# Supplementary material for: MCHelper automatically curates transposable element libraries across eukaryotic species
Source: Genome Res. 2024 Dec;34(12):2256–68. doi: 10.1101/gr.278821.123 (PMC11694758; doi:10.1101/gr.278821.123)
Supplement: Supplement 1 [file Supplemental_Code.zip]

Archive with 105 entries (92 files):
- MCHelper-main/
- MCHelper-main/.DS_Store
- MCHelper-main/LICENSE
- MCHelper-main/MCHelper.py
- MCHelper-main/MCHelper.yml
- MCHelper-main/MCHelper_Flow.jpg
- MCHelper-main/MCHelper_Mac.yml
- MCHelper-main/MCHelper_modules_Flow.jpg
- MCHelper-main/README.md
- MCHelper-main/benchmarking_scripts/
- MCHelper-main/benchmarking_scripts/annot_metrics_paper_v2.sh
- MCHelper-main/benchmarking_scripts/asign_families_to_unclass.py
- MCHelper-main/benchmarking_scripts/busco_like_metrics.py
- MCHelper-main/benchmarking_scripts/count_FP.py
- MCHelper-main/benchmarking_scripts/extract_quimerics_and_non_overlaping.py
- MCHelper-main/benchmarking_scripts/generate_length_dataframe.py
- MCHelper-main/benchmarking_scripts/genomic_proportions.py
- MCHelper-main/benchmarking_scripts/get_family_summary_paper.sh
- MCHelper-main/benchmarking_scripts/lib_metrics_paper_v2.sh
- MCHelper-main/benchmarking_scripts/mcc.py
- MCHelper-main/benchmarking_scripts/NTE50_LTE50_FLC_v2.py
- MCHelper-main/benchmarking_scripts/te_order_len.py
- MCHelper-main/tools/
- MCHelper-main/tools/polyAtail
- MCHelper-main/tools/trf409.linux64
- MCHelper-main/tools/TE-Aid-master/
- MCHelper-main/tools/TE-Aid-master/.gitignore
- MCHelper-main/tools/TE-Aid-master/blastndotplot.R
- MCHelper-main/tools/TE-Aid-master/consensus2genome.R
- MCHelper-main/tools/TE-Aid-master/getlength.sh
- MCHelper-main/tools/TE-Aid-master/README.md
- MCHelper-main/tools/TE-Aid-master/Run-c2g.R
- MCHelper-main/tools/TE-Aid-master/TE-Aid
- MCHelper-main/tools/TE-Aid-master/dev/
- MCHelper-main/tools/TE-Aid-master/dev/consensus2genome_DEV.R
- MCHelper-main/tools/TE-Aid-master/dev/consensus2genome_plus.R
- MCHelper-main/tools/TE-Aid-master/Example/
- MCHelper-main/tools/TE-Aid-master/Example/cons2gen.jpeg
- MCHelper-main/tools/TE-Aid-master/Example/Gypsy2.TEaid.png
- MCHelper-main/tools/TE-Aid-master/Example/Gypsy2_DM.fasta
- MCHelper-main/tools/TE-Aid-master/Example/Gypsy_example.jpeg
- MCHelper-main/tools/TE-Aid-master/Example/Jockey-1.jpeg
- MCHelper-main/tools/TE-Aid-master/Example/Jockey-2.jpeg
- MCHelper-main/tools/TE-Aid-master/Example/Jockey-3.jpeg
- MCHelper-main/tools/TE-Aid-master/Example/Jockey.TEaid.png
- MCHelper-main/tools/TE-Aid-master/Example/Jockey_DM.fasta
- MCHelper-main/tools/TE-Aid-master/Example/Jockey_new.jpeg
- MCHelper-main/tools/TE-Aid-master/Example/LINE.1.fasta.c2g.jpg
- MCHelper-main/tools/TE-Aid-master/Example/TE1.jpeg
- __MACOSX/
- __MACOSX/._MCHelper-main
- __MACOSX/MCHelper-main/
- __MACOSX/MCHelper-main/._.DS_Store
- __MACOSX/MCHelper-main/._benchmarking_scripts
- __MACOSX/MCHelper-main/._LICENSE
- __MACOSX/MCHelper-main/._MCHelper.py
- __MACOSX/MCHelper-main/._MCHelper.yml
- __MACOSX/MCHelper-main/._MCHelper_Flow.jpg
- __MACOSX/MCHelper-main/._MCHelper_Mac.yml
- __MACOSX/MCHelper-main/._MCHelper_modules_Flow.jpg
- __MACOSX/MCHelper-main/._README.md
- __MACOSX/MCHelper-main/._tools
- __MACOSX/MCHelper-main/benchmarking_scripts/
- __MACOSX/MCHelper-main/benchmarking_scripts/._annot_metrics_paper_v2.sh
- __MACOSX/MCHelper-main/benchmarking_scripts/._asign_families_to_unclass.py
- __MACOSX/MCHelper-main/benchmarking_scripts/._busco_like_metrics.py
- __MACOSX/MCHelper-main/benchmarking_scripts/._count_FP.py
- __MACOSX/MCHelper-main/benchmarking_scripts/._extract_quimerics_and_non_overlaping.py
- __MACOSX/MCHelper-main/benchmarking_scripts/._generate_length_dataframe.py
- __MACOSX/MCHelper-main/benchmarking_scripts/._genomic_proportions.py
- __MACOSX/MCHelper-main/benchmarking_scripts/._get_family_summary_paper.sh
- __MACOSX/MCHelper-main/benchmarking_scripts/._lib_metrics_paper_v2.sh
- __MACOSX/MCHelper-main/benchmarking_scripts/._mcc.py
- __MACOSX/MCHelper-main/benchmarking_scripts/._NTE50_LTE50_FLC_v2.py
- __MACOSX/MCHelper-main/benchmarking_scripts/._te_order_len.py
- __MACOSX/MCHelper-main/tools/
- __MACOSX/MCHelper-main/tools/._polyAtail
- __MACOSX/MCHelper-main/tools/._TE-Aid-master
- __MACOSX/MCHelper-main/tools/._trf409.linux64
- __MACOSX/MCHelper-main/tools/TE-Aid-master/
- __MACOSX/MCHelper-main/tools/TE-Aid-master/._.gitignore
- __MACOSX/MCHelper-main/tools/TE-Aid-master/._blastndotplot.R
- __MACOSX/MCHelper-main/tools/TE-Aid-master/._consensus2genome.R
- __MACOSX/MCHelper-main/tools/TE-Aid-master/._dev
- __MACOSX/MCHelper-main/tools/TE-Aid-master/._Example
- __MACOSX/MCHelper-main/tools/TE-Aid-master/._getlength.sh
- __MACOSX/MCHelper-main/tools/TE-Aid-master/._README.md
- __MACOSX/MCHelper-main/tools/TE-Aid-master/._Run-c2g.R
- __MACOSX/MCHelper-main/tools/TE-Aid-master/._TE-Aid
- __MACOSX/MCHelper-main/tools/TE-Aid-master/dev/
- __MACOSX/MCHelper-main/tools/TE-Aid-master/dev/._consensus2genome_DEV.R
- __MACOSX/MCHelper-main/tools/TE-Aid-master/dev/._consensus2genome_plus.R
- __MACOSX/MCHelper-main/tools/TE-Aid-master/Example/
- __MACOSX/MCHelper-main/tools/TE-Aid-master/Example/._cons2gen.jpeg
- __MACOSX/MCHelper-main/tools/TE-Aid-master/Example/._Gypsy2.TEaid.png
- __MACOSX/MCHelper-main/tools/TE-Aid-master/Example/._Gypsy2_DM.fasta
- __MACOSX/MCHelper-main/tools/TE-Aid-master/Example/._Gypsy_example.jpeg
- __MACOSX/MCHelper-main/tools/TE-Aid-master/Example/._Jockey-1.jpeg
- __MACOSX/MCHelper-main/tools/TE-Aid-master/Example/._Jockey-2.jpeg
- __MACOSX/MCHelper-main/tools/TE-Aid-master/Example/._Jockey-3.jpeg
- __MACOSX/MCHelper-main/tools/TE-Aid-master/Example/._Jockey.TEaid.png
- __MACOSX/MCHelper-main/tools/TE-Aid-master/Example/._Jockey_DM.fasta
- __MACOSX/MCHelper-main/tools/TE-Aid-master/Example/._Jockey_new.jpeg
- __MACOSX/MCHelper-main/tools/TE-Aid-master/Example/._LINE.1.fasta.c2g.jpg
- __MACOSX/MCHelper-main/tools/TE-Aid-master/Example/._TE1.jpeg
