# Supplementary material for: MCHelper automatically curates transposable element libraries across eukaryotic species
Source: Genome Res. 2024 Dec;34(12):2256–68. doi: 10.1101/gr.278821.123 (PMC11694758; doi:10.1101/gr.278821.123)
Supplement: Supplement 1 [file Supplemental_Code.zip › MCHelper-main/benchmarking_scripts/mcc.py]

import sys
import math

TP = int(sys.argv[1])
FN = int(sys.argv[2])
TN = int(sys.argv[3])
FP = int(sys.argv[4])

mcc = (TP * TN - FP * FN) / math.sqrt((TP + FP) * (TP + FN) * (TN + FP) * (TN + FN))
print(mcc)
