# Supplementary material for: MCHelper automatically curates transposable element libraries across eukaryotic species
Source: Genome Res. 2024 Dec;34(12):2256–68. doi: 10.1101/gr.278821.123 (PMC11694758; doi:10.1101/gr.278821.123)
Supplement: Supplement 1 [file Supplemental_Code.zip › MCHelper-main/tools/TE-Aid-master/getlength.sh]

#! /bin/bash

awk 'BEGIN {OFS = "\n"}; /^>/ {print(substr(sequence_id, 2)" "sequence_length); sequence_length = 0; sequence_id = $0}; /^[^>]/ {sequence_length += length($0)}; END {print(substr(sequence_id, 2)" "sequence_length)}' $1 | awk 'NR > 1 {print $NF}'
