# Supplementary material for: MCHelper automatically curates transposable element libraries across eukaryotic species
Source: Genome Res. 2024 Dec;34(12):2256–68. doi: 10.1101/gr.278821.123 (PMC11694758; doi:10.1101/gr.278821.123)
Supplement: Supplement 1 [file Supplemental_Code.zip › MCHelper-main/tools/TE-Aid-master/dev/consensus2genome_plus.R]

#! /bin/Rscript
#######################################################################################
### consensus2genome - v2.1 - Clement Goubert (2020) - goubert.clement@gmail.com    ###
### ------------------------------------------------------------------------------- ###
### This R function blast a TE consensus against a reference genome and then plots  ###
### the genomic fragments found relative to the consensus sequence                  ###
### see https://github.com/clemgoub/consensus2genome for the full documentation     ###
### to use, copy and paste the following code into a R console                      ###
### USAGE: consensus2genome(query, db , ...)                                        ###
### query: path to query (fasta file)                                               ###
### db: path to blast db (blast formated nucleotide database)                       ###
#######################################################################################
# Changelog V2 --> V2.1 | 04.19.2021 
# Make changes to use with wrapper but will fork a simpler version without trimming regions for Anna paper.

# Changelog V1 --> V2 | 03.13.2020
# Add a second graph with suggested cut points
# 
# V2=alpha | not for release
# TO FIX: trace the coverage on the left graph
# TO DO: convert breakpoints to bed for getfasta


consensus2genome=function(query=NULL, db=NULL, evalue=10e-8, FL_thresh=0.9, alpha=0.3, full_alpha=1, auto_y=T, cover=T, cov_thresh=0.05){
  par(mfrow=c(1,2)) # set window befor anything else
  if(is.null(query)){print('query not specified')}
  if(is.null(db)){print('db not specified')}
  #perform the blast
  blast=read.table(text=system(paste("blastn -query", query, "-db", db , "-evalue", evalue, "-outfmt 6 | sed 's/#/-/g'"), intern = TRUE))
  #TE consensus size
  cons_len=as.numeric(system(paste("./getlength.sh ",query), intern = TRUE))
  print(cons_len)
  #list of almost full length fragments
  full=blast[abs(blast$V7-blast$V8) >= FL_thresh*as.numeric(cons_len),]
  #graph
  if(auto_y == T){
    #par(mar=c(2,2,2,2))
    plot(range(0, cons_len), range(0, max(100-blast$V3)), type = "n", main=paste("TE: ", as.character(blast[1,1]), "\n consensus size: ", as.character(cons_len), "bp; fragments: ", as.character(length(blast$V1)), "; full length: ", as.character(length(full$V1))," (>=",as.character(as.numeric(FL_thresh)*100),"%)", sep = ""), cex.main = 0.9, xlab = "TE consensus (bp)", ylab = "divergence to consensus (%)")
    for(i in 1:length(blast$V1)){
      segments(blast$V7[i], 100-blast$V3[i], blast$V8[i], 100-blast$V3[i], col=rgb(0,0,0,alpha=alpha))
    }
    for(i in 1:length(blast$V1)){
      segments(full$V7[i], 100-full$V3[i], full$V8[i], 100-full$V3[i], col=rgb(1,0,0, alpha=full_alpha), lwd=1.5)
    }}
  else{
    #par(mar=c(2,2,2,2))
    plot(range(0, cons_len), range(0, auto_y), type = "n", main=paste("TE: ", as.character(blast[1,1]), "\n consensus size: ", as.character(cons_len), "bp; fragments: ", as.character(length(blast$V1)), "; full length: ", as.character(length(full$V1))," (>=",as.character(as.numeric(FL_thresh)*100),"%)", sep = ""), cex.main = 0.9, xlab = "TE consensus (bp)", ylab = "divergence to consensus (%)")
    for(i in 1:length(blast$V1)){
      segments(blast$V7[i], 100-blast$V3[i], blast$V8[i], 100-blast$V3[i], col=rgb(0,0,0,alpha=alpha))
    }
    for(i in 1:length(blast$V1)){
      segments(full$V7[i], 100-full$V3[i], full$V8[i], 100-full$V3[i], col=rgb(1,0,0, alpha=full_alpha), lwd=1.5)
    }}
  
#make the coverage matrix and graph
  if(cover==T){coverage=matrix(rep(0, length(blast$V1)*as.numeric(cons_len)), byrow = T, ncol = as.numeric(cons_len))
    for(i in 1:length(blast$V1)){
      coverage[i,]<-c(rep(0,blast$V7[i]-1),rep(1,abs(blast$V8[i]-blast$V7[i])+1), rep(0,as.numeric(cons_len)-blast$V8[i]))
    }

    # TO FIX: trace the coverage on the left graph
    #points(colSums(coverage), type='l', axes = F, ylab = NA, xlab = NA, col=covcol, ylim = c(0, max(colSums(coverage))))
    #axis(side = 4)
    #mtext(side = 4, line = 3, 'consensus coverage (bp)')
    
    ## import removator
    
    removator<-function(covM){
      as.data.frame(covM)->covMT
      covMT$bp=rownames(covMT)
      plot(covM, type = "l", xlab = "TE consensus (bp)", ylab = "coverage (bp)")
      if(cov_thresh > 0){
        drops=covMT[covMT$covM < quantile(covMT$covM, cov_thresh),]
        for(i in 1:length(covMT$covM)){
          abline(v = drops$bp[i], col=rgb(0,0,0,alpha=0.3)) 
          } # for loop
          # print the breakpoints from coverage
      return(unname(tapply(as.numeric(drops$bp), cumsum(c(1, diff(as.numeric(drops$bp))) != 1), range)))
      } # IF threshold > 0
      #points(covM, type = "l", col = rgb(0,0,0,alpha=0.3) )
    } # removator function
    
    removator(colSums(coverage))->drops # makes the second graph
    if(cov_thresh > 0){
      print(paste("consensus regions below",  cov_thresh * 100, "% quantile:"))
      return(drops)
    }
   }# IF coverage asked (default)
}# whole funtion
