# Supplementary material for: MCHelper automatically curates transposable element libraries across eukaryotic species
Source: Genome Res. 2024 Dec;34(12):2256–68. doi: 10.1101/gr.278821.123 (PMC11694758; doi:10.1101/gr.278821.123)
Supplement: Supplement 1 [file Supplemental_Code.zip › MCHelper-main/tools/TE-Aid-master/Example/Gypsy2_DM.fasta]

>Gypsy2	LTR_DM
tgccctataagttatcgtcccacatcttatatttcaacatcatttctgggtaaacacaagtgcccaaaat
gctgaccaaaggtctgcattctttccgctgtcaacgaccagctaaaagtgcgatcatctgcacttctccg
ccgcgtagccgctgacgaccactgattcgctgccgacgcctgctgcgacgctgccgacgcccacacttga
ttgctagggacttagggaaatattttgtatcttagctttagtttcaaatgaacaattacaataaacggtc
gcttgcgatctacaaaataaaaatcaataaactgtaattatttactggcgcccgaacagggaccagcgaataacgcgtacgacagacaaaattctaagtcgcgaagcaaaataaaattttgcaaaaaa
aaattcgttggttaaattagtgccgaagaaactcccgtgagttaataaaaaattcgcggtcggcatttat
aaaaaaaaaaaaaaaaaaaaaaaacttttgttttccggaagaggaaaatattcaacggcagaatattgcc
catcggtggatcacatcttttgtcaggccagcccgcagaagaccttctttggagtgctgacgtggatccc
cagtagcacaaggcaaaaaggatgaccttcacccagccaggaggagtgaccacagcaattttattgtgag
acaagaaagaaatatttttttttatagaatttattttaagatttaaaaatttaatacacttgtactttaa
catttcatcgaccccagatcggtttcgacagtacatttaattttttaatttcccttttaatttacttacg
gttttggaaaatataattcaagctcgaatagttcgaacgatttaaattgccaagatcataacactcgtgc
ctttttgttttggttaagatcgttttgtgtaagtgttgtccgagtcaaaagccaacatggcaaaccccaa
taatctaataagaccaccggttctcagttctaatgagagaccggtacccgtagaaagacccgacctgcct
gaacggcagcgcgtagatatgaatgttgaacagttgacagggttaattggccaaacggtagcccaaattt
tacctggactgataaaacaaatgaacaatgacacacttgactttactgacgtgagagatcaggtcgtcga
gcctgaatacagaaacaatttaggggattttgacagggtacctgatatcgtaaaatcgatcagggaattc
tctggggacccagcagaattcggctcttggaaaaagagcgttgatagaatcatggaaacttataccccat
ttgtgggtactccaaaatattatggtatacttcataccataagaaataaaattgtcggaagtgccgacgt
ggcactcgagtcatacagcattccgctggattggaattccatgtcaagatgtctcactctacattacgca
gacaaacgagacataactacactagaataccaaatgtcaattttggtccaaggtcgccaacagtcggtgg
aagacttccaccaagacgtttataaaaatctctcgcttattttaaataagcttagctgcatgcaaatgac
cagagaatccgagcatttcattacaaaaatgtacagagataaagctctggacacttttattagaggcctt
cgaggagacttacctcgcctcttggctataaaggagccagccgatctcccttcagctttgcattattgct
taaaacttgaaaaccaaacatacagatcaaaccatgcaacaaataaagggcaacagtcgagcttcagagt
aaacgaaaaacccataccggcaccccgcaattttcagccatcgaacgcctttggccatcgacagcctcca
ccggtccctccacgaaacttcatgaggggaccaccacaacacttaggtcagccattcgctgcgccaagac
aacacatgctcaatttcggtaatgcaccgttcgccgcaccccgacaaaattatcaacaattgcaacaata
taatgccccaccccgtcctttcgcggccaaaccgcaaccaagaccagaaccaatggacgtggaccgcagc
atacagacgagaaatatcaattatatgaaccgaccacattttgacgccggcaaacgaccgagtggacaga
ctacagacataaacaaaagacaaagaaattataatatccaaactaggggcatgggacatccaagtgccaa
aatagctgggcccagttcaagcatgacagactatcaacggtcgatgcaagaatatgaaacccagaacgac
ataaacggcaccatggacgaatattgcaacgaactgacggactacttaaatgacgatgagcaacaacaac
agatgcattttttagattagaagactcctcactgccatacttcgaatgtagagtgaggagtggaaaggtt
ctaaaggtgttgatcgacacgggctccaacaaaaattatattcagccaaaactggtgtcgaatgcaatac
caaattacaagcctttcatagctgccactccgggtggcgatataaaaataacacactacaaaagagcaga
cctttttgactgggaaataaaatttttcctcttaacatctcttacgacattcgacgcaattctcggcaaa
gacaccctgaaagaaatgggagcacagatagatttaggaaatttgaccatgacactaggaaatgggaaga
ggattgctatcaaggaacgaaagttcgaggctgttaatacaatcagccccagaatagatcacttgggaca
aaaacaaaaagaaaaactgaatcgggtaattaataattatccaggtctcttcgcagacccaaaccaaaaa
ctgaccttcacaacaaatgtaaaggcagcaattcgaaccacatcggatacacctgtgtattcgaagtttt
atcagtacccgatgtccctaaaagatgaagtcaataaacaaatagcggagcttttgcacgacggaataat
tcgaccatcaaggtcaccctacaattcaccagtgtggattgtgccaaaaaaactcgactcctctggtaaa
aagaaatacagagtcgtgattgattaccgaaaactcaatatggtaacagtagcagataggtacccaatcc
ccgatattaacgaggttttagcccaacttggtgacaacaaagttttctcggtgctcgatcttaaaagtgg
gtttcaccagatcccactaaaagactccgatatcgaaaagaccgccttttccataaatcatggaaaatac
gagttcactcgacttccattcggtctgaaaaatgcaccatcaatattccaacgcgcactcgacgatatcc
ttcatgagcatattggcaaaatatgtttcatctatatcgacgatatcattatctttagcaaagatgatga
aacccattacaaaaacctggacataattttcaagaccttgcaacaagccaacatgaaatgtcagttggac
aaatgcgagtttatgaagaggaaggtagaattcctgggattcgtcgtgtccgacaagggcatagaaacca
atccaatcaaagtacaggcaatttcagacttcccaattccaaaaacactcaaagaactgagatcattctt
gggattatctggatattacaggagatttatacccaactacgctaagttggcaaaaccacttagctcgctt
ttgagaggggaggatggacgaatttccaagacattatcatcaaaaaaatccgtctcccttaataacgaag
caatggaagccttcaagaaattgaagagcagtttgatttccccagacgtgatactccactacccagattt
taaaaaagaatttcacctaacaacggacgcttccaatttcgcagtgggtgctgttctttcacaagaaaac
agacccatttcattcttatcgagaacactctcgaaggcagaggaaaactacgccacaaatgagaaagaaa
tgctagccattatctgggctctaaaaaagctcaaaacttacctttacggtaaagcaaaggtgaaaatctt
taccgaccatcagcctctgacccattccctcagcagctggaatggaaatgcgagaatcaaaagatggaag
tcatacctcgaggaatacgactatgaaattctctataaaccaggcaaagaaaacgctgtggccgacgctc
tgtccagaggaccaacagccgcgcaaataaactcggtaacctcaacaatgcacagctctgacagttcgag
ccatgggttgatacctagcgttgaagctccaataaatgcatttaaaaatcaaattttcttccggaaagca
gagtcggagaattactcagttagcatcccattcccgacattccataggcatttagtggaccgtaaattgt
tcacacctgatagcctcttgtcagatttgaagaaatatcttaacccatccgtgataaacggaattttcac
atcccaggatgtaatggggaaaatacaaatcctctaccccatccactttaagggtttcaagattagattc
actcagactgaggtcaaagaccttgttaccgaagccgaacaggaggaagaaatacttaggacacacaaca
gagcacacagaaacgctttggaaaataaagctcagctgtccgaaagagtgtactttcctaaaatgaggaa
aaaagtttcagctatcgtgagtcagtgtttggtgtgtaagacctctaaatatgacagacaccccacacat
ccggaaatcagagaaactcccttgccagaataccccggacaaattattcatgtcgacatctattcgacag
aacgatatctggtgctcacagcaatcgacaaattctccaagctggctctgggaagagtcattaagtcgaa
agctatagaggacattagaaaacccttaagagatatcgtattctattatggagtgcccaaactaatagta
atggacaacgaaaagtccctcaactcagcttctatcaaattcatgttggcagaccagctgggcattgagc
tctataaagcacctccgtacaagagtacggtaaacggacagatagaaagatttcactccacactctctga
aataatgagatgcttgaaaggagatgggacacatagaagcttcgaagaacttcttgatagagctatctat
gaatacaacttcactgtccattcggtcacaaaaaaacgacccctagaggtgttcttcggtaggggaacta
ccgcgtcaccagaacagtatgaacaagctagactggacaatgtagaccgtcttagaaagaaacaggaaac
tgacattaaaaattacaaccggacaagaaagcccataaagacctacatcaagggccaagaaattttcgtt
agggttaatacaagattaggatctaagctatcaaacagatttagaaaagaaatagttaagcaagatagga
atactacaatactaacagagtcaggaaaaatagtgcacaaaagtaacatcagatcatgattactttcagg
atacttactgtggtcgcattgacaaatggactcattgaaataactaactacaccgacgcacagactgtga
cgatttacaacgggataggacagatacagataggaacaacgagaattgtccatatcatcgacttggacca
cgtacaactgaccataggaaaactaacagactacatcgatcaggacttcaacgacgacaagtcatatcac
ttactgaactacgaactgacacagacgaagaacttgctcgacactgtgatcctggcaaagacaaggaaaa
ctagatcgataaatcttatagggacggcctggaagtatgttgccggtagcccggatcacgatgaccttgt
agctctgaccgacgggataaacgacttgacggataacaacaatagacaggtaataatcaatagacagctg
gaaaatagaatgaacctactaaccgacgtgaccacgaaaatacaaaactcaatcagaaaagattctacct
taaaggatgagctggccataagactacagaaccagattaggctcgtaaaagaagagatagtcaacattaa
atttgccattcaatgggcaaggctgggtgttatgaacacattcctgctaaacgagttcgagttgaaagag
atcgacagcctactcaaaatcaataatatgccgacttctgccttaacggtcgaagaaatgttaaaactct
cagacgtttccgttttacataacggaactacaattttgtatgttatcaaaatcccaattttaaaaccaac
taatttcctaaattatcaaataaggccagtaaagaaaaacaataatatcattaatttaccagctaaagaa
atttttaaatttaaagacgaaatgtacggaattaatgcacagtgaactggagggacatcgagagacgatt
gagcggcacttacttgataacgttcctgaacgagaccctgaaaatcaacggccgagagttcagtaacaat
gaagtggcttcaacaaaacctgcgccaccactgatacagctgactccatacgaggtgggacgccttcgaa
ttctctcgctagaagtactcgagcaacttcatctgaataacacatctgagttacgcaaacttcgaacgca
ctcaacaataaacagagtgttcggcgcaacaatactaatgatgattgctgtcctgatcttcgtgacaaat
cggtgctgccggagaggaaaaaaggtggtccttcaaatcgacgcacctggcattcaaaacattgacgcgg
tgcccaaaccaccacagatcaccccaccaacaatgcgtttcaacaacatcccgtttttttgatgaccgct
tgaggacaagcgtcgattaagaggggaggagttattgccctataagttatcgtcccacatcttatatttcaacatcatttctgggtaaacacaagtgcccaaaat
gctgaccaaaggtctgcattctttccgctgtcaacgaccagctaaaagtgcgatcatctgcacttctccg
ccgcgtagccgctgacgaccactgattcgctgccgacgcctgctgcgacgctgccgacgcccacacttga
ttgctagggacttagggaaatattttgtatcttagctttagtttcaaatgaacaattacaataaacggtc
gcttgcgatctacaaaataaaaatcaataaactgtaattatttactggcgcccgaaca
