# Supplementary material for: MCHelper automatically curates transposable element libraries across eukaryotic species
Source: Genome Res. 2024 Dec;34(12):2256–68. doi: 10.1101/gr.278821.123 (PMC11694758; doi:10.1101/gr.278821.123)
Supplement: Supplement 1 [file Supplemental_Code.zip › MCHelper-main/tools/TE-Aid-master/Example/Jockey_DM.fasta]

>Jockey
aaaaatcattcacatgggagatgagcaatcgagtggacgtgttcacagaagtcgcgagataaaacaaaaa
cgtaattgtgatccatcacaaacatctgcgcagatcgtgtgcttatctcacaaacaaaatctatttttag
tcactgcataacggtgacggcttcggttcgcgaaacttatcagcaactagcaatttctaagctgtgttgt
ttttgcccctcgccctgcgcgctgcgcaagcgggaggttgttacaatttaccttacaagtaaaccggtaa
atcttatcgtgtttagtaaatatcaattgcattatacggcataagtataaagacaattgatataatggag
aattcatttgctcaatcgcgacctagcaatgggtgcgataaatttgagaaaatgaggaaagtagcaggtg
ttgagccaggagaattacgctcccaactccgcgccagctgtgcagttgtttcccctaacctggaaggtat
gccaactcaatctgcggtctccagcttaatggtgacaatcagcagcaacaccaatgcaagtgttacctgc
actatttctaacgtacaggccaacatgatctgtactcctacatacactgattgcacaaccgtgaccacta
gcatttgcccaactacgccttatgacaatggactgccgacacctctgtcatcactgcccaataagccatc
taaagcgaattgcccctttcaagcacatgatcgtactgtcaacaggaaacgaaaaggcgtgtctcagccc
ccattacctatcctcaccccttctccaagccgtaaaactaaaaggcaggccactatgccactcaatgagg
aggcctctacctccactgcagcagcattaaataacaatcgcttcgcgcttttgtccgctgaagcggagaa
tatggagcaagacgtgtcggatgctgattctgacattgaagactctgctgcccgagatggtggtggacaa
tccgctaaatatagcaaacccccagccatatgcgtaccaagtgtaagcgatccggtcaccttggaacggg
ctctcaatctgagcaccggctcctcaaactactacatccgcatttctagatttggtgtatccagaatcta
tacagccaaccctgatgctttccgcaccgctgtaaaagaactaaataagttaaattgtcaattctggcat
caccaacttaaagaagaaaaaccctacagagtagtgcttaaaggaatccatgctaatgttcctagttcgc
agatagaacaagcatttagtgatcacggctatgaggtccttaatatctattgccccagaaagtctgactg
gaagaacattcaggtaaacgaagatgataatgaagctacaaaaaacttcaaaactagacaaaatttgttt
tatattaatcttaaacaaggcccgaatgttaaagagtctcttaagataactcgacttggcagatacagag
tcactgttgagcgcgctacacgtagaaaagaactgctacaatgtcaaagatgccaaatttttggacactc
taagaactattgcgcccaggatcctatttgtggtaaatgtagtggtccccatatgaccgggttcgctttg
tgcataagtgacgtatgtctgtgtataaattgtggtggtgatcatgtctcgacagacaaaagctgccctg
tcagagcagagaaagccaagaagctaaaaccaaggtccaggctaccgatgactaataatattgccacact
caaacctccacaacgttcttcaagcggttacataccagctgaggcattaagaaccaacatctcttatgct
gatattgctcgacgcaacacgactcaatctagggctcgtgctactgtgcaggctgaagttataccaacgt
cggacaatagccttaacaataaatttatgacgttagacaactccattcgggccatcaatacgagaatgga
cgaactatttaagcttatacacgaaactgtagaggctaataaagctttcagagaactggttcaggttcta
attacacgtattcctaaatgactcaaccaaccttaaaaatcggattgtggaacgctcgcggattaacaag
gggctctgaggagcttcggatattcctcagcgatcacgatatagacgtaatgcttaccacggaaacacac
atgcgagttggtcagcgcatctatctcccagggtatcttatgtatcacgcccaccaccccagtggtaaca
gtagaggtggctctgcagtcatcataaaatctagactttgtcacagccctctgacacctatctctactaa
tgacaggcagatagcgagagtgcacctgcaaacatcggttgggaccgtcactgtagctgctgtttatcta
cctccagcagaaagatggatagtagatgacttcaaatccatgtttgctgcgttaggcaacaaatttattg
ctggtggtgattacaatgccaaacatgcatggtgggggaacccaagatcctgtcctagaggtaaaatgtt
gcaagaagtcattgcacatgggcaataccaagttctggctacgggcgaacccactttctactcttacaac
cctttgttaacaccatcagcccttgatttttttataacctgtgggtacggcatgggcaggctagatgtac
aaactctccaggaactctcgtcggaccatcttcctattctggctgtattgcacgctacgccgttaaagaa
accacaacgcgtacgactacttgcccataatgctgacataaacatattcaaaacccatcttgaacagctg
agtgaggtaaatatgcaaattctggaggcggtggacattgataatgccacaagccttttcatgagcaaac
taagtgaggctgctcagcttgctgcaccgagaaatcggcatgaagtagaggccttcagaccacttcaact
tccttccagtatattggcactgctcaggctaaaacgaagagttcgaaaagaatatgctagaacaggtgat
ccccgcatgcaacagatccacagtagactggccaactgcctgcataaggcccttgctcgaagaaagcagg
cccaaatagataccttcttggataacttgggtgctgacgcgagcacaaattactcactgtggcgtatcac
gaaacggttcaaagctcagcccaccccaaaatcagcaatcaaaaatccgtctggtggctggtgtcgcact
agcttggaaaaaactgaagtgttcgctaacaaccttgagcaacgttttacaccctataactatgcaccgg
aaagtctctgtcgtcaggttgaagaatacttggaatcgccctttcaaatgagcctgcctctgagtgctgt
cacactggaagaagtgaagaatttaatagccaagctgccacttaagaaagctcctggagaagatcttctt
gataatagaaccattagacttctcccagatcaagcattgcagttccttgccttaatattcaacagcgttc
ttgatgttggctactttccgaaagcttggaaatcggcgagcataattatgatccataagactggaaaaac
accgacagacgttgactcgtacaggcccaccagcttactcccatctctgggtaaaattatggagaggctg
atcctaaacaggctgctcacatgcaaggatgttaccaaagcgattcccaaatttcagtttggcttccggt
tgcagcacggtactcctgagcaactacatagagtagtgaactttgctctggaagctatggaaaacaagga
gtatgcagtaggtgcctttcttgatattcaacaggcatttgacagagtctggcaccctgggctcctgtac
aaagcgaagaggctgttcccgccgcagctatatttggttgttaaaagtttcctggaagaacgcacattcc
acgtctctgttgatgggtacaaatcatcaatcaagccaattgcagctggagttcctcaaggaagcgttct
tggcccaaccctatactcagtttttgcttcggacatgcctactcacacaccagtcacagaggtagacgaa
gaagatgtgctcatagccacctacgctgacgatactgctgtgctcacgaaaagtaaaagtatcctggctg
ccacttctggtctacaggaatacctggatgcattccagcaatgggctgagaactggaatgtgcgcatcaa
cgctgagaagtgtgccaatgtgacgttcgccaaccgaacaggtagctgtccgggtgtcagtctgaatgga
agactgatcagacaccatcaggcttataaataccttggtattaccctcgataggaagctcaccttcagca
ggcacatcacaaatattcagcaagcgttcaggaccaaggttgctcggatgtcttggctcattgcaccacg
caacaaactgtcgcttggctgcaaggtcaatatttacaagtccatattggccccctgcctgttctacggc
ctgcaggtatacggcattgctgcgaagagtcaccttaataagatccggattttacaggcgaagaccttaa
gaagaatttcgggggctccttggtatatgagaacaagagacatcgaacgcgacctcaaggtgcccaaatt
aggagacaagctccagaacatcgcccaaaaatatatggaaaggcttaatgtacaccccaacagcctagca
aggaagctaggaactgcagctgtggtcaatgctgaccctcggactagagtcaaaagaagactcaagcgac
accaccctcatgacctccctaacctggttttgacctagaaagtcttagttttaaaattcattagaataat
caaataaataataattactatgttatatcaactattataattctccctatcatttttagattaaaaatct
gttagtcttaagtaaccaagacacattgtaaaataaaataatttaagcagatcaaattaagttgccgcat
gggtaacagtgcgttgatcaaataataaaaacatcataaaaaaaaaaaaa
