# Supplementary material for: MCHelper automatically curates transposable element libraries across eukaryotic species
Source: Genome Res. 2024 Dec;34(12):2256–68. doi: 10.1101/gr.278821.123 (PMC11694758; doi:10.1101/gr.278821.123)
Supplement: Supplement 4 [file Supplemental_Data_S1.zip]

Archive with 27 entries (22 files):
- Supplementary Data File S1/
- Supplementary Data File S1/.DS_Store
- Supplementary Data File S1/Dmel/
- Supplementary Data File S1/Dmel/.DS_Store
- Supplementary Data File S1/Dmel/EDTA+MCHelper.fa
- Supplementary Data File S1/Dmel/EDTA.fa
- Supplementary Data File S1/Dmel/Reference_BDGP.fa
- Supplementary Data File S1/Dmel/Reference_MCTE.fa
- Supplementary Data File S1/Dmel/REPET+MCHelper.fa
- Supplementary Data File S1/Dmel/REPET.fa
- Supplementary Data File S1/Dmel/RM2+MCHelper.fa
- Supplementary Data File S1/Dmel/RM2.fa
- __MACOSX/
- __MACOSX/._Supplementary Data File S1
- __MACOSX/Supplementary Data File S1/
- __MACOSX/Supplementary Data File S1/._.DS_Store
- __MACOSX/Supplementary Data File S1/._Dmel
- __MACOSX/Supplementary Data File S1/Dmel/
- __MACOSX/Supplementary Data File S1/Dmel/._.DS_Store
- __MACOSX/Supplementary Data File S1/Dmel/._EDTA+MCHelper.fa
- __MACOSX/Supplementary Data File S1/Dmel/._EDTA.fa
- __MACOSX/Supplementary Data File S1/Dmel/._Reference_BDGP.fa
- __MACOSX/Supplementary Data File S1/Dmel/._Reference_MCTE.fa
- __MACOSX/Supplementary Data File S1/Dmel/._REPET+MCHelper.fa
- __MACOSX/Supplementary Data File S1/Dmel/._REPET.fa
- __MACOSX/Supplementary Data File S1/Dmel/._RM2+MCHelper.fa
- __MACOSX/Supplementary Data File S1/Dmel/._RM2.fa
