# Supplementary material for: MCHelper automatically curates transposable element libraries across eukaryotic species
Source: Genome Res. 2024 Dec;34(12):2256–68. doi: 10.1101/gr.278821.123 (PMC11694758; doi:10.1101/gr.278821.123)
Supplement: Supplement 4 [file Supplemental_Data_S1.zip › Supplementary Data File S1/Dmel/REPET.fa]

>Dmelanogaster-B-G4338-Map3#LTR/Gypsy
CAATGAATTTGAAATTTGTAATCTAGCGAAGACAGAACATCGAGACACGAAACTGACATA
TGAAACAACACCGGAAATATTTAACACAAGAGATCTTTTTATCTTGCATTGATATCTATT
CGAAATTTGCATCACTAGTTGAAGTATAAAGTAGAGATTGGCTAGAAGCAAAAAGAGCCA
TCACTAAAATATTCAATGATATGGGAACACCACAAGAAATTAAAGCAGACAAATACTAAG
CTTTAATGTGCATAGCCTTACAAAACTGGTTAAGATCTGAAGGTGTACAAATTTCTGTAA
CGACTGGCAAAAATGGTATATCTGACATAGAGAGATTCCACAAGGCCGTAAATGAAAAAC
TAAGAATCATAGGTAGCGAGCAAAATATTGAAGATAGGTGAACAAAATTTGAAACAATTC
TGTACGTATGCAATCATAAAACTAAACATAATAGTACCAAAAGATTTCCAGCAGACATTT
TTCTAGATGCAGACAGCCCAGACTTTAACGTACAACAAAATAAAATCGATAAGATAGAAT
ACCTCAATAAGAGTAGGCACGATTTTGAAGTTCATACAAAATATAGACAGGCCCCACTTG
TAAAAAAATGAAATAAACAATCCATTTAAAAGGACAGGAAGGATTGAACAAGTAGAAAAT
AAACATTTTGAAGAAAGAAACCGCGGCAGGAAAATCGTTCAT
>Dmelanogaster-B-G1862-Map20_reversed#LTR/Gypsy
ATTGGGTTAACAAACGCCCCTAGAATATTTCAAAGAGCAATGGATGACATATTGAGAGAA
CAAGTCGGAAAAACTTGTCATGTTTATATGGATGATATAATAATCTTTTCTAATACAATT
GAACAACATTACACTGATTTTCAATTCAAATAATTAATATTTTACAAAAAGCACATATTG
AAAATTTCTCTAGAAAAATCTAAATTCTTTAAATTAGAAACAGCATTTCTTGGTTATATT
GTTTCTCACAATGTAATTAAAACAGATCCTGAGAAAATTTCCACAATTATGAAGTATCCG
ATTCCACAAAACATTAGAGAGCTTCGAAGTTTTCTAGGCCTCACCGGCTACTACCGTAAA
TTTGTCCGAAATTATGCAAAAATTGCCAAACCTCTAACCAAATACTTAGGAGGAAATAAT
GGAAAAATTTCTAGGAGAATGTCTACAAAAATTAAAATACAGTTAGATGACCCAGCTGTT
AAAGCTTTTAACGAACTTAAAGATAATTTAATAGCACAAGTGGAATTAGTTCAACCTGAT
TATAACAAAAAATTCACTTTAACAGACAGACGCATCAGATATAGCTATCGGAGCAGTTTT
ATCACAGGATAATAAACCAATTACTTTCATATCCAAAACATTAAATAAAACCGAACAACT
TTATGCCACAAATAAAAAGGGAATTGTTGGCAATAGTTTGGGCTCTTAAAAATCTCAGGA
ATTACTTATATGGTGTTGTTGGTATAGAAATACAAACAGACCACCAATCTTTATCATTCA
CAATCTCAGATAAAAACCCGAACGTGGAAATGAAAAGATGGTACTCTTTCATAGAAAGTT
TCACCCCGAAAATAATATATAAACCCGGAACAACTAATGTCGTAGCCGACGCATTATCTC
GAATAAAAATAAATAATATCACTAACAGCGATATAGAACAATCAAGCTCAGATCAAAATA
CACAGCATTCTGCCGAAAGTAGTTTTGAAAATGTAATACAAGAGACCCGAAAACCGTTAA
ATCAGTTTCAACAACAACTGTTATTAACAAAGGGGAGGTATACAATACATGAGTCATTGA
ACGTTTTTGATAAGACACGACATATAATTGAATATGACACGCCAGAAAACTTAATAGAAA
TACTAAGGGAGTATCTAAAACCAAACATAACGGTAGGAATTCATTGCACTTTAGAAGATC
TTTATCATATTCAATTACCATTAACAAATAATTTTACCAACAAATTTCTTTATACTAAAA
TATTTCTACAAGACGTGGAAAATAATGAAGATAAAGCTATATTATAATAGAAGAGACACA
TAGTCGAGCTCATAGAGGTTTAGATGAAAATTACAAACAAATCAATAGATTATATTATGT
TGGCCAAATTTATTTATCAAATTAAAAGAATACATAAAAAATTGTACAATTTGCAACGAA
AATAAATACAACAGGCATCCTATTAAAATTCCTATTGGGGAAGCCCCTATTCCAACTAAA
GAAGGAGAAAATTTACACATCGACATTTATTACGCGCAAAGTCTTATTTTCTTAACTTGT
ATTGACGCGTATTCAAAATTCCTGGTTGTAAAAGAAATACAAAACAAACTAAACATCGAG
AATAAAGTAATGGAACTACTCCAACAATTTCCCCACGCCAAAGTAATTATGACTGATAAT
GAACCAAGCTTTACCTCTGTCCAATTTAAATCCTTTGCACAAAGATGTGGTTTAACTCTA
CATTTCGCAGACCCCAGACACAGTACCTCGAACGGACAAGTAGAAAGGGCACATTCAACA
TTAACAGAATTAGCTCGTTGTATAAAGGAAGAATTTAATCTTACTGACTATTCTGAAATA
ATTATTAGAGCCGCAAAAGAATTCAATCAGAGCATCCATTCAACAACAAACCAAAAACCT
TTTGATATTCTTTATAATAAAATTAATCACGAAAATATTTCAAGAATTCTAAAGAACACA
CAAGAAAAAATGTTAGTAACACATAATGAAGGTCGCAAAGAAAAAGAATACCATGTAGGT
CAAGTTGTTTATGAAAAGAAACACGGAGAAAGAAATAAGCTAAAAACTAGATACAAAAAA
CAGGTTGTTAAGGAAAACTTACCTAACAAAGTTATAATCAATAATAGAAACAGAACTATT
CACAAAGAACAACATTAAGTTTTAACAAATACCATATATTTTTTTTTATTTTATTAAATT
ACAGAAAATGCATTTCTTATTACTTCTAATACCATTCGTAATGATAACCACTTCAGAAAT
AATTGATTACTCCAATCACGAATTCTTCCTGTTCAAGGACAAAAAGGATGTCCTTACCTA
TGAATCATATGCCGACTTATTCCACGTAACTAACTTAAGTTTTTATAAAGAAATAATCAA
TCTAGAATCAGGATATGTTAGAAAAGATACAAATATTCGGACAAAATGGGAAATTACTTA
CGAAATACAGATACTGAAATTAATTCTGTCACAATTGATACCAACTAGATCAAAAAGGGG
AATAAATGAGTTAGGCACTGTTTGGAAGATGGTTTTACAGAATAAAATAAATGATTTAAT
TGAAAACAATAACCAACAATTTATTATTAATTCC
>Dmelanogaster-B-G3426-Map4#LTR
TCCGAACAGGATTTTTGTAATAAAATGGGCCGCAAAAGTCCAGACCAGTGACCTGTTACG
CGTTCCTCAGGAAGATCACTCATAATGTGACAAGCTATATGTGGCTTGACTCGAATACAT
ATGATGCATTTGCTGACTGCACTTGCATTTGTCTTGTGACCGCCAATGGGCCAGAACTAC
AGTCGAATGGAAGCGAGTAGTGCGCGAGTTCCAGAATGTTGAGCACGGCATTATAGTCCT
CGGTAAGGTGGCCATCTGAATGAAGCGAATGATAAGTTACATGCCTCCGGTGATGATTAA
CAGTCAATCCGGGGTGCCTGATACGATAACGAAATTTCAAAATGTATCCAAAAACATGCT
TAATTTTTGCCAGGAGTTGACAAATATACAAC
>Dmelanogaster-B-G2819-Map5#LTR/Copia
ACTGTTGGAATATACTATTCAACCTACAAAAATAACGTTAAACAACACTACTTTATATTT
GATATGAATGGCCACACCTTTTATGCCATAAAACATATTGTGAGAGAATACCACTCTTTT
TATTCCTTCTTTCCTTCTTGTACGTTTTTTGCTGTGAGTAGGTCGTGGTGCTGGTGTTGC
AGTTGAAATAACTTAAAATATAAATCATAAAACTCAAACATAAACTTGACTATTTATTTA
TTTATTAAGAAAGGAAATATAAATTATAAATTACAACATTAAGAAAGGAAATATAAATTA
TAAATTACAACAGGTTATGGGCCCAGTCCATGCCTAATAAACAATTAAATTGTGAATTAA
AGATTGTGAAAATAAATTGTGAAATAGCATTTTTTCACATTCTTGTGAAATAGCTTTTTT
TTTCACATTCTTGTGAAATTATTTCCTTCTCAGAATTTGAGTGAAAAATGGACAAGGCTA
AACGTAATATTAAGCCGTTTGATGGCGAGAAGTACGCGATTTGGAAATTTAGAATTAGGG
CTCTTTTAGCCGAGCAAGATGTGCTTAAAGTAGTTGATGGTTTAATGCCTAACGAGGTAG
ATGACTCCTGGAAAAAGGCAGAGCGTTGTGCAAAAAGTACAATAATAGAGTACCTAAGCG
ACTCGTTTTTAAATTTCGCAACAAGCGACATTACGGCGCGTCAGATTCTTGAGAATTTGG
ACGCCGTTTATGAACGAAAAAGTTTGGCGTCGCAACTGGCGCTGCGAAAACGTTTGCTTT
CTCTGAAGCTATCGAGTGAGATGTCACTATTAAGCCATTTTCATATTTTTGACGAACTTA
TAAGTGAATTGTTGGCAGCTGGTGCAAAAATAGAAGAGATGGATAAAATTTCTCATCTAC
TGATCACATTGCCTTCGTGTTACGATGGAATTATTACAGCGATAGAGACATTATCTGAAG
AAAATTTGACATTGGCGTTTGTGAAAAATAGATTGCTGGATCAAGAAATTAAAATTAAAA
ATGACCACAACGATACAAGCAAGAAAGTTATGAACGCGATCGTGCACAACAATAATAACA
CTTATAAAAATAATTTGTTTAAAAATCGGGTAACTAAACCAAAGAAAATATTCAAGGGAA
ATTCAAAGTATAAAGTCAAGTGTCACCACTGTGGCAGAGAAGGCCACATTAAAAAAGATT
GTTTCCATTATAAAAGAATATTAAATAATAAAAATAAAGAAAATGAAAAACAAGTTCAAA
CTGCAACATCACACGGCATTGCGTTTATGGTAAAAGAAGTGAATAATACTTCAGTGATGG
ACAACTGCGGGTTTGTCCTTGATTCTGGTGCTAGTGACCATCTTATAAATGATGAGTCGC
TGTATACCGACAGTGTGGAGGTTGTGCCTCCACTTAAGATTGCAGTGGCCAAGCAAGGCG
AATTTATTTATGCCACTAAGCGTGGTATTGTCCGACTACGGAATGACCATGAGATTACAC
TGGAGGATGTACTCTTTTGTAAGGAAGCTGCTGGTAATTTGATGTCCGTAAAGCGTCTCC
AAGAGGCAGGAATGTCGATCGAATTTGACAAAAGCGGTGTAACCATTTCGAAAAATGGGT
TAATGGTTGTCAAAAATTCAGGTATGTTAAACAATGTACCTGTGATCAATTTTCAAGCAT
ATTCTATAAATGCTAAGCATAAAAATAATTTTCGTTTATGGCATGAGAGGTTTGGCCATA
TAAGCGATGGCAAATTATTAGAAATAAAACGAAAGAATATGTTTAGTGATCAAAGTCTTC
TAAACAACTTAGAGTTATCATGTGAAATTTGTGAACCCTGTTTAAATGGTAAACAGGCAA
GACTTCCTTTTAAACAATTGAAAGATAAGACCCATATTAAAAGACCACTTTTTGTAGTAC
ACTCAGATGTCTGTGGGCCTATTACTCCAGTTACTTTAGATGATAAAAATTATTTTGTGA
TCTTTGTTGATCAGTTTACACATTATTGTGTAACTTATTTAATTAAATATAAATCTGATG
TGTTTAGCATGTTTCAAGATTTTGTAGCCAAGAGTGAAGCTCATTTTAATTTAAAGGTTG
TGTACTTATACATTGACAATGGTAGAGAATACTTGTCAAATGAGATGAGACAATTTTGTG
TTAAGAAAGGAATTTCTTATCACTTAACAGTGCCACATACACCTCAGTTAAATGGTGTTT
CTGAGAGAATGATAAGAACCATTACGGAAAAAGCTCGAACCATGGTTAGTGGTGCAAAGC
TAGATAAAAGCTTTTGGGGCGAAGCAGTATTAACTGCTACTTATTTAATCAACAGAATTC
CTAGCAGAGCACTTGTTGATAGTTCAAAGACCCCATATGAGATGTGGCACAATAAGAAGC
CATACTTAAAACATTTGAGAGTGTTTGGTGCAACTGTTTATGTGCATATTAAAAACAAAC
AAGGAAAGTTTGATGATAAATCATTTAAAAGTATTTTTGTGGGCTATGAACCCAATGGTT
TTAAGTTGTGGGATGCTGTAAATGAAAAATTTATTGTCGCAAGAGATGTTGTTGTCGATG
AAACCAATATGGTTAATTCTAGAGCTGTTAAATTTGAAACAGTGTTCCTGAAAGATAGTA
AGGAAAGTGAAAATAAAAATTTTCCGAATGACAGTAGGAAAATAATACAAACAGAGTTCC
CGAATGAGAGTAAGGAATGCGACAACATACAATTCCTGAAAGATAGTAAGGAAAGTGAAA
ATAAAAATTTTCCGAATGACAGTAGGAAAATAATACAAACAGAATTCCCGAATGAGAGTA
AGGAATGCGACAACATACAATTCCTGAAAGATAGTAAGGAAAGTAATAAATATTTTCTGA
ATGAGAGTAAGAAAAGAAAGCGAGATGATCACCTGAATGAAAGTAAGGGATCAGGCAACC
CGAATGAGAGTAGGGAAAGTGAAACAGCAGAGCACTTAAAAGAAATTGGAATTGATAATC
CAACTAAAAATGATGGCATAGAAATTATTAATAGAAGAAGTGAGAGATTAAAGACTAAGC
CTCAGATATCCTATAATGAAGAGGATAATAGTCTAAATAAAGTTGTTCTAAATGCTCACA
CTATATTTAACGATGTCCCAAATTCATTTGATGAAATTCAATATAGGGATGATAAATCTT
CTTGGGAAGAAGCCATCAATACAGAGTTAAATGCTCATAAAATTAATAATACTTGGACAA
TTACAAAAAGGCCTGAAAACAAAAATATTGTAGATAGCAGATGGGTATTTTCTGTTAAAT
ATAATGAACTTGGAAATCCAATTAGATACAAAGCTAGATTGGTTGCACGAGGATTCACTC
AAAAATACCAAATAGACTATGAAGAGACATTTGCTCCTGTAGCTAGAATTTCAAGTTTCC
GATTTATATTGTCATTAGCAATACAGTATAACTTGAAAGTCCATCAAATGGATGTAAAAA
CAGCTTTCTTAAATGGCACGTTAAAAGAGGAAATTTATATGAGACTTCCTCAAGGTATAT
CGTGTAATAGTGACAATGTGTGTAAATTGAATAAGGCAATTTACGGACTCAAGCAAGCGG
CTAGATGCTGGTTTGAAGTATTTGAGCAAGCATTGAAAGAGTGTGAGTTTGTAAACTCTT
CAGTTGATCGCTGTATATATATTTTAGACAAAGGTAACATCAATGAAAACATATATGTAT
TATTATATGTAGATGATGTGGTTATAGCTACAGGAGATATGACAAGAATGAATAACTTCA
AAAGGTATTTAATGGAAAAGTTTAGGATGACTGACCTAAATGAAATAAAACATTTTATTG
GAATTAGGATAGAGATGCATGAAGATAAAATCTATTTAAGCCAATCTGCATATGTTAAAA
AAAATTTTAAGTAAATTTAACATGGAAAATTGTAATGCAGTTAGTACTCCTTTACCTAGT
AAAATAAATTATGAATTACTTAATTCAGATGAAGACTGCAATACCCCATGCCGTAGCCTC
ATAGGATGTTTAATGTACATAATGCTTTGTACACGCCCAGATTTAACTACTGCAGTAAAT
ATCTTGAGCAGATATAGTAGCAAAAATAACTCCGAATTATGGCAGAACTTAAAAAGAGTT
CTTAGATATTTGAAGGGCACTATCGATATGAAATTGATTTTTAAAAAGAACTTGGCATTT
GAAAATAAAATTATTGGTTATGTGGATTCTGATTGGGCTGGTAGTGAAATTGATAGAAAA
AGTACAACAGGGTATTTATTCAAAATGTTTGATTTTAATCTCATTTGTTGGAATACAAAG
AGACAGAACTCAGTAGCAGCCTCATCAACTGAAGCTGAGTATATGGCCCTATTTGAAGCC
GTGAGAGAAGCTCTATGGCTTAAATTTTTATTAACTAGTATTAACATTAAACTAGAAAAC
CCCATTAAAATTTACGAAGACAATCAAGGCTGTATTAGCATAGCAAACAACCCCTCATGT
CATAAACGAGCTAAACATATTGATATTAAATATCATTTTGCCAGAGAGCAAGTTCAGAAT
AATGTGATTTGTCTTGAGTATATTCCTACAGAGAATCAACTGGCTGACATATTTACAAAA
CCGTTGCCTGCTGCGAGATTTGTGGAGTTACGAGACAAATTGGGTTTGCTGCAAGACGAC
CAATCGAATGCTGAATGAAATTTTTATATATATTTTTTTTCAAATTTAAATTCCTGTAAA
CATATTTTGTTACAATGATCTGATCGGGTTTTTCTGGGTTTTCCCCGTATCCTCGCAGCA
AATGCTGGATCAGTTAACACTTCCCAGAATGCACACCACCCACATTTGATAGTTACTAAT
GAATATTATTGTTATGTTTTTAATTATAGACGTTATTTTTGAGGGGGCGTGTTGGAATAT
ACTATTCAACCTACAAAAATAACGTTAAACAACACTACTTTATATTTGATATGAATGGCC
ACACCTTTTATGCCATAAAACATATTGTGAGAGAATACCACTCTTTTTATTCCTTCTTTC
CTTCTTGTACGTTTTTTGCTGTGAGTAGGTCGTGGTGCTGGTGTTGCAGTTGAAATAACT
TAAAATATAAATCATAAAACTCAAACATAAACTTGACTATTTATTTATTTATTAAGAAAG
GAAATATAAATTATAAATTACAACATTAAGAAAGGAAATATAAATTATAAATTACAACAA
>Dmelanogaster-B-G2780-Map6#LTR/Gypsy
GCTGCCTATTAAAATACGGGTTTTTGGTATTACTAGGTTGTAGGACATGAGCGGTCGTAC
TTTAAGACAAGCAAACAACCATGACCCTTTTGCAGTAGGCTTACGATCTTTGTCTTCTTG
ACTTCTTGAGAAACTAGCTGCAAAAACTCACCTTACTCACAAATAAATCCCACATCTCTC
ACGAAGGCCAAGGCTGACGGCAAGGCTAACGGATATTGTCGCGAAAAGCATGTCCGAGAG
GACGCCTTGCGTATTTTCAGTCTCGGGACTTAAAATACGCAAGGCGTCCTCACTGACGTG
CTTTTCGCGGCAAAGCCGAAAGACATGCCGTCGAGCCTTGGCCTTAGCGCAAGAAGTGGA
ATCTAACCACGAGTAAGGTACGTTTTTTCGCGAGCTCAGTTTCGCAAGAAGTCAAGAAGA
CAAAGATCGCAAACCTGTCTGCAAAAGCGCAGGGTCGTCAACTCGACAAGTACGACCGCC
ATGACCCACAACCTAGTAATACCAAAAACCCGTATTTTAATAGGCAGCATAGGGCACAGG
TCCACGCCGACCCGCAAGGTACCAAAAATTACAAAGACGACGGCCCACCGGAGCCTATGG
AGGTCGATCCCTCACTTTCTAAGTTGATGCAGCCGACCCAGGCAAATACCTACCGGAACA
GACGACCAGCCACCTCCGAGCGCACAGGCGCCGTGAGGAAACAACAAAAAGTTAACTTCA
TTACGCAGAATGCGGAAGAAAAGACAGGAGCATATGCCGCCGCCGCCGCCAAAGCGGAAT
CGAAAATAGACGACGATGCCATTACCGAGTATGACTCTGACTACCTCAATTTTTTAGGGG
TAAATCCCTGTTACCCGTCATCAGACGAAGAGTAGCAGGGGTACCAATGAAATTCCTCTT
AGACACCGGCGCATCAAAAAATTTCATCCGGCCTCGCAAAGAGCTAAAGGGTGTCTGCCC
GGTGGACTCCCCTTTCGAAATTCATTCAATTCACGGCACCACCATCGTTACAAAAAAATG
CTTCGTCTCGATTTTTAATTTGAAAGCGACTTTTTTCATTCTACCAGATCTTACAACATT
CGACGGTATAATCGGGGCCGACCTGTTAACACAGGCCGGTGCATCACTTTGCCTCGCCTC
CGCCCAACTCAAATGGGGTCAGGAAGTTGAGAAGATTTCATTCCATAAATGCACTGACGT
CAACTTCACTAACGTGGAGTGCGCAGATGCACCACCTTTGGTGAAGAAGGCATTTCTAGG
GATGATAAGGAGCCGAAAAAACGCCTTCGCAGATCCCAACGAGGCCCTGCCATATAACAC
ATCGGTAGTGGCCACGATTAGGACTACTAGCGAAGAACCCATTTACGCTAAATTATATCC
ATACCCCATGGGGGCAGCAGATTTCGTCAACAACGAAATCCAAAACCTGCTTAAAAATGG
TATAATTCAAAAGTCGGTGTCTCCGTATAACAACCCAATATGGGTGGTTGATAAAAAAGG
AACCGACGAGGCCGGCAATCAAAATAGACGATTAGTCATAGACTTTCGTAAGCTAAACGA
AAGAACTATCCCAGACAAATACCCTATGCCAGATATCTCCATGATACTGAGCAACTTGGG
CAAGGCCAAATTCTTCACGACATTGGACCTCAAGTCAGGGTATCACCAGATCATCTTAGC
GGAAAATGACCGCGAAAAAACTTCCTTCTCCGTAAGCGGGGGGAAGTACGAATTCAAGAG
GCTTCCCTTTGGCTTGAGAAATGCTGCCAGCATCTTCCAGAGAGCCATTGATGACATTCT
CAGAGAGCAAATCGGCAAGACTTGCTATGTCTATGTCGACGATGTAATAATCTTCTCAGA
AAACGAGAATGCTCATGTCAAGCACGTGGATTGGGTTTTAAAAACCATAAGCGATGCAAA
TATGAGAGTCTCAGTGAAAAAGTCAAGTTTTTTTAAAAAAAGCGTAAACTTTCTTGGCTT
TATAGTCACCAGTGATGGCACTACCACTGACCCAGAAAAGGTCAGGGCCATTAAAGAGTT
CCCTGAACCAAAAACGGTGTTTGAGGTTAGATCATTTCTAGGTCTCGCGAGCTACTACAG
ATGCTTCATTAAGGACTTCGCAGCCATAGCAAGGCCTATTTCGGACATCTTAAAGGGCGA
AAACGGAAGTGTAAGCAGACACAGATCGCGACACATCCAAGTACAATTCAATGAGGCGCA
AAAAAATTCTTTCGAAAAACTGCGCAACATTTTAGCATCCGAAGATGTTATGCTCCGATA
CCCGGATTACAAGAAGCCATTCCATCTAACGACGGATGCTTCAGCCTACGGTATTGGAGC
AGTGCTTTCACAGGAAAACCGTCCTATTACAATGATCTCGAGGACATTAAAGGACAGGGA
AATGAACTACGCCACAAACGAAAGGGAATTATTGGCCATCGTTTGGGCTTTGGCCAAACT
GAGGCACTATTTATATGCGGTGAAAGATATAACTATCTTCACCGACCATCAACCATTGTC
ATTCTCGGTATCAGACTCTAACCCTAACGCAAAAATTAAAAGATGGAAGGGTCGCATCGA
GGAAACGGGTGCGAAGGTGGTCTATAAACCGGGAAAAGAAAATTTGGTTGCTGATGCCCT
GTCTAGGCAGCAAATCAATGCCATAGAAGAACAGGACGCAGAATCATGTGGTGCGACCAT
TCACAGTGAGATTTCCCTCACTCACACCATAGAAACTACGGATAAGCCCCTAAATTGCTT
CCAGAACCAACTAATTCTGGAAGAGGCCCGCTTTCCGCTAAAACGCTCTTTCGTCCTCTT
TCGAAATAAGAAACGACATACAATCAACTTCACTGACAAGGAATCATTACTCAATGACCT
TGCGGACGCAATAGTCCCCAAGGGCGTAAACGCCCTCCATTGCGATTTGCACACGCTAGC
AACGGTGCAGGACGACTTAGTCCGGAGATTCCCGACTACAAAATTCTGGCACTGCAAAAA
CCGTGTTACAGATATTTTTGGGGTCGAGGAGAAAAGGGAAATCATACTGGCAGAACACAA
TAGGGCCCACCGATCGGCCCAAGAAAATGTGAAGCAGGTTCTCACAGAATACTACTTCCC
AAAAATGGCCAAACTGGCCAATGAAATTGTGCAAAACTGCAAAACATGCGCTAAAGCAAA
GTATGATAGGCATCCTAAAAAGCAAGAGATTGGCGAGTCCCCGATTCCCTCTCATGTAGG
AGAAATGCTACACATAGACATTTTCTCAACAGACAAAAAATATTTCCTCACTTGCATCGA
CAAGTTTTCGAAATTCGCCGTCGTACAGCATGTACCGTCAAGAACAATTGAGGACTTGAA
ACCGGCCTTGTTACAGGTCATGAATTTTTTCCCAAAGGCCAAAGTGATTTACTGCGATAA
CGAGCCATCGTTAAAATCGCACACGATCACGGCCATGCTTGACAACCATTTTGGCGTCAG
CATCACGAATGCGCCGCCCCTTCACAGTGTGTCAAACGGGCAAGTGGAACGTTTTCACAG
CACCCTACTAGAGCTCGCCAGGTGCCTAAAAATTGACAAGGGCATGAGCGACACCGTGGA
GATAATTCTGTTAGCCACAACCAAATATAACAAATCAATCCATTCGGTCATCGATAAGAG
GCCAGTCGACGCAGTACAAGAGTGCACGGACGACACACGAGAACGGATTGTTGACAAAAT
TAAGAGTGCCCAAGACGCGCTAAGGTCTAGAGAGAATGTTTCTCGGCAAAATAGAGTCTT
CGAAGTGGGCGAAAAAGTTTTGGTCAAAACTAACAGAAGACTTGGCAATAAACTCACTCC
CTTGTGTGAGGAAAAAGCCATACAAGCAGACCTGGGGACCACGGTCCTCATTGAAGGGAG
GGTGGTCCACAAGGACAATTTAAAATGACTCTCTCCCTTAATTTTTAATTTTTTATTATC
ACTACCTATTATCAGCCGTTTGGCATACTTCGATTTAGTAGATATTAGGTCCGTTGCCAA
AGGCGCGACGTTGTAGTTTTAATTGGTATTAATTTAGTATTAATTGGTGATGGGATAAAC
CTCGGCGAACAAGAATAAGCGACTAAAAAATACATTTTCACAGAATGGCAGTTGACACAG
TCAAACAATAGGCAGATCAAAATTAACACTAGGGTACAAAATCGGATTAACCAATTAACA
ACAACAGTAAATCAAATCCTGCAAACACACAAAAATATCCAAATTGACACCGGCCATTTA
TACGAGACACTGCTGGCTAGGAATAGAATGCTAATGATGGAGTTACAGAACTTAATGTTG
GCTGTAACACTGGCAAAAAACAATATTGTCAGCCCAAATATCCTAGATCATGCAGACTTA
AAATCAGTTTGGCTGAAAGAACCCACCGATACCCCCATAGGGGATCTTATGTCCGCATCG
TCTGTAAAAATACTGCAATCCCCTAACATGATACACTTTATTATCAAATTTCCCAGAATA
AAATTATCTTGCAAAAAGGTCACTATTTTCCCAGTCACTAGCAAAGGAGTTATGCTGCGG
ATAACCGACAACATGGTAGCAAAGTGTGGTGAAGTAGTCCACACAATCAAAAATTGCATC
CCAACATCGGGGGCTACCTTTTGCCAACTATCAACGGAAAGCTCATGCGCCAGGGAACTA
CATGCGGGCGTCCTAGCACATTGCGAGTCACAACCAAGTGACCTACACCCGCTCACCCGC
GTGGACGAGGGTATCATCATCATCAATGACCGGCCAGCCAGGGTCACGGTAGACAACGAA
ACGGAAGTCTACCTACGCGGCACACATCTCATCACCTTCAACGATCGCGTCGTGATAAAT
GACACCACTTTTGTAAATCATGACAAGGCCCAAACAAGAGCTCCAGGGGTAGCGAGTTCC
CCATCATTGAATATCACCGCCAACAGAGATATTCTGAGCCTCCCCTACCTTCACCAGCTA
AGTGAACGTAACTTGGAGTTCATCAAAGAGTTCGGGAGAGAAATTGATACTAATCATCAT
CATCGCATAATATTTATCGCAGCAGCGATTTGTTGTGCATTGGTTTGCATCGGCATCACC
TGTCTACGGTACATCGGAGCGCGGAGATCTGCAATCCAGTTAAACGGGATGATCGCTGAA
TTAGGACCAACCGAGGACGGCCGCAATCTTGAAGGGGGGATAGTTAACACGGGCCAACGA
GCTAGACCAGTTGGCTCAGTGCACGAAATTTAATACCATTACGTTAAAGTGCTGACCCCA
GCATCGGGCCGGAAACCCGTGCGCAGCCGGCAAACACAGCATATTTGCGTGGCCGCTGCG
AGTCTTTTGTTAGCTGTAAGATTCATTTTTTATATTCAGTTTTATGTTTGACTTTAATAA
AGAGCGGTTGCTCGTCTACATTATCACTCCGACTGTTCGTCGCAAAACATACTTGTATTA
ATTACTCTACCAGACCACAAGGCTGGTAGTTAAAAGAGGAAAGTTCCTCTCAACCTAATA
TATTGGACAGCAGCGAGGGATCCCCCTGCCACCCCCAATTTGAATATCTTATACGT
>Dmelanogaster-B-R78-Map20_reversed#TIR
CCAAAGACACTAGAATAACAAGATGCGTAACGCCATACGATTTTTTGGCACACGATTTTT
TGGCCGTGGCTCTAGAGGTGGCTCCAGGCTCTCTCGAATTTTTGTTAGAGAGCGAGAGAG
CGAAGAGCGCTACAGCGAACAGCTCTTTTCAACGCACAAAGTGTGATAGCAGACAACTGT
ATGTGTGCACACGTATGCTCATGCATTGTAAATTTGACAAAATATGCCCTTCACCTTAGA
AGTTCTTAGACTTTAAATCTATATTATTTTTGATCAATTGGCACCATGCGAAAAATTCTT
GTTTTGCATTGCCTTTAACGTTATTATTATTTGAAAATAGATTAGAAATAGCCAAATCTA
TGTACATATTATCACAAAAATAAATTTCAAAAATGACTTTATATAAGAATATTTGTCATT
AGAGTATTCATCTTGCGGCGTGTGAAAAATTAATAAGGCAATGATTGTTGAGTGCTTGTG
TCCGCACTTCGTGCCTCAAGATATGAACAAAGCAAAGACACTAGAATAATTCTAGTGTCT
TTGATATTACTTTTGCAATAAACAGTTATCATATTTTTATGCAATTTATGAAATTACAGT
AGTTATAATAATTTCTATTGTACTTCCTTTAATTATTTAGTATATTTATTAAGTCATTTG
ACTTAATATGATGTAACATTAACATTAAAAGTGTTTCAAAAAAAAAATATTTCGCTTTTA
AAAAATTGTCAGATGAGAGACAAATTAGAATTAAACATAAATATAAATGTGTAAACGGTA
GCTAATTCGAGCGGCGATTTTAACAAACAAATTTAAAACAGCTTTAAAATTATAATAGTC
AGGGCGCGAATTTTTAAAAATTTTTTTTATTTATTTTATTTTATCATATTGCTAGGAAAT
TGGCAAAAAACTACCCTAATATGTACAATGTAAATTCGTTTCTTCGATCAGAATTGATTT
CGGCCCGAAAATCGTCTTCTAGCACAACACGCACACATATACGCGTTCTTACACGTTCTA
CTTGTTTTTACTCACACAAGCAAGCAAATTATATTTTATAGATTTCTTACGCTCTCAGCG
GGAGTGAGCGGAAAGAGAGTAATTTTGGCCGTCACCAAAAAAGTGGCTGCATAGTGCCAA
ACCAATGTATGGCCGTTACGCATCTTGTTATTCTAGTGTCTTTGG
>Dmelanogaster-B-R461-Map17_reversed#LTR/Gypsy
AAACAACAATGATATAATCATAAATTTTAATAGCATTTCTAAACACTTTTATAAGGAACA
GGAAAAGATTGAAGAATATATTAATAACTTTAAGAATGGCATTTCTAAGGATTTAGTAGT
AGAAGACAAAAGAGTTAGAACTTTACAAATATTAAATATAATAAATAAGAATATAGACGT
TTTGCAGAACCATATACACGATATAGCAGAAAGTATACTATTAGCCAAATTCAATATAAT
TCCAAACTTTATCTTACCAATTGACGAGCTAAGAGATATTGCACAGATTTTCAAACTTCA
AAATTTCTCAATCAATTCAGAAGAGCATATCTACAGACTACTCAACATAGAGATAGAATC
CGAACAAACTAGAATTATATTTCACATTAAGATTCCAATATTTGATAAATACACTTATAC
ACTTTCACATTTAATTAAGTTACCAATTAATGGCACAAATTTTCTCACTCTACCTAAATT
TATATTATATGATGATAAATTTAATTATATGATAAGTTTTCAAGAAAAATGCCCTAAGGT
ACACGGCACATACATCTGCGACCCCAGAACTGCGGAGAACAACATGGACAACAAAGAATG
TATAAAACAAGTAATACAAGGAATGAACCCTATTTGCGAGGCAAAAATTATCAACACAGA
CGAGACAGTAGTGGAACCGGAGCAACAATGGATCGTTATTATCAGCAAAAACCAAACAAG
TGCTGAACCAAGTTGTGCTGAACCATTCCTCATTGAAGGAACGACAATAATAAACCATAT
AAACTGTTCCATATTTATAGAAGGAACCAAATACGATGACAGCGAGTTGTTCTACGAAGA
AAGGATTAAATTATCACTACCTGAAACGAAGAACATATCAATAAATACAACAATGGAGGA
TCTAAGCCTGAACAAAATAATACTTCACCTTCAGGAAAATAAAACCAAAATACTCCAAGT
CAAGGAATCCACGATTGATCTTCGATTCCTGACCTACGCATCGAGTGTCATCCTGGTCAT
CTTTATACTCTACGCCTTAGTAGTAAAAAGAAACATTACTTACCTACCCAACCATACTCC
CTCGGTCAACTACGTTTCGTCCATTCCTTCGTTATGGCCGTCACTTCATTCTAGGGGGGG
AGGAGTGGTACCACATCAGCAGTACCTACATCTACTCCCCCGCCCCCAAAACCTCCACGC
CAAAACTGTTAGTTCGTTGTCCTCTCTTCTTACCACATCAGCAGTCTACGTCTTCTCCGC
CGTCTCCCAAAAACCCTCACACCAGAGCTGCTAGTTCGTCGCACTCTCATGTTGCAACAT
TGTCGGCGGAAACAGCTCAGCAAGTCGGAGACATTCCCCAAATCTGATGGGTCAGCAGAT
TCGCGATCACCAAGCAGAGTATACATATATTATCATGTTCCTATATTAGAAGTCAGTCTT
AAGTTAACTTCTGTTGGAAGAGCATTCTAAATATTGGCCTTATAATAAATTTCTTAAATA
ATTAAATTATCCAACGGAGTATTACTGGGAGACCTGGAAAATACCTTATCAACAGCAAAC
TGGTATCGCTACCATCATATTGTAACTGGCGCAGTCGGAAACTGGACTAATGCAACTCCC
TTCCATCATAATTGTATTCAAGTGAGTAGAGTGAGAGAACAAAATGCCAATACACATACA
GACTACAAAATACCAATACACATTCAAGTTACACAAAATAAATAAAATTATCAAATAAAT
TGTTCAAAAGAATACACCGCAAGAATTAATATGATGCAATAATATACTACAGTAAAATTA
CATGAGAGATTTTTTTTTCAAATAAACAAAGAGTGTCTGACCATGTTGGAGTTCAAATAG
AACAAATTCATTGATCAGAATATATGAAAAAGAGGAAGGAAGAGTGTCTGACCATGTAGG
AGTTCAAATAGAACAAATACATTGGTCGGAATATATAAAAAAAACAAAGAAGACGTCTGC
CAATGTATGAGTTCAAATAGAACAAATACATTGGTCAGAATATATCAAAATACACAAGTG
TCTGGATGCATAAAGTTCAAATAGAACAATTATAGTGACCAGAATAAATCTTTAAGTGTA
AAATCTTTATGAAATGATTTAAATCAAGAAGATAAAGAATGAACATTTACGTTGTACATC
AAAATATGTTACAAGTGTGTGGTTGAAGCTCGTTGATTGGAGCATAATAAGCGAACCGTG
TCAAACCTGTGTGAAAGTTGGCCTCGACCTGTTGGCTGCATGTAAATTGAGTTCGATATA
ACAGGTTGCCGACGGTCGAGTACGGGTTCGAAGGCAGCTCAGCGGCTACGATACACTGGC
TGTCGAGCGGTTGGGTTGATGTTCGAACAAATTGTGCTCGTTGTTTGAGCAACAACAATT
GACACCCGTGACGTGGTTGACTCAATCATTAGAAACTGATTAAACCGACATTGCTTGTTC
AGGGCGAATAGCCAATGCGACAACAAGTCAGCGGTCAAACTTAAATAATAAAACAAAGAA
AATTTTTGCTCCATCTCTCTAATACATATTGATATACATAAACATACAAATTATAGACAT
ATATTAATGCATCTATAATTACAGTTCTACACGAGGACTATTAATCCATCACCACGACGA
ATACACTCAACAATCAACAATTAATTAAGTACACATAGACACATACAATTAATTAAGTAT
A
>Dmelanogaster-B-R1470-Map5#Helitron
TCTGGCCATGTCCGTCCGTATGAAAATATAGAACGTTGACATTAAGCATGGAAGATCCAA
TACCAAGACGGCCTCTTCAACGCTTAAAAATTTAGTTCGCCCTCGCTTTACTGGAGTAAC
GGATAAAGGGAACACCTGGTAAACCTTCTGTTTTCTTCTTTTCTTGTAAGTAAGGAGTCT
ATCAAATTAATTAATCACACAAAAGACCTATTATCGAGGTCTAATGAGAATAAAACAAAT
TAAAAACAATTTATACAATTAGACTTCAAATTCTTTTCCCTTTCATTTTTTTAAATGTGA
ATACATATATGCATATATATTGGTATATATTACTTAGATTATTACCTTTATCAAATTTAT
ACACAAATAATAAATTTAAATATTTATAAGTAATGGTATAAATATTTTAATAAAATCATT
AATATTTAATTAACTGGTTTATATGACAGGATATTCCAAACTATAGAATTATGGTCAAAG
AGTTTTACCGCGATGTATCAAGGCTTCCACAAATAAGCGACCAGGAAATGAGTACAGCTA
TGCAACAGCTATCAGTAAGGCAAAACGAAGAGTTTGATACTATTTCTGCATTAAAAGAGT
TATACATTTATATAACTAAATATAAGGATCAGGTAACCTATTTAACCTATTTTCGTAATT
TTTTTCGTCTAATCCACTTATTTACCTTTGTTTAAAGATTATGGAATCACTTGAAACTGA
TATTAATTGCCGAAAGATGCATCTTTCACGAAAATTAGGAAATGTTGCTGCTACACTAGA
TGGTGATTGCACATCTAATTGCTGACATCAATATGATTTTTAAAAAATTTTTGTAACTTT
TTTATTTTTTAGCAAGATAACAATTTATTTACAATTGTCAAAAAAATTATAAATTTTAGT
TTAAAAAATGTATGGACTTATACGTATGTAAGAAAAGCCGGCTTTGTATTATAAGAACTA
TGCCCTATCGATCTTATTACGAAGAAAAATATACAACATTTTTGTCAAATTACAATATAC
GGTTAATTCTTTGTTGATAAAACTGTATCTAGAGTATGGGGGCGTTATTTCATTATCCGT
TACGGCTCTCTAAAGTATAAAAATCAAGCCAAATTTATTTATACTTACTCAGAGATGGAA
ACAAAATAGACCCTACACACCAGGAAGACTACGAAGCCAGAGGGCAAAGCCCTTAGCAAG
GACGAAACGCAGCAGGAGGACCAACGAAGGGAGTCTAGACTACACAGTCGATACCGAGCC
AACAGCGAACTTCGTTAGCGAAGAACTGACGGACAAACTGGCGACCCTAGATTATTAAAA
TAAGGGAAAACTCTATATACCCGTCACTTAGCTAGTGGGATTGCAAGCAAGTAAATTCAA
AGATTCTTGTCAAAAAATTAAAAAAATAACTTTCCAAGAATAAAATAAATAGAAATAGAA
AATAGAAACAGTCTGTTTTTTTTAAACCATTAATTAAAGCGTATTTTAGGGTAAAATGCA
ATACAGTTAAATATATGTTGGGATATGTTGATCCACCTGCCCCAGCAACAGCAATTTTCG
TAATATTAATTTCTTTTTTGATCGCAATATAAAAGCAGCTTTTCAGTTTTATGAGTCCTA
TACGGTAGTCTACTTATAATTCAGACTCTTGGTGCTTATCGTCACTATGCTGAAGTCAAA
GCAAGAGAGAATGCTATGGTTGAGTTTCCCCTGAGCCGGGGAATGGTAGTGGAAATGTGA
ACGAGAAATTTCATCATTTATCTGCGATATTAAAAGATGTGTTCAAAAGCGTGTTGTAGA
TGCTTCCTTACATCTTGGCCTTGGCCAAAGTGTTTTGGGTATAAAATACATAGAAATTGA
CAAGGCAAACAATAAAACAAAGAAAAATCGAAACATTTCGATTTTATTTTGGGCGGTTTG
TGGGCGTTATAGTGGGAAACATGGATCTCTACGCTGCGTCTATGCTTCTATGCGTCTATG
GCATGGCCACTTCGACTCGGCTATTAATCCTTATCAAAAATATATATATACTTGATATGG
TCGAAAACGCTTTCTTCTACCTATTACATACTTTTCAACAAATCTAGCATACCCTTTTAC
TCTACGAGTACGGGTATTATTAAGACTAACAAGTACGGCGACGGAAATTTATTGGTGTAA
CTGGATACATAGCTGTAATTAATAATAAGTTTCTTGTTCTTGCAAAATACCGATGTGTTT
TTGGAAATTCCACCCCCATTGATGCCGAAATTCTGGAAAACGGACTCGGATGTGCTACTC
CCCCATTAGATGAAAGACCATTAATACCAACAAACACTGAACATATTTTGGTGCCATTGT
CAGTAAGAAGTTCGGAGACAAATAA
>Dmelanogaster-B-G2628-Map20_reversed#LTR/Gypsy
ACCTATCACATGGCGACCGTGACAGGACCATTGCAGGACGCACACGAAGTGTTTAAAGTA
TTGTGCTAATAATTAAAGTCGACTGATCTTAGTTCGACTATAAATTAAATAAATTAATAA
ATTCAAATAACATTATAAAACATAATAATTGATGGCGGAAGAGCCACAATTCTCAAACGC
ACAGCCCACGACACAAAGGGACTTGCCAACGTTGGAAGAAGCTCTGCAGCAAAATCCTGC
AGATGGACCACGCCCACTCACAATAGCTGAGTACCGGGCAAGGCAGAAAAGGAAGGAACC
AAAGAAGCACAAACGCTCCGGAAAAAGGGTAAAGCTACTTAAACAACGCCGACTGGTTAA
GGAAATGACCCAGTTGGCCAGAGACGAGGCATCCCGACAACGCTACAAAGAGCGTCTTGA
GGACATCGAAAGCAAGATTTCGCAAGGTGCGAAACAACGCAAACGGGCTGCATAAATAAA
TGCCAATGCCCCAATTTGCCTTAATTTTAATTTCTAAACCCAAGCCGATGCGGGAAACCG
CTGCTTGAAAAACACTAATATCTGTTAGGCTTTTTACTAACAATGCGGTTGGACAATTTT
TTTTTATATTGTAAACAAATATGTGAGCCAACCACATTTATTAACAACTAATATTTCCAC
GTCTCCGCTACTGAGTATATATATATATTCAGCTGCAAAAAAAATTTTTTTTTTTTAATG
ACAGAATATAACAATTCTTATCTTCATTAAACGTAAACATTTTTTTTTATTTTTGATTTT
CTAGAAGAATAAATTAATATCATAATAATGAGAAAAAAAACTCATAAATAGAAAAAAAAA
AAAAACGTTTCATTGAAAATAAACAAAAAAAAAAAAAAATGGGATGGTTTAGCGATTCTA
GTGAGGCAAAGGACAATACTGCCAACGTAGTTAATAACGTAAAAATTATAGATCACACAG
ACGATATAAATGCGTTGTGGATCTTATTGCTGATCATTACAATAGTACTACTTCTACAAT
TTCTGCTTACAATTTATGTTAAGCATAACAAGATCATCAAAAGACGTTATATAAATAGGG
CAAATCGTTTAGACCAGATTTAATAAAAAAAAAATAATATGGATTAGAAGAAAGCTTAAT
AAAAACTTTTTTTTTTACGACAAGAATGGAATGGAGCGAAATAGCGATACGAATAGACGA
ATTTCGCTTCAGGTTCGATAAGTCTTATAAATGTATCAATAGAGACGCAGTAATAAAATC
CGAAACTTTGAAAAATCATATAGAGATATTAGTAGGAGAATATAATAATTATAGTTACAT
TAGTAAATAAATATGCAAATAGGCTCACATCTGAACATAATAACAAATGTTTGAGGGTTA
TAAAATCCCTAAACACAAGATTAAATAACATCAGAAAAAGAAGGCATATTCTGATAGATG
TACCAGAAAGTCATTAAGTCAATTGGTTGAATTCAACACAGACCAGTTCAAAGAACTAGA
CGAATCTGTTCAATCAAGCGGCGCTGAGTCCGATAGTGACATTGAAACGCTAGAAGGAAG
CGACCGAATTGAATTTAAATCTGAACCAATAAAAATTTCTGAGATGGCACAGACATTGAT
AGAATTTATCAGGCTAGCCACATCTCTGATACCAGAGTTTGATGGTAAACCAGAAAATCT
ACAAAGTTTTTTGGATGCTCTAGGTCTACTAGATAGCTTAAAGAGCACACATGAAACGAC
AGCAATAAGCCTAATAAAAACTAAACTTAAAGGCCATGTAAGAAACCTTATAAGTAATGA
GCAGACGATTGCTGCAATCATTACCCAACTGTCAAGTGCAGTAAAAGGAGAATCGGTAGA
AGTGATATCTGCCAAGCTTCTGAATCTACAACAGAGAAATAAAACGGCTAACCAATACAC
CCAAGAGGTGGAGAAACTGACAAAGGCCCTTGAAGGTGCCTATATCAGTGAAGGTCTCAG
CCAGTCCTTAGCAAATAAATACAGCACTACAACAGCTGTAAAAGCAATGACACAGAATTG
CTCCATTGATAAGGTAAAACTTATCATGCAAGCAGGCACATTCACAAACATGAATGATGC
CATCTCCAAATTTGTAAACAGTTGCACAGAGATAACAGGTCAAAGTAACACTGTACTCTA
TTATCGACGAGGTGCAAATAATTATAATAGAGGCGCCCGGGGTTATAATCGTGGAAGAAA
TAACTACCACAACAATTACAACCGAGGCAGCAATAACAACAATAATAATAACTATAATAA
CCGTGGAGGTAGGCGAGGCCAAAACCAAGGGAGAGGCCGCGGAAACTACAACCATGGTAA
TAATAATAATAGCAGTGTGAGAATCGCGCAAAATACGTCGGAAAACTAACAGAACCCTTT
AGGAAACAACCAATAAATGTAAAAGTTCATTCCATCAATTATAGTCTTAATATATTCGTA
ACCTTCTATAATCATTCAACTGAAAATAAACTAACATTTCTCATAGATACTGGTGCAGAT
ATCTCACTTTTGAAAGTAAATTCTGATAACTTCATAATTCAAAATGAAAAAATAATAAAC
ATCGAAGGCATAGGCCAAGGTGTGATAAAGTCTCAAGGAACAACCTTAATAGAACTCCAA
TCAACAAAATATATTATCCCACATGAATTTCATTTGGTAAACCCAAATTTTGCAATACCA
TGTGATGGAATAATAGGCATTGATTTTATAAAGAAATTCAATTGTCAACTAGATTTCAAA
CCAAGTGAAGACTGGTTTATAATTAGACCCCAAAATTTAAATTATCCAATATATGTTCCG
ATAACATATAGCGCTGGCAACAATACAGTTCTTCTGCCAGCCAGATCACAAGTTATTCGG
AAAATAGACATTAATGTTGTAAATGATTTCATATTTGTTCCTAATCAAGAAATACACAAT
GGGATTTATGTTGCAAATACAATAGCAGCATCCAAACATGTATACGTTCGACTTCTAAAT
ACAACTAATTTCGACCAAGTGGTCAAAGTAAATAAAATACAATATGAAAATCTAAAAGAT
TATGACATTCATAATACCGACACTGGAAATAGAAGCGAACAAATACTTTCAAAACTAAAG
AAAAATTTTCCAGACCAATTTAAAAATCAATTAACAGAATTATGCACACAGTATAGTGAT
GTGTTCGGACTGGAACACCAGTCCAGTTCGAACCTATATCAACAAATAATTTTTATAAAC
AAACATTAAGACTTAAAGATGATGAACCCATTTATATAAAAAACTATAGAAGCCCGCATA
GCCATATTGAGGAAATTCAAAAACAAGTAGGGAAATTAATAAGCGACAAAATCGTCGAAC
CGTCTGTATCTGAGTATAACAGCCCACTCTTGCTAGTTCCGAAAAAAATCATTACCAAAT
TCACAAGAGAAAAAATGGCGATTAGTAATTGACTATCGTCAAATAAACAAAAAACTTCTT
TCTGACAAATTTCCACTCCCTAGAATTGATGACATTTTAGATCAACTAGGTCGAGCTAAA
TACTTTTCATGCCTTGACTTGATGTCAGGTTTCCATCAAATAGAACTTGAGGAAAACTCT
AGGAATATAACATCCTTTTCAACGAGCAATGGCTCATATCGCTTCACGCGATTACCATTT
GGTCTTAAAATAGCACCAAATTCATTTCAGAGGATGATGACTATATCATTCTCGGGATTA
GAACCCTCTCAGGCATTCCTTTACATGGATGACTTAATGGTGATAGGATGTTCCGAAAAA
CACATGATTAAAAACTTAACTGACGTTTTTAATGTATGTAGGAAATATAACCTAAAGTTG
CATCCAGAAAAATGTTCATTTTTCATGCACGAAGTGACATTCCTAGGTCACAAATGCACA
GACAAAGGAGTATTGCCAGATGACAAGAAATATGACGTCATCAAAAATTATCCTGTCCCT
CATGATGCGGACAGTGCAAGACGATTTGTAGCATTCTGCAACTATTATCGTCGATTTATA
AGGAACTTCGCCGACTATTCACGGCACATAACTAGATTATGTAAAAAGAATGTCCCTTTT
GAATGGTCAAGCGAATGCCAGAACGCATTCGAATACCTAAAAGAAAATCTTATGCACCCC
ACACTATTACAATATCCTGATTTTCGCAAAGAATTTTGCATTATAACGGATGCTAGTAAA
CAAGCTTGCGGAGCGGTTCTAACTCAGAACCGTAACGGGATTCAGCTCCCAATAGCTTAT
GCATCACGTTCATTTACAAAAGGAGAAAGCAATAAGAGTACAACGGAACAAGAACTAGCG
GCAATTCATTGGGCAATTACCCATTTTAGACCATACATTTATGGCAAACATTTCACCATT
AAAACGGACCACAGACCATTAACGTACCTATTTTCTATGACTAATCCCAGTTCTAAATTA
ACTCGCATGCGGCTAGAGCTTGAAGAATACGACTTCACAGTAGAATACCTAAGGGGGAAA
GATAATTTTGTAGCAGACGCACTCTCACGTATAAATATAAAGGAACTCAAAGACATGCAA
CATAAAGTCCTGAAAGTCACTACCAGGCAACAAAGTAGACAATATGAAAACTGTACAGTA
ACAAATAAGGAACTATTGCCTAGGCAAAGTATCCAAAATGTATCTAAGCCCAACGTACAC
GAAGTCATAACAAATGATGAAGTACGAAAAGTAGTGACCTTGCGAATAACTGAATCTATT
TGTTTACTAAAACGAGGAAATAAAGTTATTGCAAGAATTGATGTTGACGATTTATATACC
AATGGAATTTTTGATTTAGGTCAGTTCTTCCAAAGGCTTGAAATGCAAGCCGGTATACTA
AAAATCAGCCAACTCAAATTGGCACCGAGTGAAAAAATCTTTGAAACCATTTCAATAGAT
AATTTCAAAAATATGGGCAATATAAAATTGAAATCATTAAGAGTAGCGCTACTCCAGCCG
GTGACCATTATAAAAACTGAAAAAGAGATACAATCGATACTGTCTACATATCATGACGAT
CCAATTCAAGGAGGTCATACAGGCATTACAAGGCATTACATAACGCTAGCGAAAATAAAA
AGACACTATTATTGGAAAAATATGACTCGTCATATAAAAGAGTACATACGTAGATGTCAT
AAATGCCAAATGTCAAAAACAACGACACATACAAAGACCCCAATGACTCACACAGAAACC
CCAACAAATGCTTTTGATATAGTGATAGTGGACACAGTTGGTCCACTACCGAAATCAGAA
TATGGCAACGAATACATCGTCACACTAATATGTGATTTGACGAAGTATCTAGTAACCGAT
ACCTGTTGCGAATAAGAGCGCAAATACTGTCGCAAAAGCTATATTCGAAAATTTTATACT
AAAGTACGGTCCAATGAAGACGTTCATTTCGGACATGGGTACCGAGTATAAAAAACAATG
TAATTCAAGATATGTGTAAATATATGAAAATTGAAAATCTTACATCCACTGCATATCACC
ACCAGACTTTAGGGACAATCGAACGAAGTCATAGAACATTCAATGAATACATTCGTTCAT
ACATCTCTGCAGATAAAACTGATTGGGACGTTTGGATACAATACTTTACATATTGTTTCA
ACACAACACCATCAGTCATGCATAATTACTGTCCATATGAACTAGTCTTTGGAAGATTAC
CAAGGCAGTTCGCAAATTTTAATAAAACAGATAGAATAGAACCACTGTATAATATAGAAG
ATTACTCAAAGGAAATAAAATTTAGATTAGAAATAGCATATAAAAGAGCTAGACTTTTGT
TAGAAAAAGCTAAGTCTTATAGAAAACAACTTTATGATAAGAAAACTTCAGATTTTCAAT
TAAAAATAGGAGATAAAGTTATACTAAGGAACGAATCGGGTCATAAGTTAGATCCAGTAT
ATATAGGCCCTTATACTGTAGAAACCATAGAAGACAGAGATAACATAGTAATTAGAGATA
CAAAACAAAAGAAGCAAAAAGTACATAAGGATAG
>Dmelanogaster-B-G576-Map7#TIR
AATTTAGCTTAACTTTCAAAGTGTTAGAACTTAAAAAGAAGATCGCAAAAGAATAAAATT
TGAAATGCAGATTGAATCAATCTACAGGTTTGTATTATGTGTTTCTGCGCCCTTAATATA
TTTGTTTATCTGTGTGCTGTCTTCTGCCACTAACAATTTGTACATTATAGCAAGTTTTCG
GGTGTCCAACTAATGTAGTTTCCTGTTTGAAAAAAAAATTTCAACTTTACCATAGGAAGA
GAGTGTTCTACTAACCAATTTGTTCAAATTTGTTCAGTAAGTGATTTATATTTCCATGTT
GTAGTGTGTTCAATTTCCTAATTCATATCACTGTAGTCTCTATGTGCGTTTTTTGCGGTT
TTTTAGAGAAATTTCATTTTTTAGGAAGCAATATCTCGATTGCTATCAGAAAAATGCTGC
CCTGCTGGAAGTGTGGCGCAAGCAAAAGGGTGTTCGTCAAAAGGAAAATGCTATTTGCTT
GCGCCACACTTTTATCAGTGCTGCATTTTTCTGATATCAAGATAGACTTTAATGAACGAT
ACCTAAAGGAAAAGGCGAGAATGTTTTCAGTAAACCTTTTGCGAAATTGGAGAAAATGCA
CATAGAAAAATAAATGATATGATTTTCGAAAGTTTAACACACTTCAAAGTGGTTAGAAAA
ACACCTAGTCCTGAAGGTAAAAGAAAAAATTAAAAAGGAAAGGAAATTAGCTGGACGCCC
GATTCAAACGTTATATTATTTTTCAAAAAGTTTGATGTGCCCGAAGACAGCAATTGCTAG
ATGAACAAATCGTAAGAAAAAGGCGCAGAATCACAACGAACAAGTCTTTTGCTTCAAGCT
GCAATGCATAGCCGTACGGAAGCGCGGCCTGCTGGATATTGATCAGCCATACTTAAAATT
CTACTTTTTTGAACCCAGCTTCTTTTTAAGGTCAAAAACCATTAGAAAATTAAGCTAAAT
T
>Dmelanogaster-B-G1536-Map5#LINE
AATTATTAAATCAAATAAATACAAATATAATACTTACCTCCAAATTACCTCCCACCTAAT
GTACCTGAAAAAACAAAAATTAATACAATATCAAAAACAAATAACAAATGTAATACTTCC
CAAATTTTAATGTTGTATTCATTTCCATGTTTCCAATCGTTGCGACTGTCCTCGGCAACA
AATCCTGTTCCGGCGGCTCCAATGCTGCCAATCCCGACGCACTGGCCACAAGACGCGGCG
CTACTGGCAACTCTCGGTGAACAATCGAGCTACAATTTCTATGACGACTCCTCTGTCACG
ATGAGACAGATGACACCACCATAATGTCAGCAGCTCCAAAACAATACAACGACGGCTGCG
CGGAACCCATCTTCAGAATTCCCTCTTCCTGACGACCGGCGAAGTTGCCCTGGAAGGGTA
GAAGAGATACTCACCAAATGACTCCGGCGCGGGATGCTACCACCACGAACAAACTACCTG
CAACGCCGGCCGTACATACATGTTGCAAGTGTCGCGCATCCAGCGCCCGCAACATAGCCC
CAGCCTAAGTACAACAACTACTTACCTGCAATGTCTCCAGAGGCTTCCAGCGACTCGGTG
CTTCCGTCCTTCTGGCGAGGGTACCTGGAAAGAAACAAATTAAACAATGTTAGACCTGAA
TTTCAATCTTTTTGTAAAATAGTTCAAATTGTTAAATGTAAACAAACCTTGCAATACGTT
AATGTTACCAGTCCATGTTACTGTCTAAAAGTTAAGTTTACAAAAAAACTAATTGTAAGC
TAACTCACCACGCCCAAGCCCCAAACTCACCCCATGCAATGTAATACTCATAAATTCAAA
AAAGCCAATGTTAGTGACAGTGGGGAAATATTCTCCCCACTTATACAAATTGACGAACGC
AAGCAAGAGGACAGGCCTTGCACAACTATCAACGCTTTTTGGTCGATTTTTAAACCCAAG
CCGGACGTTACTAAACTAAGTCTAAATAGGAAACCCACCAATCCCACTAGAAATACTGGG
AAAAAAAGATTTGTAACTCCCAGCATTTTTCCTCCGCTCATCATACCCGTTTTCAAAAGC
AAGGCAGCTCAATCTGTTTATGAAATGGACCCCCCCGCCAAAGCCAGAAATGGACCCGCC
GCCAGCCGTTACCCTGCAGCATCAATGTCTCTGCTCGCAGCGCAGCGGCGCCAACCGGGA
TCGCCCCCCTACCCCTCAAAACACAGATACAGAGCTGCCTCCATGGAAAATCGTGCCCCA
GAGCCGTAGAGCGCCCCCTATAATCGTCAATGATGTGAAGGAAATTGTCCCACTACTGGA
AAAGCTGAACTACACAGCAGGAGTCTCCAGCTATACCACCAGGGCTATAAAAGTAAACGG
GGTCAGGATCCAGGCCAAGGATATGACCGCCTACAACAAAATTAAAGAAGTCCTGGTGGC
CAACGGATTTCCTTTATTCACAAACAA
>Dmelanogaster-B-G999-Map14#UNCLASSIFIED
TTGATCAGACATAAAACCATTATTTCTAAATAGTACAATCGCTTATCGTTGCCTTGAGGA
TCAATGCTTGGGCCTTCCTGTCTTAGGTCCTTGGTTTATCAGATCTGTTTGAGCTCCCTT
TGCCGCCGATTCAGTTAGAATTCTTTCCAGTTTTTCTCAATTTCCTGGTTCACTGGAGGT
TTCTCAAGTTCATAGATTCTAGCAACGCCCGTTGTTTACATCATTTGAAAATTTAGACTG
GTTCCTGATCAAATAAAAATGGCCGAAAAGTGGTGAGGGTAAGGGTGTGGGAGATGAAAC
CTCCGATTACACCGAGCACTTGGGCTTGGAACTCTTGGGCTTAAGACACCTTGGCTTTGC
CTTCGGCTTGCCGCATTCCATACTGTTTCTGGGGCGGGGACATGCCTTACGGGGTCGGGC
GCACTTGGGCTTCGGTTTGGCGCAATTGCGACGTTGCTTCGAGGACTTGGCCCGCGGTTT
TGGGCAACTCTTCCAGACCCTGGGCTTGGAACACTTGTTCTCCTTTCTTGGAGTGCAGCT
ATTGGAGCCACAGGCACCAAAGAAAGTGTCGCAGCCACTTATTTCAGAGTGCATTCTGAG
CTCGGCCTCAATAGAGCGCTGAAGACTGCTCACACTGTTCGGCTCTACGTGAAAAGTGTC
CAATGGTTCCTGCGGAAGTGCATTACGATTGCATAAATGTGCATTTCATTTGTATTCGAC
ACCAATAATTTACCGCAGAGTACTGGCATCGATGACGGAATGACATTTCGTTCCATCGGG
TTTCAGCTGCCCGTCTTATCTGATAATTCGAGTAATATTCTCCATAACGTTTCTTAAAGT
CCCTCAGAAAATTAACAAAGCCAGACGATGAGGCGTATTCGTACTCTGTCCTATTGATAT
CTTCGTCAATGTCGGAAGCGTCGGACTTAACATATTCAATTGCTTTTCTAGAGGTTTTTA
CTGATTTTGAAACTGCCACGTCCGGCTTGATATCCTTTTGTTTCAGATTGCTCATTTTGC
TACCAATTATTTGGTAAATTCTTGATCGACAAAAATTTTCACAAACAAATTTGTTACTCA
GAATTATACACAAAAAAAAATATGTATAAAAAACTGTACTCAATTTTATCGAAAATTATT
TTAGTATTGTTTCTCGTTCAAAGGTAACTGATTG
>Dmelanogaster-B-G429-Map3_reversed#LTR/Gypsy
AAAATTTTCGTATATTAAATTAAGTGACGATTAATACTAAAACTTACAAACAAATTATTG
AAGTATTTGTTAGTTCGAAATTATACTAAAAATGTTTATACATCTTAAAAAGATATTTGA
TTATTATTATATTATATTATATTTTTTGCATAAAAAATATACATTTTTAATGTTCTCTGT
TTTTGGTGTAAAAGCATTGCAAAAATATAACGACGCGTACACATATTTCGCAACGTGACT
GTTTGCATTCTAGGAATTCCTTCTGTAATTTAACATTCTTATAAAATTGTAATATTGCGG
TAAAATTCTGTCGAGCGCTGCGGCAGAGGCACGAACAGCCTCTGCAGCTGAGTGAGGTCC
GATTGGGTTGTCAAGAATAGTGTGTTAGAGGGAGATGACAATGTAGTGAACGCCAGTGTG
TATAGATATTAGAGAATATGTTGAAGAAGGGAAATGTAAGAAGATTCCTTCAGTAAAATT
CTGTCGAGCGCTGCGGCAGAGGCACGAACAACCTCTGCAGCTGCGTGAGGTCCGATCGGG
TTGTCAAGAATAGTGTGTTAGAGGGAGATGAAAATAAAATTTTCGTATATTAAATTAAGT
GACGATTAATACTAAAACTTACAAACAAATTATTGAAGTATTTGTTAGTTCGAAATTATA
CTAAAAATGTTTATACATCTTAAAAAGATATTTGATTATTATTATATTATATTATATTTT
TTGCATAAAAAATATACATTTTTAATGTTCTCTGTTTTTGGTGTAAAAGCATTGCAAAAA
TATAACGACGCGTACACATATTTCGCAACGTGACTGTTTGCATTCTAGGAATTCCTTCTG
TAATTTAACATTCTTATAAAATTGTAATATTGCGGTAAAATTCTGTCGAGCGCTGCGGCA
GAGGCACGAACAGCCTCTGCAGCTGAGTGAGGTCCGATTGGGTTGTCAAGAATAGTGTGT
TAGAGGGAGATGACAATGTAGTGAACGCCAGTGTGTATAGATATTAGAGAATATGTTGAA
GAAGGGAAATGTAAGAAGATTCCTTCAGTAAAATTCTGTCGAGCGCTGCGGCAGAGGCAC
GAACAACCTCTGCAGCTGCGTGAGGTCCGATCGGGTTGTCAAGAATAGTGTGTTAGAGGG
AGATGAAAATAAAATTTTCGTATATTAAATTAAGTGACGATTAATACTAAAACTTACAAA
CAAATTATTGAAGTATTTGTTAGTTCGAAATTATACTAAAAATGTTTATACATCTTAAAA
AGATATTTGATTATTATTATATTATATTATATTTTTTGCATAAAAAATATACATTTTTAA
TGTTCTCTGTTTTTGGTGTAAAAGCATTGCAAAAATATAACGACGCGTACACATATTTCG
CAACGTGACTGTTTGCATTCTAGGAATTCCTTCTGTAATTTAACATTCTTATAAAATTGT
AATATTGCGGTAAAATTCTGTCGAGCGCTGCGGCAGAGGCACGAACAGCCTCTGCAGCTG
AGTGAGGTCCGATTGGGTTGTCAAGAATAGTGTGTTAGAGGGAGATGACAATGTAGTGAA
CGCCAGTGTGTATAGATATTAGAGAATATGTTGAAGAAGGGAAATGTAAGAAGATTCCTT
CAGTAAAATTCTGTCGAGCGCTGCGGCAGAGGCACGAACAACCTCTGCAGCTGCGTGAGG
TCCGATCGGGTTGTCAAGAATAGTGTGTTAGAGGGAGATGAAAATAAAATTTTCGTATAT
TAAATTAAGTGACGATTAATACTAAAACTTACAAACAAATTATTGAAGTATTTGTTAGTT
CGAAATTATACTAAAAATGTTTATACATCTTAAAAAGATATTTGATTATTATTATATTAT
ATTATATTTTTTGCATAAAAAATATACATTTTTAATGTTCTCTGTTTTTGGTGTAAAAGC
ATTGCAAAAATATAACGACGCGTACACATATTTCGCAACGTGACTGTTTGCATTCTAGGA
ATTCCTTCTGTAATTTAACATTCTTATAAAATTGTAATATTGCGGTAAAATTCTGTCGAG
CGCTGCGGCAGAGGCACGAACAGCCTCTGCAGCTGAGTGAGGTCCGATTGGGTTGTCAAG
AATAGTGTGTTAGAGGGAGATGACAATGTAGTGAACGCCAGTGTGTATAGATATTAGAGA
ATATGTTGAAGAAGGGAAATGTAAGAAGATTCCTTCAGTAAAATTCTGTCGAGCGCTGCG
GCAGAGGCACGAACAACCTCTGCAGCTGCGTGAGGTCCGATCGGGTTGTCAAGAATAGTG
TGTTAGAGGGAGATGAAAATAAAATTTTCGTATATTAAATTAAGTGACGATTAATACTAA
AACTTACAAACAAATTATTGAAGTATTTGTTAGTTCGAAATTATACTAAAAATGTTTATA
CATCTTAAAAAGATATTTGATTATTATTATATTATATTATATTTTTTGCATAAAAAATAT
ACATTTTTAATGTTCTCTGTTTTTGGTGTAAAAGCATTGCAAAAATATAACGACGCGTAC
ACATATTTCGCAACGTGACTGTTTGCATTCTAGGAATTCCTTCTGTAATTTAACATTCTT
ATAAAATTGTAATATTGCGGTAAAATTCTGTCGAGCGCTGCGGCAGAGGCACGAACAGCC
TCTGCAGCTGAGTGAGGTCCGATTGGGTTGTCAAGAATAGTGTGTTAGAGGGAGATGACA
ATGTAGTGAACGCCAGTGTGTATAGATATTAGAGAATATGTTGAAGAAGGGAAATGTAAG
AAGATTCCTTCAGTAAAATTCTGTCGAGCGCTGCGGCAGAGGCACGAACAACCTCTGCAG
CTGCGTGAGGTCCGATCGGGTTGTCAAGAATAGTGTGTTAGAGGGAGATGAAAATAAAAT
TTTCGTATATTAAATTAAGTGACGATTAATACTAAAACTTACAAACAAATTATTGAAGTA
TTTGTTAGTTCGAAATTATACTAAAAATGTTTATACATCTTAAAAAGATATTTGATTATT
ATTATATTATATTATATTTTTTGCATAAAAAATATACATTTTTAATGTTCTCTGTTTTTG
GTGTAAAAGCATTGCAAAAATATAACGACGCGTACACATATTTCGCAACGTGACTGTTTG
CATTCTAGGAATTCCTTCTGTAATTTAACATTCTTATAAAATTGTAATATTGCGGTAAAA
TTCTGTCGAGCGCTGCGGCAGAGGCACGAACAGCCTCTGCAGCTGAGTGAGGTCCGATTG
GGTTGTCAAGAATAGTGTGTTAGAGGGAGATGACAATGTAGTGAACGCCAGTGTGTATAG
ATATTAGAGAATATGTTGAAGAAGGGAAATGTAAGAAGATTCCTTCAGTAAAATTCTGTC
GAGCGCTGCGGCAGAGGCACGAACAACCTCTGCAGCTGCGTGAGGTCCGATCGGGTTGTC
AAGAATAGTGTGTTAGAGGGAGATGAAAATAAAATTTTCGTATATTAAATTAAGTGACGA
TTAATACTAAAACTTACAAACAAATTATTGAAGTATTTGTTAGTTCGAAATTATACTAAA
AATGTTTATACATCTTAAAAAGATATTTGATTATTATTATATTATATTATATTTTTTGCA
TAAAAAATATACATTTTTAATGTTCTCTGTTTTTGGTGTAAAAGCATTGCAAAAATATAA
CGACGCGTACACATATTTCGCAACGTGACTGTTTGCATTCTAGGAATTCCTTCTGTAATT
TAACATTCTTATAAAATTGTAATATTGCGGTAAAATTCTGTCGAGCGCTGCGGCAGAGGC
ACGAACAGCCTCTGCAGCTGAGTGAGGTCCGATTGGGTTGTCAAGAATAGTGTGTTAGAG
GGAGATGACAATGTAGTGAACGCCAGTGTGTATAGATATTAGAGAATATGTTGAAGAAGG
GAAATGTAAGAAGATTCCTTCAGTAAAATTCTGTCGAGCGCTGCGGCAGAGGCACGAACA
ACCTCTGCAGCTGCGTGAGGTCCGATCGGGTTGTCAAGAATAGTGTGTTAGAGGGAGATG
AAAATAAAATTTTCGTATATTAAATTAAGTGACGATTAATACTAAAACTTACAAACAAAT
TATTGAAGTATTTGTTAGTTCGAAATTATACTAAAAATGTTTATACATCTTAAAAAGATA
TTTGATTATTATTATATTATATTATATTTTTTGCATAAAAAATATACATTTTTAATGTTC
TCTGTTTTTGGTGTAAAAGCATTGCAAAAATATAACGACGCGTACACATATTTCGCAACG
TGACTGTTTGCATTCTAGGAATTCCTTCTGTAATTTAACATTCTTATAAAATTGTAATAT
TGCGGTAAAATTCTGTCGAGCGCTGCGGCAGAGGCACGAACAGCCTCTGCAGCTGAGTGA
GGTCCGATTGGGTTGTCAAGAATAGTGTGTTAGAGGGAGATGACAATGTAGTGAACGCCA
GTGTGTATAGATATTAGAGAATATGTTGAAGAAGGGAAATGTAAGAAGATTCCTTCAGTA
AAATTCTGTCGAGCGCTGCGGCAGAGGCACGAACAACCTCTGCAGCTGCGTGAGGTCCGA
TCGGGTTGTCAAGAATAGTGTGTTAGAGGGAGATGAAAATAAAATTTTCGTATATTAAAT
TAAGTGACGATTAATACTAAAACTTACAAACAAATTATTGAAGTATTTGTTAGTTCGAAA
TTATACTAAAAATGTTTATACATCTTAAAAAGATATTTGATTATTATTATATTATATTAT
ATTTTTTGCATAAAAAATATACATTTTTAATGTTCTCTGTTTTTGGTGTAAAAGCATTGC
AAAAATATAACGACGCGTACACATATTTCGCAACGTGACTGTTTGCATTCTAGGAATTCC
TTCTGTAATTTAACATTCTTATAAAATTGTAATATTGCGGTAAAATTCTGTCGAGCGCTG
CGGCAGAGGCACGAACAGCCTCTGCAGCTGAGTGAGGTCCGATTGGGTTGTCAAGAATAG
TGTGTTAGAGGGAGATGACAATGTAGTGAACGCCAGTGTGTATAGATATTAGAGAATATG
TTGAAGAAGGGAAATGTAAGAAGATTCCTTCAGTAAAATTCTGTCGAGCGCTGCGGCAGA
GGCACGAACAACCTCTGCAGCTGCGTGAGGTCCGATCGGGTTGTCAAGAATAGTGTGTTA
GAGGGAGATGAAAATAAAATTTTCGTATATTAAATTAAGTGACGATTAATACTAAAACTT
ACAAACAAATTATTGAAGTATTTGTTAGTTCGAAATTATACTAAAAATGTTTATACATCT
TAAAAAGATATTTGATTATTATTATATTATATTATATTTTTTGCATAAAAAATATACATT
TTTAATGTTCTCTGTTTTTGGTGTAAAAGCATTGCAAAAATATAACGACGCGTACACATA
TTTCGCAACGTGACTGTTTGCATTCTAGGAATTCCTTCTGTAATTTAACATTCTTATAAA
ATTGTAATATTGCGGTAAAATTCTGTCGAGCGCTGCGGCAGAGGCACGAACAGCCTCTGC
AGCTGAGTGAGGTCCGATTGGGTTGTCAAGAATAGTGTGTTAGAGGGAGATGACAATGTA
GTGAACGCCAGTGTGTATAGATATTAGAGAATATGTTGAAGAAGGGAAATGTAAGAAGAT
TCCTTCAGTAAAATTCTGTCGAGCGCTGCGGCAGAGGCACGAACAACCTCTGCAGCTGCG
TGAGGTCCGATCGGGTTGTCAAGAATAGTGTGTTAGAGGGAGATGAAAATAAAATTCTGT
CGAGCGCTGCGGCAGAGGCACGAACAGCCTCTGCAGCTGAGTGAGGTCCGATTGGGTTGT
CAAGAATAGTGTGTTAGAGGGAGATGACAATGTAGTGAACGCCAGTGTGTATAGATATTA
GAGAATATGTTGAAGAAGGGAAATGTAAGAAGATTCCTTCAGTAAAATTCTGTCGAGCGC
TGCGGCAGAGGCACGAACAACCTCTGCAGCTGCGTGAGGTCCGATCGGGTTGTCAAGAAT
AGTGTGTTAGAGGGAGATGAAAATGTAGTGAACGCCAGTGTGTATAGATATTAGAGAATA
TGTTGAAGAAGGGAAATGTAAGAAGATCCCTTCAGTAAAATTTTCGTATATTAAATTAAG
TGACGATTAATACTAAAACTTACAAACAAATTATTGAAGTATTTGTTAGTTCGAAATTAT
ACTAAAAATGTTTATACATCTTAAAAAGATATTTGATTATTATTATATTATATTATATTT
TTTGCATAAAAAATATACATTTTTAATGTTCTCTGTTTTTGGTGTAAAAGCATTGCAAAA
ATATAACGACGCGTACACATATTTCGCAACGTGACTGTTTGCATTCTAGGAATTCCTTCT
GTAATTTAACATTCTTATAAAATTGTAATATTGCGGTAAAATTCTGTCGAGCGCTGCGGC
AGAGGCACGAACAGCCTCTGCAGCTGAGTGAGGTCCGATTGGGTTGTCAAGAATAGTGTG
TTAGAGGGAGATGACAATGTAGTGAACGCCAGTGTGTATAGATATTAGAGAATATGTTGA
AGAAGGGAAATGTAAGAAGATTCCTTCAGTAAAATTCTGTCGAGCGCTGCGGCAGAGGCA
CGAACAACCTCTGCAGCTGCGTGAGGTCCGATCGGGTTGTCAAGAATAGTGTGTTAGAGG
GAGATGAAAATAAAATTCTGTCGAGCGCTGCGGCAGAGGCACGAACAGCCTCTGCAGCTG
AGTGAGGTCCGATTGGGTTGTCAAGAATAGTGTGTTAGAGGGAGATGACAATGTAGTGAA
CGCCAGTGTGTATAGATATTAGAGAATATGTTGAAGAAGGGAAATGTAAGAAGATTCCTT
CAGTAAAATTCTGTCGAGCGCTGCGGCAGAGGCACGAACAACCTCTGCAGCTGCGTGAGG
TCCGATCGGGTTGTCAAGAATAGTGTGTTAGAGGGAGATGAAAATGTAGTGAACGCCAGT
GTGTATAGATATTAGAGAATATGTTGAAGAAGGGAAATGTAAGAAGATCCCTTCAGTAAA
ATTTTCGTATATTAAATTAAGTGACGATTAATACTAAAACTTACAAACAAATTATTGAAG
TATTTGTTAGTTCGAAATTATACTAAAAATGTTTATACATCTTAAAAAGATATTTGATTA
TTATTATATTATATTATATTTTTTGCATAAAAAATATACATTTTTAATGTTCTCTGTTTT
TGGTGTAAAAGCATTGCAAAAATATAACGACGCGTACACATATTTCGCAACGTGACTGTT
TGCATTCTAGGAATTCCTTCTGTAATTTAACATTCTTATAAAATTGTAATATTGCGGTAA
AATTCTGTCGAGCGCTGCGGCAGAGGCACGAACAGCCTCTGCAGCTGAGTGAGGTCCGAT
TGGGTTGTCAAGAATAGTGTGTTAGAGGGAGATGACAATGTAGTGAACGCCAGTGTGTAT
AGATATTAGAGAATATGTTGAAGAAGGGAAATGTAAGAAGATTCCTTCAGTAAAATTCTG
TCGAGCGCTGCGGCAGAGGCACGAACAACCTCTGCAGCTGCGTGAGGTCCGATCGGGTTG
TCAAGAATAGTGTGTTAGAGGGAGATGAAAATAAAATTTTCGTATATTAAATTAAGTGAC
GATTAATACTAAAACTTACAAACAAATTATTGAAGTATTTGTTAGTTCGAAATTATACTA
AAAATGTTTATACATCTTAAAAAGATATTTGATTATTATTATATTATATTATATTTTTTG
CATAAAAAATATACATTTTTAATGTTCTCTGTTTTTGGTGTAAAAGCATTGCAAAAATAT
AACGACGCGTACACATATTTCGCAACGTGACTGTTTGCATTCTAGGAATTCCTTCTGTAA
TTTAACATTCTTATAAAATTGTAATATTGCGGTAAAATTCTGTCGAGCGCTGCGGCAGAG
GCACGAACAGCCTCTGCAGCTGAGTGAGGTCCGATTGGGTTGTCAAGAATAGTGTGTTAG
AGGGAGATGACAATGTAGTGAACGCCAGTGTGTATAGATATTAGAGAATATGTTGAAGAA
GGGAAATGTAAGAAGATTCCTTCAGTAAAATTCTGTCGAGCGCTGCGGCAGAGGCACGAA
CAACCTCTGCAGCTGCGTGAGGTCCGATCGGGTTGTCAAGAATAGTGTGTTAGAGGGAGA
TGAAAATAAAATTCTGTCGAGCGCTGCGGCAGAGGCACGAACAGCCTCTGCAGCTGAGTG
AGGTCCGATTGGGTTGTCAAGAATAGTGTGTTAGAGGGAGATGACAATGTAGTGAACGCC
AGTGTGTATAGATATTAGAGAATATGTTGAAGAAGGGAAATGTAAGAAGATTCCTTCAGT
AAAATTCTGTCGAGCGCTGCGGCAGAGGCACGAACAACCTCTGCAGCTGCGTGAGGTCCG
ATCGGGTTGTCAAGAATAGTGTGTTAGAGGGAGATGAAAATGTAGTGAACGCCAGTGTGT
ATAGATATTAGAGAATATGTTGAAGAAGGGAAATGTAAGAAGATCCCTTCAGTAAAATTT
TCGTATATTAAATTAAGTGACGATTAATACTAAAACTTACAAACAAATTATTGAAGTATT
TGTTAGTTCGAAATTATACTAAAAATGTTTATACATCTTAAAAAGATATTTGATTATTAT
TATATTATATTATATTTTTTGCATAAAAAATATACATTTTTAATGTTCTCTGTTTTTGGT
GTAAAAGCATTGCAAAAATATAACGACGCGTACACATATTTCGCAACGTGACTGTTTGCA
TTCTAGGAATTCCTTCTGTAATTTAACATTCTTATAAAATTGTAATATTGCGGTAAAATT
CTGTCGAGCGCTGCGGCAGAGGCACGAACAGCCTCTGCAGCTGAGTGAGGTCCGATTGGG
TTGTCAAGAATAGTGTGTTAGAGGGAGATGACAATGTAGTGAACGCCAGTGTGTATAGAT
ATTAGAGAATATGTTGAAGAAGGGAAATGTAAGAAGATTCCTTCAGTAAAATTCTGTCGA
GCGCTGCGGCAGAGGCACGAACAACCTCTGCAGCTGCGTGAGGTCCGATCGGGTTGTCAA
GAATAGTGTGTTAGAGGGAGATGAAAAT
>Dmelanogaster-B-G2005-Map3#LTR/Gypsy
CAGGCACTATACAAATTCCCTTGACTTACAACTCAGTTGATAATAACTTCGAATTCTTAA
TAGTTCCTTTCATAAAGCAAAGCGTAATATGCGGAATGGATTTCTGGTATACGTTTGGAA
TTTCTATTAAGCAAACAGTTTCGATCAACGAAATCAACTTTGAACCCGAAGAAGACTCTA
CTCGCGTACGATTGTCTGATTCACAAAAATCAAAATTGCAGAAAGTAATAGACATAGACT
TTTTCCCATCGTTCGAGAACGAGGGCTTATGATTGACTAACCTGATAGAGCGCAATATCG
ATACATCCAATGCGAAACCAATCAAACAACGATTTTATCCACTTTCGACTGCTAAAGAAA
AACTTTTGTGTATAGAAATCGATCGCATGATTAAGATGGATGTCATTGAAGAGGCACCTT
CATCGCCTTGGTCATCTCCAGTTACCTTGCATATCAAACCAGGCAAGGTGCGATTTTGTC
TCGATGCAAGAAAATTAAATACAGTCACAGTAAAGGACGCATACCCAATCCCAATTATGG
ATGGACTGCTAAGTCGTCTTCCACCGGTACATTGCATTTCCAAAATTGACCTCAAAGATG
CCTTTTGGCAGATCTGTTTAGATCAAGAATCCCGTGCCAAGACTGCTTTCACCGTTCCAA
ATAGGCCTCTTTATCAGTTCAAGAGAATGCCTTTTGGATTGTCAAACGCTCCACAAACCA
TGTGCCGTTTGATGGACCTCGTTATACCCTATCAATTAAAATCGCATGTATACCTCGACG
ATTTGCTGGTTTTGTCAAACAATTTCGAAGACCATCTTTTGCATTTGTCCGAAGTAGCCA
CCCAATTGCGTAAAGCTGGATTGACAATTAATGTCCAGAAAAGTCAGTTCTGCCTGAAAA
CAGTAGACTATTTCGGTTACCTGGTGGGCGAAGGCACACTAGTAAATCCAAACTAAATCG
CTGCTGTGAGCGAATTTCCGGTTCCAAGGACCCAAAAAAAAAACTAAGACGATTTCTTGG
TATGACTGGTTGGTACCAGCGATTCATACCTAATTACTCCACAGTAATTTTCAATCTTAC
AGAACTGTTGCGTGGCAAATCCTTCAGCTGGAACGATCATGCTCAAGAAGCTTTTGACAA
TATCAAAGACAAGTTATGCTCTGCTCCTTGTCTCATTCACAAAATTATGACAATTATGAC
AAACCATTTATCCTGCAGTGTGATGCTTCACTACATGGAGTGGGTGCAGTTCTAGCTCAA
TGTGATGATTCCGGTTGTGAACGTCCGATAGCATTCATGTCTAAGAAGCTGAATAAAGCC
CAACGTAACTATACAGTTACAGAACTCGAATGCATGGCAATTAAGAAGTTCAGAATGTGC
ATTGACGGTCATAGTTTCAAAGTAGTCACCGACCACTTAAGTCTTCGATGGCTAATGAAC
CAATCAGATTTAAGCGGGAGATTGGCGAGATGGGCTATCAAACTTCAGGGTTATACCTTC
GAAATCGAGCATCGCAATGGAACAGAAAATGTGGTTGCGGACGCTTTGTCTCGATCGTTC
GAGGATGTTGACGATATTGCTGCAATAGACCTTGAAATCCATCCCGAAATTGATTTATCT
TCCAGTGCATTTCAATCGGAAGAGTACTCTGCTCTCAGAGATAAATTAGTGTCTCTAAAA
TTACCTGATTTTCAAGTCATTGATGATTATATTTATCATCGTGCAACATTCCCCAATTGT
ACTGACGTTTCACCAGACGATTGCTGGAAATTGCTTGTACCTGAGTCGCTGCGCCATAGC
GTAATGAGTTCGGCTTATGATCAACCAACATCTGCACATTGTGGAATGGCTAAATGCTCA
GAGCGTATTAGACGGCGTTTTTACTGGCCAAACATGGTTATCAACGTTCGTGATTTCATT
CGAAATTGCGAGACGTGTCAGACCACTAAATATCCCAATCGTTCTTTAAAACCACCAATG
GGAGTACAAGTGCAAAGCGATACAATTTTTCAAAGACTTTATCTTGATTTTATCGGCCCA
TTTCCCAGATCGAAATCCGGCAACATCAATTGGTATATTGATTATTCTGGATCACTTTTC
CAAATTTACCTTTTTAAAAGCTGTGAAAAAGTTCAACACTAAAGTGATCATCAGTATATT
GCGGGATGAAACATTTTCATGCTTTGGTGTACCCGAAACAGTCGTGAGTGACAACGGAAC
TCAATTTAAAAGCCGTGATCTCTCTGACTTTCTTTCGAAATA
>Dmelanogaster-B-G2734-Map8_reversed#LTR/Gypsy
GAGCCCTTAGATGTTGCAAAATCCATCCCCGAGTTCGACGGAAAGATAGAAAACTATGTT
TCGTGGAGGCAAGCCGCTTCCGCAGCCTATTAAGTCTTCGAGTCATACAACGGCACCTCC
AGACACTACCAGGCAGTAGCTATAATCAGAAACAAAGTAAGGGGGCCAGCAGATGCTGTG
CTGGCCTCATTCAACACTGTGGCGAATTTTAAAGCCATAAAGCCTAGGTTAGATTTCACG
TACGCGGACAAGACACCGGTTCACGTAATATAACAGCAACTAAGCACGCTTCAGCAGGGC
AACTTACCACTACTACAATATTTCTACGAAGTCGAAAAAAAACTCACACTATTGACAAAT
AAAACTGAAATGACGCACGATCCCGTCGCAGCAGCTATATTAAACGAAAAGTTTAGAAAC
GACGCGCTTCACGTTTTCGTCTGAGGATTAAAAAAATCTCTGAAGTGGGCGGTTTTCCCG
GCGCAACCCATAGACCTCCCCTCAGCCTTAGCTTTAGCCCAAGAGGCCGAATCAAGCAAT
GAGAGAGGCATTTTCGCAGCAAATTTAGCAAAACACCTTGAGGAAAACCCCAAAAATCGC
AAGAAGTCTCAGAACTGGCGTCAGAAGGCAAAGGAAGAAAATCCTCAAAACAGGAATCCC
TACTTCCAAAAGAACCAAAAAGACAGAAATGACCAACAAAACCCAAATAGCACAAAAACA
GCGCTTTAACAACCAAAAGTTCGAGGGGCGAGGTCCCGAGCCAATGGAGGTGGATTCCTC
CTCGCGCTTCAGGAAACCCATACAGAGTTACAGGAACAATCAATGTTACGGCGACCAGTC
CATGAGGACCCAACAAAAGCTGAATCATCTACCCCAAGAAGAGAGTAGCGGTGACTACGA
GTCACGGTCACAGCATGAAAAGACACAGGTTGAGGACGATTTGTCCGGAGTCGAAAGCTG
TAATTTTTAGCGGAAGCTCCCTGCTTTCGCAGGGCGACTTATCAGACTTCTGATAGACAC
AGGGGCCTCAAAAAATTATATAAAACCCCTTCCCGAACTGGCACATAAGACAACAGACGA
CAAATATCGTATCCCATCTATTTCGACTATATTGTCAAATTTGGGCGAGGCCCAGTATTT
CACTATGCTGGACCTCAAGTCAGGGTTTCACCAAATCGAATTGGCTAAAATAGACAGGAA
ACAGACAGCGTTCTCCGTCAACAACGGGGAGTACGAGTTTCGTAGACTCCCCTTCGGGCT
CCCAAATGCCCAAAGTATTTTTCAACGAGCCATCGATGATGTGCTTCGCGAACAAATTGG
TATTGTTATGTTTACGTCGACGACGTAATAATTTTCTCCAAGTCCGAAGAAGACCACGTC
ATAGACATTGAGTGGAAAACCTTAGAGACGAAAAAAGAAAAAGAAAAGAAAAATCAAAGT
TTTTTTAAAAAAAGCGTGGAATATTTGGGATTTACAGAGGCGGGATTCAGTCCTCGCCCG
ATAAAATTAAGGCTATTAATGACTTTCCTAACCCTATTCGGTCTTAGGTCATTTTTTTTT
AGGTCTAGCTGCTTTATAGCGGGCTTCGCCCACATCGCAAGGCCCCTAACTGAGATCCTG
AAAGGGGAAAATGGCAAAGTAAGTGCCAACTATTCAAGAAAGGTGATAATCGAGTTGTCA
CCAGAGCAAAGTGAAGTCTTCGATAGGCCTCCGAAGATGTAATGTTGTTATACCCAAATT
ACAAAAAGCCTTTTGACCTCACAACAGACGGCCGCCCGATAACAATGATATCGCGAACAC
TGCGAGGTAACGAGGTAAATTTTGCCACAAATGAGCGTGAGCTTCTCGCCATCGTATGGG
CACTTAAGAACCTCAGAAATTACTTGTATGGTGTTAAGAATCTTAACATTCATACAGACC
ACCAGCCATTAACCCTTTCAGAATCGGACAAAAACCCGAATGCCAAAAAAAAAAGCGTTG
GAAAGCCTTCATTGATGAGCACAACGCAAACATAATTTATAAACCCGGAAAAGAGAATTT
GGTAGCAGACTTGGTCTCGCCAAAATGTCAATGCACTAGAGGTCTCAGTAGACTCGGATG
TCGCCACCATCCACAGCGAAGAATCCCTCACGTATACCATTGAAGCCACAGACAAACCGG
TGAACTGTTTTCGGAACCAAATTATTTTGGAATGAAGGAACTATTCCCCAACAGGAGACG
CTTATTTTGTTTAAGACAAAAACTCGTCACATACTACATTTTCCTGATCGCAGCACATTA
TTGCAAAGCATTAAAGATGCAGTAAGTGATGACGTAGTCAACGCAATTAATTGCGAGCCA
CCCATACTGGCTTTCGTCCAACGCGCACTGGTTGTGGCATTCCCTTCTACCACCTTTAGA
TATTGCAAGAACTTGGTAACAGACATTGTAAACCCAACGGAACAGAGGGAAATCGGGACA
GCCGAACATAATCGCGCGAGTTATTAAGGTGGACGAGGGGGAAGCCAGTGGGGCGTCCTA
CGTCCTTTGGTTGATGAGTGTGTATGGTTGGTAAGTATGTAGGGTTTTAGTTGTGCATAT
ATGTATATATGTAGGCACAAATGGAAGTTATTGGCAAACGGGGAAAAGATGAACACGACT
GAGTCTGTTGGAGCTCAAAACCAGAGTGAAGTTTATTCTTTTGGAGAAGTCTCCTCTAGC
TCTCTGTTTTGGACATAAGTGTTTTGTTCTTAAGAGTACATAGGTTTTTAAATGTAAACA
TAAACATAATTTTTGTGCCGCTTCAGCATTCGGCTGACCGAGTCCCTTGCAGACAATGTT
GCTGTGCAACTTTGTACACGAAGTCAGCACTTGGCCGGATGCGGTGCTCTAGTTGTTCGC
CTTCCCGGTTCGGTGTCCGACAACGTTAGAGGCGTGGAGGTTTAGGGGGTGGGGTGGTAA
CTCCTCCCTCCCCAGTTCGAAGCGACGGCCATAGGGAAGGTATGGACGGCGCGTAGATCG
GTAGGCGGTGGTCTTCATGGACGTGGACGATGTGTTTCGTTCGTCGGTGTAGCCATAAGA
TTATTGCCAGGGATGCTACCAGTCCGAGCAGAGTATAGAGTGTCCAGGTATGTCGTGTTG
TAATGTTATGGACAGCCAGGATTTTACCCATTGTTTGAGCGGTTTCGAGATGAAGTTTCT
CTAAGCTTAGTACCATAATGGTGGTATTCTTAGTTATTTCGCGCACAGGTGGAAGGGCAA
AATCCAGTTGTTCGGGAAAGGTGTCATCTGTGCCATCGTAATCGATACCGTTAATTTGTA
TCGTTTCATTAATATATCTGATGATGGCTGACCCCGTTATGGAGAGCTCAGAGCCGTTAG
TTAGGGATATTTTCATATCCCTACGCGAAGATGTAGCCTGTTTTCTCCGTTTAAAAGATT
TGTCAGGCACGTATTATTTTGGGGTGTGTCGATAACAAAGTCTTCGTCGCACAAGAATGT
GCCATCCAGCTTAGGGCATTTTCGTGTCATATGATATTTCTTATTATTAGTATTATAGGC
TAAGTAGTTTGGGGTAATTATAAAATAAGTGTTATTTATGGGTAGTGGAACTAGTCTTGC
AAGGGCATAGCCAGGCTGCTTAAATATTGGTACTTTGATGTTAAAAATTATTTTTTGTTC
GTAGCTTAGCGTGTTAATTCTTAGATAGTTGTATATATTTTGTTCATTCTTTATTGTAAC
ATTTTGTTTTTCCAAAATGTTTTTTATTTTGTCCATTTCTTGTTCATTTAGGATGAACTT
GGGAATTATATTTAATTTAGCTAATAACATACTTTCCGTTATGTCATTCAAGTGATTGGT
AAATAGTTCTACGTTATAATTAATCCTGTTCAAGTACTGCATTTCTTCCAGAAGGGAATC
ATGCATGTCTAATTGTTTGTAAATTTTATTTTGTGAGTTTTCAAGGAATTTACTTATCAA
AATTTGCTCATTTTGCCATTTATATGGTCATTTGCCCATTTATATGGTTTGTAATGTTCT
CGAACCGGGTAAGTATTTCATTGTTAAACAATTCTTGGTTTAGGAAGTTATCATTAGCGA
TTTTAGAATTTTCCTTTATATTGCTTAATTCTTCATGGATCTCTTTATCGTCATTGGCAT
CCATGTTACCAGTAACAACCTTTACAAGACTACCCAGTCCGTTGACCAAGCCACGTTTGT
TTCTATTAAGTGGGGTTAAGGCTTTGAGTTTGACCTGGGCTTGGTTTAGTTTGGCTTTTA
AGATAGTGACAGAATCTCCTAAAGTGGTATCGGGGTGAAATCCATTAATAGTCTGGTAAA
ATTGTTCCATACATTTGTTATAGTCTTGTAAGTTAATAACATGACTAATTATTTTGTATC
TGTCAGTTAGTAGAGCTTTACCTAGTTCTAATCTGGCTATAGGGGTATTATCGTTTAGGT
AGCGGATAGAAATGGCTTTAGTCGACCCGAAGGTGAATCGAGCTCAATCCACTGACAGTG
GGTGTTAAGGAAGGTGGAGTGGGACGGCCAGAATCATTGCCTGAGTCCATTGTAGGTTTT
TGGTAGGGAATTGGCCTGGGTTCTTTAGTGGATGATGAAGCCCCGACAACAGAACGCGTA
GTCTTCCTAAGGTTATAAACTAGCTTTTTTGACATTAAATTTTAAGTTACTCGGTTTATC
GTGTATGACCGAAAAAACAATGAACAAGTTTTCTACCTCAGGGAAATGAGTGGGTAGGCT
TATAATGTAGTTCAAGTGTGGGTTATGTACTTATTTAGTATGTATGTATGTGTATATAGT
GTGTTTTAGATTTGGATGGTGTGCTTATTTTAGGATATTTTAAGTGTACAGAGTATGATT
TTTTGAGTTTCGTATGTAATTACTTATTTGTACTATATGTGTGTTTGTTTGTGCGTCCTC
TATACTCTTTATCAGGCTCTACAATGTTATTGGTATTAAAATATATTTATGTACAGAAAT
TGCATTACGAAAGGGAACAAAGTATAAATATATGTCGACTTCTTTCCCCTTTTTTTTCAT
GTATGTTCTGTTATTTAAAGTGGCCTTCATGAGTGACGCGACACATCGCAGGGGATCGAA
AAGCGAAGTAACTTGACGATACTCAAGCGTTCAC
>Dmelanogaster-B-G2044-Map3#Helitron
AGTCCGATGACAAGATCCCTGCGCCGAGCTTGTGCTAAGCCCAAAGTATGTGCCAAGCAA
AAAGCCGAGAAAGCTTGTGACAAGGTGAAGTGCACCAAACTTGGACCAATCACGAGTAAT
TGCTACTTTAATTTCGTGAGGTCCTACCGGATAAAGCATTGTGACGTAAACCCACAAGGG
TTGATATCAAAGGCGGCAAAAGCGTGGAGAATGCTGAAGACGCGATTCAGTCAGATCGAA
AAGAATGCCATAAGAATCTGGAACAAACACAGTGAATTGCGAAGCGATCTGTTGGAGGAG
GAGGAGCACGAATAGATTGCCTTTAGTCGGTATCATCATCCTTATAATTTGTTGTTGTTT
GTTCGAGTTTTCCGACCCGTTACTCAGCTAATGTGAAAACGAACGCGAAATTTTATCACT
TTTCTCTGATATCGATAGATATTAAGAAATAACATGGAAAAAATTTAAAAATTTGTCCAA
AGCGTGGGTGTGATTAGTTTGCCGACTTTAGAGCGTTAAAATGGGAGTGGCAAAAAGTTT
CTTGACAAATCGTTAGAAATTTATATATCGACACTTTTTACCAAAATAAGCCGACGAGAA
GTATTGAATATTTGAAAATAATAATAGATAATAATAATAATGTGCCATTTCTTTTCTACT
CACTTTGGACCTTGCGACACCAAAAAGTTATTAAAAAATAAGGGTTGGCCATCCCAATTT
TTTTTATTATATTCGGTATATAAGATAGTTATTTTGTAATAAATAGTGCGGATATATATA
TAGTCGAACCAAAAAACAAAAAGTGTTCTACTTATACGAGAGCTAGGGCAGGACTTCTGT
TTGCTCTGTAGTTGTATTAGCATTATGTATTATAGCATTATCAGTATTTGGTTTCAAACG
TTTGGATACCAAATACGGTATAAACTAATTTATTAGCTTCTGTTAAAAATTGTATAAATC
GAGCTTTGAAAATGGTAATGTATTTGGGGATCTTAATCCCGTTCCAGTTTCGTGAAATAA
AAAAAAGCTGATAGTTTGGAAGCCGGTCGAAACTCGCATCCTTAAATTAAAAGACATAAA
GATCGTGGCGCGTAATGCCTTTGTGATCGTTAACTCCGTGTTTCGAAACAAGTAAATTGA
CTTTGACATACCAGACTAGTTGTTGCTGCTGTATCTGGGCCAGAGACATGATTTCACGAA
TTTTTTAATAGATGTCATGGAAGTCGACGATGTCGTCCTGGACACCGTCAACTGACCAGG
AAGTGCGTAATGCGCCTTCCCCGAAGCTACCACTACCGTGACCGCCTTCCCGGCCGGCAG
GCATACTTCCTCCGATCGGTGTCGGATACGGAGTGACTAATACCTTACAGACGCCCGCCT
TATATAGCTCCTGGCTGGGCTTAGTGTGCCCGCCGTCTGCGTGGCATTTGCCTATATTAG
TGTGGCCCGCCTGCTTTGTCCAGTGTGACCCACCGACCGATCTTATTGGCGCACTCGCTT
AAAAAAATAATAGGAAATCCTTTTGTAAATAGTTACCTAATTTGATAGTGAGAATTTACT
GCACGACCGGAGTAGCAAATAGGGCTTCTCAATGTTTTTGTTTAAAGAGGAGCTCAATGC
TGACGACTAAAAATCAGACAGGTGGACCCGATGACTGACGCACAACTATAATTTGATTAA
TGTCTGTTGAAATTAATACGAGAATACATTTTTGTTTTTGAAAATCCCATACAAAGAACT
TGCAACAAACGGCTGAACTTTTAACTTCGTAAATACCACATGTAAGAATACTAATTTTGT
AAATGAAAAGCAAAGAACTTAGCTTAGCTTAGACTCGCTTAAATGCCTATATGTGGTCAG
TTCAAATATTATTTAATTTAATATTCGCAACATGCAAATTTCAAAGCGGACTATCGATAC
ATATTTTTAAAAACACCCCACAAAATCCATATCAATTGGAAACATATATGTATCGATATG
AGCAGCAGAACTCCGATGGCGATAGCAACTCGCACAGATGATTTTTGGATACAGCACTTG
GAACGCCGTTTACCCCAACAATAAAAATAGAGAGATATTAAATATCGTATAAATCACACA
GATAAGAAAATGAAAGGAATATAGTGATCAAAGTCACCGTGTAAGGTGACTCTTCAACCA
TCCAGTTAACTTTTCACATCAAGCAGCCCGAGAATTTGCAATCGAAACGAGAAACTTCAT
CTCAGTCGGATTAGCCCATAACGTACATGTTGGTTGTACTGTTGAATCCGGCTCCAAAAT
GGAACGCAAAGAAGATGTTTTGAATGACCAAGCGGTACGTGAAGAGCTCTCTCCAGCAAG
TGCAACCAAAGGCAAGAAGCACAAGAAAAGTCATTGCTCTCCGGGAGACACCAATGCTGG
CCAAGTGATATCGTCGGTGGATGAAGACACCAATGCTGGCCAAGTGATATCGTCGGCAGA
TCCAGACGCCAATACTAATACCAAGAACAAGAAACAGAAGAAGTGTCATTTTGCAAAGGA
TAACAATGGCTATCAAGCTGCTGGTTCTCAAGACAACCAAGGTTCATTTGGCAATAAACA
GGGAAGTCACAACTCTACGGCTATAACCTCCAATTCTTCAATGACGAGTAATGGTCTTCA
GGGCATGCAACCAGCTGGAGATGCTCCCGCAATCTCCCAGTGGATCCAGTCGAGGAACCA
TGCCGCACATGCCTCTGTTAGCAATAAATCGGAAGAGACAGCTGGTGGATTTCAATCGCG
GGTGCAATCGAATGTTGCATCCATATCCTCGCCA
>Dmelanogaster-B-G233-Map4_reversed#TIR
GTATTAATCTTGCGTAGTGTGAAAAATTAATTAGGCAATAATTGTTGAGTGCTTGTGTCC
GCACTTCGTGCCTTAAGATATGACCAAAGCAAAGACACTAGAATAATTCTAGTGTCTTTG
ATATGACTTTTGCAATAAACAGTTATATTTTTATTTATCTTATAAATTTATTTTTATGAA
ATATTTATTTCTCAACGTAATGTCTTCTTTTTGGAAAATTTATGAAATTACAGTAGCTAT
AATAATTTCTATTGTACTTCCTTTAATTATTTAGTACATTTATTAAGTCATTTGACTTAA
TATGATGTAACATTAAGATAAAAGTGTTTCAAAAAAAATATTTCGCTTTTCAAAAATTGT
CAGATGAGAGAAAAAATAAAATAAAAGATAAATATAAATGTGTAAACGGTAGCTAATTCG
AGCGGCGATTTTAACCAACGAATATTAAAAGCTTTAATTTTTTTAAAAATTATTTTATTT
TATCATATTGCTACGAAATTGGAAAAAACTACCCTAATATGTACAATGTAAATTCGTTTC
ATCGATCAGAATTTATTTCGGTTCGAAAATCGTCTTCTACCACAACACGCACACATATAC
GCGTTCTCGTCTCTTGTTTTTACTCACACAAGCAAGCAAATTCTATTTTTAGATTTCTTA
CGCTCTCAGCGTGAGCGAGCGAAAGGAGAGCAAAAGGCAATAAAGTGCGTTTAAATTTAC
GCGCGAAATCAATCTGGTATGTTGGAAATTAACAAAAAAACAGCATGGGAAATAGAACTA
AAATACGAAGTTGCCAGTATTGAATACTCTACAAAAAGAATTACATAAAAATGATTGAAT
CAAAATTATAATTTTATTTTAAATTGAAAATAATGTTTTAACCTTCTACTCACTCCTATA
ATACATTAAACCAGAATTTGTATATTTAAAGAATTTAAAGAAATTAAATTATCAAAAAAT
ATTTGATGTAGTCAGGAAAACACTTTGGAAACTCTTTTAACGTAAAATTAAATAAAAAAC
TGAATTGAATGTTTTATTGATTAATATTATTATTATACCCAGGTGATTACCACTATTAAC
GAAAAGTATGCTTTGCTACTCGAATGAGTGCTTGATATGACCAGCTTGGACCGAACACTT
TGAACCAAGTATTTAGGGCAGAGGTGTATGAGGTGTATTAGTAGGTGGTGGAATCTGTTT
AATTGCAACAACCATATATCGGACAAATATTTCTGCTTTCTTTTGTGTGGAGTTAAAAAA
TCACGTCATCCCTAGAAGAACATTGAAGCGCTTGACTTCGGAATGCCGGAGCGAGGAGGA
GGACTAGCTGGCCGAGTATTTGATATTCTTTGGTGAGGACTTGGGCGATTTAAGTGGCAT
CAAGGCCTTCTGGTGCAACCGAAAGCATAGGGACTGCAAGTTAAGCGCTTTGGTTAGAAA
ACAACCAGGACTATATTCGGAGAATTACTTACCGTGGGTTGTCCAGGGGCGGTCTCAAGT
TCGGCAGCTGCGTTAAGAAGATGTCCGGACAGCTGGGCCCGAACATGGCTGTGTATCAGT
TTTAGGATGGAAGTAGTTTTTACAGCGTGGGCAGTAGATCTTCACCGTTGACTAGCCCCA
CACATCGCTGAGGCCCACTGGCAGGGTGTTCTTCCTATTACAGGAGATATTTGGACACGA
TTCAAAGTCTCCTCTCATATACTTTCGGTGCATATCATTCACGCCACGCTCCGACCTGAT
GTATCGGGCGTGAATCATGCCGTACCACTTTTTCTCATCGTCGTAGAACAAGCCCGAGGA
ACTGTCGAACACCGGCTTCAGGATCACGTCCAGTGCTGGCTGAAGTACTCCAGGCCCATC
TGGTTGAACGTGTCCTGAAAGTAGTTGGTGGGCACGTGGCAGAGGAACTCGTTGCCTTTG
ATTCCGAGGAACCAATTGATCCAGCTGCTGTTGTTGTTGTTGTTGTTCTGGGTTCAAGAT
TTTACTGTGACTTGCTATAATTTCTATAGGAAAAACCTAGTTACTTACGGGCTCGACATG
TTGCCAGTTCACTCGTTCACAGAAATATGACTTGTAGACTTTAAAGTCATCGTCTTTTTC
TTTGAGTTTTTTACACGTGCTAAAAGGGTTGATGCCATTGCAGATGGGAACTCTAGACTC
GAAAATTCGTTTTATGTTCGGCTGGCATAATAAGTATTAGTTCTTTTATTTCATAATAAG
TTCCCCGACGTGCCGGGGAAAATCTTTGGGGCTGGGAAAATGCACTGCCAGTTTTCCCCC
CAAGGCTGTCCCTTAGGTCCGGTCAGGTTTTCCTTCGATTTTCCGTTTTGAAGCAACGTT
CTTCCAAAAAGGCAATAAAGTGCGTTTAAATTTACGCGCGAAATCAATCTGGTATGTTGG
AAATTAACAAAAAAACAGCATGGGAAATAGAACTAAAATACGAAGTTGCCAGTATTGAAT
ACTCTACAAAAAGAATTACATAAAAATGATTGAATCAAAATTATAATTTTATTTTAAATT
GAAAATAATGTTTTAACCTTCTACTCACTCCTATAATACATTAAACCAGAATTTGTATAT
TTAAAGAATTTAAAGAAATTAAATTATCAAAAAATATTTGATGTAGTCAGGAAAACACTT
TGGAAACTCTTTTAACGTAAAATTAAATAAAAAACTGAATTGAATGTTTTATTGATTAAT
ATTATTATTATACCCAGGTGATTACCACTATTAACGAAAAGTATGCTTTGCTACTCGAAT
GAGTGCTTGATATGACCAGCTTGGACCGAACACTTTGAACCAAGTATTTAGGGCAGAGGT
GTATGAGGTGTATTAGTAGGTGGTGGAATCTGTTTAATTGCAACAACCATATATCGGACA
AATATTTCTGCTTTCTTTTGTGTGGAGTTAAAAAATCACGTCATCCCTAGAAGAACATTG
AAGCGCTTGACTTCGGAATGCCGGAGCGAGGAGGAGGACTAGCTGGCCGAGTATTTGATA
TTCTTTGGTGAGGACTTGGGCGATTTAAGTGGCATCAAGGCCTTCTGGTGCAACCGAAAG
CATAGGGACTGCAAGTTAAGCGCTTTGGTTAGAAAACAACCAGGACTATATTCGGAGAAT
TACTTACCGTGGGTTGTCCAGGGGCGGTCTCAAGTTCGGCAGCTGCGTTAAGAAGATGTC
CGGACAGCTGGGCCCGAACATGGCTGTGTATCAGTTTTAGGATGGAAGTAGTTTTTACAG
CGTGGGCAGTAGATCTTCACCGTTGACTAGCCCCACACATCGCTGAGGCCCACTGGCAGG
GTGTTCTTCCTATTACAGGAGATATTTGGACACGATTCAAAGTCTCCTCTCATATACTTT
CGGTGCATATCATTCACGCCACGCTCCGACCTGATGTATCGGGCGTGAATCATGCCGTAC
CACTTTTTCTCATCGTCGTAGAACAAGCCCGAGGAACTGTCGAACACCGGCTTCAGGATC
ACGTCCAGTGCTGGCTGAAGTACTCCAGGCCCATCTGGTTGAACGTGTCCTGAAAGTAGT
TGGTGGGCACGTGGCAGAGGAACTCGTTGCCTTTGATTCCGAGGAACCAATTGATCCAGC
TGCTGTTGTTGTTGTTGTTGTTCTGGGTTCAAGATTTTACTGTGACTTGCTATAATTTCT
ATAGGAAAAACCTAGTTACTTACGGGCTCGACATGTTGCCAGTTCACTCGTTCACAGAAA
TATGACTTGTAGACTTTAAAGTCATCGTCTTTTTCTTTGAGTTTTTTACACGTGCTAAAA
GGGTTGACAGGTCTTCTACCACAACACGCACACATATACGCGTTCTCGTCTCTTGTTTTT
ACTCACACAAGCAAGCAAATTCTATTTTTAGATTTCTTACGCTCTCAGCGTGAGCGAGCG
AAAGGAGAGCAATTTTGGCCGTCACTAAAAAAGTGGCTGCATAGTGCCAAACCAATGTAT
GGTCGTTACGCATCTTGTTATTCTAGTGTCTTTGCCAGGACTCTGTCTTGCCATTGCAGA
TGGGAACTCTAGACTCGAAAATTCGTTTTATGTTCGGCTGGCATAATAAGTATTAGTTCT
TTTATTTCATAATAAGTTCCCCGACGTGCCGGGGAAAATCTTTGGGGCTGGGAAAATGCA
CTGCCAGTTTTCCCCCCAAGGCTGTCCCTTAGGTCCGGTCAGGTTTTCCTTCGATTTTCC
GTTTTGAAGCAACGTTCTTCCAAAAAGGCAATAAAGTGCGTTTAAATTTACGCGCGAAAT
CAATCTGGTATGTTGGAAATTAACAAAAAAACAGCATGGGAAATAGAACTAAAATACGAA
GTTGCCAGTATTGAATACTCTACGGAATCTGTTTAATTGCAACAACCATATATCGGACAA
ATATTTCTGCTTTCTTTTGTGTGGAGTTAAAAAATCACGTCATCCCTAGAAGAACATTGA
AGCGCTTGACTTCGGAATGCCGGAGCGAGGAGGAGGACTAGCTGGCCGAGTATTTGATAT
TCTTTGGTGAGGACTTGGGCGATTTAAGTGGCATCAAGGCCTTCTGGTGCAACCGAAAGC
ATAGGGACTGCAAGTTAAGCGCTTTGGTTAGAAAACAACCAGGACTATATTCGGAGAATT
ACTTACCGTGGGTTGTCCAGGGGCGGTCTCAAGTTCGGCAGCTGCGTTAAGAAGATGTCC
GGACAGCTGGGCCCGAACATGGCTGTGTATCAGTTTTAGGATGGAAGTAGTTTTTACAGC
GTGGGCAGTAGATCTTCACCGTTGACTAGCCCCACACATCGCTGAGGCCCACTGGCAGGG
TGTTCTTCCTATTACAGGAGATATTTGGACACGATTCAAAGTCTCCTCTCATATACTTTC
GGTGCATATCATTCACGCCACGCTCCGACCTGATGTATCGGGCGTGAATCATGCCGTACC
ACTTTTTCTCATCGTCGTAGAACAAGCCCGAGGAACTGTCGAACACCGGCTTCAGGATCA
CGTCCAGTGCTGGCTGAAGTACTCCAGGCCCATCTGGTTGAACGTGTCCTGAAAGTAGTT
GGTGGGCACGTGGCAGAGGAACTCGTTGCCTTTGATTCCGAGGAACCAATTGATCCAGCT
GCTGTTGTTGTTGTTGTTGTTCTGGGTTCAAGATTTTACTGTGACTTGCTATAATTTCTA
TAGGAAAAACCTAGTTACTTACGGGCTCGACATGTTGCCAGTTCACTCGTTCACAGAAAT
ATGACTTGTAGACTTTAAAGTCATCGTCTTTTTCTTTGAGTTTTTTACACGTGCTAAAAG
GGTTGACAGGACCAAAGACACTAGAATAACAAGATGCATAAATTCTAGTGTCTTTGATAT
GACTTTTGCAATAAACAGTTATATTTTTATTTATCTTATAAATTTATTTTTATGAAATAT
TTATTTCTCAACGTAATGTCTTCTTTTTGGAAAATTTATGAAATTACAGTAGCTATAATA
ATTTCTATTGTACTTCCTTTAATTATTTAGTACATTTATTAAGTCATTTGACTTAATATG
ATGTAACATTAAGATAAAAGTGTTTCAAAAAAAATATTTCGCTTTTCAAAAATTGTCAGA
TGAGAGAAAAAATAAAATAAAAGATAAATATAAATGTGTAAACGGTAGCTAATTCGAGCG
GCGATTTTAACCAACGAATATTAAAAGCTTTAATTTTTTTAAAAATTATTTTATTTTATC
ATATTGCTACGAAATTGGAAAAAACTACCCTAATATGTACAATGTAAATTCGTTTCATCG
ATCAGAATTTATTTCGGTTCGAAAATCGTCTTCTACCACAACACGCACACATATACGCGT
TCTCGTCTCTTGTTTTTACTCACACAAGCAAGCAAATTCTATTTTTAGATTTCTTACGCT
CTCAGCGTGAGCGAGCGAAAGGAGAGCAATTTTGGCCGTCACTAAAAAAGTGGCTGCATA
GTGCCAAACCAATGTATGGTCGTTACGCATCTTGTTATTCTAGTGTCTTTGCCAGGACTC
TGTCTTGCCATTGCAGATGGGAACTCTAGACTCGAAAATTCGTTTTATGTTCGGCTGGCA
TAATAAGTATTAGTTCTTTTATTTCATAATAAGTTCCCCGACGTGCCGGGGAAAATCTTT
GGGGCTGGGAAAATGCACTGCCAGTTTTCCCCCCAAGGCTGTCCCTTAGGTCCGGTCAGG
TTTTCCTTCGATTTTCCGTTTTGAAGCAACGTTCTTCCAAAAAGGCAATAAAGTGCGTTT
AAATTTACGCGCGAAATCAATCTGGTATGTTGGAAATTAACAAAAAAACAGCATGGGAAA
TAGAACTAAAATACGAAGTTGCCAGTATTGAATACTCTACAAAAAGAATTACATAAAAAT
GATTGAATCAAAATTATAATTTTATTTTAAATTGAAAATAATGTTTTAACCTTCTACTCA
CTCCTATAATACATTAAACCAGAATTTGTATATTTAAAGAATTTAAAGAAATTAAATTAT
CAAAAAATATTTGATGTAGTCAGGAAAACACTTTGGAAACTCTTTTAACGTAAAATTAAA
TAAAAAACTGAATTGAATGTTTTATTGAATAATATTATTATTATACCCAGGTGATTACCA
CTATTAACGAAAAGTATGCTTTGCTACTCGAATGAGTGCTTGATATGACCAGCTTGGACC
GAACACTTTGAACCAAGTATTTAGGGCAGAGGTGTATGAGGTGTATTAGTAGGTGGTGGA
ATCTGTTTAATTGCAACAACCATATATCGGACAAATATTTCTGCTTTCTTTTGTGTGGAG
TTAAAAAATCACGTCATCCCTAGAAGAACATTGAAGCGCTTGACTTCGGAATGCCGGAGC
GAGGAGGAGGACTAGCTGGCCGAGTATTTGATATTCTTTGGTGAGGACTTGGGCGATTTA
AGTGGCATCAAGGCCTTCTGGTGCAACCGAAAGCATAGGGACTGCAAGTTAAGCGCTTTG
GTTAGAAAACAACCAGGACTATATTCGGAGAATTACTTACCGTGGGTTGTCCAGGGGCGG
TCTCAAGTTCGGCAGCTGCGTTAAGAAGATGTCCGGACAGCTGGGCCCGAACATGGCTGT
GTATCAGTTTTAGGATGGAAGTAGTTTTTACAGCGTGGGCAGTAGATCTTCACCGTTGAC
TAGCCCCACACATCGCTGAGGCCCACTGGCAGGGTGTTCTTCCTATTACAGGAGATATTT
GGACACGATTCAAAGTCTCCTCTCATATACTTTCGGTGCATATCATTCACGCCACGCTCC
GACCTGATGTATCGGGCGTGAATCATGCCGTACCACTTTTTCTCATCGTCGTAGAACAAG
CCCGAGGAACTGTCGAACACCGGCTTCAGGATCACGTCCAGTGCTGGCTGAAGTACTCCA
GGCCCATCTGGTTGAACGTGTCCTGAAAGTAGTTGGTGGGCACGTGGCAGAGGAACTCGT
TGCCCTTGATTCCGAGGAACCAATTGATCCAGCTGCTGTTGTTGTTGTTGTTGTTCTGGG
TTCAAGATTTTACTGTGACTTGCTATAATTTCTATAGGAAAAACCTAGTTACTTACGGGC
TCGACATGTTGCCAGTTCACTCGTTCACAGAAATATGACTTGTAGACTTTAAAGTCATCG
TCTTTTTCTTTGAGTTTTTTACACGTGCTAAAAGGGTTGACAGGATTTATTTCTCAACGT
AATGTCTTCTTTTTGGAAAATTTATGAAATTACAGTAGCTATAATAATTTCTATTGTACT
TCCTTTAATTATTTAGTACATTTATTAAGTCATTTGACTTAATATGATGTAACATTAAGA
TAAAAGTGTTTCAAAAAAAATATTTCGCTTTTCAAAAATTGTCAGATGAGAGAAAAAATA
AAATAAAAGATAAATATAAATGTGTAAACGGTAGCTAATTCGAGCGGCGATTTTAACCAA
CGAATATTAAAAGCTTTAATTTTTTTAAAAATTATTTTATTTTATCATATTGCTACGAAA
TTGGAAAAAACTACCCTAATATGTACAATGTAAATTCGTTTCATCGATCAGAATTTATTT
CGGTTCGAAAATCGTCTTCTACCACAACACGCACACATATACGCGTTCTCGTCTCTTGTT
TTTACTCACACAAGCAAGCAAATTCTATTTTTAGATTTCTTACGCTCTCAGCGTGAGCGA
GCGAAAGGAGAGCAATTTTGGCCGTCACTAAAAAAGTGGCTGCATAGTGCCAAACCAATG
TATGGTCGTTACGCATCTTGTTATTCTAGTGTCTTTGCCAGGACTCTGTCTTGCCATTGC
AGATGGGAACTCTAGACTCGAAAATTCGTTTTATGTTCGGCTGGCATAATAAGTATTAGT
TCTTTTATTTCATAATAAGTTCCCCGACGTGCCGGGGAAAATCTTTGGGGCTGGGAAAAT
GCACTGCCAGTTTTCCCCCCAAGGCTGTCCCTTAGGTCCGGTCAGGTTTTCCTTCGATTT
TCCGTTTTGAAGCAACGTTCTTCCAAAAAGGCAATAAAGTGCGTTTAAATTTACGCGCGA
AATCAATCTGGTATGTTGGAAATTAACAAAAAAACAGCATGGGAAATAGAACTAAAATAC
GAAGTTGCCAGTATTGAATACTCTACAAAAAGAATTACATAAAAATGATTGAATCAAAAT
TATAATTTTATTTTAAATTGAAAATAATGTTTTAACCTTCTACTCACTCCTATAATACAT
TAAACCAGAATTTGTATATTTAAAGAATTTAAAGAAATTAAATTATCAAAAAATATTTGA
TGTAGTCAGGAAAACACTTTGGAAACTCTTTTAACGTAAAATTAAATAAAAAACTGAATT
GAATGTTTTATTGAATAATATTATTATTATACCCAGGTGATTACCACTATTAACGAAAAG
TATGCTTTGCTACTCGAATGAGTGCTTGATATGACCAGCTTGGACCGAACACTTTGAACC
AAGTATTTAGGGCAGAGGTGTATGAGGTGTATTAGTAGGTGGTGGAATCTGTTTAATTGC
AACAACCATATATCGGACAAATATTTCTGCTTTCTTTTGTGTGGAGTTAAAAAATCACGT
CATCCCTAGAAGAACATTGAAGCGCTTGACTTCGGAATGCCGGAGCGAGGAGGAGGACTA
GCTGGCCGAGTATTTGATATTCTTTGGTGAGGACTTGGGCGATTTAAGTGGCATCAAGGC
CTTCTGGTGCAACCGAAAGCATAGGGACTGCAAGTTAAGCGCTTTGGTTAGAAAACAACC
AGGACTATATTCGGAGAATTACTTACCGTGGGTTGTCCAGGGGCGGTCTCAAGTTCGGCA
GCTGCGTTAAGAAGATGTCCGGACAGCTGGGCCCGAACATGGCTGTGTATCAGTTTTAGG
ATGGAAGTAGTTTTTACAGCGTGGGCAGTAGATCTTCACCGTTGACTAGCCCCACACATC
GCTGAGGCCCACTGGCAGGGTGTTCTTCCTATTACAGGAGATATTTGGACACGATTCAAA
GTCTCCTCTCATATACTTTCGGTGCATATCATTCACGCCACGCTCCGACCTGATGTATCG
GGCGTGAATCATGCCGTACCACTTTTTCTCATCGTCGTAGAACAAGCCCGAGGAACTGTC
GAACACCGGCTTCAGGATCACGTCCAGTGCTGGCTGAAGTACTCCAGGCCCATCTGGTTG
AACGTGTCCTGAAAGTAGTTGGTGGGCACGTGGCAGAGGAACTCGTTGCCCTTGATTCCG
AGGAACCAATTGATCCAGCTGCTGTTGTTGTTGTTGTTGTTCTGGGTTCAAGATTTTACT
GTGACTTGCTATAATTTCTATAGGAAAAACCTAGTTACTTACGGGCTCGACATGTTGCCA
GTTCACTCGTTCACAGAAATATGACTTGTAGACTTTAAAGTCATCGTCTTTTTCTTTGAG
TTTTTTACACGTGCTAAAAGGGTTGACAGGACCAAAGACACTAGAATAACAAGATGCATA
CGATGTGGCTCCAGGCTCTCTCGAATTTTTGTTAGGGAGCGAGAGAGCGGAGAGCGCTAC
AGCGAAAAGCTCTTTTCTACGCATACAGTGATAGCAGACAGCTGTATGTGTGCACACGTA
TGCTCATGCTTTGTAAATTTGACAAAATATGCCTTTCACCTTAGAAGTTTTTTGACTTTA
AATTTATATTATTTGTGATCAATTGGCACCATGCGAAAAATTCTAGTGTCTTTGATATGA
CTTTTGCAATAAACAGTTATATTTTTATTTATCTTATAAATTTATTTTTATGAAATATTT
ATTTCTCAACGTAATGTCTTCTTTTTGGAAAATTTATGAAATTACAGTAGCTATAATAAT
TTCTATTGTACTTCCTTTAATTATTTAGTACATTTATTAAGTCATTTGACTTAATATGAT
GTAACATTAAGATAAAAGTGTTTCAAAAAAAATATTTCGCTTTTCAAAAATTGTCAGATG
AGAGAAAAAATAAAATAAAAGATAAATATAAATGTGTAAACGGTAGCTAATTCGAGCGGC
GATTTTAACCAACGAATATTAAAAGCTTTAATTTTTTTAAAAATTATTTTATTTTATCAT
ATTGCTACGAAATTGGAAAAAACTACCCTAATATGTACAATGTAAATTCGTTTCATCGAT
CAGAATTTATTTCGGTTCGAAAATCGTCTTCTACCACAACACGCACACATATACGCGTTC
TCGTCTCTTGTTTTTACTCACACAAGCAAGCAAATTCTATTTTTAGATTTCTTACGCTCT
CAGCGTGAGCGAGCGAAAGGAGAGCAATTTTGGCCGTCACTAAAAAAGTGGCTGCATAGT
GCCAAACCAATGTATGGTCGTTACGCATCTTGTTATTCTAGTGTCTTTGCCAGGACTCTG
TCTTGCCATTGCAGATGGGAACTCTAGACTCGAAAATTCGTTTTATGTTCGGCTGGCATA
ATAAGTATTAGTTCTTTTATTTCATAATAAGTTCCCCGACGTGCCGGGGAAAATCTTTGG
GGCTGGGAAAATGCACTGCCAGTTTTCCCCCCAAGGCTGTCCCTTAGGTCCGGTCAGGTT
TTCCTTCGATTTTCCGTTTTGAAGCAACGTTCTTCCAAAAAGGCAATAAAGTGCGTTTAA
ATTTACGCGCGAAATCAATCTGGTATGTTGGAAATTAACAAAAAAACAGCATGGGAAATA
GAACTAAAATACGAAGTTGCCAGTATTGAATACTCTACAAAAAGAATTACATAAAAATGA
TTGAATCAAAATTATAATTTTATTTTAAATTGAAAATAATGTTTTAACCTTCTACTCACT
CCTATAATACATTAAACCAGAATTTGTATATTTAAAGAATTTAAAGAAATTAAATTATCA
AAAAATATTTGATGTAGTCAGGAAAACACTTTGGAAACTCTTTTAACGTAAAATTAAATA
AAAAACTGAATTGAATGTTTTATTGAATAATATTATTATTATACCCAGGTGATTACCACT
ATTAACGAAAAGTATGCTTTGCTACTCGAATGAGTGCTTGATATGACCAGCTTGGACCGA
ACACTTTGAACCAAGTATTTAGGGCAGAGGTGTATGAGGTGTATTAGTAGGTGGTGGAAT
CTGTTTAATTGCAACAACCATATATCGGACAAATATTTCTGCTTTCTTTTGTGTGGAGTT
AAAAAATCACGTCATCCCTAGAAGAACATTGAAGCGCTTGACTTCGGAATGCCGGAGCGA
GGAGGAGGACTAGCTGGCCGAGTATTTGATATTCTTTGGTGAGGACTTGGGCGATTTAAG
TGGCATCAAGGCCTTCTGGTGCAACCGAAAGCATAGGGACTGCAAGTTAAGCGCTTTGGT
TAGAAAACAACCAGGACTATATTCGGAGAATTACTTACCGTGGGTTGTCCAGGGGCGGTC
TCAAGTTCGGCAGCTGCGTTAAGAAGATGTCCGGACAGCTGGGCCCGAACATGGCTGTGT
ATCAGTTTTAGGATGGAAGTAGTTTTTACAGCGTGGGCAGTAGATCTTCACCGTTGACTA
GCCCCACACATCGCTGAGGCCCACTGGCAGGGTGTTCTTCCTATTACAGGAGATATTTGG
ACACGATTCAAAGTCTCCTCTCATATACTTTCGGTGCATATCATTCACGCCACGCTCCGA
CCTGATGTATCGGGCGTGAATCATGCCGTACCACTTTTTCTCATCGTCGTAGAACAAGCC
CGAGGAACTGTCGAACACCGGCTTCAGGATCACGTCCAGTGCTGGCTGAAGTACTCCAGG
CCCATCTGGTTGAACGTGTCCTGAAAGTAGTTGGTGGGCACGTGGCAGAGGAACTCGTTG
CCCTTGATTCCGAGGAACCAATTGATCCAGCTGCTGTTGTTGTTGTTGTTGTTCTGGGTT
CAAGATTTTACTGTGACTTGCTATAATTTCTATAGGAAAAACCTAGTTACTTACGGGCTC
GACATGTTGCCAGTTCACTCGTTCACAGAAATATGACTTGTAGACTTTAAAGTCATCGTC
TTTTT
>Dmelanogaster-B-R368-Map6#LTR/Gypsy
TGTATTACAGCTAAAGTCAAAAACACGAAAAAAAAAAAAAACTACAAAGGTGGATAGAAG
CACAGCAGCACTACAAGAACGACATATACTAAGCACCGGGAAACAAGGATAAGAAGAAAC
TGCGTAACGGACACACACATACAGGTTTTCTTTTATTTTAAAAAGGCCTAACACCCAAAA
TTTTCCCTAAACAAAAAGATATTATTAATATACCTATTTTTACATATTATTACACATACC
ATAGCCATACCCCAATATATAATTATTCGCTATTATTTGCAAACAAAAAATACAGATTTC
TTCCCAATACACGTAAATGTTAGGAAAAAAAGCCAACACTAGTAACACAGTTAGGGGCAG
ATTAGGGCTAAGAAGCGGATCTAGTCTATCTGAGATAAGGGAAGCGACAGGAACAAAAGA
AAAAGACCAGTCGGTTCAATCCCAAGACAATAATCCCACCAACGCTATGGATTCCGGTAA
CGCCACAGGGCCACTAAGTCCTACCGTTAATTCATCAACAAACACAAACCTGAACCTACA
ACAACTACTAACCCTTGTACATCAACTACCAACCTACGAAGGCCCACCTGACAATCTTGA
TAGATTTATAGACAGAGTAGATCAGCTCCTTTTGTTAGCCTCATCAGTGGACCAAACAAC
AGGAGGACAGTACTTACTTGGAACTATCCGTGACAAAATTAAAGGCAGGGCAGACGAAGC
ACTGAATGTCTGCGATGTACTCCTTAGTTGGGATGACATCAAAACAAACCTCAAGCGACT
ATACTCTAGCAAGAAAACAGAAGAAATGCTTGTTAGAGAGCTACACAACCTTCCGGACGG
ACTCAGTATGGGAAAATTTTATTACTCAGCCGCTAAAATAAGAAGCGATTTAATGTCACT
CGCTAGAGAAGCCGACCCTAGTGCACACTCTCTCGCGGCCAAACGCGACCAATACGATAG
ATTCTGCCTAAATACATTCCTAACTGGATTAAAGGACCCACTTAGGTCAGCCATTAGGAA
TCAAAGGCCAGAGACAATCGAGAAAGCATACGAGAACGGACAGATTTAATTAAACTTCAA
AAGAAGCCTGAACAAGACACTGGATCTACTTACTCTTTCATAAATCCAGCACTTATTAAC
GAAGAGCACGTCAAAAAATTAACCTCGGATATCAATATCCACACTGTTCTTAATACATTC
AAAATTCGGGAATATACCGATAAAATAAATTTCAAACAATTCGAAAAAATTTTAAGATCT
TATTATTTAATTTCCACTCCCACTTCAATGGCCTCCTAGGCATGGATATCCTATCTAGCC
TAAAAAATAAACCTTTCCGAATCCATACTAGAAACACCAGAAACCGCCATCCCAATCCTC
ACAAGAGCAAACCCTTTAGACACATTACATAACCTGCCACAAAATACCAAAATGCTACTT
CCGCTCCCAGTAAACTTCATGGAGGGAGATTTTATATATGAAACCACCAATTTGGATAAT
CAAGTATCCATAACAGGCGGTTTATACACCGCAAACGCAGGATCAGCTTATTTCGAGGTC
TGCAATAACTCAGACCAGATCCAAACACTTTACCTCGAAGAACCGTTACAGGCAGAAGAG
TTCTCTTCGCAAACCCACCAATACTTAAACTGAATGTCCGCGGCAACAGATACATAACGA
CAAGACGACCAACAATTAAACATTCTGACGGAACACCTCAACAGCGAAGAAAAACAATAC
ATACTTAAACTATGCAAGTCATTCAAAAGACTTTTCCACAACGAAAACAACCAACTAACG
TTCTCTAACGCCATCAAACACTCTATACCAACAACAGATAATATACCGATTCACACAAAA
TCATACCGTTACCCATTTGTA
>Dmelanogaster-B-R414-Map10_reversed#LTR/Gypsy
ATATATACAACAAAAATATACACAACAAAACCATATATACAAACGTGTAAGAGTGACGTG
TAATGTACTTGTGTGAAATCAATCGCTGATAATCACTGCCGAAGCTTAGTAAGGCCAAGT
ACTACATCATTACTTTCATGTGTACATATATATATGCAAACCACCAAAACAAATACATAT
ACACATACAAAGACTTCAAATACGAATAATATTATATGAACGGTGAAGCGTATGGTTTCT
AAGGCTGGATACAAAGCCACAAAGTCACATATAAATTGCACATCTTAATAAGAAGAAAAG
AAAAGAGAAAAAATAATAATAAACAAAAGAAATTTTTTTTTTTGAAACAAGCACCCATAC
TCTCACTCTTTTAATACAAATAAAGTATTCAAATTATACATACATACACTAATACCACTA
TATTACAGAAATTAACGCACAAGAAAACACACACTGTCCAACAACAAACAAGTAATTAAG
AGTCATTAAGTACATTGTGAACTGTATATTTTGTTTAAATGTCGAAGAAATTAACACAAA
CTATAAAACAAACAACTCGTTCCTTGTTAGGATCACACACAATTTCAAAAAGAGTTACAC
GATCAGTTTCTAAAACAAACACCCTCCCAGTAATTAGAGAAAGTACCCCCTTATCATCCC
TTCAACCTATAAATATGGATTCGGGCAACGCCTCCGTGGGTAATTCCGCCACCTTAACAC
CTACTGTCAGTGGCTTTAGCAGTATTGCTACGGCACATAGTGCCATCGATATTTTAGCCT
TCGTTAAAGAACTTCCGACTTTCGATGGTACTCCAGGCCAACTCGACAAATATATAACTA
GCGTTGAGGAAATAATCATGCTCATTAGGGGTACCGACCAAACACCGTACGGACTTCTGA
CACTCAGGGCAATTAGGAATAAAATAGTTGGAAGAGCAGACGAAGCTCTAAACCTAGCCA
ACACCAAACTTATATGGGACGATATCAAAAGTAACCTACTACGTTTATACTCTAGCAAGA
AAAGCGAAGCTACCCTCTTAAGCGAGCTCCAATCTCTCCCGGATAACCTAACCCTAGGGC
AATTGTTCTTCGGCTTATCGAGGATTAGGAGCCAACTTATATCCACTACTTCCAATAGTG
GACATTCGGCCACAATCATCGAAGCCAAGAAAACACTATTTGACGAAGTCTGTTTAAATG
CCTTCATTTCAAGAATTAGAGAACCACTTAAAACAGTCATCAGATTGAAAGACCCCAAGA
CTATCGAAACAGCTTACGAGCTATGTCAAAGAGAAAGGGCTTGTTACCAGAACAGAAACC
CATACCCCCCAACACACAACAACACCGAACGACGAACTAACAATTACAATAACAATAACA
ACAACAATCACAGAGACAACAACGACCGCAACAACCGTAACTCATCTTACACCCAAAACC
ACTCAAACCATTATTCAAGCCCCAAGTCGCAATATCGTCAATCAAACAGCGGCAATAGAA
CTAGTAACCCGTTTAAAGACAATAAAACAACAAACTATGGGCTACACAACATAGAAGAAG
AAAAACTCACCCAACACTGCCATACCAACCTAAATTTTAAGGCACCCGCTTCAAGAACCC
AACAGGATACATAAATCCTACCACACGTGCAACATCCCTCCCATACATAACTCTAAACCT
CCAACAAAAATTCCCTTTTGTCATTTCTTATCGATACAGGATCCAATAACTCCTTCATTG
ACCCAGGATCTGCAAACCAACTAGAGTGCACAATTCAACCAATATCCACTTCAATTACAA
CAGCATTAAATAGTTTCAAAATTGAGGAAAAGGCAATATTCCCACTGCCACCCGAGTTCA
AAACCAAAGGTCAAATTACCCTACTTAAATTCAAATTTCACTCTTATTTCAATGGCCTCA
TAGGAATATTATCACACCTAGAAGCAAAAATAGACCTAGTAAATTTACGACTAGTAACTT
CAAAGTCTACACTCCCAATATTCCTGTACACTAACCAGGCCTCAAACATCCCCGCCTGCA
GTAAAGTCATCTTACCACTACCATTAAAGACTAATCATGGGGAATTCTATTGTTGTACTA
CATAACTAAATAATGAGTTATCTTTGTCAGAAGGACCATATAAATCAAACAATAATATTG
CCAACGTCGAAATCTCTAACCAATCCGACTCAGATAAACTATTATACCTAGAATACCCCC
TAGAAACCATCCCATACAATAAAAACGACCATATCGAGCTCTTTAATATATCAGCTACAC
CTCTTAATAATGATACCTCCAAGCCCCATTACAAATCCTAACAGAACACCTCATTCCAGA
AGAAAAAACAGCTTTAACAACCCTATGTAAACAATTTCGCGACATATTCTACAACCCAGA
AACACCATTAACTTTCACGAACAAAATCACACACTCCATCCCCACCATAGACAACACTCC
TTTCCACACAAAATCCTTCAGATACCCTTTTGTCCATAGAACAGAAGTCAAAAAACAAAT
CGAATCCATGTTAGACCAACAAATTATTAGATCTAGCCACTCCCCTTGGAGCGCCCCGGT
GTGGGTGGTCCCAAAAAAACTAGACGAACAGGGAACAGGAAATGGCGACTTTTAATAGAC
TACCGGAAACTCAACGACAAAACCATTTCGGACAGATATCCCATCCCAGCATAGGCAAAG
CAAAATATTTCTCAACGCTCGACCTAACTAGCGGTTTTCATCAAATCGAGCTGAATCCAA
AAGATATCACCAAAACAGCCTTTACAGTCGAAGTCACTACGAATTCATACGGATGCCCTT
CGGCTTAAAAAACGCACCGGCTACCTTTCAACGGGTTATGGACAGCGTTCTTGGCGATCT
TAACGGCACCATTTGCTTAGTCTATCTTGACGATATTATAATTTTCTCGCCTTCCCTACA
AAAACACCTATTGGACATAAAAATGGTATTCGAAAAACTTAGAGCGGCAAACTTTAAACT
ACAACCTCCAAAATCAGAATTCCTAAGGAAAGAGATAGAATTTCTAGGCCACATAGTCAC
ACAAGACGGAATAAAACCAAACCCGAACAAAATAAGTGCGATCAAGAAATTTTCTTGCCC
CACCAACAGAAGAGCCATCAAATCTTTTCTCGGTTTACTGAGGTATTATTGGAAGTTTAT
AAGAGACTTTGCACGAATAACGAAGCCCATGACTAAACAGCTGAAAGGGAGAAGACAAGT
TACTAAAGACAAAGACTTTGTAGACGCATTCAAACAGTGCAAAACTCTTCTTTCCAATGA
CCCAATACTCATACACCCAGATTTCGAAAAACCATTCATTCTTACCACGGATGCTAGTAA
CTTCGCGTTAGGAGCCGTACTATCTCAAGGCTCCTTACAAAACGATAGACCTGTATGTTT
TGCCAGCAGGACCCTCTCCGACACCGAAGTCAACTATTTAACCATAGAAAAAGGAATGTT
GGCAATAATATGGGCAGTAAAGTATTTCAGACCATATATTTATGGCGTAAAATTTACTAT
TGTTACAGATCACAAACCACTAATATGGCTTATGAATTTCAAAGAACCCAACTCGAAAAT
AATTCGTTGGAGACTCCAACTCATGGAATACAATTTCGAAATAATTCACAAGAAAGGTTC
ACAAAATGTAATCGCAGACGCCTTAAGTAGAGCGGACCCAAATTTAAACCACAACGAAAC
ACTGACTGTTAAGCCTTGCCCCACATCCGAAAAACCTATTACCGAATTTAACACGCAACT
CATACTAGAAATAGATACAAATACGTCTTGCCAAACTACAACACCATTTAAACAAAAACT
TAGGAAAAAAGTATTCACAGCCTTCCTTCGACTTCGATAATATTGCTAAAATCTTGAAAG
GAACCCTAAAACCTAACAGGATTTGCGCATTCTTGGCGGACGATAATAATTCCGCATCAA
TCGAAAAAGCATTCTTAACGTACTTTGCACACAAAAAACATTTTAAAATTATCAGATGTA
AATCACTTCTCCACGAAATCGTAGGAAACCCCGAACAAAACAAATTCATTCAGGAATATC
ACCCTAATAACAATAACAATATACTAATAAAATATAAGATGTGGGACAATAACTTATATG
GCAATAACTTACATAAACACACACACAACAATTAGATACGCAAAACCACACCCAAATTTA
CACGCATATATTTAAGACTTAAACACTCATAAACATAAACATACAAACAACACTGTATTA
AAGATAAAGATTTCTCTAAAGGAAGTAAATGTCTAAGATTGCAAAAGTTAAAAGGCTCAT
TCCTGCAACTAGAAGTAGGACTCGTTTGAGTGCACGCTTATCAGCCGTTAGGGAAGATCA
GGTTGCCTTACAATCTATTTTTAGACCTCCCTCTAGTGACCCACCAAGCACAATGAATAC
TTCACCGGGGACAAGTCAGTTTTCTCCACCACTCTATCTGATTTCCCCTCAAGACATTTA
ACAATCCCTAAAAATTCCGGATGGTATTCGCTACCTTATCCTTTATGAAGGGAATCCAGC
TTCCCTAAATGATTTTATAAACAATGACTTGCTTGTACACATTTATACACGGCATTAAAG
GTCCACTTGGGGCTACTGTCAGAACTTTTAAACGTAAAAGTCTACAGGAAGCCTTCGATG
TGGCTATTAAGGCAAGGGATATCTTTATGAGAGAAAATTAGTCTAAATAAACACCGAGTT
CAAGACCAAGTAGTTCCAATTACAATGGGAGAGAATTTCGTAGATACGAAAGACGTCGAG
ACGAAAGATTTAATAAGAAACCAGACTTTGATGGAAACTTCAGATCTAGGGATCAAACAT
TAAATCACTCAAGATTCAGAGACAACGACAGAAGTTATACCAAAATGAAGGCTATAATGC
CACAAGAAGAGGACAGGAAACACTATGACAAAAACAATCAATACCCACGGAATTACGGAA
GCTCGGGACCACAAAGACAAACCCCCCTTAACCACATAGAAACCGGAAATGAACAAGAAC
TACGCATTATTGATGTCGGAATATATTTAGAAAAGTTTAAAGTTGGAGGTTCCTTACTTT
ATATATTAATTAACTTCGGTCAAAATAGACCACTAAATTTTTTTGTAGACACGGGTGCCA
CTTCTTCATTCATTA
>Dmelanogaster-B-G1988-Map12#LINE
TACATGTGTACATACTTTCCAACACGCCATCTCAAAAGTTACATTGCTGTACTTTTATTA
CGTGCATGTCCTTCTGGGGAATAATTTTGATCCAGCATTCGCTGCGAGGTGTGGGAAACC
AGGTGGGAAACCCAGTAAAACCCAACCAGATCAATTGAACATATTATTTACATAAATTCA
GTTTTGCAAACAATTTTAACTAAAAACTAATATTATTCATCTTTGTAAGAACCTCAAAAT
TATCAATAAACTTAATTAAATTTAATTTAATGATACTTTATATCACGAGCCCCAGTTCAG
TCTGTTTCCTCTTCATTTCAATCTAAGCATATAATGTTTTAATTCATTCTGAGAGTCCAA
GTCCACTTCTCAATGTAATGAATCTTGCAGATGGTAACGGCTTAGTTAGTATATCAGCAG
GTTGTAAATAAATATAAATAAATATAACAATCAAATAACGCACTTACCTCCTTGACCACA
GCCAATCCAACGCAACCGAAAACAGGATACGGACCCCGCAAACGCAAATTAAAATCGCAA
ACTTTACCAATTATAACTACAAAAAATTGACAATCTTATGATGCCATCTCCATCTCCTGA
TGCCACTGCCTTTATAAGGATCACTAGCGCGGAGCTGATGCCACATTAAAAAGCTGCAAA
ATCCGCCCCCAAAATATATATTTTTTTTTTCAGTATCGTATTTTCAACGAATTTCCGCTA
ACCTGTAAAGAAAGGAAACTTAATAAGAATGTGATACAAAGTTAACCAAGGACACACATA
AAATAGCAAACCAGACAGGCAAACTAGCAGATGCTAATATGCGACTCCATCCTGCTGACG
ACACGCACGCAATTCCTTCTTCCAAGACTGCAAATACTGAAAGACACAACACAAGCTAAT
ACTGTGAAATATATATTTAAAACATAATACTTACCTAATTGCCAACCGACGACTCCAAAA
CCGCTCTTACAAAATGTACCCCAAAAACAAAAATCAATGCAATCATAAAAACAAATAAAA
TACTTACCTCCAAATTAGCTTCCACCTAATGTAACGAAAAAAACAAAAATAATATTGCAA
TCATAAAAACAAATAAAATACTTACCGCCAAATTAGCTTCCACCTAATGTAACTGAAAAA
ATAATTTATGCAAGCATAAAGACGAATAAACAAATGTAATACTTACCTAATTATAATTTA
CATTAATTTCCATGGCCCCAATCGTTGCGGCGGTACTCGGCAACAAATCCTAATCCGGCG
GCTCCAAGCTGCCAATCCCGATACAATGGCCACAAGATGCACCGCTGCTGGCAACTCTCG
GTGAACGACCGAGAGGCTATTTCCATTGACGACTCCTCTGCCACAACGGGGCAGATTTCA
ACACCAAATAATGCCAGCAGCTCAAAAAAATGTAATGACGGCTGCGCGGGACCCTTCACA
ATTCTTCTTCAACTGATGACCAGGGAAGTGTCCCTGCAATTTAAACGAACTCATTAAACA
ATTGCAAACAACTGCCACTAATAGTGGAAAAGATTACCACCAAATAAGAGCGGCGCGGGA
TACTACTATCCCAAACAAATTACCTGCAACGTCACGTCACAACGGCGCGCATCCAGCGGC
CGCAACAGCCATAAACAACTAACACCTACCTGCGATAGCTCCTGAGGCTTCCAGTTCAAA
GTTTTTGCAAAATAATTTCAATTTGTAAAATGTAAACAAACCACGCCATATGGTAATGTT
ACCAGTCCATGTTACTGTCAAAAACCTATTACGAAAAAAAATACTAACTACGACCAATAC
TATTATTTATAACTTTATAATATTTATAAAATAATATAAAAGCTGGAATTGCCGCTTTGA
TGCGTTTGAGGTCTTTGTAAATGGCATCGAGTCCTCGGACCATTGAGAGTTGCTGCCTTG
TCGAAACTCTGACGTTTGATTTGTTTTTGGCCCAACTGACACATAGGTGTAACTATGACA
TATTCCTTGTCATTTCGCAGTGTAATTTCTTTTTATTATATTCTATACATGTCAAGCCAG
TAAGCAACTATGGTTTTGCTATGGAAATTATAGCAAGTCACAGTAAAATTTTGTAGCCAG
AACAATAAGCCGATATTAGATAGCAGCTGGATCAGTTCGTTCCTCGGGATCAAGGGCAAC
GAGTTCCTCTGCCGCGTGCCTATCGACTACATTCAGGACCCGTTCAACCGGACGGGCCTA
GAGTTATTCCCCCAGGCACTGGACGTGTTCCTGAATCTGGTGTTCGACAGTTCTATGGAC
TGGGTCTCCGGAGATGAGGAAAAGCTGTACGGCATGATTCACGCCCGATACATAGTGTCG
AAGCGTGGCGTGAATGATATGCGCCTTAAGTATGAGAATTATGTCCAAAGATCTCCTGTA
ACTGGCAGAAAACCCTGCCAGTGGGCCTCAGCGACGTGTGGGGAAAGTCCAACGTGAAGA
TCTACAGCCCTCGCTATAACAACGTCTTCGTGCCGCGATCCAACTGGACGGAGCCA
>Dmelanogaster-B-G674-Map3_reversed#LINE
GCCCAATTGACCGCAAATGCCCTACGTTCATAAAAATCCAAGAACTAACAGCTATTAAAA
CCACACAAAAAGTTGACCATAAAACTGCCCAACGCATTTATTTTGAACGTCACGGTTTCC
AACCGAAAGACACCTATGCCAAAACACTTACAAACGGCTCAGCCCAGAGGACAACAAACA
CTCAATCACCTAATATTCACATAAATGCAACCCAATCGCATCACCAAAATCCGCACTACA
CACCCACATCAGCAGCACAGAACACTTCATCTAAGACACTAGCAACTGGACCAGCCAAAA
AAAACCTTACCATTCAACCAACCACTCCAACACCATCAACACCACAGCAACGACAAAATA
GAAGACATTGATACTAACCCCACCCCCACCACATCTACCAGCAAATCATCTACGCCATAC
TCATCACACCTCACAGAAGACCTAAAAATAAAAATCTTCCCACCTTAAAGCATCGAAATG
AAAGGCCAAAGCTCTAACCAACAACAAACACACTAACAACAGCGACAGCGAATCCATATA
GATCCTTAAACTACACAAAACATAAACCGTTAACACTACCTTTAAGTTAATTTATAAACT
TTAATTTTCTCACAAATGTCTCTAACTATAATCCAATGGAATTTAAAAGAATATGTAAAC
AACTACAACCAACTTCTTATTCTAATCAAAAAATACTCCCCTCACATAATTTCCCTCCAA
GAAACCCATATACAATACACTAATTACATTCCAACCCCAATAAACTACAAACTATTAACA
AATATCTCCACCAACAGATTTTGGGGGCGTAGCACTACTAATGCACACATCAATCCAATA
CACTGTCCTTAGAATCATAAGCGATATAGAAGCAATAGCAATAAGTATAGAATCTAAACT
TAGATTAAACATATTTTCCACATACATTTCTCCGACCAAAAACATTACTAACCAGACACT
CCAAAACACATTTAATATACAACAAACACCCTCTCTA
>Dmelanogaster-B-G31-Map20_reversed#LTR/Gypsy
AACAAAAGTATCGATTTCAATAAACAAATTATAAGAATGTAAGAGCACTTGTATCCAAGA
GCAAATGCACTTGAATCCAAGAGAAAGGTGTCGTTCTTTATCTACTTTGAGCTTATTAAT
CCTATAGTCTATAGTCCACTATTGATTACATCTAGATATCGTGGCTTTAGGGTCAATGGG
TTTTTACAGAGTACTTCTGACATGTTCAGTTTGATTTTTTCTTCTAACTCTTCTCTGTCA
TCCTCATCTAATGTGCCGAATAAGTATTTGTATGCTTTTCCTACTACGTTTAAAAGACCT
CTTTTACTTCGACTAATAATTCTTGCAACCCATTTATTTCTCGTTTTAATTTGGATCGAC
TAAATATTAAAAGAGTATTTGTGGTACATTACGGATCAGTTGTTTGCTTCACTATACTAC
TATCTATCGAACATGAGCGAATTAAAATTGTGCTTTGAAATTATGTTTATGCTTAAATAA
TGGTATTCATAGCTGGTTGGAATTTCCATTCAAAATAAAATCCCGTGCGGAAAACTTAAA
ACCAAGTTTAAAGCAAACTTAAAACAAAAAAAAAACTCCAGAAAACAAAAGACATCATGG
CAGTCCCACAACTCTTAGAAACACATCTTAACCAACTACTAAACCAAATCAAAGAATTAA
ATTACTACGATGGTGCACCTGGCAAATTATCTGGATTCGTCAACCAAGTGGAACAATTGC
TCAGTTTATACCCAACACAGGAAGCCAGACAGGCACACGTCATATATGGAGCAGTGAAGC
GGTTATTAGTGGATTCAGCCTTAGAAGTCGTAACCCAGGAAAGAGCTAACACATGGCTGA
ACATGAAGAAAGCACTGGCAATGGCATTCAAAGACCATAGACCTTATGTAACACTCATCA
GACAATTAGAAGACACATCATACCCAGGAAGTATCTGTAAGTTTATAGAAAAACTAGAAA
CACAATACTGGATTATGTTCGATAAGTTAGAATTAGAAAGTGACCCTGTTGATAAATCGA
ATTATACCGAAATGTTAAACAAAACCGTTAAATCAGTAATAGATCGAAAACTGCCGGATA
GAATTTATATGTCTTTGGCTCGTAATGATATTGATACCATTTACAAATTAAAACAAGCAT
CAATGGAATTAGACCTTTATGGTGCTATTCCAGAAAATCACCGTTCTAATAGAACAGAAA
TGAACAAACGTAGGAACAGGGGAAACTATAATCAAAATAATAATCAAAAATATGACAATA
ATAGAAATCACAACTACAGTAATTATTATCCTAGGACGAATCAGAATAATAATACACAAC
CACCTCAAAATTCGACTCAACCTATGACAAATCAAAACCAGTATTCACGGCGTTTCATAC
CAAATAATCAAAGAGGGAATTATTATGCATTCAGACGAGACTTAACACAAGTTCAACAGA
ACAACCCACTTAACTTCCAACCTTCGACATCAAATACTATTAACAGACAAGGGCCAGTAA
AAAGACAACGCGAGAGTCAGAGGGACCAAAGCAGGATGGATGTTCATTTTCATCAAGCTG
CCTCGGACAGCACAAGTCCCTATGTAAAAATAATTCATCATAATAAAAATTATAAGGGAA
TGATCAATACAGGATCATCAATTAACATCATAAGAGAAAATTTTGAAAATTTTGAAGGAC
AATTATGTAACACATCTCGATCCCATGTCCGTTGACAACGATATAGTCAACTTCGCGATT
AACAATGAGTTACGCGAATGTATCGAACACTTAAATGTAGAGGAAGTTGAATGTTTAAAG
AAGGTTCTATACGAATATAGAGACATTTAGTACAAAGAGGGCGAAAATTTGACCTTCACC
AGTACTATTAAACATGTTATCCAAACTCAACACGAAGATCCAGTATACCGTAAACCATAC
AAGTACCCTTAAAGCGTTGACCAAGAAGTCAACAAACAAATTAAAGAAATGATAGAACAA
GGGATTGTTCACCCAAGACACCTAAGCAAATAAGTTCCTGTTTGGGAATATAAGGTATCC
ATTTTTCGCAAGTTTATTGGATTTACTTTGACTATATTGTTAAGCACTTGACCGTGATGA
TAAGTGATAGTATGCAACTAAGCATTATTAGAAGTCAAATGTTGTGTACTTTGTCGCTTC
TTTGGTTGGTCTGGAAGTTATCATAACTTCTGACTCGTTATTAAACTTTTTCTGATTTCT
TAAAACCCTTTTGACTTATAGTGAACTGATCTTCCTGCCACGATTTGTTTCAATTCGAAA
TGTGTTATCACAGAATCTACTTGTTCAATTCTTCCTGTCTTTAGAACGTTAAATGGACTT
GAAGTCAACTATTTTACTTTTTACAAGTGGGGCTTGTTATCTATATTTTATATCAACTTC
AAAATCGTTCAGGTCTATTCTTATTGAGGTATTCTATTTGAAACATTAAGTGATCACAAG
CCACTGGTATGGCTCAACAACATTAAAGAACCAAACATGAAATTGCAAAGATGGAAAATA
AAACTCAATGAATTTGATTACAAAATCAAATATCTTCCAGGCAAAGAAAACCATGTCGCG
GATGCTCTTTCCCGCACGAAAATAGAAGAAGTTATTTTTGTCGAGGTCGCAAACAGCGCA
GACGCAACTATACACAGTGTCATTGAAGATAATCTAAATTACATATCTATAACAGAAAGA
CCATAAATTTCTTCTCTAGACAAATAGAGATAGAAAATGGCGACAACGACACAACAAGGG
TAAAACATTTCTTTCAAAAATTAAAGTATAAAATAATCTATAAAGAAATGACCCCTAAAC
TCGCCAAAAACCTCATTAAGGAATATGTGTGTACCAAAAAGAGTGCAATTTATTTCCCTA
ATGACGAAGATTTTCTGATCTTTACCGAAATTATAAGCCCTAACAATTTCACAAAACTTT
TAAGATGCACCACAAAGTTAATTGATATACTAACGTATGCAGAATTCAAAGATTTAATCT
TAAAGAAACATAAGGAACATACATCCGGGTATAGAAAAAACAATCAATTTATTTAAAGAA
GAATATTACTATCCTGATAGTCAAAAGCTTATTCAAAACATTATCAATAAATGTGAAATT
TGTAATCTGGCAAAAACAGAGCATCGAAACACGAAATTGACATATGAAACAACACCGGAA
ATATTTACGTGATAGACTTTTATCTCACAGGAAACCAGATCTTCTTATCTTGCATTGATA
TCTATTCGAAATTTGCATCACTAGTTGAAGTAAAAAGTAGAGATTCGCTAGAAGAAAAAA
GAGCCATTACTAAAATATTCAATGATATGGGAAAACCGCAGAAATTAAAGCAGATAAAGA
CTCAGCTTTTATGTGTATAGCCTTACAAAATTGGTTAAGATCTGAAGGTGTACAAATTTC
TATAACTACTAGCAAAAATGGTATATCTGACATAGAAAGATTCCACAAGACCGTAAACGA
AAAGCTAAGAATCATTGGTAGCGAGCAAAATATTGAAGATAGGTGCACAAAATTCGAAAC
AATTCTATACATATACAATCATAAAACTAAACATAATAGTACCAAAAGATTTCCAGCAGA
CATTTTCCTATATGCAGGCAGCCCAGACTTTAACGTACAACAAAATAAAATCGATAAGAT
AGAATACCTCATTAGGAATAGGCACGATTTCGAAGTTGATACACAATATAGAAAGGCCCC
ACTTGTAAAAAGTAAAATAACCAATCCATTCAAAAGGACAGGAAGGATTGAACAAGTAGA
TGATAAACATTTCGAAGAAACAAACCGTTCACTATAAGTCAAAATTTAAGAAACAGAAAA
AATTTAATAAGAGCAAATATGATAATTCCAGACCAACCAAAGAAGCACAAGGTACACAAC
ATACTTCTTATAATGCTTAGTTGCATACTATCATTTATCACCATGGTCAAGTGCAACAAT
ATAGAAGTAAATCCAATAAGCGCGAATAATGGATATCTTATATTCCAAACAGGAACAATG
GAGATTCCAACCAGCTATGAATACCATTATTTAAGCATAAACATAACAAAGACAATGCTC
ATGTTCGAAAATATAGTAACTGAAGCAAGCAACTATCCCAATGTACCGCAAATACAATAT
TTAGTCGACAAATTAAAACGAGAAATAAATGGGTTAAGTATTATTGGTCGAAGGAAAAGA
GGTCTTTTAAACGTAGTAGGAAAAGCATACAAATACTTATTCGCCGTATTAGATGAAGAC
GACAGAGAAGAGTTAGAAGAAAAAATAAACAACATGTCAGAAGACTTTGTAAAAACCCAT
GACCTAAACACGATTATATATGTAATCAATAGTGGTATATATAATATACCACTATATAAT
TAATAAGCTCAAAGTAGATTAAGAATAACACCAACAAATTGCGCTACTAATATTTAACCT
AAGCAATTTACAGAATATATAGAAGACATAGAATTGCGTATGCAATTAACTAGACTAGGA
ATCTTTAATCCAAAGTTACTAAAACATGATTATTTAAAACACGTAAATTCGGAAAAAATG
CTAAAGATAAAAACGTCAACTTGGCTTAAAACAGACACGAACGAAATTTTGATTA
>Dmelanogaster-B-G528-Map10#LINE
CTCAATACCCGCTCCAACAACAATAAACAAAACTCAATCCTCCCTCTCCCAAACCAACAA
AATTTAAAACGTCACCGAGACAATCAGTCTCCAAACAGTTCCAAAGATCTCTTAAATAAC
AACAAGAAACAGAGGAATAAAGCTCAAACCGCTACCCAAAAAACACTCAAAGAGTACTGG
CTAGCCGAGCCACACTCAAGCAACCGTTTTGAGCTATTAGCGCACAAGATGATGAAGACG
AAAACCAAACTGACAATGGGACAAATGCAACTATAAATACGCAAATGCAAATTGAGCACA
AAAAAGCAAAACCGCCCCCTATATATGTTCAAAATGTTGAAAACATATACGCACTAACTA
CTGCTTTAAATTCATTGGAAGAAACACGATATGAACTAAAAGCACTATCAACTAATGAAA
TAAAAATACAGCCACTAGAAACTACTCACTATCACAACATATTAAGACTATTAAAAGATA
AATCGACCAAATACTACACCTTCAGACCAAAAGACCAGAGAGGGTTTAAGGTAATTCTTC
GTAACGTCCATCATGCTACAGACAAAGACGATATTATCAATGAACTAGCTCAGCAAGGGC
ATGAAGTTATAAATTTACACAACATCCAGCGATACGACTCCAAACAACCATTGCCTCTAT
TCTCTATTGAATTTTTAAAATTGAGCACCTACTTCATTGCAAAGTAATCTTTAAGCCACC
GCGACCAAAGCGAACACTTGCTCAATGTACAAACTGCCAAAAATATGGACATACAAAAAA
TTACTGCACCAAAGACCCTACTTGCTGAAAAACACAGCTCATCATCCTGTACTATTAACA
CAAGATCGGACAGAACAAGCAGTAAAT
>Dmelanogaster-B-G21-Map20_reversed#LINE
ACAAACACCCTCTCTAATTACGGGAGATTTTAATGGATGGCACCCATCCTGGGGCTCCCC
AACAACAAATACACGAGGAAAAATAACTCAAAGATTCATTGACAACAAGCACCTTATTCT
GTTAAACGACAAATCTCCCACACACTTTTCAACACACAATACATACACACACATAGACCT
CACACTCTGCTCTCCAATCCTAGCCCCCCACGCCAAGTGGAAAATACTAAACGATCTTCA
TGGTAGCGACCATTTCCCTATTATCACAACACTATTCCCAACAACCAATCCACAAAAATT
CAACAGACCCTTTTTTAAACTCAAAGAAGCCAACTGGGAACAGTTCAACGCACTTACCCA
CCAAACCAACAAGAAATACCCCACCTCCCACAACGTAAACCAAACAACGAAGCCGCTCTA
ATCAATAGAATTATTCTTTATAGCGCAAACCTCTCCATCCCACAAACCTCACCTAACACA
CATCCATACAGGGTTCCATGGTGGAATAAACACCTCGACCAACTTACGAAAACAAAAACA
ACTTGCCTGGAAAAAATTAAACCGCACAATTACTGTAGACAACATTTTAGACTATAGACG
CAAAAACGCAAAATTTAGATTCGAACTGAAAAAGGAGAAAAATGAAACTTCCAGCTCTTT
CACCTCAACCATCCAACCCAGTACTCCCTCACCCAAAATATGGGCCAATATAAGACGCTT
CTGCGGACTTAACCCAGTAAAACAAATACATGCCATCACAAACCCATAAAACAATGAGAC
TACATTGGCTAGCAACGAAATTGCTAGTATATTCGCACAACACTTTTCTGACCTCTCCGG
CGACTGGAACTTCTTATTCGAACTGTCTACTCTATGTAGACTATCTCATAACGAAGTCAA
AAATGCACACCTCCCTCGTCACTCTTGATTTTTCAAGAGCCTTCGATCGAGTAGGTGTGC
ACTCCATAATCCAGCAATTGCAGGAATGGAAAACGGGCCCCAAAATAATAAAGTACATTA
AAAACTTCATGAGTAACAGAAAAATAACTGTCCGCGTCGGTCCGCATACATCAAACCCAT
TACCCCTATTCAACGGAATTCCCCAAGGTTAACCCATATCCGTGATACTATTCCTCATAG
CATTCAATAAATTATCCGGAACATCATATCCCTACATAAAGAAATTAAATTTACATGCAC
TACGCCGACGATTTCTTCTTTATAATAAATTTCAACAAAAACACAGAATACAAACTTCAG
CTTATGTCGAACCTATTTAATGATATACGAACATTAAAAGGATGTGCTCCTGGACTCAGG
GGCATCGCTATCCCTATCCAAATGACCAAAAACACCTCCCACATATGCAGAAAACAAAAT
AACAACACTGTATATGCAAGATAAGCTGCAACAACATACCATATTCCTACCGTTACTTCC
TTAAAAATTCTATGAATGTCCTTAAACAACAAATACAAATGGAACACACACATAAACTTA
CTTCTACCCACCCAACTCACTCAACTAAGCTGTATATAATAAAATGCCTATTGAGTCTTA
AATATAATTGCGAAACGCATACTCTGGTGGCTAGTGTCGCAAAAGCAACAATCACTAGCC
AAACCAGAGTCTGGTTTCGCTATTATTTTATCAAGCGTTTTTTCTATACAGCAGTTGAGA
GAGCTGGGTCGGTATGAGGAAGTTTTCGTTTTGTCGGTGTTTGGCTTAAGGATTGGGATG
ATTAGGCTTGTTTTGTAGGCTTGTGGTATGTGGTTATTGAATATTTAATTAAATAGTTTT
GTTATTTTGTTTTTTGTTGTGTGGGAGCTATTTTTGATCATTTCGATAAGAGATTCTATT
AAGTCCTGGAGCACATCCTTTTAATGTTCGTAGGGCTGAACTAAGTTCGAGATAAGTTAT
GTTTTCTTCTATGGTTTGGGCTATTGGAGAGGGGGTATAGTGATGTAGGTTATTTCTATA
TTTATTGTTCCGGAACTCTTCTGAAAAGTTCCAGTCGCCGGAGAGGTCAGAAAAGTGTTG
TGCGAATATACTAGCAATTTCGTTGCTAGCCAATGTAGTCTCATTGTTTTATGGGTTTGT
GATGGCATGTATTTGTTTTACTGGGTTAAGTCCGCAGAAGCGTCTTATATTGGCCCATAT
TTTGGGTGAGGGAGTACTGGGTTGGTTGAGGTGAAAGAGCTGGAAGTTTCATTTTTCTCC
TTTTTCAGTTCGAATCTAAATTTTGCGTTTTT
>Dmelanogaster-B-G1562-Map5#LTR/Gypsy
TACATTCGATCTGACCAACGCGAATGGGACGTGTTCCTCAGTAGCATCAACTGTTATCTT
CGTAACTCGATTCACCAATCTATTGGTATATCGCCTTATAATGTTGTTTTCGGTAAACAC
ATGATATCCCACGGTAATGACTACAAACTGTTGCGCAAACTTAATTTACTCGCAGAAGGT
GACGTAAAATTATCAAGGACTGACGAATTTCAAAGAATTCGCTCCAACATTGCCAAACAT
TTGAATAAGGCTTATTAGACAAACCAAAAGTCTTACAATCTCCGAGCACGACCCCGATAT
TTTGAGGTTGGTCAAGAAGTTGTTAAAAGAAATTTCGTACTAAGTAATGCAGCGAATAAT
TTTAACGCGAAACTCGCTCCTGTCGGTATTAAGGCCCGAGTCAAAGAAAGGATTGGTCAG
TCAATATATCTCTTAGAGGACATGAACGGCAAGGAACTTGGTAGATTTCATGCCAAGGAC
ATTTGGTAATTGCTTTTGACTCCTCAAATCTGTGGTTGTGGGACTCGAGCCAAAATGGCA
ACCTTATATGTGCTATCGCACTCATTTGGTAACGAACCATTATAGCCAAATTCAAATCCT
GGCAAAATTGAATATTGCCCTATAAAATACCACAAAATTTCCGAGTAGGATTGTAGCAAG
CTACGGTCACACTTGATTTGCATACTTCCGTTCTCTTTTCGGGAAGGCGTAATCGAGGGC
AGTTTAACTTGATGCAAAGTCCCTGATTTTAAATTCACGAGCATCGTGTAGACCGGATAA
GAGTTTTTCAAGGCAAATACTGCCAAGTGATAGTTTAAATCGTGATCTTACTTAACTGCG
CCTGCTGCCGGTCCCACATTTGGAGGTAGAAGTCTTAGTGGCCGCGTCGCCAAGGCGGCT
TGCATTGTTTTTCGCCCTCAACTTTTGACCACATGAAATTTATCGGAGAAAGATTCACAA
CTGCTTGCATCAGGAGCACCCACCGCGTGCAGCGGAAAGCTGAGCTTGTCCTTTTCTGCT
GCCAACCAAATGCAGATCGCAGGTATATGTGTTAATTTTGCCTAAAAATACTTACTTATA
AACCTCTACGATTCTAATTTAGCTTAACTTGTGGGAGATCTGACAAATATATACATGTGA
TTTTCCCAATTTATATTAATGCACACAGCAGATCATCAACAGTCATCAGGCCTGCTGACA
TCGATGTGAAAGTGCGTAAGTACGGCATAGCGTGAACAAACAAAAATAATAAAAACCCTC
ATGCATATATAAAGTCAGATATTCCTAAATAGTGTGCTAAAAATACCTTGCCTTAATTAA
TCGTATATCTAGATCTCTTAATTTAAAGAAGTTTAAAGTTTAAATATCAATTAATCATAC
ACAATTCTAATGTAAAGTAAGCCAAACAAACAAAAGTAATAATGTTAACTTAAATACCAA
TATTTGCATTCCTATCTTAATTATTTTTCCTTTATTTTGTACTGGATAAGCAAAATTACT
CAATAAGAGATTTACTTAACGTAAATAACGTAATTTTTAGTTTAAAGATTAGGTTTAGGA
AAATGTATGTATGTATTATCTTTATCTTCAATTATATGGGGTCGAAAATGAACTAATCTG
ATGTCTTGTTGGGCACCAAAGGGTATGTAAAGCAGCGGTTGTAAAAGGGTGGAGTCCGAA
TGGATTTCACAGGTAGGGTGGGTATAGAATAAGGTCAATAACATCTGGGCCTCATCTTCA
ATAGGTACACTTTCTTGTCTGGTTCTTAACCGTTTGGTTATCGTTTTGCATCTATCGTAT
CTCTGTCTACAGTATTGTAGCTGTGACACTCTTGTTCATCTCAACACAAAACCCACGCCC
ATTTTCCCTGAGCATGCCGGTCAAAATAGTAGACAGAGTGT
>Dmelanogaster-B-G1050-Map3_reversed#TIR
GACAAAATATGCCCTTCACCTTAGAAGTTCTTTGACTTTAAATCTATATTATTTTTGATC
AATTGGCACCATGTGAAAAATTCTTGTTTTGCATTGCAAGTTTAAAAATAGATTAGAAAT
AGCCAAATCTATGTACACATTATCACAAAAATAAATTTCAAAAATGACTTTATATAAGAA
TATTTGTCATTAGAGTATTCATCTTGCGGTGTGTGAAAAATTAATAAGGCAATGATTGCT
GAGTGCTTGTGTCCGCACTTCGTGCCTCAAGATATGAACAAAGCAAAGACACTAGAATAA
TTCTAGTGTCTTTGATATGACTTTTGCAATAAACAGTTATCATATTTTTATGAAATTTAT
GAAATTAATTTATTTAAATTTTAAATTTTTAAATTTAATTATTTAGTATATTTATTAAGT
CATTTAACATTAAAAATGTTTCAAAAAAATATTTCGCTTTTAAAAAATGGTCAGATGAGA
GACAAATTAGAATTAAACATAATTATAAATGTGTAAACGGTAGGTAATTCGAGCGGCGAT
TATAACAAACAAATTTAAAAAGCTTTAAAATTATAATAGTCAGGGCGCGAATTTTTAAAA
ATTATTTTATTTTATCATATAGCTACGAAATTGGCAAAAACTACCCTAATATGTACAATG
TAAATTCGTTTCTTCGATCAGAATTGATTTCGGCCCGAAAATCGTCTTCTAGCACAACAC
GTTCTCGTTTTTACTCACACAAGCAAGCAAATTCTATTTTTAGATTTCTTACGCTCTCAG
CGGGAGCGAGCGGAAAGAGAGCAATTTTGGCCGTCACTAAAAAAGTGGCTGCATATTGCC
AAACCAATGTATGGCCGTTACGCATGTTGTTATTCTAGTGTCTTTGGTTTGATCGTCACT
CCAGACGGTGAGGTGGAGTCTTAATTGCGGTTAGATCTACCCTCGCGTCGGAGGAGTTAC
TTT
>Dmelanogaster-B-R956-Map5#LTR/Gypsy
TCATCTTTAGATAACCCGATTACAAAAAGGCGTTTGATCTAATGACAGACGCATCGGTCT
ACGGCTTTGGCGCAGTGCCATTTCGGCGTCAGCATCTCGAATGCACCGCCCCTACATAGC
GTCTCAAACGGACAGGTTGAGCGATTCCACAGCACGCTAATTGAGCTCGCTAGATGCATA
AAAATTGACAAAGGCAAAAGTGACACGGTGGAATTGATCTTGCTGGCCACAGCCAGATAT
AACAATATAACAAGGTCATGCGGGCAGATCCGGACGATCCACAAAGTGACATACACGAAA
AAATCAAAAACGCCCAAGATTTGACAAGAAACCGAGAAAACGTTTTTCCTAAAGGGATTA
AAGGGAGGGTGGTCCACAAGGACAACCTCAGGTAACCCGAGCAGAGCCTAGTTGCGGTTC
CCTCGGAGTTTTGTTTTCATTCTTTCCATCGACGGTCAAGTCTTGGTCTGGGAGGAAAAT
GCCTACGTTAGACACTCAGCTAATCTCTCAGAGTATAGGCGCGTAGTTGATGAAACCAAA
AGCATGCTCGATATGTTCCCCCAGTCCCAAATGAGAAAGCTTCTGAATTTTGATATCGCT
CATCTCCGTGATATGCTTAACTCGTTGAGCGTCCATCACAGAGTTGCCAGGAGCTTAGAC
TTCTTGGGAACTGCGTTAAAGGTTGTCGCTGGCACACCTGACGTCAAAGATTTGGAAAAG
ATAAAGTTCACAGAAGCATGACTAATTGATGCGCACAATAGTCAGATTGAAATTAATACT
AGGACACAAGTTCGCATTAACGAACTCACAACCACCGTCAATCAAATCTTGAAATTTTCT
AAAAACGCGCAAATTGATTCAGGCCATCTATTCGAGATGTTATTAACTCGTAATAGGATT
ATTGTTATGGAACTACAGAATTTGATGCTAACTATCGCACTCGCTAAAATTAACGTAGTC
TGTGCAAACATCTTGGATCATGCAGATCTGGAGAGGAAAAATATATCCGTTGCGTCTGTT
AAAGTTTTACAATCCCCTAACATTTTGCATTTCGTTCCCCAAGATTAAAATGGCCTGCAA
CAAGATCACCATTCTTCTGGTGGAACACCACGATACGCTGTTAAGGTTAGGGGATAATGT
GGGGCGGAATGTAACGGAGAAATCCGCACCGTCAAGAATTGCTCCATGTCACCCGTGGCA
ACATTCCGTAAGTTATATTCGGTGAACTCGTGCGCCCAAGAACTCCACACTGGAGTAGTG
GCCCATTGGATCATCATCCAATCACCTATGTCGACAAAGGAATTAACGTAATCAACGATA
GACCAGCACTTGTGCGCGTGGATAATGGAACAACCACCCACATTA
>Dmelanogaster-B-G2391-Map3#LINE
CCCTCACCACAGATTATGGCGTATGTCTGGTCGTTAAAGGGAGTTTTGGCTCAATCTTCC
TTTGCGCCGCATACTGCCAGTTCGATGCACCTCTGGAACCGTACCTCCGGTACATGGATG
CGGTCCTGCTGCAGGCCAGCAGAACCCCCGCAATCCTGGGCCTCGACGCGAATGCAGTGT
CCCCCATGTGGCTTAGCAAACTCTCTCGTCATGCCGAGGGGCAAGCTAACTACAGACGGG
GTGAGCTGCTGTCAGAGTGGATGCTGGAGGCAAGAGTCGCCGCCCTAAACCAGTCAACAG
AGGTGTACACGTTCGATAATCACAGAGCTACTAGTGATATCGACGTGACAATCGTCAATG
AGGCAGCATCTATGTGGGCCACATATGAGTGGAGAGTGGACGAGTGGGAATTGAATGACC
ACAACATCATTACTGTTGTGGCCGAACCAACTACCGCGCGCGCAGTTGAGAGCATAGCTC
CTGTGCCGTCCTGGAACTTCTGCAATGCACGTTGGCGATTGTTCAAGGAGGAAATGGTGA
GTAGAACAGCCGAACTTCCGGAAAACTTTTCAGAGTCGCCGTTGGACCAGCAAGTTTCGA
CCCTGCGCAGTATAGTACATAGTGTATGTGATATTGCGCTGGGAAGGAAGTTAACTCGAT
CGCCCAGCAGGAGAGCACGTTGGTGGACTGCCGACCTCTGCGCTGCAAGGCGCGAAGTCC
GAAGACTTCGTCGCCTGCTCCAAGATGGAAGGCGTCGAGATGACGATGCCGCTGTAGAGC
TTGTAGTGGTCGAGCTGAGGCGTGCCTCAGCCAACTACAAGAAGCTCATTGGGAGGGCGA
AGATGGATGACTGGAAACGCTTCGTGGGAGATCATGCCGACGACCCATGGGGGCGCGTCT
ACAAGATTTGCCGAGGCCACCGGCCCTCGAAGTATTCGAGGTTGATGCATGTGTTGCCCG
GTTGAAGAGCAGGCGCTCTCCCGGGTTGGACGGCATCAATGGCACTATCTGCAAGGCAGT
CTGGCGCGCCATACCTGAGCACCTAGCATCATTGTTTTCCCGATGCATCCGATTGGGATA
CTTTCCAGCCGAGTGGAAGTGCCCACGAGTCGTCTCGCTGCTCAAAGGGCCAGATAAGGA
CAAGTGTGAGCCCTCCTCATATAGAGGAATATGCTTGCTACCAGTCTTTGGTAAGGTGCT
CGAGGCCATCATGGTGAATCGTGTGAGAGAAGTTCTTCCGGAAGGCTGCAGATGGCAATT
TGGATTTCGCCAAGGACGATGTGTGGAGGATGCTTGGAGGCACGTGAAGAGCAGTGTTGG
CGCCAGCCCGGCGCAATACGTGCTCGGCACATTCGTGGACTTCAAAGGACCATTCGACAA
CGTCGAATGGAGTGCTGCACTCTGCCGACTAGCCGACTTGGGATGCCGGGAAATGGGCTT
GTGGCAGAGCTTTTTCTCCGGCCGAAGAGCAGTGATCCGAAGCAGTTCCGGTACTGTGGA
TGTACCGGTAACTAGAGGCTGCCCGCAGGGATCAATCAGCGGCCCATTTATCTGGGACAT
ACTGATGGATGTACTGCTTCAGCGTCTCCAGCCGTATTGCCAGCTGAGTGCATACGCGGA
TGACTTGCTGCTTCTCGTCGAGGGAAATTCCCGAGCTGTGCTAGAGGAAAAAGGAGCGCA
ACTAATGTCCATCGTAGAAACGTGGGGAGCGGAAGTTGGCGTTGCCGTCTCGACCAGCAA
GACGGTAATCATGCTGCTGAAAGGTGCCTTGAGACGTGCGCCTACGGTGAGGTTTGCTGG
AGCGAACCTTCCGTATGTGCGTAGCTGTCGGTACCTTGGCATCACGGTCAGTGAAGGAAT
GAAATTCCTCACGCACATAGCTTCGCTTCGCCAGCGGATGACCGGAGTCGTTGGAGCATT
GGCGCGTGTGCTTCGAGCCGACTGGGGCTTCAGTCCTCGAGCCAGGCGGACCATATATGA
CGGGCACGGGAGAGCCCTCAGCGATACCACTGCTTGCGCATGTGGAGATGCATATGAGGA
CTGGATGCACATTTTGTGCGCTTGCCCCCTATATGCAGATCTGCGGGACCTAGATGGACT
TGGAGTGCAGCGCCTTGGCGAAAACTGGATCTTCGAGAGAATCCTGGATGATCAAGAGAA
GACTCAACGGCTGGTAATGTTCGCGGAGGAAGTGTTCCTGAGGAGGAGGGGCCATTAGCT
CAACATCTTTGCCGTGTGGTTAGCGGGCGAGAATACTACCACAGTCCGCTGTTGCTTGTC
GTAAGAGACGACTAATACAGCGATAGGTTCCTCTAACCATGCTTGTCGGAGCAAAAGGGG
GAGGCCCACCGAGCCTCTTTTCGGTACCACGGGTTGAGCAGCTATCCAAGACTGCTCATT
GAGGTAGGCCCCCTGGTGGGAGTATCGTGGTGGCTGTGGTTGGTACCCATATCGCGGGTA
GAGCCTTCATGCTCGACGTTTGAGTTACGGTGCTGGTTGCGCAAAACTCGGGTGCTGAGA
CCCAGAGATCAGTAGAGATTTTAGGTAGATCTCGCTCCTCAGCAAGGGCAAGCACTCCTG
CCCGGCAAGCAAGTACTCGAATTGCTACCGGGGTGGTCGCTATGTACATAGCTATAGCTT
CTAGTCCGGGACGCTTGTCTGGCGTATCCAGACACATGCCCCATATGCTCACTTGTGGGT
GTATAGGGTGCCGTGGTTGTAATCCCTTCAGTGTGGAACACGCCACGTAAAACAAGTTCG
GAGGGATCCGAAAAGCATACATTGTCCCTATCTACGCGCATGAATGGATTAACGACGGAC
GTGTTTTCGTTGCGCTCGTGGACATATTGCGAAGAACTTAGTTTTCCGTATTTGGAAGTA
AACAAATAGGTAATTTAGTGTTCCGTGGAAGTGGTGCGCAAATTTTCGCGATTCAAAAAC
AAGCGGTTTGAAAGTTATTAACAATAAATTATTGGAAATTTTCCACTCCGCACGTGTTGC
GAGGCGAGCTTGCGGGTGAGCTTTTCGAACAGCTGTGAGAAGCTTATTGGTGGTAGTCAC
TGCTAAGGTTTGTGTCTTGGGACAGCTTAGTGCACTCTACCAATAGGTGGAGCTCTACCA
CCATAGCAACTAGACCGTGTCAGTGAGCATACGATTGCTGGATTCGACAAAAGGAGGAGC
CACCATCGGAGCAATGCCGATGGAGAGCGACAGCAGCGTGAGTGCCTTGAGCGGAAGCAG
TGCCTCAAGGAAATCAAGACGAGGCAGGCGTAGAGGCCATCTGGCCTCCAAGAGCTCGGC
GCCAACGCAGGCGAAACTGGTTGCCCTGGCCTCGAATGGAGTGCCAGAACCCGTTGGTGT
GCTGGAGGAGGCGTTTTCATCGCTGGAGGATGCCCGGGCGGCTACGTCAAGCGCTGCCAT
CGATGCTGCCCCTCCCCGCTGCTGTCCCCGCTGTTGATCTCACTGTTGCCCCTGCTGTTT
CCACTGCCGCTAAAATCGCTGCCACCACTGCCACCGCTGCCACCGCTGCCGCCCGTGCTG
GGCAAACAGCCATGATGGCAGAGCTGTCGGCCACCCAGCGCATGGTGCGAAGCAGTTTCC
GCAGCCTAGGAAGCGTGGACACGGAAGAGCTCTCGTGTGCCATCAGCCGCTATGATGAGC
TGGTGATGGCGTTAATGCTCCGGTGTGGAGAACTGGAGACGCGGCTCGCTATGCCACCAC
CGCCGCCGCCGCCGTCCAAGGCGAACACTACTGCCGCCAATGCTCCCCAGATGCCTCAGG
TTGCACCCATCGCTGCCCCGCGGACCACCAAGGTTCGTGAGACGTGGTCAGCGGTGGTGA
AGTGCGACGACCCTGCGCTATCGGGGAAAGCCATAGCTGAAAAGGTGCGAACGATGGTTG
CACCCTCCCTCGGAGTCAGAGTACATGAGGTACGTGAGCTCCGTCGAGGTGGTGGTGCGA
TCATTCGTACTCCTTCAGTTGGAGAGCTGCAGAAGGTGATGGCATCGAAAAGATTCGCTG
AAGTGTGCACCTGGTGACCAAGGCGTGGTCGGCAACTGCTTTTTTTATTTTTTTTTTTTT
TACTTTACTTTTATTTATTGAATCTTCTTGTATAAGAACTAACAATAAGTTTAAAAATCT
TAACTATAACAAGTATTTTTTGAACAGTTGTATTATTTTTCCAACTGTTCTATAATTAAA
CGGCTCTAATAATTTATTCGCTGGGTTGGTAGGTCCTTTCGCCGGAGACGGGAACGGCTG
CTGAGCTGGATTAGACCTCGCGCTAGGTGGTTGGGGTGCGTGTAAAGCTTGCTATGGTAT
TTTTCCTTAAGTTCCGTGATTGCGTTGGTAACTGATGGGATATTTAAGTCTCTTTGGATG
TTTTCACTCCGATCGTACCAATGTGAACCAGTGATGGTTCTCAGAATCTTTGATTGTGCT
CACTGTATGATGTCAATATTGCTGTTGCTGGCATTGCCCCATAACTGTGAGCCATAGGTC
CAGATTGGTTTCAATATAGAATTGTAGAGCAAGACCTTGTGGTCTAGGCTGAGCGGAGAA
CCAGAGTTGATGAGCCAGTGTAAGTTGTTGGCTTTGAGTTTAAGTTGGGTTTTTT
>Dmelanogaster-B-R526-Map3#LTR/Gypsy
TACATAAGCCGATCGCGGAGCGTTGGAATGCTGAGCACGCACTTTGCAGCTCAAGTGGTC
AAGCTATATGCCTTCTGCATACATATGTATATGTATATATGTAATAAAGAATACATAGAT
ATAAGCACCCAACAGAACACACTTCGAACAGTTGAATAAAGAACCTCATAAAGAGCAGAA
GCTCTTCTCTTTAAAGTGTACTTTAGCAAAATACTAACATCTCCTAAATATCAAACATTA
CATGGCGACCGTGACAGTGTTCACGTGTGCATGAAGTTAACGATTATAATAAAAGCATGA
AGTGTCCGTGGCCAAAAGAAATAAAATGAATAAATTCAAACATTACAAAAGCACGAAGTG
TTCGTGGCCAAAGAAATAAAAACAATAAATTCAAACATTACATGGATAAATGCATTACAT
ACATAGAAATGCAGAAAGGACAAATCTTCTTAAAAAGCTTTTGAACATAAATGGCAGAGG
AGCCACAATTCTCGAAGGCAGTACCCACTAAGCAAAGGGACTTGCCAACTCTGGAAGAGG
CCCTACAGGAGAATCCAGCTAATGGACCACGCCCACTCACGATAAATGAGTACAGGGCCA
GGCAGCAGAAAAAACCGCAAAATAAACATAAAAGAAGCGGTCAAAGAATTAAGCTACTTC
AGCAACGGCGACTGGTCAAGGACATGACCAAGTCGGCAAAAGACGAGGAATCCCGACAAC
GCTACATAGAGCGTCTTCAAGAAATAGAGGACTAAGCTTCGCAAAGGTGCGAAACAACGC
AAACGGGCTGCATAAATGCCAATGCCCCAATTTGCTTTAGATTTAATTTCTACCCCAAGC
CGAGGCGGGAAACCGCTGCTTGGAAAATACTAAAATCTGTTAGGCTTTTTCACTAACAAT
GTGGTTGGAGAATTTTTTTTAATTATTGTAAACGACTATGTGAGCCAACCACATATATTA
ACCATTAATATTTCCACGTCTCTAGCACTGAGTATACATATA
>Dmelanogaster-B-G185-Map3#LTR/Gypsy
AAAAACAAATACACACTGCGGCAGTAAGAAGAAAAATCTGCGAGTGCAAAAAAATGTTGT
TAAAATAAATAGTCATAAAAAACAATTACACACTTCGGCAGGAAAAAAAACTGCGAGTGC
AAAAATATTGTTGAAATAAATAAAAGATAAAAACCAACTACACACTGCGGCAGTAAGGAA
ATCTGCGAGTGCAAATAATTGGTAAAATAAAATTAATGCAAGAAGTAAAATGTGTTAATT
CACAGCTATAACATAAGTAAATGTGAATAAATAATCAATCAAAAAATTAAAAATCGAAAC
CAATGGAAAAATAAGATGTGTGGTAATCTACTGGAAAGGCTAAGTGGTGTGGAATGCATT
AAAAAAAAGCTGCCTAGTAGACTGTGTGCAACTCGTACCTTAGTAGGCTACCTGCCAAAA
AGGATCCATTACGGACCACCGTGCCCAGTATCTAAATATTAGGAAAATTTATTAAAATTG
GCTCACACTTAAAAACAAAAAAAAAAAATAAGAAAAAATATAAAATAAAAATAAAGGAAA
AAAGAGAAACGTCCGATTCCCACCGCGCGGCTATTTAAATATTTACGAATCTTAAGAAAT
TCATTATTAAAGTTATTTTCTTTTACTCTATAGAACTTCCGTCAAGGGATTTTAAACACC
ACAACACAACATATTATACCAATACAAAAAGGAACAACACTAGTTGCCTACACATCTACT
CACCAACCTGAGTAAGTGAGACGCACTCTCTTCGGAAAAAGTTTTGTAAGGAAAAAGTTG
TAAATTGTATCAAAAAATTTAACAAATTACACCTTTGATTTTAAATCGAAAATTTAAAAT
TCTTAATTACCGGTTCTTACCTTACAGTTTCCCGGGCTAGCAAAGAAAATGGAGGAAATT
AAGAAACCTTTAGGGAAGTTTGATGACTCTTTGAAAGCTCTGTTAAACCAGGTTATGGGT
ATTAAGGAGGATGTCAAGAAGGTTAGCAATAGGCTTTGTACGTTGGAAAATGAGTATGAA
CAGCGCAATCCGGTGGCGAATCATCCTATCCCCCTAACTAAACCACGTAACGAATACAAG
CTAAGGGAAACTTCTACCTTACCCGATTGTGTAAAGGAATTACAACCATTCGAAGGTCAA
TTGGAGGAGTATGTGTCGTGGGTCAACAGGGCTCAATTGATTCTAAATGACTATGAAATT
GTAAGAGACAAGCCTTTGTATAGGTCCATTGTTTTGCATATTAGACAGAAGATAAGAGGT
AACGCCGATTTGGCCCTCTGTTCTTATAGCGTACCAGACGACGACTGGGCCGAAGTCAAA
CGAGTTCTGGCACTTCATTACGCGGACAAAAGAGATGTTCGCACTCTCGAGTATCAACTG
TCACAGTTGACTCAGGGTAATAAGTCCTTGGAGGAATTTTGTATGGAGGTAAATAGTCAC
TTTTCACTTATTATTAACAAGTTGAAGAGTGGCGGGCATCCCCCAAACGTGGTTAGCGCC
TTGATAGAAACCTATAGGGATAAAGCTTTAGATGTCTTCGTGAGAGGACTCGAGGCCGAT
GTTTCCAAATTATTGGTGATACGTAGTCCCAAGAATTTGCAGAGGCATATAGTTTTTGCT
TGGAGCTACAGAATGTAAACTTCCGGGGACGCTCGGTCAGGCCTACTTACACTCCTTCAT
TCAATCACCCCGCTCAACAATATCGCTCTTCATTCGTGCCAAGTTTCCCATCGGCGCAGC
CGCCGATTAGAGCGCCTATGATCGCTGCCCAAAATGATAGCTCAGGTAGGAATTGGCAGG
GTTATCAAGGTTATTAAGGTCCGCGACAGGCAATTAAGATGGAATCTAACAGGTCAGGTC
AGTCGTATCAATCCGGGCTCAACGCTCGCAGAGAGGAGGACACCGCTAGCAAACGGAGTC
CAAGCACATCCGCAAACCCTTTTAGGAAAGCGCAACGATTGTACCACATGACGACAGTCG
GGCCTCCTAGTACAATCATAGCTGAGGATACCCACTACGAGGCATTGTACGGGGAAGGTT
GCGAACATAACGATGGTTCAGACCAACAGGTCTTCCTAGGAGAGCAAAACCAAGGAGTAA
TAGTTGAGGAACAGCCAAATGCGGAAGAAGTAACAAATTTTATGACGGACGCCTCTCTAG
CGTACCATACTTAGAATATGATACCAGAGACGGGGCTAAGTTACAATTCCTAGTTGACAC
CGGCGCAAATAAAAATTTTATTAGCCCAAAAATCGCTGCCGGTTCAACTCCTTTAACAAC
ACCATTCTTTGCCCAGTCTGCCACAGGTTGCGTAAAAATCACACGTCAACTTGTGGGGCA
GTTTTTTAAAAAAATTGGCAATGACTTACTTCTCACATTTTTCGTGTTACCTGGATTAAA
TTCCTTCGACGGAATAATTGGTGACGATACGCTTAAGGAATTAAAAGCCTTGATCGACAG
GGAAAAAGACTTACTTGTTATAACACCAGGCGTCAAGCTGCTACTTTTAGCTAAGAAATC
TTTCAACGTCCATTCATTAATTAATATCGATCATTCAGAGTCCATAAATCTTGCCTTGAA
TGCTCTAATCAGCGAATTTTCAAATATTTTTGAACCAATATCACCTGGAGGAGCCGTTAA
CACTGTCGTTAGGGCAGAAATTCGTACTAACACTCAGGACCCTGTCTACGCTAAAAGTTA
CCCATACCCAGCCAACATGAGAGGGGTGGTAGAAGCACAGGTGGAAGAATTGTTTCGCGA
TGGTATAATAAGACCTTCAAGACCTTCCTTATAACTCTCCCCTTTGGGTCGTGCCTAAAA
AACCAAAACCAATTGGGGAAAAACAATATCGTTTAGTGATTGATTTCAAGCGTTTAAACG
CCGTTACCATACCTGATGCGTACCCTATACCAGACATTAATTCCACACTGGCCAGTCTCG
GTAAGGCTAGATATTTCACCACTCTCGATCTAACGTCGGGCTTCCATCAGATTCACATGA
AAGAACAGGACATCATTGGTCGAATCTGCGCCTTATTTTTGAAAGATTGAGAGACGCGAA
TCTTCCGGTAAATCTGGAGAAAACCCAGTTCTTGGCAAGTGAGGTAGAGTTCTTGGGATA
CATTGTCTCGGCGGAGAGCATTAAAGCCGACAGTAAGAAAGTAGAAGCCATTAACAAAAT
GGAACCACCTACCAACGTTAGGGAATTAAAAAGGTTCTTGGGTATGACTTCCTACTACAG
GAAGTTTATTCAGGATTACGCCAAGGTGGCGAAACCCTTAACTAATCTTACTAGAGGGAA
ATATGCTAAAATCAAGGCATCTCAATCAACAAAGGTTCTAATTGAGTTGGATGAAGAAGC
CTTACAAGCCTTTAAAAATTTGAAAATCATTCTGTCTTCATCAGATGTACTTGCTTTCCC
CAATTTTAACATACCATTTCACCTGACAACAGACGCGTCCAATTACGCTATTGGGGGGGT
TTTGTCACAGAACGCCCAAGGGAAAGACAGACCCATCGCTTATATATCACGCGCCTTAAA
TAAAACTGAAGAAAATTACGCTACAATAGAAAAGGAAATGCTCGCGATAGTCTGGGCATT
AGACAATCTACGATCATATTTGTACGGCGCTACAACATTCAGAGTGTATACAGATCATCA
ACCTCTTACATTTGCCTTAGGCAACGGGAACTTCAATGCTAAACTGAAGCGTTGGAAATC
TCGCATAGAGGAGTACAACTGTGAATTGATTTACAAACCAGGGAAGTCAAATGTAGTCGC
CGACGCACTTTCTCGTATTGTTTCTCACGTTAATTATTTAGGATCCGACACAGCTACAGG
TTCTGATACTGATTCCGTACAAACCATCCATAGCGCTCTCCACGACGTTTCGCACTACGT
GCCCCACGTGGAAGTGCCCTTCAACGTTCTTAGAAACCAATTAATTTTTCAACTGGACTT
ACCCGAATACTCTTGCGAGCATCCTCATTCGGGATTTGTTCGTCATTTTATACCTATTAA
CAGCGGTACCCAATTCAGCCTAACCATTTCATTACG
>Dmelanogaster-B-G866-Map4#TIR
AACGTTTGCCCACCATTTAAAACTAAATAATTTCGATTGCCCACCTTTTAAAACTAAATA
ATTTCGTTTGCCCATCCTTTAAAATTCATTTTTAACGTTTGCCCACCCTTTAAAAATAAA
TTATTTCGTTTGCCCACCCTTTAAAATTTGTTTTTTTCGTTTGCCCACTCTTAAAACTAA
ATAATTTCGATTGCCCACCTTTTAAAACTAAATAATTTCGTTTGCCCATCCTTTAAAATT
CATTTTTAACGTTTGCCCACCCTTTAAAAATAAATTATTTCGTTTGCCCACCCTTTAAAA
TTTGTTTTTTTCGTTTGCCCACTCTTAAAACTAAATAATTTCGATTGCCCACCTTTTAAA
ACTAAATAATTTCGTTTGCCCATCCTTTAAAATTCATTTTTAACGTTTGCCCACCCTTTA
AAAATAAATTATTTCGTTTGCCCACCCTTTAAAATTTGTCTTTTTTCGTTTGCCCACTCT
TAAAACTAAATAATTTCGATTGCCCACCTTTTAAAACTAAATAATTTCGTTTGCCCATCC
TTTAAAATTCATTTTTAACGTTTGCCCACCCTTTAAAAATAAATTATTTCGTTTGCCCAC
CCTTTAAAATTTGTTTTTTTCGTTTGCCCACTCTTAAAACTAAATAATTTCGATTGCCCA
CCTTTTAAAACTAAATAATTTCGTTTGCCCATCCTTTAAAATTCATTTTTAACGTTTGCC
CACCCTTTAAAAATAAATTATTTCGTTTGCCCACCCTTTAAAATTTGTTTTTTTTCGTTT
GCCCACTCTTAAAACTAAATAATTTCGATTGCCCACCTTTTAAAACTAAATAATTTCGTT
TGCCCATCCTTTAAAATTCATTTTTAACGTTTGCCCACCCTTTAAAAATAAATTATTTCG
TTTGCCCACCCTTTAAAATTTGTTTTTTTCGTTTGCCCACTCTTAAAACTAAATAATTTC
GATTGCCCACCTTTTAAAACTAAATAATTTCGTTTGCCCATCCTTTAAAATTAAAGGGTG
GGCAAACGTTAAAAATGAATTTTAAAGGATGGGCAAACGAAATTATTTAGTTTTAAAAGG
TGGGCAATCGAAATTATTTAGTTTTAAGAGTGGGCAAACGAAAAAAAACAAATTTTAAAG
GGTGGGCAAACGAAATAATTTATTTTTAAAGGGTGGGCAAACGTTAAAAATGAATTTTAA
AGGATGGGCAAACGAAATTATTTAGTTTTAAAAGGTGGGCAATCGAAATTATTTAGTTTT
AAGAGTGGGCAAACGAAAAAAACAAATTTTAAAGGGTGGGCAAACGAAATAATTTATTTT
TAAAGGGTGGGCAAACGTTAAAAATGAATTTTAAAGGATGGGCAAACGAAATTATTTAGT
TTTAAAAGGTGGGCAATCGAAATTATTTAGTTTTAA
>Dmelanogaster-B-R34-Map3_reversed#LINE
AATCAACCTGTGGCGATGAACGGCGCAGCCGAGACTACCGCGACTGCGACTACGTCTACT
GGCCCATTTTCGAGCGCCAATGGATCCAGAGCTGGGCTTCACACCCGCAACCTAAGCTCT
GCTTCAGGTGACGCAGTAGTGCAGCGCTTCCAGACTGTAAAGCGCAAGATAATACCAGGC
GCTTCTCCAAATCTTGAGAGGAAGAAACTAAACCCTGGCAAGAAGGATGATATCTCCCAA
GCTAGCTACAATGGCCGATCTAATCGTTTTGGGCTCCTCGCGGACACGCCAGCTAACATG
GAATCTGTACTTGGAAGTGACGAGCAGCCCAGCACTAGCCGCCAAGCTGCTATAGCTGCG
CAGGAAAGGGCGGCTACTGGCAAAGCGCAACCAAAGCCACCACCAATTGTGCTTGAAGGC
GTTAACAACGTCAACTTGCTGATGTTGGGAATAAAAAGAGTGGCTGATATTAGCAAGGTC
GAAGCTAGAGCATCGCTGGGTGGTGTCATGCGACTTTACGCTGCTGATGCAAGCACGTTT
CGAAGTATCGTCAGCTGGCTTGAGGACGAGCAATACGAGTTTCATTGCTACCAGCTGAAG
GAGGACAGACCGTATAGAGTCTGCGTAAAAGGTCTGCACCACAGCACGCTGTCCAGCCAG
ATCAAGGAGGAGATTGAAAAAGCTGGTCACAAGGTACTTGATGTACATACGCCCCTAAAG
CGCAGCGAGCCTGGCACTCCCACATCAAAGCCAGTCAATATATTCTTTATTAATATTGCC
GCTGCGGCCAATAACAAGGCGATTCTGGCAGTGAGGACTCTATGTCTTATGAGAGTGGTA
ATAGAGCCACTTCGCAAGCGCACTGCTGTCGTGCAATGTCACCGATGCCAGCAGTTTGGT
CACACGGCCAAGCTCACATATGTGTGAAGTGCGGTGGAGAGCATCCTGCCAAGGAGTGCA
CTCGACCACGTAGTGAGGAATGTACTTGCTTGAACTGTGGTAAACAGCACCCAGCCAACT
ATTCGGGCTGCACTAAGTACCAGGTGTATCTGCAACGCTCGATGCCGAGGAGTGGACTTG
GAAGCAAAACCGAAGGTACGGGTAGAAGTTTGCCACGC
>Dmelanogaster-B-G3281-Map12_reversed#LTR/Gypsy
ATATGTCGCATTACGGATGTATTCTGACCACTGTACGTGTCTGTCATATTATTAACATGG
TTTGACCACTGTGCTTGCAAGACGCAGCTGCACAATGAGTTCGGTATATTGAGAGGTCAT
TCTTAGAATTTGACTACCACGAAGAATATGACTGGCGTCAAAGTACCGTTACGAGTGAGG
CGACGGCGTTGTCGCGCTGTCGCCTAAAGTAGTCCAGCTAGCGTGTGTAAAGGATAGATC
GATGCGTAGAAAATACGATCAGTTGCATGCAGACGATCGCGCACGCCGGTTGGAATTCGC
TTCACTCAAATAGTTTAATTGCCAACATGGGAAATCAGGCACAAGAAAATGTCAACGCTG
CGACAT
>Dmelanogaster-B-G2665-Map3_reversed#LINE
TCAGTCGCGATCGAACACTCGACGAGTGCAGACGTGCCTGCGGATCGACAGCAAATTGTT
CACAGTTTTAAGTCCCGTTACTTGTGCCCAGCCACTTCGCGTCGCGTGATCTTGTCGCGC
GTTTTGATTGGCCCAGCCAACGTACCTAACGGTAGTTCGCACTAACACCATCGCACACCC
GAGTGTGCGTGTTATCAGCGCAAAAAACCCAGTGCTCGAAGCAGCGGTATATTTGCAAAG
CAGCAGCCACGTGCTGCCTGGCTCACCGGCTTACGGTGCCCAGCTTCCCCCCCCTCCTCA
CTCCTTATCAACTTTGGAGAAGATGGACTGGCAGGCCCCCCCGCGCACCCACAAGCTTGG
AACAACACCACGCAAAAAGGCTCTGAGAACACGCAAGAGCAGCTCCAGCAGCGAGGGAAG
CACCTCGCATACAGAGCCGAGCGAGATAAAGCGAAAACCGGCAAAGAAAGCACAGGGAGA
GGAGCTGGAAGAGAAGCCAAGCACTAGCGCAGCTCTGCGCAAGAAGCTCGCCAACAACGC
CTTCGCTTTACTCTCGAGCGAAGAAGACGAGGACGACCAAGAGAGCTCTGATGACGAACC
CGGACCTAAAGACGATTCCAAGCCCAAGACCCCCGAGAAACCAAAGCCCACCCCGAAGAC
CATCAAGCCACCTCCGATTTTTATCCCCGATGTGACCAACATCTCGGCACTCGTCAAGAT
GATCACGACTCTTGTAGGCCCGAAGAACAATTTTACCTACAAGACCGTGAATGGCAACAA
CGTACGTGTCATGATGCCGGACAAAGAGTCCTATACAGCTCTGCGTCTCCAACTTGTGGC
CCAAAACAAGAGGCATCGGACTTTCCAGCCGAAAGATGAACGTGCATACAAGGTTGTCAT
CAAAGGACTCCACCACTCCACCGATCGTGAGGAAATCATTGAAGACCTTCGCAGACAAGG
GCACGCTGTTAGAGATCTGCACAATCCCATTGGCAGAAGAACTAAAGAACCGCTGGGAAT
ATTCTTCGCCAACCTGGAGCCTTCCAGCAACAACAAAGACGTCTACCAAGTCAAGCGGAT
CTGCAGGTCGGTAGTAACCATTGAACCGCCGCAGAAGTTCAACGACGTGCCTCAATGCTT
CAGGTGCCAAGGATTCGGTCATACACAGCGTTACTGCTTCCTGGAATACCGATGTGTAAA
GTGTGGAGGCCCTCACGAATCGAGGGCATGTGAGAAGAGGGAGGACGACAAAGCGTGCTG
CTTCCACTGCCAGGCGGACCATCCTGCGTCTTTCAAGGGATGCCCTGCATACAAAAGGGC
CAAAGCACTCGCTGCTCCGAAAACAAGGCCCGTCGCTAATGCTAACAAGGCGCCGCCCGT
GGCATCACCAAACGTCACCTCTGGCAGGAGCTACCGAGACGCCCTCAACGGAGTGCACGC
AGCACCGCAGAATCCCACAACCCCAGTCCAAACCCAAACAGAAACCCCACACTCCGGTCA
GATAGAAGCGATGTTCGCTCGCATGGAAGGAATGATGGAAAGGATGATGGAGCGCATGTT
CACCCAGATGACACAGCTGGTGGCCACCATTCTCAACAGCAAGTCATGCAATTAAAGCTC
CACCTAGTCGTCTGGAATGCGAACGGCCTGCAGAACAGCAAGGCCATAGTCGAGCACCAT
CTGAAGACCCACCAGATCGATATCCTACTCGTAGCCGAAACCCACTTCTCCCCCAGATCC
CACTTTAATATCAGCGGATATGACCTCATCCATGCAGACCATCCTTCTGGCAGAGCACGC
GGTGGAGCAGCCATCCTCATCAGGAGCGGTATTCAATACCTAGAGCTGCCCGCGTTTCAG
CAAGACTGGGCACAATGTCCTGTCATCAGGATTGCCAGCCCGCAAGGAGATTTAGACATT
GGAGCGGTCTACTTTCCCCCCAGATACCGCATAACAGCATCTCACCTCAGTGAGTTCTTC
GAGCATTTTGGGCCCCGCTTCATAGCAGCTGGAGATTATAACGCCAAACATTCTTGGTGG
GGATCGCGCGCCAACAACCCCAAAGGGAAAACTCTGTTTGGGTACCTGCAACGCCACCGA
CTGGACTGCCACTCCACTGGCGAGCCCACTCACTGGCCAACGAATCCCCTCAATACTCCA
GACCTGCTGGACTTTGCTGTGTCGAAAGGCATAGGGCATGCGAAGATCAGCTGCACAACA
AATGCTGATCTCCTGTCAGACCACTGTGCAATAAACGTGCTAATCAACACGCCAGTCCTC
AGGAAAACCCCGCTCAGAAGGCTCACTGGAAAATATACCGACGCCGCCAAGTTCGCGTCC
TGGATGCTCTCCACCGTCAATCCGAACCCCATCCTCAACACACCCAGGGACATTGATGAA
GCTATCGGGAATCTCACCAGGCAGATGCAAAACGCTGCGGAATTCGCAAGCCCACCGCCA
CCAAAGACTGCGAGAACACCTAGCAGGGACCTCCACCTCTGGTCCCCGGAAATTGCGGCA
CTCGTGACTGAGAAGAGGCGTCTCAGGAGAGTTTGGTTCTTGACGCGCAATCCAAGAGAC
AAAACAGCGCTCAATCACGCCACAAAGGAGTTGAAGGACAAGATCTCCAGCCTACGCCAG
GACTCCTTCCTCAGATTCCTCGAGGAACTCTCTCCCGGGGACCCAGACCACAATCTGTGG
AACGTCACCCGCCACATTAAACGACCAGCCAAAAAGGTTTCCGCAGTGCGCAAAGCAGAT
GGATCCTGGTGCCGTTCGGATGCTGAAAGAGCAGAAGCTTTCGCCGAACACCTTTACAAC
GCCTTCTCTCCGTTCGACTGCTGCACTGCCGAAGAACATGCTGAAACAGCCCGGTTTCTC
AATAGCCCAAGCTCTCCCGGTCCCCCGTTGGAACCAGTCGACCCTGAGGAAGTTGCGCAG
GAGATTGCTCTACTGAAGAACAACAAATCTCCAGGCCTGGATCGTATAGATGCGGCGGCC
CTAAAAATGCTCCCATTCCGCTGCACACAAATGCTGGCCAGCATTTACAACAGCTGCTTC
CGGCTAGGGTACTTCCCGGAAGAGTGGAAAAGAGCAGAGGTGATTGTCCTCCTCAAGCCT
GGTAAGCCTGAAGCCAATCTCGCCTCCTATCGTCCGATTAGTTTGCTGGCAATCCTCTCC
AAAATACTCGAAAGAGTATTTTTGCGCAGAGTATTGCCAGTACTGGATGAGGCTGGTTTG
ATCCCCGATCACCAGTTTGGCTTCAGGCGCTCCCACGGAACACCAGAGCAATGCCACCGG
CTAGTCGAACGGATCCTCGAGGCATTCGAGCAAAAGAAATACTGCTGCGCTGTAATGCTC
GACGTGAAGCAGGCATTCGACAGAGTTTGGCATCCTGGACTCCTCCATAAACTCAAATCC
TACCTCCCAAGCCCCCATTTTACCCTCCTCAAATCCTACACTGAGGGAAGAGCATTCCAA
GTCAGATGCGGAAGTGCAATAAGCCTACCCAGACTGATCAGAGCTGGAGTTCCGCAAGGC
AGTGTGCTCGGACCAATACTGTACACCCTTTACACCGCAGACCTTCCCATAATCCCCTCC
AGGAACCTAACTATAGCGACATATGCAGATGACACGGCTTTCCTCGCCTCTTCATCCGAC
CCACGAGAAGCCTCCGAAACAATCCAAAGGCAAATGGACGCGCTACATCCCTGGCTCAGC
AGGTGGAACATCGTAGTGAACGCGGAAAAATCTACCCAAACAACATTTGCACTAAGGAGA
GGAGACTGCCCACCGGTCACGCTAAACGGAGTCATCATTCCCAACGCACCCGCACCCAAG
TACCTAGGACTTACCCTGGACCGCAGGCTCACTTGGCGTCCCCACATCGTCAGCAAACGC
ATACAGGCCGATGCGCGTCTGAGGCAGATGCAATGGCTTATTGGGAGAGGGTCCAAGCTA
AGGCAGAACCACAAAATCCTGGTGTACAAGGCAATTCTCAAGCCCATCTGGACCTACGGG
ATACAGCTATGGGGCACGGCAAGCCACACGAATCGCCTGCGTATACAGCGGTTCCAGAAT
AGGTGCTTGAGAATTGCCTGTAATGCGCATCCCTACCACGAGAATGTCGCCATACATAGG
GAACTTGGAATCCCACAAGTCGCTGATGAAATCTCCAGGCTCAGCGAGAGATACCTGAAA
AGGCTCGAAAACCACCCTAACCACCTCGCCACCAACCTGTTAGACAATAGCCAAACAAGC
AGACGTCTCATGAGGAGACACCCTCTCGATCTTCCACAACAATAGACAACACATATAAAA
CCCGCCACAAATACATGTACAATAGTATCCCTTAAGCTAATGTTCCCCCGCAAAACCATT
TAATTATTGTCCACTAGGACAGATTTTAAATAAATAAACGCACGCAAAAAAAAAAAAAAA
AAAAAAAAAA
>Dmelanogaster-B-G273-Map8_reversed#LTR/Gypsy
TATAGAATAAGGCCAATAACATCTGGGCCTCATCTTCAATAGGTACACTTTTTTGTCCGC
TTCTTAACCGTTTGGTTATCGTTTTTTTTTAATCTACCGTATCTCTGTCTACAGTATTGT
AGCTGTGACACTCTTGTTCATCTCAACACAAAATCCACGCCCATTTTCCCTGAGTATGCC
GGTAAAAATAGTAGACAGAGTGTGTTGGGGTGGACAACGCTCTATGAGTGTGTTCGTTAG
AGTTATAATTGGCGCCCAAACGTGGGGCAGCCCGATGCCTGATTAGGCACTTGTCGTTTG
ACAACCGAGCTTCCCGTTAATAAACAATCCATCCACTCTTAGTTTCAGTTAGGTATTTCA
TATTCCGTCCTGGAATTTATGATATCTGGAGAGTTCCGGAGCCATACCGGAGGAAATGTT
ATGCTTTTATATGTTTTTTTTTTCTATCAGTTCGGTAATAATCGAACATTATTGTTAAAA
AAAAAAGAACATTCTAATTTGAGTAATTGGTTCTTAGGAATTATAGTTCTGATTTAAAGT
CGGTTCTATACCAGGATTTCACTATTCAAAAATTACCTCCTTATCATTTAGGATCGAGAT
TTTTCTAGCTGGATAGATTCGGCTAGTTACTCTTCTAAGTGGTAAGAGTTCATAAATAAA
TAAATGACATTTATTTTACAACTCTGTATGCACACCCCGTTAGCTTTTCGTACCTATTGA
ATTATACAACCTACTGCTTTGCTACTCAGGGTAAGACACGCATCATTATCTTTTTTCGCT
TATCTTTGATCGTTGGATCTTACCGCTTATTTTTTTTGTTCTAACGAGAGGAATTCGTTA
GACTTTATTTATTCTTCTAGAAGCTTCGAAAATGATGATGCGAAGTAATGAAAATTTAGT
TGACGTAGATACGGATGCGTCGGTGACATGCACCATCTGCAACGGGCCAGTACGTAATCT
GGATTTGGTTGAAACCCGTTGTAAACATTCTTTTCACAAACATTGCCTTGACAATTACCT
TAAGAACCATGGCAAATGCCCCATATGTGGCCAGCCATGTTCTCAATCCGAGTTAGGATC
TCATTTGCCTTTGTCAACTAAATCTCAAGGTAACAGGATGATGACCCGTTCAGGTTCTCG
GAATACAGCCAAACAGAATGAGAAGTCTGATCCAAATTCCCAACAGGAAATTTGTAGCGG
GGATAGTTCAGATTCCAGAGTTGTGACAGAAGACCGTGTTCAGCAAATAGTCCAAAGTTC
AATGCAGGCCTTTCAAGCAGGCATGCTACAATCAGTGACAGAACAAATCACTATGGCGTT
CACTCAATTGAATAAATCCACATTTGTAAATAATGGACAGAGTGAGCTGCAGCAAGACAT
ACAAAATAATTTCGGTCGAGACGCTCCCGAAATAAACTCAGAAAGAAATAACAATTCACA
TGTTAGGACTTCACCAGACTTTCGTAGCGGTCGAAGTGATCTTTCTTTGGATAGACCTGA
TAGGATTTCCAATATTATATCAAATTGGCGTATTAAATTCAGCGGTTCAGCCAACGACAT
TGCCATTGAGGATTTTATTTACCGCGTAAATTGTGTGTTATGCAGGCGTTTAAGGGAAAG
ATATCAAGATCAGAGATCTGATCGTGAAATTAAAATTGCTATGCGTCGCCGTAAACAGGG
TAGCACAGAAAATTTTGATGATTTTTTGGATGCAATGCTTTCCATTGCAGATTCCCTTAG
TGAACCAATGCAGGACAGTGAGATTACTGTAGAAGTTCGTCATAATCTCAAACCGGAGAT
CAAGCTCGAATTACTGCACATAGACACCCCAAACTTAGCAACATTGCGTAAGGAATGTCA
TCGTCACGAAGATTTCTTTCGAAGCACCCGGACAAAGCCAATCTAACGTCCGAACACAAG
CAAGCGTTTTGTTAACGCAATTCTGCATGAAGATGATTCCGAAGATCAGTCTGAGGAAGA
ACAGGATGTCGAGGACGAGATTTGTGTCGTTAGGACTTTGGATTCGTAAACGATCATTCA
ACCGTTTTACGATTTCATCAATTGTTCAAAATAAGAACGATATTCGGCCTTTCACACACA
TTGACATATTTGGTGAGTCGCATTTAGCTCTCCTAGACAGTGGCGCCAACAAAAGTGTTA
TAGGTGGTGAGCTAGCACAACAATTAATATCAAGTAAGCCATTTAATAAATTTAAATCGG
TTGTGCGAACTGCTGATGGCCAAACGCAAAATGTTGCAGGCACTATACAAATTCCCTTGA
CTTACAACTCAGTTGATAATAACTTCGAATTCGAATAAATTCGAATAGTCCCTTCCATAA
AGCAAAGCGTAATATGCGGAATGGATTTCTGGTATACGTTTGGAATTTCTATTAAGCAAA
CAGTTTTGATCAACGAAATCAACTTTGAACCCGAAGAAGACTCTACTCGAGTACGATTGT
CTGATTCACAAAAATTAAAATTGCAGAAAGTAGTAGACTTTTTCCCATCGTTCGAGAATG
AGGGCTTAGGATTGACTAACTTGATAGAGCACAATATCGATACATCCAATGCGAAACCAA
TCAAACAATGATTTTATCCACTTTAGCCTGCTAAAGGAAAACTTTTGTGCATAGAAATCG
ATCGCATGATTAAGATGGATGTCATTGAAGAGGCACCTTCATCGCCTTGGTCATCTCCAG
TTACATTGCATATCAAACCAGGCAAGGTGCGATTTTGTCTCGATGCAAGAAAATTAAATG
CAGTCACAGTAAAGGACGCATACCCAATTCCAATTATGGATGGACTGCTAAGTCGTCTTC
CACCGGTACATTGCATTTCCAAAATTGACCTCAAAGATGCCTTTTGGCAGATCTGTTTAG
ATCAAGAATCCCGTGCCAAGACTGCTTTCACCGTTCCAAATAGGCCCCTTTATCAGTTCA
AGAGAATGCCTTTTGGATTGTCAAACGCTCCACAAACCATGTGCTGTTTTATGGACCTCG
TTATACCCTATCAATTAAAATCGCATGTATTAGTCTACCTCGACGATTTGCTGGTTTTGT
CAAACAATTTCGAAGATCATCTTTTGCATTTGTCCGAAGTAGCCACCCAATTGCGTAAAG
CTGGATTGACAATTAATGTCAAGAAAAGTCAGTTCTGCCTGAAAACAGTAGACTATCTCG
GTTACCTGGTGGGCGAAGGCACACTACAAGTAAGTGCGAACAAAATCGCTGCTGTGAGAG
ACTTTCCGGTTCCAAAGACCCAAAAACAACTAAGACGATTTCTTGGTATGACTGGTTGGT
ACCAGCGATTCATATCTTATTACTCCACAGTCATTTTCAATCTTACAGAGTTGTTACGTG
GCAAATCCTTCAGTTGGAACGATCTTGCTCAAGAAGCTTTTGATAATATCAAAGACAAGT
TATGCTCTGCTCCTTGTCTCATTCACCCCAATTATGACAAACCATTTATCCTGCAGTGTG
ATGCTTCACTACATGGAGTGGGTGCAGTTCTAGCTCAATGTGATGATTCCGGTTGTGAAC
GTCCGATAGCATTCATGTCTAAGAAGCTGTGAATAAAGCCCAACGTAACTATACAGTTAC
AGAACTCGAATGCAATGGCTGTATGTTCTTGCAATTAAGAAGTTCAGAATGTACATCGAC
GGTCATAGCTTCTAAAAGATATAGTCACCGACCACTCAAGTCTTCGACTCGGGCCTTAAT
GAACCAATCAGTTTTAAGCGGGAGATTGGCGTTAAAATTATGGGCTATCATAACTTCAGT
AGGTTATTCCTTCGAACAACTTCTTGAGCAATCGCAAGGGAACAGAAAATGTGGTTGCTC
GGACGCTTGTAAGTCTCGATCGTTTGCTTTAAAACCACCAATGGGAGCACAAGTTTGGCA
AAGTTCGATACAATTCTTTCAAAGACTTTAGTTCTTGATAATTTTATCGGCCCATTCTCC
CAGTAAATCGAAATCCGCGCAACAGTTTGGTATACTGATTATTCTGGGATATCATGTCTT
TTCCGAAATTTACCTTTTTAAAAGCTGTGAAAAAGTTCAACACTAAATTGGTGATCATCG
AGTATATTGCGGGATGAGAATATTTTCATGCTATTGGTGTACCCGAAACAGTCGTGATGG
TGACAACGGAACTCAGATTTTAAAGCCGTGATTTCTCTGACGGTTAACTCTTTCGAAATA
TGGCGTTCGTCATATGTTTACTGGTGCATATGCTCCACAATCCAACGGAGCTGAGAGAGT
TAACCGTTCTATAAACGCTGCTTTAAGAGCTTACATTCGCTCTGACCATCGCGATTGGGA
CGTGTTCCTCAGTAGCATCAACTGTTCTCTTCGTAACTCGATTCACCAATCTATTGGTAT
ATCGCCTTATAAGGTTGTTTTCGGTAAACACATGATATCCCACGGTAATGACTACAAACT
GTTGCGCAAACTTAATTTACTCACAGAAGGTGACGTAAAATTATCAAGAACTGACGAATT
TCAAAGAATTCGCTCCAACATTGCCAAACATTTGAATAAGGCTTATGAGACAAACCAAAA
GTCTTACAATCTCCGAGCACGACCCCGATCTTTTGAGGTTGGTCAAGAAGTTGTTAAAAG
AAATTTCGTTCTAAGTAATGCAGCGAATAATTTTAACGCGAGACTCGCTCCTGTCGGTGT
TAAGGCCCGAGTCAAAGAAAGGATTGGTCAATCAATATATCTCTTAGAGGACATGAACGG
CAAGGAAATTGGTAGATTTCATGCCAAGGACATTTGGTAATTGCTTTTGACTCCTTTTTC
AGTTTTTATTGTTAGTCACAGGGACTAAAAATTAAATCTGTGGTTGTGGGAGTCGAGCCA
AATGGCAA
>Dmelanogaster-B-R676-Map3_reversed#LTR
TGAGTGAAAATTTGCAACGGGAACAATTTGTGACGCCATCTTTGAATGAACCGTTGCTCG
CACAATTGAGTGGAACTAGTGGGCAACAAGTCACACGTAATAATAACTGTACAACAGTGA
GCCTATCTCCGCCTTGCTACGTTACGGCCACGGTGCAGCCGGAACTAGGGTACACAACGC
AGCTTAGTGGTTACTGTGCCTGGGTCCTACGGACAGCACCGGCAAGTATACCAAATGTAT
GGACGCCACGTAGATTGCCGGATCTTCCAGAGTTCGAAGGCCAGCCCGAGGAATGGCCAA
TATTCCAGTGCGCGTTTACGGAGACGACGGAGGCATATCAGTGTACAGCCTTGGAGAACA
ATCAAAGGCTAGTGAAGGCTTTGAAGGGTGAGGCACGAGCGGCAGTAAAGGCGCTGCTCA
TCCACCCGAACAATGTGCAAGAAGTTATGGAGCAGCTTCGATTTCGATATGGACGCCCGG
AGCAACTGATTCGAAGTCAACTGGAGAGCGTGCGAGATGTGCTGCCAATATCAGAACCGA
TACATAGCCAGAATTGTGCCGTTTGCCACAAAGGTGAGCAACCTTGCTGCGTTTTTGAAG
TCAACGAAGAACGGCATTCAGCATTTAGGAAATCCTACCCTAATGGAGGAGCTGATAGCT
AAGTTGCCTATAAGCAAGAGGTTGGACTGGGCGAAGCATGCGGCTACGATAGAACCATAT
CCAACAGTGGTGCATTTTAGCGAATGGCTACACGAGCTCGCTAAATTGATATGCATTGTC
ACGGATGCTGCAAGTAAAGATCCGAAGCGAAGGCTATTGCACGCAAGCACAAGTCGTCTG
GATGGAAAGGATACTGACTCTCACAAATGTTGTCCAATATGTGAGGGGCAGCATGGGATC
AAGGACTGCGAGGAATTTCATCATGCACTTCCGACAGCGATAATCGAGTTAGCAAGGAAG
CATAGGATCTGCTTCGCGTGCTTGGAGAGTGGACACATGGCCCGGTTCTGCAAGAAGGGC
ACCAAATGCA
>Dmelanogaster-B-R230-Map3#LTR/Gypsy
CGTTAGAGAACGTTAGTTGGTTGTTTTCGTTGTGGAAAAGTCTTTTGAATGACTTGCATA
GTTTAAGTATGTATTGTTTTTCTTCGCTGTTGAGGTGTTCCGTCAGAATGTTTAATTGTT
GGTCGTCTTGTCGTTCTGTATCTGTTGCCGCGGACATGCAGTTTAAGTATTGGTGGGTTT
CGCTTCGAGGTAAAGTGTTTGGATCTGGTCTGAGTTATTGCAGACCTCGAAATAAGCTGA
TCCTGCGTTTGCGGTGTATAAACCGCCTGTTATGGATACTTGATTATCCAAATTGGTGGT
TTCATATATAAAATCTCCCTCCATGAAGTTTACTGGGAGCGGAAGTAGCATTTTGGTATT
TTGTGGCAGGTTATGTAATGTGTCTACAGGGTTTGCTCTTGTGAGGATTGGGATGGCCGT
TTCTGGTGTTTCTAGTATGGATTCGGAAAGGTTTATTTTTGCATTTAGGCTAGATAGGAT
ATCCATGCCTAGGAGGCCATTGAAGTGGGAGTGGAAATTAAATAATAAGAACTTAAAATT
TTTTCGAATTGTTTGAAATTTATTTTATCGGTATATTCCCGAATTTTGAATGTATTAAGA
ACAGTGTGGATATTGATATCCGAGGTTAATTTTTTGACGTGCTCTTCATTAATAAGTGCT
GGATTTATGAAAGAGTAAGTAGATACAGTGCCTATTAGAAATTTGAGAGGGTTTGGTTAT
AAGAAAACAAATGGCAAGGAAGATCCGTGAGTCTTCTTGCTTATGTAGCCGACTGGCTTC
CCGAGGCTTATAGTAGAAAATTTGCATCATCGTTAATGTTACATAGGGGAGCGCTTGGGT
TATGATTGTTCCTGTTCTGGTGACTAAGGGTCTGATCTGGTTGCTCATTATTGTGTAAGG
GGCTCCTGCCCAGAGTTTCTCTGTCTTGTCGACCATTACTATCGTTATGGGAATTATGTT
GACGTGTGAAGCGTCTATTATTATTGTTGT
>Dmelanogaster-B-G3060-Map5#LTR/LARD
AAAAATTTAATTTTCATTTTTGAACACAGTTTGATTGGAAATTTTATTACGAGCTCAACG
AGGTATGGCATTCCATATTCAGACAATTATTTTTAAAGTTGTGGCAAAAAAACTGATTGT
TTGATGACCGAAATTTGGAAAAACGGATTTTGCCAAAAAGTTGATATTTACAAACGGAAT
TTTTGTCATAACTTGGCTAAAAATGGTCATATAGATGCAAGAATAACTGTTTTGAGAAAC
TAATTACCAGCGCTAACAATCCCTATCACTTTTTGAAGATTTAGGGAAATCAGTTTTGGG
CCAATTTTCGCATTTTTTTGTAAGGGTCATAAGGGTCATCAAAATTTGGAAAAAATGCCC
AAAAAAATTTAATTTTCATTTTTGAACACAGTTTGATTGGAAATTTTATTACGAGCTCAA
CGAGGTATGGCATTCCATATTCAGACAATTATTTTTAAAGTTGTGGCAAAAAAACTGATT
GTTTGATGACCGAAATTTGGAAAAACGGATTTTGCCAAAAAGTTGATATTTACAAACGGA
ATTTTTGTCATAACTTGGCTAAAAATGGTCATATAGATGCAAGAATAACTGTTTTGAGAA
ACTAATTACCAGCGCTAACAATCCCTATCACTTTTTGAAGATTTAGGGAAATCAGATTGG
GCCAATTTTCGCATTTTTTGTAAGGGTCATAAGGGTCATCAAAATTTGGAAAAAATGCCC
AAAAAAATTTAATTTTCATTTTTGAACACAGTTTGATTGGAAATTTTATTAGGAGCTCAA
CGAGGTATGGCATTCCATATTCAGACAATTATTTTTAAAGTTATGTGGCAAAAAAACTGA
TTGTTTGATGACCGAAATTCGGAAAAACGGATTTTGCCAAAAAGTTGATATTTACAAACG
GAATTTTTGTCATAACTTGGCTAAAAATGGTCATATAGATGCAAGAATAACTGTTTTGAG
AAACTAATTACCAGCGCTAACAATCCCTATCACTTTTTGAAGATTTAGGGAAATCAGATT
GGGCCAATTTTCGCATTTTTTGTAAGGGTCATAAGGGTCATCAAAATTTGGAAAAAATGC
CCAAAAAAATTTAATTTTCATTTTTGAACACAGTTTGATTGGAAATTTTATTACGAGCTC
AACGAGGTATGGCATTCCATATTCAGACAATTATTTTTAAAGTTGTGGCAAAAAAACTGA
TTGTTTGATGACCGAAATTTGGAAAAACGGATTTTGCCAAAAAGTTGATATTTACAAACG
GAATTTTTGTCATAACTTGGCTAAAAATGGTCATATAGATGCAAGAATAACTGTTTTGAG
AAACTAATTACCAGCGCTAACAATCCCTATCACTTTTTGAAGATTTAGGAAAATCAGATT
GGGCCAATTTTCGCATTTTTTGTAAGGGTCATAAGGGTCATCAAAATTTGGAAAAAATGC
CCAAAAAAATTTAATTTTCATTTTTGAACACAGTTTGATTGGAAATTTTATTACGAGCTC
AACGAGGTATGGCATTCCATATTCAGACAATTATTTTTAAAGTTGTGGCAAAAAAACTGA
TTGTTTGATGACCGAAATTTGGAAAAACGGATTTTGGCAAAAAGTTGATATTTACAAACG
GAATTTTTGTCATAACTTGGCTAAAAATGGTCATATAGATGCAAGAATAACTGTTTTGAG
AAACTAATTACCAGCGCTAACAATCCCTATCACTTTTTGAAGATTTAGGGAAATCCGTTT
GGGCCAATTTTCGCATTTTTTTGTAAGGGTCATAAGGGTCATCAAAATTTGGAAAAAATG
CCCAAAAAAATTTAATTTTCATTTTTGAACACAGTTTGATTGGAAATTTTATTACGAGCT
CAACGAGGTATGGCATTCCATATTCAGACAATTATTTTTAAAGTTGTGGCAAAAAAACTG
ATTGTTTGATGACCGAAACTTGGAAAAACGGATTTTGGCAAAAAGTTGATATTTACAAAC
GGAATTTTTGTCATAACTTGGCTAAAAATGGTCATATAGATGCAAGAATAACTGTTTTGA
GAAACTAATTACCAGCGCTAACAATCCCTATCACTTTTTGAAGATTTAGGGAAATCAGTT
TGGGCCAATTTTCGCATTTTTTGTAAGGGTCATAAGGGTCATCAAAATTTGGAAAAAATG
CCCAAAAAAAATTTAATTTTCATTTTTGAACACAGTTTGATTGGAAATTTTATTACGAGC
TCAACGAGGTATGGCATTCCATATTCAGACAATTATTTTTAAAGTTGTGGCAAAAAAACT
GATTGTTTGATGACCGAAATTCGGAAAAACGGATTTTGCCAAAAAGTTGATATTTACAAA
CGGAATTTTTGTCATAACTTGGCTAAAAATGGTCATATAGATGCAAGAATAACTGTTTTG
AGAAACTAATTACCAGCGCTAACAATCCCTATCACTTTTTGAAGATTTAGGTAGATCAGA
TTGGGCCAATTTTTGCATTTTTTGTAAGGGTCATAAGGGTCATCAAAATTTGGAAAAAAT
GCCCAAAAAAATTTAATTTTCATTTTTGAACACAGTTTGATTGGAAATTTTATTACGAGC
TCAACGAGGTATGGCATTCCATATTCAGACAATTATTTTTAAAGTTGTGGCAAAAAAACT
GATTGTTTGATGACCGAAATTTGGAAAAACGGATTTTGGCAAAAAGTTGATATTTACAAA
CGGAATTTTTGTCATAACTTGGCTAAAAATGGTCATATAGATGTAAGAATAACTGTTTTG
AGAAACTAATTACCAGCGCTAACAATCCCTATCACTTTTTGAAGATTTAGGGAAATCAAG
TTTGGGCCAATTTTCGCATTTTTTGTAAGGGTCATAAGGGTCATCAAAATTTGGAAAAAA
TGCCCAAAAAAATTTAATTTTCATTTTTGAACACAGTTTGATTGGAAATTTTATTACGAG
CTCAACGAGGTATGGCATTCCATATTCAGACAATTATTTTTAAAGTTGTGGCAAAAAAAC
TGATTGTTTGATGACCGAAATTTGGAAAAACGGATTTTGCCAAAAAGTTGATATTTACAA
ACGGAATTTTTGTCATAACTTGGCTAAAAATGGTCATATAGATGTAAGAATAACTGTTTT
GAGAAACTAATTACCAGCGCTAACAATCCCTATCACTTTTTGAAGATTTAGGGAAATCAG
ATTTTGGGCCAATTTTCGCATTTTTTGTAAGGGTCATAAGGGTCATCAAAATTTGGAAAA
AATGCCCAAAAAAATTTAATTTTCATTTTTGAACACAGTTTGATTGGAAATTTTATTACG
AGCTCAACGAGGTATGGCATTCCATATTCAGACAATTATTTTTAAAGTTGTGGCAAAAAA
ACTGATTGTTTGATGACCGAAATTTGGAAAAAACGGATTTTGCCAAAAAGTTGATATTTA
CAAACGGAATTTTTGTCATAACTTGGCTAAAAATGGTCATATAGATGCAAGAATAACTGT
TTTGAGAAACTAATTACCAGCGCTAACAATCCCTATCACCTTTTTGAAGATTTAGGGAAA
TCAGATTGGGCCAATTTTCGCATTTTTTGTAAGGGTCATAAGGGTCATCAAAATTTGGAA
AAAATGCCCAAAAAAATTTAATTTTCATTTTTGAACACAGTTTGATTGGAAATTTTATTA
CGAGCTCAACGAGGTATGGCATTCCATATTCAGACAATTATTTTTAAAGTTGTGGCAAAA
AAACTGATTGTTTGATGACCGAAATTTGGAAAAACGGATTTTGGCAAAAAGTTGATATTT
ACAAACGGAATTTTTGTCATAACTTGGCTAAAAATGGTCATATAGATGCAAGAATAACTG
TTTTGAGAAACTAATTACCAGCGCTAACAATCCCTATCACTTTTTGAAGATTTAGGTAAA
TCAGTTTGGGCCAATTTTCGCATTTTTTGTAAGGGTCATAAGGGTCATCAAAATTTGGAA
AAAATGCCCAAAAAAATTTAATTTTCATTTTTGAACACAGTTTGATTGGAAATTTTATTA
CGAGCTCAACGAGGTATGGCATTCCATATTCAGACAATTATTTTTTAAAGTTGTGGCAAA
AAAACTGATTGTTTGATGACCGAAATTATGGAAAAAACGGATTTTGCCAAAAAGTTGATA
TTTACAAACGGAATTTTTGTCATAACTTGGCTAAAAATGGTCATATAGATGTAAGAATAA
CTGTTTTGAGAAACTAATTACCAGCGCTAACAATCCCTATCACCTTTTTGAAGATTTAGG
GAAATCAGTTTGGGCCAATTTTCGCATTTTTTGTAAGGGTCATAAGGGTCATCAAAATTT
GGAAAAAATGCCCAAAAAAATTTAATTTTCATTTTTGAACACAGTTTGATTGGAAATTTT
ATTACGAGCTCAACGAGGTATGGCATTCCATATTCAGACAATTATTTTTAAAGTTGTGGC
AAAAAAACTGATTGTTTGATGACCGAAATTTGGAAAAAACGGATTTTGCCAAAAAGTTGA
TATTTACAAACGGAATTTTTGTCATAACTTGGCTAAAAATGGTCATATAGATGGCAAGAA
TAACTGTTTTGAGAAACTAATTACCAGCGCTAACGATCCCTATCACTTTTTGAAGATTTA
GGAAATCAGATTGGCCAATTTTTCGCATTTTTTGTAAGGGTCATAAGGGTCATCAAAATT
TGGAAAAAATGCCCAAAAAAAATTTAATTTTCATTTTTGAACACAGTTTGATTGGAAATT
TTATTACGAGCTCAACTAGGTATGGCATTCCATATTCAGACAATTATTTTTAAAGTTGTG
GCAAAAGAACTGATTGTTTGATGACCGAAACTTCGGAAAAACGGATTTTGGCAAAAAGTT
GATATTTACAAACGGAATTTTTGTCATAACTTGGCTAAAAATGGTCATATAGATGTAAGA
ATAACTGTTTTGAGAAACTAATTACCAGCGCTAACAATCCCTATCACTTTTTGAAGATTT
AGGGAAATCAGTTTGGGCCAATTTTCGCATTTTTTGTAAGGGTCATAAGGGTCATCAAAA
TTTGGAAAAAATGCCCAAAAAAATTTAATTTTCATTTTTGAACACAGTTTGATTGGAAAT
TTTATTACGAGCTCAACGAGGTATGGCATTCCATATTCAGACAATTATTTTTAAAGTTGT
GGCAAAAAAACTGATTGTTTGATGACCGAAATTTGGAAAAACGGATTTTTGCCAAAAAGT
TGATATTTACAAACGGAATTTTTGTCATAACTTGGCTAAAAATGGTCATATAGATGCAAG
AATAACTGTTTTGAGAAACTAATTACCAGCGCTAACGATCCCTATCACTTTTTGAAGATT
TAGGTAGATCAGATTTTGGGCCAATTTTCGCATTTTTTGTAAGGGTCATAAGGGTCATCA
AAATTTTGGAAAAAATGCCCAAAAAAATTTAATTTTCATTTTTGAACACAGTTTGATTGG
AAATTTTATTACGAGCTCAACGAGGTATGGCATTCCATATTCAGACAATTATTTTTAAAG
TTGTGGCAAAAAAACTGATTGTTTGATGACCGAAATTTGGAAAAAACGGATTTTGGCCAA
AAAGTTGATATTTACAAACGGAATTTTTGTCATAACTTGGCTAAAAATGGTCATATAGAT
GCAAGAATAACTGTTTTGAGAAACTAATTACCAGCGCTAACAATCCCTATCACCTTTTTG
AAGATTTAGGGAAATCAGTTTGGGCCAATTTTCGCATTTTTTGTAAGGGTCATAAGGGTC
ATCAAAATTTGGAAAAAATGCCCAAAAAAATTTAATTTTCATTTTTGAACACAGTTTGAT
TGGAAATTTTATTACGAGCTCAACGAGGTATGGCATTCCATATTCAGACAATTATTTTTA
AAGTTGTGGCAAAAAAACTGATTGTTTGATGACCGAAATTTGGAAAAACGGATTTTGCCA
AAAAGTTGATATTTACAAACGGAATTTTTGTCATAACTTGGCTAAAAATGGTCATATAGA
TGCAAGAATAACTGTTTTGAGAAACTAATTACCAGCGCTAACAATCCCTATCACTTTTTG
AAGATTTAGGAAAATCAGATTGGGCCAATTTTCGCATTTTTTGTAAGGGTCATAAGGGTC
ATCAAAATTTGGAAAAAATGCCCAAAAAAATTTAATTTTCATTTTTGAACACAGTTTGAT
TGGAAATTTTATTACGAGCTCAACGAGGTATGGCATTCCATATTCAGACAATTATTTTTA
AAGTTGTGGCAAAAAAACTGATTGTTTGATGACCGAAATTTCGGAAAAAACGGATTTTTG
CCAAAAAGTTGATATTTACAAACGGAATTTTTGTCATAACTTGGCTAAAAATGGTCATAT
AGATGTAAGAATAACTGTTTTGAGAAAACTAATTACCAGCGCTAACAATCCCTATCACTT
TTTGAAGATTTAGGGAAATCAGTTTGGGCCAATTTTTCGCATTTTTTGTAAGGGTCATAA
GGGTCATCAAAATTTGGAAAAAATGCCCAAAAAAAATTTAATTTTCATTTTTGAACACAG
TTTGATTGGAAATTTTATTACGAGCTCAACGAGGTATGGCATTCCATATTCAGACAATTA
TTTTTAAAGTTGTGGCAAAAAAACTGATTGTTTGATGACCGAAACTTGGAAAAACGGATT
TCTGGCAAAAAGTTGATATTTACAAACGGAATTTTTGTCATAACTTGGCTAAAAATGGTC
ATATAGATGCAAGAATAACTGTTTTGAGAAACTAATTACCAGCGCTAACGAATCCCTATC
ACTTTTTGAAGATTTAGGTAGATCAATTTTGGGCCAATTTTCGCATTTTTTGTAAGGGTC
ATAAGGGTCATCAAAATTTGGAAAAAATGCCCAAAAAAAATTTAATTTTCATTTTTGAAC
ACAGTTTGATTGGAAATTTTATTACGAGCTCAACGAGGTATGGCATTCCATATTCAGACA
ATTATTTTTAAAGTTGTGGCAAAAAAACTGATTGTTTGATGACCGAAATTTGGAAAAACG
GATTTTGGCCAAAAAGTTGATATTTACAAACGGAATTTTTGTCATAACTTGGCTAAAAAT
GGTCATATAGATGCAAGAATAACTGTTTTGAGAAACTAATTACCAGCGCTAACAATCCCT
ATCACTTTTTGAAGATTTAGGGAAATCAGATTGGGCCAATTTTCGCATTTTTTGTAAGGG
TCATAAGGGTCATCAAAATTTGGAAAAAATGCCCAAAAAAATTTAATTTTCATTTTTGAA
CACAGTTTGATTGGAAATTTTATTACGAGCTCAACGAGGTATGGCATTCCATATTCAGAC
AATTATTTTTAAAGTTGTGGCAAAAAAAACTGATTGTTTGATGACCGAAACTTGGAAAAA
CGGATTTTTAAAAATTTAATTTTCATTTTTGAACACAGTTTGATTGGAAATTTTATTACG
AGCTCAACGAGGTATGGCATTCCATATTCAGACAATTATTTTTAAAGTTGTGGCAAAAAA
ACTGATTGTTTGATGACCGAAATTTGGGAAAAACGGATTTTTGCCAAAAAGTTGATATTT
ACAAACGGAATTTTTCGTCATAACTTGGCTAAAAATGGTCATATAGATGTAAGAATAACT
GTTTTGAGAAACTAATTACCAGCGCTAACAATCCCTATCACTTTTTGAAGATTTAGGTAG
ATCAGTTTGGGCCAATTTTTCGCATTTTTTGTAAGGGTCATAAGGGTCATCAAAATTTGG
AAAAAATGCCCAAAAAAAATTTAATTTTCATTTTTGAACACAGTTTGATTGGAAATTTTA
TTACGAGCTCAACGAGGTATGGCATTCCATATTCAGACAATTATTTTTAAAGTTGTGGCA
AAAAAACTGATTGTTTGATGACCGAAATTTGGAAAAACGGATTTTGGCCAAAAAGTTGAT
ATTTACAAACGGAATTTTTGTCATAACTTGGCTAAAAATGGTCATATAGATGCAAGAATA
ACTGTTTTGAGAAACTAATTACCAGCGCTAACAATCCCTATCACTTTTTGAAGATTTAGG
GAAATCAGATTGGGCCAATTTTCGCATTTTTTGTAAGGGTCATAAGGGTCATCAAAATTT
GGAAAAAATGCCCAAAAAAATTTAATTTTCATTTTTGAACACAGTTTGATTGGAAATTTT
ATTACGAGCTCAACGAGGTATGGCATTCCATATTCAGACAATTATTTTTAAAGTTGTGGC
AAAAAAACTGATTGTTTGATGACCGAAATTTGGAAAAACGGATTTTTGCCAAAAAGTTGA
TATTTACAAACGGAATTTTTGTCATAACTTGGCTAAAAATGGTCATATAGATGCAAGAAT
AACTGTTTTGAGAAACTAATTACCAGCGCTAACAATCCCTATCACTTTTTGAAGATTTAG
GGAAATCAGATTGGGCCAATTTTCGCAATTTTTTGTAAGGGTCATAAGGGTCATCAAAAT
TTGGAAAAAATGCCCAAAAAAATTTAATTTTCATTTTTGAACACAGTTTGATTGGAAATT
TTATTACGAGCTCAACGAGGTATGGCATTCCATATTCAGACAATTATTTTTAAAGTTGTG
GCAAAAAGAACTGATTGTTTGATGACCGCAAATTTGGAAAAAACGGATTTTGCCAAAAAG
TTGATATTTACAAACGGAATTTTTGTCATAACTTGGCTAAAAATGGTCATATAGATGCAA
GAATAACTGTTTTGAGAAACTAATTACCAGCGCTAACAATCCCTATCACTTTTTGAAGAT
TTAGGGAAATCAGATTGGGCCAATTTTCGCATTTTTTGTAAGGGTCATAAGGGTCATCAA
AATTTGGAAAAAATGCCCAAAAAAATTTAATTTTCATTTTTGAACACAGTTTGATTGGAA
ATTTTATTACGAGCTCAACGAGGTATGGCATTCCATATTCAGACAATTATTTTTCAAAGT
ATGTGGCAAAAAAACTGATTGTTTGATGACCGAAAATTCGGAAAAAACGAATTTTTGCCA
AAAAGTTGATATTTACAAACGGAATTTTTGTCATAACTTGGCTAAAAATGGTCATATAGA
TGCAAGAATAACTGTTTTGAGAAACTAATTACCAGCGCTAACAATCCCTATCACTTTTTG
AAGATTTAGGGAAATCAGTTTGGGCCAATTTTTCGCATTTTTTTGTAAGGGTCATAAGGG
TCATCAAAATTTGGAAAAAATGCCCAAAAAAAATTTAATTTTCATTTTTGAACACAGTTT
GATTGGAAATTTTATTACGAGCTCAACGAGGTATGGCATTCCATATTCAGACAATTATTT
TTAAAGTTGTGGCCAAAAGAACTGATTGTTTGATGACCGAAACTTGGAAAAACGGATTTT
GGCCAAAAAGTTGATATTTACAAACGGAATTTTTGTCATAACTTGGCTAAAAATGGTCAT
ATAGATGTAAGAATAACTGTTTTGAGAAACTAATTACCAGCGCTAACAATCCCTATCACT
TTTTGAAGATTTAGGGAAATCAGTTTGGGCCAATTTTCGCATTTTTTGTAAGGGTCATAA
GGGTCATCAAAATTTGGAAAAAATGCCCAAAAAAAATTTAATTTTCATTTTTGAACACAG
TTTGATTGGAAATTTTATTACGAGCTCAACGAGGTATGGCATTCCATATTCAGACAATTA
TTTTTAAAGTTATGGCAAAAAAACTGATTGTTTGATGACCGAAATTCGGAAAAACGGATT
TTGCCAAAAAGTTGATATTTACAAACGGAATTTTTGTCATAACTTGGCTAAAAATGGTCA
TGTAGAGGCAAGAATAACTGTTTTGAGAAAACTAATTACCAGCGCTAACGATCCCTATCA
CTTTTTGAAGATTTAGGTAAATCAATATGGCCAATTTTTTGCATTTTTTGTAAGGGTCAT
AAGGGTCATCAAAATTTGGAAAAAATGCCCAAAAAAATTTAATTTTCATTTTTGAACACA
GTTTGATTGGAAATTTTATTACGAGCTCAACTAGGTATGGCATTCCATATTCAGACAATT
ATTTTTAAAGTTGTGGCAAAAGAACTGATTGTTTGATGACCGAAACTTGGAAAAACGGAT
TTTTGGCAAAAAAGTTGATATTTACAAACGGAATTTTTGTCATAACTTGGCTAAAAATGG
TCATATAGATGTAAGAATAACTGTTTTGAGAAACTAATTACCAGCGCTAACAATCCCTAT
CACTTTTTGAAGATTTAGGGAAATCAGTTTGGGCCAATTTTCGCATTTTTTGTAAGGGTC
ATAAGGGTCATCAAAATTTGGAAAAAATGCCCAAAAAAATTTAATTTTCAATTTTTGAAC
ACAGTTTGATTGGAAATTTTATTACGAGCTCAACGAGGTATGGCATTCCATATTCAGACA
ATTATTTTTAAAGTTGTGGCAAAAAAACTGATTGTTTGATGACCGAAACTTTGGAAAAAC
GGATTTTTGCCAAAAAGTTGATATTTACAAACGGAATTTTTGTCATAACTTGGCTAAAAA
TGGTCATATAGATGCAAGAATAACTGTTTTGAGAAACTAATTACCAGCGCTAACAATCCC
TATCACTTTTTGAAGATTTAGGGAAATCAGTTTGGGCCAATTTTCGCATTTTTTGTAAGG
GTCATAAGGGTCATCAAAATTTGGAAAAAATGCCCAAAAAAAATTTAATTTTCATTTTTG
AACACAGTTTGATTGGAAATTTTATTACGAGCTCAACGAGGTATGGCATTCCATATTCAG
ACAATTATTTTTAAAGTTGTGGCCAAAAAGAACTGATTGTTTGATGACCGAAACTTGGAA
AAAACGGATTTTGGCCAAAAAGTTGATATTTACAAACGGAATTTTTGTCATAACTTGGCT
AAAAAATGGTCATATAGATGTAAGAATAACTGTTTTGAGAAACTAATTACCAGCGCTAAC
AATCCCTATCACTTTTTGAAGATTTAGGGAAATCAGTTTGGGCCAATTTTCGCATTTTTT
GTAAGGGTCATAAGGGTCATCAAAATTTGGAAAAAAATGCCCAAAAAAAATTTAATTTTC
ATTTTTGAACACAGTTTGATTGGAAATTTTATTACGAGCTCAACGAGGTATGGCATTCCA
TATTCAGACAATTATTTTTAAAGTTGTGGCAAAAAAACTGATTGTTTCGATGACCGAAAT
TTGGAAAAACGGATTTTGGCCAAAAAGTTGATATTTACAAACGGAATTTTTGTCATAACT
TGGCTAAAAATGGTCATTATAGATGCAAGAATAACTGTTTTGAGAAACTAATTACCAGCG
CTAACGATCCCTATCACTTTTTGAAGATTTAGGTAGATCAATTTGCCAATTTTCGCATTT
TTTGTAAGGGTCATAAGGGTCATCAAAATTTGGAAAAAAATGCCCAAAAAAATTTAATTT
TCATTTTTTGAACACAGTTTGATTGGAAATTTTATTACGAGCTCAACTAGGTATGGCATT
CCATATTCAGACAATTATTTTTAAAAGTTGTGGCAAAAGAACTGATTGTTTGATGACCGA
AACTTGGAAAAAACGGATTTTGGCAAAAAAGTTTGATATTTACAAACGGAATTTTTGTCA
TAACTTGGCTAAAAATGGTCATATAGATGTAAGAATAACTGTTTTGAGAAACTAATTACC
AGCGCTAACAATCCCTATCACTTTTTGAAGATTTAGGGAAATCAGATTGGGCCAATTTTC
CGCATTTTTTTGTAAGGGTCATAAGGGTCATCAAAATTTTGGAAAAAATGCCCAAAAAAA
TTTAATTTTCATTTTTGAACACAGTTTGATTGGAAATTTTATTACGAGCTCAACGAGGTA
TGGCATTCCATATTCAGACAATTATTTTTAAAGTTGTGGCAAAAAAAACTGATTGTTTCG
ATGACCGAAACTTTGGAAAAACGGATTTTGCCAAAAAGTTGATATTTACAAACGGAATTT
TTGTCATAACTTGGCTAAAAATGGTCATATAGATGCAAGAATAACTGTTTTGAGAAACTA
ATTACCAGCGCTAACAATCCCTATCACTTTTTGAAGATTTAGGAAAATCAGATTGGGCCA
ATTTTCGCATTTTTTGTAAGGGTCATAAGGGTCATCAAAATTTGGAAAAAATGCCCAAAA
AAAATTTAATTTTCATTTTTGAAACACAGTTTGATTGGAAATTTTATTACGAGCTCAACG
AGGTATGGCATTCCATATTCAGACAATTATTTTTAAAGTTGTGGCAAAAAAACTGATTGT
TTGATGACCGAAACTTGGAAAAAACGGATTTTGGCAAAAAGTTGATATTTACAAACGGAA
TTTTTGTCATAACTTGGCTAAAAATGGTCATATAGATGTAAGAATAACTGTTTTGAGAAA
CTAATTACCAGCGCTAACAATCCCTATCACTTTTTGAAGATTTAGGGAAATCAGTTTGGG
CCAATTTTCGCATTTTTTGTAAGGGTCATAAGGGTCATCAAAATTTGGAAAAAATGCCCA
AAAAAATTTAATTTTCATTTTTGAACACAGTTTAATTGGAAATTTTATTACGAGCTCAAC
GAGGTATGGCATTCCATATTCAGACAATTATTTTTAAAGTTGTGGCAAAAAAACTGATTG
TTTGATGACCGAAATTTGGAAAAACGGATTTTTAAAAATTTAATTTTCATTTTTGAACAC
AGTTTGATTGGAAATTTTATTACGAGCTCAACGAGGTATGGCATTCCATATTCAGACAAT
TATTTTTAAAGTTGTGGCAAAAAAAACTGATTGTTTGATGACCGAAATTTGGAAAAACGG
ATTTTGCCAAAAAGTTGATATTTACAAACGGAATTTTTGTCATAACTTGGCTAAAAATGG
TCATATAGATGCAAGAATAACTGTTTTGAGAAACTAATTACCAGCGCTAACAATCCCTAT
CACTTTTTGAAGATTTAGGTAAATCAGTTTGGGGCCAATTTTCGCATTTTTTGTTAAGGG
TCATAAGGGTCATCAAAATTTGGAAAAAATGCCCAAAAAAATTTAATTTTCATTTTTGAA
CACAGTTTGATTGGAAATTTTATTACGAGCTCAACGAGGTATGGCATTCCATATTCAGAC
AATTATTTTTAAAGTTGTGGCAAAAAAACTGATTATTTGATGACCGAAATTTGGAAAAAC
GGATTTTGCCAAAAAGTTGATATTTACAAACGGAATTTTTGTCATAACTTGGCTAAAAAT
GGTCATATAGATGCAAGAATAACTGTTTTGAGAAACTAATTACCAGCGCTAACAATCCCT
ATCACTTTTTGAAGATTTAGGGAAATCAGTTTGGGCCAATTTTCGCATTTTTTGTAAGGG
TCATAAGGGTCATCAAAATTTGGAAAAAATGCCCAAAAAAATTTAATTTTCATTTTTGAA
CACAGTTTGATTGGAAATTTTATTACGAGCTCAACGAGGTATGGCATTCCATATTCAGAC
AATTATTTTTAAAGTTGTGTCAAAAAAACTGATTGTTTCGATGACCGAAATTTGGAAAAA
ACGGATTTTTGCCAAAAAGTTGATATTTACAAACGGAATTTTTGTCATAACTTGGCTAAA
AATGGTCATATAGATGCAAGAATAACTGTTTTGAGAAACTAATTACCAGCGCTAACGATC
CCTATCACTTTTTGAAGATTTAGGGAAATCAGTTTTGGGCCAATTTTCGCATTTTTTGTA
AGGGTCATAAGGGTCATCAAAATTTGGAAAAAATGCCCAAAAAAATTTAATTTTCATTTT
TGAACACAGTTTGATTGGAAATTTTATTACGAGCTCAACGAGGTATGGCATTCCATATTC
AGACAATTATTTTTAAAAGTTGTGGCAAAAAGAACTGATTGTTTGATGACCGAAATTTGG
AAAAAACGGATTTTGGCAAAAAGTTGATATTTACAAACGGAATTTTTGTCATAACTTGGC
TAAAAATGGTCATATAGATGTAAGAATAACTGTTTTGAGAAACTAATTACCAGCGCTAAC
AATCCCTATCACTTTTTGAAGATTTAGGTAAATCAATTTTGGGCCAATTTTTGCATTTTT
TGTAAGGGTCATAAGGGTCATCAAAATTTGGAAAAAATGCCCAAAAAAATTTAATTTTCA
TTTTTGAACACAGTTTGATTGGAAATTTTATTACGAGCTCAACTAGGTATGGCATTCCAT
ATTCAGACAATTATTTTTAAAGTTGTGGCAAAAAAACTGATTGTTTGATGACCGAAACTT
GGAAAAACGGATTTTGGCAAAAAGTTGATATTTACAAACGGAATTTTTGTCATAACTTGG
CTAAAAATGGTCATATAGATGTAAGAATAACTGTTTTGAGAAACTAATTACCAGCGCTAA
CAATCCCTATCACTTTTTGAAGATTTAGGGAAATCAGTTTTGGGCCAATTTTCGCATTTT
TTGTAAGGGTCATAAGGGTCATCAAAATTTGGAAAAAATGCCCAAAAAAATTTAATTTTC
ATTTTTGAACACAGTTTAATTGGAAATTTTATTACGAGCTCAACGAGGTATGGCATTCCA
TATTCAGACAATTATTTTTAAAGTTGTGGCAAAAAAACTGATTATTTGATGACCGAAATT
TGGAAAAACGGATTTTTTGATTTGGGTCATCAAAATTTGCAAAATATGGCCAAAAAATTT
AATTTCCATTTTTCAACACAGTTTGATTGGAAATTTTATTACGATATCTGCGAGGTATAA
CATTCCATATTCAGACAATTATTTAAACGAAAAAACTGATTATTTGATGACCGAAATTTG
GAAAAAACGGATTTTTTGATTTGGCTCATCAAAATTTACGAAATATGGCCAAAAATTTAA
TTTCCACTTCTCAACACAGTTTGATTGCAAATTTTATAACGAGATCAACGAGGGATAACA
TTCCATGTTCAGACAATTATTTTTAAAGTTGTGGCAAAAAAAACTGATTATTTGATGAAC
GAAATTTGGAAAAAACGGATTTTTGCCAAAAAGTTGATATTTACAAACGGAATTTTCGTC
ATAACTTCGCTAAAAAATGGTCATATAGATGTAAGAATAACTGTTTTGAGAAACTAATTA
CCAGCGCTAACGATCCCTATCACTTTTTGAAGATTTAGGTAAATCAGATTTGGGCCAATT
TTCGCATTTTTTGTAAGGGTCATAAGGGTCATCAAAATTTGGAAAAAATGCCCAAAAAAA
ATTTAATTTTCATTTTTGAACACAGTTTGATTGGAAATTTTATTACGAGCTCAACGAGGT
ATGGCATTCCATATTCAGACAATTATTTTTAAAGTTGTGGCAAAAAAAACTGATTGTTTG
ATGACCGAAATTTGGAAAAACGGATTTTGGCCAAAAAGTTGATATTTACAAACGGAATTT
TTGTCATAACTTGGCTAAAAATGGTCATATAGATGCAAGAATAACTGTTTTGAGAAACTA
ATTACCAGCGCTAACAATCCCTATCACTTTTTGAAGATTTAGGGAAAATCAGATTGGGCC
AATTTTCGCATTTTTTGTAAGGGTCATAAGGGTCATCAAAATTTGGAAAAAATGCCCAAA
AAAATTTAATTTTCAATTTTTGAACACAGTTTGATTGGAAATTTTATTACGAGCTCAACG
AGGTATGGCATTCCATATTCAGACAATTATTTTTAAAGTTGTGGCAAAAAAACTGATTGT
TTGATGACCGAAATTTGGAAAAACGAATTTTGCCAAAAAGTTGATATTTACAAACGGAAT
TTTTGTCATAACTTGGCTAAAAATGGTCATATAGATGTAAGAATAACTGTTTTGAGAAAC
TAATTACCAGCGCTAACAATCCCTATCACTTTTTGAAGATTTAGGGAAATCAATTTTGGC
TCAATTTTCGCATTTTTTGTAAGGGTCATAAGGGTCATCAAAATTTGGAAAAAATGCCCA
AAAAAATTTAATTTTCATTTTTGAACACAGTTTGATTGGAAATTTTATTACGAGCTCAAC
GAGGTATGGCATTCCATATTCAGACAATTATTTTTAAAGTTGTGGCAAAAAAACTGATTG
TTTGATGACCGAAACTTGGAAAAAACGGATTTTGGCCAAAAAGTTGATATTTACAAACGG
AATTTTTGTCATAACTTGGCTAAAAATGGTCATATAGATGCAAGAATAACTGTTTTGAGA
AACTAATTACCAGCGCTAACGATCCCTATCACTTTTTGAAGATTTAGGGAAATCAGATTG
GGCCAATTTTTCGCATTTTTTGTAAGGGTCATAAGGGTCATCAAAATTTGGAAAAAATGC
CCAAAAAAATTTAATTTTCATTTTTGAACACAGTTTGATTGGAAATTTTATTACGAGCTC
AACGAGGTATGGCATTCCATATTCAGACAATTATTTCTTAAAGTTGTGGCAAAAAAACTG
ATTGTTTGATGACCGAAATTTGGAAAAAACGGATTTTGCCAAAAAGTTGATATTTACAAA
CGGAATTTTTGTCATAACTTGGCTAAAAATGGTCATATAGATGTAAGAATAACTGTTTTG
AGAAACTAATTACCAGCGCTAACAATCCCTATCACTTTTTGAAGATTTAGGGAAATCAGT
TTGGGCCAATTTTCGCA
>Dmelanogaster-B-G419-Map3_reversed#LINE
TCCTCTTCTCCGAAAAACTAACAACGAATTTTACTATCTCCTATCAAAATGCTAGAGGCT
TGCGTAGCAAACTAACCAAATTGTATTGTGATAGCCTTTCCTTTGCCTCCCATATAATAG
TGTTCACAGAGACTTGGTTAACGCCGGAAACACTTAACTCCGAAGTCTTCCCAGGGATGT
ACACTATATATAGGTATGACCGTCCCTCCAGACGGGGAGGTGGAGTTTTAATTGCGGTTA
GATCTACCCTCGCGTCGGAGGAGTTACTTTTGGACAAGTCCCGTAACTCAGAATTCATAT
GCGTAAAGCTGTCATTTTCCGACAGATCAGTTTATATTACGTGCTCGTATATTCCGCCAT
CTTCTGAATTCCCAGAATATCTGAATCATCTGTCAGCTATCCAATCCATCTTATATAAAT
TGTCTGACAGGGACCAATTGGTAGTTCTAGGTGATTTTTTTTTTCCTCATATACCTGACA
CAACGTGGTATCGTTGTCGCAATTAATTATATTCGAAACTCTCTTGGTCGATTGTTGGAT
CTATGTCTTGTAACAAGTCCTAAAAGTGTGTTTCTCCATATCATCCTACTTTCAAGGTGG
CAATCGACATAGGTACGGTATTAAAAGTAAATTCCTTGTTTTTATTCCTTGTTGTTTATT
TTATTTTATTGACTAGCGTACTATTATCCTTCTTGGACAACTGAAACTGATCGGTATAAT
TTTAACTATTCTTCTTATCTAAGTTGTTTTTTACAAAGATTATATGATTAAGAGTATTAA
ATAAATGGAATGTTTAGTAATATTTAGAAGATTTGAATTAAGTATGAATTATGTCAACTT
CCGGTCTTGAGGGTGGTGGCGTTTTAATCTTCTTCTCGTACTTGTCCGATGGCTTTGGGC
TGCGATACTTAGTCGTCTAGCTAGACTATTAGGATGCGATTCTAGTCTGTCGTTGTATAA
AAAGTAAATTCAGAGAAGTCAACAAAGCGAATTCCCTGTTTTCGCAAGGCTTATTTTCGG
AGGCTAAACAATTTTATAGCTGGCTTTAATTGGTCCGATCTTTACTCCTGCAACATATTG
ATGGATGCCATTAATATGTCTTATACCGCAATTAAATCATTTTTTCACTCCGTCACTCCG
TGTACTATCCGTCAGTCTCTAAACCTCCATGGTTTAATATAGAGTTGACACACCTAAGAA
ATGTAAAGTCCAGACTTTATATAAAATTTAAAAATACCGGTTTTCAGTCCATCCGTTGTA
AATATTTAAGCGCTCGGTTAAACTTAACCATGCTTAATGCTCAGTGCTACAAGAATTATT
TAAACCGTTATAAGTTCTAGTTTGCAGAGGATCCGAAACAGTTTTATAATTTCGTTAGCA
CTAAGCGAACAACAAGTTCTTACCCTTCCTCGCTATTTTTTGAAAACACTACGGTAACAT
CGGATCAGGCAATAGCCGATCATTTCGCCAAGTTTTTTCAAACAACATATTCAACTTTAC
CTCATTCCGAACAGCCATCTCTTATGCGGTATCTAAGTCGAATCTAATAATTTGCCCCAC
TATAAACGAAAGCTCGCTGCTTAACGATCTTCAGCGTGTTAAACCGGTCTATTCGCCAGG
TGCCGATGGAATCCCTGGCTGTTTGCCCAGAACTGTTTATCTTATTTCTGGAATTTTCAC
AGTTCCCTCATATATGGAAGGAGACCTTTGTGATGCCTTTTCATAAAAAAGGTAGCAAAC
TGAATGCAAGCTATTACATCTCATTTGCAGCACCTTTGTAGATCAATCATATCACCGTGT
CAGCGTGGTTTTATGAAACGCCGATCAACAACCACTAACCTCTTGGAGCTAACTTCTTTC
GTAGTACAGGGATTCATAGCTAATCTTCAAACAGATGTCATCTACACTGATTTTAGTAAA
GCATTTGACTCTGTTAATAATTACCTTCTATTAAGGAAAGTTGATCTTTTAGGTTTCCCT
GTTGATCTTCTAAATTGGATTTCAAGCTATCTGAATGGCAGGAAGCAAGAAGTCCTCTTT
AAAAATTCTATATCTTGAATTCTCCGAGTCACATCCGGTGTCAAACAAGGGAGCCATCTT
GGTCCGCTTCTTTTTACCTTATTCATTAACGACCTCCCCTTAATAATAAAACATTCGCGA
GTACTTATGTACGCAGACGATGTTAAATTATGCCTCCAGCACAAGGACATTTCGCGCCAT
TTGGACTTACAATCCGATCTAGACAGCTTTCAAATATGGTGCCGTGATAACGTATTAAAC
TTAAATGGCTCCAAATGTAAATTTATGACCTTTTGTCGTGTGAACCCAATACGCACGACT
TACACTCTTGATCTTGGTGTTCTTCTGGACCCTAAACTAAAATTTTCCGACCATATTTCG
ACTATTGTCAATAAGGCCAGGGGTGTGCTTGGAATTATAAAAAGATGGTCTTAGGAATTT
GATGATCCTTACTTGACTAAAACCTTATTTATTTCGTCAGTCCGTCCGATTCTTGAGTGC
GGATCACCTGTTTGGAGTCCACAATACGTAGTCCACTCGGACCGCATTGAATCGGGCCAA
AACAGTTTCTTACTTTTTGCCTTGCGGCAAATCCTAAATTGGGATGCTAACCGTATATTA
CCTCCTTATTCCAGTAGATTACTTTTAATTGATTTTCCTTACCTAGCTAACCGTATAACT
ATGCTTGGAACAGTCTTTATTTGTAAGCTTATTTGTGGTGATGTTGAGAGTCCCGACTTG
CTTAGTCGGCTTAACTTCTCGGTTCCAAGTAGATTCACTAGAAACTATATACCCCT
>Dmelanogaster-B-R1090-Map3#TIR
AAAAAATAAATTTTAAAAATGACTATATTAGATTAGTTGTCATTAGAGTATTAGATTTAT
TTTACTACTGTTATGAAATATTTATTTCTCAATGTAATGTCTTGTTGGATAATTTATGTT
TTAACTTACAGTAGTTATAATAATTTCCTTTGTATTTGCTTTAATTATTTCGTATATTTA
TTTAGTCATTTGACCTAATATGATGTATGTAAATGATCAATTTTTATTATTTAAAATTCA
CATTAGATTTAGTTGTTTTTCAGTTTCATTTTTTTTATTCCAATTTGATATTTTTAAAAA
GCTCTCAATTTCATCATATTGCTACGAAATTGGCCAAAACTCCCCAAATGTGTAAATTCG
TTTCTTCGATCAGAATTGATTTCGGCCCGAAAATCGTCTTCTAACACAACATGCACACAT
ATACGCGTTCTCGTCTCTTGTTTTTACTCACACCAGCAAGCAAATTCTATTTTTAGATTT
CTTACGCTCTCATCGTAAGCGAGCGGAAAGAGAGTAATTTTGGCCGTCACCAAAAAAGTG
GCTGCATAGTGCCAAACCAATGTATGGCCGTTACGCATCTTGTTATTCTAGAGTCTTTG
>Dmelanogaster-B-G2479-Map9#LTR/Gypsy
ATCACCAACACCACCCACACAGCTACTAAATTTGCGGCAAAGCAAAAGACAGCGGCGCGG
GAAAAGTGAAGGGAATTAGTGACAAAATAACACACACACCAAAAACAAAAAATTATGTGA
GTGGGAACCGATGCTAAACGCATTTTAAGTCTGTGAATATTTAAAAAAAATATATAATAA
TAAAAGAATTATTAATCCAGCAGATACGCTAAAATATGGTCTCGCATCAATGTTAACAAA
AACAAAAATCGTATAATTGTCTTTTATAACGGCGCATACGTTCGCTTTTCATTTATTGTT
GTTGTTTTGTGTTTCCATTCAGTTCAAGCGCGACATTCGACGCTGCAGCCTTTGTCTTTA
GTTGTTGTTTGTTTGGCTTTGGTCAACTGCTGCCCACACAGGCAGCTTTTGCATACCTAA
GCGAATTGGACTGCTCATGCAGCCCAGTTTCTCACAGTATAGGAATAGTACACCATACTC
CACGGACTCAGAGTCCGATTGTGAAAATCAGCCTTCCCCTCTAAGACGTGCAACCGCGAA
TTCCCCTACAATGGCGATAGATTCCCAGAACAACTCAAAGCTGTAATACAGGCAGTGGTA
GCCAATACTTTAGCGGACGAGGCTGCCAGAAACGAGCTCGCACAAAATGAAATGCGTCAA
AAAATTGAGGATCTGGCCAGCCAGTTGGCAGCAACACGGGTCGCGCCCACCGCAGCAGTG
GCCCCCGCAATCAAGGCTTACCTACCCGTAGACATAACTAGTAGCGTACCATGTGACAGG
ACTTTAGACGCCGTTAAATATTTGCCGGAATTCTCGGGGTCACAGGAATCATATGTTTCG
TGGCGACAAGCGGCGGTTGCTGCGTATCGCATATTTAGAGATTACGACGGCACCTCTCGC
CATTACGAGGCAGTGACAATTATTAGGAACAAAATTAGGGGCGCGGCCAATAGCGTTTTA
TCCTCGTTTGGCACCGTACTGAATTTCGATGCCATTATAAATCGGCTCGATTTCACGTAC
AGTGACAAACGCCCAATGCATGTCATTGAGCAGGACATGAGCACTTTAAGACAGGCAAAC
AACATGACCCTGTTGGAGTATTATGATGAGGTTGAGAAAAAACTCACCTTACTCACAAAT
AAAGCCCATATGTCTCACGAGCCATCGGCGGCTAAGATATTGTGCGAAAAATTCCGAGAG
GACGCCTTGCGTATTTTCATCTCGGGACTTAAACGCAACCTCACTGACGTGCTTTTCGCG
GCAAAGCCGAAAGACATGCCGTCAGCCTTGGCCTTAGCGCAAGAAGTGGAATCTAACCAC
GAGAGGTACGTTTTCGCAGCTAGTTTCGCAAGAAGTCAAGAAGACAAAGATCGCAAACCT
GCTGCAAAAGCGCAGGGTCGTCAACTCGACAAGTACGACCGCCATGACCCACAACCTAGT
AATACCAAAAACCCGTATTTTAATAGGCAGCATAGGGCACAGGTCCACGCCGACCCGCAA
GGTACCAAAAATTACAAAGACGACGGCCCACCGGAGCCTATGGAGGTCGATCCCTCACTT
TCTAAGTTGATGCAGCCGACCCAGGCAAATACCTACCGGAACAGACGACCAGCCACCTCC
GAGCGCACAGGCGCCGTGAGGAAACAACAAAAAGTTAACTTCATTACGCAGAATGCGGAA
GAAAAGACAGGAGCATATGCCGCCGCCGCCGCCAAAGCGGAATCGAAAATAGACGACGAT
GCCATTACCGAGTATGACTCTGACTACCTCAATTTTTTAGGGGTAAATCCCTGTTACCCG
TCATCAGACGAAGAGTAGCAGGGGTACCAATGAAATTCCTCTTAGACACCGGCGCATCAA
AAAATTTCATCCGGCCTCGCAAAGAGCTAAAGGGTGTCTGCCCGGTGGACTCCCCTTTCG
AAATTCATTCAATTCACGGCACCACCATCGTTACAAAAAAATGCTTCGTCTCGATTTTTA
ATTTGAAAGCGACTTTTTTCATTCTACCAGATCTTACAACATTCGACGGTATAATCGGGG
CCGACCTGTTAACACAGGCCGGTGCATCACTTTGCCTCGCCTCCGCCCAACTCAAATGGG
GTCAGGAAGTTGAGAAGATTTCATTCCATAAATGCACTGACGTCAACTTCACTAACGTGG
AGTGCGCAGATGCACCACCTTTGGTGAAGAAGGCATTTCTAGGGATGATAAGGAGCCGAA
AAAACGCCTTCGCAGATCCCAACGAGGCCCTGCCATATAACACATCGGTAGTGGCCACGA
TTAGGACTACTAGCGAAGAACCCATTTACGCTAAATTATATCCATACCCCATGGGGGCAG
CAGATTTCGTCAACAACGAAATCCAAAACCTGCTTAAAAATGGTATAATTCAAAAGTCGG
TGTCTCCGTATAACAACCCAATATGGGTGGTTGATAAAAAAGGAACCGACGAGGCCGGCA
ATCAAAATAGACGATTAGTCATAGACTTTCGTAAGCTAAACGAAAGAACTATCCCAGACA
AATACCCTATGCCAGATATCTCCATGATACTGAGCAACTTGGGCAAGGCCAAATTCTTCA
CGACATTGGACCTCAAGTCAGGGTATCACCAGATCATCTTAGCGGAAAATGACCGCGAAA
AAACTTCCTTCTCCGTAAGCGGGGGGAAGTACGAATTCAAGAGGCTTCCCTTTGGCTTGA
GAAATGCTGCCAGCATCTTCCAGAGAGCCATTGATGACATTCTCAGAGAGCAAATCGGCA
AGACTTGCTATGTCTATGTCGACGATGTAATAATCTTCTCAGAAAACGAGAATGCTCATG
TCAAGCACGTGGATTGGGTTTTAAAAAACCATAAGCGATGCAAATATGAGAGTCTCAGTG
AAAAAGTCAAGTTTTTTTAAAAAAAGCGTAAACTTTCTTGGCTTTATAGTCACCAGTGAT
GGCACTACCACTGACCCAGAAAAGGTCAGGGCCATTAAAGAGTTCCCTGAACCAAAAACG
GTGTTTGAGGTTAGATCATTTCTAGGTCTCGCGAGCTACTACAGATGCTTCATTAAGGAC
TTCGCAGCCATAGCAAGGCCTATTTCGGACATCTTAAAGGGCGAAAACGGAAGTGTAAGC
AGACACAGATCGCGACACATCCAAGTACAATTCAATGAGGCGCAAAAAAATTCTTTCGAA
AAACTGCGCAACATTTTAGCATCCGAAGATGTTATGCTCCGATACCCGGATTACAAGAAG
CCATTCCATCTAACGACGGATGCTTCAGCCTACGGTATTGGAGCAGTGCTTTCACAGGAA
AACCGTCCTATTACAATGATCTCGAGGACATTAAAGGACAGGGAAATGAACTACGCCACA
AACGAAAGGGAATTATTGGCCATCGTTTGGGCTTTGGCCAAACTGAGGCACTATTTATAT
GCGGTGAAAGATATAACTATCTTCACCGACCATCAACCATTGTCATTCTCGGTATCAGAC
TCTAACCCTAACGCAAAAATTAAAAGATGGAAGGGTCGCATCGAGGAAACGGGTGCGAAG
GTGGTCTATAAACCGGGAAAAGAAAATTTGGTTGCTGATGCCCTGTCTAGGCAGCAAATC
AATGCCATAGAAGAACAGGACGCAGAATCATGTGGTGCGACCATTCACAGTGAGATTTCC
CTCACTCACACCATAGAAACTACGGATAAGCCCCTAAATTGCTTCCAGAACCAACTAATT
CTGGAAGAGGCCCGCTTTCCGCTAAAACGCTCTTTCGTCCTCTTTCGAAATAAGAAACGA
CATACAATCAACTTCACTGACAAGGAATCATTACTCAATGACCTTGCGGACGCAATAGTC
CCCAAGGGCGTAAACGCCCTCCATTGCGATTTGCACACGCTAGCAACGGTGCAGGACGAC
TTAGTCCGGAGATTCCCGACTACAAAATTCTGGCACTGCAAAAACCGTGTTACAGATATT
TTTGGGGTCGAGGAGAAAAGGGAAATCATACTGGCAGAACACAATAGGGCCCACCGATCG
GCCCAAGAAAATGTGAAGCAGGTTCTCACAGAATACTACTTCCCAAAAATGGCCAAACTG
GCCAATGAAATTGTGCAAAACTGCAAAACATGCGCTAAAGCAAAGTATGATAGGCATCCT
AAAAAGCAAGAGATTGGCGAGTCCCCGATTCCCTCTCATGTAGGAGAAATGCTACACATA
GACATTTTCTCAACAGACAAAAAATATTTCCTCACTTGCATCGACAAGTTTTCGAAATTC
GCCGTCGTACAGCATGTACCGTCAAGAACAATTGAGGACTTGAAACCGGCCTTGTTACAG
GTCATGAATTTTTTCCCAAAGGCCAAAGTGATTTACTGCGATAACGAGCCATCGTTAAAA
TCGCACACGATCACGGCCATGCTTGACAACCATTTTGGCGTCAGCATCACGAATGCGCCG
CCCCTTCACAGTGTGTCAAACGGGCAAGTGGAACGTTTTCACAGCACCCTACTAGAGCTC
GCCAGGTGCCTAAAAATTGACAAGGGCATGAGCGACACCGTGGAGATAATTCTGTTAGCC
ACAACCAAATATAACAAATCAAATAACAAATATAACAAATCAATCCATTCGGTCATCGAT
AAGAGGCCAGTCGACGCAGTACAAGAGTGCACGGACGACACACGAGAACGGATTGTTGAC
AAAATTAAGAGTGCCCAAGACGCGCTAAGGTCTAGAGAGAATGTTTCTCGGCAAAATAGA
GTCTTCGAAGTGGGCGAAAAAGTTTTGGTCAAAACTAACAGAAGACTTGGCAATAAACTC
ACTCCCTTGTGTGAGGAAAAAGCCATACAAGCAGACCTGGGGACCACGGTCCTCATTGAA
GGGAGGGTGGTCCACAAGGACAATTTAAAATGACTCTCTCCCTTAATTTTTAATTTTTTA
TTATCACTACCTATTATCAGCCGTTTGGCATACTTCGATTTAGTAGATATTAGGTCCGTT
GCCAAAGGCGCGACGTTGTAGTTTTAATTGGTATTAATTTAGTATTAATTGGTGATGGGA
TAAACCTCGGCGAACAAGAATAAGCGACTAAAAAATACATTTCCACAGGTGCAGAATTTT
CATCCTCCTCTCACTGGCATTGGTGTCAGCGCGCGTCACTGACTATTCGCAAACAAGGTA
TATCCCCATCATAGATGGAGAAATCCTGGTATGGGAAGAACTCGCATATGTGACCCACTC
AGCAAATCTCTCGGAATACATGCGCATAGTCGAAGAAACAAGCAGCATGAACGAGATGTT
TCCGCAGTCTCATATGAGGAAATTGCTAGACGTGGATACCTCGCACCTTCGGGATACGCT
GGATTCGCTAAAAGTCCACCACAGAATAGCAAGGAGTTTAGATTTTCTAGGCTCAATGCT
AAAGGTAGTAGCGGGGACGCCGGATGCCGGCGATTTAGAAAGAATTAGGTTCACAGAATG
GCAGTTGACACAGTCAAACAATAGGCAGATCAAAATTAACACTAGGGTACAAAATCGGAT
TAACCAATTAACAACAACAGTAAATCAAATCCTGCAAACACACAAAAATATCCAAATTGA
CACCGGCCATTTATACGAGACACTGCTGGCTAGGAATAGAATGCTAATGATGGAGTTACA
GAACTTAATGTTGGCTGTAACACTGGCAAAAAAACAATATTGTCAGCCCAAATATCCTAG
ATCATGCAGACTTAAAATCAGTTTGGCTGAAAGAACCCACCGATACCCCCATAGGGGATC
TTATGTCCGCATCGTCTGTAAAAATACTGCAATCCCCTAACATGATACACTTTATTATCA
AATTTCCCAGAATAAAATTATCTTGCAAAAAGGTCACTATTTTCCCAGTCACTAGCAAAG
GAGTTATGCTGCGGATAACCGACAACATGGTAGCAAAGTGTGGTGAAGTAGTCCACACAA
TCAAAAATTGCATCCCAACATCGGGGGCTACCTTTTGCCAACTATCAACGGAAAGCTCAT
GCGCCAGGGAACTACATGCGGGCGTCCTAGCACATTGCGAGTCACAACCAAGTGACCTAC
ACCCGCTCACCCGCGTGGACGAGGGTATCATCATCATCAATGACCGGCCAGCCAGGGTCA
CGGTAGACAACGAAACGGAAGTCTACCTACGCGGCACACATCTCATCACCTTCAACGATC
GCGTCGTGATAAATGACACCACTTTTGTAAATCATGACAAGGCCCAAACAAGAGCTCCAG
GGGTAGCGAGTTCCCCATCATTGAATATCACCGCCAACAGAGATATTCTGAGCCTCCCCT
ACCTTCACCAGCTAAGTGAACGTAACTTGGAGTTCATCAAAGAGTTCGGGAGAGAAATTG
ATACTAATCATCATCATCGCATAATATTTATCGCAGCAGCGATTTGTTGTGCATCGTGTG
CAGGTTTGCATCGGCATCACCTGTCTACGGTACATCGGAGCGCGGAGATCTGCAATCCAG
TTAAACGGGATGATCGCTGAATTAGGACCAACCGAGGACGGCCGCAATCTTGAAGGGGGG
ATAGTTAACACGGGCCAACGAGCTAGACCAGTTGGCTCAGTGCACGAAATTTAATACCAT
TACGTTAAAGTGCTGACCCCAGCATCGGGCCGGAAACCCGTGCGCAGCCGGCAAACACAG
CATATTTGCGTGGCCGCTGCGAGTCTTTTGTTAGCTGTAAGATTCATTTTTTATATTCAG
TTTATGTTTGACTTTAATAAAGAGCGGTTGCTCGTCTACATTATCACTCCGACTGTTCGT
CGCAAAACATACTTGTATTAATTACTCTACCAGACCACAAGGCTGGTAGTTAAAAGAGGA
AAGTTCCTCTCAACCTAATATATTGGACAGCAGCGAGGGATCCCCCCTGCCACCCACAAC
TTTAATTACT
>Dmelanogaster-B-G3052-Map7#UNCLASSIFIED
TTGGAAAAACGGATTTTGGCAAAAAGTTGATATTTACAAACGGAATTTTTGTCATAACTT
GGCTAAAAATGGTCATATAGATGCAAGAATAACTGTTTTGAGAAACTAATTACCAGCGCT
AACAATCCCTATCACTTTTTGAAGATTTAGGGAAATCAGATTGGGCCAATTTTCGCATTT
TTTGTAAGGGTCATAAGGGTCATCAAAATTTGGAAAAAATGCCCAAAAAAATTTAATTTT
CATTTTTGAACACAGTTTGATTGGAAATTTTATTACGAGCTCAACGAGGTATGGCATTCC
ATATTCAGACAATTATTTTTAAAGTTGTGGCAAAAAAACTGATTGTTTGATGACCGAAAT
TTGGAAAAACGGATTTTGCCAAAAAGTTGATATTTACAAACGGAATTTTTGTCATAACTT
GGCTAAAAATGGTCATATAGATGCAAGAATAACTGTTTTGAGAAACTAATTACCAGCGCT
AACAATCCCTATCACTTTTTGAAGATTTAGGGAAATCAGATTGGGCCAATTTTCGCATTT
TTTGTAAGGGTCATAAGGGTCATCAAAATTTGGAAAAAATGCCCAAAAAAATTTAATTTT
CATTTTTGAACACAGTTTGATTGGAAATTTTATTACGAGCTCAACGAGGTATGGCATTCC
ATATTCAGACAATTATTTTTAAAGTTGTGGCAAAAAAACTGATTGTTTGATGACCGAAAT
TTGGAAAAACGGATTTTGCCAAAAAGTTGATATTTACAAACGGAATTTTTGTCATAACTT
GGCTAAAAATGGTCATATAGATGTAAGAATAACTGTTTTGAGAAACTAATTACCAGCGCT
AACAATCCCTATCACTTTTTGAAGATTTAGGGAAATCAGTTTGGGCCAATTTTCGCATTT
TTTTGTAAGGGTCATAAGGGTCATCAAAATTTGGAAAAAATGCCCAAAAAAATTTAATTT
TCATTTTTGAACACAGTTTGATTGGAAATTTTATTACGAGCTCAACGAGGTATGGCATTC
CATATTCAGACAATTATTTTTAAAGTTGTGGCAAAAAAACTGATTGTTTGATGACCGAAA
TTTGGAAAAACGGATTTTGCCAAAAAGTTGATATTTACAAACGGAATTTTTGTCATAACT
TGGCTAAAAATGGTCATATAGATGCAAGAATAACTGTTTTGAGAAACTAATTACCAGCGC
TAACAATCCCTATCACTTTTTGAAGATTTAGGGAAATCAGTTTGGGCCAATTTTCGCATT
TTTTGTAAGGGTCATAAGGGTCATCAAAATTTGGAAAAAATGCCCAAAAAAATTTAATTT
TCATTTTTGAACACAGTTTGATTGGAAATTTTATTACGAGCTCAACGAGGTATGGCATTC
CATATTCAGACAATTATTTTTAAAGTTATGTGGCAAAAAAACTGATTGTTTGATGACCGA
AATTTGGAAAAACGGATTTTGCCAAAAAGTTGATATTTACAAACGGAATTTTTGTCATAA
CTTGGCTAAAAATGGTCATATAGATGCAAGAATAACTGTTTTGAGAAACTAATTACCAGC
GCTAACAATCCCTATCACTTTTTGAAGATTTAGGGAAATCAGATTGGGCCAATTTTCGCA
TTTTTTGTAAGGGTCATAAGGGTCATCAAAATTTGGAAAAAATGCCCAAAAAAATTTAAT
TTTCATTTTTGAACACAGTTTGATTGGAAATTTTATTACGAGCTCAACGAGGTATGGCAT
TCCATATTCAGACAATTATTTTTAAAGTTGTGGCAAAAAAACTGATTGTTTGATGACCGA
AATTTGGAAAAAACGGATTTTGCCAAAAAGTTGATATTTACAAACGGAATTTTTGTCATA
ACTTGGCTAAAAATGGTCATATAGATGCAAGAATAACTGTTTTGAGAAACTAATTACCAG
CGCTAACAATCCCTATCACTTTTTGAAGATTTAGGGAAATCAGTTTGGGCCAATTTTCGC
ATTTTTTGTAAGGGTCATAAGGGTCATCAAAATTTGGAAAAAATGCCCAAAAAAATTTAA
TTTTCATTTTTGAACACAGTTTGATTGGAAATTTTATTACGAGCTCAACGAGGTATGGCA
TTCCATATTCAGACAATTATTTTTAAAGTTGTGGCAAAAAAACTGATTGTTTGATGACCG
AAAATTTGGAAAAAACGGATTTTGGCAAAAAGTTGATATTTACAAACGGAATTTTTGTCA
TAACTTGGCTAAAAATGGTCATATAGATGTAAGAATAACTGTTTTGAGAAACTAATTACC
AGCGCTAACAATCCCTATCACTTTTTGGAAGATTTAGGGAAATCAGTTTGGGCCAATTTT
CGCATTTTTTTTGTAAGGGTCATAAGGGTCATCAAAATTTGGAAAAAATGTCCCAAAAAA
ATTTAATTTTCATTTTTGAACACAGTTTTGATTGGAAATTTTATTACGAGCTCAACGAGG
TATGGCATTCCATATTCAGACAATTATTTTTAAAGTTGTGGCAAAAAAACTGATTGTTTG
ATGACCGAAATTTGGAAAAACGGATTTTGCCCCAAAAAGTTGATATTTACAAACGGAATT
TTTGTCATAACTTGGCTAAAAATGGTCATATAGATGCAAGAATAACTGTTTTGAGAAACT
AATTACCAGCGCTAACAATCCCTATCACTTTTTGAAGATTTAGGGAAATCAGATTGGGCC
AATTTTCGCATTTTTTGTAAGGGTCATAAGGGTCATCAAAATTTGGAAAAAATGCCCAAA
AAAAATTTAATTTTCATTTTTGAACACAGTTTGATTGGAAATTTTATTACGAGCTCAACG
AGGTATGGCATTCCATATTCAGACAATTATTTTTAAAGTTGTGGCAAAAAAACTGATTGT
TTGATGACCGAAATTTGGAAAAACGGATTTTGCCAAAAAGTTGATATTTACAAACGGAAT
TTTTGTCATAACTTGGCTAAAAATGGTCATATAGATGCAAGAATAACTGTTTTGAGAAAC
TAATTACCAGCGCTAACAATCCCTATCACTTTTTGAAGATTTAGGTAAATCAGATTTGGG
CCAATTTTCGCATTTTTTGTAAGGGTCATAAGGGTCATCAAAATTTGGAAAAAATGCCCA
AAAAAATTTAATTTTCATTTTTGAACACAGTTTGATTGGAAATTTTATTACGAGCTCAAC
GAGGTATGGCATTCCATATTCAGACAATTATTTTTAAAGTTGTGGCAAAAAAACTGATTG
TTTGATGACCGAAATTTGGAAAAAACGGATTTTGCCAAAAAGTTGATATTTACAAACGGA
ATTTTTGTCATAACTTGGCTAAAAAATGGTCATATAGATGCTAAGAATAACTGTTTTGAG
AAACTAATTACCAGCGCTAACAATCCCTATCACTTTTTGAAGATTTAGGGTAGATCAATT
TGGGCTCAATTTTCGCATTTTTTTGTAAGGGTCATAAGGGTCATCAAAATTTGGAAAAAA
TGCCCAAAAAAATTTAATTTTCATTTTTGAACACAGTTTGATTGGAAATTTTATTACGAG
CTCAACGAGGTATGGCATTCCATATTCAGACAATTATTTTTAAAGTTGTGGCAAAAAAAC
TGATTGTTTGATGACCGAAATTTGGAAAAAACGGATTTTGGCCAAAAAGTTGATATTTAC
AAACGGAATTTTTGTCATAACTTGGCTAAAAATGGTCATATAGATGTAAGAATAACTGTT
TTGAGAAACTAATTACCAGCGCTAACAATCCCTATCACTTTTTGAAGATTTAGGGAAATC
AGATTGGGCCCAATTTTTCGCATTTTTTTGTAAGGGTCATAAGGGTCATCAAAATTTGGA
AAAAATGCCCAAAAAAATTTAATTTTCATTTTTGAACACAGTTTGATTGGAAATTTTATT
ACGAGCTCAACGAGGTATGGCATTCCATATTCAGACAATTATTTTTAAAGTTGTGGCAAA
AAAACTGATTGTTTGATGACCGAAAATTTGGAAAAACGGATTTTGGCAAAAAGTTGATAT
TTACAAACGGAATTTTTGTCATAACTTGGCTAAAAATGGTCATATAGATGTAAGAATAAC
TGTTTTGAGAAACTAATTACCAGCGCTAACAATCCCTATCACTTTTTGAAGATTTAGGGA
AATCAGTTTGGGCCAATTTTCGCAATTTTTTGTAAGGGTCATAAGGGTCATCAAAATTTG
GAAAAAATGCCCAAAAAAATTTAATTTTCATTTTTGAACACAGTTTGATTGGAAATTTTT
ATTACGAGCTCAACGAGGTATGGCATTCCATATTCAGACAATTATTTTTAAAGTTGTGGC
AAAAAAAACTGATTGTTTGATGACCGAAACTTGGAAAAAACGGATTTTGGCCAAAAAGTT
GATATTTACAAACGGAATTTTTGTCATAACTTGGCTAAAAATGGTCATATAGATGCAAGA
ATAACTGTTTTGAGAAACTAATTACCAGCGCTAACAATCCCTATCACTTTTTGAAGATTT
AGGGAAATCAGTTTGGGCCAATTTTCGCATTTTTTGTAAGGGTCATAAGGGTCATCAAAA
TTTGGAAAAAATGCCCAAAAAAAATTTAATTTTCATTTTTGAACACAGTTTGATTGGAAA
TTTTATTACGAGCTCAACGAGGTATGGCATTCCATATTCAGACAATTATTTTTAAAGTTG
TGGCAAAAAAACTGATTGTTTGATGACCGAAATTTGGAAAAACGGATTTTGGCCAAAAAG
TTGATATTTACAAACGGAATTTTTGTCATAACTTGGCTAAAAATGGTCATATAGATGCAA
GAATAACTGTTTTGAGAAACTAATTACCAGCGCTAACAATCCCTATCACTTTTTGAAGAT
TTAGGGAAATCAGATTGGGCCAATTTTCGCATTTTTTGTAAGGGTCATAAGGGTCATCAA
AATTTGGAAAAAATGCCCAAAAAAATTTAATTTTCATTTTTGAACACAGTTTGATTGGAA
ATTTTATTACGAGCTCAACGAGGTATGGCATTCCATATTCAGACAATTATTTTTCAAAGT
TGTGGCAAAAAAACTGATTGTTTGATGACCGAAATTCGGAAAAACGGATTTTGCCAAAAA
GTTGATATTTACAAACGGAATTTTTGTCATAACTTGGCTAAAAATGGTCATATAGATGCA
AGAATAACTGTTTTGAGAAACTAATTACCAGCGCTAACAATCCCTATCACTTTTTGAAGA
TTTAGGTAAATCAGTTTGGGCCAATTTTTGCATTTTTTGTAAGGGTCATAAGGGTCATCA
AAATTTGGAAAAAATGCCCAAAAAAATTTAATTTTCATTTTTGAACACAGTTTGATTGGA
AATTTTATTACGAGCTCAACGAGGTATGGCATTCCATATTCAGACAATTATTTTTAAAGT
TGTGGCAAAAAGAACTGATTGTTTGATGACCGAAACTTGGAAAAACGGATTTTTAAAAAT
TTAATTTTCATTTTTGAACACAGTTTGATTGGAAATTTTATTACGAGCTCAACTAGGTAT
GGCATTCCATATTCAGACAATTATTTTTAAAGTTGTGGCAAAAAAACTGATTGTTTGATG
ACCGAAACTTGGAAAAAACGGATTTTGCCAAAAAGTTGATATTTACAAACGGAATTTTTG
TCATAACTTGGCTAAAAATGGTCATATAGATGCAAGAATAACTGTTTTGAGAAACTAATT
ACCAGCGCTAACAATCCCTATCACTTTTTGAAGATTTAGGTAAATCAGTTTGTGCCAATT
TTCGCATTTTTTGTAAGGGTCATAAGGGTCATCAAAATTTGGAAAAAATGCCCAAAAAAA
TTTAATTTTCATTTTTGAACACAGTTTGATTTGGAAATTTTATTACGAGCTCAACGAGGT
ATGGCATTCCATATTCAGACAATTATTTTTAAAGTTGTGGCAAAAAAAACTGATTGTTTG
ATGACCGAAATTTGGAAAAAACGGATTTTGGCAAAAAGTTGATATTTACAAACGGAATTT
TTGTCATAACTTGGCTAAAAATGGTCATATAGATGTAAGAATAACTGTTTTGAGAAACTA
ATTACCAGCGCTAACAATCCCTATCACTTTTTGAAGATTTAGGGAAATCAGTTTGGGCCA
ATTTTCGCATTTTTTGTAAGGGTCATAAGGGTCATCAAAATTTGGAAAAAATGCCCAAAA
AAATTTAATTTTCATTTTTGAACACAGTTTGATTGGAAATTTTATTACGAGCTCAACGAG
GTATGGCATTCCATATTCAGACAATTATTTTTAAAGTTGTGGCAAAAAGAACTGATTGTT
TGATGACCGAAACTTGGAAAAAACGGATTTTTGGCAAAAAGTTGATATTTACAAACGGAA
TTTTTGTCATAACTTGGCTAAAAATGGTCATATAGATGGCAAGAATAACTGTTTTGAGAA
ACTAATTACCAGCGCTAACGATCCCTATCACTTTTTGAAGATTTAGGTAGATCAGATTTG
GGCCAATTTTTCGCAATTTTTTGTAAGGGTCATAAGGGTCATCAAAATTTGGAAAAAAAT
GCCCAAAAAAAATTTAATTTTCATTTTTGAACACAGTTTGATTGGAAATTTTATTACGAG
CTCAACGAGGTATGGCATTCCATATTCAGACAATTATTTTTCAAAGTATGTGGCCAAAAA
AACTGATTGTTTTGATGACCGAAACTTGGAAAAAACGGATTTTTGGCAAAAAGTTGATAT
TTACAAACGGAATTTTTGTCATAACTTGGCTAAAAATGGTCATATAGATGCAAGAATAAC
TGTTTTGAGAAACTAATTACCAGCGCTAACAATCCCTATCACTTTTTGAAGATTTAGGGA
AATCAGTTTGGGCCAATTTTCGCATTTTTTTGTAAAGGGTCATAAGGGTCATCAAAAATT
TGGAAAAAATGCCCAAAAAAAATTTAATTTTCATTTTTGAACACAGTTTGAATTGGAAAT
TTTATTACGAGCTCAACGAGGTATGGCATTCCATATTCAGACAATTATTTTTAAAAGTTG
TGGCAAAAAGAACTGATTGTTTGATGACCGAAACTTGGAAAAACGGATTTCTGGCCAAAA
AGTTGATATTTACAAACGGAATTTTTGTCATAACTTGGCTAAAAATGGTCATATAGATGT
AAGAATAACTGTTTTGAGAAACTAATTACCAGCGCTAACAATCCCTATCACTTTTTGAAG
ATTTAGGGAAATCAGATTTGGGCCAATTTTCGCATTTTTTGTAAGGGTCATAAGGGTCAT
CAAAATTTGGAAAAAATGCCCAAAAAAATTTAATTTTCATTTTTGAACACAGTTTTGATT
GGAAATTTTATTACGAGCTCAACGAGGTATGGCATTCCATATTCAGACAATTATTTTTAA
AGTTATGTCAAAAAAACTGATTGTTTGATGACCGAAATTCGGAAAAAACGAATTTTGGCC
AAAAAGTTGATATTTACAAACGGAATTTTTGTCATAACTTGGCTAAAAATGGTCATGATA
GATGCAAGAATAACTGTTTTGAGAAACTAATTACCAGCGCTAACGATCCCTATCACTTTT
TGAAGATTTAGGTAGATCAGTTTGGGCCAATTTTTCGCATTTTTTGTAAGGGTCATAAGG
GTCATCAAAAATTTGGAAAAAAATGCCCAAAAAAAATTTAATTTTCATTTTTTGAACACA
GTTTGATTGGGAAATTTTATTACGAGCTCAACTAGGTATGGCATTCCATATTCAGACAAT
TATTTTTAAAAGTTGTGGCAAAAGAACTGATTGTTTGATGACCGAAACTTGGAAAAAACG
GATTTTGGCAAAAAGTTGATATTTACAAACGGAATTTTTGTCATAACTTGGCTAAAAATG
GTCATATAGATGTAAGAATAACTGTTTTGAGAAACTAATTACCAGCGCTAACAATCCCTA
TCACTTTTTGAAGATTTAGGGAAATCAGATTGGGCCAATTTTCGCATTTTTTTGTAAGGG
TCATAAGGGTCATCAAAAATTTGGAAAAAATGCCCAAAAAAAATTTAATTTTCATTTTTG
AACACAGTTTGATTGGAAATTTTATTACGAGCTCAACGAGGTATGGCATTCCATATTCAG
ACAATTATTTTTAAAGTTGTGGCAAAAAAACTGATTGTTTGATGACCGAAAATTTGGAAA
AAACGGATTTTTGCCAAAAAGTTGATATTTACAAACGGAATTTTTGTCATAACTTGGCTA
AAAAATGGTCATATAGATGTAAGAATAACTGTTTTAGAGAAACTAATTACCAGCGCTAAC
AATCCCTATCACTTTTTGAAGATTTAGGGAAATCAGATTGGGCCAATTTTCGCATTTTTT
GTAAGGGTCATAAGGGTCATCAAAAATTTGGAAAAAATGCCCAAAAAAAATTTAATTTTC
ATTTTTGAACACAGTTTGATTGGAAAATTTTATTACGAGCTCAACGAGGTATGGCATTCC
ATATTCAGACAATTATTTTTAAAGTTGTGGCAAAAAAACTGATTGTTTGATGACCGAAAT
TTGGAAAAAACGGATTTCTGCCAAAAAGTTGATATTTACAAACGGAATTTTTGTCATAAC
TTGGCTAAAAATGGTCATGATAGATGCAAGAATAACTGTTTTGAGAAACTAATTACCAGC
GCTAACGATCCCTATCACTTTTTGAAGATTTAGGTAGATCAATTTTGGGCCAATTTTCGC
ATTTTTTGTAAGGGTCATAAGGGTCATCAAAAATTTGGAAAAAATGCCCAAAAAAATTTT
AATTTTCATTTTTGAACACAGTTTGATTGGAAATTTTATTACGAGCTCAACTAGGTATGG
CATTCCATATTCAGACAATTATTTTTAAAGTTGTGGCAAAAAAACTGATTGTTTGATGAC
CGAAATTTGGAAAAAACGGATTTTGGCAAAAAGTTGATATTTACAAACGGAATTTTTGTC
ATAACTTGGCTAAAAATGGTCATATAGATGTAAGAATAACTGTTTTGAGAAAACTAATTA
CCAGCGCTAACAATCCCTATCACTTTTTGAAGATTTAGGGAAATCAGTTTTGGGCCAATT
TTTCGCATTTTTTTGTAAGGGTCATAAGGGTCATCAAAATTTGGAAAAAATGCCCAAAAA
AAATTTAATTTTCATTTTTGAACACAGTTTGATTGGAAATTTTATTACGAGCTCAACGAG
GTATGGCATTCCATATTCAGACAATTATTTTTTAAAGTTGTGGCAAAAAAACTGATTATT
TGATGACCGCAAATTTGGAAAAAACGGATTTCTCGGCAAAAAGTTGATATTTACAAACGG
AATTTTTGTCATAACTTGGCTAAAAATGGTCATATAGATGTAAGAATAACTGTTTTGAGA
AACTAATTACCAGCGCTAACAATCCCTATCACTTTTTGAAGATTTTGGGAAATCAGTTTG
GGCCAATTTTCGCATTTTTTGTAAGGGTCATAAGGGTCATCAAAAATTTGGAAAAAATGC
CCAAAAAAATTTAATTTTCATTTTTGAACACAGTTTGATTGGAAAATTTTATTACGAGCT
CAACGAGGTATGGCATTCCATATTCAGACAATTATTTTTCAAGTGTGTGGCAAAAAAACT
GATTGTTTGATGACCGAAAATTTGGAAAAAACGAATTTTGGCCAAAAAGTTGATATTTAC
AAACGGAATTTTTGTCATAACTTGGCTAAAAATGGTCATATAGATGCAAGAATAACTGTT
TTGAGAAAACTAATTACCAGCGCTAACGATCCCTATCACTTTTTGAAGATTTAGGTAGAT
CAGTTTGGGCCAATTTTTGCATTTTTTTGTAAGGGTCATAAGGGTCATCAAAAATTTGGA
AAAAATGCCCAAAAAAAATTTAATTTTCATTTTTGAACACAGTTTGATTGGAAATTTTAT
TACGAGCTCAACTAGGTATGGCATTCCATATTCAGACAATTATTTTTAAAGTTGTGGCAA
AAAGAACTGATTGTTTGATGACCGAAACTTGGAAAAAACGGATTTTGGCAAAAAGTTGAT
ATTTACAAACGGAATTTTTGTCATAACTTGGCTAAAAAATGGTCATATAGATGTAAGAAT
AACTGTTTTGAGAAACTAATTACCAGCGCTAACAATCCCTATCACTTTTTGAAGATTTAG
GGAAATCAGTTTTGGGCCAATTTTCGCATTTTTTGTAAGGGTCATAAGGGTCATCAAAAT
TTGGAAAAAATGCCCAAAAAAATTTAATTTTCATTTTTGAACACAGTTTAATTGGAAATT
TTATTACGAGCTCAACGAGGTATGGCATTCCATATTCAGACAATTATTTTTAAAGTTGTG
GCAAAAAAACTGATTGTTTGATGACCGAAATTTGGAAAAACGGATTTTTGCCAAAAAGTT
GATATTTACAAACGGAATTTTTGTCATAACTTGGCTAAAAATGGTCATATAGATGCAAGA
ATAACTGTTTTGAGAAACTAATTACCAGCGCTAACAATCCCTATCACTTTTTGAAGATTT
AGGGAAATCAGATTGGGCCAATTTTCGCATTTTTTGTAAGGGTCATAAGGGTCATCAAAA
TTTGGAAAAAATGCCCAAAAAAATTTAATTTTCATTTTTTGAACACAGTTTGATTGGAAA
TTTTATTACGAGCTCAACGAGGTATGGCATTCCATATTCAGACAATTATTTTTAAAAGTT
GTGGCAAAAAAAACTGATTGTTTGATGACCGAAACTTGGGAAAAACGGATTTTTAAAAAT
TTAATTTTCATTTTTGAACACAGTTTGATTGGAAATTTTATTACGAGCTCAACTAGGTAT
GGCATTCCATATTCAGACAATTATTTTTAAAGTTGTGGCAAAAAAACTGATTGTTTGATG
ACCGAAACTTGGAAAAACGGATTTCTGGCAAAAAGTTGATATTTACAAACGGAATTTTTG
TCATAACTTGGCTAAAAATGGTCATATAGATGTAAGAATAACTGTTTTGAGAAACTAATT
ACCAGCGCTAACAATCCCTATCACTTTTTGAAGATTTAGGGAAATCAGTTTTGGGCCAAT
TTTCGCATTTTTTTGTAAGGGTCATAAGGGTCATCAAAATTTGGAAAAAAATGCCCAAAA
AAATTTAATTTTCAATTTTTGAACACAGTTTGATTGGAAATTTTATTACGAGCTCAACGA
GGTATGGCATTCCATATTCAGACAATTATTTTTAAAAGTTGTGGCAAAAAAACTGATTGT
TTGATGACCGAAATTTGGAAAAACGGATTTTTCCCAAAAAAGTTGATATTTACAAACGGA
ATTTTTGTCATAACTTGGCTAAAAATGGTCATATAGATGCAAGAATAACTGTTTTGAGAA
ACTAATTACCAGCGCTAACAATCCCTATCACTTTTTGAAGATTTAGGGAAATCAGATTGG
GCCAATTTTCGCATTTTTTGTAAGGGTCATAAGGGTCATCAAAATTTGGAAAAAAATGCC
CAAAAAAATTTAATTTTCATTTTTGAACACAGTTTGATTGGAAATTTTATTACGAGCTCA
ACGAGGTATGGCATTCCATATTCAGACAATTATTTTTAAAGTTGTGTCAAAAAAAACTGA
TTGTTTGATGACCGAAACTTGGAAAAAACGGATTTTGGCAAAAAAGTTGATATTTACAAA
CGGAATTTTTGTCATAACTTGGCTAAAAATGGTCATATAGATGCAAGAATAACTGTTTTG
AGAAACTAATTACCAGCGCTAACGATCCCTATCACTTTTTGAAGATTTAGGGAAATCAGA
TTGGGCCAATTTTTGGCATTTTTTTGTAAGGGTCATAAGGGTCATCAAAAATTTGGAAAA
AAATGCCCAAAAAAATTTAATTTTCATTTTTGAACACAGTTTGATTGGAAATTTTATTAC
GAGCTCAACGAGGTATGGCATTCCATATTCAGACAATTATTTTTAAAGTATGTGGCAAAA
AAAACTGATTGTTTGATGACCGAAACTTGGAAAAACGGATTTTGGCCAAAAAGTTGATAT
TTACAAACGGAATTTTTGTCATAACTTGGCTAAAAATGGTCATATAGATGTAAGAATAAC
TGTTTTGAGAAAACTAATTACCAGCGCTAACAATCCCTATCACTTTTTGAAGATTTAGGG
AAATCAGTTTGGGCCAATTTTCGCATTTTTTTGTAAGGGTCATAAGGGTCATCAAAATTT
GGAAAAAATGCCCAAAAAAATTTAATTTTCATTTTTGAACACAGTTTGATTGGAAATTTT
ATTACGAGCTCAACGAGGTATGGCATTCCATATTCAGACAATTATTTTTAAAGTTGTGGC
AAAAAGAACTGATTGTTTGATGACCGAAACTTGGAAAAACGGATTTTTGGCAAAAAGTTG
ATATTTACAAACGGAATTTTTGTCATAACTTGGCTAAAAATGGTCATATAGATGTAAGAA
TAACTGTTTTGAGAAACTAATTACCAGCGCTAACAATCCCTATCACTTTTTGAAGATTTA
GGGAAATCAGTTTGGGCCAATTTTCGCAATTTTTTGTAAGGGTCATAAGGGTCATCAAAA
TTTGGAAAAAAATGCCCAAAAAAAATTTAATTTTCATTTTTGAACACAGTTTGATTGGAA
ATTTTATTACGAGCTCAACGAGGTATGGCATTCCATATTCAGACAATTATTTTTAAAGTT
GTGGCAAAAAAAAACTGATTGTTTGATGACCGAAATTTGGAAAAAACGGATTTTGGCCAA
AAAGTTGATATTTACAAACGGAATTTTTGTCATAACTTGGCTAAAAATGGTCATATAGAT
GCAAGAATAACTGTTTTGAGAAACTAATTACCAGCGCTAACGATCCCTATCACTTTTTGA
AGATTTAGGTAGATCAATTTGGCCAATTTTCGCATTTTTTGTTAAGGGTCATAAGGGTCA
TCAAAAATTTGGAAAAAAATGCCCAAAAAAATTTAATTTTCATTTTTTGAACACAGTTTG
ATTGGAAAATTTTATTACGAGCTCAACTAGGTATGGCATTCCATATTCAGACAATTATTT
TTTAAAGTTGTGGCAAAAAAACTGATTGTTTGATGACCGAAACTTGGAAAAAACGGATTT
TGGCCAAAAAGTTGATATTTACAAACGGAATTTTTGTCATAACTTGGCTAAAAAATGGTC
ATATAGATGTAAGAATAACTGTTTTGAGAAACTAATTACCAGCGCTAACAATCCCTATCA
CTTTTTGAAGATTTAGGGAAATCAGTTTGGGCCAATTTTCGCATTTTTTTGTAAGGGTCA
TATAGGGTCATCAAAATTTGGAAAAAATGCCCAAAAAAATTTAATTTTCATTTTTTGAAC
ACAGTTTAATTGGAAATTTTATTACGAGCTCAACGAGGTATGGCATTCCATATTCAGACA
ATTATTTTTAAAGTTGTGGCCAAAAAAACTGATTGTTTGATGACCGAAAATTTGGAAAAA
CGGATTTTTAAAAATTTAATTTTCATTTTTGAACACAGTTTGATTGGAAATTTTATTACG
AGCTCAACGAGGTATGGCATTCCATATTCAGACAATTATTTTTTAAAGTTGTGGCAAAAA
AACTGATTGTTTGATGACCGAAATTTGGAAAAAACGGATTTTGCCAAAAAGTTGATATTT
ACAAACGGAATTTTTGTCATAACTTGGCTAAAAATGGTCATATAGATGCAAGAATAACTG
TTTTGAGAAACTAATTACCAGCGCTAACAATCCCTATCACTTTTTGAAGATTTAGGGAAA
TCAGATTGGGCCAATTTTCGCATTTTTTGTAAGGGTCATAAGGGTCATCAAAATTTGGAA
AAAAATGCCCAAAAAAATTTAATTTTCATTTTTGAACACAGTTTGATTGGAAATTTTATT
ACGAGCTCAACGAGGTATGGCATTCCATATTCAGACAATTATTTTTAAAGTTGTGGCAAA
AAAACTGATTGTTTGATGACCGAAATTTGGAAAAAACGGATTTTGGCCAAAAAGTTGATA
TTTACAAACGGAATTTTTGTCATAACTTGGCTAAAAATGGTCATATAGATGTAAGAATAA
CTGTTTTGAGAAACTAATTACCAGCGCTAACAATCCCTATCACTTTTTGAAGATTTAGGG
AAAATCAGTTTTGGGCCAATTTTCGCATTTTTTGTAAGGGTCCATAAGGGTCATCAAAAT
TTGGAAAAAATGCCCAAAAAAATTTAATTTTCATTTTTGAACACAGTTTGATTGGAAATT
TTATTACGAGCTCAACGAGGTATGGCATTCCATATTCAGACAATTATTTTTAAAGTTGTG
GCAAAAAAACTGATTGTTTGATGACCGAAATTTGGAAAAAACGGATTTTGGCAAAAAGTT
GATATTTACAAACGGAATTTTTGTCATAACTTGGCTAAAAATGGTCATATAGATGTAAGA
ATAACTGTTTTGAGAAACTAATTACCAGCGCTAACAATCCCTATCACTTTTTGAAGATTT
AGGGAAATCAGTTTGGGCCAATTTTCGCATTTTTTGTAAGGGTCATAAGGGTCATCAAAA
TTTGGAAAAAATGCCCAAAAAAATTTAATTTTCATTTTTGAACACAGTTTGATTGGAAAT
TTTATTACGAGCTCAACGAGGTATGGCATTCCATATTCAGACAATTATTTTTAAAAGTTG
TGGCCAAAAATAACTGATTGTTTCGATGACCGAAATTTGGAAAAAACGGATTTTTGGCCA
AAAAGTTGATATTTACAAACGGAATTTTTGTCATAACTTGGCTAAAAATGGTCATATAGA
TGCAAGAATAACTGTTTTGAGAAACTAATTACCAGCGCTAACAATCCCTATCACTTTTTG
AAGATTTAGGTAAATCAGTTTTGGGCCAATTTTTGCCATTTTTTGTAAGGGTCATAAGGG
TCATCAAAATTTGGAAAAAATGCCCAAAAAAATTTAATTTTCATTTTTGAACACAGTTTG
ATTGGAAATTTTATTACGAGCTCAACGAGGTATGGCATTCCATATTCAGACAATTATTTT
TAAAGTTGTGGCAAAAAGAACTGATTGTTTGATGACCGAAATTTGGAAAAACGGATTTTG
GCAAAAAGTTGATATTTACAAACGGAATTTTTGTCATAACTTGGCTAAAAATGGTCATAT
AGATGTAAGAATAACTGTTTTGAGAAACTAATTACCAGCGCTAACAATCCCTATCACTTT
TTGAAGATTTAGGGAAATCAGTTTGGGCCAATTTTCGCATTTTTTGTAAGGGTCATAAGG
GTCATCAAAATTTGGAAAAAATGCCCAAAAAAATTTAATTTTCATTTTTGAACACAGTTT
GATTGGAAATTTTATTACGAGCTCAACGAGGTATGGCATTCCATATTCAGACAATTATTT
TTAAAGTTGTGGCAAAAAAACTGATTGTTTGATGACCGAAATTTGGAAAAAACGGATTTT
GGCAAAAAGTTGATATTTACAAACGGAATTTTTGTCATAACTTGGCTAAAAATGGTCATA
TAGATGCAAGAATAACTGTTTTGAGAAACTAATTACCAGCGCTAACAATCCCTATCACTT
TTTGAAGATTTAGGGAAATCAGTTTGGGCCCAATTTTCGCATTTTTTGTAAGGGTCATAA
GGGTCATCAAAATTTTGGAAAAAATGCCCAAAAAAATTTAATTTTCATTTTTGAACACAG
TTTGATTGGAAATTTTATTACGGAGCTCAACGAGGTATGGCATTCCATATTCAGACAATT
ATTTTTCAAAGTATGTGCCAAAAAAACTGATTGTTTCGATGACCGAAACTTTGGAAAAAC
GGATTTT
>Dmelanogaster-B-G2380-Map3#LTR/TRIM
TTTTGAAGATTTAGGGAAATCAGATTGGGCCAATTTTCGCATTTTTTGTAAGGGTCATAA
GGGTCATCAAAATTTGGAAAAAATGCCCAAAAAAATTTAATTTTCATTTTTGAACACAGT
TTGATTGGAAATTTTATTACGAGCTCAACGAGGTATGGCATTCCATATTCAGACAATTAT
TTTTCAAGGTATGTCAAAAAAACTGATTGTTTCATGACCGAAATTCGGAAAAACGAATTT
TGCCAAAAAGTTGATATTTACAAACGGAATTTTTGTCATAACTTGGCTAAAAATGGTCAT
ATAGATGCAAGAATAACTGTTTTGAGAAACTAATTACCAGCGCTAACAATCCCTATCACT
TTTTGAAGATTTAGGGAAATCCGTTTGGGCCAATTTTCGCATTTTTTGTAAGGGTCATAA
GGGTCATCAAAATTTGGAAAAAATGCCCAAAAAAATTTAATTTTCATTTTTGAACACAGT
TTAATTGGAAATTTTATTACGAGCTCAACGAGGTATGGCATTCCATATTCAGACAATTAT
TTTTAAAGTTGTGGCAAAAAAACTGATTGTTTGATGACCGAAATTTGGAAAAACGGATTT
TGCCAAAAAGTTGATATTTACAAACGGAATTTTTGTCATAACTTGGCTAAAAATGGTCAT
ATAGATGCAAGAATAACTGTTTTGAGAAACTAATTACCAGCGCTAACAATCCCTATCACT
TTTTGAAGATTTAGGGAAATCAGATTGGGCCAATTTTCGCATTTTTTGTAAGGGTCATAA
GGGTCATCAAAATTTGGAAAAAATGCCCAAAAAAATTTAATTTTCATTTTTGAACACAGT
TTGATTGGAAATTTTATTACGAGCTCAACGAGGTATGGCATTCCATATTCAGACAATTAT
TTTTAAAGTTGTGTCAAAAAAACTGATTGTTTGATGACCGAAATTCGGAAAAACGGATTT
TGCCAAAAAGTTGATATTTACAAACGGAATTTTTGTCATAACTTGGCTAAAAATGGTCAT
ATAGATGCAAGAATAACTGTTTTGAGAAACTAATTACCAGCGCTAACAATCCCTATCACT
TTTTGAAGATTTAGGGAAATCAGATTGGGCCAATTTTCGCATTTTTTGTAAGGGTCATAA
GGGTCATCAAAATTTGGAAAAAATGCCCAAAAAAATTTAATTTTCATTTTTGAACACAGT
TTGATTGGAAATTTTATTACGAGCTCAACGAGGTATGGCATTCCATATTCAGACAATTAT
TTTTAAAGTTGTGGCAAAAAAACTGATTGTTTGATGACCGAAATTCGGAAAAACGAATTT
TGCCAAAAAGTTGATATTTACAAACGGAATTTTTGTCATAACTTGGCTAAAAATGGTCAT
ATTTTTGAAGATTTAGGTAAATCAAATTTGGCCAATTTTCGCATTTTTTGTAAGGGTCAT
AAGGGTCATCAAAATTTGGAAAAAATGCCCAAAAAAATTTAATTTTCATTTTTGAACACA
GTTTGATTGGAAATTTTATTACGAGCTCAACGAGGTATGGCATTCCATATTCAGACAATT
ATTTTTAAAGTTGTGGCAAAAAAACTGATTGTTTGATGACCGAAATTCGGAAAAACGGAT
TTTGCCAAAAAGTTGATATTTACAAACGGAATTTTTGTCATAACTTGGCTAAAAATGGTC
ATATAGATGTAAGAATAACTGTTTTGAGAAACTAATTACCAGCGCTAACAATCCCTATCA
CTTTTTGAAGATTTAGGGAAATCAGTTTGGGCCAATTTTCGCATTTTTTGTAAGGGTCAT
AAGGGTCATCAAAATTTGGAAAAAATGCCCAAAAAAATTTAATTTTCATTTTTGAACACA
GTTTGATTGGAAATTTTATTACGAGCTCAACGAGGTATGGCATTCCATATTCAGACAATT
ATTTTTAAAGTTGTGGCAAAAAAACTGATTGTTTGATGACCGAAATTCGGAAAAACGGAT
TTTGCCAAAAAGTTGATATTTACAAACGGAATTTTTGTCATAACTTGGCTAAAAATGGTC
ATATAGATGTAAGAATAACTGTTTTGAGAAACTAATTACCAGCGCTAACAATCCCTATCA
CTTTTTGAAGATTTAGGGAAATCAGATTGGGCCAATTTTCGCATTTTTTGTAAGGGTCAT
AAGGGTCATCAAAATTTGGAAAAAATGCCCAAAAAAATTTAATTTTCATTTTTGAACACA
GTTTGATTGGAAATTTTATTACGAGCTCAACGAGGTATGGCATTCCATATTCAGACAATT
ATTTTTAAAGTTGTGGCAAAAAAACTGATTGTTTGATGACCGAAATTCGGAAAAACGGAT
TTTGGCAAAAAGTTGATATTTACAAACGGAATTTTTGTCATAACTTGGCTAAAAATGGTC
ATATTTTTGAAGATTTAGGGAAATCAGATTGGGCCAATTTTCGCATTTTTTGTAAGGGTC
ATAAGGGTCATCAAAATTTGGAAAAAATGCCCAAAAAAATTTAATTTTCATTTTTGAACA
CAGTTTGATTGGAAATTTTATTACGAGCTCAACGAGGTATGGCATTCCATATTCAGACAA
TTATTTTTAAAGTTGTGTCAAAAAAACTGATTGTTTGATGACCGAAATTCGGAAAAACGG
ATTTTGCCAAAAAGTTGATATTTACAAACGGAATTTTTGTCATAACTTGGCTAAAAATGG
TCATATAGATGCAAGAATAACTGTTTTGAGAAACTAATTACCAGCGCTAACAATCCCTAT
CACTTTTTGAAGATTTAGGGAAATCAGATTGGGCCAATTTTCGCATTTTTTGTAAGGGTC
ATAAGGGTCATCAAAATTTGGAAAAAATGCCCAAAAAAATTTAATTTTCATTTTTGAACA
CAGTTTGATTGGAAATTTTATTACGAGCTCAACGAGGTATGGCATTCCATATTCAGACAA
TTATTTTTCAAGTAATGTCAAAAAAACTGATTGTTTCATGACCGAAATTCGGAAAAACGA
ATTTTGCCAAAAAGTTGATATTTACAAACGGAATTTTTGTCATAACTTGGCTAAAAATGG
TCATATAGATGCAAGAATAACTGTTTTGAGAAACTAATTACCAGCGCTAACAATCCCTAT
CACTTTTTGAAGATTTAGGTAGATCAATTTTTGCATTTTTTGTAAGGGTCATAAGGGTCA
TCAAAATTTGGAAAAAATGCCCAAAAAAATTTAATTTTCATTTTTGAACACAGTTTGATT
GGAAATTTTATTACGAGCTCAACGAGGTATGGCATTCCATATTCAGACAATTATTTTTAA
AGTTGTGGCAAAAAAACTGATTGTTTGATGACCGAAACTCGGAAAAACGAATTTTGGCAA
AAATTTGATATTTACAAACGGAATTTTCGTCATAACTTGGCTAAAAATGGTCATATTTTT
TTTGTAAGGGTCATAAGGGTCATCAAAATTTGGAAAAAATGCCCAAAAAAAAAATTTAAT
TTTCATTTTTGAACACAGTTTGATTGGAAATTTTATTACGAGCTCAACGAGGTATGGCAT
TCCATATTCAGACAATTATTTTTAAAGTTGTGGCAAAAAAACTGATTGTTTGATGACCGA
AATTCGGAAAAACGGATTTCTCCAAAAAGTTGATATTTACAAACGGAATTTTTGTCATAA
CTTGGCTAAAAATGGTCATATAGATGCAAGAATAACTGTTTTGAGAAACTAATTACCAGC
GCTAACAATCCCTATCACTTTTTGAAGATTTAGGGAAATCAGATTGGGCCAATTTTCGCA
TTTTTTGTAAGGGTCATAAGGGTCATCAAAATTTGGAAAAAATGCCCAAAAAAATTTAAT
TTTCATTTTTGAACACAGTTTGATTGGAAATTTTATTACGAGCTCAACGAGGTATGGCAT
TCCATATTCAGACAATTATTTTTAAAGTTGTGTCAAAAAAACTGATTGTTTGATGACCGA
AATTCGGAAAAACGAATTTTGGCAAAAAGTTGATATTTACAAACGGAATTTTTGTCATAA
CTTGGCTAAAAATGGTCATATTTTTGAAGATTTAGGGAAATCAGATTGGGCCAATTTTCG
CATTTTTTGTAAGGGTCATAAGGGTCATCAAAATTTGGAAAAAATGCCCAAAAAAATTTA
ATTTTCATTTTTGAACACAGTTTGATTGGAAATTTTATTACGAGCTCAACGAGGTATGGC
ATTCCATATTCAGACAATTATTTTTAAAGTTGTGTCAAAAAAACTGATTGTTTGATGACC
GAAATTCGGAAAAACGGATTTTGCCAAAAAGTTGATATTTACAAACGGAATTTTTGTCAT
AACTTGGCTAAAAATGGTCATATAGATGTAAGAATAACTGTTTTGAGAAACTAATTACCA
GCGCTAACAATCCCTATCACTTTTTGAAGATTTAGGGAAATCAGTTTGTGCCAATTTTCC
CATTTTTTGTAAGGGTCATAAGGGTCATCAAAATTTGGAAAAAATGCCCAAAAAAATTTA
ATTTTCATTTTTGAACACAGTTTGATTGGAAATTTTATTACGAGCTCAACGAGGTATGGC
ATTCCATATTCAGACAATTATTTTTAAAGTTGTGGCAAAAAAACTGATTGTTTGATGACC
GAAATTCGGAAAAACGGATTTTGCCAAAAAGTTGATATTTACAAACGGAATTTTTGTCAT
AACTTGGCTAAAAATGGTCATATAGATGTAAGAATAACTGTTTTGAGAAACTAATTACCA
GCGCTAACAATCCCTATCACTTTTTGAAGATTTAGGGAAATCAGATTGGGCCAATTTTCG
CATTTTTTGTAAGGGTCATAAGGGTCATCAAAATTTGGAAAAAATGCCCAAAAAAATTTA
ATTTTCATTTTTGAACACAGTTTGATTGGAAATTTTATTACGAGCTCAACGAGGTATGGC
ATTCCATATTCAGACAATTATTTTTAAAGTTGTGGCAAAAAAACTGATTGTTTGATGACC
GAAATTCGGAAAAACGGATTTTGGCAAAAAGTTGATATTTACAAACGGAATTTTTGTCAT
AACTTGGCTAAAAATGGTCATATTTTTGAAGATTTAGGTAAATCAAATTGGTCCAATTTT
CGCATTTTTTGTAAGGGTCATAAGGGTCATCAAAATTTGGAAAAAATGCCCAAAAAAATT
TAATTTTCATTTTTGAACACAGTTTGATTGGAAATTTTATTACGAGCTCAACGAGGTATG
GCATTCCATATTCAGACAATTATTTTTAAAGTTGTGTCAAAAAAACTGATTGTTTGATGA
CCGAAATTTGGAAAAACGGATTTTGCCAAAAAGTTGATATTTACAAACGGAATTTTTGTC
ATAACTTGGCTAAAAATGGTCATATAGATGTAAGAATAACTGTTTTGAGAAACTAATTAC
CAGCGCTAACAATCCCTATCACTTTTTGAAGATTTAGGTAAATCAGATTGGCAATTTTCG
CATTTTTTGTAAGGGTCATAAGGGTCATCAAAATTTGGAAAAAATGCCCAAAAAAATTTA
ATTTTCATTTTTGAACACAGTTTGATTGGAAATTTTATTACGAGCTCAACGAGGTATGGC
ATTCCATATTCAGACAATTATTTTTAAAGTTGTGGCAAAAAAACTGATTGTTTGATGACC
GAAATTTGGAAAAAACGGATTTTGCCAAAAAGTTGATATTTACAAACGGAATTTTTGTCA
TAACTTGGCTAAAAATGGTCATATAGATGTAAGAATAACTGTTTTGAGAAACTAATTACC
AGCGCTAACAATCCCTATCACTTTTTGAAGATTTAGGGAAATCGATTGGGCCAATTTTCG
CATTTTTTGTAAGGGTCATAAGGGTCATCAAAATTTGGAAAAAATGCCCAAAAAAATTTA
ATTTTCATTTTTGAACACAGTTTGATTGGAAATTTTATTACGAGCTCAACGAGGTATGGC
ATTCCATATTCAGACAATTATTTTTAAAGTTGTGGCAAAAAAACTGATTGTTTGATGACC
GAAATTCGGAAAAACGGATTTTGCCAAAAAGTTGATATTTACAAACGGAATTTTTGTCAT
AACTTGGCTAAAAATGGTCATATAGATGTAAGAATAACTGTTTTGAGAAACTAATTACCA
GCGCTAACAATCCCTATCACTTTTTGAAGATTTAGGGAAATCAGTTTGGGCCAATTTTCG
CATTTTTTGTAAGGGTCATAAGGGTCATCAAAATTTGGAAAAAATGCCCAAAAAAATTTA
ATTTTCATTTTTGAACACAGTTTGATTGGAAATTTTATTACGAGCTCAACGAGGTATGGC
ATTCCATATTCAGACAATTATTTTTAAAGTTGTGGCAAAAAAACTGATTGTTTGATGACC
GAAATTTGGAAAAACGGATTTTGCCAAAAAGTTGATATTTACAAACGGAATTTTTGTCAT
AACTTGGCTAAAAATGGTCATATTTTTGAAGATTTAGGGAAATCAGATTGGGCCAATTTT
CGCATTTTTTGTAAGGGTCATAAGGGTCATCAAAATTTGGAAAAAATGCCCAAAAAAATT
TAATTTTCATTTTTGAACACAGTTTGATTGGAAATTTTATTACGAGCTCAACGAGGTATG
GCATTCCATATTCAGACAATTATTTTTAAAGTTGTGTCAAAAAAACTGATTGTTTGATGA
CCGAAATTCGGAAAAACGAATTTTGCCAAAAAGTTGATATTTACAAACGGAATTTTTGTC
ATAACTTGGCTAAAAATGGTCATATAGATGCAAGAATAACTGTTTTGAGAAACTAATTAC
CAGCGCTAACAATCCCTATCACTTTTTGAAGATTTAGGTAAATCAGTTTGGGCAATTTTC
GCATTTTTTGTAAGGGTCATAAGGGTCATCAAAATTTGGAAAAAATGCCCAAAAAAATTT
AATTTTCATTTTTGAACACAGTTTGATTGGAAATTTTATTACGAGCTCAACGAGGTATGG
CATTCCATATTCAGACAATTATTTTTAAAGTTGTGGCAAAAAAACTGATTGTTTGATGAC
CGAAATTTGGAAAAACGGATTTTGCCAAAAAGTTGATATTTACAAACGGAATTTTTGTCA
TAACTTGGCTAAAAATGGTCATATTTTTGAAGATTTAGGGAAATCAGATTGGGCCAATTT
TCGCATTTTTTGTAAGGGTCATAAGGGTCATCAAAATTTGGAAAAAATGCCCAAAAAAAT
TTAATTTTCATTTTTGAACACAGTTTGATTGGAAATTTTATTACGAGCTCAACGAGGTAT
GGCATTCCATATTCAGACAATTATTTTTAAAGTTGTGTCAAAAAAACTGATTGTTTGATG
ACCGAAATTCGGAAAAACGAATTTTGGCCAAAAAGTTGATATTTACAAACGGAATTTTTG
TCATAACTTGGCTAAAAATGGTCATATAGATGCAAGAATAACTGTTTTGAGAAACTAATT
ACCAGCGCTAACAATCCCTATCACTTTTTGAAGATTTAGGTAGATCAATTTGGGCCAATT
TTCGCATTTTTTGTAAGGGTCATAAGGGTCATCAAAATTTGGAAAAAATGCCCAAAAAAA
TTTAATTTTCATTTTTGAACACAGTTTGATTGGAAATTTTATTACGAGCTCAACGAGGTA
TGGCATTCCATATTCAGACAATTATTTTTAAAGTTGTGGCAAAAAAACTGATTGTTTGAT
GACCGAAATTTGGAAAAAACGGATTTTGGCCAAAAAGTTGATATTTACAAACGGAATTTT
TGTCATAACTTGGCTAAAAATGGTCATATAGATGTAAGAATAACTGTTTTGAGAAACTAA
TTACCAGCGCTAACAATCCCTATCACTTTTTGAAGATTTAGGGAAATCAGTTTGGGCCAA
TTTTCCCATTTTTTGTAAGGGTCATAAGGGTCATCAAAATTTGGAAAAAATGTCCAAAAA
AATTTAATTTTCATTTTTGAACACAGTTTGATTGGAAATTTTATTACGAGCTCAACGAGG
TATGGCATTCCATATTCAGACAATTATTTTTAAAGTTATGTCAAAAAAACTGATTGTTTC
ATGACCGAAATTCGGAAAAACGGATTTTGCCAAAAAGTTGATATTTACAAACGGAATTTT
CGTCATAACTTGGCTAAAAATGGTCATATTTTTGAAGATTTAGGGAAATCAGATTGGGCC
AATTTTCGCATTTTTTGTAAGGGTCATAAGGGTCATCAAAATTTGGAAAAAATGCCCAAA
AAAATTTAATTTTCATTTTTGAACACAGTTTGATTGGAAATTTTATTACGAGCTCAACGA
GGTATGGCATTCCATATTCAGACAATTATTTTTAAAGTTGTGGCAAAAAAACTGATTGTT
TGATGACCGAAACTTGGAAAAACGGATTTTGCCAAAAAGTTGATATTTACAAACGGAATT
TTTGTCATAACTTGGCTAAAAATGGTCATATAGATGTAAGAATAACTGTTTTGAGAAACT
AATTACCAGCGCTAACAATCCCTATCACTTTTTGAAGATTTAGGGAAATCAGATTGGGCC
AATTTTCGCATTTTTTGTAAGGGTCATAAGGGTCATCAAAATTTGGAAAAAATGCCCAAA
AAAAATTTAATTTTCATTTTTGAACACAGTTTGATTGGAAATTTTATTACGAGCTCAACG
AGGTATGGCATTCCATATTCAGACAATTATTTTTAAAGTTGTGGCAAAAAAAACTGATTG
TTTGATGACCGAAATTCGGAAAAACGGATTTTGCCAAAAAGTTGATATTTACAAACGGAA
TTTTTGTCATAACTTGGCTAAAAATGGTCATTTTTGAAGATTTAGGGAAATAGATGGCCA
ATTTTCGCATTTTTTGTAAGGGTCATAAGGGTCATCAAAATTTGGAAAAAATGCCCAAAA
AAATTTAATTTTCATTTTTGAACACAGTTTGATTGGAAATTTTATTACGAGCTCAACGAG
GTATGGCATTCCATATTCAGACAATTATTTTTAAAGTTGTGGCAAAAAAACTGATTGTTT
GATGACCGAAAACTTGGAAAAAACGGATTTTGGCAAAAAGTTGATATTTACAAACGGAAT
TTTTGTCATAACTTGGCTAAAAATGGTCATATAGATGTAAGAATAACTGTTTTGAGAAAC
TAATTACCAGCGCTAACAATCCCTATCACTTTTTGAAGATTTAGGGAAATCAGTTTGGGC
CAATTTTCGCATTTTTTGTAAGGGTCATAAGGGTCATCAAAATTTGGAAAAAATGCCCAA
AAAAATTTAATTTTCATTTTTGAACACAGTTTGATTGGAAATTTTATTACGAGCTCAACG
AGGTATGGCATTCCATATTCAGACAATTATTTTTAAAGTTGTGGCAAAAAAACTGATTGT
TTGATGACCGAAATTTGGAAAAACGGATTTTGCCAAAAAGTTGATATTTACAAACGGAAT
TTTTGTCATAACTTGGCTAAAAATGGTCATATAGATGCAAGAATAACTGTTTTGAGAAAC
TAATTACCAGCGCTAACAATCCCTATCACTTTTTGAAGATTTAGGGAAATCAGATTGGGC
CAATTTTCGCATTTTTTGTAAGGGTCATAAGGGTCATCAAAATTTGGAAAAAATGCCCAA
AAAAATTTAATTTTCATTTTTGAACACAGTTTGATTGGAAATTTTATTACGAGCTCAACG
AGGTATGGCATTCCATATTCAGACAATTATTTTTCAAGGTATGTCAAAAAAACTGATTGT
TTCATGACCGAAATTCGGAAAAAACGAATTTTGCCAAAAAGTTGATATTTACAAACGGAA
TTTTTGTCATAACTTGGCTAAAAATGGTCATATAGATGTAAGAATAACTGTTTTGAGAAA
CTAATTACCAGCGCTAACAATCCCTATCACTTTTTGAAGATTTAGGGAAATCAGATTGGG
CCAATTTTCGCATTTTTTGTAAGGGTCATTAAGGGTCATCAAAATTTGGAAAAAATGCCC
AAAAAAATTTAATTTTCATTTTTGAACACAGTTTGATTGGAAATTTTATTACGAGCTCAA
CGAGGTATGGCATTCCATATTCAGACAATTATTTTTAAAGTTGTGGCAAAAAAAAACTGA
TTGTTTGATGACCGAAATTCGGAAAAACGAATTTTGGCAAAAAGTTGATATTTACAAACG
GAATTTTTGTCATAACTTGGCTAAAAATGGTCATATTTTTGAAGACTTAGGAAAATCAGA
TTGTGCCAATTTTCGCATTTTTTGTAAGGGTCATAAAGGGTCATCAAAATTTGGAAAAAA
TGCCCAAAAAAATTTAATTTTCATTTTTGAACACAGTTTGATTGGGAAATTTTATTACGA
GCTCAACGAGGTATGGCATTCCATATTCAGACAATTATTTTTAAAAGTTGTGGCAAAAAA
ACTGATTGTTTGATGACCGAAAATTGGAAAAAACGGATTTTGGCCAAAAAGTTGATATTT
ACAAACGGAATTTTCGTCATAACTTGGCTAAAAATGGTCATATAGATGTAAGAATAACTG
TTTTGAGAAACTAATTACCAGCGCTAACAATCCCTATCACTTTTTGAAGATTTAGGGAAA
TCAGTTTGGGCCAATTTTCCCATTTTTTGTAAGGGTCATAAGGGTCATCAAAATTTGGAA
AAAATGTCCAAAAAAATTTAATTTTCATTTTTTGAACACAGTTTGATTGGAAATTTTATT
ACGAGCTCAACGAGGTATGGCATTCCATATTCAGACAATTATTTTTAAAGTTGTGGACAA
AAAAACTGATTGTTTGATGACCGAAAATTTGGAAAAAACGGATTTTTGCCAAAAAGTTGA
TATTTACAAACGGAATTTTTGTCATAACTTGGCTAAAAATGGTCATATAGATGCAAGAAT
AACTGTTTTGAGAAACTAATTACCAGCGCTAACAATCCCTATCACTTTTTGAAGATTTAG
GGAAATCAGATTGGCCAATTTTCGCATTTTTTGTAAGGGTCATAAGGGTCATCAAAATTT
GGAAAAAATGCCCAAAAAAAAATTTAATTTTCATTTTTGAACACAGTTTGATTGGAAATT
TTATTACGAGCTCAACGAGGTATGGCATTCCATATTCAGACAATTATTTTTAAAGTTGTG
GCAAAAAAACTGATTGTTTGATGACCGAAATTCGGAAAAAACGGATTTTGGCAAAAAGTT
GATATTTACAAACGGAATTTTTGTCATAACTTGGCTAAAAATGGTCATATTTTTGAAGAT
TTAGGGAAATCAGATTGGTCCAATTTTCGCATTTTTTGTAAGGGTCATAAGGGTCATCAA
AATTTGGAAAAAATGCCCCAAAAAAATTTAATTTTCATTTTTGAACACAGTTTGATTGGA
AATTTTATTACGAGCTCAACGAGGTATGGCATTCCATATTCAGACAATTATTTTTAAAGT
TGTGGCAAAAAAACTGATTGTTTGATGACCGAAATTTGGAAAAAACGAATTTTGCCAAAA
AGTTGATATTTACAAACGGAATTTTTGTCATAACTTGGCTAAAAATGGTCATATAGATGT
AAGAATAACTGTTTTGAGAAACTAATTACCAGCGCTAACAATCCCTATCACTTTTTGAAG
ATTTAGGGAAATCCGTTTGGGCCAATTTTCGCATTTTTTGTAAGGGTCATAAGGGTCATC
AAAATTTGGAAAAAAATGCCCAAAAAAATTTAATTTTCATTTTTGAACACAGTTTAATTG
GAAATTTTATTACGAGCTCAACGAGGTATGGCATTCCATATTCAGACAATTATTTTTTAA
AGTTGTGGCAAAAAAACTGATTGTTTGATGACCGAAATTTGGAAAAAACGGATTTTGCCA
AAAAGTTGATATTTACAAACGGAATTTTTGTCATAACTTGGCTAAAAATGGTCATATAGA
TGTAAGAATAACTGTTTTGAGAAACTAATTACCAGCGCTAACAATCCCTATCACTTTTTG
AAGATTTAGGGAAATCAGATTGGGCCAATTTTCGCATTTTTTGTAAGGGTCATAAGGGTC
ATCAAAATTTGGAAAAAATGCCCAAAAAAATTTAATTTTCATTTTTGAACACAGTTTGAT
TGGAAATTTTATTACGAGCTCAACGAGGTATGGCATTCCATATTCAGACAATTATTTTTC
AAGGTATGTCAAAAAAACTGATTGTTTCATGACCGAAATTCGGAAAAACGAATTTTGCCA
AAAAGTTGATATTTACAAACGGAATTTTTGTCATAACTTGGCTAAAAATGGTCATATAGA
TGCAAGAATAACTGTTTTGAGAAACTAATTACCAGCGCTAACAATCCCTATCACTTTTTG
AAGATTTAGGAAAATCAGATTGGGCCAATTTTCGCATTTTTTGTAAGGGTCATAAGGGTC
ATCAAAATTTGGAAAAAATGCCCAAAAAAATTTAATTTTCATTTTTGAACACAGTTTGAT
TGGAAATTTTATTACGAGCTCAACGAGGTATGGCATTCCATATTCAGACAATTATTTTTA
AAGTTGTGGCAAAAAAAACTGATTGTTTGATGACCGAAATTTGGAAAAAACGAATTTTGG
CAAAAAGTTGATATTTACAAACGGAATTTTTGTCATAACTTGGCTAAAAATGGTCATATT
TTTGAAGATTTAGGAAAATCAGATTGTGCCAATTTTCGCATTTTTTGTAAGGGTCATAAG
GGTCATCAAAATTTGGAAAAAAATGCCCAAAAAAAATTTAATTTTCATTTTTGAACACAG
TTTGATTGGAAATTTTATTACGAGCTCAACGAGGTATGGCATTCCATATTCAGACAATTA
TTTTTAAAGTTGTGGCAAAAAAACTGATTGTTTGATGACCGAAATTTGGAAAAACGGATT
TTGGCAAAAAGTTGATATTTACAAACGGAATTTTTGTCATAACTTGGCTAAAAATGGTCA
TATAGATGTAAGAATAACTGTTTTGAGAAACTAATTACCAGCGCTAACAATCCCTATCAC
TTTTTGAAGATTTAGGGAAATCAGTTTGGGCCAATTTTCGCCATTTTTTGTAAGGGTCAT
AAGGGTCATCAAAATTTGGAAAAAATGCCCAAAAAAATTTAATTTTCATTTTTGAACACA
GTTTGATTGGAAATTTTATTACGAGCTCAACGAGGTATGGCATTCCATATTCAGACAATT
ATTTTTAAAAGTTGTGGCAAAAAAAACTGATTGTTTGATGACCGAAATTCGGAAAAACGG
ATTTTGGCAAAAAGTTGATATTTACAAACGGAATTTTTGTCATAACTTGGCTAAAAATGG
TCATATAGATGTAAGAATAACTGTTTTGAGAAACTAATTACCAGCGCTAACAATCCCTAT
CACTTTTTGAAGATTTAGGGAAATCAGTTTGGGCCAATTTTCGCATTTTTTGTAAGGGTC
ATAAGGGTCATCAAAATTTGGAAAAAATGTCCAAAAAAATTTAATTTTCATTTTTGAACA
CAGTTTGATTGGAAATTTTATTACGAGCTCAACGAGGTATGGCATTCCATATTCAGACAA
TTATTTTTAAAGTTGTGGCAAAAAAAACTGATTGTTTGATGACCGAAATTTGGAAAAACG
GATTTTGGCAAAAAGTTGATATTTACAAACGGAATTTTTGTCATAACTTGGCTAAAAATG
GTCATAT
>Dmelanogaster-B-G1067-Map5#LINE
TTTGTAACTCCCAGCATTTTTCCTCCGCTCATCATACCCGTTTTCAAAAGCAAGGCAGCT
CAATCTGTTTATGAAATGGACCCCCCCGCCAAAGCCAGAAATGGACCCGCCGCCAGCCGT
TACCCTGCAGCATCAATGTCTCTGCTCGCAGCGCAGCGGCGCCAACCGGGATCGCCCCCC
TACCCCTCAAAACACAGATACAGAGCTGCCTCCATGGAAAATCGTGCCCCAGAGCCGTAG
AGCGCCCCCTATAATCGTCAATGATGTGAAGGAAATTGTCCCACTACTGGAAAAGCTGAA
CTACACAGCAGGAGTCTCCAGCTATACCACCAGGGCTATAAAAGTAAACGGGGTCAGGAT
CCAGGCCAAGGATATGACCGCCTACAACAAAATTAAAGAAGTCCTGGTGGCCAACGGATT
TCCTTTATTCACAAACAAGCCCAAGTCCGAGAGAGGCTTCCGAGTCATCATCATACACCT
CCATCATTCCACACCATGCTCGTGGATAGTCGAGGAGCTGCTGAAGCTCGGATTCCAAGC
GCGCTTCGTCAGAAACATGAAGAATCCAGCTACAGGTGGTCCCATGCGAATGTTTGAAGT
GGAGATCATCATGACCAAGGATGGCAGCCATGAAAAAATTATCTCACTCAAACAAATCGG
TGGGCAATAGGTGGATATTGAAAGGAAAAACAGGACACGGTCCAGTGCTACAGATGGCAG
GGCTTCATGCATGTTAAAAAGATGAATGAAATGCGCTGGCGACCACCAATCATCCTGTTG
CGCCAAACCAAGAACCACCCCCGCCACCTGCGTAAACTGCTCTGGAGGTCACATTAGTGC
TTACAAGGGATGTCCTGCTTACAAGGCCGAAAAACAAAAGCTTGCGGGAAACAACATGGA
CATAAACAAAATACAGACAATTAAAGACGCAACACATAACCCTTATAGACGTCAAGGCCC
CCCTCCACGTAATAACACCCCTCGGCTGCCACACAGCTCAGCAATCCTGAGCAGATCAAT
CGCCGAAGCTCGCTAGGAGGCAGCCAGAAAGTCGATGTTAAATCCTTTCCGGCAAAATAT
GAACGACAGAAGACCACTTTTCTCCTCCCATGACACGGCCATTCAGAAGCGACTGAATAA
ATGGCGCTAAAACACAAACAAAATACCCAAAAAGGGTAGGATAGCCTCAAAGGACAACGC
AATACCACCGGAAAACTATCCAACCCAAGCTACCCAGCGCAAAGACATCTGGAAAAATAC
CAGGACATGC
>Dmelanogaster-B-G4032-Map3#LTR/Gypsy
AACGTCGATTGGTAAGGATGGTTAAAAAAGGCTTGAGAGACGGGATAACGCGATACGTAT
ATGCGATGGAGGTGTTCACCGTTGATGAGCTTCGTGAGGAGTGCGTTGAGGTTCATATGG
GCAGCAGGGTAAAATGCGGGTGAATGAGGTGCAGGGCCACGATGAAAACGACGATCCGGC
CCAGACCCCGAGCCACAGCGGGAGCAGGATGCTGGAACTGTGGGAGCCTGGAGCATTGTT
TCTGGGATTGCACAGCGGTGGTTTTGCAATCGTTTTGGACGACCGGACACGGTGTCACCA
AAATGTCCCGATGGCGCGGAAAACGTCCGGCTGGGAAATCCGAGAGCTGGAGGGATTTGC
CCAGGCACGAATCATGCAGAGCAATCGTGGAGAGAGGATTGGGTAATTCTAAGTCAAGGC
TACGATTCTAACCAGCGGAAGAACGGATACGACGGTATTTAGAGGCCCAAAATCGGATAT
TTACGGAACACCAAATGAGCCGCATGCGACTAGTTTCGAGGAAGGTGAAAAAGGCGAGGG
ACCGCTTCAAGATTAGGAGATCTAAGCGACGTCAGGT
>Dmelanogaster-B-R687-Map12#LTR/LARD
GCATATATGCAAATTTTGATGAACCCCCCTTTCAAAAAATGCGAAAATTAACCCAAAAAT
TGATTTCCCTAAATCCTTCAAAAAGTAAATAACAACTTTTTGGCAAAATCCGTTTCCCTA
ATTTCGGTCATTAAATAATCAGTTTTTTTGCCACAACTTTAAAAATAATTGTCTGAATAT
GAAATGTCATACCTCGCTGAGCTCGTAATTAAATTTCCAATGAAACTGTGTTCAACAATA
AAAATTACATTTTTTTGGCATATTTTGCAAATTTTGATGAACCCCACTATCAAAAAATGC
GAAAATTAACCCAAAAATTGATTTCCCTAAATCCTTCAAAAAGTAAATAACAACTTTTTG
GCAAAATCCGTTTCTCCTAATTTCGGTCATTAAATAATCAGTTTTTTTGCCACAACTTTA
AAAATAATTGTCTGAAAATGGAATGTCATACCTCGCTGAGCTCATAATTAAATTTCCAAT
CAAACTGTGTTCAAAAAAGAAAAAAATTACATTTTTTTGGCATATATGCAAATTTTGATG
AATCCCCCTTTCAAAAAATGCGAAAATTAACACAAAAATTGATTTCCCTAAATCCTTCAA
AAAGTAAATAACAACTTTTTGGCAAAATCCGATTCCCTAATTTCGGTCATTAAATAATCA
GTTTTTTTGCCACAACTTTAAAAATAATTGTCTGAATATGAAATGTCATACCTCGCTGAG
CTCGTAATTAAATTTCCAATGAAACTGTGTTCAACAATGAAAATTACATTTTTTCGGCAT
ATTTGCAAATTTTGATGAACCCCCCTTTCAAAAAATGCGAAAATTAACCCAAAAATTGAT
TTCCCTAAATCCTTCAAAAAGTAAATAACAACTTTTTGGCAAAATCCGTATCCCTAATTT
CGGTCATTAAATAATCAGTTTTTTTGCCACAACTTTAAAAATAATTGTCTGAAAATGGAA
TGTCATACCTCGCTGAGCTCGTAATTAAATTTCCAATGAAACTGTGTTCAACAATGAAAA
TTACATTTTTTTGGCATATCTTTCAAATTTTGATGACCCCCACTAGCAAAAAATGCGAAA
ATTAACCCAAATAATGATTTCCCTAAATCCTTCCAAAAGTAAATATTAACTTTTTGGCAA
AATCCGTTTTTCCAAATTTCGGTCATTAAATAATCAGTTTTTTGCCACAACTTTTAAAAT
AATTGTCTGAAAATGGAATGTCATATCTCGATGAGCTCATAATTAAATTTACAATCAAAC
TGTGTTCAAAAAAGAGAAAAATAACATTTTTTTGGCATATTTGCAAATTTTGATGAACCC
CCCTTTCAAAAAATGCGAAAATGTACCCAAATAATGATTTCCCTAAATCCTTCAAAAAGG
AAATATTAACTTTTTGGCAAAATCCGTTTTTCCAAATTTCGGTCATTAAATAATCAGTTT
TTTTGCCACAACTTTTAAAATAATTGTCTGAAAATGGAATGTCATACCTCGATGAGCTCA
TAATTAAATTTCCAATGAAACTGTGTTCAACAACGAAAATTACATTTTTTTTGGCATATC
TTTCAAATTTTGATGACCCCCACTAGCAAAAAATGCGAAAATTAACCCAAATAATGATTT
CCCTAAATCCTTCCAAAAGTAAATATTAACTTTTTGGCAAAATCCATTTTCCCAAATTTC
GGTCATTAAATAATCAGTTTTTTGCCACAACTTTTAAAATAATTGTCTGAAAATGGAATG
TCATATCTCGATGAGCTCATAATTAAATTTACAATCAAACTGTGTTCGAAAAAGAGAAAA
CTAACATTTTTTTGGCATATTTGCAAATTTTGATGAACCCCCCTTTCAAAAAATGCGAAA
ATTTACACAAAAAATGATTTCCCTAAATCCTTCAAAAAGTAAATAATAACTTTTTGGCAA
AATCCGTTTCTCCAAATTTCGGTCATTAAATAATCAGTTTTTTTGCCACAACTTTAAAAA
TAATTGTCTGAATATGGAATGTCATACCTCGCTGAGCTCGTAATTAAATTTCCAATGAAA
CTGTGTTCAACAATGAAAATTACATTTTTTCGGCATATCTTTCAAATTTTGATGACCCCC
ACTAACAAAAAATGCGAAAATTAACCCAAATAATGATTTTCCTAAATCCTTCCAAAAGGA
AATATTAACTTTTTGGCAAAATCCGTTTTTCCAAATTTCGGTCATTAAATAATCAGTTTT
TTTGCCACAACTTTAAAAATAATTGTCTAAATATGGAATGTCATACCTCGCTGAGCTCGT
AACTAAATTTCCAATGAAACTGAGTTCAACACTGAAAATTACATTTTTTTGGCATATTTT
GCAAATTTTGATGACCCCCCTTTCAAAAAATGCGAAAATGAACCCAAAAATTGATTTCCC
TAAATCCTTCAAAAAGGAAATATTAAATTTTTGGCAAAATCCGTATCTCCAAATTTCGGT
CATTAAATAATCAGTTTTTTTGCCACAACTTTAAAAATAATTGTCTGAATATGGAATGTC
ATACCTCGCTGAGCTCGTAATTAAATTTCCAATGAAACTGTGTTCAACAATGAAAATTAC
ATTTTTTTGGCATATTATGCAAATTTTGATGAACACCACTTTCAAAAAATGCGAAAATTA
ACCCAAAAATTGATTTCCCTAAATCCTTCAAAAAGTAAATAACAACTTTTTGGCAAAATC
CAATTCCCTAATTTCGGTCATTAAATAATCAGTTTTTTTGCCACAACTTTAAAAATAATT
GTCTGAATATGAAATGTCATACCTCGCTGAGCTCGTAATTAAATTTCCAATGAAACTGTG
TTCAACAATGAAAATTACATTTTTTTGGCATATCTTCCAAATTTTGATGACCCCCCCTTT
CAAAAAATGCGAAAATGTACCCAAAAAATGATTTCCCTAAATCCTTCAAAAAGTAAATAT
CAACTTTTTGGCAAAATCCGTTTTTCCAAATTTCGGTCATTAAATAATCAGTTTTTTTGC
CACAACTTTAAAAATAATTGTCTGAATATGGAATGTCATACCTCGCTGAGCTCGTAATTA
AATTTCCAATGAAACTGTGTTCAACAATGAAAATTACATTTTTTTGGCATATATGCAAAT
TTTGATGAACCCCCCTTTCAAAAAATGCGAAAATTAACCCAAAAATTGATTTCCCTAAAT
CCTTCAAAAAGTAAATATTAACTTTTTGGCAAAATCCGTTTCTCCTAATTTCGGTCATTA
AATAATCAGTTTTTTTTGCCACAACTTTAAAAATAATTGTCTGAATATGGAATGTCATAC
CTCGCTGAGCTCGTAATTAAATTTCCAATAAAACTGTGTTCAACAATGAAAATTACATTT
TTTTGGCATATTATGCAAATTTTGATGAACCCCCCTTTCAAAAAATGCGAAAATTAACCC
AAAAATTGATTTCCCTAAATCCTTCAAAAAGTAAATAACAACTTTTTGGCAAAATCCGAT
TCCCTAATTTCGGTCATTAAATAATCAGTTTTTTTGCCACAACTTTAAAATTAATTGTCT
GAATATGGAATGTCATACCTCGCTGAGCTCGTAATTAAATTTCCAATAAAACTGTGTTCA
ACAATGAAAATTACATTTTTTTCGGCATATATTGCAAATTTTGATGAACCCCCCTTTCAA
AAAATGCGAAAATTAACCCAAAAATTGATTTCCCTAAATCCTTCAAAAAGTAAATAACAA
CTTTTTGGCAAAATCCGTTTTTCCCTAATTTCGGTCATTAAATAATCAGTTTTTTTGCCA
CAACTTTAAAAATAATTGTCTGAATATGGAATGTCATACCTCGCTGAGCTCGTAATTAAA
TTTCCAATGAAACTGTGTTCAACAATGGAAAAATTACATTTTTTCGGCATATATTGCAAA
TTTTGATGAACCCCCCTTTCAAAAAAATGCGAAAATTAACCCAAAAAATGATTTCCCTAA
ATCCTTCAAAAAGTAAATAACAACTTTTTGGCAAAATCCGATTCCCTAATTTCGGTCATT
AAATAATCAGTTTTTTTGCCACAACTTTAAAATTAATTGTCTGAATATGAAATGTCATAC
CTCGCTGAGCTCGTAATTAAATTTCCAATGAAACTGTGTTCAACAATGAAAATTACATTT
TTTCGGCATATTTGCAAATTTTGATGAACCCCCCTTTCAAAAAATGCGAAAATTAACCCA
AAAATTGATTTCCCTAAATCCTTCAAAAAGTAAATAACAAGTTTTTGGCAAAATCCGTAT
CCCTAATTTCGGTCATTAAATAATCAGTTTTTTTGCCACAACTTTAAAATTAATTGTCTG
AATATGAAATGTCATACCTCGCTGAGCTCGTAATTAAATTTCCAATGAAACTGTGTTCAA
CAATGAAAATTACATTTTTTCGGCATATTTGCAAATTTTGATGAACCCCCCTTTCAAAAA
ATGCGAAAATTAACACAAAAATTGATTTCCCTAAATCCTTCAAAAAGTAAATAACAACTT
TTTGGCAAAATCCGATTCCCTAATTTCGGTCATTAAATAATCAGTTTTTTTGCCACAACT
TTAAAATTAATTGTCTGAATATGAAATGTCATACCTCGCTGAGCTCGTAATTAAATTTCC
AATAAAACTGTGTTCAACAATGAAAATTACATTTTTTGGCATATTTGCAAATTTTGATGA
ACCCCACTTTCAAAAAATGCGAAAATTAACCCAAAAATTGATTTCCCTAAATCCTTCAAA
AAGTAAATAACAACTTTTTGGCAAAATCCGTTTCCCTAATTTCGGTCATTAAATAATCAG
TTTTTTTGCCACAACTTTAAAATTAATTGTCTGAATATGAAATGTCATACCTCGCTGAGC
TCGTAACTAAATTTCCAATGAAACTGAGTTCAAAACTGAAAATTACATTTTTTTGGCATA
TTTTGCAAATTTTGATGACCCCCCTTTCAAAAAATGCGAAAATTAACCCAAAAATTGATT
TCCCTAAATCCTTCAAAAAGTAAATAACAAGTTTTTGGCAAAATCCGTATCCCTAATTTC
GGTCATTAAATAATCAGTTTTTTTGCCACAACTTTAAAAATAATTGTCTGAATATGGAAT
GTCATACCTCGCTGAGCTCGTAATTAAATTTCCAATGAAACTGTGTTCAACAATGAAAAT
TACATTTTTTTGGCATATTTGCAAATTTTGATGAACCCCCCTTTCAAAAAATGCGAAAAT
TAACCCAAAAATTGATTTCCCTAAATCCTTCAAAAAGTAAATAACAACTTTTTGGCAAAA
TCCGATTCCCTAATTTCGGTCATTAAATAATCAGTTTTTTTGCCACAACTTTAAAAATAA
TTGTTTGAATATGGAATGTCATACCTCGCTGAGCTCGTAATTAAATTTCCAATGAAACTG
TGTTCAACAATGAAAATTACATTTTTTGGCATATCTTTCAAATTTTGATGACCCCCACTA
ACAAAAAATGCGAAAATTAACCCAAATAATGATTTTCCTAAATCCTTCCAAAAGGAAATA
TTAACTTTTTGGCAAAATCCGTTTTTCCAAATTTCGGTCATTAAATAATCAGTTTTTTTG
CCACAACTTTAAAATTAATTGTCTGAATATGGAATGTCATACCTCGCTGAGCTCGTAATT
AAATTTCCAATGAAACTGTGTTCAACAATGAAAATTACATTTTTTCGGCATATTTGCAAA
TTTTGATGAACCCCCCTTTCAAAAAATGCGAAAATTAACCCAAAAATTGATTTCCCTAAA
TCCTTCAAAAAGTAAATAACAACTTTTTGGCAAAATCCGATTCCCTAATTTCGGTCATTA
AATAATCAGTTTTTTTGCCACAACTTTAAAAATAATTGTCTGAATATGGAATGTCATACC
TCGCTGAGCTCGTAATTAAATTTCCAATGAAACTGTGTTCAACAATGAAAATTACATTTT
TTGGCATATTTGCAAATTTTGATGACCCCCCCTTTCAAAAAATGCGAAAATTAACCCAAA
TAATGATTTCCCTAAATCCTTCAAAAAGGAAATATTAACTTTTTGGCAAAATCCGTTTTT
CCAAATTTCGGTCATTAAATAATCAGTTTTTTTGCCACAACTTTAAAAATAATTGTCTGA
ATATGGAATGTCATACCTCGCTGAGCTCGTAATTAAATTTCCAATGAAACTGTGTTCAAC
AATGAAAATTACATTTTTTCGGCATATTTGCAAATTTTGATGAACCCCCCTTTCAAAAAA
TGCGAAAATTAACCCAAAAATTGATTTCCCTAAATCCTTCAAAAAGTAAATAACAACTTT
TTGGCAAAATCCGATTCCCTAATTTCGGTCATTAAATAATCAGTTTTTTTGCCACAACTT
TAAAAATAATTGTCTGAATATGGAATGTCATACCTCGCTGAGCTCGTAATTAAATTTCCA
ATGAAACTGTGTTCAACAATGAAAATTACATTTTTTTGGCATATCTTTCAAATTTTGATG
ACCCCCCTATCAAAAAATGCGAAAATTAACCCAAATAATGATTTCCCTAAATCCTTCAAA
AAGTAAATATTAACTTTTTGCAAAATCCATTTTTCCAAATTTCGGTCATTAAATAATCAG
TTTTTTGACACAACTTTAAAAATAATTGTCTGAAAATGGAATGTCATAAATCGATGAGCT
CATAATTAAATTTACAATCAAACTGTGTTCAAAAAAGAAAATAACATTTTTTGGCATATT
TGCAAATTTTGATGAACCCCCCTTTCAAAAAATGCGAAAATTAACCCAAAAATTGATTTC
CCTAAATCCTTCAAAAAGTAAATAACAACTTTTTGGCAAAATCCGATTCCCTAATTTCGG
TCATTAAATAATCAGTTTTTTTGCCACAACTTTAAAAATAATTGTCTGAATATGGAATGT
CATACCTCGCTGAGCTCGTAATTAAATTTCCAATAAAACTGTGTTCAACAATGAAAATTA
CATTTTTTTGGCATATTTGCAAATTTTGATGAACCCCCCTTTCAAAAAATGCGAAAATTA
ACCCAAAAATTGATTTCCCTAAATCCTTCAAAAAGTAAATAACAACTTTTTGGCAAAATC
CGATTCCCTAATTTCGGTCATTAAATAATCAGTTTTTTTGCCACAACTTTAAAATTAATT
GTCTGAATATGAAATGTCATACCTCGCTGAGCTCGTAATTAAATTTCCAATGAAACTGTG
TTCAACAATGAAAATTACATTTTTTCGGCATATCTTCCAAATTTTGATGACCCCCCCTTT
CAAAAAATGCGAAAATTAACCCAAATAATGATTTCCCTAAATCCTTCAAAAAGTAAATAT
CAACTTTTTGGCAAAATCCGATTTTTCCAAATTTCGGTCATTAAATAATCAGTTTTTTGC
CACAACTTTAAAAATAATTGTCTGAATATGGAATGTCATACCTCGCTGAGCTCGTAATTA
AATTTCCAATGAAACTGTGTTCAACAATGAAAATTACATTTTTTTGGCATATCTTGCAAA
TTTTGATGACCCCCCTTTCAAAAAAATGCGAAAATTAACCCAAAAATTGATTTCCCTAAA
TCCTTCAAAAAGTAAATAAAAACTTTTTGGCAAAATCCGATTCCCTAATTTCGGTCATTA
AATAATCAGTTTTTTTGCCACAACTTTAAAAATAATTGTCTGAATATGGAATGTCATACC
TCGCTGAGCTCGTAATTAAATTTCCAATGAAACTGTGTTCAACAATGAAAATTACATTTT
TTCGGCATATTTGCAAATTTTAATGAATGCGAAAATTAACCCAAAAATTGATTTCCCTAA
ATCCTTCAAAAAGTAAATAACAACTTTTTGGCAAAATCCGATTCCCTAATTTCGGTCATT
AAATAATCAGTTTTTTTGCCACAACTTTAAAAATAATTGTCTGAAAATGGAATGTCATAC
CTCGATGAGCTCATAATTAAATTTACAATAAAACTGTGTTCAAAAAAGAAAATAACATTT
TTTCTGCATATTTGCAAATTTTGATGAACCCCCCTTTCAAAAAATGCGAAAATTAACACA
AAAAATGATTTCCCTAAATCCTTCAAAAAGTAAATAACAAATTTTTGGCAAAATCCATTC
CCAAATTTCGGTCATTAAATAATCAGTTTTTTGACACAACTTTAAAAATAATTGTCTGAA
AATGGAATGTCATAAATCGATGAGCTCATAATTAAATTTACAATAAAACTGTGTTCAAAA
AAGAAAATAACATTTTTTTGGCATATTTGCAAATTTTGATGAACCCCCCTTTCAAAAAAT
GCGAAAATTAACCCAAAAATTGATTTCCCTAAATCCTTCAAAAAGTAAATAACAACTTTT
TGGCAAAATCCGATTCCCTAATTTCGGTCATTAAATAATCAGTTTTTTTGCCACAACTTT
AAAAATAATTGTCTGAATATGAAATGTCATACCTCGCTGAGCTCGTAATTAAATTTCCAA
TGAAACTGTGTTCAACAATGAAAATTACATTTTTTTGGCATATCTTTCAAATTTTGATGA
CCCCCACTAACAAAAAATGCGAAAATTAACCCAAATAATGATTTCCCTAAATCCTTCCAA
AAGGAAATATTAACTTTTTGGCAAAATCCGTTTTTCCAAATTTCGGTCATTAAATAATCA
GTTTTTTTGCCACAACTTTAAAAATAATTGTCTGAATATGGAATGTCATAACTCGCTGAG
CTCGTAATTAAATTTCCAATGAAACTGTGTTCAACAATGAAAATTACATTTTTTTGGCAT
ATTTGCAAATTTTGATGAACCCCCCTTTCAAAAAATGCGAAAATTAACACAAAAATTGAT
TTCCCTAAATCCTTCAAAAAGTAAATATTAACTTTTTGGCAAAATCCGTTTTTCCCAAAT
TTCGGTCATTAAATAATCAGTTTTTTTGCCACAACTTTAAAAATAATTGTCTGAATATGG
AATGTCATAACTCGCTGAGCTCGTAATTAAATTTCCAATGAAACTGTGTTCAACAATGAA
AATTACATTTTTTGGCATATCTTTCAAATTTTGATGACCCCCACTAGCAAAAAATGCGAA
AATTAACCCAAATAATGATTTCCCTAAATCCTTCCAAAAGTAAATATTAACTTTTTGGCA
AAATCCGTTTTTCCAAATTTCGGTCATTAAATAATCAGTTTTTTTGCCACAACTTTAAAA
ATAATTGTCTGAAAATGGAATGTCATATCTCGATGAGCTCATAATTAAATTTACAATCAA
ACTGTGTTCAAAAAAGAGAAAAATAACATTTTTTTGGCATATTTGCAAATTTTGATGAAC
CCCCCTTTCAAAAAATGCGAAAATGAACACAAAAAATGATTTCCCTAAATCCTTCAAAAA
GGAAATATTAACTTTTTGGCAAAATCCGTTTTTCCAAATTTCGGTCATTAAATAATCAGT
TTTTTTGACACAACTTTAAAAATAATTGTCTGAAAATGGAATGTCATATCTCGATGAGCT
CATAATTAAATTTCCAATGAAACTGTGTTCAACAATGAAAATTACATTTTTTTGGCATAT
TTGCAAATTTTGATGAACCCCACTTTCAAAAAATGCGAAAATTAACCCAAAAATTGATTT
CCCTAAATCCTTCAAAAAGTAAATAACAACTTTTTGGCAAAATCCGAATCCCTAATTTCG
GTCATTAAATAATCAGTTTTTTGCCACAACTTTAAAAATTGTCTGAAAATGAAATGTCAT
ACCTCGATGAGCTCATAATTAAATTTACAATCAAACTGTGTTCAAAAAAGAAAATAACAT
TTTTTTGGCATATTTTCAAATTTTGATGACCCCCCTTTCAAAAAATGCGAAAATTAACAC
AAAAAATGATTTCCCTAAATCCTTCAAAAAGTAAATAACAACTTTTTGGCAAAATCCGAA
TCCCTAATTTCGGTCATTAAATAATCAGTTTTTTTGCCACAACTTTAAAAATAATTGTCT
GAATATGAAATGTCATACCTCGCTGAGCTCGTAATTAAATTTCCAATGAAACTGTGTTCA
ACAATGAAAATTACATTTTTTCGGCATATTTGCAAATTTTGATGAACCCCCCTTTCAAAA
AATGCGAAAATTAACACAAAAATTGATTTCCCTAAATCCTTCAAAAAGTAAATAACAACT
TTTTGGCAAAATCCGATTCCCTAATTTCGGTCATTAAATAATCAGTTTTTTTGCCACAAC
TTTAAAAATAATTGTCTGAATATGGAATGTCATACCTCGCTGAGCTCGTAATTAAATTTC
CAATGAAACTGTGTTCAACAATGAAAATTACATTTTTTTGGCATATCTTTCAAATTTTGA
TGACGCCCCTTTCAAAAAAATGCGAAAATTAACCCAAATCATGATTTCCCTAAATCCTTC
AAAAAGTAAATAACAACTTTTTGGCAAAATCCGATTCCCTAATTTCGGTCATTAAATAAT
CAGTTTTTTTGCCACAACTTTAAAATTAATTGTCTGAATATGGAATGTCATACCTCGCTG
AGCTCGTAATTAAATTTCCAATGAAACTGTGTTCAACAATAAAAATTACATTTTTTTGGC
ATATTTGCAAATTTTGATGAACCCCCCTTTCAAAAAATGCGAAAATTAACCCAAAAATTG
ATTTCCCTAAATCCTTCAAAAAGTAAATAACAACTTTTTGGCAAAATCCGTATCCCTAAT
TTCGGTCATTAAATAATCAGTTTTTTTGCCACAACTTTAAAAATAATTGTCTGAATATGG
AATGTCATACCTCGCTGAGCTCGTAATTAAATTTCCAATGAAACTGTGTTCAACAATGAA
AATTACATTTTTTTGGCATATCTTTCAAATTTTGATGACCCCCACTAGCAAAAAATGCGA
AAATTAACCCAAATAATGATTTCCCTAAATCCTTCCAAAAGTAAATATTAACTTTTTGGC
AAAATCCATTTTTCCAAATTTCGGTCATTAAATAATCAGTTTTTTGCCACAACTTTTAAA
ATAATTGTCTGAAAATGGAATGTCATATCTCGATGAGCTCATAATTAAATTTACAATCAA
ACTGTGTGCAAAAAAGAGAAAAATAACATTTTTTTGGCATATTTGCAAATTTTGATGAAC
CCCCCTTTCAAAAAATGCGAAAATTAACCCAAAAATTGATTTCCCTAAATCCTTCAAAAA
GTAAATAAAAACTTTTTGGCAAAATCCGATTCCCTAATTTCGGTCATTAAATAATCAGTT
TTTTTGCCACAACTTTTAAAATAATTGTCTGAATATGAAATGTCATACCTCGCTGAGCTC
GTAATTAAATTTCCAATGAAACTGTGTTCAACAATGAAAATTACATTTTTTCGGCATATT
TGCAAATTTTAATGAACCCCCCTTTCAAAAAATGCGAAAATTAACGCAAAAATTGATTTC
CCTAAATCCTTCAAAAAGTAAATAACAACTTTTTGGCAAAATCTGATTCCCTAATTTCGG
TCATTAAATAATCAGTTTTTTTGCCACAACTTTAAAATTAATTGTCTGAATATGAAATGT
CATACCTCGCTGAGCTCGTAATTAAATTTCCAATGAAACTGTGTTCAACAATGAAAATTA
CATTTTTTTGGCATATCTTTCAAATTTTGATGACCCCCCTATCAAAAAATGCGAAAATTA
ACCCAAATAATGATTTCCCTAAATCCTTCAAAAAGTAAATATTAACTTTTTGCAAAATCC
GTTTTTCCAAATTTCGGTCATTAAATAATCAGTTTTTTGACACAACTTTAAAAATAATTG
TCTGAAAATGGAATGTCATAAATCGATGAGCTCATAATTAAATTTACAATCAAACTGTGT
TCAAAAAAGAAAATAACATTTTTTGGCATATTTGCAAATTTTGATGAACCCCCCTTTCAA
AAAATGCGAAAATTAACACAAAAAATGATTTCCCTAAATCCTTCAAAAAGTAAATAACAA
ATTTTTGGCAAAATCCGATTCCCAAATTTCGGTCATTAAATAATCAGTTTTTTTCCACAA
CTTTAAAAATAATTGTCTGAAAATGAAATGTCATACCTCGATGAGCTCATAATTAAATTT
CCAATGAAACTGTGTTCAACAACGAAAATTACATTTTTTTGGCATATCTTTCAAATTTTG
ATGACCCCCCTATCAAAAAATGCGAAAATTAACCCAAATAATGATTTCCCTAAATCCTTC
AAAAAGTAAATAACAACTTTTTGGCAAAATCCATCCCAAATTTCGGTCATTAAATAATCA
GTTTTTTGCCACAACTTTAAAAATTGTCTGAAAATGAAATGTCATACCTCGATGAGCTCA
TAATTAAATTTACAATCAAACTGTGTTCAAAAAAGAAAATAACATTTTTTCGGCATATTT
GCAAATTTTGATGAACCCCCCTTTCAAAAAATGCGAAAATTAACACAAAAATTGATTTCC
CTAAATCCTTCAAAAAGTAAATAACAACTTTTTGGCAAAATCCGAATCCCTAATTTCGGT
CATTAAATAATCAGTTTTTTTGCCACAACTTTAAAAATAATTGTCTGAATATGAAATGTC
ATACCTCGCTGAGCTCGTAATTAAATTTCCAATAAAACTGTGTTCAACAATGAAAATTAC
ATTTTTTTGGCATATCTTTCAAATTTTGATGACGCCCCTTTCAAAAAAATGCGAAAATTA
ACCCAAATAATGATTTCCCTAAATCCTTCCAAAAGTAAATATTAACTTTTTGGCAAAATC
CGATTTTTCCAAATTTCGGTCATTAAATAATCAGTTTTTTTTCCACAACTTTAAAAATAA
TTGTCTGAATATGAAATGTCATACCTCGCTGAGCTCGTAATTAAATTTCCAATGAAACTG
TGTTCAACAATGAAAATTACATTTTTTTGGCATATCTTTCAAATTTTGATGACGCCCCTT
TCAAAAAAATGCGAAAATTAACCCAAATCATGATTTCCCTAAATCCTTCAAAAAGGAAAT
ATTAACTTTTTGCAAAATCCGTTTTTCCCAAATTTCGGTCATTAAATAATCAGTTTTTTT
GACACAACTTTAAAAATAATTGTCTGAATATGGAATGTCATAAATCGCTGAGCTCGTAAT
TAAATTTCCAATGAAACTGTGTTCAACAATGAAAATTACATTTTTTTGGCATATTTTGCA
AATTTTGATGAACCCCCCTTTCAAAAAATGCGAAAATTAACACAAAAATTGATTTCCCTA
AATCCTTCAAAAAGTAAATAACAACTTTTTGGCAAAATCCGAATCCCTAATTTCGGTCAT
TAAATAATCAGTTTTTTTGCCACAACTTTAAAAATAATTGTCTGAATATGGAATGTCATA
CCTCGCTGAGCTCGTAATTAAATTTCCAATGAAACTGTGTTCAACAATGAAAATTACATT
TTTTTGGCATATCTTGCAAATTTTGATGAACCCCCCTTTCAAAAAATGCGAAAATTAACC
CAAAAATTGATTTCCCTAAATCCTTCAAAAAGTAAATAACAACTTTTTGGCAAAATCCGA
TTCTCCTAATTTCGGTCATTAAATAATCAGTTTTTTTTGCCACAACTTTAAAATTAATTG
TCTGAATATGGAATGTCATACCTCGCTGAGCTCGTAATTAAATTTCCAATGAAACTGTGT
TCAACAATGAAAATTACATTTTTTCGGCATATTTGCAAATTTTGATGAACCCCCCTTTCA
AAAAATGCGAAAATTAACCCAAAAATTGATTTCCCTAAATCCTTCAAAAAGTAAATAACA
ACTTTTTGGCAAAATCCGATTCCCTAATTTCGGTCATTAAATAATCAGTTTTTTTGCCAC
AACTTTAAAATTAATTGTCTGAATATGGAATGTCATACCTCGCTGAGCTCGTAATTAAAT
TTCCAATGAAACTGTGTTCAACAATGAAAATTACATTTTTTTGGCATATTTTGCAAATTT
TGATGACCCCCACTTTCAAAAAAATGCGAAAATTAACCCAAAAATTGATTTCCCTAAATC
CTTCAAAAAGTAAATAACAACTTTTTGGCAAAATCCGATTCTTCCTAATTTCGGTCATTA
AATAATCAGTTTTTTTGCCACAACTTTAAAAATAATTGTCTGAATATGGAATGTCATACC
TCGCTGAGCTCGTAATTAAATTTCCAATGAAACTGTGTTCAACAAACTAAAAATTACATT
TTTTTGGCATATTTTGCAAATTTTGATGAACCCCCCTTTCAAAAAATGCGAAAATTAACC
CAAAAATTGATTTCCCTAAATCCTTCAAAAAGTAAATAACAACTTTTTGGCAAAATCCGA
TTCTTCCTAATTTCGGTCATTAAATAATCAGTTTTTTTGCCACAACTTTAAAAATAATTG
TCTGAATATGGAATGTCATACCTCGCTGAGCTCGTAATTAAATTTCCAATGAAACTGTGT
TCAACAATGAAAAAAATTACATTTTTTCGGCATATTTGCAAATTTTGATGAACCCCCCTT
TCAAAAAATGCGAAAATTAACCCAAAAATTGATTTCCCTAAATCCTTCAAAAAGTATATA
ACCTTAATATTTTAACTTTTTGGCAAAATCCGATTCCCTAATTTCGGTCATTAAATAATC
AGTTTTTTTGCCACAACTTTAAAAATAATTGTCTGAATATGAAATGTCATACCTCGCTGA
GCTCGTAATTAAATTTCCAATAAAACTGTGTTCAACAATGAAAATTACATTTTTTTGTGG
CATATTTGCAAATTTTGATGAACCCCCCTTTCAAAAAATGCGAAAATTAACACAAAAATT
GATTTCCCTAAATCCTTCAAAAAGTAAATAACAACTTTTTGGCAAAATCCGATTCTCCTA
ATTTCGGTCATTAAATAATCAGTTTTTTTGCCACAACTTTAAAAATAATTGTCTGAAAAT
GGAATGTCATATCTCGCTGAGCTCGTAATTAAATTTCCAATCAAACTGTGTTCAAAAATG
AAAATTACATTTTTTTGGCATATTTGCAAATTTTGATGAACCCCCCTTTCAAAAAATGCG
AAAATTAACCCAAAAAATGATTTCCCTAAATCCTTCAAAAAGTAAATAACAACTTTTTGG
CAAAATCCGATTCCCTAATTTCGGTCATTAAATAATCAGTTTTTTTGCCACAACTTTAAA
ATTAATTGTCTGAATATGGAATGTCATACCTCGCTGAGCTCGTAATTAAATTTCCAATGA
AACTGTGTTCAACAATGAAAATTA
>Dmelanogaster-B-G2599-Map10_reversed#LTR/Gypsy
GCCTTAGTGAATTTTTAATTCATTAAGACTCGCGAATTAAAATCTTTAATCATTTTCTTT
ACATTTTCCGTTTCAGTCTCATACTTCCAAAATTTTTGTGTTCAGAATTAGTTGTGGAGT
ACACGTCAAGTCAATACTAGTATTGCTAACTGGCCATAACTAAGACTTATCCCAAAAATT
TTCCTAAGTGTAGCAAAAGGAATGTGGATTTTGCTGAGGAAAACAGAGTAACAGTAACTC
CGGTTTGGTTTCTGTCCCGGTTTGATCTACACTTCCTTGAGCTAACTAAACGCTATACGT
TAAACGCTAAAAGTTTCCTCTAGGTTGGAATATTCGTGCAGAGGAAGAGCGCACGATCCA
AGACTTCACTTTTACACCTACTGGTTGTTTTGAAATTTAGTCTAATAAATGGAATATCTT
CTTTTAAGGAAACCTCTTCTACTTGTTCGTGAGAATTTTGAGCTTAAATAATATACAGCC
CTACGAAAGGAGAACATCAAGCCATGAGTTCAGTTTTTATTATCTTTTATCGCACCTTAT
CGTTAATATTTTTACATATATAATTTTATCTTAATTTTTGCTCGCTATTTTGGAACCTGA
AATTTTTATCAAGTATGATGGGTTTAGACCGATCACCAACTAGGAAATCTCCTAGCGTCT
CAAACTCTGTTTGTACATTATGTGCAGCCGAGATCAGCACACCAGATTTGTACGTGACAA
CCTGTCACCATGAATTTCACAGGGAATGCATTGGGAATCATTTTAAAAAAAGTGAGATGT
GTCCAATGTGTAAACTAACCTGTAGACCTCCAGCCGAACCAACCGAAAGGGTAGGGATAG
AAACTCGTAGTAAAACTAAAAATCTTCTACCCGCAACTGTAGACGGGGGCCCTTCGACAT
CAGCTCGCGGTGCTAACACCAATGAAGCTAGTTCAAGCGCTGTAAGTGCTAATGCGGTAG
CTTTGTTAGCCATGGAGCGTAGGCTTCTAGCAACGTTATCAGAGAAGATTAGTAGTAGGA
CTTAGTACAAAACGCTATCACCACAAGTATGCAGCGAATAATGTCCGCTCCGAGTCCGGC
AGTAGTCGTTACAGCTAGTGAAATGTCCGCTGGTCAACCGAGTGCCTATGAGAGGCAGTA
TTTAACAACGCCAAATCCTGTTCCCTCTCCACGAAGCGCGTCTTCCGATTTGTTTGATAG
GCCGGATAAAGTCGTCCACATACTAAATGGTTGGAAAATAAAATATTCCGGTGATAGGAG
TAGTCAGTGGACAACTTTATATACAGAGTCGAGGCACTTACAAGGCAGACGTTGAATGGA
AATTTAAACTTGTTATGTAGGAACATAAGCGTTTTGTTTGAAGGCAAGGCTAATGACTTC
TTTTGGGGCTATCATAAAGCCAACGGTGAGATTCTGTGGGATAGGTTTTGTACAGCCCTA
CGACTGCAATTTCGACAGAGTCGAGACGATGGTGACTTAGAAGAGTTTATTAGGAATACT
AAACAAAAACCAAATGAAACTTTTGATAGTTTCTACGATACAGTATCCGAGTTAGTCGAC
CAGCTAGATCAGCCTTGGACAGCCAGCAAACTTGTCCGCGTGCTAAGACGGAACCTTCGT
CCTGAGATTCGCCACGAAATTTTGAACTTAGACGTTAGAACGGTGTCGAGAGAGAGTTGA
GAGAAATTTGTAAGCGACGGGAGGCATTCCTGGCTGACGTCAGAAGATGTTGTGGCTACG
CGAAAGATACACATTTTAAACGTGAGATATCCGAGGTCTGTCAGGAGATTGAAGATGAGG
TGAGGTCAACATACGGTATTGAGAACGACATTGAAGCTTTTTCTCTAGTGTGTTGGAATT
GCCGAGTCGAAGGACACCGATATCAAGAATGTCTAGCCGAAAGACGAGTTTTTTTGTTAC
GGGTGTGGTGCAGCAAACACCTATAAACCAAGTTGCAAAAAGTGCTCAAAAAACTTCAAG
GTCGGCATGTCGAAGTTGCCAGTCAAACCGAAGACTTCGAATGCCGCACGAAATCAATCA
ACGATGACCGATCAGTAGAGAACACCGATAAAAGTGTGTCTCTACTCCTCCCTGACGTAC
CAATTAAACCTGCTTATAGACTGCTTCACAGCAAAGTTTCGGAGTTACGGAATGTCTGCA
TTTCGGATCTCAGAGAATCTCCTGCAATTCTTAAGTTGAAATCTCGCAGTTCTCGACGCT
TGAAATTGTTTTGGAAGAACGTCAAAATGTGTAAAGCCAGTTTGGAGTACATTAGTTCTA
TCCCGACAGGACCTCGAGACCCTTGACCGTTCTTACCGATTCGCTTATTGAATCGCATGG
TTTATGGATTGTTGGATTCAGGCGCGTCGATTAGTTGTATTGGAGGAGGGTTAGTACAAG
CTGCGATGGAAAGCGAGAAGTTCAAGTCGTTAAGAGGAGAAGCTGCGACAGCAGATCGTA
ATTCTCAACGTATAGTAGGACTGCTGAAAATAGACGTGTAGATTACGGTGACAGGCAAAA
AACTTTTGAAATTATATGTCGTGCCATCGCTGAAGCAGGATCTCTATTTGGGAATTGACT
TTTGGAAATTATATGACCTTCTCCCCACTTAGTTTTAAAATAGCCGAAATATTGTCGCCT
GAGCCCAACATGCAAACGGTAGTGGATCAGCACGAATTATGCGAAGTTGACAAGGCTAAG
TTGGCGAATGTAATCAAACAGTTGATTATCTTGATCATTTAGTCAGGAAGGGTTAGGTAA
GACTAATTTGGTCTCTCACTCGATTGATGTGGGAACAGCTAGGCCTGTGAAGCAACGGCA
TTTCCCTGTCTCCCCCGCCGTCGAAAATGCTATGTATGCGGAAATTGACAGGATGTTGCG
CTTAGGGGTGATAGAAGAGTCGGAGAGTGCTTGGTCTTCGCCAATCGTGATGGTGACTAA
ACCAGGTAAAGTTAGAATTTGTCTTGACTGTCGCAAAGTCAACAGTTTTACGGAGAAGGA
TGCATATCCGTTACCCCAAATAAACGGGATACTGAGTGGTTTACCGAGGGCAGAGTACAT
ATCGAGCCTGGATCTGAAGGATGCATATTGGCAGGTCCCTTTGGATCCTCAATCTCGGGA
CAAAACAGCTTTTACCGTCCCAGGTAGACCGTTATACCAATTTACAGTCATGCCTTTTGG
GTTATGTAACGCCACGAGCACTATTTCGCGGCTAATGGACAAAGTAGTGCCTGCTCATTT
GAGAAATGAGGTTTTTATTTATTTAGACGACCTATTGATAGTATCTTCCACTTTTGAGGG
CCAGTTTTGAATGTACTGAGGGAGTTAGCCCTGCACATAAAGCGCGCTGGATTAACGCTA
AACGTCGCTAAGAGTCACTTTTGTATGCGACGAGTACGCTATTTGGGCCACATTATCGGA
GACGGAGGAATACGCACGGACCCTGAAAAGGTGGCCGCGATTACCGATTTTCCATTACCG
AAGAGCTTGAAAAGCTTGCGCAGTTTCATGGGATTGTGTGGATGGTACCGGAAATTCGTC
GCAAACTTCGCGACACTTTCTGCACCATTGACTGACTTAATGACTACGAAGCGGAAGTTC
GTTTTAACGAAGGAGGCAATTGAAGCGTTCAACAAGCTCAAAGAGTGTCTTAGTAAAGCT
CCGGTCCTGTGTAGTCCGGATTTTGCGAAGCCGTTTGCAATACATTGCTACGCTAGTAAG
TCAGGTGTGGGGGCAGTGCTGGTGCAAGTATCTGAAGATGGTGACGAGCGTCCTATCGCC
TTCGTCTCAAAGAAGCTGAACAAAGCTCAGCGCAATTATACAGTCACCGAGCAGGAATGT
TTGGCGGCTATAGTAGCTCTCAAGAACTTCCGAGCATACGTGGAAGGACTCCCATTTAAG
ATAGTAACCGACCATGCTTCGCTTAAGTGGTTAATGTCCAATCACGATTTAAATTCGCGA
CTGGCGCGGTGGGCATTAGCTTTGCAGAGATTCAAGTTTGAGATTGAACACCGTAAGGGT
TCGTTAAATGTCTTCCCGGATACATTGTCTCGTGTAAACGAAGAGATTGTGGCCGCTGTG
GACTTGAAAGATAACTTGATTGTTGAGATTTAGATTCAGAATTTTTCCAGAATCTTAGGG
TGGAGAACGGGTTTTTATACAGAAAAGCTGAGCACCTGACTGGAGAACAAATGCATGACG
AATACGCCTGGAGACTTTGGGTCCCCAAAGAATTAGTATCGCAGATTCTGGCTCGCGCAC
ACGATAGTCTGTTAGCTGCGCATGGTGGCATTCACAAAACCATAGAAAGAATATTATTTC
TGGCCCGGTCTCGTTTCGGACGTCATGGCTTATATTAGTGCATGTGAGGTTTGTAAGAGT
ACTAAATCTCCAAATTTCACTCTCAGACCGCCATTAGGAAAAGCGCCTGAGTCTCAGCGA
TTTTTCCAGCGTTTGTTCATTGATTTTCTCGGACCGTATCCTAGGTCGAGGAGCGGTAAC
ATAGGTATCTTCATTGTCCTGGATCATTTTTCAAAGTACGTGTTCTTGAAACCAGTAAAG
AAGATCGATTCCAGTGTCGTCATAAAGTATCTGGAAAACGAATTGTTCATGACGTTCGGA
GTCCCCGAAGTGATACTGTCTGACAATGGTTCCCAATTTCGAGCTAAGACGTTCCAGAAA
CTGATGGAGCAGTACGGTGTTAAGCACACGCTGACCGCTGTTCACTCGCCGCAGGCAAAT
GCTTCTGAGCGCGTAAACCGTTCGGTAATTGCTGCAATAAGGGGATATCTGCGTCTCGAC
CAGAAGGATTGGGACGAATTCCTCAGCCGAATATGTTGTGCGTTGAGGTTGGCGGTGCAT
TCTAGCATTGGTACCAGTCCTTATTATATGGTATTTGGGC
>Dmelanogaster-B-R67-Map4_reversed#LTR/Gypsy
AACATTCGATGCACACATTTTTCTGTTTGCTGCAAGACCCTTTGCTCTTTGATTAGGCAG
TGGCAGGTAGTAACCTTTCTCTAAATGTCTACTATTGGCAAAGTAAAAAAAATTTTCCCA
AACACTAGGAGCAAGCTTAGAGCTAGTACCAGCTTAACTGATATTAGGGAAGACCCAAAC
GAAACTCAACTCCAGGTAGTAGGAAGTGTACCTTCACTATCTTCAATGACTTCGACTCAG
AGCTCTTCAGGTTCTAACCAAGCCACGTTAGTGCCAAGCCAGGCAGACATATTTTCGTCT
CTAAGAATTCCAGACCCAATTCGTTTCCTGCCACCTTATGATGGCAATCCAAATAAACTA
CACGACTTTATTAATAACGTGGAAGAAATTCTAATTTCAATTAGGGACACAGACAAAACA
CCATACGGACGCACCCTCTTGAGGGCGATTAGACAGAAACTGGAGGGCAAAGCCGAGGAT
GCGATTCATACAGCAGGAGCTGGTCTTAATTGGGATGAAATTAAAGACGCACTAATTTTG
TTCTGTGCCGACAAGCGAGACGAGCAAGCCCTAATGGCCGAATTATATGGTCTCGCTCAC
GCTCAACTCCCAATCCAGATTTTGTTCAAGAAAATCTGTGAAATTAAGACAGCTCTTTTC
AAACTATTAGATACCCTAGACCTCGAACCGATACTAATAAGATCAAAGAAGGAGTTCTTC
GGAGAAACTTGTCTTAATATTTTCACTACGGGCATTAAAGGCCCACTTGGTCTAGCGGTA
AGGTCTATGAGGCCTACCAACCTCCAAGAAGCCTTTCAGTGGGCCATGAAAGAAAGAGAC
ATTTGTTTCCAGGAGAATAAAAGAAAACAAGAAACTAGAGTGACAGATTATAAAAGACAA
ATGGACTTTCGTGGTTATCAGGGCAATCGTAGGAATAACTATGACCCAAGATATAACGAA
AGAAAGAGGGACCATAAACAATATTCCTCGAATGACAGAGATTATTCCCCACGTAGAAAG
TATAATATGAAGGCAATAATGCCAAAAGACAATCAAAATGACCGTTCATACGAACCTAGG
AAATTCGAAAATCTGAACTCAAATAAAAGCAGGGGTTCTGTTCATAATATAGAACAAGAT
TCTGAGAAATACACTCAAAATCCCAACTTCACAATATAGACGAGGACTCAAATTTTCAAC
AAAGTGCCTCGAGAGAGAGACAGGATACTTAATAAAGAAACAACCCGGGTCCCCTTACCA
TACATTTTGATACACCTCAAATCTAATCCGCTAAAATTCCTAATAGACACAGGGGCGACC
ATGTCATTCATCAACCCAGAGTTGATATTCCACACAGACAGAATTAACTTGTCCGACCCA
ATTTCAATTAAAACCGCACTTAACGTGCATCAAGTTTTTCAAAAAGTAATAATACCCGTA
TTTTCAGAATTTTCTGATAACACGCGTTATCAACTAATACTATTCAAATTTCACCCATTC
TTTGATGGGTTAATCTGGGTGGACATTTTGCAAAAGTTTGGAGCAACAGTTAACATTCCG
AAAGCAATTCTAAAAATTAAATACAATATTAAATTACACTCGGAAAATAACACAACTTCA
GAACTACATGTCTTAGACGAAGTTTCTAAAAATATAGTTAAGCTACCAGTCACCATCGAT
AACGGTGAATTCT
>Dmelanogaster-B-R287-Map7#LINE
TAAACAAAAGCGGAAATTCAAGTGTATATCTACTCTAAGACGTTGCGCCAACTACATCAA
GCTACTTGACCTTCCCCTCCCTAAGCCCAGGAGGCCCTTCAAATCGCCAGCACTTTGGGG
TTCCAAACATACATGTCGCTTAGAATACCAAAAACGGTTTATGAGCGCACAAGAATATCT
TAGTGTGAAAAACTGGATCTACACCGATGGTTCTAAAGTCACCTGCGCAACCACTTTTGC
GGTTGTTGACTGTAACCGTAAAATAATTTCAGGAGGTAGGCTTCCGTCATACAACTCGCC
ATTCTCAAAGCATGGCCAATTCGCTTCCAAAAACGCTGGTAAATCTGTTATCTGCACAGA
CAGCCTCTCCTCTCTTTCCGCTACACGCAACTGGAACCATAATGACCCCACAACACAAGA
AGTTAGGCACATTCTAAGTTCTCATCCAACAAAAATCACCTTACTCTGGGTTTCCCAGTC
ATCAAGGTATCCATGGGAATGAACTTGCTGACAAAGCCGCCCAAGAGATGAGGCTTAGAC
CATCAATCCTTTTCACTCCGTTTAACTCCAAGGATCTCCAAAGTAGAATCAAGCTATAGC
TCAAAGAAAAGAAACTCTCCGAATGGGCACTCTTCATACACAGGTACCAGTCTATAAATC
CGAATTGCATCATGTTCAAGCCACAAACGAACGTACATAAACGGGAATGCGCGACCTTCA
TCCGTCTACGCATCGGGCACACCCAATCCACACATCAACACTTACTGATGAGAACGGCGC
TACCAATATGCCAACTATGCGGGGACGAGCTCACCGTTGACCATATTCTCGACGCTTGCA
GTCAATTGCACTCAATTAGATCTCAATTATTTAGTACACATAGTCTTTCGAATTGTTTAA
GTAACCCATCCTGTGGAAATATCTTAAAAATTTTCAAATTTGTCCAAAAAGCTAAGTTTA
TTATATAAAGCAATTAACCAATAAATCTCGAGTCGAAGGCCCCCGTAGCTAGTACTCATT
AAATTTAATTAGATTTAGTATTGTATACTATATCTAATTTGGTTAATTAA
>Dmelanogaster-B-R1201-Map3#LINE
TCATCACAGGCTTCAGAACAATCTCCAGTGACGCAGCGCAGGCTCTCTCAGGTGTTATAC
CCATCGATCTGGAGATAAAGGGATTATATCTAGTGCGAGAAGGGGTTACCCAGACTGAAA
TCCAAGAGTGGATCCCAGGAGTCTGGCAAACCAGGTGGCAAGAGTCGCAACGAGGTCGTT
GGATGTACGAGCTTATTCCGGACCCAACTTCCGAGGGTACCTATTTAGGTTTCACAAAGT
GGATACTTCCCAGTGCCTCTATTGCTCAGATGCAGTGGAAACAGCAGAACGCATTCTTCT
GCACTGCTGTAGGTTCTTCGCGGAGAAGGCCCAGCTGGAGTTACTCGCTGGGGCACCTCT
CAGCCCGAGAGGCCTGCTTGCTGCTATGATGGCGGACAAATTCGTATGGGAGGCGTCTTA
CGAGATAATCGTCACTATGATAAAGCCTGTTCGTATGGACGAGATGGCCAACAAGACTGT
TGGATAAGGAGTACCCCGTAGGGTGGCGGAGCAAGAATACTACCACAGTGCGCTTGGCTT
GTCGTAAAATGCGACTGAAGAATGAGGAAGACGAATAAGAAGAGGGAGTGCGACTTGCGA
CCCAACGCTCTGCTCACCAATGTAATACCTTGACTGACAGTCCCGGTGAGCTTGGCAAGG
ACATGTGAACGAGCGGAGGTTTTTGTTTAGTACGTAAGCATATTCCTACTATGAGGGTTA
TGAATCCTGCATACCATCTGCGGTACGGTAGATGGTATCTTTAGAAGATTTCATTTTCCT
GCCGCAAATATATAATACAAAAAAAAAAAGAACAGAAAAGGGAAAAATTTAAACGACACG
TGCTCGTGCACGCAGTTGCCTTAGGCAAATACGCTATGGATGTGGATAATGTGGCTTTGG
CCGTTTCTGTGGTTGTGCTGTGAGTGGTTGGCAAACGCTTGTGCATAAGACGAATCCAGG
CAAGCGCAATGAGCCACCTAATGTACCCACAACATTGAACGACAAAGTACACAAGTACAC
TCCAGTTCCAGTGAAAATAAAAGTGGTAATGATACAGACAACAAAACCCTAGAGGCCGGC
GAGATTAGACAGTTCACCGTGCCCCATAAGAAAAAGAAGGCTAAACTGGCCAAAGTCAAT
GAGGTCAGCGATGCTGAGGAACTGCCGTCAAATACCAATCGATTTGCTGCACTGCCTATC
GAAGAGGACGTAGCTGCCAATAAACCAACTAAGCCTGTGGAGGCCGATGTACCCTCGCCC
CCTCCAATCATAGTACCTGGGATGCACAGCATCGTAGACATGCTACTTTGGAGAAGTTAC
CGATCCAGGAGCTTGGCTTATAAGGCTACCGGAGGAGGTTGCGTAAGAATTATGCCGAAA
GAAAGCTCGACGTATCGAAAATTTGTTGACCACATGGACAACTATAACATGGCCTTGAGG
ACATTCCAGCTAATGGAAAATCGTGCTTTCCGGGTGTTCATCAAAGGGCTTTATTCAACA
ACGCCAGCTCAATATATCATTGAAGAACTGAAAGGGCTCGGACACATTGTTCTAGATATC
AAGAACGCCGTATCAAGAATAACGAAAAACCCGATGGCTATGTTTATGATAAATTTGGAG
CCTGCACGAAAAGGTGTTTGAGGTTAACAGGCTCTGCCATGCTGTGGTCTCCATCGAAGA
GCCCAGAAAGTTCAATGACCTGGTGCAGTGCTACCGCTGCCAGGCTTTCGGCCACACCAA
GCGCTACTGCAGTTTGCAGTACACTTGCGGAAAGTTCGGTCAAGGGCATGGCTCTATTGA
GTGCACTAAGGCCAAAGACGCTCCTGCCACATGCGGTAACTGCGGGAAAGCGCACACTGA
ATCCATACACCACCAGTGACTACCAACAACGCAACACGCTCTGGCTTCAGCTACGCTGAC
GTCACCAGGGGAGGGTACTCCCAGCAGCAGCAACCCAACAATATCTTCAACGAACAAGGT
CTCATCGACCAGGAGGCAGAGTTGGAGGAGAGAATAATGAGGCTCATATGATGGCCTCAA
TGCTCTCCAAGTTTAAAGATATAGTGATGGCCATGTTCTCCTGTCAGAGAACCACGCCAT
GAGCACCCAGATAGTAATTTGGAATGCTAATGGCTTGGCGAGGAACAAGCTGGAAGTGGA
GCTCTACCTGAAAACGAACCAGGTGGATGTGATGCTGCTCAACGAGACCCTCTTTACAAC
GAGGTTTCATTTCAAAATCCCTGGCTACGAAGTGGTCAACGCCTTCCACCTGGCTGACAG
GATAAGAGGTGGAGCCACAGTAATCGTGAGGAGCGGATTACTGTACGAGGATATGGAGCC
GGTGCAACTGGACTGGATGCAATGGGCCAGGATTCAGCTGCTGACACATTCAGGCAAAAT
CTGTATCGCGGCAGTATGAACATGTATGAAGATGTAGTCATCTTCGCACATAATATCTTA
GTTAGTTTGTCTTATTATTAGTTTGTTTTCTTCTTATTAAGGATAAGGATAAGGACCGTC
CGAAGGGCGAACAACCTCTGTTGTGGTTTGAGGGGGGCCTTTGTCAATCTTTGTAGCTTT
GGACCAATGTCCTAGGCCGGATTGCATCGAACCCTCCAGGTTGCAGTAAAGTTGATGCCC
AATTACTTCCACTCGTCCGTGCGCTTCAGTGATGGAATCTCACTCGAGCCTACGTAGAAA
CTCTGTGCCTCTAACACGGTACACTTCTGTTTTGGCTGGCCCTTAATGCCAACGGTAAAA
CATTTGTCGGCATTAAGTTTGAGGCCGACGATAAATAAAAAGTCTAACGTCTTGTTCAAC
AATACTTGAAGCCCCATCCGAGTTACCGCAAATAGTACCAAATCATCTGCAAACGCGGCC
GCGTTAGTCATTGCATTTCCGACTTTGGAACCAATTTCGCTGGATAAGGTTCTAAGTAAC
CTGTCCATTACTAAGTTAAATAGAATAGGAGACAAAGGGTCACCCTGCTTCACTCTAGCA
GGGACGAATTCCTCTGAACTCCAACCGTCCCCATTGAGACTGGTACCGCCGCCCTCGTAT
GGGTTTTGTACGTAGTCGACGAAGCCTTTTAGCGCACCATAAGCACATAAGGTGTCATAT
ATATCTGCATGTGATAAGAGGAGTCTTAGTTACTCTCTCCATTGACCCGCGCTTACTTGA
ATTTCTTCACTTTGACATTCAGAACACTGGGCAGAAATCACATTGTGTCAACACAAGCTA
GGCCCATCACAATGCTTTGTTTTAATTAGACAGTCGGATTCCCCAAGTCTGTGCCAGTTC
TAAATTGATAATCGTTATAATTAATAAGAACTAATTGGTTTAATCCGTACAGTAAAATTT
TAGCAAGAAAGTTCCACAATTGGCTACGTAACTAAAATATCCGGGGAACAAGTAACTAAC
ATAAATGCTAGAAACTCTATTTACCCAGAAAAAACACATAAACCACGTTATTGGTTTATT
ACCTACATTATTCTATCGCCTAGAGACTCTTCACCTTGGAAACCAGCTGTGGATATTGGA
ACGTCCTGTTAAATTTTCAAGGTCCGAGGAGAAAATATCGACACCAAACACTTCTACGTA
TACCATTGTACCTTCCTACTTACTAAATTCGATTGGTCTTTCGCCCCTATACTCAATTCT
GACAATCGATTTGCACATCAGAACTTTTTCAGTCTTCCATCAGGGTTTCCCCTGACTTCA
ACCTGATCAAGTATAATTCACCATCTTCCGGAGGCCTCACTAAATAATTCAATCGGTAGT
AGCGACGGCAGTGTGTACACAGGGCTGGGACGTAATGAATGCGAGTTAATGGAAATTCCA
AGTTCATGTGAACAGTTTCAGTTCACAATTCCGAGCATGAAAGTGGTTCAGCGTTTTACC
CGGACCTCTCGGTCTAGAAACGTGTACACGTTGATACTTTCATTGTAGCCTGCACGCGGG
CCCAGGACATCTAAGTGCATCACAGACCTGTTATTGTCCAATCTCATTATTGCAAGACGC
AATTTATCCATTTAAGAAGCTAGTGTCCTTATAATGGGACAAACCAACAGGTACGGCTCC
ACTTACATAAACACATTCAAACACAATAAGCATTTTACTGCCAACATGAATGAAGGCTAC
ATAAGCTTCAGCACCATAATCCTGAAGATATCTATTTAATATATTTGAGTCTCGTTCGTT
ATCGGAATTAACCAGACAAATCACTCCACGAACTAAGAACGCCCATGCACCACCACCCAT
AGATTCGAGAAAGAGCTATCAATCTGTCTTACACACTTATGTTCGGACCTGGTAAGTTTT
CCCGTGTTGAGTCAAATTAAGCCGCAGGCTCCACTCCTGGTGGTGCCCTTCCGTCAATTC
CTTTAAGTTTCAGCTTTGCAACCATACTTCCCCCGGAGCACAAAAGCTTTGGTTTCCCGG
GAAGCGACTGAGAGAGCCATAAAAGTAGCTACACCCAATTGCTAGCTGGCATCGTTTATG
GTTAGAACAAGGGCGGTATCTGATCGCCTTCGAACCTCTAACTTTCGTTCTTGATTAATG
AAAACATCTTTGGCAAATGCTTTCGCTTAAGTTAGTCTTAAGACGGTCCAAGAATTTCAC
CTCCCGCGTCGTAATACTAATGCCCTCAAACTGCTTCTATTAATAATTACCTCTTGATCT
AAAACCAATGAAAGCAGAACAGAGGTCTTATTTCATTATCCCATGCACAGAATATTCAGG
CATTTGAAGCCTGCTTTAAGCACTCTAATTTGTTCAAAGTAATAGTACCGGCCCACAATA
ACACTCGTTTAAGAGCACTAATGCAGGTTTTTAAATAGGAGGAACATATGAAAAAATACA
AGTATTTAATCACATATAAGAACTCCACCGGTAATACGCTTACATACATAAAGGTATAGT
ACTAACCACAATTGTAAGTTGTACTACCCGTATGAAGCACAAGTTCAACTACGAACGTTT
TAACCGCAACAACTTTAATATACGCTATTGGAGCTGGAATTACCGCGGCTGCTGGCACCA
GACTTGCCCTCCAATTGGTCCTTGTTAAAGGATTTAAAGTGTACTCATTCCAATTACAGG
GCCTCGGATATGAATCCTGTATTGTTATTTTTCGTCACTACCTCCCCGAGCTGGG
>Dmelanogaster-B-G1027-Map11#LTR
AGCAGCTCATAAAACAGGCTAGCTCCTATTAACAGGTCAACACGCTGTGCTCCATCTAGA
TGGTCCGCCTTCCTCGCAGCTGCACATGTTCCGGTGTCTTCAAGTCTCCAATGTCCACAC
TGAGCCTTGGCTGCCGATCCGTTATATTGGGAGCGATAACTTCTTCTACTCTAATTGCCC
AGGATCTCGGTAGTGACCTAGTGCTGCTAGCCACTGCAACCGTTCTAGTGCAGAATCCAA
CGGTCGCGAAATTGGACTGTTCGTTTCCAGTGACAGGGCCTTGTTAGACTTCTGGCTCTC
AACTTGCACTTGGTCACCTCTCGGTTTGCAAATCAACTGCAACTTAAGAGGTCGAGAATC
GTCCAAGGCTCCGTCACTGGAATCGGGGATTCCAATTTCGCGACTAGATGGATTCTCGGT
AGGAATTGCGATTCGGTCTAGGTCACTTCGGATTTCCTGGGCAACGAGCATAACAGCAGT
TATCGCTCCCAATATCGCGGATCGCCAGCCAAGTTTTAATGTGAACATTGGGGACTGGAA
GATTCCAGAAAACCTGCAGCTCGCTGACCCGGAATTTCATAAAGCTCAGCGTGTTGACCT
GTTAGATAGGAGCTAGCCTGTTTTATGAGCTGCTGTGCGTAGGTCAGATAAAGTTGTTGC
CAGGACTGCCCCTGCTTCAAAAAACTCGTCTGGGCTGGGTTGTGTCTGGAGGCTGCGCGC
GCCCTTGCGGTAGCGCCTTAATAGCTTCACGCGTTCCTTCTTCAGCCAGCAAGGAAAACA
GCATTGATGTTGAACTTGATTCACTTCTTGCAGCAGCTCTTGGGAGGAAGAAAACTGTCC
CGGCCCAATAGCCTTCAAGCCACTCATAGGAGGAGATAGATTGCGATATGGCCCACTTTG
TTAAATAATTACACCCGACATGCCAGCTGGCGATTACTCGGTACGTGTTTAGCCGCTAAA
ACTCCATTTGGACTCTTTAGGAGATTCCTATCCTCAAGCTTTGCGGAGATTCTTGTCGCT
GGAAAGAAAGCTTACAAAGCACCCTGGCTTGAGGGTTAAATATGCGGCGTTCATGAAGGA
ATATCGTGATCCGGGACATATGTCGCCATGTGCCTTGCCTCCGAGGTCAGCTCGTGCCGA
TATTTTTTACAACATCACTGCGTCATGAAGGAGGATAGCACTACCACCAAGCTTCAGCGT
TGTCTTTGACGGATCAGCTGCCTAACTTCCCGAGAGAACTGGTTACTCGCTTAACGATGT
GTTAATGGCTGGCCCTATTGGTCATCCAGCCCAAGCTATTTCACATCCTAATTCGATTTC
GCTCACACCCAGTTGCCATTACACAGGAGCTGACAGATGTCACGGCTTGGCGTTATGTTC
CAACAGCGTTAAATCCGGCTGACATCTTATCCAGAGGATCCCTGCCGTCTGAGCTTAGCG
AATCGTCACTCTGGGCGCATGGACCCGCCTATCTTACGGAGCCTGAAAGAGATTGGCCAA
CAGCTGTTTGTCCTGACAAACCGGTGCTTGAGCTTCGTCGAAGTGTGTTCATCGCAAAGT
CGCCGTACGTGGATGTAATTGCTAGCTCCAAATTTGCAAATTCTTACCCCTCACTGCAAC
GAGTGTTTGCATACATTTACAAATTTTGTAATGGAATTCGTCATCCTGGGCTCACCGTCG
CACACATTCAAGAGGGTAGCTCATATGAAGCTGCGGTTGGATGCAGCGACGCCCAGTTAT
GGGATGACCTGCAAGTCCCTAAAAACGCTGGAAAGAGTTTCCTACGTCTAGTCCCAACTA
TCCTCGTTCTCGTCCGTAAGGGCTATCCTGGAGTTGTCAATTTGGACTTCTTAGAGTAGG
CGGTCGCCTCCGGAATTCGTCATTGGACTTTGATGGCCGCCAGCCCGAAAATCCTTCCAA
GGATGATCCCATCTCCGGTGACTCTGGCAATTATTTCGCATTACCATGAAAGCAATCAGC
TTCATGCAGCAGACCTCGAGCATTCTTCTGAAGGTGCAATCTCGATCCCAATAT
>Dmelanogaster-B-G1975-Map3_reversed#LTR/Gypsy
GACTCACCAGCGCTCGGCTCTCGTGTTTTCGGGCCCCGTCAGCAGGCGACTCGGGGCCTG
TCTAGGAACATGTTTGTGTATGTGTGCATTCGGAACAAGTGCCGTTGGTCGCACTCAGGG
TGAGGGGTCAACGGGGGAAGCGGATATAAAAGCAGCGGGGCGGGAGAAGAGCCCCAGTCT
CGAACGGACACATAACGGAACCGCTAGCAGATCGCGAACTGAATCTTAAAATAAAGCTAA
TCGTAAACTCGAACCCTCTTAACTATCTTGACTATTATTTGGAGAACCACAGCATGTTGG
TTGTCATATCAAGGTGAGGTATGCGGCAGCGAGTGCCGAGAACCCTGATGCAAGTGGAAC
TTGCGTTAACTGGCGCCCGAACAGGGACCGGCAATGTCCGGCCGATAAAAGTGATACGAA
AAAATTGTGGAAATTTGTGCGTAAAAATAGTGGTGGTGTGCATAAGTCAGATTAAGATCT
GAAATCCATAAATGAAAAAGAAGTGCTGCGTGAGCTGTGTATAAAATGATAAAATAGCAA
TTACCCGCTGCCGGGGGGAACTACGCCCATCCCGGGGCGCAACAAATATTGCATAATTCA
ATAAAAGGTGTAAAATTTCTAAAATAAAAATGTAAACCTATGTTGCGCCAAGACCTAATT
TAAATTAATAAAACAACGACCCGCTACCGGAGGACGCCACGTCGCCCATGCCGAGCGCAA
AAGTTGTACGATACCTATAACATAATTAAAACACGATCAACCCACTGCGGCGGTACGGCT
TGTGGGAAAATTTTTTTTTTCTCTCCTTGCCAATTCGCGAGTGCAAAAGATTGTGTATAA
TAAACCAATAATTAACCATTGCAGCAGTTTACCTGCGGCAGTACGAGTAATATGAGCGCC
CAGAGTGATAAGGTGGTGTGTGGCAGCTTGTTGGATACGTTAAGTGGTGTGGAATGCACC
CAAAAAAAACCGCCCAACAAGTTGTGTGGCGGCCGTACCTTAGTAGGCAACCAGCCAAAA
GGGATACTACGGAACCACCGTGCCCAGTGCCGAAATAAATTAGAGGTCATCAATAAAAAA
CTGTAACAGCACGCACGCAAGGAAAAAATATTGCAAAATGGAATAGCGCACAAAAATTGT
ATAAACACATGCACAACACCACAATTCAAAGGAAAACAAAAATAAAAATATAAGTACACA
AAATGTACCGTACCCCCACACACTACGTAGTCTTAGAACAACTTAGACGACCAGATATTT
ACGAATTGTCTTTTTGTAAGCGCGATTTCTGCATGCGGCGCAAATCCCGCTCACTGGACT
GGCTGGGGTCGGCTTGGAAATGGGTAGCTGGATCTCCAGATGCTGCTGATTGGAACGCCG
TCTTGGCCGCGCAAGCGACGGCTTCGAGGAACTGCAAAAACTGGAGGAGGCTAGCTGTAT
CCCTCGGCTACTGAAGTAACCAACGAGTGGTTAAGCAAGTCGACGATGGAATGCTCCTCC
TGACCAACTTCAACGGAACTCTAAGAACGGCTGCAGAGAACTACGACCTGATCGGCTCCT
TTATCATCCAATTCGACAATGAGACGATAATGGTCAACGGTCAAAACTATTCCAGTTACT
CGGTCAGTCATCTAATGGCGATGCCGGCCGTGTTGAGCCACATAACGGCCAGCAACTTTC
AACTTTCTCTGGAATACGTCCACGACGTGAGCATGAAGAATTTGGAAAAGATGTCCAACA
TGGCGAGTGAGCTACTAGCCTCTCTTCTCACCGAGGCGGCACTCGCAATCTGCATATTCC
TAGGCTTTTATTTCCTATGGAAGAAGCTGATGTCCACCAAAGGCATGCCCGATGTCCGCG
AGATTGCCGCAAACTTAGAAGCATTGGGCCAAACCGAGCTGAACAAGGCTCACTAATCTG
CGGGACGCAGATCTTGAGGGGGGAGGAGTTAAGAACCCTCTTCTTGCGCTCTTCGTCAGG
ACTCACCAGCGCTCGGCTCTCGTGTTTTCGGGCCCCGTCAGCAGGCGACTCGGGGCCTGT
CTAGTAACATGTTCGTGGACTCACCAGCGCTCGGCTCTCGTGTTTTCGGGCCCCGTCAGC
AGGCGACTCGGGGCCTGTCTAGGAACATGTTTGTGTATGTGTGCATTCGGAACAAGTGCC
GTTGGTCGCACTCAGGGTGAGGGGTCAACGGGGGAAGCGGATATAAAAGCAGCGGGGCGG
GAGAAGAGCCCCAGTCTCGAACGGACACATAACGGAACCGCTAGCAGATCGCGAACTGAA
TCTTAAAATAAAGCTAATCGTAAACTCGAACCCTCTTAACTATCTTGACTATTATTTGGA
GAACCACAGCATGTTGGTTGTCATATCAAGGTGAGGTATGCGGCAGCGAGTGCCGAGAAC
CCTGATGCAAGTGGAACTTGCGTTAACTTA
>Dmelanogaster-B-G1327-Map3_reversed#LTR/Copia
ATAAAATATCATTATATAAGAGAACTGTATAAGAACAATATAATAGAAGTTAAAATAGAA
GAGTTAAAAGTTAAGAAAACATGATGGCAGATGTTCTAACCAAGAATTTGGATAGATTTA
AACATGAAAAGTGTATCCAAGGGATGGGTTTAAACTAACAAAAATGTATTTTGATTTTGG
AATTAAGATAAAAATATTATCCGAAAGGGTTGACATATTGCATTGAGAGGGAGTGTTGAA
AATATGTATGTAATATGTATGTATATATAATAATATGTAATAAAGTCAATGCACTGTGTC
TCCCTCTTTTGGTCGCGGTAACCAAAAGCTTTTTTCTCTTATTGTGTTATCCTCTTTAGC
GTGTAATTTGGCTGCCTGCGTGCAGTAACATTGTACTCTAGATCAGTCACAATAAATACT
TGAAACGAATAGGTTATGGGCCCAGCCCACGCGGACATAAAAGTGAATAGTTCTAAACGA
ATTAGAATATTCGGCATCTTTAAATATTGTGATTCAGGGATTTAATACGAAAAACTTATC
GAAGTGAAAATGAGTTCATCAATAAACCAAATAGAAAAACTTGATGATGAGAACTACAGT
GCGTGGGCTGTACAAATGAAGAGTGTCTTAATTCATGCGGAATTATGGGGGGTGGTGTGT
GGACGTGTGGTTAAAAACGAAAGTGATAGTGCTGAGCTAAAGGCTTTGTTCGACGCGAAG
GACGAAAAAGCATTAGCAAGTATAATGCTATGCATTAAGACATCCCAAATTAACCATATA
AAAAACTGTGAGACTGCTGTAGAGGCATGGCAAGGACTTAGTGAAATCCACACTCCCTCA
GGACCGGCACGACGTATATGTTTGCTAAAGCAGTTGTTGCACATGAGAATGTCTGAAACA
GAAGTTGTTTCGAGTCATGTGAACAATTTTTGTGCGGTTGTTGAAAAACTAAAAGAAATT
CAATTGGTGATCCAAGAAGAAGTCCTGAGTATTCTCCTGTTGTCCAGTTTGCCGGAATCG
TTTGAAAGTTTCGTAGTTGCAATAGAAACGCGCGATGAGTTGCCCACATTGAAAATGTTA
AAAATAAAATTACAAGAGGAAGGGCAAAGGCGTATGGCAAATGAAGAACATTCTGCAAAA
AGCGAACAAAGTGCATTTGGAATTCGGTCTGCGAAACAAAAAGCGAAAAGTGACATTAAG
AAGAGTGTGCAAGTAAATAATCAGCAACTGATTAACGGGAAAAGAACAGTTAATTGTTGG
AACTGTGGTCGCAGCGGCCACAAAGCTGT
>Dmelanogaster-B-G3432-Map3_reversed#LINE
CTACGAGATCGATGTCCTGCTGCTCAGCGAGATTCATTATAAGGAGGCACAGGCACCAAA
AACATTTGGATTTGAGTCCAACACTGCTAACGACCCAAGCGACGGTAACGCCAAAGGTGA
TGCAGCGATCCTGGTCAAATCCAGCCTAGTCCACTTCCCTCTTACACCAATAGCCACTGA
CAAGGTGACAACTCGCGTCTGCAGGCATCGAGACGGGCCATGGCCCAGTCAATTTTGGCG
CGATATACTGCCCTCCGAGGTTCATATGGAATACGGATGAATTTAAATGCATTCTGGATC
AACAATGTTCCAAAGTCCTCGTCGCGGGCGACTGGAATGCATCTCACTGGCTATTGGGAG
CGGGGAGATGCAATCGAAGAGGGCGAGCGCTAGCGAATCTGGCCCTAAGCTCAGATATGA
GCTCCCTAGCAACCGGAGGTCCTACAAGATTCCCGTACGGCAGTAGAGGCTCCCCAGGCT
ATATCGATTTTGCTGTCAGCAGGGGCATACTGGACATGC
>Dmelanogaster-B-R222-Map5#LTR/Gypsy
GTATTGAACCCATAATAAAAGCATTCATCACACCAAACCACACTGTATATTAAGATAATT
ATAAGATAATATTAAATGTCAACAAAATTTAAGCATAAGACTAAATCTACTATTCCTAAT
TTAACTCGGACTACTAGACAGACAACCAAAACACCCACCCTTATAAGAAACATAACCGAA
ACTAACCCAACAGACATAACCACAAGCTCAAGAATGAGTAACGCTCCTCAAAATACGTCG
GGGTCCAGCATATATGAATTGCCTGCCGGGCTCCCAGACGTTATTAAGTACCTTCCGACC
TACGACGGTAACCCTTACGCACTTAAGAGATTCATAGAAAGCGTGGAAGAGATTTTATTG
ATGTTTAGAGACACAGACCAAACTCCAAGAGGGAAAATGTATTTAAGAGCGATCAGGAAT
AAAATAGAGGGCAAAGCGAGTGAATTGTTAGATAGATTGGATACCCCATTAGACTGGGAT
GAAATTAAGAGGAATCTAACAAGAAAGTTACTAGATAACAGGGACGAACTGACCTTAATA
GAGGAACTACATGAGGTTCCTTTTAGAAGGCTGCCAATAACAAAACTGTATGATACCATT
TTGGATCTAAAACGAGTATTGACATGCATGGCCGATTCAAAGGAACTACCAGCTTTAGCT
ATTATAGAAAAAAAGAATTTCTATATGGCTCTTTGCCTGAAAACCTTTATTAAGGGTCTA
ACCGTACCCACTCCGGAATGTGGTCAAAGCTTCTAGACCAAATACGTTGGATGAAGCATT
TGATATAGCCATTCAGGAGAGGGATGAGTACATGCAGGAGAGACGACGGTACCCAGCAAA
TCAACATAATAATCGTATTTCAGACTACCAGCAGGGCAGAGGACAGTATAGAGCTCTTCC
TTACTCAACCGAGAATCGTTACGGACAGCGCCATCGCTCTAACAACGAGGTTAATGGACA
TAATAATTTCTCTAGAGCAATTATGCCACCTAAGACAGAATCAACAGATAGCCACTCACG
CCAATATAGAGGTGGAAAATTCAATAGTTCACGTCAGACTAATACTAGCAGATTTAACAA
TCTGGAAGCCTCTTCGGAGCAACCAGCACTTCACAATTTAGAGGAAACTGTAAATTTTCA
AAGACCAGCCTCAGAGAGCAGACAGGGAACCTAAAAAGTTATAAGGATAAACACGGATCG
ACACTACCCTATATTTTGATTAGTTCACCATTTGGTAGGAAGTTACGTTTTTTAATCGAT
ACAGGGGCATCGAATTCCTTTATCGATCCTAAATTTGTTCCGCTTCAGCAGAGAGAATCC
TTAAGCACAAATACAGTCATAAAAACTGTATTAAAGGAAATTCAGGTCACCGAAAAGGTC
GAATATCCAGAATTTTCCGAATTTAATTTAAAAGACACTTTTATATTTTTAATCCTCAAA
TTTCACGAATATTTCGACGGACTAATAGGTCTTGACATCTTATGTACTATAAAAGCAAAT
ATAGATCTTAAAATGTTAATTTTACAAACCCCTGCGGCAACTATCCCCATTCATATTGAA
CGAAATAGAGCTACGGATATATTTAATATCGAAGCCAGTTCGGGAATGATAGTGCAGATA
CCAGTCGAATGTGAACAGGGACCATTTTTACTTGATTCCGTAGAATTAGTAGATAATGTT
TACATTCAACAAGGACTCTATACAGCTGACAATTACAACGCATGGATAGAAATAGTCAAC
TATTCTGATCAGGATCAGACGATTTGTTTAGAATTTCCATTATTTACAACCCAATTCATT
CAAGAGGAATATGTAGAATTGAACTTTCATTGGTGCAACGAAGACCCCCCAACGGACATG
AAAAACGACGCGAAATTTCACGAACGAGTCAATACGGACCACCTTTCTGACGAAGAAGCA
AACCAACTTAAACACCTATGTTTGCAATTTCCCTTCCTTTTTCACGACCCGTCAGATAGA
TTAACATTCTCAAATACAAACAAACACAAAATAGAAACTACAGACGACATACCCATATAT
GCCAAACCCTTTAGATACTCCTACCAAGAACAAAAAGAGATCAATGACCAAATTAAAAAT
ATGTTAGAACAAAACATAATTAGAGAAAGCCATTCACCTACGAGCTCACCTGTTTGACTG
GTTCCGAAAAATCCGAAACAAGAGAACAAAAATGGAGATTAGTTATTGACTATAGAAAAC
TGAACGAAAAAACCGTTAAAGACAGATATCCCATCCCTAATATTAACGA
>Dmelanogaster-B-G2751-Map20#LTR/Gypsy
TTGGGCTGAACTACGATCAGTCCTCATTGATGAATTTAAAACCCAAATCCCATACGAAGA
GTTGCTAAGAAGACTTTACAACACCTACTGGAGTGGTAGTATTCGTAAGTTTGTAGAAGA
ACTAGAAAATAAGATGTTCGAAATTTCAAGTAAATTATCATTAGAAAATAATTATACAAA
TACAACTCTTTATACCGCCGCAATGGCTAATACTATTAAAGATGTAATTTATAAAAGAAT
TCCAGACAGAATGTTCATGACATTAGCAAGATATGATATTACAACAACAACATTATTAAG
ACAAGTAGCGCAAAGGGAAGGCCTTTACGATACAATTGTATTAAATACAGAAAAAGCTAA
AGCCAAATTAAACAGTCCATCTACACTACAAAGCAGTAGTAAAAATAATGGTTCTCAGAA
GAATAAAGGAAATAATAATGACCAAGGTATAAAACCTTATTATATTCAAGCACAGCAAAG
TCAAAATCGAAATAATTATGCAAGTAATAATTCAAAAAAAGTTGAAAGCAACCAAGCGAC
ATACAATGAGTTCAAACAAAAGTTAGAACAAGGTAGAGCGCAAAACGCTCTAAATTTTCA
AAAACCCACATCTTATTCTACTACTAACCAGCCCCAAAAAAGGCAGCGTGAAAGTTCCAG
TGGTCAGTCTAAAATGGATACCAGTGAAAATTTTCATCAACTTGCCTCGGGATCGGAATC
AGAAGTAGAAGAAGAACATACCCCTTCATACAAATAACTATGAACGATATCAAACTTAAA
TGTTTGATTGACACAGGTTCATCAATAAATTTGATGAGTAAAAATTTTTTCAATTGTCCG
ATCAACTCAAAAGCTCCATTAGATGTACACACAATAAACGGTCAAATTATTTTAAAATCA
AAAATTACATTAAAACCTAGTAAATTATGTCCGACAAAGCAAACATTTTATTTACATAAA
TTCTCAGAAAAATACGACATTTTGTTAGGCAGGGAATATTTGGAAGATTCCAAAGCAACT
ATATGCTATACATCCAATACAGTCACTTTAAATAAATACACATTTAAATTGCGACTTGAA
GATATTAACGAAGAAGAGGAAACACCTAAAGAGAGTTTAAAAGAAAACTTATTAGATTCC
CCAAATATTGAGTATGTCAATTATGTAATTGACAACGAACTCAATGATAATATGAATAAC
AAATGAATTTCGACTTGATCATCTAAACGATGAAGAGAGGAAAGCCCTCACCAGTGTCTT
ATACGAGTTTAGTGACATACAGTACAAAGAAGGTGAAAATTTGACCTTCACAAGTACAAC
TAAACATGTCATAACAACTAAACACGAAGACCCAATTTACAGACGTCCATATAAATACCC
ACAAAGCTTCGACGAAGAAGTCGAAAACCAAATGAAAGACATGATTCGACAAGGAATCAT
AAGAAAATCGAATTCTCCATATTGCTCTCCTGTTTGGGTAGTACCCAAAAAGCCAGATGC
ATCGGGAAAATCGAAATTTCGCATAGTCATTGACTATCGCAACCTCAACGAAATAACCGT
TGATGACAAATACCCAATACCAGTAATGGATGAAATATTGGATAAGCTTGGAAATTGCCA
ATACTTTACAACCATTGACCTCGCAAAAGGTTTTCATCAAATACAAATGGATGAAAATTC
TATAGCGAAGACAGCTTTTTCAACCAAAAATGGTCATTTTGAATATACTCGAATGCCATT
TGGTTTAAAAAATGCACCCGCAACTTTTCAACGTTGCATGAATAATCTCTTAGCAGATTT
AATATACAAAAACTGTCTCGTATATATGGATGACATAATTGTGTATTCCACTTCATTGGA
AGAACACATAATGTCTTTGCGAAAGGTATTCTTAAAGCTCAGAGAAGCAAATTTAAAATT
ACAGCTAGATAAATGCGAATTCCTAAAAAAGGAAACTGAATTCCTAGGGCACATAATTAC
AACAGATGGTATTAAACCAAATCCCGCAAAAATTAAAGCCGTAGTGAATTTCCCTATACC
AAAGTCCACTAAGGAAATAAAATCATTTCTTGGTCTTTGCGGTTTTTACCGCAAATTTAT
TCCAAACTTCGCTAAAATAGCAAAACCAATGACATTACGACTAAAAAAGGGCTCAATAAT
AAATATCAAAGATTCAGACTATTACTTAGCTTTTGAAAAATTAAAAGTGTTAATAACGTC
CGATCCCATATTAATACACCCAGATTTTAAAAAGTCTTTTTCACTAACTACTGATGCTAG
CAATTTTGCTATAGGCGCGGTATTATCGCAAGAGCATAAACCTATATGCTATGCTAGCAG
AACTCTGAACGAACATGAAGTTAATTATTCCGCAATAGAAAAGGAACTCCTTGCTATTGT
TTGGGCCACTAAATACTTCAGGTCCTATTTATTTGGTAGAAAATTCGAGATCCATAGTGA
TCACAGGCCATTAGTTTGGCTTGATTCAATTAAAGAGCCAAACATGAAACTTCAGAGATG
GAAAATCAAATTAAATGAATTTGACTATCATATCAAATATCTCCCTGGTAAAGAAAACCA
TGTAGCAGATGCTCTATCGAGAGTAAAAATTGAAGAAAACTTCCTAGGAGAAACCTCCAG
TAACATTTCGTTACCAACACAAGCTACTATTCACAGTGCTCAAGAAGATAACCAATCTTA
TATTTCCTTAACGGAAAGACCAATTAATTACTACAACAGGCAGATAGAATTTATAAAAGA
CGATAATAATAACGTAGAAACTAAAAGATACTTTCATAAAACAAAAATTAAAATTCATTA
CATAGAAATGACAAATGTCCATGCCAAGGAATTAATTAAAGAATACTTATGTACCAAAAG
AAGCGTAATTTTCTTTCATAACGAAATAGATTTCCTTACATTTCAAAACGCTTACATAGA
AATTGTCAGTCCGAATAACATAACTAAAGTTATGAAATCAAACATCAAATTAAAAGACAT
TGAAACATATTCCGAATTTAAAGAAATAATTATAAAAAGTCACAGAGAACTTTTACACCC
AGGAATAGAGAAACAAACTAACCTTTTTAAAGAAAAATATTATTACCCAGACTACCAAAA
GTTAATACAGAACATTATTAATGAATGCGAAGTATGTAACATATCCAAAACAGAACATAG
AGATACTAAACTAAGATATGAGTTAACACCAGAAACTTTTAATCCCAGAGAAAAATATGT
TATAGATTTTTATTTAATCAATAATAAAACGTTCCTGTCATGCATTGACATTTATTCAAA
ATATGCCGCTTTGATTGAAGTCAGTAGTAGAGACTGGCTGGAAGCAAAAAGAGCTCTTCT
TAAAATTTTCAATGAAATGGGAAAACCGTCCGAAATAAAGGCCGATAAAGATTCAGCTTT
TATATGTTCCGCGTTACATTTATGGCTTAGGTCCGAGAATGTGAATATAAATATCACAAC
AAGTAAAAATGGAATTTCTGACATTGAAAGATTCCATAAAACAGTCAATGAAAAGTTAAG
AATCATTAATAGTGAGTCCGACCCAGAAAATAAGATAACACAATTTGAAACTATTCTCTA
TGTATATAACCACAAAACTAAACACAATACAACTGGGAGAACACCAGCTGATATTTTCCT
TTACGCAGGAACACCTGCATATGACACCCAAAAAGAGAAACAATCAAAAATAGATAAGTT
GAATAAAGATAGACATAGCTATGAAGTAGATACTAGATATAAACAAGCACCATTGGTAAA
AAGTAAAACAACTAACCCATTTAAGAAAACAGGACACGTAGAACAAATAGATGAGAAACA
TTACGAAGAAACAAATAGAGGAAGAAAAGTTGAACATTATAAATCTAAATTTAAAAAAAC
AAAAGAGAATTAATAAAAGTAAATACAATTCCAGCTCAACTCCCGAAAATCAAGTGGGGT
CCGATTAAACAGTTATTCATAATAACACTTATAATATGTTTCATCCGTGCCGTCCGTGGT
CAAAGCCTAGAGGTGAACCCGATACAAGCTAAAAATGGATATCTTATATTTAAAACAGGA
TCAATTAATATACCTATAAACTATGAATATCACTATTTGTCCGTAAACTTAACAAAGACC
GAACAAACTTTTGCAAATTTAATTAAACAAGCTGAAGAATATGGTACTATAGCCCAAATC
CAATATTTAACTGAAAAATTAGACAGAGAAATGAATGGAATAAGAATAATAAAACGCAAT
AAACGTGGTTTAATAAATATTATAGGTACCGCATATAAATACCTTTTTGGCACTTTAGAT
CAAAATGACAAAGAAGAATTAGAACAAAAAATATACGATCTTTCTCAACATAGTATTCAA
ATTAATGAATTGAATGAAGTTATAGAAGTAGTCAATAGAGGCATTGAAGTAATCAACCAT
TTAAGCGCAATAAGTGAAGGTGACAGAAGACTAGAACTTTTAGTATTTAACTTACAACAG
TTTACCGAATACATTGAAGATATAGAACTTGGTATGCAATTAACAAGACTTGGTATTTTT
AATCCCAAATTATTAAGACATGATCCATTATCACATGTAAATTCCGAAAAATTGCTAAAT
ATAAAAACTTCTACGTGGTTAAAATCAGATGCAAATGAAATACTTATTATTTCCCATATT
CCTAGAGACATTATAAAAACTGCACTTTTTAACATCGTACCATATCCAGACAAAGATAAT
AATATACTTATAGAAAATGTAAATGATAAATATTATATTCAAGATAATCAAGTTTACAAA
CAAAACTCAGGAAAACCAATAATAAACAAATGTATTACAGGAATATTAAATCAAATACCA
ACAGAATGCAGATATTCAAAAACACATAACAATATTGGAATAACTTATGTAGAACCAAAC
ATAATTTTAACTTGGAAATTATCAAAAATTGTATTAAATCAAAACTGTATAATTAATAGA
GAAATTATAATAGAAGGAGACAATATAATAAAAGCTTTTAATTGTTCTGTTCAAATAGAA
AACATATTAATTACAAGCACAACACTAGACTACACACAAACGGTCTATATCAATAACAAT
GTAACAAAATTAGAACCATTATCATATCTAAATGCTAAAGAAATAATTAAAGAACACACT
AATACATACAACACATTACAAATTATTACATTAACTATACTTGCTATTATAATACTTACA
CTTATACTATATTTTATTTATAAATATAAAGGCATTCCCAAAAAACTAATTGTTAAATAT
AAAAAAGAGAATCCACAACAAATAGAACAACAAAATAACACAACAACAGAAAATATAAAT
ACAGTATTTGATACTAATCCTGTATTGTATCCTAGAATATCCGCCTGAGGACAGGCTAAA
TTTAAAGGATGGGGAAGTAGCATATGTGCCATAGTATAAGACCACATATACTTACACACA
CACACACACATACATAACCACATAGGAACAGCCATACACAAAATCATAGAATGCCTTAGG
ATATAAGTCATAAAATCATGTATCCAATAAGAACCCAAATTCTGGTGACAATAACAAATC
CAGCCTACCCTAATGTAAACATTAACATCCGCTGCCGAATCAGTTATTCCCACCAAAGGG
TCAAAACCGCTTACGCAGCTCAAGTTCTCGGCTGATCAGTACCCATGAGTGATCCACTCA
AGAAGGCACCCAATCCAACAGACATAAACATCCGCAGCCGCATTCGCGACTCCCACCAGA
GGGTCAAAACTGCTAACACAGCTTTAAGGGTCAAAACTTTCCACGTAGCTCAAACTCGGC
TGATCTATATCCATGCGCAATCCACTCAAGAGAGCGCCTAATTAACGTAAACATAAATGA
GAGCCTATGTACGCTCAATATGAAGAAGTAAATAAGCTCAGCCAAGGGTTTGCTAAGCGT
TCGCTTTGCAAATTAGATTTAGATTTTATTCATACTTCAATTGTGTAAGACGTGAATTTG
TCTCCGACATTCGCTTAAGTTTTTGATCAATAAAAATACTTTTTTTTTATAAACCAACAA
ACCGCGAAGTTGTAATTATATATATATATATTATATA
>Dmelanogaster-B-G162-Map20_reversed#LTR
GCAAGCTTAAATTTATTAAGTGCAGTCTGAGGAATCTGTCTACTTTTTCAAAAGTTTGAC
AGGGCTCCAAAACCGCTTCCCTTCCATTTCGCATTTCTTCGATTATGCCCATCGGGGACG
ATAAGAAGAAATTGTCCGCTGACAAGCCCAGGTCTATTTTTTCACCACAAGGGCCCAAGA
GTCCAAGAATCCCAAGCATTTCGGTGAGAACGCCTGCGCAGATTTCCGACGACTGTGCTA
CCCCATCCAAAGCCACAGTACAGCGCACAGCTAAAAATATGGCTGCTTCAGATCTAGCGC
TAGCCAAATTCATTTCGGTTTCTGACCGCTTAAGCGAATTTGAGGCTCAGATCAACACTC
CGGAATCCGCAGCTCCAACCGTCACGATGCTTGGCGTCCGTCGCGACCAAGTCCGAACCC
TATGGGACAAGGTTGAGAAGGAATACGATCTCTGCTCAGAGTGCCTTGTGTCAGCAGGCG
AAGCGGCAGCAAGCAACATGCCTATTCTCAGGGCTAAATACAGTTATTGCTATTCAGTCT
ATGAAAGGTGTGTTGCCCAGCTCGTTGATAAAATCGAGCAGGGCACTTCTCAGTCCATCC
CAACCGCGAACGCTGCGCCCCAGGCCTACATTTCCTCTGGCTGTCGGTTGCCTCCATGCG
ATACAGAAGTTTTCGCAGGCGACTATCTTCGCTGGCCGACTTTCCGGGATCTTTTCACAG
CCATTTATATTAATAATCCACGGCTGACTCCGGTTGAAAAGTTATTCCACTTAAATGCCA
AAACAAGTGGCGACGCGCATGCCATAGTTTCGATTTCGCCTCTCACCAACGAGGGTTTCC
GCTCTGCGTGGGAAAACCTGATAGAGCGTTTCGAAAATAAACGATTGTTGGTAAACAGTC
AATTGAAAATACTGTTTAATGTGCAGTCGATACCACAGGAATCTGGGGCGGCCTTGAAGG
TACTGCAAAGTACTGTTCAAGGTTGCTTGACTGCCTTAGAACTGTCAGGCATCAACACTG
AGAACTGGGACTGCCTGCTGGTATATCTGTGCTCATCCAAGCTCCCGAAGATAACTCTCT
CCTTATGGGAGCAGTCGCTACATAAGAAAGCCGACATCCCGACATGGGGAGAGCTGAACA
CCTTCCTCACAGAACGTCATCGAACCCTAGAAGCAATTGATGATGTGAGACCGTCCGTAC
CGAGTCAGTCGCATTCCAAAGCGATAAACTCAAGTGGGCCCTCTAGAAAATTAAATTCCT
ACGAGGCGAAAGTGGCTCCAAAATTGAAAAGTTGCGACTTGTGCAACAAGGAGAACCATC
CTGTCCGTGTATGTCCGCGGTTTCTCCAAATGTCGGTTGACGACCGGTCAGCCTACATTA
AACGGAAGCAGTTATGCTTAAACTGCTTCGCAACGGGACATCAGCTTCGTGAGTGCAAAA
GCACTCACAATTGTTTTACTTGCCGTGGCCGGCATCACACGTTGTTGCACCGAAACAACC
TCTGTTCCAGCAATTCAAGCCCTTCAAATCCTGCAAGGCCAATTTCCGCTAATCAGGCCA
ATTTCGTTCCAAATGAGCAAGCCGGTGTTCAAAATTATTTCGCCACGGGCTCAAGAGCTA
TCCTTCTTGGCACTGCCATAATCAATATCTCCCATCTTGGCACTAACTTTAAGGCACGCG
CCCTGATCGACTCCGGATCAGAAGCGACATTCATAACCGAGCGACTGTTCAATCTAATTA
GATTGCCATTCCAGGTGGTTCAAGCCCAAGTCTCGGGCTTAAACCAAACAGTAGCTGCTC
AGTCCAAGAAGCTCTGCAGTTTCACCATCCGATCTCCGACTAGGCCCGCGTTGCAGTTGG
AGACGACGGCCTATGTCCTCCCTCAACTAGCCGGAAATCTGCCTTCCTACCCAATTCCGC
AAAATTTCCTTCGGGATCTTCCCGATTTTCCACTGGCGGATCCAAAATTCTATGAGAGCG
CACAAATAGATGTACTTATCGGAGCCGACATCCTGCCTTCGGTGCTTCTGAGTGGAGCAA
AAACCAACATCTGTGGCTCTCTCTTGGGGCAAGAGACCATTTTCGGCTGGGTACTAACTG
GGCCAGTGTCAGCCTCAGCCCAAAGCAGAATTTCCTCTTTTTCGACACAGATCTCCCACG
CGTACGATAATTCACTGGACAAACTCCTCACAAAATTTTGGGAGGTGGAGGATATACCAA
CAAAGTTGGTAAAAGAATCCGATTCCATGTGCGAGAAGAATTTCCTTCAAACGACCACGA
GAAACGAGTGCGGCAAATATGTCGTTACTCTGCCTTTTCGTCGACCCCGAACATATCGGT
TCCGGGCTAGGGCATTCTAGGTCTTTCGCGTTGGCTCAGTTCTTAAGAAATGAGCAGCGT
CTAAAAAGAGATGAGGCCTTGAAAGCGAGATACGATTCGGTGATCCAGGAATATCTCGAC
TTAAAGCACATGCGACAAGTTCTTCCTACGCATGATTGCAACGCCTATTATATGCCACAT
CACGCCGTCTTAAAACCGGAGAGCGTAACTACTAAACTCCGTGTAGTATTCAATGCCTCC
AGCCCATCATCGAATGGTACCAGTTTAAATGATATCCTTCATGCTGGCCCTGTCTTACAG
TCCGACTTGACCATTCAAATTCTGAAGTGGCGCTATTTCCGATACGTGTTCAACGCCGAT
ATCGAGAAAATGTATCGGCAGATCTGGGTAGATCCGAGACACACTCCATTCCAGCGAATA
CTTTTACTTTTCCGTAACAATAGAGGGGAAATCAGAGATTTCGAACTGAAAACAGTAACC
TTTGGAGTCAATTGCGCGCCTTTCCTGGCGATCCGAGTACTGCAGCAGCTAGCAGCTGAC
GTAGAACTCAGCCATCCAAAAGCTAGCAATGTCATTCGAAATTTCATGTATGTGGATGAT
GTTTTAGCTGGAGCGGACTCCACGGAAGAAGCTCAGCTCATGGTGCAAGAGCTCCGAGAC
GCGCTGAATTCTGCCGGATTTCCATTGAGGAAATGGACCTCCAACCAAAAGGAAGTTTTA
GCGGCCATTCAGAGCAACCATCTTTTAAATACTGATTTTCTCGAGATCGATGCAGAAAGT
ACTGCCAAAACCCTCGGTATTCGCTGGAAAGCAACCTCCGACGAATTCTTCTTCGTCCCG
CCAGAGTTGGCTATCGAAACGTCCTTTACAAAACGCCAAGTCCTGTCCCAAATTGCCAAA
TTGTTCGACCCTGCCGGCTGGTTAGCACCGTTTATCGTTCGAGCCAAAATTTTCATGCAG
GAGATTTGGCTGCAGGAACTTGGGTGGGACGAAAACATTCCAAATGAGCTTTTTCAGCGA
TGGCTGAATTTTCTTCAAAGTTATTCAGTGTTAGAGCAGATACGCATTCCACGCTGGCTA
TCGTTTCGTCCAGATTTCAAGGTCGAGCATCATGGCTTTTGCGATGCGTCGCAAAAGGCT
TACGGGGCGGCCATATATGTCCGCGTAGAAGTGGGCAGCACCATTATGGTGCAACTCCTG
ACCGCGAAAACCCGGGTAGCACCAGTCAAAACGGTTTCGCTCCCAAGATTGGAGCTGTGC
GGAGCGTTATTGCTTTCCGAAATGGCTGCAGCCATCATTCCGCAGATGCCTACGACTAAC
TCCGAACTTTACTGTTGGACGGACTCCACGATAGTGCTTGCATGGTTAAGCAAGCCAGCA
TGCCAGTGGACCACATTTGTAGCCAATAGGGTGACGAAGATCGCCCAGGCCACAAAAACA
GAGAATTGGTCTCATGTTCAATCTGAGCATAATCCAGCAGACCTGGCAAGTAGAGGAGTT
TCCCTCCAAGATCTAGCCGATAGCCAGTTATGGTGGCACGGACCGACTTGGTTGCAAAAT
CCACGCAACCAATGGCCAACTCAGGTCGACAACGCTCCGGTGACCGACCTGGAGAAGCGT
GCTCTAAAAGTCCATCTCGCGAAAGCTCCTTCTGAAGAGTTGTTGGCACGTTTCTCCAAG
CTAGAGAAAGCTCTACGAGTCCTTGCCTATGTTTATCGCTTCATTCAGCGGTGCAGGAAG
CAGACATCTCCAGCTGATGTGCATCTACTGGCCACTGAAATCGCCGCCGCCGAGCGGTTC
CTAATTTCGAACACTCAGCGCAGAGAATTCCCTGTGGAATATCACTGCCTAAGTGAAAAG
CGTCCAGTGCCAAGTTCAAGTGCCATCCTAAGCATGAACCCGTTTCTAGATCCGCAAGGA
CTGATCAGGGCATGCGGCCGTGTGGCGGCTTCCGAAAGCCTTCAATACAATGAACGCCAT
CCAGTGATTCTTCCGTATAACTGCCTGCTTTCTCGCCTCCTTGCGAATTTCACGCATCGC
ATAACTCTCCATGGTGGTAACCAGTTAATGGTGCGCCTCATCCGGTCGAAATACTGGATT
CCGAGAATCAAGAACCTGATGAAAGCAGTGGTAAATTCGTGCAAAGTATGTGTGATCCAC
AAAAAGCGGTTGCAAAGCCAACTGATGGGTGTCCTGCCCAAAGAAAGAGCATCGTTCTCC
CGACCATTCACGTATACTGGCATGGATTACGCCGGTCCGTTCGATATAAAGAACTATACG
GGAAGAGCATGTCTTATTACAAAGGGGTATGTGTTAGTTTTTGTTTGTTTCTCCACCAAG
GCCATCCACTTAGAGCCTACATCTGACTTAACGACCGAGAAGTTTCTTGCCGCTTTCTCT
CGTTTTGTATCCAGAAGAGGGTGTCCACGTCAAGTCCAGTCAGACAATGGCAAAACCTTT
GTTGGCGCTGCCACCCTGCTTTCCCGCGATTTCCTTCAAGCCGTAAAAGAGTCGGTGACG
AATGCCTATATTCATCAAGAGATGCAATGGCAATTTATTCCTCCGGGAGCACCCCATATG
GGAGGCCTTTGGGAAGCAGGCGTAAAAAGCTTCAAGACGCTATTTTACAAATGCACTGCC
ACACGAAAATACACGTTCGAAGAGCTCTCCACGCTCTTGGCAAAAATAGAAGCGTGCCTT
AACTCCAGGCCGCTCTCTCCTATGTCTGAAGATCCGACAGACTTGCTGGCTCTGACGCCA
GGGCATTTCCTTGTCGGGGGACCCCTTATGTCCACGGTGGAACCCGAAGTAAAGGGGGAA
ACGAAATCCCTTCTTAATCGGTGGCAGCATTTGAAGGCTCTCCATCAGCAGTTCCGTGTG
CGATGGAAAGAAGAGTACCTCAAAGAACTCCACAAGCGTTCTAAATGGCAGGCCCCGTCC
AAAAATCTACGCATCGATGACATGGTCGTCATCAAGGACGACAACTTGCCCTCTAATGAG
TGGCGGCTCGGCAGAATTGAGTCTGTTTTCCCAGGAGCTGACGGCAACGTCCGTGTAGTA
AACATCCGTACTGCACGTGGAGTTATTAAACGTCCAGTGGCAAAAGTGGTGCTTTTGCCG
ACGGAGTCTTCCGAATCTCCACAATAATAGGCGCTCCTCTCGTCCTTAGTTGTAGTTCAC
TATCACTAATCATCCGTTATTTTTCATTTCGTTTTCGATCTCCTTTCGACATTCGACTAC
GCGCAGCATGGCTCCTCGTCAACAAAACGCACGCAGTGCTCGTGCCGTGGAGAGCAGACG
TACCCGAGGTATTCAATCCTACCGATGCCGAGTCTGCCGCGGTATCCATCCTCTTCGGAA
GTGCGCGAGGTTCCTAAAGCTCAGCGCTGAAAAGCGTTTGCGAGCAGTCCTCATTAACAA
ATACTGCGCCAATTGCCTCGCTCACGAGCATTCCACGGGAGACTGCCGAAGCGGTGATCG
TTGCAAGAAGTGCGACCGATCCCACCACACGCTGCTCCACATGCACGAGCAGGTTAGCTC
GTTGTCGCGGTCGCGAGCGCGCTCGCGTCGCCAACCGGTGCCAACCCGGCAAGCAGCTTC
GGCCTCGTCCCAACGTTCCCGCCGGCACAATCCGCCAACTCAGCGTAGGAGTTCACCGCC
ACGACGACCGGAATCGACGACGCCAGGCCCATCGCTCTCGTCGCTGCTGCAACGCCACAG
CGTGAACATCCTTCCCACAGCGCTGGTCAAGTTGGAGACCGGGACGAAGACCTTCGAGAC
CGCAGCACTCATCGATCCGTGCAGCCCCATGAGCTGCATCGACGCTTCGTTGGCGTCAGC
CTTTAAGCTTTCGATGACCAATGTTGGCGACGAGAAGGTCTGCACGACGACGATTCGCTC
CAGGATCGACGCGAACACGAAGCTCGAGGTCGTGCTCAAGATCGAGCCCAGGGTGCGGAT
CCGTACACCTGTCCGGGCATTGAGCGACACCGTAGTGTCCAAGTACAGGGACATCATGCT
GGCGGATGACGGGTTCCATCGGCCTGCTACCGTATCCATGGTCTTAGGAGCAGACATTTA
TCCTAAGGTTATCCAATCCGGATTCCTGACCTTCGACGAGGGAATGCCGGTCGCTCAAAA
GACCGTGTTTGGGTGGATCGTGTCCGGTGCCTGCAGCTTGCCGTAGGATGGCTATGTTGC
AACCCCAGTGATTGCAAGGGGGGCGGAATGTTCGAGTTACGGGGTTTGGACTGTCACCCG
CTCTCCGCTCCCTCTTACGTTCTCCGCTCCCTCTTACGTTCTCCACTCCCTCTTACGCTC
TCCCGCTCTTCACCACAGAGTCTCCGAGGAGTCTCCGCTGCGCTTGGGAGAACCCAACGC
ATTAGAATAAGCTTTAGAGTGTGTAAAAACTAACCACGATCGAATAAAACATACGCCCGG
TCGCGCCCGCGCTAATTACTACAAGTCTTCGAGTTCGCTTTTTCTTCGAGTGGTCTTTTT
TTTCAGCAAACTAGGAATTTTCCAGGACCAGCACCCCCCATCACCCCAACAAAACCTTAG
AGCCATATCCTGGATTTTTAGTTGATTCAGCCAATATAATATTTGACGAGATCTCCATGC
CGTTGCGTCTGCGGCAAAGGTTCGCGTTAAATTTAGTTCAATTTTTTGTTTTGTTTCGGA
TCTGACTGATTTCTTTGACAAGTTAGATGAAGTTTTTATTTATTTCCATTTTAACGGGCT
ACGCCATATTAGGCAGCGTTCAAGATTCTAATTCTGATTTCGGAGTATATTTATTATTCA
TTCGAGCAGTGAGTTTCGAAT
>Dmelanogaster-B-G3744-Map4_reversed#LINE
TTCAATGCCATCGTTGTCAGCAGTTTGGCCACACAGCCAAATACTGCCGTAAGGCCCACA
TTTGTGTGAAACGTGCCGGCGAACACCCAGCCAAGGACTGTACTAGGCCTCGCATCGAGC
TGTGCACTTGCTACAACTGTGGTGGACAGCATCCTGCAAATTATTAAGGTTGCAGCAAAC
TACAAGCGTTCATGCAGCGATCCAGACCCAGAAGTGGAGTGGCCGGAAGAACCGAGGTAA
AGGAGCGACCAACTACACAGGGCTTATCTGGAGGTAGGGAGATCCCCTCTTCTAGAGGAG
GTATATCGTATGCAGATGTGGTTACAGGGTTCGTTCACCATAAGCAACCACTGAGCTTGA
CGCACCAACAACAGAAGCAACAGCAACAGCCCAATAATAGAAGCTTCAGACGTCAAAAAA
ACCGCAGCCGGCTAAGGTCGTCTGGGGACACACTTCAGCGCTCGATGGATGCTAGCAGCA
GCATTGAAGCCATCCTGCAGACGCTAAATGAAAGTATTAATTCTTTGCGCTCGATTCAAG
AGAAGCAGATGGAGTTAATGATGATGATGATGACACAACAGCAACAACAGTCACAGCAGC
AGGGGCAGATCATCAATCTGCTCACTGCTCTCCAAGCGCGTCAAGCGCCATAATGATGC
>Dmelanogaster-B-R1051-Map10#LTR/Gypsy
CCAATATCTATCGACATCCCAGATAAATGATGAAATTTCGCGCTCGCATACATACAAGTT
AACACAAGCCAACGAACTAGATCAGTTGGCTCAGGGTATGAAACATAATAACAATGTGCT
GACCCAGCATTGGGCGGAAACCCGTGCGCAGCCGGCAAGCACAGCATATTTGCGTGGCCG
CTGTGAGTCTTTGTTATCTATAAGAATCATTTTAAGTTTCAGTTTGAATTTACATTTACC
AGAATAAAGAGCGGCAGCTCGTCAACTCCGACTAAGCGTCGTAAAACATATTTTTATTAC
TTACTCTGCCAGACCACAAGGCTGACAGTTAAAAGAGGAAAGTTCCTCTCTACGACAGCA
TCGCAAAACGGTGCGATCAATTGTAGTGGCGACTGAAGCAGTGGGTGAGAAAAATCTCGA
TGAATAATCGATAGGGCGGTCAGCTGTGACACACTAAAGTGAGGTCTTACTAGATGTAGC
AAGAAGTAGCTAGAATATACCAGACTGGATGCAACCCTTATTAGCTGCACCCGATAAGTT
TGGTGTAATTCGGTTATCGGAGAAAAGTGTTGTTCAGCTGATCGTGGTTTCCGCCGATGG
CCTACGCCTCGACTAATGTTTCCGGTTTGCCTTCTTTTCGATCTGAACAGTCAACGCGTC
GAGTTGCGAAAGTGCGTCGAAAAATTTTAACTTGCGGTCATACGGAATTTTTTTGTCGCG
CGAAATATCGAAAATACGGCGTTCCTTCGCCTATAGTGGTGCGCGAAATAATTCCGGCTT
GTGTTTCCCGGCGATATACAGCCGAAGAGATCGGCGTTCGTCACGGCCATCTCACGGCCG
CCTGGCCGCCAAATCCTAGCTTCGACTGGGTCAAATTGCAGGTTAGTGAGTTTCGAAATA
TTGGTGAACCGTAGTTTGATACGGGAATATAATCGCAGCCGAAATTGAAGCCCGGAGGGT
TTTCGCTGGACATCTTATACTTTCGCATCACTGCCCGGGTCCCACAATTTTTCGGAGCCG
CTACCGGCGGGCAGAAGGAGAGACGGCAACTGCGCCAGGCGAGTAGTGGAGCGCCTTTCC
AGCAGGCCGGAGCGAAGGACCAGCCGCAGCAGCAGGCCGGAGCGAAGGACCAGCCGCAGC
AGCAGGACAGCGACCGCCCTAAGCCGGGGCCATCAGGAAGGATCATTAAACAAAGAAAAA
TGCAGCCTAAGTAGAGCTTAGAGTGAGGTTAGAGTGAATGGAAAATTTTCTTTTGCTTGA
TTGGCAGTCCAGAATGCCCGAAATTAAATTAAATCAAAGTTAAATCGAGCAAAATTTCTA
ATTATACAAAAAAAAAATGCTGAAAGACAGACCTAACCTTACTAAATCACGCGCCGACCG
AGGGGCGTTGACGTGTATCCTGAGAATCGATTCGCAAGAAGATGGACGTTAGAAAAGAGC
AAATTGCAATGAGCAATGAGCAAATAATATTGTAGATATAAATGTTATCTAATCTTATCT
GATCTAATTATGATATAAAAACTTGGAATTGTTTTTTTTAAGAGCGGCAGAGAGTAAAGA
TTACAGATAAAATCTATGTTGAGGCAATGAGCTTTTTCATTGACTGGAGAAGTGGTGTGG
CAATTTATAAACACGGTAAAATTAATGTTTCAATTA
>Dmelanogaster-B-G1320-Map10_reversed#LTR/Gypsy
GGAAACACGCGCCGGACTTATCTCGCGCACCACTATTATCGAAGAAACTGAAGCAGTACG
ATAATATTTTCCGCGATCAAGAATCAATATTGGTATGCCCGCAAGTTACAACTTTCCAAA
ACGCACTTTCACAACTTGACTCATCGACTGTTCTAGTTCGAAAAGAAAGCCAGACAGGAT
GCAACCCTTACAAGCTGCACCCGAGAAGTTTGGGATAATTCGGCCATCGGCGGAAAAAGT
CACGATCAGCTGAACCACACTTTTTCCGCCGATAACCGAATTATCCCAAACTTATCGGGT
GCAGCTTATAAGGGTTGCATCCCGTCTGGCTTTATATCCTAGCTACATCATACGATGCAT
CATGGTATGACCTTACATTGGTGTGACCCAGCTGTAACTCGCAAGCCCACTATCGATTAT
TCTTATCGCAGACTTTATTATCCCACTGCTTTTAGTCACCTCTACAATAGTGGTGCGCGA
GATAAGTCCGGCGCGTGTTTCCCGGCAATAAAAATATATATTTTTTTTAGCCAAAAAGAT
CGTCGTGTGGCGCAGCCATCACGCCGCCGCCTTGTCGCCAGACCCCAAGTTTCGACTGGG
GCAATTACAGGTCAGTAAACTTCAGAAAAATGTGAAATGTGAACTGTGGTTTGATGCGGT
GAATATTCTCGTAGCTGAAATTGAAGGCAGAAGGGTCAGCTTTTACGTATCCGCATCATT
GTCCTGACCCCACGATTCGACGGGGCCGCCGCCGGCGGGCAGAAGGAGAGACGATAACTA
AGCCAGGCCGTGAAGTGGAGCGCCTTCCCAGCGATGGGCAGTGAAGGACCAGCCGCAGCA
GCAGTATCACAATCGGCAATAAGCCGAGACCAGCAGGAGGGTTATTTAAATTAATAAGGA
AAAAACAACAACTAAGTAGGGCCCAAATTGAGGTTAAGTTTACGGAGAGTTATAGCGTGA
TTGGTAGTCCGAAATGGACATTGAAATTAAATTAAAGCGATTTTAAATTGATCTAAATTC
TAAATTTGTGCGGAAAAAAAAAACCCCGCTAAATATCTGACCTAACCTGTACTCGAATGT
ATTAATTCCCGAACCGCCATTTTTGTGCGTAGAAAGTAAGAAGTTAAGTTTTCATGATGT
ATTTTAGGTTTAACAATAAGCTGTAAAAAGTATGTGTACTCGAGTAAGAGACTCAGTCAT
GTCGTTTTCCAAATTTTCTCTTGCATTTAAATTGAATTCTCATTAGTACTTAAAATTTTT
ATATAGTACGTAAGCTAATCATTTTTTTTGTAAGAAGAGTTCATTTTCTGCTCCTTTGTA
TTTTCGAGTAAGAATTCATGAAAGTTTGTTCGCAGACGTGTAATCCGAAATTATACCTTC
TCCAAGCATTGGTAGAAAATGCCACACTTTCGTTTCAGCTCATCTGCGCCGGGAGATCGA
TCTTTCGCCGAGGAGTGAAAAGTTGAGTGAGTTTCATTTATAAAACTTTATTTTTATTAT
TGTAAATATTCAGCAAAGTACACCGATAAAATTTTGCTGGAGGGCATCATTTTGATGGCG
TGCCAAGTATTATTTATTTTTATACACACTGCTAATAAATAATTGATCCTAATGGAGTGG
CGAAAGCAGCCAATTGAACTATAAAAAAAAAGAAAAAAAAATCTAGTCGAATTTACTT
>Dmelanogaster-B-G3854-Map3#LINE
CAGGTACATTAGGTTAATTTGGAGGTGAGTTTTATAATTGTTTTTTTTTACGATTGCGTT
AATTTTTTTGTTTTTCAGGTACGTTTTGTAATTAATTAGGATGCCCTTTATTTAAGAGCC
ATCGCAACCGGTGTGACGCGGATTTGGAGTCGTCGAGTTGGTAATTAGATAGGTATTTGT
TTGAGTAAATAATTCCCAGTATTAGCTTGTGCTTCCTTGTTTCAGTAAGAAGGAGTTGAA
TGCTTGTCGTCGGCGGGATGGAGTCGCCTGTTTGCATCTACTACTTTGACTATCTGGTTT
GCTATTTTCTATGTGTCGTTGATTAATTCTGTATAGCATTATTATTAATTTTCCTTTCAT
TGCAGGTTGGCGGAAAATTCGTTGAAGATACGATAATGAGGAGAAATATACATTTTGGGG
ATCAATTTTACAGCTTATTAATGTGACTTCAGCTCCGCGCTAATGATCCTAATTTGGGCA
GTGGGATCAGGAGATGGAGATAGCATCAGAAAATTGTCAATTTTTTTATTTATAATCGCA
AAAGTTGGCGATTTTGTTTTGCATTTGCGAAGCCCGTCTACTGTTGTCGGT
>Dmelanogaster-B-R36-Map6#LTR/Gypsy
CAAAAATAAAAAAAAATTATATTGTAATTAAATATATACAAAAATGGGTTGGTTTGGATC
TGACGATAGTCAGACAAAAGATAATACGGCCAATGTGGTCAATAACGTAAAAATAGTCGA
CCATACAGAAGACATTCAGTCACTGTGGTTACTCCTTTTAATCTTGACAATTGTAACAGT
CGCTCAGTTTATATTAACGCTAAACGTTAAGCATAACAAAATAATAAAGAAGCGTTATAT
AAGCAGAGCGAATAATTTGGATAAGATTTAAAAATTTAAGATTGAATAAAAAGATGAATA
AATAAAGAAATACTTAAAGATATATATGAACATATAAGGAAAAAAAAATTTTTTTAAACC
AAAAAAAAAAAAAAAAAAACACACACAAAATATATTTTGAATTAAGATCATCCAAAATTT
TTTTTTTAATTATCAGAAAATTAGAATGGAAAAAAATTATTGAAGAAACTCTAATGAGGG
AACCTTTGTTCATTCTAAGATCGATACAGATCTTAAGTAAATTTCATACGTATATAAGCG
TATATGAGTTTGAAGAGGAATATAGGGAAACCTTCGACTTGTATGCAGGTCCGTTATTAC
ATTGCTCTACAATAGAAAAGGCAAAGGTGTTATCAATCTTACCATATGTGAAAATAACAC
AGGTAATAGAAGATAACATATTTTTAGGAGAGGCCACAATTTATAAAGTTCGATTGCACA
GATAAATCCATATTACTCTTTAAATGGACTGGCAAGAAATAAAAAACGAGCTTAAAGAAA
TTAAAACGACTTTCGACAAGTCTTATAAATGCATGACACCAAATAGAGAAGTGCAACAAG
ACACTCTCAACAAACATGCACAGATATTGGTAAGATGCTTTAATGAAGCACGCCAATTAA
TTCACAGAGAAAGAAAAAGACTAACAAAAAGTCATTTATCCCAATCAGTAAAATTTCTAA
ACAGGTTCCGTGAGAACTTGTTAAACGTCAAGTACAAACATAATTTAAATGTTACTATCC
CAACGATTTTAAGCACACCTATAGTGGCTGAGATCGGTGAGGATATCGAAAGTGTAGGAG
AATCAGAAATAGAAATAAAAGAAGAGGATCTCCACGATCTT
>Dmelanogaster-B-R280-Map20_reversed#LTR
TGTTCACGCCAGAAGGGCGCAAACAGTTGAGCGGCAGTGTAAGCGGCCAATGCTTGTACT
CAAAGCTCCTCCACGGCTCGCAAGCACCGCTGCTCGCGCTCTCCTTCTCTCCTCTCGCTC
TCCTCCCTTCCCGCAAGGTATTCATCACTCCGCGGTCGCGCGGTATTTCCAATGTTAGGT
TTAAGTTAGTCTTAATTTACAAGTGCGAGAATAAAGTGCAACACAATTGAAGGCGATCCC
GGGCGTTTCATTTCTGGAGGAATTAGCCGCAACAATAAACAATTCCGCCCACTCCACTTC
ATGGTCTTCGAGCCGGATTCTTCGAGTCCGCGATACATCCTGATCCTGCCAGCGCTCCTT
GCGGAAAAATCAAGATAAGTACGGCTTTAAATCCTATTCCGTCCGTGGTCGCCATTTTCG
TTTTTCCAACGGCGTTTATTCTTTCCGTCCATCCGTATCAAGTGAGAAGTGAAAATTAAG
TGAAAATATATAAGTACATGCGCCCAGCCACCGTGATTACTTCTTTTTTTAAGTGCATAA
ACAAGCACTTTGCCAATACCGGCCCCTAATTCGTCTCACGGTGATCCGCTGGTATCCAAG
CGCATATACATATATATATATACATTTTTTTTAAACACTGTCCAAAATTCACTATTATCG
TCCGCTGCTAAACTGCTGGTTTTTTGCCTCAATAAAATATACGTACCCATAAATTAAATA
TCAAATATACATATACATATATTCAGATAAAATTTACATCTACATACATATATAAGAATC
ACTCCATAGATTTAACCAATTTAATACACAAATGAAATATATTACCAAAAATGCATAAAT
AGATATCGAAGCCGAACTGTCTAGTAACAAATTTTATCTCTTGGCTCAAAAGTAAAACAC
AAATCTCGACATACAGAATAAAAATAAACCCTGACTTTTTTCTTCCGAGATTACATTACA
TAATATATGTTTCTCCATACATAAATACATATTGCACGTCCCCTATTAAACTCCAAATAA
TACATACATACATACACACAGTCGCGACTTACATAGGCTTGCCAAGTGCAAGTTCTTTCG
TCTCCTCTTTGTTCTTTATTGCCCTGACAAAAAAAACCGGCGCATAGCGACGAGAGAATA
CCCTAGAATCGAAACATAAAATAAAATAAATAAGTCCGACGACAAAATTAAAAATAAGAA
AAAAAAAACTGACCCGATTATTGAATAATTATTTAAGCCAAATAATAATTTTTTACAAGC
TATTTCTGGCTCCTATTTCTGGTTCCTAAATTAAAATAATTATTTATCAGTTCCACCCAA
ATTTATCAGCCTCCCAACTTGGCTTTTTGGCGTGTTTGTTGGTTTTTTTTTTGGTGTTTA
TGTTTCGCATCCGTTTTGTCGCGATTTTTTTTTCGTTGTGGTCCTAAATCCGGTAGCTAT
TGTTTTATAAATTATTAGCTATCATCCGAACTCTATTCGATAGCTATTTTTTTTAGCTAT
TTTTCCATAAATTCCAATTTATAGCTATTTTCTATATATTAGCTATTTTTTTCGGGATTT
CCAGTCGGTAGCGATTTTTTATAAATTATTGGCTATTACCCAGACTCCATCTGGTAGCTA
TTATTTAGCTATTTTTTCCATAAATTCAAATTTATAGCTATTTTCTATATATTAGCTATT
TTTTTTTCGGGATTTCCAGTCGGTAGCGATTTTTTATAAATCCTTGGCTATTATCCAGAC
TCCAGCTGGTAGCTATTTTTTTTTTAAGCTATTTTTTCCAGAAATTGCAATTCATAGTTT
TTTTTTTTTTATAAATTTGAGCTATTGTTTTTTCTAGACTCCAATATAGCTATATCTTCT
TGTGGACTTCACTCTAGCTGTTTTTTTTTTTTGTGAATCCTCCTAGCTATTTTTTCACAC
TGAATTTTAGCTATATTGTGCTTCATTTAAGCTTTTTTCCAGTTGATTGAAGATCTATTG
GGGCCTTATTTCACAAAAATTGGGATTTTTTTTCCTTTCGTGCTCCAATCTCCAGATCCC
AATTGCAACTTTCTCCCGAATTCCGACGGGATCCTTTGTCCATCCAGATTTGGGTGCCCT
CTGTGTCTGGTTCTTTTTCAATTCCACATTTTTTTGCGGCGTGCAGGCCTTCTTGACTTC
CTTCTCCTAGGGCATAGCTGAGCATGCCCCTAGAGGGAGACAAGAAAAAGACACCCGCAC
CTGGAAAAGAACAAAAGTTCAACCCGCAATCTCCGCTATCCACTCGCGGTAAGCCAGCAC
CCAAGTCCGTTAGTCCCAGGGTCAAAACCGCGACTCCCACTCCGAAAGCAAAGGTTTTGC
CATCGACCAGTTCGAAGACAACTCCTAGGTTGGTCATTTCCCGACCAGTGACGCGAGCGT
CTAGTCTAGTGAGTCTTCTCTATCGAGAAAATCCGAGAGTCCCTCCGCTGTCGGGACTGA
TTTCCTCCGCGTCACACGCTCTACCACAAAGAAAATGGCATCCTCTGAGCAGCCAACGCC
CGCAACCGCAGCGTTGCATAAATTCATCGCCGTCAGCGATCGCGTAAGCCTTTTCGAAGC
GAAGATCAACACTCCTGATCAAGCCTCTCCGTCCCTACACACGTTACAAGTCCGTCTGCA
ACAGGTGCGAGCCTTATGGGACAAAGTGGAAAGAGAGTACGAAACATGCTCTGACCTAAT
GGCCCAAGAAGGATCCCTCGACACAGTGCCTATTCTCCAGGCCAAATATGACTACTGCTA
CTCAGTATACGAGTCATGTGCAGCACAAATTGGCGAAACAATCGACAGAGCAACGCCTCA
AGTCGCGCAAGCACCCTCTCAGCCGCTAATTTCGTCCGGCTGCCGCTTACCTCCATGCGA
CACGGAAGTCTTCGATGGCGACTACCTCCGATGGCCCACTTTCCGGGACCTATTCACGGC
AATTTACGTAAACAACCCCAGGCTGACTCCGGTCGAGAAGCTATTCCACCTCCTTACGAA
AACAAGTGGCGAAGCAAAAGCCATCGTGGCGAAATCTCCTCTCACGAATGATGGGTTTGC
TTCGGCGTGGGAGGCGCTGCGAGATCGGTTCCAAAACAAGCGACTTTTAGTCAACAGCCA
GCTCAAGCTCCTTTTTAACTTGAGTTCAATTTCGCAAGAATCTGGTCATGCTCTAAAAGA
GCTACAATCCACGATTCAGGGGTGTTTAACAGCACTAGCGCATTCCCAGGTATCCACAGA
AAACTGGGATTGTCTCTTGGTTTTCCTTTGCGCGAGCAGACTGCCCAAGCAGACCCTGTC
CTTATGGGAACAGTCGCTAACTGCCAAATCCGAGATCCCAGCTTGGGAAGAAATGAATGC
CTTCCTGAGCGAAAGGTATCGGACATTGGAAGCCATCGAAGATATGAAACCGACTCAGGC
AGTTCCAAAAAGGCTTCTTCAATCCTTCGAGACAAAGGTCAGCACCAAACAGAAAGGGTG
TGACTTATGTTATAAGGAGAACCATCCGGTAAGATTGTGCCCGCGTTTTCTTCAAATGTC
TGTTGACTCGCGCTCCGGCTATATAAAAAAGAAGCAGCTATGTCTGAATTGTTTTGCCAG
AGGTCACCAGCTACGTGACTGCACAAGCACACACAGCTGCTTTACATGTAAGGGCAGGCA
CCACACGCTGCTGCATCGCAGCCCCCCAAATTCCGAAAATGCGAGTTCCTCAACCTCGCC
CCCTACACAGCAACCTCCGAGACCCTCTAGCAGAAATGCATCGGCAAGCACCTCAGCGGT
GCAAACTTTTTTCGCGTCTGGCACTTCAGCCGTCCTACTGAGCACAGCGATCATTGACGT
GTGCCATTTGGGGACGAACTACCGAGCCCGAGCCTTAATCGACTCGGGATCCGAGGCGAC
GTTCATTTCAGAACGCCTGTTCAACCTCATCAAGTTGCCATTCCGCAACACCCAGACCCA
AGTCTCCGGGTTAAATCATTCGGTCTCCGCGAAATCCTCGAAGCTGTGTCACTTCGGGAT
TCGCTCTCCTACTAAGCCAGGTCTACAGTTAGACACTGAAGCGTACGTCCTTCCGGAGCT
CTCAGGCAAACTGCCCTCCTATCCGATCCCTCGGAATTCTTTGAAGGACCTGCCCGCACT
CCGCTGGGCAGATCCTACCTTTTTTGAGAGCTCTCAAATTGATGTACTGATCGGGGCTGA
CATTCTACCATCCATAATGATGGATGGCACCCGACAAAATATTTGCGGCTCGCTCCTGGG
CCAAGAAACTATTTTCGGGTGGGTGCTAACGGGGCCGATTTCCAAGGGTAAGCCGAAACG
GGTCGCATCCTTCACGACCCAGGTGCACCAAATAGGCGACCCTGATTCGCTCGACACGCT
TCTCAGCAAGTTCTGGGAGGTGGACTGGATCTACCAGTAAAGATGGTAAAAGAGTCGGAC
TCCTATTGTGAAAGGAACTTCCTCCAAACAACAACAAAAGACGCAAGCGGGAGGTACGTG
GTGACGCTCCCGTTCCGGGACCCCGAGAATACCGGATCCGATTTAGGATATTCAAGGTCC
ATTGCGTTAGCTCAGTTTCTTAGAAACGAAAATCGTTTAAAAAGAGACTTTCCCTTAAAA
GAGCAATATGACAGCGTGATCCAGGAGTACCTGGATCTGGGTCATATGAAAGAAGTTCCG
CCGACTCACAATTCTCCCTCGTATCATCTTCCTCATCACGCGGTAGTTAAGCCCGAAAGC
ACCACTACAAAGCTTCGCGTTGTATTCAACGCTTCAAGTCCGTCGGCAAATGGGACCAGC
TTAAATGATATCCTTCATGCTGGTCCAGTCCTACAATCCGATCTAACGATCCAGGTCCTG
AAATGGCGTTATTTTCAATACGTCTTCAGTGCAGACATTACGAAAATGTATCGTCAGATC
TGGGTCGATCCAAAACATACCCCGTTTCAAAGAATTCTGTTCCGAAACAAGGAAGGAGAT
ATCCGAGACTTTGAACTAAAAACAGTTACCTTCGGGGTCAACTGCGCCCCCTTCCTCGCC
ATTCGAGTCTTGCAACAGCTGGCAGAGGATATCCAAGTGCCATTTCCAAATGCCAGCCGC
ATCATTCAGCAGCACATGTACGTCGACGACGTCCTGGCAGGGGCGAATTCCGTAAACGAA
GCCCAAAATTCGATTAGAGAGTTGCAAGCAGCCCTAAGTGCCTCCGGGTTTCCGCTAAGA
AAGTGGACCTCGAACGACAAAAGCGTCCTTAAAGACGTCCCGGCCGAACACCTCCTTCAT
AGCGAGTTCCTCGACATCGATGCCGAAAGCACGGCCAAGACGCTCGGTATTCGGTGGAGG
GCAAAGTCCGACGAATTCTATTTCGTTCCCCCCGAAATAGTTGTGGAACCCTCCTATACA
AAGCGAGAAGTTTTATCCCAAATCGCTAGGTTGTTCGATCCTGCCGGGTGGCTCGCGCCG
TTCATAATCCGTTCAAAAATGTTCATGCAGGAGATTTGGTTGCAAAACTTAGGCTGGGAC
GATAAGCTTCCCACTGAAATGAGTCAGCGGTGGCAATCGTTTTTAGACGAGTATTCCGAC
CTCAACCAGATCCGCGTTCCGAGATGGATCTGGTACCAGCCTGAGGTAATCATAGAGCAC
CACGGTTTCTGTGACGCGTCTCAGAGAGCCTATGGAGCGGCTATATACATCCGCGTCGAG
ATGGGGCAAAAGATCCTGACTCGCCTGCTTACAGCCAAAACACGAGTGGCCCCGGTAAAA
ACCGTCTCCCTTCCTCGGCTAGAGCTCTGTGGTGCCGTGCTGTTAACCGAAATGGTGACA
GCAATCCTTCCGCACATGCCCTCCGCCAGTTCAGATATCCGCTGCTGGACAGATTCCACA
ATCGTCTTAGCCTGGCTACGAAAGCCTGCGTGCAACTGGACCACATTTGTGGCCAACAGA
GTTGCCAAGATCACGCAGGCGACGCCAGTCGACTGTTGGGCACACGTTCGCTCAGAACAA
AACTCCGCCGATCTAGCCAGTCGAGGCGTATCCCTACATGAATTGGCAGAAAACCATCTC
TGGTGGCACGGACCAGAGTGGCTGCAAGGGCCCCGAGAGCTATGGCCAGCACAAAGCGAC
ACTCTTCCAGTGACAGAGCTAGAGCAGCGCGCGGTCAAAGTGCACTTTGTCAAGGCCCCG
TCCGTCGACTTTCTCGAACGTTTCTCCAAATTGGACAAGGCCCTGCGAGTTCTGGTCTAT
GTTCAACGTTTCCTTAAACGCTGCCGCAAAGGTTCGTTCTTGCCCAATTCACGCCCCACA
AGTGAAGAGATGCGAGAGGCAGAACGAACTCTGGCCTCCATTGCGCAGCGCAGAGCATAT
GGCCAAGAGCTTCAGCATCTGACCGAGAGAAGGCCTCTTCCAGTGTCAAGTCCTTTGGTG
AATTTGTTCCCGTTCATTGACCAACACGGCCTTTTAAGGGCGTGCGGCCGTCTCACTGCC
TCCAAAACCCTGCAATATGATGAACGCCATCCGATTATTCTCCCCTATGACTGTAGACTG
TCGCGCCTCATCGTCCAATTTACTCACCAGATTACTCTTCATGGCGGTAGTCAATTGATC
GTACGCCTGATCCGATCGAAGTATTGGATTCCTAAAGTCAAGAATCTGGTGAAGGCTGTG
GTCAATCCGTGTAAGATTTGCACGATTTACAAGAAGAGACTCCAAACACAGCTGATGGGC
GATTTCCCGTCAGATAGAGTCTCCTTCTCGAGGGCGTTCACCTACACGGGTATCGACTAT
GCCGGCCCTTTCGAAATAAAAAATTATACAGGGAGAGCGTGTCTCATAACGAAGGGATAT
GTTTGTGTGTTTGTGTGCTTTTCCACGAAGGCTATCCATTTGGAACCCACTTCCGATCTA
ACAACCGAGAAATTTCTAGCGGCCTTTGCTCGTTTCGTAGCGAGGCGCGGTTGTCCTCAG
CGGGTCCATTCGGATAATGGTAAGACCTTTGTGGGGGCGGCAACTTTGATTTCCAGGGAC
TTTCTCCAAGCCATCAAAGAGTCCGTGACTGATGCATATAGCCATCAGGGACTCGTATGG
CGGTTCATCCCACCAGGGGCTCCACATATGGGGGGTTTGTGGGAAGCAGGGGTGAAAAGC
TTCAAAACCCTGTTCCTTAAATCGACGTCAGTCCGCAAATATACATTTGAGGAGCTGGCG
ACGCTTCTCGCTAAGATTGAGGCTTGCCTCAACTCTAGACCCCTCTCCCCTATGTCCGAA
GATCCCTCAGATTTGCTGGCCCTCACACCAGGCCATTTCCTTATTGGAGGGCCGTTGCTT
TCCACGGCGGAACCCGAGATAAAGGGCGAAGCCAAGTCGATAATAAATCGATGGCAACAC
CTCAAGGCACAACATCAGCAGTTTAGTGCACGGTGGAAAGAGGAGTATCTTAAAGAACTC
CATAAACGAAACAAATGGCAATTTCCGACCAGGAACCTCCAAGCCGACGATATGGTAGTT
GTCAAGGAGGACAATCTACCACCGAACGAATGGCGGCTCGGCAGAATCGTTTCTGCCTTT
CCAGGAGCCGACGACCGTATTCGAGTCGTTGAGATCCGTACGTCTCGCGGCACAATAAAA
CGCCCTGTCCACAAAGTTATTCTGCTACCGATGGAGGACAAAGAGTCCTCCGTTCCTAGG
GATTAGGGCACTTCCCCCATTCCGGGGCCCAAATAGTAGTCGGCTCATACTAAGCTTTTT
CATTTCTTTTATTGGCAGACTTACTCACTTCCTCCAATAATGGCTCCTCGTCCTCGTGCC
ACCCAGTCGTTGGAGAGCAGACGTACTCGAGGTATTAAATCCTACCGCTGCCGAGTCTGC
TCTGGAATCCATCCTCTTCGGAAGTGCAAGAGGTTCCACAAACTGAGCGCTGAAAAGCGC
CTTCGGGCAGTACTTATTAATAAGTATTGCTCGAACTGCCTCGCCCATCAGCACTCAGGA
GGAGACTGCCGCAGCCAAGAGGGATGCAAGAAGTGTGGAGGAGACCACCACACTCTACTC
CACATGCACGAGGTCCTCCCCGCTCCGACCCCGGCAGCGCTACCAGCTCCGACGCGCAGA
GAGCGCCATCCCGCTGCACCTCGTCCAGTCTGGATTTCCCGCACTCCGCCACCAGCCCCA
GGCGCCAACAATCGCCCGCGTCCGAAGGCCTTCATCGCGTCTCCGGCGGTGGCAACGGGG
CAGCAGCAGGCTGTCCCCATCCTGCCTACAGCCATCGTCGTGCTGGACACGGGCTCGAAG
ACCTTCGAGACCGGGGCCATGATCGACCCATGCATGCCGGTGAGCAGCATCGACCGGTCG
TTGGCGGCTGCGTTCCGGCTGCCCATCATCCGGCTGGGAGACGACGAGGTCTGCTCGGTG
ACACTCCGGTCCCGTACAAGCACCTTCCGACTCAACGTCGTCCTGAAGATCGGACCCAGC
CTAAGGATCCGGACACCCATCCGAGCTCTGAGCGACGCCGCCAGGGCCAAGTTTGACGGT
GTTCGTCTCGCGGACGAGCGCTTTCACCGGCCGGCCTCCATCTCCCTCGTGTTGGGATCA
GATGTATATGCCAATTTGATCCAACCGGGGTTCCTAAAAATTGAGGATGGGTTGCCCGTC
GCGCAGAACACGGTGTTCGGATGGACCGTTTCTGGAGCGTGCACGGAATGAAGAGGCCGA
TCCTGCTGTCTAGCGGGCCAGGGATACCTTTGCCTACGCAAGGGGGGGGGGGGGGGGAGA
ATGTTCACGCCAGAAGGGCGCAAACAGTTGAGCGGCAGTGTAAGCGGCCAATGCTTGTAC
TCAAAGCTCCTCCACGGCTCGCAAGCACCGCTGCTCGCGCTCTCCTTCTCTCCTCTCGCT
CTCCTCCCTTCCCGCAAGGTCTTCACCACTCCGCGGTCCCGCGGTATTTCCGATGTTAGG
TTTAAGTTAGTCTTAATTTACAAGTGCGAGAATAAAGTGCAACCAATTGAAGGCGATCCC
GGACGTTTCATTTCTGGAGGAATTAGCCGCAACAACAAACAATTCCGCCCACTCCACTTC
A
>Dmelanogaster-B-G1880-Map11#LTR/Gypsy
AATATTTAGTGGAAATTTACTTCATCATCGAAAACATCGATCATCACGGCGAATTCACAA
ATTTTGGATTCGTAAACGATCATTCAACCGTTTTACGATTTCATCAATTGTTCAAAAAAA
GAACGATATTCGACCTTTCACACACATTGACATATTTGGTCAATCGCATTTAGCTCTCCT
AGACAGTGGCGCCAACAAAAGTGTTATAGGTGGTGAGCTAGCACAACAATTAATATCAAG
CAAGCCATTTAATAAATTTAAATCGGTTGTGCGAACTGCTGATGGCCAAACGCAAAATGT
TGCAGGCACTATACAAATTCCCTTGACTTACAACTCAGTTGATAATAACTTCGAATTCTT
AATAGTCCCTTCCATAAAGCAAAGCGTAATATGCGGAATGGATTTCTGGTATACGTTTGG
AATTTCTATTAAGCAAACAGTTTTGATCAACGAAATCAACTTTGAACCCGAAGAAGACTC
TACTCGCGTACGATTGTCTGATTCACAAAAATTAAAATTGCAGAAAGTAATAGACTTTTT
CCCATCGTTCGAGAATGAGGGCTTAGGATTGACTAACCTGATAGAGCACAATATCGATAC
ATCCAATGCGAAACCAATCAAACAACGATTTTATCCACTTTCGCCTGCTAAAGAAAAACT
TTTGTGCATAGAAATCGATCGCATGATTAAGATGGATGTCATTGAAGAGGCACCTTCATC
GCCTTGGTCATCTCCAGTTACATTGCATATCAAACCAGGCAAGGTGCGATTTTGTCTCGA
TGCAAGAAAATTAAATGCAGTCACAGTAAAGGACGCATACCCAATCCCAATTATGGATGG
ACTGCTAAGTCGTCTTCCACCGGTACATTGCATTTCCAAAATTGACCTCAAAGATGCCTT
TTGGCAGATCTGTTTAGATCAAGAATCCCGTGCCAAGACTGCTTTCACCGTTCCAAATAG
GCCCCTTTATCAGTTCAAGAGAATGCCTTTTGGATTGTCAAACGCTCCACAAACCATGTG
CCGTTTGATGGACCTCGTTATACCCTATCAATTAAAATCGCATGTATTAGTCTACCTCGA
CGATTTGCTGGTTTTGTCAAACAATTTCGAAGACCATCTTTTGCATTTGTCCGAAGTAGC
CACCCAATTGCGTAAAGCTGGATTGACAATTAATGTCCAGAAAAGTCAGTTCTGCCTGAA
AACAGTAGACTATCTCGGTTACCTGGTGGGCGAAGGCACACTACAAGTAAATCCGAACAA
AATCGCTGCTGTGAGAGACTTTCCGGTTCCAAAGACCCAAAAACAACTAAGACGATTTCT
TGGTATGACTGGTTGGTACCAGCGATTCATATCTAATTACTCCACAGTCATTTTCAATCT
TACAGAGTTGTTACGTGGCAAATCCTTCAGTTGGAACGATCTTGCTCAAGAAGCTTTTGA
TAATATCAAAGACAAGTTATGCTCTGCTCCTTATCTCATTCACCCCAATTATGACAAACC
ATTTATCCTGCAGTGTGATGCTTCACTACATGGAGTGGGTGCAGTTCTAGCTCAATGTGA
TGATTCCGGTTGTGAACGTCCGATAGCATTCATGTCTAAGAAGCTGAATAAAGCCCAACG
TAACTATACAGTTACAGAACTCGAATGCATGGCTGTAGTTCTGGCAATTAAGAAGTTCAG
AATGTACATCGACGGTCATAGCTTCAAAGTAGTCACCGACCACTCAAGTCTTCGATGGCT
AATGAACCAATCAGATTTAAGCGGGAGATTGGCAAGATGGGCTATCAAACTTCAGGGTTA
TTCCTTCGAAATCGAGCATCGCAAGGGAACAGAAAATGTGGTTGCGGACGCTTTGTCTCG
ATCGTTCGAGGATGTTGACGATATTGCTGCAATAGACCTTGAAGTCCATTCCGAAATTGA
TTTATCTTCCAGTGCATTTCAATCGGAAAAGTACTCTGCTCTCAGAGATAAATTAGTGTC
TCAAAAATTACCTGATTTTTAAGTCAGTGATGACTATATTTATCATCGGGCAACATTCCC
CAATTGTACTGACGTTTCACCAGACGATTGCTGGAAATTGCTTGTACCTGAGTCGTTGCG
TCATAGCGTAATGAGTTCGGCTCATGATCAACCAACATCTGCACATTGTGGAATGGCTAA
ATGCTTAGAGCGTATTAGACGTCGTTTTTACTGGCCAAACATGGTTATCAACGTTCGTGA
TTATATTCGAAATTGCGAGACGTGTCAGACCACTAAATATCCCAATCGTTCTTTAAAACC
ACCAATGGGAGCACAAGTGCAAAGCGATACAATTTTTCAAAGACTTTATCTTGATTTTAT
CGGCCCATTTCCCAGATCGAAATCCGGCAACATTGGTATACTGATTATTCTGGATCACTT
TTCCAAATTTACCTTTTTAAAAGCTGTGAAAAAGTTCAACACTAAAGTGATCATCAGTAT
ATTGCGGGATGAAATATTTTCATGCTTTGGTGTACCCGAAACAGTCGTGAGTGACAACGG
AACTCAATTTAAAAGCCGTGATTTCTCTGACTTTCTTTCGAAATATGGCGTTCGTCATAT
GTTTACTGGTG
>Dmelanogaster-B-G2246-Map4#LTR/Gypsy
CAAAGAATTCGCTCCAACATTGCCAAACATTTGAATAAGGCTTATTAGACAAACCAAAAG
TCTTACAATCTCCGAGCACGACCCCGATATTTTGAGGTTGGTCAAGAAGTTGTTAAAAGA
AATTTCGTACTAAGTAATGCAGCGAATAATTTTAACGCGAAACTCGCTCCTGTCGGTATT
AAGGCCCGAGTCAAAGAAAGGATTGGTCAGTAAATATATCTCTTAGAGGACATGAACGGC
AAGGAACTTGGTAGATTTCATGCCAAGGACATTTGGTAATTGCTTTTGACTCCTCCAAAT
CTGTGGTTGTGGGACTCGAGCCAAAATGGCAACCTTATATGTGCTATCGCACTCATTTGG
TAACGAACCATTATAGCCAAATTCAAATCCTGGCAAAATTGAATATTGCCCTATAAAATA
CCACAAAATTTCCGAGTAGGATTGTAGCAAGCTACGGTCACACTTGATTTGCATACTTCC
GTTCTCTTTTCGGGAAGGCGTAATCGAGGGCAGTTTAACTTGATGCAAAGTCCCTGATTT
TAAATTCACGAGCATCGTGTAGACCGGATAAGAGTTTTTCAAGGCAAATACTGCCAAGTG
ATAGTTTAAATCGTGATCTTACTTAACTGCGCCTGCTGCCGGTCCCACATTTGGAGGTAG
AAGTCTTAGTGGCCGCGTCGCCAAGGCGGCTTGCATTGTTTTTCGCCCTCAACTTTTGAC
CACATGAAATTTATCGGAGAAAGATTCACAACTGCTTGCATCAGGAGCACCCACCGCGTG
CAGCGGAAAGCTGAGCTTGTCCTTTTCTGCTGCCAACCAAATGCAGATCGCAGGTATATG
TGTTAATTTTGCCTAAAAATACTTACTTATAAACCTCTACGATTCTAATTTAGCTTAACT
TGTGGGAGATCTGACAAATATATACATGTGATTTTCCCAATTTATATTAATGCACACAGC
AGATCATCAACAGTCATCAGGCCTGCTGACATCGATGGAAAGTGCGTAAGTACGGCATAG
CGTGAACAAACAAAAATAATAAAAACCCTCATGCATATATAAAGTCAGATATTCCTAAAT
AGTGTGCTAAAAATACATTGCCTTAATTAATCGTATATCTAGATCTCTTAATTTAAAGAA
GTTTAAAGTTTAAATATCAATTAATCATACACAATTCTAATGTAAAGTAAGCCAAACAAA
CAAAAGTAATAATGTTAACTTAAATACCAATATTTGCATTCCTATCTTAATTATTTTTCC
TTTATTTTGTACTGGATAAGCAAAATTACTCAATAAGAGATTTACTTAACGTAAATAACG
TAATTTTTAGTTTAAAGATTAGGTTTAGGAAAATGTATGTATGTATTATCTTTATCTTCA
ATTATATGGGGTCGAAAATGAACTAATCTGATGTCTGTTGGGCACCAAATTGTATGTAAA
GCAGCGGTTGTAAAAGGGTGGAGTCCGAATGGATTTCACAGGTAGGGTGGGTATAGAATA
AGGTCAATAACATCTGGGCCTCATCTTCAATAGGTACACTTTCTTGTCTGGTTCTTAACC
GTTTGGTTATCGTTTTGCATCTATCGTATCTCTGTCTACAGTATTATAGCTGTGACACTC
TTGTTCATCTCAACACAAAACCCACGCCCATTTTCCCTGAGCATGCCGGTCAAAATAGTA
GACAGAGTGTGTTGAGGTGGACAACGCTCTATGAGTGTGTTCGTTACAGTTATAATTGGC
GCCCATCGTGGGGCCAGCCCGATGCCTGATTAGGCACTTGTCGTTTGACAGCCGAGCTTC
CCGTTAATAAACAATCCATCCACTTTTAGTTTCAGTTAGGTATTTCATATTCCGTCCTGG
AATTTATGGTCTCTGGAGAGTTCCGGAGCCATACCGGAGGAAATGTTATGCTTTTATATG
TTTTTTTTCTATCAGTTCGGTAATAATCGAACATTATTGTAAAAAAAACATTTTAGTTTG
AGTAATTGATTCTTAGGAATTATAGTTCTGATTTAAGGTCGGTTCTGTACCAGGATTTCA
CTATTCAAAAATTACCTTCTTATCATTTAAGATCGAGATTTTTCTAGCTGGATAGATTCG
GCTAGTTACTCTTCTAAGTGGTAAGAGTTCATAAATAAATGAATGACATTTATCTTACAT
CTCTGTATGTAAACATTCTTTTCACAAACATTGCCTTGACAATTACCTTAAGAACCATGA
CAAATGCCCCATATGTGGCCAGCCATGTTCTCAATCCGAGTTAGGATCTCATTTGCCTTT
GTCAACTAAATCTCAAGGTAACAAGATGATGACCCGTTCAGGTTCTCGGAATACAGCCAA
ACAGAATGAGAAGTCTGATCCAAATTCCCAACAGGAAATTTGTAGCGGGGATAGTTCAGA
TTCCAGAGTTGTGACAGAAGACCGTGTTCAGCAAATAGTCCAAAGTTCAATGCAGGCCTT
TCAAGCAGGCATGCTACAATCAGTGACAGAACAAATCACTATGGCGTTCACTCAATTGAA
TAAATCCACACTTGTAAATAATGGACAGAGTGAGCTGCAGCCAGACATACAAAATAATTT
CGGTCGAGACGTTCCCGAAATAAACTCAGAAAGAAATAACAATTCACATGTTAGGACTTC
ACCAGACTTTCGTAGCGATCGAAGTGATCTTTCTTTGGATAGACCTGATAGGATTTCCAA
CATTATATTAAATTGGCGTATTAAATTCAGCGGTTCAGCTAACGACGTTGCCATTGGGGA
TTTTATTTACCGCGTAAATTGTCTCACTTCGCAAAGCCTGAACGGAAACTAATTTACTGT
TTGCAGGACCGGCCTTAGCATTTTATTGGCGTGTTCATAGATCGGTGGATATCATGAATT
GGAACGTGTTAAAATTGCTTTGCGTCGCCGCAAACAGGGTGGCACAGAAAATTTTGATGA
CTTTTTGGATGCAATGCTTTCCATTGCAGATTCCCTTCGTGAACCAATGCAGGACAGTGA
GATTACTGTAGAAGTTCGTCATAATCTCAAACCGGAGATTAAGCACGAATTACTGCACAT
AGACACCCCAAACTTAGCAACATTGCGTAAGGAATGTCATCGTCACGAAGAGTTCTTTCG
AAGCACCCGGACAAAGCCAATCTAACGTCCGAACACAAGCAAGCGTTTTGTTAACGCAAT
TCTGCATGAAGACGATTCCGAAGATCAGTCTGAGGAAGAACAGGATGTCGAGGACGAGAT
TTGTGTCGTTAGGACCTGACTCAGGTCACGGTTACCAGAATTGCCTTAAGACACGCCGTA
TTTTTTGTTATGGTTGAGGAACACCGGAGGTGTATAAGCCCAACTGCGCAAAATGTAAAT
CGGCATCGGAAAACTCCCAGCGGGGCATTCTTTGTGCAAACAAAACGGATGCCCGCCGTT
AGCCTCGAAAACACAAACAGAACCAAATTCTGTGACAGATGATGTTCATTCCATTCGGCC
TTCAACTCAACCTGCCGTAACATTAACCCAAACTTTTAATCCATATCATTTGCAATTGCT
GGAGTATGCAAATCGTAAATTGCAAATATTTAGTGGAAATTTACTTCATCATCGAAAACA
TCGATCATCACGGCGAATTCACAAATTTTGGATTCGTAAACGATCATTCAACCGTTTTAC
GATTTCATCAATCGTTCACAATAAGAACGATATTCGGCCTTTCACACACATTGACATATT
TGGTGAGTCGCATTGAGCTCTCCTAGACAGTGGCGCCAACAAAAGTGTTATAGGTGGTGA
GCTAGCACAACAATTAATATCAACTAAGCCATTTAATAAATTTAAATCGATTGTACGAAC
TGCTGATGGCCAGGCACTACACAAATTCCCTTGACTTACAACTCAGTTGATAATAACTTC
GAATTCTTAATAGTTCCTGCCATAAAGCAAATGGATTTCCGGTATACGTTTGGAATTTCT
ATTAAGCAAACAGTTTCGATCAACGAAATCAACTTTGAACCCGAAGAAGACTCTACTCGC
GTACGATTGTCTAATTCACAAAAATCAAAATTGCAGAAAGTAATAGACTTTTTCCCATCG
TTCGAGAACGAGGGCTTAGGATTGACTAACCTGATAGAGCACAATATCGATACATCCAAT
GCGAAACCAATCAAACAACGATTTTTTTTTTGTGTATAGAAATCGATCGCATGATTAAGA
TGGATGTCATTGAAGAGGCACCTTCATCGCATTGGTCATCTCCAGTTACCTTGCATATCA
AACCAGGCAAGGTGCGATTTTGTCTCGATGCAAGAAAATTAAATTCAGTCACAGTAAAGG
ACGCATACCCAATCCCAATTATGGATGGACTGCTAAATCGTCTTCCACCGGTACATTGCA
TTTCCAAAATTGACCTCAAAGATGCCTTTTGGCAGATCTGTTTAGATCAAGAATCCCGTG
CCAAGACTGCTTTCACCGTTCCAAATAGGCCTCTTTATCAGTTCAAGAGAATGCCTTTTG
GATTGTCAAACGCTCCACAAACCATGTGCCGTTTGATGGACCTCGTTATACCCTATCAAT
TAAAATCGCATGTATTAGTCTACCTCGACGATTTGCTGGTTTCGTCAAACAATTTCGTTT
GCATTTGTCCGAAGTAGTCACCCAATTGCGTAAAGCTGGATTGACAATTAATGTCCAGAA
AAGTCAGTTCTGCCTGAAAACAGTAGACTATCTCGGTTACCTGGTGGGCGAAGGCACACT
ACAAGTAAATCCAAACAAAATCGCTGCTGTGAGCGAATTTCCAGTTCCAAAGACCCAAAA
ACAACTAAGACGATTTCTTGGTATGACTGGTTGGTACCAGCGATTCATATCTAATTACTC
CACAGTCATTTTCAATCTTACAGAACTGTTGCGTGGCAAATCCTTCTGTTGGAACGATCA
TGCTCAAGAAGCTTTTGACAATATCAAAGACAAGTTATGCTCTGCTCCTTGTCTCATTCA
CCCCAATTATGACAAACCATTTATCCTGCAGTGTGATGCTTCACTACATGGAGTGGGTGC
AGTTCTAGCTCAATGTGATGATTCCGGTTGTGAACGTCCGATAGCATTCATGTCTAAGAA
GCTAAATAA
>Dmelanogaster-B-G1177-Map19#LINE
TAGCAGCTCCGCACGAGATGTCCTGATCGAAACGTATGCAGCTTTTGTAGACCGTCTATT
GCAGTGCAGCATTGCAAGTAGATTGCAGCTGTGATAAGGGATACTACAGGAGATCGTGCG
GCAAGAAATTTCAGGTAAGTGACGTTGTGCATAAATTGCTGCAGCGAGTCGCCTTTTGTT
CATCATGTTTCTGCCGAACTTATCCTTTTCATATCGATCTATCTATTCATATTTTAAGTT
TCGTACGGATCAGCTGGAGTGCGTTGTCATAGGCTTGTTCGTCCGGGTGCGTTAAGGTGA
GTGTGTTGTTTACATTTTTCGTGCCATCTTAATTTATTTTTCCAAATAAATTAAGCTGCG
TCGAGGAAGGTAATGACGGTGAAGGAATTTAAAAGCAGACCGACGTGCGCTTTTCTATTG
GATATATTTGTTAAAGTATATATAAGTAGTTGTAAGATTTAATTGGATGTATCCATGTCA
AGATTGTTATTTCTTCCTTGTATGATTAAGGCGATTAAAATGTCAATTTTCTTTTCTAAA
TTGTCGACTCTATTAGCTAAAGTTGTTGTGGGGTCGTCCGAGAGGCCTTTTTGTAAGTAG
GGATTGCAGATTCTTGGCGATTGACGCTAAAAACCCTAAAACCTATAAACAAAATAATTA
ATTAATAACAAATCAAATAAAACAATCAAATAATACACTTACCTCATTGACTGCAGCTAA
TCGCTGACCCACATTCAATGCAACCGACAGCAGGAGACGGGCCCGCAAAAGCAAAACAAA
ATCGCCAATTTTGCGATTATAAACACAAAAAATTGACAATTTTGCGATGCCGTCTCCACC
TCCTGATGCCACTGCATTGACAAGGATCACTAGCGAGGAGCTGACACCACACCAAAAAGC
TGCAAAATTCGTCCACAAATTGTATATTTTTCCTCAGTATCGCATTTGCAATGATTTTCC
GATAACCTGTAAGGAAAGGAAAATTAATAAGAAAATGATACAAACTTAATTAAGGACACA
GAAAATAGCAAACCAGACAGGCAAATTAACAGATACAAATATGTGACTCCATCCTGCTGA
CGACACACAAGTAAATCCTTCAACGCAATCGACAACAGGAGACGGGCCTTGCAAAAGCAA
AACAAAATCGCCAACTTTTGCGATTATAAACACAAAAAATGGACAATTTTACAACGCCGT
CTCCACCTCTTGTTGCCACTGCATTAATAAGGATCACCAGCGCGGAGCTGACGCCACATT
AAAAAGCTGCAAAATCCGTCCACAAAATGTATACTTTTCCTCAGTATAATACTTTCAATG
AACTTCCGCTAACCCGCAATGAAAGGAAAATAAATAAGTATATAAAACAAAACAAACAAA
AGGACAATCTAAAATTAGCAAACCAGACAGGCATACAGGCATACTAGTAGATGCTAATAT
GCAGCTCCATCCTACTGACGACAACCACGCAACTCCTTTCTCCAAGACCGCAAATACTGA
AACAAGGATGCACAAGCTAATAGTGGGAATTATTTAATTAAACAAAATACTTATCTAATT
GCCAATTCGACGACTCCAAATCCGCGGCACACCGGCGGCGATGGCCCATAAATAAAGGGC
CTCCTAATTAATTACAAAACGTACCTGAAAAACTAAAAATTAACGCAATCATAAAATTAA
CGCAATTAATAAATCAAATAAATACAAATATAATACTTACCTCCAATTTACCTCCCAGCC
AATGTACCTGAAAAAACAAAAATTTAATACAATCTCAAAAACAAATAACAAATGTAATAC
TTAACAAATTTTAATTTTGTATTTATTTCCATGACCCCAACGCTGCGACTGTCCTCGGCA
ACAATTCCTGTTCCGGCGGCTCCATGCTGCCAATCCTGACGCACTGGCCACAAGACGCGG
CGCTACTGGCAATCTCTCGGTAAACAACCGATCTACAATTTCCATGACGACTCCTCTGTC
ACGATGAGACAGAAGACACCACCATAATGCCAGCAGCTCCAAAACAATACAACGACGGCC
GCGCGGAACCCATCTTCAGAATTCCCTCTTCCTGACAACCGGCGAAGCTGCTCTGGAATT
AATAATGTATTAATTGCAAACATCTACCAATGAGGGTAGAAGAGATACTCACCAAATGAC
TGCGGCGCGGGAACAAACTACCTGCAACGCCGGCCGGACATACTTGTTGCAAGTGGCGCG
CATCCAGCGCCTGCAACATAGCCCCAGCCCAAGTAAAACAACTACTTACCTGCAACGTCT
CCAGAGGCTTCAAGCGAATCGGTGCTTCCGTCCTTCTGGCGGGGGTAACCTGAAAAGAAA
CAAATTAAGCAATATTAGTCCTAAATTTCAATGTCTTTTGTAAAATAATTTAAATTGTTA
AATGTGAACAAACCTTGCAATATGTTAATGTTACCAGTCCATGTTACAGTGTAAAAGCCA
AGATTACAAAAAAATACTAATTTACAAACTAACTCACCACGCCCATACCCCAAACTCACC
CCATGCAATGTAACACTCAAAAACTCAAATAATTGTACCTATATATTGCACACACTGTAA
TCAAAGGCAAAATAAATTGTGGATGCGGAACAGAATTTATTCTGTCTCCGTACCTCCACC
AGCAAAGTTAAAAAAACTCTGTCTCCGTACCTCCACCAGCAAAGTTAAAATA
>Dmelanogaster-B-R1183-Map5#LTR/TRIM
CCCATTTCTTAACCAAAATTATCGATTTTTTTATTGGTTTTTTAGTTGTAACTTCGCAAA
ATTAAGACTCACGGATACGAAACATACTGTTTTTTGCAGCTGACAACCCAACCTAACGAC
CCATTACCCTTTTTAGATGATTTGGTAAAAATAATTTTTTTTCGATATTTTCACTTTTTT
ATAAGGGGTAACATCACGTTTTTTTTCGAAAAATCGTGAAATTTAAAAATTTTTAGCTGG
GAATGCCACTGGATAGGAAATTAAGCTACGAATTCAACAAGGTATGGCATTCCACATTTG
AACTTTCATTACAAAAGTTGTACGTAAAATTCTGATATTTTTCTTACTAAAAATCAAGAC
CCATTTTTTTAACCAAAATTAGCGATTTTTTTTATTGGTTTTTTAGTTGTAACTTCGCAA
AATTAAGACTCACGGATACGAAACATACTGTTTTTTGCAGCTGACAACCTCAACCTAACG
ACCCATTACCCTTTTTAGATGATTTGGTAAAAATAATTTTTTTTCCGATATTTTCACTTT
TTTATAAGGGGTAACATCACGTTTTTTTTTTCGAAAAATCGTGAAATTTAAAAATTTTTA
GCTGGGAATGCCACTTGATAGGAAATTAAGCTACGAATTCAACAAGGTATGGCATTCCAC
ATTTGAACTTCCATTACAAAAGTTGTGCGTAAAATTCTGATATTTTTCTTACTAAAAATA
GACACATTTTTTTAACCAAAATTAACGTTTTTTTATTGGTTTTTTAGTTGTAACTTCGCA
AAATTAAGACTCACAGATACGAAACATACTGTTTTTTGCAGCTGACAACCCAACCTAACG
ACCCATTACATTTTTTAGATAATTTGGTAAAAATAATTTTTTTCCAAATTTTCACGTTTT
TTTTTTCGAAAAATGGTGAAATTTAAAAATTTTTAGCTGGAAATGCCACTCGATAGGAAA
TTAAGCTACGAATTCAACAAGGTATGGCATTCCACATTTGAACTACCATTACAAAAGTTG
TACGTAAAATTCTGATATTTTTCTTACTA
>Dmelanogaster-B-G298-Map20_reversed#LINE
AGCGAGCGGTCAATCACCCATAACCCGACAAGTTTACCATTGCCAACAACTCAAGAAAGA
GCGCGTTCTTGCTCTCCCTCACTACTGTCACAAAACCCCCAATCTCCAAACACTTGCGAA
ATTTCTTTACGCTTACCTACGGTGACTAGTACTGTGACAACAACAACCACTGCAACTGCA
ATCACAACAACAACTGGAACGGTATCGTCAGCTCGCTCAATTTCGTCGACGCAAGCACTT
GCTCCTACTGAGCCAGCGATCAAAACAAAAACACAATTTAACGGTTCTGCTGCGCTATCA
GCAAGCCAAAACGTAAACAAGAACGCCGGGTCCACCATACAGACTGGAATGGATCGCTAC
ATAACAATAAAAAGAAAACTTAGCCCTCAAAATTACAAAAGTCAACAAACAGAAAACAAA
TCAAAAATTACACGCGACAATGCTAACATGCTCACTAACAAAACGCCAGAAAACACCAAC
AGATTTGAGCTGCTGGCAAATTCTACTGATGAAAGTATACAACCGGCAAAGTCACCTAAG
AAGGTCAAGCCTCCTCCAATATACATTCGCGAAAAAAGCTCAAGTGCATTAGTGAACAAA
ATAGCCACACTTATAGGAGAAAACTCATTTTACGTAATACCCTTAAGAAAAGGGAACATA
AATGAAACAAAGGTTCAAACTGAAACCGAGGATAGCCATCGTCTACTAACCAAATTCTTG
GATGAAGCAGGAAAAAACTTTTATACATACCAACTAAAAAGCGCAAGGGGCCTACAGGTT
GTTCTCAAAGGGATTGAGGCAACTGTTTCGACCACTGAAATCGTAGAAGCGCTCAAGGAA
AAGAACTTTAGTGCAAAAATGGTCATGAACATATTAAACAAAAATAAGGAACCACAACCA
ATGTTCAAAATCGAGTTGGAGCCAGAGCGCCAGACACTGAAAAAAAATGAAGTTCATCCA
ATCTACAAGTTACAGCTCCTACTGCATCGGCGTATCACAGTGGAAGAGCCACACAAGCGC
AATCGCCCAGTGCAGTGCACTAACTGCCAAGAATATGGCCACACTAAGGCGTACTGTACG
CTGAAATCTATTTGCGTAGTCTGTAGTGAAGCTCATAGCACAGCGAACTGCCATAAGAAC
AAGGAAGACATCTCTGTCAAAAAGTGCAGCAACTGCGGTGAAAGTCACACAGCGAACTGG
CGTGGCTGTGTAGTATACAAGGAACTAAAGAACCGCCTTAACAAATGCGGAGAATCAATA
CGCGCTCAGACCACCCACATCGCTCACACTCCGCCACAATCGGGCCCGTCCTACACTGCA
CCCCCCCCCCCCCCCCCCCCTACACATCGTACCAGTCCTAGCGTTTCCTTCGCTAGTGCC
TTAAAATCGGGAATTAAATCTGTGAATCCGCTAACACAAAAGTCGACTTCTACTCGGGAA
GAACAGAAAATAACTACCTTGAACGAACAAACGCAGCATATATCAACTGGCATTGAAACG
ATGATGATCTCACTCCAGCAAACCCTAAAAGAGTTTATGACATTCATGCAAACCACAATG
CAAGAGCTTATGCGAAACCAAAATATGCTGATACAGCTTCTTCTGTCATCCAAATCAATA
TAATGTCTCCACTTCAAATATCTATGTGGAACGCGAATGGCGTTTCACGGCATAAAAACG
AACTTGCCCAGTTCTTATTCGAAAAAAATATTGACGTCATGCTCCTCTCCGAGACACATC
TAACAGACAAGCACAACTTCCATATCCCAGGATACTTATTCTACGCCACAAACCATCCGG
ACGGCAAAGCCCATGGGGGCACTGGTATACTTATCAGAAGTCGCATCAAACACCACCTTT
ATAACAGAACTGAAATGGACTACCTGCAATCCACTTCCATAAGCATGCAATCCAGCAGCG
GCCCCGTCACTCTGGCCGCAGTCTACTGCCCACCTCGTTTTGTAGTTTCTGAGGACCAAT
TCTCGGAATTTTTCAACTCACTCGGTGAGCGATTCATAGCGGCCGGTGACTACAATGCCA
AGCATACGCACTGGGGATCACGTCTTTTGACCCCAAAGGGCAAACAACTTTACAACGCGC
TCATTAAGCCGCGAAACAAGCTCGATCATGTGACTCCGGGTAGGCCTACATACTGGCCAG
CAGATCCAAATAAGCTACCGGATCTCATTGACTTCGCAATAACAAGAAAGATTCCAAGAA
ATAATATTACGGCCGAGTCACTTGCAGAACTATCATCTGATCACTCTCCAGTTCTACTTA
CTCTCTGGCACCGACCACATATAACTGAGCGGCCCTACAGGCTGACAGGCAACAGGACCA
ACTGGACAAGGTACGCGAAATATGTTTGTACTCACATGGAACCAACCCAAACAGTATTCA
CCGACGAGGATGTTGATCGCCTGGTCAAATCGATAGAGGAAACACTTGTTGCTGCAGCCA
AGGCCTCTACACCTCCAGACACACACAAAATGACAAATCATAGCAAGACAAATCGTGAAA
TCGAACAGCTAGTACTTGAAAAACGAAGACTAAGAAGAGAATGGCAGAATCATAGATCCC
CAACGGCTAAAGAACATCTAAAAATAGCAACACGTAAACTAACCAGGGCACTTAAGCTTG
AGGAAGCCAACGCCCAGCTTCTATATATCAAACAACTATCGCCCACCAGCAAAAGGAACC
CTTTGTGGAAAGCACACAAAAGCATACAGCCAAAGGCATTTTTTAAACTGCTAGGTCCCT
ATTTAAGATGGATAAGTAGATACGATGGTATAGGTTTTGCTTTCGCAGATATCATTGAGA
GATTGTTCAGGTCAATTGCTTCAAGAAAGTAATTTGTACTGCTTTTGGTAACTGAATGCT
TTTCAGCTATATTTTTAGTGAAATAGCATTTGACCGAGTCTGGCTGGAAGGACTAATGTA
CAAGATAACAAAACTGCTTCCCCAGAACACGCACAAATCCTCTTAGATTCTATATGTCGC
CGCCAGGTGAGGCGTCTCATCTAGGTGTAACGCCGAGATCGATGTTACTACGTCTGCTTG
TGGGATAAATGCTATTGTCCCTCAGGGTACAGTGGTGGGCCCAGGTTTGTACACCCTGTT
CAGTGCTGACATGGTTACAAACTGTCTGCTCATTTGGTCTACGTTTATCTTAATGCGCCA
GTCCGCAAACCATACTTTCCACTATTTTAAGATGCCCAGCAAAGGCAACAGTTGCATCTG
TTGCCTTTGCTGGGCATCTTAAGATCGTGCTAAGATGGTATTGCGGTATCGCGCATTCAG
ACAAACGTAGACCAAAGGTTGTGAGCTGATAGTTTGTAGGCATGTCTGCTGTGAATAGGG
TGTAAAGAACGGGGCCCACCCTGTACACTACCTTGGGGGACTCCAGCATTGATCCCACAA
CGCGGTCGTAGTGAAGTCGAACTCGGCGTTACACCTGGTTGAGACGCCACACTCTTTTGA
AGAGATATAGATTCGAACAATTTGTGCGTGTTCTGGGGCTTAAAGCAGCTTTTGTTATCT
TGTACATTAGTCCTTCCAGCCAGACTCGGTCAAATGCTTGTGCAACATCTAAGAATATAG
CTGAACAGTATTCCCGGTGCTCAAACCCAGCGGTACGAATTTCGTTTGTGAACTATGGGG
AAACGCTTCAAAAACCAACATTGACCTGTTACAGCGAGCTCGTTCCGCGATTTTTGCGAA
AGCCATAACTGATGCACGATGGTATTGTATTTCGCCTTTTTAAGTAGGGAGTTAGTTGTT
TTAAAAATGCCTTTACATAAATCTTGTCAATGAGGAAATTCAGATGAAAAAAAGTAAACA
TCAAGCAAAGCTCGCCGCACACGAAAATCCTCTCGCGAAGTCGCTTACGCGAGTCTACAG
TCAGAGCCGACTGAAGCGCAAAGATTCTCCAGCCCAGCAAAGAAATCCTAGGGCCGTCTC
TAACTAATACAATTACTTCATATTGTAATTAATATAAGTTATATAATAAGATTTGAATAA
TTATTGTTAGTCTCACAAAAAGAGAAGATCCAATAAATAACGCAATAAGTTTAAAAAAAA
AAAAAAAAAAA
>Dmelanogaster-B-G2639-Map3#LTR/Gypsy
AATATTGCAAGAATTTAATTGGCGCAGTCGGTAGGATCCAATAAAATAAAAGAGTCCTTT
TAGTACGGTACTGATCAACTGAAGAATATGCTATACGACTAGCTATCCAAGATCAGCGAA
TTAAAATAGTGATTCAAAAATATTTTAGAGATCCGCAAAAGAATCTACGTGAAAGTAGTA
TTCAAAATAAAATCCCGTGCGGTCGGAAACAAAAATTAATTTAAATTTTTAATTCCGAAA
CTTAAAACCAAGTTTAAAGAAAACTTAAAAAAACTTAAAACCAAGTTTAAAGAAAACTTA
AAATCAAGAAAACTTAAAACCAAGTTTAAAGAAAACTTAAAATCAAGAAAACTTAAAACC
AAAATAAGCTCCAGAAAACTAAAAGACATCATGGCAGTCCCACAACTCTCAGAAACACAC
CTAAACCAACTGCTAAACCAAATCAAAGAATTAAACTACTACGATGGCGCACCTGGCAAA
TTATCTGGATTCGTCAACCAAGTGGAACAATTGCTCAGTTTATACCCAACACAGGAAGCA
AGACAGGCACACGTCATATATGGAGCAGTGAAGCGGTTATTAGTGGATTCAGCCTTAGAA
GTCGTAACCCAGGAAAGAGCTAACACATGGCTGGACATGAAGAAAGCACTGGCAATGGCA
TTCAAAGACCATAGACCTTATGTAACTCTCATCAGACAATTAGAAGACATATCATACCCA
GGAAGTATCTGTAAGTTTATAGAAAAATTAGAAACACAATACTGGATTATGTTCGATAAG
TTAGAATTAGAAAGTGACCATGTTGATAAATCGAATTATACCGAAATGTTAAACAAAACT
GTTAAATCAGTAATAGATCGAAAACTGCCGGATAGAATTTATATGTCTTTGGCACGTAAA
GATATTGATACAATTTATAAATTAAAACAAGCATCAATGGAATTAGGCCTTTATGATGCT
ATTCCAGAAAATCACCGTTCTAATAGAACAGAAATGAATAAACGTAGGAACAGGGGAAAC
TATAATCAAAATAATAATCAAAAATATTACAATAATAGAAATCACAACTACAGTAATTAT
TATCCTAGCACGAATCAGAATCATAATACACAACCACCTCAAAATTCGACTCAACCTATG
ACAAATCAAAACCAATATTCACCGCGTTTCATACCGAATAATCAAAGAGGGAATTATTAT
GCATTTAGACGAGACTTAACACAAGCTCAGCAGAACAACCCACTTAATAACACCCTTAAC
TTCCAACCTTCGACATCGAATAATCCAAATGCCTTGACCCACAAGAAAAGAATGATTCCG
CTCTAGTGGACAGAACCAAACCAAAAATGCAAAAGGTTAAGACCGCACCTAAGTGCTTTA
AACCAAAGCATCAACAGCAGAAGAAAGAGACCGCATTACCCAAATGCCTCATTTCAAATG
TTGTTAAAGACACAGTGGACAATGATGTAACACATCTCGATCCCATGTCCGTTGACAACG
ATATAGTCAACTTCGCGATTAATAATGAGTTACGCGAATGTAACGAGTATAGACTCGAAC
ACTTAAATGCAGAGGAAGTTGAATGTTTAAAGAAGGTCCTATACGAATATAGAGACATTC
AGTACAAAGAGGGCGAAAATTTGACCTTCACCAGTACTATTAAACATGTCATCCAGACTC
AACACGAAGACCCAGTATACCGTAAACCCTACAAGTACCCTCAAAGCGTTGACCAAGAAG
TTAACAAACAAATTAAAGAAATGATAGAACAAGGGATTGTTCGCAAATCGAAGTCCCCTT
ATTGTTCTCCTATTTGGGTGGTCCCCAAGAAGGCAGACGCCTCTGGGAAACAAAAATTCA
GGTTGGTAGTCGATTACAGGAACCTAAATGAGATAACTGTTAACGACAAATTTCCCATTC
CCCGAATGGATGAGATATTGGACAAACTAGGTAGATGCCAATACTTTACCACTATAGATC
TAGCCAAGGGTTTTCACCAAATCCAAATGGATGAAAATTCTATTGCAAAAACAGCTTTTT
CAACTAAGCATGGGCATTATGAATATACTCGTATGCCTTTTGGTTTAAAAAACGCTCCAG
CTACTTTTCAGAGATGCATGAATAATCTTCTGGAAGATTTAATCTACAAAGACTGTTTAG
TCTATTTAGACGATATTATTGTTTATTCCACTTCATTGGAAGAACACATTTTATCCCTAA
AGAAAGTCTTTGAAAAACTGAGAGACGCTAATTTAAAGTTGCAACTAGATAAATGTGAAT
TCATGAATCACAACAAATGGCATCAAACCAAATCCAAATAAAACTAAAGCAATTACAAAT
TTTCCATTACCCAAGACACCTAAGCAAATAAAATCATTTTTGGGATTATGTGGATTCTAT
CGCAAGTTTATTCCTAACTTTGCCAAAATAGTTAAACCCATGACCCTCAAATTAAAGAAA
GGTGCTATAATAGACACCAAATGTAAAGAATACATCGAATCATTTGAAAAATTAAAAGTT
TTGATAACTTCAGACCCGATATTAATCTATCCTGATTTTTCAAAACCTTTTTCTTTGACA
ACTGATGCTAGCAACGTAGCTATTGGTGCAGTGTTATCACAAAATCACAAGCCAGTTTGT
TATGCCAGTAGAACGCTAAACGAACATGAAATCAACTATGCTACGATTGAAAAAGAATTG
TTAGCTATAGTTTGGGCTACAAAATATTTCAGGTCATACTTATTCGGCAGACCATTTGAA
ATATTAAGTGATCACAAGCCACTGGTATGGCTCAACAACATTAAAGAACCAAACATGAAA
TTGCAAAGATGGAAAATAAAACTTAATGAATTCGATTATAAAATCAAATATCTTCCAGGC
AAAGAAAACCATGTCGCGGATGCTCTTTCCCGCACGAAAATAGAAGAAGTTATGGTTGGC
GAGGTCGCAAACAGCGCAGACGCAACTATACACAGTGCCATTGAAGATAATCTAAATTAC
ATATCCATAACAGAAAGACCAATAAATTACTTCTCTCGACAAATAGAGATAGAAAAAGGC
GATAACGATACAACAAGTGTACAACATTTCTTTCAAAAATTAAAGATTAAAATAATCTAT
AAAGAAATGACACCTGAACTCGCCAAAAACCTCATTAAGGAATATGTGTGTACCAAAAAG
AGTGCAATTTATTTCCCTAATGACGAAGATTTTCTGATCTTCCAGAGAGCATTTACCGAA
ATTATAAGCCCTAACAATTTCACAAAACTCTTGAGATGTACCACAAAGTTAATTGATATA
CTAACGTATGCAGAATTCAAAGATTTAATCTTAAAGAAACATAAGGAACTTTTACATCCG
GGTATAGAAAAAACAATCAATTTATTTAAAGAAGAATATTACTATCCTGATAGTCAAAAG
CTTATTCAAAACATTATCAATGAATGTGAAATTTGTAATCTAGCAAAAACAGAACATCGA
AACACGAAATTGACATATGAGACTACACCAGAAATATTTAACACAAGAGAAAAATACGTG
ATAGATTTTTATCTCACAGGAAACCAGATCTTCTTATCTTGCATTGATATCTATTCGAAA
TTTGCATCACTAGTTGAAGTAAAAAGTAGAGATTGGCTAGAAGCAAAAAGAGCCATTACT
AAAATATTCAATGATATGGGAAAACCGCAAGAAATTAAAGCAGACAAAGACTCAGCTTTT
ATGTGTATAGCCTTACAAAATTGGTTAAGATCTGAAGGTGTACAAATTTCTATAACGACT
AGCAAAAATGGTATATCTGATATAGAAAGATTCCACAAGACCGTAAACGAAAAGCTAAGA
ATCATTGGTAGCGAACAAAATATTGAAGATAGGTGCACAAAATTCGAAACAATTCTATAC
ATATACAATCACAAAACTAAACATAATAGTACTAAAAGATTTCCAGCAGACATTTTCCTA
TATGCAGGCAGTCCAGATTTTAATGTACAACAAAACAAAATCGATAGGATAGAATACCTC
AATAAGAATAGACACGATTTTGAAGTTGATATAAAATATAGACAAGCCCCACTTGTAAAA
AGTAAAATAACCAATCCATTTAAAAAGACAGGAAGGATTGGACAAGTAGATGATAAACAT
TTCGAAGAAACAAATCGTGGCAGGAAAATCGTTCACTATAAGTCAAAATTTAAGAAACAG
AAAAAGTTTAATAAGAGCAAATATGATAATTCCAGACCAACCAAAGAAGCACAAAGTACA
CAACATACTTCTAATAATGCTTAGTTGCATACTATCACTTATCATCACGGTCAAGTGCAA
CAATATAGAAGTAAATCCAATAAACGCGAAAAATGGATACCTTATATTCCAAACAGGAAC
AATGGAAATTCCAACCAGCTATGAATACCATTATTTAAGCATAAACATAACAAAGACAAT
GCTCATGTTCGAAGATATAGTAAATGAAGCAAACAACTATCCTAATGTACCACAAATACA
ATATTTAGTCGACAAATTAAAACGAGAAATAAATGGGTTAAGAATTATTAGTCGAAGTAA
AAGAGGTCTTTTAAACGTAGTAGGAAAAGCATACAAATACTTATTCGGCACATTAGATGA
GGATGACAGAGAAGAGTTAGAAGAAAAAATAAACAACATGTCAGAAGACTCTGTAAAAAC
CCATGACCTAAACACGATTCTAGATGTAATCAATAGTGGTATAGATATAATTAATAAGCT
CAAAGTAGATAAAGAACGACACCAACAAATTGCGGTACTAATATTTAACCTAGAGCAATT
TACAGAATATATAGAAGACATAGAATTGGGTATGCAATTAACCAGACTAGGAATTTTCAA
TCCAAAATTACTAAAGCATGACTATTTAAAACATGTAAATTCAGAAAAAATGCTAAAGAT
AAAAACGTCAACTTGGCTTAAAACAGACACGAACGAAATTTTGATTATTTCCCATATTCC
TAGCGAGGTTACTAAAGTTCCAATATTTCAAATTGTTCCGTACCCAGATGAACATAATTA
TATTCTAACCGAGCAAATATTCGATAAATTCTACATATTTGATAACCAAGTATTCCATAA
AGATACCAATAGGGTAATATTCGACAAATGTATTATTGGAATCATCAAACAAGAGCAAAC
TCAATGCAAATATATTAAAACACATAAAAATTACCAAATAAATTATATAGAACCAAATAT
ACTATTAACATGGAATATTCCTGAAACAGCTGTTAACCAAGACTGTACAAACAATAAAAT
ATTAATATCAGGAAACAACATCATTAAAATTAAAAATTGTACCATGCAAATAGATGAATT
CTTAATCTCTAATAATCTAGCAGACTTTACACAAACAATTTATATCACCAACAATGTAAC
ACGTCTAGAACCAATAAATCACTTACAAACGAGAGAAATGATAGAATCCCATGTAAAACA
CTATAACTTTTTCCAAATTATATGCATTACAACGTTCGTCATAATGATAATTAGTTTGAC
TCTGTATGTAGCATATAAGTTTAAAAATATACCTAAGAAAATTATTGTCAAATATCGTAA
GCAAAAAGAACACACGCACCTTGAAAATAATGTCAATGAAAATATTCAACAAGGAAATAA
TATTACATTATACCCAAATTTAACGACCTGAGGACAGGCCAAATTCAAAGGTTGGAGGAG
GACATACCCATAAGTCCC
>Dmelanogaster-B-R1997-Map3#Unclassified
GATCACAGTTAAGATACATGGGTATAGCTTTTATCCCGCATACAAACCTTCAAGCCATAA
TCACGGAATGGGAGAATAGCAGTACTGGTGAGAAGCTCTCTTCGTCATTTCCCGCAAAGA
GTTATTGAAACGAGAACTATTCAGATGTCTTCAGTTAAGGTCTCCACCGGGCTGGGAGAT
ATGGAATTTAGCGCGATATACTGTTCACCAGCAAATAGAATTGAAGAAAGACACTTCAGT
GACATACTTGTCTCTTGTGGCCAAAGGTATTTAGTTGGTGGGGACTGAAACGCCCGAAAT
GGGCTATGGGGTGATACGTACAATTCACTTAGAGGTCGAGAACTAGCAGAAGCCAAGACA
GAACAAGTATTTGCGAAAATTGGGATGTAGACTCCGATCATGTAGCCCTTGTTGCTACTC
TACAAACAGAAGGTGCCTATGTTAGGCCATGCTCTCGGTTAATAAACAGCCGAACTGATC
TCTTTGTTTTCAGACAACATCTGGAAAACTCTTTTCAATTAAATAAGGGTCTGAGGTCTA
AGGAAGACATCGAGAACGCAGTAGACATTCTAACGCAAAATATACATAGAGCTGATTCTG
CTTCTACGCCGTCTGAGCCTGAGACATGCCCCAGAAGTTATGGTATTGTACTAACAAGAG
AGGCCAGAGAACTAATCAGAACTAAAAGACGCCTTCGAAGAAGAGCAATTCGAACTCAGG
ATCCATGGGACAGAATCTTGTGAAACCGAGCAGCAAAGCAACTCAAAATCATCTTAAGGG
CACTCAGAAGTGATTTCTTTGAGCAAAAATTATCCTCCATGGACTATACTATAATATACT
ATATATTGTAATGCAAACTATTCGCTGTGGAAGTGCACAAAAGCGCTTAGACGACCACTT
CGATGGGTACCCGTACGCTGTCCAGGTGGGGAATTTGCAAAAACTGAAGTGGAACAGGCT
AATGCATTCGGCTTCCACCTAGAGGATCGCTTCACTCCTTATGACTTCGCCACGACAGAA
CAAATAAGAGAGACTCACCAGTACCTACAAATGCTATTGCAGATGTCTTGGCCTATTAAG
CCAATAAGGATAGAAGAAATATCTGAAATAATTAAATAACTGCCGAAACAT
>Dmelanogaster-B-G4599-Map5#UNCLASSIFIED
AAATACCAGACGAACAAAAGATACCCTCCGCATATTAAGGTTACCTGGTACCCAAAAATA
ATTTGAATGGGGGATTTTCCGATTTCAAGTACCAGACAAAGAGAAGATACCTACTAAAGA
TTATTTAAACCTGGTAAACAAAAACAATAAATTGACTAAGTTGTGTCATTTTAAGCGGTC
AAAATGGGTGATTTTCCGCTTTCAAGTACCAGGCGAACAGAAGATACCTTCTAGAGATTC
TGTTCAACTGGTACGCAAAAACAGTAAATTGCCTAAGTTTTACATTTTAAGCGGTCAAAA
TGGGTGATTTTCCGATTTCAAGTACCAGACACACAGAAGATACCTTCTACAGATTATTTA
AACCTGGTACAGAAAAACAATAAATTGACTAAATTATGTCATTTTAAGCGGTCAAAATTG
GTGATTTTCCGATTTCAAATACCAGATAAACAGAAGATACCTACTAAAGATTATTTAAAC
CTGGTACACAAAAACAATAAATTGACTAAGTTATGTCATTTTAAGCGGTCAAAATGGGTG
ATTTTCCGATTTCAAGTACCAGGCGAACAGAAGACACCTTCTAGAGATTCTGTTCAACGT
GGTAAGCAAAAACAGTAAATTGCCTAAGTTTTATCATTTTAAGCGGTCAAAATGGGTGAT
TTTCCGATTTCAAATACCAGACGAACA
>Dmelanogaster-B-G4660-Map3#LINE
ATCTATTCTCCGAGTCACATCCGGTGTCCCACAAGGGAGCCATCTTGGTCCTCTTCTTTT
TACCTTATTCATTAAATAATTAATGAATCATTAATCATTAAATAATTTTAGAAATAAAAC
ATTCGCGTGTACTTATGTAGACGATGTTAAATTATGCCTCCAGCACAAGGACATTTCGTG
CCATTTGGACTTACAATCCGATCTAGACAGATTTCAAATATGGTGCCGTGACTTAGACTT
AAAAGGCTCCAAGTGTAAAGTTATGACCTTTTGTCGTGCCAACCCAATACGCATGACTTA
CACTCTAAGTGGGTGCTCCTTGGACAGAATAGCACGAGTTGATGATCTTGGTGTTCTTCT
GGACCCAAAACTAAAATTTTGTGACCATATTTCGTCTATTGTCAATAAGGCCAGGGGTGT
GCTTGGTTTTATAAAAAGGTGGTCTAAGGAATTTGATGATCCTTACTTGACTAAAACCTT
ATTTATTTCGATAGTCCGTCCGGTTCTCGTGTACGGATCACCTGTTTGGAGTCCAAAATA
CGCAGTCCACTCGGACCGCATTGAATCGATCCAATAAAAAATTCTTACTTTTTGCCTTGC
GGCGCCTAAATTGGGATGCAAACCGTATATTACCTCCTTTTTCAAGTATGCTACTTTTAA
TTAATTTACCGTCCCTAGCTAATCGTAGAACTATGCTTGGAACAGTCTTTATTTGTAAGC
TTATTCGTGGTGAAGTTGAGAGTCCCG
>Dmelanogaster-B-R199-Map20_reversed#LTR/Gypsy
GTGGATTTTGCTGAGGAAAACAGAGTAACAGTAACTCCGGTTTGGTTTCTGTCCCGGTTT
GATCTACACTTCCTTGAGCTAACTAAACGCTATTCTGAGAAAAAAGATCATTAACGTGAC
ATGACGGAAAATCTTGGTATTACTCGAGAGAAATGCCAGATCCTCACATAGTTGACGATT
TTCTTCCTTTTTTACCATTCGCCTTAAATAAGATAAAGTTTCCTCTAGGTTGGAATATTC
GTGCAGAGGAAGAGCGCACGATCCAAGACTTCACTTTTACACCTACTGGTTGTTTTGAAA
TTTAGTCTAATAAATGGAATATCTTCCTTTATGGAAACACCTTCTACTTGTTCGTGAGAA
TTTTTGGCTGAAATAATATACAGCCCTACGAAAGGAGAACATCAAGCCAAGAGTTCAGTT
TTTATTATCTTTTATCGCACCTTATCGTTAATATTTTTACATATATAATTTTATGTTAAT
TTTTGCTCGCTATTTTGGAACCTGAAATTTTTCTCAAGTATGATGGGGTTAGACCGATCA
CCAACTAGGAAATCTCCTAGCGTCTCAAACTCTGTTTGTACATTATGTGCAGCCGAGATC
AGCACACCAGATTTGTACGTGACAACCTGTCACCATGAATTTCACAGGGAGTGCATTGGA
AATCATTTTAAAAAAAGTGAGATCTGTCCAATGTGTAAACTAACCTGTAGACCTCCAGCC
GAACCAACCGAAAGGGTAGGGAGAGAAACTCGTAGTAAAACTAAAAATCTTCCACCCGCA
ACTGTAGACGAGGCCCTTCGACATCAGCTCGCGGTGCTAACACCAATGAAGCTAGTTCAA
GCGCTGTAAGTGCTAACGCGGTAGCTTTGTTAGCCATGGAGCGTAGGCTTCTAGCAACGT
TATCAGAGAAGATTAGTAGTAGGACTTAGTACAAAACGGTATCACCACAAGCATGCAGCG
AATAATGTCCGCTCCGAGTCCGGCAGTAGTCGTTACAGCCAGTGAAATGTCCGCTGATCA
ACCGAGTGCCTATGAGAGGCAGTAATTAACGACGCCAAATCCTGTTCCCTCTCCACGAAG
CGCGTCTTCCGATCTGTTTGATAAGCCGGATAAAGTAAAATAAAATATTCCGGTGTAGGA
GTGTCAGTGGACAACTTTATATACAGAGTCGAGGCACTTACAAGGAAGACGTTTAATGGA
AATTTAAACTTGTTATGTAGGAACATAAGCGTATTGTTGTGAAGGCAAGGCTAATGACTT
CTTGTCATTATGTTATGTAGGAACATAAGCGTATTGTTTGAAGGCAAGGCTAATGACTTC
TTTTGGCGCTATCATAAAGCCAACGTTGAGATTCTGTGGGAAAGATTTCCTACAGCCCTA
CGACTGCAATTTCGACAGAGTCGCGACGATGGTGACTTTAGAAGAGTTTATTAGGAATAC
TAAAGAAAAACCAAATGAAATTTTTGATAGTTCCTACGATACAGTATCCGAGTTAGTCGA
CCAGCTAGATCAGCCTTGGACAGCCAGCAAACTTGTCCGCGTACTAAGAGGTAACCTTCG
TCCTGAGATTCGCCACGAAATTTTGAACTTAGATAGACTGTTAGCTGCGCATGGTGGCAT
TCACAATACCGTGGCCCGGTCTCGTTTCGGACGTCATGGCTTATATTAGTGCATGTGAGG
TTTGTAAGAGTACTAAATCTCCAAATTTCACTCTCAGACCGCCATTAGAAAAAGCGCCTG
AGTCTCAGCGATTTTTCCAGCGTTTCTTCATTGATTTTCTCGGACCGTATCCTAGGTCAA
GGAGCGGCAACATAGGTATCTTCATTGTCCTGGATCATTTTTCAAAGTACGTGTTCTTGA
AACCAGTAAAGAAGATCGATTCAAGTGTCGTCATCTGTAATCTGTGTAAGTATCTGGAAA
ACGAATTGTTCATGACGTTCGGAGTCCCCGAAGTGATACTGTCTGACAATGGTTCCCAAT
GTCGAGCTAAGACGTTCCAAAAAGTGATGGAGCAGTACGGCGTTAAGCACACGCTGACCG
CTGTTCACTCGCCGCAGGCAAATGCTTCTGAGCGCGTAAACCGATCGGTAATTGCTGCAA
TCAGGGCACATCTGCGTCTCGACCAGAAGGATTGGGACGAATTCCTCAGCCGAATATGTT
GTGCGTTGAGGTCGGCGGTGCATTCTAGCATTGGTACCAGTCCTTATAATATGGTATTTG
GGCTTAAATCGGACGATCGTTCTCTGAAGTTCGACCGGCACGATTCTTTCGAGTTAATGC
GGAAGCAAGCTGTTGATCAGATGAGAAGTAAGCACAACGAGAACGAGAAGAGATATAATA
TCCGTTCTCGTATGGTATCGTTTGTCGAAGGACAAGAAGTTTATCGCCGGAATTTCAAGC
CAAGCTGCTTTCAAACTGGTTATAACGCCAAGTTTGGACCGACGTTCATAAAATCGCGAG
TTCGGAAGAAGATCGGCAACGCGTATTACGCGAGCTGGAAGACCTCCAAGAACGAGTTGT
GGGAACCTATCATGCCAAGGACATTCGGCAGTAAGGTGCCTTCAGTCGGTCTCAGCCTAG
GGTGTCTATGAGTACCCTAGTCTGAGTGTAGCGGGGGGTTTTGTTAGTAGGCGACTGAAG
CAGTAGGCGATAAAGTCTCGATGAATAATCGATAGTGGGCTTGCAGTCAGCTGGGTCACA
CCAATGTAAAGTCATACTAGATGCAGTATGGTGTAGCTATGATATACCGGACGGTGTGCA
ACCCTTATAAGCTGCACCCCATAAATTTGGGATAATTCGGTTATCGAAAAAAAGTATGGT
TCAGCTGATCGTGATTTCCGCCGATGGCCTAGATCTCGGCTTGTGTTTCCTGTTGGCTTT
TTTTCGAATAGAACAGGCGATGAGTCAAGTTGTGAAAGTGCGTTTTTGGAAAGTTGTAAC
TTGCGGGCATAAATATTTTCTTGTCGCGAGAAATATTATCGTACTGCGTTTCTTCGATAA
TAGTGGTGCGCGAGATAAGTCCGGCGCGTATTTCCCGGCAGTGAAAAAGGATATTTTTTA
GCCGAAAAGATCGTCGTGTGGCGCAGCCATCGCGCCGCCGCCTTGTCGCAGACCCCAAGT
TTTGACTGGGGCAAATACAGGTCAGTAAACTTCAGAAAATATGTGAAATGTGAACTGCGA
TTTAATGCGGTGAATATTCTCGTAGCTGAAATTGAAGGCAGAAGGGTCAGCTTCTACTTA
TCCGCATCATTGTCGTGACCCCACGGTTCCAGCGAGGAACAGCAAAGGACCAGCCGTAGC
AGTAGGATCACAATCGGCAATAAGCCGGGACCCACAGGAGGGTCATTTAAATTGATAAGA
AAAAAAAAAACAACAATTAAATAGTGCCAAATTGAGGTTAAGTTTGTGGAGAGGTATAGA
GTGATTGGTAGTCCGAAATGGACATTGAATTAAAGTAAAGCGATTTTTAATTTATCTAAA
TTCCAAATTTGTGCGAAGAAAAATAAAAAAAACCCCGCTAAATAAAAAAAACAGGTTTGA
CCTAACCTGTACTCGAATGCATTAATTCCCGAACCGCCATTTTTGAGAGTAGAATGTAAG
AAGTTAAGTTTTCGTGATGTATTTTAGGGTTAACAATAAGTACTGTAAAAATTGTATGTA
GAACTCGAGTAAGCGACTCAGTCATGTCGTTTTCAACTTTTCTCTTGCATTGAAAGTTTA
TTAGAGTTCATTTTCTGAGAGTGCTCCTTTGTATTTTCGAGCAAGAAGTCATTAAAGTTT
ATTCGCAGACGTGTAATTAAATTATACCTTCTCCATGCATTGGTAGAAAATGCCACACTT
TCGTTTCAGCTCATCTGCGCCGGGAGATCGATCTTTCGCCGAGGAGTGAAAAGTTGAGTG
AGTTTCAGTTATACAACTTTAATTTTATTATTATATTTTGATGTAGTTCCTGGTATTATC
TATTCTTATACACACTGCTAATAAATAAGTGATCCTAAGGAAGTGGCGAAAGCATCCAAT
TGAATTATAAAAAAGAAGGAAAAGAAAGGCCCACTCTCAAACAGAAAAAAAAATTTTCTC
TTTAATAATTCTGTATAACAATAAAAAAAAAAAAAAATATCTCATGGAACAAGATTAGAG
AGAAAACTCACACTATAAAATATAGAAGATTTAGATAAATGCTTTGTTCATTTTCTTAAA
TGTCTTTAGTAGCTAGTAACTTCAACTCTTTAATTATAACATTCTTGAATAACGGCATAC
ACACGTTACAGTTTAGTTAAGAATAATAATAAATAAGATAAATTGGCGCCCAACGTGGGG
CCTTAGTGAATTTTTAATTCATTAAGACTCGCGAATTAATATCTTCAATCATTTTCTTTA
CATTTTCCGTTTCAGTCTCATACTTCCAAAATTTTTGTGTTCAGAATTAGTTGTGGAGTA
CACGTCAAGTCAATACTAGTATTGCTAACTGGCCATAACTAAGACTTATCCCAAAAATTT
TCCTAAGTGTAGCAAAAGGAATGTGGATTTTGCTGAGGAAAACAGAGTAACAGTAACTCC
GGTTTGGTTTCTGTCCCGGTTTGATCTACACTTCCTTGAGCTAACTAAACGCTATTCTGA
GAAAAAAAAAAGATCATTAACGTGACATGACGGAAAATCTTGGTATTACTCGAGAGAAAT
GCCAGATCCTCACATAGTTGACGATTTTCTTCCTTTTTTTTACCATTCGCCTTAAATAAG
ATAAAGTTTCCTCTAGGTTGGAATATTCGTGCAGAGGAAGAGCGCACGATCCAAGACTTC
ACTTTTACACCTACTGGTTGTTTTGAAATTTAGTCTAATAAATGGAATATCTTCTTTTAT
GGAAACACCTTCTACTTGTTCGTGAGAATTTTTGGCTGAAATAATATACAGCCCTACGAA
AGGAGAACATCAAGCCAAGAGTTCAGTTTTTATTATCTTTTATCGCACCTTATCGTTAAT
ATTTTTACATATATAATTTTATGTTAATTTTTGCTCGCTATTTTGGAACCTGAAATTTTT
CTCAAGTATGATGGGGTTAGACCGATCACCAACTAGGAAATCTCCTAGCGTCTCAAACTC
TGTTTGTACATTATGTGCAGCCGAGATCAGCACACCAGATTTGTACGTGACAACCTGTCA
CCATGAATTTCACAGGGAATGCATTGGGAATCATTTTAAAAAAAGTGAGATCTGTCCAAT
GTGTAAACTAACCTGTAGACCTCCAGCCGAACCAACCGAAAGGGTAGGGAGAGAAACTCG
TAGTAAAACTAAAAATCTTCCACCCGCAACTGTAGACGGGGGCCCTTCGACATCAGCTCG
CGGTGCTAACACCAATGAAGCTAGTTCAAGCGCTGTAAGTGCTAACGCGGTAGCTTTGTT
AGCCATGGAGCGTAGGCTTCTAGCAACGTTATCAGAGAAGATTAGTAGTAGGACTTAGTA
CAAAACGGTATCACCACAAGCATGCAGCGAATAATGTCCGCTCCGAGTCCGGCAGTAGTC
GTTACAGCCAGTGAAATGTCCGCTGATCAACCGAGTGCCTATGAGAGGCAGTAATTAACA
ACGCCAAATCCTGTTCCCTCTCCACGAAGCGCGTCTTCCGATTTGTTTGATAAGCCGGAT
AAAGTCGTCCACATACTAAATGGTTGGAAAATGAAATATTCCGGTGTAGGAGTGTCAGTG
GACAACTTTATATACAGAGTCGAGGCACTTACAAGGCAGACGTTGAATGGAAATTTAAAC
TTGTTATGTAGGAACATAAGCGTATTGTTTGAAGGCAAGGCTAATGACTTCTTGTCATTA
TGTTATGTAGGAACATAAGCGTATTGTTTGAAGGCAAGGCTAATGACTTCTTTTGGCGCT
ATCTTAAAGCCAACGTTGAGATTCTGTGGGAAAGATTTCCTACAGCCCTACGACTGCAAT
TTCGACAGAGTCGCGACGATGGTGACTTAGAAGAGTTTATTAGGAATACTAAAGACTTTG
GGTCCCCAAAGATTCGCAGATTCTGGCTCGCGCACACGATAGTCTGTTAGCTGCGCATGG
TGGCATTCACAAAACCGTGGCCCGGTCTCGTTTCGGACGTCATGGCTTATATTAGTGAAT
GTGAGGTTTGTAAGAGTACTAAATCTCCAAATTTCACTCTCAGACCGCCATTAGAAAAAA
CGCCTGAGTCTCAGCGATTTTTCCAGCGTTTCTTCATTGATTTTCTCGGACCGTATCCTA
GGTCAAGGAGCTGCAGCATAGGTATCTTTATTGTACTGGATAATTTTTCAAAGTACGTGT
TCTTGAAACCAGTAAAGAAGATCGATTCCAGTGTCGTCATAAAGTATCTGGAAAACGAAT
TGTTCATGAC
>Dmelanogaster-B-R1080-Map5#LINE
GTCACAAGCCAAGCCCCAGATTTCGCACCCAGAGCAGAGGGCCGAGGACACTTCACTGAG
GGACTCCTACAGCGACTTCATGCTCAGTGAAAGAGCCGGGTTATACCTAACTGCGAATCG
CCTTCCTTCAAGATATAATCCAAGCAATCCAAAATATGGAGTCTGTTTGATTATGACCAG
GATTCCAGTATGCCACATTCGATCAAAAGCTTCTCAAATTTCCAGAAAGAGGGCGTTGCA
ATATTTCATAATGTCGTATGCAGTTGCTCAAGCTACTGTGGTCATCACGGAACCCGAACT
GGTGCTCAGGAGTAATCCCTTGGGATTCCATGATCCTGACTATCTGACTACCTGACAGCA
ATTAGTCTCTCAAACACCTTT
>Dmelanogaster-B-G266-Map20#LINE
GGAGACCAAGTCTACATCGCCGTGAAGACGGACGTCTTAAATTAACGCTGCGCGAAATAC
TCGAAACCATAGTAGTTGTGTCGGCCGGTGTGCGCGGCAAACTGGCAAAACCACACGGTG
GAGTCGCGCCATAGTTCTGCGCTGCAATCACGCGAGTTAATTGTGCGCCTGTTTCGGGTA
AATAGGTAATTTATTATCTTGCGATTGTTGCAGCGGATAAAACAGCTGATAGCGCTGCCA
ACTTGGCGCAGCGGGCGATCTGGAGAGGGAGGCGTTGCCAGATCAACCGTGTGATCAGTG
TTGTGTTGCGACAGTAGAGCGCGAAATTCAAAATTAAACTTAAAATTAAACCGTTGAATA
TTTAATTTAATTTTAATTTTGATTCTGGTTACTGGGAGCGCACAAGTCTTTAAGAAAGGG
GAAAAGGCACAAAGGTCGAGGACAGACCAAATATCATCCTCTCACCGTGCTGGTGCCTAA
GCAGAGGCTCTGGTGTCCGAGTCGAGGCGGTACAAACCTCCATCCGTAAAAGCCAGGGGG
AAATCCGTGGCCTACGTGACCTAGGTAACCTTAGGCCATCCTTCAGTTGATGGACAGCGC
AGTGGGGGGCAGTCCCCCTGATCGGAACGACCCGTTCAGGAGGAGCCCCCGACTTTCGAG
ATCCCCCACCAGAGGAGTCGGTAACCCGACCCATGGTGACGGAATCTCGGTCCCGTCGGT
GGCAAGGGGTGAGCACGCAGGCCCCCAGCCGCCGTTGACTAGCGACTGCAGCGATGCTGT
AGAGGTGGAGAACTTGGCTCCTACAGCATCTACGACCGCGACAAGTCAGAAGACGATGGA
CCACATCGCCGTGCCATCGCAAAAGACGGGAGGGAAGTCCCCAGCTGGTTCCCCTCATCG
GTCTTCGGACCTGACCGCGGCTCTCCAGAATGAGGACCTGAGGGGCATACTTACCAGGAT
GAATGGCAAGATCAGCACCTTGCTATCCGCATTCGAGACCCAACGGCACGTGACACGAGA
GACAAAGGGCATAGCTTCCGAACTCTCAGCCCTTAACAACAGGGCGTTAGAGCTGTACAA
AGGTACTACTAGCGAGCACCGCTTGAAGAGCAGTGCTACCCAGACGGAGGTACAAAAGCC
TACCAAAAAGGCTCCTCAAAATGCGCAGGTACCCAAGGTGCAAGTGCCAAAAGTCCAGGC
GCCCAAGCCGAGCAACCCTACGTTGGGTGGCAACGGTGAAGAAAAGGCAACATCCATACC
AAACGAGTCCAAACCAGGCAGCTACGCATCTGTCGCCAAGAATGCTAGCACGGGTGCAGA
GGAGGCACTCATCGTAAAAAAGACAGGAGAGGCTTCGTACGCAGAGATGCTTCGGAAGCT
AAGATCGGACCCGAGCCTTAGCGAACTGGGCAGCCACGTGCGAAAAATCCGGAGAACGCA
GAAAGGTGAGCTGTTGCTCGAGGTAGAGGGGAAAGCTTCGGAAAGCGTTCCCAAGTTTAA
GAGCGACCTGGAAGCGGCGCTCAATGACTTGGCCTCTGTGCGCACAGGAGCGCAAAGAAT
AGCTCTATCTTGCAGCGGATTGGACGAGGCTACGACAGCAGAGGAGCTCCACAGCTGCTT
GGTCGCCCAATTCCAGGGCCTGCAGATAAATCCTGAAGATATCAGGGGCCTTCGCAGAAT
GCGGGATGGCACGCAAATAGCCTCAGTGCTGCTGAACGCGAACGTTGCGATACCAGTCCT
TAAACAGGGCACCATAACCGTTGGATGGTCAAGATGTCGTATCACCCAGGACGTCCGACC
CACGAGATGCTACAGGTGTCTCGGCTATGGGCATCGATCAGCAACCTGCAAGAACACTGA
CAGGGCAGACTGCTGTCTTAGATGCGGTGAGCGTGGGCACAAGGCAAAGGGGTGCGTTGC
AGCACCAAAATGCCTGATCTGCAGCAGCGAGGTGGACAGAAACCACTCGACGGGTAGCTT
TGCGTGCCCGACCTACAGAGCGACCCTAAAAGAAGCCAAGAGCCACCTTAATGCACACTC
ATATTAGCGTAGTACAGCTCAATGTCAATCATTGCGCAGCAGCTCAGAGCCTCCTGGCCC
AGACTGCGGTTGAGCGCAATGTAGACATCATGCTCCTAAGCGAACCCTACGTCTCTGGTA
GTGGACAATCGTCCATGATCCTTGACGAGACAGGTAAAGCAGCTATCAAATGCTGCAGCT
CTCTCCACGTCGAGGAACTGGCTGCTTTACCTATGCGGGGTATCGCTTATGCGAAGTTAA
AACACGTGCACATGTACAGCTGCTACGCTCCGCCGAGCGACACCCCCGATCAGTTCGAGG
AGTTTCTGGAGGCGCTCGTGGACCATGCGAGAGGGCGAAGCCCGAAGGTCATTGCCGGCG
ACTTTAATGCCTGGGCAGTGGAATGGGGCAGCAGGACATCCAACACCAGAGGCCGAGCTG
TGATTGACGCCATGGGAATGCTGGACCTTATACTGCTGAACGACGGACGGAAGCCGACGT
TTAACAACGATAGGGGTACGTCCTTTATTGACGTTACCTTTGTCAGCAGAGGGCTAGTAG
ACAACAACAACTGGATGGTCCATGACGTCATGACGCTGAGCGACCACGCCCTGATCTCCT
TCAGTCTCTCCCCGGAGGGCATGCCCAGGAGACGGCAGAGTAGAGCAGTCGGGAAAGCAT
GGGACACCAGGAAGATCGATGAGGCCATGCTGGCCTATCAGATCAATTCCCTGGAAATCC
CAAGTGGGGACGCAGAGAGTATGGCGGCAGGCCTCATGAATATGCTGGGAAGAATCTGCG
ACGCAATCATGCCAAGGAAAAATAAGGCACAGCGCAAACCACCCGTTTACTGGTGGAGCG
CCTCCCTAAGCCAACTACGGTCTGATTGCCTCAGGGCTAGGAGAATGGCGCAACGAGCCA
GAGGCAGTACCCACCACGCGGAACTCTTGGAGGCTTTCAGAAGGAAACGTCTAGAGTTCA
AGCACGGCATCGCGGCTGCCAAAGCGCGGTCGTTTAAGGAGCTGCAGGATGGCGTAGACA
GCGATACCTGGGGCCTCGCCTACAAGCTTGTTACCAAAAAGCTAAGGAGGAGAGCGGCAA
CCCCATCCGACCCGGGGGTCCTGGCTAACATAGTAGGGGAGCTATTCCCAAAGCAGACCA
CACTATGGAGGCCAACAGAGGCAGCCCCTGCCCCAGATTTTCCGTGCGTCACAGAACTTG
AAGTCGCCGAGGCAGCAGCCGGGCTAGCAATAGCGGCTCACAAGACCGAAGCAGTCCTAC
TAAGCAGCAGGAAAAAGGTGGAGAACATGCTGGTCTCCGTCAAGGGTACACAGGTGACCT
CTCAAGAGTCCCTAAAGTACCTGGGGGTAATGATAGATCGCAGACTATCGTTCAAGGACC
ACGCGAGCCACGCCAGCAAGAAGGCAGCAGTCACAGCCTCTGGCTCGTTGCGCGAGGCTC
CTATGCCTGAGGCAATCAGCGTCGGAGGCCCAGGGAGACACCCGGCCAGGAAACTGCTGG
TGTGCGCAGTAGCAAAGGCTTCGCTACTATGATTACGCTGCAGATTCTTCCCAGCATATT
CTGGAGCAATGCCGCCATACTGGCAGGGTCTACATTTGGGACCTGAAAGGAGCTCGTTCG
GTGCTACGGTCAGCATGTCCCTGAGCGCTCATTAGAGGTTTCCCAGGACCATATCCGAAG
ACGCGGCGCTAGCGTCTCCTGGGCAGGCCTGCCGCCGATTGATCTGAAGGAGATCAAGGC
GTGGTCGCTCAGCCTAATGACGGAGTGGCGCTTCCAGGCAAGAGGCACACGAGTGGCTAT
TAGGTGAATGGCAGAGCAGATGGCAAACGTCGCGACGGGGGAGGTGGACTTATCATTGCT
CATCCCAGGAAGATGACGGTCGTTGGGCAGTATAAGTGCCAACATTCAAATGGCTTGGAC
TACCACCTAACCCAGTTCCTCACGGACCTGGATGGCCTGCTTCCGGGCCTATCTACTCCG
GTTCCAGTCACGTAGAGTCAGCCGCAATGACCTTCGTTCTGCGCCCTCTCGCACGGTGAA
CGAAAGCCAGCAGAACATGTGCTAATCGCACTGCTCCAGGTTGTCGCACGGCGGAGAGAT
AGCAGCTAAAGACGCTGTGCAGGTGTTTTCCCCGTTCAGCCCTAGTGGCTTGT
>Dmelanogaster-B-G461-Map20_reversed#LTR/Gypsy
AATTATGATTCTATCTGAATTACATTTGAATCAGGCTTTGGGCCAGATTCGTCACATCTC
AACATTTGACGGTTCCACAAGAGAACTGGCATCATTTGTGAGACGTGTGGACTTCGTGAT
GTCCCTATACCCGACAACAGACAAGAGGCAACATAGTGTACTCTACAGTGCCATCGAGAG
GCAGCTGTCCCAACATGCACAAGAAGTATCCCAGCTACAACAGTGCAACACTTGGGCTGA
ACTACGATCAGTCCTCATTGATGAATTTAAAACCCAAATCCCATACGAAGAGTTGCTAAG
AAGACTTTACAACACCTACTGGAGTGGTAGTATTCGTAAGTTTGTAGAAGAACTAGAAAA
TAAGATGTTCGAAATTTCAAGTAAATTATCATTAGAAAATAATTACACAAATACAACTCT
TTATACCGCCGCAATGGCTAATACTATTAAAGATGTAATTTATAAAAGAATTCCAGACAG
AATGTTCATGACATTAGCAAGATATGATATTACAACAACAACATTATTAAGACAAGTAGC
ACAAAGGGAAGGCCTTTACGATACAATTGTATTAAATACAGAAAAAGCTAAAGCCAAATT
AAACAGTCCATCTACACTACAAAGCAGTAGTAAAAATAATGGTTCTCAGAAGAATAAAGG
AAATAATAATGACCAAGGTATAAAACCTTATTATATTCAAGCACAGCAAAGTCAAAATCG
AAATAATTATGCAAGTAATAATTCAAAAAAAGTTGAAAGCAACCAAGCGACATACAATGA
GTTCAAACAAAAGTTAGAACAAGGTAGAGCGCAAAACGCTCTAAATTTTCAAAAACCCAC
ATCTTATTCTACTACTAACCAGCCCCAAAAAAGGCAGCGTGAAAGTTCCAGTGGTCAGTC
TAAAATGGATACCAGTGAAAATTTTCATCAACTTGCCTCGGGATCGGAATCAGAAGTAGA
AGAAGAACATACCCCTTCATACAAATAACTATGAACGATATCAAACTTAAATGTTTGATT
GACACAGGTTCATCAATAAATTTGATGAGTAAAAATTTTTTCAATTGTCCGATTAACTCA
AAAGCTCCATTAGATGTACACACAATAAACGGTCAAATTATTTTAAAATCAAAAATTACA
TTAAAACCTAGTAAATTATGTCCGACAAAGCAAACATTTTATTTACATAAATTCTCAGAA
AAATACGACATTTTGTTAGGCAGGGAATATTTGGAAGATTCCAAAGCAACTATATGCTAT
ACATCCAATACAGTCACTTTAAATAAATACACATTTAAATTGCGACTTGAAGATATTAAC
GAAGAAGAGGAAACACCTAAAGAGAGTTTAAAAGAAAACTTATTAGATTCCCCAAATATT
GAGTATGTCAATTATGTAATTGACAACGAACTCAATGAAACAAATGAATTTCGACTTGAT
CATCTAAACGATGAAGAGAGGAAAGCCCTCACCAGTGTCTTATACGAGTTTAGTGACATA
CAGTACAAAGAAGGTGAAAATTTGACCTTCACAAGTACAACTAAACATGTCATAACAACT
AAACACGAAGACCCAATTTACAGACGTCCATATAAATACCCACAAAGCTTCGACGAAGAA
GTCGAAAACCAAATGAAAGACATGATTCGACAAGGAATCATAAGAAAATCGAATTCTCCA
TATTGCTCTCCTGTTTGGGTAGTACCCAAAAAGCCAGATGCATCGGGAAAATCGAAATTT
CGCATAGTCATTGACTATCGCAACCTCAACGAAATAACCGTTGATGACAAATACCCAATA
CCAGTAATGGATGAAATATTGGATAAGCTTGGAAATTGCCAATACTTTACAACCATTGAC
CTCGCAAAAGGTTTTCATCAAATACAAATGGATGAAAATTCTATAGCGAAGACAGCTTTT
TCAACCAAAAATGGTCATTTTGAATATACTCGAATGCCATTTGGTTTAAAAAATGCACCC
GCAACTTTTCAACGTTGCATGAATAATCTCTTAGCAGATTTAATATACAAAAACTGTCTC
GTATATATGGATGACATAATTGTGTATTCCACTTCATTGGAAGAACACATAATGTCTTTG
CGAAAGGTATTCTTAAAGCTCAGAGAAGCAAATTTAAAATTACAGCTAGATAAATGCGAA
TTCCTAAAAAAGGAAACTGAATTCTTAGGGCACATAATTACAACAGATGGTATTAAACCA
AATCCCGCAAAAATTAAAGCCGTAGTGAATTTCCCTATACCAAAGTCCACTAAGGAAATA
AAATCATTTCTTGGTCTTTGCGGTTTTTACCGCAAATTTATTCCAAACTTCGCTAAAATA
GCAAAACCAATGACATTACGACTAAAAAAGGGCTCAATAATAAATATCAAAGATTCAGAC
TATTACTTAGCTTTTGAAAAATTAAAAGTGTTAATAACGTCCGATCCCATATTAATACAC
CCAGATTTTAAAAAGTCTTTTTCATTAACTACTGATGCTAGCAATTTTGCTATAGGCGCG
GTATTATCGCAAGAGCATAAACCTATATGCTATGCTAGCAGAACTCTGAACGAACATGAA
GTTAATTATTCCGCAATAGAAAAGGAACTCCTTGCTATTGTTTGGGCCACTAAATACTTC
AGGTCCTATTTATTTGGTAGAAAATTCGAGATCCATAGTGATCACAGGCCATTAGTTTGG
CTTGATTCAATTAAAGAGCCAAACATGAAACTTCAGAGATGGAAAATCAAATTAAATGAA
TTTGACTATCATATCAAATATCTCCCTGGTAAAGAAAACCATGTAGCAGATGCTCTATCG
AGAGTAAAAATTGAAGAAAACTTCCTAGGAGAAACCTCCAGTAACATTTCGTTACCAACA
CAAGCTACTATTCACAGTGCTCAAGAAGATAACCAATCTTATATTTCCTTAACGGAAAGA
CCAATTAATTACTACAACAGGCAGATAGAATTTATAAAAGACGATAATAATAACGTAGAA
ACTAAAAGATACTTTCATAAAACAAAAATTAAAATTCATTACATAGAAATGACAAATGTC
CATGCCAAGGAATTAATTAAAGAATACTTATGTACCAAAAGAAGCGTAATTTTCTTTCAT
AACGAAATAGATTTCCTTACATTTCAAAACGCTTACATAGAAATTGTCAGTCCGAATAAC
ATAACTAAAGTTATGAAATCAAACATCAAATTAAAAGACATTGAAACATATTCCGAATTT
AAAGAAATAATTATAAAAAGTCACAGAGAACTTTTACACCCAGGAATAGAGAAACAAACT
AACCTTTTTAAAGAAAAATATTATTACCCAGACTACCAAAAGTTAATACAGAACATTATT
AATGAATGCGAAGTATGTAACATATCCAAAACAGAACATAGAGATACTAAACTAAGATAT
GAGTTAACACCAGAAACTTTTAATCCCAGAGAAAAATATGTTATAGATTTTTATTTAATC
AATAATAAAACGTTCCTGTCATGCATTGACATTTATTCAAAATATGCCGCTTTGATTGAA
GTCAGTAGTAGAGACTGGCTGGAAGCAAAAAGAGCTCTTCTTAAAATTTTCAATGAAATG
GGAAAACCGTCCGAAATAAAGGCCGATAAAGATTCAGCTTTTATATGTTCCGCGTTACAT
TTATGGCTTAGGTCCGAGAATGTGAATATAAATATCACAACAAGTAAAAATGGAATTTCT
GACATTGAAAGATTCCATAAAACAGTCAATGAAAAGTTAAGAATCATTAATAGTGAGTCC
GACCCAGAAAATAAGATAACACAATTTGAAACTATTCTCTATGTATATAACCACAAAACT
AAACACAATACAACTGGGAGAACACCAGCTGATATTTTCCTTTATGCAGGAACACCTGCA
TATGACACCCAAAAAGAGAAACAATCAAAAATAGATAAGTTGAATAAAGATAGACATAGC
TATGAAGTAGATACTAGATATAAACAAGCACCATTGGTAAAAAGTAAAACAACTAACCCA
TTTAAGAAAACAGGACACGTAGAACAAATAGATGAGAAACATTACGAAGAAACAAATAGA
GGAAGAAAAGTTGAACATTATAAATCTAAATTTAAAAAACAAAAGAGAATTAATAAAAGT
AAATACAATTCCAGCTCAACTCCCGAAAATCAAGTGGGGTCCGATTAAACAGTTATTCAT
AATAACACTTATAATATGTTTCATCCGTGCCGTCCGTGGTCAAAGCCTAGAGGGACAATA
TAATAAAAGCTTTTAATTGTTCTGTTCAAATAGAAAACATATTAATTACAAGCACAACAC
TAGACTACACACAAACGGTCTATATCAATAACAATGTAACAAAATTAGAACCATTATCAT
ATCTAAATGCTAAAGAAATAATTAAAGAACACACTAATACATACAACACATTACAAATTA
TTACATTAACTATACTTGCTATTATAATACTTACACTTATACTATATTTTATTTATAAAT
ATAAAGGCATTCCCAAAAAACTAATTGTTAAATATAAAAAAGAGAATCCACAACAAATAG
AACAACAAAATAACACAACAACAGAAAATATAAATACAGTATTTGATACTAATCCTGTAT
TGTATCCTAGAATATCCGCCTGAGGACAGGCTAAATTTAAAGGATGGGGAAGTAGCATAT
GTGCCATAGTATAAGACCACATATACTTACACACACACACACATACATAACCACATAGGA
ACAGCCATACACAAAATCATAGAATGCCTTAGGATATAAGTCATAAAATCATGTATCCAA
TAAGAACCCAAATTCTGGTGACAATAACAAATCCAGCCTACCCTAATGTAAACATTAACA
TCCGCTGCCGAATCAGTTATTCCCACCAAAGGGTCAAAACCGCTTACGCAGCTCAAGTTC
TCGGCTGATCAGTACCCATGAGTGATCCACTCAAGAAGGCACCCAATCCAACAGACATAA
ACATCCGCAGCCGCATTCGCGACTCCCACCAGAGGGTCAAAACTGCTAACACAGCTTTAA
GGGTCAAAACTTTCCACGTAGCTCAAACTCGGCTGATCTATATCCATGCGCAATCCACTC
AAGAGAGCGCCTAATTAACGTAAACATAAATGAGAGCCTATGTACGCTCAATATGAAGAA
GTAAATAAGCTCAGCCAAGGGTTTGCTAAGCGTTCGCTTTGCAAATTAGATTTAGATTTT
ATTCATACTTCAATTGTGTAAGACGTGAATTTGTCTCCGACATTCGCTTAAGTTTTTGAT
CAATAAAAATACTTTTTTTTATAAACCAACAAACCGCGAAGTTGTAATTATATATATTA
>Dmelanogaster-B-G606-Map20#LINE
TATATATATTGGTGGCGGCTTTATCTTCTTCTGCGCTCCTGCACTTCGAAGTCATCCAAT
AGTGCAAACCTATTTGATCTTGAGTCATTGGAGGCGTTGGCTCTATTTATTTTCGGGTGA
TTACCAGCCTGCTTGTGTTGTGGGCTTAGCGTTCGCTTTATTTGGATGTAGCAATCCAGC
TTGGACCTGTTTGACAAAGTTTTTTGTTTTGTTTTTGTTCTTGTCCGTTTCCGCTTTCAA
GAGTCGGTGTGAGTGCTATCGCTTTCGTTGTTGTTGGTACAGTGGAATTGTACACCGCTG
TCGGTTTTGAGCATAGAGTTGGTGTTGGTGCTGTTGCAGTTGTTATGGCAGTTATTGTTG
CTAAATGTGCAGTTGCAGTAGACTATCGTGATTGCTGTGCTTGGAATAGCTAAAGTAAAA
CTTGACACCGTTTGGCAGATGGGGAACGAGCTTGAGAGATACGCTCTCAAATGTGCGTTC
GGGTTAATTTCGTGCAGTCATAAGCATTGGTGAGCAAGACGAGCGCCGACTCGCTTTGCA
TTCTGAACAGGTGCATAGGTCATTGACAGGGTGGATGATTTGGCACTCGCGGGCGAAATC
AGACACGACGGTGAATGACATATGCATTGTTCCGGCACAATGCAAAGAGAGTCGGCGCTC
GTCTTGCTCTTTTATGCCGCTGACTGCGCGTAATTAACCCGAACGCGTTGAAAGCGTCAT
TTTATAACTATCCCGATTTGTTACGTTGTCTATTTGTTTTTTAGTTTTACTTTATTATTC
CACACACAGAAAACTTAATAGCTATAGCAATTTAACATTTAGCAACAATAGCGTCTCTAA
CAACTCCAAAATCGCTTTCAATTTGTTTATATATTTTATGTTATTAACTGTTTACTTCGC
TAAATCAAGTGATTTCACTATACGGAGCTCGATGAAAACACGTCTGCTCACTCTGGCGGT
TCGAAAGCGGAAACGGACAAAACAAAAACAAAACAAAAAACTTGTCAAACAGGGCTGGAT
CGCTACATCCAAATAAAGCGAAAGCTAAGCCCACAACACAAGCAGGATGGTAATCAGCCA
AAAATAAATCGTGCCAACGCCTCCAATGACTCAAGTTCAAATAGGTTTGCACTATTGGAT
GACTGCGAAGTGCAGGAGCAGGAGCAGAAGAAGATAAAGCCGCCACCAATATATATATAC
GTGAGAAAACCTCAAGTGCGCTGGTTAACAAAACTAGCTGCAATTATCGGAGAAAACAAG
TTCCATGTTATACCTCTTACTAAGGGCAATTCATTGTACAAGAAACGAAAGTGCAGACCC
AGGATGAGTCTAGCCACCGATCAGTGACCAAGTACCTGGACGAAGCTGGGAAGAGTTACT
ATACCTACCAGCTGAAAAGTGCCAAAGGATTGCAGGTTGTCATTAAAGGAATAGAGTCAT
CAGTGACCTCATCCGAAATTATCGCGGCACTAAAGGAGAAGAACTTCAACGCCAAAACGG
TGATCAACATTCTCAACAGGAACAAAGAGCCGCAGCCACTCTTTAAAGTCGAACTGGAGC
CATCGAGTCAGAAAAACAACAAAAATGAAGTACATCCTATATATAAGCTACAGTATTTAC
TGCACCGAAGGATAACCGTAGAAGAGCCACACAAGCGCAGGCAACCTGTGCAGTGCACCA
ACTGCCAAGAATATGGACACACCAAAGCGTACTGCACCCTAAAATCCATCTGCGTCGTTT
GCAGCGATGCCCACAGTACTGTAAACTGTCCTAAGGATAAAAACGAC
>Dmelanogaster-B-R106-Map3#LTR/TRIM
ATTATATTATTATATTATTATATTATTATATTATTATTATATTATTATATTATTATATTA
TTATATTATTATATTATTATATTATTATATTATTATATTATTATATTATTATATTATTAT
ATTATTATATTATTATATTATTATATTATTATATTATTATATTATTATATTATTATATTA
TATTATATTATTATATTATTATATTATTATATTATTATATTATTATATTATATATATTAT
ATTATATTATAATATATTATTATATTATTATATTATTATATTATTATATTATTATATTAT
TATATTATTATATTATTATATTATTATATTATTATATTATTATATTATTATATTATTATA
TTATTATATTATATTATTATATTATTATATTATTATATTATTATATTATTATATTATTAT
ATTATTATATTATTATTATTATTATATTATTATATTATTATATTATTATATTATTATATT
ATTATATTATTATATTATTATATTATTATATTATTATATTATTATATTATTATATTATTA
TTATTATATTATTATATTATTATATTATTATATTATTATATTATTATATTATTATATTAT
TATATTATTATATTATTATATTATTATTATTATATATATTATTATATTATTATATTATTA
TATTATTATATTATTATATTATTATATTATTATATTATTATATTATTATATTATTATATT
ATTATATTATTATATTATTATATTATTATATTATTATATTATTATATTATTATATTATTA
TATTATTATATTATTATATTATTATATTATTATATTATTATATTATTATATTATTATATT
ATTATATTATTATATTATTATATTATTATATTATTATATTATTATATTATTATATTATTA
TATTATTATATTATTATATTATTATATTATTATATTATTATATTATTATATTATTATATT
ATTATATTATTATATTATTATATTATTATATTATTATATTATTATATTATTATATTATTA
TATTATTATATTATTATATTATTATATTATTATATTATTATATTATTATATTATTATATT
ATTATATTATTATATTATTATATTATTATATTATTATATTATTATATTATTATATTATTA
TATTATTATATTATTATATTATTATATTATTATATTATTATATTATTATATTATTATATT
ATATTATTATATTATTATATTATTATATTTATATTATATTATTATATTATTATATTATTA
TATTATTATATTATTATATTATTATATTATTATATTATTATATTATATTATTATATTATT
ATATTATTATATTATTATATTATTATATTATTATATTATTATATTATTATATTATTATAT
TATTATATTATTATATTATTATATTATTATATTATTATATTATTATATTATTATATTATT
ATATTATTATATTATTATATTATTATATTATTATATTATTATATTATTATATTATTATAT
TATATTATTATATTATTATATTATTATATTATTATATTATTATATTATTATATTATTATA
TTATTATATTATTATATTATTATATTATTATATTATTATATTATTATATTATTATATTAT
TATATTATTATATTATTATATTATTATATTATTATATTATTATATTATTATATTATTATA
TTATTATATTATTATATTATTATATTATTATATTATTATATTATTATTATTATTATATTA
TTATATTATTATATTATTATATTATTATATTATTATATATTATATTATATATATTATATT
ATATTATTATAATATTATATATATTATATTATTATATTATTATATTATTATATTATTATA
TTATTATATTATTATATTATTATATTATTATATTATTATATTATTATATTATTATATTAT
TATATTATTATATTATTATATTATATATATTATTATATTATTATATTATTATATTATTAT
ATTATTATATTATTATATTATTATATTATTATATTATTATATTATTATATTATTATATTA
TTATATTATTATATTATTATATATTATATTATTATATTATTATATTATTATATTATTATA
TTATTATATTATTATATTATTATATTATTATATTATTATATTATTATATTATTATTATTA
TATTATTATATTAATTATATTATTATATTATTATATTATTATATTATTATATTATTATAT
TATTATATTATATTATTATATTATTATATTATTATATTATTATATTATTATATTATTATA
TTATTATATTATTATATTATTATATTATTATATTATTATATTATTATATTATTATATTAT
TATATTATTATATTATTATATTATTATATTATTATATTATTATATTATTATATTATTATA
TTATTATATTATTATATTATTATATATTATTATATTATTATATTATTATATTATTATATT
ATTATATTATTATTATTATTATTATATTATTATATTATTATATTATTATATTATTATATT
ATTATATTATTATATTATTATATTATTATATTATTATATTATTATATTATTATATTATTA
TATTATTATATTATATATTATATTATTATTATATTATTATATTATTATATTATTATATTA
TTATATTATTATATTATTATATTATTATATTATTATATTATTATTATTATTATATTATTA
TATTATTATATTATTATATTATTATATTATTATATTATTATATTATTATATAATATTATT
ATATTATTATATTATTATATTATTATATTATTATATTATTATATTATTATATTATTATAT
TATTATATTATTATATTATTATATTATTATATTATTATATTATTATATTATTATATTATT
ATATTATATTATTATATTATTATATTATTATATTATTATATTATTATATTATTATATTAT
TATATTATTATATTATTATATTATATAATATTATATTATATTATTATTATTATATTATAT
AATATTATATTATATTATATTATTATATATTATATATTATATTATTATATTATTATATTA
TTATTATTATTATATTATTATATTATTATATTATTATTATTATTATATTATTATATTATA
TTATATATATTATATTATAATATATTATATTATTATATTATTATATAATATATTATTATA
TTATTATATTATTATATTATTATATTATTATATTATTATATTATTATATTATTATATTAT
TATATATTATATATTATATTATTATATTATTATATTATATATTATTATATTATTATATTA
TTATATTATTATATATATTATTATTTATTATATTATTATATTATTATTATTATATTATTA
TATTATTATATTATTATATTATTATATTATTATATTATTATATTATTATATTATTATATT
ATTATATTATTATATATATATATATTATATATTATTATATTATATTATTATTTATTATAT
ATTATATTATTATATATTATTATTATATTATTATATTATTATATTATATATTATTATATT
ATATTATTATATTATTATATTATTATATTATTATTATTATTATATTATTATATTATTATA
TTATTATATTATTATATTATTATATTATTATATTATTATATTATTATATTATTATATTAT
TATATTATTATATATTATATTATTATATTATTATATTATTATATTATTATATTATTATAT
TATTATATTATTATATTATTATATTATTATATTATTATATTATTATATTATTATATTATT
ATATTATTATATTATTATATTATTATATTATTATATTATTATATTATTATATTATTATAT
TATTATATTATTATATTATTATATTATTATATTATTATATTATTATATTATTATATTATT
ATATTATTATATTATTATATTATTATATTATTATATTATTATATTATTATATTATTATAT
ATATATTATTATTATTATATTATTATATTATTATATTATTATATTATTATATTATTATAT
TATTTATATTATTATTATATTATTATATTATTATATTATTATATTATTTATATTATTATA
TTATTATATTATATATTATTATATTATTATATTATTATATTATTATTATATTATTATATT
ATTATATTATTATATTATTATATTATTATATTATTATATTATTATATTATTATATTATTA
TTATATTATTATATTATTATATTATTATATTATTATATTATTATATTATTATATTATTAT
ATTATTATATTATTATATTATATTATATTATTATATTATTATATTATTATATTATTATAT
TATTATATTATTATATTATTATATTATTATATTATTATATTATATATTATTATATTATTA
TATTATTATATTATTATATTATTATATTATTATATTATTATATTATTATATTATTATATT
ATTATATTATTATATTATTATATTATTATATTATTATATTATTATATTATTATATTATTA
TATTATTATATTATTATATTATTATATTATTATATTATTATATTATTATATTATTATATT
ATTATATTATTATATTATTATATTATTATATTATTATATTATTATATTATTATATTATTA
TATTATTATATTATTATATTATTATATTATTATATTATTATATTATTATATTATTATATT
ATTATATTATTATTATTATATTATTATATTATTATATTATTAATATATTATTATATTATT
ATATTATTATATTATTATATTTATTATATTATTATATTATTATATTATTATATTATTATA
TTATTATATTATTATATTATTATAATTATTATATTATTATATTATTATATTATTATATTA
TTATATTATTATATTATTATATTATTATATTATTATATTATTATATTATTATATTATTAT
ATTATTATATTATTATATTATTATATTATTATATTATTATATTATTATATATTATATTAT
TATATTATTATATTATTATATTATTATATTATTATATTATTATATTTTATATTATTATAT
TATTATATATATTATTATTATTATATTTATTATATTATTTATATTATTATATTATTATAT
TATTATATTATTATATTATTATATTATTATATTATTATATTATTATATTATTATATTATT
ATATTATATTATTATATTATTTATTATTATTATTATTTATTATATATTATATTATTATAT
TATTAATATTATTATATTATTATATTATTATATTATTATATTATTATATTATTATATTAT
TATATTATTATATTATTATATTATTATATTATTTATTATTATATTATTATATTATTATAT
TATTATATTATTATATTATTATATTATTATTATTATTATATATTATATTATTATATTATT
ATATTATTATATTATTATATTATTATATTATTATAATTATTATTATTTATTATATATTAT
TATATTATTATATTATTATATTATTATATTATTATATTATTATATTATTATATTATTATA
TTATTATATTATTATATTATTATATTATTATATTATTATATTATTATATTATTATATTAT
TATATTATTATATTATTATATTATTATATTATTATATTATTATATTATTATATTATTATA
TTATTATATTATTATATTATTATATTATTATATTATTATATTATTATATTATATTATATT
ATTATATTATTATATTATTATATTATTATATTATTATATTATTATATTATATATTATTAT
ATTATTATATTATTATATTATTATATTATTATATTATTATATTATTATATTATTATATTA
TTATATTATTATATTATTATATTATTATTATTATATTATTATATTATTATATTATTATAT
TATTATATTATTATATTATTATATTATTATATTATTATATTATTATATTATTATATTATT
ATATTATTATATTATTATATTATTATATTATTATATTATTATATTATTATATTATTATAT
TATTATATTATTATATTATATTATTATATTATTATATTATTATATTATTATATTATTATA
TTATTATATTATTATATTATTATATTATATTATTATATTATTATTTATTATATATATTAT
ATATTATTATATTATTATATTATTATAATTATTATATTATTATATTATTATATTATTTAT
ATTATATTATATATTATATATATTATATTATTATATTATTATTATATTATTATATTATTA
TATTATATTATATTATTATATTATATTATATTATTATATTATTATATTATTATATTATTA
TATTATTATATTATTATATATATTATATTTATATTATTATATTATTATATTATTATATTA
TTATATTATTATATTATTATATTATTATATTATTATATTATTATATTATTATTATTATAT
TATTATATTATTATAATTATTATTATATTATTATATTATTATATTATTATATTATTTATT
ATTAATTATATTATTATTATTATTATTATATTATTATATTATTATATTATTATATTATTA
TATTATTATATTATTATATTATTATATTATTATATTATATTATTATATTATTATATTATT
ATATTATTATATTATTATATTATTATATTATTATATTATTATATTATTATATTATTATAT
TATTATTATATTATTATTATATTATATTATATTATATTATTATTATTATATTATTAATAT
TATATTATTATTTATTATATTATATATATTATATTATTATATTATATAATATTATATTTA
TTATATTATTATATTATTATATTATTATATTATTATATTATTATATATTATTATATATAT
TATATATTATTATATTATATTATATTATATTATTATATTATTATATTATTATTATATTAT
ATAATATTATATTATTATAATATTATATTATTATATTTATTATATTATTATATTATTATA
TTATTATTATTATTATTATATTATTATATTATTATTATATTATATATTATATTATTATAT
TATTATATTATTATATTATTATATTATTATATTATTATATTATTATATTATATTATAATT
ATTATATTATATATATTATTATATTATATTATTATATTATTATATTATTATATTATTATA
TTATTATATTATATATTATATATTATTATATATTATATTATTATATTATTATTATTATAT
AATATTATAATATTATATTATTATATTATTATATTATATATTATATATTATATTATTATA
TTATTATATTATTATATTATTATATTATTATATTATTATATTATTATATTATTATATTAT
TATATTATTATATTATTATATTATTATATTATTATATTATATTATATTATTATATTATTA
TATTATTATATTATTATATTATTATATTATTATATTATTATATTATTATATTATTATATT
ATTATATTATTATATTATTATATTATTATATTAATTATATTATTATATTATTATATTATT
ATATTATTATATTATTATATTATTATATTATAATATTATTATATTATTATATTATAATAT
TATTATATTATTATATTATTATATTATTATATTATTATATTATTATATTATTATATTATT
ATATTATTATATTATTATATTATTATATTATTATATTATAATATATTATATTATTATATT
ATTATATTATTATATTATTATATTATTATATTATTATATTATTATATTATTATATTATTA
TTATATTATTATATTATTATATTATTATATTATTATATTATTATATTATTATATTATTAT
ATTATTATATTATTATTATTATATTATTATATTATTATATTATTATATTATTATATTATT
ATATTATTATATTATTATATTATTTATATTATTATATTATTATATTATTATATTATTATA
TTATTATTATATTATTATATTATTATATTATATTATTATATTATTTATTATATATTATTA
TATTATTATTTATTATTATTATATTATTATTTATTATATTATATATTATTATATTATTAT
ATTATATATTATTATATTATATTATATTATAATTATTATATTATATTATATTATATATTA
TTATATTATTATATTATTATATTATTATATTATTATATTATTATATTATTATATTATTAT
TATATTATATTATATTATTATATTATTATATTATTATATTATTATATTATTATATTATTA
TATTATTATATTATTATATTATAATATTATTATATTATTATATTATTATATTATATTATA
TTATATTATATTATATTATATTATATTATTATATTATAATATATTATATTATATTATTAT
ATATTATATTATTATATTATAATATATTATATTATATTATAATATATTATATTATATTAT
ATTATAATATATTATATTATAATATATTATATTATATTATATTATATTATATTATATTAT
ATTATATTATATTATTATAATATTATATTATTATATTATATATATTATTATTATATTATA
ATATATTATATTATAATATATTATATTATATTATATTATATAATATTAATATTATATTAT
TATAATATTATATTATAATATATTATATTATTATATTATTATATTATTATATTATTATAT
TATTATATTATTATATTATTATATTATTATATTATTATATTATTATATTATTATTATATA
TATTATATTATTATAATATTATATATTATTATATTATTATATTATATATTATTATATTAT
TATTATTATATTATATATATTATATTATTATTATATTATATATTATTATATATATTATTA
TATTATTATATTATTATATTATTATATTATTATATTATTATATTATTATATTATTATATT
ATTATATTATTATATTATTATATTATTATATTATTATATTATTATATTATTATATTATTA
TATATTATTATATTATTATATTATTATATTATTATATATTATATTATTATTATATTATTA
TATTATTATTATTATATATATATTATTATATTACTATATTATTATATTATTATATTATTA
TATTATTATATTATTATATTATTATATTATTATTATTATTATTATATTATTATATTATTA
TATTATTATATTATTATATTATTATATATATATTATTATATTATTATATTATTATAATTA
TTATATTATTATTATTATTATTATATTATTATATTATTATTATTTATTATATTATTATAT
TATTATATTATTATATTATTATATTATTATATTATTATATTATTATATATTATTATATTA
TTATATTATTA
>Dmelanogaster-B-R133-Map20_reversed#LTR/Gypsy
AAGTTAACACGAGCAAGTCAGAGGGGTGCGACGACCCGCCGAAATGCCATCCAAGACCGG
ATGGACCAACAATAACATCGGCGACGCTGAGCCAGCCCAGTAACGCATTTCGCTTTAGCG
AAAGCGATGTGCAAGGGTCAGCGTAATGCGAGGCGGGCATGTGCGCGCTGGGTGACCGTC
GAAGGCACGGAACTCCAGACGGCACGAGGCGCTGACTAAGCGCTCTGCTGGGACCGCTGC
CTCCAACCGAAGACTTGGTGGCCTGAATAAATTTGATTTGCATTGAGTTAGTAAGATACC
AGAATTCAGAGCAGTTGGCTCTAATAAAAAGAACCATTCAATACAAACGTATTTGGTTTA
ATTGGCGCCCAACGCGCTTAAGTGTCGTAAAACCGTAAAATCCGTAGTAAAAAGATCTAG
AAATCAAGGTCTCGTAATCGGGTTTTCTTTGAAAACACTTCGGACTCGCGCGCTGCACAA
TAATAGTGAACAGCAACAAACAAACAAAATTATCTAATACAAAAACAAAACAACGCTGCA
CAAGCAACAGTGAAAACCGCTGCATATCAACAGTAATCAGCTAAATCAACGACAGCCAGA
GGATAAACGGATCAACCAGCTACTGTCTTCGATGCATTTTTATTATACCAGTATACCAAT
ATAACATGTAAGTGAGATCTTTATTTTCAATTTACCTCTTTTAACGTCAACCAGACATGT
GTGCCAATTTTTGAAAAAAATACACATAATAAGTAACGAAATAAAACAAAAAAAAAGAGT
GATTGCAATTAAAAGTTCAGGTATAGCGATTTTCATTTACAAATTTAAAAAAAAAAAAAA
CAAATGATGAAGAAGGAAAATTAAGCTCTTTCTCATACAAATTATAAAAAAAATTTAAAA
AGTATCATTGTCCGATGTATAGAAACAGTAACGAAAACAACGACAGTGACGAAGACTTAA
TACAGAGCTATAAAGACATAAGAAATAATAGCCATCAAGGGGGTTACATTGACGGTACTG
AGACCGACGAAGATATAGAATTAAGTAACTTAATTGACGGCTTTACAGACAAAGTAAAAA
TGGTTAACGACCAGGAATTTCAAAATCAACATCAGGACCTTCAACAAGAGACAACAGCAA
CACAAGAACAGGCGAAAACCTCAGGTACCATTAGTAATAAAGATGTAATTAGACTCATGG
AAGCGGCCGTAAATGGCGCACTAGAGCATCAACAAAAAATATTTTCAGAAAAGCTTAAAG
AGGTTGAGAATAGGCAGAGAGTAAATGAGGGTGGACCCCTAGTGGTATACGAGCAAATAC
CACATAACTCAGCTATCTCTTGTAATGAACCGCTAGACTTAGTAAAGTCCATACCAAGTT
TTGACGGAAAACAAGATGAGTATGTGGCATGGCGAACCGCAGCAGTTAACGCCTACGAAA
TCTACAAACCATATTTGGGTAGCTCTAGAACCTACCAGGCCGTAGGAATCATACGTAACA
AGGTAATAGGCCCCGCGGGAGTAATGCTTACGTCACATAATACAGTACTAAATTTTGATG
CTATAATAGCTAGAATGGACTGCGCTTATGCAGAACAAACTCCAATCGAGGTAACGCAAC
AACAAATGGTTACTATGCGTCAGGGAGAACTTCCCCTAATGACTTTTTATAATGAGATTG
AGAGAAAGCTAACTCTTATTATTAGTAAGACTTTGTTGTCTTATGACACAAATACTGCCG
CTATCTTAAATAATAGATCACGGCAGGACGCTTTGACCGCTTTTGTGACCGGGTTAAAAA
AATCAGTCCGACATGTAGTTCTCTCAGCTGCGCCCAAAGATTTGCCATCAGCATTGGCTG
TGGCTCAACGGGCAGAGTCTTGCAATGAACGAGCCTGGTTCGTTGCAAGCTTTAATAAAA
ATTTAGAGGACAAATCTTACAATTCAGAAAACCGTCGCCAGGGTAACCGTTTTCATAACA
CCCCACAAGGTAATAACCACAACAACTCCCAGGGTGTTTTCCAGAGAAATCAAAACAATA
ATGCACCGGGCACTAGTAACCAAAAGCTAGAGGCTCTCAATTTTCTAAAAACCAAGGACA
TAAAGGCCAAACGCAACAGAACAGTGAATCAAATAATCCTCGTAAAAGCTATTCTCAAAA
TCTAGGTCCTGAACCAATGGACGTTGATCCCACATCACGTTCTAAATTTAGGGGCGAGCA
GACAGCTCGCAGTCGTCAATGGTTGAACCATACGACCCAAGAGCAGTCACATGACCAGGA
GTATAGGGTAAAGTCATCCTACGAAGCAGCGGAAATCGAGGCAGATAACACGTCCGATTC
CGAATCATGTAATTTTTTAGGGGAACGTCCCTGCTCCCGTACATAATTCGTACGATAGCG
GGGCGGGAAATCAGGTTACTGTTAGATACAGGAGCCTCCAAAAATTACATAAAACCTTTA
TCTGAATTAAAACACTTCAAACCGGTGGAAACACCATTTGAAGTTACATCAATCCATGGG
CACACAAAAATAAAACAAAAGTGTCTGATCCATCTATTCAATGTTAAGTCATACTTTTTC
TTGTTAAACAACCTGAACGGATATGACGGAATTGTTGGACTAGATGTACTAAAAAGGGTC
AATGCAAAAATTGATCTAACAAAAAACATCATTGAGCATGATCATGGTACAGAGCAGATT
TTTTACTCAAAATGCAGAAATGTAAACTTTATTAACATCGATGACGTGGACGTGCCAAAA
GCCGTCAACGAAAATTTTAAAAAGATGATCAAAAACAGATCAAAAGCCTTTGCGGACCCA
AACGAGTCCCTCCCCTTTAATATAAATACGGTCGCCACGATCCGCACTGACGGGGAACCC
GTATATTCAAAACTTTACCCATATCCGATGGGTGTAGCCGATTTCGTCAATACGGAGGTT
AAACAACTTCTAGCAGACGGAATAATAAGGCCATCCCGGTCGCCTTACAATAACCCAATT
TGGGTTGTTGATAAGAAGGGTTTTGACGAAGAAGGTCATAGGAAGAAACGTCTCGTTATT
GACTTCAGGAAACTGAATCAGAAAACAATTGATGACAAGTATCCTATACCATCCATATCG
ACCATACTGTCGAACATTGGAAAAGCTCAGTACTTCACGACTCTTGATCTGAAGTCGGGC
TTCCATCAAATTGAGCTCGCGGAGCGCGATCGAGAAAAGACAGCTTTTTCGGTCAACAAC
GGGAAGTATGAATTCTGCAGACTTTCCCTTTGGTTTAAAAAATGCCCCTAGTATTTTCCA
ACGGGCCATAGATGATGTTCTGAGAGAACACATCGGTAAAACTTGCTATGTCTACGTCGA
TGACGTAATTATTTTCTCCCAAACAATGGAGAGTCATGTCAACGATATAAACACGGTTCT
AAAAACTTTGTGCGATGCAGGTATGAGAGTGTCTGTAGAAAAATCTATGTTCTTTAAAGA
GAACGTAGAATATTTGGGATTCATAGTGTCCCGAGGGGGAATTAAAACTTCACCTGAAAA
GGTTAAGGCTATAAAAGAATTTCAACCTCCATCCACATTGTTCAGTCTCAGGTCATTTCT
GGGATTGGCCAGTTATTATAGATGTTTCATAAAGGGGTTTGCTAGCATCGCAAGACCTCT
GACGAATACTTCTGTCGAAAAAGGTGACAATGGAAAAAATTGGTGCAAACCACTCAAAGA
AAGTCAAACTGGAACTGACCAACGAGCAGCGAAAATCATTCGAAAAACTTAGAAACATCC
TGGAGTCTGAGGATGTCATGTTGGCATACCCAGATTTCACTCAGCCATTTGACTTGACCA
CTGACGCCTCTGGAAGCGGCCTAGGGGCTGTTCTTTCACAGAAAGGTCGTCCGATCACCA
TGATTTCTCGCACGTTACGCGGAACCGAGATTTCAATGGCAACAAATGAACGAGAACTAC
TAGCAATAGTATGGGCACTTCAAAATCTCAGAAACTATTTATATGGCGTAAAGAAGTTAA
ACATCTTCACCGACCATCAACCACTGACCGGTTCAATGTCGGATAAAAATCCGAATCCCA
GGCTCAAAAGGTGGAAAGCGTTTGTTGATGAACATAACGCACAAGTGTTCTACAAGCCGG
GGAAAGAAAACCACGTAGCCGACGCCTTGTCGCGGCAAAACGTAAACGCTTTAGATAACG
ATACACACTCCGACATCGCTACTATCCACAGCGAGGAGTCGTTGACCTACACTATAGAGT
CAACGGAAAAACCTGTAAACTGTTTCAGGAACCAAATAGTGATCGAACAGGCGGATTTCC
CGTCTGTAAAGTCAATCAGTCCTTTTTAAATACAAAAACGCGTCATATTGTGCGATTTAC
AGACCGCACAACATTGCTTCGCTCACTAAAAGATTTAGTAAAAATAGATGTCGTCAATGC
AATCCACTGCGAGCTACCTATACTCGCCTTCATTCAGCACGATTTAATCGTCGCTTTTCC
CTCGACGACATTTAGACATTGTAAAAGCTTGGTCACCGATATAACAAACAGTACCGAGCA
AAGGGAAATTATGACCACGGAACACAATAGGGCCCATAGAGCAGGACAGGAAAACGTAAA
ACAGGTCCTTCGTGACTACTTTTTTCCCAAAATGGGCCAGCTAGCGGCAGAAATCACCGC
AAATTGCAGAACATGTTCCAAAGCAAAATACAATCGTCACCCAGTGCAACAAACCATAGC
GGAAACACCAATTCCCGGTTATACTGGGGAAATTATCCACATAGATATATTTTCAACTGA
TCAAAAGCATTTTCTAACTTGTATCGACAAATTTTCAAAATTCGCTATAGTCCAACCAAT
CGATTCAAGAGCAATCGTAGATATCAAAACTCCGATACTACAACTAATAAATCTGTTCCC
TAAAATAAAAACAGTTTATTGCGACAATGAAAGGTCTATCAACTCACAAACCATACGAAC
CATCCTAGAAAATAGGTATGGTATACAGGTCTCAAATGCGCCCCCCTTGCACAGCACGTC
TAATGGCCAAGTTGAGAGATTTCATAGCACCCTAGCAGAAATCGCACGGTGCATCAAGAT
AGATCAAAACATAACCGAGACGACCGACCTCATTCTATTTGCAACAATAGAATATAACAG
AACTGTCCACTCGGTTACAAATAAAAAGCCTCATGAAATAGTTCACGCTATTCCACCAGA
TTTTGCGGGCACAATAAGAGACAAGATCAAAGAGGCTCAAGAGAAAACACTTAGGTACTC
AAATGAACACAAAGACAATAAGCAGTACCAAGTAGGCGAAAAAGTCTGGTTAAAAACCAA
CAGACGCCTGGGTACCAAATTAACGCCACTCTGCTCAGAAGAGGTCATTGAGGCTGATCT
GGGCACGACAGTGCTTATTAAAGGGAGGGTGGTCCATAAGGACAACCTTCGTTAAGAGGG
TGCCCAATTTAACTCTCTATATTTTATATTTTTCGCACTTAGGTTAGGAAACTTGCTACT
CCCGTTAGTCCTACTGACAACTCCCTCTTGGACCATAAAACTAAACGAATACTCACACGC
TAACCACATACCAATAATGGACGGAGATATTACTTTATGGGACGAGTACGGTTACATGGG
ACATACAACGAACGTTACATCGTACGAGACTTACGCAGACGAGACGAAACACGCAATGGA
CTTCTTCGTGAAGGAGCACATGAGACGGGTACTTGAAACGGACTTGGAACGAATAGAGAC
TCTTCTGGACACACTAAAGGTACGTCACCGACATGCCCGTAGTCTTAATTTCATAGGGAC
TGCTTTAAAAGCAATAGCGGGGACACCTGACTCTGACGACTGGGACCAGGTGAGGCTTAG
ACAGGGACAGCTAACGGACTCGGTAAATGGACAGATAGAAATAAACGACAAAATACAATT
GCAATTAAACACACTGACCTCATCCATGAACTCTATTTTAAAATCGGACAACTTAGACAC
AGAACATTTGTACGAGACAATTTTGGCAAAAAACCGTGTTGTAATTCAAGAGCTTGAAAA
TTTAATATCTTGCAATCACCCTTTCCAAATTAAACGTAATAAGTCCAATAATCCTGAATG
ACGTTGACGTAAAGGAGATTGAAAGTAAACATCCCACAAACGTTAGCGTGTCAGATATTT
TAGAGGTAGCTAGCATAAAAACTTTTCAAAATCGAGACCTATTGTACTTTTTAATAAAAT
TTCCGAAGCCTTTGTTAACTTGTAGAAAAATAAGAATATTCCCAGTACAGCATGAAAATA
GAATCTTAGATTTCGAGGACGGTAGCACGGTCGCGGATTGCGGTACGGAAACCTTCGCGG
TCAAGGACTGCAATGTATCAGCGGGCACCACCTTCTGCAGGAGATCGAAAGCGCCAACTT
GCGCACAACAACTCATCTCTGGCATGGTCGCCCATTGCAACACCCAGCCTGGACACTTGG
ACCCAGTCACCATGATCGACGAGGGAATGCTCATCACCAACGATGTAACGATAAATATCA
CCGACGAAAAGGGAATAAGCCGGATGATATCAGGAACTTACCTGGTATCATATACCGAAA
AAATTAAAATAAACGGCACCCTTTACGTCAACAATATCGGAACATCAAAGAAGAAAGCCG
CAGTTTCAGCCATGGCTCAAGTAAACGTTCTGAGGCACCTAGAGCGCCTTAGTCTGTCAT
CAATTCACGGAATGAGCGTTAAAAATCTGCAGCACATCAACCACCTCCAATCCCGACTGC
CATCAGGCAACACCTGGATCTTTTGCTCTGTCTCCTCCACAGCCTCAATAACCCTGGTCA
TCATCTTTCTTATCTACCGTCTGAAAGCCAAACGTCAACAACCATCTAAGACCATTGAAT
CCGGGGACGACTTCATCTTAAGACAAGGAGGAGTTAACACGAGCAAGTCAGAGGGGTGCG
ACGACCCGCCGAAATGCCATCCAAGACCGGATGGACCAACAATAACATCGGCGACGCTGA
GCCAGCCCAGTAACGCATTTCGCTTTAGCGAAAGCGATGTGCAAGGGTCAGCGTAATGCG
AGGCGGGCATGTGCGCGCTGGGTGACCGTCGAAGGCACGGAACTCCAGACGGCACGAGGC
GCTGACTAAGCGCTCTGCTGGGACCGCTGCCTCCAACCGAAGACTTGGCGGCCTGAATAA
ATTTGATTTGCATTTAGTTGGTAAGATACCAGAATTCAGAGCAGTTGGCTCTAATAAAAA
GAACCATTCAATACAAACGTATTTGGTTTAATTTA
>Dmelanogaster-B-G139-Map3_reversed#TIR
GTATTAATCTTGCGTCGTGTGAAAAATTAATTAGGCAATAATTGTTGAGTGCTTGTGTCC
GCACTTCGTGCCTCAAGATATGACCAAAGCAAAGACACTAGAATAATTCTAGTGTCTTTG
ATATGACTTTTGCAATAAACCGTTATATGTTTATTTATTTTATAAATTTATTTTTATGAA
ATATTTATTTCTCAACGTAATGTCTTCTTTTTAGAAAATTTATGAAATTACAGTAGCTAT
AATAATTTCTATTGTACTTCCTTAAATTATTTAGTACATTTATTAAGTCATTTGACTTAA
TATCATGTAACATTAAGATTAAAAGTGTTTCAAAAAAATATTTCGCTTTTAAAAGATTGT
CAGATGAGAGACAAATTAGAATTAAACATAAATATAAATGTGTAAACGGTAGCTAATTCG
AGCGGCGATTTTAACAAACGAATTTAAAAAGCTTTAATTTTTTTTAAAAATTATTTTATT
TTATCATATTGCTACGAAATTGGAAAAAACTACCCTAATATGTACAGTATAAATTCGATA
TACGCGTTCTCGTCTCTTGTTTTTACTCACACAAGCAAGCAAATTCTATTTTTAGATTTC
TTACGCTCTCAGCGTGAGCGAGTGGAAAGAGAGCAATTTTGGCCGTCACTAAAAAAGTGG
CTGCATAGTGCCAAACCAATGTATGGTCGTTATGCATCTTGTTATTCTAGTGTCTTTGCC
AGGACTCTGTCATGCCCTTGCAGATGGGAACTCTAGACTCGAAAATTCGTTTTATGTTCG
GCTGGCATAATAAGTATTAGTTCTTTTATTTCATAATAAGTTCCCCGACGTGCCGGGGAA
AATCTTTGGGGCTGGGAAAATGCACTGCCAGTTTTCCCCCCAAGGCTGTCCCTTAGGTCC
GGTCAGGGTTTCCTTCGATTTTCCGTTTTGAAGCAACGTTCTTCCAAAAAGGCAATAAAG
TGCGTTTAAATTTACGCGCGAAATCAATCTGGTATGTTGGAAATTAACCAAAAACAGCAT
GGGAAATCAAACTAAAATACGAAGTTGCCAGTATTGAATACTCTACAAAAAGAATTACAT
AAAAATGATGGAATCAAAATTTTAATTTTATTTTAAATTGAAAATAATGTTTTAACCTTC
TACTCACTCCTATAATACATTAAAACAGAATTTGTATATTTAAAGAATTTAAAGAAATTA
AATTATCAAAAATTATTTGATGTAGTCAGGAAAACACTTTTGGAAACTCTTTTAACATAA
AATTAAATAAAAAACTGAATTGAATGTTTTATTGATTAATATTATTATTATACCCAGGTG
ATTACCACTATTAACGAAAAGTATGCTTTGCTACTCGAATGAGTGCTTGATATGACCAGC
TTGGACCGAACACTTTGAACCAAGTATTTAGAGGAGAGGTGTATGAGGTGTATTAGTAGG
TGGTAGCTGGCCATATCAACGCACTGCGGAATCTGTTTAATTGCAACAACAATATATCGG
ACAAACATTTCTGCTTTCTTTTGTGTGGAGTTAAAAAATCACGTCATCCCTAGAAGAACA
TTGAAGCGCTTGACTTCGGAATGCCGGGGCGAGGAGGAGGACTAGCTGGCCGAGGATCCG
ATTTTCTTTGGTGAGGACTTGGGCGATTTAAGTGGCATCAAGGCCTTCTGGTGCAACCGA
AAGCATAGGGACTGCAAGTTAAGCGCTTTGGTTAGAAAACAACCAGGACTATATTCGGAG
AATTACTTACCGTGGGTCGTCCAGGGGCGGTCTCAAGTTCGGCAGCTGCGTTAAGAAGAT
GTCCGGGAAGCTGGGCTCGAACATGGCTGTGTATCAGTTTTAGGATGGAAGTAGTTTTTA
CAGCGTGGGCAGTAGATCTTCACCGTTGACTTGCCCCACACATCGCTGAGGCCCACTGGC
AGGGTGTTCTTCCTATTACAGGAGATATTCGGACACGATTCAAAGTCTCCTCTCATATAG
TTTCGGTGCATATCATTCACGCCACGCTCCGACCTGATGTATCGGGCGTGAATCATGCCG
TACCACTTTTTCTCATCGTCGTAGAACAAGCCCGAGGAACTGTCGAACGCCGGCTTCAGG
ATCACGTCCAGTGCTGGCTGAAGTACTCCAGGCCCATCTGGTTGAACGTGTCCTGAAAGT
AGTTGGTGGGCACGTGGCAGAGGAACTCGTTGCCCTTGATTCCGAGGAACCAATTGATCC
AGCTGCTGTTGTTGTTGTTGTTCTGGGTTCAAGATTTTACTGTGACTTGCTATAAGATGC
ATAACGCCATACGATTTTTTCGCCGTGGCTCTAGAGGTGGCTCCAGGCTCTCTCGAATTT
TTGTTAGAGAGCGAGAGAGCGGAGAGCGCTACAGCGAACAGCTCTTTTCTACGCATACAG
TGATAGCAGACAGCTGTATGTGTGCACACGTATGCTCATGCATTGTAAATTTGACAAAAT
ATGCCCTTCACCTCAGAAGTTCTTAGACTTTAAATCTATATTATTTTTGATCAATTGGCA
CCATGCGAAAAATTCTTGTTTTGCATTGCCTTAACGTTATTATTATTTGAAAATAGATTA
GAAATAGCCAAATCTATGTACATATTATCACAAAAATAAATTTCAAAAATGACTTTATAT
AAGAATATTTGTCATTAGAGTATTCATCTTGCGGCGTGTGAAAAATTAATAAGGCAATGA
TTGTTGAGTGCTTGTGTCCGCACTTCGTGCCTCAAGATATGAACAAAGCAAAGACACTAG
AATAATTCTAGTGTCTTTGATATTACTTTTGCAATAAACATATACGCGTTCTCGTCTCTT
GTTTTTACTCACACAAGCAAGCAAATTATATTTTTAGGTTTCTTACGCTCTCAGCGGGAG
TGAGCGGAAAGAGAGTAATTTTGGCCGTCACCAAAAAAGTGGCTGCATAGTGCCAAACCA
ATGTATGGTCGTTACGCATCTTGTTATTCTAGTGTCTTTGCCAGGACTCTGTCATGCCCT
TGCAGATGGGAACTCTAGACTCGAAAATTCGTTTTATGTTCGGCTGGCATAATAAGTATT
AGTTCTTTTATTTCATAATAAGTTCCCCGACGTGCCGGGGAAAATCTTTGGGGCTGGGAA
AATGCACTGCCAGTTTTCCCCCCAAGGCTGTTCCTTAGGTCCGGTCAGGGTTTCCTTCGA
TTTTCCGTTTTGAAGCAACGTTCTTCCAAAAAGGCAATAAAGTGCGTTTAAATTTACGCG
CGAAATCAATCTGGTATGTTGGAAATTAACCAAAAACAGCATGGGAAATCAAACTAAAAT
ACGAAGTTGCCAGTATTGAATACTCTACAAAAAGAATTACATAAAAATGATGGAATCAAA
ATTTTAATTTTATTTTAAATTGAAAATAATGTTTTAACCTTCTACTCACTCCTATAATAC
ATTAAAACAGAATTTGTATATTTAAAGAATTTAAAGAAATTAAATTATCAAAAATTATTT
GATGTAGTCAGGAAAACACTTTTGGAAACTCTTTTAACATAAAATTAAATAAAAAACTGA
ATTGAATGTTTTATTGATTAATATTATTATTATACCCAGGTGATTACCACTATTAACGAA
AAGTATGCTTTGCTACTCGAATGAGTGCTTGATATGACCAGCTTGGACCGAACACTTTGA
ACCAAGTATTTAGAGGAGAGGTGTATGAGGTGTATTAGTAGGTGGTAGCTGGCCATATCA
ACGCACTGCGGAATCTGTTTAATTGCAACAACAATATATCGGACAAACATTTCTGCTTTC
TTTTGTGTGGAGTTAAAAAATCACGTCATCCCTAGAAGAACATTGAAGCGCTTGACTTCG
GAATGCCGGGGCGAGGAGGAGGACTAGCTGGCCGAGGATCCGATTTTCTTTGGTGAGGAC
TTGGGCGATTTAAGTGGCATCAAGGCCTTCTGGTGCAACCGAAAGCATAGGGACTGCAAG
TTAAGCGCTTTGGTTAGAAAACAACCAGGACTATATTCGGAGAATTACTTACCGTGGGTC
GTCCAGGGGCGGTCTCAAGTTCGGCAGCTGCGTTAAGAAGATGTCCGGGAAGCTGGGCTC
GAACATGGCTGTGTATCAGTTTTAGGATGGAAGTAGTTTTTACAGCGTGGGCAGTAGATC
TTCACCGTTGACTTGCCCCACACATCGCTGAGGCCCACTGGCAGGGTGTTCTTCCTATTA
CAGGAGATATTCGGACACGATTCAAAGTCTCCTCTCATATAGTTTCGGTGCATATCATTC
ACGCCACGCTCCGACCTGATGTATCGGGCGTGAATCATGCCGTACCACTTTTTCTCATCG
TCGTAGAACAAGCCCGAGGAACTGTCGAACGCCGGCTTCAGGATCACGTCCAGTGCTGGC
TGAAGTACTCCAGGCCCATCTGGTTGAACGTGTCCTGAAAGTAGTTGGTGGGCACGTGGC
AGAGGAACTCGTTGCCCTTGATTCCGAGGAACCAATTGATCCAGCTGCTGTTGTTGTTGT
TGTTCTGGGTTCAAGATTTTACTGTGACTTGCTATAGTATTAATCTTGCGTCGTGTGAAA
AATTAATTAGGCAATAATTGTTGAGTGCTTGTGTCCGCACTTCGTGCCTCAAGATATGAC
CAAAGCAAAGACACTAGAATAATTCTAGTGTCTTTGATATGACTTTTGCAATAAACCGTT
ATATGTTTATTTATTTTATAAATTTATTTTTATGAAATATTTATTTCTCAACGTAATGTC
TTCTTTTTAGAAAATTTATGAAATTACAGTAGCTATAATAATTTCTATTGTACTTCCTTA
AATTATTTAGTACATTTATTAAGTCATTTGACTTAATATCATGTAACATTAAGATTAAAA
GTGTTTCAAAAAAATATTTCGCTTTTAAAAGATTGTCAGATGAGAGACAAATTAGAATTA
AACATAAATATAAATGTGTAAACAGTAGCTAATTCGAGCGGCGATTTTAACAAACGAATT
TAAAAAGCTTTAATTTTTTTAAAAATTATTTTATTTTATCATATTGCTACGAAATTGGAA
AAAACTACCCTAATATGTACAATATAAATTCGCATATACGCGTTCTCGTCTCTTGTTTTT
ACTCACACAAGCAAGCAAATTCTATTTTTAGATTTCTTACGCTCTCAGCGTGAGCGAGCG
GAAAGAGAGCAATTTTGGCCGTCACTAAAAAAGTGGCTGCATAGTGCCAAACCAATGTAT
GGTCGTTATGCATCTTGTTATTCTAGTGTCTTTGCCAGGACTCTGTCATGCCCTTGCAGA
TGGGAACTCTAGACTCGAAAATTCGTTTTATGTTCGGCTGGCATAATAAGTATTAGTTCT
TTTATTTCATAATAAGTTCCCCGACGTGCCGGGGAAAATCTTTGGGGCTGGGAAAATGCA
CTGCCAGTTTTCCCCCCAAGGCTGTCCCTTAGGTCCGGTCAGGGTTTCCTTCGATTTTCC
GTTTTGAAGCAACGTTCTTCCAAAAAGGCAATAAAGTGCGTTTAAATTTACGCGCGAAAT
CAATCTGGTATGTTGGAAATTAACCAAAAACAGCATGGGAAATCAAACTAAAATACGAAG
TTGCCAGTATTGAATACTCTACAAAAAGAATTACATAAAAATGATGGAATCAAAATTTTA
ATTTTATTTTAAATTGAAAATAATGTTTTAACCTTCTACTCACTCCTATAATACATTAAA
ACAGAATTTGTATATTTAAAGAATTTAAAGAAATTAAATTATCAAAAAATATTTGATGTA
GTCAGGAAAACACTTTTGGAAACTCTTTTAACATAAAATTAAATAAAAAACTGAATTGAA
TGTTTTATTGATTAATATTTTTATTATACCCAGGTGATTACCACTATTAACGAAAAGTAT
GCTTTGCTACTCGAATGAGTGCTTGATATGACCAGCTTGGACCGAACACTTTGAACCAAG
TATTTAGAGGAGAGGTGTATGAGGTGTATTAGTAGGTGGTAGCTGGCCATATCAACGCAC
TGCGGAATCTGTTTAATTGCAACAACAATATATCGGACAAACATTTCTGCTTTCTTTTGT
GTGGAGTTAAAAAATCACGTCATCCCTAGAAGAACATTGAAGCGCTTGACTTCGGAATGC
CGGGGCGAGGAGGAGGACTAGCTGGCCGAGGATCCGATTTTCTTTGGTGAGGACTTGGGC
GATTTAAGTGGCATCAAGGCCTTCTGGTGCAACCGAAAGCATAGGGACTGCAAGTTAAGC
GCTTTGGTTAGAAAACAACCAGGACTATATTCGGAGAATTACTTACCGTGGGTCGTCCAG
GGGCGGTCTCAAGTTCGGCAGCTGCGTTAAGAAGATGTCCGGGAAGCTGGGCTCGAACAT
GGCTGTGTATCAGTTTTAGGATGGAAGTAGTTTTTACAGCGTGGGCAGTAGATCTTCACC
GTTGACTTGCCCCACACATCGCTGAGGCCCACTGGCAGGGTGTTCTTCCTATTACAGGAG
ATATTCGGACACGATTCAAAGTCTCCTCTCATATAGTTTCGGTGCATATCTCTACAAAAA
GAATTACATAAAAATGATGGAATCAAAATTTTAATTTTATTTTAAATTGAAAATAATGTT
TTAACCTTCTACTCACTCCTATAATACATTAAAACAGAATTTGTATATTTAAAGAATTTA
AAGAAATTAAATTATCAAAAATTATTTGATGTAGTCAGGAAAACACTTTTGGAAACTCTT
TTAACATAAAATTAAATAAAAAACTGAATTGAATGTTTTATTGATTAATATTATTATTAT
ACCCAGGTGATTACCACTATTAACGAAAAGTATGCTTTGCTACTCGAATGAGTGCTTGAT
ATGACCAGCTTGGACCGAACACTTTGAACCAAGTATTTAGAGGAGAGGTGTATGAGGTGT
ATTAGTAGGTGGTAGCTGGCCATATCAACGCACTGCGGAATCTGTTTAATTGCAACAACA
ATATATCGGACAAACATTTCTGCTTTCTTTTGTGTGGAGTTAAAAAATCACGTCATCCCT
AGAAGAACATTGAAGCGCTTGACTTCGGAATGCCGGGGCGAGGAGGAGGACTAGCTGGCC
GAGGATCCGATTTTCTTTGGTGAGGACTTGGGCGATTTAAGTGGCATCAAGGCCTTCTGG
TGCAACCGAAAGCATAGGGACTGCAAGTTCAAGCGCTTTGTTTAGAAAACAACCAGGACT
ATATTCGGAGAATTACTTACCGTGGGTCGTCCAGGGGCGGTCTCAAGTTCGGCAGCTGCG
TTAAGAAGATGCCCGGGAAGCTGGACTCGAACATGGCTGTGTATCAGTTTTAGGATGGAA
GTATTTTTACAGCGTGGGCAGTAGATCTTCACCGTTGACTTGCCCCACACATCGCTGAGG
CCCACTGGCAGGGTGTTCTTCCTATTACAGGAGATATTCGGACACGATTCAAAGTCTCCT
CTCATATAGTTTCGGTGCATATCATTCACGCCACGCTCCGACCTGATGTATCGGGCGTGA
ATCATGCCGTACCACTTTTTCTCATCGTCGTAGAACAAGCCCGAGGAACTGTCGAACGCC
GGCTTCAGGATCACGTCCAGTGCTGGCTGAAGTACTCCAGGCCCATCTGGTTGAACGTGT
CCTGAAAGTAGTTGGTGGGCACGTGGCAGAGGAACTCGTTGCCCTTGATTCCGAGGAACC
AATTGATCCAGCTGCTGTTGTTGTTGTTGTTCTGGGTTCAAGATTTTACTGTGACTTGCT
ATAATTTCTATAGGAAAAACCTAGTTACTTACGGGCTCGACATGTTGCCAGTTCACTCGT
TCACAGAAATATGACATGTAGACTTCAAAGTCATCGTCTTTTTCTTTGAGTTTTTGACAC
GTGCTAAAAGGGTTGACAGGACCAAATACACTAAAATAACAAGATGCATAACGCCATACG
ATTTTTTCGCCGTGGCTCTAGAGGTGGCTCCAGGCTCTCTCGAATTGTTAGATAGCGAGA
GAGCGGAGAGCGCTACAGCGAACAGCTCTTTTCTACGCATACAGTGATAGCAGACAGCTG
TATGTGTGCACACGTATGCTCATGCATTGTAAATTTGACAAAATATGCCCTTCACCTCAG
AAGTTCTTAGACTTTAAATCTATATTATTTTTGATCAATTGGCACCATGCGAAAAATTCT
TGTTTTGCATTGCCTTAACGTTATTATTATTTGAAAATAGATTAGAAATAGCCAAATCTA
TGTACATATTATCACAAAAATAAATTTCAAAAATGACTTTATATAAGAATATTTGTCATT
AGAGTATTAATCTTGCGTCGTGTGAAAAATTAATTAGGCAATGATTGTTGAGTGCTTGTG
TGCGCACTTCGTGCCTCAAGATATGAACAAAGCAATGACACTAGAATAATTCTAGTGTCT
TTGATATTACTTTTGCAAT
>Dmelanogaster-B-G2215-Map3#LINE
GGAGCAAAAGGGGGAGGCCCACCGAGCCTCTTTTCGGTACCACGGGTTGAGCAGCTATCC
AAGACTGCTCATTGAGGTAGGCCCCCTGGTGGGAGTATCGTGGTGGCTGTGGTTGGTACC
CATATCGCGGGTAGAGCCTTCATGCTCGACATTTGAGTTACGGTGCTGGTTGCGCAAAAC
TCGGGTGCTGAGACCCAGAGATCAGTAGAGATTTTAGGTAGATCTCGCTCCTCAGCAAGG
GCAAGCACTCCTGCCCGGCAAGCAAGTACTCGAACTGCTACCGGGGTGGTCGCTATGTAC
ATAGCTATAGCTTCTAGTCCGGGACGCTTGTCTGGCGTATCCAGACACATGCCCCATATG
CTCACTTGTGGGTGTATAGGGTGCCGTGGTTGTAATCCCTTCAGTGTGGAACACTCCACG
TAAAACAAGTTCGGAGGGATCCGAAAAGCATACATTGTCCCTATCTACGCGCATGAATGG
ATTAACGACGGACGTGTTTTCGTTGCGCTCGTGGACATATTGCGAAGAACTTAGTTTTCC
GTATTTGGAAGTAAACAAATAGGTAATTTAGTGTTCCGTGGAAGTGGTGCGCAAATTTTC
GCGATTCAAAAACAAGCGGTTTGAAAGTTATTAACAATAAATTATTGGAAATTTTGCACT
CCGCACGTGTTGCGAGGCGAGCTTGCGGGTGAGCTTTTCGAACAGCTGTGAGAAGCTTAT
TGGTGGTAGTCACTGCTAAGGTTTGTGTCTTGGGACAGCTTAGTGCACTCTACCAATAGG
TGGAGCTCTACCACCATAGCAACTAGCCCGTGTCAGTGAGCATACGATTGCTGGATTCGA
CAAAAGGAGGAGCCACCATCGGAGCAATGCCGATGGAGAGCGACAGCAGCGTGAGTGCCT
TGAGCGGAAGCAGTGCCTCAAGGAAATCAAGACGAGGCAGGCGTAGAGGCCATCTGGCCT
CCAAGAGCTCGGCGCCAACGCAGGCGAAACTGGTTGCCCTGGCCTCGAATGGAGTGCCAG
AACCCGTTGGTGTGCTGGAGGAGGCGTTTTCATCGCTGGAGGATGCCCGGGCGGCTACGT
CAAGCGCTGCCATCGATGCTGCCCCTCCCCGCTGCTGACCCCGCTGTTGATCTCACTGTT
GCCCCTGCTGTTTCCACTGCCGCTAAAATCGCTGCCACCACTGCCACCGCTGCCACCGCT
GCCGCCCGTGCTGGGCAAACAGCCATGATGGCAGAGCTGTCGGCCACCCAGCGCATGGTG
CGAAGCAGTTTCCGCAGCCTAGGAAGCGTGGACACGGAAGAGCTCTCGTGTGCCATCAGC
CGCTATGATGAGCTGGTGATGGCGTTAATGCTCCGGTGTGGAGAACTGGAGACGCGGCTC
GCTATGCCACCACCGCCGCCGCCGCCGTCCAAGGCGAACACTACTGCCGCCAATGCTCCC
CAGATGCCTCAGGTTGCACCCATCGCTGCCCCGCGGACCACCAAGGTTCGTGAGACGTGG
TCAGCGGTGGTGAAGTGCGACGACCCTGCGCTATCGGGGAAAGCCATAGCTGAAAAGGTG
CGAACGATGGTTGCACCCTCCCTCGGAGTCAGAGTACATGAGGTACGTGAGCTCCGTCGA
GGTGGTGGTGCGATCATTCGTACTCCTTCAGTTGGAGAGCTGCAGAAGGTGATGGCATCG
AAAAGATTCGCTGAAGTGTGCACCTGGTGACCAAGGCGTGGTCGGCAACTGCTTTTTTTA
TTTTTTTTTTTTTTACTTTACTTTTATTTATTGAATCTTCTTGTATAAGAACTAACAATA
AGTTTAAAAATCTTAACTATAACAAGTATTTTTTGAACAGTTGTATTATTTTTCCAACTG
TTCTATAATTAAACGGCTCTAATAATTTATTCGCTGGGTTGGTAGGTCCTTTCGCCGGAG
ACGGGAACGGCTGCTGAGCTGGATTAGACCTCGCGCTAGGTGGTTGGGGTGCGTGTAAAG
CTTGCTATGGTATTTTTCCTTAAGTTCCGTGATTGCGTTGGTAACTGATGGGATATTTAA
GTCTCTTTGGATGTTTTCACTCCGATCGTACCAATGTGAACCAGTGATGGTTCTCAGAAT
CTTTGATTGTGCTCGCTGTATGATGTCAATATTGCTGTTGCTGGCATTGCCCCATAACTG
TGAGCCATAGGTCCAGATTGGTTTCAATATAGAATTGTAGAGCAAGACCTTGTGATCTAG
GCTGAGCGGAGAACCAGAGTTGATGAGCCAGTGTAAGTTGTTGGCTTTGAGTTTAAGTTG
GGTTTTTTTGGCTTCAATGTGCCTGCGCCATGTGAGTCTTCTGTCAAGGTGTACTCCTAG
GTACGCTACCTCATCTGCTTTCGGGAGTGGTATGTTGTTCAACAAGAGCGGAGGACAGTC
TTGTCTGTCTGTTTAGCGTAAACGTCACGTGCTTGCATTTTTGCTCGTTTACTTTTATTC
GCCAGTCAGAGAGCCACTTCTCAATGTCGATGAGGTACAGTGCCAACTGTGCTGTAGCTT
GGATAGGGGACCTTGAACGGCTAAGGATAGCTGTATCGTCGGCAAATGTGGATACCGTTA
AGCGACTATTTGTAGGGATGTCGGCTGTATAGATGAGTTATAAGGTTGGCCCAAGAACGC
TGCCTTGGGGGACTCCAGCCTCAATTGTATGATCAGTGGAAGTGACAGTGTTGCACCGCA
CTGCAAACTTTCTGTCATAGAGGTAAGACTTTAGAAGTTTGTGTGTGCTTTCGGGTAGGG
ATGTTTTAATTTTAAACATTAGGCCGTCGAGCCAGACTCTGTCGAATGCTTGGGATACGT
CTAAAAATACTGCTGTACAGTATTCGCGATATTCAAATGCAGTTCTTATTTCCGTTGTAA
TACGATTCACCTGTTCAATGGTTCCATGGCTTTCGCGAAATCCAAATTGGTGGGCTGGGA
TTATATTGTGGTATATCAGATGTTGATTAAGTCGGATCAGCAGGCATTTTTCGAATAGTT
TCGAAATGCATGAGAGTAGACTTATTGGTCTGTAAGATGAAGCGACTGTGTGGTTCTTAC
CAGGCTTTGGAATCATTATGATAATCGACCTCTTCCATCGTTGTGGAAAGTAACCAAGTT
TGGTGATGGCATTAAAGAGCTTGGTTATGTAGCGAACTGCAGAATGTGGCAGCTGGATGA
TCATTTCCGGTGT
>Dmelanogaster-B-G3436-Map4#LTR/TRIM
TCAAATTATTTTTGGGTACCAGGTAAACTTAATATGCGGAAGGTATATTCTGTTCGTCTG
GTATTTGAAATCGAAAAATTACCCATTTAGACCGCTTAAAATTACACAACTTAGTCAATT
TATTGTTTACGTGTACCAGGTTTAAATAATCTGTAGAAGGTATCTTCAGTTCGTCTATTA
CTTGAAATCGGAAATTCACCCATTTTGACCGCGTAGAATTTCATAACTTGGTCAAATTAT
TTTGGGTACCAGGTGAACTTAATCTGCGGAAGGTGTATTCTGTTCGTTTGGTATTTGAAA
TCGGAAAATTGCCCATTTAGACCGCTTAAAATTACATAACTTAGTCAATTTATTGTTTAC
GTGTACCAGGTTTAAATAATCTTTAGAAGGTATCTCCAGTTCACCTATTACTTGAAATCG
GAAAATCACCCATTTTGACCGCTTAAAATGACATAACTTAGTCAATTTATTGTTTTTGTG
TACCAGGTTTAAATAATCTTTAGAAGGTATCTTCTCTTTGTCTGGTACTTGAAATCGGAA
AATCACCCATT
>Dmelanogaster-B-G3302-Map5_reversed#LTR/Gypsy
TATATAATTTAACAAGTAACATCAGGAAAAGCTGCGTGTGACGACGAACGACACACGAAG
CTATACTTCGGATGCTGGTCGGCGGCCGTGATCTGTGCGAGATAGGGTAATCTTAAGCTC
TCTCTCTTTGTATTATTTAGTTCTGAACTGACAGCCGAAATAAAGTGACGTTATCGTAAA
ACAACTGCCGTGAATATCAAGTCGGAGCTACGACCCTGCTACCGGCTTATTCCACTTGGT
CACTTCAGCTATAGTCGCTGATCGTAGCCACCACCTGGTCCTGATCCGCACTCTGTACCA
CACCACAGCTACAGAGGCGACAACGAGGTGACTGTGTTGTGGACAGCAACTCGCCGCAAC
ACACTTCAGCAACTACGTGAGCAGCAACGTGCCACGTTGACATCCCCTTGCAAC
>Dmelanogaster-B-R839-Map4#LINE
AAGATCCACCCCCGCCACCTGCATCAACTGCTCTGGAGAGCACATTAGTGCTTACAAGGG
ATGCCCCGTTTATAAGGCCGAAAAACAAAAGCTTGCAGCAAACAACATTGACATAAATAA
AATACGGACAATTAAAGACGCAACAACTAACAAATATAGACGTCAAGGACCTCCTCCTCG
CAATAACACCCCTCGGCTGCCACACAGCTCAGCAATTCTGAGCAAATCAATCGCCGAAGC
TCGCCAGGAGGCAGCCAGAAAGTCTATGCTAAACCCTTTCCGGCCAAATATGAACGACAT
AAGGCCACGTTTTTCCTCCCATGACACTGCCATCCAGAAGCGGCTGAAAAAATGGCGCCG
AAACACTAATAAGATACCCAAAAAGGGTAGAACAGTCTCAAAGAACAATGTAAAACCGCG
ACCGATAACCAAGACAAGCAATCCAGCGCAAAGACATCTGGAAAACTACCAGGACAAGCT
CCGAAAAGAAAGGAGCGAAGTAAATGACCAGGAACCTGGAAAAGGTACCCCAAATCCCAT
GCAAGTCGGCAATGACAGCCCTCCGACCACCAGCAGAGCCGCCAGAGCAAGCTTTAAACC
AAGAGTCATTGACGAAAACACGCCATTGCCAAGAAATTCCAACCTATATCTACAAAAAAG
CTTCTCGGACGACCCCGCCACAAACCTAGCAAATAGAGTCGATAACTTAGAGCAGAAAAT
TGACATTTTAATGGCGCTAATCATACAAGGAAGGAATAACAACACTGACATGGATACATC
CATTTAATCTACATTTGCTTATTCCTATCTTGACTATATCTATATCTGATGAAAAGCGCA
CCTCCAGCTGCCCTCAAATTCCTTCGTTGACATCAGCCTCCACCATGCAAACCCTAAATA
ATTGGGAAAACAAATCAATTAGATGAATACAGAGAAATATACAAAACTCACCTCAACACA
TCCGGATGAACAAGCCTATGACAACGCACTCCAGCTGATCCTGACGAAGCGACACACAGA
AAGCCAACCAGGACACACAAGATGAATCGGAAGATCGATATGAAAAGGATTAGCGCGGCA
GAAACATGATGAATTAAGGCGACTCGCTGCAGCAATATATGCACAACGTTACTTACCTGA
ATTTTCTTGCTGCGCGCTCCTTTTGAAATATCCCTCATCTCCGCTGCAATCTACACACAT
TGATGCTCTGCATAAGACGGGCCTTCAATGCTGCCTCTAAGTCGATCAGGACACTCTGCT
GCTCTCATAAACTTCCAGCTTGACGAGCGCCAACAGCGAGTTGACGCCAAAACCTAAAAA
TAAACAAATGACAACAAATTAAATACAAATAAATAAAATATAATCAAATAAAACACTTAC
CTCACTCAGGAGACGGGTCCCGCAAACTAAAAACAAAATCGCCAACATTTGCGATTATAA
ACACAAAAAATTGACAATGTAAGGATGCCGTCTCCATCTCCTGATGCCACTGCTTTAATC
AGGATCATTAGCGCGGAGCTGACGCCACACTAATAAACTGTAAAATTGATCCTTAAAATG
TATATTTCTCCTCAGTAATGTATCTTCAACGAATTTTCCGCAAACCTGTAATGAAAGGAA
AATTAATAAGAATGTGATACAAAATTAATCACCGACTCATAGAAAATAGCAAACCTGACA
GGCACAAAGTAGTAGAAACAAACAGGCGACTCCATCCTGCCGATGACAAGTTTGTAACTC
CTTTTTACTGAAATAAGGAAACACAAGCTAACACTGGGAAATATATATTTAAAACATAAT
ACTTATCTAATTGCCAACTTAACGACTCCAAAACAGCAGCATCCAAACCGCGATGGCACA
AAAATAAAGGGCCTCCAACTAGCTCTTACAAAACGCTCCTAAAAAACAAAAACAAATGCA
ATCACAAAAACAAATACAATACTCACCTGCAGATGTACCTGAAAAATAAAAACAAAAATC
AAAGCAATGATAAAAACAAATAAATACAAATATACTTACCCCCAAACTCCCATCTAATGT
ACCTGAAAAAAAAAAACAAAAATTAATACAATCATTAAAACAAATAACAATGCAATAC
>Dmelanogaster-B-G309-Map14_reversed#LTR/Gypsy
CGTCTCCGCGTACTTCTTGCATTGCCAGCTGCCTTCGTGGGCAAAATAGCTGTGCGGGCA
TTGCATACCAGTGCAGTTTAACTTAAGCACATATGTGCTCCCCGTTTACACAATATAGGG
AAAATAAACCTAGCGACTCAGATTCTGACAGTGAAGGGCCCCCGCGTATTTTCATCCCAA
TACGGGCACCCGCTAACCCCCCTTCAGTTAGAACCATGGACTCAGATCAGCTTAAGGCTG
TGATTCAGACCGCCGTTAATCGTGCCTTGGCAGAAGCGGCCGGTGAAGCCAGGCGTAGAG
AAGAAGAAATGCGCCAAGTTATACAACAGTTGGCTACCCAAGTTGCAGCGGTGCAAATCG
CACCCACACAAGCGGCAGCCCCTATAATCAAAGTATACCAACCCATTGATATCACGGGCA
ACGTCGAGTGCAGCGAGCCTCTGGATGCCGTAAAATGCTTGCCCGAATTTACGGGAGCAC
AAGAGACATATGTCTCCTGGCGGCAGGCGGCGGTAGCCGCATATTACATATTTAGGAATT
ATGTAAATAGCTCACGCCACTACCAGGCGGTCGTTATAATCAGAAGTAAAATAAGAGGCC
CCGCCGATGCGGTGCTATCTTCGTTCGGCACTGTATTGAATTTCGATGCGATCATAGATC
GCCTCGATTTCACATATAGTGACAAACGCGCGATTCACGTCATCGAGCAGGAAATGGGCA
CCCTCAGACAGGGAAGCCTGACTCTATTACAATACTACGACGAGGTCGAGAAAAAGCTCA
CCTTGCTTACCAATAAGGCCACCATGTCGTATGAAACGGCGGCGGCAAAAATCTTATGCG
ACAAATTCCGGGATGATGCGCTCCGTATATTTATTTCGGGACTCAAGCGCAGTCTTTCCG
ATGTCCTCTTCTCGGCGAAGCCGAAGGACATGCCAACTGCGTTGGCATTAGCTCAGGAAG
TGGAATCAAACCACGAAAGGTACACCTTCGCAACATCGTTTGCAAAAAGCCTGGAGGATA
GGGATAGGAAGCAATACCCAATGGCGCAAGAACGCCAACAAACCTGCCCGTCATCAGACG
AAGAGTAGCGGGGAAAGAGATGAAGTTCCTCATCGACACGGGTGCGTCAAAAAATTTTAT
CCGGCCTCACAAAGGCTTAAAAGGCGTTCGCCCCGTCGATTCCCCATTCACCATCCATTC
ACTCCATGGCGTTACCACGATCACGAAAAAATGCTTCGTGTCACTTTTTGATTTGAAGGC
CACGTTCTTCATTTTACCTGATTTGTCTTCCTTTGACGCGATAATTGGCCTCGACCTACT
TAAACAGGCAGGGGCATCGCTTTGTCTGGCCTCTGGCCACCTCAGATGGGGCAATGGAGA
AGAGAAAATTGAATTCCACCCATGCCCCGACGTCAATTTTACCGAAGTGGACTGCTCAGA
TGCGCCACCCTTGGTCAGAAACGCGTTCTTAGAAATGCTGAAGACTAGGAAGAAGGCTTT
TGCAAACCCTAACGAGGCTTTGCCCTATAACACATCGGTGGTAGCTACCATCCGAACAGT
TAGTGAGGAGCCCATATACGCAAAGTTATACCCGTACCCAATGGGGGCGGCGGACTTCGT
CAATAAAGAGATTGAAGACCTGCTTAAAAACGGGATAAGGGAAAATACGAATTTCGCAGA
TTACCGTTTGGCCTCAAAAATGCAGGTAGCATTTTCCAGAGGACAATCGATGACATCCTA
CGGGAACAAATCGGCAAGTTCTGCTATGTTTACGTTGACGACGTAATTATCTACTCCGAA
GACGAAAACTCTCACATCAAGCACGTAGATTGGGTTCTAAAGAGCCTGCACGATGCGAAC
ATGAGAGTATCGGTAGAAAAGTCCAGCTTTTTTAAGAAAAGTGTGAGCTTCCTTGGGTTT
ATAGTCACTTGTAACGGTGCTACAACAGACCCAGAAAAGGTTAAGGCTATAAAAGAATTT
CCGGAACCCAAAAGTGTTTTTGAGGTACGGTCATTTCTAGGCCTAGCCAGCTACTACAGA
TGTTTTATTAAGGACTTCGCGGCAATAGCAAGGCCTATATCAGACATCCTAAAAGGGGAA
AACGGAACAGTTAGTAGACACAGGTCACGAAACATTCCGGTTCAGTTCTCGGAGACGCAG
CAACAAGCGTTCCAGAAACTACGAAACATCTTGGCATCCGACGACGTGATGCTAAGGTAC
CCCGACTACAAAAAGGCATTTGATCTAACGACAGATGCCTCGGCCCATGGCATTGGCGCA
GTATTGTCCCAAGAGGGACGCCCAATAACAATGATCTCAAGGACATTGAAGGACAGGGAG
GTTAACTACGCCACCAATGAGAGGGAACTCTTAGCCATAGTCTGGGCTTTGGCCAAGCTA
CGGCATTACCTGTATGCGGTTAAAGACATCAACATCTTTACCGACCACCAGCCGCTAACC
TTTGCAGTATCGGAATCCAATCCGAATGCAAAGATTAAAAGGTGGAAAGCGCGCATTGAT
GAATCAGGAGCGCGTATTTTCTACAAACCCGGCAAAGAAAACTTGGTCGCCGATGCATTG
TCACGGCAACAAATTAACGTCATGGAGGAGCAAGAAGCTCAATCGTGCGTGGCCACTGTT
CACAGCGAACTCTCCTTGACGCACACTATCGAAACGACGGATAAGCCCCTAAACTGCTTT
CAGAACCAGATAACTCTGGAGGAGGCACGCTTTCCGTTAAAGCGCAGCTTCGTCCTCTTT
GGAAACAAGAGGCGGCATGCGATTAACTTCCCCTGCAAAGAGTCATTGATTGATGAACTC
GCAGATGTAATCGTTCCGAAGGGCGTAAACGCCATTCATTGTGACCTGCACACGCTGGCA
CTAATACAGGACGAGTTGGTTCGGAGATTTCCAGCCACCAAATTTTGGCACTGCAAAAAC
CGTGTAACGGATATTTTTGCAGTCCCTGAAAGACGGGAAATTCTTACCGTAGAACACAAT
AGGGCCCACAGGTCGGCCCAAGAAAACGTTAAGCAGGTACTCTCCGAGTACTACTTTCCG
AAGATGACCAAGTTGGCTACCGAAATCGTAGCAAACTGCAAAACATGCGCAAAAGCCAAA
TACGATAGGCACCCAAAAAAACATGAGCTAGGCGAGACTCCAATCCCCTCTCATGTGGGA
GAACTACTACACATCGACATTTTTTCTACGGATAAAAAGTATTTTCTAACTTGCATTGAC
AAGTTTTCGAAGTTCGCAATTGTGCAACATGTCCACTCTAGGACAATCGAAGACCTTAAA
CCGGCCATACTACAGATTATGAATTTCTTCCCTAGGGCTAGAGTAGTTTACTGCGATAAT
GAACCTTCATTAAATTCGCATACTATCTCGACCATGCTTGACAATCACTTTGGCGTTAGC
ATTGCCAATGCACCGCCACTCCATAGCGTGTCAAATGGGCAAGTGGAGCGCTTTCATAGC
ACCCTTTTAGAGCTTGCTCGTTGCCTAAAAATCGACAAGGGCATAACCGATACTGTGGAA
ATTATTTTGTTGGCAACCGCCAAGTATAATGAGTCAATTCACTCTGTCGTTGACAAACGA
CCAGTTGACATCGTGCAGGAGCACCCAGATGACCCACAGACGGAAGTCCGGAACAGAATC
ATTAAGGCACAAAACACGCTCAGGACCAGGGAAAACGCCTCCCGACAACACAGAGTATTC
GAAGTCGGCGAGAAGGTATTGGTTAAATCCAATAGAAGGCTGGGAAATAAACTCACACCC
TTGTGCGAGGAGAGAGCCGTAGAAGCGGACCTGGGGACCACGGTCCTCATTAAGGGGAGG
GTGGTCCACAAGGACAATCTTAAATGATATGACCAACAATGTCCTTTATGGTTTTTTTTT
ATTATTCATTTTTTATATTCATTTTTATATTATATTTTTTTATCACACCTTCAAGCCATT
TGGCGCACCTTATTTTTTATATTCATTAGTTATTACACCTTCAAGCCGCTTGGCGCACTT
TGTTTTTTACTATAGGTTCGTAGCTACTGGCATAGTTTGTTTTAAGTTCATTTTATCGGT
GGTGGGAAAAACCTCTATAAGCATAAAAATAGCTAAAGCTTAATTTCACAGGATCGGACC
AACATTTTGCATACTCCTGTCCTTGGCGTCGGCCCACGTTACCGATTATTCACAGGCCAG
GTACATCCCCGTTATAGATGGCGAAATCCTAGTATGGGAGGAGTTTGCTTACGTCACGCA
CACAGCAAACCTCTCAGAATATGGGCGTGTAATAGAGGAGACAACCAACATGATAGACAT
GTTTCCGCTATCCCATATGAAGAAGCTTCTGAGCGTGGATACCGCCCACCTCCAGGACTT
GTTAGAGTCGTTGGGCGTTCATCACAGAGTAGCTAGGAGCTTGGATTTCTTAGGATCTAT
GCTAAAGGTTGTAGCAGGGACACCAGATGCCAGCGACTTAGAAAAAATCAAGTTTACCGA
AATGAGGTTAGTCGAGTCTAGCAATAGACAGATCCAAATTAACACCAAAACCCAAAATCA
AATTAATCAACTTACCTCTACCGTCAATTCAATTTTGAGATCAGCCAAAACCTCACAAAT
AGACACTGGACACTTATATGAAACACTGCTTGCTATAATGCTTGCAATAACCCTAGCCAG
GATTAACATTGTTAGTCCGAACATTTTAGATCACGAAGACTTAGAAACAGTTTGGCTTGA
GGAACCCACCGACACACCTATAGGAGATCTTTTGTCCGTCTCGTCTGTAAAGATTTTACA
GTCCCGTAACATTTTACACTTTATCATTAAATTCCCCAAAATTAAATTGGCCTGCAAGAA
GATCACTATTTTCCCAGTTGCCCATGGTGGAACGATGTTGCAGATCATAGACAATGTCAT
AGCCGAATGCAGCGGAGAAGTTTACGCCATCAAAAACTGCTCCGAATCACCGAGAGCCAC
ATTCTGCCGCCTAGCTTCAGAGAGTTCGTGCGCCAAAGAACTGCACGCCGGTGGGGTAGC
ACACTGCCGAGTACAAGAGAGTGACCTGCATCCGATAACCTACGTAGACGAAGGAATTAT
TATCATCAACGATAGGTCGGCCAAAGTGCGAGTGGACAACGGCACAGAAATCTGGACTCA
TGGCACACACCTCATAACCTTTGACAAACAGGCCATCATAAATGACACACTCTTCATCAA
CCACAACAACACTCAGAAGAGAGCCCCAGGGACAGCAAGTCTTCCCTTGTTGAACATCAC
CGCCACCCAAGATGTCCTCAGCCTCCCGTATCTTCACCGTCTGAGTGAACGAAACTTGGA
GTTCATTAAGGAGTTCAAAGAAGAGATTGAGAACCAAAGAACACGTCTCGTAGCAATTAT
TGCAGGAGCAATATGCTGCGCACTCATCTGCATCGGGCTTATTTTTAGGCGTTTCACTGA
GGCAAGAAAATCCGCAGGCCAAGTTAGGCAGATTATCGCTGAACTACAGACGGCCGAGGG
CGGCCTTAATTCTGAGGGGGGAGTATTTAACTAAATTAAACTAAAGATAGATACGCACCG
ATCTTGCGAATACTGTCGTCGTCAGGATTCCTGCCAGAGCGTCTGGCCGGAAGGGCTTCC
TTCGCTGGCAAACACTGCTCCGTTGGAGTCCGGGGAGCTAGAAGTTTCGTATTTTGTTAG
CGTTGAGTTCAGTTTGAACTTTCCTCTTATCAGAATTAACTGCGGCAGCCTTGTGGTCTG
GCAGAGTAAGCGTAATAAGAATGTATTCTTACGACGCTTAGTCGGCCAGTTGATGAGGCT
GCCGCTCTTTATTCTGATAAATGCAAATTCAAACTGAACTTAAGGCTAACAAAATATGAA
ACTCATAGCGGCCCGGACTCCAACGGGTAGTGTTTGCCAGCTATGCACGGGCTTCCGGCC
AGACGCTGTGTCAGCAATTTGGCCGGAGCGAGTCTTCGGACGATCGGTGCGTAGCCGTCG
CCCGGTTAACTTAGTTAACTTGTATAT
>Dmelanogaster-B-G3262-Map4#TIR
AAATCATTTTGCAACATTTGTGGTTTATATTTCCTCAGAGAATTAAAAAAGTTTAAAGTG
TTGTCATGGAAAACAGTAGCACAGGTATGTAGATTTGTAGTTCACTAACATTTTTGTGTA
TGTTATATGTTTTTGTGTAGTTGTATCGTGTTTTGTTTATGTGCCTTTTTTACAGTCAAC
TTAACAAATGTAGCTGTGTTTCTTGGAATATAACTTTTGTATGGCAAACCACTTCAAAAG
AATTTTAACGGCAAGTTATTAACTAACATGTGTAAAATATTATACAACTAGTTTAATATT
CTCCTTTTTGTTCCTTTTTGAAAAAATTACGTTTTTGTAGATGAATACTTGTTTGGGCAT
GCAGAGCTGCTAGACATTTGGAGCAACAATAGTCGCTCTGAGGATGCAGTTAGGCAGCAT
ATATTT
>Dmelanogaster-B-G2025-Map3_reversed#LTR/Copia
AGGGCATACGTGACTCGGGTTGAACAGTCTACCTCGAAGAGCAATACGAAAAATAACGGT
TCCTACGAACGACGTCAAAAGCAAAGTGTAAAATCGTTTGAGTGCTGGTCGTGTGGGCAG
CGCGGCCACAAAGCTGTTAATTGTAGAGAAAGAAAAACTGAAAATAATAAAAAGCAGAGA
TCATATTCTGCAGTGTTTTATGGCTCAAGCGTGAGTGAAATGTCGCGAGGTACATGGTGT
CTCGATAGTGGAGCCACTGCTCATTTGTGTTGTGAGCGAGACATTTTTTCGGAATTTAAA
GAACATAAAGAGCGTATTCTATTGGCGGGAAATAACTGTATTGAGTCCGTTGGCCGTGGC
ACAGTGATTGTGAAATGGCGCGAATTCGAAATAAAGATGGTTGATGTTCTTTATGTACAG
GAACTTCAATATAATTTTATGTCAGTGTCGAAGGCGATCAAAAAAGGTTTTTGCGTGAAA
TTCTCAGAAAAAGGCGCGAGTGTAATTGAGAATGACGGAACTGTAATACTAAAGGCAGAG
AAACGTGACAATTTGTTTCTGTTTGAGAATGCCAAGAATAAATGTTACAATGCGCAAAAC
AAAAATTCATCGCAATTATGGCATAATAGATTCGGACATCTAAATTTCAGAAGCCTTAAT
AAAATGATAAAAGAAAATATGGTGAAAGGCATGAAGTTAAATTTTAACGAAAACATTGCC
TGTGAGTCGTGTGCAAAAGGCAAAATTAGTGTAAAGCATTTTCCAAAGGCCAGTGAAAAT
CGCGCAAAAGAAATTCTGGGTCTAGTGCATACCGATATTTGTGGCCCGATTAATAAAAAA
TCAAATGGTGGTGGTTACTTTGTGACCTTTATTGATGACAAATCCAGATACGTAACGGTG
TATTTTATGAAAACGCGAGATGAAGTTTTTGAAATATTTAAAGAATACAAATCATTTGTT
GAAAATCAAACGGGTAAAAAATTGAAAATCTTGAGAAATGACAATGGTCGTGAATATTTA
AGTGGCTTGTTTGAACAGTTTCTTATTAGTCATGGCATTAAAAGGCAGCTAACAGTGCCG
CACACCCCCCAACAAAATGGTGTAGCGGAGAGAGCAAACAGAACATTAGTGGAAATGGCC
CGTACCATGTTACTGTGTGCTGGCCTTGATGAAAGTTTTTGGGCTGAAGCGATCAAGACA
GCATCCTACTTGAGGAACCCTGCAGAAACAACAACGTTGCCTGGTTTAACTCCTTTTGAG
GTATGGACAGATAGAAAGCTATACGTTGGGCACCTCCGTGTCTTTGGTGCCAAAGCCATC
GTGTTGAACAAGACACATAAGACGAAGTTTGCTCCGAAGGGTGAGGAGAATATACTGGTT
GGCTACTCCGAAACGGCAAAGGCGTATCGACTGTATAGCCATGAGAAGAGGAAGATGATC
GAAGCGCGGGACGTCATGTTTTTTGAAGATTACTTGGGCAGAAGTGGTTTGCCTGGTGAA
ACGGAGTTAAAATTGGTTGAACTCCAAGGCAAATCTACGCTTGTGGTTGGTGAGTTGTCT
AATAATCCTCCTAATGTGGAGCCTGAGGCAGGCGATGACGAACTAGCAAGTATTGAACAA
GAGCCAGAAGACGTGGATCCGAAAAACGCGCAGCTTGAAGAAAAAGAAGCACAAAGAGCT
CCGAGACGACCGAAGCTAGTGCGATCTGGTCTCCCAGGACGACCTCGCAAAGAATACCAG
ATGCTGAATGTCCTGACGACTGAGGACATTGCTGTTCCTGGAAGTTTTGAAGAAGCTATG
AACGGTGATCACAGCGATAAATGGAAAGCTTCTGTTCAGAAGGAGATGGATGGCCTGCGA
GCAAACAAAACTTGGTCACTGGTTGACCTACCGAAAGGCGAGAAGACTTTTGGTTGCAGA
TGGGTCTTTGCGTTAAAACGAGACAAGAATGGCCACATCGAACGCTTCAAATCGAGACTG
GCGCACAGCCAGGGTATTACTTAGTTAAAAATCCTAGGTTCCATGCAAGAAGCAAACACA
TTGACATTAAGTATCATCATGTCAGAGATATATATAAGGATATAAGTGTAAGCATTAGTT
ATGTTCCCACTGAAGACATGATAGCGGTCGTGTTAACAAAGAACTTAAGTAGAATCAAGC
ATAATAGATGTATTAAGCTAATGGGAATGTTTTGAGTGAATATGTAAACATACAACGTTG
AGAAGGAGTGTTGAATATATAATGAACATATATGTATAATGAACAACGATGTATGTATAT
AAGAAACTTGTGTACTCAAACACTCAAGTTGCCTGCGAGAAACGGTTAATTCCTTTTTGA
GTGTTTTCGCTACTAATCGGCGATCACTCTTTGTTCGCATATTTTGACGCTGCCTGTGTG
CAGCAAGTATACATAATTTGAATTCAGTTACCAATAAACCTCTGCGCTGTAAACACGTTT
AATA
>Dmelanogaster-B-G2958-Map20#LTR/TRIM
TATTTATTATTTATTATTATTTATTATTTATTATTTATTATTTATTATTTATTATTTATT
ATTTATTATTTATTATTTATTATTTATTATTTTATTATTTATTATTATATTTATTATTTA
TTATTTTATTATTATATTATTATATTATTATTTATTATTTATTATTTATTATTTATTATT
TATTATTTATTATTTATTATTTATTATTTATTATTTATTATTTATTATTATTTATTATTT
ATTATTTATTATTTATTATTTATTATTATTTATTATTTATTATTTATTATTTATTATTTA
TTATTTATTATTTATTATTTATTATTTATTATTTATTATTTATTATTTTATTATTTATTA
TTTATTATTTATTATTTATTATTTATTATTTATTATTTTATTATTTATTATTTATTATTT
ATTATTTATTATTTATTATTTATTATTTTATTATTTATTATTTATTATTTATTATTTTAT
TATTTATTATTTATTATTTATTATTTATTATTTATTAATTTATTATTTATTATTTATTAT
TTATTATTTTATTATTTATTATTTTATTATTTATTATTTATTATTTTATTATTTATTATT
TATTATTTATTATTTATTATTTATTATTTATTATTTATTATTTATTATTTATTTATTTTA
TTATTTATTATTTAATTATTTATTATTTATTATTTATTATTATATTATTTATTATTTATT
ATTTATTATTTATTATTTATTATTTATTATTTATTATTTATTATTTATTATTTATTATTT
TATTATTTATTATTTATTATTTATTATTATATTATTTATTATTTATTATTTATTATTTAT
TATTTATTATTTTATTATTTATTATTTATTATTTATTATTTATTATTTATTATTTATTAT
TTATTATTTATTATTTATTATTTTTATTATTTATTATTTATTATTTATTATTTATTATTT
ATTATTTATTATTTATTATTTATTATTTATTATTTATTATTTATTATTTATTATTTATTA
TTTTATTATTTATTATTTATTATTTATTATTTATTATTTATTATTTATTATTTATTATTT
ATTATTTATTATTTATTATTTATTATTTATTATTTATTATTTATTATTTATTATTTATTA
TTTATTAATTTATTATTTATTATTTTATTATTTTATTATTTATTATTTATTATTTATTAT
TTATTATTTATTATTTATTATTTATTATTTATTATTTATTATTTATTATTTTATTATTTA
TTATTTATTATTTATTATTTATTATTTATTATTTATTATTTTATTATTTATTATTTATTA
TTTATTATTTATTATTTATTATTTATTATTTATTATTTATTATTTATTATTTATTATTTA
TTATTTATTATTTATTATTTATTATTTATTATTTATTATTTATTATTTATTATTTATTAT
TTATTATTTATTATTTATTATTATTATTATTTATTATTTATTATTTATTATTTATTATTT
ATTATTATATATTATTTATTATTTATTATTTATTATTTATTATTTATTATTTATTATTTA
TTATTTATTATTTATTATTTTATTATTTATTATTTATTATTTATTATTTATTATTTATTA
TTTATTATTTATTATTTATTATTTATTATTTATTATTTTATTATTTATTATTTATTATTT
ATTATTTATTATTTATTATTTATTATTTATTATTTATTATTTATTATTTATTATTTATTA
TTTTATTATTTATTATTTATTATTTATTATTTATTATTTATTATTTATTATTTATTATTT
ATTATTTATTATTTATTATTTATTATTTATTTATTTATTATTTATTATTTATTATTTATT
ATTTATTATTTTATTATTTTTTTATTATTTATTATTATATTATTTATTATTTATTATTTA
TTATTTATTATTTATTATTTATTATTTATTATTTTATTATTTTATTATTTATTATTTATT
ATTATATTATTATATTATTTATTATTTATTATTTATTATTATTATTATTATTATTATTAT
TTATTATTTATTATTATATTATTTTATTATTTATTATTTATTATTTATTATTTATTATTT
ATTATTTATTATTTATTATTTATTATTTATTATTTATTATTTATTATTTATTATTTATTA
TTTATTATTTATTATTTATTATTTATTATTTATTATTTATTATTTATTATTTATTATTTA
TTATTTATTATTTATTATTTATTATTTATTATTTATTATTTATTATTTATTATTATTTAT
TATTTATTATTTATTATTTATTATTTATTATTTATTATTTATTATTTATTATTTTATTAT
TATATTATTTATTATTTATTATTTATTATTATTTATTATTTATTATTTATTATTTATTAT
TTATTATTTATTATTATTATTATTTTATTTATTATTTATTATTTATTATTTATTATTTAT
TATTTTATTTATTATTTATTATTTATATTATTTATTATTATTTATTATTTATTATTTATT
ATTTATTATTTATTATTTATTATTTATTATTTATTATTTATTATTTATTATTTATTATTT
ATTATTTATTATTTATTATTTATTATTTATTATTTATTATTTATTATTTATTATATTATT
TTTATTATTATATTATTATTATTATTATTTATTATTTATTATTATTTATTATTTATTATT
TATTATTTATTATTATTTATTAATTTATTATTTATTATTTATTATTTATTATTTTTATTA
TTTATTATTTATTATTTATTATTTATTATTTATTATTTATTATTTATTATTTATTATTTA
TTATTTATTATTTATTATTTATTATTTATTATTTATTATTTATTATTTATTATTTATTAT
TTATTATTTATTATTTATTATTTATTATTTATTATTTATTATTTATTATTTATTATTTAT
TATTTATTATTTATTATTTATTATTTATTATTTATTATTTATTATTTATTATTTATTATT
TATTATTTATTATTTATTATTTATTATTTATTAATTTATTATTTATTATTTATTATATTA
TTATTTTATTATTTATTATTTTATTATTTATTATTTATTATTTATTATTATATTATTTAT
TATTTATTATTTATTATTTATTATTTATTATTTATTATTTATTATTTATTATTTTATTAT
TTATTATTTATTATTTATTATTTTATTATTTATTATTTATTATTATTTATTATTTATTAT
TTATTATTTATTATTTATTATTTATTATTTATTATTTATTTTATTATTTATTATTTATTA
TTTATTATTTATTATTTATTATTTATTATTTATTATTTATTATTTATTATTTATTATTTA
TTATTTATTATTTATTATTTATTATTTATTATTTATTATTTATTATTTATTATTTTATTA
TTTATTATTTTTTATTTATTATTTATTATTTATTATTTATTATTTATTATTTATTATTTA
TTATTTATTATTTATTATTTATTATTTATTATTTATTATTTTATTATTTATTATTTATTA
TTTATTATTTATTATTTATTATTTATTATTTATTATTTATTATTTATTATTTATTATTTA
TTATTTATTATTTATTATTTATTATTTATTATTTATTATTTATTATTT
>Dmelanogaster-B-G2887-Map8#LTR/Gypsy
GGAAAAGAGTTAACCAATGGTACTCAATCCCATAAAGTGACCACGAAGTGAAATAACTTA
AAATTACAAAAAATTTTAAGAAGACGCCTTTGAATTCGCTGAGTAGTAAATCCACAAAAG
GTTACTCAAACCAAAGCGAAACAGCTAAGAGCGCAACACAACAAACTTAAATTAAAAACT
TACAAATAAGTGAATAACAGAAATATTACGAACAAATAAGTGCGAAAATTCAACAAAACC
TAAGCTAAAGAACTATAACTAAGTGAATAACAAACATTATAAGTGAATTAAATTAATAAG
TGAACAACACAACAAACTTAAATTAAAAACTTACAAATAAGTGAATAACAGAAATATTAC
GAACAAATAAGTGCGAAAATTCAACAAAACCTAAGCTAAAGAACTATAACTAAGTGAATA
ACAAACATTATAAGTGAATTAAATTAATAAGTGAACAACACAACAAACTTAAATTAAAAA
CTTACAAATAAGTGAATAACAGAAATATTACGAACAAATAAGTGCGAAAATTCAACAAAA
CCTAAGCTAAAGAACTATAACTAAGTGAATAACAAACATTATAAGTGAATTAAATTAATA
AGTGAACAAACAACAAACACAAACACAAAGCTCAGACCTGGAATACAAACTAATAGTGGA
AATCAAGAACCCATAGTGAAAACCAAAACCCTATCCAAAACATAAACCTAAAGTTCGACC
AGAGACAAAAACCTACAGTAAAAACTTGAACTTTATCGAAAAACGAAACCTATCCGAAAC
TGCAAACCTTACCCAGAACGTGAACCTTACCTAAAACATTAAATAACAATAAATACAACA
ACAACAATGGCAACAGCAAGCCCTATAATACTATCCGACTCAAATATGAGTCAGGTCGAG
AGACAGATAAATGCTGTCGAAATCTTCAATGGAGACCCGAATACTCTACATACCTTTATA
ACTCGCATCGACTTCATTCTGGCCTTATACCAAACTACTGACGAAAGGCAGAAGTTGATA
ATTTATGGACACATCGAACGCAATATCAGCGGCGACGTCATCCGTACTCTCGGGACCAAC
AACTTTACCAGCTGGATTGAACTAAGGACCAGATTGATCCTATATTACAAACCCCAGGCA
CCGAGTCATCAACTTTTGGAGGATTTTCGGAACATTCAATACAAAGGCAACATCAGGCAG
TTTCTGGAGGAAGCCGAGAAAAGACGACAAGTTTTAATGAGTAAGTTAGAACTAGAAAAT
AACTCAGCTGAAACCGCCTTAAAATCGTTTCGGACCTAATCAAACTTACACACCGAATAA
CTTCCCTCCAACTGGGAACACACAAACCAACAACCCGGTAAAAAGACAACGACCATCAGA
CAGCGGACAGACTAAAATGAGCATAGAAGAACTAAGATACCAAGAAATGGTATCAAACCA
ACCCGAATACCCTTACCATTATTACTATCCATACTACCCAGATAACTTCCAACCACAACC
ATATCCTTATCAAATGGGTTATATCCCAGACCCAACTCAAATCCCTTTCGAACAAGATCA
TGACACTTCGGACAAAACACAACAAGAACAGACAGCACCAAACGATGACGAATCAGACAA
TACCAAAGAAGCAGAAAATTTTCGGCTAGTTGCCCCGGATCAAACCAATATATAATTATT
AAACATAATGACATAGACTTAAAGTGCCTAATTGACACTGGATCCACCATAAACATGCTT
ACTTGGAACATTTTCGAAACACCTATACAACAAACCAACCACCTAATTCATACAAGTAAT
GGCTCGGTAACTATTAACGAGACCACCACTATACCACCCAATAACTACTTTCCTATTGCT
CAGGAGTTTCTAATTCACAAATTCTCAGATCATTATGATATGCTGATTGGACGCAAATTG
TTGTCTAAAGCTAAAGCCATAATAGATTATCAAAAGAAAACTGCCACCCTCTTCAACAAA
GTCTATAAAATAAAAGACACTGAAAAACTTACAGACCAAAATCATGCTCAAGTAGACTCT
TCGTTCCCACAAGACCCTACCTTTTTAGAAACCTCCACACTTCAGGAGAATCTGTTCCGA
CTAAACCATTTAAATGCAGAAGAAAAATACAAATTAACAAACTTACTGACAAGATTCAAA
GACATTCAGTTTCACGAGGGCGACAAACTTAGCTTCACAAACCAAGAAAAACATACAATT
AATACCACACATAATATTCCAGTTTACTCTAAAATGTATAGCTTCCAACAATCATACGAA
CAAGAAGTAGAAAGACAAATTCAAGAAATGTTAGAACAAGGCATCATTCGAGAAAGCAAC
TCACCGTACTGCAGCCCCATCTGGGTAGTACCAAAAAAATTAGATGCTTCCGGACAGCAG
AAACTTCGAATAGTCATAGACTACAGGAAGCTGAATGAAATAACAATAAATGACCGATAC
CCTATGCCAAATATAGACGAAATACTAGGAAAATTAGGGAGGTCTAATTACTTTACCACC
ATAGACCTGGCAAAAGGCTTCCATCAAATAGAGATGGATTCAGAATCAATAGCCAAAACG
GCTTTCTCTACTAAATACGGACATTACGAATATACTAGAATGCCATTTGGGCTTAAAAAC
GCCCCAGCTACCTTCCAACGCTGCATGAATAACCTACTTCGTCCGCTTTTAAATAAAAAT
TGTTTAGTATATCTAGACGATATCATTGTCTTTTCTACCTCTCTAGAGGAACACCTTCAA
TCCCTTGAAGCAGTCTTCGAGAAATTATCTCAAGCCAACCTTAAACTACAGCTAGATAAA
TGTGAATTCCTAAGACAAGAAACTACCTTTCTAGGACACGTTATCACTAAAGACGGAATT
AAACCAAATCCCGAAAAAATCAAAGCTATACAAGATTACCCACTTCCATCTAAACCTAAA
GAAATTAAAGCATTCCTTGGAATCACAGGATACTACAGGAAATTCATACCCAACTTCTCT
GACATAGCGAAACCACTGACTAAATGTCTCAAAAAGGGAGTAAAAATAGATACAAAACAT
AAAGAATATATAGAAGCATTTCAAAAATTAAAATTACTTATTTCCGAAGACCCCATATTA
AAAATACCAAATTTTGAAAGAAAATTTGTATTAACAACTGACGCAAGCAATGTAGCATTA
GGTGCTGTTCTATCTCAAGATGGACATCCCATTAGCTACATTAGCAGGACCCTAAACGAA
CATGAAGTTAATTACAGTGCTATAGAAAAAGAACTACTAGCAATAGTTTGGGCCACAAAG
ACCTTTAGACACTACCTGTTAGGACGACATTTCGAAATAGCTTCTGACCATCAACCATTG
TGCTGGCTACACAAATTAAAAGAACCTAACTCAAAGCTGACTAGGTGGAAGATTAGATTA
TCCGAGTACGACTTCGATATAAAATATATCAAAGGAAAGGAAAACCATGTCGCAGACGCA
CTGTCTAGAATCAAAATAGAACAAGCATTTTTCGGAGAATCTACGCAACATAGCGCAGAA
GAAGATAATAGCGACTTAATAGGGTTGTCCGAAAAAGCCATTAATTACCATAAAAGACAA
ATTATTTTCTCAAAAGGTCCCAATAGTAGTATAGAACACGAAACTTATTTCAAAAAACAA
ATCATACACATTTCCTACAAAGAAATGACCCTAGAAGCAGCCAAACAATATCTACTCAAT
CACTTTTGCTCAAAGAATAGCGCTCTTTACATCGAAAGCGATGCAGACTTCGAAATGATC
CAAAATGCATACACAACAACAATGAATCCGAAATGTACAAAAATTTTCCGAAGCCTCGTT
TTATTAAAAAACATCCCTACTTATGCAAGTTTTAAGGAACTAATTCTAAACACCCACGAA
AAGCTCTTACACCCCGGAATTCAAAAAACTGTAAAACTCTTTAGTGAGAATTATTACTTC
CCCAATAGCCAACTCCTTATCCAGAATATAATCAACGAATGTCAAGTCTGCAACCTAGCC
AAAACAGAACACCGTAACACGGAAATGCCAATGAAAATTACCCCTAAACCCGAACATTGT
CGTGATAAGTTCGTAATAGACATCTATTCTTCCGAAGGAAACCATTATCTGAGCTGTATC
GATATTTACTCTAAATTCGCCACCCTTGAACAGATTAAGACAAAAGACTGGGTAGAATGC
AAAAATGCCTTAATGCGCATATTTAATCAATTAGGGAAACCTAAACTTCTCAAAGCAGAT
CGAGATGGTGCATTCTCCAGCCTAGCCCTCAAACGTTGGCTCGAAACCGAAGAAGTAGAG
TTACAACTTAATACTACAAAAACAGGTGTCGCTGACATAGAGAGACTCCACAAAACTATA
AACGAAAAAATCCGCATCATAAAAAACTCTGACGACAACGAGACCAAATTAAGTAAAATA
GAAACAATCCTTTACATTTACAACCACAAGACCAAACACGATACTACCGGACAAACCCCT
GCTCACATATTCATTTACGCCGGACAACCTAACTTAGATACACAAAACAATAAAGAAAAG
AAAATTAACGAAATAAATAAGAATAGAACTGAATATAATGTCGACACCAGATACAGAAAA
GGACCATTACAAAAAGGAAAATTAGAAGCCCCTTTCAAATTAACAAAGAACGTCGAACAA
ACCGACGAAGACCATTACAAAATTACTAACAGAAACAGAGAGACACATTACTATAAGACC
CAATTTAAAAAACAGAAGAAAACTAATCAACTTCCCATTTTACAGGCCCCTTGTTCACCA
TAATACTTTTTCTTACTCTTACAAAACTATGCCAAGCCCAGCAACTCCAAATAAACAACA
TCGACACCGACCACGGATATCTCCTATTCTCTGACAAACCTATTCAAATCCCTTCAGAAT
ACGAACACCACTGTCTCCGCATAAACCTCTTGGATATAGACAACCTAACTCACTATTTTA
ACACTAAAGTAACCAACTATACACATATCCCCCAAATTAAACTTCTACACAATAAAATGT
TAAGGGAACTTAACGCTATAACGTTACACCAGACAAATAGACAGAAACGCGGACTAATCA
ACATAATGGGATCTGCATTTAAATACCTTTTCGGGACACTAGACAATAACGACCGGATAC
AAATTCATAACCAATTAGAGTCCGCGACAAAAAAAAAACTCAATTAACATACACGAAATG
AGCGACATAATTCAACTTATCAATAGTAACATGCAAAAGATCAAAGAATTTGAAGACGAA
CATAATAACAGAGAACAAATGCTATACGAACTAATACAATTTACCGAATACATTGAAGAC
ATCGCAATGGGAATGCAACTCTCACGACTAGGACTGTTTAACCCAAAATTACTTAACTAT
GACAAATTAGAAAACGTTGACAGTAGCAACATACTACAGACTAAAACCTCAACCTGGATC
AACACTAACCAACTACTTATCATAGCTCATATCCCTACTAAACAAAAAACCATTCATACT
ATTAACATAATACCCTATCCAGATAATAATGGCTATCAACTTGATCATATAGACAAAGAC
ACTTATTTCGAAGAACAAGATAAAATTTATAACCAGAACTATCAAGAAATTAACAACGAA
TGTATCAAAAATATTATTAAAAGAACAAATCCAATATGTAACTTTGTCCCTATAACAGTC
GAACAAATAATTAAGTATGTAGAACCAAATAGTATCATCACTTGGAATCTAAACAACACT
ATCATAGAACAAAAATTGCCAAGAAATAAATAAAAATGTAACGGTTAACGGCAACAAAAT
AATAACAATAAAACAATGTAAAATCAAAATAGGAAACATAATACTTAACGAAAACAAGCT
AAAAACCCCGAGATAAACCTTACCCCATTGTACACACCCTTAAGCCTAATAAAAATAAAA
CCAATAGAACATAAGGACATTGTACAATTAATATCAAATAATAATATCACAGTTTGTATA
ATAGTATCAATCATAAGCCTCACATCTTGTATTGCTTGTATTTACTTAAAACTAAAAAAC
AAAATAATCATTGAATCACAAGATGCAAATCCAACTGCATCACCAAGATTGCGGGCATCA
ACACCAATAGAAGGAGTGGAAGCATAAGCTTCCCTTTTAAAGGGAGGGAAGTAACATAAT
ATGCTTCTCATATTACGTTTACAT
>Dmelanogaster-B-R544-Map6_reversed#LTR/Gypsy
TAAGTTAACTAAGTTAACCGGACTGATCGTCCGCACACCAGCACCGGTCAAATTGCTGAC
CAAGCATTTGGCCGGAAGCTCATGCATAGCCGGCAGAAGCTCTGCGCATTGGCAGAGGCC
GCTATGATGTTTTTCCCTTTGTTAGCTTATAGTCAGTTCGTTTTGGATATTCAAAGAATA
AAGAGCAATCGCTCATAAAGCTTACTCCGGCAACTGTCGTTATCATTATAAATTACCATA
GCTATCTGAGTCCCTAGGCCAGAAGCCAAAAGGAAGACAGTCATCTTCCCAACATAATCA
GCGTAACTCTTCAAGTGAACTTACTACCTCCTACTCCCGTACGAGGAGCACCTGAAGATA
ATCAGCCAACCGACAACATACCAGTGACAGCGGCGAGAGATCCCCTCTACGGCTCTTCAC
ACTTACCTTGACTACCAGTGACCCAGTGACTGCGGCGAGGGATCCCCTCTGCAGTACCCC
ACACTTATATTAATTGGCACCCAACTCCAGGAACCCACACCACTACCCTGAATCATGTAA
GTGGGATTCTCAACTTAAACACTACTCCAAACTGCGTCTAGAATTTTAAAATATTTAAAA
TATTTGTGCGAGTTACATAAATAAATTAAGAAAATCGGCATTTCCACTACAATAAACGTT
TATATGTGTTGCGAATTAAAATTATGTTACTGTTATGAAGTTTAAATATCGAATTTTGAT
TTGTGGTTGACTTTGCAATCCATATTGTGTGCATTTCGTTCCGCCTTCGCACATCCGCGG
GACACTGTCGTTTCATTCGAAATTTAATTCGCTACATTGGCTTCACAGCCCTTTCAAGCT
TTGTTGTTTTTGACCCACTCCACTTCGCTACCCGATACTGGCGCATGCATTGCTGTGACA
ATTTTGTGCCTTTTATTTATCTCTTTGTCTTTGCTGTGGCAATTTTTGTCTTTGTATATT
TGTTTGCCTTATTGGAGACCCGCTCCCCGCAGGCCCTTCACCTTATCGTTACTTAGCTAG
GCAGTGGCTCTGCTCGTTGAGTCTTCGTCCAATGCCTTCAAAGCGGCGACTCAGCCCCCG
CGACCCCCTTGCCGTACTGTTTGGCCCCACGGGCACAACGGCCTGAGTATTCACATACAT
AGCTACCCATGAGCGAGTCATTCCGACAATATAGGAATTCTAAAAAGTGCGCTAGCGACT
CAGAGTCCGAAAGCGACGATTCGACAGAAAACTCTGTACGTAAAAACACCCCAACTAACG
CATTCACTGCATATAAAATGTCTCTCGAAACGGAACAAATTAAAGCTCTCATAAGGGCAT
TACAAGAGCAAGCCTTAGAGAGTCAACGCAGGGAGGCTGACTTGCGTAAAACAATTCAAG
ATCTGGCCGGCCAGGTCGCGGCCATACAGATTGCCCCTGCCCGGGCAGAAGCTCCCCCAA
TCAAGGTTTACAGACCAGTAGAAATCACCGGACTGGTCCCTTGTGGGGAAACATTGGATG
CCGTTAAATGTCTTCCAGACTTTATGGGGACACAGGAGACATACGTCTCCTGGCGGCAAG
CGGCAAATGCCGCTTACCATATGTTCAGGAAATATGAGGATAGTTCGCGGCACTATCAAG
CTGTGGTCATCATCAGGAGCAAAGTTAAAGGCCCTGCTGATGCAGTTCTGTCGTCCTTTG
GGACTATACTGAATTTCGATGCGATCATAAGTCGCCTCGATTTCACGTATAGTGACAAAC
GCCCGATACACGTTATCGAGCAGGAGCTAGGCACCCTCAGACAGGGAAGCCTGACGCTCC
TCCAGTATTATGATGAGGTCGAGAAAAAACTCACCTTACTCACCAATAAGGCGACTATGT
CTTATGAAGCGTCGGCAGCAACGGTGCTGTGTGAGAAGTTCCGAGATGATGCTTTGAGAG
TTTTTGTCTCGGGGCTCAGGCGCAACCTCACAGACGTGCTATTCGCGGCAAAGCCTAAGG
ACATGCCGTCAGCGCTCGCCCTGGCGCAAGAAGTAGAGTCCAATCATGAGCGGTACACTT
TTGCAACTTCATTTGCACGAAGCCAAGAGGATAGGGACCACAAGCAATATCCCAAAGTGC
AGGAGCGCCAACGGGCCCCCCCACAAGCCGGCTCGCAGGGAAGTGCTGGGAAGAACCCGC
ACTTTACTAAGCAGCATAGAGCACAGGTGCACTCCGCTCCACGTAGCGACCGAATGGCCC
GAGAGAACACGCCAGAACCCATGGACGTTGACCCGTCGTTGTCCAGGATGCAGCCATCTC
ACGCCCCGGCTTACCCGAAATCGAAGCCGGCCGCGTCTGGCCGTTCGGTCCCACCAAAAA
GGCAAAGGGTCAACCATGTTGCCCAGGCCTCTGATGATTCGGACAAGGTTTATAACACCG
CAGCCTCCAGTGCAGCAGTTAAAGTCGACGACGATTCCATCCTAGAGTATGACTCGGATA
CCATTAATTTTTTAGGGGAAAGTCCCTGCTACCCGTCATCAGACGAAGAGTAGCGGGGAT
CGACATGAAACTACTGGTTGATACGGGCGCGGCAAAAAATTTTATCCGACCATTTAAGGG
GTTGAAAGGCGTCCGCCCGGTGCAGTCCCCATTTACAATCCATTCGATTCATGGTGTGAC
TACAATAACTAAGAAATGTTTTGTGTCCATTTTTAATCTTAAAGCTACCTTTTTTTTATT
ACCAGACTTGACCTCCTTTGACGCGATCGTTGGCCTAGACCTGTTAAAACAGGCCGGCGC
GTCGCTTTGCCTAGCTTCCGGCAAGCTCAAATGGGGCTCCGGAGCAGAGCAAATTGACTT
TCATACTTGCCCCGATGTCAATTTCACCAAAGTAGATTGCTCGGACGCACCGCCCTTAAT
TAAGGGTGCTTTTTTAAAAATGCTCGGGAATAGGAAAAAAGCTTTTGCTGATCCTAATGA
GGCTCTTCCTTACAATACGTCGGTGGTAGCCACCATCCGGACGGTTGATGAGGAGCCCAT
TTATGCCAAGTTATACCCATATCCCATGGGAGCAGCTGACTTCGTCAACGGCGAAATTCA
GGAACTGCTTAAAAATGGCATAATCCAAAAGTCAAAGTCCCCCTACAATAACCCAATATG
GGTCGTAGACAAAAAGGGCACTGACGATGCGGGCAATAAAAAAATGCGCTTGGTGCTGGA
CTTTCGAAAACTTAACGAAAGGACGGTACCAGACAGATACCCCATGCCAAATATCTCTAT
GATATTGGGGAATCTCGGCAAGGCCAAATACTTCACGACCCTCGATCTGAAGTCTGGCTA
CCACCAAATCACGCTCGCAGAACGCGACCGTGAAAAGACATCGTTCGCAGTAAACGGAGG
GAAGTATGAGTTCCGAAGGCTGCCATTCGGACTCAGGAATGCTGCAAGCATCTTCCAAAG
AACAATTGACGATATTCTGCGAGAGCAGATCGGAAAGTTCTGCTACGTTTACGTCGATGA
CGTCATCATCTTTTCGGAAGATGAAAACGCCCATGTCAAGCATGTAGATTGGGTTCTGAA
GAGCCTGTACGATGCTAACATGAGAATATCGGCAGAAAAGTCACGTTTTTTTAAGAAAAG
CGTGAGCTTCCTGGGGTTCATCGTCACCAACAATGGGGCGGCGACTGACCCAGAAAAGGT
TAAGGCCATAAAGGAATTTCCGGAACCCAAAAACGTATTTGAGGTAAGGTCATTCTTGGG
CTTAGCCAGCTATTATCGTTGCTTTATCAAAGACTTCGCATCAATAGCTAGGCCCATTTC
AGACATATTGAAGGGCGAGAACGGTAGTGTTAGCCGACACAGGTCCAGGAGTATCCAGGT
AGAATTTTCCGAAGCGCAACAACGTGCCTTCGAAAAGCTACGCAATATCCTGGCGTCTGA
GGACGTCATCCTGAGATACCCTGATTACAAAAAAGCGTTTGATCTAACGACAGACGCTTC
GGCCTACGGCATTGGCGCAGTGCTGTCCCAGGAGGGACGTCCCATTACAATGATCTCAAG
GACATTGTCTGACAGAGAGGTTAACTATGCTACCAACGAAAGGGAGCTGTTAGCCATAGT
CTGGGCACTGGCTAAGTTGCGGCACTACCTGTATGCGGTTAAAGAGATAAACATCTTTAC
CGATCACCAACCTCTGACGTTCGCGGTATCGGAGTCCAATCCGAACGCCAAAATTAAGAG
ATGGAAAGCACGCATCGACGAGTCCGGCGCACGAATTTTTTACAAGCCTGGGAAAAACAA
CCTCGTTGCAGATGCCCTCTCGAGACAACAACTCAACGTTGTTGAAGAGCAAGAACCGGA
GTCGTGCGCGGCCACGATTCACAGCGAACTTTCGCTTACGCACACGATCGAGTCCACGGA
CAAACCCGTGAATTGCTTCCAGAACCAGATAATTTTGGAAGAGGCGCGCTCCCATTGGAA
ACGCACTTTTATATTATTTGGGAATAAGAGGCGGCACTCGATCAATTTCTCGTGCAAACA
AGCTTTGCTGGAGGAACTCGCCAACATCATTATCCCTAATGGTGTAAACGCCTTCCACTG
TGATCTTCACACGCTGGCGCTAATCCAGGACGACGTAGTTCGACAGTTTCCAGCCACGAA
ATTCTGGCATTGTAAGAATAGGGTCACCGACATCTTCGCGATGCAGGAGAGAAAAGAAAT
CCTCACCGTCGAGCACAACAGAGCTCACAGGTCGGCCCAAGAAAACGTGAAACAAGTACT
CTCCGAGTACTACTTCCCGAAAATGACCAAATTGGCGAGCGAAATAGCAGCCAATTGCAA
AACTTGCGCAAAGGCGAAGTATGACAGACATCCGAAGAAGCAGGAGCTCGGTGAGACACC
AGTCCCGACCCACGTAGGAGAAATATTGCACATCGATATTTTCTCAACGGATAAAAAATA
CTTTCTCACCTGTGTTGACAAGTTTTCTAAATTCGCCATGGTACAGCCGATTCTGTCTAG
AACCATAGAGGATTTGAAAGCACCCCTTTTACAACTTATGAATGTTTTCCCCAAAGCCAA
AACCATCTACTGCGACAATGAACCATCATTGAAATCGCAGACAATAGTGGCTATGCTGGA
AAACCATTTTGGCGTCAGCATTTCGAATGCACCGCCCCTACATAGCGTCTCAAACGGACA
GGTGGAACGATTCCACAGCACGTTAATTGAGCTCGCCAGATGCCTAAAAATCGACAAAGG
CATAAGTGACACAGTGGAATTGGTCTTGCTGGCCACAGCCAGATATAACAAGTCCATCCA
CTCTGTCATCAATAAAAAACCGGCCGAAGTCATGCGGGCAGATCCGGACGATCCACATAC
CGATGTCCAAGAAAAAATCAAAAACGCCCAGATTTTGACAAGAAAACGAGAGAACGCTTC
TCGGCAGAACAGAGTGTTCCAGGTCGGCGACAAAGTCCTAGTAAAGTCAAACAGACGATT
AGGCAACAAACTTACTCCTTTATGTGAGGAGAAGACCATCGAGGCAGACTTGGGGACCAC
AGTCCTTATTAAAGGGAGGGTGGTCCATAAAGACAACCTCAAGTGACCCAAGCAGAGCCT
AGCCGCGGCTCCCTCGGAGGCACACTTTTATTCTTCCAATTTGTAGCCACTCGGCATAAG
TTTTTTCATTGTTTTTATAGCCGCTTGGCATAAGTTTTTTATTTTTAGCCACTTGGCATA
TTTTTTATATATTTTCGCTATTATTGGTGGTGGGCAACTCCATTCCGAACAAGTAATAAT
TTATCACACACGTTACAGGTCGCTCCCAACCCTTCTTCTTTGTTTCCTGGCCACGACATC
GGCCCACATTACTGACTATTCCCGAGCGAATTACATTCCCGTCATTGACGGTAAAGTCTT
AGTCTGGGAGGAATTCGCCTATGTCAGACACTCGGCTAACCTCTCCGAGTATAGGCGGGT
AATTGACGAAACCGACAGCATGCTCGATATGTTCCCCCAGTCCCATATGAAGAAGCTCCT
GAGCGTTGATATCGCTCACCTCCGTGACATGCTTGATTCTTTGAGCATCCATCACAGAGT
GGCAAGGAGCCTAGACTTCTTGGGAACTGCGTTAAAGGTTGTCGCAGGGACACCTGACGC
GGAAGACTTCGAGAAAGTCAAGTTCACTGAAGCGCGGCTTGTTGATGCACACAATAGCCA
AATCGAAATAAACACCAAAACACAAATTCGAATTAACGAACTCACTGATACCATAAATAA
ACTTTTAAAAATTTCCAAAAGCGCTCAGATTGATACAGGTCACCTGTATGAAACGCTTTC
TACTCGCAACAGAATCATTGTAATGGAATTGCAAAACTTAATGCTCACTATAACCCTCGC
TAAAATTAACGTAGTGAGTCCAAACTTCTTGGACCACGCAGATCTGGAGAGTGTTTGGGG
CGAGGAGCCCACCAACACCCCCATAAGGGAGATTTTGTCCGTTGCGTCTGTAAAAGTCCT
ACAATCCCTTAACATCTTACACTTTATTATTAAATTCCCCAAGATTATCATGGCGTGCAA
CAAAGTCACTATCCTTCCAGTGGTACACCACGATACGGTGTTAAGGCTGAAAGATAATGT
GGTAGCAGAGTGCAACAGAGAAATACGCACAGTAAAGAATTGCTCCATAACACCAGGGGC
AACATTTTGCCAGTTATCTTCAGTGAGCTCGTGTGCGCAGGAGCTCCACGCTGGGGTCGT
AGCACATTGCGACGCACAGCAGAGTGATCTACATCCGATCACCTACGTCGACGAAGGAAT
AATCGTCATCAATGACAGACCAGCACTCGTGCGTGTGGACAATGGAACGGCCATCCACAT
TAGAGGCACGCACCTCATAACATTCATTGAGAGTGCCATGGTCAACGAGACCGTCTTCTT
TAATCATGACATGGTCCAGAATAGGGCGCCGGGAGTGGCTAATTCCCCAGTCCTTAATAT
CTCGATGAAACACGAGGTCCTGAGCCTCCCATACCTTCACCGTTTAAGTGAAAAGAACTT
GGAGCAAATCAGGAACTTCGAGAAGGACGTCGACGGATACCGACTAAGTCAGATAGCGCT
AGTTGCGGGAGCAATTTTCTGCGCTCTTATCTGCATCGGTTTAACCTGGCAGCGAACCAC
TAGGGCCAAGAAATCTACAGCCCAACTGAAGGAAGTTCTCGCCCAAATAGGGTCAGCCGA
GGGCGGCCTTAATCTTGAGGAGGGAATAGTTAACTAAGTTAACCGGACTGATCGTCCGCA
CACCAGCACCGGTCAAATTGCTGACCAAGCATTTGGCCGGAAGCTCATGCATAGCCGGCA
GAAGCTCTGCGCATTGGCAGAGGCCGCTATGATGTTTTTCCCTTTGTTAGCTTATAGTCA
GTTCGTTTTGGATATTCAAAGAATAAAGAGCAATCGCTCATAAAGCTTACTCCGGCAACT
GTCGTTATCATTATAAATTACCATAGCTATCTGAGTCCCTAGGCCAGAAGCCAAAAGGAA
GACAGTCATCTTCCCAACATAATCAGCGTAACTCTTCAAGTGAACTTACTACCTCCTACT
CCCGTACGAGGAGCACCTGAAGATAATCAGCCAACCGACAACATACCAGTGACAGCGGCG
AGAGATCCCCTCTACGGCTCTTCACACTTACCTTGACTACCAGTGACCCAGTGACTGCGG
CGAGGGATCCCCTCTGCAGTACCCCACACTTATATTAATTTGT
>Dmelanogaster-B-G4135-Map6#LTR/Copia
ATTTAAATCATACCTTCTAAATAAATTTAAAGTGACTGATTTGAAAGAAGTTCCATATTT
TATCGGAATTAAAATTGATAGAAATAGAAGTCAGATATGTCTCAGTCAATCTGCATATAT
AAAGAACGTGTTGAGAAAAATGTAACATGGAAGACTGCAATGCAGTTAGTACTTAAACTA
AACTATGAGGCTCTAAAATTTGTAGAATCTGGTGAGGCACCATGTAGAAACTTGATTGGT
TGTTTGATGTACATGGCTATGTCTTAAAAGAGTTTTAAGGTATTTTAAAGGAACTGTTGA
TTTGAGATTGGGATTTTTGAGAAAAAAGTACAGTTTAGTATTATTGGTAAATATCTGATT
GGGCAGGAAATGAGACAGACAGACGAAGTACTACTGAATATTTTTTTATAATGTTTGAAA
GGTGTTTAGTTTCATGGAACACAATGCAGCAAAAATCTGTCGGAGTTTCATCCACCGAAG
CAGAGTACATGGCCTTATTTGAAGGTGTTGGAGCCTTATAGCTCAAGTCTTTATTGGTAG
AAATTAAACTAGAATTAAAAGGTCCAATAGAGATCTATGATGATAATATAGGTTGTAT
>Dmelanogaster-B-G519-Map19_reversed#LTR/Gypsy
ATAAATATCACCGACGAAAAGGGAATAAGCCGGATGATATCAGGAACTTACCTGGTATCA
TATACCGAAAAAATTAAAATAAACGGCACCCTTTACGTCAACAATATCGGAACATCAAAG
AAGAAAGCCGCAGTTTCAGCCATGGCTCAAGTAAACGTTCTGAGGCACCTAGAGCGCCTT
AGTCTGTCATCAATTCACGGAATGAGCGTTAAAAATCTGCAGCACATCAACCACCTCCAA
TCCCGACTGCCATCAGGCAACACCTGGATCTTTTGCTCTGTCTCCTCCACAGCCTCAATA
ACCCTGGTCATCATCTTTCTTATCTACCGTCTGAAAGCCAAACGTCAACAACCATCTAAG
ACCATTGAATCCGGGGACGACTTCATCTTAAGACAAGGAGGAGTTAACACGAGCAAGTCA
GAGGGGTGCGACGACCCGCCGAAATGCCATCCAAGACCGGATGGACCAACAATAACATCG
GCGACGCTGAGCCAGCCCAGTAACGCATTTCGCTTTAGCGAAAGCGATGTGCAAGGGTCA
GCGTAATGCGAGGCGGGCATGTGCGCGCTGGGTGACCGTCGAAGGCACGGAACTCCAGAC
GGCACGAGGCGCTGACTAAGCGCTCTGCTGGGACCGCTGCCTCCAACCGAAGACTTGGCG
GCCTGAATAAATTTGATTTGCATTTAGTTGGTAAGATACCAGAATTCAGAGCAGTTGGCT
CTAATAAAAAGAACCATTCAATACAAACGTATTTGGTTTAATTTATATAACCACAAAACT
AAACACAATACAACTGGTAGAATACCCGCTGATATTTTCATTTATGCAGGAATACCTGCA
TATGACACCCAAAAGGAGAAACAATCGAAAATAGATCAGTTGAATAGAGATAGACATAGC
TATGAAGTAAATACCAGATATAAACAAGCACCATTGGTAAAAACAACTAACCCATTTAGG
AAAACAGGACACATGGAACAAATAGATGTGAAACATTACGAAGAAACAAATAGAGATGGA
AAAGTTGAACATTATAAATCTAAATTTAAAAAAAAAAGCAAAAGAAAATTAATAGCAGTA
AATACAATTCCAGCTCAACTCCTGAAAATCAAGTGGGGTCCGATATAATATGTTTCGTCC
GTACCGTCCGTGGTCAAAGCCTAGAGGTGAACCCAATACAAGCTAAAAATGAATATCTTA
TATTTAAAACAGGATCAATTAATATACCTATAAATTAATGATGAATATCACTATTTTTCC
GTAAACTTAACAAAAACCGACCAAACTTTTGCAAATTTAATTAACCAAGCCGAAGAATAT
GGTACTATAGCCCAAATCCAATATTTACCTGAAAAATTAGACAGAATAAGAATAATAAAA
CGCAATAAACGTGGTTTAATTAATATTATAGGTACCGCATATAAATACCTTTTTGGCACT
TTAGATCAAAATGACAAAGAAGAATTAGAACAAAAAATAAGCGATCTTTCTCAACATAGT
ATTCAAATT
>Dmelanogaster-B-R554-Map10_reversed#LTR/Gypsy
TAATACAAGAATATATTTTTCTTCTCTCTCTCTCAATAAAGATTGATATAAATATGAAAT
TATAAACACATACTAATGCATCTGTAATTACAGATTCAACACGAATCCATCGTTCATCAT
CTGCAAACAAAAATATTCAACACACAATTAATTAAGTATACATAAAAACACACAATTAAT
TAAGTATACATAAAAACACACAATTAATTAAGTTCACGTACACAGATATACACTATTAAT
TAAATACATACACTTAATTTTTTTTTTTACACAATTACACAGAATTAAGAATTAAAGGAT
TTCTCTAAAAGAGTAAATGTCTAAACTTGCTAAAGTAAAGAAGCTTATTCCGGCGACTAG
AAGTAGTACTCGTTTGAGTGCGAGCTTATCAGACGTTAGGGAAGACCAGGTTGCCCTACC
ACCCAGAATTAGACCTTCTTCGAGTAGTGCACCAAGCACAATGACTAGTTCGTCAGAGAC
AAGTAACTTTTCTTCCCCACCCCCTCCAATTTCCCCTCAGGACATTTGCCTATCCCTAAA
AATTCCGGATGGCATTCGCGACCTTACTCCCTATGATGGAGATCCAACTACCCTAAACGA
ATTTATAAATAATATCGAGGAAATTCTTCTTCTCATTAGAGGCACGGATAAAACTCCGTA
TGGTCAGTTCTTGTTAAGAGCAATAAAAAACAAGATAGAAGGTAAAGCAAAGGCGTTATT
ATTATCATTAGGCATAGGCTTAAACTGGGATGACATCAAAGAAGCATTAATAGGGAAATT
CGCTGACAAAAGAAGCGAAGAAACTCTAAACTTTGAACTTCACGGACTTGTTCACAAGAG
ATTGCCACTGCAGGAATTTTACGAACGAATTTTAGACATCCAAGCAACTTACGGTAGAAC
CATGGAAAACATGGGAATAGAAACAGCAGCACTAAATCTTAAAAAGGAATCTTTTGAAAA
AACATGCTTGTATACGTTTATACACGGCATTAAAGGCCCATTGGGGTCTACTGTCAGAGC
ATTTAGACCTAGGAGTCTCCAAGAAGCCTATGATGTGGCAATTAAGGAAAGGGATATTTT
TATGAGAGAAAATTGGTCTAGACAAACACAGAGTTCGAGATCAAACAATTACAATTATAA
TGGGAGAGATTATCGTAGAAATGACGAACATCGGGTTGAGAAATATAATAAGAAATCGGA
GTTCGACCGAAACATCAGATCTAGGGATCAAAGAGGAAGTTATTCAAAGCCCAGAGACAA
CGACAGAAATTTTAACAAAATGAGGGCTATTATGCCAAAAGAAGAGGACAGAAAACGCTA
TGACAGAGACAATAATTACTCACGAAATCACGGAAATCCGGGACAGCAAAGACAGACCCT
TAACAATATTGAGACAGCAGGTGTACAGGAGTTACATAATATTGATGATAAAAATTTTCA
ATTAAAAGCCTCGTCGGACAGACGGGATACTTAGAAAAATTTAAAGTTGGAGGTTCCTTA
TTGTACATTTTAATTAACTTCGGTCCAACCAGTCCACTAAAATTTCTAGTGGACACAGGT
GCCACTTCTTCCTTCATTAATCCAGAACTTATTGAGGAACATAACCAACAAACCCTAAAT
ACACCAATCTTAATCACAACAGCACTAGGCTCTCATAAAGTAAACAAGATAGCCAAAATA
AAATTATTTACTAAACACAACTGTAACGATACCTTTCCGTTACTTCTCTTCAAATTTCAT
AATTATTTTGACGGTCTTATAGGCATGAACACGTTGAATAAAATTTTAGGAGTAATAGAT
ATACCAAGTAAAATCTTATCAACACCCAAATTCAATTTTGAATTACTGCAGCAAGTAAAA
CAAAAAGCTGAATTATTTAACATAGAAGAAGCATCCAAGATATTGGTAATGCTACCCGTC
ACAATTAAGGAGGGTACATTTTTATTTGAAGACCAAAAGGTTTCAGGAAATTTGTTTATT
ACCGGAGGCCTGTACACGGCCCACAACTATTACAGTTGTATGGAGGTGGTAAACTATTCC
AAGAAGCAAGAAAAATTATACCTAGAAACACCAATAGAGGTAAATCACTTTAACACGGAC
GAATTCTATATAGTAAATGATATTAAAGACTATGGTACGATAAACTCCGAAAAGGAAAAA
GAAAAGTTCAGTACCCTAAGATTAGAACTTTTAAATTCAGAAGAAACAACGGCGTTCAAA
AAATTATGCAAACAATTTCCTAATATATTCTACAAAGAAGGAGACAAATTAACATTCACT
AATAGAGTCAAACATAGCATTAAAACCACTGACGAAATACCAGTACACAAAAGACCTTTC
AGATACAGTCCTGCAGAAAAAACAGAAATAACCGACCAAATTAACAAACTCCTAGAGCAG
GACATAATTAGGCACAGCCATTCACCTTGGAGTGCTCCAGTTTTTCTGGTCCCAAAGAAA
TTGGACGCTTCAAATAAGAAGAAATGGAGACTGGTTGTAGATTTCAGACAATTAAATGAC
AAGACGATCAAAGATAGATACCCAATGCCCAACATCAATGAAATTCTAGACAAACTAGGG
AGAGCTCAGTATTTTTCGGCCCTAGATCTAGCAAGTGGTTACCACCAAATTGAAGTGGAG
CCTAAAGATAGATCGAAAACAGCCTTTTCCGCAGTAGGTGGTCATTTCGAATTCATCCGA
ATGCCATTCGGCTTATCTAATGCACCCGCAACCTTCCAAAGGGTGATGGATAATGTCTTG
GCAGAATTCAATGGCAAATTTTGTCTGATTTATCTCGACGACATAATAGTATTCTCGACG
TCCTTACAAGAACATATCAACCACCTAAGCTCGATCTTCAAAAAACTCACTCTGGCAAAT
TTAAAACTTCAGCCAGATAAATCGGAATTCCTCAAGAAGGAATTAGAATATCTTGGCCAC
ATAGTGACCGAAAAAGGCGTTAAGCCGAATCCAAAGAAAATTGAAACTATTAAAGCCTTC
CCTATGCCTAAAACCAGAAAAGAAATTAAGTCATTCCTGGGGTTGCTGGGGTACTATAGA
AGATTTATCAGAGATTTTGCCAAAATCACTAAACCTCTAACTCAGCAACTTAAAGGAAAG
TCAGACGTGACCATCGACGATAACTATATTAAAACATTTGAATTTTGTAAAACACTCTTA
TGTAATGACCCCATACTACAGTATCCCGACTTCACTAAATCGTTTATTTTAACAACAGAT
GCTAGTAATGTAGCAATAGGAGCAGTGTTGTCCCAAGGAACTGTAGGAAATGATAGACCT
ATAGCATATGCAAGTAGGACACTATCGGAGTCCGAAACGCATTATGCCACCATAAAAAAA
GAATTACTGGCAATAGTGTGGGCAGTGAAATATTTTCGACCATACTTATTTGGAAACAAA
TTTCTACTGGTCACTGATCACAAGCCTTTAGTTTGGTTAAAAAACCTAAAAGAGCCTAAT
TCCATGTTAGTGAGATGGAAACTCCAACTCTTAGAATATGACTGTGAAGTCATTTATAAA
AAAGGTTCTCAAAACGTGGTGGCAGATGCATTAAGCAGAATTGTTGTCGAACTCAACACT
AATGAAGCCAGACCAATAACCTCAGATACAGAAATTTTAACCTCTAACAGACCAATAAAT
GAATTTGCAATTCAGATCATATTAAAGATTGCAGATTGTGCAAACGACTTATTGGAAACA
CCTTTTAAAAATAAACTCAGACGAATTATTTCCAGACCTCTGTTCGACGATCAGACAATG
ATAGACGTATTAAAAACGGCACTAAGATCAAATAAGACGCATGCAATTTATACCACTGAT
ACAATTTTCGAATCAGTGCAAAAAATTTATGCAGCATTTTTCGCTCCAAGTAAATCATAT
AAAATTATAAGGTGTACAACATATTTAGATGAACTCCGAACACCAGAAGAACAGGTCGAA
TACATATCTGACTACCATATCAAGAACAACCATAGGGGCATTGACGAAACCGTTAGTCAT
ATTAAACGACAGATTTATTTCCCCTGTTTAAAAGAGAGGGTTTCCCAACTGATAAACAAA
TGCGACATTTGTCAAACCCTCAAATATGATAGACAACCTCAGAAACCAATATTTCAGCTA
ACAGAAACACCTAATAAACCACTAGACATTGTACACATAGATCTATACTCAATTAACAAT
AAAACCATTTTAACAATAATAGACAAATTTTCAAAATTTGCAGAAGGTTACACTATTCCA
TCTCGAGATTCCATTAACATCACTAAACATATGATGTTCTTCTTCAAGACCCATGGTATT
CCCAAAACAATAGTTTGCGATCAAGGCCCCGAATTTGCAGGAATTATTTTCAAAGAATTG
TGTAATCAATACAATATAACTTTACATGTAACATCTTTTCAACAATCAAGTAGTAATGCC
CCAGTTGAAAGATTACATTCATCGTTGACGGAAATTTATAGGATAATTTTCGAAAAGAAA
AAGGCATTAAAACTCAACCTAGACCATGATTGTATCCTAACAGAAACATTTATAACGTAC
AACAACGCCATACACTCGTCTACAAAATTGACTCCATATGAAGTTTTTACAGGACGAACC
CATATTTTCGAACAAAATTATAAGGCAGTCAGTCAACAAGACTACATGAGGGAACTGGAA
AGTTATAAGAACAACTTATATGTAGAAGTAAAGGAAGAATTTGAAAGTCAAAAACTCAAC
AAAATTCTAAAACTAAATGAGGACAGAGTATTACCAATAGCGGTACAGGAAGGAGATACT
GTTTTTAGAAAGGAAAATAGGAGAAATAAGCTAACACCCAGATTTACCCAACACAAAGTA
GCTGATGATAACGGGGTAACCTTTACAACGAACAAAAGACAGAAAATACATAAATCAAAA
ATTAAAAAAAGAATCAGACAAAATAGTAGATAAATATATAATAATATCATTTCAGGTTAT
ACATGATAGCAGCTCAACTGCTCCATGTTCAACATGTTAAGGAAAATACCCCCCTAGCAG
AGATCAAACTGGGAGAAGCAAGGACCATTAAAACATATAGTTCAGTGGCCCATGTAATAG
AACTAACGGAGTTAAAAAATAATTTGAATAAATTAGAATCAAGTCTACAAAATTTACAAG
ATGAAGACTCTAATGATTCAATAACACCCATACAAAGAAAGATAGACCAAGCAAGAGAAA
AGATCTATTCCTTGACCCCAAACCGAAGAGAAAAGAGAGGCTTAATAGACGGTCTAGGTA
ATGTTATAAAGAAAGTAACTGGGAACATGGACGCAGAGGACGCAGCTAAAATCGAGACAA
AATTTAAGCAAGTATTTGAAAATGAAGAAAACATTAACAAGAACCTCGGGCAACAAATTT
CTTATAACAACGACATAATCGTAAATTTTAATAATATGTCTGATCATTTTTATAAAGAAC
AGGAGAAAATTGAGAGGTACATTAATAACTTTAAAAATGGCATTTCTAAGGAATTAATAG
TAGAAGATAAGAAAATTAGAATTTTACAAATATTGAATATAATAAATAATAATATAGATA
TTCTCCAAAACCACATACATGATATAGCTGAAAGTATACTATTGGCTAAATTCAAAATAA
TTCCCAATTTTATTTTACCTATACAAGAATTGAAAGATATTGCACAGATTTTTAAACTTC
AAAATTTTTCTATTAATTCAGAAGAGCATATTTACAGACTACTCAACATAGAGATAGAAT
CCAAAAAAACAAAAATAATATTTCATATAAAGATTCCAATATTTGATAAGTACACTTACA
CACTTTCTCACCTAATTAAATTACCTATCAATGGCACGAATTTTCTCACTCTACCCAAAT
ATATATTGTACGATGATAAATTTAATTATATGTTAAGTTTTCAAGAAAAATGTTCAAGAA
TACATGGCACTTACATCTGCGACCCCGGAACTGCGGAAAGTAACATGGACAACAGGGAGT
GCGTGAAACAAGTGCTGCAAGGAATGAACCCTGTTTGCGAGGCAAAGATTATCAACACGG
ACGAGGCGGTAGTAGAACCGGAACAACAGTGGATTGTCATTATCAGCAAGAATCAACTAA
GGGCTGAACCAAGTTGTGCTGAACCGTTCACTATTGAGGGAACGACGATTATCAATCACA
TAAACTGTTCCATATTTATAGACGGTACCAAATACGATGACAGCGAATTGTTCTACCAAG
AAAGGATTAAATTATCACTACCAGTAACGAAGAACATATCTATAAATGCAACATCGGAGG
ATTTAAGCCTAAGCAAAATAGTACTGCATCTTCAAGAGAATAAAGCTAAAATATTCCAAG
TCAAGGAATCTACGATTAACCTTCGATTCATAACCTACGCATCAAGTATCATCCTGGTCA
TATTTATACTGTATGCTTTAGCAGTAAGGAGAAACACTACTTACCTGCCCAACCCTGTTA
CCTCAGTCAACTACGTTCCGTCTATTCCTTCGTTATGGCCGTCACTTTATTCAAGGGGGG
GAGGAGTTACCACATCTACATCTACTTCCCCACCCCCTAAACCTCCACGCCAGAACCATT
AGTTCGTTGGCCCACATCTGACCACATCAGCAGTCCACGCCACTACTTCCCCACCCCCCT
AAACCTCCACGCTGAGCCGCTAGTTCGTTGTCCCCTCATGTTGCAACAGTGTAGGCGGAA
ACAGCGCAGCAAAACGGAGGCATTCCCCAAATCCGCTGGGTCAGCAGATTCGCGACAACA
CAGAGCCATACATAATACTTGATTCTCCTTTGTAATAAGTCAGTCTTAAGCTACACTCGA
TGAGAGTGAGATCTAAATAAAATCACAACCTTAAAGGGAAATACCTTTTTAATTAAAATC
GGGAAGAAACAATAGAGGGAAAAGAAACACAAAGGACCACAGAAGGAAGACACTGGAAGG
CTTCACTCGTTAATTGGCGCAGTCGGAAACTGGACCTGATGCAGCTCCTTTTCATCACAA
TTGTACTTAAGTGAGTAGAGTGAGAGAATAAAGAATAATAAAATGCCAATACACAAAATG
AATTGCCACAACACACAAAATACACAACAAATAAATAAGCGAGTTAAAAAGATGCAATCA
TATTTAATGAAAATTACATAACTAAAGAAATTTTTATAAAAGAAGAAATTAAATATCTAA
TCATGTAAAAGTTCAAATAGAACAATTATAGTGATTAAACAAAATATAAAAATCTTGGTA
AAATGATTTAGACAAATCAGAAAATATTAAAAATATATTTATGTTGTGAATCAGAATATA
CAAGTGAGTGATTGAGGCTCGTATGTTGGAGCGTAGTTAGTGGATCGCGTCAAACTTGTG
TGAAAGTTGGCCTCAGCGGTTGGGTTGATGTTTGAACAGATCGCTGACGGTTTAATTCAA
ATTCGAAGGCAACTCAACAGCGACGATACACTGGCGTGTCTAGCGGTTGGGTTGATGTTC
GAACAAGTTGCGCTAGTTGTCAATACATGTCGAGACAGCTCAACGGCGACGATACACTGG
CGTGTCTAGCGGTTGGGTTGAAACTCGAACAAGTTGCGCTAGTTGTCGATTGCACTTCGA
AGACAGTTCAGCAGTGACGATACACTGGCGTGTCTAGTTGTTGGACTGATGTTCGAAGAG
GTTGCACTAGTTGTTCATAAGAAACAATTGGTTCGACGGCATTCGTGACGTGGTTGACCC
TCAATTATTAGACTGATTCAATCGACATTGGTATTCAGGGCGAATATCCAATGCGGCAAC
AAAACGATCCATCAAACCTGTATGAGATAAAAAACACCTACGGCCTGATTTAGGCAAACA
ATCCAACAAATTAAGACAAAATAAT
>Dmelanogaster-B-R764-Map3#LTR/TRIM
TTATTTATTATTATTATTTATTATTTATTATTTATTATTTATTATTTATTATTTATTATT
TATTATTTATTATTTATTATTTATTATTTTATTATTTATTATTTATTATTTATTATTTTA
TTTATTTATTATTTATTATTTATTATTTATTATTTATTATTTATTATTTATTATTTATTA
TTTATTATTTATTATTTATTATTTATTATTTATTATTTATTATTTATTATTTATTATTTA
TTATTTATTATTTATTATTATTTATTATTTATTATTTATTATTTATTATTATTATTATTA
TTTATTATTTATTATTATTATTTATTATTTATTATTTATTATTTATTATTATTATTATTA
TTTATTATTTATTATTTATTATTTATTATTATTATTATTATTATTATTTATTATTTATTA
TTATTTATTTTATTATTTATTATTTATTATTTATTATTTATTATATTATTTATTATTTAT
TATTTATTATTTATTATTTATTATTTATTATTTATTATTATTATTTATTATTTATTATTT
ATTATTTATTATTTATTATTTATTATTTATTATTATTATTTATTATTATTATTATTATTT
ATTATTTATTATTTATTATTTATTATTTATTATTTATTATTTATTATTTATTATTTATTA
TTTATTATTTATTATTTATTATTTATTATTTATTTTATTATTTATTATTTATTATTTATT
ATTTATTATTTATTATTTTTATTATTTATTATTTATTATTTATTATTTATTATTTATTAT
TTATTATTTATTATTTATTATTTATTATTTATTATTTATTATTTATTATTTATTATTTAT
TATTTATTATTTATTATTTATTATTTATTATTTATTATTTATTATTTATTATTTTATTAT
TATTATTTATTATTTATTATTTATTATTTATTATTTATTATTTATTATTTATTATTTATT
ATTTATTATTTATTATTTATTATTTATTATTTATTATTTATTATTTATTATTTATTATTT
ATTATTTATTATTTATTATTTATTATTTATTATTATTATTATTTATTATTTATTATTTAT
TATTTATTATTTATTATTTATTATTTATTATTTATTATTTATTATTATTATTTATTATTT
ATTATTTATTATTTATTATTTATTATTATATTATTTATTATTTATTATTTATTATTTATT
ATTATTATTTATTATTTATTATTTATTATTTATTATTTATTATTTATTATTTATTATTTA
TTATTTATTATTATTATTTATTATTTATTATTTATTATTTATTATTTATTATTTATTATT
TATTATTTATTATTTATTATTATTTATTATTTATTATTTATTATTTATTATTTATTATTT
ATTATTTATTATTTATTATTTATTATTTATTATTTATTATTTATTATTTATTATTTATTA
TTTATTATTTATTATTTATTATTTATTATTTATTATTTATTATTTATTATTTATTATTTA
TTATTTATTATTTATTATTTTATTATTTTTATTATTTATTATTTATTATTTATTATTTAT
TATTTATTATTTATTATTATTTATTATTTATTATTTATTATTTATTATTTATTATTTATT
ATTTATTATTTATTTATTATTTATTTATTATTATTATTTATTATTTATTATTTATTATTT
ATTATTTATTATTTATTATTTATTATTTATTATTTATTATTTATTATTTATTATTATATT
ATTATTTATTATTTTATTATTATTTATTATTTATTATTTATTATTTATTATTTATTATTT
ATTATTTATTATTATTTATTATTTATTATTTATTATTTATTATTTATTATTTATTATTAT
ATTATTTTATTTATTATTTATTTTTATTATTTATTATTATTATTTATTATTTATTATTTA
TTATTTATTATTTATTATTATTATTATTATTTATTTTATTATTTATTATTTATTATTTAT
TATTTATTATTTATTATTTATTATTTATTATTTATTATTTATTATTTATTATTATTATTT
ATTATTTATTATTTATTATTTATTATTTATTATTTATTATTTATTATTTATTATTTATTA
TTATTTATTATTTATTATTTATTATTTATTATTTATTATATTATTTATTATTTATTATTA
TTATTTATTATTTATTATTTATTATTTATTATTTATTATTTATTATTATATTATTTATTA
TTTATTATTTATTATTTATTATTTATTATTTATTATTTATTATTTATTATTTATTATTTA
TTATTATTATTTATTATTTATTATTTATTATTTATTATTTATTATTATTTATTATTTATT
ATTTATTATTTATTATTTATTATTTATTATTTATTATTTATTATTTATTATTTATTATTT
ATTATTTATTATTTATTATTTTATTTATTATTTATTATTTATTATTTATTATTTATTATT
TATTATTTATTATTTATTATTTATTATTTATTATTTATTATTTATTATTTATTATTTATT
TTATTTATTATTTATTATTTATTATTTATTATTTTATTATTATTTATTATTTATTATTTA
TTATTTATTATTTATTATTTATTATTTATTTTATTTTTATTATTTATTATTTATTATTTA
TTATTTATTATTTATTATTTATTATTTATTATTTATTATTTATTATTATTTATTATTTAT
TATTTATTATTTATTATTTATTATTTATTATTTATTATTTTATTATTTATTATTTATTAT
TTATTATTTATTATTTATTATTTATTATTTATTATTTATTATTTATTATTTATTATTTAT
TATTTATTATTTATTATTTATTATTTATTATTTATTATTTATTATTTATTATTTTATTAT
TTATTATTTATTATTTATTATTTATTATTTATTATTTATTATTTATTATTTATTATTTAT
TATTTATTATTTATTATTTATTATTTATTATTTATTATTTTATTATTTATTATTTATTAT
TTATTATTTATTATTTATTATTTATTATTTATTATTTATTATTTATTATTTATTATTTAT
TATTTATTATTTATTATTTATTATTTATTATTTATTATTTATTATTT
>Dmelanogaster-B-P67.46-Map8#LINE
GTAATCGAGTTCCCGCGTATTTCGCACGTCTTTTTGCTGCGCTGCGCGAATTTCGTCATA
TACGAGTCCGGTCAGCCGTAAACTGCAACATAAACCTGCAAATCCACTCTGGGGTTTGCG
CCGCGTTTCTGAGCGTCACGGTGTCGTTCCGGAATTCACGAGTGATCCAGTAAACTGGTA
ATAAATCAGATCAGCTGCATCAGACAATACAGCTGATAGCATTGCCAACCTTTCGCAGTC
GACGAGCTGGTAAGACTGGCGTTGCCAGATCAGCGGTGCGATCGTCATTCGGCCGCGCGC
TCGTTGGGCGCGAAATTCGAATTCAAATTCAAATTTGAACTAATTAAGTTGAACAAAAAT
TTGAAATATAACCTAAGAACTGAAGCTAGTTCTATTTCCCACGGAGCGCTGGGGACCAAC
AAGCCAAAGTCCCCCTTTTATATCTGATGGACAGAACAGGGGGGGGGGCAGTGCCCCCGA
CCCCAACGACCCGTTTAGGAGGAGTGGTAGGCTATCGAGATCCCCTATAAGAGGAGTCGG
AACCCAAATCCAGGGAGGGGGAGGTGAGCAAGCAGGCCCCCCGCCGCCGAAAGCTAGCGA
CTGCAGTGCAGCTGTGGAGGTGGAGACTCTGGCCACTACAGTCTCCACGACAGCCACAAG
CCTGAAGACAATGGATTTCATCAGCGTGCCGGCCCAAAGGGCGGGAGCGAAGTCCCCATC
AGGATCGCCGCATCGCTCGCCAGAACTGACCACGACGCTCCAGAATGAGGACCTGCAGGG
CATCCTGGACATGATGAAAGCCAAGATCACCGCCATTCTATCCTCGTTCGAGACTAGGCG
TCACGTAACCAGCGAGGATAGGGGCGTGCTAGTGGACCTATCGGCGCTCAATAACAGAGC
GATTGAGTTACAGGAGGGTATCAACAAGAAGCCCCCACCAAGGAGTACTGCCACACAGAC
TGAGGCAGAAAAAACAAAGCGTAGCCAGGTGGCGCCACCCAGACAGGCATTACCGAATGT
GCAGGTCCGCAAAACGGACAACCATCGATCTGCCGCGAAATCCACCGGTAAGGCGTTACC
CACGACGGCTGACTCCAAACCGGAAAGTTATGCGTCTGTCGCCAAGGACGCTAACAAGGA
CGAGGAATGGGCTAAGGTGAAGCCCAAGCGCCTGCGCAAAAAACCTGAGGCGCTAATCCT
GAAAAAAACGGGTGAGGTTACGTACTCGGATATGCTCCGGAAGATGAAAGCAGAACCGAG
TCTGACCGAATTCGGCAAGCACGTGCGTAAAATAAGGAGGACGCAACAGGGAGAACTACT
TCTTGAATTAGAAGGTAAAGCCTCGGAGGTCATCCCCAGCTTTAAAAATGAGCTAGAAGC
GACGCTCAAAGAGATTGCTTCGGTTCGCACGGGCGCGCATAGGACTGCGCTAATCTGCAG
CGGACTAGACGAGACAACGACGGCTCAGGACCTTCACAATTCCCTGGTCTCCCAATTTCA
GGGCATCCGCCTGGAACCAGAGGATGTAAGAGGCCTTCGCAGGATGCGTGACGGGACCCA
GATAGCCTCTGTGCTAATGTGCGCGAACGATGCCATTGCGGTCATCAACCGGGGCGTTGT
AACTGTGGGATGGTCGCGTTGCCGCATAGCCCAAGACGTCCGCCCAATAAGATGCTTCAG
ATGCCTCGAATTCGGCCACCGAGCTCCCTACTGCAAGTCAGTCGATCGCTCTGACTGCTG
CCTACGGTGCGGCGAGCATGGGCATAAGGCAAAGGGCTGCGTAGCCCCACCAAGATGCCT
GATCTGCAGCAGTGACGTGGACAAGAACCACGCGACGGGTGGTTTTGCATGCCCCACCTA
CAAAGCCAACACCAAAGGAGCTAATAGCCGTCAAAATGATGCCAGAAGAAATTAACATCA
TCCAGCTCAACGTTAACCATTGCGCAGCAGCACAGAACCTCCTGACTCAAACAGCGAAGG
AGCGCCATGCGGACGTAGTGCTTTTGAGTGAACCATACCTACCTGGTGTGGGTAACTCAG
GAGTGCTACTCGATGAGACAGGCAAGGCGGCCATTAAATGTACATCCAGGCTATTGGTAG
AGGAGTGGGATACCGTACCAATGCGCGGCATAGCATACGCCAAAATTAGAGGAATCCACT
TCTACAGCTGCTATGCTCCACCTAGCGACAGTCCCGAACAATTCGAGGACATGCTCGAAA
AGCTGGTTAACCATGCAAGTGGGCGCAGACCAACAGTCATCGGAGGTGACCTCAATGCCT
GGGCTACAGAATGGGGCAGTCGAATCTCTAACACAAGAGGACGAGCAGTGATCGATGCCA
TGAACCTGCTAGATCTCGTATTGCTAAACGACGGGTTCAAACCGACGTTCAATAATGACA
GAGGTACATCTTTCATTGATGTCACCTTTGTTAGCAGAGTTCTAGTGGCTAGCTCGAACT
GGATGGTCCATGAGGACATAACGCTGAGCGACCACAACCTAATCACGTTCGGTGCCCGAA
CAATGAGGCCGTCACCCAAACAGCGAAGATGTGCGCTAGGTCCGGTATGGGACATTAGGA
AACTGGATGAAGACATGCTAGCATACCAGATCGAGGGCATGGAGTCCATAATTGGACACG
CGGAGACCATGGTGACAGCGCTCATGGATAGGCTTAGAGCAATGTGTGATGCGGTGATGC
CGAGAAAAAGGAACACGAAACGAAAGCCCCCTGTCTACTGGTGGAGTGACTCATTGCACC
AGCTTCGGACGGAATGCATCAAGGCGAGGAGGCAAGCGCAGCGATCTAGAGGGCAACCGC
ACCACTCCCAGTGCATTGAGGTATATAAAGCGAAGCGAACTGAGCTTAAGAACGGCATAT
CAGCAGCAAAGGCGAATGCATTTAAGGACCTGATTGATAGCGTAGACGACGACCCCTGGG
GTCTCGCCTACAAAGTCGTAAGGAAAAAACTCAATTCCGCTGGTGCAGGATCTCCTCAGG
ACCCAGCCGCCCTGGCCAACATCGTGTCGGAACTATTTCCAAGCCAACACACGTTATGGC
AACCCGCTGTTGACCCCCCCGCCTCTGACTTCCCGTGCATCACGTCATGCGAAGTCGTCG
AAGCAGCAAAGAGGATCAGACCGAACAAAGCTCCCGGCATTGATGGTATCCCGGGCGTGA
TCGTCAAAGCAGCCGCCACCGCAAGACCGGAGGTCTTCAGGGATACATTCCAACAGTGTC
TGCTGGACGGAGTCTTCCCCAAGCGCTGGAAAAAGATGAAGCTGGTCCTTCTGCCGAAAG
GCAAGGGGCCCGCAAATGTTCCACGCAGTTACCGACCGTTGTGTCTGTTGGACATTGTTG
GCAAGCTCTTTGAGCGCATACTGTACGCGCGCATTGAGCTAATCACTGAAAGTCCTACAG
GCCTTCAGGGCCAACAGTATGGCTTCCGAAAGGGTAAAAGTACGCTCGACGCTCTCAAAT
CCGTAACAGACGCTGCCAGGAAAGCACTCGACGGTAACCGATGGTTAGGCGGCAGTAAGA
AGTACTGTGCCATCATCACGCTAGACGTCAAGAACGCATTCAATACAGCGAGATGGCCCA
TTATCCTCGGGGCTATGCGCAACTTGGGCGTTCCCGACTACATACGAGGCGTAATTGGCA
ACTACTTCAGGGACCGTGTGTTATGGTACGTAACAGAAGATGGTCCAAGAAGCCACCAAG
TCTCTGCAGGCGTTCCCCAAGGGTCGGTACTAGGACCGATCTTGTGGAACATTATGTATG
ATGGAATACTGAGCATTAGCAAGCCCAGAGGTGTGGAGCTGCACTGCTTCGCCGACGACG
TTGCGATAACAGCGGTCGCCAAGACAATACCGGAGCTCCAGGACATAAGTAACGTGGCAA
TCACGGCGGCCATAGAATGGCTCGAGAAAGTCGGACTTAAAATAGCTGCGCATAAGACCG
AAGTAGTCCTGCTGAGCAGCAGAAAGTCCGTTGAGTGCATGCGTGTAGAAGTCAAAGGAG
TTGAAATCGCCTCAGCAGAAACGTTGAAATACCTTGGTGTTCTAATAGACCGAAGGCTCT
CGTTCAAGGCTCACGCAAGGTATGCCAGCAAAAAAGCGGCAATGACAGCAGCAGCCTTGG
CGAGAATCATGCCCAACGTGGGAGGACCCAGACTGCCGGCTAGGAGACTGTTAGTGGCGG
TTTCAAAGGCAACGCTGCTTTATGCTGCGCCTATCTGGAGCTGCGTTTCCACAAAGAAAA
CCTATCTAGATAGTGCCCGCGCAGTATCACGGACAATGGCTCTCAGGCTAATCAGAGGCT
TTAGAACCATATCGGACGACGCAGCGCACGCTCTGTCAGGCATTACACCCATTGACCTGG
ACATAAAGGGCAAATACCTTGCGAGTGAGGGATACACTCAATTAGAGATCAAAGAGTGGA
TTCGAGGAGTATGGCAGACCAGGTGGCAAGAGTCACAACGGGGACGCTGGACTTACAAAC
TCATTCCGCAACTAACGGAGTGGGCTGATTGCGAGCACAAAACGGTGGACTACCACATGA
CCCAGTTCCTCACGGACCATGGCTGTTTTCGAGGGTACCTATGTAGGTTCCGCCACGTGG
ATACAGCCCAGTGCCTTTATTGCACAGACGCAGTGGAAACCGCAGAGCACATCCTACTGC
ACTGCTCCAGGTTCGCCGAGGAGAGGGCGCAACTCGTGGCGCTCGCTGGGTCACCTCTCA
GCCCGAGAGGCTTGGTTGCTGCTATGATGGCGGACAAAATCGTTTGGGATGGGGCTCACG
TGATCATCGTCACCATGATGAAGCGTGTCCGTAAGGACGAGATGGCCAATCGGAACTATA
GATAAGGAGTACCCCCGTATGTTGGCGGGGCAAGAACTCTACGACTGGTACGCTCAGTTG
GTCGTAAAAAGGCGCTGCTGTGCACCGCAAAAGAAGATGGTGTGCAACTTGGCACCACAT
CCTGCTCACCGATGAAATACCTTGACTGGCAGTCCCGGTGAGCTTGACAAGGACAGGAGA
GAGAGCGGAGGTTTTTGTTTAGTACGTAGGCATAAGCCCTCAGCTGAGGGTTATGAATCG
TGCATGCCATCCAAGGACATTAGATGGTATCTTTAGAAGATTTCATTTTCCTGCCGTATA
TAATAATAAAAAAAAAAAAAAAAAAAAAAAAAAAAAAC
>Dmelanogaster-B-R1548-Map5_reversed#LINE
GCGTCTGTCGCCAAGGACGCTAACAAGGACGAAGAATGGGCTAAGGTGAAGCCCAAGCGC
CTGCGCAAAAAACCTGAGGCGCTAATCCTGAAAAAAACGGGTGAGGTTACGTACGCGGAT
ATGCTTCGGAAGATGAAAGCAGAACCGAGTCTGAGCGAATTCGACAAGCACGTGCGTAAT
ATAAGGAGGACGCAACAGGGAGAACTACTATTTGAATTAGAAGGTAAAGCCTCGGAGGTC
ATCCCCAACTTTAAGAATGAGCTAGAAGCGACGCTCAAAGAGATTGCTTCGGTACGCACG
GGCGCGCAAAAGGACTGCGCTAATCTGCAGCGGACTAGACGAGGCTACGACGGCTCAGGA
CCTTCATAATTCCCTGGTCTCCCAATTTCAGGGCATCCGCCTGGAACCAGAGGATGTAAG
AGGCCTCCGCAGGATGCGTGACGGGATCCAGATAGCCTCTGTGCTAATGTGCGCGAACGA
TGCCATTGCGGTCATCAACCGGGGCGTTGTAACCGTGGGATGGTCGCGTTGCCGCATAGC
CCAAGACGTCCGCCCAATAAGATGCTTCAGATGCCTCGAATTCGGCCACCGAGCTCCCAA
CTGCAAGTCAGTCGATCGCTCTGACTGCTGCCTACGGTGCGGCGAGCATGGGCATAAGGC
AAAAGACTGCGTAGCCCCACCAAGATGCCTGATCTGCAGCAGTGACGTGGACAAGAACCA
CGCGACAGATGGTTTTGCATGCCCCACCTACAAAGCTAACACCAAAGGAGCTAATAGCCG
TCAAAATGATGCCAGAAGAAATTAACATCATCCAGCTCAACGTTAACCATTGCGCAGCAG
CACAGAACCTCCTGACTCAAACAGCGAAGGAGCGCCATGCGGACGTAGTGCTTTTGAGTG
AACCATACCTACCTGGTGTGGGCTACTCAGGAGTGCTACTCGATGAGACAGGCAAGGCGG
CCATTAAATGTACATCCAGTCTATTGGTAGAGGAGTGGGAAACCGTACCAATGCGCGGCA
TAGCATACGCCAAAATTAGAGGAATCCACTTCTACAGCTGCTATGCTCCACCTAGCGAAA
GTCCAGAACAATTCGAGGACATGCTCGAAAAGCTGGTTAACCATGCAAGTGGGCGCAGAC
CAACAGTCATCGGAGGTGACCTCAATGCCTGGGCTACAGAATGGGGCAGTCGAATCTCTA
ACACAAGAGGACGAGCAGTGATCGATGCCATGAAGCTGCTAGATCTTGTATTGCTAAACG
ACGGGCTCAAACCGACGATCAATTATGACAGAGGTACATCTTTCATTGATGTCACCTTTG
TTAGCAGAGTTCTTGTGGCTAGCTCGAACTGGATGGTCCATGAGGAAATAACGCTGAGCG
ACCATAACCTAATCACGTTCGGTGACCGAACAATGTGGCCGTCACCCAAACAGCGAAGAT
GTGCGCTAGGACCGGTATGGGACATTAGGAAACTGGATGAAGACATGCTGGCATACCAGA
TCGAGGGCATGGAGTCCATAATTAGGCACGCGGAGAGCATGGTGACAGCGCTCATGGATA
GGCTCAGAGCAATGTGTGATGCGGTGATGCCGAGAAAAATGAACACGAAACGAAAGCCCC
CTGTCTACTGGTTGAGTGACTCGTTGCGAATGCATTTAAGGACCTGATTGATAGCGTAGA
CGACGACCCCTGGGGTCTCGCCATCAAAGTCGTAAGGAAAAAACTCAATTCCGCTGGTGC
AACCGCGCCACGCCCAGTGCATTGAGTTATATAAAGCGAAGCGAACTGAGCTTAAGAACG
GCATATCAGCAGCAAAGGCGAATGCATTTAAGGACCTGATTGATAGAGTAGACGACGACC
CCTGGGGTCTCGCCTACAAAGTCGTAAGAAAAAAACTCAATTCCGCTGGTGCAGGATCTC
CTTAGGACCCAGCCGCCCTGGCTAACATCTTATCGGAACTATTTTCAAGCCAACACACGC
TATGGCAACCCGCTGTTGACCCCCCCGCCTCTGACTTCCCGTGCATCGCTACATGCGATG
TCGTCGAAGCAGCAAAGAGGAAAGCAGCCGCCACCGCAAGACCTTCAGGAATACATTCCA
ACAGTGTCTGCTGGACGGAGTCTTCCCCAAGCGCTGGAAAAAGATGAAGCTGGTCCTTCT
GCCGAAAGGCAAGGGGCCCGCAAATGCACCACGCAGTTACCGACCGTTGCAAGAGTCACA
ACGGGGACGTTGGACTTACAAACTCATCCCGGAACTAACGGAGTGGGCTGATTGCGAGCA
CAAAATGGTGGACTACCACATGACCCAGTTCCTCACGGACCATGGCTGTTTTCGAGTGTA
CCTATTTAGGTTCCGCCACGTGGATACAGCCCAGTGCCTTTATTGCACTGACGCAGTGGA
AACCGCAGAGCACATCCTACTGCACTGCTCCAGGTTCGTCGAGGAGAGGGCGCAACTCGT
GGCGCTCGCTTGGTCACCTCTCAGCCCGAGAGGCTTGGTTGCCGCTATGATGGACATAGG
ACAAAATCGTTTGGGATGGGGCTCACGTGATCATCGTCACCATGATGAAGCGTGTCCGTA
AGGACGAGATGGCCAATCGGAACTATAGATAAGGAGTACTCCCGTATGTTGGCGGGGCAA
GAACTCTACGACTGTACGCTCAGTTGGTCGTAAAAAGGCGCTGCTGTGCACCGCAAAAGA
AGATGGTGTGCAACTTGGCACCACATCCTGCTCACCGATGAAATACCTTGACTGGAAGTC
CCGGTGAGCTTGACAAGGACAGGAGAGAGAGCGGAGGTTTTTGTTTAGTACGTAGGCATA
AGCCCTCAGCTGAGGGTTATGAATCGTGCATGCCATCCAAGGACGTAAGATGGCATCTTT
AGAAGATTTCATTTTCCTGCCGTATATAATACAACAAAAAAAAAA
>Dmelanogaster-B-G349-Map20_reversed#LTR/Gypsy
TGAAGTGTCCGTGGCCAAAAGAAATAAAATGAATAAATTCAAACATTACAAATTCATGAA
GTGTTCGTGGCCAAAGAAATAAAAACAATAAATTCAAAACATTACATGGATAAATGCATT
ACATACATAGAAATGCAGAAAGGACAAATCTTCTTAAAAATCTTTTGAACATAAACGTGG
CAGAGGTAGTTGCCCACGAAATTCTCGAAGGCAGTACCCACTAAGCAAAGGGACTTGCCA
ACTCTGGCAAGAGGCTCCTCACGTAGGAGCTGAATGTGTGTTCCAGCTAATGGCTGACCA
CAGCCCACTCACCTCGTTGTCGCCTCTGATAAATGTGGTGTAGTACAGAGCCAGGCAGCA
GAAAAAACTGGTGGCCAAAATAAGTGACTATAAAAGAAGCGGTCAACTAGAATTAAGCTA
CTTCAGCAACGGCGACTAGGTCAAGGACATGACCAAGTCACGGCAAAAGACGAGGAATCC
CGACAACGCTACTATAGTGCGTCTGTCAGTTCAGAAATAGAGACTAAGCTTCGCAAAGAG
AGTGCGAAACATTACGCAAACGGGCTCGCATAAATGCCAATGCCCCAATTTGCCTAGACT
TCAGCATCCGAAGTATCCCAGCTTCGCTGTGTCGTTCGTCGTCACACGCAGCTTTTCCTG
ATGTTACTTGTTAACTTGCGATATAACGCAAACGGGCTGCATAAATGCCAATGCCCCAAT
TTGCTTTAGATTTAATTTCTACCCCAAGCCGAGGCGGGAAACCGCTGCTTGGAAAATACT
AAAATCTGTTAGGCTTTTTCACTAACAATGTGGTTGGAGAATTTTTTTTTTAATTATTGT
AAACGACTATGTGAGCCAACCACATATATTAACCATTAATATTTCCACGTCTCTGGCACT
GAGTATACATATATACTCAGCTGCAAAATTTTATTTGTGTAAAATGACAACAATGAAAAA
GTTCTTATTTTGACTAATATAAAAGAAAATATTAATTTCATTTTTTCGATTTTCAAGAAG
AAAATATTTTTCCTTCCTTTAAGCTCCAAATAGAATATCTTATTTTTTTTCCTTTTTTTA
AAGATCCGTTTCATTGAATATAGATAAAATGGGATGGTTTAGTGATTCTAGTGAGGCAAA
GGATAATACTGCCAATGTAGTAAATAATGTTAGAATAATTGATCACACAGACGATATAAA
TGCGTTGTGGATCCTACTATTGATAATAACAATAGTATTAGTCTTGCAATTCTTGCTTAC
TATTTATGTAAAACATAATAAAATCATTAAGAAAAGATACATGGGCAGGGCGAATCATTT
AGATCAGATTTGAAGAAAAAGAAACAATGAATAACAAATTCCATTGCAAGAATGGAATGG
AGAGAAATAGCGAAATGTATAGACGAATTTCGCTATAAGTTTGACAAATCTTATAAATGC
ATAAATAAAGATGCAGTAATAAAAGCAGAAACGTTGAAAAACCATACAGAGATAGTAGTA
AGGGAATACAATAATATAGTTACCTTAGTAAACAAGTATACAAATAGATTCACAGCTGAG
CACCTTAACAAATGTATACGCGTAATAAAATCCCTAAACACAAGATTAATTAATATCAGG
AAAAGAAGACATATTCTAATTAACGTGCCAGAAAGTCTAAGTCAATTGGTGGACTTCGAT
ACCGACCAGTTTAAAGGACTGGACGAATCTATTCAATCAAGTGACGCTGAATCCGATAGT
GACATTGAAACACTAGAAGGAAGCGATCTGATTGAATGATAAGTTTTACCTTATCAATGG
AGCAATTTTGTGTAATGGCTTTTACAGATGTTGTAGTGCTGTATTTATCTTGCTAGGGAC
TTGTCTGATACCAGAGTTCACTGATGGTAGGCGCGAAAATCTTCAAGGGCCTTTTTTAGT
TTCTCCACCTCTTGGGTGTATTGGTTAGCCGTTTTGTTTTTATGTTGCACGATTGAGAAG
ATTGGCAGATATAAGTCTTATAAAGATTATACTTTTAGGCCATGTAAGTAACATTATGGG
TAATGATTGCAGACGATTGTCTGCAATCATTACCTATAAGATTCCTTTCATGTGCAGTTT
AAGTTTAGTTTTTATAAGTCTTATCTGCCATGTTGTCTCATTCGTGCAACAGAAATTTAA
AATGGCTAACCAATAGACCCAAGAGGTGGAGAATCTGAAAAAGGCCTTTGTAAGTTTTCG
TGCCTACTATCAGTGAACTCTGGTATCAGAGATGTGGCTAGCTTGATAAATTCTGCACTA
CAATGTCTGTAAAAGCCATTTCAGAAATTTGCTCCATTGTTTATGTAAAACTTATCATTC
AATTCAGTCACATTCGCTTACTTGTAGTGTTTCAATGTCAATATTTGTAAACAGTTGCAC
AGAGATAACAGGTCAAAGCAACACTGTACTGTTTTATCGAAGAGGTGCAAATAACAATAA
TAGAGGAGGCCGAGGTTATAATCGTGGTAGAAATATCAACCACAACAATTACAACCGAGG
CAGCAATTACAACAATAACAATAATCATAACTTTACCCGTGGAGGAAGAAGGGGCCAAAA
CCAAGGAAGAGGCCGAGGTAACTTCAACCAGGGCAACAATAACAACAATGTGAGAATGGC
GCAAAACACGTCGGAAAACTCACAGAACCCTTTAGGAAACAATCAATAAATGT
>Dmelanogaster-B-R858-Map3#UNCLASSIFIED
GGAGCAGCAGCGTACTTCGCCACCACAGGAGCAGCCAATGGAGCAGCAGCGTACTTGGCC
ACCACAGGAGCGGCAACGGGAGCAATCACAGGAGCAGCGGCGATTCCATTGTAGTTCCTG
GCGATAACCTGGCTACTGGTGGCGGTCACAACTGGAGCGGGAGCAGCTACCACGGCAGCA
GGAGCTGAGTAAGCCAGAGGAGCAGAGTAAGCCAGAGGAGCAGTGTAAGCAAGGGGAGCA
CCCAGAAGTCCAGGCTTGGCAGCAGCGCAGGCAACGATAGCCAGAATAACAACGGCCTGT
CAATAAAATGCGATGAGTAAATATGGCAGGAAGCTAAGATTCCAAACTTACGGATTTGAA
CATTATGATTATGGATCTGGTGCTTACGGTTCGAAAACTTGAACTTGTCTGATGTCGTCC
AACACATTCCATACCACTATTTATACGCCGCATCGGGACTGCGTCTGTGACCTCAGGCCA
TCGCATTCCGTGGCCACCAAGAGTTATTCCACATTCTGCAGTCAGCAGTGGGAAATCACA
TAAACTACGGCACAGTGCAAATGGTAAATGGTAACGGGAGACTGTCACCGCATTTAAATG
AACTGAATGAGTGCGATCATGAGTCAGATCTGAGCAAACATTCGGGTATAAATATGCTCC
ACGAAGAGCAGTGGGATATCAAAGAGTTTCTAGCCTTCCGAAGAAGCAAACCAAACAAAT
ATTTCACCATGTTCAAATACGTACGTTCTTCAGAAAGGACACCCAAAGGATTAAACTAAT
CAAGTTAATTTGTTCACAGGCTGTCGTCGTTCTCGCTCTCGTTGCCTGCGCTGCTGCCAA
GCCTGGACTCCTGGGTGCTCCCCTTGCTTACACTGCTCCTCTGGCTTACTCTGCTCCTGC
TGCCGTGGTAGCTGCTCCCGCTCCAGTTGTGACCGCAACCAGTAGCCAGGTCATCGCCAG
GAATTACAATGGAATCGCCGCTGCTCCTGTGATTGCTCCCGTTGCTGCTCCTCTGGCTGC
TCCTGTGGTGGCGAAGTACGCGGCTACTCCTCTGGCTGCTCCTGTGGTGGCGAAGTACGC
GGCTACTCCTCTGGCTGCACGACTGGCCTACTCCTCGCCTTTGGCTTACTCCGCACCACT
GAGCTACGCTGCTGCTCCTGCACCATTTCTCATCTAAATTTTTATGCTGTGATTATCTAG
GACGATAAATATAATAAAAATGAACGCTTATATCGATTATATGACCCCACAAATTGCTGA
AGTACTAGATCTTTGGACTTGCAAAAAA
>Dmelanogaster-B-G2681-Map3_reversed#LTR/Gypsy
CGTGGCCCGGTCTCGTTTCGGACGTCATGGCTTATATTAGTGCATGTGAGGTTTGTAAGA
GTACTAAATCTCCAAATTTCACTCTCAGACCGCCATTAGAAAAAGCGCCTGAGTCTCAGC
GATTTTTCCAGCGTTTCTTCATTGATTTTCTCGGACCGTATCCTACGTCAAGGAGCGGCA
ACATAGGTATCTTCATTGTCCTGGATCATTTTTCAAAGTACGTGTTCTTGAAACCAGTAA
AGAAGATCGATTCAAGTGTCGTCATAAAGTATCTGGAAAACGAATTGTTCATGACGTTCG
GAGTCCCCGAAGTGATACTGTCTGACAATGGTTCCCAATGTCGAGCTAAGACGTTCCAAA
AAGTGATGGAGCAGTACGGCGTTAAGCACACGCTGACCGCTGTTCACTCGCCGCAGGCAA
ATGCTTCTGAGCGCGTAAACCGATCGGTAATTGCTGCAATCAGGGCACATCTGCGTCTCG
ACCAGAAGGATTGGGACGAATTCCTCAGCCGAATATGTTGTGCGTTGAGGTCGGCGGTGC
ATTCTAGCATGGGTACCAGTCCTTATAATATGGTATTTGGGCTTAAATCGGACGATCGTT
CTCTGAAGTTCGACCGGCACGATTCTTTCGAGTTAATGCGGAAGCAAGCTGTTGATCAGA
TGAGAAGTAAGCACAACGAGAACGAGAAGAGATATAATATCCGTTCTCGTATGGTATCGT
TTGTCGAAGGACAAGAAGTTTATCGCCGGAATTTCAAGCCAAGCTGCTTTCAAACTGGTT
ATAACGCCAAGTTTGGACCGACGTTCATAAAATCGCGAGTTCGGAAGAAGATCGGACGAG
TTCAAGAACGAGTTGTGGGAACCTATCATGCCAAGGACATTCGGCAGTAAGGTGCCTTCA
GTCGGTCTCAGCCTAGGGTGTCTATGAGTACCCTAGTCTGAGTGTAGCGGGAGGTTTTGT
AGAGGCGACTGAAGCAGTAGGCGATAAAGTCTCGATGAATAATCGATAGTGGGCTTGCAG
TCAGGTGGGTCACACCAATGTAAAGTCATACTAGATGCAGTATGGTGTAGCTATGATATA
CCGGACGGTGTCCAACCCTTATAAGCTGCACCCCATAATTTTGGATAATTCGGTTATCGA
AAAAAGGGATGGTTCAGCTGATCGTGATTTTCGCCGATGGCCTAGATCTCGGCTTGTGTT
TCCTGTTGGCTTTTTTCGAATAGAACAGGCGATGAGTCAAGTTGTGAAAGTGCGTTTTGG
AAAGTTGTAACTTGCGGGCATAAATATTTTCTTGTCGCGAGAAATATTATCGTACTGCGT
TTCTTCGATAATAGTGGTGCGAGAGATAAGTCCGGCGCGTATTTCCCGGCGGTGAAAAAG
GATATTTTTTAGCCGAAAAGATCGTCGTGTGGCGCAGCCATCGCGCCGCCGCCTTGTCGC
AGACCCCAAGTTTTGACTGGGGCAAATACAGGTCAGTAAACTTCAGAAAATATGTGAAAT
GTGAACTGCGATTTAATGCGGTGAATATTCTCGTAGCTGAAATTGAAGGCAGAAGGGTCA
GCTTCTACTTATCCGCATCATTGTCGTGACCCCACGGTTCCAGCGAGGAACAGCAAAGGA
CCAGCCGTAGCAGTAGGATCACAATCGGCAATAAGCCGGGACCCACAGGAGGGTCATTTA
AATTGATAAGAAAAAAAAACAACAATTAAATAGTGCCAAATTGAGGTTAAGTTTGTGGAG
GGGTATAGAGTGATTGGTAGTCCGAAATGGACATTGAATTAAAGTAAAGCGATTTTTAAT
TTATCTAAATTCCAAATTTGTCCAAAGAAAAATAAAAAAACCCCGCTAAATATTTGACCT
AACCTGTACTCGAATGCATTAATTCCCGAACCGCCATTTTTGAGAGTAGAATGTAAGAAG
TTAAGTTTTCGTGATGTATTTAAGGGTTAACAATAAGCTGTACAAAGTATGTGAGCTCGA
GTAAGCGACTCAGTCATGTCGTTTTCAACTTTTCTCTTGCATTAAAGTTTATTAGAGTTC
ATTTTCTGAGAGTGCTCCTTTATATTTTCGAGCAAGAAGTCATTAAAGTTTATTCACAGA
CGTGTAATTAAATTATACATTCTCCATGCATTGGTAGAAAATGCCACACTTTCGTTTCAG
CTCATCTGCGCCGGGAGATCGATCTTTCGCCGAGGAGTGAAAAGTTGAGTGAGTTTCAGT
TATACAACTTTAATTTTATTATTATATTTTGATGTAGTTCCTGGTATTATCTATTCTTAT
ACACACTGCTAATAAATAAGTGATCCTAAGGAAGTGGCGAAAGCATCCAATTGAATTATA
AAAAGAAGGAAAAGAAAGGCCCACTCTCAAACAGAAAAAAAAATTTTCTCTTTAATAATT
CTGTATAACAATAAAAGAAATATATCTCATGGAACAAGATTAGAGAGAAAACTCACACTA
TAAAATATAGAAGATTTAGATAAATGCTTTGTTCATTTTCTTAAATGTCTTTAGTAGCTA
GTAACTTCAACTCTTTAATTATAACATTCTTGAATAACGGCATACAGTTACAGTTTAGTT
AAGAATAATAATAAATAAGATAAATTGGCGCCCAACGTGGGGCCTTAGTGAATTTTTAAT
TCATTAAGACTCGCGAATTAATATCTTCAATCATTTTCTTTACATTTTCCGTTTCAGTCT
CATACTTCCAAAATTTTTGTGTTCAGAATTAGTTGTGGAGTACACGTCAAGTCAATACTA
GTATTGCTAACTGGCCATAACTAAGACTTATCCCAAAAATTTTCCTAAGTGTAGCAAAAG
GAATGTGGATTTTGCTGAGGAAAACAGAGTAACAGTAACTCCGGTTTGGTTTCTGTCCCG
GTTTGATCTACACTTCCTTGAGCTAACTAAACGCTATTCTGAGAAAAAAGATCATTAACG
TGACATGACGGAAGATCTTGGTATTACTCGAGAGAAATGCCAGATCCTCACATAGTTGAC
GATTTTCTTCCTTTTTTTTACCATTCGCCTTAAATAAGATAAAGTTTCCTCTAGGTTGGA
ATATTCGTGCAGAGGAAGAGCGCACGATCCAAGACTTCACTTTTACACCTACTGGTTGTT
TTGAAATTTAGTCTAATAAATGGAATATCTTCTTTTATGGAAACACCTTCTACTTGTTCG
TGAGAATTTTTGGCTGAAATAATATACAGCCCTACGAAAGGAGAACATCAAGCCAAGAGT
TCAGTTTTTATTATCTTTTATCGCACCTTATCGTTAATATTTTTACATATATAATTTTAT
GTTAATTTTTGCTCGCTATTTTGGAACCTGAAATTTTTCTCAATTATGATGGGGTTAGAC
GCCAAATCCTGTTCCCTCTCCACGAAGCGCGTCTTCCGATCTGTTTGATAAGCCGGATAA
AGTAAAATAAAATATTCCGGTGTAGGAGTGTCAGTGGACAACTTTATATACAGAGTCGAG
GCACTTACAAGGCAGACGTTTAATGGAAATTTAAACTTGTTATGTAGGAACATAAGCGTA
TTGTTTGAAGGCAAGGCTAATGACTTCTTGTCATTATGTTATGTAGGAACATAAGCGTAT
TGTTTGAAGGCAAGGCTAATGACTTCTTTTGGCGCTATCATAAAGCCAACGTTGAGATTC
TGTGGGAAAGATTTCCTACAGCCCTACGACTGCAATTTCGACAGAGTCGCGACGATGGTG
ACTTTAGAAGAGTTTATTAGGAATACTAAAGAAAAACCAAATGAAATTTTTGATAGTTCC
TACGATACAGTATCCGAGTTAGTCGACCAGCTAGATCAGCCTTGGACAGCCAGCAAACTT
GTCCGCGTACTAAGAGGTAACCTTCGTCCTGAGATTCGCCACGAAATTTTGAACTTAGAT
AGACTGTTAGCTGCGCATGGTGGCATTCACAATACCGTGGCCCGGTCTCGTTTCGGACGT
CATGGCTTATATTAGTGCATGTGAGGTTTGTAAGAGTACTAAATCTCCAAATTTCACTCT
CAGACCGCCATTAGAAAAAGCGCCTGAGTCTCAGCGATTTTTCCAGCGTTTCTTCATTGA
TTTTCTCGGACCGTATCCTTGTCCTGGATCATTTTTCAAAGTACGTGTTCTTGAAACCAG
TAAAGAAGATCGATTCAAGTGTCGTCATAAAGTATCTGGAAAACGAATTGTTCATGACGT
TCGGAGTCCCCGAAGTGATACTGTCTGACAATGGTTCCCAATGTCGAGCTAAGACGTTCC
AAAAAGTGATGGAGCAGTACGGCGTTAAGCACACGCTGACCGCTGTTCACTCGCCGCAGG
CAAATGCTTCTGAGCGCGTAAACCGATCGGTAATTGCTGCAATCAGGGCACATCTGCGTC
TCGACCAGAAGGATTGGGACGAATTCCTCAGCCGAATATGTTGTGCGTTGAGGTCGGCGG
TGCATTCTAGCATGGGTACCAGTCCTTATAATATGGTATTTGGGCTTAAATCGGACGATC
GTTCTCTGAAGTTCGACCGGCACGATTCTTTCGAGTTAATGCGGAAGCAAGCTGTTGATC
AGATGAGAAGTAAGCACAACGAGAACGAGAAGAGATATAATATCCGTTCTCGTATGGTAT
CGTTTGTCGAAGGACAAGAAGTTTATCGCCGGAATTTCAAGCCAAGCTGCTTTCAAACTG
GTTATAACGCCAAGTTTGGACCGACGTTCATAAAATCGCGAGTTCGGAAGAAGATCGGAC
GAGTTCAAGAACGAGTTGTGGGAACCTATCATGCCAAGGACATTCGGCAGTAAGGTGCCT
TCAGTCGGTCTCAGCCTAGGGTGTCTATGAGTACCCTAGTCTGAGTGTAGCGGGAGGTTT
TGTAGAGGCGACTGAAGCAGTAGGCGATAAAGTCTCGATGAATAATCGATAGTGGGCTTG
CAGTCAGGTGGGTCACACCAATGTAAAGTCATACTAGATGCAGTATGGTGTAGCTATGAT
ATACCGGACGGTGTCCAACCCTTATAAGCTGCACCCCATAATTTTGGATAATTCGGTTAT
CGAAAAAAGGGATGGTTCAGCTGATCGTGATTTTCGCCGATGGCCTAGATCTCGGCTTGT
GTTTCCTGTTGGCTTTTTTCGAATAGAACAGGCGATGAGTCAAGTTGTGAAAGTGCGTTT
TGGAAAGTTGTAACTTGCGGGCATAAATATTTTCTTGTCGCGAGAAATATTATCGTACTG
CGTTTCTTCGATAATAGTGGTGCGAGAGATAAGTCCGGCGCGTATTTCCCGGCGGTGAAA
AAGGATATTTTTTAGCCGAAAAGATCGTCGTGTGGCGCAGCCATCGCGCCGCCGCCTTGT
CGCAGACCCCAAGTTTTGACTGGGGCAAATACAGGTCAGTAAACTTCAGAAAATATGTGA
AATGTGAACTGCGATTTAATGCGGTGAATATTCTCGTAGCTGAAATTGAAGGCAGAAGGG
TCAGCTTCTACTTATCCGCATCATTGTCGTGACCCCACGGTTC
>Dmelanogaster-B-G2365-Map4_reversed#LTR/Gypsy
GCAAGTACAGGAACTCTAGTATTTCATCACTTCAATTCGTTACACGTTACAGTTTAGTTA
AGAATAATAATAAATAAGAAAAAGTGGCGCCCCAACGTGTGGGGCCTTAGTGAATTTTTA
ATTCATTAAGACTCGCGAATTAATATCTTCAATCATTTTCTTTACATTTTCCGTTTCAGT
CTCATACTTCCAAAATTTTTGTGTTCAGAATTAGTTGTGGAGTACACGTCAAGTCAATAC
TAGTATTGCTGACTGGCCATAACTAAGACTTATCCCAAAAAATTTTCTTAAGTGTAGCAA
AAGGAAATGTGGATTTTGCTGAGGAAAACAGAGTAACAGTAACTCCGGTTTGGTTTCTGT
CCCGGTTTGATCTACACTTCCTTGAGCTAACTAAACGCTATTCTGAGAAAAAATGATCAT
TAACGTGACATGACGGAAAATCTTGGTATTACTCGAGAGAAATGCCAGATCCTCACATAG
TTGACGATTTTCTTCCTTTTTTACCATTCGTCTTAAATAAGATAAAGTTTCCTCTAGGTT
GGAATATTCGTGCAGAGGAAGAGCGCACGATCCAAGACTTCACTTATACACCTACTGGTT
GTTTTGAAATTTAGTCTAATAAATGGAATATCTTCTTTTATGGAAACATCTTCTACTTGT
TCGTGAGAATTTTGAGCTTAAATAATATACAGCCCTACGAAAGGAGAACATCAAGCCAAG
AGTTCAGTTTTTATTATCTTTTATCGCACCTTATCGTTAATATTTTTACATATATAATTT
TATGTTAATTTTTGCTCGCTATTTTGGAACCTGAAATTTTTATCAAGTATGATGGGTTTA
CACCGATCACCAACTAGGAAATCTCCTAGCGTCTCAAACTCTGTTTGTACATTATGTGCA
GCCGAGATCAGCACACCAGATTTGTACGTGACAACCTGTCACCATGAATTTCACAGGGAA
TGCATTGGGAATCATTTTAAAAAAAGTGAGATGTGTCCAATGTGTAAACTAACCTGTAGA
CCTCCAGCCGAACCAACCGAAAGGGTAGGGATAGAAACTCGTAGTAAAACTAAAAATCTT
CTACCCGCAACTGTAGACGGGGGCCCTTCGACATCAGCTCGCGGTGCTAACACCAATGAA
GCTAGTTCAAGCGCTGTAAGTGCTAATGCGGTAGCTTTAGCGTAGGCTTCTAGCAACGTT
ATCAGAGAAGATGACGGACTTAGTACAAAACGCTATCACCACAAGTATGCAGCGAATAAT
GTCCGCTCCGAGTCCGGCAGTAGTCGTTACAGCTAGTGAAATGTCCGCTGGTCAACCGAG
TGCCTATGAGAGGCAGTATTTAACAACGCCAAATCCTGTTCCCTCTCCACGAAGCGCGTC
TTCCGATTTGTTTGATAGGCCGGATAAAGTCGTCCACATACTAAATGGTTGGAAAATAAA
ATATTCCGGTGTAGGAGTGTCAGTGGACAACTTTATATACAGAGTCGAGGCACTTACAAG
GCAGACGTTGAATGGAAATTTAAACTTGTTATGTAGGAACATAAGCGTTTTGTTTGAAGG
CAAGGCTAATGACTTCTTTTGGGGCTATCATAAAGCAAACGGTGAGATTCTGTGGGATAG
GTTTTGTACAGCCCTACGACTGCAATTTCGACAGAGTCGAGACGATGGTGACTTAGAAGA
GTTTATTAGGATTACTAAACAAAAACCAAATGAAACTTTTGATAGTTTCTACGATACAGT
ATCCGAGTTAGTCGACCAGCTAGATCAGCCTTGGACAGCCAGCAAACTTGTCCGCGTGCT
AAAAGGTAACCTTCGTCCTGAGATTCGCCACGAAATTTTGAACTTAGACGTTAGAACGGT
GTAGAGAGAACGTTGAGAGAAATTTGTAAGCGACGGGAGGCATTCCTGGCTGACGTCAGA
AGATGTAGTGGCTACGCGAAAGATACACATTTTAAACGTGAGATATCCTAGGTCTGTCAG
GAGATTGAAGATGAGGTGAGGTCAACATACTGTATTGAGAACGACATTGAAGCTTTTTCT
CTAGTGTGTTGGAATTGCCGAGTCGAAGGACACCGATATCAAGAATGTCTAGCCGAAAGA
CGATTTTTTGTTACGGGTGTGGTGCAGCAAACACCTATAAACCAAGTTGCAAAAAGTGCT
CAAAAAACTTCAAGGTCGGCATGTCGAAGTTGCCAGTCAAACCGAAGACTTCGAATGCCG
CACGAAATCAATCAACGATGACCGATCAGTAGAGAACACCGATAAAAGTGTGTCTCTACT
CCTCCCTGACGTACCAATTAAACCTGCTTATAGACTGCTTCACAGCAAAGTTTCGGAGTT
ACGGAATGTCTGCATTTCGGATCTCAGATAATCTCCTGCAATTCTTAAGTTGAAATCTCG
CAGTTCTCGACGCTTGAAATTGTTTTGGAAGAACGTCAAAATGTGTAAAGCCAGTTTGGA
GTACATTAGTTCTATCCCGACAGGACCTCGAGACCCTCGACCGTTCTTACCGATTCGCTT
ATTGAATCGCATGGTTTATGGATTGTTGGATTCAGGCGCGTCGATTAGTTGTATTGGAGG
AGGGTTAGTACAAGCTGCGATGGAAAGCGAGAAGTTCAAGTCGTTAAGAGGAGAAGCTGC
GACAGCAGATGGTAATTCTCAACGTATAGTAGGACTGCTGAAAATAGACGTGTAGATTAC
GGTGACAGGAAAAAACTTTTGAAATTATATGTCGTGCCATCGCTGAAGCAGGATCTCTAT
TTGGGAATTGACTTTTGGAAATTATATGACCTTCTCCCCACTTATTTTAAAATAGCCGAA
ATATTGTCGCCTGAGCCCAACATGCAAACGGTAGTGGATCAGCACGAATTATGCGAAGTT
GACAAGGCTAAGTTGGCGAATGTAATCAACTGTTTTCCCTCATTTAGTCAGGAAGGGTTA
GGTAAGACTAATTTGGTCTCTCACTCGATTGATGTGGGAACAGCTAGGCCTGTGAAGCAA
CGGCATTTCCCTGTCTCCCCCGCCGTCGAAAAAGCTATGTATGCGGAAATTGACAGGATG
TTGCGCTTAGGGGTGATAGAAGAGTCGGAGAGTGCTTGGTCTTCGCCAATCGTGATGGTG
ACTAAACCAGGTAAAGTCAGAATTTGTCTTGACTGTCGCAAAGTCAACAGTTTTACGGAG
AAGGATGCATATCCGTTACCCCAAATAAACGGGATACTGAGTGGTTTACCGAGGGCCGAG
TACATATCGAGCCTGGATCTGAAGGATGCATATTGGCAGGTCCCTTTGGATCCTCAATCT
CGGGACAAAACAGCTTTTACCGTCCCAGGTAGACCGTTATACCAATTTACAGTCATGCTT
TTTGGGTTATGTAACGCCACGAGCACTATTTCGCGGCTAATGGACAAAGTAGTGCCTGCT
CATTTGAGAAATGAGGTTTTTATTTATTTAGATGACCTATTGATAGTATCTTCCAGTTTT
GAGGGCCATTTGAATGTACTGAGGGAGTTAGCCCTGCACATAAAGCGCGCTGGATTAACG
CTAAACGTCGCTAAGAGTCACTTTTGTATGCGACGAGTACGCTATTTGGGCCACATTATC
GGAGACGGAGGAATACGCACGGACCCTGAAAAGGTGGCCGCGATTACCGATTTTCCATTA
CCGAAGAGCTTGAAAAGCTTGCGCAGTTTCATGGGATTGTGTGGATGGTACCGGAAATTC
GTCGCAAACTTCGCGACACTTTCTGCACCATTGACTGACTTAATGACTACGAAGCGGAAG
TTCGTTTTAACGAAGGAGGCAATTGAAGCGTTCAACAAGCTCAAAGAGTGCCTTAGTAAA
GCTCCGGTCCTGTGTAGTCCGGATTTTGCGAAGCCGTTTGCAATACATTGCGACGCTAGT
AAGTCAGGTGTAGGGGCAGTGCTGGTGCAAGTATCTGAAGATGGTGACGAGCGTCCTATC
GCCTTCGTCTCAAAGAAGCTGAACAAAGCTCAGCGCAATTATACAGTCACCGAGCAGGAA
TGTTTGGCCGCTATAGTAGCTCTCAAGAACTTCCGAGCATACGTGGAAGGACTCCCATTT
AAGATAGTAACCGACCATGCTTCGCTTAAGTGGTTAATGTCCAATCACGATTTAAATTCG
CGACTGGCGCGATGGGCATTAGCTTTGCAGAGATTCAAGTTTGAGATTGAACACCGTAAG
GGTTCGTTAAATATCTTCCCGGATACATTGTCTCGTGTAAACGAAGAGATTGTGGCCGCT
GTGGACTTGAAAGATAACTTGATTGTTGATTTAGATTCAGAATTTTTCCAGTCCAGTGAG
TACTCAAAATTAGTAGAGACCGTGAAGGAAAATACCTCGAATTTTCCTGATCTTAGGGTG
GAGAACGGGTTTTTATACAGAAAAGCTGAGCACCTGACTGGAGAACAAATGCATGACGAA
TACGCCTGGAGACTTTGGGTCCCCAAAGAATTAGTATCGCAGATTCTGGCTCGCGCACAC
GATAGTCTGTTAGCTGCGCATGGTGGCATTCACAAAACCATAGAAAGAATATTATTTCTG
GCCCGGTCTCGTTTCGGACGTCATGGCTTATATTAGTGCATGTGAGGTTTGTAAGAGTAC
TAAATCTCCAAATTTCACTCTCAGACCGCCATTAGGAAAAGCGCCTGAGTCTCAGCGATT
TTTCCAGCGTTTGTTCATTGATTTTCTCGGACCGTATCCTAGGTCGAGGAGCGGTAGCAT
AGGTATCTTCATTGTCCTGGATCATTTTTCAAAGTACGTGTTCTTGAAACCAGTAAAGAA
GATCGATTCCAGTGTCGTCATAAAGTATCTGGAAAACGAATTGTTCATGACGTTCGGAGT
CCCCGAAGTGATACTGTCTGACAATGGTTCCCAATTTCGAGCTAAGACGTTCCAGAAACT
GATGGAGCAGTACGGTGTTAAGCACACGCTGACCGCTGTTCACTCGCCGCAGGCAAATGC
TTCTG
>Dmelanogaster-B-G3149-Map3#UNCLASSIFIED
TCTGCCCCAGTTGATGTTTTTGTCGCCAGCACTTAGCCACCCGATAAATAACCAAACTTA
AAGTAAACACTAGTCAGAAAATTTAAATTTCACAATAATTTCAGTATAAAGCTAATATCC
TAAGGTTCAAGAAAATTCTAAAGAAAAACTTTTGGCCGAGGCTGAGTGGATTAGGATTAA
GATTTAGAAGATCAGCCTGAATCGGAACGAGATCGTGCACAGTTTTAAAGTAAAGATAGG
CAATAAAAACAAGTAAATAAATATTAAACAATAATAAATAAAAATTATTTTTTTAAATAA
TTAAATAGTAACAATTTTAATTTGCATGTTATAGAGTAATCGTTTTTATTCGCTCCCAGA
CAGCAGACAGCGAGAGAGTGCGGAAATATTTACACTCT
>Dmelanogaster-B-R1215-Map3#UNCLASSIFIED
AAATAAATAATATGCGATGGTCAGACGGAAGCACGGAAAATCGTATTGGGAAATGAATAG
GCTAAGTGAGCACAATGAGGATGACAAATCATGTAAAGTTGCTAAGAGGTCACACTAACG
GAATAATATTTATTGATTGTTGATACTGATTGCTCGTGAGCAATTTGTACAGCGGCCACT
TAAATGATATGTTGATTAGAGGGAGGGAGGGAGTTTTCAAATGCCCGTTTGGCATAAGAA
TGTTTCAGCAATTGCTCAAAGTCAACGGGCTAAACAATTAATTACAGGCGTCAGCACATC
GATCGAATAGATGGATGAGACCCAGCGAACTTATTGTTTTCGGAATCTCTGTCTTAACAA
AATATTTACTTTAAACCACTTTGAAGATAACAGGGCGCCGAATTTAGAGATATTTTTGTA
TTCGATAGCTTGGCTTTTTTAAATTAAAACAGCAAATCTTTGTTAATTTCAGCGTGCCAT
ATTTACGGGCAATATCTCTCCTTATTTAGTATCCTTCCAATAACTTAATTTAAAATTTAA
TAGGTGAACTGCTTAACAAATGGCAGGACCCTAGATCTTTAACAACGTATTCTGCAGTTA
AAGTAAACGAATGCCAAGATAAATTGAAAGCTAATTGAATTCAGAAATTTTAAAATTGTT
TTTGCATGAGGAGATCTATTAATCTATAAGTCTGTGGGAGCACATAAATTGAGAATAGTA
TTAGGTCCGCGGGGGTAAATGATATAGCTTTTTCTGTTTATTTTTATTACTTGCCGCACG
CTAGACAAAGATCGAGAGGTCAAAATATTCTAATATTCAAGCCTTTTGATGCCCAAACAA
GATATAGATAGTGATGACTGAGTATTTTAATGTATATAGATGCAGATCAATTGCTATATC
TCATATTTAGAAAAATCCATCAAAATTAAATTGTGCACATACCTTTCTGTTTTCTCATCG
AACTAGAAATTTCACTACACAAGTTATCAAAATAAACTTCATTCAAAGTATCTTTGTTCA
CAACAAAAACCAAAAATAAGGAAATTGAGAGAAGAAAAAGTATTGTAAATATAACAGGTA
GAGTTTTCCCGATTTGTGGTTCGTCACAGGCACTGGCAACGTCCTTGAAATGGATGTCGA
AACACCTTACACTTTCCGAGCAATGTTTATGGCCAAAAATTCTTGTCGAAAG
>Dmelanogaster-B-R103-Map4#UNCLASSIFIED
CATAACTAAAATAAAAATTGTAAAACAGAATGATATTGTGGAAATGATTTACACTTTACA
TAATAATAATTATTGTTACTATTACACTTTTTCTATTATACTTATATTCAAAACATGTTA
CTCTTAATCCATTTATAATGATGTATACAAAACTAAAATTAAGAAAAAACTAAAATCAGG
ACACACCACCACAAACTGGAATGGAAGAAGTTCCACTACCCTTACTATATCCATCAGTCC
CAGCCCAAGTATAGGCATCTCTTTAAGGGAAGGGTAGTGACGTATTCACGCCAACTCATC
ACGATAAACATATATCGCACGCAAGCTGGCCAGCTCAGTTAATTGAATATTCGCGCCACC
CAAACTGGGCCGCTCTTGTAAACAGATTGCCAAGCCTGACCTAGCAGTTACGTCTGCTCT
CTCTGAGGCT
>Dmelanogaster-B-R471-Map3#LTR/Gypsy
TCACTTAATGACTTTGATGGCATAATTGGCCTTGACCTGTTAAAACAGGTCAATGCTCAA
ATAGATCTGACAAACAACGTCATTAAACATGACCATGGGATGGAAAAAATCGAATTCACT
AAATGTCAACAGGTGAACCATATCCAAATTAATGACGCAGATGTCCCTCCTGCTATCAGA
CCCACTTTTGATAGTATGATAAAAAAAAATGGTAAAGGCATTTGCGGACGTTAACGAGTC
CCTACCGTACAACATAAATACGGTTGCCACCATACCAACGGATGACGAACCAGTTTACTC
AAAACTGTATCCGTATCCAAAGGGCGTGTCTGACTTTGTCAATGCAGAGGTTAAACAACT
TCTAGCGAATGGCATAATACGACCGTCAAAGTCTCCTTACAATAACCCGATATGGGTCGT
CGACAAAAAAAAAACATCGACGAAGCGGGACACAAACAAAAGCGTCTGGTTATTGATTTT
AGGAAACTAAATCATAAGACAACCGACGACAAAAACCCTATCCCATCCATTTCGACTATA
TTGT
>Dmelanogaster-B-R952-Map4#LTR/Gypsy
GCCAGCTACTACAGATGTTTTATTAAGGACTTCGCGGCAGTAGCAAGGCCTATATCAGAC
ATCCTAAAAGGGGAAAACGGAACAGTTAGTAGAAACAGGTCACGAAACATTCCGGTTCAG
TTCTCGGAGACGCAGCAACAAGCGTTCCAGAAACTACGAAACATCTTGGCATCCGACGAC
GTGATGCTAAGGTACAACGACTACAAAAAGGCACTTGATCTAACGACAGATGCCTCGGCC
CATGGCATTGGCGCAGTATTGTCCCAAGAGGGACGCCCAATAACAATGATCTCAAGGACA
TTGAAGGACAGGGAGGTTAACTACGCCACCAACGAGAGGGAACTCTTAGCCATAGTCTGG
GCTTTGGCCAAGCTACGGCATTACCTGTATGCGGTTAAAGACATCAACATCTTTACCGAC
CACCAGCCGATAACCTTTGCAGTATCGGAATCCAATCCGAATGCAAAGATTAAAAGGTGG
AAAGCGCGCATTGATGAATCAGAGGCGCGTATTTTCTACAAACCCGGCGAAGAAAACTTG
GTCGCCGATGCATTGTCACGGCAACAAATTAACGTCATGGAGGAGCAAGAAGCTCAATCG
TGCATGGCCACTGTTGGCAGCGAGCTCTCCTTGACGCACACTATCGAAACGACGGATAAG
CCCCTAAACTGCTTTCAGAACCAGATAATTCTGGAGGAGGCACGCTTTCCGTTAAAGCGC
AGCTTCGTCCTCTTTGGAAACAAGAGGCGGCATGCGATTAACTTCCCCTGCAAAGAGTCA
TTGATTGATGAACTCGCAGATGTAATCGTTCCGAAGGGCGTAAACGCCATTCATTGTGAC
CTGCACACGCTGGCACTAATACAGGACGAATTGGTTCGGAGATTTCCAGCCACCAAATTT
TGGCACTGCAAAAACCGTGTAACGGATATTTTTGCAGTCCCTGAGAGACGGGAAATTCTT
ACCGTAGAACACAATAGGGCACACAGGTCGGCCCAAGAAAACGTTAAGCAGGTACTCTCC
GAGTACTACTTTCCGAAGATGACCAAGTTGGCTACCGAAATCGTAGCAAACTGCAAAACA
TGCGCGAAAGCCAAATACGATAGGCACCCAAAAAAACATGAGCTAGGCGAGACTCCAATC
CCCTCTCATGTGGGAGAACTACTGCACATCGACATTTTTTGTACGGATAAAAAGTATTTT
CTCACTTGCATTGACAAGTTTTCGAAGTTCGCAATTGTGCAACATGTCCACTCTAGGACA
ATCGAAGACCTTAAACCGGCCATACTACAGATTATGAATTTTTTCCCTAGGGCTAGAGTA
GTTTACTGCGATAATGAACCTTCATTAAATTCGCATACTATCTCGACCATGCTTGACAAT
CACTTTGGCGTTAGCATTGCCAATGCACCGCCACTCCATAGCGTGTCAAATGGGCAAGTG
GAGCGCTTTCATAGCACCCTTTTGGAGCTTGCTCGTTGCCTAAAAATCGACAAGGGCATA
ACCGATACTGTGGAAATTATTTTGTTGGCAACCGCCAAGTATAATGAGTCAATTCACTCT
GTCGTTGACAAACGACCAGTTGACATCGTGCAGGAGCACCCAGATGACCCACAGACGGAA
GTCCGGAACAGAATCATTAAGGCACAAAACACGCTCAGGACCAGGGAAAACGCCTCCCGA
CAACACAGAGTATTCGAAGTCGGCGAGAAGGTATTGGTTAAATCCAATAGAAGTCTGGGA
AATAAACTCACACCCTTGTGCGAGTGAGATAAAAAATGTATCAGGGAAAACCCTTGTGTT
AAATATTTCTGGCGTTGTTTCATACGTCAATTTTGTGTCTCGATGTTCTGTTTTTGCCAG
ATTTCAGATTTCACAGTCATTGATAATATTTTGAATCAGCTTTTGACTATCAGGTGATAG
TATTTTTCTTTAAACCAATCAAGGGTTTTTCTATACCTGGATGTAAAAGTTCCTTATGTT
TCTTTAGGATTAAATCCTTAAATTCCGCATAAGTTAGTATATCAATTAGCTTCGTGTTAC
ATCTCAATAGTTTTGTGAAATTGTTAGGGCTTATGATTTCGATAAATGCCCTCTGGAAGA
TCAGAAAATCCTCATCATTAAGGAAGTAAATTGCACTTTTCTTGGTGCACACATATTCCT
TAATGAGGTTTTTGGACAGTTCAAGTGTCATTTCTTTAAAGATTATTTTAATCTTTAGTT
TTTGAAAGAAGTGGCTTACACTTGTTGTATCACTGTCGCCTTTTTCTATCTCTATTTGTC
TAGAGAAGAAATTAATTGGTCTCTCCGTTATGGATATATAATTTAAATTATCTTCATTAG
CACTATGTATAGTTGCGTCTACGCTGTTTGCGACTTCGCCAACCATAACTTCTTCTATCT
TTGTGCGGGAAAGAGCATCCGCGACATAGTTTTCTTTGCCTGGAAGATATTTGATTTTAT
AATCGAATTCATTAAGTTTTATTTTCCACCTTTGTAATTTCATGTTCGGCTCTTTGATAT
TATTGAGCCATACCAATGGCTTGTGATCGATCACTCATTATTTCAAATGGCCTCCCGAAT
AGGTATGACCTGAAATATTTTGTCGCCCAAACTATAGCTAACAATTCTATTTCAATAGTA
GCAC
>Dmelanogaster-B-G142-Map20_reversed#LINE
TACCCTTTGCTAGGTCATCACTTGTACGGCCATTAAAACCAGCGCACTTAGTATGCACCA
TTCTATCACATAGCCAACAAGTCATTTTTGGCTGCTCAGGTTTTATAACCTGGCAACAAT
TTTTATAAAAGCAGACAACATTTACGGTTTCCATGTTTATCTGAAATCAGACCACTGTGC
ACGGAAACACAAAATCAAAACTTTCAAGCGAGCTGTTAAAAGAACCGCACGAGAGCAGTT
CTTTTAACAGCACGCTGAGAAATTTAGATTTTGTGTGGGAGAGCGAAAGTGGTCTGATTT
TAGAGAGAGAGTGAGAGCGAAAAGTGCAGTTTATGTGCATGCAAAAAAACAACACCAAAT
AGCACTGCGAACAACGCACAAAAGGGAGAGTAAACAAAACACAAAGACTTGTTGGCTATG
TGATAAAATGCAAAATACTTTGTATATTATTTGTTTAAACTACTGCACAAATCACAAAAG
ACATCACTCGCGAAGCGAACGGAATCTTTAATAATTACTGTTTAAATGATTGCCATATGA
TTGCGAATTAAATGAAATCGATTATGCGCCTAAAAACCACGGCTGGTTTGGCAAACACAA
AATCAAGAATCGGGGCGCAGCTAAAAAAAAACACGACCGTTCTCTTTGAAAGCTTTACGT
ATGATCTTCTTTCCGCGCTTAATTCACAGTTTAATGGCCTTAAGCTATTAGATGAATCTC
CAAAGCGCAAAAAAGCCGCTGGTGGTAGGCTGCCTAAGGCCCCGCAACCACGGGCAAATG
ATCAACAGGACTCCACAACTGATCAGCTGTCAATCGCAGCAAATCCGCATATGTTGCTAA
GATCGGCAGCTAAAAAAGATTCGGAGCAATCCGATCAATCCGCTGTGGAGGGAGCCCACC
CTGTGATTGCTAAAAATTCCGAATTGTCTGCACTGGTTTCTCAACCAGTGATTCCACCTA
TCTTGATTAGTTTACCACCACAAGGGAACATTGAGTCCGGACTACCGGCACAAGTTGGCA
CTTCAGAAATACAATCTGCAGGGCCTAAAACCCCTCGCGGTGGTTCTACTAAAGAAACAA
ATTTTCGTTTCTCGGCTTTCCCCTGATCAAACATCGTCTGATGTATTGTCTTATATACAA
GACAAAACAAAAGCCGATAATATAAAAGTGGAAAAATTTAACTTCTCTTACGCTAGGGAC
ATATCATCTTTCAAGATAACTGTCCCAAACGAGCTTTTTTTCGACCATATGTTCGGGTGA
TTTTTGGCCGGATAGTATGGTGGTAAAAGAGTTCGAAGCTAAGATCAAAAATAGGAAAAA
GGGGCCCGTGGGAATTAAACTTCCCTCACGTGGCCAGACCACTGCACCATCCGCCTCTTC
ATCTTCTTCCTCTTCAAAAAACTAACAACGAATCTTACTATCTCCTATCAAAATGTTAGA
GGCTTGCGTAGTAAATTAAGCAAATTGTATTGTGATAGTCTTTCATTTGCATCCCATATA
ATAGTGTTCACAGAGACTTGGTTAAAGCCGGAGATACTTAACTCCGAAGTCTTCCCAGGT
ATGTACACTATATATAGGTTTGACCGTCCCTTTATCGTTGTCGCAAGTTAATTATATTCC
AAACTCTCTTGGTCGACTGTTGGATCTATGTTTTGTAACAAGTCCTGAAAGTGTGTTTCT
GTCCAGGGTAGCACCTCTTACTCAACCTGAAGATCCATATCATCCTACTTTCGAGGTGGC
AATCGACATAGGGTACGATGTATTAAAAGTAAATTCAGAGAAGTCAACAAAGCGAATTCC
CTGTTTTCGCAAATTGGCAAATTTTCGGAGATAAGCTAAACAATTTTAGTAGAGGCTGGC
TATAATTGGCTTCCGATCTTTACTCCTGCAACATAATGGCAGGGATGCGATTAGGATATG
TCGTTTATACCGCAATTAACACGCTGATCATTTTTAAGCAGTGAGCTCTTGTGTTCCGAT
GGGGCATACTATCCGATTCAATCTCTAAACCTCCTTGGTTTAATAAAGAGTATGACACAC
CTAAGAAATGAGGTAAAGTCCAGACTCTATTGTGTGATAAAATTTGGCGAAAAATACCGG
CTATTGCCTCAGTCCATGTTACCTTTGTGTTTTCAAATATTTAAGCGCTCGGTTAAGAAC
TTTACCGTGCTTAACGCTCAGTGCTACAAAAATTATTTAAACCGTTGTAAGTTCCAGTTT
GCAAACTGGATCCGACAACAGTTTATATAATTCTCGTTAGCACTAAGCGAAAAACAAGTT
AAAGCTTACCCTTGCTTGCTGTTTTTTTAAAACACTACGGTTACATAGGATCAGGCAATG
AGAACCGATCTATTTGCCAAGTTTTTTCAAACAATATATTCTGGACTTTACCTCATTCCG
AAGGTCAGCCATACTCTTTATGCGTTATCTAAGTCGAGATCTAATATTTTGCCCCACTAT
AAACGAAAGCTCACTGCTTAACGATCTTCAGCGTGTTAAACCGGTCTATTCGCCAGGTCC
CGATGGAATCCCTGGCTGTGTGCTCAGATTCTGTGCGGAAGCCTTGTGCAAGCCTCTACT
GAAACTTTTTCCTTATCTCTGGAATCTTCACAATT
>Dmelanogaster-B-G813-Map7#LTR/Gypsy
ACTTAATTTAGCTGTTATTATTATGGTTCAATTAGTTGTAATTAAGTTTATTTAGTTTTC
ACTTGGTTACACTGTTATTATTATTGTTCGTTTATTTCTGGCTAAGTTTATTTATTTTTC
GCTTAGGTTAACTGTTGTTATTGTAGTTCACTTAGTTGTAGTTACTTTTATTTAATTTTC
ACTTAATTTAGCTGTTAATATTATGGTTCAATTAGTTGTAATTAAGTTTATTTAGTTTTC
ACTTGGTTACACTGTTATTATTATTGTTCGTTTATTTCTGGTTAAGTTTATTTATTTTTC
GCTTAGGTTAACTGTTGTTATTGTAGTTCACTTAGTTGTAATTACTTTTATTTAATTTTC
ACTTAGTTTAGCTGTTTATATTATGGTTCAATTAGTTGTAATTAAGTTTATTTAGTTTTC
ACTTGGTTACACTGTTATTATTATTGTTCGTTTATTTCTGGTTAAGTTTATTTATTTTTA
TCGCTTAGGTTAACTGTTGTTATTGTAGTTCACTTAGTTGTAATTACTTTTATTTAGTTT
TCACTTAGTTTAGCTGTTTTCATGTGTTGCACACTTTGCTATTTCGCTTTGTTTTGAGTA
ACCTTTTGTGGATTTACTACTCAGCGAATTCAAAGGCGTCTTCTTAAAATTTGATACAAT
TTTAAGTTGTTCACTTTCACAATCACTCTGTGGTTTCGGATATGTTGTTGGTTTACAAAA
AGTTTTTTTCTCTTTTTTTTTTTTTTTGAACCAATTGTACCGATTTACCGACGCGAGATA
TTGAAGTTGTAGTTCTTTAGCGGATGATACACAGAGAATTGAATATGTTTAATATCGCAT
CAACTAGTATCATCCTA
>Dmelanogaster-B-G312-Map20#LTR/Gypsy
TCAAAGACCTCCTCGGGCAAAATTCAAGCTAGCCTTCATCCAATACCAAAAGTAAATATC
CCTTGGCACACTGTTCACATCGACATAACTGGAAAGTTAAGCGGCAAGTCTGATCAGAAA
GAGTATATCATCGTTCAAGTGGATGCCTTTACTAAATTTGTTTATTTAACTCACACGCAT
AAAATTGACGCAGAGAATTGCGTAAGTGCAGTGACGTCGGCTATATCTCTGTTTGGAGTA
CCAAATCGCATTATTGCAGATCAGGGTAGGTGTTTTGCCAGCAGTAGATTTAGTGATTTC
TGTGAGCAACAGAAAATAAATTTGCACTTGATTGCGACTGGTGCAAGTAGAGCAAATGGT
CAAGTAGAACGCATTATGAGCACCTTAAAAAACTTACTAACCGCAGTCGAGACTAGCAGT
CGCTCTTGGCAAGACGCATTAGGTGAGGTTCAGTTAGCATTAAACTGTACGGTTAGTCGA
GTGACAAAGGCAAGCCCTTTAGAATTGTTTATTGGCAAAGTTGCTCGGCCGTTGGGGTTG
GTTCCACCTTGCGATGAGGTAGATGAGGTTGATCTAGAAGAAGTAAGAGCACGTGCAGTT
CAGAGTATTTCAGCTGCAGCAGCATATAACGACAGTAGCGCAATTTGATAAAAACAAACA
AAGCTAAAGTTGATAGATGTCAAGTCGCGAGATTGTTGTATCTGTTGAAAGAGATAGAAG
AGAGGCATCAAACAAAATTAAGCCCGAAGTTCAGAGGGCCTTTTCAAATAACTGAATTGT
TAGACGGAGACAGGTATATGCTCAGGTCACTGACAAATAATAGAAAATATAAATATGCTC
ACGATGAACATAAGGAAAATGCCAAATTGGCGCAAGTACCAGCAGAATTTGAAAACAGTA
ACGAAGCTGTTGAAAGAGACAGTAGCGAAATTGTTACGAAGCTGTTGAAAGAGACAGTAG
CGAAATTGTTGAAGCTGTTGAAAGAGACAGTAGCGAAATTGTTGAAGCTGTTGAAAGAGA
CAGTAGCGAAATTGTTGAAGCTGTTGAAAGAGACAGTAGCGAAATTGTTGAAGCTGTTGA
AAGAGACAGTAGCGAAATTATTGAAGCTGTTGAAAGAGACAGTATCGAAATTATTGAAGC
TGTTGAAAGAGACAGTATGGATGCCTGAAGGGCTGAAATAATGAAATTTTTATAGTATAA
TGTAAGCACAAGTGCACCAGCTTGCAAATGTCTTCGCCGATCATGGCGATGTTGCGCATT
ACACGTACTCGTGAATAAGAAGAAAAATGAATTATGTTAAAGAAAAGAAATTTTTATTGG
AAATTTAAATTTGGAAATTTGATTTGTCAATTGGCTAATATTAGCTGTTTTACAAATGAA
ATGTAAAAATTTAGTTTTACAATAAAAATTACTTTTAGAGAACGTAATTCATTTTGGTAA
TATTTCACGAGGACGTGTAAAGGTCAGGATGGCCGTGTCGGCGCATACTTTTGTAAGCTG
GTGGACTTGTGCTTAGATTATATTTCACAAGTTTAATAATAGCAATTCAGGCATCCATAT
TGTCTCTATCAACAGCTTCAATAATTTCCATACTGTCTCTTTCAACAGCTTCAATAATTT
CGCTACTGTCTCTTTCAACAGCTTCAACAATTTCGCTACTGTCTCTTTCAACAGCTTCAA
CAATTTCGCTACTGTCTCTTTCAACAGCTTCAATAATTTCGCTACTGTCTCTTTCAACAG
CTTCAACAATTTCGCTACTGTCTCTTTCAACAGCTTCAACAATTTCGCTACTGTCTCTTT
CAACAGCTTCGTAACAATTTCGCTACTGTCTGCTTTCAACAGCTTGCAATAATTTGGCTA
CTGTCTCTTTCAACAGCTTC
>Dmelanogaster-B-G665-Map3#LTR/Gypsy
TTGACGGCTTGATAGGGATGGACTTATTATCTTACTCAAAAACAGAAATAGATTTGCCTA
ACTTAAAACTAAAAACCCCAAGTACCACTATACCCTTATGGATCCATAGTAACTTAACTT
CGAACATATTTAATATCTCTGGACACACAAAAGTTGTCTTGCCTCTACCCGTAGAAATCA
AACAGGGCGATTTCTACACCAACTCAATTTCAATCAATGATGATTTAATAATATCAGACG
GCATTTATAGCTCCCAAGATAATACTGCCAATTTCGTTATCACAAACTACAGCGAGGTAG
ATCAGTTGCTGTACCTCGAAAACCCGATAGAAGGTACGCCATACTCCACAGTCGAACTTT
TCAATATCAGTTTAGATCAGTTACAACCCCAAGATTCCGCAACATCTCTACAAGCCCTTT
ATACCGAAAACCTATCCTCTGAAGAGAAACAAGGTTTACTTTCACTTTGCAAGAAGTATT
TAGATATCTTCTACAACGAAGACAAACCACTTACCTTCACCAACAAAATTACACACGCCA
TCAAAACTACAGACGAGATCCCCATTCATACAAAATCCTATAGGTACCCCTACATCCACA
AAGAGGAAGTTAAAAAGCAAATAGAATCAATGCTAAACCAAGATATCATCAAATCTAGCT
ATTCTCCATGGAGCGCCCCTGTTTGGGTAGTCCCTGAAAAATTCACTCCTACAGGAGAAC
AAAAATGGCGTCTTGTTATCGATTATAGAAAACTCAATGGAAAAACTATATCTGACAAGT
ATCACATCCTAATATTGCAGACATTTTAGACAGATTGGGCAAAGCTAGAT
>Dmelanogaster-B-R124-Map18#LINE
AAGCGACCAGGCGTCTCTTCAACAAAGCAAAAAGAAAAGAGAACTGGGATGCCTACCAGA
ATAAACCGACCATGTATAACCATGAGAACAGGAAAGCCAAACGAAGGAATAATAGAACCT
TCTGTGAGGCAATAGTAAACACATGTGAAGGCTCTAGACTTCACAGAGCAATCTCCAAAG
CAGTGCCAGAATCAAATCAGGCACTACGAAAGGAGGATAACTCCTATACTATAGGAAGTA
AGGAGAAACTTGAGCTACTACTGGCAACTCACTTTCCGGGAAGCACGCTTCAAACGGATG
GGAACACCCCGGTAACGGCACAAAGTAGACCGCGTGCTACTGATTGGGCCAAAGCAAAAT
CAATAGTAACAACGGAGAGATTAAGATGGGCAATTGGTACATTCCAGCCCTACAAATCTC
CTGGTCCAGATGGCATTCAGCCAATCCTGCTTCAACGAGCGCTAAGTCAGCTCGCAGCAC
CGATCAGGAAAATACTGATCAGCAGCCTAGCTTTAGGACACATACCTACTTCCTGCAGTA
TAGCAAAAGTTGTCTTCATTCGGAAAGCTGGAAAGAAAGACATCACTGATCCGAAGTCGT
TCAGACCCATCAGCTTGACATCGTTTTTGCTAAGAACGTTGGAAAAGCTAGTGGATGTCA
GCATTAGAAGCACTCTGCTTGTAGAGCATCCGCTTCAACGGACGAAGCATGCCTACAGGG
CGGGCAGAACAACTGATACTGCCCTATATAACCTGAAAAGCCTTATTGAGGATTCACTTA
CTCATGAGGAAGTGGCGTTATGTGTCTTCTTAGACATACAGGGTGCATTCGACAATACCT
CCCATGAGGCTGTCAACACATCCCTGGCAAGAAGAGGATTAGATGCGACAACCAGCAGAT
GGATCAAATCACTACTGGCAGATGCCTAGATAGGCGAGCCATGGCCACCATAGGAGGACC
GTCGTATACAGTATTTACCACAAGGGGTTGCCCCCAAGCGGGTGTCCTTTCTCCTCTCCT
GTGGAGCTCGCTGGTAGACGAGTTGCTAGACAGACTGACCCGCAGGGGTATACTTTGCCA
AGGCTATGCTGACGATATTTTCATTATAGCTATAGGTAAATATGAGGAAACACTCTGCGA
TATCATTCAAACTCAATATGACCAGCGAATGGTGCAAGGAAGCCTAAATCCTAGCAAAAC
TGTTATTGTTACTTTCACAAATAGGTACAAGCTACAGAGAATGAAGGCAATAACACTGTC
AGAATGTCGAAAAGAGGCCAGCAAAGAAGTTAAGTATCTTGGGATAACCCTTGACTCCAC
ACTTAGCTTCAAAACTCATATCGATAACACAATTGATAAGTGCACCAGTGCACTTTTCAC
GTGTAGAAACATTGCTGGTAAGTCGTTGGGAACCTCACCACGCATAATAAGGTGGTTGAA
CATACTAACCTATGGGGCAATAGCCTGGGGTGATAGAGCACGCCTTAGCACCACTAAGGC
GAAACTCCATGGCCTGCGTATGCATGGCAGGAGCAATGCGTACCTGTCCCACTGCAGCCC
TAGAAGTACTAATGGGGGTCACGCCGCTTCATATCGTCATTGAAATGAAACGGAAAGCCA
CACTAATAAGAATTAAGGGTTCAGGAAGTGACTGCAACCTCACAAGTAAGGATGTTGAAA
GCCTAAAAAGGGATATCCCTTTGCTAATGCAACCAAGGGATGAGATGCCAGCTGAGCATA
GGTTCGCTCAGAACTTCAGCACTCATCTCAGTAATAAAAACAGTTGGACATCCCTGGGGA
AAGTACACCCTATGAAACCACAAACAATAAAGTGGTATACAGACGGATCCCTCACCGACG
AGGGAAGTGGGCTGGGGGTTGTAGGCCCCAGGTTGAAATACCACGAATCAATGGGCAGAT
ACACCAGCATTTTTCAAGCTGAAGTCTGTGCTATTGGACGCTGTGCGGAGTTTAATCTGC
AAAGGAACTATCATGGCAAGGACATTGCTATACTGTCTGATAGTCAAGCAGCCATAAAGG
CGCTCAGCAAAGCTAAGATAACATCTAAGCTAGTAAATGAAGTGAGGACAGCCCTAGACA
AACTAGGAGCTGTCAACAAACTCACAATAAGGTGGGTCCCGGGACACAACAACATCCCGG
GAAATGAGCTAGCAGACAACCTAGCCAGGAAAGGGGCAGAGAACCCTCTAATTGGGCCCG
AACCCTTCTGTGGTGTTGGTCACCACAGAGTACGGGGCTTACTAAAGTCACTAGAGGAAG
AAAAACGTCTGTCCTTCTGGGAACACCTACCAGGACTTAGGCAGTCGATTAAGTCAGTAA
GATTCTCCTCCGTGAATATAACCATAAAAGGTTCAAGACCTTAATGACACACGGGAAAAA
CACCGTGCGCATTTTGACTGGCCTTCTTACGGGGCATTGCCGACTTCACAGCCAATTGCA
CAAGATTGTGACATTGCACACAGTGAACTCTGTCGCTTCTGCTGCATGGAGGAGGAGAGC
TCTGCACATATTATATGTGACTGCATGGCGCTTTCCATCAGGAGGAACAGACTCCTGGGC
ATGTATGTAGTCCCACGGGAAACAATTGCAGCCCTGAAACCCCAATAAAATTCTGACATT
TATACAGTGCATTGGACTTCAGGGGGATCTTTGAGTCATGAAGGGGTAGTACAATAGATC
CGACTGGGTCGCAGTACACATACAAACCCACTTAATAATAAT
>Dmelanogaster-B-G1321-Map20_reversed#LTR/Gypsy
GTTCGCCGCACCCCGACAAAATTATCAACAACAATTGCAACAATATAATGCCCCACCCCG
TCCTTTCGCGGCCAAACCGCAACCAAGACCAGAACCAATGGACGTGGACCGCAGTATACA
GACGAGAAATGTCAATTATATGAACCGACCACATTTTGACGCCGGCAAACGACCGAGTGG
ACAGACTTACAGACATAAACAAAAGACAAAGAAATTATAATATCCAAACTAGGGGCATGG
GACATCCAAGTGTCAAAATAGCTGGGCCCAGTTCAAGCATGACAGACTATCAACGGTCGA
TGCAAGAATATGAAACCCAGAACGACATAAATGGCACCATGGACGAATATTGCAACGAAC
TGACGGACTACTTAAATGACGATGAGCAACAACAACAAGTGATGCATTTTTTAGATTAGA
AGACTCCTCACTGCCATACTTCGAATGTAGAGTGAGGAGTGGAAAGGTTCTAAAGGTGTT
GATCGACACGGGCTCCAACAAAAATTATATTCAGCCAAAACTGGTGTCGAATGCAATACC
AAATTACAAGCCTTTCATAGCTGCCACTCCGGGTGGCGATATAAAAATAACACACTACAA
AAGAGCAGACCTTTTTGACTGGGAAATAAAATTTTTCCTATTAACATCTCTTACGACATT
TGACGCATTTCTCGGAAAAAACACCCTAAAAGAAATGGGAGAACTGATAGATTTAGGAAA
TTTGACCATGACACTAGGAAATGGGAAGAGGATTGCTATCGGGTAACGAAGGTTCGAGGC
TGTTAATACAATTATCCCCAGAATAGGTCTCTTCGGACCAGACCCAAACCAAAAACTGAC
CTTCACAACAAATGTAAAGGCAGCAATTCGAACCACATCGGATACACCTGTGTATTCGAA
GTTTTATCAGTACCCGATGTCCCTAAAAGATGAAGTCAATAAACAAATAGCGGAGCTTTT
GCGCGACGGAATAATTCGACCATCAAGGTCACCCTACAATTCACCAGTGTTGGATTGTGC
CAAAAAAAACTCGACTCCTCTGGTAAAAAGAAATACAGAGTTTTCGTGATTGATTACCGA
AAACTCATATATGGTAACAGTAGCAGATAGGTACCCAATCCCCGATATTAACGAAACAGG
TTTTAGCCCAACTTGGTGACAACAAAGTTTTCGTCGAGTGCTCGTTGGAATCTTAAAAGT
GGGTTTCACCAGATCCCACTAAAAGACTCCGATATCGAAAAGACTCGCCTTCTCCATAAA
TCATGGAAAATACGAGTTCACTCGATATCGGAGTCTTCCATTCGGATCTGGAAAAATGCA
CCATCAATATTCCAACGCGCACTCGACGATATCCTTCATGTCAGCATAGTTTGGCAAAAT
ATGTTTCATCTATATCGACGATATCATACCTATCTGCTACTGTTAGCAAATTGATGATTT
CGGAAACCCATTACAAAAACTCTGGACATAATTTTACAAGAGGAGTCGAGTTTTTCTTGC
AACAAGCCACACAGGTGAAATGTCAGTTGGACATTAATGGTCGAGTTATTATGAAGAGCA
GAAGGTCCAGAATTCCTGTTTATTGGATTCGTCGTGTACCGACAAGGGGTACTGATAGAA
ACCAATCCAATACAAAGTACAGGCAATTTCAGATGTGCTTCCCAATTCCAAAAACACTCA
AAGAAACTGAGATTTTCAGTTCTTGGGATTATCTGGATATTACAGGAGATTTATACCCAA
CTACGCTAAGTTGGCAAAACCACTTAGCTCGCTTTTGAGAGGGGAGGATGGACGAATTTC
CAAGACATTATCGTCAAAAAAAATCCGTCTCCCTTAATAACGAAGCAATGGAAGCCTTCA
AGAAATTGAAGAGCAGTTTGATTTCCCCAGACGTGATACTCCACTACCCAGATTTTAAAA
AAGAATTTCACCTAACAACGGACGCTTCCAATTTCGCAGTGGGTGCTGTTGTTTCGCGAT
AAGGGAGACGGATTTTTTTGTCGATAATGTTCTGGAAATTGGAAAACTACGCCTCAAATG
AGAAAGTTTTGCTAGCTTATCTGGGAATAAATCTCATTTAATTTACGGTAATGCAAAGAA
GATCT
>Dmelanogaster-B-G2980-Map3#LINE
GTATGTTGTGCGTATTTGTGGCGAGTACTTACAACAACGGCGTTTCCTATAAAAATAATG
TTTCGAACATGAAAATCGAAGAAACAAAATTCGAAAGTGGAAGTCGAATCAAAATAAAAT
AATTTCGAATGTGTGGTAATCATCGAAATAAGTGTTAATATAATTGGTAGATATTAACTA
ATTTTTAAAATTTGTGTGTATTTATTACTATACACGCGTTGCGAATATGTATTGTTCATC
TTAGTTATGGGCATACGTTGGCTAATGCAACAACCTGAAATAAACAATGTTGTACCTGGC
ATCCATCAGGTTAATGTTTTATATAAATTGCAGTATGTGTCACCCAAAATAGCAAACCCC
ATAACCAACCAGATTATTATGATACATAATGCTTATATGAAACTAAGACATTTCGCAACA
TTTATTTTAGGTATATAAATACATTTATTGAAGGAATTGATATATGCCAGTAAAATGGTG
TATTTTTAATTTCTTTCAATAAAAACATAATTGACATTATATAAAAATGAATTATAAAAC
TCTAAGCGGTGGATCACTCGGCTCATGGGTCGATGAAGAACGCAGCAAACTGTGCGTCAT
CGTGTGAACTGCAGGACACATGAACATCGACATTTTGAACGCATATCGCAGTCCATGCTG
TTATGTACTTTAATTAATTTTATAGTGCTGCTTGGACTACATATGGTTGAGGGTTGTAAG
ACTATGCTAATTAAGTTGCTTATAAATTTTTATAAGCATATGGTATATTATTGGATAAAT
ATAATAATTTTTATTCATAATATTAAAAAATAAATGAAAAACATTATCTCACATTTGAAT
GTGAAAAACGAAGAGAAATATTTTCTTTTTCAATCAAATAATACTGAGAAATGTCTAGCA
TAAAAAATTGAAATATTTTTCATCTAGAATTGTCTCTTATTAATGATTCGGAAATAGAAA
AATCTTGGTTATGTTATTATTCTTCGTTGGTTCGTTAAAAATGGATAAATAAAAACTTTG
CATACAAGAATTAATAAAAATGTTATAACGAATTTAATTAAATGTTTTATCATTATATAT
AAAGAATTTATGGCAAGATAAAGTTATATACAACCTCAACTCATATGGGACTACCCCCTG
AATTTAAGCATATTAATTAGGGGAGGAAAAGAAACTAACAAGGATTTTCTTAGTAGCGGC
GAGCGAAAAGAAAACAGTTCAGCACTAAGTCACTTTGTCTATATGGCAAATGTGAGATGC
AGTGTATGGAGCGTCAATATTCTAGTATGAGAAATTAACGATTTAAGTCCTTCTTAAATG
AGGCCATTTACCCATAGAGGGTGCCAGGCCCGTATAACGTTAATGATTACTAGATGATGT
TTCCAAAGAGTCGTGTTGCTTGATAGTGCAGCACTAAGTGGGTGGTAAACTCCATCTAAA
ACTAAATATAACCATGAGACCGATAGTAAACAAGTACCGTGAGGGAAAGTTGAAAAGAAC
TCTGAATAGAGAGTTAAACAGTACGTGAAACTGCTTAGAGGTTAAGCCCGATGAACCTGA
ATATCCGTTATGGAAAATTCATCATTAAAATTGTAATATTTAAATAATATTATGAGAATA
GTGTGCATTTTTTCCATATAAGGACATTGTAATCTATTAGCATATACCAAATTTATCATA
AAATATAACTTATAGTTTATTCCAATTAAATTGCTTGCATTTTAACACAGAATAAATGTT
ATTAATTTGATAAAGTGCTGATAGATTTATATGATTACAGTGCGTTAATTTTTCGGAATT
ATATAATGGCATAATTATCATTGATTTTTGTGTTTATTATATGCACTTGTATGATTAACA
ATGCGAAAGATTCAGGATACCTTCGGGACCCGTCTTGAAACACGGACCAAGGAGTCTAAC
ATATGTGCAAGTTATTGGGATATAAACCTAATAGCGTAATTAACTTGACTAATAATGGGA
TTAGTTTTTTAGCTATTTATAGCTAATTAACACAATCCCGGGGCGTTCTATATAGTTATG
TATAATGTATATTTATATTATTTATGCCTCTAACTGGAACGTACCTTGAGCATATATGCT
GTGACCCGAAAGATGGTGAACTATACTTGATCAGGTTGAAGTCAGGGGAAACCCTGATGG
AAGACCGAAACAGTTCTGACGTGCAAATCGATTGTCAGAATTGAGTATAGGGGCGAAAGA
CCAATCGAACCATCTAGTAGCTGGTTCCTTCCGAAGTTTCCCTCAGGATAGCTGGTGCAT
TTTAATATTATATAAAATAATCTTATCTGGTAAAGCGAATGATTAGAGGCCTTAGGGTCG
AAACGATCTTAACCTATTCTCAAACTTTAAATGGGTAAGAACCTTAACTTTCTTGATATG
AAGTTCAAGGTTATGATATAATGTGCCCAGTGGGCCACTTTTGGTAAGCAGAACTGGCGC
TGTGGGATGAACCAAACGTAATGTTACGGTGCCCAAATTAACAACTCATGCAGATACCAT
GAAAGGCGTTGGTTGCTTAAAACAGCAGGACGGTGATCATGGAAGTCGAAATCCGCTAAG
GAGTGTGTAACAACTCACCTGCCGAAGCAACTAGCCCTTAAAATGGATGGCGCTTAAGTT
GTATACCTATACATTACCGCTAAAGTAGATGATTTATATTACTTGTGATATAAATTTTGA
AACTTTAGTGAGTAGGAAGGTACAATGGTATGCGTAGAAGTGTTTGGCGTAAGCCTGCAT
GGAGCTGCCATTGGTACAGATCTTGGTGGTAGTAGCAAATAATCGAATGAGACCTTGGAG
GACTGAAGTGGAGAAGGGTTTCGTGTGAACAGTGGTTGATCACGAGTTAGTCGGTCCTAA
GTTCAAGGCGAAAGCCGAAAATTTTCAAGTAAAACAAAAATGCCTAACTATATAAACAAA
GCGAATTATAATACACTTGAATAATTTTGAACGAAAGGGAATACGGTTCCAATTCCGTAA
CCTGTTGAGTATCCGTTTGTTATTAAATATGGGCCTCGTGCTCATCCTGGCAACAGGAAC
GACCATAAAGAAGCCGTCGAGAGATATCGGAAGAGTTTTCTTTTCTGTTTTATAGCCGTA
CTACCATGGAAGTCTTTCGCAGAGAGATATGGTAGATGTTGTGTCGATATTTTCTCCTCG
GACCTTGAAAATTTATGGTGGGGACACGCAAACTTCTCAACAGGCCGTACCAATATCCGC
AGCTGGTCTCCAAGGTGAAGAGTCTCTAGTCGATAGAATAATGTAGGTAAGGGAAGTCGG
CAAATTAGATCCGTAACTTCGGGATAAGGATTGGCTCTGAAGATTGAGATAGTCGGGCTT
GATTGGGAAACAATAACATGGTTTATGTGCTCGTTCTGGGTAAATAGAGTTTCTAGCATT
TATGTTAGTTACTTGTTCCCCGGATAGTTTAGTTACGTAGCCAATTGTGGAACTTTCTTG
CTAAAATTTTTAAGAATACTATTTGGGTTAAACCAATTAGTTCTTATTAATTATAACGAT
TATCAATTAACAATCAATTCAGAACTGGCACGGACTTGGGGAATCCGACTGTCTAATTAA
AACAAAGCATTGTGATGGCCCTAGCGGGTGTTGACACAATGTGATTTCTGCCCAGTGCTC
TGAATGTCAAAGTGAAGAAATTCAAGTAAGCGCGGGTCAACGGCGGGAGTAACTATGACT
CTCTTAAGGGGATCATGGGGTATTTGAGAGCAGAGGGGGAGTATTCTTCTGTAATTCGTA
AGTCATATCATATGATGTGCGGAAGGGGAATTTTACTCTGTAACTCACAAGTCTCTCCTT
TACTCAAGTCGACTCAAAACCTCCTCGTGGTGGTCCCCGGTAATGCTAAACTCGTTTAGC
AGCTAATTTGAGCGGCAAAACTTTTCCGATGGGCTGGTTCCCCAGAGGAAATTTATTCAT
ATTGGAACTACAAGCACAAATAACGAGCCTCGGATACCTTTACACAATCTGATGACGACC
CGACCCTCCGTGGATATCTTCCCGGAGGACCAATATGAACCAAACGCAGCGGCTACTCTA
TCTAGGGTTCCCTGCACAGTATGTGGCCGGTCCTTTAACAGCAAGAGAGGACTCGGTGTT
CACATGCGATCTCGGCACCCAGACGAACTTGATGAAGAACGTCGACGTGTCGATATAAAG
GCAAGATGGAGTGATGAAGAGAAGTGGATGATGGCGAGAAAGGAGGTTGAGCTCACAGCA
AATGGATGTAAACACATAAACAAGCAACTAGCGGTGTATTTTGCAAACCGCAGCGTCGAA
GCCATCAAAAAGCTAAGACAGAGGGGCGATTATAAGGAGAAAATAGAGCAGATAAGAGGG
CAATCAGCTCTCGCCCCGGAAGTTGCTAATCTAACCATAAGGCGCCGCCCTAGTAGAAGT
GAGCAAGACCACCAAGTAACAACATCGGAAACAACTCCAATCACTCCCTTCGAACAGTCG
AACAGGGAAATTTTGCGGACACTACGCGGGTATAGCCCCGTAGAATGCCATTCCAAATGG
AGAGCCCAAGAGTTGCAAACTATCATTGATAGGGCACATCTCGAGGGAAAGGAAACCACT
CTCCAATGCTTATCGCTATATCTCCTGGGAATTTTTCCGGCACAGGGTGTACGACACACA
CTGACGAGACCTCCTCGGAGACCTCGGAACAGGAGAGAAAGCAGAAGGCAGCAGTACGCT
GTCGTCCAGCGTAACTGGGATAAGCATAAAGGAAGATGCATCAAGTCCTTGCTAAATGGA
ACTGATGAGTCGGTAATGCCAAGCCAAGAAATAATGGTTCCCTACTGGAGAGAAGTAATG
ACTCAGCCTAGCCCAAGCTCTTGCAGTGGAGAAGTGATACAAATGGATCACTCGCTTGAG
AGGGTATGGTCTGCTATTACAGAGCAGGACCTTCGGGCGTCAAGAGTCTCATTATCCTCG
TCTCCGGGGCCTGACGGGATAACTCCAAAATCTGCCAGGGAGGTGCCGTCAGGTATTATG
CTGCGCATAATGAACCTAATTCTATGGTGCGGTAATCTACCACACTCTATACGACTGGCC
AGAACCGTCTTCATCCCGAAGACGGTGACGGCGAAGCGACCGCAAGACTTTCGTCCAATA
TCAGTGCCTTCAGTCCTGGTAAGACAGCTAAATGCAATATTGGCAACCCGGTTGAACTCA
TCAATCAATTGGGACACGCGCCAGCGGGGCTTCTTACCAACCGACGGATGCGCCGATAAT
GCGACGATAGTCGACTTAGTCTTGAGGCATAGCCATAAGCACTTTAGATCTTGCTACATC
GCAAATTTAGATGTAAGCAAGGCATTTGATTCTCTATCACATGCATCTATATACGACACC
TTACGTGCTTATGGTGCGCCAAAGGGCTTCGTTGACTACGTACAGAACACGTACGAGGGC
GGTGGTACCAGTCTCAATGGGGACGGTTGGAGTTCAGAGGAATTCGTCCCTGCTAGAGGA
GTGAAGCAGGGTGACCCTTTGTCTCCTATTCTATTTAACTTGGTAATGGACAGGTTACTT
AGAACCTTACCCAGCGAAATTGGTGCCAAAGTCGGAAATGCCATTACTAACGCGGCCGCG
TTTGCAGATGATTTGGTACTATTTGCGGAAACTCGGATGGGGCTTCAAGTATTGTTGGAC
AAGACGTTGGATTTTCTATCTATCGTCGGCCTCAAACTTAATGCCGACAAATGTTTTACC
GTTGGCATTAAGGGCCAGCCGAAACAGAAGTGTACCGTGTTAGAGGCACAGAGCTTCTAC
GTAGGCTCGAGTGAGATTCCATCACTGAAGCGCACGGACGAGTGGAAGTACTTAGGCATC
AACTTCACTGCAACCGGGAGGGTTCGATGCAATCCGGCCGAGGACATTGGTCCAAAGCTA
CAAAGATTGACAAAGGCCCCCCTCAAACCACAACAGAGGTTGTTCGCCCTTCGGACTGTC
CTTATCCCACAGCTCTACCACAAGTTAGCCCTTGGGAGTGTGGCGATAGGCGTCCTAAGA
[truncated: 4,539,107 more chars]
