# Supplementary material for: MCHelper automatically curates transposable element libraries across eukaryotic species
Source: Genome Res. 2024 Dec;34(12):2256–68. doi: 10.1101/gr.278821.123 (PMC11694758; doi:10.1101/gr.278821.123)
Supplement: Supplement 5 [file Supplemental_Data_S2.zip]

Archive with 25 entries (20 files):
- Supplementary Data File S2/
- Supplementary Data File S2/.DS_Store
- Supplementary Data File S2/Osativa/
- Supplementary Data File S2/Osativa/.DS_Store
- Supplementary Data File S2/Osativa/EDTA+MCHelper.fa
- Supplementary Data File S2/Osativa/EDTA.fa
- Supplementary Data File S2/Osativa/Reference.fa
- Supplementary Data File S2/Osativa/REPET+MCHelper.fa
- Supplementary Data File S2/Osativa/REPET.fa
- Supplementary Data File S2/Osativa/RM2+MCHelper.fa
- Supplementary Data File S2/Osativa/RM2.fa
- __MACOSX/
- __MACOSX/._Supplementary Data File S2
- __MACOSX/Supplementary Data File S2/
- __MACOSX/Supplementary Data File S2/._.DS_Store
- __MACOSX/Supplementary Data File S2/._Osativa
- __MACOSX/Supplementary Data File S2/Osativa/
- __MACOSX/Supplementary Data File S2/Osativa/._.DS_Store
- __MACOSX/Supplementary Data File S2/Osativa/._EDTA+MCHelper.fa
- __MACOSX/Supplementary Data File S2/Osativa/._EDTA.fa
- __MACOSX/Supplementary Data File S2/Osativa/._Reference.fa
- __MACOSX/Supplementary Data File S2/Osativa/._REPET+MCHelper.fa
- __MACOSX/Supplementary Data File S2/Osativa/._REPET.fa
- __MACOSX/Supplementary Data File S2/Osativa/._RM2+MCHelper.fa
- __MACOSX/Supplementary Data File S2/Osativa/._RM2.fa
