# Supplementary material for: MCHelper automatically curates transposable element libraries across eukaryotic species
Source: Genome Res. 2024 Dec;34(12):2256–68. doi: 10.1101/gr.278821.123 (PMC11694758; doi:10.1101/gr.278821.123)
Supplement: Supplement 5 [file Supplemental_Data_S2.zip › Supplementary Data File S2/Osativa/EDTA+MCHelper.fa]

>TE_00000003_INT#CLASSI/LTR/GYPSY
aatattttaatacagagttttttaaattatagataaataaattattgtcagggttacggg
ttaggcataccctttacccttcgatatacgttacatatcgatatggcatacccacgcgca
tacggatatttcctgtatattctaaggaaatccttcacggaatctacagatgggaagaat
cctactcggacagaactgggtcgttggcgtatcgtatagggtctgatatctccgagttct
acttggagacctcctgatctgcgatataaaagggaccccccggggagggcttagggcatc
gaatctcagagccaacacaacctccacagcctacgaagccggagcctacgaggagccaag
tcatcgggagatctagtcgaatcaactcgactacgatctcgccggattcgacaagttccc
ttgttccctttgtaacctgtgttttccaccatataatcccacatcaactggattagggct
attacctatcaaggggcctgaaccagtataattcttgtcttttgtttgcttgatgtcgta
ctacgtagatccttgtaccaacgtaccccaataccctctatatccggtctacgggtatca
cccgtcgacagtggcgcgccaggtagggggccttggtactcaaggttctactactatgtc
atccagcttcgtcgacaacaacgtcaacaccagcctcagccaagtactccctgcttcaac
aatgctggtatggactcaagtcggcgaaatcgtcttcccggtttacaccacgacgccgat
ctcaaccggtcctccaatgaccggaaacgagaacgcagtggctacaaaccaaggcgactc
catgtcgaaaaatcctcccgccgagacggagaacggaacatcgacgacatccgagctcga
gaaggattctgatgcggccaaaccttgtccttccgacatgaaccacgagccgacaaagat
gacttccgaagccacaaggtcctggtgtcctatccacaaaaccaggaaacacaccttgca
agcttgctgggttttcctcaacgtccgtgctgaaattcgcgcctgcaaagagcgtggaat
tcagcgtacttctccaactcgtgatgtctattgtcctattcacaagacaaagaatcacga
cctctcaagctgcaaggtctttctcggcgccatgaaagctccgtctcctaaggtccagca
tcatatatccccatcagggataacgacaaggaacaaggagcgactccaacttcagatcga
ttcgttggggtaatcgatatcgatcctcacgaaccatcagtcttacatctcctcgaggac
tatgggtcatcgacaacgagtacgccgcgggaggtattggctatcgatgagatcggcacg
tcagcgcacgctaacgcagaagcggggaatcaatcgactactccagcccagcacatcagg
gccgttcaagcgatactgagggaaactccctacgatcccgttctgaacgatgacctcgag
cgttggacagaacgactacgggaatcggtgaccaacctcagcaacgcgtttgaagaagcc
gctaccgcagcacacccggagcagccaccaactggcgatgccaatggtgaagatccggaa
cggagggaatcacctcaacgagctacccctccacctcgcggcactggcgatctccgagat
cacatcaacggccgccgagaagcacgacgcacacgagacaacgtgaatcgttctcgacgt
catgtctcttcacggcgccatgataacggaaatcgaggagaccgctcaaacgaggaccga
gaccatgataacgcacaaccaccacgatcacaacgatcgcgaacgacgggtgccagacaa
tactggtcgaggccgccgccataacgacgacgacgatggagatcggcgccgagacaacag
cggaagacgacgacaggattctcgagatccaggccgtcatcctcgtaatcgtacgccgga
accaagtgacccatcgtcatcgtcatcatcctcgtcctcctcatcgtcagacagacatcc
acgaaggacacacgatcgccgacaacccaccgcccccaacgctgggtgtagggctttcgg
tcgttccctacgtgatgtccgatggcctgagagattccgacccggagcaatagaaaagta
tgatgggagcaccgacccagaggagttccttcaagtctactccacagtactctatgctgc
cggagcagacgacaacgcgttagcgaactatttaccaactgcgttgaaaggttctgcacg
ttcatggctgatgcatcttcctccctactcaatttcttcgtgggcagacctgtggcaaca
attcatcgccaatttccaaggaacatacaagcgccacgcgatcgaagacgacctacacgc
gttgacacagaactcgggtgaatcattgagggaatatgttcgacgcttcaatgagtgcag
aaatacaatccctgaaatcaccgacgcttctgtaattcgcgccttcaaatccggtgtcag
agatcgctacactacccaggagttggcgacaagacgcatcacaaccactcggagattatt
cgagatcgttgagcgatgcgcccacgctgatgatgcgctaagacgcaagaacgataagcc
gaagaccgggggagagaagaaaccagccacggacgcatctgagtcaagcaagaagaaaaa
tcgcaaaaatgggaaaaggaaagctcaagcggaagtcctcgcagcagaatacgcgaaccc
tcccaaacgcccagacccacaaagcagcgacacaaagaaatcatggtgccccatacacaa
gacggacagacattctctggaagattgccttgttttcaaaaagtcgctcgagaagcacat
ggcatttgaaaaaggcaagcgagtacgcgttgtcgagaagaacgaagaggcggctcctca
cgaatcggactcagcgtatccagactccgacctccacgtctcacacatcttcggcggttc
cacaacgtactcctcaaagcgagaatacaagaaagtggaacgtgaagtctgttcgacatg
gcagggggctgcacccaagatgaagtggtctgagcagaagatagagttctcggaagaaga
ccaccccaagaccgccgttatcccaggacgatatccgatcgtggtcgaacccactattcg
gaacatcaaggtagcgcgagttctcatcgacggtggcagctcaatcaatcttcttttcgc
cagcactttggacgcgatgggaattccgcaaagcgagttgacaccaaccgatcaaccctt
ccatggaattactccccaatcatcgtccaaaccattgggcaagattacgttgcccgtgac
tttcggccaagccaacaacttccgaacagagcagatcacctttgatgtcgctgaattcga
tacagcttacaacgccatcatcgggagaactgcacttgcgaagttcatggccgcatctca
ctacgcgtatcaagtgctcaagatgccgggaccgaagggaacaatcactattcaagggaa
cgcaaagctggcggtgcaatgcgacaagcggagcctcgacatggtcgagcaaacgcccag
cccacccgccacgactgagccacccaagaaagtgagcaagacaaacaagacgccgaaacc
agacggcgccatcaagatcgttccactctccagtgccaaccccgacaagaccgtcaagat
cggggcaacactaaacgagaaataggaactcgcgctcatcaccttcctccgcgacaatgc
tgacgtgttcgcttggcagccgtccgacatgccgggggtccccagggaggtgattgagca
caaactcatggtgcgacccgatgccaagccagtaaagcaaagactgcggagatttgcacc
agaccgaaaacaagccatacgagaagagctcgacaaacttctcaaagctggcttcatcag
agaagtacttcatccagagtggctagccaatccagtcatggtgcggaaggccaacggaaa
atggagaatgtgtgtcgacttcaccgacctcaacaaggcgtgccccaaggatcacttccc
tcttcctcgaatagaccaactggtggattcaacagccggttgcgagttattgagcttcct
cgacgcttactctggctaccaccaaatcagcatggcaaaagaggacgaagagaagacagc
attcatcacgccgttcggggtattttgctatgttaagatgccgttcggactgataaccgc
agggaatactttccagcgcacggtccagggcgcacttagcgaccagcttggcaacaatgt
cgaggcttacgtcgacgacatcgttgtcaaaaccaagacaggcgactcattgattgacga
tctgcgggaaacgttcgacaacctccgacgatatcgcctcatgctcaatcctgagaagtg
cacgttcggagtaccgtcgggcaagctgctcggattcctcgtctctggcagaggaataga
agcaaaccccgagaagatcaaggcaatcgagaacatgaagtcgcctacaagactcaagga
ggtacaaaagctaaccggatgcatggcagcactaagcaggttcgtcgctaggatgggaga
acgaggacaacctttcttcgctctgctgaagaaacaagacaaatttgtatggacacagga
agccgaagaggcattcattgcactcaagcgctacctatcaaacccccctgtacttgttgc
tccccaacctaatgaagaattattcctctatattgccgccacgccatattccgttagcac
tgtcattgttgtcgagagagagaaagtacaacgaccagtctattacgtcagcgaagctct
ccacgacgcaaagacaagatacccacagatccaaaagctgctttacgcggtcatcatgac
atcaaggaagctacgccactattttcaagcccacagagtcacagttgtctcctctttccc
tcttggtgaagttgtgagaaacaaagacgttgtcggccgcattgcgaaatgggtagtcga
gctaagccagtttgatgtccactttgtgccacgaacagccatcaagtcccaggtactcgc
cgacttcgttgccgattggactatgcctgataacaaatcagacaaccaagtcgacaacga
aacatggacaatggcgttcgatggcgcactcaacagccaaggagcaggggcaggatttat
cttgacatctccctccggagatcaattcaagcatgcaatccacctcaacttcagggcgac
caataacacagcagaatacgaaggactactcgccgggataagagctgcagctacacttgg
agtcaagcgactaatcgtcaaaggggactccgaactagtcgcgaaccaggtgcacaaaga
ttataaatgctctaaccccgagttatccaagtatctcgcagaagtcaggaagctagagaa
aaggttcgatgggatcgaggtccgacacgtctaccgcaaggacaacatcgagccagacga
cctagcacgacgtgcgtccagacgagaaccgctcgagcccggcacttttctcgacatcct
gacgaagccatcagtgaaagaggttagcggcgaagttagcccggacacccccgacattag
ctcggaggtcaccgaggcagaacgcgccgttgccgacatcgagaccacagacgactggcg
catcccactaatcaaattcatcagcagcgaggagttgcccgaggacgatacagaggccga
gaaaataacccgtaaagcaaagatctactgtatggtcggcaacgatctatacaagaaagc
gccaaacggggtacttctcaaatgcgtctcgaccgacgacggcagacacctcctcctcga
catacatgaaggcatatgtgggtcacacgccgccggtcggacattggtcggcaaagcttt
tcgacaaggctttttctggccaaccgcccttaaagatgcatgcgacatggtccagcgatg
tgaagcctgtcaattccacagtaaacacacaaagctacccgcgcaagcgctccagactat
ccctctgacttggccgttctcgtgctgggggctagatatacttgggccattcccacgagg
acagggcggctacagattcctattcgtggcgatcgacaaattcaccaaatggatcgaagc
agtacccacgggggaaatcaaggccgacaacgccatcaaattcatcaaagggatattttg
cagatacggactaccacaccgcatcataactgacaacggctcccagttcatcagcgccga
tttccaggattactgcatcgggctgggggtcaaaatatgcttcgcctcggtctctcaccc
tcaaagcaacggacaagtcgagagggcaaacggcatagtactacaagggatgaaaacccg
cgtctacgacaggctcatgtcacacgacaaaaagtgggttgaagaactcccatcagtact
atgggccgtacgcaccacaccgacaacgtctaacaaggaaacacccttcttcctcgtgta
cggctctgaggccatgctccccggcgagctacaacatcagagtacacgagtacagaagta
ctccgatgaggaccaggaggagcagcgagacatcgatgtaaatcttctcgaggagcatcg
ggaacgagttgccgtccgagcagccagctatcaacaggccctccgccgttatcacgagaa
gcgcatccgagcacgcatactttcgatcggcgactacgtcctccgacgagttcaaagcca
agcagggcgaaacaaactctcacctaaatgggaaggaccttacacgatcacacaagtctt
gcggccaggcgcattcaaaatcgcagacggcgatggtcgcgagttagcaaattcttggaa
cattgaccaactacgtaaattctatgtatgagtcaatacatccatacctgtaagacacct
tacagtatcaataaagcctatttttaggcccatattacaatcaaagtgttttcgcccgat
gatcccttaccctgatgacacctagcgttgaaacctgtccttatgtccctttacgccgtc
ttgacaaggcctccgaggaacctaagggatcttcggctggggacgcccagagccgataag
gccttgtcagatcctgtagagacgaaagaccatgtaagatctggtcgtgtaagagttctc
gccgtgcgtattaaccaagccgtgaaatcggaaattaactttccaacttcacggctgggg
gctaggatcagagcttattcaaccaaggcaggtcaaaggtccaagagccttatcctccga
gaaaatttctccgacgacaaggctgggggctagggagagtgtacgactcaaacggctgac
taaagtcgttaactgagaacgcactcttacacacgacatccagagtaagagacatttgtt
aaagatagatttctttactatttcacaaaatacttcttacagttttttcacaaatctttc
gctacattacatcttttcctaagatatttgtcacagggtacgaatactaccaagaaggcc
aacgccagtccatagactggaagatcttctcggccaacggcgacattgacctcgccagat
ggtctatctccgccggagtcctccgagaacgagcaaacccctcacgaagaaattcgaggt
ccaggtgcgggcgatgatctcgtaggcaagccaacacgtgccccccggcatatcggctcg
atcgacgacactcctgcttcaaggcctcgtcgatacgcttgccgattccatcgagctggg
cacaggccccattcagccacgagatgtacccggccgccgactcctcgggatctccgcgga
ctactcgaagctccctgcatactctggccatggatgtgcagcaactcttcaagtacgagt
taaaccacacctcacgacctcggagcgtttccacagcctgctctttcttcacggccagca
tggttctctcgagttccgccacttcaaacttcgtcttccagtattggatacgacgatctt
ggctagcaagggcaccctcgagatctgctcaacgtgataaccactaagtcaagctataca
tctctttcgagaacatggctaacctagtcaggtgggcattaaggggtgaagggactacta
acctgaggaagtcgtcgccatccctgtctccatatcaagggtttgatccacatggtccgg
cgacacgtgtggttcaaactcgagtaccggaattattgccagtgactcgggctgcccgcg
ctgctggacatcctcgtcatcagcatctctacagaggacaaaaagttcccgaggtcaaca
tactaaagtaaactaggatgataatcgcacgcacaaaggcggttagagttacgagtttta
cacatcatgtctaggaagtacaaggacaagtcctactcttcaaaaagggggagaacagac
tcccccagatcaccgacttcttccatcacctccttacgcgtgtcgctagccgccccctga
tccaagatctcgcgcagatcgagttcaggacgcgacagccttacacacgcgaggacatga
cacgccccggtgtagatcccgtttgacgtctcctccgcaatcctggccgcatgcttggag
gggatttcccccatcgccgtcgccagttccgcgagagaggaggtcagcgagaactcatcg
ggattcgccgggatggtggacgtgacgccgcattccccggcgagctggtgaaggccagtg
taggtgacccgcaacgagccccggatctccgataggttgttcccgagttccgacattcgg
tcctcgagccccttccgttgtcgctcgttgccggccaccaactccctcatcttcgtgagg
tcttcacgagcttcagccaactcgcgcaccagcctgtcagcacgcgcgttcgccgagtcg
ccgcttccgacctcgcctccgcaatctcgcggccgatgccgcgagcaccggcttcgagga
ggcgccccatctcgacttggagctcctcccaggtgaggactgcagctggcagatcacgac
ctgccgcgggatcgctgactgggccgctaggcgtcgcctcccggctcccggctacgggca
cgacatccgtcgaggccacgacaggcgacgcactggaagtccctccggacttggcttgcg
cagcctttgcccgcgcctccctacaggagcgaccatgaacggtcagacaacaatcgaatg
agaagcgcggggatccaaaaattcatctacttacttctcgccgatcgtcacaatgcgttg
tcgtcgtggaggtgggggagacgcgtccgaggcctggaagacaatcaacgcaaagtaagg
aaaaatccttctggctgcatgatttaacgacaaaataaattaccgagggggtcgacgcct
tgcgacgatgtccgattacagaggagaatttcctcccctttgtcggaacattgccaccgc
tagtggtggcagcagcagcgcacatcagacgcctccttggcgaccttctctttcagagat
gccgccacctgatggtccgcgagcggtccgatgacatcagtcaaaggaagagcctacgct
caatcaagtcataatgtgatttcgaaaggaaaatgcgggatgttcatcgaatacacttac
gttgatggcttcatcacgttccgccgcccccttttcacaaaggggcacagggatgtcgct
cgccgttgtcgggccactgatcatcacttggccgacgcggcgctccacggtttcgctgtt
cagacctgtaaatcgagaaccaaacttcgataagtcaagaggaatgcgaacataagtatg
tcaagataaatgcgagaaagataccccgaggagaaacccgggtcgcgtcctccggcccag
aatagttataagctggatgggcccgagcctggagcggctggatccgcctaccaacgaagt
ctgcaacgacttcatatcccgacaaaccccgtactcggagatcatcgatgatgtcgataa
acgactgaagagagggggtcaaggggggctttgcggtccaagacggaatcttgtccggtt
gttcttcgggaacaacgaagacagggttcgaatccttgatctcaagatagaaccacctat
tcctccacttgctgcgagaagaagggcactggaaggggatgtaacgcgacttcaggccat
cccgaagtcggaacccgacgcaaccagataccctgttggattccatccaacgcagttcgt
agtaaaagcgaaagagatcaagaaaaggctctaccccaatgtaggcctcacaaagatgcg
caaagatgctgaggaaggcgatggaattggggttcaaatggagaagagaaagaccataga
aattcaaaaccaggagaagaaattcggaaggtggagggagaaaaccgcagagaacataat
cttcgatcgcaaccatgcgacccaagatgggctgaggattagtacctcctgcttccctct
ccatggttccacggccaggaagagcgccatcctcctggagcttcttcaacgacgcactgg
tggaagtgacttgccgaggtccattgctgatcgaagatcgccggagaacgggcctaggtt
gatgaactagggtttcttgcggcggcggagaaggcgaagagtgcttggaggtggagtgtt
tttaacaggtttggcggacttcaaaatggattcccaaaattcctttaaataggcgcacta
ccgacggtgcgaattccaaggaacagagagagatgcccgccggaaatttctgggtccgtt
acgcgcggcggttttttggacttcagtttaaaattcgctcatgaccgttgggcttcaaat
ggcgtgctcgactacggtctgtctccgcggtcctcgcaccgggaacgacaacagtctcga
cacccgaagtcgcgaatggttacacgagttcattttaagcagaagtcgggggctactgtc
agggttacgggttaggcataccctttacccttcgatatacgttacatatcgatatggcat
acccacgcgcatacggatatttcctgtatattctaaggaaattcttcacggaatctacag
atgggaagaatcctactcggacagaactgggtcgttggcgtatcgtatagggtctgatat
ctccgagttctacttggagacctcctgatctgcgatataaaagggaccccccgggagggc
ttaaggcatcgaatctcagagccaacacaacctccacagcctacgaagccggagcctaca
ggagccaagtcatcgggagatctagtcgaatcaactcgactacgatctcgccggattcga
caagttcccttgttccctttgtaacctgtgttttctaccatataatcccacatcaactgg
attagggctattacctatcaaggggcctgaaccagtataattcttgtcttttgtttgctt
gatgtcgtactacgtagatccttgtaccaacgtaccccaataccctctatatccggtcta
cgggtatcacccgtcgacaatatgtactaagtatatt
>TE_00000021#CLASSII/TIR
ttgggatcacctgcagtatgaatagcgactgcaagttaaactactgcatgcgattacagc
cgttcattttggtgatgaatggaccagatcatcagctacagtattaacgcaaaaatactg
aatatttcttgctacagtgatctacagtatccgggtgcatgtggaccgttagattcggat
ctaacaggtggcagtggactgcataagttgcagtcatagtaccaactgcacctgatccaa
at
>TE_00000045#CLASSII/TIR
tactacctccgtcccaaaataattgtaattctatgttgtttagcatatattaaggtttga
gaagaaagactatggtgcccctcattaaatggtgtttatgtgagagtgggaagatggttg
agggtaaaatagggagaaatttgaatgagagatgattgatggggcaattagtactctaga
attacaattattttgggacaaattttgaatcctagaaatacaattattttgggacggagg
tagt
>TE_00000052_INT#CLASSI/LTR/GYPSY
catgggctttgggccgggagtcctaggcccattagatagaattagggtttgttaggatta
gataaggtttgttaggattagattaagtagccctccatctatataaggagggatcctatc
ccaggtcagttaggcattagatcaatatttatcttagtgcccatcggcctgccttctcat
tgcgacggagagcgtcgcgccgtttaggttcaggaccgtattccttgttcgtgacaactt
ggtatcagagcttcggttctgtgcccatgggtgccgagatcactgcggttcccaacatta
gcgaaggtcttgccgagatctcgaagaagatgatgaacttggcggcgcaactccgggcct
tggcggctcagtcaaccgagccggttgctttccttgaggaggccgaaccattataccggc
atgcggtggccttgcgtccgcgagggcgcgcggcgccaagtccgggagtggctgcgcaac
ctcgaccttgccgctgggactggcgatggcgccgtcgccattggcgccctcaatggtggt
ggagaagaagacagcgacacaacacgacttgggtgtccggttctcgggcacgatttccag
gcgatgcgacgcggtttccgcagttggtggcgcaaattctggcaacggttggagcaaagc
caggcggcgtgcatgcggctcgagtcgcgagcgcgacgggtgggcgtggcactcgtgcgt
cgcgatggcgtagattgcgccgggtccacacgttggttcgtgaagctcgcggctcgatca
cggctgcatcgtttctggcggcgtggcctcgtgaagaacaagaggatagggtttctgtcc
tctcccaattgggttggctggtctggtctgggtggtttccacgttggcccatgaagcatc
cgagtcaactatttattcctttgctgttgggctggacaagtgggcttcggtgggaggcat
gctcagggtttctgtaggaccaggtcctcctgcgcatgaattgtttcttatttttgttca
taataaaagccgagatgtaaaaggcttaagagtcttagtttaggttatggtgttttgttt
gagtctagcagggtccgctgcaactcgaggacgagctgctcaaaaagaggggagtaatgt
catgggctttgggccgggagtcctaggcccatgagatagaattagggtttgttaggatta
gataaggtttgttaggattagattaagtagccctccatctatataaggagggatcctatc
ccaggtcagttaggcattagatcaatatttatcttagtgcccatcggcctgccttctcag
tgcgacggagagcgtcgcgccgtttaggttcaggaccgtattccttgttcgtgac
>TE_00000055_LTR#CLASSI/LTR/GYPSY
tgttaacagtgaaatttggtaagcccagagtagtcatcggcttagagtcagcatcggctt
caaagtcctgagattagccgatgagagttatcaagtcgtcagttgtcggattcttgctat
attcggttaaggaaattgatctactaaaggaagcttatccagaagagaccgagttcaaag
agaatgcggcatggcaagttatctattaattaggaatagtttgttagtttccttttatct
ttaggaaagtgtgtttagtgtcctataaggactttatcttttccttttatctttaggaaa
gtttctttcttgtccgacaaggacttgtatcaacccatgggtataaatatgtacacccgg
ggtctatgtaatctatcttcacgatcaatacaattcggcgcatcgccaccctttttacct
tttctactttattttatcgtccggcgggacttggcacctgacgcggggctgcatcggtgt
tcgatctccggcgaaggggtaagtccaatgttccgccggcccaggcaattgtatcgtcta
cgtcggcgtcgttcaaggctgcatcagtacattcgacctcttggattgctctggtttgga
tgatatatttgcctacctatttatcatatgtctctgttaatctagtcttagcatatcaat
ttagctctatcggctgcttctcgttttagggtttctgccggtatcggctaaatcgcgttg
ctagattagattagcttagacatctaccaccctgaaaactcagtcaacggcttgattgtc
tagatattatgtttcttttcatacttagtgctgcatcagttaagtttgatctactaagtc
gtgcttagaaccataatctctagcctgcttcttgattgccaataagggtttcatcggggt
ttcagccggtgagttatctggacgttgcatcggctcataaggattgcatatacatataag
ttggatttagccgatgacaacaaaggtttcactgtttaatctaatcttgtggatttcatg
acatcggacctccagccgatgtgtgctttaaccttcggatcgatgcttatttatcatatc
attgctagccgattggtttatactggattatattgttattttattacatcatcatcagcc
gattgcctttatatcattatctacattggacatatagccgattgcttaaaccctatcgct
atcggctggtatcggcatcggctattatcggctatcggctggaactactccatcggcttg
tcagccgatcggctgttttgatctactatttgcatatcttgtcagttgcaggatcaaact
gactggcacgcccgcatctcatcaatatttggacctgcacaggagctaagcagatctccc
aggccggtgtgttcgattttttcgtcaa
>TE_00000057_LTR#CLASSI/LTR/GYPSY
gactgttgatacgttgtgtttggctgagtcctgtatgtcttttaaacttctggttattgt
actgattgggctaatacggggttgttgcttaactgggccgccgtgttgggctagcggttg
tctggttggtagtgattgggtatttagccagctgtagccacctggttggtgcatgatgaa
aaataaggaaaatatgaaaccaatctctctctctctgtttcaaactctctctgttcttcc
tctaaatccccaaattcctcctcaattcctaagctatccagtcgcaaattgagtgaagtg
caacgtataagctcgagttcgtgac
>TE_00000078_INT#CLASSI/LTR/COPIA
ctcacactcacgaacgcaacgccggtgagggagacgatgcacactggattttcctgcgac
gaatgccgcggagccgattgctcctgtatcttggctttgttattcactgggctttgttgc
tgaaccatgaaggagtacaagggcctcttatagaccggggacacaccgggagctagcctc
catgccggccgttgcgccacgttccgcagaattcgctcagtgtttccgtgagccgctggt
tggcctggtcgtggtggcttcctccgcaagaatcgatgccacgcacaccacgcactccga
cgactcgatcgaactgcaacggccatgcaacaaccttgcggccgccctgcacttggatct
cgactcgatgcgacgtgcacagcgcgcgacacacacacacactgactcaaccacgccagg
aatacaccatgacgtgtttatttccaacaatctccccctaaacgcgacatggcgcacttc
gttatcacagcagcgtcgtctcctcgtcgacgttacagagcagcgcctgttccttcttct
tccgcggacagttcctcgccatgtggccgcgttctccgcagtcgaagcactttcctcggt
agtggctcctaccgtgtcccgagcttgtgctgttgtcgtcgtcgttgtcgtcgtggttgt
cgcctttctcgccattgccgtggtgcgcgtgttgcttgccgcggcgttgacgcctcctcg
cctcccattgctcctccgtgagcagtagttgcccggcatgggcctctgtttgatcttcag
cgtcggcgtcctctgccacttgtagcgggccgacgatctccttgatgttcatgttgtcga
tgtcggcgagcatctcaattgccaccgcgacttgctttagtctcttggggaccacgcgta
ggactttcttcacgacgtggctgtcttccatctcctccccgaggtcgcgcaggctggcga
tgagcccgttgatgcgcatcgcgaagtcgccgacgttctctccgtcgcggaacgtcatgt
tctcaacctgcttcatgaggcgttggacgctcgccgccttcatgcggtcgtcgccggcgt
gcatcttcttcaccgcgtcccacgcctccttcgctgacttcttcacggcgagcccggcct
tcatctcccttggcactgcacagatgatggtggccagtgctcgccgatccttggcgcggt
tcttggtgactgcctccactgtgtcccactgctctagcgcctccatgctcacttgcatca
ccaaggcccattggtggtagttggtccttgttagcatcgggagctccacggtgctggagt
tgggcatgacgcgctcggcggcaccggaggtcgatccttctccgctcttgcgttttgggc
tgtctccgatcttcgtcatccggctctgataccaattgttggctttgcccaggaactctc
tcacactcacgaacgcaacgccggtgagggagacgatgcacactggattttccggcgacg
aacgccgcggagccgattgctcctgtatcttggctttgttattcactgggctttgctgct
gaaccacgaaggagtatgggggcctcttatagaccggggacacacctggagctagcctcc
atgccggccgttgtgccacgttccgcagaacccgctcagtgtttccgtgagccgctggtt
ggcctggtcgtggcggcttcctccgcaagaatcgacgccacgcacaccacgcagtttggc
gactcgatcgaactgcaacggccatgcaacaaccttgcggcagccctgcacttggatctc
gactcgacaggacgcgcacggcgcacacatgcacacacacacactgactcaaccacgcca
ggaacacaccatgacgtgtttatttcca
>TE_00000078_LTR#CLASSI/LTR/COPIA
ttggaatcagcctaggaacacaagaacagagctctctttctctcacacacaagaatggct
ggaggttgaagatgaacagtggagtttcggcgacgaacgccgcggagcctatcgctcctg
tatcttggctttattactcactgaaagttcacacggcactcctaaatacgagcctacaca
gccagttttatacccacggcgacgcagcgcccacgcacccacttagcgagcttcacgcgc
acgtacgcatggcagcctggacgacctggtttcacgcgttcgtgagccacatactcctcc
acatgaacgggcctccatccttctcgcatggcgtgctcctgcatgcgctcaaccgccagg
acttggcctctggactcacatacatcgaacacacacacacaacgtgtacagcaccaccac
aatgcagcacacacgcacgactcctggactcacgacgccatgcgccactgccgcgccgcg
gcaaaacgcaggcacggccatgacaacgcgtttattcctaaca
>TE_00000081#CLASSII/TIR
aaatccatgaaatgccattgacaaacaccctaatccaagaaatgccatcgacgaacgcga
cttccagcaaatgccatcgtacgagccattttgtcccaaaaatgccatcgccgtcacttt
cactctgttagacaccgttaattttgtcaaaatgaccaaattaccctcctcaacaaagga
taaatccccttctcttccatcccatcgccggccactattcctcccctccacttcaatcgc
cagctcccgatgggcgacagcggcaaggcgacgctcccaggcggtggcacatcagttcca
ggcgtcgacgcgacgggcggcgaggaggtggcaggcggtggcgcggggctcccaggcggc
ggcgcggtggtcccaggcggcgcctgtggcagcggtcccaggcgtcgacgtgacgggcgg
cgaggaggtggaaggcagcggagcgtcggtcccaggcggcggcgcgtcggcagcaggcgt
ccgcgcggtggtcccaggcgttgacgcgacgggcggcgaggaggtggcatgcggcggcgc
ggtggtcccaggcggcggcgcgtcggccgcaggcacggtggtcccaggcgacggcgcctc
ggcagcaggcatccgcacgacggtcccaggcatcgactcattgggggaggttggccggtg
atggcgaagctgctcttcttctgctgccgcgcggccgccgccgtgccgggccactttgcg
agcacgcggtggccgtcgccagtggcggatccacctcccggacaggtcgggcggccgccc
gtgctccgtcgatgtcgtcttcactacgaatagctgtcaacacctatcaaaattagtcga
tcaccgaaaaacgctattactcgcccgggctcaacgatgccgctagctccgccactggcc
gtcgctggcgcagtgtacgacgacatcgtgggcgcgtaccgcgggttcatgccgtcgcgg
acgcgcgcgttcctcgtcatccaccatggcccgctcgagccgcacgtccgctgcccctac
tgcggcgcccgcgtctggagcatgaccgccgcggggctcgcccgcctctcctcctcttcc
tccagcgacggcgagcgaagcgccgactccgactccaaccacagcgacgacgagtcattc
gccgccgctgacgtgagcctcccacttcctctggctagccgcgtgtcaggccggcgcctt
cgaggcaggccggccatgtgacgcatcaagcattagcggtagttttttttttaccggtgg
attgggatagtattatttggagtgagggcaatttagtcattcttgtaaaatgttttgttc
taacggtgtggactaacggtgtgatggcatttctgggagaaataggcttgtacgatggca
ttttcaggaagttgcgtttgtcaatggcatttctaggatcaaggtgcttgtcgatggcat
tttatggattttct
>TE_00000094#CLASSII/TIR/PIFHARBINGER
agggctggtttggtttgaggtctaaattaggcttaccaatatttgacaattttaatagtg
tttagtgtctatttggtttgaagccaaattttgcatgcctaagaaaataggtcatttcaa
tagtgaacttaggctattttggcttcaatccaaacataactttgccttaccaaaattagc
atgccaaaatattgacaaaatttagtaagccatttaggccacaaaccaaaccaaccctaa
atcagaagacaat
>TE_00000115#CLASSII/TIR
ttatttttagagtaaattgcactttgggctatctttcttaaccaatgtttcagtttggac
tagggataagatgactttttcactttgggctagataagtttgcaaaaggtttcaccttca
acctcctttttgcctctccaaactccaggctctagctcgctctctctcgttgaccttatg
tgactgtgagtatagacatgttgaggtcaagcttgaactttcggcaagccccaacgcttg
aactttcagcaattcagcaagccccaatgccccgtggagatcatcaaccttgagaccgtg
gcccctgtacagtcgtcgtaatgatggtcaagctcaccaagctagagcttgggacaaaac
gggtcgaatcaaagctctcggatggcagataaaggatgacagcaatgagcaattgagcag
cgctcaagggccacggcagcgaagcagctcttggcccccacgttggaactactcaaggac
tgtggcggccagtggcactccatggccatagtagcgagagttgcacgatgatggttgcgt
aggagctgctcgaggatagtggctgcattacaaggcagcggtaggcggcactccagaagt
ctatgcttgagcttggcttcttcatcaacttgagaagaaagaggggagcatatagaaaag
gaggtccaaattgaaacaattatgcaaagttatctagtctaatgtgaaaaacatgtctta
cacctagcccaaattgcatctttggtaaaaagaggtggcctaaagtgcagtttactc
>TE_00000122_LTR#CLASSI/LTR/GYPSY
aggagtctagatggagaaatggagtttcagactgaatattcagagaagttcagtttcagg
gtggagaaggagttcaggagagaagaaaacgtttcaacagaagagttaagtaaatccaac
ggcagagatgcagtcagagggagatcagatgggtggcaatagttgggaccactgtagctg
tcttcttttgcctttttagctagaatcgcgcgtcagatgctgtttactttgctttgagat
gatctttacagctggatgtaaaccttgagatgtaagctacttatggaggccattggccct
agaaaaaaaagtaatcaacattctcaattattacctgtagcttagttgcattagtttaga
accctagaaagatccaaattgctgcatactctgttcgtccatttcgctagcagggtcttg
ac
>TE_00000141#CLASSII/TIR
tagagatggcaatgggtacccataacccgagacccgacgggtttttactctattaggagc
taatcgtgttctaactcttatacccatgggtctactaacgggcgaaaactcttacccatt
gggtacgtgggtatgggtccgttctttacccacccgtacccaccaacccgtgggtagaaa
aaacccgttgattgagcctaaaactatgagcaatataagtctcaacgactactaaatcat
agcataaaactcctttcacatcttaaacattgttctagtctagttatatgaaattattat
ttgatttcttgattatgtaatgtggttgtataatttttttactcgcctttgaacactaat
attaatagcattgttgctagagaaaatattgatggtttacaactctaatatggctaatta
tagtacaaaactataaatgctacaagtcaattatatgggtatgggtacccgttggatacc
cgttacccgcatgggtgtgggtatggggacgattttgtacccgcgacgggtgtgggtatt
taagtgggaatatttagacatcgtgggtgtgggtatggggcaagagaacccgatgggtat
gcacccgttgccatc
>TE_00000149_INT#CLASSI/LTR/COPIA
tggtatcagagcaatggtctgaaccctagctgccaattccccatcgccggccggcgcggc
ggcgtgccgccggcgtttcactgctaagcaacctcctccaattcatatttatccactgct
ccactgtccttttcaccgtcgcctcgtgggctatcggaccccagcgcgatttgtcgttga
ccgccgtcgccgtcgccgccgccgcgactttgcccttacccgcgtgggcctgcagttgcg
cagccgcgcggggacgtcgtccaactctccgtccgccgctgtctgcgcgcttgaccatct
acatcgttgctggcttgctgcacaggtcgaggccctgttcctcccattgcctgctgcggt
gctgccgcttctgctttctgcttccagaaaatcagaggaggaggctctctgctatcagat
aaaagatcagtaagcctgcactttcttggtggtactgcatacctgctctactagttcaac
tgggacacggattttgcttatcaacttggattggttcaggactcaagtagctgagttgct
agtgatctttggtttatacaattgttttgatatatcatggtgtcagatggaattcttggt
ccctatccatgtgctggtattgcctcatgttcatctatatcaactgttaccccaattgcc
tcccaaccatggattttggactcaggagcctcctttcatatgtcatttgatgattcatgg
ctcacatcatgccgtctggttaaaaatggtgccaccgttcatacagctaatggaacattg
tgtaaggttactcatcaggggtctatctcttctcctcagtttacagtacctaatgtgtca
cttgttccaaaactatccatgaacctcatttctgtaggtcaactcacagatacaaattgt
ttcgttggatttgatgatacttcatgctttgtgcaagatcgccacacaggagctgtcatt
ggcaccggacatcgtcagaaaagatcctgtgggctttatatccttgatagcttgagtttg
ccttcatcctccactaacacaccttctgtctattctcctatgtgctctacagcttgtaaa
tccttcccacagtggcaccatcgtttgggtcacttgtgtggctctcgcctagcaactctt
atcaatcaaggcgttcttggttccgtccctgttgacactacctttgtttgcaaaggttgt
aaacttggtaagcaagtacagcttccatatccttccagtacctccaggtcgagtcgacct
tttgatttggttcactctgatgtttggggaaagtccccctttccttcaaaaggaggccac
aactactatgttatttttgttgatgattattctagatatacatggatctatttcatgaag
catcggtctcagctaatttctatatatcagtcttttgcccagatgattcatactcagttc
tctagtgcaattcgtattttccgctcagactccggaggagagtatatgtcaaatgctttt
cgtgaatttttggtatctcagggcactcttcctcaactttcttgtcctggtgctcatgct
caaaatggtgttgctgagcgtaaacatcgccacatcattgagactgctagaactcttctc
attgcatcatttgttccagctcatttctgggcagaggctatttctacagctgtatatctc
atcaacatgcaaccatcttcttctttgcaaggcaggtcccctggagaagtgttgtttggc
tctcctccccgctatgatcaccttcgagtttttggttgtacttgctatgttttactagcc
ccacgtgagcgcaccaagttgacagcccaatcagttgagtgtgtttttcttggatatagt
cttgagcataaaggctatcgctgttatgatccttctgcacgtcgaattcgtatctcccga
gatgttacttttgatgagaacaaacccttcttctattcttctactaatcagccttcttct
ccagaaaattccatctccttcctttaccttccacctattccttcaccagagtctttacct
tcatcaccaataaccccatcaccatcgcctatacctccttctgtaccttcaccaacatat
gtaccacctccaccaccttccccttcaccctcacctgtatcgcctccaccatcacacatc
ccagcttcctcatcacctccacatgttccttccactataacattagacacttttcctttc
cactacagtcgtagacccaaaattcctaacgaatcacaaccctcccaacctacccttgag
gatccaacatgttccgttgatgattcatctcctgctccgaggtacaacttgcgtgctcgt
gatgctcttcgtgcacctaatagagatgattttgttgttggggttgtgtttgagccatct
acttatcaggaggcaattgttttacctcattggaaattggctatgtcagaggagcttgct
gcactagagcgtaccaacacgtgggatgttgtcccgttgccatctcatgctgttccaatc
acctgtaagtgggtttataaagttaagaccaaatcagatggtcaagttgagagatacaag
gctcgccttgttgcgcgaggtttccagcaagctcatggtcgagactatgatgagacattt
gctcctgttgctcatatgactacggtgcgtactttaattgccgtggcagctacccgttct
tggactatctcacaaatggatgtcaagaatgcttttcttcatggtgatcttcatgaggag
gtatatatgcatccaccaccaggtgtggaagctccaccaggacatgtatttcgccttcgg
cgtgcactttatggtctcaagcaggcccctcgtgcttggtttgcacgcttcagctcagtg
gtacttgcagctgggttttctcctagcgatcatgacccagcactattcattcatacttcc
tcccgtggtcgtactttgttgttactctatgtggatgacatgttgattacaggggatgat
ttggagtacattgctttcgtgaaagggaaactcagcgaacagtttatgatgtctgatttg
ggaccactcagctactttctagggattgaagtcacctctactgttgatggttactatctt
tctcaacaccgttatattgaggatcttcttgctcagtcaggcctcactgatagtagaaca
actactactcctatggagttgcatgtccgacttcgttccacagatggaactcctcttgat
gacccctcacggtatcgacatcttgtgggtagccttgtctatcttactgtcactaggccg
gatattgcttatgctgttcatatcttgagtcagtttgtcagtgctccgatttcagttcac
tatggtcacttgcttcgtgtcttacgatatttgaggggcactacaactcaatgcttgttc
tatgcagcatctagcccgcttcagcttcgcgctttctcggactctacttgggcaagtgat
cctattgatcgtcgctctgtcactggctattgtatttttcttggcacttctctcctcact
tggaagtccaagaaacaaacagcggtatctcgatctagtactgaggctgaacttcgggct
cttgccacaaccacttcagagattgtgtggttgcgttggctactagctgattttggtgtc
tcttgtgatgtcccgacacctcttttatgtgacaacaccggagctatacaaatcgccaat
gatccaatcaagcatgaattgacgaagcatattggcgttgatgcatctttcacacgttct
cattgtcagcagtcaacaattgctctccactatgtgccctccgagctacaagtcgctgat
ttcttcaccaaggcccaaactcgagagcatcatcggttacatcttctcaaactcaatgtg
gtagatccaccttgagtttgaaggggg
>TE_00000166_INT#CLASSI/LTR/COPIA
cgttccatctagttttcctatatggtatcagagccctctccctccagatcaatctagctc
atctcgccatggcgacgtcgtccttggcggctccctctctccatggtcaggcggtgactg
agaagctgaccaaggccaaccatgttctttggaaggcgcaagttctcgccaccctgcgag
gagcgcagatggcggggttcctggatcgctcgatccaaccaccaccagcaataatcatcc
ttgccacgaaggacaaggacgggaaggagaccaccgagaaggtggcaaatccggcgcttc
tccaatggcaggcgcaagaacagcaagttctcagctacttgctgacgtctctgtcaaggg
acatcctcgctcaggtggcaaccttcaccaacgcagcagacgtttgggatgccatcgagg
agatcttcaactcgcagtcccgtgcgcgtatcatcaacacgcgcatggctctgtcatcta
ctgtgaaaggtaaccgtagtattgccgagtatgttggaaagatgaaagggcttgcagacg
agatggcatctgctggaaaagcccttgatgatgatgatctgatctcccatatccttgctg
gtttggattttgattataatcctgttgtgtcctcgattacgggacgcaccgagtctgttt
cctttggtgaagtctatgcgcagctgctgagtttcgagcagcgtcttgatctccttcaag
gaggctctcagtcctccgccaatgctgtgtcgcgaggagggcgcggcggcggcggcagag
gcggcggacgcaatggagatgccaaccgcggtggtccggtggtttcggccgcggcggtgg
cagaggtgacggtggctccttcaacaacaacaatcgtccgacatgccaactctgcggcaa
gatcggccacaccgtgcacaagtgctggaagaggtttgatgcctctttcactggggaaga
caagagtgccaatgtcgcagcctcgtcctacggggttgacacaaactggtacatcgactc
aggcgccaccgaccacattaccagtgaacttgacaagctgacggtgaaggacaaatatgc
cggcaacgatcaagtgcacacggcaagcggctcaggtatggacattaaccatgttggtcg
caccattattcacactcccactcgcaagctttatttgaataatgttcttcatgttcctga
tacaaagaaaaatctaatttctgcctatcgcttgatgcttgacaaccatgccttcattga
acttcatccttccttctttttgatcaaggatcaggcaacgaagatgccgctgctccgcgg
cagatgtagagccggcctatgcccacttccatcatctacgttcacaataaacaagctcag
caagtccttggcgctttcaaggtttccccgacgttgtggcatagtcggcttggccacccg
tcgtcagctatcgttgatcgagtccttagctcaaataaattacccgtgtcttctgagagt
actcagaatcaagtttgtaatgcttgtcagcagggtaaaagtcatcaattaccttttcct
aagtctgttagtgtgtctaaagctcctttagagctagttttttcggatgtttggggacca
gctccctcctctgtgggcaataagaactattatgtaagtttcattgatgattttagtaag
tttacatgggtctatttgctcaaacacaagtctgaagttttctccaaatttcgtgaattt
cagacccttgttgaacattcatttaatactaaaatcaaagctatgcaaaccgattggggt
ggtgaatatcaaagactcaatagcttcttttctcagattggcatagcacatcttgtctct
tgcccacacacacaccaacagaacggctcagctgaacggaaacaccggcatatcgttgaa
ataggcctagctctcctatcccatgcctcaatgcccctcaagttttgggatgaagccttt
gttacagctgcctatctcattaaccgggttcctagccgggtaatcaactttgagacacct
ttagaacgtctctttggcatcaaacctgattactctgcccttcgcacctttggttgcgct
tgctggccgaatcttcgtccttatcaagctcataagctatcctttcgatctaaacagtgt
gttttccttggatatagcctccttcataaagggtttaaatgcttggatgttgcttccggt
cgggtttatatctctcgcgatgttgtgttcgatgaaactgtgtatccattcgctactctt
catccgaatgctggcgctaggcttcgtactgaactcctccttcttcccgatagtttctct
cctaccactcaatctgatcatgggggtgaaatagtgcaccaaccgctggttaattgtcct
cctaatttttctgatcaaattggtgagaattcttcaagaacaggagttgctcagattggt
ggttcagctactggaagcagcgaagcagaaaccaggtcgccgggtagcgccagcagagaa
gaaagcgtttcaccggaggaaacacatgattttatgcatggtcctgtgcagtctcagttt
tctattggtgcagctggcgcaggaaatgatgatggttcaccagtgctacgtgacgtgtca
gcagagctgcagtcagacagtgatgctgcaccaatctcttcatcacctagtactagtgca
ccgagtggtggagcagtgcatggcacacatgctgaccaagtcacgtcgccatcatcagca
gcgtcagagcagtctgaacaggagcagcagacaacacaggcaagtgatcagacgagacca
gtcacgagactacagaaaggtatttctaaacccaagcggtatacagatgggactgttagg
tatggatgtcttactactactggtgagccagaaaatctccgagaggctatggcaaatagt
aattggaggcttgccatggaacaagaatactctgctcttatgagtaataaaacttggcat
ctagttccaccaacccaaggtaaaaatataatagattgcaagtgggtgtataagattaaa
agaaaagctgatgggtcaatagacaggtataaggctagattagttgcaaaagggttcaag
cagaggtatggtattgattatgaggacacttttagtccagttgttaaagctgcaacggtt
cgcctaattctgtctattgcagtctcaaaaggttggagtttgagacaacttgatgttcaa
aatgcctttctgcatggatatttagaagaggaagtatatatgagacaacccccaggtttt
gagaacaaaggccagcctaattatttgtgtaagttagacaaagccttgtatggcttgaaa
caggcaccaagggcatggtactctcgcttaagtacgaaattgcaagaacttggatttatt
tcttcaaaggctgacacctccttgttcttttataacaagggtggttgcactatatttatt
cttgtgtatgttgatgatatcattgttgccagttcttcttcagaagttgttgcagcctta
cttaaggacttggagaaggattttgcattgaaagatcttggagatctacactactttctt
ggaattgaggtcaagaaagtgagtcagggacttgtgctatcacaagccaggtacgcttct
gatattctcaagagagctggaatgtctatttgcaaaccagctagtacacctttatctact
actgaaaaattgtctattgaagatggagatttcttgggacaaaatgatgctagtcattat
agaagcattgtaggggctttgcagtatctcactctgactagaccagacttatcattctca
gtaaacaaggtctgtcaatttctacatagtcctactacagtgcattggtcagcagtaaaa
cgaattttaaggtatataaaagggactgtggaatttggacttagatttggtaagtctgat
tctatgcttattagtgctttttctgatgctgactgggctggttgttctgatgatagaaga
tctacaggaggttttgcagttttcttgggtcctaacttaatttcttggagtgctagaaaa
caggctacggtttctagatctagtactgaagcagagtataaggccttagctaatgctacg
gcagaagttatgtgggtaaggaaaattttggatgaattgagaattgcaagaccttcggta
gcacaattgtggtgtgataatttgggagctacttatttatcagctaatccagtctttcat
gcaaggacaaagcacattgagattgattatcattttgtgagagagcaagttgcgaagaag
ctacttgatatacgatttatatctacaacagatcagctagctgatggtttcactaaatcc
ctgccggcgccgagtttagcacagtttagacacaatctcaacttgggctaagttgtgatt
gaggtggggtgttgaaatatagataagtttagttatcctgtttctgttgttatctcttta
tccttatctcttgtaaccatatgttgttatccctttgtaatcgccacggtagaggctgtt
tctaccctatttaatacgtaccgcgacccagcgtgagggaatcgcgttccatctagtttt
cctat
>TE_00000178#CLASSII/TIR/PIFHARBINGER
gcctcctccaatggtgccatgtaagctatctcataacatgtccacatcatcatgtatcct
atgtggaggaaagagaagacaaaaaatcaatccatctatctcctattcccacgcctatct
cgctcagttaccgatgccgtatgagcctgcgcaagagacagcagtcgactcttccacgcc
aaaatcagatcccgtgctcccttcccccaaatcgccccgccgcacctcccgcccaccccc
gcgcgctgcaccccgttcccgcccgatcccgcgcgctgcaattcgctcccccaccccctg
gcgcgccaatttgctctcccccgcgcaaatcctccagccacccgcgcgccaatccttccc
ttgcaccctccctcctcttttcttctccagtgtgtgaaatcttcctcgtcggcgtcgacg
tatccgtttccacgagcccaacgatgaatccactcctcttgccaacgacgacgagctgta
gagcaggatgagccgccggtccaaacgacaagtagcttcgcggccgccgcggccgccatc
atcgccgccatcgggatctgcgactgcctctgggtgcttcgacgctgcctcgtctgcctt
ctttcaggccagttttgcaatggctcctcctctaggaggccaaccaggtactgtaccgta
cattcaaacctgatggttattgcagtggctctgccttgcttgcttcctggatgttggagt
agaacaataagctgatgatgctctcaacgatgtgcagggtggtggaacggatctttgcca
cacaccaactcctttggccctgtatcctcagattggtaagaaaccaatttgcttgtgtgt
tgtttctgcaggaaacaagcaaattcctttttgttgagactatttagattgtagaattaa
taatgttttagcacagataggaaatgtgttgtttcttcctcgctcatagtcatgattttg
gctcctgatatttcagtggtatggatatacatccacctggtggtttcctaagcatgttac
aaactggtcaacagccattagtcccacctcatgttttgttcctagcaacatggccaccta
tgccacctatggcaccaacaactaattcaggcactacgcatgctagatcaaggtcaaaag
ccaaacctgtcatcaacttagatgatggtgacgatgttaggactgctaagcgtcttacat
gggcatcagatgaggacttgcggttggtgagtaaaattttagacaacttgcagggatttg
taccatcattctgaaactttactaacacataatgctaaatgtaggtgagtgcatggctgt
accactctaatgatccgatcaatggaaatggcaagaagaatgagagctactggggagatg
tagttgaattatacaacagcactacacctattaaccggaaaagggaagtaaagcatctca
aagatcgatggcaaaggattaagagatgggtgggatttttctgcgcctcctggaagaagg
ctgcattagtttatactagtggatattcagatgatcagttgagagactttgctaatcagt
tttatgtggatgactatcctaacgaaggtccattcacagttttgcactgttggaaggttc
ttcgtgatgaacccaagtggcatgctgttttggaggagcttgaaaagccacacaagcgga
gcttggatgatggaagtgacacactatcacaaaaggatatcggagaaaaggagcgtccaa
tagggaggaatgaagctaagaaacaacgcaatggcaaaggcaaaggcaaaggcaaggatg
atgatgacagtttacgtgaagatatgaagaagtacatggatgttcaagctgcagctagca
aacgacatgaagagtttttagggactcaacaccgtatttcagatgcaaaagttgaagtag
caaggcttaggagagaggctgtcttgacagaatcatatcaaaaaatgatgagcatggaca
ctagtcaaatgactgatgagatgaaagctgagcacgtgatgggtctcaagatgttgaggg
agaaactgcttggtgatataatctaaggtattttctgtcaatcaccatgcactttatttt
tagtcaatgttccacaaatgaccatatattgtaatatgtattcttagtcaatatatcaca
aataaccatgcattgtaatctgtattattagtcaatgtaccacaaataaccatgcattgt
aatctgtattcttagttaatgtaccacaaacaaccatacattgtaatctgtattcttagt
taatgtaccacaaataaccatacaatataatctgtattcttagtcaatgtaccacaaatt
aatctataccatgtgactatatattgctctgttatattcagtctagcaaaacaatccagc
actatcctcctctgttccttctatccagtactattcttcctattctattcttcctcatct
gttccttccatccagtccaacactgcctcatctgttcccttccatccagtaaaacatgtc
ggatgagtctgacgattccatagacccagccgaggtttacactacagatatgttcatggc
agagcatagtgtccttaactcttttgccgggcggatcgacaaaaggattaaggccagact
ggaaggaggtacatctaggcgtacaagtggtccaaggaagtacatcaataggaaccatga
aggagcccatgatcaactatttgctgattattttgctaaagatcctctctactctgctgc
aacattccgtagaaggttccggatgagaaggcatgtgttcctacacattgtggatgaact
aggcaagtggtcttcctattttacacatagaataaattgtactggacgccttgggcactc
accattgcagaagtgcactgcagcgatccgtatgcttgcatatgggactgctgctgacac
tcttgatgagtacttgaaggttccccagagtactgctctagagtgcttagaaaattttgt
ggaaggtgtcgtcgaggtatttagtagtaggtacctgcgtcgccccacggctgaggatct
cgagcgtttgctccaagttggagagtctcgtggattccctcggatgttgggaagcattga
ctgcatgcactggcgatggaaaaattgcccaaccgcatggaagggacaatatacccgagg
tgaccaaaagtatccaactattatccttgaggctgtagcttcatatgaccttcatatttg
gcatgcattctttggtattcctgggtccaacaatgacattaatgtgctcaatcagtcccc
tctgtttattgaagcaataaaatgtgaagctccccaaatccaatttactgtcaatgggac
acaatacaacacgggatattatcttgctgatggaatttatccggaatgggcagcctttgt
aaagtctataagatctccttaactagacaagcacaagctatttgcaagggaacaagaagg
gaaacggaaagatattgagcgtgcttttggggtgttgcaagctcgcttcaacatcgtgca
tcgtccagcacgatcatggagccaaaaagttcttcgaaaaatcatgcaagcttgtgtaat
tctccacaacatgatagtggaagatgagggagaaatggcagaagatcctattgacttgaa
tgctgccccaggaacatcaattgttcttccaccagaagttcatgcagggagtaatgatca
cccaagcttcagcgatgtgcggcaaagaaatgcttctatccgagccaaaccaatccatag
ccagcttaaaaatgacttaattgagcatatttggcaacggtttcaaactaggcaaaataa
ttagtcactgttatttcagtataatgtaagctctagtgtacaatttcattgtaattttat
tttagactgactgtattcatcactttcacttactgtacatgtttttctctctaccagggg
cgaacagattcgatgtctttcacttgtttttgtggctgcggtccagcttttggtgatctt
gttcaaggaatgggataagcacttctggttgctgtccagcttttggtggttgtcgaactc
ttctatcacttgtgtgacgtgatgcagtctttttttttcccttcagtttgctcttttccg
cattgtactaaagtgccatgatatggctatgatgttatctggttgctgtagtggaccgtg
agttggaagaattgcacttaatgctaaatatactctaagtcgatgttgtgctatttatct
atattcacactatgatgagatgttcatttttaatcgacagatcttttgaatagcatcaca
tgaaggaccatagagatattgtgtagtttatcaccatgtcatttactacccatgctgcca
taaaagcaagaagagataaccttagagacagttcattagagaaactatctcttgttctat
ctcttagatgatgtgtacgatctatgagctaacagttgtctcaacctttgaaggaggc
>TE_00000184_s_0#CLASSI/LTR/COPIA
gtaacaccccagcccgtttgaagcctgttagtagtgtgtgtttggcccatgtggcccaga
agtggatgtgtagtggtggtttagtaccaccttggaagtttaggtgggtgagggcctgct
tataagccttggtgctccaaccatggtatccccgggttaacccttttacacgaagcgagg
acgaaagtgtaagcgggataccatgcgaacgtgggtccgctcaacgtgtagagcggacta
atgcggattttggaggcagggtgttaca
>TE_00000245#CLASSII/TIR/PIFHARBINGER
gccatgtacaacacgtgaccctggcctgtggtctcagaactccacgtcggagccgagcca
agctggcacgagtttggatggtctcgcaggctatcagtgagcttgcagaggaaccggcgc
aagcgctgcgcctggactcgggagccacgaagccacaagccgaagcctcgtgttggagga
gtcggcgccccgcgcgttgcctcattccgtcctcctatgccgtggtcgtcgtcgcctcgc
tagatctgccgcagctgccgtggtcgtcgtcgctgcttcccgccgccgccagatctgccg
ccgccgcttccccgtcgtcgctgcttcccgccagcggatccggtgagcccgctgccgcca
agctcgccacgccgtcagcgagcttgtacgtgccatcgtgggtggagcaggacggcggcg
tcgaggaaccgccgcagccagatccggcgagcccgcgcccggatccggcgagcgcgccgt
cgtggggggaggaggacggcggcgtcaagccatctgccctcaccgctgctccccatcgcc
gtcagatccgccgccgccgccaccgctgctccccgccttcgctagatccgccgccgccag
agctcaagcggcgccgatctgccgccgaaggcagagggaaaagagagagcggcgagggga
ggggagaggagtagagcgtcggtggagaaatcgaagagagagagaggggaataaaaaaga
gagggggatgggaagaggctgacagtgggtcccaagttgtttaggggtatacatatattt
attttggttactatagggttcaaaatataaagtttcaataggtttgataatacaagggct
gacatataaatagataggggctgacatgcaaaatacgttttggagtggcttccactgtgg
gtagtgtgacctttgtgtggttctatcctacgtggcgtcttgagaccacagttacttatg
gctaccattgtacatgcc
>TE_00000246#CLASSII/TIR
aggaaaaagtgcacccaaggtccctcaacttgtcatcgagatacaaaatcgtcccccaat
cgcaaaaccagataccggacgtccctcaactagcaaaaccgttcgctttaggtccctcgg
tggttttgatcccggttttgtctgacgtggcggctgagtcagcgtgggacccacgtgggg
ccccacatgtcagactatccatgtcagcctcctctcccttcctcctctcttcctctctcc
tacacacacccagacgagtcgtcggctctgtcgacggcggcggcggtagcgtgtctgcgc
gtcggcggcggcggcgtagcgcgtctgccaggagcggctccgtcggcagcgacgactgta
gcgcgtcggcagcagcggcggtagcgcgtccgcgcgtttgcggcggggcggtagcacgtc
tgccctggagcggcttcgtcggcggcgacggcggatgtagcgcgtcggtgcgtcttcgtc
gtcgttgccgccgccgccgtcggcgacaacctcctggagccggtaccgtcgtcgcgggca
ccatcgaaggagcggcgggagcggatgaggacggcggcggcgaaaaatcccgcatgcgaa
gtaattaagatcgatcgacaaccacatatttacaacagccaccacgcacatcatctcttc
atcatgcatatatatacgcccgcatgcggagtaattaagatcgatcgatcgatcgaatta
acaaggacaatggagaccaccggcggaggaggatctcccaaggaggcggtggtgccgtcc
gctgcctccggcgacaccacactcggccgccacttggcgcaccgcctcgtgcaggtgggc
gtcagcgacgtcttcgccgtgcccggggacttgaacctcacgcttctcgaccacctcatc
gccgagcccggcctccacatcgtcggctgctgcaacgagctcaacgccggctacgccgcc
gacggctatgcgtgggcccgtggcgtgggcgcctgcgccgtcaccttcaccgtccgtggc
cagctgctgcacggctgccgtcgccgcagccatcggttctggaatcaggtgacgggcgac
gaagcgcggaagccggcgccgcctttaggaatcaggagcgcgcgggcgcggctccgtcgt
tgctgtcggtggtagctcgtcggagcggctccgtcgttgtcggcggcggtagcgcgtctc
catcgtcgccgccgtcgccatcatcggagacgacagcctcctgggaccggcacggttgaa
gcgcgtgggcgtgagctcgaggccgcgttcttcttttccgggagccaccgtcgcgctcct
cccccgccgggcctgccgtgtccactgcatcggtgacgcactccccttctcccgcgtcgt
cgccgccgagcgacggctcgcttgctccgtcggacaagaggagaaaagtgagagagagat
gaggaagggagatgatggggaagagagaggaggctgacatggatagtctgacatgtgggg
cccacgtgggtcccacgctgactcagccgccacgtcagataaaaccggggtcaaaaccac
cgagggacctaaagcgaacggttttgttagttgagggacgtccggtatctggttttgtga
ttgggggacgattttgtatctcgatgacaagttgagggaccttgggtgtactttttccag
aaaatgtctaaa
>TE_00000249_LTR#CLASSI/LTR/GYPSY
tgtcggtgatatgggcccgggggtatcaggtttagagggaggaggctgccccccgatgcc
acgtggccctcccccgaggggagtcaggcccgaggtggggtggcggccacttccttccca
aagactagtcggaggaggctgccatccacgtgggggcccggcactccagatgggaaggct
gccccccgatgccacgtggccctcccccgaggggagtcaggcccgaggtagggtggcggc
cactccttcccagagactggatggaggaggctgccctccaatgccacgtggccctccccc
gaggggggtcgggcccgaggtagggcggcggccactccctggccgagactagagggagaa
ggctgccccaggcgccacgtggccctcccccgaggggggatcgggcccgaggtcgggcgg
cggccgccccctcccgtgactaggggtcgggctcccccgaccccctctctaggtcaccac
gtacggtgggttaggtgtccgcctccaggtgcccacctacccgcatttatggcgcccgag
cggtcgcgccacgccgcatttaatgcggtgtgcagtgcactcaaccggtctgtgaccggt
cgaatgaccgatgggactggctagtgcgcctgtgcgctgctcgtgtgtcaggcgacgtgc
agcctgacatgtcccatcaaataatgatggtgagaggttctcatcctcttatcccagccg
gagtcggtcctcccgctctggtcaaagcaaggctcccgtttcccggtgtaataggagccc
agaagtcttcacccattaaatggtgactgacaggggcaccccccgtgtcaggcggcaaga
tttgacaggccccatcatcaagacgacgtgtgcttggcttcccaagtcaagagacaagac
atgcatttaatgcaaagattataatacttctccaccggagctaggttaggttgttgggcc
catgtggtaaccccttgaggtataaaaggaggtccaggcctagtggtggaggggggggga
cttccgagcgaactggcgcttgggtctcgcaaccccaagcacttgtgttctacactcaat
caatcaagcacaggagtagggtattacgcttctcagcggcccgaacctgtataaacccct
tttgtctcatcgtcttgggggggtttaaccccctcaagatcacacagcttcgctcaccaa
gccctcgaatctcacccgctgcccccggccgaactcacaaaggggggcctcacggttccc
tggtggaggagttcattctccgac
>TE_00000257_LTR#CLASSI/LTR/COPIA
ttggataagtctttgtggttcttggtcgtgattcttctttttgcttttgggtagtttcac
ctttttcaggacagcatgtaccctttagcatatttttcagttgctaggacagctgcggtt
agtaggacagcagcagttagcatctcctttatgcctcctttatgctttattcagtttgga
tgccctctaggacagcatcccattcaaatttcgaattttagactaggagggtgcagcaat
aggctagcagccagctatggctatatatatgtatccaacctccctcgggtaggtatggct
tttgtgttttgtgaatgaagaaaaccagaaaattgccccatctcgagtgccatcctcttc
tcaatgagagtaaccattgaaattctaacatcagctgccccatctcgagtgccatcctct
tctcaatgagagtaaccattgaaat
>TE_00000263#CLASSII/TIR
gatggcaacggggaattccccgtcggaggttactccaccatacccgcctccgcggtgggg
aattttccccatcaccatcaccgtgaaatgcaacggggcaacatctttccccatcaccgc
ctccgtgcgggtaatttatccccgtggagcctccatccccgctatcaacttactcaacag
tcaacatgtatgcatttctcatatcaaacaataaaagattaacactcaaaatagcaattc
cagccatcaatttcagcacatgaacaacaactacaagaacacaagttcacagattcagat
cacaaattcgcaaatgcacatcatcagttcacaaatgcacatcatcaattcatcacttac
aacagcagtgcagcaacaagcagtgcaacaaaagtgtgcccaagaatacaatatccatca
tattcccagattaagcaacaacacaataatacatgatcattcatcattcatcagtcatca
ctcattagttatcaccacattgcagcaacaacacatgttgtccatgcatacgtaaaacca
tagttcggagtaggtcttttgtgccaaatatccaaaagcattgccatggtttacaagttt
atcatgacacataacaggggttacaaacatccaaaatcattgcaagaacagtgcatgtcc
atacattcatgtcttcaaacaagagcaagtccctaaattaaagaagtagcaaaagatatt
caattagtcaagtattttataaggatataacaaataatggcaataggagtttgattgcta
atttcaagttgttgaaagaatacctcaatccgatcttggatatcttgaaggcaactccaa
aagcttgctgcttcttcattatcagctacaagataacaattataacaattattttgcatc
cattgcattgtaaaatctatgctaagcatgatgtatgaataaaacatcatatgtacctcg
atacttgtttcgcagccaatcttgtgagcacattaaggcctccaagagttctggagtaag
ccggctacgatgctcactaagaacccttccacttgtgctaaatgcagattcagatgcaac
agtgctaacaggaatagcaaatatatctcgtgctaccttcctcaatgtaggaaagcttgt
cccagccactttccaccaatcaagaatcttaaagttttctgtattaattgaaaccaactc
atcctctaagtacctgtctagctctgatttaacgcgtattgctgctggtctcctactagt
aacacgtgctgtgattgaagacaataaatcagaattgacaagtggaggagctgaagattc
cgtgttatcctcatcatcttccacttcatactccttcatcaaatcatatagagtgtcttt
cacctcagcaactttcgttgcacactcttcacttgactgaccagtgatggtttcaatgaa
cccaaggaggtagtcaatcttaaacctaggatcaagaatggtggccaaccccattggccc
ttgaatatctttccagtacttatcaaacttttgaatcatttcaactgacatttcctctat
agtagaatcaccacaaacagcccacttcctaatttgctctttagcctcacagattttaag
tagttgaatattggaagtcacataatttgtgccagaaaatactgcagtgatgtcattaaa
caacttgagcctatcaactacctcactagcaaaagcccattcttcttcactaggagcaca
atcaaatagcttctcaacccgtgttgcacggtcaaaagcacgtgcacaaggtaaagcaat
actgagcatcctataggtagaattccacctagttttgcaatcaaggcctaacttgttttc
catcttaactttcacatgctttgcaatttcctcaaacttttctactcttttaggtgtggc
tgtccaaaaggcaacactttcacgaacctttgcaattgaatcttttatcacatctaaacc
atccctcacaatcaagttaagaatatgggcagcacaacgcatatgcaaaagtttcccctc
tagcataagcttacgcttgccgatctttttgatgagttcagaaatcaccttatcatttgt
ggtgcagttatcaagagtcaaagttgatatcttctcatcaagattccattcaaccaacgc
ttcataaagatgttcacaaataacttctgctgtgtgtggagcgggcacatatatgaatct
acaaatggaatattgcagcaagattaaaatgttgaatttaagatggtgacaagaggataa
tcatttgtgaatcatgtacctcatgataatgcttctaagtgtccatgaatcatcgatgaa
atgggctgtgatagccatgtagcctcttttttgattatcagaggtccacaagtcagtagt
aatacccactctagacttagctccagccatatatgctaatgcccttttcttttcttcctc
atatgtatccataatgtccttcctatattcaaacattaatcaataaactcactaactaat
caaatttcagaaatgcaaaaccagcaaataaataatagatgaactgaaattacctaatag
tgttccgagtcaccatcttgaataatggctgaagtgcactaacaaatcttcgaaagccaa
tatggtcaacaatagataaaggatactcatgtaatattatcatggcagcaagctctctcc
tagccactgctggatcaaatgtgtatgtgtccacagaaactttccctccctctatggaat
tgaacctcaatgaagattgtgcaagtgtctttggccccatcttgatctttctcaatgtgc
aaattttcaaatggtcatgtagatgtgaagtcccattgctgctcttccctccaagccgct
tgtggcaatgaaggcattcagccttgacatcaccacagactttgactttcttgaaatcct
tccaaacaacagaagtaagcttcctctttgtgccaaaattctcagaatcatcttctggct
catcatcttcaacttgtattggctcagaatcattaacagactctgcttgtgtggaagtga
ctgcgattcttgctggctgctactcccacaaccagtaccagcagttgaattcgtggtaaa
tctgacaaatgacaaataaatatagatcaatatatctttcagcctatagaataatcttgg
caaacttgaaatgaagaatctctacacataaatcatactgaaatctgctacagcctatag
aataataaatttcttatgatctacactacacagaatcggattcctttaatttcaaaaact
taagttcataacatatttataacttaacaacattcaatgtgcaaccatacaatatacatg
taaagatatctaattttctacagatactctaaatacaacattcaatatctaagaaaatca
agcaagctgcaaattaataaattgcacatgctaaattgttaggaacttaggattacgaaa
gtgaagctacaatgtataaagggttagcgtgaaatcgaaccccatggatttgaataagcg
caggccgttggcggaagatgaagcttctggagttcttgggcagaaggagctcctgcctta
gtcgaagcagaaggtgctcctgcaatcgcaagacggctttttgacctagtggtggtcctt
tttataggtggttgcggcggccgacagcaggcctttgcaccggagttggaggaaccagat
ctgcccacatgaacaatggcagatccagcaacaggcacgacagcgggtgtggctgcagct
gcagcgcttatagcatgcgatggctggtccaactccgcattggcgtcccttattgtggat
cgccgaacgtgagttagtgactcaacgagataatgatgcagccatggaagaggaatttag
tggagggggagggggatatggtactataggtaggcgtctagggaggggtactgagttggg
agtaggacagctagatgtgctcaccttgcatcgtcgtcggagcttagcggtggtgaaggc
gaagccatggcggactcgagcggctggtcgtcgtgtggactcgtcgttttcccctttctt
gccaccgaagccttcacctgcatccaccatgagcaaaacaaataagcctacatgacggat
cagatattgacggagggtggaggaggaggccgacgtccggtggccggtgccgagtccacg
gcgtcctcggacctgggaggctgggagtgaagggaacgggacggcgctggggcggacggc
ggcacggcgggcgtggcggcccggcgctggcgcggacgccggcacggcgggcgcggcggc
cctgagcgcacggacgcctgcacgcgcgggcgcgggcgcgagatcgggagccggcgccgc
tcagtcgctgtggccgacggacggcggcgtggactggggaatggggacggaggggataag
>TE_00000267_INT#CLASSI/LTR/GYPSY
tgttagagacccactcaacaatataatttcagaaatagcagtgccaaatccaacacaggg
aacaaccaagtctgttacaatagtggagtggttttgaggtggaagatggaaggatacaag
ggctagaaggttctagtagcttctagactagtagagaagaagggagatagaggagagatc
gacaaagaggccagccagcctctaggtcgccgccgccgctattcgccgccttggccaaat
gaatctgttcgatcatctcctgtaagctgctgctgctcatatatttttcagcttgggctt
gcttgggcttcttggcgatgggctgaccaacccgtggtgtagccagcggcccatgtgcag
cccacccgagtccctgacaatcccctcttcttgaaatttggcttgtccccaagccgatga
agaaaacctcctggatcccatggtacctgtagctcttgtatttccttggaattgctcacc
tgtagcttgataacttgctctgtatttgtctgtcttgtactgaatgtctcacattgcagc
aattgttctttcttgatatcacctagtaacaagtggcgtattgggcacccctcttttatg
acctccaataatttaacagaccaataatccctgtttgcaattgatgcatatatcatctct
gaatctgtcccggtatcaatggaaaaccttgctgcagcactaccatcactaggattgttc
tcacagaaatcaaaaatggaatcataaccacatgtcttgaccttcctgttctgattctca
cagcacctctagcaataatcccagaaatccttctgaccccaaaatgtatccccgctggac
agttaaacaactgaccattgtataatatgtttgttgggttctgtagccagctctcaacat
gattaagtgtcatgcgcatggacttacaaattttgtaagttcttcccttagctatatcat
ttaacccttcttgagcctccaaccaacaagctccatatatattttgagtagaagatggaa
ctgacagaaatgttgttgtcattgtagcagcaggaatgatcaagtagttgcagcttactg
tacttaggccatataacattccctctgtaactttttcctcaccacccacataatggaact
gttccaagttaaatattgccaccaatgtatccttatgagctcgatcagatttttcatgat
ttaaatctcctttaggtgcacaatatagtgcaacagaaggtgtttggtctcttatgcaat
ttgcactgcaaaaatcatatcccatcaaatgtgcaaaaactggtgcaggccatgggactt
gctcatccacatcacgcctccgctatattgacttggttgtgggtcaggccacggtttcag
ctctacttccgtcaaccatgtgtttaccagcagccaaagtattatggttccaatttgagt
tggtggtggccatggtggcatgaaataaaatattatccccaaataattgcccgcagccca
gggcacataccactccttccatcttctaaccactccacctgagcaaggaggtggccatgg
gtttctcttgggatgactcatcaacagcttcttgtagcccttggagcatttggtcgaaca
cctgttgagcgccacccattttaggcagaaattggagtttagcttttgtgccatgactag
tgtggcctttcccgaggatgctattccttctggcgcgccaagcaatagtgagtacgcaac
cccagcctggacagtaccggtgttgacgttggggcccaacatcaaatggcttgggtgcat
caccttgggaaggtgagtggtgtcagtgcaggttgctttctcgtcaaccatcaactccat
ggactgacttgatatcggaacgaccttgaacacacccatcctactttggaacgcaatcac
acctctatcagtgacaccgttgacatcggggccgaacaacaaacacttggtgtgcgtctc
cttggaacaaacacgggggtcaatgatggtggtgccggttgcgccatcggtggctaccaa
ctccttggagtccacggcagtgttggaacatgtaaccaccgcagccacggtgaaatcagg
ctcgacgtcgaggcttgagcattttgtcaaacacatgataggcgtcaactcgggaaggtc
cttgctaatgatgaagggcatgcgatccttcccctcaccatccccaacctccaggatgat
cgtcggagtagccccctcgtcgtcgtagatggatctcgctgttgtgctcgggctgctgcc
attggggcactccatcgaacaggtggtgggcgtcaccttggactgctcatcctcaaccaa
aaactgaaggtcttcagctttcttctattcttggggcatccacgagtctattgctgcctt
gagagacaggaaatctgctctccttctttggtctgcctcctcccgccttcgctcgcactc
ctcgagcatcctcaaaagcatgtcaaacttgtcctcacttcccatggcagcttgcttgat
gagcttggtggggattggctctgataccaaattgttagagacccactcaacaatataatt
tcagaaatagcagtgccaaatccaacacagggaacaaccaagtctgttacaatagtggag
tggttttgaggtggaagatggaaggatacaagggctagaaggttctagtagcttctagac
tagtagagaagaagggagatagaggagagatcgacaaagaggccagccagcctctaggtc
gccgccgccgctgttcgccgccttggccaaatgaatctgttcgatcgatctcctgtaagc
tgctgctgctcatatatttttcagcttgggcttgcttgggcttcttggcgatgggctgac
caacccgtggtgcagccagcggcccatgtgcagcccacccgagtccctgac
>TE_00000283#CLASSII/HELITRON
gcagaacttattcagaaaacgtcccttattatatgggatgaagctcccatgacacataga
cgatgctttgaggccttagaccgaacgttgcgagatttgctttcagaacataacccttca
aatagtgtgctgccatttggtgggaaatttgttgtcctaggtggtgatttcaggcagata
ttaccggttattaaaaaggggacacgcaattctatagttgacgcatctataacaaattca
ccgctttggcaacatgttgtccttcttaaactcactgttaacatgaggctcttccagtcc
ggtctttctgagggacgccgtcatgatcttgaacaatttgctcgatgggtcttagcgctt
ggggatggtatgctaccggtatcaaaaaggatcgatgagtctgaggcgacctggattgat
atccctgatgatctactaattagagcttcggatgacaaaatatattcaatagatacacag
attcttcttacctagcatcgcgtgctattgtctgcccaaataacttaacagttgacgaga
taaatgactacatggttgctatgatacctggtgaaatgaaagagtaccttagttgtgaca
ctatttcaaaaacatccgaacacatacctgacttcgacattttgtacccaactgaatttt
taaactccatcaatgccaacaacttcccgacgcataggcttgcactgaaaaaaggcgcaa
cagtaatgttgttgcggaatctaaatcaatcccttggcttgtgcaatggaactagattgt
tggtcctttctctcgggcatcgtctcttagaatgtgtgatcttgactggatcaaacgttg
gcgaaagagcattcataccaagaattgtgctcagcactacgagttctaagtggccttttg
tacttcaaagaaggcaattccctgtacgtgtgtgctatgccatgacaattaacaaaagcc
aaggacagacactttcaagggttggggtctaccttaaaaaagcagttttcacacatggcc
aattgtatgttgctgtatctagatcgacctctagagatggccttaggatccttattgagg
acgacgatggtgcgtgtagttctaagactagaaacgtggtataccatgaggtgctggagg
cagtcagattaatggtatattctcgattgttgatttccacgtgacacgaaccatgtttat
ccagagtgctgggatatattttaaggtgctaatttcattttaaaatgtaggattctggta
cctagaaccaagtgacaacgtccatgtttgctgctgctctgttgttcttggtggctattt
tatcagctctgttatcgtgttcttgtgcaaaaatgtttctctatgttctcaggatctttt
gctgtaagctttgttctctgtttacatgcagctcctacttcttaggagggccttcacact
aatgagaaacttttaccttgctttcagatggcctacagcatgctctctaagcttgagtta
tgtgctgacaacccacgcatctgtgttcgtgtttcaaggctatgggagttcgctaatcca
aatgatgagacacaattgctccaccttggtttggttttgattgatcaggaggtcagttct
tcagagcacttagcacccagctttctgtagaaacagattgctttactaatgtgcttttga
aacagggcactagcattgcagcacagatataccctccctgtgatctgcagttcagagaaa
tcatcactgaaggcaaagtgtactatcttgagtactaccgtgtgagggaatggagcaggc
gatacaggccagtcaacaacagcctgtcaatttgttttacaaggtggactaaagttgaac
aggttgcagatccggcagctgatttccctttgtacacttactcactcacaccatatggtg
gactccgtcagcgtgtcgataggaaagaagaattcacaggtattctcattgtgttttggg
taataaaagcatgacgtacaatgatataatgtccttcagatcactgacaagttgcttcct
cttattgtcaatacaaaaaaaagatgtcattggcattattactgaggtaacatctgttac
gacagttcagacgcgcatccgagatggtgatagcctgaagagaagcatttacatacgtga
tactaagttagcctcaaaccttatctattatcttcattcatgtgaattgcatttccctag
atttgttgatctgtttatgtattatgtcagttgactaaccagctatctccagctgtactg
actttttttcttcaacactacacaaatcatacccatagaaactatatgctctaacataat
catcgtgtccaacaaaccacacatgcgagatttttatgcacttttttactacatccattc
catagcgatacaatcttaaatgtggcgctatggggagaacgtgctacaagctttcctgtc
gatgaagtggttgctgctggtcagaaagaaccacagatagcgatatttgtgggcactctt
gtgaggggctatggtgagtgggctctcaatgtgtccaaatgtgtttttagactatgactc
caattgttttacatatcgtgcactaacacatttctttcataggcgacatatctctatcag
gcaactcagcttgcaaatggtacattaatgtgaacactcctgaggtcaactccttcaaag
aaaggtttgttctaactttcatataattcgagtatatttggtccactcttttacagattc
ccatctaggctcatctgtgtgttttttacagcatacagggaaaatatgaacctatcaaaa
tgattgagctcccagctgttggagctgttcgtactggcgccgaacaaaagtcaattgccc
agatcaaggacctcaacccttttatgtttagggtatgttatatgttctgtgtatttaact
ttgctatcttatagatccatgacaataagctccagctaacatataatcctttttacacct
agaaaaatgaattcatggttactgtcgtcattaagaagatcgacacagaatcatcctggt
ggtaccctgcatgtgatagctgcaaaagaacagcaaaaccatatggaaagtcatacaggt
gtggcaatacatcctgccctgctgtggtgtcagcatcacctaggtgagtactgcatgtca
tgagaactggatacctaaaaccaatttagagtctaaccatgtttggatccctgcaggttc
aaactcagcctcattgcaggagacgacacaggtgacactaagtttgtgctctttgggcgc
acagcacaacgcattatcggtcgaccagtcgagatgctgatacagaacaaccctgctggc
attgagttcataccaaaggaaattacagatcttcttgagaaggagtttacttggaatgtt
gccttcactgaaaacaccctgtcttccagcactgtttcgttccaagtgaatttgatcgtt
cgaggtcctgacaatccctgttcttcagccttgcaatccccatctgcatctcaggcatcg
tctgcagtgccttctcaggctttatcaccagggctatcacatggtctctctattgggcag
tgttcggcagcggctgatccatctattggatttgctgatccaatagctggaatagacagc
ccattagccgcttcaatcaagcacaagaaaccggagactgagtatcagtcaaaacctcca
gctgagcttcctcaggacgaagcagaggtaatcgagcaggcatagtctgaatttttgtca
taaagcatttctatgttaaaagttaacattgctaatattgtcgtaatatatataggatga
tgacaaccttccactaagccagatagttgctgacgatgctactaaacatagcacgtccaa
gtcctacaagaaaaggtaccaagctccataaacatgtttatgttacacataaggagcaat
agtttgttctatatgttctaactgaatttgccaaacagggctaggccatctcccggtata
ggagctgctaagaagttgttcaaggataatggtgatggtgttgctgatggcaggtaaact
cagcctgtacaacctgtgctaaaagaagttcgtagaatgtatgactaagctattttgcac
ttacatttcagcggagacaacaatgcctgatgcattgtgggaatatgaagcttttgcttg
atacagttgcaggagagtacaccgtcaggttcagtggccttacatgctgcctccagcttc
gctacggcttcactgggcaatgtgttatgtacctatgcaaactgtgctattgtgttgctc
attgtgtgtttatgagcataatacttttgtaacggaccacgaaaacatctacccatgcgt
tctgtagttagctaggattctatgttatcatagatgcactgtgataaccatgaatgctgg
ctgttcattgaacgttctatgctggacctcctaagattaattagactgttctaatgttat
aatccagagcaatcgaactcgatgttgattctatggttgcttggttttagaatccctcca
tacagctgtttactgaaacaacaatgcgttccatgctcacggcatggcgcgtacaacgta
tcacattgtgtcgtggtactgatttgtactacaaatacatctatttaaccttcaacagcc
agcgctccacgcaaaatgtgcagcccatgcctgcacactgactccctttttaaagagtga
catgccagcctacacagctagctactcctatgaagggacaacacgacctgctaaaaatgc
atcccacactctacacttatttcatttcagctcatcctcttcttccaccacagctcagca
ctcctcgccgagtctcacagattgaatctgaagaactcctgctcgaggaagaacaactct
tttcctaccatcgtttctacgggtaagggtgctcttctctacctctgttccagggtatct
ctctatgccttgctatgctatgcagtctatacgaaatgcagccttctgtttcgacgtgat
tgcattgcctgatgcttcggtaataatacatccggttctattttcctagccgcgcatgct
gcctgcgcttggcgataggaacaagagctatttttagaaaataaaacatatagcaagaaa
aaacctagcaaaacaattaatccggtctaatactattatggatgttctttattagggatg
cagtttgattggagcgctgagctaggcgtggggcagccacaacgcccttcttcctatgga
accaatcgtccattactagcaacaaaattctctaggcgcaaggagatatcgcatatgcta
gctgacatcatatacacaagagctgttgttgttaaggtgtctggagctggaaatccgacc
acaacaagaatatcagcgatgataagcgccgtctgcaggtgtcaaattgatgatttcgca
ttgctccctttccgcccaaagatgttcattgccatcttcatggatgccgatctgcaggaa
gaactgtctgaaagagctttcaaaaaggtatcgttcaccttcaaggcaactcgcctcaca
tttgagcctttcaagatgaatcttggtagcactgtaaatccactgtgccagcgggttata
cttgcgctagaaggcgtgccaccagaatcatggaacaaagaagctatatcagagctcatg
gacagttgttgttttgtagaggagttgtatggagagcaccatatccaagaactctcaatt
tttaagttagctgcctggacaacagattgtgaccttatacccaaggtgataagctggaac
attgagactaaagaaggtcgtcgaggatcagcaaacattagttggatgcacaatgcagct
ctgtcagttgtgctggttcatatagagaagctgttcgactacactgacgaagacagtggg
agtgatagcgatggagaagttcttagggaatatgagcagcaaaggccccgtgtccctgtt
gtcaaaacatttagctgggtgcccttgaagattgatctaaacaacggaccagttgaaggc
ggtacaccagccatagctccacgccgtcttcctcttgaagttcgcaggcgttgtcgccta
ccttaattacataaaacactgccctctgttatgtatgctttaaagcctaacattttcacc
tgcctctccatgcttatggatcatgcgaacagctgcttagtgttttctctacgtgttctg
tcagtttttgttttcctaacaattagcctgctgagcaaggcctaaacttccagttcagct
aaaatatgattcgtatattcctcttagcaatttactccttttacatcactgaatatgagc
tgatagggcgccgcgaagcgcgccgcaagttctagtt
>TE_00000303_INT#CLASSI/LTR/GYPSY
ttgacggtccttaaatcataatatctgacagtgttggtgaaatatgtgtatgcaggtaat
ttgaggagaaaacacatccgtcatgtgacagaatgcacctccgtgcattcaggacgcgtt
tacatggattggaggccccataagtcaattaaacatttcgaattggtcccatctatcgtc
cagtttgttgggggcgtcataattagtgtcccggccgaaggaggggctgggtggagtgtt
tttgggttcggccgaaccatttctggtgtttttggtcctgtgctttgacgtggatggctc
tgatttcttccttatggtggttgcggggtgttttggtcattttctatagccctaactgtc
atttggagcctatataaggaggtttccttctcatttccaacacacaactttgagctgaat
tacaagaggctctattgtatcttttgtacattagaataaggttgagagtgagggaaagct
ttggaggagtgcccggaagtttggtgctcatccgacttctacctcgacgagtgtagcttc
ctaggaggaattctggaggagtaccggagctgtcggtacactctgctctgggttcggaga
acttcttctataaagtaagcattcgtgttcctttgttttgttatttaattactttgttta
agtaagatatattttcatctttgcgggttcattgtttagttttcgtactaagtgctctag
tactgggactctgggtagagaaggaagttcctgtgcgagtattagagtagtaattaataa
cttagacgtggtgtctaggttagatgttacctttgtttgttgtgtatcccatggatttgt
cataggtaggcggcaggtggtgacagccctgaatcctgtcctagtaatcctccacgttcg
gatacatcatagagctatagccggaaccacgcttgcagattagcaggggtcggtgcccga
agcaatagataggaatttacctttacttagtttagataattaaaattcatagaaagtcct
ctctagcctggcttgcctatttttagttgttttccttggatcgtcttagccttaggtaga
ttacacacgttccctgagttcgatatccttttagggtcacccgaaggtgatgtgctatag
tggtattctgtgcgcttgcggatttatctgtggttgtaagaaataccaacaagcatttct
ggcgccgttgccggggaacggttgctaatttatctgagtctaggtcatcctcgtatctta
tttttatttcttcttcttttattcttttctttgatggagcaacccacaattcgacatctt
tttgctcctcgggctgatctttgtgagccgtcgtgttcttcaaaactaatcctttcggat
ggctacgaaatcggtcctggctttatagccgtgattcgagagcaaaccttctctggtggt
attggtgaaaatccatatctccatcttcgggactttgagctagtgtgttcatgtttatcc
atcgtaggcatgacacatgaaactctaaggtggaagttgtttcctttttctcttagagat
gaagcgaagcaatggtacactctgtctgtcaagaaattccacggtgaatgggaggagctt
aagtgcaatttctgccttgctttctttccattaacccgtgtaattaatcttcgattagac
attctttctttccgacagaacgagaaggaatctctcggtgtagcttgggctaggttctta
ctgttaacttagtctggtctagacttgtctttacctgaccatgtgttgttacaacatttt
tggtatgggttagacaaggggtctgccgtaaatcttgatatttctgccggaggatccttc
gcacacaagacaactgccgaaggaagagaactcttagatttgatcttagagaatgattat
cccggatgtcgagattatccatgaggatcctttgcatgtggagtcggaacccgactcaac
tgtcgaatcctcgttctagttgttggagcgggaggaagaagaaattcatcctccggaaat
tccattccaattcagggatgatctttatgaagattatgggaacaccttgaattattccag
caatatcaaggctcatcccaagcatgagccgttcgaggaggtgatgtttgtatcttcgtt
cgtttcttctgaacctattgaccatcttcatgaaactgaacgaccctcatcaccctcgat
caagtctaagccttgtccctctgtccctcataacgttgttcttgtttatcatcatgaaac
aacccggttcttgcatgatgtatctcttgagaaggaggccatagacaagcttgagacatc
gactctggaggacgtgagaaaacattccacttttgagcatgaatgtttttctttcaaaat
ttccctggattcatgctcgcttaaggaatccccagagtcctgttcgattagtaccgcttc
tctgtgtgaggaccacaaccaccttccggttctcatttctaacttgtttagaagtgtggt
tgtggatgcttatatttatcataaatactgcaaatctcgtacttgtttgtggcactaatc
ttgcagagcgatgtcctgatggtcgagcttttgaccataaacaaagcactgccgggagat
accccggattatcatggtaagttttctttctgataaaagcaataaccagtttttaggata
gtatgcacctttgggtatttttggtcgctaaccatttcatgttgatattaagaacgctgg
tcatgcgatgcctaagaacactagctacatcaattgtacactttggtgatccttggtatt
ggaacacactctataggagcatccgacatcacacacttggttttgttgtcttgcgaccca
aaagtccaagtgtgggggaaggtcgatgagtttttcatgacgagttccatcaaccaaggc
catcttggtttgaagttggtgttagtcctagcttgctaaagaaaggaaaaaaaagaagat
aaaaaagaggagaaaagagagacaggagaagaagaaaaggagaagaagaaaagagcaaga
gagcttacgagctacatttggatcaaagaccgcattatgtgcgtgtctttgaaatatggc
tatacacctcgctagtagcaatcatgctgcctggctacacctagtccctctctcgagctc
atgtgctgccttggcttagcctttatccactcctagctgtgcacaacttctcgctcccgt
agcacctatgcgcatataagcaagaggagtttccctcttcttttctaggtgtttgctgct
ccgctccagttggcacttgcatatttgcccagaaatagatgtatcctacgtctctgtgcc
atcggatcacgccttcaaggcacatggttcttgcacccgaggtgtgtgcatgaccaaact
tcttgcctgagttggcatggtcaaagcgccttcctctggtacaatctgcattgagatgga
ggagaaatcgacaatcatatgtgaccatgccactagagattttaacatatacatcatgct
tgcggtaagtgcactcaggtatgcgaaaggtaaaaaaattcatttcttttattcatactt
atctcatttgaatgagacttgattctacatggttatgtttcttgtgtctatttgcatatg
ctctgttttgggtgtttttgcgagacatctataggctttttatattaagcatggtgctta
ggttaaactagtctgctttaatcaaattagacatggagtttagtttgattaatgaatttc
agagttaatatgtttatggacattggatatatatcttctgtggactaacccttgcaggaa
agttttccaattgacgggtgagtccttaagttcaattcacaatggaggtaggtcagtgcc
gggaacaaatcaattggtaacatgtaaaggagacacatatcacctatcaaggtgcacggt
gcgtatattattaattgctcctttagcatgttcatgcaaatttacctcagccctgtatga
gttgtgcttaaacgaaaacttggtgaataataaaaatttgaaaaaaaatgtttttagaat
aaaaggactttctctcgaaaaataaaataaaatgttggcaaacttgtgggatccacgctt
cttatgttttgaatccattttctttttagcgtggatgtgaacaattaatcttgaggctat
gataaaatcttttaaatctttatagtccctcgggtatttgttgtccactaaccttttgca
gggaataaaatggcaatcaaggagcagtgtacaataacttcaaacacttatattactctc
cttgttccttgggaaagatatgcacagggtaccaagtagaacaaatgcaacacttgttgt
attcttggattcggttcaaatcttggtaagacctatctggtaagaatctcgtccaccatg
tgcatcctcatctcgtgtctccatcctgccaggatacccaccgtatccattgttgccata
aaataaaaagagaaaaagattgaataaaattaaataaagttggcttcttggtcttccaac
caagtgagtcctttttgcttcacttttgtctttgtttttctttttgtgtccaataaagag
cccatgtataaagacaagtgtgggggtgatcttgcacatcaacgccgtaaccaaagcaag
atcaccctagaagggatgagccatgataaaccacacaaggggaattgatgcagtcagacc
caatgaggggtccgtcgaatctcttgttcggctgaaccacctctgccatgaatcgtcctc
tgttttatacagagcgttggtttgcacaatttttcctttggacatccattctatcttgag
tttaatttgattatcaattctaaaatatcgaatataattaaattcaagctagggatggta
caattagagtttatggtctccttgaaaataacatgcatgcctattattctttgctcatta
cttgttgcttgtggtgatatatccaatagggaccctatgctatctaggtaattgatgaat
gagatatagtctgatggtagaaatcctgctcttcatgttgtacacttgggaattttataa
aagaaaaaaatataacgatgctaaactcctcattgatatttttattcccactagagccat
aggttgatcattcatgattagtttgctacatacggtgcttgtctttatattgagcgttgt
caagttttgtgaccctagtgaaatgctttttatactttcatggtcaagatcacatacatt
ccacatacacccacctatgcttgacttctacactggaagttagcatt
>TE_00000304_LTR#CLASSI/LTR/GYPSY
cagaccatcccaaccaagcggcataactacatcgggaaggtctgacaagtctgcagttgc
actgggagttgacaaagaagatgacgagctacagcagggaggtgaatcaggaaaggacct
ggggcgcggcctgcgtgctaaacgacccagtgttcgtgttaatgggccgatgtgggccaa
gtgagtaatccatcctgtgcgatggcgtgtgtgagttgcgtgtgctgtgacagctgtcac
gggttgtgggagattgtattaaacagaggagaacgatggcgaaaggtatgaactgagaac
acggcggaggcgaaggcggcggcggcttgatcctgtcggatcgagaggaaacctatctat
cgtgttctcgtatccactcgtgtccaactgttcttgtgtctttgttaggagtagctaaca
>TE_00000311#CLASSII/TIR
tggaaaaaaattctctgggcagagccccaatcctcaggcgtgaggcaccatcctagatgt
gccacctgtattctcacaaatcttaagcaccggaaaaaagtaaagcaatttggatttttt
tttcttagcgtataccctccgtattccagtggtgccctacgaacttgtatcgtattctct
accctaatcacgtcgttagcgttcctcgttcctcggagccgtaatccagctattcgccct
tccgttccggccatcgccgcgcgtgtagttcgccgcccttccgccgtcgccgtcgctgtg
gccgtcgccgtcgtcatcaccgttgctgtcaatgtagatgaatccccgtggcggcgcctt
cgccggtgctgctgcctgcccatccgccggtggtgacgatcctccgaggccgcccaccac
aaacaccacgatatcgatgaatgcaactgccagcaaaccttgaccacaaccatatggcat
cgacattctcgacgatggcgcattcgtcgatgctcaatgaactggagattagattttgaa
gaagctgtgattcctaagtagacattgtacttatcatataagtagaaaacaataacatga
attattgtttctaatttgtaagctattgcaacctttatttcttcctggaagcaatttgta
gtgattcgatatactcaaacacgttatttctttctagtatatttttctttggagcttcgt
gtcttgtaaacgggctgccatgcattgttgatcggtccatggttgatcaggggcctcgga
ggatcgtcaccgccggcggatgggcaggaggcagcaccggcgaaggcgccgccgcgggga
ttcatctgcattgactacgacggcgacggcagccacggcgacggtggaagggcggcgaac
tacacgcgcggcgatggccggaacggaagggcgaatagctggattacggctccgaggaac
gaggaacgctaacgacgtgattagggcagagaatacgatacaagttcgtagggcaccact
ggaatacggagcgtatacgctaagaaaaaaaaatccaaattgctttacttttttccggtg
cttcaagattggtgagaatacaggtggcacccatctaggatggtgcctcacgcgctgagg
attggggctccgccccagagaatttttttccc
>TE_00000343#CLASSII/TIR
acaatttgccccaggtcctcacaaatcagctctcctcttccattttacacccaatttcag
gtcccatggctgccacatcatcaaccaaggtggcactgagagcgttaaaggatgggattt
gtgccttaccccagcgggcacttagatggagccataacccccaaaatccaaaccctagac
aatccgatatgcaacaaaaacaaccaaatctgagacaaattgttgccaaactgaaaaaga
gaaggggaaaacggatttatctcacacctcattggctgtcgcagctccgttgccggtgaa
tcgacagcgccgccgccgccgctgcaggagtgagaccgggctgagtgaaaacgagataga
gagggatatgtggtgagtctgagaggggcaggggtaagatggacatttcacgctctcagt
gccaccttggttggtgatgtggcaaccgtgggaccaaaattgggtgtaaaatggtagagg
agagctggtttgtggggacctggggcaaattgt
>TE_00000360_LTR#CLASSI/LTR/GYPSY
aagatcaaggatcagaaatgctaagtctgtaggagttttagaagaagttcagagttagtc
ccagctcagtccagaatcaagtctgaagaagaacaagttgagggttatgaagatcctatg
gctgagattactcgcgaaggggtattaggagtatctgaccgttaatagttgtcggggtcc
actgttctctttattttgtcatttgctttcgtcagctgaatgagctgtaacttatctgta
atgggagttgtggtcctcaccgatgtaatctcctttaaaactctatgtgagatgaagaga
aaaggcatcgagaatcataattacttgtcctaggagtagcttagttagaaccctagttct
gttccttgcggcggccacttaaactgaagaattgggttccgatcgaatttgggactttct
ccatttctactcctaggatctgac
>TE_00000364#CLASSII/TIR/HAT
agcaatatgcatatttgctattgacatgccaacaggggcggatctacccattaggcaggg
tgggtcgaccgtcccagctatgacccgtgtcgccccacacccccaagaccctccctaccc
cttataatagttataggccatcaaaattaggtataacaaggtgtgaactccaataattag
tctgtctcttcacaacgcatgcacgccacaaacaatgatcgagacaattatacgattgat
atataaatatgatatgtgttgtgttcgattgcttatcgagtaaacatcttcattctccgc
cccatctatattttaaaactgcgtccgccactgtgcagcaacga
>TE_00000365_INT#CLASSI/LTR/COPIA
tggtatcagagccttaaaccctccactcgtttttcttcctccaaaaatccatccatggcg
tcgtcctccaccggcgctaccccaactattaatgggaacactgtctctgagaaactgacc
aagagcaactatgtgttgtggagagcgcaagtgcttgcagccctgcgaggtgcgcagatg
gctggcttccttgacgggagcaccaaggcgccggaggcaaccaccgtcatcaccaaggat
gatggcaagaccactgagaaggtggccaacccggcactacctcagtgggtggcacaggag
cagcaggtcctgagttatctgctgtcgtccctctctcatgaagttttgacccaggtggca
actctcaccaaggcgacggaagtgtgggaggctatcgaaagcctcttcgtgtcgtagtct
cgtgccagggtgattaacactcgcctggcactctccaacaccaagaagggaaatcgaagc
gttgctgaatatgtgggtaagatgaaagctcttgcagatgaaatggcttctgcaggaaag
gcgctcgacgacgaggaactggtctcctacatccttgccggtctcgacttcgactacaac
tcggttgtcacgactgtgaccggccgtaccgatccaatctcggtgaatgagctctatggg
cttctggtgggcttcgagtcgcggcttgaactcctccagaacgcgttgcaggcctctgcc
aatgccatgtcgcgaggagggtgcggcggaggacatgggcaaggcggcaacaacaatcgt
ggtggcggctctggtcgcggccgcggtgatggcaagcccaagccaacctgtcagctgtgc
gggaaggttggtcacaccgtggccaaatgctggaagaggtttgatccctctttcactaga
gaagagaagagcgccaacactgctgctacatcgagctcctacggcattgacaccaactgg
tacgtcgacagcaacgcgactgaccacatcaccggcgagatggagaagctgtcggtgaag
gacaagtaccacggcagtgaacaagtccacaacgctggtggaacaggtatggacatcgat
tatgttggtcatactactatctgtacccctaaacgcaatcttttgcttaaaaatatcctt
cgggtccctgatgcacacaaaagtcttgtttctacccattgctttactagagataatgga
acctttgttgaacttcatcctcatttctttttggttaaggatcaggtcacgaggacgcca
atcctgcgaggcaggtgtagaagcggcctctaccccttgccaaccaacaagtcctcagat
ccttcatgcaagcaggcctttggagtcgtcaagccatcgttgtcccgctggcatagtcgt
ttagggcatccttcttttgctattgttgatcgagttattagtcaaaataaactccctgca
atctgggactctagtcccaattctatctgtgatgcttgccagaaaggcaaaagccatcag
cttccctaccctaagtctgttagtgtgtcttcagaacctttgcaacttattttttagatg
tatggggccctgcaccgagttcggttggcaataaagtttattatgttagttttatcgatg
actttagcaaatttacatggatatatcttcttaaacataaatctgaagtctttgagaaat
tcaatgactttcagcatcttgcggaacgtctccttaataggaagattaaatccatgcaaa
ccgattggggaggggagaatcagcgcctgaactccttctttcagcgtatagggattgaac
atcatgttgcttgtccctacgctcaccagcagaacggatctgctgaacacaaacatcgcc
acattgttgaggtagggctctctttgctggctcaagcctctatgccacttaaattctggg
atgaagcttttaccaccgcagcatatctcataaaccgaaccccttctaaagtgatcaact
atgaaactcctctcctccggctgttcaatttaccgccagattattctcttctttgcacgt
tcggatgtgcatgctagccaaacctgcgcccctacaatcatcgaaagcttgaattccgat
ccaagcaatgtgcttttctcggttatagtactttacacaaagggtttaagtgcctagata
tctccacaggccgcgtctatatatcccgggatgttgtgttcgacgaacaaatctatccct
ttgccaatcttcatccaaacgccggcgcccgactccgctcagaagtccttgttcttccac
ctgatctccttccgccaactcagtttgatcaagggggtgcaatagttaatgatcaaccta
tgattgatgatcctaaccatactaatcaaactgctgagactgatgcagatagaggtgcag
tacaaaattctgagcccacaggagaaaacaacgcctcaaatggtggagaaacagaaccgg
gtggccatgatttcatgcatggcacggaatccggctccggcgggcagcacaccggaagcc
atcccgaggatgatgccctagcggcgtcagatgctagcgtcgcggaatctggcaacgaca
caggcacaagccccggggccgggccaacggcagccggacacgcggaagaatcgggacagg
agtcaagctccatcagcgcaccgcacgattccccatcggccagtactcccggatcagatg
catccagcgacggtgtggccgagtcagggggagaacagcagcagccgatgctaggccctg
cgacaagatctcggcacggcatccacaaaccaaagaagtatacagatggtacaattcggt
atgcagctttggtaagtaccgaggaaccaggtaacttgcatgaagccttgaaaaataaac
attggaaattagcaatggataaggaatttgaggcgttagtgcataataaaacctggcatc
ttgtgccaccacagaagggagtaaatattatagactgcaaatgggtatataaggttaaaa
gaaaagctgatgaaagtatagatagatacaaagctagattggtagctaaaggttttaagc
aaagatatggtattgactatgaggacacctttagtcctatagtcaaagctgcgactatca
gacttgtcttgtctctagctgtgtcacagggttggagcttgcgacagctggatgttcaga
atgccttcttacatggtttcctggaagaagatgtttacatgaggcaaccaccaggatatg
aagaaccaaaggcaccacagtatctctgtaagttggataaagctttgtatggactaaaac
aggctcctagagcatggtactctcggctaagtaagaagttacatgaacttggctttagat
cctctaaagctaatacctctctgtttttctataataacaaaggactaatgatgtttttgt
tagtctatgttgatgatataattgttgccagctcttctgcacaagctgtcactgccttac
ttaggagtcttgaaaaagagtttgctcttaaggatcttggtgagttacactactttctgg
gaatagaggtcaagaaagctagtgggaatatactgttgaatcaagagaggtatgctagtg
aaatcgtcaagagagttagcatggagaactgcaagtcggtaggtacacctctctcaacag
ttgagaaattatctgcctatgaaggtgagaaacttggagagaaagatgcaactcagtacc
gcagtgtggtgggagcacttcaatacttgactttaactagacctgatatatccttttctg
ttaataaggtttgtcagtttcttcagaatccaacaacagtgcattgggcaactgttaaga
gaatccttagatatgtgaaaggaaccttggggcttggtctaaaagttgaaaaatcttcat
caaatattgtaagtgcttattctgatgctgattgggctgattgcctagatgacaaaagat
ctacaggaggctttgcagtttttctaggatcaaatctaatatcctggaatgctaggaagc
aggctacagtgtcaaggtcaagtacagaagcagagtataaagcattggctaatgcaactg
cagaaataatgtgggtgagaaaactactggaagagttaggaatctcacacccaggcccat
ctcagttatggtgtgataatataggtgctacttatctatctgttaatcctgtctttcatg
caaggacaaaacatatagagatagattatcactttgttagagaacaggttgcacagaagc
aactagcactacagtttgtaccatctcaagaccaagtggcagatggattcaccaaagctc
ttcctgttcggcagctacaaatgtttcgtaacaatcttaatcttgtagacttaagattga
ggggga
>TE_00000365_LTR#CLASSI/LTR/COPIA
ttctgttagataaaattaagtttgttaggatagacaggaggcttatctaatcttgagttt
gttgtaactagcgatagctatagcgcatgattatctgatctgtaacaatctctgtaacaa
ccacgccaggggtttttcctggttctatataacacggaggcgagcctggaggaagggcat
tcgcttaactcac
>TE_00000374#CLASSII/TIR
caggggcggagctacagtgatgcctatgtattcccaggaatacccaactttttttatcaa
aaaacaactatacttcaatatatacacataacacatatacacatattagttgtccccact
cctccagagtccctcgctcggctcacgcctcaccctcacgcgcaaatgcgctgctcgccc
gctccccaattccccatttgattccaaaccctaggtggcggcgttcggcggcggcgcggc
ggcgcggcgaccggcggaagcggcaaggcgtccggcgaccggcgacgggagcagggagct
agaccagcggtggcgcggcgaggcattcggcagcggcgcgacgccgtggcgaggcattcg
gcggcggcgcggcgaggccgcgagacggcaaccgacgggcgaccggtgacggcgggagcg
aggccacgaggccgaggggcaggggcgcggcggcggccggccaacagctgcagctcagcg
ggacagcgcccagcggcactgcggcaggcgcaatttcaggtgacaaatcaagagttcaag
attcaatcagtcctaaatccactcactatgtgtccatgtctgatgtttttttaccttagt
ctctgagtagtttctttttcctgtacttttgtagttctgtagattgaagaactctcaaaa
tgaagaagaaatcgattgatttgaagactttgtgggatagacattcaaagtctaggaagg
tagggttaggttctggttctggatcaacaacacagccagttagaattgacagtgaagttg
ctgttccttctgttcagccgattacagatgcaaatgagagtccagttcagattcagatta
ctgcagttgaggttgtgcctgaggtagcagccagtgatgcagcaagagatgtgacagaac
ctgaaacagaggtagctagcaatgatccagacatagcaacagcagtgacacagcaggagc
aaccttccacttggtctcctatcagagattggtctcccatcagagatggtgatgatgaag
agacagagtatgactcaagtgatgaagctatttatgacattgatttactttgtcatgatc
ctggaaggcgaattgcaatcaaaaattatgatgtcaatgaacggaattctgtgataaggg
gatatattgcattagggccatgccaaccacgcagccacaattttcctataaggaaaattg
gaggtaagcctcggcgcttccttcctagttggtatgacgaatttaaatggcttgaatata
gtgtggaacaagatgctgcattctgttttatttgttacttattcaagcataaaattaata
attctggtggagatgcatttgtaaataggggatttaggaattggcacatgagaaaaagga
ttgcaaaacatgttggtggtatgactagctttcacaatgtggcacaagataaatacaatc
acttccttgcacctaaaacaaatattgttgagagctttgctgccaccaatgaacaagaca
aggctagatatatggctcgtttaacctattcaatgaagtgcttgaagtttcttttaaggc
aaggtttggctgcccgtggacattatgaaagtgaaaagtcacttaataaaggaaatttcc
ttgagatgttgagtatgctagcagaaaactttgaagaagttggtaaggtggttttgaata
atgctccaaagaattgtaagttgactgctcccgaaatacaaaaacagatagctaattgtt
gtgccaaagaaactactaagcttatcatggaagaccttggtgatgaatattttgcaatac
ttgccgatgaatctagtgatgtgtaccaaaaagaacagttggctctttgtttgagatatg
ttgataaaaaaggaagggtagttgagaggttccttggtgttgttcatgttgaaaatacta
cttccttgacacttaaagctgcaattgaatcattgcttatggagcattccttgagcttgt
ctaaggtccgtgggcaaggctatgacggtgctagtaacatgaagggtcatgctaatggac
taaagaaattgattatggatgagtgcccttctgcctattatgtccattgctttgcacatc
aactccaattaacacttgtggctgttgctaaggaaaacccagattgtgtgtggttctttg
agcaacttagatttttgttaaatcttcttgggaattcttgtaagaagacagaaatgctta
gagttgcacaagctcaaagaattgtagaagaactagatttgggtgacattgaaactggaa
agggtttgaatcaagaaatgggtttgggcaggccagcagatactcgttggggatctcact
ataaaactgttatgcatgtcctatctttgtatccttcaattcaaaaagttcttataatgg
ttggcaaggatcgctcttttggtgcagaatgtgcaaatgcacaaacagtgttgacaatat
tccaatcatttgagtttgtttttatggcacacttgatgcaaacagtacttgggttcacat
ctgacttgaatcatgctttgcagaagagggatcaagacattgttaatgcagtaggactga
ttttattgacaaagtttcaattgcagcaattacgcgaggatcctggatgggatgattttc
ttcaagaagtgcaatctttttgtgtgaagcataagatcaagatccctgatatggactctt
tctatcggccggttggaagagataggaggttctttattaaaatcaagaatatgcatcgct
tccatgttgacatgtttctaagtgtcattgatagacaactacaagagcttaatgaacggt
ttgatgaggtaaacacagatttgctcctttgtatggctgcatttagtcctatagataact
ttgctagttgggacaaagataagttgattaagcttgcacggttttatcctaatgatttct
caagcacagagatgaaccatcttccatcagcattgaaactcttcctcactgagatgcgta
tagatgaaaggtttagaaaagtaaaaaatcttgctaatctttccattatgattgttgaaa
caaaattgcacaatagacatgagattgtttacaagcttctcaaattggttctggtacttc
cagtagcaacagctagtgttgaaagaatattttctgccatgaattatgtgaagaataaat
tgagaaacaggatgggggatcaatacttgaatgattgcttggtcacatttattgagcgtg
agatgtttttgaaagtcaaggagtgtgatattataaaccgctttcaagccatgaaggaac
gcagaattaaagctactcttccaagccacgaaggaaccgaaatagaaaattagaggtacc
atgtaataatttgtaattttatttcttagattatcggtattgacatactgtgaaccattg
attttttttactatgaatttttttgttagacgggaatacccaactttcaaatcctggctc
cgccact
>TE_00000376#CLASSII/TIR
aggggcggctccagcaggtagtccgggtggtccttggaccaccctggattttggcccacg
aggagacggcccaaatcaaaaaagcccaccacaggcgctagggttaggatgacagaggag
aggcgcaccgcgtagggacacccgccgctccgcttcgcttctgtctcgtctccgcctctc
ccgagtcccgattctccactcctcgcctcgtcgcatcctcgtcctctcgctctgcggctg
cggcaggcgccagcgccggcggccatcgcctgtacgcctgcaggagcaggactgcaggag
gcgggcgacagcccgtcggccgcccgggcccgacgtgggcgtgcggcaccatcccggccg
gcggcggctagccggccaccattttgccccgccgcccggccacccctcacggcagcgacg
acgcaccggagtcgggtccctctccttccagcctcctgctcgacgagtcacgagtagacg
gctttgcttgctccggcctccagtgccctgcccccctgctgctgcctgcccctctgtgaa
agaactgaagagtgaagaccgagatggtgagttacccattttagtctttagtatttactt
tgaatagatcggtcatggatgaatgaaaaatgtgattgaaaactgaaacttagaagcagc
aacttagttagtagtcaatataacttaacttagtgtctcattaatttgtagtgcaaattg
cagtgagacatgaaaaggaatggagacattgcatcgctttttcggaaacatgaagcaaag
gcgaagaagagggcagatcttattgatgaggaagctcaaattgaagaagaggagccacca
ctagttgagccacatcctgtgccaactccagttgttgaggcaacaaatgaagagcaagat
gcacctccagagtatgatgctgatcatcttcaatatgatccaggactgaggtcccctatt
gcgagctatgatgtcaatgaacaagacgcagttcggcgtgcatatattctgaaaggccca
aaccaatgttatgcacatgatttcccagtcagggaaatttatggtaagaagcgccacttc
aattttgtttggtttcataagtaccaatggcttgaatatagtgtagcaaaggatgctggg
ttttgcatggtatgttacttgtttggtagtggaactagtaattttgttacggatggttgg
agaaattggaacaaagccgatgcacttgacaaacatgtggggggtataacaagtgctcac
aataaagctcaagagaaatacaacctatttgtaagtggtggtccttcaatagataatgtc
attgtgaaggtgtcaaatgaaagtgaaattcactataaggctaggttgacatattcactt
agatgtttgagatatcttttaaatcaaggattggcatttcgtggacatgatgaaagtgaa
gaatctagtaaccgagggaattttattgaacttttgaaatggcttgctgaaaataataaa
gaagttgatcggttggtgttgaaaaatgctcctggaaattgcatcttgacttgttctagt
atacaaagggaaattatccattgttgtgctgatgagactactaagcgcatcattgaagaa
cttggtgatgatcattatgcaattcttgctgatgagtgtagtgacctttcacataaggaa
caacttgctctttgtgtgcggtatattgacaaacttggaagagtatgtgaacggttcctt
ggagtagtccatgtagctagtaccacttctgctgcacttaagaaggcaattctaactttg
cttagtgatcatcacttgagtccttctcaaattcgtggtcaaggatatgatggggctagt
aacatgaaagggaagattaatgggctgaaaacattgatcatgaaagagtctccttcagct
tattacatccactgttttgcacatcaacttcaattagttcttgtttctgttgccaaggga
aatgatgattgcgtatggttttttactcaagtttctcacttactgaatattgttggtact
tcttgtaagcgtcatgacatgcttagagatgttagagctcaaaagattatggaagcactt
gaattgggtgaaatagaaagtggggttggattaaatcaagagatgggattggctaggcca
ggtgatactagatggggttctcattacaaaacaatattgcatattattggtatgtacccc
acaattcatgaggtgctcataactcttggaaaagaccccacacaaagagatgattggcca
agaatacatgctgtggttggagcttttgaatcatttgattttgtttttagtgcacatttg
atgcttgtcattcttggatatacaaatgagttgtgtttgtgcttgcaaaagagagaccaa
gatattgttaatgcaatgtcacttgtaactttggccaaggaaagaatgcaaaaattaaga
tctgaaggatgggaagaattttttcaaggaactgttgtttcattttgcaataaacatagt
atccaagttccaaccttagatggaaaatatgtgccacatggaagatctccacggttttat
ccggaccaaacaaatgatgatcattttagaagagaagtgtacattggtgtgattgataaa
attagccaagagctcaatagtaggtttgatgaggttaatatggaattgctcatttgcatg
tcagcattgaatccattcaattcatttgcctcttatgatgcacaacaagtacttaagctt
gccaagttttatccaaaagagttttcaaccatggatttgatcagactagaaatgcaactt
gggacttttattgatgatatgagaagagatgaaaggttcaaaggcctagaaactcttgct
gagctctctattaaacttgttgaaacaaacaagcatgttctttatgattgggtctattta
cttctcaagttggtattgatattacctgtagcaacagcaagtgttgagagggtgttttct
gcattgagtgtagtgaagagcaagctgagaaatagtatgtgtgacaaattattgaatgat
tgtttaatcacatttattgagcgggatgtcttctctcaagttagcgaagaagacattaaa
aagaatttcatgtctatgaagacccggcgagtagaaaagaagtagtgtattataatcttc
tacctaaatattgtaagatatttgaattatttatgttgtaactttcgtaactttgaactt
aaatgttggttttaaatcaatttgtgatgtactgagttatctttcaatatttgaattata
tttccactatatttgacatatttgacttgattttataacatcgtgacaatttgggacgcc
aagcaggaccacccaacgattcgatcctggagccgccact
>TE_00000391_LTR#CLASSI/LTR/GYPSY
gttagggctcacaaggattcactcaagcacacacataatttggcaacactatgatagttt
cctctcagatccaacaggatcgagccgctgccgcctacgcctccagttgccaattcaatg
tcttaattcagtttaacagtatttaactaacaccaacatcacgccagctcacatgcgagc
aagtgactcacgcaacccagtctgggccttggaccttggtattgggcctcctcagacgag
ctggatgacggcccaagtcttcagcttgtcttcctgcttcttttgccttctcaatacttg
gctcccttctcttgtccttgtcttcttcaggatcacac
>TE_00000411#CLASSII/TIR/PIFHARBINGER
tactccctccgtttcgaaatgtttgacgccgttgactttttacacatgtttgaccgttcg
tcttattcaaaaaatttaagtaattattaattcttttcctatcatttgattcattgttaa
atatatttttatgtaggcatataattttacatatttcacaaaagtttttgaataagacga
acggtcaaacatgtgctaaaaagtcaacggtgtcaaacatttcgaaacggagggagt
>TE_00000413_INT#CLASSI/LTR/COPIA
atctccaccttgatacgaatttcccttgttgcataaaaatcttcaatctccaaacaacct
catgatgataaaatcaatgtgcgccaaatagtcacttggactataatcataacacccttg
atccagaagaggcattgggaatagatcctgaatctactagtataaaccggtgtgaaccta
gcagagacgcgaaactaatgcacaaacttcaaactcgccatgggaataacatcctgaatc
tgctggcattaatttatggaatcctagtagaaacgcgaaactgatgtgctcaaaacgaag
tacttagatctccacatctccctataaccttctgatatactgggcaaacggacatagcaa
ttccgccggaaatttgaccatctccacgtgatttggacagcaaccttgcagctccctctc
gacgactttgcttgtgtgtcctgaaatatgtatgcgcagctgataaactggtcacgacag
tattagctcctcctccatgaaagatgtgccaacttgcaacctcacttgccataacaagaa
tattacatctcaatccagaagcagtagatcaaacttcaaactcgccttaaaaataaaatc
ctgaatctgctggtacaatttgtcaaaccctagcagaaacgcgaaacactctgggtgcgt
aaaacgaagttgatctccgtgcagaagctcctggtagactggcttgtgaatatagcaatc
tggaacgtgaatttgtgtccccctgaacagaaccaaaacaatgcaaggcttaaatccctg
gtgcgaagggcgtgtgcacgtaacaattccaacgtgaaatttaattcacatgaacagaac
cgagaaggctgctgaaggcttggacttttctccttcctcgggatgcgtgcggaatagatc
aatggcttcaaccctgctgctgcttctgattttctcctgcgttgcttgatggacgtgatt
cagatcgatgtgttggagcacctgcttaaatcgatctggtcgacaccgcttcgggtttgc
ttcaccggtgattcaatctcaccgaattgatttctgcgacgatgacgacgcgttgctgct
gtggccgattctccgcgacgtgcgctgctgctccttccccggcggcatcgacgacgaggc
caatcagatcgatactccgatccgaaaaatcacaccggtggctgtgtgattagtagatcg
atcccta
>TE_00000413_LTR_s_1#CLASSI/LTR/COPIA
gaatttgtgttcccctgaacagaaccaaaacaatgcaaggcttaaatccctggtacgaag
ggcgtgtgcacgtaaaaattccaacgtgaaatttaattcacatgaacagaaccgagaagg
ctgctgaaggcttgggctttttttcttcctctggatgcgtgcggaatagatcgatggctt
caaccctgctgctgcttctgattttctcctgcgttgcttgatggacgtgattcagatcga
tgtgttggagcaccctgcttaaatcgatctggtcgacaccgcttcgggtttgcttcaccg
gtgattcaatctcaccgaattgatttctgcgacgatgacgacgcgttgctgctgcggccg
attctccgcgacgtgcgctgctgctccttccccggcggcgtcgacgacgaggccaatcag
atcgatatatactccgatccgaaaaatcacaccggtggctgtgtgattagtagatcgatc
tccaatgctctgataccacttgttatgaaaatagatgcacaacggagacacgaattttac
gtggaaaatccttgcgggaaaaaaccatgggcgccgaccggcaatgatcactatagagga
attggatacaaacgcaggggatacattgggctgtcgcaccctccccgtgcggcttacaag
ggatatatataggagaaatctaggagtcctaataggaaactaatcctataaagtagagtc
ctattagataactaatccgaatatattgtgggcccaaaattcggatcacatatttaacaa
ggcttatcct
>TE_00000413_LTR_s_0#CLASSI/LTR/COPIA
ttatgaaaatagatgcacaacggagacacgaattttacgtggaaaacccttgcgggaaaa
aaccacaggcgccgaccggcaatgatcactatagaggagttggatacaaacgcaggggat
acattgggctgtcgcaccctccccgtgcggcttacaagggatatatataggagaaatcta
ggagtcctaatgggaaaagactaagtcatataggaaactaatcctaaagcaagttctatt
aggaaactaatccgaatatattgtggcccaaaattcggatcacatatttaac
>TE_00000418#CLASSII/TIR
ggggcaatttcgtttctacccctactttgatgtctaatattgattttacccctacttttt
agggttttcgtttttaccctcacttttttgaactgaacgcttgttttgcccctactttgg
atggtgaagttaacggtgttaagtaattgacaaaatgacatttataccctctcatgtatg
ttcattaattgtgtttttgtccccattttatacatgtagctttagaactttatttttgtg
agtatatttaaaattagatgaagcacattgactaatataataaagtgaacaaataattac
attttataaaattttgtcaaaattttgtttaagttctatcaaaatttaaatgaaattttg
tcaaaattttatcaaatgtcattatttgttcaatttgttatattagtcaatgtgcttcat
ctaattttaaatatactcccaaaaataaagttctaaagctacatgtataaaatggggaca
aaaacacaattaatgaacatacatgagagggtataaatgtcattttgtcaattacttaac
accgttaacttcaccatccaaagtaggggcaaaacaagcgttcagttcaaaaaagtgagg
gtaaaaacgaaaaccctaaaaagtaggggtaaaatcaatattagacatcaaagtaggggt
agaaacgaaattgccc
>TE_00000431#CLASSII/TIR
ctcgatggcaccgtaatacgtggtagttgttccatcgtgtcccctggcatcgacacgaac
agcgctgttttggtttgtgctcttcatgtcttgggttctcgtgtagaatgtgtacccatt
gatttcatatccctggaatgtcgtgatcgacccagacggtcccctcgccaggaaggcaag
ttgttggttgatcgactcgttacccatgagatgttgtcgtagccacttggggaaagtatc
aatgtgatgccgtgtaatccatgcatcggacttaccgatgttcctggcgcgaactagagc
caagtgctcctcgatgtaaggagctactaatgaagagtgttgcagaacagtgaaatgggc
tttacggaataaattgttttctaccgtcattattgctttccttccgagagttccctttcc
ccgtagtctcccttcatggcgtgattcaggtaccccgattgggcgaaggtcttcgataaa
ttctacgcaaaattcgatgacctcctttgttccataacccttggcgatgcttgcctctgg
acgagcacggttacgaacatacttcttcagaacgcccatgtacctctcgaaaggaaacat
gttgtgtaggtacataggcccgagaatacggatctctttcacaaggtgacaaagcagatg
cgtcattatattgaaaaatgaaggtggaaatatcaactcaaaactgacgagacattgcac
cacttcattctgaagggcttctaatctatcctgatcgatgaccttctgcgaaattgcgtt
catgaatgcgcatagctttgttattgttgcccggacattgtctggaaggataccccttat
tacaactggtagcagttgtgtcatcaacacgtgacagtcatgagactttaggtttgtgaa
cttcttctccttcgtgcttattattcgcttgatattcgtggagtatccagacggtacctt
tatgctctccaagcattcaaacatactttccttctctgccttgctaagagtgtagctggc
tggactcaagtaatggcttcctttctcctttggttccgggtgaaggtcgccgcgttgttc
catatgcttcagatcattacgttcttccagtgtatctttcgactttccgtatacacctag
gaagccaagaaggtttacgcaaaggttcttagtgaggtgcatcacgtcgattgcgtggcg
tacgtccaagaatttccaatatggtaactcccaaaatatagagttctttttccacatcgc
cgcgtgaccatcttcgctctctatatgctggcttccaggcctttttccgaacactacttt
aagatctttaaccatagcaaacttgttttcccgctgcgatgtttaggcttcgtacggtgg
tcggccttatgttcgaagtgcttgcctttcttccgtaccgggtggtttgctgcaaggaat
cgacgatgacccatgtatacaaccttcctacagtgcttaagatacgtactttctgtttca
tccatacagtgagtgcaagccttgtaccccttgttggactgtccggataggttgctaagt
gcaggccaattgttgatggttatgaacagcagtgctcgtaggttaaactcctcctgtttg
tcctcgtcccacacggggacaccttccttcttccacaactgtttaagatcttctaccagt
ggtcttaggtacacgtcgatgtcgttaccaggttgcttggggccttgaataataatcggc
atcattatgtactttctcttcatgcatagccaggggggaggttgtagatacacatcgtaa
tgggccaagtgctatggccgctgctcatctcttcaaaaggattcatggcatccgtactca
aaccaaaccgtatgtttcgtgcgtcctttccaaattctttaaattttctgtcgatgtttc
gccattgcgaaccatcggcggggtgtctcagcatcctgtcctgttgacgctcttcagcgt
gccatcgtaacattctagcattccccttgttcctgaacaaacgctttagccgtggtatta
tagggaaataccacatcaccttagcaggaattctcttctttgttagctgcccgtcaactt
ctcttggatcgtcttgtctaatcttgtatcgtagtgctttgcaaacagggcatgcttcta
ggttctcatactcctcaccgcgatataggatacaatcgttcggacatgcgtgaatcttat
gaacttccagtcctaacgggcagactatcttcttagcctcgtacgttgtctcgggcaatt
tgtttcccccggaagaatgttcttgatgagtttcaataaatcgccaaatgccttgtcact
aaccccattttttgccttccattgcaagaactccagagtggtatccaactttttgtgccc
ctgctcgcaacctgggtacaacgaagttctgtggtcctccaacatcttgtccaatttatg
ggcctccttttcactttcgcagtcctccctggcgtcctgcaacatctgaccaagatcatc
cgcaacgtcgttaccatcagcagctatttcctccttgcccgtttgattttcttcaaatcc
aacatagtgagcaaagtccggaatattgtcgtcttccacttcatcttcttccatttcaac
accttgctctccgtgggatgtccaacaattatagcttggcatgaaccccgactcaaacaa
gtggaaatgaatagttctggatgcagaatactccttctgattcttacacttattgcatgg
acaacaaataaaacccctttgcctgttagcttcggccactctcaaaaaatagtgcacgcc
gtcaataaactctttggaccgccggtcagcgtacatccattgccgatccatctacatgag
tcaaaaaaaccgtacacagataattattcttacaataatgacagtcatacaataattata
agatatctttattcatacaaaaatcataaaatattacaccaaataattcttaaaaactat
ttgtaaagttttaaactaattttaatgtgttttacttcttttaattttcattttagtttg
ttttctattatttaagattaactttcactagagttttccttctcaactattttataaaac
cttgtttagcaaatgaactaaatttctatatattctttcttccccacacacattttctct
ctcatcaacttacaactaaattttggagacaaaaaagtgtgcaaaacataggtgcaaatg
tagtatgacaaaaaataaacattggaggatgaagttgtaaaccttttaggcaccttcgat
ttgtatgtaatcaccaaaataaattcaatagaaattttggcatgacctcccctctttttt
gaagaaattttgaagcttgctcgggcagctggaggaggaagaagacatatctgtaggggt
gggactttagtcccggttggttaccaaccggggctaaagatcaccgggatctttagtccc
ggttggggctgacatgccctgacagcattcgaaccgggactaaagatgatctacaccaac
cgggactaaagatcaaatatgcccgttacccttttgaaccgggactaaagatcatcttta
gccccggtttttattgcatccgggactattgtggaaatcggccgaccgacgaaagatgtt
ttctccaccagtgg
>TE_00000453_INT#CLASSI/LTR/GYPSY
tattttggcgactccactggggacgagaatttcgggcatattaatttgacggaaatcaat
cctgtaccatcgatctatttggctgtagttcggccgaatattttgatctactatttggtt
tttgtcgtagaatctttcggccataatctatctgctattcttctcatgcgcgcgctgacg
gttatctgatcaatctgacgcggttggtcattgccgtgctggagcggtggagccacgccg
atctggaattctgctagccgcccagtcaccgcttgagataaagtgtacgctaatctagaa
acacaacagcagcacacttgcattaacagaagggaagaaagaagccatcaggtcagtgct
tgtctgcgttttattttgataaaatttggttgatgtacagatcaattgcacaaaaaaaaa
agacttgctggaaaatacatggagtcatacaggagtgctacaccgctgcctcattacgtc
aattgcgaggtacaatctgcaaatactttgcctgttccttcaaattattttgctagtaca
gtgaattctcatataaatattgctagacctatttttaatggacatattgcatttggtagt
gattattcaaataattattcgagctctttgaattacgaaaataatatgtcactgcctatg
caaagtacttcacatactttaaattttagtaatgctagcaatatacaatatgtacacaca
ccttttaattcatcggcaattatttcaccacctgtcactacaccactaactatgccgatg
aatgacatgtatagttatggcaattatcctactaattctattaatacattacatgccatg
tcaaatactgctaaatcagagattacttctcatgctcatgttcatgcttatggttcacct
tatacagtgtctagtagttataattcggcttcatgtgatgttaatgattatggccgaatt
agtgaaaattcagcaagcaagcatttacctccatataattccacaacatatagtttgtcc
cctgcacagccacagagtttcggcatcgagcatattccattgccgaaaccaagtgttaat
aattttcaacaaaatgggtcatttgtgcagtcgacaacgcataaagccgaagacacgcat
agaacaaatgataccaaattagcaagttcggttggggggcaatttgtggatgattttagt
tccaagatagataaccttattgaagaaatatatagagatgtggaggagaaaatgaatgca
tatatcttaagcaagggatcaaaaccaatttttaatcaacaatggaagctgataaattta
gatttatcggctaatgaaaaggaggtagctatgcttgatttctctggaaacataggacct
tttgttttgccagctgaatttcgtgctaaggaagatgatgaacatcttgacgatggagca
cgaaatcatgacgacaaggtgaaaatattggagagccatcaaagaacgaacctagacatc
gctcaggtgaaaaaattagaatgcttctccaacaaatcagatcaggtaaagtctgcaggt
aatgtagttatttcccaatttgatcatttatctgaaaatcatacctgcatcagtaatatc
atcatgaataactccaagggatcgattggggaggttaatgttcttattggcaatagtaaa
gtgcttagattttccatatcatctttgccaaagtttatgtctacatggtttgcttataat
aaatctagagctagaagcacaaaactaaaattggaaaatattaatgaggttgatgctaat
atagtggatagttctaaatcaatggataagggaaatataagcaattatgtagccgaatgg
gttgatggaaaatctgaaccatttgtttgcttagctttaaaaccatctccgcagatgtgt
cggttaaaggaaaagaagtatacttttgattggactatgtgcgatcatatttttgatgat
ttgctaaaaaatggttatattaaattgcttgatcactatgtcatgcaaccgcttccagat
ttaaaagaatgaatttattgtaagtggcacaattcatccgatcattgtactagtgattgt
aatatttttcgtcagaaaatacaatcggctattaatgaaggctgattgcgttttgcaact
ccaagaaagtcatatgccaaggatgaccgttttgataaaagaaatcggtctaggtggtct
agtaggaagtcttcggcacaggcggaaggtagttcaacaaggaagcaaatctgggtgccg
aagtctagaggtcaagaaaagagcttagctgctggtgcacatgtgagtgtacaaaatgct
tcagttcagaaaaaggctattgaacctggggggcatgcgcgtatacaacagttaggaaat
gtacaccatatgaatatgaagcgagaggcatcttcggcagagttagtaacaagtcagaat
ccgccgaagagctcggggggcaatggcagccaactgagacactcacatggcttgtcaaat
tggcgaaagaagcagctccacaagctaagtgcagaaaagctgagggagagaggtatggca
tgggttcttaaagcaagtgttcaggtacagaatgaaacagatgttaaagttggagtgggg
gcaaaaaatgagaagggagttaagaggtgtgcgccaaatcaacggtttgcatctaatcat
caggttctttcgccaccatattatacatattcttcacctatgccaccgatacctatgtca
tggaatcaattctcaggtatgcatgtttatccctcatggttttattcttatccttggata
tcatatgggtctttatattatggagggattttaccgtatagttttacacattgactatta
gttgtaggtgttgttatcacttttagagaccgaaatatttaggtgctagaaataaccgtg
attttttataactctttagaaattatttcggtcgtatatagtttgtgtgagttggcaagg
agctggtgctgttttaattttactaagtaatattgcttatgacacatcggtccctatcag
tccatttagagcatgcttgcactttagaccgagtagatgctctattattcggtttggaaa
gtttagtcgatgttggtgtgagggatgtagcttttgatgatttacttttaatagtccgat
agagtaataggaagttttagtgtttcggtggactgttaaatagttatttcgaccaatgtt
tagatttaattaaattgctagatgtcttaattgtccatcatatggctgacttgaggtgtg
ttttatagtggataaaccggctataattagcagtgtttgttcggataataaatctatgca
agccggtttgtttaatggtgaaggtactgtggtgcatcatgtgtgtggtggtagcaatgt
gttaatgttatgtttcacggcggcgttcctgatggtctatatttttatttggctggggtc
acgcatgctgcagttgatggtagtagtgttcatatacaaactgctggctggtcggttgag
cacagaaaaggccgagcagggtttagaagattcggtacggaggtcatcagggacaaccga
gtcaataggaaagtttaagccaagtgattggagggatccattcgttgattatgtaaaaac
ccgagttaaatgagagatagaaaagttcggcgacaagttttaagatatgctttattggat
gatgaattatattgccgagctataagatgagttatttttaacagtatcgaagtttagatg
tgttatttttaagatattttgaatctaagaaatgttaagaatcaagctaattcggttagg
tggacattagggacaaccgaattagtggtgaaatttgtactacatgagaaatatttgaaa
ggttattatcattatgtactacaggaaacttgattgtctcaaaacgagtacttatttgag
tatcgttttaagaggacgactgtggatgggcttagaactgataccatgtgtggagtatcg
ttttgagaggacaactgtggatgggctcaggaccgataccgtgtgtggagtatcgttctg
agatgacggttgtggtttaggttggttagttttatggtgttttcggtaaagcaaaagtta
cacgttctacttataccgaaaacaggggggcat
>TE_00000453_LTR#CLASSI/LTR/GYPSY
tctgtttgtagcataatttggctaatagtttgttttatttgggtaagccagattatttag
tttagctgtcatgatttggagtggttggtttgagagccgattaaatgtgtggcgcggctg
gctagggagggttagcatttatcatggaatggaaatattatggattagctgagcttaacc
atagtcaaggaaggtttttgcgttaataagtactatttgcattagcatgcagatagagat
cagagaggtgaagactcgtgcagctggttgcaagtggagattaatttgctatagtcgaca
agcttctggccgggctgatgatcacatacatgcaggcgagcagaaatttgccgtgctctc
gcttggctgttttgtgcggctgcgtatttgcacgaaggttggagcagtggcgttggtttg
gagatgatgaggcgtgattagcgcgtacggctgttaggaagataagagatagatagattt
tctattttatcagttagtttccttttcggttggaccatggtatctgtatatatacaggtc
tacggtcgattgaagaaaccccgatcacaatttatcaatctactatttttcttttcttta
cttttcctgttcttttctattttgctttcatggctgagttctagcaaccctagaatttgg
tttatctttgccgttttgcgttgaaaaacggtcgtgcttctccacgaaagcgaggaggtt
atcctttgctagtttgctcggaaactagtcgttcgtcgtcacgtaagtacgatatttatc
ctctttgctaatttgcttgtaaattagtcgtgtgattccgcgaaagtgaattaatctcga
aatcggtttcactagccgattttgatatatcgattttggcgactctattgtttacaccgc
aaatcgttaggtgatcttgtgttggccacgaaaaagcgtcgacacacgttaatattcaca
ata
>TE_00000459#CLASSII/TIR
tttagcatagtgccaagtcaaaattttttactttctattaataaaaaaataaaaagaatc
aatcatgtaaaatatgttatagatttatattaaacaaactattataatatgcaactcttt
ttatttaaaacatcttatttttatagatattgttggttaaagtagcatctcgaaaccgtg
tcaaagtctaaaaatgcttatattttgggacggagggagt
>TE_00000465#CLASSII/TIR
cagggccggtcctggggttttggggccccagggcaaaaacttatatggaggcccctacat
atatacataaactaatttatatatttatatagtcttataaacacataccatttaatattc
gatgtgacaaaattatctatatataacattttaaaacttcaaagagaaataaatagcagt
agcgagcagagaagtcgaccggcggacgatcgacacgagcgtggctactggcgagtcgcg
atttgccaacttgctgttttcgtttgcgagacgccgagaagtcaccgagagcgcaggagc
agcgagcggcgtgacgtgatcgaggcggcacgacgcgagtggcgtgatgtgatcaaggca
aagcgacgggagtcaaatgaagattgcttcggcttcgctaaaacaggcctaacgatggac
taaaattcattttctgtattgggctattcagctatctaacttaatatagatccatggcac
gtggactagaattatacaatacgtagtatatatactgtatgtgtatagggggcccctaga
ttttgggggcctcgggcggccgcacggcctgaccccccctagggccggccct
>TE_00000473#CLASSII/TIR
agggctgtcaacgagccgagctcgagcgagcttatctacctaagctcgagcttggtacag
gctcgagccgagcccgacatgaccttcaagcttaaaggcaggctcggttcgagctcgacc
aaggctcggctcgactcgagctcggttcatagaagctcgttaagattgtttctttcagca
atctgaacttatctcccaataataacttgttaaaaagccatagttaacaggattcggttg
tgcttcttttgctgctatgcaatccctattgctcggtgactcgatctctatagatagctg
tgttgattgctggtttgcagacatctacaaaaattaaaaataccaactgctatcaatata
tattctgcacaagaggaggaatcaaacaagtacaagaagaaaagcatggcatcaatttac
gttggcaaatggcaataagcacacggtgttctacaaccttcagtctttcttcagaagagg
agcacagcaagataactaccactccaatacttcaggtctccacctagtccataaaattca
atgtaaatcagtaacatcaatcaagtaactaaactctacacagtggatacatgtagggcc
ctagatacaggtgggtgcaaaagaaatcaaaaagtaaaatcgtacgaggaaagaagagga
aacatactcagatctggctcgtcagttcgtcactcacggaggaggcggtgggctgctgct
gtcctccatgaggttctagcttcctggacaggagaggtgtaggctggccggtgcttggct
agatccacagcaatggagcactggagcagcctagaagtgtagatctaggagagaaatgtt
tggaggaagagagcaaatgagctaaggtttgggtacgggatgggggagttggggataagg
gaaataaatggttaggtgatggactgcaggagtgcagcctgctggtgggattttggaatt
agagtgcgggaaaaattgggatgggtagcgggagtgaaatttcaagcttctaccgaatag
ctcgagctcggctcggtagagctcgcaagctttgcgacaagctcaagctcggctcgaatc
cttatcgagtcgaactcgagccgagcttgcgacgagccgagcttgagctgctcgtgagct
ccgagcttttttgacagccct
>TE_00000476_s_1#CLASSII/HELITRON
tacccctatgaatttttttttagaaacacacaacaaacgtaggcgctcacaacttaatgg
acgcacactcacccctatgaactcacaaacacatagcttacccccatttgagtatctcca
aaagattagacgacatattttgagatttaagaaatcaccacgggcgtctcgctgtcgatg
gatacgtcacctaccactgaaagaataattagtcgtaaatgcgagcacccatgtcaaagt
ctaggacttgaacccggtggcaagttccactacaaggaacctaaccagttgagctacact
cactttgcaataatattgaatattaaaacaaacataatttttaagctatatttttggaat
actcctatgccttttaaaccggtggaaccattatttcttatcgttggatctatcttatat
aaaaaacaaacgtgtattcatgctatagtaatatgaatactataacatttcaaaattaat
actgcacaattatattttgtcattatagtattcatgttaggctgtgtggaggctctgacc
tactctacatgaaatgtttatagatggatcacctctcaaaatacatcagttatattaggc
tatataaacccatacatttagtggagcttcatgtcccacccaattctcctctattaaacc
atgataatatatatgcaattaaaaaaagaaaaaaaaccttactttatcttttgttgacat
gttttctaaagaaaataattctacctacttttcaaatgatgaagaagattataaataatt
acttgtagatattactaaaatatgatataagataaagctcataggttagaaaattataaa
agcaattaatgccgacaaaaataatttatggagaaatcgtggcagatgttctctggttaa
tattttgctcttataagtgtccccagcttagcgtacgacgcatgcccgcgcgaatgcgcg
ggctaccttcctagttataaaaaagtatacttatttctaa
>TE_00000480#CLASSII/TIR
gagtaaattgcatcgccggtacacgaacttgtcaggtgggtgcaatctagtgcacgaact
tgtaaaatgctcgttttggtgcatgaacttgtctggtgcgtgcggaggaaggcgaaaagg
acactacatggctaatcttattgatttaggggctgattaggatactatgtaaacatatat
ctgagaaggttgctattagacatacacctcttcaataaaaaatagaataggatatagtga
tagtagaaaaagattaaaaaaccgagcaatgatataagggttagaaatatatgaaattca
tcatttccatgatgaaggataaagtagagaccaaatttataaatattgcatgtcttatgc
atactcactacacgtatgcacgtcacatcctaatcaacatcagcttcgtaaaattaacat
tgccaagttattttggtcctcgttcgcacgaactagacaagttcgtgtactgaaacgagc
attttacaagtttatgtactaaattgcacccacctaacaagtttgtgtaccaccaataca
atttact
>TE_00000482#CLASSII/TIR
tataggtgtccaaacgggcggcacggcccggcccggcacgggcacggttccggcacggcc
cgtttcggcacggcccgttaggcacggctgatgaaacgggccgtgccgtgccggcccacg
tgccgagccgccggcccaagcacggcccgtggatggccgggccgtgcccgtgccggcacg
gcacgcccgcggcccacgggccgttcggggcacggcggcccgtgaaggcaggccgccagc
ccagcctgcagtgcacagtgtttttttttaaaaaaaaagcaaaggaaatgtataaggaaa
aaaaaattaaaaatggaaataaaatgtttaaaaaaaagtaatgatttactaatgttaaaa
aatgaaaaaatggtatttaaaaaatggaaataaaagttttttaaaaaagtaatgatttgc
taatgttaaaaaaaagaaaaaatggtatttttttgttgtgttgaaaaatttaaaaatata
gattgtgattcattattttgaaataatttaaagataaatccacacttgcgaaaatattgc
aaaagaatttgttaaaaatagtaatgacctttattgatgtttatatcattacaggataca
atgatacatgctgcctcgttaaaaactttgtcatgtaaaaactcataggggaaaatgaga
aaaccatgacaaagaaaagagtacagctcaaaggtcagaactacttctaacaaaattcta
ctggggttggtctggatccaggtagagttgctcgaactgggcggccaattcttggttgtc
cgcagtgtattgggcatgttgtcgagcaagctcccagtctttaacgcttagtagcatttc
gacgtggtcgctgcgcagagtcgtcctccggtcttcgatgattcggccgcatagactgaa
ggccgattcggaggacaccgtcgacacgggcaccgtcaacacatcccgtgctagttttga
aagcacaggatatgttatcttgtggtcattccaccacccgaggacgttgaaatcttgtgc
ttcgtggtggatggcgtcgctgtccaaataaccggacaactcttcggccacaacatgcga
agaggcgtctccacttgtagccgacgaactgccaccaccttggattgaacttgaagacga
tccaccccaaatcctaccccactgtatcttcttcttacctgtagtggggataggaggggg
tctctgctggcgaacttcctgaaactttacttcatatcttccaaaaacctcatataattt
acgtctaacctcagtataaaaagaactataatctacacctatagtatctccaacaagtga
taaaatagcagacaatccccttaatttacacctaggatctaaaacaaaagcaagagcata
caacataggtatatttttccaatatttcaaatatttttgtttcatgtgaaagacaggttc
agttagaacgtcatcattttcgtattctttaaataaagtagcaatttcaagaaggttgtg
caaaattatattagcagttggataataaacttgtgacaaagttagagtacaatcataaaa
agtttctagaaattggtaaaatttttggacaattgcccaaacatgctcgttcagtactga
agacccgtcactgtttcttgggccaccacgtgactgaacaaaatcagaaagtaaactact
ataaggtaaaacaacttttaacattaaatacgttgcattccaccgatgctctgcatcggt
ggcaaacttacgagctttcacaccggccgcattgcaaaacctcttccatgcagcaatccg
cgggttagaagcagttaaccacgcgattgcttgacgaacagcatcgatgtggtcacctac
cctcttcatgccagtcttaacaatcaaattaattatatgacatgcacaacgctgatggag
tagaaaagattgagcatacacacaaaataaaggttgcaatatttcaatagccctagaatt
agcagatgcattatctagggtgacagcaaatattttatcagcaagattaaattcattaat
tacttccctaattctttcagctatgttttctcctgtatgtgagacatctattaacctaag
ccctaaaactctcttttgtaattgccaatcatcatcaacaaaatgaacaactacgctaag
ataatcctctctagctctactactccatatatctgaagtaacactaacagagaaagtaca
tgtactaaacagttccttaagtgcagttgcttccttgtgataaacattctctaaatctct
agttgatgtttgcctactcacagctttaaacctagggttatgagattgctgaatgtaatg
ttcaaaagcaggggactccccaaagttcaggggtaaatcttgcctggcgattaaccggac
aagagattcccgagcaaccatgggatcgtactcccaactgcgtaccgtaccgtctgggtt
taccataagttgctgctgccggagttgtattccttgcttcttggcacacgactccgcatg
gcgcttgaggtgacctgtaccaccagaagaacgagcagataaaatttgcctacatattct
acaacgggctttcgatacctcccttccgtcggggcatgtttcctttatctcgtcgaagct
ttgccacacaccggaggttctcgatctcttcgagccggtgtgtgtcgaaacacttccgct
cgcggttccggaaaatccttccgaagctgtcgccgcctgaaccggtacctcctcaacgac
agccgtatgaaccggtacctcctccacagatggtggagttggagccgatccggaggtacc
gtcaaaccccgacatgtagttggggtcgaaatcacccaaggtgaacgacggcgactggta
tggaaagttcggatccattctgaaaatttaaaccgacataaacaaattttcgaatattta
ttgaattcacaaacacaatacaaataatacacaaatttgaatattacttacatctttcca
accgcgagctcttcaaacctctgcgatcaaactgttgaactacgaaactaattttgattt
ttgacaaaatttgagcaaattttgtcaaaatcaaaaaaaatgcacacttgagaacaaaga
gagcacttaaaacacttgagagcacaagatgaggagtgtgggatgaggagaaatggctgg
ggttcatgccctatttatagggcgaaatttgagattttttggaattttttcgaaattttt
atgaattttttagcctcccaacggttattttcaaatttgaacggtcaaatagccgttagt
gccacgtggcgccttcccattcgaccgccgcccgccctgtccgccgcgcctgacgggccg
ccggcgtgccgggccgtgccgtgccgcgggccgtgccgtgccggcccgctacagtagccg
tgccgtgccgtgccggcccgcgggctcggccagcggcccaagcacggcacggctactcgt
gccgtgccggcacggcccgttactgtagcaggccgtgccgggccgtgcctgctacaggtt
cggccgtgccccgggccgcccgtttggcccggcccatttggccacctc
>TE_00000486#CLASSII/HELITRON
tgatgagcgctacaccaatatgaggtcaggcgtctacacatttcgagcccacggccagat
ataccacaacatacactcttttgggcagcgagataatgccccagaacatcttgagctata
cttctatgatgacgatccaagtctaaatcatcggtttcgtcgctcccctagccttgacca
agaagttgttagaagacttgttgaagtccttcgtggcaacccctactcccaaaccttcag
aagtctagcgcaagctgatgaccttgaggaatattgtgtcacactaaatcttgataatcg
tttggaccagaggcggtataatgtgccggtgacttcggaagtggctgccgtgtgggtaga
ggggaatgaactgcgtacacatttcgaacgtagtgttgtgctatatgggaacaacaatac
caagtacagcatccagtcatattacggatgctacgacccactgtcataccctctcttctt
tccgaaaggcgagctcggatggcacccagaaatcccaaaagtaggtgtgtccatagatga
tgtaattgcatctcgtggaaataatcatgctgactcaggttatcatttccatccatgtat
tgctagctcatccttttttatgtgatggtttacttccttagctcttacgatatttttgct
ctcattctttgtgcagattcaaatagcagactatgtgtctccgttagagactactattgc
tacaaattccaaatgcgtcgtggtatattcaatccactattgtatgggaagcgcttgttc
caacaatttgcagttgatatgtacatcaaagtagaaagcactcgactagacttcataagg
cgtcaccaggtagagataagggctgacctatacaaaggtgtggttgatagcattcatgct
ggagagagccgtgcaagccaggtaggcaaacgtactgtgctcccagcatcattcattggg
ggcaatcgggacatgaagcgtcggtatatggactctatggcattagtgcaaaaatatggg
aagccggacatttttttgacaatgacatgcaaccctaactgggaagagataataggtaac
cttgagcctgggcagacaccccaagataggcctgatctcatagtgcgcgtgtttcgagcg
aaactagaggacctcaagaaacaattacttgagaagcatatccttggcaaagtgattgct
tatgcgtatgtggttgagttccaaaagaggggtcttccacatgcacatttccttttgatc
atggacggaaaatacaagctcacttctcccgagcaatatgattgtatcatttccgctgaa
cttccaaacaagcataagtatccagagttgtacgagatggtcgtcaagcatatgatgcat
ggcccatgtgggactctgaatcgtaaaaatgtgtgcatgcaagacggttcatgcaaaaac
cgctatcctcgagctttcaacgcggttaccataaatggcaaggactcctaccctgtgtac
aggagacgcgataacaagcgatgtgctaaggttcgaaagcagatgctggacaacaggtgg
gtagtgccctacaatccttacctcctaaggatgtacaattgccacatcaatgtggaggtt
tgctccagcatcaaggctgtgaaatacctattcaagtacatttataaggggcatgatcga
gcatctgtcaccctaggcgaggccgatagcaatggcaacattgatgagattcaacaatat
agagatgcaaggtgggtcaccccaccagaagcactatggcgtatatatagctttgacctt
agtaaggtacatccgcctgtgaaacagctacaactgcatcttccaaacatgcacatggtc
tcatttcgtgcggggcaagatctccatgatgtcgtagagagaaatggcgtcgagaagagt
atgctaactgagtattttgaggcaaataaagttaacgaagatgctcgaggaatcctctac
aaggattttccagaggcatttacttggcaagctggcccaaaagtatggcaacggaggaaa
cggcgaatcactcaaattgggagaatcgtgacagctcatcctgcagagggggagcggtac
taccttagggtgctgctaacccatgtgactggcgccacctcctttgaacaccttaggaca
gtggatggtgaagtctgctcgtcctttcgtgaagctgcagaacaaaggggtcttatcgag
gcagacaacacattagatgagtgccttactgaggctgaggtgttccaaatgccatcatcg
ctacggaggctctttgccacgatattggtcttttgtgagccaagtgacgtacttggtcta
tggaacaagcacttggagggaatgttggatgactatcgtcgttctcacacgtgcccacgt
acaattgagcagatggtgcttttggacattagaaatatgctccagtcgatgggaaaagaa
ataacgtcgtttcctctacccgaaattgatgagtcatacgacacttcaggcagcgagcct
agagagatctttgaggagtctacaatcgaggtggatcatgggcacatggatttgtcaagt
tcactcaaccctgagcaaagatgtgcttatgatgagatattatccgctattgagggcgga
caaggaggtctcttcttcgtagatggccctggaggtactggaaagacttttttatacaag
gctctacttgctactattcgtggtcagggaaagatagccgttgcaactgcgacgtctggt
gtagctgcttccatcatgcttggcggtaggactgcccactcaagattcaagatcccactg
aacattgatgatggaggggtatgcagtttcacaaagcagagtgggacagctaaacttctc
cagagagcttccctaattatatgggacgaagcttctatgacaaaacggcaagcagtcgag
gccctagatagaagcatgcgcgacatcatggaccgtcctgacgtgccatttggggggaag
acagttgtgttcggtggagactttagacaggtactccctgttgttcggaagggaacgaga
cctcagataaccgatgcaacactacgtaagtcctacctttgggattgtatgcgccaacta
aggttggttacaaatatgagagcgcaaaatgaccgatggtttgccgaatttcttcttcgt
gttggcaatggcatagaggaggcatgtgatgatggttacatacggcttccagatgagata
tgtgtgccatgcaccgggaatgatgacgacctcaacaatttaatagataatgtgtttccg
atgcttgatgctaatctagccgacccaaactatatcacatctcgggccatcttgtcaaca
cgaaatgagtatgttgatcaaataaacatgaagatgatcgatcgttttcgaggggaggaa
atgttataccacagcttcgatcgtgccgaggatgatcctcacaactactatcctcctgaa
ttcttaaattcgttgacccctaatggattgcctccgcacatactaaagcttaagatcaat
tgccccgttatacttctaaggaatattgatcctgccaacggactctgtaatgggacgagg
ttggtggttcgaggattccagagaaacactatcgacgctgagatagtgcttggtcaacat
gctgggaagagggtgttccttcctaggatacccctatgcccctccgacgatgagatgttc
ccatttcgttttaagagaaagcaatttccggtcagacttagctttgccatgaccattaac
aaggcgcaaggccagaccattccaaatgttggcgtgtacctccctgacccggtgttctct
catggtcagttgtatgttgcattgtctagagcaacagcaagaatgaacattaagatcctc
gcggtacaaagcaaggacaagagccatcgttccatgtctcgtgggacgtacacgaggaac
attgtatatagagaggttctcacgtcatagaggtactgatttctgagctagcaccactgt
agtatgttggtttgaacagcaatcctctgagctagcatgcaagtagctagcttttgtcgt
accagcactatatttatgtgctgatgtttgtttttacctaatttcagatgtaagatatgt
attagcacttagctttctacgcacttatgatttcctgtaacataatcacataatttgtat
tattctagaaatatcagttgaattcatagcactatggaaatgtttgtgtcatgcgatggt
ttcatttgtgaagtggttcacaatttatgtctaaccggttgagcagcccatgatatggcc
agtgagaaaaacaaccgggaaccatctcgaattacccctccccacctgacctactcaaac
tagcatgaccagtccacccgttctattcaaagccaccttggaaacaccacaagagggatg
gtatgacattgaagacacgcaccaaccataggacgattcgaaatgaaccctgcagatcca
gaatcccagaaaatccagactcgccccttcccaagcaatgttaatgggaacccagctgat
gggatacaggaaccactgacaaaatagtgcctataaaaggaacctaaggcaacttcaaaa
agggcacacccccctcttgaactaagccagtcaaaaaaaccttagcccatggaaaaccct
aatgggtatgcccaacagttgaagtacctactccagcaagtagggtacttccaggagccg
gtctattgttttgagcggatcacccaaggatccttggagatctggaaggtgaaaatcttc
ctccgctaccagggagatggagaagaagtgctcactttccagattcgccatccccggatc
acccttgcagctgctattcgggatgtgttccgtgaagccctcctacggctttgcgggata
agcattcccttggatgtagccaacagctttggcatgcacccgtaccgcgaagaagatgac
agccggtgccgcctccgcctgactggagagcctgaagggagcagatgcacccttctctcc
gagctagcccacaccaccgagaatgcctacgagcaagctcttgaagaacttgatgaactt
cgggatcgatatgccgatctggaatcccgctatcggcgcctagctcaagagcacacaacc
ttacttctctgccaggtgttcacgatagcccgctacatcgagagcgggaggatgggcagg
atccgtcggaagcgtccgttggaagttgatcccctctcgcccccaccatctccatgataa
gggatgtgcataggccctgtttggcactacccaatccagtattagtagttcccttcccct
ttctagagatgtattacctggtaccttgttgtaaaagaaaattgaatatggagtaatgca
atctcttgcccccatgacttagtggttcagaaatggttgtccataatcacccttacgccg
aagtgcccttctaacattaaatcatttatcgagtaagaatggattatcccgccgaataaa
gaggatgccaaacctaaaagcgcctaagaatgttgagaaaaaactagaaatcccacattc
acaggcaacacaaatcaggcacatgtgtagaaagattaaagtagagattatgcaagttga
tacataagggatacatgccaagacttggcaaccatttcataaattatctactccagtagc
gctttaagagtagaaacaaaaacaatcggtgccaacacaatgaagagacaaactgcctcg
cataagtaatcagagtggccatcatcgatcagatctcgccaccatttccagagcaagacc
agcgggcgaaccatccaagctaagatggtgaagatggttgccccgacaaatcgcatactg
gagcacacccagcgcaaaacaatggccacccctgccaggaaggtttcccctcgacgggaa
cgcttaggcacaactgctccagcgccctcgccaacggcagcgccacccgtcacttgcacc
ggtggaatagctcgccgctgcacctcgatctccgccaccttcggccccgaccgccggcga
agtaagcccccgccagccctcctctccattttcccctctcctctctcttgcccacgtgct
cgacaaaagcaggccaaagtaaccacacccggacccccctcctctcccctataaatacgt
gctcaatgagacgcgtacccgagcgcacgaggcaatagtaagtatgtgtataaaccagtg
caatggctaagtaaccgctctcaaccttgtttattgccatggataactgttataaccacc
gaatgcaaccattattggaccacattgaacaatatctagacctatcaactccagtatcga
cgccaaataaacacctaagatcttccacagaaacagaagctacacctgagttcaaaaatt
ttaagcgccaaacagtggaccctcgtgatagccagcaaagaagtgctaaggacaccaaaa
ccatcggccagtgctaaagtgagaagtcattgcgtacagtcccgaagattacccccacat
tgctgtacaactctctgtacgatataagattaattaaaatttaaaataaaaaataaaata
tatttccaaaattagaaaaagaagagttcaaataaaaatgcaattagaaataaataaaat
tctgaattaaaattaagtaataatggaagaagagtccatatagaacccactacaacatta
attaaaattcaaaattgcaaatataataaattccaaatttaaaatttaaaattgagagcc
tataattgaactgaattgtatacgtacaaatatagtgatatcactccattacaaaactta
tatttatcatcgattgccacacccatttaataaaaagaaacttaaaatctcctccttatc
ccttcccagagtctatcatccaccgtcctctacgactacaaatcgcgctaaaaaaaaaag
aaaacgaaaaacaagggccaccgaaaaaaatcgccagccccagcgcatcttctccttatc
ccccggccgccacgcctcagcgcttcttctcctcctcccccggccagcgccgccgttcca
cttcctccggccggcgcccccttcctccttccccggccagcacgcgtttcccagccgacg
cccctccctcttccgtgggcttgcaggatttggatgagggagatctcggaggcgatggcc
cggtcgagcaagggcgacagcggggccagcagcgcgctccccctaccgagccgacgtcgt
tccctccgcccctcctcccgtcctccgcccgtcgcttcctttgctgtcggcggctgccag
tggggcggagcggtggcggacaagggcgacgtggaggcgcagggctcggagcggcggcgg
attgtggggaccacgtcgcagcggagcactcgtgcaccaatcgaatccagaggccatgtc
gtcgtactgtgaaggacctcacaagtcacattggtagtacttgcctgcaacaggatccat
gagcgtacaagtcctctatggagtactacatcactctctgaatccaaggtaagatcagtc
tcatccattccagtgcacgctccattcaatcccccatctctaacaatttaccccacaccc
tccgttgattggaaatctagcaggtgtctgattcgctgcattcaatccccctctctaacc
acacacactcctttgattggaaatgtagcaggtctgattggagaagagtggtctacacgg
catgtctctccctctcttaagacttgatagatgatactaccaaggagtactgctggctgg
tatgacaggagcacgggttagggcagtagacctctctcttcatggggaaagcacaaaatc
gacctattatttggtcacaatctgggagaagaggatggcgggcttggattcttggcgggt
ggagttcaaaacttcaaatattcaaatattttcggctacaactatatatattatttgctt
ggcacactgcattagctgcctcctaggctcactgtcatcttgttctatagctcattcgag
gtacaactcaaaaaccccttttcatgttcagatgtagtggctgtagtaggtgtaatgctc
ccccttttcatgttcatatgtagtagttgtagtaggtgtaatgctgtagtttaggtaatg
gcagtgctgtaatttagatgagtataatgctttttagatttcgttcacttcaccgtttca
aaagttttagtttgcagggatttcttgaatttcagcctgaattgcacttgatttgatgat
catgagcctattgcaaaacagttaagagaacttcatgaacgtacagtagtttacattatt
taatcaatggcattctgcttgatcctataagtttccaattccttgctacaaatggttaag
ttatatgcctctgtataatccttatcgtttgctgtagcaacacatctttgttggttttca
gaacatttattttttgccatttaggatggggtcgttgaagcgtaaaagagtagaagcact
acctgttccaacattcagtgacgtacatcctaggggcagttggagtctaggtgttcgagt
ataccataagtaccatgttgagagatttgctcctagcaggaagaggctcaacttggttct
attggatgagcaggtcatggtcttgtatatattttgagctttgatatgttacagtgcaat
gatttctgtatggcatttgactttatctattataaatagggcacaaagatggtagctatc
atttatgatgaccaagtggatcgtttagatcccctacttcgagagggttccgcatattat
gtgtcgaggatgtccatagagccagctagtatgattttgtatcagtggcttgcagaccat
gcttttgtgtgtgttttcacacgtgatactactattactgagatagcaaacatgcatgag
aagatattaccattactccctccgcttatgccacttgatcaagttttcgagtttacttac
cataatgacatttatgttggtaagtagttcaactaaccacccaaacaaatattaatttgt
gacaaatagaagttctattaacacaattttcacatgtgcagatgttattggaatggtcat
ctttgtaagctctataggctttgtggaaggctacaagaagaggatcccatataggaatat
tcttataattgatggcaggtatgcacatactttttttttttggggtacatgtctttttgt
ttctaccttaatttcttatcactatttgcatttgacatgtttatttttatgtagtttcaa
acctgtgatgttagttattaaggataaaatgcttaccgaccatttaactaaatgggcgag
atgctctaatgagcaacctatcattgtagcaacaatgcttagagcaaagcgtgaagaagg
taagctgatgtgtccttgttaattttatgttcatcgatcttatgatcaacaaaattatgt
aatataattgttgtaccttttatttcagaccatagcctgcacactacatgcttcagtagg
gtgcagtttgatcctaatgttgcagttgcacgtgaattaaggaagaggtaaatagatttt
tgaccaaaatatttattttattaactattttcacttatatagtttattatgaatggtttt
gcagcctcagtatggagcttactgggaagtcttctccatgatacatgaagggagatggga
agtgcatccgtatcttttggggattatttctagctatatgcttgctggaagtataagatc
ccgttcggtggaagctatttatagcaatgatgcttgctagaagtaggtggtaatcttgct
agaagtagcatgtttgctagatgatggtcaatgctctgttgcattggtgttgtaactgta
ttatgggaccatttcgtggtgacacatgtatgcctcgctgtagcggtttacatgacatct
agctattattgtacgttgcccatgcttttgtggacttcaagtaaggaatatattgccatg
ctttgttctctattttggtatacatgtattttactgttcatgtttatactttttgatatt
tcagtagattttcaaactttgctcctcttgatacccctggaatccctggaattattatgt
gttgttttattatatttgtatcacaatatttcactgtatctgttgctgaatatgtaaaga
tcattagatcagatgtaattgttgtttatgctaaaataatattttctgttgcgatgaact
gattatttcttatcatctcgctaagatttaaagttgccctaatttttttcccattgcaac
gcatgggcatccaactagt
>TE_00000505_INT#CLASSI/LTR/GYPSY
agattggattaatttttgcttgccattaaccttaactttctggctcttaatagccttaca
ttcgaactgatgttgctaaatggaagggataacacaacttaacaacctgataactgcgtg
cctaattattcttgtcgcgcggtcctgtagctcgtccggcacgctgttcgtcttgctgtc
ggcggtggaatggaattccccacataacatctctctccgcctcgatcagtagctcgtccg
cgagctggaacgctgggtatcggttgtggaagtcttccaggtcttcccacgatgtggccg
atgctggcagtccttcccattggaccagcagctggcggacgcctcgggcgagcctggcgc
gcaagacttggcgtggagccggttgggctgctccatgctggattggtggcaatgcgggtg
gtgccgttggcggcgtcccgacgaacggcttgagcagtccgacatggaagacgtcgtgca
gccgtgtcccgggcggcaattcgaggtgataggccacctcgttgatgacggcgatgatgt
tgtatggtccgtagtagcgaggacgcagctttccttttgtagcgtccgggagggaggctg
gcacgcggtggcgaacgcggagccatacccagtccccgatgtcgaatgacatgtcccggt
gcttcttatcatagtattgcttggcgtgttgttgtgcttgttccaggcgtagacgaacat
ctgcgaggaatgcgtcgtggtcctccattgactttgccaccgctgccacccgtgtctcgc
ttgtgtcgtatgcccggattgaggggggatcgcggccatagacgaggttgaagggcgtgt
tgcggagggcggcgtggaaggcggtgttgtagatgtattctgcccacggtagccagtgga
gccactgtcgggggcgatctcctgtgattcatcggagatacatggcaattgtcttgttga
cggccttcgactggccgtctgactgtgggtggaacgccgtactgtggtggagcttggtgc
cggtggcggtgaagagggctgtccagaacgccgacgtgaagactgggtcccggtctgaga
cgattgactcgggcaccccgtgtaggcgcacgatgtctgcgaagaacgcgcgtgccaccg
tctccgccgtgtaggggtgtgcgagggcgatgaggtgggcgtatttggagaatcgatcga
cgacggtgaggatgacggtcttgccggcaacgcgtggcaggccctcgacgaagtccatgg
cgacatcggaccagatggccgttggtatcgggagtggacgcagtagtcccgctggatgga
ggtggtccgtcttgttgcgctggcatgtgatgcagccttggatgtggtcgttgacgaggt
ggcggtcgttgggcgtgtggaagtcgcggcggagtcggtgcagtgttttttggatgccct
cgtgtccttcctcgtgggcggcggcgacgatggttgagagccatggtgagcccggtggga
tgtagatgcggcgcttgtaggtgacgaggccgtcggtgaccgtccatggtgttgtgcgtg
tgccggcgttgatctcgtcgcggagggcttgtagtgccgggtcggtgtccgtcgccgtgc
ggatgtctttgagtaggtcgaacgtcggcgtggtgagtgcgaggggttgtctgtttggtg
gtgcgcggcgggacaggtcgtccgccgcggcgttctgtttgcctggtttatattccgccg
taaaatcaaatcccaagagtttgcttacccaatgatgttgtgggatcgtggataagcgtt
ggtcaaggaggaatttgaggctgtagtggtcggtcttgacggtgaattgccgcccccaga
ggtacggccgccagtgtcggattgcttgcaccaagctgatgagttcacgttcgtaggcgg
cgagcgcttgatggcgtgtggcgattggtcggctgaagtaggcgatggggtcttcgcctt
ggtgaagcactgcttcgaagccggtgccggatgcgtcgcattcgaccgtgaatgggggtt
tgaagtcttggagtgtgaggacgggcgtggttgtgagggcgagcttgaggcgctggaacg
cgtcgtcggtcggcggcgcccatgtgaatctgtccttgcggaggagctgtgtgagtggcg
ccgccactgtgccgaagtcttggatgaatttgcggtagtagcttgccaggccgaggaagc
cacggagttccttgggcgatcgggggcgcggccactcggctacggcttgaatcttggcgg
cgtccatggcgacgccgtggtgcgacatgatgtggccgaggtatgctatgcttgggtcgc
cgaacgaacacttggtgtgcttgacgaagagttgggctgctcggagcgcggtgaagatgg
tgcgcaggtgctgtaggtgcgacgtccacgttgggctgtagatgaggatgtcgtcgaaga
agacgaggacgaagcggcggaggaacggccggagcacgtcgttcatgagtgattggaacg
ttgccggtgcgtttgtgaggccgaacggtatgacgagaaactcgtagagcccatcgtgtg
tgcggaaggccgtcttgtggatgtcgtcggggtgcattcggacttggtggtagccggacc
gcaggtcgagcttggagaagatggtggcgccgtgtagttcgtctaggagctcgtcgacga
cggggatggggtatttgtctttgtgcgctcgttgagagcctggtaattgacgcaaaagtg
ccatgacccatctgctttcttcaccagcagcaccggcgatgagaatgccgacgtgctccg
gtggattaatccgttttcctccatcaccctgcattggcgttccagttcgtctttgtggcg
ggcggggtagcggtatgggtgtattgccactggggctgtcccgggtagtaactggatgcg
gtgtgtgcggtctcgggccggtggcagtcctgtgggctcggtgaagacgtccgtgaattc
ctctaggagggagtccagttgtgccgctggagcgcacgctagggcgcgtggtcgctggtg
tcccggcagtccgtggagggtgacgcggtgccagaaggacattgtcagtgccgtgaagtc
ctagaggatcgggcccagtgtcgcgagccactgtgttcccagtacgaggtcatagccgcc
cagagttaggacgtacacgtccgtggcgaattcctcgccggcgatctgtaacggcatgtc
ggggaagacgccggggcacgccaccttgtcgccgttcgccaccgtgacgttgaggcccgt
gcggggttgaggatcccggccgacacgtgccgctgtatcctgagacaggaacgtgtgcgt
ggagccggagtcgatgagggtgtagaggtcggtgtcgccgaggtgggccgtgatgtgcat
ggcgtcggacgcgcgaactccggtggccgcatgcagagaaatccggagtgttgcgggtgc
gtctgcttggtcgttggtggagtcgttgtcggtgtcgtcctcccccatctccaggaagaa
gagtcggcggcacactcggttgtggccgcgggagtagggctcgtcgcagttgaagcagag
gccttgtcgtcggcgctcgtccatctcctccggtgataggcggcggatggtgcggttgat
cgcggtggcgtgcctgctggtttggcggcggtggccggctctggagccggtgcctggggg
ttggccgctggtggcagtggtagtatgccgcggccggcgtgtcgtggtgggcggggtggc
cgggctgcgtgttcgcggcgttcgaacgagcgggcgaggctcattgcctcttctagtgtc
gtcggattttgcatctgcacatctaaactcattggttcttgtaatccaatcgtaaacagt
tgtacctgttgatcttcggagaggtagccggtgcgcgtgagcaggtcgaggaagtggtcg
gtgtagtcgtccaccgtggtcgttcgccggtaggctgcgagctcgcccagcggtgttgag
tggagtggtgggccgtagcgcatgttgaggagctccgagaagcggtgccacgagggcggt
tcatggtcacgttccaggcgcgtgtaccactgttgcgctccgtcgagcaggtggtaggag
gcgagccagactttgttgtcttccggcgtgcgttgtccccggattaattgttcacagcgg
ttgaggaaggggagtggatcgtcgcggccgtcgtacttggggaagtcgagcttgtggtag
cgtgggggtcgctcgccatcgccgtcgtagcggtggccgctcggacgtccgtgcgggtga
aagccatcgccgccgcgagcgtaggggtcgccgcggccgacgttgttgtgggcacggcct
ccgttgcggtcgccgccgtcgcttaggtcgtcgaagtgaggggagtgtgcgcgggcgcca
ttctccaggcggttgatggccatgttctggttgcgttgctgctggtcgatgtcggtgatt
tggccgctgagctcgtcgaggcgttgcatgatttcgtcgaagcgttggcgccaaacgtcg
tcgtt
>TE_00000505_LTR#CLASSI/LTR/GYPSY
atgttaggagctacgattcgtggctccaaaacacacacacacacaagggatagagatgga
gaagcaacactggaacagagaacaaccagagaggaacagaggatcagatagagatagatt
ggattaattcttgcttgccattaaccttaaacactccggctcttaatagccttacaatcc
aactaatggcgctaaaaggaagggataaaacaacttaacaaacttcaactaatgttgcta
agataaagggataagcagcagcactaaacagccgtgccgcccggccctgtagctcgtccg
gcaccaagcccagcttgctgcttgcgccggcggaagggaattccccacataacatc
>TE_00000518_INT#CLASSI/LTR/GYPSY
gccccggcgccacactacccggggcggtccgtcttcttcctccctttcgcaatggcaggg
ctggttccgccattttcttctttcttcatggatgttctggagttttacgatctccagatg
gcgcacctcacccctaacgcggtagtgacattggccatcttcgcgcgcgcggatccggga
tgccgccgatcatatcgtccacagcttcgagggttcggcccctcggctcgcgttcgccct
cgactccgacgaggagggcgatgacggcggtgtgggcgacagtggcgacgaggctggcga
cccgggcgcatcggagtgagcccccaggcccccgccaatcttcagtttttttcttctttt
ctttcttccaaggccttcgggcctcctttttgtatagattaacttaatctgcaatcaaaa
taaagaaatttctgtgtcaatttcattttgctatgtgtatgagatgaggatgatctgtgc
cgtggtccttttatgtcttaacttgattaagggctcgtgcccaggtcccagtcctcaaaa
ggcgcgggtcggggctagtgcctggggagatccacgtgtcaagactggccaggccgggag
cgtggtgaccgagggttatgggtgacccgattgtgggtttttgccgattctcccccggag
ttcaccacgccccggggcacggctcggttctgggccccttttggcgattttagccgaccc
gagcccccgagggcaggattgagcacaagtgacctatttcaagtcaagattcttcaaaag
gaaacaacagcacagatacagcctttaggaaatcgaaaatgcttttattgaaatacagat
agaagaaaaaatatgcatatgtggtagcccccggccaaccctgcacgcctgaagggggtg
cggggttggcccgagcccgaaacctgacacccgaactccattagggatagaagcgacgaa
ggtgttcgatgttccacgggttaggcagctctatgccgtcgcccgtggccagccgaacgg
agcccggccgggggacgccgatcactcgatacggaccctcccacattggtgagagcttgc
tcaatccagcacgcgtttggacgcggcgtaggacgaggtcgtcgacgcagagtgatcgag
cccggacgtggcgctgatggtagcgccgcaggctctgctggtagcgtgcggctcggaggg
ccgcgcgccgccttcgctcttccaagtagtcgaggtcatctctgcgaagctgatcttgat
cagcctcgcagtacatggtggcccgaggggacttcagggtgagctcggatgggagaaccg
cctccgcgccgtagacgaggaagaaaggcgtttccccggttgctcggcttggtgtggttc
ggtttgcccagagcaccgctggcaactcctcgatccacgaatcgccgtgcttcttgagga
tgttgaaggtcttggttttaaggcccttgaggatttccgcattggcgcgctccacttggc
cattgcttctcgggtgggcgggtgaggcgaagcagatcgatcgcgacatacagatactca
aacccgcccgggg
>TE_00000522_INT#CLASSI/LTR/GYPSY
acctggtatcacgttcctctcgatcctctactccacgcgacgctgccgcgccgtcaacgt
ctgttgacaccgccgccaccaccgccgccgccgtcccagacaccaactccaccgcatcct
accaagccgctgccatgggggacgatctcaagtccaccctggagaccctcgccaagaccc
tggcctccctgcaatcttcatccgaagccacgaccaaggcgatcgaggacaacacacagg
ccatcgcggccctgtccgttgctcggactaccgagaaggcttccacggaatcatcgggga
cacctgcaccagatcggccgccgaagcattggcgtccggagttccccaagtacgatggca
agaccgatccgctcgccttcatcaatcgatgcgagtcattcttcatccagcaacacgtca
tcccggcggaacgcacgtggatggcttcgtacaatctgcaggacggcgcgcaactgtggt
acatgcacgtccaggacaacgagggtacgccgacgtgggagcgtttcaaggaactcctca
acctccgctacgggcccccgctccgctccgtgccgctattcgagctctcggcgtgccgcc
gcacgagcaccgtggaagactaccaagatcggttccaggccctgcttccccgcgccggtc
gtctcgaggaagcccagcaggtacagctgttcaccgggggcctcctcccgccgctcagcc
tccaggtccagcagcagaagccggcatccctggaagaggccatgagtctcgcccgacagt
tcgagctcatggagccctacctgttcccggccacgacatccgcgcgcggcgtactcccga
cgccggccccccggccatcgaccggccccgtcgtcaagccggcaccggccaccgtcaccg
tcgagggtcgcccggtcaagcggctctcccaagcccagcaggaggagcgccgtcgcctcg
ggctgtgctacaactgtgacgagaaatacagccgctcccacaacaaggtatgcaaacggt
tgttttttgtggagggtggtgcaatcgaagaaggcgacgacacggtggaggatgacaccg
aagaggcgactgtcgaggcgcccgtgttctccttgcacgcggtggctggcatcccgttgg
gcaaaccgatcctgctccaagtgacgctcggtgccgcctccctcgttgccctggtggaca
cgggctccacccacaacttcatcggtgaggacgccgcgctccgcaccggcctgcccgtcc
agccgcgtccacggctcactgcgacggtggcgaacggggagaaggtttcctgtccgggtg
tgctgcggcgggcaccgatcaccatccagggcatggcgttcgacgtcgacctttacgtca
tgcccctcgccggctacgacatggtgctgggcactcagtggatggcccacctgggcacca
ccatcgcctgggacgtgaccacggggaccgtgtccttccaacatcaagggcgcaccgtct
cgtggcagagcctacccccgcaccagcgcgccgatgtccacgccgtcagcaccgggacga
gcctcgttgcggccaccgggtcctcctccagcaccccggcgcccacgacggagcctgccc
tcctcgacggcctcctgggctccttcgacgacgtcttcgccgagccacggggcctgccac
caccacggggccgcgaccacgccatccacctcctgccaggcgccccgcccgtcgccgtgc
gtccctaccgctacccggtggcgcacaaggatgaacttgagcggcagtgtgccgtcatga
tggagcagggcctcattcgccggagcacgtcggcgttctcgtcccccgtcctgttggtca
agaaagccgacggctcgtggcgtttctgcgtcgactacagggccctcaacgccatcacca
tcaaggacgcctacccgatcccggtggtggacgagctgctggacgagctgcacggcgcca
agttcttcaccaagctcgatctgcgctcgggctatcatcaagtccggatgcgggctgaag
acgtcgccaagacggcgttccggacgcacgatggcctctacgagttcttggtcatgccat
tcgggctgtgcaacgccccggcgacgttccaagcactaatgaacgacatcctccgcatat
atcttcgccgttttgtccttgtgttttttgacgatattctcatctacagcaacacctggg
cagaccatctgaggcacatccgggcggtgctcctcctgctgcgtcagcatcgcctgttcg
tcaagcgttcaaagtgcgctttcggcgtcagctccatctcctacctgggccacatcatcg
gcgcgacgggcgtgtccatggacccggccaaggtgcaggctgtcgtggactggccgcaac
cgcgctcggcccgcaccgtccggggcttcctggggctcgcgggctactaccgcaagttcg
tccacgactacgggaccatcgccgcccccctcaccgcgctgaccaagaaggaggggttcc
ggtggtccgacgaggtggcgactgcgttccacgccctcaagcacgccgtcaccacggccc
cggttctggcgctacccgacttcgtcaagccattcgtcgtcgagtgtgacgcctctacgc
atgggttcggcgcggtactcctgcaggacaagcacccgctggcgttcttcagccgccccg
tcgcgccgcgccaccgtgcgctcgctgcctacgagcgggagttgatcggcctcgtcctcg
ccatccgccactggcggccgtatctgtgggggcgtgcgttcgtggtgcggacggaccact
acagcctcaagtacctgctcgatcaacgcctggcgaccatcccccaacaccattgggtgg
gcaagctcctcggcttcgacttcacggtggagtacaagtcgggcgcctccaacgtggtgg
ccgatgccctctcgcgccgcgacacggacgagggtgccgtcttggcactgtcggcgccac
ggttcgactacatcgagcggttgcgggcagcccagaccacggagcctgctctcgtggcca
tccgcgacgccatccaggccggcacccgcagcgcgccgtgggcgcttcgcgacgggatgg
tgatgttcgactcccggctgtacattccgccatcgtcaccactgctccacgagatcttgg
cggcaatccacaccgacggacatgaaggcgtgcagcgtaccctgcacaggctgcgccgcg
atttccactctcccgccatgcgccgggtggttcaggagttcgtccgggcgtgcgacacat
gccagcgcaacaagtctgagcatttgcacccgggcggcctgcttcttcccctgccggttc
caactacggtgtgggccgacattggcctcgacttcgtggaagctctgccccgtgtgggtg
ggaagacagtgatcctcaccgtcgtcgaccggttcagcaagtactgtcatttcatccctt
tggctcacccctacacagctgaatcagtagctcaggcgttctacgcggacattgtgcgcc
tccacggcataccccagtccatggtgtcggaccgggatccggtgttcacgtcatcctttt
ggcgcgagttgatgcggctgaccggtacaaagatgcacatgacgacggccatccacccac
aatctgatggccagacggaggccgccaacaaggtcatcgtcatgtacctgcggtgcttca
ccggcgaccgacctcggcagtgggttcggtggctcccgtgggcggaatacatctacaata
ccgcctatcagacatctctccgcgacacgccgttccgggtggtatacgggcgcgacccgc
cgatcatcaggtcctacgagcccggcgagacgcgcgtggcggccgtcgctcgctccatgg
cggaccgtgacgagttcttggccgacgtgcgctaccggctagagcaggcccaggcgacgc
acaagaagtactacgacaaaggccaccgtgcggtgtcctacgaggtgggcgacctcgttc
tcctgcgcctccgtcaccgcgccccggcatcgctgccccaagtgtccaagggcaagctca
agccccgctacttcgggccctaccgcgtcgtcgaggtgatcaaccccgtcgccgtccgcc
tcgagctcccgcctcgcgcaaagctccacgacgtgttccacgtgggcctactcaagaagt
tcgtgggagctgcgccaccatcgcctccggcactgcctgctgtccaccacggtgccattg
atcccgagccagagcgcgtcacccgttctcggctagctcggggcgttcgtcaagttctgg
tccactggaagggggaatcggctgcgtccgccacatgggaagacctggacaccttcaagg
agcgttacccggcgttccagctcgaggacgagctggctctcgaggaggggagag
>TE_00000522_LTR#CLASSI/LTR/GYPSY
atgtcatgtggggccgaacctatgccaggcgccacagggcacgggacgtgcgccgagccg
gcgaacgcgccgcggcgcgcgcgcagagcgcgtccagggagccacagggccaagtcaaca
atagtggctagaattaggcatgataagattagtttctattttaagttagttgctctttct
gttcctaagattgaggagatttgttactcccgtagtcaggggccgccggccatatatgct
gtaatcagagattgagaataatcaagcaatcagttccaaacaaacctctctctcccttgc
attccctaagcctgcggcagaggggcaaaacctcgccggagaagacggatcgcgactacg
aactgcgtagtcggggttgtgctatccttgggttcgacgcccttgacaac
>TE_00000543_INT#CLASSI/LTR/COPIA
ctccccctcaatctaaacttctaaggttgagattgtgccgaaacagctttaattgtctct
ctgttaaggactttgtaaatccatccgcaaattgatcttctgtcatatagacaacctgcc
caatctgcatcagtgaaaccattaacaagaaatgaaggagatttagtaatcttaagacct
agctttgttgtttgctggagatatctcaggattctctttacagctgcccaatgaactgtg
gtaggagcatgtagatactggcacaccttatttactgagaatgagatgtcaggtctggtc
aatgtcagatactgtagtgctcctactatacttctgtaccttgtagcatctccagatgca
agaacttctccttgatgcaaggataatttttctgatactgacataggtgtgcttacaggc
ttacacttatccatattaactcatttcagtaaatctgtcacatacttctcttgagatagt
attaaaccattacataccttggtggcttctattccaaggaaataatgaaggtctccaaga
tccttcagagcaaactctttgttcaggtcttgtaacaaagctgcagtagcactttgcata
gaactagcaacaaatatgtcatcaacataaaccaagacaaacatactcactacaccctta
ttatagaaaaatagagatgtatcagccttggatgcttgaaatcctagttcttgcaatttt
gtgctcaacctagagtaccatactctaggggcttgtttaagaccatacaaagccttatct
aatttgcaaacatgattaggaagagaagacacctcgtaccctagaggttgtctcatataa
acctcctcctctaggatgccatgcagaaaagcattgcttacatcaagctgacgaaggctc
catcctctagatacagcaatagacagaataactctaattgtagcagctttaacaacagga
ctgaatgtatcttcatagtctatgccatatctttgtttaaagcccttagcaactagtcta
gctttatacctgtctagacttccatcagcttttcttttaatcttgtatacccatttacaa
tctataacatttctatctgattttgctggaacaaggtgccaagttttattcttcattaag
gctgtgtattcagagtccatagcatgtttccagttcttatcatttaaagcctcatgaagg
ttttgtggttcaccagatgaagtaaaacatgagtatttaactgttccatcagtatatacc
ttttccttgcggataccactttgtaaccttgttctgggctttgctgcgaccattgattga
tcttctgtggcatgagtggctgcttctcctccaaagtgcatgtcctgcatcacagaggat
ctcaattcatgcaattgattacctgccaatgtcagatatctgtctccatgtgtggattga
ctaccagtgctatgcaccggagacccactgttgtgcagccgcgtttcgcctcctggttgg
cacggcgatgatgagcggcgagtgctggcgccggtggcggacgtgtcatgcgcaggttgg
tctgttgggtcagtctgctacccaattttcgaagccgaacccgagtctgctgctacatcc
acattccctgacgtacccagatcatcattagttgtatctgtcgtatttcctccatctata
tctgcattctcatcagtctgatcagatgaaacattataaaaatcaagcatatggttgtta
tgttctcccccttgatgagaagtgtgagataaaagatgtgagggtagaagggcaatttca
ctgcgtagtcttgaacccgcattggagtgaaatttagataaaggaaaaacattttcatca
aagacgacatctctacaaatatagattcttcccgtggctatgtcaaggcacttatatcca
ttgtgggtgtggcttgggccaagaaaaacacattgcatggagcggaattgcaatttatga
gcattataagggcgaagatttggccaacaagcacaaccaaaaatacggaaagaagaatag
tcaagtttatggttaaataggcattctagaggtgtgtcatattgaagaattctggaggga
atgcgattaataatatgagtggcagcaagaaaggcttcatcccaatatttaagtggcata
gatgcatatgcaagaagagctagaccaacttcaactatgagtcgatgcttcctttcagct
gaaccattttgttggtgagtgtgaggacatgacacatgatgagagattccgattttttca
aagaaggagtttaatttttgatattctcctccccaatcggtttgcatagctataattttg
cgatcaaaaagccgctcaacaagctgctgaaagtcatgaaacttttcaaagacatcagat
ttatgcttgaggaaatatatccaagaaaacttgcgatagctatcgatgaagctaacataa
aatttctttcctccaaaagaggtggaggccggcccccatacatctgaataaataagttct
agaggtttattggacacactcatagaattggaatacggtaattgatggctcttggccttt
tgacaagcatcacacactgactctttattagattctctaagacacggtaacttatttgaa
ctaatgaccttcataacaatgggaatggaaggatgcccgagccgactgtgccaccgctca
agcgatggagcaactgcaaaggcctgcttggtggatgatgtggacggaagcggatagaga
ccatggcggcgtggccccttaagaaccgtgctcctcgtggttcgatccttaatcaaaaaa
tacttagagtgaatttccacaaaaacagagttatcagaggcaagtttagttgctgatata
agatttttagcggcctgtggcacatgaagaacattattaagatgtaaaggacgagttggg
gtatgaactatagcatgaccaatgtgcttgattttcatacctgcaccgctagcggtgtga
atctgatcatgtcccttgtacacctcccgcgtgttgagtttctccagttgactagtgatg
tgatcggtagcacccgtatcaacataccagttcgagtcagcgccatggctgtatgtagct
gcggcgacgagtttgtcatctgggacgtagtcttcgtcatagcgatgccagcaatttgca
gcaacgtggccacgtttgtagcacacatggcataaggggcggccgtcgttgccgcgctgt
tgacttgagccacgcccacggccggagccacggccgcggttgctgttggtgttccggcct
cttcctgcgccaccacacgaggagaagcccccacggtttctgctggctgcattcgtccag
tccattgaggatatatgcgatcagttcatcgctatccatggacttgcctactgttgctat
ctcatctgcaaacaatttcattttaccaacataatcagaaactgaaagattacccttctt
catagtgatgagggccagccgcacgttcatggtttgagcatgcgtttttgctgtgaacat
ccgttggatcgtcttccaggcttcggccgccgttgcggcagtagcgacttgcgctagcgt
ttccctcgtcatggaggaaaacaggaacccgaggaactgctgatccgcggcaatccattc
gtcatgcgctggattggagaatttgacctcctttccttccaccgtcttgctgagttgtgc
ggcaggtactgccgtttcgccggtgatgtgaccctccaggcgtgcgccacgaatcaccgt
gagaacctgcgctctccagagcgcatgattctgcttgctcaatttctcggagacttgaac
cccgaatagcggattggaaactgcggtagaggaggagctggccatctagattgaattggt
tttctctcgctctgatacc
>TE_00000552#CLASSII/TIR
tagggatgaaactggttcggatagtttccgtccgtccggaccatttttcggattcggata
gtttcggtcggaactatccggaaattctcggattcggaaacgaattcggatttttttttc
tcggaaacgaaaacgaatacagtaagggtactatccgtcggaatcggaaaacggtcggaa
actatccggaatttttttcggatatccgcagacattgagcaaattttagaaaaaacacgt
atatatacataactttttcatacggaatcagatgaagacaaactttatatcaacattgta
gagctcgatgagatctacaactttcttattgactattttattatttgaggtcatttaagg
gtctaaatattcattataatataccatattaatttttacaaaatctcagatctacaattc
aaacgacatctgatggagatgtgttccatatcaaagttgtagagctcaacgggatctacc
actttgtagtttataacatttgtatttgaaagcatttaaagtataaaacaaacattacaa
gtttcgaagatgtgaagtaaaataaataacatctccaatttatacaatggtaagtaagtt
atacatctagtaaaaggtcttgggaatagaaaatgataatcatatttgcatatggatctc
ttagaggaacaaccatgaaaatcgattttcacatacggttgtgggaccgtctacaaaatt
gacgatataaatgttggagatgttgaactaaaataataagcgatatctcttccttgatca
agaaactcaatttgaggggttttttatataccggtaaatattcgctaccgtattcgttcc
gtctcgtattcgctccgtatctgtattcgataatattcgatttcatttccgtatccgagt
tttcgattccgattccgattccgaaaaaaaatatgaaaacgaatatgataaagctagttt
ccgtccgtttccgatccgttttcatccct
>TE_00000563#CLASSII/TIR/PIFHARBINGER
aggccattcccaacccaaaacactagacatagtttccataaactccacatcatcaagaaa
ctagtactagacactactcttccaatgcaaacaccactattccatacttaaatttaatgc
tacttatctcacatgatgtcttggatgttgtgtagaaaccatgtctcatgcaagacatgg
tttccttctctttcctcatttattcacttgccacatcatttttcatcctaggtggcagct
tatttaatgctatggacaccatcctagtcattgggttgggaatggcc
>TE_00000587_LTR#CLASSI/LTR/GYPSY
tgtcatggtcgggataacgtatcaacgcagaagctgcacagggcagcaggatgcggcgtc
aggagatgcagcgcagcgcgcgtaatccgccgtgccggacggcaacagtattgcgatagg
ataggttctgttagctagtttccttatcagtttgttagcttgtttttagtaatttggtta
attagttgtaagcctatttagaggcacaattcggaggagttaatcaagcagattcaattt
ctaattctctcatctcctattctctatttgctcatcccttgctgttcatcacgggtcgcc
gttcctccaaactccctcgtccacgtccgccaatcacacattcatatcccatacgttctt
acgccggagctcgtgac
>TE_00000604_LTR_s_1_s_1#CLASSI/LTR/COPIA
gtcacgcccagaaattctcgaaccagaatttctaagctgaatgtgcattaaatccctgtc
caggaccagccagggtacacaaacgacaattgttgacatacagatccacgtcttacaaaa
atagaaaagattacaaatgcagcggaaaagataaaagcgagctaaaccgggaagcttgac
ttcagcagcgggcgactccactccacaggcaatccttgacggcagcgacgaaaccaactt
tgacaaaacagctccaactaggaagatcttcagctctggtgtgggggaaaagagagcaag
actgagtactacccactgtactcagcaagtcataccggaagaggaggtatgatgcaggat
ataaccaaaggaggctagaggttcttttgcataaagctagcatttaaaagcagtagttga
aagcagtaaaacagttgtagtaattaatcaatattaaccaaacactgtccaacgctacac
cacgttgcaacaggcccaaccaaccacctgaactacaccagttcattaagctaaactagg
ggtgagactaatcacggtgaatctggttgatcgcccataaccgcgggcacggctattcga
atagttttactctggccagaggtgtacaactgtacccacaagacacgattccacacatgt
cgccatgccccgaagtatcaccatgatactgcaaagggggaaatcgtgacaagaccctcc
acataaccctcccctaaccatccacaccacgctaaggtttcacccccacccctcaaaagg
cagtgggcggtcccctcttgcgccgcggtgaatccggcagctggacaaccggacaccccg
gccgacccaactccatcacgcccaccctcgccaccggtgcctaggaaagggtcgagctat
acttcagatcaagcagttacccactcccgcttgtggtaagcacggtaagtctcccagggt
ttcccgtgaaccggtccttaattgccatgggtgcgaccagcaaaaccatgcacccacagc
ccaccattcagtgtattttaattaactaacaccattgcggtggcaccaatccaaagctat
gctcatagtcaaagtctatgtaataatgtgatccccttttgtgtgctagttgaactaagc
atggctaagcatttcctaaaccaacatctagtcattttgatacccaggttatcaatggca
taaggtaaacaataaatggctgagtaataggacccatcccacatgatattgtaaaagaat
gcaacatttaatagaaatgcgggatatttgtaaattgggtacaatatgatcaaacgtatt
gcatgacttgccttgctctcgcactgatgagacctcagcaacgtcttcgagaaaccgtgg
atcgacgaaacggccgaaacctacgcgacaaacaaagcacacaagcaaaacatgctataa
gactactgaaacaggaaacaaaaccatttttaatggattctttgcatttttcttgattta
ctgagacttgaatggacttaaacggagctcggatgaattacttatgaattttagaagatt
cactgtgtttttactaataaagaaaagtccttaattaatttattgcgcaataatgcccag
ggctgacgtcagcgaggggagggggggcgccgacatgcgggccccactggtcagcggcac
taagagagggagagggggcggctggcaagcgggccccactggcagcggcacaaggggaag
gagggggaggcgccggcacgtgggccccacgggcagtggcacaggggggggggagggggc
ggccgctggctcggctcggcttcaagccggccggccgatggcgaggcgaggacgtcgcgt
ggccggcggcggtgtccggcggcggaggcgacggggaggcggcggcagccggcgcgaggg
cggcggcggcggccgaagacgacggcgaacgcgcggagggcggcggcgctcacgggggag
aggagggggaggaggaaaggggattcctcaccgaggcgatggcggcggccggcgtgggag
gagacgaggcgcggcggcgatgagcacgggggcgacgcggaggggcggacgggcggcggc
gagaccttaggagaggatggagaggggttagggggggagaggacgaccacggcggcttga
attgccggccggaggtggcggggagggagacactcaccggctcgcgaggggagaggtgct
ccggtgggattccggcgacgacctcgacggcgggggggcggccggggtggctcttggcgc
ggcgaagctaacggcggcggcggtttggggcggcggcgagtctagcggcggctggtggcg
gccggagagcggcgggaagcggcggtggttggttgcgacggcgcgggggcggtggggggc
acgggaggggtcggcgaagtggggaaaacgagagagggggaggcggggatggttttatag
ggggaggggggggcggacgtggccgggagcggcgggtttcgccggccgacgtgggggggt
gggggggagagagagggggggtttgaaattcgaatcccggccatttggggggcgggcgcg
ggcgggagaggggggggagagggggcggggtgggcgggggacgcgggggcgtggcggcgt
gggcgcgggaagggcggaggcgtgggcgcggtggcggtttcgggggcggctgcggtcggg
ggtgggtgggtggagggaggggacggcctgacaggtgggccccacctgtcggcgtcccgg
agagaggagggagggggacggccggctggccggcccagcgaggggaggccgggggcggga
gaggatgggccgacggcccaaaatagaggaaaaaggagggaaaagaaaaggaaaaaggag
aaaggatttttcctgggatttaaaattgcactttggtgatttttaattggttaaaattat
ttccaaggctctgaaaattccactaaaaatcctgttaatatattgtgacatgtagaatcc
aagaaaaattccacatgccgattccgattattatttgcatttattaattagggaattagc
tctaggttaattaagataatttcttcggacgatttatttagccaattttttaaaaagaaa
aaggggggaaaacttcagggcgtgacaaacctaccccccttaaacggaatctcgaccccg
agattcggaagagctggcgaagaggtgcgggtgggtggccttcaactcatcttctctttc
ccaagtggcctcttcctctgagtggtggctccactgaaccttgcagaatcttattacttt
gtttctggtctttctctcgctggtttcgaggatacgagttggcttctccacatacgtcaa
gtcttcctggatttcgatttgatccggacttgcctgttcctcaggaactctcaaacattt
cttcaactgggagacgtggaacacattatggatgccaagcatgttggagggaagctcgag
ctggtaagcaacttcacctctacgttccaaaatccgatatggtcccacaaagcgtggtgc
caactttcctttggtttggaagcgatgtactcccctgagcggagtgacacggagatacac
ataatcccctgtttcgaaagcgagctcccttcggcggttgtctgcatagcttttctgccg
agactgcgcgattctcaatctttccctaacagctctgactttctcttctgcctcatttaa
aacttctgtaccaaacaactggcgttcccctgtctgatcccagaagagtggagtacgaca
ccttcgtccatacagtgcttcaaacggtgccatctgcagactagcttggtaactgttgtt
gtacgagaactcagcatacggcaagcttttgtcccatgctccaccaaagtcaagcgcaca
ggctctcaacatatcctctagtatttgattgactcgctcggtctggccatctgtttgtgg
atggtaagcggtgctgaaattcaaccgggttcccaattcttcttgtaatttctgccagaa
ctttgaagtgaattggcttcctcgatcagacacgatcttcttaggtacaccatgtaaaca
cataattcttgccagatagagttctgctaatttcttccctgagtaggtagtgtgcaccgg
aatgaagtgagccactttggtgagtcggtcaacgactacccaaatagaatcatgccccga
tgatgtcctgggcaaaccggtgatgaaatccattccgatttcttcccacttccattctgg
aatctgaagtggctgtagcaaacctgctggcctttggtgttctgcctttactcgttgaca
gacgtcacagagtgctacgaattcagctatttcccttctcatgctgacccaccagaactt
ctctttgaggtcttggtacatcttagtactaccgggatgaatggaatattgagtttgatg
agcctcggttagtatcaggtcttttaattccttgttttcgggtacacacaatctttctcc
catccagattgttccttgttcatcctcaacaaaacctcgggcttttccgaccctcatgtt
ctttttgagctctgctatttcaggatcacttgcttgagctatgcgaacctgctccaccag
tgtgggctgtgcctctagggcagccacgaatccgtgctcaactataccaaggttcagatg
ttccaaatcgtgttgaacctcacaacatagttgctctacccatgcaacattgcagtagct
cttcctgctcaaggcatctgctaccacattagccttgccgggatgatagtgtattcccat
atcataatctttgatcagctccaaccatcttcgttgtctgagattcaaatcaggttgggt
gaagatgtactttagacttttgtgatctgtatatacctcacaacggttaccgatgagata
gtgccgccaaatctttaaagcatgaacaactgcggctaattccagatcatgcgtcgggta
gttgccttcatgaggacgcaactgccgtgaagcataagaaaccactttgccatcctgcat
caacacacatcctagcccctggcgagatgcatcacaatagacctggaaatctttcgtctg
atcaggcaggattaagactggtgcagacaccaaccgtcgtttgagttcttcaaaactcct
attgcattcagcagaccagataaacttttcttccttcttcaatagctgtgtcattggctt
agcaattttagagaagttctcaatgaaccggcggtaatagcccgcaagtcctaagaaact
ccgaacctgagtgactgtccttggtggggtccatttggtaactgactccacatttgctgg
atccacagctactccttgagcattcacgatgtgaccgagaaactgaacttccttaagcca
gaagtcgcacttgctgaacttggcatatagctggtgctcttttaacttttcaagtaccag
ccgaagatgctgctcatgttcttcctcggacttggagtagataagtatgtcatcgatgaa
aaccacgacaaacttgtctagaaattccataaacaccttgttcatcaaattcatgaagaa
ggcaggtgcattagtgagtccgaaagacataactgtgcattcgaacaacccgtaccgagt
gatgaatgctgtctttggaatatcctcttcgcggatcctcaactggtgatagcctgatcg
caggtctatcttagagaacacagtagctcctttcaactgatcaaacaggtcatcaatcct
tggcaaagggtacttgttcttgatagtgacctcattgagtgcgcggtagtccacgcacat
cctcttggttttgtctttcttttccacaaagataaccggagcaccccaaggcgacgtgct
cgggcggatgtatcccttctgtaactgttcatcaacttgcttcttgacttccgccaactc
gttggctcccattctgtaaggcctcttgtggatcggtgcagttccaggtaccaagtcaat
ccggaactcgatatccctttttggtggcattgttgtcagatcatccggaaaaacctctgg
atactctctgactatgggaatatcctccagcttcttagtggttttctccactgctacctc
ttgttcttcaccagcagcctggtttaaactaatccctggcttctgcggcactggagactg
gaaggttacctcctctccttttgcattggttaacttgatggtgcggctggcgcaatcaat
cactcctctgtgccttgtcaaccaatccattccaagtatgacatctaggtccttggattc
gagaagaatgaggttggctggaaaaatcaacccttgaatttcaactgtcacagatgggca
gtagtgagttgtggtcatgccacctccaggagtatgaactcgcattggtatcttaagctt
cactaaagataacccatgtgcaccagcaaaacgcttggaaatgaaggaatgggttgcacc
agaatcaaacaatattactgctggtgtcgagttgacggggaatgtgcccaatataacctc
tggtgctgactgcgcctcctctgcagatgcatgattaacacgggcctgaacgaacttggg
tccggcacgtcttggcttcgggcactttccaaccgtgtgtccgggtttgttacaattgaa
gcagagttcgggtttttctccccacctcttgggctgttctggcagagctggctgaactga
ttgagctggaatctttagtgaactcggagtagggttgaggctgtgctgctcactgttgtt
gtgactgccactatggtggttcttgttgaagttacccgggtggtagggacggtgctgccg
gataatcatggtggaaggtccaccgtgatgtcccatcgtgaaacgaggcttctgactctt
cccctggggagtcctgaactgggctgccttcctcttacggtttattttgttacagtgctc
ctcctgacggatagccttgtccacaagcttctcaaagtcctcatagtctctagagatcaa
ctggttggtcaattcatcatcaagaccagacataaacttctcctgcttctcggcatcggt
acgcacgtcctcaggggcgtagcgcgcgaggcggttgaactcatgcaaatactctataac
tgttctggttccttgttgcagggaacggaactctctcttcttttgtgccacaattccctc
gggaacctgtgctttattgaaactatgacgaaactctgtccaagtaacctctgccccagc
tggacgggtcaccatgtagttgtcccaccaaatagaagcgggaccttgtagctggtgtgt
agcaaaagcaaccttctcttgctcgttgcattgcaaaagattcagcttcttctcaatggc
atgaagccagtcgtgggcctcgattgggttggtggtgcttgagaaggtgggcggcttgac
acgaagaaattctaacagtttggactgaggaggtggaggaccaaactgcaggttctgctg
ctgcagctgtgcttgctgttgcacctgctgcaacacctgatggtactgttgctgcatctg
ttgcatcatcattgtcatcatctgagtctgattgtccaacacctgagcaattgttgggtt
ctcgggcggtggggacggactgttgtcagatgcaccgttggcacgtgctccattgatcgg
ctcttcgctgccactggcgttgttcgagtcgcgtgaaccattccttgtctccatctgaag
gggataggtagaaatatgagaaaaggaagaaaaacagggggctcagaaactaatcttgct
tatgaatttaagtgcaattatcttaatcttgattaaaacactgaaaaagaggcacgcaac
tcctaattgaggcagtcataccactgacacatgatatcgaccgccgactaacccacaagc
aacaaacctaaacacgaaaactagcaagcaaacagactaagaaggcgataaagctaaggg
cggcgactctgaagctcggggcggcgcttgcaaacgagggataggactgacatctaaagt
agacaagggataggaaccaattcatgctcaaatccaaattaaacaaagcaaaagaagact
caaataaataaccgagcatgatgatttttatgcatagaacatttttcatgaactcaaata
aagacactaatgcaactaaacaataaattaatgcatagactagttgcatggaaaatgatg
cgcataacattgcccccatcgaatatagacacgacctaatgcataacccccaataaattc
ccgactgactgtcgaataaactccaactaaaatttttctaaagccctagactgagctaat
tttttttttttaaaaaaaaaaatccgatccgaaagaacgaccaagatttttcccgcaaac
caaagaggcaaaactccaaatttttccgaaacaaatccaggtgcaaaaaggcatatgcag
atgaaaaaggggttcagagggctcttagggtttccagttggcttgtcctacggtcaaggt
cggctctgataccaacttgtcacgcccagaaattctcgaaccagaatttctaagctgaat
gtgcattaaatccctgtccaggaccagccagggtacacaaacgacaattgttgacataca
gatccacgtcttacaaaaatagaaaagattacaaatgcagcggaaaagataaaagcgagc
taaaccgggaagcttgacttcagcagcgggcgactccactccacaggcaatccttgacgg
cagcgacgaaaccaactttgacaaaacagctccaactaggaagatcttcagctctggtgt
gggggaaaagagagcaagactgagtactacccactgtactcagcaagtcataccggaaga
ggaggtatgatgcaggatataaccaaaggaggctagaggttcttttgcataaagctagca
tttaaaagcagtagttgaaagcagtaaaacagttgtagtaattaatcaatattaaccaaa
cactgtccaacgctacaccacgttgcaacaggcccaaccaaccacctgaactacaccagt
tcattaagctaaactaggggtgagactaatcacggtgaatctggttgatcgcccataacc
gcgggcacggctattcgaatagttttactctggccagaggtgtacaactgtacccacaag
acacgattccacacatgtcgccatgccccgaagtatcaccatgatactgcaaagggggaa
atcgtgacaagaccctccacataaccctcccctaaccatccacaccacgctaaggtttca
cccccacccctcaaaaggcagtgggcggtcccctcttgcgccgcggtgaatccggcagct
ggacaaccggacaccccggccgacccaactccatcacgcccaccctcgccaccggtgcct
aggaaagggtcgagctatacttcagatcaagcagttacccactcccgcttgtggtaagca
cggtaagtctcccagggtttcccgtgaaccggtccttaattgccatgggtgcgaccagca
aaaccatgcacccacagcccaccattcagtgtattttaattaactaacaccattgcggtg
gcaccaatccaaagctatgctcatagtcaaagtctatgtaataatgtgatccccttttgt
gtgctagttgaactaagcatggctaagcatttcctaaaccaacatctagtcattttgata
cccaggttatcaatggcataaggtaaacaataaatggctgagtaataggacccatcccac
atgatattgtaaaagaatgcaacatttaatagaaatgcgggatatttgtaaattgggtac
aatatgatcaaacgtattgcatgacttgccttgctctcgcactgatgagacctcagcaac
gtcttcgagaaaccgtggatcgacgaaacggccgaaacctacgcgacaaacaaagcacac
aagcaaaacatgctataagactactgaaacaggaaacaaaaccatttttaatggattctt
tgcatttttcttgatttactgagacttgaatggacttaaacggagctcggatgaattact
tatgaattttagaagattcactgtgtttttactaataaagaaaagtccttaattaattta
ttgcgcaataatgcccagggctgacgtcagcgaggggagggggggcgccgacatgcgggc
cccactggtcagcggcactaagagagggagagggggcggctggcaagcgggccccactgg
cagcggcacaaggggaaggagggggaggcgccggcacgtgggccccacgggcagtggcac
aggggggggggagggggcggccgctggctcggctcggcttcaagccggccggccggcagg
gtggcggggcgaggacgtcgcgtggccggcggcggtgtccggcggcggaggcgacgggga
ggcggcggcagccggcgcgagggcggcggcggcggccgaagacgacggcgaacgcgcgga
gggcggcggcgctcacgggggagaggagggggaggaggaaaggggattcctcaccgaggc
gatggcggcggccggcgtgggaggagacgaggcgcggcggcgatgagcacgggggcgacg
cggaggggcggacgggcggcggcgagaccttaggagaggatggagaggggttaggggggg
agaggacgaccacggcggcttgaattgccggccggaggtggcggggagggagacactcac
c
>TE_00000615_INT#CLASSI/LTR/COPIA
cgttatcagcacgagttcgctcgtttcgctgatctgggtaagcgtttttactagatcaat
ttgtttccatactaatcagattgatctattgtgtttatgcatgtgtctgccatcggccga
gacgatcgcctccgcactaaggcagcccgccgggtgatgcgcgtgcacgtcgtattccac
gcgcggatagccggaggagcagccccgccgcggtcgtccgcactggagccccaagccatc
tgacacatgcgcagatcgctgttgcagcagccatatgccaagcacaaacatgcatgccca
cgcatggatctatccaaatttaattcaccaataatatgcatatgcatcgatatagctata
tgatctcgtttctaatcatagattgatctgctgtttgtttgcatatgctgctgccgaccg
atgatcatcatggtgagctccccgcgaggcgcccatacgtgatcaggcgcccgctccgct
cctgcatgtgccgacgatcaacctcggctaccgggggccacgtgctgacgtggtcaacct
gctactaacacgttcaaacgagataagttatcgatttaatctattctaatacttagtagt
agcgagattaacaagctagatcatatctctagttgtttttaatttctcgtatgaatagat
gtatttgtccggctgttgtgctggctcttctcttgtttgtttccggccacaaagatcagt
accacgaccactgacgcttgcatgcgtcacctacggcgagactcggtgcccgcatgcacc
gcgtaatttaaatagcacatgtgacaacatgtttgcttgccattgtctatgaaggctatg
gattatgccatcggcaagaaataaaatagttgttgaaaagttctacacgaagtcgttgat
gctgttgtgcatgaatccaatggcttatctcgccacctgaacagaaccaccgcatccact
tacatgtgagtgcgctagaggccatcattagacttgctgaagccgcttgcagtccttcac
cgcctgtacgcgggtgaatcaaagcctccagcaagtagttaactgtggtcgttatgcatt
cgatgcctgtacgcaccgttatccgctactgatcatgccgaatatgggctactagcttta
tcctattgattcgccatccgaaacgccgactcgacggtccttcaagtccaaccgcacctg
ctatcgacggccgacgccaggagcgacgccgaggcactcacgctcgcatcccctcgccgc
cggtacacacggcatgcctcccgcactaccgcacgcggccgagacgagggtcgaagccac
cgtgagcgcccgtcgccaatagccatccgctatgctggcctgtatgtcgagtcgagtttc
gtcaacacgtaacatgcagctatgattgtcggacgccggtcacggcttgatgccaactaa
tgccggtgttggtgctactagatgttggaccaccgctctacctctaaccatggcaacttg
ccatagtcgtccatctctaccgagggctcactagcacgtttgccattggttccatccgtc
gtctccattgaagaatggcaattggatcatacctcacccacttcttgtgggaaaaggtcg
taatagcctattgggcaacatatgagatgggctggccaggttttcaagctagctagtata
aggaggtgggccaagtagaaattggcctattaaaaggagtcgggtacgaaccgtgatttt
ggtccgaaaacggcattttatttcaaaagtctttggtttccaaggcattatgcggaactc
agaaattatgcggaaaagtcctatgggacattagaaactacgggtaatatacattcacca
tttatactttgaaacttcatgaattgggtttacgccaaatagagaagaattaaggattta
taccttagtcctgtatttctaagtatttgctttaactatttagttagtttcttgaataac
cataatcaatcctagaaacattgtttttaggcaaaagagcttccatgaacttgtgaaacc
tttgttttagcaccccttttggaagcatcatattttatggtttatctcctgacaattgtt
tgtttggggtaattgattgttctgtgggttagtagttatgtaaattacacgtacctttga
atagcagaaaatcatgttaattgctaggattgtaataaaagatgtgtatagaaaaccatt
ctttactattttgtactcgttttgtgcactttatttactggaagtaaaccggtagaaagt
tgcataaaaggacatcatgtaagtagttgcatgtagcaaatatatttattaggcaaatga
gtaatagaattattcatatatcttctctttgtctaattgtcaccacatttgtagaaggca
caattatatattctcagtatagaataaatgtatacactcatcatgaagagagtatattat
tgtcttagagatatttattagtgcatgactatcatagaagataagctacaactaatttat
attaattgtggccaagtagatacaatgtcatcgaatttgtgaatatcttgacgagaagtc
tatatgccaattgcaccaaaattatctatcaaaagactatgtacctatgcagtgtctata
gttaatttgattgataatattatgtccatcttccacgtataaatgactttacaaatgaag
tattgtttttatgaatgtatgtaaattattttgagtaaattggtcatttgcatttgaagc
aattttggcctagatgcaacatgtttagttgttagaattgatacacaagaagttgtatta
ctgtcaacatatgcatttgcacgcacatatatgacttatactattaatatgttcatgaag
aacatgcatactcaatttgtggaaggaaaggaatttggtgtatttgaatttgatgttcaa
ctcagggggagacgaatagtaatgacagtaatcttgtattcgttcttttgagataatatt
ttacaatacatgagttacattatagtttagattaagtttgatataaagaacatggttaag
ctcatgtagagcatctttatcttttgctttaggcatagaagcttttgcattagattattg
tatatatatttttatgtaggtcatctcaccttacctatattgccttttttttacatgcag
taattctttaaccttttgtggaataaaattatgaattgtatgtctaacattgaatgtaaa
tatttgtcttgcctattatttgaagtattttttgcgaatgtattcttattatccactaag
cctcaatcaaccatgtaggttgatagttctaagtgcattgacaaaggcatacatgtaaag
ttgtttacttatgcacatgaacaattagaatatttatgtttaagcattgaagcttaaata
tatccacctgcaaccacattatttctttttagaaaagttataccatggagttacaacaaa
tatgtgggtttcacgacaactattttgtaagttttcttatgattggcgtgaaaaggggga
ggaatatgtgtattttgcaaattaatttcagaatatttgcaataaagaagtataagaaat
tgtggatatgtggcaggcaaattggtgtgttataggtcaaatgctaaaagaaaaagtagc
ccaaactattagcgaatcttatttgggataattatgaattattgtcacataacgaagtgt
gttatttattggccattgaaagttgcatattcatcaaggaagtatgaaattgcgtatagc
tatttgaaagctattggtttacttgtagtaaacaatatcctaaataattaatgacctttt
ggattcgaatgattctgaatgatcaaatgacaccacatttactttggcgtaatgaataaa
agttagacatgtcacccaattaatttattggcatattcaagaagaataaatattctcgta
gaataatgtttgggtgatttgaaaggttccatgatggttaaactatgttcatagattaat
gttttagtgttatagttatgttcttgaagacatcatgaagttatataatactaacacatc
catcttatgatcatatctatgttgcataaatataaacatgaagtttattgatccaacata
attcaagaattgaatatagtatgagtaattggatcaagtcttaggcaaataaaaaaaggc
tagaaaatagagtaattttgtcgactaatggagatttgtttgggcttcattgtcgcagaa
taataaccctatatgaattgggataacctacagtattagggatgtgcaatttttcatgcc
attgcattaatttttatgttagctcactgcatctaatatctttaccccctttattttgta
taagtgcgtgttcaatgaatgaacatttccctcatatatcaccatcacagcatacatata
tgggcctccacatgaagttggggatacaaatggactgaattccattaatccagtgcttat
gataggggatttttgtgatatgctattagataaagatcgaatatcggcatcagggggaga
acagcccatgtgttaaagatgccttatattttcaagaataaaaagatctttataagtaag
aataacgcacaagtcaaactaaactagaaggtttagtttattctcctgtaagccagaagc
gggagcttgccagataattatgaattaaaggagtaatcagaagttatgtttacttgtagt
aaactttgtgctaacagtggtatactccgggttttgaatagtatatccacaaatgcagag
tgacatgttagtcaatgttctaaaatctacggggacgcttgcggattctaagatctaacg
actattgtcaatgtacccattaataactccttacaactcttgtagagtaatcatcatgaa
ggtgaattgactcatgaagaggttcatcatgaagatgaaaacccagaattaaagtgcgca
catctatctaattctaggatgcggaacaaccatgcatcttatgtttgggaaatgactaag
atatggtttataatgaattgacctcacggaatgagtttgtggcgaaaagaatagttgtca
acaacatcgcctctatgattgctaatatttctctaatgagaatccggatccggaaccaaa
gtccatggcagagttacatagtagaactcatatcgggtctattgaagaaagcaataagat
tgaaccatagtcgctaaataagtctatgtgaacatggaagttcagacttaataggaactg
aagtggtgaaaagcgacggttcatttggtcatggaaaagactgatattctcctactatga
atgtattaaattccgatatatatatcactggcaaaaggcatgaatgaataaatgatatgt
tgtttatgggttttgaaaatccatgtgaagttttcactagaaagaaaacaatttcgcaac
atatatgtaaatctcatactaattagtgtcatgaagcacactatattctcatgaagagaa
ttgcaagactcgtagaagagtttatgatgactcacgaagagtttttctcttagaagtgat
aatatttctcatagtagagaaaatgacttccggaagaataagttgatccctgtaggacta
cgctaatgtatgaattactggttaatctccatataacaccaataactcatattcccatga
agtggacagacccgttcaaacgaatgaattggaaaatcacatccactagcatgcaagtgg
atcggtagttttctacatactatgaaggtgtaagaatttttatatcatgaagatatactt
attgatggtatttggcaatcttattaattcccctaatgccaaaatatagaccagtttatg
tcactctaagtggtttaagctaattgttgaagattagtgaaaggatcaaattggtaatga
ttgataaatccactaagagaaagttgcataatatttaacctcttgtattaagctaattat
tttatacataccgcatatgtgtatcgttgcaacttattttcccatagtcctccgtaagga
taaaactttgtttgtattgcacattggaataagtggttataaatattgctcctatacgtt
gatttatttctcatgttcatagtagaacttatgaaataagtaaatgaaagattaaacatt
gtggtaatttcattatcattgttttacacattaataaaaatgtggttatgacattggaac
atggaagtttcaacggatgtcttattgagggggagcatatatgctgaacattgattatca
tacttaagacttggaagtcctatatttgatttactaagaattaatcaaattaatcattgt
tttgataatttaccttgaaggttactaccgctatccgctatattgttgtgttaatccaag
ctgattaatataataaagcatatagatcattagctatttatgaagaatagtcgatcttaa
aaattatgtgatcaagaagatcgtgtgttgtactccttttcccttagtgagtttttactt
gaatatttctcacgcaaggtttttaacgaggcaacaagtgcaatataactagcgtgtacg
gtgtactcttttctcctatccttttctcccactgggtttttggatggagtttttaacgag
acatgtgtatagcgcggtattcgtccaaggggga
>TE_00000615_LTR_s_1#CLASSI/LTR/COPIA
gcatatgcggaccggctaactttacatcggataaacgagatgagtatcggtttatctatt
ctaatactttgcagtagcgagagtaatatgctagatcatgcctctagttgttttattttc
tcgcatgaatagatgtatttgtccggcctttgcgccgactcttctcttgttatatcgccg
accacgaagtttggcaccacgcgcccgaacgcgcttaccgtgcacacaagaaggtgcaca
tacataatccgttgaattgaacgacggagtgttgtcccgaacgacgacacctcacactcg
gtaacacacgacaccacctagaagttgtcgtctatctggctaacatagtcgttgatctat
gaatatattaacacactcgtcatcgccgatcttatggatcagcgcgcttgggacacttgt
tggttgtgacttgtatgttaataatccgtcatattgctatctgtatgaagtagatggtaa
caaatccgagtcatcggcacctgcatgcgccgccgccgccgcccctgcacgtagcgacac
cctgacgccaccgcatgacgtcttcccctttgtcaatggttgccgaatcaatccagagac
tttccctcgtcgatccgccatctgaaacgccgactcgacggcctttcgaggccatccgca
acgcaattgacggccgccgcccgtagcgacgccgaggagcttacgcccgcctcccctcgc
cgccggtacgcacggcatgcctcccgcgctaccgcacgcggccgggacgagggtcgaagc
cgccgtgagcgcccgccgccgatagccgtccgccatgccggcctgtatgccgagccgagt
ttcgtcgacacgtaacatggagctatgattgtcggacgccggtcacggcctgatgccaac
gaatgccggtgtcggtgctactagatgttgcaccgccgctccgcctctgaccatggcaac
ttgccatagtcgtccatctctaccgagggctcactagcacgtttgccattggttccatcc
gtcgtctccattgaagaatggcaattggatcatacctcacccacttcttgtgggagaagg
tcgtaatagcccattgggcaacatatgagatgggctggccaggttttcaagctagccagt
ataaggaggtgggccaagtagaaattggcctattaaaaggagtcgggcacgaaccgtgat
tttggtccgaaaacggcattttatttcaaaagtccttggtttccaaggcattatgcggaa
ctcggaaattatgcggaaaagtcctatgggacattagaaactacggggaatatacattcg
ccatttatactttgaaccttcatgaattgggtttacgccaaatagagaagaattaaggat
ttataccttagtcccgtatttctaagtatttgctttaactatttagttagtttcttgaat
aaccataatcaatcctagaaacattgtttttaggcaaaagagcttccatgaacttgtgaa
acctttgttttagcaccccttttggaagcatcatattttatggtttatttcctggcaatt
gtttgtttggggtaattgattgttctgtgggttagtagttctgtaaattacacatacctt
tgaatagcagaaaatcatgttaattgctaggattgtaataaaaggtgtgtatagaaaacc
attctttactattttgtactcgttttgtgcactttatttactagaagtaaaccggtagaa
agttgcataaaaggacatcatgtaagtagttgcatgtagcaaatacatttattgggcaaa
tgagtaatagaattattcatatatcttctctttgtctaattgtcgccacatttgtagaag
gcacaattatatattctccgtatagaataaatgtatacactcatcatgaagagagtatat
tattgacttagagatatttattagtgcatgactatcatagaagataagctacaactaatt
tatattaattgtgtccaagtagatacaatgtcatcgaatttgcgaatatctagacgagaa
gtctatatgccaatatgccctgcaccaaaattatctatcaaaagactatgtacctatgca
gtgtctatagttaatttgattgataatgttatgtccatcttccacgtataaatgacttta
caaatgaagtattgtttttatggatgtatgtaaattattttgagtaaattggtcatttgc
atttgaagcaattttggcctagatgcaacatgtttagttgttagaattgatacacaagaa
gttgtattactgtcaacatgtgcatttgcacgcacatatatgacttatactattaatatg
ttcatgaagaacatgcatactcaaaatttgtggaaggaaaggaatttggtgtatttgaat
ttgatgttcaactcagggggagacgaatagtaatgacagtaatcttgcattcgttctttt
gagatagtattttacaatacatgagttacattatagtttagattaagttcaatatgaaga
acatggttaagctcatgtagagcatctttatcttttgctttaggcatagaagcttctgca
ttagattactgaatatttttttatataggtcatctcaccttacctatattgccttttttt
acctgtagtaattctttaaccttttgtggaataaaattgtgaattgtatgtctaacattg
aatgtaaatatttgtcttgcctattatttgaagtatttttggcgaatgtattcttattat
ccactaagcctcaatcaaccatgtaggttgatagttctaagtgcattgacgccatattgg
catacatgtaaagttgtttacttatgcacatgaacaattagaatatttatgtttaagcat
tgaagcttaaatatatccacctgcaaccacattatttcttttagaaaagttgtaccatga
agttacaacaaatatgtgggtttcacgacaactattttgtaagttttcttatgattggcg
tgaaaagggggaggaatatgtgtattttgcaaattaatttcagaatatttgcaataaaga
agcataagaaattgtggatatgtggcaggcaaattggtgtgttataggtcaaatgctaga
agcaaaaatagcccaaactattagcgaatcttatttgggataattatgaattattgtcac
acaacgaagtgtgttatttattggccattgaaaattgcatattcatcaaggaagtatgaa
attgcatatagctatttgaaagctattggtttacttgtagtaaacaatatcctaaataat
taatgaccttttggattcgaatgattctgaatgatcaaatgacaccacatttactttggc
gtaatgaataaaagttagacatgtcacccaattaatttattggcatattcaagaagaata
aatattctcgtagaataatgtttgggtgatttgaaaagttccatgatggttaaactatgt
tcatagattaatgttttagtgttatagttatgttcttgaagacatcatgaagttatataa
tactaacacatccatcttatgatcatatctatgttgcataaatataaacatgaagtttat
tgatccaacttaattcaagaattgaatatagtatgagtaattggatcaagtcttgggcaa
ataaaaaaaagctagaaaatagagtaattttgtcgactagtggatatttgtttgggcttc
attgtcgcagaataataaccctctatgaattgggataacctacagtattagggatgtgca
atttttcatgccattgcattaatttttatgttagctcactgcatataatatctttacccc
ctttattttgtataagtgcgtgttcaatgaatgaacatttccctcatatatcaccaccat
agcatacatatatgggcctccacatgaagttggggatacaaatggaccgaattccattaa
tccagtgcctatgataggggatttttgtgatatgctattagataaagatcgaatatcggc
atcagggggagaaaagcccatgtgttaaagatgccttatattttcaagaagaaaaagatc
tttataagtaagaataacgcacaagccaaactaaactagaaggtttagtttattctcctg
taagccagaagcgggagcttgccagataattatgaattaaaggagtaatcagaagttatg
tttacttgtagtaaactttctgctaacagtggtataccccgggttttgaatagtatatcc
acaaatgcagagtgacatgttagtcaatgttctaaaatctacggggacgcctgcggattc
taagatctaacgactattgtcaatgtacccattaataactccttacaactcttgtagagt
aatcaccatgaaggtgaattgcctcatgaagaggttcatcatgaagatgaaaacccagaa
ttaaagtgcgcacatctatctaattctgggatgcggaacaaccatacatcttatgtttgg
gaaatgactaagatatggtttataatgaattaacctcacggaatgagtatgtggagaaaa
gaatagttgtcgacaacatcgcctctatgattgctaatatttctctaatgagaatccgga
tccggaaccaaagtccatggcagagttgcatagtagcactcatatcgggtctattgaaga
aagcaatgaggttgaaccatagtcgctaaataagtctatgtgaacatggaagttcagact
taataggaaatgaagtggtgaaaagcgacggttcatttggtcatggaaaagactgatatt
ctcctactatgaatgtattaaattccgctatatatatcactggcaaaaggcatgaatgaa
taaatgatatgcagtttatgggttatgaaaatccatatgaagttttcactagaaagaaaa
caatttcgcaacatatatgtaaatctcatactaattagtgtcatgaagcacactatattc
tcatgaagagaattgcaagactcgtagaagagtttatgatgactcacgaagagtttttct
cctagaagtgagaatatttctcatagcagagaaaatgacttccggaagaataagttgatc
cctgtaggactacgctaatgtatgaattaccggttaatctccatataacaccgataactc
gtactcccatgaagtggacagacccgttcaaacgaatgaattggaaaatcacatccacta
gcatgcaagtggatcggtagttttctacatactatgaaggtgtaagaatttatatatcat
gaagatatacttattgatggtatttggcaatcttattaattcccctaatgccaaaatata
gaccggtttatgtcactctaagtggtttaagctaattgttgaagattagtgaaacaatca
aattggtaatgattgataaatccactaagagaaagttgcataatatttaacctcttgtat
tgagctaattattttatacataccgcatatgtgtatcgttgcaacttattttcccatagt
cctccgtaaggataaaactttgtttgtattgcacatttgaataagtggttatacatattg
ctcctatacgttgatttatttctcatgttcatagtagaacttatgaaataagtaaacgaa
agattaaacattgtggtaattttattatcattgttttacacattaataaaaatgtggtta
tgacattggaacatggaagtttcaacggatgtcttattgagggggagcatatatgctaaa
cattgattatcatacttaagacttggaagtcttatatttgatttaccaagaattaatcaa
attaatcattgttttgataatttaccttgaaggttactaccgctatattgttgtgttaat
ccaagttgattaatataataaagcatatagatcattagctatttatgaagaatagtcgat
cttaaagattatgcgatcaagaagatcgtgtgttgtactctttttcccttagtgagtttt
tacttgaatatttctcacgcaaggtttttaacgaggcaacaagtgcaatataactagcgt
gtacgatgtactcttttctcctatccttttctcccactgggtttttggatggagttttta
atgagacatgtgtatagcgcggtattcgcccaagggggagtgttatgaaactattatctc
ctgccagagataaatatgggctcataccaaatatatggaaacgtatcctaataggactct
tcctattatgggtatatatactgagagagagggcttgagaggttggttgatgtatccgca
tatggttaaagcaataaagctgtgatgcccctccctatatccgtgttcatctactatatg
attgtgtgcatgagatcgtcgtcttctactccggatcagcgaataggccactagttattc
a
>TE_00000615_LTR_s_2#CLASSI/LTR/COPIA
atgaaactattatctcctgccaaagataaatatgggctcataccaaatatatgggaacgt
atcctaataggattcttcctattatgggtatatatactgagagagaggggttgagatgtt
agttgatgtattcgcatatggttaaagcaataaagctgtgatgcccctccctatattcgt
gttcatctactatatgattgtgtgcatgagatcgtcgtcttctattcggatcagtgaata
tgtcactagttattcaacacgttatcagcacgagtttgctcgttcctgatccgggtaagt
atttttgctagatcaatttgttttttattaatcagattgatctactgtgtttatgcattg
gtctatcatcggccgagacgatcgcctccaagcgtagccgcgcaccgaggcagcccacca
ggtgatgcgcatgcacgtcgcactccacgcgcgcgatagccggaggagcagccccgccgc
agtcgtccgcgccggagctcctaagccgacgacacatgcgcgtgcacatgtgcagatcga
agcaagcttatgccaatcacaaacatggcgcatgcccacgcatggatccatccaaattca
attcaccaatatacatatgcatccatatagctatatgatctcgtttctaatcacggattg
atctgctctttgtttgcatatactgctgccgactgatgatcatcatggcgagctccacgc
gaggcaccagtgatcatcaagcgcccgctccgctcctgcatgcgccgacgatcaatctcg
gctaccgggagccacgtgctgccatggtaatcacgcactatggcaacacgatcatgcgca
tcaaacgatgagacacacaagtgtgttacatgcatgcatcgtcaacctgccggtatacgc
tatgcaattgcatatgcggaccggctaactttacatgggccaaacgagataagttatcga
tttaatctattctaatacttagcagtagcgagattaacaagctagatcatatctctagtt
gtttttaatttctcgcatgaatagatgtatttgtccggccttttgcgccgactcttctct
tgttatatcgccgactacgaagttcggcaccacgtgcccgaacgcgtttaccgtgcacac
aagaaggtgcacatacataatctgttgaattgaacgacggagtgttgtcccgaacgatga
cacctcacactcggtaacacacgacactacctagaagttgtggtctatctggctagcata
gtcgttgctctatgaatatattaacacactcgtcatcgccgatcttatggataagcgcgc
ttgggacacttgttggttgtgacttgtatgttaataatctgtcatattgctatctgtatg
aagtagatggtaacaaatccgagtcatcggcacctgtatgcgccgccgccgccgccgcct
gcacgtagcgacaccttgacgccaccgcatgacgtcttcccctttgtcaatggttgccga
atcaatccagagactttccttcgtcgatctgccatctgaaacgccgactcgacgtccttt
cgaggccatccgcaacgcaattgacggccgccgcccgtagcgacgccgaggagcttacgc
ccgcctcccctcgccgccggtacgcacggcatgcctcccgcgctaccgcacgtggccggg
acgagggtcgaagccgccgtgagcgcccgccgccgatagccgtccgccatgccggcctgt
atgctgagccgagtttcgtcgacacgtaacatggagctatgattttcggacgccggtcac
ggcctgatgccgatgaatgccggtgtcggtgctactagatgttgcaccgccgctccgcct
ctaaccatggcaacttgccatagtcgtccatctctaccgagggctcactagcaagtttgc
cattggttccatccgtcgtctccattgaagaatggcaattggatcatacctcacccactt
cttgtgggagaaggtcgtaatagcccattggggaacatatgagatgggctggccagtttt
tcaagctagctagtataaggaggtgggccaagtagaaattggcctattaaaaggagtcgg
gcacgaaccgtgattttggtccgaaaacggcattttatttcaaaagtccttggtttccaa
ggcattatgcggaactcggaaattatgcggaaaagtcctatgggacattagaaactatgg
ggaatatacattcgccatttatactttgaaccttcatgaattgggtttacgccaaataga
gaagaattaaggatttataccttagtcccgtatttctaagtatttgctttaactttttag
ttagtttcttgaataaccataatcaatcctataaacattgtttttaggcaaaagagcttc
tatgaacttgtgaaacctttgttttagcaccctttttggaagcatcatattttatggttt
atttcctggcaattgtttgtttggggtaattgattgttctgtgggttagtagttctgtaa
attacacatacctttgaatagcagaaaatcatgttaattgctaggattgtaataaaaggt
gtgtatagaaaaccattctttactattttgtactcgttttgtgcactttatttactagaa
gtaaaccggtagaaagttgcataaaagggcatcatgtaagtagttgcatgtagcaaatac
atttattgggcaaatgagtaatataattattcatatatcttctctttgtctaattgtcgc
cacatttgtagaacgcacaattatatattctccgtatagaataaatgtatacactcatca
tgaagagagtatattattgacttagagatatttattagtgcatgactatcatagaagata
agctacaactaatttatattaattgtgtccaagtagatacaatgtcatcgaatttgcgaa
tatatagacaagaagtctatatgctaatatgcgctgcaccaaaattatctatcaaaatac
tatgtacctatgcagtgtctatagttaatttgattgataatgttatgtccatgttccacg
tataaatgaatttacaactgaagtattgtttttatggatgtatgcaaattattttgagta
aattggtcatttgtatttgaagcaattttggcctagatgcaacatgtttagttgttagaa
ttgatacacaagaagttgtattactgtcaacatgtgcatttgcatgcacatatatgactt
gtactgttaatatgttcatgaagaacgtgcatactcaaaatttgtggaaggaaaggaatt
tggtgtatttgaatttgatgttcaactcagggggagacgaatagtaatgacagtaatctt
gcattcgttcttttgagatagtattttacaatacacgagttatattatagtttagattaa
gttcaatatgaagaacatggttaagctcatgtagagcatctttatcttttgctttaggca
tagaagcttcttcattagattactgaatttttttttatataggtcatctcaccttaccta
tattgcctttcttttatctgtagtaattctttaaccttttgtggaataaaattgtgaatt
gtatgtctaacattgattgtaaatatttgtcttgcctgttatttgaagtatttttggtga
atgtattcttattatccactaagcctcaatcaaccatgtaggttgatagttctaagtgca
ttgacgtcacattggcatacatgtaaagttgtttacttatgtacatgaacaattagaata
tttatgtttaagcattgaagcttaaatatatccacctgcaaccacattattttttttaga
aaagttgtaccatgaagttacaataaatatgtgggtttcacgacaactgttttgtaaatt
tttttatgattggcgtgaaaagggggaggaatatgtttattttgcaaattaatttcagaa
tatttgcaataaagaagcataagaaattgtggatatgtggcaggcaaattggtgtgttat
aggtcaaaatgctagaagcaaaaatagcccaaactattaacgaatcttatttgggataat
tatgaattattgtcacacaatgaagtgtgttatttattggccattgaaaattgcatat
>TE_00000630#CLASSII/TIR
gggcccctttgatttgtaggaaaagtgtaggaaatttgaaggatttcaatcctatggaaa
aaattcctatgaaagcctttgaaacaaaggattgaatcctatactatcctttaaaattcc
tatggaatgggtaatcctatagagattttggaggaaagttagcaagaggtccaacctctt
ggaaaaattcctttgagtctatctctctcatccgattcctgcgtttttcctgtggttcaa
tcaaacggtcattcctgtgtttttcaatcctctgttttacacctgcattcctgtcagaat
cctacgtttttcctattcctccgtttttaccttcctgcgattcaaagggg
>TE_00000644#CLASSII/HELITRON
ttattaacgaagtttaatcctatatatctataaagttcatccccactaagtgtagttaat
gctaattctctcttctctcatgaagccacatcacctcaattgtttttagcctttggatga
ttcatcaagggtgtaaattgcatctcttcacatcacctcaattgtttttagcctttggat
gattcatcaagggtgtaaattacatctcttccccccaaaaggcacaccatacaacccaat
catttataacctttggataattgataaaggtacaaaaatatataaacacatgaaaaaaat
cgtatagtaggtaagaaagaaaattttagaactcatatctactatattatcacacaattc
tcccgcagcaacgcgcggggtacccatctagtaaaaaaa
>TE_00000645_INT#CLASSI/LTR/GYPSY
catcggctgagtatgctgaggtaagttttcattggctagatctcttttttttgcatgata
ttggttttttcttttcttatcttgttttcttcttctctgttcttttggatttgtagcatc
tttccaatctgtgcgattcccagtctgtcgcatgagaaccactattttcttggtccaatt
ggtgattttgaccctactgatttcatcattggtgaaaccaatagaatcccctttagatta
gccaaccctaatctgggtcattggaagaataccttcaagtcttggccatctctcgagaaa
ctttcccctgataagagctggactacctggtatctgcgcgtatcggctagtaagcaggtt
cattgggatgatattgggatcggccaggcgcttgctctcactatagccaattctgctaag
gatgagcctctgatggctgccgccacctatttttggtccaatgccattaatgcctttttg
ttcaaccaagggccgatgactccaactttgatcgacatcatcatgattactggattagat
gtgacttcatcggctaaccctatgagtttgaacactaagaacctatttgatttcaggacc
aaaagcataggtggttggtctggttatgtggcggcatatatgggccaagggtctgtcact
cctcgggagcatgtggctttcttgctgatgtggcttgagaagtttcttttctgtggatcc
agttgtggtcctacaaccaattggcaatttttagccgaagccttagaatcaaagaggtaa
tttcctttgggcaaaatccttctcggctatctatatcaaatgttgaacaatgcatcgtct
aaaatttctgtcggctcagtggttggagcaggtggatcatggtggttgttgcagtcttgg
ttaaatctggtagttatgaaggttgttaatcggccctctgtgacagaagctgaatttcca
ttgctagagccgattgttggtgatgatggagaagaacgcactcatcgcaggtgtatgtcc
tatggggaatatgcatccacaccagccgattctggagcgaagttatcggctgagctgctc
aaggactggttctgcagcttttatgaaggttttcagaaagatgcccgtgtctggtttttt
tatgaggattttgtcgattttgatcttccatcggactttagatttgaagacattaatcat
gagagattgcagaaatctggagaagtttttttagcttcaatcagcccatgcatccttcct
gttggtattcatcaagggagaaatatccaagtttcttatgagttttatcatccgatgagc
tctgccagacagtttggattgggccagctcccaattggcttgttctttgctgataagatt
cagtgtcgaggagaaatttcatccactctgatgatggatcggttacttaacctcccagga
cctcctttgggcagcattgataatattgagttggcagggtttaggagcaagaactttgac
agatggtggggtgtatggaagctgcatctctttcatcaatcggcttctatgtatatgaca
gatctgttccctgatgttattccttaggtaaactttgtccttgttaagttgcataattgt
tagccgatttgttccttgattaatctttttcttattttgtagacaacagagtcctctcct
cctcgtcaaagtaatagtggcagggacattgaatatgctccgggtctcattcctaatgga
ggtggactatctccttgtgttatcggctatcatgcccccaagacttcaactcttcttcac
gggctcatcagggaatcagccgatgccggcaagaagaggaaaaccaggtcattggccgtg
ggtcccttggctttggctccaaagaagaaggccaagttccagaaaactaagccgactgat
gatctgcccgccttggattcatctattgagcaagctttggatgaagaggagattggtgag
gatgttgatcaggctgtagccgaagtgagtgatacagaaagaacaccatcggcttctccc
aagcgaactcctcccactccttctgcccccgttcatttttcaagggtaagtctctttctt
tgactttttttgcagttatgttccttttttgctgattgctcattgattttgtgtttgtag
aagaagaagactgctgtgaggaagaaatcggctgcagcaattgttaactcggctccacca
gtaagatttttttaattctttttgttatagctggttttttataacacttttttcttttgc
agcctccttctcctgtgcagcccgcgtcaagtgatcattctccatcggttgtgggtagtc
atcatgttgatgaagaagaacaaccagctgctcctgctatcccagtaagttttcctttct
caactattagatcggttgtattttgtcctgctctttctctttcgtcatttttctttgcag
gttctagccgattttttttcttttgacatcagggattatcttgatgaggcagaagaagat
acttgcagcaaggctttagctcccttatctgatgatgtgaggagaacacttgaagatatc
tctcattggctagaggcgtcttctttagatagtttggtggttgactgtgggtcgattagg
actcggctgcatgaagttcaagctctgattcccgatgatttggccgatgtccttactcca
gccgtttatcttgagcagcatcagtttaagctggagaaagccaagctaagactagtcgaa
cgtcgtgagcgtaaagatattgaggccgcaattcaggttaatcggcagcttgtgcatgaa
gagaagtccaagcttgattagctatctgagggtccgatcaagtccaatattgatcggctc
gaagctcgtaagattgatctcttggcacagcttgaagaatgtaatgctgagctggatctg
gagcacaagaagctgccgatctctcgaagtctattgaagaacataagttacggctcaaat
cggctatcaagaatgttgctgacctgagcaagtctctgagggtcatctttggaactgatg
ctcaagatgcccaagctattgaagaagttgaacaaattaggcaacgggctgttttggcta
ttcagcgctatttgtctcagtgatttttgtgtaataggctttaggaatttttgtaatcgg
ctaagatactttggttctttattgtcttgataacttttgtgccgattaatatgactttgt
attttgctcaaaaatttgcatttttttatatatgtgcccccctaattttacaatgtcaag
cattgataaaattataacttcaactaagggcgatataacaatatcggccattgtacatcg
gcaaaccacaaccgattacaatatgaaaaacaactaagggcgatataaccatattggcca
tctcaaggcgatgtgaatacatcggctgtcatgcatcggcaacactagccgatcatgcgt
taacccaaacacttgggtaatatttcttcaagtattttccatttagcgctcgtccataga
cttctccatcgagtcgttgcaacatgtatgctcccttagacacaaccttatagatttgga
acggtccttcccaattcggcgaccacttgccgaatttgttatcccgagttccaattggca
aaatcaatttccatacaagttcaccttccgaaaaatttttgggtaccactttcttgttgt
aatgccgagcaactcgttccttatccttggtaacctttgcaagggctcgcaatcttgatt
gaaccaggtcctccctttcatcggccataaggttgtaatactcatcggctgttaaatcat
tttgtaattccgttcttctcgagccgattctaacttcccatggtaaaatagcctcatgtc
cataaacaagtttgtaaggagggacttggatcgatccatgacaagccatcctataagacc
acaacgcttcggctaaccgagtatgccattgccgaggataatcggaaatttttttcttaa
tcaatttggtcaaagttttgttagatgcctcggcttgcctattagcttgtgcataatatg
gtgaagaattcaataatttgatacctatgctatcggcaaactgaacaaactcgtcggaca
cgaagattgaaccttgatcggttgtgatggtttgaggaataccaaatcggtagattatat
gttcttgaacaaattgaattgcgtccctagaatcaactttcttcaaaggaatcgcctcta
cccacttggtgaaataatcggttgctactaatatgaacttgtgtcctttacttgatggtg
ggtttatcatgccgatcatatcaattccccaacctctgaatggccattgtttaatgatag
gattcatagccgatgccggtgctcgctgaattgctccaaatttttgacaatcttgacatc
ccttgtaatatctgaaacaatcctccagcattgtcggccagaaataccctgcatgtcgaa
gtaaccacttcatcttatgagctgattgatgagtgccacaaattccttcatgaacttcgc
cgattgcaactttagcctgatcggtacttaaacacttaagtaacactccatcaatcgtct
gataataaagctcatcatctcatagtgtatactttaatgctttatatcttaatttcttag
aagccgattgagatggattctgtaaatattgatgcacatcatacctccaatcattggctg
ttattgctgcaatttcaactttaacatctttgatcatcggcttatatcccgatgcccctt
gggccaaattattagcttcagtattttgttcttgtgatacatgcttcaaagttactagcc
gaaattccttcatcagttcttggcatttctcattataaaccattaacgtgtcatttttgc
attcatattctcctgccaattgattgattactagcaaagaatctcccatgatttcaatag
cgttggcttcaacttccttgagtaattgcaaccctttgagcactgcctcatactcagctt
gattgttggttgcatagggtttaatagtataagccaactcgaagcatgcccccctagggg
aaattatcactaggccgataccgcaaccatgagtacatactgatccgtcaaagaataaag
tccatggcactatttcaaccgagccgattgaatcatcacgatgttccacgataaaattgg
ctattgcttgtcccttgattgccttcggtgactcataccgaagattaaactctgttaagg
agaatatccactttccaacccttcctttcaatattggagccgataacatgtatttgacaa
cgtcggttttgcatatgacagtgcattcgttggatagtagataatgccttaatcttgtac
aggaaaaatataggcacaagcataatttctctacaggggaatatctcgtttccgcgtcca
agagccgatgacttaggtaaaatacaactctttcttttccttccaactcctgaatcagga
ctgagccgattgacttctcaccggccgatagatataatctaaaaggtatccctttctgtg
gaggaatcaaaattggaggagagctaagatattctttgatattatctaaagctttttgtt
gctctgccccccaagtaaatttctgattggctttcaatcttaacaatggtgtaaaaggtt
ctaactttctagacaaattagaaataaaccttctaacaaaatttatcttgtcgatcatct
cttgcaattctgttttgttttgtgtgggctgaattttcttgatggcattaacactccttt
gagttatctcaattcccctctcatgactaagaaatcccaaaagctggccagccgatacac
cgaaagcatattttgttggattcatcttcaggccatattttctggttctttcgaaaacct
tcctcaaatcggctatgtggtcctctatttctttagatttaacaaccacatcatcgatgt
agacttcgatcaaccagccgattagatcatgatatatgtaattcatggctctttgatatg
tggctccagcacttttcaagccgaaagtcattacaacccattcaaataagccgattgcac
cagggcctctaaaagctgtcttatggatatcttctttagccataaagatttgattatatc
ctgcgtttccatccataaaactcaatattttgttccctgacgcagcatcaactagctgat
cggctactggcattgggtattcgtcttttggtgtggctttattcagatctctgaaatcaa
tgcacaccctgaccttgccgtttttcttgataactggaactatactagaaacccattcag
cgtatcggcaaggacgaataaaaccagtatcatataatcgtttaattttagctttgacag
gttcgagcatatcggctttgcatcttctcggaggttgctggtgtggtctaacctctggtt
tgataggtagccgatgttctacaattgatcggttgagtcctggtatctcgtaatactccc
atgcgaatcaatgtctgaattcttttaagagctctatcagtttggttctaaattctggag
ataagttcttactgataaatgtcggctttggtcgatcgcctggacctatatctatttctt
ccaaatcatcagccgacatgaaaccttgtccttgtttgtcatcgagatcatctattgtgt
ccttggtgtagacgtttgaaccctccacgacgccctcaaaataatagcttgggttctcca
tcttcaattggctgtatatcagaatcggacacttttagaaaatctccatcccaaactttt
ccagataagcaatcgaggccatccatctcccaaagcgctaaatcggcactggcaacgttg
actgacctgtcggctggcacgatttctatcttgtcgccttgccactgaatcaagcattga
tgcatggttgaaggaatgcaacaattggcgtgaatccaatcctttccaagcaacaatctg
taggaacccttcccatcgatgacaaagaacgttgtagggatagttttgctgccgactgtc
agctccacatttagaactcctttggtttccgatggattgccaccaaagtctttgagcacc
atgtttgtcttgatgagatcttcggcgtttctgcccaattttttgaatgtagcataaggc
atcaaatttactgtggccccactatcgaccatcattttggacatcggcttcccattgaca
tatccgtttatatacaatggtttaagatgccgattctctgttccttccggtttctcgaag
actgcttgttctggtgatagaagtaacttagctgattcttcttccatttcgtcgatatcg
gcttgcttgatcccgaattcggctggcaaggtgaagaccatgttaaccggtgccgtcaca
acactttttccttttgctagtctctttgcttcatcggctataggaacttgattcttaaca
tgccactcctgttttggctttgttttcttcagccgatggttgatttcttgttcgactcct
gaaggcgttctctgttcctcaatttttgaacccttctcttttgattctttgtgaaaatac
cagaaggacaccattgattctttctgttttcattgtcttctttgtcatgatcttggttta
ctgggcccaatctttgatgaacaggaactcttgtctgccttagccgattgcttttattat
atgatcgtcttgagctttcggtgatgtcactgcacccagggcagtttttaatagatggca
gcctcataccttcattccagcagaatctaaagaactcacaaccccaatgaggatcaaaac
caccattgtcttctttatgatgcttctcctgttgcttgtcatatttcttctggtatttgt
tgataatcttagctgaattcacctgaaagcctcttgctcttcctctatcggttgtttggc
cagctgtgtgcaccatattgacaggaaaatggttgccattgaccttcattggctttttgg
aatcatcaaatttaattttgcctccctcaatggctgcctggatctgctgtctgaaaactt
tgcaatcgttggtagagtgggatccagaattatgccatttgcaatacctctttttgccta
attcttcagccgatggaattgtatgaccagcagggagttgaatttgtttctctcggagta
gtagatcaaagatcttgtcagttttggtaatatcaaagttatacttttcttcttttctag
aactctttacccattggcatggtatgacttttttgcttctcacccattcggctgccgcta
ttttggtgttgtcctcatcgtcatccgatccatatatgtaatgacaaacatgattaacct
ttttagagtttttcctggcttctgcagatctctgttcatgcaaggttaccttctgtgtca
gatgtgacaagctatcaaagtcttgagatgagaatttctctctgatcggagctatcatac
cctgaaaggccagatcggctaactgggcatcagttaagctcaagctgtagcatttgttcc
tcatcttcctgaatctctgaatatactgtttcacgggttcatcatgcctttgcttgattg
ccgtcaagtcggataatttcatctcctgaaccccactgtagaaatagctgtggaattgct
tctccaaatcggcccaactgttgattgatccatatggcaaagaggaaaaccaagtaaaag
ccgatccagacaaagataacgggaataaccgaaccttcagggtgtctgtagccgatgctt
cgccacattgagctaagaatcggctgatgtgttcataagttgacacactgtcttgtcccg
agaattttgagaagtctggaattttgtattggttgggcagttgtactctttcaaaccatt
cagggtatgggtgccgatacatgtttccagtctcttttggtttgagtccaaactgtctct
tattacgtctgcaatcatatcggcccatggtcgttgctgaggtgctccttgtgcttgttg
ttgcatgggctcgaattgattgtattgagacgcaaactggggttgagccggtcctccttg
ttgatattgggcttgcggtgaaggaggctgatattgataattcaagttgccccttggtaa
ttttgaaggtttggctggatattgcgtgctaagtgcttaggaacaacttgaggcattact
gtttggtctggctgtatgtggtgaaccaagtgttctgggacaacttgatttgcagtttgt
tgtcttgtctgattgtccggtgttgcaaacccggccgatgcgtttattgcaccttggtgc
tgaatcggttgaacgatttgctgtcttaatggcgtttgctggatcggttgcataggctgc
tgccttggtggtgtttgttgggttggttgtacagcctgttggcttggtggtgtctgttga
atcggttgttgttgtattgggtcggcagtaggttgaggttgtaggaacgtggctgcaact
tggtcttgggttagccgattcgcattctgtccactatgttgtggctgttctctcattaac
aactgagggttcactagttggcctggtgccgttgctggtggagcaggtgcgggagttgat
gctggtgccgtcggctgagctgatggtgcattggggggaactgccttaatagctggctga
ttatcggtgattaagggccgataatttgggaagacacctccttgcaaataaactggtcct
gtagcctggtgttcagctattgtgccatcggctattgacttcatcatgtttgataaggta
ttgactagctctccagattggttgatcaaagcgtgttgcatagcgttgtcgacctggtct
tggaagttattgaaaaatcttgtgccgtattgctattctgattaagatttcctccttgct
atccctgagcactatcaccttgaactccctgcgctccgtcaccttgaactccttgagagt
tgtcaccttgatttcctttagagtcatctgtagcacctttgtcacttgtttgagctgcgt
cgtctggagcttgttttccttctccatctttggaagaacttgtcctaggatcatcagcaa
ttacttttattttgtatttctgaacaagtgttccctttcgggtctccatgaatgagttca
agaattggttccgtgcttgctgcatcattgcttcaagatctttcttctgctcaggtgtga
atttttcctgattgatgggtacgatgttttcttcattgatgtcagttagtcccagcttct
ggatcttttccttagtagtgtctttactagccgaggatggcgatggtggtggtttctcgg
ccatgaggaaaattgctttctgacttcttatctgtcctactgggcgtgccaaaagcgtgt
tgacggaaaacacgaggcctgggagatctgcttaactccagtgcaggtccaaagctcgcc
ttcgggtgtgttatcgtgccagttgatttgatcctgcaatcaacaagaaatggggacaaa
gagactgtggttaaatctataaatgatagccgattggctaggtgccgatgacatattatt
tatctttgagccgatgtcatatgtgcatcgatcggtggttgttaataggtaataaagaac
taaatctattcgatcggctgtagatattaacgatgtatagttcttatgtcgatatatatt
taaatcaagtgattgggatagatcggtcgccatgccgagacagtataaatcacttagatc
gaaatatatattaataatgggattatatgtgtttatagcatagccgatcagatagatcta
gcgtgtatcggctaatactccgatactactctatattaagatatcacagcaagtataatg
tatcaaacgaaagcctaatatacttaaatgcgttaagatcttggtgtaaagggcggat
>TE_00000651#CLASSII/TIR
cactacaacaaaaaccttatgtagaggctcttttgtagagacaattttcaaaatgcctct
aagttttgaagctctatagtctagagacactttttagaggcactttcaaaatcgcctaaa
atatttttactctagagacactttagagacatttttagcatactttgttaaatttatctt
gtagagacatcttttcggcactttaaaatttgcctcatatgtaaaggcattttcttaagg
catttaaaacgatgtaaaggcatttttccaaatattaatatatatcaagtaactagatat
aagtaacacaaatcacatatttacatgtaattatatgaggttgagatggttagtgcattg
aagataaaaaatggtcaactcaagaggtcatgagttcaaggattggtaagggataatatt
ttttttttttttcatattgatttgctatagttgccgcaacatattaatgcctctacaaag
tgcctctatttgcatagagacatcttataaaatgcctcttagttcgtagagacaattcac
caaaaggcacttatgagacactcttcaaaatgtctctataacactgtaaaggcattttaa
aaatgtctctatagtattaggaaaatgtctctacaaggtatatttgttgt
>TE_00000653#CLASSII/TIR
cagtgttcacctagtcgctaaacgctagtcggacggccacctactgactagcgactaggc
tgattaggcggcgactagacggattaggcgaattagacgttttttctatttctttcacac
aaaaatactgattctagacattcggtactcggtaaatataggcatttaggcaaatagcat
aaatcatagttaagttcagaaatcatcaagtccatacaacgcactgacactgcacacgaa
gcattgggtttagtacaaatctatagggatagcgaacacatcagtatagccactgtacat
gcacatcataattcataaatcataactttatagatctgaggggctggagctaggagagag
gaagaaaaatttatctagaactggaagaacagaggaggtgaggtggtggaggggagcctg
atcccctgatggcctgatctagggttggcgtaggctgcttgagtggttccgtgcttgact
gcttcaatcggtgtgtttgccaccttccattgacggcaaggatgaaggatgagatggaga
gcaggagcagcagaggagggggaagaacgtggagcagcagaggaggagagggaagaacgt
agcggcgcggtggaagatcgatgggcgcggcgacggagccgtcgctcgtggcggtgtgaa
aaaaggggtaggcagggattgcgctctctctccaggctctcaaataaggcaacctaaatc
cccttctataccgagtcggtcccgcgtggcgcttctaaattttatcacgcccaaattttg
atttctatcgcctagtcgccgcctagacgcactgtcccgttgtctaattgcgcccaggca
ccgtcctgtccaggccgtccaggccgcctaggaccgactaggaccgtctaggcggtaaat
cgactaattcactgcctagggtgtaaactggacaaattgtcgccgactagcgattaatca
ccgtctagacgggctaggcggccgtttaggcgaacatt
>TE_00000659#CLASSII/TIR
caggggcggatccaacgtgggtgcagggggactcgagtcccccctacacccacaagaccc
atggatacccccggagcacccccttcatttttttcaccatgaatgataaactaaaggtct
ctagatggctagaggttgaagaaactgtgtaattgagcccccccaattttttgttcctgg
atccgcccct
>TE_00000660_LTR#CLASSI/LTR/GYPSY
ttaaggtgcctgccgctggtgctcagggcaatggtagcagtgtgcaggaggaagcatctg
gagggaggggaaaaagacttcgtaaagctaatgtacgcatgagtgggccggaatgggctc
agtaggtgtgtgtgttgtttggcccttggctggtctgtaagggagagggagagagagata
tttataaggaggaagcaatctctgttttgattatcgattaagtaatagaacttggcggcg
aacggtggcggcggcagcggtggaattcgttggaatccccgttgatctatcagttcctga
gttcgtgtgttgattttctgtttagctacttaacata
>TE_00000671#CLASSII/TIR
agaaaatgaacatttagccactttcaaaatgcggtttcactggaacgccattccaaaatc
gcgtttcgctaaaatgccaatatgagcgtgcactcaccgccactttgccattttggccat
tttgtgcattttcaattgtattttcggcttgatgggaccaaattgcccttgctcgctggc
tgaaaggggatcgatccagttcatgggaggaagaggatgagcgtggcgaggaggtccacg
gcggcggcggcggcggtgggctctatcacccgcatgtagaggaaggtccagggctccggc
gactgggacggcatgctcgcgccactttacccggtgctccgcggtgaggtggcgcggtac
ggcgagctcatcggcgcatgctacgcggcgttggaggaggacccttcgttgccgaggtac
atgaactgcaagtatggcaagctccggatgttggaggacgccggggccgggtacgaggtg
acgaggtacatctactcatcgtcggacgccgccgtgccgggcatggaggcgtcgaacagc
ggacgcgccagctgggccgggtacgtcacggtgtccaccgacgagatgatgcggtgactc
gggcggcgcgacgtgcttgtctcgttccgcggcaccgtcacccccgccgagtggatggcc
aaacacaggagctcccccgtgtcgcggtgacggcggcggtggcgacgtgaaggtcgagtc
ggggttcctcaacatctacacctccgccaacgagacgcgccgctttggctgcgccaacag
ctgccgcgaccaactccttcgcgaggtgtcccgcctcgtcgcctccctctcctgcggtga
ggacgtgagtgtcatgctcgccggccacagcatgggcggcgtgcttgcgctgctcttggc
gtacgacctcgtcgagctcggcgtcgccggcggcgccgccgccgccacccggtcaccgtc
ttctcctacgacgggctgagggtgggcaacgcgacgttcaaggcgcggtgcgatgagctc
ggtgtgaaggtcctccgcatggcgaaggggaaggcggtggcggtggaggaggggacagcg
gtgtcggacgcgtcgttgatcggggtggcatcgtcggacagctcgacgggagaactcgtc
gtcggagaaggaggggcattctcgtcttttcaagccgctttgcagagaatatgatatcca
aaatggtgaaaatggataaaatggcaaagtggttgtgatggcgcgctctatattggcatt
ttagcgaaatacgttttcggaatggcatttcagcgaaaccatgttttcaaagtggcaaaa
tgtccattttct
>TE_00000698_INT#CLASSI/LTR/GYPSY
gttggcgcgccaagtaggggtagcgtcaagttcttcattgattagtgcgatgggtttcgt
ctccggcatcgacaactttgtcttccctcccgggcaggcgttccggttcggcagcctcga
cttcatcaccaacaacttcggcaagatttctctcctcgactcggattcgaaccagtcggg
aagaggccaggtttccgccccgttcggtatcccgaactcggccgagatctactccgcgat
catctcaaccgagttagctccaaaccactcggacgagatccaatctactccaacacgacc
cgatcaagacaatagagcttatcccttaatcctaatgaaactccccgatgacttggctgc
cgtcttcaccacaagggcgtcctctccccgaggcctaggcgggatctggcctcggccccg
atccagtctagctccagggaagtcggcgtcatactccagcctctcggcacggtttcgacg
gaacaattggacggctacctcagctcccccggtgtcgactcccgaccgacaaagatcgta
gagtacgacgacttcggctaccgctacgactaccgcaacctcgacgacttcgacgaaggc
tacaaagataactacatgcctctctacttcggcattttcatggccgacaacgagacggaa
gaacaacgccaagcctgagaagcagaagaatagcgcgtgcgacaagaagctgaacgtcgc
cgactggaggaggagcgtcaaacacaagagcgagaacgactgtagcgtgagcaacaggag
cgcgaacgggctgcaaaggaggccgaggaccggcgacagcgcgccttggaggccgggcga
cgagcacgagaactcatcggccaacaagacgtcgaggggacggcggtttttcgcaccccc
cagcagaacgcggttgcagcgatcacccttctcgacacccttctcaaggaagacgcactc
aatcaggccaatcacgtcgtcaacatcttgaaccagactaagaccatgatcgccgcttcg
gtcccggtcaaccccgcaagcgtccatacgccgactggcagccgagttccgcctcttcga
tctcaagactatcaccaaccaagcgtcagtgtcgtcggcgcaggatccaatcacaggagc
agggatcacggtgaacgatctgtccactcgcctcctgaccgacgcagggagcatcgagcc
gaacatccccactccccacatcgcaggcgtcccgtcgatcttcgcgaaactatcaaccag
cgtcgcgcggcaagaggctacatcccccaccattcaccagatcgttacgacgacgatgtg
gatggagttgctgccttcacaagcgacctgcgtcgagtggattggccggccggcttcaag
ccgactagaatcgagaagtatgacggcacgacaaaccctgagtcttggcttaccgtctac
agtgttgcaatccgcgcagcaggaggagacagcaaagccatggcaaactatctgcctgtg
gccttagcggattctacccggtcctggcttcacagattaccccgtggcacaatcggatct
tgggcagagctttgcgaccacttcatcgccaacttccagggcacctttgaatgtcctggc
acccaatttgatctctacaacgttgtctagtagtccggagaatcccttcgagattacatc
cgacgtttttccgagcaacgcaacaagatctccgacatcaccgacgacgtcatcatcgcc
gccttcaccaagggcattcgccatgatctcttagtcggcaaatttggccgtaagcctccc
aggacggtcaagcagatgtttgaaaaagccaatgagtacgcaaaagccgaagatgctatc
actgcaaaagccaaaaaagccgaagatgctgttcatattttaagccgtcactgataatgg
cactcaattcactagcggagtatttaaagatttctgtaaagacttcggcatcaaaatttg
ttatgtctccgtagcgcatcctatgagcaatagacaagtcgaacgcgccaatgatatggt
acttcaatgaataaaagcacgagttttcgaccgactgcatccctatgctggcaaatgggt
agatcagctgccatctgtactttggtccctgcgcacaacacccagtcgggctacgggcca
gtcaccgttttttctggtctatggcgcggaagcaatgttgccaagtgaggtagaattcga
atctttgcgatttcgtaacttcagggaggagcgctacgaggaagaccgagtggatgatct
caaccgactggaggaagcccgtgaagcagccttaatccagtcggctcggtatttacaagg
gatgcgacgttatcacaaccgcaatgttcgatcacgagcatttttagtcggagacctggt
tttgaggaaaattcaaactacatgagatcagcacaagttatctcccttgtgggaaggacc
gttcataatttctgaagttacttggccaggttcttactgacttaagcgtgaagacggtac
tcatattaacaactcgtggaatattgaacaccttcatcgtttttatgcttaggcattact
tttgtatcttcctctttgaatgctaacatcaagttactccttgagttatcagtcgggggc
tactataataataatggagtgtgatttttatcaattcaatttgcttactggatctatcat
tgctctgttcgattttttggcttagtcagtgaggactgaaagtttttaagaacttttgtg
gtttttaggctcaataaggtttgataaaacttctaagaaatcaggagctgagtttaaatc
atcaagcacagcataaattcatcagtattgtacaaattgtgcctccattatcatcatcag
aatacaaaatcaatcagtttcagttttttcatcatcagagttatcagacccaatcggcct
taggtcgttgtcctggaacctctcaactacatcaacggctatcttgtcagcagctttttg
cgcatcattgatgaggtcaagggcggcttcttcacttgtcccgtctgcaaagccatcaac
agcatcaatgtcaatcttcgggtacaaggacttggtcatcgccaacgccagactcgctcc
catacttccagcttctttgatgttcttaaaatatgtatccggagcaattctcagcttgtc
aaagatttcggcagcatcaaatgaacttggaccattgttattgaaaaacatggcttggac
gagtggtgtagtagcattggcgacttcatctctagctccttcaagcctcttgattttgct
gaccaagacgtcgaattgagactgggatttgattttgcgatttgcacaaatagattcaca
tcaacgaatgagcaagaagatgagaatggtttcaaagtttcagctacaagtaccttcgac
atctttcagaaccgagtccctttgcttcgtcagttcgcccttgtctttctccagagcctt
gattcgcttttctagctcggatatcttggcagcttgcactgtattgctttccactgatta
atcacatatggatagcagcgcgaaacaagtcagacaagaataagagttacctttggatga
accactcagctcaaagttggagtcttgaagctcggcaatccggtccctaagttcatactc
agtctttctggcaagctccttagcttcacgaagttggtctctggttgcttccagggttcc
aagatgggggaccaatctctcgagagtttcagtctttgcctcattcctaagatggattct
ctgcaccacaaatttatctttgcttaagtaaagtggccgacaagatgattgaggctgtgt
gtgaagagacatacatttacaagacgagtggcctgactgagtgtcttcttcagcagacat
acttcctcgtcttccttttgtttatttatcacaattccttgtggttgcatttcgtcatcc
caccatttaactaatatgggtgggcgagaatcttcagccgaccgtatccggaggacttct
tcttcatcaccaaccattgggccttatacattcatgaacaatgatgaagcaattgaagaa
agtttgttggatcagagtggatttagaagaattgcttacctgttatgacttctggttggg
gacgagcaggcccttccaccctaacaggagagctcgatcccggatcggtgctggcatcct
tttgaggagggctgctagtttgagcctccacttccgggatgtcttcattttgttctgtac
ccgattggtttccagtcgggggctcctaatcagcaccgactccaacttcggctgactggt
ttccagtcgggggttcgttgctggcctctacattgtcggttgctggttgattactactcg
ggcgatcttcggcagtcagcccgatttccgttgtaggaccagtctccacgccagtcggct
caaggtcttttccagaaggatcgatgtcagatggcttcctgcaaatttgaaatatgctat
caacactacttcaatagtgagtgaccagcgaaacaggggaaattgctaaatgacttgtac
ctggatgacttcctaatttttggtataggacgactggacgttttcttcttcaggttagct
tgtcttggctgtttcccagtcacccctttcttgccagccttttcagcatcgtcactcaga
atcaatttcctcttacgggagtctgactggttagttgactgtgaggtgttaggttgagta
tcggaccggatttttggcctccactagcctgaccggtttgccgacagggtgagcggcgtt
gagcaatcggaggatctgacttcatcaaggcaaattcctgtgcatgatattccaagtttt
caatcaaccttgtagaagataaaagcatgtttttgaggaaggctgagatgtatggtacat
accggtggagaagggttgaaagcgttgtatggcacaactggcagcaagtgcgagtagctg
actacgatagcatttgagaagattttatacactctccttcatgattttgaattcaagata
ttctggatcttcacggttagggtcatgcttgccatcaaattcgaaggctgtgcgagatct
ctccttaattggtgctagccggctcttgataaaatgtcgggtgatctgttccccttgaag
cccctgttctttgagcttcagcatatgatccatcagggcaagtgcttgagcagcctcatc
tcccatgggaagcgagttccaggtgtcctgataaactggagaaagacaggagtactcggg
aagtgcgggctcggggttttgcacatagaaccaatttgcatgccaacccttgttcgaggt
tttgaaaggcatggagaagtacttttggcttaaagttccccttagttgaaaactggctcc
cccaacaacgcacggtttactcttgttcggctggggcttgaggaagaagatgcggcggaa
tagagcaaaatgtggtctgatgcccacgaaagcttcgcaagcatggatgaagtttgcaat
atggactatggaattggggtttaggtgatgcaaactgataccataaaactccagaatccc
ttggaagaatctcgaggttgggagagaaaacccaccgtataagaaatgagagaataccat
gacttcatgtgtgtcaggggtcggaaacgcttcgccgcatgccggatgctactcgatgat
ctccttcgccggaagaacaccgtgcgccaccatctccttcaaattttcctctgtaacatc
agaaggcgcccattgactctcgaagctttctctctcctccgccatggatacgaattggat
gatgcgatttggtgtgaaattggccgggaatggatgggagatcgatgcggtggttgcgcg
gaagattttagtggagctctggaggacggattggagtggatttgtgaaccctagctttcg
ccggtgtggcttcatactatagcagagagtggggaaagtggcaagagtttcggcggggaa
gacgaaacgacggtttgttctcggcgtttatttcgctagggtatcgagagtactaatggg
cctgggcctaaatagtacttcaacccaattttgctatcggcgtggctagttgtgatcctt
aggaacttaggcatttgtttttgctttggcaacacttgctcacgacagtatagctcaatg
ctgttaaaatcctttttgacgcagttagataattctttgggattactacaatgcacataa
aaaggtgcccaacagaaaagtgttatactaattttataggcctttttaggctacaaagct
gttcgggttttgttgagatgactggtttttgaatagtcattctcttagcatgttatatgc
ttattttgatcgtggcgtgagtcatagcttaggctatttagactcatcgtttgtcatgct
ttataccacatttgatggatctttttcagagtttttactcggattcttatcatatgtgtt
gatttatagacctttggagtgtttctcactcgggcctttttatatctccttttttgtgta
ttaaagctaaagtagtcgactgaatgttttattaaatgtcgcatatgcttagctatatga
taccttggacgattcggttgtaaaaccactcagatgaattcgatgcacctgattttctct
attttcagcccttcacagtctttgaatttggtactcgggagatcgaggcagagtaagttg
aagtactcggattattgttttgaattatgagagaagactattttgtcgactgtaaaggtc
tcaggggcta
>TE_00000711_INT#CLASSI/LTR/COPIA
ttgtggtatcagagctgatctttagtccactcaatccctcataatcacatcatccctgtg
attagaagccatccctaaaaaaaggttcaagattgattcggcatgaacaattttgaatta
gattagattaatttctttaagtcttggttgcatattaagccatgttatactgattggtct
cggtcatcagtagaagaagctgtttaattcaagttttctatttaattggttatccatcag
tggagattaagagaaggggattgggataaacagattgaaactcccaatttccccgcaccc
taagccgaagcaaattaagaaggggataaactagattgaaattcccctaaatttagcaaa
aggaaattcccaatttccgcactcaaaattcctagaccgaaactagggtttcggctagta
caaagcaacaagaattaggggataaacaagattgaaactccccatgggtaagcaaaggga
ataaacaagattgaaatttcccgaaaccccaataagccgcatcaaatcagtctagaattc
ccaaatcgaagaacccaaattttgggaagaaccctaaatcccacatacccgtatcaaaac
tcaaatcaaatcaatctaagctagagttttggttcacttacaagaattgcgaaacctcct
aagcctaccggagcactccgggaagcggcgtcgctgccttcacctcctcgcagccgcgtt
gggttctctgcgcgcgccgtcttggagtttacctccaccgtccctcaccggggacaggaa
gcgtcggcttggcggctgccttcgggttcccccccccccccccccgccgacgaggtctgg
ccgtagcacacggcttggcgccgccctcgggcacgccccccagccagtcgaggtggagcc
gctgcggcgctcgccgccacatgcgcgcgccacctcgccggaccgccgtcgcaacatcgc
cgccgattcgctcgctcgctcgccggacgccgaatcgggggagagaaggggagaaatggg
gattagggttagggtttgacccgttcagcgatttcagcggcgaaggcgaaatcttggccg
tctgtttgatcggacggccatcctcgctcccgcgtcgggccgtcgccgtcatgggccgcg
ccgatctgggccgagtccgcctaagcgccgcgcgcgcacataggtaggccggtccttttt
gggccggcttatcgataagaatgcgctttttattttaatttattattaagcccgcgaatt
taatttctcagaatttacttagcccattttatgggccagcttaggaagtgatgggccgca
ttattattttaagcccgccatttatgtcttatttatttccagaaatttatttatgagttt
tcttagccatataaattgctggaaaattatggtcaattatttgatcacttagaaaattat
ttctagttaaatggaaccaacgggaagtttggctagaaagaaattaatgatatgatatta
tatttgaccaacgttaatataatttcatgtcaatatttattaagattattatttccttaa
gccacttaatttatttctagttgaatggaaatataactagaaagtatttatgatttcatg
tcaacatcattatgatggtcatttccttagtatattaattatttatagtcgaatggaacc
aacgagaaattcgactagaaagcattaagatgtgaagttatattcaacccactttattat
gattgcgtgtcaattataattttttattccttagttattttctaccaaacagtgatataa
ttgaggaattgattttaagattattcataattatttatgaccaatggtgctttgactatg
aaattctaagtttattttgcatatgatcgactaagccaatgtaaattttatgcaattggc
aatgcttattatttaagatcagttgcaatactgagtaatttatttctagattaatggacc
aacgggaagtttatctagaaaaaagatgatttcattaagattattatttccttaattatt
tctgcccaacggtgatgtaattaaggaaacatctaagtatcgtcaatcattaatttcatt
ttctttgtcatcttggcctttacggtgatatgacttagaattttacttatgccattagtg
cattaattcctctgtcactcgtgccttacggtgatatgatcaatgatctctaatctgtta
ctaagcttaattcctttaccatttctgcccaacggtgatatggctaaggattttaatttc
atgtcatttactaatggctttatgccctatatcatattacctacttttggtaatttgatt
taggatattgattttcagtaattcattattctctgccatttcataatcctttctacccta
tggtgtttgattatgaaaattaagatttatttgtatgtgattaattaagccaatggaaat
taattgcattactaatgtttaattaataattaatttttcagcattaggacagcttaaggc
cattcagcttcttgatggatcaaattacattgaatggagaaataatgtgcttattaactt
agccatgttggattatgacttagccataagagaggatcctcccgaggaacctcaaccggc
cgaagaactcaatataattggggaagaatatgataatctcatgtgggcctacaataagaa
gttagccaactgggagaagtccaacagaatgtgcttaatttatgtcaagggtgccatctc
tctagaagttattggagaaatcattgactctaatgacattaagacgtatctggcaaacat
tgaagaaagttttgaatttgcacctgagactcatgccaatacgcttgtaaatgagatgat
cactagtcattacgatggcaaaagtggtataaggaagcacatccttgagatgactcatat
ggcaaatcaactcagatccatggatatgaaaatatctgatggatttttagagcacatcat
catgagatctcttggtcctaactatgatccattcaaaataaaatataacactcagaaaga
ggagtggaccatacaagaattgatcttacactccgtggaagaggaagagcgccagaaagc
tggaaagcagaaggttaaagaccggctaaacctcactaatgcctttgataaaggcaaaaa
ttctatcaaggggaatcctctaataagaatagcaagccagagggtgagcagaagcaagaa
gggatcaaggcctccacttcagctgttcctttaagcacaagtccctactgccacttctgt
gcgtcagatggacattggcagagcaattgctcacacttcacagtgtggttagtcaagaaa
ggtataaatgaaattaaataaatcccttgtgatgaattttcccttaatacttagtgagtt
tgactcaatgccgctgtgcatgtttctaactcattacaggaaactcgcactgtccaaacg
gtagcaaagaggggagtgaacactcagagtaactgatggagtgaagatgaaagtgaaggg
ttgttggagacctcacacttagtttctccagcagttgcaataatgtctcatttgttcact
ctattaagagaaactttactagtttaattatttaaagtcatgtgagaaacgggtcatgtc
tgttatttttccaaatagaacatgatatattaagtgtgataataaagtgattggtcttgt
ccttgtgcacgacagtcatatttgttcttttggatgaccatgtgactattataataattg
tttgtaatgacaaaagatgagacgtcattgaaattgtgacattgtcattgatgtcacatt
tctaggggaggttagaacgtctcataagttggagattttctttcccttggattaatttta
agtaatttaagctttaagggaagcttcactaagttaagaatttagccaataaataacttt
tggctatgtttacccataaggctatgtttactcataagcaacctccgatttccttcaaga
aatttaagattgaagatactaatgctaaaataaaatgaagttatgagatcggattatggt
ggtaaacactaaataaagcttgttcacccgatgaagacattaaaaataagcgttcatcca
aatggttttcgaaccatgtaagaataaattgagattgatgaacaaaataagacattaaag
tgttcatctaaatgttttttcgaaccatgtaataaagaatttagtaaaagtttctaaatg
agtcaaaaataggccatttaagtgggttaataaaattaagcctgactctaatggaaattt
tcgaacaattcaagtgaggtggacagctgcatgaaaattaaaggtgggaaatttcattca
ccggtactctatactaacgacattttattgtcaagcaatccatattgatgttagaaacta
aggaatttttccatgaattattttggtctgaaggagtactgggcttatatcagtaagtca
tacattgacataaattaaagaaataatttgagagaattcagttaaagttagtcaagctga
gattaaattctaaagttagactcagctgacagaagcttgagattagttcaaatctggatg
catacagatttggcaatcattttgctgggaatcttggcagtattaattaaatccagacta
gacggccactggtattaagaaagttttgtattatctgcaaaacaattttaagtaacatgc
tcatatttctaaagtccaatgatctcagaagtttagagacatttggacacttattttgtg
agatgtgtggatatttataaagattattaagttaactaagattaagctatgtccacacat
aggggagcaataaccatggaaaagctccaaaataatctcttactgcatagtcgacgatgc
agttagattttaaagcatgttatgattaatcataagaatatttcccagaaataagagtgg
taaatagcgctcataaaccactcaaaaggtgtaaaccacccaaaatatactgtgttataa
gttgtgcactaattgaacacagttttttattctagtagcgacatgttgtgtgttttctgc
ctaacacattggtatggttgtgaaagatatgtcccaggatcgaattattaagctaagcat
gtgctaatggatccatactctaaaggctcataaattaagattaattaagattatgttctg
gccagtacatatgtaaattagagccttactaagatcctggatgagggggacttaattttt
caatcagcacccactaagttaagcttgagtttatttgagtactatagtgagctataggtc
ttgttgtctcagtgacgcataatgttgttgaagacacattgccttggggagctattttat
ttaatagactcgtaagtaagtctcaaaatcaagaggaga
>TE_00000724_INT#CLASSI/LTR/COPIA
gttggcggcgtcagggcggcagtgttgtagttgctggcgagcacctgagggtcccactgt
gatggcgctgaccacggttgtggttgcggcaccatgtgtggagacggcggcacaactgat
ggcggcgtggcgtagacggaggccggcggggtggagtggccgaacgaggagaccggccca
accgtcccctgggcggcctggtaggcgactgggccgagcgcagtgccggcgaacgcagga
cgagggcccagcaggccagaggcaacttgaccgggccacatttggttcgtcccagcccac
ggattgtagggggacggccattgggccggtcgttgggccgaggcctgcgtggaggaagca
gcagggcgcggcggcgcgctttggttagggtttgcgccggacccgccattgttcgcgccg
gaaccaccgttgccgctgccgttgccgcgaccgcggcggcgattgcgggagttgttgctg
ctgccttggga
>TE_00000736#CLASSII/TIR/PIFHARBINGER
gggttggtttggtttgtggcctaaattggccttaccaatttttgtcaatgtcaaattttg
gcaacttttggcatggctaattttggcaaaggtaaaattgtgtttggattgaagccaaaa
tagcctaaattaactattgaaatggcctattttcttaggcatgccaaaatttggcttcaa
accaaatagacactaaacactattgaaattgccaaatattggtaaggccaatttaggcct
caaaccaaaccagcc
>TE_00000754#CLASSII/TIR
actccctccgtcccaaaatataacaacttttagcccttaggatttgtcccaaaatataac
aacttctccaccaacattctcttcccaaccaatcacaaccctccaccattcacttttccc
acctacctccactactcatccaatcacaaccctccaccattcacttctacctactttctt
aataaccgtgtccaactctaaaacttcttatattctgggacggagggagtattatggttc
tatcaactatataaatac
>TE_00000772#CLASSII/TIR/PIFHARBINGER
tcgcatccaacataatccctaatctgttttctaataattcaggtcccaactccggatatc
ttgttcttcactttaaggagcgattttttttcccaatcgctctctcgtgtgcgcacggag
aaatttcgcgagatgaaggaggagttggcttggcgttgtgcgtgcgtaggggaggagcag
aaaacttatttttttttttggtagttagaggggggctcactttttattataggaaatcaa
ttttagtctatctcttgaaaatattatttttcttacttcctatattcagtttaggtgctc
caaaaaacatagttttgggaattgattattgtcaatctcttggtaat
>TE_00000786_INT#CLASSI/LTR/GYPSY
acggagctcgtggctcctcaccgggagaccgcgcaggcccccctttgccggttcggccgg
gggcttagggtgaaatcccaagctctctctgtatgtggaaagatcgcgagccaggaagaa
acacgagacacgggcgatgtatacaggttcgggccgctgagaagcgtaataccctactcc
tgtgttttggtggatctgtgtatgaagagttacaaagtatgagccagccctcccgttctg
tcccatctggaaatcgtccaaacccctctctcagtgggcaaggtcctccttttatatctc
aaggggataccacatgcacctctccctttccaaactggacttttcttcttttcataaatg
gacggagattggtatggttgctgtccgagtgaccttctgatgggacggcccacactaccc
ccacttccgccggaaacaggtgcgacgtgggatcgtggctgtctgttgatgacgcgacca
gtgtcagaccggtcactcgtcattcttgtccaccacgtgtcagcttagcaactgcatgtt
tgcccttcttcatgtaacatcttgcctgtaatggttaggatgaagcctggtataatctaa
ccagggctaacgtgccatctctaagagataacacgctagctccggcttgagacgagtgcc
tagaggctttcgtcttgacgggatggggcaaggcgtgcgtcagaccgccagtcgccacct
aacccgtgatctgaccggtctgtgactggtcacagaccggataaagagcgcgctgcactg
cgtgcatgcagcgtgacacgctcgaccagaccgcaataaatgtggttaggtgagcccact
gtgctcacctaacccatacatgtggcgcaaatccacaaggggtcggggtgcctcggccct
cggggccggggcagggcaacccgaccccccctcggggaaatcaggaggagggcggacacc
tcaccctcgggcccgacgtccccgaaggtgccaggccacgtgggcgattgtgtctgcctc
aagcctctggtcatgatactcccggtcccatatcaccgacagtagcccccggcgttatgc
cagggcgatcgcccttctcaagggaagcggtcgggcgtgacgccactcctaaagcctggt
gacaggtgggaccggtctccatagttgggcagaaacccaacggtctcaaatcatgcacat
cggtaatggtaacttggctgtcaataatgggcggtctcttcaagactgccacattacttg
agcagcgcacgaatctgggcgagccgatttgtttcgcctggagatatggtaacgtcgctt
cggtcggcgagcgtaattaacgcgcgcacgatacgatctatctcgactgccacaaccgca
tatccacctcatgcgccgcaagcgggcgaatgggattagtggaagcgtgggcacgagaaa
cagggagcggatagagaacgagggagcgaaatagtgggcgcgagaaacgaggagccgggc
acagcgatggcaagggtataaaggcaccgaggaaaggatttgctcccttcctttcgccat
tattccccttgccttcgccgcttgagccctaactctttctctgctgcgccctaccttcgc
cacacgcgctcgttctcaatcatctcttcctccggcgccatggcacggggctccgctctg
ctcgacggtagcgtactgccgccttcccgcatcgtgagcgagaggcagccgggctgccgc
gccgcttcatgccggaatctgccaccggccgggagatagtgatgctgggcgagggacgcc
cggcaccagactacccggggcggtccgtcttcttcctccccttcgcaatggcagggctgg
ttccgccattttcttctttcttcatggatgttctggagttctacgatctccagatggcgc
acctcacccccaatgcggtgatgacattggccatcttcgcgcatctgtgcgagatgttca
ttggggtgcgcccatctcttcggctgttccggtggttcttcaccgtgcagtcggtgtcgc
cgccgtcggtggttggtggctgctacttccagccgcgggggccggtgttgaaccgctaca
tcccctgcgccctccgcaagaagtgggacgactggaagagcgactggttctacacccccc
tcgccgacgaagcgcgcctccgacttccaagccagcccccggcgcaggtctccagctggc
gggcgccggtagatctgggggatgactatgacgccgtcctcgaccgcctggcgggcctgc
gatcccaggggctcacaggggccatggtgtacggcgactacctccgtcgccggattgcgc
cgctccagcggcgcgcccggggcgcctgggagtacaccgggtccgaagactacatgcgga
cccaccagggagtcagatgggattgggctcccgaggacttcaagatcgtggtccaaaggg
tgctgaatctcagctccgtggaggcgtccctcattcctcaaggaatcctccccctctgca
gcgatcccgaccgcgcctccattctgaccattatgatgggggtcggggcctcagaggagg
agctcctaagggccacgacggcgcgggcgagagccgccggggggaacaatctaccccagg
agggggtcgtgcttctgggccccgcgtcgggggctcggggagcagccgccctgccgacgc
ccaggggaagaggaagctgggaggaacacctcccccatctcctccccgagggggcggggc
ggcgcgtgccagcagtcggcgcccggagggggccgcgccgacatcgcagcccgaggggga
gcgcaagaagaagcggctccgcaagatgggggagacggaaccatcccggggaaacctatt
tcccctccaaggtggtcatttaaccgaccccctcgcaggttcgtctcctctcatcgcgac
cgtctttcttctatccaaaagcaagttttctcttacccatcttgttcgtcttctggtttt
ttcttttgcttcagcgatgtcccgtcgcgttcctcccgccatcccaagtccggccagtcc
gaggccgaagatccggcggccgcagaggacggaggcgagaatctgaccggcgagaggccg
cagatcgccttcgggaagccgaagaggccgcccgggaggccgcccgggctcgccagcgag
gaaaccgctcgggaggaggccgcccgggctcgccaagccgaagaagccgctgggaggagg
ccgcccgggctcgccaggctgaggcgatggcgcttccgaggcagctccgacaggctgctg
gcgcgtcgcttgggcccactccctcgggcgacgctcaggcgacacctccggggcggctcg
cgacgaggctgcgggcgcatcgcctgggcccacttccccgggcgacgcccaggaccaaac
gggtccgggggacatccccgagcccagcgctcctccggcgggccgagccgcgtcgcattc
tctccaaggcggctcttctcctcgtcttctgtcgccccgctgagcgccgagccccttctg
caggccttggccgccgcaaacaccgcggtgctagatgggttagcgcccaggtggaggccc
tgcaagcggaacgagcggagctcgaggccgcatgggcgcgtgtcgaggaggggcggcgct
cggtggagccatggtggaggtgggccgtaaggctcaccgccgcacgtctcggagcttgaa
gcccgcaaggcggcgctggcggagatcgcccgagaggtggaggaggagcgggaggccgcc
ctcatcgccaccaccgcgatgatcgaggcgcaggacaccctccgccttcaacacgggagc
tgggaggcggagctaaagaaaagctcgacgccgcccaaggggtcttgacccgccgctgcc
cgagagcggcgggcaacggagaccgaagcggcgtcccggcggcgcgaagaggcccttgag
gcccgtgccatggcgctggaagaacacgccggcgccgtggagaggggcttggcggaccgc
gaggccgccgccgctatccgggaggcaacgctggcggcgcacgaggccgcctgcgccgaa
gaggagtccgcgctccgcctccgcgaggacgcactcgctgagcgggagcgagctctcgag
gaggccgaggccgcggcgcaacagctggcggacagcctgtccctccgcgaggcagcgcag
gaggagcaggcgcgccgcaatctggaatgcgtccgcgccgagagagccgcactggagcag
cgggctgctgacctcgaggcgcgggagaaggagctggacgcgagggcgcgcatcggcggg
gcggctgcgggcgaaagcgacttagccgcccgcctcgcagctgccgaacacaccgtcgcc
gacatgcaggcgcgctggactctccgccggggaggccgaggccctccgcttggcgggcga
gatagggcccggcatgctttgggacgcgtctcccgcctggatcgcgccggtcggcaagcg
ggcctctggaaaggccagacatgacgcacccaccaacctggaaggcctcgctccgcacct
cacgaagatggcctgggctctccaacgactccccgaggagctcgagaagaccatcaagtc
atcctcgagggacctcgcccaaggagcggtgaactcgtctggcgagttaccaggccaggg
accccaacttctctccatggatggcgctggatgagttccctcccgggaccgaggacgacg
cgcgcgcgcgggtccgggatgccgccgaccatatcgtcgacagcttcgagggctcggccc
ctcggctcgcgttcgcccccaactccgacgaggagggcgacgccagtggtgcagacgacg
tgacgacgaggccggcgacccgggcgcatcggatgagcccccaggcccccgccatcttca
gtttttttttttctttcttctaaggccttcatgcctcttttttgtatagatcaacttaat
ctgcaatcaaaaatgaaaaaatttttgtgttaattttattttgctatgcgtatgagatga
ggatgatctgtgccgtggcccttttgtgtcttagcttgatttaagggctcgtgcccaagt
cccagtcctcaaaggcgcgggtcggggctagtgcctggggagatccacatgtcgagactg
gccaggccgggaacgtggtgaccgagggttatgggtgacccgattgtgggtttttgccga
ttcccccccggagttcaccacgccccggggcacggctcggttctgggccccgtttggcga
ttttagctgaccgaaccgagcccccgagggcaaggttgagcacgagtgaccttatttcaa
gtcaagattcttcaaaaggaaaaaacggcacagacacagcctttaggaaattgaaactgc
ttttattgaaatgctgaaataagagaaataagaatgtgcatgtgtggtagcccccggcca
accctgcacacccgaggggggtgcggggttggcccgagcccgaaacctgacacccgaccc
ccccctcaggggtagaagcgacgaaggtgttcgatgttccacgggttaggcagctccgtg
ccgtcgcccgtggccagccgtatggagcccggccgggggacaccgatcactcgatacgga
ccctcccacattggtgagagcttgctcaatccagcacgcgtttggacgcggcgtaggacg
aggtcgtcgacgcagagtgatcgggcccggacgtggcgctgatggtagcgccgcaggctc
tgctggtagcgcgcggctcggagggccgcgcgccgccttcgctcttccaagtagtcgagg
tcatctctacgaagctgatcttgatcagcctcgcagtacatggtggcccgaggagacctc
agggtgagctcggatgggagaaccgcttctgcgccgtagacgaggaagaaaggcgtttcc
ccggttgctcggcttggtgtggttcggtttgcccagagcaccgctggcaactcctcgatc
catgaatcgccgtgcttcttgagaatgttgaaggtcttggttttaaggcctttgaggatt
tctgcattggcgcgctccacttggccattgcttctggggtgggcaggtgaggcgaagcag
agcttgatgcccatgtcttcgcagtagtcgccgaagagttcactagtgaattgggtgcca
ttatccgtaataatacggttaggcactccaaaacgggccgtgatgcccttaatgaattta
agtgcagagtgcttatcgatcttgacgaccggataagcctcgggccacttagtgaacttg
tcgatcgcgacatacagatactcaaacccgcccggggcccgcttaaacggtcccaggata
tcgagcccccagacagcaaatggccacgaaagtggtatgatctgcagggcctgggccggc
tgatggatttgcttggcgtggaactgacacgctctgcatcgccggaccagatcgaccgca
tcattgagagctgtcggccaatagaaccttgacgaaaggccttgccaaccaaggtgcgcg
aggcggaatgggctccgcactcgccttcatggatatcggcaagaagctcaacgccttgtt
cctgaggaatgcacttcaggaggattccgttagccgcgcgccgatagagggtcccttcta
ccagcacgtagcgtttggaaatgcgttggacgcgttcactcccttcgcggtcctcaggta
gagtcttatctgtgaggtatgcttggatctcagagatccaagcaatcaatctaagggagc
ttggagcgctcccttcgggtcccgaggcctggactccgacgggcctcgggggccggtcag
gcgcatccgtctcccctaaggggtcgggtcgcgccgacggctgggtaagcctttcttcaa
aggcgcccggtggggtctgggctcgcgaggacgcgagccgtgagagttcgtcggcaatca
tgttatcccgtctgggacatgccgaagctctatcccgtcaaaatggcgctccatacgccg
tacttggcgcacgtaggcgtccatctgcgggtcagagcaccggtactccttacagacttg
gttaacgaccagctgggagtcgcctaacaccaggaggcggcggatccccagtccagctgc
cactctgagtccggcaaggagtccctcgtactctgccatattattggtcgctcgaaagtc
gaggcggaccaagtatctgaggacgtctccgctcggagaggtcaacgtgacccccgcacc
ggcgccctgaagagacagggagccgtcgaactgcatcacccagtgggcggtgtgaggcag
ctgcgaggggtccgtgctggcctcggggatcgagacggtctcgggagccggggtccactc
tgccacaaaatcggcgagggcctggctcttgatagcgtggcgtggttcaaagtgcaaatc
gaactcagaaagctcgattgcccatttaccacccgtcctgtaccctctcgattatgcaag
atttgaccgagggggtaagacgtaaccacgtgacccgatgcgcctggaaataatggcgca
gtttcctcgaggccatcagaatagcgtaaagcatcttctgggcctgagggtatcgggtct
tggcgtcccggagggcctcactaacaaagtagacaggccgctgcacctttcggcggggcc
gatcctcttcgctaggggccgcatccccggggcgctcttcgtccaagtggcctctcgggg
cgcactcgtcttctgtgccgatgacctcggggtcggaggatgacaggggcggccttccca
cagtggcctcggggccgtcctgggggtcgggggctcctggcgtcgtcggacaagcgggca
aagggccaactccggtcgtcaggggccttaggcctccgttcggctcgggggcctcttctc
cctgctctctcccgggtcgagtcagcacagggttagcctcggggtcaaagggcgataggt
gcggccttcccgcagtggcctcggggccttcctgagggtcgggggcacccagcaccgtct
gacaagcgggcagagggccgactccggtcgtcgggggccttaggccaccgttcgactcgg
gggcctctcctccctgctcgctcccgggccaagtcagcacagggtgggggtgcgcggaat
gaggattgtcctcatcgcgctccacaaccaacgccgcactaactacttggggggtcgccg
ctaagtagagtagcaggggctcatttggctccggggcgactagaactgggggagagctga
gatacgccttcaactgggtgagggcattttcagcttcctccgtccaagtaaacggcccgg
agcgtttgaggagcttaaataagggtagcgccttctctcccagcctgatatgaaacgact
tagggcggccatgcaaccggtgacgcattgcacatccctaagtttgctgggggggcgcat
ccgctctatagctcgtatcttctcggggttggcctcgatgcctcgggcagagaccaagaa
cccgagaagcttgcccgcaggtacaccaaacacgcacttatcggggttcagttttatgcg
ggcggagcggagactctcaaaagtttccgctagatctgagagtaagtctcttggttgcgc
gtctttacaaccaagtcatcgacataagcctcaacattacgtcctatttggctacccaaa
gaaattcgagtagtacgttgaaaagtaggacctgcattctttaacccgaagggcattgat
gtataacaataggttcctacgggggtaatgaacgcagttttttcctcatcctccctagcc
atgcgaatctgatggtaaccagagtatgcatctagaaaacacaaaaggtcgcaccccgcg
tggagtcgacaatctgatctatgcgaggcagggggtaaggatccttaggacatgccttgt
taaggtcggtgtagtcgatgcacatccgaagcttgccgttcgccttgggaacgaccaccg
ggttcgccagccactccggatggatgacctcacggatgaatccggcctccagaagtctcg
ccacctcctcgcggatgaaggcttgacgttccggggcctgccgccgcactttctgccgga
ccggccttgcgcccggccgcacggcgagacggtgctcaatcacctccctggggaccccgg
gcatatccgccggtctccatgcgaagacgtcagcgtttgcccgcaggaaggagacgagcg
cgtcttcctatttgccatccagaagaccaccgatccgtgtggtcttggatgggccgtcgc
ccagggcaacctccttgaccgggacctcgtcgcatgtgacatccgctgcctcggggcggt
gggggcggaggtgccaagcctctcgtcaccaccctcgggcttggacgcagcagcgaggtg
gtccgcgcgctgctccatgcaagcgagcgcgactttaggtcgccatggacagagatgggg
ccaccggggcccggcatcttcatctggaggtaggcgtagtggaccgccgccatgaacttc
accaacgcgggcctccccaggaccgcgttgtagggcagactgaggtccgccacatcgaag
ttcacccgctccgtgcggaagttggcggatccaccgaaggtgaccggtaggtcgatgtga
cctaacggccagtgtgccccggcgtcacaccgataatcggttgggacggctggagcacca
tccccggggccttgatggcatcaaaggccgcgggggaaaggatgttgagggccgctcctc
catctatgaggacacgccccaacttcacgttgcagatggtgggggaaaccaccatcgcaa
tctgccctccccgggcaacgcacggtgggtggtcggtctggtcgaaggtgagggcaacct
ccgaccaccgcgcccgacgcgtcgcctcatgagtaggggccgcggccagaagctctcgct
tcatggccttgaagctccggcgagaaacgtgagcacacgctcccccatcgacggtggcaa
tggtggccccaggctcttggaaacctaggtcatcatcgccatcatcgatgtcctcggcgg
gggccttctgcttggcctcacttcgccgattgccggaaggaaccgccggggacttgccct
cacggcgttcctgcctcctgtcctcctcccacttcctcgtccgctcagccaagcttttga
ctgcacggcagtccgcgagatcgtggagggaggtgttgtggacggagcaccacttgccgg
ctgggcgctccctgctgggagcaccagcctctttctttttgtcgctcgcaggcctcccct
ttcgggtggcccgcggagcgccctcgacggcgaggacatgaccctcgtcgtcggaatggc
cgacctcttcttcctcctcctgtcacgccgccctgtctgagcggcggatccgggggcggc
cgaagctgccacaccggaaccggaggggttccaggtccatgcttcctccttacgagccac
tcggtccgcgagctgaaaaagctccgcggtagtctggggctctttggaggcgatcttttc
gagcatgcggttgtgccgcacaccccccctgaacgcgtagatcaccgcgtgtgcagggat
gcatggtatggtattgcggacttggcagaaccgctgaatgtacgagcgaagtgactcatc
atcccctcgctgtactgcgtgcaagtccgcttcttcacctgggcgcggatatgtgccttg
gaagttcatggtgaactgttggcacaaatcctcccaagagtggaccgacgcgggtggcag
gttcattagccaaccccgcgcctgtcctttcagggccatgggaaagaaattcgccatgac
cctgtcgtcacccccagcggcctcgatcccggtcgtatagacctggagaaactcggtggg
gttgacgctcccatcatacttctcggtgatggtgggccggaaccttgggggccaacggac
attccgaagactcgccacaaaggctctacagccgacaccaccaaccgggggcacggaggg
ctgatcctcacgtccgtgtcgaggtgacactctggacgaggaggcgccctccgttgcgcg
gggagtacgccggctattacgccggcgctcgatgttgagcgggcatccggctccccatgc
tgatcctcccgagtcggagggtcgacgagggagtggcagccgaatggcgtgcagcgccgc
cgctcgccgcgccctccgtcttgacgacacggagccggtggtagcggcgccggaggtctt
ggtggtggcggaccgtccaccagcacccaggcgctgctgtgccgtcatgaccaagttggc
cacatcgtccagccatcgttgggctggagactccgggtcatggacgacgggcgggtgacg
taggagcgcgccagcagcctgaagcgcgccctgaggcgtgctgccgtcgccgtagacgag
gaggcgacgctccccatctcgccgttctcctgcatcaccgcgactggcgatgccgcggat
ttttcgaccctctcgagcgcctccccctgcttaggactttggcgtggagggggtggtgga
gtacgagctcgacggcgtgggtttggctccccgtcgtcgccgctcacactcggagagagg
tcgtgcgcctttgcttgctcggccattaggctgaacaagaaaaacttggcgcacacggaa
gagtgcgagagctcagaaaacacacgctgagccccctacctggcgcgccagatgacggag
ctcgtggctcctcaccgggagaccgcgcaggcccccctttgccggttcggccgggggctt
agggtgaaatcccaagctctctctgtatgtggaaagatcgcgagccaggaagaaacacga
gacacgggcgatgtatacaggttcgggccgctgagaagcgtaataccctactcctgtgtt
ttggtggatctgtgtatgaagagttacaaagtatgagccagccctcccgttctgtcccat
ctggaaatcgtccaaacccctctctcagtgggcaaggtcctccttttatatctcaagggg
ataccacatgcacctctccctttccaaactggacttttcttcttttcataaatggacgga
gattggtatggttgctgtccgagtgaccttctgatgggacggcccacactacccccactt
ccgccggaaacaggtgcgacgtgggatcgtggctgtctgttgatgacgcgaccagtgtca
gaccggtcactcgtcattcttgtccaccacgtgtcagcttagcaactgcatgtttgccct
tcttcatgtaacatcttgcctgtaatggttaggatgaagcctggtataatctaaccaggg
ctaacgtgccatctctaagagataacacgctagctccggcttgagacgagtgcctagagg
ctttcgtcttgacgggatggggcaaggcgtgcgtcagaccgccagtcgccacctaacccg
tgatctgaccggtctgtgactggtcacagaccggataaagagcgcgctgcactgcgtgca
tgcagcgtgacacgctcgaccagaccgcaataaatgtggttaggtgagcccactgtgctc
acctaacccatacatgtggcgcaaatccacaaggggtcggggtgcctcggccctcggggc
cggggcagggcaacccgaccccccctcggggaaatcaggaggagggcggacacctcaccc
tcgggcccgacgtccccgaaggtgccaggccacgtgggcgattgtgtctgcctcaagcct
ctggtcatgatactcccggtcccatatcaccgac
>TE_00000806#CLASSII/HELITRON
ttttagcatataatttcgctttttccattttatactactccttggtgatgttgttcatat
tctgatctgttgctactagcttctacaacaaagtgatatatcaaagctcttgcctcttgg
acaatatattcactaatatcaggtatttgggtgctgtcagttgatttttgagcacttagt
cgaggcgtcttgatactgcgtgctttgccaccagaaatttgttaattgattttttagata
atcattttggaagggtaatgcatgccgctttttttaaagaaacatagtacaaacacaagg
ctcatatacacacgcgtacacttatccatagaaaacatattcgagagactgagccaatga
tatatcttcaaattaacgaagtcaccacaagcgcctcgctatcgatgggaacgtcgccta
ctcaaaaataattagccgtaaatatgagacccatgtcaagtctaggtcttgaacctaggt
agttaagttccaccatacgtaactaaccagccacactcactaattgcagataatgtggac
cccctcttccctctccttaactcattttttccatatattatttgagataacatgtagtat
ataaataataaataaactattgtaacttttaaattatatatacaatttttttattcgacc
acaattatattctttacattaaatcaatccatatttactatatttttatttaaaaaaata
ataaatattattttgatccatgatttgaccctttgcgttatatctaacagaaaaaaaaag
aaaaacaaggttatagtgtcataatcacttataatcataaatactaaaactagatctaag
atgtttgaaaataaagtttactatattatattatttaccattaacttaatttatgatcta
tattaactatactttaatctgtaaataaaattatattttaggtcatatttttattctttt
tctgtaatccaaacggacatgaaaattataaaaaaatgacaatatggagtatatatcact
atatattctttatcggttataaaaatatgtaccactaaattagatttacaatatcaacaa
gaaacatgtcatatctttgcgctttacatggcatttgaaattataacaaatcgtgaaaaa
acaatttaatgatatgggtaatatcatcacataaatatgcttactatgtagggtgcacta
tattcggcccatatcagttcacaaatatgcacgactaaattagatttacaatgtcaacaa
gtagcaggtcactccggggccttgcatggcaattgagaattatgacaaatcatgataaaa
attaacaatatgattatatgatcatataaatatacttatcatgtggattccaatctattc
ggactatacggggataatctaaaatgtcaattctatttaccaaatcatgtataattctac
ttttgtagactacaccctaaataataagtaaaataacggatggagtacatgttgtttttc
ccctttgatttcttaaatacgtatggtgtattttgtatatactaagtttggttaattagg
aaataaacatactaaagttaatatagaattcatgcattaaaaatacatcataaaagaact
tacttaacaaaagttactttagtctatggtgcttaaatatttataaattctctaaacata
ctaattatttccgccttatttcaaactaaattcatttttccacataatataa
>TE_00000807_INT#CLASSI/LTR/COPIA
ttagcggcaaaacgaaaaactgtagcttgtctgcaaaacagaaaagtattttggcgctgc
attaactggcagcttttctggattagagcttaaccttaaatagcaaattacaagaaagtt
aaacgtggccatagtggcctcctaattgtgcgtgccacactccttgccacttcgcgcatc
ccacgaactggagcacaccacgcacgacaccacggactccgcacgaacgcagcgtgcgtc
aagcccactatgcacacaaacaggatgaacagatcatgtgcaagactcaacgtaaaaaca
gagggaaactaactactctgagcagctagacttattactaacaaatcacccccttaagtc
tgactgctcttgtcaagagaacagacaccgatctttgaacgaagctcctgaaacctggtt
ctgcccagagatttggtgaatatatcaccgagctgctccgcagttcccacgaacatcatt
tcgatcagtttcttttctgcacactcccggatataatgatatttgacatcgatatgctta
ctccggtcatgatgcactggattttttatcaatgatattgtggactggttgtccaccttc
agcagcggtgcggcgatctcgtcgcccagcacctccgctaacagccgcgcgagccatact
ccttgacatgttgcggcggctgcggcgatgtactcggcctcacaggaggacaatgccacc
accttctgcttggaggactgccaagtgacaggcccgccattgatgaagaaaatctggccg
gacgtgctctttcgctcatctggatcgccagccagatcactgtcagagtaaccaaccagc
attggcaaagcgcaccgtgcacctgggccaaatcgaattccccagcagcgagtgcctgcc
acatagcgcagtatgcgccgaacggcagcgagatgatcttccctgggtgactccatgaag
cgactgacatacccaacagagaatgccaggtcgggtcgcgtgttgacgagatagcgcaga
ctcccaaccaagctgcgatacagtgtagcatccacaagtggaaaatctgaaccctttctc
aatttcaaacgtacctccatgggagtctgacagggattgcagtccttgagtcctgccttc
tcaagaatcttgccggcatatgcggcttgccccagcgtgatcccatcactgtcctgggta
acctcgatgccgaggtagtatctgagtgcccccaaatcactcatcttgaagagcttcatc
atctctcccttgaagctgcggatctcgtcgtcgtgatcgccggtgatgatgaggtcatcg
acgtagacgcccaccgtcagtcgtcttcctcccctggtgcgtgtgtacacaccatgctcg
gagctgctgcggtgaaagccgagtgacagcaaggagctatcaagtttggcattccacgcg
cgaggcgcctggcgcaagccgtaaagagctttgtgcaggcgatacaccttgttcttgtgg
ttgtcgtcgacgaaacccggcggctgcgagacataaacttcctcgagcagctcgccgttg
aggaatgccgacttgacgtccatgtggtggacttgccacccttggtgcgcggcgacggcg
agaaggaggcgcaccgattccagccgggcgacaggtgcgaagacctcgtcgaagtccacc
ccctgtcgctggacgtaccccttagcgacgaggcgcgccttgtagcgcacgatcgccccc
tgttcgtcacgtttcagcttgtagacccattttagcccaattgcacggtggccatggggt
aggtcagtgagcgaccaagtgtcgttgtcgacgatcgcgttaagctcgtcttgcatggcg
ccacgccagtttggatccgcctcagcctcagccagtgaagcaggttcgtcggcgctcaca
acatggagctcgagctgttccagcacccgcggagcgtgtccgggcggtgaggcattcccc
agcaggttatccaccaggcggtagcgaggcacgacgtcgtcatctgcgtcggcgtccagg
atggaatcctgggtaggcggcgtgacaaactcaaccgcctccggcgacggaggcgacgga
ggtgccggcgtcgtgggggccgacggagccggcgatggtggcgagggcggagtcggcgac
gaagcaggtgccgtcccgatggtggtcgtcaccacctgttcgacggtgaacggctcgagc
tggggagcaccatcgggcgtcactggtccccagtcccaggcggcgtcttcatcaaacacc
acgtccctggacacatggacgcgctcgctgactggatcatagagccggtaggccttcgag
ccttgctcgtagccgaggagcaccattggcgcactccggtcatcgagtttcttcagcccg
ggcttggtgatcttgacgtgccccacgcacccgaaagtgcgcaggaaatgcacagcgggc
cgttggccataccatgcttcatagggcgtctggttgtccaagcttttcgtcggcgaacga
ttcaagagaaagaccgctgtggacatggcctctccccagaaccgcccaggaacacccttc
gccttcatcatgctgcgggcagtggcgacgatggtttggtttcgacgctccactactccg
ttctgctgcggggagtagggcgccgtcaactgccgaccaactccgagattggcgcagtat
tccccaaattcgattgaggtgaattcgccgccacgatccgtgcgcagtgcacggagtttg
cgcccggactccacctctgcacgggcctgaaagtgcttgatggcgttcgcggcctcatcc
ttgctcctgatcaaggttagccacatatagcggctcatgtcatcgacaagcaacaaaaaa
taccgattaccagccggcgttgcaggttcgatcggcccacagagatcgccgtggacgagc
tccaggtgttcgtcagcgcggtacttggactgcgtcgggaacgccgctcgccgctgcttc
ccgagcaaacagccatcgcagacttgagtgacttgttgcagcagcggcagcccacgaacc
atttcctgttgcgcgagcttgcggagagcaggaaagttgaggtggccgtacctggcgtgc
caccgccacgccggctcggcgctccttgccgcgaggcagaccggacggtcgatgtccagc
ttgatggtgtagaggcagtcgtcggagcgtcggacacggacgagtaggtgccctcgagga
tcccacacgcgcaggacgccgtgatgaatcagtaccttgctgccggaacgatccagctgt
ccaaggctgacgatgttcgccgtgagccgcgggatgtagtagaccccggcgatgccgcgg
tgttccccgaacctgcaggagaacaggacggtgccgcggccctcgatgcgaaccaccgag
ccgtcgccaaacctgacagtgccggtgaccgccgtgtcgagctcggcgaaagcggagcgg
gacccggtcatatggttggttgcgccagtatccaggatccacatcgccggatcatgttcg
ccaccgtcgtctagctgcgcgaagaccttggcctcgaccacggcgagttcgcccatcggc
gacggcgccctcggcgcgctcggtggcgagacgacgtttgtcggtgcagcgacgcgagga
cgcggcggatccagctgcaccttggccaggagcagagcaggctcttcgtcctcctcctgg
gctacgtaagcttgctgggccttgggcttgctgcgacagtctttggcccaatgtcccctc
ttgccgcaattcttgcaatttcccgggttacggcctcccgggttggctggcttgggctgg
gcctccttcggggctccatcgtccttcttcccacgccctcgaccccggcggtcgccgttg
ccgccggaggagtgagcggcgtcttgcagagaggccgccttgcggaatttcgccagccat
tcttcctcggtgaagaggagacggccattggcgtcgacccgactcgatgccgccgcagtc
ttgcgctgcttgcgttgctcgacggagcgcagacgcccagtaacctcctcgagagacagc
tcattgacgtcgagcaaggtctcaatcgagatggctatttgctggagatgttctgggaca
acctgcaacaatttctgaacgacctcagcttcagtgatattatcacctaaggtgcgaagg
ttgttggcgaggccgccgatccgcatcgagaagtcgtcgacggtttcaccgtccttgaag
aggatatcaccgaattctcggcgcagctgctgtgcattcgcctcacgcacgcgctgcaca
ccgatacggcgagtcttgatcgcttcccacgcctcctgcgccgtctccttgacagcgagc
gtggcgagcatctcggcgggcacggcgcgaagtatcgcggcgagcgcctgccggtcctgc
cggtagtcgacgagatcatcgccctccggctccaccgcgccccacagaccttgggcctgc
atgttcacccgcattaccagcgcccagtcttggtaatttgtgcgggtgagtgtcgggtag
acgacgctgctcgtggtcgcctcgcggacgacgcgttccaccacgacttggccgcggccg
ccatgacggccacggcgcggagacggcgagcgccagcgacgacgcggtggtgagtgggag
acgcgcggcgttggtagcgacatcaggaaccccggcgatcaccgaaggctctgataccaa
ttgttagcggcaaaacgaaaaactgtagcttgtctggcaaaacagaaacagagcaacaca
gagtattttggcgctgcattaactggcagcttttctggattagagcttaaccttaaatag
caaattacaagaaagttaaacgtggccatagtggcctcctaattgtgcgtgccacactcc
ttgccacttcgcgccatcccacgaactggagcacaccacgcacgacaccacggactccgc
acgaacgcagcgtgcgtcaagcccactatgcacacaaacaggatgaacagatcatgtgca
agactcaacgtaaaaacagagggaaactaactactctgagcagctagacttattactaac
>TE_00000827_INT#CLASSI/LTR/GYPSY
tttccccctcctttggaaacggcttgaccccaagccggtgcagcggggaaacgaagacga
agagcagctgcatcttcccaggtagcctccgccgacgtttgtccctgccagcgaaccttg
acttgttccaccgctccggctcccttgcgatacactcggcgactgagcacatggacagga
acagcttcctcatcagccggcaatgtcacaggaacttggatctcatcgcttgaacttggg
gaagaagtgtggcgcagctgcgagacatgaaccaccggatgtatggaacaactcgctaga
agttgcaggcgatacgccaccttccccacttgctccaatacctgaaaaggtccgaaataa
tggaaaaccagcttatgattggtgtgaccagtcagagagtgctgagcatatggtcgtgcc
ttcagaaaaaaccagtcccctacagcaaaaacacgctcagatcgtttcttatcagcctaa
aacttcatacgctgctaggcacgaagaagatgctgtcgaagcaatctggtgatcacagca
cgctctttcaaccattcctccaggtcgggtacagcactggcagagatgtccaacacgcca
aaatgacgaggaggatgaccatagagtaccttaaacggcgatatgtccaaagccgagtga
taagcagtattataccagaattcagcaagcgctagccaatgaaaccatttcttcagacag
gcatgaatgaagcagcgcaaaaaggtctccagacactgatttactcgttccgtctgcccg
tccgcctgagggtgataggccgagctcatctgcaattatgtatcggctaacagaaacaac
tccttccacaaggcactggtgaaaatacgatctcaatcagaaataagatgatggggaaga
ccatggagcttgtaaatgttgttcaagtaggctaatgcgacatcaaaagcagtgaaagga
tgcgccaaagccacaaaatgagcatacttactgaacttatccaccaccaccagtatgcaa
tcgaaaccagaagaatgaggcaatccttcaatgaaatccaatgaaacattttgccaagcg
tgctcaggaaccagtaaaggttgaaggaggccagggtaacgcacgcgttcagattttgcc
tgcttacaaactgagcaatctgctataaaagcacgcattgctttgcgcagcccaggccaa
gcaaagaggttgcgtactcgacaaattgtgacatgaattcccgaatgtcccccaatagcc
gaacaatgcagagctattataacttttgactgcaattgctgattgttgcctagccaaatg
aggccacggtagtacaaaattccattcttcatagagtaatccggaaatgaatgaggagat
aacagcacctgagccataagattagtagtagctgcatcctaatcatatccagtttgcacc
ttggccaaccatactggaacattggaagaaacaacgctcaactgaaacacttcctcagta
tgacagcgagacaaggcatctgcggccttattttcaagaccctttttatacaccaacttg
tattgcaaaccaagaagtttagtgagagctcgttgctgccaaggggtaaccagcctctga
tcgtctaagtgaatcaaactcctctgattggtgcgaatgataaactctccgaattgcaag
tacgatcaccaatggtccactgctaataaaatagccaagcattccttctcataggtggaa
agacctcgattccgtggtccaagcgatttgctgagaaaagccagaggatgtcctccttgc
atgagtacagctcccactcctttgtcggatgcgtcggtctcaatttcaaagaccttggta
aaatccggcaaaactaacaccggagctaaagtaagagctgctttgagagcatcaaaagcc
gtatggtgttcgctggtccatacaaaaaccacattcttctttaagaggttagtgagtgga
cgactgataatgccaaaggaacgaacaaacttccggtagtatcctactagacccagaaac
ccttgtacttccttgacattaaccggaattgcccaagcttgtactgccttgatgtttttg
ggatcggtagccacccccgacgcactgatcacatgtccaagatatgtcaaactggaacga
gcaaaagaacacttagatcttttcaccttgagctgatgttcagaaagtaactgtaacact
tggcgaaggagaatcaaatgctcctgtaaagttcgactgtagattaagatgtcatctata
aaaaccaaaacacccttcctgagaagtggagccaaaagatctgattcataatgccttgaa
aagttgcaagtgccccgatcaaaccgaaagacatgacacgaaactcataatgtccattgt
gtgttttgaaagcggtcttgtgctcgtcttcaggacgcatccgaatctgatggtagcctg
ctcgcaagtccaaactggtgaaaagactcgatccagcgagctcatccaagagttcatcaa
caatgggcagtgggtaacgatttttaacagtgatggcgttcagatgtcggtagtcaatgc
aaaaccgccaagtgaggtccttcttttgcactagcaacactggagaagaaaaagggctta
cactaggttgtatcaccccttgttgaagcatttcagccacctgtcgttcaatctcgtcct
tctgtgctagattgtaacgataacgacacaaattcacaggtttggcttcgggcaataggg
gaatagaatgatcgaaagcccgaattggaggaagccccttaggttcctcaaaaattggag
caaattccagtagtaactgagagacttcagcaggaatgtctgagtctttgatagctagct
caacagaacagagttcaaccacttgcagcacagcacttcggtgaaccagcccttgcactt
gagtagctgacagagtcttgcaagtttgagtattggctgtcacccccttcaagcaaatct
ccttctgattgtaatgaaactgtaaagttttggctcgccaatcaactttcataggactat
gctgctcaagccagtccattccaagaatcacatcataattgcccaatggtaacactttca
agctggttaagaatgattccccttgaaccaaccaaagacagtccactatctccttgttac
aatgcaggattcccccatcagcaattcttactttgatggccggcacagcccgttgtttac
cccccaatttatcatccaaagcagcagatacaaagctatgagtactacccgaatccacaa
gcaacataatctgatggtgttgcattaaaccctgcaatctcaaagtcccagaagtttcag
tttccaacatggcctctttggaaatctgacagacttcgccattcacttcagtttcttcag
actcaatttcatcagatactgtagctgtctgattttcgtcaaaattctccaagagatcaa
gcagctcttccaccacatgcaattgaacagtaggaccacatttgtgctcgtggctccaac
gctcaccacaagtatgatacaagcctttagccttacgataagcccgtaatgcagccactc
gatcttccattggtagatttctgtcttctccagatactcctgtgcctcccaaaacacgtc
cagctccaataggtacagctcatccaggccgaattcccccacggttgttagcaggaaatt
ccacccgtcgaggttccctccgaacaattttggccacttcatcctgtaagcaagaaaggt
cgacagcagtatccatatccgaaggacgatgtaacagcacagcagctctaatttcaggtt
tcaacccttctaaaaattgagtaacaaaaaattctgggttccaagagggatggtggacat
gaagctggtgcatcagatcgttaaacctcttagcatagctggttaccgaccccgtttgtc
taagtttgttgaactgtcggaccacaccctgaaactcctctctaccaaacttagcacaaa
cagcatcaacaaactcttcccaactcatcatctcaatatgggcattggtagtctgcaacc
aaactaaagctcccccagaaaactgcaaggctgctactcccacccagacttcaggactgg
ttccactaacccggaaatatgttttgcatttcatcttccaggccttaggatttcccccat
caaattgaggacaatctacacgggcgttacccccatggaaccaattcccatgacccctac
ttgaacactctcccgtttcccaaggaaaccgatgggtgaattgaggtgaacatgtaccct
tggccggaggagactttggagaggactcctctccaatagccttcccacgtggaatcgtag
cgacgcggtggccattcgggccgtgagatgattccccctccatcggagcaggttcctcct
cctttagcgccggaacttgcagtttcgacggcgtcggaagcaggggaggcagatccgagg
gcttggtgatggtcgttggtgttcgcgccatctgctctacttgttgccgtagttccccca
ccttggtccgcaggtccgccacggcttgatctaccgccggcttccagcccgagagctcca
tcaccagcggtttgatctcttccagggaacccaccgaagtttggatcgcggtattttgct
tctgaatcgcgatcaccactgcgaccaactccgacagctgatgctctatctcttgcgatt
tcagttgtgctctcgagtgataccgaggtttctccaagtaatccaggatggttggctctg
ataccta
>TE_00000827_LTR#CLASSI/LTR/GYPSY
gatctctctatccttccagcactttgggaaatttggggaaagggatgaactggagagaag
cagaggaagaacagagaaaacttgggggagagagatagcagtagttgggagggatttgat
ttctcagttttcttattcgatacccttctccaagtcgtcatctgtgcttatatactcgca
catttgtttacaaggctttaggcccattccggcccaaacagtcgaacattaggcctgcgc
actctctccgctcgcttgctagacttcacgggattgccttcagttgctggaccaggagca
gtgtccgtaac
>TE_00000873#CLASSII/TIR
taaatgggagaatagctaatatgtcctaagtttcgtctggtcattttagtccttaatctt
tcatattgtccaaacaagtcctttaattttgtcatatgggttatatagtccttggtctca
ccaaaatcgccacatggatatgccatgtcacattcctatgcaaaatctatatgatttgtc
caatttaccttacatatatcataggaaaataaaaaacaaaaggtaaaatgtaagagcaaa
aatatacctcaaaagggtgaaaaaaaggataagtattttttcctatggttatgtctaatt
cacccttatatttatttttctacgatatacgtaagggtaaattggacaattcatcataga
ttttgcatgaatgatgacatggcatatccatataatgattttggtggacccaagaactat
tctagaccttatgacaaagtttaagatttctttggaccatttaaaaggttagggactaaa
ctgatcctacagaaaaactttagggactaaagtagctattctcccttaaat
>TE_00000877_LTR#CLASSI/LTR/COPIA
tgtcaaaatcagtgagtgaattggggatttaactatttattcattgagttggcccttagg
gctaatatgagatgaatacaacgtgaaaagacagaaataccccttaacacatacacacta
atacatatatattcttaacacaaaccttactcagatgcaatgtttatgtcactttgcatt
tgaacctaaatagtagattcatggtacactagaataaatctatagtccgtgcttgaagat
gttgtcgaatcgttcgactttagaatgacaacatgatgtggatggagatccatcccttcc
tcaatgaggcgtaccttggaggcttcacaaactgttcttcagctcctttggtacgtttaa
gtcttcacgaaccgttcttcggccaatccctgattcggcgatgtggattgacatgatgat
gaagaggattaaggtcctttacaaactgtttttcagacttttgtagattt
>TE_00000878#CLASSII/HELITRON
tcccttcttcctataaagttatctcccactaagtgcaattaagattcgaaagctcaatcc
tcaatgatccacatcatcactaatttacagcccttggatcggtagattagattgcatctg
caccgttggatgaacaaaactcggggtcaaacacaacacgtgaggcccatgtgaatatac
cgcagcccagtaggcccaagtcaatctaaagcagcccaatgagggatttaggattcggtg
tgtcttatctcctcctgacttcctgagcggagcagcggtggcgtagtgcggcggacccta
gcgtggcgtggtcgcgcacaggtggtggtggggacaacgcgcttcttggtcgcaggaggt
ggcgataactcctcttccatgcaagtatgtctatgcccccacaatggcccgccgcaacgc
gcggggtatcatcta
>TE_00000888#CLASSII/TIR/HAT
cagtgttgtggaagacggtatacggatatcggacggagagggtaccgctaaacgattaat
cggaatgcggacgattaatcggaatttggcggaaatataacgttttgaaaatatatgtac
atagttgataatagttttccctttttgataaacaaatgcatataacttaatatattcctt
ctatatatccttaaatagaataaccatatatgatatttaaataagttcataatggatagc
tgttactgtatatctcaattctgacgtagtgatgggttttgttcataatgcatgaaatga
attatcaagagaatgtagtacatagcataaatgaccgtaatcaaggtcccaaataacata
tgtatcggcttcatcaaatacaaactccaataacctgatcatcgtcaaaatcaaggaact
catgttcaaactttagaggaagtcagttccttgtcattttacatcttgctgccttgtgag
aatttcggaagagcaaacttctagtcaatagtagtaaagggcacagctaatgagctggat
tgtggaatcgacctttgtcatcacgccgattatacggctgattagacggagacggacgat
ttaatcggtaatgatcggatttatgcgttcgttaccgactaatgatgaccgcatcggcgt
gacgtgacggactgatctccgtatccgtattatcggacgtattaacggccgttaacaccg
ttttccacaacact
>TE_00000889_INT#CLASSI/LTR/GYPSY
tgtcacgaccggaaataacccaacgggcgttcctgacgtgcgtgcattaatccttgtccc
aggaggcaaggtacaccaaaagttgatacaattcagagtttaacaagcggaagcgtaaat
agttaacttattacatgggcagcgaaggcccagcacacacaaagacaaacgagaaacagc
ggaagactagggcgacgaccacaggcgcttgacggcaggcacgagctagacaccaaagcc
ttcatcttcaaggagctcctcttctgggcttgggaaaaattgagcaagactgagtacaac
caccgtactcaacaagacacacccacaaatgcagaataaatgcaagggagtacaagggaa
ttataatataaaagggttagggttgcagtaaacagcatttaaagacatttagttgctcaa
ggctattttgtaaacacgatcctagaactatacaatattattaatcaaggccgtgaaccc
acacgaacctgccttaacccaaggcctatgatgattcagaccgaactggcaacccgaccc
tgggtcccagctcgtcccaagccaacccaggccaaccattccacattttagttgttaagc
aggttttaagaattaaaacactaacttgggtacattgctcggcttgcccataaccgaggg
cgcggctattcgaatagattatactctgatcagaggtgtacatctttacccacaagacac
atcttcctcacgtgtaaccacgtgccacataccaccacggtatacagacggaagacgtga
catagtttccaacccatcctagccatagacaagagtaccgacccaatcccgcctacggcc
ggaacccccgggacaggcaggcaggactgagcccctagcagcagggcaccggccctgtgc
catgacatctcgactaccgggccgcagctcgtgtagccttcatttgccctggagaatgtc
catcgacccccgacttcatccatctccaatccgtgtacttttgtttatgactagactgag
ccacaaactaagccttacccactagacatgtggaagtacggtagtgctttgcaacagagg
cccgaagaccggtccttatatggccgaggtgctactatcaaaaccatgcaccccgagccc
agcctaaaaccatttttggggattttgaatagagggggcggtgtgaagccaattccacaa
taatccaacaattccaaagtgtccaggtgatatgaatatttcccaagtctaaagttgtaa
aaccacctaatgttacctaattaaattgcgaagcatctacctaaaattaaactagtggta
ccatgagtagagtgtccactagttgaggttttgtttaatctagggtgaacaaggtaataa
taataacaataacaataataatatggtcataacaaaggtaaataggcatggctaaataaa
acagtgataacgcgggaatttaaataaagcgataatgcaataatttaaatcaacataatt
ttataaactgggattcaatatgttcaaagatgatgtgacttgccttgctcgctttcccaa
acgtcggcttcgacttccacgaagagcggatcttccgaagctgcagcgtctacacgacca
acggaaaagaaaaggcttttactctaataaactccacataacagcagaaacaaagcacaa
aaatgggttcttgacttcttaaggaaaaattagagacttgaacggtccaattccgagttc
aaatggccaagatatggccatttgaagtttatatgctctttaaatggatatttgcgaatt
tcttcatttaaattttaattaaaaatcggatttattgcgtcagccgagggagagggcgcg
cggaccgggtccacgggagtggggcccacgcgtcagcctctcggtccacggtggaccggg
cgcacgcggctggcggcggccggcgccgtgggtcccacgcgtcagccgcacccgcgggcg
cgggcggctgacggccgggccccacctggcagccgcggggcgcgcccgaaggcggcctcg
ccggcacggccgacgggaggcggcgcgcccgcgccccgatggtcgccgccggcgaccaac
ggcgcggcggagcggcgcccgagagagaggagggaagggggaagcgaaaggggcggtcct
cggctcaccccgggacgacgacgacgacgggaacggcgaccggagcggaggaaggcggcg
gcgcggttcgggacgacgaggacgacggcgctccggcggtcggcgggcgaaacggagggg
cggacgaggtcgacggggacgcggcgaagccgaaggaggtgacgccgagcgggaggaggt
ccggagcgacgacggcggcgaaccggagctcggcggcgacggcggagagagaggacgacg
gcgcgagcacgattccgacggggagagcgagcggcgagcggcggaaacggaggagcgaag
cacggggagcgtttatatagcgtcgggagggggagagagcggccggagaggaaggaaacg
ggcgcggagatctcggccgccattgatggcgccggcgaggtttgcgggaatgaatccgga
cgaatccgagggagagagagagggaaaagcgggggaaacgggagagggaatcacggggag
tgattcccccctctttattgcgcgcggggacggcgggatgcggcggaatccgcggcggcg
gcggcgctagggcacgggcgggcggcgggcgcggcgcgaggaaggcgatgacaggtgggc
cccacccgtcagcgagggtggcgggcgggcccgcctgtcagcggcgcgcgcgcggggagg
aggccgatgggccgcgggggagaggagagagagggaggggaggtgggccgagccggccca
agaggggaaggggggggaaaaaggacttcttttaggatttttctttttataaaacctttt
taactttgtttatttcttttcaattattatttgtgctctgaaaattccactaaaatttat
ttacgcattttaggcttttaggaaatatacaaaaatcctccaagccttatttgactttta
actttgcacattttaattgttggaggctttcacatgaattttaattattctttgcacaat
ttcgaggatgtattttagagtcgatttgggacgcgacaaacctaccccccttaaacggaa
tctcgaccccgagattcggaagaactggcgaagagatcgggatgggctgccttcagctcg
tcttcacgctcccaggtagcttcttcttcggcgtggttgctccactggaccttgcaaaaa
cggattacccggttcctggtcctgcgctccatggtgtccaggattttcactggcctctcc
acgtaggtcaagtcttcgcgaacttcaatttgctctgagtcggcctgctcggatggcact
cgaagacatttcttgagttgcgacacatggaacacatcatgcacgttgcccaaggaggcg
ggcagctccaactggtaagcgacttctccgcgtcgagcaatgatacggaaaggacccaca
taccgaggtgcgagcttcccttttgtctgaaacctgtgtacacctcgcaatggcgtgacc
cgaagatacacaaaatcatccactgcgaattccaggtcacggcgacggttatctgcataa
cttttctgccgggactgtgccacctttagattatcccgaatgattctgactttagcttca
gcttctctcaggatatcagtcccgaacacttggctttctccaacttggtcccacaatagc
ggtgtccggcatttgcgcccatacaacgcttcataaggtgccatttgtatgctggcttga
tagctgttattgtaggagaactcggcataggggagactcttatcccaggtcttcccgaaa
tctaggacacatgcgcgaagcatatcttctaggatctgatttagacgctcggtctgtcca
tctgtctgcgggtgataggcggtgctgaaattcaatcgagtacccagctcttcttggagc
ttcttccaaaagtgagaggtgaattggcttcccctatcagatacgattttcttgggaacg
ccatggagactcacgatcctagcgaagtagagctccgctagtttgttccctccataggtg
gtcttcacaggaataaatcgagctaccttggttaatcgatccacaactacccatatagaa
tcatatccaccttgggtttttggaagtccggtgatgaaatccatcccaatttcatcccat
ttccattctggtacttggagaggttggagaagtccggccggtcgttggtgctctgccttg
acacgctggcacacatcacatagggccacgaactctgcaatttcccgcttcatgctaacc
caccagtatttctccttcaagtctaagtacatctttgtactgcccgggtgaatggaataa
ggactttcgtgagcttcctgaagtatcagctgtttaagttctctgttatctggaacgcat
acccgctttccgttccatagggttccgtgttcatcctctgtgaaaccagcggctttaccc
tgtttcatattcttgaggagtccatgcatgtccggatcattcttctgagcctcgcggatt
tgatcgagcaaggtaggcttggcttccaacgcagccaagaatccacgaccaactatgctt
aggttcagggcttccatctgttgattaagttcgggtggaatgccacggacgttaagagtg
ttgcaatggctctttcgacttagagcgtcggcaaccacgttggccttaccaggatgatag
tgaattcccacatcataatccttgatgagttctaaccatctcctttgccgaagattcaga
tccgactgagtgaagatgtatttcaaactcttatgatcagtatatatttcacagcgattc
ccaatgagatagtgccgccagatttttagagcatgaaccaccgcggctaactccaaatca
tgtgtagggtagttgccttcatgaggtcgtagctggcgtgaggcataggctaccacatga
ccgtcctgcatgagcacgcaccccaatccttggcgcgaagcgtcacaatacaccatgaag
tccttgcgagtatccggcaagattaacactggcgaggaaaccagcttttctttgagagtt
tggaacgccttctcgcattgcgggctccacacaaatttctcttctttcttcaacaactgt
gtcatgggtcgagcgattttggagaagttctcgatgaatctccggtagtatcctgccaaa
cctaagaaactgcggacttgagtaactgtcttgggttgcttccaatcggtgacggcggtc
actgtttcggggtccacagcaactcctttagcagatatcacgtgccctaagaatttgact
tcggacaaccagaactcacacttgctaagcttggcatacaattgatgttcccgcaacttt
cccaacaccagacggagatggtgctgatggtcttcctctgattgtgagtatatcagaatg
tcatcaatgaaaaccacaacaaacttatccaagtattccatgaacactttgttcattaag
ttcatgaagaaggcaggtgcattggttaaaccgaacgacatcaccgtgaattcatacagc
ccgtatcgcgtggtgaatgcggtcttcggaatatcttcttcacgaatacgtaattggtga
tatccggaacgaagatcaatcttggagaatacagtggcacctttaagctgatcgaacaga
tcatcgatccggggaagagggtacttgtttttgatggtgacttcattgagagctctgtag
tcaacgcacatcctcttcgtcttgtctttcttctctacaaaaatcacaggagcaccccat
ggggaagtactcggacgtatataccccttttctttcaactcttccaactgtttctttact
tcggccagttcatttgctgccatacggtagggtcgcttgtgcagaggagtggttcctgga
gcaagatctatccggaactcaatctctcgcttgggcggcataccaggtagttcttccgga
aacacgtctccgaactctctgacgatggggatttctgacagtcctatctgatgcagttct
gaacttctgacagaggttgggggtgcaaagaaaacaaccggttgttccggccctcggtac
agagtgacagtgcgtctcgcgcaatccactactccttggaattgagccaaccaattcatc
ccaaggatcacatccaagttcttggtgtctagcagaatcagatccgagggaaaaggaatc
ccctgaatttctatagggacggcagggctataatactttgctgtcataacccctccaggg
gtggtgatgagcagagggtttctaagcctttctacccccaactgatttctccccacgaat
ggcacagatataaacgagtgggaagctccagagtcgaacaaaatggtagcagggatggaa
tgaacgaggaacgtaccaacgatgacgtctggagttgtcagcacgtcctcggccgtcacg
tgattcacacgaccccgaatgacatccttcccaccgttgttggagcggggaggcgcttgg
ccttgctgacgccttggctttgggcatttatccgcaaagtgcccgggctcgaagcagttg
aagcacagacgctgctgaccttgagcgtccctgcggccttgaccaggctgcacagttggc
gtaggaggacggggcgcacgagtcccttgctgattctgctgctgctgcggctgtgggacg
cgcaccacgaattgaggtcgaggcgcggagcgaggttgctgctgctgttgttgctgctgc
gaggaggatccccctggatagggattggtgtagcggaccctttggttagcaccctgttga
ttgcggaaattcgccaagcggcgcttgtgcgactccagctccttgtgcttggcttccaag
cggatgctcttgtccaccagacgttggaaatccggatagtccccagagactagacggacg
gacagctcagggtccattcctgccaagaacttctcttgcttctcctcatcttcccgcaca
tcctccggagcgtaacgggccagattgttgaactcatgcaaatactccatcacggagcgg
ttgccttgcttcaactctcggaattcccttttcttaagggccacgactccggcgggcaca
tgggttctccggaaagcggcggtgaagcgagcccaagtaataggctgtccctctggctgc
gtagcctggaaatggtcccaccatagagatgcgggtccctgcagctggtgggcggcgaag
atgactttctcctcatcgctgcactgcacagtgtctagctttttccccacggcatgcaac
caatccaacgcatccacggggttgttggagctagagaaggtaggtgggcggatgcggagg
aactcggcgagtttagagtgttgtggaggtggtggtggagcattctgttgtggcggattt
tggaggtggtggaggaaagcagtcatcatgttggcttgctgggcgaggatttgggtgaga
atggcgttggtgtctggtggtggtggtggaggcggaggaggaggtggaggtgggttgcct
tggtggttgtggttgctgccttcgggttggttgccatcaccggtgttagcatttctcctg
gtcgtcaccatctgaaaaccccacacagaaccagcaaacagagagagagctaacaattaa
aactaaccacccacgactaccataattcttgaatttattactgctattaaattggttcat
taaagttcaagttgcttaggcaaataaaataagacaggctccgacatagttataccacac
accggcataaccatgccccacacaactcacaaaaagacaaacgagaaagaacacacgcgc
aagcctactaactgctcgtctaccgctgcgacgggccaggacggaaggtgagcaacagcg
caccctccgtgctaccaacgccggaggcttccccctcctggggaaccacgggcgcgggct
cggcacgaggggtctcgacgaagcaagtccacgccagggactgacgaacaagctcgggcc
tggaggtgctcttgcgggcggtgatcttctggctgcggcagacgcggcgacgcttggggc
ggcagacctctccctgggcgatcttgagctgatgcagctgcgcctccaccgcgtcgaggt
ccttcttgagctgcaggttctcctgacgcagctccaggatcttcatgttgttctcgacca
tcccacggcgcaccatctgatggaagtcgatacgagccgcgtcgtacgcctccaccatgc
gcgccaggtgcacgatggtagcgtcatcctccgagctagcatcccggaaggtggcgtagt
cgcgggctcctccgcgacgagggtggtagcggtagggcgagtgctgcaactcgtccgggt
agcgctggtgaagagtgccgatggcgaggagagcggcgttctggcaagcggcggggaagg
aatctccacccgcggtgactgccagcgaagtccgctcgggagagccagagaggatcactg
cagtgacctcccaaccagcgtggggctctgcatcgtcaccctcctgctccggaagcggcc
tggcctggtagtccactccatgtggataccccaggaccacgcacatgccccgcagctcca
agacgaagccagtcatgtccaaaccacgacgggtgacgctgccggccatctacaaacaaa
aacaaaaagaaaagcaacattttaaaggtcagattttggcgataaatgaagcagcaagac
agagagagactagacagttttcacaaataacaaaggatttttatttttgaaaatattgct
aaggcttgggatctacggctcgtcctagggtcaagggtggctctgataccaacttgtcac
gaccggaaataacccaacgggcgttcctgacgtgcgtgcattaatccttgtcccaggagg
caaggtacaccaaaagttgatacaattcagagtttaacaagcggaagcgtaaatagttaa
cttattacatgggcagcgaaggcccagcacacacaaagacaaacgagaaacagcggaaga
ctagggcgacgaccacaggcgcttgacggcaggcacgagctagacaccaaagccttcatc
ttcaaggagctcctcttctgggcttgggaaaaattgagcaagactgagtacaaccaccgt
actcaacaagacacacccacaaatgcagaataaatgcaagggagtacaagggaattataa
tataaaagggttagggttgcagtaaacagcatttaaagacatttagttgctcaaggctat
tttgtaaacacgatcctagaactatacaatattattaatcaaggccgtgaacccacacga
acctgccttaacccaaggcctatgatgattcagaccgaactggcaacccgaccctgggtc
ccagctcgtcccaagccaacccaggccaaccattccacattttagttgttaagcaggttt
taagaattaaaacactaacttgggtacattgctcggcttgcccataaccgagggctcggc
tattcgaatagattatactctgatcagaggtgtacatctttacccacaagacacatcttc
ctcacgtgtaaccacgtgccacataccaccacggtatacagacggaagacgtgacatagt
ttccaacccatcctagccatagacaagagtaccgacccaatcccgcctacggccggaacc
cccgggacaggcaggcaggactgagcccctagcagcaggacaccggccctgtgccatgac
atctcgactaccgggccgcagctcgtgtagccttcatttgccctggagaatgtccatcga
cccccgacttcatccatctccaatccgtgtacttttgtttatgactagactgagccacaa
actaagccttacccactagacatgtggaagtacggtagtgctttgcaacagaggcccgaa
gaccggtccttatatggccgaggtgctactatcaaaaccatgcaccccgagcccagccta
aaaccatttttggggattttgaatagagggggcggtgtgaagccaattccacaataatcc
aacaattccaaagtgtccaggtgatatgaatatttcccaaagtctaaagttgtaaaacca
cctaatgttacctaattaaattgcgaagcatctacctaaaattaaactagtggtaccatg
agtagagtgtccactagttgaggttttgtttaatctagggtgaacaaggtaataataata
acaataacaataataatatggtcataacaaaggtaaataggcatggctaaataaaacagt
gataacgcgggaatttaaataaagcgataatgcaataatttaaatcaacataattttata
aactgggattcaatatgttcaaagatgatgtgacttgccttgctcgctttcccaaacgtc
ggcttcgacttccacgaagagcggatcttccgaagctgcagcgtctacacgaccaacgga
aaagaaaaggcttttactctaataaactccacataacagcagaaacaaagcacaaaaatg
ggttcttgacttcttaaggaaaaattagagacttgaacggtccaattccgagttcaaatg
gccaagatatggccatttgaagtttatatgctctttaaatggatatttgcgaatttcttc
atttaaattttaattaaaaatcggatttattgcgtcagccgagggagagggcgcgcggac
cgggtccacgggagtggggcccacgcgtcagcctctcggtccacggtggaccgggcgcac
gcggctggcggcggccggcgccgtgggtcccacgcgtcagccgcacccgcgggcgcgggc
ggctgacggccgggccccacctggcagccgcggggcgcgcccgaaggcggcctcgccggc
acggccgacgggaggcggcgcgcccgcgccccgatggtcgccgccggcgaccaacggcgc
ggcggagcggcgcccgagagagaggagggaagggggaagcgaaaggggcggtcctcggct
caccccgggacgacgacgacgacgggaacggcgaccggagcggaggaaggcggcggcgcg
gttcgggacgacgaggacgacggcgctccggcggtcggcgggcgaaacggaggggcggac
gaggtcgacgaggacgcggcgaagccgaaggaggtgacgccgagcgggaggaggtccgga
gcgacgacggcggcgaaccggagctcggcggcgacggcggagagagaggacgacggcgcg
agcacgattccgacggggagagcgagcggcgagcggcggaaacggaggagcgaagcacgg
ggagcgtttatatagcgtcgggagggggagagagcggccggagaggaaggaaacgggcgc
ggagatctcggccgccattgatggcgccggcgaggtttgcgggaatgaatccggacgaat
ccgagggagagagagagggaaaagcgggggaaacgggagagggaatcacggggagtgatt
cccccctctttattgcgcgcggggacggcgggatgcggcggaatccgcggcggcggcggc
gctagggcacgggcgggcggcgggcgcggcgcgaggaaggcgatgacaggtgggccccac
ccgtcagcgagggtggcgggcgggcccgcctgtcagcggcgcgcgcgcggggagggggcc
gatgggccgcgggggagaggagagagagggaggggaggtgggccgagccggcccaagagg
ggaaaggggggggaaaaaggacttcttttaggatttttctttttataaaacctttttaac
tttgtttatttcttttcaattattatttgtgctctgaaaattccactaaaatttatttac
gcattttaggcttttaggaaatatacaaaaatcctccaagccttatttgacttttaactt
tgcacattttaattgttggaggctttcacatgaattttaattattctttgcacaatttcg
aggatgtattttagagtcgatttgggacgcgac
>TE_00000904#CLASSII/TIR
tcggcgggattgggattcggtgacattcccccgtgacattctcggtgacattgagtcact
gacatgtgggtccaggcacatgtgggtcccacatgtcagtgactcaatgtcaccgagaat
gtcacgggggaatgtcaccgaatccgaatccggagac
>TE_00000927#CLASSII/TIR
ctccctccatctattttatagtatatttcatcttggcacacagaccaaggataagtaatt
ctacttatcatccatttaaacatgctactagtcattcctcgtaaacaagcaattcattaa
tatttacatttctcatgcccatgtagccaatcttatgtggaagaatggagagtcacgcat
taaatccgagaaagtcattaagagatagttgttggattgaaatatgcctatcaaaaataa
atttttcagatttggaaatatgactatcaaaagtagatggaggagtacttataaagatat
aaggtaca
>TE_00000931#CLASSII/TIR
aagttttattttaatttcatactccctccattccataatataaggcacaaccactttttt
tagatgttccataatataaggcatgcatgcatgatgcaattaactatgacatcttctcca
ttaaattattacttttttaaatcctccactctcatgttctctaattctattggatgcatg
cattatatttattaggatgatccaaactacaagatgataataattatttcttggtctttg
ggttaagggtggttgtgccttatattttggaatggagggagtatttttaactattttaaa
aataa
>TE_00000935#CLASSII/TIR
tactccctccatccacaaaagttacacatattacttttgacaccaagaccaaggagaaat
taaatcaccttggatgttacaaaatcaaggagtgaatgcaagcatgcaaccaatgagtat
ttagatgactccttgggttctaataaaacatttaatttatctcttcatttaagtcttgaa
tgcataaagactacaaataggaacaacttatttggaaaaactcaaatgtgaaataggtgt
aacttttgtggatggagggagt
>TE_00000950#CLASSII/HELITRON
atcccttctttctataaagttaaggccaaaagctcaaacctcgtgcttccacgtcatcat
caaattgtgaaccgttggatgaatgcattagatcgcttctcagacgttggatggaatgca
gcatagagcccaacccattagtcaccgggtgagtctcttcgcctcctcagtgccaaatgt
agcccacatgaacacattggcccatctccacacacatctacatgtatccagcccgtcaat
ccgtataaaagagctttatggctgaacgccccttcagttgacatgtgctacctaaattat
ctacaaattttggatagggctgctaaaaagaatttctccaagaaagctatttgtttcttc
tgtttcttcttgagattgtacctcctatctaacaaattgatgttaaccaagtcccgcagc
aacgcgcggggcatcctctagt
>TE_00000952#CLASSII/TIR/PIFHARBINGER
gtcccgtttggcacagctctagctcccaactccaacttacctatagctggagctgtgcca
aacggtacagattcactattttttggagcggagttgggagagctgctccacaaatttgta
ctacgggggtggagctgggtttttgctgctccacatctccactttaccccaaaagaccca
ctatcctttaagtttttagtctatttacataaaaatgccactcaattacccctttcacac
ccctcactcccgttctctctcctccccaacccctttcacagcagccggcgacatgcgtgt
gcgacggaggccgcggcggcggcaggcggtgcacgggaggggcgtgggcggctggacctg
cgcgagcgacggtgcgacgcacgtgcggcggccgcggcagcctgtgggctgaccgccggc
ggcgggggcgggggtgagcggcggcggcggcgcgcgggctgagcgctgacggcagcggca
ggcggcggcagtgtgcgggttgagcggcggcggtagtggcagggcgacgctaactaggtg
ttcgatgaaatgcctacaaggaacgtggtggcgtggagcaagccaatctagctaaacact
ttcacactcacttcagctcctataggagctagctctcactagagttggagttgaaagcta
ggagttggagtttgtaaccctaccaaacggggc
>TE_00000956_INT#CLASSI/LTR/GYPSY
cacgcttttggcacgcccagtgggaccccaagaacacaagcttatcaccagcaacaagaa
cacctcgagatgtcgaagcaggccgagatcgtcgaggagaacgtcattcccgtgaccgct
gaccagctcagcgcagaacaaaaagctgagatggatagtctggtcgcacagttccagaat
atgtacctgcaaacgtattctaggactcggcagggcaccttgattcaaaagtccaaggtg
gtcatgccgagttccggagatggagctggaatgtcggcggcggcgcacgatcacgccgtc
aaaactgaagacactgcagcgccgacgttgcaagacaggattgactccgcagtccactct
gtgctagtcaaccaatcagggattttggtgaacaccttgactaatacggtcaagtctatc
ttagacgggtcaattcaccagttcaagcctcaggggccgattttcttgccagaaaataag
ttccctgcatatcggaccctgaggaatgatctgagcacgtctcagccaacaccgccgatg
ccaccctcatcggcgcagccgacaataacattgccactggtcctcaccaggcagaccggg
ggcagccctcagctcatcaccgaggaacaatacgctcaatgggccaaggggaagcaaccg
gtggttgagccgatgcagcaagttcctgtcaaccagccatcggccggacaaccgcaagcc
tcagtgttcaatagtcctccacttcaagttgcatacaacatgccgcaaggctatcagcag
taccctgcaggacagtatggcgtaccgaactcggatcatcattaccagccatactcccct
aggcagtatcaagcagagggtctgcaacaatcgtttcagccagacctcccacatcggccc
gcaggatattgggccgatatgatagccgaagtgatgcgggatcaattcggcttgaagccc
aaggagaactctacggtgtatcggcacccgtatcccgaggaatttgacagggtaccgttg
ccaggccgatataagatcccggatttctccaagttttcgggacaggacaacgtcttgaca
tatgagcatgtcagccgattcttagcacagtgcggggaggcatcggctatcgaggcgttg
agggtgaggtttttccctctgtccttatcagggtctgcattcacgtggttctcttccttg
ccctgcaattccatcagaggatggatagatctggagaaacactttcatagatacttctac
aatggcgtacaagagatgaaacagtcagatctgactgccatcaggcaacgagtggatgaa
tcggtccctgaatacatacaaaggttcagagacatacggaacagatgttatagcctcagt
ctgaccgattcccagttggccgatttggcatttcagggattgctagggccgatacgcgag
aggttctcctcgcaggaatttgacagcctcgctcagctggcacaacgagtatcggcccac
gagcagcgattccaggaggcaaagaagttcgcgaaaaagattaacactgtttatcagtac
gcctccgacgatgacgacgatgaagatggtgatgtcgacctagccgagtgggcccggatg
aggaaatcaacaacttgccagtgggccaagaaaggagataaagaagataaatatgatttc
gacatcaaaaaggccgataagatatttgacctgctgttgcaagaaaagcagattcaactg
ccagtaggtcacgtattgccatcggccgaagacatcaagaaaaggagatattgcaagtgg
cacaattcctattcacaccatacaaatgaatgcaagatcttccggcaacaaattcaatcg
gccatcgagcagggcagaattaaaatcgacgatgccaagcggccgatgaagattgaaggc
cacccgttcccagtcaacatggtgcgggcggacagggccgatggcggtggtcatcggact
ggcaagcggcctcatcagacctctgagggtctgatcagaaaatatcggcggaggcgggag
gatcaagctcaagaccaagccgatcaagacaactcctacgacccacactgggagtgcgag
ttttttcgcttctgctggaatgaagggatgaggttgccatctatccaggagtgccctgca
tgcagtggtgtagaaaattcttatcagggcagctcaagcagacaaacgcatcggccggcc
aagcaacggaaatccgtgcatgaaaggctggggccgatgcaccaagatcaacacgatgaa
gatgaggaacaagtccagaacccccaatggtgcccaagcgatgtattcagcaagacacag
aagcggcgggttcagaggttaaggaggaaagagcaaatccaagagcaacaagctgaaata
ccccatcggcccaccaagaccaaaaaagagtggaggataaaatccacggtggccagggcc
gatgagggcacctccaatatagctcagggctactcagcttcaaaaggtaaaaaaatgaca
tcggcgcctgttaacatggtgtttgtattgccagcagaatactgtgtgcaggcggccgat
gaagcgatggccgatgatgaacaaggttcagccaggctacgcttgtcaccagaccaagct
atcttcgacaagccagttgacgccagccacagacatctacggccgttgtacatcaaagga
ttcaacaacgggcggccgatgacgaagatgctggtcgatggtggcgcagcagtcaattta
atgccatacacaaccttcaggaagcttggaaaagtacctgaggatcttatcaagacaaat
atggtattaaaggacttcggtggcaacgcatccgaggcgaagggggtcctgaacgtggag
ctcaccgtgggcagcaaaacaattcccaccaccttcttcgtcttcgatggaaagggttcc
tacagcttgttgttgggacgagattggatccatgcaaattgctgtgtcccttcaacaatg
caccaatgcctcatgcaatggcaaggggaccaagtcgagatcgtgcaggccgatcggtca
gtacatgtcgccaatgccgatctcgcagtttgggagatggagggaatcgactgcttgtcc
gggcgagtctgggacgccgatttcctcaaggtaaccgactgcgacatcgaggcaattgaa
gaccaagacaagcggttactttagcgaagatgcaccatccgccgttgacaatgaccccta
cacagatgacgcggtggatgagttagacggcaagttgggacaaggttttacgtcggccga
tgaattggaagaaattgatataggaataggtgataggcctaggccgacgtatgtaagcgc
taatttgccaaaggaatacaagaataatttgatagatcttttgaaagaattcagagattg
ttttgcatgggaataccatgagatgccaggattaagccgatcgattgtagaacatcggct
accaatcaaacaaggctatcggccttttaagcaagctccttggaggtttaaggccgatat
gcacgaagccataaaagcagagatcacaagactttacgacgccaactttatcaggccctg
ccgatacgcggagtgggtccccaacatagttccggtattgaaaaagaacggcaagctaag
ggtatgcgtcgatttcagagatctaaataaggcgacgcccaaagacgagtaccctatgcc
gttggtcgatttgctagtcgacgctgcttctgggcataagatcattagtttcatggacgg
aaacgcgggttacaaccagatctttatggctaaagaggacattcataagacagccttcag
gtgcccaggggcaatcggcctatatgaatgggtcgtcatgacatttggtttgaagaatgc
tggagctacgtatcagagggctatgaattacatttttcatgatcttattggctctctgat
tgaagtttatatagacgatgttgttgtaaagtcaagagaacatgatatgcacttggccga
cttacgcaaggtactagaaagggcaaggaaatatggtttgaagttgaaccctaacaaatg
tgcctttggcgtatcggccggtcagtttttgggtttcttggtccatgaaagggggattga
aatcacacagaagaacatcgatgccatcaagaaaatcaagcctccagaaaacaagaccaa
gttacagtctctgcttggcaagatcaacttcgtccggcgttttatatcaaatttgtcagg
ccgtatagagccattcactccactgttgaaaataaaggacgacgaagaattcatatgggg
tgacaagcaacaaaaagcgctagacgatatcaaagaatatttaacttttccgccggtctt
aattcctccacaaaaaggagtcccattcaaattgtacttgtcagccgatgagaaatccat
cggctcagtcttggttcaagatgttaacggcaaggaaagagctattttttatctcagcag
gagaatgttagacgctgagacaaggtacacgccggtggagaaattatgcctttgtttata
tttttcatgtactaaattgaggcattacctgctttccaacgagtgcatcgtagtgagcaa
tgccgatgtgatgaaatacatgttatcggcccctgtgttgaaaggacgagtcgggaagtg
gatctttgctttaacagagtttgatcttcgatatgaatcggccaaagcgatcaaaggaca
agccttggccgatttcatcgttcaacatagagatgactcagtcgcatatgcagacattgt
gccatggacattatattttgatggatccgtctgcagacacggttgctgtatcggcctagt
catcatatcccctcggggggcaagttttgagttcgctttcactatcaagccttactatac
caacaatcaagcagaatatgaagcggtgcttaaaggctttcagttattacaagaagtcga
ggccgatgccgtggaaatcattggtgattcacagctagtaattagtcaactttctgggga
gtatgagtgcagagacgatattctcaaagtctataatgaggagtgcaaagagttattaca
cggtttccggatcgtaatgatgaggcatatacccaggaagcagaatttcgaagccaatga
tttagctcagggggcatcgggatacaggccgatggctaaagacgttccaattcagattgc
tctcgtgcacgccgatgactggaggtttgatatcattgagtatttgagaaacccttccca
atcggcgtcacgcagaatgaaatataaagttttacactatgtcttattggacgataacct
atattatcggacggttgatggtgtcctactcaaatgcctaggtcctgaggaggctaaaac
cgttatgagcgaagtacatgaagggatttgtggcacccatcaatcggcccataaaatgaa
atggctgatgaagcgcgtcggatatttttggccaaccatgctagaagattgcttcaagta
ttataaaggatgtcaggattgtcagaaatttggagcaattcagagagcaccggcatcggt
tatgcatccaatcataaagccgtggccgtttcgtggatggggaatagatatgatcggcca
gattaacccaccatcaagtaagggacacaagtatatattagtggctacagattacatcac
aaagtgggttgaggccgttcctctcaagaaggttgattccaaagacgctattcagttcgt
caaggagcatatcatatatcggtttgggttacctcagacaataactacagatcagggatc
aatcttcgtgtccgacgagttcgttcgatttgctgacagcatgggcatcagattactcaa
ttcttctccttactatgcgcaggccaatgggcaggcagaggcttctaacaagtctttaat
caaattaatcaagaggaaaattgacgaacagccgaggcaatggcatacaacgctggccga
tgccctttgggcgtatcggatggcttgccatggtgcaatccaagtgcctccctatcaact
ggtctacgggcatgaagctgtactaccgtgggaaaccgccatcggctcaagaaggattgc
tttgcaagacgacttgacagccgacgagtaccataatcttatggttgatgaattggatga
tttggcacatgttcgattacgggccttagagaaaatcaagcgtgataaagatagagtggc
ccgtcattataataaaaaggtcgttgccaaatcgtttgaggaaggagaccttgtgtggaa
attaataatgccgattggctccagagataataaattcggcaaatggtcacctaattggga
aggcccctttcgaattcatcgacgtgttcctcacaatgcctatctgctcaagggattaga
tggcgagatttatggacgagctctcaatggcaaatacttgaaacaatattatcccagtgt
ctggattgactcatgatcggccctctagccgatttatgattacagccgatgtagtcaagc
atcgtctttagatggccggtaaatactatcgcccttagttcaaaatttcagaatatgagc
cctcatcttccaaaatttggggggcatatatatatacaggaattttccaggaattttcaa
ggatttttcagtttggcgattgacttcggctctctggccgatgagattgtttataatgag
aattttcaaagatttttcagtttggcgattgacttcggctctctggccgatgagattgtt
tataatgagattgttcgtattaaagatatatgtgtctggaattttcaaaacaaattcggc
tgcacggccgataaggtgtgagaggattttaattcggctgcacggccgataaggtgtgag
aggatttcagaagcaataaattaggctggaattttcaaaagaattttcaaaacaaattcg
gctgcatggccgataaggtgtatgtttatatattataaaaataacatatgctacatcacc
ctatgaagtccgcaatagcagcaatggctttacagcgaatctgctagacgtcttcaatag
cctgggcgtcatcggccatcgtccctgggatcggtttcagtgatttgcttagggtcgcga
ggtacttggccgatgccttgagctttgccatctgatcttctatggctttaggggatgcag
ctattccggcttcggcttcttggatttctcgacgtgtcgattccagcttcgataccagct
ctgcctcgaggcgacggagctcttcaagtttgtgcttcaagacaatcggctctaccgcta
actcgtccagcttggttttgtcagcgttaacttgggccttgctggcggataaagccgatt
ccagttggtcacgctctcgtcgctctgcgagtctttctttggctttgttgagcttgaatc
ggtattgctccaagaagatggccggtgttaggacctccattaggtcttcaggcagttcgt
cttgaatttcttgtaccctgaccctgatggaggtgcaatcttccaccaagtactccagcg
aggactccagccgattggcgatatcggtcagccggttcttcagatcatcagagattggtg
ccctggctgtgctgggtagttccttgtcctcatcatcaagaaactggccgatatcaaagg
agaacatatcggctaggttctgtaaatatcaacatgggttgaggttagcattgttaatca
ggaatcgacagaaaggggatcagggtaatcgtggttacctgtgttggagcatcggtggtg
cttgcatcggccttcctttgctttgtcgacatagtaggcgagggggttggccgatgtggt
gaacgtgatggagccctaggctgaaaaagcaggaaattggtgaatagggttatgtgatta
caaaaataatgcaaaaaatcaactcttaccgagacagtcggagagggtggtggagaagga
gaaggggtcctcaatcgtgccttggctcgttcgcgccgttgcaaagttgttttcttggtt
cttggcaaagggaccgattgagttctctccttcaacgcagacgacaccgcagcctaaaaa
ggatatgaagttaaagtgtgacagtacaaggagattatgtaaacacaaagaagaaattat
attgaccttgcgaactgcgtgtctggtcctttttggttgcggggcatcatcttggtcatc
ggccggtgggatctccgcagcttcggccgatggctcctgggtggtttcacccgacgggtt
ttcttcttcgtgtgcatcggccgctgctgcatcgatttcctcctccatcacttgttcttc
gaggaattcttccaaggaggggtctagctcttcggcatcggcctggtcatcggttttagc
cttcttgctggctttctgcgatttgcctttggccggcgctttcctcttggggttttcttt
aggcatcggaccttggagaagcgtcgctacttttggggcagtgaggccgatgatggattc
caggatggttgaccccgatggagctatggcttgagcgtagaagatcttccgtccactgtt
gctcacagagggaatcggctcgtctgggacttgagggctgatgccttggataagttctgt
cacatagaacctggccgatcgatgaaagatgtgagcggcccactcttgccaccaagtttg
gaagttaatgtgcacgaaggcattcagatgcagccgatcgcagtcaccaagatttgggag
ctcgatttccattgctttgttcataaccagggccgatgggactgtgcctctgctctctag
gagcttatgaagatgcaagctaatgggaagttgtccgagcccgcattgtctagcagctgt
cattggggtgtaaaactcataggacaagctggtgctccttccctgaaagatgcctactgg
gagcaggcatggagtgaggccgatcatgaataattcccttgattccatgtcatcatttat
taagctcagttgcagatcatctggaagctcaaagtctcggtccgatgtatagacaaacat
atccatcttggctgatggagggccggtgaagaaatggatgaaccatgtagccatgtcatc
ggccgattgatctgcgccggggtagacggaggctgcttccccgtaggatatgcatcttct
gttcctgggatcttcgtgatcggcatattttgatgggaagcgagaatctgatagaggcgg
ccgatcagccatggtgttggtgtatatggttagccagagttgaatgaaccaccatggtcc
tccatgtgccacggtttgtttcaacattaagtcttgagtggcaatatggagtagccgata
tacagctcccaagaggtatcggctgagagggatttgcttcttgctgaccaaagcctgagc
caggtgttgacaatttgtagtaggaccacaggtcgatccacagaagacgaatctttccaa
ccataatgtcaggaacgctacatgttctcgctctgagaccgatccttgttccatgtgctc
agagatatacccagaccagcctccaattttcttggttttcagtttgtggctgctgtttat
caggaggctgaaaggattaatctcagagtcgatgtctagtcctgtcagtaccttgatatc
tatgagggttggggtcatcggaccttgcttgaacataaaggcgttcaaggtacttgacca
gaagtagctggcagctgacattagtggctcattctttttggtatcggccagggacagagt
tatgcattggccgattccaatatcgtcccagtggacttgtttgacggcagcaatcctttt
gtgccaggtcctgtatccgtttagttttgatggccatgacctgaaggtgtgcttccacgc
cgagacagtgggcttggcttgcctgaaaggaattctgtctgtttcggcgttgattagcca
ggttgggtcgcagtcgcccatggggcccaggagaaagcgatgggatttatcgtcggtggg
aatcaagatttggtttttgaagacctaaatcgtgagaacaacgatgaaaatataaggctt
gagggggacagagagtaaaaccctaacttggagaaatcgacggggaaagcgataatgcag
gattgaacaagtcgacttaccgcggggatctcagaggtgtagaatggggcggaagccatt
gttgttgaagaagggatcgttgcggaaggggtcgatgtcgatggagtatcgagcggtcgc
cggagttgaagaacacgaggagtttgttgaatcggcggcgaaagggttcgaatctggatc
tgtgcggttttcaggttagacctagcaaaaagtcgatgagttccctggagctaattccgc
cacattatataatgaagcggaattggggggcat
>TE_00000956_LTR#CLASSI/LTR/GYPSY
taacgacggattttggtaatcgacttggaaaggaaagaggaaaccgaagcagagaggaag
gattgagttggagtcggaccaggctttgtatcggacccggtaaccgtatcggactgggga
ggtgttgctataaagagcgtatcggccgatacggatttggtttggttgtgggccgatgcg
ggttgtgagttgacagtgtcaacgtgggcttggtctgggctcgaagtaagcttcaaggaa
gttgccaaatagagataaagctcggttttaggcaattgtatcttgtaaattaagtagtgt
agatctaatctgtggcttaagtctgccgcaaggacttgtttgttagttgtagataagatc
gtgccctacaagggttctgttgtaacctcgggtataaatatcccgatagtttgtacatgt
aaggtctctcaatcaatcacacaatcaaatcaatctacttccggcgcatcgccaaccctc
gcaagaggtcttcttcgacgagttcttgcttcctcggagcagaggtaagaactcgtcccc
gatgatctgcatcgtcggggctaacgtgtcgctttagacacgttaagcctcgatgatgtg
atcgtcgattataatgtcttgaatagttttgacaggtatcttaattaagccttgccagcg
gtttactcgctttagggtttattgccgacgatggtttaattcttatgcttggctagattg
ttcaatgcagctgccatccccaaaagcaatcgacgacttgattttctttgtgttaagtct
caattcacactttgagttgccatcgaccttagtcctgttttgagatctaacacaaagcct
gttttcggttgtaattaaggatagtaccggggttttagccggtcttatctaacatatgtg
attgctttatgtttcttgcatatgtttgccacttatatgtgcagatcgataagtatagat
atgtcgatcatgaggtaatctcaggatttctttatggttgacgtgtttatactggtcgat
tggctcgtataaggttgcactagagtactagctggtgtagttacctttgtcatctttatc
ggccggtattattagttgaggtctacatatcaatgaaggccgataagattagattcatgt
cttacttattttctaagtgagccgatatagctttgccctaccggctgggctatgacaatg
tgtcatcggtctgctgaccgatcggccattgttctctgacttggttcacttgtttcttgt
tgattgcagatcaaatcaactggcacgctctacttacgactaggcaagccatttggacct
gcactggagttaagcagatctcccaggccgccgtggtaacgcggaacccgtttggttgct
ggacgggtcgaaattctgcgccaaca
>TE_00000961#CLASSII/TIR
ggggcatttgcaaatttgccaccggttttttcaatattgcaaggatgccactcgaatgat
agttctagtggcatttttgtaattttctagtggcagttttgcaataacgattcaaaatag
tggtaaatttgcaattgcccctattatgctattataacatgtatt
>TE_00000994_LTR#CLASSI/LTR/GYPSY
tgtcacgatccgtcaactcattcacagatcaatatcaacacaggaaggaaccaatgatcc
acagtagaaatcactcaagtaattgggatacaattgcaaggaatataggagtgaagacta
gaaagggaagcaagggactggtattagagaagcagagtttgagattggaagaacagcagg
agtgggaaagaaatccggaggaggaggaggaagaagaggcagcagccacaagttctattc
atcgatccccttcatgcctgttgcttctttccttttatagtgtatcctttgcctcccctc
agcctcaagccagcccaatcaacatagctcacttgacaggcccaggcccatgaca
>TE_00001011_LTR#CLASSI/LTR/GYPSY
agaacccttatcaacagaacagcctctcgcaacaagaacacagaaatgtggaactcgaac
tagattgatagattatctcacgctcaaccgagcggagccgccgccgccatcgccaccttg
ccgagttccaagccaaccttccttctagctgttgccagcttacatatagttcttagttac
ttctctctctctctctctctctctctctctctctctctcgttacatgaatttgggccgat
aacccacaaagcttagacggcccactcggaccccttatacttcatgttcactcgacgatt
acgcttttccttgacgaagacgccatcttgacgaccgcctccgtcctgttccccatccac
cgtgttgccgtcatctcccgcgtactgtacctcttcagggttgctcctgctggtcctaac
at
>TE_00001047#CLASSII/HELITRON
ttcttcctatatagttggtacccactacaagtcatttatgctataaagctcaaattctgt
gaggccacatcatcaagattatattgaccattagatcatcttgcgtctatgcaaatcaac
cgttagatcaagttcttctcatccgatggcatctgagaggaccaatgctttttgtcttcc
tcttaattacctcatgcatcattatatctccctttatcactaaccactaacaatacatct
cccacccgaaagcctacaccactacatttgtgtctacctctttctcattccctttaattt
ttctaatgcatctactagccatatctaggttgatccaatggattttcttggaatatttat
gcttgaacgtgcttcctcaatcatctaaggaggaaatgtcaatggtccaatgaaatttgg
tttgtcactgtcatagatgacatcgaaaatttgttggtacagattacaacactcgatgat
ctttaccaattgcaaggattctattatgtttatctcctatggtgattggtttttggtact
ctatcatgatcttgcttctttttatatctgatttcttcgtttatcaccaagcttcatatg
tcaatgtatcacaactatggtaacttcaatttttggtaactttaagtattgagggattgg
tccactctcacatttgactatctacgtttgattaaaaggctgtgccatatctttgtgttt
ttcatactggcaatcactgaatttgtttctccacagttcctcccatttacttataggtga
acatttttcttgaaattactagattcatgcacccaatagttgttttttttaagatcatat
accaacatatgcatgcagcattatccatattttctctttgttttctcgcaaaaagaaata
ttttattagttgtttaaaatatctgaatgagatgttaagtcaatttagtacataataaaa
atagtgtcctgtttgcttaccgttcatggttcttcgaattgggagtatcttaattggaat
catgtcatttctattcatatagcaatacaatgtacagatcgaacgttcaagcatgttgat
catgcaattttgataaatttacaactatatgttcccttctgtgtaatgatactataccaa
tagtcaaaagttctagaattacatcttccaaattcacgatatagctatcccgcagcaacg
tgcggggtatcaactag
>TE_00001065_s_2#CLASSII/TIR
gggcctgttcactttgatgccattttcaaccataccattttttggcaaagttgccaaaaa
aatgtctacgtttagtttgttgccaaatttggtcaatacataagaaatcctgccaaaatt
ttggcaatattgccatcttgctaaaattttggcattgccaaaacttggtaagatttattt
tggctacaatctgaacaggcc
>TE_00001070#CLASSII/TIR
ggattttggacaatttgccattcatttcgatgtagcattcccaaatgccatcttctcaaa
taacttggacaatttaccccaggtccccacaaaccagctctcctatgccattttacactc
aatttcgggtcccatggctgccacatcaccaaccaaggtggcaatggaacacgaaatgtc
catcttgcccctgcccctcctcaactgtcatgtttgtaacataaaaattacacaaaattg
ccactgacactaaaattgaacagctggtctcgtaggagcaccgttaacacatcctagcca
aaatcccttgttcatgacatcccaagttcccaacccaaattgcacaacctgatcaaatat
atcagccatattgcaccaaaattttataaattgagaaaaccacaacccaaaataccagcc
acaccaaaataacaagtattgggtttcaaatagcataggtttcaaatattgttttctgca
ttcccacatagcacgtctagtagcaagcatggctggccttaacattgttctttgctgcca
ttaaatacataaataaccccatctttcttgagtccagttttttgtaacaaagagaaaaag
acaacatcaattcttctgttctttcttcgaagtcaatttcttcttggttggtggtagtgg
ttgtgatggagctgcttcagtcatagccaaacgcctccttgtcaccggtccaggtgaatc
ttgtgagcatccttctccagcaacagttggtgttctagctactcttgttgtttgactgaa
gaagagaaggggaaaacagatttatctcatacctcgttggccgttgcagtgctgccgccg
gtgaatcgacagcgccaccgccgccgcaggagtgagaccagaatgggacgagtgaaaatg
agagtggagagggatctgtggttgaggctgtgttatgaatgagaggggcaggggcaagat
ggacatttcgcattccattgccaccttggttggtgatggggtagccgtgggccctgaatt
tgggtgtaaaatggtagaggagagctgatttgtggggacctggggcaaattatctaagtt
atttgggaagatggcatttgagaatgctacatcaaagtgaatggcaaattgtccaaaatc
c
>TE_00001071_INT#CLASSI/LTR/COPIA
tgtcaggtttccctaagtgatcgacaaacaagctgtggaaaacacacgcgaacacgagga
aacacgctgagttttgtggtgcgatgaagctgcaccttttcggtttttttcttctccttt
tattatgcaaataacagacttaggattcgatcccacgtcccggttctttcgcgtccatcc
ccgcgatccgagagacgcgttcacgtcccgttgtccaggccagtcgcgagttaatctcgt
tgacagccactacgtgcacggcatccacaacccggagctcgcgcatgcaacaacagaaaa
actaacatgcatgcagcaacagaaaggaacgtaaaactagctactactagatacatcgtg
taaggtttatttccaacaaatctccccctaaaccttgcacgtccctttaacttcgacgag
gccaatccttgtgcacagttcattgaaccgatcacgcccaagtgacttcgtcagaatgtc
cgccagttgatcgtttgtactgacgaactcgatcttcaccctgtcctcctcaatgcattc
tctgatgtagtgatatctggtctctatatgcttgctgcgatcgtggaaaacagggttttt
gctgagttgaattgccgactgattgtcgacattgagtgtgacggcgtcggcttcttctcc
cttgagctcggcaagaagacgcgccagccacacaccctggcaagcagctgttgtcgccgc
aatgtactccgcttcacaggacgataaggcaacaaccttctgcttctgagattgccaggt
aatcaagttgtcaccgaggaagaagaagacaccggtggtgcttttccgcgtgtcgacgtc
gccggcgagatcgctgtcactgaatccaacaagatgaacagctcctttcttcctccggta
gctgcagccgcgattgatggtgccggcgacatagcgcagcacacgtttcacggctgccag
atgctcggtagtgggtttctccatgaatctactcacataacccactgagaacgccaagtc
cggtctcgagttcaccaaatagcgcagcgacccaacaattttcctgtaatcagttgcatc
cacgcaaggagatgtgctcaacttactgagtttgaggcgtggctccattggagtctggct
cgggttgcatccaaccatgcctgctgcctcaagtatcttcttggcgtacgcaccctggct
cagggtgatgccctcgtcggtctgactcacctccaggccaagatagtaccgaagtagccc
gaggtcgctcatctggaacgtctcccgcatctccttcttgaattgatcaagctcggagtg
gttgccgccggtgatgacaaggtcgtcgacgtacaccccgaccaccagtcgacgtgcgtt
agctccgcgcatgtacacagcgtgctctgaggcactgcgatggaacccaagtgacagcag
cgacgcgtcgagcttggtgtaccatgcacgcggggcttgacgaagtccatacaacgcctt
caccaggcgcagcaccttctgttccttgccgtcgacgacgaaaccgggcggctgcgcgac
gtagacttcctccttgagctcgccgttgaggaacgctgatttcacgtccatatgatggac
ggcccaaccttcgctcgccgcgtacgccagcagcaagcgaaccgactcgagccgtgcaac
tggggcaaacacttcgtcgtagtcgattccctgccgctgcacgtatccttttgcgacgag
ccgcgctttgtgcttggtgatgttgccggcggcgtctttcttcgtcttgaagacccactt
gagtcctatgggccgctggcgaggtgggggatcgacgagcagccaggttccgttttcttc
aattgatttcatctcatccagcatagcttgacgccaacagtcttgctgttgcgcctcggc
gagagacgctggctcttcagcacttgccatcatgagttcgtcatcgaactcgcgcacagc
cagtcccggcggggtcgccggtcctaatatctcgtcgacgcggcggaaccgaagcggagc
atcatcatgatcggcgtcgaggtcgtccgcggcgatggttggtggagtcgcgaattccgc
cgatgtcgcagttgtgcccgccgtggcggcaggtgtgcatggacttgtcgatgtcgcggg
cggagtcggcagctctggctgctccgagtcagctcgtggcgcgttcgccacagctgggtg
gtacacagtggtgtactcgatggtgaagtccagctcactcgccgtctcgccgtcccacct
ccattgcgcctcttcgtcgaatgcgacgtcacgtgagatgtgcacgcgccgagaggcagg
gtcgtagcagcgatacgccttcgaccccggctcataacccacaaagatcatgggcttact
cctgtcgtcgagcttcttgacattcggcgtggtggtcttgacgtgtgccaaacacccgaa
cgtccgcaggtggtggacggccggcggcgatccgttccacagctcgtatggtgtcttccc
accaatacttttggatgacgacctgttcaggagataaacagctgtggtgactgcctcccc
ccaaaacatacctggcagccctttggctttgagcatgctccgcgccgtcccgaccaccga
ttggttgcgacgttccacgacgccgttttgttgcggcgagtagggcgccgtcgtctcgcg
tcggactcccagctcggcgcagtaatccgcgaagtggtggaccaggaactctccccccta
tccgtgcgaagagcacgtagcttcttgccgctcttgcgttcagccgcggcttggatgcgc
ttgatggctgccgccgccccatccttggaggggagcagtgacaaccacatgaaacggctg
taatcatcgacgagaaggagaaagtaccggttgccgctcggagttggtggcgagatcggg
ccgcagaggtcgccgtggagtagttggagcggctccagggagcgctgttgagcctgctgt
gggaacggcgtccgacggtgcttgccggcgaggcaagcctcgcaaagctggtcaacttgc
gacacagccggaagaccgcgcactagctgctctctgcccattttccgcagcgcagtgaag
ttaatgtggccgaaccgtgcatgccacttccatgcttcgtcgccgatgcgtgccgtaagg
cagaccgggcgcgcgagctcgacgtcgaggacgtagagacgtccaggattgcggtgaata
cgggcaagcaggcgccgctgctcatcccatatccgcataacgccatcctcggcctccacc
ttgaaaccggtctcgtctagctgcccgacactaatgatgttagcagcgaggcgtggaatg
aggtaggtgttggcgagggttcgatgctccccattcttacaggagaagagcacggtgcct
cgcccttcgattcggacgacggagccgtctcctagtcggacgttgccggtgatgcctgtg
tcaatgtcggagaaggccgtccggcagccggtcatgtggttggaggcgccggagtccaca
atccagcggcccggatcacgctccgcggcgtcgtcgagcgccgcgaacagcttcttttcc
tccaggtagatgggatcggatgacggagttggcgcagacggcgctggtgcatgctcctgt
tcacgtgcatgtgtgattactcctcctgtgaggagaagcaaggtgggctcgtcgtcttgt
gccacgtgggcctgttcatcccgcttgggcttgctcctgcaatccttggcccagtggccg
tatttgccacagttgcggcatttgtcttcacgacgggccgctccggagttcgtattctcc
gcgccgccgactccagcgccgccgccgttgcggcctttgccgcctcgccgcttgccacgg
ttgcttgggctgcctgagttcttctttgcctcctgctcctttttcttgtggcgctctagc
cattcttcctcggtgaggtagagcttgccggcgttgtctgaggacgaagatggcaatggc
atggcgtcctcagctgccttgagtctgccggtcacctcctccagggacagtgtagagata
tcaaggagagtttcaatggaaaggacgagttgggtgaacctgggacgggcgacgcgcagg
tacttctcgacgaccttgtctgccggctcgggatcgccgagcgtcgcgagttgattgacg
gtggaggtcaggcgcatggcgaagtcctccacggtctcaccgtcgcgaaggacgagcgac
tcgtactccatgcgcaccttctgtgcgcttgctttgcgaattcggtcgtcgccgactcgc
aggatcctgatgcaatcccatgcctccttggccgaggccttggtggccaaggtcgagatc
atctcggggggcaccgcgctgcaaatggcgtcaagcgccatcctatcctcatgaagctcg
acgccgcctggatcgatggcgccccacaggcaccgggcttgcagtttgatcttcatcagc
aaagaccaatcgttgtagttggttcttgtcaacagcgggtagttcgctgcacctcctgct
tccttgaccacgcggtggatcaccagcccgcggtcgctcccgccgctgcccgaggcgcgg
ccgccggaacctgaaacatgcacggacggtgacgccgaccgccggcgcggggagtgcgtg
cgtcctcgaggcatgaagacaccctcaagagcgcgatctcgcgtccacgctctgaaccga
gctctgataccacttgtcaggtttccctaagtgatcgacaaacaagctgtggaaaacaca
cgcgaacacgaggaaacacgctgagttttgtggtgcgatgaagctgcaccttttcggttt
ttttcttctccttttattatgcaaataacagacttaggattcgatcccacgtcccggttc
tttcgcgtccatccccgcgatccgagagacgcgttcacgtcccgttgtccaggccagtcg
cgagttaatctcgttgacagccactacgtgcacggcatccacaacccggagctcgcgcat
gcaacaacagaaaaactaacatgcatgcagcaacagaaaggaacgtaaaactagctacta
ctagatacatcgtgtaaggtttatttccaac
>TE_00001088#CLASSII/TIR/PIFHARBINGER
ttaaaataaactttagggcatgtacaaagtagagtcaggtatgagctctacgttatctag
agactagcatcctacaacagttggagacaatatggtctctaatcattaatgtatcaaaat
attttttcttactttctttcctttctttcaccaccatgcaacaaaatttgctctaataaa
tgctaagagtcgactctgagccgttgtcatgcataacaaccatatttctctttcctcctt
tctctttcttccatgtcatcaaatttacttgcatggcaatagagagaccactaataaaga
ccgttgtacatgcccttaataaaa
>TE_00001111_LTR#CLASSI/LTR/COPIA
ggttgacttgttagcctgaagataatcttgtgcatttgcaataatttgtttgctttcagt
tagtaagtttgaattcttaggcataggatgctgcatgcattgtaacggctgtcccaggaa
gtttcagtcttgggcagctgagcttttcccgtttttctgttagtagcgatggaactggat
ctggagcgtgggatggcgcgttcagtcgtttggatccggtgaaatcggtgtttgttatgc
atgtaacaacctcacaagatgagggaataaaattgaagagaaatcagaaaagctgcaggt
ggttacgcagcaccaaaaaaaaaaaaactctgttcttcgtttcagttcttcagttactgt
tcacgtctgaaaaatattcagagattgtaggttagccactgatcgagagctaagcgaggg
gtttttgctgacac
>TE_00001132#CLASSII/TIR/PIFHARBINGER
ggcctgtttggcacagctccagctccagctccatcaaaactgggagtggagttgggtgga
gctctctcacaaaatgtactagagttgtggagctgggtttaggcagctccacaactccac
tctagactcaactcctggagttatatttaggagttggagctgtaccaaacaggccc
>TE_00001182#CLASSII/TIR/PIFHARBINGER
gccatccacaatgggtacctccaagcgtatccctgctcacagacgtcgccattccgtccg
ttttccgtcgcccagcagaggggcgcgacccccagcagaggggcgcgtctccctccgctc
cttgatcgcttttcatggagccacggtgctaggggacgcgttgggtgacatcgtggcttg
agggcacggctcccgcacctgatttttcccctttcacccttggcctcttcgctgggactg
ggaggcccatggcggtggggaggagacggagttggcgacgacaacgaccggcgacgaccc
cgcgacggcgacggcgcgacacaccagatccggcctccgcgcgccgctcgccatcgggca
ccgcgcccgaccccgcgccgctcgccgtccgccgccaccacgcccggcgagagagaagga
gaggtgacgacgagtggcgcaagatgtgacagcgacggcgacgaccagatccggccacca
cgcgccgcggcagccgtcggccaccagtcggcgacgggcggagagcttccttgcgtggcg
gcggtgaccagatctggcgcaagctgtcggcggcgcggcggtggctggggagggcgcagg
ctgccggcgcggtggcggctggggagggcgaggaaggaggcgatggcaacgcgcgcaaga
gagggggagagattggcgatacgcgcgcgagagagagaggagaagcgtcggtgcggtggg
aaaaaaaaagttgtcggtgggctggaggatagaggagggtagtataggaaaatacccact
atgggctttttggttgggacactcattatgggcttaagtgtcttcattcagttgctttat
attttgaggagcccatccagggatactcttcattgcgagctgagttcccctagagtgtct
tcagttagtgaggacactctaggagtagctcacattgtggatgcc
>TE_00001184_INT_s_1_s_1#CLASSI/LTR/GYPSY
ttgtcagggttacgggtaaggtataccctctacccttcgatatacgtcacatatcggtat
ggtatacctgcgcgtatacggatatttcctgcatacgttaaggaaatccatcacggagtt
tacggatggaaagagtcctactcggacaagactgggtcgtcactgtatcgtgtagggtcc
gatgtctccgagttctacttggaaaccgcctgacctgcgatataaaagggaccccccggg
gaggacctaaggcatcgaatctcagagccaacacaaccaccacagcctacgaagtcggag
cctacaggagccaagtcgccgggatctagtcgaaccaactcgactacgatctcgccggta
ccatcgagttccactattccctttgtaatctgtgttttccatcatataatcccatatcaa
ctggattagggctattacctatcaaggggcctgaaccagtataatctttgtcttttgttt
gcttgatgtcgtattacgtagatcctcgtaccagcgtaccccaataccctctatatccgg
tctacgggtatcccccgtcgacagtggcgcgccaggtagggggacttggtgctcaaggtt
ctactactatgtcatccagcttcgtcgacaacagcgtcaacaccaacctcaaccaaggag
ttcctgcttcaacaatgctggtgtggactcaagtcggcgaaatcgtcttcccggtttaca
ccacgatgccgatctcggctggtccatcaatgaccggaaacgagaacgcagtggctacaa
accaagacgactccatgtcgaaagatcctcccgccgaggcggagaacggaacatcgacga
catccgagctcgagaaggattctaatgcggccaaaccttgtctttccgacaagaatcacg
agccgacgaggatgacttccgaggcgacaaggtcctggtgtcctatccacaaaaccagaa
aacacaccttgcaagcctgctgggtttttctcaacgtccacgctgaaattcgtgcctgca
aagagcgtggaattcagcgtacttctccaactcgtgatgtctattgtcctattcacaaga
caaagaatcacgacctctcaagctgcaaggtctttctcagcgccatgaagacgccatctc
ctaaggtccagcagtcacacatccccatcagggataaagacaaggaacaaggagcgacgc
caacctcagatcgattcgttggggtaatcgatatcgatccccacgaaccatcagtcttac
acctgctcgaagactatggctcatcgtcaacgagtacgccgcggaggtattggctatcga
tgagatcggcacgtcagcgcgcgccaatgcagaagcggagaatcaattggctactccggc
ccagcacatcagggccgtcaacgctatactgagggaaaccccctacgatcccgttctgaa
cgacgatctcgcgcgttggacagaacgactacgggaatcagtgaccaacctcagcaacgc
gttcgaagaggccgctgccgcagcgcacccggagcagccaccaactggcggtgccaatgg
tgaaaaccctgaacagcgggaatcgcctcatcgagccacccctccacctcgcggcaccgg
cgatctccgagatcacctgaatggccgccgagaggcacgacgcacacgagacaacgagaa
tcgttcccgacatcatgtctcttcacggcgtcatgataacgaagatcgaggaggccgctc
gaacgaggaccgagaccgtgataaccgccacaaccaccacgatcacaacgatcgcgaacg
gcgggtgccaggcgatactggtcgaggacgtcgccataacgacgacgatgatggagatcg
gcgccgagacaacaacgggagacgacgacaggattctcgagaacccggccgacatcctcg
taatcgtacgccggaaccaagtgacccatcgtcatcgtcatcatcctcgtctcctcatca
tcagatagacatccacgaaggacacacgatcgccgacaacccaccgcccccagcgctggg
tgtagagctttcagtcgttccctgcgtgatgtccgatggcctgagagattccgaccggag
caatagagaagtacgatgggagcaccgacccagaagagttccttcaggtctactccacag
tactctacgctgccggagcagacgacaacgcgttggcgaattatttgccaactgcgttga
aaggctctgcacgttcatggctgatgcatctcccgccctactcgatctcttcatgggcag
acctgtggcagcagttcgtcgccaacttccaaggaactacaagcgccacgcgatcgaaga
cgacctacacgcgttgacacagaacccgggtgaatccttgagggaatatgttcggcgctt
taatgagtgcagaaatacaatccccgaaatcaccgatgcttctgtaattcgcgccttcaa
gtccggtgtcagagatcgctatactacccaggagttggcgacaagacgcatcacaactac
tcggagattgttcgagattgttgatcgatgcgcccacgcagatgacgcgctgagacgcaa
gaacgacaagccgaagaccgggggagagaagaaaccagccaaggacgcacctgagtcaag
caagaagaaaaatcgcaagaatgggaaaaggaaagctcaagcggaagtcctcgcagcaga
atacgcggaccctcccaagcgcccagacccacaaagcagcgacacaaagaaagcatggtg
ccccatacacaagtcggacagacattctctggaagattgcctcgttttcaaaaaatcgct
cgagaagcacatgcattggaaaaaggcaagcgagtacgtgtggtcgagaaggacgcggag
gcggctactcaggaatcggactcagcatacccagactccgacctccatgtttcacacatc
ttcggaggttccacagcgtactcctcaaagcgagaatacaagaaagtggaacgcgaagtc
tgttcgacatggcagggggctgcacccaagatgaagtggtctgaacagaagatagaattc
tcagaagaagaccaccccaagactgccgtcatcccaggacgatatccgatcgtggtcgaa
cccactattcggaacatcaaggtcgcgcgagttctcatcgacggtggcagctcaatcaat
cttctcttcgccagcactttggacgcaatgggaattccacgaagcgagttgacacccacc
gatcaacccttccatggaattactccccaatcatcgtccaaaccattgggcaagattacg
ttgcctgtgactttcggccaagcaaacaacttccgaacggagcagatcacctttgatgtc
gctgaattcgatacagcatacaacgccatcatcgggagaactgcacttgcgaagttcatg
gccgcatctcactacgcgtatcaagtgctcaagatgccgggaccgaagggaacaatcact
attcaagggaacgcaaagctggcggtgcaatgcgacaagcggagcctcgacatggtcgag
cacacgcccagcccacccgccacagctgagccacccaagaaagtgagcaaaacaaacaag
acgccgaaaccggacggcgcaatcaagatcgttccactctccagtgccaaccccgacaag
accgtcaagatcggggcgtcactaagcgagaaataggaactcgcgctcatcaccttcctc
cgcgacaatgctgacgtgttcgcttggcagccgtccgacatgccgggggtccccagggag
gtgattgagcacaaactcatggtgcgacccgatgccaagccagtaaagcaaaaactgcgg
agatttgcaccagaccgaaaacaagccatacgagaagagctcgacaaacttctcaaagct
ggcttcatcagagaagtactccatccagagtggctagccaatccagtcatggtgcggaag
gccaacgggaaatggagaatgtgcgtcgacttcaccgacctcaacaaggcgtgtcccaag
gatcacttccctcttcctcgaatagaccaactggtggactcaacagccggttgtgagctg
ttgagctttctcgacgcttactccggctaccaccaaatcagcatggcaaaagaggacgag
gagaagacagcattcatcacgccgttcggggtattttgctacgttaagatgccgttcgga
ctgataaccgcagggaatactttccagcgcacggtccagggcgcacttagcgaccagctc
ggcaacaatgtcgaggcctacgtcgacgacatcgttgtcaagaccaagacaagcgactca
ttgattgacgatctgcgggaaacgttcgacaacctccgacgatatcgcctcatgctcaat
ccagagaagtgcacgttcggagtaccgtcgggcaagctgctcggtttcctcgtctctggc
agaggaatagaagcaaatcccgagaagatcaaggcaatcgagaacatgaagtcgcccaca
agactcaaggaagtacagaagctaaccggatgcatggcggcactgagcaggttcgtcgct
aggatgggagaacgaggacaacctttcttcgctctgctgaagaaacaagacaaatttgta
tggacacaggaagccgaagaggcattcattgcactcaagcgctacctatcaaatccccct
gtacttgttgctccccaacctaatgaagaattattcctctatattgccgccacgccatat
tccgttagcaccgtcattgttgtcgagagagagaaggtgcaacgaccagtctactacgtc
agcgaagctctccacgacgcaaagacaagatatccacagatccaaaagctgctttacgcg
gtaatcatgacatcaagaaagctacgccactactttcaagcccacagagtcacagttgtc
tcctccttccctctcggtgaagtcgtgagaaacaaagacgttgtcggccgcattgcgaaa
tgggtagtcgagctaagccagtttgatgtccactttgtgccacgaacagccatcaagtcc
caggtactcgccgacttcgtagccgattggactatgcctgataacagatcagacaaccaa
atcgacaacgaaacgtggacaatggcgttcgatggcgcactcaacagccaaggagcaggg
gcaggattcatcttgacatcaccttcgggagatcaattcaagcatgcaattcacctcaac
ttcagggcgaccaataacacagccgagtacgaaggactactcgccgggataagagctgca
gctgcacttggagtcaagcgactaatcgtgaaaggggattccgaactagtcgcgaaccag
gtgcacaaagattacaaatgctctaaccccgagttatccaagtatctcgcagaagtcagg
aagctggaaaaaaggttcgatgggatcgaggtccgacacgtataccgcaaggacaacatc
gagccagatgacctagcacggcgtgcgtccagacgagaaccactcgaacccggcactttt
ctggacatcctgacaaagccatcagtgaaagaggctagcggcgaagatagcccggtcgcc
cccgacattagctcgggggctacagaggcagaacgcgccgttgccgatatcgagaccaca
gacgactggcgcaccccactcatcaaattcatcagcagcgaggagttgcccgaggacgat
gcagaagccgagaaaataacccgtaaagcaaaaatctactgtatggtcggcaacgatcta
tacaagaaagcgccaaacggggtacttctcaaatgcgtctcgtccgacgacggcagacac
ctcctcctcgacatacatgaagggatctgtgggtcacatgccgccggtcggacattggtc
ggaaaagcttttcgacaaggtttttctggccaaccgccctcaaagacgcttgcgacatgg
tccagcggtgtgaagcctgtcaattccacagtaaacacacaaagctaccagcgcaagcgc
tccagactatccctcttacttggccgttctcgtgctgggggctcgacatactcgggccat
tcccacgaggacagggcggctacaggttcctattcgtggcgatcgacaaattcaccaagt
ggatcgaagcaacacccacgggggaaatcaaggccgacaacgccatcaaattcatcaaag
ggatattttgcagatacggactgcctcaccgcatcataaccgacaacggctcccagttca
tcagcgccgatttccaggattactgcatcgggctgggagtcaagatatgcttcgcctcgg
tttctcaccctcaaagcaacggacaggtcgagagggcaaacggcatagtactacaaggga
tcaagacccgcgtctacgacaggctcatgtcacatgacaaaaagtgggtcgaagaactcc
catcagtactatgggccgtacgcaccacaccgacaacgtctaacaaggaaacacccttct
tcctcgtgtacggctcagaggccatgctccccaccgagctacgacatcagagtacacgag
tacagaagtactccgacgaggatcaggaggagcagcgaaacgacgatgtgaatctactcg
aggaacatcgcgaacgagttgccgtccgagcagccagctaccaacaggcccttcgccgtt
accacgagaagcgcatccgagcacgcacactttcgatcggcgactacgtcctccgacggg
ttcaaagccaagcagggcgaaacaagctctcacccaaatgggaaggacctacacgatcac
acaagtcttgcggccaggcgcattcaaaattgcagacggcgatggtcgcgagttagcaaa
ttcttggaacattgaccaattacgtaaattctatgtataagtcaatagtatccatacttg
taagacatcttacagtttcaataaagcctatttttaggtacatattacaatcaaagtgtt
ccttcccgatgatcccttaccctgatgacacctagcgttgaaacctatcctcatgtccct
ttacgccgtcttgacaaggcctccgaggaacctaagggatcttcggctggggacgcccag
agccgataaggccttgtcggatcctgtagagacgaaagaccatgtaagatctggtcgtgt
aagagttctcgccgtgcgtattaaccaagccgtgtaatcggaaattaattttccaacttc
acggctgggggctaggatcagtgcttattcaaccaaggcaggtcaaaggtccaagagcct
tatcctccgagaaaatttctccgacgacaaggctgggggctagggagagtgtacgactca
aacgactgattaaagtcgtgaagtgagaacacactcttacacacgacatccagagtaaga
aagcttagttaagatagatttcttttctatttcacaaagtacttcttacaatttttataa
aaatccaaaactatattacactttttcctaagatatttgtcacagggtacgaagactacc
aggaaggccaacgccagtccatagactggaagaccttctccgccaacggcgccatcgact
tcgccaggtggtctatctccgccggagtcctccgagaacgagaaaacccttcgtggagaa
actcgaggtgcaggtgcgggcgatgatctcgtatgcaagccaacacgtgccctccggcat
atcggctcgatcgacgacactcctgcttcaaggcctcgtcgatacgcttgccgatgcctt
cgagctgagcacaggccccgttcagccacgagatgtatccggccgccgactcctcgggat
ccccacggggtactcggagctctctacagactctggccatggatgtgcagcaactcttca
ggtacgagttgaaccacacctcacgacctcggagtgtttccacggcctgctctttcttca
cttccagcatggtcctctcgagttccgctacctcaaacttcgtcttccaatattggatgc
gacgatcttggtcagcaagcgcactctcgagatctgctcaacatgggaacgactaagtca
agctgttctcctctttcgagaacaccaaataagttgatctagacggaagagtaaaggaga
tgaaaatggacactaacctaaggaagtcgtcgccatgcccgtctccgtagccaggtctgg
tctacatcgtccggcgacacatgtggctcaaacgcaagtgccggaacgatcaccggcgac
tcaggctgcccgcgctgctggacatcctcgacatcaacatctctacaaacgacaacaaag
tactcgagatcaacatgctaaagaaaactaaggtaataactgcacgcacaaaggcggttg
gaacccacaaagttttacacagcatgtctgttaaggagtacaagagaaatcctactcttc
aaaaaggggagaacagactcccccagatcaccgacttcttccatcacctccttacgcgtg
tcgctggccgccccctgatccaagatcttctggagatcgagttcaggatgcgccaacctc
acacacgcgaggacgtggcacgccccggtgtagatcccgttggacgtctcctccccgatc
ctggccgcatgcttggaggggatctcctccatcgccgtcgccagctccgcaagcgaagac
gtcagcgagaactcgtcgggattcgccgggatggtggacttgatgccgcactccccggcg
agctggtgcagaccagtgtaggtgacccgcaacgagccacggatttccgacaggttgttc
tcgagctccgacatgcggtgctcgagcccctgccgttgtcgctcgttgccggccaccaac
tccctcatcttctggaggtcctcacgagcctccgccaactcgcgcgccagccggtcagca
cgctcgttcgccgacgacgccgccgccctcgcctccgcaatctcgcggccaatgccgcga
gcaccagcctcgaggaggcgccccatctcgacctggagctcctcccaggtgaggacggca
gccggtggaccccgaccagccgcgagatcgctggctgggccgctggcgtcgcctcgcggc
tcctagggcaaccacgacatccgtcgaggccacagcaggagacgcgctggaagtccctcc
ggacccgtcttgcgccgccttcgcccgcgccgccctatgagacagccacgttcagacaag
cgctcgaacaaatcaagtaaaaacctaaagttcatccacttacttctcgccaagcgtcac
aagccgttgtcgtcgtggaggcgggggagacgcgtccgaggcctgaagtaagatagtgcg
aagtgaggcgaaattcttccggctacgtgatcagacaccaggatagcttaccgagggggt
gacgccttgcgacgatgtccgattacagaggagaacttcctcccctttttcggaacattg
ccgccactgtgtggcagcagagcagcagcagcatcagacgcctccttggcgacgctctcc
ttcaacgacgccgccacctgatggtccacgagcggcccgatgatgtcagtcagagggaga
gcctacgcttcatgaagtcacaatgcgatctcggaagaaaaagcagaatgctatcgagta
cacttacgttgatggcagctcacgttcggccgcccccttctcacaaagggggacggggat
gttgctcgccgttgtcgggccgctgatcatcacctggccgacacgacgctccacggtttc
gctgttcagacctgtagatcgagaaccaaatttcgataagtcaggaggaacgtgcacata
aggatgtcaagataaatacaagaaagataccccgaggagaaacccgggtcgcgtcctccg
gtccagaatagtcaaaggctggatgggctcgagcctggagcggctggatccgcctaccaa
tgaagtcggcagcgacttcataccccgacaacctcgtactcggaggtcatcgataatgtc
gatgaagactgaagagaaggggtcaaggggggttttgcggtccaagacgaaatcttgtct
ggttgttcctcaggaacaacgaagactggatccgaatcttctatctgaagatagaaccac
ctcgtccgccatttgctgcgagaagaagggcactggaaggggatataacgcgacttcagg
ccatcccgaagtcggaaaccgacgcatccagataccctgttggattccatccaacgcact
catagtagaagcgaaagagatcaagaaaggctctacccca
>TE_00001201_INT#CLASSI/LTR/GYPSY
ctctctctcgtggcccgatcttctggtgagggggataactctcgctttgatcgagtgcga
cgtttgcgacgtggctaccaaccagaacaagtccaggacgccgtgcaatcgctacaccac
aaacgatgtcgtaccaaccgtgacgcgcggttgatgatccctgcaatgcaaacgagagaa
cactgcaagaacaagataagatgcaatctaaatattgcgaatagggaattaagcacaaag
gaatagttgcgattgaagtggtagatctaatcgacccggcaaatcaacacaccaactatt
gggggctctgaatctatagtcgccgactaatcgagcgaggactagagacaaggtgaatgg
cacttggcaaaattcaactaaacaaaacccaaatgtttttgaggatgaacaaagctattt
atagaggaaaataaagctagggttcagtgctaattcgtggaggtggagggtgacactttc
gagatgggcctagtctattacaaggcccaaggcccaagttcggtttcagcaacagcactg
tcttgttttggcgattcccgttgactcgagatgaatttggacatgagaccagatgcgttt
gaaaggtagtgatataagctttccacgaagtccaagatcactcaaatcggagttggcatg
aaggcgctaggtccgtttgaagtcagtgctgtctccggaggccgagctggacttggactt
ggaattatcattggagcgtgtgaagttatgagcatatccgacgaagtgatgtcctcatca
tcctccccttcttgaattggagtcgtcctcgactcaatcccatcttcttgattatgtgca
ctctctcgtccattggccatccttggaggtatctcatcgtgaaaaacatcctcatattcc
tgcaaaaggttagtaatagcgggtggcaaagaatataaagtactaggagcagtagccaat
gtgagtataggatctttgcaaaatagagcatagcaacaagaatctggctcatctagtgca
caaatattatatttagaagccaacaaagcacccttcaacttaatttcattctttgtggta
cttggttctattttactagttgaagcaggatgtttagcaataatctgattttcacttttc
gctttcttttcacattcaagtcttgcaagatcatctttcaaagcagcggctggagtcata
gaatgcaaaacaactcttttaccatcgaacataaatttatatgtattagtcctaccatca
aaaacaacttctctatcatattgccatggtcgccccaaaataacagaacaagcttgcata
tgtacaacatcacattcaatttgatcatggtaggagcctatagaaaaaggtattttaacc
aagcgggttaccttcatcttaccacatgtatgaaaccactgaatatgatacggatgtgga
tgtggatgggtagtcaagccaagcttcttgaccatctcttcacttgctaaattgttgcaa
ctcccactatcaataatcattttgacggtatggcctttcacaagaactttgctttggaac
aaattgtgacgttggttttgctcttcacacttctctttagcactaagtgctagcttgaca
attaggctaggatactgatctagggactctggatgcaaatggacttcctcgatgtcctca
tcatcttgtcctcctgcgtggtcagtggcagctaaagcatattcatcatcacaatcacta
gcagaagtatactcaccatcagcattcacaaatagagctcgccgatttggacagtcgcgg
gcaatatgtccaatgccatggcacctatgacatgtaatatcacgtgtacgtccagtggaa
tctactgaagttgcactcttggctggagtctgaactgaagcgtttttgcttgtttcttga
gcatgggatggcgtggaggtaggtggacgaacaacagtagtagattgacgtggtgttgac
tgtcgtgtggaagtagcacctgcaagagaactcctatgcttgttgcgtccctgcacttct
ctttcagctttgcaagcaaaatggaataatctattcatggtattgtattctttatattca
agaatatcccgaatctctctattaagacctccatagaacctagaaattctagcatcctca
gtttcttgcaaattacatcgtgacaaagcaatcatcatctcttgatagtatgtttctaca
gaattggaaccttgtcttaaaagttgcagtttatttaacatgtcacgagcatagtaagaa
ggaacaaatctagacctcattgtacgtttcatatcatcccaggttctaggtctaagtcct
ctaccacatatatcattccaccatagagatgcaaaggaggtaaattcactactggcagct
ttaactttcttattatcaggaaaatcatagcaagagaatttttgctcaacagctagctcc
cagtctagataaacagaaggttcaaacttaccatcaaaagaaggcatagtaaattttacc
ttagataaaggatcatctttgtccctaattcgacatcgtcttctatttccaacactctcg
tcttcctcctcatcatcagcaacagattgctcttcatcttcatcatcatatctttggtgt
cgatgagcagtggcacctacaccttcttcacctacagcctcaagtaaaccaatgcgtcgc
acaatattttcatgtccaatatttatattctgaatgttttcagttaattgtttatgtgat
cgattcatttgctcaatttgatccactactttcaccaggctttcacttaaggtttttaaa
tgtttatctgtgctttccttgtatgatttactattacgcatcaactcttcataccaattt
tccatgcccttcagtttatgcgctagattctccagtgttggttcgtcggaacttgtacct
gacatcgttagcaagcaaaagaaactcacaagaaagtgtcagttcctaacaatctatata
tatgtggagattttgaaggcactcaacactcaagcatataccaaattcttataatattct
caaagaatgcaaaacaggtcaatcaccgtggctggttcgtggcacaatgacacgcttgat
gagtggagcgattgcaaggtcggacatgtaaagattagtagtatgtggatcttggtaggc
ttaactatatcacaaggaatagcaaaaatcaaacggatttgcgaaattgaataatagtcc
aaagtactagtcaaaattgctggcgtagcctagactcaatcctagcttaagcaagcaaat
gatcacactcggacaatccacaactcgctatagtaagcaactctctccaagattccaaca
aaaaaaattccacactttctttttctgattttttttctctttttttttctttttttttgg
tgcggctcttttttttttctttttttttcaccttctgacttttctttatttctttttttt
tgcaccgtctgacttttctttatttcttttttttttggcaagcggtatctaccaaatgga
atagctggtaaataagattacaaaggactcaagcctagaagaaaaaaaaatcaaatgacc
aaagaccaaccaaccaggtgcttgtgcgtgtggatgtgtagttacagagaaaactacgta
cctcctatttgggtggtgccaggaatatggaaaccgatccttggcacatgcacttcggat
agaaagacacagaaactaactaggtaataaccaagattagtccctgatttgaggcgctat
ttatttggtaaccacgtaccgcgattccacgcatgcatgcactggaaagaaatctcaccc
aacagaaactctggatttttttttctctcaaaccgatctactgctcaaccgagacgacga
cgaccaaacgcaaaggtcaaaactcagactgagctacgactaaaaccagcactttcgaca
cgacaatggaccaaaactcaagaacacaatactgaatgaaatttgaaaggctcaaactaa
agtttggtgatggaaaaaaaatattgcggctgtatggtagacgatgggaaaaaaaattac
aaaactaaaatcctcaccaggcaactgaagctctgataccaactgatgacgctctctctc
gtggcccgatcttctggtgagggggataactctcgctttgatcgagtgcgacgtttgcga
cgtggctaccaaccagaacaagtccaggacgccgtgcaatcgctacaccacaaacgatgt
cgtaccaaccgtgacgcgcggttgatgatccctgcaatgcaaacgagagaacactgcaag
aacaagataagatgcaatctaaatattgcgaatagggaattaagcacaaaggaatagttg
cgattgaagtggtagatctaatcgacccggcaaatcaacacaccaactattgggggctct
gaatctatagtcgccgactaatcgagcgaggactagagacaaggtgaatggcacttggca
aaattcaactaaacaaaacccaaatgtttttgaggatgaacaaagctatttatagaggaa
aataaagctagggttcagtgctaattcgtggaggtggagggtgacactttcgagatgggc
ctagtctattacaaggcccaaggcccaagttcggtttcagcaacagcactgtcttgtttt
ggcgattcccgttgactcgagatgaatttggacatgagaccagatgcgtttgaaaggtag
tgatataagctttccacgaagtccaagatcactcaaatcggagttggcatgaaggcgcta
ggtccgtttgaagtcagtgctgtctccggaggccgagctggacttggacttggaattatc
attggagcgtgtgaagttatgagcatatccgacgaagtgatgtcctcatc
>TE_00001202#CLASSII/HELITRON
atcctatcttactataaagttgatgcccactaactcctaaagctcaacatgcaagtgtgt
cacatcatcacccactagcaattattatctagagtattttaaatcacatgcaagtgtgcc
acatcatcacccactagcaattattatctagagtattttaaatatcatgcaaacatgaca
tatcatttacaattttgttgtatttttagaactcaatatgcaagcaatgtcaaatcatta
tctccacatcattttcacattatttaaacatatacatctaccatttctataatgtataac
atgcattcatccacatatcccgcagcaaagcgcggggtatcaactag
>TE_00001245_INT#CLASSI/LTR/GYPSY
ccggatgagctacagagcactgtcaagaccaaggaggttaagcagactatggaaggaaga
cctgttaggcaccgagtatgtaatcctagagtgagtgggccggaatgggccatatgagca
ccatgtccaggctgtcgatagttgcgtgtgagagagagagcatcttaaaactaactctgt
attcatttggatgagttgaggatgaactaggcggcgaaggcggcggcggcatcaaccctg
tcgggttggtgaaatccatctgtgtgtgtgtatcgttgttctgtttgggcgattcttcct
ctgttcttgggggtagttaacaaattggtatcagagccttgccgaaattttttcctcctc
ttgattttgctgtaattcctgggtgaggtgggaatttgttgcttcggcaactatattccg
caaaagcttcggctccctcaactaggtcggcgagatctcgagcgagttcgtcaatcacgg
cgtgctacgacaagcctcgctacgtgaccaagcaagcggccaagatcatggattaggaaa
gtaagctcgatttcttgttgaggaagatggaggaggtggagaagaaacgggaggagagtg
agaagcgtcgggagctgtcggaagagaagagccgatctgagtttttggctctcaaggtgg
cggtggaatcccgaatgccggtggtggagaagcgcgtggatgatttgcacgtttcggtgg
tgggactccaagatcaagtcgacaaactccagtccttggtgcagcagccacctcgtcctt
ccccttcttctccgggttcgcccgatggtatgcaaactccgccccaatttacttcgctcc
cctctgctctggaacagtctgcgtttgcctctgctcttttgggtgcttcgggaattgggg
gtaatgttccacctatgtcttgtccgcaattcaatggtgatagtcgtcagctctggaaga
gtaattgcgaggagtactttgaggtttatggtgttcatcctaagaattgggtgtgtgtgg
ctggactgaattttactggcaacgctgctttttggttacaatcggtgcgttccaaactgg
tcggggttacttggcaagagttctttgatcaagtttgtcttcgtttcactaaggataggc
aggaggtcttgattcggcagtggtttcacattgttcaggattcttcagtttctgattatg
tggagaaattcgatggtattatgcatcagttgttggcttatgatagttctttgtctctga
attattttgttaccaagttcgtggaaggactgaggaaagacattagatctggagttttga
tgcagaaacctcaagatttggatacagcgtgttcgttggcttttttgcaagaggaaatac
tagaaggaagtcaccctgctgtgtacaggaaacctgagccgattttgttgtctaaaaatt
ttgctcgccaacctgcacctgtttctcctgtgtccaaccatcctcaaggttctgtgttgg
aggataggaaacagtctgaattctcgcagtctcgctctgataagttttctgccttgaaat
cctacaagcgtgctaaaggcctttgtttcacgtgtggtgagtgttggagcagagagcata
agtgtggctcctcggttcagttacatgttgttcaggaacttttagctgcgttgcaggacg
atcagttaaaccatgagtccgtcgatactgtatctgaacctgttgaaccagtttttatgg
ctatttcttatcaggctgttactggtactgaatccttgacttcttttcggttaaatggct
gggtacaggggtatgaattactcatgttagtcgattctggtagttctcattccttcattg
atattactgtggcacaaaaacttcagggtatccaatgtttacagcatgttgtttcagtta
aagttgctgatggtggtgtgatatcatgctctcagtatattcctggttgtgactggtgga
ctcagggtcaaatttttaaaactgactttaaggtgttgcctttgggttgctatgatatta
tattagggatggattggttagtcactttgggatctatgaacattgattgggctgctaagt
gcatggaattcgctagagcagattccttggtgaccattaagggaatttagtctcaaacta
ctcattgttcttgtatcagtggtgatcaattgcaaggcatgtttaagttgggatccatca
tgcatgttcttcatctttaggaagtttccactgccaagttaggtcacattcctcctgaaa
ttcaatctcttcttactgaattttctgccctatttgatgatcctcaaggcctgccaccta
agagagcttgtgaccattccattccactgaaatcagatgctaaacctgtcttcctcagac
cttatcgtcataaccctgcacggaaagatgaaatagagaagcaggttaaggaaatgttgt
tgtcaggggtcattcaacccagcaatagtgcattttcttccccagcattgttagttaaga
agaaggatggtacctggcgcttgtgcattgattatagacagttgaactccatcactgtga
agggtaaatttcctatgcctgttatagatgaactattggatgaattgtctggatccaaag
ttttttccaagctggaccttagggctggttatcaccagatcagattggtggagggtgagg
agcacaaaactgcttttcaaactcactctggacattatgaatatcgtgttatgtcttttg
gccttactggagctcctgcaacatttcaaggcgccatgaatgatactttggctcctgtgt
taaggaagtttgctcttgtgttttttgatgatatacttgtatgcagccctgatttagttt
ctcatgtccaccatcttcgacaagttctgcagttgttgactgagcatcagtggaaagtta
aattgtctaaatgttcttttgctcaacatcaattgtcatatttaggtcatattatcagtg
atcaaggagtcactactgatcctgctaagattgaggaagtggttaattgggcagttccaa
aatttgtcaaaaagctcaggggatttttgggtttggcaggttattataggaagtttgtca
agcaatttgggatcctttgcaggcctttgaccaacctgttaaagaaggatgttccttttg
tctggtctgtggaggctgatcaggctttcaaggctcttaagcaagctttggtatctgctc
ctgtgttatctcttcctgatttttctttgcctttcactgttgagactgatgctagtgatg
aaggtattggtgttgtgttatctcagtgtggtcatccgattgcctttcttagtaaggcct
tgggggttaaaactaagggtctttccacttatgaaaaggagtatttggctattttattag
ctgtggaccattggagatcttacctgcagcagcaagagtttgtcattttaactgatcacc
atagtttaatgcacttgaatgaacaaaggctgcacaccccttggcaacacaaagctttta
ctaagttgttgggccttcagtttaagatttgctacaggaagggatccagtaatgctgcag
ctgatgcactttcttgaagagttatctgaactacatgtggtttccagttgcagtcctgta
tggcttcaggaggtttctgatggttatcttcaagatgtcttttctgctcaacttttgact
gacttgactcttaatgctgagtctcggcccaatttttctttgtgtaatggtgtccttcgc
tttaaaggcagagtctggataggtaacaatccatctgtgcaggataagattatctctgcg
ttgcacagtagtcctttgggggggcactctggttttcctgttacttatagtaaaatcaag
tctctttttgcttggcccaagatgaagaaacagattcatactgctgtcaagacatgtggt
atttgcatgcaggccaaaccagatcgctctaaataccctggtcttcttcagccccttcct
gtccctgatggtgcatggcagattatcaccatggactttattgaaggtttgcctaagtct
ggtcaattcaactgtattttagtggtggttgacaagttttccaagtactctcatttcttt
ccattgtcccatcctttttctgctattgatgtggctcaatcttttatggtcaatgtttac
aagttacatgggttacctaagttcatcatttcagaccgcgacaagatttttactagccac
ttttgggagcagttgtttttgagatccggcacacaattgcaactaagcaccgcttatcac
ctctagacagatggacaaactgagcgtgtgaaccaatgtttggaaatatatctgcgatgt
tttgttcatgctgttcctcataaatggagttcttggttgtatttagcagaattttggttt
aacacttcttaccattctgccattcttcagtctccatttgaagctctctatggctatcct
cctggtcattttggtataagggatgatgcctgctcagtacctgatttgcatgagtggtta
aatgaacgtaaggtgatgactcagttactgaaacaacacctgaatcgtgcccagcaacaa
atgaagctgtatgcagataaaaagtgcagtttcagagaattttctgatgtagattgggtc
tacttgaaattgcaaccttatattcagtcctctgtggcaaaaagagcaaatcataaacta
tcattccgttattttggtccttttcaagttttatatcgggtgggcaaggtggcttataag
ttgtctctttctgcagagagctccattcaccctgtttttcatgtttcacagcttaagcat
gctgttgggttcaggcattctgttcaaccgtgtttgcctgcatgttctgaccttaaagtt
tctgtggttgtcttggcttctcgtcagatcaggaaaggtaactctgtgaaagctcaagtt
ttaattcggtggtctggagatgttgcaggacaggaaacttgggaggatcaagttgagttg
tgtcagcgttttcctaatgccttggcttggggtcaagccacttctcaaggagagggggtt
gtcagcagcacagctgtaccggatgagctacagaacactgtcaagaccaaggaggttaag
cagactaaggaaggaagacctgttaggcaccgagtatgtaatcctagagtgagtgggccg
gaatgggccatatgagcaccatgttcaggctgtcgatagttgcgtgtgagagagagagca
tcttaaaactaactctgtattcatttggatgagttgaggatgaactaggcggcgaaggcg
gcggcggcatcaaccctgtcgggttggtgaaatctatctgtgtgtgtgtatcgttgttct
gtttgggcgattcttcctctgttcttgggggtagttaac
>TE_00001250_LTR#CLASSI/LTR/GYPSY
tgtcacatcctgatttttgtttcaggatttataaattatttaataaattattattagaat
ttatattaaatgatctttaatttacaagtgaagttaaatgtgggaaataaaatttcctaa
atataaagcatggatggatttaatttttattaaattctccatgattaagtcaactctctg
aaattttctcggatttttcggagctcaattcctaaatgatacaaagaacagttcagtaat
tatttgatcaataatgatctaattatatttgttaagagcttttctttttttaaaaatcct
taaattataaattgttgtttaaaaggaattattagaaatgatcttaaaagcttaaaagag
aagatctaattttaatttgttaaatctcaatataaaattgggctagataaaattttgtta
aatactttgcttaattctataattcctagatttttctgggatttatttgagctaaggaag
tatttttaataaatggaattgcatttcatgaataatttaaattgaaaaaggtttttaaaa
gtctcttttggctttgggccgaaagtcggcccaaaacctctctctttctctctccctccc
cggcccagtcggcccagtccgccgccgctctcttctctctctcggtgccgctgacaggtg
gggcccacctgtcagggctgtcgtcctcctcgcgccgccgcccaaccctagccgagccgc
gcccgagccgccgccgtctccttccaaattcggtcgctcctttcctctccggtgaaatcg
attgaggggaaatgatcttctcgatctcctcttccttttctcttttggaatcatcggcta
attcggtttggaaactcgtggattcgaggtcgaatcggatcggtctctctcctcaacccc
aactttccttccgtcgccggtcgccgtgggccttcgccgccgccttctagcccctttaaa
aggacccccgagctctcctctacccgccgccaccttcgccttcgcctctcgccgtcggta
gcgccctagcgccgtgtgacttgcgccgccgtcgtcgccgtcgctccagccgtgcgccgc
cgccgttccggtcgtcgtcgtcgctcggggaggccgccatcgtgtcgccaagtcgccgcc
gtcctcgtccaccccttcgccgtcgccgaagaccgccggagcaccgtcgccgccgtcgac
ccgatctccgccgccgcttcttcctcgtcgccggcgccgtccgttgcttttccgccgttg
ttttggtcaccggtgagttcgccgcgtcgccctctacccgttggtgccctccgttcgcgt
cgtcggccgtcgttcgccggcgagcatgcgctgccgagccgccgccggtgctgacgtcat
cgctgacgtcatcgtcgccgttccccgtgagccggtcgtggaccgttcgatctcggccgt
ccgttttggataggatcgatctcggccgtccgttcccgtgaaccgtcgccgtgcgcccgg
tcaccgcaaaccctagccgctgacgcaataatcctcttttccttttcaaaaataattcat
tattgcgtcataattcaattaaaatccatataagtgttttaatccgatttaatctttaaa
aattcataactaattcattgtaactcagtttaatgtggttcaagttgcaaaaattgtata
aaataaagatctacatattaaaattgtccataaattgaattaaatttatttaattctttt
taaatgggctttaattagatttaatcttgtaaaattcataataaattcatttgaagtcag
aatgaggccgttcaagtctcataattcatctaaaattatgatctacatgtttgtttactt
tttatgtattgtttatttggtttttattagtctttttcttcgttttgcgtgttagcttgt
cgtttccgtcgttgcgaaggttcgcgagtgcgccggaagtattcaagaagattaattgaa
gaccgattattgcaaggcaagtcacacagatcctaaacacaatcctttgagcatgttgat
cctatatttaaattctctatttatttcaactgtgcatttattttcgaatgtcaccgggtg
gtgtgaacctattcctttgttatggcctgtttgcattgattactttattccttgatacct
tgggttattataacttgactagttgagctttatatattggttcagctagatattagatat
gattgcttagccatgcttagaaacattagcacactattgggataacttatgtctcattat
tatttatggttatatttaatggtagttcacgatggtcaatcgtgattggttaattaatta
cttgccaactaaaacttgataatggtgggttgtgagcacatggttttgagagtcgtgctc
atggcaattaaggaccggttcgcgagctactgttgtgaaacattaaccgtgccaaccaca
agccagcgtgggcaacggctttaccttttgtatagcatggttcattgcggagcaccagac
tgagaagtggcggagataagcccacgggggtcgctggggagtccatgccttgttttataa
gggggtgattatgatccaggaatggtgcactgtggtgagttgtgttgtgcagagggtatt
gtcacagcctctattcgggtactttccagtatcgcgacgcatggtagacatgatgttgag
gctgtgtcttgtgggtacagtggtacacctctggccagagtaaaactattcgaatagccg
tgcccgcggttatgggcgggttgagcaatgtttttcgtgattagtctcacacctctcaca
ataattattgatgctataactggtaataatttgtttagctcctggtttggagttagatct
gtacagccgggtatggttgttcaggatggttgggcctgtgcagcatgggtgtgctgttca
gtgttgattaaaatttctgattaattactctactgttttattactcttaacttttgctaa
atgctgcttttgcaaatgagcctatattatgccatcctttggtatccttgtgcacttgca
tatttgctgtgtggcttgttgagtatgtcatatgctcattcttgcaataatcaatcaacc
tcagttgaagaaaaaggatccagaaggagaagacgtttggcttataccccagttgagctg
cctgtgggagtggagccggagcttcgctagattttattttccgctgcagttttcttctgg
tgaggactaagtgcctcttaagtaagtatttatcgttttagttaatttgatgaatctgta
tattaaattgtcagtttgtgtacctcggctgattcctggacgaggattttatgcacaaat
aagttcggaaattactagtgaatttccgggcgtga
>TE_00001255#CLASSII/TIR
gggcggatcccatgtgattcatgggtattcacgtgaatgcccatagaattttaccaaaaa
aaaattatatatataggtatgttatgcatatatacgtaaaaagttagaggaaagtgcagc
atgtatagcccaaatgaaaaaaagcccacttattagcagcagcccgtaaattcctcccca
ccttgccccagcgaataagcccactgctactggcccaaaaagagactaaaccctagtccc
aagtccacactccacccaaatcccaatccatgcctccactccccgccgacgggcgacggc
gcattgagggctcggcgctcggcagttcggcgacggcgcgtcgccactggcctcatctcc
ctggctgctggctccctgtcccggtgtccccagtccagttctcactcctcccaatccacg
cctccactccgcaacgacgggcgacgtcgcgacggccgatggcgcatcgagggctcagcg
ctcggcagcttagcgcgtcaccaccggcctcatctccctgactccctgtccctgattcga
cgcagcatcgccatcgccgaagcccagctgccgaggccgtccgctgccgccgccgcgccg
ccgagcggccgaggcgtcgtccggtcgtcgcctcacacctgaggcctcgacggcgactgc
cgacgctgagcagctgagggatcaagatattggtaatgcaattgaactaattaatacaaa
gatgcaattgcagctattgcgtgaggatgatgaagatgaatggtaatcttttctgaaaga
tatgccacttctttttgtgtgaagcatggcatcaaagttgttgatatggatggcttctac
aagccggttggaagatctaaaagattattcaaaaaggtcaagaatttccctcgcttccat
gttgacatgttttatgtttataagcatcattgatagacaacttcgagagtttaatgatag
atttgatgaggtaaacacaaagttgcttctttgcatggcgtccttcaatcctattgattc
atttgctgcttatgacaaggaaaacttggttaagcttgcacaattttatccaaaggattt
cacaaaattagatacaaaggatttgcacaatttatttcatttgtcatgtaattcattcaa
accatttataatttagatatctttacttttgtgctactgtttgtacctttaaacatgtca
ttgccactatgttgttatgctattatttatactttaaattttgccagtccaattttttga
gttctgtaagattttttttcaactttgaataccctttgctgaaatcctggctccgccact
>TE_00001297_LTR#CLASSI/LTR/COPIA
aatgaaattggggattcaactgttcatccattgagttggccctaagggctaatatgttga
gaagagtacaacgcaaaaagacagaaataccccttaacacatacacactaatacatatat
tcttaaca
>TE_00001304_LTR#CLASSI/LTR/GYPSY
acgatcccaaaacgccggcgacgatgctcgccggagatttctagaatcggagtagaggaa
gaagagagaagcagagcacgaggatgaagaagcagaggacgggaatagtttttccttttt
cttttcatacccttcagttcgattacagactggctcatataggccacacacgcaacttac
caacccatcggtcccacccgtccgagtctcacagctttacatccaacacttcccgtcttt
gcttctctattacaactttcaattatacgctttcgctgtcaaacagaaccactatagccc
gtcaggcaacagccgtgac
>TE_00001310_INT#CLASSI/LTR/COPIA
cccccccacagtcacaacgttgatggagcgaacgttgagactggagcgaaactcgacgaa
aacaggagagggaagacctttggtgaagatatccgcatactgtgatgaagttggaacatg
caacacccggacagcacctagagcaactttgtcacgcacgaagtgtagatcgatcttgac
atgcttcgttcgttgatgctgtactggattggaggagagataaactgcgctcacattatc
acaatacaccaaggtggctttagatggcggggaatgaagctcatggaggagttggcgcaa
ccagctggcttctgcaaccgcatttgccacagcacgatactcagcttcagcactcgaccg
agagacagtgttctggcgcttggatgaccatgatacaaggttgtcaccaagaaaaactgc
ataaccggatgtggacttacgagtgtctggacagccagcccaatcagcgtcagaacagac
aacaaggtcagtggcctgagaacgctgaatatggagaccaagatcaattgtacctcggac
atatcgcaaaatccttttgagagcggcgagatggacttcgcgaggatcatgcatgtgtaa
gcacacctgctggaccgcatacgaaatgtctggtctggtgaaagtgaggtactgaagtgc
tcctgcaagactgcgataatctgtaggatctgccactggtggagcgtcggtggaagataa
cttggcacatgtatccacaagagtggcgcacggcttgcaatctgtcatgccaggacgctc
caggatatcaagactgtactgccgctgatgcaaaagcaagccggtgtccctgcgagtgac
ggtgacgccaaggaagtgatgtagagcaccaagatccttcatggagaattcggactgcag
ggatgagatggtccactggaggagctgagcagaagaggcagtgagtacaatgtcatcgac
atagagaagcaggtatactatgccagaatcgcgatgaaggacaaacagggatgtgtcgga
cttggcctcagtgaagccaatggatagcaaaaaagtggcaaatctgctgtaccatgcccg
aggtgcctgcttgagaccatagagcgatttgttcaggcggcaaaccatgtcgggtcgtgt
ggggtcgacgaagccgggaggctgaatgcagtagactgtctcctggagggtgccatgaag
gaaagcattcttgacatcaagctggtgtattggccaatcgcgagagactgctagactgag
tacagtgcggacggtggccggtttgacaactggactgaatgtctcatcaaagtcgatgcc
gaggcgctgactgaaaccgcgaagaacccaccgagccttgtatctgtcaagtgtgccgtc
agattggaacttgtgcttgaagatccacttgccggtgacgacgttggcgccggatggtcg
aggtaccaagtcccatgtgcggttggcggtgagggcagtgaactcctcttccatggccgt
tcgccagtatgggtcggcgagggcggcccggtaggtgcgtgggaccggagatagtgtcga
ggcatgaagattcagacgctggacgggcttgcgcacaccggctttgccacgtgtggtcat
ggtgtgatcgttgatcactagcagtgccgtagtggagggcggtcgaggaccgatttgccc
gcgcaccgaccggggtcgagtgggcaccgcagcaaaccatggcgctggtggcgatggagt
ggccgtagttgtcgagcgagccgtcgcaggtgaggaggccgagccgggggagggggctgg
cctaggcgagtgggccgacccaagcgagtgggccgatccggacgagtggaccgacctagg
ggagtcggccaacccgcttggcgctgacgggctggtgggaggcggcctggcaatgcttga
cgggccgggagctgtcatgagtgggctggcggccggtgagggtggtgtagcaggggaacc
ggcgccagcgccaggtattgcgtgccttcttccaattggtgcctgtgtaggagcagaaaa
atcctccaaaaattcgagctcatcagcactgcttggagaagaaatgttagcatatggaaa
agaatgctcatcaaacacaacatgacgtgaaatgatgaccctattggtggaagggtcaag
acaccgatatcctttatggtgaagtggatagccgagaaagatgcacatggtggatcgggg
cgagagcttatgtggggctgtggcggaaaggttaggatagcacttgcaaccgaatacgcg
aaggtgtgcataggaggggtgtacaccatagagggcaaagaaaggggtgtggtgttgaag
catcttggtggggtgtctgttgataaggtgggtggctgtgtgaagggcctcaacccaaaa
ggtgccgggaaggctagcctgaaaaaggagggagcgcataatgttgttaatggaacgaag
gatgcgctcggctttaccattttggggagacgtgtgggggcaagacatccgcatggtgac
accgttggtgaggaagaaggtgcgggccgaaatgttgtcgaactcgcggccgttgtcgca
ttggatgctgcgaatgttggtggagaattgggttttgacataggcgaagaagtgtgatag
cgtggtgaacgtgtcagacttgaagcgcaggggaaaggtccacacgaagtgagaacaatc
atcaagaataactagataatatttgtaacccgaaacgctaacaactggagatgtccacaa
atcacaatgtagcagttcaaaattggcagaagctctagtaaaggaagtagtataagggag
gcggatgtggcggccaagctggcaggtgtggcacaggccagagagcccatctttggagac
ggggatgacggtgccgaggcgagcgagggcgtctgagccaaggtgaccgagacgacgatg
ccacagggtgccggaggtagtggtagcggtgtgggcggccggtggaggtgatgaaggagg
tgcaagcaaggtggtggagggcatacagcgggccggagctattgtatctggcgatcacgg
tcctggtatgcatatccttcacagtaaaaccaaaggggtcaaattcgacagagcaccaat
tatcaatgacaaaacgacgaacagatataaggttcttaatgatggcaggagaacacaaga
tatctctaagagtaaaggtgctatgtttgtgctgtatgttagtgtgaccgacagaggtaa
taggaatagaagagccattgccaataattatatgggaaggatcgtgggaagtgggagggt
gggtaaaggagaggatacaggcgtcagaggtcatgtgtgcagtggcacctatatccatat
accattcgttcgaaggcggctgttggagagtggcggtgttgaatgcgccggggagggagg
cttgatcccattgcgaaggagctccttgaaaccatcctgtgggcgccggcccagcagggg
tggccggctgacttgggccagatggggccggcgtgacctggtacgaaggtggcgccccca
gccactgtgttgcataggccggcgaggcttggagagccggtggtgggccgctggttggtc
cggccagtgcagcgaagggagccccggctggtcttggtccaagaacaccacgacccagtg
ggcccggccacatgtgaattgtgccggcccacggattgtggggagtgggccacgcgccgg
cctggttttgtggtggtcgtggtgcagtgccgctttggttggtgccaatgctggcgccgg
tgttgccgccattgttgccgctgccgccgccgccgcgacgctggcgattgcgggagttgc
cgttcccgccgccggtggatccgtttccgccggcttggttcccggcgccaaacccggtag
agtgtgccgagttgacgttgttggccagcttggaagcacccgcaagcaggacggtggagg
agctggtgggacgtccggccttggagagctcctcgagcaagagctgggagcgcatgtcgg
cgaaactcgggaacggacgctgcatggtgattagggtttgcatatgatcatatttgcaat
tcaaaccgtttagtgtggcgaggacgagggagcgatcccgaacgggatagctgaggtcgc
cgagagtgtccgccatggccttcatcttgcggcaatagtctgtgatggagaggtcgcctt
gatgtagcgtgcggaactcggtctcgagggtgagagcacggcgttcgctgttgcccagga
attggagctcgagagcgcgccacaccgaccgggcggtggcgacgtgggtcatcacttctt
gaaggagatcggcggagattgagccgtagagccacccgagtacgacacaatccatctgga
gccagtcggcgcgatcggggaagtagttgtcggagagaacgtgatccgtcaaagcgtatt
tgccgagagccacgaggaagaggccgcaccatcttgtgaaattggcggcgccgacgtcga
gggtgacggggacgagcgccttgacgttcagtacaccgacagcctgcgcgtgtagggcgg
ttcgggcctctttgttgagaggtggtgcggcgggacgagttggcgcggtggggatgaagt
cgccggggaagccgagaagatggggcgccgtgtcgtcgtagttgccgcaggcgcctggtc
cagcagcgagacgcgccgcggcgaagagttgttccagcgccggtggtatagatggagcgc
cgggaggaacagaggaaggagcggtggacgccggggcagtggtggccggcgcggtggagg
cggggatgcgcaaggcgccatccgaggttgacgtggccgacgaagacgtggtggagagga
aggacgcgagggcagtggagagcgcgtcgtgggcggccttggatgcgcgccgagcagcgg
cggcggcgaccgcttctccagtggtggggtcgacgtcagagccggaggagggggtgaagg
agttgcgcacggcgtcggcgatggctttgacagcctcgtcgatcgcagcggaggctgcat
cggaagtggacaccgtcgatgtgttctcgggcgccatagggaagcagcgatagggtttag
gtgtggagcggaagcgataccgtatctgatacc
>TE_00001323_INT#CLASSI/LTR/GYPSY
atcccctcgcgggccagggtgagtagggaacatcggccaagaccgtgcaaatcctattgt
ataccacgagacgctccctttcggacaatgttcctgccgaaacctgcttttactgctgca
aagatagtggttcgattaaggtgtggcgaagctgttgtcttggttttcgcgcctatgaac
agtgttgggcctcttgggctgaccgtttgctatcttcggcctttcactgttttggcctgt
gccgatgggaaattaccattccatacacccctagcctacgtggcaggttctgattgggtg
gtaggcgaaaagccgcgctggtgggctatatatacccccctccccccagttttcactttt
acttttacccttgattattttcgccatcttcccagccgcccgttgtgcccatccgcggtc
aagagctttcgacgtctcgctagctagttcccagaccttttgatttttccgttctttcca
tctatggctcctcgcaaaccggcactcatttcgaccatcggtcccgacccgtgtaaggtt
ggcgaagaccataccggttatcttggtgacgaggccgacctggccaagcttgtttctgcc
ggggtcgtttccaatggtgaggccttcgctccaggcaaggctacagtgccgagaccagac
ggtggtctttgcggccttcttcgacgtagggcttcggtttctgagcagcactttgctgcc
ggaaatacttcggcttttcgacgtcgagatcccaaactcagcccctccgccctggtttga
gtcgccatcttcgactgggcttgccggacagctgggttcgagccgaccgtcaagatgttc
ggtgcgattttctacgccatcatcaatttgaagatggtggttaccccagctggcaccccg
aggaccatctttggaagtgcgaacttcaacgttcgcccggagctctcctacaagtggcca
gtgaacgcgtccaagcctaagtgggatcggcactggatgtcgaagtggttctaccacacc
atccccttcgaggctgggtcggacatggccaagtctatgaaatggcacaaccgggtcatc
actcccattatgaagcctaggctggcgatcgatggtgccatggaggcccgcttcgccctg
ctccgcaagaccgccctccgactcagttgccgcgatctggtggaggaattttgcatgctc
cagattcgccccctttctcaatagtggcaaatagagatcaacaaggacggggaagcggac
aaactgccgaaacttgttctccccgggagaggcgaatcgtgagtccctatgatctttcct
tgtcattatttcctgttttttcttcatacttacgccttgtgctcttattttcgacagtgc
ttacgctaccacaagccgaaggtgaggcacggaagatgattgccgaactcaccataaatg
atttcagtcaactgcttacccgccagacaggcggcagggcgaaccatgtcttctccggcg
aactgccggcccaagcgaaccccacaaaaaccgtcttaattgacgtcgacgatgctgagc
cttcgcgtaagcataggcgcgtgaagggtaagaacggcgaaagtgtaaggctgccacctc
ggtcgagtccgacgccgacaacgaggaggagggcgaagacgacgatgaaggggaggagga
aattgttgatgagacgggagggaaaacaacatccccaggctatactccaatcccctccca
cttgctcaacacatactttgagtacgcctggccaatatatgccttggcgaaatacttttg
atgcgacggtccgtgccacctggtgcgcttcgcacatcccccggtgtatttccattacca
tctcctcaccttcggtgaaaaagacacagtgaagcatgggctacagcatcctggttcggt
acaattgctcggagattaacttgtacttgacagccctgatctgtaactgtttcgccattg
cttcgtcatctggcagccatccctccttgaggtgtttgacgaaaggtgttcgccagtcat
ctggttcttcgcccagttcaacttggtcaattcccatgatgtcttggctgtcttctggca
cacttggtgtgtacaagacttcgaaaaagactcctggcgaatgcggtcctctgtaggtag
ccaattttgctaacgcatcagcttcttcattatggcctcggggcaagtgttcgaccgtta
tgccggtgaaaatcttgtccatagactgaacgacctccaggtattttctcattccctctt
ctttagcctcaaaggatttgtcaacttggcttgcaacaagctttgagtccgtccggacta
gcaaatgctgaatgcccaaagctttcgcttccctcaggcccattaacactgcttcatatt
ctgctgtgttgttggttgtgtcgaactgtagtcttgttgcgtaccgaattgaaacacctc
ctggcgaagttaggattgcagcgatgcctgcccccttatgagaccacgaaccgtcggagt
gcatgacccatggttgttcgagcggttcgggctctaggacagacgtgggtatccatttgg
ccacaaagttagtgaggacttgggatttgattgcggtgcgggtgacaaagtccaggtcga
aaggtgacagctcggcggcccatttgcttcggttatatcttgcacctggcaccgtgccta
cgaaaaccggcgtatgtactcccttgttgattcccctggcctttggcgaatgcccaaaag
gtcttgttgagttttcggctcctcattggtacctcgaaagttaaggacaaaaacatcgcg
caattgctcccatgagtaaatgctattaacaggcaaatttaaataccaagatctagctat
gccattgagtgcaaggtgaattaccttcgccttggtattctcatcgccatgagcagcttc
aattgcggatttgtagatggataggaactcttttggatccgtttctcccgaataccgtgg
aactggggggtactttaactggggcgacatggggtgattcttgatcccccaactgagggg
caaaccctttttggcacccggtttgatcatagccccttgctgagcaggccagctcaattg
tgggtgtggaagtgcgaacggcgaagccacagcttgcacaggtggttgagttgctggcgt
cgactagtgtaccgtgccgaacatcattgcctggttttgctggtctaccgaagtgacttg
catcgctatggctaggtcgaacattgcttgattccagacctgattcgaccgttgggctgt
tccgtatcctaagggtacggcttatgcgaaagttgttggtgcttgggccattgtacttag
gtcgaatagaggaggtggaccttgaggtgagggcccttgaacttgacttggcaaggcgaa
ctgtcccaccagctgcctcgccggtgcaccctaacttgggcttccctcggccggggccgg
aggcgaagctcttggtatattgttgtggggttggttgagttgttgcagaaaagcttggaa
ctgagcttgcaaggtcgaagctgcttccatcatcgcttgcggtgtgtgaataggcttcgg
gtactgggcttgaggtgctgtcgggtgaaccggtgccaagatcacttgaggtgtcggacg
cacggcaacggctggggcgggcttggccaagtacaccggtgcttgcgtagcatatgaagg
aatgacttggggttgagcgtagaacttctaggtgtgtgccttggcttgtcttgccacttc
gtacacttgctgctattcttgtatctggcgaagcgtgtcttgaagtttagccatgttttc
atgcatggcccccatgtcagcttcggcttgagcttcgaggttggcgttggcttgtgaggt
ggtgatcgccttcgacgtcgaagcttgtcgggcgaagccgcccctgggtcttgggatgac
aagaccgcctctctgacctagagagccttcgccgcttctacatcagtcaaagccgagggc
gtcaaaggcaggagatatggtggcaccgctccagtttcgccctcggaggccgaaggctct
gctccttcttcggctaccatctccccttcgcttccaccttccttccgctggacaactctc
tccatgatgatcttcttcggtggaatcagtggttttgctcggaggtccccacggatggcg
ccag
>TE_00001323_LTR#CLASSI/LTR/GYPSY
gttgtcgaatggacaactgcgtcacgtcgaaaggcgtggttctctcaacagtagttggaa
gtaaagaacaattgtattgcttagtaaaaatttttggatccccctattacatggccctag
ggggctatttatagctctattacaggttccccctttagggtttaggttttataggggaat
ttacatggttacccttatgatagggacattattgggggcaccttgtgtcctttacatgta
tgggcccctatcgggccaaatagctcggcccattacttggcgaagactccaggaggcatg
acggcccggtccgcggggcctctttatgacagggtttggtgctgggcgaagccttcgcct
tcgtgctatggccttcgcctcatcatcttcgcccctgtggccttccgacgaggtcgttgt
ctggcgaagctcgatgtgcggcgtctgcccgtttggtttctttctccatccttcgccggt
tgcctctgggccgatcttctcgcctaagtttttggtttcggcaggttaggccgaaggccc
ttcgtggtatgcctccaacaa
>TE_00001339#CLASSII/HELITRON
tataaacactcctatgccgtcacgtggcactatctaatctcaccgttgatttttatttaa
ttggtggacccgttattttagaccattagattatatctatatctatagttgattttcttt
taaattggtggacctatttttagactaatcattaggtgtgtatataatatcttccctgta
taaaagtgaaagtacgtacggtcggcaaaacaaaaaatcaagtatctccagtacgtatga
ttcaggaaaaaaaacaataacgcttatgttccgttcgtgggaggaaaaaaatgccaggcc
gtattatatgtgtgataaagtaaaaaaaagtacatagtataatcgggagaaaaatataga
atataattttctaccgtataagataaagcggaaaaaccatatgtacgtagtaccatctat
atctatctactatctatctattttatacttaataaaatccattaaattttctacaaacac
tcccaaaccgtgacatggcaccctataaatactctcaagtcaccacgtggcaccctaata
aaatagataaatctccgtcgatttttatttaaatcggtggacctattattctatatcgtt
agatctatcttagaaaaccaaaacctcccacgttcccatttccgtgcaccacgctagagt
gatcaattagtaggctccctgttcctttctcgttttttatccctgtcacaatttaaatta
aaattatctttatggaaaataatctcataaataggtgttaaagtccattaaacattttat
aaatatttctaaatcgttgtatgacaatgttaaattagagaaacatccatccattgtttt
ccacttaaatcgatggacacattattttacatcgttattgtatctattttttttattaaa
aaacatcccaaaccatcttcccttcctctccttcctctccttccctatgggtattttgct
aagctgctacttgtctcacttaaattagaaaaagattctaataaatctgagaaaaaaaat
aatatccaaccatcggttttttgcttaaacttcaacacattattttatgtcgtcagatca
atcattttttttctaaaaaaaagaaacatctcaacccttcctccatccccgttcccatgc
ggtgtgcagcgttacttttctatgttttttctgtctctatgataattaaaattaaaatta
tttttatgggcaaagaaaagaccacaaatgaatctccatctattaggtctagccggctat
tatttttttaagtgaaaacaataacttaatgccgatattgactatatttaagtgctaaaa
aaaattactttatgaacccacatccatattgaagcctcttcttaataaaggtaaaatttg
ctacaggacatcccaaaagaagtgtagttagttgagagacactggaagaacgtatatctg
ctatgggacaccgcaaaaaactggtaattagctgttggatacccgtggcattattttttt
atatccaaaggaaagggggagagaaacaatcacgaaagtatgattttgccccttcctgcc
atgtgcggctcgcatatcgctctgacgccgttgtagtcacgacatgggcggtggagggta
tggcagcgtggcgtggcgcggctgcgagatcgacaacaatagcctgcgctctgcggcacc
ctgctcgacatgaattaggaggtggtccatgttgtgctcaccccaagcgtggtgtgtggc
ggagcatcggcgccggcatggccctcgcgctgtagcggcgacgagtgtgggaatgacatg
gagctacgggcccaggtgcatgggccctccttgacaccctctcccctctctagatagcca
cctcaccggtggcgggtgctgttgctgcgtcggaggtgtttgcgagccggacttggtagg
taaggggaaaagttgtacttttgttattgtttctctctgcatttcctttggatattataa
aataatgttgtgggtgtccagtagctaattaccagttttttcggtgtgctacagctgata
cgcgttcttacggtgtctctcggctaattacatgttttttaatgtcctgtagcaaatttt
accctaaataaaataaaatactaaagttgctcactaaaaatcaaagtatcccagcttaat
tttttataaaactggttgacccattatttatatcctgttagacatctaacgactttctat
caactttattaattttttctcagcttgtatataggagctatttacccatacattttgata
ttgatgcttttatgaataaatgatcattttaggagataaataaataatcttaaaatgatc
atatcttctaaattatatatatgatctatgaagtcacgtggccagttgaacaacataccg
attgtactgggcacgttggttgcaccaaggaatcttaagagtgaaacaaccatgatgtgg
cctcagctatatataagccaattccagataggaattaaaagaccgtatctatttactttt
cgggtaaaacttgctacagtacatcgtgaatttgtgacatatagcatagaacaatctaga
aatgtgtaattattacatgatactccagtttagtggtaatttgctaagaaaatactatgg
cctctattttattttttcttacttgattggagcgagataatttagaattgatgcctttac
cccatggcaggttgtaggatcaacccacttatattttcattctgacttacatagatcaaa
gcatttcaaaagatgcttcataaagtggatttgtccaaaaaaatggagataaaaagaaat
gaaaattaaataaaatttatctaattttaaatttgtttttgttgggtttataacccattc
taaatagaaatattcaaacattttagcaagactaatcaaatgaatatatttaaaatttca
aacagaatttaacaaaaataattggacattcatagggaacacatctattgtttcgataca
aaattttctcatgtattagaagcaccccgttttgaagtaattttagttcacaatttatat
gtttcaagtaaccaacgttcaaagcacgttgaattagtttaattttagtttatgataaag
tgaaagaatatttttgatataaaaccatccacacatggacattcgtaataaaattttacg
cacatgcccgcgcatatgcgcgggctaccttcctagt
>TE_00001342_LTR_s_1#CLASSI/LTR/COPIA
ttaaacaactaatctcgaccttgttatgaaatatttgggtgatctcatccatctatatgg
atagagcagcaataaattctgggacacgacggttggtcgtgccccacacctcttctcgcc
tcacggcgattctaacaacggacgcgatggttcccaaaccatcgcgtcttctgttgccgc
ctctctcccccctatatattgtaaccattgttatcaataaaggatcgctcattcattctc
tacattcttgtgtgcaattctctctctcactcaatctctctcgctcaatcaattctattc
acaacacgttatcagcactttcgctctcgcgaaggagatcgcgaagtgaaaaggaagaaa
catcgcttttgatctaacagaaaagcgaacagaagaatcatcagagaaggtacgatgcct
acctttcattggatcatggatgccgttctcggcctccctcgccatcagcgcgcacgccgg
cttcgccatcttcttcgtcgatcgatgaggaggacgcgccggggatcccgcggaggcagg
gctagggttggtggccgccgccactaccctcgcgtcgtgtgcctgcaactccggttgtgg
cccccccgcccgtccctgtcgcacctcctcctccgcctccggttgccgaagcacctcgcc
ggatccttgtgcaaggggtacagtactgtgcctaccatggatggacggcggtggtgacaa
tgcccggcgagccgtgtgatctcccactggagatggagtcgctgccggccccgttcgtcg
ccactccgtcaccaccaaccgctccttccccacctccatcaacatcgcagccgacgccta
gctttcgacgctcccccactcccgcgccaccaggattcggccgtaccggaaccatggcgg
cgcgcacgggggagccgcctctctttacaccgtctccaacacgtcgccacgctggagccg
ccgctgcacgccgtcccggcctccgccatacgttcatcgccgttccccatggctcccgga
gccgcacgataccaaacggcgtgggggggaacggtattcgggtccggccggtctccgact
ccgatgaggagtcgggatcgtcggcctaagccggccggcatgccgccggccgatgagggg
gacgcggcggtggcggatggtggatggcggcggtggaggcctggtggtggatgggagatg
gcggtggaggcaagtggcggcggcggcgaaggtggtggcggcg
>TE_00001344_INT#CLASSI/LTR/COPIA
tggtatcagagccgtctccctccaccaaactcatctcaatttgatctagattagatggcg
tcatcttccactgctgcggcacctgctatcctagggcaggtggtcaccgagaagctgacg
aagacaaacttcgtcctctggaaagctcaagtccttgcggcgttgaggggagcccaactg
gcgggcttcctagacaactccatcaagcctccttccaagatggtggtgctgcaggacaag
gacggcaacactggtgaaaaggttgtcaatgcggcgtacacccaatgggtggcgcaggag
caacaagtgctgagttatctcctgatgtctctgtcacgggaggtactcacgcaggtggcg
acgctcaccccgagcatcggaggtctggtctgccatcgaggggatctatgcctctcagtc
gcgcgcgcgtgtgatcaacactcgtctggcgctgtcaacaaccaagaaaggaaatctcag
catatctgactatgtcggtaagatgaaatcgcttgcagatgaaatgtcttctgcaggaaa
gcctatggatgacgaggagctggtaacctacatcctcgccgggctggacttcgactacaa
ctcggtggtctcatctgtggcaaaccgggctgaaccaatctctgtcagcgagcttcatgc
tcaattgacagggtttgagtcgcgcatggagctgcttcaaggggctgcccagtcctctgc
aaactctgcgtcacgaggagggcgcggcggaggcggaggcggaggaggacatggcggtcc
caacagcggaaatcgcggccgtggcggttttggccgcggcggaggcggccgtggcgatgg
caagctgaagcccatctgccagctttgcggcaagatcgggcacactgtggtgaagtgctg
gaagaggtttgacacctcgtactccggtgaagagaagagcgtggctgcggcaacaaactc
ctacggcgtcgacaccaactggtacatcgacacgggcgccaccgaccacatcacaggaga
gctagagaagctgacggtgcgggacaaatacaccggtggagatcaagtccacacggcaag
cggcacaggtatgggaattgatcatgttgggcgcactgttattcgtacccctgttcgtga
tgttgttttgcgaaatgttttacatgttcctgatgcccaaaagagtcttgtttctgcaca
tcatcttactaaagataaccatgcattcatggaagttcatcctttcttcttcttgctcaa
ggattaggaaacgaagaagcttctccttcgaggtcggtgtagacgcggcctgtacccgtt
gccaactgctgcttcctttgagtcttccaataaacaagctcatgtcgccgtcatcaagcc
gtccatgacaaggtggcatagccgcttgggtcacccgtcgttttctattgttgatcgagt
cgtcagccaaaataatctccctgttgttagggattccaatgtagggtctgtatgtgatgc
gtgtcagcagggcaaaagtcaccaattaccctaccccaagtctttcagtttgtctttagc
tcctttggaccttattttttcagatgtatggggtcctgccccctcttcagttggcaataa
atcttattatgttagttttattgatgactatagcaagttcacttggatttatttgttgaa
acataaattcgaagtttttgagaaatttaaagattttcaaaacatggctgaacgactcct
tgatcgcaaaatcaaatcggttcaaaccgattggggtggcgagtaccaacgtctaaattc
cttttttcagcgcattggtatctctcaccatgtctcctgccctcatgcccatcagcagaa
tggctctgctgaacgcaagcaccgccacatcgttgaggttggtctctctctgctggctca
tgcatcaatgccgcttaaattttgggatgaagcttttctcaccgccacatatctcatcaa
tcgtactcccatgaaaatcatccattatgatacacctgcatatttgtttgaggaacaacc
ggattataatgctcttcgcacttttggttgcgcgtgttggcctaaccttcgcccttacaa
cacccataaattggccttccgctccaaacaatgtgtctttctcggttacagtcctttgca
taaaggttttaagtgtctcgaagtgaattctggccgggtgtatatctcacgggatgtcgt
gtttgatgaaaatatattccctttcgctcagcttcgtcctaatgccggggctcgcctgcg
ggctgaagtcttgttgttgccttcacatcttgtccattcgttcgggggtactgaactgtg
caaccaacctctgattaatatccctaaccatactgacgagactgctgagctgcatgcagg
aatttctgcaggagaaaatggtgcaaatcctggtgaaaacgctggtgctgatggtgcaga
aacggctgcaaacagtcgtcattttatgcagcatggctccgacgtgcatggtgctcaccc
cgagggtggttctgcgctccagtcacctccgcgcagcgcgccgtctgctacctgtccgtc
gcagacgcaggactcggtgccggcttccatcacgcatccgcatgacgaaccagggggaga
cacgtcgtcgatttcgccagccgatgtggtctcgtctgcggctgcagatgggatgcatgc
gacgcatggatccgctacgtccagtggaggcaacgtctccagcccacacacgtttgatgc
agcacaacagatccagcagcgtccagtgacaagatcacagcatggtgttcatcgcccaaa
gaagtatacggatggtactgtcaggtatggttgtttgactgagacaggtgagccatctag
tttacaggaagctcttagcagtgcaaactggaaacaggcaatggacaaagaattttctgc
tcttttgcataataaaacctggcatttagtaccaccggtcaagggtaaaaatattataga
ttctaaatgggtttacaagattaaaaagaaagcagatggcactatagacagatacaaagc
caggttagtagcaaagggttttaaacaacggtatgggatagactatgaggatacttttag
tcctgttgttaaggctgctactataagattagtcttgtccattgcaatgtctcaaggttg
gagtttaagacagttggatgtgcaaaatgcctttttacatggttatttagatgaggaagt
atatatgagacaacctcctggttttgaagatgctagacaaccacattttctgtgcaaact
tgataaagctttatatggattgaaacaggctcctagggcatggtattctaggttgagtaa
gaaactgcaggaacttggtttcagctcttcaaaggcagatacctccctatttttctataa
taaggggcatcataaaatgtttgtacttgtttatgttgatgatatcattgttgctagctc
atcttccccagctgtaaatgcgttgttgaaagatctggaaaaggactttgctctaaagga
tctaggtgatctgcattacttcttgggaatagaagttaagaggacaccgcaaactctatt
actctcacaggaaaggtatactactgaacttcttgaaagagttaatatgacatcgtgtaa
acctgtgagtacacctttgtcaactgctgaaaaattgtctgttgagattggagatgaatt
ggggcctagtgatgtgacacagtataggagtattgttggtgctttacaatatcttacttt
aactaggcctgatatatcttactcagtgaataaagtatgtcagtttttgcaaactcctac
aacagctcattggtcagcagtcaaaaggattttgaggtatttgaagggaactttggatct
aggactcaagattgttaagtcttcatcaaatcttgttagtgctttctctgatgcagactg
ggcagggtctgttgatgacaggagatctacagggggttttgctgacaggagatctacagg
gggttttgctgtgttttttggtgataacttgatttcatggagtgcaaggaagcaagccac
tgtctcacggtctagtactgaagcagagtataaagcactagctaatgcagcagctgaaat
tatttgggtaagaaagttattaactgaattaggtattttacatcctaatgctgcaagact
ttggtgtgataatttgggtgcaacttatatgactgcaaaccccgtgtttcatgctcggac
gaaacacattgaagttgattatcattttgtgcgtgaacaagtagctcagaaattgttgga
tatacattttgtgagctcacaagatcaggttgctgatggtttcacgaaaccaatttctct
tcagcagttgataggttttcgacacaatctcaatcttggtaagttgtgattgaggggga
>TE_00001344_LTR#CLASSI/LTR/COPIA
aagataagagttgttatctcatgtatattcatctgtagtttgttaagatagatagataag
gttggtttgttgtaaactcacgggataaacttctgtgattcaatctcttgtaacagccac
ggtagaggctctttctacctatataaatacatgcgaacccgagacaaaggtatcgcttct
cccattcattttacat
>TE_00001346#CLASSII/TIR
aaaatggactgggggcatctatatgagagttatccaaggtttagaacatacacaccgttt
tacttcatagtatactccatgtatatattgttttagactattttgattcatcatgtccac
ggaaaaggttgtcacctatgcacaagtgagaaaatgaactgaaattatgagagtggggtc
ctttttcccgggtgtagtgggggcccatatgtcatacatctaaagggtatatttgtgagt
taaaatttgactgggtcctgggaccccactgcctatatagtggatccgcccc
>TE_00001348#CLASSII/TIR
gcggtgttaggggtgggcagaaaaagaccgaaccgaaaaaccgagaccgagaaattcgta
tcaattcggtcctaggtagtgaaagaccgaattttgttcggtcaattcggttagtctcct
cgggtaaccgaatagaccgaaaagaccgaattatcaaaaaatgtctaaatacaacctaca
atccactatgtttaataggattaaactctaattttcacatccctacttcttctaggcatg
caacctaataagagtctttactcataagtgcttacgaattttttttgtgatttttgtgtt
gaaaatttccattatttctttgcatatatgaaaatgttgttgaatttcggtcaggaccga
gcagaccgaaaagaccaagaccgaatttgtcggtcctgacatttttgcgctgaaattcgg
tcttcacttttcaaagaccgaaaagaccgaaagaccgaagaccgagaccgaaattttcgg
ttagaccgaatgcccaccctacttatgatca
>TE_00001357#CLASSII/HELITRON
aattgggcactttctcggagcttccatgttaatcagattaatctggccattgattaacta
gatcgtaaaatcatgaccatagattaaatattataaccatggacttttaattaaaggccc
aacgagagaaacatgtatctgggccaccatttaatctatatcggcttccttcaaagtcta
caaactgtgtccatgtcgatctcagccaccggactcgactccacacacgacaagatgacg
atacgacaggctatacgtcgatctccttcacaccctgccgccgatgagctccatcgaccg
atctccagttcactattttatcgatgcagatgctattcagattgatctttgcagctatga
ttgctattttaaatactcaagcaagcaagatctaattcaatctatttagggtttcagtaa
gtattttttacatgcttctcatctattctaaactatgtataaatttcagattttaaggta
tcgcaatttgatagccataaatttggatggagtttatcaggtatattcatttacttctaa
gttaaattctcccacatccttcataagcaaccaataggctttactgcgtatctttttctt
gacatgaataatttactgtgtatttaattatttatttggttccacgcgtaaaacagctac
ataatattttgacaagtttgtctaggtcaggtatgcttacaaacaagggaacgtagctgc
tgcccctatctatttatgaataagaaacaaacaagcacttactttaatgtttctcttttt
atatttacagatgttaatttgcattatctatgtcaggtgtaattagcaattgtcgatgat
gtgggctattcttttaaccaagatgacaagataagttaaacatatatcactaacaaatct
gctccatatatgcttcatccaaatacatttgtttcagtgaatgtatgatttcatcaaaaa
ttcaatttagcagactaataaggagttagaatgcatgatttctaactaggagtagttatg
ccttttgtcagttttaaggactatttggtctgaattatgtctactgtaatgatgtgggcc
acttttacaacacaccgatgatgtaaaagtgccactaaaattcatgcatctagcgtatta
taccaaattaggagaccaacacaaggacaaacaggtaccagttaattcctaaattcataa
atattaaattatagaaataactgatacttctgatcaagtgtagcgatatatattaattac
tttcaaattttgatacttttaaatcatgaaagaactactattgattcgaaaatttggaac
aatttttaaatcatgataaaacaaaaaataagatttcaaaccgagtataatatttttagt
tacgaattttaaaatcaaattatgaagatgttataattgagactccacacaaaatacaac
ttgatatttaataattatgaatataggaatcattaaatcatgaaaaagcttaactccaaa
ctaattttatttctgtacttattaattgaaaattgctaaattattttatagcaaatgcta
acaagagcaacaaaacgagtataaatctatatttctaatattgaaattttaaattatgta
attttgaaaaaaataaagtaatagaagaaatattagaatggattatatatgaaattacta
attaagattttggcaactgtcagcttcattcaaagtaacatattttatcattatccattg
aaagtaataatattttaattattaatcacagtaacccgtgcaacgcacgggttgacggct
a
>TE_00001368_LTR_s_1#CLASSI/LTR/COPIA
agcctaaacatgatcaccttctgcttatgtggaaattaattgatctactgacctgagatg
aagccattgcttttcttttttcttcttctgttacgaatcccttccagtgtctaatcgatc
gggcgattgatttagggtttggggttggagagagttgggtcgtcacctgcctccctcctt
ctctttctttttatagcgacactggtggggctcgggggtttatctcaatctgaaattcga
gtctattttgtaccgatcacacaaaacagatttatctcttagtttgtttcttgttaggat
aggaaaaccggtgggattttaaccttatcctaactaaccggcattagccgataaaatcaa
ccaacattctccccttgattttgagactaactgacgagtttatcacataaactagctccc
caaggcaatgtgtcttcgacaacattatgcgtcaccgagacaacaagacctatagtttac
tatagtacccaaataaactcaagcttaacttagtgggtgttgattgaaaaattaagtccc
cctcatccaggatcttagtgaggctcttatttatgcatgtactggctagaacatatctta
attaatcttaactttatgagcctttagagtatggatccatgagcaaaagcttagtttagt
aataattcgatcctgggacatatctttcacaactatatcaatgtgttaggcagaaaagac
ataacatgttgctactagaatagaaaactgtgtttaattagtgcacaacttataacacag
tatatttgggtggtttacaccttttgagtggtttgtgagcgctatttaccacttttagtt
ctgggaaatatgattaattataacatgctttaaaatctaactgcatcgttgattatgcag
taagagattattttggagcttttccatggttattgctcccctatgtgtggatatagctta
atcttaataatctttatatatatccacacatctcataaaataagtgtccaaatgtctcta
aacttctgagatcattggactttagaaatatgagcatgttacttaagattgctttgtgaa
taatacaaaacattcttaatatcagtggtctagtctggatttaattaatactgtcaatat
tcccagtaaaatgtatgccaaatctgtatgcatccagatttgagctaatctcaagcttct
gtcagctgaatcataaatgattatctttataatttaatttcagcttgactaatctttaac
tgaattctctgaaattatttctttctgtcaatgtatgacttactgatataaggcctgtac
tccttcagaccaaaataattcatggaaaattttctttaatttctaacagcaatatgtatt
gcttgacaataaaatgtcattagtatggagtaccggtgtgaaatttccacctttaatttt
catgcagctgtccacctcacttggattgttcgaaattttcattagtcgggcttaatttca
ttaacccacttaaatggcccactattttgactcatttagaaacttctactaaattcttta
ttttgttcatcaatctcaattattcttatatggttcgaaaaccatttagatgaacacttt
aatgtcttattttgttcatccatctcaatttatttttacatggttcgaaaaccatttgga
tgaatgcttatttttaatgtcttataaggtgaacaagctttatttagtgtttaccaccat
aatccgatctcataacttcatttgattagtgtcttaaatttcttaaaggaaatcggaggt
cgcttatgggtaaacatagccataaaaaatcatttgttggctaatctcttaacttcgtga
aattttcacttaaagctaaacaacgccattaaaatctaagggaaataatatctctatctc
atgagacgttccaaactcccctaggtatgtgacataagcgacaatgacactatttcaatg
acgtcttacttccatcattatagaataattattctcctcattcttatttaagcttagttc
actaatgacgcagcggaatttaaaacatcatcaatgtttgattatgtccacaaatggatt
tcttaagtctgtaccctatatgtgacttgtctttccataacaaaaccctcaagttatgtt
atgtatatttaattgtgtaagtcacaaattaagagatacaaatttctagcgtccacataa
tggagctatgagtcataaatgaggtagaataatcttctcttattagagctcttgatgagc
tcccactgattgtattatttatttaatggaagcataatatcttatttttcataaacttga
atcacttaattttacttagtgaattatcatttaagtaataatagatgtcagaaatttcta
agggtgaagtgtctcgaccttaatgagacgtctattctcccctagaaatgtggccggata
ataaggccatagtttcgacaatgtctcataatgattcaacccaaaataatgcccttaatc
ttcttatttaactactttattgaatcaggacattaagcatgtccctatttcttgcaaaga
acttacacaagaaaatttcaagggtagcatacataggacatagaggcaattttatttccc
cttgcgaggaatgtgagctttattattattaaatttggagttgctacaaccccatagtat
agcttcatcttttccatcaaatgacaagattaataggatcttacttagtttgcctcttag
tcttctatatttcttattgatttgcggaatgatgaaccaagtcaattatggtccactttg
tcttagtattacaactctgaaaatgaccgtagtctaatgggagaagaatcatatgaaatg
gagaagtggcgcatatgaaatgtgcgatgtccatctcactaagtttgcacgccatgtgat
ttatttcttgtgctaccttttaaattatggcggcaaatgtgcatatgcactaaaattgta
ctaagcatttgttttgacaaacttctaaagttcatctcaacgtttgctagatacagtttc
gcaatgtcatgctcaaaattctcccctaacactaatagggatgataatctcaatatttgt
gagtgacatgcgaaacatagcattatattggccttctcccaggctaaagatgcctcttga
gtttaggaaacattagtgacattagctgcgggagccacaagggatcctttgttaatgcta
agtcatactcaaataggccttaggctccgttaagtcaatgaggaataataataataattt
catagactttaactgataataaaattaagtggcactattattgtggttgcttgtgcaaat
tacgtacaatagtacattaacttacgcaataataacttaatctttatttcgctttgtatc
accgttgggcagagacaaaatgaaggaattacttataatccaaaatcaagtcaccgttgg
gcagaaatgattagggaataaacattaatgtcacatcaccaaaaggtagaagtgataaag
taaaaaatcccaaatcaaatcaccatacggtagaaatgattaggaaatgacgccattagt
gatgctatagaattaaaattaaaatccttagccatatcaccgttgggtagaaatggtaaa
ggaattaagcttactgatagattatatcctcgatcacatcaccgtaaggtagaagtgata
aaaggaattaatgcactaatggcatcaataaaattctaagtcatatcaccattaaggcca
aaatgacagagaaaatacttagatttcttcccttaattacatcaccgttgggcataaaat
aattaaggaaataacaatcttaatgaaatcatctttctttgtagataaacttcccgttgg
ttccatttatctagaaataatttactcattatttcaactgatcttaaatgataagaattg
ttgattgcatataattagtttaccatggcttaatcaatcgtatgcaaaataaacttagaa
tttcatagtcaaagcaccattggtcataaataattatgaataatcttaaaattaattcct
taattatatcaccatttggtagaaaataactaaggaataaaaattataattgtcatgcaa
ttataataacgtgggttaaatatagcttcatatcttaatgcttctagtcgaatttctcgt
tggttccattcgactataaataattaagtttctaaggcaatgaccatcataatgatgttg
acatgaaatcataaatattttctagttaaattttcatttaactagggataaattaaatgg
cttaaggaaataataatcttaataaatattgacatgaaattatattaacgttggtcaaat
ataatatcatatcattaatttctttctgagtgatcaaataattgatcataatttccagca
attttaaatggctaagatagtgcctgagtgtatttttgaaattaattagggcgtttagtg
atttaaattgatttgggcccactttttttgtggtcggcccaaattgggccggctcgtttt
tgcgtgtgtggggctgcggtggctgcggcccaggtgggcttggcccgttagtggcgctgg
cccgacgcgggggggatgcgggccgtccgattgatggacggctcagatttttcttgcgcc
ggtgaagtcgccgacggggaggtgtaaaccctaatcctcgtttttttttgtcctcttctc
ttcctgatttggcttccggcgagcgagcga
>TE_00001369_INT#CLASSI/LTR/GYPSY
aaacctttgcaacagatggctgacaatgagaaaggcaataaggtcagaagtcaggacatt
ggtacctcaagctcccgagtgaatgaagcaccagacaccagttgtgtggcagtggtccaa
cacctgattaaccagaaccaattgcttatagagatactacagcagcatcggatgccaatt
ttgaacccgagtcagatgcaacctcaagtgcagttggaggcagtccaagcactcacacca
caagtcagcgcaccgccaacatcccagaaggcccctcatgccatgccgcatgttgaccca
aaagaagcaagtatcatctgttttatgtgtgatgagcaagggcactacgcaaggaactgt
cctcagcagaaaagaaaagcaccaatgcgaactgaagatgaagtccgtaagatgatcatt
accagcacagaatggcctccaccaggaatgacagaacatcagagaagaaattccttccga
ggtgcacaacagttgacagagcatcttttagctaatggaggtagagtgtctggtagtgaa
gattcagatcaagtctcctcagatgatgaaggtgcgaagtctccccaaggttttaaccag
aataaaatagaacttaaggcatgctctcgttgtggagaaatcggtcatgttgccagctcg
tgtgcctctacatgcgttcattgtgaggaagaccatccacccgacaggtgtccaacgagc
aggatcacttgtttcttttgtgaaggaactgatcatgtaccaaaagattgtcaattcagt
tttctgctgacgaagaagatggccaaccaacccgccagttccaacggagagaagcatcaa
ggcaacacaaatcctcgccaagattcccgtttcagcctaactccagtgccaggatagagg
aatcgaaatgagaaaagaaaatgccgagtccgggaagatatctgttgcttcaattgtcaa
ggaatgggtcatttcgccgacaagtgcccaaaaccgagaaacgtagctgccggcacgtca
gtccacgcaactccctgcaatcagaagcttgctcctcaacgaattgtcatccatgcatcc
cgaagcagtcctataacccgcgttgcaacagctccaattccaatgagtgcactaccacaa
ggtgtcaatgctcaatttcagccccagccaccagctgacaagacagaggccagtatctgc
gttgtacctttggaagttccaatacagcagctgagaaatcaagtacaagatgaagaaccc
gagtgtaagaaagttattgtttgttacaactgcagtgaagaagggcattactccaaaaac
tgtccccaaccaaggcaaaatcgacctccacattaccgccaatttacacgaagcagacat
tccaatcgtattgtggttactggagcaaacgccgtacccgtaaggcctcgtgttaatcag
aacccatagcagaaacaatgcaccaatgctcctcctgctgcacctgactcggcaataaat
catagcaaccattctctgcatcgacagcctcagcaaagaattgtcgtagatggaagaagt
tgtgtctctccccgacctactccaggccgagccaagggcaatcaacctccggagggcgat
accaagcagaagaccgtcatccgcttcaaccagcaatcagaaggaagcttctcctgtgaa
tgatagcattatgcagtcctatcacatcatcacagaaccaatcgaggatgcagtcactgg
aacaatgccagctatatctctccagaatcaaaatgagcagccatgtttgtggttttcagt
tcgctacttatcatggtgtaatcgaaagtttgcagcaatcatgtaattcataaatatatt
catgtctgtaaacagtgagcttgctatgtttatggatgattcatgttgaggatacaatgt
accgatgttaagcaccgtccctttttgtttaaggcagtgcctcgtattcatgtaatgagg
gagaaatgtgtaatacagacaagttccatgaggattcgtttgaaagatgcggatatgtga
tcatgtgtataattgtttactgacaaaggagacctagggtctcgtgtcagaggaactata
ttctaacctcgagttaatagccaacctgtggatggaaaagaaaaacaattaaactgtgtt
gggttaaaaagccaacgagacagtagttgaggataggagtttggatacgccttttacaga
tcaagataaggattgttggaggaaacccctaagggtacccgccatgcctctacattgata
agatcgggtatacctgccaacagttaaggagatccaggagatatcaatatttgagaacat
aatagtcgatggttggtaattagtttatttggtatcagaaaaatgtcaaaggtgatgtgg
cagaagaacaatttggatgttccccatctcgaggaagcactaaagatgaccatcggcaat
taaaccctagtggtatagatacagatagcaggcaatgtatttccctgaaggtagtcagtg
cagcttttgacgcgccacatcaaggtttcactgaaaggcagcaagccaaaggacctcatc
gtccccagaagcgtccgcaatccacattaaagaataccacctgttagagataagccgaaa
gatgattgataaaagagattggcaaagatgttctctagcatgaaagaagtaggccgaaag
gtgattgataaacagaaacatgttctgcatcgctcaaggaagacccctaattgtaattgc
cccgcaacagtcaccttgtcattaagtaagcaagatgacctaggtaaaagtgtttttatg
aaggcaaggagtgaaatcttcaactcggtatcagatgctacacggagtgaaaagtgcaag
caccggttaccaggtaatgccatgtcttgggagatgatccaatgggaaagaactcatcaa
ggttaaaggtgtaaaggaatacgttgagtgctaactgatgacaacctgaagataatagtg
ggaagtaaactgaacatgaagaaagtgaatctgagttgcttgtttgtgggagctattccc
agttatgaaccaagtgatatgttcgccgatagtctacagaggtcagattaaaattacatc
taaccacgaagcttcagatttggccgggtaatgattagacaataagaagtccagcagtaa
agccatttgggaagacgtcaaagtatgtcgagtgggatgagttggttctcttgggaagca
taatttatagttagagttgttgacccttgcatcgaatagccgaagtagctagcaccggag
accaggaaagctaatatgaggcagttggtggcaagttgccaaacatggtatcctagtaat
gacaagctggtgttgacgcatgacgtgaagtggtaacttgtctgaggttgactccgaaga
tatgaattatgcgaagttctgggactgaagcctcattttagtgccgcaacctagtctgag
tcagctaaaggttcaccctggtccaagtcaggtgaagagaagattccatctgcaacagga
ggtcgagccaagcagttccgagtggtgaagttttgctggaagtttgttaagacggagcgg
aagaagtcagacaagaagagaagaccgcccaacctatcttcttgctagcctcctcgaatc
tcggggacgagattcttgtaaggggggtggatttgtcacgtcctgataaattcatcccga
attaaaaatcattttctaaaaggaataatagaattaattaaaattcgaaaagaaattggc
aaacactaaaatacgtgcaagaaaaattcaaatgtggcccggagaatttttgttaaattc
tccttggtctaaaaggagccctcaaattttagtggaattttcagagcacgaataataatt
gttaagaaataaacaaagttgaaaaggttttataaaaagaaaaaccctaaaagaagtctt
cttttcccccctttccttcttgggccggctcggcccagtcccttcctctctcttttttcc
cccgtggcccatcggctcccccgcgcgcgcgcgccgctgacaggcgggcccgcccgccac
tctcgctgacgggtgggacccacctgtcatcgcctacctcgcgccgcgccggcgcgcgcc
cgtgccctagcgccgccgccgccgcggatttcgccgtttcccgccgtccccgcgcgcatt
aaagaggggggaattcctccccgtgattccctctcccgtttccccctcttttccctctct
ctctccctcggattcgttcggattgctcccgtaatcctcgccggcgtcatctatggagcc
cgagatctccgcgccggtttccttcctctccggccgcgttctctccctctcggtgctata
taattgttccccgtgcttcgctcttccgtttccgccgctcgccgctcgctctcgccgtcg
gattcgtgctcgcgccgtgctcctctctctccgccgtcgccgtcgaccttcggttcgccg
ccgccgtcgctccggtcttcctcccggctcggcgccacctccctcggcttcgccgcgttg
ttgtcgacctcgtctgcgcctccgtttcgctcgccgaccgtcggagcgccgtcgtcctcg
tcatcccgagccgcgcctccgtgttcctccgctccgttcgtcgttttcgtcgtcgtcgtg
tctcggggtgagccgtggaccgtccctttcgtttccctcttctctcctctctctcgggtg
ccgctccgccgcgccgttggtcgccggcggtgaccatcggggcgcggttgtgccgctccc
gtcggccgtgccggcgaggccgccttcgggcgcgccctcgcggctgccaagtgggcccgg
ccgtcagccgcccgcgcccgcgggtgcggctgacgcgtgggacccacggcgccgaccgcc
gccagctgcgtgctcccggtccaccgtggaccgagaggctgacgcgtgggccccactccc
gtggacccggtccgcgcgccctctccctcggctgacgcaataaatgggtttttaattaaa
atttaaatgaagaaattcgtaaatatccatttaaagagcatataaacttcaaatggccat
atcttggccatttgaactcggaattggaccgttcaagtctctaatttttccttaagaagt
caagaacccatttttgtgctttgtttctgctgttgtgtggagtttattagagtaaaagcc
ttttcttttccgttggtcgtgtagacgctgcagcttcggaagatccgctcttcgtggaag
ttgaagccggtgtttgggaaagcgagcaaggcaagtcacatcatccttgagcatattgaa
tcccagtttataaaattattttgatttaaattattgcattatcgctttgtttaaattccc
gcgttatcactgttttatttagccatgcctatttacctttgttatgacattattattgct
attgttattattaccttgttcaccctagaataaataaaaccccaactagtgggtactcta
ttcgtggttccactagtatgaatttaggtagatgcttcgctgattaattaggcaacctta
ggtggttttataactttagactttgggaattctcatgtcatttggacactttggaattgt
tggcttatgttggaattggacatacacctctcttcctctttcaaaacccctaaagcctgt
tttcggtggggtttgggtgcatgccagttgtgggaagtagcaccccggccactataagga
ttaagctcgggcctctgttgcaaagcactaccgtacttccacatgtctaatgggtaaggc
ttagtttgttgctcagtctagtcttgaacaaaattacacggatggagatggatgaagtcg
tgtgtcgatggatatctctggggcaaatgaaggctacgcgagctgcggctcggtagtcga
gatgtcctatggcagtgggttggtgccttgttgctaggggctcagttctgcctgcctgtc
ccgggatcccggccgtaggtggggttgggtcggtacttttgtttacggctaggatgggtt
gggggttatgtcacgtctttcgtccgtgttccgtggtggtatgtggcgtgaagatgtgtc
ttgtgggtaaagatgtacacctctgatcagagtaaatctattcgaatagccgagccctcg
gatatgggcaagccgagcaatgtacccaagtcagtgt
>TE_00001397#CLASSII/TIR
tagggttaagtccgatttacccccctaaactcttgcgaaagtacgttgtacccccctaaa
ctataataccagacataatacccccttaaactatttaatccggacacttaacccccccgc
gaccaatttcggctggttttacccgtttgatccgacgtggcacatccacgtggcaaatga
tgtggcattaacataaaaatacccctcccctccccccacacactctctctccctttctcc
cgtgaaaaattccccaacccaaacccctaaccctagcggtggaggcggagcttggcggcg
cggcggcgtggtgaacggcggcgcaggcgaggctctgcggcgcggcacgacgctcgcacg
gcagcgcggcgctgcgcaggcacgacctcgccggctgcgcggcacaccgcggctgtgcag
caaacagcgctcgtgcggcggcgtggcacggccttcagttgtgagctgcttatttatttg
tcaatttaggacagtgagattgggatgctcgtatgattctctcatttgttgatttgttta
tggctgcccagtgggatgttgagcttactttatcgatttctgagtatttaattgtggatg
gatgattagtggtttgctttttctggttgtagagtctttgcgatggatgttcagaacttt
ttggttgtacggttccactataatggagagttcatatacgatggtaggcaaaagcattac
tgtggtggatctgaagcaatatcacacattgaccgtgacaaagtttcgttgccagaggtt
aagggccatctaaaggaccattgtgcagttgaggaaccaatgcttttgcattggttgttc
ccaatgaaagaactgaaggatggtcttcgtgttttgttggacgacaaggtttgccaactg
atgtcagactgtactagtgaagcagaggttgcagatatatatgttgagacacaagttgca
caagaagacagttcagatgcagaagatgtaggaagtgataatgacagtgattttgaagat
gaaattgaagaaatttcttcagatgaggaggctgctgaaatttttgaagtggatactaaa
gggaagaagcctgttatgatagtaacatcaataccagataagactcagggacaaattgag
tcactgagacagtgccataatcttgctaagaaggacaaggaagaggcacaagtggtagca
catagtgatcagttggttccttatagtgctgaaagtgattctgattctgatagtgattat
ttaggtggggacagctgctcttcagaggaggatgaggaagcaaatgagatcatgaaatca
tttaaggagtttcagaagaagctgaaggatggtcaagttgctgatctcgatgatgtgttt
tgtggagaaagagctagtcagaggagtgagaaagcactagtacagattgaggatgatgga
aatgcaacaccttatgatgacagtagtgcagatgattcatttgaagaggacagtgatggt
cagttgatcactaaaaggagtaagtatccaaggttcagaggtagtagtagcagcactccg
acttttactctaggccagctatttgattgtaagaaagagttcaaggatgcagttataaaa
catgcactagccaacagaaggtatgtgaagtttgtaaaggatgagggtgatagagtcaga
gcaaaatgtgagtggaaattgtgtccttgggtctgtcttcttaaaaagacaagtaggacc
aatagttggcaaatcacaagctttactgatggacacacatgccctcagaggaaagataat
ccaatggtaacatcaacaagaattgcagagaagtatgagaagatgattagagataaccca
acatggagtatcaagaatatgatttctactgtttctgaagaaatgtttgcaaatgtcagc
gttcctcagtgtaagagagcaaaggcacatgttctgaagaaactttatgatgcaacaagg
tgtgagtattcaaggatatttgactaccaacttgagctactaagaagtaacccaggcagt
acagtagtagtcactcttgatagtgatagtccaactcctgtgttccaaagaatctacgta
tgccttaatgcttgtaagaaaggattccttgctggttgtagaagagttgttggactagat
ggttgctttttcaagggatcaaccaatggtgagttactatgtgcattagggagggatgca
aataaccagatgtacccaattgcttgggcagtagtggagaaagagaccaatgactcatgg
gactggttttgtgctttgctattcaaagatcttgttgctggtgatggtgatggttgggtg
gtcatatcagatcaacaaaagggaattattaatgctgttgagacctggatacctaaagct
gagcatagaaattgtgctaggcacatttatgccaattggaggaagaagttcaagaatagg
gaatggcaaaaaaaattttggaggtgtgccaaagctccatgtaggcctctgtttatgtta
gcaaaagcaaagctagcacagtgcacaagggaaggagccgaggctatcatgaaaaccgat
cctcatcactggagccgggcatggttcaagttaggatcaaattgtgactcggttgacaac
aatatgtgtgaatccttcaacaaatggattgttgaggctaggtttctgcctataatcagt
atgcttgaagctatcagaagaaaagtcatggttaggatacatgagcataggaccaaaatg
gagaagtggataggaccaattgtccaaacatacttaagaaactcaatgcttatgttacag
aatctggattttgccatgcaatttcaaatggaaatgacaaatttgaagtgaaacatcatg
aacaaaggttcacagtcaatcttcaaagcagaacttgctcttgtagatattggcagttag
cagggctcccttgctgtcatgctattgcttgcatccactacaaaaccaatagccttgatg
aatatattgcctcctgctactcagtgaaagcattcatgtcaacatatgaacattgccttg
agcctgtggaaggcattcatagctggccagtatctaagagacccaagcctgctgcacctc
cctatgttaaaatgccaggtagaccaaagaaggagaggagaagggagccacatgaaaaac
ccaaagcaaccagggtgtcaaaagtgggcactatcattaggtgtagaagatgcaagggaa
ttggacacaacaagacaacttgtgcaaagagaaatgcaggcactgctcaggcttcgtcag
tgcacaatctaggcctattgacaagaagagctcctcaaaagtgaagaaaagggcatctac
cacagaccacttagttcaagttcaagctgctgttgcacacaagattgtaagtttttacca
tgtaattactactaaaatagcctcctatgctttcttgattgctaacacatctcttcttgt
agcattctcctaagtctggccatgctattacagtagcagcagcaactcaaggaccaccaa
ggaaaaaacttcaagttaggaggcctacttcaagttaggaggctgactgtggcctgatga
catatatagatattttggttgtaatgtcagatttgtgactctgatgacaagtttcttttg
gttgtaaagccagacttgtggctattggctagtgatgcttattttggtggtaatgccaaa
gttatggctaagtgatttaattaagttgaaaaacattcactggttgaaaatgttcactga
agcatatgttgccttgtgctattccaaatagcctttgtgattgatttatactaactgcac
acacactttattgcacaaaacatgaccatcacaaattgagaaacatgctggttcagatag
cctccatgacatatatcagtactgattacatgctagtacactgcatatacaggaagatca
cagcttaacatacaaccccagaattacaaatacgcatgctactaatgcatacataaccac
acatctttcattctctaatgtattaactagattagcatttccagtatccttttgcttccc
cattactcccatatgttccttgtgcctagcagtgttggcctccatctgcacctttgcatc
gtaagtgcagatcgaagctttgcgagtgcgcctcgccgccgcgtgtgtgccgcaccgccc
tgcaaggccgctccaccatgcgagcgccgcgccgctgcgctgccgcgcgtgcgcctcgcc
gccgcgcgagcgctgtttgctgcacagccgcgtgtgtgccgcacagccgcgcgagcatcg
tgcctgcgcagcgccgcgctgcctgcgagctcgtgccgcgccgcagagcctcgcctgcgc
cgccgttcaccacgccgccgcgccgccaagctccgcctccaccgctagggttaggggttt
gggttggggaatttttcacgggagaaagggagagagagtgtgtgtgtgggaggggagggg
tatttttatgttaatgccacatcatttgccacgtggatgtgccacgtcggatcaaacggt
aaaaccagccgaaattggtcgggggggggggggggggttaagtgtccggattaaatagtt
taagggggtattatgtctggtattatagtttaggggggtacagcgtactttcgcaagagt
ttagggggtaaatcggacttaaccct
>TE_00001435#CLASSII/TIR
actggtggagaaaccatctttggtcggtcggccgaaatctacaataatctcagttccact
aaaaaccggtctttagttccggttcaaaaggttagagctactttttt
>TE_00001455#CLASSII/TIR
tcaaccaggggcgaagctagcatcaaaataagggggtgcactaccattgagaatctagaa
attttcagtacaacactgtacattctagtgtttttaagtgagaaattaggaattgggggt
tcatgtgcaccccccaacataatatagcttcgccactgcatcacagc
>TE_00001487_INT#CLASSI/LTR/COPIA
ttctccccctaagcctggcaccgtgaactgacctcgacgacgctgatgcgagctcgcaat
tcttgaaaacgaacccgcccgagtgccttggtcaggatgtctgcaatctgcccatcaatg
ccaatgaactcaacctgagctctcccgtcctccacgcactcacggatgaagtggtagcgc
gtggcgatgtgtttactcctgtcatgaaacactggatttttgctgagggcgatcgccgat
ttattgtcgacgaggagcttgaagctttctggctcctcttgcttgatttctcccagcagc
tgcgccagccaaattccctaacacgccgccgtcgtcgccgctatgtactccgcctcacaa
gatgagagcgcgacaaccttttgcttgatggactgccaactgaccgggttggcgcccagg
aagaagacgaccccgctggtgcttttgcgagtgtcgacatcacccgccatgtctgcatca
cagtatccgacgagctcaggtggcgtttccatccttttgtagtagcagccgaaatcaacc
gtgccggcaacataacgcaagatgcgtttcaccgccgcgtcatgctcggtggttggagct
tccatgaagtggctcacgtacccaacagagaacgcgaggtccggccgcgtgtgaaccaga
taccacaggcagccgacgatgctgcggtactgggtggcatccaccggcgccgccgtgctt
gccttggtcaacttgagacgaggctccatcggcgtcaagcaggaattacatccctgcatc
ccggctcgctcaagtatgcgttgtgcatacgatttctgcgatagtcgaatgccgtccgcc
acctgttcgacctcgatccccaagtagaacgagaggggaccaagatcactcatcttgaat
agggacatcatctcagctttgaaacggtcgatctccatcgccacgttgccggtgatgatc
aagtcgtcgacgtacacgccaacgagcagtcggctgtcgccactgccccgcccgtagacc
gcgtgctcgcagtcattgcgccggaaccccagcgacagcaggctcgcgtccagcttcgcg
ttccacacgcgtggagcctgccgaagaccatacaaggccttgtccaggcgaagcacttga
tgttcgcgtccgtccacaatgaacccaggaggttgcttgacgtagacctcctcggtgagc
tccccgttgaggaacgccgacttgacgtccatgtggtggacaggccagcctacttgcgcc
gcccgcgcgagtagcattctcaccgactccagccgtgccactggagcaaacacctcgttg
aagtccacccctggctgttgcatgtatcccttcgccacaagacgagccttgtgcttggtg
atcatgccacgcgcgtccttcttgatcttgtagacccatttgagtccgatggcgcgatga
ccgggtggcaagtcgacaaggcgccaggtcttgttgtcctcgatggaggaaatctcctgc
agcatggcacgccgccactcttggtgatgctcggcctcgccgaaggtggtaggttcctcc
gccgccagcaagtaaagctcgccgtccgccaggtcccttgttgctagacccggcgtgtac
gctcccccagaatcccatcgatggagcggtaccggggcggacagtcgtcggcgtcggcgt
cgaggttgtcgtcgccgtcctgcggcgggctgacgaatctcggtgacctcgcattgagca
gtgaggccgtcagtgacggcgcgtcgtgcgcaaccgcgccatgtctcggtgtggccagcg
tcggcgtggacaactccgcacgttccggctcctgagtgacaatgtattcaacagagaagt
cagacgagggaggggaatgcataccatcagtggcatcccaatcccagctggcgccctcgt
cgaacaccacgtcgcgcgtcacttgaacacgacccgacttcgggtcgaacaacttgtagg
ctttggatccctcaacgtagcgaggaagaccgtgggcttgttgcggtcctggagcttggt
gacatgcggccgaacatccttgacgtacgcgagacacccgaacgtgcgcaggtgcccaac
ggccggcttccgcccaaaccaagcttcatacggagtcttgttgtccaagcatttggtcgg
cgcgcgattgagcaagaacacagccgtagtgactgcctccccccagtagcacgccggcac
tgacttggccttgagaagactctgcgccatccccagaatcgtctggttgcggcgctcgac
caccctgttttgctggggggaatacggcgcggtgagctgtcgcttgacgccgctctcggc
gcaatgcgcggcgaactcggcggaggtgaactcgcccccattgtcggtgcgaaggagctt
gagacggcagccagactcagcttcgctgcgggcttggaagcgtttgatcgccactgccgc
ctccctcttgttctgaagcagtgcgagccacatgtagcggctcgcgtcatcgaccaacag
cagaaagtgtttcttgccgccgggcgtcgcaggcgaaatgggaccacagaggtcaccatg
gaccagctccaaacgatcctccgcgcagaacagggaccgccagggaaacggtgaacgtcg
ttgcttggtgatgacgcagcagtcacacagttgctcaacttgatcaatttggggaagacc
acgaaccatgtcctgtcgagcgagtcgccggagcgcgtcgaagtagaggtggccgaagcg
agcatgccacagccacgcggcctcctgcgtgcgtgctgagaggcacataggccgagcgac
ggtgatcttgatcaggtacagctgattgcgcgtacgctgcacgcgagcgaggagctgtcg
cgcggtgtcgcggatcgtgcagacgccatgaaagatgcggacgttgcagccattttcatc
cagctgcccgagactgacgaggttcgcgttgagcttggggatgtagtacacccctgtgag
tgcgcggtgttcaccgttcctgcactcgaagataattttaccttggccttcaatggcgac
cacggagccgttgccgaaacggactttgccgcgcacagcagtgtcgagctcggcgaagat
atcacgcacgccgggcatgtgattggtaccaccggtgtcaaggtgccacacaccggtgtc
aacgtgttcctggcgatgcaggggagcgaacaccttgggttcatcaaggtcgagcaaccc
cgctggaggcggggacggcgacggaggtggcgccaactcaatggcatgagccatcagcaa
cgctggctcatcatcctcctcttcaccatgggcgatgtgcgccgcgacttgtttcttggg
ctgacgacagtctttcgcctagtgaccgagacagccacagttcttgcacttatcacgccc
ttgatcgtgcgtgtcgcgcgcgccacgctcgccatccgcagcggccttggatttcttccg
gccaccgcggcggcgacggttgttgcccgccttcttgcccaacgatccctcaccggactg
ccgttccttggcgcgagcagcccactgttcttcaatgagatacagtttgccgccctcatc
accggacttcttcttgggacggcgttcctccgcatttctcagacgagtctcgatggacaa
agcaatctgctcaagatgatcaggaacaacatgaagaaacttttcacagacctttgattc
ctcgagctggaacccgagtacggcaaggttgttgacgagcccactcagccggacggagaa
ctccacggactcgccttccttgaactcattcgcgtcgaactgcttgcgcaactcctgcgc
tttggacttgcggacgcggtcgacgccgacgcgcatcgtcttgatggcatcccaggcgtc
tttcgccgtctccttgacagcgagtaccggcagcagatcagcggggaccgccttgaggac
ggcctccaacgccatcctatcctcctggaagtcgacgtcacccgtctcgacagcttccca
gaggccgcgcgcctggagcattaccctcatcaagagggaccagtcgctgtagttcgtctt
cgtgaggatcggatagttggctgagccccccacctccttgaccacgcgcctaagcggaac
catgtcccaggcgtcgccaggcctacggcgaccacggcgcggaggaggcgagcgggattg
acgacgcggcgaacgcgaaacgcgcggcgtcggagccgacatggctctgataccag
>TE_00001487_LTR#CLASSI/LTR/COPIA
ggcaaaactcaggatcacactacacatgaatccctggaaattgacaatgcttgatgttga
acagttgaagagaagtacacacgcgaggagttttgtgccgccaaacttgcgcagcttttc
tgtgtatttcatcaccatttatacaaagtgaaaacgagatcatgtgattgtgtagatcgt
gtctccgactctgtgcactcccacgaactctatttgcgcatgtgccatcccacacggcga
agaacgtgagcgtacgactcgctacactacgcctcatcgtgaacacgcacgattccggct
ttacaggcgcagctcgatccttaacaaccaagcctcaaaaaacggaaataaaatagactc
taacaaacaccttgcatgcaacgaacagtgcacggtgtggtgcggaagaaacagagctcc
atagcgccagcttatatcatcaagtctaacattctccccctaagcttggcgccttggact
gacctcgacgacgccgatacgaggtcgcaattcttgaaaacgaacccgcccgagtgcctt
ggtcagaatgtcagcaaccttcccatcggtgccaatgaactcaacctgagctctcccgtc
ctccacgcactcatggatgaagtggtagcgtgtggcgatgtgtttactccggttatgaaa
cactggatttttgctgagggtgattgccgatttattgtcgacgaggagcttgaagctttg
tggctcctcttgttcgatttctgtcagcagctgcgccagccagattccctgacacgccgc
cgtcgtcgccgctatgtactccgcctcacaagacgagagcgcgacaaccttttgcttgat
ggactgccaactgactgggttggcgcccaggaagaagacgaccctgctggtgcttttgcg
agtgtcgacattgcctgccatgtctgcgtcacagtatccgacaggctcgggtggcgtctc
catcctcttgtagtagcagccgtaatcaaccgtgccggcgacgtaacgcaggatgcgttt
caccgccgtgtcgtgctcggtggttggagcttccatgaagcggctcacgtagccaacaga
gaacgcgaggtccggccgcgtgtgaaccagataccgcaggcagccgacgatgctgcggta
ctgggtggcgtccaccatcgctgctgtgctcgtcttggtcaacttgagatgaggctccat
cggtgttgagcaggaattacattcctgcattctggctcgctccagtatgtgttgtgcata
cgatttctgcgacagttgaatgccgtccgccacctgttcgacctcgatccccaagtagaa
cgagaggggaccaagatcgctcatcttgaacagggacatcatctccgctttgaagcggtc
gatctccatcgctacgttgccggtgatgatcaggtcgtcgacgtacacgccaacgagcag
tcggctgtcgccactgccgcgcccgtagactgtgtgctcgcagtcatttcgccggaagcc
cagcgatagcatgctcgtgtccagcttcgcgttccatgcgtgcggagcctgccgaagacc
gtacaaggccttgtccaggtgcagcacttggtgttcgcgtccgtccacaataaacctggg
aggttgcttgacgtagacctcctcggtgagctctccattgaggaatgccgacttgacgtc
catgtggtggacaggccagcctgcctgcgctgctcgcgtgagcagcattctcatcgactc
cagccgtgcgactggagcgaacacctcgtcgaagtccacccccggctgctgcatgtatcc
cttcgccacaagacgagccttgtgcttggtgatcatgccgtgcgcgtccttcttgatctt
gtagacccatttgagtccgttggcgcggtggccgggtggcaggtcgacgaggcgccaggt
cttgttgtcctcgatggaggagatttcctccagcatggcgtgccgccactcttggtgatg
ctcggcctcgccgaaggtggtaggttcctccgccgagcaggtgaagctcgccgtccgcca
ggtcccttgttgctagacttggcgtgtatgcctcccctagaatcccatcgatggagcggt
accggggcgggcagtcgttggcgtcggcgtcgaggttgtcgtcgccgtcctgtggtgggc
tgacgaatctcggtgacctcgcattgggcagcgagggcgtcggtggcatcgcgttgtgtg
tagccgcgccatgtctcggtgtggccgttgtgggcgtgggtgactcctcacgttccgtct
cctgtgtgacaatgtattcaacagtgaagtcagacgttggaggggggttcataccatctg
tggcgtcccagtcccatctggcgcccttgttgaacaccacgtcacgtgttacttgaacgc
gcccggactttgggtcgaacaccttgtaggctttggttccctcaacgtagccgaggaaga
ccatgggcttgccgcgttcctggagcttggtgatgtgtggctgaacgtccttgagtacgc
gagacacccgaaggtgcgtaggtgcccgacggccggcttgcgccctaaccaagcttcata
tggtgtcttgttgtcctggcatttggtcggcgcgtgattgagcaagaagacagccgtcgt
gactgcctccccccaatagcatgccggcactgacttggcctttagcagactctgtgccat
cgccaggatcgtttggttgcggcgctcgaccaccccgttttgctggggggaatacggcgg
ggtgagctgtcgcttgatgccgctcttggtgcagtgggtggcgaactcggcggaggtgaa
ctcgcccccgttgtcggtgtggaggagcttgagatggcagctggactcagcctcgctgcg
ggcttgaaagtgcttgattgccgcagccgcctcccccttgttctgtagaagagtgagcca
catattgcggcttgcatcgtcgaccagtagcagaaagtgtttcttgccgccgggcgtcgc
gggcgagatgggaccgcagagatcgccatgaatgagctccaagcggtcttcctcccggaa
cagagactgcccggggaacggcgaacgtcgttgcttggagatgacgcagcagtcgcacag
ctgctcgacttggtcgatctgtggaaggccgcgaaccatgtcttgttgagtgaggtgccg
tagcgcgtcgaagtggaggtggccgaagtgggcatgccagagccatgcggcctcctgcgt
gcgtgctgagaggcataccggccgagcgacggtgatcttgattaggtacagccgattgcg
tgtacgccgcacgtgagcgaggagctgtcgcgcggcgtcgcggatcgtgcagacgccatg
gaagatgcagatgtcgcagccgttttcatccagctgcctgaggctgatgaggttcgcgtt
gagtttggggatgtagtacacccctgtgagcgcccggtgttcactgttcctgcactcaaa
gatgattttgccttggccctcaatggcgaccaccgagccgtcgccaaaacggaccttgcc
gcgcaccgccgtgtcgggctcggcgaagatgtcatgcacgccagtcatgtggttagtcgc
gccggtgtcgagatgccaaacaccagcgtctacatcgcggtgcaggtgtgtgaagacctt
gggctcaaggaggttgagcggttcagttgatggtgggggcggtggtggaggtggcgccag
ctcaatggcgtgagccatcagcagcgctggctcatcatcttcctcttcaccttgtgcgac
gtgtgccgcgacttgtttcttgggctggcggcagtctttcgcctagtgaccgaggtggcc
acagttcttgcacttgtcatgcccttgatcgcgcgtgtcgtgcgcgccgcgctcgccatc
ggcagtggcctcggttttctttcggccatcgcggtgtcgtcggttgttgcccgccttctt
gctcgacgatccctcgctggactgccgttccttggcgcgagcggtccattgttcttccgt
gatatacagtttgtcgccctcatcgccggacttcttcttggggcggtgctccttggcgtt
cctcagatgccccgtcagcttctcgagtgacagggtatcgaggtcgagcagtctcgatgg
acaaggcgatctgttcaagatgttcaggaacaacatggagaaatttttcatggacctttg
attcctcgagctggatcccgagtacggcaaggttgttgatgagcccactcagccggacgg
agaattcctccatggactccccttccttgaactcgatcgcgttgaactgcttgcgcagct
cgtgctctttcgacttgcggacgcggtcgacgccgacgcgcatcgtcttgatggcatccc
aggcgtctttcgccgtctccttgacagcgagcaccggcagcaggttagcggggaccgcct
tgaggacggcctccaatgccatcctgtcctcctggaagttgacgtcacccgtgtcgacag
cttcccagaggccgcgcgcctggagcatcgccctcatcaagagggaccaatcgctgtagt
tcgtcttcgtgatgatcggatagttggctgagccccccacctccttgaccacgcgcctga
gtggacccatgtgccaggcgtcgccaggcctacggcgaccacggcgcagaggaggcgagc
gggattgatgacgcggcgatcgcgagactcgcggtgtcggagccgacatggctctgatac
cagatgttggcaaaactcaggatcacactacacacgaatccttggaaatcgacaatgctt
gacgatgaacagttgaagagaagaacacacgcgaggagttttgtgccgccaaacttgtgt
agcttttctgtgtatttcatcacca
>TE_00001493#CLASSII/TIR
tcccctaggggtggaaacgagccaagccgagccaagctcggctcggctcgtgaaagcttg
ctcaactacaggctcggcttggctcggcttgattaattgaacgagcaaaagatgcagctc
ggctcggctcgtttcaaagctcgagccggctcgagccagcttgtgatgtcatgatggacg
gcgtcgagtcagggacgccggcgacgcagggggcgtcgagctcggctcgagcggcactgg
ggacggtggacggaggccggaggtggtgcagggaagggaggcggcgtcgcggcgggccga
cggcacagggggcgtcgccgtggagggaggacggagccgacgcagccacactaggggagg
taggcggcgcagggagtgaggcggcgagcccatggcgcagccgcgcaggaaagggaggtg
gcgggccgacggcggcggcacagagagggcttcgaacggcgctgccggcctgccgctggc
ggtctggcgctggggaggggatggatgcggcggccggcaactcctcttgccagtcgccgc
cagcgccagttgaggaacggaggaaccgaggaaggggagggatcggatctgctcgcactc
ggctcagctcaggagtcaggacttagggtttctctctttcatgggccagacaattgttaa
tgggcttgggctcgctcagggaactcagttttccataggcttgacaagcctaccgagcag
cttgcgagctagctcgggctcggctcggtttggaaacgagttgtggagggagctcgggct
tggctcgtttagtcttcgagccgagccgagcttcgcgagctcaagccaagcccgagccga
gctcgcgagcccgagctttttgtccacccct
>TE_00001529#CLASSII/HELITRON
ttacatgtaattgttacaatctatactttctataaagttataacccactaactctaaagc
ttaacatacaaccatgccacatcatcacccactagcaataattacatatttaacctcatg
caagcatgcaacatcatctacaatttatttaattctacaaatcaacatgcaaacatatcc
aatcatcacccctcacatcatttcacaatattttaacaaatctatctatcatttttataa
tatttaacatatacttatcaatatgtttcacattaaagtgcgggtatcatttgtttgttt
catgataaatactgataaaccctgatatttcatttttttttctttttactcctagcttga
ttgtacgaaaaaatatattgaaaattacttagtaattcccgcagcaaagcgcggggaatc
acctagt
>TE_00001572_INT#CLASSI/LTR/COPIA
cccctactcaaatgcaatgtatatgcaacattgcatttgaaactaaatactagattaatg
acacactagaataaatccacagtccatgcttgaagatgttgtcgaatcgtgcaactctag
aatgatgatgaagatggaaatccatcccttcctcaatgaagaggaccttggagccttcac
aaactgttcttcagctcctttggtaccttaaagccttcacgaaccgttcttcggccaatc
actgattcggagatgtggatatgatgatgaagaggatgaaggtccttcacaaactgttct
tcagacctttgtagatttagagatgttgatggtgatgataatggacctttacaaattgtt
cttcggtccttgactgatgacgatgtccaactccgatatggagctggtgaagttggagat
gataactccgatggggagttgacaatgcagatgatgtggtgtgataaaccagctccagtg
gggaactagtgatgaagatagattagcacgcttcaacgaattgttgtgtattggatttgg
atggactcaaaaggattgtaaaggaaatatttggatggactcaaaaggattgtaaaggaa
atatgacaacatagtatatcaataggcctaaggagattagtagaattgttgatggcagca
gcaagcaaacatagcaaatgtagaagaaaaaagtagatctgttgatggaatacgattaga
ggctaacaaatcaacactactctttgtgggtaggactgtgagactgagaccctagatgct
tcatccaaatcatggcatatcaatggaagagaaccatttcgaactaaaggttgaagatca
tctactaatcaagaagccaatttcaattagaaatatcccaagtaatccactggtttatgc
tattgctgtgttgcagcacatgatagaagcatgatgcgggaggttttagaacttgtgcca
actgatcttaggtataaatcaaggagctagcagtgcacaaaatgatgatgagcaatcaag
cttatagcatggcaatctgatactagcaaaatataggataggaaacaaaggatgttgatg
atagtgcacaaaatggagttccaggacaacaagcagaggctcaaactgaagcctaaatgc
aacagatccacttagatttggtgagaatgtagaagaaagcagaggagtttcctcagctgc
ttgaggatgaaatggatcaagatgacttgctgctgctgacacatgctgctgcaagtctgc
aactagctcaatggctgctgcttcttaatgatttgctgcttgaagacgacgaaagcaggg
ctgctgctgttggtttgcttgacgaatactgcgagtggtgatgaaaggacgagaccagtg
attgaggcggcgaggctgcgacggccgacgacgacggtttgcccgccggcagaggatacg
gcggccgcgactagcggtgggatgaggtagtcaatgtctagacgatctgctgctggctgc
tgctactggctgctacttgaagatgaatgggacgatgacgagaagctaatgcatcttgac
agagctgacggcttgatggtgtggctgcctgcggcggcgtccgccgccggcgcaccgggg
aggacgtcggattgaggctagggttaggatctctgctctgatacc
>TE_00001625_LTR_s_2#CLASSI/LTR/COPIA
tgttggagttaatttatttctagaacataccagcctactctctaactctctctactactc
atgaaacaaaagtcaaggagcaagtccttcctctgtgaaatttctagagtagtgtagaca
ataatatgttctttgtgagttctagtattttcatgcatgtaccagtactagttgtgttca
gaaaagttcctagccatcctataaataggcagctatgtcctagatgtgatgctgctgtcc
aacaatcaatgtaacgtgcaatacttgagcaaagcataaccagtttgtgaaacaaacaca
gagcttctctcctctgttctccttctctgttccattgctagcaaaataatcaacaacaac
aactggtatcagagcgcccaggttcgagtagggcgtgacggagtagcacggcgtatcggt
attgtcaattgaagctacaagtatggcttcaagttcgggcgccacaatggcgcagtctat
ggttcctgtatttgcaggagaaaattatgatatatggagcatcaagatgcggacgctgct
gctatctcaaggattgtgggatattgttgagaatggctatcaagagtattccgctggaga
aactcttacggcggaacagaaaaagtctttggcagaggatcggatgtcggacgccaaggc
cttgttcttgatccaacaaggagttgcggaaagtctatttccgcgtattattggcgccaa
gaaatccaaggaagcatgggacaagttgaaggaggagtttcaaggatctcagaaggtact
tgcggtgaagcttcaaaccttgagaagacaatttcagaatttgctaatgaaggagtcaga
gaaggtaaaagactatttctcaagagttattgagatcgttaatcagatgcgcctctatgg
tgaagatataaacgaccagaaggttgtggagaaaattttaatcagtctgcctgaaaaata
cgagtacattgttgctgctattgaggagtcgaaagacttgtcgactctcacaattcagca
actaatgagctcgttggaatctcacgaagaaagaaagcttcagcgcgaagggagctctat
tgaaaatgcatttcagtcaaagttgagcttcaggcctcaaaactcaaggtttcgcggaaa
ttttcaaaaaaatggatttccaatgcgagaccgtggttattttcagaaaaatggcttttc
caggcagaaggaagatggtcaagagagaagagaaaaaggtacgtccagttcaaatttgtg
gtgtgacatttgccaaaaatctagtcatactacagatatgtgctggaagaaaatgacctg
caacaagtgcaaaagaaagggccatattgcaaaatattgcagaactcgagaaattaatcg
ggctaatttttcacaagaaaaggaaaaatctgaagaaatggttttctcttgccatactgc
tcaagaagaaaaagatgatgtttgggttattgacagtggttgtacaaaccatatggccgc
tgatccaaatttatttcgagaaatggattcatcgtatcatgcaaagatccacatgggaaa
tggctctatagcccaaagtgaaggcaaaggtacggttgctgttcaaacagcagacggtcc
aaaatttataaaagatgttttgttggtacccgatttaaagcaaaatttgctaagtattgg
gcagcttctagaacacgggtacgcggtttattttgaagatttttcttgcaaaatattgga
ccgtaaaaataatcgtctggttgccaaaataaatatggagaagaacagaaattttctatt
aaggatgaatcatccaactcaaatggctctcaggagtgaaattgatatttccgatttatg
gcacaaaagaatgggtcatcttaattacagagcattgaagctactcaggacaaaaggtat
ggttcaaggccttccatttattactctcaagtctgacccatgtgaaggatgtgtatttgg
aaaacaaattcgggcttcttttccccacagtggagcttggagagcaagtgcaccattgga
actagtgcacactgatatagttggtaaagtgccaacaatttcagaaggaggaaattggta
ctttatcacatttatcgatgattatacaagaatgatctgggtatattttctaaaagaaaa
atctgcagccttggagatattcaaaaaattcaaggccatggtggaaaatcagagtaatcg
aaaaattaaagtattgcgcagcgatcaaggaggagaatatatctcaaaagaatttgagaa
atattgtgaaaatgctggcatccgaagacagctaacggcaggctatagtgctcaacaaaa
tggagttgcagaacggaaaaatcggacgatcaatgatatggccaattctatgctccaaga
caaaggtatgcctaaatctttctgggctgaagcagttaatactgcaatttatattttaaa
tagaagtcctaccaaggcagtaccaaaccgtacaccttttgaagcttggtatggtaaaaa
gcctgtcattggtcatatgagagtatttggttgcatttgctatgctcaagtgccagcaca
aaagagagtaaaatttgataataaaagtgatcggtgcatatttgttggctatgctgatgg
tatcaaaggctatagactttataatttggagaaaaagaaaattatcattagcagagatgt
gatttttgatgagagtgctacatggaactggaagtctccagaagcctctagtactccatt
attgccaaccactaccatcacactaggccaaccacatatgcatggcactcatgaagtgga
agatcatactccaagtccacagccatcaagtccaatgtcaagctcaagtgctagttcaga
ttcaagcccgagcagtgaagagcaaatttctacaccggaatcagctccaagacgggtaag
aagtatggttgaattattagaatctacttctcaacaaagagggtcagaacaacatgaatt
ttgcaattattcagttgttgagccacaaagtttccaagaagcagaaaaacatgataattg
gataaaggccatggaagatgagattcatatgattgagaaaaataatacatgggagttggt
tgatcgtcctagggacagagaagttattggagttaagtgggtttataagacaaaattaaa
tccagatggctcagttcagaaatacaaggcaagacttgtggcaaaaggctttaagcaaaa
gcctgggattgattattatgagacatatgctcctgttgccaggctagagacaattcgtac
cataattgctctagcagctcaaaagaggtggaagatttatcaacttgatgttaaatcggc
tttcttaaatggctatcttgatgaagaaatctatgttgaacaacctgaagggttttcagt
ccaagggggagaaaataaggtattcagactcaagaaggctttatatggattaaagcaagc
gcctagagcgtggtatagtcaaattgacaagtactttattcagaaaggatttgccaagag
cataagtgagcctactctatatgtcaacaaaacaggtacggatatcctaatcgtctcact
ctatgttgacgatttgatatatactggcaatagtgagaagatgatgcaagactttaaaaa
agatatgatgcatacatatgaaatgagtgatctgggcttgctccactattttctcggtat
ggaagtgcatcaaagtgatgaaggaatatttatatcacaaaggaaatatgctgaaaatat
tctaaagaaatttaagatggataactgcaagtcagttacaacccccttgttgccaaatga
aaagcaaaaggctagagatggagctgataaggcagatccaacaatttacagaagcttagt
tggaagtttattatatttgaccgcaacacgaccggatattatgtttgcggcaagtttatt
atcaagatatatgtctagcccaagtcaattaaattttaccgctgcaaagagagttttgcg
gtatatcaaagggaccgcagattatggtatatggtataagccagttaaagaatcaaaatt
aattggctatacggacagtgactgggctggatgtcttgacgatatgaagagcacatcagg
ctacgctttctcacttggttcaggtatgtgctcctggtctacaaaaaaacaaaatattgt
cgctttatcttcagccgaagcagaatatgtagcagcatcaaaagctgtttcacaagttgt
ttggttgaggagaattatggaagatctgggcgagaagcaatatcagcctactacaattta
ttgcgacagtaagtctgcaattgcgatcagcgaaaatccagtcagtcatgacaggacgaa
acatattgctatcaagtatcattatatccgggaagcagttgatcgccaggaagttaaatt
ggaattttgccgaactgatgagcagttggcagatatatttaccaaggctttatccaaaga
aaaatttgtccgcgacagagagctcatcggagtttgcaagaaataaattaagggggagtt
tgttggagttaatttatttctagaacataccagcctactctctaactctctctactactc
atgaaacaaaagtcaaggagcaagtccttcctctgtgaaatttctagagtagtgtagaca
ataatatgttctttgtgagttctagtattttcatgcatgtaccagtactagttgtgttca
gaaaagttcctagccatcctataaataggcagctatgtcctagatgtgatgctgctgtcc
aacaatcaatgtaacgtgcaatacttgagcaaagcataaccagtttgtgaaacaaacaca
gagcttctctcctctgttctccttctctgttccattgctagcaaaataatcaacaacaac
>TE_00001660#CLASSII/TIR
gcggatccaacgtgggtgcaggggggactctatacccatggatacctccgggggccctcc
ttcgattttttcaccataaatgataaactaaaggtctttaaatggctagaggttgaagaa
actgtgtaattgagcctcccctattttttgttcctggatccgcc
>TE_00001678_LTR#CLASSI/LTR/GYPSY
ggcatgcactacttcaggaccatctcaggaaggcgaagagcaaggcgggagacaagattc
aaagcaacccttgttgcggcgatcgacacgtgaaaagcggcccaacagcttgtaccaacc
gagtgtgtggacctagtagaattgggctgggccacagtgagggagagaggtccatagctc
atcgctataagagaccggcagggaagagaacgaatcgaacattgtagaaacaaatatttg
gaaatcaattcaaatctctccctgttctattgctgcctctacctgttcttagctgttctt
ccccaaactctcaattctctccctaaatcctcaatttcttcccttgttgtggcacaaatt
cttcggagacgtaacaat
>TE_00001706#CLASSII/TIR
taacgtactccctctgtccctaaataaatcaaaccctagcatcccaagaagcttttaagg
agagaaacaaaagaccaaatacccttaattaatgtgaatgttgtattgattgatgggtag
gtgaggggtattgaagtaataaaatttctcgttttgcggattggtggtaggtaagaaggt
agaagttggtttattttgggacaaatttaaatctagaagttgatttattttgggacggat
gagtaaca
>TE_00001710#CLASSII/TIR/PIFHARBINGER
aggcctgtttagttccaggggtgaaaagttttggcgtgtcacatcggatatacggacaca
catttgaagtattaaacgtagtctaataacaaaacaaattacagattccgcctgtaaact
gcgagacgaatttattaagcctaattaatccgtcattagcaaatgtttactgtagcacca
cattgtcaaatcatggcgcaattaggcttaaaagattcgtctcgcaatttacacgcaatc
tgtgtaattagtttttttttgtctatatttaatactccatgcatgtgtccaaacattcga
tgtgacagggtgaaaagtttttgcgtgggaactaaacagggcctaattaatattaattta
tcatta
>TE_00001728_LTR#CLASSI/LTR/GYPSY
tgttaacaaccccatacacaaatcacaatgaaccaatatccagtacaagcaatggaggtg
gaggtggttttgagctgcaattgtattactacaaccaagctttgtggtggaaatgggagt
gaacaggggatacaagttactagcagaagtagggaggaagacggagatcgacaaggaggc
aagcccgcctccaggtcgccgccgccgccgttcgccgccttgctaattgatctcttcgat
agcccctgaaagtgcagccctgctgttttgtagttctcctccttgtcttggttgggctag
gcttagaaggtcactgaactggcccacattgcagcccacaagatttcctaacattctt
>TE_00001747#CLASSII/TIR/PIFHARBINGER
cttgttcggttactagggatttaatccccaaggggaatcaatccaggagggattgagtga
atccctctcatgtcacttaatccctgtttgggatgaatccctccctacccactaatcccc
ctctcaaatccatgtgttcggtttggtcacgatcaacaatagcaggattggtgctttcct
gcttcaacgctgctattgagttgatgttcagcttggcagtttatatgcatcaacttcaga
gcatcaaacggaggaagcatcaaacatagccacgtaatttgctaatatcttatcgtacaa
ataaaatatactcagtggagtaattactgtaatctccaatgaacatcaaatgtcactttt
gcttttcagtcgaaacatagcattatctaatataagttagaatatcgatcagtcctagct
tctacagtctatgcttaataaatattttagacatattgaaagaagtgcagtgcagatgca
taattgatccttcagcgcccctgcaccaaaaagatccttccagccttccagttctataat
ttacaccatcatcagcatcttctccaactgtcatcacaggagaattacgaaaaattatgt
aagaccataatagagctgattgaggatatgtatatggtaatttaaaattccagcaattga
caactacttgtgggtaaccccaaagagaggtagattataacaactaaaaattaagcatta
tctaatatagttttgtatggaagaccatacaaactacttgcaattttttgaagtttaacc
atgtttagaacaatgatccagaaattaagcaacatgctcctattcccccatgcatccata
tggtgacattggtatacacaaataccattaactttaatctacagtacttcgaggaactta
tgcaagcattgccttttgccatgccacacaaacaaaaaatgattttttttcttctaaaaa
tagcatataagctagttgtaaatgatcatcttcatcatgcatgattaatattcataataa
cactttagacagaaacaaattgatataggaattattatattcacatcacaaaaattaata
tcttgtcatctttcagcattcttaaacatgttgcacatgacatgaagtataatcttatga
aaacatgttgaactgaactaatgcaacaatccatttcttgttgtacatacataaaataaa
accagtgaacattataatgcacaaagtttcagactcaagtgtataacagatatatggtga
atgtagaaaaggatgaccacctcaaccttcttctagtttctctctctagaaattagaacg
tgtggaagtacaattcagccttgaaaacactaaacacttgcttgctagctactggtaata
gagtgtgactctgaaatctgaacttactttgtagacagatccaaaaccaccttttccaag
caaactttcacttgagaaattattagttgcatcttttatgttagagaaatcatacagttt
aaagcccaagttgccctcttctaacctccagagagttattatattctgcattgccatgga
cagccttcgcagctccgatcttactcaccacgagtaagaactcaccgggaaatgcagcaa
tcaagaactcaccacgcccaaatcaagaactaatgatatggtttaggacgtgcggcggcg
gcggtggcgaatcaagaactcatccccacccaaccaagaaaaaaagctcattccccatct
gatcaagaactcactaatcctcacccagatcaagaactcactagatcgagcagaatacga
ggaggaggacgacgaatcgcggcgacgacgggaaagggagaaaagaagaaaaccctaacc
ctatctttggaagaggaggggagaggggaaaatgctgtgtgctcaccggagagaagatgg
cggccggaggagagcgccgtgtcgtcgccgttgcctccgcgttgcgccgtccccgccgtt
gcgccacctcgaatcgcctccgcgtcgtgctgccgctgcgcgtgttgcgcgtcgcctcct
gctcccgtcgtgaggaatttttccacgccacacgagaagctgattttttcccgggcctgg
gtgagggggaaaggccgggataggccggggtaaaacccagactgggcttaaccgaacaca
caatttcggatgggccgggattgtttcctcgccggggtgatccacggggattggtccccg
atcccaaccgaacaaggcctaaaa
>TE_00001753#CLASSII/TIR
gcgtggctgttgtagttgcaaagaccaataaaaccgtttaaatatcagttacgctgatta
attctctccgttcgaagagcgacgtttaggtagttgcgcggtagatacgctagcattaac
caccatgcagcgtgcgctcgacctgtactttccgcgcgaatagccagcatgcatgcagat
gcatttttgctagcgcgctttgctcgcctggcataacgccatgtatggattgttttgatt
caaaaatttggaaagccccatgcatgcatgcttgatcgaaaatttggatggcgccatcag
cgataaaaaatgaatcgaaaattttcacttggcgccactatttgccagcaaaattttctc
ctataaatatgggcaatgcaccacacatttcttccatctctcttcttccctcccatggtt
caacgtacgtaatggccggttttgatctaaatctacccatcatcaattgggacgaagttg
aggatttcgatggagatatatctgatttgaactatgactttgtttgggattatgacaatg
aaggtgttcataggagcttcttctcttgctttgtcttcttttttttcttgtgcatgtgtg
actttataattttgtttcaacgcacagatggtgaagatggcaatggccgcggcagtggca
acgacggtggctgcgacggcagcgacgacgatggcggcggcagcggcggcggcgcgacga
cggcggcggcggcggcgatcaaaccaccgatggagcagtcgatgcaggtaatactcgttc
attttctttttgttgctgtgtctttttgctgcacgagttgaaggcctttgcatgtacaca
tgcacagtgccatgcttaagcaaactagccgatgcatgccaaccatagtatagcctgcac
gttctcagccatcatccaccatgcatgtgtaggtatcaatatcaagaggaggagacacta
ccctcctgatatgaaacgagccatatatgcattgtgtttggagagatcggatcctggtat
gatgaaggagggagtgacaaagtcagttgctactgatatgggggttccatggagagttgt
tcagcgtgtatggcgacatggacaaattggaggtggaattgaagctttcgaatcgaagaa
gaagaagaactgtggccgcaagaaactttcttttaaccctgatgccatcaaagatgtacc
gcttaggcaacgccgaacactccgtgacctagctaacgctttgcatatgtcaaaaaccac
attgtttaggcgtttgaaggaaggaaggtttaggcgccatacaaatgccataaagttcac
cttgaccgaagataacatgaaggcccgtgtgcaattttgcatacaaatgcttgatagcca
aagcataccggacgagccaactttcaaatctttgtacaacattgtgtatatagatgagaa
atggttttataggacaaagccggacgaaaattattacttgtcacttgatgaaccgaaccc
tcgaagaaatgtgaagagcaaaaatttcattgataaggttatgtttctagcagcgaaagc
ccgtccaaggtttgatgagtatggcgaatgtacatttgatggaaaaattgggatttttcc
cttcacttactgggaggcagccaagaggagtagtcgcagtagggagaggggtaagttgtt
taattatgcttagttactccacatatgacaactctactaattttgtttaattgcatgatt
taatacaggaaccatggagctcaaggccatgacatctgtcacgagggacattatccggaa
ctatctcattgaaaaggttttgccggccatcaaacataaatggcctaatgaggaacgagg
acttccaatattcatccaacaagacaatgcgaagacccatattgcagttgatgatcctgc
atttttaagtgttgcacaagaagatgggtgggatatacgacttacatgtcaaccaccaaa
ctctccagatcttaatgttttggatttaggtttttttgcagcattgcagtcattgtttca
gaagtcatctccatcaaacatcgaagaaattgagacaaatgtgatcaaagcatatgaaga
atatccggcggatagatcgaatcatgtgtttcttactctacaagggtgcatgagagagat
tatgcttgcaaaaggagggcagcactatgcaatcccgcatatgaagaagagatcattaga
gagaaatggtcaacttccaataaggttgcaatgtgataagcaaatttatctagatgcggt
agatttcatcaatacatagttaggatatttctcttgtaactttgcatcgttcaacaatta
gcaagaaaaagaggagtattcatgtttgtttttctctgatcttcacgaaaaagacattgc
attaaattgaatagaacaatcaagtgcatacacattagctaaaccatctagcaatgacaa
caagcagcaacattggcaccgattatacctctagtgaatcagttgtttttttcctcggcg
tcagtctcctctagtgaatctgcaacaaatgtgttgttggccagtgagtcaacaacgtac
ccaatgttgtcggagtcagtgaaacgatcggcgccggccagtgagtcgaccacgctgccc
tctcggattccggcgtcccctgccttctctccgttgtcacccttgccgtcgtcggtgttg
caacagcgaacgagctctgcttgcgctcgcagccgcatgcgaagggcatgcacacggagc
gtacgagcatgagcgatatccatctgcgcctcctgccacatgcggacggcggcgtcgcgg
agcgctcggacacggccgagctccacttgagcacggcgtcgcatgagcacggcgtggaga
cgaagtgatcgcgcgcggccgaactccacctgcgcctgctgccgcatgagtcgtgcagat
gcaatcttctcctctgtcgtcgccatcgtcggcatatgaagtgtgagcagtgtcacagag
gggcggtgtgtgcagtgagagagagagaggaagcagtgagagcgagagagagaggggcca
ggagctgagctttttaaaagccaaaccgagtcatcagttaattctctgcatgcatctgca
tgcaccagtacaggagccgaggagtactcatcaattcctgcatgcaccaaggagttgccg
ccctgtattatggaatccagttgaaaagaagttacgccctatattaaggaacggagggag
t
>TE_00001763_INT#CLASSI/LTR/GYPSY
ggcgacggcgcggcggtggtgtcgggcggcgcggtgcggggctgggagcggctcggtgcg
ggaggggacggcgatggggcgggcggtgatggggtgcgttggcgcgcgtggcgcggtggc
aggcggcgatgggacggcggctcggggcgggaggcggcgggacggggcgcggggccggcg
gggcgggtggggctggggatggggctcggcgcgtgatgacggtgatgcgacggcgagcgg
cgcgtcagcggggaggcggggcggcgggggtgggaggggaggggaaaggttggggaccag
gtcgaacacgttgcgggcaatgaatagtgcactttcctattattcccgattttaggttat
tttctatatgaatttgattttattatttctaaatcttgtataaatgaagtttattccata
tttgtgttatcttaactaaaattctccttagtttgatattactcatattttgtttatata
atttatttgagttttaattagggtaaattcttattctatcgcaattaaatttaattgatc
caaatatggtcgcgataatattttatttattactatccatacctaatctttatttttaat
ttatatttattttaccaatttgtttttgaggtttattaaagattctataattttctaatg
agatcgttattaacataatagcacattagctcaatttatctatatgttagtttattttat
atggaggggtttaatatatcaaatttcaatccctaaatgcaattaggaacttggtgcaaa
atcgatctacatatcgaattaaatactccgtaattctattatatatacagagagctcagt
tcatttgaatgatcatcatttcatgtgtactcgtattatggcacccacctatattattca
aatattttaatatttgataaaataggttaataataacttttattttatttgattttaata
tcttgtgcataattatttgtaggattaaatatattctcgtaaatcatatctattgcttaa
atgtagttcttttctttactttcttggtgatcatttatggtttggcaagcaataggaatc
ataacaaccagcatgatgcaaaagttttaaaaagtttgaaattttagtgatttttattgt
tgggaattttcaggatgttacaaacctaccccccttaaagtaatctcgtccccgagattt
agtgggactacggtgtcattaaactattttggcttaaatattgtttgacaaccaaacatg
ctactcgaaggttggaattcccgggtcttcgtggcttctggatgtcatgagttgatgagc
gaagcgaagcgacactctttgtacttccgctgtcttggtcagccacggacttagttggca
gtcttgtggcgtatgtttcatcttttcgcagaggaagcaggtgatcttcgttgtagggca
ttttccgttctgatggtcttcgtcacagtaggggcattgagtaacgcaattactaccgta
gtgtcctatctctccgcaacgactacatgccttaatcttcgaaacttctttggatgggtc
tggaactctatccttttccgggctgatctgtgagggtagtgtttcttgttcttcattggt
gtcttgagtacagcctatcgcataatgtcccaattgtccacaagaaaaacaacagccatt
tctctttcgttgccatagttgtagttcttcaacttcttcaggcaaatcaccgatttctat
tcccattttactgatgtcaagttcagcatatgttattagtgatgacgcttttcttttccg
ttttcctttccaccaatgttgtgtagttccttgtctaggaaattgttgatacgtaggttt
tggattgcgtgaatgtggcattggttttggtggtattcctggtcttattttgctttttgg
gtgtcgaggtatattccttctttgtccatttcttagcttttttttggggcatttcttggc
ataatgtcctttctcgccacatctgtaacatgtgacatttgtctttcgttttgctgtagt
caggtggcagctttcattcgcagggtattgctttaggtgatttagattgatggtgtagtc
ttcaggctttagtgaggcttggactcgtcctttgttcctggaagcttggggaggatcttc
aaagggtagcatgggctggtttattcccatattttgggggtcttgtaggttggaggagtt
cttgtttttcgatgtcggttggtccatgtcttcacgttctgtggtaggtttctcttgtta
gaagttagtaggttgtaggttagtaaactactatactaggcatcaatagtagcatgacaa
tgctgaattgttgtcttccttcttcatctattaaatccttcatttctttatattatgaat
cttgtcaacgagggttatggtcacatctcttgcagttttactatccaatgatacttcaaa
tcctttgtccaagggcaaatataccttgatatacagtattccttgtccatatttttctta
caagttatttgattctcttgaggtttctccacataggctaccccccttaaaataagaaat
tttgaaagcaatttagaaggggatatacttttgcgttcacaaagtagattttttttttct
tttatcaaaatgattttgcacaaatatcctttggaagtgatgtttgcaaaacatttgaaa
ttttcaagagatgcattttctcaccatatataatttgaaaatagatttttcaggcaagat
tttgtataatcatacatatgtttaacaaaaagcaacatggcaactaaaaacttttgtaat
caatttttctttgaaaacaacatttgattttatttcgcaaaagaaaactcttgcccatag
ggccaaaataccatatatgaatggttcaaagttgaaacaacaatacttttgaatacctga
aaagaaaactcataatttttttttttttgacctctttttttttatatggaattaatcact
tgaaatcgggttttcacaaaggttctagaaaggtttcgcaatcatttattattatttttt
ttttaagcaaagctttaggcaaataattattgaaattcaacatggaaaacctcttgaaag
gaggctttcgaagacatgcactgaaaacttggttttgaatgaagttttattttggaaaat
tttgcaacacatttatttggaatcaaaatttcacaaataattttcagagaaaattttctt
ttcaagctaattttgaccattcccaaaatttaatataagttcagagcggctttggggaca
attttgcaattaaatagtttgaaacaaacatttcctttctttttgaagcaatctttcttt
gtaagactatatttcaaagtgcaaaaattcatttgtttttcaatattttctgaagacaac
tcataaaacaaagttttaaggggattaaatccatataagtttgacttgtccttggaattt
tgaagcaaccctaaagctaaaatccaatgaattcaaatctctttcattcttcgtccatgt
agtcttatcgaaatcatggttccttttattgaatttccatatgtgcgtagcatcttatgt
tcctttttgatccataatctttagatccttgtttgtttatggaaacaacttagcattctt
gcttggctttctcatggatacgtagtctgtttcttttctctttattgttcttcatgaact
tccatgtcgcaggtcgtgcttttgtggttactaacggcttagtcgagacttcacttctac
tatacgagtgtgtgactagaggaaactagtactaacaatcatgagttatcatgattgatg
agttaatttctgttcttttctttttttttttactttgtttttcatataatcatgatgcaa
tcgtctactttcgaggatgaggtttcggcacaatcaataatattcctatagcgtcttaat
tgctttcggttcttattctaaaattttgaaatgtggatgagaatatagaaccaatatttt
tcaatcacaaatcaagtggtaaaatcgccttgtcaaaggaagggttgagatgtaaggtat
caaaaatattttttttggcgtatcggaatcagatatttttgaagagaggtaagatgagaa
acaatatttgaatgttttcataacttttttttttagcattttaaaaatttatttgtaaaa
tatagggtcctgcaactaacggccattctatctagggtctcgacctacagtcgatatgct
ctgataccagctctgtagacccccgattttggaaatcggaaatcttctgtgtttatccgt
accaatccctggatcagtagttggtacacacatatatagttggatcacaacatatcacga
atgaatttaggctaaaggagttaaatacttacattagggccaggtaggccaacaactatt
agagaacaacagcggaagacaaaataatataagggcccggttaacatgccacaggcagtc
gactggggaacgagacctagaacaagaccgcactccgatcatcttgtgggatacgcaagc
gtaccgacaagggcttctcttcaacactctcctaaaagatatataaatagcaagggtgag
taccaaccgtactcagcaagtcaccacaacaacaatgcatatgatagagggtatttcaag
gaatggcttcaggttcttttgcataaagctaattttacaattcttttcacaagcctgaaa
cctagcatagactgatcaaattttagtaccagtgttcactttaaacaacgacggttctgt
ccaccatccattgtgatcccaaggatagcttcccgccattgaatcgtcatggttttctga
ggatgtccaccttccctcctctcgggatgtggctccatcagcataaaattcatcatgcaa
tatcccatcccccacaagttaagaatttagagtctagccaagtgtaatacatgtcccggt
gctcaataaccgcgagcacggctattcgaatagatttggtttactcactctgcagtggat
gtacactttacccgcactccgcgactgcccaacacatgagcctcgtcccaacacatgaga
cgcgtcacggcaaagcttttcgataacctcgcattggcagtacccgctccatgaacttaa
atcctgatgcactctaggcgtccatgtttctagcagtgagaggagttctggcgctcccgg
gaaagagaagtctcacacgcatattaaattatggttcaagttaagttctctctctcacac
actcatggcagtcctaccaatggcgacaccgatgtagggcacgcctctcggccctacctc
aacggctgtcccattgtagcgcacctgcctcactcaggggtgaaccatctatgcagggat
actgcctccgctcggctatctaatccgctaggtctatacccattcgagaagtacggttgt
acgggggtcgtttcatgcttaacttcatggctcggtccttaattgaccggggacggtact
agccttttccagataccacccaaatcctccgtccgccccagtcgaaaacagttgtttagt
ttatttctcctttcacaaatcatgttatcaatatcatggcaatgtggcgctcatgtctct
acatgccgcatctcaattaccttcccaaaggtaattgcccaagcatatagcatttgataa
atatgagtatgcatgattctagaatagcatttctaagcaattgtcatagttgactaggga
ctcatacgtaaacatggttacgaaggtttaagggtaaacaataatcaaggcatggcataa
tcacaagtaggatgttcatctttgcatgcaattttatttgtaaacaaaataatttcgcaa
ttgggatcaacatgttcaaggaatagtgatgacttgcctgctcaggataatccttattct
tgatataatcttgatcaaccttcacctcctggaagttgcagacgttgcctcacgactaac
cgatacacaaggtctataatacgcgagaaaaaccaatattcaagcaacaatcaaatatgc
gcaaccaaatgtattattcgtgtttgctaatggattctaatcacgctaggggctaaggtt
tcttagtctttctgttgtcatggtggtttagtctatctaatggctatggaaggattatgg
ttacgcatgcatctatctaaataggacggttatatactagaggttctgttgttggatgga
ttttggatcggtcaaataattactgtgaattatttgtattattat
>TE_00001764#CLASSII/HELITRON
taattaattttgacagtacctttttatttgacgtgaaatcttgatagtagtatttctttt
gcttctcgtaggcaaaacttatatcttgatgtctgtgcacacgtacaggacgggtgggtg
tgggccttccttttctcaattttttgaagaaaaatctaatcaaatggcagaaattaacca
tatatatggttatatatgtgcgcgtcatctattagatctactagcaataggcacgcgcta
cgctgcgtgtaaataaagaaggaatcaaaataagcttaaggtattcaaacaaactaatga
gatataacacatatcacaattctattgtaacatttaaatgttgtaagacatcgttacaat
ttatgagaaaaataccatttcaactcaacatggctgaaaattccaaatcgtatagacctc
tgattgtttttgtttactggcttatcaacaaattggaaagagaattagatcatggcccaa
acaacctacttggaaatggtactaaagcaattaagtttcagataaacttcacctatagtg
gaaaatgggcaacacaaatccttaaacaatcatatagctcattagcttgaatggccaagc
aactaaatcaaaatcaaaatcaaaatataattgcttcatccatttacataaatatggagt
caaattgtgacaggcggcaatcacagaaacagttccacgactaacaatatgtcagaatat
cttaaagcatgttgtataggatggcaaaaccttatttcattgcacctatggactaacttg
aaacccagtagagttctaatcaaatttgcagcttcaacaatgtcatatatataagtaatt
cgtaggccaacaaaataaggcttgggtaattctcacttaccaatagtacaatactaacat
ctatgacatttgacggatgcttggaatacaggatggtactaaaaacaattattgcagagg
agataatgtagttgagctcaactgcatcttttgccaaaaacaaataaagatatcttatcc
tccataatctcttttggttgtatctgccaaggcaaaatatcaattaatctacaccatata
caattattatgtattattttgaaggttaacattgtattaactctattacacaaaaacatt
ttattaacacaatattatttgcagaaaaaatgaagtaaaacaattggcagtgttaatgat
ctgacatgtcagaatgtggtatgcgggtgcacacgaaagatttggtgttaaatctttaaa
tctgaatgcaggctaactgcagtaaaatgatagtcttaatttatactccctccgtctcat
aaaaacactatgtccatattcatcctaggatttggttttttatgggacggaggaa
>TE_00001772_INT#CLASSI/LTR/GYPSY
agcaaccaaatcaccaaacaacaagaatttcaccacgaacaactattcagtcaacagtgc
tgtttttggaggtggaagatggggaaatacagggggctagaaggttctggaagctaggga
atgggaggtggaggagggaatagatactcgatgaggatctagcctggacccaatccgccg
ccgccgccgattgccaagctgcctaggttggttgtcgtcctgccttttctgttcgtcttt
gaatgagcagcagttattgctttatgtattgctcttcctgggtttgcttgggctgggatt
tgcgtagtggaccagctgtggtgcagcccaacaaggtgtctaacaatcctctctccttga
attcggcttgtccccaagctgatgaattaaaacctcccgggtcccatggttgctccaaat
atttggtgttagacaatggaacatcattgaagaagaatagagcaggtagctttagcctcg
ataacttcttactccatgcgaagtcctcctgtgtgatgcgtgacaatggcactgttatga
attgcttgccaacagtgattcccaacaatttgatatgctgcaaacagtgacaacctcgtt
tgatcaactgcagagtccacccatgttcatgattatgtccatttattggcatgccgattt
catcagtcgagcatatgcattgctcagtagattctaatgtatttaccacctctgtagaaa
ctaactcaaaagtatatttctcatcatgaattgaattagcatcttcttccatttctttca
cccttttgcagcctttttcatcagcaatcacatatagcaaatctctttcagcattcaaac
caatgtaatttgattccaaacatgactcagattctgatatcaccatgcaaattattctca
tattccatttctccactctagtttggtagtagttgagcaacatccccctgagatcaacag
atgataaccaaacatataatgatttgggatcacaaataactagattgctttccttgctag
caagtgttgtcaaactgacctggaaagttagatcccaaaacttctgcatttttttctcaa
agcaagtgcaagtttcagtagtcatcattttcttttgctcattccaaggaattatacttg
cagcagaatcagtagtgcaacatttcccttctctagcttctagcaaaccaactaatggca
gccaaggtggcatgccaaatagtctcagcttgtcacatgttttcctttgatggaaatgtt
cttagaaccaaattgcccagtactgctcagctccacaaccatcactcttgcaagaagtaa
gtgtctccaacttaagtagcagttgtcctttctttccatttcaacaaaagatagccccga
aagtaaatattcaggttcaccagcagtatagataccttccttgctagtggctgctataag
gttgatcaaaaaggacaactcacttttcactccaacattgagtttcagcttattgctcca
caaaatatacttccaatgaaaataatgttgtgggaaccaatcatccatccatattaatat
tttgtgaaggtggacctttccatcacctggatcccacactagtggccccaacatggcatg
tataatgttcagcgggtttaccaatgaaaattgcttgcccacaaagagttgaaactattt
cgcttcggttggagggggccaaggtggcagtatatgtactttagaacagctgcagttgaa
tgccagccatgacattaactgtgactcccatatgatgaactcttgatcccttgatgttat
gggtggccatggatcaacttcaaagtgttgcaacaggagttgccatggaactaacaaatg
tcctccagctgattccactaacattggggtgcttaagaaggacaaataagacacaacttg
agagttgttagacccagaacatttcgccgaatacctggtgggcatcaatgtgtactgctt
gatgtcggtgatcatccttggtgagaaggcgctcaatgatgcaatggatgctggaacggt
ttcaagtacaaccgtcttggtcaggaacgtgatgtcggctttgttggcgtcccacttgac
atcgaagcccaacatcgaacacttggcgtgcgtctccttggaatagtcagtggtgggaat
tttggtggtgctggttgcaccatcatcagctaccaacttcatggaggccatgggagtggt
ggcacatttgtccaccgcaaccacggtgagattggctcgatgtcgggactagagcatttc
gtcgagcatgtggtgggcgtcacctttgactgctctttcttaattgacgctggcaagtct
tttgccttcttcccaacttccggtgtgcatgcttcaaccacatctatgagagaccgtata
tcagctctagttctccgatcagcctcctctcgcctcagctcgtactcctctatccgcctt
aacagcaagtccaatttgtcttctattgccatggcaccctacttgatgagaactttctca
actagaccaagagctagatggggggaaccaggctggctctgataccaaattgtttt
>TE_00001791_INT#CLASSI/LTR/GYPSY
agccgggccgcaaggcacaccgccggcacgcctcagagctcgaggcccgtcgtagggacc
ttgcggagatcgccagggaggtggaggaggagcgggagactgccctcatcgccaccgccg
tgttcaacgaggcgcgggatgacctccgcctccaatacgggagccgggcggcggagctag
aaaagaagctcgacgccgcccggggagtccttgacgccgcagctgcccgggaacagcggg
cggcggagaacgaggcggcgtcccggcggcgcgaagaggcccttgaggggtcgcgccacg
gcgctggaggagcgcgcccgcgccctggacgcgaaggagagggagctggcggacctcgag
gccgccgtcgccacccgggaggcaacactggcggcgcacgaggccgcctgcgccgaagag
gagtccacactccggagttcaccacgccccggggcacggctcggttctgggccccttttg
gcgattttagccggcccgggccaccgagggcaggatcgagcacgagcgtgctaattcaag
ccaagattcttcaaaaggaaacaatggcacatacacagtccttaggaaatcgaaaatgct
tttattgaaatacggaagagaaaaaagataagtatatgcatgtggtagcccccggccaac
cctgcacgcccggggggggtgcggggttggcccgagcccgagacctgacacccgacccct
actaggggtagaagcgatgaaggtgttcgatgttccacgggttaggcagctctgtgccgt
cgcccatggccagccgaacggagcccggccgggggacgccgatcactcgatacggaccct
cccacattggtgagagcttgctcagtccagcacacgtttggacgcggcgtaggacgaggt
catcgacgcagagtgatcgggcccggacgtgacgctgatggtagcgccgcaggctctgct
ggtagcgcgccgctcggagggccgcgcgccgccttcgctcttccaagaagtcgaggtcgt
ctctttgaagctgatcttgatcagcctcgcaatacatggtggcccgaggggacctcaggg
tgagctcagatgggaggaccgcctccacgccgtagacgaggaagaaaggcgtttccccgg
ttgctcggcttggcgtggttcggttcgcccagagcaccgctggcagctcctcgatccacg
agtcgccgtgcttcttgaggatgttgaaggtcttggttttgaggcccttgaggatttccg
cgttggcgcgctccacttggccattgcttctggggtgggcgggggaggcgaagcagagct
tgatgcccatgtcttcgcagtagtcaccgaagagctcactagtgaactgggtgccgttat
ccgtaatgatacggttaggcaccccaaaccgagcagtgatgcccctgatgaatttaagcg
cggagtgcttatcgatcttgatgaccggataagcctcgggccacttagtgaacttgtcga
cagcgacatacagatactcgaacccgcccggggcccgcctaaagggacccaggatatcga
gcccccagacagcaaacggccacgaaagaggtatggtctgcagggcctgggccggctgat
gggtttgcctggcgtggaactggcacgccctgcaccgccagaccaggtcgaccgcatcgt
tgagagccgttggccaatagaaaccctggcgaaaggctttgccaaccaaggtgcgtgagg
cggagtgggctccgcactcgccttcatggatatcggcgagaagctcgacgccttgttccc
gaggaatgcacttcaggaagactccgttagccacgcgccgatagagggtcccttccacca
gcacgtagcgcttggagatgcgctggacgcgttcactcccttcgcggtcctcgggtagag
tcttatctgcgaggtacgcatggatctcagcgatccaagcaaacaatctaagggagctgg
gagcgctcccctcgggtcccgaggcctggactccgacgggcctcgggggccgttcaggcg
cgtccgtctcccctagggggtcgggtcgcgccgacggctgggcaaccctttcttcaaagg
cgcccggtggggtctgggctcgcgaggaagcgagccttgagagttcatcggcgaccgcgt
tatcccgtctgggcacgtgccgaagctctatcccgtcgaaatggcactccatacgccgca
cctggcgcacgtaagcgtccatctgcgggtcagagcaccggtactccttacagacctggt
taacgactagctgggagtcgcctaacaccaggaggcggcggatccccagtccagctgcca
ccctgagtcctgcaaggagtccctcgtactccgccatattattggtcgcccgaaagtcga
ggagaaccaggtatctgaggacgtctccgctcggtgaggtcaacgtgacccccgcaccgg
cgccctgaagagacagggagccgtcgaactgcatcacccagtaggcggtgtgaggcagct
gcgaggggcccgagctggcctcggggacggagacggcctcaggagctggggtccactctg
ccac
>TE_00001836#CLASSII/TIR/PIFHARBINGER
gccactcccagtgggagtttcatttaaatagggctccatgtcaacaatttagatgatgtg
ggcatgtggcaaagaattaataaagtgagagatgaaatgagtgtcatctagatgaaactg
tctacatcgtttccaatacagcttatctcttgcatgtattgcctatgaaacagcaaaaat
gaaacaatgcattgtaagagatatttcaatcatccattaaataccttgttgcttatgtgg
cacccactgggactggc
>TE_00001843#CLASSII/TIR/HAT
tctcaattagggatgcaagcgggccgacccgcgagttcacttataggtcaaataaatgat
aattcatgggttttcgcatcgtggtccgtttgccgcatctagatatgcaagtggatcgat
ccataaacccatttataggtcaaattaataggtaacccgctcaaacccacgggttacgta
ctaattttgcctataagcgggttcgcggacaagcccacttgcacccctaactttaacaat
acaaat
>TE_00001879_INT#CLASSI/LTR/GYPSY
atctggtatcagagccgttcggttcactgggattcttgtcatggaggagtttgggaggca
gccatgcaagagggagcaggaattgggttgggaaagttttcatccaagcagcacccacca
actgttcgatgaaatgtcaagcccattggaggtgtttgaggaagacgttcttcttgtcat
gagtgaggagaacatcacatgggatgaagcactccatctgttacaagaggaactgaagga
tgcccaatgtagatttgatgagaagctagatcgttttttggaggtgttcggcttgatggg
agacaagagcaatcaatctgaggaagacaaaaggagcaatgaatctgaggaattcagtgc
ctccatcaaggagctcacccccaccaccgaggctgctgcatttcaatcaccccaagcatc
accttcttcagcgcccaccaagtgttcgataatttgctttggcctcgacaccatgtctga
cctcaacatggcagcagcagttgtgtgcgccaccacttctctggcctccatggagttagt
ggctggagggaacgcaacctgtgaaccctacgttgacacccctggtcatcccaaggagac
gcatgtcaagtgttcgatggttggccttgaggtcaagggtggcaccgaccacaccagggt
cacatgccagaccatgatgggtgtgcctgacagcgttctagtacctgatgcatcatccaa
ggtcttctcgccatggttgattgttgaaatgggccttgttcccttgctgctcactgtgtg
ttcgatgaaatgttccaaagacaagaagaagctgctactggggaatgctaagagaaattc
atggacaccttcttgggtgggcggagtgattagacgatgggagttgcagcctttgccatg
gcctggatccaaattatattgggaaggtttaccattgatgcccccatggccaccaccgac
tcgagtaagcttcctggcatgtgagacttttgatattggagctctagtcattggaacagt
gattttaacacaagcgatggttgagataaaaccatggcctccaccaagtgaagtaagtgg
tcttcccttacttccaattcaaaggattggaacatttcatactgagaggaaagttacaga
cttgcattgggctgagttgaaagcttggtctctgtttgatgaaaatggtaccagccacat
cctaacagatgagccgtgtgagctttacttgggttgtgtaattttcactgctggaaacac
taggaaccttgaaaagcttgagtttataaggtggaccaagtggcaacaacaactttttgc
agaaagggattatcctaatagtgctgaagggaatcaattaattgcttggaattttaagca
gtacattgatggaggagtgctttcctttgttgctataaagttgtcaatccagccaacaaa
cgttgagcaaatcagtcagtacattgttcaatattcaagtattgggagagaattggattt
ctatcataaattgcatacacttgctcaagttattgggagaaaggattccttacttcagct
atctgaaccccagttaacatcatgtaaagttggacaaaatactgagaagggtggatggtg
tcttatcatggacaagagatgctcagattttttcaagcttctggcattgttagatgggaa
atgggaagctatcagacatgcaatggtttatcttatcacaaagctaattcacatatcacc
aaggaatgcaccctttagatcaacaatcaattatctgctgggaggtaataatcttgtggt
tctacacaaatcaattgttgggatccacttgggatggtgggtgtttccttgtgacattgg
agtgagacccctggaaaaattggtgaggagattagcacagttctggcaacataaaggaca
agcaaagccttctcttgcattcctgaacagcaacccaagaacaagccgtgacatgatttt
gcacagaccctgggatcctggtggtggtatcaattccatactatttcatttctatcggct
tgagggcaagccgaatgtcaaggagagggga
>TE_00001879_LTR#CLASSI/LTR/GYPSY
ggagacaattgttaggaacctgattgggctgtatatgggccaagctagccaagtccaagc
gaggcccaagcaagcagaaggagcagcatacaaaagcaacagcaacagcattgttggaag
gcatcgaacagaacacaggcatcggcggcttcggccacggcggcggcggcgtcctggttc
cgggctggaaccttggcgatctctctctttctacctctcttcatacctccagctacctct
cctagttctagaagcttcaagaacttgtattccctagtttcttcttttctttttcacccc
aaaacaatggttgcttgtatggtggatccttgctattgaattggaggaattgggttccta
acaaatcttacagagccg
>TE_00001886#CLASSII/TIR
tttggactatttgccatcctcctgaatggcgtattcctaaatgccatcttctcaaataac
tttgatgatttgccatctgggtccactgatttgtttctattttaccactgttcacctcaa
actcagcaaattgagtagaaaatgacctcactgcccctcccatttctcctttcccttctt
ccttcttgctctcaggcattagtgatgtggcggagcagtcttcggcgtcttctgcggcgg
tggcatcgttcatgctgctgctaccctacaagaggttcaatagcccatacatcacacaaa
atcgagcctgacaccacccgtcctgtgccgatgatcgatctcgccagtggagtggcaccc
gcgcgcatggatagacacccagagaaacttctggaacacagctgccattagtgccaaccg
gatgcgcatccctgtccaccacgagtcgagccaaagaaataatgtcggttatgaagcgac
tcgacgaacttgatggctggtggtgcattaactgaataggtcattaattgaagccggtga
gcatgatctccccaaggtagcacatgaataggacgtctacgggactgctttcctacgctg
acgtcggcgtcgttgtccttctgatggccgtggcagctctattcatcggtgaacctttct
gacacgcatgtcgtgttgtactcggaggtaatgagcgggatgttggcgaggttgaatgcc
ttggaatgagggaattggcaatgcacaggatgccacgagaaggccagtcagctgaacatg
ccggtgttgtgtatggaaggaagaagaaagaaggaagtggatagatatgaggggctatca
agttattttctactcaatttgctgagttggtggtgaaaagtggcaaattagaaacaaaac
agtggaccgaatggtaaatcgtcaaagtcatttgggaagatggcatttgggaatacgcca
ttcaagaggatggcaaatagtccaaaatccc
>TE_00001891#CLASSII/TIR
agggtttacaatttcgatttcggtgatttcggtaggaccgaaatttaatttcgtgatttt
cggcactttccagaaattttgaaagattttgactggatttgaaaaaactttgaccaaatt
ccacaaaaaattgagaaaacccgaaaatttcggtcagtatattgattgccggtggggtcc
gaaatttcgaaccgaattgtaaacact
>TE_00001917#CLASSII/TIR/PIFHARBINGER
aagttatacttttacaatttaatttgattaattataggccttgtttagttcccaaaacaa
aaatttttaagccatcacatcgaatgtttggacacatgcatggagtattaaatgtggaaa
aaaaaccaattacacagtttgcgtgtaaattgcgagacgaatcttttaagcctaattgcg
ccatgatttgacaatgtggtgctacagtaaacatttgctaatgatggattaattaggctt
aataaattcgtctcgcagtttcctggcggaatctgtaatttgttttgttattagactacg
tttaatacttcaaatgtgtgtccgtatatccgatgtgacaaccaaacccaaaaattttcc
ccaactaaacaaggcc
>TE_00001929#CLASSII/TIR/PIFHARBINGER
aaactcttagggcctgtttagatcaatttgctgtggcaaatttttttggcaaaagttttg
gtggcaaaagatttggcattgaagttttgctagttggtgtttagatgcatggtaaagttt
tgccattttactagtaaagacagagagagcacggctcccaacgcactttttggcaaaatt
tgctactctagactcccaaatgacaaatgccaaattgccaacttttgctactagtgttta
gatccattttgacaaaaagtgctccaaaacagcaaaacttttgctattttggaggaacta
aacagggccttaattctatcaataaaatataagt
>TE_00001962#CLASSII/HELITRON
tctaccctataattcaccaacacaatgttacattcctcattcctcgttgatcggtcagga
tgccctctcacagatccaacgcctcacgtcgctcccaccttctcccatccgcgattcacc
ctctaaaccgcgatctctctccctataatctctccgcctaaccacgccccaccgcacctc
tccctcgcgcatcgcctaccctaatcgctgcctgccgctcactcccttgcgctcgcgccg
cctcgcaggtccgccgccgcgccgctgccgacctaggtcccccccgcggcgaccaggcag
ggacggacgcgggcatccatcgccttgtcgggctcctccactccctccccacctcgcgcc
gccggttgacgcggcgcagtcggagccccccgcagagcacgcgctgcatctccttcgccc
gcgttcgtttctcccgtacctgcggaggccggtcgccgacacccagcgcctccatcgacg
cgacgccgcggcctgtctacgactcctcctccttttggcccagctacaaaatagcaaacg
tatgctcagcatttcaccttcatatgcttctattttttgggaatccttttgttttcttta
agataaaccaagttttatccatgttaaacagttactacatcaagataatagcgtcgctcc
tccacctccgtgggcagcatgccctgatccctcctttccgctgtcgctgccgccttcaat
cctccgtcgtcaaggactcaaggtgcaccgccgatgtgccgatccctcccgctcgcgccg
ccaccgataccctcactcttgtatttttgcctgaatgaaaatttgtctcactctcatatt
gagaaaagagactatcctcctcaagcaaagatgacatggccggcggagaacccctccgcg
tcacgaggcatgtgtgctccctaccacaccacaggtactttccattgcttctgctacatt
gatttatttctgaaccatttagatttgtctgaatcaaattttcttccatcctgttaatca
gatgaaaaattcaaaagcaaactaatgagagttaaaataaattctgagctttactctgaa
aacagcttaggaaagttgatattttcattaatttcagaacatcatgttccttgtgaataa
ataatatgatcttcaagcacttcaagcaactattatgtatgtcctcctatttgctgtgtg
ttatgaatggaatgtgctaggtctatttgccagttacagtgtccatggcctgttttgttc
taatggttattagaggtattacatgcctatttataccatatatcagtaccatagaggtct
tcttttcttttatttcagatgcatgactatatagcataatgctgattgggaatgatgctt
tcctgataattgttgtccatttaaaaagaaccaaatatgctgagcctatgccacgcaaaa
aagtcaaacagaactattccactatcacacttcactttcaaaagtttcggtcagtggtga
attgatggaggtggaacaattttttctaagaatttgatagggcaggacatgtaattatat
catttgaatctatcgcaacaatttgagctattttcttaactgataagtgtgcctctaaac
atcagtacgattttcattacagcccgaattataaaacccaccttttatatgtacctgtat
gcacatgaactggtgttgatttggttaatcttcacactgcagtatattagatcgacaata
catgcacttgggtgtaaggattctttgtggtctcagttgagttgaggaatttggttaact
ttgacacctgaagtatattaggtcgatgataaatgcgcttgtttgcaaggattcatatgg
tctcaattgggttgacgattcaacaaatgtaattcagattggtctggatggaatatcatg
catgattgagtttctatgttagatggtcatggagtgtgtggcgtagccctgctattttac
ttctttgatcatgaggccagcatttccaggattcaacataaatatgcactgcacgtttcc
aatttcatttctcatgagtccagcttcatatttcagacagtacaaaaatacaggctcaga
aagcagtataaccatttataagggtctgaattgttgtagtattattaacaaaattaacaa
gcagtacgtgctaatgaagtgctgcagtgccattgagttagatcagctctgcacactgtt
ggcggaaatgtcaacttgtaatctcggaaaaacagccatgcaacccattataaccagtat
ctgatgtatctgatgaaaataggcatgaagaaaacatggataacaactacatgaaggtgg
agcaatgtaccatgatcatgtttgtcccccgtaaggcatgtaagtttcggttaatgactg
gatatggaccctcaattcatttgtcagttttgttttcaacccacatgcaataattagtgg
actgttagggcagtcatttggctattttctgctgcaattgagtattaaatgccaagaatt
aattctgaaaatatatatacagacgtatcgtttttctagatcacgttgtctgcaatatct
ttcacagagacccatgagagtttctcttttaacagcatagtgctatgaatctgtctaaac
tcgagtatgcattatacttacatgctgggatgaccatagcctgggatattattgatgaaa
aaaggtatatgccactataaagacggtctgaatataactgcactatgaattggatcagcg
cttgttactgaagagctcttttacagtctccatctaaccaagctagactcctagatgtag
cagaaaagttggtttcatatattacagagtaaatcattttctttattgtaggagattgca
tatcatggaacatctgcgttcagacatctctataccctaacagtgaccaggattagattt
tcattttcagacagtctaaaattaaattaggtcaccaacagaaacacatatgaacaacat
tgagctatctctaaagtgctacagttttaggaggggtcaatacatataatgcttcagtat
aagactcttttgtcttctttgccatgagcagaattcctttgattatcctggacaggtgat
tcgtggagtattttcattgctctactgctcagcaaaagagtttggtaagatttgaacggt
tggttatataggtcattgacatgatgtacccagtttggattccgtataatttgtttttca
catgaatagctaaatgtgcatgaatagctaattttttcacatgtgcagaacaagggcaaa
gtgcttcttgtagtaaagatatagctttgctccattagaaggaaacaaaccaatcgagaa
gaaagtgggtgagagacattttattcttctcaagtctcaacttttagaaactgccagaga
tgcaatgcctggctaaatagtccttccacccttgagggtttttgttcggtcttatccgct
gtgtacttgaagggcaaatgtattattgtatactgcataacacaatcaatgctctcgaag
tttatcaatgcttgaggatcaacaagttatggtctaaattttaaaccatagagtttatta
ctttcaatattccactatgttttccaaattggcatggtgcgattgagaaatcaaaatgat
gtatatgttttcatgctgctattgagatatcaaaatgatgtatatgatttccataatttc
aatataagatcgcaacattgtgaattggtttcaactaatgtttgtttatattttgtctgt
tagatatggatcaaaatgcttctgctaatgaaggtcgctttgcctccagagatataacaa
atagaaaaatcaatatgttttaagtgcataagacaagaaaaatgaatggaaatgacctaa
gggaacattcgaattcgtgacatgcctttatataatttttctattcgcgacatctgaatc
cattttaaagcttaataattttaaagttttattaaagacaaatataattacaccgtagcg
tttagcacggacatattacta
>TE_00001970#CLASSII/TIR/PIFHARBINGER
agggcccctttgaatcaaaggatttatgtaggaatttcataggattcaaatcctatagga
aattttcctatttggccctttgattcaaaggattgaagctttccaaatcctatgaaattc
ctatggaatggcacattgcatgtagattttggaggaaatttagcaagagctccaacctct
tggaaaatttcctttgagtctatctctctcatccgattcctgcgtttttcctgcgctcca
atcaaacgaccattcctgtgtttttcctgtgttttgcaatcctctgttttacacttcaat
tcctgtcagaatcctatgtttttcctattcctccgttttttctaccctgcgattcaaagg
ggccc
>TE_00001973_INT#CLASSI/LTR/COPIA
ttccagaaacctttagaaccattggtcatggctgctcatgctgttgatctgatgaggcct
gagaagtttgctggtgaaaactttaagcgttggcaatccaaagttcgtcattatctggtg
tcgcagaacttgtggtatgttattccacaagtgaggccgctgacccaacagcagcatgcg
gactttgagaccagtaatgatgtggctttaggtgtcatgctttcgctcctgtctgaccag
ctctacgacgtgtatggtgcttacaccagcgccgcagagctatgggaggcactggaccgt
aaatattcggtttcagatgcaggacgttggatatatgtcgtggagcaatatcatgacttt
aagatgattgacaaccaatcagtggtgaagcaggctcatgatcttttaacgattatgggt
gagatgtctcagtttggtgctattgtgaatcctaagtttgtggtggggggcattattgcc
aagcttcctccattttggagggattttgccactgcacttaagcacaaacgggaggacatg
atggttgatgacctgattgcccacctggatgtggaggagaaggcgcgtgcgaaagacacg
ccgactatggcacaagaagggacatcaaatgccaacctagtgcagaagtcaaatgcaaag
aacaagggcaaacaagcagtgcagaaccataaggccaaaaacacaaccaattttaagaag
aaaattacttgctatgtttgcggcttggaagggcacaaggccaacaaatgccgtgacagg
aagggcaagaagaatgttcagcaagggcagaaaattgccaacatggttgtgagcgaggct
gggtcttcagggtatgattctactcctgttgcactttcagcgtatcaatcctttgattgg
tgggttgatacgggagctaacattcatgtatgtgctgacattaatttattttcttcatat
caggctgcaaccggttcctccatcttgatgggcaatggttcaggtgctgctgttcttgga
gtagggaaggttgatctgaagctcacttcagggaaaatcatctctttgaagaatgtgcag
cacgtaccatcaataaagaggaacttgattagtggctctctcctttgtcgagatggctat
aaattggtttttgagtccaataaagttgttatttcaaaatttggtttatttattggtaaa
ggctatgagtgtggaggcttgttccgcacatccttgttagactcctcaaataagtttgtt
agcaacattctcagtaattttaataaagatgctgttgtttggcattcaaggttatgtcat
gttaattatgatagcatttcacgtatgagcagcttgaatttaattccaagcttttccata
gtcagaggttcaaagtgccaaatttgtgtgtaagcaaagcaacctcgcaagccatttaag
gcagtcgaggaaaggaatttggcgcctttagaactagttcattcagatctctgtgagatg
aatggagtgatgactaaagcagggaaaagatactttctatcatttattgatgatgctact
aggttctgttacttgtacttactaaaaactaaagatgaggcattgagctactttaaaacc
taaaaggccgaggctgaaaaccaactagaaagaaaaattaaacgtctacggtcagatcgt
ggtggtgaatatgtgtcagatgagttctcccaattctgtgcggatcatggaataattcat
gaaattacacctccctattcaccccaatctaatggggtcgccgaaagaaagaaccgcact
ttgactgacttggttaacgccatgttagacagtgccggtatgtctaaggcatggtggggg
gaggctgtattaaccgcctgtcacatcctaaatagagtgcccactaaaaatagtgagatc
actccatatgaaggatggaaagggagaaagccatcactatcatatttgcgcacttggggg
tgcttggcgaaagtcaatgtaccaataacaaaaaagcgcaaacttggaccaaagactatt
gattgtgtctttctaggatatgcacataatagtgtggcctacaggtttttagtagtgaga
tccgatgtaccggatgtaccgataaacatggtaacggaatctcgtgatgcaacatttttt
gaggatatttttcctatgaaaggtacaggaacatcatctagtcgagcaaattcaacacct
gaatttcctgtatatgtagaacaacatgaacatacacatgtggaggatgacaatgaaatg
gctctaacaaggagcaagagaccgaggattcaaaaatcctttggtgatgacttcattgtg
tacctcgtggatgatgtgccgaaatccatttcagaggcatatgcatcacctgatgcagag
tactggaggatgcagttcgtagcgaaatggattccattttagctaacgaaacttgggaga
tcactgatcgaccatttggttgcaagccagtggggtgtaagtggatctttaagaaaaaac
ttagacccgatggtactattgaaaagtacaaggtaaggcttgtggcaaaggggtacacgc
aaaaggaaggcgaggatttctttgatacttattcacctgttgctagacttactactatcc
gtgtgcttctgtcgctggctgccttatatggtttcgttgttcatcaaatggatgtgaaaa
cggctttcctaaatggtgagctagatgaagaaatctatatggagcagcccgatggctttg
tagcactcggacaggaaggcaaggtggttaagttattgaaatctttgtatggcctaaagc
aagctcctaagcaatggcatgagaagttcgatcgaacattaacatccgctggtttcattg
taaatgaagctgataagtgtgtgtactatcggtttggtgggggagagggtgtgattttgt
gtttatatgttgatgacatactcatatttgggaccaatattaatgtggtgtctgaattaa
aatcatttttgtcccaaaaatttgacatgaaggatttgggagaagctgatgttatttcaa
acattaaattgatcaaaggcgaggatgggattatgctttcgcaagcccattatgtggaga
aagtcctaactcgtttcgggttgatggactgtaaaatagctccaacgccttatgacccaa
gtcttaagcttcgaaagaacaaaggactaggaaaggatcaattgagatactctcaaatca
ttggctctctcatgtatttggcgtgtgctaccagacccgacatctcatatgctgttagca
agctgagccggtttacttctaacccggagatgatcattggcaagcactagaacgcatatt
aagatacttgagaggcacaatgtcatatgggattcactataccgggtaccccgctgtgct
tgaggggtatagtgactcaaattggatctcggatgccgatgagatcaaggccacgagtgg
atatttgtttactcttggtggtgctgcagtttcatggagatcttgcaaacaaacagtttt
gacaagatcaactatggaggctgaacttgtagcacttgacacagccactgttgaggcgga
gtggctgcgtgagctcttgatggacttaccggtaggtgaaaaacctatcccggcgatcct
tatgtactgtgataaccaaacagttctcataaaggttaagagcacaaaggataatatgaa
gtcctcaagacatgtgaaaaggcccctaaagtccgttagaagtttgagaaactccggagt
gattgctgtagactatgtccaaaccgcaaaaaatctagcggatcctttcacaaagggatt
atcacgaaatgtgatagaaaatgcatcaagggaaatgggattgatacccatgtgagtcac
acaacagtggtaacccatcctatgtgatcggagatcccgtgaagtaggtaatgggtaaaa
acaaactgttgggtgacaggagagtacaaaactttcttacccgttcctgtcgaagatgca
gtactctcattctgtatggtagggtgacatatgtcttaatgtgctctgaggttctcttag
agacgaggtactgtcctacagggtacacttggaatagcacacctatatgagttaactgtg
gggtcgcagttttgagacatgggaactctctaaaaactcatgaaaagacacaggggcatg
accgataaacgccccaaccagaggcttggttcctggtggcctcgtatcagtaatgacttc
aaaataaacttgtctacggaaagctagcaattcaaggtctgtccattgtctagctgtaga
tgggtggaacttaatgttctagacagtatgatcaacccttaatgggtctactgttgaaac
gctggtatacaaacaacaaatggcagtttgtcgtaattaatcgaggactcaacatatggc
attgaaattggtgggga
>TE_00001973_LTR#CLASSI/LTR/COPIA
tgatggaaataacatgcttggaaacattgatcatttcatcaatttaaatgcctaatgctt
agccgcacgatcagcatgtgttggatgacaagatgcttgcatacaacaacctctgctgat
cgagtcaatcacctgaagacttggttctcacgtgaagagagaacgtgcgcttgtggccgt
ttggcggctgcgtttctcacggagccgatccggctttgacgcggaggagcaacggattga
gcgtgggctgccgttcagtgttagctctatataggagtcaaggagacgtctttgaaggac
acagaacacaatagccatctactctgaaattcctcaactgccgtcgtgttgcgtcgccgt
cgatccaagccggccgtggtgctcgtcgtgcaacgagcattccggcgagcggtgtctccg
agccttcgccgcattcgcacctgcacgggggcggtgtaaaggtttctgggcagcgtattt
ctacgcggccgctcgacatcatcgattgactgcactgcttcaactcgctgatctccgtcg
atccattcagtgagtgaattctttcgtttacaaaggaaaggaaccagtgcatttctaatc
tagttttgttcgtacctgagttttgtatatgcatggtactgttcatctagattaaaatat
tgcggctagattaccattgtgattagcctaatgacctacttggcttggttatttatgcct
tgtttgatatctagcatgatagaatttatgagtttttcttgtcctatcatgtcgcaagta
ggttatgcttgctgtatatgctttcaaataataatgcttggaataaaattaatggctaag
tatgcattatttccaaca
>TE_00001976_LTR_s_1#CLASSI/LTR/GYPSY
atatgcatgataaggttgatcattgatatacttgcatatggccttggtaggtataaggtg
aagtcaattggaggattgagcttttaaaacaattttatttttgaaaacaaattcccaaga
gtcataacaagagttgcaagaattcctttcatcttgaatcatctctcatatagcaattac
ttagatgcataaggttccctaaacatggatggttgttcacaagcacaagttcagctgaga
ataatgaatatacaagatcaatcacatgaagaatttcattagttggaaattttatctttc
acttatgcttgaaccaattgttttctgaatttctagctctagtactataccatggtggag
atatacagataaaggacgtgctcacctgcttacctgtgaaaactgggaggtattggggcc
aacactggttcggccgaacctggtggttcggccgaaccactctggtgcccaatccctctg
caattttctgcagagttcagtgccttccaggtgttcagaatttcaacagttttcagagta
tgtgcacgtcagaagctgggatatctcccccacacttattcaaaacctgaattttattaa
acatgaaacaaaacaaattttggcaaacattggggttaacaccaatgagccacattattc
atagcaagtgcttacatgattggaaaaataaaaccaagcacctactactattttattcat
gggaaaggaagcatctaattagcataatacttattttccttccccatctctatgaatgca
cgcttgattttagcgcacaaaccgcgactaagggtattgaaattatttctaatttcagca
agctctacccctagctccgcgttgcgatccctaagctctatgttctccttgcggagtttc
ttcacttgcgcggcgagcttatggatcgagggctccggcgatttcacctcatcttcttgg
aattggccgggagccctcacaattggagggggcgtcaagtgacgcttcaccttcataggt
ggagggctacgggattccgctgccccctccttctccgatgccgtcaaaggccggagtaat
cctttgccatacccaccgccgggagttcgcactccttgaatgcggaatcgctcctccttc
ggagtggatggagtagcggtgggtgtgacatatttgtggagcacctcatcccctgccttg
gtgaacagggtgcccacatagcgctcggcgggaggcggcgcggccttctcgtcatcttga
aaaaggcgtcgtgccttcaaaagaccgagctctcccgttgtcggccgtcgcgcaggcgaa
tccccccggatttttgtctttgtgacatggcgaggggagagggatcgcgctaccgaacgg
gggccgaacgggccgagaagggttcggccgaaccagggagctcgccgatgggctccagat
ttgcaggggagcccggcactgttgcaaggggttgcgcccacagtgcattcaccccttcca
ttgtgtagttttccaccgggatgagttgattcgccggtgttggctctccgttgaggttgt
agtggaattggaggaggagccaatgaatgggatcaaggatttgccagccattggtgaatt
gggggtgatggagcaaaggaattgagatgagatggggaggaggtttgcacaagtgggaga
gaggaggaagaacaaggctctgggtttgatacgactgatctacctctgaatgcgcatcac
aacggactatggacgagcgggggagactgatattcgaaattggggctgatcgggcgccgc
cctggttcgccgaaccatcaggttcggccgaaccctggtgggtccggctggctgccaatt
ttttcctaggcccactaaatcctattctaagcacaaaaatgacaactatacagggtttta
agcatgcattagatgagatcatcatggttcataatcgattaattcaataacatccacttc
ttcatctaaagtttcatttggctcaaggaaaatctttaagcgttgactgtttaccttaaa
tatgttacctgagtcgtcgcggagtgtgattgccccgtgcgaagaggtatcgatgacgtt
gaacggtccttcccatttgctgcgcagttttccgtggccgaagagcttaaccctggagtt
gaacattagtactttgtctcctggcttgaatttcttgatttttattcttttgtcatgcca
gcgcttcgtcctttctttgtatatctttgcgttgtggtaggccttctctctccattcttc
aagttcagcaatttgcatttttctccattctcctgctccttcaaaatccatgttccagtt
tctgatggcccagtatgctctgtgctcaagttctacgggtagtcgatatgacttcccgta
gactatctgatatggggacattccaatgggtgtcttgtacgctgtccggtatgcccatag
tgcgtccggcaatctatccttccatcctgttcccattttgttgaccgtcttctgtagaat
attcttgatttgtttgttcgatgtttctgcttgaccactggtctgtggatggtaaggagt
ggccacattgtgtttggctcccatctctcgtaggaggtctcggaaggttttgtcaatgaa
gtgagaacctccgtcacttatgaccatcctgggggtaccaaatcttgggaagatgatttc
tgtgaacatcttcttggcatgcctcgcatccgcggcgctgcacggcatagcctcaaccca
cttggagacatagtcgactgccaccagaatgtactcgcagttgcgagacttagggaaagg
tcccataaagtctataccccaaacatcgaatatctcgacttgcaaattgtatgtgagggg
cattgcatcgcgagcagtgattcctccttgcctctggcagcttgtgcatcttctgacgaa
ttcttttgagtcttcgtacattgttggccagaagaaaccactttgccaaatcttggcctg
ggtgcggaatgcaccgtaatggccaccatagggtgaggcgtggcatcgttctatgatctt
aagtccttcatcagttggcacacatctttgtagtaagccatcggagcagacccgatatag
gtatggctcatcccatatatgacggcgactttcatactttagttttcgttgattttcccc
tggtggtatgtacttggataccatgtagtttactatgttggcataccacgggttggagtc
gcgaatcgtcatcagcatgtcgtctcttaagaaatcatttatcggttgttcctgcatgtc
agtgatctgcagcctggacaagtgatctgctacggaattttctactccctttttatcttt
aatttctaagtcaaattcttggagcagcaaaatccatcttaagagacgtggtttagcatc
tttcttagtgagcaggtatttcaaagcagcatgatcagtatagattatcaccttggctcc
cactaagtaagacctaaacttatcgatagcaaaaacaaccgcgagcagctctttttcggt
agttgcataattcaactgagctccggttagagttttgctagcgtaacagattgcatgatg
ctttttatccttggtttggcccaagaccgcaccaacagcgaagtcgcttgcatcacacat
gatctcgaagggcagagtccaatcaggaggttgaatgattggagcagagacgagtgcctt
tttgagaatttcgaaagattttaggcacgcgtcatcgaactcaaagggcgcatccttggc
tagtaaattggtcagaggtcgggcgattgtagaaaagtccttgatgaaccttctataaaa
gccggcgtgtcccaagaagctgcggattcctttgatgttcacaggaggaggaagctgatc
tataacatcgattttagcatgatcaacttcgattcctcgttcggacactcgatgcccaag
aactatcccttcacggaccatgaaatggcatttttcccaattaagcaccaggtccttttc
ttggcatcgttgtaagactttgtctaaattctgcagacaatgaccgaaagtctttccata
gaccgagaagtcatccatgaagacttccatgatgtctttgatcatgtccgagaaaataga
catcatacatctttggaaagatgcaggagcgttgcacagtccgaaggacatcctacggta
tgcataggtgccatacggacatgtgaacgtagtcttactttggtcctccggatggatagg
aatttgatgatacccggaatacccatcaaggaaacagaaaaaggaatgatttgccagccg
ttccaacatttcatcaatgaagggtagcgggaaatgatccttttttgtagccttgttaag
tttcctgtaatcgatgcacatcctccatccggttacggtttgttgcggaattagttcatt
ttgagcatttgcaacgaccgtcattcctcccttctttggcacaacctggactgggctaac
ccactcattgtatggtacgggatagataatcccggcatgcaggagtttcaagacctcttt
ctttacaacctctcgcattgcattattgagccgtcgttgaggttccctagagggagtact
ctcggggtcaataggaatacgatgggtgcaaagcgcgggattaattcccctgagatcttg
aagcgagtagccaagaacagaacgatgcttttccaacatggtgagaagacgttgagtctc
gtcttcagagagcttgtcactgattatgacaggggcctctctgtcattgtgtaggaaagc
atatcgtaggcctggaggtagaggtttaagctcaagcggaggtcgaggtggcggttccat
gattggcaggtcgagagtctcaccggggtctgcttcttctttgatgaaatcggggacctc
atcttccagaagggcctcgggagactcatgagggggaactgcggtaacctcttccgctga
ctcaatttctgggagagggtcggtcaaggtgatccttgcccgtgagaatggaattgaaaa
ttcattctctcccagtgttattttgaggctatctaatcggggtgtgttgatgagaagttg
ctcaatgggcagcccgattaggatgtcaaaatcttggatttcaaagacgtggaaatccaa
gatcgcctccctgtcttcaaagcagacaggcacatcttgtacaatcccaaatccttcgat
gatatttccgtttggatgcttgaagaatttgtttgtcggggttactgccttatcgcttaa
ataagcgaatgcaaaagactcggaaacgagattggccccgacagttggactgtagagaat
accgacgtcgttcccttccagatggcaaggaatgattcggggagcggtatttatctgaat
tacttcggatgaaagctctgcctcccttagccattcatcgctcattatggatgttaactc
ccggacagtttctcgtaggaacccgagttccataggatcgggaggtggcaaaggaacgag
tggtttcctcttgctaaaatagttcagggtattgccgtagtcttcgtcaaagccgtccct
gaacatgattgcggcacgatccggagtctgaatttcttcattctcgacggtcggctgctc
aggaaccttctcatcaatcgagctagcagaagtggatggttcagcgagtggctcgatcat
tagaggttcctctatcttggacacggatgcctccggctggggttcattggattgcgtcat
gaaggaagtattttctagaatgcgatccaaaattgttcttccttctgacggcgttttgtg
catgaacgatcctccagcggttatgtccagatagaatgcagactccttatccaaacccgt
atggaaatgttgcagtagcacatactcgggtaaggacagggttggtccggactgcactaa
attagtgaatctggaccaggctgcaccgattgattcgtttttgatctgcttaaaactgag
aatttctacttgtagggcagtaatacgagtaactgggaagaaggcaagacataatctgtc
tcgcaacttttcccaactaccgtttacacatccaacggtagaggtgtaccattgctttgc
tctctcttgaagagagaacgggaacaatttccaccgcacagtttcttgtcttatgccacg
aatcttaaggcatgagcagacttgttcaaagtctcgcagatgatggtagggattttctag
atcaaagccagaaaaaggattttccctaaccatactaattagttcgggacgaatttcata
gccagttgtataaatgggctccgatgaaggaggtggctcatagaattcgccccgaggagc
agacagctcaaaaagaggttgctccatggtcgagaagagtttgacaggaatacttctcta
ggatagcaggggtagaggtagaataaaaaagtaaaaaggatacgaggatgaacaaggttc
ggaaatgatcagcaaccgttccccggcaacggcgccagaaatgcttgttggtatttctta
cgatcacagataaaatccgcaagtgcacggatataccgatgtagcacttcccctacggag
tattccaagggtatcgaatccaagggaacgtgtgtggtcagatctttctccggttcatcc
aaggacaccaagcaaatgataggccaggatagagaggatttactagtgagaaacagtgtc
tagggaaagcttaactttaatcctaatgcaatacttcaggcactggcaacccgctgttcc
cagatgtcgctctactacgtacccggacagggaggacttaagtgatctcgagggctgtca
ccacctctacacccacctcaaacgtactgtgggatacgcagtaattactggataacaatt
acctaaacaccacgtctaagcaattaatatctactttagtgtttataactcaccaaagca
atcactatattttagttgattatagtgaacaataatcccgtatgctatttagaactaacc
aagagataattctcacaagatgaatctaaattactcaagaagaatattatattgaattca
gagtaataaacagaataaaagaaataggagaagattaccgacagctctggaattcttccg
actcttctactctactctcttcctattctagtatcaatatagtacaatagagctcttata
attagctcaagcttggaagtgtgtttaagtgagtgaggtgatgtctttatatcgtggtat
gtatggcggttgtagaaggcgaatgtcgaatgcccccattcgccatcaggagtgatcagg
gacgtccagcaaacctacatgacggctaaacaggtggtttggccgaacctgggctaggcc
ccctggcctggctttggcctcgcccccttgacctcctctatctattttggattttgggtg
attctcgtgttttatgaagttacacaacccatccttgatggatacaatttctcctcactt
tagtctagatttcctcccaacatcgggtttatcacctgcatataaatatacaccaacact
gtggaatatgtgagattaagcgcctatctctatgttggatgttta
>TE_00001976_LTR_s_2#CLASSI/LTR/GYPSY
cctggggaacagtaggccctcgggtggtgacggggacgcccgatttggtattcttagtca
agataaaatccgcaagcgcacggatataccaatgtagcacttccctacggagtattccaa
gggtatcgaatccaagggaacgtgtgtggtcagatcttcctccggttcatccaaggacac
caagcaaatgataggctaggatagagaggatttactagtgagaaacagtgtctaggaaaa
gcttaactttaatcctaatgcaatacttcaggcactggcaacccgctgttcccagatgtc
gctctactactacccggacagggaggacttaagtgatcttgagggctgtcaccacctcta
acctacctcaaacgtactgtgggatacgcagcaattactggataacaattacctaaacac
cacgtctaagcaattactatctactttagtgtttataactcaccaaagcaatcactatat
tttagttgattatagtgaacaataatcccgtatgctatttaggaactaaccaagagataa
ttctcacaagataaatctaaattactcaggaagaatatttattgaattcagagtaataaa
cagaataaaagaaataagagaagattaccgacaactccggaattcttccgacttcttcta
ctctactctcttcctattctagtatacaatatagtacaatagagcctcttataattcagc
taagcttggaagtgtgtgttgaagtgagtgagatgatgtccttatatagggtaggtatga
cggttgtgaaggggaattgtccgaagtgccccgcaaccgccatcaggagtgatctgggac
gtccatgccaaaccctaggatcgacggtggagatggttggctgaaccgggggttcggccg
aacctgggctgggcccactagcctggtttggcctgtcgctcccctggacctcctctatcc
atttctcgattttgggctgattctctgttttagaagttcacaacccatccttgatggata
catatttctcctcactttagtctagatttcctcccaacatcgggtttatcacctgcatac
aaatatacaccaacactgtggaatatgtgagattaagcacctatcactatgttggatgtt
ttattatctgaactttatgcagatgttggcggtatagaatcggcatttaacagccgccaa
caaaaccccccacacttagccctttgctcgtccctgagtaaaggttagtgcagaatgaat
tttttcaagatataaatcaagcatataaatcattcacaaccatacctacacctgtgaact
ttatcagtggctatcttaccatcttgagtaattgacaaatggaatgatcttgattccagt
ccttcttgcttctcttcagactcatgggatttttatgaattttcgcaaacaactcttttc
ctctattgactttctctctgtctctcaaggatgtatattttctttttggatcctcaccaa
ggcaaaatgtgccataattcatccctattctaaagctgatatgtggagcttggtagggat
aaattgtgacatacctgcatcatatatattgcaaagccaaaaatacggactcaagaagat
catcagtcatactcctagatcaagggtctttatttgtggtggaaaatggaaaagtaaaat
attttgtggaatggtggaataaagaaatgattctcctttttcctatactctttctccatt
tgttttcttggcatgaatatggaaggggcatggctatattttttttttcaattttgctca
atgttttgggagcaagctttatttccttctttcttttcttttttatatatagccatgcct
ttccttcccttttctcattttcttttttttgccaagaacttttctaggagaagaaagcat
agtctgagtaggagtttatttgaatggaatttttgtggaaagccatcttccagtgtagaa
gcttagcttaattatatatgtggaaattgaaaatggaaatgacaatgaccccttgatcat
gagagtatgaaagatatctaacacgagtcacataaattcgacaaagctaatataatgtca
agcagtcatatgcataataaggttatcattgatatacttgcatatggccttggtaggtat
aagatgaagtcaattggaggaatgagctttgtaaaacaattttattttgaaaacaaattc
ccaagagtcataacaagagttgcaagaatttctttcatcttgaatcatctctcatatagc
aattacttagatgcataaggttccctaaacatggatggttgttcacaagcacaagttcag
ctgagaataaagaatatacaagatcaatcatatgaagaatttcattagttggaaatttta
tctttcacttatgcttgaaccaattgttttctgaatttccagctctagtactatacaatg
gtggagatataagatatagacgtgctcacctgcttacctgtgaaaatgggagggattggg
gccagcttggttcggccgaaccactctggtgcccaatcctctgcaattttctgcagagtt
cagtgccttccaggtgttcagatattcagaattttcagagcattgcacgtcagaagctgg
gatatctcccccacacttattcaaaacctaaactttattaaacatgaaacaaaaaaattt
ggcaaacattggggttaacaccaatgagccacattattcatagcaagtgcttacatgatt
ggaaaaataaaaccaagcacctactactattttattcatgggaaaggaaacatctaatta
gcataatacttattctccttccccatctctatgaatgcacgcttgatcttagcgcacaaa
ccgcgactaagggtatcgaaattatttctaattcagcaagctctacccctagctccgcgt
tgcgatccctaagctctatgttctccttgcggagtttcttcacttgcgcagcgagcttat
ggatcgagggctccggcgacttcacttcatcttcttggaattggccgggagccctcacat
tggagggggcgtcaaatgacgcttcaccttcataggtggagggctacgggattccgctgc
cccctccttctccgatgccgtcaaaggccggagtaaacccttgccatacccaccgccggg
agttcgcactcccgatgcggaacgctcctccttggagtggatggagtagcggtgggtgtg
acatacttgtggagcacctcatcccctgccttggtgaacagggtgcccacatagcgctca
gcgggaggcggagcggccttctcgtcgtcttggaaaaggcgtcgcgccttcaaaagaccg
agctctcccgttgtcggccgtcgcgcaggcgaatccccccgattttgtctttgtgacatg
gcgaggggagagggatcgcactgccgaacggggggccaacggccggagggttcggccgaa
ccagggagctcgccgacgggctccagatttgcaggggagcccggcacgctgcaaggggtt
gagcccaagtgcatttactccttccatcgtgtatttccaccgggatcaattgattcgccg
tgttggctctccgttgagattgtaggtggaattggaggaggagccaatgtatgggatcag
gatttgctagccattggtgattgaggtgatggatcaaggaattgggttgagatagaggag
ttgcaagtggaaaggaggaggaagaaaagtgctctgatttgatccgatcgatctacctcc
gaaagcgcatcacaacggactaaaacgagcgggggaaactgtattcgaaaatggggccga
acgggcgccgccctggttcggccgaaccctggtgggtccggctggccgccaattttttcc
taggcccactaaatcctaagctaagcacaaaaatgacaactatacagggttttaagcatg
cttagatgagatcatcatggttcataatcgattaattcaataacatccacttcttcatct
aaagtttcatttggctcaaggaaaatctttaagcgttgaccgtttaccttaaatatgtta
cctgagtcgtcgcggagtgtgattgccccgtgcgaagaggtgtcgatgacgtcgaacggt
ccttcccatttgctcgtagttttctgtggccgaaaagcttaaccctggagttgaacatta
gcactttgtctcctggcttgaatttcttgatttttattcttttgtcatgccagcgcttcg
tcctttctttgtatatcttggttgtgataagccttctctctccattcttcaagttcagca
tttgcatttttctccattctcctgctccctcaaaatccatgttccagtttctgatggccc
agtatgctctgtgctcaagttctacgggtagtcgacatgacttcccgtagactatctgat
atggggacattccaatgggtgtcttgtagctgtccggtatgcccacagtgcgtccggcaa
tctatccttccatcctgttcccattttgttgaccgtcttctgcagaatattcttgatttg
tttgtttgatgtttctgcttgaccactggtctgtggatggtaaggagtggccacattgtg
tttggctcccatctctcgtaggaggtctcggaaggttttgtcaatgaagtgagaacctcc
gtcacttatgaccatcctgggtaccaaaccttgggaagatgatttctgtgaacatcttct
tggcatgcctcgcatccgcggcgctgcacggcatagcctcaacccacttggagacatagt
cgactgccaccagaatgtactcgcagttgcggacttagggaaaggtcccataaagtctat
accccaaacatcgaatatctcgacttgcaaattgtatgtgaggggcattgcatccgagca
gtgattcctccttgcctctggcagcttgtgcatcttctgacgaattcttttgagtcttcg
tacattgttggccagaagaaaccactttgccaattcttggcctgggtgcggaatgcaccg
taatggccaccatagggtgaggcatggcatcgttctatgatcttaagtccttcatcagtt
ggcacacatcttcgtagtaagcctcagagcagacccgatataggtatggctcatcccata
tatgacggtgactttcatacttcagttttcttgattttcccctggtggtatgtacttgga
taccatgtagtttactatgttggcataccacgggttggagtcgcgaaccgtcatcagcat
gtcgtctcttaagaaatcatttatcggttgttcctgcatgtcagtgatttgcagcctaga
caaatgatctgctacgaattttctactccctttttatcttaatttctaagtcaaattctt
ggagcagcaaaatccatcttaagagacgtggtttagcatctttcttagtgagcaggtatt
ttaaagcagcatgatcagtataaattatcaccttggctcccactaagtaagacctaaact
tatcgatagcaaaaacaaccgcgagcagctctttttcggtagttgcataattcaactgag
ctccggttagagttttgctagcgtaacagattgcatgatgctttttatccttggtttggc
ccaagaccgcaccaacagcgaagtcgcttgcatcacacatgatcttgaagggcagagtcc
aatcaggaggttgaatgattggagcagagacgagtgcctttttgagaatttcaaaagatt
ttaggcacgcgtcatcgaactcaaagggcgcatccttagctagcagattggtcagaggtc
ggcgattgtagaaaagtccttgatgaaccttctataaaagccggcgtgtcccaagaagct
gtggattcctttgatgttcacaggaggaggaagctgatctataacatcaattttagcacg
atcaacttcgattcctcgttcggacactcgatgcccaagaactatcccttcacggaccat
gaaatggcacttttcccaattaagcaccaggtccttttcttggcatcgttgtaagacttt
gtctaaattctatagacaatgaccgaaagtctttccatagacgagaagtcatcatgaaga
cttccatgatgtctttgatcatgtccgagaaaatagacatcatacatctttggaaagatg
caggagcattgcacagtccgaaagacatcctacggtatgcataggtgccatatggacatg
tgaacgtagtcttactttggtcctccggatggataggaatttgatgatacccggaatacc
catcaaggaaacagaaaaaggaatgatttgccaaccgttccaacatttcatcaatgaagg
gtagcgggaaatgatccttttttgtagccttgttaagtttcctgtaatcgatgcacatcc
tccatccggttacggtttgttgcgggataagttcattttgagcatttgcaacgaccgtca
ttcctcccttctttggcacaacctgactgggctaacccactcactgtatggtacgagata
aataatcccggcatgcaggagtttcaagacctctttctttacaacttctcgcattgcatt
attgagccgtcgttgaggttccctgagggagtactctcagggtcaataggaatacgatgg
gtgcaaagcgcgggattaatccccctgagatcttgaagcgagtagccaagaacagaacga
tgcttttccaacacggtgagaagacgttgagtctcgtcttcagagagcttgtcactgatt
atgacaggggcctctctgtcattgtgtaggaaagcatacgtaggcctggaggtagaggtt
taagctcaagcggaggtcgaggtggcggttccatgattggaggtcgagagtctcaccagg
atccgcttctctttgatgaaatggggacctcatcttccagaagggcctcgggagactcgt
gagggggaactgcagtaacctcttccgctgactcaatttctaggagagggtcggtcaagg
cgatccttgcccgtgagaatggaattgaaaattcattctctcccagtgttattttgaggc
tatctaatcggggtgtgttgatgagaagttgctcaatggcagcccgattaggatgtcaaa
atcttggatttcaaagacatggaaatccaagatcgcctccctatcttcaaagcagacaag
cacatcttgtacaatcccaaatccttcgatgatatttccattcggatgttgaagaatttg
tttgtcggggttactgccttatcgcttaaataagcgaatgcaaaagactcggaaacgaga
ttggccccgacagttggactgtagagaataccgacgtcgttcccttccagatggcaagga
atgattcggggagcggtatttatcgaattacttcggatgaaagctctgcctcccttagcc
attcatcactcattatggatgttaactcccggacagtttctctaggaacccaagttccat
aggatcgggaggtggcaaaggaacgagtggtttcttcttgctaaaatagttcagggtatt
gccgtagtcttcatcaaaaccatccctgaacagaattgcggcacgatccggagtctgaat
ttcttcattctcgacggacggctgctcaggaaccttctcatcaatcgagctagcagaagt
ggatggttcagcaagtggctcgatcgttagaggttcctctatcttggacacggatgcctc
cggctggggttcattggattgcgtcatgaaggaagtattttctagaatgcgatccaaaat
tgttcttccttctgacggcgttttgtgcatgaatgatcctccagcggttatgtccagata
gaatgcagactccttatccaaacccgtatggaaatgttgcaaagcacatactcgggtaga
gatagggttggtccgactgaactaaattagaattggcaggctgcactgcatgat
>TE_00001976_LTR_s_0#CLASSI/LTR/GYPSY
tgttggtatttcttacgatcacagataaaatccgcaagcgcacggatataccgatgtagc
acttcccctacggagtattccaagggtatcgaatccaagggaacgtgtgtggtcagatct
tcctccggttcatccaaggacaccaagcaaatgataggccaggatagagaggatttacta
gtgagaaacagtgtctagggaaagcttaactttaatcctaacgcaatacttcaggcactg
gcaacccgctgttcccagatgtcgctctactacgtacccggacagggaggacttaagtga
tctcgagggctgtcaccacctctacacctacctcaaacgtactgtgggatacgcagcaat
tactggataacaattacctaaacaccacgtctaagcaattaatatctactttagtgttta
taactcaccaaagcaatcactatattttagttgattatagtgaacaataatcccgtatgc
tatttaggaactaaccaagagataattctcacaagataaatctaaattactcaagaagaa
tattatattgaattcagagtaataaacagaataaaagaaataggagaagattaccgacaa
ctccggaattcttccgacttcttctactctactctcttcctattctagtatacaatatag
tacaatagagcctcttataattcagctcaagcttggaagtgtgtgtgtgagtgaagaggt
gagtccttatataggggtaggtatgacggttggagaaggggaaatgtccgaagtgccccg
caaccgccatcagggatcatctggagcgtccacgccaaaccccaggatcaacggtgatca
tgggggttcggccgaaccggttcggccgaacctgggctgggccctcctggcctggccttc
ggccgtggcctcccttggccctcctctatccatttctcggagttttgggctgattctctg
atgttttgatgaagttcacaacccatccttgtatggatacatatttctcctcactttagt
ctggatttcctcccaacttcggggtttatcacctgcatacaaatatacaccaacacttgt
ggaatatgtgagattaagcacctatcactatgttggatgttttattatctgaactttatg
cagatgttggcggtatagaatcggcatttaacagccgccaac
>TE_00001981#CLASSII/TIR
caggggcggatccaggaaaaaatagtagtgggggctgaacaaattacgccagcataaatc
gaaacatgtctcacatgtaaattggctaaatgtcagttcaaggtacacattgaattaatg
atatgtcgagaattttgtccataccaaaccaatatcgaatagatgacgtgtcacacccaa
tcgtctattattcttcatgagtagtaatttatacaaagaaaaaggcaaattaacgaataa
tcgaaacatacttattttggattcaaataatttagagatttagggaggaatggaggcata
gagcataccactaatttctgttgaggtactaacatctgacgcgctttcatatcttcaaat
tgttggatgattttttcatccgattgaaaaaaccctgacttgggtttctttggctaactt
aaacactcattactggatggaggatcactttactggatggaggatcactgccatttgtgt
tgcttaaactaaaataatacgtgagcaatgttctttttgacatgttgacaatctaaaaat
gtatagaaaataattataagtttcaagcacaagtgcacaacctcattaagacacaatttt
agactatctattagtattagaggttactagtttaccgatttctaacttcaaatcttcaat
cacagtcacagtaggctgcgactgcgtcgttgactcgttgctgccttgccggccactgtg
ccgctgacctgctgcctgcctgcctcggcgccttgcgccctcgcggcacctcgccagcga
gcggctcgccaccttcccggcggcgtggcggcgcaggcgctggagtgctggaccaccgcc
tccgcctggcctgcctcctgtctggcccatcgccggctcactggacgccgccacggcacc
ttgccgctcggcgctcgccagcttgcagctcaccggaggtcgccacctgctccgggcatg
cactggaccaccggggcaccgcctggcacgcctcccgtctggcccctcgccggacgccac
cgcctgctcggccgccgcccgccgcccgcgcctattcgcctagggttagggatttaggag
aggaggaggtggccagtgggattggggaattggggaggcgggaggccgggagggggagta
gccaaatgggccggctggaatctgccaccgtgggcctttgcttggagtgggctagacaaa
acttgaagactgcgctcgtggtcgtgggctgctcttcgaaacaagcccaaatcgcgaaat
aacatcgtcttcaacctccagccttccctccagccaacctgacgaagctccagccaccac
atctcgtgaaaaattttagtgggggcttaggggggtctccatggaccctggggcggtagt
ggggtctcaagaccccccccccccccgcccccatggcaaatccgcccct
>TE_00001986_LTR#CLASSI/LTR/GYPSY
ttacgacctcgccgccggcgagcacaagtcgccgtcgttgaggaagaacgagagacttga
gaaaggggaaaggaatcagaggaagaagacgagagagagatgtttcgtgatttctttttc
ttcttccttgacgagttttccgatttgctacagtagtggcttatatacacgccacacgct
actgcccactgggcccaacatatcaaccccacacccttgtttacgcttttcataagctaa
agcgcattttacaaatacgtattgctctgtttcttcggtaatctcaagtctgaatatcct
ccgatatgac
>TE_00002049_LTR#CLASSI/LTR/GYPSY
tattttactcatgtgtgtaccccttttagacttttgctgtatacttgggtcgttgctatt
gggtcgtgcggctgctggccatgtaagtgctaaagcacaactataagttcagaccttcga
gttgggggctgaatcatcgaagaagaagaaagcaaaaaccaactatctctctctctactc
tgtactaactacttcccttgttcttccccaaaatcacccaaacttccaaaatcgaccaaa
tcgctaggcgagacgccggtgattcgtcgcggttcgtgacacca
>TE_00002052_LTR#CLASSI/LTR/COPIA
tgttgagattatgggcatataatgatttaatttattccataaataaatcatgacattaca
gatgaaaactagcatgaacgcatcattagatctacacatgtaaactacgcagaataacat
gaacagatcaaatatgcgcaacatattgaacacgtaccgaggtgacgaaaagaccggctg
cttggtcgaaacttttcgcaggtgtctacgaaggcacgaaacacgcgagcgaagaggaag
gcgagccgtcgcgaacgaacagggagcagtcgcgcgaagcgcttcccaaaaaccttattg
ccgccttctcccggtgcaggacgtcaaaggcagaggttccggagacctgctctcccgatc
gctggtgcacgccggcgagcgggatggagtagtctacgagcgacggcgcagtacagagta
ggaggcaaaccctagattgattttcgcatatttgcgtgaagacggcgggtcggtttatat
agagaagggtcgcttgatcagggcgcccgcacgatctctactgcgcgtaaccgaaccgga
taagtcgcgcgtaacttatccggactccacgccgtttgcacgcaccggatttttcggaac
gtttccaaaacaaaaacgaatccgaatttgcagcaaaacaaaactgcaaaaggaggctgc
atctgcgcaagggtgaggagccaatttttcggaccattcgacgcgtacgtcgtgcacgcg
cgccgcctgccctgccctgcccggccggccaggccaggcgaggcgagcgagcgcgcgcgt
gtgtttcccctcttctctccaccacacatgcttcaagtggctaggagggcatcctccctt
ttaaggaggtccccctctcctagaataagcaaggtggtactaaactccacatgcatgcca
tcccatgaggtgggcttttgtgattttccaaagaattaatcttcgagtgggctaaggccc
attcattaattccaacaatcccccaccaaatctcaaaatcccactgagatttgccttttc
caatgtactgtttatataccagcggttcgatggagaccaattaaggttgaacatccacct
agaactccaagctacacttactcacaacttgaacaatggactacgccttgaattgcaagt
cttgtgcaagcaagtttcactcaaagtcttatctggtactagaccgtctgtagactaccc
ctcgggtggagcgtataagtcatactcctaggtctttagtaagcttcctagaagattcac
ccaaaatcttcatagactgcgaccaacagtcaagctcacaaaggtgagttctttcaagaa
tgctctgcaggacaacatctttgctaattaaagccaacagaactcattaaggcatagcca
acctgccttgcagctcacgagagtatatgcatcttcacttggagagggtatatatattgg
tactctcctctagtttattaatggtttgttcttcccaggatctaattcacgggatctccg
atcacatagactgggttaccaccatagtataactcacatgggtctcaaacccatctcctt
cgatgcattgtctatcacatttcgtgatagtcccttcgtgaagggatctgccaggtttct
cgctgtttggatgtaatccaacgttataactccggagtttcttaatttcctgacagactt
caatcgtcttttcacatgtctagacgatttcatattatccttagaactattcactttgac
aattaccgtttgattgtcacagttcataaggatagccggcaccggtttttcaacaacagg
cagatccattaatagatcacgcagccattctgcctcaacagtagcagtatccagtgccgt
tagctctgcttccatggttgacctcgtcaaaattgtctgtttgcaagacctccatgaaac
agcaccaccacccagtgtgaaaacatatccactagtggctttgatctcatccacatcaga
gatccagttagaatcactataaccctccagtaccgcaggatacccagtatagtgaagccc
caattccacagtacctttcagatagcgcattactcgctcaagcgcacgccagtgatcatc
tcccggattagaggtaaatcggctcaacttgctcacagcaaaggagatatcaggcctagt
tgcactagccaggtacatcaacgagccaatgatttgggagtattccagttgattcctagc
aattctcttgttcttgcgaagcaacaagctaggatcataaggtgttggagaaggcttact
atcaatgtagccaaagcgattcaagatcttctccacataatgggactgcaagagtgtaat
cccattctcacctctaattagcttaatgtttaagataacatcagctactcccaaatcttt
catatcaaaattttgagacaagaatgatttaacctcatttatcacctcaaggtttgtccc
aaatatcagtatgtcgtcaacatacaagcacaaaataactccctcacccccaccatggcg
atagtacacacatttatctgcctcattgactgcaaagcctgcagatgtcaatgttttgtc
aaatttctcatgccattgcttaggagcttgtttcagaccatacaaagacttcaacaattt
gcacactttgccttcttgaccttcaactacaaacccatcaggttgatccatatagatctc
ctcatccagctctccattaagaaaagctgtcttaacgtccatttgatgaacgagaagacc
atgtgaggctgctagggaaagtagcacacgaattgtggtcaatctagcaacaggtgagta
agtgtcaaagaaatcttcgccttctttctgagtatagcccttagcaacaagccgagcctt
gtacttttcaatagtaccgtcaggcctaagcttcttcttgaacacccacttgcaccccac
aggtttacacccatagggtcgctctgtcacctcccaagtcccgttagcgataatggaatc
catttcactacggacagcctccttccagtagtctgcatcaggagatgcatatgcttctga
aattgacttaggagtgtcatccacgaggtacacagtgaaatcatcaccaaaagacttagc
cgtcctttgtctcttactccttcgaggagcttcactgacatcctcctcagagacaagttc
atgtgtatgttcagtttgttctggtggtgtgattgaactgggaattatttcagagggttg
gttcgaaccactatgtgtatccttcattgggaaaaagctctcaaagaaggtagcatcacg
agactccataattgtaccaacatgcatgtccggtacctcggatttaactattaaaaatct
ataggcaatgctatgatgagcatatcccagaaaaacacagtccacagtcttaggtccaag
tttgcgcttcttcgttattggtacattgactttcgccaagcacccccatgtgcgcaaata
agaaagtgatggttttctaccaatccatatctcatatggtgttttgtccttatttctgtt
aggaactctgtttaacacatgatttgaggtcaacaatgcctccccccaccatgccttagg
cagtcccgcggtgtccaacatggcattcaccaagtcagtcagtgtgcggttcttcctttc
agcaatcccattagactcgggagaatagggaggcgtcctctcatgtatgatgccatgttc
ctcacagaataagtcaaactcgttcgagaaaaactctccaccacgatcagacctaagcct
ttttatctttctgtcaagttgattttcaacttctgccttataaattttaaaatagtctag
agcctcgtctttcgttttcaacaagtacacatagcaaaatctagtagcatcatcaatcaa
tgtcatgaaatatcgttttccacccttcgtcaacaccccattcatttcacaaagatctga
atgtaggagttctagtggtgccaagtttctctcctcggcagccttgtgaggcttgcgagg
ttgcttcgattgcacacaactatggcacttagaacctttgacaatggaaaacttaggaat
taaacacatgctggaaagccgagacatcaagccaaaattaatatgacataaacgtgaatg
ccaaacattagcctcatcatccacactgccacaaatatggttcacagacttattgcagaa
atcagaaagggaaaagcggaacaggcctccgcactcataacctttaccaataaaatatcc
atgtttagacacgactactttattagactcaaaaaccaacttaaatccgtctctagtcag
acgggagccactaacaagattcctgtcgatagaagggacatgctgcacgttcttcagctg
cacgatctttcccgaagtaaacttcagatctaccgtgccaacaccatgaacagaagcatg
tgacccattccccattaggacggtggaaccccgtgcgacctgataagaagaaaacaatga
gatgtcagcacaaacatgtacattggccccagtatcaacccaccaattagtagattgatt
aactgaaaaaacagtaggtaaattaccatacccgcttccatctccagtgttgccaatggt
cacattagcagacttagaagtctgccctgcaggtgccttcatccccttgcgttgtggaca
cttcctagccagatgaccaacttggccacacacaaagcaagtcctctcatcctgattagg
attgttgttgttcttcttctgcttcttgaagttggtggtctgctgagctttgtatttccc
cttgctcttgttctgggccttgtgcacaacattggcactggactgcccaccatcgccctt
agacgcggcatctttttcccgagctttctcctcaacatcaagagacgcaatcaacccctc
aacggagtattcctgtctcttgtgtttgagtgcagtaccgaaactcctccaagatggagg
tagttttgcaataatgcacccggccacaaatttgtcgggtaagacacacttaaggagttc
gagttccttagccatggtttgtatctcatgagcctgttcgactacagaacggttgtcagc
cattttgtagtcatgaaactgctccatgatatacagatcattgctagcatcagtagcacc
gaatttagtattcagtgcatcccacaactccttagcgtcggtcatatgcatatacacctc
gaccagacgatcgccaagaacgctaagaatgcatcccacaaagagagtagtggcttcctc
gaattgcttctgctgttcagcagtaagaactccttcaggtttgccagtactcacccagaa
gcatttcatagctgtcagccacagagtgaccctgatctgccatctcttaaaatgcacacc
ggtgaatttatccggcctcagtgcatcggcaaaaccagccatagtaaaatcacagtgcct
ataataaggtttttggattgttgagattatgggcatataatgatttaatttattccataa
ataaatcatgacattacagatgaaaactagcatgaacgcatcattagatctacacatgta
aactacgcagtataacatgaacagatcaaatatgcgcaacatattgaacacgtaccgagg
tgacgaaaagaccggctgcttggtcgaaacttttcgcaggtgtctacgaaggcacgaaac
acgcgagcgaagaggaaggcgagccgtcgcgaacgaacagggagcagtcgcgcgaagcgc
ttcccaaaaaccttattgccgccttctcccggtgcaggacgtcaaaggcagaggttccgg
agacctgctctcccgatcgctggtgcacgccggcgagcgggatggagtagtctacgagcg
acggcgcagtacagagtaggaggcaaaccctagattgattttcgcatatttgcgtgaaga
cggcgggtcggtttatatagagaagggtcgcttgatcagggcgcccgcacgatctctact
gcgcgtaaccgaaccggataagtcgcgcgtaacttatccggactccacgccgtttgcacg
caccggatttttcggaacgtttccaaaacaaaaacgaatccgaatttgcagcaaaacaaa
actgcaaaaggaggctgcatctgcgcaagggtgaggagccaatttttcggaccattcgac
gcgtacgtcgtgcacgcgcgccgcctgcgcccgccaggccaggcgaggcgagcgagcgcg
cgcgtgtgtttcccctcttctctccaccacacatgcttcaagtggctaggagggcatcct
cccttttaaggaggtccccctctcctagaataagcaaggtggtactaaactccacatgca
tgccatcccatgaggtgggcttttgtgattttccaaagaattaatcttcgagtgggctaa
ggcccattcattaattccaac
>TE_00002053_LTR#CLASSI/LTR/GYPSY
acgagctccgggaagtgatctaatgggatacgagtggaacgtgggagggcgaggacgcgg
ctgccgagtcggccgtcgccccgtggtggcgacgagcagagaagatgggaaaagcagaga
aagggagatgagatagtagattgaatcttgcttgcctctattaatgaaaatggtgcttat
ataagcttacaatcgaatggatgaaaccaaatcctaagaaaccaagtttatctaacaaac
tgaaactgaataaacaaactggatagttcttcatgcactgttgtgcgtctggcaagtgca
actcacggcgccgtcgtgccctctgcgtctccggcaaccctgtgcgtctgcttctcctcg
cgttgcgccttcgttctcttgcgttggtacgtaatcccgaccatgacat
>TE_00002058#CLASSII/HELITRON
tctatctctattctactattataaaaattgaagatgtttttgccggtattttggtacgtc
atccgtgtatgagtcggtttttaagttcgtttgcttttggaaatacatatccgtatttga
gtcggtttttaagatcgtttacttttggaaatacagaaggagtcatataagaaatctttt
aaaaaaacttgcatgctaacttgagatgatcggactcctaattgcagctcatgattttct
aaaaaatatatatccaagcgaattcccacagtgaatttcatcttaactaaaccatataac
aataataagattaaaatagcttcacccgttgcaacgcacgggcattttttctagtttat
>TE_00002066#CLASSII/TIR
tggcggagccaggattttatacctgtggggtcaattactagtggtttatatttaagtggg
gtcatttctctaatttttttggatttatacatgaaaatcaaggtttatagggtgtttttc
aaaaagctgtggggtcagccgaccccacagaaatggcctaaatccgccactg
>TE_00002073_LTR#CLASSI/LTR/GYPSY
cttgatgcagcaacgggggttcccgatctttcgatgagaggaggataaacttcgatttgg
ggaaggatacgacgttggcggtccgactacaactaccacaggggtgctgcgccttagcaa
ccggtacaccgactccacgttgttgctgttcttgccgtgccaagaacaaccttgaacctg
caagcaatcgaagaacaagcaagaacaagttgacaaggaaacagctcacggcacttgtca
aatgatgaaacttaaacaaaccaaaatggggttctgaatacaagtatccgggtggtctag
ccgacacacgcgagtacaaggaagtagctgcagctaaacttacatcaaaacaaaacccaa
agtgcaaaatggtggctgctaggagtttatataggtggaggaatgaccaggagaggaggt
gggagcaaaccctaggttttgtggacccctaatgggctgtaatgatggctgtaatgatac
aaggcccaagcccaagtttctgatgtaaagaactattttcgtcattctgagcagcctggg
tcaaagttgatggtgaggccacacatagctgaaagtagacgacgagatctttccaacaag
tactcatttgccccgtttgccctccggagtgaagagcattgacttcatcaaatcagcgct
gctagtgctgcttgcgatttggttcctctcccatattcctgataattaagttcacgagct
cgagctctagtcattggtccttgctgtgcaataggcgtggttgtatcgttggaagggatg
tcctcatc
>TE_00002074#CLASSII/HELITRON
tctttactacttaaaaaatttgtagtggtggtggtgagtcctaaacgatcaaatggttaa
cattcatcggaggatcctctcacaggcatcagcggatgagattttctcccacgatccacc
catcgcaccacttctcatctccctgatccgcatcacgctccctctctctccgatccgtaa
tttcgcatcgcactccccagccccccatccttcctcctcagcgcgccgcctcctcacccc
accgacgcgccgccttcccatcccgcccaacccgcgccttcttctccggttgtcctccct
ccgtattgtgccgtccctcgctccgccccctccctctccatcgcgccaccgccccctcca
taaaccataacctccctcaaatcccgatcatctgcgtagccatcgttatcgtcggaccga
gctcttcgatcatcactctctgttgccgccgctgcatcggacccatcggaatggtggata
ggaatgtggacctcagtatggttgaggggtaggacgagatgatggcggtggttgcaggcg
cgtccaccagcacgctcgctggagtgtggagaggcgcgcgcccgctgctgcgagtcaccg
gcggtgtcgtcggcatcatcgtcagctagctctgcatattaaaaacataatatgagttgt
caagtaaagttagtgcaatgtaataagatgtttttaatttacctatgagattcactatta
gtatttcctcttgcatcaatttagtggaagatatcaaaaaacaacagaagatattcaaaa
aggaactatttggatggaaatatgcatatattgatggattatcaacacccggaagctaat
ggtaaatacaatttatttttctcgatagcctagcaacataatttcattaggataaaacct
ttattcgtacctaatatatttccctcttgctaagatttagctcagggtactcttcattca
atggcctagccagatccatgctgcgtgttaattatgacatgggttgtgctgtttcttgtt
ggagaaaatcgttaagtatctcctggcattcatgccgctgccatcaacattctttcttga
tggctgtgagcatgtcatattttatctggtgttatcccagctgatgagcatcccattcga
ttttttttctttgtttacattggttaagcttgatgcatttttcagatttgcttccatgga
tcggtttggtcaggtagtcttgttgcaatgcagagttttagaaatgaacggttcatatac
ttcatatcatagttgtacatagtggtttgttctaatcattcccatctgattcttgggagt
agccaaattagtacatggtcagatattaggaaggaagagcagtataatatctatgtgcag
tttagttctaattgaccggctattctcacacgttggcttttttattgactaagatatcat
ttttcttctgttttcactgcagtccaaatgtgctggtcaattcataatcgatcatcaggc
ctggaatttgtctcaaggtatatacatggaatagtgttccaatatgagtagtgactaaag
cagattaatttgaattgtgaactcttttaccaagtgaacagagactctgtcaaataatca
ggtaagtactaaaatcctattaatcactataaaattacaatctcatttgatgttgccttt
tccctggtgatcataggagtgacccttttttttcatgcttcaaaggtatatggtttttgt
ataaaattccatttctcagtatagaagttaaaactctcatttttgtctgaactaataaac
tattgttcttctccaagatttgttcactaagttgcaattgatagcacatttttacatttt
cttggcgcgtccatttgtgcctccacagttgcctcgtatgctaccactgacatttcttat
tattcattcctatttcttagagaattgtatttatctatgcaaaatcgtaactggatgtac
tgaggattctataagtttttaaagattaccgtgaacgcatagtgtactgtccagagaatt
actcagattcatttatatctttaatggattggattccatgtaaattcagttgtaatcctt
taagatgattttcgtctgttcaaggcatataacttaaaatttagcatgtaccagaagatt
attatcagtagaccccaaaaaggtcacactccaattttgatttatcaagtgcatgaccct
tgataaatttactcatgtgtgtgatgtccgtgactgcttcccgaagcaccaaccaatttt
gttttgaggaaaacatcaactaactatgtatcacctaagagggtaatattcagaacttgt
gatcttagaaaatgaaaccgtattcttctatgccaatgcctaatggttagagaaaattct
tttcaagtatacttgatagtctgatacattaaccatattcctttgtttagagaggaacat
tagccacattctatcctcctcatttgccagtcataacaggcgagatgctttaatgcatac
attttttgccgttgcaacgcatgggcacccaacta
>TE_00002079_INT#CLASSI/LTR/COPIA
gttcaatttggggaatttttctagggtttgccttctcagctcaccccttcctcatttatt
ctattagcataacactttacagataggtccttggtacaatacatatttacaccaacactc
cccctcaagatgggcaaaagatatcaatcatacccatcttgttacatattgattgaatct
cactaggacctaacccctttgttagacaatcagctagttgttcacatgacttaatatact
ccaacctaagcaccccgctatcaatcttctccttaatgaagaacctatcaatctccacat
gtttagtgcgatcatgctgaacagggttgtttgcaatgctgatggctgatttattgtcac
aatgaagcatcacagtgtcacttcttagcactcgcaattcagtcaacaagctcctcatcc
acaacatctcactgaagctcaaagccatagctctgtattctgcttctgcggtagaccgag
ccaccactgcctgctttttgcttcgccaagaaacaagattaccaccaacaaacacacaat
aacctgatgtagatcttctatcatccatactactcgcccaatcagcatcacaatatcctt
ccacatttagatgctcattcttcctaaaccacaatccctttccaggagtccctttcagat
atctgagaatcttatgaacaacatccaagtgaccagttcgaggatcatgcatatacctac
tcacaacactaaccgcataggaaatatcaggtcttgtatggcaaagatagatcaagcgtc
ccaccagtctttggtatgcttccttatcaacgggatcacctgattgagcacacaattggt
gattcctatcaataggcgtagtacttgcacgacacccaagcattcctgtatctgtcaata
gatccaaaacatacttcctctgagatagaacaatcccctttgatgaacgagcaatttcaa
ttccaaggaagtagcgaagaggaccaagatccttcacctcaaatgcctttcccagccttt
cctttagacacctgatttcttctacatcatcaccagtgatcactatatcatcaacataca
cagccaagatggtgatgtgtgtccccctatgtttgtaaaagacagtgtgatctccattac
actgagaataccccatatcacacactgcatgcctgaacctatcaaaccatgcacgtggag
actgcttcaacccatacaaggatttcttgagtttacatacttttccaactgtctggctat
tcccaaatcctggagggatctccatgtagacctcctcatgtaaatcaccatggagaaatg
catttttcacatcaagctgatgaaggggccacccaaagttcaccgcacaagataccaaag
ctctcactgtacccatttttgccaccggtgcaaatgtctcatcatagtcaattccatatg
tttgactgtagccttttgcgactaaccttgctttatacctatccaccttcccttcagggg
tttgcttcactgtaaagacccacttacatcccactgcccttttttctggtggaagtttta
caagctcccaagtcttattcttcacaaggtcattcaactcttctttcattgcatctttcc
actttggatcctgctttgcacacttccaatcctttggtataggcattgtctgtaatgatg
caataaatgttttgtatgctggtgaaacatgagaatatgtgatatagtttgcaatgtcat
gcatagaactaagatgctcaaaaccaagacgtataggaggtctaccagcattggatctag
tctctctacgttgtgcaagaggtaattctacatgttcaagagttggagaagtattaccaa
ttgtctcaagagaagccaaggaggctggaggagagagactctgggaggattcagggactg
gacatttttggtgtggtaactcttcaatttgactttgcactaacccttttcttttctccc
cctgactatcaaaccgcctcctttggtaaactagcacatccttttgtttcaccctttcgg
ctccctccataggacatggaattgtcccaacaactacttctccttcttctccatcctctt
catgagggaccatttctctatcctcatcttgtgtatcttcaatgacttccactactttac
tcgcatcatcaatagagcatggtattgatccaatcactactgcctctccattcttgtcac
caacatttttttcatgtatgtcacctctctctctctccccctctcgactatcaacctcca
tgacagtcgagaattcctcaagaaattggtcaagatctcctttacttttataatagggct
caaactcacgaaatgtcacatccatactcacaaacagtcttctcccaatgggatcccaac
atttataccccttctgactcgaagcatagccaacaaacacacactttactgcatgaggat
ctaacttgccaacagaaggtcggtgatctcgcacaaaacaaacacagccaaacacctttg
gaggaaccttgaactctcgcttacccaataactgttcggcaggagacttcataccaagta
ttctggaaggcatgcgattgataagatatgctgctgtcatcacagcctcactccatagat
actttggtacattcatctggaacatcagagatcttgccacttctagcaaatgccgattct
ttctctcagctacaccattttgaggaggggtgccaggacaagtagtctggtgaataatcc
cctcatctgagacatatgacacaaattcattattgatatattctgttccattatcagtcc
gaataatcttaacttttgcatcaaactgagttgtcactaatttatgaaagtcttggaagc
aacgaaggacctcacttttgtgtttaagcatataaatccaagtcatacgagtgtgacaat
caataaaggtgacaaaccacttgaaaccactcacagaagtaactgggcatggtccccaaa
catcagaatgtattaatattaagggctcacagttacgaagaccgattccaacatatgtag
agcgagtatgtttgccaagctcacaagcatcacacaccaatctatgcttatccactctac
taaagaggtctggatacaacttactcaaaatctcaaaagatggatgtcctaactgacagt
gaagcaaactgatctccttctcaacatctccaaccaccgcagctagtcccagttcctcat
gattgatgtaccacaacccatcacgcctgactccagtcccaatcctcctcccagtcctct
tctcctggaacagacaagaattctcatcaaatacaacaatgcacttgagttgatcaatag
ccgagctaactgagagaaggttaactggaaaggaaggaacatgcagaacagaagacaagt
tcattgatgatgtgcactctaccgaccctataccatgaataggcttggatgtaccatcag
cgatttggatagtttcagagtggatataaggggtgtatgatgtgaaagtattatgtaatc
ctgtgacatgctttgatgctcctgagtctatgatccaatctataggatgtctatatgtag
atgcaagtgcttgtgcctgagtaccttcgcccacttgggcgtagttggcgaagttaccaa
agtgagtggtggtgttagagctctcattggtcttgttcttctgccattcctcccattgtg
tcacttgttcacctattagggtaacagctttcccatcctccttagctgcattggcctgag
gaacacctctgcccctaccacgacctccaacacgacctccacgatcacctcctctacccc
cacgatttcccccaaaaccaccacggtctcctctaaatccaccacgagttccaccatgcc
ctcctcgaatcgatcccctaccaccaatgttccgggaagtgggacaattgtagctcacat
gacccacttgcccacaattgtagcattccctattatcagctgcaatgtatgctgatctta
taggatttgtacctctcatcaacctcaatctcatctcttcctgcaccattgctgaaatgg
[truncated: 6,779,056 more chars]
