# Supplementary material for: MCHelper automatically curates transposable element libraries across eukaryotic species
Source: Genome Res. 2024 Dec;34(12):2256–68. doi: 10.1101/gr.278821.123 (PMC11694758; doi:10.1101/gr.278821.123)
Supplement: Supplement 5 [file Supplemental_Data_S2.zip › Supplementary Data File S2/Osativa/EDTA.fa]

>TE_00000000#DNA/Helitron
ATAGATTTCACCCATTGCAATGCACCGTTATTTTTTCTGGTCCGTATATATGCAGGTATGGATGCATGTACGTGTGTACATGTGTAATTCGGTGGCTGGCGGCTGCTCGCTTCGTGCGGCTGCAGGAGTGCAGGTTGGTGGCAGTGGGCTGCGCAGGCTCATGGAAAGAACAGATCGTGGAGGATTATATTAGGACACCGAGACCGAGCGGGCACAGGAGCGTGAAGGAGTCCGATGCGTCCGGCTGCAGTTTTGTTTTAAAAATTGTAATTTGATTTGGAATTTGAGGGATAGTGTCCTATTAAGAATAGTAGTTATATTGAGATTTTCGGTATAAATAGAGGGATGCTACGTCTTAAGGGTAGTCCAAGTTTGAGAGATTAATTAGGTAGGGTTTCGTGAGAAACTCGTGAAGGGTGCTGTGGCTGCGCCTTGTGAACAATACTTGAGCAATAAAGATCATATTCAATCATCAAGACATGAACGATTTCTTTTAGTTTCGTAAGTTTTTTACATTTATGTTTTGTTTTAGTTTTAACTTTTGATTGTTCGTTTTGCTATGATTTTGTTCAAGTTAATCCATCCAAAACCTTTCTAACACTGATCAATAGATCAGATCTGAAAATTTTAGGTTTTGTTAAATTCGAATTTACTGAAATTTTAGGTTTTGTTCAGATTTGCTGAAATTACTTTCGAGGGTTTGTTCTCTTAAACCGTTTATTAGTTACGGTGGTGTTATTCCTTGGTTTGTCTAGTTTACTCTGTCAGGTTTACAAGTCGGTCCAATTGTTGATTTAAAAGATTAGGTCGGATAGATCACATTACGTATGTTCTATTTGTTTTTTGGTTGGGGTGTGTTTTGGTCTATCGAGGTTCAAAAAGTAATATATGATTCATCCCCTCTCTGTTCGATCCTACATGATCGCTGCATTACAGTATTATGATAGGAGGGCGAGGTAGGTTGTGCTTGGAACAAATGCTGACTAATTATGTAACAGGGGTCAAACAAGTAGGTGGAAGAAAAAACAAGACTAGGTTTCTTTTGAAGAAACGGACAGACGACGAGGGCCGAAAGATCGCAGCGACGCAGTACCTGTGCTTGAGGTGTAGATAGCGTCATCATCAGTTGAGCATTTGATCGTAAGCCCCCTTTCTCGCTCAGTCTCTCCAGTATAAATTGAGGACGCCTCTAATCTACCAACCAGTCTAACCTTGCTCCCCTTTACTCTGCCGTTTTAGAAGAACGACAACATAAGCTAGCGGCTGCTCTGCATATACGCCATGGCAAAGGCAATGTGCAGCTTGGGCGCCTGCCTGGCGGTGATGCTGGTCGTCCTCGCGGCGGCGGTCGCCGGCGTCGGCTGCAGCATCGTCTCCTACGACGGCCGGAGCCTCATCCTCGACGGCGAGCGCCGCATCGTCATCTCTGGCTCCATTCACTACCCCAGGAGCACCCCCGAGGTCATTTCTTGGTCATTGCATATATTGTATAATATATATCTATCTATCCATCACGCAATGCGATCTTTGATTGATCGTTGTTATGATTTGGAGATGCTAATTTGGAATTTGAATCTGCGATCTTTGTTCCATCCTTGTGCAGATGTGGCCCGATTTGATCAAGAAGGCCAAGGAAGGCGGCCTCAATGCTATCGAGACATATGTGTTCTGGAATGGCCATGAGCCGCGCCGTCGTGAGGTTAGTTCGTTTGCAGAAAGACGAAGCTTTTTATGCTTCTTTTACTCCTGATGATGGACAATAGATGCAGGACGCTACATGTTAATTTCTAGTTTACAATTCGTTGTTGTTTCAATGTAGATTTGTACTGCTCATCAGTTTCTTAATTTAATGGTCAATTGTGCACAGATTCGTATTACGTTTGCTTAGCTTAATTCCAAACCATATGTTTGGCATGCATTCACAGTCCCAGATGTATTTTGCAGCCTTATAATTAGCATGGTGGTTTGAACTAATACGATTTCCTCTTTCTTATTACCTCAACTCTCGATGATTTATGGTTTTTTCTAACTAGCATGTGTAGATTATACATAGTCGCTCCATCAGGCCATTATGACGGTTATTGTGAGAAAACATCTGTCGTTTTTTATTTAATATCACAATTCAAAGAAGACGTACTATTCTTAGACCTAAGAAAGGGGATTCTAGGAAAGCCTTCAGTTAATAACATAAAAGTGAATCACCACCTTGCATAATGCATATGCATATACGACATCCGCATATGTATAACCACGTAGGTGTTCTGCTACTATTATATTATTGCTTAAGCCATAATTCTCTCGATCTGCAGTTCAACTTTGAGGGGAACTACGATGTCGTTAGGTTCTTCAAGGAGATCCAAAACGCCGGAATGTACGCTATTCTTCGTATCGGCCCATACATCTGTGGTGAATGGAACTACGGGTACATGCCTATGCTCTATTTGGACACGATCGTGTGCTTGTGAAACTGAAAACTATTTAGCTAGCAAAAATCAAATATTGCTAGTCATTATTTATTCTAATCATTTTTCTGATATGTAGAGGTCTTCCCGTTTGGTTGCGTGATATCCCTGGAATAAAGTTTAGGCTGCATAACAAGCCTTTTGAGGTAATGGACAACAAGAACAAATTTAATTCACAGTGAATAATTCATAGATCTTTACATCAAGAAGAATTATGAGCAATTGTGGTGTTTCCATTAAACAGAATGGAATGGAGGCCTTCACTACACTTATAGTTAAGAAGATGAAGGATGCAAACATGTTCGCGGGGCAAGGAGGCCCAATCATCCTTGCTCAGGTACTGTACTACAATTCAGAATTTTGGGGCCAATATGACCCGATTTTACCATTTGAATCCCTAACTGTGCTCTCTAATGCAAATACCAATGCATGTTTGGATCTTTACATATAGATTGAGAATGAGTATGGTTATACCATGTTGCAACCGGAAAATATCCAGTCTGCGCACGAATACATCCACTGGTGTGCGGACATGGCAAATAAGCAGAATGTTGGGGTCCCATGGATCATGTGCCAGCAAGACAATGATGTGCCACCGAATGTGGTAAGCAAGAGATTCAATTCGATTGCAATTCAAAATATTCTATATTTAAGTTTATTATTGCATTGTTTGGTTGAATGAAATGCATGTCATCATTTTTCTGACAAATTTAGGTCAACACCTGTAATGGATTCTATTGCCATGAGTGGTTTTCAAACAGGACAAGCATCCCTAAAATGTGGACAGAGAACTGGACTGGCTGGTAATATAAAATTTTCTTCCATCATTAATACATGTGTTTTTTTAATTTACAGAATAATTTTCTGCTGTGGTATGGATTAATGTGTATGTTAAATTTGTAATAATATATATGTCATTAGGTACAGAGATTGGGATCAGCCCGAATTTCGTAGGCCTACTGAAGACATTGCTTTTGCAGTTGCGATGTTCTTCCAGATGCGTGGTTCACTACAGAACTACTACATGGTATGCTGCCCTTTAGATTCTTGTTGCTTATTCCCTGATGAATAAAAATTAAACTTTCCATTTCCATTTTATCGCAGTACCATGGTGGTACCAACTTTGGCCGCACTGCAGGAGGCCCATATATTACAACAAGCTATGATTATGATGCTCCCTTGGATGAGTATGGTGGGTCCATTTCACACAAGATATATCTAGCAATTTATTTTATCTATATACGATATGATGAGCACTGCACTAATTTTGCGATCTTGTTCTGATCTTTCAAATCGCCTGCCTTTTGATCACTAGGTAATCTTAGGCAGCCTAAATATGGCCACTTGAAGGAGCTCCACTCTGTGCTCATGTCTATGGAGAAGATTCTTCTCCATGGAGATTACATTGACACCAATTACGGTGATAATGTCACGGTGAGATCCATATCATGCCATTCTTTTGTATTTGAAATGTTATCAAACTTCGTATCACGAGTCTTGAACCTATGCGCCTGCAGGGCCAGTAATGTAACACAACATATTCTCTATATTGTGGAAGTTGAAGTTAAATTTCATCAAGTTTAAAATATGTTTTAATGTTAATGCATGAATGGCTTTAACCCAAAGTAAAAGCATTTATCATATTTATGATAATTCCAAGCTAGAATACCTTATTCTTGGGAAATTCACACAATTAGTCTGATGCCACGACACTATAATTTGGGCATTGCAGGTCACCAAGTACACCTTAAATGCCACCTCTGCTTGTTTCATCAACAACCGGTTTGATGATAGGGATGTCAATGTTACTCTTGATGGAACCACTCACTTCTTGCCTGCTTGGTCTGTTAGCATCTTACCGAATTGCAAGACTGTTGCCTTTAATAGCGCAAAGGTATTTTTTCCTCTTACCGTTGAATAAATTAATTTGATCATTTTAGACCTCATGACCTACAATATAACTGAATTTCTATTGTAAATTATTTGTCAATTCTGACCTATTTTTTTCCTGCTCTAACCTTGGTACCATTAGATCAAGACGCAGACGACTGTGATGGTAAACAAGACAAGCATGGTGGAGCAGCAAACAGAGCACTTCAAATGGTCATGGATGCCAGAGAACTTGAGGCCCTTCATGACCGATGAAAAGGGCAACTTTAGAAAGAATGAGCTTTTGGAGCAGATCGTGACGACAACCGACCAGAGCGATTATTTGTGGTATAGAACAAGGTACTAGCCCAAAAAATAATTCTATCAAAATTTATGTATTGAAAATTTAGTACATTAGTGTAATTTATCAAGTGTGCTGCTGAATTCTAAACGTCGATCAAATTCAGCCTTGAACACAAGGGGGAGGGGAGCTACGTGCTATACGTGAACACAACTGGCCATGAACTCTACGCATTTGTGAATGGAAAGCTTGTCGGTAAGTAATGAGTTAAATTTGGTTCCATGTAAAAAATATGATTTCTAGTTGCAATCTTCTTCTTGAATGGTCCAAACTATTCATTGCACCAACGTTTTTTTCTAAAATTAATGTTGTGCTCGTCAGGTCAACAATATTCTCCCAATGAGAATTTTACCTTCCAACTCAAGTCACCGGTAAAGCTTCATGATGGCAAGAACTATATTTCTCTTCTGAGCGGGACAGTTGGTCTAAGGGTTAATATTCTCTTTTCTTACTAAGCTCATCAGACAATTCGAGCAATACCCTCATCTCTTTCTTTGCAACCGTGTGTGATGAAAATATATTTATTTCATTCTTGTCAAACAGAACTATGGTGGCTCATTTGAGCTGCTTCCTGCTGGAATTGTTGGAGGCCCAGTTAAACTTATTGACAGCAGTGGTTCTGCGATTGATCTCTCCAACAACTCCTGGTCTTACAAGGTGAAGAACATTTTTATCCATTGCTAATTATTTGTCGAGCTGTGCTGGTATTGATGGTCACTTTGATTTTTGATTTTCTAGGCTGGTTTGGCTGGTGAGTACAGGAAGATCTATCTTGACAAGCCAGGCAACAAATGGCGCAGCCATAACAGCACCATTCCTATCAACAGGCCCTTCACCTGGTACAAGGTACTATTAATAATCAATATGCACATTATTTACTAATATGGTGTGTACTATGCTATTGGGTATAGCTAATACTCTGTTTTTGATATATATATATTTTTGTAGACCACGTTCCAAGCCCCTGCCGGCGAAGACTCTGTGGTGGTGGACCTCCATGGGCTAAACAAGGGTGTGGCATGGGTGAATGGAAACAGCCTCGGACGCTACTGGCCATCGTACGTTGCAGCAGACATGCCCGGCTGCCACCACTGCGACTACCGTGGCGTGTTCAAGGCAGAGGTTGAAGCCCAAAAGTGCCTCACGGGTTGCGGAGAACCCTCGCAACAGCTCTACCATGTGCCACGCTCCTTCCTCAACAAAGGGGAGCCCAACACACTCATCCTCTTCGAGGAAGCCGGCGGCGACCCGTCGGAGGTGGCGGTCCGCACCGTGGTGGAGGGTTCCGTGTGTGCGTCTGCCGAGGTTGGTGACACTGTCACGCTGTCGTGTGGCGCGCATGGCAGGACCATTTCGAGTGTTGATGTGGCTAGCTTCGGTGTGGCACGTGGCCGGTGCGGATCCTACGACGGCGGGTGCGAGTCGAAGGTGGCTTATGACGCATTTGCGGCCGCGTGCGTTGGGAAGGAGTCGTGCACGGTGCTTGTCACCGATGCGTTTGCCAATGCTGGTTGTGTCTCTGGTGTGCTCACTGTCCAGGCCACTTGCTGAGAAAAATCAGTGAATTGACCACGTCCTGGATAGTTGCTCAATAGGTTGGTTTGTTTAGGATAATAAGCTATAGGTTAACATTCTTTTTGGTATCAGATCGTGGAAGACTTTTTTCCTTCATTTTACTTTTTATGTTGATTTTATGAGATACCGCACTGTCGATTCAATCAATTAAACTTTATAAAATCCGCAATGAAAGGCTTTGTCCATCTTCACGTTATAGAAACAATTTATTAACCTGATTAAGCAGTATTGTCACCAGGAAAATCAGATTAAGTTGCACAGTGATCAATTGAAAATTTTATTTTGTCTAATCGTGTTCAGATATTTTCCGTTCCTTTTCTATTGATAATTAAACACTCCTATGCCGCCACGTGGCACTATCTAATCTCACCGTCGATTATTGGTGGACTGCTATTTTATACCATTAGTTTAGATCTATATGTATGTTGATTTTTATTTAAATTGGTGGGCCCATTACTTTATAATAATCATTAGGAATGTGTATATAATACCTTCCCTGTACAAAAGTGAGAATACGTACCGTCGACAAAACAAAAAATACCGGTACGTATATGATTCAGAAAAAAAGAAAAGCTTCCGTTCGATTCGCCGGAATAAAAAAATTGCCCGTGTCAAATTGAGATAAAGGCTTAGTACAACGTATCATCGGAAGAAAAAAAAAATAAAATCCATTAAATTTCCTACAAACACTTCCAAACCGTCACATGGCACCCTAATAAAATAGAGAAATCTAACCATCCACATTCATTTAAATCGGTGGACTTCATTAGATCTATCTTAGAATACCAAAACCTCCCACGTCCCCATATCCGTGTACCACGCACGTATCAATTTGTAGACTCCCTGTTCCTTTCTCTTTTTTATCCTTATCACAACTAAAATTAAAATTATCTTTATGAAAAATAATCTCATAAATAGGCGTTAAAGTCTATTAAACCTCTTATAAATATTTCTAAATCGTTGTATGACATTCTTAAATTATAAAAACATCCATCCATTGGCTTCCTCTTAAATATGAACACATTATTTTATATTGTTATTGATATATTTTCTAATAAAAAAACATCTCAAACCATATTCCCTTCCTCTCCATCCCTATACGCGTTTTGCTAAGCTGCCACTTGTCTCAGTTAAATTAGTAACATCCAACCATCAGTTTTGACTTAAACATCAACACATTATATTTTAGGTCATCAGATCAATCAATTTTTTTCTACAAAAAAGAAACATCCCAACCCTCCCTCCATCCCCATTCCCGTGTGGTGTGCGGCCTTACTTTTCTCTGTTTTTCTATCTCTATGATAATTAAAATTATTTTTATGGGCAAAGAAAAGACCACAAGTGAATCTCCATCTATTAGGTCTAGCTAGTTATTATTTTTTTAAGTGAAAACAATAACTTAATGCCCATATTGAATGTATTTAAGTGCTAACAAAAAATTACATTATGGACCCATATCCATACTGAATCCTCTACTTACTAATGGTAAAATTTACTACAAGACATAAAAAAAAGTGTAATTAACTAAGAGATACTGCAAGAACGTATATCTGCTATGGGACACTGCAAAAAACTGGTCATTAGCTGTTGGATACCCGCGACATTACTTTGTTATATCCAATGGAAAGGGGGAGAGAAACAATTGCGAAAGTATGATTTTGCCCCTTCCTGCCAAGTGTGGCTCATATATAGCTTAGACGTCGTGGTAGTCACGACATGGGAGGTGGAGGGTATGGCATCGTGGCGTGGCGCGGCCACGAGACTGACAGCAATAGCTTGTGCTTTGCGGCGCCCTGCTCGACATGAATCAGGAGGTGGTCCACGTTGTGCTAACCCCAAGCGCGGTGTGTGGCGGAGCATCGACACCGACATGGCCCTCGCACTGCAGCGGCGACAAGTGCAAGAACGACATGGAGCCACGGGCCCATGCGCATGGGCCCTTCTCGAAACCCCCTCCCCCCACTAGACAGCCACCTCACTGTTGGCGGGTGCGGTTGCAGTGTCGGAGGTGTTTGCGAGCCGAACTTGGTAGGCAAGGGGCAAAATCATACTTTCGTTATTGTTTCTCTCTCCATTTTCTTTGGATATTATAAAATAATGTCACGGGTGTCCAGCAACTAAATACCAGTTTTTTTGTGTCCCATAACTGATACGCGTTCTTACGGTGTCCCTGGTTAAGTACATGTTTTTTAGATGTCCCTAGCAAATTTTACCCTAAATAAAATGAAATACTAAAATTTCTCACTAAAAACCAAAATATCCCAGCCGATTTTTTTATAAAACTGGTAGACCCATTATTTATATCTGTTAGACATCTAATGACTTTCTAACAACTTAATTAATTTTTTTCTCAGCGTGTATACAGAAGCTATTTACCCATACGTTTTGATATTGATGCTTTTATCAATAAATGATCATTTTTGGAGATAAATAAATAATCTTAAGATGATCGTAGCGTCTAAATTATATATATGATCTATGAAGTCATGTGGCCAGTTGAACAACATACTGATCATACCAAGCATGTTGGTTGCACCAAGGAATCTTAAGAGTGAAACAACCTTATGTCGCCTCAGCAATATATAAGTCAATTCCATATAGGAATTTAAAGACCGTATCCATTTACTTTTTGGTAAAACTTGCTACAGTAATTTGTGACATATAGCATGGAACAATCAACAAACGTGTGATTCTTACCTGACGCTCCAGTTCAGTGGTAATTTGCTAAGAAAATACTATGGCCTCTATATTAAATTTTCTTACATAATTGGAGCGAGATAATTTAGAATGGATGCCTTCACGCCATGCCAGGTTGTAGGATCAACCCACTTATATTGAGATCAAAGCATTTCAAAGATGCTTCATATAGTGGATTTGTCCAAAAAATGAAGATAAAATGAAATGAAAATTAAACAAAATTTATCTAATTTTAAAATTCTTTTTGTTAGATTTATAACCCATTCTAGATAGAAATATTCAAACATTTTAGCAGGACTAAAAAATGAAAACATTTAAAATTTCAAATAAAATCTAACAAAAGAATTGGACATTCATAGGAAACACATCAATTGTTTCGATACAAAATTTTCTCATGAATTAAAAACAACACGGTTTGAAGTAATTTTAGTTCACAATTTATATGTTGCAAGTAACCAACGTTCAAAGCATGTTAAATAAGCTCAATTTTAGTTTTTGATAAAGTAAAATAATATTTTGGATAGAAAACCATTTATACATGGACATTCGTAATAAAATTTTACGCACATACCCGCGCATATGCGCGGGCTACCTTCCTAG
>TE_00000001#DNA/DTT
TTCCTCCTTGCATCCAAAAGTCTTATGCGTTTCTAAGAAACCAATGTATACATGTAGCTAATGAGTACTTATTTAGATGGTTGTTCGGGCTCCGATTAATAATTTAATCTAGCACAGTAAAACAAAAGGACACCATCTTTCTTTTGGTCTTGGATGTACAAATATTATAATCTCATTTGGAAAATTAGAAAATAAAATATGTACAAGACTTTGAAATATGTTAGCTAAAAAATGTTTCTGTCGTTTTGAAATGCCTTAACACGTGTAATTTTCTTGTGTGTTCAAGAAATCTTTCTTTTTTAACAAAATGTCAAGAAGTAACTACCCCTAATTAGATTTACATTGTGTTTCTCTTTGTGCTATGTGTAGAGTGCCCAGGGAAATGCAGCTACCGTTGCTCGGCCACATCTCACACGACGGTGTGCATGACATACTGCAACTACTGCTGCGAGAGGTGCCTGTGTGTTCCATCCGGTACATACGGGAACAAGGAAGAATGCCCTTGCTACAACAACATGAAAACCCAGGAAGGCAAACCAAAGTGCCCCTGAAATCAACTATGAACAATCGATCCATCCATGAAAGCTTGGAATGTACCATCTGAAATACAATGCTTCCTGAAGCTTAGATTCATATATACTACTTGTGTTGTCATTTGTATTGTTGGAGAAGAGTAGTTCAACTTAATAAAAGTTATCCATATTTTGGCATTATAAGGCAATATATTGGTTGACATGGATTTTCCATGCCATTTTGAATGTGAAGTGTCTGTGAACTGGGGATAGAAGAGAAAAGAAATGATACAGGGGAATAGGGGATGGCACGTTAGAGCATCTCCAGTGATGAACCGATTCATGCAGCCACATTGGTTGCTCTAATAAACCAAAACAAAAGTCAAAATTTTAAATTTTAAACTTAATTTTGAAGTTGATTTAAAAATATTTTTAACGTGTTTTTTTTCTGCATTGACTTTTAAGTCGTTAAAACACATATATAAAAGTTTTATCTATAAATTAATTTTTTATTTCCTAATAAGCTATTTTGGCTTATTAGGGAATATAAGCAATCGATGAAGACCTAAGATGACTTCTAATTCCTGAAAGAACAATAGCATGGGCCCAACTTAAAAATAGAAAAAATCCCACATATCTCACCAACTCATTTAACTGTGTGTTTTAAACTTGTATGGCCCATTTTGAAATAAAAACTCCATTTAGAGAGATGAGAACGATGGCCGACTTTGTGACTCAAAATTGAGAGTCGTTGTCTCTAGCTCCTCGTATGCATCAGTACGTCAATCCATGTATCGATCACTAGAGATGCTCTTACATCGATCTATCTTTATTTTTCCTATATCTTTAAACAATCATTTACTACAGACCGTTTATTTTATCAAATACAAATTTATAGCCCATCCTGCAGCTCATATTTTGCAACCTCTGCTGCGAAGAAAAGCTTGTGTGTTCCATTCCATCAGTCAACAAGGAGGAGAGCCCATGCTACAACAACATGAATCATGAAGAACAAACAAAGGCACATCCAAGTGCCCCTGAACCCGAAGATAATGAAACAGACAAGTAGATAACGTTAATTAGGAGTAGATCACGATTGCTCTTTAGAACTCTAGAGTAGATAAATAAGTTTTGATTTATCTGTCATCATGAATTCATGATGTTTATGAATTCATGATGTATCCATTTTGTTGCGTTATATCTGTACTTTACTCAATATCTCCACATTATTTAAATATATACATATATGATTTCTATGATGCGCTCCCTCCGTTCCAAAATATAACAACCTACATACATCAACCTAGGAGGGGTCACATCTTCTAGGTTACCCCTCCTAGGTTGCTATATTTAGTGAAGGAGGGAG
>TE_00000002_INT#LTR/unknown
AGAATCAAGGCAACACAAATCCTCACCAAGATTACAGTTTCAGCCTAACTCCAGTGCCAGGACAGAGGAATCAAAATGAGAAAAGAAAATGCCGAGTCCGGGAAGATATCTGTTGCTTCAATTGTCAAGGAATGGGTCATTTCGCCGACAAGTGCCCAAAACCGAGAAACATAGCTGCCAGCACGTCAGTCCACGCAACTCCCTGCAATCAGAAGCTTGCTCCTCAGCGAATTGTCATCCATGCATCCCGAAGCAGTCCTATAGCCCGCGTTGCAACAGCTCCAACTCCAGCGGGTGCATTACCACAAGGTGTCAATGCTCAATTTCAGCCCCAGCCATCAGTTGACAAGACAGAGGCCAGTATCGGCATCGTACCTTTGGATGTTCCAGCACAGCAGCCAAGAAATCAAGTACAAGATGAAGAACCCGAGCGTAAGAAAGATATTTACAACTGTAGTACCTGTTAAGGAAGCAGACGTGCCAATCGCCAAGAGGTCACTGGAGCAAATGCAGTACCTGTTAAGCCTAGCGCTAGTCAGAAGCAACCATAATACTCTTATATCAGTGTTCAAATACTTATGTTTTATAGTTGTTCCCCGTCAATCATGTAATAACAGAGAAACATGAGATTATGAAGGAGTTTGATGAGTTTATGAAGGATCCATGTTAAGATTGCAAGTGCTGGGTACATTTTGTTGTTGATTAGGGAGACCTAGGGTCTCATTTCCGTAAGCTCATAATCTATTATGAATCAAATAACCTAGCGATTGATGGCGAAGAAAATCAAGTGATCAACCAAAGAGACATTTGTTTGGACTAAGAGTTTCAGATGTGTCTTCTTCGGATCAAAGGCATGCTGTTTTCTGTGCGAAGGAACAAACCATGTGCCCAAGGATTGCCAACTCAGTGTGTTGTTGACCAAGACCGCAGAAATCCAACGAACAACCCTACGATTGTCTCATCAGCTAGTCAGCTCCAACAGCAACATCGACGATATCATCCACAGCACCAATGCTCCTCCTGCTGCACCTGACTCTGCAGTCAATCATAGCGATAATACCTTCAGCACCAACCATTCTCTGCACCGACAGCCTCAGCAAAGAATTGTCGTCGATGAAAGAAGTTGTGTCTCTCCCCGACCTACTCCAGGCCAAGCAAAGGGCAATCAACCTCCGGAGGGCGGTACCAAGTCAGAATGACCGTCCCCAGACGGATAGCTCAGCAAAGAAGACGTTGATTTGCTACAATTGCAAAGAGCCAGGGCATTACTCGAGGGACTGCCTGCAACCAAGGCAAAGTCGACCTCCACATTACCTCCAATTTACACGAAGCAGACATCCCAATCGTATTGTGGTCACTGGAGCAAACGCCGTACCCGTGAGGCCTCGTGTTAATCAGAACCCATAGCAGAAACAATGTACCGATGCTAAGCACCTTTCCTTTTAGGCAGTGCTTAGTATTCATGTAATGAGGGAGAAATGTGTAATACAGACAAGTTCTATGAGGATTCTTTTGGAAGATGCGGATATGTGATTATGTGTATAATTGCTTGCTGATAAAGGAGACCTAGGGTCTCATTTCAGAGGAACTATGTTCTAACCTCGAGTTAATAACCAACCTGTTGATGGAAAAGAAAACCAATTAAACTGTGTTGGGTTAAAAAGCCAATGAGACAGTAGTTGGGGATAGGAGTTTGGATACGCCTTTTACAGATCAAGATAAGGATTGTTGGATGAAATCCATAAGGGTACCCGCCATGCCTCTACATTGATAAGTTCGGATATACCTGCAAACAGTTAAGAAGATCCAGGAGACATCAATATTTGAGAACATAGTAGTCGATGGTTGGTAATTAGTTTATCTGGTATCAGAAAAGGGTCAAAGGTGATATGGCAGAAGAACAATTTGGATGCTCCCCATCTCGAGGAAGCACTAAAGATGACCATCGGCAATTAAACCCTAGTGGCATAGATACAGATAGCAAGCAATGTATTTCCCTGAAGGTAGTCAGTGCAGCTTTTTGACAAACCACATCAAGGTTTCACTGAAAGGCAGCAAGCCAAAGGACCTCATCGTCCCCAGAAGCGTCCGCAATCCACATTAAAGAATACCACCTGTTAGAGATAAGCCGAAAGATGATTGATAAAAGAGATTGGCAAAGATGTTCTCTAGCATGAAAGAAGTAGGCCGAAAGGTGATTGATAAACAGAAACATGCTCTGCATCGCTCAAGGAAGACCCCTGATAGTAATTGCCCCGCAACAGTCACCTTGTCATTAAGTAAACAAGATGACCTAGGCAAAAGTGTTTCTATGAAGGCAAGGAGTGAAATCTTCAACTCGGTATCAGATGCTACACGGAGTGAAAAGTGCAAGCACCGGTTACCAGGTAATGCCATGTCTTGGGAGATGATCCAATGGGAAAGAACACATCAAGGTTAAAGGTGTAAAGGAATAGTTTGAATGCTAAATGATAACAACATAAAGAGAATAGTGGGAAGTAAACTACAGAAAGCGGAGCGGAAGAAGTCAGACAAGAAGAGAAGACCGCCCAACCTATCTTCATGCTAGCCTCCTCGAATCTCGGGGACGAAATTCTTGTAAGGGGGGTGGATT
>TE_00000003_INT#LTR/Gypsy
GGGTGTGACAGGGGTTGCACCCAAGATGAAGTGGTCTGAACAGAAGATCGAGTTCTCAGATGAGGACCGCCCCAAGGCTACTGTTATCCCAGGACGATATCCGATCGTGGTTGAACCCACTATTCGGAATAACAAGGTAGTGCGAGTCCTCGTCGATGGCGGCAGCTCCATCAACCTTCTCTTCGCCAGCACCTTGGACGCAATGGGGATTCCACAAAGCGTGTTGACACCTACCGATCAACCCTTCCATGGAATCACTCAGTTTTCGTCCAAGCCATTGGGCAAGATCACGCTTCCTGTGACTTTCCGCCAAGCGAGCAACTTACGAACACAGCAGATAACATTTGATGTTGCTGAGTTTGACACAGCATACAACGCCATCATCGGAAGAACTGCACTCGCGAAGTTCATGGCCGCATCTCACTACGCGTATCAGGTACTCAAGATGCCCGGGCCGAAGGGAACAATCACTATTCAAGGGAACGCAAAGCTGGCGGTCCAATGCGACAAGCGGAGCCTCGACATGGTCGAGCACACGCCCAGCCCACCCGCCACAGCCGAGCCACCCAAGAAAGTGATCAGAACGACTAAGACGTCGAAATCAGACGGCACAATCAAAATCGTTCCACTCTCCAGTGCCAACCCCGACAAGACAGTCAAGATCGGAGCATCACTGAACGAGAAATAGGAACTCGCGCTCATCACCTTCCTCCACGACAATGCAGACATATTCGCTTGGCAGCCGTCCGACATGCCGGGGGTCCCCAGGGAGGTGATTGAGCACAAACTCATGGTGCGACCCGATGCCAAGCCAGTAAAGTAAAAACTGCGGAGATTTGCACCAGATCGAAAACAAGCCATACGAGAAGAGCTCGATAAACTTCTCAAAGCTGGTTTCATCAGAGAGGTACTCCATCCAGAGTGGCTAGCTAACCCAGTCATGGTGCGGAAGGCCAACGGGAAATAGAGGATGTGCATCAACTTCACCGACCTCAACAAGGCGTGCCCCAAGGATCACTTCCCTCTCCCTCGAATAAACCAACTAGTGGACTCAACAGCTGGTTGCGAGCTGTTAAGCTTCCTTGACGCTTACTCCGGCTACCACTAAATCAGCATGGCAAAAGAGGACGAGAAGAAGACAACATTCATCACGCCGTTCGGTGTATTCTGCTATGTTAAAATGCCGTTTGGACTGATAACCGCAGGAAATACCTTCCAGCGTACGATCCAAGGGGCACTTAGCGATCAGCTGGGTAACAATGTTGAGGCCTACGTCGATGACATTGTTGTCAAGACCAAGACAGGTGACTCATTCATTGATGATCTACGGGAAACCTTCGATAACCTCAGACGATATCGCCTCATGCTCAATCCTAAGAAGTGCACGTTCGGGGTACCGTTAGGCAAACTGCTCGGGTTCCTCGTCTCTGGCAGAGGAATAGAAGCAAACCCCGAGAAGATCAATGCAATCGAGAACATGAAGTCGCCCACAAGACTCAAGGAGGTACAGAAGCTAACCAGATGCATGGCGGCACTAAGTAGGTTCGTCGCTAGGATGGGAGAACGAGGACAACATTTCTTCGCTCTGCTAAAAAAGCAAGACAAATTTGTATGGACACAGGCAGCCGAAGAGGCGTTCATCGCACTCAAGCGCTACCTGTCAAATCCCCCTGTACATGTTGCTCCCCAACCTAATGAAGAGTTATTTCTCTATATTGCCGCCACGCCCTACTCTGTGAGTACTGTCATTGTTGTTGAAAGAGAAAAGGTGCAGAGACCAGTCTATTACGTCAGCGAAGCTCTCCACGACGCGAAGACAAGGTACCCACAGATCCAAAAACTGCTCTACACGGTAATCATGACGTCAAGAAAGCTACGCCACTACTTCCAAGCCAACAGGGTCATAGTTATCTCCGCCATCCCTCTTGGCGAAGTCGTGAGAAACAAAGACGTTGTCGTCCGCATTGCGAAATGGGTAGTCGAGCTAAGCCAGTTTGACGTCCACTTTGTACCACGAACAGCCATCAAGTCCCAGGTTCTCGCCGATTTCGTAGCCGATTGGACTATGCCTGAAAACAGGTTAGACAGTCAGACCGACAACGAAACATGGACAATGGCGTTCGATGGTGTGCTCAACAGCCAAGGAGCAAGTGCGGGGTTCATCTTGACATCACCTTCGGGAGATCAGTTCAAGCATGCAATTCACCTTAACTTTAGGGCGACCAACAACACAGCCGAGTACGAAGGGCTACTCGTTGGGATAAGAGCTGCAGCCGCACTTGGGGTCAAGCGACTAATCGTAAAAGGGGATTCCGAACTAGTCGCAAACCAGGTGCACAAAGATTACAAATGCTCTAGCCTGAGTTGTCTAAGTATCTCGCAGAAGTCAGGAAGCTGGAAAAAAGATTTGATGGGATCGAGGTCCGACACGTATATCACAAGAACAACATCGAGTCGGACGATCTAGCACGGCGTGCGTCCAGACGAGAGCCACTCGAACCCAGCACCTTTCTGGACATCCTGACAAAGCCATCAGTGAAAGAGGCAAACGACGAAGATAGCCCAGTCACCCCCGACATCAGCTCGGGGGCTACAGAGGCAGAGCGCGATGTTGCCGACATCGAGACCACGGACGACTGGCGGACCCCACTCATTAAATTCATAAGCAGCGACGAGTTACCCGAGGATGATGCAGAAGCCGAGAAAATAACCCGTCAAGCAAAAATCTACTGTATGATCGGCAACGATCTATACAAGAAGGCGCCAAATGGGGTACTTCTCAAATGCGTCTCGTCCGACGACGGCAAACACCTCCTCCTCGACATACACAAAGGGGTCTGTGGGTCACATGCCGTCGGTCGTACATTGGTCGGAAAAGCCTTTCGACAAGGATTTTTCTGGCCAACCGCCCTCAAAGACGCTTGCGACATGGTACAACGGTGTGAAGGTTGTCAATTTCATAGCAAACACACAAAGCTACCAGCGCAAGCACTGCAAACCATCCCTCTCACTTGGCCGTTCTCATGCTGGGGGCTCGACATACTCGGTCCATTCCTACGAGGACAGGGCAGCTACAAATTCCTATTCGTGGCAATCGACAAATTCAACAAATAGATCGAGGCAACATCCACGGGGGAAATCAAGGCTGACAACGCCATCAAATTCATCAAGGGGATATTTTGCAGATATGGATTGGCTCACCGCATCATAACGGATAACGGCTCCCAGTTCATCAGCGCCGATTTCCAAGATTACTACGTCGGACTGGGAGTCAA
>TE_00000004#DNA/DTT
TCCCTCCATCCTAAAATATTTGACGCCGTTGACTTTTTAAAAAATGTTTGACCGTTCAAATTATTCAAAAAATTTAAGTAATTATTAATTCTTTCTCTATCATTTGATTTATTGTTAAATATACTTTTATTTATACATATAATTTTACACATTTCACAAAAGTTTTTGAATAAGACGAATGGTTAAACATGTTTAAAAAAGCCAACGGCGTTAAACATTTAGAGAAGGAGGGAGTAACACACAGTAGGAAAAAACATAGAAACTTTCGCCAGTCAAACCTAACTTTAACACTCAAACAACACTTCTTTTCAAACGCCAGTCAAACCTCAGCTCACCCAGAGATATTGGCCTTACCGATGCTGATTCAATTATTCCCCTAAATTGTATTTGGTAAGCAGAAGACTAACGACCATGATGTCTTCCTCCAAAATTCGTAGAAAACTACCCACTACTCTCTCGGGCTGACAATATTAGTCGTTTTGAATAAATGTAAAGTCAAACTTTAAAATATTTGACTATAAATAATTTCTAAAATATTTATTTTAAAAATATGCAAACCATATGTGCAGATTAGTCTTGAAAGATTTTTCTATATATTTTATAATAGAAAATAGTTATCAAAGCTACTTTTTGGAGACCGTACCCTTGTCCAAAACGATAAGTATTAACAATCCGGTGGGAGTACATAGGAATTTCAAATGAATTTGCGAGCTCCATTTCTTTGTTCCAAAGGATCAAATTTCTTTGTTCCAAAGGATCACATGAGAATTCAATCATCCAGAAATCCCTTTTCAAGATTCACCTCTAGATCTTGGTTGTCCACCAGTTGAAAACTTGTGCAGATTTATGGATATTCTAGCACTATGCTGGATCAGGTCATATGTGATGGGCTCGTACCCTTACCTATGACAGGTTAAGCCATCGTCACAGATAAATGGTCACCGATGACTTTGAGTTATATGTGATAGGTAAAGTTACCTTTGATTGGTGATCTTTGTCTATGACAGGTCATAACTGGGACCTATCACAAACGTGAAAAATAGGGCAAAAAAATAAAAATGCCGTCCGCCTAGCCGTCCCATAATCCCAAATAGAAGAACTCCCCTGCCATTAGAGGCAGAGGCGGTGGCTGGCCCATGGCGGAGGCAGAGTCGATAGCTGGTGCCTGAGGTTGAGGAGTTGGCAGTCGGCACTCACGGCGGAGAAAGCAGCCTTCGGCATGCGGACGGAGTCATCGGCCAGCACGAACTAGCGGTGGCGGTGAAAGGGTTGTGGTTGCGGGCGCGAGCGCGAGCGCGAGCGGTGAATCGGGGGGCGGGTTGAAGAGATAAGGTTCAGTTGGATGGGGCGAATAGATAAGGTTACACTAGTTACCAGTGACAGGTAAAATAAAGAGTCATTTTAGGTTATTTCGTCCTTTTTTCTGATGTACTAAATTTATAAATATGTCATAAGTGTTAGGTTTGTGACGGGCTGACAGGTGAGCCCGTCAGACGTTTCGGGTGCATATATGGACCCGCCATGGATAACTCCTTATCTGTGATGGGCCTGCGCCTGTAGCCTCATCTGTAACGACATCTAGTCTAATCCATCACAGATGAGGGCATCTATGATGAAGTATTTTGGCTCGTCACAGATAAGCTATCTGAGATGATCCGATCTAGCGTAGCGTAGCATGCTAGAATTATGAGTGTCTGTTCCAACAGTATTCAAGCGTGTATAGAGAATGCATCCGTGTGTATGCCGGTGAGTGTACAGAGAGAACTTGGTTGGTAACTGGTTAGTGGCCACAAATTTTTTGCACTTCTTGTATCTACTCTATAAAAGCACAGTTGTCTTTCTTCCATTCCAACACCATCAAAACTGCTTCCCACCCATCCTACGTATTAGCGATGTTCCTCGTGTCCCGTTACAAGGGTATGTGACTACAATTTTAAATAAGACGGACGATCAAAATTAGACGCGGAAACTTATGGTTGCGGACAGAGGCTCCGTCCCAGAATATAGCAACCTAAGACCCTTCTGTCCAGATTCGTAGTAGTAGGATATGTCCCATCCGGTTATAGGTTGCTATATTCTAGGACGGAGGGAG
>TE_00000005#MITE/DTT
TCCCTCCGTCCCTGATATAAGAGCATGTACAATAGCAGACTATAAGTCAACTACAAACATATTTTAAAGAGATAAAAGAGGAGAGAGAAGATCAGCGGACTATAAATCTGTAGCCACCTGTAGCACGGACTCCAAGACATAATGTGTGTATGACATGTGAGGCCAGATATTAATAATATAGTAAGCAACTATTGTATAAATTGGCTATAAATGATTTGGAGCTAGCAGTTGGTTGTACTATTAACCTTGCTCTAAGGGATTTTGATATTTTGCTTGCACTGTTTGACCACTCGTCTTATTAAAAAATTGTGCAAATATAAAAAATAAAAAGTTATACTTAAAGTACTTTGGATAATAAAATAAGTCACAAATAAAATAAATAATAATTCTAAAATTCTTTGAATAAGATGAACAGTCAAATAGTGTAAGCAAAATATCACAATAGGGACGGAGGGAG
>TE_00000006#DNA/Helitron
TCTATACTAATATAAAAATACTAATATAATCTGCTGGCTTGCCCCAGTCTCTCTCGCGGCAATGGTCTGCGTGTGCTACAATCTGCATCCCTCCACACCTGAGTAATCACCTCCGTGTCCATGTTGACCGACGCGGCTGCCGCTGTCTCCTCCAAAGCAGCAGTGGTCCAAGCCGAATTGGCCATCCCCACCGCCAAACACCATCGCTGGCGCCGGCAGCCTCAATCCGCGTCGAGTTTTCGTCTCCACCAGCACAGTGGTCTCTACACATGAGGTTGGTCTCAGGCTTCAACTTTGAACTCTTATTTTCCATCTTTTAATCGAACTCGATGCGAGCACGGGCTTAATGCATTCAGGCCACAGTCTGGTTGCTCTTGATGTGCATGTCAGGTACTTGGAGGTTTTTTATTTCCCTCATGACGAGGACTTGTTTTCTCTTATCTTTCAGGCCTCAAGTGACAAATCAGAGCAGCAATCATGCTTTCTTGTGGCTTTTATCTCCACCGATCTCACGGCAATCTATCGACATGTACATTTGTATTTTGTAGTTGGATAAAAAAAAGTAGCAATAGTTGCCATCTTTTTCTCTAGGAAAAACTGATTTGTTTATATGCTTTTTCAGTTTATGTTAGAGGAAATGGTTAGTTGAGCTTGTCTCCTGTACTGAATGTGCTTGGGGTTAACTGAGCTTTCAGTCCGTAAGCATGGTAACAGACTCTTCATTGAGTTAAGTAGTCCAATAATTATTTTTTATAAAGCATTTCAGTCAGAGTAGAAACATTTATGGTTTTTCTCTACTGCCTGCATCTGGTATTTTTTGGTAATTAGCTGGCATCACGTACTTATATATATAGTCATATGGGCATCAAGCATGTTTGTGGGCTAATATAAGCTGCTCTAGGCAGAGTAGAAACATTTATATTTTACATTCCTAAGGTGACTGCAATTATCTATTTTCGTGACAGCAATAAATGGTATGTCATTTGTTAGGAAGACAAATACGTACTGATTAATTCAGAATTAATCATCAGTTGGGAAGGATAAATATTAGCTACACATATAGATTCAGAGCTAACATCAATGACCATGTTATGTTTCTCAGTCATTCACTATCTCAATAGATGAATAGACGCAAGTAAAATAACTTTTAACCAATTTTAGGTCATCTATATAGCTATTTGCCATTGTACAGAAGATGCGCAGTTGAATCAAATATACAATTTATAGATCGATGTTGCATATCATATTTTCTGGTATTTGTGCAAATGGCCATATTTAGATCATATTCGATGTGTGTTGAACTGTAGATGTTGGTCCTGATAAAAGATACCATTTTTCTTTAGTTTAATCTATACTGGTAAGCCTTCCAAAGTTTAGTATAGTACACTGCTATTAATCTTCTGGTAATGGGTAAATTACCTTTGACCAGTACATGGTCGAGATTGAATATTTCCTGGTTGTTCCTTATGCTGAAATTGAATGAGCAATACCTGAATATTACCTTTTTATGTGTATTGTTTTGCTGAAACTGAACGTGAATCAATTATTGCGATTTTTTGACAGTATGTCAATCCCATTTTAGGAAGTTTAGGAACAATATGATCCAAACTGAAATTCAATTCACCTCAGTTGCACTATATGATGAGTTTTCTGTACACATCCAAATAGAAAACAATATGCATATGTTTTGTTCCAAAATACATCTCCCAAATTACTTTCCGAACATGTCATTACATGTAATTCCAGCATATATGTTAAAAGAAAGGAGCATTTTATTAATTGCTGCGTATTATGTAGGTGACTCGGAAATATGATCTTTTTAAACAAAAAAATGTGCTCTAGCTTTTATTGATATTACGCAATGAATTAGGTTTTCAAAAGGAGTATATGATTGCACTTGTAGTATGTTAGCCTTAATTTTTTTAGTTAAAGACGTGCAATGCACGATTATAATACGTTTACTAGTCTACCCTATTGTTCAACAAATAGTTTTTACTCATTCATCATGTGACATATCCAATGATCGGAAATCATCTGACGACGTTGATCCAACGGCTCTCCACCTCCCTCCCGATCCGATCCAGATCGGATCGCCTCCCCTCCCTCCGGCAAAATCACCGCGCCCTCCCTCCTCTTTCTATCGCTCCTGGCCATCCGCCTCGCCTTTCGCCGCCCCTCCTCCCATCACATTGGTCTGCACCGCCGCATCCGCACCGCCTAGCCCCGCCGCCACCGAGGACGCGGAAACCGCACCTCCCTCCCACGCCTCCCCCTCCAGACCCGAAGCGGTGGCAGCTCGCGGCGTCAACCATCGTGCTTGACGACACCCCCACCCCTCCGAAGCGGCGGCCACCGTCGGTAGCTGCCGACCGGTCCACCTCCGTGGTGGCCGATACGCCCCGGTAGCCGTTCTGTGACAGCTTGGTATAATGAAGAATTAGAAAGGATTCAGTTCTCTCCTTTCTGTTCTATTCTTTCAGCAATGGTTCAGGTTAACAAAAATATTTCGCTCGAGTTAAACAAGAAAGGTCAGTTTTTATCCTTCCAGTTCTCCTTTTGTCTTGAATGTTCTTGAAGAAGCTATGAGTGGAACAGTTACAGCGAGACCGCTCCCTGTTGGATCATCAGCAAGAGGAAAGGTTCTGCCACTACCAGTTTTATTATCTTGTTTATAATGGGATGGCTACCACATATATTTTTCTATTTATAGGTTGACAAGCAATGTGCTCTTTTTTATGGTGTAACTATAAGCGAAGAACAAGCTCGGTCAGGCATTGTAATCAGAGTAACCTCAGCCGCACAAAGTAAATTTAAGGTATGAGGTTAATTCTTCCTTCGGTTGCTCTGGAATTGAAGCTTTTATCTTCTGCATCTCTTTTGAATTTTGGGATATTATTTATAATTCTCTCATTCGCTAAATATTTCTCTACAGCTACTTTTCTTCGAACAAGAAATTGATGGAGGTTATTGACTAGGTCTGCATGGAGGTTATTGACTAGGTCTGCAGGTACTTTTGAGTTTCATGGTTGATGTGTTCTGTAGCTTTGTAATCATTTGCCATGGATTACCACATGCCAATCTTTAATGTTTTTTTATGAATGAATAGTGGAAGCACTGAAGGAATCTCAAAAGGAAATTGAATTTGTCATCACCATCACAAATCTAATTTTCAATAGAAACTCAAAGATGTAGATGTGCTAAAACAAATGCGACCATTAGCTTGTCACCTCCAAACCAACTAATCCTGACCTCCTGTCATCAACTGACAAGTGACAACCCTCCTCCCTGTAACAATCATGAAAAGAGTTGTGCCTGTGCAAAGTTTGAGTTCCAGCTGAACTTGGCAAACTTGAGCTTTTTGAACTGTAAGAAATTTTATCGTGTCTAAATACTGCAATTGCAGAGCCATGACGAAGGATTCACATGTGCTTTTTAAGTATATATATTCTTGTGCTTTCTAAATTATGAAATGGAATATATTGTTCTTTTGTGAAATTTGATTTATCCCATAAAAATGTCTGTCCTCACATACGGATTGGTTATTTACTATTGGGAAAGAAGTGTTTGGTGCTTTGCATCCAACAGCCATATGAGGCTCAGTCACATGGTATGAAGTCATCAGATACCTCTTCTCTTCGTAATATTGATCTTTCAAAATATCATTTCAGGATCACGTCAATTTTTTCACCATTGATCTTGGCTTAGTATGAACTGGACAGACCCGCACGCTCTTCCATTGATCAGGAATGTACATAAGTGCATAATATATAGTATTTAACAGACATTGTGGCTAATGGATGATGATATAAATACCATTATATGCATTTTAACAAAAAACCATTCTTTGAAAGCTTTTTAATGGAAGTTCTAAAAGGTTTTAATTCATGTTTATTGTTTATTGATGGAGAGAACAATTTCTATCCTCTTAAGTAGATGGCTCAGGACTTGGTTTCCAATGTCACTTGAAAATGATACTGCAAGCTAATCAAATCAAGTTTTGTTATATTGCAGGAAGCTAGCATTATCCAGGCTAATCAAATCAAGTTTTGTCATCAAGCAATTTTGTTATCGATGGTTGGAATGTATTACGCCAATGTGTTAGAGACAACTAATTTTTGGTTTGCTGCCTGAAATGCTAACATATTGTTCGATGCATTCATGATAGTCTGGGGACAAAAGGAAAAGTTTATTAGAGCTTTAGGGGTCAAAATAGGACATGTGATACTTGGTTGTTCATAAACAGCTAACCCAGCATTAATCCACTGATGGTCTGCTTGCTGAATTTATTTCTGAAGTAATTAGCAATCTTTGTTTAATCCTGAATGATTTGTATTCCCTTGTTTTTCATGGTATCACAATAGATTGGAACAGGCTAATCTTCTGCTCAAGAAAACACCATTGTTGGAGATGATGACAATTGTCCTCCACTGCTCCTGACCATTCAAACAGGCATGTATTTTCATTTGCCGATGGGTACATATTATTGTGTTATGCATTTTAGCTACTTGATTAAAATATCCAGTGATTTTACAGGAATGTGCTTTTGAATTACCCTATCTTTAATATAATTAATTTAAGCGGTACGCTAACTGATTTACACGATCACATGAATGGCAGACTGTCAGAGTTCATCGCTTCAATGTTGTTTGGTGATGTGAGAGCTGAGATTATTGTTTCCTTACTAGCATATAAATTTATTCCTGTACAAGAATAGCTGGTATTTCAAACATATGGTTATTTTTGCATTTTGCTTGTCATTCCCTCTTTTCTATCTCCCATTTTCCATAAATGCATGACCCAACGTTCCAAAGTACAGTTGCTAACAGAGCATCATTGCTTGCTTCCAGAACCAATCTAGCGGACGGATCTTACCAACCCAATGCAGACTAATGTTGCCCTCGATTTCTTTAAATATCTTTGAAATTGATGTTTTTTCTGGACTATTGCCATTGCAGAGGAATTCAAATGCAGCACCACTGATCTGTACTCATTTCTCTTGACATAGTTTTTCGCCATTAAGAGGAGCTGCTTCAAGAGAGATGACCTCTGCTTTTGAGTTATACGGTGCTTCCAATTAATAGTGATTACCAAGCAACAAATTTGTGGGGAAAAAAGAAATATAAAACAACTGCATTTCTCTGTTACTTATGGTCATATTTATCTGTTTAAAAAGCAAATAGCATTATTGATCATCACTGATCTGGTATATCAATTTGTGGTGTACCATAAGCTAGCATGATTTGCTTCAAAAGTTTAGCAAAACAAGTTAAGCTTGGAAGCCACTCATTAACAAAAGAAGCTGGTTGTTTCTATTTAGCAGGCTGACAGGAACATGCTCCATTTCATGGTTTTGCTAAATGAAGTGCAGTTGTCAAGAGAAATCAGTGCAGAATGGCAAGGTAGGATGCGATTATTCGATCAGTGCAGAGCCAATGGAAGCAAGGCTGGGGCATAATCTCTTCTAACTGTTTTTCCATTCTTTCCCCTTTCGATTGTAAACTCATGGTTGACACATATATGTACAGTTCAGATTTATAAGTTGCAGCTATGCCTTTAATGGATGAAAGTGGGCATATATGTAATTTTGAGATGGTTTTAAAGTGAGTGATTTATTTTCTTGTGCTTGGTACAAACTAACAATATGCATGTAAGAAAGGTTTAGGATAGGGTAGATTTACTCCAAAGCTGCTTGCAGCAGATAAGTTTACACTACAATATTTAGCCGACAGGTTCATGGGCAAGTGTTTGTGAGTTTTTTGGTCCAATTTTTCTAAAATAATAGGCCAAGTCTTTTATTCTTAGATGAAAAACAGGCTTTCCCTATTGTCTTCTGAGGTTTAGCTTAAAAAAGCCCACGAGTTCATGAAAAGGTAGTTGTCAGAACTGAGAGGTATATAGCCTTCCTTGGCTTGCTAGCCTTCAACCTATCGTTAGGCAGTAAAATGGAACGATGGCCAGTTCTATATATTATGGCTCTGCTGTGCTTATACCATTTGTTATTGGAGCATTTCATCCCTAGGTCTATAGCAGCGCTCCTCTTCATATCCTCATTCCCATGTGCTCATGAGGTATGTGCGTCGATTTGCATCCAAATAATATCAATGATGGACGTTTGGTAACTAAATGTTAATTCTTAATTACCACAACTAAAATATATGCCGTTTAATTGCAATCAGGTTGTCCAATAAACTTGAAGAAGATATAGGTAAATGGAAGCCTGATGATATCATGCAGGTAAATAAAGGCCTGATAAGATCAAATCAAGTAGGAATTTGTATTTTTTTTACCAAAGATTAAATCAAGTGGGAATCTCGTTTTTTTTCCCTTAAAGTGCTTATATGCTAATAGGGTAGATTTAAGAGGACGTCACGGGCCCAATCAGGCATGCGAAAAATCACGCGTGAGGGTGTTGCGGGCCCAATCGCAGAGGAGCACAGAGGCGTATGTGGAAAATGAACTCAGGCGCAGGTCTGCAAGCGGCAAGGGGCACGTAAAAAGGTGCATGCCTAATTACTTCGTACGCGTATGATTTAATAGAAACATAAAATTAAAACCTATTCCAATACAGATGATGTACCAAAATTCTAACGAAAACATCTTCAATTTTTATAATAGTAGAGAAGGGATTTGCATCATCAAATATCGCCGTAGCGTTAGCACGGGCATTTTACTATTTATAAAAAATGTGACACACGATTATAGCCCCCGTGATTCAATAGCGGCAGCAAAGATCCCTGCAACGCTCAGGCAGCAAAAGCATACACTAAGTCACCGACGCATGGGCCCGTGCGAGAGGGCGCTGACGTGTGGGCCCCACATAAAATTCTTCCGTCTCGGCTTCCCCCTCTTTTTACTTCTCTCTCTCCTCCCCTAATATCCCGAGAGAGAGAAAGAGAGATCCCCCAACGCTTCGCGAATCGCAAATCCCTCGCGCCGCCGCCGCCACCGCCGGCGCCGCGGCCATGGGCGACTACGGCAGCGGGATGATGCGGGGGAACCCGGACGGCGGCGGGATGCAGTCCCGCACCAAGGGCCAGCGCGTCAACGTGCAGCAGCTCAAGCTGG
>TE_00000007_INT#LTR/unknown
CACTACTGGAGAGGGAAACACTCCGTAGTGCCAAAAACACACCGCAACACACAAAAAACACTCCGTAATCAGGTTACTCAGTGCCACACTCCGCAATTTTCACCAGGGAGTGATGTTGTCTTCCCGTGCATCGTAGCGGTGTGTTTTTATGCATACACTCCGTAACCATCCGAAAGTTACGTAGTGCCGTAGAAACTCGGTAACCTTTTCAGCACACCGTCCACCGGAACTGAACAGCAACAAGGAACGGGAGACGGAGCGTTTGCACATGATAGCACACGTTAACTTTACAGGGTGTGCGCAAACACACCGTAAGTTTTCCCTGGTTACGGGTGCAGATTAGTGGCACTCTGTAACATTTTAGGTTGTTACCGGGTGCCTCAGCATTTTGATATTTGAGGGGCAAATTAATAGGAATATACAGCTTCATTTCTATTAATTATCTATAGCAGAATTCCAGCATCCATACACATCACATGCAGTTACACATAAAACACAATAATGGATTTAAATGCATTTGACATGCATGTTCATTCAATTAATCAATATGACAACAATCTGATATGAAATAATAACAATACAAATCTCAGAAACAGCTACAACTGAGATGAAATTGAGCACTATCTTCAACCAGTATAAGCATGGGCAACCAAAAGGCCGTGCAACCAGAAAAAAAGCTTAGACGAACAGCATTGCCGGCAGTCTGGAAAAAGAAAAGGACTTAATAACCATCAATCATTGTCTGTTTTTCATCCTGGGATAGCTTCATCACTCTAAAATGGATGCCACTATCGCCATCAGCCATGATGTAACCCCAGCTTTTACCATTAGCTATAGTGTGCTTCCTAGTTTTCCATGAAATTGCCAATTGCTTAGCTCAACTAATGAAGTCCATATGACTGCAGCATCAGGAGGTGAAGGATCTGATGATTCACAAAACAAATTCAACATCAAAATCCCATACATCAATACTATGTTCTGATATTAAGAAAGAAGTATACATTGTTACTTAGTTCTGGTATGTCTTTCTAGTGCTTACCTTTGCCAGGAGCCTAGAACTAAAGCAGTGTAGGTCACATTAATTGTTCCAAAGGTACAAATTAGTTCTTACAAAGACACCCAATAGTATTCATGCTAAAGAGAGCAATTAGACATAGCCTAGATAGATGAATTTACTAAGACAACCAGAGAGTAACTTCAAAAAATTTCAGAAAACCTCGGCTTGAACCAGTGAAATGCTAATGATCTAGTGCTAACTAGCTATATGTAAACAAATAACATAAACACTACCTTTACAAAAATCTTAGGTATTGTTCAATGAAGAATTGTACTATGCAAACTACTATTTGTAATGGTATTGACGAACTGTAATATCGGAAACATTAGTGTAAGCACATCACCAATTATGATTTCTAACCTGGAAAAAAATGTAAAGGGACGAAGAGATTACACTTAAATCGTTCCTGCAACATCATTGTCAGAAGTAATTGTGATATGACCTCCATTACATCCTATCAGAATTTCCTTACCTGCATATATTTTAAACAAAAGGTTAGTACACTTGTGAACTTATAATTCTGATCAGCAACTGCAGATAATTTATGGATTGGTTGCACCATGTATGCTACCTATCATATTGCAGTCCTCTGAGACTCGGATGTCTTCACGACCAATGGTTGATGTCTACACAAAGAAGAAAAATATAATATACCAAATCGACTTTAGAATTGGATCGATGTTGTTCCAGGTTGTCTAAAATATCTGTAAGGATCCTTGCATATCTTGATGTAGCTGCTCAGTCAGTAGTAAAGCTTAGAAGCATAACTTTAATACTGATATACATACACCCAGCCCTACAGGCCAAAGATGCAAGACTTCAATTACTGAGATACATACACAAAGGCCTAGGGCAAAAATATGGTATTTGATTACAGAAAGACATGAGCTGAAGCATAAGCAAGCATCCTCTAGGAAAAAAAGATTCTTGTGGAACCAATGCAGACAAAATCTGTCATTAGAATCACCACTGAAGAAGCGAATTTTAAAATACTAAATCCCGCTACAAACATCACTAAGCAAAAATCATGTGCATCTACATTCTACAATTTTATTATTCTCTATTTTCAGAATATGCACTGCATCACGAACTAATCAGCCACTAAATCTCACATCACATCCATTCACTGTCATCAGATCTGAACAAACACAAGATTTGGCCTCTACCTCCACCCCACAAGACTACATCCCCTTTGCCCCATCAGCAAAGAACAGCCAGGAGCCCATCCCAACCCCTCTCCCCATCCCCTTAGCCCCTATCAGCAAGATGCAAAAGAAGAAGAGGAAACATTAGGAGAGGGGAAGAGGAAGGAGGGGAGGGAGGAGGGGTCGACGGCTGTCAACGGAGAGGAGAGGAGAGGATAGAAGGGGAAGATTAGGTTGGTCAAAGTGAAAGTGAAAATATCAGGAGGGGAGAGAGAAGAGGAGATGAGATGAAAACATTTGAAGCCAGGAGGAAGGAAAAAAATAGAAAAAAGAATCATCCAATTTGGAGTTTATATGAGTGTAAAATTTTAACTCATGAGTGAATCTGCGAGTTAAATTTTAACTTATGGTGACATGGACGAATTTTGGACGTCTATTTCTCTAGATAAACTAGTTTTAAATTTTTGGCCTGAAAGTTGGGAGTTGGGAATTTATATTGGCGGTGTAACCGCCAAGAAAAATACATATTTTCTTATCGGCTAGGGAATAGCCGCTAATAAAATATGTTTATTCTTTGCGGCTAGTTTGAACCGCCAAATTAAAGTGTAATCTTGGCGGCTGATTTCAAACCTCCAAGAAAATTACATGGCCGTCAAAGACATTATGTTTTCTTGTAGTGTCATTAGCAGGATTAACTAAGTTTTCGTTTCGTTTTTCTATGCCATCATCTTGAAAAATCAATTTATTTGATCTTTCAAAAAGCACTATATATAGATTTTTTTTTAAAAAAATATATACCGTTTAATAGTATAGAAAACATCACGATGAAAAACGATGTAGTAAGTAGCCCACACAAGACGGTTGTTTTGTTTCTTCTCTTAAAAAAAAAAGAGAAGTCACGTTTTATCTGGGTTAAAAAAATGATCTGCGAATAAGATTTTTTTTTTAGTTTTTATAATTTTTATAACCCTCCAGCTAAACATGTGGCCCCCACCACTATCTGCTCCGTTATACTACGTTACGGTTACCGTGTGTGTTATGCAATAGTTCACCGTAAGTATCAGGTGCCGTCATATTTTCTGCTATTGTTCTGTTCCCGCCCAAGGTTTTCGTTCCCGCGCCATTCCCGCAACAGAAAATGCATGTGCGCCAAAAGGAACAGCCGTGCGCGCCAACGAAATATGTCGGTGCTGAAGGATGCGGGGCCCACGTTCCCTGGTGTAATAATATTATAGCACTCTGTATTTTCCCTGTGTTCCCCAGTGTTTGGACTGAACGCTACGTGATAGAACTTGTTGCGTAGTGTTTCTCTAATCCACCCGGTAATTTACAGAGTGCTAAATGAAACACTACGTAACTTTTTGCTCACACTCGGGAGTGTCTCCCGTCCTGGTAGTGTGCCCACAAGCAACCAGGAACTCCGTAGAACTTGGGCGACCATGTGCATGACGATCAAAACTTGGGTGAAATCGCGCGACATCGACTCGCCGCCACAAGTTCATGCATTTAAAAGAAGACCAACAGATTAGACGAGAGCATATACATATATATAAATATATATAACAGCTGTATGTGCATATATGAAGAAGATTGATCTCTGCTTTTGCCATGAGTGTATATAAAGCTTCTCCCTGTTGGTTGATGTGCTTG
>TE_00000008#DNA/DTM
GAATAAGTTCACTCTATGACCCTCAAAAGTGATCGAAATCTAATCCGTGACCCAAAACCATAAAACCGGATATCTTGACCCCTCAACTCTTAAAACCGGTGTAATTTGACTCTCTCGGCGGTTTTGGAGGACGGTTTCGCCGACGTGGCGCCTATGTGGCAGTATTGACTCGGTCTTCTGTCCACGTGGCGTTGACGTGGCACTTTGGTGTCATTATAATTAAAAAATATGTGCGGGACCTATTTGTCATTGAAAGCAAATTTATCCTCCCTCTCTCTCCCTTCTCTCTCTTCTCTCCCCTTCGCACAGCAGGGTCAGGAGCTGGAGCACCGGCGGCGGGGGCGCTCGAGGGCCGGCGAGGCTCCCGCCCCTCGCGTCCCCCTCCTCCTTGGGCGCGCCACCGTCCGTGCGAATGGGCGGGGAGGGTCGTCGTACCTGGACCGCCTCTACTGCCGCCGTTGTTAAGGAGGAAGAAAGGAAGGCTGCCGCCGTTGTTAAGGAGGAAGAAAGGAAGGCTGCGAGGAGATGCCGTGAGAGGAGCAGGACCGCGTCCAGGAGCCACGTCGACGTCGTGCCCAGGAGGTGGAACCCGTGGCGCCGCGCGAACTCGCCGGAGAAGAGGCCGAAGGGCTTGTTGGTGAAGGGCTTGTCGACCAGCGAGGCCATCTCCGCCTGCTCCGCCGTGATCTTCACCTGGAGCACCTTGGACATGTCGGCCGCGGCGAGATCCGCGTTCGAAGCCCCCGGGCCAGGCTCCAGGAGGAGGCCGAGCTCCATCCTCGCCTTTGGCCGCCCATGAAGGTATGCATGTAGCAACGCCTGCCATGGGACATAGGCGAGGCATATCATCACCTTCTCGGCATGATTATTGATGAGCAGGAAGTAATCGAGATATACAACTATGCACATCATCTTGCTTGTTCGCCTTCTCCTGTGCTGCTACATTGGTGTGTATGTTGTACTGCTGCTCGACTCCGCCGGGGTTGACCTGTGGAGCATTGTGGGGGTTGGTTGGGTTAGTGGACTGCATCCTCGGGGACCGTCGCCATCACGCATGCGGATACGGCGAGGTCGAGGTCGATGGCGATGGGGAAGCCGGCGCTTGCCCGCTGCTGCCGCGTCGGCCATCACCGCCGCCGCCGCCGCTGCCACTCCGGCTCCCGCTTACCGTTGCCGCCCTTGCCCGCAGATTGTGCTATGAGAGAGACCCACAATATTTTTTATGTGTGAATCACAGGTGGGTCCTATAGATTTTTTTTAATTCTAATACCACGTAAGCACCACGTGGGACGAAAACTAGGTCAACATCGCCACGTCAGCGCCACATCAGCAAAACCACCCTGCAAAACCGCCAAGGGAGTCAAATTGCATCGGTTTCAATAGTTTAAGGAGTCGTTCTATCCGGTTTTGCGGTCGAGGGTCAAAGATTAGATTCGGGTCACTTTTAAGGGAGTCAAAGTGGACTTATTCC
>TE_00000009#DNA/DTM
TTGGATTTTTCACATTTTGGTCCTTTTGAAAAACTTATTTTGCAAATAAACCTCTAGAAAAACTTATCCCATAAATAGTCCTTTTTAGGGCGCCAAAGTGGTTGGTGCCGTCGTCCAACGGGACGGCGCCGTCGTCCAACGGGACGGCGCCAGGCTCTCTGGTGCCGTCCTCCTGCCACCGTGGCACACGCGAACCGACGTGGCAGGAGGAGGGCGCCAGCATGGCTGGCGCCACCCCCCCACCCACCCCTCGCCTCCATTCCTTTTTCTCGTATGGAGTTGCAACGGCACACTTAGGATCACGATACAACCAACCACAAAAAAATTTAAACTCGGATGGAATATACCAAATGTACACACTTAGGAGAACACAGCAACCAACCATAGAAAAAATAAACTTAAACGGACAAAATATGTGACTCGTAGAATTTTTCAAAACTCTACCGAAACGGACAAAATATGTCATTTAAGTTTTTCTATGGTTGGTTCCTGTGACTTCCTAAGTGTGGTTGTACATCTCTCTCCTCTGCACTAGTTCGGAGAGAGAGGAGAGGAGAGGAAAAATTCCATAGGCCACATATTACGTCCATTTGAGTTTATTTTTTCTATGGTTGGTTCTTGTATGTCCCTAAGCGTTTTCCGCCAGCCACTCTGGCACGCTCCACCCAGCCACCTCAGCATCGCCCCGCCACATCGACAGGGGGACGGCACCAGAGAGGCTGGCGCTGTTCCATTGGACGATGGCGCCAGCCACTCTGGCGCCCCAAAAAGGACCATTTATGGGATAAGTATTTTTAGGGGTCTATTTGCGAAATAAGTTTTTTAAAAGGACCAAAATGTGAAAAATCCAGG
>TE_00000010_LTR#LTR/unknown
TGTCACGCCCAGAAATTCCCGAATAGAATTCCAAGCAGAATGTGCATTAAAATCCCCGTCCAGGACCGGCCGGGGTACACAAACGACAATGTTGACATTCAGATCCACGCCTTACAAACATCATAAAAGTCTTACATAAATGCAGCGGAAAAACGAAAGACAACAGGAGCTAAGCCTTGACTAGAACTGCAGCGGGAACACCACTCCACAGGCATCCTCGACGGCACGGACGAAGTCTACTCCTCGGAGAAACCTCCATCTGACACATAACAGAAGTTGGAAGATTTAAACAGTTGTAATAATTAATTAATATTGATCATCCGCTGTCCAACGCTATCCCACGTTGCAACAGGCCCAACCATCCACCTATACTATCCAATTTCATTAGACTAAACTAGAGTGAGACTAATCACGGTGAATCTGGTTGACCGCCCCACGACACGTTTCCGTGCGCCGACATGCCACCATGATATACCGGAAAGAGGCCATGACAGGACCCTTCGCATAACCCCCTCTAACCAAGCACACCACACCTCAGGTTTCACCTCCACTCCTCGCAAGGCAGCGGGCAGTCCCCTCTCGTGCCTAGGTGAAACCGGAAGCGACAGAGGCCGTCGCCGGGCCCGCCCCGCTCCATCACGCCCACCCTTGCCTGGATGCGTCAGCTAGAGGAAAGCTACACTACAAGCCCAGCCGTTGCCCACGCTGGCTCCATGTGATTCATTTTAATTAACCAACACCAAAACGGTGGTACTAAACCAACCTTACCAATTGAACCTAAAGGCTATATTTTAGTGAGCTTTCCCCATTGTGTGCTAGTGGAACTAAGGATGGCTAAGCAATTCCTAGTCCAAAATCTATTCATGTTATAACCCAAGCTAACAAAGGAGCATGATATCAAAATGGCATGGCTGTAACAATAGGTAAACACCCCATAGTAACATTGACTACTGAAATAGAGAACAAAACCATTTTTAATGGATTCTACACATTTTTCTTGATTTACTGAGACTTGAATGGGCTTAAACGGAGCTCGGATGAATTAGTTATGAATTTTAGAAGATTCACTGTGTTTATTACTATAACAAAAAGTCCTTAAATCATTTATTGCGCAATAATTCCCAGGGCTGATGTCATCAAGGGGGGGCGCGGCGCCGACATGCAGGGCCCACCGGTCAGCGGCTCGGGAGAGAGGGAAAAGGGGCGCCGGCAAGCGGGCCCCACTCGGCAGCGGCGCACGGGTGGTCGGTCTACCATGGACCGGGACCACGCGAGTGGTTCACCGCCGTTCCAGGGGATCGACGGCCTGGATCGGCCCGGGGCCGATCGGACGGTGCGACGGCGGCCTGGCTCGGCTCGGCTCGGCACAAAGCCGGCCGGCCGGCCATGGCAAGGGCGGCGGCATGCGCGCGTCCACCGGCGACGGCAAGCGGCGGCGCGGGCGGCGGCAGCGGACGGCGCCCCGGCGGCGACGGCGACCGAAGGCGACGGCGAGCGCGGGTGGCGGCGGCGCACGGGGAATCGGGGAAGGAAAGGGAAAGGGGAGGGAGTCCTCACCGGAGGGGACGGTGACGACCGGTGACGAGGAGCGACGGAGGGAGGTCGATAAGCGGCGGACGGGGACCGGGACGACCTAAAGAACGAAAAGGAAAATATTACAGAGGGAGAGAGGGGCCTTAGAAGGCGGGAACGCTGGCCGAAGGCGGCGGACATGGCGACTCTCACCGTCGCACGGTGGGAATGGCGCTCCGGCGGCGAACCTCGACGAAGGAGGGGTGGACGGGGTGGATCTCGGCCACGCGAACCCGACGGCGGCGACGGCGCGGTGCGGCGGCGAGCCTAGCGGCGGCTAGCAGCGGCCGGAGTGGCGGGAAAGGCGGCGGCGGGTGGATGCACGGTGCGGGAGCGATGGAGAGCTCGGGAGAGTTAGGCGAAATGGGGAAAAAGAGAGAGGGGGTGGCGGCGGAGCTTAAATAGGGAGAGAGGGGGCCGGACGTGGCCGGGAGAGGCGGGAATCGCCGGCCAACGTGGGGGGAGTGGGAGAGGAGAGAGAGGCGGGATTCGAAAATCGAATCCCAGCCGTCTCGGGAGCACGGGCGAGCGGGGGAGAGGGGGAAGTGGGCGCGGGAGGCGCGGGTGCGAGGGCGACGTGGACGGCGTGGCCCGGGAGGCGCGGACGCGAGGCGCGGCGGCGGTTGCGGGCGCGGCAGCGAGCGGTTGGAGGTTGGGGGAGGACCCGACAGGTGGGCCCCACCTGTCGGTGACCCCGGGAGAGAGGAGGGGGCGCGGGCTGAGCTGGGGCATGGCCTCCGGCCGGCCCAGCAAGGCGCGGGGAGAGAGGAGGGGAAATGGGCCGGCGGCCCACTAAGGGAAAAGGAAAAAGAAAAAAGAAAAAGGAAGAAAGGAATTTCTAGGGATTTAAATATTGCCTGTGCTCAATTTGAATTGATTAAAATTATTCCTAGGGCTCTGAAAATTCCACTAAAAATCCTGTTAGTGAATTTCGACATGTAGAACTCAAGAAAAAATCCACATGTCAGATTCGATTATTATTTGTATTACTTTCTTAGGGTTTTCTCTTGATTTGCACCGGCATTTTCTTAGGGTCATTTATAAATTAAATTTTAGGCTTGGGATGAGAACTTCAGGGTGTGACA
>TE_00000011#DNA/DTA
AGAGATGGCAATGGGCCCCCGTTCACCGTTTCCCCGCGGTGAATTCACCTATTAGGTGATGGGGATGGTTCATATATATCCACCATGGTGAATGAAATGGTTAATATGTATTCACCATCGGGGATGATGGGGACGGGGACGGTGCACCATTCCCCGTCCCCGTCCTCCGTGGTGACCCGACTTTACTGTATAGAGGACTAATTCTAGACTTTTTAGACATTTTGGCCCATAGTATTGAAGCCCAACTAACAGGGGTATATAAAGCCTAACCCTAGTCAACATCCAAATCCTGCGGTCCAGATCGAGAAAAACCACGCCGCCGGCACGCTCCTCCGGCTCTCCGCTGCAGCCTGCAGCCACGGGCGCCACCGGCCCGCCGCTGTCTCGCCCCTTCCGTCGGGCGTCGACGCGCCGCGCGACGCCGCCTCCTCTCGCGCGCCGCCGCTCTCCCGCTCCCTCCGTCGCGCGTCGATGCACCGGCGCCGCACTCGCGCGGCCGGGAGCTGTCATCTTGCGCGCCGACGCTGTCCTGCTCCCTCCGTCGCGCGTCGACGCACCGGCGCCGCACTCGCGCGGCCGGGAGCTGTCATCGCCGGGAGCACGCCATCCGTCGGGAGCCACCGTCGCCGGGAGCCCGCCATCCGTCGGGAGCCACCGTCGCCGGGAGCCCGCCATCCGCCGGGAGCCGCCATCGCCGGGAGCCGCAACGATGCAAGGTGAGGAATAATAGTTGATCCATGACTATTATTCCACGGGGACGGGGTCACCACGGGGAAAAAATCACCGCACGGTGATCGGGGCTAGTGAAAATATACCCCCGTAATGGTTGACGGGGATGGGGACGGGGACGGGGATGGTGAAATTTTTTCACCGCGGTGACGGGGACGCGGATGTGATCCCCGACGGTGAATTCACCATTGCCATCTCTA
>TE_00000012#DNA/DTT
TCCCTCCGTTTCAGGTTACAAGACGTTTTGAATTTAGTAAAAGTCAAACTACTTTGAATTTGACTAAGTTTGCACAAATATAGTAATATTTATAATACCAAATTAGTTTCATTAAATCAATAATTGAATATATTTTCATAATAAATTTGTGTTGAGTTGAAAATATGAAGTTGGTAGCAAAGCCTCATGATTGACTTCTGTCATATGTGATAGTACTCCTCTGATCAAAGTAACAATTTATATGCACATTATCATTAAGTATGAAATAAAAAACAGAGAATTTTCAGTTGTGCAATTCTCACCATGGAATGTGGAGTTATCGGGATCTATATCTCATTCGGCATTGGACCCTTGTTTTTAGATTTTGGTAGGCCCTTTACCACATTAATGTCGATAAGAAGGACAGTAAGAAAGAGAAGAAGAGTCGCAAGTAAAACTTGATCCGATAGCTGCTATAAGCTCTTAAAAGCTAGCAATGATGAATCCGAGACTAACGAAGGGAG
>TE_00000013#DNA/DTC
ACTATTGGGGAAAGATTCTTCACTCCTGGTTTGCAACCTCTTTTACTCCCAAGTTGCAAACCGGGAGTAGGTTTTATTTCTTTTCATTGTTGTTTGTTGTTTGCATTTATTCTCACCCTCAAAACCCTGCAAATCATGCACAACAAATCATCCATAATTTCCCATCCACAAAATCATCCACGCTTCACAAGTCATTCACAAAATCATCCCCAAATCTAAAATAATCCACAACAAAGTTTACAAATCATTCCACAACCCGGCCGCCGTCTCTCGGGCATCGCTGCTTGATGCTGGCACCGCCTAGCCGCCGCATCCCGGCGGCCTCCCCTCCTGCCGGATCTGGAGGAGGGGAGGCCGCTCGGCCGTGTGCCACCTCCCATCCCGCTGCCACTGCCGCTACGGCTGCCCAGCCGTTGCCCGCTGTCAACGGAATGGGATCAAATAAGGACTAGCTGGCAGCGCGCAACTTTTTGCGATTTTTTTAATTTGGGTCGCAGTTGGTACAAACAACCGGGACTAAAGATGATATGGGTCTAACATGTTTTTGAACTGGAACTAAAAATGATATTTATTCCCAGGACTAAAAATCACAAAAGTACCTGTAGGTTTTCAAACCGGGACTAGTTCCAGTTTTTACTCAAACCGGGATTAGCTAATGTGATTTTTGCGTAACCCAGCATAGATCATTTCTCCAATAGTG
>TE_00000014#DNA/DTC
ACTACTACAAAAACCCTTTTTGCAAATGGGCCGGAGCGATCTTCGCATGCGGTTGCGCCAACCGCATGCACCAAATCGTCTGCGAAAATGCAAATCTTTGCATGTGGCCAGGGCACCCGCATGCGAAAATGGGATTTTTGCATGCGGTCGCTTATACCGGCCGCATCCCTAGCCCGTCGGCCGCCCGCCGTTGTCGCCCCCGCGGATCCATCGGCGGCAGCACTGGATCCGTCGCCCCAGCAGCCCGCCGTCGTCGCCACTGCCGCTTCCGTCTCCCCCGCCACCCGCCATCGTCGACCCCGCTGGATCCGTCTCCCCCACCGCCCGCCGTCGTCGCCCCAGCCAGATCCGTCGGCGGAGGCACCGGATGCGTCGCCCCAGCCGCCCGGCGTCGTCGGCGGCGGCGGATCCGTCGCCCCAGCCACCCGCCATCGTTGGCGGCACCGGATCCGCGCAGTGCGGCGGCGCCACCCGAGGCGGCCAAGCCGCCCCTGCCGTGGCGGCGTTGAGGAAGAGGGAGGGTCGCCTCATCGTCGTTGGTGAGGAGGGGATGGCGGGCTGCCGAGCTGAGGCCGCCAAGCCGGCCGCCGCCCGCCGCCGCCGCTGTAGCCGCTCCCTATGGCGGCGGATCCGGCCCTCCCGAGGGCGGCGCCGCCGGATCCGCCAACCGCGCCGACGCCGCCGGATCCGCCAACCGTGCCGACGCCATTGCCATCCGCCGCTCGGCCGCTCTGGTGAGTAAAAAATTAATAGAGGGAGAGAGAGGAGATGAGGTAGAAAAATTTTGAAGTGATGGGAGGGAAGAAAGAGTGGAGGAAGATAAAAAAATTGGGGTGGTATTTTTGCATGCGGACCACTTAAGGAGCCGCATGCAAAAATAGTTATTAAAAAATAATTTAAAAATATGAGAACTTGGAATCAAAATTTTTAATACTAAATGAACTCAAATGAAAACGTTGCCAAAAACAAAGTTGTAGAACTCATTGAGATCTACCAATTTTCTTTTGGTCATTTCTCCATCCGAGTTTTATTGAACTACAGAAAATTTGAACTTTATAATATAAGAAATTCAAATAATTTTTTTACATAGTAAATAATTTCAAATAGAAAAGTTGTCAACAACAAAGTTGTATAACTTATCAAGATCTGCAACTTTTGTATTGGTCATTTTTCCATATGACTTTGTTTGAACAGTTTGAATTTGAATTTCAAAATATTACAACTTTAAACAACATTTTCAAATACAAAATGATTTCAACTGAAAAAGTCATCAATAAGAAAGTTGTATAACTCATCAAGATCTATAACTTCTATTTTAGTCATTTCTTCATCCGATAAAGTGATTTGTAAGATTGTTCACAAAATGTACCTCTCTTATATAGATATAAGAGATGTACATTTTGTGAACAACCTTACAAATCACTTTATCAGAACTATATAAGAGATGTACATTTTATGAACAATCTTATAAATTTCTTCATCGGATGAAGAAATGACCAAAATAGAAGTTATAGATCTTGATGAGTTATACAATTTTCTTATTGATGACTTTTTCAGATGAAATTATTTACTTCTTCAAAATATCATTTGAAGTTTTGAAATTCAAATTTTTAATTGATAAAACAAAGTCACAAGAAAAAATAGCCAATATAATACCAGTAACAACACAATAACATGATAGAGCATGATTTTAGAAACATTGAGATACACTAGTTTCAAATTTTTCAATTTTTATTTTCGCATACGGCTTTCTTAAGTGGTCCGTATGAAAAAATCGATTTTTCCATATGGTCGCTTAAGTGAGCCGCATGCAAAATGAGCTCATTTTTGCATGCGGCCCTCTTAAGAGGGCCACTTAAGCAGCCGTATGGGAAAATGACCCTCGATTTTTGCAGACGCCACTAGTTATGGTCTGCATGGAAAAATGATGGGGCCTCGTATAGAAAATTCACTTTTGTATTAGTG
>TE_00000015#DNA/DTH
GCCATGTACAACGCGTGACCCTGACTTGTGGTCTCAAACCTCGACGTCGGACGCGAGCACCAGTCACAGTGGGGATCGTGGCTCCACAGGCCGATTCGGCACTTGCAGAAGAACCGCCCGAAGCGCCACGCCTGGGCTCGGGAAGGGCGAAGCCACGCGTTGGCGAAGCCGGAGTCCCGTGCGTCGCCTCGTCCAGTCGCCAGATCCGCCGCCACCGCTGCTTCCCCCCGCCGCCCGAAGAAGGGAGGAGGAGAGGAACCGCCGCTGTTGTGGTTCCCTCCGTCAGATCCGGCGAGCCCGCGCCATCAAGAACTCCTCCTCCCCACCACCATCGAGAACTCCTCCTCACCGCCACCGCCATGGGACTCACCGTCGAGAACTCCTCCTCCCCGCCGCCGGTGGCCCCTCACCGTCGCGGCATGGGGATGGGAGGGCATCCACCGCTGCCGGTGGTACGTCGATCATGCGAGAAGAGGGAGGGAGGAGAAGGAAGAAACCGGCGGCCAAATCCGGCGCCGCCGCCATGGGGCTCCGCCGCGGGGGAGAGGCCGGAGGTGGAGGCGGCGTTGAGGGGAGAGGAGCGGCAGCTTTGAGAGAAAGCGGAGGCGACGAGACTGAGGAACACGAACGGCTGGAGAGGATGACGATAAGGTAGAGAAAATAAATGAGAGAGAAAAGATTGGAGGGGCTGACAGTGGGCCCATATAGAGATTAGGGGTATCTATCTATTTCTTTTTTTATTAGAAGGTCTAAAATAGATAATTTTATAATAACAAATATAATAAGAACTAACACATAAATAATTAGGGGCTGAAACACAACATACACTTAGCAGTGGTCTCCTTTGTAGACATCGTGGTTTTTGTGTGGCCTTATCCTATGTGGCAACTTGAGACCATAAGTGCTTGTGGCCACCATTGTACATGTCC
>TE_00000016#DNA/Helitron
TCTATTATATTATTAAACGAATAGAAAAAGGAGCCTTTATGTTCGCTCTCATGGCCTTAAGTTTAGAGTGAGCCTCCACGTTCGCTCTCATGGCCTAATAATGTTGGAAGAAGAGTATAGAGTCTATATAGAAATACAATTTATAGAAAATTCGAAATTAAAAAAAAAGAAATATTAAAAGACGAGTCTACAGTCCATATAGGAATATATATAATTTACAAATAACTAAAATTTGATATTAAAAATAATTAATAACTAACACGTATATAAAATACAATATGAATATTACACATTAGTAGTTTTGTAAAGTTATTGCAAAATTTAAAATTATGTTGTCATTTTAATATATTTGAATAATATAATAAGAACATATATGCTATTATATGATAGAAAATATAATGATACTAGCCGCACAATCTGCGCGGGCCACCATGCTAG
>TE_00000017_INT#LTR/Copia
TGGTATCAGTGACCCTCTGATCCTAGTCTTCCGCTACCTCTCCCTTGCTAGCCATGTCGCACAGCTCCGGCGCTTCCGACGCCTCGTCCACCTCTGACGAAGAGCCTGTGCCGGCGCCCTCCACCTCTGTTCTTCAAACCGTCAACATCCGCTCCCACGTCCCGGTCGCCCTCGATCTCGACGTCTCCAACTACAGCCAGTGGCGCTGCAGCTTCGAATCGGTCCTCGGCAAGTTCGGCCTTGAGGCCCATGTTCAGGAGCCGCCCGCTCTCGACCTCCGCACTGCCGAGTGGCGCCGTGCGGATCACTGCGTGGTCAATTGGCTGCACAACTCCATCGCCAAGAACATCTTCGACGTCGTCTACAAGCCCCGCGCCTCTGCCTTCACCGTGTGGAGCGACATCGAAGGCGTCTTCCGCGACAACGCCGTCCAACGGTCTGTCTACCTTGAGACCGAGTTCCGCTCGATCAATCAAGGTGACATGACCATCACGCAGTACACCGCCAAGCTGAAGCAACTCGCCGACGGCCTCCGCGACATCAACATGCCCGTGTCTGAGCCCAGCCAGGTGCTCAACCTCCTGCGCGGCCTCAACACCAAGTTCCGCTCCCTCCGTGCCAGCATCGCCGACCGGAATCCGCCGCACACTTTCATGACCGCGCGCTCCTACCTGCTGCTGGCGGAGCATCCCGGCAAGTGGGTCTTCAAGACCAAGCTTCATGCTGACGGCTCACTCGACAAGTACAAGGCACGTTGGGTGGTTCGCGGGTTTAACCAGTGCCCGGGCGTCGACTTTGGCGAGACATTCTCGCCCGTCGTCAAACCAGCGACCATTCGCACCGTGCTGACGCTGATTTCCTCCAAGCAATGGCCGGTGCATCAACTGGACGTTTCAAACGCGTTCCTGCACGGCCATCTTCAGGAACGTGTCCTGTGCCAGCAGCCCACAGGCTTTGAGGATGCTGCTCGCCCGGCGGACGTGTGCCTCCTCTCCCGCTCGCTGTACGGTCTTCGTCAAGCCCCGCGCGCTTGGTTCAAGCGCTTCGCCGATCATGTGACCAGCCTCGGCTTCGTCCAGTCCCGCGCCGACCCCTCCCTGTTCGTGCTGCGCCGCGGCTCCGACACGGCCTACCTCCTCCTCTACGTCGACGACATGATCCTCTCCGCGTCCTCGTCGAGCTTGCTGCAGCGCATCATCGATCGCCTTCAAGCGGAGTTCAAGGTCAAGGACATGGGGCCCCTGAAGTACTTCCTCGGCATCGAAGTTCAGCGCACTGCCGACGGGTTCGTCCTCAGCCAGTCCAAGTACGCCACCAATGTCCTCGAACGTGCAGGCATGGCGAACTGCAAGGCCGTGGCCACTCCGGCGGACGCTAAACCCAAGCTGTCAAGCGACGAGGGGCCTCTCTTCCAGGACTCCTCCTGGTACCGCAGCATTACCGGCGCTCTCCAGTACCTGACCTTGACGCGGCCCGACATCGCCTACGCCGTCCAGCAGGTGTGCTTGCACATGCATGCTCCGCGCGAAGCTCACGTCACCCTGCTGAAGCGGATCCTGCGCTACATCAAGGGAACGGCCGCGTTTGGCTTACACCTTCGCGCCTCGACGTCGCCGACGCTCACCGCCTTCAGCGACGCAGATTGGGCCGGCTGCCCCGACACCCGGCGTTCCACGTCCGGCTTTTGCATCTTCCTCGGCGACTCCCTCATCTCCTGGTCGTCCAAGCGGCAGACGACCGTCTCGAGGTCAAGTGCGGAAGCCGAGTACAGAGGTGTGGCGAACGCGGTGGCGGAGTGCACTTGGTTGCGCCAGCTGCTCGGTGAACTCCACTGCCGCGTTCCACAGGCGACGATCGCTTACTGTGACAACATCTCCAGCGTCTACATGTCCAAGAATCCGGTGCACCACAAGCGGATCAAACACATCGAGCTCGACATCCACTTCGTCAGGGAGAAGGTCGCGCTCGGTGAACTTCGCGTCCTACCGATATCGAGTGCCCATCAGTTCGCGGATGTGTTCACAAAAGGGCTTCCTTCAAGCATGTTCAACGAGTTCCGAGCCAGTCTCTGCGTCGGTGATACGACGGCTGCGACTGCGGGGGGG
>TE_00000018#DNA/DTT
TCCCTCAGTCATGCATGCAAGCGTGTGCGACGAGTTGATCAGCTGGCTGGAAAATTTATACATAATGCATGCAAGTCATGACCGATCTGAACTGTTTACTCTGAGCAAATCTGACGTCTGAAAGGGAGAAATGAGAACAAGCTGCCAGATAGCTGGAACTCCCCACCGCGGCATTAGACAAACATGGCAAGCGAGCAATATGATTTTATCTCCATGTTATAATGCGCTGAGCATGCCTTTGAATCAAAGGATTTATGTAAGGAATTTCATAAGATTCAAATCCTATAGGAAAATTTTCTATTTGGCACATTGATTCAAAGGATTAAAACTTTCCAAATCATATGAAATTCCTATGGAATGACACATTGCATGTATATTTTGGAGGAAACTTAGCAAGAGGTCTAACCTCTTGAAAATTTCCTTTGAGTCTATCTCTCTTATCCGATTCCTGTGTTTTTCCTATGGTCCAATCAAACGATCATTCCTGTGTTTTTTCCTATGTTTTGCAATCATCTATTTTATACTTTAATTCATGTCAGAATCATGTATTTTTCCTATTTCTCTACTTTTTTTAACCCTGGGATTCAAAAGGGCCCTAATGATGAGACATAGTCCTGATCTTTCGATAGATACTGATAAGTCGTTTGTGGAGAACTCATCATTGATGTAGGATCGAACAACAAGAACTAAGCATTAGCAGGGTCCTTTATGTATACAAAGTTTCGTTAGAATCACCGCTATTTAGTTCGATCTTTTTTACCTTGTACTCCCTCCGTCCCAAAATATAAGAACGTAGGATCGGATAGGACATTTCCTAGTAGTACGAATTTGGACAGACATCTGGTCCTAGATTCTTATACTTCGGGACGGAGGGAG
>TE_00000019#DNA/Helitron
TCTCTACTATTATGAAAGTTGAAAACATTTTTACAGGTATTTTGATACGTTATCCATATTTGAATCGGTTTTAATTTTATGTTTCGGTTTTAATCATCTCTACTATAAAAAAGACCAAGAAATCACCGTCGTCTGTAGGCTTATGTGGCCAGTAAGAAAAAACGTCCGACTACCGTAAAAAAAGATCCGTTTGGTTTTCTTGACACCGTTATTTTTACCCATTTTTTTTCACGTGAAGGAATTTTTTTCTGCGCACGCGCTGACGCAATCCGACCTGTTCTCTGCACACCTCCCGCCGCCGTCATATCAAAATTGCGTTTTCTCCTCCAATTTAATCGCAAAAATCGATTCCCCACTCCTCCCTTTCGATTCGGCTTTAATCTCCGTTTAACAGTTGCTGATGATGCAACGATCTTCCACGGTCGTTTTTATCCTGAGTTTTACGCTAGAAAAAAAAAGGAAAGAGTAGATCGAGTGATCAAAAACTTTCAATCATTTTTCGTTTTTATCTTGAGTTTTACGCTATGATTTTGGAAAAAAACGAAAAGAGTAGATCGAGTGGATAAAAACCCTCAACCAATTTTGGGTGATTGCTCCAGCAACCGTACGGGCACGGGACTATCTTCGAGAGGTTGAAGATGGTATTGGACTGTTCGAGCTGGTCTTATGGGGTCCACTTGTGGCTGGGTCAAAGGAAAGCAGGCTAAACGGAGGGAGGTAGTGGATTGGCCATGGGCTGAAAAGAAAGAAAGGCTTTCGGCCCAAAACCTAGGAAAGATTTTCATTAACTTTTACAATACCAGTGTTAGGATTTCATTAACCTTTTCAATTATAATGTATAATGATCCCAATAATTTAATTTATTGCTCAGCTCTTTTACCCGTTGCAATGTACGTGTATTTTTATAGTACAACAAAAAATTTAAATAATTACGACACTAATATATTGTGGCAAGAAATTGTAATTGCTACCACGGAGATTAAAATCGTGGCTGTAGTACTTTTGTATTGCAACAGTAATTTTTATCGTTGTAATAGCCCATTTTTCATTGCAACAAATTCCAAAATATCACAACAAATTTATATTGTGGCGATATATTAATATTAAATAAAAAAATAAAATTGTGGTAGCTGAGTAACTAATTGTAACAATTTATATGTCCTTGCAATATATATGTGGCAATAGTTAATTTTTCCTGTAGTGTGGTGAGCCCTTAAATTGATGAGGAGTCCAGCTGCCAGCAATCGCTCAAGGTTAGATCAGAAATGATCTACGTCGTCGATCTGCCCGATCGCCACGGCGATCCGATGCTTCGTGTGATGCTCCAACAGCCCATCCGACTGCCACATCACCAAAGAGCCAGCAAACCATGGATCGACCAGCATCAGCACATTCCATACTCCAATCCTGTCCACGACGCGATTAGCATTGAGAAGATGACCGGCAAAAAAGAATTACTTACCATATTGCAGGACCACTGCGTCGTCGTGGCTTGCTCCTACTTCTACCACGTTGCTGCTGCCGCAACCAAGGATCGCATCGTGGCTCCCCAAGGCTATCGACGTCCGCAGCTTCTATCGCATCCCACACCTCCCACCGCTGGCCGCCACTCCATTCCTCAGCTTTGCTTCCGGCCGTCGCAATCGAGGATACTAAAGCCGGGTGCTGTCGCTGCCGCATGTAGGAAATAGAAATGAGGAGGGAAGAGGATGACAGGACAGGAGGATAAAATAGACATTTCACACCCTACATACATACTAGCAATCTCATTTATCCTTTTTTGCGTGGCTTTAGTGAAGGCCTTTGTTTGTTTTAGGGCTGATACGACCAATTCATAGCCAAAAACATTTTATACCAGGGAAATGCATAAGAAAGATTTTCTTTTTTATTTTTTATATCTTAAGAAGGTAGTAGAACAATTTTTTTCTTCGAAAAAGAAATACTCGATTTCTTTCGCGCGGCGCTGCTGAACCCACCACCGCAGCAGCCAGCCAGCCGCAGCCCTCACCCAAATATCTTCAGCTCATCGCTCGCCACGTGTCCACGCTCCACCCCAACCCCTCATCTCTCTCCATGGCCGCGCCCGCGCCGCCCACGCCGGCGGCGAGCCCCGCCGCGCGCGCTTCCGTCGTCTTCCCTACCATGGCGGACATCATGTCTGCGTCGCGCGCGCAGGGCCTGCGCGTGCGCCTCACCACGCTCGGCCCCTTCTTCCGCGTCACCGCGGCGCGCCGCGGCGGCGGCAGCGGCGGGGAGGGGGAGACGGAGGAGGTGGAGCTGGGCCGTGCCCAGGGCGTCGTCCGCCCGTGGCCAGGCGGCGCCGTGCTGCACCTCGACTCCATGAGGATGTCCCGCGCCACGCTGCAGGTGCCCGACCGGCCGCTGTTCGGGCTCGGCGTCTTCCTCGGCGCCGTCGCCGTGCGCCACGGCTTCGACGCCGGCTGCAAGCGCGCCGAGCTACTTGCCATCAACGACACGGATCTCTACCACTCCAAGGTACATACAACATACTATTGCAGCCTGGGCTGCTGCGTAGTGGTGGTGATATGTTGCTGCGCGCATGGTGTTCGACGAATTGCTCAAGCTGTGATTCGCTTTGATATAATTCACAAAGGAAAGCACCTTGGAAACAATGGGTAGCACAATTGATGAGAAGAAATAGTTTTGATTTGTTTATCATTTCCTAGGGTTCACCTTGTCGATAATGGCGTTATTCCCGCTGAGACAACATTTAGATTTGGATATTTGCAAGTATTGATTCACAAAATCACAGTTCCTTGTTTTGAAGTGCTGGATCTCCACATATTGCAATATTTTCGTTTCATTTTATTGGTGGACTTTTTTTGTCCTGCATTTTGTTTAAGCAGCGCGTGATGGTGTTCTTACCAGTGTTTCCTTTCTAATCAGCTCGTTAGGTTCTATTCGAGAATGGGTTTCAAAACAGTGCATGAGGTAGACGGATCTTCAATGATTGATCTTGCTCACATGTTAGTCTGGGGAGGTAGGGGCACAAGAATGGATGCTGACATTGAACAGCTTCTTATCAAATGGAGCAAGAGGTTCAGATCTCAAGACTAGAAAGAAAGTTTCTTTTTGGAACGAGAAATGCACTTCTTGTAGCATGCTGATCTGGATAGGATACCTTATGAGGTAAAATTATTTGGTCTTTATTTTACCTTGGTTTATAAAATGTTTTGTTTTCGTATGCATTTGCACTACCAAAAGCATTTTATGAAGGTTTATAGAATCTTCAATGCTATGATAAGTTCATGAATTTATCTTAGCAAATCATGAAGTACGTTTGCCCAAAAGGAACTACTCAATTCCCCCCTTTGATAAGACGTTTAGATGTATGGAAATCCATCTCCTAAATCTACCGTTACCCTCATGTCGCATCTATGTTGTTTATATTAGTTATGTTTAAAATAAGTTCATGCATTGTTGAATATGGATATAGTCCAATCATTCATGCTTTGTGAACCAAAAGTAATGTCATCCTGTTCTTTTATGTTTTAATGATTCTGCAGACCTGCTAGTTCTTATGTTTCTTTTAACCGGACTATATTTTTTTTCTTCTTTTTGGATTCCATTGATCTGGCTTCAGCATGTAATATCACAACTGGAACATGGAACTGACGTGATCTTTTGTTTTTCCAGATAGGAGTTGCGGCCTTTGATATTATACTATGTGTTCAACTCAACGGCATGATTACTGATAGGAGTATATACTTGTTTATATCATGATGATTGCCAGAAAATTCTGAACTGATAATCACTTTAATATATAAGAGTATCAGAAGACAGAACATAGTGAAGTAACCCGTTTTCTGTAAAAATCAAGGTAAAGGTGGATTAAATGAAATTCATACCTGAGGTTCCTTGTATGCTTAAAGAAAGCAGCATCATTATTTCGAATCACAAAGTTCCAGCGCTGCTATGCCGTTTCATCTTTTTGAACCAGTTTGGTTATGCAACATCAAATTACACTCTTGAAATAGCTTCATCAAATATTCAGATCGACGATGGTAACTGGTGAAATTGCCTGTCCTAGTACTTTCAGAAAGATCCACTGTGGTGATAATAACCTAGTAAGTTTGCCGTTCAATGGCAGAGTGATATCCTTTTTTACCGCATAAACTGCAGACGATACTTTGGGTGTAAAGTTGGTGTCTGTTTTGCTTTTGCATGTGCACTTCAGTACATTTATTGACATTTACATGTCACACACCAATGGCAATTGCTATTGGAATGGGGTTCTCTGCCTGTGGTCGTTTTCTGAATGGTCACCAGTATGCATACATTTACTGATCTACCTCTGATGAGAAAATGGCTAATCATGAAAGGAAAAAATATGGCTGCACTGCATTAAACGTTTCGAGTCCCTTCAAACTGCTGCAGCGTACCATAAACACCTACAAATGTGTTAAGCTCGCTTTGAAGCCAAACCAATTGCGAATTCCATCCTTGTTCACTAAGGTAGCACAAACGTGGAAACTTTCAGGGAGCAGTAACAAACTACCAGATAATTAGCACAAAAAAGGAGAACGAATCATGTATTGATTATAAAGAAAAAGGTAAAAACAAATAATGCTGATTTCGAGAGTCAAAATGATGCGTAAACACAATTTAGAAATCACAGATGATTGTGCAAAACAAATTCGTTGATGCACCACGATTCTACAAAACATGCTATATTTGTGCCTACTCATAGCGGCAGATAACATGACAAGTAGTAACAAACAACTATATCTACCAATGGCTCGATGCCTGATTCCTTCATCAGCAAATAGATGGTCAAAAAATGGGCCTAAACAATCCCAATGGTTAGACTCCATGGAGGGCCAAAACAGCAAGAGATTAACATGATGTCCCCCAAAAAGTTCTTTTTCCCTGGCTTAGCATAACTTTTAGGTAGGAGGAATAATATGGCAATGGAGGCTACGATTGGTTAGGAGAAGGCATAAGCCACCATGTAGGGAGAAGTAGCAGCGAGGGGCATGAAGCCGTTCATTAAATTATACTGCCTCCGTCATAAAATAGATTTGGAGTTGAACATGATTATTTAAAAAAAATAGGTAAAGAAATATTATGATTGGTTAAGGAATAGGAAGTAGGTGATAAAGAAATTAAATGATGGAAATATACGATTGATCAAGTATACTTTACAATAAATTTTAAACACTAAAAGTTAATATATATTTAAACGAAGGAAGTACATTGAAACGTTAATATAGAATGGAAGGGATGGATGTGCATTTTCGAGGTGGATTGATCGATGGAGTTGTTTCCCTTTTGGTAAGGTTTGGGGAAGGAGGCTCGAGCTTGGTAGAGAAGATTTGGAAGCAATTACTCGTAGCTACTCTCTTCATTTTAAAATAAATTATCTTTTTATAAGATTTTAGATATATCTATGTTTAAATTAATATACGAAAATTTAATTTATTTTGGGAGGAAGAGGTAGATGGAATCATTCCTAATTTATAAAATGGTCCACTTCGAAGCAAATCACTCTTTTTTTTCTCGGTGAAGTTGTTCAGGATTTCACTCACGCGTTTGGTGGCTAGGCAAACCACATAAATTTATCACTTCTCTCTCCAGCGACGCTCCGACGCGCTGCCGCATCCCCGTCTGGTTCCGCCACGAGGAGGGGTCGAGGCCTGAGCCCGACAGTGTGCCGGTGAGGCATGAGCCCGACAGTGTGTCGGAGTTGCGGCGGTGGATGAGGCGAGGGCGGGGTAGGGCATAGCCGCCGTGCATAGGCTGCCGCGCCGCAGTGGAACAGAGAGGAGGCGCCGCATGGTCAGGGTCGGACGCTCATCCCGCGGTGGCTGCCGATCCCGCTGCCAGGTCATCGTCGTCGCGCGATCCTGGCTGCTCCTCTGTCGCAACCCTACCGGCTCCTTCCCTGCGCCGCCGCGACCGCCTCGGTGGTGCCACGCGAGTCCATCCCGCCGACAGGTCGTCGTCACGCGATCCCGCTGGCTCCTCCGTCGCCACCTCCACGAGTCGCCATTACTGATGGCGATTTCTTCTCTATTCTCAAGTCTTCCCCATATCTAATCCCTCTTTCCTCCTCTTTGTGCTTTCTGCGTGCTCTGCCTCTCTGCTCAGTGCTATTGATTTCTTCACAAGGCTATGTAAGAAAAGGTAAGTTCAGATTACATCTAATTTGTATTTCGTGATACTGGAACAATAACAACACAAATTGCCCAATTGCGCTTAATTGTATAGAAACCATGACATCAACGAATTCAGCTTTGCAGGCTAAAGGTATGCAGAGATGGAGTATTGTGCATCTTTGGGCACGGCCACAGCAGTCGTCCTTGCTGCTATAATTGGTTTAATGGTATCTTGGACCAAATCATCTCTGGGTTAACATGATATTTCTAACGTACAAGTGTCCGCTGTCTCTTAGATAGCCAAAACACTAATCATTATGCAGACTGAATTGAGGTTAATAGCAACAAATCCTATAACAAACAAGTGTTGTGTCCATGGCTTGAGGTTGATAGCAATAATTTTTTAATTGACGCAGAATGTTAGAATGGAAATGTTAAGTTTGCTTTAGTCATTGTTAAATGTAGGTAATTTTTTTTGGAATGGTCAACATAACGATAATTCCATTTAGAGACATATTTTGCTAAAATAAGAAATAACTCGTCCAACACCCCTAAATCTTTGACGTGTTTGCTGATCATAATATTGCCCTTGCTTTTTAGGCATCTTGTGTGTTGGTAACATTCAAGTGGCTGAATTGGATTGTAAATAAAACCTTCATTCTTACCTATAGATTTCCCTTCTATAGAAAATACTTTTCTCTGAAGTATCTAATATAATGCTCTGCCGCATGGGTGGTAGTTATTCCAATGGTACAATGCATGCTGACGACGGCGAGGCGGTCGATCCAGTACCGCAGCACCTCGAGCTCGCCGGTGAGGGATTGATCTAGAACCCGAACATTTTTGTGTTCTTTGCCTGAACATTTTGTACTTTTCAGGACCTAGAGGTTGAGGTGTCGAGCGTGGCCGTACGGCATTAATATATAGTTTTGTTTGTGGTTTTGAATTATCAACATTGATAACTGATATTATTATGCAAACTAGAAACTTGAGAAAAATATGCACATGCTGCACTACTATTGTTGTTCTAAAAGAAATATTCCTTTGAAAGAAAAAAATATTGCAAAACATGCATATTACCCGCACAAGTAGGCTGAAACTCTGTTGAATCTTCCTCTGCTTTATCTGCAATGCTAAAACAGCGAGAATATCCTTATCGACACATTTTTTCAATGTACATGAGTTATCAAGTTTTACTGATGCAGTGATTCATTATCAGAAATAAAGAGTGATTAGTACTTATGCTTGAAATTTCCTCCATCTTTGTTATGTAAAAGAAATGGAGTGACAAACGGGAAAACAAAAGAGAAAGCTCCTCATGTGTTTATGTATTTCCATCCTGCATATGAACTGTTACCAATATAGGTTCAGACTTTGAGTGGTGATTTAGAAAGTTTTATCTGATCACCAGATCTCACTATTTTGAGTACAGCCTGCAATTTTGGCAAGAATGCTTACATTAAAAAGGGAAACAAAATAAACACATATATTTTAAAATGGATGGAGCTCTATATATTCAAGTTTAATCTTGGCTTGCAAATTTTCATCAACTGTTAACATCTTTTATCCGTTTATTATCATCCAATTTTTATATAATGATAATCACATTAGAGTAATCATAAGTTGTCTATACTATAATTGGTCCCAAAGATGACCTATGAGTCTGTACAACCATGGCATATTTGTTCCTTTGGACTTTGTATCTTTCGATTATTGAATGACACCATCTGGGAGACATCGGATCGAATAACTATTTTTTATTTAAATATAATATAGCTTTCTATTTTACAACAACGCAGACACACATTTATATATTTTCAAGTTAAACCATATTATATTTTCTATTTAAGATCCGTTGCAACGCACGGGCACTCGACTAG
>TE_00000020#MITE/DTM
TGACAATTGTGCACTATATGTATAAAGTCAGCTCTTACACTAGAACGACCAATCTTTATATATTTTTTTTCTTCATTTGTGGTTATAGCTGACTTATAACTATATACCTGCAGATACCTGCAAATCTGCAATTGCCAC
>TE_00000021#MITE/DTM
GGATTGGGATCATCTGCAGTAGGAATAGCGACCGCAAGATAAACCACTGCATGCGATTTCAGCCGTCCATTTTGGTGATGAATGGACCAGATCATCAGCTACAGTACTAGCGCAAAAATACTAAATATTTCTTGCTACAGTGATCTACAGTATCCGGGTGCATGTGAACCGTTAGATTCGGATCTAACAGGTGGCAATGGACTGCATAAGTTGCAGTCATAGTACAAACTGCACCTGATCCAAATCCC
>TE_00000022#DNA/DTA
AGGGCTGGATATCGAGCCAGCTCGGCTCGACTCGGCTCGGCTCGCTCCAGCTCGTTAGGATAACGAGCTAGCTCGGCTCGGCTCGTTATCCTAACGAGCTAAAAGGCTAGCTCGGCTCGGCTCGTTTGAAAGCTCGAGCTAGCTCGTTTAGCTCGCGAGCTATACGCTGCCCTCCTGCTCGTGTGCACATTCGTGGAGTTGGAGTTGCAAATCAAGCAAATGGAGCAAAAGGATTTGGATTTTAGATGCACATACACACCTTGTCTACACATATACAGCAGAAGTGGTTGTCGACCAAGTCAACAAAGCTTGTCGATTTGCAGATCCTCGACTTCACCCGTCGTGTGGAGGCCGACGGCGGCGAGGACGCCAGGCTTGTGGTCCTGAAGCTGTACTCCTTGATTCAAAACTTGGAGTCTTGGAAGCGGTGGATCCAGTTGCTCCATGACCGAGCGAAGAGAGCCGAGCGACGGCCGACGAAGGCGATTGAGACGACGAGGCAAAGGTGGAGTGGGATGGCTGGCACTCGGCGGCGGGCTGGGGACCTAGAGCGGCGCCACGAGGGCGTGGGTTTGCCGGCGGCGGAGGGGATCGGGAGAGACGGAAAGGGATCGAGAGAGTTCGGTATTGATTTGGATGGTCACTGGTATAGGGTTGCTTGGTTAGTGTTGGATGGAGATGGGCTATGGGCTTTTTGCATCTTTTTCTTGGTGGATTTTATTGCGTTACTAGGCTTGTTGGGCCAGGTGGGCTACACTGTGCTGAGCTCGTTTGGCTCGCGAGCTGCTCGCGAGCCAGCTCGAGCTGGCTCGTTATAGATAACGAGCTGAAACCTTAGCTCGGCTCGTTAACAAATCCAAACGAGCCGAGCCGAGCCAGACACGAGCCGAGCGAGCTAACGAGTCACGAGCTTTTCGTCCAGCCCTA
>TE_00000023#MITE/DTA
AGGGTTTAAAATTCCGCACTGAAATTTTCGAAATTTCGGTTATATCATGAACCCAATCCCCCGATAAGATATTATTTCAGCCTGATTTAATTTTTCGTGAATTTTGGCAATATTGTCCAAATTTGACTAAATTTTGTTCATGATTTCGAAAATTTCTAAAATATCGCTATATCGGCACTCCCGATATGAATACCGAAAACAAAAGATTTAACCCTG
>TE_00000024_INT#LTR/unknown
GTAGCCCCTGAGACCTTCACAGTCGAAAAGATAATCTTCTCTCGAATTAGATTACTCCAAAGCCGAGTGCTTCAATCATCTTTGCCATGGTCTCCCGAGTACTTTTACCAAATCTGAAGATTGTGGAGGGCTGAAAAATAAAGTCAGGTGCATCGACCAGATGCACCTAATAGGTGTCGCCCCCGACAATGTGGTTAATTGAACAAACCAAGCATACAGTTAAGGAATAAATAATCCAACCAACAAAGTGGTTTCGATAATTGTAGTCAACCAAGCGACTTGATATTAATATATAGCATGTGCATTGTGAATCCCCGAATAATATAATCCAAGTGATATACCGACTGCTTTGTAAAACATGATGTGTACAACATAAAGTTGACTACATCATTAAAAATTCACATAGCAAAAATAGCTATAAAGAACCTTGTATGACGTGAATAAAGAATTTTTTAAAGTATTGGGCATACGCCATGCGCACACTACTTTAACAGATGTGCTTAAGTCCCTAAAAGACACATGGTTTCACCACACCTGAAAATATATGGCATATGTGGTGTAACATCCGAGTAAATAAACTCATAAAGGATTTACCAACCGCCTGGAAAATGACCACAGTATATAATCAGCCTAAACCATAATATTGGTCAATAAAAGTGTACACTTACATTGCAAAAAGCAATGGTATTGTATTCAATCAATTGCTTGATAAACCCAAACAGCGCCATGACTATATAAAAAAGTCAGCGGGACAGCTATATAAAGCTTTACTGTTTGACACCTTTTAAGATGCATTGTACCAACTCCTAAAAAGTTGAGTAACTGCGGTATAAAAGGATTTTAAGGTATTGGGCACTTGATCACGTGCATTTTGGCCTAAGCAAAAAGTGCCTAAGTCCCTAAAAGAACGTGACAGGCCACACCTGAAAATATAGGCTGCAGACATATTAGGCTTAGGCCAAAAAATATGCCTTCGACACCCTTTAAAGGATGACGCATGTAACATGCTCCCGAATAATAAATCTTCCGGGTGATATAGACCAAGTATAGCTCATATGAATAGCTTCTGATCTGAGTGATTATCCCTTATAGGATACTCCAAAATAGATATAAAAATTGAATCCCGACTGGCGCAAGTATTCGGTTGATAGCCCTTACGGGCTTACGGGGAATAATGATTGGTCCAGTCTTCGAACATAGAAAATAATCTCAGGACTACGAGTGCATGTTGCCTGTATCTAGAACACAATCCGGCTTAAAGGTATGATCCTTGTGCTTGAGCTCGTAAGCCCCTGAGCATATAGCTTATCCTTTTGGAGTAGTTGAAATTGTCCATCAGTGATAGCTGATGCAATCGGCATGGAAGCGAAGAAACCAGTCGACAGCAGTCAGATCAACTAACAGTGAAGATGAAGAAAATAGTCGGCGATGGCAAACGCATCCGACGATAATGATGATTAGCGGCAATAGAGATGATTAAATATGATGACGAAGTTGCCCATCAATAGCAGTAGAGTGGGCTATGTTGAAGAGGCTTGACAGGATGTTGATGAAGATGATGAAGATGACGATGTCGGTAATCCAGTCAATAGCGGTGTAGCAGCCGATGATAATGACGAAGACGCTCATCGGCAATAATAGATCAACCGTGAAGGCGAAATAACAAGTCGGCAATGTCGGAAGCAACCGGAGGCAAAGACGTAGTCACCCATTAGCAACGGCGGAGACATCAGGACCGATGAAGTAGATGTGCTGATGATGATGTCAGTGACAATAATCCATCAAACTTGATTTATAAAGATAATTGATGTTGCTGAAGTAGAACGTCTGCTCTGAAGCGAAGACGAAACTGATGACTCCCGAGGTAGATTCTATAGAACTCATTGGCTGATTGATTGCTTTGTCTTGACATAAAGCTTGTCAAATTTTGAGTCTGGTATTTGTGTAGCCCCCGACTCTTTGGTTAGTTGAGAAACAACTGAACATAGAGTCGAGAACTGTAGCTTCATGTCATCGAGTAGCCATCAGTTGAGTGAAGATACGTTTGAAGATGTCCGAGTAGAAATATTGAAGATTGGAACACCACTTGTTGTAGTAGAATAACACGACATCGAATATGGAAGTGCATGCCGAGATGTCGAAGCTCTTGTAGACGTCGTGGTTGGTGAAGTAGCAAAACTTGCGAAGTAGCGGCAATTAGGTTTGCCGGTGCCGAAGATAATATAGATGAAGTCGCTTCACCATGGTGACAAAGTTGCATAGCTGTGATGAAGTGAACACGAGTCGGCGGCAACAGAAGCAAACCGGTGGTGAAGACGCGCAGTTGTGAAGATAAAAGCACCAGTCGGCGACGGAAGACGATGATGTCCATCAGTAGTGGTAGTGGTATAAACCGGACATAGAGGCGAGGGCACTAGTCAACAGCAGACGAGATGACCGGCGGTGAACAAGATAAGGCCAATCAACACTGGTAGAATCATGTAGCCATGGAAGTGAATAAACTAGTCGGCAGCAGACGTAGACAGCTTGCGTTGAAGATGATGACGCCTATTAGCGGTGACGGCGACGTAGCCGGCCGTGAAGAAGGTAGCATCAGTTGGCGTCATAATAGGCCAGCCGTGCAGGCGGAAACACCAGTTGGCGGCGGACGAGGCGGCCAGTCGGTGAAGAGGTAGACGCCCAACAAAGGCGGCATAATAGGCCAGTCGTGCAGGCGGAAACACCAGTCGGCGGCGGACGAGGCGGCCGGTCGGTGAAGTCGTAGACGCCCAACAACGGCGGCATAATAGGCCAGCCGTGCAGGCAGAAACACCAGTCGGCGGCGGACGAGGCGGCCGGTCGGTGAAGACGTAGACGCCCAACAACGGCGGCATAATAGGCCAGCCGTGCAGGCGGAAACACTAGTCGGCGGCGGACGAGGGCAAGCCGGTCGGTGAAGACGTAGACGCCCAACAATGGCGGCATGACAGGCCAGCCGTGCAGGCGGAAACACCAGTCGGCGGCGACGACGGCAAGCCGGTGGTGATGTTCTGACTGATCCATTCCTAGAGCGTAAGAGATAAGCTTAAAGCCATGAATCCCTTTTGTGCCTATCAGGATCTGGATCCTACAGAACAAACATATAGGATGAGTAGTATCTGATATAAATATAATACTCGAGGAAAATTCAAACATTTTAAAACGTTTGTGAATATGTTTTTCTTCTCTTGTCAATTTTGATTTCCCCGAGCAGATGACTCATTACGTTTAAACGCTCTGTCCGACTAGTCATTGCCCCCAAGCACCGGGAGTCAGCCTAGGCACTTCCCAAACATGCATATGAGTGACATGAGTTCGTCAATAATGGAACAAAAGTTTCACGAATCTGAATTTACTACTCGAGTACTTTTGCAATTGTTAAGAGAAGAAAATAAATTTATCTTATCTCTATGCTTTTGATTTATTCCGAATAATACTTAGCACCTTGCGTTACTCGGTCCATCCAACGAGCCCCCGGGTGCTAGGAATCGGCCCAAAAACAACTATCCATCGGCAAACCAAACGGAAAGCATAGGAAGATAGAACTCCATAACTCGATAGGAACTTTATTGTTACTCGGATTATTTCACAAGCAATCAAGATAGATATTATGAAAATTGTTTAAAAATATTACATAACATCTGTAGCCCCCGACTCACTAGTCAACGGCGAAACAGTTGATGTAGTGAGGCAGAAGGAAAGGAAAATATCATATAAAGAAAATTAATGATGACTTAGCTTTGTAATATTCCCCTTGGTGATGGCAGAGGTGGCCAATGTGGGAAGAAAGTCGTCCATCAATAACAATGAAGACACTAGTCGGCGGCGACGAAGGCGGTCGACGGTGAAAGCGAAGATGCCCACCAACGGCGGCATAATAGGCTAGCCATGTAGGCAGAGACACCAGTCGGCGGCGGCGAAGGCCAGTCGGTCGGTGAAGACGCGGACGCCCATAAACGGTGGTGTGACCAACCAACCATATAGGCGAGGACACTAGTCGGCGGCGACGGAGGCAGGCCGGCAATGAAGTTGTAGACGCCCAACAACAGCGGCATAATAGGCCACCCGTGCAGGCGGTGACACCAGTCGGCGGCGACGGAAGCGAGCCGGCGGTGAAGCCGTAGACGCCCAACGACGGCGGCATAACAGGCTAGCCGTGTAGGCGGAGACACCAATCGGCGGCGACGGAGGCAAGCCGGCGGTGAAGTCGTTGTTGCTATCAGCAATGGCGGTGGCGACGACAAGCCGGCGGAATGGACTCGCGGCTGATCGACCGGAAAGCTGAGACGCCTCGAGTCCATGACCAGCATTAATCGCCTCAATAGTGCCGCGTAATTATATGCGAACAACAACAAAAAAAAACAACGAGAGATTAATTTGAGATTAGAAATCAATCTAAATATGGAAAATTATGAAACGGTCAGGAGATGTGCACTCAGGCCAATATACGGCACGAATCCCGGCGAGAACAATCATCAGGTGACATGCAAAAGGCAACATGCAGGCATGTGCTTTCTCGCTCGGCATGCAGCATGGCCAAATCTCCTGTGTACTGAGTTGCAGGTAGCAGCAAGGCAGCAACCGATCCAGGCCTACGAGCTTTAGCATGTCACGTGGTCGCCGAGTGGTTCCCGGTGTAGGCGTAGATCCGAACTCGCACTGTGTGGGCTCGGATTTGCACTGGGAGGAGGCTGATATTGTTGCTCGGCAACGACGACGACACTGGTAACAAAAATAATACCCGAGTACGTAGATCAATCTATAATTAAAAATTAATCTATTGAGAGTTAAATTGGAACGACAAACCCAATATCTCTTCGTAGATTGATTTGATCAGAAGATGATGCCAGCAGCGGTAGAATCTAGGCTGCTTGAACAAATATGATACCGGAGAAATTGATTCCATCACACTTTTCGACGGGAAACTCGACGCACCCCTACCTAGCGCGCCAAC
>TE_00000025#DNA/DTT
GTGCTTAAAATACTGTAGATAATAAAGTAAGTCACAAATAAAATAAATAATATATTTAATTATAGGAATAAATTAAATATTTCAAGAAATAAACTGAACTAATAATTAAAATAAGTGGTGTATGCAATAATATAGTGGCTATGTTCCCAACTCCTCCCCGCCGTGTTCTCCACGCACGCTTTTCAAACTACTAAATGGTGCGTTTTTTTTACAAAATAATTTCTATATGAATGTTGCTTAAAAAAATCATATTGATCCATTTTTACAAAAAGATAGCTAATATTTAATTAATCACATACTGATGGATCGCTCCGTTTTCCGTGCGCAGGAGATTTGTTCCCATCTCCTCAAAACGAACTCAGCCTAAACGATTGTTTACTGTGGAGTACGTGTATAATAGTATGGGTCTTTTATATAATTGACATGTTATAGGTTGATCACGTACTTTCTTAATGACTATGTCCAACACTAAAAAAATTCTTATATTCCAAAACAGATTTTTCAATAAGTGTGTCTGATACTAAAAAGCTTTATATTCTTAGCATATATGTATCAACCTAGAATTTGTTTATTATGTATTCTTCATACTATATCACGACAATAAAACTTGTAGAAAATTATTCATCTGTTGTCTTTTTAATTTTACATTTTGACTTTACGGTCTTCCTGATATAACAAGATGCAATTTATTTTGGCTGTTATTTTTCATACACATATATCAAGCTCTGATATTGACTTTCAAATGTGCAGTGTTCGCTGTAGTAGGTTAATTTGAGTACTTCGGGACGCTACAGTCCTACCTAAAAACGAAGGATGATATGCATATGCCGACATGTCGTCTACCTCAAAAGGGAAATTAAAAAAAACGATGGAAATGTTTCGCTAATTAATTAATTAACTCACGTCACCAAGCTCGCAACCAATGCTCGTACAGCTCCCAACAAGTCGCGCTAATTATAGCGTTCGTCTCGGTTGTTCCTTGTGACGCACCAATCGCCATTAATGGCTGACCAAGAACTCGTACACCATACGCGTCATCTCATCTCATCTCATCTCTACACGTAAGAATGCTTGGATATGGTCGTACCTTCGCTGGCGCCGCCGCTGCCGCCTCGCCGCCGCGGTGACCCTGTCGCCGGTGACCATCGTCGTCCTCGGCAGCGGTGGCGATCGTGGCGCGGCTCATCGTGGCGTTCCGCTTCGACACGAACTGCTTCAGCACATCTGCAGATGATCATCGCCATTGATCCGTCATCCGTGTGAGTATCAAGCTCGCCGGCGGCGGGAGACGCATGCAAGAAGAGGCTGTAGTGTAGACGCACCTTCGAAGGTGACGAGGCGGTAGACGCCGCCGAGCACTAGCGTGTCGTCGGGCCGGAGCAGCTTCAGCCGCCGCCTCGCCGCAGGCGCCGACGCCGTCGCCGCCGTCGCCGCCGGCGCGGTGGCAACGGGACGAACGACCTCGGCGACGTAGTGGCCGGGGTTGGCGGCCATCACGGCGGCCGCGGAGACCGCGCCATACGCGCGCTCGACGCGGCCGCCGCCGCCGCCTCCTCCGTTGGTGCTGTATAACGACGGCCGCCGCGTCGGCCGCCTGGCAGTTCCCCATCTCAACAACTACCTCCGCCGCCGGCAGAAGCGAGCAAGGTCGTCGTCGGCGGCGGCGGCGAGCGATCGAGCGAGGCGTGGTGGGGGGCGGCTGAGTTAATGGAAGGTGGAGGTGATCGATGGCGCGAGGTTTGGTTTGGTTCGGTGGTGGTCGACGGCGACGATGGCCGACGTGCGCAGCTTTTAATTGGTGTGGGGGCACGTGTGCCGAGGCGCGGTGATGAACTCGTCGCGAATCGGCTTACGTGGGGGCGCTTTGCTCGGTCTGCTCGGCTTACTACAGGCCACATGTGTCAGTATAAAATGTGGTCTCGTGTTTTGTTAATTGGGATAATAACATTAATGTCAGTATACAATATTGTATATTTCGTTTTCACTAATAATTAAAATGTACAGCGTTAGCGACTGTTTTAATGGATTATATTTTTGTTGTTCTGAAAAAATCAACTGTGGCACATGCCCCAGTTGCCCACGCTTTTTTGGGTATTAGGCTACCAAACATCTCCAAAGTTTGTCAAAAATATTACTAGTATAGTGTCAGTGAACCAATTAACTAATATTCCGAAAGTTTTACCGCTAAATGTGATCTGCACTACCCCAGTTCGGAACCATATTTTGTTTAAATATGCAGGCCCTCACTGATGTTAAGAGGAATCACAAGTTCACAACCATACTCCCTCCATACTAGTAAAAAATGACGTTTAGGACAGCATTTAGCATACCAAGAAGTGATTAATTATAGGTATTTTTCCCTGTCTACCCCTATTAAATACGGTTGCGCGTAGCCTTCCATATGAGAAAAACACTTTACTCAAGTGGCTAGTGCGCCGAGGCTGGATTCCGCAGGACCCAGGTTCGAATCCTGGCGAGCTGGTTGCTTGGTTTTGCATGGCACTGATTTAGGCGGGCTTGGATACTTGGTTGACTGCATGGCGCTCATGCAGGTGGCGTTTAGGCGCGTTTTTTGTTTTGCTTTTTTAGTTTGGGTTCACTGCCGCGCGTGATGCTTAAATTTTTTTGCCTGGCGCTCGTTACCGCTATTCGCGCGCCTATGCCGTGGTAAGTTTTTCGCGCGCGCGTGCTGAGAATGCCGACGCTTGGGTTACTGCTTGCCCGTATATACGCTAACTTGCTTTCACGTTTGGAGTACTGAGCCATCTCATCTTCTAGTTCTAGGCTTCTAGCTAGCTTTCTCTCACTATTGCAGTACACATGGCCGAAGATGGCGATGGCGAGTTTGCCTTTGATCTGAACGAGCCTCCGTTGGAGCACGGCAATGGTACTTTTCTTCTCTGTTTGACAGGATTTTTCTTCTCTCGTGCATGTTTGTACGGCAACTGTACTATCTCTTCTTCTCTATCGTTTCTCATATCATTGTTTTCCTTTTTTTTTAACTGGTTTTGATTTGAACTTGCCACTAAATGAATTTGGTGCAGTCGATTTCGATTATGTACAACACCTTGCTGGTAAGCCAACTTGCTTTTTGATACAATTAGATTTTGCTAGAACATGCCATGGTTATTTGTACTATCAATGAACTTGATTTTCTTCCTTTTGCTAGAACATGTCGTGGCTCCCGTTGAAGTAAACCATCGAAGGAAGGAAAGACATGACCGAAGAAGTGAGAAAACAAGTTTATCAAGCTTTGTTGGCTAGAAGCAAGAATAGGAAACTAGGCAAGAAAGATACAAGAGTTGTTGCAGATCAGTTTGTCAACCATCTTTCCTAGATGAAGCCAAGGCTACTCTTGCTGCATCGAACATTTAGAATGAAGCTAGTTAGCTTCCGCACTCAATTAATAGAGACATCCTTGTAATGCGATTATTAAGTTGTGTTATCTTACCATTTCTTTGGCATCATCCTTCCTGGGAGTGAGCTCACGTTCGCGCTTCTCGTCAAGCATCTTGAGCACAATGCGAGCGGCGGCGGCGGTGTCGAGCGTGAGAGAGCACGGCCGGTGAGCGCGACGTAAGCGACGAGAGCGGGGCCGGCGAGCACGACGCAAGCGGCGGCGGTGGCGAGTGCGACGAGAGCAGCGGCGGCGAGCGTGACGAGAGTGCGGCCGGCGAGCGCGACGAAAGCGGCGGCGGCGGCGGCGGCGAGAGCGACAAGAGCAGGGCCGGCGAGCGCGACGCAAGCGGCGGCGGCGAGCGTGAGCGGCGAGGTTGAGCGGCGTGCTGCATGCCTGCATGCGACGCTTAAGGAATTAAACGAGGCGAGCGCGGGCGTGCTGCGGATTAATTGCGGGAGCGGCTATCGAACAGACAAGGGTAATTCCGTCCACATAGCCTGCTGCGGTTCAGAACGTCGTTTAAATCGCAAACGAGGTTATGGCTAGAACGACGTTTTTTTCATATACGGAGGGAG
>TE_00000026#DNA/DTC
ACTACTACACAAAATGTTTTCAAGTGCGGTCGAACATATTTTCACGTGCAGAGCTTCAGCCCGTCTGGAGCAATTCGTCTGCGAAAATCGCTATCTGTGCGTGCGTGCGGTGCAATTGCACGCGAAAATCGGATTTTCGCGTGCTGGTGCTTTTGTCGCCTGAAACCCTAACACTAGCCGTCACCGCCTTCCCATCGTCATCGCCGTCACCGTCGTCTTTGTCGCCATCGCCGTGGCCGGATCCGCCGCCCGCTCCCGTCACCGTCACCGGATCGTGCGTGATGACGACATCCTCTACTATTGCCCGCTGGCAAAGACGCCAAAGTCGGGCGGCGACCGTGTGAGACTTTGAAAGCCACCCTTCCCCTATTGGACTAGTCTTTCAGGGAGATTGGGCCTTTCCCTTAGTGGGTGTGCCTAAAGAACTGTTGGGGTCCAGGCAACCTTAAGTTATTGGGCCTCGGCTGACCCTACCTGGGCCAAATTGTTATCATGATGAGGACATCCTCCACTATTATCTGCTGGCAAAGACGCCAAAGTCGGGCGGCGACCGTGTGAGCCTTTGAAAGCCACCCTTTCTCTATTGGACTAGTCTTTTAGGGAGTCCTTAAAAGGGAGAGCCACCCTTCCCCTGTTGGACTAGTCTTTTAGGGAGATTGGGCCTTTCCCTGAGTGGGTGTGAGATTAGGCCTTTCCCTGAGTGGGTGTGCCTATGAACTGTTGCGGTCCGGGGAACCTTAAGTTATTGGGACTCGGCCGACCCCACCAGGGCCAGATGCCGCAGGATCCACGCAGGGGGGTGGCCGCACCGCCGCCGGATCCATGCGGGGGGCGGCCGCCGCCACCGTCACGCCACCGGATCCGCGTGGGGGGGGGCCTCCATCGGTTGGAGTTTTGAAGTGGGTAGGAGGGAAAAGAGGAATGATTATTTTTGCGTGCGGCTCTCTTAATAGGCCCGTATGGAAAAATCGGCTTATTTTTCCGTGCAGTTCATTTAAGAGGACCGCACGGGAAATCCCGTGCGGGCAACAACCCGACGCCGGTCCCATATTTTTCCGTGCGGTTCCACTTACGAACCGCATGGAAACTAAAGGGGCAGCGTCTAGGAAAAATCAATCGTGTAGTAGTG
>TE_00000027#DNA/DTT
TCCCTCCGTCCCAAAATAGGTGTTCGTCTTCCTGTTCGAGCTTTTGCTGGCGGCTGGCCAAGGCGAGATCGTCCTTGTCGGTGTCCGTGGCCTCGTCGACGATGTCGTGGGCTAGCGGCTCCTCCGTCATGGATTGGGCAAGATGCAGCACGGCGATGGCTTCTCCCTCTTGATCTACGGGGCCCGCTAGCGACCGGCAACAGTGACATTGTCTCAACCGTCGGGGGTGGAGGGAGGAGAGGGGTCGCCGACGAAGAGGGAGATCGTGATGGGGAGGAACATGCACACAGACGACGAGGAACATGTGTTCGCGGTGAAGCAGCTCGACGCGGACGATGAGGAGACCGGGGAGCAGACCGGGGAGCGCCGTCGGCGTCGGCTCCATCGAGCTCTACCGCCGCAACCTCATCGAGCGCCGTCGGTGTTGGCTCCTCGCCCGCCCGCCGCTTGCAGCCATCCCCGCCACTGGCCGCCCGTCGGCGTCGGCGTCTGCTCCTTGCTAGCCCGCCACCCGTTGGCGTCGGCTCCTCGCTCGCCCGCCGCCCGCAGCCATCCCCGCCGCCGGCCGCTGTCGGCGTCAGCAGTCGGCTCCTCACCCGCCCGCCGCCTGCCGTGTTCACCGAGGTGCTTTGCCTCCGCTGCCGGCCGCCCGCTCCGCCTCCACCTCAGCCGCTCGCCGCCGCCACCAGCGCCCGCCTCTGTCTCAGCCGCCCGTCGCCGCCGCCAGCGCCCTCTCCGCCTTCGCCTCCACCTCCGCATGCGCCGCCCCACCCCCTCTCCTGCCTCGCCGCCGCCTCTGGCCACTGCGCCGCCATGAGCACCGCCGTCCGCGCCGTTCGCGCCGACTGCCCGCCTGCCCACCTCTGCCCACTGTCCGTCCCGCGCCGCTGCCCGCTTTGCGCGCCGCCGCTCCCGCTTGACCCGCGCGCCCCTGCCGACCGCTCGTCCCGCACTGCCACCCGCCATGTGCACCGCCGCCCGCCGTGTGCACCGCCGCTGCCGGTTGCCTCCGCCACCAGCCTAACAACTTTTAGCCCTCAGGATTT
>TE_00000028#DNA/DTM
GATCAGTGAGCTATTACGCACTCTTTAAAGGGTGGCTGCTTCTAGGCAAACCTCCTGGCTGTCTTTGCACCCCCACCTCCTTTATCACTGAGCGGTCATTTAGGGGCCTTAGCTGGTGATCCGGGCTGTTTCCCTCTCGACGATGAAGCTTATCCCCCATCGTCTCACTGGCCGACCTTGACCCCTGTTATTTTTGGGTCATATCTAGTATTCAGAGTTTGCCTCGATTTGGTACCGCTCGCGCAGCCCGCACCGAAACAGTGCTTTACCCCTAGATGTCCAGTCAACTGCTGCGCCTCAACGCATTTCGGGGAGAACCAGCTAGCTCTGGGTTCGAGTGGCATTTCACCCCTAACCACAACTCATCCGCTGATTCTTCAACATCAGTCGGTTCGGACCTCTGCTTAGTTTCATCCAAGCTTCATCCTGGTCATGGATAGATCACCCAGGTTCGGGTCCATAAGCAGTGACAATCGCCCTATGAAGACTCGCTTTCGCTACGGCTCCGGTGGGTTCCGTTCCCTTAACCAAGCCACTGCCTATGAGTCGCCGGCTCATTCTTCAACAGGCACGCGGTCAGAGATCACTTTCCCCTCCCACTGCTTGGGAGCTCAGCACGGTTTCACGTTCTATTTCACTACCCACTGGGGGTTCTTTTCACCTTTCCCTCACGGTACTACTTCGCTATCGGTCACCCAGGAGTATTTAGCCTTGCAAGGTGGTCCTTGCTGATTCACACGGGATTCCACGTGCCCCATGCTACTCGGGTCAGAGCGTAAGCTAGTGATGCTTTCGGCTACTGGACTTTAGCCATCTAGGGTGCGGCACTCAACCGCTTCGCCTAGCAGCACAACGCTTGTATTGCTCTCCCACAACCCCGTTTTCACGGTTTAGGCTGCTCCCATTTCGCTCGCCGCTACTACGGGAATCGCTTTTGCTTTCTTTTCCTCTGGCTACTAAGATGTTTCAGTTCGCCAGGTTGTCTCTTGCCTGCTCATGGATTCAGCAGGCAGTTCAAAAGGTTGACCTATTTGGGAATCTCCGGATCTATGCTTATTTTCAACTCCCCGAAGCATTTCGTCGCTTGCTACGCCCTTCCTCGTCTCTGGGTACCTAGGTATCCACCGCAAGCCTTTCCTCTTTTGAACCTCGCCATTAACGTTAAGGCTATGCCATCCTAAGGTGCTACTAAATGGAAGGATCTTATCAACGTCCATGAATGCGAAATCATAGATCGAACTGCCGAATTGGCAAAATTCGGTGCTATCATAGTATCCGCTAAGTTCACGGGCTGGAGATAAGCGGACTCGAACCGCTGACATCCGCCACAGGGTAAACCACCGCCTCTCAGGCCTCCCCGACGGGTTCTACCATAGAGGCCAACGATAGACAATAACTCCCCCCCGAACACAGCTTACAACTTTCATCGTACTGTGCTCTCCAAAGAGCAACTCTTCTCAAAATCTCAAAACAAAAGGTGCTGAGTTGGAATCCCATTCTAAGGATTCTTGTAGTTCCGGGGAATCCAGCTACAGGAGAACCAGGAATGGGGAGCTCTCCCCTTTTTCCGCCCGACTCTTTGATCTTAAACTTAAGAATGCTGGTTTTAAGAACGAGTGATTGCCCTTCTCCGACCCTTACTGCCCAACCGGAGAGCGGATGGCTAATGTGTTCCACTTATTGAACAGGGTCTATGGTCGGTCCGTGACCCCTGGACGCCGAAGGCGTCCTTGGGGTGATCTCGTAGTTCCTACGGGGTGGAGATAATGGGGTCGGTCCATGGATTTTCCTTCCTTTTGCCACATTTCGCTCAAAGGGTTGAAGGGAGATAGTGCATCAAGCTATTCGCAAGGGCCAACTTGATCCTCTTCCCCAGGGATCCCAGATGAGGGAAGCCTAGGAGAGCCGCCGACTCCAACTATCGTCCATGTACGATCCATACTAGATCTGACCAACTGCCCATCCTACCTCCTCTACCTTTTTGACAGCCCATCTTTTTGTCTCAGTAGAGTCTTTCAGTGGCATGTTTCAGTCCTCTTCCCCATTACTTAGAAAAAGTGAGCCACCGGTTCAGGTACAAGATACTACCATTACCGCCTGGACAATTAGACAGCCAACCCGTAATCGCAACGACCCAATTGCAAGAGCGGAGTTCTACCAACTGAGCTATATCCCCCCGAGCCAAGTGGAGTATGCATGAAAGAGTCAGATGTTTCTTCTATTCTTTTCCCTGGCGCAGCTGGGCCATCCTGGACTTGAACCAGAGACCTCGCCCGTGAAGTAAATCATCGCCCCTACGATCCAACCAATTGGGAGAGAATCAATAGACTCCTTTTCGGGAGCGATTCATCCTTCCCGAACGCAGCATACAACTCTCCGTTGTACTGCGCTCTTCAAGTGTGCTTCTTCCCCTTCTCCCCCTTACCATGGCAAGTCCTTGGGAAATAACTCCGATGGGCAGAAAAAGGAAGGCGTTAAGAGACCCTCCTGGCCCAACCCTAGACACTCTAAGATCCTTTTTCAAACCTGCTCTGCTCCCATTTCGAGTCAAGAGATAGATAAATAGCCACATCCCATTGCACTGATCG
>TE_00000029#DNA/Helitron
TCTATAATATATTTCCATGTCATCAGGAGCTAATGTTGTAGATAACTCATACGACGTGATGGCTATAGGCTGTCTTCAATTAGAGCATTTAAACATTTAATGCTTGCATAGATGGTAATGATCTCCATCTTTGTGACCATTTTGATAGTCACTAACATGAGTATACAGTTTTCAGTAATCCAACATGACTATACAGTTTTCAATAATCCTAAAAAAATCAGAAACGATCATATAGGGACGCCACGTCAATAAGAAACTATACCCCTTCCACGAAATCGATGTTCGGTCGATCGAAGTTAATCTATTCTCTCTCCAACACCCCAACACGGGGATGACACGTCATACACCATGGGCCCACAAGTCAGTGGCTCACCAGGAACCCAACCACCTCTCATCACTTCTTCTCCCCTCCCCCTGACTAGTGACGAGAAGCAAGGTGAGATCCATCGCATCCGGCATTCCATCAGAATTGGCGAAACCCTAGCAGCAGATTGCCCCGCCATGCTCTGAGCCCGCCGACGATGGCCGCGCCGGGGCCGGGGTGGGTGGTGCCGCCGCCGCCGCAGCCGCAGCCGCAGCAGCAGCAGCAGGCGGTGGTGGTGGACGGCCGGGACGGCCTCGTCGCGTGGCTGCGCGGCGAGTTCGCGGCGGCCAACGCCATCATCGACCTCCTCCTCGCCCACGCCCGCGACGCCGCCGATCCCGCCGGGTTCGACGCCGTTGCCGCCGCCGTCCAGCGCAGGCGGCACCACTGGGCCCCCGTCCTCCACCTCCAGCATTACTTCCCCGTCACCGAGGTCGCCCTCGCGCTTCACCACGCCGCCGCGCGCCAGGGGCCGCCGCCTCCTCCTCCGCCGCCGCGCCCCCCGAGCGGTAGCGCCGGTGCCGAGGGAGATGATGCTGCGATTGCCAGTGGTATTCACCTTTTTGTGATTTATGCCCCCTCTCCTTTATTATGAATACATTGTATACGAACTACTTTTGGGGGAAGGGAATGCGTCTAATCTATCCAATTGCAATTAATTGGAGTAGTAACTTTTTTTTTATCTTAGTGAGGATACACTTTTTAAGGGCACGATTGATGCCGCAGAAACGGCTTCTTTATCTATGATGATTCTTAGAAGAACCAAACCAACTCACATTAGGTGCTATGGGAATGAAAATTAATAATGTAGTCTGCACCTAATGCTCTTTATGTTAGGCATTTATGGATGCTCGATCTTTACACTTTACTGTTGATGCGCTTGGGTCTCATCAATCTCGTACTCATGTATTCTTGCCTACAGGAGGTGTGAAGGAAGTGGAGACATCGGCTGAAGCAACTCAGAATTCTCAGTTGGTTTCTCATATTTCACATGCTACAGAAGCCCAACCTCAGAAAGGTATATGGCGTTCATGGCTTGTGTTAAAACCGTCTGTGAGCTCACAAGATCCTTGTATTCAATGTATCTATTTTGATCTGACTTGGCTTCCTTTCTCATATTTGAATATACCTGAGTGAGCCATGCCAACAACAATATCAGCTGATCAATAAGTGCTGGGCGCATAGTTGTGTTGTGTCCATTCAATAATTTTATGGCACTACTGCTTTCTTCTTGTTCTAAATTCTATATAATCTTTAAGACACAATGGTCACATCAACAGCCTATGTCCCTCTTCCATTACTGCCTATACCTCAACAAGCTCTGCCATCATTCTTTCAGTGACTATGAGGCGCATTTGGTGCTTTTGAAATGTCAGCTATAGTTTTCAAAAATTGCTGTTTGTAAAGTTAACTAGGTTGTAAAGGTGCTCTATTTTTCTTAAAGCTATACTGGTATTCTGTGTGTAATACAACAAAATGCCTGGATGATTGAATCACATCTAATACATTTTGTATGTTCATGTCTTGTTTGGCCTCCATATAGGACTTCATGTAATCAGTAATGTGGTTCCAGTCCCAACTTGCTTTGTGGTTAATGAAGTAATTGATGGCAGGATGGTATGTCACTTCTCTGGACAGATTCCCAATTTCCACTTTGAAGTAATTATTTCAGTACATCAAGTTTACCTTATTATCTTGTATGTAACATTTGCTTCTTTTTAGGTGAATGTTCTAGAGGGGCTTAAGTTGTATAAAGGGTATGTAGATCTAACTGAGATAGGAAAGGTTCTTTCTTTTGTGAATGAAGCTAAGACTATGCGGCGTAAACCAGGACTGGAAGGTACGGCATTGTTGGTTCCTTTGCTCTATATGGTTATTGAGTTGGAGATGCACGGTCACCATTTTTCTTTTGTATTGTCGGGTTTTATCAAATTATTTACACTAGATCCCCTATTTATGTAAAATGATTTTGGATATGTATGTATGTACTTATTATGCAACCATAGGGATCGTCGCAACTTTGTCTATTTTCATCTTAGCCTTAGGAGTTCCTTTATGGTCTATTGACCCTATGGAAGAAGCATTCCCCCTTTTGTTTTCTGTATGGGGTTGCGCTGGTCTGAAAAGTTAGACAATATGTTGTTTGCTGCATCATAGTGACTGCCTCCAGCATTTCGTTTTAGTGTCAGCAGATAGTGTCCTGTCTGACCTTCACAGTGCATCTTTGTAAAATGTGCTGTGTTATATAATTCTATGATAAAAAGCAGGGCAAACAGTTGTAGTTGCCAAAAGGCCAATGAAGGGTCATGGAAGAGAAATTATTCAGCTTGGTCTTCCCATCACAGAAGGCCCTCCTGAAGATGAACATTTAAGAGGTACATCAAGCCAGGTTGTCAATATTTACTCTATTGTAAATTCATGATAGCTCTAAGATTTTATGACCTGTCATCTGTCTTGGGATTGGAATGCAGAGGTAAAGGTGGATCCTATTCCTGGTGTGCTTCAAAATCTGTTTGATAGCTTGGTTCATCAGAAAGTTGTCCCTTCCAGTCCAGATTACTGTGTTATCGATATCTTCAATGAGGTAAATTCTCATTGAAGTGGGCTAGGAGTTGATTCTTTCTGAAGTTTATAGTGATGCTGATTAAGTTACTATTTTCAGGGAGATTATTCTCACCCTCATCATCATCCTCCTTGGTATGGTAGACCCATTTGTACACTCTGCCTGACTGACTGCGACATGGTATTTGGCCATGTTATTGCAGCAGATAGCCGAGGCGATCATGCAGGTCCACTGAAACTCTCACTCTCTACAGGGTAAGGATGCTAAATCAGCCATCTTTCTTTAATTAAAGGAATATTTCATCATGGATTACTTGTCACACCTTTTACCTGTCTACCTATCATGTTTTTGCATCATCTGTTCCACTTCAATGGCCATATTTTAGACTGAACAAATCAACTCATTCTTAACTGAAGTGGATATCCTAATTAGGGTAAAAATTCTAAAAGTAGTAAACAAAAGTACGCCAGTCAAACTTCATTAATGCAAATGTGCTGCTTGCTCTGTTCTTGTTTTCTAGTTCGCATTTATCATGAAAAGTATATCTAGTTTGTTTATTGCCATCCACCAATATGAGTAAATGTGTATTACCTCCATGGCTCGGGGACAGGACATATCTGATGGGCAAGCTGACCATTCTAAATTAATGATCGTTTTATGTTGATTCCAGGTCTGTTCTAGTTTTTGAGGGAAAGAGCGCTGATATAGCAAAACGGGCACTCCCTGCTACAAGTAAGCAGCGTATCTTACTAAGTTTTGGGAAGTCTGTGTCAAGGAAGCACGTTCAGTCGGAAAGCAGCTTGCTTATCACTCCCCCATTGACACCTCCTCCGATGCCTTGGGCTGCACCATTGAGGCCAGGGAACATAGCAATTCATCCCTCAAGTCCTAAACAGCTTGTCTACAACCCTAGCAATAGAGTACCTGCAGTTTCAACCCCTGGACTTCACCATATTCCATCCAATGGCATCCAGACAGTTTTCGTTGCACCACTTCCTATCACTCCAAAAGCTGTTCCATTTGCATCAGCTGTCACATTGCCAAACAGTACAGCCGCATGGATCGCAGAAGCTGCTCCCAGGCCCGCTTCACCTCGTTTACCTCTTCAGGGTACAGGGGTATTCCTTCCTCCTGGATCAGGCAATCCACCCCCAGCTCAGAAGTTGGGCGTAAAACATGCTGATGCTAAACCATTTTTTCCACAAGAATCATCTGCCTCTTCATCTGGTGTAAGTGCTCGTGCACATAAGGCTAATGGTAGTGTTTCTTCCAAACCAACAAGGAAAGATGATATGGCTGAAGCTAAGCCAAAGTGCAATGGGAGTTCAGATGGTGGTAGCTCTGTTGCCCATGCCAAGGCAACTGGAGGTTTAGAGGAGCAGAATGTTGTCGCAAAGTAGGCTGGCTACAAGATCTCTGTTATCTTAAAAGTAGATAGCTGAAGATATTGAAATTTCTTTTTGTCCAAGTGGTTACAGGAGTTTCCAAACACAGGCTATATTCTTGAGTAAGTGCTATGCTCTTGGAAATGTTGCACGACAGCGTGATGCTCAAGATCAAATAGTTTTGAACATTGTAGCTATCTGAAAGCAAAACTGCACTCACCACACAACTTCATCTTCTCTACGGCGTCATTAGAGCAGCGGGACGGTCAGAGCTTAAGCATCAATTTTTGTATGTTATGAGCCTCCCATTTGCTCATGGAGTGCAATTTGAGGAGAAATTCGAAAGAAAATTTTGTATATGATGCTATATATGTCATCTTTGTTGCATAACGAATCTGAAATTTGCATCCTACCGTGGGAGATGTGTTTGTCAGTTATGTCGTCCGACAATAATTGAAGTGAATTCAGTATTACTGGTATAGTGTTTGCACTAAAGTTACCGTGTGCACATGCCATGGTAAGCTGTGACATTAAAGCTTTATTAGGTATGAAGACAAGATCACTAGTCTGCATAATTCATTTCTGTGTCAACTGATGCCTGAAGCTCCTTCAAGTCAGATGTGAACCCTATTTAATAGTGATTGTCTTTGGCTTCGTGCAAAAACACCTGCTTCATTCTGTGATCTTTCTCTAGTAGAATCAAACACTTGCTAATTCATAGCAAATCCAGTATTGATGAGCACAATGTGACATAATTGTACAAGTAGAATTATGCAGGTAGACATCTACTCAGCTGTGTGGGAATGTATTCTGAAGGCTCCAGCTTCTCTCATTCTTCAGTTACACTAGCAGAGGACTGAACCTTCTGCAGATTAGCTTTGCTGAAGCTCCAGTGGTACAAAGCTTCACCGAAAACGTCGTAGAAGGCGAATCGAGCTCGGTTCTCACTGAGCTCAAGTGACAGGAACCCTTGTCCATCATAGAAGAACTGGAGCTTGTCTTCGTTTTGTTGAAAAATGCCTCTCCATGCCTTTGATCCGCCTCCACTAGTGAAGTACTGAATTGGACTGAAAAGAGAGGAGGAAGAACATAAGATTCTTGAACCCTTCTTTCCTCTATTGTGTCACAAGGTATTAGTGTGCTCACCTGTTTCTGCTGCTGATGTGCTCCAGGCAGTGATCATGCCCATTGATGTAGAAATCGACACCGTTTTCCTGTGAAATCATCGTAAATTTCATCGAATGCTCATATGCGAAACCAATTGGTAGAAGATTAAAGTACTACTTTTTATCAGTGTTACCTTGAGGACAGGAAGGAGAAGCTCAAGGAGCTCCTGGGTGTCTCCATGGGCACTCACACTCCTCATGGTATGATGTCCTACAGCTATCTTCCATGTTGCAGTTGATTTCTTCATTGCAGCATCAACATCCTAGGTGATACAATCATATAGACAGTCATCTCATTACAGAGTTTTGCTGATGCAACGAGCGGATTGTTTTTGCAGTGGATATTGATCAGAGGAACTGACCTCGAGGAGATTGGCGATGTACGCATCCCGAGGCGCGACTCCCCTCCAGTCATAGTGATCTTCTCCAGGATCAGTCCAGTACTGGAGCTGAAACGGGGTCGTGTCGACAAAGAAGAAATCGACAATTCCTTACAGAAAAAAGGACATTATAAATTTGTTCAGTGGATTCTAGTATTAATCAGAAAAGATTTCCATTGTAAATTTGCAAAGATTCTAGCTATGAACACAGATTTTAATTGCTGCATGTTGAGAAAAGAAACAAGGTTTGTTGTGGGTTTTGATGTGTTAACCAACCTGCACTGACAATGAAGGATCTCATGCAGATGAACCTGCTGTCGATCTTCCTCAGAGCTGGGTCAATCTGTGCTAGCACATTTCCCCTGTAGTCATGGTTTCCAAGGTCAAAGAAAAAAAAAGTTCTAAACACATAGTAAGTTTATAAATCCATATGATCTAATAGTATAGTATTAAATGGAAATTAATTAGGTTTAGATGGTGATTACCAAGGTACCATGGCTTGTGCAAGCTCTGAGCCGTGTAGACATCCATGAAGGAGTCATGGAACGCCATGTCGTCGACGCCGGCGAGGCCGTTCTCCAAGAAGTTGTCGCCGGTTGACACGACGAAGTCGATCTCCGTCTCCTCCGCAACCTTCCCCATCTAACTCCTCACAAACAAACAAACAAAATTCTCTGATCGATATACAGTTGTTCTCTTTTCTTCTTTTGATCGGTGCCAACAAATTAACATTCTCTGATTGAATTGTTGAATGAATGTTTGATGCAAAGAAAGCAAAATCACCTGTTCTGCAACTCTTGTCTGGTTGTAGCCGCCCTTCCGGCCCCAGTCGCCGACGACGAGGAGGCGCAGCGGCGCGCCGGCGGCCACCGGGTGCTCGTGCCGTGTGAGCTCTGCGGTGGCCGGACTTGTGCACGACGAGAGCGCCGACATGGCAGCCAAGAGCGCGAGTGCAACAGCCATGGCTGATCACTACTACACTGCACTGTGATAACTCAAGCTAGTCTGTATTTCTTGAAATCTGTTCAGCTGCTTAAGTAGAGTTCTTTAAGTTGAAGAGAGAATATGCCATCCAGGTGTGCTTGAGATTGAATGGTTTCTGAAGAAGATACAAGTATTATTGTTAGTGTCTCCACTAATCAGACACACACAGTTTTGCAGGATTACTGCGTGCCTTGTCAGTTGTTTTGCACTTTATTGGCACAACATATATGGGTTTATAGTGAATCCTGACGTGGTTTTTATGCAGATGCGGTGTATTCATCACTTCCTATGATGGACAATATATATATAAAAGAGAAGCAACATGGGCAGATACTGTGGTTACCAGGCTATCTATCTGCTGGCTTTTAGAGAATCTTCATTAGGTATATGCTAAAGGGATGAAAGTGAAATACACATCACTCTATTAGTTTAATCGTACAGCTTGACGACTGACGAGCCACCGTTTCGTCTTGCCTATGATCATCTGATTTCTTCATATGATTTCATTTTGGACTGCAATAATAGTAATCAATATGTTCAGAATTTTTGAAATTACAGATGCCATGATCTGTATGGGGGAGATTTTGAAGACCAGGGCATTTAACTTATGTGATAGATTTGCCAACCTGCAATCACAAGTTTTTTTTTCCTAATGTACATGTACATTGTTTATATTTTTGTTAAAAAAAAAGATGCATGCTTTGGAGGTACCATGGATGGTAATATGGTAAATGCCTGATTTGTATGGTGAAATTTGGCATCTTGAGCACAAACACAGCCAAAATGGTGAAATTGCTGATCTCGTAATTAGGAAAAGGCAGAAAAGACACAAGTGTTTGTGTTACTATGTGAAACCCCGCGTATTGCTGCAGGAATTTAGTACGATAACAATAAAAAAAAGTGTAAGATAGTTAGATAACATCAGATTAAGTAAATTAATGTGGTTTATGATAATATAAATTTAAATAGTATGTAAAATGATGATTCAAACGTAAAAAGTAAGGTGGTATGACTTTATGGAAGAAGAAAAGTAGGGAGATAGTTTGGACCGTAGATTAATCATCTAAAGGCTAAAACCAACTGAATTAGAGGAAAAAATGAGAAATATAATTTGGACCATAGAATATCATAAAACATAATAAATATATGCATTGAAACATTATATGAATTATGCTGGATGATAATTTAACATGTTTGTATTTGAAAAGCTCTTAAATTATAAAAACTATAAAGATATAGCATGTTTGCATGATATTTAAATGTGATGATTGTTAGTGGATGATGATGTGGCATCTTGTTAATTAGTGTATGATGATGTGGCATCTTGTTAGTGGATGATGGTGTAGCATCTTTGCATGTTAAGCTTAAGGAGTTAGTGGGGGATAACTTTATACTAAGATAGGATATCTTCAGTAGAAAAAACCTTTGAACTATAATACATGCTAATTAACATTGACGTTATACACTCAAGGAGTTCATGCTAGCTTGGCTGTTATATACTCAAGGAAATGTTGCATCAATTAATATTTGCAAAGTGCAATTAGTAAACTCCATCTCAGTAATCATCTGCAAAAGGAGGGCATTCAGAGGCTACAGTATCCACATACATGAAATCCTCGTCATGCCCACCTAGCTAGGCTCAGGACATGATAATCGTTACGGCACAAAACCTGATCATTTGCAAGATGAGAATGTTTTTCACACATAGCCTCCTCGAATTCTTTGTCTCCACCTTGAAATTTTTGAAAAGCTGGATGCACAACCTTTGCTCCTTGCAGTTCACAATACAGGCGCCGGACATGTTCTGTTCAAAATAAAATACTCGGATTATCGGAAAATTCAATCGTTGTATTGACTTTCTAAAAATAATTGTTGAGCAACGAAAATATAATTGTGACTTTGACTTATCTAATGTGTATATGAAAGGAATCGAAAAACTAATGAGTATGAATAAGGGGTATAATCTCTTCTTTTTATAAACTTAATGCTCACTAAATACTTAAAGCTCAACACACAAGTATAGTATTTATTATCACTACTAAAAGCTACATGCATGCATGCCATATCAACCCATTAAGCACACAAAACTCGACATGCAAGCATATAGTAATTTATATCTAAAATTTATTTCATTTTAAAATTAAACATGCACATGCTAAATTATCATTTCCAAATCATTTCATTATTTCTCCATTATCTAACATATATCCCGCAGGAAAGCGCGGGGCATCATCTAG
>TE_00000030#MITE/DTT
TCCCTCCATGGATATTTATACAACTTTTTTTTTGTTTAAAAAAGTCAAAAGTTTTATGGACTTTGACCAACAATTAGTCAAATTACAAGTACATTTAGTGTGTACAAAATTTATCAGAGACTCATATTTTGAAATGTTTTCACAATTCACAAAATGTTGGTTCAATAGATCTGAACCATTTATTTCGTGAGCAATCGATTGCCAACGTTTAATCTTGAAGACATTTTCAAAATAACATATGCCACAGGTAATAACTACAATTTAGCCACTCACACAATTTATAAAAAACTGGTATTTAAGGTGAGTATTAACTCAACCAAAGAACATTAAAATTACCATACTACTCATATTTAAGTACATTGGGAATGGGTCAAACAAGAGAAAGAAGCAATAAATTGGCATGCATGTGTTAGAGAAAGAAACGGAGGGAG
>TE_00000031#DNA/DTA
AGGGGCGTAGCCAAGGGGTAGTCCCGGTGGGCTCGGGACTACCCTAGAATTTGGCCCAGAGACCCCCACCCCTCAGAAAAAATTAGGCCCAGCCAGCCGTTTTGGCCCAAATCCAATAGTAACAGCCCACGAAGAGTTAGGGTTGAGTTGGGGGAGCCTGGAGGCTGGAGCGCTTCCACCTCCAGCCGCTACTCCCTTCGTGCCCGATGCCCGCTCCACGTCGCCACTGACCGCCGCCTGCGCCGCGCCGATGGCCGTGGGTCCGCGTTCGCCGTCCGCCGTCAACGCCGGCGCAGCCCAGTGCCGAGCCACACCGCCGCCGACGCCCGTGGGTCCGCCGACCGCCATCCACGCCGGCGCCGCGCCGAGTTTGGGGCTGTCTGGCCGACGAGGTGACGACAGCACGACTCCTCCAGTCCTCCTTCGCTCCTCATGTCGCTAGCTGTCGCCTCGCTGCCGGACGTCGGCCGGTTGCCGGCTTGCCGCAGAGCCGCCGCCGGCCATCTCCCGTCTGCCCGTGCCCGTCTTCGGCTCTCCGCTACCGTCCAGCCTCCTGCTCGGCTCATCGGCTGCTCTACTTTAGGTAATGAAATCTTCCTCAGTTCCTCTGTCCAGTGTCCACTCCTCATCGTTATTTCGGAACCATGAAGCAAAAGCAAAGAGGATTGGTGATGAAGCTCCTGTACCCGAAGAGGAACCACCACAAGTTCCTATATATTAATGACGAAGCTCCTGTACTCGAAGATGATCCACCACAAGAAATATATATGGTAAGCAACGTCACTTCTGCTTTGTTTGGTTTCATAAGTATAGTTGGCTTGAATATAATGTGGCGAAGGATGCTAGGTTTTGCATAGTATGTTGTATTTGTTTGGCAATGGAAGTAGTAATTATTTTAAGGGTAGTTGGAGGAATTGGAACAAATCCAATGCACTTGACAAACATGTGGGTGCGGTAACAAGTGCACACAATAAAGCTCAAGAGAAATATAATTTATTTGTGAAAGATGCACCAATTGATAATACCATAGTGAATGTTTCGGATGAGAATAAGGCTAGGTTGACATATTCACTTAGATGCCTAAGATTTTGGATGAGAACTTGCTTGTTAAGTAAGCCACTTATGAATGTTGCAAGGCATTATTTCTATTGCATTTTTACTAAATTTGTACTTGTGTATCGGCTTTTTGGTGTTAGAAACTTTAAGCATGTGATGTGAACCTGCGAACTAGGACTACCCAAGGAAAAATTCCTGGCTACGCCACTG
>TE_00000032#MITE/DTT
TCCCTCCATTTCAAATTGATCTACATATTTCATAGTTATACCAAGACCAAGAAAAGCTAATAACTCTCTCATACTATATTTACTCTAGCAACAAACTCAATACATGCACCATCCCCACTATTTCCTAGCCAATAGCAAATCAAAATATTGCATATGGGTTATAAATACATGTGTTCACGGATGCATGTATCAATGTCCATTTACTCCAATGCATAAATAACGAATAGACCTAATAAATGAACACAAATATGTAGATCATTTAGGAAATCAATTTGAAATGGAGGGAG
>TE_00000033#DNA/DTT
TCCCTCCCTCATCGACAACACCGCCGGGGAGCACGTCGTCCAGCCGACGGAGCCGCGGGCGCGGGCCTTCTCCTGTGGCTTCCGGCGTTCGTCGACCGGAGCTCCACGGCTTCCACCCTCCGAGGCAACGTCAGGTGGCTCAGAGATGTCACCGTCGGCGCCATACAGGCAGCGGTGGAGGCCTCCTCCTCCTCCAAGCCGGAGCCCGCCACCTTAGTTCATCCACATCCGCGGACCCAGAACCGAACGCAGGTTGGGGTTCTTGATTTTTTTTTCTTTTCTAGATAATGAAGTTGGGGTTCTTGATTTGCTACGCCATGCTTGTGATTCAATCTTGTTTCTGTAGCTTACCCAATATAAAGGACCTTGATCTTGTGCAATGTTGCAATCATATGTAATAAGTATGTACTACTTTATAAACTGTGTTCTGTCATCGTTTATATGAAATTCGCACAAAAATAACTTGAAACATATCCAGTGTGTATACCAAAACATGTCCAGGGGTATATTTGTCTATTCACCACACATTTAACACCGTTACCACTAATTAACAGAGTAGGGGCAAGCGGCTCCTTCATTTCAAAATTACTATACCAAAGCTACTCAAGACGGAGAGTAGCTAGCTGATCAACCCAACATGTGCATGCATCTGGACTCTCCACGAGGAGGGAGCGCACAAAATTCTCCAGGACTTGTGTTGTTGATTTGTCTTCTTATGCTAGTTGGTGGCAGCTCGAGGTTGGCTGGCTGGCTAGCTTTTGCATATGGCTGTCACTCCTGGCTCCTCCATGGGTCCAAAGCATTAGGCTGCTGGTCGCCCCAACGATTGGCCGTGCAAATGCACTATGAATCTACTCCATATGATGATGACTGATTAGCAACTCTATCCTTTTCACCTCTAGCTTATCAAAACGGATCCTTATTCCAAAAAAGTCTCGAGAATTTTACCCACACGTTAACCAAAAAAGTCTTGCACAATAGATACACCCTACGACGATGCATGTTTACGTTATTTGTACGTTATATGTTTCTAATTAGTTTCATTTAAATGGATTTAGGGGTTATTTGGTTACTGCCATGAGATAAAATTTGCCAATCCACGCACCTCGCTGAGAGCTGGTGTTTAGTTTATAGGGCAACAAATGGGTCTTGTTTGACATCTATATGCATGCAAAATGTATATGTAGGGTAATTGTTTCATCATCTCACTACTGATTGCACATCCATCATGACATGCCAAAAAATACAATTGTGGGTAAGATTTTGGGTACGATCGTATCATGCCTTTAGTGGGACCTTTTCAGTTATATATTCTGGTCGATTTTTTAAAAGATATTTCTTGGTGTTAGTTGAAAATTCATTCTTTGATCTGTTCATACTGATCGATCTGAAAAAGAAAAACAAACTACATTGACTTCATCTCCTACATTGAAGTCTCAGTAACTTTTCTTGCCCCTTTTCTTTTCTGAGATAACAGTAGTGGACTATATGAAACCAAACTTTTCGTTCATGCGCGCCTTATCTGTTTTCCATGGATTTTCAGCACCAAACTAAGATATATATACAACTGTACTAATTAATACACACAAATTCTGACTCTCCCTAATGCATAACATGTAAGCATAGATTTAGCAAATTTTAGGCTCTTACTTTGTTGCGCATATATATGCTATAAATTTACTTTTGTGTCCATATCATAGCCAAAAGTTACTATATTTTGAGACGAAGACAATATGTACAATTAATTGGTCTCCAATTAATCATATGTTTGTAAAATTAATTAACGGGTGAAATAATGTTTCTCCAGCACATGCTCCACTACCATTTCTGAGGATACTTTTAATACCAACATATTTTAATTAGTATGCTGCCAACCACTATAAACAACTTACTAGTAGTTGTCAAATACTAGTAAGCTGACTGTGACAACACGATCAATACATTCACTGAAACCTTCGTACGGAATAAGACTGAATGGTGGATTTTAAAGTAATGTTTGACGAGGCACCTTGCTCTTATCCGTTTGAGATTAATTAACGGTAATATACTAAGGTACAGTATCCCGTCCCCTTGTTCGTATGGTACACCTTCCCCTCGTCAAGCTTGGGTGCCACCACGGCCTGATCGATCGATCTCATCGTTGAGACATACATCCACACACAGAGAGAGAGAGGAGATATGGGAAGGAAGAAGAGAGGCCAACGTGTAGTGGATGCAATGTTATGTAAGTGCCACTGACATGTGGGCCCTATTTTTGTTTTTACGCATGGTTAGAGAAGGGGTGCACGGCACCAGTGCCTGATCAGAGGTGAGCTGCCTACCACCTACACTACATTTCTTCTTCTCTAATATGCTCCTTGTCTACTCGAGCTTCGCTGTTGGTCGAGCCGCCATAATATCGTGTGCCTGGGAGAAGGGAGACCGAGCCCCGGCCACCAGATCCATCGCTGCTCACTCTCCTCTGTCATCGTGCTAGTGGATCTGTTGGGTCTCGAGTCCCTTGAGTCCCTAGTGCAGCAGCTCATGCTCCATCGCCACCCTAGTGGATCTGTGTTGGATCCATCAAAGCCAAGCCCAACGTTATCGCTTGTTGGTCATTGCACACCAATCTGGTGAAAAAAAGAGAAAATGAGTGAGAAGAGAGAGAGGAGTAAAAGAGCATGGTACCATCGTTGTTAAAAAGTAGATTGGGTAAGGTTGGGTGTGACACTATAAGAGTCCCCATTACTATCCATGGTGATGAGCACCTCCATGGCCACTCGATGATGAAGGCGAGGCAATGGTCGGGAGGCGATGTAGAGGAGCTTTGCAACAATAGCAACAAGAGGCAAGGCGAACATGCTCAGCGACAACAATGACAACGACAAATATCATGCTGTACTATTCATAGGTATCATCTAATACAAACATGGTATCATCTGTTTGGAATATAGGATGACTTGGTATAGCAGCCCCTTAATTAAATCCCATGGTACAAATGCACCAAGAGATTTTGTAATGTAAATCAAGTATTAAAATTAGTAATAGTTTGAGAGTAAAACCTCCACTCTAATTAATAGTGTTGCAATGCATGGTGTTGACCTCAAAGTCTTAAATAATTAACTAATATGTGTATTAATATTCAGCTTTAATATGTTTAAACAACTAACTAATATGTGTATTATATTCAGCTTCGATATGTTTAAATGACATTGCTGGTAAGAAAAATGCTTTCATTTTAATTATATTTTTAATAATTTTATGAATATTTGATTATAAAATGCAGTGATTAAATATTGTATTGGAGACTAATAAATCGATGTCCTAAATCCAAATCGAGGAGTGAAAAGAGAAGACGCCGTATTACTTGGGTATGATATAACATGTCTCTATTGCATTCAGATGTCATCTATTGACACTATGGTTTTGCGAAGAAATAAAGTATGTGGTGCGTATAAAAGAACATTTTCTTTGTATGCAAGTGAGATTAATTAGATCCTACGTGGGCATATTGATTGTTAAGAGATAATGTACGTATGGATCCAAATGCCATTTGTTTGACCTACAGCGTTTAGAGAAATGTTCAATTTGGAGAGAAACTTTAAATATGATATGTGCATGTCATACCATTTGACAATGAAAATACTGTTCAACAACTCAAGCTTGCATACTAGATATCTACATAAACATAATTTGATTATTTTTTATGAATATTTGGTTATAAAATATAATTGTGGAATATGTACATTGGATATCAGTGGCCTACATAATAAGTAAAAAAAAACGGAGGGAG
>TE_00000034#DNA/DTT
TCCCTCCGTCCCAGAATATAGCAACCTAGGACCGGATGGGACATATCCTAGTACTACGAATTTGGAGCGGTTAAACATTTGGTGGGTATGCCGGAGGCGTGCAGGGTGCGCGGGCAACGCCGGCAGGTGGACATGGTGGCGACAGGCGGCGCAAGGGCGCGGGGTTGGCGGCGGCAGGCGGAGACGGGAGGCGACGCGGCGGGGTGTGGGCCGCGGTGGTGAAGGCGGCGGCGACAGAGCCTGCGACCTCGGGCATCACCGGATCTGCCTCGGCCATCGCCGGATCTGGAGCCAGGTACGGGAGAGGAGGCGGGTGGCGGCGGGGATGCAGTGGCGGCGGCAGGTGGCGGGGATGCTGGCGAGGGCGGCGGGGATGCAGGCGCGGCTCTGGTGGTGGTGGCGCGTGGAGGATCGTGGAGGCGAGGCCGGCGGTGTGGAGGCCGGTGCAGCCCGTGGAGATGCGGCCGGCGGCATGGCGTGGAGGCCGGTGCGGCCTGTGGAGCATGGAGGCCGGCTCAGTGGCGTGGAATTAGGTGCGGCACGTGGAGCGTGGAGGCCGGCTCGACAGCGTGGAGATGCTGCCGACAGCGGGAGGCCGGTGCGGCACGTAGAGGCGCGGCCGGCAGCGTGGAGGCTGGCGACGGCGCGTGGATGTGCGGCTGGCGGTGCTGGTGCTGCGACGGAGGCGGTTGCGAGAGGCCCTTGTTGGCGCGGTGGCAGCCTCCAGCTGCGCCCACCGGCGTCTTGGCGGCGGTGCAGCGGGGCTGCGGGCGCTTGTGGCGACGGTTGCTAGCCGAGCTTCGATGACCGGTCCCTTGGCTGCCTTGGCCGGTTCTGGTCGATGCAGCAGAGGAGTGTGGGTGATGGCAGGTTGCGTCGAGGGTTGACTGCTTGTGAGACGTCGTGGACTATTGTGTGGCCATCGATGTGGGGGTACTTATGTGGGTAATGTGCAGACGCTGGCGAAAGCCTTGCCGTGCCTTTGGCCGGTTCGATGACGATGACGCCGTTGGCGCCGTTTCCCTTCTTGAAGGCGTTATCATGGCGCTCTCCCATTTGCCCCACAAATCTCCAGGTGAAAACCTTGCTCCGGTTCGGACGAGCGGCGGCGGCGTTACGCATCATGTCCTCCTTGGGGGCGTCGCTTCGGGGAAGTTCCTTTACATCGATGACTATTGATGGTCTCTTTGGTTCAAAAGCTTTCTTTCCTTGGTGTTCAGCGAGGCCTAAGCCTCTTAGGTCCACTTCGTTCTGTGGTGGGCGACACACTCTTTGGTTGTTTCTACGAATTAAGTCGGAGCTGCTCGCTGTTGGGGTGCGGCGACGCTTGGCAACGATGACGTGTTGTAGTCTCTTCCAAAGAGTTGGTGCTGGCCATGTGAAGGAAGTGGCTCTTTGGTAGCTTGGCTAATGTCCATTGTGGAAGTCGGAGTTGCTCTCGCTTTGGCGACTTTTGTGGCTTCAGTGTCGCTGCGGTAGTGAAGTCGGCGCTGCTGGGTCGCTTGGGCGGCTAGCTCGGCAACGATAACACCTCTTCTGTGATGTCGGGGCTGTTATGCCGCTTTTGTGTTTAGCTTGGCAACAATGTCCTGCATTTGGGCTCCGCTGTTGTTGTTAGTTGTGTAGTTAGGTCCCATGCTCTCTTCTGTCTGTTGGGTTTCAGCCGGTTCCCCATAATTAACCGTGCAGCTGTATAGTTTTCGGGCCCAGTTTCCCTTATAAACTGGGTCATTGTCTCTTGTCTGTACAGCTACGAATCTGAACAGACTAGGATATGTCCCATCCGGTCCTAGGTTGCTATATTCTGGGACGGAGGGAG
>TE_00000035#DNA/DTM
GGGCAATTGCGTTTTTGACCCTATTTTAAGGTCTAACTACCAATTTGACCCTACTTTCTTAAGTTTGCTCTTTGGACCCTCTTTTTTGAAAATGAACGTTACGTCTGGCCCTATTCCGTTAAGCCAACATAACGGTGTTAATTCAGAGAAAAATGGCTTTTATGCCCTCACTCATTTGACTCAACTTTTTCAAAGTTTTTGCTTGTCTAATTTCGTGTATTTTTATCTAAAAATGTGATATTTTTTTTATTACGATAAGTGACAAATTTAACTTAGGTTTGAGGGATTTGACGAGTTTTTAATAGATTTAACTTTTTTTTTGACAAAATTCACTTAGATTTCACTTAATCCCTCCAGCACCAACAGCATGCAGTCCTCCTGACCGGCTCCGTCTACCTCCAGCCAGGCAAGAACAAAGAGAGGCCAGAGAGAAACGGAGAGCAGCAGCAACAGCAAAAACAAAGCAGCAGCCAAACACCTGCTGGCGAGCTCCCGCACCATCCTCGACCCGCGCCGCGCGCCTCCTTCCGCGCCCCGCGGCGGCGGCGAGCTCCCGCGCCGCGCGCCTCCCTTCGCGCCCGGCGGCGGCGAGCTCCTGCGCCTCCCTTCTTCCATGCGGAGCAGCTGCTGCTGCTGCCCTCTGCTCACCGGCGCCGAGAGAGATGGGGTTGAGTGCGAATGGATAGGGTTGAGTCCTCAAGGGTATTTTTGTCCGTTTGAATAATAATTTGAATTTTTTTTCTTTTCCTAAATGAAACCCTAACGGTATAATAGAAATAGGGTCAGACGGCAGCTTCATTTTTTAAAAGCAAGGTCAAATGAGCAAACTAAAAAAAGTAGGGTCAGATTGGTAGTTAGGCTCTGAAATAGGGTCAAATAAGCAATTGTCCC
>TE_00000036#DNA/DTT
TCCCTCCGTTTCAAGTTATAAGACGTTTTGACGACCGGATTTCGTCGGAATCGTAAACCCTGGTTTTGACTGCTTAAAGTTTGACCAAGTTTATAGAAAAAAGTAGTAACATTTTCAACCCAAGAAAAACTTATTATAAAAATATATTCAATTATTGATTTTTATGACACTATTTAGTATTATAAATATTATTATATTTGTCTATAAACTTAGTCAAACTTGAACCAGTTACCAAAGTCAAAACGTTTTATAACATGAAATAGAGATGGAGGGAG
>TE_00000037#DNA/DTC
ACTACTACTGGATTGTTTTTCATGGACGCTGCCCCCTTTTGTTTCCTTGCGGTTTGTAAGTGGAACCGCACGGAAAAATAGGAGGACCGGCGCCGGGCTGTCGCCCGCACGGGAAAATCGATTTTCCCGTGCGGTCATCTTGAATGAACCGCACGGGAAAATAAGCTGATTTTCCCGTATGGACCTATTAAGAGAGAGCCGCACGCGAAAATAGTACTCTCTGTTTTCCCTCCTACCCACTTCAAAATTTCCTCATTTTCCGCGCGCCTCGGTCCCCTCTCTCTCTTTTATCTGGCCGATTCTCTTAGCTGATTGAACTCCCAAAGTCTTCTCTCTCATCTCTCTCCTCTCAGCCGATTCTCCTCACCTCTCCTATGGATATTCTCCTTACTCACTGCCTCTCCTCACTACCTCTCGGTGGCAGCGGCAGCCCACGGCAACGGCGACGCGGTGATGGCTGAGCGGCGACAGTGACGACGGTGCGGCAGTGGAGGCATGGGATCCGGCGGGCGGCGGCCGTTGCCGCACGGGTCCGGCGGTGGCGGCGGTGGAGCGCGGCGCGGCGACAGCGACGACGGCGTGGCGGTGGAGGCGCGGGATCCGACGGGTGGCGGCCATCCCTGCACGGATCCGGCGGCGGCGACCATTTCCGGTGGCCGGCCGCCCTCCCCCCGCCACGGATCTGGCGCGGGATCCGGCTCTCCTCCCCTCCCCTTCTATCCGTCCCTAGATCCGGTGGAGGGAAGGGGCGTCGGCGGCGGTGCGGAGATGAGGTCGGGGAGGCGACGCCAACGGGCGCTGACGATGATGAGGCCGGCGGGAGGTGGGCGCCGCCGCCGATGACGACGAGGAAGTGGCGGCCGAGAGCGGCGGCGCCGCCTCGTCGATCTAGGGCCGTGCAGGCAACATAAGCGCCCGCACGCGAAAATTGCGATTTTCCCAGACACTTTGGGGCATGCGGGCCGCCCACCCGCACGCAAAAATCGTTTGACCCGCACGGGACAATGGGTATTGTAGTAGTG
>TE_00000038_INT#LTR/unknown
CCGGGGGCGTTTCCCCGGTTGCTCGGCTTGGTGTGGTTCGGTTTGCCCAGAGTGGGAAAGAAATTCGCCATGACCCTGTCGTCACCCCCGGCGGCCTCGATCCCGGTCATG
>TE_00000039#DNA/DTT
TCCCTCCGTCCACTTCTCGCTATGACTCTGGACAGATACTTTTCCAAATTCATAGCCGGAAATGCTTATATTTTGGGATGAAGGGAGTATTAAACATAAGACTTTGTTATTATATTGAATGGTTATGGATTAAGTGTAGGCCTAACCTACAATAGAAAGCCTAAAACAAAGCATAATATTTTTGAAAGCTGAATTTGATGCACATTTATATGTTAAGTTTGTTGACTATAATTGACTGGTAGCATTGCCATTCACATCTGAAAAATAGACATCAATCTGAAAATTTTACATATCCAACTGAAGTACTGAACCAAGCATATTATGAATTTGAGATACATGCATATCCTATCAATTGATCGCAATGAGAATAAAATTACATAACAAACTGAGACAAAATGATGTGGCTAATGCAAAGTCTGGGCTAAGGTAGCAACTAATTATGTGATAGGACAATGAGCCTATGGAAATCTGAGAATTCTTTAAGTTGGAGTAGAAGGAAGAAATACTACAAGTAGAACTGTAGAAGAGGGTGAAAAGAAGCATAGAGACTCCTATTTTCCTATCCACTGTTTGTTCAACTCATGTTTGTATCCAACTTTTTTGTTTTCAGAATGCAACATTCTACAAGTTTCTCCACGGAATGCACATATCTAATCTGCATAAGAGGCAACTATTATATGATCATGGAAGCAAATTTCCAAGTTAACTTACATATCTCCAGCCGAGAATTTGCTGGCAACAGCTACAGTAGATATCTTTCACCGTATGCAGTCCGGTCATCAGATACCGATCCTCATTAGGCCCTAAGGATATATTCACCCTGAAAAGAATAGAACAAAAGCATAAAGATATTGAATACATTCTACAAATAAGCTGAATACATTGCCATGTTTCGAAGTGAAACGTTCTACAAATAAGCTGAATACATTCCCATGATTCGAAGTGAAACATTCTACAAATAAGCTGAATACATTGCCATGATTCGAAGTGAAAACTAGTTGTTGAAGCCAAAACTACATCAGTATCACAAAATTAGCTCTAGAATACACTGAAGAAATGGTTGAGCTGGTATTAAGGTGGTCAATCTTGTAGAGAAATACAGTAGGAGGTTGAGAAAACAGCATGGGGATCGCAGTGATATTAGGCGATAAATCAAGGGCAATGATCCGAACAAGACAAAATGCTACTACCAAGTTCCTAAGAAAACCACCCCCAAGGAGGCAATGGCAATGGCTGAGCCCATCATTCATCAAATCGGTGTCCGTTCCTGCAGGCAATCCAGAGGGGCCAAAGCTAATAAACTTGATACATTGAAGGCTTGAACAACATCCATTTGATACCGCAAATCGATTCACCCGAACATGCTAATCGATCGATCCGACCACAAATCTTCAGTTGTGACATTGCAATAATAATAATAATAATCTAAGAGAAGACCACGACGACAACAGCGATGCAAGCTAATTCCAGCAGAATCCATCCACATTGTGGCACAACCAAAGCTTCTTTTCTCCCCCATTTCCAGCAATCCAATCCCACATCGATTTCCATCCCAAAACGAAGGCCGAATCGACCACCGCAAGATCCGATTCGAACACACCCCCACCACCAACGAAACCCCCTTGGGCCAAAGATCATCATCATCATCATCCCAAGAACCGCCTAGCTAACACAAGGCACACGCAATGCGGAAGCGGGAGAGAGAGGGAGGACGCGTACACGTGGTCGAAGAGGTAGGCGCGGCCGAATCGGCCGCGGAAGTCCCGTGAGAGGATGGCGTCGGCGGAGGCGGCGTCGACGCGGCACCGGCGGCACTTGAGCACCGCCGACGCGGGGCCTCCCCCGTCGCCGTGCCGCGGGAGCAGCTCCACGAACAGCAGCCCCATCACCGGATCGACCGATCGAGGGGGGAGCGGGGCGGCGGCGGCCGGAATCAATGGCGAGTCGCCGGCTTCTTCTTCTTCTTCCCGGAGGAATGGAGAATAAGCTGGTTATTACCGTACAGTTTATTGGACAGAGGGAGGTGGTGTTTATTTACCGACAAGTTCTTTCTTTCTATTACTGTCTGTACGTATATCCGTAATTCATCCGTTACACGATATAAGATTTTCTAGTATTACGTAAATTCATATAATTAGATACTAATGATTCTAGGCATATATAGAAAACATAATCAGTAGATAAATCTAGATAACTAAAAAAAGTCTTACAATATAAAATGAGATGGAGGGAG
>TE_00000040#MITE/DTT
TCCCTCCATTCTTAAAAAAATAAAACTAGTACGGATGTGATATATCCTAGTAATACTCCAACTTAGGGCTTGTTTGGAGGAGCTTCTAGCAGCTGCAGCTTCGAGAAGCTCCCCCCAAACAGTCTAGCTTTTTGTCTAGATTCTGAGAATCTGTAGTTGTAGAATCTGGAAATGAACTAGAAGCCAGAAGCTGGATTTTCCAGCTTCTCCAGATTCTCACCAGCTAGCTTCTCAGCAGCTGCTTCTCAGAATCTTAAGCTCCTCCAAACAGGCATTTCGTACTAGGCTAATTTTGTTTGGGAAATATGTGTCATAACCAACTTAGTATATTAGAATATGATGCATTTCGTACTAGGCTAATTTATTTTGGGATATGGAGGAAG
>TE_00000041#DNA/DTT
TAGTATAAACTACGAGATCTACGGGATTTAGATGCGTAAATAAATTATGAGCTATTTATACATGTCGGCACACATTGCATTACTAATAGACAAAGAAATTCTACTCTAGCCCAAAATTTTTAAACTCAAATTCACACTATAAAAACTTGATAAATTCAATTCAATTTTATAGGAATGATCTATTATATAGAGAGACAACTTTGTACAAATTTTTGGCTATTTATATATGTGGAGTCATTTTGGGTTGAATCATGCATTCAGAGCTAGGTTCTGATGGTTTGGTTCGGTTTGATCCATTTATGTTTTGTAGCGTTCCTAAAAATTTATTGGACTAAATTTATGCATCGATGTAAGGAATAAGTAGATCGAACCTAACCATTCCTATGGCTATCCTGAATGGTCCGTCCGCTATTTATCACAACCATGTGCGGTGTGACATGATCGATCAAAATGTGTAGTAACATATTGGTATGCAATAAGCTATATACATCATGAGCATACATTCCTTGTCAAAAATCAATTATAGCGGAATAGTTATATGATGCTGGATGCATTCAATTTACTGGATTAGAAAGCCAACTGAATTGGTGGCAAAGTCGCAAATCTCAGCGCCATTACGGCTGACGCTGAGTTAGCGCTCCCTGCCACGTCGGCAGGAGATCGGCTCGGCCGCCATGCTGGCAGGGCGTTACCGCCAACCACCTTGATGCGGAGACGGCTAACCTCAGCGCCAACGGTTAAGCTTCAAAATAAGGTTTTGAAAACGGCCAATTTGTTAAGAAAAGGAGCAAACTAAAATGATATTACTTAACCACTTTCACATTTATGCATGGGTCACCACGGCAGGAGTACTATAACCTACAAATTACGAAACTTAAATTTACACGTGGACCATATATAAACCAACCCGATTGTGCTAGTTATAAATGGCCTTGGAGCCCATCCAGCTTGGAACTTAGCACTATTTCTTTCCACAAAATTTGTACGGGTCTACGGGAAACCTAGAAAGTAAAATCCATGTCCGGCTGGGCCCTTCATGTTACAGATAATTAATATATAATTAATTAAGTATATTAACCAGTATAAACTTAATAAATATATTTATTTAATTTTTTAAAACCACTTCGATATAGAAAGTTTTTTTTTAAAAAAATATACCATTTAGTAGGCGAGGAAAATAGCTCACTCCATTTATACAAATGAAAGTAGCGTTAGGCTGCGTCTGGCAGTAGCACAAAGATTAAAACTCTCTTGTTTTTGTGCGCGCGCTTTTAGAAAAAGTTGCTTGACAAAATCAAATTAATTTTTTTTAAGAAAATTCGAAATAATTTACATATCTTCTTAATCTTAATATCTCCCTTTCATTTTTTTTTAAAAAAGTTGAGAATATACGTAAAACGAGGTGATGCATTAACGCATAATTATATTAACTATTTTAAATTTCATAAATAGATTACTATTTTTTATTTTTTAGAGCGAAAAGCTCTTCTATCATTCACCACCAGTGAAAAGGTGAGGTGGCCACGGAAAAAGTGCAAAACCGCGTCGGGTTGGGGTCCTCCTCCAGCAGTAGCACGGCGAGCGAGGTATGGCTGTGTAATCCCACCGTCCAAAAACTCAATTTTAACGTTTGACCGTACGTTTTATTTGATAAATCATGCATAAAATATTATTCATATTTTATCATCTAATAATAATTAAAATAATTTCATATAAGAAGAGGTGGTCAAACATTGGACAAAAAACTCAAGAATTAAGGGTGTGTTTGGATAATAGGAAATGAGAGGTGGAATTGGGATTAGGAAATAAATAAAGGGTTAGGATTAAATGGATGACGAAGAATGAATGGTTAGAATTTAAAGATGGGTTGGAAATCATTTTCCTTAGATATTTGCCAAACACTGCCTAAGTCTTTTGAGACGGAGGGAG
>TE_00000042#DNA/DTT
TCCCTCCGTACGGAGGAAGTAATTAAGTATTTAGTATATGAAATGTAATGTGGGTCAATTGTACAATCGATGTTTGCCATGTGTCACGCATGAACCATGAGAAATGCATTGGTTGAGAACTTTTGATGCAAACTTGAAGATGCAGCTCCATATTTATTATGAATTCAATAAGACTGATATTCTTAAAAACTTTATCACGTATTACATTGTATAAAACGTGAACAGAAACCTATTTAACAGGCAAAGTTGATATTGAAATGGCATTGCAAAAGAAATACCATATAGAACGCAATCCTCGTACTTAAGGAACTGATTCGATAAACGACCTGCATTACTAATTTGCTGATTCGATAAACATTGATAATATATTTTGTTTGTTGATATATGTTTCATTACTTGTTCAATTCAAATTTTGCAGGCCAGAATTAATCTAGTATATATATGCTGGTTGATCATGGTACTTTACATGTCATGTTTATCCTCAGCCATCTTCCTTTTACTATGGCGTTTGTATACTATATATTAGCCATGTGATTCCAACTCGGTGTTGACCTTTCTTAATACATAG
>TE_00000043#DNA/Helitron
TCTATTATATAATGTCTTAATCTTTTGAAAATTTGATGCCGCTACTACATCTTACTATGTTCTGTAAAAAAAATTCTGAGAAAAAAGCGAAACATCACCCCTTGATTTCACTTAGTACAGTAGATTCAGTATTTTACACCACTAGATCTATTTTCTTTATCTTTACATATTATAAAAATTCAAGATGTTTTTGCCTGATTTTCGTACATCGTTCCGTGTCGCCACCTGCGCGTGACGATGGGCCTCATCGGACTTTACTTGGGCTTGGAGTTACGTACATGGATTAGATTAGGTTTATTTACAGGGACGGAATACGGGTGCAAATTGTTACAGTTGTAGTATGATACAGATTATCGTATGGAGCAATAACATGTTTCATATATTTCAGCAGTGGGTTGTGGGAGAGGCTGCCGGCAGCAAGGTTAATTTTGACCGCCTTGGTAGCGAGAGAGGGTTGCAGCTGCCGACAAGGATTTGATAGCCGATGGGCTGAAAGGAGAGCTCAGTCCGGTGGAGGAGGTGGGTGTCGATGCTGTGCTGGGGACACCGCCCGACGCGGGGCTGTGGAGGAGCAGCTCACGGGCGGGAGATGGGGGGGCTTAGCCTGGCAGTAGAATTAACGAAGATGGAGAGAAGAAAGAGTCGATCGCGAGGAGGAAGACAACAGGGAAGTCGTCCGATCGACATCCGACGGCTGAGATTGCCAACCGATAATAATCTATCTACTACTACTTAAAAAATAAGAGGTGCTTCCATCGTCCGTCCCAAGTTTGTCCGATCACCCGTCCCTGGCAAAAAAACACCCGATCCCTTAAAAAGGGAAAAAAAAGTCCGAGAGAAAAACCGTTTAATGAATGAGTCCGATTCCCTGGAGAAAAAAAATCTGATTTCCCTGGAAGAGATCCGATCTGTATACTACTACTTAAAAAATAAGAGGTGCTTCCATCGTCCGTCGAATCTGACTCCATCGACGCGGTCTTTCCGATAAAGAAAAAGGAATTATATGTCGAATCCGACTCCGTCGACGTGGTGAAAACAGGGCGAAAAAATTCCAAAGTAAAGGGAGAAAAAAAATCAAAACGACCGTCGACGCGGTAAAAAAAGGGCGAAAAAAATCCAAAGTAAAAGGAATTATATGTCACGCGGTAAAAAAAATCGATCGGGCGAAATAAACCGGGCCGATTCCGACTCCGTTGACGCGATAAAAAAGGGCGAAAAAATTGTCTGTTTCTAAAGAAAAAGGAATTATACGTGATGCGGTAAAAAAAATCGAATCCTATTATATCTAGAAAGGTTTGACACTATGTGAAAGTGGTGAAAAAAACCCTTCGTAAAAGAAATGCACGAGAAAAAAAATTAAAAGGACGGAAAAAAGCGCGGAGGAAAAAAGTCAAATTTATATTCGTCGTTTTTTAGTCCATTTATATATCTTCTTTATCTCTAATCTAATCTAATCTAACTATAAAAAAGAGAAGTTTCTACAGTATATCGCGCTAGAAAATAAAGTTTCGTAGTTCTAATTTTCTGATTGTTATCGACATGGTTATGCATGAAAAACGTATATTATCATTACGTTTTTTCACCCGTTGCAACGCACGGGCATATTTGCTAG
>TE_00000044#DNA/DTM
CTCCAGCTCACCAGCAACTGTTGCTGCCTCTCCACCATGTCCCCCTCCGCCTCCGTCACCGGTGAGGTTCGCCAGCAGCTGCTGCTACCTCTTCACCACGTTCCCCTCAGCCTTCGTCGCCGGCGAGGCGAGAATAGTCCCAATAGTGAAATGGCATTGACGTTGACAACCCTCAAGGTGAAGCAAGAAGAGGACATTCTTAGTGGTGTATTAGTCCCAGGTTGCTTAGGAGTGCAAAGGTCCTTTCAAGGCTCGCCAATAGCTACTGCTGCCTCTCCATCGCGTCCCCCTTCGCCTCCGTCAGGACATGGAGATGGCCGGCGAGGACAAGCTCCTCTTCCTCAAT
>TE_00000045#MITE/DTT
TACCTCCGTCCCAAAATAATTGCAATTCTATGTTATTTAGCATATATTAAGGTTTGAAAGAAAGACTACGGTGCCCCTCATTAAATGGTGTTTATGTGAGAGTGGGAAGATGGTTGAGGGTAAAATAGGGAGAAATTTGAATGAGATATGATTGATGGGGCAATTAGTACTCTAGAATTACAATTATTTTGGGACGAATTTTGAATCCTAGAAATACAATTATTTTGGGATGGAGGTAG
>TE_00000046#MITE/DTT
TCCCTCCGTTTCAAAATATCTGACACCGTTGACTTTTTAGTATATGTTTGACCGTTCGCCTTATTCAAAAAATTTTGTGAAATGTGTACATGAAAGTATATTTAACAATAAACTAAAAAGTCAACGGTGTCAAATATTTTGAAACGGAGGAAG
>TE_00000047#MITE/DTM
TCGCACGGGTCATTAAATAGGTCCCATTTGTCAGTCAAAATAATCCCTATAAGTTAAAAGACCGCCCGTACACTTTACTC
>TE_00000048#MITE/DTT
TACCTCCGTCCATACATATACATATACGTGCTAAGCGTTTTGACCATCCATCTTATTTGAAAATTTTATGAGAAATATTAAAAAAATTAGTCACACATAAATTACTATTCATGTTTTATATCTAATAAAAATAAAAATACTAATCATAATCTTTTTTTATATAAGACGAATGGTCAAACGTTGGACATGAACAGTGCTAAAACTACACTTAGGCTGCGTTCGTTTGTGTGATATAGGGTGAGAAAGCACATCGTTTTCCACGCGCACGCTTCCCAAACTATTAAATGGTGCGTTTTTTGCAAAAATTTTCTATAGAAAAGTTGCTTTAAAAAATCATATTAATCCATTTTTGAAATTTAAAATAGTTAATACTCAATTAATCATGCGCTAATGGCTCATCTCGTTTTGCGTATTTTCCCAATCTCCCTAATCTTCTTCTCCTCAAACAAACCCTTATTTTGGGACGGAGGGAG
>TE_00000049#DNA/DTM
GAATAAGTTCATTTGGTGACCCTCAAAAGTGATTAAAATCTAATCCGTGACCCTAAACCACAAAATCGGATATCTTGACCCCCAAACTATCAAAACCGATGCAATTTGACTCCCTCGGCGGTTTTGGAGGGTGGTTTCGCTGACGTGACGGTATTGACCTAGTCTGTGTGCTGACATGGCGCTTAGGTGGCATTTCAATTAAAAAGTTATACATGGGACCCGTTTGTCATTCACTCACAATTGTGGGGCCCACTGACATGTGGGTCCCACATGCCATCTTCTCCCTTTCTTCTCCCCTCCCTTCTCTCTTTCTTTCTCTTTCTCCCCTACGGCTGTCGGCGGGGAGTGAGCGGCGGTGGCGGCAGGAGCTAGCTGGAGCGGCGGCGGCGGCAGCCCGCGGGCGGCAGCGGTGGGCGGCAACGGGAGGGCGGCGGCGGCTTGCGGCAGTGGGAGGACGAGGAGAACGGCGGCGGGCGAGAGAAGCAGGCCGCGGCGGCGACTTCGAAACCGTGCGTCCCCACGGCGAGGCGGAACAACTCGAGGAGAGGGATGAGGAAGAGCACGCCGCCGAGGAGGTCGTCTCACGCTGTCACTCCCCCGACGCGGCCGTCCACCGAGAGGAGAAGTGCCATGATCCGGTCGCCGCCGCCGCCGCTTCCCCTCGTCCTTCCTCTGCCACTAGCTGCCGCCGCCCTCGCCCGCCCACCCTCCCGCCGCCGCCGGCTCCCCACGTCCTTCCACTGCCACAAGCCGCCGCCGCCCTCACCCGCCCGCCGGCCCTCGTCCCTCAGCCGCCACTCGCACCGCCGCCGGTTCCCCTCGGCCGCCCACTGCCATGAGTCGCCGCTCTCACCCGCCCGCCCTCCCGGCGCTGCCGCCGGCCCCCGCCTGCCGGTTACGGCGTCGAAGACCTGGTCGACGGCGGCCGAGCTCGCCATACCGCGCAGCGTGTGCCTCCCGCCGCCGCCGCTGTGGTCTTCTCCGTCTTCGCCGCTGTGGAGCTCAGCCCGGGCGCCACCTCCGCTCGCAGGCCACCGCGCCTCCGCCACTCGCAGGCCACCGCTCGCCGCCGTCTTCACCGCTCGCCGCCGTCTCCGCCCGCCGCGGGATAGAGAGAGGGAGCGGCGGGGAGAGAGAAGGAACTGAGGGAGGGGAGAGAGAAGGGTCACGTGGGTCCCACAATCTATTTTTGGTGTCAATGACAAATGGTCCCACACATATTTTTTAATTCTAAATGCTTCCTAAACGCCACGCGTAAAGGAGACCCGGTCAATACCGCCACGTCAGCGCCACGTCAGCGAAACCGCCCTCCAAAACCGCCAAGGGAGTCAAATTGCACCGGTTTTCATAGTTTGGGGGTCAAGATATCCGGTTTTGTGGTTTAGGGTCACGGACTAGATTTCAATCACTTTTGAGGGTCACCAAGTGAACTTGTTCC
>TE_00000050#DNA/DTC
ACTACAAGAGAATTGATCTTTACTAAAAATCACTTTTGTCCCGGTTCAAATAGTTCATAAGCTGCTCAACTGGGACTAAAGATGGGTTTCTCAGCAGTGGTTTATCCATAATTAGACCATAGAAATCTTATGAATTGGGAATGCACACTTTGAGTGAATTATCACTAATGCACACTTTTTTCGCTAGTGTTAGCTTAGCTCCTCTTATCCTCTCCTGCAATATTAATATTACCATTTGCAAGTTAGGAGGGGATAAATTAAAATTTCTAACTCAGTTCCTTCTTGCTCACATCGCACATAGCTCCATCCAAAAACACACCTGCAGCCCTGACATTATATGTTGTAGGAGACTTTGGTGCACACCGACAAGTGTGTCCTTGTAGTACGTTTACATGGATATTTGTTAAGGCCCATTTGAGTCTATGAAGATAAAAGATCAAGTATGGGTACGTAAAATGAAAATGCTATTAACACATAATTAATTGAGTTTTTTAAAACATAAAATTTTGATTTATTTATATGATATTTCAAAGCAACTTCTATATAGAGAATTTTCGTACAAAATGTACCGTTTAACAGTTTGAAAAGTGTGCTAACGGAAATAAAAGTAAAATCTATAACTTAAATCAAAAAATAAGGGTAGGGCACAAAACACTATGTAGCAACAGTACTCAAGTCCATCGTAGCGCTTTATCGTAGGTACATTCCATCTAGGACATCAAAAGCAATTCAAGCTGTGGATTTGTAGCCTAACCTGCGGGTATGCTTTTCCCTGATGGCTGGCCGGAAGCAGAGAGGAGCTGATCACTCAAACAGATTTTCTAGACTAGTTTTCAATGTGGATTTTAGTTTTAACAATCATTTTGGATGGTGAAAGAAATTGAATAAACCGTTCCCATATCCCATTTTTCTCTCCAATTGTTCTAATATTTCTTCTTCCTATTATACGTCCTCCTCATACATTTTGTCGATGAGGCTGATCGATCCCTATCCATCTCTCCTTTTAAGTGCATGCATCGCGTCCACGACACTCCTGACCACCTCCTAAGTCCTAACATATCTCACCTTTTCTTTCACCTTCTTTGATGCTTCCTTCCCCTCCCTCCTAGCCCCAACCTCCTAAAAACTCATATTTTTTTTTGTAATTTTGCTAGCGTCCACTTTCTCCATCTCTTCATTCCAACTCCATGTCAACTCACATAATTTGTTTGTTTGCATGATGAGAGGCAGGGATGAAGCCATGGTCGATCATCATGGGCAGGTGCTCAGGCTCCGCCTGCTACACTAGTACAAATCCTGCTAGGCTAACACATGGCAATTATTAAGGACAAAATTTTTGTATAGTTAAATATACTTGTCTAGCCCAGGATACATTAATCCATCTAACCTCTCAGGTTGGTTTTAGTCTACAAAATTTATATATAGTTAAATAGATTTTGTATATGCTTTTATCTCGTTAGACTTGTCCAGGTTCAAGAAATTTTTTGAATCTGCCACTGATGAGAGGGCTCATTGGAGAGCAAGCATACCAGTTATGGGATCGATCTAAGGGCAGACCAGGATTGGCCCAAGGCTTGGGTCGGCCCATAGAGAGTTGGGATTTACATGGTGATTATATGGTTAAAAATTCTCCATACTAATGGGCTGCCAATCCTAGGCCTCTGGCCATGGCACAGGTGATCAAGTGATCCATTCATATGTAGGAATGCTCATCGGACAGCAACATGCCAGATATGGGATCGATCTGTTCATGTGTGAGAGCCATTTGAGACTTGAAAGCACTTTTAGAGAAATATACTATAGTAAATTATTGGCTTACTCTTAGCTTGGCAAGGGCACTGGGCGATTTTGCGAGATGGTAGGTCGCCCACATGATGGCACTAGCAGTTGACTCATAGCCCGCGATGACAAGGGAGACTATGTTATCCACGACCTCATCGTCGTCGAGTCGTCTACCTTGCTCATCCTCCACGTGCATCAGCCCGCTCATCAGGTCACCGTCGTCGTCGTCGTCGCCTCCTTCTCCGGTCACCATCTTCACCTTCCTCCTCTCGAGCTCCTCCCTGAACACCGAGTTCAGCTTTCTCCGGCACTGCATGGTGTGCAGATGTGTGCCGGCATAGGAAATCTGGCCTTGTTAAATCCAAGCAAAGAGAGAAAAGGGAACATCAAAAGAGATCACCTTTCGAGCGTGGTGGAGCGCTGTTCCTGGCATGTCCAGTGGTAACGACCTGAACCCAGCAACCAAACCGGTGAACCATCCGTGGATCTTTTCGGTTAGAGGCGACGGCTCCATACTCACGAATATCTTGCATATATTCTCAAACGTCACCTGATCCAAGAAGCATATACATTCATGTTCATAGGAGATGAACGAGATGTATTTATGATTTTGAGCAAGCTCTAAGATTTTTTTATCCTGGAAATTGTTAATTGTAGTTTTTATAACTATTTGACCGGAGAACTTAATCCCTAAACTACTAACAGGCCTCATTTTACTACTTGTTGGGATTTTTATTCTTCGTTTCTCTTTACAGGAGCTATATTTTAAATTGAAATTTTGTAGTG
>TE_00000051#DNA/DTC
ACTGGTGGAGGAACCATCTTTGGTCGGTCTGGCAAAATCCACAATAGTCCCAGTTCCAAAAAGAACCGGGACTAAAGATTATTTTTAGTCCCGGTTATAAAAATTTTGCACCAAGGACTAAAGATCTTCTAGATAGATCTTTAGTCCCGGTTGGTAATACTAACCGTGATTAAAATTGAACACGTAGTATATAATCCCTATCCCTTATCCTCTCCTCCACAATTACAACTTAGCGGATCGAATTTCTCCCCCTCTCCACAGATCTCTCCTCTCTAACTCTCTTCCTCATCCCCTCTCCTCCACCTCCTCCCCCTCTTCCCTTCTCATCCGGCGGGCCGGTGGGTGTCGAGGCCGCGGCCGGCGGTGGCCGGCGGGCGGCGGCAGCCGCGTCCGGCGGTCGTGGCGAGCGGCGACAACAACATCGAATTTGTGATTCACTGAGATGTACAAATTTGTGATTCATTGTTTGGATCTGTGATGTATTTGAGTAATTTTTTAGGATTTTGTGATGTATTTGATTTGTGTTTATAAGTAACTTTATGATTTATGATGTGGATTTGGTGATGTGAATTTGGGATGTTACTTTGATTTGGGGATTTGAGGATTGATTTGGGGATTTGCCTACTTGATTCGGAGGGGACCATCTAGTACTGTCGTTATTGTCTGGAAAACCGGGACTAAAGGGGAGTTCCCAACCGGGAGTAAAGATGGTTTCTCCACTAGTG
>TE_00000052_INT#LTR/unknown
ACTTGGTATCAGAGCTTCGGTTCTGTGCCCATGGGTGCCGAGATCACTGCGGTTCCCAACATTAGCGAAGGTCTTGCCGAGATCTCGAAGAAGATGATGAACTTGGCGGCGCAACTCCGGGCCTTGGCGGCTCAGTCAACCGAGCCGGCTGCTTTCCTTGAGGAGGCCGAACCATTATACCGGCATGCGGTGGCCTTGCGTCCGCGAGGGCGCGCGGCGCCAAGTCCGGGAGTGGCTGCGCAACCTCGACCTTGCCGCTGGGACTGGCGATGGCGCCGTCGCCATTGGCGCCCTCAATGGTGGTGGAGAAGAAGACAGCGACACAACACGACTTGGGTGTCCGGTTCTCGGGCACGATTTCCAGGCGATGCGACGCGGTTTCCGCAGTTGGTGGCGCAAATTCTGGCAACGGTTGGAGCAAAGCCAGGCGGCGTGCATGCGGCTCGAGTCGCGAGCGCGACGGGTGGGCGTGGCACTCGTGCGTCGCGATGGCGTAGATTGCGCCGGGTCCACACGTTGGTTCGTGAAGCTCGCGGCTCGATCACGGCTGCATCGTTTCTGGCGGCGTGGCCTCGTGAAGAACAAGAGGATAGGGTTTCTGTCCTCTCCCAATTGGGTTGGCTGGTCTGGTCTGGGTGGTTTCCACGTTGGCCCATGAAGCATCCGAGTCAACTATTTATTCCTTTGCTGTTGGGCTGGACAAGTGGGCTTCGGTGGGAGGCATGCTCAGGGTTTCTGTAGGACCAGGTCCTCCTGCGCATGAATTGTTTCTTATTTTTGTTCATAATAAAAGCCGAGATGTAAAAGGCTTAAGAGTCTTAGTTTAGGTTATGGTGTTTTGTTTGAGTCTAGCAGGGTCCGCTGCAACTCGAGGACGAGCTGCTCAAAAAGAGGGGAGTAA
>TE_00000053#DNA/DTT
TCCCTCCGTCCCAAAATATAAGGGATTTTGGGTGGAAGGGACGTATTCTAGTACTATGAATCTAGACATACTCCTTGTCCAGATTCGTAGTACTAGAATACGTCACATCCAACTAAAATCCCTTATATTTAAGGACAGAGGGAGTATTGTCATAGACAATGCAGCTCAGGAGATGGAGTCGGACAAGGTGGGCTAGTGGCTGCGTATGCTCCAACTTTGCTAGTCGATGCAACTCAGGACTTGGTGTCCTCGTCAATTAGCACAAGAGATGCTGCTCCAATGGTGAATCAGGAGGAGACAGAGGTAACCACATCACAGGACTCGATGATCTTTGATGTCAGGATTGCAGGTGTCAACACGGTAATTGAGTTGGCTGCTGATGGGGCACAACTTGATGCCGCACATACCATCATTGCTAAAGCAAAGGTGCAAGTAGAAGCAGGTGGGAAGCATCCCTCTCAAGAAGTTAGACAACGCTCTCGTCAACCGATTGATCCTACACCAACACGTCAAAGTGAACTACAGAAGACAATGCTAAACGAGAAAACTGATTAGCACATATTTGATTTTCTTAAACAACTACTACATAGAAACATTTTGTCAAAATACACCATTTAATAGTTCAAAAAACGTGTTAACGGAAAATGAGGAAGTTGAAGTTTGAAGTTAAGAAAAAAAATGGGCCTTAGGCTGTATTCTTTTCTTTAACTCCAAACTTTTTTGGTTTGTATTTTTTGCAAAAACTTTCATATAATATTTTTAAAAAATCAAATAAACCCATTTCTAAAGTTTGTAATAATTACTGGCCTCATAGTAACGCGCTAGGAGGTATCCTTTCACCCGGTCTCGTGTCATCCACAAATACCCGGTCTCGCGCCATCCACAAATAAGAGAGATATAACACTACTAGAGAACTTATCTTTTATCCAATACCCCAAACACACAAATATCTTGCATAGATTAAGAACCGGTGCTAAAGCTCTTTAGAACCGGTACTAAAGCTCTGGTTAATTTTATCCATGCCATTGCAAATGTGTCTATTTAAATAAATACCATTACAATTCGTCTATTCGTAGCCGTGCTACTCGAATTTTATAAAATTAGAACCATGCCATCGCTGTCACGTTTTCTATCCTCTTCCCCATCTACATGTGGGACCCACCCATCAGATTCATCTTCTTCCCCCATCCTCCCCTCTTCTCTTTTTTCTCATCTCTTTCCACCACTTCTCAGCCTCCATAACTCTACCCAACCAACCCACTCCGTCCACCAAAGTAGCCACCAGCATTGTGCACTCTTGGCTCGGCGCCGCATGTGAAGAAGATAATCTGACGGGTGGGTCACATGTGATTGAGGAAGAGGATGGAAAACGTGACGGCGATAGCATGATTCTAATTTTGTAAAATTTGAGTGGCATGGCTATGAATAGATGAATTATAATAGCATTTATCTGAATAGACACATTTACAGTGGCACGGATCAAATTAACCCTATAAGATTTGTGCCTTAATTTTAACACACATTGCCGCGGAAAATATTGGTGAGATGAAGTGCTTCACAATAACTTTTTGCAGCTTTATGATACTTAGTAGTTGGTAGAAATTTGTTGAGATGCATTATTCGTTGCCTGTGGATCCAAACTTGTGCTACAAGAGTTTAAGAATTTCGTGAATTTTGCATATATTAAGTAGGGGTGCTTTAGAGGGATATTTAACTTTTTGCCACTTTTAAGATGTGGAAATTAATTTTTTTCCACTCGCTATCTATGACATGTGAACCCTTATGTGTTTGTGGCATGTAGATCTAGTGGTAAATCCTTTATCACCACTCTCGTAAAAGTAGCAAATAATTAATTATTCTGCTTTGGATGTTGGTCATGAAAGGGCCATTCCGGGGCCAAGGGAGACCCACCAGGACCTCGAGTGCCAGGGCCATATAGGTCCTGTTTGGGGGAGCTTATCCAGCTGCAGCTTTTCGCAAAAGCTGCTTCTGCTAGAAGCTGCCCCAAATAATTCACAGCTTCTGAGAATCTATAGTTACAGTTTCTGAAAAATGATAAGAAACCAGAAGCTGGAGAAGCTGGGTTTTAGAGCTTTTCCAGATTCTCAGAAACTGGCTACCAAACAGCTGCTTCTCAGAATCTAAAGCTCCCCCAAACAGGTCCATAGTCATGCACAACTTGTAAAATTTAGTTTGGGCTGCAAGCTTCCAACTCATAAATGTTGAACGATGTTATGCACAAATTTTCTTACGATATCGTCCTGTCAACTCTGGCTCGCTAGCTACTTTTGAGTCCTCATTCAACTACCCCTTTCACCGTGGTGAACGCAAGAGCCATTAGGAGAGCTTAATTTTGTGGATTTCCAACGAATTTACCATGCGTCCCTTTGATATTTAATAGATATATTGATCTTCTAAAAATCGTACTACCTTATGACGCCGTTGACTTTTTGTTCAACGTTTAACCATTCGTCTTATTCAAAAAATTTATGTAATTATCATTTATTTTATTATGACTTGATTCGTCATCAAATGTTCTTTAAACATGACATAAATATTTTTATATTTGCACAAAATTTTTGAATAAAACGAATGGTCAAACGTTGGTCAAAAAGTCAACGGTGTCATATATTAAAATACGGAGGGAG
>TE_00000054#DNA/DTT
TCCCTCCGTTTCAGGTTATAAGAATTAAAATTCTTTAAATTTGATTAAGTTTATAGACAAATATAGTAATATTTACATTACCAAATTAGTTTTATTAAATTAATACTTAAATATGTTTTTATAATAAATTTATCTTGTATAAAATATATAGTACTATTTATCACATGTCCGTCACTGCATACATATACATACTTTCGTACAAATTATATATGGCTGGCACTTCCAGCATAATACGGACCCAGTAGAATCGGATGCAAAGAGCAAGCAGACGTCGACGTCACAAGGACGGATGATGGACGGCGGAACACACGTACGCATGCCGTCGACTCGACTCGCCTGACTTTTGTGACGTTTTCGCTCCAAGAGTTTAGACCTTGACTATGGAAAAAAACATACACGTCACCACCATTCACCAACCCCCTACGAGGAAAATCTAACAAGTAAAACAGGTTCGATGCATCGCGTCGCACATCCAAAATATGTGGTTCCAGTTAAGTTCATACCTTCCATTCGAATTGTGATATACTTTGTCTATACTTTAACTTTAACGTATGACGCCGTAAACTTTTATCGACGTTTAATTATTCGTCTTACTAAAAAAATTATATAATTATCATTTATTTTATTATGACTTGATTTATCATCAAATGCTCTTAAACATGACATAAATATTTTTATATTTGTATAAAAACTTTGAATAAGACGAACGATCAAACGTTGATAAAAAATCAATAGCGTCATACATTAAAATATAAAATACGGATAGAGTAGTACATACTGATACGTGGTTTTAATTAATTACGTCGTTGATTTTCTTTTCTAGCTAGAAAATCTATAGTTATTTTAACGTAGTAGTGTTAAAAACAAGGAAAAAATTGTAAGAAACTTTTGTAGTTTAATTATCTCCCTCCAAATTAAATCTCTTCGTAATACTACTTACTGAGAGCATATTTTGGAATATTAACGGTGTGAGATACTTTCTCTGTATTTAAATACATGAAAATATCGATTTTATTTGACCAAACTTTTTAAAATTTTGATTATTAATAGTTGTCCAGATATTGACTTTGAAAAAATAAAATACATATGAGAAGATTTTTCTGTATCAGAAATTTTACAATACTAATTATAATCTGGTTATACATATTATCAATATGTTTTAATATAAAACAATAGTCGAAGTTACGGTCAAAGACCGATTGAATTCAACAATATCATCACAAGTACACGAATGGCATTTCCTGCTGGATTCTGAACTGGCAGGCCACATGTAGGATTCCGAACCCGACATCGTTACTAAACTACCCTTCTATCGGTTAGATACTAATACGGGGATTATATATCTATACATTTATCATAAAAAAATTGTCAGATATAATTATAATATAATCGTGATATAATTATATTGTAATTTTTTTCGAGAGATTACACTGTAACTTATATAAAACTTATATATAACTTACGAATGAATGTTTTCTATGCCAGTGCACATATTTATATAAATACTTTTTCCGTCAAAAAAAACCTACTTTTGGGTTTGCATATAAACCCGAAAGTAGTTTTTCAGGGAGGAGGGAGTATGAAGAAAGTACATCACTATTTATATGTCACCATCATATCATCCCTGTGCCATATGAGAAATAGGTCAAAGCGTTCGCGAAAGCTTTTTAGACACATGGAAATCCCAAAGGCGTCACTTTCTTCCAGAAAATCAAAGAAGAGACGTGCACGTGGACTATTTTGCACGAGCAACTAGCAAAGCGAGCTGACCGGAGCAAATCACGAAGACCTAATCAGTGCGTAAATAACGCGTTGTATCAATTTGGCACCCCTTCCCCGCCGATTTATTCAAAAATATGTGCGCATGCATTTGTTTTATGAGTGTTTTACGATCATTTGTGGTTACTTGAGGAATTCCTTCATTTTTTTCCCAATGAATTTGAACTTAATTTGAACAAATAGTGTTTTATGATCATTTATGGTTACTTGAGGAATTCCTTCATTTTTTTCCCAACGAATTTGAACAAATAAAAGAAGTTCTAGTATGAAAAGTTTTTTTTATGAGATATAAATATAATTTAAGTCGACAAGTCATCACTCGAATACGCGCTAGTTAATTATCATTATTATTAATTGCATATATTTTGTCTAGCTAGAGATACCTAGTAGATCTACTCCGTCATCACGTTGACCCACTACAATCAGCTAATAAACTAAAACGTGTATGGTTTATTATGTACTAGTATGTTTAGTGAAGCAGGTAGTTACTAGAAAAGAGATCTAACGGTCCACATCGAGACTTCATTCGGACTTCGATTACCTAGTCTACTTTATACTACTCAACGAGCTCTACACATCCATGGTTACTGATCGCTTATTTTGAACAATGGTTTAAAAATTAAAGTTTCGTGTGTTTGTTCTAATATTTCCCGAAATACACAAATTCGACATAAGACGGTGAACAACAGGAGGCAACAGTGTGTGTCAGGCAATTGACGACAACACCCTTCAAAATGGTGAGATCCCTTGATGATGGACAATTGGCGATGCCCACGATGATTGGAAGTGGTGCTAATAGTAGAGATTGATGCGACGTTAGGTAGAGGGAGAGGCGAGATGTAGCGATATATAACAGCTGAGGAGGAAGACAAAGGAGAACGACGCGCGGTGTGGGAGGGGCGAGGAGGTAGCGCGCGGCTGCTAAGGAGAGAACATATGAGATCGTGTCGATGAGGGAGAAAGAAAGGGTGAGCGGAAGAGGGGTGTAGGCTGGCTAGCGGCTCGGTCGGGCGAGGCAAAGAGGCATGACGGGGGAGTGATGCATAGGTGACAGCCTATTCATCTTTCGACAGATTTGGAGCTTCAAATATTGCAGTTTTTTGAACTAATGGATAGAACCCCGTTTTTAATGAAATAACAAAAAGAAAGGGACAATCATATCGAAAATCGTAAATAATCTAGAGAAAAAACTGTTGTTAAATCTAAATTTGGTGTACTGTAACCGAGTGTAAGCGCACTATAATTGAGTGTAATTGCAAGTTGGATATAGAAGAATATGAATCTTGATGCGAAGATCCGACGGACGAAAAATTGAAAAATAGGAGCCCAAAATCTATCGCAAGTGAAATAACATAACTGGATGCGGAAATGCAGAGGGGACGGTCCTGGTGGTGGAAGGAGGCAATGCGCCGTCGCGCCAAGGGTGAGATTTACAGCCGTGGAGTAGTGACGCGGGCGATACAGAGGGGTTGCATGACACCAGGGGGAAAGCCAGGGGCGGGACTCGAGCAGAGGTCTGGCCTGCCCCATCAGCAGCCGATCCAACCCACCCCCATCTAAAACAAAAAATTGATGCATCATTAGTACACAAATATTGATACATTTATGATGAAATATATAGATCGTGCAGCATACAACATCACATTTGTGCTGATCGCCTGATCCCCTGAATTAGTTATGCATCATCTGCGTCACTCTCGACAGCTAGTTATGAGAGGTGTTAGATGTACTACGTGACTTATGTTTTTAATTT
>TE_00000055_INT#LTR/unknown
CACTTTTGGCACGCCTGGTGGGACAACGAATTTTATATCCACATGTCTGAAGAAGAAGTCAATGCCAAGATCATGGTCACTATGGAGAATTTAACGGAGGAACAACAATATTGGCTCGGGGGGCAAGCGCATCAGTTTCAGCATGGTGGAGCACATCAGTATCGGCTCATGAAAAGTCGATTGCATGAAGCAAAGGAAGATTGGTTTTGAAGTTATCAAGACAAGAAATTTTGAAGCATGAATTCTCATCCTCCAAAACTGGGGGGCATG
>TE_00000055_LTR#LTR/unknown
TGTTAACAATGAAATTTGAAAAGCCTAGAGTAGTCATCGGCTTAGAGTCAGCATCGGCTTCGAAGTCCTGAGATTAGCCGATGAGAGTTGTCAAGTCATAAGTTGTCGGATTCTTGCTATATTCGGTTAAGAAAATTGATCTACTAAAGAAAGCTTATCTAGAAGAGACCGAGTTCAAAGAAAATGCGGCATGGCAAGTTATCTATTAATTAGGAATAGTTTGTTAGTTTCCTTTTATCTTTAGGAAAGTGTGTTTAGTGTCCTATAAGGACTTTATCTTTTCCTTTTATCTGTAAGAAAGTTTCTTTCTTGTCCGACAAGGACTTGTATCAACCCATAGGTATAAATATGTACGCCCAAGGGCTATGTAATCTATCTTCACGATCAATACAATTCGGCGCATCGTCACCTTTTACCTTTTCTACTTTATTTTATTGTCCGGCAGGACTTGGCACCAGACGCGGGGCTGCATCGGTGTTCGATCTCCGGCGAAGGGGTAAGTCCAATGTTCCGCCGGCCCAAGCAATTGTATCGTTTATGTCGGCGTCGTTCAAGGCTACATCAGTACATTCGACCTCTTGGATTGCTCTGGTCTGGATGATATATTTGCCTATATATTTATCATATGTCTCTGTTAATCTAGTCTTAGCATATCAATTTAGCTCTATCGGCTGCTTCTCATTTTAGGGTTTCTGCCGGTATCGGCTAAATCGCGTTGCTAGATTAGATTAGCTTAGACATCTACCACCCTGAAAACTCAGTCAATGGCTTGATTGTCTAGATATTATGTTTATTTTCATACTTAGTGCTGCATCAGTTAAGTTTGATCTACTAAGTTGTGCTTAGAACCATAATCTCTAGCCTGCTTCTTGGTTGCCAATAAGGGTTTCATCGGGGTTTCAGCCGGTAAGTTATCTGGACGTTGCATCGGCTTACAAGGATTACATAAATATATAAGTTGGATTTAGCCAATGGCAACAAAGGTTTCACTGTTTAATCTAATCTATGGATTTTATGGCATCGGACCTTCAGCCGATGTATGCTTTAACCTTCGGATCAGTGCTTATTCTCTCTTATCATTGCTAGCCGATTGGTTTATATTGGATTATGTTATTGCTATACTATATTATCATCAGACGATCTCCTTTATATTATTATTTACATCAAGTATCAGAATCTACATTGGACATATAGCCGATTGCTAAAACCCTATCGCTATTGGCTATTATCGGCTATCGGCTGGAACTACTCCATCGGCTTGTCAGCCGATCGGCTGTTTTGATCTGCTATTTGCATATCTTGTCAGTTGCAGGATCAAACTGACTGGCACGCCCGCATCTCATCATATTTGGACCTGCACTGGAGCTAAGCAGATCTCCCAGGCCGGTGTGTTCGATTTTTTCGTCAACA
>TE_00000056#DNA/Helitron
TCTTATATAAGTAAAACTTTGAGCTGAAACGTATCTTTCTAATCACCAGGTTTCAAGTCAAGAAAAAGTAATTCTTCCACAGTTTTATGACTATTATCCTATTTGTTACTGTTGGGCCATTGATAATCTTCCTTCATGTGCAGCTTCGGCGATTCCGGTAATTTTTGCGTTTTGTATATCTATCGTAGCTTGCATCCTCACCAAAATTTGGTATGCTCTCTATTTTCATGCCTTCATTGTTATGGGATATGTTGCATTTCATCAGTTCATTTTTACACAAGGGTGTGGAACTACGATCTGTAATTGCCTTCCTGTTCTTTTCCTTTTGGCATTGGTTCAGATTAGCAAAATGCTGCAGTTAAGAAGCTCAAGAAAAGGTTCAGTTCTTCTCCTTCCAGTTCTTTTGTTTTCGAAATTACTATCAGAAAAAAATGCAGGTGCTCATGTAGCTCTCTCTGGCCAAGAACACTGCTCTCAAACTGATTAAATGTTTTCAGACATGACCGGTAACTGAAGAAAGGTGGAGATGTTCTTTTCCTTTTGGCATTGGTTCAGATTAGCAAAATGCTGCAGTTAAGAATCTCAAGAAAAGGTTCAGTTCTTCTCCTTCCAGTTCTTTTGTTTTCGAAATTACTATCAGAAAAAAATGCAGGTGCTCATGTAGCTCTCTCGCGCCAAGAACACTGCTCTCAAACTGATTCAATGTTTTCAGACATAACCAGTAACTGAAGAAAGGTGGAGAGAGGTTCTTCTTATGTTACTTGGTTCGCTCTCTGTGCCCACACTGCAAGAGTGCCACCAATATCGGCCAGCCCTCACCGTGTGACCTACTACTGCTTCGATGCTCTACTATCTACATGCCATTTTTGGTATGTTTGTTGTATGACTGTTTCTTTATGTTATTATGCGGTCTGTGTGCCAGAACTGTAGTTAGAAAGGACCACTCTTGCAAGGATATTTCTCCACTCTTGCAAGAACCACTCTCGAACACCAACGGATTAAATTAAATTTTCATTTACTCGATTTTAATCGTACAGTGATGCACGAGTTTGCTTTGGATTGGCTAGATTGGAAGAATGCTCTCGCTAACTGTATTATCTGCGTCTTCCAGTTATGGCCAAAACAACTTACATGAAAAGTCACATATTGATTATTCTTCCACAATCTGTGATCCTTTCAGGCGCGCGAATGAGTTCGCACCTACTATTGAATTCTCTTACTACTCACCCATCCGAGGTACTCTTTCTGGTTGTCCCAAATCAAGTTTAGATTGCCTGCAGAGATAATATGGCACCAGATATTATCCATTCTAGGGTTAATGCTGAATTCTGCATCCTGGTTTTTGTTTTGTGCCACTCTGTTGCATGTGAACATGTTCGTCTGAAAATGGGGTTTGGAAGGATGAACCATCAACATATCCGCTACATTTATTCTTCGGTGAATAGCTAATATTTCTTCTATCAGTGTTAGCCACGGAAAATCAGATAGGGCAGCGAATTCAAAATGTAGAACCCTGTCCTGCTAAATAAAGTAGTGCTTTATTTTTACTACAGGTGCATTACTTCTGTATTTATTCTCTTTTTATTTTCATCTTAGCAAATAAGATACTGATGATATGACTTGATTATGTGGATCTAATCATTCATTTTCAAATAATGGATAAACTTGCATGTATAGTGTATCTATAGATATGTATGTATGGCTAAAACAAAAATCTAAATTGGACTGTAGAATGAACAGAAGAAAAGCCAACAAAGAAGAACTCGCTTGTAAGATGTACTGAAGCAAGAGATGAAAATAAATGTTGTGATTGTTGTCATAGTGAATGATGATTAATATTCTCAACTGTACTTCAAATTTTTGGGGAAAATTCTGATGATGACAATAACTTGCATGTTTACAGTACCATTTTCTGTATGCTATTTCCAGGTGATTGTTTGGAAGTGGCATGCACAGGAGAGATTAATAAACTGCCAGAAGAGGAGATGACATATATCTGATTGATAGAATTGTCTTTAGTGTACCATAATTATACTTCGTCTTTAGAATGTTGCTCCGCCTATGTGGGCCGTTCGTCCCCATAGGGTCATGCCAATTGCCAAAATTGATGTTGGGCGTTCGTTTTAGGCTCATGTTGTTAGTGTAAATGTGGTACACTGATAGAGATGCAGAAAGGGTTATTCTGTAAAAATGGGAGTATGGGTTGGTCCTGTTGGACAGGGTTAGTACCATCAGAGAGGATTCTGGCAGTATGTCAATGTAGGCATCATTCAGTTATTCTGCTTTTGAAAGAGGAACCACCTGTCAGGGAAAAAAAACTGGTGCATGACAAGGGGAAAAAAGTAGTCGCAAAGAAAATTCGAAAGCAGTTAGGTTTAGACGTAAAACCACAGTTATAGTCTCTGGTTGACTTTACTAAAAAAGAGGAGTGATTTTGTCGTAAGAATGTTAACTGAGAATTTTCTATGTAATGCTTGAAGCAAGCACACACACGTGTGGGCTGCTTACTGATATATGAAGATGATAATTCTGCCATTCGTGTGGTGAAGCTGTGGTGAAATTAGAGGAAATGTTGATTGCTGGAATTGTGAAGAGAACAACTTGTTATAAACCTTCGGGATATGCGAGTGCATTTTCATGTTACAAACTTAGCTAGCCAATGTAGCACTGGTGCAATGGGCTTGTTATTATTCTTTTTCGCAGATCTAAATACATAATTATTTAAGGAAAAAAATATTGGGGCATGGGCTCTTAGTGTAAAAAAGAAACTCCGGTTAAAAAACAGCTTTTGAGGTTGAGTAAATGTGAGTCAAATAAAATTAACTTGGCTGCATTTCCTTGTTAGATTGAAGTGTTTAATACTGAAGAAACTGATCAGTCACAAGGAGGCTCCACTGGTATGATGTTTGTGTTGTGCACTTATTTTTATCCTTCAATTTACATGTGTTATTTTAGAGCTGAACTATTTTTCCTGGCGTATAGGTTAAATAAATCATGGCAAATACTCAACAAGGAGTCTCTCATCTAAAGAGTATTCGCAACTAACTGTAAATCCATTGACTAGATGATACCACTGTTGGCTTTGTATGTATATGTTGGCTTTGTATGTATATGTTCTTCAATAAGTCAAGCACAAATTAGTGAATGATCCTTTGTCTCTAGCCTTGTATAAATGTATAATATATGAAATCTACATGTTTGCACAATTGTGTACAGGCGGCGCGTCATTGGCGCGCCCCATCATCTAG
>TE_00000057_INT#LTR/Gypsy
ATCTGGTATCAGAGCAGTTTTCGTCCTGGCGAGGAAGAAGAATCAAGCCACCTTGACGGAGAGAATGCTGGCGGCGGAAGAGGATTCGAAGATGCTGAGCTCGAGGGTTGACGAGCTTACCACCAACATCGGCCAACTTCTGAGTTCGCTACAAGGTTTGGAGAAGTGGATTCCTAACGTTGATGCAGGAATCAAGGGTTTGAACTTGGCAGTGGAGGGATTGGTGTCACGGGTGACTTTGCTGGAGGTGAAGCCGACTACATCAGCAGATCTGTCAGCCACGCCCAATGGGCACCGCGTTGACGAGCAAACCCAGTGTTTCGCATCCAAGGCCGCTTCAGCTTAGGATCGAACCCTAGAAAAGGGTAAGCCTCTACGGCATAACTCACCTGTGTTTTTCGATTTGGGGGAGAGCTCTGATCGGGGGGTAGGGAACTCACAGAGTAGTGGACGATTTGGGGGAAATAGGCTTCCTAAAACTGATTTCCCAAAGTTTGATGGCGATAACCCAAAATTGTGGAAGACAAACTGTGAGAAGTACTTTATAGCATGTACCCTGTTCCCTTTGAGACTTGGTTTTCTTTTGCCACCTTATATTTTGTAGGCAATGCTGCCATATGGTTGCAAACTTATGAGGAATTACATAGTGTTGAGAGTTGGGCGGAGTTATGTGTAGTAGTTCATAGTAAATTCGGAAAGGATAAATACCAGGAGCACTTAGAGGAGCTAGAAAATATGAGCCAGGAAGGTAGTGTAGATGAGTATTACACTAAGTTTGAAGAATTGATGCACAAGGTTTTGATCTACAATAGGGCCTTTGATGACACTTACTTTGTTACAAAGTTTATGGGTGGTTTAAAGACTGAGATTAAAGCAGCAATCAAGCTACACAAGCCGAGATCAGTTGATGCTGCTTTGTCTTTGGCTAAAACGCAGGAGGAGCTGCTGGGAGAGCTCAACAAGAAACCTTATCAGAAGCACCACTTCAAGGAATTGTACAAGCCAGTTAACAAGTTACCTTATCAAGGCAAGGGCATACTTGGAGCAGCTCCTGAGGAGAATAAGAAGGTTGATGAAAAGCCAAAGTGGGAGGAACAGTTTGATTCTCTAAAAGCAGCTAGAAGAGCAAGAGGGGAGTGCTTCAAGTGTGGTGAAAAGTATGGGCCTGGTCACAAATGTCCAAAATCAGTACAACTGCATGTGGTTGAAGAGATATGGGATATTTTTCAATTACATGGGGGCATAGAAACAGGGGAAGAAATGAAGAGAGTGGTGATGAGGAACTGGTACTCTTTGAGTGTGCAGCAGTAGGAACTCTGGGAAGAAGGACAATAAGGTTTCAGGGCTTGCTGCAGAAACAACATCTTATGATCCTGGTTGATTCAGGAAGTTCAAGCAATTTCCTAGCTGAACATTTGGTTGACAAACTTGGGTTGAAGTGTAAAGAGGTTCAAACAACTCAGGTGACAATAGCTAACGGTGGAAAAATGATTTGTAACAGAATGGTGTGAGCAGTTGAATGGTGATGTCAGGGACAGACATTTGTGACAGATTTTAAAATCCTAGCTCTGGGAGGTTATGATATGATCTTGGGGATGGAATGGCCGGAAGCATTTAGCCCTATTCTAGTAGATTGGCAAAAGAAAACACTCAATTTCACATATCAGCAACAGAGGGTGACACTTACTGGGATTAAGCACCAATTCAGCCTTGGGAGTGCTCTGTCAGTTAAACAATTGAAGGGGTTACACAAGGATGGGGTACTTGCTCATGTGGTCTAACTCTGTCCACCTGAAGTTCAGACCTCTGATGAGCATGACATTCCAGTAGAAATTGAACATGTTATTGCTGAATACAGTGATAGATTCCAAGAACCCAAAGAATTTGATCACTGTATTCCCTTGTTGCCAGGGGCTAAACCTGTCTCTAGAAAACCTTACAGATATGCACCACAACAAAAGGATGAGATTGAGAAGCAGGTGACCCAAATGTTACAAGAAGGACTGATTCAGTCGAGTGCAGGTCCATTTGCCTCCCCTGTTTTGCTTGTTAAACAAAAAGATGGTACATGGAGGTTTTGTGTGGACTATCGGGGATTGAATGACATCACAGTTAAAAACAAGTATCCAATGCCTGTAGTAGTTGAGTTATTGGATTAATTGGCGTGGGCAAGATGGTTTACTAAGCTGGATTTGAGGTCTGGGTATCATCAAATCAGATTAGTGGAGCATGATGAATCCAAAACTGCCTTTAGAACACATCAAGGGCATTATGAGTTCAAAGTAATGCCGTTTGGACTCACTAATGCACCAGCTACTTTTCAAGGGCTTATGAACACAATATTCTCTGTTTTGATGAGGAAATGTGTGCTAGTCTTTGTTGATGACATCCTGATCTATAGCAAAACTTTGGAGGATCATGTCAGACATCTGAGGCTGGTTTTCTAGCTGTTACAGCAACATCAGCTCTTTGTCAAAGCAAGTAAGTGTTCATTTTCCAAGCAACACCTTGATTATTTGGGACACATAATTGGTGTAAATGGAGTGGCAACAAATCCTGAAAAGATCAAGGCAGTGCAACAGTGGCCTCCTCCAAGGAATTTGAAATAGCTCAGAGGATTCCTTGGATTGGCAGGGTACGACAGAAAATTCATTAAGGCTTATGGAGTGATTGCAAAACCCTTGACACGCCTGCTTAAAAAAGAAGTTATGTACAGTTGGGGGGCTGAGCAGCAACATGCCACCTATGAAAAAGAATGTATGGCAATCTTACTGGCAATTAACAAGTGGAGGTCTTATTTGCAGCATGCCGAGTTTGTCATACAAACTGACCACAAAAGTCTTATACACTTAACTGATCAGCAACTCAGTACAAACATGCAACAAAAAGCCTTCCTTAAGCTTATGGGGTTGCAGTATGTGATAAATTTGAAGAAAGGGTCAGACAATCAAGTTGCAGATGCCTTGTCTAGGAGACATGAGGAAGAAGGGCTAGCAATGTCTGTGAGTACACTTAGGTGGTTGGAAACAGTGGTTGAAGCTTACCAACAAGATCCTTTCACACAGCAGCTCTTGGCAGCTCTCAGCTTGAACCCAGAAGGGGTGGATGGATTTCTTCTGATAAATGGAGTGATCAAGCTCAAAGGCAAGATTTGGCTAGGAGATCTTCCTGAGGCACATCAAGTTGTCTTACTAGCCATGCACAGCAGTGGCATAGGAGGGCATTCTAGAATTACAGCAACCTACCAGAGGATAAAGAATATGTTTGTTTGGCCAGGACTAAAGAAATCAGTCCATTAGTATGTCTCTCAATGTGAAGTTTGTCAGCAGGCTAAGGTGGAGCATTGTAGAACTCTTGGCCTGTTGCAACCATTGCCAGTACCCCTGCAAGCTTGGCACACTGTGACAATGGATTTTGTGGAAGGGCTACCAAAATCTGGGGGATATGACACCATATTGGTTGTTGTTGATAAGTTCACAAAATTTGCCAAATTCATTCCTTTGACACATCCTTTCACAGCTTACTCAGTGGCTCAGGCTTTTATTCAGCATGTATATGATGTGTTTGGAATGCCCCAAGTTATTATCTCTGACAGGGATAGGATCTTTACAAGTGCCTTGTGGAAAGAATTGTTTAAATTGGCAGATGTCAAGCTTAACATGAGTTCTTCATACCACCCTCAGACAGATGGACAAACTGAGAGGCTCAATCAATGCTTGGAAGCATTTCTTAGATGTACTGTCCATTCCTCTCCACACAAATGGTCTAGTTGGTTGTCTCAAGCACAGCATTGGTACAACACCTCCTTCCATATTGTTCTTGGAAAATCCCCATATGAAGTCCTTTTTGCCAGGAAACCAACTCATTTTGGAGTGGTGGATGTGGGAAGTAGTACAATTCCTGATGTGCAGGTCTGGCTGCAAGAGAGGGCACAAATGAATGAGATTTTGCACCAGCAACTCACCCGAGCACAATAGCGCATGAAGAGTCAGGCTGACAAAAGAAGGTCTGAACGGCACTTCTCTGTTGGGGATAAGGTCTATCTTAAGCTTCAACCTTTTGCACAGTTGTCCATTGCTCAGCGCTCTTGTCAGAAGATTAGTTTCAGGTACTTTGGACCATATACAGTGTTGGAGCGTGTTGGGCAAGTGGCCTATCGGCTTGATCTTCCTGCCGGAAGTCAAATTCATCCTGTGGTCCATGTTTCCTTACTTAAAGCTGCTGTTAAACCTGACACTATTGTTAGTCCTGAACTACCCTTGCAGATTACGGATGATTCAGTGTTGCTTCAGCCAGAAGTGGTATTGCGCAGAAGTCTCATCAAACGTGGTAAAGCAGCAGTTCCTTATGGGCTAATCCAGTGGACAGGCGTGCCAGCTGAACTCGCCACTTGGGAGAATCTACGTCACCTGAAGCTGCGATTTCCTTCGGCTCCAGCTTGGGGACAAGCTTTGTCTTAAGGGGGGGGGGGAGAAT
>TE_00000057_LTR#LTR/Gypsy
TGTTGTCATCAGTAGCTGTAGACTGTTGATACGTTGTGTTTGGCTGAGTCCTGTATGTCTTTTAAACTTCTGGTTATTGTACTAATTGCGCTAATACAGGGTTGTTGCTTAACTGGGCCACCGTGTTGGGCTAGCGGATGTCTGGTTGGTAGTGATTGGGTATTTAGCCAGCTGTAGCCACCTGGTTGGGGCATGATGAAAAATAAGGAAAATATGAAACCAATCTCTCTCTCTCTGTTTCAAACTCTCTCTGTTCTTCCTCTAAATCCAAAAATTCCTCCTCAATTCCTAAGCTATCCAGTCGCAAATCGAGTGAAGGGCAACACATAAGATCGAGTTCGTGACA
>TE_00000058_INT#LTR/Gypsy
TCAACCTCAGTCAGTTTCGAGAAGGGAGAAACGGTAGTGTACAAATCACTAGCCCCGCCAAAGCAAGGGGTCTCCTTGAACCAGATCGAGATGGAAGTCCCAGTGGTCACCGAGGAGAAGAATTTGAAGACCTCAAAATTTTGGCAGAAGCTACAGGAAGAATTGGGGACCCGTTTAAATTTCAGCACGGCCTATCACCCGCAAACTGATGGTCAGACCGAGCGAGTCAATTTAATCTTGGAAGATATGTTGAGAGCTTGCGCTCTTGATTTTGGTGGAGCTTGGGACAAAAGCTTGCCATATGCGGAATTCTCGTACAACAACAGCTACCAGGCCAGTCTACAGATGGCACCGTTTGAAGCTTTATACGGTCGGAAGCTTTATACAGCCATATGCGCTTTATTCTGGGATCAGACAGGCGAACGTCAACTGTTCGGAACAGAGGTATTAGCGGAAGTAGAAGAGAAAGTCAGAATCATCAGGGAAAGGTTGAGAATTGCTCAGTCTCGACAGAAGAGCTACGCGGATAACCGTCGAAGGGAGCTCACTTTTGAGGAAGGAGATTACGTGTATCTTCGTGTCACTCCGCTCCGGGGAGTACACCATTTCCAGACAAAAGGCAAGTTGGCACCAC
>TE_00000059_LTR#LTR/Gypsy
TGTCACACCCTGAAGTTTCCCCCCCCCTTTTCTTGCTTTAAAAAAAATTGGTTAAATAAATTGCCCGAAGAAATTATCTTAATTAACCTAGAGCTGAATCCCCAGTTAATAAATGCAATTAATAATCGGAAATAGCGTGGTGGAATTTTTCTTGAGTTCCCCATGCTCCAATGCATTAACAAGATTTTTAGTGGAATTTTCAAAGCCTTGGAAATAATTTTAACCAATTAAAAATCACCAAAGTGCAATTTTAAATCCCAGGAAAAATCCTTTCTTCTTTTTCTTTTTCTTTTCCTTCTTTTTTCTCTATTGGGCCGTCGGCCCACTCCCTCCCGCGCTCGGCCTCCTTCCTTTGGGCCGGCCCGTTCCCCTTTCCCCTCTCTCCGGGACGCTGACAGGTGGGGCCCACCTGTCAGGTCGTCCCCTTCCTCCAGCCACCCGCCCCACGATGGCAACCGCCGCCGAAACCGTCCGCGCCGCCGCCTTCTCCGCTCCACGCCGCGCCCCCACTCCGCGTCCCCACGTCGCCGCCCTCCCCGCCATTCCCGCCCGCAAGCGCGCCCGCAAATGGGCGGGATTCGATTTGAATCCCCCCCCCACTATCTCTCTCTCTCTCCCCCCATGTCGCTGGCCAAATCGGGGGGTTTCCCGGCCATGTCCGCCCCTCTCGAGCCGCTATAAAGCTTCCCCGCATCTCCGTCTCCCTTTTCCCCTTTTCGCCGCGCTCTCCCGTGCCTCCTACGGGTCGCGCGCCGCTCGCCACTAGCGCCGCCGCTTGCCGCCACCTCCGGTCGCGCGCCGCAGCCGCTAGAGCCGCCGCCGCGCCAAGCCGCCGCCGCCAATAGCATTGCCGCCGCGTGAGCCACCTCGGCCGCCGCTCGGTTTCCGCTAAACCCCACCGGAGCCCGGTTCTCCTCACACACCGGTGAGCTATCCATTCTACTTCGTCTCCGGCCAACAATGGTGGCCGCCGTGGTCACTCCCTCTACTCCTAATCCTTCTCAACTCCCTCCGTAGGTGCTGCCGCCGCCCGTCCGCCCCTCCTCATCGCCAGGTCGTCGCCGCCACCTTCATCCTCCGCTCCGGCCGCCATACTCGCCGGTGAGGATCCCCCCCTCCTCCCTCTTCCCCTCTCTCTCGTTTGCGCCGCCTCTCTCCACGCGCTCGCCGTCGCCTTCGGTCGACGCCGCCGTCCTTTACCCCGTCCGCCATCGCTTCCCGCGCCGCCGATTGCCGTCGCCGGTGACCGTGCGCGTCGCCGCCAGTTGCCATGGCCGACCGGCCGGTTTTGAAGCCGAGTCGAGCCGTGCCTAGCCGCCGCCGTGCCGTCCGATCGGCCTCCCGGCCGATCCGGACCGTCGGTCCCGTGGACCGGCGGTGGACCACCCGCGTGGTCCCGGTCCACGGTAGACCGGCCACCTTGAGCTGCTGACCCGTGGGCCCCGCCTGTCGGCGCCGCCCCCCTTAGATGACGTCAGCCCTGGGTATTATCACGCAATAATTAATTAAGGACTTTTTCTTTATTAGTAAAAACACAGTTTATCTTCTAAAATACATAAGTAATTCATCCGAGCTCCGTTTAAGTCCATTCAAGTCTCAGTAAATCAAGAAAAATGCAAAGAATCCATTAAAAATGGTTTTGTTTCCTGTTTCAGCCAATATCCCGCATTTCTATTAAATGTTGCATTCTTTTACAATGTAATGTGGGATGGGTCCTATTCCTCAGCCACATATTGGTTACCTTATGCCATTGATAACTTGGGTATCAAAATGACTAGATGTTGGCTTAGGAAATGCTTAGCCATGCTTAGTTCAACTAGTACACAAATGGGGATCACATTATTACATAGACTTTGTCTATTGGCATAGCTTTAGATTGGTGCCACCGCAATGGTGTTAGTTAATTAAAATACACTGAATGGTGGGCTGTGGGTGCATGGTTTTGCTGATCGCACCCATAGCAGTTAAGGACCGGTTCACGAGAAACCCTGGGAGACTTACCGTGCTTACCACAAGCGGGAGTGGGTAACTGCTTGGTCTGAAGTATAGCTCGACCCTTTCCTAGGCACCGGTGGCGAGGGTGGGCGTGATGGAGTTGGGTCGGCCGGGGTGTCCGGTTGTCCAGCTGCCGGATTCACCGCGGCGCAAGAGGGGACCGCCCACTGCCTTTTGAGGGGTGGGGGTGAAACCTTAGCGTGGTGTGGATGGTTAGGGGAGGGTTATGTGGAGGGTCTTGTCACGATTTCCCCCTTTGCAGTATCATGGTGATACTTCGGGGCATGGCGACATGTGTGGAATCTCAACCAGATTCACCGTGATTAGTCTCACCCCTAGTTTAGCTTAATGAACTGGTGTAGTTCAGGTGGTTGGTTGGGCCTGTTGCAACGTGGTGTAGCGTTGGACAGTGATTGGTTAATATTGATTAATTACTACAGCTGTTTTACTATTCAGCTTAGAAATTCTGGTTCGAGAATTTCTGGGCGTGACA
>TE_00000060#DNA/DTH
GTCATGTTTACAGAATATGTCCACTAGGTCATGTGTACATAATATGTCCATTGAGAGTTGCATTTTCAGTATGCATGTATGGAGGAATAATAGATCAATATGCTAATGTTGTAACACTCCATGTAGGGGCATTTGGACCTCGGAGAACCAAATTAATGTGTGCCATATTTACCACATCAATTGAAAATCCAGAAAATGCACAAGTTTCTTGGGAATTTAGACTTTCAATTAATGTGTTTATGTTTACTCTCATGGGGCATGTTTGTTGTTTCCTTTTTAGGATTCACTGATGTGAATGATTTGAAATCAACTTAGGAATTATGGTTTTTGTTTTGATTTAGCTGAAGATAAGTGTAATCTTAGGCTTGAGAGTATAATCAGTCTTTTTTTTAATTTATTCTCTTGTGTGTGCTTCCATATATATGATGTAGGTGTTGTTTCTTTTTTCTGCACCAAACAGTCATATTCTATTCTTTTCTCTTGAAACATATAGCTTGGCTCATAGCCTGCCATCTGTTGGAACTATGTTACACTGGTGTTAATTTTCTGATCTAGAGTCATCTTGATGAAACACAAGACATAAGGGTGTGTTTGGATAATGGGAAATAGAGGGTGGGATTGGGATTGGGAAATGAATGAAGGGTTAGGATTAAATAGAAGAGAGAGAATGAACGGTTAGGATTTAAAGATATCTTTTGATGGGTGGTAAATCATTTCCCTTTCCCATTAGCCAAACATTACC
>TE_00000061#DNA/Helitron
TCCACTATTATATTAAAAAATTATTACTTACAAATATGTCAATTGCATTAATATATACTCCTACACTAGCTTGTGCGTAGTGCTCAGGGTTGCTTCTTTACTTATATGAGGAAAACAACATAACTCAACATAAAATCAACCTGGCCCTCAGCTTATTTTACAAATAATATATAATACTCTGAGTGGTATGGTTCACCAAGAAAAAAAGATTAATAGCTATGATCGAGCAAAATAAAGCATTGCACCAACTTATGCAACAATAATATTGACATCCCTGCCGACGTGTTTTTTGTTTAGTGTTATATATAATTTCCATATGCAATATAGATATCCTTGCTTAATCTCATGTGGTACTCAGGTCAATCAAGACGCCATTCATGCTGATATGATTACAACCCCACCCTCGAAGAAAGCAAAAAATTCGGAATCCGAGGAGCATGGAGTATCCAAAGTCAGCATGCCAAATATTGATGTACCATCAAATTTGATACGATCTATGTTTGGCCAGACCTACAAGTATCTCCCTATAAAACTTTGTGATATCAGAATTCATTTTTTTTTGTTTTACAGATTATGAATTAACAAATGAGGATGTAATGGCCATATTTTTAATTGAAGATTCGGCTGAAAATTGTACACTGGTGGACATGGGTCATTTTTATAACAAGAAACGTCACTTAACGTGCCTTCTCTCTGGAGATAAATTTTTGAACGATGATGTAAGTAAAACTGCCTATGATGAAGCAACGTTACAATTTAATTGCCAACATATTCTTTAGTAATTGCAGATTTTTAATTGAATCAACAGGTCATCAGTGCGTACATACACTGTTTGAGTGAGCAAGCAAATAACGATAAGAAAGTGAAATATGAAAACCCGTTTCTTTCTGACATGCTGAAAGCGGCTGGGGTCAATGGAGTAAATGAAGATGAAGATAACTTTATTACAAAGATAGTGAAGAATTACCTACACCATGAACTGGTATTGTTTGGCTCTCTATATTTGATAGTATTTAAGGTCCTAACTCCATATGTCTTGTTTAGATTTTTATTCCAATAAATATGAAAGATAATCATTGGTATTTAGCGGTTGTCAACATAGAAAAAAAACAGATACAAGTACTTGATTCCATGTGTATGACATTCAATCGTGCTGACCTCGCAAATACGGTTAGTGTATATGACATGTGAAAGATTGTAATTCATTTATGTATATTGCTGACTGTAAATATGATAATTGAGCAGCTACAAAGACTACAATATCATCTTAATATTATTGGACGGCAACAGGACTTGCCTAGCCACAAATGGGGTGACCTCAATGTTATCAAGTGGCCAATAATAGAACAACTAAAAGAAAGAATTCAGGAAGACAGGTATACTACAAATAAATTTTTCATGTAATATAATATTAATATAAGATGAATGATATATTTCAAATGGTGTACGGTTGTTTAGTTTTTAATAGTTGTACTTATACTTTAAAACAATGCAGTTCTTCATGTGGACTATTCATGCTCAAACTTATGGAGAATTGGACAGGAGAATCACTTTCTCGTTCTATTACACAGGTGTGTTTCTTAATAAAAAAATAGTTGATCAAATATCTTATCTATTTAAAATTAAATAAATTTACTTTTTAATGCGCAGGAGGATATTACACTTTTTAGGTCCAAACTAGCCAGTGTATTATTACGTTGGAAAACAAATAAGGCGGTCATGACGACCGGGGAACAAATCGAAGATACCAAAGATAGTGATGACGATGTTGTTATATTAGGTAGTCATCAACGGAAATTCGGCTCTACAAGGGACATCAATAAAACTAAAGAAGTAAACAAAAAATATAGTTCACTACTCTCTGTAGTATCTAAGATGAGTAAACAAGAGTTGATAAGCGGCCTTCTGCACTACATCCAACAGATTAATTGTGCTGAAGCCATGGAGTAAGCCACTGCAATGCATTGTATACACAATCGTAATTCATATATGCATTAACTTATTTTCTTTGATTGACAGGAAAATATGGGTACAAAGTTCAAGGCCGCACTATATTAGCTTGAGTCTCAAACAGCTTCAAACAATACTAAAGAAGGATGAGCCATTGGAAAGTGATTGCTTCAACATGGCTATTCGTAAGTTCATGTATGAAAAAATCGAGATGATTCATAAAACTAAACAAGCAATATCGAATCATTGCTTGGACTTGCAATTTTGGGTAAGTTTTTAAATTCTAATGCTCATGTCATTCTCTATTGCTCATGTTATTACCTATAATCGCAATATCGAATATATTGATTTATCTATTGCTTATGTAATTGAACCATTTTTTAAATCATGTAGAGTGCTACTGGCTTTGGTAAAGTCCCGGTCCACCATGACAACATAAATCTTGCAGAGACCGTCGGTAGTTGGTCGGAAATTCATTACAAACTTTCACAGTGCAAAGCGGTAAGATCGCTAAGATACCATCCTATATGGCCGTGTTTTATATATTATCTTGACGGATGATCTTTTGTAGATTCTTATACCAGTACGCCATGCTCGAAGTTTTATCGTGCTTGTAGTGGACCAAGAAAGTCAAACGCTCTATGTGTTAGACCCAAATCCACTTATGCCAGAATATAAAAATAACCCAAATATGAGATACACCAGAAAACTGATAACTATTTGTGATCACTTCAACAAAGCTATGAGAAAGGCATGCCCTGGCTCTAGGTGGAATGAAGACATCAACTTGTGGAGGCAAGTAATTGTCAATAATCCGGTTTACAGCAGGTAAGTTATCTTCTTAAAAACTCGTTCAAACCAACAAATTTAACTGTGTAGAGAAAGGGAAGCTAACTCTTCAATTTCCTTAGGAGTTTATCGGGTTTTCTTGTTCATCTCTTCATGTGTACATGGAATAATAAAGAACCACATTTGCCGGCAATTAATGTAAGTCTTGACAGGCATTAATTATTCATATATTACATTATTATATATTTACCAAAATTTAACTTATTAAATACATGTGCAGGATGGTGACGAGCTAAGGAAACTTTTTTTGCTAAATCTACTGATGTACCAACAAAATGAGTGTGAAAGCAACATCCCTAACGGCGTACAAGATTTTCTAAAGTGTATAAAGAATTCACAACACTAGGGTAGTTATTTAACTATATGGAACAACATTAGGGTTTAACTATAATATGGAGTGATTTAATTTGAGGTAATCATCCATTAGAAATGCCGTATCTACAAATGCTGGATGTTCTATATTTTTTGTTTGTGCTTTATTTGTATGATATCATCAAATTTTCATAGATGTCTTCTATCTATGTTACTTTTTATAATTTATGTAGTAAACGCCATGAGATTGTTTCATTACGATGCCATATTTGTCTTTTCAATGCCAGATCTTATCCCCGTGATCAACAAAATTCCCCGTAGCAACGCACGGGCACCCTACTAG
>TE_00000062#MITE/DTT
TCCCTCCGTAAAGAAAAAAAATCAGCTTAGAAAGAGATGTGAAGTACATATTTATTATACTAGTAGGTGTTATATTTTCATTTAGGTGAGTGCTTTTGTAGACGGAGGGAG
>TE_00000063#DNA/DTC
ACTGGTGGAGAAACGCTTTGTTGTCCCGGTTGGTAACCCCTTTGTAGTCCCGGTTTTTCAACCGGGACTACGAATCGATCTGGTTGGCATTTTTCCTTTTTTATTGTTATTTAGCTTAAGCTAGTGGATCGAATAAATAAAATCAACAACAAAGCCTAAACCATAGATCGAATGAATAAAATCAAACAACAAAGCATCCATATTGTTTACACTTGTTCAGAACTACAACATCTCATCACAGAGGGCATTCATCACAGAGAACAAAGAAAGGAAAAAGAAAGTTCACATCTACGACATCATTCATCAGATAGCAAAGAGAAGGTTCTCCTGCCGCTGCCTCCCGACCGGCGCCGGCCGCCGCCATCCCGACCGGCGCCGGCCGCCGCCTCCCGACCGGCGCAGCTGGTCGGGCCGCCGGCGGCGGCCTCCATCCTGCCGCCCCGCCGAGAAGAAGATAAGATGGAGATGGCTGGATGGGAGAGGAGGAGATTAGGATGAAATTAATAGGAGACTTTGCATGCGCGTGTACTGGATAGAGGTTTTGTTTTACCGGTTGTTTAACAACCGGGACTAAAAATCCTAACTTTACCAACCGGGAGGACAGCCCCTGACAACATACGCAAATATGCCTACTGTAGCTACCAACCGGGACTAAAGATCATCTTTAGTGGAACCGGGACTATTGTGGATTTTGGTTGACTGACCAAAGATGGTTTCTCCACCAGTG
>TE_00000064#DNA/DTT
TTTCTCCATCCCAAAATAGAGTATAAGGGATTTTGAAGGATGTATCTTCTAGTACTGTCTAGATTCGTAATAATAGGAGTACATTCTCTAAAATCTCTTATATTTTTAGACGTATGGAGTATTATATAAGAGCAAGTATAATAAAGCTTATATTCAGCGGGTGATATGAAATCCAAATCATACTAAGTGATAATCTGGATGAGAAAGGAGAAAAGATGGTGCAAGCGGCGCACTTGCTCCAAGGCATCACAATACTTTGTCACTGTTGCAAGAGAAAAGAGAGAAAATAGCACCAAAGAGAAAATAGCACCAAAGCACCGCAGAGAAAGTGATTGATGTGGTTCAAAAATAATAAAGCTTTTACTTGTTTACCGTGCTTATTATACTCTCCAACTATTATGTTTGGAGGTGGGTGTTGGGAACCCATCTCTCATACACGGAAAACGGAGCGGTCCATTAACACGTGATTAATTAAGTATTAGCTAATTTTTTTCAAAAATAGATCAATATGAATTTTTTTAACAACTTTTGTATAGAAAATTTTTGCAAAAAAACGCACCATTTAGCAGTTTAAAAAGCGTGCACGTGGAAAATGAGGGGGGAGTGTTGGAAACTTGCTCTTGCAAACACACCCTAAGTTGCTTTTAGATGACGTGGCACACAATTATAGCTAGCAATCGACGATACTATTAAACCCGCTCTAAGCATGAAATAAATCGGTGATATCTTTTTTCTTTTTAAGGACCGAGCAAGCACATCCTCGGTTAGAAAGTTTAATGGTATAGTTTACTGTAGTCTATCTTAAAATCAACATAGTATATTCCCCGTCAACATAGTATATAATATATTTGCTATAAGTTTTGCCTTCATTTTTTTCCTATTCCTCTCTCTTTCTCTTACTAATGCATTCAATGTATTTATCTTGAAGCACGTGTAGAACTAGCTCTAGTATGAGAGCCAAAACCTTCATTTTCTATTATCTCTCTCCTCAACATAAGCTTATAGCTAACTTATAAGGAGTTGTTTGGTTCAATGCCACACTTTGCTATGCCAAACGTTAGACGCACCACAGTTTTTTTTGGTAGGTGTTTTGTTTATGCCATAATTGTGGCTTGCTACACTGTTATCCCACATGTTATGGGACCAAAATTCCTTTGCCAAATCTGGCAAAGTGTGATGGCATCTAAACAAGCCTAAAATTTTCATATTTCCCATACATACCATACTAGACTAAAAAGATCAGAATACCCACACTTCTCAAATACCATGCAATTATTACTCTTTATATATTGTCAATGCATTTATTTTCTACTTTTACCAACTCTGATGCAATGACTAATTAAAGATTAACTTATTTTGGAACAAACAGGAGAAACAAAGTAAATTTATTTTAGGATGGAGAAAG
>TE_00000065#MITE/DTT
TCCCTCCATCTCATTTTAAGTGTAGTTGTGGATTTCCGTATCCAACGTTTGTCCGTCCGTTTTATTTGAAAATTTTTTATGATTATTGTTTTTATTGTTATTAGATGATAAAACATGAATATTATTTTATATATGCGTGAGCGTGACTTATTTTTTATTTATTTTTAAATAAGATGAATGGTTAAATGTTGGATACATGAACCTACAACTGCACTTAAAATGGGACGGAGGGAG
>TE_00000066#DNA/Helitron
TCTTATATTATTATTCTCTCCATGATAGGCAACGTTAATCACGATCAGTATAACCAGGAAACAGTGTAATGTGCCTATTTATATAGACACAACAAAATTCAAAATTATGCATGAAGGACTCACACAATTTTTCATTTTTCATACTGCATACTTTGTGTGTTTATATGCATCACAAGGGTGTGAATAGTTTGCTATATGCTAACATGTGAGCATGCCATCTCCTCCAAATTGTCTTGTGTTTAACCAGCTTTGGTTAGTACTTACCGGACTTAAAAGTTGGCAAAGACTATTAGAAGTTGGCAAAGACCTTCAGTAAAGACGAAAAAGAACTAGTAAAAAAGATAGTGTAGTTCTAGTTGAAGTGATGGGCAATGGGTACCCATTCCTGTTCCTAGCTCAGATGTTTAGCTAAATTGACGATAGGTTTTCATCAATTACATTGTTAGACAATCAAACTGTAAACAAACAAGCAAAATGAGAGGAAAAAACTAGCGAAATCAAAAGATGAAAGTCCACAGCCTCGGGGAAACTTCGTAGTGGTTTCTTGAAACTTATTTCTTTCCATAGAATTCCTATGTTCCAAAGATTTTAAGAACTCAGCCGTAGTGGTTTCTCGACACTTATTTCGTTTCCATAGAATTCCTATGTTCCAAAGAGGCCTTATTTGATGCATACCTTTTGCCAATTGGCGTTATCTAGCCCGAATGCTTCTCAATCAATTATAGTAGTATAGCATATGGAAAACTCTGTAAAGAAATTATGTTTACAAGAGTATATTACAAAGAAAATAGTATATATCATGCAACTAATTTTAGTATATAAACTTTTAAGAATCTACCAGACTGTAAATTTGATCGATATCACTGCAACTAGCTTCAGATATGAGCAAGCTGATATCATTAGGCATGAAGCAGCCAAACTTGTAATTTCATTATACGAGACAAAACCTGTGAATATGTACTGATGAGTTGAAAGTTCAGTATTTCCCCCTCCATTTTTCCCCTTTCCCCATCTGCATCAGGTTCTAGGAACCAAACATATTACAGTCACCAGAGAGATAGGATGCAGGTTCAACACAAGATCTGTCTCAACATGTTACACGAACTCCTGGTCCTGGTCATCTGGTCTTCGAGAACCCTCTTCGCCGTCGATCATTCTCCTAGTCATGTTGGCCCTCTGAACAAGGCGGACCAGCGCTTGCACCACCTCAGACATCGGCGGTCTGAACTCCGGCTCAGGCTGAAATAGTGAAGGTTTTGGTTGGTATAATTCAGATCCTTGGTGTTCAGTTATGAATATGCTGGCAAACTGCATTGTACCAGGAGTGAAGGTTATATACCTGGACACACAGCGCAATGACGTCTGCGAAACGGGACAGGGATTTGGCAGGGTACAGGCCCTTGAGCGCTGGGTCGACCATCCGGTCCAACGCATCGATGTCATGCAGCTGGGGCGTTGCCCACCGGACAAGTGACTGCTCTGTCCGGAGTCTAGCGCTGAGACGATAGTTTGACACAACAGTCAGGGGTCAGGACTAAGAAATTAGGAATCATCAAATGTAGGCATAAACAATTCAGGGATGCAGAATCAGAGAAAAATAGGAATACCTGTCAAATGGTTTGCGGCCTGTCAAGAGCTCCAGCATGACAACTCCAAAGCTATAAACATCACTCTTGAGGGTATACTGCCCAGTCATGTCAACTTCAGGGGCACTATATCCAGAACCCTGATCTGAAGCCTATTGAGATTTATTTGGAAACATGAAAAATATGGTAAGCCATATGTTGTGTAACATCTTGGATACTCAAGAAAAGAACCAATCCATTCAGAACTTAAGTTTCCTTTTTTAAGTAAGACCATAAATTTCTTTACAATTGAAAATATATATGTTTGTTGGAGCAAAATGATTTGAGTTTTACCTGGAATTCAGAATCAGGAACACTGCTGGCAAGTCCAGCATCAGAAACATGAGGATTGAACTCGGTGTCCAGCAAGATATTAGATGACTTGAAGTTCTTGTGGATAATAGAAGGAGAACAAATTTCATGAAGATACCTACAGAAAGTTAACAGGAAAGGTGATTAGGTGTTGACAGAATTCCATGCAATTAAGAGAATTTACAAGTGATTTGTGCATATACTCGTTATTTACCTATCACATTCCATTCTATTATAATGGCAAGTCAGATCAATTTTCACAAGTCATTAAGTTGGAAAAAAGACAATAATTTATTTGAAAAGTATCCAACAGATAGGGAGAGAGATCTTAGTTTTCACTTACTCTAGTGCCCGTGCAGAACCTAACGCAATCTTAACACGAGAATTCCAGCTGAGTGGTTTGCTATATTCATCTGGGAGGTGAAGCATATCATGCAGCGAACCATTTCTGTGGAAATCATAAACTAGCAAGTGCTGTCCATGCTCCATGCAATAGCCCACAAGCTCATTGAGATTGGGATGGTGCAACTTTGAAATGTTTGACACCAAGTCAAAGAAATCGTCTGAAGATTGGCTTGGCAACACAGTACTGTTTAGTTTCTTGACAGCTAGTACCTGATTCATATAAGGAGAAATGTAAGCCACATTGATCATGTGAAGAAATGAACTGTCTTTGTATATCCAAGTGTGAAACACTTGGTAACTTCCAAGGCAGAACAAATATATGATGGTGGAAATCTGAATTGGTAAGAAAGCAATCAACTCAATATTTTCATTTACATATTGTACTATAAATGAATGAAGTTTTGTCACTATTGCTAGGAAGAAATGGAAACCATGTATGAATGTATTGCTTCTGCCTCTAAGATTGCTTAGGTGCATTTATGTAGGAAAAGTTACTCTAAAATCAAATTTACAGCACAGTTTTAAAAACTGCACAGTAAGATATCTTTTGCTATTCTCTCAAGCAAATGGCAAGTGCAATCATGCGTACCTTTCCATCACTGAATTGTGCCCTGTAAACACGTCCAAAAGTACCCTCTCCAACAAGATTGTCCATGTTGAAACTATCTGTTGCCATCTGTAGGTCTGCAACTGAATAAACTGTTGCTTTTACTGATGCTGAATTACTTTTCTTTGCAACAGGCTTGTTTGAAAAGTCATCATCATCGTCATCAAATGACTGGTTGCGCTCAATCTTAGGAGGTGGTTTTAGACTAACGGCCACAGGGGAAGGCAAAGGCTCCACCTCTATCTTGGTGGATTCTGGTATAGGCTTCACATCTGCATTTGTAGAACCATGCATACATTATAACTTACAAAACTAAAGTGTCGATCATGGTATATCAAACACTGCAACACTCAAACACTGACCTTTAACTTCATTGGAAGGGTATGAATTGAAAGGCTGTCGCTGTTCAACATGTTCTTGCCTTGTACCTTTGCGTTTTCTCTTTATCAAGAAGAATGCTACAACTGCTCCAATGACCAGTAGAGCTACGATAATTCCTGCTATAGCTCCAGCACGTAACCCTGAATTTCCACCAGAACTTGATGAGCTACCACTGCCATTGGAGTGTCTGCCTGGGCTTTTTTTACGGTTGCGTGATGGTGGAGGTGCTGTGAATGGTGGTGGTGGTGGTGCCGGACCTGTGCTCCAAGAATTGCCATCGGTTCTGTTGAACATAACATTAGTTCAAGATGCAGCCATCCAAAACATTAGGGAACTAAGACATAAGCAATACTTACTGAAGACTATTTATTTTCTTTAGCTCATTAGGAATCCAACCAGTAAAACGGTTGTTTCCCACATTTCTGCAATAAAGGAGGAAAAACTGGACTTAGTACAATATTGTGTGATATAACCGATTTATACCTTCAAAATGATTTGCTTACAAATTATCCAGGGGAAGATTAGCAAGGACATTGATTGATCCAGTAAATTGGTTGTTCTGCAGATACCTGGTAAGATAGAACATAGGTTATAGGTATAAGAGAACTTATAAATTTATTATATTATTCAAAGTTCCTTCTTACAAAGTTTTCAGGCTTGACAGAGAAGTGAAACTTTGTGGGAGATCACCAGTAAGAGAATTTAAGGAGAGATCACTGTAGCAATGTACAGAAATATAGTAAGAGCAAAGATACATCGTGACTTGTAAGAAATGCAAACAGAGAAGTTAGAAGAATTTTGTGTGCACATTGAGATCAACCTAGAATACTTGTTTTAAGTAAGAGTACTCACAGTGTTGATAAACTTGGAAGGTTGGAAAAGACATCTGTCATATTTCCTTGTAATTGGTTATGATTAAGGTTTCTGTATTCACAAAGAAAATCCAATTAACCCATAGAGTACAATATGAATTTCAAGGCAAATTTGTATTTGGGTCAAAAGGTACTCACAGATACTTAAGTTTAGGCATTGTGGAAATTGAGTATGGCACATTTCCAGCAAACTGGTTCCCAGCAAGATTGCTGCAAATAAAAAATTCACTTAAATTATCGCCATAAATAACAAAGAACAATTAGATAGTATGTGTCAGTACAATTTTTTTCCCTAAAATAGATTATAAAATGGCAACATCTGAGGAACTTACAGCCTCTCAAGCTTCTTATTTGGAAGATTGTATTGAATATTTTGGCCACCCCCAAGATTATTTTGGCTCATGTCACTGCATGGAATTATGATCAAGTTAATCACCAAGTGAACTCCCAAACAGAAAGAACTACTCCAAAAATTCCATTATCCAAACTCACAGCTCAACTAGGGACTCCATGGTGTTCATATTGTAGGCCAGATTCCCCGAAAGCCCCAAGCTCGGCAATTTACTAGTAGAACCAGGAAGAGAAAAACACATCAGAGAAAACAATAAATTGGGCTCACAAGCAAGAACATTGAATTATGCAACCACACTACCCACATTGCTGTGACTGATGATCCAGAGCAGGTGATGCCCTGCCATGAGGCGCCACATGGGTCACCGCCATTCACCTGCCAACCGCGCAGCTGCCCCGGCGAATTGAGGCTGGTGAATAGCGCATTGAGGACAGTAACTGCATAATAAAAAGTAAAGAATTACTTCAAGTCAATAGGTGTGGAATATCGCCAGACAAATTTTCAGTTAACATGAATACATGATTACTTATAACGGAAAGCTGGACCAGTCCCACCTAGAGATTCACATGATATCAGGACCAATGAAATGGATCACAGATGCAAATAGCTACTAAACTGAATCTACTTTGGATGAGCAATGATGTCACGGATCCATCTTGGGCAATTTTGTTGGTTCTGGTATACTTTACAAATGATTGAATGCTCCTACAATGGTCATTAACTCATTTATCTCCCCTGAAACTAAAACTTCTCCCCTACAATCATCAAACAGAATGAACAACACACTCCAGGTGCATAGATGCAGAGTTTCCCAAAGATCCCAATGCAAACCCTAGCTCAGAATCCCCATCAATGATCAAATCAACCAGCAAAGGTGTCTGGACTGTGCTGACAGCTGCTGAAAGATTTGGGGCAAGAGAAAGCTGCTCAAAATCCTCATTCCTCCCAAATCTACCGAAAAACCACATCATGTGATCCAACAAAACAAGATTTAGCTTAACAACTCAGAGCAATAAACATCAGCAAAAGAAAGAGACGAACAAGCATTCACAAAATCTCCAGCTCAGCAGAAACAAACGCCACCAAAGATGTGGGTACAGGCATTCAAAGCAGGAACCAGCAAAGACACCCCCCATGGTCCCAATGCTGCAAAGACAAAATCTTGCCTTCTCCCGACCAAAAATCCATGGCGGTCCAGAACAAAGGAATCAAGAACCTCAAAAGCAAGAAAACAAAAAAGAAAAGCACAAGCACAAGCAAGCAAACAATGAGACCCCAACCCAAACAGAGATTTTCTTCTTCTTTTTTTCCTTTTCCCCAGCAGCTCACCATCATTGGCGTCAGTGGTCGCAGCAACCAAGATTCGCCGCTGGGTCCAAGAACAGCAGCACGAGACGAGGAAGACGAGCGGCCATGCCCAGGCCGCCATTGTATAGGAACAAGAGAGAGTGGGGAGGAAGATGAAGAAAAGCTGCTTTCTTGGCTAAAAAATTCCGCCTTTTCTTTCGGTTGGGGCTGATTTCTCACGCCATTTTTTCTCCCCCTGCGATTTTTGTTGGGTTTTTTCACTGTTCACTCCTGCGTGCTCATGAATTCTTTTGCTGTATAAATAAATTAAATTAAATGGGAAGCAGCAGAGGGAGCAGCAGCTGCGGCAACGGGGCGCTGCAGCCGAGGCGAGAGAGAGAGAGCACCCGAGGCTGCGGTTGGTGGGGCCGCGAGGATCTCGACCGTTCGATGACGATCCAACGGTCCAGATCGGCTCACCAACCTGCTTCAGCGGTTGCATGTGAAGCTCACCGATCGAGTCAAGAATATTCTACTTAACAATAAAAAAGGAAATATAGGAAGTAGGAAATGCCATGGAGACTTGAGTGAGTGCTTTTCACAAGTAATTAGAGGGAAAATTAGCATAAAAAAGTCAATTTTGAGGATAAAAGTAATCTAGTGAGAAAATAAAATTGATTTTTTTATTAAACTTAGCAATTTATGTTTGATGTACATATCTCTTCAAAGGAGTGTTAAGAGAGCATACTTGCATGTGTTTACCGAGTAGGTGTTCAACAATGTATGTCCTTACAACAATTTGTATTTATTATAAGTATTTATGAGTAATATGTAACTTGTGCTAAATTGCTAATGAAATATTTGAAATGTGATATTACTTAACAACTTTATATAAAGTTATTTTTAATTTCTATAGGATACATTTAAAAATTTTCGATTATAAAGGCGACCTAAAATACATATGCAATGGTGCCATCACATTTGATTATTTTGACCCTTCATGTAATTACTCTTTCCACAAGAGGACCCATCTGATCATGGTCTAATTAAAACATAAAACCATCAATCATCCCATGATCCTTAATAGGATAATCAACTGACCTAAACGGCCACTTGACATGAGGCCCTTATGGAACCTTCCCTGGCAGCATTCAACCGTTTGAGTATAAAGGAATTTTCAATCTGCTCTCCTATATTAGTTTGTTGGTAGTTGCAGGTCTAATCAAGCTTTGGACAGAGCATAATCACACGGACATGGAGTAAACCTTTATCATACAGTTCAGATTTTCCTGTCAGCCAACTAACCCCCATAGAAAATAACACATGCCTGCTTGTTGTTAACGGTTGTGTAATGTATCCTGGTCACTGACCAGTGGGCCCTCCAGTGAAGAATGGTTCCCAAATAACCCACATTCACATGCACACGGGCCACAACATGCACGTACCATGGGATAGTTAGAGCCTTAAGATAATTATGTAAAATGTTTGAAGTTGTATATATTGTTGGCGCTAGAGTTTAAACTATAATGATATACCGATAAAAAAAAGACATCATTTATATATTGTTTTCTCCATTTTAAGAGATATACAAGCCATTCATAATTTGATACTACCTTTTGGGGAGGGGGATTTGATATGTTAAGGGAATTGTCGTTTGGAAGATTTTAACTCATGTATTAATTTTGACCACAACTAAAGTAATGGTGAGACGAAATATTGGATCCAATACTAGTAGTGAAATTATATTCAACCATGAGTTCTTTATGCATTAAACCCACCACCCTAAGATGCTTCAATTTGTCGACAGTTGTGTAGTACCATATATGATCTTATCTTCACAAACATGCGTTAAGTTAGCATGTATTTTGTTCAAATTTGTATTCAACGTGTGTAGTATAAATTTGTCCAGCGGTTGGCTAGGCATTGCCTGCGATATAATCACCGGCATACGTGAACCTACTACTGCTACGAGACGTGAATCGTAAAGGGTTGCTGCTGCAAGGCGTTAAGAGAAACAAGACAACGCTCTCTAAGAAAAACAAGACAACACATGTCAAGAAAGGGGAGGCAGCCATTGGCGACGAGGCAGATAGAGTTTAACAATTTGAACACATATATGGAGCTCACTTGCTCACCATGAGTTTCCTCTACTTCATCGAGTTGTTGTTGCATCTAGACACCATGGGACGATAAGCAACAAGCAAGATATGGATATAGCGGCTGCAGTGAGAGAGGAGAAGACAGTGAAGAGATGAGAAAGGACTTAATTAGACCCCGTCCAACATGGCTATTTAGGTTTTGATTTTTATCCCCACAGATGAGCTATTAGCATAGCAAGAATCCATGTTTCATATGCTTTAACCATCATGATACAATCATCTTCCTGTTGATCCCCTTTCTCCCTGGTCCACCAAAAAAAATGGAGGATGGGTGCCAATAGTTCATCACGAAAGAAAAAACTGACCGATATTGTTAACTAATAGAATAGTACTGCTAACTAACACTAATATATAGAAATAAGTATCTACAAATATAAACGAACTAATTTATAGATATGATTAATTGAGTATTACTAAGTAGAAAAAGGAAAATGTTTAACCGTTTAGAAAACATGCTAAAATATCAACATGTTACCGTTTAGAGCTGCTCAAAAGAACTCAGACTAGAACAAAAGCTATGTTCCCTAATCGAAGGTGGAAATATTGACTTATACTCTAGTACAAAATAAAATTATGATGGTTATAATACAAAAGAAATTAGCCTGAGATGCAAATTCGCTAGAAAGAGAAATTAAATACGCTCGCGACAGGAAAGGACCAACGAGTGAAAACAAGAGCCGTACGAACTCACGGACTGATCAATAAGGGCAGAGTGTACCTTGTCATTGACCGTCTACAAGATGTGATGCGGTCCCTATATACACTAAATCAGGGACTAATTAATCTCTCTAGGTTTTCTTCCTCATATGATTGATTGTCCATCCTCTCTCATGTTTTCTTCTTCACTGTCTTGCGTCAATCTTGCGAATCCAGTGATTATTATTGAAAACCGATCTGGAATGACAGGTTCTCATAATACTTTTGGAAGAAAAAAAAATACAATATGGTATTCTTTTTCCCCTTGATCTAATTAGACTTTCTCATATATTCGTTTTCCTAAAACCACTAAAATAAGCTGCCAAGAACAGGCACTTTCGCCGTTGGGTATAATAAATTTGTTGATTAGTACCGGTTAACGACGATAGTACATAAACCTCAAAATCATTTTAAAGCTTGAACGAGTACATGATTAGACGGTCGTACATGAATCCTTGAACACTAGTAATAACGCAAGCCACCTGCTACATGTTATGGCATCTCAATAAGCTAGCCTGGTTGGCTCAGCTATTCAACCACATGTAGAGAATTAATTATTAATAGTGTACCACTTATTATTATGACACACCCATAAATTATGTGAAACTATATCAGTATTAACTCTTTTGATTACCCTAATACTATGTCATACTTGATGAATAAAAATTAGAGAGCGTAAAGACAAAATAGTTTTTTCTCTATGCTAGATAATCTCTCCCACTCTTTCCCACCAACAATATTAACATTGCATGGTTTTAAGGAGAGAAATTTAGTTCCTAGTAGTCCCCACTACTGTAGTCAATGATATTTTAAAAACATGGTTAGTACAGTGATCCCCTCTATGTTAGCATAACCATGACATTAAAATCAAGGTTAATGTTCCAATAAAGTGTGCTGATGTGTTGCCTCATTCCCACTTCACCTGTCTCCATAGTACTATATCACCTAGCAACACGACAAGTAGGTACGGCACTAGCTAAGCTACGGGCACATTGTTGGCGAGACAATTCATTTTGATTTATTTCTGTTCATTCAATTTTTGTCCTTTCCTTTTCAGCCACCTTTTAATCGTGGGAGCAGCATCTGCATGAAGGTTAGAATGGTGGCAAACTGACAAATACGTGCCACCGCGATTTCTTGAAAATATTTAATATATTGCAAAACAGTGGAGAAAAAACATTAGCGGAAGAAGGAAAGGAAAACCTATTGATTTCATGTTAAATTATGATTTATTTTATGTACTATCGATTATATTATGAATCGGAGTTTATACATGAAAAAAAACATGATCATACTCTATCTTCCTATATAGTTGGTACCACTAAGGGACATTTACTCCTATTAAAGTAAGACATGCAAGAAGCAACATCATTAATATTTTTAAGCCATTAGATCATATTAGTACAAAGATAACAACCGTTAGATTAAGAATCTACTTATTTATCCAATTTAATCATTTATTAGTTATCCATTCACCTCCCCTTGTCCCATCTCATAGTCACACATAGCACTAATACATATTTTGTACATAACATCATGTTTTCCGAATACAATCAAATTATTGTTTAATATGTGTATTTTGTTTTATTATGCATGATAAGATAGCATATGATTATTAGGTATCATTATCTGAATCCATTTTCAGAAAAAACTTGAGTGAAGTAGAGAGATGCAAACTGTCTAGATACAATGGTACATATTGTGTATGGAAATAATATTCATATATTATAACAATACACAATCACACTTGGAAAAATAAAAGCATGAATTATATTGTAATACATAAGACATATATAAATCCACATTATCATGTATTTTGTATATACATAGAGTTGCACCTAACCATTTAAAACTATGATTTTGTTTGACGATAAAACTACAGAACCCGCGGCAAAGACGCGGGGTGCTAGCTAG
>TE_00000067#DNA/DTM
GGATAAGTCCATTTTACACCCTCCAACTCTTTGTTTTGTCTAAAATACACCCAAAACTCTAAAACCGGATATTTCAAACCCTCCAACTTTCAATACCATTCACTTTACACCCTCAAGTGGTTTTTCAGCTGGTTTTCACCTGATGTGGAGGTCCATTCAGCAAAAAAATAAAAAAGTATAAATTAGACCCACATGTCAGTGCATAGCCACCTCTTCTTCTTCCCCCATCTCTTCTTCCCTTTCTCTCTCTATCCTTCTTCATCCCAGACCAGGAGAGCAGTGACGGTGGCATTCTTGAGCGCCGACGGAGCTCAAGCATATCCCCAGCCTTCCCTTCCGCGCCGACCACCGGCGAGCACGAGCTCAAGGTTCGCCTCTCCTGCCACCTCCAAGAGCTCCGTCTTCACCATGAAATCGAGCTCGCCGGCGGAGCTTGAGCTACTTGGGGACGTAGAGTTCGGTGGAGGCGACAGAGCTTGGGGACGAGGAACGCAAGCTTGACTAGGCGGCAACGGATGCGGAGCTTGAGCTCGATCTCGTCCTTGACCAAGCGGTGGCGGCGCTCGATCTTGTTCTTGAGAGAAGGGGAAGGTTGGCTGCGGCCACGAGGCCATGCTCGGGAGAAGAGGGAGGTTGGTGGCGACCTCGATGCGGAGCCCGCCTTCTTGGCCGAGGTCGGAGAAGAGGGGGTTGGCTACAAGCTCAGAAAAGAGAGGTCGCCGGCAAGCTCCGGCGAGGGTTGATGGATGCGGATCCACCCCCTCCCCTCCCCCTTGCTGCGGTCGAAGAAGACAGGTGCCAGCAGCGCGGCCTCGAGTCCACGACGAGCTTGATGGAGGAGCCGACGCTGCTAGGCCTCCACCACCACGAGTTTGTCGTCGCCCGCGCTGTGTCTGCCATGAGCTTGCTTGGAGCCGCCCGCGCTGTCTCCGCCTCCAACTCGAGCTTGTTGGGCGGTGTTACCGCCGGCGGCCACGGAAGGGCGTGGAGCTCCGAGCGGCGAGGAGGGGGCGCTCCACAGATGGAGCTCACTGGCCACTTCGGCTGCTCCAGGAATGGAGGGGAGAGTGAGGTAGAGGGGAAGGAAGAAGAAGAGTGGAATGGAACTGACAAGTGGGACCCTCCTCTTTGCTGATGTGTATTTTTTTAGATGTGGCATCTGACGTGGCATCTAGTTGTACCAAAACCAGCCTAAAACCGCTAAAGGGTGTAAAATGTCCGGTTTTGATAGTTTGAGGGTGTCAGATATCCGGTTTTATAGTTCGAGGGCATGATTTAGACAAAGCAAAGAGTTGAGGGGGCGTAAAATGGACTTATCCC
>TE_00000068#MITE/DTT
TACCTCCGTCCCATATAAATTGCACTTCTAACTTTAGGATATAGTAGTAGGATTGGAAAATGACCACAATGACCTTATTTAATGAACACAATAGATATATACATTTCATATATAAAATTGATTAAAAGGAAGTTTGAGACAATTAAGAAAACATTTTTAGATTAAAAGGAAGATATGGGATGGAAGCCTGGGAGACCATAAGGAAACATATTTAGATTAATTAATCAATTTGCTGGGTCCCAAGTGATTAGAATTATAGTTTTTCTTTTGGACAAAGCCTGAGAGCCAGAATTGTAATTTATATGGGACGGAGGTAG
>TE_00000069#DNA/Helitron
TTAACTAGATGATGATGATCCATGCTTGGTAGCGGATTATATAAATAAATATATGTTAAATATTGTATAAATGAGTGATGGATTTGGTTGAAATATTGTGAAAGTAATATCACTAATGATAATTTAACATTCTTGTATGCTGAGTTTTTTTAATATAACTCATAGATGTAATTACTATGCTTGTATATGTTAAGCTTTATATGTTTATTGGGTGGATATGGCATGCTTGCATGCTAGCTAGGATTTAAAACGTACTAATAGTTGCTATATATGCTTAAATGTGAAGCTTTAGCTATTCAGTGAGTTATAACTATATATCCAGAAGATAAAGATTAAGATGATAGACTCACAGTGTGTGTATACTACTACTCCTTCCTCTCAACAAGGAATACAACCATAGTATTTGTATATCAAATTAGTAGAGCAAAATGATCTAAGTGTTTCTACTTAAATAAGGGGTGGTTAGGATTAGGAGGATCGTTGAAGTAAGATGAGAAATTTAAATAAACGTTAATTGTTTGGATAAATAGCACAATAGGATTTTATTCTTTTAAGCCAAAGTTTAACTTTAGGATTATATATATTTGTAGTTGGATGGAGGCAGTACCATATGTGAATACTAGATATCTTAAAGGTGCTAGATTAGCCGGCCTCCCAGGCATTTGGCTACTGTTGACCAATCGTCTTGCGACACGTTGCTGTTGGCTGGGCGTCTTGCGGGCCGTCCGATTCTGCGTTTGAGCCTCATCCATCCGTCCGTGCCTCCCTGTTGGTCGTCCTTGCCGAGGCGTCGATTTGGTGGCCGCTGAGCCTCCCACGTCGGCCGTTCTTCCTCTCTCGCCGTCTCGCGCAATCGCGCTCGCACGCACGCGCCGCCTCACCTCCTCCCTCGCGCGCACCGCCTCGCCCTTCTCCTCTCCTCGCATGTGCCGTCATCGCCACCGCCGTTCCACGCTCTTCTAGCCATCTTCGCCGCGCCGGAAGATCCAGCCACCCGGACAAGAGTGGTGCTGGCCGTCGCTTCCCTCTTCTCCCCTTTCATCTCCACGCGCCCACCGCTTCCCTCTCCTTCACGCTCTCCACTCCGCTCGGGTGCCCGATCTGGTTCGAGGGTGGCCGGAGCCGATGGTCTAGGCCTCCCCACCGGTGGATCTGGCTGCCCTCGCTCCGGGCTCTGGCGCCGGGGATGGTGCTCGTGCTCCCTCGACTTGTCCGTACACCCTTTACCCCTATCCTCTGCACGATACGGTGGCGGCGGGAGGGCGGAGAGAAGCAGCTGTGCCGCATTAGCTCTTCGCTGGTTTCAGAAACTCAACTTGTTCCAGGTATAGTTCCAGGTGCTCCGTGCTCGTCAGGGCTGAAAGAGATTACAGATCTTATTTGGTGATTCGCAGGTATGATAGTCTTTCTCCCACTTTTGTTTTCCTGTCATGACATAGAATTAGTGAAGAGCAAAATAATGCATGGCGGATAAATGATTGCAACTTGCAAGGCAGCATGTTAAACATGCACAGCTCTCTCTTGCCTAGGAAATTCTTGACACATTTTTTTTTTTCTTGGACTGGCGTTCCCAGCCTTGAGTACACTGAATCGCATAGAAAGTACTCATCTCATATTTTCATGTCATGTACCATCAAATCCTCTCTATGACTTTATGGATCTACGGTTTTTGTTTAGGCTTCCTGTTGGTACTTAATTAGAGTTGTTTCTTGCATATTTTACTTCAGATTCAGTCAGGATAGGAAGAGATTATGTGATAATTAACAGGTCTGATGACCTTGCTCCCAGTTTTGTTTTTGTGTAATCCGTTTACTGAAAAGTAATGCATGGTGGATGAATTGTTGCAAGAAAGCATGCTAAACACGCACTGTACTGTGCAGAAGTTCTGCAGTGCAGGACATTCCTGCCGCTGGTCGTGTCTTGGACAGCCAGAGCTCTCGAATTCTCAGCCTTAAGTACATTGGATCACATACAAGGTACTCACCTCATGTCATGTATCATCAATCCTCTTTATGGACCTGGAGTTAGGTGCACCTCATCAGCTTAAGCTCTCAAGGTTGGCCTGCTCCTCATCAGCTTTCTATCTTCTATATATGTTGTGCATGTTAATTTCGATGGTTTGTCTCGTGCAGGTCTGGCTTCTTGGAGTCTATATGGGCCTCGTGCCATTCTATCTTTGCACTGAGGCCTGCTGAGCGCCTGGATGCTTATAACATACTCTCTCTCTCTCTACTTGTCAACACTGAAATATGTTTTCTCGGGACCTGACGAGCCCCAAGACTATGATCTTAGGAATTCCTATGAATCTTGGGATGAAATTCGCAGGGGACTGGTGGGCCTTTCTGCCCCGACTCAGTTTCTGTTAGCCTTTTACTCTTTATACTCATCCTGTTGATTGTGCTGACATGCTTAGCCTCTTCACACCAGGTTGACAAGGATTCTTTACTGAGGAAGTAGGCTTTGTACATCTTGAGAATATCACTAGACATATTTCCCTCATCTGAGAATGATGCCGCTCAGCAATGCTCCAGGAGGAGGTCCGCCGCTCTGCCTGCTCAAGACAAACCAAATACTGCAATGACAAAAAGAGAGAGGTGGGCTCAGAAAGAGGCTAGATCCCTTGGCATCGGAGAAACGAGCCAATCAGATGAAAACTGCTCAAGTCGTAAAGACTGGTCAAAAGTTTTCCTGTTACTCTATGAGATGCTTCGGGAGTATGGAACACATTTAGTTGAGGCGGCCTAGACGCACCAGGTTAGTTGGTTCCTATGTGCTCTTTTTTTAAGACCTGTGTACCTGTGTATCTAAGTGTCAACGCAATATATACCAGGAACAGCATTCATGCACGCAATGAAGTAACCACATGCACGTTCGATTAGATGGGTAGATAAATTTAACTATTATTCCAAGGTAATGCTGCTTTTTGAGTCCAAACCGATAAATGACTGAAGAATAATATTCGTTGATGTTAGCCATTCTCAGCTCATATGTTGTGTTATCCTACTTTATTAGTACATTATTTGTTCCCTTTTGGTTCATGCGTTTTGCCTTGGGTTTGATGTTTAGCTACCCCAGCTTGCTTGGGACTAAAGGCTGATGCAAATTTTTGTCCGTGATTATTACCTCCTATCAAGTTTTATCCTTGGGCAGGCGTTTCACTATTTATGTTTGCGTCTTCTGAAACATTGAATTTGAAGTTGAAATTCTAAAGGATGCTAGACTGCCACATAAAAAATATTTAGCAATTTTTCGTGCTGATTCTGTGCCCAAATCAAAAGTTGATCATGAGTGCGCTACAAAGGGTGATTATACTTGATTTGCTACCTTGTTCAATACACCTGAGTTGCTCTTTCTTCTTTGAAAAGGAAAAAGTGAGATACTAAGAAGAAACTTAGCATCATGAGATTCTTATTCTTGATTGCACCGTTCTCTTCTAAGTTCTAATTCTTTGATACTACTCCTAGGAGTTACATTGAACTTCTCATCCTTACCCTGCTCTAGGGTTTGATGTGTGCTCACATATGACATTTATGAGTATCATTGCTAAACAATACCCATACGATGATGTAATTTCAAAGGTTTAATATAAATCTTGGTTGCCCACTAAATAACTAATATGATTTCTTTATAAAACATTAACAAATCACAACGGGACATTAACAAATCACAACGGCCTTGGTCTTGTGTTATTCTAGAGCACAAACATTTTTTTAGGGTTTAGTATGCCACAGGAGCATGGCAAAACGATGGTGATGCGTACCAATAATCATTCCTGTTCTTACAAATTTCCATATATTCTTCTTTTATGTTCATTCTATTTGGTTTGATGTTCTGACTGTTCGATCAAGACTGCTTTGTAAAGAAATTATTATGTGAGTTATATTTTCCAACGTAGGTACAGCCCTTCCATGTTTGCACGACCAGGCAGCCATTCATGCTATTGTGCATCTTTTGTGGATTGGAATAGGATAAGAAGCTTGCACATGGACTTATAGTGGGTCTGCACTGTCTGAATGGGTTCTTAGTTTCTTACTACAATTATTTTACCATGTAATCGATAAATCATCATTGACATATCAAAGTGCACCTATGTATGCGCTATATTTCTCTAATCTTTCCTGTAATATTTATTGTTCTCTCTAATATATTTTTTTTGCCGCGCAGCGTAGCGCGCGAACCCATTCTAG
>TE_00000070#DNA/DTT
ATACTTATTCTAAAACGGCACATTGCCTCATTTAATTTGGGAAAGATTTGTAAAATCATTACCAAACAAAAGTTTTGGGATTGACCAAAAATTTAAAAATATATTAGTTTTACAAAATTTACCTTTACTTTAGAAAAAAAATGTATTTAGCACACAACAACAACGTGCTACTATAAAAATGATCTTCACACGAGGCCAAAACTAGTTTTTGCATTTGGGTGGAGCACCCGCTTGGAGTTAGGTATGCAAAAATCGGCATTTCAAGTGCGGGCGCCATAACCGTTTGCGAAAAACCATTTTCGCGGATAAGTATAGCCTACCTTGTTTCGCAACCGAAATGAATATGCTCTGTAAAAATTAACAATTTAGAGGGTAAATCACAAATAAACTAAACCCCTAGACAGCTAAAATATTTCTGAATCCTTTGTAATCCATTCTTTTGTAACTGCCTGATCGATCTTGTCAATAATTGTGATGCATATTCCTCTCAAAAATAATTGTGATGCATATGCACCCTACAGCGAGGCGCAGGATCGCCGAGACGTCGCTCTTCTTCTTCGGAGAGATCGGAGTCAACGACTACTTCCTCGCCTTGGCTAGCAACCACACCGTCGAACAGGCGGCGGCGACCTTGGTCCCAGACATCGTCGGCGTCATTCGATCAGCCGTGATCGTAAGATTGAAACACACTCTTCTCCCTAACTTGCATCCTAAGATCGCCGGAAATCGTCAGTTGACTATATATCTAATCGCTCGTAGGACGCCATCGTCGCCGGAGCAAGAACGGTGGTGATCACCGGGATGATACCGCTGGGCTGCGAGCCGCAGCTGCTCGCCCTGTTCCCCGCGGGCTCCGCCGCCGACTACGACCCGGACACCGGCTGCAATGCGCGGTTCAACAAGCTCGCCGAGGTGCACAACCGCGAGCTGACCCGGATGCTCCGGCAGCTCCGGCGCGCGTTCCCCGCCGCCGCCGTCCACTACGCCGACTTCTACCGCCCCGTCACCGCCATCATCGCCTCTCCGGCCAAATACGGTACGGTCAATGGATGTAGGGGCGGATTTCAACCCCCTTTTATTCCTCTTCTCCCTTCTCTTCTTCCTTCCTTCTCTCCTTTTATCAATGGGATCCAACGGGGTAGGGGGAACTCGTGAATTCTCCTAGTACCCAACACTAGATCCGTCCCTGCATAGATGCACGCTGTCACGCTGTTGACTCATGCACACATGAGGTGTTATAGAACGGGCATATATGATGTTTTATACGTGCCGCCGGCTCTAAATATGTTAGTCAGGAAATCTCTTTACCGACCAGACTTCTTTGGACCGTTCAAGTTGGTCAACAATTTTTTTTGTCGATCAACCGCATGCCTCTAAATGTGGTCTTTACCAACCGAGATCATCTGTTAGAGATTTTGTGTCATGGTGTAGTGAAAGGTTGGGTGGGCCAAAAATATCTTATGGGTCGAGTTTATAATTAAGAACCGATACATATAAGACGTAATCTATTTGGATATCTCTATACTATTGACATATAATCATGTGGTACGGTGGCTTATATGCATGCAGGTTTCGGCGACACGCCGTTGGCGGCGTGCTGTGGCGGCGGCGGCAACCCCTACAACTTCGACTTCGCGGCGTTCTGCACCTTGCGGGCGTCGACGCTGTGCGCCGATCCATCCAAGTACGTCTCCTGGGACGGGATCCATTACACGGAAGCGGTGAACAAGTTCGTGGCTCGTTCCATGCTAAGGAGAGCCCTAATACCGATGCCCAAACCCAATCCGTCCTTGTCTATGCCGTTATCAAGTTCACGCGAACATACAGGACAAGAAACCAGCCGGGAGCTCGCTACATAATGAACTATTTGTATGGCATACAAACATGTGTAGCACAGATTTTCCATGCTTTGATAATAAAGAGAGTAAATATTCACGAAACTCTCTCTCTATATATATAGACACTGCGTACAAATTATCATACAAGATTTATGGGCATGTGTGGTACGATAATGTTATAACTGTCTTTAGGCCTGTATTCCACTTAAATTTCTTATTATCCATCAAGTTACCATTTGTAATTCATAGTCATTGAACAACAAATTGTATAGTACTCTCTCTGTCCCTAAATATTTGACGTCGTTGACTTTTTTAAACATGTTTGACCGTTCATCTTATTTAAAAAATTTTGTAAAATATGTAAAACTATATGTATGCATAAAAGTATATTTAACAATAAATCAAATGAAAGGAAACCAATTAATAATTACTTAAATTTTTTGAATAATACAAACGGTCAAACATATTTAAAAAAACCAACAACGTCAAATATTTAGGGACATAGAGAGAATTAGCTTTAGTTTCTTTAAAGCAAAGGAGGGAG
>TE_00000071#DNA/DTH
AGCAAGTTTAATAGTAGAGCTTATTACCTGCTATTAGTCCATCTTATCATAACATATATAATAGATTAACTATAAGATTACCTTTAATTTCTCTTCTCCTCTCTCTTTTTCTAACTTATGTATTTAATGTATTTGTCTTGTAGCATGTGTAGAGCTAACTCTTGCATAAGAAAGAGCCAATGCCCTTCATTTTTGTTATCTTCTCCTCCACATGAATTTATAGGGCCCGTTTGGGGGAGCTTTAGATTCTGAGAAGCAGTTGTTTGGTAGCCAGCTTCTGAGAATCTGGAAAAGCTCTGAAACCTAGCTTCTCCAGCTTCTAGCTTCTTAGTTCATTCTTCAAAATCTGTAACAACAGATTCTCAGAAGCTGTGTACTGTTTGGGACAGCTTCTAACAGAAGCAGCTTTTAAGAAAAGCTGCAGCTGGAACAAGCTCCCCCAAATAGGGTCATAGTTGGCTTAAAGCATGTTTATAATAGAGGTGATGGCCACCTCCAATTTTATCCACATTATACGTCCATAAAATTAAAATTAACTTATATAATGCATTGAATCTAATACACTAATCCCAATACACTTACCACTAATCAACCCCTCACTTTTTCTCTTGTTTCTTAGAGTTCGTGTGGAGGTTACCTCTTGCACGATGGGTGAATCCTCCATATCATCGTATAAACATATATGATACTTTGGGGTTTGTACATATATAGAACCTTTATAGTATAACCTACTATTATCCTTGCTTAAAAAAAAGCATTACCCGCTGATAATGGGAAATTTAACTATTTCATACTATTAGGTTTATCAATTATTCAAATACCCCTATTAGATTTGCCTTAATTTTTTTCCCTTCTAAGGTGGTGGCTTCTTAACTATTTGCCACTTTTACCAATGTGGGTATCCAGCGTAAAAATTGATGTAGGACCCACCTATTAGTCTAAAACCTCTCCTTTTCCTCTCTCCCTCCGGTCCAGCCAACCTCACCAACTGTCTGCACTACTCCAGCCTGCCCCGCTATCCTCCCCTTCATCAATCCTCGACGGTTAACAGCTGTTGAACTACAGGACCGTGGGATAGCGACGGGGATGCTTGGAGGGCCCCGCTCCACACTGCACTCTCAGGGATCCTCGCCTGCTTCCCGGCCGTCTCCAAGCTCATCCTCAAGTGCGACCGCCATCCCGAGAGCATCGCCGACCCCCTCGGCTCGGCCCTTCGACGACTCAAGCTTTGCTCCCTCTGTCTCGTTGCCGCGCTCGGCACCAGCCTCCACAAGCTCTCCGCCAGCTCATGCATCTTTGGTGCCAAGGGGATTGAGGGCGTCCTCCGCGCCTGCCTCCATCTCGAGGAGCAGTGCCGACAGTTAGCGAGGCTGGTCGAACTAGAGGAAAAGAGGAAGGGGAGAGTTGTGAGACTGATAGGTAGGTCCGCATCGATTTTTACACTGGGTTACCACGTCAGCATGCCGTGTGGGCAAAAGTTGCAAACTCAAATAGTTAAAAGAAGCCACCACTTTAGAAGGAAAAAAAAGAGAGGCAAATCTAGGCCCTGTTTAGATTCCAATTTTTTTTTCAAACTTTCATTTTTTCTGTCACATCAAACTTTCTTACACACACAAACTTCTAACTTTTTTGTCACATTGTTCCAATTTATTCAAACTTTCAATTTTAGTGTGGAACTAAACACAACCCTAAGAGCAGGTACAATAGCGGGCTACTAGACAGCTATAAACATATTTTAATGAGATAAAAGATGAGAGATAACAACAGCGGGCTACAGATTTGTAGCCAGCTGCAACACGGACTACAAGACGCAATGTGTGTATGACAGATGAGACCATTAGATCGGCTATAGATAAATTAGAGCTAGCAGTGAGTTATACTATTGAACTTGCTC
>TE_00000072#DNA/DTT
GTAACACTTAACACTGAGCCACTACCTTAGTATCACTGCTCGCTCTTCTTTTTATCGATCGTCTTCATCAGCTCCCGCATCTGTTCCTCATCAAGAGGTAGCCTCGTCTCTGTGCACAATGTGTGTGCCATCATGAATCCATTCGGACCATTCATGAAAGATGGAGCATTAGAGAGAGGGTGATGAATGCTATGGACATGCGAAGGAGGCGGAGGAGGAGGAGGATGTTTGGGGATGAAGAACAAGTTGCCCATTAATAGAGATCGACAATAGATATTCTCTATGCACGACAGTTGTCTTTTCTTTCTTTCTCAGTGTTTGTATTTTGTGTACCTGTCTGTCTGTGGGTGTAGTTGTGGTGCTAGCCCTTTAAATACTAGCCAAAGGATCTTTTTTTTCCTCTTCTTCCTTTTCAAGGAAATAGCCAAAATATTATTCGCTGGTGCAGAATAAAAATGTTTGCACGGTTTGCATTGATGTATGGATTTCGACTAGGCAGTCGACCTTATAAGGTATTTGCTGACAAGCTTTCTCTTGCCCTTTAACGACATACTATAGGATAACACTATAGTGCTTTTGACGGCAGATGAGCTATCGCAACTTTTAGGTCACGGTGTAGTGTTATTAGCTTCTCGTAGGTACCAAATTAATTTGTAATTTCCTGATCATAGGCTATGAAATCTAGATTACATCTCCTTCTAACGAGCGATTAGATCGAATAAAATATCCACATTTGGTCCACTTGTCGAAAGCATCAAAAGGAACATAGTGGGAAAAAGAGAAAAAAATTAAAAGAGAAAGGACATTTTGCATACACATCTGTTTATGTCTATGTGTCCAACCTTGAGTGCTATTGGTGGTTGTACTCTGCGAAAATTCTGGCTAACTCTCAAGCAAGTGCTTAACACTATTGATGCCCTAAGCATATATTCCAATGACCACAGTTTGATCACATCCATATATTCTGTTGGCCACCACTGCCATCATCACATCTTGAGAATCAAACACTCCCTCTCTGTGTTTGCACATTGACCTAGCTCACTTATGGTTCTAGCCTGTGAACCATGAAATTTGTCATGCCAAATAATAGATTTTTAGTTGGATGGCAATAATCTGCTTCTTACAGCAAATATCATATCTTTCTTATAGTATTTAGAGCTGATTATCTTTTAGAGGCTTCGATATTATTGCCATTAAAACACCAATTAGTTTGCTTTGATATTATTGCCATTAAATTCCAAAAGTAAAATTTGGACGATAAAAATATCCCCTAGAAGTCAAACTTACATTTCCACACTCCACCTTACAAACTGAACTTCATAAAAATCCCCTCCAAGTTAAACTTTATTGTCTACTCCCTCTGTCCCAAAAAAACTCAACCTAATATGGGATGAGACATAATCTAGTATAATGAATCTAGATAAAAGTCTAACCAGATTCGTTGTACTAGATTATGTCCCATCCTATACTGAATTAAGTTTTTTTTTGACGGAGGAAG
>TE_00000073_LTR#LTR/Gypsy
TGCTTTGTATGTCGCTAGATTCCGGTTCCTCCGACGCTCCGGTGTACTTCGAAATAGTCGCCGAGGTTCCTCCAGCAGCAGAGCAAGGCAAGTCATGCTTGTCACTTGAACA
>TE_00000074#DNA/DTA
AGGGGTGGCAACGGGGCGGGCGAACTAGGCTGGAACGCCCCCACCCTCACAAAGGCAATGAGTGAAAAACATCACCCACCTCCACCCCCGCACAGGACCCGGCGGGTGAGCATGGCCCCGCATTGCCAACATAATTATAAATCACAAAAATAGACCTCAAATTGCTTCTGATAGCAATTCAGAGAGAGGCGCGGTTGCGCGGAGAAGGGCGGTGAACAGCAGGGCTGGGTGGTGGAGATGGAGGTGGGGCGGTGGCCGTGACGGTGATAGCCCCTAGCAGTGGTGATCCAGATCCAGAGGCCGACGGAGGAGAGTGGCACCGCAGGAAGGAAGCACATGCATTCTACCCGAGCGTAGGTGGAGGGCGACGACGTTAGGAAAGGAGACGATGAAAGACGTGCTAGAGGTGGAGAGGGCCTGCAACAGCTGTGGGGAGGTGACGAATTAACGATGGCTAGGGGCGGCGACGGGGCTGCCGGGGCAGCCGAGCTCTGGGCGAGGTGCGCATGCCCTGGCTAGACCCGAATCCCCCATTCCCTCCTGGAGCAGCGCTCCAACGGCTCGTTGGCTGGGGTGGGAAGTTGGCGATTGAATGGTGTGGAGGAAATTAGGGCATAGTTATATACTCCTTCCCTTAATGGGTCGGCTGGGCCTTGAAATAGGCTATCCCGGGGCCCTGCGGGTGACCAGCGGGTCAAACCCCTCCCCCATCCCCGTCCCTGCATATTTGCGAGGCCCCCAGTCCCCACTCAGATGCAGATAAAAATTCTTACCCGTCCCCTGCTCCAACATGAAAATTGTCACCCCTA
>TE_00000075#DNA/Helitron
TCATCTTAGACGCAAAAACTTATAACTGCACTTGAAGACAGGGGAGTACCGGAGTGCCATTTAAAATTGGGAAAACGGAAAAGTGAAATATTGAGCTGAATTTCCGGGCGCTGGGGAGTAGGGGGGTCAAAAGAGTCATTTCCGCGTATTTCTCGCCCGTTCGCCATCTCTTGTCGTGTAGTACCGCCGAAAAGGAATTTCCCTTTCCGCCCCTGCGCTGTGCGCTCCACTCCACTACTTGAGTCCCCCATCCCCAGACTCCGCCACCACCACCTCCGGCTCCCCACCCCGACCAGCGGCGCCAGAGCAGAGGCAGTGAGGCCGAGCTCCTCGCCTCGCCTCGCCGTCTCCGCCCGCGCGGCGCTGCCGCCGAGCCGCCGCCGGCCTCCTCCTCCTCCTCCTTCCCGGTTCGGATCGGGCCCAAGGTATATGCCACTCGTCTTCTCTCCCTCCTCCCCGCCGCTTCATGAGCCACCGGAGATTGCCTTGAGGGGATTTCTTCCCGCTCGGATCGACGGATCCAGTCCCGTTTCTTCCGGGTTCTTGCGGTGTAGAGTCGTAGTCGTAGTGGTAGTGTTGGTAGCGGCTTGTTTTTCGAGGGAGGGATTTGGGGGGGTTTGGTTGGTTCGGGTTCTTGGGGAGGGTTTAGCTGAACCCGTGAGGTTTCTGAGGTCCCCGCCTGAACAGATCTGTGGTGTCTCCGTGTGGGAGCATGTTTTGCTGCGTGCGTGCGTGCGTGCATGCTAGCCATGGATTGGTGCTCACGCCGCATGCGTTTCAGTTGTTGTTGGATTATGTGAGCGAGAACGCATGATACGATGCAATGCCGCGGTCCTTTTTGTTGTGATGGGCAGCCTCACAGCATGCGTGCTGCGGCATTCACATGGACGTCGACACCGTGTCGATTCTTTTTGTGTCTCTTGTTGTGTTGTGAAATTTTTCATGAATGGTGCAAGGTGGCGGTTGGTCTTGGATGTGGATGTTGAGCTGGGAGGATCAGTTATCCTACAAATTGCATCTTAGTAGTACATATGTTGACATGGCATTACTGATTCACCCTCCTTTTTTTGCTTCTGCATGTCATTGCCCTGTTACCCCTTAAAATAGGTTCTATTATGGTATACCTATCCAGTGTGCAAGAATGATATGCCTTTGACATTGTTGCGTCATCTTTACTTGGTACTTTAGATGGTAAAATGGAAGTGTGATGGATGTAACTGTGTCAATACAGCGGAGAAGATATTAATCAATAATCATGTACATTTGTTGTTTTTGGCATCTTCTCATGTAAAATCTTTTGGGTCTGTTCTTGTTATGTGCTTCACTTTCAATTTTCAAGAAACATACAGCTTCAGTGTGGTGATTGATAAAAATCATTACTCTAACTAATTCTGTTTTCTCCTCGAACTGTTCTGTTCCTAGAGCCGGACTGCAGCCATGGCAGATCTGCAGGAGCCCCTCGTTCGTCCGAAGAGGAAGAAGGTTTTGGTGGACTACTTGGTAAAGTTCCGATGGATTCTGGTGATCTTTGTGGTGCTCCCCATTTCCGCTCTGATCTACTTCAATATCTATTTGGGCGATGTCTGGTCTGCCATGAAATCTGAGAAACGTCGCCAGAAGGAACATGATGACAATGTGCAAAAAGTTGTGAAGCGGCTCAAGCAGAGGAACCCAAAGAAGGATGGCCTTGTTTGCACAGCTAGGAAGCCCTGGATTGCTGTTGGCATGCGCAATGTAGACTACAAGCGTGCTAGGCATTTTGAGGTTGACCTTTCCGCCTTCAGGAACATTCTTGAGATTGACAGAGAGAGAATGGTTGCCAAGGTTGAGCCTCTTGTCAACATGGGCCAGATAACCAGAGCTACATGCCCAATGAACCTTGCCCTTGCAGTTGTTGCTGAGCTTGATGACCTTACTGTTGGGGGACTGATCAATGGGTATGGTATTGAAGGGAGCTCTCACCTCTATGGTCTTTTCTCTGACACTGTTGTCGCCGTGGAAGTTGTTCTTGCAGACGGTCGAGTTGTTAGAGCCACTAAGGATAATGAGTACTCTGACCTTTTCTATGGCATTCCCTGGTCCCAGGGAACACTTGGGTTTCTTGTTTCCGCTGAGATCAAACTCATTCCCATCAAGGAATACATGAGGCTCACATATACTCCAGTTAAAGGGTCACTGAAGGAGATAGCACAAGGTTATTGTGATTCGTTTGCACCACGAGATGGTGATCCTGCAAAGGTCCCAGACTTCGTTGAGGGAATGGTGTACACAGAAAATGAGGGTGTCATGATGACTGGTGTTTATGCTTCCAAAGAAGAGGCAAAGAAGAAGGGCAATAAGATCAACTGTGTCGGGTGGTGGTTCAAGCCTTGGTTTTACCAACATGCTCAGACAGCACTCAAGAAGGGTGAGTTTGTGGAGTACATTCCAACAAGAGAGTACTACCACCGTCACACCCGGTGTCTGTACTGGGAGGGGAAGCTGATCTTGCCATTCGGCGACCAATTCTGGTTCAGGTTCCTCTTGGGCTGGCTGATGCCACCAAAGGTGTCTCTGCTCAAGGCCACACAGGGTGAATCTATCAGGAATTACTACCATGACAACCATGTGATTCAAGACATGCTGGTTCCCTTGTACAAAGTTGGAGATGCTCTTGAGTTTGTTCACAAGGAAATGGAGGTGTGTTTCACTTCGGATCGAATATTTGATGTTTAAGTATCAAATATGCATTTAAAACGAGGCTTTTCAATTATATAACTACTTCTAGAAATGAATATTCCATGCCATAAATTGTTATGCTTGCACATGCATTCTATTACTTATATCTTTGGGCTTGATGTAAGTTCACCTAACTATTCTTGTGCCTGTACCAACTATTTTAGTGTACTGCAATCTACTGCTGCTTACAGTTCACTAATAATTTCTGTTATTAGGTTTATCCACTGTGGCTGTGCCCGCACCGGCTCTACAAGCTCCCTGTGAAAACCATGGTGTACCCAGAGCCTGGCTTTGAGCACCACCACAGGCAAGGTGACACTAGCTATGCCCAGATGTTCACCGATGTTGGTGTGTACTATGCTCCTGGTGCTGTCCTGAGGGGCGAGGAGTTCAATGGCGCTCTAGCTGTCCACAGGCTGGAGCAGTGGCTGATTGAGAACCACAGCTACCAGCCACAGTACGCTGTATCTGAGCTCAACGAGAAGGACTTCTGGAGGATGTTTGATGCTTCTCACTACGAGCATTGCCGCCAAAAGTATGGTGCCGTCGGTACCTTTATGAGCGTCTACTACAAGTCCAAGAAGGGAAGGAAGACTGAGAAGGAGGTGCAGGAAGCCGAGGCCGCCATCCTCGAGCCAGCCTACGCTGATGAGGCGTAATTTCGTTGAGACCTTTGATGGTTTAGTCGTCCGGGTTTTCTCCCCATTCCAAATGGGATTTTTCATCTGAACTATCCTTTTGCTTAGAACTTGATGTGCAGTGTTTGTAGCACTTTGTAATCCTGTCATCGTCGTCCGTCTGCTCTTGGTACTTCTTTCACCCTTGATCAAGTTGCTGAACTTAGTCAGGACTTAAGTGGTATTTAACCCAAGATCTGAATAATTTTGTGGCTACTGGACTAGTTAATTTCCTCAGCTATTAATTTGAGCTGTAGCATCAGATGAGGTGAACTTTAGCAATTGAGCTGCTGTTTCTGGTGTGTCATTATTCGTCAAGAACCTTTTCTGTTCATTTTAATATACTTGAACTGATCACCAGTCACTATCGCACTATCGATATTGATCATGAAAAGCAAGATCTTGAGGAAAATTGAGTGATGGGGTTGGGGCCAAAATTGTGGGTCGTTGCAAAGGAGTACTGTTTGATCCACAAGAGGATAAGAGATGATTTGAGGGAAACAGGAGAACAGTGTTGCAGACGTGAATGGGATGCATGTGCTACCGGTTATGTTCTGTTACATAGAAGATGGTACATGTACCACCGCTTTGAGGCTCTTTTCTTCCCCTTGTAATTCGTGGTGGGGTTGAATTGATTCCTGTAGAAAATAAACGCTGCTCACCCTTTCGTTTAATTCTCCCACCAAGTGGATTGAACGGGATTTGAAGAGAAATAATAACACACATCTTCCTCAATTCTCTCCAATCTCTTTCTTACGACAATGCCTTATGAGATACAATGGCGTTCTCTTTTGAAACAAGGGGATTTCTGATTCATGTGACGAGGTCTCTGTATCGGAGTCCTAACCATTGGTGATGGAAGGGACAAGAAATAATTCTTCATATATATAAGAAAAAAAGAGAATATAAGTGGTTCCTTTTCTTTATATATGAAATTCGATTATTTCATTTGTGTTCGCGTTTGAGATTTTAGTTGTGACTTGTGAGAGAGGCCCCAGTCATCTCCATTCCTTAGGGGTTCCCCAATTACACATCAACCACAGCTCATTCCTTTTCTCCAATCATAAATAAACTATAATCTCTATATTTTTCTTTCATCCCCATTCTCTTCTTTCTAATTAAAATAGAAACGGCTTGAACCATACTCTTAGTATTTTTAAAGTTCTACATTCAATTAGGGAGGTAGAGCTTGGATATGGATTTTTCAGAACTTCCGCTTGGAGGAAATGGACGCTTGATTGCATAATTTGATTGCATCCAACAAATTTTAGTAGGCCATGAGTACCTTTTCTTTATAGGAAAAGCTCTCCTTTTGCCATTCCTTGAATACCGTATTATCTCTTTCACCATCATTTTCTTAACTTCTTTCTTTCGCCACTATTAAGTGGCTATTCAGTTCTCTTTTGCGACCACAACCTAAAAAATTCCTTTCTTCAGAATATTATCTTTGGTCAAAGTCAGTTGACCATTGCATATATTTCTCCTAAAAGACCATTATGTTCTCATGTAACTAAAAATTATAAGGATATTCTACAAATCAAGGAAAACATGATTATTAATTTAGTTTTTAATGGATGAGTAAACACTTTATGATATGAAAATTTTTAGTTAGTTTGCAATGTCTCCATTCATAGCTTAAATGAAATATTTCAGATGAAAATATCTCGTATATCCACATATATGTATTGCAGAACTATGAATAATAACAATGAAATAGCAACTATAAATTATTTTATGAAATATTTAAAACCAAAAAATTTCCATGTTGCTTTTTTTTAAAGTTAATCCCAATTAGTTTTTCTAAAAAAACATATTTCAAGTGCCCAAAATTTGTTTCCTTGATATTTTTGTGGCATTCGCTAAAGTTTCAAGCGTTATTTTGTTTTGGAACATCTTTAAAAGAAAAATGGTCTTCCAAAAAAAAAGGCAGCCTAGGAGGAGATGTGACCTCACAGTCAGGTGTCATCGACAAGACGAAGATAACAAAACAAAAGCGCACTACCGGAAGAAGAGTAAAAGAGAAAAAATGACGACATTAATTTGAGAGAATATGGTTTCAACCGAACCACGAAAATTGTTCTCTTCTTTGTATCGTGTGGACAATTATAACCTTATAGCATTTGAAACCAAAATTATTAAAATCCGGTGTAATACGCCCTCTCGCAAATCCCATCCGTTGCTCCGTAAACGGACGGCCAGGATTCAACCACGGCAAACGAAGCCTCGCCTTTATGAAACGAGAGAACGCACCACCCATCTCTCTCCACCTCCTCCTCCTCCCTCTTTCTCCGCGAGAGAGAGGCCGAGCAGCGACCGCGGCGGCGCTCTCCCCCCTCCCGCCGCCTCCACCCACCCCGTGCTCGCCGGCGGGGCGAAGCCTCCGGTGACAATCCCCGATCCGATCGCCGCGCTCCTCTCCTCTACCCCCATCCCCTCCTCCTCCGACGCCTCCGCCCGCCCGCCGCCGTACCCGTACCAACCGGAAAGCGCAGCTGATCCGGTACGAAACCCTAGCTGATCCCCGATCTGGTGCGCGCGCGAGCGCGCGAGATCTTCTGG
>TE_00000076#DNA/DTC
ACTGGTGGAGAAGTGCTTTTTAGTCCCGGTTCGTAACCCCCCTGTAGTCCCGGTTAGCGGCGGTGAGATGGTCCCTCTCGAATCAAGTGGGATACATATCCCAAATCAAACCCCAAATACCCAAATCAAACCCAAACCAAAGTAACATCACAAATCTTATACATCACAGATCCATACAAATGTACAATGAATCACAATATTGTCCATACAAAAGTACATCACAGTGAATCACAAATAAAAAAACAATGTTGACTGCCGCTGTTGCCGGCCGCCGGCCGCGGCCCCAGGCCCCACCAGCCGCCGCCGCGCAGTCGCCTCGCTCCGTCGCCGCCACCTCGTTCCGTCGCCGCCGCCCGGCCGCAGTAGAGAGGGGAAGGAGGAGGAGGAGGCGGGGATAGAAAGGGGGAGCAGAGAGGGGAAGGAGGAAGGGGAAGGGCCAGGGGAGGAAGAGGATATCGAGGAGGCGCTGGAGGCGGATACCGAGAGACTTAAAGAGGAGAGAAAAAAAAGGGGACTTAAAGGCGGGGATAGCATGGGACATTTTTAGTCCCGGTTTTTAGTGGAACCGAGACTATTGTGGATTTCGGGCGACCGACCAAAGACGGTTTCTCCACCAGTG
>TE_00000077#DNA/DTC
CTTTAGTTCCGGTTGAAAACCCCAGAGACATTCTATGATCGTCTTTAGTCCAGTTCATCCCCTATCAGATTGATGTCAGGGGACCGAGGCCAACCGGGACTAAAGATCACCACTTTAGTTCCGGGTTCCGGGTTTGTTCGAAGAGTAGTATATAATCCTTATCCCTTATCCCCTCCTCCACAGATCGAATCTCTCCCCTTCTTTCCCTTCCTCCTCCACTTGCTACATCCTCATCCGGATCCATCCCCTCCACCTCCTCCCCTTTCCTGCCCATCCTCCCCTTCCCATCTGGCGGCCGGCGGGGCCGTGCCCGGTGACGGGCCGGCGGCCGTGGCAGGCGGCGGCGGGCCAGGGCGGTGGGGCCGCGCCGGGTGGCGGCGGGCCGGCGGCCATGGCGGGCGGCGGCAACGGCGTTGATTTCTCTTTTTTTTTAATTTGTGCTTCACATGTATAATTTTGTGATTTATTGGATGGATCTGAGATGACCTGTGATGTATTTGATTTGTGTGTAATTTTTTAGGATTTGTGATGTATTTGATTTGTGTGTATATGTAACTTTAAGATTTGTGATGTTACTTTATTTGTGATGTGGATTTGGGATGTTACTTTGATTTGGGGATATGCTTCCCACTTGATTTGGGAAAAAAATAAGATTTGGGAGAAAATAATAAAAAAAAGGGGACCATCTGGAACTGCCGCTATTCTCTCTTTACTCCTGGTTGGTAACTAAAAAGAGGGATCTTTAAGGATTCATAGTCCCGGTTGGTAAACCGGGACTATAGGGGGGTTACAAACCGGGAGTAAAAAGCACTTCTCCACTAGTG
>TE_00000078_INT#LTR/unknown
ATCTCCCCCTAAACGCGACACCACACGACACCATAGACTCGACCTATCTCCCCCTAAACGTGACATGGTGAACTCGGTCTTCACAGCAGTGTCGGCTCGTCGTCGACGTCGACGAGCAGCGCTCTCTCCTTCTTCTTCTTCGGGCAGTCCCGCGCCATGTGACCGCGCACGCCGCAGTCGAAGCACTTGCCTCGGTAGCGTTTCTTACCGCGCCCCGAGCTTGTGCTACTGCCATCGTCGTCGTCGTCGTCGTGGCCGCCGCCCTTCTCGCCAACGCCGCCGTGGGCATGTTCCTTGCCACGGCGTTGACGCCGCCTCGCCTCCCATTGCTCCTCCGTGAGCAGGAGTTGCCCAGCGTGCTCCGCGCTAGACGCCGCTTGATCCTCAGCGTCCGCGTCCTCTGCCACCTGCAACCGGCCGACGAGCTCCTCGATCTCCATGGTGTCGATGTCGGCGAGCATCTCAATCGCCACCGCGACTTGCTTCAGCCTCTTGGGGACCACGCGCAGAACTTTCTTCACGACGCGACTGTCCTCCATCTCCTCACCAAGCTCGCGCAGGCTGGCGACGAGCCCGTTGATGCGCATTGCGAAGTCGCCGACGTTCTCTCCGTCACGGAACGCCATGTTCTCGAACTGCTTCATGAGACGTTGGACACTCGTAGCCTTCACGCGGTCGTCGCCAGCGTGCATCTTCTTCACTACGTCCCACGCCTCCTTCGCCGACTTCTTCACGGCGAGCCCGGCCTTCATCTCCCTTGGAACGGCGCGGATGATCGTGGCCAGCGCGCGCCGATCCTTGCCCCGGTCCTTGCTCACCGCCTCCACCGCGTCCCACTGCTCCAACGCCTCCAAGCTCACCTGCATCACCAAAGACCACTCGTGGTAGTTGGTCCTTGTCAATAGCGGGAGCTCCACGACGCTGGAGTTGGCCATGACGCGCTCGGCGGCACCCGAGCTCGAGCCTTCTCCGATCTTCGGTGGCGAGCTATCTCCGATCTTCGTCATCCGGCTCTGATACCAAT
>TE_00000078_LTR#LTR/unknown
TGTTGGAATCAGCCTAGGAACACAAGAACAGAGCTCTCTTTCTCTCACACACAAGAATGGCTGGAGGTTGAAGATGAACAGTGGAGTTTCGGCGACGAACGCCGCGGAGCCTATCGCTCCTGTATCTTGGCTTTATTACTCACTGAAAGTTCACACGGCACTCACTAAATACGAGCCTACACAGCCAGTTTTATACCCACGGCGACGCAGCGCCCACGCACCCACTTAGCGAGCTTCACGCGCACGTACGCATGGCAGCCTGGACGACCTGGTTTCACGCGTTCGTGAGCCACATACTCCTCCACATGAACGGGCCTCCATCCTTCTCGCATGGCGTGCTCCTGCATGCGCTCAACCGCCAGGACTTGGCCTCTGGACTCACATACATCGAACACACACACACAACGTGTACAGCACCACCACAATGCAGCACACACGCACGACTCCTGGACTCACGACGCCATGCGCCACTGCCGCGCCGTGGCAAAACGCAGGCACGGCCATGACAACGCGTTTATTCCTAACA
>TE_00000079_INT#LTR/Copia
AGTGGTATCAGAGCTTCTCAGGTTGATGGCGGATCTGGCACTATGGCGTTGGTTCCGGTGACGGCGGACCCGGCGATGGGGAGCTCAGGAAGTGCTTTCCTTTACCCACAGCTCATGTCAACCAACTACACTAGTTGGGTAATACGTGTGCAGGCTATGATGGAGGATCAAGGCATATGGGAAGCAATCGAGCCGGCGGCCGGGGCGGCCGTCGACCCGAGGAAGGACAAGAAGGCGAAGTCTCATCTTCTCCAGTCGCTGCCGGAGGATCTCTTGATGCAGGTTGCAAAGAAACGCTCGGCAAAGGAGGTTTGGGACTGCCTCAAGACGAGATTCGTCGGGGTGGATCGGGTGCGCGATGCACGCCTGCAGACACTCAAGGGAGAGTTCACTAGCATGGTGATGGAGGCCGGGGAGACGCTGGACCAGTACGCCGGCCGGATCACCACGATGGGGGTCCGGTACTCTGCTCTCGGCACGACGTTCACTACAACAAAACCATTGTTTTAAGACGTTTCACTTAAGTCATTCTATAAGTCGTCTCTTTAATTATTTGGACCAAAAAAAATAAATATTTAATATTCAGTCTTAGATGGTTGAACGACGCCGCCATGGTGAAGAAGCTGTTCGACACTGTCCCGGAGAAGTTCGTTAGCCTCGTCGCAGGGATCGAGCAATTTTACGATGTTGACACCATGCCGTTCGAAGAAGCGGTAGGTCGCCTCAAGGCGTATGAAGAGTGGATGTGGAAGAAGAAGGCGACCGCCGGCGGAGTGACCGCTGACGGGCAAGTTCTGCTCACTCAGGGCGAGTGGGAGGCACGCTTCAAGAAAGGCGGGGGAGAAACCTCGTCGCCACAGAAGAACAAGCCCTCTGGTGAGGGGGCGAACCACGGCCAGGCCGAGCGTGGTCGTGGTAGGGGTCGCGGACGCGGCGGGACGCAGAGAAGCGGTGGCGGCTCTAGCGGTGGTGGCCGCGACAAGAGCCACATAAAGTGTTTCAATTGTGAGGAGTTTGGCCACTACTCCACACAGTGTCCACACCCCAAGAAGAAGAAGGCTGAAGCTCATCTTGTGCAAACGGAGGATGCTGGCCCAGCTCTGTTGCTTGCCGTGACAGAGGCAGTGCAGAACGCGCCACGCCAGGACGCGCACTGTGGGCTGGTCGTGCACGAGGAGCGTGTGTGGCCTCGCCTGATGCTGGCAGAGAAGGGCGCAGCTGCTGGTGATCTGTGGTACCTGGACAATGGTGCCAGCAATCATATGTCTGGAGATCGTCGGAAATTCCGGGAACTAGACGAGACCATGACGGGGCAGGTCAGGTTCGGCGACGCCTCGTCAGTGCAGATAATGGGGATGGGATCCATCCTTTTCTCATGCAAGAACGGTGACCAGTGGTTGCTCGACGACGTCTACTATATCCCCAGCCTCTGCTGCAACATGGTGAGTTTGGGGCAGCTAACTGAAACTGGCCACCGTGTTATGATGGATGGAGATGACCTCAAGGTGTTCGACAAAAATCCTTGGCGATTGGTGATGAAGGTGCGGCGAACCTCAAATCGGCTGTACCGCATCGAGCTGCAGCTGGCGTCACAGGTGTGCCTGCTGGCCAGTCTCGATAACCCGGCGTGGCTGTGGCATGCCCGGATCGGACACGTGAATTTCCATGCATTGAAGCTATTAGTGGACAAGGAGATGGCGTCAGGAGTGCCCACAGTCCACCACCCAAACCAGCTGTGTCAAGCATGTCTGGTGGCGAAACAAGTCCGGCAGCCGTTCCCAGGAATGGCAAACTATCGAGCAGAGGCGCCGCTCGAGCTGCTCCACATGGATCTGTGTGGGCCGATCACTCCATCGACGTTCGCCGGTAATCGATACTTTATGTTGATCGTTGATGATTTTTCTAATTGGATGTGGGTGTTTGTGATCAAGTTGAAGGACCAAGCGCTCGCGGTGTTCGAGAAGTTCAAGCCGTTGGCAAAGAACACGGTAGGACGAACAATCAAGACACTCCGGACAGACCGCGGCGGCGAGTTTTTGTCCGGCAAGTTCGCGCGCGTCTGCGATGCAGCCAGCATCGAGCGCCACCTGACGGCACCATATTCACCGCAGCAGAACGACGTCGTGGAGCGTCGCAATAGGACGGTGATGGCAATGGCGCGGTCTCTCCTCAAGGGGATGTCCGTGCCCGGCAGGATGTGGGGCGAGGCAGTTCGTCACGCCATATTCCTCCTAAATTGGCTGCCGACCAAGGCGATGGGAAATCGCACTCCGTTCGAGGCATGGACGGGGAAGAAACCTCACCTGGGCCACCTGCGGGTGTTCGGGTGTACGGCGCACGCGAAGGTGACTGCACCGCACTTGAAGAAGCTGGACGACCGGAGTAATCCGTTCGTGTACCTAGGCGTTGAAGAAGGGAGCAAGGCCCATCGGCTGTTTGATCCGCGTCGTCGGCAAATCATTGTAAGTCGTGACGTTGTTTTTGATGAAAATACACCTTGGCAGTGGAGTGCTGCTGCAGGAGAGGTGACTTCCACCGAGTTCGAGGTAGAAGAACCCGTCGGCGCAGAGCAGCCGGCGCTGGCAGAGCAGGCAGGCTTGGTACCGTGGTACCGGGCGCCGCCAGCAGGAAGGCGAGCCGGCAAGGAGCCAGAAGTGGCGGAACAGTGGGGAACGCCTCCGGCAAGCCCGGCAAGGCTCTCACCAACCTTGCCTAGCACGCCTACACTTGGCTCATCCTCAACGCACTCTGCCAAGGTGTAGGCGTCACCGCACACTGCCGGCAGTGACGTCGGGCCGGTGCGGTATAGAAGCTTGGCGGAGATCATGCTTGAAGCACCTCGGGTGGACCTGGTGGAGGATGATGACGACGCAAGAGCGCTGCTCGCAGAGATGGAGGAGCCGTTATCCTACCGTGAAGCAACCGGCGAGCCGGCATGGGTGAACGCAATGAACAAGGAACTGGAGGCCATTGAGAAGAACAAGACGTGGTCGTTGTGCATGCTGCCAGCCGGTCACAAGGCAATAGGGCTCAAGTGGGTGTTCAAGCTAAAGAAAAACACCGCCGGTGAGGTGATCAAACACAAGGCGCGGCTGGTGGCGAATGGGTACGTCCAGCAGCAAGGTGTGGATTTTGATGAAGTGTTTGCGCCGGTTGCAAGGTTGGACACGGTGCGAGCTATACTTGCTGTTGCAGCTGATCGAAGGTGGCAGGTGCATCACCTTGACGTCAAGTCGGCATTCCTTAATGGTGATCTTGAGGAAGAAGTATATGTCTCTCAGCTGGAAGGTTTTGTTGAGAAGGGGAAGGAACATCTTGTGTACGAATTGAGCAAAGCTCTCTACGGGCTGAGACAGGCGCCACGGGCATGGAATACACGGCTTGATCGGAGCATGAAGGAGCTTGGTTTCAGCCGGTGTGCACAAGAACAAGCAGTCTACACTAGAGGTATAGGGAGTGCCGGGATAATTGATGGAGTATATGTTGATGATCTGATCATGACATGACAAAGGCCAAGCGAGATCACTGCATTCAAACAACAGATGATGGGGGAGTTTGAGATAAGTGATCTTGGACTGCTCACCTATTACTTGGGAATTGAAGTGTTGCAAGGCACTGACGGGATTGCCATCAAGCAGGCTGCTTATGCAAGGAAGATTCTGACCCAGTTTGGGATGCTAGATTGCAATTCTACCTCAATTCCTATTGAACATCGTTCACAGTTGCACAAAGTTGCTGAAGGAAGCACAGTTGATCCCACAGAGTACAGGCGAGTGATAGGTTGTCTTCGTTACTTGTTGCATACTCAGCCAGATTTGTCCTATGCAGTAGGCGTGGTGAGCAAATTCATGGAACAACTGACAGTGATGCACTTCAAGGCGGTGAAGCAAATTCTCAGATATCTCAAGGGGACAATCAACTGTGGACTCATGTTTTCTGGAGGCAATGATGCAGTGGAGATTACTGGTTTCACAGATAGTGATCTGGCCGGCGACAGTGATGATCGTCGGAGTACTAGCGGCATGGCGTTTTACTTCAACAGCAGTTTGGTCTCGTGGAGTTCACAAAAGCAGAAAACAGTGGCACTTTCGTCCTGTGAGGCTGAGTTCATGGCAGCCACTGCAGCAGCTTGTCAAGCTTTGTGGCTCAGGGGATTGTTGATTGAGATGATTGGTGCAGAAGCCAGGCCGGTGAAGCTGTATGTTGATAACAAGTCAGCAATTGCACTCATGAAGAACCCTGTGTTTCATGGGAGAAGTAAGCACATCGATACCCGGTATCATTTTATTCGTGAGTGTGTTGAAAGTGGGAAGATTCAGATTGAATTCGTCCGGACTGAGGAGCAGCGGGCGGATGCGTTAACAAAAGGGTTGCCAGCAGCGAGATAGGCGACAGCACGACACCTGCTAGGTGTTCGTGATTTTGGGCCGTAGCAGAATTAAGGGGGAGTT
>TE_00000080#DNA/DTT
TACCTCTGTTATTTTTTACTTGGTGCTTAGGGCATCGACACAGTCTCCAGTTGTACATGTTTGATCCTTACTTTTTCTAATCATATATCTTGTAAAAAATATAACCACATGAAAGTGTTTCACATAATAAATCTATTAATGCCATTTTCACATACCAAATCTTAACATTTTTGTACATATTAATGATTTAATATTTTGAGGTTTGACTACGCACATTCTAAAACGTCATCTATTTTGGAATGGAGAGATATGGAATGTGTTGCTGCTGCATTATCAATAGCACTAACTTGTCATATAGGGTCACTTGTACTATGTGCTGGCTATTAATAGGCTGATAACTTTAGGAAATTGAACTGTATTTGCTGCTTTAGTCCTGTACTTCTGTGTAAAAGATCGCAGTCATGTTCTTCAGTTCATTTACAATGTGGGTTTCTATTGCAGTGGCCTGGATCTGTTTGCTTATGAACCTCAATCAAATGCTCTTCACTTGGTAGACTCAAAGAAGATCAATGTGAGCTGGTATTTTTACACTCATGAAAGTAGGTTGATTCTTCTTGCTTCAGGAATGCAATGCACACTATTTACTGGATATCAGGTAATGGCACCCATTCTAGACAACCTGCCCCTATAAAGGAATAAATTTTTATTTTTTATAACCAGAGCAGAAAGCCCTAGCTCCATATTCTCATTGAACATACAAACAAATAATCAAACTGAAGAACTACTGCTTTTCTTTAAAGCAAGCTTCTGCTTTTGAACTTCTTTCCCATCTTTCTATCTAACTTACTTTCTTCATGCAATTTATGCTAGTTATTTACTAACTACTGTATATCTGAAAATATTTTGGATAAAGTATTGGAGAAAAGCAAAAGTACATATGCCAATAAATATATGGGATATTATTTTATCCATGAAACGGGTTTTCTTATTGTGAATCTTGGCTGAATTTTTCTGCAGGAAAGATTTTTGTGCGTGTGTTAGCAACAATTCTTGAAGAATTTTCCTTGATCTTGACAGAAACATCTACTCTACATATAGATAATTTACTAGGGTTGAACATTTGTATATAGAGTAAAAACAAGACTATCTGTTCTAATCAATATTTATTTAACATTCAAACAAAGAAAATGTTTTTGTATTTAGTTGCCTGCTAAATTTTACTCTTTTTCTGTCAGTTTTCTGCTGGTGGGATTGTCAAATTGCCTAAGTTTGAGATGACAATGACTAAAAGTGAAGCAAACAACAAACCTGTTCTAGCTGCTGATGATGTTCATACCGTAACAGTGTATAACCTTTTCTTCCTTATCTTCTTTTCAGACAAATTTTCACTGAAACATCCTATAATGTTTTCTCAAATATTGCAGCTATGGTAGGATTTATTGCTTGCAGCTTGACAGAGTTAG
>TE_00000081#MITE/DTA
AGTGGCGGATCCACCTCCCGGGCAGGTCGGGCGGCCGCCCGTGCTCCGTCGATGTCGTCTTCACTACGAATAGCTGTCAACACCTATCAAAATTAGTCGATCACCGAAAAACGCTATTACTCGCCCGGGCTCAACGATGCCGCTAGCTCCGCCACTG
>TE_00000082#DNA/DTT
TCCCTCCTTTCCTAAATGTTTGACACCGTTGACTTTTTTTAAACATGTTTAACTGTTCGTTTTATTCAAAAACTTTTGTGATATGTGTAAAACTATATGTATACATAAAAATATATTTAACAATAAATCAAATGATAGAAAAAGAATTAACAATTACTTAAATTTTTTGAATAAGACGAACGGTCAAACATTTTTAAAAAAGTCAACGGCGTCAAACATTTTGGGATGGAGGTAGTATTACCATAGGCGGTTCTCAATTATGGTGGAAACAATATATTTCATTGTTGCCTGCAGAAGTAACAAAATTGTTTCATATACATACACGAGAATACTATTGATTCCAATGCAAAATAACGGGGTCTAACCTCAGAACACACTAATATGCACAGTACAATCGACCATGCTTGCTGATTTGGCAAGATTCAGGAGAAAAACATGGAGAATTACAGTCATATATGAAGGTAAGTTCAAATAATACCTGGGAATGATCCTTCAGACCAAGAGATATCATCAATGACCGTGCTGATGAGCCACTACCACTGCAACAAAGAATATTCCTTTAGTATGCGTCTGCAAGAAAATGGAGTGTGGTACAAGTGCCAAAGGACAGTTTACAATCAGAGCTGGACAATTTATGTAACTAACTTCAGCAACCCAAGTGTCACAATAATTGCGTGAAATAAAAAAAAATCATTGACAACAATTAAAAGGGCCATTGCTGGAGACATTTGCAACTAAATAATGAAATCCAAGAGCAGCTTAAGAAATTTAATGAATGCACCAAACGGGTAAGTACTAGCATATCTCAAAATAGCTCTCGAATTGTAATGATACAGGTCGTTTAATAGTAATGACATTTTTCGAAATGGGTAAAGCAATAATGGCATGGATCCACTAACCGAAAATTCGATTGGGTTGCATGCAGCCTGTTCGGACTAGAAGCAGGAACACTTGTTTTCCCACTTATCTTAACAATAATGATTTACATTATTGTTCTAAATAATAACGTGTAAATCCGAATGGAACTCCTGGTTAGCATAGGCCCAAATTCAAGGCCCATCAGGCCCACGTGTCTGGCCATTCTCTCTACCCACACGCCCTATATAGTCCCCTTCGCCGTTGGCGAGCGGCGGCTCTCTACCCGCCGGCCTGCCTCCACCACCGCCATCGCCATGGAACCAGGAGCGGCGTCGCGCGCGACCGAGCCGCCGCGGTCCCCATGAATCACCACCACCGCAAGGTCCACCCGCCCTTCTCTCCCTCCGCCCGTAGCCCACCGTCAGTCTCACCTTCGTGATGATCTGCCAACGTCAGCCCAATCTCCATGGCTTACGCCGTTGTCCGCAACCCGATGCCCGATGGCGGCGAGTTCATGTATTGGATTCGTTCCCCTAAATTGAATTCGAATCAAATGACCGCCTCACTCCCACAAAAAGAAGAGAACATCTCGCGCCACCCCTCAAATACGCAGTCCTCGTCACACCACGCGCGAGCAGCCGGCGGATGGGGACGGCGGCGGCAGCGGTGGAAGCAACAACAACAATGGGAAGTTGAAGGGGAAGGAGAAGGTGGTGCCGGAGTACGGCAAGAACCGGCACGGCATGCCTGTCGGTTTCTACTTCGTCCCCATGGACCTAGAGCTTTTCGCCATCCTCATGTGCAAGCTCGTCCGAGGTGAGGTCCCCGGCGCCCTCAATAACGTCTTTGAGCATATCAGGATACTTGAATTCCACCCCGCCCTCCTCCGTGGTACGCCCGCTTCGCCGCCACCGTCACTCTACCCCTCTCTTGTTGTTTCCTTCGTCATTAGTATTTTAAATAGTGGGATAAGACATTTAGCGGTTGGGTTTCTCAAACAGCAATACCTATAGTGGGTTAAATGGAGTTATTACAGTTAAATTATACATAAAAGCAAATAGTTGGACCCTTCTTTTAACATTTATAACCGAAGATCATTGTCTTCTTCTTCTCCGGCGATGGCGTGTGCAGAGACGTATATCGAGAACATGGAGGACAGATGCATCTACTTCTTTAGCAGGAGGCTATTCGCAGCGAAGGCTAGGAACAAGAGGCAGCCGATGAGGGTGGCAAACGGTGGGACGTGGAAGGCATCTGGTGGGAGCAAGACGGTGAGGAGCAAGAAGGTTGGCGGCATCGATGTTGGTCAGAAGCTCACCATGGTGTTCTACGAGCGTAGGTTCGAGGGCGACCAAAACCCTGTCAAGACCAACTGGGCCATGCACGAGTACACCAAGATCATTCCTAGCTCCAAAAACCAGGTAGTACTTGGTAATTTATATTTAAATTCAAATCAGTCCGCAAATACATTACATTACGATCTATATCTAAATAGGGTGTAGCTATATTTATGGCGTCATACTTTTTATAAAAAAATAGTCGGCATGTATTTATATTGTAAGTTCATAAATTACATATGTAATTTTAGTGTATTTACAATGTAAGTCTCAAAATTACATATGTAAGTACTAAAATTACATATGTAAATTCGAAAATTACATACTAATTGCATATGTAAGTGGGGTGTAAATGAGGTGTAACTACTGTGTAAGTGGCTGAAAAAAATCGACTATATTTCTAGCAACTCCGTCTAAATATTGTGTTTTGTCTTGTAATTAACATTCCATTATACGGCCTCCATTACATATTATAAGTCGATTTGACTTTTTCATAGTTAAACTTCAAGTTTATAGACAAATATAATAACATCTAAAACATCAAACTAGTTTCATTAAATCTAACATTAAATATATTTTGATAATATATATATTTTTGAAATACTACCATATTTTTTCTATAAATTTATTTAGTCAAACATTAAACTGAAAAAAGTTTAAATTAGAAAAAAATTAAAATGACTTATAATATAAAACGTATAAAATGGAGGGAG
>TE_00000083#DNA/DTH
AGCATCACCGATAGATTACGTACGATCTCTCTCCAAAAATTTGTTTTTTGTTTTTCTAAACTAAAAATAGGAAGTAAATAAACTGATCTCCCAAAGAGGAAGTCTAAATTTTTATGTAAAAAAAATTAAAAGTGAGTTCTTATGCTAAACTACCCACATAATTCTCGGCTTTTCTCCGTGTGCACGGAGAATAGATCACGCTCCTTCTAGCGGGAATAGATCGCGCAAGGGTGGGAATAGATCGGCGAGGGCGGAATAGATCGGGCTGCTCCCTCACGCGAGAGATGCGCGATTGGGAGTCAGATGGGAGTGCTCACTCTCCCTCAAATTGAACAAAGCTAGAAATACGAGGAAGGGAACTCCAAAACCTGGGTAGGTCTATTGTGGATCTCTTGTCTTTAATGGCCCCAAATGGCAAATGGCCCAATAGAACTTTGGCTTTTTAGGCTTGGTGCCGAAGGCCTCCAGGCCGACAACGAATCCCTCTTGCTTTGCCTAGCGGGTTTGCCCATTGATTTTGCCCAAGGTGAAAACCTTGGTCTTCGGTTAGCTATTCACCTTGGCCTATCTAGTTTCAGCAACCTCGGTCGAAGGTTCTCGTGTCATGTCTCCAACATGTTGGATCCAATTTTTCACCTAAAATCCCTTAAAATCAGTTTTAGGAAAAAATATGGGATGACCGTTGGTGATGCTC
>TE_00000084#DNA/DTT
TCCCTCTGTCCCATTTTATTAGTCGCTAGAAATATGTGCTTGTGAGGGGGCACAACTCCCAAACGACAACTATAAAAGAACGGAGGTAGTACTTTTTACGTACAACCGAGTTATTCAAAATAGGATCCAACCAGCGAATCTGTATACGTCCATCAGCCTGCCAGTACGCTATATTCAGATGTGACTGGCAAGCCACTACTGTATGAACGGTACTCGTGTCTGACCAGCTGTCGATCGACTTGACATTTCTAAAGTGTACTCCCTCCGTAACAGAATATAAAAAATTTTAGAGTTGTACTACATAATTATTAGAAAAGTAGGTAAAGTTAAATAAAAAAAGATGATGATGGGTTGAGAAATGGATATAGATGAGAAAAGCGAATGGTGGAGGGTTGTGATTTCTTGAGAAGAGAATGTTGGTAGAGAAGTTGTTATATTTTTAGACGGATGGAGTACTACTTACCTAAACCAAACTAGGAGGGAATGTGACTCCGGGATTTGACAATGTGGTGTTATAGTAAACATTTACTAATGATGGATTAATTAGGCTTAATAAATTTATCTCGCTGTTTACTGACGGATTGTGTAATTAGTTTTTATATTAGTGCCCGAACACCCCATGCGACACCCTGTATAATACGCGATGTGATGTCAAAAGTTTACGTTCCTCCATATAAACACCCCTTAAGTGGTATTTTTGGGATACTGTACTCCATGTCTAGCACTACGGGCGTCAGCACGCAGCCTGCAGAGCATTAGTACACCGTACGTGCGTCGTTAACCTACTTGATGGCCAACCAGTAAGGCTTTGTTTAATCTAAAACCCTTGAAAGCAATGTGTGACAGGAGCACGTCGTCCTCACCCCCGAACAATCTAAAGGAAGGACCTAATACAGATTTTTCCTCAATTTTCATTTGCACTTTTCAAACTGCTAAACGGTGTATTTTATCCGAAAACTTTCTATATAAAAGTTGCTTTAAAACATCATATAAATCCATTTTTCAAGTTTGTAATAATTAAAACTTAATTAATCATGCGTTAATGGTTATCTCGTTTTGCGTGTTCGCTTTTAATATTCTTCTTTGGAAGATTCATGGAGACTTTATATTTTTATCTATTTATCCATAAAGAATTTATCTTTTAAGCAATATAGGAGTATTGAGGATTGTGAAACTGGGTTATAATCCATTTCAATTTGTTAAAGTATGGGATAATACAATTGTGAAAGTGGGTTATAGATCTATTGTAATTTGTTATAGTATGGGATAATACAATTGTGAAAGTGGTTTTTTAATGATTTGTTAAAGTATGAGATAATTTTATTGGAGTTTGCTAATAGGTGCATTATATATTTTTTTTCTTTTGTATTGGTATGGATTAGATGGACTAAACTACAGTATTTTAGGACGAAAGTAGTATCATTTTCCCGTGGTAGACTATTTTTTCATACACGAACAAAATCTGTAGGCGATAGATGGTGGAGGAGCATAGGCAACAACATCTCGAGATGCCTGAGAGGTGGCTCTGTCGTTGATGAGCACTACAAAATCCGTCGTCGCCGACGCAGACCCCGACCTTCCCGTTGCTGGATCCACACCTCCAAAGGCTAGTGCCGTTGTCGTCGTCGGTCCTAAGGTCACTGTGGTTGTCGTCGCCACTCTCGTACGTGCTCAACACCGACGGATCTGCATGCCACTCACAAGGTCATAACCATTACTCTCTGGGGCCGCATGCTTCGATCATGGAGTTGGGATGAAAAATTTAAAAAGTTACTATGCAACTGTAAATCTGCCATTAGCCCAAATACTCCCTCCATCCAAAAAAAAAGACAAATCCTAGTTTCCGTGTTCAACGTTTGACCGTCCGTCTTATTTGACAAGTCACACATAAAATATTATCATGTTTTATCATCTAGCAACAATGAAAATACGAATTACAAAAAATTTTCATATAAGACGGACAATCAAAGTTAGACACGGAAACCCATGGTTTGTCTTTTTTTTTGGACGGAGGGAG
>TE_00000085#DNA/DTT
AACCCATGGTTTGTCTTTTTTTTTGGACGGAGGGAGTTTTTGCAATATTTATCTAATCTTTATAGTTTGTAAACATCACTCTACCTCTGTCCTAAAATAAGTGCAGTTGTGGATATCCGTGTCCAACGTTTGATCATCCGTCTTATTTCAAAAAATTTAAAATATAGTCACACATATAGTACTATTCATGTTTTATCAATGAAAATACATATCATAATTTTTTTTTCAAATAAAACGAAGTATGAAACATTGGGCATAAACAATGCAAAACTGTATTTATTTTGGGATGGAGGGAGTATTAATAATGTATTATGGTATTTTTAATAGTCAAATAATTGAATATATATTAATAATGTATTATGGTATTTTTAATAAGTTTATAGACAATTATAGTAATATTTATAATATCAAATTAGTTTCATTAAATCAATAATTCAATATATATTTTCATAATAAATTTGTTCTGGGTTGAAAATGTTATTATTATTTTTTTTTACAAATTTAGTTAAACTTGAAGCAATTTAATTTTAACCAAAGTTAAAACGTTTTACAACCTGAAACTATGTGCTAACAATAATTTGCACTGGTTTAATTAGGTTTACGGCCAATATTGAATAGTAAGTACGATCAATGTACCAGAATGCTCAACTAATTAATCAATGTGCCATGGTGCATCGGGCCATTGCTGTAGTGTAAACATTGGCAGGCAAGGTGGGCAGGCAGCATGAAAACATCTGTACCACCTAGGCACAGATCAGAGATAGAGAGCGCCAGCCAGCCATGGCGAGAGACAGACACACAGGTGCAGAGATGCCATGGGCGCACTGCATTACCCCAAGTGCAATCAACCGCTCTCTCTACAGTACTTTGCTCTAGTGGCTGGCTGCAGGTAGACGACGACAGCGACCGCGTACTTGCAGCTACTCCTAGTAGTAGGAGCCAGGAGTAGGAGCCAGGAGTAGGAGCTATGGCTAGCTGCGTACTCCTACAGATGGATGGAGTTGACGGCGGCAGTGAAGTGAACTGACCTCCCCCTGTCCATCCATGTCGTGGCCGGCCGGTGGAGTAAGTGCGATACGACGGCGCGCGCCCACCACCACCACCCGTGTCGTCGTTGTCGTCCTCATCTTCTTCATTCAACCTTGGGCTTGGCTTAGTTTCTAATTTTTTTTTCCTAAAAATATAACATTAAATCTTTGGACATCCAAATAGAGCATTAAATATAGATACAATGAATAATTGCACAGTTCGCACAAAAATCGTGAGACGAAACTTTTGAGCCTAATTAGTCTATGATTAGTTATAAGTGCTATAGTAACCATATGTGCTAATGATGGATTAATTAGGCTTAATAAATTCACCTCGTGGTTTGCAGTGAGCTATAAAATTAGTTTTTTCATTCGTGTCTAAAGACCATTTCAGACATGCCTGTCAAACTTTCATTTCTTTTCTGAAAGGCCGGCCGGTCAGCCGCCTCTCGATACCTGCGCCGTGGTACATAACGGTGCCCCTCTTTTTGTGCTTACTTGCCCTCCTTAAGATCTCCAGTGGTCGCTGGAGCAATGGCAATGGTGGCGGAGCCCACGGGAGAGCATGGATGTCGGCGTACGGACTCTGCAGGGGCCGGCCGCGGATTTGTCTCGTCGCCGGCTGGTGTGGTGTGCATGCACGCGAACAGTGAGCGTACAGTGCGAGCGAAGCGACAGCTAGCTTAGCTTGCATATGCCAACGACGACGACGACGATGGCGCCCATGGCCGGCAAGTGTACTGTACGTACGTGCCTGCAGCTGCATGATGCAGGGAGGAGGGCACAAGTTTAATTTTGTGCGCTCGCATTTTTCCTTTTTCCGGCAGAGGACTGCTCCTACCGCCAGCGGCTGCAGGCTGCAGCTAGCTGTCACGCCCCATCCTATCGTTTTTACTACTCCTACTTCAATTCTATCTTGGTCGATAATATCGTCACCTACAGTAGTTTGGACTGCCCGACTGGCCATGCCACCTGGGTTTACGTACGTATCTGTGTTCAGTTACTGTCGCTCGCCTTTTCCTTCTCTCACTCACTAGGGTTAGGCCTTGTTTAGTTCCAAAGTTATTTTTCCAAACTTTCAACTTTCCTTCACATCAAACCTTTCATACACATATAACTTTCCAGTCACATCGTCTCCAATTTCAACCAAATTCTAAACTTTGGACTGAACTAAAAACAGCCTTAATTTGGATTTTGCTGCCTTCCGTCTCTTTTACTACTACTCCTTCCATCCCATATTATAAGAGATTTTAGATGGATTTGATACATCTTAGTACTACAAATCTAGATAAGGAGCCTATCCAGATTCATCTAAAATCCCTTATAATATGAGATGGAGAGAG
>TE_00000086#DNA/Helitron
TCATATCTTACTATAAAGTTATTCTCCACTAACTCCTTAAGCTTAACATTCAAAGATGCCACATCATCATCCACTAATTAACAAGATGCCACATCATCATCCACTAACAATCATCACTTTTAAACATCATGTAAACATGCTATATCTTTATAGGTTTTATAATTTAAGAGCTTTTTAAATACAAACATATTAAATTATCATCCAACATAATTCACATAATATTTCAATGTATATCTTTCTTATGTTTATGATATCATATATACTTATATAGTTCATCCTCACTTAGTTAGTGCTTAAAGGATTAATCTATGGTCCAAATTATCTTTCTCATTTTTTCCTCTAATTAAGTCATATCACATCAATTGTTTTTAGCTTTTAGATGATTAATCTACGGTCCAAACTATCTCCCTACTTTTCTTCTTCCATAAAGTCATACCACCTTACTTTTTACGTTTGAATCACCATTCTACATACTATTTAAATTTAAATTATCATAAACCACATTAATTTACTTAATCTAATGTTATCTAGCTATCTTACACGTTATTTTTTTATTGTTATCATACTAAATTTCAGCAGCAATGCGCGGGGTTTCACCTAG
>TE_00000087#DNA/DTT
TCCCTCTGTTTGAAATTTAAAGGCATTCATGTTTATCGCAAAGTCATACAATATTTAACTATCAATGTACACTACACCACAAATACAATCAATCAGAGAAATTTTAACAGTGTGATCAACGACCGCTAGCTATAAAGATTGACACATCATTTACAACTAATCTAATAGCCCACCTATACAATAATTACATATAGATATATATTATACCATTAATATATTAATATATAGCACCTCTCACATACACACGCTGATGAGGTCCTCTACTGCAGTTGGCTACAATCATGTATAATTCTCTCTACTAGCTATCCTTCCCCTCCACCTAAACAAAAATCTTATCATGCAATTCTTATAGCTCGTTTATATTATCTCATTGTACTAGCTCTTATTACAGCATGCATATTATACTGTTATTGATAGTTTACCAATAATACCATTACATTAAGAGATTGATTATTGCACGCATACATGCATGAAGTTAGACTAGTGTGGTGATGCATTCATTAATATGCATTTCCTCTATTTCACATTATAAGATGTTTTGGGTTTTGAATAGAGTCATGCATGTATCCATGTATGTGTGCTTCGTATAAATGTCCAGATTCATATAAATATTAGTAAATCTAGACGAGGGATGGAGAGATGCCAAAACGTTTTATAGTGTGGAACGGAGGGAG
>TE_00000088#MITE/DTC
ACTACTCCAGAAACATACAAAATGGATAGCACTATAGGTGGTGTCCGTTCTTGTGTGTCTAGTCCTTGTTATGGAATGTTTTATTCTGTGATGAACTTGTGGCTTCCTCAACTCCCTCTGTGTTCTCTCAGTATCTTCCTCTATGTTGTTGAAAGTTGATACATGGATGTTATTTTTCCTCTTGAATGTTGATTCTATGATTATGTTCTTGGATGTTGGATCGATCTTAGGGGTGATGGGGTGATGGAATCTGGTGCATTACTGGAACCTCAAAAATGCTAGTTCCTAAACCGGCAACTTTAAGTCCTCTTTACAGGTACCGTCTGTGGGGTGGTGGTTGGGAAATCCGACACCTATGTCCGGTTCGCAATTGGCACCAATCACCTTTTTTTGTAGTAGTG
>TE_00000089#MITE/DTC
ACTACTAGTCTATCACCCTTTGTACTATAGCAGGCTATAAGCCAGCTGTAAATATATTTCAAGAAGATAAATGAGGAGAGAGAAGAGCAGCGGGCTACAGATTTGTAGCTAGCTGTAGCACAGACTCCAAGACGCAGCGTGCATATGACAGGTGGGACCAGGTATTAATTGTGTAGTATGTAACTATTATATGAATGAGCTATTAAATTAGCTATAAATGAATTGGAGCTAGTAGTTGGCTATACTATTAAACTTGCTCTTATAGCTGTTTGAGAAGAGTTCTAGCTATTTGCTCTCATGCGTAATTTAGCCGCTATAGCTCCACTTAATCCACAGTTAGCTGCTGCTATAGCTGTTTGAGTATGCTAACTGCCAAATATTTTAGCCCGCTAATTAAAACACTGCTAATCGATTAACTAACTAACTAATTATTTACAGTGACTCACTAAGCTATAGAGCTAGCTAGTTAACTAATGACAATTAGTAGTG
>TE_00000090#DNA/DTH
GCCCTCTTTGTTTAGACTTATAAGCCAAATAAGTCCTTTATTCTTTATAGATGCGACTTTAACAACAATTTTATATTATAAGTAAGTTTATGAGATCATGAATTTATTTGGTATATGTACATGCATCATTTTAATGTTTTAAACCTAAGTATTTTAGAAGTCGTGATGGTAACTTTGATTAGATTTGAGGCCTCCTTTGATTAACGTGATAGGAAAAACACATATAGGAGAAACACATGAATTAAAGTGGTGTGATTCTCTAATTCCACATGAATAAAAAAGTACAGAACGAAAATAGGAACCTTTGACAGTGCCATAGGGAAAAAAAGTTCATAATAAGCTCATATTTCTTACTATTTTTCCTATAAAATATGAAGCATAAGAATACAATCTTAGTCCTTCATTTTTCTATGAATCAAAGGGATATAGAGGAAAATTTTCATAGAAACTTGAGTCTTATGAAAATCCGCCAATGAGAAAATTCCATCTATACCACAAATTTTTTGCTGGTATCAAGTAATACCATAATATTATCCTCTATTCTAAAAATGTACTTGTGGTATTACTTAGTACTAGCAAAAATGTTTGTGGTATAGATGAAACTTTCCCATTGCCAGTCCTATTAATAAAAGAGGCCC
>TE_00000091#DNA/DTT
TCTCTCCATCCTAAAATAAACTAATTTTTTTTATATAAATCCGGACATATGTCTTGTCTAGGTTAATTGTTTTTTTAGAATGGATGGTGTAGCTCACCCAGTTCACAAGGCATCACTTATTATGGCTCTGGGTAGATGAAAATCATATCTACTTCTCCATATGCATGCTCAAATTGGTCCACTAGCTAATAAATAGGATTACAAGGAAATTAGCATAAATTAGGTAGTATTAATGTGTGTCAAGCTATATCAATGACGACAAATTTGATAGATAATCTCTAGTAAATTGTTTTTTAAGATAATTAAAAACTTTGCTATTATCTTTATCTTTTCACATCCATGCTACTCATACTGTCATACAACATCTTCAATCCATCCGTCAAACAACATCTAACAATTACAAGCTCACCATATCAAGCAACCAATAAACAAATCACAATTGAATACCAATATATCCTGGCTTTGCCTGGATGCTTTTGTTGAGCCTGGCTACAAACGTCCTAGTAATTAAACCGGAACAACCATTGGTTCTGACTTTGAAAAGCAGATGCACAGTGAAACTTAAAAGTGTTTTAAGTGGCTATTGTTGATGGACAGATTGAGAAATATTGAGAAACTTCACAGTACAGGGAGAACCTGAATGTGTAATATGTACAGATGCAGTGCTAGTAGACATGGTGCACCTCTTTTTCTCATGTTCTTTTGCAACACGATATTGGAATTATCAGCAATATTTGTACACAAGGAGGGAGAAATAATATTTTGTAATTAGATGGCACCTTGCACATTGAAATTATAACATATGGATTTCAATTAACATGTAAATCATAAAGGAACAATTACATGTAACCTATGCAGTTGAACAATATATGGATCAAATGTCTCAGGTGGTCACTACGAAATGACTAATCCAACAGCCAAGACACAATGATGCAGAATAGAAAGCTTACATGATGCTACCTCCATCATAAAATATAAGAAATTTTATCCACATAGTTATATGGCAAAATCCTTCATATTTTGGAACAAATGCAGTAGCATTTCTTTAAAGAACCATCCAAGGGTATCAATAGGGGCGGAACTTTTTCCTCAAAAAATAGGGGGTACGGTATCAAAGACACGCAATGGTGCTTTTCCTATTATGGTTTATATCTATCTAGTAATTACTAGACTAAGTAAATTCCAATTAATTACTTGGTAGATATAGATATGCAAGCATCCAATTGAGCAACTTGAATCTGTATGGGACATATATATATACTTTGTATGTCCTAGGACTAACAATTAGTTCAACTTTATCTCTCGTGCATATGCTGAAGGCACCTTTATGTGTGTGTAGTGGTACACGTGTGAAGCAACTCGGTGTGTGCATGTTCTCTCCCTTGTTATACACGTTGTTATCGAATTATTAGATAAAATCAAAAGTGGAAAGTTCATTGGATGTCCAAGCCTAGTTGCTCTATCCCCACTTTATAAAAGGCTGCTAGATATGCCCAGTGGAAAATGCAGGAACTAGATCCTTATATATTATTCCCTTCTCTCCCCAGCCTATGATATATTTTTTCCCATAGTCCAGTCCGAGGCATGTTTTGTCTGCCCAAAATGAATAATGATAAGAAATATGCATATCTATACTCCTTTAATTAAAAATAAGTAGTGGTGCCACCGCCAATTCTCTATCTTTCTGAAGTAGAGAAAGGATATGTGAGGTCAGAGAGCCTACGTATCAATCACCCATAGTGGTGTTTGAAACTCATGAAGTTGAAGATTAAGTGACCGCACGTAAAACAAAAAGCTATTAGCACATAATTAATTAAGTCTTAATTATTATAAATTTGACAAATGGATATATTTGATATTTCAAAACAACTTCTATATAGAAAATTTTCACACAGAACATTGCCATTTAGTAGTTTGAAAGACGTGCTAACGAAAACCGAGATAAAATTAAATCTATATCTTCATGAGAAAATAACAGGGCACAGACCAACATATTAGTCCTTAAATATACGTAGAAATTTACGAGATGCATAAAAAAAGTAATGATAATAACATGTTAATGATGATTTCAATTAATTAAAATTTCGTTGCGAATACACAAGCGTCAGGCAATATGCTAAGAG
>TE_00000092#DNA/DTA
AGGGGTGTCAAAAAAGCTCAAGACTCGCAAGCTACTCGAACTCGACTCGTTATAGGCTCGGCTCGAGCTCGGCTTGAGCCTAAAACGAACCGAGCTCGAGCTTGAAATGAGGCTCGTGCACTTTAACGAGCCGAGCTCGAATAGCTCAGTAAAGACTCGAGTACTAGTTAGTAACTGTCATGTCTCATGCTTTACCTTGGTCTCCAATAAAAAATCATCGATGCTTTTCCTTGGTCTGCTACTACTCCAACATTGGTCTATGTGAAGTACAGAAGCAATCAATTCTTGAACACTACTCCCAAAGCTAGTAGTAGTAGCAAAGCAGACTACTCCTGTGCTAGTACTAGTAGTACAGTACACTAGTGCTCCCGTATGGCCGTATCTCTACACAACGTGCCCAGCTGCAGCTTTCTGTCAGCTTCTCTACTTTTTGAAATATGTACACATGCTTGTGTTGCGTTGATGCGAGCTCGATTAGGCTCGAGGCTCGTCCGAGCCGAGCCCGAGCTTGACTGCAAGCTCGAAGGTTAGTCCAGGCTCGGCTCGAGCTCGACTCGAGTTCATACCGAGCTCGAGCCTGAGGATCTAAGCTCGCTCGAGCTCGGCTCGTTGACAGCCCTA
>TE_00000093#DNA/DTC
TCACGGGCGGCGGTCGCCGCCGCTGTCCTCCTCCGGCGTCGCCGCGCCGGGCAAGAGGGGAGGGGAGGGGAGCCGCGCCGGGCATCGTTGTCGCCGCCGCCCTGTGCCGCCGTCGTCGTCGTCGCCGCCGCCGGCCGCCACCCACGCCATCGTCTCCGCCGCCGCCCCACGCCGCCCCACGCCGCGCACCGCCCCGCTGCCGGACGCCGCGCCGCCCCACCGCCTTCCGCGATGTAGCCGCCGTGGGAGAGGCCGGCCGTGGGGAGGAGAGGGGAGGGGAGGAGAGGTGAGGGGGAGGGGTGCGTTTTG
>TE_00000094#MITE/DTH
GGCTGGTTTGGTTTGTGGCCATATCAATATTTGACAATTTTAATAATGCCTAGTGTCTATTTGGTTTAAAGCCAAATTTTTGCAAACCTAGACAAAATAGGCCTTTTGAATAGTTAACTTAGGCTATTTTGGCTTCAATCCAAACATAACTTTGTCTTGCCAAGATTAGCCATGCTAAAACTTACCAAAATTTAGCATGGACAAAAATTAGGCTACAAACCAAACCAACCC
>TE_00000095#MITE/DTT
TCCCTCCGTCCCATAAAAAACCAACCTAGCTAGTACCGGATATGACACATACGTCCAGATTCGTATTACTAGAATATGTGACGGAGGGAG
>TE_00000096#DNA/DTT
TCTACTATAGAGATTGTGTTTCCGTTTATCGCATTCACACAATGACGCAATATGACAGTCTAAGTCATGTGGCAGGCAGGCACCAGGTGTTTCCTATCTTTACAACACTAACATTGTGTGCAACTAATTTGTTCCACACTTCAGAAATCTAACTTGCCAATACCTCCCAAGCCTATAGCTAGAAGTAACACATGATTCTCTTCCAGGCAACACTCTGATAGTCTGATGTCAATGTGAATTTTAACCTGAAATCCTACGCATACAGGTACATATATGCTTGCTGCCTTACGTGGGGATACAACATTTACAATGAAATTAATAGATGAGTCTATATTAAGATCATAAATCCTTTGTTTAGTTGACAATTGGGGACTTACAAATAAATCATCCTAAGAGTGATTAGTTTAATTAGTCATGCAAGGTTGCACAACCTAGAAGTGAATGAGACACTATCTAGGACAATAAATTTAGACAGGAGCCCTGTCTAGATTCACAGAGGGAG
>TE_00000097#DNA/DTT
TCCCTCCGTTAACGGAGGAAGTACAAGCTGGCTTTCATCACTATTGAATAATTGATTTTCATGGACACAGTAGGACCAAAGACCAACTTAAGGTAAGCTTTCTTTCTCCTTTCTTTTTAAATAATGAAAGGTGCAGTTTAATTAAATGAAGTAATGGCTGTTATCACTTCGATCCATAGCCAGTATACGTGCATGGCCCAGTCTTCTGCGTTTCAATTCTGTGAAAATAAAGAATGCTGCAACATTTCTAGCTGCTCTGCATTTTCACTCATTTAGTTTTGACCTTATGAATGTCATCATATTTGATGAATCCATCCAAACTTATTTGAAATTTAAATCAGTTTTAGAAAGCGAAAATTATTTATTTGTCAGTCAAAGTTAATGAGTTTAATTTTTATCATTGAAAATTTGCTATAATATTACATCTGGTTCAACGAGAGATTCTAGATTCGATAATACGTCATTCGCAATTAACCATAAATTGAAGTACCATCTGACTAGAACTTGATATGGATCTAAGGATCAAATGACACAGTGACACTGGTAGTCCCAATATCCAAGACAATGACACAGCATCACTCATCACCAACTTAGAAGGCACGATTTTTTTTCGCATCTGAGACTAAGAATTCTAACCTCTCATTTCAAGTTGTTAACTTCACTCCAATTATTGAAGCAAATCATGGATGGCTGGTGGTGATTCTCACACGGTATTCGTATCCAACGCAACAAACATGCAACAAATATTGTGGAATAGAGCAATCATATATAGATCTTTACTTACAAGAGGAAGCATCATCCATAGGATTGTCCTTGTGTCTCCCGATCCTAGTGAAGTGATGAATGAACTCAGATCGACTGAATGATATCAAATCGATCACTCTAGTCTCAGCTAGCTTGACTGCGTAAATTTTATTTCTCTAAAGACATATTTTCCTTGTAGATTATTGTAAAGTCGATTTTCAACCTAACCATACATATATATATATAGAGGTGCCCGGCTCCTATATATATAAGGAGCTAGCTCAACTAAAACGTACTCCCTCCGTATTTTAATGTATGACGCCGTTAACTTTTTGACAAACGTTTAACCTTTCGTCTTATTCAAAAAAATTATGTAATTATAATTTATTTTATTGTGATTTGATTTATCATCAAATGTTCTTTAAGCATGACATAAGTATTTTTATATTTACATAAAAATTTTGAATAAGACGAGTGATCAAACGTTGATTGAAAAGTCAATGGTGTCATACATTAAAATACGGAGGGAG
>TE_00000098#MITE/DTT
TCCCTCCATCCCAAAGTATAGTGACATAGGATTGAATTAGATACCATCTAGTATAGTATGATTTGGGATGGAGGCTTGTCCAGATTTATTGTACTAGATTGGAAATAATATTAC
>TE_00000099#DNA/DTT
TCCCTCCGTCCTATATAAGGGATTTTGCGTTTTTACTTACGCTGTTTGACCACTCGTCTTATTTTTTTTGTGATTTACTTTATTATCTAAAATACTTTAAGCATACCTTTTCGTTTTTTATATTTGTACAAATTTTTTAAATAAGACAAGTGGTCAAACATTATAAGTAAAAACTTAAAATCCCTTATATTATGGGACATAGGGAGTACTTCTGTTTCTTTCTGCCAACAATCTGTATTACATATGGAATGGGGCCTTGTCACTTTTCGTTCTCTCTTCAATAGCACTGTACTAGTCACTATTACTTTTGGACAGCAGGTGACATTGAATAAGCAATTGATACATATTTAACACTGTTGATTAATTTCTGAGTCTGTTCTGACAAATGAACACAATTTGGGCATATCAGTGATATCATCAAAAACTAAACAGTAGTTCTGCACATTGTGTCTCTGCAAATTAAATGACACCCAATTGATGAGACAAACACCTTTTTTTCTCCACTCCAAACAAATTGAATGCCGAGGAACTAAAATATATTCAGTAATTCTTGTAGAACTTAAACAGTACATTCCAAACAAATTGAACGGCGAGGACCGAGATTAAGCTAAAAGAAGAGCAGAGACATCTTGTAGATGGATAGCGTACATGTGAAATGATTGATGCGATGCGTTCATAAGTTAACGTGCATGAGCGCCAAAAATTGAAATGAAAATATTTAGAAAAATGGAAAGAGAAGGGTTGAAGAGATACATTTTTGAAATCACAACAGAATACATTTAACCTTGTGGCACTGGTGTAGTGCTTGGGCTACTATTCCAGTACTAGAAACTGTTTATTCCGTTACACACATTGAGAGATGATGAGCTGCGCTGCTTGGGGCAGTAGGGCCCATCAGGACCATGTGGGGCATGACTGCCCAGTTAGGCGGCGGCCCAGGTAGTTAGGCTGGGTTCATTTGTGCTTCCGCCCAACCCTTCTCTCTCGTTTTCCGCACGTACGCTTTTCAAACTGCTAAACAGAGCATTTTTTACAAAAAAAAATTTCTATACTAAAGTTGCTTTAAAAAATCAAATTAATCTATTTTTTTAAAAAAATAGCTAATACTTAATTAATCACGCGCTCCGTTTTCGTGCGGAGGGGATGTGTTCCCAATGCCCACTATCGAACGCAGCTTGAAAAGGTGGAGACAAGGGACCGATGGCCGAGCTGGCCATGAGACGGAAGGATGACGGGACGAACAAGTGAGCTAGCGTTGAAGGCATGTTGTGCGCCCATGTTGCTCGAAAGACACTAAGACCGATTGGCGATTTGGTTGACCGTGTCGCTCGGGCACGCGCTGTACAGCAGGAACACTAATGTTTTAAATAGGTACAGATAAAGATACACAAGAGTATTTTTAAATAGATTTTATTGTCTTATTTTTGAAACCTGTTTTCGGAAACCCATCCATGTTTTTTGGAACTTGTCGCATCATGCAAACTCGCTTCAACATTAGCACTAGCAAACATAACCATATGTATAGTTTTCTTAAAAGATGGAAAAAAAGATTATACATAGTGATCTTTAGCCTCCGCGTCATGGATGCACACCATCAGATAACCATTTGTAGATTTGAAAAGCTAATTAAGTTCTTCGAAACAAATATGGACAAGCAGAGGCTCCTTTCAGACTCCAGAAGAATAGTGCTCTCCGCGAATAATATGATGATACCACCCACAACAATGGACACGCGGAAACGACCATGGATGATGTATTGGCCATGTTTTCTGCATCATCATCATCATCTTGCTACGTCTCAGGCTCAGCACGCAATTGCCGAAGCAGCTGGAGTATGGCTTTGTTCTCCTTGCGGACTTTCTCATACTGAAGATCCTTCCGAAATAGCAGATGGAACAACTCTTCTTTCTTCTCCTGCACTAGCGTCTCAAGAGTTGCAAGATTATACAGACCCTGTTTAGGAATATTAAGATTCTATGAATCTGCTGGTTTTTAGCCAGCTTCTGAAAATTTGGAGAAGTTAGGTCTTTTAGCTTCTAACTCTGACTAGCTGGGTTCGTTTTCTAGATTCTACAACTACAAATTCTCAAAATTTGAATCAAAATCTAAACTATTTAGGGAACTAGAGATTATGTGAAAAGCTATAGCTACTAAAATTCCCTAAACAAACCCCTATGTTAATATGATGAGACTTGCTGGCATCTACAACAACATTTGGGCAAGGCAACTGGTACTTCCTATCCGGCTGTATTTCCGAATTCAGACACCACTACATGTGCAGTCATGCACACACCTCCACCTTTACCTAGCCTTGTGTGTTCCCCATGCCCATCCATGGCGGCGCCTGAGCACATGTCTCCAAGGGGAGGTTCTACTAAAAAAACAAGATCTTGCTGCTGGCTTCCTCTCCATAGCAAAATACTCACTCCATAAAAAAAAGGAAGACATATTTCTTTCATTACCAAGACCAAACAGGAATTAACTCAAACCCATATAAATTACAGGGAGGTACTTGGGGAAAGAGCTGAAAAACCGAAAGCATAATATGGATAAATATTTGGTGCTGGATACAATATTGTATTCCCGTTCATGTGTTGCCTGGCCTGAGACCGATCGATCTAGCTAGATACACAAAACACACACATGGGTAAAGTCGATGCAGCAATCAATCTCTGCCTTGATTCCTGACGTGGTGCTAGCTTGAAAGACTCCAGCACTATCTGAAAACTGACAGTGATAGGCATTATTCACGGTGAGTCTTCCAAATGGTCGCGAAGGGCAAACAACAATCAATGGTAACATACAGCAGAGGAGCATGGACATGCATTTTCAGTGATTTCCTCGCCTACTAAAAAACGCAGGCGATCTCGAATTCCTGGTGCTTCCCGATCCCACCCTCCCAACAGCATGCAGGTGTGTGTCTTTATAGCTGATCCTACTGTAGGAGCTACTACCTCCGTACCACAATATAAGGAATTTTAGGATTGGATACGGGTACTAAGAAAGTAGGTAAAATTAAATGGGTAAAGATTTTGATTGGTTGAGAAGTAGATGTAGGTGACAAAATTGAATGGCGGAGAGTTGTGATTGGTTCGAAAGAGAATGATGACGAAGAAATTCTTATATTTTAGAACAAACCTTGAGGCCTAGAATTTAATATATTTAGGACGGAGGGAG
>TE_00000100#DNA/Helitron
TCCTAATATATATATATTTTTTTTGCGAAGCTTATTTTAGCTACCCTTGGTCCTGCAGGTCTCACCGTCTCAGAGCTCTTGGCTCGGATGCTGCATGGAGTTAGCTTGACATAAAAATAGGTGGCCATATATACATATACTAGATAGATTATGATGAGCATGTTTTCCAAAGTTTTAAATGGTTTGATTTTTCAGAAGTTCTATATATAAGTTACGTTTCATAGAATAGTATTTTAATTATAACAACCTTTTTAAACAGCAATAGTTAATTTATTCGTTTTTTCCTCTAAAATATTACCACAAAATCAGATAACCATAATCCATTCATTCATTAAGATAAAAATGAACTGGAACACATCTCGGTCATGACTCATGATATGTGTCAGTTCGACCTTCATAGGGATGGACTGAATCCCTGCCCTGAAGAAAATGCTGCCTGCAAGAAGACAGGTATTTCACAGGAACAGTGATAATTCTCCAATATGTACAGGCCCTAACAAAACTCAGGTGTCATTACCATGTTAGATTAGAACTTCAGCTTGGGCGAGCTAACAAAAGGGCCAAGATGTTAACCCTTTGATTTGAAGTGACTAGGTTCAGAGTGCATGTTAGATTACTGTTTTTTCTGAAATGACTAGTTCAGATTGCAGTTTGTGGTTTCAGCTTTGGTGGATTGATTATTTAGGCTTAACTAAATGGGAAAAAAAATCCATGCTGCATAAATTTGTTCAACTTTGTTTGTGCCATCCAAACAACACATCTTTTTCAGCTATGGTTACTGGGCTGACAATTTCATCTCTTGGCTACATCAAATTGTGTGAAATTGAGTTGGGCTTGGATCTCACCTCAGCCCATTAAATAAGTTTCAATTTTCAAGTCTTCTCAGGCACCCCGCTTGTTACCTGTTGGGCCATAATTTGAGGCCTACACAAAGATGACCTCTTAAAACTTTGTAGCTATTTATTTATTTTTTCTTGTCTAATTTGTAGTACTTGATCATTGAACAAGTTATATAAGGAAATAAGTCTCAAATTCTTTTTTGAAGGAAATATTCCCTAGTGAAATTGTCTCAAACTCTTTCCAGGTCAGCATCCCAGCTTCCAATTCTGCTGAAGAGTTTATCTATTCTTTTTCACAACTAGGACATTTGTTGATTGGACTTTTTGCAAGTAAAGATATCTCCAAAATATGTAGATTTTACATCCTGCCTGTTCTAAAAAGGTTGTTTCAGCAGGTGAAAAATTTCTACTTTCCTTTGTCAAGGAAAATAAAATGTGACATTGAGTCTGAAAACATTAGCTTGCATAATTGCTTAGAAGTTAAACAAAATGAGTGGCCATGATCAGACAAGCATGGAAGCAGTAATTCTACAGAGTTAGTATTGTCCCTTTCCTTTGTCTTTTCAGAAGAAGCAGAGACTACCTTTCTAATGCTGTCTCTAATCCTTGTCCTTTTTTTTCCAGAGGTTAATTCAAGGACAGCAATTAGACAGCTATGGGTTGCTTGAGAGAGTGAATAACCGAAAGTGGCACATCATAACTACACAAAATAAATCGATGCAGGAGGTCACAAATTTAGGAACAATTAATTCATTCATTAGCATGGCAATGCTCATAAAAAGAAGTGGCTTATCATGTCAGCTCCAACAGATGCTTTTGGAGGTTTAGCCAAAATAATTTTTCCAGCTTAAAATAGCATCAGGGAAAGAGATGTCTGACACTCAAATTTGGAAGTGTACTGTTACAATGTCAGGTCAAAGTGATGATAACAGAGAAATCCAACTACAGTGCTATCCTGATGATGAGGCTATTATGAACATAAGAATAGATGCTTGATTTGATCATCTATATATAAATTCTTCTTCTGTTCAGTGAGACTGAATGCATATCATTTTTTTTTCAGAAATTCACATTTCTCAAGTAAATGGATTAGTGTGTTCAATGCAATCTAGGACTTTTATTCTCCTGCCAACAAACACTGGTTGCATAATGAAAATGACAGCCACCTGTAAGACTGTTATCATAGTTCTGAACCTATAAAAGAAATCATATCATATGAAAAACAACCTCATTAACAGTTTGGCCATGTGGCTTCATTTCAGTACATGAGAGGGCTCAAGTGACAGCAACCCAGCCATCAGTTGTGACAGTAACCCTTAAACTGATATTCTCTCTCTTTGCTTAGTATGCAATGCAAGTAGTTGAAAATATCCCTGTCTCCTAAATCCTTCCTGGATAAGCCTGCAAGCTACAACTACTAGTCTTTTTTTAATTCTTCTTCTTCCTGTAATGAATCAGAAAGTATTCTATCCTAATCTTGACCCTTGTTCCGTATTGAATTGGATGGATATACAGCAAGAATACCAGTCCATGAGAGTTCTGTGACTGAACAAAATAAAGGCATCCATCAGTTAAATGATAATTGCTGGGGCACACTATGACCAGCAGTAAAGCATGCAGCTATTATATACTCACGAACGAGTATGCATCAGGGGTTCAGCAACAGTGAAGCCATGGTTTTTAATACTGACATAACTATGCAGATGTGATCAGTGCACGGATCAAATAGCTTAAAATCATTGGGAACCAGAAAAGCTGGGGAAATAAAGGTCTGGATTGACTTGCCAGTGAGGTACTTGAGGTCCACAGGATCATGATAAATGCCACAGAAAAGGGTCTTGAAGCAGTCATAGATATATACTACTAACATAGCAGAGCAGGAGGACCCATGAATTAACATGGCAGTAAATCCTGTTACTAAGGTCATAACTCAGCTGTTAAATAAGACAGCTAATTGTTTTACAGAAGCTTAACATTTACACTAACTCCTGGAATGTAACTCTGAAAGTTCTTTTCCTGACAAGATCAATCTTCAACACCTATAGCTCAAAACTCAGATGGTAAGTTGTCATTCTTTTCATCTTCAGGTCTTGATCTCCATGGCTCAAGTTGGTTCCAAAAACAAGAAAAGAAAGCTCAAGGTTCTAAAAGTCTTTTTTTTCAATACTGTTCTGAAATATCACAATGCAAAAAGATCAAAGCTTGGCCCTACCAATGCATGCTAAATACAGAGGAAACAATACTAGTAGTAGGTAAGGTATTACACATCTGGTTGCCATGTCACCCTCAATACCCTCCTCTTCATTCTCCATCTCACATACACTACACATGAGCTACGAAAAAGAGTTGCAGTGTCGCCATCATCTGAATAAAAAGAAAAATAAAAGGCCCTGAAATGCCATGTAATGCAATGCAGTAGTTGGGAATCGTGATGGGGCCTTCAATTCAGAAGATGAGATCATTCTGAAAATGCCATGATTTGAGAGGAATCATCAACGATTTGGCAATATGTAATCTCCAGGTCAGGTGGCCATCAGATCACCCCAGGATGGGTTACCACACCAACAGCAAGTTCTTGTTGCTAAACCGAAATGTCATGTTGCTCATTATTCTTCATGGACTTCATGCTTAATTAGTTTTGATCTGTCAAATCCACTGTTCTTCTTAGGCTTCTCCCTTGTCTTAGATTGTACACTGTTTTTATTTTTGTGTTTAAAAATATTTTTACCCCTATCCGCAAACATGCACTGTCATTAAAACTTTGAACATTGAATTTGCATACATAAATAATATGAAATTATTAAGAAATTCTTTTCTGGTGTATATTTTCTTAAATCGATGTTGAAATAGTAGGAAAAAAAACATGATCAAAATGTTTTATCCCATACCAGCATTTAGTGCTAAAATAGCTCCAATTTCTCACACCCAAGATTTAGACCCTCCCCCGACCCCCTCAATCCTCTTGCCTCCCTTCAAAGCTCTCCCAAAGCCCTGGGCCCCACCTTCCAGGCATACAGTCACACCCTCCCTGCCAGTGGGCCCCACAACCCAACCTCCCCCGGGCCCACCATCCAGACACTGTCAAACTCCCCCTTGTCTCTTCTCTTCCCTCCTTTTTAACACAAGTGATGAGCTGAGCTGAGCTGAGGCAACGAAGGTGTTCGTCCATGGCGCCGCAGCTGGCCACGCTGGCGGAGGAGCCGGGGGGCGGGGAGGAGGCGGCGCGGGCGCGGCGGAAGACCGGCCTGCACGCGGCGCTCCACCGCTGGGCGCGGGCGCGCATCCCGCTCCGGTTTCTTTCCGGTGGGGGAGGTGGCGGAGGCGTGGGCGGCGGCGGCGGAGGCGGACGCCCCTCCCCCGACCTCCGCGTGCTCCTCTCCGTCCTCGCCTGCCCGCTCTCCCCCGTCCCCGTCCTCCCGCGCCACCCGCGCAACGTACGTCTCGCCGTCGCCGCCGCCGCGTCTCGCTCTGCCGGACTTCCTCTTCGTGCTACGCGCGCTCACGACGTCGTGCGTGTGTGTCGTGTCGTGCAGGTGGCGTCGTCGGCGCAGTACATCCTCGAGCAGTTCCGGGCGACGACGGGGTGCGCCAAGATCGAGGGCGCGGCGAAGAGCATGTACGCGGCGGGGAGGGTGCGGATGGCCATGGCGCCGGAGCCCGGCGGCGGCATCGGCATCGGCGGCGGCGGCGGAGGCGGGCACGAGGGGTGCTTCGTAGTGTGGCAGCTCGTGCCGGACATGTGGCTCGTCGAGATGGCCGTGGCCGGGCACGCCGTCGCCGCCGGCTGCGACGGCCGCGTCGCGTGGCGCCGCACGCCCTGGCTCGACGCCCACGCCGCGCGCGGCGGCGGCGCGAGACCTCTCCGGCGAGCCCTCCAGGTTGGCACCCCGCATGTCCCTGCCATTTGGCCATTCTGATTAGCTCCTCCTCTAATCCGATTAAAATTCAGTTTAGGCAAAAAAATAATTAGTTTTGCATTAGTTTGCATTGCAATCTAGACTTATAAATGTCTAAACCGAAAGAATCGTACGCATACATTTTGTACGTACAAGCATACGTAACGTACAAAGGAATTCATAAGAAAATAAATAGGAGTACTTCATGTGTATTCTTCAAATATATACATGGGGCCTTTGTTCGAATGGCGAATAGAAATTACCAATGCATGTCATTTTTTTTATAAAAAAAGTGACCAAAATACCTGATAATTTTGCAAGCACATACAGACATACATTAGGTGATCTTATCTTTGGAAACCTATTCCTTTATCAATGATGTAAACTCTTTTTCGGAGAACGATGCGAATAGGTTTGGCTGTATGCTTAGTTATGTAGATGTTGCCTTGATATAATTGTCCAAGTTCAACAATAAAAGTTTCTTCCTTTATCCTAAAAAATGTGAGCATGTATATATATTTAAAACATTTAAACCATTTTGAATGAGAAATAACAAGTATCTCTAGACAAAAATTTAAGCTGAAATTTATGTATGTCGGAGTACACTGGGAAGCTACCCAAAAGCAATGTGAGAGGTGTATGAGCGTGTACGTAGAAATCGCTGCTTTTCTTTTTGTGGATCGCTTTGCTGAATTCGCCTTTGCCTTTTGTGCTTTAATTTGTGTGCTGGGTGTGTGGGAGTATTATTTCGCAAAAAAAGAGGGTGAAGAATTGGGGAGCATTTGTGAAAGAAGAATCTTTGGCTGAAAATAAAGGTGCAGATATGGCATTCTTTCATTTCCACTGTTTCACCTCGGGATCTGAGGCTGCTGCCCCTCATTTCCTGAAAAAAAAATTCAGATCACTCTTGAGATACTCTTGAAAAAAACTTTCTGTGAGGATGCAGAGTCCGCAGACTTTGCTTCCTTCTAAGTAGCACTCGTCTGTTTACAAGATTGGCTTTTGAGGCATATATCTTGAGCAATTTGGCAAACTGAGGCTAGTATAAATCTGTGTCTGAAATTGATGATACTCTAGTGCCAAGTAGTAGTATCATTCTTCTTTGGTGAAAGTTAACCAAGATATCTGAACATACCATTAGCCGATCGACTAGTACTGTTTTTAATATATATCTGGATATTCTAGCAACTGCTGAGATAGCTAGTTGAAAAACCATTTTATCCGGTCCTCATAGGAGGACCAAATAAAAGAGCATGGATTATGATTATGGTTAGGCCACTGACCTGTCCTTTGAAATCTCTAGCTACTATGATTGGCTAGTACAGCTTTAACAGCTTGGCAGTAGGAAAATTGGATGCACTGCCACTCATGCATTCTGATTTCTGAAAATCTTCATGTTATCAAATAGTTTTAAATATTTTTAGGATGCAGCAGTGCGTATCTAAGTAGGTGTATCTGTCCTGAGTGTTACACCAATTTGGTCTATTAGGTCAATTGATTTAGACTTTTTGTAAGCTGCCTCACATCAGCATGGCAAAGAAAGTTAAGCTTCTGTTGAACATGGGACATCATGTTAAACCACTTTGAGTGAGAGTCTGCATCCATGTTATTTTCCTTATAGACACTGAAACAGTTTGCTTAGTCTTTCTGAAACCCAATCAGACTATCAGAATAACTGGGATCATTTACATGCATGGTGTATCATTAAGAGATGTACCTTTCTGGCAATTGATTAGCTGACCCAGATCAACAATGGAGATGGAACACATCATAGTCCCCATGTCAGGTTAGTACTAATTTAGTACATAATCACACAGCACTGCATGCTGGTCATGCTGTATAATTGCCAACACACCAAACTTCACCAAATCTCTCTGGCAAAAGTGTGTGAAATGAAACTGGATGGGGGTTACTCTCAACAGTATCCTATGCTGGATGCTCTGTACTATAGTGAATACTGCTGAACAGATATCAGTGGGCATCCTAGAGTGTCTTAGCTGTTTTTGTACTGTGAAAAGAGAGGAGCTTTGGGCATGATGTGTTTGATACAACATACAAGTGTACTGGCTTTCTATTTCACACAGCATTCTTTTTTGTCTCCCATGGCACAATAAAATACACTGCACCTGCATGTTCTTGCCTCTGAATTTATGGCTCATATTTACATCCATAAGAGAGCAGAGATGTCCTTGGAACAGCATAAGGACATCAACCTTTTCTCAATAACAACAGTTCTAGGACATAGGACTCCAAAAAGATGCTACTACCAAGCACCTTTCATCCTCATAGGGCTCAATGGCATCCTATATGAACACTGTACCACAGTAATGAATCTGTCTAGATGTCTAATAAAAAGGCCATGCCATGAGCCTTTATATCTTTAATTATGAAACAAAATTGATGCCCCATCAATGAGTTTACCTAACAAAATTTTAAAACTACAGGAAAAATAGGAGCAAAATAATGCAATGCAATGGTGAACAATTAGTGCATTTTCTATAATTTTGGTGAAAGTAAGAAAATTTGACTTTGGAATAAAACTAAAAGATCTTATAATAATATGAAACGGATACTCTCTCCATCCTAAAGCATAGGCGGATCTAGAGGATGATCCCGGTGGTCATACGACCACTAAAAAAATCCTAGCCCAATGCATAAATATACATATATGTGAAAAGAAAACTTTTGAGAAAAAAAAAGAGCTCATATTTAATATATTATAATGTACATTTGATCCATTTATACTTTTAACTTTGTTATATTTAGGTTATTTGAAAAATATATATAATTTGGACCACCCATAGAAAAATCGTAGACACGTCAGTGTCCTAAAGATTTTGGTTGAATGAAATATCTTATTACTATGAATCTGAAATGAATCTGAAGCATAATTACTTATATTTTAGGATGGATTGAGTAGAATATAGACAATGCATCTGCACCAATGAGAAGCGTCCACGTGTGCATGCCGATGAAGTGTCGGTGCTGACGATCGTACATGTGTGCATGGCTGTGCATGTGCAGGGGCTGGACCCGGTGACGATCGCGTCGGTGTTCTCGGCGGCGGAGCACGTCGGCGAGAAGGCCGTCGACGGCGAGGACTGCTTCGCGCTGCGGCTCGACGTGGCGCCGTCGGTGCTCTCCGCCTGGGGCGACGGCGCGGCGGAGGTGATCCGGCACGGCATGACGGGCTACTTCAGCCAGCGGAGCGGCCTCCTCGCCCGCCTCGACGACTCGCAGCTCACCCGCATCCAGACCCCCGGCGCGCCGGCGATGTACTGGGAGACCACCGTCTCCTCCCGCCTCGGCGACTACCGCGCCGCCGACGGCGCCGTGGTGGCGCACGCGGGCACCTCCGTCGCCCACCTCGCCCGCTTCGGCGCCGACGTCGGCGCCGCCCGCGCCGTCACGCGGATGGAGGAGGCGTGGACCATCGACGACGTCGCCTTCAACGTCGCCGGCCTCTGCCCGGAGTCGTTCATCGCGCCGGAGGAGGTGAGGAGCGGCGGCGGCGGCGGCAGCAGCAGCCGCCGCTACGACGGCGGCGGCGGCGCTATCGCCAAGAAGAAGTGACGTCACGGACAGAATGTTTTTTTAATTAATTACTGTCTCCTAATTAGTGATTAGCTTGGGTGGTTTAATTAATTATTAGTTAACCCGGTGGATCAACCTGGAGCTTTTAATCACCATCAGCAGCAAGTGTGGCATATAATTGCTTAGTTAGCTAGGTGAGTGTAACTTGTACTTATTAAGTGAGGCCCTGGGATGCAATCATGCACCTTTGTTGTACATATGCCTGTACTACTGGATTCACAAGAACAACCAGTATGAGTAAGAGGGTTACACACTTGAGTCTGTAAACACATTAATTATGCAGCGGTACAAATTTTCCTCTCTTTCTTTCCTTTTTCTTTTGGGGGCGAACAAACTTGCACTGTTTTTTTTAAGAGAGGAGGGGGGTTGTTTAGTTAGTTTTCTTCCTATTTAGTGATTATTTGTACGGCTTTCCTATTTATCAGACGATTGAAGGAGATAGTCGATTGAATCTCACCATTGGTTTGATATCCAACGTCTCTTGTATTTTCTTCAACCTTCATCTCTCTCCATCACCTGTTGCTGTTCTTGGCGGTGCAACGACGAGGCATAGTAGCCGAGGGTGCTTATTGGCAGGGTTGACGACAGGGGCGAGGAAATGGAGTTGGTTACAACCGGTATGTGGTTTTGATGTTATTCACGAACCACCGTAGTAAACACGAACAAGTCTATCCATCTACACCAAAAAATCAAATGTAACTTTACAACTAAAATTAAATCTTCCTTCCTAAACGTAGTCCAAACCGACATATTATAACCAATGTATAACTTAAATTGTCTCAAAGCTACTACTCCACAAAAAAATATTTAATCCACCTACAAATATCAACAAGTTTACTAGCGCATTACACATCGAAATATTACAAATACTCCGTCATACAACCCAACCTAGTTCTAAGTAACTATAATTAATTTCTATAATGCAACCAAAATTTTCTCCCCTTCATATAATTAATGAGTAAAAGTTTAACCTATAGGCTATAGCATCAAGTCCATCAAATTAAAATTACCAGGACGTGACAAACGGATCCCGTGACTCCGTCGGTGACGAGGAAAGCCCTCATGGTTACTCTTGTTTTTTTATGCTACACAAATCGTTATAAGAGGTTGAAGAAAAAAAGATATCACAAACAAATTATATCTCAAATGGTCTACAAAAGCTTAACTAATTCCAAAAACATGTTTTACAACATGATGGTGTTTCCTAAGAACATTAATGTTATAAAACCAGTCCCAAAATCAACATCGGTAGCTAAACGTGAAAGAAACGCCATAGGAGATCCAAACACGAATTTCTAAACTGTAACCGACTATATACACATATTCGACATAAACTCTAACAATTAAAATAAAAAATAAGAGTGAATGGCAAATTGGACTACATATCGTGGACTAAAACCACATAAATTTGCAGTCTTGCAGATTAGAAGGGGGCGAGAAACATTGCACCAAACCCCCAAATTGACAACTCAAATCTACATAATGTAACCAATTCAATCACCATATAAGTTAGCACCCCGTTCCTATTCTCTATCTTGTACTTACTATATTTGGCAACTCAAGCCATATAACACACATAATTTAGAAGAACAAATTTGCATGGTGTTAAGTGAAAAGGATGGTTATGCCCTAGTTCAATGCGAAACTATGGTTAAAATATCTAGCCTAACGAGCAAATCAGTCTAAGAATAAACAACTTCTCCTTTTCACACAAACAACATTTTAAAGTAATTAATTTCACGAGAATTAATTAAACTAACACGTATGAAAAAACCATGTGTTCTAAGAAGCTATTCATACATAAAACCTTCTCCTGAAGGGATAGCGAACGAGGCTTTCTTGGCAGATAACCGCACAAAACCTACCATCATACAACAGGCCACTACTGTCTTGTGTCCTCGGAAACCGGTTCGTCCCACGGTACACCATCACCAACTCTTTAATTATTTAGGTATATACATCTATCATTTCTATAATATATAACATGCATTCATTCACATATTTCGTAGCAAAGCGCGGGATATCAACTAG
>TE_00000101#DNA/DTT
TTGTACTATATTTGTTCATCATAATTGATCTCATATGCATCCCTCAAAAGTACATATTCAGTGAAGAAATGAAAAATAATAGTCATTCCACCTAATATATAGATCACCCATCCTACACTAGACGATTTGATTTCCTCCAGCCAAACATCCTATAGCTTAGATCTTCTAGACTTGCACACAGACTATTATCAAGTACTCCTACTGATTAAGAAAACCAACTTACTTAGAGCTGACCTCATGCAAATTGCGCGAATGGTTAGCTATTGTTTTTATCAGTCCACTTTACAGCTGATTATATTAATTAACCTCGTACCAATTTGCATGATTGACTCGTATTTCGGTCGGAGTTGGTAGTGTTGATTGGAAGTATCCGTAGAATCAATGTGCCTCGGAAGCTGTTTTTAGACTTCTGTACGTATTTTATATATGGAGTATAATGCATGTCCCGGCAACAATTTCTCCTCCCAATTTGCACTATATTATAAGACAGTTTAATTAGCACTACATCTATTTTGGCTGTGTTTAGTTCCACGCCAAAATTGAAAGTTTGAAGAAATTGGAACGATGTGATGGAAAAGTTGAAAGTTTGTGTGTGTAGAAAAATTCAATGTGACGAAAAAGTTGAAAGTTTGAAGAAAAAAAGTTAGAATCTAAACAGAGCCTTTATACTTAAGTTTAATCAAATTTAAAGAAAAAATTAGTAACTTCTTAACATGAAATTAGCTGCATTAAATATAAATATTTTGATAATACGCTTGTTTTATGTTACAGATGTTGCTGTATTCTTTTATAAATTGAGTCAAACTTTAAAAGTTTGATTGGGAAAAAAATCAAAGTAACTTATAATCTGTGTGGATTTAGATAAAAATAGCTATAGGTCTAAATAAATTAGATAAAGCTAGAACCTTCTTCCCTGCTTATAATATGATGAAACGGACGGAGGGAG
>TE_00000102#DNA/DTT
TCCCTCCGTAATGGATCTATACACTTACATGTGTCTAGATTCATTGGCGGAGGAAGTACTTCACAACCTCCAACATGGAAAATGAAAACCTAACTCTGGCTGTGCACAATTGTTTTTTTAGGGGGGGAATTGTTTGTTTTTCACAGTATTAGTTTCAATTAGTGTTGTATTTGCAACAGTGGCTATATAGTTCATAGGTGGAAATATATCCAGTACATGTCTACATTCAACAAATTAAGCCAAATCCTACTGATCGTTCTTATGCATTTTATATGCGCTAAGTTCATCATCCACAACTCATCATATAGCTGGGACTTGAGAAGTGCAAAATTGTTTGCATGAAGGAAGTTGAAATACATTTTATTACTTCCTCCGGCTAATGAATCTAG
>TE_00000103#MITE/DTC
ACTATCACAGGAATACCTATCACTGTCGACTCATTGTTGTGGGTTCCATTAGAACCGACAGTGATAAATGGATTCGGGGTAAAAAGAAATCGATTTGTAACAGTCGAGCAACACTGTCGATTACTTATTGTCGGATCAACTATAGGTCTTTCATCTGGCAGTGTTGGAGGTTTATGTGATAGTG
>TE_00000104#DNA/DTT
TCCCTCCGTTTCAGGTTATAAGATGTTTTGACTTTTGTCAAAGTCAAACTACTTTAAATTTGACCAAGTTTATAGAAAAAAGTAGTAACATTTTTAACCCAAGACAAATTTATTATGAAAATATATGCAATTATTGATTTAATGACATTAATTTAGTATTATAAATATTACTATATTTGTCTATAAATTTAGTCAAATTTAAAAAAAACCAAAGTCAAAATATCTTATAACATAAAACGGAGGAAGTAATAAACAGAGGTCTACAATGAAACAAATGTGGCAGCAGATGGCTCATCCAAGATTTCTCTGAAACAAAAGAACTTCGTTGATGGTTCGTCATTGGTCTTCTCAAGAACTCATATCCAGGTAGGAGTGACCAACAAGCTTTATGGTGTTACCACTTGAAATGGGGAAGAGTAGTATGGATGATTTAAGTTTGATCTGATTCTGATGTGGAATGTAATAAACAGAGGTCTACGAGTTTGTTTCTAAAGCCTATGCGCGTTGAGCGATTCTTTCAATTTACTATAGCAGGCCTGAGGCAAAAAATATACTATAAACATTAGAGTTTAGGATAAGGTTCGGTCCAAAATTTAAAACATTGATCATCAATTTTATATTAGAACAAGTTCAGAAAAAAAAATCTAATAACTTTACGATATTACGATAATACTTTTCAAGGCAATTCACATATACCATTAAACTTAAGCATCTGAGAAATCATTATTGGTCAAAGTTTTAAAAGTTTAACTAAATTTTATCTTAAACATTAAATATTTATGTATGGAGAAAGTATCATGATAAGTAGGAGTAATAGACACATCAACATAGTTTTGCTACAAAAAGTACTGCAATATTTTTTTCTTTACTTCACGCTTTTTCACCATGTGATTAATTGCTAACTCTACCTACTAAGTAGTAAGTATATGTTCGTCTCTCTCTTATCTCTTATTTTTTGACTTCCATTTTTCATTTTTTAATTTATCAGTCCATTTTGCACCGTTAATTTTCAAGGAATCTAGTAGACAATTAATTATTTATGTCCTAGTTCTCACTAGATATGAGTACTAGAAAAACATAGGCTTAGTTCGGCATCCTGAGTTCCCAACCCATCTCCCTCGTGTTCCGCGCGTGCGCTTTTCAAACAAATAAACGGCCCGTTTTTTACAAAAAGTTTCTATACAAAAGTTGCTTAAAAAATCATATTGATCCATTTTTGAAAAAATAGCAAATAATTAATTAATCACGCGCTAATGGACCGCTCCGTTTTCCGTGCGCGGAACATATGTTTCCAACTAGCAGCAGCGAACACAGCATTAGTCATGTGATTTGCAATTCATAGTTAAATATATAAAATTCCGTGTAAAATAATACAATGTTAAATATATGCTGAAAAATTTGAGTTTTCTATTTTCTCCTTGAGATACTTCTTCTTTTAATTTACCTGGATCATCTAAACTCTGTTTTGTGAGTACATTAGCATCCTCATACCGACAATCATCCTTTTTACGTGCAACTCATCGTCAAGAAGAGTGGTTGCATATGCCTAGATAAACGCATTTGGGTGGTCCAAAGTGCATTAAGTACCAATCCAAAGTGAAAAAGATTCAGTACAGAATGGTTTAAAGGGGAGTAAAACAATCGGTAATGTTTGGCTAATAGAAATGGGAAATAATTTTCCACTTACCAAAAGACATCTTTAAATCCTAACCATTTATTCCCCCTCTTCCATTTAATCCTAACCCTTTATTCATTTTACAATCCCGATCCTTTCCCTATTTTCCATTATCCAAACACACCCATTGGGTAATAACAACCGGTGCAAAAGTGCGATTCATTCCTTTTCAAAATGGGTGTAGGCACAAGTAGGTACAGTATGTGACTACGAGCCCACAATTACCCAATGAAGTTTGTCCTGTTTTTATTGAGTTGCTATAACGCCTCCCTACTTTGAAGCATCCATGAATTATCCAATCCTAGGGTATTACAGTGTACACTTAATTTCAAGTAGCTAGCATGCCAAGTGGCAGAGTAGTCAAATCACCTCTTTGTTACCTAACCTACGTACCATGATATGGTACTCCTAAGAGTGACATATATAACACATGCTAATCTCAAAGAGAAAAAAAATCGAAAGGATTGGATAGAAGCTTTGGCCGTTGCTGGGCAGTTTCGGCGATCCATCCGGCACGTATATACCCGCCACCACTCTACGCACGATAGAATTGCAACCAACGACACTACTAAAGTACTAAACGTTAACTTGACCCAGGTCAACAACGTGACTGAATTAAAATTTTATAATATAGCTGAACTTGGACCCCCCACGTTAACACACGGAGCAGTAGCATTGCATCTATCAGCTTAAAAATGTTAGATCTGACGGTAATGGTGTTTACTTTGAAAGATAAGCATGGACCAGAAGAGTAATCTAGTCGTCGATAGCAATTAGCAAAGGGTCGATCGAAGCTAGAATATATATATAATATATAAATGACACTTGATGAATACAATGATAAGCATATTTTCCGAGCGTCTTCGTTAGCTGTTACTCCCTCCTGCCTACAAT
>TE_00000105#DNA/DTT
TCCCTCCATTCTATAATATAAAACACAACTATTTTTTTAGGTGTTCCATAATATAAGGCATGCATGTTTGCATACAATTAACTAGGACATCTTCTCTATTAAATTATTACTTTTTTAAATCCTCCACCCTTAAGATCTCTAATTGTAACATCTTGGGTATTTAGCTATAGTATTAATCACGCTAATGACTTGATCACACTGGCTGAGAGCGGTATTGATTGAGCCACGATTCTGGCTAGGACCTATAAATATGTTGATTGTTGTTCTATTATGGATCTTAAATGATATTTCGATCGTTTTCTTGTCATTTATTTATCAAGTCATATCCATATGCATCATTGATTTATTGTTAGTTAGACTAAATCTGTTGAGGAGTGGGATAATTTAGTTTCGATCAAACTATACGTAGATTAGTTGTCACGAAGCTAGGTATACATGCACAGTAGAAATCAGAACTGAAACTATAGTAAATTATTCACAAACTATTTGGTTATAGGTTGCATACATACATACGTACGTACGTACGTACTTACGTACATACATATACAGACTGGCATACATCCATGTGTACACATATTCATTATAAATCTTATACGTATGCATCTCATATATTGTGCAGATACATGGTGCTTATAAATACAAACTGAACTCATACGCTCTGCATTCAAGTAAAAGGAGAAATTAAATGTATTAGGAAATGTTTATATGATTTTAGACCGCACAATTTCTATTTAGGAGGTTGCATATTTAAAACTTTAGTTGTAGTAGCAATAAAGGAAGATGTAGGTAAACCGAGCCATCTCAAGCCAAATTCCAAAATTATCCATTTTTGCATAAAACTCCCTGAATTCTAGGGCAATTATTAATCGGTCCCTTAACTCTGGAGTAACCTCCAAAATTCCAAAAGCTTATAGACTAGAATGCAAAATTACTAAGTATTCCAATTTCACCAGATTTCCATTAAATTGTAAATTAGTGAAACCTCTCAAAATTAATCCACCGAACATGTCATGGTGAGGTGTCAATCAAGGAAGCAGCCACCAAACAACAAGTAAGTGAGTCACTGGTTAAGTTCCACCAAGTTAACTAGTTCAGTGTGAAACCATTCATTCCAACCAAGCAACTGTATCGTCGATACCAAGAGATTAGTAAGATTGAAAATGACATTCAGCAGTAGGCACAGCAGTAGTAGTACTACCATTTTCTACTGCAAAGAGCAGCAGCGGCAGCGGCAGATCGCCATAGTGGCAGCAACATTAGGGGCGAGTAGCAGCTATGAAGAACAACAGTACAAGCAGTAGAATCTCAACTGGAGTAAGGCAGTCTTGACTAGAAATCAGTAGAGGTTAGGGAGATAAAGAGATATTCAACCAGAAATTATACACCTCACCAACACCACAGCTCAACCATAGTATCCACAGTAAAGCAACTTGGTAGAGAGAAAGAGAGAGATGAACCAAATCTGAAGAAGGAGAAGTAGGGGTGTTCGGTTCCTGCATGAACAGTGATTTCAGCTCTAGGAGGAGATGGTACTTCAGCTCAAGAAACAAGATGGATCAGTAACAGCAGAAGCAGGACAAGAAGAAAGGAGGAGAACAGGCAACTGTTGTAAATTGGATCAGGAGGTAAAATCAGCAAGAACAAGAAATCAGAAAAATCGTTAGCAAGGGTGCAAATCAAGTAGGAGGTACCTGAGCTTCAAGAAGAGAGGGGTTTCAGTTTCTGGAGGAGCAGGTGGTGCTTCAGCTCAAAGAGGAGAAATCAGAGTTCCATCAGGAGAACCCTTGAATCAGAGTCCAGAAGAGTAGCTGCAGAACCAGAGTTCCCTATATCAGTCACCTAAAATCATGGCAGGTAATCAGGAGATTGAAATGAAAGTACAATCATATCATGGCATGATTCTTGAGTGATAAGTAATTTGTGAAATTTGAGCTGTAGAGTAGGAGGTGTAACTAGTAGGACATAAATATTTTTTTATTTAACTGATAAGTAAATAGGTTAATGTTAGTTTATAATTATTTGGGGTTAGTAACAAGAAACATTTTAGTTTTTCTAGAATCATTATGTAAATGCATTTAGGTAAACAGCTGCGCATGCATTTGTTTGGTGAATCCTGAAATTATAAATAGTTAGAATTAATGAGTAGAGTTATAAGTCTCTATAGCAGAGCATCTAGGGCAAATGATTCTAGATTAGAGCATGGCATATATTAGTTCTGTAAGTATTAATCTAGATTCATTACGGAGGGAG
>TE_00000106#DNA/DTT
TCCCTCCGTCCCATAAAATATCGAATCCTAGAAGCCCGATGCACTTTTAGTCCAAGCGGTGAAAGATCAAAATACCCCCATCAAGTACAACCATGATTAGCACTTTTGTTTTGAAAAAAATCTCTGTGAACACTAAATTGTTCCCAGCCCCTTCCTCGATACCCAGGCATCCCACCACCGGATGTTCGCCGTCGATGCATCACTGAGTAATGGTGTCACCTGCATTTGATGACAACGCCAAATACCAAACGCATCAACACCAAAAACCAGCAAGCCTCCACCTTTGCCATCTGGATCGTGCATGAAGCCACGAACTAGCAAGTACCAACAACATAGAAGAACCAAGAACATGAACTAGCAAGTACCAAGAACATAGAAGAACCAAGAGCCGAGAAGAACCAACAACAGAGAAAAAGAGATACTACAAGAACTAGCAAGAACCCCGACGCATGAACTAGCAAGAACCCTGACGAGGCCACGTCCGCTGGTCGCCGCCGCCGCCGCCGATGCCGCGTCCGCTGGTCGCCGCAGCCGACTAGGCCGTGTCCGCTCGTTGCTGCCGCCGCCGAGGAGGCCGCATCCGCCTGTTGCCGCTGCCGCCACCGATGCCACGTCCGCTGGTCGCTGTCGCCGACGAGGCCGCGTCCGTCGTCGCAGCCGCCGCTGCCGCCAATGCCGTGTCTGCTTGCCGCCGCCACCGATGAGGCCGCGTCCGCTCGTCGCCGCGGCCGATGCCGTGTCCGCTTGCCGCCACCGCCCCCGCAGACGAGGCCGCGTCCGCCTGTCGCCGCCGCCGCCCCCGCCGTCGAGGCGGCGTCCGCCGCCACATGATGGTGGAGCGGGAGAAGGCTGAGGAGTAGAGGAGAGAGAGATGGGGAGAACCGCTGGGTGGGAGAGGATAAGGATTGAGCGGTGTGAACTGAACGCGAGGAGAGAGAGGCCATGGGCCCATCGATGTGCTCGAGACGACGTTTCTCGTTTTGTGCGCAGGAGTCAGTTTTTTGTGGGACAAACTCCCTCCCCTAGAATTCGACTTTTTGTGGGACGAAGGGAG
>TE_00000107#MITE/DTM
GGTTCGCATCCCCTGCCTTTGAAGCCGACGTCACAGTTTGCCGTTGCTTCTATCCTGCCCATTCATCTTTAAATCAATGGATGCATGTCTTTCTCCCACGTCATGGACAAATAACAGTCAATTAATTGATACAATCAGTTGTGTTAATTAGATCGATTTAAAACACAACTAATCATTAGCATTGCTAAATATATTTATATAAAAAAAGCCTTACAATACTTTTACGAATAAAGTTCTCAACATTTGATTTGACTATAAGAATTATAGAAAAAATATACTCATGTACAACTGAAACATTTTTTTTCCTAAATAAATGTTAGCGAGACAGTTGTGGGTTGTTTAATATGGAGGTGGGATAATTATTTTCTTCATGTTTCTAAATGAGTGGATATCAAATATATACCTGGTTTACCGGCCGCTTGAGATTGTTTTCTTCAATTTCTCTAATTAAATGCTGCTAGTTAGTCACGATTGATGGAAGCGGTTGATTGAATGAGGGATGGCGTGGATGAAAGCAAAGGCAAACTTTGCCTTTTGCCACAAAGGCAGAGGATGCGAACCC
>TE_00000108#MITE/DTA
AATGTTGTCTGATCATCCGATTAATCGTGATTAATCATCCTGATCGCTCCCCTACCTCCGATCAGGCACAGGTAAGTCGATCAGCCGATCAGAAAGCTGATCGTCCGATTAATCGACGATTAGTCACGATTAATCGTCTTATCAGGGTGGAAAACGATCAGTTCATGGGCTGCCTCCCTGAGAAAAATATAATTTTGGGCCTGCCAGCCCAGCCCATGTTCCATTTTGGGCAGATGATGGGCAGCAAATGATGCTTCTTCTTCTTTGACCAAATGATGCTTGCTTTTTACCGTATACTACAGACTATAGAGTATTTAGTACATAATATATAGCATATATGGCCTGCTGAACACTCCTATATACTAACCGATCAGCCTCGATTAATCGCCCTGATTGTCCTGATTGGTGCCTAGGCGATAGGGCTGATCGCCCAATGAGAGAACATTG
>TE_00000109#MITE/DTT
TCCCTCCGTTCCAAAATATAAGGATTTCTAGGATTCAAATCTTGTACCACAATACAAGGATCCCTGCACTAATTCCCATCATTTCAATGATTCCAAAGCATTGCCAATCACATGCTTGGAAAGGGAATCTAAGCAATTCAAAATTCAAAAATTGACAACTGAAATGACTAAAAAGGTTTCTTTTGACCTAATCTTAGCATTTGCCAACCCAGAAACCCTTACATTTTGGAACGGAGGGAG
>TE_00000110#DNA/DTT
TACCTCCGTCCCAAAATGTAACAACTTTTGCTATGAATATGGATATATAGTTGTTCAAATTCATAGCTAAAAATGCTTATATTTTAGGACAGAGAGAGTATATATTAAGGATGGAAAACGAAACCGCTTTGCCATATTTGGTTTTTATTTTCTACTAATATTTTTTTATAGGATTAGTTTCAGAAAAGAAGCACAGGATAGAGTGGAGGACGACTCGTATTTTAAAGCGAGATTGCTAATATGCACTCAGACGTGTGATGACAAAGGCGTGCGTCGTGTGTGGCTGATGCCACGTGGTGTGCAGGAGAGGCCAAGGGTGAGGACACGTCATAGCTTTGGATAAGTAGTAGACTAGAGGGGGTGTGCATCGCTAGGGGGAGGCACGCGCACAGGCACCAATTAGGGCTCCCTTTTAAAGTACTCCCTCTATAAAAAAAATCTAGTTTTAGGTTTAAATCTGAATACACATATCCAAATTTAAATCTAGAGTTAGTTTTTTTAAGAGAGGGGTAGCAGAGAGAACACATCGACACTGTTAGGCTAGTTTAATGCATGCGTTAGATGTAGCGTAACATAAGTTATAAGTTGTTTGATTTATTGGTATTTTAATATTTTGATAATACTAAAATTACTATGAAAAAATTGGCGAGATGTGGTTGTTTGATTTGGTTACAAATCTTTGTAGGTATTTGGGACTTTTTTTTTAGACTCCTTTGAATCACTGGAATGAAAAAACGGAGAAATAAAAAAAACATAGGATTCTGATTAGAACGTAAGTGTAAAACAGATGATTGCAAAACATAGGAAAATATATAGGAATGACTGTTTAATTGGGCCGCATAAAAAACACATAAATTTAAGGAGAGATAAAGATTCAAAGGATTCTTTTCATGAGATTCTATCCCAACCTCATGTTAAATTTTCTTCAAAACTTGTATGAGAAGAGTCATTTCATAGGAATTTCATAAAATTCATTCCTTCGATTCAAAAGACCATATAGGAAAAATTTCTATAGGAATGAAATCCTCTAAAATTTCTATGAATTTCTTTTGATTCAAAGAGAGCCTTAAAAAAATGGCAATGACATTTTTTTGTTAGCAAAACAAATGCTATCCAACTCTATTAGCATTATGTTTTTCTTTCCTGCAAGTTTTGGCATCAAACATGCTTATAGACCTGCTCTTAATTTGGACAAGGAATTAGACTAACTTTCTTTTAGAATCGGATGGTTTAATTTTGAAAGAAAAGCGAGGTTAATTGGAACAATGCTAAATTGAGCCAACCAGAATGAGCTTTCCTTCGAAGTTTGAAATCATGAGCGTTGCACTACTGGTAGTTCCAAGTTCTGTAGATAAATTTAGATAAACCGAGATTTAATTCTTAGAGCATCGATCTGCAATCTACCCATACAAAAGGAATCAAATGCTTTATACGCACGTGTGATCAAGATTGTCAGTGTCACGAACATATCATATGG
>TE_00000111#DNA/DTT
TCCCTCCATCTCATAATACTGTAATATAGCAATTTAGTACCGGTTGAAATATATTCTAGTATTATGATGAATCTAAACAAGTTACTAGGTTACTATATTATGGACGGAGAGAGTATATGTGATTTTCCTAATAGTGTATTTCCTCCGTCCATTAAAAAAACAAACCTAGCACATATTAAGACACATCCTCTCCATCTCATAGTACTGTAATATAGCAATTTAGTACCGGTTGAAATATATCATAATAGTATGATGAATCTAAATAAGTTACTAGGTTACTATATTATGGACGGAGATAGTATATGTGATTTTCCTAATAGTGTATTTCCTCCGTCCATTAAAAAAACAAACCTAGTACATATTAAGACACATCCTGATACTACGAATCTAGATATTGTGTTATATTCCGTACTACTCCTTCCGTCTCGTAAAAATTAACCTAGTATTAAATATGACACATTCTATTACTATGAATCTGGATATACATATGTCCAGATTTATTGTCCTGGTATGTATCGCATTCAATTTTGTTTTTTTATAGAGAGAGTAGATTTGTATTTTATTTGACCGAGAGAATGCATGGCTTAATCTTTGAGACAAGCATATGAAAAGGATAAGAATCTGCACCCCCATAAAAAAGTAGAGGCCCGAAAAGAGCCCAATACCCAAAGGAATCCACCCAAGCCGATGGTGGTTTTAGCCACGGGTCTCAGTCTCACTCCCAGATTCTACTCCCGCTCCTCCATCGTCGTCGCCGCGAGTTTGCTCCTCTCGGCGGCGCCCTCCTCGTCGTCCCCGCGCGCTCGTGCCGCTGCTCCGGCCAGCGGGTACTCCCCGTGGCGAGGCAGGTGAGCGGGGCTCTTCCGGGGGGATTTCTCCAGGAGGATTAGTAGAGATCAGGTGTGTCCTCCTTTGGATCGCTTTTATCTGTTCGAGCGATTGCTTGGTCCGGTAGCGATTCGGGTGTGAGACTGAGCCATCTGCGCCTCTGTTACTGTTTCTGTTTTTTCCTTTAATGGGGATGGTTTTCTGAAAATTAGGATGGCACCCAGCGGTATGAGATTGTTGTGGATTGTTTGATTTCCTGGTGGTTGGTGAAGTCAGAAATTGAGCAGTACTCTCTGTCATAAGACGTTTTAACTTTGGTCAAAGTTAAACTACTCTGAATTTGACTAACTCTGTAGAAAAAAAAGTAGTAATATTTACAACACAAGCATAGTTTCATTAAATTTATATGATGCTATCAACTGTGAAGAGGCTTCGAGGCAAGATCTACAAACGTCTGCCTCGGCTCGCTACCAAACTCGTAAGCAAACAGCGGGACGTGAAGCAAGCCAGCTACAGGTGCTAGACGGCTTTCTCGTCAAAGCAATACCAAAGTGTTTCAAAGAAGGATTACCTTGACTTAGGTCTGCCTCCGGCCTAAATTAAATCAACCTAAGTTAAATGGAGTCTCTATCGTTCTGCTGCACCCCTTCTCAAACAACGCGTTTGATTTCCTTCCTTATACCAAAGGAATTCCTTCTTTCTCTTGCCGATCACATCCAAGGGTCGAATACATCCTGTCTTTGAACCTTTGTAGTCCTATGCATAGTCAGTACTATAGCCTCACTGTCCTCGTCGAGGATAGTTATTCATTAAGGTTAATTTGATTCAATGACCAGAATTCTGCGAGGATATATAGCTCGGAGACGACGGGCAAAAATGCGTTCATTTGCCTCAAACTTTTCGGGGTAGAAGAACTCGTTAGTTGTAGTTGTTCCGAAGGGACAAGTCGCTCCCCTCTGCTGACCGGAGGAAGCACTTTGGAAAATAAAAACTCGATCTATACCTCCGGGCAGCAGAGCAGAGGGAACGGAGCCCTCGTCCCGAGGCCTTTCTATGAAGGCGAGCAGCCCAGCCCCCTTGTTGAAATTTTGATATTAAGGAAGCCGTATTTCGCAATAGCAGCTCCGAGAAGCTGGGCTTAGGGTGCGCCTCCTGCGGTCGTTTCAGTGATTCAATTGGCTGGCTTCCCCCAGCTCAGACTGATGCCGCCACCTCTCCCAGGACCGGAATGATTATCCCTGCCCGATGGGTCTACATTCATCCTAGAATGTCGTCGGCATCCAAGCTTTGAACAATACTAAAAGCTGCAACTCGTCTGCTATTCCGATCTTCCTCTGATTCAAGTGCTACCAGTTCCTTCTTCAACTCCAGGCCAGGCAAGAGCCGAGAAGGGCTTCCCAAATTTTTCCCGCGGAGGAGGGAGAATCCGCGAGTCCACGACCTCCTACTCCCGAGCGGCCTCTGACTGAAAAGGATCGAATTTATTTGAGTTTGGTTTTACATGCGGATCTGGAAATGCAAGAGGACCTAGAAGAACGTTGCTCCTTAGATGTATGCAGCTGAGGCATCCTAACGAATGAACGATTTGAACCAGTTCCCCAACCTGCTTTCTCCCCGAGAAAGCCTTCCTGAGATTAAAAGAAAAAGGTTTGAAGGTTCTGGGATCAGTGATAGTTCGGAACCAGCAAAGGGAGGCTGAAAAGCCGTAGTGCTAACGCACGCCCTGTAGTTTTGAAGCAGGCTTCGACAGCAGCGAGCTCCGCGTCGAAAAGCGAAGCGAGCCGCGCTAGCGCGCTACGATTATTCCAAAATTGCCCCTTCGCTTTATCAACTTCCAGTTATAAGTTGTAACTTACTTCAAACGATTTGAGACCTCTTGATATCCAACATTGTTCTTACCAGAACCAAAGGCCACAGGTTATTGCTAATGCCTTCCACTATACTCAACCTGCATGGCAATTACTTAATCAAAGTCAAGATGCCTATCCACATAGGAAAAACCCAAAGTCAAAAGAGCAATTGGCCTGCAAAAATAAAGGATTTGTTCTCTTTTGTAATTAGAACAAACATAAACAAATTGGATAGAAAAGGAGCGGAAACCGATTGATTGTACACTTGCTGTTCTCAACTGGGCCTCTGAATCTCCTCTGGTTTCACCTTTGCGAGTCGAAGTAATTTCCGGAAAGACACAGAGGAGCTCTCATGCGTGGACCAACAGTAGCCCTGTCCTCTCCTCTTTGTTGGAAGATGAGTACACATCGGGTAATCCGCCCACGAGAGCCCAATCACAAGAGGCTCATATAGAAAGCAATCAGCCCATAGCCCAATATCGAGACCACAGCCTATTATTCAAACCACAAAGGATCCGTCTTTCATCGTCCAATCTTCTCGATCGAACATATTGACATCAATACTCCTTTCCATGGCCATTCACGGCCCGCGAAGATCAACCACTCGTGCCCGAGATCACTATCCAATCAAAAACCAGACTTCCAAGATCCATCTCACTCAGACCCTTTTGAATGTAGCGGATAACAACGGAGCGGGGCTATCGAATTGATATGTATTCGAATCTTAGGAGCTGGTAATCACTGATATGCTCATATTGGTGACGTTATTGTTGCTGTAATCAAAGAAGCAGTGCCCAAAATGCCTCTAGAAAGATCAGACAGAAGTAAGACGAGCTGTAATTGTACGTACATGTAAAGAACTCAAACGAATGTCAAAACAAAGGAAAGATGATTATCTTATAGGAAGACTGCCAACACTGACTGGGGTTGTTCAATCTTAAGTGGAGTGAGTTAAATGACTTGGCTTGCTCAATTCCTTCCCGGTGTAATTTCATAAAAGGAATAGCACTCAAAGCTTGAAGATAAGTTTTGTACTCAATTAATTTCTCAGTCCCTCTAATCGGGTGGGCACCGGCCGGCCGGATCCCCCTGAAAACCGTACGTGCGGGTCTCCTTTTTGGGTATAAAGATAAAGGAGTCGAGTTTACAATTGAATAAATTTTCATAATACATTTGTCTTGGGTTAAAAATATG
>TE_00000112#DNA/DTT
TACCTCCATAATATTTTAATTTTAATGCATGACGCCGTTGACTTTTTATCCAACGTTTGACCATTCATCTTATTCAAAAAATTTATGTAATTATCATTTATTTTATTATGACTTGTTTCGTCATCAAATATTCTTTGAGCATGACATAAATATTTTCATATTTACACAAAAATTTTGAATGAAACGAATGGTCAAACGTTGGTCGAAAAGTCAACGGCGTCGTACATTTGAAATATGAAGGGAGTACTCTATAAATTGTACGTACGTGTCTGTGTCTGTACCCTATATGTACGTGTACAGAAGGCGTACGTGTTGGTTGCACACGCAACAATTTCTTTTCTCATCACGCAGGGGTAGGCAGTAACTTGAAGTCTTCAGCAACTGATTGAAACAGTGGCGCACAGATCTGCTCCGATCGAGGCCTGAACACACACGCGAACACACATGCAGGGCCAAATCGCTGCACGCTATCTATAGCAGGTGTGTGTCACTGTTCTGATCGATCTGGCCACAAGTTGACAAGGAGAAGTAAATGGATGCCATCTCCATGCAAATAATATGGATCCATGTAGAGCGTACCTACGAATAACTGTACATGTTTTCCCGGCGAATAACTGTACATGTTTGATGTGTGTACCGGCTTGTATTCATCTGTCATTAGCTATAGGTTCTTCAGATGAGCCCATGCATGCACGCATGATACTGTACCACCTCTTCGGTGCCAGAATATAACAACTTTAGCATTTAATTTATCTCAAAACATAATAATATCTCGACTAATATTCCCCTCTCAACCAATCATAACTCTTCAGACTCTAGTCTTCCACCATTCAATTTTCTTACCTAGCTACCTCCAGTTCTCAACCCATCACATTTTTTTTACCATATAATTCGATTTATTTTCTTAATAATCGTGTTTAACTATATAACTTTTTATATTTTGGGATGGAGATAG
>TE_00000113#DNA/DTT
TCCCTCCGTTTCAGGTTATAAGACGTTTTGACTTTGGTCAAATTTAAACTGCTTTAAGTTTGACTAAGTTTGTAGAAAAAAAGTAGCAATATTTTCAACCCAAGACAAATTTATTATGAAAATATATTCAATTATTGATTTGATGAAATAAATTTACTATTATAAATATTACTATATTTGTCTATAAACTTAGTTAAACTTTGATTTTGACCAAAGTCAAAATGTCTTATAACCGGAAACGGAGGCTTGTAGCCGGTCTGACCGGTCCAACTGGACCAAAGGCGATCAAGAAATTCAACGGTACCACAGGTTATTACGACGTCGGGTTCTCCTCTCGCCGCGCTTCTCCTCCGCCGCAGCTTGTGGAACAGCCACGAGCTCGGCAATGGCATCGTAGCTGCTGCTGCTGCAGTGAGGCAGTGTGGTCGTGGACTGTGGGGGTGAGCTAAGCTGCAGTGCGTGCAGCGAGGTTGCACCCCACTTTTTATTACGGAAAAGTTTGCCGCGAGTGGCAGCAAAGAGATGTTGCGGTGGAAAAGCGGCAGCGGCATCTTGCAAGAATCTGACATACTATACAAATTCTCTCTTATATTTGTGCTTCTGAATCATAATCAATACTTGTGATTAATCTTCCCAATTCCCAATATCTGAATCTGCACCCACCTACAAATTTGCCATCATATCAAGCCATATGCTGTCGTCTAACTACTGCCAACGTACATTCCACTCCATTTGCACACTAATCATCGATCGATCGATATCGATCATGATCTCTCTTTTGCATGCCGGCCGGACCTACGAACCGGATGCGCGCGCTGTCATGATATATCTATAGCAAACAGCAGCTAACAGTACGGACGAATGCCATCTCGATCTTGATTGGAATTTCTCTCCATTTATTATTCGTTGATCTGTTACACTGTTCTTCATCAGTTAGGGTACATGATCTGATCGTCCTGATCTGTACTGGACACTGTTACTCGACTACTCGTACGTAGTGTGTGGGGTTCTTGCTGCTAATGAGTGCCCATTTGCTTAGCTTATTGCACGTATGGTCCAGGCGCGCGGCGGCGAAGCACATTCTGGAGTTGTGGACGAGGAGATGTTGAAATGCAG
>TE_00000114#DNA/DTT
TCCCTCCGTATTTTAATATATGACGCCGTTAACTTTTCTATCAACGTTTGACCATTCATTTTATTCAAATTTTTTGTGCAAACATGAAAATATTTATATCATGCTTAAAGAACATTTGATGATGAATCAAATCACATTTATGGAGTCAACGGCATTAGATAAAAAGTCAACGGCGTCATACATTTATGGAGGTAGTATATTAGACATATTTTAAAGTACTTTTGATGATAAATCTAGTGGTGTTCTTTTCACTTTCTATAATGATAAATAATTATAAAATATTGTTAGTTGAAGTTCACAAGGAAAAAGTCAACTACCTAATGCACTAAAAAAGTTTAGTATGTCAATAAGCACTGATAATAAAATTAATGGTCCATATAATAGTTCCATGTAAAATTGTTTTTTTCTTTTGCGTTTGAGTAATGCAGAAGAAAACGTGCATTGTCAATAACTCAGCTAGTCATGTGTCAAACAATAATAGAACAAGAACGGTTCGCTAGGTTAGCCGCGTGTCAAACCATAATTCATCCCACGTCGGATCCATGTCATCAGGTTGTCCACATGGCAGTACTGGGGCAGCCGGTTTGTGACGATTTTCACTGAATCAATGACGATTTGGAACATCATTAAGTTATGACGACGACAAAAAAATGACATCCATTTTGGTAAGGATGTCCTTTTTAATCATAGTAGGTAATCCTTAATGAAACTTCTACAATGGCAGCCTTCCATCACATCACAAGGTCGTCATAGAACATGACTTATGATGGAATTTTGCTGGTTCTGGATGAAAGTGCCTTATCAAGTAAGACCAGAACCATTGTAGAGCAAATTAGACAACCGATGATACGGTGCGTGAGCAAGAGGCAACATGGAGGACGCGACGGACCAGTTCACGAGCGTGGAGCGTGGAGCGTTATGTATAGGTTTAGTCACTTATGGCCTCAAAGGCTTCCTTAGCCAATAGGTTATTGGGCTGGACAAAGGACTGTAGATTACCGAAAATTGCTGGGAAAACACAGATTTCAACAAAGCATCCGAAAACACATCATTCCTGTTTTAGCTACCGTTTTCGAAAAGACTACCATGTTCATACCTAGCAATTACCAAGAATTTCCATTACTAGTTGAAACAGTCAGTATAAAATGAAAATGACAACCGATACAGTTAGGATTTTCCATCCCTTATTGAGGAATACTGATTACACACATTTATATTAAGAGGAATAAAACTTATAGAGACGAGATAGATAACCAGGGGAAGCTTAAGCCTAATCTCACGACATCGATCGAGCAGGCCACCTAAAGGTCCAGGCTAGCAGCGCCGGCGACAAAGACCAAAGACACCGGTGGAGAAGTTTTCTGTTCCGTTTTCAATCCTTCTTATGCTAGTGATCAAGTGGTTCGGACCTAGTGTAATTATTCCAAAGCCATCCAACGTCCACGTTAATTAGGACTTGGGGAAGCAGTAGGGATATATATATGGACGCTTTCAATGAACGAGTACTTTTAATGAAATTTCACTTTTAAACATAAAAATGGAATTTATGTTTGAAAAAGAAAAATAATTCATTTAGTCGTACTACAATAGATCAAAAGTATTCACGGACAGGTCAGTGTGTGCACCCACCAAGGGAGTACTCCCTCCGTCTAAAAAAAGGACAAACCCTGAGTTTCCGTATCCAACGTTTGACCGTCCGTTTTATTTGGACAAGTCACGCATAAAGTATTACTTTCTCCATTTCAAAATATAAGGCATAACCACCCCTAACCCAAATAACAAGAAAATAATTATTACTTCCTCCGGTTTCATTTTAATTGACGTTTTGGACAATGACACGGTCCACAAGATATATCTTTGACCTTATTTTTTCTATTATAATATATATAATAAATAAATGCATGTTTACTTTTATTATAGTGCTTTAAAAGATAAATCTATATATGTTGTTCTAGTTCCTTTAAACTAAATATTTTTAAAGTTATTGATGGTTAAAGTTATAAAAGTTTGACCTCACCCTTGTCCAAAATATCAATTAATATGAAACTGGAGGGAGTATCATCTTGTAGTTTGGATTATCCTAATAAATACAATGCATGCATCCAATAGAATTAGAGAACATGAGTATATAGGATTTAAAAAAGTAATAATTTAATGGAGAAGGGGTAATAGTTAATTGCCTACATGCATGCATGCCTTATATATGGAACATCTAGAAAAAGTGGTTGTGCCTTATATTATGTAATGGAAGGAGTAATCATGTTTTATCATCTCACAACAATAAAAATACTAATTATAAAAAAATTCATATAAAACGGACAGTTAAACGTTTGACACGGAAACCCAGGTTTATCCTTTTGGGACGAAGCGAGTATAGCTGAGACTTGCCGGTCCATTCTGGAGGCATTTGGACACTATGCTTTCATAGTCAAACAATTACGTCTGCTTGACAGATCAGAAGATTCTAACGTATATACTACATCCGTTTCTAAATATTTAACGCTATTAACTTTTTTAAATATATTTAACTATTCGTCTTATTAAAAAAATTAAGTAATTATTAATTTTTTTTCCTATCATTTGACTAATTGTTAAATATACTTTCGTTTTAGATATTTCACAAATTTTTTTAATAAGACGAACGGTAAAATATGTGCTAAAAAGTCAACGGTGTCAAACATTTAAAAACGGAGGGAG
>TE_00000115#DNA/DTT
TTATTTTTAGAGTAAATTGCACTTTGGGCTATCTTTCTTAACCAATGTTTCAGTTTGGACTAGGGATAAGATGACTTTTTCACTTTGGGCTAGATAAGTTTGCAAAAGGTTTCACCTTCAACCTCCTTTTTGCCTCTCCAAACTCCAGGCTCTAGCTCGCTCTCTCTCGTTGACCTTATGTGACTGTGAGTATAGACATGTTGAGGTCAAGCTTGAACTTTCGGCAAGCCCCAACGCTTGAACTTTCAGCAATTCAGCAAGCCCCAATGCCCCGTGGAGATCATCAACCTTGAGACCGTGGCCCCTGTACAGTCGTCGTAATGATGGTCAAGCTCACCAAGCTAGAGCTTGGGACAAAACGGGTCGAATCAAAGCTCTCGGATGGCAGATAAAGGATGACAGCAATGAGCAATTGAGCAGCGCTCAAGGGCCACGGCAGCGAAGCAGCTCTTGGCCCCCACGTTGGAACTACTCAAGGACTGTGGCGGCCAGTGGCACTCCATGGCCATAGTAGCGAGAGTTGCACGATGATGGTTGCGTAGGAGCTGCTCGAGGATAGTGGCTGCATTACAAGGCAGCGGTAGGCGGCACTCCAGAAGTCTATGCTTGAGCTTGGCTTCTTCATCAACTTGAGAAGAAAGAGGGGAGCATATAGAAAAGGAGGTCCAAATTGAAACAATTATGCAAAGTTATCTAGTCTAATGTGAAAAACATGTCTTACACCTAGCCCAAATTGCATCTTTGGTAAAAAGAGGTGGCCTAAAGTGCAGTTTACTCT
>TE_00000116#DNA/DTT
TCCCTCTGTTCGGGAAAGCCAGTCGTTTTAAGGTTGGCCGGATAAATTAACCGGAAGTAAAATTTACCATATTGCTCCTATTTAGTGGTTGCATTTGTCACTTCATATTGTAAGAAAAAAAAGTTGGCCGGATAAATTAACCGGAAGTAAAATTTACCATATTGTCCCTATTTAGTGGTTGCATTTGTCACTTCATATTGTAAGAAAAAAATACAACAAGTAATTAAGTAATCACTAGTACTAGCAGAAATATTGTCTACACCTAAGTGCCATGGCAACTAGGTGTATGCATATAATTTAAACAGTTGTATAAAAAATTCATAAAATTTGATAAGATAGTCCATGATAATATAAGACAGTATGCAAACATGCAAGTCTAAATTCGATCGATATATGAAGAAAAAAAATAACAAATTTTATCTGCACTGTATGGGTACTATTCACTATCTGATTTTATTTGAGTCGCATGCAAATGATAGGTGCTATGGCACCTAGGTGTAGAAAATCCTTGTCCCTAGTACTTGTACTGCTATCTATCGCATGGTACATGCATGGTACTAGTAGTGGCACTGTTACACAGGGAAAGAGTAATTATTACTAGCTAAAATCAGGAGGGTTAGAATGATTCCATGGAATAGACTAGATGCTAAGTTCAGTGGGCAGATGCTAGAGCGACAAATTTTACGGGACATTTCTTCAACACAGAATGACTGGCTTTTTGGGACGGAGGTAGTACTTTTCAAGGTAACGCACTAGCTCCGATTATGCGTATAGCTCTAAAATCTGTATATAAAAAAATTTGGATGGTGTTCACTAAATACCCGGCTACAAAAACTCATAGGAGGTTAGAATGAAAAATAGGATTTTCGCAGACGATCGATTTTAGCCCGCACATGACAAGGATACGTCATTTCCCTCTCCTTTTCTCTGCTCCGTCCCCAGCGTTAAGTCCTTTACTCCTCTCCCTCTCCTAACTTCAATTCATCATTCCTCTCTCACACATTTCCTCTCCCCTACCACCTCTCCTCCGTATTTTCACCCTTCTTCTCTCCCCCATCACCTCTCTCACCCAGCGGCTAGCGATGAGAGCGGCCGACGTGCGCCTCAGCTCCTTGTCCACCAGCCGGTGGCCTTGCGATGATCGGATCTGGTAGAGGCTCCATAGGCTCCTCCTCCTTCATTGCTAGCAACCTCGCGACATGATCTCCCTCAGCTCCACCTCCTCCACTGCCAGTAGCTTCGCAACAACTGAGATGGTAGCCTCGCGACGGCCAGATATTGGGGAGCCTCTGTCGGCTCCTCCTCCTCCACCATCGGCATCCTGTAACTTCCTCTCCCTCAGCTCCACCTCCACTATCGGCAACCTCTCAACGTCTTCTCCCTCAGCTCCTCCTCCTCCACCGCAGACAGCCTTTCGACGGCTAGATCAGATGGGGGCTGCCCCAAGACGAGTGGATCCACAGCCGGTGGCCACTGTAGCGGTCGTAGCGGGGTGTGGTGGCTGATCGATCTAGCTTAGGGATCGTGCTAGGATTTATGTACTTGTTTTCTTTTGGAAATTTGTGTTCTTGTTTTGCTAAAATTCTTTTACAAGAAGGCATTTTAACATGTTTGTCTGCCAAAAATAATGTTTTATTTGGTTGCATTGTCCGCCTGCCATAATCAACATTTCTACCAGCATCGGGTGGCAGGCGGTCGTTCCGTCCATTTCTCCAGAGCTCACGAGGTTGCTCCGTTGCAACGATTAATTTCTAGAGGTAAGATGGAAGATGGATTACCGTAAAAGGGCTATGTTTATAC
>TE_00000117#DNA/DTT
TCTCTCCGTTTCAGGTTATAAGACGTTTTGATTTTGGTTAAAGTCAAACTACTCTAAGTTTGCCTAACTCTGTAGAAAAAAGTAGTAATATTTACAACACCAGTATAAGTTTCATTAAATATATAATTGAATAAATTTTCATAATATATTGTCTTTGGTTAAAAATATGTAGTAAAGATCGTTTGTGAAAATTCATAAGAGATCTACATGCGAAGAAGGGATTTTTGCCGGCGGTAGATTTTGGCCCGCACAAGATAAGGAGACGTCATATCCCTCTCCTTTTGTCTCCTCCCTCCCAACGTCAAGTCCTCTACTCATCTCCCTCTCTTTACTTCCTCACTCATCTCTCACCATCTCCTCTCCCCCACCACCTCTCGTCCGCATTTTCACCTCCCCTCTCCCCCAACACCTCTCTCACCCCAACGGCTAGCGACGGGAGCGGCCGGACACGCTCCTCGGCGTTGACGAGCCGGACTTGACGCACTTGGTGTTGGGGGTGATCGCCTTGAGGATGGAGTAGTCGCGTATCTCGAACACGTGGTGCCCGCTCGACCTTACAGCGACGGCTGCCGAGCCGGAGCCGGAGCCCTCACCAGCGTAGCGACTGGTGGTGGCGGATGATGACGACGACGGCGACAATCACGACCACGCCGTGCCGTTCGGTCTGGCGGATGAGGAGTAGGCGCCCATGTACGTAACGCTCTCAAAGTGGGGAACGATCAGGGTTTTAAAATTCAAAATTGCTATTTCTATCGGAGGCATTGAAATTTCGGAAATTTTGAATTTTTTTGGCCGTAATTATTTGAAATTTGAAATGAATTTGAATAAAATTTGACCAAATTTTTCGGGCGAGATATAAACTTGCCGGTGGGGGGCGAAATAACCGAAATTTCAGAAATTTCGAAACGAAATTCCAAACTCTGGGAACGGTCGATCAGTACAACTAGTTTTGTAGTAGAAAATCTTTCTCGCTTATGATATCTAGGCAAGTTAAGGATTTACTATTGTACTATTCAAAATCTGGATGACAACCTGGACTCTTTGGGGGAGCTAGAGATTATGTAAGAAACTGCAGCTGTTAGGAATTCCAACAAACGTAGTCTTGAACTGTTTGGGGGACTTGAAGATTCTGCGGAAAGTTGCAGCTGCTAGAAGCTCTCCCAAATAGGCCCTCTAACTCCCTTCAAATATAGGTCCGATCTGATTCATATTTCTCGATCCCCAAATATTAAAACTGGTGCAAAATAACTTTCTCGGTGGTTTTCACTGATGTGGCTTGTTGACCTAGTCCAACCGGCTAAGTCAGCATGTGGGACCCAAATATCTCCAATTCGGGCCTTCCTCCCTGCTCGGCTCATCATGTTTCTCTTCTCCACACTGGTGGTGGTGATGGCAACTGGCAAGTCACGAGGGGCGAGGGGGGTAGCGGCGGCTGGTGACGAGCACTCCCCCTCCCCCGCTCTCTCTATCTCTCTCCCAACCCAGGGCAGGCATGTCCCTGGGGCTTTGCGGCCAGCACGCCTGCATAGGGCCCCCAATTTTCAGGGCCTCCTTGGCCCAAAACTCCAACACTATATATGTATATAGATGTAGCCCAATAAGTAATTTGGTAGCCCAATTAGCCCTGAAAATCTGTTATTTGTTTCTTCTTTTGTTTACGTTGTTCCGCCTTCGATCGCGGCATCGCACAGAAAACGAAATGACGCCTCGCCTCTCTCTCTCTCTCCGTTCACATCCTGCACATTGCCGCGGTGTCATCGCTAAGTCCTGACGCCATGTCGTCGTCGCCGCCTGGAGGATAGAACTGAGAAACTGACGCCTGTCGCCTGTGACCCATCGTCGGCGAGCCTACCTGCCTATGCCTGCCTAG
>TE_00000118#DNA/DTA
AGGGGTGGGCAGAAAAAGACCGAACCGAAATGACTGAGACCGAGACCGAAAAATTCGGTCAGCACTTTCTACTAACCGAATTTAGTTCGAGCAATTCGGTTTTAGGGCTCAGTTAACCGAATTGACCGAAAAAACCGAAATATAGCATTGGCCTATTAGGCCCAATACCTCCTCAGCAAAACCAACCTTATCCACCCACAACCTTATCCAACCAACCACCACCAGTATCCTCCTCCATCCATCGAGCCCTTCCCATCCCCATCCCCTTCTCCCCCGTGCTGGTGACACCGACGGCGACGGTGGAGCTCCCGCAGTCTGTCACCTCCGCGCAGCTGCCCTGTGCGTCGTCTCCGCCTCTAGGGCCCCGCCGTGTGCGCCGCCTCTTTTACCGGATATGAAAACGAATACGGATAGCTCGAATACGGAAACAAATATGGATTATCTCGAATACGAATAAGAATCGAATATAATCAGACACGAATACGGAAACAAATTTTTCTCGGAACACGAAAACCAACTCAACGTCTAATAGAAATAAATATCAACATATATAATTAGCTCATTTTATATAAAATGTGGTATAATTTATAAATATTTTTTAAAATTTAAATAATATTAATAGTATGGACTAGTGTTAAGAGATAAACTACTATTAAAATCTATAAAGGTATATTGAAGGTTATAGAGTTAGAAAGAAATGGGGTATGTCTCATGGGTACTGCGGATATCCGAATAGCACTGTTCACCGGATATCCGAATTATTATCTATATCCGACGGAAACCCTGATACCATATTCGTATTCGTATCCGAGAGAAAATATCCGTATTCGTATCCGTATCCGAAATATCCGAGAATTATCCGATCCAAAAGGTATCCGTATCCGTTTTTGTCCGGAGCGGACGGAAACTATCCGCTCCGTTTTCATCCCTAGCCGCCTCCGCCCTCCGCCGCCTCCGCCTCCAGCACCGGCGCCGGTGCCGCCTCCGCCTCCGCCTCGGCGTCGCCTCCGTCTCCACTCTCCAGCGGCTGTGAAAAAAATCGGTCAGATCGAGACCGAGACAGAATTTATCGGTCCTGAGATTTTTTTGGATGAAATTCGGTCCTGAGTTTCCAATGACCGAACTAACCGAATAACGGAAGACCGAGACCGAATTTTTCGGTCTGACCGAACACCCACCCCTA
>TE_00000119#DNA/DTH
AGCATCCCAAACAGATGCTCCATCCAATCCTCCATCTAAGAAATAGAGGATGGGAGTAAAAAACCAGCCTCCAGCGGATACGCCATCGGCAACGCCAAAAGTAGCGGATCGCTAAAACATGAGAGAGAAATACCAATTTTGGCGTTCCTCTCTCCTCACGCCAAATCGCAACCGCCGCTCTGGGTTGAGCTCCCGCCCCCACCCGGAGTTCACAACGGCGGCAAGCAAAGCAGATGGAGGAGGAGATACGGGGAGGATAAGGCGCAGCTTCGATAAAATTGGCTATCGAAGGAAGAAGGGAGGTAGAGAGGTGGCACCAACCGGATCTGGGCTAGGGAGGTTATTGGAGAAGAAGCCGCTCGGCAACCCCGCCGTCTCTGCCGCGGCTACTCCACCCGGTGACCGCCGCACTGCTCCTCTGTCCGCGACCTTATCGCCTGCGCCGCCGGTCCTCCTCCGCCCGGCGACCGCCCGCAACCCCGCTGTTCCTTCGCCCGATGACCGCACGTCGCCCCTCCTCGTCCTCCTCATCGGTAGAATAGAAGAGATGATGAGGGGTAGAATAGAAGAGAGGAAGATAAATGTAAATGATATAAATGTGATAGTTGAAAGATACAATAAAATATATATGGATGATGTAGTATGGATGATCTGTTGGAGTGGGAAAAAATATAGAGTGAGAATCTTTTTGGATGAATCTAAATGTGAATATAGGGGATGAAATTTGGATGAGCTCCTAGGATGCTC
>TE_00000120#DNA/DTT
CTTTGTAAGTACGGAGGGAGTACATTGTCCGTTCGTTCGATCGTTTCAAATTTTGAAGCATTAATTAGTTCATGCATAAACTTTTTTGTTTTGCGAGAATAATTTTTTATGTGGCTGTCTCTAAGAGTGCCACATTAAATTGAGTGACAAGGTGGAAGAGAAAAGTAAGGAGAGAGATGATGAGCCACCGATGTGAGAGTATTAGAGATATTGGTATTTATATACTTTTATAAGTACGAAGGGAG
>TE_00000121#DNA/DTC
ACTACTAGAAAATACATTTTTCCCGACGTGGGGGTCTTTTATTTGCAGGCGGACATGACTTTTGGAGCCAAATGACCACCTACAAAAATATAAATCGGGGTGAAATTCACTAGACGACTTAAGCAACGCCTGCGAAAATGGCGGAACTTATGTGGTCCGCCTGCAAAAATCGTACCTACCCCAAAAAAATCTAAGTCTTATCTTCTCCTGCACCCTCTCCCCACCACTCATTTCCCTCTCTCAACTCTCTCTCTCCCTCAACACTTCTCCAAGACCGGCGGTGGCGTGGACAGCTCGGCGGCAGCGACGACAACGATGGTGCACACGGGGCGGCGGCGGTGGCTCCCCTCCCCCTCCCTCGCAGATCTGGCCGGAGGAGGGAGGAGGGAGGCCGGTGGGGGCGGCGGTGGCTCTCCTCCCCCTCCCTCCCAGATCCGGCCGGAGGGAGGCTTGGGTGGGTAAGGCGCACTGGTGGAGAAGTGCTTTTTAGTCCCGGTTTGTAACCCCCTATAGTCCCGGTTTTTAAACCGGGAGCTGGAGTTGTGATTCTGATTGTGATGTTAGGCTATGTTAAGCAGTTCCATCTTGAGTTTGTAATAGGAGCTTTACCTTTTGTTATGGTATATGTGCCATGAGTATGGTCGTTTTGTTGAGTTAGTCTGTAAAAGATCTTTCATTTCGTTAATGAAATGGGAGGACTCTGTCCTCCCGGGACTACCAATTCAGGACTAAAGATCGCTATCTTTAACGAAGGAGAGAAAAAAGTGAGGGGATACCGAGGAGATATCGGCAGTTTATTTTGGTCCCGGTTGGTATAAATAATTGGAGCTTAACTGTACCCACCAACTTCTTTGAACCGGGACTAAAGATGACCAACCGGGACCAAAGATCAAAATTGTGGAATTTGGTCGACCGACCAAAGATGATTTCTGCACCAGTGGCGGCGGAGCGCGGGCCGGAGACAACGAATGCTCAGTGGCGGCGGCGACGACGACGGCGCGCGCAGGCCGGTGGTGGCGGCTCCCCTCCCTCCCTCCCTCCCTCGCAGATCTAGCCGTTGGAGGGAGGGGAGAGGCCGGCGGGGGTGGCGGCGGCTCCCCTCCCCCCTCCCTCCCAGATCCGGCCGGAGGGAGGCCTGGGGAGGGCGGCGGGGCGCGGGGCGGCGATGACGATGGCTCGGCGGCGGCTCCCCTCCCATCCTCCCTCGCAGATCTGGCCGGAGGAGAGAGGGGGAGGGTGGCGGCGATGGCAGCGAGACACGTGGCGCGATTTTTTTATTTTATTGTATTTTCGGAGGCGGGCGGTTGCCCCGACTGCGAAAATCGATCGCAGTCATTGGGCTGCAGTCGGTCTTGCCCCATGCCTGCAAAAATTACTTTTGGCCGCCTGCAAAAATGCCTTTTTTAGTAGTG
>TE_00000122_INT#LTR/Gypsy
GAGGTATCAGAGCATCTACGATTCTTGGCTCTTGATTCTGTCCGGTGAGGGTTGGTGGACGACGGCGGTGAATTCCATCGTAAAATCCCTGAGCTAGGGCAGAATCAATCCGGAGGCGCGGTGGTGTTCTTGGTTGCTAGAGCAAGGGTTGGGGTGCCACTCTTTGGGTGTGCTCCTGTAAAATCTCCGGAGCTCGCAGCTAAGGATAGGCGGCGTTTCTGTTGGGATCTAAAGGGGAGGAACTAGTTTCCGAGCCGATCCTGCAGAAGAAGATGACCAAGACTCGCTCAAGCGAATCGTTGGTGGATTTGGAGGAGATGAATGAGTTCAGGACAAATCTGGCGTTGTTAAAGAAAGATGTGGCTGATCTGAAATCTCTCAAGGGGGAGGTCAAGGAAATCAAGGGGTTGCTGTTGGAGCTTTGCAAGCAGAAATCAGTCGTAGAAGGTGGAGAAGAGGTAGTCACTGAAACAGCAGCCACGAAGGGGACGTTGGGTTCGAGTACTGAAGCAGCTGGAACAAGTACTGGAGGAATTCCGAGGACAGCAGCTCCAGAGGTACGATTTGCTATTGAAACTAATACGGTTGTGCCTACTGCTCCCATGACCACAAGGAGTCTGTCGTGTCCGATGGGAAATAGTGGTGTTCAGGGGTTTGGAACTACTCATCCAGAACCCACAGTGTTTACTCAGGGTGAGAATCATACAGGAAGGATGGGGAATTCAGACAATGGTGGTCAGGGGTTTGGGCATACTAGGCCAGAATCGACTCTGTTTACTCAAAGGGAGAATTTCTTTGGAGAAAAGAACAATTTTGGGTTTGGACCTACTCTGAATCGAGGGGTGAATAGGGGTGTCAATCAGTGGAATACTGGGGTACATGTCATTGACCCGCAGATGCATCTGTTTGGTACTGCAGCAAGAGAGGGGAATCAATATGCTGAGGCTGTGATTAAGGGGCCCAGATTGGAGATATCTCTTTTTACTGGTGAAGACCCTGTAGATTGGCTGAAGCAGTGTGAAAAGTTCTTTGAGATCACTGGGACCCCAGTGGATCAATGGGTAAACTTGGCAGTGGCACATTTGTATGGGAGAGCAGCTAAGTGGTTCAGAGGTGTAGGGCTGCCTTGGCAAGTAATTACTTGGCCACAATGGTGTGCCATGGTGTGCACCAGATTCTCTACTGCCAATACCCATGAAGCTGTTGAGTTATTCCAGAATGTAAAGCAGTATGGAATGACAGTGGAGCAATACATCGATAAGTTTGAGGAATATATGGATTTGGTTAGGAGGGACCATCCATATCTTCAGGAGCCATATTTTACTAGTTGTTTCATTAGTGGGCTGAGGGGTGATATCAAACATGATGTGTGTGGTCAGAAACCCCAGGGACTGTTGGAGTCATATTGGTATGCTAAGAACTATGAAAAGGCAGCAAACTCTAGGAAAGCAGCAGCAAATTTCAACAGAAACAGACTGCAGACTGGGGGTAACACAGGAAAGAATGTGTATAACAAGGGGCAACCGAGGCAGGAAGGGGATAAGAAGGAAGAGAAGAAATGCTGGTTCTGTAAAGAGCCTTGGTTCCCTAGACACCAATGCAAGGTTAAACAGGCTATACATGCCTTATTGGTTGAAAATGAGGAGTCAGTTGAGGTGGAGGAAGATTCTGTAGAGGAGGAGGAAATAAAAGGAGAGAAGCAAGGAGAAAAATTGCCAGAACAAACTGAAAATGTTCAGGAGGAACTGATGAGTATATCTCAAAGTGCAGTTTATGGTCTCACAAGACCTGATACCTTTTCAGTTATGATCAAAGTAAATGGGAAGAAAGCAGTGGGATTGGTTGACAGTGGGAGTACTACTACTTTCATGGATAGCAAGTTTGCAATCAAAAGTCAGTGTACTTTGGAGAATACTAAAATGAGGAAGGTGATAGTGGCAGGAGGAGGAGAATTAAAATCTGAGCTGATAGTACCAGGAATGGAGTATGAGATACAAGGGGAAAGCTTCACCAATTCATTCAACTTGTTGTCTTTGGAAAGATATGACATTATCTTAGGGGCTGATTGGATTTTCAAATACAGTCCAATCACTTTGGATCTCAGGAAAAGGGAGATGAAGATAACCAAAGGTGGTAGGGAATTGGAAATTCAGGATTTCACTAAACCTGGTAAATACTTTCAGGTTAGTAACAAGAAAATGGGAAAGATGATTAAGAAGGGAGCTTTGGGGTGTGTGATTCAAATCAATGCTATTACTGATCAAAGTAATGTGGAGGTCGGGATTCCAAAAGATATACAGATAGTTTTGCAATCTTTTCCTAAAGTTTTGAAGGAGCCTAAAGGATTGCCACCCAGGAGGAGTTGTGACCATGTGATTAATCTGAAAGTGGGGTCTGAGCCACCAAATCTCAGACCATATCGGGTACCACACTTTCAAAAGGGGGCCATGGAAGATATTATAACTGAGCTGTTCAGAACACAAGAGATCAGAATCAGTGATAGTCCTTATGTCTCTCCTGCTGTCATGGTTAGAAAGAAGGATGGGTCCTGGAGATTGTGTGTGGATTACAGGCAATTGAATGCTCAGACAATAAAGAACAAATTCCCAATGCCTATAATAGAAGACTTGTTGGATGAATTACATGGAGCTAAGGTTTTTTCTAAGTTGGATTTGCGATCTGGGTATCACCAAATAAGAATGGCAGAGGGTGATATTCCAAAAACAGCTTTTAGAACACACCTGGGACATTATGAATATAATGTGATGCCATTTGGTCTGACTAATGCTCCAGCAACTTTCCAAGCACTAATGAATCAGGTATTGGCACCATTCCTTAGGAAGTTTGTATTGGTTTTCTTTGCTGATATATTAATATATAGCAAAACTCAATCTGAACATCTGGAGCATATTAAACTGGTGATGCAAGCGCTTTCTGCAAACCAATTGGTGGTGAGGTTAAAAAAGTGTGAGTTTGGACTGGACAGAGTTAGCTATTTGGGACACATCATCTCATCAGAAGGAGTGTCAACTGATCCTAAGAAGATAAGTGATATTAAAAACAGAAAACCACCCAAGAATGTAACTGAAGTAAGAGAGTTCTTGGGTATGGCTGGGTATTATAGAAGGTTTATTAAGGGATATGGAGTTATCTGCAGACCCCTGCATGATTTGCTGAAGAAAGATGGCTTCAAATGGGGTGATACTCAGCAGGAAGCCATAGCAATTCTGGAAGCTTTAAAGAAATGGAGGCACTACATCTTAGGGGGAAGTTTGATCATTAAGACAGACCAGCAGAGTCTGAAGTTCATGATGAGTCAAAGATTGGTTGAGGGCATTCAACACAAATTGTTACTGAAGTTAATGGAGTTTGATTATGTGATAGAATACAAGTCTGGAAAGGAAAATCTGGTGGCTGATGCGCTGTCCAGGAGCCCAAACTTGAAAGAAGAGCAGTGTTTACCCATAACAGTTGTTGTACCAGAGTGGGTTCAAGACATCAAGAGGAGTTATGAAGAGGATATATTTGCACACAAAATTTTGAGTTTAATTGAAACTGATGGTGACCCTGAGAGACATTATAAATTGGAGTCTGGGCTGTTAAAGTATAAAGGAAGGATATATGTGGGGGAAACCACTGAAATCAGAATGTTATTACTGGAAGCTTATCATGCATCATATTTTGGGGGACATTCTGGAATTAGGGCAACATACCATAGAATTAAACAATTGTTCTATTGGCCTGGACTGAAGAAACAAGTCGAGCATTATATCAGAGAATGTCCCACTTGTCAAATTACCAAGGCAGAACACATACACATTCCTGGTTTACTCAATCCATTGGAGGTACCTGATATGGCTTGGACCCATATCACTATGGATTTCATAGAAGGTTTGCCAAAATCTCAAGGGAAGGATGTGATTCTAGTAGTGGTGGACAGGCTGACAAAATATGCACACTTCTTGGCTTTATCTCATCCATATACTGTGGAGCAAGTAGTTCAAATATTTATGGACAATATACACAAACTTCATGGGATGCCTATGGTCATAGTCACTGACAGGGACCGAGTTTTTACCAGTAATTTCTTCCAAGAGATATTTAAAACTCAGAAAGTCAAACTTCGATTTAGCACTGCACATCACCCACAGACTGATGGGCAGACAGAGAGAGTAAACCAGTGCCTTGAATCATATCTAAGAAGTATGACTTTTCAGGAACCCCAGAAATGGTTTTCTTGGCTAGCTTTGGCCGAATGGTGGTACAATACAACTTATCACACCTCCATTCAAATGACACCGTTTCAAGCTTTGTATGGATATCCTCCACCACAGATTACTGAGTTTGCCATTCCTTGCAACATGTCTGAAGAAGCCAGGGTGACACTGGAAGATAAGGCTCTAATCTTGCAGAAGTTGAAGAGCAGTATAGGGGAAGCACAAAGGAGGATAAAGTTTTATGCTGATAAAGGCAGATCTGAAAGAACGTTGGAGCTAGGAGATATGGTATACTTGAAGTTACAGCCATATAGGCAAGTTGCCATGGGAATTAGAGGGTCACTGAAACTCAGATCAAAGTATTATGGTCCATTTAAGGTGATAGAGAAAATGGGTGCAGTGGCTTATAAGTTACAGCTACCAGATGGGGCAGGCATTCATCCTGTGTTTCATGTGAGCCAACTTAAGAAGCACTTGGGAGCCAGAGCTATTCCAATGCCAAATCTGCCAGCAATCGGACCTGATGGGCAGATTAAGACTGAACCTGCTGCTGTGTTACAAAGAAGGATGATTCCTAGACACAATGAGCCAGTGACACAATGGTTGATCCTTTGGGAAAACTTAACCCCAGCTGAAGCAACCTGGGAAGATGCTTCTTATATTCAGGCTGCATTTCCAAATTTTCAACCTTGAGGACAAGGTTGTTATTGGAAGAGAGTAT
>TE_00000122_LTR#LTR/Gypsy
TGTCAGGAGTCTAGATGGAGAAATGGAGTTTCAGACTGAATATTCAGAGAAGTTCAGTTTCAGGGTGGAGAAGGAGTTCAGGAGAGAAGAAAACGTTTCAACAGAAGAGTTAAGTAAATCCAACGGCAGAGATGCAGTCAGAGGGAGATCAGATGGGTGGCAATAGTTGGGACCACTGTAGCTGTCTTCTTTTGCCTTTTTAGCTAGAATCGCGCGTCAGATGCTGTTCTGATGCTGTTTACTTTGCTTTGAGATGATCTTTACAGCTGGATGTAAACCTTGAGATGTAAGCTACTTATGGAGGCCATTGGCCCTAGAAAAAAAAAGTAATCAACATTCTCAATTATTACCTGTAGCTTAGTTGCATTAGTTTAGAACCCTAGAAAGATCCAAATTGCTGCATACTCTGTTCGTCCATTTCGCTAGCAGGGTCTTGACA
>TE_00000123#DNA/DTT
TCCCTCCGTTTTAGATTATAAGACGTTTTGACTTTGGTCAAAGTCAAAATACTCTAAGTTTAACTAATTTTGTAAAAAAATAGTAATATTTTTAACCTATATTATGAAAATTTATTCAATTATAGATTTAATAAAACTATGCTGGTGTTATAAATATTACCTTTTTTTTGCAGAGTTAGTCAAACTTAGAGTAATTTGACGTCTTATAACCTGAAACGGAGGGAGTATTATATTTGCTACTGAGGCATTATACTCCATGTAGTTTTCAGTTAAACATTTTGAGAAACCCTTCTCTACGAAAGATTCTTGAATCCAACTCAATGGTGACAAATCAGAGTGGAATATCTTGCATGCCAAGACAGCAATTATAAAGTCATGATAAATCTGACAGACTTGAAAGATCTATGCATTATTTAGATGCCCAAAAATATGTTATAATCCTATTTCTAGAATTTGGCACTCTACTTTTCATGGTCATGCTTCCAAGAGGTTCTGGATTTCTTATGTTTGGCACAAGGCTTCTGTGGCTCAAATACTATTTGCCTTTTTAGATTCCAGGTTAATGATAGACCATAGATATTCACATGCTGTAAGTGTCTGGTCACTCTATGTCTCTGTCACACGTATAAATATGTTTGATTGGGTTTTGTCGTTCATGTTTTGGTCAAAGTATTCCCATTTTTCGACTTTCAGAGTTCACTACATATATTCTCAATATCCTGAGAGTTCAGTCTATGCCCATTTGCCCATTATCACTGTATTCTTGAGGGCACTATCAACTCGTGTGTTTGTCGCCTTCCTTCTGGACCCTTTTCAGTATCTTCTATCAAATAGCATCTTAAATATTTGCATAGAGGCTACAATCTGTGGTATGGATTCAAAATCGTGGAAAATTATGAAGACAATTCTTCGTTCAACGCTTGAAATAATCTTCCATGCCTGTCGATGAAGACGTCGTCATCAACTATTAAATACTCCTGTTGTTACGTTGTACATGAAAGATCAGCTCAGCTAGCTCTTTTCAGTTTGATATTATTAGGAGGAAAAAATGGGCATTTTTCCCATAACTTTGAGTCTTTTTATTTGTTGACTGTTGTTGAATAGTCCCACATTGGTTGTGGAAGGGCAAAGAACCTAAGATATAAGTGGGGGAGCCCCTCACCTCAAGGCTAGCTTTTGGGGTGGGAAAGGCCCTTTACGATCCTACAATTGGTATCAGAGCCTGCCTAGGTTAACATCTCTGGCCCGATGGACACGTGTGAAGGCCTGATGGACCGTGGGTGCCTGCGGGGCCCGTATACCTGATGGACCGTGGGCCGGTGGGGCCCGCATACGGTGAAGGGGCGGTGAAGGGCTGAGGGACACCAATGTGTGAAGGAGGGGCGGTGAAGGGCTGAGGGACACCAATGTGTGAAGGAGGAGATTGTTGAATAGTCCCACATTGGTTGTGGAAGGGTAAAGAACCTAAGATATAAGTGGGGGAGCCCCTCACCTCAAGGCTAGCTTTTGGGGTGGGAAAGGCCCTTTACGATCCTATAACTGTGTGCTTGTTGGTAGAGATCGAAAATGTAAATCATTTCCATTTTCTGAAAAAAAATGGTTCTCAAGGTTTTGTTGTATATTCACTGAATATTCAGTTACCTCTGTGTTGCATCTCCAGGCATCACCATGTTTGACTGGCAAGATTATCTTTAGACTAGTAGCAGATCAAAACCACTTACCTGCCTCTGTCTTCAGGGTATCGGAATGCGCCGTTGTAACTCGCAGAGGTGCATCAAATTAGTCCAAAACTTCTTGTGAAAAATTAATACGTTGGATCACCATCAGAAGGAAAAACTCAAACCAAGTGAGCTGCATGCATTGCTCAACATAAATCATCAAGGTCAGGGTCTAGACACACATACCCAGTAGTGGTCAAAATCAGGTGCTGCATGCTTCTGTAAAAACAAAAACCACTTGGAAACAACCAACAAAGCAAGATGTGTGTTGTTGCTACCAATGTGGGTAGGATGAAAGAATAATATTAAAGTATAATAACTGAATTATTGTGACTGCAAACTATCTGAATTCTACGTTTACGTGCACGTACACGTTGCTGCTTCAATTTATATAGGAAATGTAACTAGTTTTTTGCTTAAAGGTAAGCATTTTACTGTTTGTAAACAAGGCCATGCATCTGAAAACTTGTTTGTAAACAAGGCCATGCATCTGAAAACTATGTAAGCTAGATATATATGGCACATCCTAGCTAGGATGCAAGCTGAAGAACCCTAGAGTATCAAACAAGTAATATTATTTATGATTTTTAAATTTGTTGTTTTGCATTGTATGCTCCCTCCGTTTTGAAATGGTTGACATTGGTCAGTACTAACCAACATCATCAGAAAGAAACAGAGGGAG
>TE_00000124#DNA/DTT
GTATTTTTTATCTGACTGCGATGTTGAGTCTAGTGTGGAATTTGTGGCCGGTGGAGTTGGAGGGGATCATTGTGTTGGCATACTATTTGTGGATGATTATAAATGTGGATTTGATCGACAAGAATATTTATAGGCCTCATGATTCAGATTCTCATTCTTAGGAGTTAGGAGATTTTTGTGATGTTATAGTATGATTAGGATGGTATGCTTCTATTTTTATCTAAAGAACTTGTTTTGGGCAGTTCCAGTGTTGGGACTTATAATGATATCATTCTGCAGTTTCTTGTCCATGGTTTGCATTACATGCATTAGATTATGTGGAATTCTCATTATTTGTCACCATACATGTGGACCTAGATGAAATGGTATAATATGTTATTTAGCTGTTCTACAAAAAGTCATCTAAATGTTGTCTTTCTCTTTTTGTTTTGCGATGGTGTATTATCTTTCTTGATACAAGAGAATGTACCACATTTGCTTTATTAACCTATTACCCTATCGACTTGTCTATAAAAAATGATAGAATTTAGTTGCAGTTCGTACTTAGAATCAGGATTTTCTGCGCAAAATTACTTGGTACCTCTGTTTTAACAGTGCATGCATACTGCAGAAAGAGAACAGACAAGTGTGGAACGCGCCTACATAGGTTATTTTAATTGACGCGTGATCCTAGCTTTAGTGCAGATAAAGCCCAGAAAGTAGTACTGATTACCATTATGCCTTATTGACTAGTTAGTGATGTTTTGATTACCAATTTCTGAGATGGTCATCAGTGAGCCCCAAACTTTGTGTGAGCAGCAGTCCATCGTAACAAGCCAGTCACTCAATAACCATACAGTTTATTTATATAGGTTTCAGTAATAGTGAAGGAAACTCCCTGGTCCCAAATCACCAATCTTATTCCTCCTTGATATGTGAGTTGAAGCTTTTTTTCTCAGTAACTGGCGAATAACACGGATATATTGTTGACCAGGCACTGAAGCAACTACCTCGTGAGAAGGTACAAGTGGCCACCAAGTTCGGCATTGCAGGATTTGATGCCAATGGCATGCTTGTGAAGGGCACTCCGGATTATGTGCGTGCATGCTGTGAAGCAAGCCTTGAGCGCCTTGCTGTTGACTACATTGATCTGTACTATCAGCATCGCATTGACCAGTCAGTACCCATAGAGGAAACTGTGTGTATGAGAACATTTCTTTTACAGACCTTGTGCTTTACCTTGAATCCCTTAAACTTTGACTGACTTCATCAGTGGGAAAATGTAGATGGGAGAACTAAAGAAGTTGGTGGAAGAAGGTAAAGTTAAATTTGTTGGCTTATCTGAGGCCAGTGCTGATACCATTAGACGAGCACATGCAGTTTACCCAATCACCGCAGTGCAGATGGAGTGGTCTCTATGGACCAGGGATATAGAGGAAGAAATAATCCCGCTGTGCAGGTTCATGTACTTTCAATTTCATATACTTGTTACAGCATTTTTACTCTACTTTAGTTGCAGGAAATACAAGTACTTGCATGTTTCTGAAAGTAGTACAGCACTTACAAGTTATAACTGGAACCTTTGATTATGCCATTCGATCTTAAGGAATGCTTGTGTGTTTGTGACATTTTTAATATTGTTTTGTGCAAACAACGCATTATAGGGTGATTGTTTCTGCTGGGAAGTTATTAGATATGTTCAGATAGAGCTCTTTCTTCCGTTATATTGTTAGCTCCTATTCAAGTTTGTGCATCATTTACTCCTTGTTCATTGAACCTCCACATCGCTTCACCGTGCCACTCATTCGAAGCATTACTTGTGTTCAGGGAGCTTGGCATTGGAATTGTTCCATATAGCCCAATTGGCCGTGGCTTCTTTGCTGGCAGGGCTGCTGTACAGAGCATACCATCTGAGAGTTGGCTGGTAAAATTAAATTCACACTACTATAATCTTCTTCTACACAGGGAAGTTTGGGTATAGTCTTCTATTCTGCAGTTGAGTACATCCTATAACTTAGTATCTTCTTTGCTACTTCACAGACTAGACATCCAAGGTACAATGGGGAAAACTTGGAGAAGAATAAAGTTTTCTACACACGAATTGAAGAGCTTGCCACCAAGTATGGCTGCTCCCCTGCTCAACTTGCTCTCTCCTGGGTTCTTCATCAAGGGGATGATGTTGTTCCAATCCCTGGTAATGTGTTAAACATATTTAGTACGCTGTCAGTGTCAGAAGTATTTTCCTGTCTTGGATACTCCATACTGTCAGGCTTAACATGGTCTTTTACCTGTTCTAGAACATGGTTTCGTACATAAAATCACCTCTGGAAACTAGCTTCAGTTCTAGGACTCAATATTTCTTTTTTTCTTGAATTTGCAAGAGAGTTGTGTATCATTTCATTAAGTACTCCCTCCGTCCCATAATATAATTGATTTTAGGTGGATG
>TE_00000125#DNA/DTT
TACCTCTGTGATCAAGATGTTCTTATCACGCTTCAGCCTGTCAATTTCTTCCTCGAATCCAAACTCACCAACTTCCAGACAAGATGTGAGGGACTGTTGTTGTGACGGAGGTGCATTGGACGGGGGCTTCCTTCTCTTTATCGTTTTCAGGAGATGCCTTTGGCCCCTGAGAAAACCCTCATTTGCAAACTCCCACCTATCAGGATCGACCTTTCTGAAGCCCTGTAGATTTTAATGAGACAAACATCACCATTGTAAGGCCAGATGCACATGCCAACGTGAAAGATTAGGATAACTGCTCTAGATTTTAGACTGTAGCTTTTTAGTGAAAGAATGACCATCAGTATATTATATCATTTGAAGGTGATCAGTTGAGTCTTCTAGAACAAAAACAATCTGGTTCTTGTACTTCATCCAGTATCTTGTTCCATCTAGCAACAATAAGAAGTTTGAGAAATCATGTCAGGATGATACACTTGCGCGGGAGAATTAATCTCCCAGAATCCCCTAACCTCAACGTGAGATGAAGCTCATTGGAGCATGCATTGTTTTAAGAATATAAGCATGCTAAAGGTGCCATTTATACATGCATCACACAAATTCAATATTTCAGAAGTAGGATTGAAGATTGCAAAACTTGGTTGATGAGTATCAAAAAATCAGGATGGACATTATCAAATTTTATTTTATAGGCTGTCCTGAAAACTAAATCTGCCAAAGACCTAAGTCAGTTAGCCTGTGGCAGCGAAGTGATTTTAAACACTAAACAGTACTTCCTCCGTAATGAATGTGACGATATACGGAGGTAG
>TE_00000126#DNA/DTC
ACTAAACAGTACTTCCTCCGTAATGAATGTGACGATATACGGAGGTAGTAGCAAATAAAGCCCTAGTCTGCTCTGAAACTGCTCTTCCACAAACTCTGTAGTAAGAAGTTTCTGTAACATTTCAATACATTTATTTATGTATACCAAGCTCAGTGCAACTATCACCTAACAACTAAATAGTTGATACCACTGCTTCCCGACGCTTCAATTTGGTTCTCTATTTCACTTTTCACACAACATTTTCTTAATGTTAACTTTTCGTTCACAATCTAATTCATGGTTCTTTGAAATGTTCTTTTACACTACTAAGCACAAATGCTTTAGTAGCATTCCAAGTTGGATCAACACATATATACCTAGTAGCAAATATACTTGTACCGTTATGGCAAAAGAAAAAAAAACTAGCACCTAAACATGACTACAAAGAGGATCAAACACTAGAAGACTCTGCTTCAACATCTCTCAAGACAAGCAAAGCTTTTGCAGAGTGTGCAGAGAATGTCACAAATCACAATGACGCAAATCCTAAACAGTGTAAACAACTATCAGAAATCTGTAATTTACAATCATCAGAATGCGCATACCATTGCCACACAAATCACAATGACACTAAACGGTAAGCACTACTTCAGTAAACAACAACTACAGTGCTACCCAAGATTACTTACGAATCTACATCATCAGACAGGTATTTTTTTCCGGTTCAGGAGGAATAAAATTAAAAGAACAGCTAGTACTATCTCCACAAGGAAAGGGATTAGGATTAGGATTAGGGGTGCTCACGTAGGTGTTGAGCTGCCGGACGAAGCTGGAGAAGTTGTTGTGCTTGAAGAGGCGCGGGAGGAGGAGGTCGGCGAAGACGTGCGGGTCCCAGACGACGAAGCTGTTGCCCGCGCGGCTCCACGACACGACGCCGTCGGTGGCCGGGTCCTCCACCAGGTCGTACGTCTTCGTCAGGAACGGCGGCGGCCCAACCTCGTGCAGCCCCTCCATCGGCCGCGGCGCCGCCCCGCCATCCTCCTGCCGCTGCTGCTGCTGCGACTCCAGCATCTCCTCCTTCACAATGCCCGCCGCCGCCGGGTCCATGACCCCCCCTCCCGCCTTTCACAACCAAGAACCCAAATTAACCCCAGCAACTTTGATCAAGAACTCGAATCGGAGTATCAGGCGACGAATTGGAACCAAGAACACACGCGATCGCTGCTGCTACAGGTGGTGGAATTTCGGGGATATTTTGGGATATTTTTTTCTTCTTCTGCTTTCCCTTTCGAGGTCAAACTGGTGGGGATGAAACGAAGCGAGAAATTCTTCGTGTGCGGGGGGAAGAAGAGCGAGGGCGGAGGGTGGTCGGAGAGATAAAAATACCCTCGCCGTACGTCGAGAGGCGTCGGGAGAGGTGTGGAAGGTTCTAGACGCCGCGTAGGGTAGCGTCGCCACTGGCCGCGGAGAAGCTTCTGGAGAGTGGAGAGACAGGTGGCCCAATTTGAGGGTGACAACTCATCATCGAGGTCGGCCCAGTTTGGCAGCTTTTGGGTCACGCTGCTGGTTGAAAGCCCAGTTGTACACAGCACGTGTGTAGTCTACTGGTAGTAGTGTACTACTACTCCGTATACAGTGTTGTAAAATTTACTCTCTCCGTTAAAAGACATTTCTGTATTTGAATATGACATAACTCGTATACAGTGGAGGAAAATAACCAAAAAAATAGCACTTTATGGATTTGCGTGTGTTTTTTTAAGAACCCAAAAGTGTGTTTTTTATGGAGGAAGTACTTTTTTTTTAATTTGGTCTGAATGCAAAGAAAGATAAATAAAGTTAGCGTGTATTTGGTTTGGACACGAAGTGGGATGTGTTAGACCTATCCTATTTTGTGGGATAGGATGGTTACAGTTGTCTATTTAGTTTATGGTATACGATGGTTATGGTTTTTTTGTTTGGTAGAAGGGATTGAGATGGGATGGGATGGACAGGACAAATTTGTACTGACCGTTAGTGCCGTCTGGCTTCTAGCGGCAGGGATGCAGCGAACGGTGAGCGTGGGGGCGGAGGAGCTCGGCGGCGCAAGCGAAGGAGAGGTGGCGGCGGGCGCGGACGGGCGGAGGCGAGGCCGCTCCCGGATCTAAGAGTAGTGGCGGCGGACCGGCGGTCGCGGACGAGGCATCGGTCACGGAGGTGGCGGAGGGCGCGGTGACGCCGTTTGCTCGTCCCAAGTAGGACGAGTTCGTCCGCGAGATTTGCCCGGATCGGTTAGTCCCAGATCTGAGAGGAATATTTCTTTCCTGCGACCAACCCATCCCACTCACCCTAAAACAAACATCTCTAAAAGTGGGTTCGCCCCATTCCATCCAATCCTTACAACCAAACACGTGAGCATACTGTAGAGACACTTGTCACCTGTGCATTGGGCCTTAAGTACTACACTGGAATTGACTCGGTGTAATCTTCTTTGGCGTTTACTAAATGCCTTGCCAACTTGTGTGAAATCTGTGGGCATTTCCTTTTAATTATTTGAGGAAACTTTTTGCTCACATTGTAGGCCTATTTGATTAAAACAGTGTTAGATTCATAACTAAGAATAGCTACATTTTAAAATGGATGTGGTAGCTTTATAGCTGCGATATACAGAAGATACATGATAAAGGCAGTGAAAATGATTTTAGAGTTGTCAAAAAGACGACTTAAAAAATAAAAAGTAACAGAAAATCCACTTAATTAATCATAAATTAATTTAAAAATTCAAATTATGTTGCTTATATATTTTATTTTATTTTGGCCAGGAGACTCTTATTGGTCAGAAGTATACTAATGGCCCTGTCGTTTCGCTTATTTGTGCCCATCGTTTCGCTTATTTCACAAATAAGCGAAACGACATATTTGCATACAAAAAGTAATTTGTGAATAAAACTTTTATATGCGTGTTCTTAACAATCTAAAAACAAAGGCTGAAAAATAAACTTAGGTGAAAAAACCCAAAATCAGCTCTAAATTTAAGGTTGAAAATTGAAATTTTGGCTGATAAGCATAAGCGAAAAGATAAGGCCAGAAACAATAACGGAGTAAACCACGAAAGAAGCAGGCAAGCAGCAGACAGACCATGGTCCAATGACACTGCATATTTGAGAAATTTTGTTCATTTTCAGCTTCATGACTCTTACTTTCTGTTTATTG
>TE_00000127#DNA/DTT
TCCCTCCATCTCAAAATAAGCTAATCTCGTACTAAGATATGATACATCCTATTACAACAAATCTAGATATTATCCCTCTATACCAAAAGCTTGACCAAGTACAGCTGAAATCAAGGTTTCTCGTACATAGGAAGTACTCTCTCCGGGTTGATAATACTTGTCGTTTTAGACAAAGGTGAAGTCAAATATTAGAATATTTAATTATGAATTATTTTTAAAATATTTGTCTTTCAAATATGGTGACTACATATATAGATTAATCTTAAAAACTACTTCAATAAAATCATATATTTGTTAACACTTTTATACATATTATAATTGAAAAATAATGCCTATTTTTTTCGACCATGCCCTTATCCAAAACGATAAGTATTATCAACTCGGAGGGAGTACAATGGTACTGGAGCAAGTTAGAACAATTTTGAAAAAGTAAAAACTCTGATCAATTTCATCCAGTTTTTCACGATTTACAACAGTTATCATGTCATATATCATGGCTTACCACCAATGGGATAATTTAACTCCGGTCGAGGACTAAGGCTATCTCCGTGCATATGTTTTTCAAACTATTAAACGATATGTTTTTATAAAAAAAATTATACGAAAGTTGTTATAAAAAAATCAAATTAACCCATTTTTGAAAAAAATTAGCTAATACTTAATTAATCATGTGCTAATGGATCGCTCCGTTTTCCGTGCGTACTATTCCTTTTAGGAAAAGGGGTGTCGAAAACAGCCTAAATAACTCGTGGAATTTCAAAACCATTCAAGACATGCTTGGAAGAGTTTCAGGTTCTTACTTCTTAGAAGCAACATGTGGGAATTCAGCTGTCACTTTCTGGTTTCTAGTTGATTTTCTTTATTCTATAATTATAACTTCTCATAATCTGGATGAGAAGCTAATCTAACCAGAACTCTTCTAAATATACCCTTAATCTTATTAAGATGATTGTCTTCTTTCAAACAGGAAACATAATGACTGTCTTTTCAGCGTTGCTGCATGCCAATCATAAAAATAAATGTAAAATAATTAGCTATAGCTTAATATTTGATAATAACCCACACATATGATAGATCGAAGAAAAAATAGGTGATAATGTAGTTGTATGAAGCTGTATAAAGATAATACTCGAAACTACTTTAATAAGGCAATGAGGGAGTACTATATAATTTTGTGTAACTTAAACCATCGTACATATAGTCTGTGAAATTTACTCTTTCTAGTAGTGATTTTAGTAAAACCTGCTCAAAGTTTCTAAAATATCCCTAAGTTCAAACGAAGACCTTTTCCAATTTTAATAAGAGTGGTTAGCTATCGCCTCGTCGCGGAACTCCACGGCGGACAGCACCACCGGCGCCGTCTCCGGCCGCGCCCTGACGCAGTCCAGGAGCTCCGGCTCCCCTTCCACCCACCTCTTCACGAACGCGACCATGGCGCCGCCGAAGAACCGCCGCATGGGCGCCCTGGCGCCGCCGCTCCTGCACACGGCGCGCGTCGCGAGGCCCCTGGCCCCGGGCGTCACGTCGTCCATCATGTCGGTGTGGCCGTAGTCCCTCGCCACCAGGTGGCACGCCGGCGCCGCGCACTCGCCGTAGAACTCGCCGTGGCTCACCCCGGGCGGCGCGCACGCCGGGAGCAGCGGCGCCGCCCGGGCGAGGCCGCCGAGGCCCGTGCCGATGACCATCACCGGCGCCGGCACGCGCAGGGAGTTGGCGCCGCCGTAGGTGAGGATCGGCGGCGGCGTCTGCTTCCCGGCGGCGAAGCCGTCCACGGGGTCGACGGCGACGAGGGCGGCGATGGTGGCGCCGCCGGCGCCGCCCCGGAGGGAGACGTTGGCGTGGCCCAGCGCCAGCGCGAACGCCACCTTGCCGCCGCGGCTGTGGCCGGAGATGGAGATCTTGGTCGCGTCGGCGCGGACGTTGGGTGGCAGCTTCGAGGTGAGGCCGCCGGCGGCGAGCCAGTTGATGACGGCCGCCGCCGAGTTGATCTCGTCGGTGGTATCCGGTCCAGACATCGTATATAGCTGCAGTTTTTACACACCATTTTAGCATCAAAAATTGATAGATAAAATCAGTTCATAACTCAAAAATAGCTGTAGTTTTACACACCATTTTAGCATCAAAATTGTTAGATAAAATCAGTTCACAACCCAAAAATAGCTGTAGTTTTTACACACCATTTTAGCATTCAAATTGTCAGATAAAATCAGTCCAAAAATTCTTCACACGAGAAGTAGTAAATTAAGATGGATTGATTTACCTGGGGGCCAACGACGACGAAGCCATGGGAGGCGACATGCTCGAACAGCTGCGAGTAGAAGGAATTATAGGCGAGGTATCCATGCAAGAACACCACCACCGGGTACACCCCGGCGTCGCACGGCGCCGCCACCAGCAGCGGCTTCGGCGGCGCTCCACCGGCCGGAGCAGTATCATCATCCGTCTTCTTCGCCGCCGCCGCCGACGAGCACTTCCTGGGCGCCTCGTCGACCTTGACAAGGGTGACGCCATGGCTCCCATGGTCGAACACGCCGCTGAAAGAAGAATCACCCGCCATGGTTGTCTGCAACTGGAGCAGCAACAGCAGCAGCAGGAGGAGGCAGAACGCCAAGATTTGCGCCGCAAATGCGATCATGTTCATAACCAAGAATGGATATCTTGCAGCTTAATCGTTCGTGTGGCTGCTTGATGGCCGTGTGTGTGTGTTCAGAGAGTGTCGTAGCTTTCTTATCTTCAGAAAGTTCAGAGTTTCGCTGATTATTTTTCTTCGTAGTGAAGTGTCTGGACTCTGGACGCGATTACATATGTCCCAGTTGCTTGCTGGGAAGTTCACCGGAGAAAGTCTACTTTTTTTTGGTCCACATTTTTTGTCCACGGATTATTTCTTGCATGCTTCTAAAAAAATATTCTCCTATTGCATCATTTAGACCAGTTGTTCTGAGTTAGTCGTGAAGTTTATTTATCAAAATATCAATTTACCATGTTAATCAAGCCTCCCATCGGATGGCTTAATCAGCCAAAAAAAAGCCAAATTTTCAAATTTAATTTTGAGATTGATTTTGAGATATTTTCAACGTAGTTTCTTTTTCAGCATTGGCTTTTAAGTCACAAAAAACACATACATAAAAGTTTTACCTATAAATTTATTTTTATTCCCTAATAAATCGTTTTTGTTTATTAGGGAAAAAGCCAAACGATGGGGCCTCAAGTACATAGTCTGCCTACGTAGAGATGTACTCCCTCCGTACTCGTAAAGGAAGTCATGGGAATATAAATCATGAATAACCCTTAATTTGTTGAGTTTGAAAATGTAAAAATTATATGAATAGATTTGTCTTAAAAAATGCTTTCATAAAAGTATACATATATCACTTTTCAATGAATATTTTTATAGAAATAAGAAGTCAAAGTTGTGTTTTGTAGACCGTGTCGATGTCCTAAACGACTTACTTTATGAGTATGGAGGGAGGCCTATGTACTACTTCCGTTTTTTAATAGATGACGCCGTTGACTTTTTCTCACATGTTTGACCATTCGTCTTATTCAAAAAATTTACGTAATTATAATTTATTTTGCTACGAGTTGTTTTATCACTCATAGTACCTAAAGTGTGATTTATATCTTAG
>TE_00000128#DNA/DTT
TCCCTCCGTCCCATAAAAAATCAACCTAGTATCGGATGTGACATACTCTAATACTATGAATTTAGACATATCTAGATTTGTAGTATTAAAATATGTCACATCCGATTCTAGATTCATTTTTTATAGGATGGAGAGAGTATGTTGTTAATGTTTTTTAATAAAATTGATAAAATGGCTTGCACCAAACGAGGGGAATAAAATCACTCTCCCCGATCAATGAGCTAGTTTAGCTTACGTACGGTCAGTGAGCGGGAAGCCCCTGGGGAAGTTGAAGGTGATGTTGAAGCACGCGTTGTCGAAGGTGCCTGCGTGCAAGATTATTCACAAATCAAATTAATTAAGCTTCTGATTGATTCATCCATTAGCAAAGTAATTAGATTGCACGATGATGCTAGCTACTCGATCCAGCTGTAATTAAGTACATTTTGGGATGGTGCACGGCGAGGCCGGGAGGAACGCGAACATGTTGGACCAGCCGGCGTCGCAGTCGCAGCGGAAGGTGTCGAGGCCGAGCGGGCCCGGCTGCTCCACGCACTGGCCCCTGCCGCAGTGCGCCGTGTCGCACGCCGGACCTTCGCCGGCGCCGGCGGCGACAGTAGCAGTGACCACCGCAATGAGCGCCGCCGCGGCCACGAGCAGCAGCGGCGGCGGCATTGTTGTCGCCGCCATGGATGGATCGAGACGAGGCTTTGATATATCGTTGCATTCGGAGGCGGCGGCGGCGACGCGCGTCTGCTTCTGCCGCCGGCGTCTTAGGTTTCATCGTCACCATGAACTGGTTTTTTGGTAGTCTCTCGTTTAATTTTGGATGTGTTCAGAACGTTCTGTTTTGGACGCGACGCGATGTACGTGGGACTTGGTCCGATTCAATTAGGAGAAAAAAGGGGGATTCAATTACGTACGGAGCAAGTGATTTTGTTCCCTTCCTAATCCTATTATCATCACCACAGACCGCTCAGGGAAGAGGCATGCAGAAACAAGCCTAGAGCAGCTTGGGATTTCTAGGCTTTGCCTTCATAATCATGTTTAATTGTGCTTAATTTACCATGTAATTTTTATAGAAAACTAATATTCCTATAGTTGAGCACGGAAGTATGTTGTCTAATATTTTATAGAATTTTCGTGATATTTGCTAGTTGGTGTGCACGAGAAGCTTATATACATATAAATTGGAGAATATCCCTTCTATACCCCTGAGATTTACTCATTCCCTTCCATACTTCTAAATTTCAGTTTGGATCCCTTCGATATACCCCTCCCGTCAGTTGACTGTTAAATTCATACCATAAAGTCCATTTTGCCCTTTGCTATCAAGAATATGTAAATTTACGAAGTATATTGATGGAGTGTATAAATTTATTGTATGCGACTATTATATGTATGAGTTTATTTTGTGAGATATTATTTAACAAAAGTAATATTTTAGTTTCACCTCGCGAAGGGAAAAATAATTTTTATCTATGAAAAAAATATTTTATATAAAGCAAAAAAAATTACCCTTAAAAATTGTATATATAGCATATTTTGTTATAATAGTACGAAATTTTTTTATAAGATAAATCTTTTTATGTGAGATAAGAAAATTATTTTTGTTAAATAATATCTCACTAAATAAACTCATACATATAATATTCGCATGTAGTTGACCATTAAATTCATATCGTAAAGTCCATTTTACCCTTTGGTATCAAGAAAATGTAAATTTATGAAGTATAATGATGGAGCGTGTAAATTTATTGTATGTGAATATTATATTTATGAGTTTATTTAGTGAGATATTATTTAACAAAACTAATTTTTTATCTCACATAAAAAGATTTGTCTTATAAAAAAATTTCGTACTACTATAACAAAATATGCTATATATACAGTTTTTAATAATAAAAAATATTATTTTTTTGTTTTATCTAAAATATTTTTTTCATAGATAAAAAATATTTGTTCCCTTCGCGAGGTGAAACTAAAATATTACTTTTATTAAATAATATCTCACAAAATAAACTCATACATATAATATACGCATACAATAAATTTATATACTTCATCAATATAATTCATAAATTTACATTTTCTTGATACCAAAGGGCAAAATAGACTTTATGATAGAAATTTAATTGTCAACTAACGGTTAACTGACGGGAGGGGTATAGAAGGGATCCAAACTGAAATTTAGGGGTATAGAAGGGAATGAGCAAATCTCAGGGGCATATAAGGGATTGGGTGATCTTTCAGGGGTACAAAGGGAATTTTCTCTATAAATTGTTCCCAAAGACCTTGAGCTTTGATAATTTATGGCTTTGCCAACATGATTGCTACGCATGACATTGGCTCAAAGTTAACTCTTATCATTTCTTAAAGGGAATTTTGTGAGATGCAAAATTAAAGGAAAATACAGTTAAGAGGTTTTGTTGTATCTACTATTGTAAGAGGCTAACCTCTGAGTAATACCTGATTTGTCATCACTTTTTATACTCCCCATTCCGAAATATAAGGCACATCTATTTTTTTAGATGTTTCATAATACAAAGTTTGCATGCAGTGGACGCAATTAACTAGCATGCACTTGCTCTCCACTAAATTATTATTATTTAAATCCTTCACCTTTAAAATCTTTAATTGTATTAGGTATGTACATTGTATTTATTAGGATGATTCAAATAATGAGGTGATAATAAGTGTTTTCTGGTCTTTGAGGTAAGAGTGGTTGTGCGTTTTATTTTCGAATGGAGGGAG
>TE_00000129#MITE/DTM
AATTGAGATCTAATACAGTTGTAATAACAACTGCAACTTTAGCAGTGATAGCATATTATGACCGTTGGATCGATGCAGCCAATAGCTTGGATTTGCTCTGCCACAGTGATTCGTGAACAGTGATAGTAACAATGTACGCTACAGTGATTCGTGAATAGTATTTTCTGATGATCTGAGCCGCTGGTTTTTGATCCATCAGCTACCTTGCAACTGCTAAAGTTGCAGTGATAGTAACAACTGCACTGGATCTCAATCC
>TE_00000130#DNA/DTH
GCCATCACCAATCAAGGATACCATATGAGTGTCTTCACTAACTGAAGATACTGTGCGGGAAACACCTCTGGAGAATACCCTGGTGACCCAATGAGTGTTCCTAACCCAAAAAGCCTACGTAGTTATTTTACTGTACTACCCCTCTCTTCTCCCCCACTTCCTCTCTCTTCCCCACATTTACTCATCTACCGGACCCGTTCACATCGTGGTCCTCGCCGCCGCCGCTCGCCTTTCCCTCTCGCCGCGGGGCCACTCGCCGTCGCCGGTGGCCGCGAGGGCTGCCTCCCTCCCTCTCTCTCCTCGCCGTCATCGTCGCCGCTGTGGCCGAAGCGTCATCGCCGTCCGCCACCTCCGCCTCCCTCCCTCACTCTCCTCGCCGTCGTCATCGCCGCCGCGGCCGACACGTCGTCACCGTCCGCCGCCTCTGCCTCCCTCCCTCACTCTCCTCGTCATCGTCGTCGCCGCCGTGGCCGAAGCGTCGTCGTCGTCCGCCTCCTCCGCCTCGCCGGTCTCCTCCGCCTCGCACCGTCCGCCTCCCTGATCTCCTCCGCCTCTCGCCATCACAGGTCGGGGGCGGCAAAATCCGGCGCCGTAGCGGGTGGATCTAGCCCCCCCGGCTAGATCGGGGAGGAGATGGTGGCGGCCGTCGCGCTGGTCGCGGGGTCGGCGCCGTCGCCGTCGCGGGGTCGGCGCCGTCGCCTCCGACTCCTCCCCACTGCCGTGTGCCTCCCGCCTACTCCAAGCGACGAGGCCGAGGGTGGAAGGGCAAAGTTGTGGTGGGGGAGCCGTGTCCACGAGCCACGCGCTCGTGCAACACATAGCCCCAAGCGGTGGCTCAAGAAAAGGAGCTTGAGCCACCCGTCCCCCGCCTGAGGGTCACGCCTCCCTCCCAGGAGACGACCCGGCGACGGAAGTTGGTTACCGTTTGCGAGGCTACGGGCTGGAGACACGCATTGGTGATGCCC
>TE_00000131#DNA/DTT
ACATTTTCAACCCAAGACAAACTTGTTATGAAAATATATTCGATTATTGATTTGATGAAACTAACTTAGTATTATAAATATTACTATATTTGTTTATAAACTTAGTCAAACTTAAAATAATTTGATTTTAACCAAAGTCAAAACGTCTTGTAACCTGAAACGGAGCAACGGAGGGAGTAGTAGTCTAAGAGCAGGTACAATAGCAGGCTATTAGCCAACTACAAACATATTTTAATGAGATAAAAGATGAGAGAGAAGATCAGCGGGCTACAGATCTGTAGCCAGCTGCAGCACGGACTCCAAGACGCAATGTGTGTATGACAGGTGGGACCATATACTAATAGTATAGTAAGCAATTATTGTATGAATTGGCTATAAATGAATTGGAGCTTAGTAATGGGCTGTACTATTAAACTTGCTCTAAGAGGAACCAGGTTGGTGGTGGCGTGGCGTTTAATCGCGCGATGAAGAAAAAGGAGAGGATTTCTAGGGGGGCCACCAAGCCACCACCCTGTCCGCCAGAATATCCTACTCACTCAGAAAAAGGGATAATATTCTAGGATTACGCGAATTCGCCTACTACGTTTTCTAGAAGCCAATCCGATGTTCATTCGCTTGACTTGACTTGACACTTGGAACTGAAAAATTGGATTGAACACCAGATTAAGATATGCCCGGCTTCATTATTTCACTCATGTTTATGCGTATCTTTATAAGTTAGAATTTAAATTTTAAAACTTAATTAAAGTTAATTTACAATATTTGCTTTTTATCGCTAAGGATACATATATATAAATTTTATCTAAAAAATTAATTTTTATTTGCTAATAAATGGTTAATGAAGCATTACGTAAGCGAACTAATATGACCGGCTTTCACAAAGCGCCAGTACTGCACAGTGCACACCAGACAGTTCAGTTTAGCATGGCCAGACTCATGTTTGAATAAGTATTTGTTTGGCTGCAAGGTGCAAGCTGACCAACGCAGGGATATTAACTTCCTATCCCATTTGCTAAATTGTGGCATTCTTTGGATGTTCTGCTTGCGGGATGCAGTTTGCATGATACTTAGGGTTCTATAGCTGCATGTGTAACGTGTTCCTCCTCTAAGGCACATAATTCCTGATATGAGGTAGAGAAAAAGGGTTCTCGGTTCATAATTTAAAACATGGGTAAAAATATTTAACAATAAATTGATTTCCGATGCTTCTCATTTAC
>TE_00000132#DNA/DTC
ACTGGTGGAGAAATACTTTTTAGTCACGGTTCGCAACCCCCTGTAGTCCCGGTTTGCGGCAGTGAGCTCCCAAATCAAGTGGGATACATATCCCAAATCAAACCCCCAATCCACAAATCGAAGTAACATCTCAAATCTACATCACAAATCAAAGTTACTTATACACACAAATAAATACATCACAAATCAAATACATCACAATATCCTAAGAAATTACTCAAATACATCACAGATCCAAACAATGAATCACAAATTTGTAACTTCTCAGTCAAATACATCTCAGTGAGAATGCCGTTGCCACCGCCAGTCGCCACGAACGACGGGCGCGCCGGGTGAGATTCGATCTGTTAAGTTGTAATTGTGGAGGAGAGGATAAGGGATAGGGATTATATACTACGTGTTTAATAAAAACAATCTTTACTCCCGGTTCTTTTTGGATCCGAGACTATTGTGGATTTTGCCGGACCGAGCAAAGATGGTTTCTCCACCAGTG
>TE_00000133#DNA/Helitron
TCTATTATATTATTAAGACAGCTCGAAAAGAAGGCACCACGTTCGCCGTGGGGGCTAATATCGACCGCTTGATCATTGATAGCCTATATTTTAATGGCTGAGATTTAATTAAAATTTTGGAAGATTAGACTTGGTTTCACGTATACGGACATACCAGGCAAACTGGACGTACGTATCAGACATGGATTGACATGTGCAGTAGTAATAGGACACCAATAAGTATTGACATGTACAGGTAATAGGACACCAATTAACATACGACAACAATAGCAATATGGCAGTAGATTCCAAAATAAAAACACCCGAAGACATCTAAAACATATGATGAGATAAATTAAGTAATAGGCCTATAAAGAAGTAAAGTGGTGGCGGTTGATACAACATATAAAAATTATTAATAAAACACCAAATAAAATCCTAATGACGATTAAAACGTGGGATGTCAGGCAGGCCATGAAGCAAACGAGTAAGGCAATAGAGAGTAGTAGGCAGACGGACTGTAGAGGGGCATAGTGGCATCGTTTGATGGGACTTCTAAAAATTATAGAAAATGAAACTACAAGTCCAATTTTTAAGGTTTCTGACAATAAACTCTAAAAACTATCAAATCCAATTTTTAAAGGTTCCAAGAAAAATGAATAGAAATAGTGGTAGATCGAGCGAGTAAATAAATAAGGAGATGATATAATGGTAGCAACTGGTGTGACTTTTAAAAGCTATATAATTAGAAACACGATGATGATAAGGTTTGGTCTTTCAAAGTCTTAAGAAAATGAGATAGCTATTTAACAAATTTTAAGTAAAATCATAAAAATATATATATATGATATTGTTTGGGTGTTAGCCACGTAATTGCGCGGGCCACCCAGCTAG
>TE_00000134#MITE/DTM
GGATTGAGATCCTCTGACGTTACTGTTTACCATGACTGACATGTGGGCCCATCACTCTCGGGCCCACATGTCAGCCACCAAGTCATAGGGAAGTAACGTCAGAGGATCTCAGTCCA
>TE_00000135#DNA/DTT
TTCCTCCGTATTTTATCGTATGACGTCATTGATTACCAACGTTTGACCATTTGTTTTATTCAAAAAATTTATATAATTATCATTTATTCTATTGTTAATGGATTTATCACCAAATGTTTTTAAGCATGATATAAATATTTTGAATAAGACGAATGGTCAAGCGCTGTCCCAAGGCCCAAATGGGTTCCACCGCCAGTGGGCTTAAAATCGATTTGTGAAGCAATTTAGATCCCTGCAGTGGGCTGCCTAAAGCCCATTGACAGTCCTATAACGACCGTTGGATAAGAAAACAATGGTTTTTTTTTCTCTTTGGCTACCTTCATTTATAAGAAGTGACTTATACACCCTCCATCTAAAAAAACTTAAATATGGATGATACATATCTTGGTATAACAAATTTGGACCTGTACAGATTCGGGAGATAGACAACGAGAGTTTTCCGCAAAAAGAGCCAGATGACTGAGCTATACTCAATCAGCTCTAGGCAAGCCAATTGGGCTGAGCCAGGCCAAGTGCCACAAGTGGCCAACTAGCTCGGCTGGTCCTTGCATCAGGAAGCGGGCCAAACAGGCCAAGAGGCCAAAATGATACTAGGGCAGGAGAGGAAAGAAAATATAAGAAAAATAATCAAGTAGCAATATGGAGTATAAAATAATACACAAGATTTTATTTTCTATATCCACCCATAATTTGCGTTTCCCACATACATGGCTTTCTCTACGTACATCGCAATTTGTAAACCCATAAGTCCCTGTATTTTCTAAGTTAACCAGACATTTGCCCCTGTTTTTGGCAGAAGTTAGTAGAATGTGCTTGTTGGGTTAAAGAAGTAGGAAAACAAGAAGTAATGATTTCCTATTTGTTTATTCACCTTTATACCCTTTGTCATTTTGATTTATGGTGTGTTTGGTTGCAAGCCACACTTTGCCACACTTTGTCACGCCTAAGGTTAGGCAAATTTGATAGGTGTTTGGTTGTACCCACGGTTGTGGCAAGATTCCTTTCCAACAAATTGGGTCCCACGTGTCAATGGTTCAAAAAAATGTGGCAAGATTCCTTTAGGCTTAATAAGTTGTGACTAACAATTTGATCACCTCACCTTAGGCAAGGTGTGGCAATTTCTATTGGCAAGTAATGGCAAAGTGTCGCTAGGAACCAAATAGCCCCTTAGCCAATCTGTCGCAAACTACTTCTCCAATCCTTTCTCAATCCTTCTCCAATCTATTGTTGAGCGTGTGAAGGAAGCAGCGGCTGCAGGTCCGCGTGGGGAGAATGTGACAGCGATGGCAGCTCCATGCGTGGAGAAAGTGCCGATGGCTCGGCGTGAGGAGCATGCAACCACGGCAACGACACCGCATAGGAAGGAAGCGAGGGCGGCGATGGCTCCACGCGGGGAGGAAGCGAGCGCGGCGGGGGCTTGGTACGAGCAGGAGGTGATGGCTCAGCTAAGCGGCGAGGGTTCAATATGGAGAGGAAGCGATAGCGACATCTCGGCCGCCAAGCGGAGGGAAGGAGACGACGAAAATGGCGGCTCAGTGCTGGGAGTAGGAGGCCATGGCTCAACGTGAGGAGCCGGAGGCTGCGGTGCCACACCGTGAGCAGAGTGCAAGGGAGGTGCGGTCCTACAACAAGTTGGCCGGGGGAGGGGGGGGAGGTGAATGCGATGGCAATTGGTGTCGACTCGACTTCGGGACTGGATATTGCTTGATTTTGAGGAAGTGGCAGGGGAGGAGCAACATGCTGTGGGAGTGCTGTGGGAGTGGATTTGCTTGACTTGTGATTTGGATTTTCTTGACTAAGTGATGCTTGCTACAGTTCTGCTTGTGTAAAATATGTGTCAAAATTGTGCCCTATCATTTTCTTTGTCAAAATGTGTCCAAATTTTATCAATTTGTGGCACAATTATGTCAAATTTTGTTTATATTCTATCAAATTTTTTGTCAAACTTGCAATAGCAAGTAAGGGTATGGATGTCTTTTTGCCAACGATTTAACACTGTCAATATGTCCATACAAATTAGGGTTAAAACTAAGGTTCGTTTCAGAAAAAAAATAAGGGCAAAATTGAAAACCTAAAAAAGAAGAATAAAATCAATAGTAAACATTAAAAATACGAATAAAATTGCCCCTTTTAATAATGTGATGGTTTGTTTTTAACTGTGTTTTTACTATGTTTCAAAAATTTTAATTAAGCTCATACTTTCTCAGTTCTAAAACATAAGGATTTTTAGGTTATTTAGCACGTACGAAAATTAGGTCAAAACGATTCTTTTTATCATTTTATGTCAATTTTAAGTTTTAAATTGATTTTTAAGCATCTCATTGTCTTTGGAACCATAGAAATAGAAATGATGAAAATAATAGGATTTAGTGCAAGAATACCTACGTTATGGTATACAATTTGAATGCAAATTTAAGAACGGAAGAAG
>TE_00000136#DNA/DTT
TCCCTCCGTTTCAAGTATTGAATCTAGGCATACATATATGTCTAGATTCATTACGGAGAAAGTACACATTAGGTATATGGTTACTATATTTATTTCACACGTTGTTACTACTATGGTGTAGTAACACAGAGTAGTATCGGTAGTAACGTACGGATATACGGAATAGCTATAGTGTGGTGGTGATTCCTATGCGCTTAAAGGGAGGTCTAGAGTTCAATTCTTCTTAATGATTTCTTTTCTTTTCTTTGTCGTGAATGACATGGGTAGACGTATGCAAGCCATGAAGGAGGAAATTTTTGTTTCCTAGAGGAGAGAAAAACCCACTTTTATGGTAATGCTATAGTAACACAATAACAGATCGTATAGTAAAACAATTTGCGATTGACAGTAACAACTATTTGCATATTGTGCCAAGTGTCACGAGGATTAGCATCATAAGATTTGAATTAAGAAGATAATATTCCACTAAAGTTTATGTATCATAAAGTGAGGTGTAGCTTAGTGGTTAATACTTGTGGTAATTTAGTTAAAGGGTCTAGTGCTCAAATCTTATTAGCTGCATAAGAGAAGCCAGGGATGAGAGAGAGATCGTGAGAGACAGTGGCACAGGGAAGATCGAGGAGATCAATCGGAGAGATCGTGAGAGGGAGGGATAACAGAGATCGATCTCTCGATCGGGGAGGGGGAGAGCACGTGCGAGTGGAGGGAGGCGCGAGCGGATTGAGATCAAATGCAGTTGCTATTGTAACTGCACACAATCTTGGCCATTCGTTTTCTGATCCAACGGCTTTGGATGAATGCTACAGTACTGCTGTTTATCCGGACCTTTAATTCAGTATCGTGTGATGCACATATAACTGCTTAAGTTGCAGTTATAATAACAACTGCACAGGGATCCTGATCCGGCACGAGCGGGCTGACAAAGCGCGCGCGTTAGGGGAAGGAGGCGCAGGGCAGGAGGCATCACGCGCGCGGGTGGGATGGGGAGTGTTGAGAGGTGGGGGCATAGAATACCTATTATAAATACTACTATATTTTTTTTCTATAAACATAGTCAAACTTAAAACAATTTAACTTTAACCAAAATAAAACCGTCTTATAACCTGAAACGAAGGGAG
>TE_00000137#MITE/DTT
TTCCTCCGTCCCAAAATACAGTAATCAAGTAATCAATACTAGATTAGACACAAGTACTATGAATCTTGTGTCTTATTTAGGGTGTGTTTGGTTGCTAGTCACACTTTGCCATAATTAAGGTTAGGTAAGTTGTGGCAGCCGTAAAAGTGTGGGAGATAAATTGTTAGCCACAAAGTGTGGTAAAGTTGACAGGAAAATTGAGTCTATGACGTGTGGGACATGCTATTGAAAAGTAGTAACAACTGTGGCAGTAAACCAAACGCATATCTAACAAACTGTGGTAGCCAAAAGTGTGGCCAACCAAACACCCCTTTAGTACGTACTAAGTTGCTATGTTTGGGACGGATGAAG
>TE_00000138#MITE/DTA
AGGGGCGGATCCAACGTGAGTGTAGGGGGGACTTGAGTCCCCGCTACACCCACAAGACCCATGGATATCCCCGAAGCACCCCTTCGATTTTTTTACCATGAATGATAAACGAAAAGTCTCTAAATGGCTAGAGGTTGAAGAAACTGTATAATCGAGCCCCGTTCCTGGATCCGCCCCTG
>TE_00000139#DNA/DTT
TCCCTCCGTCCAAAAATATAACAACTTTTAACCCTCGGCATTTGTCCCAAAATATAACAACTTCTCTATCAATATTCTCTTCCTAACTAATCATAACCCTACTCCATTCACTTTTTCCACCTACAGCCAAACATAACCCTCTTCTATTCACTTCTACCTACTTTCTTAGTAACCACTGTGTCCAACTCTAAAACTTCTTAATATTCTGGGATGGAGGGAATACTTATTACATGCTAACGTCATTATCAATTAAGTACGATAACATAAATATAGATATGATAATCACATTTAGTGGAATGATATACTATAAAAAATGATTTTAATTTGTTAACAGAAAATGGGTTTTCGCTGGTGGCCGACGATACAGCCAGAGTGCGTTTTGTGCTAGACAGCCAGGTGCGTGCCAACGAAAATGATTTTCTCTTGTTGCAAGCTAAGACAGCCATCAACGAAAATTGGTTTTCGTTGGCAGCATTGTTATGAGACCTGCCAGCAAAATCTTCTTTGGAGCAAAAAAAAAGTGTACGAGGACGTTGGGAGGAGCGGACGAAGTCGCAGAGCTTGAGCCCGCCGCCGTACGTGACGAGGACGTTGTCGGGCTTGATGTTGCGGTGCATGACGCCGGCAGCGCGCAGCGCCCCGGCGGCGGCGACGAGGTCGCGCATCACCAAGCGGGCTTTCTCCTCAGGGTCGGGATGGGTCATCCAGAGGTCGAGGTGGAGGGTGCGGCCGCCGACGAAGTCCATGACGATGAACATGTCCCTGGTGTTGGCGTCCTCGACCACGTCGCGGACCTCGACGATGTTGCGGTGGCTGCGGCAGGCGGCGAGGCAGCCGACCTCGCGGATGAAGGCGCGGTGGTCGGCGGCGGCGCGCACCCACTTGATGGCGACCATGTCGCCGGTGCGGAGGTGCTCGGCCTTGAACACGACGCCGTCCCTGCCTTCGCCCAGCACGGCGAGCTTCCTGTAGTCGTAGATGGAGCCTAGCCGTAGCCGCTTCTTGTCGCCACCGATGGTCGCGTCGTCTTGCTCCAGCGCCGATCGTTTGCGGTTCACCGCCCTGAGAGCAGCAGCAGCAGCAGCAGAGCGCAGAAGAGAAAGCGCTAGTGAACTCATTGTGAATAACTGAATATATACTGCGCAAAGTGTTGAGGGAATCGGAGTATGTAATCGTAGTCCGACTTAGGCTAGTAACAGCAGTCTTTACAAAAGCAAAGAGAAAAAAGATTAGAAACTAAACATGAGGGTCACTCCAGATTCTGCCGGCCCATAGTTCAGAAGATTCCACAAACGAAACACTACCCCTGAACCATTACAAGCTTGTCAAAACAAAACTAGGACCCACAACAGCAAACATAAGCAGGCATCCATGCCCTTCTTGAGCAGAAAACATCACAAAACGGACATCAGACAGCAACTTGCATAGGCCTCCTTCTGTCTTCATCATCCTGCGATCCTATGTACTCCTCCTGGTCCTATCTTACTATAAAGTTATCCCCCGCTAACTCCTTAAGCTTAACATCAAAGATGTCACATCATCATCCACTAACAAGATGCCACATCATCATCCACTAATTAACAAGATGCCACATCATCATACACTAACAATCATCACATTTAAACATCATGCAAACATGCTATATCTTTATACTTCCTCCGTACAGAGGGAG
>TE_00000140_INT#LTR/unknown
GGAACCCAGAATGACAACCTTAGCAATGTTGACACTGAGAAAGACTCCAATGGTGATAGCAACTATGGTACCACTGATGCCAATGTTAGCAAGGATTTCCAATCACCAATTCCAACTCCAAGCCAAAATGATCGTCCCCAGATGGACAGCTCAGTAAAGAAGACGTTGATTTGTTACAACTGCAAAGAACCAGGTCATTTCTCTAGAGATTGTCCACAGCCGAAGCGTAACCTGCGCCATCACTCCGGCCATTATGCAAGAAGAAGACAAGTCACTCGCCTTGTGGTCACTGGAGCAAACGCCGTACCTGTGAGGCCTCATGTTAATCCTAACCCATAGTAGAAACAATGTACTGATGTTAAGCATCTTCCCTTTTTGTTTAAGGTAGTGCCTTGTATTCATGTAATAAGGGAGACATGTGTGATAAAAACAAGTTCTATGAGGATTATTTTGGAAGATGCTGATATGGGATCATGCGTATAATTGTTTACTGTCAAAGGAGAGGGAAAGAACACATCAAGGTTAAAGGTGTAAAGGAATACGTTGAATGCTAACTGAGGACAACATGAAGAG
>TE_00000141#DNA/DTA
AGAGATGGCAATGAGGACCCATGACCCGATACCCGACGGGTCTTTACTCTATTGGAAGCTAATCATGTTCTAACTCTTATATCCATGGGTCTATTGACGAACGAAAACTCTTACCCATTGGGTACATTCTTTACCCACCCATACCCACCAACCCGTGGGTGAAAAAAACCCGTAGATTGAGTCTAAGACTATAAGTAATATAAGTCCCCACTACTACTAAATCATAGCATAAAACTCATTTCACATCTTAAGCATTGTTCTAATCTAGTTATATGAAATTACTATTTAATTTCTTTATTATGTAATGTGGTTGTAGAATTTTTTACTTGCCTTTGAACGCTAATGTTAATAGCATTGTTGCTAGAGAAAATATTGATGGTTTACAGTTCTAATATGACTAATTACAGTACGAAACTATAAATGCTACAAGTCAATTATATGGGTATGGGTACCTATTGGGTACCCGTTACCCGCATGGTGTGGGTATGGGGACGATTTTGTACCCACGGCAGGTGTGGGTATTTAAGTGAAAATATTTAGCCATCGCGAGTGTGGGTATGGGTCAAAGAGAACCCGATGATGAATATGCACCCGTTGCCATCTATA
>TE_00000142#DNA/DTT
GTATAACATTGAGAGGCCGAGGTTGATTTGCGAGGAAAATCTCGGCTAGTACATCGATGTCGGCACGGTGGTGACCATGCTGGTGCTAGCTGATCGGCACGGCTGCGATGTTCTGAAGAAGGCGTAGTGCTTCGGTTTTCTCAAATCTCCAGCAAGTCTCAGGGTAGTCATTGCCACTGATGGCTTCGTGCATCTGACATGGAACTGCACCTCTGTTTTGTTGGAGTTGACTGCCATGAACTCAGCAGCTTAGTTGAGTGGTACTCAGTGTCTTATTTCAATGGTGGTTCATGTGGTTTCTTGACTGATGTTGTCTTAAGGTAGCTATCCTGTTTTCGCAATATTCTCCCTGACTGGCTTACTCCCTCCGTCGAATTTAGTATTAGATGTGATATATTCTATATATGTTTAGATTCGTAATATTAGGATATGTCAAATTTAGTACTAGGTTGGTTTTTGATGGGACGGAGGGAG
>TE_00000143#DNA/Helitron
TCTATCTATTATATTATTAAGACAACTTGAAAGGAGGCACCACATTCACTGTTGAGGCTAGAAATTCTCACGTTAATCGAAGGAAAACAAAAAATATTAACCATTAGATTGTGTTTGATCTAGATTTAAACGGTTAAGATTTAATAGTACTTGAAAAGTTTTGGAAACTTGTAATAAGTTTGACATATAAGAAACGGACACACGTATTAGAAACGGACAAGTACGTTAGTCCATTATTTACAAAGGTAGACTCACTTTTCCATGTCAGATTATGTTTAGACATGGCTACAGCACAACAGCATGACACTGATACAATTCGTAAAGATAAAAGTTGACAGTAGGAGTAAAAAACAGTCAATTTGTATTCGTTGCACATTATGTCACCCTAATTTCTATGGACTATGGTGATTTAAATATTCTCATATAAATACCAGGCATCAATAAAATTGTCAACACAATATATAACTATTAAGAAACAATACAATCAGCAACCGACAAAATGAATTTCATGATAATAAAGAGTAAGCGGCGAACGGGTCATAGAGGAGTATATTGGCAGCGTTTGACGAGATTTCTAAAAATTATAAAAAATGAAACCCAACGAGACAATAAACTCAAAAAACTATAAGGTCCAATTTTTAAAGGTTCAGGCTCAGGATAATAAACTCTAAATACTATAAGATTCAATTTTTAAAGATTCTAAGGAGAATGAATAGAAACAGTGAGAAGGATATGACAGAAGTAAGGGGTAATAACTGGTGTGACTTTTAAAAACTATAAAATTAGAAGCACGGGGATGATAAGGTTTGGTCTTTCAAAGTTTTAAGATAACGAGATAACTATTTAATAAATTTTAAGTAAAATCATATTAAAAATATATAATTTTATATGGGTGCTAGCCGCGCAATTGTGCGGGCCACCCAGCTAG
>TE_00000144#DNA/DTT
TACCTCCGTCCCGGGCAAACCATAGATTTCCGTGTCCAACTTTGATTGTCCGTCTTATATGAAATTTTTTTATAATTCGTATTTTTATTATTGTTAGACGATAAAACATGATTAATATTTTATGCGTGACTTGTCTTTTTAATTTTTTTCATAATTTTTTCAAATAAAACGGACAGTCAAACGTTGGGCACGGAAACCAAGATTTGTCTTTTTTTGGGACGGAGGAAGTATTATGGAGTAGCTTGATTTGTAAATCGATGTATTGTTCTTTCTCTTTTTGCTTGATTTGTGGATCTATCTAGGAAGTTTTTTCCTTGATATGTGGGTCAATATATGGAAATGATTAGCATGCAGATGGCCAGCTACATGCAGGGGCCGGAAATTATTTTTCCAAGCAAATGGTATAACTAAACTGACTACGAAAATTGATTTTCGCAGGAGGCCGAACGGCCACCTGTAAAAATACATGAATTTCGTCAGCCTTCACGTGCAGGCAACGTGGTTGGCCGTGCGCAAAAATCTATATATTTTGATAGCCTAGGAAAACCTTTTTTTATAATGGTATATTGATGGTCCCATGGAAAAACCACGTAACACGTTATCTAACTATTCTAGTGTGATTAGTGTTCACCTAAGCATATTTGGCACGCATTTGCAACATGTAAGCTATATTTGAACTAACTTGATTTTTCCAACCAATTATAGCGTGTGATTTCAAACACTATAAACAGGGCAAAATATGAAACTGGGTCGAGCCATAAAGTCACTAAGGCCTTCACATACTGCCATATTTCGAAGATCAAACTGAAGATTGATAAAGTGATAACCTTGTTCACGAATCTTATCGATTAGTGAGGGGTTGCAGGCATCGCTAACCAGTTTGTTCCATTTGAGAGCAAGCTAGCTAGGTTATTGGAGAGCAAGGTTAATAGTGTAGCTTGTTGTTAGCTCCAAAATTATATATGTGAGCTCTTATACCTCAACTGTGCACAATTTTTTACATGTGCTCCGTAGCCTATTCAGTCGTTTATACTCCGGTGCTATCTATTGGTAGTATTATACTATAAGTATTATTAGAAGTGAATTGGTAATTTACTATGGGGCATTTGCAAATTTGCAACCGGTTTTTTCAATTTTGCAAGGGTGTCACTCAAATGATAGTTCTAGTGGCATTTTTGTAATTTTCTAGTGGCATTCTTACAATAACGATTTAAAGTTTAATGAATCCAGCCATTTAATCGTGTTCTCTCACCTATCTAGTATTATCTTTCTCTTTTTTTATGCATTTAAAG
>TE_00000145#DNA/DTA
AGGGTTGGACGAAAAGCTCGTGACTTGTTAGCTCGCTCGGCTTGTGCCCAACTCGGCTCGGCTCGACTCGATATGGCTTTGTAATGAGCCAAGCTGAAATTTTAGCTCGTTACACATAACGAGCCATCTCGAGCTGGCTCGCGAGCTGCTCACGAGCTTAATGAGCTAGACAAACAGGGAGTAAAATCAAACTTCAGCAAATAGCAGGCCATAGCATGTGGCCCATCGCCCATCTTGGTGGCATGCCAAGACCAAAGTAGAATATATAAAACCCTAGACCGGTCATTGTCTCATCGGTTCCTCCGCTCTCCCACCGCCCGTGGCCTCGCCCTACGCTTGCGTCGCTCCCTCCAACCCACCCACGACACCGTTGAGTCTCCCATTCCAGTGGCAAGCACCGCGCTCCGCTCCCTCCATCTCGTGGCGCTATGCTCCGCTCCCTCCATCCTACAACGTTGTTACCTGTTCCAGCGACCAGTGTCGAACTTGCTCGCTCGATGCCCATGGTCCATGGAGTAAGAGCAAGTGGTGCTTGTGCCGCATGCCCACGCTGCCACGCATCCATGTATGTATGCATGGATGGATGGAACTATGTTGCTTGATACTGTGAATGTGAGTTTGTGAAGAAACCTATTGCCTGATTTCTTGTTTGAATGGGAGACAGCCACATCCACACGAAGGATTTTTATTTTATTGTGATATGTGAATATATGATGTTATAAGCGGTTTGTTTTTTTCTTTGTTGTCTTTTTCGAATTTTATCGATTTTGTGTTGTTTTTGGATTTTATGATAATATGATTTAGACAGATGAGATGTTTCATTGAGCTCATCATGTTTAAAGTGCTAATTGTTGAACAAATGTTTTCAGAATATGTTCTTCCCTGTCTGCTATCTCTGAAGTGATGAAATGGTTGTATTAGCTCGCGAGCTAGCTCGAGTTTCACAGCAAGCCGACATGAGCTGTCGTTTCAGCTCGTTAGCTATAACGAGCCTACCGAGCCAGAGCGAGCTGAGCCTAGCTCGATATCCACCCCTA
>TE_00000146#MITE/DTC
ACTGGTGGAGAAACTGTCTATACTCCTAGTTTGTAACCCCCTATAGTCCCGGTTTCCCAACCGGGACTACGAATCTGGGACTAAAAACGGGTGAAATCCTCAGCCCCCTGACATGCCTCTGACAGGGGATGAACCGGCACTAAAAATCATGTTACCAACCGGGATTAAAGATCAAAATTTTTTTAATCGGGACTAAAA
>TE_00000147#MITE/DTT
TCCCTCCGTCCCAAACAACGATTGGACACTACTCTATCCAGATTTGTTGTACTATATAGTGTCCGGATGGAGAGAGTATATCCATTATCCAAACAGGTGAAGCCATGATGCGGATTTGGATGCTAACACTGCAAGTCATGTGGACGTGGGCATGTGGCTGTACGTGAGATGCTCCGTTTGCCCCTGCTTCTGCAATGATGAGCACAGTGAGCTAGCATATGAGCTAAACGTCAGTACGTCACTGTTTCCCCAATGCAAGGTCAAAGGAGCACTGTTGCGGCCAACAAACGCACACGAGATCGATCGATCTGCAAGGCCAAATTCACCGTGAGGTTGGCGCTATCTAGGCGCCATAGGTACGAAGCTACAGTGCAGAATGAGGGCCTGGTTGGAAGTTGGGATCACTTCCAACAGTGACAACTAAGAGCATTTACATACCGGTTCATGTTGATGTGGACTCTTCTCCTCTATCGATCATAGAGAAAAAGGTAATCCTGGGATGAATCTCGATATAAGCTGTATATATTTATGTGTAGGATTAAATCTTTTTAGAATGGAGGGAG
>TE_00000148#DNA/DTM
GGTTAATTGGATCTATGCCACTGCAATTTTGCCATATTAGAAAAATGCCACTACTATTTACGAAATCTGCTGAGTGCCACTGGAACTTTTTGAAATTGGACCCATGCCACTGCCGTCGCATTTTTCATCCATCGCCGTCACTCTAATGTGGGACCCACACGTCAGCTCCATCCTCTTCCTCCATCCCCTCTCTTCTCCCTTCCCCATCTCTCTCCGGCGAACAACAGCAGCAGGTGACCGGCGGCGGCGGCGGCAGCAGCAGCCGGCCAATGACGGCGGCGAGGGCCACGAACGCCGCCACGGAATTCCCAGACCGGCGATGGCGGCGAGGCCATCACCACCGCCGTCGCGTCGTAGCTTGTGTCGGCTTCCGCCGCTGCGATGTCGTTCCAGAGCTGGTCCATGGTGTAGTCCATCTGCAGCTGGCTCGCCGGCGCGCAGCAGCTGCTGCTTTCTTGCAGCGCCGCCCTCGTCATCGTCGTGGTTGTCATCGGCGTGGTGGCTATCGTCGTCGTGGGCCAACTCGAACAGAAGGGCCAACGATCGCACCTGCTGCTGCTGTTCGTCGACCACATGCTGCTGCTGTTTGCCGGAGAGAGATGGGGAAGGGAGAAGAGAGAGGATGGAGCTGACGTGTGGGTCCCACACAGGAGTGACGGCGATGGATGGAAAATGCGACGGCGGTGGCATGGATCCAATTTTACAAAGTTCTAGTGGCACTCAACAGATGCAAAATTGCATTGGCATGGATCCAATCAACCC
>TE_00000149_INT#LTR/Copia
TGGTATCAGAGCAATGGTCTGAACCCTAGCTGCCAATTCCCCATCGCCGGCCGGCGCGGCGGCGTGCCGCCGGCGTTTCACTGCTAAGCAACCTCCTCCAATTCATATTTATCCACTGCTCCACTGTCCTTTTCACCGTCGCCTCGTGGGCTATCGGACCCCAGCGCGATTTGTCGTTGACCGCCGTCGCCGTCGCCGCCGCCGCGACTTTGCCCTTACCCGCGTGGGCCTGCAGTTGCGCAGCCGCGCGGGGACGTCGTCCAACTCTCCGTCCGCCGCTGTCTGCGCGCTTGACCATCTACATCGTTGCTGGCTTGCTGCACAGGTCGAGGCCCTGTTCCTCCCATTGCCTGCTGCGGTGCTGCCGCTTCTGCTTTCTGCTTCCAGAAAATCAGAGGAGGAGGCTCTCTGCTATCAGATAAAAGATCAGTAAGCCTGCACTTTCTTGGTGGTACTGCATACCTGCTCTACTAGTTCAACTGGGACACGGATTTTGCTTATCAACTTGGATTGGTTCAGGACTCAAGTAGCTGAGTTGCTAGTGATCTTTGGTTTATACAATTGTTTTGATATATCATGGTGTCAGATGGAATTCTTGGTCCCTATCCATGTGCTGGTATTGCCTCATGTTCATCTATATCAACTGTTACCCCAATTGCCTCCCAACCATGGATTTTGGACTCAGGAGCCTCCTTTCATATGTCATTTGATGATTCATGGCTCACATCATGCCGTCTGGTTAAAAATGGTGCCACCGTTCATACAGCTAATGGAACATTGTGTAAGGTTACTCATCAGGGGTCTATCTCTTCTCCTCAGTTTACAGTACCTAATGTGTCACTTGTTCCAAAACTATCCATGAACCTCATTTCTGTAGGTCAACTCACAGATACAAATTGTTTCGTTGGATTTGATGATACTTCATGCTTTGTGCAAGATCGCCACACAGGAGCTGTCATTGGCACCGGACATCGTCAGAAAAGATCCTGTGGGCTTTATATCCTTGATAGCTTGAGTTTGCCTTCATCCTCCACTAACACACCTTCTGTCTATTCTCCTATGTGCTCTACAGCTTGTAAATCCTTCCCACAGTGGCACCATCGTTTGGGTCACTTGTGTGGCTCTCGCCTAGCAACTCTTATCAATCAAGGCGTTCTTGGTTCCGTCCCTGTTGACACTACCTTTGTTTGCAAAGGTTGTAAACTTGGTAAGCAAGTACAGCTTCCATATCCTTCCAGTACCTCCAGGTCGAGTCGACCTTTTGATTTGGTTCACTCTGATGTTTGGGGAAAGTCCCCCTTTCCTTCAAAAGGAGGCCACAACTACTATGTTATTTTTGTTGATGATTATTCTAGATATACATGGATCTATTTCATGAAGCATCGGTCTCAGCTAATTTCTATATATCAGTCTTTTGCCCAGATGATTCATACTCAGTTCTCTAGTGCAATTCGTATTTTCCGCTCAGACTCCGGAGGAGAGTATATGTCAAATGCTTTTCGTGAATTTTTGGTATCTCAGGGCACTCTTCCTCAACTTTCTTGTCCTGGTGCTCATGCTCAAAATGGTGTTGCTGAGCGTAAACATCGCCACATCATTGAGACTGCTAGAACTCTTCTCATTGCATCATTTGTTCCAGCTCATTTCTGGGCAGAGGCTATTTCTACAGCTGTATATCTCATCAACATGCAACCATCTTCTTCTTTGCAAGGCAGGTCCCCTGGAGAAGTGTTGTTTGGCTCTCCTCCCCGCTATGATCACCTTCGAGTTTTTGGTTGTACTTGCTATGTTTTACTAGCCCCACGTGAGCGCACCAAGTTGACAGCCCAATCAGTTGAGTGTGTTTTTCTTGGATATAGTCTTGAGCATAAAGGCTATCGCTGTTATGATCCTTCTGCACGTCGAATTCGTATCTCCCGAGATGTTACTTTTGATGAGAACAAACCCTTCTTCTATTCTTCTACTAATCAGCCTTCTTCTCCAGAAAATTCCATCTCCTTCCTTTACCTTCCACCTATTCCTTCACCAGAGTCTTTACCTTCATCACCAATAACCCCATCACCATCGCCTATACCTCCTTCTGTACCTTCACCAACATATGTACCACCTCCACCACCTTCCCCTTCACCCTCACCTGTATCGCCTCCACCATCACACATCCCAGCTTCCTCATCACCTCCACATGTTCCTTCCACTATAACATTAGACACTTTTCCTTTCCACTACAGTCGTAGACCCAAAATTCCTAACGAATCACAACCCTCCCAACCTACCCTTGAGGATCCAACATGTTCCGTTGATGATTCATCTCCTGCTCCGAGGTACAACTTGCGTGCTCGTGATGCTCTTCGTGCACCTAATAGAGATGATTTTGTTGTTGGGGTTGTGTTTGAGCCATCTACTTATCAGGAGGCAATTGTTTTACCTCATTGGAAATTGGCTATGTCAGAGGAGCTTGCTGCACTAGAGCGTACCAACACGTGGGATGTTGTCCCGTTGCCATCTCATGCTGTTCCAATCACCTGTAAGTGGGTTTATAAAGTTAAGACCAAATCAGATGGTCAAGTTGAGAGATACAAGGCTCGCCTTGTTGCGCGAGGTTTCCAGCAAGCTCATGGTCGAGACTATGATGAGACATTTGCTCCTGTTGCTCATATGACTACGGTGCGTACTTTAATTGCCGTGGCAGCTACCCGTTCTTGGACTATCTCACAAATGGATGTCAAGAATGCTTTTCTTCATGGTGATCTTCATGAGGAGGTATATATGCATCCACCACCAGGTGTGGAAGCTCCACCAGGACATGTATTTCGCCTTCGGCGTGCACTTTATGGTCTCAAGCAGGCCCCTCGTGCTTGGTTTGCACGCTTCAGCTCAGTGGTACTTGCAGCTGGGTTTTCTCCTAGCGATCATGACCCAGCACTATTCATTCATACTTCCTCCCGTGGTCGTACTTTGTTGTTACTCTATGTGGATGACATGTTGATTACAGGGGATGATTTGGAGTACATTGCTTTCGTGAAAGGGAAACTCAGCGAACAGTTTATGATGTCTGATTTGGGACCACTCAGCTACTTTCTAGGGATTGAAGTCACCTCTACTGTTGATGGTTACTATCTTTCTCAACACCGTTATATTGAGGATCTTCTTGCTCAGTCAGGCCTCACTGATAGTAGAACAACTACTACTCCTATGGAGTTGCATGTCCGACTTCGTTCCACAGATGGAACTCCTCTTGATGACCCCTCACGGTATCGACATCTTGTGGGTAGCCTTGTCTATCTTACTGTCACTAGGCCGGATATTGCTTATGCTGTTCATATCTTGAGTCAGTTTGTCAGTGCTCCGATTTCAGTTCACTATGGTCACTTGCTTCGTGTCTTACGATATTTGAGGGGCACTACAACTCAATGCTTGTTCTATGCAGCATCTAGCCCGCTTCAGCTTCGCGCTTTCTCGGACTCTACTTGGGCAAGTGATCCTATTGATCGTCGCTCTGTCACTGGCTATTGTATTTTTCTTGGCACTTCTCTCCTCACTTGGAAGTCCAAGAAACAAACAGCGGTATCTCGATCTAGTACTGAGGCTGAACTTCGGGCTCTTGCCACAACCACTTCAGAGATTGTGTGGTTGCGTTGGCTACTAGCTGATTTTGGTGTCTCTTGTGATGTCCCGACACCTCTTTTATGTGACAACACCGGAGCTATACAAATCGCCAATGATCCAATCAAGCATGAATTGACGAAGCATATTGGCGTTGATGCATCTTTCACACGTTCTCATTGTCAGCAGTCAACAATTGCTCTCCACTATGTGCCCTCCGAGCTACAAGTCGCTGATTTCTTCACCAAGGCCCAAACTCGAGAGCATCATCGGTTACATCTTCTCAAACTCAATGTGGTAGATCCACCTTGAGTTTGAAGGGGGG
>TE_00000149_LTR#LTR/Copia
TGTTAAATATATATACAAGCTAATGTACTGTATAGTTGGCCCATGTCCAGCCCATCGGATGTCCAGCCCATTGGATCTTGTATCTTGTATATACTTCTCTATTGCTAATACTATTGTTAGGTTGCAAGTTAGTTAAGA
>TE_00000150#DNA/Helitron
TCTATTATATTATTAAAGGAATAGAAAAATGAGCCTCCACGTTCGCTCTCATGGCCTTGAGTCTAGAGTCCATATAGGAATATATATAATTTACAAATAACTAAAATTTGATATTAAAATAACTAATAACTAACACGTATATAAAATACAATATGAATATTACACATTAGTAGTTTTGAAAAGTTATTGCAAAATTTAAAATTATGTTGTCATTTTAATATATTTGAATAATATAATAAGAAAACATATATGCTATTATATGAGAAAATATAATGATGCGATTGCGCGGGCCACCATGCTAG
>TE_00000151#DNA/DTT
TTCCTCCGTCCCACTACTTCCTCCGTCCCACAATACTTGTCTTTCTAGGTTGTTTAGTACAAATTAAGGTTTGAGAAATAAAGACTATATTGCCCCTTATTTGAATAGAAGCAATAGAATGGTAAGGATAGAATGGGTAAAAGTTTGAATTGGAGGTGACTGATGTGATAAGTAGTACTAATAAGTGACAAGTATTGTGGGACAAAATTTAAACTCCAAAGAGATAACTATTTTGAGACGGAGGGAG
>TE_00000152#DNA/Helitron
TCAATATTATATGTTCCAATCAGTTTTTGTCGCTCGTACTCATTAGCTAGTTGCATGTGCTTCGTAAACTTAATTATATATTATATATCAACTTTAAGTCTTCCATCGTACATATATCTATACTCCTCTAAAAATAAAGTAGTGGTGAATGTGCCACCATTCTCACCACCAACTCTTTACCCTTTTGAAGTGAAGAAATGACATGTGGGGCTAAGAGAACCACAACCATATCTACTTTTTGTGATAAAAAATGATATTGTGAGATCATAGGACACAAATATTAATTACAAATATATATAGAATTTGAGAGAAAATGTATATAGAAAATCATGATAATAGCAGGTTAATAATCATTTTCATCAATTAAAATCTCGTTGTAACGCACGGTCAACATGCTAG
>TE_00000153#DNA/DTC
ACTGGTGGACAAACCCTTTTTAATCCCGGTTCGCAACCCCCCTATAATCCTGGTTACGAACCGGGACTACGAATCCCAACCGGGACTAAATCTTTAGTCCCGGTTGGAGTTACCAACCGTTCTTTAGTTCCGGTTGGTGTTCTTTTTTCTTTCCTGCTGCTTGCATGATTTCGAGCCCCACAAATCATTCATATTATCCACAAATCATTCGAACACCACAGATCATTCACAAAATCCCTAAATATATCAAGCTGCATTTTCTATCCCCAAATACATCACAAATCATTCACAAAATCACAAAATCATCTCCACAAATTCATTCACACATCACACATCACACATCACACAGATCAGAAAAAGAAATCCACATCACATAGATCGGCCGCACACATCGCACAGATCAGGAAAAAACCACATCGCAGAGATCGGGCGCTGGCCGTCCGCCGCCTCGCCGGCCTCCCACCCAGACGCCTCGGGCTCCACCACCGCCTGGGGAGTGTCGCCTCCCGCCGCCCGCCGCCTCGGCTGCCGGTGCCCGCCCGCTGCCACCTCGGGCTCCGCCGCCTCGTCGCCTCGCCGGCCTCACTGGCCGCCTGCGCAGCCACCCGCCGCTCCGCACTCTCCCTGCCGCCTCGCGCTGCCCGGCCTCATTGGTATTGGATGAGGCTGAGGATGGAGAAGGGATAAGGGAGGCTGTTTAATTAATGAGAGGGGAGGGGAGAGGAAGGGGGAGAGACCGAGGCGGCCGGGCGGGGCAGTGGTGCACGGCTCGGTTGATTTTTGTCCCGGTTGGTATAAATAACCGGGACTAAAAAAGAATTGGGGTCTAACTCGATCCGATAACTTTTTGAACCGAGACTAAAAATGATGTTACCAACCGGGACTAAAGATCAAAAAAATTTTAACCGGGACTAAAAATAATCTTTAGTCCCGGTTTCTATTCGAACCGGGACTATTATGGATTTTGAGCGACCGAGCAAAGATGGTTTCTCCACCAGTG
>TE_00000154#DNA/DTT
TCCCTCAGTTTCGAGCAGTCGTTTAGTCATTTTCCTAGTCATTTTTTAAAAAAGTTTGATTAAATTTATAGAAAAATATAGTAGCATTTCTAACACAAAATAAACACATTATTAAAATATACTAAAAGTTAATTAAACTAATTTGGTGTTGTAAATGTTACTAACAAGAGAGTTGAGAACCCCCTAGGGCCCGCACGTGCAGTGCATGGGTTATTTCCATAACGTGAACTAACGAAGATAGTTCACGAAGATTAGTTCCATATATAACTGTGTATGGGAGGCAAGAGATTCGAAATTAATTTCAAAGCAAAATCTAATCACATATGGCAAGATTAGGCACGTGCAGCGCATGGATTTGTCATGAATAAACGAAGATTAGTTCCATAATTGTGTACACAAGGCAATATTTCAAATCTATCTCAAAGCAAAGCTTGCTTAGTTTCATGAGGCAAGACTACATATATATACACCGGCTTGCATACATATATGTACACCTCACCAGCAACACCTTTCAATCCGTCTGCAACACACAATTTTGGTGGCTCCGTCCTCCTGTCCTCTGCAATAAGAGGCCTGCGGCAATTTGGACGAGTCACCCTTGCAATAAGAGGTCTGCGGCACCAGCCCAATGGCTGACACCCAATCCATTAATTAAGGGAAATACTTTCTCATTCCGTCCCAAAATATAAGAATCTAGGATTGAATATGATGTTTCATAGTACAACGCATCTGGATAGACTCCCTGTCATGATACATTGTAATAGAAAACATCTCATTCAATTGTAGATTATTATATTTGAGACGGAGGAAGTAGATAGGACATAGTTACTGAACAGGAATCTTAGGTTATTATATTTGAGACGGAGGGAG
>TE_00000155#MITE/DTM
AGTAAAGTGCATAGACGGTCCTTAAACTTATAGAGATGTATCATCTAGATCCCCAAACTCTCAAAACACATATCCAAATCATCAAACTTGTTAAAGTGTGTTATCTACATCCCAAATCGCCACAACCCCTCTAGCATCATACATGGCGCGGCGCTGATATGATATGCCACACGGGCGTGACGTGACATAATCTTGACTGACAAATAAGACCCACTTAAAAAACTTACTCTCACTGTAACTGTAGGTCCGCCGCACGGGGTGCTTGGGTCACATAGAAAGGTAAAGAAAAGAAAAAAAAGAGAAGGAGAAGAAACAAAGTAAGTGGGTCTCACTTTTCATTCAAGATAATGCCACATCACATCCGTGTGGCATACCACGTCAGCACCACGTAGGACCCTGGAAGGACTGTGGCGCTTTGGAACATTACACATTTTGACAAGTTCTTGGACTTTGATATGTATTTTGAGAGTTTAGAGACCTAAATGACACACCCTACACGTTTAAGGACTGCATGTGCATTTTACTC
>TE_00000156#DNA/DTA
CCGTGCCGGTTGGCACGCTAATAAATTTATAGCCATGTGTGTATATATTACCATGTGTATTACTATAAGATATTGATTTCTACCAAAGCAATTGCTGTCAGTTCTTTAGAAATATAAGATATCAACATGGTAATAGTATTTGTCTTAACTGTATTTTCAACATTATATGAAAATTCTTGGTGGTACTTGCTTATGTACTTGTAATTTTGCTTATGTTTTCTTTATCTTCAATTAAACCTGTAGTAGATTGTATGTATTTGAAGATTTTTGATACTAAGATTATTGCTACTACTTCTTTGGTGCTTTTAATTTCACTATTTACTGTTTTATTTTCTATAAATATAGGATGTTACTATCATGAAGTTACTTACCTCGATTTTGATTTAATATGAAGTAATTGCATTTACGAAAAAAAAATTATCATGGGTTAGAAATCCTAATATTTTTTCCCTTTTCTTTCCCTTCATTTTTTATTTATTCAGTTTTCTATTGCTCCATCCAGCCATAAATATTTGGCCAAACATCTGTAACTTGGCCACTAATAACTTCTCGTAGCTTATAGGCTTGGTTCTTTCCCAACTTTCTCAACTCTCCTCACTCGTTTTCCGCGTACACGCTTTTCAAACTGCTAAATGGTGTATGTTTTTGCAAAAAGTTTATATACGAAAGTTACTTTAAAAAACCATATTAATCTATTTTTTTTAAAAAAAAATCAAATACTTAATTAATCATAAGAAAATGTGTCACTCCGTTTTCCATGCGAAGGGAATGTTTTCCCAACTCCCTATCAAACACAGGAAAATAAAGTTAATTGGAAAAGTACTATCATAATCTTATAAACTCAAACTGAAAATTCTTATTTAAATATTAAAAAAATTATCATTGGGAGTACTTATTTTTCTTTTTTATAATTCTCTATAGTTCTCTATTCGCCAAGCATGCACACGCCTAGTATACCAAGAGAGATTTTCTTGATGGGAGTTTGATACGTGAGAAACAATCTACTGCAGTTCTTTTATTATTTTTCATGCGACTGGTATATGGGGCGTCAGGCCCATGCGTGTATGCAAGGCCTGGCTGAATGCTAGGCGCTCCCATAGCGCAACGCAGTGTTCTTTTTTTTTCTTTTCTTGATCTCTCTCTCGATGCATGTATGTTCGCCTGTTTTTTTTTGGAGACCGTTCTGTGAATAGGGACTTGCCACGTGGCTCATCCCTTTGGCGATTAATTTGCAGAGAATTCGTGTTATAAGG
>TE_00000157#MITE/DTH
GGCATGTTTAGTTCCCAAACAAAATTTTTCGCGTTGTCACATTAAATATTTGGACACATGCATGCCAGTTACACAATTTGCCAGAAAATTGCGAGACGAATCTTTTAAGCCTAAGTGTGCCATGATTTGACAATATGGTGCTACAGTAAATATTTGATAATAACGGATTAATTAGGCATAATAATTAAATTCGTCTCACGGTTTCCTGGCGGAATCTGCATTTTGTTTTTTTATTAGACTATGTTTAATAATTTAAATATGTATCCGTATATCTGATGTGATGTGCAGGGGAAAACTTTTTGCCAACTAAACATGCCC
>TE_00000158#DNA/DTM
GAATAAGTCCATTTTGTCTCCCTTATCTCTTGCGCTTGTGTGAATAACATACCTCAACTGGAAAACCGGGTATAACGCCTTTTTCTTCTCTAAAAACCAGAGCAGATCACCTCCCTCGGTGGTTTGGATGGCAGTTTCGTCCGATGTGGCGTCATTGACCCAGTTGATGAGCTGACTCAGCGTGGTGGGACCCACATGTCAGTGCAAACTCTCTTTCCCTTCTTCCTTCTCTCTCTCTCCCTTATCTCTCACCCTCGGCCTCTCTCTTCACCTTCGCCGGAGCAGCGGCGGCGGCGGCGGCGGAATATCTGCTCCTAATACAAAGGTGGAGAACCAAAGGCGCGCAGCGGCCGGCGGTGGCAGACGACGTCGGAGCACCGGTTGCCGCCGTACCGAAGTAGCGAGAGCACGCAGGACGTGGAGAAGGGGAGAGAGAGAGTCATCCCCGTCACCGCCGGTGCCGCCATCCTAGAGATCCCTTGCCGAGCCGCCGTCCTAGAGATCCTTGCCGAGCTCTGTCCCGCCACCACCGCCGTCCACCACCGGTCGCCGTCCCGTGCTCCTTCGCTGTTCCCGGGCGGAGAAGAAAGGAAGACCGGGGAGAGAGGGAGAGAGAGAGCCATCCGTCACCGCGAGCGGCGCCGCCCTGGAGCGTTGCGATGCTACTGCTGGCTTCTTCCTGCGATGCTACTGAGGTTGAAGAAAGCTTCTGTCTAGGTAATTCTTTTTCTTCTTTTCTCTCACTCACTCCATCAGCTGCTAGCTTTGCTAGCTAGGAGTAGCTAGCTGCTTGTCCTCTTGCTGTCGAGAGGAGGAAGAAAGAATCGAGGTGGTTGGCTGTCATGTGGTGCATGGCTGCATTCAGAGCCCCGACGGTGATGTCATCGACTGCGTGCCGCTGCACCTACAACCGGCGTTCGACCACCCGAAGCTCATTCATTTTTGTTTCGATTTGCAGTGATCGTTTCTATCTCCCGCGACGTTTCTTGATCGTGTTTGTGACTGTGTGCGCGTGCAGGTTGAGCCGGAGCCAGAGGAGAGGCCCAAGGTCGGTGCCGTGGCAGCGGCGCATGGGGAGGCGGCGGAGGAGAAGGTTGTGTTCCCGATGACGTGGACGGACGATGATGAGTCGTGCCCGGAGGGGACGGTGCCGGTGCGGCGGACGACGAAACGCGACGTGCTGAGGTCCAACTCCTCTCTCTGTTTCGGGATGAAGCAGCCTCGTGTCGGCGTGCCGCTGGTGTCGTCCGCGTGAGGAAGAAGATGGGATGGGGGGTCGCTGACAGGTGGGGTCCATAAGCTGACTCAGCTAGTCAACGGAGGGTCCACCGTCACGTAAGTGTCACGTAGGACAAAACCGCCTCCGAAACCGCCGAGGGAGGTGATTTGCTCTGGTTTTCAGAGAAGGAGGAGGCATTATACCCGGTTTTCCGGTTGAGGGATATTATTCATGCAAGCGCAAGAGATGAGGGAGGTAAAATGGACTTATTCC
>TE_00000159#DNA/DTC
ACTGGTGGAGAAACACTTTATTGTTTCAGTTTTTCAACCGGGACTACGATTGTTCTTTAGCTTTCGCTCATGGATCGAATGAATAAAATCAACAACAAAGCCTAAATGATAGATCGAATGAATAAAATCAAACAACAAAGTATCCATATTATTTACACTTATTCAGATCTACAACATCTCATCACAGAGAGCATTCATCACAGAGAACAAAGAAAGGAAAAAGAAAGTTCACATCTACAACATCTTCAGCATTCATCAGATAGCACGGAGAAGAGAAAAAAAAAGTTCTCCTGCCGCCGCCTCCCGCCCGACGCAGCCGGCCGCCACCGCCCCCGACGCAGCCCGCCGCCGCCTCCATCTCGCCGCCCCGCGCCGGGCCGCCGGCGGCGGCCTCCATACCATCGCCCCGCCCGGGGCCGCCGCGGCCGGCCTCCATCCCGCCGCCCCGCCGGAGAGAAGATAAGATGGAGATGGCTGGATGGGAGAGGAGATAAGGATGGAATTAATAGGAGACTTTGCATGCGCACGTGGATAGAGGTTTTGTTTTACCGGTTGTTTAACAACCTGGACTAAGACAGCCCCTGACAACATACGAACCGGGACTAAAGATGAAATATGCCCACTGTAGCTACCAACCGGGACTAAAT
>TE_00000160#DNA/Helitron
TCTTAACTAATTAAAAAAAAAGGTGACGAAACTAGGGACGTGGGTACCATGAGCCTAAAGAGCGCGTGCGCCAGCTACGCAATCTAGCGCGTATACGCTAATTGATGTATATATAGCATCGATGGTAGCCGCAACGAACATTCGAGTGCAAAAAAAAGCAAGTGATCCACGAAAAAGAAGGAAGGTGAATCCAAGGTTGCAGACCAAAAGGAAGGAATCCTTGGTAAAAGAAGGAATTAATTGCTAATTAAGCAATTGGACGCTAAAAACTCACGATCGAGAAACGAGATTAATTGCTTCTCCCTACGTCCTGCCATGACGATGGCGACGACCCTCGCCTCCGGTGCCGGCGATGGTCCTGCGCCATCGTCCGCCTCCACGGCCGTAACAACGCGAGCCAGCCACGTTCTCAAGATCGACGGCACGGCTACTCCAGCACTCTGAGCGCCAACCGTTACAGGTCGCTCAGCTCTTTCCCGTTCAACGCAGGAGGCCATAGATACCTGGCACATCAACTACCGTCGCTTGGGAAGCAGCGACAGCAGCAGGGATTACATCTCCTTCTACCTCGTTCTCGAAGATCAGGTCGTCGAGGACGACACCGTGACAGCACAGATCACGTTCATCCTGCTTGACCAAGACAGGAAGAAGCCGGTGCCGGCCCACACCCATATACCACCAGACCGTTCAGCTTCTCACCTGATTGTATCTCCTTCGGGTTCGACAAGTTCATCCTAAGAAAGGACCTAGCGGAATCGGAACATCTCAAGGACGACTGCTTCGCCATTGGTGTGGATGTTGTTATTGTTACCAAGGATGAGGTGTCGTCTGTCAAAGTGCCACCGCCGTCGGACATGCACCGGCATTACGGCGATCTCCTCTCGAGCAAACTAGGCACCGACGTCGAGTTCGTAGTTGGTGGCGAGACGTTCACCGCGCACCGTTTGGTGCTCGCGGCACGGTCACCGGTCTTCAAGATAGAGCTCTTTAGGACAACGGAAGAGCGCACCACCCCAAATGCGATACCGATCAACGACACGGATGCACAAGTATTCAGGGCTATGCTTTCTTTCATCTACACGGACACTTGGCCAAAGATAGATCAAGAGAACGAGGCGGCAATGGCTCAACATCTGCTCATTGCGGCGGAAAGGTATGGCCTAGATAGGCTGAAGCTGATGTGTGAAGATAGATTGTGCAATGGCATTATCGATATGGGTTCCGTGACAACCAATTTGGTGCTAGCCGAGAATCACTATTGCCATAGTCTCAAGAAGGCATGTTTGGAGTTGCTAGGTCCCTGGACAACTCTAGCTGAGTTCATGGCAACGGACGACTTTCGGTATTTAACCAAAAGCTGTCCTGGTATTTTGAATGACCTAATTTGCATCGTTGCTGCTCGTGAAAGGGAAAGGACAATTTTTTTTCTTGGGGAATAAGGGAATACAATGTGACAGCATACATGTACATCAGGCTTTAACCATGGAAAAACTCAGCTGCCCAGAAAGATCAGCTATAAAGATAATGCTGTCAAATACAAGTTTCTATGGTGGAATTTAAACCAGTTTTGAATGGACCTTTCACTGTTCTATGTTTCTTTGGCTTTTATAAATACATAATATTAGCATAATATTTTTTTCGATGAATATATTGCTATAGTTTTTTTATCAAGTTGGTTGTATTAATTGATGGTCTCAATTTCTCAAACGGTTGTAGGTCGTCAAATAAAGAGAGATGTATCAAGCAAAAACTGAGGGGAAGACCACTCGGTTTAATTTGAAGTAGCCACGATTATAACACACAGATTTGAAACATATATAAATGACTCACATTTAGCCTGTCGCAAGGAAGCAAACATAAACCATCAAGATAAATAGTCTAAACAAGTTCTTTTTTTCACGCGAGCCAAATTAATGAACATTGTAGTTAGTTGCTGAAGTGATTAATTATACGGTAAGAGGTAGAATTTTCCAATATAAAATTTGATACCTCTACGTATCTATCCAGTATCATAAAATTTATCTATAGCTTCTAGGAACTTATAATAAGAGTACAGTCATAGTCTATAAATACAAAAGTCAACCTCAATTATGACTCTGAACATTTTTACACAGCCCAACTATCAAGACTGGTCCGTAAAAATACAACAAAACACAGTTCTAATATTGTTTTTTCACTACTATGAAAACCATTTTCGTAAGCGATCAGAACCCGTTTTTATAAGCGGATAAAGCATCCACCTAAGCCCACATGTATGCAGAAATAGGAATTTTTTTTAGTCGGGAAACGCAACCACGTGAAAAACGGGATTTTTGTAGGCAGACGCATTATGCCACCCATTTGCATAAAGAATTTCGGTGAAAAAAAATATATAAAAACTCCAAAACGAAACCTAGCTTCCATCCCTACATCTAAGCAAACCCTAGCCACACCGCCGCCACCACCAGATCCATTGCCGCTGCGGTGGTGTAGTCACCCATGACGTCTTTGACCTTTCCCACGCTGGATCCACCGTCGTGGAGGTCACTGCCATCACACTGCCACCCACCCATGCATTCATCTATCCTCTAGTTGGCGACAACGACGGTGACGATGGCGTCTCAGATCCATGCACTGAGGTCCCTACCAGCAGATCCATGTCACCAATGCTCCCAAGGCCGCCACCTCCACCGCCACTCCAAGTGAGCCCGCCATCGGATCCGCCATTGCCGAGGTCACTGACGATGGATCTGCCGTCGTCGAGCTCTCCATCAGCATTTTTGTCGTCACCGATGATCCTAAGCCCGTTGTCGTCGCTCCCGAGCACGCCCGTCACCACCCGCTGCTGCTCGAGTTTGCCACGAGCCGCCAATCCGCCAACACCGTCGTTGGGCGCACGAGGGAGAGAGGAGGTGTGAGAGAGAGGGGGAGTTGAGAGATAAGGTTGAGAAGGTGAGAGAGAAGGTAAGGAGATAAGAATAAGGACGCATACAGGCCCGTGCTGGACACCTTCTAAATCTTTTTACAAACGGAGTTTTTTAGCCCACCTCGAAAAAGGGGATGTGCGTCTGAGACTGAGCAAAAGCCATAGTTAATATATTAGTAGGAGCAAAAATTTTGTACAGCTGCGCGTACTGTTTCTTTTAAAAGTTTAACTTCCAATTCGTATAGTTTATATAGCTAGAGATGAGCACTGCAGGTAGTGAACGAACAAGGATTGTCGTGGAGCTTAGGCTACATCCCACAGGGAAGAGCCACCAGTTGAACACTTCCATTATGTGCATCTCTCGCTAGGGTAACAAGCACCCAGCATCAAATCCAGGCAACTGTTCATCGAGACTTAGGATTTCAGTTCAAATTCGCAACATATCAAACAGCAATTAAGATGCCAAGATCTTAGCTACTGATCTCTGGGTTAATTGACTAGCTGTTGCGAACCATATCTGGCCACATCAATCTGAGTCGTCACAGGAAGAGAATCGCCGTCCTCACGTGAACGGCATATATATGCTTAATTATTTGTAAATTAAGCAGTTAATAACCACAATATCATGATGGCTACCTAGTCAGCAGCAGTGTACTCCTCTTACTTATCAGCTTATTATACTTATCAACTAAATTCAACCCTAGATATAACTGGTATGACACGTAGAACAGAATTCCAAATTAACAAAAGCATTCTTATGAAATTCAACTCATATAGTATTCGTTGCCTTGCTTGGATCCTGGCTAGCAGGACTTTCTTACAATATATACATAAATATACAGAATGGCAAGATATACGTGAACTAGACAGAAGTTAATGCAGATCAGAATCTTCTAAAATCGATCTTGACCATGCTGTAAAACCTGCAATTAACAACGAATCCCAATGCCTAAGTGTACCGAAGAATCGGCGTGGTGATGAAAAAAAAGGAATAAGGCCACTTTTTCGTATCTCTCACCGTAATAATAGATGTCCAGTACAATACTGATAGTAATATTCGCTGACTTAGCATTCCAATCATCAAACAAAATAAAAATTAAGGTAAGACCCACATGTCATATTCCTTTGTGCCTCCTTCTCTATTCTCTTGTCCCCATGTTTTCTCAGTGCCGACAGCGTGACAGCGAGGAGGAACGATGGTAGGCGGCGAGCGCAGAGGAGGAATGGCCCATGGCCGCCGATTCGTCTTGATTCTTTTGGTGCTGAGTTTGCGTTTGTCGAGAAGATACGTCTTACAAATACTTGATTGACTTGTTATTCATTCGATTATTTAAAAAATAGTACACTCCATTAGAATTCGCTCTCTTTCTTAATTAATCCACTGTCGACAGAGCTTAGGTCGTCCCTGGCTATCAACCCGTGCCACACTCGCCGACAATAGAGACGGGCCGCCAGGGTGTCAGTGGCTGCCAACGATGGGTCATCACTGTCCTCTCCGCCGTGGTGCATCAGTGCTCTTCATCTCTTCTGCTCCACTGGAACACCATTGTTCCCTCGGAGAAAGAAGGGGAGGGGGAAGAGAAGATGTGAGAAGAATCATGGTTGTTGATACGTGGGCTCCGGTAGTTTTTTTCCTTACACATGGGCGATATAGCTGCCAGGTATCTATTATCTATTATCTTAATAAAGTAATAGAAAAAGAAGCCTTCACATTCGCTCCATGGCCTATATATA
>TE_00000161#DNA/DTT
TCCCTCCATACTACTCACTAAACCAATAAATATTTTATTATAAATTAAATTTTATTTTATAAAAATAGTATCATTGGATTGTCATTTAAATTTACTTTTCTATGAGTATGATTTTGTTGCTAAAAACATTATAGTATATAAGATATTTAAAGTCAAAATTTAGTTTTGAAAACTGTGTCAAGTTTAACTGTGTTTTAGTGAGTGGGACGAAGGAAGTAGAAGCTTTGTAAGCCAACAACATTAAGATGATATATTTTTTCAAAGAATACTTCAGGTTTTTACTCCCTTCCTTCCTAATCACAGGGCACCCTTATTTCTTCCTAATCACAGGGCACCCTTATTTCTAGGAAAATCAAACTTGATTAACTTTTGACTAATAATTACATTAACAATATCTAAGTCTTATATATGTTATATCATTAAATTCGTATTTTAAAATATCTTCATGTAATACTAATTTTGTGGTTCTTGATGATTATTGATGGGCTGTATCTAACAATGGTATTTGTATAGTATGAGATTGCTGGTAGCACGATATACACGAGATTGTATCGAGAAGACAAGAGACAGTGATTTATATTGGTTCAGTTCTCAAAGATGATTATTGAATAACAACCCCTCTATAGATTATATGTATTGCTAGGGAAAGCAATGGGGGAATTTGCAGGCTAGTCTAGTCTGTTGAGTAGAATCTGATGAGTACGTCTCAACAGGTAAAAGTCAGCGACTAGGGCTCCAACTTTCTCCGGATTCTCTCAATGTGACTTTAGCTACGGCTTGTGATTCGATGCCGCCTCCATGGGGGACCCTATATTTATAGCGGTAATGTCTTACTCTCTAAATAGAACTCGAAGAACGCAAGCATAATACGCAATATTTATAATACCAAATTAGTTTCACTGAATCAATAATTGAATATATTTTCATAATAAATTTATCTTGGGTTAAAAATATCTAGGAACCAAGGCAATCCTTATCTTCTCCGGACCGAACCCTGACACCTTCTATCCGCACGAAGACAATTGTCTTCCAAGTCCACTTTATCTCCTTAGTTAAGTATATCTTCCCGTATAACATTAGGTATGTGGTATTTCCATATGATATGAACCCAAGGAAAGGATATATATCTTAATCCATAACATTGACAATGATATAATTTATGGTATAAATCAATGGTTAAAGTATACTCCTTCCGTACTCGTAAATGAAGTCAGTTAGAACAATATTTAAGTCAAATCTTGGGAATATAAATTATGAATAACTCTCCAATTATTGAGTTTGAAAATGTAAAAATTATATGAATAGATTTGTCTTAAAAAATACTTTCATAAAAGTATACATATATCACTTTTCAATAAATAAGTCAAAGTTGTGTTTTGGAGACCGTGTCGCTGTCCAAAACGACTTCCTTTACGAGTATGGAGGGAG
>TE_00000162#MITE/DTM
AGTAAATTGCAGTTTAGGCCATATATTTTGACCCTTGTTGCGGGTTGGATTAAGTCTTATCCAAGATTTTCACTTTGGACCATATTATATTGCCATTTGTTTCACCTTACACCACCATCTCGTCTTCCCCCAAATCAAACAACCCATCACTGATGCCATCTAATCACTCTCGAGCATGGGATAATATCAGTGGCATTGGTGCACCATGCTCAAGCTAATATACATCGGCCTCAACTCAATGAAGCAAAGAAAGAAGAGAATTAGGAAACACTAGTCCAATATGAAACTTGTGCAAAAATACCTAGTACAAAGTGGTAATATTGACTTACCCCTAGTCCAACTTGCAACTCTGGTAATAAGATGTGACCCAATGTGCAATTCACTC
>TE_00000163#DNA/DTC
ACTAGTGGAAATTGATTTGGTCAGGTACGGTACAACTGAACTTACACCGGCTGTCTGCTTCTCCTTTTCGTCTCCTCTCCCACACATCGCACATTTCACTGGCTGTGCCGGACACCATCAGGCACGCGTCGTATCCGAGATGTGGACGAGACGCCACGTAACAAACGCAATTTCTGCCCGGAAAACGCCCAACTGCATGCCGCATGCGCGCATGCCCAAGAGCAATAGCAAGCGAAAATTAAAAGGCGCGATGCAGGGTAAAAATGGTACGGAATTCCTGATCTTACCGATTTCGAATTTCGTAGGACTATCGTAAAACTGTTTTTTTCTTTTACTATTTTCGTTTCTAGACATACGTAATTAATATAGATTTTCAAATTTCTACCAGTATTGTATTAAGGGAAGTGCTAAATGACGGTACCTTGTTCCGACAGGATGAGGTATCAGGCGATACTTTTAGGTCCCATCTATAGGAATAAGGTATCAGCTGATACCTACTAGGTATTAGGCGATACCTCTAAGATATCATCATGTACGATATACGAACAGGATACCGTCATGTAGTATTTTTCTTGTATTAAAGCTATCACTAAATATGAAAAAATTCTAATAGTATTGAAACCGTTTTGAATAAAAAATAAAAACAGTAAGGAAAAAGTACAAATTACCCCCCGAACTAAGAAGACAGTATGAATTACCTCTTTGAACTACAAAACCAGATATTCACTGGTGGAGAAACCATCTTTGGTCGGTCCGGCAAAATCCATAATAGTACTGGATCCAAAAAGAACCGGGACTAAAGATTGTTTTTACTCCCGGTTATAAAAATTTTGATGTTTAGTCCCGGTTGGTAAATCCCCTGTCAGATGTATGTCAGGGGGCCGAGGCACCACTTTAGTCACGGTTGGTACTACCAACCGGGACTAAAGATCAAGATGATCTTTAGTTTCGGTTGGTAGTACCAACCGGGACTAAAATTAAACATGTACTATATAATCTCTATCCCTTATCCTCTCATCCAAAGTTACAACTTAACATATCGAATCTCACCACCTCTCCTCAGATCTATCCTCTCTCACCCCGGCCGGCCACCCTTTCCCATTCGGCGGGCCGGCCACCGGGCGGCGGGGCCGCGCCCGTCGTTCGTGGCGACCGGCGGCGGCAGCGGCATTCAATTTGTGATGATTCACTGATATGTATTTATCTGAGAAGTTACAAATTTGTGATTCATTGTTTGGATCTGTGATGTATTTGAGTAATTTCTTAGGATATTGTGATGTATTTGATTTGTGTGTATAAGTAACTTTATGATTTGTGATGTGGATTTGGTGATGTGAATTTGGGATGTTAGTTAGATTTGGGGATTGATTTGGGGATTTGCCTACTTGATTCGGGGGGACCATCTGCACTGCCGCTATTGTCGATGCTTACTCCCGGTTGGAAAATCGGGATTAAAAGGGGGTTCCCAACCGGGAGTAAAGATGGTTTATCCACCAGTG
>TE_00000164#DNA/DTT
TCTAACTAATTGCATAGATTGTGACTAATTTGTGAGACAAACCTTATAAGCCTAATTGCTCTATGATTTGACAATGTAGTGCTATATTAAACATTTGCTAAGAACGGATTAATTAGGCTTGATAAATTCGTCTCGCGGTTTGCTGACGGATTCTGTAATTAGTTTTTTTTATTAGTGCTTGAACGTACCCCATGCGATACCCTATTTATCTAAACACGGCCTAAACAGGGCCTAACTGTCCATAAAAGGTACTCCCTCCATCTCAAAATATAACAACTTTTGCTTGGATAGATGGGATGTATTCTAGTACTACGAATATAGACATGAGGCATGTCAATATTCGTAGTACTTGGATACGTCCCATCCAAATCCAACCAAAACTTGCTATATTTTGGGACGGAGGGAG
>TE_00000165#DNA/DTT
TCCCTCCATTCTAAAATATAAGAAACAATCATTCTTTACCAAAAAACTAAGGAACAATCATTATCATAATTTTATTCGAATCAATCCCAACTAATATAATACAATACAATGTACCCAATAGAATTAAAGATCTTGTTAGCGTAGAATTTAAAAATAATAATTTAGAAGAGATGATGTGCTAATTAATTGTCATGCATGCATACATGTCTTAGTTATATAACCTCTTATAACAAGGGGTGGAGGCACGAGCGTGCGGTCATCACTTATCCACCGTCCATACAATCCAACGGCTCACGGGTCACGCACACTTAACTGCTGTTAAAATCAGTTCCTGACAGCCCACGGCATCTCAACAAGAGACAAGTACTCTAGACTCCAGAGTCAGTTCGGTAGACGCGTAGTGCCGCCACCACTGTCGCCAACTCGCCATCGCCACCGCCGCCGTCCTGGGCATCATATTGAAGCTTTGCCATTCCATCTTCTTGCTGCCTGGAATTTGGATTTTGGGACATGATTACAATGAGCAGTGCAGAGCAAAGCATGCATTCGATTCAACCATTATTCAGTAAGTAAAGCATGCATTGCATAAGGCATCATAAGTTTTAAATAACACCACTCATTACTAAGTACAATGGTGAGCAAGCCACATCGTAAATCAAAAGAGATAGTGAATAGAGTATACGATATTGGAAAGAACAAAAGCAACCCCTAGAATCTACAATCTCCATAGCTACAATTTGTCTTCATTACCATACCATCAACAGTTGAACAAAGAAATAACTTAGCAAATTTGGTATTTTGACCCCAAAAATTGAAGAACAACAACAAATAGTTGGGCCTAGACGACGGTTGGTGACGACGCGTGCGTGTCGGCAGACGGCATCGGCGGCGGCGACAGCGGTGACAAGAAGGCGTCAATGCGTCATCGATTGACTCATGACTCATGAGTGCTTCTTGGTGGGCTGCCATGGACTGGTTACTTTCAACAGCAGTTAAATGGGCATGGCACGTGAGTCGTTGGATCTTGGATTACATGAACGGTGGATAAGTGAAGACTGCACGGCCGTGCCTTCACCGGATGAAGTTGGACCATCCAAATCCAGCTCTGCGGAACTCGCACGTCCGTTTCCACGGATTTTGACAGCTCCGAGGCGCCCCTCCCGCGCAGAAGCCGCACTGCACCGTGCAACGAGCGAGACGGGCGGACGCCCGCTAGCACGCTTTCCTCTTGGCTGTCCGCAGTGACCGCCGCCGCCGCCGGTTTCGGACGAACGGTCGTGTGATCGGTGGACGATTGCGGGTGATGCGGACGGGGCGACGAGCGGCCGGGGGAAGATACCGGAGATCGATCGTTCGCTCGCTCTCCCACCCGCGTACGCAACGCTCTGCCTGCGTGCCGCCAGAGCGTATCGTTGCCGTGGATGGTGATGGTGGTGGCCGGCTAGGTTCGTGCATGGCCATGGGGGGCACGTGGGGACGTGGAGTGGCACGGCGGAGAATACCGGGGTGAACCAGAAAAAAATGGGTGAACTATAGTGTTGGACCGTTCGTGTCGTGTGTGCGAGGTGGGCTCGGCGACGCATCTGCCGATGCTTGTGGGCTGCGCGTGCCATCGGCTTCAGGCTTGAACGATGGGCCGCAGCTCGCTCAAAGGACGCTAGCCCACACAGCCCAAGCGGCCGAACCTAATATGCTCGAAAGATGGCAATTCGCCTCCTTCTACGGAAGGAAACTTACGGCTTGCGATTGCATTCCGAAATATTAATGTCACAAATCGAAGATCGTAATCACAGAAACGGGCAAGAGGCGAGATATAGTAGTAATTCGCATATTTAACGCCACAGCAATATATATAAACTGACGGCAAACAAATCGATCGATCGTGTCTGTGTGCGTCGTACACGAGACACAAGTAAAGCGATCGATCATGATCTCGGCCTTTCTCTCTCGCAAGATGATCCTTGCATTTTCGCTAGTTTAATTCCATGATCTATCTATGTATCTAGGTTAATTGGATATGCCATTATAAATATGATTGTTTTGAGATATACCATTATAATTTTTTATTTGTATTAGTGCCATTATAATTTGCATGTAGTTTGAAAACTGCCACTAGTCTACATATTTTAGCCGTATTGGACATAAATGCCCCCGTCTTCCTCCTCCATCTCTCGTACCAGCCGACGTAGCTGAGCGTGACGATCGAGCACCTTCCACCACCGCCGCCTCTACCTTCTCCGCAGCACCCCCACGCCCGCGCACCACCACCGCCCACCTCGAACCGCCCCTGCATGTCCATGCTCAGCTCAGCGTGTCAGCGCGCCATCGACACCAACCACGCTAGGATGCGCCCCGCCGCCGACCTCCGCGAGCCCCGCGTCCAGCTCCAGCACCGCCGCCGCCTCTGTCCCTCCACCATCCCCGTAGCTTCACCCGCACGGCCGCCTGCAACTTCGACTACAACATAGCTTGCAGCGCGCGCCTCCTCGTGGTGCCGCTCCAGCGCTCCTCAGCCTCCGTCTCCAACAGTTGCCGCTCCGTGGTGATGATCATGTTTGCGTACTGCAGGTCCAGCACCGCGCTGCCCACCGTGCCCGGCGGAATCTCGACTCTCGAGGAGCTTCCCCTCCAGTCGAAGCCCAGCGGCGACATGTGCCATGGTTGCTGCCAACGCGAGCGTATGATCGAGCATGAGTTGCTGCTCATCTCGATGCGCAGCGGCATGTCTCGACGTTGGATGGGCCCCGACAACACGATAGTGAGAGAGAGCAGCCCCCGATGGCGTGCCTTGGCGCAGCTGACGAGAGCAGCCCCCAGTGTCAGTGAGAGGGACGCCAAACTCCATAGCAGGGACAGCTCCTGCTCGTCGATAGTGAGAGTGAGAGTGAGAGAGCACTCCTGCTTCTACTGCTCTACCGAGGGAACTGAGAGTGAGAGAGGTTGAAGATGAGGGCATTTCCGTCACATTTATGTAAAATGTGTATGTTAATGGCACCATTACAATTTCAGAGAAATACCAATGGCATAATTCTAAATGCATGAATAGTAGTAGCAATTTTCAAAACTGGAAAATTTTTAATGGCAATGTATCCAATTAACCCATGTATCTATCTACCAAGATAATAGATCGAAGTATGTGTATGTTTTTTGAATCGGAAACGTGAAAATGAAGTTACTTAAAAAAAAGTCAAACAACTTATATAATATAAAACGGAGGGAG
>TE_00000166_INT#LTR/Copia
TGGTATCAGAGCCCTCTCCCTCCAGATCAATCTAGTTCATCTCGCCATGGCGACGTCGTCCTTGGTGGCTCCCTCTCTCCATGGTCAGGCGGTGACTGAGAAGCTGACCAAGGCCAACCATGTTCTTTGGAAGGCGCAAGTTCTCGCCACCCTGCGAGGAGCGCAGATGGCGGGGTTCCTGGATCGCTCGATCCAACCACCACCAGCAATAATCATCCTTGCCACGAAGGACAAGGACGGGAAGGAGACCACCGAGAAGGTGGCAAATCCGGTGCTTCTCCAATGGCAGGCGCAGAACAGCAAGTTCTCAGCTACTTGCTGACATCTCTATCAAGGGACATCCTCGCTCAGGTGGCAACCTTCACCAACGCAGCAGACGTTTGGGATGCCATCGAGGAGATCTTCAACTCGCAGTCCCGTGCGCGTATCATCAACACGCACATGGCTTTGTCATCTACTGTGAAAGGTAACCGTAGTATTGCTGAGTATGTTGGAAAGATGAAAGGGCTTGCAGACGAGATGGCATCTGCTGGAAAAGCCCTTGATGATGATGATCTGATCTCCCATATCCTTGCTGGTTTGGATTTTGATTATAATCCTGTTGTGTCCTCGATTACGGGACGCACCGAGTTTGTTTCCTTTGGTGAAGTCTATGCGCAGCTGCTGAGTTTCGAGCAGCGTCTTGATCTCCTTCAAGGAGGCTCTTAGTCCTCCGCCAATGCTGTGTTGCGAGGAGGGCGCGGCGGCGGCGGCAGAGGCGGCGGACGCAATGGAGATGCCAACCGCGGTGGTCACGGTGGTTTCGGCCGCGGCGGTGGCAGAGGTGACGATGGCTCCTTCAACAACAACAATCGTCCGACATGCCAACTCTGCGGCAAGATCGGCCACACCGTGCACAAGTGCTGGAAGAGGTTTGATGCCTCTTTCACTGGGGAAGACAAGAGTGCCAATGTCGCAGCCTCGTCCTACGAGGTTGACACAAACTGGTACATCGACTCAGGCGCCACCGACCACATTACCAGTGAACTTGACAAGCTGACGGTGAAGGACAAATATGCCGGCAACGATCAAGTGCACACGGCAAGCGGCTCAGGTATGGACATTAACCATGTTGGTCGCACCATTATTCACACTCCCACTCGCAAGCTTTATTTGAATAATGTTCTTCATGTTCCTGATACAAAGAAAAATCTAATTTCTGCCTATCGCTTGATGCTTGACAACCATGCCTTCATTGAACTTCATCCTTCCTTCTTTTTGATCAAGGATCAGGCAACGAAGATGCCGCTGCTCCGCGGCAGATGTAGAGCCGGCCTATGCCCACTTCCATCATCTACGGTTCACATAAACAAGCTCAGCAAGTCCTTGGCGCTTTCAAGGTTTCCCCGACGTTGTGGCATAGTCGGCATGGCCACCCGTCGTCAGCTATCGTTGATCAAGTCCTTAGCTCAAATAAATTACCCATGTCTTTTGAGAGTACTCAGAATCAAGTTTGTAATGCTTGTCAGCAGGGTAAAAGTCATCAATTACCTTTTCCTAAGTCTGTTAGTGTGTCTAAAGCTCCTTTAGAGCTAGTTTTTTCGGATGTTTGGGGACTAGCTTCCTCCTCTGTGGGCAATAAGAACTACTATGTAAGTTTCATTGATAATTTTAGTAAGTTTACATGGGTCTATTTGCTCAAACACAAGTCTGAAGTTTTCTCCAAATTTCGTGAATTTCATACCCTTGTTGAACATTCATTTAATACTAAAATCAAAGCTATGCAAACTGATTGGGGTGGTGAATATCAAAGACTCAATAGCTTCTTTTCTCAGATTGGCATAGCACATCTTGTCTCCTGCCCACACACACACCAATAGAACGGCTCAGCTGAACGGAAACACCGGCATATCGTTGAAATAGGCCTAGCTCTCCTATCCCATGCCTCAATGCCCCTCAAGTTTTGGGATGAAGCCTTTGTTACAGCTGCCTATCTCATTAACCGGGTTCCTAGCTGGGTAATCAACTTTGAGACACCTTTAGAACGTCTCTTTAGCATCAAACCTGATTACTCTGCCCTTCGCACCTTTGGTTGCGCTTGCTGGCCGAATCTTCGTCCTTATCAAGCTCATAAGCTATCCTTTCGATCTAAACAGTGTGTTTTCCTTGGATATAGCCTCCTTCATAAAGGGTTTAAATGCTTGGATGTTGCTTCCGGTCGGGTTTATATCTCTCGCGATGTTGTGTTTGATGAAACTGTGTATCCATTCACTACTCTTCATCCGAATGCTAGCGCTAGGCTTCGTACTGAACTCCTCCTTCTTCCCGATAGTTTCTCTCCTACCACTCAATCTGATCATGGGGTGAAATAGTGCACCAACCGCTGGTTAATTGTCCTCCTAATTTTTCTGATCAAATTGGTGAGAATTCTTCAAGAACAGGAGTTGCTCAGATTGGTGGTTCAGCTACTGGAAGCAGCGCAGCAGAAACCAGGTCGCCGGGTAGCGCCAGCAGAGAAGAAAGCGTTTCACCGGAGGAAACACATGATTTTATGCATGGTCCTGTGCAGTCTCAGTTTTCTATTGGTGCAGCTGGCGCAGGAAATGATGATGGTTCACCAGTGCTACGTGACGTGTCAGCAGAGCTGCAGTCAGACAGTGATGCTGCACCAATCTCTTCATCACCTAGTACTAGTGCACCGAGTGGTGGAGCAGTGCATAGCACACATGCTGACCAAGTCACGTCGCCATCGCCAGCAGCGTCAGAGCAGTCTGAACAGGAGCAGCAGACAACACAGGCAAGTGATCAGACGAGACCAGTCACGAGACTACAGAAAGGTATTTCTAAACCCAAGCGATATACAGATGGGACTGTTAGGTATGGATGTCTTACTACTACTGGTGAGCCAGAAAATCTCCGAGAGGCTATGGCAAATAGTAATTGGAGGCTTGCCATGGAACAAGAATACTCTGCTTTTATGAGTAATAAAACTTGGCATCTAGTTCCACCAACCCAAGGTAAAAATATAATAGATTGCAAGTGGATGTATAAGATTAAAAGAAAAGCTGATGGGTCAATAGACAGGTATAAGGCTAGATTAGTTGCAAAAGGGTTCAAGCAGAGGTATGGTATTGATTATGAGGACACTTTTAGTCTAGTTGTTAAAGCTGCAACGATTCGCCTAATTCTGTCTATTGCAGTCTCAAAAGGTTGGAGTTTGAGACAACTTGATGTTCAAAATGCCTTTCTGCATGGATATTTAGAAGAGGAAGTATATATGAGACAACCCCCAGGTTTTGAGAACAAAGGCCAGCCTAATTATTTGTGTAAGTTAGACAAAGCCTTGTATGGATTGAAACAGGCACCAAGGGCATGGTACTCTCGCTTAAGTACGAAATTGCAAGAACTTGGATTTATTTCTTCAAAGGCTGACACCTCCTTGTTCTTTTATAACAAGGGTGGTTGCACTATATTTATTCTTGTGTATGTTGATGATATCATTGTTGCCAGTTCTTCTGCAGAAGTTGTTGCAGCCTTACTTAAGGACTTGGAGAAGGATTTTGCATTGAAAGATCTTGGAGATCTGCACTACTTTCTTGGAATTGAGGTCAAGAAAGTGAGTCAGGGACTTGTGCTATCACAAGCCTGGTACGCTTCTGATATTCTCAAGAGAGCTGGAATGTCTATTTGCAAACCAGCTAGTACACCTTTATCTACTACTGAAAAATTGTCTATTGAAGATGGAGATTTCTTGGGACAAAATGATGCTAGTCATTATAGAAGCATTGTAGGGGCTTTGCAGTATCTCACTCTGACTAGATCAGACTTATCATTCTTGGTAAACAAGGTCTGTCAATTTCTACATAGTCCTACTACAGTGCATTGGTCAGCAGTAAAACGAATTTTAAGGTATATAAAAGGGACTGTGGAATTTGGACTTAGATTTGGTAAGTCTGATTCTATGCTTATTAGTGCTTTTTCTGATGCTGACTGGGCTGGTTGTTCTGATGATAGAAGATCTACAGGAGGTTTTGCAGTTTTCTTGGGTCCTAACTTAATTTCTTGGAGTGCTAGAAAACAGGCTACGGTTTCTAGATCTAGTACTGAAGCAGAGTATAAGGCCTTAGCTAATGCTACGACAGAAGTTACGTGGGTAAGGAAAATTTTGGATGAATTGAGAATTGCAAGACCTTCGGTAGCACAATTGTGGTGTGATAATTTGGGAGCTACTTATTTATCAGCTAATCCAGTCTTTCATGCAAGGACAAAGCACATTGAGATTGATTATCATTTTGTGAGAGAGCAAGTTGCGAAGAAGCTACTTGATATACAATTTATATCTACAACAGATCAGCTAGCTGATGGTTTCACTAAATCCCTGCCGGCGCCGAGTTTAGCACAGTATAGACACAATCTCAACTTGGGCTAAGTTGTGATTGAGGTGGAG
>TE_00000166_LTR#LTR/Copia
TGTTGAAATATAGATAAGTTTAGTTATCCTGTTTCTGTTGTTATCTCTTTATCCTTATCTCTTGTAACCATATGTTGTTATCCCTTTGTAATCGCCACGGTAGAGGCTGTTTCTACCCTATTTAACACGTACCGCGACCCAGCGTGAGGGAATCGCGTTCCATCTAGTTTTCCTATA
>TE_00000167#DNA/Helitron
TCTATTATATTATTAAAACAGCCTTAAAAGAAGGCACCACGTTCACTGTGGAGGCTTCTTAACCATTGGATCATAATAGATCTAGATTTTAACGGTAAGATTTAATCGTAGTGTTTCAGTATATACACAGCAATAGAATCGGACAAACCGGACAAAAAGTCAGAAACACTGTAGTACATGGATTCACATGCAATAGCTTTTCTAGAGTTTCCTATAGCCAAAACTTTGTGCTGATCGGACACATGTGCAATAGTAATAGGACACCAATTAATATATGACAATCAAAATAAAAACACCCTAAACAATCCGACTCTGACAATCTTGATTGTCACCGATTCCTAAACTAATCTTGATTGACTCTCCAATAAATACCAAACACCAGAAGGGAGCCACCACCAACCAGTTCAACAAGAGAAGAGGTAAATAGCAATCAACGCAACCAGACGGGAGCCACCCACCAGATCAACAAGAGAAGAGGTCAATAGCAAGCAATGCAACCGAACTATCGGCAAACACAGCAGCAAAATATAAGTCCAAGACGCCATTGTCGCCGGATCATTACACGCCATTGTCGCCGGATCATTATCATCAGATTTTGCCGCTGTGCCGCCAAGGGCCGCACCGCCCTGTGCTCCTCAATTAACCGGAGATCGTGCACGTGCTTCCCGGCCCGGCTTCGGCAGCCCCCGACGACGTGAGAGCCACCACGGCGCTCGGGACGGCGATGGACGACCCTAGATCCGCCGGATCTGGCGGCAGCCGCGGCGGCACCTCACCAACAAGCGACCGGACTCGATCGGGATAGCCGGATCCGGCACGACATCACCGACCATGCAGAAGAAAGGTGCAGCGATGGGGAGGGGAATATGGACCCACGTTGAGAGAGAGGAGAAGTTTTCCGCAGGTTCCACCTCTCCCTTTCCGTTACTCCTCATCAGATTTGGCAGTGGAGGAGATGAGAAGGGTGAGAGAGGAATGACAGGAAGAAACGAGAGAAGATGAGAGGCGAAGAAACTGAGACTTGGCTGTGAGGTTTGGGACGGGCGGAAACTAAAAAAGTCAACATATGTAACTACTGTCCCCACCACTTCCTCTGTCCTTTTCTTTTCTATTTGTTGAGATAAAATTTCTGAGTTGCAGCACAAAATTTAAATTAGTACCTTCAAATTATACATACAATTTAAAATCTTTTCGAGATCACATTAATTATATTTCCGAATGTAAGAATACTTTATTTTATATCGTCTTCTCTTAGCATGTCATCCATATTTCGAATTGTTTGTTGACACGGACAAAGTAAGGGAAAACCCCTGAAAGAATTTCCATATTAACCTGAAAGAACATTTTTACTGATGCAATATTAGGAAAAGACAATAAAGAGAATAGGCAGTGGACGGGCCATAGAGGAGTATAATTGATGGGACGTCTAGAAATTGTAAAAACAAAACCCAACGTGATAATAAACTCTAAAAACTATAAGATCCATTTTTTGAAAGTTCCAAGGAGAATGAATAGAAATAGTGGTAGATCGAGCAAACAAATAAAGATGGAGATGACATAAGGTGTAGCAACTGGTGTGACTTTTAAAGAACTGCATAATTAGAAACATGAGGATGATAAGGTTTGGTCTTACAAACTCTTAAGATAATGACATAGCTATTTAATAAATTTTAAGTAAAATCATAATAAAAAATATATAATTTTGTTTGGGTGCTAGCCGCGCAATTGCGCGGGCCACCCAACTAG
>TE_00000168#DNA/DTM
CCGGTTTTGAAATATGCCATTACTATTTACGTATTTGGAATGATGCCATTGCTATTTGTTGTAATCTTAGTGGTGCCACTAAGATACGTATTTTGCATGTATTGGACGAAAATGCCCTCATCTTCTACCTCTCTCCCTCTTCTCTCATCTTCTAGCTCTTTCCCCGCTGCTTCTACTCTGGCGCCGTCACCGCCGCCTGTTGCTGTCGCTGCTGCGCTGTTGCTGCTCGACGTCGCTGCAGCTCGCCGCTCCGCCGCCGCCGCTCGCTCCACCGCTGCTGCTCGCTGTTGCTGCCGCTCCGCCACCGCCGCCGCCGCTCGCGCCGCTCGCTGCTGCCGTCGGTCGCTTCGCTGCAGCTGCTCGCGCCACTTCGCCGCCGCCGCTCGTCGCACGCTGCTGCCGCTCACTCCGCCGCCGCCGCTCGCCGCTCCACCACCGCCGCTCGCTCCACCGCTGCAGCCGCTTGCTCCGCTCGCTGCTGCCGCCGCTCCGCCGCCGCCAGTTCTCTGAGCTGTGGAAGAAAGGAGGGGGAGAAAAAGAAGGAAAGAAGGGTAATTTGGTCCAAATTTTTTTATAAATGGTTGGTAGTGGCATATCTTGAATATGTGTAAAATTGCAATGGTATGGTTCCAAATACGCGAATACTGATGGCATATTTCAAATCCGGC
>TE_00000169#MITE/DTM
GGATGAAACTTCCTGAAGTTGCTTCACAGAGCGCTCTCTAGATGCCATGAGAGAGACAGAGATACTTAAATTGAGCCAAAGAGGTATAGCAAAATTGTAGCCATAGTGGTGTCATACACTTGATCCAGGCCGGGACGTCAGTATGCTATCAGTCTATCACATAGGTATAGCAAGCTACCTAGCAAGAAAACCCACCAAACAACACCTCATCACGCACTCATTAAGTTTCCACATATGTAGGTCAAGTCCAAGTCAAAGTCATTTACCTAAGCAAAAACAGCCCAAACAACATCAACAACAACACATCTGATAATGCACGCACATACATGGGCTAATGACTAGCTAGTTTGCTGCCCAGTTCCATGCAATTTCTGGTTGCATTATGCAGCCTAGCACGGCTAGCATGCAGCTCTTCCCGTATGACTAAAAGTAATAAAATCCATCGGACGATATATACTATGACTCAGGCATTCGATTTATTTATTTTTAAAAAAATAGGGTGTTATTTACTCTTTTAGAAAATTCCAAATACAATTGTTTCATCAC
>TE_00000170#DNA/DTT
TCCCTCCTTTTTAAAATATATGGTGCCGTTGATTTTTTTTATGACGTTTGACCATCCATTTTATTAAAAAATTTAATATAAATATGTAAAAGTATAAGTTAAAATTATATTTTATTTGATGATAAAAACAATTCACAACAAAATAAATAATATTTATATAATTTTTTGAATAAGATAAATTGTCAAAAGTTATGAAAAAATCAACGACATTATATATTTTGAAATGGAGGTAGTTCAATATTGATGTTGCATACTACCTCCGGTCCAGAAAAACCGTAGTTTTACGTTGCTTATGTCCAACGTTTGATCGTCCGTCTTATTTGAATTTTTTTATGACTAGTTTTTTTATTAGATAATAAAATATAAATAGTACTTTATGTGTGAACAATTTTTCTAAAAAAAATATAATCTTTTAAAATAAAACGGGCGGTTAAACATGGACACGGAAAACTACAACTGTATTTAAAGTAAGACGGAGGTACGAGTAGTACTTGAGTGGGTTACCAGCTATCAATACACCTATGGAAACGATGGTTGAATGACGGATAAAATTTATTACTCCCTAGAGGATTCTGGTTATTAGATTTGTCCAAAGAAAATTACAGAGTATTTTGCTTCTCCCAAAAGGATGAGTACAACCCATTAGTAATCCTATTCTCATCCTTTCACATATGAAAGACACATAAAGAAAATCACATGTACTATGATGTAAAAGAAAAATAAAATATCCCCAGTCCCCCACCATCTCTAATCCCCATATGTCCTTAGATGTACTTTTTTTCCCTCTTCCTTAGTTAGTGCTAAATAGGGAATAATCTCTCATAATCATAGACGGAGTGAGTACCAGCTATTATAGGACTGTGAAGAAGATAGGATTAAATGAACTGGAATGACATACAAATTTTGTTTGCCTAGGTAGCTTAGGCAGCTAGCTTTTTCTTGTTCTGAGCAGCAACATCAACATGAAAAAGGAAAAACTCTGCAAATGGTTACTATTAAATCTATTCCAAAATATAATAATTTCTTACTATATATCCAAACATACGTTTATCCATATGTCAAAAATTGTTACATTTCAGGATGGATGTAGCATATTTTTTTAAAATTTGTTGATGGAGTAACTCAGAAAATATGTATTGCAAATTACATATGTAGTGAAAATCTGAAAACTACTATTGAATTAAAAAACAGACTCATGATATTTATCCACGTTAACAAAAATAAAAATTATACTCCCAATAATAGTAAAAATTTTACTCTCAATGATATGGTCAAATCTTAAGCGTCCATTTCCAATCTAAAGACAGTTTTCATACTTCCACAACATATGTGATTTTCACTGCATATTGATTTTCTCATTGAACAATGAACTCTACACAGGGAAGATATATACAATTAATTAATACTCCTATGTCGTAGTATTAGTATACTGAGTACTGAGGCTACTGCAGGTAGCAGCAGATACAAGAATTCCGAGTACCGAAAGCCAAATTGGCAGAAAGCCAGCGTACGTACGTAGCGCGCGAGGGGAGAACGCCTCACCTCTGGCCGCCATTGCCGGTGGTCTGCTTCGCCTCACCGCTCGAGCTCGTTTGGCTCGCCGATCGACCATACGAAAACCCCGCCTCCAATGGGTTATATGGTCACCGTACCCGCCCGCAGACGCGCGGCCGCATCCGTGAAGCCGTGGCCGTCGCTCTGTCGCCGAGATTGGCCGCCGCACGCCGTCGTTTCGCTGAGCTCGGTTACGGTTAATTAATTAGCTCAATTTAGCTGCATGCATGCCTGTGCATGCTCATTGCAGCTTGGCTCTCTGTTGGTTCACGACGCATTGCAGGCTCAACACTCAGCCATATCAACAACATGATTAAAGACAATTAACGCTTATTAAGCATCATTGATGTATATCACGGAAATGCTACTTGGCGAGCGATCGCCCTTCAGATTCTCCCCCTCCAGCCCTCCACCTGGTTTCCTTTTTTGGCAACGCATTACTTTTCTATTTTAGTAAATTTATACATCTAAATTTTATACACCTAAAGTTTACACATTTAAAGTTTAGAGACCAAAAGTTTATATATCCGATTTAAATTTGAATTTGAATTCAAATATTTTTTTATATATAGTATTTCTATACATCTAAAGTTTATACACCTAAAGTTTATAGACCTAAAGTTTATAAGTCAAAAGTTTATATACCCGATTCAAATTTGAATTTGAATTATATCCGATTCAAATTTGAATTTGAATTCAAATATTTTCTATATATAGTATTTCTATACATCTAAAGTTTATAGATCCAAAGTTTATAAATCAAAAGTTTACATACCCGATTCAAATTTGAATTTAAATTCAATTTGAATTTGAATTCAAATTTTTTATATATTGTATTTCTATACATAAATTTTTCTAACTTTTGTTTTTTAAAAAAAAATTTGTGATGTATTGTAGTAGGAAGAGAAGAAGGGGAGGAGTCCAATATCAAGCTATGTTAAACAAAACTATTAATTATGCACGTGCGTTGCACCACATAAATCAAACATAGGAGTACTTCACAAATAGAATTGGGCCGCACAGAGGCCGCCTGCACGCGCGGAGGCAGGCCTGGCAAAAAGGGTCCGCCCGTGCGGAGGAGGGGCTCCATGGCCGAGCGGTAGGTGTGCTACAATCAGGGAAAAAATATATAGTGAAAATTTACAAAGTATCGTTAGATTAAAAATTAGATATTTAATATTTATCCATCTCACCTAGAATAAAAATTTTACTCCCAGATTCAACTGTCACTCAAAAGAGAGATGAAAGAGAAAAACCTATCGACGAAGGAAATTGCCGCTCGATATGGAGGCCGGGTCACCATCGTGACATTGTTGCAGCCTGAGGGTGAGATCTCTCGGCCCCTCCCCACCTCTGGCCGTCGGCCGAAGCCGCTGCCCTGTACTCATGTCTTCGTTTCCGAGCCCACCAATGAACTCATGCAAAGTTTTAAAATGTTTTGAAATTTTCTACTTCCTCCGTTTCATATTATAAGACTTTCTAGTATTGCTCACATTCATATATATGTTAATGTGTGTCTAGATTCATTACCTGAAACGGGGTGGTAGCTTTTGATTGGCACTGTTCTACGGCAGCTGGGTAACGCGTGTACTTGTTAACATAGAAATGTTGGCGTGATATACATTGATTGTGTGCAATCAGAGACGTATAAACATATATTTCTGAATTCAATTACAAGTGGTCGTTCTAAGATCGCATAAAAAAGTTTCATACGATTGTAAAAATATACTAGTATTTCCCAGAAAAAACCTAATTCTAAAAACGTATCTGAACAATGTGCATATCCAGATACATTCTTAGGATTGGACTTTTTTAATTTTAGACGGAGGGAG
>TE_00000171#DNA/DTC
ACTACTATACAAAGCGTCTTTCCATGTTGTTGGGAAGCATCTTTCCATACGGTTGCCCCAACCGCATGGACAAAATCGTTTGTGAAAACCACCATTTTTGCATGTGGCCGACGCATCCGCATGCGAAGGTGGGATTTTCGCATGAGGTCGCTTATATCGGCCGCATGCGTCCCAAACCCTGGCCCGCCATCGGAGAGCCGCATCCACGCCGTCGCCCCCGCGCCCCCCCACCTCCCCGCCGCCCGTCGTCGTCGCCCCCGCCAAATCCGTCGTCGGCTGCACCCGATCCGTTGCCCTAGCCGCCCGGCGTCATCGTCGGCGGCGGATCCGTCTCCCCCGCCGCCCGCCGTCGTCGCCCCGCCGGATCTGTCGGCGGCGGCACCGGATCCATCGCCCCAGCCGCCTATCGTCATCGCCGGCGGCGGATCCGTCTCCCCCACTGGATCCGCACGGTGCGGCGGCGCCGCCCGAGGCGGCCAAGCCGCCCCTGCCGCCGCGGCATTGAGGAGGGGGGAGGGATGCCTCATCGTCGTTGTTGTTGGTGGTGGTGAGGAGGGGATGGCGGGCCGCCGAGCCGCCGCCCGCTGCTGCCGTAGCCGCGCCGCCCGCCGCCGCTCTAGCCGTTCCCTATGGCTGCGGATCCGGCCCTCCCGAGGGCGGTGCCGCCGGATCCGCCACCCGCCGACGCCATTGCCATCCGCTGCCCGGCCGCTCTTAATAAATTATTAGGGGGAGAGAGGAGATGAGGTAGAAAAAATTTGAAGTGGTGGGAGGGAAATGAGAGTGGAGTGAGATGAAAAAATTGGGGTGGTATTTTTGCATGCGGACTACTTAAGGATCGCATGTGAAAATAGATTTTTGCATGCGGCTCCTCAAGTGGACCGCATACAAAAATGAGCTAATTTGGGAAAATCGATTTTTTCCATACGGGCCACTTAAGCAGCCGTATGGGAAAATGACCTTCGATTTCTATAGACGCCACTAGTTATGGTCCGTATGGAAAAATGAAGGGGCCTCGTACAGAAAAATAACTTTTGTAGTAGTG
>TE_00000172#DNA/DTT
TCCCTCTGTTTTAAATTATAAGACATAATTTTTACAGGGTCTTCAATGATATACTTTGAATATTAATTTATTCTATGTAAAGTTTCCACACTTTATCTTTTTTTTCCTGGACTTGGCTATGCATTCCACGGAAAAAAATGCGTTGGTGGGGGAGAGGGTGCCAGACGGCATGCGTGTTGCTGGCGCGAGCGGGCCAGATAGCATCCTCCGGTTTTTGCAGGTGGTGGTCTTAGTGGTTCACCTCCGAACATTAAATTTTTGCAGGTACGCTTGCAAAAATAAAAATATTATCGCATGGATCCTTTAAGCGTTCGCTCGCAAAAATCTATTTCCGCATGCTAGGAAAAATCAGATCCCTCTTTACATAACTTTGCAAGTGGATAATCACAACTAAAAATTTGGTCGGTTTGCAAAATTTATGAGCTTCAAATTAAAAAATCATTTTTATTGTAGTGCGTAGGTGTATGATTGGGCAGGCTCTAAGCCCAGCTCGATGCCGGCCCATGTGTGCACCGGTAGCACTTCTATCCCTTCTCTTTCAGACCCATCATATTTGCATACGAAAAATAATTTATAAATAAAACATTTATAATATGTTTTTAGCGATATAAAAGAAAAGGCTAAAAAATAAACTTCGATGAAAAAGTCTTAAAATTAACTTTAAATTTAAAATCACTAATTTAAATTTTGACTGATAAGTTTTTAACTTCGATGAGGCTCTTGTTTTTCAGCGGCGTGACGTCCGGATTTATCCAGAAGTCACGAGATGGCAAAAGCCGAGGGCACCTCGCTTCCCCCACGTCGCAGGGAAAATTACTGTGCCACGTGGATATCTAAGCAATGTCCATGCCCTTGATACTTTTGATTCCAAAGCGTATAACGTATTTATTTAATCAAATGGATAGTAAGAGAAAAATTTACATATATACGCGTTCCAACGAAAGGAGTTTGTACGGTACAGTATTAGTCAAATTGACTGCATTGAAGAAGTGTGAGCAAATTAGTTACCTCCCCTCTTTCCATTCCGTCAGAACCTTCTACATCCATGACAAGTATACATGGGCGGATACATTTTGCCATCAATATTCCATGGGTTGTTTGATGTCTGATGAAACAGAAACTTACAATTTAATTTATTCCGTAAATGACGGGAGATAATATATTTGGTAGGTTGTATCAATTTAACAAGATAATTTTCAAATAAAAAAAATCAATGACTCCCCTTAATTATTGCTCTGTACAGTTAATTTTGGAATTGAGATCGGGTAGAAATGTATTTCATCTCTAGTAGTTTTTTTTTGAATTTGTAAACCTTTTAGTCCATTCTTTATTAATTTTTACTTATTTAATGGTTTTCACCGAACATATTTCAATACATACATATACATAAAATATGAAATATTTTTTTCACACATGGCTGACTTAACCTAACCGCCAGTGAAAACTATTTTCGTTGGCGGCTGGGCTAGGTCACCCGCAAGTGAAAATCAATCAACGCTGGCGGCTGGTGGCCACCAGTGAAAATGGTGCATTTTCACTTGCCATTGGTCGCTGGCGGTAGAGTGGCGGCCGCCAGAAAAAAATATCTTCCTAGTAGTTTTTTAAAATATTTGTTGATGTTTATCATTCGTCTTATTGAAAAAAAAACTCATACATACAGAGGACCTACATAGAAAACCCTTTTTTAACATGAACTATGTACCGATGCGTAATTTACTCTATATTTCTTTAAGAAGACGAATAGTTAAATGTCATTTCCAAAACTTAATTGCGTTGGACATTTAAATTTAAATAGAGGGGAACTATGTGCATTTTCACAACCTACTCTTCCTTAAAAGAGAAAAGATATGATTACATGTCGAGTAAATACCTCCCATTCGAAGCATCCATCACATCAAATCTTGTCCCAAACAGAGAGTTCAGCAGATAACTTTTGCCTAGTAAGAATTGGGCAAGTGTCAATGGAATAAAACATTTGGGGCCATGTATGGCAAATGTCCCAAACAGAGAGTTCAGCATTGCACGATGCACACAGCCATTACTTACTACTACCCTCTCTGCTCTAGTAGAATACAATAACTTAGAACCGGATGGTTCTGGTTACTGTATTCTAGGACAGAGGAAGCACAAATTTTGATAATTTAACCCTTTACAAAAACTTATTACAAGAATAAACCGTGTGAAAAACTTATTTCAAAAATGAACCGTGACTCAGCTGAGATCCAACATCTCAGCGCCACCAATTTTGACGCTAACCTCCATCCGAGGTGTCATAAGTTAGCCACATCATCAAGGTTCAGCGCCACTCTTATTGGCTTTCAAAATCTCAGGTGTTAAATTTGAATGCAACATCTTTCTAAAAAAAATGATTGTATCCTTTCCGAGATAACAAGGAATATGTGATGCAGTTATGAAGGGTCACTTTTTGTTTTTGAATCTGGTCCACGGCCAAATGTGTTGGACAGAGCAAAGGATCTTATAAGAATGATGATGTCTTTCATTAGAGCGTTTGAAGTCCCATTAAGTTATATTAGTTGCCTTTTCGAATAATTTTAGTTTCTTTAATTATTCAAGAGCCATGAACGTTTTTAATTTGTTGATTGATTCATTTGTTAGTGCTAGAATATCATTGGAACTGTAAAATCAGAGGCACAGAAAATGTTCAATCTTGAGAGCGTTGTAACTCCTGAAGAGAAGATCAGAAGATCGAAACTGTCAAAACTGCAACTATCTTTTCAGAAGCTGAGCTGAGCAGGATCACACGAACAAAAAGCTGCCGCTGGTTATGTATGGCGGGGGCGGCAGAAGACAGGCCGCGTAGCTGGGCTCAGGTCGCCATGAGAAGGGGTCGTAGGAGATGCCGCAGTATGCCGTTGGGAGCTAGACGAGCGAGGATTTGATCTGCACTCCCGGTGGGATGACCAGGATGACTTTGATATGCGCTCCAGATGGCCAATAAATTGAATGGCTCCAGATTTGCCTTATAAATTACATATATAGAAATTAAATGGAATCAATCCTAACACCTCACCCATACTCTCTGTTTTCTTGATTTAATTTAAATTTTTGGATTTAATAAAAATAAACATGTAGCTGGCTTGGAGTCTTGTTTTAGTTTGCACTTGAACAAGAACTTCCAGACTGGAAACTATAATTATACTTAGGTTGGACTCTTAATTTAAGAGGTTATGATCAAATAACCATAAAATGTAATTAAGGGTAAATTTCACAAAACCACAACTTATTATAGCAAAACTATCAACTTTAGCTGCCGCATTTCTGCACGAAGCTGCAATAATAGCTAATGATATTATCGGAGAATCGCAAACAATTGCTTGTTTGACAGGTTGGGCCCACCCATCAACGCACATGTAAAACTCGCACTAATATAAGCTGGGCCCGCATATCATTTGCAATTTTCAAAAATTTAGTCTATAATTAATAGCCCCTTCGTTCCAAAATATAAGAATTTTAAGAGTTGAACACGTTTTTTAAAAAAAAGGTAGAATTAAATAGGAAAACTTTGTGATTGATTGAAAAGTGAAGGTAGGTGAGAAAAGTGAATGGTGAAGGACCGTAATTAGTTAGGAAATGAATGTTAGCGGAGAAGTTGTTATAATTTCAGACAAATCCTGAGTGCTAAAGTTGTTATATTTCGGGACAGAAGGAG
>TE_00000173#DNA/DTA
AGGGGTGAAATCGGATTGGGTTCGGTCGGATCTCACCCTTCCCATATCCTAACCCACATTTTATAATCGGAATCGGGTTGGATACGGATAGTATCGAATACGAATACAAGCACGGATAATATCGGGCACAAATATGAGACGAATACGACCACTATCGGTTACGAACATCTATTCGGATATCAAGTCAAAGCAACGATCATCTATACTATGTAGACAATAGCTATTTAATAACTGTCCCATATATACATAATGCGACTATATTAAGTTATTAGGGGTTAAGATGTACGAGCAATACGGCAATGAACAATCGATTTTTAACCAACTTGTGATGAGCTGTTAACTTCCTGTTCCTGAAGAGATGAGGATCGGCTGGCAGCAAAGGAAGCGAGGTTGATGCTGAGATGGAGCCAAAGGGGACGCAACAGTGCGGACTCGCGATACAAGCAAGCAGCTTACGTAGTGGTGGTGGCCACGGCCCAACGGCCAACGGGTGCTGCACCGGCAGCGCTCGCAGCCTCGGGCATCATTTGCTCAGTTGCTGACTTGCTGTGCGTGTCTCCAAAATCAATTTGCATCCTCTCTTTCCTAGTCCAAGGATTAGTTAACAGTGATTAGTATATTTTTGGTTGTTGGGTTGTTAGGCATGGTATACTGGTTGCTGTACTAGTGGGCCTTTTGGCCACTATTGTTTTATTGGGTTAGGTATGTTATCCGGGTATTATCCGGATATTTAACCGGGTATACCCGTATTTTTTACCGGATAACCCGTATCCATCGGATACCGCCCCCCCGAACCCGATCTCATATCCGATAGAAAATACCCTTATTCGAACCCGCTACCCGTAAAAACTTCCGGGTACCCGAATTTTTGATCCGAAATTATCCCAAAATAGTATGGCCGGGCGGGCGGGCGGGAAATACCCGCCCCGTTTTCACCCCTA
>TE_00000174#DNA/DTT
TCCCTCCATCTCAAAATAGGTTGATTCGTGGATTTCCGTGTACAACTTTTAACCATCCGTTTTAGATAAGTCATACATAAAGTATTATTCATGTTTTATCATCTGACAAAAATAAAAATACTAATCATAAAAAATTTCATACAAGACGAACGGTCAAAGACTGTACACAGAAACCCACGAATCAACTTATTTTAGGATGGAGTATGTGTGTATAATTCTATCTATGAGGGTTCAAAATTCAAGTCATATAGGGCCTATAATTAGTCAAGCACATGTATAGCTACCTCTTTTTTTAATATATGATGTAATTAACCTTTTCTTAAAAAACTTTGGCCAAAAATATTTATTCAATTATTTGGTTAAGTAAAGTAAAAGGAGTACCACTACGTGCCTTATAGATTTGTCTATTTGTACAAATATTTCTGTAGAAAAGATGAGTAGTCAAACAAAGAAAACAATCATTTTATATATTAAAAACGAATAGAGTACGTATGCTTTTTCGGTTCACTGATTTATCTCTAGTTTTACTTCTGTTAACCATGTACAAGGGGACCCTCTGTTGATTTGTGCGTGTATATACTATATAGTGTGCATACTTGAACATCCTGTGATTAAAAAGAAAAATCTTGCCGTTTGTGGTCACAATTGGATCATAATGGTACACTAACCAATGAAAATTTGCCGAGATGGTATTGGATAGATGTTTGGCGATCCAAACTGTTTTTGTGAATGAGCCTGAGTGAGTCGATACAAATATTATCACTGTTTTTTAACCGATGAAGCCATTAGACTTTTAAAATAACGTTTGAGCATCCGTCTTATTAAAAAAATAGATTAAATATAATATAATGTAATAAGTCGTATGATAAAACATATCGCAATAGAAAAATAATATCTATATAAATTTTTTAAATAGAATAATTAATGATTAAACCCAGAACAGAGCCTTCCCAAAAAAGGGGAAGGGAAAGAAAAAACAGCTACTGCATACAGGAGGTTTCAGAAAAATAGCAATTGGGATTATCTCCTTCCGCAGTGAAGAACTTCTCTTTAAAGAAGCCTCGAAAGTCTAATTTGATCTATATTTTCCTTTATGATGAAAGCCACCTGTTGTTCATCCCTGGAGATTTGGTTAGCGCGGTCAGGATTTTTCGTCTCCTCTCTGCCAGTGCGAGGGAACTTAGAAAGTCCCACCTTTGAGATAAATTGGAAATTTGATGCGGCTGAAGAGCTGCTGAATTGTAGCCCAACCAATTTGTGACAAGAGTCCAAACTGAAACAGTATAAGGGCAGTCCTTTGCTAGATGGCAAGAATCTTCAAAAGCACTTGTGCAAAGATAGCAAATCCAATTACAGGGCCAATGTCTCCTAAGGAGATTTTCAGCTGTAAGAATTTTCTGATGCAAGACAAGCCACCCAAAGAAACGTTGTTTTGGTTCAGTTGGAGATTACCAGAGAGCTTTGAAGATTGCCAGAGAGCCACCCAAAGTTTGAAGATTAAACACGTCATATCAAAAGTAAATAGAGCAGATAAAGAGAGAGCGTGCACAAATCAAAGCTCTACATCGACAAAGCCCGGTGAAGTTGATTTACTAGTATTTACTAAGCTCCTTAAAAAGAGCAGCTGCCTGCTCACCCATGACGCCTGCTTCTTCACCACTTGCTCAGCGAGAATGGTTGACAATTCAGAGAAGACTTGTCTATTTCCCGGCACTCCTTTTTTCGCCGAAGTTTACAGTCTCACGTCCCTCGATCCGAGCCTTCCCGACATTTCATATATTTTATTTTAAACCTAGAAAAAATATCCGCGTGTTGTAACGGGTGAAGGCTATCTTAAGCCTTGTTCACTTTGATACCATTTTCAACCATACCATCTTTCTAAAAGTTGCCAAAATTTTAGTACATTTAGGTTATTGCCAAATTTTAGTAAGTACATATGAAATTTTGCCAAAATTTAGTAACCTTACCAAAATTTTGGTAACATTACCAAATTTTGGCAATGCCAAAACTTGGTAAGGTTGAAAATAGTAGCAAAGTGAACCAGCCATAAAAGGAAGCTACTAGTAGTGTGAGTAATAGATCAACCTCCAGAATTATGGGATTTGCACAAGGCAAATTTAAATACTCTATGTAGGTTAAGGACGTTTTTAATATTTTTGTTGATCAGTCGATCGGTTAATGATTGAATCAGCTAGGATTTCGTCTTTACCTTTAATTTGCCGTAGTATTGAGAACGGAGTACATACAGAAATTTCGGATTTCTGGTTATGATCGATCTTGTGCGTCATTTTAGCTCCAAGTTCATTATTTGTTCACTTGCATTAGCTCGATCAAGATAATTAAGAGTTTAAATTGAAGTGGACCGATCGAGTCTCCCGGTGACTTAAAAATGTACAAATTATATGCCTACATAAAAATATATTTAACAATGAATCAAACGATAGGAAAAGAATTAATAATTATTTAAATTTTTTAAATAAGATGAACGGTCAAACATACGCTAAAAAGTTAATGGCGTCAAACATTTTGAAAAGGAGGGAGTTGTTAGTTATGGTCCTGCTCACCCATGCGCCTACTTATTCGTCATTCAATTCTTCTCACCACGTGCTCAGCTCAGTGATAACGATTGAGATAAGACTTTGGCTAATTCCCGGCATCCTCTTTTCGCCGAAGTTCACACTTTCATATATCGTTCATTCGTTCCGGCGCAACATGACTAATTGATAGTAGTTGGATGTTACACGTATAGTTTG
>TE_00000175#MITE/DTM
GATTCGTATCGTCTGCCATTAGGCGGAAATGGCAGACGCGCACAGTGTTTTGGGTCTGATGCTACAGTAACAAGCAGGATTATACCAGTATTGCACTGTAGATACAGTACAAACAGTACTGTAGCGATACACTGTTTGTATAGTACTGTAGCGAATAATCCCGTCCATTCGCTGTAGATCGGACGGCTGAGATCGTCCGAATGTCACGAGCACTGTGCTTCTCTGCCATTCCAGTAGATACGAACCC
>TE_00000176#DNA/DTC
ACTGTAAATGTGGCAAATCAAAAAAAATGCCACACATATTCGTGTTATCGGCTGGATGCCACTGTAAATTTTTAAAATAAGAACCATGCCACTCCATCACGATTTCCGACGTCTGCTGCCGCCGGACACGTGTGAGCAGCTCGACCACCGGAGTCGAAGCCGATGAGGCGCACGCAACAAAACGCGTCGGCTTCACGCGGCAAAACGGAGAAGAGGATGGGGAGCTGGCGCGACGGCTGGCACGGGCGGAGGACAGCCCGGCGCGGTTGCGGCCGGGCCTGACGGGGTTCGGCGCGGAACGGAGCTCGGGCAGAAACACCCAACGAGCTCAGGGAGTAGCTAGCTAGCTGCTACAGATGCAGCGCGCGCGAGGCTAGCTAGCTAGCTAACTAAACCAATCAACATACAACCATCGATCTTTGCCGCCGCCGACGAGCACGGTCGCGGAGGGGCATGGCCGCCGCCGAGGAAGGTCACGGAGGCGGGCGCGGGCGTAGCCACCGCCGGCGAGGACGCTCGCAGGGAGGTCGGGGAGGGGGCATAGCTGCTGCCGAGGACGGCCGTGGAGGCGGACGCGAGCATAGCCGCTACCGGCGAGGACGGTCGCGAGCGAGGCCGCCGCCGCCGACGAGGACGCTTCGCGGGGAGGTCGCGGAGGGGGCGCAGCTGCTGCCGAGGATGGTCGTGTGGAGAGAGGAGATGGGCGTCGGCAGCATTAGTGACAAAGCTTGGGGCCAACGGCGGCGGAGTTCGAGGCTCGACGCCTCCTCCATCGGCAGCAACAACGAGCGGCCCTCCTCGGCAGATCCGGGCGGAGGCGGTGCGGCTCGTCGACGACCACGACGAGGACAGCAACGGCAGCGGCGGCTCCCGAGCTCTCCCGCGCAGATGAGGTCGACGGCGGCGGGTCCACCGCGGAGATGGTCAACGACGACGGCTGCAACGGTGGAGAGAGAGGAAGTCGGCGAGGAGGTCGCGGAGGGGCGCGGGGAGCGGACGCGGGCACGACCGTCGCCGGTGCCGTGCTGCCATCCACCACCGTGCTGCCGTGCCGCCGTGCGCCGTGCTGCCATCCGCGCCCGCCTTCGTACTGCCGTGCTGGTGCTGCCGTCGAGACGAGGACGACGAGAGGACGAAGACGGAGACGGCGGAAAATGTGACGGATTGGACGGAAATCGTGATGGAGTGGCATGGTTCTTATTTTAAAAATTTGCAGTG
>TE_00000177#DNA/DTM
AGAAAATCCCTTGTGTGCACATGAAATCTTACTGAATCCTTTCCATACCCTCGAATTTTGCTCGTTCTCTCTTGTACCTCCGAATTTTCACTTTGATCCCTTACATACCCCTCCCGTTAGGTTTCCATCATTTCACTGTTAGGTTTGGTTGAAAATGTCCATAATGCCCTTGAGGATGAAGGAGCGACAGCTAGCTTGAAAAACGATTCAAAAAATTGTTGAGTTCTAACATGTGTATTTTATGAAACTTAAACAATTAGTGCACATGTAAAGATAAATTTTGAAAAAAAAATAGATGTGGAGTAATGGATCATTTTGTGGTTCTGAGAAATACAATTGCATGACATCTAAAGCATCATTAAAAAAAAACACATCAGGACCATACATCAAGAACAGGAGCAGCCTGACCACAATTCTATACATAAGTACCATCCAGAACAGGAGCATATCCATACACCATAATTCCATATGTCAGGATCATCCATACAAGAGCATCAGGACCCTCCAGAACAGGAGCATAAATACACCATAATCTCATTTCCATACGCAACTGTGCAGAAGCAAGCCTAACGAAGAAGAGGAAGAGAAGATAAAAGCCTATCAGCAAGCAACAGGGCTCAGGGGATGGAAGATTGGGAACCGCCAGCCACCGCCGAGGAGAGGAACCTCGGGCTCCGACGGGAGCCACCATTGCCGCCACCACCGAGAGCTCGGTTCTGAGATGGGACATCTAGCTCCAACAGGAGCAGCAGTAGCAGCCTCTGATGGTGGCTCCTGCCGATGCTAGAGTTCGGTCGATGGGGATGGGACCTTGAGCTAGCGCCGTGAGGGAGCTCGTTGTAGCCGAGCAGTTGCGGAGCCGCAGGCCCGATGGGAAGGTGACTCGCAGCCGTGACGGGACAGCTATGGGATGGCGGCGCGCGCGAAGGGAGGATGGTAGCCAGCGACGCCCGCGACGGAGGGCCGTGGACGCGATGGGAGGGCGGTGGCCGGCGGCGCCCGCAACGGGAGGGGCGTGGTCGGCGGCGCGAGCGACAGGAGGGCGGTGGCCGGTGGCCGGTGGCGAGCGCGAAGGGAGGCGATGGGATGGCGGCGTGCGCGATTGGAGGCCGGCGGCGCGCTTCGTGTGGAGAGGATAGGGGAGAAGAGAAGGGATTCGATCTGGTTTGCTAAGGTTGCCAGGGGCATTTTAGTATTTTTTAAAAATACTGACAAGGCAACACACAGATTAAGTCACATATAAAACGGAAACCTAACGAGAGGGGCATGTAAAGGATAAAAGTGAAAATTCAGGGGTATAGAGGGGACCAAGTAAAATTCAGGGGTATGGAAGGGATTGGACGAGTTTTCATGTGTATACAAGGGATTTTCTC
>TE_00000178#DNA/DTH
GCCTCCTCCAATGGTGCCATGTAAGCTATCTCATAACATGTCCACATCATCATGTATCCTATGTGGAGGAAAGAGAAGACAAAAAATCAATCCATCTATCTCCTATTCCCACGCCTATCTCGCTCAGTTACCGATGCCGTATGAGCCTGCGCAAGAGACAGCAGTCGACTCTTCCACGCCAAAATCAGATCCCGTGCTCCCTTCCCCCAAATCGCCCCGCCGCACCTCCCGCCCACCCCCGCGCGCTGCACCCCGTTCCCGCCCGATCCCGCGCGCTGCAATTCGCTCCCCCACCCCCTGGCGCGCCAATTTGCTCTCCCCCGCGCAAATCCTCCAGCCACCCGCGCGCCAATCCTTCCCTTGCACCCTCCCTCCTCTTTTCTTCTCCAGTGTGTGAAATCTTCCTCGTCGGCGTCGACGTATCCGTTTCCACGAGCCCAACGATGAATCCACTCCTCTTGCCAACGACGACGAGCTGTAGAGCAGGATGAGCCGCCGGTCCAAACGACAAGTAGCTTCGCGGCCGCCGCGGCCGCCATCATCGCCGCCATCGGGATCTGCGACTGCCTCTGGGTGCTTCGACGCTGCCTCGTCTGCCTTCTTTCAGGCCAGTTTTGCAATGGCTCCTCCTCTAGGAGGCCAACCAGGTACTGTACCGTACATTCAAACCTGATGGTTATTGCAGTGGCTCTGCCTTGCTTGCTTCCTGGATGTTGGAGTAGAACAATAAGCTGATGATGCTCTCAACGATGTGCAGGGTGGTGGAACGGATCTTTGCCACACACCAACTCCTTTGGCCCTGTATCCTCAGATTGGTAAGAAACCAATTTGCTTGTGTGTTGTTTCTGCAGGAAACAAGCAAATTCCTTTTTGTTGAGACTATTTAGATTGTAGAATTAATAATGTTTTAGCACAGATAGGAAATGTGTTGTTTCTTCCTCGCTCATAGTCATGATTTTGGCTCCTGATATTTCAGTGGTATGGATATACATCCACCTGGTGGTTTCCTAAGCATGTTACAAACTGGTCAACAGCCATTAGTCCCACCTCATGTTTTGTTCCTAGCAACATGGCCACCTATGCCACCTATGGCACCAACAACTAATTCAGGCACTACGCATGCTAGATCAAGGTCAAAAGCCAAACCTGTCATCAACTTAGATGATGGTGACGATGTTAGGACTGCTAAGCGTCTTACATGGGCATCAGATGAGGACTTGCGGTTGGTGAGTAAAATTTTAGACAACTTGCAGGGATTTGTACCATCATTCTGAAACTTTACTAACACATAATGCTAAATGTAGGTGAGTGCATGGCTGTACCACTCTAATGATCCGATCAATGGAAATGGCAAGAAGAATGAGAGCTACTGGGGAGATGTAGTTGAATTATACAACAGCACTACACCTATTAACCGGAAAAGGGAAGTAAAGCATCTCAAAGATCGATGGCAAAGGATTAAGAGATGGGTGGGATTTTTCTGCGCCTCCTGGAAGAAGGCTGCATTAGTTTATACTAGTGGATATTCAGATGATCAGTTGAGAGACTTTGCTAATCAGTTTTATGTGGATGACTATCCTAACGAAGGTCCATTCACAGTTTTGCACTGTTGGAAGGTTCTTCGTGATGAACCCAAGTGGCATGCTGTTTTGGAGGAGCTTGAAAAGCCACACAAGCGGAGCTTGGATGATGGAAGTGACACACTATCACAAAAGGATATCGGAGAAAAGGAGCGTCCAATAGGGAGGAATGAAGCTAAGAAACAACGCAATGGCAAAGGCAAAGGCAAAGGCAAGGATGATGATGACAGTTTACGTGAAGATATGAAGAAGTACATGGATGTTCAAGCTGCAGCTAGCAAACGACATGAAGAGTTTTTAGGGACTCAACACCGTATTTCAGATGCAAAAGTTGAAGTAGCAAGGCTTAGGAGAGAGGCTGTCTTGACAGAATCATATCAAAAAATGATGAGCATGGACACTAGTCAAATGACTGATGAGATGAAAGCTGAGCACGTGATGGGTCTCAAGATGTTGAGGGAGAAACTGCTTGGTGATATAATCTAAGGTATTTTCTGTCAATCACCATGCACTTTATTTTTAGTCAATGTTCCACAAATGACCATATATTGTAATATGTATTCTTAGTCAATATATCACAAATAACCATGCATTGTAATCTGTATTATTAGTCAATGTACCACAAATAACCATGCATTGTAATCTGTATTCTTAGTTAATGTACCACAAACAACCATACATTGTAATCTGTATTCTTAGTTAATGTACCACAAATAACCATACAATATAATCTGTATTCTTAGTCAATGTACCACAAATTAATCTATACCATGTGACTATATATTGCTCTGTTATATTCAGTCTAGCAAAACAATCCAGCACTATCCTCCTCTGTTCCTTCTATCCAGTACTATTCTTCCTATTCTATTCTTCCTCATCTGTTCCTTCCATCCAGTCCAACACTGCCTCATCTGTTCCCTTCCATCCAGTAAAACATGTCGGATGAGTCTGACGATTCCATAGACCCAGCCGAGGTTTACACTACAGATATGTTCATGGCAGAGCATAGTGTCCTTAACTCTTTTGCCGGGCGGATCGACAAAAGGATTAAGGCCAGACTGGAAGGAGGTACATCTAGGCGTACAAGTGGTCCAAGGAAGTACATCAATAGGAACCATGAAGGAGCCCATGATCAACTATTTGCTGATTATTTTGCTAAAGATCCTCTCTACTCTGCTGCAACATTCCGTAGAAGGTTCCGGATGAGAAGGCATGTGTTCCTACACATTGTGGATGAACTAGGCAAGTGGTCTTCCTATTTTACACATAGAATAAATTGTACTGGACGCCTTGGGCACTCACCATTGCAGAAGTGCACTGCAGCGATCCGTATGCTTGCATATGGGACTGCTGCTGACACTCTTGATGAGTACTTGAAGGTTCCCCAGAGTACTGCTCTAGAGTGCTTAGAAAATTTTGTGGAAGGTGTCGTCGAGGTATTTAGTAGTAGGTACCTGCGTCGCCCCACGGCTGAGGATCTCGAGCGTTTGCTCCAAGTTGGAGAGTCTCGTGGATTCCCTCGGATGTTGGGAAGCATTGACTGCATGCACTGGCGATGGAAAAATTGCCCAACCGCATGGAAGGGACAATATACCCGAGGTGACCAAAAGTATCCAACTATTATCCTTGAGGCTGTAGCTTCATATGACCTTCATATTTGGCATGCATTCTTTGGTATTCCTGGGTCCAACAATGACATTAATGTGCTCAATCAGTCCCCTCTGTTTATTGAAGCAATAAAATGTGAAGCTCCCCAAATCCAATTTACTGTCAATGGGACACAATACAACACGGGATATTATCTTGCTGATGGAATTTATCCGGAATGGGCAGCCTTTGTAAAGTCTATAAGATCTCCTTAACTAGACAAGCACAAGCTATTTGCAAGGGAACAAGAAGGGAAACGGAAAGATATTGAGCGTGCTTTTGGGGTGTTGCAAGCTCGCTTCAACATCGTGCATCGTCCAGCACGATCATGGAGCCAAAAAGTTCTTCGAAAAATCATGCAAGCTTGTGTAATTCTCCACAACATGATAGTGGAAGATGAGGGAGAAATGGCAGAAGATCCTATTGACTTGAATGCTGCCCCAGGAACATCAATTGTTCTTCCACCAGAAGTTCATGCAGGGAGTAATGATCACCCAAGCTTCAGCGATGTGCGGCAAAGAAATGCTTCTATCCGAGCCAAACCAATCCATAGCCAGCTTAAAAATGACTTAATTGAGCATATTTGGCAACGGTTTCAAACTAGGCAAAATAATTAGTCACTGTTATTTCAGTATAATGTAAGCTCTAGTGTACAATTTCATTGTAATTTTATTTTAGACTGACTGTATTCATCACTTTCACTTACTGTACATGTTTTTCTCTCTACCAGGGGCGAACAGATTCGATGTCTTTCACTTGTTTTTGTGGCTGCGGTCCAGCTTTTGGTGATCTTGTTCAAGGAATGGGATAAGCACTTCTGGTTGCTGTCCAGCTTTTGGTGGTTGTCGAACTCTTCTATCACTTGTGTGACGTGATGCAGTCTTTTTTTTTCCCTTCAGTTTGCTCTTTTCCGCATTGTACTAAAGTGCCATGATATGGCTATGATGTTATCTGGTTGCTGTAGTGGACCGTGAGTTGGAAGAATTGCACTTAATGCTAAATATACTCTAAGTCGATGTTGTGCTATTTATCTATATTCACACTATGATGAGATGTTCATTTTTAATCGACAGATCTTTTGAATAGCATCACATGAAGGACCATAGAGATATTGTGTAGTTTATCACCATGTCATTTACTACCCATGCTGCCATAAAAGCAAGAAGAGATAACCTTAGAGACAGTTCATTAGAGAAACTATCTCTTGTTCTATCTCTTAGATGATGTGTACGATCTATGAGCTAACAGTTGTCTCAACCTTTGAAGGAGGCC
>TE_00000179#DNA/Helitron
TCTCCATATATTATAAAATATATAAGCCACGTTAAGATAACTAAGGTAACAGTACATACTTGGTTTAAAAGTTATATTTGTTAGTTAAATTTAAATTTTTGGACTCATGTTAACTAGGTTTTTCTATGATAAGAATATATTATAGAAGCGAGATATATGATATGTGTATCTTCTTTGTCTTTATTTATTCATAGTAAGTATGAAACAAATTGCGTCAATCTGAACCAATTAGAAGGAAGAGGCTATCCCCATGGTACAAACAAAAATACATTTATTAGCAATAATAGTTTTAAGAATTTATTAAAAATAGGGACTCTAAACATTCAATTAAAACTGGAAAACACCATATGTTTAATTTATTCTTAATTTATAAGACATATATTTTAAACAAACTAAGTCAAACTCCTCTCAAGAGAATAAAAAAAAATATAAATCTTATAGTAGTAAATTAAATATTATATAGTTTAAAGTTAATAAATAATTTGGAAAATTTCAAATAATGCGGATGAAGAAAAATTAAAGAGAAATAATACTTTTGAAGCGTAGAGACCGGGTTAGTCGGTTGATATTTCATCCTTATAAATTTCTCAAATACATTCTACAGTATATGTCCGGGTGAATGCGCGGGCTACTTTTCTAG
>TE_00000180#DNA/Helitron
TCTTCATTATTATAAAAATTAAATTAAAGATGTTCTTATCGAACTTATTTCATACATCATATTATCCGATTCCGCTTCAGCGTCGCGCCCCGCTTCGTGTTCGCATGCATGCACGCACCAATTTTTAGTCCGAGTCCAGAATTGTTTCACTCAGTTTGGCTCCAAAACATATGCGTCCACAAGGGAGGAAGAGAGAAATCGGAAAGGAAGACAAGACGGGATTTCCAACGCATGTCTGCGCGGTCGGCCTGCCTCCCGACCTCCAGATCAGTTTTGATCGATGAATTTTGTCGTGCTGCCACATCGCAAATTCTTGATTAGTTCGATCAAGTACGTATATGTCCGTGTAAATACAGGATTCAACATAGTATGAACCATCTCTTTTTTTTAAGGGCTGTTCACTTTGTACCAAACGCACTATACACGAACGATTTTTTCTTTCTGCGCACGCGGTAAGTTTGGTTTTTAAAGTTTTTTTCCTTTATCTTGTGCAATCCGCACGCGCGTAGCACGCCCTGCCTCAGCCGCCAAGCTTTCGGTTTTCTTGGTCCATGTGGTTTTTTTACCATTTTTTTCACACGAAAAGGTTTATTTTCCGCGCACACGGCAAGTCCGGTTTTTTTTTGTCCTTTCTTTTGATCTCATCTGGTTTGTCCGCACACGCACAGCGTGCCCCGCGTCAGCCACCGCTTGGCCGAACCCTAGCGCCGCCACCACGTCGATCTACCTCCCCGTACGTTTCCTCCTCCAATCGATTACAAAAATTGATTCTTCATTCCTCTATCATCATTTTCCCCATGATTTTCTCTGCCAACTTGACTTTAATTCGCTAAAGTTAATCTCTATTTAAAAGTTGCTGATGATGGCCGGTCGGCGAGCTTGATTTGCTTTGATTTTGGAAAAAAAACGGTAAGTGGAGATTAAGTGGATCAAAAACCCTCAACTAATTTTAGTAGATCGAGAAATATTCGGCCGAATTTGATGGGAGGATCGGCTCCAGCATTGTACGAGCATAGGACTATCTTTCGGAGGTTGAAGACGGCACGTGCGAACTGGGTCTGCAACTCCACTTGTGGGCTGCGCCGAAGAGAGGCAGGTCGAGCGGAGAGAGGTAATGGATTGGGCTTGGACTAAAAAGAAAAAAGAAATGGGCTTTCGGCCCAAAACCGATGAAAAATTTTCGTTGACTTTTTTTAATTATAATATGTAGCGATTTCAAATGTTTCAATTTATTGCTTAGCTCTTAATGGTTGTTGTATCACTAAAAAAACGTATTTACCTGTTGCAACGCACGGGCATTTTTTTATAGCATATCCATATTTA
>TE_00000181#DNA/DTT
TCCCTCCGTCCCAAAAAAAAGACAAACCCTGGTTTCCGTGTCTAACGTTTAACCGTCCGTCTTATTTGAATAAATTATAAAAAAAATTTAAAAAGATAAGTCACGCATAAAGTATTAATCATGTTTTATCATCTAACAACAATAAAAATACTAATTATAAAAAATTTTCATATAAGATGGACAGTCAAACGTTGGCACGGAAACCCACGGTTTGCCTTTTTTTTGGACGGAGGGAGTAGACCTATCGTCGCCGCCCCTGACTCGTCGCCTCATTGTCGTCTCGTTACGAATCGCCGCTCACCATCGGTAGCCAATGCAACATCCTCACTCATGAACATTGATGATGTAGGCACCAGCTCGCTCACCCACCGAGTCCCCTATAGAAGTATAGGGCAAGGGTGGGTAGCTGATGTTTTTCACCCGACTGATTTGTGAGGCTGGGCCGGGGGCAGCAAGAGGAGCGGGACGTTACCAAGGGTGTTCCTGTATAGCGTTCACCCGTCCTCCTACAGGTCAGACTAGTCGATGAACGTACGGTTCGCGTCTCATCATTATCTGTACACAATGACAGTTCTAGCCATGATTTACGCTCAACCAATTTTGTTGTTTCGGTTAAAAAAGTCCATACATGCTTTATCTTTATCTTTTTCCTTTTGTTTGCATTGTACTTTACCTTTTTTAAAAAAATATATATATCCGGTGATGGATCAGCTTTTTTATTTCTATGAAAAATTATACACCAAACTTTCTAATTGCATATATAATTTAAAGTCTATGTATATAAAAGTTTTATTAAAATAAATCTTTATGTAGAATGTTTCTCACTCAGTAGTTCATTAAAAAAAGTCCGTTAAAAGAAGACTATAACTAAAAAGCTGAAATCGGAAAAGAATGGGAGTGAAAACAGAAACACTACGTACCCTGCGGACATTCGCGTGAAAACAGAAGAAGAAAGTATGTGTATCGGCTGTGGATGAACATTCGCCCACTTCCCCACTAACTTTCCGCACACCTACCTAAATGTAACAAATAGAAAGGAAGAAGTATACCAAAGTTCCCTTAACTTTTCATTCAGTTACAAATCATCCTTGAACCACTTATCAGACATGGCAGCTGACTCAATGTAGGACCTACATGGGTCCCAATGTCAGCCTCTTCTACCCCTCCCCTCCCCACCTCTCTTCCTCTCACCTCTTCTTTTCTCTCACTTCTTCTCAATTGGGCATGATAGCCGGCGGAAGGGGAGAAGGCTGATGGGGGAGGCGCTAGTGCACCAGGCGACGAGGCAGCGACGGCAACGACGTGGGAGCAGGAGGGCCTCCGCCTCCCCCCATGCTGCTGCCACCATCGCCGCCGCCAACGGCGTGGGCGCCAAATCTATGGCCATGGACCGCCGCCCACCGGTGCCGCACGGCCTCCCTCGCCCACGCGCCCTCCCACGCCGCCAGTGGCGGTAAGGGAGGAGCTGGGCAGCGGAGGAGGGGGAGGAGCTAGGCGCAAGCAAACATGGAGTTCGACGGCGACGACGAGGAAGCATCGAGCCGTTGCTGAGGCCGGCCAGCTCTGCGCCCTCCTCGCCACCATCGCCATGCTCCTCACCATGGCCATCATCGCCTTCTTCACCGACCTTAACATCCTCTCCAACCTCCCCCGCCGGCCACTGGCTACGCCCATCTCCTCCCCCGCCGCCGCCGCCGCCGCCCAGCTCCTCTCTCGGCAGCTGTTGCCCGCGCCTTGCTCTGCCCCCGCTATCTGCGCCCCGCACCTCCTCCGCTGGCCATCGGCCCCGCCCAATTGCTCCCCCACCGCCCGCGCCTGCTGCACCGTGCCCAGCTACTCTCCGTCACCGTCGCCCATGGAAAGAGGATGAGAGAGGAAGAGAGGTGGATAGGGGAGGGGAAGAAGAGGATGACATGTGGAATCTACGTGAGTCTCACGCTGAGAGCTGCCAAGTCATTTCCAAATAGAAAGGACAAAAGACATGCCTGTCTATCTTGTTTCTGGCCTTATGTGCGAAGCCCACAGCGACTACAGTCTACAGTAAGTCACTTCCGCTTCCTTTTAGGCCTTCGTCAAAATTGGGCCGTGCTTTCCGCCCGATCAATTTCAGGCGTGGGCCGTGTACTCTTCCTCGCGGCCCCGCCAACCTAGTAATTAACCCTTGGTTAGCAATTATTCACTTGGAGTGTCATGTCTGGATATATACGTGTCCTAGCTAGATTTGCCCACCAAATGATACATGGTCAACCGTTGAGACATGCTTGCACGCACAACACCGGTATTTTGGCGCTGCCTCGTGCACAACCGACCAGCAACGCCACTCTCACCATTACCATATATATG
>TE_00000182#DNA/Helitron
TCTATCTATTATATTATCAAAACAGCTTTGAAAGGAGGCACCACGTTCGCTGTGGGGGCTACCATCTGAAACACATGACGAGATTAATTAAGTAACATGCAGTAGAGTGGTGGCGGTTGATGGAACATCTAAAAACTATTAATAAAACATCAAATTAAAATTTAAAATTTCAGAAAATTTGAAAGGTTCGGGTTTCTGATGCCCAACAGGACAATAAACTCTAAAACCTATAAGTTTTTAGATCCAATTTTTAAAGATTCCAAGGAGAATGAATAGAAAACTGTGATAGATCGAGCAAACAAATAAAGAATAATATGACAGAAGTAAGGGGTAGCAACTGTTGTGACTTTAGAAACTAAAGAAATTAGAAACGCGAGGATAATAAGGTTTAGTCTTTAAAAATCTTAAGACAACGAGATAACTATTTAATAAATTTGAAGTAAAGTCATATTAAAAATATATAATTTTATATGGGTGCTAGCCGCGCAATTGCGCGGGCCATCCAGCTAG
>TE_00000183#DNA/DTT
TCCCTCCGTCCAAATATTTGACGCTATTGACTTTTTTAAACATGTTTGACCGTTCGTCTTATTAAAAACTTTTGTGAAATATGTTAAATTATATGTATATATAAAAGTATATTTAACAATGAATCAAATGATAGAAAAAGAATTAATAATTACTTCAAATTTTTGAATAAGACGAATGGTCAAACATATTTGAAAAAGTCAACGACGTCAAATATTTATGGACGGAGGGAGTATATAATATCGTTTCTATTAAATAATCATTGCTCATGTCTAGTGGATCATGCTGCCAAATTTACGGCCTCTCACAAGGATATATAAATCATTCATCCAGCAGTGGCATATCGATGCTACTGATCACCGTGATCCCTACTCTTATTCAGAATAGGTAGAATTACCACCGAAATTCCAAACCAGCTCATGCATCCCTGACATATGTGACCAAATACACGTACTTTTCTGCGTACTTGGTACTATATATATGGCATGAACTAAGAAGTCAGCGTTGCTGCCGGTGTGGTTATACCATCTGCTTCCTTCCTCTTGCGACCCACTTAACGTAGCTTGAAGACAACTCCTTTAGGCAGAATCACTCAGAGCCAATCTTAAAAAAAATCATTATTTTTTTCATGACAATTTAGATGAACACAAACTTCATATATATAAAAGTTATAGCTCTTGACAGGTTGAAAACCTTTTTGATTTAGAGTTATTATATGCTCTAATATTCATTAAAACTGACAATGAATATCAAAAGACAATCCATAACATATACATGAATTTGGACAAACTTTTTATATATAAGTTTGTAGACAATTACGAAACCTAGTTAATAACTTTTTATTTCAAGTGATTTATCTACCCAAAAATGTGTTAAAGTTTTAGCAAGGAAGGGCCAAATTAATGAAACAAATATGATAACATGGTATGTTGAGTTATACCGGAGATGGTAAACTGGCGATGCATGAAGGGAGCTGTGTTGGTTTCGAGTCCCATACTCCCATATACTACATACTACTAGAAAAAGGGTTTTTCATCGTGACACACTATTTTTTTACTGACGGCCAGACTCTAAATTCACTTGCACGAATACAATGAGGGGTGGGGGGAACCGCGAGCAAAGATTGATGGGCATATGACTTGTGACATGTCCTATATATACACGAGATATAATATATTTCTTTTTTAGTTTGGCATATTAAAAATCAAATCCTGGAAACTAATTATCACTACTGGTTCTAGCCATGATTGGTAGCAATACTACTGGTTTTTATTATATGAAACCCACTGACAGTTTAAGACGATCGATCATGCATGATTCGCAATTATGCACCGGCCGTAGTGTGATTAGGCTTTCTCTACTACTAGTGAAATATTCTCTAGATCATATATATAGGATACAATACACTCATTGATCGAACATTTCAATTACACTGATGAGCTTACATCTGTAGTGGTATACAAGACCACTTTCATTATTACATCCAAGTGAAGCCCTTTATTTGGTTATTATTCACGCAAACTAATAACAACACCTCTCAAACCAGGCAGCACATAGTGTCAGTACTGCTAGGTTATTTAGGTGAAGCACTTCTATGGATGTCCACCGTAGGCACTTCCCGAACCACTTCCTGAGCCACTACCATATCCGCTGCCGCCTGGACCACTCTGTCCACCACCGCCGCCGCCACCTTGGCCACCAGCCTGAGCATATCCACCGCCATACGGTCCATACCCTCCGGCTTGACCGTACCCTGAACCAGAGCCGGAACCATATCCAGATCCACCATTTTGTCCACCACCGCCACCCTGGCCACCACCTCCTCCCTGAGCATACCCACCACCATATGGTCCAGACCCACCAGCTTGCCCATACCCAGACCCAGAACCGGAACCATATCCGGAACCACCATTCTCTCCACCGCCTCCACCGCCTCCTTCTCCACCTCCACTAGCATATGATCCATCACCGCCCGCCTGGCCATATCCTGAGCCAGAGCCAGATCCCCAGCCGGAACCACCGTCCGACCCACCACCTCCTCCCTCGCCGCTACCGCCACCCCCAGCACTAGCATATCTAGCTACCCTGCTAGCATTGGCTAGTCCAACGCTTAGGAGGACAACGAAGCTAAGAGCCACAAGCTTACCCATTGTGATTGATCTAGCGAGAAGCTAGTGAAGGATGAGATGAATTCGAAGTGATGGGGCTCGTCAGTATTTATAGCACCGGAAGGCATGCAAAGCTAGCTGTGTCTTGCAGTTAAGATGCCACTTGATCTCTGATCAATTACAAGATGATGACTGGCTGACTGCTAAGTCTAGTTTGGCAGGAAAAAGATTACAGCGGAATTAGATGGATTATGACTTTCGATGGCTATCAGGTATGCTGTTTTCTTCTCTCTTTTGAGTAGGCCAGGATATAATTTGGCTAACTCTAGGTCATGCAGAGAAACATGCATATACCGTGTACTCTTAATCCAGGTATGTGAGCATCCAAGAGGCAAAATTTAGCAGCACATATTGGATTGTAGCTATTGCAACACACCAGGCATCCTCAAGTCCACAATGGCTAGTACTACTACATTATTGTCATAAAGTGAGTCACCCATTTCCACATATTAATTAATTAATAAGTTGATGAGAGGTATTGTGATATATATATAGGGACAATGTTTGCATTTATATATACATGCAGGATGCATATATAAGTTAACTGAATGTATAACCTCATTTCGTCTAATTAATGACGTCTAACTTGATCTCAGATAAAAAAAAGTATGTATTTAAAACCAATTAATAGTGACCGAAAGCGTATTGGAATGCAAATATATTGGTCATCATATCTATATATAATTTGATAAACTATATATTGAGCAGAATAAACTGAACTAGCTAGTGTCTGTAAACTACTACAAATACGACCTAAAAAACAGCGGATCGAGAATAAGCATATGTGTTCGTCAAATTAATTGAATGCGAAGTGTCGAGTTGGCTCATGATCGAACTTCTAGTACGTGTAGCCGCGTAGTGTAGGAGACCATACAAAGCTAGGTGTAGAGCGAAGTGACATTTTGGGTCACTTGTTTAATTTAGTTAATTTATCCAAACAATCAGTGTTCTCATTGAGAAAATATCAGGTCGGCAAGGCACGACTGTTAGGCCAGTTAGGACAACTTTTTTTCCCTTTTATGATTAGGCTTTGCCTAATACGCCTCCCATGCATGGTCAGGGAAAGTATACATATAGTAGTATATATGAAAACCACGCGTACTCTAAGTGAGGAAATGCTAGCTGGTGCCAAACTGCATATGCATGCCAACCTTGGATGACATGGATCAAGTGGCGCCGCAGGCATGCACTCCCTCCGTCCAAAAATTAATACTACCTCTGTTTCATATTATAAGTCGTTTTAATTTTTCTTCCTAGTAAAACATTTTCAAGTTTGAACCAATTTATAAAATACCTAGCAACATCTATAACACAAAATAATTTTCATTAAGTCTAACATTGAATATATTTTGATGATACATTTATTTTGTATTGAAAATACTACTAACTTTTTTATAAACTTGGTCATACTTAAAAATATTTGACTTAAAAAAAAGTCAAAGTGACTTATAATATATAAAAAGGAGGGAG
>TE_00000184#MITE/DTM
TAACACCCCAGCCCGTTTGAAGCCTAGTAGTAGTGTGTGTTTGGCCCATGTGGCCCAGAAGTGGATGTGTAGTGGTGGTTTAGTACCACATTGGAAGTTTAGGTGGGTGAGGGCCTGCTTATAAGCCTTGGTGCTCCAACCATGGTATCCCTGGGTTAACCCTTTTACACGAAGCGAGGATAAAAGTGTAAGCAGGATACCATGCGAACGTGGGTCCGCTCAACGTGTAGAGCGTACTAATGCACATTTTGGAGGCAGGGTGTTAC
>TE_00000185#DNA/Helitron
TCTATTACTAATATAAAAAGGAGGAGTTGCCCCCTCCAATCCTACTGGTGAAATCACCCGGATCATCCCTACCGTCCATCCACATCTATCTACTAATCCGGACCATCCATCTTCTTCTATCCTAAACCGTTTCGTCGTCCTCCTGATGAGCGGTGGTCCTCGCGCGGCTCTTCCTATCCTACTGCCGACTCCCGCGATGACCGCGCGCTGACCACGCCTCGCTCCTCCTCGCTGATTCCAACAGCGATAGCGATTCCACTGATTCCACCAATTCCGCCGCTGTTGGATCTCCACTGATTCCATCAATTCCACCAATTTCGCCCCGAAGCGGTCACTCCGCCACACAAAACCCAGTCGCGATGACTCCGCCGTGCGCATCCTCTCTCGCTCGACCAGCGCCGAGCCACCGGCGCACTGCCACAACGCCGGATCAGCGCCGAGCCACCACCGCACAACCGCATCCCCTTCCGCCGGTGCCACGCCCGGGACTGCCCCCGACGACGACGGACGCACGCCCCCATTGCTCCTCCGCAAATAGCTCCTGAGCTTCACGCGAAGCCCGTGTTGGCCCCACGAAAGCCTCTCCTCCGCGAATCCCTCCCCATGGAAGCCCTAAGCTCCTCTCTCTTCCTCAGGGAGCGTCGCCGATCCGTGGGTCGCTGCTCACCCTCCCGTCATCGGCTGCCACCCTGCGTCTATCGCCGTCGCTGTTGGATGCAGGTCGTTGTCCGGCGTTTGACTGCTCTCGCTATCGGATCAAGGTTGTCGCCCATCGTCGGGCATCATCCACTGCCACCGCCGCTCGCCGGCTCGCCGTCCGATCGAGCAGGCCAGCACCCATCTCCAGCGCCCACCAGGTGAGTTCCCACCCTTGCACTGCAGCCACCCTAGCCACCATGTCCAATTACCATGAAACATTCTCTTTCTTCCCTCTTTCATGTTCTTTGTAGGTGAACCAGGTATAGAGGATGTGGTGGAGGCGTGGGGGCTAATCACTATCAGTTAGATTTTCGTGGATCGAGCTTATTACCTGAGTTTTCTCCTCTTCGGTGATGGAGCCGGTTCAGGTGCGCTGCAAAGGAAATAGTTGCCACACCCCCAAAAATCAAGTAGTTTAAATACTTCTCTGTTGAATAAACTAGCATAAACGACATAACGGTGATTCAGTAGTTTTTGTTGTTATAGTTGCTATCGTTGTTTTCTTGCAGGTGAATGTGCTCTTATCCTAATACGGCATAGTGAATCATTGTGGAATGACTGAAATCTGTTTTACTATGGAATGAGCAAAAAATGTTTACTTGCGTCGATGTCGAGAAGGTTATATATGTCGGGAGCTGTTTGGAAAGGGTTTTATCGGAGCAACGTTATTGGGAAAGTATTTTGCGGAGCAGTTTGGAAAGGGTTTTATCAGAGCAATTCTGGGAATTGTACTTTTATTGGATCAATAATGATTGGAAAGGATTTTATCAGAGAAATCTTGATTAGGAAGGTATATGTACGTGTGGTCAGAAATTTATCCCTTTGCAATTCAATAGATGCATTCTCTATTTTGCTAACAGGAATTAATTTGCATTTTTTTGTAAGAAAACAGATGATGTGCATTGAAATAATTATTGTTCTTTGAGATCTTGATAATATGTTTCTTGTCCAGGCATTCCCATGAGTTGCAAATCCAAGGAAGTTAATAACACGACCTGTCTACAGGATTACAAGCTAATCGATTTATCCCATTACGAGCTAAAGCTCACTGGTATGTTTTTGTTTCTCTGCCATTCACCATTGAAATATGGAATGCCATATTCTTTTTTCCTTCGATGCGCTCTTAATTGTCTGTTCTAATTTCTTCAACCACTAATAATTTGCAGTTTGATATTGCTTTATCCCGCTGCTTTTCCATTAGAACCAACAAAAGGAGAAATGCCTTTAGCTGAAGTTCTCAGATTCAATACCAAAGTTGATTGTTTGATTCTAAACGTAATTATCATGGTTTCTTGTGGTCCTTTAATGGTGATATTAAGATTTGGGCAAAATTGGTACAAAAGCAACATGCCCAAAATACCTTGGTAGCTTCCCCATTTCTATTATCTCTCCAATTTACTCTTAAATTGTATGATGCAACATTGTCAAGTTTCATAGTAGTTATTTTGGACTCACCTCTTCAAAGTACCTGTCATCTGGGTTGGGAGGTAATTTCTAAATCTCAGCTCTACTATTTGATGATCTGACATTCATATTTTACTATATACTTCTTGTCACTAGAATTCCTGCTGCATACGTACTAGCTAGGTATTTCCTCTTACAATAATGGTTGTCAGAATTAGCAGCATATCAGCTCAACTCCATGCTTGAACAATCTGAGTTTTTCTTTACTCCAGAACACCTGAGAGTTGACATATATGATATATTTAACAGATTGTGTTGATTGCGCATAAAGAAGTAGCCGAACATATTTCTGCTATGCACATTAACATATTGGTACATATTTACAATTCTATTTTTACGAGGCACTATGCTACTGATAGTCTATTGATGGGCTACAGCTGAATTTATTTTAAAAACACACCTACGTTGCCATTCCTCCGTTCCTGCATGTCCACTTTGTTGCAAATCTAGAATTGTGGAGAAACTCTTGATGTTCATCATATGCCAGTTCATACTTTTCTAAATTGCCAAATTGAAAAGAGGGTTACATATTTATTCAGTCCTATCTGCAGGTTGGAAATTGTATGCAGCTAGCTAGATCACTTTCTTATCACAACTCACAAGATTGCCGCTTTATTAGCTATAGTTTGAATCTAGGATGGTCTGCCATAAGGTGCTTTAATTACTTCTATGAATTTTGTTAAATCAAAATTGATCCATTTGTGGCTTTTATTGTTTGAGATTGTCAGGTTGCTGCTCAAGAGCAAAAGGCAATAACATGGGGCAGTGATAAAACTATTTTTGGGCACAGTTAGTCTGTGACCATGTCTTCATGGGCATAAATGAAAGGGAAACTCATTGTTAAAAAACTGAAATGGAAACAACTTTTCCATGGTAATCCGATTGACCATCGCTCAGATATTGGATATCAATACTGTAATTCATAAAGTGCAGAATACATGATTTAGATGGAGAAAGGCAATACATGAGGAAGATGTTTTGAACAAAATATTATCTTAGGTTAAACTAATGTTTGTTTTCTTATCTGGTGTTTTGTACCCTTACTAATAATAAATTTGTTACTATAAATTCTATCTCATTATATGCTTGGCAAAACATATATCTTATTTTGGTTGTTTGATTTGTATTACTAAATATTTCCGTAGCGTTAGCACGGGTAGATTACTAG
>TE_00000186#DNA/DTC
ACTGCTAGATCTGGCCCCTTCCCGTCTGGATCCAGTCTCCCCAGCATGGGAGGTTGGTCCACGAGCTGCCGCCAGCGGCGAAGCGGGTGGTGTGCGGCTGTGTGGAGGTGGCAGAGCGGACGAGGAGGAAGAGCACAACGGCGCGCCATTGACAGTGGGCACACCCAAGTGGTGTCGTCTGCGGGAGGAAGGCGGAGGTGGTGGGGATGGGAGGAAGCCGGGCGGCGGCTGGCAGTGGCCGGTGGCGGCGGTAGGCCGGAGTGGCAGCGCTAAGAGGCGCGCCTGACATCGCCGGGAGAGGTCGTTGATGCGTGTAGCCCGGTGCGGGTGACACCACCGGCAGCGGAAGGCCGTCACGGACGGTGTCGGGAGGTTGGCGTGGGCAACAGAAGGGAGGCTGGCCTTGCCGATGACGTGGGAGGTCGCGCGGTAATGGCATGGAGGCTGGTGATGGCTATGTGGCACAAGGCATGGCGAGGCTGATTGACGAGGGGGTATCAGTGCAGCAGTGGCCATGTGCTGACGGAGGATGGCCGGTGGTAGAGCAATGGGGCGATATCTGTGGATCGATAAGGGGTGTGTGGTAGACGTTGTTTTCTCTCTTGGGGGTGCTGTCGAGCCATCCCTCTCGTGGGGGGGGGCTACCAGGTGAAAACCATGTCTTGGTTCTTTGTGACCTTGATGAATGGTGACGGTGGTGTTCATCGTCGCTTTTCACTTTAGAGACGTCATCTGAGAGGCCCCCCTCCAATCCCTTTGAGATGGATAGAGTTGATTGTTGTGCTTGCTTTTTAGGTTTTGCTTTTAGGCAGTTTGGTGGTAGTTTCTTTGTTGGTTTAGCGATGGCCAGCCACACTTAGCGGCAGTTGGTCCGGTGGTAGTTTTCTTCTGGGTCATGTATAGGCGCCGTCAGTGCGTGGTGGCGATGGTTTTTTTTTCGCTAATGCCTTTAAATGTGCTAGCCTAAATCATCCCACGGTCTGGTCGTTCAAAAAGTAAACAAAAACCTAACCCATGTCCCCCATCAGTGCTCCTTGGTCTACAACGTTGCGAAAGAAATAGGAAGAGCTAGCAGTG
>TE_00000187#DNA/Helitron
TCTATTATATACTACTTAAAAAATCAAAGAGCTTTTCGTCGTCCGTAACTTAAAAGGGCGAAAAAGTGATTAACAAAAGACGAAAAACTCTAGGGTTAGCTGACTTAGGATAGGACTCTATTCCCAACTTGATACGATGCGGTGTGCTCCGATTCTTAGGAAAACGGAAAGAGAAGGAGATAATGATCGAAACCCCTCGGTCAATTTTGGATTATCTCTTAGAATGTGGTCGGATTTCATGGAGGAGGCGGATTCAAACAGGGTTGGGCAGATGCGGGAGTCCGGCTGGAGGTAGGAGATGACACTGTAGCGCTGGGACACGCACGATAGAGAGAGAAGGAACATGGGGACGATTATTAGACTTGTGGTTGCTTGATGGGTCTGATTCGCACTTGTGGGCCAGCTAGTGTTCATCCGGTTCTCAATTTGGATTAACATGATACATACGTATGTCTATGTCCCTCACAGATCACAAGAATCTTGCATCATTGAAATTTCTATAGTCACTGCTCATCAAAATAGAGATTAATAAGATCAATTCAATGAAAATGACTTGATGAAAACACGTTCCCAAGATTTTTGAACTCAATGATGTCATCTGTTTTTAGAGAGGATGTGCAACTACGATGCAACATTACATGCAACTCCAATCGTTCGTCCGGGCGTTTTTGATTCGACAGATAGTACGGGGATGTTAGACCTATCATATAGCCAGGTTAGTCCAGAATTCACCTTGATTCTTATGGGCCTTTTTTTTCTTCAACATCGTATATATGTGCAATTATGATTTCATATGTAGCGTTATATAAAGAAGGGAAATTTGTATTTCAATTAATTACAGAATGTAAATATTTCTCAACGTTTCCTCAATTTTCTCGTATTTTCTTCCCGTTGCAACGCACGGGCACTTTTTCTGG
>TE_00000188#DNA/DTT
TTCCTCCGTCTCAAATATAATAACCTACGATTGAATGAGATGTTTCCTATTATAATGTATCATGACAGGGAGTCTATCCAGATGCGTTGTACTATGAAACATCATATTCAATCCTAGATTCTTATATTTTAGGACGGAAGGAGAAAGGAGAATGAGGGGATTAATTGTACTCTCTAATAGATGCAAAGTTATTTTCCTCCGAGTTGCCCATAATTCTCTTGTGAGTTGGATTAACCACAGTTAGACAAACGATTTTTCACTGGAAGGCCATAGTTTTCATAGATAGACTGTATTTAATTTTGGTCGTGATTGCCCGCCTACATAGTTATTGTCTACTTCCGCGAATGTAGGCAATGCTAGAAAGTATTATAATATGAAACAGAGGAAG
>TE_00000189#DNA/DTT
TCCCTCCTTCCCTAAATGTTTGATGCCATTGACTTTTTTAAACATGTTTGACCATTCGTCTTATTCAAAAACTTTTGTGAAATGTGTAAAACTATATGTATACATAAAATATATTTAACAATAAATCAAATGATAGAAAAAGAATTTATAATTACTTAAATTTTTTAAATAAGACGAACGGCCAAACATTTTTTAAAAAATCAACGGCGTCAAATATTTTAGGATGGAGGGAGTATATAGTTGTGTAGGGAGGAGTCCGATGGCCGGCCACATGTGAAGATCAATTTTTGCAGGCGGATCTCTTAAGCCGTCCGACTATAAAAAGTCCATTTTTTACATATCATGAGTGATGAATGTTCCCTAATAACTTCCCTTTCATCCTCATCATCATATAACTATCCAATCGAACGACATGAACATCTCAACATATTTGCATAAATGTCATGGTAAGTCGCATGCTACCAAATTTTACTGAATCAATGAAGCCCTTTATTTCTTGTTGCACAACACATGAAACAAGTACAAATAAATGAGAACAAATTCTACTTCATAGACATGGTACGAAACATAGTGGGCTCCATTTTTAAAATTTCCTTTACGAAGGAAATTAAGGGCTGGCGTCACCAGATCCAACTCCAGCTCCTCCACCACCGCCACTGCCACCATATTGGCCTTGACCATTACCGCCACCATTACCACCAGCATTTGCATTTGCATATGGTCCATAGTAGTAGTTATTAGCAGTGCTAGAGCCATAGCCCGTACCACTGCCGGACCCATGACCATTGGATGGCCAGTAACCACCGGCTTGTCCGGCACCACCACCAACACCAGCACCGCTAGCACTGGATGACCCACCATAACCATAGTATCCATTTTGTGAAGTTTGGCTTGAGCCTGAGCCCGTGCCGTATCCGCTACCAGATCCTGATCCACCGTATTGGCTGTAACCACCACCTCCGCCGCCACCTCCACCACTTGCATGAGCACCATAAGAGTTACTGCTACCAGAACCAGCCCCGACTCCTTTCCCAGCTCCCCCTCCGTTCACATATCCTCCTCCCTCTCCACCTCCTGTACCTGAACCTTGGGAACTGGAGTATCTTTCTACTCTTGCAGCACTGGCTAGTCCAATGCTCAAGAGGACAACGAACCCAAGAGCTGCAAGCTTGGTGCCTGCCATTGCTAGCAAACTCTATGAACTATGAGGGCAGGAGGAGATGATTTTTGGGTGAAGGAGTACATGGGTATTTATAGTGCTTGAGGCCATATGTACAACTAGCTTTTTAACAGCATCCACGTTAGTTTTTTCGTAGTTGACATCTTAGTTATGGATCAAGTTGAGGCTTAAATTAAGAACGGTAGCAAGGACAAAGCTCATTTACTACCAGAAATAATTTAACCATATCATCCTCTTGTGTAGAGTTTATATGAAATATATATATCCTAACTAAATTACATATCTAAATAATTGCAAGCATTTGTATTATATTATTTACTATGCGCTAATCTATCACAAAAAAATGAGTTGATAGAAAATGGAACTCAAAATATATAGTTCTAGCTTCTCTATGTGCAGTAAACAAACTCCCAAATTAAATTAAGTTCTCAACCAATGTTATATATACCAAAATATATAGTTATATGTTTGAATCAAGAGAGCTCCCAGTATATCTCAAAATTTTGTTCTTTCACGGCTCTGGGTGAGAATTCAAACACCTACCCCTCGTACAATCCTACCTATAAAACTGGACATGCATGTGTTCAGATTCGGTTTTGAGAGAGAGTAGTATAACTGAGTTAAGCTAGTCATGAGCATGTTAAGATCGAGATCGCCTACGAGAGTGAAGAGTTTAATTAACTCTTAGTGTGTCAGTGTGACTTGCGCAAAGCAGCACAAGCATCTGCTACTATTACAGATGAATATTGTTACACAGCTAGCAGAAGAATTGACAATACTGAGAGACGACGACTTCGAGGCTCTCGATCCCATCGCTTTTGCAGCTCTGACTTTGAAACATTCAAACGCAGTTTGTAAGTGACAGACTGACAAATTAACCCGACCACGCACAGGATACAAGAAACAACACACAGCCGATGAATATGCATATGGCTGCTGCTGCATGATCTGCCCGAGGAGATTATATTGGGACGAGCGAGACGCGCTGACATAATCGTTTTACTAATAATGTTCATGGATTGCGATATATATAGATATTTGTATAGAATGTACATTGGTACCACTAGGTAAAAGAAACGGAAATTGCAGATCGATGGTCTGGAAGCAAACTAAAGAAATCGCTGTAGTACTTTGCAATAATATCACTATAGCCAGTAGATCAGTCCTAATTAGCTGTGAAAAATCAGTAATATTGCTTCAAATCTCTATCGACCCAGTATTAATGATTACTGAAACTGTATGCATTCTGAACAATCAGAAATGTCAGCAAAACATCCAAGTATGCCCTGTGTTACAGTACAGTACTACACATATCAACCTAGTACCGGATGAAACATATATATCCTAGTACGTACTATAAGTCTTATGATATATACCCCTCTGTTCGAAAAGAAAGTCTAATCCTACATACGAATTTGGATATATACGTGTCCAAATTCGTAGCTAGAGTTTGCCGACAGAGTAGTATGTCTCAACTAGTACTAGCGTGATATATTTTGAGATGGAGGAGTATATTAATAGTACTAGTAGTAGACACCATTCTTCTTTCAAATCTCGAAACTTCCACAATGCAAGATAATCTTATACTATTATGCTGGTAAGTATAGTAGTAATCAGTTGATCGATTAGCACTTACATAATGTGTCTGCATGTGAGAAGTCAAGATCCAACTAAGAACCACAGGATCTATTTAGCTCCAGTAGTTTGCTATATGGCCAGCTCTGTCCATTACCTCTAACATGTCCGTTCGATGTGCTTCATTACATCTGTATATATCCATTCAAAATTAACATGCCCTAGATCGATCGTCTTGAGAATTGAGATTAATAACATGATACATTGATGAGTTAAGAGGAAAACAACTTGATCATACGTACATCAGTTTATACCATTTTCTACGGTATGTGATTAAGCTTGTTTGCTGTTATATATAATCAATTCATGTGATTAAGCTCGATGGCATTACTGAAGTGCTTAGCCTAATCTCCATAGTGTAAGTACGTTTTCTCCTAATATCTACATGGCAACCGAGCTAAACACTTGCTAGGCAGATTACAAGGTGGCTCAGAAAATTAATGAGTTTGCATGAAACTTTTCTAATACACCCCAGGAAATGCTAGCTTCATCCTTTGTGCTAGCTAGGCTTTAATTTTGGGGCTTCATGTTTAATTTGCGTAGTTCTATGCAGTGGCTTATCAAGATGGACTTAACTACATCAGTTTGACAATTACCATCGATCTGCAGGTTCTAACAAACGAGTTGCCCTCATGCGGTAAATTAAATCCTTAGCATAGCTCAAAGAGTTGCAATTAGTTTAGTTCACATCTAGAAACCTCTCGAGCACTTAGCAAAACTTACTTAAGTCCATATGAGCATCGGTTTGAAGCTATAATTCGGACATGTTCGATAGTTTATCTCATAATCCCTCCTAAAATTTAAGCATTTCTGATTTCTGGCAGAGATTATGAGATAAACTATCGAACATGTTCGATAGTTTCTCATAATTTACGTAGTTTGAAGCTATACCTTGTTAGTAACACTGCCATTATGTACATCTCTCTTAATCCCTCCGAGAGATATAGGGCCTTACCAAATTTTTGCCAAAATTTTGGCATAGTTTTGCCAAAATTTTGGTAGAATTTCTTATATAGTTACTAAATTTGGTAGCAAACTAAATGTAGCCACTTTTTTGGCAACTTTACTAAAATTTGGTAAGGTTGAAAATGACATCAAAGTGAACAGGCCCATATATTGAAGAAAACTAGTGACATTAAGACACGATCGTGCTGGCGGGTATATGTCGATTGGAGCTCACGTTGGGCTTAGCTAAATAGCCTTGGGTAATTTTCATCCATGTGAGACTTGACAATCAACTGCGGACTTGGTTAAGTGGGATGGAAAAAGTCCAATGTAACTCCCTCGAATATAGGTTGAATCTAATTCGTATCCATCAACCGCAAAAAGATATAGCAATTCCTCTAAGTATCAAAACCGTGTAAAACAACTCCCTCGATTGTTTAAGAGTGGTTTATATTGACATAACGCCGAGATGGCATGGTTGACCTGATCTTCATCTGACATAGCACTTATGTGGCACTAAAAACAAAAACAAAAAATAGAAGCAACAATGGAACCCACATGTCATTGAGACTTGCGAAGTATTATATTTCAAAAGGAAATACTCCCTCTGTCCAATATTATAAGGGATAACGGCCCTTTGTGTTGTCCCTAATTATAGGGGATTTTGCTTATCCCAATGAGCTAGGTACAGCAGCGATCAACTCATCTGACAAGCTCATGGTTATTCGTAGTAGTGCTGTTTAATTTTGGGCAGCATGTTTAAAATTTGAGTTTCAAATTGTGACTCTGTAAGTGGCACAAACAATGCAGATGTGGTGGAAAATATGCTCTGACAAAAACTCACGTCAGATTTTCTAAGTTCATTCCCAACCTGCCAAAGCAACACTTTATTCTCTAAATAGTACATTTTGCAGTTCGTTGAATGTTCCAATGTGTACTTCTATATGTCCATTGATCCACTTTTATTCTCTAATTAGTGCTACATAGGGAATAACCCTTATAATCTTGGACGGAGGGAG
>TE_00000190#DNA/DTT
TCTCTCCGTCCCCCAACCTCGTACTATGTCACATTCTAGTACTAGGTTATCTGTTTTTTTGGTCAGAGGGAGTAAGCTTGTAGGAGTATAGGTTATGCTGATAAGTACTAAGCAGTTGACTAGCACTTACATAATGCATGTGTGTCCCTGCATGTGAAAAGTCAGGATGGAATTGAAGAACCACATGAAGCCATAGCTCTAGACTCTACTCCCTACATCCCAAAGAAAACCTAATCCTAGGTTTGAATCTAGATATACACTATGTCCAGATTCAAACCGTGTATGCCCAGATTCAAATCTAGGATTATATTTTTATTTTTGGAACGGAGGGAATAGTAGTTTTTTTAACATACTGCTAGCTCTGGCCCTTGCTTCTGTCCTCCAAGGGTATGAACAATGGGGATACTCCCCCATGCCAAACAGCTGTGCTATGTGTGATAATATACTCTAAATACCCTATCTCTACATTGTAAAACGTCGTCGATAAAAACACTGCGCCTTTTTTATTTGTTGGACCACACCTACACTGTAAAAGACACTGCGCTTTTTTTTATCGCTTAACCCAAAAGGTCTTTAACCCTGTGTTACTAGCTAGTCGTCGGACTTCAAGCCTTTTAAACCAGTCTAACTCTATGCAAACTAGCAAGGTGTGTGGTACTAAACTTTGCTAGTTGCTTGCTTGTTATCTACTATATATAATTGTTTTGCTACAAGGGGCCCCAAGCCAGTGCAGCCCGGCTAGCTGAAAAAAATAATGAGGAAATGAGATAGAGAGGGAATTTATATTTACGCGCTTGCTTGATCAAATGGTGCAGTAACTGATAATGAATAGATTTTGGAATTAATGGTAAACTAGTGGGTATATTGCAGAACCAGACAACAGCTCAATGGCATTATATATAGAAGTACTAGCCTAATCTCGATAGTGTGAGTAGGTTTTATCTCCTTTCTACGTGGCAACCGACTATACACTTGCTAGGCAGATTACAAGGTCTCAGGAAATGAGTTTGCATGATATTTTCTATACACACCACAGAATACTCCAATCCATGTTTTGCTAGACTTTTAGGGCTTCATGTTTAATTTGTGTAGTTGTGTGACTGGCTTATTATCAGGATAATAATAATAATTACATCAGTCTGACCTAGCGACACAGCTACCATCTGAAGGTTCCAACAAGTGAGTTGTCAGCATATATATACATGGTAAACCAAATCCTCCTTAGCATATAC
>TE_00000191#DNA/DTA
AGGGGCAGATCTATATAGAGCCATGGGGATTCCTAGACACCCGGGTGAAAGAAAAATTTAAGCTGTAAGTATCCATCTTACCATGCATGTAGGCACCCCCGTCGGCCTAACTTTGTGTAACCCAAGCAGCCAATAAGACCGAGCAAGGACAATAAATCAATAGAGATACACAGTACGTGATGACTCATCACAGGTTAAGTATAACACCAGTAGTCAATAATTTGACAAATTGTCATGCTTGGAGCCCAACACAACCAGTCTCATCAACCTTACGCCCTCATTTTTTTAATAGATGACATCGTTGACTTTTAAATACATATTTGATCATTCGTCTTATTCAAAAATGTCATGCAAATGTGTAAGATATAAAGCATGCTTAAAATACTTTGAGCGATAAAACAACTCACAAAAAAATAAATTATAATTATTTAAACTTTTTTGAATAATATGAATGATCAAACGTGTGACAAAAATTCAATAACATTATCTATTAAAATACGGAGGTACTTAGTATGCAATCATAGTGAAACAGAACGCTCTTGCCGGCCAGACTAGTCAAGCTATTCTGTAATGTTGTTTGATAACGGGAAATAGAACATATAAGCAACATATATAGTGGTGTACCCCTCTGCTTTGCTCTAGCTCTGCCCCGG
>TE_00000192#DNA/DTT
TCCCTCTGTTAACGGAGGAAGTAAGATCTTTTTGAAACGAAAACGGAGACTTGTGACTTGTGTGCCATGGGAAGGGAAATGTTTTGGTGTTAACATGTTTGCAGGGCATCAAGGATTGTTATTGTCGAAGCAAAACATGTACTCCCTCCGTTTTATCATATTATAAGTCATTTGACTTTTTTAGTTAAACTTCTTTAAATTTAACTAAATTTGTAGAAACATAGAGTAACATTTTCAATATAAATAAAAGAAACATATTATCAAAATATATTCAATGTTAAATTTAGTAAAACTTATTTAGTGTTGTAGATGTTATCTTTTTTCATAAATTTGATTAAATCTTAAAAAAACTTTGACTAAGAAAAGATCAAATAACTTATAATATGAAATGGAGTAAGTATATATTTTTCAGCCATCATATGGCCCAGTATTGGCCTGCTTAATTGACCGAAATGAAGATAACACTGAATTTTGCCAAATGAATATACTGAATTCTTTTTGTAAAGTAGCACAGTACATACTCACTCCATTTAAAAAAGACTGAACCTTTTGTTCTATATAGGAGATGTAATATCCCCACTCCTCCAAAATTGGTTTTTTTTGGAAATGGATTACGATTGCAATTACCTGGAAATGGATTATGATTGCACGGACGGTTATACAACTCGCAGGGAAAAAAATCCTTAAAACCAACGACTTTGGAAAAAGATCATACAAAGTCAATTATATCATCGCACGACTTTAGAAGCCCGTACGTGCACCTCCACGGCCCACCGTACAATGAACGTGCATGCGCGCCGCACATAGGTAAGACTCTGTAATTTGCTGCCGCCATGCCGGTTGTCGTCTCAGCAAATTACAATCCAGTCTCGGCTGTCTACTCTCTCCGTCTCAAAATAATTCATCTTCGTATAAAATGTGACATACCCTATAAGTCATATCTCCTCCTTTAAATCATTTTGGATATAAGAGAGTGATCTCTCCACGCGACGCCGCACGACGGTACGAGTTAGCGAAACACTCGTGATTTCAGTCGATCTCTCTCGCACGCACGTACAGCGGGGCGTGTGCAACTGCCGCAACACAACGCGCGCGCCTCCCTGGTAATGGTCGGTGCATGGCAACGCCCTTAGCATCACCAACAGTGCTTTTATTCCATCCCCAATCCTGATTTTTTGGATTTTAGTGAAAAATAATACCTCCAACAAATCCTATTATGATATTTTGGAAACCTCATCACCACATCCATCACTCTCTTCGTTTGAGGAGGAACGACGCCACATCTCCCAATTCTAATCTCTCATACCCATTAGCTTCTTTTTCTTCCCGCGCGTGGGCTGGGTGGAGGAACGATCTTTTTCCGCGCCGGGTCAATGGAAAAATAGTTATTTCGGTTGGTAGTTCAACAGTAGTGCTTACTTTTAGTTTTTGAAATTAAATTGAGACTTTCTCTTGGAGAGAGATATATTTTCACTTCTTATTTTTAATTTAGAAAACCCAATAACAAAATTTTGAAGGTGAATTATTCACGTTCTGTTGGTGATGCTCAACCTTTACGATATAAAAAAGGCTGCGTAGTGCGTAGGAATCTCCTCCGCCGCGCGCGCGAACTGTTAGTGCGATGCGGATTCACCAACAGTACGTACTCCTCCTACCGTGCGTGCGTGCAAACGCACGATCTCATCCCTATTATTTCACGCCCTTTTTGCCCCACCGGCTGCCCTGGACTGCACTGCACACTGCACGCACACCGATCGATCACGGAACATGGATCGGTCGGTCAGGTGTTGCCAACACACACACAGTGCGTGGCATGCAGCTCGATTGGCAATTCGGCTTTTGGTATAAGTACACATAGTACGTATACAATAGCCAATCCATATACAACAGCCAATCCGTCTAGGCATCGATCGATCGTTGATGCTGCGCAATGCAACTGTAATTAAAGAGCACAAGGAAATTAAATTTTCCATTTAATTTGGTCTATTTAGGTGGTTGCAACTTGCAACATAATGTCATGTGTTCATGTATACTTGCTGATCGATAGTTGATGCATTGATCTATGCTAGCTCGATCGTTTTCCCATGCTTTGCTGGGAGGGACGTCGACGGGCCACGGGAGCGCACGTACGTGCTGGTTCCAGCACTACTAAAGTACTAACTAGCGTACGTGTACAGCATTATTGCATAATCAAGGGCATATTCAGACTGTAGCCAAAATAAACCTGGCAATACCAAAATTTTGGCAACATGTCAATATTGCCAAAATTTTACCAGGATTTATTAGTATGGTTGAAAATGGTATCAAAGTGAACATGCCCTAAGATAGTAAGATGCATGTTACTCCCTCCGTCTCATAATATAGCAATCAAGAATCGGACGAGATATTTTATAGGACAACGAATCTGGACAGATACATGTCCAGATTCGTTGTACTATGAAATATCACATCCGGTCATAGGTTGCTATGTTATGAGACAGAGGGAG
>TE_00000193#DNA/DTT
TCTCTCCGTCTCAAAATAATTCATCTTCGTATAAAATGTGACATACCCTATAAGTCATATCTCCTCCTTTAAATCATTTTGGATATAAGAGAGTGATCTCTCCACGCGACGCCGCACGACGGTACGAGTTAGCGAAACACTCGTGATTTCAGTCGATCTCTCTCGCACGCACGTACAGCGGGGCGTGTGCAACTGCCGCAACACAACGCGCGCGCCTCCCTGGTAATGGTCGGTGCATGGCAACGCCCTTAGCATCACCAACAGTGCTTTTATTCCATCCCCAATCCTGATTTTTTGGATTTTAGTGAAAAATAATACCTCCAACAAATCCTATTATGATATTTTGGAAACCTCATCACCACATCCATCACTCTCTTCGTTTGAGGAGGAACGACGCCACATCTCCCAATTCTAATCTCTCATACCCATTAGCTTCTTTTTCTTCCCGCGCGTGGGCTGGGTGGAGGAACGATCTTTTTCCGCGCCGGGTCAATGGAAAAATAGTTATTTCGGTTGGTAGTTCAACAGTAGTGCTTACTTTTAGTTTTTGAAATTAAATTGAGACTTTCTCTTGGAGAGAGATATATTTTCACTTCTTATTTTTAATTTAGAAAACCCAATAACAAAATTTTGAAGGTGAATTATTCACGTTCTGTTGGTGATGCTCAACCTTTACGATATAAAAAAGGCTGCGTAGTGCGTAGGAATCTCCTCCGCCGCGCGCGCGAACTGTTAGTGCGATGCGGATTCACCAACAGTACGTACTCCTCCTACCGTGCGTGCGTGCAAACGCACGATCTCATCCCTATTATTTCACGCCCTTTTTGCCCCACCGGCTGCCCTGGACTGCACTGCACACTGCACGCACACCGATCGATCACGGAACATGGATCGGTCGGTCAGGTGTTGCCAACACACACACAGTGCGTGGCATGCAGCTCGATTGGCAATTCGGCTTTTGGTATAAGTACACATAGTACGTATACAATAGCCAATCCATATACAACAGCCAATCCGTCTAGGCATCGATCGATCGTTGATGCTGCGCAATGCAACTGTAATTAAAGAGCACAAGGAAATTAAATTTTCCATTTAATTTGGTCTATTTAGGTGGTTGCAACTTGCAACATAATGTCATGTGTTCATGTATACTTGCTGATCGATAGTTGATGCATTGATCTATGCTAGCTCGATCGTTTTCCCATGCTTTGCTGGGAGGGACGTCGACGGGCCACGGGAGCGCACGTACGTGCTGGTTCCAGCACTACTAAAGTACTAACTAGCGTACGTGTACAGCATTATTGCATAATCAAGGGCATATTCAGACTGTAGCCAAAATAAACCTGGCAATACCAAAATTTTGGCAACATGTCAATATTGCCAAAATTTTACCAGGATTTATTAGTATGGTTGAAAATGGTATCAAAGTGAACATGCCCTAAGATAGTAAGATGCATGTTACTCCCTCCGTCTCATAATATAGCAATCAAGAATCGGACGAGATATTTTATAGGACAACGAATCTGGACAGATACATGTCCAGATTCGTTGTACTATGAAATATCACATCCGGTCATAGGTTGCTATGTTATGAGACAGAGGGAGTAAGTGAATTAACAGTGGAACTAACTACTAAATTCGTCCGTTTCATATTTTAAAACAGAGGAACTAAACCTAGATTTATTTCGGAGAAAATACTAATAACTTGCAAAGTGCATGATGCATTGCACTTATCTCTGAGATCTGGCGCAACAGAATTAGTACAAAAGCTAATATTTCACCAGTTCATTTATACACTCTCACCACCAATCAGGCAATCACCATCGCTGAGGCTGGATTAAAGGTCAAAATCAAATTAGTCTGTTTTTCTTTAATTTGTCATAATGATCTACACACAAAAGTTTAGGTGTTAAAAGCCTAAAGTACATTATACATATCTGAATTGTGTTTTTTTTTCAACACTGTGATCATCAATTATAATATAAAATTGTTCGTTGCCTTTGAACTATCAAAAAGATCGGTATAAGCGAAATGATTGGGCTAACCTATTCCCCTGTTGAGATTTGAGACTTACTCTCTCCCTAAAAAAACTTAATCTAAATAGGATTGTGATCTCTTCTAATACAATGAATTTAGACAATATCCAGATTCGTAGATTCGTTATATTACGAGGGATCACATCTATTTTTTTTAAAGAGCGGATGGTGTAGTACGTCCAGAGTCCAGACTCCGAGTGCAGACATCTTGGCAGCTATGGAGTGTGACGCGCAAACAAGCTTCCTTAAATGGGTTTGGAGTGCCGTCCAGTCCCAAAATATCTGAGCTTGATCGATCGTTAGTTCCAAATCAGTAACTCGATCAAAAGCAGGTACATGCTGCAATCAACCTTATTATCACCGACAAGAACCATACGCGTCGGTTTCGTTAGCCAACGGCCTGGGGATAATGCATTTTGCATTTAGTGCTTAAAATACTGTAGATAATAAAGTAAGTCACAAATAAAATAAATAATA
>TE_00000194#DNA/DTT
GTGCTTAAAATACTGTAGATAATAAAGTAAGTCACAAATAAAATAAATAATATACGTACCTAACCTGGCCCTGTTCCATTTGGTCAGAAATATGATGTGGCATAATTTAGCCTGAACCCTCTTCTTTCCATAGTAATGCATAACTCTCACGTCGTCATAATGTCACGTCAGCTGTTTTTTTTTACTTGGGGTGTGATTTCGATTGAGTAATTAAAAGCTACAGTGACTAACTATAAACTTGTAAAAAAGAAAACAGAATAATTCATGCAAACTATCTATCTCATGGCAATGGTTCTCTTCATCCACTCAATCCCAAATGCTATCTTGGACCTACTCCCTCCCTCATAAAAGAAGCTAACCTCGTTACCGTTCTTTTCTCCAAGAATAATTTCCGTGGCACGCTTTTCAAACTGTTAAACGGTGTGTTTCATGTGAAAATTTTCTATATGAAAGTTGCTCTAAAATATTATATTAATCTACTTTTCAAGTTTGTAATAATTAAAATTCAATCAATCATACGTTAATACCACCTCGTTTTATGTAAAAAAATTAATCTTCATCCACATTTCATCTTTAGAAGAAAAGAACCCCATAACATGTCACATGTTAGTACGAGGTTGGTTTTTTTGGACGGAGGGAG
>TE_00000195#MITE/DTM
AGCAATTCTACGGTCCTTGAAGAGCTACCATGAGGTACCAAAATTTTAGTGCCTCATAGTACTTAGGTACCATGAAGTACCAAATTTATAATAGAAAAAATGGTACTTCATGGTGCCTCCGCAAGGACCATAAAATTGCTC
>TE_00000196#DNA/DTH
AGCAAGTTTGATAGCCTGATTGATGCTCTGTTTTTGTCAAGTCTCAAGTGCAGTCCATTGCTCTTTATCGAGAATCGAGATGCTTGATTTTGCGGAAGACTTGCCTTATTATTCTAATTCCAGGTGTGTCTATAATTCTGTGGCCCCTATTGATAAACAAGACTAAATCATACTCTAGTTTAACGTGCATCTTGGTAGTGATTTTGTACACTTAGGACTTGAAGGTTTTGAAAGGTGCAACTTAGAACATGAATTTTACTGTCCTGAACCGTCAGTGATTTCTTCTGTATTATATCCACACTTGCTATTTGCTAGGCACTGCTCTAGTTATAGTTGCACAGCAGAGTGTCTCAGAGAAAACGAAGTTGTGAGCTATGATATATTCTCTTATGGAAACAGGGAAAAAAGAATCATAAATCATCCCTCCTCTCCTTGATCTTATGCATTGTTCATAAAAAGCATGTCCATTTCAAACGAGACGAAAAAACTTACAGAATGCACAAGAAATATGTCCATATATCACAGTATCACTCTTGAGTCCTCTTGTTCAAATCATCGATGAAAACTCTTGCCAACCAATGATAACTATGAGTGGCCAAAACATGAGTAACATTACCTTAAATATGCTAGATCTTAACACTGGCAATACTCCTGGTCTAACACATAGCACCAACAAAAGCTTAGTAAATTTCTCGGTTATCGAGGGGGAATGGAGGATCCCTACCGAGAGAATCACCACGATGACTGCAGGAGAGGTCTTGGCAGCAACCGGAGTGATCATGATATAAACAGCTATTGCAAAGGCTATTGGCAAGGATCCTACCGCGTTCAGAGACAGCCAGATGGAGATATTGTAGTGCGTGTAGCGCATCGGCAACTCTACCGTTGGTGTCCCGGCGAACACAAGGCTCAGGACGGCCAACGACGAGCAGAAGAAGGCCAGCGTGTTTGCCATCACGAACCCTTGGAATTGCTTCGCTCGAGCTAGAGTTGGCGTTCCTCCGTTGGCGTGGTCATCGGCTATGTAACCCCCTGGCAACGCGAAAGTGGCGCCAAACGCCATCGTCGTGATCAAGACCAAGCCAACGCTGAGAAATTGCGTCGAATTTGACTCCCTCTGTATTTTAATATATGACGCCGTTAACTTTTTTATCAACGTTTAACTATTCGTTTTATTCAAATTTTTTATGCAAATATGAAAATATTTATGTCATGCTTAAAGAACATTTGATGATGAATTAAGTCACACTTAAATAAATAATAATTACATAATTTTTTTTAAATAAGATGAATAATCAAACGTTGAACAAAAAGTCAATGGCGTCATACATTAAAATATAATATAGAGGTAGTACTATTTCTGACCCTTTTTCCTCATTCTCGGCTTCAGATTGGGGTCCGTGTTCTTCCGTACCAGCAGCATCCATCCGAGAAATGCCGCGGGTAGCATTGGCGGCTATCAGTGTTTCCTGTATCAAAATCCGCGAGTTCTGCAGAGAGGAGGTACAAATCTTAGTTTCTCTTATTTTTTCTCAAATTTTACCAAACATGTGAGAACAAAGCATTCAATTTTTGGAATTCGACGTGTTACCAGGAGACAGTAGAGTCCTGTCGGGATAGTGTTAATAGAGAGTTCCAGCGGGGTATGTCCACTACTGTTTGGTAAGTTCAAGTCCACCTGCTTGTTGACGAACAGGCAGGCGAAAATCCACCAATCCCCAGCTTCTACAGCTAGGTGCAGAGCAGTGTTCCCTTCGTTGTCTTGCTTGTTCAAGATCCCTGACAATGCCGGCGTCTGGCAAGCGTGTGCAACAACACTGTACCTCTTCTTCCTGGCCGCGACATGAACGAAGGTCCTCCCATCGGAGTCGCGCAATCCGGCGGAACCGGGGAATATGGTGAGCAAGGCGATGACCGCCGAGAGCCGACCTGCAGCTAGGGGATACAAGTGGGTAGTCCCGTTACCCGCACAAAAACCCATTTGCTAGTTTATTTCTCGTACAGTAGTACAAAATTTAGAAGTAAAAATAAACTAGAAGTGGGATAAGCGGGAAAAAAAAAGCCCGCTTGCATCCTTACCTGCAGCCGAGGCCGCGATGTGGATTGGGAAGGACCCTCTTCTGTCCGGCTGGAATGCTGAGTCTGCATCTGCTTCCAGCAATGTCCTGGTGAGCTCCAGTGGTGGTTCTGATATGTTCAGGAGCGTTGCGATGGCTTTGCCCCTTTTAACGGGGCACTGCGTAGAGGGGAAGCATTCCATGCTTCTCGCCTTCCTGTGAGAGAGAGAAGTGTAGCGGCGTGTTTCCATGTTCATCTCGTTGTTTGGTGAGTTGGTTGTTCCATTCCAGAAGCAATTCTGTCATCTCTGAAAGGTAGTCCACCTAGTCCCATTAGGTGTAATTTAGTACTCCTTCCATTCACAAATATAAGCATTCATAAGAGTTTAAACAGAAATTAATGTTAAGGTCGACACAAATTTCAGCAAAATTTGGATAACAAGAGGGTGGTTGGGCCGGGGCCCGAGGGAGTTGTACTCTATAAATGCTTATATTTGTGGATAAATTTTAAATGTTAGAAATAGTTATATTCATGAACAAGAAATGCAGTGAGATAACATGGATTCCTCTCCCGACTGTGATTCCTTGGCTGCCCTCCCCCCTAGCAGCCACCGCCACCTTCCTCGCCGCTAGGACGGCGGCGGCGAGGCCTTCTCCTTCATTTCGTTTGTGGAGATGTTAGCGGCGCAGGTGGCTCATATGGATCTGGCAGGCGGAGCACTGGTGGTGGATGCGAACGGTGCAGGCAGCTAGAGGCTTGCCGGTTGGGCGGCGGCTAGCGGTGAAGAAGTTGGATAGGAGCTAGGCACGTTGGACTCGGCGATTGGCTATGTTGGCAGCCCATTGGAGTTCACGGTATGCGAGGATGGAGTGGCGGCAATGGCTCTCTGGAGAGATAAGCTACGATAGTTCAACAGAGGTTGTAGTTTGCAGCCACGATAGCGTGGTGGCATCGGTTTTTTCATGAGATAAGCTTCAACGGCTCGGCAGATGTGAGGCTCTACGGCAACAATGGTAGGGTAGTGGCAAGCTCATTCACGTTGCGGGGGTGATGGATGTCATGTTATTTGGCATCAATGGTGGTAAGGTGGTGCTCTCTGATGATAATGGAATGGCCGCATGGACTTGTTTGTGATGTGGGGTCATAGGTTGTCCGAGGGACGTGAGACTGGTCGGCGGGCTGAGTGGACTAGTTCCGTCCCATTCCTTTGCTTATGATGAAATGAATGAGCTTTTGTGGTGTATGTAGTGTCATTGAGAAGGTGTGGCAGTAGAAGGGCGGGCTAGCTGTCGCTTTTCCCTATTTTGAAGCATGAAGGAAAAGATTGAGGCTTAGTCTTCTCTTTATCTTCTTTTCTTTTCTTTTCTTTTCAGTTGTTTATTTTTCATTTATCTCAACTTTGAGATTTATGGCATATGCACTTGTGTAACATTTGACTGTGTATATCCACTTTTGGATATATAGATCGAATTTCTATCCATTATCTTTTAAAAAAAAGGATTCATCTCCCTATTCTAGGGTTAGGATATTCACATAACATATATAGCTTAGAGAGTTTGGTTCATTCCTTTTTGTGTTTTGAGGACCTCACCAATCAACAACGTATGACCACAACATATGACAAAATCATTCAACTTTGTCATTCTGCATCTCCAATCTATTCTTATGCACTGATATAAACTATAGCTTTACAATAAGCTTATAGCTTGTAATGAGCTCTATCATTAAACTTGTTC
>TE_00000197#DNA/DTA
AGGGTTGGCAATGGGGCGGGGCGGGTGAGGGTTGGATAGGAACGGCCCCGCCCCCGCATCCTTGCGGGTTCACCCGGCCCCGGCCCCGGAGTGAGGAACGGGGCAAAATCAATCCCCGGCCCCGGCCCCTCCGGGGCCCCGCACCCAGATGCGAGCGGCGACTGCTAGCAGCCGGAGGAAGGAAAGAATGGTCTGGGAAACTTGCAGCAGCCGGGTGGAGGAAGGGAATAATGATGTGGAGAACCTGCAGCAGCCGGAGGGAGAGGAACGGTCGGAGAAGGAGGAGAACAGCATAGGAGCCGGCGGCTGGAGAGGTAGGAGAACGACATGAGGCGCCGGCGGATGGCAGGATGGGGAGACGGCGTCCGTGAGAGCAACGATACGGGCAGCGTGGAAGAGCGCCGACCGCCGCTGCTTGATGGTGCGGGACCAACTCGCGAGGCGTGATTTGTGGAGGTGAGGAAGCGCCGAAGTAGCGTGCAGCGTGTGATGTGTTGCGTGATTTGTGGGATAGCGTCAAAAGTCAAAACTACTGGAACGAGAATAGAGATTGGTGGCGGCGGTGACAAACTCACGGGATTGATTTTAGGGTTGGCTTCTCTTTACTGATCTGTATATATATATTGGGCTATATGGGCCTAAATTTGATTATGGGCTGTATGCCATATTTTAGATCCTATATTCCGGGGCCCCGTGGGTCACCCGCGGGTGAGCTTGTGGCCCCGCCCCCGCCCCCGCATAGTTCCGGGGCCCCGTCCCCGCAGCCCCGCAGGTTGAAATTTCACCCCGTCCCTGTTCCCGTAGGGGCGGGTACCCGACGGGTCCCGCCCCCAACGGGGAAATTGCCATCCCTA
>TE_00000198#MITE/DTM
AGTAAAGTGTACGGACAGTCCTTAAACTTGTAGAGGTATGTCATTTAGACCCCTAAACTCTCAAAATGCATATCCAAATCCTAATCATAGTGTGTCATTTAGGTCCCAAATCGCCACAATCCCTTCAGGATCTTATGTGGCGTTGATGTGGCATGCCACACAGACATGACATGGCATTATATTGACTGGCGAATGGGACCCTCTGACACGTCACGTCCATGTGGTATTGCTACACAGCACCACGTAGGATCCTAGAGGGGATGTGTCAATTTGGGACCTAGATGATACACTTTAACAAGTTCTAGGATAAAGACATGCATTTTGAGAGTTTAGGGACCTATATGACACAACCCTACAAGTTTAAGTACCGCCAATGCACTTTACTC
>TE_00000199#MITE/DTM
GGTTCGCATCCCCTGCCTTTGGGCACAACGGCAAACTTTGCCGTTACTCAAATCACAAGCGTCCATTCCATATTTACGGTCGGATTTTGCTGGCCCAACATACATCTCAAACGAAAGACATCGTCATGGTTGTGGCCCACTGTAGTTTCATTTTGTTGCATGACCATCACGAATAGACGAATAGGAAATACTAGCAATCTAGCACATGCAACTTCAAGATTTATTATCCACAATACAGATCATTAGGGATTCTTTTTCCCAGTGGACATGGAACAAATGAACAACATGAGTATGATATCAAAAGGAAACAACAAGCGTTTAATCAAACGATGTATTGCGATGGAGAATAAAAGCGGTTTCTTAATTGGGAAGGCATTACGTTAGGTTACGTTGGAGAAAAGCAATTTCTTAATTGGGAAGTCTAGCAAAATCCGACCGTAAACATGGAATGGATGTTTATGATTTGAGGAACGGCAAAGTTTGCCGTTGTGTCCAAAGACAGGGAATGCGAACCC
>TE_00000200#DNA/Helitron
TCCTTTATTATATTAAATTTTAATAATTATATATATATTAAGATAATATAACGATGTTAATAATACGGAGGGAGTATGTACTTGTGTTGATTTTCGTAAATCTGTAGCAGACCGTATTTTCTATTTTTAGTGCATCATCAATAACTACAAAGTTATACGGATTTAACACTATGAGTTCTTATGGGAATTTATTTATTTTTAATGCATCATTAAATCTGTTTTTATTTATCGTTGGGAGCTGGGAGCTATCCAAACACCTTTACCGCTACAACAGCATCCTGACACTAACAAGAAGTAAGGGAGGTAGGGAGGTACAGGGGTCCTCTGTTCCCCGTTTGGTTCTATGGTAGCAGTGACCGGTAATAGTCGCGATCTCCAACTCACAGAAACTGGCCTCGGATCGTTCCTGACCCTGAGGAACGTGATAACGAGAGGCTCTGTTAGGCAGTTATGAGCTATGAACACCAATGGTAAGGCATGCTCCTATATGGACTATAGTAAGGCATGCGTACTGTGTGTGTAAGGTGTACTGGTTCGCCGGACCCTGAGGACGGTGGTAGCTATTTTGTTGAATTCGAGGATCTGTAAACTATCGATCTGAACCTTTGCATGCAGTATGGTGGTAGCTATTTTGTTGATTTCGAGAGTCTGTAAATTATTTTGTGGTGTTAACCCCTGGTATGCTTTGAAGATGCTTCCCTCTGGGCTTTCAGATTTCGCACAAATCACAGAAATATAATCGCTAGATGGAAGAACCTATTCTTTTCTCCAACCCCGCTTTAACCCCTGAATGTCTGTAAATTTTAAACTTTTGCAGGGGGCTACAAAGGGGTGTGCTGCAATAATATCAGAATTATCAACCAAAAAAACTCATATCAAACACCACAAACATCAGAATTACCGAATACTAGATATCTTAAAGGTGTCATTCTTAAAGCTAACGATCTCAGATTTATTGATATGTTTCGAATATTCGATCATCTTACCCTAAATAACAAAATTAGTAAAACAAAAACCAGTTACAATAGATTGTGACTAATTACATAACATCTGTCTATGAAAAATGTGGCAGCATCTAGCCGGTGCGGCAGCGTTTAGAGGAGGGGTCGGAGACCGGCTTGGCACAGAGAGGCGCAGCCGATGACAGCGGAGGCCGGCCCGGCGCGAGAGGCGCGGGCGGTGGAGATGGAGGCCGGCTTGGCGCGAGAGGCGCGGCCGATGGAGAGAGGCCAGATTGGCACGAGAGGCGCGACCGGTGGAGGAGTCGGCTTGGCGCGAGAGGCGTGGCCGGCAGTGGAGGAGGCGACCTCGGTGCGAGGTGGAGCTGCTGGTGGGTATGGCGTGGACTTCGGCGCACGTAGGCTGGCTGGCGGGGGCGCCGGTGCAGGGGTCCCACATGTCGGCAGAGGTTGAGTGGTGGTGGAGCATCGGTGCATCAGCCGTGGATTCGCAGGTGGTGAGCGGCGGGTGAAAACCCAGCCCGGCCTTGGCCGGACCGACAATGATATATCATTCCCCCTCCTAAGGGCGTTGTCGTGCTGTCTCACCCCTCAAGGGTGGTTGCCGGGCGAAAGCCCAGTCTTGGCTCCTTTGAGCCCCGACGAACGACGCCTGCGGTTTTCCGTCGCTTCTCTTCTTGAAGACTTCGTTTCGGCATCCCCTAGGTGGGGCGATCTCGTCTGCGTGTTCCTTTGTTGGTCGAGCAGCGGTCGGTCACACCGACTCCCTAGTGTACTCACTGGGTAGCTCATCGATAACCGCTAACTCATCACGACACAAATCTCACTGGTAAACACGTGTAACAATGTAACATCCTTCTTGCTTGAATCATCAAACAAGAAGTATGCGTATCCACCGTAACTGCAACTCTTGGCACCAGGAACCTTCGCTGTCTCAATCAGAAAACTGCTGTTTCCACCCAAGAACATGATAGGATCAGGATTTACCGTCTCGGGGACCCAGGAAGCTCTTCCGTCCTTCTGCAGTTCTGCTGGAGCTTATGCAGCGATACAGATAATGGCTGGCGTCTTGTGCCGAAGGATGAATTATAATCTGAGCACATAACACATCTCCACGCCATTCAAGAAGAAACGTACGTCCCACCGCTTTCCCAGGCTCAACTGGCGCCTGGCGGTGGCCCTATCCAATTGCTGGTACTAAAGTACGGCGAGACGACTGCAAAACAGCGGCTGCTGACGTCTCCGCAAACAATAGATCCGTCCTCCATCGCGGAATATTAGCCATGTGGGGTTATTGTGCAGCAGCATAGAGACCCGGACGATCAAAGGGGAAGCTCACCAGCCGCCGACGGGGAGAAAGGAGCTCCGCTGTCCCTCGCCGCCCAACCCGCGTCCGTCGTCCCTCACCACCCGACCCGCGTCCACCGTCCTTCGCCGAGCTCATCGGCCCCCACCGCCAGATCCACGCACTCCGTCCCTCGCCGAGCTCGCTCCCGCCGATTCAACGCTGCTGCCACCGAATGGATGGGGATCCGGCCGGAAGAGGAGGAGGGGAGGCGCTCGAGCTGCCGCGCCGCCTCGATCTGCGGCGGCCAGAAGAGGAGGAGGAGGGGAGGCGCTCGAGCCGCCCCACCGACCAGCACCGTCGAGCTCCTGATCTGCCGCTGGCGTCGTCGCCGCATGGGCCGCCCGGTGTCGGCGTTGCTGCTCAGGCCGTCCGTGCCATCGTCACCGTCCGCCGAGCCGCTTCACGCCGCCGCCATCGTTCGCCGCGCCGCGCAAAGGGGAATCTCACCGGCCGCGCAGGAGGAGGAAGGGGAGGCGCGGCGGCCGGAGAATAGGGGAGGCGTGCGGGCGGAGATGGAGAAGCGCGCGGGCGGACTGGGTGGGGATCAGACTGAGGATATGGGAGAGAGAAATGATTTTTTTTTGTGTGGCTCCTATTTGAGGCTACATAGCAATGTGAGACTTGTGATAAATATTATTCTTCTTGTGTCTTCGTCCTATGTGGCAGCCCTAGCTCCGTAAAATAGGTGACGCACTACTAATGCCCTCACTGTAGAACCTGCAAACCAGAACTCTCCCATCCTCACAAACTCTGAAACTGGTATTGCCATGCTGCATCTTGCCATACTCTGACAACCGAGGGAGGGTTTGCTGTGAGTATCCAATCAGCTGTGAGTAATCCACATGAAGCAGTATTGATCGATGTCGCCAGCTACTGGAATCATCAGGAGGACATGGCCACTCGTCGATGCAGCGGTCATACGAGAAAAGCTCCAGCTTGCAGGAAGGGTGATGGTTTTCCTTGTGACTACGCATCGAGCGCTCAGAGTAGACGGCTGAATACCACAGGGAGCAACAAGTAATGGCAGGTGAGGCCATAGGGGACGAGTTGAGCTTCATTCCTTGCACACTGCTCCCATGCGAGCATAATCTGCCGGGTCATAGGTATGGAGACATATCTCGTACACACTGTCTTCCGGGATGGCAGAGCATTTTGTGCCTGTAAATGTAATATCGACATGATGTGTATAAGTATTTTAGAAGGAGAAAATCAAATGACGTGCTTAGCATATTGAGCAGAGACAGATTAAGACAGTTCAATACCATATAAAATGTACTTTCTCTAAGAATTGGTTTTGACTGAGCGCTACCAAATTAGGTGGAGTCCTTTTGCTAAAAGATTGACATCACATTTTTTACTTGATTTTAGAAGATCTACCGGATCATACACAACTGAATTTTATTTTCATTCTTCCTATCCTAATTTCAAGTTCAGATTCTAATATTTTGTGACTGACAACCCAAATAATTGAAGAGAAGAAAAAAAGATAGAAAATGGTAAGCAACCCATCTAGATAGGACTTCTCTTTCTTTTTAAATTATTGTTGGACGTTACATATTTTGCCATCAGAATCGTACGCATCAATTCCTCTAGAAAAGTGAACCGGTTCGGTATTTGTAGAATAATAATTTGAAATCCTACCAAACATTGCTCTAAGAATCAACAGCAATTCTACAAATCGGCATTTCTAGAATGTACTAATCCCATATCAGATTGGAGAATACTAGATTTGAAGAGGATTACAGGAACAAAAATGTAAAGCAAACCAAATTCAGAAGAGGTGGCAAGACCATGGGGATCGATCGAAGCTACTCACGGTGGGCCATGTCGTGGATCACCATGCTTCTCCGCGATCTCGACGTCAGAACTGAAACGCGTGTCGCGGAAACCCCACCTAGCCACCAGACTGCCGCCCCTGGTGTCCAAATGTAAAATATCTACTATACATTTTACATTTAGGTCCACATTTTATTATTAAAATTTGAGTAAATTTCACTTTGGTCAACCTTTATTTACCAAATTTTTACATTGAACTAGAGTTAGACTTATATTTTCACTTAACACCATATATAGTTACCATCATTTGCACTTTAGACCGGGTTTCACAAATTACACATAGTATAATGCGCTAGGTCGCGACGACGGGAGAGGCGGGCGACGCGGGCGCGGCAACAAGCGGCGCAGAGCGGGCACGACAACGGCGGCGGAGCTGGTGCTAGGTCACGACGACGGGAGAGACGAGCGACGCGGGCGCGGCAACGGGCGGCGCAGAGCGGGCGCGGCAACGGGCGGTGGAGTTGGCGCTAGGTCGCGACGACGGGAGAGGCGGGCGACGCGGGCGCGGGAACGGGCGGCGTGGAGCGGGTGCGACAACGGCAGCGGAGTTGGCGCTAGGTCACGGCGGAGCGGGCGCGACAATGTCGGCGGGGTTGGCGACAGCTCGCGATGGCGCCGGCGGGAGAGGGGGAGAGAGACGGCCGGATCGACCGCTCGCGATGGCGTGGGCGTGGCAGCGGGCAGCGCAGAGTGGGCGCGCGACCTCCTTTCTCCCCCTCTCCCCAGTACGCTCGCTGCGTCGGTCGCCGCGCCTGCTCGAGCTCCTCGAACGATGGACAACGGCAATGGTGGTGGCGACTCTCCGGCGGAGGGGTCCTAAAATTGATCGCTAAAATAGAGTTAGGGATGTTTTGGGATCTTTTTTTTTAGAAAACTTAGAATTCAACAATTTGTACTAACACTACAGTTGGGTACTGTAAAACATGTAATATCATTTCTAAAAAAAATAGTTCTTAAACTCAATATTTCTCTAATTTTATCTCTAGTATAAGGTTGTGAATGTTCATATGTAGTAGTAATAAAGTCCCATTAATCTGATAGGTGTATGGCAAAAATTTCCATATCATTGTTTCTTTAAAATGCTAAGCACCTAGACAACAACTCGTGTGATGGTAACTATAAAACCAGGTCCAAAGTGCAAAGAACGGTAATTATACGTGGTGTTAAACGAATACATAAGTCTAGCCCTAGCCCAATGTGAAATTTTGTGTTAAGCGAATATATAAGTCTAGCCCTAGCCCAATGTGAAATTTTGTGTTAAGCGAATACATAAGTCTAGCCCTAGCCCAACGTGAAATTTTGTTCAATAAACATGGTCCAAAGTGAAATTTATTCTTAAAATTTCTTTCAGATCAGATGATTGCAAAATCAGCAATCAGTTCGATTTCTCACCCTTTCACGGCCGCCAGATCCGCCACCGCTCGCCGGAGGGAGGGTCGAGCCCGGCGGCGGCGAGCAGAGCGAGAGGGAGAGGGGGAGGATGGATCGATCGATTCAATATTCCATCTCAGGGGGGCTCTCCAAGGCAAGGGAGAGGAAGAGGCCGAGGCAGGAGGCGGCCGTGAACAACAGGCGGAAGCTGCAGCGGCAGCAGATCAGCTGCCGCCGCGACCGCTCCTTCTCGCAGGAGCGCTTCCGCAGCTACAGGTTCCCACGAGCCCGCGCCCATCGTATCTTGGCAACTTTTTTGTTCAATTTTGTTCCCGTGCTCCTCGAGTGAGGTACTAGTTTGGTTCCATCTCTGGGAAATTGTGGCTCTGAGAGGTCGTGACCCTTGTGGTTACCCGATTTTGTGGTGGGGGTGGGTTGCCATTACTGGGCACGGGAACCTGAGATCTGTTCAGGTTTGGGGCCATATGTCGGAATTGGAGTGGGTTTGGTGAATTCCTCGCTATGCTTGTTTTTGCAGATGTGATGAGAAAACCTGTGTTTTTCATTAAGCAGCTTAGGATGTTGTCTTGTGCAGCTGCGTGCTAACTTCCTTCGTCAAACCTTGCAGCGGCCTGTCTGGCTTCCTATGATATAGTAAGTTTAGGGATTCGGTATTTGCTTTCAGGTTAGCACAAGCATATTATGTCTTGCGGGTGTTTGGAAATGATGAAGTGTGGATTATAACTGTCAATTTGTGAGATTGCTGCAATTGTACATAGAAGATGACACTGCCTGTTGTCTGTGTCATTTGAGGCAAACATTTTTTATAGGTTAAATTTGTGCTTGCCTCCAATTATTGTTGTCTTGGTTAACTGTTACTCTTGACTTTTGTTACTTCGCTGCTCAGATAACCAGCTTAACCCTATCCTCCATTGAAAAATACAGTGTGGGACTCTACTTGGACTAATTAATGCGTATAGTTTCCTATAGCCACCTTATGAAAACTGTCAGGCTTGCATCTTAGGTCCTCTCCCTTTGCTTATAATGTACTTTGCTGTCACTTTCAGGAAGAGTTTGATACCCACGATCCTTAAGGAGGACAGCTTGCTACTAGCTTACTTGAGGAAAATTATGAGATAGTTGCAGCACGTGGCATAGCTTTTTTTCTCTATCGCCATCCGGAGTGTGTGCTGCTTTTAGTACATGTATGTTTGTGTCATTGCAGTGCACTTCTTCCTGTGATCATACAAAGATCCTCCTCATGTATTACCAGAGACAAATAGTACAATATGCTTTCTGAATGGAAGTCCAGATAAAGTTATCCTCAGTTTATTTTACAACAAGAATAATGAATCACTCATTATGGTTCCATTACATGATTATGAAAATTTCAGTGCTTTGCGATGCAGGACAACTCGGATACCATTGTTGTGAATTCCACATTATGTTATCTTCTTAAGATGCTGTCAACCCTTTCAAGGTAGGCGAGCAAAACTAAATGCTTGTTCCCCTCATTTTGAGAGTGAATCCTTGAATTGGCCTGGATTAATGGAATTTGATGATGTCAACAGGAAGGTTCCAACTTATTCTGCTCAAGACAGGTACACAACAACTTCTGTAATGACTATAAAGTACGTTTATTCTGAAACTGTCCTAATGCCATTGCATTCTGCAAACAGTAGTTACAAGGTGTTTGATTTGAAAAACAACATACTACTGTATTCTATATCAGTTAAGAAATAATGATAAGATAAACCCCTCCCCCCATATTTTTTTCTTCTTTCCATTTCCTGCATGTCTCCTATCTAAATAATCTGTTGGATGCACCCCACTTTTATGGGCATGTTCAACAAGCTATTCCATTATCATTTAAATGCACCTTATCTTGGTTACAACTAACAATAAATTCAACAAGCATGCTTTAGATAGACTGAACTTGTAAATATATAATATATTATGTATCTAATGCACATAGACAACCCATCACCGACGTACCCATCCGCACAGCATTGGCGGCGTGGTGGCTACTGATGCACTCATTTGATTTGATCATCACATATCAGCTTGGCTGCTCCATACTCCACAGTCCCAGCCCCAAGCTACATCCTACAACCAAATGGGCGGTGGAACATGGCTTCACTGAAACAACAAAAATTGACGCAACTGCCTCAAAATTAGAACAATCCAAACCATGAATTTGTGTTGCTTCTATCCCTAATGCAAGCACCAACAAATTACTAGCTGCTATTTGAATCGATTCCCTTGCCTTGTTGCTGTCGTGCACGGTGAGATGCCACTCGCCATGGCCGTCATTGAAGGCCTCACTGTTGCGACCTGCTGGACCAGTGGTCCCACGCCATGAGCTTGCCCTCGTCGATGGCTGGCGTAGTGCATCCCGGCAACAGGCAGCTGAAAGGGACGTGATCTAGCAAGCCGAAATGGCCCTCATGGGAGCTCACCTGCCGTCGGCTGACTAAGTGACTAGAGAAGTGCGTCGCAGCGCAAATCGGCTGTTGCTGCTGAACTCTAAAAAATTGCAAAAATTGCAGGGGCTAAAATTGCAAGAAAGGACTGAAGGGACCAGGGGCTAAAAACAACAAGCTAAATGAGATTGAGCAGGCGATGATTATTAGACTTTCTGTTGCTTGATGAGCCTGATGCGTGATTGGTTCATCCCGTTCTCGATTTGGATTAGGACGATACATACGTATGCCCATGTCCCCCACAAGAATCGTGCATCATTCAAATTTTTGTTGTCGCTGCTCATCAAAATAGAGATCAAATTCAATGAAAATGCCTCGATGAAAACACGTTCGAGAGATATATGTGTAATTGCGATTTCATTTGTAGCGGGGATGAAATAGAAGGAAGATGGTGAAATTTGTATTTTAATTAATTACAAAATGTAAATCTCTCAGCTTTTTCTCAATTTTCTCGTATTTTCTTCCCGTTGCAACGCACGAGCACTTTTTCTAG
>TE_00000201#MITE/DTT
TCCCTCCGTCTCATAATATAAAGAATTTTGAGTGGACGTGACACATTCTACTACAATGAATCTAGATATACAGTCCAAATTAATTGTATTAGCATGTATCACGGAGAGAG
>TE_00000202#MITE/DTT
TCCCTCCGTCCCTAAATATAAGTGATTTTTGTATGACGAATCTGGATAGAAGTATATCTTCATTATACTAGGATGTGTTACATCCCACTAAAATCCCTTATATATTTAGGGACGGAGGGAG
>TE_00000203#DNA/DTM
GGGCAATTTTGTTTGTACCCCTACTTTAATATCCAATACCGATTTTACCCTATATTTTAGGGTTGTTGTTTTTTGCCCAATTTTTTTAAAACGGATGAGGCATTTACCTTTTTTTTTACGGAAATGAGTGGGATCGGACTTAATGCGGTAAAGAATTAGAGAAAGAAAGAGATAACGATATTTTAAATTATTGATTGACCCTTTTACCCCTAGAAAATATCCAAGTAACGCTTGGGCTGTGTTTGAAACCATGAGTTCCCAACCCCTCTCCCTCGTTTTCCGCACGCACGCTTTTCAAACTGCTAAACGGTACGTTTTTTGCAAAAAGTTTCTATACGAAAGTTGCTTAAAAAAATCAAATTAATCCATTTTTTAAAAAAATAGCTAATATTTAATTAATCATGCACTAATAGATCGCTCCGTTTTCCGTGTGGGAGGGTAACGTTCCAATCCATGGCTAGCGAACACAGCCTTGGTGTACTTTCAGGCTTGGGCACTTGGCATCGACTATTCCCTTCCCAAACCCGAATCTCCGTTGTGAAACAGTGGCGGCAGTGTTCGTGGGCCGGCCAGGCAACGGGGATGACTCGGCCAGATGCAGGCCACCCAACCCAGTTGCAGCGTGCAGGAGGGGGCTAGGCATTGCGCAAGAGGACGTGATAGGGAGGAGGACAATGGCGGCTGCTGTAGTTCAGCGCAGGGAGAAGGCGTAGCTGCTCGACGTGTCGAGGAGACGACAGGGAGGAGGACAACGGGTCAACGGCGGTGGCGGTGGCTCGATGAGAGGAGGAGGCGACAACAGTGGCTTAGCGCGGGGAGGTGATGGTAGCAGCTCGACGTGAGGAGGAGGCGACGGCGGCGGCGGTTCGTGAGAGGAGGAGGCAACAATGACAGCTTGGCACATGTAGGCAATAGATTTGCTTGACTTGTTGATATTTCTATCAAAATTATTATATTGGTAAAAGTATATCAAAATTGCAAGGTTCATGTGCTAAATGTGGTGCAAATTCTCAATCATGAATAAAAACAGGGGAAGTTTGCAACATGAGTAAGAGTATTGAATGCCTTCTCACTGAAGATTTAACATCGTTAATCTATCCATCAAAAGTAGGGGCAAAATTTATCTTAATTTAAAAAACCATGGGCAAAAATAAAACCCTAAAATATTGGGCAACATCAATATTAAACATCAAAGTAGAAGAAAGAATGAAATTGCCCC
>TE_00000204#DNA/DTH
AGCATCTCCAACAGCCTCTCCAAATCGAACTCTCCAAACACCCACATAGCCAACCCTCCATCTGATTTGGCTAGTCAAACTAGTTGTTCACTTCAACAGTCTCTCCATCTACCCTCTCTATTACAACTCTATTACAAATGGGACCCTTATGTTTCTTCCTCCCTCCAGCTGGACTACTGCATTCTCTCCGGCGGAGAACAGCGAGCGGCGGCGGCGCTGTGCGGAGGCCGGCGGCCGTAGCGAGCGGAGGCGGCGAGCGGCGGCGCCACGCAGAGGCCGGCGGCCGCGGTGAGCCGAGGCGGCGAGCGGCGCCGCGCGGGGCGGCGGGCGGCGGTGCCGCGCGGAGGCCGGGGACCGCGACGAGCCGAGGCGGCAGGCGGCGGTGCCGCGCGCAGGCCGGCGGCCGCGTCGAGCGGAGGCAGCGGGCGGCGCCGCCGCGCGGAGGCCGGCAAGCGAAGGCGGCTAGAGGCACCGCGCGGTGGCCGGCGCCGGCGACTGGCTTGGTGCGGCGGCGAGCGAAGGCCGGCGGTCGCCGTGCTCGTCCTCGTTTCCGTGCTCCTCTCGTGCCTCTCCCTGGTTGCCTCGTGTGGGGATGGAGCCATGGAGGAGTTTGGCTGTGTGGGACCCACCATTGGCCAGCCAAATAGAATGGCCAAATTTAGCTAGTGGAGAGAGGGTTTTGGCCAGCCAATCCGGCTTAGCCATCCGGTTAGAGAGGCTGTTGGAGCACGTTTTTTGGCTGAATAGCTAAAATTTGGCTTGGAGAGTGGGATGGAGAGGCTGTTGGAGATGCTC
>TE_00000205#MITE/DTT
TCCCTCCGTCCTCAGAAGACTTAGAGTTTGAATTTTGTCCCCACAAAAAATCAACTTCTACCACTCTACATACTCTCAGCACATAAAACAAAGAAGTTTTATCCCTTAAATACCCTTTACCTATCTATCACTATCACTACTTTTTCTAATAATGAGGGGTATTTTGGTCATTTTTACTCTCCACTATTTTTTTATGGGATTATAGGAATTGATATTTTTTAGGACGGAGGGAG
>TE_00000206#DNA/DTA
AGGGGTGAGCAAAATAAGACCGGGCCGAAGAACCGAACTGAAAAGACCGATACCGAGACTGAAAAGACCGAGACCGAAACGACCAAGACCGAGAAATTCGGTTAGTAATTCGGTCTTGGCCGTTGAAAGACCGAAATTTATTTGGGCAATTCGGTTATTGGTCTCGGTTAACCGAATTAACCGAGAAAACCGAATTGTGGCCTAATAGATCTAGGAGGCACGATAAGCCCAATAAACTACTAAACCCTAAAGGGAACCACTGACACTCCCTCCTCTCCCACCAGCCTCACGCAGCGCCGCCACCAATCCCCTCGCGCTCGGCGCTCGCGCCGTGCGGTCACGCTGCCTCCGCCTCCACCCTCCATCTCCATCACGCCGGCGCCGTCTCCGCCTTCCGCCTCATCGCGCCGGCGCCGCCTCCGCTCTCCGCCCTCCGCGCGCCGCCTCTGCCGGTCGTCGTTGACCTCCACCGTGCCGGCACCGCCTCTGCCCTCCGCCTCCACCTCCGCCGGTCGTCGTCGACCTCGACCGCGCAGGCGCTGCCTCCGCCCTCCGCCGGTCGTCCTCGACCTCCATCGCGCCGGCGCCGCCTTCGTCGCCCGCCTCCGCCCTCCGCCGGTCCGCCCTCCACCTCTGCCTCAATGCCGCCATCACACCGCCTCCGTCTCCAGCTAGCCCTCTGTGAAAGTTCGGTCAGACCGAGACCGAAACCAAAAAAACCGAAACTGAATTTGTCGGTCTTGAGTTTTTTGGGAAGAAATTCGGTCCTCACTTTTCAAAGACCGAAATAACCGAAAGACCGAAGACCGAGACCGAATTTTTTGGTCAGACCGAACACCCACCCCTA
>TE_00000207#MITE/DTM
GAGAACCTGACAGAGCTGGATTTGTCGGTGAACTCGCTCACCGGACCGATCCCCAGCTCGTTCGGCAACCTCAAGCAGCTCACAAAGTTGGCGCTATTCTTCAACAATCTCACCGGCGTAATCCCGCCGGAGATTGGCAACATGACGGCGTTGCAAAGCCTCGACGTCAACACCAACAGTCTGCACGGCGAGCTGCCAGCCACCATCACGGCCCTGAGGAGCCTCCAGTACCTCGCCGTGTTCGACAACCACATGAGCGGCACCATCCCGGCGGACCTCGGCAAGGGCCTGGCCTTGCAGCACGTGAGCTTCACCAACAACAGCTTCTCC
>TE_00000208#DNA/Helitron
TCTATACTACTTCAAATGTCAGTAGTGGTGGTGTCTGTTCTGCCACACCACCCCTGCCACTGATACTTAGGCCCCACAATCTATAGTATTACACCTACCTCCAACGAGTACTCTCCTGTTTCACTGATGGTTTATCTACTTATTTAATAAGGAAAATCATAAAAGTGTTAATTTGACTAAATATGTGCTTAATTGACTTGATAAGCTAGAAACTGAATTCGTTTTCCGTTGCAACGCATGGGTTCTTGGCTAG
>TE_00000209#DNA/Helitron
TCAAATTTTTTATAAAAAAACAAATGTATAAACATAGACGTTCAAGATACACTATAAACTTGATGAATTCACCACGGTCGTCTGTACACCCTACCATGTTCTCCTTATATAATTATTTATGAGATATTGATTCCGATCTCTAGCAATTTTAAATGGATCAATCAGAAGAGTACAAACAATTTAAAATCTAACCAATGAGGTAATAAAAAATATTTTGATTTGTCAACCAATGTAGTAGTACCATTTTTGGAGATAGATAGCTGTGGTAGACTGGTAGCTCGTACGGCTACACGACACGCAACAAACTGTACTGCCTCACACAGGAGTATGGCCCTCTCCAGCGCTATTAACTGCGGTGGGTTCCATTAATGTGAACAAGTGTGTTTGAAACTTTGAACCGAACGATCACCACCATGCATAACACGATAACTATGCAGGAGTAGTTTTTTTCATAACAAGATATTGACGTATTGTGTCCAAGTTTGCTGAAGGAGTGAAATAATTGAGGGGGCTAGCAAAAAAGACTGTCAAGCTACTGCTTTGATCATCTCACATTCCCACCACATTTCGGTAGGAGTCGAGGGTACGTCTAATACACGAATGTTCGCGTAAAAGTCATACTAATGCTAGACACGTGCTTCTGCATAATGAGGATAATCTCCGGTAATATCGATAGAAACGTCATACTATATTGTACTTGTTGTTTAAGAAAAAAAGAGGATAATTTGCGGTAATAGCTAATGTAAAGCTCAATACAACAGGTTGATATATACTCCCTCCATCTTTTAATATTTGAAGTTGGTTAGTTTTTTCTGAAGTACTAATAAACGTAGAAAAGAAAGAACATGGGGGCAGAATTAGGATCAATTTTAGCCATTTTGTTCAGTTGTGTGGACTCTCCGGATCAAATAATACTAGTACGTCGAATCGCAACAGTAAAGAAAAAAACTGTCTATATATGGTGCACCAGCTGGGTATAGCTGCCGCGGCAGCAAGCCAGCAACAGCAACAAATTTAGGAGTACTTACTTATGTTGCCGTCGTAACTAGCACTAATGACGAATACAGAGAATTTATGTAGGCTCGATCCGTGTGACTCTGGATTCAAGTATAACTGAACTTGATATGAATTCCTTGCTATGAGCCTAGTACAATTTTATGTCGCTGCCTTCGTCTAATATCGCTATTCACTTGTTTCATACGGAATTACGGAATAAACCTAAGTAGAAGCCAACGTGACGTCAGCTGGTCATCATCCTGACGACTCCGCTCGTTAGTAGGCGCGCGTGTAGCAGTGTAGCACCGTGGAGAAGTACGGCCCATTACAGGTGATGGGCCATCGAGACGAGGACTGTGCTGGGCCGTACTAAATGGATCAAGCCCATGAACAAAAGCACCGTGTGGAGTATGTAATAATGGGCCGTATAGATGACGGAAGCGGACTTCGTTTCGTTTTGTTTGGGCCGGGCTCGCGAATCGAGGACGAAACCGCGTCAGAACGAGCTACTTTGCGCTCGCGTCGGCGTCGGCTTCTGTCTCCGACGCGGCGGAGCGAGGGTCCCGGCCGTCGCGCGCCGCCGCCGCCGTCGTGGCTCCAATAGAAGCGCTGCAGCATCCGCGGCGGCCAGAGCTCGGTCCCCCACCTAGCCTGGGTTTTGCCCAGGCGGCGGCGCTTTGAGGAATGTCTCGGTCTCGCCGGCGTGCTGCGCGCATGATGTGCTCGAGGAAATGCCTGGGAGGAGGAGGAGGGACTCGGGGCGGGAGGAAGACGGCGAGGAGGGGACAGGAGCGCGGCGGGCGACGTCGCTCGCGCGGGAGCGCCATCATCGGGCGAGCCTCTCATGATCAAGGTACCATTCGTCTCTGACAACTCCACCGTGTGTTCTGAAATTTTGACTGCAAAACGCACTGCTCGCCATTGGCTCCATCCTTGACTCTGGCTGGATACTGTGCCATTGTGCCTTTCTCGGGTCATCAGTCCAAGTCATCTCACATGGTGGAGCCGGCTGGTCCATCGCTGTCGCTGTGCCGTGTGAAACATGCGCCGACCGCGACACGGCGAGCGCTCCAAATTCCTAATCCGCAGCACCCCCACCCGACGACCCCCATGGTCACGGTCAACCTCGCCCCCTGTCCATAGCCATACCAAGAAAGAGAGAAAGAAATACTCCTGCAGCTTTACAAGTGGAGTTCAATACTTCAGTTCCACAAGCTCCTTTGCACTCTACCAAATCCAGCCATGGCAGCCAAGGCCCCTCTCGTGCTGCGCCTCTGTCTCTTCCTCTGCATCTCCCTCTCCCTCTTGCTGTTATCATCTCCTCAACGGGTGACGAGCTTGAGCCTCGATGCCGATGTGGACGATCACTACTACCATTACGATGGGGACGAAGACGATGACAACTACTACCATGATGACGACGACGACGTCTTCTCCGGCAGGCCGGTACGGAGAATATACGACGGCGACGACGACGAAAACTACTACCGCAATGATGAAGTAGACTTCTCCAGCAGGCCGGCTCGGAGGCTATACGACGGCGGCGCAGTCATGCCGGAGAAGTACAACGTCCTGAACGGCAACTCCTCCAACAGCAGCTCCGGCTCGGCCTTTTGCAGGTTGCTTTCTCTCCAGATCCTGGACCTGTCAAACAACAAGCTCACCGGTAAGCTGCCTGACTGCTGGTGGAATCTGCAGAGCCTGCAGTTCATGGACCTCTCCCACAACCGCTTCTCAGGTGAAATCCCTGCAGTCAATACAAGCTACAATTGTTCTCTTGAATCGGTTCATCTTGCCGGCAACGGCTTCACCGGTGTTTTTCCATCAGCGCTAAAGGGATGCCAGACGCTGGTCACTTTAGATATTGGGAACAACAATTTCTTTGGTGGCATTCCTCCTTGGATTGGGAAAGGCCTTTCATCTTTGAAGATTCTTAGCCTTAGATCAAACAACTTCACCGGTGAAATTCCTTCTGAGTTATCACATCTTTCTCAACTCCAACTGCTAGATATGACCAACAACAGTTTGACAGGGTCGATTCCCACATCTTTTGGCAACTTAACATCCATGAAGAATCCAAAAATTGTATCCAGTGCGGGATCATTAGATGGGTCTACCTATCAGGATAGAATCGATATAATCTGGAAGGGGCAGGAGATAATTTTCCAAAAAACACTTCAATTAATGACGGGTATTGATTTGTCAGGTAACTCATTGTCTGAATGCATCCCCGATGAGTTAACAAACCTCCAAGGCCTTCGATTTCTGAACTTGTCAAGGAACAATCTATCGTGTGGGATACCTGAAAACATAGGTAGTTTGAAAAATCTTGAGTCCCTTGACCTCTCGTCAAATGAAATTTCAGGAGCCATTCCTCCAAGCCTTGCTGGTATATCTACCCTTAGCACTCTTAATCTCTCGTATAATCATCTATCAGGCAAGATACCCACCGGGAATCAACTTCAAACCTTCACTGACCCATCAATATACAGCCATAATTCAGGGCTCTGTGGCCCTCCGTTGAACATTTCATGCACAAATGCTTCAGTTGCGTCAGATGAGAGAGACTGTAGAACATGCGAGGACCAGTATTTCTACTACTGTGTAATGGCTGGAGTGGTTTTCGGTTTTTGGCTATGGTTTGGAATGCTCCTTTCCATCGGAACCTGGAGGTATGCCATTTTCGGTTTTGTTGATGGCATGCAATGTAAAGTTATGCAGAAAGTCTCCTCTGTTGATAAATTTCTTTCAAGAGGAAATACTGATCAGTATTTGTAGCTGTGTGTTTTCTTTCTGTACCATCTGAAGATGTAGCATGGTTAGTTTTGTCAGTGTTCTGTAATTGGCAGGAGTCATAGGACCCCCAACAAACTTCCTTTGTATCAAGACTAAGATGTAAGAAGTTACTGCATCCATCCAAAATTATATGGAACATGTCCATCTTATATACTACCAACAAATGCTGCTATGCTTGGATATTCATTACATCTGAAATCGAATTACTATATTCATTACATTTGGATGAATCATTTTGCTTTAGTTTTAGATGAAATACAAAATTTTAAACTACTACTCCAGCGTGCATGTGAGATCTGCCAAATAGGACCTAAATTATAGAAAATATGATTGACAGACCAAGCATAGGACAGCTCGGTTTTTGTTAATTCCAAAATTCGAAATTATCAAATCATGAATATGCTAAATTGAGACTCAAACACAGATATAACTCTATTATTTCTATTTTTTAAATAATAAATTGAGATATTAAAAGCATGGAAGAAGTATTAGTGTGGGTGTACATAGTTATTAATTACTATATTTTTTTTAAACTGTCAATAATGTAAAATTCTCACTTTCTTAGTATAAAGTACAAAGGAGGGCCGTGTGAATGCCCGGTTACCTTCTTGTGTTTTTGGAAGGAAAATTTTATTGTAACTTCTGTATTGATGATTACACACCTAATATTGTACAAATTATTTTCACATTTTGTCTATTGTTGAGGGCCATTTGTTTGATTTTTGTGTTAAGAACATTTGTTTTTGTACGAAATATCACTGAAAAAATGTATGTGAATGTATTTATCTACTACCAGCATAGGAGATTCTATGGTCAACAGGGTATGGCTGACGTAGGATTTCAGTGCTTGCTTACTTCACTAAAATAAACGGGAGTACCTATGTATCTTTCGAAAAAATTTTATAATCGTATCATACAGATTTTTAATCTTTGAATTAAAATCTGATAAACACAGTAAAAGGCAAAAAGCAACTAAGAAATATCATAATGGACACTAAATTACCATATCTTCAAGAAAAAGACCAAATCCAATACAAATATCAAAACTTACATGCGAAGATTCAAAAATTACACTGTAACTTACAAATTACAATGTAAGTTTCATAAATTACACTGTAACTTACAAGAAAATGCACTGTAAATTTAAGTGAGAAAATCGAGTGAGAGATAAGAAAAAATCTTTCGAGTGAGATATAGCAAAATCGAAAATAAACCTACCAAAATTTGATAATACTAAATTTTGCCATGACCAATTTTTGGTAAGGTAATAAGGTGTGGATGAAAGTGTTTGGTTTGTGCATCTTACCAAAATTTGGTAGAATATTTGAGAGTGGAAAGCTCTGGAATTACCATAAAATATCACTGAAGGGTTGAAAATGACATCAAATCAACAAGCCCTTAAGCTTCGCTGAATAATTACTTACATGCACCCGGCTCCTAAGCGTTTGAACTGTGCTAGAAGCGTTCAATAGAACCTGTTTTTTTTATAACAAAACCCTTATAGTTGTTCCCTCACCCAGATGGATGACTAGACAAATTTGATTGTCCAATCTATTAACTTATTAAAAGAATAGAAAAAGAAACCTCCATATTCGTTCTCACGGTCTTTAGAGTAAATTGCACTGGCGGTCCTTAAACTTGTAAGCAGGTTTCATCTAGGTCCACGAATTTGCAAAGTGTGTATTGAGGTCCCTAAACTTGGTTTATTGTATCACCCCGGTCCAAAGCGTCGTTTGACCATAGTCTTGCCTACGTGGCATGACATGTAGACGACGACATGGCACATTATTATTTTTTTTCTCCCTTCTTCCTCTTTCATTTCTCTCTTCTTCGACCTCTTCGACAAGGGGGAGCTCGAGGTAGCTCTAGTGGAGGAAGAAGAAATATTCAAAGACGAGTCTAGAGTTTTTATAGGAATATAATTTACCAATAACTAATGTTTGATATTAAACATAATTAATAACTAACACATATATAAAATACAATATGGATATTAAACATTAGTAGTTTCGTAAAGTTAGTACAAAATTTAAAATTATGTTGTTATTTTAATATATTTGAATGATACATTGAGAAAACATATATGCTATTATATGAGAGAAAATATAATGATGTTAGCCGCGCAATCTGCGCGGGCCACCGTGCTAG
>TE_00000210#DNA/DTT
TCTCTCCGTTTTATATTATAAGTTATTTTGGGTTTGTATTAACTCGGTTCTCTTCAAGTTTTACCAAGTTTATAAAACGGTCAAATTAGTTTTATAAATGCATCATTGAATATATTTTTATAGTATATTTATTTTGTGTTGCAAATATCGTAAAGTGAAATTTACTCTTATATTTTTCTGTAAAGTTTTACTTATGACAGACTCGAAGTTACGAAGCCGGGTAGTGGTAATGAAGCAATCGGCAAAAGAAAACCATAATCAAGAAAACCAGTCTTGATTGGACAAAAGAAATGTCATAATACTCACTTCACTTCATTTGTCCTGTTTGCACCCATAATGGGGTTCACTTCACTTCACAATGTCCCTTTTAAAAAAGGTTTTACAATGTCGACAGTAACCGCTTTGTTATCGTAAACCGTGTTGCACTCACCACACAATGTTCATAAAATTTACCTGTATACATTATTGATGGTGTCAATATCATTAACAATGGGGAGAGCAATATTTCGACGGAATCTTCATTTTGAAGGAAATGCCTGGATTTGGAGATACCTTCTGTACAATGAAAGTGCAAGAATGAATGCCATGTGTGTGTGGCATCCCAGTAGGCCGGCCGTACGTCATTTTGTATCTTTGCATTTGTATCTTCGAAGACAATAATCTGTGTCTTTCCAAACTAAATCCGACAAAAATGAAACCATCAGGAAATAATAGGTCAACTACCATGACCCCATGTGAGATCTGGTCCTGAAAAATAGGACAATGGGGTGTAAGATTGACACCAGGTTTTGCTTTTGATATAAGCAAGTAGGGGGGTAATCCTTTCCAAAATGTCCAAAATTAGTACAGAGGATTGATGTGTTCATGTTGTGACTTCAAGTCCATTTCCACTAAAAAATTGGAGATTTGGGTAAACGTCACAGCTAATTACGAGAGCATGCTGGAAAATGCATCTTTTGTTTTAGCACACTTTGTACTGTTAATAAAGGTTAAGTTCTACTCCCTCCGTTTCAGGTTAAAAGACGTTTTGACTTTAATTAAAGTCAAATTGCTTTAAGTTTGACTAATTTTATAGACAAGTATAGTAATATTTATAATACTAAATTAGTTTCATCAAATCAATAATTGAATATATTTTCATAATAAATTTATCTTGGGTTAAAAATGTTACTATTTTTTTCTACAAACTTGGTCATCAAAAATCAATAATTGAATATATTTTTATAATAAATTTTTCTTGGGTTGAAAATATGTAGTTAGTACTAATATGCTTTTCTAAAGTAGAATATCAACTTCACCAATTTTTGGTTTGGTGGGAACTCAGGCTTCTAATTTGGGCTTTACTGGTGCAAACTGCAAACCCACACATGCTTGACAGGTTAACCTAACACAAACCTTGTTCATCACAGTCCAAGTAGAACTTCTAGAAACCAAACCCAAGTTCAATTTCAAGCTGAACACATGAGTTTGAACATTATTTATTCGTTCAAATTAAATTCACCTGAAATTTGGAAACACATGGAAGAATTCCTCTCTTTCAAATTTCTTCTGAATCTGAACCATCCAAATTAACAAACGCAGGGCATGCTGCTGCTCACACTGGCCGTCTCCGTGCCAGCACTGAAGCCGCCGCCGTGCGACGGCGGCGGCGGCGCCGCCTGCCCGCGCGCGTCGGCGCTGCAGCTGGGCGTCTACTTCGCTCGAGCTCGAGCACTACACCACCCGCCGCGGGTTCCGCATGGACGCGACGGTGTCCATGGCGTTCCTGAACAAGGCGGCGGTGAAGCCGGGCGAAGGAGGAGGAGGATCGGTGGCGCGGCTGCCCGGGTGGACGCTGTGCACGGTGACGCAGGTGGAGGAGACGAAGCAGATCGTGAAGCTGGTGCCGCTGCTCGCCACAATGGTGGTGCCGTGCACGCTGGTGGCGCAGGCGGGCACGCTGTTCGTCAAGCAGGGCGTGACGCTGGACCGCCGCATCGGGAAGTTCCACGTGCCGCCGGCGAGCCTCGGCGCGTTCGTGACGGCGACGATGCTCATCTGCATCGTGCTCTACGACCGGTTCCTCGTCCCCGCCGTGCGCCGGCGGACCAAGAACCCGAGGGGGATCACGCTGCTGCAGCGGATCAGCCTGGGGATGCTGCTCCAGATCGTGACGATGGTGGTGACGTCGGTGGTGGAGAGCCAGAGGCTGGGGTACGCGAGGAGGCACGGGCTGGTCGCCACCGGCGGGCAGCTGCCGGTGACGATCTTCATCCTGCTGCCGCAGTTCGTGCTGCTGGGCGTCGCCGACGCGTTCCTGGTGGTGGGGCAGATCGAGTTCTTCTACGACCAGGCGCCGGAGAGCATGAAGAGCCTCGGGACGGCGATGTCGCTGACGGCGTACGGCGCCGGGAACCTGCTGAGCAGCGCCATCCTCGCGGCCGTCGAGCGGGTCACCGGCGGCGGCAAGGGGAGGACGCCGTGGGTGACCAACAACCTCAACGCCTCGCGCCTCGACTACTACTACGCGTTCCTCGCCACCCTCGCCGCCGCGAACCTGCTGGCGTTCGTCGTGCTCAGCTGCAAGTACTCGTACCGCGTCGAGTCCACGGAGACCATCGACGTCGACGTCGCCATGGACAACGTCGCGCAGGGCGGCGGCGTGGTGACGGTCAAATCAGAGGCAGCCCCAATGGCATGACAGCACTTCCGGAATTGTATCCTGTCTATTCCCGTCTGGATTCTGAAGTTGCAATGTAATGAAGAAACGGTGATGATACATATTAGCACTTTAAAAATGTTAAATGAAAATTTTATTTACTCGTTCTGTAAAGGAACGGTAATACGGACAATATTCACAGCTTCACACAATCGCACTAGTAGCACCATCGTTTCTCTTATGCCTATACTTAAGCTAAAATGTGAATTTTAAAGCTTCACTTTAGAGTTGATTTTGTGTTTTTTTTAAATATAGTTTATTTTACAGTATTTGCTTTCGAATCGATAAGGACACGTCGCATAAATTATTTTTTAATTTGTTAATAAACGATTCGCATGAACGTAAGTATAAGTAAAAGGATGGAACCATAAATATCTAGGAGTAATTTGGTGACAACGATGGAGATGCACTATTACAGTCATGACGCTAGAGGCAACTAACTCCATCCATCCTAAAATATAGCAATATAGTACATGATGGGACATGTATGTCCATATTCATAGTACTATGATATATCACATCTCATATTAGATTGTTATATTTTGCGACGGATGAAGTATTTGAGAGATACTAGCTCCGTTTTTTAATAGATAACGCCGTTGACTTTTTCTCACATGTTTGACCATTCGTCTTATTTAAAAAATTTACGTAATTATAATTTATTTTGTTATGAGTTGTTTTATCACTCATAGTATTTTAAGTGTGATTTATATCCTATATATTTGTATAAAATTTTTGAATAAGACGAATAGTCAAACATGCGAGAAAAAGTCAACGGCGTCATCTATTAAAAAAACGGAGGGAG
>TE_00000211#DNA/DTM
GAATAAGTCCAGTTTGACTCCCTTAACTAGTGACCGAATTTGATCTGTATCCCTAAACCACAATACCGGATATCTTCGACCCCCAAACTATTGAAATCGGTGCAATTTGACTCCCTTGGCGGTTTTGGAGGGCAGTTTCACTTATGTAGGGCCCGCTCACATATGGGACCCATATACGATCCTCCCTTTCCTTCCCTTACCGTTGGTGCACCAGTAGTTCAGCAGCGGTGCCGGGACCGGGCCGTCGTTTGTTGTTTGTTGGGAGGACGCCAAGTAGGGCGACGTCGAGGAGCGAGACGGTGGCCTCTCCCCGGAGGTCCTAGTGGCGTGGGCGCCGAGCCAGCCGCGGAAGGAGACGCGGATCTAGGTGTTAGAGACGGCGGCGCGGAGAGGAGGAGGGCAGAAGGGGGAAGGTGGGGCCGGGACTCCGGCGAGCGGGGCAATCCCCGTTCACGTCGCTCCTCTCGACCTTCGTTGCATGGGATGCTACCATCGGTTGCCCACTCATCCGCGCCAAGCTCGATGCCATGGGGGCCACATCTACCACCAGCGGGGCCCAATGAGGCACGCGGGGGCAAGGACATGAGGGCGCGCCACGTTGGGGTGCTCGTCAAGATGTGCTGGTGTGGACGTGGATCCCTGACGCGCTTGTTTGGATTTCTGCAGGAAGTCGAAGCTGTCCCGCCGGCGCCACTCCAGCACCTGCCCGCCACCACTCCAAAACATGCTCCTCGCACACGACTGAAGAAGGGGTAGAGAGAGGGAGAGAGGAGGGAGACAGAGGGAAGAGTAAGAAGGGAAGGAGAGAGAGGATGACATTTGGGTCCCACATGTTTGTGGGTCCACAATTTTTTTTTGAATAACAGTTCTAATGACATGTAAGCGCCACGTCAACGCCACGTTGTACGAACACTAGGTCAATACTACCACGTAGGCGCTACGTCAGCGAAGCTGCCCTCCAAAACCGCAAATGGAGTCAAATTGCGCCCGTTTTAATAGGTGAGGATCAATATATCCGGTATTGTAGTTCAATGATAGGAATCAGATTCGGTCACTAATTAAGTGAGTCAAAGTGGGCTTATTCC
>TE_00000212#DNA/DTT
TCCCTCCATTTTTGTAAAGAAAATCATTTTGGACAGCGACACGATCTCCAAAATGCAACTTTGACTCCTTCTTTCTATAAAAATATTATTGAAAAGTGATATATGTATACTTTTATGAAAATATTTTTCAATACAAATCTATTCATATAATTTTTACATTTTCAAACTCAACAACTTAAGAGTTATTCATAATTTATATTCCCAATGTTTGACTTAAACACTGTCCTAAACAATTTCCTTTACGAGTACGGAGGGAGTATATTGTAAAAGTTTTAACTACAATTTTTTTATTGCTAATAAATTGTTTTTGTTTATAATCTCATCTTATAGCCAACAAATGAGGCCCGAGGATATAAGCTGTCAGCTGTCATCACGATCTTTTCTCTTATATATGTTGTTAACTGCCGATAAGATTGACTCGTCACACCATGGTGCATGGTGATCTACAGGAAAGAAGTTATCAGGGAAAACTTGATTGTCATTTTGTCAGAGTTCCAGTCAAACTCAAAGCTACGAGCATTCTGCCATTTCGAGTCTTGGAAAGGCACAGGTTAGTGTATCTACTCGCATTTTGGAAAGTGGCAAGAAAAATATTTCAAAGATCTAGAAGAGAGTTACTCCGTACCTTCAAAAGATGATCTAGAAACGAGCCAGTGATCAGTGTTGGAAGAAAGAAAAATGACATACTATAATAATCTTATAATTGAAAAAGAAACTCGAATGATGTTCAATACTAATAAACTAATGATATTTTTAATCAATAAAACAACGAAATACTATTAACATTATTCACTTTAAAAAATAATCAAAAACAAATTCCATCCGGTTATTGTTTTACCGATAGTACGTGTGAACATTTTGTTTTCTTTTTAGAAAATAGATTAAACCGGCCTCTATTCAAAATAGATATACACAACGAACGTGCGAACAATTTAGCGAATATTCAGTAGTCCTTCAGAGAGAATTGTCAGAGGTACGAACTGCTTAATGGTGATCGAATCGACAAATAATGGATTAAAGACAATCAATAAAGCGCGCCATTCCCTAAAAAAGAAAAGACGAGAACTAGCATGTAAGAGCATGCCCAACAGCTACCCAAGAACCCTCCAGCGCGCGTGAGACAAAAACCAGATGATTGGGAATGAAATATCGCTTCTTGGAAGTGGGGATCGATATATACGGAGAAGGGAACGAGATATTTTGGGAGCAGTCATAGTGAATCTGTTGGATTCAATTTTTGACCAAAAATCCTAAAATTTCAGGATAGGGAATGAAAAAGGGAAGCTATTGGTAATGCTCTAAGTACGTTCAAATCAGCTATATTAATTCATATGATGTACAAGGGATATATACTCACCAATAACATTTTCCACACGATATGTAGTCTAGTTAATTATTATTAACTCTGTCTCAAAATATAAGAGATTTGGTCCGTATAATTAGTTAAGAGATGAGGTTGTATTTTACAGATAGTACGCGTGAACATTTTGGGAGAAAATGTTATTATTCTACCGAGAGTACGTGTGAACATTTTTTGGGACAATTTAGTTTCAGAGAGAATTTTCATAGGTACGAGTTGTTTGATGGTGATTGACTCGATGAATAATCGATTAAAGACAAGAACTAGCAGATAAGTACGTAGCACAAATCAGCGTACGCATAAGGTGTTGTTTCTTATACACTTGCACAGCTCGAATATAAACGATTAAATCCATACATCTTAGCACTCTAATTAATTGCTGATACGATGTTCCAAAAAAGAAAAAGAAATTGCAGATATGATTATGTGTAGCTTTCGTCGTTGAATAATCAACACAAACTAGTCCAAAGGCAATCTTACGTACGTCACAGGGGTTCATGGTCAGTGGTCAGAGAAGACTATGTAGCTTTGACTAATTTACTCCAATTATGCTGCTCCTTGTTCTCTGTTCTCACTTTGCTTACATCGGCAAAATGCTAACCCACACGTAATTAACAATTTAACATGCTTGCTGTGTCAATCAAAATTTTACTACTTGTGAAAGCCGTACAATTAGTGTGTCATTCTCCTGTATATATTATGGCCATTGATGGGTTAGGTTAGAACAGAAATAGATTATATACAAATTAAACACTGCATTTGTGTTTGTTTTCCAGGTAACCATTAATTTTCTAGAAATTAACGTTTTACAAGCAATTTATAAAGCGGAGAGTCCTTTTTCTTTCTATAATAGTATCAAATCTTACAGTATAAAATGTAGTTTTCACGGATTTATGTATTCCTACCTAAAAACATGAATGAGATGAGGATTATTGGTGAGGAGCAGTCAATGCACCAAATCAGCCGCCACATAGTTAAGTATTACCACTACCAGTTGTAGTGCTATATGTAGCTTTCCAGTTGCCTGATTTTACTGGAGAACTAAAATATTTTTAGAGGCAGTCTTGGACTCCGACAGGATGCTTAATCATCGAGATCAAGACATGATGGACCGGTACACAATGTTAGAACTAATTAATCATGCATTTCGTGTTAAATTAGTGCACATGGGTCGATCAGGATCAGTATTAGCCGCCGTAGATTAGTACACTCTTTACCTACCGTCTTGGAAGTATGTCCCTGCTACTCCCTCTTGGAAGTACGTTTTTATGTCAATATAAAAATAACAACATTCATACTACCAAAATATTTTCAGTGTCAGTTTTAATGAAATGATTTGGTATTGTAGATATTACCAAATTTTTCTATAAATTTAATCAAACTTAAGAATTTTTTACTATGAGAAAACATCAAATCGTCAAGCGAGTAGAAGACTATTAGCTGAGTGGACAGGGGAATCGAACCTCTGGTATGTCCGACATCCCGGATAGAACAAAAAAGACTATTAGCTCATTTCTGATACTAAGCACTAATTTATTTCCATTTTCCTTTTCTTTTTGTTGGTTTATGGTATTCCGGTTGGATTTGGATCAGATTCTTCATCTAGAAACAGCAGTGTTGAGAGATTTGACTTGGAGAGTCTTGGTCAAACTTAGTGCGTTGCAAAGTCTTCATCCTCCCTACCAATCCAAGGATGGCTGCACATCTGGACTTTCAAAGCATTTCCGTACACACACATAATGCAAGATCCCGATCCACCTAATGTAAGAGGACAGTACGTAAGAGGATCCGGTTCCGTTACAAACAGGGCGTGAATTCAACCGAGAATTATCACTGCTATAATCGATTACATTATGGATCTATATTTACAAATTACTACCTCCGTCCCAAAATAAGTGTAGCCGTGGATATCCGTGCCCAACGTTTGATCGTCCGTCTTATTTAAAAATTTTTTGAAAAATTTGAAAATATTTAGTCACACATAAAGTATTATTCATGTTTTATCATCTAATAGCAATAAAAATACTAATCATAAAAAATTTTTAAATAAAACAAATGGTCAAACGTTAAACGTGAATATTATAAAACTGCACTTATTTTGAGACGGAGGGAG
>TE_00000213#DNA/DTT
TACCTCCGTCCCAAAATAAGTGTAGCCGTGGATATCCGTGCCCAACGTTTGATCGTCCGTCTTATTTAAAAATTTTTTGAAAAATTTGAAAATATTTAGTCACACATAAAGTATTATTCATGTTTTATCATCTAATAGCAATAAAAATACTAATCATAAAAAATTTTTAAATAAAACAAATGGTCAAACGTTAAACGTGAATATTATAAAACTGCACTTATTTTGAGACGGAGGGAGTACATGTCCTGATGGCAGGATGGCAACATATGGACGACGAGCAACATCACGTATCAGCGTCGCGTGTCACCGCGGGCAGAGCATATATGCTTGTGATGCCCATCGACGGATGATTGACAGACTCATCAAGATGGACACAGAAACCAGAAAAAGAAAAATTCCCCCCGAATCGCCTGAATTTTACAGGAAAACAGTTCGTTTCCTTTTTAAAAATCGTGAAAAAGGAATACTAGTGAAAAAGGAGAACTGCATATGGCGCACACAACACGAGGGAATACGCTTCTGCAGGAGAGAATACGCTTTCCAGTCCAGCTCTCCCATCATCACGCTGAACAAGCTACCGGCCGCCGGCCGGCGGTTGGTCAGGCGGTGGCCGCCGTCAGTCTGGTCCGGCCAAGTGTCCATGATTCTGCAACGCGAGAATGCAAGCCAGCTGTGGCGTCGCCTCGCGACAGACAGACAGGCCGACCGGCCGGAGAATTATTCCCTGGCGCCTGAAGCCTCCAACGCATTCGGACGATAATCTGTTCTTATTGTTTGTCTTATGCTTATACTTAGCTTCTAGATGGCGTGACTGGTCGTGCATGTCTTCTTCAAAAGTTGTACAGTGTTCCATCCGTCCTAAAATATAGTTAATTCTAAAATTCAAATTTTACCACAAATATAACAATCTAAGATAAACAAAAAATATTTTTTCACTAAACTGCCCACACAAGCATACTACCTATTGGTTTTATTATAGTCTTGATCTACACCTAACACCTCACCATCCCAAAAAGACGAACAAATCTCTCTATCCGTCTCCTTAATATATGTCTAATGTCTTCCTTTAAAATTGCTACATTTTAAAATGAAGGTAATAATACAACAACTTGTAAATATAAATTTAGATAAGTAGTTCTCTAAACATATAGATGTAGCTATAGAAATACTTATATTTTGGGATGAATGGAGTAGCATATAAACTTTGAATTTTGAGAGTTGATTTTATGATTCTTTTTTCATCATAGGATATTTTCTACTTAATTTTCAATTGATAATGACACAAATATAAACATTTTATCCTTATATCATTTTTTATCCGTTTATGTTGCTATGGCTGGGTCATAGCAGGCATGATTGATTTATATTATAGTATGGATTATTATTACAGATTATCTACTTAAATATAGTGTCAATTCTATCTAAGCAATATCAAGTTCTTTTAAACATGAAACAAATAATTCAACTTAATAATATGTCGAATAAACTAAAAAGAACATGAAGTTTTGGTCGCTGATAATGGAAACTATTTTAATCCCGCGAGCTCGAGGGATGTTCTCATTAATTTTAAAAATGTCGAAAAAGTTACGAAAATTTCTCAAAAAGTTTAACAGCACTCATACAACATATATATTCCACCCTAGAAAAATCTTATGTCCAAAATCGACTCGCACATTTAGATATAAAAGAAGACAAATTCAGTGTATAAATAATAGTGTATTATTATCTCAGTGTGTTGGTCGAATTTGATTTTGATTTTTTTTAACTGATAGATGTCACTATACTCTATTTTTCTCGTTATTTTTTCTAAATCTTTTTAGAACTATTTATATTAGATTTTAAAAAAGATACACGATAGGACATCAACTCGGATTGGTTATAGAATTCCATTCCTCGCTGACAGGTCAGCCAGAGTTGAGGCCATGGCCATTGTTGAGCAGCAGGAGAATTTTCTGATGGCTTATTTGGTTTAGAGGAATTTGAACTCATAGGAATGGAAAAAAGAGAGAAATAGGAAGATATGCACATATCAATCTATATGAATTTTTCCAAAAGGTTTGAGTCGATGAAAATTCCCCTATGTTATCTTTTTACAACTTGGAGGGAAAGAAATTTTATTTTGATTTTTCTATACCTCATCCCTACAAATCTAATGACATTTGTAGAAATTAATTCTTAGGAATCCAAATTATTTATTTTTCCTTTAAACCCAATAAGCCCTGAATTTGTACGGAGCTGAACTGAGCTCCTGTGTTCCATCAATCGGGTTTATGCTGTCGCACCGGAGTACCGGACACGCACATTCTTCAGATCAAAGCCTCCTCAAACTTTCCAAGATTCTTCTTGTTTTCCCTTAAAATAAAAAACCTTTCCAAGATTCTCGGTGACGAAAGACGGTTCAATCTTGATAAAGCTTCCGTTCGACCATCACACACAGCCTAACTGAAACTGTAGGTCTGTAGCTACCGTCCTGATGCCCTTTCCTTTCCTCGTATGGTAAGTTTTCCACAAGCTTTTCACGCATTGGATTCATAATTCCAGTGTAATCCGGTTTTGTTCCGTGAAATCCAAACTTTTCGGACCAGGTCGAAAACACGAATCACTCGGTTTTTTTAGGCTAAGTTCAAAAAAAATCAAACTAGATTTTAAATCTCCAACGGAATTTTTCTGTATTTTATCGGTTTTTTCGACGGGTTTCGTAAAATCCGATGATATCGCTCGTGAACGGATTTCGATCCGGTATCAAGAATGTGAACTTCGGCGTCATGATCGGTCCGGCGTTCAGCTCACTGGCCACCGCCGTCGACGCGACTCCATGGCCGCGCCATGGGCGATGATGCTTTCCTCTTCTCCCTCTCTATTTTTAGGCTTTGGAAGGCAAAGTGTGTGCAAAGTTGAGGTTGATCCGGGCGTGACGTGCGTGCCATGGCATGACCAAAAACCACATCCAGTCACGTGGCTCAAAATGCACGGTTTTTTGCAGGCAGCATGTGAGCGTGTCTGCCGGCGCTCTTTTGCTGTGTCCAAATCCTAACGACACAGCCACCCGCGCTCGTGTGCAAACTTAGTTTTTGATTCCTCCCCAAAGTTTGTTGCCTTAGCTACAATAATAAATATCCAGAAAGCACGAATTATGTTCTACCAATACCATTACCAATATCTACTACGGATATTGGTAATAACACCCTTGAATATTAATAAGCTACTTTTTTCGTTTCAGATTATAAGTTGTTTCGACTTTCATCAAAGTTAAATTATTTCAAGTTTGATTAAGTTTATATTTTTAACCCAAAACAAATATATTATAAAAATACATTCAATTATTAATTTAATAAAATTAATTGTTATGATAAATATTATTATATTTATCTACCAACTCAGTTAAACTCGAAATAGTTTGATTTTGACCAAAGTGAAAAACGACTTACAATCTAAAATAGATGGAATATTAGTCCTTTATGATTTTTCTACTAAGTAGCTCGGTGGTCTCTACTGGTAGAGCTGATCACTGTACTATTTTCCAAAAGTATAATAGTAG
>TE_00000214#DNA/DTT
TCCCTCCATTATATCCGTTATATTTCAAGTGCAATCATGAGTTTTCGTGTCTAATTTTGATCGTCCGTCTTATTTAAATTTTTTTTTATAATTAGTATATTTGTTGTTATAAGATGATAAAACATTAATAGTATTTTACTCGTGACTTGTGAAAAAAAATAAATAAGACGGACGATCAAAGTTGAGCACGGAAAATTACAGCTGCAGTTAAAATGGGACCGAGGGACCAAAGAGTACAGCGATTCGCTGTGAGATTGGACAAAGAACACATGCACGCGTGTAATTAATTAGCCTGGAACTCTGGACATGGAATACATGCATGCATGTCCGGTCGTCATGGGCGTCAACGACTCATAAATATCGACCTCAATTTGATCATAATGATCAGTAGCAGCAACTCCGCATGCTATGCAGCAATGCAGCTCAAAAACCGTTGGCACCTTTTATTATAGGGCTCCTATAATCCAAAGAATTTCAAAGGAAATTTGAAGCATTTCAATTCAATCCTGATGATTTTTCTTTCATATTGCGTTCGCGAAATAAAAAGATATTTCTTTCATATTAGCTTATTTGGAACAAAGGAATACGATTGGGAAAAATCAACCAAATTTGAAATGTGCTAGTTCTTGTGTTTTGAAAATCATGTGTCAAATAAGCCCTATGTTACATGTGTATTTTAGGGTAGATAGGAGCAGATCTATACTATTTGAGGGGTGCTCACGATTGGCGGAGCCACCGCCCGGTGACCCCGGGCTCGTCGCAGCGAACACCTGTAAAATTTGTTATATTATGGAATCGAACACAAAATTTTCATAGCAAATAGTTGCTGTGGTTAGGTTAGCTAGATTAATTGTTCTGGCTTTGAAAACTTTCTAGCTCTACCAGGAATCCAACCAAGAATTTTTTTTCAAGATATAATTTATCTATTTTTATCATATGTGCACCACTCAGGTCCCCCTCAATGTAAACTTAAGCACTCTGCATCGATCAAAACTCAAGCAACACACTCTTCATTCCTTTCTACCTCCACCTATGGTAGGGGCGTAGGGCGATTGACTTCACTTGTACGAAGTCGTGAGAGATAGATCTCATCACTGCATGCACCATCTTCGTCTCGGTCGCCGGCCGGCCCACTTCATTCAATGAACACACGCGGCTGGCCGTTCGATATATCCATTGATTGATCGTACTCGATAGCTAGCCGCCGGTGCCCTGTGGCCACGGTGACAATGCACGCGTGATATCGCTGTGCAGTCCAAAGCCTAAGCTAGGTACATGCCCGTGAATGGCGACTAGCTAGCTCGGCCACAGTGTACTCAGTACAGCTGCCTCTCTACGGTGTACACAGTACGTACCGTAGTGCTGCACGCAATGCATCCTAGCTAGCTATTCACTCATTTTAAAATATACTCTCTCTCCATTTTATATTATTACTCGATGTTTGACCAAATTTATAGATAAATTTAGCAAAATCTACAGCAACAAATTAATTTTATTAAATCTATCGTTCAATATATTTTGACAATATGTTTCTTCTGTGTTCGAAATGTTGTTATATTTTTATATAAATTTGATCAAACTTTTAAAATAATTTAACTATAGAAAAAAATCAAAATGACTTATAATATGAAACGGATGAAGTAGCAAACTAGTAAATCTGGATGGATCATTATAAAAATTCGTAGCATTAAAATATATTTTATAACTACTATCCGGCCATGACCTATGCACAGCGTGGATGGTGTTCTTTCCTCATTAATATATATTTTACCTCGATTTCTGTTACCATATTTTTTAAACTGCTAAATAATATATCTTATAAGAAAAAAAATTAAATGAAAGTTGATTTAAAATATCAAATAAATCTATTATTTTAACTTTGTAATAATTAAAACGTCTACGGCCGGCAGAGGAGAATAGAAATAATGCAGTGAGGGTGACGAGAGCTTTTGTCAAGGCCAGATCGACACGCACTCTTGTCATCTCGTGTTGGAATCAACTGGGGCATTCATGTGCACAACAATGCACTTGCTAATCAAGCTGACGTCTTGATTGATTGTCTTGGTCTGATCAGTGTGCGAATTAAATTAAGCTATGGAAGAGACTGACAAAGAGAACGACTTCAACACATGTCCTGCCTGCTTCTAAAGAGTCAAGAGCTAACACATTCTAGGTAGCCGGCTAGTTATGAGATTTTGATCAGATCATTATGACCTTAATATAGACCGTGTTTAGTTCTAAAATAATTTTTCAAACTTTTAACTTTTTTTATCACATTAAAACTTTTCTACATACATCAACTTTTAATTTTTCCATCACATCGTTTTAATTTTAACCAAACTTTTAATTTTGATGGAAAACCAAGTTGATCGAGAGCTGGGCAGCTGTACGGCTACTGTCCCGGCGTCTGCATCCTTGACCAAGAGCAGTTTGTTGCCAGAGATTAACACTGACGGTGATGGTGGTCATTCTGCAGACTGCATATATTAATTTACAATCGGATTAATTTGTTACATAACATTCGCTAGAAAAATTCCCCGCCATTCGCTAGAAAAATTAAGAGAAAATCGAGGAAATCTATTGTAATGGCATATGCTTGTTATATTATAATTACAACATAATTATGCCATAATTAGGTTTAATAGATTTTTAAGAATATTTTATCAAATGTTAGCTAGGTAGGAGTAGGCAGTGCCTTATTATGAAATTCAATTTATTTTCCATTTACTAGTTTTTATTAGAAAACGAACCCAAACTAAAGATTCCGACATGCATGCCGGATTCAATTTTATTCTGTGCCTTTCAACGAATAAATTTACTTTAATACTACTTGATGTGCTTTCAAGGAACCGTTATAAGGTAAAGGTATCTTCTTTTCTAAAGAATGGAAGGATTGCATTCACCTGCAGCTCTCTGTGATTTTCATAAAACTCTATAGTATATGTGAATGTCTTAAAATATGTTTTAAATTTACTTTTCAACTTTATAATAATTAATTTATTTGTTTGTACTTTCGAGTCCAAAAATCATTTAGCTATTGAGCCATTCAGCAAAAAAATAAACCGGCTTCCTACATCCGTCAACTTGTCACATAAACGGTAAACCGTATTATTTTGCCATGATTTATTTTGGGCATGACGAAATTGGAGTACTTTATTGTTTAAAGTCCGTATTTTGTACTTATGACTTTAATTATATGATGATATGGAGCCACGATGGTCTCTGCAACTATTCTTTTTGTCTGATTATATAGTAAATGATACGTTATCTGATTTTGTAATAATGTTTTAAGGGTACAAATGAATGAATTTTCTAGTACAAAGTTGAAAATTAAAGTTGTTTTAATATTATTCTTAGATATTCACACCGTTTATAAGTTTAGGAAGCGTGCCTGTGATAGTTTCTAATATGTAAGAGGAAATTGTTTTTCTGCGAACGTGTAAAAAGATTGAATTTCGATGTATTAGAAGAAATCATAGTTTTTGTTACACAACACAACCAGCCAAATGGCCATTTCTTGGGAACAAGGTACTACTCCTATACAGAGGGAAGGTGATGGCGGAGCCCCATGTAAGAGGAAATAAATAATCCATCCGTCTCAAAATACCAGTATTTTTGGACTTCGTCACAGTCTTCGAGATTCTACTTTGATTAACAATATCTATATAAAAATAAGATGTTTCAACTAAAAACAGTTGCATATTATAATAGTTTGTTTAATGATAAATCTAGTAACATCAATTTTACATGATTTATATTTTTTATTTTTTTGCTATTAATAGTCAAAGTTAAAAATGTTTGAATTGACACTATGCTAAAAATGCTTATATTTTGAAATGGAGGGAG
>TE_00000215#DNA/DTT
TCCCTCCGTCCTAAATTATAACATCTATATTTTTTATACGGTTTTAATGACATACTTTGACCAATAATTTATTTCATGTTATATTTTCAATAAATATGAAATTAGCATCATACAAGAATACTTTAAAACATAAATATAATGATATAACATACATAATACTTAGTATAGATAATACTTAGTATAGATATAGTTTATATAATTATTAGTCAAAAATTACCGAGATTATTTTTTTGAAAAAACAAGACGTCTTGTAATCTATGACGGATGGAGGATACTACTGTACTCCTCCTCACGACCTCACCCCTCCACTCCGGAATTGTTTAGCAGACGCAGACAAGCTGCACATCGTCCTAGCGATCGACACCCAGAACAATCAACGGAGAAAAGGGGTCTTAAATTGCATTGATACAAAGATGCTCCTCTGCGACACACACACTGTTGCATTATTCTGCCTCTCTTTGACAAGAAAACCAACCCCCGTCGTCTTGAATTCAGCTTCAGATCGATCAAACGTCAAACAAAGTGGATTCTATACGTAATGCAATGCAGGCCCTGATATTACTAGTACATCGTTCCCTTCTATGCCGGCATAGATACTGGCACCGGCCTCACCTAAAATATTTATGCCGCATTTAAGTAGCCATAGATGCTTAATTATATGTTTACATATTTGACTCATCGTTTGTGTGTGTGTGTTGCCCAAGGCATAATCTTCTCGAGGGGGTCAAACAATGAGTGTGATCGATTTTTCTATGACAAGGAGCACTAGTTTAATTTGTTTTTATAAAGTTTGTGTTTCGTCAGGTACATGTTGCATTGTCTCTTCACTTTGGCACCCAGACATGTAGCTTTTATATCTCGTGCTTTGCATTTTTATTCCTTCTGTATAAAACAATTCATTGCTGTCATGGCAGTGCGTACTTTGTGATGGTTTCACCTTCTTTGTGTTACGAGAAAAAAAGGACAATTCAAATTAAACTTCAATATACCTATGAAAAATTCAGGTGCTGTACGGTGTAAAGGTTTTTAGGCACATTAATTGTTTTACGGCAATGCTCATCACAAATTGTATTGTACGTGGAATTAATTAGCTAAGAAAATGGTTTTGTTATTTACATCGTCCGTCCAAAAATATAAAAAGTTTTGATTGAATGGACACATCCTAATATTATTAATTTTGACATGTTGTATATCCAGATTCGTAGCATTAATTTTTTATATTTTAGAATGGATGAAACAACTAATTAATTACATATGTCAAGAGGGGGATCAATGGAATCTTCTCCCTCTCCACTAGTACTATGCTTCTCTCCCTCGTGATAAAGCTAGTCACATGGTGGCGATGATTCATGCTCCGAGCAATTAATAGTACAACAACAACTTCTTCGACCCCGTGGTCTTCTCCTACAATGAGGTACCTATAGTTTGGCTTATTTCTTAGGGGCAATTGCATATTTGATCCTGTTTTAAAAGCTAACAACCAATTTGTCCCTATTTTTCCAACTTTGTTTTTTTACCCTGCTTTTTAACTATGAACATCAGACATGACCCCATTCCGTGAAATCAACTTGACGGTGTTAATTTGAGGTCGAAATGCCGTTTATACCCTTGCTCATTTGACCCTGTTATCTAAGAGTTTATATTTAACCTAATTTTATACACTTGGTGTACATGATGCAACTTCTAATAAATTTCACTTGGAATTGATATGTTTTGTGCGAATTTGAATTAGATTTGAATTTTAGCCAAAATAAATACAATTGGGAATACAAATCAGATCACCACATAAATGGATCTGGAACAACATGCATAAATGGATCTAGAACAACATGCCAGCATTGATTCAAATCCATATCAACATGCAAACAAATCCCTGCTAAGAACATCATCCAACAATAACATTTCCCAAGTCACAACATGCAAACAGGATCTGGCACCGGCGCGTCCAGCCACCGCTGCTGCTGCCACTCCCTCTGCCACAAACCGGCACCGACGCGGATCCACGCCGCTCAGCCGCCGCCACCGCCGCTCCCTCCCTCCACGAGTCGGCACCGACGCGGATCCGTGCACCACCGTGTCCCGACGCCGCCGCTCCCTCCCTCCACGAGCCGGCGCTGGAGCGGATCCGCGCCCCTCCACCACCGCCGCCGCTCCCTCGACGAGCCAGCGCCGGCGCGGATCCGCTTCCTCTGCCGCCGTCGCCGCCACTTCCTCCCCCACGAGCCGGCGCCGGCGCGGATCCGCGCCCCTCCGCCAGTGTCGCCCCTCCTCCTCGTCGTCGAGCCGCCGCCGCCGCCGCCACTCCTCCTCTTCGTCGAGCTGCTGCCATCCCTCCCATGCCGCCGCCGCCATCCCTCCCATGCCGCCGCTACCGCTCCTCCGCCTCGTCGAGCCGGTGCCGACCCTCCTCTTCATCTAGCCACCGCAGCGCGACTGCCGTTGCATGAGGAGGGCGACAGGAGGAAGTAGGGAGAGGATAATGATTTCTAGCTCTGGTGAGAGAGAGGAGAGGGAGATGATAAGGGAACAATGTTGATGTGTGCAAGGGTATTTTGGTAACTTGTGGCTCATAAAAACATTTTTTTCTATTGTATAAATGAAACCCTAACGGTGTGATGAAACCAGGGTCAGACGGCAACTCCAATTTTGAAAAGTAGGGTCAAATAAGCAAACTTTAAAAAGTAGGGTCAAATTAGTAGTTATACTTCAAAACAGGGTCAAAGGAGCAATGGTCCCTATTTCCTAATAAGCCAAAACAGTTTATTAGAAAATAAAAATAAATTTGTTGATGAAACTTTTATAAATGTGTTCTTGGTGACTTAAAAGCCAATGCTGTAAAAGAAACTGCGTTGAAAATATCTCAAAATCAATCTCAAAATTAAGTTTGAAAATTCAAATTTTGCCTTTTTCTTTAGCTGATTAGGTCATCCGATGGGAGCCAGAATCTTCTTAACCTTTATTTTTCCTAAAATATAATTAATGTAGTATAAATATTTTAAGATGAAGGTAGTAGTATCCAAATTTATAGGTAGAAATTGATATATTTTGAGACGGATATAGTAGTATATAATATTACCTCCGTTCCAAAATAATTATAGCCATGGATAACCATGTCTAACATTTGACAATCCATATTATTTGAAAAATTTATGAAAAATAAAAAAAATAGTTACACATAAAGTACTATTTATGTTTTATCATCTAATAACAATAAAAATATTTCAAATAAGATAAACAGTCAAATGTTTGATATAAATAGCATAGAACTACATTTATTTTGAGACGGAGGGAGAACTATCCTGCTAGTACGATACACCCCCGGTATATTGGCATATACTCCCTCCGTATTTTAAGATATGACACTGTTGACTCTTCGAACAACGTTTGACTCGTCGATTAAAAAATCAACTGCGTTGTATTAAAATATGGATGGAGGTAGCCTATGGACGAATAATTTGATTGTTGAATGAACCCATAGTACTCCCTCCGTCCCATAATATAAGGGATTTTAAGTTTTTTTTTCACTGTTTGACTATTATGTAACGGAGAGAG
>TE_00000216#DNA/DTT
TCCCTCCGTATTTTAAGATATGACACTGTTGACTCTTCGAACAACGTTTGACCATTCGTCTTATTCAAATTTTTGTGCAAATATAAAAATATTTATGTTATACTTAAAGAATATTTGATGATAAATCAAACCACAATAAAATAAATAATAATTACATAAATGTTTTTAATAACACGAATGGTCAATCGTCGATTAAAAAATCAACTGCGTTGTATTAAAATATGGATGGAGGTAGCCTATGGACGACAGGATCGTTATAATTTGATTGTTGAATGAACCCATATTTGTATAAATATAGAAAACGAAAAGTTATGCTTAAAGTACTTTGGATAATAAAGCAAGTTATATATTATGTAACGGAGAGAGTACTATTTGATGGAACGGGTTTGAAAATTCAGTAAGACTGCTGCCTCTGCTGCCGGCCGGGCCGGCGGAGCAAAATACTGTATATATTCAGCTAATCGGCTGCCGCCCACTTTGAACTGCGTACGTGTACGCCATGGCGCAGAACAGCTGGGACACTCGGCATGCAGCTAGCTAGGCTGCTACACAAATCATCATAGGATTCCCGACGCCAATGCCCGAATCAATCGAACCAACATGGACGTTCCCAGTACAGTACAGCAGTATTTCTATATATTTGTACCATATTTATGTCTGCGTGTACTATTTCCATTAAAAAAATAATATCCGTAGAGATGTGATATCATCTAAAATAACAAATCTTAGCAAACGAATTTGAACTTCCTTTTACCCAGATTCGTTGCCATTGCAGATATCTAATCCTCATCTAGTTTATGACTAAATTAGAAGTTTGGTTGAAATTAAAACGATGTGATGAAAAAGTTGGAAGTTTATGTGTATGAAATTTTTAATGTAATAGAAAATTTAGAAGTTTGAAAAAAAAAGTTTGGAATTAAACAAGGGCTAGGTTGTTTATTATGGGACATACGAG
>TE_00000217#DNA/DTT
TACCTCCTTAAAAAAATGTATGATGTTGTTTAGTTTATTTTTGAGCTAACCAACGTCAAACAAACAAAAATTGGAGGGTCTTTTTATTTTTTTCCCATTTGTGCATTCGTACAGCCATCGATCGAGGCAAACAGGCAGCATTCTTACGTGCATGCACGTCAGTACGTCACACGAGCACGTCTCTACCTTACCTTGTGCAGGCTCTCCTTTGGGGTTTGGGAATCCGATGCTAAAATTGTTGATAGCTCAAACATGAAAAAAATGCAAGTACAATATACACATTTTTTTTATGAAGGAACGAAAGTACAATATAAATAAACATAAATATATATAGGGGTATATGCACATAGTATACCGCAAGATTCTTACAACTAGAGTAATTAATTAATTGATTATTTTTATATATTGAAGCCCAGCTGCCAGGAGAGCTACATATAGGCTAGGCTGTGTTTAGATCCAAACTTCTAACTTTTTCCATCACATCAACCTATCATACACACACAACTTTTCAGTCACATCGTACCAATTTCAACTCAAACTTACAACTTTGAAAGAAAAAACACAGCCATATACTCTATCCATCCTATAATATAAGGGATTTTAGATGGGTGTGACACATCATATTATAATTAATTTAGACAGACCGTTTATTCAAATTCATTGTACTAAGATATGTCGTATCCAGCCAAAATCCATAAGATATATTGTATCCAACCAAAATCCGCAGGAAGGAGGGAG
>TE_00000218#DNA/DTT
TCCCTCCATTTCAATTTAATTATCACAAGATTTTTAAGTTCTTCTTGAAATGATCATCATCTAATAAATGCAGATATTCGTATATTTGTGCAAAGAGTAAATGAGCATCCTTAAATATCCTGCATGCACATGCAACATACCCAAATTAATTTATGTCGGTGCAACACCATACAATATTTAAAGTGTGACTTAATATGTGGGATACGAAACATAGAACATCTTGATTGATGAGGATTAATTTTAAAATGGACATTTTGTTTCGGCGCCCATTAGGTTATGTTCTTTAGCCTAAGGTCTTGTTTGGATCCTCCATACTATTAAATAGCCCTCCAAAATTTTGCTATTTAGGAGTATTAAACGTAGATTCCTGACAAAACCAATTTCATAATCCCTAGGCTATTTTACGAGACGAATCTAACGAAGTATATTAATCCATGATTAGCTGATGATTATTGTAGTATCACTGTAGCAAATCATGAATTAATATACCTCGTTAGATTCGTCTCGTAAAATAGCCCAGGGGTTATGGAATGAGTTTTGTCAGTAATCTACGTTTAATACTCCTAAATAGTAAGAGCCGGAGGGCTATTTAATAGCCCGGAGGATCCAAACATAGCCTAAGTTTCCAACTCATCTCTCTCGTTTTCTATGCGCACACTTTCTAAACAGCTAAATGGTTCTATAGGAAAGTTGCTTTTAGAAAATCATATTAATCCATTTTCATGTTTTTATAGCTAATACTTAATTAATCATATGTTAATCCATTACTCCGTTTTGCGTGTGGAGGGGTGGGGTTTCCAACCCCTCCAAAAGAACACAACCTTACTAAGGTGGTGATCAATTCAGAATGGAGGGAG
>TE_00000219#DNA/DTT
TGAATTCAAACCATAGTGTTCCAACATTAGGAATTTTTGACTGATCCTAGCAGGAGCAAAATGACTCTAATAGTCAGTTTGTTCTAACTTGGACAATAATTTTTTCCTTCTATTATATTCAATGAAATTGACGTAAAAAAAAATGTTTGTGTTTGTGTCCGACTCAGACTACTCAATACTGCTAGCATTCAGAGACGGTAATGTCAACAAAAGAAAAGACTTTCAGAGACGGTTGGTCAGCTGTTCTCCGAACAAAACGAACAACCAGCCAACCACTGCTCACCTGACGGAGACAATTTTATTCCCCTTCGTCTCCTCTCCTCTCCTCTCACTCTCCTCTCCACGCCACGCAAGAGATACTCCTCCTTCGCAAGGAACAGAGGTAATTGATTGATGGATTCCTTTCTCCCTTCCTTGCACACCACCCCAAAATCCATAGAGACCTCATTCTCATCTTCAATCCAATTTAGAATCTTTTTTTTTCCCTGCACCAATTCCACACGTCTGGTTAGTCGTTGATTCCTTTAGTCCTAGTATAGGGTTATTCTCTCTGCACTTAATCTTTGAGGAGGGAGAGTATCCCGTTTTCTTTAGCTTAGGCAGCGCTGCCGCCGCCCGGGTCTTGGGTTTGGGGTCTCCTTCGCCGCCGGCGGACATGGCCAAGCGGCGGAGCAGGTTTTCTTTTGCTAGGTATATCGGCTGCGAATCGGCCTGGATTAGAGGGAATATGCAGTTCTTGGGTTTTGCCGATTAGGAAAAGGATCTTTCCCTCGAAGGCCAATTTGTGGGCTAGTTGGAGAGCCCTGATTTTTTAGCCTCCTTTTATGATTTTTTGTTAGATAATGGGCCTCGTTTTATGATTACTAGACAGAAATTAGAACAGAATAAGATTGAAATAACTTCTAGAGTATTGATGAATTTTGCCATAGTTTACTTGTATTGTCTCTCTAGTTTTGGCATTGGTAATTCGCACTGCTCCTAGTCTTAGTTATTTTTCATTGAAGGAATTGCTTTGTTCTTTTGCTAGGTTGAGCTGCTTCCGAAGCCAAAGTCGGGCCAAGATGGCAGATGTAAGGATTGTTTCCATCTGTGTTTCATTATGAATCCAGTGAATTGTGCTGCTGTTTTGCTTTACATTGGAGCATTGCAATGGAGATGAGATGGTTGGGGTGTTCTTGTGTAGGATGACTATCCGGTCAAGCTGCATATATACGATCTTAGCCAGGGGATGGCGCGGCAATTGTCAACAACAATCCTTGGCAAGGCTATTGAGGCAATTTGGTGAGTATCGCTAAATATTTTGGGCATTTGATACTGTATTTTTCTAGAAAAACATAATCTTGTACTTTCTCCGTTTCATAATCTAAGTCATTCTAGCATGATATGTATATGTCTAGATTCATTAATATCCATATGAATTGTGGACAATGCTAGAATGACTTACATTATGAAACGGAGGGAG
>TE_00000220#DNA/DTT
TCCCTCCGTTTCACAATCACTTTAATATAAATATGGAAAATGTTAGAATAACTTATATTGTGAAATGGAGGAAGTATTTGTGATTTGTGAACATCCAAAGGACATTGTGGTGACTCGAACCACCATTCAGTTGATCTGTAAAGCACTAATAAAGCGTAGAAAAACCACTCTTTGGCAAAGAAACAACGTGCAAAGTTCAATCACGCATAATTAGAAGGCCCAAATGCTAATCAACCGCCAAGTGTAGCAAAATTCCTCATTTGCGTCTTCTCGAATTAATTAGTCGATGTCAGTGACAGATGACACAAAAGCAAAAGTCAGGCAGCTCATGTACTCCCTCAGTCCCTATATATAAAGATTTTAGTTGAATGTAATACATCATAATGCAACGAATCTAGATGATCATTGGTCCATTTGGATGGGATAGTGCGCCAACAGCGAGAAATAAATTTCTTGTTTGGGCCTTGAATGGAAATTGGAAAACAGAAACCTGGAAGGAATCTTTTCAAATTGAATTATTTCACATAATCACATGGAAGGCTTCGTTGCTCCAAACAGAAGTAAAACTGCAATGCACCTTCGAACATCTAATATTCACTCAATTTAAAACGTACTCCGTCCGTCCCAAAAAAATAAGAGATTTTAAACGAATGTGATATATTTTAAGACGGATGGAGTTCTATGAGTTTGTTGATTTTTCCAATAACATCTGACCATTAATCTCATTTAAAATTTTAGTGCAGATATAAAAAAAATATAACATATACTTAACATACCTTTAATAATAAAAACAAGCTGTAACAAAATAAACAATACGACCAATCGTATGTTCAAAAGTCAATAATATCCTATAAATTCCAATTTAAGCTTAAAAACGCAGTGTGCTCATAGACAAAAAAAAAGTCTTTATTTCCATGAAAGAGATAGTAAAACATTACAACATTTCAATACAAATTCATAAAAAACAACAACATTGCAGCATTTCTACTGTCAGATCAGATCCTCTAAAACGCGGTTAACCTGGACATGTTTCAAAACAAGAACTGCTATTAGTAACACACACGAACTCCTCCCGCTCCTCCTAATGTTGCCAATTTCACACGATCGCCGCAATTTCGCAGAGGAGAAGATGAACTCATCATCATCATCATCTTTCTCGCCATGAACTCGATCTCATCCTTCACCTCCTGCATCTCGTTCAGCTCCCAGAAGATGAGCTCGCCGGCGAGCTTCCGCCGGAGCTCGTGCACGTCGTCCATGGTGAACCCCCGCTCCAGCTTCTCCCCGTCCCAGAGCTCCATGCACTTGATCGCGAAGAGCCCGCACGACGACTCGTCGGTCTGCGCCGGGAGGCCGGCGACCATCCGCAGCTTCCATCCGCCGGCGTATCTTGGACATGGCGGCGTCGTAGAATCTGGGGCCGAAGCGGCGGCCGTAGTTGGAGGAGTCGAGGATCCGGTACTCGCCGGCGGCGACGTCGAGCGCCGCCACGAAGAAGTGGGACTGGTGGTTCACCGGGAAGAGCACCGTGTCGTGGGCGAGGTACCTGGCGCCCGTGGCCGACATGTCCGCGTCGTGCCCCGCCGCCGCCGCCGTTCTTGGCGGGAGGGAGCTGACGTACTCCAGCCAGTCCTGCTCCTCGACGGAGCCGAGGAGCACGCGACGGCCGTTAGGAGGTCGAGGGCGGCGTCGAGGAGCACCCCGGTGATCTGCCTCTCCGGGCCGTCGCGGGACAGGGGCACGGCGAGGCAGCGCAGCGCGTCGGCGCGGACGCGGACGCGCGGCCGCTCCGACGAGACCAGCAGCTTGTCCTTGCGCCCGCCGTGCGCCTCGACGTACGCCATCGTCGCCTCCTCCCGCGCGGCGTCGACGGCCGTGCTGCTCGCCGCCTCCGAGCGGCGGCGCGCGTTCTTGGTCTCCGCAATCCCGATGTTCGACGCCATGGCTAGCTGACGCACGCACGCCGCGCTCTCACGTGTTCGTGGTTCGTACTCGCCGGAGTTCGATCGTAGCGGCGGCGGAAGCGCGAGTTCTGAGCTCCGACGGGGTCTTGAGAGGCGAATTCGCGGCGTGCAAAGGAAGAATCTCGTTGCTTCGACGCGACGGCGACGAGATAAATGGAGGTCGGGGAGGCAAAGGCGGTGGAATGGTGGGGATGGTCGGTGGCGCGGCTGCACCGACCGACCGAGCAAAAGTCGGTTTCCGGAATTGACTTGTCTGGAGAAGCGGGCTGTACTTGCAACGGCGACCGGTGGGCCCAGGTGTATATCTATCTACTGCTGGCCCACTGTAAGCCCATGTTAATGAGGCCCAATTAGATGGGCCGCATCAATGTGGTTTCCGGCCCAACAGTGGCCTCATTCCCGGCCTCTTCAGGCCCAGAATGTATGCGTCAGACGTAGGCCGATTCCTCTTCAGGCCCAGAATGCATGCGTCAGACGTAGGCCGATTCCTTTTCAGCCCCAGCATTAGGCCTTGTTCGTTTAATCCCAAAAAAGGGATTTGGGGGAGAATACATCACAATAGATATGGAAAAATCCCTTCCAAATCCCACCAATTCTCTTGTGGAAGGGATTAACCGAATAAGATCTTAATGGGACCCAAGAAGGATGCCTTCCATTTCCCTTCAAAATTAATTATACTCCAATCTTTTATCAACGACTTTTTCTTCCTAACGAAATGCGAGAGGGCGAAAGGGGTGAATGGGAAGTACTCCGTGCTACCCGTTGCCACACCATCTCCAGCTATACGGATCACAACCACTATCGGCTGCCAACTATTTGTGTCTATTGTTCGTCATCGCCTTCCAAATCACCTTACGTCGCCACCACATTCTGAACACTTCTAGTGTGTCGTAAAGCCACTCTGCCATGCTATCACTGTCTTCCGCAGATCGTCAAAGTCCTCGATGCTCCTAGAGCATCGCGAAGCCATCCACCATGGCATGGACTTGCCTTTACTCTTATGCGTTCATCGGAGATGCTCCACCGCCATCCACATCTATCCGTAATAAGACCTTGGTGTCGATGCTTGCCCGAGAGCTGATCATTTGTTCTACTCCTTCCCTTTTCAGAATATTTTTGTACCCCTTAATTTGAAATCTCAGTGTTAAAAGTTGTCAGCTAGTGGTTCGATGCTCTTACGACTGATTTTTGGAATCAACACGTGACCAACAACACATCTTCACCAGTGATTTATGAAGAGGAGTTAGGGTGTGTTTAGTTCACGCTAAAGTTAGAAGTTTGGTTGAAATTAGAACGATGTGACGGAAAAGTTAAAAGTTTATGTGTGTAGGAAAGTTTTGATGTGATGGAAAAGTTGAAGTTTGAAGAAAAAATTTAGAACTAAAGGTCGTTTCACATTTTCCTAATCAATCTTCCTAAAGTTTAACCATACTTGTGAAGAAAAATAGCAACACATATAACACCAAATTAATTTTGTTAAATCTAACATTAAATATATTTTGATAATATATTTGTCTTGTGTTAAAAATATTATTATATTTTTATACATATTTGATTAAAACGACTTATAATATTAAATATAGAAAGTAATAAACAATACTCCCTCCGTTCTAAAAAAAAGACAAACTGTGGGTTTCCATGCCAACATTTGACTGTCCGTTTTATATGAATTTTTTTTATAATTAGTATTTTCATTGTTGTTAGATGATAAAACATGATTAATATTTTATGCGTGACTTATCTTTTTAATTTTTTCATAATTTTTTCAATAAGACCGACGGTCAAACGTTGGGATGGAGGGAG
>TE_00000221#DNA/DTC
ACTACTGGAGAAACGCTTCTCTCCCAGTTCGTAACCCCTCTACTCCCGCTGAGCCTCGTCCCGGTTGGTCCCCTTTTCTTATTTTTTTTATTGTTTCTTTGCTGCCACGTCCCGGTTGGTCCCCTTTTCTCTTTTTTTTCATCGTTTCTTTGCTACTTACCAGTGTTAATCCCTGTATTTCCTCCCAAATCAAGTAGGATGCATATCCCAAATCAAACCTCAAATCTCCAAATCAAAGTAACATCCCAAATCATTCACATCACAAATCCCAAATCATTCACATCACAAATCCTAAGTTACTTATAAAAAAACTCAAATATACATCACAAATCCTTAAAAAAAATACACACAAATCAAATATATCGCAGATTATACATCTCAGATCCATGCAATGAATCACAAATTCTAAAAAGAAACTATACATCTTAGTGAATCACAATTTTTTTAAAAAAAGAAGGGACGCCCCCCGGCCGCCTCCATGCATGCGCTCCGGCCACCGCTCGCCACGGCCAGCCCCGCCGGACGCCACCGGGCATGGCCCCGTCGGCCGCCGCCTGATGTCGCTCGCCACGGCCGGCCTCGCCGCCTGCTGCCGCTGGCCGCTTGCCCACGTGCGGCCACACCGGCCGCCGGATGGATCGGATCTGAGAGGAGGAGAAGGGATGATTCGATCTTATCTAAATATCTCGTTAGGACTTAACCGATCAGAGATGGGAGAAAATATTTACTCCCGGTTGATACCAACAACCGGGACTAAAGATTACCATCTGGATGGTAGATCTAAATGATCTTAATCTTTAATCTGGTTGGTAGTATCAACCGGGAATAAAGATCATCGGCCCCCTGACATACCTCTAACATGGGATGAACCGGGACTAAAAATGATCTTTAGTCAACCGGGACTAAAGATCAAACTTTTTTAATCAGGATTAAAAACAATCTTTAGTACCGGTTCTTATTTGAACCGGGACTATTGTGGAAATCAGCCGATCCAGCAAAGATCACTTCTCCAGTAGTG
>TE_00000222#DNA/Helitron
TCTCTATCTCTACTATTTAAAAAATATTTAAAAAATAAAGATGTTTTTGTCGGGCAGTACGTCGCCTTGTCATCGAGTCGGACTCGTGCAATCATGCGAGCAGCAAGCGGACGGTGACGTGCATACGAATATACAATCGGACTCGTGCATCTGCCTCCTTGTTCTTCCCTGGCCACCTGGGCTTTCTGTCCATCGTTCCCATCAGATGGTCCTGCTGCGCCAACCCCCAAGCAAGGCAGCTCTTCAACACACGCAAACGTGACACTACCGACAGTTCTAAATTCTAATCGGAATAGTATCTTAAGGTATGAAATGTTGTCCCCTTCATTTCAGAACTGGATTTTCTTTGTGATTCTTCAGCTATGTATATATTTTCTTCTACTTTCAAACAAAACAGTTCAAAAATTATTGGTGATCAAAATTTCTAAAGTTTAATCAAATCATATTGTAAATGTTAAATATTTATGAACAAAATGAGTGAATTTGTCCAGTTCTTTTGACGTTGTCTTCGCCCGTTACAACGCACGGGCACTTTTACTAA
>TE_00000223#DNA/DTM
GTAAATTTTGCTACAGGACATCGCAATTGTGTGGTTTTAGCTCAGGGACACCGCGAAAGTGAAGTTTTGGGGGAAGACATCCCATAATTGTAAATATTTGCCGATGGACACCGCGCCTTTTAAAGTAATCTTGCCGTGCTGACGTGGCGGACGGGAGGCCATTTTTTGATGCAGTTGGACCTAAATGCCCCGGCGCCTTATCTCCTTAATGTCGGGCGGTCTGGCCCCACATGTCATCCTCAATGTCCTCTCTCATCTACAAGGAGAAGGCCTAGAACAAGGCAGGCGGCGGCCGGAGCTGGGCAGCCAGCTGACGGCGGCTGAAGCTGGCCACAAAGTTGAACAGAGCAGTAGCTCAGCGGGGAGCAGCAGTAGAGCAACAGCGCGCGCGCCCTGGATCCCACGGAGTAGGAGGCGGTCAAGCTGTCGCCGCCGGCCTGCATCCGCAACCGCATGCCCTCCTCCCCCGACCTCCTCGTCTCGGGCGCCGACGTCGATGCCAAGAACATGCGCCGCTACTCCGCACTACCGAGTGCCCACCCCGACACGCTCGCTGACCGCCTCCACCGCTACCGCGGCGTGCTACTCGTCATCCTCACCCCGCTTGCCCTCATCTCCCTCGTGTTCCTCCTCATGCCGCGTTCGCCCGCCTCGTCCACCGCCGGCGCCGGCAGGAGGTGGGGCCCCGTGGACGCCAACAAGTGCGCCGTCATATTTGACGCCGAGATCTCCAGGAGCCACGTCCACGTCTTCCGCTTCGATGCCAACCTGGATCTGCTCGCCTTGATGAGGAAGGGGAAGGTGACCGCCCCCCATCTTTCCCTCTCTTTCCAATCCTGTCCGACGTCTCCCACGTGCATGCGTGCCCGAGCGGGATGCGGCAGGCGCGCGACGGCGCGGGCCGAGGCGACGGCGGCGGCCTGAAGGTGGCCTAGCAGCGTTGAGTGGATGGGGAGAAAAGCCCGCGCAGCGAGAAGGTTCCGGGGCAGCGGCGGGCAGAGGAGGCGGAGGTGGAGGCACTGGGTGGTCGTGGAGGCAGCGCCCGTGCGGGCCGGCTTGGCCGCGCGCGGGGGCGGCGCTCGCAACGTGGTGGTGGCCCTAAGCAAGACAAAGACAGCGGGTGGTGGCGAAGCGGCAGTGGCGCGCGACGGCAGTGGCCGAGCGTGGCGACGGCTTGGCTCGACGGTGAAGAGGGGAGAGAGGTAGCTGGCGGCGGTGGGGGAGTGGCCTGACGGGAGGGCCTTTTTTTGCTAACGTGGTGCAGGGGTATTTACGTCCGACCGCATCAAAAAAGGCCTCCCGTCCACCACGTCAGCACAACAAGTATCCTTTAGACGGCGCAGTGTCCATCGGCAAATATCCACGATTATGGGATGTATTCCCCTAAAACTTCACTTTCGCGGTGTCTCTGAGCAAAAATCACCCAATTGCGATGCCCTGTAGCAGAAGTTTGC
>TE_00000224#DNA/DTT
TCCCTCCGTCCCAAAATATAACAACTTTAATCACTTACAATTTGCCTCAAAATATAACTTCACCAAGATTCTCTTCCCAACCAATCACAATTATCCATCATTCACTTTTCTCATCTACTTCCACTTCTCAACCAATCACAATCTTTACATATTTAATTTTACCTACTTTCTTAATAAATGTGTCCAACACTCTAAAACTTCTTATATCGTGGGACAGAGGTAGTAGATTATTAGAGAAAGTTATTGCATGATCAACGCTGATACAAAATGTTTTCAAAGAAACCATGCTTTTTGGATGCGTGTCACGAATAAGCCATACCTCCAAACACACCTTTAAGAGCAAGGATAATAGTGAGCTATAAGCCAACCATAAACTTATTATGTGAAAAAGAAAGATAAAGAAAAAAATGAAGCGCTAACTCTTATGCAAAAGCTAGCTCTACATATGCCCTAAATATATGTATTAAGTTCATAGTGAGAGAAAGAGAGGGAAAAAATAGAACTAACCTTAACTAGTAACCTACTCCCTCTGTCCCACTCGCTAAGACGCGGTCAAATTTCGCATAGTCTTCAAAACTAATCTTTTACTTTAAATTTCTCACATACTACAATGTTCATAGCAACAAAATCGCAATCATATGAAAATAAATATAAATAATAATCCAATGACATTATCTTTATCCCAAGAAAAATAATTTATAATAAACTATTTATTGGTCAAATATTTAAATAGTTAAATTTTAAAATATGTGCGCATCTTAATGAATAGGACAGAAGGAGCATTATACATGTTAGCTCTAATACGAGCTTACCGTTATAGCCAGTACTCACTCCGTTTCTAAATATTAAGAATCTAAGATATCGGATGAGGCATTTCCTGTCCAGATTCATAGCAAGAAATTTTTTATCCTACCATATATTCTTATATTTTGGAACTGAAACAGATGGATTCTTATAC
>TE_00000225#DNA/DTT
TCCCTCCGTCCCAGAATATAACAACCTAGGATGGGATGTGATCCAGATATATTGTCTTAGGATAGGTCTTATTCCATCCTAGGTTGCTATATTATGGGACAAAGGGAGTAGCTTATAGTGGCATTCGCCGGAACAAGGATTCCTTAACCCAAATTAACATGAACATGTAAAACATTCCAACATGGTAACTTGACATTTCAGAAAGCTAAATTAGTTACAGACCCTCGACATCCTGTTTGCATGATGTAGGGCGGCCTTGGTAATCCAATTCTGCGCCTAAGCTTTACTGTGATAGCCCTGAATTTCAGTCTTATCTTATCCATTATATCTTGGACTTGTTCATCTTCTGATTGGATAACGGATAGCATCTTACTATTTCCTTTGAAATTTCTATGGAATGAATAATTTTAAAGTGATTTTGAAGTAAAGTTAGTAAGAGCTCTAATATTTTAGAAAGTTTGTTTTTAGTTTCTCATCATATTCTTGTGTGTTTTTTTCATGGTCTATTCAAACTATTGTTCCCAATTAAATTCCGTGTTTTTATATTTTTTTACTGATTTTTCAATGTTTTAAGGAGCACTAAGATTATCGATAGGTTCAAGAAAATCAATAACATCATTAGGTTTCTGATCTATAGTACGAAAAAGAACTAC
>TE_00000226#DNA/DTT
TCCCTCCGTTACTACTAGATGTGTCACATCCGGTCACATCCGGTAGTAGATTTGTACTAGATTCGTTTTCGTTTTGTTTTTTATATGATGGAAGGAGTATTCATTAATAAGAAACCTATTCAGCCTTTTACCAAAGTTGCAGCTTACACGGGCCGGAAAATAAATTGATAGTGTGTCCTAGTGTCCTACCTCGTTTGAGTCCATTGTTGTGACTTGTAAATGTACGTGCCTATGCGGCAAAGATAGTGGAAATTTTACTGAACACAGCTGCTAATTACATTTAAGTGATTTTCTATTTTTTTAAGATAGTGGAAATTTTACTGAACACAGCTGCTAATTACATTTGAAGTGATGCAAACGTACTAAGACACTCCGGGCTTAGATTTTCTATACAATTATTATTGTTGTATTCCAGGATTAATATTGGAAAAAAATATTAGTCTTGGAATAGCCTATATAGGCTATACCTAATAAAGATGAACTTACTCCTACTTTAGAGAATGTTCGAGAGAAGATGATCATATAAGATTAAGAAGATAAATAAAATGAGATGAACTATAAAATAATTTTTGTATATATATATATTTTAAAAAGATATCGTTTAGTAGTTCAGGAAATATACGTGCCGAGAAAAAGGATTTTCCCTCTCAATCAACCTAGCTCTATTGAATTGGAGCTTTTAAATCCAGCAGATTGGTGCCATAGTTGACGCCATTTTTCTGTAAGTGTAATGGATACCGAGGATGATTAACTGATATTATAGTATGAGATAACATTTCGATTATAAAACTTTCAACCGTGCCACATAAACATTTAATCATCATCATTCAATTCAAACACACATATGCAACCAACAGCTTCACTTATATATATAAATAAATAAATAGAGAGATTACGAATTCAAGAATCAAGCTGCACCTAAACACATTAGGGGAACTCTACCGCTAATCCAGAATATGCTAATCTATCCTGCTTAACGACGATGTCGTAATGTGGTTACAAGGGCCATAATGCCATGCGAAGTGACATCCACAATGCCTCTTCCATTGAGATTTAATTTGTTTGTCGCAGTAGCGTAAGTAGTACTTCCTCCGTTTCATATTATAAGACTTTTTAGCATTGCCCGTGTGCGCGCGCGCGCGCCACTGAAACGGAGGTAG
>TE_00000227#DNA/Helitron
[truncated: 17,918,747 more chars]
