# Supplementary material for: MCHelper automatically curates transposable element libraries across eukaryotic species
Source: Genome Res. 2024 Dec;34(12):2256–68. doi: 10.1101/gr.278821.123 (PMC11694758; doi:10.1101/gr.278821.123)
Supplement: Supplement 5 [file Supplemental_Data_S2.zip › Supplementary Data File S2/Osativa/Reference.fa]

>RST-Osativa-Cluster_0#SINE/unknown
GCGAAAGGGCCTGTAGCCTAGTGGTTACAAGAGCCTCAGTAGCACCTGAGGTCCTGGGTT
CGACTCCCCATGGGAGCGAATTTTCCAGGATTTAACGGCGTTGTGCTTTCAGTGGTAGGC
GACGTACCCGTCGACAGCGAGGCGCCTGTGGTGACTTCGTCAATCTCTCCAGGATTTGCC
GGCCCAGTCTTCGAAGATGCTCATAGGGGTAGGGTTTGCGTGCGTGGTTCATAGGGGTGA
GGCGCTGTGGTGACTTCGTCAATCTCTCCAGGATTTGCCGGCCCAGTCTTCGAAGATGCT
CATAGGGGTAGGGTTTGCGTGCGTGCGTTCATAGGGGTGAGTGCGCGTGCGTTGTGAGTG
TCTGCGTTGTACTGTGTAATTCTAA
>RST-Osativa-Cluster_1#SINE/unknown
GCGAAAGGGCCTGTAGCCTAGTGGTTACAAGAGCCTCAGTAGCACCTGAGGTCCTGGGTT
CGACTCCCCATGGGAGCGAATTTTCCAGGATTTAACGGCGTTGTGCTTTCAGTGGTAGGC
GACGTACCCGTCGACAGCGAGGCGCCTGTGGTGACTTCGTCAATCTCTCCAGGATTTGCC
GGCCCAGTCTTCGAAGATGCTCATAGGGGTAGGGTTTGCGTGCGTGTGTTCATAGGGGTG
AGTGCGCGTGCGTTGTGAGTGTCTGCGTTGTACTGTGTAATTCTCAAA
>RST-Osativa-Cluster_2#SINE/unknown
GCGAAGTGAGCATAGCTCAACTGGTTAGGTTCCTTGTGGTGGAACCAGCCCACCCGGGTT
CAAATCCTAGATTTGACACGGGTGCTCGCATTTACGGCTAATTATTCTTTCAGTGGTAGG
CGACGTACCCGTCGACAGCGAGGCGCCTGTGGTGACTTCGTCAATCTCAAGATATGTCGG
CCCAGTCTTCCGGAGGTGCTCATAGGGGTAGGGTGTGCGTGTGTGCGTTCATAGGGGTGA
GTGTGCGCACGTTGTGAGCGCCTGCGTTTGTACTGTGTTTCTCAAAA
>RST-Osativa-Cluster_3#SINE/unknown
GCGAAAGGGCCTGTAGCCTAGTGGTTACAAGAGCCTCAGTAGCACCTGAGGTCCTGGGTT
CGACTCCCCATGGGAGCGAATTTTCCAGGATTTAACGGCGTTGTGCTTTCAGTGGTAGGC
GACGTACCCGTCGACAGCGAGGCGCCTGTGGTGACTTCGTCAATCTCTCAGGATTTGCCG
GCCCAGTCTTCGAAGATGCTCATAGGGGTGAGTGCGCGTGCGTTGTGAGTGTCTGCGTTG
TACTGTGTAATTCTAA
>RST-Osativa-Cluster_4#SINE/unknown
GCGAAAGGGCCTGTAGCCTAGTGGTTACAAGAGCCTCAGTAGCACCTGAGGTCCTGGGTT
CGACTCCCCATGGGAGCGAATTTTCCAGGATTTAACGGCGTTGTGCTTTCAGTGGTAGGC
GACGTACCCGTCGACAGCGCGGCCCAGTCTTCGAAGATGCTCATAGAGGTAGGGTTTGCG
TGCGTGTGTTCATAGGGGTGAGTGCGCGTGCGTTGTAAGTGTCTGCGTTGTACTGTGTAA
TTCTCTT
>RST-Osativa-Cluster_5#SINE/unknown
GTGAAAGGGCATGTAGCCTAGTGGTTGCAGTGACCTGAGTAGCACCCCAAGGTCCTGAGT
TCAAATCTCCATAGGAGCGAATTTCAGATTGGGTTATTTGAGGGCTAAGTTCCCTATTTG
ATAGGCTAAGTTCCTAATTTAAAAAGGCTGCATATATCCGGTTGGATATAGAGGCCGGGT
AAAAAATACCCTTCTCTCT
>RST-Osativa-Cluster_6#SINE/unknown
ACGAAAGGGCATGTAGCCTAGTGGTTACAGTGACCTGAGTAGTACCCCAAGGTCCTGAGT
TCAAATCTCCTATGGAGCGAATTTCAGATTGGGTTGTTTGCGGGGCTAAGTTCCCTATTT
CAATGGCCGTATATATCCGGTTGGATATAGAGGCCGGGTAAAAAATACCCTTCTCTAAAA
AAAATAT
>RST-Osativa-Cluster_7#SINE/unknown
TTGCGAAAGGGCATGTAGCCTAGTGGTTGCAGTGACCTGAGTAGCACCCCAAGGTCCTGA
GTTTAAATCTCCATAGGAGCGAATTTCAGATTAGGTTATTTGAGGGGCTAAGTTACCAAT
TTAAAATGGCTGCATATATCCGGTTGGATGTAGAGGCCGGGTAAAAAAATACCCTTCTCT
AAAAA
>RST-Osativa-Cluster_8#SINE/unknown
GTGAAAGGGCATGTAGCCTAGTGGTTGCAGTGACCTGAGTAGCACCCCAAGGTCCTGAGT
TCAAATCTCCATAGGAGCGAATTTCAGTGTTTTAAAGGCTGCATATATCCGGTTGGATGT
AGAGGCCGGGTAAAAAATACCCTTCTCTAAA
>RST-Osativa-Cluster_9#SINE/unknown
GAGATGCGCTAGTAGCGCAGTGGCAGGGGTCGCTGGCATGCACCCCGCCGGCCCGGGTTC
GACCCTTGTCGAGCACGCTCACCAGGGGAAATATTTACCTCTTCCTTCTTAAAACCATTG
ACTCCAAGTCCTTCTTTGGTGTCCAACCTT
>RST-Osativa-Cluster_10#SINE/unknown
TAGAGATGCACTTGATAGTGCAGTGGCAAGGGGTGTGTGGTTTCAACCCCGAGGTCCCGT
GTTCAATCCCCAACACGCTCACAATTTCTTCTTAAAAAATGTTTGGAGGGACATCTCTCC
CTCCAAATCTCTC
>RST-Osativa-Cluster_11#SINE/unknown
GAGATGCACTTGATAGTGCAGTGGAAGGTGTGTGGTTTAACCGATCTGTTAATCCAACAC
GCTCACAATTTCTTCTTAAAAATTTTGGAGGGAGTCTCTCCCTCCAAATCTC
>RST-Osativa-Cluster_12#SINE/unknown
GAGAAAGCCAGGGGTCTTCGGCTAGCTCCACAAGGTGGTGGGCTAGACGACCTGGGTTCA
AGCCTCACCCCTCTAATTATTTGATATTAGGTCTTCCCTATAATATTCCG
>Os0001_Olo24#MITE/Tourist
GGGGTGTTTAGATCCAAGGGTTTAAAGTATTGGAGTGTCACATCGGGTATTATATAGGGT
GTCGCATGGGGTGTTCGGACACTAATAAAAAAAACTAATTACAGAATTCGTCAGTAAACC
GCGAGACGAATTTATTAAGCCTAATTAATCCGTCATTAGCAAATGTTTACTGTAGCACCA
CATTGTCAAATCATGGAGCAATTAGGCTTAAAAGATTCGTCTCGCAAATTAGTCGCAATC
TGTGCAATTAGTTATTTTTTAGTCTATATTTAATACTTTATACATGTGTTCAAACATTCG
ATGTGACAGGGTGTAAAATTTTGGGGTGGGATCTAAACACCCC
>Os0002_Gaijin#MITE/Tourist
GGCTGTGTTTAGATCCAAAGTTTGGATCCAAACTTCAGTCATTTTCCATCACATCAACCT
GTCATACACACACAACTTTTCAGTCACATCATCTCCAATTTTAACCAAAATCCAAACTTT
GCGCTGAACTAAACACAGCC
>Os0003#MITE/Stow
CTCCCTCCGTTTTTTAATATATGACGCCGTTGACTTTTTAACAAATGTTTGACCATTCGT
CTTATTCAAAAAATTTATGCAAATATATAAATATATATTTCACAATTAAAGTATATTTAA
TGATAAAACAACTCATAACAAAATAAATTATAATTACATAAATTTTTTGAATAAGACGAA
TGGTCAAACATGTGTAAAAAAGTCAACGGCGTCATATATTAAAAAATGGAGGGAG
>Os0004_Gaijin#MITE/Tourist
GGCCGAGTTTAGTTCTAAACTTTTTCTTCAAACTTTCAACTTTTTCATCACATCAAAACT
TTCCTACACACACAAACTTCCAACTTTTCCGTCACATCGTTCCAATTTCAACCAAACTTT
TAATTTTAGCGTGAACTAAACACACCC
>Os0005#MITE/Stow
CTCCCTCCGTTTCACAATATAAGACTTTCTAGCATTGCTCACCTATATTCATATAGATGT
TAATGAATCTAGACATATATATATAATATCTAGATTCATTAACATAAATATGAATGTGGG
AAATGCTAGAATGACTTACAATATGAAACGGAGGAAG
>Os0006#SINE/unknown
AGCGAAAGGGCCTGTAGCCTAGTGGTTACAAGAGCCTCATAGCACCTGAGGTCCTGGGTT
CGACTCCTCATGGGAGCGAATTTTCCAGGATTTAACGGCGTTGTGCTTTCAGTGGTAGGC
GACGTACCCGTCGACAGCGAGGCGCCTGTGGTAACTTCGTTCTCCAGGATTTGCCGGCCC
AGTCTTCGAAGATGCTCATAGGGGTAGGGTTTGCGTGCGTGCGTTCATAGGGGTGAGTGT
GCGTGCGTTGTGAGTGTCTGCGTTGTACTGTGTAATTCTCAAAAAAAAA
>Os0007_Castaway#MITE/Tourist
GGGCCCCTTTGAATCGCAGGATTGAAAAAACAGAGGAATAGGAAAAACACAGGATTCTGA
TAGGAATGTAAGTGTAAAACAGAGGATTGCAAAACACAGGAAAAACACAGGAATGACCGT
TTGATTGGACCGCAGGAAAAACACAGGAATCGGATGAGAGAGATAGACTCAAAGGAAAAT
TTCCAAGAGGTTGAAGCTCTTGCTAAATTTCCTCCAAAATCTATATGGAATGTGCCATTC
CATAGGAATTTCATAGGATTTGATAGGATTCAATCCTTTGATTCAAAGGGCTACATAGGA
AAATTTCCTATAGGATTGAAATCCTATAAAATTCCTATGTATTTCCTTTGATTCAAAGGG
GCCC
>Os0008#LTR/Copia
TGTAAGATCAAAGTTTGTTTTGATTATTATTCTGTGATGAATAATTGGGAATTGTAAATT
ATTGGTTTTGTTATTTGGAGTTTATTCACGAAGTGGTTTTGGAGATGATTGATTTACAGG
TGATGACCAGGTTCGTTATTTTATGTGACCGGTCAGACCGGGCAGTGTTTGCCGGTCAGA
CCGGCGCTGATCGAGCGGTCGGACCGGCCAGCCCGCGGTCTGACCGGCCGACGCTGTGTC
GGTTTCGGTTTCGGGTTGTTTATTTGGATATCCGTGATTATTTCATGATTATGGCTTCTA
GATGGATACTATACGTATGTAATACTGTTGTTTGCTACTAATGAGTCAAGTTGGAGATAG
CTTGGTCTCGGAATATGGTTTCTTTGTTTGTTCCATGTGTAGGTGACTCGATGCCTCGGG
AGAGTATTTGCGGTGATGGACCGGGAGTCGGCTTGGGGATAAGGCGACGTCCGTGGTGGT
CAGAGATCATGCGGGATACTTAGGCTAGAGTTGATGCACGTGGTTGATGAAGATTCCATA
TGGCATACGATGGAGGTATTGTGTGCGTATGGGATGCGGAGTCGAATTTGGAAGGAGTCC
AAATTTGGTACGATTGGTTATGTAAAGTTTCTTTCTTGTACTAGAGGGTTTCCTAAGGGG
TTTAGGACTCCTAGTATGAGTTTGGTTCGTGGCTTTAGGCTGCCTACCTCATGTATAAAT
AGAGGGGGAGCGTGAGGCTTCCCGGTATCGCTTTAGAGAGCAATTGAGTTGAGTTTTTAG
TTAGGGTTTCGAGTTTAGTCGAGATTTTTGTAAGGAGTGCTGTTGGTGCACTTTGTAAAC
ACAGAGAGAAGTAATAAAGTTGTCATCTACTTTAAGAGTTCTTCGATTTGTGTTTACCGG
GTTTCGGCGGTCTAACCGGCGATCTACCGGCGGTCAGACCGACGGCATCGGGGCGGTCAG
ACCGGCGGGCATACGGCGGTCAGACCGGCGGTGGCGACAGGCGCGGCGAGCAGCTTCGGC
GGTCAGACCGGTTGATCTATACCTCAACCGGTCAGACCGACGGCATCTGAGCGGTCAGAC
CGGCAGGACAACTCCGGTCAGACCGATCTCCGTCGAATTCGATGGTAACTTTTATTTCCG
TTAAAAGTTTTCGGTTTTTGGGTATACTAACTTTTCACCCCCTCTGATTGGCTTAGTTCT
TGTGATTCGATCCTACAAGTGGTATCAGAGCCTTGTTTTCTTCTTTGGATTTTTATTGAT
TTAGAGTTTTTGCCATGGCTACTCCCGCTAGGTTTTCAACTAAGCCTCATGTTTTCGATG
GAACGGATTTTCCTCATCGGTGTAGTAGGATGCAATCTTATATTATGGCTGAAGATTATG
ATATTTGGAGAAAAGTCTCTCATCCTTATGTGATTCCTGAAGTTATTAATACTGCTGCTT
TAAAAATAGAGTTTGAACAAAATTGCAAAGCTCGCAATATTCTTTTGAGTGGGATTTCTC
ATTCGGATTATGATCGTGTTGCTCATCTTCAAACTACCCATGAGATTTGGATTGCTTTGA
GTAATTTTCATCAGGGAACAAATAACATTAAAGAACTTCGTCGTGATCTCTTCAAAAAGG
AGTATATTAAATTTGAGATGAAACCTGGAGAAGCTTTGGATGACTATCTTTCTCGGTTTA
ATAAAATTTTGAGTGATCTTAGATCTGTCTTATGATGCTAATTATCCACAATCTGAGATT
TCTCGTCACTTTTTGAATGGTCTTGATATGTCTATTTGGGAAATGAAAGTTACATTTATT
CAGGAGTATGTTAACATGTCTACTTTGACTTTGGATTCACTTTATACAAAATTGAAAACA
CATGAGATGAATGTTCTTTCTCGAAAAGTTGATTCTAAGTCGAGTGCTTTGGTTTCTTCT
TCTTCTTCTTTAGATGTTGATGCTTCTTCATCTAAGCCTTCGTTTCTTGCTGTTTTTAAT
GCCACATCCGATGATCAACTCGAACAAATCGAGGAGGAGGATTTGGCTTTGGTTGCTAAC
AGAATTGCTCGAGCTATGAATAATGCCAGGAACAGGAAAAGAGGTGGTCCAAATCGTTGC
TTTGAATGTGGTTCAATCGATCATCTTCGTTCGCATTGTCCTAAGCTTGGGAGAGGCAAA
AGAGAAGACAAAGATGGTGAGAAGAACAACAACAACAAGCCGAAGGGTTCATACCAAGGG
AGGAAGATGGAGAATCTCAGGAAGGCTTTTCAACAAGTTTGCGCCGCCTTCGAGCCACTA
AGTGATGTAGATGGTGAGAGTGGAGATGATGATAAGGGAAAGAACATCTCCGATGTTTGC
TTCATGGCGCGTGGTGAATCTGACACAGAGTATGAAGATAATGAGGTAAGTGCTTTTGAG
GAAGCTATTAATATTTTGAGTGAAAAGAATAAGAAGTGTGAGAAGATGTATAGAAAAGAG
GAATTTATCGATGAATCTCTTAAATCTGAAATTGCTAGATTAAAATCTCTTATTCCTAAT
GATGATAATTGCAAAAATTGTGAGGTTTTAATGAATGAGATTTCAAAAATTAGAGATATT
AATGCTGCATATGATTTGAAAAATAGATCTTCTCTTGCTTGTAGTTTTGCTTTGCACACA
CGCACTTTGGATGAGTTGTTTTTAACTAAAAAGTTGTTGCAAAAATATCAAATTGCTTTT
CATGCTAGTTTGATGTTTAATATGATTTCTGCTAAAAAGTTAAAACAACCTCATGATGTT
TTGGATTGCTCAACATGTAATTTGAATAAGTTGAAATTGAAAGATGCTTTAGGTTGTGTT
GAGTACATGGAAGATGTTGTAAAAAAACAATGAAGTGCTTTCTTGCACTAAATGTCGTAA
AAGCAAAAGTGTGATGGTAGATTGTGAAAATTGTGCTAATTTGAAAAAAGAGGTTTCTTA
TTTGAAAAATTCTTTGCTAAGATTTTCTGATGGTAAAAAGAACCTCAACATGATTTTGGA
TCAATCAAAGGTTAGCACACATAATCGTGGTTTAGGTTTTAATCCTTATGCTCATAATTC
TAGACATCCTCCTGTTGTGTTAGGTGTTGGTGCTAGAAGGGGTGAGATTTTGGTTAAACC
TGATACTAACAAAACTGTGTTTAAATCTGCTGGTATCATGTCTACTATGAGTGCATCTTC
TTCAAAATCCAATGTTGTGCATGTAAAATCTCTTGGTGTTGCTTGTATTGCTAAATCTTC
TAATTCTACCAATGTGTCTAATCATTATGAAAAATATATTTGTTCTTTTTGTGGCAAAGA
TGGACATATTGTTGGTTTTTGTTTCAGATTAGCTTATAAACAGAAAAAGGAGAGAGAGAT
TGCTTTTGCAAAATCAAAGTGGCAAAAATCGGGTTTTCCCTCGAGGAAACCGGTCAGACC
GCAGTGGGTCCCGCGGTCAGACCGGCGACCGGTCAGACCGGCTACTAAGCGGCGATCAGA
CCGGGCACCGGTCAGACCGGCGGTACAGAGGCGGTCAGACCGGCCCCCGGTCAGATCGGC
CACTGTACCTCGGTCAAACCGGCCTCAGAGGAATTTTTCTGAAAATTCTAAAATTGATTT
TGCACGTGGATATATGACTATTGGATCTGGTCGTGTGTCTCAGTACTGGATTCCTAAATT
TTTATTATCATCTAACTAATTACTGAGGCTTCGACTTCTGCTTGTGTGTAGGCTTTGGTG
GCAAGGAAGGAGAACGTGTGGATCGTGGATTCCGGTTGTTCGCGGCATATGACCGGTGAT
AAAAATTGGTTCTCCTCACTAAAAAAGGCGTCCAAGACTGAATCGATTATCTTTGGTGAT
GCTTCTACAAGTGCTGTTCTCGCTACAAGTTTGGTTAAGGTAAATGAAAAATTTGAATTG
AAGAATGTAGCTTTGGTTGAGGATTTAAAGTACAATTTGCTTTCAGTTTTACAAATTGTT
GATGAAAATTTTGAGGTTCACTTTAAGAAAACTGGAAGTAAAGTTTTTGATTCTTGTGGT
GATTCTATGTTGAATATTTCTCGTTATGGAAGAGTGTTTAAAGCTGATTTTGAAAATCAT
GTTTCACCTGTGATAACATGTTTGGTTGCTAAATTTTATAATGATGTGATGTTTTGGCAT
CGTAGACTTGGACATGTTGGTTTTGATCATCTCACTAGGCTAAGTGGTTTGGATCTTGTT
CGTGGTTTGCCTAAACTTAAGAAAGATCTTGATTTGATTTGTACACCGTGTCGTCATGCT
AAGATGGTTGCTTCTTCACATACTCCTATTGTTTCTGTGATGACGGATGCACCGGGACAG
CTATTACATATGGACATTGTTGGTCCAGCTAGAGTGCAATCTGTTGGAGGAAAGTGGTAT
GTGTTGGTTATTGTTGACGATTTTTCTCGATATTCTTGGGTTTTTTTTATGGCAACTAAG
GACGAAGCTTTTCAACACTTTCGTGGTTTGTTTCTTCAATTGGAGGTTGAATTTCCTGGT
TCTTTGAAAAGAATTTGAAGTGATAATGGTGGTGAATTTAAAAATACTTCATTTGAACAA
TTTTGCAATGAAAGAGGTCTTGAACATGAATTTTCTTCTCCTCGTGTTCCTCAACAAAAC
GGTGTTGTTGAAAGGAAAAATCATGTTTTGGTTGAGATGGCTAGAACGATGTTGGATGAA
TATAAAACTCCTAGAAAATTTTGGGCTGAGGCTATTAACACTGCTTGTTATATTTCAAAT
CGGGTTTTCTTGAGATCAAAACTTGGAAAAACTTCTTATGAACTTCGATTTGGACATCAA
CCTAAAGTTTCACATTTGCGTGTTTTTGGTTGCAAGTGCTTTGTCTTGAAATCTGGAAAT
TTGGATAAGTTTGAGGCACGTTCTACCGATGGATTGTTTCTTGGTTACCCCGCACATACT
CGTGGCTATCGTGTACTTATTTTGGAGACTAACAAAATCGTTGAGACTTGTGAAGTTTCC
TTTGATGAGGCTAGTCCAGGTACTAGACCCGATATTGCAGGTACACTGTCACAGGTTCAG
GGGGAGGATGGTCGTATTTTTGAAGAGGAGAGTGACGACAACGACGACGACGAGGTCGGC
TCGGCCGGTTAGACTGGGCGGCAGGCCGGTCAGACCGGCGCAGGACGTACGGTCAGATCG
GCCAGGGTCGTCGGCTAAGGGTTCTGTTGATGCTGTTCGAGATGGTCCTCCGGAAACTAC
AACTTCGACTAGTAATGATACATAACGTGGATCAACTTCAGAAGTCGCGGCTCCTTTGCA
CATTCAACGACGACATTCACCGGAACAAATCATTGGTAATATAGGTGAGCGGACTACAAA
GTCTAAGGTAACGACTCATGATGTTTATGCAAATTCTGCATTTGTTGCTTCTTTTTGAAC
CCAAAGATGTGTCACATGCATTAACTGATGAATCGTGGATTAACGCCATGCATGAAGAAC
TTGAAAATTTTGAGAGAAACAAAGATTGGACTTTAGTTGAACCACCTTCTGGACATAATA
TTATTGGAACCAAGTGGGTTTTCAAAAATAAACAAAATGAGGATGGTTTGATTGTGAGAA
ATAAAGCTAGACTTGTTGCTCAAGGTTTTACTCAAGTTGAGGGTTTGTATTTTGATGAAA
CTTTTGCTCCTGTTGCTAGAATTGAGGCAATTAGACTTTTGTTGGCTTTTGCTGCTTCAA
AAGGTTTTAAATTGTATCAAATGGATGTGAAAAGTGCTTTTCTAAATGGTTTTATACATG
AGGAAGTTTATGTCAAACAACCACCAGGATTTGAAAATTCTGATTTTCCCAACCATGTTT
TTAAATTGTCTAAAGCTTTGTATGGTTTGAAACAAGCTCCTATGGCATGGTATGATAGGC
TTAAGAACTTTTTGCTTGCGAAAGGTTTTACAATGGGAAAGGTTGACAAAACACTTTTTG
TTCTTAAGCATGGTGATAATCAACTTTTCGTTCAGATTTATGTGGATGATATCATCTTTG
GTTATTCGACTCACGCTTTGGTTGTAGATTTTGCTGAGAATATGCGCAGGGAATTTGAGA
TGAGCATGATGGGTGAGTTATCATACTTTTTGGGATTGCAAATTAAGCAAACACCTCAAG
GTACTTTTGTGCATCAAACCAAGTATACGAAGGATCTTTTGGAACGGTTCAAGATGGAGA
ATTGCAAGCCAATTTCAACACCAATTGGTTCTACAGCTGTGTTGGATCCTGATGAAGATG
GTGAAGCTGTTGATCAAAAGGAATATGCTTCTAGGCCAGACATACAATTTGTTGTATGTT
TGTGTGCACGTTTTCAAGCTTCTCCTCGTGCTTCACATCGTCAAGCGGTCAAGCGAATAA
TGAGGTATTTGAATCATACACTTGAGTTTGGAATTTGGTATTCTACTTCATCTTCTATAT
GCTTAAGTGGATATTCCGATGCTGATTTTGGTGGTTGTAGAATTGATAGGAAGAGTACTA
GTGGAACATGTCATTTTCTTAGTACATCATTGATTGCATGGTCTTCTAGGAAACAATCTA
GTGTTGCTCAATCAACTGCTGAATCTGAATATGGTGCTGCTGCTAGTTGTTGTTCACAGA
TTCTTTGGCTTTTATCTACTTTGAAAGATTATGGTCTTACTTTTGAGAAAGTACCTCTCT
TGTGATAATACTAGTGCTATTAACATTGCTAAAAATCCTGTTCAACACTCACGCACAAAG
CACATTGATATTCATTTTCACTTTTTGAGAGATCATGTTGAGAAGGGAGATGTTGAATTG
CAGTTTTTGGACACAAAGTTGCAAATTGCTGATATTTTCACTAAACTTTTGGATTCTAAT
CGATTTGCTTTTCTTCGTGGTGAATTGGGCATAATTCATCCGTTTGGCATGGTTTGAGGG
GGAGTTTGTACCTCATGGTTTTATCAAGTAATAATATGACAATGAAAAAATTGATAAAAG
AGAGCTTTGTTTATGCATATGGTATTTTCTTGTGCATGCTAGCAATACTTTAAAGGTTTA
TTTGTCTCTAGCATAGCTTGTATCTATTCTAGTCTTTCCATGAGATTTAGATTTTGCTTT
TAAGGGAGATGATGCATGATACTTAAATTCTATACTTGAATTAAGAAAATATGTAATGTT
GATGCTAGCATATGCTTTGATTTATAAATGCTCTATATATATGCTTTATTGAATTGTTAT
TCCTCCAATAGCTTTAATTGCTCATTGTGAAAAAGAGAATACAAAATATGAAAAAATTGA
ATACCGAATCTTTGGAAACAGTCTTGACGACAAGAATGTATTCGATGTGAGCAAAATAAT
GGGTGCCGAATCCCTGGAAATAGTCTCGACGACAGGGACGTACTCGGAATAAAAGAGAAA
AATATGAGCAAAAAGGCTCAAGAAAAGAAAAAATTGAAAAAATTCTCTTGGTTATTTTGT
GCTAAAGGTTATTTGAGAAAGAGTGATAAATGCAATATGTATATGTGTTTAGTGTTTATT
CTTCAACCTATGTGCTTGTTAAGATGTTGCATTATAAATCGTATGAACTCATGAATTTTG
ATTGTTGATTCAAGCTTAATTGTAAAATCTTTGGTTCATGGTTATACTTTAATGCATGCT
TGTTATATTATAGATGGGTTTATCTTCTTGTTATTGCAACACATGACATGATATGCTATA
TGTATGCTAAGCTCTTGAACATTAATGAACATAATTCCTATGCTTGATGAAATCATTGTC
AAAAAGGGGAGAAGTAATGTGAAAAATTTTGGATTTTTGGAGAAGCAAGGTGAATTTTTG
GAGAGTTGTTGAGAAGAGCATGTTTTTGGTTCAATTGGGAATTTCTTTCTTTTAAAAAGG
GGGAGAAGTTTTCTTTTAGATTTTTGAGCACGATGTGTACGTTTGAACGAAGTGTGCTTT
TTACCACTTTTGTTTTTATTTTTCCAAACACCAAAACATTTCTGATGGGTTTGCCAATGT
GTTCATCAAGGGGGAGATTGTAAGATCAAAGTTTGTTTTGATTATTATTCTGTGATGAAT
AATTGGGAATTGTAAATTATTGGTTTTGTTATTTGGAGTTTATTCACGAAGTGGTTTTGG
AGATGATTGATTTACAGGTGATGACCAGGTTCGTTATTTTATGTGACCGGTCAGACCGGG
CAGTGTTTGCCGGTCAGACCGGCGCTGATCGAGCGGTCGGACCGGCCAGCCCGCGGTCTG
ACCGGCCGACGCTGTGTCGGTTTCGGTTTCGGGTTGTTTATTTGGATATCCGTGATTATT
TCATGATTATGGCTTCTAGATGGATACTATACGTATGTAATACTGTTGTTTGCTACTAAT
GAGTCAAGTTGGAGATAGCTTGGTCTCGGAATATGGTTTCTTTGTTTGTTCCATGTGTAG
GTGACTCGATGCCTCGGGAGAGTATTTGCGGTGATGGACCGGGAGTCGGCTTGGGGATAA
GGCGACGTCCGTGGTGGTCAGAGATCATGCGGGATACTTAGGCTAGAGTTGATGCACGTG
GTTGATGAAGATTCCATATGGCATACGATGGAGGTATTGTGTGCGTATGGGATGCGGAGT
CGAATTTGGAAGGAGTCCAAATTTGGTACGATTGGTTATGTAAAGTTTCTTTCTTGTACT
AGAGGGTTTCCTAAGGGGTTTAGGACTCCTAGTATGAGTTTGGTTCGTGGCTTTAGGCTG
CCTACCTCATGTATAAATAGAGGGGGAGCGTGAGGCTTCCCGGTATCGCTTTAGAGAGCA
ATTGAGTTGAGTTTTTAGTTAGGGTTTCGAGTTTAGTCGAGATTTTTGTAAGGAGTGCTG
TTGGTGCACTTTGTAAACACAGAGAGAAGTAATAAAGTTGTCATCTACTTTAAGAGTTCT
TCGATTTGTGTTTACCGGGTTTCGGCGGTCTAACCGGCGATCTACCGGCGGTCAGACCGA
CGGCATCGGGGCGGTCAGACCGGCGGGCATACGGCGGTCAGACCGGCGGTGGCGACAGGC
GCGGCGAGCAGCTTCGGCGGTCAGACCGGTTGATCTATACCTCAACCGGTCAGACCGACG
GCATCTGAGCGGTCAGACCGGCAGGACAACTCCGGTCAGACCGATCTCCGTCGAATTCGA
TGGTAACTTTTATTTCCGTTAAAAGTTTTCGGTTTTTGGGTATACTAACTTTTCACCCCC
TCTGATTGGCTTAGTTCTTGTGATTCGATCCTACA
>Os0009#DNAnona/Helitron
TCTCTACTATTATAAAAATTGAAGATGTTTTTGCCGGTACTTTGGTACGTCATCCGTGTA
TGAGTCGGTTTTTAAGTTCGTTCGCTTTTGGAAATACAAATCCGTATTTGAGTCGGTTTT
TAAGTTCGTTCGCTTTTGGAAATACAGAAGGAATCGTATAAGAAATCTCTTTTAAAAAAC
TCGCATGCTAACTTGAGATGATCGGACTCCTAATTGCAGCTCATGATTTTCTAAAAAAAT
ATATATCCAAGCGAATTTAACACAGTGAATTTCACCTTAACTAAACCATATAACAATAAT
AAGATTAAAATAGCCTTCACCCGTTGCAACGCACGGGTATTTTTTCTAG
>Os0010#MITE/Tourist
GGGTCTGTTTGGTACAGCTCCAACTCCTAAATTTAGCTCTAGGAGTTGGGTCTGGAGTGG
AGTTGTGGAGCTGCCTAAACCCAGCTCCACCTCTCTAGTTCATTTTGTGAGAGAGCTCCA
CCCAGCTCCGCTCCCAGTTTTGGTGGAGCTGAAACTGTTTGGCTGAGCTCCAGCTCCAGG
AGAGGTGGAGCTGGAGCTGGAGCTGTGCCAAACAGGCCC
>Os0011#DNAnona/Helitron
TCTATCTATTATATCTTTAAAGTAATAGAAAAAGGAGCCTCCACGTTCGTTCTCATGGCC
TAAAAATTCTCACATTACTCCAAAAAATAAGAAAAAAGAAAAAAATAGAACTAGATTAGG
ATTAGTTAAAAACTGAAGAAAGGAAAAAAAAAGGCATATTAAGAAACACGAATCGGACAA
TCGGTAAAAAAAAAAACTAATCATACTACTGGAATCAGACAATCTGTCTTAAAAAAAAAA
GAAAACCTAATCTACTGGAAACGAAATGTACAATCGGTCAAAAACAAAACAAAAGAAAAG
AAAAGAAAAACCTAATCATATTATACACTGGAAACGGACAATATTTTGGGAATACGCGTG
TTGACACCACTTTTAGAAACATTGAAAGAAAATAATCCTAATCAAACTCTGCCGTTTCCG
AATTATATCATTATTGTCATGCCAATAAATACACAACCAAGCCAAAAATTAGCAAGCCAA
AAATACATAACCACGTTCGCTGTGGAGGCTAGAAATTCCCACGTTAATCGGAGAAAAAAA
AAGAAGAGTCCACATATAAACACAATAAAAAATAGCTGAAATTCGGAATTAAAAATATGC
AATATTGAAAGAGAAGTCCATATAGAAATCCAATATGTGATTAATTAAAACTCGGAATAA
TTAAAATAATTAAAATCCCAATGACAATATAGAGAAAAGACAGTTGACGGCCCGTAGAGG
AGTATAATGACAGCGTTTGACGAGACTTCTAGAAATTATAAAAACTATAAGATCTGATTT
TTAAAGATTTCAAGGAGAATGAATAGAAATAGTGGTAGATCAAGCAAGCAAATAAAGAAG
TATATGACAGAAGTAAGGGGTAGTAGCTGGTGTGACTTTTAAAAACTATATAATTAGAAA
TACGGGATGATAAGATTTAGTCTTTTAAAGTCTTAAGACGACGAGATAGCTATTTAATAA
ATTTTAAGTAAAATCATACTGAAAAATATATGATTTTGTTTGGGTGCTAGCCGTGTAATT
GCGCGGGCCACCCAGCTAG
>Os0012#MITE/Stow
CTCCCTCCGTTTCAGGTTATAAGACGTTTTGACTTTGGTCAAAGTCAAATTGCTTTAAGT
TTGACTAAGTTTATAGAAAAAATAGTAACATTTTCAACCCAAGACAAATTTATTATGAAA
ATATATTCAATTATTGATTTGATGAAACTAATTTAGTATTATAAATATTATTATATTTGT
CTATAAACTTAGTCAAACTTAAAGTAGTTTGACTTTAACCAAAGTCAAAACGTCTTATAA
CCTGAAACGGAGGGAG
>Os0013#DNAnona/MULE
GGAAAATGCTGCCGCTCAGTCGCCCGGGGGAGGGGGAGAAAATCGGGCGCTCCCCCCCCC
CCCCCCCACAACGTGTCCATGTGCTTTTACTGGGACACCACCATGTGTCCCTACTACTTG
CCACATATCTTCACCATATGCTCTATTGCAACAAAAAAATCACATATTTTGGAAACCCCC
TATTAAGGGAATCCGGTTTATTTTTTGTTCCACCAAAAATGTTTCACCTAGTGTACTCAC
AATGTTTCACTATGTATAAATCTAATGTTGCAGTGAACTGAAATACTCCATTGCAAAAAA
AAAACCAACATATTTTGGAAACCCCTATTAAGGGTATTCGTTTTATTTTTTGTTCCACTG
AAAAATGTTTCACCTAGTGTACTTATAATGTTTCACTATGTATGGATCAAATGTTGCAGT
GAACTGAAACATTGTTTCGCTATTTGCTGAAACATTTTTTATATAAGGTGAAACAACACC
CGATTTAAACGAGTGAAACATTTTCGATCTACTTAGTGAAACAATTCCGATATACCCGAT
GGAACATCGTGCAACATTTAAAAATAATTCAATAATAAGCTAAAAAAATCGTCAGAATAT
ATCCATGTGTGGTCTTGTTTTGACGATTTAATTGCAACGAATTTAATGGTGCAATCGGAT
CATAATTTGGATAAGTAATTTAAGAGAAAAATCAGTTTAAAGTAGTTTTTGCACGTAAAT
CGGGCGCTGACGTCAGCGCCCAATTTTTCCCCCAAGCATCGGACACCCGACGCGTAGGGC
CTTCC
>Os0014#DNAauto/CACTG
CACTGGTGGAGAAACCATCTTTCGTCGGTCGGCCGATTTCCACAATAGTCCCGGATACAA
TAAAAACCGGGGCTAAAGATGATCTTTAGTCCCGGTTCAAAAGGGTAACGGGCATATTTG
ATCTTTAGTCCCGGTTTGTGTTACCAACCGGGACTAAAGATCATCTTTAGTCCCGGTTCG
AATGCTGTCAGGGCCTGTCAGGCCCCCCCGGGATCTTTAGTCCCGGTTGGTAACACAAAC
CGGGACTAAAGATCGTAACTTTAGTCCCGGTTGGTAATACCAACCGGGACTAAAGATCCC
GGTGATCTTTAGCCCCGGTTGGTGCTACCAACCGGGACTAAAGTCCCACCCCTATATATA
TGTCTTCTTCCTCCTCCAGCTGCCCGAGCAAGCTTCAAAATTTCTTCAAAAAAGAGGGGA
GGTCATGCCAAAATTTCTATTGAATTTATTTTGGTGATTACATACAAATCAGAGGTGCCT
AAAAGGTTTGCAACTTCATCCTCCAATGTTTTTTTTTGTCATACTACATTTGCACCTATG
TTTTGCACACTTTTTTTGTCTCCAAAATTTAGTTGTAAGTTGATGAGAGAGAAAATGTGT
GTGGGGAAGAAAGAATATATAGAAATTTAGTTCATTTGCTAAACAAGGTTTTATAAAATA
GTTGAGAAGGAAAAGTCTAGTGAAAGTTAATCTTAAATAATAGAAAACAAACTAAAATGA
AAATTAAAAGAAGTAAAACACATTAAAATTAGTTTAAAACTTTACAAATAGTTTTTAAGA
ATTATTTGGTGTAATATTTTATGATTTTTGTATGAATAAAGATATCTTATAATTATTGTA
TGACTGTCATTATTGTAAGAATAATTATTTGTGTACGGTTTTTTTGACTCATGTAGATGG
ATCGGCAATGGATGTACGCTGACCGGCGGTCCAAAGAGTTTATTGACGGCGTGCACTATT
TTTTGAGAGTGGCCGAAGCTAACAGGCAAAGGGGTTTTATTTGTTGTCCATGCAATAAGT
GTAAGAATCAGAAGGAGTATTCTGCATCCAGGACTATTCATTTCCACTTGTTTGAGTCGG
GGTTCATGCCAAGCTATAATTGTTGGACATCCCACGGAGAGCAAGGTGTTGAAATGGAAG
AAGATGAAGTGGAAGACGACAATATTCCGGACTTTGCTCAGTATGTTGGATTTGAAGGAA
ATCAAACGGGGGAGGAGGAAATAGCTGCTGATGGTAACGACGTTGCGGATGATCTTGGTC
AGATGTTGCAGGACGCCAGGGAGGACTGCGAAAGTGAAAAGGAGGCCCATAAATTGGACA
AGATGTTGGAGGACCACAGAACTTCGTTGTACCCAGGTTGCGAGCAGGGGCACAAAAAGT
TGGATACCACTCTGGAGTTGTTGCAATGGAAGGCAAAAAATGGGGTTAGTGACAAGGCAT
TTGGCGATTTATTGAAACTCGTCAAGAACATTCTTCCGGGGGGAAACAAATTGCCCGAGA
CAGCGTACGAGGCTAAGAAGATAGTCTGCCCGTTAGGACTGGAAGTTCATAAGATTCACG
CATGTCCGAACGATTGTATCCTATATCGCGGTGAGGAGTATGAGAACCTAGAAGCATGCC
CTGTTTGCAAAGCACTACGATACAAGATTAGACGGGACGATCCAGGAGAAGTTGACGGGC
AGCTAACAAAGAAGAGAATTCCTGCTAAGGTGATGTGGTATTTCCCTATAATACCACGGC
TAAGGCGTTTGTTCAGGAACAAGGGGAATGCTAGAATGTTGCGATGGCACGCTGAAGAGC
GTCAACAGGACGGGATGCTGAAACACCCCGCCGATGGTTCGCAGTGGCGAAACATCGACA
GAAAATTTAAAGAATTTGGAAAGGACGCACGAAACATACGGTTTGGTTTGAGTACGGATG
GCATGAATCCTTTTGGAGAGATGAGCAGCGGCCATAGCACTTGGCCCGTTACGATGTGTA
TCTACAACCTCCCCCCCTGGCTATGCATGAAGAGGAAGTACATAATGATGCCGATTATTA
TTCAAGGCCCCAAGCAACCTGGTAACGACATCGACGTGTACCTAAGACCACTGGTAGAAG
ATCTTAAACAGTTGTGGAAGAAGGAAGGTGTCCCCGTGTGGGACGAGGACAAACAGGAGG
AGTTTAACCTACGAGCGCTGCTGTTCGTAACCATCAACGATTGGCCTGCACTTAGCAACC
TATCCGGACAGTCCAACAAGGGGTACAAGGCTTGCACTCACTGTATGGATGAAACAGAAA
GTACGTATCTTAAGCACTGTAGGAAGGTTGTATACATGGGTCATCGTCGATTCCTTGCAG
CAAACCACCCGGTACGGAAGAAAGGCAAGCACTTCGAACATAAGGCCGACCACCGTACGA
AGCCTAAACATCGCAGCGGGAAAACAGTGTTTGCTATGGTTAAAGATCTTAAAGTAGTGT
TCGGAAAGGGGCCTGGAAGCCAGCATATAGAGAGCGAAGATGGTCACGCGGTGATGTGGA
AAAAGAACTCTATATTTTGGGAGTTACCATATTGGGAATTCTTGGACGTACGCCACGCAA
TCGACGTGATGCACCTCACTAAGAACCTTTGCGTAAACCTTCTTGGCTTCCTAGGTGTAT
ACGGAAAGTCGAAAGATACACTGGAAGCACGTAATGATCTGAAGCATATGGAACAACGCG
GCGACCTTCACCCGGAACCAAAGGAGAAAGGAAGCCATTACTTGAGTCCAGCCAGCTACA
CTCTTAGCAAGGCAGAGAAGGAAAGTATGTTTGAATGCTTGGGGAGCATAAAGGTACCGT
CTGGATACTCCACGAATATCAAGCGAATAATAAGCACGAAGGAGAAGAAGTTCACAAACC
TAAAGTCTCATGACTGTCACGTGTTGATGACACAACTGCTACCAGTTGTAATAAGGGGTA
TCCTTCCAGACAATGTCCGGGCAACAATAACAAAGCTATGTGCATTCATGAACGCAATTT
CGCAGAAGGTCATCGATCCGGATAGATTAGAAGCCCTTCAGAATGAAGTGGTGCAATGTC
TCGTCAGTTTTGAGTTGATATTTCCACCTTCATTTTTCAATATAATGACGCATCTGCTTT
GTCACCTTGTGAAAGAGATCCGTATTCTCGGGCCTATGTACCTACACAACATGTTTCCTT
TCGAGAGGTACATGGGCGTTCTGAAGAAGTATGTTCGTAACCGTGCTCGTCCAGAGGCAA
GCATCGCCAAGGGTTATGGAACAGAGGAGGTCATCGAATTTTGCGTAGAATTTATCGAAG
ACCTTCGCCCAATCGGGGTACCTGAATCACGCCATGAAGGGAGACTACGGGGAAAGGGAA
CTCTCGGAAGGAAAGCAATAACGACGGTAGACAACAATTTATTCCGTAAAGCCCATTTCA
CTGTTCTGCAACACTCTTCATTGGTAGCTCCTTACATCGAGGAGCACTTGGCTCTAGTTC
GCGCCAGGAACATCGGTAAGTCCGATGCATGGATTACACGGCATCACATTGATACTTTCC
CCGCGTGGCTACGACAACATCTCATGGGTAACGAGTCAATCAACCAACAACTTGCCTTCC
TGGCGAGGGGACCGTCTGGGTCGATCACGACATTCCAGGGATATGAGATCAATGGGTACA
CATTCTACACGAGAGCCCAAGACATGAAGAGCACGAACCAAAACAGCGCTGTTCGTGTCG
ATGCCATGGGACACGATGGAACAACTGCCACGTATTACGGTGCCATCGAGGACATATGGG
AACTTGACTATGGTCCTCTCAAGGTTCCTCTGTTCCGGTGCCAATGGGTTAGGTTGACTG
GTGGAGGCGTAATGATTGATGACAGTGGGATGACAACTGTTGACCTTAACAAGGTTGGAT
ACTCGGACGAACCTTTTGTCCTTGCCAATGATGTAACGCAAGTCTTTTTCGTGAAGGACA
TGTCTAGCAAAGGAAAGAAGGGCAGAGGGCCTGATGAGCCTAAGCGTCAAGTGGTTCTCC
CAGGCAAAAGAAAAATCGTCGGAGTTGAGGACAAGACTGACGAGGATTACGATCAGTTGG
ATGGGCAACCCCCTTTCACGGTGACGATTGACCCTAGCATCCTCCTATCAAATGAAGACA
CCCCTTACTCACGCAGCGATCACAAGGAGGGAACAATAGTGAGGAGAAAGTACGTGCGGT
CAACCGTCACCGCCGATGTAATGCCGTAATTATTGTGTACACGATGTAAACTATTTTGGA
TGTATTGATTATCCATATAAATCAATTGATGTATGGCATATGTTAATTACGCACGATTAT
TAGAGGTTTCAACAAGTTTAAATCATGTATATGCTAGTTATATGTGATACTTACAATTTT
TAAAAGTTTTAAATCACACAGGTGGCAATTTCATATGTATGTTAATTAGAGTTTTTAACA
TTTAATTTACTAGCATTTATATGCTAATTATAATTGACTAGAGGATTTTTAAAAGTTTTA
AATCACGCAAGTGGCAATTTCATATGTTAATTAGAGTTTTTAACATTTAATTTACTATCA
TTCATATGCTAATTATAATTGACTGGAGAATTTTTAAAAGTATTAAATTTAATATATTTT
TAAAACTATCATTCATATATTTAATTTACTATCTTTCATATGCTACTTATATATGACTAT
TCGAATTTTTAAAAGGTTTAAATCATGCATGTGGCATTTACATATGTTAATTAGAGTTTT
TAGCATTTAATTTAATATAATTCCTACGCTAAGTATATATGATGATTACAATTTTTATTA
ATTTTAAATCATGCAGTATGTACATACATATCTTTATTAGAGTTTTTACCAATATAATAA
TATCATTCATATATATGCTAAGTATATATATATATTGGAATTTTTATTAATTATAAGTCA
TATATTTGCTTATTACGATTTATCCACTTAATTTATTACAGACAAAAATAATTTTTTGAA
GTAATTGTCATTAATCTTTGTACTTTAAATAATGTTAATGCATTAACTTCTATTTTATAA
ACACATATGTAAGCGAAAATCATATGCAGTGCTATAATCTTTAGTCCCGGTTCTTAACCC
TAACCGGGTTTAAAAAGAATTTCGAAATAGCGGGAAAAGATATTTACTCCCGGTTGGTAA
GACCAACCGGGACTAAAGATCATCTTTAGTCCCGGTTGTTCTCAACAACCGGGAGTAAAT
ATCTTTTCTTTACTCCCGGTTGTTCTCAACAACCGGGACTAAAGATATCTTTAGTCCCGG
TTGTTCTCAACAACCGGGAGTAAAGATCCGGGGGTATATATATTCCCGGTGCGCCCTCGT
CTTCTTCGCCAACACTTAGACGTTTTCGGCCGATCGATCTCTCTCGGCCTCTCTCCTTCG
CCGCCACTGCCTAGGGCAAATCCCCGCGCCGACGCCGCCGTATCTCGCCGTCGTCTCGAG
CTCGTCGTCCTCGCCGCCGCCTCCGCCTCCTCCGCTGCCGCCGCATCTCTGGGGTGAGAG
CCGCCGCCGCCAGATCTCCCTTTATCTCGATCTCTCCGATCTCGATCTCTCTCCGTCGCG
CCGCCCGCCACGAGACGCCACGCCACGACGACGACGCGCCACGCCGACGCCGCGCCAAGC
CGCCGCCGGCACGCCACGCCGCCGTCTTCGCCGCCGCGCGCGCAATGCCGCCGCCGGCAC
GCCACGCCGCGCGCCGCCTTCGCCGGCGCGCGCGCATGCTGCCGCCGGCACGCCACGCCG
CCGCCTTCGCCGCCGCGCGCGCAATGCCGCCGCCGCCACGCCACGCCGCGCGCCGCCGCC
ACGCCACGCCACGCCGCCGCCGCCACGCCACGCCGCCGCCGCCACGGCCCCGCAACGCCA
CGCCGCCGCCGCCGTCGCCACGCCGTCGCCACGCCGCCGCGCCAACCGCCGCCCCGATGC
CGCCACACCACCGTTAACGAACGAGAACGAGAACGATCGAACGAACGAGAGCGAGAACGA
ACACGTCAACGTACGTTGCCGCGAGAACGTGAACGAGAACGAGAACGATCGAACGAACGA
GAGCGAGAACGAGAACGATCGATCGAAGACAAGCGAGAACGAGGGAACGAACGTGAATGA
GAACAAGCGAACGAACGTGAATGAGAACGAGCGAACGAACGTGAACGAGCTAGGGAACAT
GAACGAGCGAACGAACGAGGACGAACGTTAACGTGAAATGCAATGTTACTTCGCTATAAT
CCTAATACATCTTTTTGTATCTTGCAGAAAAGACGTGTTGTCGGAGTCGTCCGTCAAGCC
TGAGTGGAAGAGCTAGCCCTAGAAGGAATTGGAGCAGGCAAGTGACGTAATAATATAAAT
GATTGTTATATTTGTAATGCAATTAATTAAGATTATTAGACCTGTAATTGGACTTATCAT
ATAAGATTGTGTAGTGTTCTAATATTATTTGAGTTTTAATATAAGATTACTTTATTTGTA
ATTAGACTTAGTATGTATAATTATTGACTACGGAATTGGGGCGACAAGTAGCAATTGACT
ATTGTAGTCTTAATTAGACTTAGCATATACGCACGAAACACTTAGCATAGATGACTATTT
TAGTCTTAGCATGTAATATTATTGGAGTTTTAATATAAGATTACTTTATTTGTAATTAGA
CTTAGTATGTAATTATTGACTATGGAATTGGTGCGACAAGTAGCAATTGACTATTGTAGT
CTTAATTATACTTAGCATATACGCACGAAACACTTAGCATATACATGACTATTTTAGTCT
TAGCATGTAATATTACTTGAGTTTTAATATAAGATTACTTTATTTGTAATTAGACTTAGT
ATGTAATTATTGACTACGGAATTGGTGCGACAAGTAGCAATTGACTATTGTAGTCTTAAT
TAGACTTAGCATATACGCACGAAACACTTAGCATATACATGACTATTTTAGTCTTAGCAT
GTAATATTATTTGAGTTTTAATATAAGATTACTTTATTTGTAATTAGACTTAGTATGTAA
TTATTGACTACGGAATTGGTGCGACAAGTAGCAATTGACTATTGTAGTCTTAATTAGACT
TAGCATATACGCACGAAACACTTAGCATATACATGACTATTGTAGTCTTAGCATGTAATA
TTATTTGAGTTTTAATATAAGATTATTTTATTTGTAATTAGACTTAGTATATAATTATTT
ACTAGCTAGGGTTGTACAATATACGTCACCTAGACTTAGCTTATATCACGATTTGTAATT
AGACTTAGCACGTAAGGTTGTGTAGGGTTCTAATGTACGACATTTACACTTAGCATACAT
GACTTAGATTGTTAAAACATAAATGTCTCGTGACTTAGCAGATGTTTCTTGTATCAACAG
ATGGCTGACCGCGATGAGGAACAGATATTGTACGATACAATCGCGGAGGGAAGCAGCCAG
TACTGGAATGAAGAAGAGGGGAATGAGGATCCAAACCAGTACTTGAACGAGGAAGGAAAC
GTGGAGAGGGATACGGAGGGGAACCAGCAGGGGCACGTGGAAAGGGATGTGGAGGGGAAC
CAGGAGGAGGAGGCTAGTGGTAGTCAACCCTCCGTTGGACAGAAGAGGGCACGCGGGCAA
CGAGGTGCAGTGAAGAAGCTTGAGGGTCGGCACATCATAACGGAAGTGGAAGAAGATGGA
CGTCCTAGTGCCCCGGCCGAAGCCGCCAAGAACTATGTACGTCACAGCGGTTGGGTTGTG
CGGGATAACGTGCCTGTCAGTACGGTGTACTGGCGAAGAACAAGGGCACGCGGAGATCAT
GAGAGCTTTGTCCCAGATTCGGAGAAAGAGATGCTGTGGACCACAATGCTCGAGACATTC
ACCCTTCCTGCGGGTACAGAGGACAAAGTGAAAAGGTGGACTCTGAAGAAAATGGCAGAA
CAGTTTCAGAGCTTCAAGGGAGATCTGTACCAGAAGTATATACTGAAGGGGCAGACACCG
AACTTCGACACATTCCCAAAGCTAAGGGATCATTGGGACGAGTTCGTTGCATATAAGACA
GGTGAACAAGGGCAGGCGATGATGGAAAGAAACAAAGAAAATGCCGCCAAGAAGAAGTAC
CATCACCACTTGGGGTCAGGAGGCTATAGCGTCGCGATGCCGAAGTGGGAGCAGATGGAG
GCTAGCTTGATTGAGAGGGGTATCGAACCGGCAACAGCCAATTGGCCGGAACGATCGAAG
TTCTGGTACTATGCTCACGGTGGAACGCTCAACCCAGCTGATGGCTCACTGGTCTTCGGC
TATCAGATACAAGAGGCTGCGCGACGACTAACAGATGCAGTGGAAGCCTCCTCTCAGGGC
ACGTTCCGACCAGACAGAGATAGGGACGAGCTGACACTCGCCCTGCAGACTCCAGAGCAT
CCAGGACGAACTCGAGGGAAAGGGGTGATTCCTTGGAAGATTGGTTTCAAGGAGGACATC
CACACGTACAGGAGTCGGATGAGGAGCAAGAGAGATACCGAGGCGAAGATTGCAGACCTA
GAGTTCCGGGTATCGAGCTACGAACTCAACATGCAAGAGGAGGTGGCAAGGAAGGTTGAT
GAACGCATGGCCGCACATCGGTCCCATGATCCCCAGCCGACCATTCCTCCTGCAATGGTG
AGCCCGTCAGGAAACCGTAGCAGCTGCGCCTCAACGGGGCAGGTAGGATCACAGAGCATG
GACGCCATGCAAACACAGGATGAATCGACCTGTCCCGTTGATGACATCACTCAGCGGACA
CCATGTGAGCTGCATATTCCTTTCAAGAACTTATCAATAAAGGTAAGATTTAGCCATTCC
GCTAGTTGCTGCTTATATATGTTGATTACTAATAAATAATCTCTCACAACATGAAGGTGG
CGTCGGGCATGGCCATCCCAACGGACCCTTCAGGTACTTACCACTGCAGGCCGATTCCAG
CAGGATACTTGAAGGTCGAAGTTGAGTTGGTCGAAGGCGCGTACGAGGACCTCGAGCTGG
ATTACCCTGGAGGAGACGGTGAGACGCATCTACGAGACACAAGCCATGCCATTATTCTAT
GGCGCAGGCGGTACATCATCCTCCCTGGGCGACAAGCGGCGTCTCGTGCACCATCTCCTC
CGGCTCCGCCATCTCCTCCTCAGGATCCTGCACCGTCTCCTCCTCATGCTCCGCCAGCAC
CGTCTCCACCTCAGGCTCCAGCATCGACTCCTCCTCAGGATCCTGCACCGACTCCTCCTC
GTGCTCCTACACCTACTCCCCCGCAAGCTCCTCTTCCGGCACCTTCAAAGTCAAGGGCCC
CCCAGCTCCACCGCCTGCCCACACAAGGGCAACGAAGAAGGCGAAAGTTGACGCCGCCAA
GAACAAGGACCCGGGGTACGATTGCACGCAAGAGGAGCTTGACGCTTACGTTGCATCAGA
AGTCAAGAGACAATTCAAGCCTCGAAGTCCAGAAAAGAAGATTCCTATAGACCCCAGTGT
CAGGAACTTCTTCAGGGGTATGTCTGCATCTGTCAAGGAGGCCATCAAGCTATCGGACTA
TGAGCGAACGCTGAAGAAAGCATCTTCTGGAAAGTCCAAACCAGTCCCTCAGCTTGGAGA
GCAACCAAAACAGGAGATCGAGCCGTTGGTTACCGGTAAAGAAATGACGATAGAACAATT
TATTACTGACACCGGTCTAACTACGGATCAATTGCTAGGAGTCGCACCAATCGAAAAGGC
GGAAGTGAAATACATGTACGAACTCGGTAAACCGCTTGTCAAGCCTGAGCTGCTGCAGTC
CCTACCCACACAAATGTACAAGTTCCATCAGCTGTACATGGAGATGAGCGCCGCCGGTAG
AGAGATGATCGGAGCGAGGATCAGGGACACGGACTTCTTGCAAGGAGATGACATTCTCTG
GATCAATTTCAAGGGAATCTACGAACTATACCAGCTGGACGCCCTCGACGTCTCTATTAT
GAGTTGCTGGATTTTGTAAGTATATCGTTCGGTTAGATTTCTTACTATACGTCTCCTTTA
ATAAATTAGGTCCTTGTATATAAGTAGACTATAGAAAATAATATACTCCCTTTTATCGTT
GTAGAATGGAGATTCAAAGGGCCCGACGGCGGAGGGTTTTCGATACTGGATTCATCGACC
CTCGGAGAGTAAACGTCGCAATGCTCGACCAATATCCACAAGAAACAGAGGACAATCTCG
TCCATCTCCTGAAGGCGCAGCATTACAAGACGTTCATACTGTTGCCATACAACACAGAGT
TAGTTTAATTTTACTGTCTTCCTACATACCAAATTTCATTCCCGTACGAACTTGCTAAGT
GTTTCATATGTAATGCATCCCACGCACATTGCAGATTCCACTGGGTGCTTTTACTCTTCG
ACCTGGAGGCCTGCACCGTCAACGTATATGACTCAATGGATAAAAAAGAGTCTACGTTTG
ACAAGGTTTTCGAACTTATAGACAGGTACCGTCATAAGTTCCTTTGTTAATTAAGAAAAT
CTTGTTATGTTAATTGCTACTACGAATCATAGCTTTAAACTCCATGTAGGGCTTGGTATC
GGTTCCGTCATTTGGTCCGCGGCAAATGGAGAGAAAGACTTAGGCGGAAGTTCAAATTTC
CTGTGAGTACACATGCTCTATATTTATATTTCTCCGATTCAAATACATACAAGTGTATAT
TAATTAGATCTCTCGTTGTTTGTCATTTATTTGTAGTGCGCAAAGCAAAAGCAGGGAAAT
AACTTGTGCGGCTATTACGTGTGCGAGTATTGCCACTGCCTTGCAAACCAAATCATCACC
ACAAGAGAGCTCGATGTACGTACAAATAAATTCAAAATTTCATTACGTAGCGATTTCTTG
TTTAATTACTAATCAATTTCATACATTCATATAGTTTATTCGCATGAGGGATAACCTGAC
CACACACAAGGAATTTATCACGGCGGTTCAAGAACAACTCATGGGATTCATCAACGAAGA
AATCCTTAATCCCAAGGGTGAATTCTACTACGACGGAAACACAATTCACCGGTCCTTAGC
TTCTGAGCTAGCAGCGAGTACTACTACGTCGAAATGATAGCTAGCTAGCTAGGACATATA
ATGGATTGTAATTAATACATGACTACATATGTTTCTATATGCATGTGTACACATTTTCTA
TAATGTAAATATATTTTGGTCAATGGTTTAAACTAAACCATGCAGCAACAGGGCCATGCA
AAAAAAAAAAAGGTCAGCTCGATCTTTAGTCCCGGATTGGTACTCCCGGTTTGGAAACCG
GGACTAAAGGGGGGTTACGAACCGGGACTACAAAGGGTTTCTCCACCAGTG
>Os0015#MITE/Tourist
GGTGGTGTTTGGATCCAGGGACTTAACTTTAGTCCCTGTATTTAGACACTAATTTAGAGT
ATTAAATATAGACTACTTACAAAACTAATTACATAAATGAAAGCTAATTCGCGAGACAAA
TTTTTTAAGCCTAATTAATCCATAATTAGAGAATGTTTACTGTAGCATCACATAGGCTAA
TCATGGATTAATTAGGCTCAATAGATTCGTCTCGCGAATTAGTCCAAGATTATGGATGGG
TTTTATTAATAGTCTACGTTTAATATTTATAATTAGTGTCCAAACATCCGATGTGATAGG
GACTTAAAAGTTTTAGTCCCATCTAAACAGGG
>Os0016#LTR/Gypsy
TGTCGGTGACATGGGATCAGGAGTATCATGACTAGAGGTTTGAGGCAGACACAATCGCCC
ACGTGGCCTGGCACCCTCGGGGAACGTCGGGCCTGAGGGTGATGTGTTCGCCCTCCTCTT
AGTCCCCCCGAGGGGGTCGGGCCGCACCCGCCTCAGCCCCGAGGGCCGAGGCGCCCCGAC
CCCTCGTGGGTTTTCGCTCCGCGTGTATGGGTTAGGTGAGCACAGTGGGGCTCACCCTAA
CCACATTTATTGCGATTTGGCTGAGCGTGTCACGCCGCATGTAACGCAGTGCAGTGCACT
CATTTATCCGGTCTGTGACCAGTCACAGACCGGTCAGATTGCGGGTTAGGTGGCGACAGG
CGATCTGACGCACGCCTCGCCCCATCCCGTCAGGACGAGGGCTTCTAGGTGCTCGTCCCC
AGCTGGAGCTAGCGTGTTACCTCCCAGAGATGGCACGTTAGTCCTGGTCAGATATATGCC
AGGCTTCATCCTAACCATTACAGGCAAGATGTTATGTGAAGAAGGGCGAACATGTAGATT
GCTAAGCTGACACGTGGTGGACAAGAATGACCGACGTGACTGGTCTGACTCCGGTCATGT
CGACAGCAGACAGCCACGATTCCACGTCGCATCTGCTCCCGGCGAAAGTGGAGGTAGTTG
TGGGCCGTCCCATCAGAAGGTGACTCGGACGGCAACTATACAAATCTCCGTCCATTTATG
AAAAGGTAGGGGAAGTCCCCACAAAAAAGAGGGAAATGGTGCATGTGGTATCCCCTTAAG
ATATAAAAGGAGGACCTTGCCCACTTAGAGAAGGGGGGGACTGGACTTTTCCAGATTAGG
AACCCAGAACAAGGGAGAGGCTGGCTCATACTTTGTAGCTTCTTCATATGCGAATCCACC
AAAACACAGGAGTAGGGTATTACGCTTCTCAGCGGCCTGAACCTGTATACATTGCCGGCG
TCTTGTGTGCTTCCTGTCTCGCGAACCTTCCACAGATTGGGAGCTTAGAGTCTCACCCAG
GGTCCCCGGCCGAACCGGCAAAGGGGGGCCAGCGCGGTCTCCCGGTGAGGAGCCCCACGC
TCCGTCATCTGGCGCGCCAGGTAGGGGACTCTGCGAGTGATCTTCTGAGCTCTCGCACTC
CTTCGTGTGCGCCAAGCTTTTCCTGTTCAGCCCAATGGCCGAGCCAGCAAAGGCGCACGA
CCTCTCCCCGAGTATGAGCGGTGATGACGGGGAGCCAAACCCACGCCGTCGAGCTCGTAC
TCCACCGCCCCCTCCACGCCAAAGTCCTAGGCGGGAGAAGGCGCTCGAGAGGGCTGAAGG
ATCCGCGACTTCGACATCCACAGGAGGTGGAGAAGGGCGGCGAGATGGGGAGCGTCGCCT
CCTCGTCTACGGCGACGGCAGCACGCCCCAGGGCGCGCTCCAAGCTGCAGGCGCGCTCCT
ACGTCACCCGCCCGTCGCCCATGACCCGGAGTCTCCAGCCCAACGTTGGCTGGACGATGT
GGCCAAATTGGTCATGACTGCACGGCAGCGCCTAGATGCTGGTGGGCGGTCCTCCGCCAC
CAAGGCCTCTGGTGCTGCTACCACCGGCTCCGCGTCGTCGAGACGGAGGGCGCGGCGAGC
GGCAGCCGCTGTTCGCCATTCGGCCGCCATTCCTTCGTCAACGCCTCCGACCCGGGATGA
TCTGCGTGGGGAACCGGATGCCCGCGTCAGTATCGAGCGCCGGCGTAATGGCCGACGTGC
TCCCCACGCAACGGAGGGCACCTCCTCGTCCGGAGTGTCACCTCACCACGGACGCGGGGA
TCAGCCCTCCGTGCCCCCGGTTGGTGGTGTCGGCTGTAGAGCCTTTGTGGCGAGCCTTCG
GAATGTCCGTTGGCCCCCAAGGTTCCGGCCCACCATCACCGAAAAATATGACGGGAGCGT
CAACCCCGCCGAGTTTCTCCAGGTCTACACGACCGGGATCGAGGCCGCCGGGGGTGACGA
CAGGGTCATGGCGAATTTCTTTCCCATGGCCCTGAAAGGACAGGCGCGGGGTTGGCTAAT
GAACTTGCCACCCGCATCTGTCCACTCTTGGGAGGATTTGTGCCAACAGTTCACCATGAA
CTTTCAAGGCACGTATCCGCGCCCAGGTGAGGAAGCGGACTTGCACGCAGTACAGCGAAG
GGATGATGAGTCACTTCGCTCGTACATTCAGCGGTTCTGTCAAGTCCGCAACACCATACC
ATGCATCCCTGCACACGCGGTGATTTACGCGTTCAGGGGAGGTGTGCGGCACAACCGCAT
GCTCGAAAAGATCGCCTCCAAAGAGCCCCAGACTACCGCGGAGCTTTTTCAGCTCGCGGA
TCGAGTGGCTCGTAAGGAGGAGGCATGGACCTGGAACCCCTCCGGTTCCGGTGTGGCAGC
TTCGGCCGCCCCCGGATCCGCCGCTCAGACAGGGCGGCGTGACAGGAGGAGGAAGAAGAG
GTCAGCCCATACCGACGACGAGGGTCATGTCCTCGCCGTCGAGGGCGCACCGCGGGCCAC
CCGAAAGGGGAGGCCTGCGGGAGACAAAAAGAAGGAGGCCGGCGCTCCCAGCAGGGAGCG
CCCAACCGGCAAGTGGTGCACCGTCCACAACACTTCCCTTCACGACCTCGCGGACTGCCG
TGCAGTCAAAAGTTTGGCTGAGCGGACGAGGAAGTGGGAGGAGGAGAGGAGGCAGGAGCG
CCGAGAGGGCAAGTCCCCGGCGGTTCCTTCCGGCAATCGGCGAAGTGAGGCCAAGCAGAA
GGCCCCCGCCGAGGACATCGATGACGGCGATGATGACCTAGGTTTCCAAGAGCCTGGGGC
CACCATTGCCACTATCGATGGGGGAGCGTGTGCTCACGTTTCTCGCCGGAGCCTCAAGGC
CATGAAGCGAGAGCTTCTGGCCGCGGCCCCTACTCATGAGGCGACGCGCCGGGCGCGGTG
GTCGGAGGTTGCCCTCACCTTCGACCAGACCGACCACCCACCGTGCGTTGCCCGGGGAGG
ACAGATCGCAATGGTGGTTTCCCCCACTGTTTGCAACGTGAAGCTGGGGCGTGTCCTCAT
TGATGGAGGAGCAGCCCTCAACATCCTTTCCCCCGCAGCCTTTGACGCCATCAAGGCCCC
GGGGATGATGCTCCGGCCGTCCCAGCCGATCATCGGTGTGACGCCGGGGCACACTTGGCC
GCTAGGTCATATCGACCTCCCGGTCACCTTCGGTGGACCCGCCAACTTCCGCACGGAGCG
GGTGAACTTTGATGTGGCGGACCTCAGTCTGCCCTACAACGCGCTCTTGGGGAGGCCCGC
GTTGGTAAAGTTCATGGCGGCGGTCCACTACGCCTACCTCCAGATGAAGATGCCGGGCCC
CGATGGCCCCATCTCTGTCCATGGCGACCTCAAAGTCGCGCTCGCTTGTATGGAGCAGCG
CGCGGACCGCCTCGCCGTCGTGTCCAAGCCCGAGGGTGGCGACGAGAGGCTTGGCACATC
CGCCCCCGCCGCCCCGAGGCAGCGGATAGTCACGTGCGATGAGGTCCCGGTCAAGGAGGT
TGCCCTGGGCGACGGCCCGTCCAAGACCACACGGATCGGTGGTCTTCTGGACGGCAAATA
GGAAGACGCGCTCGTCTCTTTCCTGCGGGCAAACGCTGACGTCTTCGCATGGAGACCGGC
GGATATGCCCGGGGTCCCCAGGGAGGTGATTGAGCACCGTCTCGCCGTACGGCCGGGCGC
AAGGCCGGTCCGGCAGAAAGTGCGGCGCCAGGCCCCGGAACGTCAAGCCTTCATCCGCGA
GGAGGTGACGCGACTTCTGGAGGCCGGATTCATCCGCGAGGTCATCCATCCGGAGTGGCT
GGCGAACCCGGTGGTCGTTCCCAAGGCGAACGGCAAGCTTCGGGTGTGCATCGACTACAC
CGACTTTAACAAGGCATGTCCTAAGGATCCTTACCCCCTGCCTCGCATAGATCAGATTGT
CGACTCCACAGCGGGGTGCGACCTTTTGTGTTTTCTAGATGCATACTCTGGTTACCATCA
GATTCGCATGGCTAAGGAGGATGAGGAAAAAACTGCGTTCATTACCCCCATAGGAACTTA
TTGTTATACAACAATGCCCTTCGGGTTAAAAAATGCAGGTCCTACTTTTCAACGTACTAC
TCGAATTTCTTTGGGTAGCCAAATAGGACGTAATGTTGAGGCTTATGTCGATGACTTGGT
TGTAAAGACGCGCAACCAAGAAACCTTACTCTCGGATCTAGCGGAAACTTTTGAAAGTCT
CCGCTCCGCCCGCATAAAACTGAACCCCGATAAGTGCGTGTTCGGTGTACCTGCGGGCAA
GCTTCTTGGGTTTTTGGTCTCTGCCCGAGGCATCGAAGCCAACCCCGAGAAGATACGAGC
TATAGAGCGGATGCGCCCCCCCAGCAAGCTTAAGGATGTGCAATGCGTCACCGATTGCAT
GGCCGCCCTAAGTCGGTTCATATCGAGGCTGGGGGAGAAGGCGCTACCCTTATTTAAGCT
CCTCAAACGCTCCGGGCCGTTTACTTGGACGGAGGAAGCTGAGCGCGCCCTCACTCAGTT
GAAGGCGTATCTCAGCTCTCCCCCGGTTCTGGTTGCCCCGGAGCCAAATGAACCCTTACT
ACTCTACTTAGCGGCGACCCCGCAAGTGGTTAGTGCGGCGTTGGTCGTGGAGCGCGATGA
GGACAATCCTCATTCTGCGCACCCCACCCTGTACAGACTTGGCCCGGGAGAGAGCAGGGA
GGAGAGGCCCCCGAGCCGAACGGTGGCCCAAGGCCCCCGACGACCGGAGTTGGCCCTCTG
CCCGCTTGTCAGATGGTGCTAGGAGCCCCCGACCCCCAGGAAGGCCCTGAGGCCACTGTG
GGAAGGCCGCACCTATCGCCCTTTGACCCCGAGGCTAACCCTGTGCTGACTCGACCCGGG
AAAGAGCAGGGAGAAGAGGCCCCCGAGCCGAACGGAGGCATAAGGCCCCTGACGACCGGA
GTTGGCCCTTTGCCCGCTTGTCCGACGACGCCAGGAGCCCCCGACCCCCAGGACGGCCCC
GAAGCCACTGTGGGAAGGCCGCCCCTGTTATCCTCCGACCCCGAGGTCATCAGCACAGAA
GACAAGTGCGCCCCGCGAGGCTGCTTGGACGAAGAGTGCCCCAGGGATGCGGCCCCTAGC
GAAGAGGATCGGCCCCACCGAAAGGTGCAGCGGCCCGTCTACTTTGTTAGTGAGGCCCTC
CGGGACGCCAAAACCCGATACCCTCAGGCCCAGAAGATGCTTTACGCTATTCTGATGGCC
TCGAGGAAACTGCGCCATTATTTCCAGGCGCATCGGGTCACTGTGGTTACGTCTTACCCC
CTCGGTCAAATCTTGCATAATCGAGAGGGTACAGGACGGGTGGTGAAATGGGCAATCGAA
CTTTCTGAGTTCGATTTGCACTTTGAACCACGCCATGCTATCAAGAGCCAGGCCCTCGCC
GATTTTGTGGCAGAGTGGACCCCGGCTCACGAGCCCGTCGCGATCCCCGAGGCCAGCACG
GACCCCTCGCAGCTGCCTCACACCGCCCACTGGGTAATGCAGTTCGACGGCTCCCTGTCT
CTTCAGGGCGCCGGTGCGGGGGTCACGTTGACCTCTCCGAGCGGAGACGTCCTCAGATAC
TTGGTCCGCCTCGACTTTCGAGCGACCAATAATATGGCAGAGTATGAGGGACTCCTTGCC
GGACTCAGAGTGGCAGCTGGACTGGGGATCCGCCGCCTCCTGGTGTTAGGCGACTCACAG
CTGGTCGTTAACCAAGTCTGTAAAGAGTACCGTTGCTCTGACCCGCAGATAGACGCCTAC
GTGCGCCAAGTACGGCGTATGGAGCGCCATTTTGACGGGATTGAGCTTCGGCATGTGCCC
AGACGGGATAACATGATTGCCGACGAACTCTCACGGCTCGCATCCTCGCGAGCCCAGACC
CCACCGGGCGCCTTTGAAGAAAGGCTTGCCCAGCCGTCGGCGCGACCCGACCCCTTAGGG
GAGACGGATACGCCTAACCGGCCCCCGAGGCCTGTCGGAGTCCAGGCCTCGGGACCCGAG
GGGAGTGCTCCCAGTTCCCTTAGATTGATTGCTTGGATCGCCGAGATCCAAGCATACCTC
ACAGATAAGACTCTACCCGAGGACCGCGAAGGGAGTGAACGCGTCCATCGCATCTCCAAA
CGCTACGTGCTGGTAGAAGGGACCCTCTATCGGCGCGCGGCTAATGGAATCCTCCTGAAG
TGCATTCCTCGGGAACAAGGCGTTGTGCTTCTTGCCGATATCCATGAAGGCGAATGCGGA
GCCCACTCCGCCTCGCGCACCTTGGTTGGTAAAGCTTTTCGCCAGGGTTTCTATTGGCCG
ACAGCTCTCAATGATGCGGTCGACCTGGTCCGGCGATGTAGAGCGTGTCAATTCCACGCC
AAGCAAATCCATCAGCCGGCCCAGACCCTGCAGACCATACCACTTTCGTGGCCATTTGCT
GTCTGGGGACTCGATATCCTGGGACCGTTTAGGCGGACCCCGGGCGGGTTTGAGTATCTG
TATGTCGCGATCGACAAGTTCACTAAGTGGCCCGAGGCTTATCCGGTCGTCAAGATCGAT
AAGCACTCCGCACTTAAATTCATTAAGGGCATCACGGCCCGGTTTGGAGTGCCTAACCGT
ATTATTACGGATAATGGCACCCAATTCACTAGTGAACTCTTCGGCGACTACTGCGAAGAC
ATGGGCATCAAGCTCTGCTTCGCCTCACCTGCCCACCCCAGAAGCAATGGCCAAGTGGAG
CGCGCCAATGCGGAAATCCTCAAAGGCCTTAAAACCAAGACCTTCAACATACTCAAGAAG
CACGGCGATTCATGGATCGAGGAGTTGCCAGCGGTGCTCTGGGCAAACCGAACTACACCA
AGCCGAGCAACCGGGGAAATGCCTTTCTTCCTCGTCTACGGCGCGGAAGCGGTTCTCCCA
TCCGAGCTCACCCTGAGGTCTCCTCGGGCCACCATGTACTGCGAGGCTGATCAAGATCAG
CTTCGCAGAGATGACCTCGACTACTTGGAAGAACGAAGGCGGCGCGCGGCCCTCCGAGCC
GCGCGCTACCAGCAGAGCCTGCGGCGCTACCATCAGCGTCACGTCCGGGCCCGATCACTC
TGCGTCGACGACCTCGTCCTACGCCGCGTCTAAACGCGTGCTGGATTGAGCAAGCTTTCA
CCAATGTGGGAGGGTCCGTATCGAGTGGTCGGCGTCCCCCGGCCGGGCTCCATACGGCTG
GCCACGGGCGACGGCACTGAGCTGCCTAACCCGTGGAACATCGAACACCTTCGTCGCTTC
TACCCCTGAGGGGGGGGGGGGTCGGGTGTCAGGTTTCGGGCTCGGGCCAACCCCGCACCC
CCTCGGGCGTGCAGGGTTGGCCGGGGGCTGCCACACATGCACATTCTTATTTCTTTTTTT
TTTTCAGTATTTCAATAAAAGCAGTTTCAATTTCCTAAAGGCTGTATCTGTGCTGTTTTT
TCCTTTTGAAGAATCTTGACTTGAAATAGGTCACTCGCGCTCAATCCTGCCCTCGGGGGC
TCGGGTCGGCTAAAATCGCCAAACGGGGCACAGAACCGAGCCGTGCCCCGGGGCGTGGTG
AACTCCGGGGGGGAATCGGCAAAAACCCACAATCGGGTCACCCATAACCCTCGGTCACCA
CGTTCCTGGCCTGGCCAGTCTCGACATGTGGATCTCCCCAGGCACTAGCTCCGACCCGCG
CCTTTTGAGGACTAGAACCTGGGCGCGAGCCCTTAGTCAAGCTAAGACACAAAAGGACTA
CGGCACAGATCATCCTCATCTCATACACACAGCAAGATGAAATTGACACAAAAATTTCTT
CATTTTTGATTACAGATTAAGTTGATCTATACAAAAAAGAGGCCCAAAGGCCTTAGAAGA
AAGAAAAGAAGAAAAAACTGAAGAATGGCGGGGGTCTGGGGGCTCAATCCGAAGCGCCTG
GGTCGCCGGCCTCGTCGTCACTGTCGTCTGCACCACCGGCATTGCCCTCCTCGTCGGAGT
TGGGGGCGAACACGAGCCGAGGGGCCGAGCCCTCGAAGCTGTCGACGATCTGGTCGGCGG
CATCCCGGACCTGCGCGCGCACGCTGTCCTCGGTCCCAGGAGGGAACTCATCCAGCGCCA
TCCATGGAGAGAAATTGGGGTCTCTGGCCTGGTAACTCGCCAGGACGAGCTCCACCGCTC
CTTGGGCGAGGTCCCTCGAGGATGACTTAATTGTCTTCTCGAGCTCCTCGGGGAGCCGTT
GGAGAGCCCCGGCCATCTTCGAGAGGCGCTGGGCGAGGCCTCCCTGGTTGGCGGCGTACT
TTACGGTCCGCCCTCTCCAGAGGCCCACTTGCCGACCGGCGCAATCTAGGCGCGAGACGG
CGTCCCAAAGCATGCCGGGCCCTACCTCGCCTGCCAAGCGGAGGGCTTCGACCTTCCCGG
CGGACGAGTCTAGCGCGCACTGCAGATCGGCGATGGTGTGTTCGGCAGCTGCGAGGCGGG
CGGCTAAGTCGCTTTCGCCCGCGGCCGCCCCGCCGCTGCGCGCCCTCGCGTCCAGCTCCT
TCGCCCGCGCCTCAAGCTCAGCGGCCCGTTGGTTCAGTGCGGCCCTCTCGGCGCGGGCAC
CTTCCAGATTACGGCGCGCCTGCTCCTCCTGCGCTGCCTCGCGGAGGGACAGGCTGTCCG
CCAGCTGTTGCGCCGCGGACTCGGCCCCCTCGAGAGATCGCTCCCGCTCGGTGAGCGCGT
CCTCGCGGAGGCGGAGCGCGAACTCTTCTTCGGCGCAGGCAGCCTCGTGCGCCGCCAGCG
TTGCTTCCCGGATGGTGACGGCGGCCTCGCGGTCCGCCAGATCCCTCTCCACAACGCAGG
CGCGCTCTTCCAGCGCCATGGCGCGCGCCTCAAGGGCCACTTCGCGCCGCCGGGACGCCG
CTTCGGTCTCCGCCGCCCGCTGTTCTCGGGCAGCGGCAGCGTCAAGCACCCCCTGGGCGG
CGTCGAGCTTCTTCCTTAGCTCCGCCTCCCAGCTCCCGTATTGAAGGCGGAGGGTGTCCT
GCGTCTCGTTCATCACGGTGGTGGCAATGAGGGCAGCCCCCCGCTCCTCCTCCACTTCCT
TGGCGATTTCCGCCAGCACCTTCTTACGGGTTTCAAGCTCCGAAACGTGCCGGCGGTGAG
CCTTACGGCCCATCTCCACCATGGCCTCCACCGAGCGTCGCCCCTCTTCGACACGCGCCC
ACGCGGCGTCGAGCTCCGCCCGCTCTGCCTGCAGGGCCTCCACCTGGGCACTTAACCCAT
CCAACACCGTGGTGTTTGCGGCGGCCAAGGCCTGCAGAAGGGGCTCTGCGTTCAGTGGGG
CGATAGAAGGCGTGCGGAAGAGCCGCCTTGGAGAGGATGCCGCGCGGCTCGGGCCGCCGA
TGGAAGTGCCGGACTCGGGGATGTTCCCCGGACCCGGTTGGTCCTGAGCGTCGCCCGAGG
GAGTGGGCCCAAGCAACGTGCCCGCAGCCTCGTCGCCAGCTGCCCCGGAAGTTGTCGCCT
GAGCGTCGCCCGAGGGAGTGGGCCCAAGCGACGCGCCCGCGGCCTCGTCGCGAGCTGCCT
CGGAAGTTGCTATCGCCTCGTCCTGGCGAAATCCGGCTTTCTCCCGAGCGGCTTCCTCGG
CCTGGCGGGCTCGGGCGGCCTCCTCCCGAGCGGTTTCCTCGGCCTGGCGAGCCCGGGCGG
CCTCCTGGGCGGCCTCCTCAGCTTCCCGTAGGCGATCCGCGGCCTCTCGCCGGTCAGATT
CCCGCCTCCGGGCCTCTGCGGCCGCCGGATCCTCGGCCTCAGACTGGCCAGACTTGGAAT
GGCGGGAGGGACGCGACGGGATCTCGCTGAAACAAAAGAAAAGACCAGAAGACGAACAAG
ATGGGTGAGTGAAAACTCATGTTGAGAGAATGAATACAGCCACGATGGGTGAGAGACGAA
CCTGCGAGGGGGTCGGTTAAACGACCACTTTGGAGGGGAAATGAGGTTTCCCCGAGATGG
TTCTGTCTCCCCCATCTTGCGGAACCGCTTCTTCTTGCGCTCCCCCTCGGGCTGCGATGT
CGGCGCGGCCCCCTCCGGGCGCCTGCTGCTGGCACGCACCGCCCCGCCCCCTCGGGGAGG
AGATGGGGGAGGTGTTCCTCCCTGCTTCCTCTTCCCCCGGGCGTCGGCAGGACGGCTGCT
CCCCGGGCCCCTGTCGCGGGACCCAGAAGCACGACCCCCGCCCGGGGTAGATTGTTCCCC
CCTGCGGCTCCCGCCTGCGCCGTCGTGGCCCTTTGGAGCTCGCTCCTCTGAGGCCCCGAC
CGCCATCATAATGGTCAGGATGGAGGCGCGGTCTGGATCGCTGCAGAGGGGGAGGATTCC
TTGGGGAATGAGGGACGCCTCCACGGAGTTGAGATTCAGCACCCGTTGGACCAATATCTT
GAAGTCCTCAGGAGCCCAGTCCCATCTCACTCCCTGGTAGGTCCTCATGAAGTCTTCGGA
CCCGGTGTACTCCCAGGCGCCCCGAGCGCGCCGCTGGAGCGGCGCAATCCGACGACGGAG
GTAGTCGCCGTACACCATGGCCCCTGTGAGCCCCTGGGATCGCAGGCCCGCCAGACGGTC
GAGGACGGCGTCATAGCCATCCCCCAGATCTACCGGCGCCCGCCAGCTGGAGGCCTGCGC
CGGGGGCTGGCTCGGAAGTCGGAGGCGCGTTTCGTCGGCGAGGGGGGTGTAGAACGAGTC
GCTCTTCCAGTCGTCCCACTTCTTGCTGAGGGCGCAGGGGATGTAGCGGTTCAGCACTGG
CCCCCGTGGCTGGAAGTAGCAGCCACCAACTACCGATGGCGGCGACACCGACTGCACGGT
GAAGAACCACCGGAACAGCCGAAGAGATGGGCGCACCCCAATGAACATCTCGCACAGATG
CGCGAAGATGGCCAATGTCATCACCGCGTTGGGGGTGAGGTGCGCCATCTGGAGATCGTA
GAACTCCAGAACATCCATGAAGAAAGAAGAAAATGGCGGAACCAGCCCTGCCATTGAAAA
GGGGAGAAAGAAGACGGACCGCCCCGGGTAGTCTGGCGCCGGGCGTCCCTCGCCCAGCGT
GACTATCTCCCGGCCGGTGGCAGATTCTGGCATGAAGCGGCGCGGCAGCCCAGCCTGCCT
CTCGCTCACGATGCGGGAAGGCGGCAGCACGCTACCATCGAGCAGAGCGGAGCCTCGTGC
CATGGCGCCGGAGGAAGAGAAGATTAAGAGCGAGCGCGTGTGGCGAAGGTAGGGCACAGG
AAAGAAGGAGTTAGGGCGCAAGCGGCGAAGACAAGGGGAATAATGGCGAAAGGAAGGAAA
CAGATCCCTTCCTCAGTGCCTTTATACTCTTGCCAACGCTGTGCCCGGCTCCTCGCTTCT
CGCGCCCACTATTTCGCCCCCTCGTTTCTCGCGCCCACGCTTCCACTAATCCCATTCGCC
CGCTTGCGGCGCATGAGGTGGATATGCGGTTGTGGCAGTCGAGATATATCATATCGTTCG
CACGGTAATTACGCTCGCCGACCGAAGCGACGTTACCATATCTCCAGACGAAACAAATCG
CCATGTCCAGATTCGTGTGCTACTCGAGTAATGTGGCAGTCTTGAAGAGACCGCTCATTA
TTGACAGCCGAGTTACCACTGCAGATGTGCGTGATTTGTGACCGATGGGTTTCTGCCCAA
TTGTGGAGACCGGTCCCACCTGTCACCAGGCCTTAGGAGTGGCATCACGCCCGACCGCTT
CCCTTAAAGAGGGCGATCGCCCTGGCATAACGCCGGGGGCTACTGTCGGTGACATGGGAT
CAGGAGTATCATGACTAGAGGTTTGAGGCAGACACAATCGCCCACGTGGCCTGGCACCCT
CGGGGAACGTCGGGCCTGAGGGTGATGTGTTCGCCCTCCTCTTAGTCCCCCCGAGGGGGT
CGGGCCGCACCCGCCTCAGCCCCGAGGGCCGAGGCGCCCCGACCCCTCGTGGGTTTTCGC
TCCGCGTGTATGGGTTAGGTGAGCACAGTGGGGCTCACCCTAACCACATTTATTGCGATT
TGGCTGAGCGTGTCACGCCGCATGTAACGCAGTGCAGTGCACTCATTTATCCGGTCTGTG
ACCAGTCACAGACCGGTCAGATTGCGGGTTAGGTGGCGACAGGCGATCTGACGCACGCCT
CGCCCCATCCCGTCAGGACGAGGGCTTCTAGGTGCTCGTCCCCAGCTGGAGCTAGCGTGT
TACCTCCCAGAGATGGCACGTTAGTCCTGGTCAGATATATGCCAGGCTTCATCCTAACCA
TTACAGGCAAGATGTTATGTGAAGAAGGGCGAACATGTAGATTGCTAAGCTGACACGTGG
TGGACAAGAATGACCGACGTGACTGGTCTGACTCCGGTCATGTCGACAGCAGACAGCCAC
GATTCCACGTCGCATCTGCTCCCGGCGAAAGTGGAGGTAGTTGTGGGCCGTCCCATCAGA
AGGTGACTCGGACGGCAACTATACAAATCTCCGTCCATTTATGAAAAGGTAGGGGAAGTC
CCCACAAAAAAGAGGGAAATGGTGCATGTGGTATCCCCTTAAGATATAAAAGGAGGACCT
TGCCCACTTAGAGAAGGGGGGGACTGGACTTTTCCAGATTAGGAACCCAGAACAAGGGAG
AGGCTGGCTCATACTTTGTAGCTTCTTCATATGCGAATCCACCAAAACACAGGAGTAGGG
TATTACGCTTCTCAGCGGCCTGAACCTGTATACATTGCCGGCGTCTTGTGTGCTTCCTGT
CTCGCGAACCTTCCACAGATTGGGAGCTTAGAGTCTCACCCAGGGTCCCCGGCCGAACCG
GCAAAGGGGGGCCAGCGCGGTCTCCCGGTGAGGAGCCCCACGCTCCGTCA
>Os0017_Ditto#MITE/Tourist
GAGCAAGTTTAATAGTATAGCTAACTACTAGCTCCAATTCATCTATAGCCAATCTAATAG
CCCATTCATACAATAGTTACATACTACACTATTAATACCTGGTCCCACCTATCATACACA
CATTGTGTCTTAGAGTCCGTGCTACAGCTGGCTACAAATCTGTAGCCCGCTGCTCTTCTC
TCTCCTCATTTATCTTCTTAAAATATGTTTACAGCTGGCTTATAGCCTGCTATTGTACCT
GCTC
>Os0018_Wanderer#MITE/Tourist
GGCTGCGTTCGTTTGGGTAATAGGGAGTGAGAATACACATTATTTTCCGCGCGCACGCTT
CCCAAACTACTAAACGGTGTGTTTTTTAAAAAAAATTTCTATATGAAAGTTGCTTTAAAA
AAATCATATTAATCCATTTTTGAAATTTAAAATAGTTAATACTCAATTAATCATGCGCTA
ATGGCTCACCTCGTTTTGCGTATCTTCCCAATCTCCTCAATCCCCTTCTCCTCAAACACA
CCC
>Os0019#LTR/Gypsy
TGTTAACAACCAAATTTGGTAATATCGACATCGGGAAAGAAGATTAGATCGAAGTGAAGT
CAAAGGCGGAGATCGAATTCGAGAACAGAGCAGGAATCGGCTGGAGTCCAGATCGGCTAC
GATTAGGATTGGCTGGGTCTGAGTCGGACTAGGTAAGCCGATGCAGCCGATTCCGACAAT
ACAACTTGGTGTATGACATCGGGTTGAATTGAGGTGCTTTAAGATGATTGCCGCACATGG
ATAGAGTCCTGAGAAGGCAATTGTATCTATTAATTAGGATATTTTATGTAATTTCCTTAG
AGATATGCTTGGGCAAAAGTCTGCCGCAAAGACTTATGGTATCTTAGAGTTTGTTAGAGA
TAGTAGTCGTGTCCGGTATGGATATATCTTGTAATTCTTAGGTAAAAATAGACCCGAGCC
CTATGTAATTTGGAATCTACACACGTTCAATACAATCTCAGCGCATCGCCACCTTTTTGC
TTTAGTTTTATTTCGACGAGTTCTTGCTTTCGGGTTGAGCTGCATCGGTTTCGATCTTCA
ACAAGAGGTAAAACTTGTTATGATGGATTGTGTTCTCGGGATTAGTGCTTCCATCTTTAC
GACACTCTAATCTTGTCTATGTAATTCGTCAAGTTATCATATATCTTACATAATCTTCGA
CAATATCGTCATCTAACCTACAATCGGCTAACATATGTCGACAGAAGGCAGCCGATTAGG
TTAAATAGCGATGTTGACCTAGATTATATAAGATATCTACCACTTTATGAAACATCCAGC
GGCTTGATTGTCTAGATATTGTTCTTCTTTTCATACTTAATGCTGCATCAGTTGAGTTTG
ATCTATTAAGTCGTCCTTAGAATTTCAATCTCTAGCCTGCCTTCTGGTTGCCGATTAGAG
TAGTATCAGAGTTTTAGCCGATCTTATCTGATTTAACCATATTCGTTCTATATGCTTCAT
TGACATGTTAAATCCGCCCTTTACGTCAAGATCTTATTGCATTTAAGTATATTAGTCTTT
TGTTTGATACATTATACTTGTTTTGATATCTTGATATAGAGTAGTATCGGAGTATTAGCC
GATACATGCTAGATCTATCTGATCGGCTATGCTATAAACATATATAATGCTGTTATTAAT
ATATATTTCGATCTAAGTGATTTATACTGTCTCGGCATGGCGACCGATCTATCCCAGTCA
CTTGATTTAAATATATATCGATATAAGAACTATACATTGTTAATATCTACAGCCGATCGA
ATAGATTTAGTTCTTTATTGTCTATTTACAACCACCGATCGATTCACATATGACATCGGC
TCAAAGATAAATGATATGTCATCGGCACCTAGCCGATCGGTTATCATTTATAGATTTAAT
CGCGGTCTCTTTGTTTCTATTTCTTGTTGATTGCAGGATCAAATCAACTGGCACGCTAAC
ACACTCGAAGGCGAGCTTTGGACCTGCACTGGAGTTTAGCAGATCTCCCAGGCCTCGTGT
TTTCTGTCAACACGCTTTTGGCACGTCCAGTAGGACCGATAAGAAGTCAGCAAGCAATTC
TTCCTCATGGCCGAGAAACCACCGCTGTCGCCATCCTCGGCTGGCCCAGGTTCTGTTAAA
GAAAAGATCCAGCAGTTGGGTCTGTCTGAGGTTAATGAAGGCAACATCGTGACCATCACT
CTAGACAAGTTGACACCTGATCAAAAGAAGGATTTCGAAGCAATGATGCAGCAAGCACGG
AACCAGTTCTTAAGCTCGTTCATGCAGACCCGCAAGGGGACAGTGGTAAGTATAAGGTGA
AGGTAGTTGCTGATGTTCCTGGGACCGGTTCTTCTAAGGATGGAGAAGTGAAACAAGCTC
CAGATGGTTCGGCTCAACCAAGTAATAAAGGTGCTGCAGATGGCTATCAAGGAAATCAAG
GTGATAGCTCTCAAGGAGTACAGGGTGTTCAAGGTGATGGTTCTCAGGGAGTTCAAGGTG
GAGGCCCTAATCAAGACGGCAATGCGGCACAGTTGCAGTTCAACAACTTCCAAGATCAGG
TTGACTATGCTGTACACCATGCTTTGATCAATCAATCTGGAATATTAGTCAACACTTTGT
CAAACATGGTGAAAACAATGGTTGATGGTTCAATGGCTGAGTATCAAGCTACAGGACCGG
TTTATCTACCAGGAGGAGTGTTCCCAAATTATCGGCCATTAATCACTGATAATCAACCAG
TTGTCCAGTCAATTCCTCTTAATGCACCATCGGCTCAGCCGACGGCACCAGTATCGGCTC
CTGCACCTGCTGCACCACCATCGGCTCCAGGCCAATTAATTAATCCCCGGTTGTTGGTGA
GAGAACAACCACAGCATACTGGACAGAATGTGAATCGGCTAACGCAAGACCAGGTTGCAT
CTATGTTCTTACCTCCTCAACATACCATTGATCCGACCCAGCAGCAGCCGATTCAGCAAA
CACCGCCAAGGCAACAGGTTGTGCAGCCGATTCAACAAACACCCCCAATCCAACAGGTTG
TGCAACCAGTTCAGCAGACGCCACCAAGACGACAGGTTTTGCAGCCGATTCAGCAGACGC
CATTGAGGCAGCAGGTCGTTCAGCCGATTCAGCAGCAAGGCTCAATGAATGCATCGGCTG
GGTTTGCAACACCTGGTGGTCAGCCTGTGCAGCATGCTGCAAATCAGGTTGTCCCAGAGC
ACTTGGTTCATCACGTACAACCAGATGGCACGGTGGTGCCTCAAGTTATTCCTGAGCATT
TGGTGCGCAATATTCAGCCAAACCTTCAGAACTACCTTGGAGGTAATCTGAACTTGCAGC
ATCCACCTCGCTCACCTCAGATTCAATATCAAGAAGGAGGATCACCTTAGCCCCAGTTTC
TGCCCCAATTCAATCAATTTGATCTAGTACAACAGTAGATGCAAGGAGTACCCCAGCAGA
AGCCATGGGCTGATATGATTGCAGATGTCATGAGGGAGCAGTTTGGACTTAAGCCAAAGG
ACACTGGAAACTTATATCGGCACTTTTATCCTGAATGGTTTGAAAAAGTTCCATTGCCTA
ACCGATATAAAGTCCCAGATTTCTCAAAAATTTCATGGCAAGATAATGTTTCGACTTATG
AACACGTCAGTCGATTCTTGGCTCAGTGTGGTGAGACATCGGCTGTTGACGCTTTGAGGG
TTAGATTGTTTCCATTGTCTTTGTCTGGATCGGCATTCACTTGGTTCTCCTCATTGCCCT
ACAATTCTGTCAAAAGTTGGGCCGATTTAGAGAAACAATTACATAATTACTTCTACAGTG
GAGCTTATGAGATGAAGCTTTCTGATTTGACAACGGTCAGGCAGAGGCATGATGAAACTG
TACAGGATTATATTCAGAGGTTCGGAGAGATGAGGAATAGGTGCTACAGTTTGGCTTTGA
ATGACTCTCAGTTAGCCGATTTCGCTTTTCAACGTTTGATAGCTCGAATCAAGGAGAAAT
TTTCATCTCAGCACTTTGAAAGCTTGTCTCACCTCGCACAGAAGGTAACCTTGCATAAGC
AAAGGTTTGCGGATGCTAAGAAAAATTTCAAGAAGATCAATCATGTGTATCCTTATATGT
ATGACTCTGATGAGGAGGATGATTCCGAAGTAGCAGCAGCCGGGTGGGTCAGGAGCAAAA
AGATTATAGCATGCTCATTGGTGAAGAGTTCTGGAAAAGAAGAAAGATTTGACTTTGATA
CCACCAAGGCTGACAAGATTTTCGATTTGCTGCTTCGGGAGAAACAGATTCAGCTTCCTG
CTAGTCATGTGATTCCATCGGCCGACGAGTTAGGCAAAAGGAGGTATTGCAAGTGGCATA
ATTCTGGTTTTCATGATACTAACGATTGCAAAGTTTTCAGGCAGCATATCCAATTGGCTA
TTGAAGGGGAAAAAAATCAAATTCGATGATTCAAAGAAGCCAATGAAGGTTGATGGTAAC
CCTTTCCCTATCAATATTGTGCACACTTATGGGAGAACAGCCAATGGAGGAAGGAACCAG
AATTCTCAATTGAATTCAGTTAGGATTATCAATAAATATCAAATGAAGCATGACAAGCAG
CAGGAAAGGTACGATGCAGAAGTTGATGATGGTTTTGATTCTCATTGGGATTGTGAATTC
TTCAGGTTTTGTTGGAATCAAGGCATGAGGCTACCATTGATTGAAGATTGCCCTGGGTGC
AGTGGTATTGCAGGGAGTTCAAGCCGATCGTATAGCAGAAGATGTCGGCTGAGTCAGAAA
AGGTTGTCTGTTCATCAGAGGTTGGGCCCGGTGAATCAGGACCGTCACCAGGATGAAGAT
GAGGGTAGGAAGACGCAGTGGTGTCCTTCTGGTATTTTCACCAAAAATCAGAAGAGAAGG
GTTCAAAGGATGAGGAACAGGGAGCATTTTTAGGAGGTACAACAAGAGATCAACCATCGG
CTGAAGAAGACAAAAACCAAACAGGAGTGGCGTGTTAAGAGCACAGTCACAGCAGCCGAT
GAAGTTGAAGCTGACAAGACAAAAAGATTGATCAAGGGTAAGGCTACTGCATCCACATCG
GTGAACATGATTTTTATGTTGCCTGCAGAATTCGAAGCCAGGCAAGCCGATGTTGATGAT
GTTGAAGAAGCCTCTGCTAGATTAATTTTGTCACCTGAACAAACAATCTTTGAGAAGCCA
GAGGGGACAGAAAATCGGCACTTAAAACCATTGTATGTCAATGGATTTGTCAACGGGAAG
CCGATGTCCAGGATGATGGTTGATGGAGGGGCTTCTGTGAATTTGATGCCGTGTGCTACA
TTCAGGAAGCTGGGTAGAAATGCAGACGATCTCATCAAGACAAACATGGTTCTCAAAGAT
TTTGGTGGCAATCCATCGGAGACCAAAGGAGTTTTGAATGTGGAACTGACAGTCGGCAGC
AAAACTGTTCCTACCACGTTTTGTTGTCATCGATGGGAAGGGTTCCTATAGCCTGTTGCT
TGGAAGGGATTGGATTCATGCCAATTGTTGCATTCCTTCAACTATGCATCAGTGCTTGAT
TCAATGGCAAGGTGACAAGATAGAGATCGTGCCAGCCGACAGGTCAGTTAACGTTGCTAG
TGCCGATTTAGCTCTTTGGGAGATGGATGGTATTGATTGTTTGTCTGGAAAAGTTTGGGA
TGGAGATTTTCTAAAAGTGTCCGATTGTGATATACAGCCAATTGAAGATGGAGAACCCAA
GCTATTACTTTGAGGGCGTCGTGGAGGGTTCAAATGTCTACGCCAAGGACACAGTAGATG
ATCTCGATGACAAGCAAGGACAAGGTTTCATGTCGGCCGATGATTTGGAAGAAATAGACA
TAGGTCCAGGAGATAGGCCAAGGCCGACATTTATTAGCAAGAATTTATCTGCAGAATTTA
GAACCAAGCTGATAGAGCTTTTAAAAGAGTTTAGAGATTGCTTTGCTTGGGAGTATTATG
AGATGCCAGGACTCAGCCGATCGATTGTTGAACATCGGCTTCCTATCAAGCCAGGAGTTA
GACCACACCAGCAACCTCCAAGGAGATGTAAAGCCGATATGCATGATGCTATCAAAGCTG
AGGTTACACGATTATATGATGCTGGTTTTATTCGTCCCTGCCGATATGCTGAGTGGGTTT
CTAACATAGTTCCAGTTATCAAGAAGAATGGCAAGGTCAGGGTGTGCATTGATTTTCGAG
ATTTGAACAAAGCTACACCAAAGGACGAGTACCCAATGCCGATTGCCGATCAATTGGTTG
ATGCTGCTTCAGGGCACAAGATTATGAGTTTTATGGATGGGAATGCAGGATACAATCAGA
TCTTTATGGCAGAAGAAGATATTCATAAGACAGCTTTCAGATGTCCTGGTGCAATCGGCT
TATTTGAATGGGTTGTGATGACTTTCGGCTTGAAGAGTGCTGGAGCTACATATCAAAGGG
CCATGAATTATATATTCCATGATTTGATCGGCTGGTTGGTTGAAGTCTATATTGATGATG
TGGTTGTTAAATCAAAAGAGGTGGAGGACCACATAGCCGATTTAAGGAAGGTTTTTGAGA
GAACCAGAAAATATGGCTTGAAGATGAATCCAACGAAGTGTGCTTTTGGTGTATCGGCTG
GCCAGTTTTTGGGATTTCTTGTTCATGAAAGGGGGATTGAGGTAACTCAAAGGAGCGTTA
ATGCGATCAAGAAGATTCAACCTCCGGAAGACAAGAAAGAGTTACAGAAGATGATCGGCA
AGATAAATTTTGTTAGAAGGTTTATTTCTAATTTATCTGGAAGGTTGGAACCTTTTACAC
CTTTGTTAAGGTTAAAAGCCGATCAGGAATTTACTTGGGGGGCAGAGCAGCAAAAGGCTT
TGGATAATATTAAGGAATATCTCAGCTCTCCTCCTGTTTTGATTCCTCCACAGAAGGGAA
TACCTTTTAGGTTATATTTATCGGCTGGCGAGAAGTCAATCGGCTCGGTTTTGATTCAAG
AGTTGGAAGGGAAGGAACGAGTTGTATTCTATCTCAGTCGACGGCTCTTGGATGCTGAGA
CTAGGTATTCTCCTGTGGAGAAGTTATGCTTGTGTTTATATTTTTCGTGTACGAGGTTGA
GGCATTATCTATTATCCAACGAGTGCACTGTTGTATGCAAAGCCGATGTGGTCAAGTACA
TGCTATCGGCTCCAATATTAAAGGGAAGAGTTGGAAAGTGGATATTTTCCTTGACCGAGT
TTGATCTTCGGTATGAATCACCGAAGGCGATTAAGGGACAAGCTATAGCCGATTTTATTG
TAGAACATCGTGATGATTCAATCGGCTCGGTTGAAATAGTGCCTTGGACTTTATTCTTTG
ATGGATCGGTGTGTACTCATGGTTGTGGTATCGGCTTAGTTATAATTTCCCCTAGGGGGG
CATGTTTCGAGTTTGCTTATACTATTAAACCTTATGCAACTAATAATCAAGCTGAATATG
AAGCAGTGCTCAAGGGGTTGCAATTACTCAAGGAAGTTGAAGCCGATACTATTGAAATCA
TGGGGGATTCTTTGCTAGTAATCAGTCAATTGGCAGGAGAATATGAATGCAAGAATGATA
CATTGATGGTTTATAATGAGAAGTGCCGAGAACTAATGAAAGAGTTTCGGCTGGTTACTT
TGAAGCATGTCTCTCGAGAACAAAATGTTGAAGCTAATGATTTGGCCCAAGGGGCATCGG
GATATAAGCCGATGATCAAAGATGTTAAAGTTGAAATTGCAGCAATGACAGCCGATGATT
GGAGGTATGATGTGCATCAGTATTTGCGTAATCCATCTCAATCGGCTTCTAGGAAATTAC
GCTATAAGGCATTAAAGTATACACTGTTGGATGATGAGCTATATTATCGGACGATTGATG
GGGTATTACTTAAGTGTTTGAGTGCCGATCAGGCTAAGGTTGCAATCGGCGAAGTTCATG
AAGGGATCTGTGGTACTCATCAATCGGCTCACAAGATGAAGTGGTTGCTTCGGCGTGCAG
GGTATTTTTGGCCGACAATGCTAGAGGATTGTTTCAGATATTATAAGGGATGTCAAGATT
GTCAGAAGTTTGGAGCAATTCAGCGAGCACCGGCATCGGCTATGAATCCTATTATTAAAC
CATGGCCGTTCAGAGGTTGGGGAATTGATATGATCGGTATGATAAATCCACCATCGAGTA
AAGGACATAAGTTTATATTGGTGGCAACTGATTATTTCACCAAGTGGGTAGAGGCGATTC
CTTTGAAGAAAGTTGATTCTGGGGATGCAATTCAATTCGTTCAGGAACATATTATCTACC
GATTTGGTATTCCTCAAACTATTACAACTGATCAGGGTTCAATCTTTGTGTCTGATGAGT
TTGTTCAGTTTGCCGATAGCATGGGTATCAAATTGTTGAATTCTTCACCTTATTATGCAC
AAGCTAATGGGCAAGCTGAGGCATCTAACAAGAGTTTGATCAAATTAATTAAGCGAAAGA
TTTCTGATTATCCTCGGCAATGGCATACTCGGTTGGCCGAAGCATTGTGGTCTATAGGAT
GGCTTGTCATGGATCGATTCAAGTTCCTCCTTGCAAACTTGTTTATGGACATGAGGCAGT
TTTGCCATGGGAAATTAGAATCGGCTCTAGAAGAACAGAATTACAAGATGATTTGACAGC
CGATGAGTATTACAATCTTATGGCCGATGAAACGGAAGATCTTGTTCAGTCAAGATTAAG
AGCTCTTGCTAAGGTTACTAAGGATAAGGAACGTGTTGCTTGACATTATAACAAGAAAGT
GGTGCCTAAATATTTTTCGGAAGGAGAACTTGTTTGGAAATTGATTTTGCCGATTGGAAC
TCGTGATAATAAATTCGGCAAGTGGTCACCGAATTGGGAAGGACCGTTCCAAATTGATAA
AGTTGTGTCCAAGGGAGCTTATATGTTGCAAGGGCTTGATGGTGAAGTTTATGGACGAGC
ACTTAATGGCAAATATTTGAAGAAATATTACCCAAGTGTTTGGATTAATTCATGATCGGC
TGAGCGTTGCTGATGCATGTCAGCCGATGTTGGTTTACATCGCCTTTAGATGGCCGATAT
GAGTTATATCGCCCTTAGTTGTTTTTATGTAGCAATTGGGTGTGAGTTTTGCCGATGTAC
AATGGCCGATATGGTTATATCGCCCTTAGTTTTTTATAATTTTATCAATGTTTTTGACAT
TGTAAAATTAGGGGGGCACATATGTTCAAAAAATAAAAGTGAAAATTTTTGAGAAAAGTT
GGAAGTTATGTTAATCGGCACAAAGGATTGTCAAGACAACAGGTTATTAAGGCATCTTAG
CCGATTACAAAAATTTCTAAGGCCTATTACACAAAAGGTATTGAAGACAAGTATCGTTGA
ATAGCCAAAATAGCCCTTTGCCTGATTTGTTCTACTTCTTCAATGGCTTGGGCATCTTGA
GCATCGGTTCCAGAGATGACCTTCAGGGACTTGGTCAGGTCAGCAACATTGTTGATAGCC
GATTTAAGTCTTGCTTTCTGCTCTTCGACAGATTTTGGGAGATCGGCTAGCTTTTTGTGC
TCCATATCTAGTTCAGCATTGCATTCTTCAAGCTGTGCCAAGAGCTCGATCTTGCGAGCT
TCGAGCCGATCAATATTGGACTTAATCGGACCCTCAGATAGCTGATCAAGTTTGACCTTT
TCTTGATGCACAAGCTGTCGATTGACCTGGATTGTGGCTTCAATCTCCTTACACTCCCGA
CGTTCGGCTAGTCTTAGCTTGGCTTTTTCCAGCTTGAACTGGTGTTGCTCGAGATAAGCG
GCTGGAGTAAGGACATCGGCCAGTTCTTCGGAAATCAGAGCTTGAACTTCATGTAGCCGT
GTCCTAATTGATCCACAGTCGACCACTAAGCTATCTAAAGAAGAGGCCTCTAGCCGACAA
GAGATATCTTCAAGTGTTTTCTTCACATCGTCAGATAAGGGGGCTAGAGCTTTGCTCGAA
GTATCTTCTTCTGCTTCATCAAGATAATCTCTAATGTCAAAAGAGATGTGATGGGCTAGA
ACATGCAGAAACAATTCCAAGAAATATTAAGAGCTAAGTAAATATAGCCGATCTGATTTC
TTGAATCAAAAGGAAACTTACTGGGATAGTAGGAGCAGCTGGTTGTTCTTCTTCCTCAAT
ATGATGACTCCCCACAGCCGATGGAGTTCGGTCACTTGACGATTGCTGTACGGAAGGAGA
AGGAGGAGGAGGAGGCTGTAAAATAGACAAGTGTTATATAGAATCGGCTGAGATTGACTA
GTAAAAGAATTAAAAATATCTTACTGGTGGAGCCGGCTTGAGAATTGTTGCTGCTGATTT
CTTCTTCACAGCAGTTTTCTTCTTCTGCAACTACAAAGTCAATGAGTAGTTGCCGAAAAG
TGAAGTAATTACAAAAGAAGCTGAAGAGAGCTGCTTACTCTTGAAAAATGAGTGGGGGCA
GAAGGAGTTGGAGGAGTTTGCTTGGGTGAAGCCGATGGTGTTTTTTCTGTATCACTCACT
TCAGCTGCAGCCTGATCAACATCCTCTCCAATTTCTTCTTCATCCAGAGCTTGTTCAATG
GATGGATCCAAGGCAGGCAGGTCATCAGTCGGCTTAGTTTTCTTAGACTTGGCCTTTTTC
TTTGGAGCTAGAGCCAATGTGTCCACAGCCGATGACCTAGTTTTTCTTTTCTTGCCTGCA
TCGGCTGGTTCCCTGATTAGGCCTTGGAGGAGAGTTGAAGTCCTGGGGGCATGATAGCCG
ATGACAGGGGGAGATGGTCCACCTCCATTAGGAATCAGACCTGGAGCATATTCAATGTCC
CTGCCACTGTTGCTTTGACGTGGAGGGGAAGATTCGGTTGTCTGCAAAACAAGAACAAAA
GATTAGTCAAGTAATGAATCGGCTGACAATTATTCAGGTTAATAATGACAAGGTTTACCT
GGGGTATGACATCAGGGAATAGATCTGTCATGTACATCGAGGCCGATTGATGAAATAGAT
GCAGCTTCCATTCACCCCACCATCTGTCAAAGTTTCTGCTCTTGAATCCTGCCAACTCAA
TATTTTCAATACTGCCCAGAGGGGGTCCTGGGAGGTTAAGCAGCCGATCCATCATCAGAG
TTGATGAAATTTCTCCTCGGCACTGGATCTTATCGGCAAAGAATAAGCCGATTGGGAGTT
GGCCCAATCCAAGTTGTCTAGCTGAGCTCATTGGGTGATAAAATTCATAAGAGACTTGGA
TGTTTCTTCCTTGATGAATGCCGACAGGTAGGATGCATGGGCTGATTGCAGCTGTGAAAA
CTTCCCTGGATTTTTGGTATCTTTCATGATTGATATCTTCAAATCTAAAGTCTGATGGGA
GTTCAAGGTCTGCTGAGTCTTCATAAGGAAACCAAACCCGGGCATCTTTCTGAAAGCCTT
CATAAAAGCTGCAGAACCAATCCTTGAGCAGCTCAGCCGATAGCTTTGCTCCAGCATCGG
TTGGTGTGGATGCATATTCTCCATATGACATGCATCTACGATGAGTGCGTTCTTCTCCAT
CATCTTCTACAATCGGCTCCAACCTTGGGAATTCAGCTTCTGTCACAGATGGCCGATTGA
CAACTTTCATGACCATCAGGTTTAGCCAGGTTTGCAGCAGCCACCATGGTCCACCTGCTC
CAACTACTGAGCCGACGGCTATCTTGGCCGATGCATTGTTCAACATTTGGTATAGATAGC
CGAGGAGGATTTTGCCCAAGGGAAATTGTTTCTTTGATTCTAGGGCTTCGGCTACAAATT
GCCAATTGGTTGTAGGGCCACAGCTGGATCCACAGAAGAGGAATTTTTCTAGCCACATTA
GCAAAAAGGCTACATGCTCTCGAGGAGTGACAGACCCTTGGCCCATATATGCTGCTACAT
AACCAGACCAACCACCTATGCTTTTGGTCCTGAAATCAAATTGGTTCTTGGTGTTCATGC
TCATAGGATTAGCCGATGAAGTTACATCTAAACCGGTGATCATGGTGATGTCGATCAAAG
TTGGAGTCATCGGCCCTTGGTTGAACAGGAAGGCATTGATGGTGTTGGACCAGAAATAGG
TGGCGGCAGCCATTAGAGGTTCGTCCTTAGCGGAATTGGCTATGGTGAGGGCAAGCGCTT
GGCCGATCCCGATCTCATCCCAGTGAACTTTCTTACTAGCCGATACGCGCTTGTACCATG
TGGTCCAACTCTTCTCAGGGGTGGTTTTCTCGAGAGATGGCCAAGACTTGAAAGTATTCT
TCCAGTGACCCAGATTAGGGTTGGCTAATCTAAAGGGGATTCTGTTGGTTTCACCAATGA
TGAAATCAGTGGGGTCAAGATTGCCGATTGGACCAAGAAAATAATGGTTTTCATGCGATA
GGCTGGGAATCGCAACCAGATTGGAAAGGTGCTACAAATCCAAAGGAATAGAGAAGAAGA
AAACAAGATGAGGAAAGGGGAAATCGATTTGATGCGAGGAAAAGGGATCTAGCCGATGAG
AACTTACCTCAGCGTACTCGGCTGATGGCGCGGTAGACGGGCTGGCGGAGGACGACATCG
CCGTGGGCGGAGATCTGACCGGAGACGGAATCGCCTGGGGATCGCCTTGTGCGTCGGGGG
AATCGCCGGAGAGAGAGAGGAAGAGGTTTGCTTCGGCGGTGAAAACGGAAGTAACGGGGT
GAAGTTTCTCGAGGGTGGCGGTTAGTATTTAAAGCACTGGAGTAACGGTCGGAAAACGGC
AGAGTGCGAAACTTGCTCGGAGTCGATATACGGCAAATCCGAAACATTACCAAATATTCC
GGACTTGGGGGGCATGTTAACAACCAAATTTGGTAATATCGACATCGGGAAAGAAGATTA
GATCGAAGTGAAGTCAAAGGCGGAGATCGAATTCGAGAACAGAGCAGGAATCGGCTGGAG
TCCAGATCGGCTACGATTAGGATTGGCTGGGTCTGAGTCGGACTAGGTAAGCCGATGCAG
CCGATTCCGACAATACAACTTGGTGTATGACATCGGGTTGAATTGAGGTGCTTTAAGATG
ATTGCCGCACATGGATAGAGTCCTGAGAAGGCAATTGTATCTATTAATTAGGATATTTTA
TGTAATTTCCTTAGAGATATGCTTGGGCAAAAGTCTGCCGCAAAGACTTATGGTATCTTA
GAGTTTGTTAGAGATAGTAGTCGTGTCCGGTATGGATATATCTTGTAATTCTTAGGTAAA
AATAGACCCGAGCCCTATGTAATTTGGAATCTACACACGTTCAATACAATCTCAGCGCAT
CGCCACCTTTTTGCTTTAGTTTTATTTCGACGAGTTCTTGCTTTCGGGTTGAGCTGCATC
GGTTTCGATCTTCAACAAGAGGTAAAACTTGTTATGATGGATTGTGTTCTCGGGATTAGT
GCTTCCATCTTTACGACACTCTAATCTTGTCTATGTAATTCGTCAAGTTATCATATATCT
TACATAATCTTCGACAATATCGTCATCTAACCTACAATCGGCTAACATATGTCGACAGAA
GGCAGCCGATTAGGTTAAATAGCGATGTTGACCTAGATTATATAAGATATCTACCACTTT
ATGAAACATCCAGCGGCTTGATTGTCTAGATATTGTTCTTCTTTTCATACTTAATGCTGC
ATCAGTTGAGTTTGATCTATTAAGTCGTCCTTAGAATTTCAATCTCTAGCCTGCCTTCTG
GTTGCCGATTAGAGTAGTATCAGAGTTTTAGCCGATCTTATCTGATTTAACCATATTCGT
TCTATATGCTTCATTGACATGTTAAATCCGCCCTTTACGTCAAGATCTTATTGCATTTAA
GTATATTAGTCTTTTGTTTGATACATTATACTTGTTTTGATATCTTGATATAGAGTAGTA
TCGGAGTATTAGCCGATACATGCTAGATCTATCTGATCGGCTATGCTATAAACATATATA
ATGCTGTTATTAATATATATTTCGATCTAAGTGATTTATACTGTCTCGGCATGGCGACCG
ATCTATCCCAGTCACTTGATTTAAATATATATCGATATAAGAACTATACATTGTTAATAT
CTACAGCCGATCGAATAGATTTAGTTCTTTATTGTCTATTTACAACCACCGATCGATTCA
CATATGACATCGGCTCAAAGATAAATGATATGTCATCGGCACCTAGCCGATCGGTTATCA
TTTATAGATTTAATCGCGGTCTCTTTGTTTCTATTTCTTGTTGATTGCAGGATCAAATCA
ACTGGCACGCTAACACACTCGAAGGCGAGCTTTGGACCTGCACTGGAGTTTAGCAGATCT
CCCAGGCCTCGTGTTTTCTGTCAACA
>Os0020_Bajie#LTR/Gypsy
TGTCAGGGTTATGGTTACCACATACCTAATAGTAGTTGACTAAATCTCAGCAGGACCCAC
TAATACCATATCCTATACGGAAGCAACCTTCGGATATATACAACCAGAGTTCCACATGGA
AACGACAAGGACTACTCGGATTGTATCCATATTTGTTTCCCTAGTTCTACTTGGACAAGG
GGACGCCAATGGGTATAAATACAAGCCCCCTTAGGAGGAGAGGGGAGAGGAGACGATCAA
CACGATCGGCACCCACCATGGAGGATCAACACTCAACACAATCGACATAGAAGCCACAAC
ATGGAAGCCTACATACGCCAAGACACGCCGCCGGATATCGACTTCAGGGATAAGCACGAC
TTCCGAATACTGTCAGGAGAGACGAAAGTGCTATCTCTGATCTTGCCAGGCACGGATGCG
AGGAGAAAGGCTACCCTGTTGTCGACTACGAGTCAGACTGCCATGTCGATAACAGTTAGA
TAGGCTACCCTAAATATTGTACTGGTGTGATTATCATGAATAAGAGCAATACCGGCTTCG
GCCAACAGGATGTAGGGTTATTACCTGACAATTCAGGGGCCCGAACCTGTATAAAAATCC
CTGTCTCCATCTCTTTTACCTCAGTCTCGCATATATCCTAGCACCGACGATCCCCATACT
ATGCAAATACCAGAATTGCGACATCAAACGTCGACAGTGGCGTGCTAGGTAGGGGGATTT
TGGTGCTTCAGGATTTCGACGAGATGGGTTCAAAAGATGGATTCTCCAACAACAAGCTAC
TCGACGACTTCGGCTGTGGGAAGATCCAACTTGTCCAAGTACATCTTCCGACTAGATCGG
GACCATCATCGTCATTGACAACTTGGTCTATCGAGATCATTCAAGCCTCAAGATACGCGG
CGTACCAAAAGATGTCAGATCATATGATGTCGAACGAGTACGCAATAAGGTAATTGGTAG
ATTGGTTTTTCAAATTGATCTACTAATTTCGTAGATACATCCGGCATGTATCTACAAAGG
TACGCAATATTTTATCTGCAATTTATCGTACCTATTCAGCTCATACAGTATTGTCAGATC
CATGATTTGTTATGTTTTCCAAGAGCATGTTCTTTATACAATAATATCGGTTGCGCGGGT
GTCCCCGATGTTAAATCGACTACGATCTAACGCTAGGGGCTCGCTCTATCTTCTTCTGTA
TAAATCATGCTTGTTTACGGTTTACATAATGCCCTGACATTTACATCTGCTCGTTATATC
CTGATAATACTAGAAGATCCATGCAGTTTTTTGAGTACATACTCGATATTCTCTGCTATA
TATCCTGCCCTCTAGAAAATATTTTTCAGGAACAATTGAGCACTCGAGTAAGTTGTGGTC
GAGTACACCACATTATCGAGAACGATCTCAACAAATGCAGAGTCGTCGCGCCCAACCTAC
CAACGAAGACCGACGACCTATCTCATAGCATTGGCCATCGCTGGACTACTCGAGAAAAGG
TTGTTAACGGATAATTCCTAGCGAACGTCGTCGGCTTGATCACCTGACATGATTGTGAAC
GGACATCCGGATATGCTACAAGTTGGGTGCGTGAGTCATGCTGGCCACATGAGACGCACA
TAATAAACCAACTCTAGCACTTCCATTGGTGTTCGAGAGATCATTCTACACGTTCGCTGG
TCCTCGAACCAATACATAGCAATCTCTCGCACCGCAAGCTTCCATCGGTGTCCGAGAGAT
AATTCTACACGTTTGCTGGTCCTCGAACCAGTACGTAGCAATCTCTCGCACCACAACCTC
CATTGGTGTCCGAGAGATAACTCTACTCGCTCGCTGGTTCTCCAACCAGCACGTAGCAAT
CTCTCACACCGCAACCTCCATTAGTGTTCGAGAGAACTCTACACGCTCGCTGGTCCTCGA
ACCGGTATGTAGCAATCTCTCGCACCGCAACCTTCATTGGTGTTCGAGAGATCATTCTAC
ACGTTCGCTGGTCCTCAAACCAGTACGTAGCAATCTCTCGCACCGCAACCTCCATTAGTG
TCGAGAGATGATTCTGCGCGTTCGCTGGTCCTCGAACCAGTACGTAGCAATCTCTCGCAC
CGCAATCTTAGATGGTCGAGGTACGACTACAGCAATAACACAACGGTCCTCGCACCACGA
ATTCAAATGATCGAGGGACACCTACTCACTGGTTCTCAACCAGTCAATCGTAGCGATCTC
TCGTACATTTACTTATAGTGGTTGAGTTACGACTACTGCCTGGTTCTCGACCAGCTGTGT
AGCGATTCTCCCACTATTTCCACTTCTAGTGGTCGAGTTACGACTACTGCCTGGTCCTCG
ACCAGCGGTGTAGCGATTCTCCCACTACTTCCACTTTAAGTGGTCGAGTTACGACCACTG
CTTGGTCCTCGACCAGCGGTGTAGCGATTCTCCCATTACCTGTACTCCAACAAAGTTGAT
ATCAGGTACACAAGATCGCCAAGTGTTTTACCCAGAGATCCCTTACACAAAAGACACCTA
GCGTTGAAACCTATCATATTGTCCCTTTACGCTGTCATGACAAGGCCTCCGAGGAACCTA
AGGGAACTTCGGCTGGGGACGCCCAGAGCCAATAAGGCCTTGTCGGATCCTTCAGAGACG
AAAGACCATGTAAGATCTGGTAGTGTAAGAGTTCTCGCCGTGCGTATTAACCAAGCCGTG
TAATCGGAAATTGAGTTTTCCAACTTCATGGCTGGGGGCTAGGATCAGTGCTTGTTCAAC
CGAGGCAGGTCAAAGGTCCAAGAGCCTTGTCATCCGAGAACGATTCTCCGACGACAAGGC
TAGGGGCAAGGGAGAGTGTATGACTCTGCAAACTGACTGATTGGAGTCGGTAAGAGAGAA
GACGCTCATATACAAAACACTGGTCTGTACATTCAATTCACTAATCTGTCATATTATAAC
ATGTCACCCTTTGAGCATTCGCTCAGGGGTTATTTCTATCTAATATTCTTTTCTGAGTAT
TGATTTCAGGAAAATTCTATTCTTTTCTGAGTATTGTTGAGGAATACGGAATGAAGAGAT
GGTGTACCCGCCGAGATAAAATTTCTTGACTTCAATCCAAATTCTCGATTACAGCAAGAC
GGGAGACTTAGTCGTACGCTCTGTACTTTCTCGGTCGACATCAGAGATTGACTTAGACAA
ACCCTTTCGGTGCCCGCACGAGGCTGATAGAGGAAGTCTAACGTTATCTCTAAACTCACC
GAGAACGGTCACATGAGCTCGATAACAGTTCCTCCAAAGTCTGCGGTTGAGAATATGAAC
TCGTTCATTTGCATCGAAGTCGGGGGCTACTTGTCAGGGTTATGGTTACCACATACCTAA
TAGTAGTTGACTAAATCTCAGCAGGACCCACTAATACCATATCCTATACGGAAGCAACCT
TCGGATATATACAACCAGAGTTCCACATGGAAACGACAAGGACTACTCGGATTGTATCCA
TATTTGTTTCCCTAGTTCTACTTGGACAAGGGGACGCCAATGGGTATAAATACAAGCCCC
CTTAGGAGGAGAGGGGAGAGGAGACGATCAACACGATCGGCACCCACCATGGAGGATCAA
CACTCAACACAATCGACATAGAAGCCACAACATGGAAGCCTACATACGCCAAGACACGCC
GCCGGATATCGACTTCAGGGATAAGCACGACTTCCGAATACTGTCAGGAGAGACGAAAGT
GCTATCTCTGATCTTGCCAGGCACGGATGCGAGGAGAAAGGCTACCCTGTTGTCGACTAC
GAGTCAGACTGCCATGTCGATAACAGTTAGATAGGCTACCCTAAATATTGTACTGGTGTG
ATTATCATGAATAAGAGCAATACCGGCTTCGGCCAACAGGATGTAGGGTTATTACCTGAC
AATTCAGGGGCCCGAACCTGTATAAAAATCCCTGTCTCCATCTCTTTTACCTCAGTCTCG
CATATATCCTAGCACCGACGATCCCCATACTATGCAAATACCAGAATTGCGACATCAAAC
GTCGACA
>Os0021#MITE/Stow
CTCCCTCCGTTTCATATTATAAGTCGTTTTGATTTTTTTCTAGTCAAACTTTTTTAAGTT
TGACCAAGTTTATAAAAAAATATAGTAACATTTTCAACACAAAACAAACATATTATCAAA
ATATATTCAATGTTAGATTTAATGAAACTAATTTGGTGTTGTAGATATTGCTATTTTTTT
CTATAAACTTGGTCAAACTTAAATAAGTTTGACTAGAAAAAAAATCAAACGACTTATAAT
ATAAAACGGAAGGAG
>Os0022#DNAnona/Helitron
CTATTCAATACCCCCTCACGATCCCCCCCCACCCCACGCGCCTCCTCGAGATTCCTCCTC
CCCCCACCTCTCCCTTTTTTTTTTCTCCCGATCCCACCTCCACCCCTCCCCTTTTTTGAG
AGAGAAAAAAATAAAAGAAAAATTTGCCTTCAATGGGAATAGAACTCAAGACCTTTAATT
CAAATTACCATATGGCACTAACCAGTAGGCTATTTCTCAATTGTGAGAGAGTTTTCTTAG
TAAAAATTTATCTTCTCATACGTGCTAAATCCTTGTAGTATTTGGCACAGAACATGTAGT
AACGATACGCGTCCGGTTACTACAAAATATATATGTTGTTATTATAGTCAAGTGACTGGT
ATTACTGGGTTAAAGCCTCACATACTAACTATATACTTGTTATTGCACAAAAGTAGAAGT
GTTACTACATGATAGGTGCATGTTACCACTTCCAAGTAGCTATGTTACTGCATGATAATG
TAGTTTTACTATGTCATGTTTAAGAGATAAGGATCGAATAGGTGGGTTATAGGTAAAGTC
TGTTGATGGCTTTGAGCGAGGTCTGATTGATGTAGGAGTGTTTTGAACAATTTTATACAT
TTGGTAAAACCATGTTACTGCATATATAGGCCCTTGTTACTGCAAGTTACACATTCTGTT
ATGGTATGTGGAGGATTAAAGTTCAAAATGCCAGTTTTTGAAAAGCAATATCTCACAAGA
TATGTATTATTTTTTAAAACCGTTTTCACAATGATACTGTAGTGCATGTGGAGGTTTAAA
CTTCAAAATGCATCTACATATTCTCCTCCTTAAGAAATCGCTCTTCCTCCTTCTTCTTAA
GAAAACTGGTCTCCTCCCTCCAATATAGTGTTACTGCATGCATGTATATGACGTTACTGC
ACTTTTGACAGTAATATTGATGTGAATTACACTAAACCAGAAATTGAAATAAAAATATAT
GGGTTCAAATTCTTAGATTCTAACCATATACTTGTTACTGCACAAAAGCAAAAGTGTTAC
TGAACGGCATATACACGTTACCACCTGACAATTACACATTACCGCATGTTTACGTAGTAA
CACTATCCAATAACTACAGTAAAACACTTTGTTACTGTAGAACATATATAACGTTACTGC
ACCTTTGGCAGTAACATCATGGTGAAATTATAGTAAACCAGAAATCAAAAGAAAAATATG
GGTTAAAAGTCTCACATGCTAAATATACATGTTACCGTACAAAGTGGAAGTGTTACTACA
TGGCAGGTACACGTTACCACATGTTTATACAGTAACACTATTCATAAATTGCAGTAAGAC
GCATTGTTACTACAAAACTTATGGTTTTTACTACACACTTACAGTAACGTCGCGATGGGA
TTGTAGTAACGCATAACAGATAGTACTAACAAGTAGTAATGCTATAGTATTGCTACTTGT
GGAGAGTTAAGATCAAAAAACCCAAGCTTCGAATAACAATATCTCTCATGTGATGTATGA
TTTTTTAAAACCGTTTGCACCATGATGTTAGAAAAAAATGCTTATCAAAAATAGATCCGT
CATGACTATATTTCAACTAAATTTGAATGTTGTTACTGCACGTAAGACACAGTGTTACTG
CACGATGGCTGTCGCTTTACTGCACTGTTTCGCAAGACGAGAGCTGAGAAGAGGTGGGTG
GTGGGGGAGTTGGTAGGCAGTTTGACCGGGTTTTGACCGACGTCGGGGGTGCTTTGACTG
ACCTTTGACTGAGGTGGGAGGTGGGTTTGGCCCTTGGGAGGGAGGGGGGGATATAGAATA
GCTATTCTATACCCGGGTGTAGAATAGTTT
>Os0023#DNAnona/MULE
GGAATAAGTTCACTTTAGGTCCCTCTATTTGTCGTCCAGTCCGATTTTCGTCCCTTGACC
GTAAAACCGGGTATGACCCATCCCCAACTTACGAAAACCGGTTAAACGTGGTCCCTCGGC
GGTTTTGAAGGCGGTTTTGGCTGACGTGGCGCCTACGTGGCTTGTTTGACTAGGTCTTCA
TCCCAAGTGGCATTGACGTGGCGCTTACGTGGCAATTATATCTCGGAAAAATAATAAAAA
ATGTGGCCCCACATGTCATCTGTAAAAAAATAATTTTAAAATAGTGGGGTCCATGTGGGC
CCCACATGTCAGCCACACTCCTCTCTTCTTCCCTCTCCCTTCTCTCTCTTCTTCCCTTTT
CCCTCTCTCTCTCCCCTTCCCGGGCAGCGGACGGCGTGGGTGGGAGGCGGAGCAGGCGAG
CTCCGGCGGTGGCGGAGGGCGTGGTCGGCACCGCCCCCTGACCGGAGCACCACCGGTCCG
CGTGAAGGCAGATCTGGGGAGGTCCGGCAGCCAGCGCTACGGCAGAAGCCGGTGGCGACC
TGACGACACGGCGGGACGTCGCTGCTGCCATTATTGCACGTCATCGAATCGTATCCGTTG
CTATCCAATGGGGTGCATTATTGTTTGGTGCCGGGGTGATGTCTGGCTCGCTCGTTTGTC
CGTAGCAACTCGAAGTCAATGGCTGCTGTAGCCTGCTAGTGTTGCTGGCTAGAGTAGCTT
GCTGCCGCGGATGTAGTAGTAGGTCGGTATCAAGATCATGGGCCTTTTCATCTCCAAACG
GCGAGGGCGGGGACACGGCGGTGGAGGCGGCGAAGCAGGCCATCGCCACCGGGCACGTGG
AGGCCAAGAGCGCGGCGAACGGCGTAGGCCTCACCACCTTGGAGAAGGGCGGCGGATGGC
TAGGTGAGCGGCGCGCAAGAGAGAGATGGCTGCCGCCACCCCACACGCCTCGTGCGCCGT
CGCCCGCCGCCGGCCATGCGCTGTCCATCTCCGCGCCGCCCGCCGCTGCCGCGGTCCGCC
GCCGCCTGCCGTGTTGGACGCCGTCTGGCGAGAGGAGGGAGGAAGATGGGGAGAGCCGGA
GAGAGGAGGAAGAAGAGGATTGGATTTGGTCATTTGAGAATGACATGTGGGGCCCACGTG
GGCCCCACCATATTTATTTTTAGCTGACATGTGGGACCCACCATTTTTAAATTATTTTTT
TTCTATGGCTGACATGTGGGTCCACGATTTTTATTATTTTTCCAATATATAATTGCCACG
TCAACGCCACATCAATGCCACGTGGGACGGAGAACTAGTCAAACAAGACACATAGACGCC
ACGTCAGCCAAAACCACCTTCAAAACCGCTGAAGGACCTCGTTTGCCCGGTTTTCGGAAG
TTGGGGGACGGGTCGCACCCGGTTTTGTGGTCAAGGGATGAAATAGAGGGACCCAAAGTG
AACTTATTCC
>Os0024#MITE/Tourist
GGTGGTGTTTGAATCTTCTGAAGATGAAGATAAAGATTAAGTTTTTTACGTAAAACGAGG
TGGTAATAACGTGTGATTAATTGAGTTTTAATTATTATAAACTTGAAAAATGGATTAATA
TGATATTTTAGAACAACTTTCATATAGAAAGTTTTCGCACGAAACACACCGTTTAGCAGT
TTGAAAAGCGTGCCACGAAAATCTAAAACTTTATCCAACTTTTGTTGGAGAAAAGAACCG
GGCC
>Os0025#LTR/Gypsy
TGTTGACGGTCGTTATCGATCAGTTTCGACCGTCAATATTACCAAAATAGAGGAGAACTA
GTGATGCTTGCAATGCATATATATGTTAGAATAATAATATTCCACTAGTATTAGGTATAC
TAACCTTTTGCAGAGAATGACAATAAAGTGGAGGAGAATCGACATCAACATAGACGATAA
ATCAATCGGACGATGTCGAGAATCAGACTTATGTATGAATGGGCCAAGAACTCAGAATTG
ACACGATGAATTGGGCCAAAATTCACAAGTCTACGGAGTGGAGCAATAGAGGAGGCCACC
AGCCGAAGATGGGCTGGGTTGGGCCAGCCCATGGTTCGGCCGCGGCCGAACCACCCCTGG
CGCCGTTGGATCGAGGTTTTGGCTGGACGGCGTGGATCAATCCCCAATGACGGTTGGAGG
GTATTTCCGACCATTCCAACTGCCACAACCGTCATTGGCAGCCTATTTAAGGAGCTCATC
TTCTCACTTCACTCACACACCTCAAGCAATAGCTCTCTCATTTCTCTCAAGTTTAGTTTA
GTAGTATCTAGCTGGTGGAATAGGAATAGAGTAGAAATCAGGAGTCCGGAAGTCTTCGGA
AGAGTTCGGGTATGGCTCTAGTAGCTTTCCTTTCCTCTTTTGTAAGCTTTGTACTTTTAT
TAGAATACTCTTCTTTATACATTTATGGTATTGAAATACTTTCCGAGTATATGAATGCCT
ACTTTACATTATGTTCATGTTATACTGAATATACGGCTAGCTTATCTGGGAGATGCTTTG
GTGCGGGTATAATGTTTGCTTATGCAATTACTCTATGTCATGACGATGATATTAGAGTAG
TATCTGGTAGTTTAGACGTGGTGTCTAGATTACGGGATATCATTATTTGGGGTTATATGT
TGCGGATGAGAGGTGGGCCGCTGATGGTGACAGCTCAGTACGGGTATTCCTCCGTGCCTG
TATATAATCCTAAGTTAATTCCCTAGGGAGGGTATTCCTCCGTATTTAGCCCCGGTTGTA
TGGTCATGACGGGCTGTCGTAAGGAACTCGGCAGTCAGGGGTGGCTTCTCGAAGTACCAG
GAGGGCATCGGATAGAGGGTATTAGCTAGTATATCAGTTAACTAGAATGTATGTATACTA
TGTATATTAAAAGTATAGGAAAAGATTTTCTTTCTCTTTTCTTTCCACTTAGCTTAGATC
ATTTATTACGAGAATGAGTTGTTAATGTTTGTGTGTCACTCTACCCTTGAATTATCTTAA
CCCCTGCTTAGACTATGATTATCACAAGTAATATATAAATTATTAGTACAGTTCTCTCTA
ATGATCTTCCCATGGGATAAAATAAATACGATACCTTGGAATACTCTCGGGTGAAATGCT
ACAATGGTATATCCGTGCGCTTGCGGATAAACTCTGTAACCATAATATACCAGGAGTATT
TCTACGCCATTGCTGGGAATTATATTTCTAGTAATGTCGTTAAGAAATACCAACAGGCAT
TTCTGGCGCCATTGCCGGGGAAGATTCATAATAGAGATTACTTGAACTAATACTTTATAT
TTACCTCTGTATAATCATTTTCCTTTGCAGGCTAACCTTGGTTTTTTTCACTGTTTGCTG
TGGAAACAGGGTAGTGCATGACTGGTTTCAACCTGCCGGAAAACTTCAAAGAAATCCAGA
AGCTTTCTTCCGGAGCGTCAGGTCGCGAGTCGTTGCTCCGCGGAAAACTCTACCGACAGG
GAAACCAGCCGTACTAGCGCCACCGCCTTCAAGACTATTGCCAGCAAGACTCTTCGCGAG
TTCGCTGCTCCCTCTGCTGACAATGTGGCCATATGGCCACAGGTCAACATAGGGGACGTG
GATTTCGACTTGAAGTCCAGCCTCATCACGATGGCGTAGGCTAGCCCGTTCTGTGGCAAG
CCTAATGAGGATGCCAATGCTCATCTGCAACAGTTCCTGGAGATCTGTAGCACGTACACC
ATCAAGAGCGTCAGTCCCGACGCCGTCAGGTTGCGACTGTTTCCGTTCTCCCTTCTTGGG
AGAGAGAAGCAGTGGTTTTATGCCAACCGTGCTGTTGTCAACAACTGGGACAAATGCTCT
ACGGCATTCCTCTCGAAATTCTTCCCGATGGGCAAAACGAATGTCCTTCGTGGAAGAATT
TCAAGTTTCCCACAGACAAGGGACGAGTCTATTCCGGAAGCTTGGGAACGACTGCAGGAG
TACGTGGCCACCTGTCCTCATCATTTGATGGACGACTGGTTGATCCTGATGAATTTTTAC
AATGGACTCACCCCGACGTCCCACGATCACCTGGACGCGGCAGCTGGAGGAGCCTTCTTC
TTTAAAATGGTTCAAGGAGCCGTTGATCTAATAGAGAAGATGGTCTCCAATATGGGATGG
AGCGAGGAACGACTCCAGATCCGACAACGAGGCATACACACCGTCAAGGAGACGGAGTTA
CTTGCTGCCAAGCTGGACCAACTTATGAAGCGCTTGGACGACCACGAGAAACGGCCACAA
GGCACCGTCAAGGCTTTGGACTCACACGTTACGTGTGAGGTCTGCGGCGGCACGGGTCAT
TCTAGGAATGACTGCCCGGAAACCCGTGAGAAGGCGATGTACATGGGCAACAACAACAAC
GGGTACCGTCCACAAGGAGGTCAGGGGTGGAACCAACCACGCCCATATTATCAATGAGGT
AACAATAACGGTAACTTCTCTAACCAGCCCTCCTTGAAAGATCTCGTCTTTGCGCAAGCT
AAAACCACAGATGCTCTAAGCAAAAAGCTAGCGGCTAATGACAAGGTCTTAGAGAACATA
AATGTCAAATTAGATGGCTTTGCTTCTGTATTTCAAAACCAGCTGAGCTTTAACAAAATG
ATAGAAACCCAGTTGGCTCAGTTGGCTTCTTTAGTACCTGCAACTGAAATTGGGAGGATT
CCGGGGCAACCCGACTCCTCCATTGAAAATGTCAAGGCGATCACAACGAGGGGAGGTAAG
TCCACTCGTGATCCGCCATATCCTAACCCTGCAGGAACTAGCAGTATTACTAAAGAAGCA
CCATCTGGTGACTCGGCTGATGAGGAAGTTCAGCCAGAGAAGACCGTGCCGCAGGAGTAC
TGCGACACACGGTTGCTGCCATTTCCTCAACGGAGTAGGAAACCGTCAGTGGACGAGCAA
TTCGCTCGTTTTGTTGAAGTAATCCAGAAGATCCACATCAACGTGCCGTTGTTGGACGCC
ATGCAAGTGCCAACATACGCCCGTTATCTCAAGGATATACTCAACAACAAGAGACCGCTC
CCAACAACGGAGGTGGTCAAGCTGACGGAGCAATGCAGCAACGTGATACTCCACAAGCTC
CCGGAAAAGAAGAAAGATCCGGGGTGTCCTACGATCACCTGCTCGATCGGGGCACAACAG
TTCGACCAGGCCTTGTGCGACCTTGGAGCAAGTGTCAGCGTCATGCCAAAAGACGTCTTC
GACAAGCTCAACTTCACGGTGTTGGCACCAACACCGATGCGCCTTCAACTGGCTGATTCG
TCAGTCCGTTACCCGGCAGGGATAGCGGAGGATGTGCCAGTCAAGATACGGGATTTCTTC
ATCCCAGTTGACTTCGTGGTGCTGGACATGGACACGGGAAAGGAGACGCCGCTCATCTTG
GGGCGTCCGTTCCTTAGCACCGCGGGAGCCAACATTGACGTGGGAACGGGGAGTATCCGT
TTCCATATCAACGGGAAGGAAGAAAAGTTTGAGTTTCAACCGAGGACGGAACAATGCTCC
ATGGTCAGAATAAAGTACGGGCCGAACCCGCAGAATATTCAAGTGGTCGAAGTGGAGCCA
CCCAAGACGGACAGCCTGGTGAAGTTCATGCAGAATTTCCTGGAGAAGGAAACAACGATT
CCCAGGAACCGTTATTGGAGGACGCCGGTAAAACCACCCATACCGGCCAAGAAGTTAGAG
CAGCCGGCTCAGAAGAAGCCGTCTTCCGCACCAAAACCAAAGAAGGTGTGGAAGGAAAAG
CCAAAGACGCCCGCTCCATCACCTCCGGAGACGGGTGGAAAATCCGTGAACTAAACCGAA
AGGAGGTACGGTCTTGCACGTCGGACTTTAAATGACGCGACCTTCGCCAACAGGTAAATT
GGTATGTACCGCATATTTGCTTTCAACAATTTGAATTTTTGCATCATCACATGTTTGAAT
TTCAAAATTGCATTTAGGATTTTGAATTTTGAGGAAATTCTTCAAATGAATTTTTCAGAG
CAAACCAAAATAAAATTTTCAACGAAAATTCACTGTGCCACGACCACACTGACCGTTGGA
ATCCAACGGCCGAAAGTGGGGCCGGTTGGGCCCACCAGGGGTTCGGCCGAACACCTTGGT
TCGGCCGAACCGGCCAGGCAACGGTCGGCTGCCTCCTTCTTTGAGGCAACGGCTAGTGGG
CCCCACAGGTCAATTTTGACCGTTGTGGGTGCACTACTTAAGCCAACCGGCCGGGAGAGG
GAACTCCACCCCATTTCAACACATTTTCATTCCCTCTCCAAAGTTTGCTCTCAAGTTCAT
TCAAGCTTTGATAGTTTCCCTCAAATTCAAATACTTAGTTGCATATATACAAGTTGCTTT
GGTGAAACTAACCGGCGGGTGAAACTCTTGTCATTTCTAACCCCCGCCGAGTTAGTCCGT
TCTTGGTCCATTGTGCAGAATGAGGAGGCGACTGTCTCGTCTGTTCAAGGGGTCCAGCTC
TCCATCAAGTCATCATGACGAGTCTAGTACTCGTTCATCAGCCGATGTCTCGATGGAAGA
CGCCGACGCTCCGTGACGACTCCTGAGCGACGCCGACCTCGACCTTGTCAGTGATCGGGA
GAGACAAGCCTACTACATGCTGAGCGACCAGGAGTATGCTCACACGCGAGAATACTCACC
GGAGTTGCTGAAAAAGATAGGTATGGATGTTGAATTTTGTTCTATTTGGAAAGCTGTTGG
TTGGCAGAGATTTGCTGTGGTAGATGAGCCTGGTTCTCGTTTGCTTACTTTGCAATTTCT
GTGCACTTTGAAAGAAATAGAAGATGGTATTTCTTTTCGCTTTTTCCATAAGGAGTTCAC
ACTCACATGGAAAGGCTTGAGTACACTTCTTGGTTTTCACGATTCCTGTAAAATCGATCT
TCAGAAAGGAATTTCTGGGTTCGAGAAAAATAGGTTTTGGGAAGATATTTCTGGTGCTCC
AATTTGCAAGAAACCTAGAACGAATGATATCCATAATCCTACACTTAGGCTCATGCACAA
ATAGATTGCTATGACTTTGTTTCCTAGAAGTGATCTGAGACCCATTAGGGGAGATGAATT
AATTATCATGTTTGCCATGGTTAGAAAGATCAAAATTTCTCCTGTGAAATGTATGATAAG
GCAATGGTTAGAAAGTATAAAGTTCTCTGCTCCTGTTGAGTGCACTTCTCTGATTACTCG
GATAGCAAAAGGGCTAGGGGTCATTAGCGACCAAATTGCTTTTATCTCAGCCGCTCGTCC
GCGTATTGATGAGGCCTATCTAGTACAAGGGCATAATTTGAAACATGGAGCAGATGGATC
TTTGATATACTTTTTCCCCGGTTGTACAAATGAAATCCCGTTGCCAAATGCAGGGTATCA
TTTGTACAACTGCCATGAACTAACCATTCCCCTGCAGACCATAGAAGAATCTCGTGCAGG
TGGAACATACAGGGAGACGCGCAACATGACAAGGAACGAACAAGGAAGTTCATCATCCTC
TACACCCGTGCAGATGTATGAGGCAGGTTGGGCACCAACTGGGGATGCACCCGGATGGAC
CCAAGCTCCACGCCATAGCATCGGAGTCTCAACCTGGGCAAGCGCTAGTGAGGACCGGTG
GCATGCGCCTCATGACATCCACTGGGGGGACAATCAACCTTCCAGATCAAGTGGTGTGCC
TCCATCTCCAAGTGAATGGCGCTCAAGTTCCTCTCGTTGGGACTTGGGTGAAATCACTAG
GAGAATGGACACCCTTGATGTGCAGACGGGGGAGATCCAGTACGACCTCGCGGAACACAT
AGCTCAAACGCAAGAATGGCAACAATCTGCTGATGCTCAGTTCGCCAACATCAACAACAT
GATGCAGCAACAACATGATGACCTTCAGGCGTACTTTCGATTTCAGAGGTTCAATCCTTA
CCAAGGACCATGAGCGAAAGCCAAGCTTGGGGGGAGACTTCGCTCCCCCCACTGAGGTAA
CTTGTATCACATTGCATATTTCCCTTTCCAATTGCATAATTGCTTTCCAATTGCATCCTA
TAAAACTATGAAAACAACATAAAAATTTGCAAAATAGAAAATACCAAAAAAGATAGGATA
GGTTTGAGTCATGCTAGGTAAGACAAGCTAGTTCTCTCTGTTGAAATGATGAATAGTTGC
TCTGTTTTATATCTCTGATATATGGGGTTCTTGGTAAATACTCTCTCAAAGATTGAATAA
AAGTAGCCAACAATTATCCGGGAACCTGAGGTAAATGGGCTGCACTTGCTCATTTAAGTC
TAAGTTGTTGCGAGATATGAGATAGTAAATATGAGTTGCTATGATCCTGATACTAGTTTG
ACTTAAATTCCGGATGTTTTGTTTTTCAAAATGATAAAATTGAAAGTTCCTCATTTGATA
AAAATTACTACCAGAGCCAAAAATGTGCTATCATGATTAGACCATATACATTTTGGTTAC
TTGTCATTCCATTGAACTTTGTCAAACTCTTGTGACTTGTGTATATACTTCTCATACTCT
ATGATCAAGATCATACACCCACATATATGCACATGCTAAACTCCTACACTGGGAGCTAAG
CAATATTCCATTCCATATCCATATTACCACCAAAATAAACTCTCCATGCTTTCATGTGCT
TTCTTCTCCTAAAAAGAAAAAAAATCCTTTTGAAAAAAAAAAAAAGAGGGGACGGAAAGG
CATGGTTATGAAAAAAAATAAAGTTATGCTTCATCAAGCATGAGCATGATTGAAAAAAAA
TATGTAGCCATGTCCTCTCCTAATAAATAAAAGAAGGATTTTTGGGAGAAGAAAGTAAGC
ACAAAGGAGAAGCATTTTCCTTTCATTTTTCCTCATATACCATTTCCACTATATACCACA
CACGCATTATGCACAATCTTAGTCTTGAGTATGTTTAGTTATCTGCTTTAGTCCAAGTTT
TTGACTTAGTAACAAATGCGAATGCAAGTATGCCATGATTGATCCCTACCAAGCTCCACA
TAAAACCTTAGAGTAGGAATCAAAAAGGCAAATTTAGTAAGGAATCCACATTCAAACAAT
TTGAGTGATCTAGAGAATCATTTCAGCAACTTGGCTTTCTTTTGCAAAAAATCATTTGGA
AACCTCCGGAATAAAAGTTGAATAAAGATTGGGTAACTAGCGCTCTAATTGCTGTTCTGT
CTCTCAACCGCTCAAGACAAGGAAAGGCAGTGTCTCGTGGGAATTAGGGGTAAGGGTAAG
CCACCGTGCCAAACTTATTTAATTTGAGAGAGAGTATCCATACCTTGCATCTGTATCTTT
GAGATATACAACATTGCAGCAACTCCTGATCAACAACCAAGTCTTTGTTCCTTTCGTCCT
TTACTCGGGACAAGCAAAGGTTCAATCTGGGGGGTTTTGTTGACGGTCGTTATCGATCAG
TTTCGACCGTCAATATTACCAAAATAGAGGAGAACTAGTGATGCTTGCAATGCATATATA
TGTTAGAATAATAATATTCCACTAGTATTAGGTATACTAACCTTTTGCAGAGAATGACAA
TAAAGTGGAGGAGAATCGACATCAACATAGACGATAAATCAATCGGACGATGTCGAGAAT
CAGACTTATGTATGAATGGGCCAAGAACTCAGAATTGACACGATGAATTGGGCCAAAATT
CACAAGTCTACGGAGTGGAGCAATAGAGGAGGCCACCAGCCGAAGATGGGCTGGGTTGGG
CCAGCCCATGGTTCGGCCGCGGCCGAACCACCCCTGGCGCCGTTGGATCGAGGTTTTGGC
TGGACGGCGTGGATCAATCCCCAATGACGGTTGGAGGGTATTTCCGACCATTCCAACTGC
CACAACCGTCATTGGCAGCCTATTTAAGGAGCTCATCTTCTCACTTCACTCACACACCTC
AAGCAATAGCTCTCTCATTTCTCTCAAGTTTAGTTTAGTAGTATCTAGCTGGTGGAATAG
GAATAGAGTAGAAATCAGGAGTCCGGAAGTCTTCGGAAGAGTTCGGGTATGGCTCTAGTA
GCTTTCCTTTCCTCTTTTGTAAGCTTTGTACTTTTATTAGAATACTCTTCTTTATACATT
TATGGTATTGAAATACTTTCCGAGTATATGAATGCCTACTTTACATTATGTTCATGTTAT
ACTGAATATACGGCTAGCTTATCTGGGAGATGCTTTGGTGCGGGTATAATGTTTGCTTAT
GCAATTACTCTATGTCATGACGATGATATTAGAGTAGTATCTGGTAGTTTAGACGTGGTG
TCTAGATTACGGGATATCATTATTTGGGGTTATATGTTGCGGATGAGAGGTGGGCCGCTG
ATGGTGACAGCTCAGTACGGGTATTCCTCCGTGCCTGTATATAATCCTAAGTTAATTCCC
TAGGGAGGGTATTCCTCCGTATTTAGCCCCGGTTGTATGGTCATGACGGGCTGTCGTAAG
GAACTCGGCAGTCAGGGGTGGCTTCTCGAAGTACCAGGAGGGCATCGGATAGAGGGTATT
AGCTAGTATATCAGTTAACTAGAATGTATGTATACTATGTATATTAAAAGTATAGGAAAA
GATTTTCTTTCTCTTTTCTTTCCACTTAGCTTAGATCATTTATTACGAGAATGAGTTGTT
AATGTTTGTGTGTCACTCTACCCTTGAATTATCTTAACCCCTGCTTAGACTATGATTATC
ACAAGTAATATATAAATTATTAGTACAGTTCTCTCTAATGATCTTCCCATGGGATAAAAT
AAATACGATACCTTGGAATACTCTCGGGTGAAATGCTACAATGGTATATCCGTGCGCTTG
CGGATAAACTCTGTAACCATAATATACCAGGAGTATTTCTACGCCATTGCTGGGAATTAT
ATTTCTAGTAATGTCGTTAAGAAATACCAACA
>Os0026#MITE/Tourist
GGCTGTGTTCTTTCCCTTGAGTTCCCAACTCATCTTACTCGTTTTCCGCGTGCACACTTT
TTAAACTGATAAATGGTGCGTGTTTTGTAAAAAGTTTATATATGAAAGTTGCTTTAAAAA
TCGTATTAATCCATTTTTAAGTTTTATATAGCTAATACTTTATTAATTATGCGTTAATCT
ATAGCTCTGTTTTGCGTGCGGAGGGGAGGGGTTCCCAACTCCTCCAAAAGATCACAGCC
>Os0027#DNAnona/MULE
GAGGAATTTTACAATCCTTGAGAAATTATTTTGAGGAACCTAAATTTCGCACTAAAATTT
TTGGTACCTAGAGGTACTTAGTACC
>Os0028#LTR/Copia
TGTTAGAATAATTGGGCTAGGCCCAACTTATCCTATTAAATCTCAAAGGCCCATAATAAG
TGTTAAGGATAATAATACTATCTCAGGATTTAAGTGAGGAATATCTCAACCTAAATAGGG
AGTTATTGGAGGCTCCCTGTTGACTGGTTGAGGTGGGGGTCGGAATGCTACACGCGCGCG
CGTGCGCGCCGGGCTGAGGCCGAGGGCGTGGGCGTGGGCGAGGGCGAGGCGAGGCGTGGC
TGGCTGGCGGCGGCGTGCGTGCGTCACGTCGCTATTCTTTTGCAGCCACTAACCCACGTT
CCCACGACTCTCTTCACAACAGCGCGTCCACGTTCCCACGACTGCCTCTCTCTCCTGATA
GATAAGGAGGCCGCGAGTCCGATCTATTCTGATCGCTTGCTTCTTTCCCGGTGTTAGTTC
CTCCTCCTCCGCGCCTGTACTGTTCTCGCTTCCTCGCTTCTGATCTCTTGCACGCACGAG
AGATTGGAAGTAGCAGTGCCTCCGAAACCACACCTTCGCCTGAGATCTACACCGGGTAAG
CGGGTGATCAGGTTTTTGGGGAGTACCTCCCGCACGACTGCTCGCCATGTCTGGAGTTGC
CGCCACCGCTGCTGGAGGAGATGGCGGAGGTGGTGCGCCGCCGGGAGCTGGAGCCGGAGG
TGGTGCGCTAGGAGCTGGAGCCGATGGCGCGAACAACAACATCAATGGAGGCAATTCTGC
CTCACAGTCTAGCGGAGGTCCATTCTCGGGGTATATCCTTCTCCTGTTCCTGTTTCCACT
GTTAGCGCTTTACTGCTATGTGCGCTATGTTCCTGTTCCTGATATTCATGATGCCTCTAG
CATGTTATTGCGTTATTGTAATGTTCCTGTTCTTGACATTCATGATGCGTATAGTATGCT
ACTGGTTATATTAAGATCACCATACACTGCTTATGTCATGATTATTGCTTTAAAGTTTTG
GATTAAAATATGCCGATTCATGACCATATTTCCAACAATCCAAAAACTTGATAGGTCTTT
TTCGGTAGTTGGCTTTGCTGCTGCACTAAAACCACATGCTTTCGATGGTTCAAACTATAA
AAGATGGAAAGCACGTGCACTTTTGTGGTTGACGGCGATGCATTGTTTCTTTGTCTCACG
GGGCAAACGAAGTGAACCACCTCTCTCACCTGAGGAGGAGGCTAAGTTCGAGGCTGCGGA
TTGCTTGTTCCGTGGAGCATTGATCAGTGTACTCGCCGACAATATTGTGGACGTGTATAT
GCACATGCCTTCAAGGAAGGACATGTGGGATGCTCTTGAGGCCAAGTTCGGGGTTTCCGA
TGCCGGCAGTGAGCTGTATGTCATGGAGCAGTTCTATGACTACAAGATGGTCGATGATCG
TTCTGTAGTAGAACAGGCTCATGAGATTCAGATGTTGGCAAAGGAACTTGAGAACAACAA
CTGTGAGTTGCCGGACAAGTTTGTGGCAGGTGGCATTATTGCCAAATTGCCACCTTCTTG
GTCGGACTTTGCCACTTCTCTAAAGCACAAGAGGCAAGAGTTCAGTGTTACTGATCTCAT
TGGCTCTTTGGGTGTTGAGGAGAAGGCGAGGGCAAAGGACAAGGCAAAAAGGTCGAGGGA
GGTTCTAGCGCCAATTTGGTACAGAAGAAGAACCCTCATGCATCCCACAACAACAAGAAA
GTCAAGCCTGACGTCAAACCCAAGGCTGCAACCAATTTTAAGAAGAAAGGCAAGGGAAAG
GCAAAGGGAGGCTGCTTTGTGTGTGGCAAGTCTGGGCATTGGGCCAAGGACTGTCCTGAG
CGCAAGGACAAGAAGTCTGCAAACATGGTTATTAGTGAGGGCGGAGGAACATCGGGGTAT
GGTAAAATATTACCTACAGTTCTCTCTGTTTTTCACTCACCTGATTGGTGGGTGGATACT
GGTGCTAATATTCATGTATGTGCTGACATTTCTCTGTTTTCTTCTTATCAGGTCGGGAGA
GGTTCCTCCTTGTTGATGGGAAACGGGTCGCTTGCGGCTGTTCATGGTGTTGGTACGGTC
GATCTGAAGTTTACTTCGGGAAAGACCGTGCAGCTGAAGAACGTGCAGCATGTCCCTTCA
ATAAAGAAGAATCTAGTTAGCGGCTCTCTATTGTGTAGAGAAGGTTTTAGACTTGTGTTT
GAATCCAATAAATGTGTCGTATCTAAATATGGAACGTTTATTGGAAAAGGTTATGACAGC
GGAGGCTTGTTCCGCTTTTCTTTGGATGACATGTGTAATAATGTTGTGAACCATGTTAGC
AATAATGATGAGTCTAATGTGTGGCATTCACGACTCTGTCATGTGAATTTCGGTTGTATG
ACACGCTTAGCTAACATAAGTTTAATTCCAAAATTCACTTTGGTCAAAGGTTCTAAGTGC
CATACTTGTGTTCAATCGAAACAACCTCGCAAGCCTCACAAGGCATCTGAGGCGAGGAAT
TTGGCACCACTAGAACTTGTTCATTCCGATCTGTGCGAATGAACGGCGTGTTGACTAAAG
GGGGAAAGAAATATTTCATGACACTGATAGATGATTGCACTAGATTTTGCTATGTGTATC
TATTGAAAACAAAGGATGAAGCATTACATTACTTTAAGATCTATAAGGCTGAGGTAGAAA
CCAACTGGAAAGGAAAATCAAACGGTTGAGGTCTGATAGGGGTGGAGAGTATTTTTCCAA
TGAGTTTGTTTCTTTTTGCGAAGAGTATGGAATTATTCATGAGAGGACGCCTCCCTATTC
ACCCCAATCAAATGGGGTGGCCGAAAGAAAGAACCGCACTCTAACTGAGATGGTGAATGC
CATGTTAGACACTGCGGGGCTTTCCAAGGAATGGTGGGGTGAGGCAGTATTGACTGCGTG
TCATGTCCTGAATAGAATTCCAACTAAGCATAAGGAAGTAACACCATTCGAGGAATGGGA
AAGGAAGAAATTAAATCTCTCATACCTACGCACATGGGGCTGTTTGGCCAAGGTAAATGT
ACCTATAGCCAAAAAGCGTAAACTTGGACCAAAGACTGTAGATTCACAGTGTGGGTTATA
GGTTCTTAATAGTAAACTCTGGAGTACCCGACATGCATGTTGGTACAATTATTGAGTCCA
GAGATGCCACTTTTTTGAGAATGAATTTCCTATGAAAAATACACCTAGCACTTCTAGTCA
AGAACCTATTATACCCCGTGAGCACTTTGCGCCGATAGAACATATTGATCAAACGCCTGA
GGAAAATCCTGAGGAGGATAACATTGTAGCAACTCGAAAGAGTAAGAGACAAAGGGCTGC
AAAGTCCTTTGGAGATGACTACATTGTATACCTCGTAGATGATACCCCAAGAACCATAGA
AGAGGCATATTCATCTCCTGACGCTGACTATTGGAAGGAAGCAGTACGCAGTGAGATGGA
CTCGATTATGTCTAATGGTACTTGGGAAGTCGTTGAGCGTCCATATGGGTGCAAGCCTGT
AGGATGCAAATGGGTTTTCAAGAAAAAGCTTAGGCCTGATGGTACAATTGAAAAGTACAA
GGCAAGGCTTGTGGCCAAGGGTTATACCCAAAAAGAAGGCGAGGACTTTTTCGACACATA
CTCACCAGTTGCTCGCTTGACCACGATTCGAGTACTACTTGCTCTGGCAGCCTCTCATGG
TCTTCTCGTCCATCAGATGGATGTTAAGACAGCTTTCCTCAACGGAGAGCTGGAGGAGGA
GATCTATATGGATCAACCAGATGGGTATGTACTAGAAGGTCAGGAGGGAATGGTGTGTAA
GCTGTTGAAGTCCTTGTATGGTCTCAAACAAGCACCTAAGCAATGGCATGAGAAGTTTGA
CACCACGCTTACATCTGCTGGCTTTGTTGTGAACGAAGCTGACAAATGTGTATACTATCG
CTATGGTGGGGGAGAGGGAGTGATCTTGTGCTTATATGTCGATGACATATTGATCTTTGG
GACCAGCCTCAATGTGATTGAGGAGGTCAAGGACTATCTGTCCAAAAGTTTTGAAATGAA
GGATTTGGGAGAGGCTGATGTTATTCTTAACATTAAACTACAAAGAGGAGATGAGGGTGG
GATTACACTTGTGCAATCCCACTATGTGGACAAGGTTTTGAGTCGCTTTGGTTATAGTGA
CTGCAAGGCAGCTCCTACTCCTTATGATCCCAGTGTGCTATTAAGGAAAAACCGAAGAAT
AGCAAGGGATCAATTGAGATACTCTCAAATCATTGGTTCATTGATGTACTTAGCTAGTGC
AACGAGGCCTGACATCTCATTTGCTGTGAGCAAGCTGAGCCGGTTTGTCTCAAATCCGGG
AGATGATCATTGGCATGCTCTGGAAAGAGTAATGCAAAGGGACAATGAGCTATGAAATTC
ACTATGCCGGTACCCAAAAGTACTGGAAGGCTATAGTGACTCAAACTGGATATCTGATGC
TGATGAGATAAAGGCCACAAGTGGATATGTGTTCACACTTGGAGGGGGCGCTGTTTCCTG
GAAGTCTTGCAAGCAGACCATCTTAACGAGGTCAACAATGGAAGCAGAACTTACAGCTTT
AGATACTGCGACAGTTGAGGCCGAATGGCTTCGTGAGCTCCTGATGGACTTGCCGGTGGT
TGAAAAACCAGTGCCAGCTATCCTGATGAACTGTGATAATCAAACAGTGATTATTAAAGT
GAACAGTTCGAAGGACAACATGAAGTCATCCAGGCATATTAAAAGAAGACTGAAATCTGT
CACTCCGGAGTGATAGCATTGGACTATGTCCAAACGGCTAGAAATCTGGCAGATCAGTTT
ACCAAGGGGCTACCACGTAATGTGATAGACAGTGCATCGAGGGAGATGGGCTTGATACCC
ACCTAGAGTTGCACAATAGTGGAAACCTGTCCATTGTGATCGGAGATCCCGTGAATTTGG
ATGGCGAAACAAACTATTGTGTAGCTGAGAGAAGAGACCCTTAAATAAGCCTAACTTCAT
GATGCACTTCTCTTCTATTCTGTATGGTAGGATGGCTTATGCCTTAATGTGATCCGAGTG
GCTTTTCCAAGCAGAGATGTTGACCTGCAGAACATCTCAGAAGGAACACACCTATATGAG
TTCGACTGCTAGTCACAGTCTATGAGATCTGGGTGATCTCTAGATACTCATGAAAGGCCA
GGAGTATGACTTATACGCTCCAAACAGAGGGGATGCGAACGGCAGCCCAGTACCAGTTAA
GGGTTTGAGTGAAACCTGATCACACAAGACTGACAATTCAAGGCATAGTCCATTGTTCAG
TTGTGGTCTGGTGTAGCTCTTTTCCTAGGTGGAAGTTCAACTTAACAGTCTCCACCGAAA
CACTGGTATAACTAACAGGTACAGTTTTGAGAACATTTCTTGTGAGCCATGAAATTTGGT
GGGGATTGTTAGAATAATTGGGCTAGGCCCAACTTATCCTATTAAATCTCAAAGGCCCAT
AATAAGTGTTAAGGATAATAATACTATCTCAGGATTTAAGTGAGGAATATCTCAACCTAA
ATAGGGAGTTATTGGAGGCTCCCTGTTGACTGGTTGAGGTGGGGGTCGGAATGCTACACG
CGCGCGCGTGCGCGCCGGGCTGAGGCCGAGGGCGTGGGCGTGGGCGAGGGCGAGGCGAGG
CGTGGCTGGCTGGCGGCGGCGTGCGTGCGTCACGTCGCTATTCTTTTGCAGCCACTAACC
CACGTTCCCACGACTCTCTTCACAACAGCGCGTCCACGTTCCCACGACTGCCTCTCTCTC
CTGATAGATAAGGAGGCCGCGAGTCCGATCTATTCTGATCGCTTGCTTCTTTCCCGGTGT
TAGTTCCTCCTCCTCCGCGCCTGTACTGTTCTCGCTTCCTCGCTTCTGATCTCTTGCACG
CACGAGAGATTGGAAGTAGCAGTGCCTCCGAAACCACACCTTCGCCTGAGATCTACACCG
GGTAAGCGGGTGATCAGGTTTTTGGGGAGTACCTCCCGCACGACTGCTCGCCATGTCTGG
AGTTGCCGCCACCGCTGCTGGAGGAGATGGCGGAGGTGGTGCGCCGCCGGGAGCTGGAGC
CGGAGGTGGTGCGCTAGGAGCTGGAGCCGATGGCGCGAACAACAACATCAATGGAGGCAA
TTCTGCCTCACAGTCTAGCGGAGGTCCATTCTCGGGGTATATCCTTCTCCTGTTCCTGTT
TCCACTGTTAGCGCTTTACTGCTATGTGCGCTATGTTCCTGTTCCTGATATTCATGATGC
CTCTAGCATGTTATTGCGTTATTGTAATGTTCCTGTTCTTGACATTCATGATGCGTATAG
TATGCTACTGGTTATATTAAGATCACCATACACTGCTTATGTCATGATTATTGCTTTAAA
GTTTTGGATTAAAATATGCCGATTCATGACCATATTTCCAACA
>Os0029#MITE/Stow
CTCCCTCCATCTACTTTTGATAGTCATATTTCCAAATCTGAAAAATTTATTTTTGATAGG
CATATTTCAATCCAACAACCTATCATCTTAATGACTTTCTCGAATTTAATGCATGACTCT
CCATTCTTCCACACATGATTGGCTACATGGACATCGAGAAATGTAAATATTAATGAATCG
CTTGTTTACGAGGAATGACTAGTAGCATGTTTAAATGGATGATAAGTAGAATTACTTATC
CTTGGTCTGTGTGTCAAGATGAAATATGACTATCAAAAGTAGATGGAGGGAG
>Os0030_RIRE2#LTR/Gypsy
TGTGGAGATTATGGATATCCCATATCTACATGGCGATGATATTTGGACTGGATATAGGAT
ACCGAATATATATAGAATATCTTATTTGTATCTCGGGTTTGTTTCTTAACTTGTACATCA
AGGAAACACCTTGAGACTTAGTCGGTTACGACTATATTTAATCTGTATTTGCATATTCCG
TTAGGGATATAGATTATCTTTTGTAACACGGACTCCTTCCCATATATAAGGGGGGTCCGG
GTGCCTCTAGGGGCAGATGTTGATTTTCTCTAAATCATACAATCAATAATACACTCGGCG
GATTCATCCCCGGACAGGAGTAGGGTATTACTTCTTTTATAAGAAGGCCTGAACCTGTAT
AAATCTTTTGTCTCCAAACCCATACACTTTTCCAGCTTGATAGCCACCCCCTTTTATTAT
TGCCGAAATCTAGTTTCGACAGTTGGCGCGCCAGGTAGGGGTAGCGTCAAGCTTTTCGCC
GATCAGTGCAATGGGTTCCGTCTCCGGCATCGACGACCTCGTCTTCCCTCCCGGGCAGAC
GTTTCGGTTCGGCAGCCTCGACTTCATCACCAACAACTTCGGCAAGATTTCTCTCCTCGA
CTCGGAATCAGACCAGTCGGGAGAGAACCGGATTTCGGTCCCGTTCGGATTCCCGAACGC
GGCTGAAAGCTACTTCAAGACCATCTCAACCGAGTCGGCTTCAAACCACTCGGCCGAGAT
CGCATCTTCTCCAACAACACCAGATCAAGATGATGGGGCTTACCCACCAGTCCTGATGAA
GCTCCCCGACGATTTAGCGGCCGTCTCCACCACGACGGCGTCTTCATCCCGTAGGCCTAG
GCGGAAGTCGGCTTTAACACCGATTTCGCCTAGCTTCAGGGAAGTCGGCGTCATCCTCCA
ACCACTCGGCACGGTTTCGACGGATCAGCTGGATGGCTACAACAGCTCTCCCACCGTCGA
CTCACGTCCTACTGACATCGTGGAGTACGATGAATTTAGTTCTCGCTACAACGACTTCGA
CGACTTCGACGGAAGCCTAGAAGACAACTACACCCCTCTCTACTTTGGCGTCTTCATGGC
CAACAATGAGACGGAGGAGCAACGCCAAGCCCGGGAGACCGAAGGTCCGCCGACTGGAGG
AGGAGCATCAAGCACAAGAACAAGAACGGCTACGGCGTGAGCAGCAGGACCGTGAGCGGA
CCGCGAAGGAGGCTGAGGATCGACGTCAGCGAGCTTTGGAAGCAGGGCGCCGAGCGCGTG
ATCTCATCGGCCAACAAGATGTCGAAGGGACACCGGTTTTCCGCACCCCTCAACAGAATG
CGGTTGCCGCGATCACCCTTCTCGACACCCTCCTCAACCAAAACGAGCTCAATCAATCCG
ACCACGTCGTCAACATCTTGAACCAGACGAAGACCATGATTGCGGCCTCGGTCCCAGTTA
ACTCCGAAAGCGTCCACACGCCGACTGGCAGCCGAGTTCCCCACTTCCGATCTCATGACT
ACCGTCATCCAAGCCTCAGCATCACCGGCGCAGGATCCAACCGCAGGAGCAGGGGTCACG
ACGAGCGGTCTGTTCACTCACCTCCCGACCTTCATAGGGAGCGCCGAGTGGAACGGCCTC
GCTCACCACCTCGTCGCCGCCCCATCGATCTTCGCGACACAATCATACAGCGCCGAGCAG
CTCGAGGCCATCATCACTCGCCAGACCGCCACGACGACGACCTTGATGGAGTAGCAGCCT
TCACCGACGACCTGCGTCGAGTGGATTGGCCAGCCGGCTTCAAACCGACTGGAATAGAGA
AGTACGACGGTACCACTAACCCAGAATCGTGGCTTACCGTCTACGGTCTCGCAATCCGCG
CAGCAGGAGGAGACAACAAGGCCATGGCGAATTATTTACCAGTGGCTTTAGCGGATTCCG
CCCGATCTTGGCTCCATGGATTGCCCCGTGGTACAATTGGATCTTGGGCCGAATTACGCG
ACCACTTCATCGCCAACTTCCAAGGCACCTTCGAGCGTCCCGGCACACAATATGATCTTT
ACAACGTTATTCAGAAGTCCGGAGAATCCCTTCGAGATTACATCCGGCGATTTTCTGAAC
AACGTAACAAGATCTCCGACATCACCGACGACGTCATCATCGCCGCATTCACCAAAGGGA
TTCGCCACGAAGAATTGGTCGGCAAGTTTGGGCGCAAGCCTCCCAGGACAGTCAAGCTCA
TGTTTGAAAAAGCCAACGAGTACGCCAAAGCTGAAGACGCCGTCACCGCATCAAAGCAGT
CGGGTCCCAGTTGGAAGCCAAAAAAGGATACGCCGGCTACGGGAGGAGGTGGAAGTAACA
ATCATAAGGACCGCAAGCGTAAGCCTGCGGAACTTGTTGCAACCGCCAGTCACTCTTCTC
GACAGCGTTCGCGCGTCAACACGTTCGACAAGATCATGAACTCCCAATGCCCGCACCATC
CTAACTCCAACCACGTGGCCAAAGATTGTTTCATCTACAAGCAATTCGCGGATCAATACA
CCAAGACTGCACGGAAGAACTCTGACGAAGAACAAAGCACGTCAAGGAAGAAGGACGACG
GCGACACCCCGGCAGGTTTTCAAGATCACCGCAAGGAGCTCAACCATATCTTCGGCGGCC
CCCTGGCTTATGAGTCTAAACGGAAGCAGAAGCTGACTGAACGGGAGATCAATGCTGTTC
AGCCCGACACGCCCCAGTATCTTCGATGGTCAGAGATTGCAATCAAGTTTGACCGCTCGG
ATCATCCTGACCGAGTGGTCCACCCGGGGCGGTACCCCCTGGTACTAGACCCAGTGGTCC
GTAATGTCAAGCTTCGCAGAACCCTCATTGATGGTGGCAGTGCACTCAATATCCTCTTCG
CCAAGACCTTGGATGATATGCAGATTCCTCGCTCCGAGCTAAAACCAAGCAATGCGCCTT
TTCACGGAGTAATTCCAGGATTATCCGCAACTCCACTCGGCCAGATCACCCTCCCGGTCA
CTTTTGGCACTCGGGAAAACTTCCGCACAGAGAATATCAGCTTTGAAGTCGCCGATTTCG
AGACAGCATACCATGCCATACTCGGACGCCCGGCGTTAGCCAAGTTCATGGCCGTCCCGC
ACTACACTTACATGATGATGAAGATGCCTGGTCCCCGAGGAGTCCTATCCCTACGGAGCG
ACATCAAGCAAGCCGTCACATGCGACAAGGAGAGTTGCGACATGGCCCAAACCCGCGAGA
TGGCGTCTGCCCGAGAGGATATCCGACTGGCTGCAGCCACGGCGAGCGAAGGAGAAATAC
CTGCTACCAAGACTTCAAAAAGTGGAGAAAGCGAAGCCAAGACTAAAAAGATTCCCCTAG
ATCCCTCTGATCCTACTAAAACTGCTGTAATAGGCGCCGAGTTAGATTGTAAATAGGAAA
GCGCGCTCATCACCTTTCTTCAGAATAATAAAGATATCTTTGCGTGGAAACCTTCGGATA
TGCCCGGTATTCCTAGAGAGGTGATTGAGCACTCCTTACATGTCAAAGAAGATGCCAAGC
CTATCAAACAACGACTCCGCCGATTCGCACAAGACAGGAAGGACGCGATCAAGGAGGAAT
TAACCAAGCTGTTAGCAGCAGGCTTCATCAAAGAAGTCCTTCATCCCGACTGGCTGGCAA
ACCCGGTTCTAGTTCGGAAGAAAACAGGGCAATGGCGCATGTGTGTCGATTATACTGACC
TCAACAAATCTTGCCCCAAAGATCCTTTTGGGTTGCCTCGCATTGACCAGGTAGTCGACT
CGACCGCCGGCTGTGAGCTTCTCAGTTTTTTGGATTGCTACTCGGGGTATCATCAGATCC
GACTGAAGGAATCCGACTGCTTGAAGACTTCATTCATCACGCCTTTTGGGGCATACTGCT
ACGTCACCATGCCGTTCGGATTAAAAAACGCAGGAGCAACTTATCAACGCATGATCCAGA
GATGCTTCTCAACGCAGATCGGCCGCAACGTTGAAGCCTATGTGGATGATGTAGTCGTCA
AGACCAAGCAAAAGGATGATTTGATCTCGGATCTAGAAGAAACCTTTGCGAGCATCCGTG
CTTTCAGGATGAAATTGAACCCTGAAAAGTGCACCTTCGGAGTACCGTCAGGGAAGCTGC
TTGGCTTTATGGTGTCTCATAGGGGCATCCAAGCCAACCCGGAGAAAGTTACTGCTATCC
TCAACATGAAACCGCCAAGTACCCAGAAAGATGTTCAGAAGCTGACTGGATGCATGGCGG
CGCTCAGCCGATTTGTTTCAAGACTTGGCGAGCGGGGGATGCCCTTCTTTAAGCTACTGA
AGAAAACAGATGATTTCCAGTGGGGACCCGAAGCACAGAAGGCCTTCGAAGATTTCAAAA
AACTCCTCACCGAGCCACCAGTCTTAGCTTCACCACACCCGCAGGAGCCGTTGTTGCTGT
ATGTATCAGCCACCTCCCAGGTTGTGAGCACTGTCTTGGTCGTTGAGCGCGAGGAAGAAG
GCCATGTCCAGAAAGTCCAGCGACCGATTTACTTTGTCAGCGAGGTCCTAGCCGACTCCA
AAACGAGGTACCCTCAGGTTCAGAAGCTGTTATATGGTATTCTAATTACTACCAGGAAGC
TATCTCACTACTTTCAAGGTCACTCGGTAACGGTGGTCACATCATTTCCACTCGGTGATA
TACTGCACAACCGCGAAGCAAACGGACGGATTGCTAAGTGGGCTTTGGAGTTGATGTCTT
TGGACATATCATTCAAGCCCCGAATTTCAATCAAGTCCCAAGCGTTAGCTGATTTTGTCG
CCGAGTGGACCGAGTGCCAGGAGGATACCCCCGCGGAGAAAATGGAGCACTGGACCATGC
ATTTTGACGGATCAAAACGACTTTCGGGCACTGGAGCAGGAGTGGTTTTGATTTCCCCAA
CTGGAGAAAGATTAAGCTATGTGCTTTGGATACATTTTTCGGCGTCCCACAACGTCGCCG
AGTATGAGGCGCTCCTTCATGGGCTACGGATTGCAATTTCCCTAGGGATAAAGCGTCTAA
TTGTTCGAGGCGATTCACAGCTGGTTGTCAACCAAGTTATGAAAGAGTGGTCTTGCCTTG
ACGACAACATGATGGCATATCGACAAGAGGTACGCAAATTGGAAGACAAGTTCGATGGAC
TCGAGCTCAGTCACGTTCTTCGACACAACAATGAAGCCGCCGACAGACTTGCCAACTTTG
GATCCAAGCGCGAGGCGGCGCCCTCAGATGTTTTCGTCGAACACCTTTATACGCCGACAG
TACCTCACAAAGATACTACTCAAGTTGCGGACACTCATGACGTAGCTATGGTTGAAGCCG
ACTGGCGAGAGCCCCTCATACGATTTTTGACTTCTCAAGAACTCCCCCAAGACAAAGATG
AAGCCGAGCGGATTTCAAGGCGGAGCAAACTTTATGTTATGCATGAAGCCGAGTTATACA
AGAAAAGCCCTTCAGGAATTCTGCAACGCTGCGTATCTTTAGAGGAAGGGAGACAATTGC
TGAAAGACATACATTCTGGGATATGCGGAAACCATGCTGCTGCACGCACCATTGTCGGCA
AAGCTTACCGGCAGGGTTTTTTCTGGCCTACTGCAGTGTCCGACGCCGACAAAATTGTGC
GCACGTGCGAAGGTTGCCAATTTTTCGCCAGACAAATTCATCTACCAGCTCAAGAGTTGC
AAACTATCCCGCTGTCTTGGCCGTTTGCGGTTTGGGGGCTTGACATGGTTGGCCCGTTTA
AAAAGGCAGTCGGCGGTTACACGCATCTCTTTGTGGCCATTGATAAATTCTCCAAGTGGA
TTGAAGCTAAACCGGTTGTCACAATCACAGCAGATAATGCTCGAGACTTCTTCATCAACA
TTGTGCATAGATTTGGAGTGCCCAATCGGATCATCACTGATAATGGCACACAATTCACTG
GCGGAGTTTTTAAAGACTTTTGTGAGGACTTTGGAATTAAGATTTGCTACGCCTCAGTGG
CACACCCCATGAGCAATGGACAGGTGGAGCGAGCCAATGGCATGATACTTCAAGGGATTA
AAGCGCGTGTTTTTGACCGGCTAAAACCCTATGCCGGCAAATGGGTGCAACAGCTGCCAT
CAGTACTTTGGTCTTTGCGAACTACACCCAGTCGGGCCACAGGCCAGTCACCTTTTTTCC
TTGTCTATGGGGCAGAAGCAATGTTGCCGAGTGAAGTTGAATTCGAATCTTTGCGCTTTC
GAAATTTCCGTGAAGAACGCTACGAAGAGGACCGAGTGGATGACTTGCACCGATTGGAAG
AAGTCCGCGAAGCAGCTTTGATTCAGTCGGCTCGATACTTACAAGGGTTGCGGCGTTATC
ATAATCGCAATGTTCGATCTCGTGCCTTTTTAGTCGGCGACCTGGTTTTGAGGAAAATTC
AAACTACACGAGATCGGCACAAGTTATCTCCTCTATGGGAAGGGCCATTTATTATCTCTG
AAGTCACCCGGCCAGGTTCTTATCGACTCAAGCGCGAAGACGGTACTCTCGTCGACAACT
CTTGGAACATTGAACATCTTCGGCGTTTCTACGCTTAAGTTTATCATTGTATTTCCCTAT
TTTGACTGTCAAACATCAAGTTTTCTTCTTGCCGTTGTCAGTCGGGGGGCTATCATCATA
ATAATGGAGTGTGATTTTTTATCAATTTAATTTGCTTACTTGGTCTATCATTGCCTTGTT
TGATTTTTTCTACTTAGTCTGCGAGGACTGAAAGTTTTTAATAGCTTCTTTGGGTTTTAG
GCTCAACAAAGCTTGATAAAAGCTTTTAAGAAATCAAAGACTTGGCTAGAACTATCAAGC
ACAGCATAAATACACCAGTATTGTACAAATTGAGCCTCCATTTGTTACATTCAAACTCAG
TCAGAATCAGTCCTTTCATCATCAGAGTTATTATTACTCGGCTGAAGGTCGTTGTTGCGG
AATTGCTCTACAACATCACTTGCAATCTTGTCAGCCGCATTTTGAGCATTGCTGATAAGA
TCAAGAGCAGCTTCTTCACTTGTCCCGTCTGCAAATCCATCAATGGTGTCGATTTCAATT
CTCGGGTACAAGGATTTGGTCATCGCCAATGCCATGCTAGCTCCCATACTTCCAGCTTTC
TTGATATTCTTGAAGTATACATCCGGTGCAACTCTCAGCTTGTCAAAGATTTCGGTTGCG
TCAAGTGCACTCGGACCACTGTTATTAAGGAACATAGCTTGGACAAGTGGTGTAGCGACA
TTGGCGACTTCGTCTCTTGCTCCTTCAAGCTTCTTGATCTTACCAACCAGGACATCAAAC
TGAGCTTGAGATTTGATTTTACGGTCTACAAAACACATTTATAATAAGAATCTGCTGCAT
TAAAGAGAGGAAAGTTCAAATTGTCAGTTGGCAGTACCTTCAACCTCCTTCAAGGCTGAG
TCCCTTTCCGCAGCCAGTTCTACCTTGTCTCTTTTCAAGGCTTCAATCTGTTTCTCCATC
TGTGCCATCCTGGTGGCTTGCGCTGTTTGAAATCCAAATGTTTGAGGATCCAGTTATGAC
AGCATAAATGGGACAGATCTAGAGATTACCTTTTGATGAACCACTCAGCTCGAAGTTGGA
GTCCTGGAGCTGTGCAATTCGCTCCCTTAATTCCTTCTCCGTTTTCTTGGCATACTCCTT
GGCCTCGTGTAGCTGTTCCCTAACGGCTTCAAGAGTTCCCAAATGTGGAACCAGCTTTTC
TAAGGTTGTAGTCTTGGCCTCATTACGAAGATGGATTCTCTGCACGGTGGTTCATGGATT
AGTTTTGCTAACAAGAAAACAAAGTTATCAAAGGCAGTCACCCGGAAGACTTACATTCAC
AATGCGAGTGGCTTCTCCAAGTGCTTTCTTCAGCTGGCACACTTCCTCATCTTCTTTTTG
GCGATTTATAACAATGCCGGAAACTTGAGAGTTCTCGTCCCACCATTTGAGTAAGATAGG
AGGACGAGAGTCATCAGCCGCCTTTATGCGAGGAATTTCTTCTTCGTCATCGCCTAGTGG
TCCTGATGTATTTCCAAGACATTAGACGAATAAGCTGGAGTTATTCAGAACGACATCACT
TGAGAAGATGAGTTACCTGAGGATGTGCCTGGCTGAGCGCGAGGTGATCCTTGTTCTTTA
TCTGGAGACCCAACCACCGAGTCATTACCAGCCTCTGGTCCTTGAGAAGTTGTCCTGCGC
TTCAGCTTCAGGAATCTCTTGATTTAGATCTACATCCGACTGGTTTCCAGTCGGGGGCTC
TCGGGTTGTTGCAGTTTCAGTTGCTGCCGACTGGTTTCCAGTCGGCGGCTGATCACTCGG
ATTGGCCTTGTCGTCCGAAGCTTGGGCAGTCGGCTGACTTTCGGCGCCAGTCGGCTGGCT
TTCGGCAGTCGGCTGGCTTTCAGCAGTCGGCTCAGCGTCCTTGGATATATTTGGCTCTGT
CACTGCCGGATCAGGGTCTTTTCCAGTTGGATCTATATCGGACGGTTTCCTGCAAAGTGT
CCTTTCGATATTTAGCATAATTTCTATGAGAGAAGCATGCGGAGCGGAAATGGTACCGAG
AGGTTTAATACCTGGAAGATGTTCTAATCTTTGGCATTTGACGGCCAGCCAGTTTTTTCC
TGGGCATGGTATGCTTTGGGAGTTTGTTGGGCGTGCCCTTGTCCCCAGATTTGTTGCTGT
CGTCGCCCTCGTCGTCATCAAGCACCAGCTTTCTCTTGCGAGGACCTGTCTGCCCAGTCG
GTTTGGAGGTTTGAGGTTGTGGGTCTGACCTGATTGTCGGCCCTCCACTTCCCTGAATGG
TGTGCTGGCGAGGAGATCGGCGCTGAGCAATTGGGGGATCGGATTTCATCAATACATATT
CCTGAATAAGATGCTTCCATAGTTAGTTAACTCAACATGAAGATAAAATTATGTTTTGAT
CATGGGTTGAAGATTTTCAGATACATACCTGCGGAGGCGGATTGAATGCATTATATGGCA
CAACTGGCAGTTGATGTGAGTAGCTGACGACAATGGCATTTGAGAAGATTTTATACATCC
TCTCCTTCATGATTTTGAAATCCAGAGAATCTGGTTCTTCACGGTTGGGATCATGCTTGC
CGTCGAACTCAAATGCTGTGCGGGATCTTTCTTTGATTGGCGCCAGTCGGCATTTGATGA
AATGCCGAGTGATCTGCTCTCCCTGTAAGCCTTGTTCTTTGAGTTTTAACATGCGTTCCA
TCAACTCCAAGGCTTGGACTGCTTCATCTCCGATTGGAAGAGAGTTCCATGTATCTTGGT
ACACTGGAGGAAGACAAGAGTACCCGGGAAGAGCAGGCTCGGGATTCTGAACATAGAACC
AGTTTGCATGCCATCCTTTGTTTGAAGTCTTGAAGGGCATGGAGAAATATTTTTGGCTCA
GAGTTCCCCTTAGTTGGAATCCTGCCCCCCCGACTACGCACGGTTTGTTCTTGTTCGGTT
GGGGCTTGAGGAAGAAGATCCGGCGGAACAGGGCAAAGTGAGGTTTGATTCCCAAAAAGG
CTTCACAAACATGGACGAAATTGGCGATATGCACTATGGAATTCGGGTTTAGGTGATGCA
AGCTGATTCCATAGAAGTTCAAGATCCCGCGGAAAAATTTTGAGGTCGGAAGAGCAAAGC
CGCCATAGAAGAAATGCGAGAAGACCACGATCTCATGTGTATCGGGGGTCGGAAAAGCCT
CACCGCACGCTGGCCGCCACCCGATGATCTCCTTGGCAGGGAGAACGCCGTGCGCCACCA
TCTCCTTCAGGTTCTCTTCCGTTACGTCGGATGGCGCCCATTGGCCTTCGAAGCTTTCTC
TCTCTTCCGCCATCGATTTTACTCAAATGCGCTGATTTGATTCGAGGGATGGCTTGGGAG
AGGTGAGGAATTGAGGCGGTGGATCACGGGAAGGATTTTGATGCACTTTTCGAAGGTGGA
TTTGGGCGGAGTGGTGAACCCTAGTTCGCCGGCGCAGCTTTGCACTGTAGCAAGGAGTGG
GGAAAATGGCGAGAGTTCCGGCGGGGAAGACGAAGCGTCGCTTGGATCTCGGATTTTCTT
AGTTAAGGGTATCGGAGGTGCAAATGGGCCTAGGCCTGAACAGTACTTCAGCCCAATACT
TTTAACAGCGTGGCCCATTGTGTTCCTTAGGGACTTAGGCATATTTTGCTTTGGCAATAT
TTATGCGCACAATAGTGTTGCCCAATGCTGATAAAATCCTTTTTATGCGGTCATATAATT
CTTTGGAATTATTGCAATGCAAATTAAAAAGGTGCCCGACAGAAAAGCGTTATGCTGTTT
TTGTAAGCTTTTTTAGGCTACAAAAGCTGTTTGGGTTAACTTGGAATGACTTGTTTTTAT
CATAGTCATTTCCTTGGCATGTTATATGCCTGTTTTCATTATGGTAAATAGTCATAGCCT
AGGCTATTAGACTTATTTATTACCATAATTTTTATAATACTTGGTGGGTAATCTTTAGAG
TTTTTATATTCGGATGCCTGTCGAGTGTGTTCATTCGTGAACCTTTTAGAGTGTAAACCA
CTCGGATTTCTTTTATTATGGCTAAAAAGCAGTCGGCTAGAATGCCTCTTTAGGCGCCGC
GTATGCTTTTGTCATATAATGCATGATTGTGTTATTATTTTGTTCTTCAACTATATGTTT
AGTTTGTTAACTAATCACATAGTTGGGGGCTACACCTAATTAGGTGCATCTATTCGATGC
ACCATATTCTTTATCTTTTCGCCCTTTACAGTCTTCGTCTTCGCTACTCGGCAGGCCTTG
GCATGAAAAATCTGAAGCACTCGGATTGCTATCTTTGAGAAGGCTATGATGGTTGACTGC
AAAGGTCTCGGGGGCTACTGTGGAGATTATGGATATCCCATATCTACATGGCGATGATAT
TTGGACTGGATATAGGATACCGAATATATATAGAATATCTTATTTGTATCTCGGGTTTGT
TTCTTAACTTGTACATCAAGGAAACACCTTGAGACTTAGTCGGTTACGACTATATTTAAT
CTGTATTTGCATATTCCGTTAGGGATATAGATTATCTTTTGTAACACGGACTCCTTCCCA
TATATAAGGGGGGTCCGGGTGCCTCTAGGGGCAGATGTTGATTTTCTCTAAATCATACAA
TCAATAATACACTCGGCGGATTCATCCCCGGACAGGAGTAGGGTATTACTTCTTTTATAA
GAAGGCCTGAACCTGTATAAATCTTTTGTCTCCAAACCCATACACTTTTCCAGCTTGATA
GCCACCCCCTTTTATTATTGCCGAAATCTAGTTTCGACA
>Os0031#MITE/Tourist
GGTGTGTTTAGTTCGCGAAAAGAAAATTTTTGGGTGTCACATCGGACGTTTGACCGGATG
TCGGAAGGGGTTTTTGGACACGAATGAAAAAACTAATTTCATAACTCGCCTGGAAACCGC
GAGACGAATCTTTTGAGCCTAATTAATCCGTCATTAGCACATGTGGGTTACTGTAACACT
TATGGCTAATCATAGACTAATTAGGCTCAAAAGATTCGTCTCGCGATTTCCTCCCTAACT
GTGCAATTAGTTTTTATTTTTATCTATATTTAATGCTCCATGCATGTGTCCAAAGATTCG
ATGTGATGTTTTTGGAAAAAAAATTTTGGGAACTAAACGAGGCC
>Os0032#LTR/Gypsy
TGTCAGGGTTACGGGTAAGGTATACCCTCTACCCTTCGATATACGTCACATATCGATATG
GTATGCTCACGAGTATACGGACGTGCTCGGCATACGTTAAGGAAATTCATCACGGAGTTC
ACAGATGGAAGGAGTCCTACTCGGACAGAACTGGGTCGTCATTGTATCGTGTTCGGTCCG
GTATCTCCGAGTCCTACTTGGAGACAGCTGACCTGCGATATAAAAGGGACCCCCCGGGAG
GACCTAAGGCATCGAATCTCAGAGCCAACACATCCACCACAGCCTACGAAGCCGGAGCCT
ACCGGAGCCAAGTCGCCGGGGATCTAGTCGAATCAACTCGACTACGATCTCGTCGGTACC
ATCGAGTTCCACTATTCCCTTTGTAATCTGTGATTTCCATCATATAATCCCATATCAACT
GGATTAGGGCTATTACCTACCAAGGGGCCTGAACCAGTATAATCTTTGTCTTCTGTTTGC
TTGATGTCGTATTACGTAGATCCTCGTACCAGCGTACCCCAATACCCTCTATATCCGGTC
TACGGGTATCCCCCGTCGACAGTGGCGTGCCCGGTAGGGGGACTTGGTGCTCAAGGTTCT
ACTACTATATCATCCAGCTTCGTCGACAACAGCGTCAACACCAACCTCAACCAAGGAGTT
CCTGCTTCAACAATGCTGGTGCGGACTCAAGTCGGCGAAATCGTCTTCCCGGTTTACACC
ACGGTGCCGATCTTGGCTGGTCCATCAATGACCGGAAGCGAGAACGCAGTGGCTACAACC
CAGGACAACTCCATGTCGAAGGATCCTCCCGCCGAAGCGGAGAACGGAACATCGACGACA
TTCGAGCCCGAGAAGGATCCTAGTGCGGCCAAACCTTGTCTTTCCGACAAGAATCACGAG
CCGACGAGGATGACTTCCGAGGTGACAAGGTCCTGGTGTCCTATCCACAAAACCAAAAAA
CACACCTTGCAAGCCTGCTGGGTTTTTCTCAACGTCCACGCTGAAATTCGTGCCTACAAA
GAGCGTGGAATTCAGCGTACTTCTCCAACTCGTGATGTCTATTGTCCTATTCACAAGACA
AAGAATCACGACCTCTCAAGCTGCAAGGTCTTTCTCAGCGCCATGAAGACGTCACCTCCT
AAGGTCCAGCAGTCACGTATCCCCCTCAGGGATGAGGACAAGGAACAAGGAGCGACGCTG
ATCTCAGATCGATTCGTTGGGGGTAATCGACATCGATCCCCACGAGCCGTCAGTTCTACA
CCTGCTCGAAGACTATGGCTCATCGTCGACAAGTACGCCACGCGAGGTATTGGCTATCGA
CGGGACCGGCACGTCAGCGCGCGCTAATGCGGAAGCGGAAAATCAAGTGACTACACCGGC
CCAACACATCAGGGCCGTCAACGCAATACTGAGGGAAACCCCCTACGATCCCGTTTTGAA
CGATGATCTCGCACGGTGGACAGAACGGCTACGGGAATCAGTGACCAACCTCAGCAACAC
GTTCGAAGAGGCCGCTGCTGCAGCGCACCCGGAACAGCCACCAACTGGCGGTGCTGATGG
CGAAAACCCTGAACAGCGGGAATTACCTCATCGAGCCACCCCTTCACCTCGCGACACCGG
AGATCTCCACGATCACCTGAATGGCCGCCGAGAGGCGCGACGCGCACGAGACAACGAGAA
CCGTTCCCGACATCGCGTCTCTTTACGACGTCACGATAACGAAGAATGAGGAGGCCGTTC
GAGCGAAGACTGAGACCGTGATAACCGCCACAACCGCCACGATCACGATGATCGCGAACG
GCGGGTTCTGGGCAATACTGGTCGAGGACGCCGCCATAATGACAACGACGATGGAGATCG
GCGCTGGGACAACAACAGGAGACGACGACAGGATTCTCGAGAACCCGGCCGACGTCCTCA
TAATCGTACACCGGAACCAAGTGACCCATCGTCATCGTCGTCATCTTCCTCATCCTCATC
ATCAGATAGACATCCACGAAGGACGTATGATCGCCGACAACCCACCACCCCCAGCGCTGG
GTGTAGAGCTTTCAGTCGTTCGCTGCGTGATGTCCGATGGCCTAAGAGATTCCGACCAGG
AGCAATAGAGAAGTACGATGGGAGTACCGACCCAGAAGAATTCCTTCAGGTTTACTCCAC
GGTACTCTACACTGCCGGAGCGGGCGACAACGCGTTGGCGAATTATTTGCCAACTGCATT
GAAAGGCTCTGCACATTCATGGCTGATGCATCTCCCGCCCTACTCGATTTCTTCGTGGGC
AGACTTGTGGCAGCAGTTCGTCGCCAACTTCCAAGGAATTTACAAGCGCCACGCAATTGA
AGACGACCTACATGCGTTGACACAGAACCCGGGTGAATCCTTGAGGGATTATGTTCGGCG
CTTTAATGAGTGTAGAAATACAATCCCCAAAATCACCAACGCTTCTCTAATCCGCGCCTT
CAAGTCCGGTGTCAGAGATCGCTATACTACCCAGGAGTTGGCAACGAGGCGCGTCACGAC
TACTCGGAGATAATTCGAAATTGTCGATCGATGCGCTCACGCGGACGATGCTCTGAGACG
CAAGAACGACAAACCGAAGACCGGAGGAGAGAAGAAACCAGCCAAGGACGCACCTGACTC
AAGCAAGAAGAAAAATCACAAGAGTGGGAAAAGGAAAGCTCAAGCGGAAGTTCTCGCAAC
AGAATACGCGGACCGTCCCAAGCGCCCAGACCCACAAGGCAGCGACACGAAGAAAACATG
GTGCCCTATACACAAGTCTGACAGACACTCTCTAGAAGATTGCCTCGTCTTCAAAAAGTC
GCTCGCAAAACATATGGCATTGGAAAAAGGCAAGCGAGTACGTGTGGTCGAGAAGGACGC
TGAGGCGGCTACTCAGGAATCAGACTCAGCATACCCAGACTGCGATTTCCATGTCTCGCA
CATCTTCGGATGTTCCACGGCATACTCCTCAAAGCGAGAATACAAGAAAGTGGAACGTGA
AGTCTGTTCGACGTGGCAGGGAGCTGCGCCCAAGATGAAGTGGTCTGAACAGAAGATAGA
ATTCTCAGAAGAGGACCACCCCAAGACTGCTGTCATCCCAGGGTGATATCCGATCGTGGT
CGAACCCACTATTCGGAATATCAAGGTCGCGAGAGTTCTGATCGACGGCGGCAGCTCAAT
TAACCTTCTTTTCACCAGCACCTTGGACACGATGGTGATCCCACGAAGTGAGTTGACGCC
CACCGATCAACCCTTCCATGGAATCACTCCTCAGTCATCGTCCAAACCATTGGGCAAAAT
TACGTTGCTTGTGACTTTTGGCCAATCAAATAACTTCCGAACGGAGCAGATCACCTTTGA
TGTCGCTGAATTCGATACAACATACAATGCCATCATTGGGAGAACTGCACTCGGAAAGTT
CATGGCCGCATCTCACTACGCGTATCAAGTGCTCAAGATGCCGGGACCGAAGGGAACAAT
CACTATTCAAGGGAATGCTAAGCTGGCAGTGCAATGCGACAAGCGGAGCCTCGACATGGT
CGAGCACACGCCCAGCCCACCTGCCACAGCTGAGCCACCCAAGAAAGTGAGCAAGACAAA
CAAGAAGCCGAAACCGGACGGTGCAATCAAGATCGTTCCACTCTCCAGTGCCAACCCCGA
CAAGACTGTCAAGATCGGGGCATCACTAGGCGAGAAATAGGAACTCGCGCTCATCACCTT
CCTCCGCGACAATGCTGTCGTGTTCGCTTGGCAGCCGTCCGACATGCCGGGGGTACCCAG
GGAGGTGATTGAGCACAAACTCATGGTGCGACCCGACGCCAAGCCACCAGTAAAGCAAAA
ACTTTGGAGATTTGCACCAGATCGAAAACAAGCCATACGAGAAGAGCTCGACAAGCTTCT
CAAAGCTGGTTTCATCAGAGAGGTACTCTATCCAGAGTGGCTAGCCAAACCAGTCATGGT
GCGGAAGGCCAATGGGAAATGGAGAATGTGTGTCGATTTCACCGACCTCAACAAGGCGTG
TCCCAAGGATCACTTCCCTCTTCCTCGAATAGACCAACTGGTGGACTCAACAGCCGGTTG
TGAGTCGTTGAGCTTCCTCGATGCTTACTCCGGTTACCACCAAATCAGCATGGCGAAAGA
GGACAAGGAGAAGACAGCATTCATCACGCCGTTCGGGGTATTCTGCTACGTTAAGATGCC
GTTCGGACTAATAACCGCAGGAAACACTTTCCAGCGCACGGTTCAGGGCGCACTTAGCGA
CCAACTCGGAAACAACGTCGAGGCCTACGTCGATGACATTGTTGTCAAGACCAAGACAAG
CGACTCATTGATTGACGATCTGCGGGAAACGTTCGAAGACCTCCGACGATATCGCCTCAT
GCTCAATCCAGAGAAGTGCACGTTCGGAGTACCATCGGGCAAGCTGCTCGGTTTCCTCGT
CTCTGGCAGAGGAATAGAAGCAAATCCTAAGACGATCAAGGCAATCGAGAACATGAAGTC
GCCTACAAGACTCAAGGAAGTACAGAAGCTAACCGGATGCATGGCGGCACTAAGCAGGTT
CGTCGCTAGGATGGGAGAGCGAGGACAACCTTTCTTCGCTCTGCTGAAGAAGCAAGACAA
ATTTGTATGGACACAGGAAGCCGAAGAGGTATTCATTGCACTCAAGCGCTACCTATCAAA
TCCCCCTGTACTTGTTGCCCCCCAACCTAATGAAGAATTGTTTCTCTATATCGCTGCCAC
GCCATATTCCGTTAGCACTGTCATTGTTGTCGAGAGAGAGAAGGTGCAACGACCAGTCTA
CTACGTCAGCGAAGCTCTCCACGACACAAAAACAAGATATCCACAGATCCAAAAACTGCT
CTACGCGGTAATCATGACATCAAGAAAGCTACACTTCCATGCCCACAGGGTTACAGTTGT
ATCCTCCTTCCCTCTCGGTGAAGTCGTGAGAAACAAAGACGTTGTCAGCCGCATTGCAAA
ATGGGTAGTCGAGCTAAGCTAATTTGATGTCCACTTTGTGCCACGAACAGCCATCAAGTC
CCAGGTACTCGCTGACTTCGTAGCCGATTGGACTATGCCTGATAACAGGTCAGACAACCA
AATCGACAACGAAACGTGGACAATGGCGTTCGACGGCGCACTCAACAGCCAAGGAGCAGG
GGCAGGATTCATCTTGACATCACCTTCAGGAGATCAATTCAAGCATGCAATTCACCTCAA
CTTCAGGGCGACCAATAACACAGCCGAGTACGAAGGACTACTCGCCGGGATAAGAGCTGC
AGCTGCACTCGGAGTTAGGCGACTGGTCGTGAAAGGGGATTCCGAACTAGTCGCGAACCA
GGTGCATAAAGATTACAAGTGCTCTAGCCCCGAGTTATCCAAGTATCTCGCAGAAGTCAG
GAAGCTAGAAAAAAGGTTCGATGGGATCGAGGTTCGACATCTATACCGCAACGACAACAT
CGAGCCGGATGATATAGCACGGCGTGCGTCCAGACGAGAGCCACTCGAACCTGGAACCTT
TCTAGACATCCTGACAAGGCGATCAGTGAAAGAGGCAAGCGGCGAAGATAGCCCGGTCGC
CTCAACAACAGCTCGGGGGCTATAGAGGCAGAGCACGCCGTTGCCGATATCGAGACCACA
GACAACTGGCGCACCCCACTCATTAAATTCATAGGCAGCGAAGAGTTGCCCGAGGACAAC
GCAGAAGCCGAGAAAATAACCCGTAAAGCAAAAATCTACTGTATGATCGGCAACGATCTA
TACAAGAAGGCGTCAAACGGGGTACTCCTAAAATGCGTCTCGTCCGACGACGGCAGACAT
CTCCTCCTCGACATACATGAAGGGATCTGTGGGTCACACGCGGCCGGTCGGACATTAGTC
GGAAAAGCTTTTCGACAAGGGTTTTTCTGGCCAACCACCCTCAAAGACGCCTGCGACATG
GTTCAGCGGTGTGAAGCCTATCAATTCCACAGTAAACACACAAAGCTACCAGCGCAAGCA
CTCCAGACTATCCCTCTTACTTGGCCGTTCTCGTGCTGGGGCCTAGACATACTCGGGCCA
TTCCCACGAGGACAGGGCGGCTACAGGTTCCTATTCATGGCGATCGACAAAATCACTAAG
TGGATTGAAGCGACACCCACGGGGGAAATCAAGGCCGACAACGCCATCAAATTCATCAAA
GGGATATTTTGCAGATTCGGATTGCCTCACCGTATCATAACGGACAACAGCTCCCAGTTC
ATCAGTGCCGATTTCCAGGATTACTGCATCAGGCTAGGAGTCAAGATCTGCTTCGCCTCG
GTTTCTTACCCTCAGAGCAATGGACAGGTCGAGAGGACAAACGGCATAGTACTACAAGGA
ATCAAGACCCGCGTCTACGACAGGCTCATGTCACATGACAAGAAGTGGGTCGAAGAACTC
CCATCAGTACTATGGGCCGTGCGTACCACACTGACAACGTCTAACAAGGAGACACCCTTC
TTCCTCATGTACGGCTCAGAGGCCATGCTCCCCACCGAGCTACGACATCAAAGTACACGA
GTACAGAAGTATTCCGATGAGGATCAGGAGGAGCAGCGAAACGACAATGTGAATCTACTC
GAGGAACATCGCGAACGAGTTGCCGTTCGAGCAGTCAGCTACCAACAGGCCCTTCGCCGT
TACCACGAGAAGCGCATCCGAGCACGCACGCTTTTGATCGGCGACTACGTCCTCCGACGG
GTTCAAAGCCAAGCAGGGCGAAACAAGCTCTCACCCAAATGGGAAGGACCGTACACGATC
ACACAAGTCTTGCAGCCAGGCGCATTCAAGATTGCAGACGGCGATGGTCGCGAGTTGGCA
AATTCCTGGAACATTGATCAATTACGTAAATTCAATGTATAAGTCAATAGTATCCATACT
TGTAAGACATCTTACAGTTCCAATAAAGCCTATTTTCACGTACAGATTAGAATCAAAGTG
TTCCTGATGATTCCTTACCCAGATGACACCTAGCGTTGAAACCTATCCTCATGTCCCTTT
ACGCCGTCTTGACAAGGCCTCCGAGGAACCTAAGGGAACTTCGGCTGAGGACGCCCAGAG
CCGATAAGGCCTTGTCGGATCCTGTAGAGACGAAAGACCATGTAAGATCTGGTCGTGTAA
GAGTTCTCGCCGTGCGTATTAACCAAGCCGTGTAATCGGAAATTAATTTTCCAACTTCAC
GGCTGGGGGCTAGGATCAGTGCCTGTTCAACCGAGGCAGGTCAAAGGTCCAAGAGCCTTA
TCTTCCGAGAAGAATTCTCCGATGACAAGGCTGGGGGCTAGGAAGAGTGTATAACTCAAA
CGACTGATCGAAGTCGCGAAGTGAGAAGACACTCTTACACACTACGTCCAGAACATTTGT
CACAGGATACGAAGACTACCAGGAAGGCCAACGCCAGTCCATGGACTGGAAGACCTTCTC
CGCCAGCGGCGCCATCGACTTCGCCAAGTGATCTATCTCCGTAGGGTTTCTCCGAGAATG
AGAAAACCCTTCGTGGAGGAACTCGAGGTGCAGCTGCGGACGATGATCTCGTATACAAGC
CAATACATGCCCCCCGGCATATCGGCTCGATCGACGGCACTCCTGCTTCAGGGCCTCGTT
GATACGCTTGCCGATGCCTTCGAGCTGGGCGCAGGCCCCATTCAGCCACGAGATGTATCC
GGCTGCCGATTCCTCGGGATCCCCACGGTGTACCCGGAGCTCTCTACAGACAACCGCCAT
GGTTGTGCAACAACTCCTGAGGTACGAGTTGAACCATACCTCGCGACCTTGGAGCGCCTC
CATAGCTTGGTCCCTCTTCACCTCCAATATAGTTCTCTCAAGTTCAGCGACCTTGAACTT
CGTCCTCCAGTACTGTATGCGACGGTCGCGATCAGCAAGCACACTCTCGAGGTCTGCCCA
ACACGCAAACACCTAAGTCAAACTAATCAAGACAGACGAGGTAAAAGAAAAGGAGCAGAC
AAAAATAACCAACCTAAGGAGGTCGTCGCCATACCCGTTTCCACAGGCGAATTCTGATCT
ACATCGCCCTGCGGCACATACGGCTCGGACGCAAGCGCCGGAACGATCACTGGCAACTCA
GGCTGCCCGGCTGCTGGACATCCTCGATATCAACATCTCTACAAACGACAACAAAGTACT
CGAGGTCAAAATGCTAAAGAAAACTAAGGTGATGACTGCACACACAAAGGCGGTTAGAAC
CAATGAGAGTTTTACAAAGCATGACTAAAGAGTACAAGGGAGCCAAAATCCTACTCTTCA
AAAAGCGGGAGAACAGACTCCCCCAGATCGCCGACTTCCTCCATCACGTCCTTGCGTGCG
TCGCTAGCCACCCCCTGATCCAAGATCTTCCGCAGATCGAGTTCAGGGTGCGCCAGCCTC
ACACACACAAGGACATGGCACGCCCCGGTATAGATCCTGGCCGCGTGCTTGGAGGGGATT
GCCTCTATCGCCGTCGCCAGTTCTGCAAGCGAAGACGTCAGCGAGAACTCGTCGGGATTC
GCCGGTATGGTGGTCTTGACGCCACACTCCCAGCGAGCTGGTGCAGACCAGTGTAGGTGA
CCCGCAGCGAGCCACGGATCTCCGACAAGTTGTTCTCGAGCTCCGACATACGATGCTCGA
GCCCTTGCCGTTGTCGCTCATTGCCGGCCACCAGCTCCCTCATCTTCTGGAGGTCCTCAC
GAACCTCCGCCAAATCACGCGTCAGCCGGTCGGCGCGCTCATTCGCCGACGACGTTGCCG
CTGCCCTCGCCTCCGCGATCTCGCGGCTAATGCCGTGAGCACCAGCCTCAAGGAGACGAC
CCATCTCGACCTGGAGCTCCTCCCAAGTGAGGACAGCAGACGACGGACCCCGACCAGCCG
CAAGATCGCTGGCTGGGCCACTAGGCGTCGCCTCGCGGTTCCTGGGCACGACCACGACAT
CTGTCGAGGACACATCAGGGGACGCGCTGGAGGTCCCTCCAGATCTGTCCTGCGTCGCCT
TCACCCGTGCCGCCCTACGAAAGGTTGCACTTCAGACAGGTTGCAAGTGTTTGACGAAGT
GACAAAACCTCAAATTCATCCACTTACTTCTCGCCAAGCGTCACAAGCAGCTGCCGTCGC
GGAGGCAGGGGAGACGCGTCCGAGGCCTGGAGTACAACGGGTATGATGTGAGGCGGAAGT
TTTCCGACTACGCGATGAAACACCAGGAGAGCTTACCGAGGGGGAGGGTGTCTTCCGACG
ATTTCCGATCACGGAGGAGAATTTCCTCCCCCTTCTCAGAATGTTGCCGCCACTCGTTGT
GGCAGCAGCGGCAGCAACATCGGACGCCTCCTTGACGACGTCCTCCTTCAGCGACGCCGC
CGCCTGATGATCCACGAGCGGCCCGATGATATCAGTCAGAGGGAGAGCCTACGCTTCATG
AAGTTACAATGCTATCTCGGAAGAAAAATGCAAAAGGGCCGCTGAGTACACTCACATTGA
TGGCAGCTTCGCGTTCGGCCGCCCCCTTATCGCAAAGGGGGACGGGGACGTTGCTCGCCA
TCGTCGGGCCGCTGATCATCAATTGGCCGACGCGGCGCTCCACGGCTTCACTGCTCAAAC
CTGTAGATCGAGAACTAGAATTCGATAAGTCAGGAGGAACACGCACACAAGGAAGTCAGT
TTTAATACAAGAAAAATACCCCGAGGAGAAACCCGGGTCGAGTCCTCCAGTCCAGAATAG
TCAAAGGCTAGGTGGGCCCGAGCCTGGAGCGGCTGGATCCGTCTACCAATGAAGTCGGCA
GCGACTTCATACCCCGACAACCCCCGTACTCGGAGGTCATCAATGATATCGATGAAAGAC
TGGAGGGATGGGGTCAAGGCGGGTTTGGCGGTCCAAGACAAAATCTTGTCTGGTCATTCC
TCAGGAACAACGAAGACTGGATCTGAATTTTCTATCTGAAGATAGAACCACCTCGCCCGC
CATTTGCTACGAGAAGAAGGGCACTGGAAGGGGATATAGCGCGACTTCAGGCCATCCCTG
AGTCGGAAACCGACACATTCGGATACCCTGTTGGGTTCCATCCAGCGCAACTCGTAGTAG
AAACGAAAGAGGTCAAGAAACGGCTCTACCCCAATGTAGGCCTCACAAAGATGTGAAAAA
ATACTGAGGAAGGCGATGTAACTGGGGCTCAAATGGAGCAAAGAAAGGCCGTAGAAATTC
AAGACCAAGAGAAGAAATTTAGAAGGCGGAGGAAGAAAACCATAGAGAATGTAGTCCTCG
ATCGCAACCATGCGACCCAGGACAGGCTGGGGTTCAATACCTCCTACTTCTCTCTCCATG
GTCCCGTGACCGGGAAGGGCACCATCCGCCTGTAGTTTCTTCAGCGACGTGCTGGTGGAG
GTGGACTTGTCGAGATCCATTGCCGCCGGAGATCGCCGGAGAAGGGACCGAGATGAACTA
GCTAGGGTTCTTATGGGGGTGGAGAAGACGAGGAACGCTTGGAGACTGGAGAATCTTTTC
ACAATAGGCGGACTTCGAAATGGATCCCCAAAACTCCCTTAAATAGTCGCACTTCCGACG
GTGCGAATTCCAAGGAAAGGAGAGAGATAGCCGCCGGAAATTTCTAGGTCCGTTACGCGC
GGCAATTTTTCAGACTTCAATTTAAATTCACTCATGACCGTTGAGCTTCACTGGGCGTTG
TCGATTACTCCTCGTCTCTCGGTCCTCACATCGAGAACAACAACAACCTCGACATCAAAA
GTCACGATCGGTTACATGAGTTCATTTAAGCAGAAGTCGGGGGCTACTGTCAGGGTTACG
GGTAAGGTATACCCTCTACCCTTCGATATACGTCACATATCGATATGGTATGCTCACGAG
TATACGGACGTGCTCGGCATACGTTAAGGAAATTCATCACGGAGTTCACAGATGGAAGGA
GTCCTACTCGGACAGAACTGGGTCGTCATTGTATCGTGTTCGGTCCGGTATCTCCGAGTC
CTACTTGGAGACAGCTGACCTGCGATATAAAAGGGACCCCCCGGGAGGACCTAAGGCATC
GAATCTCAGAGCCAACACATCCACCACAGCCTACGAAGCCGGAGCCTACCGGAGCCAAGT
CGCCGGGGATCTAGTCGAATCAACTCGACTACGATCTCGTCGGTACCATCGAGTTCCACT
ATTCCCTTTGTAATCTGTGATTTCCATCATATAATCCCATATCAACTGGATTAGGGCTAT
TACCTACCAAGGGGCCTGAACCAGTATAATCTTTGTCTTCTGTTTGCTTGATGTCGTATT
ACGTAGATCCTCGTACCAGCGTACCCCAATACCCTCTATATCCGGTCTACGGGTATCCCC
CGTCGACA
>Os0033#DNAnona/Helitron
CTAGGAAGGTGGCCCGCGCGGATGCGCGGGCATTATATTATTAAAAGATAAGATTATTGT
TTGTTCGAAAATTTTGTCTCATAAATTAAGGGCAAACTAATGTTTGGATAATGTTATTTT
ATAATAATTTAAAGGTTCTATTTTTCTTAAAGTATCTTAAAAAACCATTCACAAACTTTT
GAGTAGGAGATGGATTAAGTACTTATGACTTTTGAATCATGTTTTTTTTTCTCGAGTAAA
TAAGAAACTATTGCAAGTTAATTATTATACAATCCATTTATAGAGCAAGATACTTAAAAT
TCTTATGATTAAATCATCTCATGAAGACGCATGATATAGTAAGAATGGGAGGAAAGCGCA
TGCATGGAAAAAAAAGAACGGGAAAAATGAAAAGAGGGAGAGGAAGCATACGTACCCACG
TACTTAGGTGCGTACCTATGCCCCGGGAGGAGAGGTGGAACCTCGTAGTATTTAGTTTGT
TCTAAGATCAATTTAATCTAATGGTTTATAATATTGTACATACCGATTTAAGTGAAAATC
AAATAATAGATATTTTGCTTTTTTTTCTTAGAATTTTTAATAGTTGCTTTAATTTATTAG
AGCACCACATGGCAGTTTGAGAGCATTTTAAGAAATTTTAAAGGACTTAACACATGTAAT
TAGAATATTAACCACATAATATATATGCATGGGGCATATGGTATTATTTATTCCAGCTTC
GTCCATGTTTATATACATCTAGAGAGAAATTAATTATGTGGCTAGCAAGCCATTAGATGT
CTAATTAATAGCAATTAATTTTGACACCTATTTACAGTTGTTCATAGTAGCTCTTACATA
TTTATCTTACGACTTTGATTATCCATTGATCCCCAATTTATTGATCACCATCACTCGCAT
GAAAAAAACATGTACTACTTAGGATTTAGAATAGCTTATTTATATGATAGCTATTTGAGG
GTACAAATGAATGAATTGACTTCTAAAAAGCTAAACTGTTGTTTAAAAAAGACACCATTT
AGAAACTTGGAAAGCGTGCAAACGAAAACCCAAACTATGGAATTGGGAAAAAAAAGAGGG
TTAAACTCTCTTATAGCACGCTTGTCTTAGTAAAAGTTCTATTAATATTTGTTAATATTA
TGCTCACATTTATAACATAATAATTTCTTTCACCTGTACGAACAAATAGTACAAAATCCA
AATATGACATAACACAATACATTATAATTATTCTATAATCAACTCTTAATTTCAGGTTAA
ACAGAGCTAAGTGTTGGAAAAAATTCAACCCGCGGTGCTTAATTCTTCTCTCACGGCATC
ACACCTTTAATTTTCTTTACATGTTATTAATAAAATTATTCAACTCCATATATGACTTGA
TATGTGGCAAAGTGGTAGCGTAGTGGCGGTCGTAATCACCTTAGATGCCTTAGACACGGC
GCTTTGTCACGCGTGCAAAAGGCAAAAGTGCAGACGTGCATTGTGTAGCGGGCCAAAAAA
GAGAACTTCGAACGCTTTATTTATAAGAAAACAATAGATCCGATGATTTAAATAATGGGT
CCACCGGTTCTAGTGTAAGTGTAAGTTAGTTAATATAGATTTTAAATTGTTAATTTAATG
GGTACATAATATAGTGTAGACTTTATTTTGAAACAATGCATTATTGGAGAATAATAGTCC
AATGTAATAAAAAATAAATCCAGTGATTTAAATAATGAGTCCATCGGCTTAAATGCACGT
ATAAATTAGTTAATATAGATCTTAAATTGTTTATTTGATAGGTACACAATATAATTGTGT
AAACTTTATTTTTAAATAGTGCATTATTGGAAAATAATAGCACAAAGTAATGAGTACACC
GGTTTAAGTGGAAATTATTAATTTTATGGGTAACATATAATGGTCTAAATTTTATTTTTT
AAAATTGTAGAGCTAATTTAGTTACATGCAAGTTGTACGATGGTAGATTCTATATTTGTA
AAATTATGATTATTTAAAAAATATATATCCATTATATAAATAGAAAAAAGAAGAAAAAAG
GGGGAAAAAATAAGCGAAAGAAGCATACGTACACATACGTATGTAT
>Os0034#LTR/Gypsy
TGTCAGAGATGGAGATTTCAGAGAAGAAATGGAGAAGAGTTTCAGAAGTTTTAGTTAAAA
ATTCAGAAGTTCAGAGTTAGAGTGGGATACCGGTTGGGTGACGTCGTTTAATGAAGATGA
ACGGTAGAGATGAGGCTATATCAAATTACCGTGGTGCATTTACGGCTGTGATCGCTTTGC
TGTACTATTTACCGTTTCTGTTTGTCGTCGCCTGCGCGTGACGCTGCTTTTACTCTGCTT
CCTCTGTCTCACTCGCTGCTCTGTAAAAAAAAAACTGAGATGCCTGGGAGTATATAACCC
GGTGTGATGAATGGAAAAGCTATCGAAGATCATTAACCCTAGTACTTAGCTTAGAACCCT
AGTTTTTCTTGTCTTGCGGCGGCTACAAATCTGAGAGAGAGTGTGTTCGTCAATTCCATT
TCGGGGGTGTTTTGGTGTGGTTCTGACAAGGGTATCAGAGCACAGCTGATTCTTGGCTCT
CGATTTGTAAGGTGAAGGTTGGGAGGATCTGCGGATTCCTCTCGTAAAATCCCAAAAGCC
TATACAATTCGAACCGGAGGCGAGTAGAAGTGAGACAGATCGACAAGCGAGGGTTGGGGA
ATCACTTTGATGTGTATTCCCTGTAAAATCTCCAGAGCTTTCGACCTGACTCAGGCGGCG
GTAGACCTGCGACGACGAGATCAAAAAGGGGAGAGGGTGAATCTTGGAGATAACCCTCAA
GCCGAATTTCGTTGTCAGTGAACATGCCGGCTCGCACCAGGTCCGTTAACAGTTTGGATA
GTGTGGATGGATTTGACGCTAGAGCTGAGATCCTGCAGCTTAGGCGGGAGATGACAGATC
TGAGTAATCTGAGAGGTGAGATGGGAGAAATCAAGGACCTTTTGAAGAGTATTTGCACAG
CTCTACCTGGATTTCACTCTGCTGGTGCGAGTACTAGTGGGACGGCTGGTGCAGGTGGAT
CTGCAGGGACCCAGGCTATGGCTGGTGCAAGTGTATCTGCAGGAGCACAGGCTGCTACTG
GGACAGGGGCTTTGATTGCACCATTAGTTCCCCCTGGATTTTCATCAGTGGCACCAATTT
TATCTACGGGAGGAATGCAGTCAGGAGTGGCTCTACCTCAAACTGCTGATGAGACTCAGG
TAAACTCAACTAATGCAATTCCTTCCAGTCAGATACATGCTGGTATGGGAAGTGTTTTTC
CATCAACAAGTCTTCCACCAATTTTTCCAATACACATGTCTGGTGCTGTTCCTTCTGTTG
GACATGTGAATTTTTCTATTGAGCCAAACACTGTTAACCCAAATTTTGCACCAATATTCA
CCTCAGCACCAATATTCACTTCAGCTACTAGAACTCAGGCTGGTCATTTACCTGGGGGGT
TAAATATACATGGAGTGGAGTCTCAGGAGGATGTGGGAATGAATCATTATGGAATAGAAA
CAAACCAGCCATGGAGGTATCCGCAGATGCAGCCAACAGCCAGACCTCATCTGAATGCTA
CAGGGATACATATGGCAAATGGAGGAGGACCTGTTTGGCCAGAAGGACCCAGACATCTGT
TTGGTGGGATGCCTAATCCATATGCTGACATGACACTAAGAAGCCAGAGGTTGGAGTTAA
CAATATTTAATGGAGAAGATGCTATTGGGTGGTTACAACAATGCGAGAAGTTCTTTGAAA
TGACAGGAACACCAGTAGAGCAATGGGTGAATTTAGCCACTGGGCACTTGGTAGGAAGAG
CTGGGAAGTGGTTTAGAAATCTTGGGATACCATGGCATTATATTAATTGGCCCCAATTTT
ACTTGATGATTTCAGATAGATTTACTGAGGCAAATGCACACGAAGCTGTGGAGCAGTTGC
AGAATGTGAGGCAGACTGGTTCTGTCATGCATTATATTGATAAATTTGAGGATAGTGTTG
CATTGGTTAAAAGGGATCATCCCTATCTGATTGAGTATTATATTTTGAGCTGCTTTATTG
GGGGTCTTAGAGCTGATATCAAACATGATGTGTGTGGGCAAAAACCACAAAGTTTGTTAG
CAGGGTACTAGTATGCAAAAGTTTATGAGAAGGCCAGTCTTGCAAAAAGGGGAAATGCTC
AAGGGGGATTTAACAAGAGTAAACCCCAGTTTCAATCAGGAGGTTTCAATAATAACAAGA
ATGTAGGACAGAAGGGGGGCAAATACTGGAGGAGAGAGGGAAAAGAAAACTTGTTGGTAC
TGCAAAGAACCATGGTCTTACCAGCATAAGTGCAGGACAGGGAAGGTGATACATATGATG
GAAGAAGTAGAGGATGAAGAAGAGGAATCAGGAAGTCCTGAAGAAAACCAGGAAGGGGAA
TATCAAACAGCACCTGGAAGTCCTGCTAAGAAAGAAGATGATAATGAAGAACAACTGATG
CAGATTTCTACTCATGCAATACAGGGTACATATGGAATCAATACATTCTCTTTGATTACC
TATGTTAAAGGAAGGAAAGTTGTGGCATTGGTTGACAGTGGTAGCACTAATACCTTCATG
AATTATGAATTTGCATTGAGAAGTGGGTGTGAAATCATAGAATTTGACCACAATAGAGTC
ATGGTAGCTGGGGGAGGAATACTTAATTCCACAGCTAAAACCGAGGTGATCCAGTACAAG
GTCCAGGGATATCTTTTCGGTAAAGCATTCCAGTTGATTCCTTTAAAGGGGTATGATATT
GTTTTGGGGGCAGACTGGATATATGAGCACAGTCCAATTAATTTGGACTTGAAGCAGAGA
ACTCTGACAGTAACCTACAAAGGGCAAAATATTAATTCAAAGACTATACTGCACCTGGTG
GAAAAGTGTTGATCAAGTTTTAAAAGATGAACAAAATGCTGGACAAAAATGTTATGGGGT
TTGTAATTGAAGTACATACTCTCAAGACTTTGGAGATGGAGAATGTGCCAGTCCCTGATT
CTGTAGCAACTATCCTAGCTGGATTTGCAGAGGTTTTTGCTGAGCCCAAGGGGTTACCAC
CCAGAAGAGAATGTGATCATGCTATCCCACTTAAGATGGGAGCTGAACCCCCTAATCAGA
GACCATATAGAGTACCACACCAGCAGAAGAATGCAATGGAGGAAATTATAAAGGAACTCC
TGGAGTCTGAAGAGATTAGGCCCAATTTGAGTCCTTACTCTTCACCAGCTGTTATGGTCA
GAAAAAGGGATGGCAGCTGGAGAATGTGTGTGGACTATAGACAATTGAATGCAAGAACTA
TTAAGAACAAGTTTCCTATGCCAATTGTAGAGGACTTGCTAGATGAGTTGAATGGTGCTA
AGGTATTCTCCAAACTGGATCTGAGATCAGGGTACCATCAAATCAGGATGGTGGAAAGTG
ATATACCTAAAACTGCCTTTAAAACTCATATGGGTCATTTTGAGTACTTGGTTATGCCAT
TTGGGCTAACAAATGCACCAGTCACCTTTCAAGCTCTAATGAATCAAATTTTTGAGAAGC
TGTTGAGAAAATGTGTACTGGTATTCTTCGATGACATATTGATTTACAGCAAAAATCTGG
AAGAGCATGAAAAACAATTGCAGTGTGTCCTATCTATTTTGAGATCCCACAAGTTATATG
CTAAGAGGAGTAAATGCACATTTGCAGCACCAAGTGTAGAATATCTGGGGCATATAGTAT
CAGGAGAAGGAGTGGCAACCAAGCCCAGCAAAATTAAAGATGTTCTAGAATGGGCAGTCC
CAGTGAATATAACTAAGTTAAGGGGCTTTTTGAGATTGACAGGTTACTACAGAAGATTTG
TTCAGGGGTATGGTGCTATCTGTAGACCACTACATGATTTATTAAAGAAGGATAATTTCC
ATTGGGGTCCTGAACAGCAGAAGGCTTTTGACCAACTAAAGAAGATTATGACTACTTGTC
CAGTATTAGCTCTTCCTGATTTCAGCAAACCGTTTGTATTGGAAACAGATGCTTGTGGTT
CAAGCATTGGGGCAGTACTAATTCAAGAGGGCAGACCAATAGCTTATTATAGCAAAGCTC
TGGGGCAGAGAGCAGCAGGGTCATCCACTTATGAAAAAGAAGCAATTGCCATTTTGGAAG
CACTTAAAAAATGGAGGCATTATTTGCTGGGTAATCAAGTGATTATAAGAATTGATCAGC
AGAGTCTTAAGTATATGGCTACACATAAACTTTCAGAAGGAATACAACACAAATTATTGC
TGAAACTCCTGGAGCTTGACTATAACATTGAATATAAAAAAGGGAAAGAAAATGCAGCAG
CTGATGCATTATCAAGGAGAGACACCAAAGAAGTGGAAGAGAAGGAAAAATGCTATGCAA
TCACATTGGTCTATCCTGAATGGATAGAGGATGTGAAGAGCAGTTATCTAAATGATGCCC
AATATATGAAATTGGTGGATGGGGAGGAACTAAATGAAGAATCTAGCAATTTTTCTTTGG
GTGCTGGAATACTAAGATACAAAAACAGGATATATGTTGGCAGTACTACTAATATCAGGA
ACAAACTGATACAAGCTTTCCACAAATCAGCTTTTGGGGGTCATTCTGGAGTTAAAGTCA
CTTACCACCGAATCAAGAAGATTTTCTATTGGCCACAGCTTAAGAAGGAAGTGGAGAAAA
TTGTCTCTGAATGCCCCACTTGCCAGATTACAAAAGCTGAGCATGTTCATTCTCCTGGTC
TTCTAGATCCTCTGCAAATACCTGAAATGGCTTGGACACATATTTCTATGGATTTTATTG
AAGGGCTGCCAAAGTCTCAAGGCAAAGATGTAATCCTAGTAGTGGTGGATAGGTTGACCA
AATATGCCTATTGCAATGTCTCATCCCTATGATACCCAAGATGTTGTGCAGATCTTTATG
GAAAATGTTTATAGGTTGCATGGCATGCCACTGGTGATTGTTTTCGACAGGGACAAAATA
TTCACTAGTGATCTCTTTCAGAATGTCTTCAAATCCATGGGAACTACTTTGAGGTTCAGC
ACTTCTTACCATCCACAATCTGACGGGTAGACAGAACGGGTAAATCAATGTGTGGAGGCA
TATCTGAGATGCATGGTGTTCCAAGAACCTAGAGACTGGCACAAGTGGTTGCCTACTGCT
GAGTGGTGGTATAACACTTCTTATCACACCTCTCTACAGGTCACACCGTATGAAGCACTA
TATGGTGTACATCCACCTCAGAATGGGGAGCAAGCTATCCCTGGAAATGTAACTGAAGAA
ATCAGAATCACTGCTCAACAGAGAGAAGAGTTGATGTTGAGATTGAAAGATAACTTGTTG
AGGGCTCAGAATCGAATCAGGAAATTTGCAGACAGACTTAGGTCTGAAAGAAGTTTTCAG
GAGGGAGACATGGTGTATCTAAAGATGCAACCTTATAGACAGAACGCTTTTGGCTTGAGG
GGATCACTGAAGCTTCGTGCAAAGTTCTATGGGCCATTTAGAATCCTGAAAAGAATTGGG
AAAGTGGCTTACCATCTGCAGTTACCGGAGGAAGCTGGAATACATCCAGTGTTCCACGTA
AGCCAGCTGAAGAAACATGTGGGAAATTTGGTTGTACCACTTCCTAATCTTCCATTGGTG
GATGAAGATGGTAACATCAAGACTGAACCTGTCGCTGTACTAGCAAGAAGGGTAGTTCCA
AGAAGAAATGAGCCGGTCACTCAATGGCTTGTTCACTGGGAAAATCTATCTCCTGAGGAT
GCTACTTGGGAGGACTCTGCTTTTATTCAAGCAACGTTTCCACATTTTCGACCTTGAGGA
CAAGGTCGTGCTCAAGGGGATTGGATTGTCAGAGATGGAGATTTCAGAGAAGAAATGGAG
AAGAGTTTCAGAAGTTTTAGTTAAAAATTCAGAAGTTCAGAGTTAGAGTGGGATACCGGT
TGGGTGACGTCGTTTAATGAAGATGAACGGTAGAGATGAGGCTATATCAAATTACCGTGG
TGCATTTACGGCTGTGATCGCTTTGCTGTACTATTTACCGTTTCTGTTTGTCGTCGCCTG
CGCGTGACGCTGCTTTTACTCTGCTTCCTCTGTCTCACTCGCTGCTCTGTAAAAAAAAAA
CTGAGATGCCTGGGAGTATATAACCCGGTGTGATGAATGGAAAAGCTATCGAAGATCATT
AACCCTAGTACTTAGCTTAGAACCCTAGTTTTTCTTGTCTTGCGGCGGCTACAAATCTGA
GAGAGAGTGTGTTCGTCAATTCCATTTCGGGGGTGTTTTGGTGTGGTTCTGACA
>Os0035#DNAauto/MULE
GAGTCCGGCTCAGGTGCAGGGAACCCTGCACATAGTAATATACAGGCCAAATCAAATCGC
GACACCTGTACACAAGGTAGGTCCACCCAATCAACCAAGTAACAATGTAAACGGAGGTTT
AACCACGATCCCACAAAATCAGGTAACAGAACCATTCACCCGCGAAATACTTTGACGTCG
CGCGCGACGCCGCACAGAGTTTCTTTCCTCTTTCTCTGTTCTTCTGTACTGCTAGATCTC
TAAAATTAGATTGGTGATTCTTGATAGAGATCAGTGTCCTCGTGAAGCAAGACGCATGGC
GGAAGCCCCAGTCCACCCTTCATCTTCAAAGAGTATGTTAATTGTCCATAAACTTGGCAA
GACCCGATTAGTTTGTCTCAATCTCTGCCATAAGTTATCTGCTAATTGTTATTAAATTAG
ATTGGTTTCACCTATATATGGTGAATAGGATTTTATATTGTTCCTTGCATGTTAAACTAG
CATATACACAATAATGATCACGTTATACTTATTCTTATATTTAGATCATGAAAAAGAAGA
CGTGGGAGACACGAATATAAGCAGTACTGATGATGCTTGTGTGCAAAAGTTAGAGCCAGT
AATTGGCATGGAATTTGATGATGAAGATATAGCATATGAGTTCTACAATCGGTATGCTGG
AGATGTTGGCTTTAGCATTAGAAAGTTTTGGCATGATAAATCTTCAACAAATGTGATTCG
CACAAAAAAATTTGTGTGCTCAAGGGAGGGGTTCAATAAGAGGAATACTTCAGATGCATG
CCAACGGAAGCGAGCTGATACAAGAGTTGGTTGTATGGCAGAGATGACCATTAAGATCAC
TCCTACTGGAAAATATGCTATAGCTAGCTTTTCTAACACGCATAACCATGAACTCATAAC
TCCTAGCAAGGCCCATTTGTTACGTTCTCAGAGAAGAATGACAGAAGCTCAAAAAGCTCA
AATTGACATCTTGAATGATTCAGGTGTTAGACCCAAAGAAGGCCATGAGGTGATGAGTAG
GCAAGCAGGTGGGCGGCAAAGTCTTACATTTACCAGAAAAGATTATAAAAATTATCTCCG
ATCAAAGCGCATGAAATCTATCCAAGAAGGGGATACGGGTGCCATTCTTCAGTACCTACA
GGACAAGCAAATGGAAAACCCTTCATTCTTCTATGCAATACAAGTAGATGAAGATGAGAT
GATGACTAATATATTTTGGGCAGATGCAAGATCAGTATTGGATTTTGATTATTTGGGTGA
TGTCATATGCTTTGACACAACATACAGGACAAATAATTATGGTAGGCCATTTGCTCTTTT
TGTTGGTGTAAACCATCACAAGCAAACAGTTGTTTTTGGAGCAGCGTTACTGTATGATGA
AACAACATCAACATTTGAATGGTTATTTGAAACTTTCAAAAGAGCCATGTCAGGCAAAGA
ACCAAGGACAATATTAACTGATCAATGTGCAGCCATCATTAATGCTATTGGGACTGTCTT
TCCCAACTCAACTCATCGTCTCTGCGTTTGGCATATGTACCAAAATGCTGCGGTACATTT
GAGTCACATTTTCCAAGGTTCAAAAACATTTAAGAATGATTTTGGCAAGTGTGTTTTTGA
TTTTGAAGAAGTTGATTAGTTCATATCAGCATGGAACAAGATGATAGAGGAGTACAATTT
GAATGATAACCAATGGTTACATCATTTATTTGAGATCAAGGAGAAGTGGGCTTTAGTTTA
TGGTCGGCAAACATTCTGTGCAGATATGAAATCCACACAGAGAAGTGAGAGTCTCAATGC
CCTGCTGAAATATATGCAACATATGGATTGGTTCTTGAAATTTTCTTTTATTTATATAGA
GCAAACACTCAGGCACAAAATTGGGCTTTTTTTACATCTCGATCTGCAGTTCAATGTCAT
TAATATTTCCATTTGCAATCTAAACAATATATCTATGCTTATGGTGTGTATACATTATAG
TACAAGAAAAAATTATTAAGCAGTTAGACATTAACCTGTGACAGGCTTGGTCGATCCAGA
GCAAGCCCAACCTAATCCATCAGGACTGCATGACCTCTCCCTGCTCTAAGTCTCCATGGC
GACCACGGCTCCTTCCGCCGGCCACTCTCCCACGGTGAGCGATGCGACCTCCTCAGGACG
CCCCACGGCAAGTGCGCAAGCCTGTAGTGGCACCCGGCAAGCACCGCCGCCCCACCCCGG
CGGCCTGCCTCGAGACCGTCGTCCTCTTCGATGGCCCATGGTGAGCACCACTTCCCAGCC
AACGGCAGGTGTGCAGGCACATTTGCAGCAGCTGGCAATGGCGTGGTAAGCATTGACCTC
GCTCCCGACAGCTTGCCTTGAGAGTATGGCGCCATGTGCAAGATCTTTTGGATGTGCTTT
CACTGCTTTGTGATGCAGTTCAGGAGTGGTTGAGGAAAGAGAAGGCTGGAGAGGAAAGGG
GATTTTTTTATGGGAGTGAGAAGGGGATTACCAACAGGAAAGAGAAATCCAGATAACAGA
AGTTAACGTGATGCCTTGTGCCGTTTAGTCCTCGTTAAACCTCCGTTGCATGCGTAATTA
AGTAGGGCCACCCTGGACAGGTGTCGCAATTTGATTTGGCCTGTATATTATTATGTGCAG
GGTTCCCTGCACCTGAGCCGGACTC
>Os0037#DNAnona/MULEtir
GGAAAAAGTACACCGAAGGTCCCTCAACTTGTCATCGAGTTACAAAATCGTCCTCCAACC
GCAAAACCAGATACATGGCGTCCCTCAACTTACAAAACCGTTCACATTAGGTCCTTCGGT
GGTTTTGACCCCGGTTTTATCCGACGTGGCGGCTGAGTCAGCGTGGGACCCACGTGGGCC
CCACATGTCAGGATGCCACGTCATCTCTCTTTCCCCTCCTCTCCCTTCCTCCTCCTCTCT
CTCTCACTTCTCTCCTCTCT
>Os0038#LTR/TRIM
TGTAACATCCCGGCCTAGGGCTTAATAGGATTAATAGAATACTCATATCAACAAGTTGCA
ACTTCTTTTCCGGAAGCCAATCTCCAAAGAACTCCAGGGTTAAGCGTGCTTGGCCTGGAG
CAATTTGGGATGGGTGACCGACCGGGAAATTCTTCCCGGGTGCACACGAGTGAGGACAAA
GTGTGCAGAAAAGACTTGTGTTGGTCTGTGAGGGCAGTCTATGACCTATGAAAGCTATCA
GATGTAAGCGGGCCCGGCCTGGGGGAAGGCGGGACGTTACAAAATGGTATCAGAGCCGAC
TCTCGCGGTTTCACGGGCGCGTGTGTCGCAGTTGCGCAGGCATGGTGCGCATGGCTGGTG
TAGACCGGGAGTGGTTACATAGCATGGCACATGCGCTGGCACTGGACACATGGACGTGGC
CAAGAGAGGACGTTCCTGGCCTAGGGTTGATCGACGGGGGCGTCGATCTCTCTTAAGGGG
GTGAGGGTGTAACATCCCGGCCTAGGGCTTAATAGGATTAATAGAATACTCATATCAACA
AGTTGCAACTTCTTTTCCGGAAGCCAATCTCCAAAGAACTCCAGGGTTAAGCGTGCTTGG
CCTGGAGCAATTTGGGATGGGTGACCGACCGGGAAATTCTTCCCGGGTGCACACGAGTGA
GGACAAAGTGTGCAGAAAAGACTTGTGTTGGTCTGTGAGGGCAGTCTATGACCTATGAAA
GCTATCAGATGTAAGCGGGCCCGGCCTGGGGGAAGGCGGGACGTTACA
>Os0039_RIRE3#LTR/Gypsy
TGTCGCGTCCCAAAACGACTCTAAAATACATCCTCAAAATTATGCATAGAATAATTAAAA
TCCATGTGAAAGCCTCCAACAATTAAAATGTGCAAAGTTAAAAGTCAAATAAGGCTTGGA
GGATTTTTGTATATTTCCTAAAAGCCTAAAATGCGTAAATAAATTTTAGTGGAATTTTCA
GAGCACAAATAATAATTAAGAAGAAATAAACAAAGTTAAAAAGGTTTTATAAAAAGAAAA
ACCCTAAAAAGTCTTTTCCCCCCCTTCCCCTCTTGGGCCGGCTCGGCCCAACTCCCTCCC
TCTCTCTCCTCTCCCCCGCGGCCCATCGGCCTCCTCCCCGCGCGCGCGCCGCTGACGGGC
GGGCCCGCCCGCCACCCTCGCTGACGGGTGGGGCCCACCCGTCATCCCCTACCTCGCGCC
GCTCCCGCCGCCTCGCCCGTGCCCTAGCGCCGCCGCCGCCGCGGATTCCGCCGCATCCCG
CCGTCCCCGCGCGCAATAAAGAGGGGGAAATCACTCCCCGTGATTCCCTCCCCCTTTCCC
CCCACTTTTCCCTCTCTCTCTCCCTCGGATTCGTTTGGAATCCTTCCCCCAAACCTCGCC
GGCGCCATTAATGGAGCCGAGATCGCCGCGCCCGTTTCCTTCCCCTCCGGCCGCCCTCTC
TCACTCCCAACCCTATATAAGCACTCCCCGTGCCTCCCTCCTCCGTTTCCGCCCCTCGCC
GCTCTCTCTCCCCGTCGGAATCGAGCTCGCGCCGTCGTCCTCTCTCTCCGCCGTCGCCGC
CGAGCTCCGGTCCGCCGCCGTCGTCGCCCGGACCTCCTCCCGCCTCGGCGTCGCCTCCTT
CGGCTTCGCCGCATCCTCGCCGACCTCGTCCACCCCTCCGTTTCGCTCGCCGACCGCCGG
AGCACCGTCGACCTCGTCCACCCGAGCCGCGCCGCCGCCTTCCTCCGCTCCGGTCGCCGT
TTCCGTCGTCGCCGTCGACCCGGGGTGAGCCGTGGACCGCCGCTTCGTTTCCCCCTTCCC
TCCCCTCTCTCGGCCGCCGCTCCGCCGCGCCTGTGGTCGCCGCCGGTGACCATAGGGGCG
CGGGCGCGCCGCCTCCCGTCGGTCGGCCGGCGTGGCCGCCTTCGGGCGCGCCCCGCGGCT
GCCGCGTGGGGCCCGGCCGTCAGCCGCCCGCGCCCTCGGGTGCGGCTGACGCGTGGGACC
CACGGCGCCGGCCGGTGTGAGCCGCGTGCGCCCGGTCCACCGTGGACCGTGAGGCTGCCG
CGTGGGCCCCACTCCCGTGGACCCGGTCCGCGCGCCCCTCCCCTCGGCTGACGCAATAAA
TCCATTTTAAATTAAAATTTAAATGAAGAAATTCGCAAATATTCATTTAAAGAGCATATA
AACTTCAAATGGCCATATCTTGGCCATTTGAACTCGGAATTGGACCGTTCAAGTCTCTAA
TTTTTCCTTAAGAAGTCAAGAACCCATTTTTGTGCTTTGTTTCTGCTGTTATATGGAGTT
TATTAGAGTAAAAGCCTTTTCTTTTCCGTTGGTCGTGTAGACGCTGCAGCTTCGGAAGAT
CCGCTCTTCGTGGAAGTTGAAGCCGGCGTTTGGGAAAGCGAGCAAGGCAAGTCACATCAT
CTTTGAACATATTGAATCCCAGTTTGTAAAATTATGTTGATTTAAATTATTGCATTATCG
CTTTATTTAAATTCCCGCGTTATCACTGTTTTATTTAGCCATGCCTATTTACCTTTGTTA
TGACCTTATTATTGTTATTGTTATTATTACCTTGTTCACCCTAGAATAAACAAAACCCCA
ACTAGTGGACACTCTACTCATGGTACCACTAGTATGATTTTAGGTAGATGCTTCGCTTTT
AATTAGGTAACATTAGGCGGTTTTACAACTCTAGACTTTGGGAATATTCATATCACCTGG
ACACTTTGGAATGGTTTGATTATTGTGGAATTGGATTCACACCGCCCCCTCTATTCAAAA
TCCCCAAAATGGTTTTAGGCTGGGCTCGGGGTGCATGGTTTTGATGTAGCACCTCGGCCA
TATAAGGACCGGTCTTCGGGCCTCTGTTGCAAAGCACTACCGTACTTCCACATGTCTAGT
GGGTAAGGCTTAGTTTGTGGCTCAGTCTGGTTATAAACAAAAGTACACGGATGGAGATGG
ATGAAGTCGGGGGTCGATGGACATCTCCAGGGCAAATGAAGGCTACACGAGCTGCGGCCC
GGTAGTCGAGATGTCATGGCACAGGGCCGGTGTCCTGCTGCTAGGGGCTCAGTCCTGCCT
GCCTGTCCCGGGGGTTCCGGCCGTAGGTGGGATTGGGTCGGTACTCTTGTCTATGGCTAG
GATGGGTTGGAAACTATGTCACGTCTTCCGTCTGTATACCGTGGTGGTATGTGGCACGTG
GTTACACGTGAGGAAGATGTGTCTTGTGGGTAAAGATGTACACCTCTGATCAGAGTAAAA
CCTATTCGAATAGCCGCGCCCTCGGTTATGGGCAAGCCGAGCAATGTACCCAAGTTAGTG
TTTTAATTCTTAAAACTTGCTTAACAACTAAAATATGGAATGGTTGGCCTGGGTTGGCTT
GGGACGAGCTGGGACCCAGGGTCGGGTTGCCAGTTCGGTCTGAATCATCGTAGGCCTTGG
GTTAAGGCAGGTTCGTGTGGGTTCACGGCCTTGATAATTAATATTGTTTAGTTCTAGAAT
CGTGTTTACAAAATAGCCCTGAGCAACTAAATGTCTTTAAATGCTGTTTATTGCAACCCT
AACCCCTTTATGGTATAACTCCTTTGTACTCCCTTGCATTTATTCTGCACTTGTGGGTGT
GTCTTGTTGAGTACGGTGGTTGTACTCAGTCTTGCTCAATTTTTTCCCAAACCCAGAAGA
GGAGTTCCTGGAGGATGAAGGCTTCGGTGTCTAGCTCGTGCCTGCCGTCAAGTGCCTGTG
GTCGTCGCCCTAGTCTTCCGCTGTTTCTCGTTTGTCTCTGAGTGTGCTGGGCCTTCGCTG
CCCATGTAATAAATTAACTATTTACGCTTCCGCTTGTTATACTCTGAATTGTATCAACTT
TTGGTGTACCTTGCCTCCTGGGACAAGGATTAATGCACGCACGTAAGGAATGCCCGTTGG
GTTATTTCCGGTCGTGACAGTTGGTATCAGAGCCCTCCTTGACCCTAGGACGAGCCGTAG
ATCCCAAGCCTTAGCAATATTTTCGAAAATAAAAATCCTTTGTTATTTGTGAAAACCCTC
TAGTCTCTCTCTGTCTTGCTGCTTCATTTATCGCCAAAATCTGACCTTTTTAAAATGTTG
CTTTTCTTTTTGTTTTTGTTTGTAGATGGCCGGCAGCGTCACCCGTCGTGGTTTGGACAT
GACTGGTTTCGTCTTGGAGCTGCGGGGCATGTGCGTGGTCCTGGGGTATCCACATGGAGT
GGACTACCAGGCCAGGCCGCTTCCGGAGCAGGAGGGTGACGACGCAGAGCCCCACGCTGC
TTGGGAGGTCACTGCAGTGATCCTCGCTGGCTCTCCCGAGCGGACTTCGCTGACAGTCAC
CGCGGGTGGAGACTCTTTCCCCGCCGCTTGCCAGAGCGCCGCTCTCCTCGCCATCGGCAC
TCTTCACCAGCGCTACCCGGACGAGTTGCAGCACTCGCCCTACCGCTACCACCCTCGTCG
CGGAGGAGCCCGCGACTACGCCACCTTCCGGGATGCTAGCTCGGAGGATGACGCTACCAT
CGTGCACCTGGCGCGCATGGTGGAGGCGTACGACGCGGCTCGTATCGACTTCCATCAGAT
GGTGCGCCGTGGGATGGTCGAGAACAACATGAAGATCCTGGAGCTGCGTCAGGAGAACCT
GCAGCTCAAGAAGGACCTGGACGCAGTGGAGGCGCAGCTGCATCAGCTCAAGATCGCCCA
GGGAGAGATCTGCCGCCCCAAGCGTCGCCGTGTCTGCCGCAGCCAGAAGATCACCGCCCG
CAAGAGCACCTCCAGGCCCGAGCTTGTTCGTCAGTCCCTGGCGTGGACTTGCTTCGTCGA
GACCCCTCGTGCCGAGCCCGCGCCCGTGGTTCCCCAGGAGGGGGAAGCCTCCGGCGTTGG
TAGCACGGAGGATGCGCTGTTGCTCACCTTCCGTCCTGGCCCGTCGCAGCGGTAGACGAG
CAGTTAGTAGGCTTGCGCGTGTGTTTTTTTTCTCGTTTGTCTTCTTGTTGTTGGAGTTGT
GTGGGGCATGGTTATGCCGGTGTGTGGTATAACTGTGTCGGAGCCTGTCTTTATTTTATT
TGCCTAAGCAACTTGAACTTTAATGAACCAATTTAATAGCAGTAATAAATTCAAGAATTA
TGGTAGTCGTGGGTGGTTAGCTTTAATTGTCAGCTCCTTCTCTGTTTGCTGGTTCTGTGT
GGGGTTTTCAGATGGTGATGACCAGGAGAAGTGCTAGCACCGGTGATGGCAACCAACCTG
AAGGCAGCAACCACAACCACCAGGGCAACCCACCTCCACCTCCTCCTCCGCCTCCACCTC
CACCACCACCACCAGACACCAACGCCATTCTCACCCAAATCCTCGCCCAGCAGGCCAACA
TGATGACTGCTTTCCTCCACCACCTCCAAAATCCGCCACAACATAATGCTCCACCACCAC
CTCCCCAACACTCTAAACTCGCCGAGTTCCTCCGCATCCGCCCACCTACCTTCTCTAGCT
CCAACAACCCCGTGGATGCGTTGGATTGGTTGCATGCCGTGGGGAAAAAGCTAGACACTG
TGCAGTGCAGCGATGAGGAGAAAGTCATCTTCGCCGCCCACCAGCTGCAGGGACCCGCAT
CTCTATGGTGGGACCATTTCCAGGCTACGCAGCCAGAGGGACAGCCTATTACTTGGGCTC
GCTTCACCGCCGCTTTCCGGAGAACCCATGTGCCCGCCGGAGTCGTGGCCCTTAAGAAAA
GGGAATTCCGAGAGTTGAAGCAAGGCAACCGCTCCGTGATGGAGTATTTGCATGAGTTCA
ACAACCTGGCCCGTTACGCTCCGGAGGATGTGCGGGAAGATGAGGAGAAGCAAGAGAAGT
TCTTGGCAGGAATGGACCCTGAGCTGTCCGTCCGTCTAGTCTCCGGGGACTATCCGGATT
TCCAACGTCTGGTGGACAAGAGCATCCGCTTGGAAGCCAAGCACAAGGAACTGGAGTCGC
ACAAGCGCCGCTTGGCGAATTTCCGCAATCAACAGGGTGCTAACCAAAGGGTCCGCTACA
CCAATCCCTATCCAGGGGGATCCTCCTCGCAGCAGCAACAACAGCAGCAGCAACCTCGCT
CCGCGCCTCGACCTCAATTCGTGGTGCGCGTCCCACAGCCGCAGCAGCAGCAGAATCAAC
AAGGGACTCGTGCGCCCCGTCCTCCTACGCCAACTGTGCAGCCTGGTCAAGGCCGCAGGG
ACGCTCAAGGTCCGCAGCGTCTGTGCTTCAACTGCTTCGAGCCCGGGCACTTTGCGGATA
AATGCCCGAAGCCAAGGCGTCAGCAAGGCCAAGCGCCTCCCCGCTCCAACAACGGTGGGA
AGGATGTCATTCGGGGTCGTGTGAACCACGTGACGGCCGAGGACGTGCTGACAACTCCAG
ACGTCATCGTTGGTACGTTCCTCATTCATTCCATCCCTGCTACCATTTTGTTCGACTCTG
GAGCTTCCCACTCGTTTATATCTGTGCCATTCGTGGGGAGAAATCAGTTGGGGGTAGAAA
GGCTTAGAAACCCTCTGCTCATCACCACCCCTGGAGGGGTTATGACAGCAAAGTATTATA
GCCCTGCCGTCCCTATAGAAATTCAGGGGATTCCTTTTCCCTCGGATCTGATTCTGCTAG
ACACCAAGAACATGGATGTGATCCTTGGGATGAATTGGTTGGCTCAATTCCAAGGAGTAG
TGGATTGCGCGAGACGCACTGTCACTCTGTACCGAGGGCCGGAACAACCGGTTGTTTTCT
TTGCACCCCCAACCTCTGTCAGAAGTTCAGAACTTCATCAGATAGAACTGTCAGAAATCC
CCATCGTCAGAGAGTTCGGAGACGTGTTTCCGGAAGAACTACCTGGTATGCCGCCCAAGC
GAGAGATTGAGTTCCGGATAGATCTTGCTCCAGGAACCACTCCTCTGTACAAGCGACCCT
ACCGTATGGCAGCAAATGAACTGGCCGAAGTTAAGAAACAGTTGGAAGAGTTGAAAGAAA
AGGGGTACATACGTCCGAGTACTTCCCCCTGGGGTGCTCCTGTGATTTTTGTGGAGAAGA
AAGACAAGACGAAGAGGATGTGCGTTGACTACAGAGCTCTCAATGAAGTCACCATCAAAA
ACAAGTACCCTCTTCCCCGGATCGATGATCTGTTCGATCAGCTTAAAGGTGCCACTGTAT
TCTCCAAGATTGATCTTCGTTCCGGATATCACCAATTACGTATTCGTGAAGAAGATATTC
CGAAGACCGCATTCACCACGCGATACGGACTGTATGAATTCACGGTGATGTCGTTCGGTT
TAACCAATGCACCTGCCTTCTTCATGAACTTAATGAACAAAGTGTTCATGGAATACTTGG
ATAAGTTTGTTGTGGTTTTCATTGATGACATTCTGATATACTCACAATCAGAGGAAGACC
ATCAGCACCATCTCCGTCTGGTGTTGGGAAAGTTGCGGGAACATCAATTGTATGCCAAAC
TTAGCAAGTGTGAGTTCTGGTTGTCCGAAGTCAAATTCTTAGGGCACGTGATATCTGCTA
AAGGAGTTGCTGTGGACCCCGAAACAGTGACCGCCGTCACTGATTGGAAGCAACCCAAGA
CAGTCACTCAAGTCCGCAGTTTCTTAGGTTTGGCAGGATACTACCGGAGGTTCATCGAGA
ACTTCTCCAAAATCGCTCGACCCATGACACAGTTGTTGAAGAAAGAAGAGAAATTTGTGT
GGAGCCCGCAATGCGAGAAGGCGTTCCAAACTCTCAAAGAAAAGCTGGTTTCCTCGCCGG
TGTTAATCTTGCCGGATACTCGCAAGGACTTCATGGTGTATTGTGATGCTTCGCGCCAAG
GATTGGGGTGCGTGCTCATGCAGGACGGTCATGTGGTGGCCTATGCCTCACGCCAGCTAC
GGCCTCATGAAGGCAACTACCCTACCCATGATTTGGAGTTAGCCGCGGTGGTTCATGCTC
TAAAAATCTGGCGGCACTATCTCATTGGGAATCGCTGTGAAATATATACTGATCATAAGA
GTTTGAAATACATCTTCACTCAGTCGGACCTGAATCTTCGGCAAAGGAGATGGTTAGAAC
TCATCAAGGATTATGATGTGGGAATTCACTATCATCCTGGTAAGGCCAACGTGGTTGCCG
ACGCTCTAAGTCGAAAAAGCCATTGCAACACTCTTAACGTCCGTGGCATTCCACCCGAAC
TTAGTCAACAGATGGAAGCCCTGAACCTAAGCATAGTTGGTCGCGGATTCTTGGCTGCGT
TGGAAGCCAAGCCCACCTTGCTCGATCAAATCCGCGAGGCTCAGAAGAACGATCCGGACA
TGCATGGACTCCTCAAGAATATGAAACAGGGTAAAGCCGCTGGTTTCACAGAGGATGAAC
ACGGAACCCTATGGAACGGAAATCGAGTATGCGTTCCAGATAACAGAGAACTTAAACAGC
TGATACTTCAGGAAGCTCACGAAAGTCCTTATTCCATCCACCCTGGCAGTACCAAGATGT
ACTTAGACTTGAAGGAGAAATACTGGTGGGTTAGTATGAAGCGGGAAATTGCAGAGTTCG
TGGCCCTTTGTGATGTGTGCCAGCGTGTCAAGGCAGAGCACCAACGACCGGCCGGACTTC
TCCAACCTCTCCAAGTACCTGAATGGAAATGGGATGAAATTGGGATGGATTTCATCACCG
GACTTCCAAAGACCCAAGGTGGATATGATTCTATATGGGTAGTTGTGGATCGATTAACCA
AGGTAGCTCGATTCATTCCTGTGAAGACCACCTATGGAGGGAACAAACTAGCCGAGCTCT
ACTTCGCTAGGATCGTGAGTCTCCATGGCGTTCCCAAGAAAATCGTATCTGATAGGGGAA
GCCAATTCACCTCTCACTTTTGGAAGAAGCTCCAAGAAGAGCTGGGTACCCGATTAAACT
TCAGCACCGCATACCACCCGCAGACAGATGGGCAGACCGAGCGTCTAAATCAGATCCTAG
AAGATATGCTTCGCGCATGTGTCCTAGATTTCGGGAAGACCTGGGATAAGAGTCTCCCCT
ATGCCGAGTTCTCCTACAATAACAGCTATCAAGCCAGCATACAAATGGCACCTTATGAAG
CGTTGTATGGGCGCAAATGCCGGACACCGCTCCTGTGGGACCAAGTTGGGGAAAGCCAAG
TGTTCGGGACTGATATCCTGAGAGAAGCTGAAGCTAAAGTCAGAACCATTCGGGATAATC
TAAAGGTGGCACAGTCCCGGCAGAAAAGTTATGCAGATAACCGTCGCCGTGACCTGGAAT
TCGCAGTGGATGATTTTGTGTATCTTCGGGTCACGCCATTGCGGGGTGTACACAGGTTTC
AGACAAAAGGGAAGCTTGCACCTCGGTATGTGGGTCCTTTCCGTATCGTTGCTCGACGCG
GAGAAGTCGCTTACCAGTTGGAGCTGCCCGCCTCCTTGGGCAACGTGCATGATGTGTTCC
ATGTGTCGCAACTCAAGAAATGCCTTCGAGTGCCATCCGAGCAGGCCGACTCAGAGCAAA
TTGAAGTTCGCGAAGACTTGACCTACGTGGAGAGGCCAGTGAAAATCCTGGACACCATGG
AGCGCAGGACCAGGAACCGGGTAATCCGTTTTTGCAAGGTCCAGTGGAGCAACCACGCCG
AAGAAGAAGCTACCTGGGAGCGTGAAGACGAGCTGAAGGCAGCCCATCCCGATCTCTTCG
CCAGTTCTTCCGAATCTCGGGGTCGAGATTCCGTTTAAGGGGGGTAGGTTTGTCGCGTCC
CAAAACGACTCTAAAATACATCCTCAAAATTATGCATAGAATAATTAAAATCCATGTGAA
AGCCTCCAACAATTAAAATGTGCAAAGTTAAAAGTCAAATAAGGCTTGGAGGATTTTTGT
ATATTTCCTAAAAGCCTAAAATGCGTAAATAAATTTTAGTGGAATTTTCAGAGCACAAAT
AATAATTAAGAAGAAATAAACAAAGTTAAAAAGGTTTTATAAAAAGAAAAACCCTAAAAA
GTCTTTTCCCCCCCTTCCCCTCTTGGGCCGGCTCGGCCCAACTCCCTCCCTCTCTCTCCT
CTCCCCCGCGGCCCATCGGCCTCCTCCCCGCGCGCGCGCCGCTGACGGGCGGGCCCGCCC
GCCACCCTCGCTGACGGGTGGGGCCCACCCGTCATCCCCTACCTCGCGCCGCTCCCGCCG
CCTCGCCCGTGCCCTAGCGCCGCCGCCGCCGCGGATTCCGCCGCATCCCGCCGTCCCCGC
GCGCAATAAAGAGGGGGAAATCACTCCCCGTGATTCCCTCCCCCTTTCCCCCCACTTTTC
CCTCTCTCTCTCCCTCGGATTCGTTTGGAATCCTTCCCCCAAACCTCGCCGGCGCCATTA
ATGGAGCCGAGATCGCCGCGCCCGTTTCCTTCCCCTCCGGCCGCCCTCTCTCACTCCCAA
CCCTATATAAGCACTCCCCGTGCCTCCCTCCTCCGTTTCCGCCCCTCGCCGCTCTCTCTC
CCCGTCGGAATCGAGCTCGCGCCGTCGTCCTCTCTCTCCGCCGTCGCCGCCGAGCTCCGG
TCCGCCGCCGTCGTCGCCCGGACCTCCTCCCGCCTCGGCGTCGCCTCCTTCGGCTTCGCC
GCATCCTCGCCGACCTCGTCCACCCCTCCGTTTCGCTCGCCGACCGCCGGAGCACCGTCG
ACCTCGTCCACCCGAGCCGCGCCGCCGCCTTCCTCCGCTCCGGTCGCCGTTTCCGTCGTC
GCCGTCGACCCGGGGTGAGCCGTGGACCGCCGCTTCGTTTCCCCCTTCCCTCCCCTCTCT
CGGCCGCCGCTCCGCCGCGCCTGTGGTCGCCGCCGGTGACCATAGGGGCGCGGGCGCGCC
GCCTCCCGTCGGTCGGCCGGCGTGGCCGCCTTCGGGCGCGCCCCGCGGCTGCCGCGTGGG
GCCCGGCCGTCAGCCGCCCGCGCCCTCGGGTGCGGCTGACGCGTGGGACCCACGGCGCCG
GCCGGTGTGAGCCGCGTGCGCCCGGTCCACCGTGGACCGTGAGGCTGCCGCGTGGGCCCC
ACTCCCGTGGACCCGGTCCGCGCGCCCCTCCCCTCGGCTGACGCAATAAATCCATTTTAA
ATTAAAATTTAAATGAAGAAATTCGCAAATATTCATTTAAAGAGCATATAAACTTCAAAT
GGCCATATCTTGGCCATTTGAACTCGGAATTGGACCGTTCAAGTCTCTAATTTTTCCTTA
AGAAGTCAAGAACCCATTTTTGTGCTTTGTTTCTGCTGTTATATGGAGTTTATTAGAGTA
AAAGCCTTTTCTTTTCCGTTGGTCGTGTAGACGCTGCAGCTTCGGAAGATCCGCTCTTCG
TGGAAGTTGAAGCCGGCGTTTGGGAAAGCGAGCAAGGCAAGTCACATCATCTTTGAACAT
ATTGAATCCCAGTTTGTAAAATTATGTTGATTTAAATTATTGCATTATCGCTTTATTTAA
ATTCCCGCGTTATCACTGTTTTATTTAGCCATGCCTATTTACCTTTGTTATGACCTTATT
ATTGTTATTGTTATTATTACCTTGTTCACCCTAGAATAAACAAAACCCCAACTAGTGGAC
ACTCTACTCATGGTACCACTAGTATGATTTTAGGTAGATGCTTCGCTTTTAATTAGGTAA
CATTAGGCGGTTTTACAACTCTAGACTTTGGGAATATTCATATCACCTGGACACTTTGGA
ATGGTTTGATTATTGTGGAATTGGATTCACACCGCCCCCTCTATTCAAAATCCCCAAAAT
GGTTTTAGGCTGGGCTCGGGGTGCATGGTTTTGATGTAGCACCTCGGCCATATAAGGACC
GGTCTTCGGGCCTCTGTTGCAAAGCACTACCGTACTTCCACATGTCTAGTGGGTAAGGCT
TAGTTTGTGGCTCAGTCTGGTTATAAACAAAAGTACACGGATGGAGATGGATGAAGTCGG
GGGTCGATGGACATCTCCAGGGCAAATGAAGGCTACACGAGCTGCGGCCCGGTAGTCGAG
ATGTCATGGCACAGGGCCGGTGTCCTGCTGCTAGGGGCTCAGTCCTGCCTGCCTGTCCCG
GGGGTTCCGGCCGTAGGTGGGATTGGGTCGGTACTCTTGTCTATGGCTAGGATGGGTTGG
AAACTATGTCACGTCTTCCGTCTGTATACCGTGGTGGTATGTGGCACGTGGTTACACGTG
AGGAAGATGTGTCTTGTGGGTAAAGATGTACACCTCTGATCAGAGTAAAACCTATTCGAA
TAGCCGCGCCCTCGGTTATGGGCAAGCCGAGCAATGTACCCAAGTTAGTGTTTTAATTCT
TAAAACTTGCTTAACAACTAAAATATGGAATGGTTGGCCTGGGTTGGCTTGGGACGAGCT
GGGACCCAGGGTCGGGTTGCCAGTTCGGTCTGAATCATCGTAGGCCTTGGGTTAAGGCAG
GTTCGTGTGGGTTCACGGCCTTGATAATTAATATTGTTTAGTTCTAGAATCGTGTTTACA
AAATAGCCCTGAGCAACTAAATGTCTTTAAATGCTGTTTATTGCAACCCTAACCCCTTTA
TGGTATAACTCCTTTGTACTCCCTTGCATTTATTCTGCACTTGTGGGTGTGTCTTGTTGA
GTACGGTGGTTGTACTCAGTCTTGCTCAATTTTTTCCCAAACCCAGAAGAGGAGTTCCTG
GAGGATGAAGGCTTCGGTGTCTAGCTCGTGCCTGCCGTCAAGTGCCTGTGGTCGTCGCCC
TAGTCTTCCGCTGTTTCTCGTTTGTCTCTGAGTGTGCTGGGCCTTCGCTGCCCATGTAAT
AAATTAACTATTTACGCTTCCGCTTGTTATACTCTGAATTGTATCAACTTTTGGTGTACC
TTGCCTCCTGGGACAAGGATTAATGCACGCACGTAAGGAATGCCCGTTGGGTTATTTCCG
GTCGTGACA
>Os0040#LTR/Gypsy
TGTTGGCGGATGGCATGAGGCCCTTCGACCAAATCTGCCGAAACCCATGGCGAAGGCTAT
GGAGCAAGAACGGCGTGAGGCGAAGAGTCGTGCGAAGTGCCTTGCCAGGCCAGAGGCGTC
TCAGGCAAAGGGTGCAAGGCGAAGACTATCTGCCGAAGGAAGACGACTTCGCCTTGGCAA
GTTCGCCCCCACGAGGGCCAAAGAAGCCTTTCCGGCCCATCAAGCCTAGGGGCAATAGGG
CCGGCGATCGCCAGACGGCCCATCAGGGGCCCATGAGCCCCTATATCATCATGTACCCCT
GTAAATGTCCCTTTCATAAGGGTAATCATGTAAATTCCCCTGTATAACCTAAACCCTAGT
AGTAAGAACCTGTAATGGGGATATAAATAGCCCCCTAGGACCATGTAACGGGGGAAGATC
CCAAGGGAAATTCAAAATTTAATACACTTCGTTTTTCTAACCACTGTTGAGTAACCACGT
CTTTCGACGTATGCGGTTGTCGTTTCGACAACAGCTGGCGCCGACCGTGGGGACCTCCGA
GCGAAACCACTGAGAGTGAATGCCACCGAAGAAGGTCGTGAAGGAGAAGGTTGCAAGGCG
GAAGGAAAGCAACGCCGCACCGGACATGGCCGCCGAGGAGGGAGCAGAGCATTCGGCGCC
AGTGGCCGAAGATGGAGGAGGACCATCTGCTTCCACATCTGCGCCATCTCAAACGCCTTC
GGCCCCTGCCGCCTCTGTGCAAGTGCCGAACGCGGCCGACGTGGCGAAGGCGGCTGCTGT
GGCAAGGGCACTCCAGACCAGGGCGGAGATCCTTTCGACAAGCCAACTAGTGGTGCCCCA
AGCCACTCCATCGCAGCCGGCGGCAGCCCCGACTGCGCTCGCCGCTATGCAGGCCCATGT
CAGCCCTGACCCTGAGACACAAGCCGAAGCCGACATGGAAGCCATGCGACAGAACATGAC
ACGGCTCCAAGACATGCTTCGCCAAATGCAAGAACAACAACAAGCATACGAGGCGGCAAG
GCGGACCAAGGTCACGTCGGCTCCAATCCTTCAGTATTCGGCAGGTTATGTCCCGCCTCA
AGTCCATCCGCAAGTGACGACCTAGCCCTATCCGCCTCAAGTCGCACAAGCGCCAATGTA
CTTCGCCGGGCAGCAATCGGCCGCAGTCGCTGCCCAAGTACACCATCAACCACCCGGCCA
AGCGCCAAAAATAGTGGCGGAAGGGGCTTCGGCTCTGCAGGCGCAACTCCAAGCTTTTCT
TCAGCAACTCAACCAACCCCACTGTATTTCAAGTACAACCCCATCGGCCCACCCGGAGGG
GAATACAAGTCAAGGTGCGCCTAATTGGTTGCCACCGATTCAGCCGGGCCTGGGAGTTTC
GCTGTGGAATCAAGGACCGCAGTTCGACTTCGTCAACGCTGTCCAGGCACCAACCGTTCG
GCAGCAAGCTCCAACTCCAGGCTTCGGAACAAACCAAGCACCAATCCAAGCTGCCATGAC
GTGGTCACAGCCAATTTTTGACCCATCCATGGCGGCTCAGCAAGTACCTCCAGTTGGAGC
CGGGCAGCCGAATGCCATGGCCCAACCTCGCGTACAAGCTGCGATTTCGCCCTTCGCCAC
ACCGTACCCGCAGCAGGGTGCGGTAAACAGGGCGGGAGGCGAAAAGGGGCTACCGCTGAG
TGGGGGAATCAAGACTCGTCCAATCCCAGCCCAGTTCAAGTTCCCACCCGTCCCGTGCTA
TTCAGGCGAAACTGACCCGAAGGAGTTCCTCTCCATCTACGAGTCAGCGATCGAAGTGGC
TCATGGTGATGAAAATACCAAAGCGAAGGTAATACATCTCGCTCTAGACGGCATCGCCCG
TTCTTGGTATTTCAATTTACCAGCCAATAGCATTTACTCATGGGAGCAATTGCGCGATGT
TTTTGTCCTTAACTTTCGAGGCACCTATGAGGAGCCGAAGACGCAACAACACCTACTCGG
CATTAGCCAAAGGCAGGGGGAGTCGATAAGGGAGTACATGCGTCGCTTCTCACAAGCCCG
GTGCCAAGTTCAAGACATAACCGAGGCGTCGGTTATAAACGCCGCTTCGGCCGGTCTGCT
CGAGGGCGAACTCACATGAAAAATCGCCAACAAGGAGCCTCAGACGCTCGAGCACCTACT
TCGCATCATTGACGGGTTCGCAAGGGGCGAGGAGGATTCCAAGCGACGGCAAGCTATACA
AGCTGAGTACGACAAAGCCTCCGTCGCCGCTGCTCAAGCTCAAGCACAAGTTCAAGTTGC
CGAACAACCTCCCCTCTTCGTTCGCCAGTCTCAGCCGGCGATCCAAGGACAGCCGCCGAG
ACAAGGCCAAGCCCCCATAACTTGGAGAAAGTTCAGAACAGACCGTGCGGGCAAAGCTGT
GATGGCGGTCGAAGAAGTGCAAGCCCTCCGCAAGGAGTTCGATGCCCAGCAAGTGAGCAA
CCATCAGCAGCCAGCCCGCAAGAAGGTCCGAAAAGACCTCTACTGCGCCTTTCACGGACG
CTCTTCGCACACCACGGAACAATGCCGAAACATTAGGCAATGTGGCAACGCGCAAGACTC
AAGGCCTCAGCAGGGAACAACTGTCGAAGCACCCCGCGAAGCAGTTCAAGAGCAAACACC
CCCAGCCGAACAACGCCAAGATGTACAGCGAAGGGTAATCTAAGTGATTACAAGGGCTGA
CCCGCCAAGCCAGTTGTCGAAATGGCAGAAGAAGATGCAGATCCGTATGGTCCATAGCAT
CACTTCGGCGGGTGAAGGGGCGCCGCAATATCTGAACCAGCTAATTTCTTTTGGGCCGGA
AGACGCAGAAGGAGTTATGTTCCCGCATCAAGATCCCTTGGTAATCTCAGCTGAGATAGC
TGGTTTCAAAGTCCGACGAATCCTGGTCGACGGAGGGAGTTCGGCCGATGTTATCTTTGC
CGAAGCATATGCCAAAATGGGGTTGCCTACCCAAGCCCTTACCCCAGCACCAGCATCGCT
CCGCGGTTTCGGCGGAGAAGCAGTTCAAGTTCTCGGCGGAGAAGCGTACATGAAGTACAA
AAGCTTGCAGGCCGAATTGCGGCACTCAGACGATTCCTCTCAAAGGCAGCCGAAAGAGGT
TTGCCCTTCTTCAAGACCCTCCGGGGCGCAGGAAAGTTTAATTGGACACCAGAGTGCCAA
GCAGCATTCGACGAGCTAAAGCAATACTTGCAAAGCCCGCCAGCTCTGATAAGCCCACCC
CCAGGAAGCGAACTGCTATTATACTTAGCAGCTTCGCCGGTGGCAGTCAGTGCTGCCCTC
GTCCAAGAAACAAAGTTTGGACAAAAACCGGTCTACTTCGTCTCCGAAGCACTGCAAGGA
GCGAAGACAAGGTACATTGAAATGGAAAAGCTCGCTTACGCCCTAGTGATGGCTTCGCGC
AAGCTTAAGCACTACTTCCAGGCCCACAAAGTCATAGTGCCATCACAGTACCCCTTGGGC
GAAATACTCCGAGGCAAGGAAGTCACTGGCCGGCTCAGCAAGTGGGCGGCAGAACTATCC
CCGTTCGACTTACATTTTGTTGCACGCTCTGCTATCAAGTCTCAAGTGCTAGCCGACTTC
GTAGCTGAATGGACACCGGTACTTGCCCCCGACCCCGAGCCCGCCGAACAATTCTGGGTT
ATGTGCTCTGACGGCTCGTGGTCGCACAAGGGACCAGGCATTGCGGCAGTCCTATTCTCG
CCGAATGGTGTGCCGATTCGGTACGCAGCAAGACTGCAGTTCGACACAACCAACAATGCA
GCAGAATACGAAGCCGTTCTCTTGGGCCTAAGAAAGGCGAAAGCACTGGGAGTCCGGCGC
TTGCTAATTCGAACTGACTCCAAGTTGGTAGCAGGCCATGTTGACAAATCCTTCGAGGCA
AAAGAAAAGGGGATGAAGAGGTATCTAGAGGCTGTTCGGTCCATGGAAAAATGTTTCACC
GGCATAACGGTCGAACACTTGCCTAGAGACCAGAACGAGGAAGCAGACGCCTTGACGAAA
TCTGCTGCTTGTGGTGGCCCACATTCGCCTGGCATCTTTTTCGAAGTCCTACATGCTCCA
AGTGTGCCCATGGACAGCTCGGAAGTCATGGCAATCGACCAGGAGAAACTGGGCGAAGAC
CCGTGTGACTGGCGAACTCCATTTGCGAAACACCTTGAAACTAGCTGGCTTCCGGTAGAC
GAAGCAGAAGCGAAGCGTTTGCAACTCAGAGCCATGAAGTATAAGATGGTCTCGGGTCAG
CTTTACTGCTCTGGGGTACTTCAACCCTTATTTCGTTGCATCTCTTTTGCCGAAGGCGAA
GAAATGGCAAATGAGATACACCAGGGGCTATGTGGCGCGCACCAGGCTACAAGAACAGTG
GCCTCCAAAGTATTTAGACAAGGAGTTTATTGGCCCACTGTGTTGAAAGTCTGTGTTAAG
CAAATCAAGAAGTGCGAAAGTTGCCAGCATCATGGCCGAAGCCAAGCCGCGCCCCAATAT
GATCTGCAGCCCATTGCGCCAATATGGCCCTTCGCCAGATGGGGACTGGATATCATTGAG
CCGTTCCCGGTGGCGCGAAACGGGTATAAATTCGCAATTGTAGCTATGGAATATTTCTCT
CGATGGATTGAGGCCGAACCCCTTGGGGCAATAACTTCGGCAATAGTACAGAAGTTTGTA
TGGAAGAACATTGTTTGTCGTTTCAGAGTGCCAAAAGAATTCATTACTGACAACGGCAAG
CAGTTTGACTCTGATAAGTCCAGAGAAATGTGCGAAGGGCTTAACCTGGAAATCAGGTTC
GCGTCGGTCGCACACCCGCAGTCAAATGGGGCGGCCGAACGTACAAATGGCAAGATCCTA
GAAGCACTAAAGAAAAGACTCGAGGGGGCAGCGAAAGGCAAATGGCCAGAGGAATTGCTA
TCGGTTCTCTGGGCCCTTCGAACGACCCCCACAAGACCAACCAAGTTTAGCCCGTTTATG
CTTCTTTATGGCGATGAGGCAATGACCCCAGCAGAGCTAGGGGCTAACTCACCAAGGGTG
ATGTTCTCTGGGGGCGAAGAGGGACGCGAAGTATCGCTCAAACTCTTGGAAGGAGTAAGA
GTCGAAGCGCTGGAGCACATGCACAAGTATGCCACAAGCACTTCGGCAACTTACAACAAA
AAAGTTCGACCCATGGAGCTGATGCCTGGTCATCTCGTCCTAAGGAAGAAGGCGAACCCA
GTAGCGGTTGGCATGCTTGAATCAAAGTGGGAAGGACCATACCTCATCAAACACAAGTCT
AGGACGGGATCTTTTTGCCTAACGACACTCAAAGGCGAGGAGTTCGACCATTCCTGGAAC
GCCACCTCTCTCAAGCGCTTCTATGTCTAGAATGGGTGGCACCCAAATCGCCAACTTGTA
AAAATGTACATACTGTCATGTAAGCCCTTCGGCACTATGTAAGCCCTTTGGCACTATGAA
AGCCTTTCGGCAAGAAAAAAAAAGAAGAAAGAGTGCAAAAAGAAAAAAAAAACTGGATGT
AGGGCTATTATCCACCATGGAGGCCCAAACCAGTATAAAACCTCTGTGTCCTAACTAGCC
GAACGGCGTTACGTTCGATCGACATAAAAGCAAAAGCGTTTCTTTCAACACAGAATGCTA
TAGATCGAAAATGAACGACGAAAAGCTGAAAAATCAGTACACCTATTTCGCTAATATACG
CAAAGGGGCCGACATGTTCCGACCTAACAAAAGCACGGAATGTGACGATGCGAAAGAATA
GCGAAAAGGAAATAAAACACATCTTTATTAACTTCGAAAAAATAATCGAAGAATAGAAGG
TTTACAACACGATACAATTCACCTTACAAGTAAATTACATCTTCGCCCCCATAATCACTA
TCCCTCCCTAAGGAATGGACAGGCGAACTAGGTTCGTCTTCACTACTAATATCATACACA
ACCTTAAGAGTAGTAGGCGGCGAAACACAGACTAAACTATAACGACGCTGAAAGATCATT
TCCTGACGTTTAGTCTTCTGATGGTTTCGCCAAAAGCGAGCCATATCCTCCAAACGTCTT
GAATGAACAAGATCGTAATCTTCTAAGGTTCGCCCGGGGTGCGCCCGCAGCCAGTTGGCA
ACCTTGAAAACCTTGTAGCTGCGACCGTTTATCTCCATTTCGCGATAAACAGGCCGAAAT
GGACATCGCACCTTCGGCAGACCCTTCAATGCCACAAATTTCTCGTTTCGACTTTGCCAG
CTCCCGGAAGGGGGCTGAATGCACGACTTTCGGCGAACCCCCTGTTAGACAGTGCAGAAA
AGGCAAAACACAGTTTACATAGTAAGAATAGGCGAAGGAAAGGGAAGGTGTGGCATAAAG
CGAAATGGGCAAGATAATAATACGCCAAAGACTTCGATCATCAAAAAGTAATTAGGATGG
TGTCATATATTCCAAATATACAGAAAAGCCTCTTTTAAGGTTTGGCGGCAGCCTGCCGAA
TGTACATCATTCGCCTCTCCAGGCAAATGCAAAAGATGGAGGAAAACTACAAAAATCTAA
GGAAAGGGCGGAGGGCCTCACACCTCTGGGTGATCCTGGGCATTGCCTCCACCCTCTTCG
CCCGCTGCGTCCTCTCCTTCGCGCCGGTCTGCCGCCTCCGCCTTCGCTAGTTGCTCCAGA
AGGCGCGCCTTGGCAGCGGACCGGCCGTCCTTCTGCCAAAACTGTTTTCGCCACGCGTGA
AGAGCGGGCGAAATGTTCTGCGCACTAATCTCCCAGTCCCCCTTCGCATAGGTAGGGAAC
TCGGCGACGTGCTCGTAGCCAAAATGTTGCAAAAGGCCTAAGGTGAAGGCCGCTGATACA
CGCGCACAGCAATCGCCGTACGCGATGGCGCAGTCCGAAACCGATCCGCCAGCCTGCTGG
GTCCACTCGGAGAAGTCGAAGGCTGATGCATCCTCGGCAGGAACCCCTCGCACTTTCGCG
CCCATGTCGGTAAGGGCGAGGCGGAGCGTTTGACAAGCAGTTCTCGCGGATTCGGTGGTC
TTCGCCATCTCCTGTGAAAACCGCTGCGACTCCTCCGCGGCGCTCGCTTCGGCCGTACTA
GCCTTCAGGCGAAGAGCCTCCATCTTCGGCTCAGTAAGGTTGTAGTAGTCAATCAACACT
GTCGAATGGGCCTTCTCCTTCTCCAGTTCGGCCTTGAGGCGATCAACCTCAGCCCTGGCC
TCTTTCCCCTTATCCAGCTCAGACTGAAGGCGTTTGACCTCGGTCTTCGTTTCCTTGAGG
GTGTTGGTCAGGGCCTCCACCTCCAGGTTCTTGCGGCTTATTTCGTCGTCCTTGGCCCAA
AGACGGCTCTTAAAACCGTCAAAACGGGCCCGTACGGTTCGCTCCGTCAAACAGTGAGCC
GCAAGAATCTAGATGAAAGATAGGAGCGGGCCAAAAGAACAAAAGGTTAATTGTCAGACG
TAAAAAAAAGGGGGGACGAAGAGGAAAACGAAGAAGGAAGAAAAGGCGTACCCGAACCGC
TAGGCTTTTAATGGCGGAACACCCCTCGTCGAACTCATTAAGTTCGGTGAACAAGCTCGG
GGTGCCGACGGGCAAGACAAGGTTGCTCACTCCCTCCACAAAGGGAACAAGGTTCGCCCG
AGTCTCGAAATCACCAGGGGCGAAGTGGGGCGCCGCAAGGGAATACTCAGAGACAGATGC
TTCGGCGGCCGCACACTTCCCCTTCGCCTTGACTAGCGGCGAAATAGCTGGCTCACGCAG
AGGGCTCCCGAAGACCCTCGCCGCAGCCGACACGATCCGTTCGGCGGAGGCTGAAGCCCC
GGCGGCGGCATTACCGCCTGCCCCAGCAACGCTGAGCGGAGCGAGGGGAGCAGTCGAAAG
GTCTAAACTGCGGCCAGCGGGCGAAGTTGGAGTCCCGTCAGAAGATTCGTCGTCGCTGAA
AACGCGGGCGATGTCGACGAGTCTTTCCTTTTTAGAGATCTTCTGCACCGGACCTCCCTT
CGCTGCCTTGCCTGAGGAGAACGCAACTAGGGCCTTCGCCCCTTCCAAATCCTTCCGTCG
AAGGGGGGAGCTGTTCGACTCCACCCCGGTCTCGTTGGGACCTGGACTTGGGGTAGGAGT
GTAGCCGAGGGTGTCGACGCGGTCTCCGACCGCCTCGTTCGCGGCCTTATCGGCCACGGC
CTCCTCCTCCTCCTCTGCTTCCCCCTCGCCGTCGCGTTCTTCGGCATCGTCCTCGTCGTC
GGCATCGGAGTCCGACGAAGCAGGAGCCCTTCGTTTCCTGGGGGCAAGCTTCACTTGTCC
GCGCATTCGCTTCCGTGAAGGCCCTGCATCATCGTCGGCTTTGTGGGGGTTTGCTCGAGG
AGGCAATTCGCCGTTGTAAACCCGGTTCGCCCGCCCAGCCGCTTGTCGTGTTAGCAGCTG
GCTATACTCAACGATTGACACATCGCCGATCATCCTGCGGGCTTCGGTTTCAACCTGGTC
AAGGATCAACACTGCAAAATTAGAGTGTGAGGCTATGTCAAAAGTCAGATAAGGCGAAAT
AACAAAGCACAGTAGTATATAGCAAAAGAACAGTCTTACTGTTCGCCCCCTCAGGAAGTA
TCAGGTTCGGCAAACCGTCGACCTCTTCGCCTTGATCAACCGTGACTTGCCATGACTGGG
AGAGGGGAAAGATGCGAAGCATACAGAATTCCTCCACCAAGTCACGGCAGCTAAGGCGGG
AGCAAACCTTGCGCAGCAGAACGAACCGAGCCTCCATAGTGCCGTCCACGGCGATCTTGG
GTTTCCAGTTCGGTGCGATCGCCCTACGCCGGCACCGGAGGGCTTTCGCCGCGTCAGAAC
TAGCCTCGAAGGGGATGGAATGATAGAAGCACCTGGCTATCCAATGGCGGTCCCACTTCG
ACATGACAGCGTTCACTGGCCAAAGATCGAACCGCTCGGGACGAACGTTGAATTCACACT
CCCGAACACTGTCTTCTTCGTTCGAGCCGGGGTAATCACCGTTTTCGAGTTCACGGTGGC
GAAAAATATGGCGCCGAAGAGCTCGGCGTTAGGCTCAAACCCGGAAGTCCGGCGCGCCCA
GTCGAAGATAGCGACCCAAACAAGCGCCGATGGGCTCAGCTGTGGAAGTTCCACCTGGAA
GAGGCGAAGGATCTCCGGCAACAACACGTTGCAGGGGAACCGTAGCCCAGCCTCAAAAAA
GACGGCGAATACCACCGTCCGATTGTCGATAGGTTTCGGCACCACGGCTTTCCCTGGGGC
GAAAGCCTGCCCCTCAACCAACGCCCCAGAGCGGACCAGCTTCGCCAGCTCGACGTCGTC
CACAAGAGAGACCCCCAGAAAGGCGGTGCTGTCGTCATCGACTCGGCCGGGATCCGGCCC
TTTAGCCGAAGCACGGTTTGGCTTGCGAGGGGCCATGGTGAACGGTGCGTTTGCGGTGGC
GAAGAAAGAGAATGGGCGAAACACTTGAGGGGTCGAGAGATGCTGTGGAAGAAAGAAACG
GAGGAAGAGAGCGCACGCGGTAAAATGGCAAGTGTGGCGGTGAAAAGGAAAGGTCGGTGG
GAATATATAGCTCACTCGGGCGACCGTTCGCCTACCCACCAGTAATAAAGCGCCACGTGT
CGCAAGGGTAGGCGAAACGGTAACTTCCCACCGTCCAAGCGGCGCAGTAAAAGCCCACGA
AGGGAAAGCCCAATACTGTTCCTTTCGGCCCAGGAAAAGAAAAAGTAAATTTGTTTGGTG
CTCCATGGTGCCCGGGCACCATTGTTGAAATTGAGTATATACCCAATTCAAATGAGCATG
AAACTTTTTCAATTATTTAGGTATTAATATTAACTACATTACTAACTAGTTGAAAGCAAG
TTTGAACTGAATTTGAACTTGTTTTTGTTAGATTTTGATTCTAGGTATATAGCATCCATA
CATATAATTAGTTAGGTATGTAATCATGGATTGTGAAATAAAGTTAAATTTGAGTTGTTT
TGTTGATAGGTATAGGTATGAATCGAATTCTTATAACTAGGTATATACTCACAATTTGAA
AATTTTGAAAAATTTGAGTGATTTTGTGCATTTGAAACCATGGTGCCCGGGCACCATGGT
GCCCGGGCACCATGGTGCCCCATATGAGTGTCCTATATATATATATATATATATATATAT
GAATATGCAACCAAACGCAGGAGGCGAAGAGCGGCAAAATAATACCAGCCGCACAAATAA
CAAACTTCATTCGCAGGAATAGTGTAGGTTTCGGCAGGAGAATCGGTCGAAAGGGGGCGC
CGCATACCATACCACATGGTTTGCACGGTCTCGGCCGAAGCTCCAATCTCACCCTTGCCC
GTGAGGGGCTTGTTGGCGGATGGCATGAGGCCCTTCGACCAAATCTGCCGAAACCCATGG
CGAAGGCTATGGAGCAAGAACGGCGTGAGGCGAAGAGTCGTGCGAAGTGCCTTGCCAGGC
CAGAGGCGTCTCAGGCAAAGGGTGCAAGGCGAAGACTATCTGCCGAAGGAAGACGACTTC
GCCTTGGCAAGTTCGCCCCCACGAGGGCCAAAGAAGCCTTTCCGGCCCATCAAGCCTAGG
GGCAATAGGGCCGGCGATCGCCAGACGGCCCATCAGGGGCCCATGAGCCCCTATATCATC
ATGTACCCCTGTAAATGTCCCTTTCATAAGGGTAATCATGTAAATTCCCCTGTATAACCT
AAACCCTAGTAGTAAGAACCTGTAATGGGGATATAAATAGCCCCCTAGGACCATGTAACG
GGGGAAGATCCCAAGGGAAATTCAAAATTTAATACACTTCGTTTTTCTAACCACTGTTGA
GTAACCACGTCTTTCGACGTATGCGGTTGTCGTTTCGACAACA
>Os0041#LTR/Copia
TGTTAGACTAATGTAATTAGGCCTTGATTGTGGATGTAATTGGGCCCGTGCGGTGGGCCT
GAGTGCCACCCCAGCTGCCCCTATATGTAATCCCTTGACACTTGTGGAATACAATCAATC
ATTCCCACACTTTCACTTGAGCCTCTATTGAGTTTGATCCGTTTGGTCTTTCTGTGAAGG
ATTTGGAAACCAGGAACGTGATCGCCAGGTGCAATAGCTCTGGCGACCTCTACCCGTTCT
ACCCACCAGCCACCAGCACTCATGCCCTCCTCGCCGCACCCACCTCGCTTTGGCATCGTC
GTCTCGGTCATCTTGGGCGTGAAGCTTTGTCCAAGCTCATTAGATCCAGTGTCATTTCAT
GTACTAAAGATGATTTGCCTCATTTATGTCATGCTTGTCAGCTCGGTCATCACACTAGAC
TTCCTTTCAGTTCTTCTAGTTCTCGAGCTTCCAATAATTTTGATTTAATACACTGTGATC
TGTGGACATCTCCCATTGTCAGTGTGTCAGGCTATAAATATTATCTTGTCATTTTAGATG
ATTGCTCACACTACATTTGGACGTTTCCACTACGCCTAAAATCCGATACTTTTTCCACCA
TTGCCAATTTCTTTGCCCATGTTAAAACGCAATTCGGCACCACCATTAAGAGCGTTCAGT
GCGATAACGGCCGGGAGTTTGACAATTCCCCTGCCCGCACGTTCTTCCTCTCTCACGGTG
TTGCGTTTCGCATGTCGTGTCCCTACACGTCCCAGCAAAATGGCAGGGCCGAGCGCTCTC
TCCGCACACTCAACAATATCTTGCGCTCTCTCTTATTTCAAGCATGTCTTCCTCCGGTCT
ACTGGGTCGAGGCCCTTCACACCGCCACCCTCCTTGTTAACCGGATCCCCACCAAGACAC
TGTCCTCTTCCACCCCCTACTTCCACCTATATTCGACCCAGCCCACCTATGACCATCTAC
GCGTGTTTGGGTGTGCTTGCTATCCTAATATGTCATCCACTGCCCCCCACAAACTCGCTC
CTCGGTCATCCCTATGTGTTTTCCTCGGGTATTCTTCGGAACACAAGGGCTACCGGTGCC
TTGAGCTTGGGTCGAACCGCATCATCACCTCCCGACATGTCGTTTTTGATGAGTCCTTTT
TTCCCTTCGCCGACATGTCTACATCACCCATGGCATCCTCCGCCTTGGATATTTTTCTTG
ATGATAATGAACTCACCGCTCAACCCCCTCGAGCAAAGTTTGTGCATGCAGGTACCTCCT
CCGCCGCGCGTGGGGCTGTTGAGCCCTCCACGCCCCCTCCCGCGCCGTCGAGCATCGGGC
CTCGGTCCCCGGCTACCCTTGCTGGACCAGAGGCCGGGCCACACGGCGGGTCTCCGGCTG
GAGCTGCGACCAGCCAGCCTGGCGCGATCAGTCCTGCTCGCACGGCCGCGCCCAGCGCTG
CGACCAGCACTACTCGCGCTGTGACCAGCGCGCCTCGTGCTGCGACCAGCGGCACGACCC
CGTCGCTCTCTCCTCTGGCCGGTACTGCTGCCCCTCCGCCCCGAGCGGAGGTAGCTGCCA
GTAGTACCGCGGCCACCGGGCGTACACTGGCCACCCGGCCGGTCTCCATCGCCCCCGTCG
ACAACGCGCACTCTATGCGCACACGTGGCAAGGCTGGCATGGCGCAGCCCGTGGATCGTC
TCAATCTCCACGCGGCGCCCCTGTCCCCCGTGCCTCGCTCTGTCCGTGAAGCCTTGTCAG
ATCCCAATTGGCGTGCTGCTATGCAAGCTGAGTTTGATGCACTGCTCGCCAATGACACCT
GGAGCCTCGTTCCTCGCCCCCGCGGTGTTAACCTGGTCACCGGGAAGTGGATTTTTCGTC
ACAAGCTTCACTCTGATGGGTCTCTTGACAGGTACAAGGCTCGTTGGGTTCTCCGGGGTT
TTACTCAGCGACCTGGTGTTGATTATGATGAGACCTTCAGCCCAGTGGTCAAACCAGCAA
CTGTTCGAGTTGTTCTCTCACTGGCACTCTCTCAGGACTGGCCCATCCATCAGCTTGACG
TCAAGAATGCTTTTCTTCACGGTACTCTCTCGGAGACAGTTTATTGCATTCAGCCAACTG
GCTTTGCGGACCCATCTCATGCTGATCTTGTCTGTCGCCTCAACAAGTCGCTATATGGCC
TGAAGCAAGCTCCACGTGCCTGGCATCATCGGTTTGCTTCTCACCTCATCTCCCTTGGAT
TTATTGAAGCACAATCAGATTCTTCCCTGTTTATCCATCGGCGCGGGAACGACACGGTCT
TGTTGCTGCTCTATGTTGACGATATCGTTCTCACTGCTTCATCTGCCAGTCTTCTGCAGC
AGGTGATCGCTGCTCTTCAGCGTGAGTTCGCTATGACAGATATGGGTCCCCTTCATCACT
TTTTGGGCATCACCGTCACGCGTTTTGCCAGTGGATTATTTTTGTCTCAACGTCAGTACT
CTCAGGACATTTTGGAGCGAGCCGGGATGGGTGAGTGTAAACCTTGCAGCACTCCTGTTG
ATGTGCACTCCAAATTGTCTGCAGATGGACCTCCAGTTGCTGATTCCACACAGTATCGCA
GTCTTGCTGGCGCTCTCCAGTATTTGACATTCACTCGCCCCGATATTGCATTTGCTGTTC
AACAAGTGTGTCTTTATATGCATGATCCCAGGGAACCCCATTTGGCTGCTCTCAAGAGGA
TTCTGCGCTACATACAAGGCACCCTGTCTCTCGGTTTGACCATGCGCCGCTCACCACCGA
CAGATCTTGTTGTATACACCGATGCAGATTGGGCGGGCTGTCCGGACACACGTCGCTCTA
CTTCTGGGTACGCAGTGTTTCTTGGCGATAACCTCGTATCCTGGTCCTCTAAGCGGCAGC
ACACGGTATCACGCTCCAGTGCTGAAGCTGAGTACCGCGCCGTGGCGAATGGCGTTGCAG
AGGCGACTTGGCTGCGACAGCTGCTGATGGAGCTTCACCGACCACCTCGCACAGCTACAG
TTGTCTATTGCGACAATGTCAGTGCAATGTATCTTTCCAGCAACCCGGTACAGCACCAAC
GGACGAAGCATGTTGAGATCGATCTTCACTTTGTTCGGGAGAAGGTTGCCTTGGGACATG
TTCGGGTACTTCACGTTCCTACGACTTCACAGTACGCCGACGTCTTCACCAAGGGTCTTC
CCACCTCGCTGTTTCAGGAGTTTAGGACCAGTCTAACCATTAGCGACGCTCCCGATTAGA
CTGAGGGGGAGTGTTAGACTAATGTAATTAGGCCTTGATTGTGGATGTAATTGGGCCCGT
GCGGTGGGCCTGAGTGCCACCCCAGCTGCCCCTATATGTAATCCCTTGACACTTGTGGAA
TACAATCAATCATTCCCACACTTTCA
>Os0042#LTR/Copia
TGTTAAGGGTAGTATGTCTAGGGGTATTTTAGATATTTCCCATCTCTCTCTTGTACAAAT
ATATTTTGCCCTTTGGGCCTAATCTAATTGGAACAGTTCATTCCCCAATTTCTCCAAATT
GTGACATGGTATCAGACCCTTGTTCCAAAAACCCTAGCCACCAAATCCGATCATCACCGG
CGCACCGGCGGCGGTGAGCCGCCGGCGAGCCATCATCATCGTCCTCCTTCATCCCTCAAC
GTTTTTGTCTCCAAGCAGCAAGCCTGCAGTTCGTCGTCGTCACCGTGTTCCTGTTCGCCG
GTCGCAGCCGCCGCCAGTTGCGGCGCCGCGCCCGTTCCCACTTCTCCACCCACGCAGCCA
CGCCGTCGTGGTGTTCATCCACGCTGCTCGTCGCGGGGCTCGTTCTTGCCGCCGTTCGAG
AGCCGCCGCTGTGGCCTCGTCAATCTACATCAAGGCATCAAGCAACATCAGTTTTTGGCC
CATTTCTTGTCAGTTAGCATCAGCAAACCATCGTCCTCTCTGATCTGCAGCAGCAACAAC
AACAACTCCCGTTCACCTCCTAGTAGATGCAGCAGCTAGCCCATTGTTGTCTCCTAATTT
CAGCAGTAGAATTTCCATGTTCCATTGTTTGTGTTGCAACATGCATTCTGCAGATTGTCA
TCAAGCTTGTATTCCACCACATGTGTTAGTCAGTTTTTGCGCTTGCTAATCGCTGCCATC
CACTACTCACTCATCAATCATCACCATGCTTTGTTATTGTTAGCTACTTATTATAATCCA
ATTTTACTTCTCCAAATTATCATGATGGCTTGTAGTAGTCACTGGTTAGGTCATTAGCTG
CTTGCTTGCTACTGTCAACATGTTCACTAGCATCCTTTGTGTCTTTTGCTAGTAATGTGC
ATCTCTGCTTGCAGTCCATCTATCAATATTGCCTTTTTGCTATATCCATCAATCCGTGTT
CTTTACTAATCAAATTCCTGTGTTTCCTACCGAGTCCAGCAAAATCCATTGCATATCCTT
CATTTTGTCGAAGCTGTGCCAGTCCATCTCTTCATGGTCATTTCATCATCACCAGCTCCC
CGTCGGAGCTGGCCTTCATTGTCACTTCATATCTTCATCATCTCCATGTCGGAGCTTGTC
ATCATCATCATCAATCAGTGAAGGTCCGAAGAACAGTTTGTGAAGGGCCTTCATCAATAT
CAATGTCTCATCATCAATCAAAGGACCGAAGAACAGCTTGTGAAGGTCCATTGTCATCAT
CATCAACATCTCCGAATCAATGAAGAGCCGAAGAACGATTCGTGAAGGCTTCAAGGTACC
GAGGGCCGAAGAACAGTTTGTGAAGGCTCCGAGGTCCATTTCATTGAGGAGGGGGTCTTT
TCTTCTTCATCATCCAAGAATTGACACACTTCGACGACATCATCAAGACTTTGGAGATAG
GCTAATATTTAGATTGTGTTCTCATGTTTAGTTTACCTTTCAAATGCAATGTTATTACAT
ACACATTGCATTTGAGTGGGGGTGTTAAGGGTAGTATGTCTAGGGGTATTTTAGATATTT
CCCATCTCTCTCTTGTACAAATATATTTTGCCCTTTGGGCCTAATCTAATTGGAACAGTT
CATTCCCCAATTTCTCCAAATTGTGACA
>Os0043#MITE/Stow
CTACCTCCGTCCCAAAATATAACAACTTTTAGCTATGAATCTGGACACATAGTTGTCCAG
ATTCATAGCTAAAAATGCTTATATTTTGGGACGGAGGGAG
>Os0044#LINE/unknown
AAATAATGATAATTATGATGATAGATGGCCCTTCTTATTTAATGCTATTATTGATGGGTT
GTGCCTTAGGGAGATACAAATGACTGGTAGGAATTTTACTTGGGCAAATAATCTGGGACA
CCCAACCTATGAGAAACTGGATAGAGTTTTAGTGTCGACGGAATGGGAGCAAAAATACCC
TTTATCCTCTGTTGTTGCTCTCAATAGAGATATTTCAGACCATACTCCTTTGCTCCTAAA
TACAAAATCTTCCTCTTTTAGTAACGCTCAACATAGTTTTAAGTTTGAACTTGGTTGGTT
GTTACGTGATGGATTTGTTGATATGGTAAAAGAAGTTTGGTCTGGGGTTGATGAGGTCAA
TACTCCTATGGAGCGTTGGCAAGCGAAAATTCGCCGCCTAAGACAGCATCTTAGGGGATG
GGCTAAACATACCAGTGGTTTATACAAAAAAGAGAAAAAGCATATTTTAGATAAGTTGGA
GGCGCTGGATAAAAAGGCAGAGACTGTTCTCCTGTCTCAAGAGGAAGTTGATATTAGATG
GTTTTTCAGGAGTAGGTTATCTGTCATTCTAAGAGAAGAAGAAATTAAATGGTATCAGCG
GGCTAAGACTAAGGATATTTTAGAGGGTGACTCTAATACAAAGTATTTTCATTTAGTGGC
AAATGGAAAACATAGGAAAACTAGAATTTATCAATTACAGGAGAGTGATCATTTAATAAG
TGGTGATGCCAATTTAAAGTCGCATATTACCACTTATTATAAAGGTCTCTTTGGCCCTCC
TGATGAGTCTAATCTCCAGTTTAATGAAAATAATGTTGCTGACATTCCTCAAGTTTCTCA
ATTAGAGAATGAAGCTTTAACTCAAGAATTTTCTGAAAAGGAGATTAAAGAGGCTATTTT
CCAAATGGAACATAATAAAGCTCCGGGTCCAGATGGATTTCCTGCTGAGTTTTATCAAGT
TTTTTTGGAATGTCATTAAATATGATATGTTGGAGTTATTTAAGGATTTTCATTATGGGA
CTTTGCCTTTATATTCTCTTAACTTTGGTACTATTATTCTTTTGCCTAAGTGTGCTGAGG
CTATAAAGATTCAACAATATAGGCCTATATGCTTACTTTAATGTTAGTTTTAAGATTTTT
ACCAAAGTTGCTACAAATAGAATAATGGGGGTTGCCCAAAAAGTCATTAGTCCTACTCAA
ACTGCTTTTATTCCTGGGAGAAATATTATGGAAGGAGTTGTTATTTTGCATGAAACTATA
CATGAATTACATCGCAAAAATAAAAGTGGTGTAATTTTTAAGATTGATTTTGAGAAAGCT
TATGATAAAGTTAAATGGTCTTTTGTACAACAAACTTTGAGAATGAAAGGTTTCTCTCCT
AAATGGTGTGAATGGATAGCTTCTTTTATTCAAGGTGGTCATGTTGGTATAAAAGTAAAC
GATCAAATTGGTAATAATTTTCAAACTTACAAAGGTCTTAGGCAAGGGGATCCTTTATCT
CCAATTCTTTTTAATATAGTAGCTGACATGCTTACTCTATTAATTAAGAGGGCTAAAGAT
GCGGGTCTCTTGAGTGGGGTTATTCCTCATCTTGTTGATGATGGTTTGTCTATCTTGCAA
TATGCAGATGATACTATTATCTTTTTGGAGCATGACTTGCAACAAGCAAAGAATCTGAAA
TTGATTTTATCGGTTTTTGAAAAGTTATCTGGCCTAAAAATAAATTTTCACAAGAGTGAA
TTATTTTGCTTTGGTCAGGCAAAGGAATGTTATGAACATTATTCTAATATTTTTGGTTGT
AAGTTAGGTACTTTTCCTTTTAAATATCTTGGAATTCCGATGCATTTTAGGAAGCTTACT
AATAAAGATTGGAAAATTATTGAAGAAAGAATTGAGAAAAAACTTAGTAGTTGGAAAGGC
AAACATTTATCTGTTGGTGGTAGACTGGTGTTGATTAATTCTGTGCTTTCAAGTTTAGCC
ATGTTTATGATATCTTTTTTTGAGATTCCGAAAGGGGTTCTTCAAAAAATTGATTATTAT
AGATCACGTTTTTTTTGGCAAGGGGATGACCATAAGAAAAAATATAGGCTCACTAGATGG
GATATTATTTGTCAACCCAAGGACCAGGGGGGTCTTGGGGTTCATAATTTGGAAATACAA
AATAAATGTCTTTTAAGTAAATGGTTGTTTAAGTTAATTAATGAGGAAGGTGTTTGGCAA
GATTTATTGAAGAGGAAATATCTTTATAATAAATCTATAACCCAAGTTGAGAGGAAACAA
GGTGATTCCCATTTTTGGTCTGGTCTTATGAATGTCAAAAGTACTTTCTTAAATATGGGT
TCTTGGATTGTCAATAATGGGGAACAAATCAGATTTTGGGAAGATAAATGGATAGGTAAC
TTGGCTTTTAAGGATAAATATCCATCTTTATACGCTATTGTTCGAAGGAAAACTTCTTCT
ATTGCCAATGTTATGGGATCTGTTCCACTTAATGTTTCTTTTAGGAGAGCTTTAGTTGGT
CAGAATCTTGTTTGTTGGCATAAGTTGTGTGCTTCTATTGTACATATTCAGTTGAATGAT
TAGTCTGATAGTTTTAGATGGAATTTTCATCAGAATGGTTTATTCTCGGTTAGGTCTATG
TATCTAGCTTTAATTAATAATGGCTATATTGAGAGAAACAAGTTTATTTGGAAGCTTAAG
ATGCCACTTAAGATTAAGATTTTTATGTGGTACCTGCTTAAAGGGGTTGTGTTAACTAAG
GATAATTTGGCAAGGCGAAATTGGAATGGCAGTTTGAGATGTTGTTTTTGTATGAAAAAT
GAGACTATTCAACATCTCTTTATGGATTGTCATTATGCAAAATTTCTTTGGAGAGCTGTA
CAGTTCTCTTTTGGTTTATATCTTCCAGTTAGCATATCTCATATTTTTAATAGTTGGCTT
TTGGGAGTTGATAAGAAAATGAGTAAACTGATACTTGTTGGAGCATCTGCCATTTGTTGG
GCAATATGGTTGAGTAGGAACGATATGGTTTTTGACAAATCACCATCTTTTTCCTATATG
CAGGTTATTTTCAGGGCAACTTATTGGCTCCGGTTTTGGGCACAACTACAAAGGTGTGAT
GAAGATGAAGAGTTTCTGAAAGTTGCATGCCGAAAGCTGGAGACCACGGTTATGCAACTT
TTTGCCAATTATGGTTGGAGATTTACAAATAGACTTCAATAATTGTGATCTCCTTACGTT
AGGCTGGTTATATTATTGTCTTCGGTGTGTTCTATTCATTTAGATTTACACTATGTTCAT
GAAAACTACTATGTAATAATTGGCTGTAGCTCTTTTGAGTAAAGGCCGGGATATTATATT
CCATTATCTAAAAAAA
>Os0045_INT#LTR/Copia
AGTGGTATCAGAGCAGAAGGTTTCAGCATTGGAGCAAGAAGACATGTGGAGAAGGAAACA
CGAGGTGGGGATCGCGCATTGACAGGAGATCGTCAATCGTGGCGATGAGATCGATGGCGA
CAACAAGGACGTCGCGTAGGCGACGACCTCGCTTGCGATCAGACCGGCGATGGCGGAACG
TGATCGGAAGACGAGACCGGATGTGGCCAAAGGCGACCGGAGAGATCGGAGGGGTAGCGC
CATGGATGGCGCGCCCAATGCATGTGGTGAACGCGGATCCGCGGCGGCAGGGAGGCCACT
GACGGAAGGGCAAAACCGGCGAGCGTAGCGCGGCGCGGCGGACGTGCAGGGCCATGACGA
CGGGGTCGTGGACGGTGAACACGAGGGTTGCGACTGCGGTGCGTGCAGGGGCACGGACGT
CGTGCATGGAGGCACGACATACATGCATACGATGGTTATCAAGAGAGCAGAACAAATGTT
TGGTACAGGTGCAGAGGTTAGGCGAGGAAGCATGGAGGTATTGCTAGGCTGTTGGGTTCG
GAACGGACTTGAATCCGAGCAGTAGTGTAATAAGGAGTCAGACACGGCTAGCATGGACCA
AATCTGATGTGGCCACGAGTGACACCTAGTTAAATTGGAAGGATTAAGACGGTAGAGATC
CAACGAGCAATCAGCAAAAGACTCAAGCTTCGAATCGATAGAATTTCAGCACAAACCGAA
AAGGACTTGAGCTCGCGTTTAACAGATCGGTGGAGCAGCTGAAAGGTGGTAAAGTTCTTC
AGGCAGGGAGAGGTGGCACAGGCTCCATTTGGGAGCAGCTGCTATGGGCTCTAGCAGAGA
AGACAGGCCGACGGCAGTTCCAGGAGGTACAGATCGGCTTCGGCGAGAAGTGATCAGACG
CGTGCTAGCTTGTTCTGATCAACGGGGTTCTGCAGTTCTGTGGTTGTTTGGCTTTTTTGG
TTCGCATGGCCAGACCGAGTAAATTGACTTACCTGCATGCAAGAAGTGATTAGTAGAGCA
ATTAAGTTTGTGCATGGCCATGGTCACGTGGATCATTAAATGCATGACTGTGCATTACTA
TGACAAGGTCACATGAATAGCTAGCAACATGCAGAGCTTGTGCGTTGGTGTCGCAGGCCA
TTGAACGATGCATGGAGATCAAAGCAAGCTAATGGACATTATCAGGAGAGGTTGATGTAT
ATCAAATTTACCTGGAGTCCAGAACTTGATGATTGGTGCAAGACGTTGTTTTGGCGGCGT
GGCTCACGGGCACAAGACGAGAGGCATGGTGCAGCTTTGTGGTGATCAAGGTGATGCGGT
GAGTATACGGCTCCGGAGAAGGCGCGTGAGGTGTGCATGTATGACGGTTAAACTGGGCCG
GCAGGGTGGTCAGACCGACGGACTGGTTAGACTGCGGAGTTTGGACGGTTAGACCGGGTT
CAACGGATGTGTGGTTCGTTGCAGGAACTTGTTAACGGATCCAGAAGAAGGACAAGAAGG
TTCTACAGATGGATAGTTTGCAAGTGCGAAGGGCGAGTAGACTAGCGGCAACAGGCTAGT
CAGGTCGCATATGGAATTATTTGGTGGAAACATAATATATCTGGGACTTGATGAGGAGTT
GAGATATATGGAGTTAGTCCAGAACTGAAGAAAAGATCCCGGGCAACAGCGGGTGAAAAT
CGTTGATGGCGTCAACGGTCTGTTTGTCAGTACAGGATATATCCAGGATCTGCGGGATTT
GCATGATGGGGATATATGGAATCTGCGTCACTGAAGAGGAAGAGTGAGCGCTATAATGGT
AATTTCTTCTTGCGGTGAAGCTGCAGAGAAGACAACCCAAGTCTAGAGGACAGGTGGATT
GGCATGGTGATTCTGCTACTTCTAGGTGGCGTATATTCGCCAAGGTGGAGTT
>Os0046_LTR#LTR/Gypsy
TGTTAACAATGGAATTTGTCATCAGATTCAGAGTAGAAGGAAGAAGATCGAAGTGAATTT
GGTAATTGAATTGAACTGAACTTGGAGTTGGACTGTGCATCAGCTGAATACCGTATCGGT
AGAAAACAAAGTATGAAGTTGATCAAGGTTGATGAAGCCGATAGCCAATACAGCCGATAT
AACATAACTTGGGCTCAGCATGGGCCTAGATTGGGATAATTGCCATTGCCAATAAGAGAT
AGAGCTCAATTAAGGCAATTGTATCTATTAGTTAGAATATTGAGTCGGTTTGTTAGAGAT
TTGGTAAGAGACTGCTGTATATGGTCTTGTTTGTATCTTAACTTTAGAAATGATTGAGTC
GTGTCCATAATGGACTAAGTTTGTACTCGGAGCATAAATATGAACCCCATAGCATTGTAA
TAGGAGAGCCAATCCAACACAACTACGACGCATCGCCACCCGTTTATTTTTCTCGTTTTC
TAGCGAGTTCTTCGCAAGAGGTAACCCGTCTCAATGGCCTGCGCTATCAGGGCTAACATG
TCGCTTTAGACGTGTTAGGCTCGATATCGCGAGTCTTTGCTAGCATGTCTTAGTTAATCT
AATCTTACCTTCTCAATTTAGCTCTATTGGCTGCTGCTCGCTTGAGGGTTTATGTTGGTT
TCGGTTAAATTGGCATGCTAGATTAGATTAGATGAGGCATTTACTATCCTGAAAAGTGTC
TAATTGCTTGATTGTCTAGACTGCATGTTTCTTTTCATACTTTGAGATGCATCATCCCTA
GTTGTGCTTAGAACCATGCAAACACCTGCAATTAGGCATAATAATGATATCTCAATTAAT
CAACAGACGCTACACCGCGGCGAGTGAGATTAGTTGAGGCATCTACCATCCTGAAAAGTG
TCTAATTGCTTGATTGTCTAGATTGAATGTTTCTTTTTCATACTTTGAGATGCATCATCC
CTAGTTGTGCTTAGAACCATGCAAACTAGCCTGCAATTAGGCATAATAACGATAGTATCG
GGGTTTCAGCCAATCTTACCTAATATGCATGTTTCACTCCCTGTTTCATGTATATTCCCC
ACTTATATAGATAGATCCTTTTATATAAGCATATCAAGCTTTAGACAGTGTCGGCTAGAC
TCCTGCCCTTCATGCCTGATTTCTATTTGATATGTTTATATGGATTAATTTGTTTATATA
GATTTGTACTAGAGTATTAGCTAGTACTTTATTTTTCATGCTCTAAATATTATCTCATCG
TCTACTTTCATAATGTTGTCTTAAATCAATCTATTAAACTCCATATACAGTATTATAGCC
TTTTGGGCGTGTTGAGAGTTTATTATTCTTTGATATATCCAGTCCATAGCCAATTTGGTT
TAACTCTATCTGCTGAGACCATCAACGATACGCTATCGGCCGATTGGCTATTGGTCGACT
GATTCTGCTTTTATTCTTTCTTGCTGATTGCAGGATCAAATCAGTTGGCACGCCCTTGAC
GCACTCGAGGCTAGCTTTGGACCTGAGCAGATCTCCCAAGCTGCCGTGTTTTCACA
>Os0047#DNAnona/hAT
TAGGGATGCAAGCGGGACGGGCAAGCGGGTTTTTTTTAGCCCGCTTATCTCACTTCTAGT
TCATTTTTTCTTCTAAATTTTGTACTACCATGTGAAAAATGAACTAGCAAGCGGGTTTTT
ATACGGGTAGCGGGACTACCCACTTGCATCCCTA
>Os0048#DNAnona/CACTA
CACTACTACAACACTTATTTTTCCGTATGGTCTTTTTAATTTTTGCGTGCGGGTGGGCAG
CCCGTCTGGAACAAATCGTCTGGGAAAATCGCGATTTTCGCGTGCGGGTGGCGCACCCGC
ACGCGAAAATCCGATTTTCGCGTGCGGGTGCTTATGCCGCCCGCACGGAAAAACAAAAAA
ACGAAAAAAAAATTCAAAAATCGCCGCCGCCCACTAGATCTGGGCGGGGGCCCACCCGCT
CGCCGCCGCACGGGAAGGGAGGCAGCGGTCAACGTGCACAACGAGGACGACCACCAGGAA
GAGGTCTGCCACCTCGCCCGTTCGCCGCAGTGCCCGGCCGTTGCCGCGCCCGCTCGCCGC
CGCACCTAGCTCACCGCCTCGCCGGCCTGACAGAGGGGAAGGGGAGGGGGGAGGGGGAAG
AGGAGTGGAAGGTGTGGAGGAGTTGACTGGGGGAAGAGATAAGGTAGAGAAAGGAAGAGA
TAAGGTAGAGAGAGAGGTAGTTGAGGGAGAAAAGGAAAAAAAGGAAGAGAGAGGATGTGA
AAAATTTGAAGTGGGTGGGAGGGAAGGAGGGAGGTATTTTCCTGTGCGGTCCACTTAAAA
AGCCCGCACGCGAAAATCGATTTTTCCGTGCGGTCCTCTTAAATCAACCGCACGGGATAA
TGATGATTATCCCATGCGGTCGGATTAGGACGCCCGCACGGGAAAATCGATTTTCCCGTG
CGGGCGATAGCCCGGCGCCGGTCCCCTTATTTTTCCGTGCGGTTCCACTTACGAACCGCA
TGGAAACAAAAGGGGGCGGCGTCCAGGAAAATCTATCCTGTAGTAGTGC
>Os0049#MITE/Tourist
GAGCACCCGCAATGGTAAAGTAAGGTGCTATCTATAAAACATGTACATCTCAGCAATAGA
CTAGATTAATAGTAAACCACCTCAATAGTATGTCTACATGGGTATCTATAGCTCTCTAAT
GCATTGCCTCGTTTTTCTCTATAGACTATCTCCAAGTTAGTAGATAGCTTTGCTCTCTCT
CTTCATTTAATATCTTCCAAGTAGGAAAATATGCTGACATGGATCTCTTGTAGAGAGCCT
ATAGATAACCATTGTGGGTGCCC
>Os0050#DNAnona/Helitron
TCTATCTATCTATTATATACTAAAAGTCCATTAAACTTTCTACAAACGCTCCCAAACCGC
CAAGTGGCACCCTATAAATACTCGCAAGTCGCCAAGTGGCACTATAATAAATAAAAGAAA
TATGACTCTCTATTTTTACTTAAATTAGTGGACCCATTATTTTGGATGGTTAGATTTACT
TAGATCTATTTTATAAGGAAAAAAGAATATCCGGAACCATCATACGGAACCAACGTACAA
ACGTACGTAATAGTCGAACGTATGTACGTATGTACTGTACGTACTTCCCTTCTGTCCTTC
CATATTCACATTCATGTGTTATTTTCTATTTCATGAGAAAATAAAAACAAAAATACTATT
ACAGGGAAAAAAACACAAATAGACCAACTACTAGTACTAGCAGCTCTGCCTGCTTCTAAA
TCGCTACGTGGTACTATTAAATTAGAGAAATTACTAGAAAATCTTAAAAAAATACAAAGC
AACATACCATCGATTTCTAATTAAATTGATGGATTTAGGTTATTAGATTTTTTAATAAAA
ATATCCCAAACCTCTCTACCTCCCTTCCCACCCCCGTGCAGTGTTAAAATCCATTAAACA
TTTTATAAACACCTCTAAGCTACTATATCACATCCTTAGATTAAAGAAAATCTTAGAAAT
TTAAAAAAAAAAGACAATTATATACTACAAGTTCATGAAACATTCTACAAATACTCTTAA
CTCGCCAAGTGGTACCTTACAAACGCTCCTAAGTCGCCAAGTGACACTCTAATCGAACCA
TTGATTTTTATTTAAATCGGTGGATCCATTATTTTTATATTAGAAGGTTAGTTTTTTTAG
AAGAAAAGCACACATTCCAAACCTCCCGTCATGTACGTACCAACAATCTATGTTCATGAG
AAATTATAATCAAAATTATTTTTACATCTCTTTGTGACTCTAAATATCCTACGAATGCTT
CTAAACTGCTCCATGGTGCTATTAAATTAAATAAAATACTAGAAAATATTAAAAAAGAAC
AAAACATTTGGCTATCTATTTGTTAATTTTTTAATAAGAAAAAACCCAAACATCTCTCCC
TCCCTCCCCATCCCCGTGCGGTGTTAAAATCCATTAAATATCTTATAAATTCCTCTAAGC
TGCTATATAACATTCTTAAATTAGAAAAAATCTTAGAAATTTTGGAAAAAAAAGGAACCA
ACCATTAGCTAATACATAAATCTATGGACACATTATTTTCGGAGGATTAATTGACACATT
ATTTTTGGTCATTACTTCTATTTTCTTTTAAAAAAAGAACACCCTAAACTTTCTTCCCTC
CCTCCTTTGCGGCATACGGTGTTAAAAGTTCATTACACATCTTATAAATGCTCTTAAGAT
GTTACGTCGTTCTCTTAAATCAAAGGAAATCCTAATAAAACAAAACATCCAATCATCGGT
TTCGATAAAAAAAACATCTGATACATTATTTTAGTCTGTTAGATTAATTATTTAGAAAAA
CATCCCAAACATCTCTCCCTCCCTGCTCATGTACAACGTGCGCCATTCTTTTCTCTCTGT
TTTTTATTAAAATTAAAATTATCTATATAGGAAAAAAACACAAATGGACCTCCATCTATT
AATTATATCATGTTAGGCATCTAACTACTTTCTACCAACTTAATTAATTTCTCTTTGACA
TGCCTATACAAATCAACCTTGATACTTTTAAAATGATGTTTTTAGGACATAAATAAATAT
TTTTAAGAAACATGATCATAGCGTCCGAATTACACATATGATCTACGAAGTCACTAATCA
TAGCAGGTATTCATCTAGCAATATTTACAATATGGTGAAAATAAAGGTGTGGTTGGTTGA
ACAGCATACCGATAAGTATGTGGGTTGTACCTAAGGATTTTTAACTGTGGAACAACCTTT
CAGTGGACTTAGCAATAAATCAAGTCAGTTCCATATAGGAATTAATGACCATGTCCTTTT
TTTTATTTTTTTTATTAAACTTGCTACAATACATTGTAAAGTCTTGACGTAGAAAAATCT
AGAAACATGTATTTGTTATAAGACAATACACTTTAGTGATGATTCGCTAAATACATTATG
ACCATTACTTCAATATCTCTAGAGAGAAAATTTAGAATATATGCCTTTACCCATACTAGG
TTATGTGTTCTTGTATTTTCATCCCAAATTGCAAAGATCAAATCATTTGATGATTCATAG
AATGAAACTATCCAAAAGAGAAAAAATGGACATGAAATAAATTAAAAATTGGATAAATGT
TCCTGGATTTAAAACAAATACTTGATAGAAAAATTCAAATATTTTACAAGGACGGTTAGA
ATTAAAAATATATATAATTTTAAAATACAATCAAATAAAAAAATGATATTATTAGATTTC
TTTTGAGGTTGTAAGATATCCTTTTGGCGAGTTAAAATACCCTAAATTTTATCACAGGAA
CCACCTCTATTGTTTTGACACAATATTTTCTCATCAATTCAAAACAACATGATCTCAAGT
AATTTTATTTTAGAATTTATATGTTGCAAGGATAATTAAAAAAATATAACCAGCTTTCAA
AGCACACAAAATAAGTTTAATTTTAGTTTAGAACAAAATACAAGATATTTTAATAAAAAT
ACACCCGCACATAAATATTTATAATAAAATTTCACTCACGTTATATAAGAAGGTGCCCGC
GCATGTGCGCGGGCTACCTTTCTAA
>Os0051#DNAnona/CACTA
CACTACCACATAAACCTGGATAGGTGCCGGTTGGGAAATCCGGCACCTATGCCGGGTTCC
CAAGCGGTACCGAGGAAGTGGCACATATGTTGGAAATCAAAGGTGCTAGTTCCAAAACCA
TGACCTTTGAGGCTCCAGGTATTCCAAAAAAAAGGCATCGAGTAGCTTCCCTTCACCCCG
CCCAGAACACATCAAAGAACATCAAGAACATCCAAGAACACATCAACATGAACATCAAGA
ATATTCTTCCCAACCACCGGGAACCATCGAAGCTACTCATCCCCATCAAGAACACAATCA
CAAAATACACATCAAGAATAGATAGATAACACAAAGAGCCACCGCTCGACACCACCTCTG
TTGCTGCCGCTCGACACCACCGCCCCTGCCGCTGCCTCTCCTCTGCCGGATCTAGCGGAG
GGGGAGGGCGTTGCTGCCGCCTGCCGCCTGGTCCCTGTGGGGAGGGTGCCACCGCCTCCC
CTCCCGCCAGATCTAGCTGAGGGGAAGGCGTTGCCACCGCTGCTGGGCCGAGAGAGAGGA
GTGCGCGCGAGAGAGAGAAAGAGGAACGTACAAGACAGAGAGCGAGAGATAGAGATAGAG
CGAGAGTGGAGAGTGCGCACGAGAGAGAGAGAGAGAGAGCGAGAGACTCTCGGTCTTATC
TACGCGAGAGAGAGAGAGAGGCGCTGAGCCTTCTCAGCCTTATTTGCTTAAGACCATAGG
TCTGCTCTGTTTTTTAGTGTCGGTTTTAATAAAGTAAATTAATGGTGTTAGTTTTTGTTA
AAAAACACAATCACAAAATACACATCAAGAACAAATAGATAACAAAAAGAGCCGCCGCTC
GACACTACCGCCCTTGCCGCTGCCTCCCTCCGCCGGATATGGCGGAGGGGAGGGCATTGC
CGCCGCCTGCCGCCTCCTTCCCATGGGGAGGGTGCCACCGCCTGCCACCGCCTTCCCTCC
CGCCGGATCTAGCTGAGGGGAAGGTGCCGCCACCGCTGCTAGGCCTAGAGAGAGGAGTGC
GCTCGTGAGAGAAAAAGAGGAACGTGCGAGATAGGGAGCAAGAGATAGAGATAGAGCGAG
AGAGAGAGTGTGTGTGTGGAGCGCGCGAGAGAGAGTGAGAGACTCTCGGTCCTATCTACG
CAAGAGAGAGAGGCACCGAACCCTCTCAGCCTTATCCGCTCAAGACCATCGGTATGCTCG
GTTTTGTAGTGTCGATTTTTAAAAACCGAGTGTCGGTTTTAATAAAGTAAATTAATGGTG
TCAGTTTTTGTTAAAAAAAAAGGGGGCACCTATAGTCTATTAAAAGTGCCAGTTTTTTTA
TTTTCAACATGCAGTTGTAGGAAATGGTCTATAGGTGCTGGTTTTATCACTTGCGGCACC
TAATGTCGATCTCTATATGTCTTTTTATAGTAGTG
>Os0052#DNAauto/CACTA
CACTACTACAAAAATCGTTTTTCTGTACGAGGGGGGGTCGGTAGGTTCCATGCGGGCGTC
TTGAGGCGCCGCCTGTAGTCCCCCCTGGGGGCGGGTTGAATAGCCGCATGCGAAAATCCA
TTATCGCATGCGGCTGTCCTAAGCAGCCGCATGCGATAATGGATCTTCGCATGCGGCTGG
CTTAAGGGACCGCATGCGATGATCGGCCATATATGCTCCTCCAGGCCCGAGCTTGACCAT
TTGAAAACGAAGCTTTCTCTCTCCTAAAGCAAGCACCAATTAGGGGGGGAGGTTTTCAAC
TCGAAATTTTTGCTTGAACTCTATACGAAAGGTGAAGAACTCTCTATCCTCCTTCATTTG
GCTCCATTTTTGTTATATTTCGTTGGTGGAAAGTGGAGTTTTTTTAATATTTTGACAAGG
TTTGTTCTAACTATTTTTTGCAAAATCTAGCTTCAAAATATATGTTTTGATGGGCAAATT
TTGCATGTAATCAATTGTACATACTAGTTACATGTATTGTTGTATTTTTTTTTGGGAGAC
AAATGCATTTAAACTTTTGTATGAAATACCTGCGGTCTATTTTTTTATCTGTAACTTTTT
TGCCTTTATATAATTAGATGGATCGGTCGTCATGGATGTATGAGATGCGGAGAACGCAGC
CGATATTTATTAAGGAAGCATCTAAATTTATTGATCAGGCTAAGGCGCATGCTTTGAGGG
AGAATATGACAAAGATCTTTTGTCCGTGCCGTCATTGCAAGAATCAGAAATTGTTGGTAG
ATCCTGGTGAAATATTGGGTCACATAATGGAGTACGGATTCACCGCCAACTACAAGGTTT
GGACCTATCACGGGGAATTCGCCAATCCGGAAGATGACGATGAAGAGTTAAGTTTCGAGA
TGAATGAGGCAGAGAATTTTATAATCGAAGACATGTCGCGTGAAAGAATGGTTGTCGATG
TTTCCACCGATAGTGATGATTTCGATGGTGGTTTTGATTTAGAGGATATGCTACGCCATG
TTGAACCAGAGGTGCTAGCGGGCAGGTCACGAGGATTGGAGAATTGGCAGGCATTAGAGA
AGGCATCGAAGGATCTTCTTTACGATGAAACGAAGGGATGTGATAAGGATTTCACAGTCT
TGCGTTCAGTGCTTGAACTTCTGAGATTGAAGGCTAAACATGGATGGTCGGACACAAGTT
TTAATGATCTGATGAGTTTGTTGCGTGTGTTGCTTCCTAAGCCTAACTTTGTACCATCGA
ACACGTATGAAGCGAAGAAACTCATATGTCCTTTATCTCTTGGTGTAGAAAAGATTCATG
CTTGTAAGAATCACTGCATATTATACCGTAAAGAATATGCGGAATTGGAATGTTGCCCAA
CGTGTGGCACAAGTCGGTATAAAACGGGGAATGGGCCTGTAGATTCAGAGTGTACCGATC
TAGATTCTGATAAGGGTAAGCGCGGGAAGATTCCTTCAATGGTGATGTGGTACCTACCAA
TTAAGGACCGCGTGAAGCGTCTGTACTCAAACCCGACTGATGCTGAGTTGATGAGATGGC
ATCAAGAGAGCCGGAAAATAGATGGTATGATTCGACATCCCGCCGACGCTCGCCAGTGGA
AGACATTTGATGCAAAACACCCAGAATTTGCTAAGGATCCTAGGAATGTAAGGTTTGCGT
TGAGCACTGATGGAATGAACCCGTTTGGTGACTTAAGCAGCTCGCACAGCACATGGCCAG
TCCTTCTCACAATGTATAATCTTCCAACATGGATATGTCAGAAACGAAAGTACATTCTAC
TCACTATCCTCATACAAGGTCCAAACCAACCTGGAATCGACATAGATGTTTTCCTTGAGC
CTTTGATGGAGGACATGGAGGAGCTTTGGAAAGAGGGGTTACGACTATGGGATGAGTTTA
AGCGGGAGCACTTCAATCTACGTGCGATCATATTCGTTACCATCAATGACCTACCTGCAA
TACTTTGCATTATCTGGGCAGTATTAAAGGGAAGACTGGATGTCTGATATGTCTGGAGAA
AACTTCATACAAATACCTGACGTCGTCTTTGAAGACAGTGTACATGCGACATCGACGGTT
CCTACCTCAGAGGCATAGGTGGCGTGCGAAGGCCAGATTATTCGACAATACAGTAGAGAA
CGATCTAGCTCCTGAAACACGAACAGGTGGCTCTGTCTTCGAGCTGACAAAGAACATTAA
GGTTGTATTCGGCAAGCCAAAGAAGAAGCCCGTCAAGAGGAAGAAACGGACGGATCAGGA
AACAACTGATGCACCTTTAGAGGAAAGTAACCTGCCCTTCAAGAAGCACTCAATTTTTTT
CAGGTATCTGGATTACTGGAAAGACCTGGAGGTTCGTCATGCCATCGACGTAATGCACCT
TGAGAAGAATGTGTTTGATAGCACCATTGGCACTTTACTGGACATCCCGAGTAAGACGAA
AGATGGGTTCAAGTCCCGGACCGACCTCGTCAATTTGGACATAAGGCATGAGCTTCACCC
AAAAGAGCTGCCAAATGGGAAGATCGAGATTCCTCCGGCTTGCTACTCACTAACACCTGA
CGAGAAAAAATCTTTATGTAGATGCTTGCATAGTGTGAAAGTCCCGACTGGTTTCTCAGC
GAACGTCAGAAAACTTGTATCTTTGAAAGATTTGACCATCTCTGGGTACAATGGCGCATG
ACTGTCATATGTTGCTAACGGTGTTCCTACCAATTGCTATAAGGGCAGTCAAACCAGTCC
ATACAAAGGTGGTTATAACAAAGTTGTGCTACTTTTTCAATCGAATTTCGCAGAAGGTAT
TTGATCCTTTGGAATTAGGTCCGCTTCAGACATTTGCCGTCGAGACTGTATGCCAGCTTG
AGATGTATTTCCCACCATCATTTTTAGATATGATGGAGCATTTGATCGTTCACATCGTCC
CTCAGATTATTGAACTTGGTCCATTATACTTACATCAGATGTGGGCCTATGAGCGTTACA
TGTCGATCCTCAAAGGCTATGTACGCAATCGCGCTCACCCAGAAGGATCAATGATAGAGG
GATACACAACTGAAGAGGCAGTTGAGTGTTGTATGGACTACATAAAGGATGCTAATGCCA
TTGGCATTCCTGTTCATCGACATGAAGGTAGATTGTCTGGAAGGGGTACTATTGGTAGGA
AGCAGTTCTTCGATAATGATTACAAAAATGTGTCCGCGGCACACAACAGCGTTCTTCAAC
AGCTCGCTATCGTTGAGCCATTCATTGAGCGACACCTAGAAGAAATCAAAGCCTGCTTCC
CAGGGCAGTCCAATGATTGGATATCAAGAGAGCACAAGCGTCGCTTTCCTCTGTGGTTGA
AAGATCTAAACCTGCCAGTTGGTGATTCTGTGGAGGAACTTACTTTACAAAGACTGGCAT
GTGGGCCTTCAAGTATTGTCAATTCATGGCAAGGTTACGACATCAATGGATTTACCTTGA
GTACGACTACGAAGGACATGAAAAGCACCGCACAAAACAGTGGGATCCGTGTCGAAGCGA
TTGACACGAGTGGAGAAAAGAGGTCGTATTATGGGACCATTCAAGAAATATGGGAACTGG
ACTATGGCCTAAACATCCAGATCCCTGTGCTCCGTTGTGAATGGGTTAAAGACACAATAG
GGGTTTCCGTTGATGACTACGGGCTAACGATAGTCGATCACAGTAAAACAGGCCACAAGG
ATGATCCATGGGTTTTAGCAGAGCGTGTGGCTCAAGTGTTTATGTGAAGGACCCTTCAGA
TGAAAGAAAAACTATTGTCATATCCGGAAAGCAACAGATCGTCGGCATCGACAACATCGA
AGACCCCAATGATTACAACCAGTTCGACGATGTACCATTGTTTACTGATCTTCCTATGCG
AATTAAGAAGGTTGAGAGAACAATCGATGAAGCAAATATGTCGTACGTTCGAGCAGATGG
TGTTGCCAAGGTTATTAAGTCATAGTTATTTCGTAACCTTTAGTTCTCATTGTATTCCAA
ATGTACGTGCATGAATTTAGGTCCCCCTTATGTTGTAATCATTAGCATGTAACATTTGAT
TACGAGTTTTGAGCAATTTTCATGAGTTTTCTTAGTGCCAAAAACATTTGGAATGTATAA
TTGTGGCGAAATATTGGGAAAAAAATATATATGGACAGTTTACTTAGAGAAAAAAAAATA
TGAGTTTTTTGGTAAAAAGATCTTTCTATGCGGACGACTTAAGCCAGCCGGATGGAAAGA
TCTTTTTCCCATGCGGCCGGCTTTATGGCCCGCACGGAAATATCTTTTTCGCATGCGGCT
GGCTTAACAGCCCGCATGGAAAGATCTTTTTCGCATGCGGCCGGCTTAACAGCCCGCACG
GAAAGATCTTTTTCGCATGCGGCTGGCTTAACAGCCCGCATGGAAAGATCTTTTTCGCAT
GCGGCCGGCTTAACAGCCCGCATGGAAAGATCTTTTTCGCATGCGGCCGGTTTATGTCGA
CCGCATGGAAAGATATTTTTTCCATGCGGTCCCTTAAGCCGCCCGCATGCGATGATCTGC
GCCTATATATAGGGAGCGCGGGGAGCCAAAATTTTCTAAGTCCCGGCTCCCGCGAAACCC
TAGCCGCCAGGCTGCCAAAATTTCCCAAGTCGCCGTCGCCGTCGTCCCCGCCACCGCCGG
CTCCTCCCCAAAGTCGCCCCGCCCCACGCCGTCGCCGCCGCCGCCGCCAGGACCTCTCCC
CCCTCGCCGTTGCCGTCGCCGCCGCCAGGACCTCTCCCCCCTCGCCGTCGCCGTCGCCGC
CGCCAGGTCGCCGTCGCCGCCGCACGGAACTCTCCCCCCTCGCCGTTGCCATCGCCGCCG
CCAGGTCGTCCCCGCCGCCAAGTCATCCCCGCTACCGCCGGCTCCTCCCCGAAGTCGCCC
CGCCCCTCGCCGTCGCCGACGCCACTGCCAGGACCTCTCCCCCCTCGCCGTCGCCGTCGC
CGCCGCCAGGTCGCCGTCGCCGCCGCACGGACCTCTCCCCCCTCGCCGTTGCCATCGCCG
CCGCCAGGTCGTCCCCGCCGTCGCTCGGTAACATTTATGTATAATTAAGAAATGTGAAAT
GTGCAATTGTGGATTGTGGATTGTTTAATTGTGCATTGTGGATTGTGATATGTGCAATTG
TGGATTGTTTAATTTTGAGAAGGTTTAATTGTGGATTGTTAAATGGAGATTTATGTTTAA
ATTGGGACTTATGTTAAATTGGGATTTATGTATAATTGGGACTTTTGTTAAATTGAGATT
TATGTATAATTGGGACTTTTGTTAAATTGGCACCTATGTCAAATGGAGATTTCTGTTTAA
TTGTGACTGATGCTAAATTGGGACCTATGTTAAATTGGGACTTATGTGAAATTAAGTTAT
TGGGACTTATGTGAAAATAAGTTAAATTGCGACCTATGTTAAATTGAGATTTATGTATAA
TTGGGACTTATGTTAAATTGAGATTTATGTATAATTGGGACTTATGTTAAATTGGGACTT
ATGTCAAATTGAGACTTATGTGAAATTGCGTTAAATTGGGACTTACGTAAAATTGGGACT
TATGTCAAATTTTTTTACGTCAAGTTGGAAGATGTCGAACGAAAAGGTTCCATCGAACGC
ACCAATAGCGCCTCAAGAAGGTAACGCTCCTCAAAATTCCGGTAGCAATAAGCAGCCAGA
CGCTTCTAGTGAAGAAATGTGGCGCACACCAAGTGACCCGTTTCCAATGGAAATAACACA
AGTCGCCCCCCGCGATGATGATCCGGACTACAACCTATCGAACAGGCCGTAAGTGCTGAA
AATCGTTAGCCATGTATTATTCCCTAACTATGATGTGACATGAACCTAATGGTGTATAGA
GTTACCTATTCTATGCAGATGGTAGTCCGACGCCGCTCGAAACGTAAAGCCGGGAGGAAC
AGGACAGAGCAAGAAGTTGAGATGGACACCGCTACGTCTGCACCTGAACGTACGGAGACA
TCTACAAGTGCAGGCGGGAGTGGGAAAAAAAGACGTGGTGAGAGAAGCAAGAATAAATTA
CCCAAGGAAACTTACAACGTGATTGCTCTCGATCAGTATGGGAAGCCCGTCGAGCCACCG
ATAGTGCGGTCCAAGTTCAGCAACGCCTGTGGCACTCTAGTTAGGACGCGTTGTCCCATT
AATGTCAAGTTGTGGGAAACAGTGGACGACAACATCAAGACACTTCTCTGGAATGAGTTG
CAGAAGTATTTTGTGTTCCCTCCTGGATCAGAGGTCGGGGGGAGAGATTACGCACTTAAA
AAGATGGGAGATCGATGGCGACAGTGGAAGTCCGATCTAAATCGGGATTATGTTCAGAAG
AATCTCCCACCGTTTACGGATTATGGACATATATCACAGGCTGACTGGGACACGTTTGTT
GCGGATCATACAACAGCTGAAGCATTGGCTTTGAGGAAAAAAATGTCCGAGCTCGTGAAG
AAGAACAGATATCCCCATAGATTGGGGTCGAGCGGATACGCTGGTCACGTCGATCAATGG
CGGGAGATCGAGCAAAGATTTGCCGCGGCCGGTAAGCCCCTGCTGGTAGACCCCATGGTT
GAACGTAGCAAGAACTGGGTTTGGGCGCACAGCACAGGTCAAGTCTCGGATGAGGGAGAC
ATACTATTCGAGACTCCAAACATAGAAGAAGTGACTACTAATTTGCAGCAGATAGTCGAG
AAAGAAAGATCAGGACAGTTAGTCCCACGGAGGGAGCGAGATCAGCATACTGCGGCGTTG
GGGACGGCTGAACACTCTGGACGTGTAAGGGGTTTGTCCTCAAAGACAAGTTGGAAGGTC
GGGTTTCCACAAGACGCACCAAATTATAAGAAGAGAGACAAATACAAAGAACAACTATCA
GACAAGATCTATGCGCAAGTGAAGGAACACTTCTACTCGTTGGCAGCTGAAAACCCGACA
GCCTTTCCAAGGTTATTTCCTGATAGCCAGCAACCCACACAATCCGCACAGCAAACAACT
AATGTACCCAGTAGTGTAGGCTCAGTGCAGACAACTACCTTCCCTGTGGATAGTATAACT
GGACCAACTCCGTGCAGTCTCGTCGTACCAATCGGCCGCGCTGGAAAGACTAAGGAGGTT
GCAACGGGTTTAGCGATACCCGGACGTCAATTCCACAACACGGCAATCCCTGAGGATTAC
GCAAGGGTACAGGTCGCCAAGGTCCATAGCGACCACGTTTCCTTGGAACTAGACATACCT
GCACCTGAGGGGATTGAACTTCTCGGTGATGCAGTGAATCAGTTTATCTTGTGGCACCGC
AGAGACATAATCCTGAGCGCGGCCGTTCCTGCAGCAGGATCTTCAACCCCATCCTCATCG
CAGGCAATGACTGCTGCTGCTCCTGCACCACCGTCGCCTCCTGAACCACCGTCACCTCGA
CATCAGCCGTCACCACCACCGCTTAGGTCACCGCCTCGCCAACCTACACCACCACCCTCC
CCTTCTCAACAACCGCCTCTCCCGGCCCCGCAACCAGTTCAAGCCTCTCCCACCTCCCCA
GCTAAACAGCATGCTCCCCCGGCTCCGCCCTCAGTTCAAACCTCTCCACCTACACCCCAA
TCTGCTCTGGTAGAACAAGTGCACATACCAGATGGTACTACATCCGAACCGAAGTCTAAT
ACTTTGGAACCGAGTCGTATAATTCCAAAGTTGATATCGACATACGACCCAAAGGAGATT
GACAATGATAAGGACAAGTTCATGTTTTCAGCTTTCAGGAATTCTGAGAAGAGAAAAGAA
CTTGCTCACGTCTTGTCAGACTCCCAGAAGTCAGTACTAGCGGCCCAAGATGAAGTGCAA
TCCTGGTTATTTGCCGATGTGCCTGAAACTTATGAGTATGGCAAGCCATTCTTGCCAACT
TATCTTATGAACAAGCTACCATGGGAAATGAGGGTAATGCACGAATGGTATATGAAGGCA
TCTAGGAAAGGTCTCGGTTTCATAAGCGTCGCCGTCCCGGAAGGCGCTTTTATGAGTGGT
CCTAATGGGATATTTTTTATCTCTTTCCGAGACCTTTACTCCCTCTACAAGCTAGATAAA
ATGGACGTTAATCTCGTTGCGGCTTTCTATCTGTAAGTCTGAACTCTTTATTACATGTTG
CACGTTTCATTCGAAACAAATAAACCAAATCTCATTTCTTCTTTATTCATTGTACAGTAT
GCAATTCCACGAAGCTGATAGAACTGGAGCAAAGGTTGGATACGTCGATCCAACAAGAAT
ATGCAAAACACAACACACCGTAGAGCTGAGAGAGGACTGCGAGCAATTGGTTGGCAAGAC
CCCGGAAGAAAAGGAAGAATATGTGAAGACATTGCACAAGAGGAAGAAGCTAGAAGTAGC
AACATACTTGGCAATAGCAATGTTGGCGCACGCCGACAAAGATGTCTTAATGGTCCCCTA
CCAGTTCACGTAAGCTCTCTCTTCTTTTTGTTTAATTAATTTATCTTCTTCGGAATTTTC
TGTCTCCAATAAGCCTATCTTATATGTAGAGACCACTACATATTATTCCTTGTATATCCG
AAAGACCAATTGATCATATCATTGGACCCCGCACACTATGACAAGGAGACATTTATGGAA
TTCCTCACTATTTTGAATTTGTAAGTGATAAACATTTCATTACTATAAATTGTTTAGGTC
GATCACCAGTCTTCTAACTACTAATAAAACAATTGTTTCCTTCAAACAGAGCACACAAGT
ACTACCGCAAAAGAGGTGGACCAGTACATATTCCATCCCAGAAGAAGTTATCCGTCAGGA
CTGGCTGGCCGGTACTATCAAATTTATACCAATACAACTAATTATCGAACAGTACATATA
TACTAAATATATCTACTGAGATCGGTCCCCATAATTATATCGCAGTGCTACAAACAACCA
CCAGGAACCAACTTGTGTGGTTATTACGTGTGCGAGATGCTCAGAGTAAATGGGAGGTAC
AAAACAACCAGTAACCGAGTAGGTCATCGAACTCTTCTCTACAAAGAAACCCATCTCGCA
CACACTTCTCACTGAGTACCATTTTATTTTCCTTTCTGTGTGCAGATCCCCGAAATCCCA
TATATTGCACAACGATTCAACGACACTACTATCTTGAACGTGGCCGCTGACCTCTGCCGA
TTCATCCGTCGCGATGTCTGCAACGCAAGAGGTCTCTTCTACGACAACCAGAGTGAACTC
GCAATGGACGACAAATTTAAACCTCTCAGAGAGTGGGAGAAAGAACATATGCAATAACAT
GTACACTACTTATACATATGCGGTCACTTAACAATAACATGATGAAAAAACTGTGCCACT
TGCTATTATATATTTGTATGTAAATTACGATTGAATTAATGGTTATGTATTACATGTTTG
TTACTGCGGCACTTGTCTTATCTTATTTGCTTACTACTCCGAAATACGATAATAAATCCC
TCAATAATTTAATATTAATTACGAATCACCAAAATGCTAGAATAAATATTATTTTAGCTA
TTCGGAAATTGAATTTCGCATGCGGTCTACTTAAGACGCCCGCATGCGAAAATAGATCTT
CGCATGCGGTCTTCTTAGGTCGACCGCATGGGAAAATATATCTTCGCATGCGGCTTCTTA
TATAGACCGCATGCGAAGATCTATTTTCGCATGCGGCCATCTTAAGTGTCTTCGCATGCG
GCTGCGATGGCCGCATGCGCAAATGGTGATCTTTGCATACCATTTCGCGCATGCGGGCCG
GCCAACCGCATGTGAAGATCGATTCCGCCCGTATGCAAAAACGCTTTCTGTAGTAGTG
>Os0053#DNAnona/MULEtir
GGCAAATTTTGCTACAGGACACTGTGACTTTGCGGTTTTAGCTGTAGGACACCGCCCGAA
GTCACTTTTGGGGGAAAACACTCCCTAAAGTTGGTAATTTGCTGGTGGACACCGCGCCCA
TTAAAATAATAATTTCCGGTTGAAGAGGAGAGAGAAATCGCGTGAAATGTCAAAAATGCC
CTTGGACCCACATGTCAGCTCTCCTATCTCTCTTCTCTCTCTATCCCCTCCTTC
>Os0054#DNAnona/MULE
GAGATTTGCTCCGGTCCAACAAAAAGTACCTCGAGGTACCGGTACCTCACGGTACCAAAT
CGTTTCCGATCGTTGGATCTAGTTGGGCAGGATGGGCATTGTTAGATCCAACGATCGGAA
ACGATTTGGTACCGTGAGGTACCGGTACCTCGAGGTACTTTTTGTTGGACCAGAGCAAAT
CTC
>Os0055#DNAnona/hAT
TAGGGGTGGGCATTCGGTCTAACCGAAAATTTCGGTCTCGGTCTTCGGTCTTTCGGTCTT
TTCGGTCTTTGAAAAGTGAAGACCGAATTTCAACGCAAAAATGTCAGGACCGACAAATTC
GGTCTCGGTCTTCTTCGGTCTCGGTCCTGACCGAAATTCAACAACATTTTCATATATGCA
AAGAAATAATGGAAATTTTCAACACAAAAATCACAAAAAAAAAATTCGTAAGCACTTATG
AGTAAAGACTCTTATTAGGTTGCATGCCTAGAAGAAGTAGGGATGTGAAAATTAGAGTTT
AATCCTATTAAACATAGTGGATTGTAGGTTGCATTTAGACATTTTTTGTTAATTCGGTCT
TTTCGGTCTATTCGGTTACCCGAGGAGACTAACCGAATTGACCGAACAAAATTCGGTCTT
TCACTGCCTAGGACCGAATTGATGACTGAATTTTTCTCGGTCTCGGTCTCGGTCTTTTCG
GTTCGGTCTTTTTCTGCCCACCCCTA
>Os0057#LTR/Copia
TGTGAAACCATGTGTGGTTATAGTTCTTTTGTGATGGGAAATTGACAAGTACCGGATGTG
CAAGAAGTGTGTGTGTGGACTAACGTTGGTCAGGTTGCGACATCTGTGCCAAGACAACGG
TTGTTTGGTTCATGTGTGTGCAGGTGATCGGGGTCGATCTTGGTCAACGGCGGATCGGGA
CTAGACTCAGGGAGGAGTTGAGGTCCAAAGCGATCAAGGATGCCGGGTGACAAGATTGGA
CACAAGGTTGCACACGGTGGACGAACACCGTGTGAAAAGGTCTTTGCAACAGGCTTCACA
AGGCCAAGTGTGCAAGCATCGGATTCGCGAAGAAATCAGAAGGGACTGTGCAAGTGCATT
GCTGCTACAGTACTTGCTGTAGGTAGCATACATGCATGTACACGTACTGTACTTGTGCAA
GGAGGAGCTTGCACTGTACTGGTTGCTACTAGCATGGCTCGGTGGAAAAGTCAAGCTAGC
TAGCTGTGCATGTGCGCTGTGATTGGTTGGCAGGGAGGCCAAGCCAATCCAGCCGTTCCA
CGTGGCCCAAGATGGTGAATGGCTCGGCTCGGCAGGCCTGCATCGTCCAAGCAGCGACGG
CCCAAGACGGCGGCCCATGGCGCATGGGCTCAGGAGGTGCAGGCAGCTTGCATGCGCAAG
GACGCGCGCGGAAAAACCGTACGCGGCAACCCCCGTTTCGCGTGACTCGATCGGAGGCGG
GTGCAGGAGCGCGGGACCCACACGCGATTTTGCAAGCGCGCGCGGGAGCGGCTCAGCGGG
ACGCGTGGCGGCTTCGGGCTGGTTGGGCGCTGGCGAGCGCGCGCTGAGGAAAAGGAGACG
GAACGCGCACGACGCGGCTGGGCAACGTGGCAAGTTTGGATTCGTCAAGACGGAGAGCAC
GCGGATTCATCAGCAAGAAGACCATGTGAGGGTTCGGATCGATGAGGTGGCAATCATCTG
GAGCTTTTCCTTTGAGTAGAAGGAACAATGGATGGACCAGATCTGTTCTGAGTTAGGGTT
TCGCCCTAGGGGTATTTGAGACAATGTCTTAGGGGTCTTAGGCTATAAATAGAGAGATGG
ATGCAAGGGTGGAGGTTGCTCCTTTTGGTAATCATTTTGAGATGCTCGGTGAGAGAGTTT
CCGTGTGAGTTTGGAGTGTGTTTGCCCGAGAGGCTTTTGTATTAGGATTAGTTTGGAGTG
TGTTTGTCCGAGAGATTTTAAGTTTGTGTTAATGTTCCTCTGAAGGTGTATGTTTGCTCC
TAGTTGAGCGGTTATTTTGCATCACCTATAAATGAAATGATTTGAAGGATTTCATTTTTG
CCTTGTCCATTTAAATTCCGCAATTTAAATTCCGCTTGCAATTTGAACTTTGCGATGATG
AGTTTTGCTCTCTCTTTCTCACCTCACTTCTAGTTTCGGGAATTCCTTTTCTCTTCCTCC
TCTAGTTTCGGGAATTCCTTTTCTCTTCTTTTTCTCTCTTCTTTTCTAGATCCGGCTTCT
CTAATAGCCGCGATTCTAGTAAGGATTTTGAGAAATCCGGCTTGATGAGTATTTTCGGGG
GCAAGATTTGAATTGCTATATTCACCCCCCCCCCCTCTATAGCTGTTCTTGGTCTTTCAA
TTGGTATCAGAGCCCGGTTAAGTTCGTTGTAACCTAACCGTGGCAACGAACGCAGCTATG
GAGGAAAAATACTCTGCGAAACCATTTGTTTTCGATGGACACAATTTTGTCATTTGGAAG
GCACGAATGGAGGCCTACCTCCAGTCGCAAGGGCATAATGTGTGGAATAAGGTTAAATCT
CCTTATACTGTGCCCGATGATGCTGACATCACGCCTGCAAATATGGCTCAGGTTGATTTT
AATTATCGTGCAAGAAATGCAATCATTGGTGGAATTTCTTCTGGTGAATTTAATCGTGTT
CAACACCACAAGTCCGCTCATGACATGTGGACTGCTCTATGCAATTTCCATGAGGGAAAC
AATGATATTCAATTGGTTCGTCAGAATCAATTTCATAAAGAATATCAAAGATTTGAGATG
CACCCAGGAGAGTCCATTGATTCTTATTTCAAACGTTTTGGAGAAATTATTTCGAAGTTG
AGATCTGTTGGAAAAGAATTTTCTGATAATGATAATGCTCGCCATCTTTTGAATTGTCTT
GATTATGGTGTTTGGGAAATGAAAGTTACTTCCATCACAGAGAGTGCACCTCTGAGTGAC
CTTACCATGGACAAGCTTTACTCAAAGCTAAAAACCCATGAGATGGATGTTTTCCATCGG
AAAGGCCTCAAACACTCGATGGCTTTGGTAGCTGATCCCTCTGGTAGTACTTCTTCTAAT
GACTCAGCCTTTGTGTATGGTGGCTTCTCTCTTGCCGCTTTACACTCAGTCACTGAGGAG
CAATTAGAGAAGATCCCTGAAGATGATCTTGCTCTTTTTGCTAGAAAATTCTCAAGAGCT
TACAAAAATGTGAGAGATAGAAAAAGAGGAAAAACCAATGAACCATTTGTGTGTTTTGAG
TGTGGAGAGCCTAACCACAAAAGAGTGAATTGTCCCAAGTTGAAGAAGAAGAGTGACAAG
ACGACCAAGAAGCCCGAGGGACAAGGGCGAAAGGGGAAGAAGGATTTGATGAAGAAGGCG
ATCCACAAGGTCTTGGCGGCTCTTGAGGAGGTGCAGCTTAGCGACATCGACTCCGACGAC
GATGATCAAGAAAAGGGGGACAAGGACTTCTCCGGGATGTGCTGTCTCGCCAACAACGAG
GACTTCATCAACCTGTGTCTCATGGCGCTTGAGGATAAGGATGACTCATCGGAGCATCCT
GAGGTATGTCTTGATGATATCCCTTCCTTGGATGGTTCTCTTTGTGATGATTCTTGCTCA
GATAATGACTCTGTTGATGATGAACTAAGCAAAGAAAGAATGGCACACTTGATGATTGAA
ATTAGTGATAAGTATAGGTCTTCTAAGTATAAAATTGAGAAACTAAAATCTGAAAATGAT
GGAATGGCGCTAGAAATTGCTAGGCTTCGATCCATGATTCCTGAGGAGGATACCTGTTCT
ACTTGTGCTTCATATCTTTCTGAAATTAATCTCCTCAAGGATAAGTTGAAATCATGTGCT
TTAGGAGCTGGGAATCCTTCTAGTGCTAGTGCTGCTTGCTCTACTTGCTATGAAATGAAA
GTTGATATGGGTTTGCTTGAGATGGAATTGAAAGAACTAAAAGAAAAATTTGTTCATGAT
AGGATTGGTAGGTGTGAAAATTGTCCCATTCTCACTAGTGACAATGATGAATTAAGACAA
CAAGTTGCCATGCTTAGGACCAAGAATGATTTGTTAGAATCTTTTGCTACTAAGGAACCT
ATTCATTCTTCATGTGCTAATTGTGCTATCCTGGAAACTGAACTAAAAGATGCTAAAACT
GTCATTGATTCTATCAAATCTATTGATTCTTGTTCTTCATGCATTTCTCTGAAAGTTGAT
CTTGAGTCTGCTAAGAAAGAGAACTCATACCTACAACAATCTTTAGAGAGGTTTGCTCAA
GGAAAGAAAAAGTTGAACATGATCCTAGACCAATCCAAAGTGTCCATAAACAATCAAGGT
ATAGGCTATGATTTTGCTGAGTCTTTGAGGATAGGTACCCATGAGATTTTAGGTGTCACA
GATGGGATGATAGAACTAGCTCAAAAACCTATAACCTTCAAGTCTGCAGGTTTCATTGGA
AACACTAGTTCTAGTACACCCAAAACCTCAGAACCAAAGATGGTACCTATGACTAGCAAG
TCTAAGCCTGTAGAGTTACCTAGACCCAAAAATCCAAAACAAGTTGAGCACAAGCAAAAC
CAGAGACAAACCAAGCCTGTAGAGAAAACCAAGTATGAGTGCACCTATTGTGGGAAAGCT
GGTCATTTGGTAGGTTTCTGCTTTAGAAAGGCTAGAAAAGAGCGACAAGAACGTCTTAGG
ACTAGAAGAGCTACTAGAGTCCCTGAGAGGTTCGAGTGTGCGTGTCATTGTCGTTCAAGT
GGTGTATCTCGCTTTCCTCGCCGAGATGTGCACCCTCGACGTGACCTAGCAGGGTTGGGG
CAAAACAGACATGGTCATCTTGCATATAATTCTGCTCATAACACTAAAGATGCTTGTACT
TCTCGCATGATTCAGTACTGGATTCCTAAGTCATTTTTCACTAACCCCAGTACTGAATCA
TCGAGATCTGCTGTGTCTTTCTTGTAGGATTTTGGAGTAGGGAGAAGTAATTCTTGGCTT
GTGGACTCCGGTTGCTCACGCCACATGACCGGTGAAGCCAAGTGGTTTACTTCTCTCACT
CGTGCATCCAGTGATGAGACCATCACTTTTGGGGATGCGAGCAGTGGACGCGTGATGGCT
AAAGGAACAATCAAGGTCAATGACAAATTCATGCTGAAAGATGTGGCACTAGTAAGTAAG
CTTAAGTACAATTTGCTCTCTGTTTCACAACTCTGTGATGAAAATCTGGAAGTTCGTTTC
AAAAAGGACAGGTCTCGAGTTCTTGATGCTTCTGAATCTCCTGTTTTTGACATTTCTCGA
GTTGGTCGAGTTTTCTTTGCTAACTTCGACTCTTCTGCTCCTGGTCCTTCTCGTTGTCTC
ATTGCCTCAGAGAATAGGGATTTGTTTTTCTGGCATCGACGTCTTGGTCATATTGGCTTT
GACCACTTGTCTCGCATTAGTGGTATGGATTTGATTCGGGGTTTGCCTAAGTTGAAAGTT
CCGAAAGATCTTGTGTGTGCACCATGTCGTCATGGGAAAATGACATCTTCTTCCCACAAG
CCTGTTACAATGGTTATGACAGATGGACCGGGACAACTGCTTCACATGGATACGGTTGGT
CCTGCTCGGGTCCAGTCAGTTGGGGGGAAGTGGTATGTCTTGGTTGTTGTGGATGATTTC
TCTCGCTACTCTTGGGTCTATTTTCTTGAATCAAAGGAGGAAACATTTGGCTTCTTTCAG
TCTCTTGCTCGTAGTTTGGCTTTGGAGTTTCCTGGTGCTCTTCGAGCCATTCGCAGTGAT
AATGGCTCTGAATTCAAAAATTCTGCATTTGAATCTTTCTGTGATTCTTCTGGAGTCGAA
CACCAGTTTTCTTCGCCATATGTCCCACAACAGAATGGGGTGGTTGAGAGGAAGAACCGC
ACCCTTGTGGAGATGGCACGAACTATGCTTGATGAGTTTACGACTCCAAGAAAATTCTGG
ACTGAAGCTATTTCTGCTGCTTGTTTTATCTCCAATCGTGTGTTTTTGAGAACTATCTTG
CACAAGACGCCATATGAGCTCAGATTTGGTCGTCGACCAAAAGTTTCACATCTCAGGGTC
TTCGGTTGCAAATGCTTTGTTCTTAAATCTGGAAATTTGGACAAGTTTGAATCTCGATCA
TTGGATGGCATTTTCCTTGGCTATGCTACTCATTCTCGGGCTTATCGAGTTTATGTTCTT
TCAACCAACAAAATTGTGGAGACTTGTGAAGTCACTTTTGATGAGGCTAGCCCAGGAGCT
AGACCAGAAATTTCAGGTGTTCCAGATGAAAGCATCTTTGTGGATGAGGATTCAGATGAT
GATGACGATGATTCTATTCCTCCACCTCTAGACAGTACACCACCAGTGCAAGAAACCGGT
TCTCCTTCGACTACATCACCTTCAGGAGATGCACCAACTACATCATCTTCAGCAGCTGAG
GAGATTGATGGTGGCACATCAGGACCGACAGCTCCCCGACACATCCAGAACCGACATCCG
CCTGACTCGATGATCGGAGGCCTGGGTGAAAGGGTAACTAGAAATCGGTCTTATGAACTT
GTCAATTCAGCTTTTGTTGCCTCTTTTGAGCCCAAAAATGTTTGTCATGCTTTATCTGAT
GAGAATTGGGTTAATGCCATGCATGAAGAGTTAGAAAATTTTGAAAGAAACAAAGTTTGG
TCTTTGGTAGAACCTCCCTTGGGTTTTAATGTGATTGGAACAAAATGGGTTTTCAAAAAC
AAACTAGGTGAAGATGGTTCAATTGTTCGAAACAAAGCCAGACTGGTTGCACAGGGTTTC
ACCCAAGTTGAGGGCTTGGACTTTGAAGAAACTTTTGCACCAGTTGCTAGATTAGAAGCT
ATTCGAATTCTTTTGGCTTTTGCTGCTTCAAAAGGTTTCAAGCTTTTTCAAATGGATGTG
AAAAGTGCTTTTCTGAATGGAGTTATTGAGGAAGAGGTCTATGTCAAACAACCTCCTGGT
TTTGAAAATCCAAAATTTCCAAATCATGTGTTCAAACTTGAAAAAGCTCTTTATGGTTTA
AAACAAGCTCCCAGAGCCTGGTATGAAAGATTGAAAACCTTTTTGCTTCAAAATGGTTTT
GAAATGGGGGCTGTTGATAAAACTCTTTTTACTCTTCATAGTGGTATTGATTTTCTTCTT
GTCCAGATATATGTTGATGACATCATATTTGGTGGCTCCTCTCATGCACTTGTTGCCCAG
TTTTCTGATGTGATGAGCAGGGAATTTGAAATGAGCATGATGGGAGAGCTGACTTTCTTC
CTTGGACTTCAAATCAAGCAAACCAAGGAAGGAATCTTTGTACATCAGACCAAGTACTCC
AAAGAGCTCCTGAAGAAGTTCGACATGGCCGACTGCAAGCCAATCGCCACTCCCATGGCA
ACTACTTCATCGCTTGGTCCTGATGAGGACGGTGAAGAAGTTGACCAGCGCGAGTACAGA
AGCATGATCGGCTCCCTCCTCTACCTGACTGCGTCAAGGCCGGACATCCACTTCTCCGTG
TGCCTGTGCGCGAGGTTTCAGGCTTCTCCAAGAACATCACATCGCCAAGCAGTCAAGCGC
ATGTTCCGCTACATCAAGTCTACACTTGAGTACGGTATTTGGTACTCCTGCTCTTCTGCC
CTTTCAGTTCGAGCTTTTTCAGATGCTGATTTTGCTGGGTGTAAGATTGATCGCAAAAGT
ACTTCTGGCACTTGTCATTTTCTTGGCACTTCTTTGGTCTCTTGGTCCTCTCGTAAGCAG
TCTTCTGTTGCTCAATCAACAGCTGAGGCTGAGTACGTAGCTGCTGCTAGTGCATGTAGT
CAAGTTCTTTGGATGATTTCAACTCTGAAAGATTATGGTCTGTCTTTCTCTGGTGTTCCT
CTGCTTTGTGATAATACAAGTGCAATCAATATTGCAAAAAATCCAGTTCAACACTCCAGG
ACCAAGCACATTGAGATACGGTACCACTTTCTCCGAGACAATGTTGAGAAAGGTACCATT
GTGCTAGAATTTGTTGAATCTGAAAAACAATTGGCAGACATTTTTACAAAACCACTTGAT
CGCTCTCGTTTTGAGTTCTTGCGGAGTGAGTTAGGGGTGATCCACCCCTATGGCTTGATT
TGAGGGGGAGTTGTTTTTCTTTTGCATGCATTTGTAACATATTGCATCATGTTTACTTTA
TGCATTGTATTATACACTCTTCAATTGAGCTTTGCTTGTTATCTCTTGGTCATCACTATG
CTATGGATGTATCACTCTTATGCTAGTTTGATCTCTTGTCTAGCTTTCATTTGCTTAAGT
AGCTTGTGTGATCATGTTATGCTGTTCAAGCGTGTTGAAACCTGCTTAAATTAACTATTC
ATTTGAACTCAATCAATGTGCAATGCTTGCTCTAGAAGTTTGTTTAAATTGAAGTATCCT
TCTCATACTCATGCCATGTTTACATTCTTTTCGCAATAACTGTCAGTACATGCTTATGAA
TGCTCATGCTTATGCGTCCATACTTTGTATCAATCATGCTTTACAAGTTTTATCTCTGTT
TTTGTCCGGGCTACTGAGTGCGTTTACGCATGAGTAGTGCCGAAGATAGCACTGAGACAG
CCTGTAATGGGAACTCTAGCTGGAAAACTTGATTGAGGTCAGACGGCAGTGTTTGGCACA
ACCATCACTTGCTGACTGATAAGATCAGGTGGACCGTCGTGATTGTGCTATTGTCTTTAA
AGAAATTAAAAAAAAATCATAAAAATAAAAGTCATGAGAAAAGATTAAAAGCTCATGTTC
TATGCTTTGTTATCATGTTGATACTCTTTATGAACTGGGCATTAGCACATTAGCATGGGT
TCATTGCTTTGTTTATGTAAATCTTGCATGATTATGAGCTGGTTTGCTTCCTTTTAAGCT
TCTTCTAGAAATAGCTTTGCACACTAAATCACTAATTCACTTGAAAGCTTTTTGCTTGCT
GGCGATACTAACTTGATATTCATGACTTGTTTCATACTTCTTATGCACATGCTTAGCTAG
GCTTGAGCACATGCTTGTATCTGTGTGATCCATGTCTACCTTTTGATGCCTTTAGATAAC
TCTCAAAGCTCTCAAAACCTAAAATTTGCAAGTTTCATCTCATTTTTATCTTGCATTTTT
GTCTCTTTTGATCTTGATGGCATCATTGACAAAGGGGGAGAGAAATTTGCACTTATTGAA
AATTAAAACTTGCTTTAAATCTTGGTGAAAGGGGGAGTTTGGCACATAGGGGGAGCATTC
TTGCATTTGCATTTGCATCCCTTTTTTCTTCTTGTCACTTGGTCTTGATTTTTCGCGATT
TCAAAATGACCAAAGTTCGCTTTTGCAAAATGGTTTGCTTTGTGAATCAAAAATCAAATT
TTCAAAATTTTGCTTGAGATTGTCAATGTTCCCATCAAGGGGGAGATTGTGAAACCATGT
GTGGTTATAGTTCTTTTGTGATGGGAAATTGACAAGTACCGGATGTGCAAGAAGTGTGTG
TGTGGACTAACGTTGGTCAGGTTGCGACATCTGTGCCAAGACAACGGTTGTTTGGTTCAT
GTGTGTGCAGGTGATCGGGGTCGATCTTGGTCAACGGCGGATCGGGACTAGACTCAGGGA
GGAGTTGAGGTCCAAAGCGATCAAGGATGCCGGGTGACAAGATTGGACACAAGGTTGCAC
ACGGTGGACGAACACCGTGTGAAAAGGTCTTTGCAACAGGCTTCACAAGGCCAAGTGTGC
AAGCATCGGATTCGCGAAGAAATCAGAAGGGACTGTGCAAGTGCATTGCTGCTACAGTAC
TTGCTGTAGGTAGCATACATGCATGTACACGTACTGTACTTGTGCAAGGAGGAGCTTGCA
CTGTACTGGTTGCTACTAGCATGGCTCGGTGGAAAAGTCAAGCTAGCTAGCTGTGCATGT
GCGCTGTGATTGGTTGGCAGGGAGGCCAAGCCAATCCAGCCGTTCCACGTGGCCCAAGAT
GGTGAATGGCTCGGCTCGGCAGGCCTGCATCGTCCAAGCAGCGACGGCCCAAGACGGCGG
CCCATGGCGCATGGGCTCAGGAGGTGCAGGCAGCTTGCATGCGCAAGGACGCGCGCGGAA
AAACCGTACGCGGCAACCCCCGTTTCGCGTGACTCGATCGGAGGCGGGTGCAGGAGCGCG
GGACCCACACGCGATTTTGCAAGCGCGCGCGGGAGCGGCTCAGCGGGACGCGTGGCGGCT
TCGGGCTGGTTGGGCGCTGGCGAGCGCGCGCTGAGGAAAAGGAGACGGAACGCGCACGAC
GCGGCTGGGCAACGTGGCAAGTTTGGATTCGTCAAGACGGAGAGCACGCGGATTCATCAG
CAAGAAGACCATGTGAGGGTTCGGATCGATGAGGTGGCAATCATCTGGAGCTTTTCCTTT
GAGTAGAAGGAACAATGGATGGACCAGATCTGTTCTGAGTTAGGGTTTCGCCCTAGGGGT
ATTTGAGACAATGTCTTAGGGGTCTTAGGCTATAAATAGAGAGATGGATGCAAGGGTGGA
GGTTGCTCCTTTTGGTAATCATTTTGAGATGCTCGGTGAGAGAGTTTCCGTGTGAGTTTG
GAGTGTGTTTGCCCGAGAGGCTTTTGTATTAGGATTAGTTTGGAGTGTGTTTGTCCGAGA
GATTTTAAGTTTGTGTTAATGTTCCTCTGAAGGTGTATGTTTGCTCCTAGTTGAGCGGTT
ATTTTGCATCACCTATAAATGAAATGATTTGAAGGATTTCATTTTTGCCTTGTCCATTTA
AATTCCGCAATTTAAATTCCGCTTGCAATTTGAACTTTGCGATGATGAGTTTTGCTCTCT
CTTTCTCACCTCACTTCTAGTTTCGGGAATTCCTTTTCTCTTCCTCCTCTAGTTTCGGGA
ATTCCTTTTCTCTTCTTTTTCTCTCTTCTTTTCTAGATCCGGCTTCTCTAATAGCCGCGA
TTCTAGTAAGGATTTTGAGAAATCCGGCTTGATGAGTATTTTCGGGGGCAAGATTTGAAT
TGCTATATTCACCCCCCCCCCCTCTATAGCTGTTCTTGGTCTTTCA
>Os0058#LTR/Gypsy
TGTCACGGCATCGTCACCTTCTGTTCCTGATCAGACAAGCGATGAAGCTTCTTCGTCACA
CCAAGATGGGCTCGGAAAGTCGCGTCGTGAACAGCGGCCCAATCCGGCCTATCATGGGAG
TGAGTGGACCCAGTAGTGACTGACTGGGCCACATGTAAGGGAGAGAGATCCAATGGCACA
TTGCTATATAAGGATCGGCAGAGAAGAGATGTGAATTGAACGATGTAAAAACAGAATTCC
CCATCTAATTCAATTCTTCTCTGTTCTATCTCTGCTTCTCTGAGTTCTTCCTTTTCCCTT
CCAATTTCTTCCAAAATCCTATTGAATCCTCCATTGTTGCAGCGCGAAGCTAGGGTGCCG
TGACAAATTGGTATCAGAGCTTGTTAATCCTGGAGAAGCCATGCTATATCTCTCGTTTGC
AGCTTCAAGTGGAGGCTATGGAGAAGCAAAATATTGATTTTGGCAAGGTGCTGGGTGAGA
TTCAGGAGTCATTGGTGTCGCTGCATCGAGCTCAAGGTGATACGCAGGCCGCCATCATCA
AGCTGGATCAAGGCGTGAGTGCTTGGAGACCACAAGTGGAGGCGGCTGTGCAGGATCTGC
ATGAAGAAGTTGGCGACCTTCGTCAGCAGGTGGATCTCCTGAACAAGGTGAAGCAAGCTC
CACCGGCGGCGTCTTCCCCTCGGGTCCCGTTGACGGGCGAGGAAAGGAAGGCCCCATTGC
TGCCAACGCCGACGGCTACCTCGCCTGCAGCTGTGGCGGAGGGCGCGGAGAAATGGGCCA
ATGGCCACCGTCTTCATCAAAATTTCCGGGGAAAGGCATCGGGTGTAGTTACTACCCTGA
TCCATTCTCTGGGCAAGGGTACGTCTGATTCCAATCGAATTCCCTTTTGATCCTTGGAGA
ATTTCGATTTTGATGGGGGGTGAGTGATTTGGATCAGGGGAATCGGCAGTACAATCACAG
AGTACCTAAACTCGATTTCCCTAAGTTTGACGGATCAGACCCGCAAGATTGGCGCATGAG
ATGTGAGCATTACTTTGATGTGAACAACACTTATCCAGGGCTATGGGTGTGGGTTTCCAC
CATCTATTTCATGGGTAGAGCTGCTTCCTGGCTTAGATCATCGAGGGCTCATGTTCGGTT
TCCAGTTTGGGAGGATTTCTGTGTAGCAGTAGCTAACAAATTCGATAGGGATCAACATGA
TGAATTGATTAGGCAAATGGATACAATTAGGCAGATAGGGACTGTGTGGGAGTTTTATGA
GAAATTTGATGAGTTGATGAATCACCTGTTAGCTTATGATCCAGCAGTGAGTATGAGATA
TCTGATCCATAGGTTCACTGAGGGTTTAAGATAGGATATTCACAATGCTGTTCTTCTGCA
ACGACCTCGAGATCTAGAAACTGCTCTTGCTATTGCTACTTTACAGGAAGAAGCGGCGGA
GTCGTCGGGTGGACAATCAACTCGTGAACCAAAGAAATTTGATGGCCATCTGAACAATAA
GCCTTCAATGAAAGGGGCTTGGCCACTACCTCAACCCCCAGGTTGAACAGTTGGGAGTAA
TCGCACTGAAGACCGTCTGGGTACTGAGCCCCATCGCTCGACTTCTTCTCCGTCAGACAA
GATTTCAGCTCTCAAGGTACAATGGCGTGCACAAGGACTTTGTTATATCTGTGCTGAAAA
ATGGTCTCCTACTCATAAATGCTCTACTTCAGTGCAACTGCATGCAGTTCAAGAGCTTTT
CAGTATTCTACAAGAGGCTGATATTACTCTCGAAGATGAGTCATAGTGTCGGCCGATGGT
GCATTGATGGCAATATCTCTTCAAGCAGTTTTGGGTTCTGAAACTGATGGCACCATGCGA
ATGGTGGGTCAAATTTAGGGGCTGGAGGTTCTCATCTTGGTAGATTCTGGCAGTTCTGTG
AGTTTTCTGAATTCCACCATTGCTGACAGTTTAAGGAATGTTCAGAGGAAACCACAGCAA
ATTTCTGTCCAAGTGGCTAATGGAAATATCTTGCACTGTACTTCTGCCATTACTGATTGT
CAATGGAGCACTCAGGGGTATGTGTTTAATACAACTCTCAGGGTTCTTTCTCTTAACAGT
TATGACTTGATTTTGGGCATGGATTGGTTGACGGCGCATAGTCCCATGACAGTGAACTGG
GCCACCAAACAGCTTACTGTCTCACTGAAAGGCCAATTTATTTTGTTGCAAGGAATTAAT
TCTCAGACTTCTCAGTGTAACTTACTGCTTGGTCGTCAAATGAAACAGCTGCAAGCTAAG
CAAGCCGTGGCTCATCTTGTTCAGTTATGTGTCTCACATAGCAAACCAGAACAGGAGTTT
ATTCCGGACAGTGTACAGCAGGTGCTTCAGGACTTCTCTGGTATCTTTGATGAACCATCT
GGTTTGCCTCCTTCGCGATCATTTGATCATACCATTCCTTAGCTGCCTGGGGCTCAACCT
GTTAGTGTGCGACCCTACCGTTATACCCCTGCCCAAAAAGATGAGATAGAGTCACAAGTT
ACTGAGATGTTGAATAAGGGAATCATTCAGCCTAGTGCAAGCCCATTCTCTTCCCCAGTG
CTGCTCATTAAGAAAAAGGATGGCACGTGGCGGTTTTGTGTGGATTACCGTCATTTGAAT
GCAATTACGGTCAAGAGTAAGTATCCCCCTTCCTACTATTGATGAATTGCTTGATGAGTT
ATCGGGTGCACAGTGGTTTACCAAGCTTGATCTTCGATCGGGTTATCATCAAATACGGAT
GAATTCTGCCGATGAGCATAAGACTGCCTTCCGTACTCACCATGGCCACTTTGAATTCTG
TGTCATTCCCTTTGGTCTTACCATTGCTTCGGCCACTTTTCAAGGGGTGATGAACAACAT
TTTATCCTCACTCTTGCGGCGTTGTGTTTTGGTTTTCGTCGACGATAATCTGATCTATAG
CCGTATGTTGGAGGAACATGTTAATCATTTGAGGGTTGTTTTTCAGATTCTCACTAGGCA
TCAGCTCAAAGTTAAGAAAATTAAATGCTCATTTGCACAGCAGGTTATCATATCTGGGTC
ATGTCATTAGTCCAAATGGAGTGGCCACTAATGAGGAGAAAATTCAAGCAGTGCAAATGT
GGCCTACACCTACCTCTGTCAAGGAGTTACGTAGTTTTTTGGGTTTGGTGGGATATTATT
GGAAATTTGTTCGCCATTTCGGTATTCTCAGTAAGCCGCTTACTAATATGTTGTGCAAGG
GTCAGATTTTCATCTAGACTTCGGTGGCTGAAGAATCCTTTCAAGCTCTCAAACAAGTTC
TGATTTCTGCTCCTGTTTTGGCAATGCCTAACTTTGCTCTTCCTTTCACGGTTGAGACCG
ACGCCTCAGATAAAGGAATCAGGGCTGTTCTGCTGCAAAATGATCATCCAATTGCCTTTT
TGAGTCGTGCTTTGGGTCCTCACCATCAAGGATTATCTACTTACGAAAAGGAGAGCTTAG
CTATTATGCTTGCCGTAGAGCATTGGCGCCCATACCTTCAACATGCAGAGTTTTGCATTC
GTACTGACCACCGTAGTCTATCATTCCTGTCTGACCAGCGTTTGTCAACTCCTTGGCAAC
AGAAGGCAGTCACTAAGCTTCTTGGGTTGTGTTATCGCATTGTGTACAAGAAGGGTACTG
AGAATGGGACGGCTGACGCATTGTCTCATGTTTCTGATTCTTCCCTGGTCACGTTGTCTG
CTTTGTCAGTGTGCATTCCAGAATGGATGCAGGAAATCATTGATGGTTATCAACTGGTTC
CGGATGCTTGCAGTAATGTTCAGGCTCTTTGTATCAATAATGCTGCACTTCCTCAGTTTA
CTTTGAAGAATGGAATTTTATATTTTCAAGACCGCATTTGGATTGGTCAGAACAGCTCTG
TTCAGCAGAAGATCTTAGCTAACCTCCATACAGCAGCCATTGGTGGCCATTCTGGTATTC
AGGTGACCTATCAACGCATCAAGCAGCTCTTTGCATGGCCTGGATTGCGTGCAGATGTGG
TCCGATTTGTGCAAAGTTGTGACATCTGTCAGCGCGCCAAATCAGAACATGTTCGGTATC
CGGGGTTTTTACAACCATTGCCAGTCCCTGATCAGTATTGGCAAGTGGTTTCTTTGGATT
TCATCGAAGGCCTTCCTCGTTCCGCGTCATTCAATTGCATCTTAGTTGTGGTTGACAAGT
TCTCTAAGTATGCACACTTTGTGGCCTTGGCACATCCTTTCACAGCTCTTGAGGTGGCTG
AATCTTATGTGCAAAATATACATCGACTGCATGGTTTACCTCAAGTTATCATCTCTGATC
GGGATCGCATTTTCACTAGCACATTGTGGACAACTCTTTTTCGATTGGAAGGTTCCCAAT
TAAAGATGAGTTATCACCTTCAGACGGATGGACAAACCGAGCGAGTCAATCAGTGTTTGG
AGACGTTTTTGCGTTGCTTTGTGCATGCTTGCCCTTCCAAATGCAGCCGCTGGCTGGCCC
TCGCTGAGTACTGGTATAATACCTCCTTTCACTCTTCATTGGGTACCACACCTTTTGAGG
TTCTTTATGGCCACAAACCGCGATACTTTGGTTTGACGGCCGCTGCTGCTTGTCCAACTT
CAGATCTTGCTACTTGGCTAACAGAGCGTGACCATATGTTGTCTTTGATTCGGGAGCATT
TGCAGCGGGCTCAACTCCGCATGAAGTCCCAGGCTGATGCTAAGCGTTCTGAAAGAGAGT
TTGCTGTGAGAGATTGGGTGTATATGAAGCTGCTGCCCTTTGTCCAGCAATCGGTTGACT
CGCACTAATCGCAAGCTTTCTTTCCGGTTCTATGGTCTATTTCAGGTGCTTGCGCACGTC
AGCCTGGTGGCTTATCGTCTGGCGCTTCCAGCTTAATTCATCCTGTGGTGCACGTTTCTC
AACTCAAGAAAGCATTGGCTCCTACTGAAAAAGTTCAATCTCACTTGCCAGTTTTCCTTG
CTGATCAAGATACTTCACCAACTCCTCTCCGCATTTTGGATCGGCGCTTCATTCGCAAGG
GAGCCAAAATGGTGGAGTTTGTTCAGGTTGCTTGGTCTGGACCAGATGTTCAGGTGATCA
CCTAGGAGAATGCTCAAGAATTACGTCATCGCTTTCCATTGGCTGAAGCTTGGGGACAAG
CTTCGTCTCAACGGGGGGAGAATGTCACGGCATCGTCACCTTCTGTTCCTGATCAGACAA
GCGATGAAGCTTCTTCGTCACACCAAGATGGGCTCGGAAAGTCGCGTCGTGAACAGCGGC
CCAATCCGGCCTATCATGGGAGTGAGTGGACCCAGTAGTGACTGACTGGGCCACATGTAA
GGGAGAGAGATCCAATGGCACATTGCTATATAAGGATCGGCAGAGAAGAGATGTGAATTG
AACGATGTAAAAACAGAATTCCCCATCTAATTCAATTCTTCTCTGTTCTATCTCTGCTTC
TCTGAGTTCTTCCTTTTCCCTTCCAATTTCTTCCAAAATCCTATTGAATCCTCCATTGTT
GCAGCGCGAAGCTAGGGTGCCGTGACA
>Os0059#DNAnona/Helitron
TCCTATCTTACTATAAAGTTGATACCCACTAACTACTAAAGCTCAACATGAGTATTTTAA
ATCACATGCAAGTGTGCCACATCATCACCCACTAGCAATTATTATCTAGAGTATTTTAAA
TATCATGCAAACATGACATATCATTTACAATTTTGTTGTATTTTTAGAACTCAATATGCA
AGCAATGTCAAATCATTATCTCTACATCATTTTCACATTATTTAAACATATACATCTACC
ATTTCTATAATGTATAACATGTATTTATCCACATATCCCGCAGCAAAGCATGGGGTATCA
ACTAG
>Os0060#LTR/Gypsy
TGATGTGACCATGGCTACCACGGATGCAACCATTGCTCACATCATGGATGAACAAGAAGA
TATCGAGATCAAGTACTCCAAGTGCTGGAATCCGATTCGGCCACCTACTACACTGCTGAC
TTCAAACGGCCACCGAATCTGCATACGACCTCCGTTTTCGGCCCGTGAGTACTTGATGGA
AAGCTCTCGGAGCCCTCTTTCTAACGGATCCAGCCTCTTCTCTGAATTCTATCTCGTGTG
GCCAGAATCACAGGAACAAGGTGTTGCATCACCTATAATGGGCCTATGGGCTTGTAACTT
CAATTGGGACCCCGGCCCAGGTGGGGCCCATGTGGGGTGCGCCCCAAGCTGGTGGAGCAC
GACCCTAGGCACCCCTAGGTCGTCCTCCCACCCCTATATATAGCTAGTTACCCCTTCAGG
GTTTCTCGGGTTTTGTTTAGATGAAAGTTTAGCCATTGCTACTTCGCTTGCAGCGCGCGT
GTCGGCCAGACCGTCCGTCTGCTTGTATTCGAAACCCCAACTTATCATTTGTATTAAATT
CCTATTTGCAATATCAGATTGCTTTATTCTTGTTCTTGCTTGTTTCTTCGATTTGCTTGC
AGGAATAGGGTTGATCTGCACCGGCAAGATCAACAACCCACGGAGAGGTGTATCGATCGC
TAAGGCGCAACACAACGTCTCGTACGGTTGTAGTCGGATCGTCAACGTTTCTCCCAAATC
GTAGTTATCACAACTCACCGAAAGATCGGGCCAACATCAGCCTTGAGTGTTGAGAGGAAC
TCAGGGTTCATCAGGTGGTATCAGAGCTTTCGTTGCTCGGTGAGTTTTTATCTTCCTATA
ACCAGAAAATAGCCATACAAAAAAAATCGTATCATTTACCTAGCCATATTGTGCCATTGC
ATTGTTCTTTTCAGTTTTTGCTTTGTTGAATTTTGTGTTGCATCGTCACGTCGTGTTGCT
GGTCTTAGCGTCTAGTTCGTTTAGAGTTTCGAGTTCTGGTCATGTTTTGTACCACAGTCG
TCGCTGCCACCGTGTCTCTATTGTTGTCGGGACCTACGAAAACGGAATCGACTCGCTGCC
ACAGTTCTATTTTTGTAGTTTTCAGAAGTTTCTGTCGGTTAGTTTTAGAGTTCTTGAGTT
GCATCTAGAGTTTGCCGATCCTTGTGTGTGTTTGTTTTGGCCGTGCCTCTGTCGTGCACG
AGAGGAGGAAGGTGAATTACCATATCTGATTTTGGAAGTAGTCAAGATTATTTTGGAAAG
ATATAGTAGATTGGATTGGTTAAAAATCAGTTTCCTTTTTATCCCATACACCAAATTCGG
CTGCCATCCACTCCACCTCCTGGCCGAGTCCCACTCGCCCCTTTGGCCGAGTCCGACTCC
CTCCCTCTCTTCCACGGTTCCGAGTTGTGTCAAACACCTTGGCGAATTTTTGTTTGGTGT
CGGTTTCGAGATCTGTTTGGAAAAACGGAACCGGCATAAATTCAGCATTCCATTTTTTGT
ATAATTTTAATTTTAGGTTTAGACTTTTACATTTGAGTCCCTGTAAATTTTATATTTATG
TTTGAGTCCCTGTAATCTTACATTAAGGTCCTTGAGTCAGTTTTTGTTAAAAAAAAATCA
AGAAAAAAGTGAAAAAAAAGGTAGAAAGGTGCAAAAAAAAAAAGAAAAAAAAAGCCGCAC
CAAAAAAAACAGAAAAGAAAAGGAAAGAAAAAAAAAGAAAAGAAGAAAGAAGAAAGAAAG
AAAAGAGAAAATACTGTTATGTTTGAGCTGAACTTCATATATCAGAGTTGTGCATGAGTT
GTTCCTAGTGCTATCTTGTGGTATCGTTTGTGTCTAGGCTCGCGTCTCTAGTACGTTCTA
GCCTAGGACCAGCACGATACTTGACTTTGAACAATTATTCAACTTTGCATTATCTGATTT
GAGCATTTGCTATTCCTTTGCTACATATTTAAGCCTACCCAGAGCTCCACATATTTGATT
ACAGCTGTACCGCAAGTGTTTGCCAAGGCATCGATACATCCAACCTTCATTGGGGTGCTT
GGTTGAGTCGGTGTATGTCACCATTCCACTTGCATTGGTAAGATCTTGTAAGAGCTTGGT
TAAAAGCTTGAGTGTGTGCGATTTTTGAGCTGCCACTACCTAGTAGTTAATAGGAACGCG
CATATTTTTGTGTATGTTTCTTGTTTTCTACTAACAATGGCAGGGATACGCAAGATAATT
GGGGATAGCTGCGCTCAACATCGATATCTTCGTCGAGACATGAGGAGGGATCAACATGAC
CATTATGAGGTAAGTGATGATGTTCTAGGTAAGATCAAATCTGCACTGCCTTATTTCGAG
GGAGACTATGATCCTCGTGCTTACATTAATTGGGAGCTAGCGGTTGATAGTGAATTTCAA
AAGCATGTCTTGTCGGAGAAACAAAAGGTTATGTGTGCCTCTAGTGTTTTAATTAAACAT
GCTTCTAATGATTGGAAACATCTTTGTAGGCATAACAAAATACCACAATCTTGGAAAGAC
CTGAAACGATATTTCAGAGATGTTTATGTTCCCATGTATTATGCTGACATTTTGTTCAAT
AAACTGCAATGTTTAAAACAAGATACCAGAACTGTTACTTCATACTATCATGATATGCAA
GCTTGTTTATTACGTTGTGGTTTAGATGAATGCGAAGAAGCTAAAGAATTGAGGTTTTTA
TGTGGGCTTAACAAAGAAATTCAGGACATGCTTGATTGTCAAAGATATACATCTCTTTCT
CATTTGTTACAACTTGCTTGCAATGCTGAAAGTAAAATAGAGGAGGACATGAAGAAGCAA
CATGCTATGTTTTTGTCTTCTATTACTAACCATTTGCAGGAAGTGCATAATCATGAAAAG
GAGGAGAGAGACATGAAAGAGCCGCCAGTCCCATTGATCACACTCAAAGTCGAGGCACCT
CCATTATCTGAAGAGGGCATCAAAGGTAAACTTAATGGTGCTGAAATTAATAAAGGTGAG
TGTGTTGTTAATGAATTGAATTTGTCCACTTTTCATGCTATAGCAGAGCAACCATTAGTG
GAACCAACTGCTGAGATTCCTTTGTCACAAATTGATTTGTTTGCTGTTCCTTGTGATAAA
GAAGAGTTATGCGATAATGCTTCACTTATATCCATGCCACAACTTGTGAATGAACATGCT
ATTCCTACTGTTAATTCATACTGCACTGATTTTAAGCATGTTGTTCACATTGCTAATGAA
GTAGAGGAGCGTGAATTGAGATCTTCTTTAAATACTTTGGGCTATGTTCAGTTTGATGAT
TTTTGTGAGCTCGATAATTTCAAGGAGAAATTATTTGCTAAGTCTGATTTGCCATATCCA
ACCAATGTTATATTTCACATCTTTGGTGAATATAATGATCTTGGAATATATTTTGTGCAT
AGAGTTTACATCTGCTCGGATTTAGAACCTCCTGTACATGTGGATAAAATATGCAAGCTA
GAGAAAAATGTTATTGCTAACCAAATTGTCTCGAGTTTGCCTTGTTTTGATTGGAAGAAA
CAGGTTGTTGTAAATGGACTACGCAAAGAGCACCATATGGAAAAACCGAGGACGGTTTTC
CGTGAAGAAGGGGAGGATGATGTGACCATGGCTACCACGGATGCAACCATTGCTCACATC
ATGGATGAACAAGAAGATATCGAGATCAAGTACTCCAAGTGCTGGAATCCGATTCGGCCA
CCTACTACACTGCTGACTTCAAACGGCCACCGAATCTGCATACGACCTCCGTTTTCGGCC
CGTGAGTACTTGATGGAAAGCTCTCGGAGCCCTCTTTCTAACGGATCCAGCCTCTTCTCT
GAATTCTATCTCGTGTGGCCAGAATCACAGGAACAAGGTGTTGCATCACCTATAATGGGC
CTATGGGCTTGTAACTTCAATTGGGACCCCGGCCCAGGTGGGGCCCATGTGGGGTGCGCC
CCAAGCTGGTGGAGCACGACCCTAGGCACCCCTAGGTCGTCCTCCCACCCCTATATATAG
CTAGTTACCCCTTCAGGGTTTCTCGGGTTTTGTTTAGATGAAAGTTTAGCCATTGCTACT
TCGCTTGCAGCGCGCGTGTCGGCCAGACCGTCCGTCTGCTTGTATTCGAAACCCCAACTT
ATCATTTGTATTAAATTCCTATTTGCAATATCAGATTGCTTTATTCTTGTTCTTGCTTGT
TTCTTCGATTTGCTTGCAGGAATAGGGTTGATCTGCACCGGCAAGATCAACAACCCACGG
AGAGGTGTATCGATCGCTAAGGCGCAACACAACGTCTCGTACGGTTGTAGTCGGATCGTC
AACGTTTCTCCCAAATCGTAGTTATCACAACTCACCGAAAGATCGGGCCAACATCAGCCT
TGAGTGTTGAGAGGAACTCAGGGTTCATCA
>Os0061#MITE/Tourist
GGGCATGTACAAAGGTAGAGACAGATATGAGCTCTACGTTATTTAGAGACTAACATCCTA
CAACAGTTAGAGACAATATGGTCTCTAACCATTAATGTATCAAAATACTTTTTTTCTAGT
ACTCTTCTTTCCTTTCTTTCACCACCATGCAACAAAATTTGCTCTAATAAATGCTAAGAG
TCGACTCTAAGCCGTTGTCATGCATAACAACCATATTTCTCTTTCCTCCTTTCTCTTTCT
TCCATGTCATCAAATTTACTTGCATGGCAATAGAGAGAGACCACTAATAAAGACCGTTGT
ACATGCCC
>Os0062#MITE/Stow
CTCCCTCCGTCCCAAAATATAAAAAATTTTGGTTAGATGTGACACATCCTAGTACAATGA
ATCTGGACATGATCCCTGTCCAGATTCGTTGTACTAGGATATGTCACATCCAACACTAGA
TTCCCTTATATTTTGGGACGGAGGGAG
>Os0063#MITE/Stow
CTTCCTCCGTACTCATAAAGGAAGTCGTTTAGGACAATGTTTAAGTCAAACCTTGGGAAT
ATAAATCATGAATAACTCTCAAGTTGTTGAGTTTGAAAATGTAAAAATTATATGAATAGA
TTTGTCTTGAAAAATACTTTCATAAAAGTATACATATATCACTTTTTAATAAATATTTTT
ATAGAAACAAGAAGTTAAAGTTGTGTTTTGGAGACCGTGTCGCTGTCCAAAACGACTTTC
TTTACGAGTACGGAGGGAG
>Os0064#MITE/Stow
CTCCCTCCATTCCAAAATATAAGGCATAACCACCCTTAACCCAAAGACCAAGAAAATAAT
TATTATCATCTTATAGTTTGGATCATCCTAATAAATATAATGCATGCATCCAATAGAATT
AGAGAATATGAGAGTGGAGGATTTAAAAAAGTAATAATTTAATGGAGAAGAGGTCATAGT
TAATTGCATGCATGCATGCATGCCTTATATTATGGAACATCTAGAAAAAGTGGTTGTGCC
TTATATTATGGAATGGAGGGAG
>Os0065#MITE/Tourist
GGCCCTGTTTGTTTCAGCTTAAGATTATTGTAATCTAGATTATTAAATCAGATTACTCTA
AGCTGGATTATAATAAACTAATATAAAATAAGCTACGAGTTGTTTGTTTCTCTGGATTAT
TAGAGGCATCTAAGGGTAGTGGGTCTTTAGCCACTCAATAATCTGGAAAAAGCTCCTCTA
GAGGAGATTATTGGATTATAGTAATCTGGCTTATAGATTATAATAATCTAGCATAATAAT
CTACTTGTTTGTTTCAGCTTACTCCTAATAATTCAGATTATAATAATCCTAAGCTGAATC
AAACAGGGCC
>Os0066#MITE/Tourist
GGCCCTGTTTGATTCAGCTTAGGATTATTATAATCTAGATTATTAGGAGTAAGCTGAAAC
AAACAAGTAGATTATTATAATAGATTATTATAATCTGATAAGCTGCTCTAGAGGAGCTTT
TTTCAGATTATTGAGTGGCTAAAGACCCACTACCCTTACATACTTAAAAAATTACCCACC
TATGCCATCAACCGAACAAATAGCTGAGGGCATTATAGACTTTAGCCTTTCAAACCCAAT
AATCCATGCCTTCAATAATCCAGACAAACAAACAACTCACAGCTTATTCTATGCTAGCTT
ATTATAATCCAGCTTATAGTAATCTGGCTTAATAATCTAGATTATAATAATCATAAGCTG
AAACAAACAGGGCC
>Os0067#DNAnona/MULE
GAGCAATTCTACGGTCCTTGAGGAGGTACCATGAGATACCAAAAATTTAGTGTAAAATTT
GGTACCTCATGGTACCTCATAGTACCTAGGTACCAAGAGGTACCAAATTTACAATAGAAA
AAGTGGTACCTCATGGTACCTCCTCAAGGACCGTAAAATTGCTC
>Os0068#MITE/Stow
CTCCCTCCATCCACAAAAGTTAGACATATTTCACATTTGAGTTTTTCCAAATAAGTTGTT
CCTATTTGTAGTCTTTATGTATTCAAGACTTAAATGAAGAGATAAATTAAATGTTTGATT
AGAACCCAAGGAGTCATCTAAATACTCATTGGTTGCATGCTTGCATTCACTCCTTGATTT
TGTAACATCCAAGATGATTTAATTTCTCCTTGGTCTTGGTGACAAAAGTAATATGTGTAA
CTTTTGTGGATGGAGGGAG
>Os0069#DNAnona/hAT
CAGGGTTTCCCTTACCGCCGGTAACCGCGCGGTTACCGCGGTTACCGGGCTTACCGCGGG
GGTACGGTAATATAAATACCGCGGTAACCTCCTTAAATTCAAATAAATTTAAAAAATAAT
TTGAATTTTTGATAAATTTTGCACGGTTTTGTACGGTTTTTCACGGTTACCGCGGTTACC
GCGCGGTAACCGTGCTTACCGCCGGGGCGCGGTAACCCCGGCCCCGGCGGTTTGGGAAAC
CCTG
>Os0070#DNAnona/MULE
GAGTAAATTTCATAGAACTACATATACTTTGGTTAAATTATCACAAAACTACATATTTAA
GATAATGTATCATAAAACTACAGATTTAGCACTAAATTTATCACAAAACTACAAATTTAA
TAATAAAATTATCACAAAACTATAAATTTTAGGGTTTAAATCCTTAGCACTAATTTTGTG
ATTAAATTGATATTAAACATGTAGTTTGTGATAACTTTGTTACTAAATCTGTAGTTTTGT
GATATTTTACCTTAAATCTGTAGTTTTGTGATAAATTTAGTGTTAAATCTGTAGTTTTGT
GATACATCTTGTTAAATCTGTAGTTTTGTGATAATTTGATCAAAGTATTTGTAGTTTTGT
AAAATTTACTC
>Os0071#MITE/Tourist
GGGTTGGTTTGGTTTGTGGCCTAAATAGGCCTTACCAAATTTTGTCAATGTCAAATTTTG
GCAAGTTTTGGCATGACTAATTTTGGTAAGGCAAAGTTGTGTTTGGATTGAAGCCAAAAT
AGCCTAAGTTAACTATTGAAATGGCCTATTTTCTTAGGCATGCCAAAATTTGGCTTCAAA
CCAAATAGACACTAAACACTATTGAAATTGCCAAATATTGGTAAGCCTAATTTAGGCCTC
AAACCAAACCAGCCC
>Os0072#MITE/Stow
CTCCCTCCATTCCAAATTGATCTACATATAGTTTTTTTGGAGGTTATTCCTAAATGATCT
ACATATTTGTGTTCATTTATTAAGTCTATTCGTTATTTGTGCATTGGAGTAAATGGACAT
TGATGCATGCATCCATGCACACAAGTATTTATAACCCACATGCAATATCTTGATTTGCTA
TTGGCTAGGAAATAGTGGGGATGGTGCATGCATTGAGTTTGTTGCTAGAGTAAATATAGT
ATGAGAGAGTTATTAGCTTTTCTTGGTCTTGGTGTACCTATGAAATATGTAGATCAATTT
GGAATGGAGGGAG
>Os0073#DNAnona/unknown
GGCTCCCATCGGATGGCCTATTCAGCCAAAGAAAAAGCCAAAATTTGAATTTTCAAACTT
AATTTTGAGATTGATTTTGAGATATTTTCAACGTAGTTTCTTTTTCAGCATTGGCTTTTA
AGTCACCAAGAACACATATATAAAAGTTTTACCTACAAATTCATTTTTATTCTCTAATAA
GCCGTTTTGGCTTATTAGGAAAAAAGCCAAACGATGGGGCTCTTGGCTC
>Os0074#MITE/Tourist
GGCCTGTTTGGGGGAGCTTAAAATTCTGAGAAGCAGCTGGTTGGTAGCCAGCTTCTGAGA
ATCTAGAAAAGCTGGGTTTTCCCAGCTTCTGGCTTCTAGTTCATTTTCTGGATTCTACAA
CTACAGCTTCTCAGAATCTAGACCAAAAGCTGGACTGTTTGGGGGAGCTTCTGATTCTAG
GAGAAGCTGCAGCAGCTAGAAGCTCCCCCAAACAGGCCC
>Os0075#MITE/Stow
CTACCTCCGTCCCAAAATATAGCTATTTCTAGCACAGTGCCTTGTCCCAAAATGAAACTA
TTTCTCCACCTACCTTCTCCTCTCAACCAATCACAACCATTCTTCTTCACCTACTTTCTC
TTTTCAACCAATCACACACTTTCTTCAATCATTCTCACATACTTTCTTAATACCCGTGCC
AACCTTAAAAATGGTTACATTTTGGGACGGAGGAAG
>Os0076#LTR/Copia
TGTTGGAATTAATGAATGGGCCTTAGCCCACTCGAAGATTAATTCTTTGGAAAATCACAA
AAGCCCACCTCATGGGATGGCATGCATGTGGAGTTTAGTACCACCTTGCTTATTCTAGGA
GAGGGGGACCTCCTTAAAAGGGAGGATGCCCTCCTAGCCACTTGAAGCATGTGTGGTGGA
GAGAAGAGGGGAAACACACGCGCGCGCTCGCTCGCCTCGCCTCGCCTGGCCTGGCAGGGC
AGGGCAGGCGGCGCGCGTGCACGACGTACGCGTCGAATGGTCCGAAAAATTGGCTCCTCA
CCCTTGCGCAGATGCAGCCTCCTTTTGCAGTTTTGTTTTGCTGCAAATTCGGATTCGTTT
TTGTTTTGGAAACGTTCCGAAAAATCCGGTGCGTGCAAACGGCGTGGAGTCCGGATAAGT
TACGCGCGACTTATCCGGTTCGGTTACGCGCAGTAGAGATCGTGCGGGCGCCCTGATCAA
GCGACCCTTCTCTATATAAACCGACCTGCCGTCTTCACGCAACATACGCAAAATCAATCT
AGGGTTTGCCTCCTACTCTGTACTGCGCCGTCGCTCGTAGACTACTCCATCCCGCTCGCC
GGCGTGCACCAGCGATCGGGAGAGCAGGTCTCCGGAACCTCTGCCTTTGACGTCCTGCAC
CGGGAGAAGGCGGCAATAAGGTTTTTGGGAAGCGCTTCGCGCGACTGCTCCCTGTTCGTT
CGCGACGGCTCGCCTTCCTCTTCGCTCGCGTGTTTCGTGCCTTCGTAGACACCTGCGAAA
AGTTTCGACCAAGCAGCCGGTCTTTTCGTCACCTCGGTACGTGTTCAATATGTTGCGCAT
ATTTGATCTGTTCATGTTATACTGCGTAGTTTACATGTGTAGATCTAATGATGCGTTCAT
GCTAGTTTTCATCTGTAATGTCATGATTTATTTATGGAATAAATTAAATCATTATATGCC
CATAATCTCAACAATCCAAAAACCTTATTATAGGCACTGTGATTTTACTATGGCTGGTTT
TGTCGATGCACTGAGGCCGGATAAATTCACCGGTGTGCATTTTAAGAGATGGCAGATCAG
GGTCACTCTGTGGCTGACAGCTATGAAATGCTTCTGGGTGAGTACTGGCAAACCTGAAGG
AGTTCTTACTGCTGAACAGCAGAAGCAATTCGAGGAAGCCACTACTCTCTTTGTGGGATG
CATTCTTAGCGTTCTTGGCGATCGTCTGGTCGAGGTGTATATGCATATGACCGACGCTAA
GGAGTTGTGGGATGCACTGAATACTAAATTCGGTGCTACTGATGCTAGCAATGATCTGTA
TATCATGGAGCAGTTTCATGACTACAAAATGGCTGACAACCGTTCTGTAGTCGAACAGGC
TCATGAGATACAAACCATGGCTAAGGAACTCGAACTCCTTAAGTGTGTCTTACCCGACAA
ATTTGTGGCCGGGTGCATTATTGCAAAACTACCTCCATCTTGGAGGAGTTTCGGTACTGC
ACTCAAACACAAGAGACAGGAATACTCCGTTGAGGGGTTGATTGCGTCTCTTGATGTTGA
GGAGAAAGCTCGGGAAAAAGATGCCGCGTCTAAGGGCGATGGTGGGCAGTCCAGTGCCAA
TGTTGTGCACAAGGCCCAGAACAAGAGCAAGGGGAAATACAAAGCTCAGCAGACCACCAA
CTTCAAGAAGCAGAAGAAGAACAACAACAATCCTAATCAGGATGAGAGGACTTGCTTTGT
GTGTGGCCAAGTTGGTCATCTGGCTAGGAAGTGTCCACAACGCAAGGGGATGAAGGCACC
TGCAGGGCAGACTTCTAAGTCTGCTAATGTGACCATTGGCAACACTGGAGATGGAAGCGG
GTATGGTAATTTACCTACTGTTTTTTCAGTTAATCAATCTACTAATTGGTGGGTTGATAC
TGGGGCCAATGTACATGTTTGTGCTGACATCTCATTGTTTTCTTCTTATCAGGTCGCACG
GGGTTCCACCGTCCTAATGGGGAATGGGTCACATGCTTCTGTTCATGGTGTTGGCACGGT
AGATCTGAAGTTTACTTCGGGAAAGATCGTGCAGCTGAAGAACGTGCAGCATGTCCCTTC
TATCGACAGGAATCTTGTTAGTGGCTCCCGTCTGACTAGAGACGGATTTAAGTTGGTTTT
TGAGTCTAATAAAGTAGTCGTGTCTAAACATGGATATTTTATTGGTAAAGGTTATGAGTG
CGGAGGCCTGTTCCGCTTTTCCCTTTCTGATTTCTGCAATAAGTCTGTGAACCATATTTG
TGGCAGTGTGGATGATGAGGCTAATGTTTGGCATTCACGTTTATGTCATATTAATTTTGG
CTTGATGTCTCGGCTTTCCAGCATGTGTTTAATTCCTAAGTTTTCCATTGTCAAAGGTTC
TAAGTGCCATAGTTGTGTGCAATCGAAGCAACCTCGCAAGCCTCACAAGGCTGCCGAGGA
GAGAAACTTGGCACCACTAGAACTCCTACATTCAGATCTTTGTGAAATGAATGGGGTGTT
GACGAAGGGTGGAAAACGATATTTTATGACATTGATTGATGATGCTACTAGATTTTGCTA
TGTGTACTTGTTGAAAACGAAAGACGAGGCTCTAGACTATTTTAAAATTTATAAGGCAGA
GGTTGAAAATCAACTTGACAGAAAGATAAAAAGGCTTAGGTCTGATCGTGGTGGAGAGTT
TTTCTCGAACGAGTTTGACTTATTCTGTGAGGAACATGGCATCATACATGAGAGGACGCC
TCCCTATTCTCCCGAGTCTAATGGGATTGCTGAAAGGAAGAACCGCACACTGACTGACTT
GGTGAATGCCATGTTGGACACCGCGGGACTGCCTAAGGCATGGTGGGGGGAGGCATTGTT
GACCTCAAATCATGTGTTAAACAGAGTTCCTAACAGAAATAAGGACAAAACACCATATGA
GATATGGATTGGTAGAAAACCATCACTTTCTTATTTGCGCACATGGGGGTGCTTGGCGAA
AGTCAATGTACCAATAACGAAGAAGCGCAAACTTGGACCTAAGACTGTGGACTGTGTTTT
TCTGGGATATGCTCATCATAGCATTGCCTATAGATTTTTAATAGTTAAATCCGAGGTACC
GGACATGCATGTTGGTACAATTATGGAGTCTCGTGATGCTACCTTCTTTGAGAGCTTTTT
CCCAATGAAGGATACACATAGTGGTTCGAACCAACCCTCTGAAATAATTCCCAGTTCAAT
CACACCACCAGAACAAACTGAACATACACATGAACTTGTCTCTGAGGAGGATGTCAGTGA
AGCTCCTCGAAGGAGTAAGAGACAAAGGACGGCTAAGTCTTTTGGTGATGATTTCACTGT
GTACCTCGTGGATGACACTCCTAAGTCAATTTCAGAAGCATATGCATCTCCTGATGCAGA
CTACTGGAAGGAGGCTGTCCGTAGTGAAATGGATTCCATTATCGCTAACGGGACTTGGGA
GGTGACAGAGCGACCCTATGGGTGTAAACCTGTGGGGTGCAAGTGGGTGTTCAAGAAGAA
GCTTAGGCCTGACGGTACTATTGAAAAGTACAAGGCTCGGCTTGTTGCTAAGGGCTATAC
TCAGAAAGAAGGCGAAGATTTCTTTGACACTTACTCACCTGTTGCTAGATTGACCACAAT
TCGTGTGCTACTTTCCCTAGCAGCCTCACATGGTCTTCTCGTTCATCAAATGGACGTTAA
GACAGCTTTTCTTAATGGAGAGCTGGATGAGGAGATCTATATGGATCAACCTGATGGGTT
TGTACTTGAAGGTCAAGAAGGCAAAGTGTGCAAATTGTTGAAGTCTTTGTATGGTCTGAA
ACAAGCTCCTAAGCAATGGCATGAGAAATTTGACAAAACATTGACATCTGCAGGCTTTGC
AGTCAATGAGGCAGATAAATGTGTGTACTATCGCCATGGTGGGGGTGAGGGAGTTATTTT
GTGCTTGTATGTTGACGACATACTGATATTTGGGACAAACATTGAGGTGATAAATGAGGT
TAAATCATTCTTGTCTCAAAATTTTGATATGAAAGATTTGGGAGTAGCTGATGTTATTTT
AAACATTAAGCTAATTAGAGGTGAGAATGGGATTACACTCTTGCAGTCTCATTATGTGGA
GAAGATCTTGAATCGCTTTGGCTACATTGATAGTAAGCCTTCTCCAACACCTTATGATCC
TAGCTTGTCGCTTCGCAAGAACAAGAGAATTGCTAGGAATCAACTGGAATACTCCCAAAT
CATTGGCTCGTTGATGTACCTGGCTAGTGCAACTAGGCCTGATATCTCCTTTGCTGTGAG
CAAGTTGAGCCGATTTACCTCTAATCCGGGAGATGATCACTGGCGTGCGCTTGAGCGAGT
AATGCGCTATCTGAAAGGTACTGTGGAATTGGGGCTTCACTATACTGGGTATCCTGCGGT
ACTGGAGGGTTATAGTGATTCTAACTGGATCTCTGATGTGGATGAGATCAAAGCCACTAG
TGGATATGTTTTCACACTGGGTGGTGGTGCTGTTTCATGGAGGTCTTGCAAACAGACAAT
TTTGACGAGGTCAACCATGGAAGCAGAGCTAACGGCACTGGATACTGCTACTGTTGAGGC
AGAATGGTTGCGTGATCTATTAATGGATCTGCCTGTTGTTGAAAAACCGGTGCCGGCTAT
CCTTATGAACTGTGACAATCAAACGGTAATTGTCAAAGTGAATAATTCTAAGGATAATAT
GAAATCGTCTAGACATGTGAAAAGACGATTGAAGTCTGTCAGGAAATTAAGAAACTCCGG
AGTTATAACGTTGGATTACATCCAAACAGCGAGAAACCTGGCAGATCCCTTCACGAAGGG
ACTATCACGAAATGTGATAGACAATGCATCGAAGGAGATGGGTTTGAGACCCATGTGAGT
TATACTATGGTGGTAACCCAGTCTATGTGATCGGAGATCCCGTGAATTAGATCCTGGGAA
GAACAAACCATTAATAAACTAGAGGAGAGTACCAATATATATACCCTCTCTAAGTGAAGA
TGCATATACTCTCGTGAGCTGCAAGGCAGGTTGGCTATGCCTTAATGAGTTCTGTTGGCT
TTAATTAGCAAAGATGTTGTCCTGCAGAGCATTCTTGAAGGAACTCACCTTTGTGAGCTT
GACTGTTGGTCGCAGTCCATGAAGATTTTGGGTGAATCTTCTAGGAAGCTTACTAAAGAC
CTAGGAGTATGACTTATACGCTCCACCCGAGGGGTAGTCTACAGACGGTCTAGTACCAGA
TAAGACTTTGAGTGAAACTTGCTTGCACAAGACTTGCAATTCAAGGCGTAGTCCATTGTT
CAAGTTGTGAGTAAGTGTAGCTTGGAGTTCTAGGTGGATGTTCAACCTTAATTGGTCTCC
ATCGAACCGCTGGTATATAAACAGTACATTGGAAAAGGCAAATCTCAGTGGGATTTTGAG
ATTTGGTGGGGGATTGTTGGAATTAATGAATGGGCCTTAGCCCACTCGAAGATTAATTCT
TTGGAAAATCACAAAAGCCCACCTCATGGGATGGCATGCATGTGGAGTTTAGTACCACCT
TGCTTATTCTAGGAGAGGGGGACCTCCTTAAAAGGGAGGATGCCCTCCTAGCCACTTGAA
GCATGTGTGGTGGAGAGAAGAGGGGAAACACACGCGCGCGCTCGCTCGCCTCGCCTCGCC
TGGCCTGGCAGGGCAGGGCAGGCGGCGCGCGTGCACGACGTACGCGTCGAATGGTCCGAA
AAATTGGCTCCTCACCCTTGCGCAGATGCAGCCTCCTTTTGCAGTTTTGTTTTGCTGCAA
ATTCGGATTCGTTTTTGTTTTGGAAACGTTCCGAAAAATCCGGTGCGTGCAAACGGCGTG
GAGTCCGGATAAGTTACGCGCGACTTATCCGGTTCGGTTACGCGCAGTAGAGATCGTGCG
GGCGCCCTGATCAAGCGACCCTTCTCTATATAAACCGACCTGCCGTCTTCACGCAACATA
CGCAAAATCAATCTAGGGTTTGCCTCCTACTCTGTACTGCGCCGTCGCTCGTAGACTACT
CCATCCCGCTCGCCGGCGTGCACCAGCGATCGGGAGAGCAGGTCTCCGGAACCTCTGCCT
TTGACGTCCTGCACCGGGAGAAGGCGGCAATAAGGTTTTTGGGAAGCGCTTCGCGCGACT
GCTCCCTGTTCGTTCGCGACGGCTCGCCTTCCTCTTCGCTCGCGTGTTTCGTGCCTTCGT
AGACACCTGCGAAAAGTTTCGACCAAGCAGCCGGTCTTTTCGTCACCTCGGTACGTGTTC
AATATGTTGCGCATATTTGATCTGTTCATGTTATACTGCGTAGTTTACATGTGTAGATCT
AATGATGCGTTCATGCTAGTTTTCATCTGTAATGTCATGATTTATTTATGGAATAAATTA
AATCATTATATGCCCATAATCTCAACA
>Os0077#LTR/Gypsy
TGTAGCGCCCCTTCCGTCGTGGCGCCTAGCGGGAAAATTATCTCTTAAAAACCCTAATTG
CGAAATTTGTTTCTTTGCTTGTTGTCTAGTGTCCGTGCCATCTCAAGATCTCAATCCCCG
ATCTATCGTCGAGTTCAATTCCGAATCCAAATCCTTCCAATCAAATTTCTCCGCAAAAGT
CTATTTTGCCTCCCCCGAGGTCGATGGGCCGAATCTCGCTCGGCCCATCTTCCCCTCTTC
CCCGGCCCCCTCTCTCCCTGGGCGCTCTCTCTCTCTCTCTCTCTCTCGCTCCCTCCCCCC
CCGGCGCGTTTCCCCCCCCCCTCGCTGCTCGCGCGTGCGAGAGCCGCGCCGAGCGCCTCT
CTCTCCGCTCCCCTCCGCTCCGCCCGCGCGCCGCGCGCGCGTGCGCGGGAGTCGCCCGCG
CCGAGCGCCCCCTCCTCTCGCGCGAGCTCCCCGCTCGCAAAGCCGGCCCCGCGCGCCGTT
GCTCGCCTGCGCGCCGCGTGGTTTCCCACCCGAGCCGCGTCGTCTGCGCCGTCCGCGTCG
CCCGGTCCCGCTGCCCAGCCGCGCAGCCGCTCGTCCTCGCGAGCCAGCGTGTGCGCGCCC
GCGCGGACGCCGCCCGTTGCTTCCCGCGCGCGCGTGCCGTGGTGGCCGACCGCCCGGTCA
CCGCCGCCGTCAGCCTCTGCACGCGCCTGTCGCCAGTGTCGCCGCTCCGCTCCAAACCGC
CCCGCCGTCATCGCCGTCGTCATCGCCCGGCCCCCGCCCCTCCGCGCGCAAGCCGCCAAG
GGACGGAGGCAGCGCCCCTCCTCCCTCTGCCGCGTCGCCCCCGCTCCCCTCCTCCTTTTT
CCCGAATCGGCAAAAGGGCAAGCCCCTTTCTCCCCCTCCTTTTTTTCCCCTTTTTCCCCC
GCCGGCGTCATCCTCCTGCCGCCGCTTTGGCTGCAAGCGCCGAGCGCCAGCTCGCGCCTT
AACCGTCCAATGTCGGTTCCCCTCTCCCAAACCGACATTGCCGTCCATTTAAGCCCAAGC
CCTCCCCCTCCAAACTCCCTCATTTTCGCCTCCGCGCCATTGCCGCCCTCTGTTTCGCCG
TCGCCGATCGTCGTTGCGCGTGTCGGAGGAGCCGGCACGAGCAAGGACGTGGAAGAGGAC
TCCGGCCGCGCCCTCTCCTTCCTCTTCCCCGGCCCGAGGCCGGAGAGATTACTCCCGCGC
CGTCGGCCTCTCGTCACAGCGCCCCGATCCGCACGGTAGTGCCTCTCTCCGTTCTTCCTC
CTCGCTCCATCTCCCCCCCTTAGTTTTCGGTGGTAGCACGAGTAGCCTCCCCGTAGCTAG
CCGGCGCCGCCCCGACCGTTGCCGTCGCTCGCCGTGTGCTCGCCGCCGTCGCCGCCCGAG
CTCCGTAGCACCCGCTCGTCGCCGGCCTCGCTCGGCGTAGTTCCGTCCAATCCGACGCTA
GCGTCGAGTTCCCGACGCCGCGTAGATGCTCTCATCGCCGGGAATCGACCTCTCGTGACC
TCGTCGCCGTTTCCCTCTTCTCCCGCCGCCGGTTGCCGCCGCCACAATCCGCCGCCGTCA
AGCAACCTCCGGCGAATCCGAGCCGTTGGCTCGTCTCCCCTTGTCACGTGCAACCGCCCG
GTGTGCACGCTTTTGCCCGTATCACCGTGGTTCGCTCCGCCGCTCGCCGCCGCCGCCCGC
CGTCCATTCGCGGCCGGGTCGTCGTCTACCTCCCGCCGGCCCGCGTGGCAGCCACGTAGG
CGCCACGTCGGCGCCAGCTCAGCCTAGACCGGATCGAGCCGACCCCGGTCAGTCCCTCCC
CGTGCGCGCGTTCCACCGCGAGCCTTGAGGCTGCGCGTGGGTCCGCCGCACCTGCGTCCA
CCGCGGACCGCGCGCATGCACCGCGCCCCTTCCCCGCCCGCGCGCGTGCGTCGCGTGCTC
CCTCCGCACGGTGAGCCGAGCCGCTGACAAGCGGGTCCCACCCGGGACCGCGCGTGGTGA
GCCCGGTCCACCGGCTCTCTTTCTCCTCCCTCCCGCGCGCGCGCGAGTTTGGGCCGCCTT
GGGCCGGCCGGCCCATTTAGCTCGGCCAGACCGCTCCATTTCTCTTGGGCCGCGCCCTAG
CCGTCCGAGAAAAGTCTATATTCCCTCCCTCCCTTCTTTTCTTTTTCTTTTCCAAAAAGG
ATTTAAATAAATCCTTTTTCCTTTAGACCAAAAATCCAATAATCTTAGAAATTCAATATC
TTCCCAACCGTAAATCCGATTGACTCCGTTCAACTTCCAAAATTCCTCAAATCTCGAGAT
CTATCTAATGGTGCGCTTAGAGGTCATTAATAGGGCTTTATTTTCGCCGTTTGTTGAGTT
GTCCCGTTTCGCGTGTAGTTTCGGAGCCCGAAGACCCGCAGTGCGAGGATTTCGAGGATC
AAGCTCCGGATCTCGAGCAAGGCAAGCCACCTTTGAACATCTTGAGCCTATATTTGAAAT
TTAATTATATTGCTTGCGAAATATTATGCATTGATAGGATCACACTTAATCTGTTGTCCC
GTCTGCAAGGCAGATTGGCAGACCTACCTAATTTGTTACATTTGATCATTCCTTGGTTAA
TTGTTATACCATGTCCCCTTGTAACCACCCAGTTGCGCCTCGATATTCGTGCGCTCTGTG
CGAGTATCGACGGTCGCCTTCAAACTTAAAATCTGAGTAACAACTTGGGTAAAACTGGAG
TTTTACAAAAGACTTGGAAAACCCGACACCTGGGTCGGTGCTTGCGAACTAAATGAATTT
CCAAAACCGCGGACCGGGGAACGTACCGGGTGTACGGTTTCCCGCTCTCGCACTTAAGGA
CCGATTCCCTTGGAATTTCATCCAAACATAAGACAAGTACGACCACATGGGTGGAATGGG
ACACCCCTGGCTGAGTAACTAGCTTATCAGGGGAGCCTTGATGCCGAGAGACATGTGGAT
TCGCCGGGGTGGTGTCGGGGAGGACCCCTGGGCTTCCTGGCACAGTATGGTCTGGGACCT
AACCTGTTGTTGGTCTGGGACCCCTCTCGTCGGCATATGGTAAACCTGTATCGGCTTTCG
AAATGCCTTGTCATGAAAGCTTGGAGGTCTCCCGACGTGGCTGATCCCCACGGGCTGGGT
GATCCGGGTTAGTAATGTCGTGTGGGTAAAGTGTACCCCCTCTGCAGAGGTTAACAAACT
GCTCGAACAGCCGTGCCCACGGTCATGGGCGGATGTGAGGTGATTCCTAGCGTAGTTTTG
TTTGACTACTGCTTGTGAAATTGCTGTTGTGAAAAGGGGATTCGATGTTTGAAAAATCAG
CAGCTGACGGGATCAGCTAGGCCCGGGTGGCCGTTTGAAAAGTTGTTGGCCCGGGTGGCC
GTTTGAAAAGTTGTTGGCCCGGGTGGCCGTTTGAAAAGCTGTTGGCCGGGTGCCAATCTT
GTTTCAATTCTAAAGATTGATGCATTGCACATACTCCGACCGGACGAGACGCACTGTCTC
ATCCGTGTCGTTTGAGAAGCACTCACTTAGACTTTTTAGAAAAGAGTTCAAACAAAATCA
ATTACGAAAACAACAGCCTTTCCTTGAAGCCTGCATTAAACACTTATTTCCCCTGGCTTG
CTGAGTACTCCCGTACTCACCCTTGCTCTATATAAATAACCCCCCCCAGTTGCTGAAGAA
GATGAAGTGGATCCTGCTGACGAGGAGTTCTTCCAGGAGCAAGTCGGCTACGATGAGTTT
TAGGGTTTCGGCCTAGTTCCCAAGTCGCGCCTGTGATGATTGGTCCAAGTCCTGGCTTCC
GCTTTCCTTTTGTAATGCAGTTGTGAGCTCGGGATCTGTCCGCAGCCCAACATGACTGTA
CTTCTACTCTATAATAAAGAGACCTCTGTTGCTGTGATACTCTGTCTCCCTGTGATACCA
GCACTGTTTCCTGGGACTGGTATCGATTAACAGGTTAATTTGGAGCGTCACGGGCTAGTT
CCGGTCGGGACTAGTTCGGGGCGTGACAAGAGATGGTATCAGAGCACAGGCTTGGCCCTA
GGGCGAAACCCGACGCTTAGGACGACCCTAAGGATACTAAGTTCAAAACTACTTGCGAAA
AGCTAAGGTTTCTTTTGTTTTCTTTATTTTCAATAGTTTGTTTCTAAAACGGTTACTGAT
CTTTCTCCCTCTTTCAAAATTGTAAATGGCAGTGAACGCCAGCTTCAGTTCCCACGGTTT
TGGTGAGGGTCACCACGTCGCTCAGCTTCGTGACCTCTCCCGTTTCCTTGGCTTCTCGTG
TCCCGAGTACACGGGGTACTCCGTGGACCGTGTTCCCCCTCACTGTGAGCTCTCGGTGTA
CCTTTACCCCCGTGGAGGTATACACGGAGCTGGCCTTCGCCCCCACCACTTCACTGTGGC
CAGGCCCACTCTCCAGATCGCGTACCAGGACCTCTCCTGGACTGCGCTTCGTCGCCTGGC
CCACGACTACAGCCACCGTCTCGGAGGTTCCGCCTTCCGGCAGCTTCCACGCCTTCCCTC
TGGCCACTCAGACGCCAGGTACCCTTGTCCGTACAGCGAGTCTCAGCCAGTGCTGACTCG
CGTGGTCGAGCTTTCGGAGGCTCAGGCCACTCAGCACGACCTACTCCTTGAGGCTTACCG
CTCCCTTGCCCGCCGCTACGCCGCTTTGGAGGCCCGTCTGGCCGAGGAGGGTGTCACCTC
AGTTGACACTATCTCTTGGGACTCAGGCCGCCTCTGCCACGCCAGCCACCTGTCCTCCCA
CAGCTCCCGCGGCTCTGCCCGCACTCCCAGTGGCCCGCGCTCCCCCAGCTCGCGTGCGCC
GTACTCACCAGTGTACTCCCCCTACCCACACCCAGTTAGCCCTTCCTACACCCCCGGACA
CACCCCAGTTGCTTCCTCCCGCCGTGGCCCACGCTTTATCCGCACCGCGCGGAAGCGTGT
TGTTGGTTCTTCCACCGTGTTCCGTTTCCACTACCCAGCTCCCCCACCGCCAGCGGCCCG
TGCTGCTGCCGGCCCTCGACAGGTTCCGCCAGTCCCTTCGCGTCAGCCGATCGACGTTTC
TTCGACTGAGGAGCCGACTACAGGAGGCAGCCAGGCCGACGAGGAGTAGAGGAGGCAGTC
TTCAGCAGCCGTCCGTGTGATAGGCCCTTTTGTTCCGCCGCCAACTCTTTTGGAGTCGTG
GCGAGGTAGTGCGTGCGTGTGTTTGTTGTGGGTGTTGTTTGGTAGTCTGGTTCTCCTAGG
TGGTGTGCGCACAGTCAAGCTCGGCGTAGCTCTGTGACTTGTCCACACCCGTTGTATCAG
GTGTTTTTATGATTTGAAAAATCCAGTTTATGCCTAGTGTGTGCTATCTGAGTTGCTATT
TGCTTTGCTCCTTGCCCTCCTAAGTGCTTATCTGACTCTTACCCCGCCCTCTTCTGGGAG
TTTAGATGGCTAGCCGTCCCCGCCGTGCAGCTCGTGCACCAGCCCGCTTTGGTTTTAAGG
ATGGTAGAGTTGAGCCAGAAGAAAATCATGAATCAGCTAATGAGCAGTCTCACCACAGCA
ACCGTTCGCATCGTACTGTTTCCCGCAACGCAGAGGTTGAGCAACCCCGCCGCAGCAGCC
GCTCGCATCGCACAGTTTCCCGTGATGCAGAGATGGAACAGTCTCACCGCTCTCACCGCA
CTGCCAGTCACAATTCTGGAGAAGAACGCCTCCCTTCCCCACCTCATGTGGAAACCAACA
TGCAACACTTAATGGCAGTTCAGACACAAATCTTGCAAGGACTAACCACAGCCATAGCCA
GTTTTCAGCATAATGCGCATGGAAATGGCCACCCTCACATGGGCAACAACAGATCCAAGC
TGGCAGACTTTCTGAGGTCTCGTCCGCCAGAGTTCTCTCAGACCGTCGAGCCCGTCGAGG
CTGACGATTGGTTGAAAGATGTTGATAGAAAACTCAACTTAGTGCAGTGTACACCTGTTG
AGAAGACGCTCTACGCCTCTCACCAACTAAGAGGACCTGCCGCAGATTGATGGGAGAATT
ACTGCAATGCACACCCTGAACCCACTAACATTGCTTGGGATGAGTTCGCTACGGCTTTCC
GTGCAGCTCATGTGCCTGAAAGCACTATTGACATGAAGAAAGAAGAATTCAACAGACTTA
AGCAAGGCAACAGCAGTGTCAATGAGTACCTAAGTCAGTTCAACAAGTTGGCTCGGTACG
CCCCTGAGGAAGTAGACACAGATAAGAAGAAGATCAGGAATCGCAGTTGGAATGAGACTC
CAGTTGCTTGCTCATGACTTCCCCACTTTTCAACATATGATCAACAAGGCACTTCTACTT
GAGGATGCCAGAAAAGAGGCTACCGAAGAATACAAGAAACGCAAGTCTAACCATCAGGGA
AATTCTTCCCGAGGCGCACCTCGCCCTCGCTACGGTCAACCCATGCAATACCACCAGTCG
GTCACCCAGGCTAACCGCCAGCCAGGCTACGCCCCTCGTCCTCAGATAAACCGTCCGGCA
CCTCAGCCACAGCAGCGTGCCCCTAGTAGCGATACTGCGCCTAACAGTGTTACCTCTTTC
AAGTCACCGCAGGGACCGTCAGCAGTTCAGTGTTTCCGGTGCAACCAGATGGGTCACTAT
GCTAGACAGTGTCCTCAGAATCCTACCAACACCAACTCAGGGCATGCTAATGGTAGCACT
GCCAGAACTCCTACTCCAGCGGCAGCTCAGTCTCGTCCTAGCTCTCAGGCAAGTGGACAA
GGTTCACGTGCTTCCAACAACTTTGGTCGAGGCCGTGTGAATCACATTCAAGCAGAAACC
GCTCAGGATGCTCCAGACGTTGTGATGGGTATGTTCTCTGTCAACTCCGTACCCGCAATA
GTTCTGTTCGATTCGGGAGCTTCCCATTCTTTCATATCGCAAGCTTTTGTGAAAAGAAAT
GGTTGGAAAACCCAAAATTTGCGTGTACCAATGATAGTACATTCCCCTGGAAGGAATATA
AGGGCAACTCAAATATGCCTGGAAGTTAACCTTAGAATTGAGGAAGTTGACTTCCTAGCC
AAACCGATAGTCCTAGACTCGCAAAGCTTGGACATCATTCTAGGGATGGATTGGTTGGCT
AAGCACAAAGGACAGATAGATTGTGCCGAAAGGTCCATCACCTTGCAAGGACCTGGAGGA
AAGCAAGTCCGCTTTACCCCTAACACCCCTACCGCAAGTCGGTCTATCCTAACCTGTTTA
CAAGTCACCTCCTTGGAGTCGGTGCCCATAGTCTGTGAATATCCCGACGTATTTCCGGAA
GAATTAACAAGAATGCCACCAGACCGAGAGATCGAGTTCGCCATAGAACTGGCACCAGGC
ACAGCTCCAATTGCAAAAAGACCCTACCGAATGGCCGCTAATGAGTTAGCAGAAGTTAAA
AGACAAATCGAAGAACTGGAAAGTAAAGGTTATGTGCGACCTAGCTCATCCCCTTGGGGA
GCCCCAGTGCTTCTGGTTAAGAAAAAGGATGGCTCGGAGAGAATGGTAATCGACTATAGA
GCCCTGAATGAAGTAACTATAAAGAACAAGTACCCGTTGCCACGGATTGACGATTTATTC
GATCAACTTAAAGGAGCAAGAGTTTTCTCAAAAATTGACTTGAGGTCAGGTTACCACCAA
CTGAAAATCAGATCTGAAGATATCCCGAAGACCGCTTTCTCAACGCGTTATGGTCTATAT
GAGTTCACAGTTATGTCCTTCGGACTCACCAATGCTCCAGCATTCTTCATGAACTTAATG
AACAAAATCTTCATGGAATACCTAGACCAGTTTGTCGTGGTGTTCATCGATGACATCCTG
GTATACTCCAAGAACGAGGAAGAACATGCTGAACACCTGAGGCTGATAATGGAAAAGCTT
AGAGATCATCAACTATTCGCTAAATTCTCGAAATGCGAATTCTGGTTGGACCGAGTAGCA
TTTCTTGGACACGTGATTTCCTCCAACGGTGTCGAAGTAGATCCCAGCAAGGTTGAAGCT
GTACTTGCTTGGAACCCGCCCAAGAACGTGTCAGAGATCCGCAGCTTCCTTGGCTTAGCT
GGATATTATCGAAGATTCATTGAAGGATTCTCTAAGCTAGCCAGACCTATGACCGAGCTG
TTAAAGAAGGAAAAGAAATTTCAATGGTCTGCAGCCTGTGAAGACAGCTTCCAAGAATTG
AAGAAAAGGTTGACCACTGCCCCAGTTCTCACCTTGCCAGATATCCGAAAAGATTTTGAG
ATCTTCTGTGACGCATCAAGACAAGGCTTAGGATGTGTCCTAATGCAAGAACAAAAGGTT
GTGGCCTATGCATCCAGGCAGCTCAGGCCTCATGAAGCCAATTATCCCACCCATGATCTC
GAGTTGGCAGCCGTGGTTCATGCTCTTAAGATCTGGAGGCACTATTTAATCGGGAACAGA
TGTGAAGTATACACCGATCACAAAAGTCTTAAGTATATCTTCACCCAGACCGAGTTAAAT
ATGAGACAGAGAAGATGGTTGGAACTAATCAAGGATTACGATCTTGGAATCCACTATCAT
CCTGGTAAAGCCAACGTGGTCGCTGATGCGCTAAGTCGCAAGGCCTATTGCAATGTAGCT
CAAATACGGCCTGACCAAGATCACCTGTGCAGAGAATTGGAGAAGTTAAGACTGACCGTG
GTACAGTCAGGTGTCCCTGCCAGCTTGACAGTACAGCCTACCCTAGAGTCGCAAATCCGG
GAGGCTCAAAAAGACGACGAAGGGATAAAAGAATTAATAAAAAGAATACAGGAGAAGAAA
GACACAAATTTCTCCATAGACGATCAAGGCACAGTTTGGTGCGGACCACACATCTGTGTA
CCGGCCAAGAAGGAGTTAAGAGATCTCATCCTAAAGGAAGCTCATGAGTCCGCCTACTCC
ATTCACCCAGGAAGTACGAAGATGTACCAAGATATCAAGGCATACTTCTGGTGGGCTAGA
ATGAAGCGAGACGTCGCAGAATACGTAGCCCTGTGTGACATTTGCCAAAGAGTCAAGGCG
GAACATCAGAGGCTAGCTGGTCTGCTGCAACCCCTACCGATTCCCGAGTGGAAATGGGAA
GAGATCGGAATGGATTTCATCACCGGTTTGCCAAGAACCCCCAACGGGTACGACTCCATT
TGGGTAATCGTGGACCGACTCACGAAATCAGCTCATTTCGTGCCAGTGAAAACCTCCTAT
GATGGAAAGAAACTAGCAGAACTCTACATGACCCATGTCGTATGTAGATTTGGCTGTCCC
AAGAAAATTGTGTCAGACCGAGGCACTCAGTTCACCTCAAGGTTCTGGAAGCAGTTGCAT
GAAGCCCTCGGAACTGATCTGAATTTTAGTACAGCCTACCATCCGCAGACCGATGGTCAG
ACCGAAAGGGTAAACCAAATCCTAGAAGACATGCTACGTGCGTGTGCCTTGGATTTCGAA
GGCACTTGGGATCGTTGTTTGCCGTATGCCGAGTTCTCATACAACAACAGTTATCAGGCC
AGCATTCAGATGTCGCCGAATGAGGCAATGTTCGGAAGAAAGTGCCGCACCCCCTTGTGC
TGGAATGAGGTGGGCAAAGCACTGGTATTCGGTCCTGACATACTCAAGTCAGCAGAAGAA
CAAGTTAAGCTGATACGAGAACGTTTGAAGACAGCACAGAACCGTCAGAAGAATTACGCT
GACAATCGGAGGCGTGACCTTGAGTTCGAAGAAGGAGATCATGTGTACCTGCGGGTATCA
CCCCTCCGTGGTATGAGAAGGTTTGGGATGTCCGGCAAGTTAGCACCCCGCTACATCGGC
CCCTACCTCATAACCGCCAGACGTGGCGAAGTGGCTTATCAGCTTGAGCTACCTGAAGGT
CTCGCAGACGTGCACAACGTGTTCCACGTATCCCAGTTAAAGAAATGTCTTTGAGTTCCA
GAAGAGCAAGTTCCCCTGGGTAATATCGAGCTGGAAAAGAATCTGACCTACAAGGAAAGA
CCGATCAAGGTTCTTGAAGAGGCAGAACGTCAGACTCGAAGGAAGACCATCAAGTTCTAC
AAAGTCCAATGGAGCAATCATTCCGAAGACGAGGCAACCTGGGAGCGAGAAGATCTTCTC
CGCGCCGAGTTCCCGGACCTGCTCCCTTAGGTGCTGAATCTCGGGGTCGAGATTCTTGTT
AGGGGGGTTGGTCTGTAGCGCCCCTTCCGTCGTGGCGCCTAGCGGGAAAATTATCTCTTA
AAAACCCTAATTGCGAAATTTGTTTCTTTGCTTGTTGTCTAGTGTCCGTGCCATCTCAAG
ATCTCAATCCCCGATCTATCGTCGAGTTCAATTCCGAATCCAAATCCTTCCAATCAAATT
TCTCCGCAAAAGTCTATTTTGCCTCCCCCGAGGTCGATGGGCCGAATCTCGCTCGGCCCA
TCTTCCCCTCTTCCCCGGCCCCCTCTCTCCCTGGGCGCTCTCTCTCTCTCTCTCTCTCTC
GCTCCCTCCCCCCCCGGCGCGTTTCCCCCCCCCCTCGCTGCTCGCGCGTGCGAGAGCCGC
GCCGAGCGCCTCTCTCTCCGCTCCCCTCCGCTCCGCCCGCGCGCCGCGCGCGCGTGCGCG
GGAGTCGCCCGCGCCGAGCGCCCCCTCCTCTCGCGCGAGCTCCCCGCTCGCAAAGCCGGC
CCCGCGCGCCGTTGCTCGCCTGCGCGCCGCGTGGTTTCCCACCCGAGCCGCGTCGTCTGC
GCCGTCCGCGTCGCCCGGTCCCGCTGCCCAGCCGCGCAGCCGCTCGTCCTCGCGAGCCAG
CGTGTGCGCGCCCGCGCGGACGCCGCCCGTTGCTTCCCGCGCGCGCGTGCCGTGGTGGCC
GACCGCCCGGTCACCGCCGCCGTCAGCCTCTGCACGCGCCTGTCGCCAGTGTCGCCGCTC
CGCTCCAAACCGCCCCGCCGTCATCGCCGTCGTCATCGCCCGGCCCCCGCCCCTCCGCGC
GCAAGCCGCCAAGGGACGGAGGCAGCGCCCCTCCTCCCTCTGCCGCGTCGCCCCCGCTCC
CCTCCTCCTTTTTCCCGAATCGGCAAAAGGGCAAGCCCCTTTCTCCCCCTCCTTTTTTTC
CCCTTTTTCCCCCGCCGGCGTCATCCTCCTGCCGCCGCTTTGGCTGCAAGCGCCGAGCGC
CAGCTCGCGCCTTAACCGTCCAATGTCGGTTCCCCTCTCCCAAACCGACATTGCCGTCCA
TTTAAGCCCAAGCCCTCCCCCTCCAAACTCCCTCATTTTCGCCTCCGCGCCATTGCCGCC
CTCTGTTTCGCCGTCGCCGATCGTCGTTGCGCGTGTCGGAGGAGCCGGCACGAGCAAGGA
CGTGGAAGAGGACTCCGGCCGCGCCCTCTCCTTCCTCTTCCCCGGCCCGAGGCCGGAGAG
ATTACTCCCGCGCCGTCGGCCTCTCGTCACAGCGCCCCGATCCGCACGGTAGTGCCTCTC
TCCGTTCTTCCTCCTCGCTCCATCTCCCCCCCTTAGTTTTCGGTGGTAGCACGAGTAGCC
TCCCCGTAGCTAGCCGGCGCCGCCCCGACCGTTGCCGTCGCTCGCCGTGTGCTCGCCGCC
GTCGCCGCCCGAGCTCCGTAGCACCCGCTCGTCGCCGGCCTCGCTCGGCGTAGTTCCGTC
CAATCCGACGCTAGCGTCGAGTTCCCGACGCCGCGTAGATGCTCTCATCGCCGGGAATCG
ACCTCTCGTGACCTCGTCGCCGTTTCCCTCTTCTCCCGCCGCCGGTTGCCGCCGCCACAA
TCCGCCGCCGTCAAGCAACCTCCGGCGAATCCGAGCCGTTGGCTCGTCTCCCCTTGTCAC
GTGCAACCGCCCGGTGTGCACGCTTTTGCCCGTATCACCGTGGTTCGCTCCGCCGCTCGC
CGCCGCCGCCCGCCGTCCATTCGCGGCCGGGTCGTCGTCTACCTCCCGCCGGCCCGCGTG
GCAGCCACGTAGGCGCCACGTCGGCGCCAGCTCAGCCTAGACCGGATCGAGCCGACCCCG
GTCAGTCCCTCCCCGTGCGCGCGTTCCACCGCGAGCCTTGAGGCTGCGCGTGGGTCCGCC
GCACCTGCGTCCACCGCGGACCGCGCGCATGCACCGCGCCCCTTCCCCGCCCGCGCGCGT
GCGTCGCGTGCTCCCTCCGCACGGTGAGCCGAGCCGCTGACAAGCGGGTCCCACCCGGGA
CCGCGCGTGGTGAGCCCGGTCCACCGGCTCTCTTTCTCCTCCCTCCCGCGCGCGCGCGAG
TTTGGGCCGCCTTGGGCCGGCCGGCCCATTTAGCTCGGCCAGACCGCTCCATTTCTCTTG
GGCCGCGCCCTAGCCGTCCGAGAAAAGTCTATATTCCCTCCCTCCCTTCTTTTCTTTTTC
TTTTCCAAAAAGGATTTAAATAAATCCTTTTTCCTTTAGACCAAAAATCCAATAATCTTA
GAAATTCAATATCTTCCCAACCGTAAATCCGATTGACTCCGTTCAACTTCCAAAATTCCT
CAAATCTCGAGATCTATCTAATGGTGCGCTTAGAGGTCATTAATAGGGCTTTATTTTCGC
CGTTTGTTGAGTTGTCCCGTTTCGCGTGTAGTTTCGGAGCCCGAAGACCCGCAGTGCGAG
GATTTCGAGGATCAAGCTCCGGATCTCGAGCAAGGCAAGCCACCTTTGAACATCTTGAGC
CTATATTTGAAATTTAATTATATTGCTTGCGAAATATTATGCATTGATAGGATCACACTT
AATCTGTTGTCCCGTCTGCAAGGCAGATTGGCAGACCTACCTAATTTGTTACATTTGATC
ATTCCTTGGTTAATTGTTATACCATGTCCCCTTGTAACCACCCAGTTGCGCCTCGATATT
CGTGCGCTCTGTGCGAGTATCGACGGTCGCCTTCAAACTTAAAATCTGAGTAACAACTTG
GGTAAAACTGGAGTTTTACAAAAGACTTGGAAAACCCGACACCTGGGTCGGTGCTTGCGA
ACTAAATGAATTTCCAAAACCGCGGACCGGGGAACGTACCGGGTGTACGGTTTCCCGCTC
TCGCACTTAAGGACCGATTCCCTTGGAATTTCATCCAAACATAAGACAAGTACGACCACA
TGGGTGGAATGGGACACCCCTGGCTGAGTAACTAGCTTATCAGGGGAGCCTTGATGCCGA
GAGACATGTGGATTCGCCGGGGTGGTGTCGGGGAGGACCCCTGGGCTTCCTGGCACAGTA
TGGTCTGGGACCTAACCTGTTGTTGGTCTGGGACCCCTCTCGTCGGCATATGGTAAACCT
GTATCGGCTTTCGAAATGCCTTGTCATGAAAGCTTGGAGGTCTCCCGACGTGGCTGATCC
CCACGGGCTGGGTGATCCGGGTTAGTAATGTCGTGTGGGTAAAGTGTACCCCCTCTGCAG
AGGTTAACAAACTGCTCGAACAGCCGTGCCCACGGTCATGGGCGGATGTGAGGTGATTCC
TAGCGTAGTTTTGTTTGACTACTGCTTGTGAAATTGCTGTTGTGAAAAGGGGATTCGATG
TTTGAAAAATCAGCAGCTGACGGGATCAGCTAGGCCCGGGTGGCCGTTTGAAAAGTTGTT
GGCCCGGGTGGCCGTTTGAAAAGTTGTTGGCCCGGGTGGCCGTTTGAAAAGCTGTTGGCC
GGGTGCCAATCTTGTTTCAATTCTAAAGATTGATGCATTGCACATACTCCGACCGGACGA
GACGCACTGTCTCATCCGTGTCGTTTGAGAAGCACTCACTTAGACTTTTTAGAAAAGAGT
TCAAACAAAATCAATTACGAAAACAACAGCCTTTCCTTGAAGCCTGCATTAAACACTTAT
TTCCCCTGGCTTGCTGAGTACTCCCGTACTCACCCTTGCTCTATATAAATAACCCCCCCC
AGTTGCTGAAGAAGATGAAGTGGATCCTGCTGACGAGGAGTTCTTCCAGGAGCAAGTCGG
CTACGATGAGTTTTAGGGTTTCGGCCTAGTTCCCAAGTCGCGCCTGTGATGATTGGTCCA
AGTCCTGGCTTCCGCTTTCCTTTTGTAATGCAGTTGTGAGCTCGGGATCTGTCCGCAGCC
CAACATGACTGTACTTCTACTCTATAATAAAGAGACCTCTGTTGCTGTGATACTCTGTCT
CCCTGTGATACCAGCACTGTTTCCTGGGACTGGTATCGATTAACAGGTTAATTTGGAGCG
TCACGGGCTAGTTCCGGTCGGGACTAGTTCGGGGCGTGACA
>Os0078_INT#LTR/Copia
AGTGGTATCAGAACCTGCGGGAGATCCATGGTAGAGGTACGAGGGAGGTGGTCCACTCCG
CGACGACTACACAGGGTGTCCAGGGACGGACATAGACGCAAGGTGGAGCACGGCGACGAT
CAGCGGAATTTGATCGGTGGAATCGGACACTTTAGGCGGTGGTCTGAACCGTTCGATGGC
TGCAATCAATAGGGAAATGACCAGACGTGGTGCTCGGGTTGATGGCGGCGGAAGCGATTG
GCGATCCAATCGGTGGGTTGGACACTTCGGGCGGGTGGCTCGAACTTTCTGGTGAGCTAC
TTTCAACAGGAAGACGTGAGGCTTCACGCTCGGGGTTGATTGAAGCTGGAGGCGATCGGC
GATCTCGATCGGTGCAATCGAACACTCTGGGCGGGGTAGCCCGGGTCTTTCGATGAGCTG
CGTTCGACAGGGAGACGGCTAGACGTAGCGCTCGGGTCGTTCGGTGGCTGGGAAGACGGC
ATGTGATTTGTCGGCTTCGGCTCGCGGCTAGATTGATGGGTGATCAATCGGAGGTCGGAG
TGGATTTGTTTGCGACGAACTCTGGGTGGCAGGAACACGGTTTGGTGTGGTCGTTGTGTA
GGTGCTGACGGGATTCGACGCGGGCCGGCTCCGGTGATTGGAGGCGGCGGCTTTCGCGGG
GAGCAGTGGTGTCGGTTGCTTCGGGGAGAAGCGGCGGCGAACCTCCAAGGCGGAGGCGGA
GACGGTCCTGTGAGCGTTGGTTGTTCCTGACCGGCGGGGAGCTCGCAGGGGCGTCGGACG
GAGGTGACAATGACTTCTGGCAGAGTCGACGCGATATCCGACGGGGAGTGCGTCGGAGTG
TGGGCAGGGAACGAAAGAGGATTGGGATCCGGTTCGGAGTGAACCGTTTCCAGGTGGGCT
TAATCGGCAATTAAGAAGGAAAAAAGGGATTTTTTTTTTGGGCCGGTTGGTGAAGCTTGC
TAGTATTTTCTTGGAGCCAATACTGCTCACGTGTTGCTAGGGTACTGTTCACCAGGAGCA
AAGCTGAGGACAACTATTACAAGTCACAGTGGTGCATGCTAAAGAAACTGAGGCGGTTTG
TGCTTGGCTTGTTTGCACGTGGAGGCGTGTTAAGTCAAGTATTGGCTCGGTAGGATAGCA
GCACAAGGGTGGCTCGACATGTCTAGCAGAGTGTGAGAAATTCCCGGGCAACAGTGGGTG
AAAATCGTTGAGGGCGTCAACGGGCTGTTTGGCAGTACAGGATATATCCAGAATCTGCGG
GGATTGCATGATGGGGATATATGAAATCTACGTCACTGAAGGAGAAGAGCGAACGCTATG
GTGATAATTTCTTCGGGTGATTCAAGGCAACAGTGATTTTCTCAAATTGTCAAGTTCAGT
CTACGGATGCGGGAAAGCGTGGATGTTGGATTTATTAGCTTGGTTCATAAGACGACAGGG
AAGAAAGGGTTCTCTTCATGTCTGGTGAGTTTGATTTGTCTATTTGGTGATGACATCGGT
TATCTGGCCAGGAATAGATCAAGTCAAATTTAAGACGGTAGATGGAGTTGAGCATGGTCT
TCGGGAAGTCTATGATGTGACAGTTAGGAAGAATTCAATTCGTTTGGCAAGACGACTGTC
GACCTGTGGTGATATGAAAGAAGGTGGAGCACTGTTGCAGGTGGAGTCAAGAGGAAGAAA
TTATAGGGATAGTGGAGTCTCTTGTTTACGGTGAGTCTAGTGGAGGCTTGTCGGGGCAGC
TCGGCATGAGCGGCATAAAAAGGATTAACTCAAGTCCGGGTACACGGAGGTTCGAGCAAG
TAACGAATTCAGGTTGGCGTGGCATATTCGCCAAGGTGGAGTT
>Os0079#LTR/Gypsy
TGTCAAGACAGGAGTTGAGAAATGGGAGATTAAGTTCAGAGTTTCAGAGTTGGGAAGGAA
ACTTCAGTTAAGTTCAGAAAAGATCAGAGCTAAGGGGAAAAGAAGATCAAAATGGGACCA
CTGTAGTCGTTTTTGTCGTTGTCATTGCTTTTTTGGGACAGAGGAAGATGCTCTGTTTCA
TGTGGTTGTTTAACTCTAGCTTTACAGCTGTGTAATAATATTTGTATGCTACTTATAGCG
GCTATTAGCCCATAATGAAGCAGGAAATGAATCTACTATATCTTTGTCTTTAGGAGTAGG
AGTAAAATTAGGGTTTTCTTCAGCGTTCGAGTCTTGCGGCGACCACCATCTTTACTGAAT
TTTCCTGAAGAATTCCCCACTCCTAATCCAATGTCCTGACAAAGGTATCAGAGCTTGAAC
AATCCTTGGCTCTTGGATCCATTCGGTGAGGGTTGGTGGAAGGAGGCGGTGAAATCCACT
GTAAAATCCCTGAGCTGTGGTGGATTCAATCCGGTGGCGAGGAAAAGATAGGCAACATAT
TTGTTGAGCGAGGGTTGGTGAGCCATCTTTGTAGGTGTGCTCCTGTAAAATCTCCGGAGC
TCCAATTCTGGGTCGGGCGGCGGTAGATCTGACTGCAAGTGGTGAACAGGGAAGGGGGAA
ACTCCTAAACTGAACTTGCAAGGGAGGTTGATGGTAACCAAGACTCGGTCGAACGAGACA
ATTATTGATATGGAGGAGATGAACGAATTTCGGGTGGACATGGCTGCTCTGAAGAAGGAG
GTGGCAGATCTCAAAGGGTTGAAGAATGAGGTAAAAGAAATCAAGGGGCTTTTGTTGGAT
CTCTGTAAGCGGAAGGAGGTTGAAGAGGCTGAGGTTACTGCTGCTGCGGCTGCTGCAACT
ACGGTTACTGCTACTGCAGCTGCTGCTATGGGGACTGGAGCACAATCTTCTGCTATGGGT
GCGGATGTGGCACAGACCAGCACACAAGCTAGAGGTAATCAACAGGGTCCTGAGTCCCAA
TTTGCTATTGAAGTGAACACTGTGAATCCAACTCTCCCAATGAATTAGTGGGTTTCTCCA
TTTACTCTGCCATAAAGGGACAATGTGAGGGGGGTTCATACTTCTGCAGACACGGCTGGG
ACATCCATGCACACGACCCAAGGGGGAAATGTTCCACCTAACACCACAATTCCATTCGCT
GATTTTACTTTCCAGCATTTCCAGCCACGGGTAGAAAGAGCTGGGGGGTCAGTGAATGTG
TTTCAAGGGAATCCCAAAGTCCATGTGATTGATCAGCAAAGGAATGGGCATCATGGTCAC
TTTGTGGAGGGAAATCATTATGCAGAAGCTGTGATCAAGGGACCACGACTGGAGATATCT
TTGTTTACTGGTGAGGACCCGGTAGATTGGTTAAAGCAATGTGAGAATTTTTTGAAATTA
CTGGAACTCCTGTAGACCAGTGGGTTAACTTGGCAGTGGCACATCTATATGGAAGAGCAG
CTAAGTGGTTCAGAGGTGTTGGATTGCCTTGGCAGGTCATCACCTGGCCCCAGTGGTGTG
CTATGGTGTGCACAAGGTTTTCTGCAGCCAATGTACACGAGGAAGTGGAACTATTTCAAA
ATGTAAAACAATATGGGCTGTCAGTGGAGCAATATATAGATAAATTTGAGGAGTATATGG
CTTAAGAGGAGAAATCAAACATGATGTGTGTGGGCAGAAACCTCAGGGATTGTTGGAGTC
CTATTGGTATGCTAAGAACTATGAGAAGGCTGCAAATGCAAGAAAAACTGCTGCTAATTT
TAATAGGAATAGGAATTTAAACCTGAATGCTGGCCCACCAGGTAGAAATGCAGGAAACAG
AGCCCAGCAGAGGGGTGAGGTGGAGAAGAAAGAAGAAAGGAAGTGCTGGTTTTGCAAGGA
GCCCTGGTTTCCTAGGCATCAGAAGAGGGACAACAAGCAGAAGGGATGGCTGCACAGCAA
ACCGAGGAAACCAAAGAGGAGTTACTGAGTATCTCTTTAAATGCTATTGAAGGGACCAGT
AGACCTGACACTTTTTCTGTCATACTGAAGTTCAATGGGAAGAAGGCAGTGGGGCTGATT
GATAGTGGTAGCACCAGTACTTTTATGGACAATGAGTTTGCAATTAGAAACCAATGTCCT
TTGATTCACACCAAAACCAAAAGGGTGGTAGTAGCTGGAGGTGGAGAATTGAGATATGAG
ATACAAGTTCCTGAAATAGTATATGACATACAAGGAGAACATTTTAGGAACTGCTTTAAC
TTGCTGCCATTAAAGGGATATGATGTGATTTTAGGAGCAGATTGGATCTTTAGGTACAGC
CCAATCACACTAGATTTAAAGAAGAGGGAGCTTGGGATAACTAAAGATGGGAGGAGAATA
GAATTCCGAGATTTTACTAGGCCAGGGAAAAATATTCAAGTCAGCGGTAAGCAAGTGGAT
AAAATGTTGAGGAAAGGAGCTGTGGGATGTATACTGCAGGTGTGTGCTATTTCTGATGAA
GAAAACTTTTCTGGAAGCATACCTGAGGAAATTCAGGAGGTACTCATGCAGTTCCCTGCA
GTGTTACAAGAGCCAAAGGACTACCCCCTAGAAGGAATTGTGATCACATTATCAATTTAA
AAAAAAGGGGCAGAACCACCTAATCTCAGGCCATATAGAGTGCCACATTACCAGAAGGAG
GCCAGGGAAGATATTATATCTGAGTTGATCCAGTCTAAAGAAATCAAGGTGAGTGACAGC
CCATACTCATCATCTGCATTAATGGTAAGAAAAAGGGATGGTTCGTGGAGAATGTGCGTT
GATTATCACCAGTTAAATGCTCAGACTATTAAGAACAAGTTCCCTATGCCTATAATTGAA
GACCTGCTAGATGAGCTGAATGGGGCTAAAATATTCTCTAAGCTAGATCTCAGGTCAGGA
TACCATCAAATTAGGATGGCTGAGAAAGACATCCCAAAGACAGCTTTCAGAACTCATTTG
GGGCATTATGAGTATAATGTAATGCCATTTGGGTTAACGAATGCGCCGGCAACATTTCAG
TCATTGATGAGCCAGGTCCTAGCTCCTTACATCAGGAAATTTGTATTGGTGTTTTTCGAT
GATATTTTGATATACAGTAACAACAAAGAGGAACATCTGGGACATATTAGGTTGGTGATG
CAAGCTTTAATGGAGAATCAGCTAGTGTGAGTCTGGCCTTAGCAAGGTGTCATACTTGGG
CCATGTTATTTCTGAAGAAGGGGTTTCTACTGATCCAAAAAAAATCAGTGACATCAAACA
TCGAAACGCACCTACCAGTGTAACTGTATTGAGGGCATTTCTGGGATTGACTGGTTATTA
TAGAAGATTCATTAAAGGATATCGTGAAATATGCAGACCATTACACAATATGTTAAAGAA
GGATGGGTTCAGTTGGGGGCAGTCTCAACAGGAAGCTTTTGAGCTGTTAAAGGAGAAAAT
GTGTAGTAGTACAGTCCTAGCTCTGCCAAACTTTGATCAGCCATTTGTAATTGAAGCTGA
TGCTTGTGGATATGGGATTGGGGCAGTTTTAATGCAGGGAGGAAGACCAATCTCTTATTA
TAGCAAAGCTTTGGGACCAAAGGCAGCAGCCCAATCAATTTATGAAAAGGAAGCCATGGC
AATACTAGAGGCATTCAAAAAGTGGAGACACTATGTGCTAGGGGGAAAGTTGGTGATTAA
AACTGATCAGCAGAGTCTCAAATACATGATGGGGCAAAGGTTGGTTGAAGGAATACAACA
CAAGCTGTTATTGAAACTACTGGAGTACGATTACACTATTGAGTACAAGGCAGGAAAGGA
TAATTTAGTGGCAGATGGCCTATCTCGGAGTCCTAATCTCAAAGTAGGTGAGGATGAACA
ATGTTCAACTGTGGCTGTAGTAATTCCTGAATGGGTACAGGATATCAAAATGAGTTATGA
AGGAGATATTCAGGCACATAAGTTCTTGAGCATAATAGGAACTGAGGTAGATCCTACTGG
CAATTACAGAATGGAGGCAGGGTTATTAAAATATCAAGGAAGAATTTATGTGGGAGAGAG
TACTGACATTAGGCAGATGTTGTTACAAGCATATTATGCATCTGCATTTGGAGGTCACTC
AGGAATCAGGGCTACTTATCACAGAATTAAAAAGTTGTTTTACTGGCCTGGTCTCAAGAA
AGCAACAGAGAATTTTATCAGATCTTGTCCCATATGTCAAGTAACAAAAGCAGAACATGT
ACACATTCCTGGGTTGCTGAATCCATTGGAAGTACCTGATATGGCCTAGACACATATCAG
CATGGATTTCATAGAGGGCTTGCCTAAATCTAAAGGGAAGGATGTTATACTAGTTGTGGT
GGATAGGTTGACGAAGTATGCCCATTTCTTAGCTCTATCTCATCCATTTACAGTTGAAGA
TGTGATTCAAGTGTTCATGGATAACATTCACAAACTCCATGGAATGCCTGTGGCCATTGT
GACCGATAGAGACAGAATCTTCACTAGCAAATTCTTTCAAGAGATTTTTAAGGCAAAGAG
AGTACAACTCAGATTCAGTACGGCTTACCATCCTCAAACAGATGGCCAAACCGAAAGAGT
CAATCAGTGCTTGGACTGATATTTGAGAAGTATGACCTTTCAAGAACCCCAACAGTGGTT
TACCTGGTTAGCTCTAGCTGAGTGGTGGTACAATACTACCTTTCGTACATCGATTCAGAT
GACTCCTTTCCAAGCTTTGTATGGGTATCCACCCCCACAAGTGAATGAATTTTCAATTCC
ATGCAATGTATCTGAAGAAGCAAGGGTTACCCTGAAAGAAAGAGCAGCCATTTTGCAGAA
ATTGAGGGATAGCATGGGTGAAGCTCAGAGAAGAATGAAACATTATGCCGATTTGAATAG
GACTGAAAGAGTGTTGGAGGTTGGAGACATGGTGTACTTAAAGTTGCAGCCCTATAGACA
AGCTGCGTTTGGCATTAGGGGATCACTGAAACTCAGGTCTAAATTCTATGGGCTATTCAA
GGTTATTGAAAAGGTGGGGAAGGTTGCTTACAGGCTGCAATTACTTGAAGGAGTAGGAAT
CCATCCAGTGTTTCATGTGAGTCAATTGAAGAAACATTTAGGACAGCATGTTGTTCCTAT
GCCTAATCTGCCAGCAGTAGGTCCTGAGGGACAGATTAAGACTGAACCAGTCGCTGTGTT
GCAAAGGCGCATGATTCCAAGAAACAATGAACCAGTAATTCAGTGCCTTATTCTTTGGCA
GAACTTGACGCCGGCTGATGCGACCTAGGAGGATGCGACTTATATTCAGTCAGCTTTTCC
TTCTTTTGAACCTTGAGGACAAGGTCCAACTTAACCGGGGGCAATTGTCAAGACAGGAGT
TGAGAAATGGGAGATTAAGTTCAGAGTTTCAGAGTTGGGAAGGAAACTTCAGTTAAGTTC
AGAAAAGATCAGAGCTAAGGGGAAAAGAAGATCAAAATGGGACCACTGTAGTCGTTTTTG
TCGTTGTCATTGCTTTTTTGGGACAGAGGAAGATGCTCTGTTTCATGTGGTTGTTTAACT
CTAGCTTTACAGCTGTGTAATAATATTTGTATGCTACTTATAGCGGCTATTAGCCCATAA
TGAAGCAGGAAATGAATCTACTATATCTTTGTCTTTAGGAGTAGGAGTAAAATTAGGGTT
TTCTTCAGCGTTCGAGTCTTGCGGCGACCACCATCTTTACTGAATTTTCCTGAAGAATTC
CCCACTCCTAATCCAATGTCCTGACA
>Os0080#DNAnona/hAT
TAGGGGTGTAAGTGGGTCAGCCGCGAACCCACTTATAGGTCAAAATAAACGGGTTCGCGG
CTTATTTTAGCCTATAAGTGGGTTTCGCGGGTTAGCCACTTACACCCCTA
>Os0081#LTR/Gypsy
TGTTAGGAACTCTTGTGGGCTGCAATGTGGGCCAGTTCAGTGGCCTTCTAAGCCTAGCCC
AACCAAGACAAGGAGGAGAACTACAAAACAGCAAAGCTGCACTTTCAGGGGCTATCGCAA
GATCAATTGGCAAACGGCGACGGCGGCGGCGACCTGGTGGCCGGTTGGCACCTTGTCGAT
TTCCTTCCTCCCTACCTTCCTTCTCCCTCTATCTTCTCCATCTTCCACCACTTGTATCCC
CTTAGTTCATCCTCCTTCCACCTCTATTTATTGGAGTATGGTTGCTATTGTATTGGATGC
TTGCATATTTGAGTGGAATTGAGATCAGAGGTTGGGGTTCCTAACAAATTGGTATCAGAG
CTACTCGGTTCGTGGGATTTCTTGTCATTGAGGTCTTGGGAAGGCAGCAGTGCAAGGTGG
AAGAAGAATTGGGCAAGGGAGGTGTTCAAGAATCTAGCGCACACAACCTGTTCGACAGAC
TGACAAGCCAACATAAGGTGTTCAAGGATGATGAAAGGATAGCAGAGCCTGTTCCCATCA
AGTCCACCATGAACAAGGAGGGAATATCCATGGACGAAGCTTTAGATCGGATTCTTGAGA
GGTTTGAGTTGATGGAGGCCAACCGTAGACAAGAGGAGAAGTTCAATCAAATACTACAAA
AGCTGGAGGAGGTAGAGGCTCGTAGGAGCAAGGCTGCCGAGGAGACAATTGCATCCATCA
GGGCAACCACCGCTGTCCTCAAGGCTACATCACCTATAGCACCCATGGCACCACCTACTC
CAGCGTGTACCAAGTGTTTGACAGAATGCCCCAACAACAACCTCACTTGGGCGACGGTGA
GCTCAAGTCACATTAGTGAGGATACTGCTCCAACAGTTGCCTGGGAGCTAGGAGACAACA
AGGACAAGGGCCACGCCCCCTGCGTCGTCACAAAGGACTCACTCGAGGTCACGCCCACCA
TGTGTTCGACGAAATGCTCCGGTCCTACCGTTGAGCCTGATCTCACTGTGGCTGTAGTGG
TTACGTCCGCCACCACTGCCGCGGCCTCTATGGAGTTGGTAGCTACTGGGAACACAATCG
GTGCCACTTACATCAACAATCTTGACCACCCCAAGGTGACGCACGCCAAGTGTTTGATGT
TGGACCTTGGCTCCAATAGTGGCGACAACCAAACCATGGTCACGTTCCAGACCTTAGTGG
ACATGACTAAAGGCGTTTTTGCACCTGATGCAACAATTGAAGTCAGCTCACCAAGGAAGA
TCGCTGAAATGGACTTGGTCATAGTGATGCCTACAGGGTGTTCAATGCTATTCTTTGACA
AAGGTGCCAGTGAGTTGCTGCCTGTAAGGAGACATGTTATGTGGCAATTGTTATTGGAGC
AGTGCAAGTGAAACCCTTGGTCGCCTCCTAACTCAGTTTATCAAGTTAATGGAATATGGG
AGTTGTGGCATGTGCCCTGGATAGACTTCAACTATTTTAGAACAAGATTATGTTTGATGC
CACCTTAGCCACCATCGACTCAAATTGGAACCATAATGCTTTGGCTGGTGGCAAACTCAT
GGTTGAGAATAGTAGAGCTGAAACCGTGGCCTGACCCACAATCAAGTCAATGTAGCATAG
GCGGGAGGTGGACTGAACTGAAAGTTCCATGGTCAGCACTTGATTGTGAATGTTCTATGG
GAGATGATCTTTGCAGTGCAAATTGCATAAGAAACGAAGCACTTTCTGTTACATTATCTT
GTGCACCTAAAGGAGATTTAAATCATAAAAAAATTGATGGATCTCAGAAGGATACCTTGG
TGGCATTACTTATCTTGGAACATTTCCATTATGTGGGTGATGAAGAAAAAGTTACACAGG
GAATGCTAAATGGTCTAATTGCAGTAGGAGGATGGAAACAACAGGTGGACTAGAGATTTT
TCAAGTAGAAGCATTGTATTGAAAGGGCGAAAAGATTGTGGACTTTGTTGGTGTGCACTG
GATGTTATCAGGGACGTGAAAGTTGATCGGGTCCTGCAACTTTTGAAGCAATATGGTTCA
GCAAAATTGGTGATCATTAATTCCTTGAGTATACCATGGGATCCAGGCGGCTCTCGTGTG
ACATTGGCTGGGCGTTCTTCTTGTCACATTGGCTACATTACAAGAGAAGTATTAACAGAG
GAAATCAAGTATAAATCATTGCATCAAACATATCCGTTGGTGAAGTTTCCACAATTAAGG
TCATCGGCTTGGGGACAAGCCGAATTTTAAGAAATGGGGATTGTTAGGAACTCTTGTGGG
CTGCAATGTGGGCCAGTTCAGTGGCCTTCTAAGCCTAGCCCAACCAAGACAAGGAGGAGA
ACTACAAAACAGCAAAGCTGCACTTTCAGGGGCTATCGCAAGATCAATTGGCAAACGGCG
ACGGCGGCGGCGACCTGGTGGCCGGTTGGCACCTTGTCGATTTCCTTCCTCCCTACCTTC
CTTCTCCCTCTATCTTCTCCATCTTCCACCACTTGTATCCCCTTAGTTCATCCTCCTTCC
ACCTCTATTTATTGGAGTATGGTTGCTATTGTATTGGATGCTTGCATATTTGAGTGGAAT
TGAGATCAGAGGTTGGGGTTCCTAACA
>Os0082_LTR#LTR/Copia
TGATAGAGTAGCTATTAATCTTGAATGCCAGACCTGGTTTATAGGTTGAATTAGTCATTC
GCATGATGTAACAGTTTTTTTTGTGCATTGCATGACCGGACTGAAACTTTCAGAGTTCGG
TCAAGTCAGTTAGCGTTTTTTCAGTTCTTTCAGTTGTAGTGGCTGAGCTGGGTTTGGAGC
GTGGGATGGCACGTTCGGTCGTTAGATCCAGCAAAGTCGGAGTCTGTTATGCATGTAACA
ACCCCATGGGTCGAGGAGAATAAATAGAAGAGAAAACGAAAAGCTGCAGTTGGTTTTTGC
GCAGCACCAAAACACTTCTCTGTTATCTCTGTTCTTGAGTTTCAGTTAACTGTTCATCGT
TTGACATTCTTCAGAGAGTTCGAGCGTGTGAGCTGAGAGCACATTGAGAGAGATTTTCTG
ACA
>Os0083_LTR#LTR/Copia
TGTTAGATTTAATTGGGTAATTAATCCATTTAAATCAATTAAATCAAATAAATTCCAAGG
CTCATTATGCTAGGAATTCATGTGAATTCATTCTTCTATGGGATATCAATGGGATGAAGA
GTTTTGAGAATTAATCCATTTGATTAAGGAATTGGTAACTTATATCAATTAGTCCTAATT
GATGGATGGTTGATGGTTGTGTAGTGGAGGATGGTTCATGGCTAGTTGATGACAATTAGT
TGCTCTATTCCTCTTCCTATTCCATTGGTAACTTACATCAATTACTCTTAATTGATTGTT
GGTTGATGGTTGTGTAGTGGAGGATGGTTCATGGCTAGTTGATGACAATTAGTTGCTCCA
TTCCTCTTCCTATTCCATGACTCTTACTCTTCATCTTCCATTCCTCTTATAAAATGAGAA
TGGATTTGATCTCCCGCGAGAAGAAGAAGACACACTTTCATCCATTTTCAAAAGCTGTTG
CTGCTACGGTAATCCCATCCCGACGAGTGTGTGCACACGCGTTGGGAGAGTAGGCCTCCG
AAACCACGCGTTGCTGCGACGTTTGCACAGACGGGCGGGCGATCAGGTTTTTGGGGAGCG
CAAGGCGCGACTACTCACTGTTCGTCAACATCTACTTCATCTTCACCAACATGTCGAACA
CTGGAGACAAGGAGAAGGAGACTCCCGTCAACACCAACGGAGGCAATACTGCCTCAAACT
CCAGCGGAGGACCATTCTTGGGGTATAACCTTATTACATTATTTCAATTAGAAGTTTTAC
TGTTAATGTTCATCGCAATGTCAACATTGTGTCATTATGTGATTGTTGATGCTTATTCAA
CGTTAAGCATGCTCATATTGATTACATTCACCACTGTCACTGGATCAAATCCTATTGTAA
ATATCATGTTTATTATCTTGTTATTTTGGATTAAAATATGCCGAATTATGACCAAATTTC
CAACA
>Os0084#DNAnona/MULE
GGATGTGGATTTTCATCCCTCGAGGGGACATCCCCTCGTTGTTTGCATGTCATCTAAATG
GTTATCAAAAAATTAAAAAAAAATTAACAACATAGATTAATATGTAATATATCACTCCAC
AAACATGCAAGACCAAATTCAACTTCTACAAGTTGCAACAAAAATAACAAATTAAACTGA
AAATAGTTATCGTATATTCGCAGTTATATTTGTTATTTTTGTTACAACTTGTAGAAGTTG
AATTTTAACTTGCATGTTTGTGGAGTGATATATTTCATATTAATCTATCTTGTCAAATTT
TTTCAAATTTTTTTATGACTATTTAGGTGACATGCAAGAAACGAGTGGATATCCACTCGA
GGGATTAAATCACTTTCCC
>Os0085#DNAnona/MULE
CACAAATTTTGACAATTTGACCCTTTGCAAAAACTATTTTTACAAATGAACCGCTGCCAA
AACTTATTTCAAATCTGACCCTTTTGCTCAACGCCAAATCGTGTGGCGCTGAACTTAGAC
ACCTCAGCGCCAAATAGCATGGCGCTGAATGTACGTTGGCACGCTGACTTAGTCTCCCAT
CCGCCGTGGCACGGCATTCAGCGCCAGTTGACGTGGCGCTGAGGTGTCTAATAAGTTCAG
CGCCACATGATTTGGCGTTGAGCAAAAGGGTCAGATTTGAAATAAGTTTTGGCAGCGGTT
CATTTGTAAAAATAGTTTTTGCAAAGGGTCAAATTGTCAAAATTTGTG
>Os0086#DNAnona/MULE
GAGTAAATTTCACAAAACTACAGATACTATGACCAAACTATCATAAAACTACAGATTTAA
GGAGTTGTATCACAAAACTACACATTTAGCACCAAATTTATCACAAAACTACACATTTAA
GATGAAGTGTCACAAAACTACACGTTTAGTAACTAAATTATCATAAAACTACAGGTTTAG
AACCAATTTAATCACAAAGTAATAATGTTTATAGCTCCACCATAACAATAGTGCTAGGAT
TTAAACTCCAAAAGTTGTAGTTTTGTGATAAGTTCAATATTAAATATGCATTTTTGTGAT
ACTTAACCTAAAATCTGTAGTTTTGTGATAAATTTGGTGCTAAATGTGTAGTTTTGTGAT
ACAACTCCTTAAATCTGTAGTTTTGTGATAATTTGGTCAAAATACCTGTAGTTTTGTGAA
ATTTACTC
>Os0087#DNAnona/MULE
GGGAAACTATTCTAATCCCTCGAGGGGATGTTCCCTCGTTTGCTCAAAAACCATCTAAAC
GGTTATGAAAAATTCTGGAAAAATTTGACAACATTCATACAACACATATATACAACTCCA
CAAAATCTTAAGTCCAAACTCAACTCACACGTCGAGATATAAAAAAGACAAATTCAGCGT
ATGAATAGTAGCGTACTGTTTATATCTAAATTTGTCTTTTTTGTTTCTCGATGTGTAGAT
CGAATTTGAACATGAATTTTGGTGGACTAGTAGGTATCATTATACTCTACATTGTCAATT
TTTTTCAGAATTTTTCACAACTATTTGCATCGAATTTGGAAGAAAAAGGTATACGAGGGG
ATATCCCCTCGAGGGATTAGAATCCACTCCC
>Os0088#LTR/Gypsy
TGTAGAATCCTCAAATTTTAAACAAAATTTGACTGCATCATGCTGGCTTTTGATTAATTT
AGTGTGCTCTAAAAATTTATTTGATTCTTAATTGGTTCAAGTGTTACTTCTTTAGAACCT
TACTAATTTACCCTAATATTAGTAAGGATTTGCTATATTCCAAACCCTAGTGAAACCTTT
CAAAATTCATAGTTTAAATTCAAATCTTCTCTAGGAAAAATATTCAAAATTCTTGAAATT
CACTGTTCATTTCACACTAGGTGCTCGACAGAATGTCTAGCCCAACTAACACAGCCCAAC
CTCTACCCAATCTTGTGCAAAGTCTAGATTTGATCCTTGGGGACCACATCCCACTCAAAT
CCGTGGCTTTCTTTGCTTCTTCCTCCCCTTCACGCGCGCCGCCCGGGCATCCAACATAGC
CACGCGCCGTGTCGCCGCGCGTCGGCTTTGGGGCCGCTTGCGCGTGCCCGATCGTCTTGG
CGCGTAGTCGCTCGTCCGACGCCCTCAGACCGCCACCGCCGCACCAATCTTGACGACGAC
AAAGCCGGGACGACCTCCGCCGCAAGAAATCGCCGCTTGACGCCGTGCGCTCCCATCCAA
AGCCGCCACCGAGTCCGATCTTGATTCTACCCGGGGTGAATCGCGCCAATTCTTGCTGCA
CGGTTGAATTGAAGATAGACGGTCGTTTCCCCTCTCACCATTCACCTCCAAGCCGGCCGT
TTTAACCCTCGCCGCCGCCGCGCGTCGCGCCCGGATTGGCGCTAACACGTCACCAGCCGT
TTCTACCCGGGGTCAAGCCAATCCTTCGCCGGTAAGTATTCAAACGTGGCCTCCCGCCAC
TCAAATTGACCTTGGCCACCCTATCACAGCCTCTGCCACCTTTGCCATATCCAATCCTTG
AGCTCATCCATGGCGATGATGGCGTCCGAGCTCATCCACCTCTCCTGGCCCTATAAATAG
GACCCTAATCCCTTCCTTGTTCATCATCGATCATCAACAACCATAGCCCCACAACTCCGA
AGCTCTGCTTCACCAATCTATCTCATCAACCACTCTCGCCCGTCGGTCGAACACCTTGTG
CGCGATCGACTCCACGCCCGTCCATCCATCCACCCTAAATAACCCTTAGAACACCTTATA
TCGACCAGGTTCTAGTATAGTGAGCCCTAACCGAAGCCCTGCATCAAGTTTTACCTCGCC
GTACCGAGCCGAGCACCGTCGCCCCTGCTCTGCTCTGTTCTTCGTCGCCGCAATGTTTTT
CCGGCCGCAATCCGTCGTTTCAACCGATCTCGGTGAGTTCTTCCGTTTTAACCATCTATA
TACTACCTAAAGTCTATTTTTGCAATCGGTTTGCACTATCATGCCATCCTCTGGGCTGCC
GACATGAGCTCGACCGCCGCCAATGGAGGCGCTTGTCGGCGGATATACTCCGCACCTTGC
CGAAGGTCGGCAAGCTGCCCAAACCCTTCTAGGTACCTCATAGATGCTCTAGAACCCCTC
CCCGAGCCATGTCTGACTCACATCACCCCGATCACCTTCACGGCTTAACTATGCCATCGC
CGCCCTAGCCGCTAGCTCAACCACATACCAAATTAACCCCTCCGCCGCCGCTTGCCGTCG
CCGGAGAACCCTAGCTCCCTCCCCTCCTCGGCCGCAACCCCTTTCCCCCTCTAGCGCCGC
CGTAATCCCAAACCCTAGCGCCGCCAGCCACATTTGGGGAACGGCTGGAGGTTGAAGAAG
AGAAGAGAGAGAGAGAGAGATTGATAGGTGGGACCCGCACACCGTGCCATTTCACATTTA
ATTGATTTTCAAACTTTAGAAGCACATATCTTTTAAAATATAGATCTAATTCCAGTAAAA
CTTGGACCAATATTCTTCTAAAATCATTCTCTATCTTTTGAGACCCCTTTTGTTATTTTT
CTATTTTATTTTATTTTCCCTATCTTTCTTATTTTTGGATTTTATTTGAATTCCTTTTGA
ATTTGAATTTTATATGTCTAACCCTAGGTCTTGAGGATTCTTCTAACACACTAGATAATA
GCAATCAATTTCAGGACATCGAGCAAGGCAAGTTACCATATACCTTTTGATCATTTAAGC
CTATATTTTACAAATTATTTATTTATAGCCTTCTATTCAATATTCTATTTTATATGCACA
ATTCAACCATAGAAACCCAGATAATTGAGCCTTGATTACTTCACTTATAATCTGGTTAAA
ATATCTTATACTTAGATTGGGACAGTACGTTAGAATTGGATGATTTCCGGGTGGCTAGTA
CCGTCTCGATTGATATAGTTATTACCAGGTACTTATGTCGAACAAACGGGTACGACCGCT
GTTTCTAGAATGGGGACAGACCTAGTTATTATGTTAATTAGCAATATGGCACCTCCGTAT
AGTGGTTCTTATTTTTAAGCCCTCGCGCAGGAGGCATTTATAGCCGCGAAGGGCTACTTT
TAACCATTACCATGTACAGGTAAATGGTTTGTGATACCCGAGTGTAAACTATGTGGTATA
TTTCTAAACCTTGATCGAGATGACGTGGTGTCATATGATCAGTTCCCCTTAAATACCTCG
CGAACGCCAGAACTCCTCTTGCTGCTGTTAACAATACGTTTAGAGCATATGAGGATATAA
GTTCATGGAACAGGTGCCACAATTGTTAATAACTTAATACTGGGCCATGACTAAAGCCGA
TGATTATCAGCAAGTCGTGGACTGCGGGTAAAGCGTACATCTGCTGCAGTAGAATATCTT
TGAAACTATTCGAATAGCCGTACTCATGGAGTTGAGTACCGGGACTCATATGGTACACTG
GTTAGAAATTTAAAGTCTATATATTTATAAATTCTTGCTATAACTCTTCCAGATTGTTTA
TTACTGCTTTTTGCAAAGAACCCTACTATATGCCAGTGCATAACATATTTCCATGATAAC
TTGCTGAGTATTGTGAATACTCATCCTTGCTCTTATAACCCCTTTTTCAGTTATGAGTCA
AGAGGAGAACCCCTATGGCTATTACTAGGATGACCCCGATAATTTAGAAAATCCCTAAAG
GTTATACCTCCCTAGTCAGAATGTATAGAAACTTCCGCTATGTATTAATTCTAGTTGATC
AATTTGGTGAGTACCTATTATTGTAAAACCCTTAGTATTGTGAAACTTTAACGTATGTAA
TGAAGAAGCAGTTATATTGTATGTATCAATATTTACTGATCCGGGGATTGATACATTAAT
CATAGTCGGATCCAAGTAATTAATTTTGGGACCCGACAGGACTGGTATCAGAGCATATGT
TTTGACTATAGGATGAACCTTAAGGACTACTAACTAAGTTAAGTTTGAATTTACCTCAAC
CTTATTTTTTTAAGGGGGGTAGATTTAATCCACGAGCATGCATTATAATGTCATCTGTGT
ATTTTAGGACAATGGCAGAAGGGCATGAGCAAAAAGTTATAGAAATTGCGATTACTATCC
ATGATAATGACTACACTGATCAACTAATCAGCTTGATGACTAAGCTGAAGATAAATGAGA
AGCCGGAATTCTATTCACATGCCTATCAATGGGGAGAACGTTGGGAGTGTGATATGACTG
TGAAGATCAATCCCCCAAGAGGTGAACGTGATATGTATTACTTCCGAACACGTCATAGGT
GGGATACCGTATGAGCTGCATTATATGATGTGTCCAGGGAGGCTTTTCTACGTCTTAATC
ATATCTATCAAGATAAGCTGCAACACTCTCGCTATTCTTACCATCCTATGCGAAAGCCGG
GCGAAGATTACTGTACTCTTCAAGACGTGGATTATCATGAACAACCAGTAAAAGCAACTA
TGTCTATCTGGATGGAAGCTGCAGATGACATGTATGAAGAAGCCCTAGAACACATGGATG
TACAACGTAAACGTTTGGAGGAAGCTGAACGCAGAGAAGCTGTTCTCAAACACAAATATC
GTATACTTCACGAATTATATGAGGAAAGAGAAAAACATAATTCTATCCTCAATATTTGTG
TTGCAAGAGCAGCCTTCTGTCTTCACCAAATCCCAAATATGGGTAGTGATGACGATGATG
ATGATGATGGTATGGAAGGACATATCTCACCAGTACGTGAAGATGAACCACATCCTCAGG
ATAATGGTGAAGGAGTTTTACAAGGTTTACCACCATCACCACCACCGTTGTATCCTATTT
ATTCTGATGATGAAGCAGAAGAAATGCATTCAGCTATCGATATCAGTGAACCTAGCCAAG
AACCTGAAGTACTCAGGCCAAATCGGGTATTTGATATCAATGACTTAAATACTGCCCCAA
TTTGGACTGAATCTCCAGACGAAGAGGAAGATCCAGAAGAATGAGAGCTTGAGACACAGG
AACATCTTTCTATACATGCTGATGATCAAGAAAATAATGAAGACCCTTACTCCTGCTCTG
CCCCCAATATTACTGCATCAACTTCTGCATCTCCTCATGAATTTTCACACTTCGCACCTG
CATCGTTATTTGCTAATCCCGCGGAAGGCAGTGGTGGATGGCTTGATGAATAGAAGTTAT
AGATAGTTAGAGATCTTAAGTGTAGAATTGTTAGTGATCCTACTCCTCTCTAACTTCTAT
GTGTGATTACCCCTTCTTTTGCGGTTGTGGTTTTTCTTGGTTTGTTCTTTTGTAGCATAC
ACCATGTACAATGTTGTTCATAAATAAAATCTATGTTTAATTATGGATGTTGACTCCCCT
TTGAGAAGATATCAATTACCCATTTTCTAGATGAATACGGGTAATGGCAGCACGGGTCAA
GGAGATACGGGAGAAATCCCTTCACCAAATCCTACTACCTTGGTAGAAGTTATGGCAAGA
CAAACTCAATTATTACAGGACATAGCAAAAAATCAAGGAAATAAAGGTTATAGTGCACAT
GCAGAATTTCTGAGGATTAAACCACCAGTTTTCTCAAAATCCAAAGAACCTATGGATGCC
GAAGACTGGCTAAGGGCTATTGAAAAGAAACTAACCTTGGTCAGAACAAACGAACAAGAG
AAGGTAACCTTTGCAACCCATCAACTAGAAGGACCAGCCAATGAATGGTGGGAAGCATAT
CAAGCTTCTATAGAAGATCCTACCCATATCATTACATGGATGGAATTTACCATAGCTTTC
AGAAATGCTTTTATACCTACAGCTGTGATCAGGATGAAAAAGAATGAATTTCGAGGATTA
AGACAAGGTTTTATGACAGTACAAAAATATTTGAATAAATTTACACAGCTTTCTCGATAT
GTGATATGTTGCTTCAGACATTCAAGATGAGAAAGAGAGGATTGAAAGGTTTATAGAAGG
ATTACGTGATGAACTTCGAGGACCAATGATTAGTCAAGATCATGAAAGTTTTCAAAGCCT
AGTCAATAAAGTGGTTAGGCTAGAAAATGATCGTAGAATGGTGGAAGGATTCCGTAAGAG
AAGAATGAATTTACAACGACAATCACCAACTAGAAGTTCACTACAAGTTCGGAGGCCTTA
TCCATTTAAGCCATCTCTATCCAATGCAAGGCCGGGCATGCCACCAATACTATCAAGACC
TGGATTAAGGATGGAAGACTCTCCATGCTATGTTTGTGGGAAGTTTGGACATTTTGCAAG
ACTATGCCCTAATCGTCAAAATATGGGTGGCCAAACTTCTTATCAGAAACCATCTACTAC
AGGTTTTATAAAGAAAAATCCTCCAATTATTAAGAGTGGACCTAATCTTGGACGTGGTCA
AGTACATCATATTAAAGCAGAACAAGCTCAACAAGATCCTAATATATTGATGGGTATGTT
CACCATAAACTCTAAACCAGTTACTATTCTATTTGATTCTGGTGCCTCTCATTCCTTTTT
ATCTGCAAAAGCCAGTTGGAATCAGTCTTTACCTAAAGATAATTTAAACAAGGCTATGAT
AATATATTCACCTAGAGGAACTGTATTAGTATCATCTATTTGTAGAAATGTTCCGATTAA
ATTAGGAGATCAAATATTTTTAATTGATTTGATCGTACTACCTACCCAAACTATAGATAT
CATTTTGGGCATGGATTGGTTAGCCAAGAATAATGGACTAATCAATCATGCAACAAGAGA
GGTTATCCTTACTGATGAACAAGGAATTAATACAAAGATAATAGTTAAACCCAATCTATC
TATGGAATATCATATGACAGACATTTGTATGCTTATACCAAAAGAAGAAGTTCCAGTGGT
GCAAGAATATTTGGATGTATTTCCTTAAGATCTAAGTACCTTACCTCCAAATCGGGAAAT
AGAATTTATTATAGAGTTACTTCCTGGAACGGCACCTATATCAAAAAGACCTTATAGGAT
GCCAATTAATGAATTGGAAGAATTGAAGAAACAGATAGCTGAGCTACAAGAAAAAGGCTT
TATTCGACAAAGTTCTTCACTTTGGGGAACTCATGTACTATTCGTAAAGAAGAAAGATGG
AAGTTTAAGAATGTGTGTAGATTACCGAGCTCTAAATGAAGTAACTATTAAAAATAAATA
TCCCTTACCAAGAATCGACGGTCTATTTGATCAATTAAAAGGAGCAAGGAAGAGCATAAA
CAACACCTACGATTAGTATTGGAGAAGTTAAGGCAACATCAGTTATATGCCAAATTCAGT
AAATGTGAATTTTGGCTAGATCAAGTTGCATTTCTAGGACATATAATAACTAAGGAAGGA
GTTGCCGTGGATCCGGAAAAGTTTAAAGCTGTAATGGAATGGAAAACACCAACCTCAGTA
CCTGAGATAAGGAGTTTCTTAGGACTTGCCGGATATTATCGAAGGTGTATTAAAGATTTC
TCTACTATTGCAAAACCCATGACCAGATTACTTAAGAAGGACAGGAAATTTGAATGGACA
CCAGAATGTCAGAAATAGTTTTCAAAGATTGAAACATAAGCTTACTACTACGCCAGTATT
AATCTTGCCAGACATCCAAAAAGATTTTGAGATCTATTGTGATGCCTCTCGACAAGGATT
AGGATGTGTCCTTATGCAAGAAGGTAAAGTAGTAGCTTATGCATCAAGACAACTAAGACC
TCATGAAGAAAATTACCCAACTCATGATTTGGAGTTAGCAGCAGTAGTACACGCATTGAA
GATTTGGCGACACTACTTGATTGGAAATCATTGTAAAATCTACATCGATCATAAGAGTTT
GAAATATATTTTTACTCAGATAGATCTTAATCTTCGGCAAAGAAGATGGTTAGAATTAAT
TAAGGATTATAATTTGGAAATTCTATACCATCCAGGAAAAGCTAACGTGGTTGCCGATGC
TTTAAGTCAAAAAGTTTATTGCAATTTACAACAAGAAATAATGTCAGAACAATTACAAGC
ATAAATGCTTAGACTAAATCTGGGTATTATTAAGTATGGAGAATTGAACACTTTGGAGTT
AAAACCTACCTTGATGGATCAAATAAAAGAACATCAGAAGGAGGATTCTAAAATACAAAC
TTTTAAGGAACGGATGGTGCGAGGAAAGGCTACAGATATTACCGAAGACCTGGAAGGAAT
ATTATGGTACGGAAATAGAATTATCGTACCACAATCAGGAATCTTAAGGAAGGTAATACT
AAAAGAAGCACCTGACTCAGCCTACTCTTTACACCCAGGTAGTACAAAGACTTATACTGG
TGGCCAAATATGAAACGACATATTGCAGAATATGTTGCATTATGTTATGTTTGTCAACAA
GTTAAAGCAGAACACCAAAAGCCTACAGGATTATTACACCCTTTACAAATACCTGAATGG
AAATGGGATGAAATAGGAATGGATTTTATCACTGGACTACCCAAAACTTCTACTAGATAT
GATTCTATATGGGTAATCATTGATAGATTTACAAAGACTGCACGATTCATTCCTGTGAAA
ACAACCTATACTGGAGCACAACTCGTAGAACTTTATATGACAAGGATAGTATGTTTACAT
GGAGTACCAAAAAGAATTATTTCCGATCGTGGTACCCAATTTACTTCACACTTTTGGCAG
AAACTACATTATGAATTGGGAAGTTATTTGGATTTTAGTATAGCATTTCATCTGCAAACC
GGAGGACAAACAGAAAGACTAAATCAGATATTAAAAGATATGTTAAGAGCCTGTGCTCTA
GATTTTGCTGCTAGTTGGGACAAATGTTTACCTTACGCAGAATTTTCATATAACAATAGT
TATCAAGCTAGTTTAAAAATGTCACCACATGAATCCTTATATGGAAGGAAATGTCAAACA
CCATTGATATGGACAGAAATCGGAGAAAGAAGTATATTTGGAACGGACCTTTTAAAGGAA
GCTGAAGAAAAAGTTCGACTTATTAGAGACAGACTCAAAGTAGCTCAATCTCGACAAAAG
AGTTATGCAGACTCTAGACGGAGAGAGTTAACTTTTGACATTGGTGATTATGTTTATCTA
AAGGTTTCACCTTTACGAGGGATAAAAAGATTTAAAGTAAAAGGAAAACTAGCCCCTCGT
TATATTGGACCATATCAAATAATTGCTAAACATGGAGAAGTAGCCTATCAATTGGCTTTA
CCAAATTATCTATCTGATGTACATCCTACATTCCATATTTCACAATTAAAGAAATGTTTA
CGTATTCCAGAGGAATAAGTACTATTGAATTGAATAAAGATTTAACCTATCCACAATATC
CTATTAGAATTTTGAATGAAACACAGAGAACAACTCGTACTAAGGCAATAAAAATGTTTA
AAGTTCAATGGAATCATCATACAGAGGATGAGGCAACTTGGGAACGGGAAGATTATTTAC
AATTGGAATTCCCGTATCTTTTCGAAGACTCCTAAGCAAATCTCGGGACAAGATATCTTT
AAGGGAGGTAGGTTTGTAGAATCCTCAAATTTTAAACAAAATTTGACTGCATCATGCTGG
CTTTTGATTAATTTAGTGTGCTCTAAAAATTTATTTGATTCTTAATTGGTTCAAGTGTTA
CTTCTTTAGAACCTTACTAATTTACCCTAATATTAGTAAGGATTTGCTATATTCCAAACC
CTAGTGAAACCTTTCAAAATTCATAGTTTAAATTCAAATCTTCTCTAGGAAAAATATTCA
AAATTCTTGAAATTCACTGTTCATTTCACACTAGGTGCTCGACAGAATGTCTAGCCCAAC
TAACACAGCCCAACCTCTACCCAATCTTGTGCAAAGTCTAGATTTGATCCTTGGGGACCA
CATCCCACTCAAATCCGTGGCTTTCTTTGCTTCTTCCTCCCCTTCACGCGCGCCGCCCGG
GCATCCAACATAGCCACGCGCCGTGTCGCCGCGCGTCGGCTTTGGGGCCGCTTGCGCGTG
CCCGATCGTCTTGGCGCGTAGTCGCTCGTCCGACGCCCTCAGACCGCCACCGCCGCACCA
ATCTTGACGACGACAAAGCCGGGACGACCTCCGCCGCAAGAAATCGCCGCTTGACGCCGT
GCGCTCCCATCCAAAGCCGCCACCGAGTCCGATCTTGATTCTACCCGGGGTGAATCGCGC
CAATTCTTGCTGCACGGTTGAATTGAAGATAGACGGTCGTTTCCCCTCTCACCATTCACC
TCCAAGCCGGCCGTTTTAACCCTCGCCGCCGCCGCGCGTCGCGCCCGGATTGGCGCTAAC
ACGTCACCAGCCGTTTCTACCCGGGGTCAAGCCAATCCTTCGCCGGTAAGTATTCAAACG
TGGCCTCCCGCCACTCAAATTGACCTTGGCCACCCTATCACAGCCTCTGCCACCTTTGCC
ATATCCAATCCTTGAGCTCATCCATGGCGATGATGGCGTCCGAGCTCATCCACCTCTCCT
GGCCCTATAAATAGGACCCTAATCCCTTCCTTGTTCATCATCGATCATCAACAACCATAG
CCCCACAACTCCGAAGCTCTGCTTCACCAATCTATCTCATCAACCACTCTCGCCCGTCGG
TCGAACACCTTGTGCGCGATCGACTCCACGCCCGTCCATCCATCCACCCTAAATAACCCT
TAGAACACCTTATATCGACCAGGTTCTAGTATAGTGAGCCCTAACCGAAGCCCTGCATCA
AGTTTTACCTCGCCGTACCGAGCCGAGCACCGTCGCCCCTGCTCTGCTCTGTTCTTCGTC
GCCGCAATGTTTTTCCGGCCGCAATCCGTCGTTTCAACCGATCTCGGTGAGTTCTTCCGT
TTTAACCATCTATATACTACCTAAAGTCTATTTTTGCAATCGGTTTGCACTATCATGCCA
TCCTCTGGGCTGCCGACATGAGCTCGACCGCCGCCAATGGAGGCGCTTGTCGGCGGATAT
ACTCCGCACCTTGCCGAAGGTCGGCAAGCTGCCCAAACCCTTCTAGGTACCTCATAGATG
CTCTAGAACCCCTCCCCGAGCCATGTCTGACTCACATCACCCCGATCACCTTCACGGCTT
AACTATGCCATCGCCGCCCTAGCCGCTAGCTCAACCACATACCAAATTAACCCCTCCGCC
GCCGCTTGCCGTCGCCGGAGAACCCTAGCTCCCTCCCCTCCTCGGCCGCAACCCCTTTCC
CCCTCTAGCGCCGCCGTAATCCCAAACCCTAGCGCCGCCAGCCACATTTGGGGAACGGCT
GGAGGTTGAAGAAGAGAAGAGAGAGAGAGAGAGATTGATAGGTGGGACCCGCACACCGTG
CCATTTCACATTTAATTGATTTTCAAACTTTAGAAGCACATATCTTTTAAAATATAGATC
TAATTCCAGTAAAACTTGGACCAATATTCTTCTAAAATCATTCTCTATCTTTTGAGACCC
CTTTTGTTATTTTTCTATTTTATTTTATTTTCCCTATCTTTCTTATTTTTGGATTTTATT
TGAATTCCTTTTGAATTTGAATTTTATATGTCTAACCCTAGGTCTTGAGGATTCTTCTAA
CACACTAGATAATAGCAATCAATTTCAGGACATCGAGCAAGGCAAGTTACCATATACCTT
TTGATCATTTAAGCCTATATTTTACAAATTATTTATTTATAGCCTTCTATTCAATATTCT
ATTTTATATGCACAATTCAACCATAGAAACCCAGATAATTGAGCCTTGATTACTTCACTT
ATAATCTGGTTAAAATATCTTATACTTAGATTGGGACAGTACGTTAGAATTGGATGATTT
CCGGGTGGCTAGTACCGTCTCGATTGATATAGTTATTACCAGGTACTTATGTCGAACAAA
CGGGTACGACCGCTGTTTCTAGAATGGGGACAGACCTAGTTATTATGTTAATTAGCAATA
TGGCACCTCCGTATAGTGGTTCTTATTTTTAAGCCCTCGCGCAGGAGGCATTTATAGCCG
CGAAGGGCTACTTTTAACCATTACCATGTACAGGTAAATGGTTTGTGATACCCGAGTGTA
AACTATGTGGTATATTTCTAAACCTTGATCGAGATGACGTGGTGTCATATGATCAGTTCC
CCTTAAATACCTCGCGAACGCCAGAACTCCTCTTGCTGCTGTTAACAATACGTTTAGAGC
ATATGAGGATATAAGTTCATGGAACAGGTGCCACAATTGTTAATAACTTAATACTGGGCC
ATGACTAAAGCCGATGATTATCAGCAAGTCGTGGACTGCGGGTAAAGCGTACATCTGCTG
CAGTAGAATATCTTTGAAACTATTCGAATAGCCGTACTCATGGAGTTGAGTACCGGGACT
CATATGGTACACTGGTTAGAAATTTAAAGTCTATATATTTATAAATTCTTGCTATAACTC
TTCCAGATTGTTTATTACTGCTTTTTGCAAAGAACCCTACTATATGCCAGTGCATAACAT
ATTTCCATGATAACTTGCTGAGTATTGTGAATACTCATCCTTGCTCTTATAACCCCTTTT
TCAGTTATGAGTCAAGAGGAGAACCCCTATGGCTATTACTAGGATGACCCCGATAATTTA
GAAAATCCCTAAAGGTTATACCTCCCTAGTCAGAATGTATAGAAACTTCCGCTATGTATT
AATTCTAGTTGATCAATTTGGTGAGTACCTATTATTGTAAAACCCTTAGTATTGTGAAAC
TTTAACGTATGTAATGAAGAAGCAGTTATATTGTATGTATCAATATTTACTGATCCGGGG
ATTGATACATTAATCATAGTCGGATCCAAGTAATTAATTTTGGGACCCGACA
>Os0089#DNAnona/MULE
GAGTAAAGTCCATCACCGGTCCCTAAACTTGTATCGCTGTGTCATCCCGGTCCCTAAACT
CGCAAATCGACCGTTCAGGTCCTCAAACTTGTTCGACTGTGTCATCCCGGTCCCTAAACT
TGCAGATCACTCGTTTAGGTCCTCCAACTTGTTCAGTTGTGTCACCCCGGTCCCTAAACT
TGGATTTGAATATCATCTGGGTCAAATAGGACGGTCTAAAGACTTTATATTTAAAAATAA
TTCATAACTTTTTCATGTGAACTCTAATGAAGACAAACTTTATATCAAACTTGTAGCCCT
CGACGCGATCTACAACTTTGTAGTTGATTTTTTTTATTTTAAGTCATTTTTTGTCCCAAA
ATGTAATTTTAAAATTAAAATTTCAAAATCTATAAACATGCAACAATATTTTGGGACCCT
AAACAGTTTTAATTCAAAAACTTTTCAACTACAAAGTTGTAGGTCGCGTCGAGGGCTACA
ATTTTGATATAAAGTTTGTCTTCATTAGAGTTCACATGAAAAAGTTATGAATTATTTTTT
GATATAAAGTTTTTAGACCGTCCTGTTTAGGGACCGGGGTGACACAACTGAACAAGTTGG
AGGACCTAAACGAGTGATCTGCAAGTTTAGGGACCGGGATGACACAGTCGAACAAGTTTG
AGGACCTGAACGGTCGATTTGCGAGTTTAGGGACCGGGATGACACAGCGGTACAAGTTTA
GGGACCGGTGATGGACTTTACTC
>Os0090#MITE/Stow
CTCCCTCTATCCCATAATATAAGGCATGGTCAAACTTGACACGGTCTTCAAAACTAATCT
TTGTCTTATAATTTCTCATATATTATAAGGTTTGTAGTAACAAAATTATAACCATATGAA
AGTAAATTCAAATGTCAATCCAATGATATAATTTTTAGCAAGTAAAATTCAATTCATATT
ATACTAAATGTTGGTCAAAATGTTTTGAAGGTGGAATCTTGAAATGCGTGGGCGCCTTAT
ATTATGGGATGGAGGGAG
>Os0091#MITE/Tourist
GGCCCTGTTTGGTTCCATGGGCTAATGTTTAGCCCTCACCTTTTAGCCTTAAATTAGCCC
TCAAGGATCCAAACAGGTGGGCTAATTTTGAGGCTAATGTGAATTAGCCCCTCTCAAAAC
ATTAGCCCCTCCAAGGGGTGCTAATGGGGCTAATTTTGTGTGGGGACCATCAAAAAGCAG
CTCTCTCTCCTTCTCTCTCCTCTCTTTCTACTCTCTCTCTACCTTTTAGCCTTGAATTAG
CCCATGGATCCAAACATACCACCCTAGGCTAATGTTTAGCCTACCAATTCATGACTAAAC
ATTAGCTCTCAAAATTAGCCCTGGGCTAATCTTCCAAACAGGGCCC
>Os0092#DNAnona/Tourist
GAGCATCTCCAACAGTCTCTCCAAATCATACTCTCCAAATACCTATTTGGCCAACTCTCC
AACTAATTTGGCTAGCCAAACTCGTTGCTTACTCCAACAGCCTCTCCATCTACCCTCTCT
ATTATGAGTCTATGACAGTGAGACCCCAAATGTCAGCCTCTGTTACTCATCCTCCTCATC
TTTTTCTCCCCCTCTTCCT
>Os0093#MITE/Tourist
GGGCATCCACAATGTGGTATAAAAGTAGTCCATAAGCAATAAAATATTCCATTCAGCCAC
CTAGTAACATTGTGCAACTAGTCCATATAAAGAAAATAACAAAAGGTATCCATATGCATA
TGGACTACCCATATGGAATAAATAATATTATCTATCTCTACTTCTCTCTCTTCTCCTAAT
GCTACTTTGTATCCATATACATTGTGAAGATTGCTATAGTTAAAGTTTATTTATGTGGGT
CCCATCTATATGGACTACTTTTGCCATATACATTGTTGATGCCC
>Os0094#MITE/Tourist
GGCCGATGTTTAATTTCCCCCAAATTCCCAACTTTCCATCACATCACATCATTGAAAACT
TTTCTACACACATAAACTACCAACTTTTTCTCTAAACTACCAACTTTCTCCAAACTTCTC
AACTTTTTCACCATCTAAACACAACC
>Os0095#MITE/Stow
CTCCCTCCGGGTTGATAATACTTGTCGTTTTGGACAAGGACACGGTCTCAAAAAAACAAC
TTTGACCATTATTTTCTATTATAATATGTATAAAAATGTTAACAAATATATGATTTTATT
AAAGTACTTTTTAAGACTAATCTATACATGTAGTCACCATATTTGAAAGACAAATATTTT
AAAAATTATTTATAATCAAAGATTCTAAAGTTTGACCTCACCCTTATCTAAAACGACTAG
TATTATCAGCCCGGAGGGAG
>Os0096#LTR/TRIM
TGTTGGGTTTAGTCCCACATCGGTAATTGATGATGGGGGAGCACGACTTAAAAGGTGGGG
GCGGTCCTCACCCATCAGACTAGTCTTTTGGGTTGTGTAGGCCCAGGACCTAAAGTTGTG
GCTCCGGTTGGGCCTGTGGTGAAGCAGGCCCAATGTGACCTGGGTGGCCCACGGTTGGTG
GGCCGGGCTGCGCACTCTAACAAAATGATACCAGAGCCCAAGGTTTGGAACCCGGAAGGC
CGGTAACAAGTCTTCGGGGTCACATGGGTTGATGTGACGGGGGAGATTGTTAGGCCCGAG
GCCCAGATAACAAGTCTTTGGGGTCACATGGGTTGATGTGACGGGGGAGATTGTTCGGCC
CGATGTGTGACGGGGGAGATTGTTGGGTTTAGTCCCACATCGATAATTGATAATGGGGGA
GCACGACTTAAAAGGGAGAGATTGTTGGGCCCGATGTGTGACGGGGGAGAAATTTACATG
GGTCACATGGTGGGGAGGCCGGTAACAAGTCTTCGGGATCACATAGGTTGATGTGACGGG
GGAGATTGTTAGGCCCGAGGCCCAGATAACAAGTCTTCGGGGTCACATGGGTTGATGTGA
CGGGGGAGATTGTTGGGCCCGATGTGTGACCGGGGAGATTGTTAGGTTTAGTCCCACATC
GGTAATTGATAATGGGGGAGCACGACTTAAAAGGGAGAGATTGTTGGGCCCGATGTGTGA
CGGGGGAGATTGTTGGGTTTAGTCCCACATCGGTAATTGATGATGGGGGAGCACGACTTA
AAAGGTGGGGGCGGTCCTCACCCATCAGACTAGTCTTTTGGGTTGTGTAGGCCCAGGACC
TAAAGTTGTGGCTCCGGTTGGGCCTGTGGTGAAGCAGGCCCAATGTGACCTGGGTGGCCC
ACGGTTGGTGGGCCGGGCTGCGCACTCTAACA
>Os0097#LTR/Copia
TGTTGGATTGTAATCCTGAGCATTTATATTCTGTTTTGTTTTGTTGCATGTAGAGTTCAG
TTGGAGTCTGAATTCTGGCCGGTAGAATAGCATTTTCTGTTTTAGCATATTTGCTTCATT
CTTTAGCTGCGATGACTCGGCTCGGATCGTGGGATGGCGCGGTCAGTAGTTGATCCGAGA
TTGTCGTGATTCTGTTATGCATGCAACAAACTCCGTGTGGAGATGAATAAATAGAAGAGA
AAACTGGAAAAGCTGCACGGCATTACGCAGCGAAAACTCTGTTCGTCAGTTGTTCTGTTC
TGCTCTGTTTTACTGAAAAATTGTTCAGTTAACTGTAGCTGCACCTGCAAGCGTCAGTGT
GTGTGTTCTGTGAGATTGAGAGCCAGTTCGCGTGAGTTTTCTGACATTTGGTATCAGAGC
TTTGCTGAGACGATCCGGTGATGTCATACACACCGCCTGGCCGCCGTGGTGGTGGCGGCG
GCGGGGGAAGCGGCAACGGCCGCGGCAGCGCGAGCGGCAGCGGCGTGGGGAATTGCGCAG
ACGGCGCATCACTCCCGCTAGTGCCTCAGGGGAGAGATGCTGGGCACACTGCCCGTCTCC
CGATCCTGTCGAGGACAAATTATCCGGACTGGGCACTGTTGATGCGCGTAAACCTGCAGG
CGCAGGGGCTCTGGACGGCCATCGATCCTGGCTACGCGGAGTACCGCGAGGATCGTGCAG
CGCTCTCGGCGATTCTCCAAGCTGTGCCGCGTGAGATGTTGCGTGGCCTGGCGAAGCACA
ATTCGGCGAAGGCGACGTGGGATGCCATTAAAACCATGCGGGTCAGTGTCGACCGCGTGC
GTGAGGCGAAGGAGCAGGGATTCCGCCGTCAGTTCGAGGCGATGCGCTTCAAGGACGGGG
AGACGCCAGAGGAATTTGCAATGCGGCTCACTGCCGTCGTTGCGGACATTCGCGACATGG
GCGGAGTCATGGAAGACGAACACATCAACAAGAAGCTGCTGCGTGTTGTCCCCAAGAAGT
ACAAGCCGGTGGCGATTTCCCTCGAGCAGCTCCTCGACGTGAAGACCATGGCCCTGGAGG
AGCTCGTCGGGCGGCTGTCGACGGTCGACTCTTACAGTGATGACGAGGAGGCAAGTGATG
GCAGCAAATTGTACCTCACTGAGGAGCAGTGGCAGGCCCGTGTCAAGCAGCGGGAGCAGG
AGGGATCCAGCAGCAGCAACAAGGGCCGGGCGGGCTCTAGCAACCAGAACCGTCGAGGTA
AGGCCGGCGATTCACCGAAGGGAAAGAAGATGGCCACCGGCGGCCATGGCCGTCGTGACA
TCTCTAAGGTGAAGTGTTTCAATTGCGATGAATACGGTCATTACTCGAAGCAGTGCCGTA
AGCCGCGTCGCCAACGTCGGGGAGAGGCGAATGCGAATCTGGTCCAGGCTGAGGAAGAAC
CAACTCTGCTCATGGCACACGTGATGGGGGTGTCGCTCGCCGGCGAAGCGGCCATTGGTC
GAACACCTTGTGTGCAGGAAGTGCATCTCACGGAGAAGAAGGTTGTGCTTGACCGCGAGG
ATGGGCGTGAGGAGGAGAAGACTTCAGAGTGGTTCCTGGACACCGGGGCCACGAATCACA
TGACGGGCGCACGCTCGGCGTTCGCGGAGCTTGACACTGGTGTTGTGGGCACGGTTAAAT
TCGGCGATGGCTCGGTGATTGACATCCAGGGGCACGGAACTGTGGTGTTTCAGTGCAAGA
ATGGTGATCACCGCTCACTGGAGGCAGTGTACTACATCCCCAAGCTGAGAAAAAACATCG
TCAGTGTTGGTCGCCTCGACGCGCGCGGCTACGACGCACACATTTGGCATGGTGTTTTCA
CGTTGCGTTACCCGGAAGGGATGCTGCTAGCTAAGGTAAATCGTGATTCAAGTTACCTGT
ATGTTCTCAAGTTTAATCTTGCGACACCAATCTATATGGCGGCGAACGGCTCCGAGCTAG
CATGGCGATGGCATGCACGATTTGGCCATCTGAATTTTCAGGCACTTCGGAGGTTGGCAC
AAGGAGGCATGGTCCGCGGGCTCCAGCAAATTGATCATAATGATCAGTTGTGTGACGGGT
GCCTCGCGGGCAAACAACGTCGCACACCATTCCCAGAGGAGGCATAGTACAGGGCACAGA
CGGCGCTCGAGCTGGTGCACGGTGACCTCTGCGGACCAATCACGCCGGCGACGCCGGGGG
GCAAGAAGTATTTCTTGCTCCTGGTCGATGACATGAGTCGTCACATGTGGATACGACTCC
TCTCTGCCAAACACGAAGCATCGGCGGCGATTAAGCAGTTCCAAGCCGGCGTGGAGAAGG
AGAGCAATCGGAAGCTCATGGCGCTGCGCATCGATCGCGGGGGTGAATTCACCTCTGTAG
AGTTCATGGAGTACTGCGCGGATACAGGGGTGAAGCGTCAACTCACTGCACCCTACTCAC
CGCAGCAGAACGGCGTAGTGGAGCGGCGCAACCAGACTGTGGTGGCAGCGGCGAGGTCCA
TGCTGAAGGCGGCAAACATGCCGGCATATTTCTGGGGAGAGGTGGTGGTTGCAGCCGTCT
ACGTCCTGAACAGATCACCAACGAAGAGTCTTGATGGGGTGACGCCGTATGAAGCGTGGC
ATGGTCGCCGACCCACTGTCGAACACCTGCGTGTGTTTGGGTGTGTGGGCTATGTTAAGA
CGGCCAAGCCAAACTTGAGAAAGCTTGATGATCATGGCACGAGGATGGTCTTCATTGGCT
ACGAGCAAGGATCAAAAGCCTACAGGATGTATGATCCTGTGGCGCGACGCCTGTGTGTGT
CGCGCGACGTCATTTTTGATGGGACGACGTTCTGGGACTGGGGCAGCAACACTGATGAAG
AAGGAGATCAGGATGCCTATGTGGAGTTTACGGTGGAGAATTTCACAGTCCCAGTCCAAG
GGGGTGAGACACATGCCCAGGATGCAGCAGTCACTCCTACCATGCTAGCAACATCACCAA
CATCAAGCACCGGAACTGCAATAACTCTGCCATCTGGTGTTGAATTCTGTTCCTCTCCAA
CTGATGCTAGTGAAGGGACTAATGAAGGGCCCAGGAGGTACAGAACAGTGGCAAACACGC
TTGCCACTACAGCTCCAATCCTTGATTTTGATTACAGTGATCAATGCCTTATGGCAGCAG
AGGAACCAGCAAATTTCTTGGAGGCTGAGCAGGAGAGCTGCTGGAGGAAGGCCATGCTTG
AAGAGATGGACTCAATTGAAGGTAACAACACTTGGTTTCTCTGTGATTTGCCCTCTAGCC
ACAGAGCAATAGGGTTGGAGTGGGTTTATAAAATCAAACGTGATGCCAAAGATGCCATTG
TGAAGTACAAAGCTCGATTGGTGGCAAAGGGATATGTCCAACAACATGGAGTTGATTTTG
ATGAAGTGTTTGCCCCAGTGGCGAGGATGGAGACTGTGCGATTGCTGATTGCAATGGCTG
CTCATCAGGGATGGGAAGTTCATCACATGGATGTGAAATCAGCTTTCTTGAATAGGGAAT
TGGAAAAAGATGTTTATGTGGTTCAACCACCTGGTTTTGTTGTTGATGGAAAAGAAGACA
AGGTGTTGAAACTGAAGAAGGCCCTATATGGACTAAAACAAGCACCACGTGCATGGTATG
CCAAATTGGATTCTAGTCTTGTGAGCCTGAATTTTGTCAAGAGTGGTGTCGAAAGTGCTG
TGTATACTCAAGGAGAGAAGAACTCACGACTTGTGGTTGGTGTATATGTGGATGATCTCA
TTATTACAGGAGCAAGTCTGATGGAAATAAACAAGTTTAAGGAGCAGATGCAAGCTCTTT
TTAAAATGAGTGATCTCGGTCTGCTCTCTTATTATCTCGGGATGGAGGTGAAACAGGGAA
AGGAAGGGATCACAGTGTCTCAAGGTGCATATGCAGCAAAGATACTTGACAAAGCTGGGA
TGAGGGATTGTAATCCATGTCAGACTCCCATGGATGCTCGGTTGAAGTTGAGCAAGGAGG
GTGGAGAATGTGTGGAGGAAACTCAATTCAGAAGCATAATTGGGAGCTTAAGGTACTTGG
TGAACACAAGACCTGATCTAAGTTATTCGGTTGGTTATGTTAGCAGGTTTATGGAGAAAC
CGACCTCTGAACATTGGGCTGCCATGAAACATATTTTGAGGTATGTGGCAGGTACTCTGA
ATCTCGGGGTGGAATTCAGAAAGAAGCAGCATCAGGTTCCTCAGCTGAATGGCTATAGTG
ACAGTGATATGGCTGGGGATATTGATGATAGAAAGAGTACAACCGGAGTTCTATTCAAAC
TGGGAGACAGTTTGATTAGTTGGCAGTCACAAAAACAAAAGGTGGTAGCATTATCTTCGT
GTGAGGCTGAATATATAGCTGCTGCAACTGCTGCTGTACAAGGAGTATGGCTGGCTCGAC
CGATAGGTGAGTTGGAAGGCCAAGAACCTGGTTGTGCACTGATCAAGGTTGATAACAAGT
CTGCTATAAGTCTCTGCAAGAATCCTGTGCTTCATGATCGCAGTAAACATATTGATACAA
AGTTTCATTTCATCCGGGATTGTGTTGATCAAAAACGGGTGGAGGTGGAATACATAAGGT
CAGAGGACCAACTTGCAGATATTTTAACAAAGCCTCTTGGTAAGATTCGATTTCTGGAGT
TGAGAGGCAAGCTGGGATTAGTTCCAGTCTGATGCTTCAAGATTAGGGGGTGAATTGTTG
GATTGTAATCCTGAGCATTTATATTCTGTTTTGTTTTGTTGCATGTAGAGTTCAGTTGGA
GTCTGAATTCTGGCCGGTAGAATAGCATTTTCTGTTTTAGCATATTTGCTTCATTCTTTA
GCTGCGATGACTCGGCTCGGATCGTGGGATGGCGCGGTCAGTAGTTGATCCGAGATTGTC
GTGATTCTGTTATGCATGCAACAAACTCCGTGTGGAGATGAATAAATAGAAGAGAAAACT
GGAAAAGCTGCACGGCATTACGCAGCGAAAACTCTGTTCGTCAGTTGTTCTGTTCTGCTC
TGTTTTACTGAAAAATTGTTCAGTTAACTGTAGCTGCACCTGCAAGCGTCAGTGTGTGTG
TTCTGTGAGATTGAGAGCCAGTTCGCGTGAGTTTTCTGACA
>Os0098#DNAnona/MULE
GGGAGCGTATCCTATGCACACAGGCCCTCGCGTGTACACACCGTGTACACCAACTAAAAA
TTATCACAAAAAATTCTAGGAAAATTCATACATGTACTTTCAATAGTATTACATCTACGT
GCAAAGTCGCATCTTCAAATTCATTCTACATAGAGAATAACAAAAAAGATAAAATTCTGA
CAAAATTGCAACCTTAAAACTGTCAGATTTTTTGTTTTTTTTTGTTACGGCTAAAATATA
ATGAATTTGACGTTAAGATTTTAACCCTAGGTGTAATACAATTGAAAGTATGTGTATGAT
TTTTTCTAGATTTTTTGGTGACATTTTTTAGGTTGGTGTGCACGTGTGTACACGTGAGGG
CCTGTGTGCATAGGATATGTTGCC
>Os0099#LTR/unknown
TGTTAGAGTATATGGTAGTTAGAGTCATATTAGGATAGGATTGGTTTGTTTGGATTCCTT
CCATATCTGTAATCCTTCCTTATCTCCTCCCCATGTACTCCTATATATATCGGCCCCCTG
AGGCTCAATACAATTGTTCCACGTTACGCAGTATACCTCTCCTATACTATCCAACATGGT
ATCAGAGCGGGCGATCTAGTCGCCTCTCTCTCACGCTTCCGCTCATCGCCCCCGGGAGGG
TTTCGATCTCCTGGGGGCGGCCACCCGTTTTTCGTTTTTTTTTCTCGTCGTGCTTCGCCG
CCGAGATCGATCTCGATCTCCTCGGCATCGTCGAGTCGTCTTCGCGTCATTGTGAAGAAG
TCAGTAGCATCGTACCATCCACATCGTCGTCGCCGATCTGGAGGGCATGGCCGACCTGAT
CTCCACCAGCACCCTGACGTCGCCGGTAGGCCGCGCCGCCCGCTGGTCGTCGGCCTCACC
TAGGGCAAGGCCGCCCCGACGCCACCGGCGCCATCTTCATCAAGCTTCGTCCGGGCGCCG
GTGTTGCTATGGTCGTCGCGGTGTCGTTGGCGCGGCACAGAGTACGGGGGGACACATCCC
TGCCGGTTCCTCCTCGGCGGCCGCCTACGCCTGCAGGCCGCCGTTCACCGTCGACGCCCC
CTCCACCATCCACGCAACCATCTGGCAGTCGTCATCTGGAGGTCGTCGTCGTTGCGGTCG
AGGTGCGGTCGAGGTGCGGTCGCAACCATCTGGCAGCCGCACGCCCTCCGCCTTCGGTCG
CCGGCCTGGCTGACGGGGTGCCGCTTTCTGCTGTCCGCCGGGCTGCCGGCCTCGGCTGCT
CACCTCGAGGTTGTCTCCTTGGCTGCGCCGACAGCACGTCTCCACCAGCGCCTCCCATCC
GTTCGCCGGCCTCAACGCCCACCGCCTGGCGCTCTCCCTCCCCCCGCTCTGTCTCTCTCG
GAGATGGTGGACGCGTTGACTGTTCGTCTGCTCCATGCCAATGAAGTGAGAGATTGGGGA
TGAGCAAGTTATTCATGGGCTCAGGACTGTGTGAACTTGGTCCATGGACCATGGAAGACG
TGGAGTTTGGCTTCTACTGTGGACTACTGCATGCTACTGTATCAATTTTTTTTTCCGAAC
AGAGATCGGGTTTGCGTCGCCCACTCACCGCCTCGTCGACTTCCACACGTCTCCGACATC
GGCGTCGACTCTGCTTCGACTTCATCGTTCAGCCCCGCGCATCTTCGGCTTGATCACCAG
TTCAAGCGTCCGGCTACAACGACTTCTGCAACCGATCGTCATCGAGCACGCGTCTACGCC
ATCAAGCTTCGGTTGCCGTTGCGTCGCCCCCTCGGGCCGCAGTGCCGCTGCCTGTGGTCC
ACCTCCACTGGTTGTTGCAGTGCTGAGAGGCGCCCTCCTCAGCATGGCTACATCACCGGT
GGACTTCTCGCCGCTGCATCGACATGGAGCTGCAGCTGTGTTGTCCTCTCGACCGCAGCT
TTGCCGCTTTCGTCGTCTTCATCGCCGTTCACGCATCGACAACCTCGTCGTCCGCACTGG
TCATCGTCAGCCCTCAGGGTCTTCTTCCTCTACTTCGAGCATCGCCGCCGCATCTCCAAG
CTGCCACTGTCGCCACTCTAGGCCGATGGTGCAGCTACCTCTACATGGCTACCGACGTCG
CCGTCCAGGCCGTTGGTCCCGCTACTTCGCCTTCTACTTCGTCATTCATCGCCAGCGTCG
CCGTATCTTCCTCGACTACACTTCGCTCTTCTCCGGCAACCGCGTGCTGCTCCGGCAATT
CTCCCTCTACGCCGTTCTCGTGCCGCGACCGTCTCGGAGGCCTTCTCTGCTAGTCTCCTC
CGACATTGGCGTATGATTCATGGTGGTCCCCTACCTCGCCCGCGCGGTATTGGCAACACC
GGCGCGCGCGTTCGTCCCGAGTTGTCCCCGGGTCTGGCAAACCCGGTGTGACGTCTCGTC
CTTCACGGTTCGACTACATCGGCTCTTCGGCGTCATCTTCCTCAACGATCGTCGCGATTG
TGTCACCGTCTTCGTCTCCAGCGCGTCCTCGCGCACCTTGGTCCACGACGCCCTCCCGTG
CATCCACGACCACTCTACGGCGCCCCATGCGCTCCCTGCGGCTCGGCTACCTCGACATCA
GCTTCCCGACTTCGGCTACATCGACCACGGCTACTCTACGCACGGCTTCATCGACCACGG
CTCTCTCGGCTCCTTCGCTTTGGCTACGTCGACTATGGCACAAAGGGCTATCATCCGTGT
TGAGCACTCTTGCCGGTTTCTTCTCCAGTCCAAGTGTCCGCGCTGCTCACGCTTGGACTG
CGGGGGGATGTTAGAGTATATGGTAGTTAGAGTCATATTAGGATAGGATTGGTTTGTTTG
GATTCCTTCCATATCTGTAATCCTTCCTTATCTCCTCCCCATGTACTCCTATATATATCG
GCCCCCTGAGGCTCAATACAATTGTTCCACGTTACGCAGTATACCTCTCCTATACTATCC
AACA
>Os0100#LINE/unknown
GGCACGTGCGGTGCCGGCCGATGGTGCTCGCAGACGCCGGTCGTTGGTGCTTGCAGGCGG
CGGGGATGGCGATTGCGGCGGGCGCGAAGGCGGCTGCGGTGGTCCCTACGCAGCGGCGGC
GCGGTGCTCGGCGGCGGTCTCCCTCAGATCTGCGCCTCTTGGCTGGATCTGGAGGGTGGC
CGGCGGTGGTCGTCGGCGACGGCGGCTGACTTGCGACGGCTGGTGACGGCAGCGACAGTG
GTGGTCGCGGCAGTTGGCGGCGACGGCGTCGGCTGACGACGCCTATGGAGGACTTGGCGG
CGACGTGGCGGACGACGACAGCGGCAGTTGCGTTGGTGGTGGCGGCGGTTTGCGGAGGCG
GCGGCTAGCATCGGCGGCTGGTGATGGTGGCAGCGGCAACGGCGGCCGACTTGCGGTGGC
TGTGACTGTGGAGGCAGTGGCGACGTCGGTGGATGCGGGGAAGGATTCAGGTGCACGGTG
AGGATGGCGATGGCGAGGTGGCTGGGCGTTCGGCAGCAGCGGCTGCGGTGGTGGTGACCG
TGACTGCGGTCACCGGAGGCATGGCGGCCTCGGATGGCTAGCCGAGGGCGTGGCAGACGG
CTGCATCTGGCCGGCGCGGCATCGTTTGGAGGAGGGGTCGGAGACCGGCTTGGCGCAGAG
AGGCGCAGCCGATGGCAGCGGAGGCCGGCTCGGCGCGAGAGGCGCGGGCGGCGGAGATGG
AGGCCGGCTTGGCGCGAGAGGCGCGACCGATGGAGGGGAGGCCGGATTGGCGCGAGAGGC
GCGTCCGGTGGAGGAGGCCGGCTTGGCGCGAGAGGCGCGGCCGGCGGTGGAGGAGGCGAC
CTCGGTGTGAGGAGGAGCTGCCGGTGGGTGTGGCGCGGTCTTCGGCGCACGAAGGCTGGC
CGGCGGGGGACGCCGGTGCAGGGGTCCCACATGTCGGCAGAGCTTGTGTGGTGGTGGAGC
ATCGGTGCGTCAGCCGTGGATTCGCAGGTGGTGAGCGGCGGGTGAAAACCCAGTCCGGCC
TTGGCCGGACCGACAACGATGGTTCATTCCCCCTCCTGAGGGCGTTGTCGTGCTGTCTCA
CCCCTCAAGGGTGGTTGCCGGGCGAAAGCCCAGTCTTGGCTCCTTTGAGCCCCGACGGAC
GGCGGCGGCGGTTTTTCCGTCGCTTCTCTTCTTGAAGACGTCGTTTTGGCATCCCCTAGT
GGGGGCGATCTCGTCTGTGTCCCTTTGTTGGTCTAGTGGCGGTCGGTCACGCTTAGCGGC
GGCCGGTCCGGTGCTAGCCTTCTCCTGGTCTTGTGTGTTGGCGATGTCGGTGTGTGGGTG
GTGGTATATTTTTCCTTTTTCCTGGTTACGACCCTTCAGGGTTGTAATCTTGTAATTTTT
TCCTGCTCTATCAATAGAACTTCGCACCGTCTCGTGCGAGTCGTTCAAAAAAAA
>Os0101#LTR/Copia
TGTTGAGTTGTGATCCAAATTCATTTGCACTTAATATCTTCACTATATCTGGGTTGTGCG
CCTAGGGACACCCGGGGTTGCGGGGGCGGAGCCTCCGCGGTACGGATCATCATCCCTTTT
AGGGTTCCACTATATATATACCTCTTGTAAGCCGCCGTGCGGCGATGTAACCTCACCTCA
GATATAGTGAAGATATTTTGCTGGCTGGCGCCCGTGGTTTTTTCTCTCCTGTTTTGGGAG
GGTTTTCCACGTTAAATCTCGTGTCTTTTGTGATTGATCTATTGTTCTTTATCGTTTGTT
CGCCTATCGTTTCCTAACAAGTGGTATCAGAGCTTGTTCCCAGATTAGGGTTTCGCGATG
GCGTCGATGAAGTATGATCTACCGCTGCTAGACTACAAGACGAGATTCTCGCTGTGGCAA
GTCAAGATGCGGGCTGTTCTGGCGCAAACTTTGGATCTTGATGAGGCGCTGGAAAGCTTC
GGGAAGAAGAAAACGACTGAGTGGACCGCTGAGGAGAAGCGGAAAGATCGTAAGGCTCTG
TCGCTAATCCAACTTCATCTATCTAATGATATTTTGCAAGAAGTGTTGCAGGAAAAGACT
GCTGCAGAACTTTGGCTCAAACTGGAATCGATCTACATGTCTAAAGATCTAACCAGTAAG
ATGCATATCAAGATGAAGTTGTTCTCGCACAAGTTGCAGGAGAGTGGTTCTGTGTTGAAC
CACATATCGGTCTTCAAGGAGATCGTTGCCGACCTAGTGTCGATAGAGGTACAGTTTGAT
GATGAAGATTTAGGTCTTTTACTATTATGCTCACTGCCTAGTTCATATGCAAATTTTCGT
GACACCATACTTTTAAGCCGTGATGAACTAACCCTAGCGGAAGTTTATGAGGCGCTCCAA
AACAGGGAGAAGATGAAAGGTATGGTTTAGTCTGATGCGTCGTCCTCTAAGGGCGAAGCA
TTGCAGGTCAGAGGCAGATCTGAGCAGAGAACCTACAACGACAGCAATGATCGTGACAAG
AGTCAGAGTAGAGGCCGTTCTAAATCCAGAGGTAAAAAGTTCTGTAAGTATTGCAAAAAG
AAAAATCACTTCATTGAAGATTGTTGGAAGCTACAGAATAAGGAGAAAAGGAAATCTGAT
GGTAAGGCCTCTGTTGTTACCAGTGCTGAAAACTCTGATTCAGGGGATTGTCTTGTTGTT
TTTGCTGGTTGTGTTGCTAGTCATGATGAATGGATACTTGATACTGCATGTTCGTTTCAT
ATCTGCATTAACAGAGATTGGTTTAGTTCTAACAAGTATGTGCAGAATGGAGATGTTGTG
CGCATGGGAGATGATAACCCACGTGAGATCATGGGCATTGGCTCCGTTCAGATCAAGACT
CATGATGGCATGACACGCACGCTGAAAGATGTGAGACACATACCAGGGATGGCGAGAAAT
CTCATCTCTCTCAGCACACTTGATGCAGAAGGATACAAATACTCCGGTTCAGGTGGAGTT
GTAAAGGTATCGAAAGGTTCTCTTGTTTACATGATTGGTGATATGAATTCTGCAAACTTA
TATGTCCTTAGAGGAAGTACATTACATGGTTCTGTTACCGCTGCTGCTGTTACTAAAGAT
GAACCTAGTAAGACTAACCTGTGGCACATGCGTCTTGGACATATGAGTGAACTTGGTATG
GCAGAATTGATGAAGAGGAACCTGCTGGATGGCTGCACTCAGGGTAACATGAAGTTCTGT
GAGCACTGTGTTTTTGGTAAGCACAAGTGGGTAAAATTCAATATCTCAGTTCATCGCACC
AAAGGTATACTTGATTATGTACATGCTGATTTGTGGGGGCCTTCTCGTAAGCCCTCTCTT
GGTGGTGCTCGTTATATGCTTACCATTATTGATGATTACTCTAGAAAAGTGTGGCCTTAT
TTCCTGAAACATAAAGATGATACATTTGCTGCTTTTAAGGAGTGGAAAGTTATGATAGAA
AGGCAAACTGAAAAGGAGGTAAAAGTACTTCGCACTGACAATGGTGGTGAATTTTGTTCG
GATGCTTTTGATGATTACTGCAGGTAGGAAGGCATCATTAGGCATCACACCATCCCATAC
ACTCCACAGCAGAATGGTGTAGCTGAGCGCATGAACAGAACCATCATCTCCAAGGCTCGT
TGCATGCTGTCCAACGCTCGCATGAATAAGCGTTTTTGGGCAGAGGCTGCTAACACCGCC
TGCTACTTGATCAACAGGTCGCCTTCTATCCCACTTAATAAGAAAACTCCCATTGAGGTA
TGGTCTGGTATGCCTGCTGATTATTCACAGTTGAGAGTTTTTGGATGCACTGCTTATGCT
CATGTTGATAATGGAAAATTAGAGCCTAGAGCTATTAAGTGTCTATTTCTTGGTTATGGT
TCAGGAGTAAAAGGATATAAGTTATGGAATCCTGAAACTAACAAGACCTTCATGAGCAGG
AGTGTTGTTTTCAATGAATCTGTTATGTTTAATGACAGCTTGCCCACAGATATCATACCA
AGTGGTTCAGATGAGGAGCAGCAATATGTTAGCGTGCAGGTGGAGCACGTGGATGATCAG
GAAACTGAAATTGTTGGTAATGATGTTAATGATACTGTTCAGCACTCACCTCCTGTTTTG
CAGCCACAAGATGAACCTATTGCCCATCGCAGAACAAAGAGGAGTTGTGGAGCTCCAGTC
CGTCTTATTGAGGAATGTGATATGGTTTATTATGCTTTTAGTTGTGCTGAACAGGTGGAG
AATACTCTTGAGCCAGCCACATACACTGAAGCTGTTGTTGCTATGCAGGAGGAGATGCAG
TCTCTTGAGAAGAATGGCACATGGGAGCTTGTGCACTTGCCAAAACAGAAGAAGCCTGTC
CATTCTTCAAGAGAAAGGAGGGTTTATCTCCTAGCGAGCCTCCGAGGTTTAAGGCAAGGT
TAGTAGCAAAAGGTTTCAGTCAAATTGCTGGTGTTGATTATAATGATGTGTTCTCTCCAG
TTGTAAAGCATAGTTCAATTCGCACATTCTTCAGTATTGTTGCTATGCATGATCTTGAGC
TTGAGCAGTTAGATGTGAAGACAACATTTTTACATGGAGAGCTTGAGGAGGAGATATACA
TGGACCAACCAGAAGGGTTCATAGTACCTGGTAAGGAGGGTTACGTTTGCAAGTTGAAAA
GATCTTTGTATGGTTTGAAACAATCTCCTCGTCAATGGTATAAAAGGTTTGATTTATTTA
TGTTGTCACATGGCTTTAAGAGGTCTGAATTTGATAGCTGTGTGTATATTAAATTTGTTA
ATGGATCACCTATATACTTGTTATATGTTGATGATATGCTGATTGCTGCCAAGAGCAAGG
AACAAATCACTACATTGAAGAAACAGTTGAGTAGTGAGTTTGATATGAAGGATCTTGGTG
CTGCTAAGAAAATTCTAGGTATGGAAATCACTAGAGACAGAAATTCTGGTTTGTTATTTC
TTAGTCAGCAAAGCTACATTAAGAAGGTTCTTCAGCGTTTTAGCATGCATGATGCAAAGC
TTGTTAGCACTCCTATTGCACCTCATTTTAAATTATCAGTTTTACAATGTGCTAGTACTG
ATGAGGATGTAGAATACATGTCTAGAGTTCCATATTCTAGTGCTGTTGGTTCTTTGATGT
ATGCCATGGTTTGCTCCCTGCCAGATTTATCTCATGCTATGAGTTTGGTTAGTAGATACA
TGGCTAATCCTGGTAAAGAACATTGGAAAGCTATTCAGTGGATTTTCAGGTACCTCAGAG
GCACAGCTGATGCTTGCTTGAAGTTTGGCAGGACTGATAAGGGGCTTGTTGGATATGTGG
ATTCCCATTGGTAGTTGTGCTATGAGTTGGAAGGCAACATTGCAGCCTGTTGTTGCCCAG
TCTACCACTGAAGCAGAATACATGGCTATTGCTGAAGCATGAAAAGAATCAGTTTGGCTG
AAAGGATTGTTTGCTGAGCTTTGTGGAGTTGATTCTTGCATTAACTTGTTTTGTGACAGT
CAAAGTGCTATATGCCTCACCAAAGATCAGATGTTTCATGAGAGGACAAAGCACATTGAT
ATCAAGTACCATTATGTTCGCGATGTAGTCGCGCAAGGTAAGCTAAAGGTATGCAAGATA
AGTACTCATGATAATCCTGCTGATATGATGACAAAGCCTGTTCCTGTTGCTAAGGTTGAG
CTTTGCTCAAGCTTAGTTGGTATAGTGGTTTAGCCTGAGAGGCTATTTGGCGCCGAAAGT
GTTTTTTTTTGTCTTTGTTGTGTTCAGGGTGAAGGATTGATTCATGCTACAAGAAGGGAT
TTGTCTCAAGGTGGAGTCTGTTGAGTTGTGATCCAAATTCATTTGCACTTAATATCTTCA
CTATATCTGGGTTGTGCGCCTAGGGACACCCGGGGTTGCGGGGGCGGAGCCTCCGCGGTA
CGGATCATCATCCCTTTTAGGGTTCCACTATATATATACCTCTTGTAAGCCGCCGTGCGG
CGATGTAACCTCACCTCAGATATAGTGAAGATATTTTGCTGGCTGGCGCCCGTGGTTTTT
TCTCTCCTGTTTTGGGAGGGTTTTCCACGTTAAATCTCGTGTCTTTTGTGATTGATCTAT
TGTTCTTTATCGTTTGTTCGCCTATCGTTTCCTAACA
>Os0102#DNAnona/MULE
GGGTAATTTGGAACCATGCCATTATAATTTTGCAAAGTTTGAGATATGCCATCGGTATCT
CAATGACATGTAGGACCCACATGAGTCAATGACATGTGGGTCAGGATGGCATATCTTCAA
ATTTTGCAAAATTATAATGGCATGGTTCCAATTTTCCC
>Os0103#DNAnona/MULE
GGGGCTTTTAACTATTTGCCACTTTTAGATTTGGCAATTAACTATTTGCCACCCCTATCT
CTATGACATGTGGGTCCACATGTGTCTATGACATGTGGGTCCAGTGGCAAAAAGTTAATT
GCCACATCTAAATGTGGCAAATAGTTAAATATCTC
>Os0104#MITE/Stow
CTCCCTCCGTCCCAAATTATAGGGCGTCCTCTTTTTAAGAAAAATCAAACTCGGTAACTT
TTGACTAATAATCATACTAACCATATATATGCTAAGTATTATGCATGTTATATCACTAGA
TTTATATTTTAAAGTACTTTCATGTGATGCTAATTTCATATTTGTTGGGAACATAACATG
AAATAAATTAATGGTCAAAGTATGTTATTGAAGACCGTGTAAAAAATATAGGCCTTATAA
TTTGGGACAGAGGGAG
>Os0105#DNAnona/MULE
CTGGATTTTTCACATTTTGGTCCTTTTGAAAAACTTATTTCGCAAGTAGACCCCTAGAAA
AACTTATCCCAAAAATGGTCCTTTTTGGGCGCCAGAGTGGCTGGCGCCGTCGTTCAACAG
GACGGCGCCAGCCTCTTTGGCGCCGTCCCCCTGCCGACGTGGCGGGGCGATGCTGAGGTG
GCTAGGGGGAGTGCGCCAGAGTGGCTGGCGCCCCCCTCCCCCGAGGTAGTTCGAGTTTAA
ATTTTTTTTGTGGTTGGTTGTATCGTGATCCTGAGTGTGAAAAAACATCCGAAAAAATAA
AATAAAAATGACACCGTTGCAACTCCATACAGAGAAACAGGAATGGAGGCGGCGGCGCCA
GCCATGCTGGCGCCCTCCTCCCTAGGGCGGCGCCAGCATGGCTGGCGCCCTCCTCCTGCC
ACGTCGGTTCGCGTGCGCCACGGTGGCAGGAGGACGGCGCCAGAGAGGCTGGCGCCGTCC
CGTTGGATGACGGCGCCAGCCACTCTGGCGCCCCAAAAAGGACCATTTCTGGGATAAGTT
TTTTCAGGGGTCTATTTGCGAAATAAGTTTTTCAAAAGGACCAAAATGTGAAAAATCCAG
>Os0106#SINE/unknown
GAGAAACGCCCAGGGGTCTTCCGGCTAGCTCCACAAGGTGGTGGGCTAGACGACCTGGGT
TCGAAGCCTCACCCCTTCTAATTATTTGATATTAGGTCATTCCCTAATATTCGTGTCTTT
TTT
>Os0107#LTR/Gypsy
TGTCATGTGGGGGCGCCACTACCACCGCAGGAGCAGGCCGGAGGCACAGTTGCAGCAAGC
AGCATGAGTCAAGGGTGCAAACTTAGAAAGAATCATGCAAGGAAAGTATTAATTAGGAGG
AAATAAATGTCATTCCTTGTATTAGATGCCAAGTGCCTATAAGGCATGTAATCAGCAACA
TTTGAAGATAAGCAATTTGAGATCAAAATTCCTAATCTCCCTCCTTCTTCCCTAACCTCC
CTCTGTTCACCATTGAGCGTGCAGGGAAGAACCCTGCCGCCGCCCCTGATCCCGGCTACG
AACTCCGTAGCCGCGGTCCGGCTATCCTCGGTGTCAATGCACTTGACAACTTGGTATCAG
CTTCCAGGCGTTCCTCTTCCCGCACTGCCACATCCTCACCACCAGCCGACGCGCCACCAT
CGCCAACGCCCTCCATTTCTTCAGCCATGTCCGAGCCCACCGCCACCGAGCTCGCCGCGC
TCATCAAGGCGCTCTCGGCCAACGTCGACAAGCTCCAGGCATCTGTCACCACACTCCAGC
AGGCGTCCTCCTCCACCAGCAAGCACTCCGGCGAGCACCACAACGACCGACCGCCGCGAT
TCCAGAAAATGGATTTTCCCAAATTCGACGGCAAGTCCGACCCTCTCGCCTTCATCAACT
GTTGTGAATCCTACTTTCACCAGCAGCGGATCGCGGAGGAGGAGAAGGTTTGGATAGCCT
CGTACAATCTAGAAGACGCCGCACAGCTATGGTACACCCAGGTCCAGCAAGACGAGGGCA
CACCGCCATGGCGTCGCTTCACCGAGCTGCTGCACCTCCGTTTCGGCCCTCCACTGCACA
CCAACCCCCTCGGCGAGCTCATGGCCTGCAAGCGCACCGGCTCCGTCGTCGACTACCAAG
ACAAGTTGGAGGCACTCCTTCCGCGCGCGGGCAAGTTGACGGAGGAACAACGCATCCAAA
TCTTCACGGCCGGACTGCAACTGCCCCTCAGCCTCGACGTGGAGATTCACAACCCGCAGA
CGCTCGTCTTCGCCATGAGCCTCGCCCGCAAGCTCGAGCTGCGCAACCAGTGCGTCGCTC
CCGCCGCGCCTCCGCGCCACAACCAGCGTGGCCTCCTGCCCGCGCCTCCACAGCTGCTGG
CACTCCCGGCGCCGCCACCACCGACTGCACCGTCTCCAGCGACGGTGACCGTCGAGGGCC
GCACGGTCAAGCGCCTCTCCCAGGCAGAGATGGAAGAACGACGTCGCCTCGGGCTATGCT
TCAATTGCAACGACAAGTTTTCACGTGGGCATAACCGCGTCTGTCAGCGCCTCTTCCTCC
TCGACTTGGCCGCGCCCGACGACGACTACGATGACGACAGCACACCAGAGGAGACAGGCG
AAACTGACCCGCACGTCTCGCTCCATGCGATCGCCGGCGTCCGCTTCAGCGACACCATGC
AAGTGCACATCAACATGGGCGGCGCCAACCTCCTCGCCCTGCTCGACTCGGGTTCCACAC
ACAAGTTCGTCTCTATGGCAGCTGCAAGTCGCACCAAGCTCAAGCTCCTCCCTCGCGGCC
AGATGCAGGTCACGGTCGCCAATGGAGAACGCGTGCCGTGCCCGGGCCTCTACCGCAACA
CGGCCTTCTCCATCGACGGGGAGACGTTCCACGCCGACTTCTTTGCACTGCCATTGGCAG
GGTAGAACGTCGTTCTCAGCACACAGTGGCTGGCGTCCTTGGGACCGATCTTGTGGGATT
TCGGCTCCCTCTCCATGTCCTTTTGGCGGCATGACCATCGTGTGTGCTGGCACGGCGTGG
CAGGCTCCGCTACTCCCTCGCTGAAAGCCGTCGCGGGCCAAGACATCATGGCAGCACTGC
TTGACGAGTTCACTGCCGTCTTCGCCGAGCCCAAGGGAATGCCTACACCGCGCTCAAGGG
ACCACTACATCAACCTTTTCCCCGGCTCCTCACCGGTCGCCGTCCGGCCCTACCGCTACC
CCGCCTCCCACAAGGACGAGTTGGAACGTCAATGTTCCGACATGTTGACACAAGGGCTGA
TACGACGGAGTACATCGGCGTTCTCGTCACCAGTTCTTCTTGTCAAGAAAGCCGACGGCT
CATGGCGGTTTTGTGTCGACTACCGCGCCCTCAACACCATTACGATCAAGGACGCATACC
CCATCCCCGTGGTCGACGAGCTCCTTGACGAGTTACATGGCGCCCGCTTCTTCACGAAGC
TCGACCTCCGCTCCGGCTACCACCAAGTACGGATGAACGCCGCCGACATCGCCAAAACCG
CGTTCCGCACACATGACGGCCTGTACGAGTTCATGGTCATGCCTTTCGGGCTTTGCAACG
CCCCCGCTACCTTCCAAGCCCTCATGAACGACGTTCTTCGACCGTTCCTACGCCACTTCG
TCCTCGTCTTCTTCGACGACATCTTCATCTACAGCGACTCATGGGCGGCTCATCTCGGGC
ATGTGCGCACCGTCCTCGACACCCTCCATCAGCACCGCCTCTTCGTCAAGCGCTCCAAGT
GCGATTTCGGCGTCACCTCCATAAGCTACCTTGGCCACGTCATCTCCGACACCAGCGTCG
CCATAGATCCGGCCAAGGTTCAAGCCGTCTCCGACTGGCCGCAGCCACACTCGGCCCGCG
CGGTGCGAGGGTTCCTCGGCTTGGCAGGCTACTACTGCAAGTTCGTCAAGGATTTCAGCA
CGATCGCGGCGCCTCTCACCGCTCTGCTGCGCAAGGAGGGGTTCTTATGGTCCGATGAGG
CGGCAGCTGCCTTCAACGTCCTCAAGTCAGCCATTACCTCCGCACCGGTCCTTGCCCTCC
CCGACTTCGCCAAACCGTTCGTCGTCGAGTGCGACGCTTCCACCCATGGGTTCGGTGCAG
TACTCCTGCAAGACCACCATCCTGTGGCTTTCTTCAGCCATCCAGTGGCACCACGACACA
GCTCCTTGGCGGCATATGAAAGGGAATTGATCGGCCTCGTCCTCACCATTCGCCATTGGA
GACCATACCTATGGGGCTGCCGTTTTCTTGTCCGAACTGATCATTTCAGTCTTAAATTCT
TGCTTGATCAGCGTTTGGCAACCATCCCCCAACTTCATTGGGTGGGCAAGCTCCTCGGCT
TCGACTTCACGGTAGAGTACAAGGCCGGTGCTAGCAACACGGTGGCTGACGCCCTTTCAC
GGCGCGACACCGATGAGACCATGCTCCTCGCCATCTCCGGGCCTCGGTTCGACTTCATCG
ACTACTTGCGCCAAGCCCACGACTCCGATCCCACACTGGTGGCACTCAGGGAGGAGCTGC
AGGCCAACCAGCGTAGGGCCCCATGGGCCTTGATCGACGACATGGTGACGTTCGACGGCC
GCCTCTACATTTCGCCGGCTTCACCACTTCTCCAGGAAATACTCACTGCGATACATGCTG
ATGGCCATGAGGGTATACAGCGCACTCTCCATCGACTACGCCGCGACTTCCACTCACCAA
ACCATCGCTCAATCGTCCAGGACCATGTTCGTGCGTGAATCACTTGCCAACGCTACAAGT
CCGAACATCTGCATCTGGCGGGCCTCCTCCTTCCGCTTCCGGTACCAACAGCGGTTTGGG
CGGACATCGGCCTTGATTTCATCGAGGCGCTGCCCCGCGTCAGCGGCAAGTCAGTGATCC
TAACGGTGGTGGATCGCTTCAGCAAGTACTGCCACTTCATCCCACTGGTGCACCCGTACT
CGGCGGAATCGGTGGCCCAAGCATTCTTCACCGAGATTGTTCGTCTCCATGGCGTGCCGC
AGTCCATGGTCTCGGATAGGGACCTGGTGTTCACCTCCCTGTTTTGGAAGGAGCTCATGC
GTCTCATCGGCGCCAAGTTACACATGACGTCGGCCTTCCACCCGCAATTCGACGGGCAGA
CCGACGCCACCAACAAGGTCATCATCATGTTCCTCCGCTGCCTCACCGGCGACCGCCCTC
GACAATGGCTTCGTTGGCTTCCATGGGCGGAGTACATCTACAACACGCCGTTCCAGTCGG
CGCTCAAGGACACACCGTTCAAGGTCGTCTACGGTCGAGACCCCCCCACCATCCGCTCAT
ACGAGCCCGGCGAGACTCGGGTGGTAGCCATTGCCAAGAGCATGGCGCAACGCGACGAGT
TCCTCGCAGACGTCCGCTATCGTCTTGAACAAGCTCAGGCTGTGTACAAGAGGCACTATG
ACAAGACTCATCGCGACGTTAGCTTCCAGGTCAACGACTAGGTGTGGCTTCGCCTTCACC
ATCGCACCCGGCCTCCCTCAACGTCACAACCAAGGGCAAGCTGAAGCCCAGGTTCTACGG
CCTGTACCGCATCCTAGCAGTCATCAACGACATCGCCTATCGCCTCGAGCTTCCTCCGCG
CGCGCGTCTTCATGATGTGTTCCATGTCGGCCTCCTCAAGAAGTTCGTTGGCACGCCACC
ATCTGTACCGCCACCACTGCCCAACACACACCATGGGGCTGTGGTTCCCGAGCCGGAGCG
AGCTGTGCGCTCTCGCCTCGCCCGAGGCGTTCGACAAGTCCTTGTCCAGTGGAAGGGCGA
ACCGGCTGCCTCCGCCACATGGGAAGACGTCGACGGTTTCCTTGACCGATATCCTTCTTT
TCAGCTCGCGGACGAGCTGCTCGTCGAGGGGGGGAGAGATGTCATGTGGGGGCGCCACTA
CCACCGCAGGAGCAGGCCGGAGGCACAGTTGCAGCAAGCAGCATGAGTCAAGGGTGCAAA
CTTAGAAAGAATCATGCAAGGAAAGTATTAATTAGGAGGAAATAAATGTCATTCCTTGTA
TTAGATGCCAAGTGCCTATAAGGCATGTAATCAGCAACATTTGAAGATAAGCAATTTGAG
ATCAAAATTCCTAATCTCCCTCCTTCTTCCCTAACCTCCCTCTGTTCACCATTGAGCGTG
CAGGGAAGAACCCTGCCGCCGCCCCTGATCCCGGCTACGAACTCCGTAGCCGCGGTCCGG
CTATCCTCGGTGTCAATGCACTTGACA
>Os0108#DNAnona/hAT
CAGGGTTTATGATTCCGACAGGCCCTTCCGTTTCGGGCACTGGCGGAATTCGGAATTTCG
TGAAATCCGGTGGAAAACCGGTAAATTCCGAACAAATTTCATAAACCAAAATTTGAATAC
AAATTCCCTGAGTTTGCCGACAAGTTCTCGAAAACCGGTCGGTTTTGGCGAAATTCCGAT
CGAAATCATCGAAATTTCGATCAGTAATTAGTGTTTTCCTTTTTTTAATTCTTTATTCTT
TTCTTTCCTGATGTAAGTTTCAGTAAATACACACAATACATCATTTTTTTTGAAAATTTA
TATCCCAATAGGTTCTATGAATATCATAGTATTTATAAGATTTTATTTGATTTTTTTCTT
TTTTTATCAATTCAAATTTGAATTTGGATGAAACTTCTCGAAATCTCAGACGGTTTCTAC
TTTCGAGCCTCGTCGAAACGTCGAAATTTCGCGAAATCCGATCGGATTTCGTCGGAATCG
TAAACCCTG
>Os0109#DNAnona/MULE
GGAAGTGACTATATAGAGACCGCACTCTATATTGTCTTAACCAGATACTCATCTTAGACA
TAGTTGCATACTAGTACATCAAATGATACATGTTTTTTTTTCTTCTTATAGATTTTTCTT
TTAAATTATTTATCCGATTTATAATCCGATTACACCATTGTGTTCATTACAATTAAATCT
TTACAACAAGATCTTACATGACTATATTTTGATAAAAGAAATATATATGTTGTAAATTAC
TTTTATTATATATGTAAGTTACTTTTATCATATATATAAATTACTTTTCGATTTGATTAA
ATTACTTATTATACAATCATAATGTTGTGAGTTGTTTATTTTATTATCTTTTTTAGTCAA
TTCCATATTTTGTGCTGATTAAATTTAATTTTTAGATAGACTCACGTTTTTACCTCTATA
ATGGAACTACTTTTAATGTCATGACAAAGTTACTTCCTTTTTGTCTTAAGTTACTTCTAT
AATATATGTAAATTACTCTTAAGCTTTATTGAAATTACTTTTATATATCTAAAAGGTAAT
TTAGTGAAATCTAAAAATAATTTAGATATACTATAAAATTAATTTGTAATTTTTCATCAA
AATATAATCATGTGAGATCTTGTTGTAAAGATTTAATTCTTACGAACACACCGTGTAATC
GGATCATAAATCGGATGAATAGTTTAAGAGAAAATTTTATTTAAAACATAGGTGATAGAA
ATATATTTTCTACTTACTTGATGGGGACTAGTACTACAGTTAAGACATCTAGGTAGGGTC
TCTCGTTAGCACTAAAACGAGAGGCCTCTTGATTTAGATTTTGCC
>Os0110#LTR/Copia
TGTTAGTAGATAAACCTTGTGTGTTTGCATGTTTCTCTTTCTGTTTTGCATGCGTGCGAG
CCCCGGTTTGTGGAAGCTGTGCGAATAGATGTCATGGCGCGAGAATAGCTCGGCGTGGCG
CAGGCGACGGGGGTGTGCACGCATTCTGCGGATCCGTGGGGGTGGACACGATCAAATCCG
CGACGTGGGAACGTTTCTGAAGCACACGTTTCCCTTCTTTGCATCCTTGTATTTGCTATA
AATAAGGAGAAGAAAAAACCTGAAAAGCTGCAAGCAGTTTGCAGCGCCAAACTCCTCTGT
TTGCTCTGTTCTTCGCGTTTTCAGACGGTGTACAGTGTTCCACAAAGGTGTTCGTCCAAA
GTGTCGCGTGTGTTCGGCTCGCCGATTGGTTGGGTGATTCCTGACAATTGGTATCAGAGC
GAGGTTTAGGGCGTGGACACGTGATCGCGCACTAGAAGCAGCATTCATGCCTCGCCGTCG
CTCGTCGTCCCCGATCGGGCATACTCTAGGAAGTTCCGGCGGCCGCGCCATGGGCAGTGG
CGGGAATGATCGCGGGCTGTTGATTCACCGCGTGGTCAAGGAGGCGGGAGGTCCGGCAAA
CAACCCGGTGCTCATGAAGACGAATTACAACGTATGGTCACTGTTGATGAAGATCAAGTT
GCAAGCTCGCTGCTTGTGGGGAGCAATCGACCCAGGAGAGGTTGAGCTCCATGAAGATCG
GATGACACTCGATGCCATCTGCAGCGTGGTCCCCGCGGAGATGATCTCCACGCTGGCGAC
CAAGGAGACGGCGAAGGCGGCGTGGGACTGCATCAAGACCATGCGCGTCGTCAACGACCG
CATTCGCAAGGCGAGTGCACAGAAGCTGCGCTCGGAATACGAGGCTCTCGCGTTTCGCGA
CGGGGAGTCGGTCGAGGATTTCGCCATGCGCCTCAACACCGTCGTGACGCAGCTGTCCAC
ATTGGGGGATCCCGAGCCAGATGACAAAGTCGTCGAGAAATATCTCTGCGTCGCGCGTCC
CAGGTTCTCCCAGCTAGTTCTCTCCATTGAAACCCTACTTGACATCTCCACTTTGACGCT
GGAGGAAGTCACTGGACGCCTCAAGGCGGTTGAGGACTCCGGCCAGTCGTCGTCCTCGTC
TTCACCAGGTGCCGGGGCCAAGCTCTACCTCACTGAGGAGGAGTGGCTTGAACGTCACAA
GAAGAAGCAGCAGGAGGCCAAGAAGAGGAATGGCGGAGGGAACGGCCGTGGCAAGCGCCG
CGGCGGACAAGGGCACACTAGCGGCGGCGGCGGTGGCGTCGGGAACGCGGACAGCACTGG
CGTTGGCCCAGCTCGCAAGACCGACAAGTGCCGCAACTGTGGCAAACTTGGCCACTGTGC
CAAGGATTGCAGGAGCAAGCCCAAGCAGGAGCAGGCCCACGTGGTCCAGGACGAGGATGA
GCCCACGCTCATGCTCATGACAGGCAGCTGCATTGATGAGGTGGAGGAGACGGGCGCGCA
GTGCGCGACGCCATCGCCGCTCGCGCCGCAGCCTCGCCCAGACGTCATCGAGCTGGTTGA
GCAAAAGGTGTTCACCGCGCTGGACGACGCCACCGACCACGACAACAAGTGCTGGATCCT
CGACACCGGCGCGTCGAACCACATGACCGGCTCGAGGGCGGCGTTCTCTGACATCGACAC
CAATGTCGCTGGCAATGTCTGGCTCGGGGACAGCTTACTCGTCCGCATCGGAGGACGCGG
GACGGTACTGTTTGCCTGCAAGAACAGCGAACACCGCATGCTGCACAACACATACTACCT
TCCGCGTCTCGCCGCCAACATCATAAGTGTGGGGCAGCTGGATGAGACGGGCTTCAAGGT
GGTGGTCGAGGATGGCGTCATGCGCGTGTGGGATGAGCGGCGTCGTCTGCTCGCTTGCAT
AGCTCGCAGCCCGGGCCGGCTTTACTTGCTCGACATCAACCTTGCACGGCCGGTCTGCCT
GATGGCGCGCGCGGGGGAGGACGCGTGGCGTTGGCATGCTCGTTTCGGCCACATCAACTT
CGCTGCATTGCGCAAGATGGGCCGTGAGTCCCTGGTACGTGGTTTGCCTGTCTTGTCGCA
GGTCGAACGGGTATGCGAGGCGTGCCTCGCCGGCAAGCACCGGCGTGCCCCCTTCGCGCA
AGAGGCACTCCACAACGCCACTGAGCTGCTCGCGCTGATCCATGGCGATCTTTGTGGTCC
GATCACACCGGCGACACCCAGCGGCAACCGCTACTTCCTCCTGCTCGTCGACGACTACAG
CCGCTACATGTGGCTGACGCTCCTCGCCACCAAAGACGGTGCACCGGCTGCCATCAAGCG
CGTTCAGGCGGCGGCCGAACGCAAGAGCGGCCGCAAGCTTTGGGCACTCCGCACCGATCG
CGGGGGCGAGTTCACCGTCGGCCACTTCACCGAGTATTGTGCGGAGCTCGGGGTGCAACG
CGAGCTGACGGCTCCCTACTCGCCGCAACAAAACGGCGTCGTCGAACGCCGGAACCAGTC
CGTTGTGGGCACGGCGCGAAGCATGCTTAAGGCCAAAGGACTCCTAGGTATGTTTTGGGG
GGAGGCGATGAACACGGCTGTGTATCTGTTGAACAGGAGCTCGTCCAAGAGCATTGGTGG
CAAGACCCCATACGAGCTTTGGAATGGAGTCCCACTGGCCGTGCACCACCTGCGCGTTCC
GGTGTGTGGCACATGTGAAGGTCACGGCGCCGAACATGAAGAAGCTGGACGACCGCAGCC
GGCCGATGATTTTCGTCGGCTATGAGCCTGGCTCCAAGGCGTACCGTGTCTACGACCCGG
CGACGCGGCGCGTCCACGTCTCCCGAGACGTGGTGTTCGACAAGGAGGCGCAGTGGAATT
GGGATGGCGAGGCGGCCGCCAACGTCGACTCCGGCTTCACCATCGAGTACACCACGGTGT
ACCACCTAGCGACGGCGGCCCCGACGCAAATCGGCACGGAGCACGGGGGAGCTCCGGCCT
CGCCGCGCTCGCCTGCATCAGGCTCGACTCCGCCAACTCCGCCTCTGGCCGAAGAGCCGC
CGGTGGAGTTCGTCTCTCCTCCGCCTGACGTGGAGGATGATCTCGACGCGGACCACGATG
ACGCGCCACTTCGTTTCCATCGCATTGACGACGTGCTTGGGCCCGCGACGCCGCCGGGAC
AGGCCGTTCGCGAGCTGAGCGAGGAACTGTTCGCGGTAACAGCGGAGGAGCCGGCGTCGT
TCGCTGAAGCAGAGCAGCACAGCTACTGGCGACAATCGATGATCAAGGAGATGCGCTCCA
TTGAAGCAAACAAGACGTGGCGGCTCGTTGATCCGCCGGCTCGCCAACATCCGATCGGGC
TCAAGTGGGTCTATAAGGCCAAGAAAGACGCCGCCGGCAACATCACCAAGTACAAAGCAT
GCCTGGTCGCGAAGGGGTACGTGCAGCGGCAGGGCATCGACTTCGACGAGGTGTTCGCAC
CGGTGGCGCGGCTCAAGTCCGTCCGCTTGCTGCTGGCGCATGCGGCGTGTGAGGGCAGGG
CCGTGCATCACATGGACGTCAAATCGGCGTTCTTGAACGAGCTTCTGGAGGAGGTCTATG
TCGCGCAGCCGCCGGGATTCGTCGTCGACGGGCAAGAGCACAAGGTGCTCCACCTTGACA
AGGCGCTCTATGGGCTGCGTCAGGCACAGCGCGCTTGGTACGCCAAGCTCGACGCGTCGC
TGCTAATGCTCGGTTTTCACCGGAGCGACTCGGAACACGCTGTGTACATGCGTGGCATGG
GTGTGCATCGGCTGGTGGTCGGGGTGTACATCAACGACCTCATCATCACGGGCGGCCACT
CCGGCGAGCTCATGCAGTTCAAGGAGGAGATGAAGGGCACTTTTCAGATGAGCGATCTCG
GGCTGTTGAAATACTATCTCGGCTTGGAGGTGAACCAGTCTGAGGACGGGATCACGGTGT
GCCAGAGTGCCTACGCTCAGAAGATTCTTGAGGTGGCTGGCATGGCCGGGAGCAATCCAA
GCCTGACTCCCATGGAGACGCGCCTGAAATTGAGTAAGTCAAGTACTGCTCCTGCTGTTG
ATGCCACTGATTATCGGCGAATTGTGGGCTCTTTGCGCTATCTGGTGAATTTGAGACCAG
ACTTGGCGTACTATGTGGGCTATGTCAGCAGATTCATGGAGAAACCCACCGTCGAACACC
TGGCGGCCGTGAAGCGTGTGCTGCGATACATCGCTAGCACTATCGGCTACGGCTGCCACT
ACATGAGGAAGAAGGAGGCTGCAAGTCTCGTCGGCTTCAGTGACAGTGATCTCGCCGGCG
ACCTCGACACTCGCAAGAGCACCTCCGGCGTTTTCTTCTTCCTCGGCGACAACCCAATCA
CCTGGCAGTCGCAGAAACAGAAGGTTGTGGCATTGTCGTCATGCGAAGCTGAGTACATCG
CAGCGACAACGGTGGCCTGCCAAGGCGTGTGGCTGGCGCGTCTCCTTGCTGAGCTCCGGG
GAGAGGAGGCCGACGCCGTCACGTTGAAGATTGACAACCAATCCGCAATCATGCTCAGTA
AGAACCCTATCTTCCATGATCGCAGCAAACATATAGACACAAGATACCACTACATCAGGG
AATGCATCGAGGAGGGCAGGGTGAAGGCCGAGTTCATCGGCACTGACGGGCAGTTGGCGG
ACATCCTGACGAAGGCACTCGGGCGCGACAGATTCATCGAACTTCGTTCTCGGATTGGCC
TCATCGAAATCAAAACTCCACGCAAGGTTTAGGGGGAGATTTGTTAGTAGATAAACCTTG
TGTGTTTGCATGTTTCTCTTTCTGTTTTGCATGCGTGCGAGCCCCGGTTTGTGGAAGCTG
TGCGAATAGATGTCATGGCGCGAGAATAGCTCGGCGTGGCGCAGGCGACGGGGGTGTGCA
CGCATTCTGCGGATCCGTGGGGGTGGACACGATCAAATCCGCGACGTGGGAACGTTTCTG
AAGCACACGTTTCCCTTCTTTGCATCCTTGTATTTGCTATAAATAAGGAGAAGAAAAAAC
CTGAAAAGCTGCAAGCAGTTTGCAGCGCCAAACTCCTCTGTTTGCTCTGTTCTTCGCGTT
TTCAGACGGTGTACAGTGTTCCACAAAGGTGTTCGTCCAAAGTGTCGCGTGTGTTCGGCT
CGCCGATTGGTTGGGTGATTCCTGACA
>Os0111#LTR/Gypsy
TGTCATGGTCGGGATAACGTATCAACGCAGAAGCTGCACAGGGCAGCAGGATGCAGCGTC
AGGAGATGCAGCGCAGCGCGCGTAATCCGCCGTGCCGGACGACAACAGTATTGCGATAGG
ATAGGTTCTGTTAGCCAGTTTTCTTATCAGTTTGTTAGCTTGTTTTTAGTAATTTGGTTA
ATCAGTTGTAAGCCTATTTAGAGGCACAATTCGGAGAAGTTAATCAAGCAGATTCAATTT
CTAATTCTCTCATCTCCTATTCTCTATTTGTTCATCCCTTGCTGTTCATCACGGGTCGCC
GTTCCTCCAAACTCCCTCGTCCACGTCCGCCAATCACACATTCATATCCCATACGTTCTT
ATGCCGGAGCTCGTGACAACTTGGTATCAGAGCTCATGGCAACGGACGAATCCTCCACCA
ACGTAGCCACCGCCACAGCCGCAGCTACGGCCGCAGCTCCGGTCTCCAATGCCGACATCG
CCAAGCTCCGTGAGTCCATGGCCGACATACTCCATGGCATGTCGCTCCTCGCATCCAAAA
GTGACTTGGCGGATCTCAGCCATTCGGTTGCCGTCGCCTCATCTCGCCTTACATCGTTGG
AGCAGCAGGGCGCCACGTCGACCTCAACTCTGCCACGACTCGGTGGCGACGGAATGTTCT
GGCGACCACCACCACCACCACCGCCACCACCTCCGCCGCCTCCGCCGCCGCCGCCGCCGC
AGCATCGCACGTCCTTGTCCTCGGACACCAATGCAGGCACGGGTGTTCCTCGCTTTTATA
AGCTGGAATTTCCTAAATATGATAGCAAGGAAGATCCCCTCAATTGGTTCAACCATTGTG
AACAATTTTTTCGGGGACAGAAGACGCTAGATGGTGATCGCGTATGGTTGGCCACCTACC
ATCTAACCGGCGACGCTCAAGAGTGGTATTTTCACTACGAGCAACATCACGGACCTCGAT
TGGTCCGCTTTCAAGGACCTGTGCCATGCTCAGTTCGGGCCACCAATTCACCGTAATTCT
CTGGGTGAGTTGAAGCGGCTGTCCCAGACATCTTCGGTGGCAGCATATCAGACGAAGTTT
CTGGCATTGGCTAGCCGGACGACGGAGCCACTCATGGATTCGCAGCAAATACAACTCTTC
ACAGCTGGCCTACGCGAGGAATTGGCCATCGACGTCGAGTTGCATCAGCCGGATGACCTG
CAGGAAGCCATGGGGCTTGCCAGGGCCTACGAACGGAAGGCGTCACGGCTGGCCAGCGGC
ACGCGTCCGGCACTCCGCGCACCGTTCCGGAGCGGACCGGCTGCTGCCAATCTGCCAACA
GCGCCAGCCGCGACCACCGAGGGCTCACAGGAGCAAGCGCCCCGACAATTTCGTCGCCTC
TCACCGGCGGAACTCGCGGAACGTCGGTGCCAAGGGCTGTGCTACAACTGTGACGAGAAA
TTTGTGCGCGGGCACAAATGCGCTCGTCTGTTCTACATCGAATATGACGACAACGTCGAA
GGGGACATGGAGCCGGCCCCCGACGAGCCGCGTGTGTCGCTCAACGTTCTCGCCGGGTTG
GACGGGGCCAACACGATGCGCCTGCCCGTTGAGATTGCCGGCGAGCGCGTGGTCGCACTC
GTGGACTCTGGGTCGACACACAACTTCATCCATACCGAGCTGGCGCGTCACCTGTGCCTC
CATCTGTCTCCAGTGCGCCATGATCTCTATGTCGTCGTGGCGAACGGCGATCGTCTGGTC
AGTCCAGGCCGGTGCGCCAACCTCCGTCTTCGCATTGAAGGGAAGCTGTTCACAGTCGAT
TGCTTCGCACTCGACATCTCCACCGTCGACATCATCCTCGGCACCGAGTGGCTCAGCACG
TTGGGGCCAATTTTGTGGGACTTCCGGAATATGCGCATGTCAATTTGGCGCAGTACGCGC
GAGGTCACCCTTCACGGCCTCGCCAACCGCCGGCCGCCCCATTGTGAGATGCTGGAAACA
GAGGACCTCCTACCCCGCCTACTTGACGACTTCGCCGACATCTTCGCGGAGCCGCAGGGA
CTGCCTCCCGCGCGGCCGATCGATCACCGCATCCACTTGAAGCCGGATGCATCGCCGGTG
GCGGTCCGGCCGTACCGCTACCCGCAGCTGCAGAAGGACGAGCTGGAGAAATAGTGCGTG
GCAATGTTACGCCAGGGGATCATCCGTCCTAGTACCTCGCCATTCTCCTCGCCGGTACTG
TTGGTCCGCAAGCAGGACGCCTCCTAGAGATTTTGCGTCGACTACCGTGCTCTAAACGCC
GCCACCGCCAAGGACAAGTTCCCAATACCCATCGTCGACGAACTCCTCGACGAACTCCGT
GGTGCTCGATTCTTCACCAAGCTGGACCTTCGCTCGGGCTATCACCAGGTCCGCATGCAC
GACGCCGACATCCACAAGACGGCGTTCCGCACTCATCAAGGCCACTTCGAATTCTTGGTT
ATGCCGTTCGGACTCACGAACACGCCGGCGACATTCCAGGCCCTGATGAACTCGGTGCTC
GCTCCCTTCTTGCGTCGATTCGTCCTCGTATTTTTTGACGACATTTTGATCTACAGTGCG
ACATGGGCCGAACATCTGCAACACGTGCAAGCTGTCCTTCGCGCCATCCACAACAACAAG
CTGGTGCTCAAACACTCCAAGTGCCGTTTCGGCGAGCGCCAAGTCTAATACTTGGGGCAC
ACCGTCTCCGCCGAAGGAGTAGCCATGGATGAACTCAAGGTCCAGGCCATTGGTGCGTGG
CCGACGCCGCGCTCCGTCCGAGCCGTCCGCAGCTTTCTGGGGCACACCGGCTACTACCGC
AAGTTCATCAAGAATTACGGCACCATCGCCGCCCCACTGACGGCCCTTCTCAAGCGGGAG
GCCTTCCGGTGGTCGCTAGAAGCGGACGCAGCTTTCGCGGCGCTCAAGGCGGCGCTCTCC
TCTGCCCCGGTCTTGCAACTTCCAGACTTCGCCAGGACATTCACCGTGGAGTGCGACGCC
TCTGGCTCGGGCATCGGTGCAGTGCTCCACCAAGGCGCCGGCGCACTGACCTTCTTCACC
CGGCCACTCGCGCCGCGACACGCCAGCCTCACTGCCTACGAACGGGAACTCATTGGGTTG
GTTCAAGCCGTGCGCCACTGGCGTGCGTACCTGTAGGGACGACAGTTCGTCGTTCGTACG
GATCATTATAGCCTCAAGTACCTCCTCGACCAGCGCCTGTCCACTATTCCTCAGCACCGT
TGGGTTAGCAAGTTGATGGGCTTCGACTTCACCGTCGAATTCCGCCCGGGCCGGAACAAC
GTGGTGGCTGACGCCTTGTCGCGCCGCGACGAGGACATGGCACCCACACTCATGGCACTC
ACAGGACCGGCGTTCTCTGTGTTCGACGATTTGCGTCGCGAGGTCGCGACCGACTCATCC
CTCGTCGCGCTTCGGGACAAAATTGCCGCCGGCGAGCTGGGCGCGCCCTGGGCATTCACG
GACGGCCTCCTCACCAAACAGGGCCGCGTGTTCGTTGCCGCGAGATCGCCATCCTTGCCG
GCACTGCTGGACGTGGCTCACACAGGGCACGAGGGCGTGGAACGCACTCTGCACCGCCTG
TGTGCCGACTTCACCGTGCCCAACACCAAGCAAGTCGTCCAGGACCACGTGCATGCATGC
ACGATCTGTCAAAGAAATAAGGTCGAACACCTTCATCTGGCCGGTCTGCTTCAACCTCTA
CCGGTGCCGACGCGGGTGTGGGAAGATATCTCCATGGATTTTGAGGAGGGGCTGCCGCGC
GTCAACGGCAAGTCGGTGATCCTCACCGTCGTCGACCGCCAGTCCAAGTACGCGCACTTC
CTTCCGTTGGGCCACCCGTATACGGCAACGTCCGTCGCTCACGTCTTCTTCAACGAGGTG
GTTCGCCTCCACGGCATACCGCTCTCCATCGTCAGCGACAGAGACCCCGTCTTCACCAGC
GCGTTCTGGACGGAACTGTTTCGCCTTGCCGGGGTCAAGCTCACCATGAGCTCGGCGTTT
CACCCTCAGAGGGACGGCCAATCGGAGGCGGCCAACCGGGTGATCGGCATGTACCTGCGC
TGCCTGACGGGCGATCGCCCTCGCTAATGGCTGCGATGGCTACCGTGGGAGGAATATTGC
TTCAACACGGCGTTTCAATCATCCCTCCGCACGACGCCGTTTCAGGTGGTTTATGGCTGG
CCGCCGCCCGCCTTGCGCGCTTATGATCGTGGGACAGCACGGGTGCACGCCGTTGAGCAA
GCACTCACGGAACGCGACACGTTCCTGAACGAGGTTCGCGAACGATTGCTGCAAGCATAG
GACTACGCCAAACTCTTTTATGATGACAAACACCGGGATGTGGCGTATGGTGTTGGTGAC
TGGGTCTGGGTTCGACTGTTGCAACGCCAAGCAGCATCACTTCCAGGCTTCTCCAAAGGC
AAGCTGTCGCCCCGTTACTATGGGCCATACAAGGTGATGGAACGAATTGGAGAAGTAGCG
TGCAGGCTGCAATTGCCAGCAGGAACACGCATCCACGATGTGTTCCATGTTGGTGTTCTC
AAGAAATTCCATGGAGAGCCGCCGGAGATTGTGCCAGCGTTGCCGGCAATGGCCTATGGG
CGCGTCCTGCCTGTTCCTGTGAAGGCAGTCCGTGGCAGAATCGCGCGTGGCGTCTGGGAA
GTGCTCATACATTGGGAAGGGAAGGCAGCATCGGAAGCGTCGTGGGAGAATGAGGCGGAG
TTCCGGCGACGGTATCCGGCATTTCAGCTCGAGGACGAGCTGTTTCCGAAGGACGGGAGA
GATGTCATGGTCGGGATAACGTATCAACGCAGAAGCTGCACAGGGCAGCAGGATGCAGCG
TCAGGAGATGCAGCGCAGCGCGCGTAATCCGCCGTGCCGGACGACAACAGTATTGCGATA
GGATAGGTTCTGTTAGCCAGTTTTCTTATCAGTTTGTTAGCTTGTTTTTAGTAATTTGGT
TAATCAGTTGTAAGCCTATTTAGAGGCACAATTCGGAGAAGTTAATCAAGCAGATTCAAT
TTCTAATTCTCTCATCTCCTATTCTCTATTTGTTCATCCCTTGCTGTTCATCACGGGTCG
CCGTTCCTCCAAACTCCCTCGTCCACGTCCGCCAATCACACATTCATATCCCATACGTTC
TTATGCCGGAGCTCGTGACA
>Os0112#MITE/Stow
CTCCCTCCTTTCCAAATTGATCATCATATATGTTTATGCACCAAGACCAAGGATAATTTA
AATCACATCAATCAAGACACCATGCACACATTCTCCCACAATGCATGCATCGATTAAAAC
ACCATGCCAATTACACCTTAGCATACACACATTCTCCCATGCTGCATTAATTGTATTCTG
ATGAAATCCATGTCCATGCGGTTATATGATGATCAATTTAAGAAATTTTGAATTCTATTA
TATGATGATCAATTTGGGAAGGAGGGAG
>Os0113#DNAnona/hAT
CAGGGGCGGATCTACAGTATAATGGCCGGTGTCAGGCGACACCGACGACTTTCGGCAAAA
CCTATAGCGAAACTGCTTATCCATATATTATAACACTATGATTTAAGCATAATTAGCATA
CTATGACACCGATAGACACGTTATGACACCAACGAATCAATTTTCTGGATCCGCCACTG
>Os0114#MITE/Tourist
GAGCAAGGATAATAGTAGAGCTCACTTCCTACTATTAGCCTATCTTAAAGCCAACATATA
TAATAGATTAGCTATAAGGTTGGCTATAATTTTCTTCTCCTCTCTCTATCTCTCACTTAT
ACATTTAATGTATTTGTCTTGGAGTTTGTGTTAAGCTAGCTCTTGCATGAGAGCCAACAC
CCTTCATTTTTCGTTACCTCTCTCCTCCACATAAGCTTATAGTAGGCTTATAGCTCACTA
TTATACTTGCTC
>Os0115#DNAnona/MULE
GAGTGAAATACATGTCCGGTCCTTAAACTTATGGTGTGGTGTCACTTAGATCCGTGAACT
TAAAAATTTACACGTTTAGCTCTGTGAACTTGGTTTAATGTACCACCCCTGGTCCAATCG
TCCTTTGACCACGTTTGACCACCAATGTGGCATGCCACGTAGGCAACACTTTTGTGCTCA
GCCCCCTCCACATATACCTTCGCACATAACTTGCCCTGACCAGTGCATTTCAACCCAAAT
CCCCCAAAATATCCCTAAATCGGCTAGGGTTTCGACGGTGAGGTTAGCGGAAGGAGGCCG
AGAGGTAGCGGGGCGGCCTCGGCGGTGAGATTAGCAGCAGGAGGCAGCGCAGTGCAGCGG
GGTTAGCGGTGGCATAGTGCGGCCCGGCGGAGGCAGCGCAATGCGACTTGCATGCTAGGC
ATCCCCATGGATTCTCCAAGCTCGTCCTCGTCTTGAAGTCGCTGGAAGAAGGTGTTGTTG
ATCAAGTGCCCGTTGTGCAAGGATAAGGTTATTTTGGAGCGCAGAGCAATGGCAATTGCT
AATCGGGACCGTATTTTCTATACATGCAAGGAGAAGAATGAGAGGGAAGAACGATTTGAG
GATTTTTTTTTTGGGATTCTGGTGTCACTATATAGCTACAAGGAGATATATGCGACGTGT
TGTGATGTGGAGGGGGCTGAGAGCAAAAGTGTTGCCTACGTGGCATGCCACGTTGGCGGT
CAAACGCAGTCAAAGGACGTTTGGACCAGGGTGGTACATTAAACCAAGTTCACGGATCTA
AACGTGCAATTTTCAAGTTCACGGACCTAAGTGACACCACCACACAAGTTTAGGACCGGC
CATATATTTTACTC
>Os0116#DNAnona/MULE
GAGAAAATTGCATATGTACCATCACATAAGATTGGATTCGCTAGAATACCATCACTTAAA
TTGGCTTCACTAGAATATCATTCTCAACCAGGGCATATTTGCCAAAATACCATCCTGGAC
AGAAATAGCCTTGGCCCTTATTCTTCCTCCCTCCAATGCTGGAAGAGCTTGCCGGCAGCC
CTCCCGTCGTTTCCGCCTTCCATCCCGGCCACTGCGCCAGCACCCTCGAGCCTTGTCACG
ATGGCTAGCCATCTCCAAATCCGCACATGATGCCCCCGGCATCCTTCAAATCCAGCGCAA
TGAGGGAACAGCAGCAGTGGCAAAGTGCGCGGCAGCCAATGGGCAAGATGAGGAGCGGCC
GGTGGTGGGCTCCTTCAACTCCGACGCAACGAGGGAACGGCGACGATGGCCTCCTCCAGC
TCCCCCGCGCGCGTGGATCTCCTACAACTTCCACACCGCTGCGTCCTCCCCGAGCCCTGG
CGTGGCGGCCAGGATGGAAGATGAAGACGACGGGGAGGGCCACCGGCAAGCTCTTCTAGC
ATTGGAGGGAGGAAGAAGGGCCAAGGGTATTTCCGTCCATGATGGTATTTTGGCGAATGT
CCTGATTGAGAATGGTATTCTAGCGAAGCCAATTTAAGTGATGGTATTCCAGCGAATCCA
ATCTTATGCGATGGTAGACATGCAATTTTCTC
>Os0117#DNAnona/MULE
GAGGTGGCTAATGGGCGCGCGCGTCAGCTGGCCCCATCCCCCAAGCGATTTTTCTCTTTT
TCTTTTTTCGTGATTTTCATTTTTTTCGCCTTCCCTTTTACTTTTTTTCTAATTATTTTT
TTAATCTTCAACACACGTGTTTTCAAATATTTTGACTTGAAAATTTTCAAATCTCGAGTT
AAAATTTTCAAATCTCGAGTTGGAAGTTTTCAAACCTCGAGTTGAAAGTTTTCAAATCTG
AGTTGGAAGTTTTCAAATCTCGAGATGAAAGTTTTCAAATCTCGAGTTGAAAGTTTTCAA
ATCTGAGTTGGAAGTTTTAAAATCTCGAGTTGAAAGCTTTCAAATCTGAGTTGGAAGTTT
TCAAATCTCGAGTTAAAAGTTTTCAAATATGAGTTGTAAGTTTTCAAATCTCGATGAAAG
TTTTCAAATCTGAGTTGAAAGTTTCCAAATCTGGGTTGAAAGTTTTTAAAGTTGAGTTGA
AAGTTTTTCAAATTTGAGATGAAAAGTTGAAAGTTTTTAAAATTTGATTTCAAAGTTTAA
ATCTTAAGTGAAGAATTTTTAAATCTAACTCGAAAGTTTTCAATCGGTTAGTAAAACTAT
CTCCAGAAAAAATCTTCTCCTAATTTCATAATTATCCTTAACTAACTTAGTACATTTTAA
GTCTCCAGAACGCGCACTGACAGCGCGCGCGAGAGCTAGCTTTTCCC
>Os0118_LTR#LTR/Gypsy
TGATGAGGGCATCACTCCTTTGGATACACACGCTACTCCTCAAGTTGTTTTGTAAGGTCC
AATCACTAGAGCTCGCGCCCGATAATAATTTACATGTGAGCTCGTTCCTAAGTACTTCTT
TATGTGATCTTGAGGATAGATTGCTACCTAATGATTTAATTATGATTAGGAACTATGGAG
AGAACAGATGAAGATCCAGTCCACTTCGGGCTCTAGGAGCAGTCCACACTAAATTCATTA
TCCAGATTGTATTTGGACTCCGATTTCGACGTTCTACATATGTATGGAAAGCTAACGAGA
CCACCTTTCCAATGGATCTGGTCTCACGTCAAAATTCCTTCCGAGTCAATGGGAATCATC
AAAACAAGAAGGCGTTCAGAATCTGTCCAGGTGTTGTGTCACCGTCTTTGGGCCCGTTGG
GCCATGTATCGTGTTGGAGTCCAATAGGGACGCATCCAGGGGTCCAAGGTCGACCCTAGA
ACCTATATATTCAGTAGCTATCATTGAGTTAGGGTTGGGTTTTGCTTAGATTATTTCTGC
CTTCGCAGTTTCGCTGCTAGATCGGTTTGTGGAACCCCAACTTCGAGTTCTTGAATAATC
ATTCATCTGCAATTGAGTTGTTGTTTTTCTTGTTCTTGGTTGTGTTCTTCGATTCACACG
TAGGGATTAGCCTTCTCGGCGAGGTCAATCGGGTTTTGGCATGGTTGATAACTAGAGAAG
ACGTGGTGCTACAATTGCAGGGTTTGGATCATGTTGATTGGAAGCCGGATCATGTGTGTA
AAGTTTCCACCAAATCGATAGTTATCTTCATCTGACGAAAGATCGGGCATTTTGTTGCCA
TCA
>Os0119#LTR/Gypsy
TGTCACGCCCAGAAGTTTCCCCCCTTTTCTTGCTTTAAAAATTGGTTAAATAAATTGCCC
GAAGAAATTATCTTAATTAACCTAGAGCTAAATCCCTAATTAATAAATGCAATTAATAAT
CGGAAATAGCGTGGTGGAATTTTTCTTGAGTTCCCCATGCTCCAATGCATTACCAAGATT
TTTAGTGGAATTTTCAGAGCCTTGGAAATAATTTTAACCAATTAAAAATCACCAAAGTGC
AATTTTAAATCCCAGGAAAAATCCTTTCTTCTTTTTCTTTTTCTTTTCCTTCTTTTTTCT
CTATTGGGCCGTCGACCCACTCCCTCCCGCGCTCGGCCTCCTTCCTTTGGGCCGGCCCGT
TCCCCTTTCCCCTCTCTCCGGGACGCTGACAGGTGGGGCCCACCTGTCAGGTCGTCCCCT
TCCTCCAGCCGCTCGCCCCACGACGGCAACCGCCGCCGAAACCGTCCGCGCCGCCGCCTT
CTCCGCTCCACGCCGCGCCCCCGCTCCGCGTCCCCACGTCGCCGCCCTCCCTGCCATTCC
CGTCCGCACGCGCGCCCGCAAATGGGCGGGATTCGATTTGAATCCCCCCCACTCTCTCTC
TCTCTCTCTCCCCCCACGTCGCCGGCCAAATCGGGGGGTTTCCCGGCCATGTCCGCCCCT
CTCGAGCCCCTATAAAGCTTCCCCGCATCTCCCTCTCCCTTTTCCCCTTTTCGCCGCGCT
CTCCCGTGCCTCCTACCGCCGCCGCGCCGCTCGCCACTAGCGCTGCCGCTGGCCGCCACC
TCCGGTCGCGCGCCGCAGCCGCTAGAGCCGCCGCCGCGCCAAGCCGCCGCCGCCATTAGC
ATTGCCGCCGCGTGAGCCACCTCGGCCGCCGCTCGGTTTCCGCTAAACCCCACCGGAGCC
CGGTTCTCCTCGCACACCGGTGAGCTATCCATTCTCCTTCGTCTCCGGCCAACAATGGTG
GCCGCCGTGGTCACTCTCTCTACTCCTAATCCTTCTCAACTCCCTCCGTAGGTGCCGCCG
CCGCCCGTCCGCCCCTCCTCATCGCCAGGTCGTCGCCGCCACCTTCATCCTCCGCTCCGG
CCGCCATACTCGCCGGTGAGGATCCCCCCTCCTCCCTCTTCCCCTCTCTCTCGTTTGCGC
CGCCTCTCTCCACGCGCTCGCCGTCGCCTTCGGTCGACGCCGCCGTCCTGTACCCCGTCC
GCCGTCGCTTCCCGCGCCGCCGATTGCCGTCGCCGGCGACCGTGCGCGTCGCCGCCGGTT
GCCATGGCCGGCCGGCCGGTTTTGAAGCCGAGCCGAGCCGTGCCTAGCCGCCGCCGTGCC
GTCCGATCGGCCTCCCGGCCGATCCGGACCGTCGGTCCCGTGGACCGGCGGTGGACCACC
CGCGTGGTCCCGGTCCACGGTAGACCGGCCACCTTGAGCCACTGCCCGTGGGGCCCATAT
GCCGGCGCCCCCTTCCTCTCCCCTTTGAGCCGCTGACCCGTGGGCCCCGCCTGTCGGCGC
CGCCCCCCCCCTGGATGACGTCAGCCCTGGGTATTATTGCGCAATAAATAATTAAGGACT
TTTTCTTTATTAGTAAAAACACAGTTTATCTTCTAAAATTCATAAGTAATTCATCCGAGC
TCCGTTTAAGTCCATTCAAGTCTCAGTAAATCAAGAAAAATGCAAAGAATCCATTAAAAA
TGGTTTTGTTTCCTGTTTCAGTAGTCTTATAGCATGTTTTGCTTGTGTGCTTTGTTTGTC
GCGTAGGTTTCGGCCGTTTCGTCGATCCGCGGTTTCTCGAAGACGTTGCTGAGGTCTCAT
CAGTTCGAGAGCAAGGCAAGTCATGCATTACATTTGATCATATTGTACCCAATTTACAAA
TATCCCGCATTTCTATTAAATGTTGCATTCTTTTACAATGTCATGTGGGATGGGTCCTAT
TACTCAGCCATATATTGTTTACCATATGCCATTGATAACTTGGGTATCAAAATGATTAGA
TGTTGGTTTAGGAAATGCTTAGCCATGCTTAGTTCAACTAGTACACAAATGGGGATCACA
TTATTACATAGACTTTGTCTATTGGCATAGCTTTAGATTGGTGCCACCGCAATGGTGTTA
GTTAATTAAAATACACTGAATGGTGGGCTGTGGGTGCATGGTTTTGCTGGTCGCACCCAT
GGCAGTTAAGGACCGGTTCACGGGAAACCCTGGGAGACTTACCGTGCTTACCACAAGCGG
GAGTGGGTAACTGCTTGATCTGAAGTATAGCTCGACCCTTTCCTAGGCACCGGTGGCGAG
GGTGGGCGTGATGGAGTTGGGTCGGCCGGGGTGTCCGGTTGTCCAGCTGCCGGATTCACC
GCGGCGCAAGAGGGGACCGCCCACTGCCTTTTGAGGGGTGGGGGTGAAACCTTAGCGTGG
TGTGGATGGTTAGGGGAGGGTTATGTGGAGGGTCTTGTCACGATTTCCCCCTTTGCAGTA
TCATGGTGATACTTCGGGGCATGGCGACATGTGTGGAATCGTGTCTTGTGGGTACAGTTG
TACATCTCTGGCCAGAGTAAAACTATTCGAATAGCCGTGCCCGCGGTTATGGGCGATCAA
CCAGATTCACCGTGATTAGTCTCACCCCTAGTTTAGCTTATTGAACTGGTGTAGTACAGG
TGGTTGGTTGGGCCTGTTGCAACGTGGTGTAGCGTTGGACAGTGATTGGTTAATATTGAT
TAATTACTACAGCTGTTTTACTGCTATCAACTACTGCTTTGAAATGCCTGCTTTATGCAA
AAGAACCCCTAGCTTCCTTTGGTTATATCCTGCATCATACCTCCTCTTCCGGTATGACTT
GCTGAGTACAGTGGGTAGTACTCAGTCTTGCTCTCTTTTCCCCTACACTAGAGTTGAAGT
TCTTCTCAGTTGGAGCCGTCTCAGAGAGGTTGGTTTCGTCGCTGCCGTCAAGGTTTGCCT
GTGGAGTAGAGTCGCCCGCTGCTGAAGTCAAGCTTCCCGGTTTAGCTCGCTTTTATCTTT
CCCGCTGCATTTGTAATCTTTTATATTTTTGTAAGACGTGGGTCTGTATGTCAACAATTG
TCGTTTGTGTACCCTGGCTGGTCCTAGACAGGGATTTAATGCACATTCAGCTTAGAAATT
CTGGTTCGAGAATTTCTGGGGGTGACAAGTTGGTATCAGAGCCGACCTTGACCGTAGGAC
AAGCCAACTGGAAACCTAAGAGCCTTCTGAACCCTTTTTTTTTCATATGCATATGCCCTT
TTGCACTTGGATTTTGTTTCGGGAAAATTTTGGGGTTTGTTCTTTTGATTTGTGGGAAAA
ATCTTGGTCGCTTATTTAATTGGATTTCTCGACTAGGGACAGTCTAGGGATTTAGTAAAA
GTTTATTCGAAATTTATTCGGCAGTCGGTCGGGAATTGTCGGGTGATATGCATTAGGTCG
TGTCTATGTTCGGTGGGGTAAGTTTATGCGTATCAGTATGACTATGCATCTATTTCATGC
ATTAAGTTATTGTTTAGTCAGTTGCATTAGTGTCTTTTGTCTCGGTTCGTGAAAAATGTT
GTTCTATGTATAAAAATCATCATGCTCGGTTATTTATTTGAGTCTTCTTTTGCTTTGTTT
AATTTGGATTTGAGCATGAATTGGTTCCTATCCCTTGTCTACTTTAGATGTCAGTCCTAT
CCCTCGTTTGCAAGCGCCGCCCCGAGCTTCAGAGTCGCCGCCCTTAGCTTTATCGCCTTC
TTAGTCTGTTTGCTTGCTAGTTTTCGTGTTTAGGTTTGTTGCTTGTGGGTTAGTCGGCGG
TCGATATCATGTGTCAGTGGTATGACTGCCTCAATTAGGAGTTGCGTGCCTCTTTTTCAG
TGTTTTAATCAAGATTAAGATAATTGCACTTAAATTCATAAGCAAGATTAGTTTCTGAGC
CCCCTGTTTTTCTTCCTTTTCTCATATTTCTACATATCCCCTTCAGATGGAGACAAGGAA
TGGTTCACGCGACTCCAACAACGCCAGTGGCAGCGAAGAGCCGATCAATGGAGCACGTGC
CAATAGTGCATCTGACAACAGTCTGTCCCCACCGCCCGAGAACCCAACAATTGCTCAGGT
GTTGGACAATCAGACTCAGATGATGACAATGATGATGCAACAGATGCAGCAACAGTACCA
TCAGGTGTTGCAGCAGGTGCAGCAGCAAGCACAGCAGAAGCAGCAGAACCTGCAGTTTGG
TCCTCCACGCCCTCAGTCCAAACTGTTAGAATTTCTTCGTGTCAAGCCGCCCACTTTCTC
AAGCACCACCAACCCAATCGAGGCCCACGACTAGCTTCATGCCATTGAGAAGAAGCTGAA
TCTTTTGCAATGCAACGAGCAAGAGAAGGTTGCTTTTGCTACACACCAGCTGCAAGGTCC
CGCTTCTGTTTGGTGGGACAACTACATGGTGACCCGTCCAGCTGGGGCAGAGGTTACTTG
GACAGAGTTTTGCCATAGTTTCAATAAAGCACAGGTTCCTGAGGGAATTGTGGCACAAAA
GAAGAGAGAGTTCCGTTCCCTGCAACAAGGAACCAGAACAGTTATAGAGTATTTGCATGA
GTTCAACCGCCTCGCGCGCTACGCCCCTGAGGACGTGCGTACCGATGACGGGAGGCAGGA
GAAGTTTCTGTCTAGTCTTGATGATGAATTGACTAACCAGTTGATCTCTAGAGATTATGA
GGACTTTGAGAAGCTGGTGGATAAGGCTATCCATCAGGAGGAGCGCTGTAACAAAATAAA
CCGTAAGAGGAAGGCAACTCAGTTCAGGACTCCCAGGGGAAGAGTTAGAAGCCTCGTTTC
ACGATGGGACGTCACGGTGGACCTTCCACCATGATTATCCGGCAGCACCGTCCCTACCAC
CCGGGTAGCTTCAACAAGAACCACCATAGTGGCAGTCACAACAACAGTGAGCAGCACAGC
CTCAACCCTACTCCGAGTTCACTAAAGATTCCAGCTCAATCAGTTCAGCCAGCTCTGCCA
GAACAGCCCAAGAGGTTGGGAGAAAAACCCGAACTCTGCTTCAATTGTAACAAACCCGGA
CACACGGTTGGAAAGTGCCCGAAGCCAAGATGTGCTGGACCCAAGTTCGTTCAGGCCCGT
GTCAATCATGCATCTGCAGAGGAGGCGCAGTCAGCACCAGAGGTTATATTGGGCACATTC
CCCGTCAACTCGACACCGGCAGTAATATTGTTTGATTCTGGTGCAACACATTCCTTCATT
TCCAAGCGTTTTGCTGGTGCACATGGGTTATCTTTAGTGAAGCTTAAGATACCAATGCGA
GTTCATACTCCTGGAGGTGGCATGACCACAACTCACTACTGCCCATCTGTGACAGTTGAA
ATTCAAGGGTTGATTTTTCCAGCCAACCTCATTCTTCTCGAATCCAAGGACCTAGATGTC
ATACTTGGAATGGATTGGTTGACAAGGCACAGAGGAGTGATTGATTGCGCTAGCCGTACC
ATCAAGTTAACCAATGCAAAAGGAGAGGTGGTAACCTTCCAGTCTCCAGTGCCGCAGAAG
CCAGGGATCAGTTTAAACCAGGCTGCTGGTGAAGAACAAGAGGTAGCAGTGGAGAAAACC
ACTAAGAAGCTGGAGGATATTCCCATAGTCAGAGAGTATCCAAAGGTTTTTCCAGACGAT
CTGACAACAATGCCACCAAAAAGGGATATCGAGTTCCGGATTGACTTGGTACCTGGAACT
GCACCGATCCACAAGAGGCCTTACAGAATGGGAGCCAACGAGTTGGCGGAAGTCAAGAAG
CAAGTCGATGAACAGTTACAGAAGGGATACATCCGCCTGAGCACGTCGCCTTGGGGTGCT
CCGGTTATCTTTGTGGAGAAGAAAGACAAAACCAAGAGGATGTGCGTTGACTACCGCACA
CTCAATGAGGTCACCATCAAGAACGAGTATCCTTTACCAAGGATTGATGATCTGTTTGAT
CAGTTGAAAGGAGCTACTGTGTTCTCTAAGATAGACCTACAATCAGGCTATCACCAGTTG
AGGATCCGCGAAGAGGATATTCCAAAGACAGCATTCATCACTCGGTACGGGTTGTTTGAA
TGCACAGTTATGTCTTTCGGACTCACTAATGCACCTGACTTCTTCATGAATTTGATGAAC
AAGGTGTTTATGGAATTTCTAGACAAGTTTGTCGTGGTTTTCATCGATGACATACTTATC
TACTCCAAGTCCGAGGAAGAACATGAGCAGCATCTCCGGTTGGTACTTGAAAAGTTAAAA
GAGCACCAGCTATATGCCAAGTTTAGCAAGTGCGACTTCTGGCTTAAGGAAGTTCAGTTT
CTCGGTCACATCGTGAATGCTCAAGGAGTAGCTGTGGATCCAGCAAATGTGGAGTCAGTT
ACCAAATGGACCCCACCAAGGACAGTCACTCAGGTTCGGAGTTTCTTAGGACTTGCGGGC
TATTACCGCCGGTTCATTCAGAACTTCTCTAAAATTGCTAAGCCAATGACACAGCTATTG
AAGAAGGAAGAAAAGTTTATCTGGTCTGCTGAATGCAATAGGAGTTTTGAAGAACTCAAA
CGATGGTTGGTGTCTGCACCAGTCTTAATCCTGCCTGATCAGACAAAAGATTTCCAGGTC
TATTGTGATGCATCTCGCCAGGGGCTAGGATGTGTGTTGATGCAGGATGGCAAAGTGGTC
TCTTATGCTTCACGGCAGTTGCGTTCTCATGAAGGCAACTACCCGACGCATGATCTGGAA
TTGGCCGCAGTTGTTCATGCTTTAAAGATTTGGCGGCACTATCTCATCGGTAACCGTTGT
GAGGTATATACAGATCACAAAAGTCTAAAGTACATCTTCACTCAACCTGATTTGAATCTC
AGACAGCAAAGATGGTTGGAGCTGATCAAGGATTATGATATGGGAATACATTATCATCCC
GGCAAGGCTAATGTGGTTGCAGATGCCTTGAGCAGGAAGAGCTACTGCAATGTTGCATGG
GTAGAGCAACTATGTTGTGAGGTTCAACGCGATTTGGAACATCTGAACCTTGGTATAGTT
GAGCACGGATTCGTGGTTGCCCTAGAGGCACAGCCCACACTGGTGGAGCAGGTTCGCATA
GCTCAAGCAAGTGATCCTGAAATAGCAGAGCTCAAAAAGAACATGAGAGTTGGAAAAGCC
CGAGGTTTTGTTGAGGATGAACAAGGAACAATCTGGATGGGAGAAAGATTGTGTGTACCC
GAAAACAAGGAATTAAAAGACCTGATACTAACCGAGGCTCATCAAACTCAGTATTCCATT
CATCCCGGTAGTACTAAGATGTACCAAGACCTCAAAGAGAAGTTCTGGTGGGTCAGCATG
AGAAGGGAAATAGCTGAATTCGTAGCACTCTGTAACGTCTATCAACGAGTAAAGGCAGAA
CACCAAAGGCCAGCAGGTTTGCTACAGCCACTTCAGATTCCAGAATGGAAGTGGGAAGAA
ATCGGAATGGATTTCATCACCGGTTTGCCCAGGACGTCATCGGGGCATGATTCTATTTGG
GTAGTCGTTGACCGACTCACCAAAGTGGCTCACTTCATTCCGGTGCACACTACCTACTCA
GGGAAGAAATTAGCAGAACTCTATCTGGCAAGAATTATGTGTTTACATGGTGTACCTAAG
AAGATCGTGTCTGATCGAGGAAGCCAATTTACTTCAAAGTTCTGGCAGAAATTACAAGAA
GAATTGGGAACCCGGTTGAATTTCAGCACTACTTACCATCCACAAACAGATGGCCAGACC
GAGCGAGTCAATCAAATACTAGAGGATATGTTGAGAGCCTGTGCGCTTGACTTTGGTGGA
GCATGGGACAAAAGCTTGCCGTATGCTGAGTTCTCTTACAACAACAGTTACCAAGCTAGT
CTGCAGATGGCACCGTTTGAAGCACTGTATGGACGAAGGTGTCCTACTCCACTCTTCTGG
GATCAGACAGGGGAACGCCAGTTGTTTGGTACAGAAGTTTTAAATGAGGCAGAAGAGAAA
GTCAGAGCTGTTAGGGAAAGATTGAGAATCGCGCAATCTCGGCAGAAAAGCTATGCAGAC
AACCGCCGAAGGGAGCTCGCTTTCGAAACAGGGGATTATGTGTATCTCCGTGTCACTCCA
CTCAGGGGAGTACATCGCTTCCAAACCAAAGGAAAGTTGGCACCACGCTTTGTGGGACCA
TACAGGATCTTGGAACGTAGAGGTGAAGTTGCTTACCAGCTTGAGCTTCCCTCCAACATG
CTTGGCATCCACAACGTGTTCCACGTCTCTCAATTGAAGAAATGTTTGAGAGGACCTGAG
GAACAGGCAAGTCCGGATCACATCAAAATTCAGGAAGATCTGACATATCTGGAGAAGCCG
ACTCGTATCCTCGAAACCAGCGAGAGAAGGACCAGAAACAAAGTAATCAGATTCTGCAAG
GTTCAGTGGAGTCATCACTCAGAAGAAGAGGCCACTTGGGAAAGAGAAGATGAGTTGAAG
GCCACCCACCCGCACCTCTTCGCCAGCACTTCCGAATCTCGAGGTCGAGATTCCGTTTAA
GGGGGGTAGGTTTGTCACGCCCAGAAGTTTCCCCCCTTTTCTTGCTTTAAAAATTGGTTA
AATAAATTGCCCGAAGAAATTATCTTAATTAACCTAGAGCTAAATCCCTAATTAATAAAT
GCAATTAATAATCGGAAATAGCGTGGTGGAATTTTTCTTGAGTTCCCCATGCTCCAATGC
ATTACCAAGATTTTTAGTGGAATTTTCAGAGCCTTGGAAATAATTTTAACCAATTAAAAA
TCACCAAAGTGCAATTTTAAATCCCAGGAAAAATCCTTTCTTCTTTTTCTTTTTCTTTTC
CTTCTTTTTTCTCTATTGGGCCGTCGACCCACTCCCTCCCGCGCTCGGCCTCCTTCCTTT
GGGCCGGCCCGTTCCCCTTTCCCCTCTCTCCGGGACGCTGACAGGTGGGGCCCACCTGTC
AGGTCGTCCCCTTCCTCCAGCCGCTCGCCCCACGACGGCAACCGCCGCCGAAACCGTCCG
CGCCGCCGCCTTCTCCGCTCCACGCCGCGCCCCCGCTCCGCGTCCCCACGTCGCCGCCCT
CCCTGCCATTCCCGTCCGCACGCGCGCCCGCAAATGGGCGGGATTCGATTTGAATCCCCC
CCACTCTCTCTCTCTCTCTCTCCCCCCACGTCGCCGGCCAAATCGGGGGGTTTCCCGGCC
ATGTCCGCCCCTCTCGAGCCCCTATAAAGCTTCCCCGCATCTCCCTCTCCCTTTTCCCCT
TTTCGCCGCGCTCTCCCGTGCCTCCTACCGCCGCCGCGCCGCTCGCCACTAGCGCTGCCG
CTGGCCGCCACCTCCGGTCGCGCGCCGCAGCCGCTAGAGCCGCCGCCGCGCCAAGCCGCC
GCCGCCATTAGCATTGCCGCCGCGTGAGCCACCTCGGCCGCCGCTCGGTTTCCGCTAAAC
CCCACCGGAGCCCGGTTCTCCTCGCACACCGGTGAGCTATCCATTCTCCTTCGTCTCCGG
CCAACAATGGTGGCCGCCGTGGTCACTCTCTCTACTCCTAATCCTTCTCAACTCCCTCCG
TAGGTGCCGCCGCCGCCCGTCCGCCCCTCCTCATCGCCAGGTCGTCGCCGCCACCTTCAT
CCTCCGCTCCGGCCGCCATACTCGCCGGTGAGGATCCCCCCTCCTCCCTCTTCCCCTCTC
TCTCGTTTGCGCCGCCTCTCTCCACGCGCTCGCCGTCGCCTTCGGTCGACGCCGCCGTCC
TGTACCCCGTCCGCCGTCGCTTCCCGCGCCGCCGATTGCCGTCGCCGGCGACCGTGCGCG
TCGCCGCCGGTTGCCATGGCCGGCCGGCCGGTTTTGAAGCCGAGCCGAGCCGTGCCTAGC
CGCCGCCGTGCCGTCCGATCGGCCTCCCGGCCGATCCGGACCGTCGGTCCCGTGGACCGG
CGGTGGACCACCCGCGTGGTCCCGGTCCACGGTAGACCGGCCACCTTGAGCCACTGCCCG
TGGGGCCCATATGCCGGCGCCCCCTTCCTCTCCCCTTTGAGCCGCTGACCCGTGGGCCCC
GCCTGTCGGCGCCGCCCCCCCCCTGGATGACGTCAGCCCTGGGTATTATTGCGCAATAAA
TAATTAAGGACTTTTTCTTTATTAGTAAAAACACAGTTTATCTTCTAAAATTCATAAGTA
ATTCATCCGAGCTCCGTTTAAGTCCATTCAAGTCTCAGTAAATCAAGAAAAATGCAAAGA
ATCCATTAAAAATGGTTTTGTTTCCTGTTTCAGTAGTCTTATAGCATGTTTTGCTTGTGT
GCTTTGTTTGTCGCGTAGGTTTCGGCCGTTTCGTCGATCCGCGGTTTCTCGAAGACGTTG
CTGAGGTCTCATCAGTTCGAGAGCAAGGCAAGTCATGCATTACATTTGATCATATTGTAC
CCAATTTACAAATATCCCGCATTTCTATTAAATGTTGCATTCTTTTACAATGTCATGTGG
GATGGGTCCTATTACTCAGCCATATATTGTTTACCATATGCCATTGATAACTTGGGTATC
AAAATGATTAGATGTTGGTTTAGGAAATGCTTAGCCATGCTTAGTTCAACTAGTACACAA
ATGGGGATCACATTATTACATAGACTTTGTCTATTGGCATAGCTTTAGATTGGTGCCACC
GCAATGGTGTTAGTTAATTAAAATACACTGAATGGTGGGCTGTGGGTGCATGGTTTTGCT
GGTCGCACCCATGGCAGTTAAGGACCGGTTCACGGGAAACCCTGGGAGACTTACCGTGCT
TACCACAAGCGGGAGTGGGTAACTGCTTGATCTGAAGTATAGCTCGACCCTTTCCTAGGC
ACCGGTGGCGAGGGTGGGCGTGATGGAGTTGGGTCGGCCGGGGTGTCCGGTTGTCCAGCT
GCCGGATTCACCGCGGCGCAAGAGGGGACCGCCCACTGCCTTTTGAGGGGTGGGGGTGAA
ACCTTAGCGTGGTGTGGATGGTTAGGGGAGGGTTATGTGGAGGGTCTTGTCACGATTTCC
CCCTTTGCAGTATCATGGTGATACTTCGGGGCATGGCGACATGTGTGGAATCGTGTCTTG
TGGGTACAGTTGTACATCTCTGGCCAGAGTAAAACTATTCGAATAGCCGTGCCCGCGGTT
ATGGGCGATCAACCAGATTCACCGTGATTAGTCTCACCCCTAGTTTAGCTTATTGAACTG
GTGTAGTACAGGTGGTTGGTTGGGCCTGTTGCAACGTGGTGTAGCGTTGGACAGTGATTG
GTTAATATTGATTAATTACTACAGCTGTTTTACTGCTATCAACTACTGCTTTGAAATGCC
TGCTTTATGCAAAAGAACCCCTAGCTTCCTTTGGTTATATCCTGCATCATACCTCCTCTT
CCGGTATGACTTGCTGAGTACAGTGGGTAGTACTCAGTCTTGCTCTCTTTTCCCCTACAC
TAGAGTTGAAGTTCTTCTCAGTTGGAGCCGTCTCAGAGAGGTTGGTTTCGTCGCTGCCGT
CAAGGTTTGCCTGTGGAGTAGAGTCGCCCGCTGCTGAAGTCAAGCTTCCCGGTTTAGCTC
GCTTTTATCTTTCCCGCTGCATTTGTAATCTTTTATATTTTTGTAAGACGTGGGTCTGTA
TGTCAACAATTGTCGTTTGTGTACCCTGGCTGGTCCTAGACAGGGATTTAATGCACATTC
AGCTTAGAAATTCTGGTTCGAGAATTTCTGGGGGTGACA
>Os0120#DNAnona/MULE
GGGTAAATAGCTAAAGTGGTCCTCCAAGTTTCATCTGAGGCTCAGTTTAGTCCTTAATGT
TTCAATCTGTCCATATTAGTCCTTTAAGTTTTCATTTTAGTTCAAACTTATCCTTGAACC
CACTTAGAATCACATGGCTAAACATAACCAACAACTCTCTTGATAAATGACACTTATACC
CCCTCATTCACATATATAAGAGAAAAAATTGCATGCAATGATTTTTTTATAGATAATGCA
TAGTAATTTATGTAAAACGAAAATAAATTATGTACTTGCAAGTGTATACGATAGCCATTA
GGCTTAAGTTTCATGTGCACATGTTGAAATAATGGGAAGTATATCTGCAATGTTGTTTAT
TCATCTTGGTTTTCTCTTTTCTAGTGTATAGTTGTATACAAATTAAGGGCAAAAGGGACA
TTTTCTAATATAAATGTTGACTAGAAATAGCCATATGGCATATTAAGTGGGCCCAAGGAT
GATTTTAAGCCAAAACAAATATTTAGAGGACCTATGTGGACAAAATGAAACGTGAAGGAC
CAAATTGAGCCTTCGGTAAAACTTGAGGGACTAAATTAGCTATTCACCC
>Os0121_LTR#LTR/Gypsy
TGTTAACAGTGAAATTTGGTAAGCCCGAAGGGAATTATCAAGTCGCCAATAGTTGGATTC
TTGCTAGATTCTAATCTATTAAAGGAAGCTTATCCAGAAGTGACCGAGTTCAAGGAGGAT
GCGGCATGCAAGTTATCTATTAATTAGGTAGTTTGTTAGTTCCTTTTATCTTTAGGAAAG
TGTGTTTAGTGTCCTATAAGGACTTTATGTTTTCCTTTTATCTTTAGGAAAGTTTCTTTC
TTGTCCTACAAGGACTAGTATCTACCCATGGGTATAAATATGTACACCCGGGGTCATTGT
AAACTATCTCTAGATCAATACAACTACTCTCGGCGCATCGCCACCCTCTTTACCGAGGTT
TTTACTTACCATCCGGCGGAATTTGGCACCTGACGTGGGGCTGCATCGCAGTTCGATCTC
CGGCGAAGGGGTAAGTCCTACGTTCCGCCGGGCCCTGGTGAATCTGTCGGCTACATTGGT
GTTGTTCAAGGCTGCATCGTTTCGACCTCTTGGATCGCTCTGGTTTGGTTGATATATTTG
CCTACCGATTTATCATCTGTCTTAGTTGATCTATTCTTACAATCTCAATTTAGTTCTATC
TGTTGTATCTATCACGGTAGCTGCATCTATCGGCTGATTTGACTTACTAGATTGTTGTTG
ATAATATAAGTCTGGTTAAGCCGATAGATTCATGCTAGTGTTCTATCAGGGTGCTAGCCG
ATAAGTTATTTGGACGTTGCATCGGCTTATAAGAATTGCATATACATATAAGTTAGATTT
AGCCGATGACAATAAAGGTTTCATTGATTTATCTAATCTTGTGGATTTTATGACATCGGA
CCTTCAGCCGATGTATGCTTTAAACTTCGGATTAGTGCTTGTTTTATTATATCATATTGC
TAGCGGATTGGTTTATACTAGATTATATTATTGTTATATTGATTATCATCAGTCGATTGC
CTTTATTTCATTATCTACATTGGATATATTGCCGATAGCTCAAAACCCTATTGATATCGG
CTGGAATCGGCATCGGCTGGAGTTACTCCATCGGCTTGTCAGCCGATCGGCTGTTTTATC
TGTTGTTTATATATCTTGTCATTTGCAGGATCAAACTGACTGGCACGCCCATATCTCATC
AAGATTTGGACCTACACTGGAGCTAAGCAAATCTCCCAGGCCAGTGTGTGTTTTTCGCAT
CAACA
>Os0122#DNAnona/hAT
TAGGTGGACAAAAAGCATCAAAACTCGTGGCTCGGATCGGCTCGTAGCAAGCTCGGCTCA
TATCGACTCGAACTCGTAGTCTTAATAAGTCGAGTCAAGCTAGCCTTTTAGCTCGTGAGC
TTAACGAGCTAGCTCACGAGCTGCTCGTTTAGCTCGTTAGTACAAAATATCACCATTATC
TTCATATACTTAGTGTTTCTTAACTAGTGCTTAGTCTTTTAATTACATCTAAACTATTCA
TATTTAGTGAGTACTTTATTAGTTAGTGTTTATTATTATGTTAATATATAATAAAATGGT
AAATTTGAAATTATTAATATGATATTAATAAGATATAGCTCATTAATGAGCCAACTCATG
AGCCGAACCAAGCTAGCCTTTTAACTCATTAACGTTAACGAGCCGAGCCGAGTTGACTCG
TTAAGATAACAAGCTCAAACGAACCGAGCCTTAACAAGCCGAGCTGGCTCGTCATCTAGC
CCTA
>Os0123#DNAnona/hAT
TATAGATGGCCAAAGGGCCCGCCCGGCACGGCCCGGCCCAGGCACGGCTGGGCACGGCCC
AGCAGCCATCGGGCCGGCACGGCCCGATAGGCACTTCGTGCCGGGCCGTGCCGGCCCATG
GGCTGCGCCTCCCGCCCAGGCACGGCCCACCAGCCGTCGGGCCGTGCCGTGCCGGCCCGA
AGGCGCGGGTGGCCCATCGTGCCTTTTTAAAATAAGTCTATTTTCCGTCCCTCCTCTTTG
GGCTGTGACATATATATAGTGAAAATAAGTCTATTTTCCATCCCTCCTCTTTGGGCTGAC
ATATATATAGCTAAAATAAGTCTATTTTCTGTCCCTCCTCTTTGGCTGACATATATATAG
CTAAAATAAGTCTATTTTACGTCCCTATTCTTTCGACCGTGGCATATAATATGTCTATTT
TTACTCCCTATTGTTTATGTGTCGGGCCTGGCCTGCGGCCCATCGTGCCGTGCCGGGCCG
GCCCAACGTGCCGGTGGAGAGGCCCAGGCACGGCCCGGTGGTCGGGCCGGGCCGGCACGG
GCCCGACCCCTGACGGGCCGTGCCGTGCTTGGGCCGGGCCAAAACGCCGTGCCGTGGGCC
GGGCCGTCGGGCCTCGGGCCTTTTGGCCATCTATA
>Os0124#DNAnona/MULE
GGGAAAATATGTAGTGCAAACCACATATGTAGTGGAAACTTGGAAACTACCGTTGGATCG
AGAAATGGACGTCCGAGATTCGTCCACGTCACCATGAGTTAAAATTTAACTCGCAGATTC
ACTCATGAGTTAAAATTTTACTGGGAGTTAAATTTTAACTCATGGTGACGTGGACGAATC
TCGGACGTCCATTTCTCGATCCAACGGTAGTTTCCAAGTTTTCACTACATATGTGGTTTG
CACTACATATTTTCCC
>Os0125#MITE/Tourist
GGCCATTCCCAACCCAATGACTAGGATGGTGTCCATAGCATTAAATAAGCTGCCACCTAG
GATAAAAAATGATGTGGCAAGTGAATAAATGAGGAAAGAGAAGGAAACCATGTCTTGCAT
GAGACATGGTTTCTACACAACATCCAAGACATCATGTGAGATAAGTAGCATTAAATTTAA
GTATGGAATAGTGGTGTTTGCATTGGAAGAGTAGTGTCTAGTACTAGTTTCTTGATGATG
TGGAGTTTATGGAAACTATGTCTAGTGTCTTGGGTTGGGAATGGCC
>Os0126#DNAnona/Helitron
TCCTATATATCTATAAAGTTCATCCCCACTAAGTGTAGTTAATGCTAATTCTCTCTTCTC
TCATGAAGCCACATCACCTCAATTGTTTTTAGCCTTTGGATGATTCATCAAGGGTGTAAA
TTGCATCTCTTCCCCCCAAAAGGCACACCATACAACCCAATCATTTATAACATTTGGATA
ATTGATAAAGGTAAAAAATATATAAACACATGAAAAAAAATCGTATAGTAGGTAAGAAAG
AAAATTTTAGAACTCATATCTACTATATTATCACACAATTCTCCCGCAGCAACGCGCGGG
GTACCCATCTAG
>Os0127#DNAnona/Helitron
TCCTATCTTCCTATATAGTTGGTACCCACTAAGAAGCATTTACTCCTATAAAGCAAGACA
TGCAAGAAGCCACATCATCAATAATTCTAAGCCATCGGATCGCATTAGTACATAGTTATC
AGCCGTTGGATCAAGAAGCTACTCATCCATCTAATTAATCATTGATTACTCATCCAGTCA
CCTCCCTTTAGCTCATAATCACGCGTGACATTGTTATCCATTTTGCACATAATACTATGT
TTTCTCCTCCCAAGTCCTCCAAGATAATGCAAACTTATCTTTTTTTTAATACAACTCAAA
TTATTGTATAAGATGTGAGTTTTGTTTTGTTATAAACAATTGGATAACATAGAGTAATTA
GGCATCATTAACCCAAACCTATTTTTGAAACAAGCTTGAGATAAAGCAAAGAGGTGCAGA
CTACCTAATTATGACGATATCCAGATTGTGCATGAAAATAACTTTCGTATATCATAACAA
TATAAAACACAATGATATTTAAAAAAATAAAACATGAAATTGTATTGTAATAGCAAAGGC
GGCTATATATGAAGCCACATTATCATTTATTTTATATATATATACAGATTTACATCTAAT
TATTTAAAACATTAATTTTATTTGACGATAAAACTAGCAAATCCCACGGCAAGGCGCGGG
GTGCCAACTAG
>Os0128#LTR/Copia
TGTTAGTTGTGTATATCTGTATCCAGTGCTATCCATCCGATATCTCTCCCGATTCTATTT
CTATAAATCGGTTGAGTGGATAAGGAAAGGGTATGCCTATATATGTACTTCGCATATGTG
AGATCAATCTATTGCGTTGAGTCTATCTCGCTCTCATGGTATCAGATTCTTTCGGTTCTC
GCTTCCGCTCCAACCCCTAACTTCGTCCCGTGCGCATGCCCACTGCTGCCGCCATGTCTT
CCCCGTCGCCGCCGTCTTCCCGCGACGCGCTGATCAACGACGTGGTGACCGCCATAGCTG
ATGCGGTGCGTGCCAACTACACCCCTCCAGACGGCTCCAATCTCGACGAGCCGGCTCGTA
CTGTAGCCGAACACGCCGCCACACGGGCCTCCACCGCCACCCGTGACACCCTCACCCGGC
TCCTTCCTCCACTCACGGCGCCCGACGACACCAACTCCTCTGCCGCACCTCTCCTACCGG
CAACTTCTTCCGCTGGACAAGTGCCGCTGGCGCCCTCGACTGCCGCAGCACCGACGATGG
CCTCTCTGCTTCCCGAGCTTGCGTCTCTCCTCGCGCAGCTTGCCGTGTGCGGTGCTCCGA
CTTCTTCCGGCGCGTCGTCTTCGGCGCTCCACGGCGCGCCGCCACCACCGCAGCCACCAG
CCCTCGACAACGAGACTGTCTCCACCCTTCACGGCCAAGCAGTCTCCACCCTTCACTGCC
AAGCACCCTTCACGGCTCTACGGCACGATCTCCGCCGACCTTCTCCAAGAAGTCATGTCG
GCCACCGCGACGGCATACTCCGTTTGGCGCGATCTCGCGCATCAGTTCCTCGGGAACCAG
GAACGACGCGCCATCAACCTCAATGTCGAGTTCCGCACCTTCGCGCAAGGCGATCCCTCC
ATCTCCGACTATTGCCGGCTCCTCAAGTCGATGGCCGACATGCTCGGCGACCTCGGCGAG
CCCGTCCACGACCGCAGTCTCGTGCTACAACACCTCACCGGTTTGAGCCCTAAATTTGGA
CATATGCAATCTCTTCTATCCATGCAGAAGCCGTTCCCCTCCTTCCTGGATGCTCGCTCT
CAGCTTCTACTCGAGGAGATCACCAAGGGCAGCAAGTCGGTGGAACCGGCCACCGCGTTC
ATCGTCAGCAAGTCCGGCTCCGTTCAACCCGCCAGCGGCAAAACCTGCAACACCTCCCAA
GGCAGCAGCAACAACTCCCGCAATCGCCGCCGCGGTCGCGGCAACGGCAGCGGCAACGGT
GGTTCCGGCGCGAACAATGGCGGGTCCGGCGCAAACCCTAACCAAAGCGCGCCGCCGCGC
CCTGCTGCTTCCTCCACGCAGGCCTCGGCCCAACGACCGGCCCAATGGCCGTCCCCCTAC
AATCCGTGGGCTGGGACGAACCAAATGTGGCCCGGTCAAGTTGCCTCTGGCCTGCTGGGC
CCTCGTCCTGCGTTCGCCGGCACTGCGCTCGGCCCAGTCGCCTACCAGGCCGCCCAGGGG
ACGGTTGGGCCGGTCTCCTCGTTCGGCCACTCCACCCCGCCGGCCTCCGTCTACGCCACG
CCGCCATCAGTTGTGCCGCCGTCTCCACACATGGTGCCGCAACCACAACCGTGGTCAGCG
CCATCACAGTGGGACCCTCAGGTGCTCGCCAGCAACTACAACACTGCCGCCCTGACGCCG
CCAACCAACGACGAATGGTACGTGGATTCAGGCGCCTCTTCCCACATGACTCCTCACACC
GGTACCCTTACCCTCGCACCCACAACCTCTCCCTCTTATATTGTTGTTGGAAACGGCTCC
TTGCTTCCTATTACTGCCACTGGTAGCGCTTGCATTAATTTTCCACACCAATCCTTTCTT
CTTAACAATGTCTTAGTTTCTCCTGACATCATTAGGAACCTTATATCTGCTCGCCGTTTT
GTTTGTGATAACTGGTGATCTGTTGAACTTGACCCGTTTGGTCTCTCTGTGAAGGATTAT
CCAACCAGGACTGAGATCGTCAGGTGCAATAGCTCTGGAGACCTGTATCCCTTCCCAGCA
GATGCTTTTTCCTCAGCGGCCTCCGCCCGCACCTTCACTGCTACGGAGTCCACCACGGAC
CTTTGGCATCGCCGTCTAGGGCACATTGGTCATGATGCTCTCACCCGCTTGTCGCAGGCT
TCAGTCATACCACTACCCAGGGGTGCTGCCCCAGTCTGTCATGCTTACCAGCTTGGTCGG
CATGTGCGCCTTCCTTTTACTAGTTCCTTTACTAGAGCTTCGGCAAAGTTTGAGTTAGTT
CATTGTGATTTGTGGACATCCCCTGTTCCTAGTGTTTATGGTTTTAAGTATTATCTTGTG
ATACTCGATGATTACTCTCATTATGTGTGGACCTTTCCATTACGTCTTAAATCAGAAACT
TTTGATACTATCTCTCACTTTTTTGCCTTCGTGAAGACCCAGTTTTCCACCACCATTCGC
AACATACAGTGTGATAATGGCCGCAAGTTTGACAACCTCACCGCCCGCACCTTCTTCCTC
ACCAATGGTGTACACATGCAAATGTCATGCCCCTATACCTCCCCTCAGAACGGCAAGGCC
GAGCGCATGCTTCGTTCCATTAACAACATTGTACGCTCCCTGCTTTTTCAAGCCAGCCTT
CCCGCTTCCTATTGGGTTGATGCCCTCCACACCACCACTCACCTCATAAACCGGCATCCC
ACCAAAACCCTTCAACATCACACAACTTTCTTTGCCCTTTTTGGTGCCCATCCTAGCTAT
ACCCACTTTCGAGTATTTGGCTGCAAGTGCTATCCTAACCTTTTCGCAACCTCTCCGCAC
AAGCTAGCCCCACGCTCCTCTCTCTGTGTATTCCTAGGCTATCCCCTCCACCATAAAGGG
TATCGGTGTCTTGATCTTGCTACCAACAAGGTCATTATTTCACGTCATGTGGTGTTTGAT
GAGTGCTCCTTTCCTTTTGCTGAATTAACTAATGATCCAGTTGATGGCTACTTGGATTTT
CTTGAGGATTTTTCAGCACCGACGCTGGCTCCGATTGGTCGCCCCCGCTCTGGTCCCACT
GACCCAGCGGCTCGCGCGGCCCCAATGGTGTCCCCCTTGGCCACCACTGCTGGCGTGGCT
TCTCCTGGGCGATCCCCGTGCACGGCTCTCACAGAGCCGGCCTCGCCCGCACCTTCCGCC
GGCTCGGCTATCAGTCGCACAGCCGGGCCACCGCCCGGTTTCTCGCCGGCCCGGTCATCC
CCAGGCCACGACTCGGCTGCTGGGTCGCCTCCTGGCTCCTCGCCGGCTCGGTCGTCCCCC
GGCCCGTCGCTGGCGGTTCCGCCTTCCAGGACGCACCACTCGTTGGCGCCTCCCATCGGT
GCCCCACCCGTGCTCGAAGTGCACGGGTCCCGGGCGCCGTCATAACGAGCCAACTCGGTG
TCTCCCCCGTCGTCAACACGCATGGCATGACGACTCGCGGCAAGAACGGCATACGACTAC
CGGTCACGCGCTACAACCTCAACGTCGCCACCCTCTCTCCGGTGCCCCGCACTTATCGCA
CCGCCCTGGCCGATCTGCACTGGTGTTCTGCGATGGAAGAGGAGTTTGCCGCGTTGCAGG
CAAATCACACCTAGGACCTGGTTCCTCGTCCCTCAGGTTGCAATGTGGTCACCAGCAAAT
GGATCTTTCGACACAAGTTCTAGTCTGACGGTAGCTTGGACAGGTACAAGGCACGCTGGG
TCCTCCGTGGTTTTACTCAGCGACCCGGGATCGATTTTGATGAGACCTTCAGTCCGGTTG
TCAAGCCAGCTACTGTCCGCACCGTTCTCAGTCTTGCTGTCACTCGGCAATGGCCTGTTC
ATCAGTTGGATGTCAAGAATGCTTTCCTGCATGGTGCACTCCAGGAGACCGTTTACTGCA
CTCAGCCATCTGGTTTTGAAGACACCACCAGGCCTGACATGGTGTGTCGTCTCAACAAGT
CTCTCTACGGTCTCAAGCAGGCTCCCCGCGCTTGGTACAGCCGCTTTGCTAGCTATTTGC
TCACTCTGGGTTTCACCAAGGCTAAGTCTGATACTTCATTGTTTATCTATCACCGAGGTT
CAGATTTGGTTTACTTGCTCCTATACGTGGACGACATTGTTTTGACTGCTTCCTCAGCTG
GTCTTCTCCGTTGGGCTATACAGGCTTTACAGGCTGAATTTTCCATGAAGGATCTTGGTA
CACTGCACCATTTTTTGGGCATTACAGTCACCAGTGACAGCTCTGGTCTTCTCCTGAGTC
AGCGTCAGTACAGCATTGAGATTCTCGAGCGTGCTGGCATGTCTGATTGCAAGCCATGCT
CCACTCCTGTTGACACCAATGCCAAGCTCTCCTCCACAGATGGCTCACCGGTTTTAGACC
CAACTGACTATCGCAGCCTGGCTAGTGCACTTCAGTACTTGACATTCACTCGGCCAGATA
TTTCTTATGTTGTTCAGCAGGTCTGTCTCCACATGCATGATCCCAGAGATTCGCATCTCG
CTACTCTCAAGCGTATCCTTCGGTATGTCCGAGGAACACTTGACCTTGGACTACACATTC
GGCACTCTCCTTCGACTGACCTAGTGGCTTATTCTGATGCTAATTGGGCCGGCTGCCCTG
ACACACGCAAGTCCACCTCGGGCTACGCTGTGTTTCTTGGTGACAACCTGGTCTCCTGGT
CTTCCAAGCGTCAGCACACTGTGTCTCGTTCTAGCGCCGAAGCGGAGTACAGGGCTATGG
CCAATGCTGTTGCAGAAACTTGTTGGCTGCGCCAATTGTTACATGAGCTACATACACCAC
CCTCCAAGGCTACTTTGGTATACTGCGACAACGTCAGCGCTGTCTATCTCTCCACTAATC
CGGTTCAGCATCAACGGACCAAACATGTGGAGATCGATCTACACTTTGTTCGCGATCGCG
TCGCCGTCGGTTCTGTTCGTGTGCTCCATGTCCCAACGACCTCACAGTACGCGGATATCT
TCACCAAGGGTTTGCCTAGTTCACTTTTTGTGGAGTTTCGGTCCAGTCTTAATGTTTGTT
AAAACGACGTTCAGACTGCGGGGAGGCGGGGTGTTAGTTGTGTATATCTGTATCCAGTGC
TATCCATCCGATATCTCTCCCGATTCTATTTCTATAAATCGGTTGAGTGGATAAGGAAAG
GGTATGCCTATATATGTACTTCGCATATGTGAGATCAATCTATTGCGTTGAGTCTATCTC
GCTCTCA
>Os0129#DNAauto/CACTA
CACTACGCCAGATCCTCACACCTCTGACGGGATACCTGTGACGGGCAAACGAATTGGTCA
GTAGTGACCATTACCTTTGACGGGTTATACGGGATGCCGTCACCGGTGAGGCATCTGGCC
GCGGCCCGTCACAGGTATCCCCTCACCTGTGACGGGCCGAAAGGAAAACCCATCAGAGGT
ATACCAGTGACGAGTTTTTCTTCCAACCCGTCACTGGTATCCCCTCACCTGTGACGGGCC
GATACATTAGAAGCCGTCAGAGGTGATGGGCCGCCACCTGTGACGGCTTTCATTTCTGGC
CCGTCACAGGTGAGCGGATACCAGTGACGGGCCGTTGAATAGAAGCCCGTCAAAGGTATG
AGCAATACCTTTGACGGGCTTTTTTTATCTAACCCGTTTGAGGTGTGTTGGCTCTATAAA
TACCCCCAAACTGCCAACTGCTTTCCATCCCGACCATTGTACTGTTCACAAATCGGTTGG
GAGGGCAAGGGGGGCGATTTTTTGCTAAAATTCAAGGTAAAAAACACATTATTCTCCATT
TATTCTCAACATATCGATCATCATTTATTTTTCTTCGTATGTTGTTGATTTCAGATGGAT
CGTAGATGGATGTACTATGCGCATCGTTCGTCTACCGAGTATAGAGAGGGGGTCACTGAA
TTTGTCACATTTGCGGATAATGACAGAAAAAGTAGGATGAGCATGCACATGTTGTGCCCA
TGTAGGGACTGTAAGAATGAACAGATGATCGAAGACAAGGATGAAGTGCATGCTCATTTG
ATAATGAATGGATTCATGAAGAAATATACCTGCTGGACCAAGCATGGAGAGCAAGAGGCG
CCTGATGTCGCAGCTGAAGAAGTGTTGGATCAGGATGTAGAGAACACCGCAGCAGCTCGA
GAAGGCATGTTCGTACCTTCTCCTTTAGGTGGAGAGACCATAGATTTGGACACTCAATGT
CTATCTACAATGTTGCATGACATTGAAGACGCAGAGGACAACGACAGAGATTATGAGAAG
TTTAGTAAGTTGGTGGAAGATTGCCAGATGCCGTTGTATGATGGATGCAAGTCGAAGCAC
AGCAAGTTGTCATGCGTGTTGGAACTCATGAAGCTTAAGGCTAGTAATGGCTGGTCGGAC
AAGAGTTTTACAGAACTCCTTGAGCTGTTAAAGGATCTGTTGCCAGAGGGGAACAATTTA
CCTCAGACGACATATGAAGCGAAGCAAGTATTATGTCCGTTGGGCCTGGAGGTCAGAAGA
ATTCATGCATGTCCGAACGACTGCATTTTGTATTACAAGGAATACGCTGACTTGGATGTC
TGCCCTATCTGTGGGGCATCAAGATACAAACGAGCAAAGAGTGAAGGTGAAGGAAGTAAG
TCAAAGAGGGGAGGCCCAGCAAAGGTGGTGTGGTATCTCCCAATTGCGGAGCGCATGAAG
AGAATGTTTGCGAACAAGGAACAAGCTAAGCTTGTGCGCTGGCATGCCGAAGAACGGAAA
GTCGATACTATGCTGAGGCACCCAGCAGATTCAGTACAGTGGAGGACAATCGATAGGATT
TACCAGGAATTCTCAAAAGACCCAAGAAACATGCGTTTCGCAATATGTACGGACGGCATT
AATCCTTTTGGTGATTTGAGCAGTCGTCACAGTACATGGCCAGTTCTGATTGTTAACTAT
AACCTTCCTCCCTGGTTGTGTTTCAAAAGAAAGTACATTATGCTTGCCATGCTCATTCAA
GGACCGAGACAACCTGGCAACGATATCGATGTGTTCCTTGAACCGATAATCGATGACTTT
GAAAGGCTATGGAATGAGGGCACACGAACATGGGACGCATATGCACAAGAGTATTTCAAC
CTCCATGCGATGCTGTTTTGTACCATCAACGATTATCCGGCCCTTGGCAACCTTTCTGGC
CAAACTGTGAAAGGGAAATGGGCGTGTTCGGAGTGTATGGAGGAAACAAGAAGCAAATGG
TTGAAGCATTCACACAAGACGGTCTACATGGGTCACAGGAGATTTCTCCCAAGGTATCAC
CCGTATAGGAATATGAGAAAGAATTTCAATGGACACAGAGATACAGCCGGACCCCCGACA
GAGCTAACAGGGACAAAGGTGCACAACTTATTGATGGGAATAACCAACGAGTTTGGAAAA
AAGAGGAAAGTTGGAAAGCGAAAAGAGAAGAGCACATCGAAGGAAAAAATAGAGGAGCAT
GTGGAAAAACAAAAGACAAAAGAGAGGAGCATGTGGAAAAAAAAGTCAATATTTTGGAGA
CTACCATACTGGAAGGATCTTGAAGTTCGCCACTGCATAGATTTGATGCATGTCGAGAAG
AATGTATGCGAGAGTTTAATGGGATTACTGCTTAACCCAGGTACTACAAAGGATGGTCTC
AACGCCCGACGAGATCTGGAAGATATGGGTGTTCGGTCGGAGCTACATCCCATAACCACG
GAATCCGGCAGGGTTTACCTTCCTCCAGCCTGCTACACTCTCTCGAAAGAAGAGAAGATT
GATTTGCTAACATGTTTGAGTGGTATAAAGGTTCCATCTGGTTACTCATCAAGAATCAGT
AGGCTCGTTTCACTGCAAGATCTTAAGTTGGTTGGAATGAAGTCGCATGATTACCACGTT
CTTATCACACAGCTGTTGCCCGTTGCAATAAGGAATATTTTGCCTCCTAAGGTGCGACAC
ACGATCCAGCGGTTCTGTTCCTTCTTCCATGCAATCGGCCAGAAGATCATTGATCCCGAG
GGACTAGATGAACTACAGGCAGAACTTGTGAGAACCCTATGTCATCTTGAGATGTACTTT
CCTCCAACTTTCTTTGACATAATGGAACATCTTCCGGTGCACCTTGTGAGGCAAACAAAG
TGCTGTGGTCCAGCATTCATGACGCAGATGTATCCTTGCGAAAGGTACCTGGGGATCCTT
AAGGGTTATGTACGGAACCGTTCACACCCCGAGGGGAGTATCATCGAGAGTTACACCACC
GAAGAGGCCATCGAATTTTGTGTGGACTACATGTCAGAAACATCTTCAATTGGATTACCA
CGATCTCATCACGAAGGGAGGCTTGACGGTGTTGGTACTGTTGGAAGAAAGACTATTAGG
TTGGATCGGAAGGTGTACGATAAAGCTCATTTCACGGTACTACAGCATATGACTGAGGTG
GTGCCGTACGTTGACGAACACCTTGCAGTTATCCGACAAGAGAACCCAGGCCGATCAGAG
AGTTGGGTCAGGAATAAGCACATGTCTTCTTTCAACGAGTGGCTGAAGAACCGAATTGCC
AGGTTGCAGAACTTGCCTAGTGAAACACTTCCGTGGTTGTCACAGGGTCCTGAATGGAGT
GCCACCACCTGGCAAGGATATGACATAAATGGATACACCTTTCACACGGTCAAGCAAGAC
AGCAAATGCACAGTGCAGAACAGTGGGTTACGCATCGAGGCTGCTAGTGACGGTGGTCGT
CGTGATCAATACTATGGTAGAGTTGAGCAAATATTGGAGCTAGATTACTTGAAGTTCAAA
GTCCCGTTGTTTCGTTGTCGATGGGTCGATCTTCGCAATGTAAAAGTTGACAATGAAGGT
TTCACCACTGTCAACTTGGCTAACAACGCGTACAAGGATGAGCCGTTCGTTCTCGCCAAA
CAAGTTGTTCAAGTGTTCTACATAGTTGACCCGTGTAACAAGAAACTACATGTTGTTCGT
GAAGGGAAAAGGAGAATTGTTGGATTGGACAATATTGCAGACGAGGATGATTACAACCAG
CACGTCCACGGCATAGGTCAAGAAATACCTCTAGAAGAGGAGGAGGAAGAAGATGAAGTT
CAATATGCACGTGTCGACCATGAGGAAGGATTATTTTTGTAATTTATGTACGTAGTTTAT
GTCTACATGTCTGTTATCTGTATGACTCTAATATGTTCGCAATGATCAATAGTATATTGC
TTATGAAATAGTCAAATAAAATAATTAAGTGAAGCACCCTCTAGAAGTGAAATAAAATAA
TTAAGCAAGTATAAGCATTGGAAATAATATAATTAAAGTAGTATAATAATGAAGTGCAAT
TACTACTGTTAGTGAAATAAAATAATTAAGTATAAAAAAATATGTAGTGTATGTGAAAAT
ATGTTAAGGAAAATAAAAGAACTAAGTGAAATAAAATAAAATAAAATTGCTCTAGGCAAA
CTCACCTGTGACGGGCTCTATCTGTAGGGCCGTCACAGGTGACCTCACCTGTGACGGCCC
AGAGTGTTGGGCCCGTCACAGGTGGTCTTACCTGTGACGGCTCCACGGTTGGCGCCCGTC
ACAGGTGAGGCCACCTGTGACGGCCACATAGTTGGAGCCCGTCACAGGTGAGTTTGACTA
GGGTTGACCTAGGGTTGGACATCTTCTAGATCGATCCAGATCCGGCGCCCACTCTCACTC
ACTCACTCTCTCGACCGCCGCCTCGCCTCTCTCGACCTCTCTGCCGCCCTCTACGCGCCC
TCCTCTCCACCGCCGCCCTCGCCGCCGCCAAATCCGCCGCCCTCTCCGCCCTCTCCGCCA
CCCTCTACGCCCTCCTCTCCACCGCCTCGACCTCGACCTCTCCGCCACCATCTCTGCCGC
CGCCCTCTACGCCGCCCTCCCCACCGCCGCCTCGACCTCTCTGCCGCCCTCTCCACCGCC
GCCGCCTCACTCACTCTCTCGACCGCCGCCGTCCATCTCCATCGACCTCTCCGCCGCCAT
CTCCGCCGCCCTCTCTACCGCCATCTCCGCCCTCTACGCCGCCCTCCCCACCGCCTCGAC
CTCGACCTCTCCGCCACCATCTCTGCCGCCGCCCTCTACGCCGCCCTCCCCACCGCCGCC
TCGACCTCTCTGCCGCCCTCTCCACCGCCGCCGCCTCACTCACTCTCTCGACCGCCGCCG
TCCATCTCCATCGACCTCTCCGCCGCCATCTCCGCCGCCCTCTCTACCGCCATCTCCGCC
CTCTACGCCGCCCTCCCCACGCGCCGCCTCGACCTCTCCACCGCTGCCGCCTCACTCACT
CTCTCGACGGCCGCCGGGACCTCCTCTCAGTCGCCACGCCAGGACCGTCGTCGCCGCCAC
CGGGATCTCCTCTCCGCCGCCTCCTCCTCTCGACCGGGACCTCCACGGTGAGCCCACTCC
CCCCGCCTCCCCTCGTTTACTATTGGTCGCCGATTAACCCCCTCTTCTCCTCCTCAGCGC
CGCCGTGCCAAGAAGCCGCCGCCGCGCCGCCGTGCTGAGAAGCCGTGCGCCTGCCGGGAC
TCGTCGTCGCCGTGTGCCGCCTCCTCTGCTCGTCGTCTCCTCTCCAGGTACCCCTCTCTC
TCTGATGCCCATGAATGGAATGGTGCAGTGGATGGATGAATAAATGATGCAATGGAATGG
ATGAATGAATGATGAACTTTGGATGAATGATGAACTTTGGATGAATGATGCAATGGAATG
GATGAATGAATGATTTAAGTGCCATTTTGACATGTAACCATTCATGGAGTGTGTACCGCT
TTATATGTTGTTTTGTTCCCTTTTGCTAGAACTATTGAATTTTGGGGATAATGTTTACAT
TTAGCTGAAAAAGGATGGATTGATAGATTGGCAACAGTGTTTCTAGCTTGGTAGGGTAGC
TAGCTAGAAATAGTTTATCTAGCTAGCTAGTTAGGGGTTATGTTCCCTTTTCCTATAAAT
AAAGCATATACAGGGTTTGAAATTTAGTTCAAATGGAAAATACAAAATGCATGGGGAGTT
TTGGTGGATTGGTTAGTGTAGTCCATGGACGGAACCGACCTAGTCACCAAAATTTTTCAT
GCATTTTGTTTTCTGTCATTCTTTGATAATTAAGGAACTTTATTAGGTTTAGGGTTTGAA
ATTTAGTTCAAATGGAAGAATTGATTGATTGGCCGCAGATTTAATGTTGTTCCGAGGTTA
TCAAACCATCACAGAATACAAAATGCATGGGGAATTTTGGTGGATTGGTCAGTGTAGTCC
ATGGACGGAACCGACCTAGACACCAAAATTCTCCATGCATTTTGTTTTCTGTCATTCTTT
GATGATTAAGGAACTTTGCAGATTATCTAAACTTGTGGATTTATATACCCTTTTTGTCTA
TGAATAGGTGAATTGCATGAATTGTTGTTTATATACATGATTTATATACCCTTGCTGCTG
CTGCCACATAAATGATTGTGGGCTGTTTTATTATCTACACTTGATTGAATTGAATGGATG
AATTGCTGTTTACATGAAGTTAGTAGTACTGTCTCATTTTTTTTGATGAAATATATGCAT
ATTTGAGATGTGAAATATATGAGGTGATGAATTTGGACTATTTGTGGATGAAATATATGC
AGTATTAGATGAATTAGTCTTTTTGTATTAGATGATTTTAGGATTAATTTTGCTGCATTG
GTTGAATTTTGCATGATTTTAACTAGATAAATGGCCAGTGATGTTTTATGTTAATACACC
CCTATTGTTGCTGCCCCTGTGGAGTATCTTTGCCCCTGTTGCTGCTGCCCAATGTGTTCC
TTGTTAAATGCCCAGTGATGAATTGCTCAATAAGAACAAATTATCTACACTTGTTTTTTT
TTTATGCATAAGAACAGATTTTCTGCACTTGCTCTTTTTTCTGGATTGATAAGAGGAGAC
TATATACACTTGTTTTCTGTCATTCTTTGATGATTTATATACCCTTGCTGCTGCTGCCCA
ATGTGTTCCTTATTAAATGGCCATTGATGAATTGCTCAATAAGAACAGATTATCTACACT
TGTTCATTTTTTTGCCCCTACACTTGTTCATTTATATACCCCTGCTGTTGCTACCCCTGT
GGCATATATACTCCTCCTGCTGCTGTTTTATGTCAATCATGCAAATTCTGTACCCTTGCT
GCTGCTGTTTTTTAAATTTGCATGATTGATTCAGTGGTTATATACCTCTACACTTGTTCT
TTTTTTATGCATAAGAACAGATTTTGTGCACTTGCTCTTTTTTTATGCATAAGAACAGAT
TTTCTGCACTTGCTCTTTTCTTCTGGATTGATAAGAGGAGTATATCTAGACATGTTGTTT
TAGTTAATTTGCCCCTGCTGTTGCTACCCCTGTGGCATATATACTCCTCCTGCTGCTGTT
TTATGTCAATCATGCAAATTCTGTACCCTTGCTGCTGCTGTTTTTTAAATTTGCATGATT
GATTCAGTGGTTATATACCTCTACACTTGTTCTTTTTTTATGCATAAGAACAGATTTTCT
GCACTTGCTCTTTTGATGTTATGATTTTCTCTTTTTTATCCCTTCATGCAAATGATTGTA
ATTGATGCATATTTCTCAGCAAAACTGAGGCCATATCTTTCATAGTATACCCCGTATTAC
ATTGGATCTAATGCTATTTAGTCTAATGGTAGGAAATTTATAATCTTTTTCGCGAAAGTT
AAACCATGTCAACGCCCGGCGCAAACCCGCCCTCCCCAACACCTGCGAGGATCCAGGAAG
AAGCAAACCCAGCCACAGAGGCAGTTGCCGAAGGTCATCCCGCGACAACGGCGGTCCAAC
AACCCGAAATTCATGGTAATTTATAGGATAAATTTTCACCACATGACCACATAAATTTTA
GCTAGCACCCCTTAGCAAATATTGCCTTCTGTTTGTGCTGCAGAATTGCCGCAGGAACAA
CATACGTCGATGTCGGGCGAGACAAGTGCAAGTAGGTCTAGTAGAAATCCGCGGTCACAA
AATATATGGCCGACCACAGTGCAAGTTATAAGAGAGGTTGACGCTAGTGGTAGGCCCACG
GCGCCCAGGACTGTCATTGGAAGATGGTCTAACTGCTGCGGGATAGCGGCACGTGAGAAC
TTCGGGATCCTCCATAAAGATATCGGGAAGGTCACAGAAGCCGAGAAAGAGCGAGCTTGG
ACGGCAATGGAGAAATGGTTCACATTTCCAGCCGAAGCAAAGGATAGGCTCAAGCGGAAG
GCATTCCAAAAGATGGGCAAAGCTTGGAAGAATTGGAAGTCGAAGCTCTTCACCGAGTAT
GTCAACCCGCCCGGCAATCATACGCCGTTCGATGAATACCCTCAAATAACCGAAGCGGTG
TGGGAGGAATTCTGCTCTCTCAAGACCACCCAAGAGTTTAGGGAATCCAGCGAGGCACAT
CGCGTACTGCAACAGCGGAATGAGCACCCGCATCGGCTGGGCACCGCAGGGTACATCGGC
AAGGAGGCAATATGGGCCCAAGAAGATGCAGCCGCTGCAGCAGCGAATGTACCTGCCCCG
TTTTCAGACATCCCTGAACAAAGAGCTCGCAACTGGGCGCGGGCAAGGGGTAAGGTCAAC
CCGGACGGCTCTGTCACATTTGAGAACAAAAGTGATGCCGTCGTCTATCAGGAACTGGTG
AGTTCACTACTTAACCTAACTAATTTCCGTTCGTATAAAGTACAAGTTCGTATAAACGAC
TATCTTCTTTTCTAGTTGGGCTTGGTTGCTGAACAAGCTTCACAAAGCGAGGTTGAGTCC
GCGCCGAAGAGGCGCGAAGATGACATCCTCACAAAGGCGCTCGGAACCAAAGAACATCCT
GGCCGAACTCGGGGAATTGGTAGCGATGTGCCCTGGAAGCATGGACTCCCTCAGTACAGC
TCCCAATACAGGAAACGGAAAGTCTCCAAGGAAGAGAGGGACGCTCGTTTGAAGGCCGAA
CTTAAGGTTGAGGTCATTCAAGAACTAGAAGCTAGCATGAATGCAAGGGTGGAAGAAAGG
GTTAACAAGGTGCTCGCCGACATGAATATACCCCGAGTCACAACACCTGCTGTGCAACCA
ACTCCTCGTGTACAACACGACGCGAGTCCGTCACAGCATAGGAGTAGTTGTGCATCCACA
GAGGTGCCGGCCCCTGGTCTCCCGATCGCACCACTAGCTGCAGTGGACCACATCGAGGTA
ATTATTGTTATCCGATCCATATCTAATAAAAGACATTTACACATTCCAATATTAAATTCA
AACTTTCACCTTATGCAGGGCGCAGCACAGTGTGTCCTACTAGCGAGAGTCCACCCAACT
TTCGCTCCTGAAGTCGCTGAGGGCATGGCTTTCAAGCCCTCGGTTACAGACAAGGTCCAC
GGCGCAGACCTGCTAGCTGGGTATGCCAAGGTGTCCATCGATACAGTAAAGGACACCTGG
TCAGGCTATCCGCTGCCCGTGCCCCCAAATGATGAAATCATGACTTTGGGCGATGCGCGC
AAGACATTCATACAATGGCCCAAAGAAGACATAGTTGTGAAGATGACTCCTCGTCCAAGT
CGACCGACGGAGCTTACACCTCCCAAGTCTAAGCTATCAATTGAGGCTCCCCGTGGACCG
GCATTGTCAGTACCTCATTCTCCCGGTGGAGCTGATATGGACTTGGCAGATATAGCTCAA
AGCTTGGCTCCAATAAAGACCACAAGAAAGGCCGATAGCTCCCCACCACTTGTCAAGGGC
CAGAAGCGTGAACGAAGCAAGGGGAAGGTCGGGGAGTTGGCGCCGGAGCCAAAAAGGGGC
AAGGCTGCGACGTCGATGCCGGTGAGCAAATCGGGGAAGGTCGTGAGGGCGCCAGCCCAA
TTTGAGCTAGGCATGCCATTGGTGGAGGACAATGTGTTAGCTGTGATGGGTATTGCTTGC
CGAGAGCTACATAAGCAATACATGGAGCTAAGCAATGCCAAGCGGAAAATGAGGGAGTCA
TCCATAGTTGGACATCACGACCACCAGCCGTTCCTATCGTCGCCTGCCTATATAACTATA
GGCTTTGATGACCTCTTCGACCTTTTCAGGATCCGGAAGTTGGACACTGGTCTTCTAAAA
TGCTACTCCTTGTAAGTGCATACCTTCTATACTTGTGATATGACTGGACTATATCTCCTA
ATTAAATTAGTTCTAATACGTAAATATTTTAAGGTTGTGTTGGATCGAGAGTCGTCGCCA
TGGTAATCAGGTTGGGTTCCTTGATCCATCCATGGTGAATGAGGTTAATTTATAACAGAG
CTCCACTGAGGTGGTTGACTATGTCAACCGGTGTTTATGGGCCCATCAAGACAAGGAGTA
CATCATGTGCGCACACAACCAAGAGTAAGAGGACAATACCCTTCGTGTATATTGTTTTTG
AAGTTAAGGTTCTTAGTACTAACGCTACATAACCACTGCGCAGGCGACATTGGATTCTCC
TAGTCATCGTACCTAAGTGGAGTAGGGTTACCTACCTTAACTCCAATAAGTCCAAAGATT
ATGATTTCAGTGAAATCACCAAGGCCTTAAATATGGCTTGGGGCCCATATGTGGAAAAGG
GTGGTAGGCACAAGGAGGGCAAGAACGAACTTTATCATGACACCAAGTTTGCATGCGCAC
AACAGATCGGAGACCAATGTGGTTTCCACGTGTGCCACAACATGTCAACACTTCTAAGAG
AGGTGAAAGATTTCGACCCTGAGGTTGTTGCTAATGGCGAATAAGCTCATTTCAATATCT
ACATTGCTATTCAAAACGTGCTAATTAACCTCTTATTTATTAAACAGAAAGGTAGAGCTG
GCTTCAAGATCTCACCCATCAACCCCCCCGCTATCAGAGGCGAATTGTGTGCCTTTATTC
TTGCAGAAATAATGAACAAGAAAGGACGTTTTCATGCCAAATAGACTCATGAACTTGGCT
AGATAATTTATTGTGATGTAAAAAAGATGTTTTTATAATTTCTGGCGATGTAAAAAATTA
TGTTTTTATAGAGTGCAATGTAATTTACTTTCATATGTGCAATATTTATGGTACTTTACT
AAATTGTCATCACATTTGATCAACTACGATTTATGTTGTACGTCTCATCTGTTTTCTCCT
TTTTTTTTTTCCTTATTGACAGGTTGTGCAGGTCGATGACATCATGGCTTTAATCCATTT
GGTAAGTATATATGCGGTTCTATGAGCAACGACCGAAATTGTGGCTTTCAAGGGGTGTGA
ATTTGCTGTGCAAAATTGTGGCATTTGAACTGCATATATGTGTTGTTGGGGATCTGTGAT
GTTATATTGGGGGGGTGATGTATCTGTGATGTTATATGCAGTGATCTGCATATATGTGTT
GTTGGGGATCTGTGACTGGAATATATCTGTGATGTTTCTATTTTTCAGAGGGCATGGCTA
GCAAATCCTGAGGCTAGCCAATATTTAGCATTTATTTTTTTTCTGGAATTAACTCATCAG
TGACGGGTCAGAACAAAAATCCGTCAAAGGTAACATAACCTGTGACGGACTAGCAAATAA
AGGCCCGTCAGAGGTGACCTACCTGTGACGGGCCTTTACTTTTGGGGCCGTCACAGGTAG
ATCACCTGTGACAGCTTCTAACTACGGAGACCTCAACCTCTGACGGCCTTTATTTAAAGG
GCCGTCAGAGATGAGTCACCTGTGACGGGTCCTAACTCGCTCAAGGCTAGCGGAGACCAA
CACCTCTGACGGCCTTCTAGTAACTTGCCCGTCAGAGGTGGGTGTCACCTGTGACGGCCG
GCCACCCGTCAAAGGTGACTGGACTCACCAGTGACCACTGATCACTGACCATGCGCGAAG
CCGTCAAAGATGAGGGTTTGGGCCCGTCACAGGTGACCTTGGCCAGTGTAGTGTG
>Os0130#LTR/Copia
TGTTAGATCATAATCCTTGTAATCCTTGTATGTTATTTTCTTTCGGTTAGTCTGTTTAGT
TGGTCATGGCGCAAGAATAGCCTGCGCGTGGCCAAAGCAACGGGACGTGCGCGCTGCTGC
GGATCGTGGGGATGGACGCGAGAAATTCGCGGGAGTGATGCGCTTCCTAGGGCATAGCAT
ATTGCATGGTTGTTTTGCTACAAATAAGATAAGAAAACAGAAAAGCTGTAGGCAGATTAC
GCAGCGCCAAAACTCTGCTCTCTCTCTCGTGATCTGATTACAGTACTCGCGTGTGTTCGT
GTGTTGGTTCTTCCTCGCCCGCTCGCCGATCGTTTGGGTAAATCCTAACATTTGGTATCA
GAGCGAGGTTCAGGGTGTGGAATCATGATCGTGCTCTCGAATCGGTTCTCATGCCTTGCC
GTCGCTCGTCGTCACCGACGCAGCGCACTCCAGGAGATTCCGGCCGCCGCGCCTCGGGCA
GCGGCGGGAATGTCCGCGGGCTGGTTATACACCACGTGGTCAAGGAGGCGGGAGGCTCGG
CAAACTATCCGGTGCTCACGAAGACGAACTACAACGAATGGTCCCTCCTGATGAAGATTA
AGCTCCAAGCTCGTTTCTTGTGGGGCACCGTCGATCCAGGAGGGGCCGGGATCGAGCTCC
ATGAAGACAGGATGGCGTTGGACGCCATCTGCAGTGCCGTCCCCGCCGAGATGATCTCGA
TGTTGGCGACCAAGGTGACGGCCAAGACGGCATGGAAGTGCATCAGGACTCTACGCGTCG
GCAACGACCGCATTCGCAAGGCGAGCACACAGAAGCTGCGTTCGGAGTACGAGGCGCTGG
CGTTCCGCGACGGCGAGTCGGTGCAGGATTTCGCCATGCGGTTGAACACCATCGTCACGC
AGCTGGTGACCTTGGGCGACCCCGAGCCGGATGACAAGGTCGTCAAGAAGTATCTTCGCG
TCACGCGACCCAGGTTCTCCCAACTCATTCTTTCCATTGAAACACTACTCGACATTTCCA
CCCTGTCGCTGGAAGAGGTCACCGGCCGTCTTAGGGCTGCCGAGGACTCCGGCCAGAGTG
CGTCGTCGTCCTCGCCAAGTGCCGGTGGTAAGCTATTCCTCACTGAGGAGGAATGGCTGG
AACGCCACAAGAAGAAGGAGCAGGAGCGCAGGAACAGTGGTGGTGGCAATGGCCGCGGCA
AGCGTCGCGGCGGACAAGGACGACCGGCGGCGGCGGCAGCGGCGGTACTGGGAACACGGA
CAACGCTGGCACTGGGCCGGCCCGCAGGACCGACAAGTGCCGCAACTGCGGTAAACTTGG
CCAGTGGGCCAAGGACTGCAAGAGCAAGCCCAAGCGGGAGGAGCAGGCCCACGTGGCCCA
GGAGGACGACGAGCCCATGCTCATGCTCATGACCTGGGGCTGTGTCGATGAGGTCGCGCA
GGAGCACGCGCCGCCGCCGTACCAATCCGCGCCAGGCCACGACCACGTCGAGCTGGAGGA
GAAGAAGGTGTACGCCGCGCTGGACGACGCAGCGGACCACGACCACACGCGCTGGATTCT
CGACTCCGGCGCGTCCAATCACATGACAGGGTTGCGATCTGCCTTCTCCGACATCGACTC
CAAGATCACCGGCAACGTGCAGCTCGGGGATGGCTCGATCATGCGCATCGGCGGCCGAGG
GACAGTGATGTTCGCGTGTAAAAACAGTGAACATCGCATGCTCCACAACACGTACTATCT
CCCGCGCCTCGCCGCCAACATCATCAGCGTCGGGCAATTAGACGAGACCGGCTTCAAGGT
GCTGGCTGAAGATGGCGTCATGCGCATCTGGGACGAGCAACGACGCCTGCTAGTCCAGAT
CAAGCGCAGCCCCGACCGTCTCTACGTCTTGGACATCGACCTCGCTCGTCCGGTGTGCTT
GGTGGCTCGCGCTGGAGAGGACGCAGGGCGGTGGCACGCACGTTTCGGCCACATCAACTT
CACGGCATTGCGCAAGATGGGGCGTGATGAACTGGTACGTGGTTTGCCAGTGCTGTCGCA
GGTTCATCAAGTGTGCGAGGCTTGTCTCGCGGGAAAACATCGTCGAGCACCTTTCCCGCA
CCAAGCGCTACACCGCTCCACCGAGCCACTCGCACTGGTCCATGGCGATCTTTGTGGGCC
GATCACGCCGGCGACACCGAGCGGGAACCGCTACTTCCTCCTCCTCGTCGACGATTATAG
CCGCTACATGTGGCTAGTGCTCCTCGCCACCAAGGATGGTGCTCCAGCAGCCATCAAGCG
TGTCCAGGCGGCGGCTGAACGGAAGAGCGGCCATGAATTGCTAGCTCTCTGCACTGATCG
CGGGGGAGAGTTCACGGCCAAGCACTTTGCCGAGTATTGTGAAGAACTCGGGGTGCGGCA
TGAGCTGACAGCGCCGTACTCGCCGCAACAGAATGGCGTTGTCGAGCGGCGGAATCAGTC
CGTGGTGGGCATGGCGCGGAGCATGTTGAAGGCGAAGGGCCTCCCGGGCATGTTCTGGGG
GGAGGCGGTGAACACCGCCGTGTACCTGCTGAACCGTAGCTCGTCGAAGAGCATCGGGGG
CAAGACCCCGTACGAGCTCTGGAATGGCGTCCCGCCGGCCGTCCACCACCTGCGCACGTG
AAGGTAATGACCCTGAACGTGAAAAAGCTGGATGATCGCAGCCGGCCGATGATCTTCGTC
GGATATGAGCCTGGGTCGAAAGCTTACCGCGTCTACGACCCGACGACGCGACGCGTCCAT
GTCTCCCGCGATGTGGTGTTGGACGAGGAGGCGCAGTGGAACTGGAGCGGCGAGGACGTC
ACTGACGCAGACATCGACATCGACTTCACCGTCGAGTACACCGTCGTGCGTTATCCGCAG
GTGGAGAACGCCACGCGCCAAGAGCCGGTGAACACCAGCCACCCGCCGGTGTCACCCGCG
TCCCTGCACACGCCTGCGTCAGCTCCGTCCTCGCGCACACCCACGTCGAGTTCACCTTCG
TCCGCGACTTCGCGGGTCAGGTTCGTGTCTCCACCGCCGTTCAACGAGAAGGACATGGAC
GCTGAACACGACAATGACGCGCCACTACGGTTTCGGCTCATCGACGACATCTTGTGCCCG
TCATCACCACCAGGGTTGACCACTCGCGAGATGTCAGAAGAACTGCTCGTGGCCACTGCC
GACGAGCCAGCGTCGTTCGCCGACGCAGAGCAGCAGGCGTGCTGGCGTCAGGCGATGAAC
GAGGAGATGGCGTCGATCGAGGCGAACAAGACGTGGCGGCTCGTTGATCCTCCTCCCCGG
CAACGTCCGATCGGCCTCAAGTGGGTCTTCAAGACTAAGAAGGACGCCGCCGGCAACATC
ACCAAGCACAAGGCACGCCTCGTCGCCAAGGGATATGTGCAGCGCTAGGGCATCGACTTC
GACGAAGTTTTTGCTCCGGTGGCGCGGTTGGAGTCCGTGCGCTTGCTGCTGGCACATGCT
GCGTGCGAGGGCTGGGCCGTGCACCACATGGACGTGAAATCCGCGTTCTTGAATGGTAAG
CTCCTCGAGGAGGTGTATGTCGTGCAGCCGCCGGGATTCGTCATCGACGGCCAGGAGCAC
AAGGTGTTGCGCCTCGACAAGGCGCTCTACGGTCTTCGACAAGCGCCGCGGGCTTGGTAC
TCCAAGCTCGACGCGTCCTTGCTGACGCTCGGTTTCCACCGCAGCAGTTCTGAACATGCT
GTGTACATGCGGGGCACGGGCATGGACCGACTGGTGGTCGGCGTGTACGTTGACGATCTC
ATCATCACGGGTGGCAACACCGGCGAACTCAAGCAGTTCAAGGAGGAAATGAAGAACACT
TTTCAGATGAGCGACCTCGGGCTGTTGAAGTATTATCTCGGCCTGGAGGTGAATCAAACT
GAAGAAGGGATCACGGTGTGCCAGAGCGCCTATGCATAGAAGATACTCAAGGTGGCTGGC
ATGATCGGCTGTAATCCAAGCTTTACTCCCATGGAGACGCGACTGAAGTTGAGTAAATCA
AGTACTGCTCCTTCGGTTGATGCCACGGATTATCGCCGAATCATGGGATCGTTGTGTTAC
CTTGTGAACTCAAGGCCGGATTTGGCATATGCAGTGGGCTACGTGAGCAGATTCATGGAG
AAGCCCACTGTCGAACACTTGGCGACCATGAAGCGCGTGCTGCGTTATATCACCGGCACC
ATCAACTACGGCTGCTGCTACAAGAGGAAGAAGGAAGCTGCTCATCTCGTCGGCTACAGC
AACAGCGACCTCGCCGGCGATCTCGACACCCGCAAGAGCACGTCTGGTGTCTTCTTCTTC
CTCGATGAGAACCTGATCACTTGGCAGTCCCAAAAACAGAAGGTGGTGGCACTATCGTCT
TGTGAGGCGGAGTACATAGCGGCCACGACGGCGGCCTGCCAAGGTGTGTGGCTAGCGCGC
CTTCTTGCCGAGCTCCGGGGAGAGGAGGCAGACGCCGTCATGCTGAAGATTGACAACCAA
TCCGCAATCATGCTCAGTAAGAATCTTGTCTTCCACGATCGCAGTAAACATATAGACACC
CGATACCATTACATCAGAAAATGCATCGAGGAGGGCAGGGTGAAGGTCGAGTTTATCGGC
ACTGACGGGCAATTGGCGGACATGCTGATGAAGGCTCTCGGACGAGACAGGTTCATTGAG
CTGCGTTCTCGAATTGGCCTTGTCGAAGTACAAGCTCCATGCAGGGCTTAAGGGGAGATT
TGTTAGATCATAATCCTTGTAATCCTTGTATGTTATTTTCTTTCGGTTAGTCTGTTTAGT
TGGTCATGGCGCAAGAATAGCCTGCGCGTGGCCAAAGCAACGGGACGTGCGCGCTGCTGC
GGATCGTGGGGATGGACGCGAGAAATTCGCGGGAGTGATGCGCTTCCTAGGGCATAGCAT
ATTGCATGGTTGTTTTGCTACAAATAAGATAAGAAAACAGAAAAGCTGTAGGCAGATTAC
GCAGCGCCAAAACTCTGCTCTCTCTCTCGTGATCTGATTACAGTACTCGCGTGTGTTCGT
GTGTTGGTTCTTCCTCGCCCGCTCGCCGATCGTTTGGGTAAATCCTAACA
>Os0131#DNAnona/MULE
GGAAGTGGATTTTTGTCCCTCGAGAGTATATCCTCTCGTTTTGTGCATGTCGTTCAAAAA
GTTATAAAAATTTTTAAAAAAATTTGTCAAGATAGATCAATATATGATATATCTTTTCGC
AAACATGCGAGTTAAAATTCGACTTATACAATTCGAAACAAAAATAACAAATTTGACCGT
GAATTACACGTTCTATTCATAGTCAAATTTGTTATTTTTGTTTCTACTTGTATAAGTTGA
ATTTGAATTTGCATGTTTGTGAAGTGACATATCACATATTGATCTATCCTACTAAATTTT
TTTAAAAATTTTGATGACTTTTTAAGTGACATGTAAAAATGAGGGGATATCCCCTAAAGG
ATGAATTGAGTTTTCC
>Os0132#LTR/Gypsy
TGTCATGGGCCTGGGCCTGTCAAGTGAGCTATGTTGATTGGGCTGGCTTGAGGCTGAGGG
GAGGCAAAGGATACACTATAAAAGGAAAGAAGCAACAGGCATGAAGGGGATCGATGAATA
GAACTTGTGGCTGCTGCCTCTTCTTCCTCCTCCTCCTCCGGATTTCTTTCCCACTCCTGC
TGTTCTTCCAATCTCAAGCTCTGCTTCTCTAATACCAGTCCCTTGCTTCCCTTTCTAGTC
TTCACTCCTATATTCCTTGCAATTGTATCCCAATTACTTGAGTGATTTCTGCTGTGGATC
ATTGGTTCCTTCCTGTGTTGATATTGATCTGTGAATGAGTTGACGGATCGTGACAATATG
GTATCAAAGCAGTCGATTCGTGGGGTTTCTTGTGTGGAGATGAAGTGGGAGAGCGCTGGT
GGTCAGAGGAACAGCCAACAACTTGGTGGTGGTGTCTTTGGAGGAGATGCCCACCACCTG
TTCGATGAAATGTCGAGCTGTCCAAGAGCTGACTCAGCTGCTGTCCTTCGCGTCACTGTG
AGCCAGATCATATATCCAGTGACATCTGAGGTGTTGCATCAAGTGTACGATACCTATGGA
GCAGTGGCGGTGCAGGTTCTTGCGGTGAGCACATGGCAAGTCAAGGCTCTTGTGTCGTTC
ATGTCCAGCCATGACGCGGAGAGGGCTCGGTCTGCCACCCACGGTCGCGACATCTACGAC
GGGGGTTGCTTACTGGATGTGCAGCACGTCCAGATGTTCCCTGGAGATGGCGCCACCGCC
ACGCACACCACCTGTTCGACGATGGTACCAAGTAGCGCCACCGCAAGGCCAGTGGCCAAG
AGTACTGCTGCTGCACCAGAACGCGTGTTCCCTGCTACTACAGCTTCATCTGTACCCTCA
ATTACATCAGCAGCCATGGTGACATCGGTTCCTTTCAACGAGACCAAGAAGGCTGAGACT
GACATGGACAAGGTGGTGGAGAACTTAGACAAGACCATTCAAGACCTGTGCACCAAGATC
GATCGGATGCTAGAGAGGCATTTCGCGACACCAAGGTCAGTACAGAGGCCGGCTCAACTA
ACCTTGTTGACACAGCCAAGCTTGGCATGGGAACAACCATCGAGTGTTCAATGAAGTGTG
AGAACCAGTTGGCTGATGATGATGATGGCAAAGACATGGCCAAGGAGGAGTGGATGGAGC
TCATGGAAGTGGATACCATGTTCACCGCTATGTATTTATGCTTCAGAGATCCATTTTTAA
TCATCAATGCAATTCCTCCCAGGAACTGGAGTTGGTGCTTGAGCCGTGCCTACTTTGGAG
TTGTAGGCCTCTCTTTCGTTTCATCGAAATTGGAAGTACTCTATGGTTGCTTTGACCGGA
GCTTAGAATACACAGCTAGCCCTCCACCGGTACCACCTTGGAGAGCAGCAATTCCATGGA
ACAAAGCTGAGATGACCTCAGGTTCTCGGCCTTTACCATGGCCTGATCCACAGCTTTGTC
AAGGCAGCGGAGGCGTGGTGGTAAAGCTCTTACAACTCTAGCCGCCACCTATTCAAACAA
ATGTTAAAGCTGAAATTGAAACACTGAATTTATATGGTGAGTCTCATCAAGTCTCCTTGA
ACTACAGTGTTGCCCAGTTCATGAGTAGAACAATTAATTCCACTGAGGGCTTGCTGCAAA
ATCTGATGGTTGGATGGTGTATTTGGCATGAGATATGTCTCTCTGGTGCCTTTAGGAAGG
CCTATCAGCACACACATCATTCAACCTATGGTTGGGCATATGGGGATCATGAATTGTTCT
TGCTGCTGATGCTGATTTCCCAGTTGTCACCTGATGCATGGTGTGATTGCTTATTCAGTT
GTGATAATGCTGATGGTATTTGTACTTGCAAGTCACCCGAGAGAAGTACCAACTGCCATG
CTCGGTGCTGCAGTGTTCCAACTCCATTTCAGGTTCAGAGCAAAAACAATGGCGTAATAG
GTGATACTTCATGGACTCAATTCAGATCAAACAATGGTGATGCTGTGCTGTTGGTGCCAC
AACCATGGCCACAGCCGATTCTCTTCCCAGTTCATATTATGGTTGAGCTAGAGGTTTCGT
TGAAGGGAATTATTGTCTCAACAAAAAAGTTGGTCAACTTGCAATCTTTGGCTCCTCCTT
CGCTTTGGAGAAATGAGGTATTCAATTTGTGTGCAACAGGAGGGCAAGGGCTAAATTTTT
CCTGGAAATGTATATATGAAGAGCTACAGCAGTTGCAATGTACCTTTGAGTTTACTCTTT
GGAATCAACATGGACAGACATATAAGCTATTGTTACAAAAGGAGCAGCTGAAACTTGGTG
CAGTCTATCTCAGTTTGGAAGTAAAATCTTCAGAGACATGCTTCACTTGCCGGACTTACG
AGGAGGACATGTTCTTACAAATCACAAATTTTGTAGGTCACAACTATGAGGGGAGTAACA
CTTGTTCTACCCATCAATTCAGTCATGGTTGGCCTAAATATTTGGTAAGAGCTAAATTCG
TTCAATTCCAAAGAGGCAAGATTCTTTAGGAGCAAGTGCAACTGGCATTGTATACAACAT
CACTGGTGCGGGTGACTTGGGATCCTGGTGGCTGTGTTGTATCGGCTTGGGGACAAGCCG
AAATTCATGGAGGGAGGAATGTCATGGGCCTGGGCCTGTCAAGTGAGCTATGTTGATTGG
GCTGGCTTGAGGCTGAGGGGAGGCAAAGGATACACTATAAAAGGAAAGAAGCAACAGGCA
TGAAGGGGATCGATGAATAGAACTTGTGGCTGCTGCCTCTTCTTCCTCCTCCTCCTCCGG
ATTTCTTTCCCACTCCTGCTGTTCTTCCAATCTCAAGCTCTGCTTCTCTAATACCAGTCC
CTTGCTTCCCTTTCTAGTCTTCACTCCTATATTCCTTGCAATTGTATCCCAATTACTTGA
GTGATTTCTGCTGTGGATCATTGGTTCCTTCCTGTGTTGATATTGATCTGTGAATGAGTT
GACGGATCGTGACA
>Os0133_INT#LTR/Gypsy
GTTGGTATCAGAGCTTCAGTTGCCTGGTGAGGATTTTAGTTTTGTAATTTTTTTTCCCAT
CGTCTACCATACAGCCGCAATATTTTTTTTCCATCACCAAACTTTAGTTTGAGCTTTTCA
AATTTCATTCAGTATTGTGTTCTTGAGTTTTGGTCCATTGTCGTGTCGAAAGTGCTGGTT
TTAATCGTAGCTCAGTCTGAGTTTTGACCTTTGCGTTTGGTCGTCGTCGTCTCGGTTGAG
CAGTAGATCGGTTTGAGAGAAAAAAAAATCCAGAGTTTCTGTTGGGTGAGATTTCTTTCC
AGTGCATGCATGCGTGGAATCGCGGTACGTGGTTACCAAATAAATAGCGCCTCAAATCAG
GGACTAATCTTGGTTATTTCCTAGTTAGTTTCTGTGTCTTTCTATACGAAGTGCATGTGC
CAAGGATCGGTTTCCATATTCCTGGCACCACCCAAATAGGAGGTACGTAGTTTTCTATGT
AACTACACATCCACACGCACAAGCACCTGGTTGGTTGGTCTTTGGTCATTTGATTTTTTT
TTCTTCTAGGCTTGAGTCCTTTGTAATCTTATTTACCAGCTATTCCATTTGGTAGATACC
GCTTGCCAAAAAAAAAAAGAAATAAAGAAAAGTCAGAAGGTGCAAAAAAAAGAAATAAAG
AAAAGTCAGAAGGTGCAAAAAAAAAAGAAAAAAAAAGAGCCGCACCAAAAAAAAAAGAAA
AAAAAGAAAAAAATCAGAAAAAGAAAGTGTGGAATTTTTTTTTGTTGGAATCTTAGAGAG
AGTTGCTTACTATAGCGAGTTGTGGATTGTCCGAGTGTGATCATTTGCTTGCTTAAGCTA
GGATTGAGTCTAGGCTACGCCAGCAATTTTGACTAGTACTTTGGACTATTATTCAATTTC
GCAAATCTGTTTGATTTTTGCTATTCCTTGTGATATAGTTAAGCCTACCAAGATCCACAT
ACTACTAATCTTTACATGTACGACCTTGCAATCGCTCCACTCATCAAGCGTGTCATTGTG
CCACGAACCAGCCACGGTGATTGACCTGTTTTGCATTCTTTGAGAATATTATAAGAATTT
GGTATATGCTTGAGTGTTGAGTGCCTTCAAAAGCTCCACATATATATAGATTGTTAGGAA
CTGACACTTTCTTGTGAGTTTCTTTTGCTTGCTAACGATGTCAGGTACAAGTTCCGATGA
ACCAACACTGAAGAATCTAGCGCATAAACTGAAGGGCATGGAAAATTGGTATGAAGAGTT
GATGCGTAATAGTAAATCATACAAGGAAAGCACAGATAAACATTTAAAAACCTTAAGTGA
AAGCCTGGTGAAAGTAGTAGATCAAATTGAGCAAATGAATCGATCACATAAACAATTAAC
TGAAAACATTCAGAATATAAATATTGGACATGAAAATATTGTGCGACGCATTGGTTTACT
TGAGGCTGCAGGTGAAGAAGGTGTAGGTGCCACTGCTCATCGACACCAAAGATATGACGA
TGAAGACGAAGAGCAATCTGTTGCTGATGATGAGGAGGAAGACGAGAGTGTTGGAAATAG
AAGACGACGTCGAATTAGGGACAAAGATGATCCTTTATCTAAGGTAAAATTTACTATGCC
TTCTTTTGATGGTAAGTTTGAACCTTCTGTTTATCTAGACTGGGAGCTAGCTGTTGAGCA
AAAATTCTCTTGCTATGATTTTCCTGATAATAAGAAAGTTAAAGCTGCCAGTAGTGAATT
TACCTCCTTTGCATCTCTATGGTGGAATGATATATGTGGTAGAGGACTTAGACCTAGAAC
CTGGGATGATATGAAACGTACAATGAGGTCTAGATTTGTTCCTTCTTACTATGCTCGTGA
CATGTTAAATAAACTGCAACTTTTAAGACAAGGTTCCAACTCTGTAGAAACATACTATCA
AGAGATGATGATTGCTTTGTCACGATGTAATTTGCAAGAAACTGAGGATGCTAGAATTTC
TAGGTTCTATGGAGGTCTTAATAGAGAGATTCGGGATATTCTTGAATATAAAGAATACAA
TACCATGAATAGATTATTCCATTTTGCCTGCAAAGCTGAAAGAGAAGTGCAGGGACGCAA
CAAGCATAGGAGTTCTCTTGCAGGTGCTACTTCCACACGACAGTCAACACCACGTCAATC
TACTACTGTTGTTCGTCCACCTACCTCCATGCCATCCCATGCTCAAGAAACAAGCAAAAA
CGCTTCAGTTCAGACTCCAGCCAAGAGTGCAACTTCAGTAGATTCCACTGGACGTACACG
TGATATTACATGTCATAGGTGCCATGGCATTGGACACATTGCCCGCGACTGTCCAAATCG
GCGAGCTCTATTTGTGAATGCTGATGGTGAGTATACTTCTGCTAGTGATTGTGATGATGA
ATATGCTTTAGCTGCCACTGACCACGCAGGAGGACAAGATGATGAGGACATCGAGGAAGT
CCATTTGCATCCAGAGTCGCTAGATCAGTATCCTAGCCTAATTGTCAAGCTAGCACTTAG
TGCTAAAGAGAAGTGTGAAGAGCAAAACCAACGTCACAATTTGTTCCAAAGCAAAGTTCT
TGTGAAAGGCCATACCGTCAAAATGATTATTGATAGTGGAAGTTGCAACAATTTAGCAAG
TGAAGAGATGGTCAAGAAGCTTGGCTTGACTACCCATCCACATCCACATCCGTATCATAT
TCAGTGGTTTAATACATGTGGTAAGATGAAGGTAACCCGCTTGGTTAAAATACCTTTTTC
TATAGGCTCCTACCATGATCAAATTGAATGTGATGTTGTACATATGCAAGCTTGTTCTGT
TATTTTGGGGCGACCATGGCAATATGATAGAGAAGTTGTTTTTGATGGTAGGACTAATAC
ATATAAATTTATGTTCGATGGTAAAAGAGTTGTTTTGCATTCTATGACTCCAGCCGCTGC
TTTGAAAGATGATCTTGCAAGACTTGAATGTGAAAAGAAAGCGAAAAGTGAAAATCAGAT
TATTGCTAAACATCCTGCTTCAAATAGTAAAATAGAACCAAGTACCACAAAGAATGAAAT
TAAGTTGAAGGGTGCTTTGTTGGCTTCTAAATATAATATTTGTGCACTAGATGAGCCAGA
TTCTTGTTGCTATGCTCTATTTTGCAAAGATCCTATACTCACATTGGCTACTGCTCCTAG
TACTTTATATTCTTTGCCACCCGCTATTACTAACCTTTTGCAGGAATATGAGGATGTTTT
TCACGATGAGATACCTCCAAGGATGGCCAATGGACGAGAGAGTGCACACAATCAAGAAGA
TGGGATTGAGTCGAGGACGACTCCAATTCAAGAAGGGGAGGA
>Os0134#LTR/Gypsy
TGTTAGGAAATCTTGTGGGCTGCAATGTGGGCCAGTTCAGTGACCTTCTAAGCCTAGCCC
AACCAAGACAAGGAGGAGAACTACAAAACAGCAGGGCTGCACTTTCAGGGGCTATCGAAG
AGATCAATTGGCAAGGTGGCGAACGGCGGCGGCGGCGACCTGGAGGCGGGCTTGCCTCCT
TGTCGATCTCCTTCTTCCTCCCTACTTCTGCTAGTAACTTGTATCCCCTGTTCACTCCCA
TTTCCACCACAAAGCTTGGTTGTAGTAATACAATTGCAGCTCAAAACCACCTCCACCTCC
ATTGCTTGTACTGGATATTGGTTCATTGTGATTTGTGTATTGGGTTGTTAACAATCTGGT
ATCAGAGCTGCTCGGTTCGTGGGATTTCTCGTCATTGAGGTCTTGGGAAGGCAGCAGTGC
AAGGTGGAAGAAGAATTGGGCAAGGGAGGTGTTCAAGAATCTAGCGCACACAACCTGTTC
GACAGAATGACAAGCCAACATAAGGTGTTTAAGGATGATGAAAGGATAGCAGAGCCCGTT
CCCATCAAGTCCACCATGAACAAGGAGGGAATATCCATGGATGAAGCTTTAGATCGGATT
CTTGAGAAGTTTGAGTTGATGGAGGCCAACCGTAGACAAGAGGAGAAGTTCAATCAAATA
CTACAGAAGTTGGAGGAGGTAGAAGCTCGTAGGAGCAAGGCTGCCGAGGAGACAATTGCA
TCCATCAGGGCAACCACTGCTATTCTCAAGGCTACATCACCTACAGCACCCATGGCACCA
CCTACTCTAGCGCCTACCAAGTGTTTGACAGAATGCCCCAACAACAACCTCACTTGGGCG
ACGGCTAGTTCAAGTCACATTAGTGAGGATACTGCTACAACAGTTCCCTGGGAGCTAGGA
GACAACAAGGACAAGGGCCACGCCCCCTGCGTCATCACCAAGGACTCACCCGAGGTCACG
CCCACCATGTGTTCGACGAAATGCTCCGGTCCTACCGTCGAGCCTGATCTCACTGTGGCT
GCAGTGGTTACGTCCGCCACCACTGCCGCGGCCTCTATGGAGTTGGTAGCTGCTGGGAAC
ACAATCGGTGCCACTTACATCAACAATCTTGACCACCCCAAGGTGACGCACGCCAAGTGT
TTGATGTTGGACCTTAGCTCCAATAGTGGCGCCGACCAAACTGTGGTCACGTTCGAGACC
TTAGTGGACATGACTAAAGGCGTTTTTGCACCTGATGCAACAATTGAAGGCAGCTCACCA
AGGAAGATCGTTGAAATAGACTTGGTCATAGTGATGCCTACAGGGTGTTCAATGCTATTC
TTTGACAAAGGTGCCAGTGAGTTGTTGCCTGTAAGGGGACACGTTATGTGGCAATTGTTA
TTGGAGCAGTGCAAGCGAAACCCTTGGTCGCCTCCTAACTCAGTTTATCAAGTTAATGGA
ATATGGGAGTTGTGGCATGTGCCCTGGCTGGACTTCAACTATTTTAGGACAAGATTATCT
TTGATGCCACCTTGGCCACCATCGACTCAAATTGGAACCATAATGCTTTGGCTGGTGGCA
AACTCATGGCTGAGGGTGGTAGAGCTGAAACCGTGGCCTGACCCACAATCAAGTCAATGT
AGCACAGGCGGGAGGTGGACTGAACTGAAAGTCCCATGGTCAGCACCAGATTGTGAATGT
TCTATGGGAGATGATTTTTGCAGTGCCAATTGCATAAGAAACGAAGCACTTTCTGTTGCA
TTATCTTGTGCACCTAAAGGAGATTTAAATCATGAAAAAATTGATGGATCACAGAAGGAT
ACCTTGGTGGCATTACTTATCTTGGAACATTTCCATTATGTGGGTGATGAAGAAAAAGTT
ACACAGGGAATGCTAAATGGTCTAATTGCAGTTGGAGGATGGAAACAACAGGTGGACTAG
AGATTTTTCAAGTAGAAGCATTGTATTGAAAGGGCGACAAGATTGTGGACTTTGTTGGTG
TGCACTGGATGTTATCAGGGATGTGAAAGTTGATCTGGTCCTGCAACTTTTGAAGCAATA
TGGTTCAGCAAAATTGGTGATCATTAATTCCTTGAGTATACCATGGGATCCAGGCGGCTC
TCGTGTGACACTGGCTGGGCATTCTTCTTGTCACATTGGCTACATTACAAGAGAAGCATT
AACAGAGGAAATCAAGTATAAATCATTGCATCAAACATATCCGTTGGTGAAGTTTCCACA
TTTAAGGTCATCGGCTTGGGGACAAACCAAATTTCAAGAAATGGGGATTGTTAGGAAATC
TTGTGGGCTGCAATGTGGGCCAGTTCAGTGACCTTCTAAGCCTAGCCCAACCAAGACAAG
GAGGAGAACTACAAAACAGCAGGGCTGCACTTTCAGGGGCTATCGAAGAGATCAATTGGC
AAGGTGGCGAACGGCGGCGGCGGCGACCTGGAGGCGGGCTTGCCTCCTTGTCGATCTCCT
TCTTCCTCCCTACTTCTGCTAGTAACTTGTATCCCCTGTTCACTCCCATTTCCACCACAA
AGCTTGGTTGTAGTAATACAATTGCAGCTCAAAACCACCTCCACCTCCATTGCTTGTACT
GGATATTGGTTCATTGTGATTTGTGTATTGGGTTGTTAACA
>Os0135#LTR/Gypsy
TGTTAGACACCTTGTTGGGCTGCACCACAACTGGTCTGCTGCGCAAATCTCGGCCCAAGC
AAACCCGGGAAGAGCAATACATAAAGCAATAGTTGCTGCTCATTCAAAGACGAACAGAAA
AGGCAGGACGGCGACCAGCCTAGGCGGCTTGGCGATCGGCGGCGGCGGCGGCTTGGGTCC
GGGCTGGATCCTCGTCGAGTATCTATTCTCTCCTCCACCTCCCATTCCCTAGCTTCCAGA
ACCTTCTAGCCCCCTATATTTCCCCATCTTCCACCTCCAGAAACAACATTGTTGACTGAA
TAGTTGTTCGTGGTGAAATTCTTGTTGTTTGGTGATTTGGTTGCTAACAATTTGGTATCA
GAGCCAGCCTGGTTTCCCCCATCTAGCTCTTGGTCTAGTTGAGAAAGTTCTCATCAAGTA
GGGTGCCATGGCAATAGAAGACAAATTGGACTTGCTGTTAAGGCGGATAGAGGAGTACGA
GCTGAGGCGAGAGGAGGCTGATCGGAGAACTAGAGCTGATATACGGTCTCTCATAGATGT
GGTTGAAGCATGCACACCGGAAGTTGGGAAGAAGGCAAAAGACTTGCCAGCGTCAATTAA
GAAAGAGCAGTCAAAGGTGACGCCCACCACATGTTCGACGAAATGCTCTAGTCCCGACAT
CGAGCCCAATCTCACCGTGGTTGCGGTGGACAAATGTGCCACCACTGCCATGGCCTCCAT
GAAGTTGGTAGCTGATGATGGTGCAACCAGCACCACCAAAATTCCCACCACTGACTATTC
CAAGGAGACGCACGCCAAGTGTTCGATGTTGGGCTTCGATGTCAAGTGGGACGCCAACAA
AGCCGACATCACGTTCCTGACCAAGACGGTTGTACTTGAAACCGTTCCAGCATCCATTGC
ATCATTGAGCGCCTTCTCACCAAGGATGATCGCCGACATCAAGCAGTACACATTGATGCC
CACCAGGTATTCGGCGAAATGTTCTGGGTCTAACAACTCTCAAGTTGTGTCTTATTTGTC
CTTCTTAAGCACCCCAATGTTAGTGGAATCAGTTGGAGGACATTTGTTAGTTCCATGGCA
ACTCCTGTTGCAACACTTTGAGGTTGATCCATGGCCACCCATAACATCAAAGGGATCAAG
AGTTGATCATATGGGAGTCACAGTTAATGTCATGGCTGGCATTCAACTGCAGCTGTTGTA
AAGTACATATACTGCCACCTTGGCCCCCTCCAACCGAAGCGAAATAGTTTCAACTCTTTG
TGGGCAAGCAATTTTCATTGTTAAACTCGCTGAACATTATACATGCCATGTTTGGGCCAC
TAGTGTGGGATCCAGGTGATGGAAAGGTCCACCTTCACAAAATATTAATATGGATGGATG
ATTGGTTCCCACAACATTATTTTCATTGGAGGTATATTTTGTGGAGCAATAAGCTGAAAT
TCAATGTTGGAGTGAAAAGTGAGTTGTCCTTTTTGATCAACCTTATAGCAGCCACTAGCA
AGGAAGGTATCTATATTGCTGGTGAACCTGAATATTTACTTTTGGGGCTATCTTTTGTTG
AAATGGAAAGAAAGGACAACTGCTACTTAAGTTGGAGACACTTACTTCTTGCAAGAGTGA
TGGTTGTGGAGCTGAGCAGTACTGGGCAATTTGGTTCTGAGAACATTTCCATCAAAGGAA
AACATGTTGACAAGCTGTGACTATTTGGCATGCCACCTTGGCTGCCATTAGTTTGTTTGC
TGGAAGCTAGAGAAGGGAAATGTTGCACTACTGATTTTGCTGCAAGTATAATTCCTTGGA
ATGAGCAAAAGAAAATGATGATTACTGAAACTTGCACTTGCTTTGAGAAAAAAATGCAGA
AGTTTTGGGATCTGACTTTCCAGGTCAGTTTGACAACACTTGCTAGTAAGGAAAGCAATC
TAGTTATTTGTGATCCCAAATCATTATCTGTTTGGTTATCATCTGTTGATCTCCGGGGGA
TGTTGCTCAACTACTACCAAATTAGAGTGGAGAAATGGAATATGAGAATAATTTGCATGG
TGATGTCAGAATCTGAGTCATGTTTGGAATCAAATTACATTGGTTTGAATGCTGAAAGAG
ATTTGCTATATGTGATTGCTGATGAAAAAGGCTGCAAAAGGGTGAAAGAAATGGAAGAAG
ATGCTAATTCAATTCATGATGAGAAATATACTTTTGAGTTAGTTTCTGCATAGGTGGTAA
ATACATTAGGATCTACTGGGCAATGCATATGCTTGACTGATGAAATTGGCATGCCAATAA
ATGGACATAATCATGAACATGGGTGGACTCTGCAGTTGATCAAACGAGGTTGTCACTGTT
TGCAGCATATCAAATTGTTGGGAATCATTGTTGGCAAGCAATTCATAACAGTGCCATTGT
CACGCATCACACAGGAGGACTTCGCATGGAGTAAGAAGTTATCGAGGCTAAAGCTACTTG
CTCTATTCTTCTTCAATGATGTTCCATTGTCTAACACCAAATATTTGGAGCAACCATGGG
ACCCGGGAGGTTTTAATTCATCGGCTTGGGGACAAGCCGAATTCAAGGAGAGGGGATTGT
TAGACACCTTGTTGGGCTGCACCACAACTGGTCTGCTGCGCAAATCTCGGCCCAAGCAAA
CCCGGGAAGAGCAATACATAAAGCAATAGTTGCTGCTCATTCAAAGACGAACAGAAAAGG
CAGGACGGCGACCAGCCTAGGCGGCTTGGCGATCGGCGGCGGCGGCGGCTTGGGTCCGGG
CTGGATCCTCGTCGAGTATCTATTCTCTCCTCCACCTCCCATTCCCTAGCTTCCAGAACC
TTCTAGCCCCCTATATTTCCCCATCTTCCACCTCCAGAAACAACATTGTTGACTGAATAG
TTGTTCGTGGTGAAATTCTTGTTGTTTGGTGATTTGGTTGCTAACA
>Os0136#LTR/Gypsy
TGTAACGCTCCGCTTTTCGTGAGTCGTTAAAAACTAATTCGGCAAAATCTTATATGCGAA
AATTTCCGTTCTTTGTGTGCGAGTCTAAGTTGTGCCAAGATCTCAATTCAAATCCGTCCT
TGATCCCTCTCGTCACCATCAAAAATTGCCTCCTCGAAATTCCTCTTCCGACTCAAGTCT
CCAAATCAACTCTGAAATTCTATCCCTCTCTTTGAATCATCGCCAAATACTTCCCCAGAT
CCAAAATATCCAAAACCCCATCTTGAATCCTCCGTCTACTCCTTCCTCTCATCGAGATCC
CAATTCCAAAATCTAAGTCAAATTCCAAGTTCAAATTCTCTTCGAATCAATCTCCTCCGA
AAAGTCTATTTTGCCTCCCTCGGATTTTTGTGGGCCGTTTTCTCCTCGGCCCATCTCTCT
CCCTCAGCCGCTCCTTCCTCCCTCGCGTGCGCTCGCTCTCTCGTCTTCTTTCTCTCTCTC
CGTTTCTCTCTCTCTCCCGTAAAAGCTCTCCCACCGGCGCCGATTTCCCGCCGCCGCCGT
TCGAAATCCGGCCGCGCCCTCGCATCCGCGCACGCGCGCTCGTGCATGGCCGACCGCCCG
GTCGCCGCCGCGTCGGCCCTGCCGCGCCTACGCCTCCCGGCCCCGCTGCCCTGTCGCGCT
GCAGCTGCACGGCCCCGCGCGCGTGCCTGAGCCGCTCCACGCGCGTCCTGCCAAAACCCG
GAGGCCGAGCTCTCCCTCTCCCTCCTACTCCCTTCCCGAATCGGCTTGGAGCGAGCCTCT
CTTTTCTCCCCCTCCTTTTTCCTTTTGCCCGACCACCATCGGCGTCACCGCCTGCCACCG
CCTGGACCACGGGCGCGACCGCCAGCTCGCCGCCCCCACCTTGACCCAGCGTCAGCTCGC
CCCGCGCCAGCCGGCGCTGCTCCTCCCGCTCCCGCGGTTCAAATTTCCGCCGCACGATCC
ACCGCCTTCGCCGTCCAATGCATCCACGCCGTCGCCGCTTTCGCATCGCCCACGAAACCG
CCGCTGCCGCCAGCCGAGCGCTTGACCGCCAAGGTCGGTTCTCCCCTTCCAAACCGACAT
CACCTCACCCCGCGCCTATAAAACCCGAAGCCGAGCTCCCCTTCCCATCTCAATCCCTCC
CGCTTCACACTCCTACTCCACCGCGCCATTGTCGCCCTTCCTCTGCTCTCGCCGTCGCCG
TCCGCCGCCGAGCACCGGGAAGACCGGTGCGTGCGAGGACGCGTGACGCGGGACTCCGGG
CACCCATCTTCCTCCCCTTCCCCGGCCCGAGGCCGGAGAGCTCGCTCCCGCGCTGTCGGC
CGCTCGTCACAGCGCCCGTCTCGGCTCGGTAGTGCCTCCCTCCCGTTCCCCTTCCCTGCT
CACCCTCGTCCCTTCTAGCTTGCGTGGTAGCTCGGTAGCCCTGCCGAACGCGCGTAGACG
CCGCCCCAAGGACCGCCGCCACCCGGCATGGCCCCGCCGCCATTACCGCCCACTCCCGGA
GGCCGCCTCTCGTCGCCGGACCTCCACGGCGCCGCTCAGACCCATCCGACCCCGGAAATG
AGCTCCTTGAACACCGGAGATGCTCCCGCCGCCTTTAATTGAGTCCTCATCGCCCCTCGA
AGATTTCCCCTTCTCTCCGCCGGCGATGGCCGCCGCCGCAATCCACCGTCGTCGGCCCCT
CTCACGTCGATTCCTCCCGCCGCCACGCTCCCGGGGATCCCCTTGACCTCCCCCTGGCTG
CCCCAAGGCCGTCGGCCTTCTCCCTTGTCTCCGCGCCGTGTCGCCGCTTCCGCCGCCGCA
TAACGCCGCCGTGCGTGCATCGCCGGTGACCATCGGGTCCCGCGTCCCCGCGTGCGCATC
ACGGTCGCATACCGTTTCGGCCAGGCCCAAGCTCGCGCCCCCTTGTCCCTTCCCTCGCGC
GACCACTTCCCCGATCCGACGAGCTTGGTCGCCGCCGCCAGCCACCGTCGTACCTCCCCC
CTCAAATCCGTGCCGTCAAACGGATTCCCCCTGACCTCCTCTAGCTGCCGGCGGTAGCCG
CTCGCTCCGGTTCGCCGCCGCTCGCCGGAACGCCTCGCGCGTCGTCGGCCGTCCGATCCC
GGGCGCCTCCTCCTCCTCCTCCTCCTCCTCCCCGTTCGTCCCTGCCTGCGTGGCCGGCCA
CGTGGCAGCCACCTCAGCCCCGGGCCCGCTTGACTGGGTCGAGTCGCGCCCAGTCAGCCT
CCTCTCTCCGTCTTCCCTCCTGTGCGCGCGGTCCACGGCAAACCGTGCGGCTGCACGTGG
GCCCGCCGCCATCCGTCCACCCGGCGCACCAATCGTGAGCCGCACCCACCAAACCCTAGC
ACCGCACCCGCGTGCGCTCTCCCCACCATGAACCTTGCCGCCGACATGTGGGCCCCACCC
GGGACCCCGCGAGGTGCACCCGGTCCACCGGACCGCTCCCTCCCCCTTCCGCGCGCCCTA
ATGGGCCGCCTTTCCTGCGCCCGCGCCGGCCCAAATGGCTTGGCCGAGCCTCCTTCGACC
CTTGGGCCGCGCCCTTGCCGCCCGAAGAAGTCTAAATCCCATCCCTCCATCCTTTTCTTT
TCCAGGGATTTAATAAATCATTTTTCCTTTGTCCCATAAATCAATTCCTTGTTCCAAAAT
TCCATAAACCATTTCCTTTGGTCCCACATGACAGTGACTGTCAATAATATTCTTGAGAAT
ATTATTTCTATAAATTCCATAAACCATTTCTCCTATTCCAGAAATTCCAATTAAACTTCC
AAAATTCATATCACCCACTCCGTAACTCCGATTGACTCCGTTCAACTTCCAGTAATTCCG
TAAAATTGAGATCTATTTAATGGCACTACTAATTAGTCTAAATAGGATCTTTCTTTTGGT
CCTTGTTTAGGTTTTCGATTGTTTGCGTATAGTTGCGGTTACCGGATTTTCGTCGATCGC
GGGTTTTCTCGAAGATTCGTGAAGCTTCGTGAAGACTTTGAGCAAGGCAAGTCACCCTTT
GATCAATTGCCCCTATAATTGAAAAGTCATTATTATTTTGTTTGCAACTTGCATTATTAG
AATCACACACTTAACTTGCTTGGCCTCGGTTTGCGTGCCAAACCGACGGACCTACCCAGT
AGTCGCACTAATTTCCGTAGGTCGTACTACCCTGATTCCTTGTCGCTCCACCCTTGTGGT
ACCTCGGTATTCGTGCTCTCTGAGCGCGTATACCAAATATCCCACATACACCGTTGCTTG
TCGAAAACTTGGGAAATGGGTTTGTGAAGCCTTCAAAACCCGACATGTGGTGTCGATGTG
TTTGAAAATAAAATGAATTGTGAAAACTCGCGATGCGGGGGTTGTGCCTATGTGGCACTG
TCCCGTATTCGCATATAAGGACCGATTCCTGTGGGAAACTCATCGAACATAATCAAAGTG
CAACCACAAGGTGGAATGGGACACCCTGGCTAAGTAGCTAGTCGGTTCAGGGAAACCTCG
CATGCCAATAGTTGGGAACGCCGGGGCGGGGTCGGTTGGAGCCAAACCGGGTTCCTGGTA
AGGCAAGAACGCGAAGCTTGCCAGATTACCGATCGAGGTGGTTGGAGTTTGATTTGTGCA
CGCCTAAAATGGCCTATGTTTATGTGAGGATTTGATCCTTCTATGTGGCATGAGGTAACC
CTGGGTCGGCTTGGGAAATGCTTTGTCGCGAACCTCTGACACCGGCCAGTGTCTGGAGTG
AGTTCGTGTCTTGTGGGTAAAGTGTACCCCTCTGCAGAGGTTAACTAACTGTTCGAACAG
CCGTGCCCACGGTCATGGGCGGATGTGAGGTGGTTCCCGTTGCGTAGATTTGTTTGCCTG
TGCTTTGTAAAAAGTTGTTGTGGTGTGGGAATCGTAACCAGAATCAGCCTATGTGGCAGA
TGGATGACCTGAGTGATCAGAAACGAATCTGTGTGATTCGGGATGTCTGCGGGCATCATA
GACTAGGCTTCCCGAGTGGAAGCAGATTGTTGTGCTGCTGGGCAGCTGGACTCTGGGAGT
CCGAGAAAATGAAAAAGGCTCTGGGAGCCGATTAATCAAGTGGAATGGCTCTGGGAGCCG
AGAAGTAATGATCTGACCCGGGAGGTCGGTACATTACTAAATGAGCTGTTGAAAAGCATC
TCTTAAAGTCGAATCGAGACGCAAGTCTCTTTTCGCCCAAACTTAGAAAGAAATAAATCA
CTTAGTGATTTCAAAATATCTTCAAATAAAAGATTTGCAAAACAACCTTGCCTCTCTTCC
AAGCTTGCATTAAACACCTAAGTTCCCGTGACTTGCTGAGTACGAAAGTACTCACCCTTG
CTCTACATAAATATATATAGTTCCTCCGCCCTGAAGAGAAGATAAAGTGAAGTGAAGATT
AGGGTTTCGTCCTGGTTCCCAGCCGTCGCCTGTGGTGTCGGGTGTTAGACCGTTGGTTCC
GCTGCTGCTGCTGTTGTTGGTGTTCGCCTTGTCCGTGTCGTCGGTTGCATTCTCGGGCTG
TCTGAGCTGCAACCTAAGTTAAGGTAAATAAGTCCTCTATTTATTTTAAGGATTTGCAAT
GATTCATATTTGTCACCGTGGGTACCAGCACTATGTCCTGGGACTAGTACGAGATCGCGG
TTTCGTAGGAAGCGGTTCGCGCCGTTTTTCCTACGACACGCTCCTATCAGGTGCCGTTGT
GCGGCGGTGTCGGATTGGGGTGTGACAGAGATGGTATCAGAGCATAGGTTGGCCCTAGGA
TCGAAACCCCTTAATAGGATGGCATTATTTGAGTACAAAAATATTTGTGAAAGCTAAGGT
GTCGTTGTCCCCTTTAGCTCTAGTTTTGCGAAAAATCTTTTGTGTCCAAAAGTAGAAGCT
AGTCGTTCGTTTTGACTTTTATCCTAGAGTAAACCTGTCTTCACGCCCAGTTGAAGAAAG
GTGTGCTCAAGCCTTTAGGAGTCTTAGTTAAGCCCTTGTTGGTAGGCTAACCTTAGTACC
GTCACACGCTCGGTAGGAGTTGTGGTGAACTAGTGCGTGTGTGAGTTTTGTTTGGTAGTC
CGTGTTCAGGTGTTAGACCAGTTGGGTTACCGGCTGGAACACACCACCTATGTCTTCTGT
GATTTCGAAAACCGTTTTGATGTAGTGTTTTTGTTTTCCTCCTTTTCTTCTTATCTACTT
TCTGCGTTGGTCAGATCTCAGTCCCTCTGAAGCAGATGGCACCTCAACCAACCTGTCAGA
CTTGTGTCCGCAACTACCTTGGTTCTAAGGAAGACCCAGCTTTGTCAGAAAATCCAAATC
AACTAGCTGAACAAGTCCCCAACCAAGTTGCCAAGACTGATAATACTGTTCCTGGACCAA
ACAAGGAAGTTGCAACCAGAAATCAACACTCCTCAATGGATATTTATCAGATTCTAGCCA
ACCAGACTCAGATGCTACAAGAAATAGCTCAAAATTTGGCTTCTATACAACAACAACTGC
TACTACCACAGCCCAAGGTGAATCCAGACAAGAGTAAGAATGAGGCCGCAGAAATACAAG
GAACACAATCAGTAGAAGGCACTGATACCCATAAAGAGAAGAACAAAGAATTCTTAAATG
TGATGATTACAGGGATGAAAACCCCACTTCGAGCTAATAATTGCCCCAACCTTCAGAACT
CAATCAATAAATCCGTATCGCGAGAAAATAGCATGATTAAAGAAGGAAGTTGTCACAAAA
GAAAGACCTTGCCATCAGAAGTTGACATGCAAGATGTCCCACAATGTCAGACAATGCAAT
CTTGCCAAAACTTACCCAAGTCCCCCACCCTCAAATCAAAGAAGATCAGACACGTTCCCG
GATTCATATGCTTCATTTGCCACAAAATTGGCCATTACATGAGACACTGCCCCCAAAAAC
CCTATATGGATGCACCACTACAAGCTAATATGAGAACCTCAAGGATGCCCTTCTATCCCC
AAGGAAGCCCAAATTCGCCAAATGTTAATGCAGTACGTTCAACCTTCCCTGATGACAAAA
GAGCAAAAGCATCCTGCGACATGTGCCAAGACATCCAAGAAAAGAAAGAGATGCAAGAAT
ACAAGAGACGCAAAGTAATGTCCCTAGAGATTCAAGCAAAAGAAGATTTGTGTCGAAAAA
CAAACTCGCCAGCACAATACTATCAGAAAGCATCTCAGCATTCAACTAGTTCCGGTTCTA
CGTCTCGTTCGACTATGTCAGAACCTGGTCAGCAAGCCACAATGATCAACAGTAATAGCC
ATGAAGGAAGCAACTCCGTACCATGCCCTACACCTTCAAAAAGACGTGGTTATAAGGCAG
GAGTCGAATGTTTCATCTGCCATGAGATGGGACACTATTCATGGTGCTGCCCTCAGAAAG
TCAAGTCAAAACGAGTCCAACCAACAACAAGCCTTCCCAACGTATCTGGACCAAAAAGTT
CAAAGTCACCAAACAGTGGTTCTGCCTCGTTGACCTCACCGCCCGTCGGACAAGGTCGTC
TGAACCATGTGCAAGTAGAAACAAACGGAAAAGTTGTGAATCTCGAGCAAGTTGAAGGAG
CAGGAGAAGAACAGGTTCCACAGGCAAGAGCAGAGCCACAGTAAGATGAAGAATTCTAAG
TGAGTCAGAGTACCAGACCGTTTTGCGGCAAGCACGCAACAATAAGTTGAAGAAAGACTA
GCAGAGTCTGAAGCTGTGAAGAAGTCTGAAGATCCTTTTTGGTTTCGTGTGTGTGGTCCA
CCTTCGAATCTCGGGGTCGAGATTCTTGTAAGGGGGGTGGATCTGTAACGCTCCGCTTTT
CGTGAGTCGTTAAAAACTAATTCGGCAAAATCTTATATGCGAAAATTTCCGTTCTTTGTG
TGCGAGTCTAAGTTGTGCCAAGATCTCAATTCAAATCCGTCCTTGATCCCTCTCGTCACC
ATCAAAAATTGCCTCCTCGAAATTCCTCTTCCGACTCAAGTCTCCAAATCAACTCTGAAA
TTCTATCCCTCTCTTTGAATCATCGCCAAATACTTCCCCAGATCCAAAATATCCAAAACC
CCATCTTGAATCCTCCGTCTACTCCTTCCTCTCATCGAGATCCCAATTCCAAAATCTAAG
TCAAATTCCAAGTTCAAATTCTCTTCGAATCAATCTCCTCCGAAAAGTCTATTTTGCCTC
CCTCGGATTTTTGTGGGCCGTTTTCTCCTCGGCCCATCTCTCTCCCTCAGCCGCTCCTTC
CTCCCTCGCGTGCGCTCGCTCTCTCGTCTTCTTTCTCTCTCTCCGTTTCTCTCTCTCTCC
CGTAAAAGCTCTCCCACCGGCGCCGATTTCCCGCCGCCGCCGTTCGAAATCCGGCCGCGC
CCTCGCATCCGCGCACGCGCGCTCGTGCATGGCCGACCGCCCGGTCGCCGCCGCGTCGGC
CCTGCCGCGCCTACGCCTCCCGGCCCCGCTGCCCTGTCGCGCTGCAGCTGCACGGCCCCG
CGCGCGTGCCTGAGCCGCTCCACGCGCGTCCTGCCAAAACCCGGAGGCCGAGCTCTCCCT
CTCCCTCCTACTCCCTTCCCGAATCGGCTTGGAGCGAGCCTCTCTTTTCTCCCCCTCCTT
TTTCCTTTTGCCCGACCACCATCGGCGTCACCGCCTGCCACCGCCTGGACCACGGGCGCG
ACCGCCAGCTCGCCGCCCCCACCTTGACCCAGCGTCAGCTCGCCCCGCGCCAGCCGGCGC
TGCTCCTCCCGCTCCCGCGGTTCAAATTTCCGCCGCACGATCCACCGCCTTCGCCGTCCA
ATGCATCCACGCCGTCGCCGCTTTCGCATCGCCCACGAAACCGCCGCTGCCGCCAGCCGA
GCGCTTGACCGCCAAGGTCGGTTCTCCCCTTCCAAACCGACATCACCTCACCCCGCGCCT
ATAAAACCCGAAGCCGAGCTCCCCTTCCCATCTCAATCCCTCCCGCTTCACACTCCTACT
CCACCGCGCCATTGTCGCCCTTCCTCTGCTCTCGCCGTCGCCGTCCGCCGCCGAGCACCG
GGAAGACCGGTGCGTGCGAGGACGCGTGACGCGGGACTCCGGGCACCCATCTTCCTCCCC
TTCCCCGGCCCGAGGCCGGAGAGCTCGCTCCCGCGCTGTCGGCCGCTCGTCACAGCGCCC
GTCTCGGCTCGGTAGTGCCTCCCTCCCGTTCCCCTTCCCTGCTCACCCTCGTCCCTTCTA
GCTTGCGTGGTAGCTCGGTAGCCCTGCCGAACGCGCGTAGACGCCGCCCCAAGGACCGCC
GCCACCCGGCATGGCCCCGCCGCCATTACCGCCCACTCCCGGAGGCCGCCTCTCGTCGCC
GGACCTCCACGGCGCCGCTCAGACCCATCCGACCCCGGAAATGAGCTCCTTGAACACCGG
AGATGCTCCCGCCGCCTTTAATTGAGTCCTCATCGCCCCTCGAAGATTTCCCCTTCTCTC
CGCCGGCGATGGCCGCCGCCGCAATCCACCGTCGTCGGCCCCTCTCACGTCGATTCCTCC
CGCCGCCACGCTCCCGGGGATCCCCTTGACCTCCCCCTGGCTGCCCCAAGGCCGTCGGCC
TTCTCCCTTGTCTCCGCGCCGTGTCGCCGCTTCCGCCGCCGCATAACGCCGCCGTGCGTG
CATCGCCGGTGACCATCGGGTCCCGCGTCCCCGCGTGCGCATCACGGTCGCATACCGTTT
CGGCCAGGCCCAAGCTCGCGCCCCCTTGTCCCTTCCCTCGCGCGACCACTTCCCCGATCC
GACGAGCTTGGTCGCCGCCGCCAGCCACCGTCGTACCTCCCCCCTCAAATCCGTGCCGTC
AAACGGATTCCCCCTGACCTCCTCTAGCTGCCGGCGGTAGCCGCTCGCTCCGGTTCGCCG
CCGCTCGCCGGAACGCCTCGCGCGTCGTCGGCCGTCCGATCCCGGGCGCCTCCTCCTCCT
CCTCCTCCTCCTCCCCGTTCGTCCCTGCCTGCGTGGCCGGCCACGTGGCAGCCACCTCAG
CCCCGGGCCCGCTTGACTGGGTCGAGTCGCGCCCAGTCAGCCTCCTCTCTCCGTCTTCCC
TCCTGTGCGCGCGGTCCACGGCAAACCGTGCGGCTGCACGTGGGCCCGCCGCCATCCGTC
CACCCGGCGCACCAATCGTGAGCCGCACCCACCAAACCCTAGCACCGCACCCGCGTGCGC
TCTCCCCACCATGAACCTTGCCGCCGACATGTGGGCCCCACCCGGGACCCCGCGAGGTGC
ACCCGGTCCACCGGACCGCTCCCTCCCCCTTCCGCGCGCCCTAATGGGCCGCCTTTCCTG
CGCCCGCGCCGGCCCAAATGGCTTGGCCGAGCCTCCTTCGACCCTTGGGCCGCGCCCTTG
CCGCCCGAAGAAGTCTAAATCCCATCCCTCCATCCTTTTCTTTTCCAGGGATTTAATAAA
TCATTTTTCCTTTGTCCCATAAATCAATTCCTTGTTCCAAAATTCCATAAACCATTTCCT
TTGGTCCCACATGACAGTGACTGTCAATAATATTCTTGAGAATATTATTTCTATAAATTC
CATAAACCATTTCTCCTATTCCAGAAATTCCAATTAAACTTCCAAAATTCATATCACCCA
CTCCGTAACTCCGATTGACTCCGTTCAACTTCCAGTAATTCCGTAAAATTGAGATCTATT
TAATGGCACTACTAATTAGTCTAAATAGGATCTTTCTTTTGGTCCTTGTTTAGGTTTTCG
ATTGTTTGCGTATAGTTGCGGTTACCGGATTTTCGTCGATCGCGGGTTTTCTCGAAGATT
CGTGAAGCTTCGTGAAGACTTTGAGCAAGGCAAGTCACCCTTTGATCAATTGCCCCTATA
ATTGAAAAGTCATTATTATTTTGTTTGCAACTTGCATTATTAGAATCACACACTTAACTT
GCTTGGCCTCGGTTTGCGTGCCAAACCGACGGACCTACCCAGTAGTCGCACTAATTTCCG
TAGGTCGTACTACCCTGATTCCTTGTCGCTCCACCCTTGTGGTACCTCGGTATTCGTGCT
CTCTGAGCGCGTATACCAAATATCCCACATACACCGTTGCTTGTCGAAAACTTGGGAAAT
GGGTTTGTGAAGCCTTCAAAACCCGACATGTGGTGTCGATGTGTTTGAAAATAAAATGAA
TTGTGAAAACTCGCGATGCGGGGGTTGTGCCTATGTGGCACTGTCCCGTATTCGCATATA
AGGACCGATTCCTGTGGGAAACTCATCGAACATAATCAAAGTGCAACCACAAGGTGGAAT
GGGACACCCTGGCTAAGTAGCTAGTCGGTTCAGGGAAACCTCGCATGCCAATAGTTGGGA
ACGCCGGGGCGGGGTCGGTTGGAGCCAAACCGGGTTCCTGGTAAGGCAAGAACGCGAAGC
TTGCCAGATTACCGATCGAGGTGGTTGGAGTTTGATTTGTGCACGCCTAAAATGGCCTAT
GTTTATGTGAGGATTTGATCCTTCTATGTGGCATGAGGTAACCCTGGGTCGGCTTGGGAA
ATGCTTTGTCGCGAACCTCTGACACCGGCCAGTGTCTGGAGTGAGTTCGTGTCTTGTGGG
TAAAGTGTACCCCTCTGCAGAGGTTAACTAACTGTTCGAACAGCCGTGCCCACGGTCATG
GGCGGATGTGAGGTGGTTCCCGTTGCGTAGATTTGTTTGCCTGTGCTTTGTAAAAAGTTG
TTGTGGTGTGGGAATCGTAACCAGAATCAGCCTATGTGGCAGATGGATGACCTGAGTGAT
CAGAAACGAATCTGTGTGATTCGGGATGTCTGCGGGCATCATAGACTAGGCTTCCCGAGT
GGAAGCAGATTGTTGTGCTGCTGGGCAGCTGGACTCTGGGAGTCCGAGAAAATGAAAAAG
GCTCTGGGAGCCGATTAATCAAGTGGAATGGCTCTGGGAGCCGAGAAGTAATGATCTGAC
CCGGGAGGTCGGTACATTACTAAATGAGCTGTTGAAAAGCATCTCTTAAAGTCGAATCGA
GACGCAAGTCTCTTTTCGCCCAAACTTAGAAAGAAATAAATCACTTAGTGATTTCAAAAT
ATCTTCAAATAAAAGATTTGCAAAACAACCTTGCCTCTCTTCCAAGCTTGCATTAAACAC
CTAAGTTCCCGTGACTTGCTGAGTACGAAAGTACTCACCCTTGCTCTACATAAATATATA
TAGTTCCTCCGCCCTGAAGAGAAGATAAAGTGAAGTGAAGATTAGGGTTTCGTCCTGGTT
CCCAGCCGTCGCCTGTGGTGTCGGGTGTTAGACCGTTGGTTCCGCTGCTGCTGCTGTTGT
TGGTGTTCGCCTTGTCCGTGTCGTCGGTTGCATTCTCGGGCTGTCTGAGCTGCAACCTAA
GTTAAGGTAAATAAGTCCTCTATTTATTTTAAGGATTTGCAATGATTCATATTTGTCACC
GTGGGTACCAGCACTATGTCCTGGGACTAGTACGAGATCGCGGTTTCGTAGGAAGCGGTT
CGCGCCGTTTTTCCTACGACACGCTCCTATCAGGTGCCGTTGTGCGGCGGTGTCGGATTG
GGGTGTGACA
>Os0137#LTR/Gypsy
TGATGAGGACACAACTAGCTCGGATATAACCATGACTACCTTATGTATTAATCAACCAAA
GGTGCATATGTTCTATATTAGATTTACTTGTTATATATTTGAACAAACGTTGCTACACAA
TGAGTTTCGTGTGTTTTTGTTTGCAGAGGTACTTGCTTGGGCGAAAGAAAAGAGACCGAG
CGTAAGGAATGCATGGATGATTGAAGAAGTTGATTGGGGACCAAACCAAGACCTTCTCCA
AGTCTACTTCCATCTCACCACGTCACTTTTGGTCCATAGAAGACAAGAGATAAAGTTCTA
CACGTTTTGGATTCGGATTCGGGCCTCCTGACAGCATCAACTTCAAACGGACCTAGCCGC
TGATCTAGAAGGAATTTCGGGGCCCATGAGTACTTGTTGGAAAGCTTATGGAGTCTACTT
TCAGATGGTTTTGGTCCCACATCAAAATTCCTACCGAGCTGCCGGGAATCTGCAAAACAA
GCCACGTACCTCATCCAGTCCGAATCTGATTTGGGTTTTGGGCCTTGTAATTGTGTCGTG
GGCTTAGCCCAAGGGGGTGTGCGCCCTAGGGCAACCCTAGGACGTCCCTAATCATATTTA
TTCAGTAGCCGTCATCGTTTAGAGTCGGGTTTTGCTTAGATTATTCTGTCAAGAACAGTT
TCGCCGCTAGATCGGTTTGTGGAACCCCAAATTCGTGTGCTTAATCATTCATATGCAATT
TGGTTGCAATCTATCTTGTTCTTGCTTGTGTTCTTCGATTCGCATGCAGGGATTAGCCTT
CTCGGCGAGGTCAACCGGGTTTCGGCACGGTTGATAACCAGAGGAGACGTGGTGCTGCGA
TTGCGGGGCTCAGTAGCGTGTTCGTTCAGAAGCCGGATCGAGTTGTGTCGCGACTCCGCC
CAAATCGATTGTTTATCAATACCTATCGGAAGATCGGGACCTAACACCCTCATCAATTGG
TATCAGAGCGCGGTTGCCCGTTAGGTAATTTATCTTCCCATAACCAGAAAATTGCCACAC
AAAAATATTTACTCTTTACCAAGACAATTTGAGCCGTTGCATTGTTCTATTAGATTTTGC
TTTGTTGAATTCTAGATTGCATCGTCGTGTCGAGTGTTGGTTTAGTTTTTGATTTAATTT
TTAGTTTTGAGTATTGCATGTGTTCATCACTTTGGTCTAGGGTTCATCAGTCAAGTCAGT
GATTTGTAGGTCATATTTAGGTCCATTTTTTCATCTCGCCGGTTGTTGCCGGGACTTTGA
AAATTTGAATCGTCTCGTCGTTGGGTTTCCGTTTTTGTGGTTTGGAGGAGTTTTTTTCGA
GCGGTTTTGGAGTTGTTAGATTACTAGGGTTTCTCTGTTGCCGTCTGTTGCCGTGTTCTG
TGTCGTTGAGGAGAGAAACAGATTGACATATTGGTTTGTTTTCTATAGGGGTTGTCTGAT
CTGTGTCGTCAAATGGAAGAAAATCTCCACATATTTTCCAACCTTCCACGGTAGTCCGAC
TCCAACTCCTCCTTGTTACGGCTGAACCCCACCTCCACCTCACGGATTTTTTCTGTGCCT
CCTCCTCGGTCACCACATTGTTAGGTATTTTGGTGGTTGTAGATTTGAGATATTTTTATA
AAAATGAAACCTATATGATGTGAGCATTCCATTTTTGAGGTGATCCAATTTTTGTTTTGC
ACTTTGCGTTTGAGTCCCTGTAATATTCATATTTACATTTGAGTCCCTGTTCAAGGTCAG
TGGTCAGTTCTTGTTGAAAAAAAAGTAAAAATAAAGAAAGAAAGAAAGAAAAGGCAGAAA
GGTGCAAAGAAAAAAGAAAAGAAAAAGCCGCACCTAAAAAAAAGAAAAAAAGGCAGAAAA
GGTGCTTAAAAAAAGCCGCAAGAAGAAAGAAAAAAAAATCATTCATTCTCTTAGTATGTT
TTGAGAGTGCAGAGTTGTGTATTGATTCATATCTAGTCCTTAGTGTTGTCGGGTGCTTGC
TTGAGCTAGAGTTGAGTCTAGGCTAGGCCAGCACATTGACTAGTACTTTGAATTATTATT
CAACTTTGCATTTTCTTATTAGCACAATTGCGTTCCTTTGCTACTATATATTGTGCCTCC
CAAGCTCCACATATATACTTCTGGTCAGCACCGCTTTGATCCTTACAATCGCCACATCAC
GTCCTTCAAGGTGTCATGAACCAGCCACCGGTTGTACCGTCCTTAACATTGCTGGTAAGA
CACTTGTAAGAGCTTGGTTAAACGTTTCCATTTGCTAGCCTCCACTACAATCCATGTTCT
GTAGTTAATAGGAACAATTTTGTTCTGTTGTTCTCTTTTTTCTACTAACAATGGCAAGTT
ACATTTCTTATGGACATGAGATAAAGTTGGATGGGAGACAAACCATAGCTGCTACATCAC
CTTCCACAGATGCAAGTGATTAAAGTACATTGGTGCAACAAGTGCTAAGTATTCAAATGG
AGAAAGCGGAGCAATGGCAGTACCACGAATCATTGGAACAAAGGTTTGTGGTTAAGGATA
GAGCATGTCGTACTATAATCGATAGTGAGAGTTGCAATAACTTTGTGAGTTTAGATTTGG
TTGAGAAACTTGAGTTGCCTACACAACCGCATCCTCATCCATATTACATCAAATGGTTCA
ACTCTTGTGGTAAGTTAATGGTAAATAGAATTGTGAGAATAAACTTTTCGATTGGAAATT
ACCATGATACTGCCAATTTTGATCTTGTCCCTATACAAGCATGTTCTTTGTTGTTTGGTC
AATCATGGGTATATGATAATAATGGTTTACATAATTTTGTTGCTAATACATACACATTTA
GACATAATGGTCAAAAAATGAAATTGGAACCAATGATTTTTTCTAAAATTTTCGAAGATA
ATCTGGAAAGGATGAAGAATGGAATCGAAGAAATTTTCAAAGATAGTATTGAAAGGACGA
AGAATAGAATCGATGAGATTTCCAGAGATACCAGAAATAATACTAATATTGTGATGCCTT
CAACTATGTCTGAGTTATTACAAAATGAACGTAATGTTGTGCCTATTGTTTTGGATACTA
ATATTTTGCAGGCATGTGAGAATAACCTAGGAAATGAGAAAGAGAAGAAAGACGAAGAGG
AAAAAGACCTATCTATAGCTCCATGCATGCTTGAAGAATGTTCAATTGACCAAGTGCCTA
TAATTTCTGAAGATGAGAAAAAAAGTAATGATAATGGTGCTACAGCTACTCAAGGTATGC
ATATTTATGAGGTGCCAACTATGTCCACTACTTATGCTACATTAGAGCAACCCATGATGG
AAACAATTGCTGAAATACCTTTGTCACAAAACAATTTGTTTGATGTTTCTTGTGATAAAA
AAGAGTTGTGCGATGCTTCACTTATATCCGTGGCACAACTAGTGAATGAACATGATAGTT
CTATACTAGAGCCACCATGTGTTGAGTTTAAACATGTTATTCACATTGATAGCGAGAATG
AAGAGCTTAAATTGCTATCTTCTTTAAATACTTGGGGTTATATTCAATTTGATGATTTTT
GTCCACTCAACTGTTTAGAGAAGAAATTATTTGCTAGATTTGAATTGCCATGCCCTTCTG
ATGTGATTTTTCATGTTATTGGCAATTATGATAGTAAAGAAGAATATAATGTGCATCGAG
TATATATTTGTTCAAATATGACTATGCATCATTTTCATGATGAAATGTATTGTCTAGAGG
ACCTCATGTGTATATGTAATTCTCTATCAAGTTTCTCTAGTCGTTTAAATGAGTTACAGG
TTAGTTTGCAAGAAGGGGAGTGTTATAGATTTTCGACTAAAGAGATTTCAGGATCCAACC
ATATGGCTATCAAGAAATATTCCTTACCGGATGTTGTGATAGAAAAAGATAAGTTCAAAA
TGCTCCATAACAAGGTGAAACCGAGGACGGTTTCCAATCAAGAAGGGGAGGATGATGAGG
ACACAACTAGCTCGGATATAACCATGACTACCTTATGTATTAATCAACCAAAGGTGCATA
TGTTCTATATTAGATTTACTTGTTATATATTTGAACAAACGTTGCTACACAATGAGTTTC
GTGTGTTTTTGTTTGCAGAGGTACTTGCTTGGGCGAAAGAAAAGAGACCGAGCGTAAGGA
ATGCATGGATGATTGAAGAAGTTGATTGGGGACCAAACCAAGACCTTCTCCAAGTCTACT
TCCATCTCACCACGTCACTTTTGGTCCATAGAAGACAAGAGATAAAGTTCTACACGTTTT
GGATTCGGATTCGGGCCTCCTGACAGCATCAACTTCAAACGGACCTAGCCGCTGATCTAG
AAGGAATTTCGGGGCCCATGAGTACTTGTTGGAAAGCTTATGGAGTCTACTTTCAGATGG
TTTTGGTCCCACATCAAAATTCCTACCGAGCTGCCGGGAATCTGCAAAACAAGCCACGTA
CCTCATCCAGTCCGAATCTGATTTGGGTTTTGGGCCTTGTAATTGTGTCGTGGGCTTAGC
CCAAGGGGGTGTGCGCCCTAGGGCAACCCTAGGACGTCCCTAATCATATTTATTCAGTAG
CCGTCATCGTTTAGAGTCGGGTTTTGCTTAGATTATTCTGTCAAGAACAGTTTCGCCGCT
AGATCGGTTTGTGGAACCCCAAATTCGTGTGCTTAATCATTCATATGCAATTTGGTTGCA
ATCTATCTTGTTCTTGCTTGTGTTCTTCGATTCGCATGCAGGGATTAGCCTTCTCGGCGA
GGTCAACCGGGTTTCGGCACGGTTGATAACCAGAGGAGACGTGGTGCTGCGATTGCGGGG
CTCAGTAGCGTGTTCGTTCAGAAGCCGGATCGAGTTGTGTCGCGACTCCGCCCAAATCGA
TTGTTTATCAATACCTATCGGAAGATCGGGACCTAACACCCTCATCA
>Os0138#DNAnona/MULE
GGCAAATTTTGCTACAGGACACTTAAAAATTGTGTAATTTGCTGGTAGACATCGTAAAAA
CGTGTCATGGCTGAAAGACACTCTAAAAAAATGATAATTTGCTGGAGGACACTTTTGGCT
CAATTGGAGAGAAAATTTTTCAAAAAGACAAGAATGCCCCTAGGGTCAAAAGCTTTTGAG
CTGAGACTGGAGCGAAGATGAAATATAATGTATGCTAGTGATGTACTTAGGGTGATGGCA
AATTTAGAGTTGCATAATTTCTAAATTTTTACTCTAACATCATGTTTGAAGCATGTGGTT
TTAGGGGCATTCTCGTCTTTCTTAAGAATTTATCAATCCAATTGAGCCGAAAGTGTCCTC
TAGCAAATTACCAGTTTTTTAATATGTCTTTCAGCCATGACATGTTTTTTCGATGTCTAT
CAGCAAATTACACAAAATTTGGGTGTTCTGTAGCAAAATTTACC
>Os0139#LTR/Gypsy
TGTCGGAGATATGGGCCCGGGGGTATGCGAAGTGAGGGGAATTTACCTTCCCATCCTGCC
ACGTGGCCCTACAGCCTGGCCCTACCCCCGCACCCCGCGAATCGCAGGAGCGGCCGGGGG
GCCTCGGGGTGCCACGTCATGCCCCTCGGGCCCTCGCGCTGCTTTGCCCCGAGGCCCTCG
CCCAGCTGCCATTTGGCGGGGGAGCGAGCGGGGAGGGGGCCCAGGCTGAACCACCTTTAA
TGCGCGCAGCGCCCCAACTGCCCCCTGCCGCATTTAATGCAGTAGGGGCAGACGTGCGGC
GTGCCCGACTGACGCGCGTCGGTCAGGAATGACCGGTCTGTGACCGGCCTGTCGCCGGTC
ACGTCTGACTGGACGGACGGCCGTGCCCCCACGTCGCATCTGCCTCCGGCGGAGTGGAGG
TAGGTATGACCCGTCCCATCGGAGGGTCATTCGGAGTTCTCCCCACGAAAGGGCGGCCAC
CACAAGTCTTCACCCATTAATGAGGGAATGACAGGGCTGTCCCCCGTGTCAGGCGAGGGA
CGGCGCTGGGCCCCACTCAAGGACAAGCTGTGGCTTAGCTTCCAGGCGAAGGCACGGGTC
GAGGTCCGGTCAAGGTAGGGTGGGTCCCCACCCGATAGAAGAGTAGGTAGAGGCGGTGCA
TGTGGTATCCCCTTGAGGTATAAAAGGAGGACCTTGCCCACCGAGAAAGGGGACGACTCT
CAGAAAACCTGAACTCTAGGAGAAGGAAAGCAAGAGTGCTCTCCGGAGTTTAGGAACCCT
TGTAACACTCAGCCAAAATCCCATACACAGGAGTAGGGTATTACGCTTCATAGCGGCCCG
AACTTGTATAATCTTGTTGTTTACACGCTAGCTAGCAGCCTTGGGGTCGGATACGTGATT
TCCAGAGGCGGGCCTTTCCCCCCGGCCGAACTCACGAAAGGGGGATCCCACGATCTCCTG
CTAGAGAGGATCACTTCCTCGACAGCTGGCGCTCCAGGTAGGGGGATTTCGTGCGCTTCG
AAGGGAAGTCGTTTCCATTCGCCCCAAGTTTTCCTCTGGCCCCGACGATCATGGTCGAGG
TTTTGGAGGAAGAGGTGGAGGTGCACACCCCCACTCCTTCCGGGAGTGAGGATGCCAGCG
GGAGTCACGATCCGCGTCATCACCGACGCAACTCTCGGACTCCGCCCCTCCGCGACCCCT
CGCGGAGGGAGGATCCCGCCCGATCGGGTGGCTCGGCCCTCTCCCCGCCTCTGGACGGGG
GAGGCCACGGCACGTTAGAGTGGGCCGCCGCCTGACCTATCGCGACGGTAGCTCGCCCCA
GGGCGCGGTTCAGGCGGCAGGAGCCCTCCTGCGGCACCCTCCGGTGAACACGGAGCCGGA
GGCCCCCGTCCAACGATAGTTGGACGACGTCGCCAACTTGGTCACCACTGCCCAGCGGCA
GTTAGCCGCGAGTGGCCGTTCCACCACCACAGGTACGTCACGTACCTCCACCTCCCTGTC
ATCGTCAGCAAAGAGGAGGGCCCGTCGGACAGCCACAGCCTCGAGGCGATCTACGGCCCC
AACGTCGTCAGGGGCCTTGGGAAGTTGGAGGCATCACGATGGCCTCTACGGGGAGCAGGA
CGCTCAAGTCAACATCGAGCGTCGCCGAGACGAGCGCCGCGATGCCCGCATGGGAGAAGG
CGCCTCCTCGTCTGGAGTGCCGCGTTCCTCCTCGCGCGGCGGCCAGCCCCTCACGTTCAC
CCTTGGGGGAATTGGTTGTAGGGCCTTCGTGGCTAGTCTCCGGAACGTCCGGTGGCCCCT
GAAGTTTCGCCCCAACCTCACGGAGAAATATGATGGCAGCATCAATCCCTCCGAGTTCCT
CCAAATTTATACCACGATCATCGTGGCGGCGGGAGGGGATGACCGGGTCATGGCGAATTA
TTTTTCCATGGCTCTTAAGGGTCAGGCGCGCGGCTGGCTCATGACCCAGCCCCCCGACAC
CATCCACTCATGGGAGGACCTGTGCCAGCAGTTCATCACGAACTTCCAGGGTACATACCC
CCGTCCGGGGGAGGAGGCGGACCTACATGCTGTGCAGCGGAAGGACGACGAGTCCCTCCG
CTCATACATACAACGCTTCTACCAGGTCCGCAACACTATTCCGTGCATCCCGGCCCACGC
GGTCGTTTATGCATTTCGGAACGGCGTGTGGCACAACCGCATGCTAGAGAAGATCGCCTC
CAAGGAGCCTAAGACCACCGCCGAGCTCTTCGAGCTAGCGGACAAGGTGGCTCGGAAGGA
GGAGGCGTGGGCTTGGAATTCCCCCAGCACTGGTGCGGCGGCTGCGGCTGCCCCCGAGAC
TGCCCCTCGCTCCAAGCGGCGGGACAGGAGGGGCAAGCGGAAACCGGCCCGCTCTGATGA
CGAGGGCCACGTCCTTGCGGCTGATGGGTCTTCGCGGGCCCCGCGCAACGAAAAGGCCAC
CGGTGGCAAGCCGAGCTCCACCGCCCCCTCCGGTGAGGGTCGATCGGCGGACAAGTGGTG
CTCAGTGCACAATACTTATCGGCACAGTCTCGCCGACTGCCGCTCGGTCATGAACTTGGC
CGAGCGGTTTCGGAAAGCCGATGAGGAGAAGCGGCAGAGTCGACGGGAGGGCAAAGCCCC
CGCGACCCCCACCAATGATCGGCGAGAGGAGTCCAAGAAGAAGGCCCCCGCCGACGATGG
TGATGACAGCGAGGATCTGGAATTCCAGATACCTAAGGGAACTGTCGCCACTCTCGACGG
GGGGGGGGGGGGGGCTTGCCCTCACACCTCCCGTCGTGGATTCAAGGCCATGAGGCGTGA
GCTTCTGGCCGTCGTCCCGACTCACGAGGCTGCACGGAAGGCGCGTTGGTCGGAGGTGAA
GCTCACCTTCGATCAGAGCGACCATCCGACGGTGCTTGCTCGGGGTGGGAAGTTGGCTCT
CGTGGTCTCCCCGACCATCCACAACGTCAAGATGAAGCGAGTCCTGGTCGACGGGGGGGC
CAGCCTGAGCATCATTTCCTCGGCCGCGTTCGACGCACTCAAGGCCCCGGGGATGAAGCT
CTAGCCATCGCTGCCGATCATCGGTGTGACTCTGGGGCACACGTGGCCTCTCGGCCACGT
TGAGCTCCTAGTAACCTTCGGTGACTCCACCAACTTCCGTACCGAGCGGATCGACTTCGA
CGTGGCGGACCTCAATCTGCTCTACAACGCGGTCCTGGGCAGGCCTGCGTTGCTGAAGTT
CATGGCCGCCACCCACTATGCCTATCTCCAGATGAAGATGCCGGGCCTTAGTGGCCCCAT
CACCGTCTTTGGCGATGTCAAGGTCGCCCTCGCCTGCGCGGAGCAGCACGCCAACAACCT
GGCGGTGGCCATGGAGCCGCAGGCCCCGGTGGCCTCCGCGTCCCGCGCTTCCAAGAAGCG
CCTCACCTTGGCTGATGAGGTGCCCGTCAAGGAGATCCCCCTTGGCGATGATCCGTCCAA
GACCGCCAAAATTGGCGGGACCCTGGACGCCAAATAGGAAAGCGCGCTCGTCTCCTTCCT
GCGGGCAAACTCCGACGTCTTCACATAGAAGCCGTCGGACATGCCCGGGGTAACCAGGGA
GGTGATCGAGCATCGCCTCGCCGTGCGGCCGGACGCGCAACCCATCCGGCAAAAAGTGCG
ACGTCAAGCCCCGGAGCGGCAAGCCTTCATCCGAGAGGAGGTGGCGCGGCTCCTGGAGGC
TGGCTTCATCCGCTAGGTTATCCATCCGGAGTGGCTGGCAAACCCGGTGGTTGTCCCGAA
GGCCAACGGCAAGCTCCGGATGTGCATCGACTACACAGACCTCAACAAGGCATGCCCTAA
GGATCCCTTCCCTTTACCACACATAGATCAGATAGTCGACTCCACTACGGGGTGCGACCT
TTTGTGTTTTCTAGATGCCTACTCTGGGTATCACCAGATCCGCATGGCTAGGGAAGATGA
GGAAAAAACTGTCTTCATTACTCCCGTGGGCACTTTTTGTTATTCAACTATGCCTTTTGG
TTTAAAGAATGCAGGCCCTACTTTTCAGCGTATGACTCGTATTACTTTAAGTAATCAGAT
AGGGCGCAATATAGAGGTGTATGTTGATGACCTGGTGGTAAAGACGCGCCACCAGGACAC
GTTGTTGTAGGATTTGGCCGAGACTTTTGACAGTCTTAGGTCCACACGCATGAAACTGAA
CCCCGACAAGTGTGTGTTCGGTGTGCCGGCGGGCAAACTCCTTAGTTTTCTAGTCTCCTC
CCGAGGCATAGAAGCTAATCCCGAGAAAATACGCGCGATAGAGAGGATGCGCCCCCCCAG
GAAGCTTAGGGATGTGCAGTGCGTCACTAGATGCATGGCCGCCCTAAGTCGATTCATATC
GAGGCTGGGAGAGAGGGTGCTATCCCTATTCAAACTCCTCAAGCGCCCCGGGCCGTTTGT
GTGGACGGAGGAAGCAGAGCAAGCTCTCAATCAGCTGAAAGCTTACCTCACCTCCCCCCC
ATCCTAGTAGCCCCAGGGCCAGAGGAACCGTTGCTGCTCTACTTGGCTGCGACCCCCCAC
GCGGTGAGTGCCGCCCTTGTAGTTGAACGCGATGAGGGTGACCCGCATTGCGAACCCGGC
TATGGGAAGGGACCAGGGGCCCCCTTGACTGGTGATGGCCCCTCGTTCCCGGACGGCCCG
GTGCCCGAAGCCCCCGACCCCCGGGAGGGCCCCGAGGCCCCCGTGGGAGGGTGAGAGGCT
CTGACGGTTGCCCCCGAGGCCTGTCATCCCGAACTAGTCCGGGATCCCCCCGGGGCCACT
AAGCTCGGGCGCCTCGGGCCAGTTGCCCCTGACAGCAAGGACCGGCCCCACCGAAAGGTG
CAGCGGCCCATCTACTTTGTCAGTAAGGCACTCCGAGACGCGAAAACCCGATACCCATAG
GCACAGAAGATGCTTTACACAGTCTTAATGGCCTCAAGGAAGTTGCGACATTACTTCCAA
GCGCATCGGGTTTCCGTCGTAACGTCTTACCCTCTTGGCCAAATCTTGCACAACCGAGAG
GGCACCGGTCGGGTCGTGAAGTGGGCCATCGTGCTTGCTAAGTTCGACCTGCACTTCAAA
CCGCGACACGCGATCAAAAGCTAGGTTCTGGATGACTTCGTCGTAGAATGGACACCGGTG
GATGACCCTCTTCCGTCCGATCTTCCCTCCCTCCCCGGAGACGGTGGAGACCCGAGCGCC
GACATTCGCGCCGGGCACTGGGTTATGCACTTCGACGGCTCCCTCAACCTTCGTGGTGTG
GGGGCTGGAGTCACGCTAACTTCGCCAACCAGGGATGTCCTCAAGTACGTCGTTCGGCTC
GATTTCCGAGCCACGAGCAATATGGCAGAGTACGAAGGACTCCTCGCGGGGTTGAGGGCG
GCGGCCGGAATGGGCATCCGCCGCCTCCTAGTCCTAGGTGATTCCTAGTTGGTCGTGAAT
CAGGACTCTAAGGAGTACCAGTGCACCGACCCGCAAATGGATGCATACGTCCGTGAAGTA
CGACGTATGGAACGCCACTTCGACGGACTCGAGCTCCAGCACGTGCCCCGACGCGACGAT
GCAATCGCTGATGAGTTGTCGCATATCATGTCGGCGCGAGCCCCACTCCCTCCGGGGACC
TTCGAGGAAAGGCTCGTGCAGCCGTCGGCACATTTGGACCCCCCGAGGGACCCCGGCGCC
ACGACCTCCGCCCCGAGCCCCGACAGCCTGCGGGCCTCGGGGCCCGAGGGGATCGACCCC
AACCCCCCTCGTCACGTCGCCTGGATGACTGACATCCGGGCATATCTCGACAATAATACT
CTTCCTGAGGATCGTGCAGAAGCTGAGAAGCTTGCGCGTATCTCTAAGCGGTACGTGCTC
GTAGAAGGGACCCTCAACCGACGGGCCGCCAACGGGATACTCTTGAAGTGTATTTCTCGG
GAACAGGGCGTCGAGCTCATTGCTGACGCTCATGAGGATGAGTGTGGGGCACATTCCGCC
TCACGCACATTAGTCGGTAAAGCCTTCCGACAAGGTTTTTACTGGCCGACCGCGTTGCAA
GACGCCCAGGAATGGGTCCGACGATTCAAGGCGTGCCAGTTCCACGCTAAGCAAACCCAC
CAGCTGGCCCAAGCCTTACAGGTCATCCCGCTCTCTTGGGCTTTCGCAGTTTGGGGGCTA
GACATCCTTGGACCGTTCAAAGCGGCTCGAGGCGGGTATCAGCACCTGTATGTCGCCATC
GACAAGTTCACCAAGTGGCCCGAGGCTTACCCGGTTGTCAAAATCGACAAGCATTCCGCC
CGCAAGTTCATCAGGGGCATCACGTCCCGGTTCGGGGTGCCCAACCATATCATTACGGAT
AATGGCACCCAGTTCACCAGTGAGCTGTTCGGCGACTATTGTGACGACATGGGCATCAAG
CTATGCTTCGCCTCGCCCGCCCACCCCAAGAGCAACGGCCAAGTCGAGCGAGCCAACGCA
GAAATCTTCAAGGGCCCCAAGACTAAGACGTACAATGTCCTGAAGAAGCACGGGGATTCG
TGGCTTGAAGAGTTGCCCGCTGTGCTGTGGGCAAACCGGACCACTCCAAGTCGCGCCACA
GGAGAAACCCCCTTTTTCCTGGTGTATGGCGCCGAGGCGGTCCTACCTTCGGAGCTTTCC
CTGGGTTCGGCTCGTGTCACGCTGTACAATGAGGCCACTCAGGATGATCTCCGCTGCGAT
GATCTTGACTACTTGGAAGAGCGGAGGAGGTGCGCGGCCCTGCGGGCGGCGCACTATCAA
CAAAGCCTGCGGCGCTATCATCAGCGCCACGTCCGGACCCGATCACTACAAGTTGGCGAC
CTCGTCCTACGCCGCGTACAGTCGCGCTTGGGGCTAAGCAAGCTCTCACCAATGTGGGAA
GGGCCATACAAAGTGATCGGCGTTCCCCGGCTAGGCTCTGTTCGGCTAACCACGGAGGAT
GGCACGGAGTTGCCTAACCCCTAGAATATCAAACACCTCCGCCGCTTCTATCCATAGCGT
CGCAATTTTTTGCTTTCCAGGAGCTCGGGCCAACCCCCGCACAACCCCTCGGCTTGTGCA
GGCTTGGCCGGGGGCTACCACTGTGAATTACTTTGTACCTTTTTCCCTTTCCAAGCAATA
AATTTTTTCCCACCTAAAGTGGAGGCCTTTACACGCCTTTTTTCTTACTCTTTCCTCTGG
CTCGTCCTGGTTCAAAGGACATTTCGCGCTTACTCCGAACCCTAAGTGGCGTTGGGCGAC
TTGAAAACTGCCGAAAGGGAGCCTAATCGCGGGCCGCGCCCCGGGGGCTCGGAAGGGCCT
ACGCACGGCCGTCCCCGACCCCCGGTCGTCGTAGCCTTGGTCTGGCCAGTCCCACTGGGC
GGCTCCCTCGGGGCTGCGGTCTTGCCCCTCACCACTTAGATATGGCGGACCAAGCGCGGA
TTTACCTTTTCACAGGAACGAGCCTGAGGGGGGATGGGGTGAAAACGGCAATTCGGTCAC
AGGGAAGTTAATTGAATATTTTTGCTCTTGTTTTTCTTCTTTCCTTGCCGCAGGCATTCA
ATGGAGAAAGCAAAGGGGTAGAAAGTGCGAAGGGGAAGCTTTATTTACAGACAAGATGGC
ACGATGGCCTAAAGATAAGAAGTGTTCACTACAGGCACATAACAGAAGGAAATTAAAAGC
GGGGATGATCACGGAGTGCCCGAGCCCCCGAGGCCGGCGCCGCTGACCACGTCGTCCCAG
TCCCCGGACTTGCACCCGAGCCCTTGCCTCAGTCCCCGGGGGGAAATCCTCGAGTGCGCG
CCATGGGACGAAGTCGGGGTGACGTGCTTGGTGGCTTGCGAGGACCAATTCCACCGCAGC
CCGCGCCAAGGAAGCCAACGACGATTTCACGATCTCGCCGACCTCCTCCTCCAGCCTCTC
CAGATCCGCCGCCAGCCCGTCCAGCCGGATCACGAGTGCCGGCTGTGTGGGAGGGAGCTT
CCTATCCCGGCGTACGAAGATGCCCACTCGGTGCCCCGCGCGCTCCAGCCAATCGATGGC
ATCGGAGAGTTGCCCGGGTCCGATCTCGTGGGTAAGGCGGAGGGCCGCGATCTCCCCAGC
CTGGTCTTGCACCAAGCGCCCTAGGTCGGCAAGGGTGCTCTGAGCCGCGGTAAGCTGGCT
CACCAACTCCGCGCCGCCGGGCTGTCCGCCCGCCGCCAGGTCCTTCTCCCGGGCCTCCAG
CTCAGAAGCGCCCTCGCCGCCATCGCCGCGCGCTCGGCGCGAGCACTCTCCAGATGCCGA
GCCTCGCGCCCGGCGACGGCCTCCTCGTGTTTCGCGAGTTGCTCGCCCAGCCGGCGCCGC
CACCTCACGGCGGTTCACCTCGGCTTCGCGCTCGGCAAGCGCGGCGTCCCGTTCCCGGCA
CACCTCTTCCCAGAGCCATAGCTCCTCCGCGCGACGGGCCGCCAAAGCTTTCGCAGCGAG
GGTGGTCCGGTCACGCTCGGCTGCGGCCTCCTCGCGAAGACGAAGGGAGGCCTCCGCCTC
CGTCGCCGTTCTCTCGTGGGCGGCCAAGATGGACTCCTGCTGGTCTAGCAAATGCGCTCG
CTCCTCCAACGCCTGAGCTCGCCCCTCCAGCTCCTGGGCTCGCTGCGCCTGATCCCGGCT
GCGCGCGTCCTGCTCGCGCTGGTTCCGGTCGAGGACCTCGATACACCGACGAATCGTGGC
CTCAAACTCCTGCGCAGAGCGGGCGCGCTCATCCAAGGCCTTGCGTTCGGCCTCGAGTGC
CGCCGTCCGAGCCCGCAACGAGGCGTCGGCCTCCGATGCCCGCCGCTCTTGGGCGGCAGC
CGCGACAAGGACACCGCGGGCGTTTTCGACCCTCTTCGCCAGGTCCTCGGCATGGGCCTC
GTATTGCAAGCGGATGTCACCCAACGCCTCATCCAGGATGCTTGACGCGATCAGTGCCGC
CTGCCGCTCTTCCTCCATCTCCCGCATGACAGAGTCCAGCGTCTCCTCGCATGCCTGGAT
CTCTGCCAGTTGGGCTTGGCGCATTTTGCACCCCACCTCCACCATGTCATCCACGGCGCG
GCGCCCCTCGTCAACCCGCGCGCGGTCCGCCGCGAGCTATGACCGCTCTTGGAGAGGTGC
GATGCGGTGGCGGAAGTAATCGCCGAAGACCATCGCCCCCGTGAGGCCCTGGCTTCGCAG
GCCCCTGAGGTGATCCCGCACTGCGTCGTACTCCTCGCCTAGTTCCGAAACCGCCAGCCA
TGCGGCGGATCGTTCGGGGCGGCCGGTGAGCCGAAGTTGCGGGTGGTTCGGCAGCGCGGT
GTAGAACCAGTCCTTCTTCCAGTCCTCCCACTTCTTGCGGAGATGACTCTCGATGTATTG
CCCCGCCGTGCCTGGCCGGGGCTGGAAGTAGCATCCCCCCACCACCGCACCTTGCAGCAG
CTGCGGGACGAAGAAGGACTGGAACAGTCGCATCGTCGGCCGCACCCCGACGAACATCTC
GCACAGATGCGCAAAGATGGCCAGCGTCATCACGGAGTTGGGTGCGAGATGCAGGGCATG
GATCTCGTAGAAATCCAAAACCTCATGGAAGAACCTGGAGAATGGTGGGATCAACCCCGC
CATGGCGAAGGACAGAAGGTGTACGGATCACTCCGGGTACCGCGGCCGCGGCTGCGATTC
CCCCGCCCTCACGGCGGCGCCTTCCGGCATAATCTTGCGGGGAAGACTAAGGTGCCTATC
TGCCGTGATGCGCGATGCCGGAAGCACAGCGTCGCCAGCGTCTTGGGCCATGACGACCGG
CGGTGAAACGACGAGGGGCTTGGTGTGTGGAGTACTGTGGAGTGGCGAGAGTGTTAGGGC
TTAGGGAGCGTGTGTGCGGGTGAGCAGTCGGCGAAAGGAAGGAGGCAAAGTCCCCGCCTT
TGTATCCTTTTATCCCTGCCTTGCCCGCGCTCGCCTCCTCGTTTCACGCCCTCACGGTTG
CCCCCACGATTCTTGCGCCTGCAATTGCCTCATCGTTTCCCGTGACCACTCATCACGTCC
CCACTGAATCTGCGCCCCGCATTTAGTGCGCCTGTTAGCGGCGCACTCAGCGTTGGGCGT
GCGACGTTCACGGGCGCAATCTAGGTGGGCCGCCATTAGTACCGCCGCATGCGTGGCGGG
CGAGGGAGTCGAGGTGTGGTCCAACCGACTCCCTCGATTTTCGTGCCTTAAGCACCCCCA
TCATCAGCGCGGTTAGTGGCGGTCAAATCGCCGTTATTGTTAATACGCCAACCTGGCCGC
TCGGCGGCATCCGTTTAGATTCCCCGCCGGGCCCACAACCCTAGCTTGGGAAGTTGTGAG
GCGCCACGTCAGACCGACCTCAGGAGGCCAACGTACGATGTGGTGTCGAGGGCTACTGTC
GGAGATATGGGCCCGGGGGTATGCGAAGTGAGGGGAATTTACCTTCCCATCCTGCCACGT
GGCCCTACAGCCTGGCCCTACCCCCGCACCCCGCGAATCGCAGGAGCGGCCGGGGGGCCT
CGGGGTGCCACGTCATGCCCCTCGGGCCCTCGCGCTGCTTTGCCCCGAGGCCCTCGCCCA
GCTGCCATTTGGCGGGGGAGCGAGCGGGGAGGGGGCCCAGGCTGAACCACCTTTAATGCG
CGCAGCGCCCCAACTGCCCCCTGCCGCATTTAATGCAGTAGGGGCAGACGTGCGGCGTGC
CCGACTGACGCGCGTCGGTCAGGAATGACCGGTCTGTGACCGGCCTGTCGCCGGTCACGT
CTGACTGGACGGACGGCCGTGCCCCCACGTCGCATCTGCCTCCGGCGGAGTGGAGGTAGG
TATGACCCGTCCCATCGGAGGGTCATTCGGAGTTCTCCCCACGAAAGGGCGGCCACCACA
AGTCTTCACCCATTAATGAGGGAATGACAGGGCTGTCCCCCGTGTCAGGCGAGGGACGGC
GCTGGGCCCCACTCAAGGACAAGCTGTGGCTTAGCTTCCAGGCGAAGGCACGGGTCGAGG
TCCGGTCAAGGTAGGGTGGGTCCCCACCCGATAGAAGAGTAGGTAGAGGCGGTGCATGTG
GTATCCCCTTGAGGTATAAAAGGAGGACCTTGCCCACCGAGAAAGGGGACGACTCTCAGA
AAACCTGAACTCTAGGAGAAGGAAAGCAAGAGTGCTCTCCGGAGTTTAGGAACCCTTGTA
ACACTCAGCCAAAATCCCATACACAGGAGTAGGGTATTACGCTTCATAGCGGCCCGAACT
TGTATAATCTTGTTGTTTACACGCTAGCTAGCAGCCTTGGGGTCGGATACGTGATTTCCA
GAGGCGGGCCTTTCCCCCCGGCCGAACTCACGAAAGGGGGATCCCACGATCTCCTGCTAG
AGAGGATCACTTCCTCGACA
>Os0140#LTR/Gypsy
TGTCACGGCAGCAACATCTGTAGCAGGGAGTTCAAAGCAGAAGCCAGTGACCCAGCCTAT
GAATCGGCCTAGACGGGAGAAGCAGCCCAACTCCCATTTCCCTGCAAGTGTGTGGACCAA
ATAGTAATTGGCTGGGCCACTGTCAGTGAGTGAGAGAGGCTGTGTAGTGCGATGCTATAT
AAGCCGGCAGGATTGAGAGGAAGGGGATCAAATCATGTAATCGAACAAACTCAAATTCAA
TTCCATCTCTCTCCTGTTCAATTCTGTTCTGTTCTTCTCCTTCTTCTTCTTCCTCAAGCC
ATCTCTCTCAATCTCTTTCCTTCTCTACTCGACCGAATCTCTCCTATGAATTCGAGACCG
TGACAATTTGGTATCCAGAGCAATTTCGATCCTGGAGAAGCCACGATATACTTCCCGTTT
GCAACTTCAAGTCGAAGCGATGGAGGAGCAGAACATTGATTTCGGCAAGGTGTTGATGGA
GATCCAGGAGTCCTTGGTGACGCTGAATCGTGCTCAAGGCGAAACTCAAGCAGCGCTCGT
CAAGCTAGATCACGGAGTAAGCAGTTGGAGACCTCAAGTAGAAGCAGCAGTTCAGGAGCT
ACATGAGGAAGTCGGCGATCTTCGTCAGCAACTGGATCTCGTCGGCAAAATGAAGCAGGC
TTCTCCGGTGATGTCTTCCCCTCGAGTTCCGTTGATGGACGAGGAAAGGAAGGCGCCGCC
GCTGCCTACGCCGCCAACTTCATCTCAAGCTGCCACGGCGGAAGGTGGAAGCAAAGTGGC
CGGTGGCTGACTGCATGCTCATGAACACCGGGGAAGGGTACTGGGGATGAACACAACCCT
AGGCCCGACTGCGGTCAAGGGTGCGTATGAATCTCCTTCCACATCTCTGAAAAATTTTGA
TCAATTTGAGTTTGGGGGTGGGGAATATGATGGGGATCAGTTTGGGCGTCAGTATAATCA
CAGGGTTCCTAAGTTAGATTTCCCTAAGTTTGATGGAACAGACCCAGAGGATTGGAAAAT
GAGATGTGAACATCATTTTGATGTGAATAATACTTTTCCAGGGTTGTGGATTAGAATAGC
CACAATTTATTTTTCGGGTAGGGCAGCTTCCTGGTTACGATCTTCTAAGGCTCATGTTAG
ATTTCCTGTGTGGGAGAATTTTTGTATTGCTGTGTCACACAAATTTGATAGGGACCAACA
TGAAACTCTCATTAGGCAGATGGATAGTATTAAGCAGACAGGAATAGTTTGGGAGTATTA
TGAGAGATTTGATGAATTAATGAATCAATTGCTGACATATGATCCTCTTCTGAATATGCG
ATATCTAACACATCGTTTTACTGAGGGACTGTGTCGAGAAATCAGGAATACAGTGCTGCT
GCAACGTCCTAAAGATTTGGAGAATGCTTTGGCAGTAGCAATGTTGCAGGAAGAAGTGAT
TTCCGAGGCAACGACAGGGTCAGTTCCAAATCTGAAGAAAAGTGATGGTGGAAATTTGCA
GATTCGGCCAAATGTTGCATTCAAGGGAGCATTACCATTACCCTCGCCTCCAAATCGTGG
AAGTGGCTCTGGTGTTTTGAATCGATCAGAGGATCGTAAGTTTCTTCACAATACCGAGAC
TGGTAACAGTAATGATAAAATTTCTACACTGAAGGCTCAGCGTAGAGCTCAGGTGTTATG
TTACATATGTGCAGTGAAGTGGTCTCCAACACATAAGTGTGCAAACACTATACAACTGCA
TGCAGTTAAAGAATTGCTCACAGTTTTGCAATCTGATTTGCTCTCTGATCCGGATATTTT
CAAAGGAAATGACGGTCTGGACATTCCTGGATTGATGTCAATTTCAGTTCAAGCTATACA
AAGGCTTTGAAACAGTGGGCTGTATGAGAATGTTGGGCTATGTTCAGGGTAAAGAAGTGC
TCATATTGGTTGATTCAGGTAGTACAACTAGCTTTATTACCTCTAAGATTGCTCAAACCT
TGCAAGGCGTTGTAACTCTTGAACCACCTGTACAAGTGAAAGTAGCAAATGGTTCCATAC
TTACTTGTCTTTCTTCAGTACTAAGGTGTGAATGGATGACTCAAGGATGGGTGTTTTATA
CTGACTTAAAGGTGTTAAATCTGGGAAGCTATGACATAATTTTAGGCATGGATTGGTTGA
TGGCTCATAGTCCTATGCAGGTTGATTGGGTTAACAAGCTCTTGACAGCTTCCTGGAGAA
AGGAATCCAATACATTACAGGGTATTTTGTCAGAAACTGAACAGTGTTCTCAACTCTCTT
CTCAACAGTTTTTGGAGTTGAAGGATAGACAGGCCATCTCTCACCTGATTCAGTTGTGCA
CACTATCAGAATCTTCAGACAAGGAGCAAATTCCAGTGGAAATTCAACAAGTGCTAGCAG
AGTTTGCACAGGTGTTTGAAGAACCTTCTGGATTACCACCGTTCAGGGTTTTTGATCATA
CAATTCCACTCATGCCAGGAGCTACTCCAGTCAATGTGCGCCCCTACCGTTATACACCTG
CTCAAAAGGATGAGAATGAAATGCAAGTCAAGGAGATGTTAACCAAGGGTATCATTCAGC
CGAGTTCCAGTCCATTTTCATCCCCAATGTTGTTAGTCAAGAAAAAGGATGGTACCTTGC
GTTTTTGTGTTGATTACACATTTGAATGCCATCACGGTTAAAAATAAATACCCTCTTCCG
ATTATTAATGAGTTGCTTGACGAATTGTCAGGGGCTCATTGGTTTACTAAGCTGGATTTA
AGAGCTGATGAACATAAGACGGCATTTAAAACCCATCATGGTCATTTTGAATTCAGGGTT
ATGCCGTTTGGTCTTACTAGTGCTCTAGCAACTTTTCAAGGCTGTATGAACAATGTCCTA
TCTCCTTTGTTGCGCAAGTTTTTTCTGGTGTTTGTGGATGATATCTTGATTTACAGTAAG
ACTCTTGGTGATCATGTTAAACATCTTCAGGCTGTCTTGCAAATTCTTACTAAACATCAA
CTTAAGGTGAAAAAGAGCAAATGTTCCTTTGCTCAACAGAGATTAGCCTACTTGGGTCAT
ATTGTTAGCCCTAATGGAGTATCAACTGATGAAGAGAAGGTTCAGGTTGTCAAGGACTGA
CCAATTCCAACATCAGTAAAGTTGTTAAAGGGGTTTCCTGAGTCTGACTGGATATTACCG
CAAGTTTGTCAGACATTATGGCTTGTTAAGTAAACCTTTGACCAATTTACTACGAAAAGG
GCAGCTCTATGTGTGGACTGCAGAAACTGAACAAGCTTTTCAGGCTCTTAAACAAGCTTT
AATCACTGCTCCTGTCTTAGCTATGCCTGATTTCAATGAACCTTTTGTGGTTGAAACTGA
TGCTTCTAACAAGGGAATTAGGGCTGTTTCGATGCAAAAGAATCACCCAATTGCCTTCTT
AAGTAGAGCTTTGGGTACTCGACATCAAGGATTATCTACCTATGAAAAGGAGAGTTTAGC
AATCATGCTGGCAGTGGAACATTGGCATCCTTATTTGCAACATGCTGAGTTTTTCATTCG
TACAGATCATAGGAGTTTATCTTTTCTGGATGATCAACGGCTTACCACCCCATGGCAGCA
TAAGGCTTTAACAAAATTGCTTGGTTTGCGTTATAAAATCATCTACATCCACCTCATTCT
GTTCTTGAACTTGTAGCTGTTTCTTCAGTTGTTCCAGATTGGATTCAGGAAGTCATTGCT
GGTTATGATTTTGACCCTGATGCTTTAAGTAAAGTTCAGACTCTTTGCATCAGTGCAGCT
GCGGTTCCAAACTTTACTCTTAAAGGAGTGCTATATTTCAAGAACAGGATGTGGATAGGT
AACAATACTTTACTTCAACAAAAGATTTTGGCTAACTTGCATACTGCACCAGTTGGGGGT
CATTCAGGCATTCATGTCACTTATCAAAGGGTGAAACAACTATTTGCTTGGCCTCACTTG
CGCACTACAGTTATGCAGTTTGTTACTGCTTGTTCTGTTTGTCAACAAGCCAAATCAGAA
CATGTCAAGTATCTAGGAATGTTGCAACCACTGCCTGTACCTGAACATGCTTGGCAAGTT
GTTTCTTTGGATTTTATTGAGGGCTTACCAAAGTCAGCTACCTTCAATTGTATCCTGGTG
GTAGTCGACAAGTTTTCCAAGTATAGCCATTTTGTTCCTCTTTCTCACCCTTTCACAGCT
ATGGACGTGGCCGAAGCTTATATGCAGTTTATTCATAAATTGCATGGATTACCTCAGTCA
CTCATTTCTGACCGTGATAGGATCTTCACAAGCACCCTGTGGACTACTCTATTCAAATTG
GCTAGTACACAACTCCGGTTGAGTTCTTCTTACTATCCTCAAACTGATGGACAGACGGAG
CGAGTGAATCAATGTCTTGAGACTTTCCTTCGCTGCTTTGTGCATGCTTGTCCTTCTCAG
TGGAGTCGATGGCTGGCTCTAGCAGAGTATTGGTATAATACTTCCTTCCATTCAGCCTTG
GGAACTACTCCATTTGAAGTATTATATGGACATAAGCCACGATATTTTGGTTTGTCAGCA
AATGCAGCTTGTCAGTCGACTGAGTTAATTGACTGGTTACATGAAAGGGAGCAGATTCAG
AGTTTGATTCGGGATCATTTGTTGCGTGCTCAAGCTCGTATGAATTTCAGGCTGATTAAC
ATCGCTCTGAGAGAACATTTTCTGTCGGCGACTGGGTTTATCTCAAATTACAGCCGTTTG
TGTAGCAGTCAGTTGTCACTCGCGCTAATCGCAGGTTGGCTTTTCGTTTTTATGGTCCTT
TTCAGGTTCTCTCTCTAGTTGGTGAAGTGGCTTACAAGTTGGCTTTACCAGCTACCAGTC
TTATATACCCGGTGGTCCATGTCTCACAGCTTAAGAAAGCATTGGTGCCAAGTAAGGTGG
TGTATTCTCAATTGCCCAGAATTCAGTCCACTGCTGGTACATCAGTTGTTCCATCGCAAG
TGTTGGATCGTTGCTTCATTTGGAAAGGATCCAAGATGGTGGAGCACTTGCTGGTTCGGT
GGTCTGGAGACGATCCGCATGTGGTCACTTGGGAAAATGATCAAGAACTTCGTCGTCGTT
TTCCTGACTCTGAAGCTTGGGGACAAGCTTCGACCGCAGGAGGAGGGGATGTCACGGCAG
CAACATCTGTAGCAGGGAGTTCAAAGCAGAAGCCAGTGACCCAGCCTATGAATCGGCCTA
GACGGGAGAAGCAGCCCAACTCCCATTTCCCTGCAAGTGTGTGGACCAAATAGTAATTGG
CTGGGCCACTGTCAGTGAGTGAGAGAGGCTGTGTAGTGCGATGCTATATAAGCCGGCAGG
ATTGAGAGGAAGGGGATCAAATCATGTAATCGAACAAACTCAAATTCAATTCCATCTCTC
TCCTGTTCAATTCTGTTCTGTTCTTCTCCTTCTTCTTCTTCCTCAAGCCATCTCTCTCAA
TCTCTTTCCTTCTCTACTCGACCGAATCTCTCCTATGAATTCGAGACCGTGACA
>Os0141_LTR#LTR/Gypsy
TGTCACACCCTGAAGTTCTTTCCCAAGCCTAAATTGAAGTTATAAATGGTCTCAAGAAAA
TACCGGTGTAAAGCAAGAGTAAACCCTAATAAATTAATGCAAATAATAATCGGATTTGGC
ATGTGGAATTTTTCTTGAGTTCTACATGTCAAAATACGCTAACAAGATTTTTAGTGGAAT
TTTCAGAGCTCTAGAAATAATTTTAACCAATTAAAATTGAGCACAAGCAATATTTAATCC
CAGGAAAATTCATTTCCTTCCTTTTCTTTTTCTTTTTCCCTTTTCTCTTTTGAATGGGCC
GCCGGCCCATTCTCTCCTCCCTCCCCTTCCCGCTGGGCCGGCCGAAGGCCGAGGCCCAAC
TGAGCCGGCCGCCTCCCTCCTCTCTCCTGGGGTCGCCGACAGGTGGGGCCCACCTGTCGG
GCCCGTCTCCCTCCTCCAGCCGGCGCCGCCGCGCCCCGCAACCGCCGCCGTGCATCGCTC
CCGCGTCTTCCGGGCCACGTCGGCCACACCCGCGCGTGCGCCCGCATCTCCTGCACCCAC
TCCCTCTCTCCCGCCCGCGCCCGCGCTCGAGACGGCCGGGATTCGATATTCGAATCCCGC
CTCTCTCTCCTCCCCCACTCCCCCACGTCGGCCGGCGATTCCCGCCTCTCCCGGTCACGT
CCGGACCCCTCCTCCCCTATTTAAGCACCACCGCCATCCCCTCTCTCTTTTTCCCCATCT
CGCCGAGTCCTCCCATGCTCTCTATCGCCCTAGCGCCGTCGCCCTCCTCTCGGTCGCCGC
TGCCCCGCTCCGGTCGCCACTAGCCGCCGCTAGACACCGTCTTGAGCCGCGCCGTCGACG
CCGTCGCATTCGCCGTCATGCGGGCCGTCCCGTCCACCCCTCCTCCGCCGGAATTCACTC
CTCGCCGTGCGCCGGTGAGCACCGCCATGGCCGCCATCTTCGGCCGGCGCCCTCGCCCTC
TCGCATTTTCCTCTCTCCCTCTAACCCCTCTCCTCTTGTTCGTTAGGTGGTTCCGGAGCT
AGTCTCGCCGTCGCCATCGCCCTCCGTCGCTTGCCGTCGTCGGTGAGGCCCCTCCTCCCC
TTTCTCTCTCTCTCCCGCGCCGCTTAGCCGCCACGCCACCGCCCAGCCGCTTAGCCGCCG
CAGTCGCCATCCGCGTCGCCGCGACGCCGTCGGCCGGTCACCGCCTTGCGCCGCCGCTGC
GTCGAGCCGCGCCGCCGTGCACCATGGCCGCCGGGCCGGCTTGAGCCGTCCGTTCGCGCC
GGCCGCGTACCGCCCCCTCCGCCGTCCGATCCACCCCGAGTGGATCGGGGCCGTCGGTTC
GGCTGCCCGCGTGTGCGCCGTGTCGCCGCCACGTGTGCACCATATGGTGCGCCGCTCCTC
TCCGGTCCGTGGACCCAGTCCACCGTGGACCGCCCTCCCCGAGTCACTGCCATGTGGGGC
CCGCATGTCGGCGCCGCCCCTCTCTCTCCCGGGATTTATTTATTGCGCAATAAATCAATT
AAGGATTTTTCTGTTTATAGTAAAAATACAGTGAATCTTCTAAAATTCATATCTAATTCA
TCCGAGCTCTGTTTAAGCCCATTCAAGTCTCAGTAAATCAAGAAAAGTGCATAGAATCCA
TTAAAAATGGTTTTGTTCTCTGTTTCAGTAGTCTTATAGCTTGTTTGTATTGTTTGCTTT
GTATGTTGCTTAGATTCCGGCTCTCCCGACGCTCCGGTGTACTTTGAAATAGTCGCCGAG
GTTCCTCCAGCAGCAGAGCAAGGCAAGTCATGTTTGTCACTTGATCATGTTGATCCTATA
TTGCAAATGCTCCATTGTTTTTCTTCAAATACTGCATTGTTTTATAATATTACCATGGGA
TGTTTACCTACTGTTATAGCCATGTTATTTTGTACCATGTTCCTTTGTTAGCTTGGGATA
TAACATGACTAGATATTGGACTAGGGGTTGCTTAGCCATGCTTAGTTCAACTAGCACACA
ATGGGGGAAATTATATTTAACGTATAGACTTCAGGTTCTAGTGTTGATGTTGGATTAGAG
CCACCGTCCTGGTGTCGCTTCATTAAAATATGTTAAATGGTGGGCTGTGGGTGCATGGTT
TTTGCTAGTCGCACCCATGGCAATTAAGGACCGGTTCGCGGGAAACCCTGGAAGAGTTCC
TCGTACTTACCACAAGCCAGCGTGAGCAACGGCTGGGCTTGTAGTGTAGCTTCCCTCTAG
CTGACGCATCCAGGCAAGGGTGGGCGTGATGGAGTTTGGATGGGCCCTGCGACGGCCTAT
GCGGCTTCCAGATTCACCTAGGCACGAGAGGGGACTACCCGCTGCCTTGCGAGGAGTTGG
GGTGAAACCTGAGGTGTGGTGTGCTTGGTTAGAGGGGGTTATGCGAAGGGTCCTATCATG
GCCTCTTTCCGGTATGTCGTGGTGGCATGTCGGCACACGGAAACGTGTCGTGGGGCTGTG
TCTTGTGGGTATAGTTGTACACCTCTGATTAGAGTAAAACTATTCTAATAGCCGTGCCCG
CGGTTATGGGCGGTCAACCAGATTCACCGTGATTAGTTTCACCCCAGTCTAGTCTAATGG
AATTGAATAGTATAGGTGGATGGTTGGGCCTGTTGCAACGTGGTGTAGCGTTGGACAGTG
GATGTTTAATATTGATTAATTATTACAAATGTTTTACTGCTTCCAACTACTGTTTATAAA
TGCTCGCTTTATGCAAATGAACCACTATAGCTATCCCTCGATATTTCCCTGCATCATACC
CCTATTCCGGTATGACTTGCTGAGTTCAGTGGGTAGTACTCAGTCTTGCTCTATTTTCCC
CCAAACCCCAGAGTTTGAGTATGCGTCAGATGGTGGCTTCTCCGACGAGTAGGCTTCGTC
CGTGCCATCGAGGATGCCTATGGAGTGGGGATCCCGCTGCGGTGCAAGTCAAGGCTTAGC
CCCAGTTATCTTTTAATTTTCCACTGCATTTATGTAAGACTTTTATAATGTTTGTAAGAT
GTGGATCTGTATGTCAACTTTGTTGTTTGTGTACCCCGGCCGGTCCTGGACGGAGATTTT
AATGCACATTCTGCTTGGAATTGTATTCGGGAATTTCTGGGCGTGACA
>Os0142_LTR#LTR/Gypsy
TGTCACATCCTGATTTTTGTTTCAGGATTTATAAATTATTTAATAAATTAATAATAGAAT
TTATATTAAATGTTCTTTAATTTACAAGTGAAGTAAAATGTGGGAAATAAAATTTCCTAA
ATATAAAGCATGGATGGATTTAATTTTTATTAAATTCTCCATGATTAAGTCAACTCTCTG
AAATTTTCTCGGATTTTTCAGAGCTCAATTCCTAAATGATACAAAGAACAGTTCAGTAAT
TATTTGATCATTAATGATCTAATTATAATTGTTAAGAGCTTTTCTTGTTTAAAAATCCTT
AAATTATAAATTGTTGTTTAAAAGGAATTATTAGAAATGATTTTAAAAGCCTAGAAGAGA
AGATCTAATTTTAATTTGCTAAATCTCAATATAAAATTGGGCTAGATAAAATTTTGTTAA
ATACTTTGCTTAATTCTATAATTCCTAGATTTTTCTGGGATTTATTTGAGCTAAGGAAGT
ATTTTTAATAAATGGAATTGCATTTCATGAATAATTTAAATTGAAAAAGGTTTTAAAAGT
CTTCTTTTGGCTTTGGGCCGAAAGCCGGCCCAAAACCCTTCTCTCTCTTTCCCTCGGCCC
AGCCGGCCCAGTCCGCCGAGCCGCCGCTCTCCTCTCTCTCTCTGCCGCTGACAGGTGGGG
CCCACCTGTCAGGTTCGTCTTCCTCGTGCCGCCGCCGCCGCCCGAAACCCTAGCGCGCCG
CCGCCGCCGTCTCCTTCCAAATCCGGCCGCTCCTTTCCTTCTCCGGCCGAATTGATTGAG
GGGAAATGATCTTCGAGATCTCCTCTTCCTTTTCTCTTTTGGAAACATCGGCTAAATCGG
TTTGGAAACTGGTGGATTCGAGTTCGAATCGGATTCCTCTCTTTCCTCCAAAACCCCGAT
CTTTCCTTCTCGTCGCCGGTCGCCGTGGGCCTTCGCCGCCGCCTCCTTGCACCTATATAA
GGACCCCCGAGCTCTCCTCTACCCGCCGCCTCCTTTGCCTTAGCCTGCCGTCGCGTCTAG
CGCCGCCTCCGCGTAGCCCTAGTCGCCGCCGTCGTTGCCGTCGGTTCAGCCGCGCCGCGC
CGCCGTTGCAGCCGCCGTCGTCGGTCGCCGTCGCCACCATCGGGTTCGCAAGGTCGTCGC
CGTCCCCGTCCACCGCTTCGCCGCCGCCGAAGACCGCCGGAGCGCCGTCGCCGTCGTCGA
CCCGAAGAGCGTCGCCGCTTCTTCCTCGTCGCCGCCGCCGTCCGTTGGTCTTCCGCCGCC
GTTTTGGTCACCGGTGAGTTCGCCGCGTCGTCCTCTACGTGCTGGTGCCCTCCGTTTGTG
CCGAAGTGCCGCCGTTCGCCGGCGAGCGTGCGCCGCCCGAGCTGTCCGCTCCGCCGAGCC
GCCGCCGCTGTCGGTGACGTCATCGCTGACGTCATCGTCGCCTTTTCCCGTGAGCCGGTC
GTGGACCGATCGATCTCGGCCGTCCGTTTTGGATAGGGTTGATCTCGGCCGTCCGTTCCC
GTGAACCGTCGCCCGTGCGCCCGGTCCACCGAAACCCTAGCCGCTGACGCAATAATCCTT
CTTTTCCTTTTCAAAAATAATTCATTATTGCGTCATAATTCAATTAAAATCCATATAAAT
GTTTTAATCCGATTTAATCTTTAAAAATTCATAACTAATTCATCTTAACTCAGTTTAATG
TGGTTCAAGTTGCAAAAGTTGTATAAAATAAAGATCTACATATTAAAATTGTCCATAAAT
TGAATTAAATTTATTTAATTCTTTTTAAATGGGCTTTAATTAGATTTAATCTTGTAAAAT
TCATAATAAATTCATTTGAAGTCAGAATGAGGCCGTTCAAGTCTCATAATTCATCTAAAA
TTATGATCTACATGTTTGTTTACTTTTTATGTATTGTTTATTTGGTTTTTATTAGTCTTT
TTCCTCGTTTTGCGTGTTAGCTTGTCGTTTCCGTCGTTGCGAAGGTTCGCGAGTGCGCCG
GAAGTATTCAAGAAGATTAATTGAAGACCGATTATTGCAAGGCAAGTCACACAGATCCTA
AACACAATCCTTTGAGCATGTTGATCCTATATTTAAATTCTCTATTTATTTCAACTGTGC
ATTTATTTTCGAATGTCACTGGGTGGTGTGAACCTATTCCTTTGTTATGGCCTGTTTGCA
TTGATTACTTTATTCCTTGATACCTTGGGTTATTATAACTTGACTAGTTGAGCTTTATAT
ATTGGTTCAGCTAGATATTAGATATGATTGCTTAGCCATGCTTAGAAACATTAGCACACA
ATTGGGATAACTAATGTTTCACTATCACTTATGGTTATATTTAATGGTAGCTCACGATGG
TCAATCGTGATTGGTTAATTAATTACTTGCCAACTAAAACTTGATAATGGTGGGTTGTGA
GCACATGGTTTTGAGAGTCGTGCTCATGACAATTAAGGACCGGTTCGCGAGCTACTATTG
TGAAACATTAACCGTGCCAACCACAAGCCAGCGTGGGCAACGGCTTTACCTTTTGTATAG
CATGGTTCATTGCGGAGCACCAGACTGAGAAGTGGCGGAGATAAGCCCACGGGGGTCGCT
GGGGAGTCCATGCCTTGTTTATAAGGGGGTGATTATGATCCAGGAATGGTGCACTGTGGT
GGGTTGTGTTATGCAAGGGGTATTGTCACAGCCTCTATTCGGGTACTTTCCAGTATCGCG
ACGCATGGTAGACATGATGTTGAGGCTGTGTCTTGTGGGTACAGTGGTACACCTCTGGCC
AGAGTAAAACTATTCGAATAGCCGTGCCCGCGGTTATGGGCGAGTTGAGCAATGTTTTTC
GTGATTAGTCTCACACCTCTCACAATAGTTATGGATGTTATACCTGGTAATAATTTGCTT
AGCTCCTGGTTTGGAGATTAGATCTGTACAGCCGGGTATGGTTGTTCAGGATGGTTGGGC
CTGTGCAGCATGGGTGTGCTGTTCAGTGTTGATTAAAATTCCTGATTAATTACTCCACTA
TTTTACTTCTCTTAAATGTTTTGCTAAATGCTGCTTTTGCAAATGAGCCAATATTACGCC
ATCCTTTGGTATCCTTGTGCACTTGCATATTTGCTGTGTGGCTTGCTGAGTATGTCATAT
GCTCACCTTGCAATAATCAATCAACCTCAGTTGAAGAAAAAGGATCCAGAAGGAGAAGAC
GTTTGGCTTATACCCCAGTTGAGCTGCCTGTGGGAGTGGAGCCGGAGCTTCGCTAGATTT
TATTTTTCCGCTGCAGTTTTCTTCATGTTGAGGACTAAGTGCCTCTTAAGTAAGTATTTA
TTCGCTTTAGTTATTGATGAATCTGTATATTAAATTGTCAGTTTGTGTACCTCGGCTGAT
TCCTGGACGAGGATTTTATGCACAAATAAGTTCGGAAATTACTGGTGAATTTCCGGGCGT
GACA
>Os0143#LTR/Gypsy
TGTCACGGCTGTTGCCTGACGGGCTATAGTGGTTCTGTTTGACAGCGAAAGCGTATAATT
GAAAGTTGTAATAGAGAAGCAAAGACGGGAAGTGTTGGATGTAAAGCTGTGAGACTCGGA
CGGGTGGGACCGATGGGTTGGTAAGTTGCGTGTGTGGCCTATATGAGCCAGTCTGTAATC
GAACTGAAGGGTATGAAAAGAAAAAGGAAAAACTATTCCCGTCCTCTGCTTCTTCATCCT
CGTGCTCTGCTTCTCTCTTCTTCCTCTACTCCGATTCTAGAAATCTCCGGCGAGCATCGT
CGCCGGCGTTTTGGGATCGTGACAACTTGGTATCAGAGCTTTCGGTCCTGTTGCTCCCTC
GCACTCTCTCGACCGTCTGGTGGTAATTCCTGTGGCCGAGTTGGTGGCCGCCCTCTGGGT
TGCGCCGCCGTCAATCTCGCGTCTGGTTCGCCGGGTTTGGAGGAGGTGACGCAACGGCTC
CGGCTAAGCAAAGTGTGCAGGTGCGTCAAGTCGTGGCGGCGATGGAGGCGATGGAGGAGC
GTGTCATGGAGGTGTTGACGCGACTGGCGGGGAAGGTGGAGAACATTGAGGTGATCACCA
AGCACTTGGAGGAGATCGACGCCAAGCTTGTCTCTCATGGGGAGAGACTGGATCGGGTTC
AAGCAAAGATGGATCTCTCGATGACGTCATTAGGGCAAGTTCAACAAGAGCAGAGTCAAG
TCGCGCGCGTGTTGAAGGCGGCGGCGGCGGCTCCGAGTTCGGCGGCGCCATCAACTCCGC
ACGGGCAACCACCGTTGTTGGAGACTCCGCGGGGGGCTTCGTCGGCGACCACTTCGCTGA
CACCACCACCACCACCACCACCACCACCACCACCACCGTTTGGGCGTCGGCCACCGCAGG
TATCCAGTTCCCCTTCGCTGTCTGCTTCCGAGGGTGGGGATTCTGCGCCTAGACGCCAGT
GGACACCTAAGATGGATTTTCCCCGTTTCGATGGCACCGATGTGAGGGTTTGGTTGGATA
ATTGTGAGACTTATTTTGGGTTTTATCAAATCACTGAGGGTTTTCAAGTTTCTGCCGCTT
CTCTGAATATGATTGGGGATGCAGCAAATTGGTACCAGGCTTGGAAGTTAGAGACGGGCT
GGCATAATTGGGAATCCCTGAAGACAGCAGTCTTAAATGAATTTGAAGTCAATTTGGAAA
GTGTGAAAATGGATGAGCTGTTATTGTTGACACAAACGGGTTCGGTGACTGAGTACCGCT
CTAAGTTCAATCAGTTGGTGTATCAGCTTAGGCTTTATGATCCACTGTTGTCTGATACAT
TTTTGATTAGGCATTTTCTGTTGGGATTGAAAGATGAGTTGAGGTCTGCAGTGCAGGCAC
AACAGCCTACTTCTGTTTCTCAGGCTTATTTGGTTGCTTTGGCACATGAGTCTGCTCAGT
TGGGGACTGGCACTAAGAAAGGGCATTATAAGAAAGAGCATGTGGCTATTAGGGGCACTG
ATAAGCTGAAGTTGGCTCCTGGTGAATTGTGGAAAGCACAGCAACTGAAAGAGTATAGGC
GGGCTCAGGGCTTGTGTTTTAAATGTGGGGAGAAGTATGCTCCTGGTCATGTGTGTGCTA
AACAAGAGGGTGTTCAGTTGAAGGCTTTGCATGTTCAGGAGGAGTCTGAAGTATTATCTG
ATGAAGTGTTGGATGCTATTACTGCTTTGGATGTTTCTAGTGATAGTATTAGTCTGTCTT
TGCATGCTATGGCGGGTACTTGTCCCTCTCATACAGTTCAGTTGCGTGCCTTGGTTCAAA
ATCAAGTGATTATTATTCTTGTGGATTCTGGCAGCACTCACAGCTTCATTGATGCTGGCC
TTTGTCACAGATTGCAGTTGTCTACTGAATCTATTCAGCCTACTTCTGTTCGAGTGGCTA
ATGGAGAAACTCTTTGTTGTGAGGCCAAGGTTCCTCAGTTTGCTTGGTGGGTTCAGGGAC
ACGAGTTTTCATTTCCTATGAGGGTGCTGCCTATGGGGGGTTATGATTTGGTGTTAGGGA
TGGATTGGTTAACACAATTCAGTCCAATGACATGTGATTGGGCAGCAAAACAGTTGCAGT
TTTCTTATAACGGTTCAGTCATTACTTTGAAGGGCATACAGACTTCAGATGAGTTAAGGC
CTGTCAGTGAAGTTTCTGCTGTTCAGGTTATGAAGTGGACTAAAGGAAATGATATCTGGG
CAATGGCTGTTGTGGAACCCTCTCAGTCAGTGGACAATTCAGCCTCTACATTTCCTGAAA
TACAACAGTTACTGCAAGAGTTTCAGTCTGTGTTTCAGGACTCTAATACTCTGCCTCCCC
ACAGGGTGTTAGATCATGTTATTTCCTTGCTGCCTAATTCTGTCCCTGTTAATGCCAGGC
CATATCGATATTCTCCTGCTCAGAAAGATGAGATTGAAAGGCAGGTCTCTACGATGCTGT
CAGCTGGTCTGATTTCCCCAAGTTGCAGTCCCTTTGCCTCTCCTGTGTTGTTGGTTAAGA
AGAAAGACAATTCTTGGCGTTTTTGTGTTGATTATAGAAGGTTGAATGATCTCACTATTA
AGAACAAGTTTCCTCTGCCAATTGTCGATGAGTTGTTAGATGAGTTAGCAGGCACTCAGT
TCTTTTCTAAACTCGATTTGCGCAGTGGTTATCATCAAATAAGGATGCAGGAATCTGATG
AGTTTAAGACAGCTTTTAAGACTCACCATGGACATTTTCAATTCCGAGTTATGCCCTTCG
GATTGACTAATGCTCCAGCCACATTTCAGTGTTTAATGAATTCTATTTTTGCTCCTTATT
TGAGGAAGTTTGTGCTCGTTTTTATGGATGACATTTTGGTGTATAGTAAGTCGTGGACTG
ACCATTTAAAGCATTTGAGATGTGTGCTACAGCTACTTCAGCAACATCAACTTTGTGCAA
AGCTATCTAAATGCTCGTTTGCTGCTCCTCAGTTGGAATATTTGGGTCATATCATCTCAG
CTGCTGGTGTTGCCACAGATGCTGAAAAGACCAAGGTGATGTTGCAATGGCCTGTCCCGA
CTAATCTTACTGAGTTAAGGGGATTTTTAGGCTTGACTGGTTATTATAGGAAGTTTGTCA
AGAATTATGGCATTTTGGCTAAGCCATTGACAGTACTTCTTAAGAAAAACGTCAAGTTTG
TTTGGACTGAACACACTCAAAAAGCCTTTGATTCTTTAAAACTTGCTATGAGCTCCACTC
CTGTTTTAGTCTTGCCCAACTTTGCCAAGCCTTTTACAATTGAAACAGATGCTTGTTCTA
CGGGTATTGGGGCTGTTCTGTCTCAGGAAGGACACCCGGTGGCATTTTATAGCAAGGCAT
TGGGGATTAACAATCAAAAGCTGTCTATTTATGAAAAGGAGTTCTTGGCAATAATGATGG
CTATTGATAAATGGAGACCTTATCTACTCAGGGGGCCGTTTGTCATAAGGACTGATCACC
AATCTTTGTGCCATTTAGATGATCAGTTACTGGGTTCTGAATTACAGCGCAAGGCTATGA
CTAAGCTCATTGGTTTACAATATAAGTTTCAGTATAAGAGAGGTGCTGAAAATAAGTCTG
CTGATGCACTTTCTCGGGTGGGGCATTTCTTTTCCTTACAGGCCATTTCTATAGCACAAC
CTGTTTGGGTGCAAGAGGTGGTGAATTCTTATGTGGTGGATAATCAAGCTCAGTCTCTAC
TCACTGAATTGGCTATTATGTCACCTAATGCAAGTGGCTTTTCTCTGGTTCATGGGTTAA
TAAAAAAGAAAGGTCGTATTTGGTTGGGAGCTAACTCTGCCCTGCACACTAAAATCATTT
CTTCGTTTCATGATTCTGCTATTGGAGGTCATTCTGGAGTAATGGCTACTTATCACCGAG
TTAAAAAATTGTTTGTGTGGAAAGGTCTTAAGCATTCAGTAGAAGAGTTTATACAACAAT
GTGTGGTTTGTCAGAAGGCCAAACATGAGCACTGTTCGTCCCCAGGATTGTTGCAACCAT
TGCCTATCCCTACTGGTGCATGGCAGGATATATCTATGGATTTCATAGAAGGATTACCTT
TGTCCAAGGGCTCTGATGTTATATTAGTGGTGGTGGATCGCTTTACGAAGTATGCACACT
TTCTCCCCTTAAAGCATCCATTCACTGCTGTCCAAGTGGCTGATAATTATCTCAGTAAAG
TGGCTTCTCTTTATGGTATGCCTAAGTCTATCGTTTCTGATCGAGACAAGATTTTTACCA
GTCACTTTTGGCAACATCTGTTCAAACGTTTTGCAATTCCTCTGAATCTTACCACGGCTT
ATCACCCTCAGTCTGATGGTCAGACTGAGCGGGTGAATCAATGCTTGGAAATGTATTTGC
GTTGTGCTGTGGCTTCAGCTCCCACTAAGTGGTCTTCTTGGTTACCCCTTGCTCAGTATT
GGTATAACACAAGTTTTCATTCGGCTCTGAAATGCTCTCCACATAAAGCACTCTATGGCA
CTGATCCTACTTATGGTCTCCTCCCGGCTCCTTTGACTGATGATGCTGAACAGACTTCTG
ATGATATTGATGATTCTTCTGGAGTATCAGCCTTGTTGAAAGAAAGGGAGTTGTTTTCTA
CCATGTTACAGCATCATTTAGCCAGGGATCAAAACCGGATGAAACAGTTTGCTGATGCTA
AGAGGACTGCTCGTTCTTTTCAAGTGGGTGATTTGGTACTTCTGAAGTTACAACCATATG
CTCAACGTTCAGTGATTGCACGGCCATTTCCAAAATTGGCTTTCAAATACTTTGGTCCAT
TTGAGATTTTGGCTGTTGTTGGGTCAGTTGCTTACCGTTTGAAGTTACCAGCTGACAGCC
TCATTCACCCGGTGTTTCATGTCTCCCAGTTGAAGTCATTTGTGCCTGATACTAAGCCGG
TGTTTGCTCAATTGCCTACTGCTGCTCAGTTGGATATTGCCGATTTGATTCCATCTGCTG
TGTTGGAGCGCCGCCTGGTAAAGAAGGGTAATGCAGCTATTGTTCAGGTTCTTGTACAGT
GGGGTTCTCTTCCTCCTGCATTGGCCACTTGGGAGGACTATGATGTTGTGCGCACGAGGT
TTCCTGATGCTGTCGCTTGGGGACAAGCTCCAATTGGTGGGGGGGAACCTGTCACGGCTG
TTGCCTGACGGGCTATAGTGGTTCTGTTTGACAGCGAAAGCGTATAATTGAAAGTTGTAA
TAGAGAAGCAAAGACGGGAAGTGTTGGATGTAAAGCTGTGAGACTCGGACGGGTGGGACC
GATGGGTTGGTAAGTTGCGTGTGTGGCCTATATGAGCCAGTCTGTAATCGAACTGAAGGG
TATGAAAAGAAAAAGGAAAAACTATTCCCGTCCTCTGCTTCTTCATCCTCGTGCTCTGCT
TCTCTCTTCTTCCTCTACTCCGATTCTAGAAATCTCCGGCGAGCATCGTCGCCGGCGTTT
TGGGATCGTGACA
>Os0144#LINE/unknown
ACGCCCTGATCTCCCTCTTGCCGAAGAAGGACGAGGCTGTTGACATTAAGGATTTTAGGC
TGATTAGCCTTATCCACAGCTTTGGGAAGCTGTTCTCCAAGATCTTGGCCTCTCGTCTCT
CCCCTCGCCTGGACGAGCTTGTGGCGTCTAACCAGAGCGCTTTCATCAAGGGCCGCTCTC
TTCATGACAACTTCCGCTATGTCAAGCTTGCGGCAAGGGCGCTCCACGCCAAACGCGTTC
CCTGACTTCTTCTCAAGGTGGATATCGCGAAGGCCTTTGACACGGTCAGCTGGCCTTTCT
TGCTTGAGGTGCTAGCCCAACTTGGCTTCAGTCAACGTTGGCGTGATTGGATCTCCCTCA
TTCTCAGTGCCTCCTCTTCCCGGGTGCTGGTTAATGGGGTGCCAGGTCCACGGTTCCCCC
ATCGGAGAGGTCTTCGCCAAGGAGATCCTCTTTCCCCCATGCTTTTCATTCTAGTCATGG
ATGTGCTCAATGCGATGCTCCGCAAAGCCTTTGACTCGGGTGGTTTTCTTCCCCTCAATG
ATCGTGCTATTCGACATCGTGCATCCCTCTACGCCGATGATCTAGTTCTCTTCCTTTCCC
CCGTTCGGCAAGACCTTGAGTTCATCCAAGGCATCCTCTCTGTCTTCGGTGCCGCTTCTG
GGCTTCGGACCAACTTCACCAAGTGCTCGATTACTCCGATCCGCTGCTCGGTTCTTGACC
TGAAACTGGTTCAGTCCTCTTTTCCTTGCTCAATCTCGGAGTTTCCCTGCACCTACCTCG
GCATTCCACTGTCAGTTCGCAAGCTGCCAAAAGCGGCCCTGCAACCGCTTGTGGATAAAG
TCTCCCATCGGCTCCCTCCTGGAAGGGCCGTCTCACCACTCTGGCGGGTCGCTCGGTTCT
AGTCCAGTCGGTTCTCTCTTCCATTCCAGTCCATGTTTCTATGGCGATCGGCTTGCCAAG
CTGGGTTATCAAAGCCATTGACAAGAAGCGTTGCGCCTTCTTGTGGACGGGTACGGACTC
GGCCAATGGGGGATAGTGCCGGGTGTCCTGGACGAGGGTTTGTCGTCCTAGGGATCTCAG
TGGACTGGGCATTATGGATCTCATGATGGCTGGCTTTGCCTTGAGAGTTCGCTGGCTCTG
GCTTCAGTGCTCAGGGCACCCCTACTGGTATGGCCTGAAGGCCCCAGTCGAGCAGACCGT
CTCCGACATGTTCGTGGCATCCACCTTCTCTTTGCTGGGAAATGGTCAGTCCACGCTCTT
CTGGTCTGACCAACGGATCGATGGTCGCTCGATGGCGTCCATGGCTCTTGACCTCCTCCA
CGTCGTGCCCCCACGCTTCCGAGGTTCGCGCACAGTTGCTGCTGGCTTAGCGAACAACTC
TTGGGTCTCTGATATCCGTGGTGCCCTCACTATCCCGGTCATCTCTCAATTCCTCTTAGT
TTGGGACGCGGTGCTTCATGCCCAGCTCTCGCCGGGTGTTGAGGATCACCTCGTCTGACG
TTGGACGGCTGACCAGCGCTACTCAGCGCAATCGGAGTACCATGCATTCTTCTATGGCCA
GCATTCTTTTGCATATGCTGACTTACTCTGGAACGCAAAGGGCCCTGCTAAATGCAAGTT
ATTTCTTTGGTTTGCATTTCAGCAGCGCTGCTGGACTGCCGATCTTCTCCAGAAGCGTGG
TATCGATAGCCACTCTGCTTGCCCCTTTTGCGCTCAGGAGCTTGAGACGGCGAACCACAT
CCTCATCGATTGCGTGTTCGCTCGGCAGGTCTGGCTCCGTGTGTTGTCGCCTCCTGGCTG
GGCTGCCCTCTCTCCCCCTCGTGGCAGCTGGCTCTAGGATTGGTGGTCATCCTCCAGGGC
CTGTTTACCTGAGCACCTCCGCATCGGCTTCGACTCCTTGGTACTCCTAGTCTCTTGGCA
GCTGTGGAAGGAACGAAACTCCAGGGTTTTCGACTCTGCGCTCTCTTCGGTCTCAGTGGT
TCTGGAGTCCATCCACTCGGAGGGCCAGCTGTGGTCTTTAGCTGGCGTTGCCGCTTTTGG
GGATTTGTTGGGAGTGTAGCGTGGCTCTGCCCCCTCCCGCTGTTTGGAGTTGCGTTTTTA
ACCGTCGTAGTATTTCCTAGCTTCAGTTTTTTTATTTTGCCTTTTTTCCCCCTTCCCCTG
GCATAAGCCGGTCTGGCTGATTGCGTTGTGTAACTAAAACTTTTTTCTTCTAATATATTG
ACGTGCAATCTTTTACGCGTTCGCGAAAAAAAAA
>Os0145#LINE/unknown
GTCAGGAGACCATCTCTCCCCAATCCTATTCAACTTTATTGTTGACATGTTAGCTACCTT
GATAAATAGAGCCAAAACACAAGGGCAAGTAGATGGTCTCATTCCGCATTTGATTGATGG
GGGACTGTCTATATTACAATATGCCGATGACACAGTTCTTTTTATGAATCATGACCTTGA
GAAAGCTCAGAATATGAAGTCGGTGCTTCTAGCCTTTGAGCAATTGTCGGGTCTGAAGAT
CAATTTTCATAGAAGTGAACTATATTGTTTTGGCGAAACGCTTGAGTATAGAGATCAGTA
TGCCCAACTCTTCGGTTGCTAGGTTGGCAATTTTCCTTTTCGATATCTTGGCATTCCGAT
CCATTGTAGGAAGTTAAGAAATGCGGAATGGAAAGAAGTGGTCGAAAGATTTGAGAAGAA
ATTGAGTAGCTGGAAAGGAAAACTTCTTTCGTTGGGAGGACGACTTACTTTGATTAACTC
AGTACTTAGCAGTCTCCCAATGTATATGATGTCATTCCTTGCAATTCCTAGTGGGGTACT
TAAAAAACTTGATTACCTTCGATCTAGGTTTTATTGGCAAGGGGATGGACATAAGAAGAA
ATACCGGCTTGCTAAGTGGGACATTATTTGTCGTCCCAAAGAACAAGGGGGGCTAGGAAT
TCATGACCTCGAGATAAAGAATAAAGCGTTAATTAGTAAGTGGTTATACAAACTACTTAC
CACCGATGGAATATGGCAACAGCTGCTACGTAATAAATATTTGGGATCACAACCTTTATC
TCAAGCCTATTGGAAAGCGGGGGATTCACATTTTTGGGCTAGTCTTATGAAGGTCAAATA
GGACTTTTTCCGTTTTGGATCCTTCAAGATTAGGGACGGCTCCCAAATTAGGTTTTGGGA
AGACAAATGGTTGGGTAATGCCTCGTTGAGAGAACAGTATCCTTGTCTCTATAACATAGT
TAGGCATAAACAGTCGACAATCGCACAGATCTTCCAAACCAATCCTCCGTGCTTTTCATG
GCGACGAGATTTAATTGGAGCAAAACTAGCTGCTTGGAATAACCTATTGCCTCGCATAGC
TGATTTGGTTCTGGTACAGGAGCAAGATGAGTTTCACTGGAACCTCACCCCGAATGGGGT
CTTCTCGGTCAAATCTCATTATCTAGCTCTAACACATACCGGGGTCCGAATATTAATGAC
GGATTTGGAAGGTGAAAGTACCCCTAAAAGTTAAAATCTTCCTTTGGTATTTACGCCGGG
GCGTAAGAAATGTTGCTTCTGTCATAAGGATGAAACCATCCAACATTTGTTCTTCCAATG
TCATCTATCTCGCTTGGTGTGGTCTGTTATTCATTTGGCTTCTAACTTACAACCTCCTCG
AAATGTTGATCATATGTTTGGGCGTTGGCTTTCATGTGTTCCTAAAGAAATGAGAAATCT
GCTTTTGATGGGTGCAACAGCTCTTTGTTGGTCCATTTGGTTAAGCAGAAATGGGGTAAT
TTTTTATAACAAGATGGTGTCTTCTCCTTTGCAGGTTATTACTTTAGTTACCCGGTGGCT
ACGCACCTGGGCTATCCTCCACAAACCGGGACTGCGGGATACTATTACGGTGGTATCTCG
ACGTTTGGACCAGGTGGCACAGGAGTTTTTTTACCCAGGAGCATGGGTGGCGATCTAGTC
TACGGATTGATAGCCACTAATATCTATGTTTCGTGATGGGGGTCAAGTGGTTCTTTTTTT
GGCTGTGTGTATGGAGATGAGCTCAGTTGAAATGTATCATCTTGGTGTATTTGACTGAGT
CTTAATAAAGCTTCCATTATCGAAAAAAAA
>Os0146#LTR/Copia
TGTTAGACAATATGGTTTAGATATGTATATGGTTGAGTTTTATCTCTAAGCCTAGATCCT
TATCCTCCCGATTCTGTTGCTATTAATCGGTAGAGTGGTTATGGACAGGCATATATATGT
ACGCACTCCGTGATTAATCCAATCTACGTTGAGTTCCTCCGTCTTACATGGTATCAGATA
CGGTATCGCTTCCGCTCCACACCTAAACCCTATCGCTGCTTCCCTATGGCGCCCGAGAAC
ACATCGACGGTGTCCACTTCCGATGCAGCCTCCGCTGCGATCGACGAGGCTGTCAAAGCC
ATCGCCGACGCCGTGCGCAACTCCTTCACCCCCTCCTCCGGCTCTGACGTCGACCCCACC
ACTGGAGAAGCGGTCGCCGCCGCCGCTGCTCGGCGCGCATCCAAGGCCGCCCACGACGCG
CTCTCCACTGCCCTCGCGTCCTTCCTCTCCACCACGTCTTCGTCGGCCACGTCAACCTCG
GATGGCGCCTTGCGCATCCCCGCCTCCACCGCGCCGGCCACCACTGCCCCGGCGTCCACC
GCTCCTTCCTCTGTTCCTCCCGGCGCTCCATCTATACCACCGGCGCTGGAACAACTCTTC
GCCGCGGCGCGTCTCGCTGCTGGACCAGGCGCCTGCGGCAACTACGACGACACGGCGCCC
CATCTTCTCGGCTTCCCCGGCGACTTCATCCCCACCGCGCCAACTCGTCCCGCCGCACCA
CCTCTCAACAAAGAGGCCCGAACCGCCCTACACGCGCAGGCTGTCGGTGTACTGAACGTC
AAGGCGCTCGTCCCCGTCACCCTCGACGTCGGCGCCGCCAATTTCACAAGATGGTGCGGC
CTCTTCCTCGTGGCTCTCGGCAAATACGCTTTGACGGATCACGTTCTCTCCGACAACTAC
TTCCCCGATCGCGCCGACTGGCTCCAGATGGATTGTGTCGTACTCGGGTGGCTCTACGGC
TCAATCTCCGCCGATCTCCTTCAAGAAGTGATGACCCACGTCGCCACCGCCCGGTCGGTG
TGGCGCGCTCTCGAGCTCCAATTCCTGGGCAACAGCGAACGCCGTGCTCTCACCCTCGAG
ACCGAGTTCCGCACGCTACATCAAGGCGACCTCTCCATCACAGACTATTGCCGCAAGATG
AAGGCCATGGCGGACACTCTCGGCGACCTCAGCTATCCCGTTCGGGATCGCTCCCTCGTC
CTCGCCACACTAAACGGTTTGAATTGCAAATATGATCATATGCAAACCCTAATCACCATG
CAGCGTCCGTTCCCGAGTTTCGCCGACATGCGCTCCCAGCTCTTGCTCGAGGAGCTCTCC
AAGGCCGGACGTCCCACCAGCTCCTCCACCGTCCTGCTTGCGGGTGCTTCCAAGCTGGCC
AACAACGTCAACTCGGCACACTCTACCGGGTTTGGCGCCGGGAACCAAGCCGGCGGAAAC
GGATCCACCGGCGGCGGGAACGGCAACTCCCGCAATCGCCAGCGTCGCGGCGGCGGCGGC
AGCGGCAACAATGGCGGCAACACCGGCGCCAGCATTGGCACCAACCAAAGCGGCACTGCA
CCACGACCACCACAAAACCAGGCCGGCGCGTGGCCCACTCCCCACAATCCGTGGGCCGGC
ACAATTCACATGTGGCCGGGCCCACTGGGTCGTGGTGTTCTTGGACCAAGACCAGCCGGG
GCTCCCTTCGCTGCACTGGCCGGACCAACCAGCGGCCCACCACCGGCTCTCCAAGCCTCG
CCGGCCTATGCAACACAGTGGCTGGGGGCGCCACCTTCGTACCAGGTCACGCCGGCCCCA
TCTGGCCCAAGTCAGCCGGCCACCCCTGCTGGGCCGGCGCCCACAGGATGGTTTCAAGGA
GCTCCTTCGCAATGGGATCAAGCCTCCCTCCCCGGCGCATTCAACACCGCCACTCTCCAA
CAGCCGCCTTCGAACGAATGGTATATGGATATAGGTGCCACTGCACACATGACCTCTGAC
GCCTGTATCCTCTCCTTTACCCACCCTCCCACTTCCCACGATCCTTCCCATATAATTATT
GGCAATGGCTCTTCTATTCCTATTACCTCTGTCGGTCACACTAACATACAGCACAAACAT
AGCACCTTTACTCTTAGAGATATCTTGTGTTCTCCTGCCATCATTAAGAACCTTATATCT
GTTCGTCGTTTTGTCATTGATAATTGGTGCTCTGTCGAATTTGACCCCTTTGGTTTTACT
GTGAAGGATATGCATACCAGGACCGTGATCGCCAGATACAATAGCTCCGGCCCGCTGTAT
GCCCTCCACCACCTTGCTTGCACCTCCTTCATCACCTCCACCGGCCGCCCACACCGCTAC
CACTACCTCCGGCACCCTGTGGCATCGTCGTCTCGGTCACCTTGGCTCAGACGCCCTCGC
TCGCCTCGGCACCGTCATCCCCGTCTCCAAAGATGGGCTCTCTGGCCTGTGCCACACCTG
CCAGCTTGGCCGCCACATCCGCCTCCCTTATACTACTTCCTTTACTAGAGCTTCTGCCAA
TTTTGAACTGCTACATTGTGATTTGTGGACATCTCCAGTTGTTAGCGTTTCGGGTTACAA
ATATTATCTAGTTATTCTTGATGATTGTTCTCACTTCGTGTGGACCTTTCCCCTGCGCTT
CAAGTCTGACACGTTCACCACGCTATCACACTTCTTCGCCTATGTCAAAACCCAATTCTC
CACCAACATTCGCAGCATCCAATGCGACAACGGCCGCGAGTTCGACAACATTTCGGCCCG
CACCTTCTTCCTCACCAACGGTGTCACCATGCGGATGTCTTGCCCCCACACGTCTCCCCA
AAATGGTAAAGCCGAGCGCATCCTTCGTTCCATTAACAACATTATGCGCTCCCTCCTTTT
TCAGGCTAGCCTTCCCGGCACCTTTTGGGTTGAGGCCCTTCACACAGCCACCCACCTTAT
CAACAGACACCCCACCAAGATGCTTCAACACCACACCCCTTTCTTTGCCCTCTATGGTGT
ACACCCCTCCTATGCACACCTTCGCGTATTCGGTTGCAAGTGCTATCCTAACCTTTCCGC
CACAGCCCCACATAAGCTCTCGCCCCGATCCACCATGTGCATCTTTCTCGGCTATCCACT
TCACCATAAAGGATATCGGTGTCTTGACCCTTCCACCAATAGGGTCATCATTTCACGTCA
TGTTGTGTTTGATGAGCATTCTTTTCCATATGCTAACATTTCTTCTCCAAGCAGTGCTGA
TGAGCTCGAATTTTTGGAGGATTTTTCTGCTCCTACACAGGCACCAATTGGAAGAAGGCA
CGCAATACCTGGCGCTGGCGCCGGTTCCCCTGCTACACCACCCTCACCGGCCGCCAGCCC
ACTCATGACAGCTCCCGGCCCGTCAAGCATTGCCAGGCCGCCTCCCACCAGCCCGTCAGC
GCCAAGCGGGTTGGCCGACTCCCCTAGGTCGGTCCACTCGTCCGGATCGGCCCACTCGCT
TGGGTCGGCCCACTCGCCTAGGCCAGCCCCCTCCCCCGGCTCGGCCTCCTCACCTGCGAC
GGCTCGCTCGACAACTACGGCCACTCCATCGCCACCAGCGCCATGGTTTGCTGCGGTGCC
CACTCGACCCCGGTCGGTGCGCGGGCAAATCGGTCCTCGACCGCCCTCCACTACGGCACT
GCTAGTGATCAACGATCACACCATGACCACACGTGGCAAAGCCGGTGTGCGCAAGCCCGT
CCAGCGTCTGAATCTTCATGCCTCGACACTATCTCCGGTCCCACGCACCTACCGGGCCGC
CCTCGCCGACCCATACTGGCGAACGGCCATGGAAGAGGAGTTCACTGCCCTCACCGCCAA
CCGCACATGGGACTTGGTACCTCGACCATCCGGCGCCAACGTCGTCACCGGCAAGTGGAT
CTTCAAGCACAAGTTCCAATCTGACGGCACACTTGACAGATACAAGGCTCGGTGGGTTCT
TCGCGGTTTCAGTCAGCGCCTCGGCATCGACTTTGATGAGACATTCAGTCCAGTTGTCAA
ACCGGCCACCGTCCGCACTGTACTCAGTCTAGCAGTCTCTCGCGATTGGCCAATACACCA
GCTTGATGTCAAGAATGCTTTCCTTCATGGCACCCTCCAGGAGACAGTCTACTGCATTCA
GCCTCCCGGCTTCGTCGACCCCACACGACCCGACATGGTTTGCCGCCTGAACAAATCGCT
CTATGGTCTCAAGCAGGCACCTCGGGCATGGTACAGCAGATTTGCCACTTTTTTGCTATC
CATTGGCTTCACTGAGGCCAAGTCCGACACATCCCTGTTTGTCCTTCATCGCGATTCTGG
CATAGTATACCTGCTTCTCTATGTCGATGACATTGTACTCACTGCCTCTTCTGCTCAGCT
CCTCCAGTGGACCATCTCATCCCTGCAGTCCGAATTCTCCATGAAGGATCTTGGTGCTCT
ACATCACTTCCTTGGCGTCACCGTCACTCGCAGGGACACCGGCTTGCTTTTGCATCAGCG
GCAGTACAGTCTTGATATCCTGGAGCGTCCTGGCATGACAGATTGCAAGCCGTGCGCCAC
TCTTGTGGATACATGTGCCAAGTTATCTTCCACCGACGCTCCACCAGTGGCAGATCCTAC
AGATTATCGCAGTCTTGCAGGAGCACTTCAGTACCTCACTTTCACCAGACCAGACATTTC
GTATGCGGTCCAGCAGGTGTGCTTACACATGCATGATCCTCGCGAAGTCCATCTCGCCGC
TCTCAAAAGGATTTTGCGATATGTCCGAGGTACAATTGATCTTGGTCTCCATATTCAGCG
TTCTCAGGCCACTGACCTTGTTGTCTGTTCTGACGCTGATTGGGCTGGCTGTCCAGACAC
TCGTAAGTCCACATCCGGTTATGCAGTTTTTCTTGGTGACAACCTTGTATCATGGTCATC
CAAGCGCCAGAACACTGTCTCTCGGTCGAGTGCTGAAGCTGAGTATCGTGCTGTGGCAAA
TGCGGTTGCAGAAGCCAGCTGGTTGCGCCAACTCCTCCATGAGCTTCATTCCCCGCCATC
TAAAGCCACCTTGGTGTATTGTGATAATGTGAGCGCAGTTTATCTCTCCTCCAATCCAGT
ACAGCATCAACGAACGAAGCATGTCAAGATCGATCTACACTTCGTGCGTGACAAAGTTGC
TCTAGGTGCTGTCCGGGTGTTGCATGTTCCAACTTCATCACAGTATGCGGATATCTTCAC
CAAAGGTCTTCCCTCTCCTGTTTTCGTCGAGTTTCGCTCCAGTCTCAACGTTCGCTCCAT
CAACGTTGTGACTGTGGGGGGGTGTTAGACAATATGGTTTAGATATGTATATGGTTGAGT
TTTATCTCTAAGCCTAGATCCTTATCCTCCCGATTCTGTTGCTATTAATCGGTAGAGTGG
TTATGGACAGGCATATATATGTACGCACTCCGTGATTAATCCAATCTACGTTGAGTTCCT
CCGTCTTACA
>Os0147#DNAauto/hAT
TAGGGCTGGCCAGGAAGCTCGTGGCTCGTTAGCTCGCTCGGCTCGTGAGAAGCTCGGCTT
GGCTCGGCTCGGCTCGTTTGGTTTTCCTAACGAGCCGAGCTTGCATTTCAGCTCGTTAGA
GATAACGAGCCAGCTCGAGCTGGCTCGCGAGCCGCTCGCGAGCCTTAACGAGCCAGGGCA
GATGAGAATGGAGGCCCAGCCCAACAGCCCAACTCGGTTGCCGGCCTGCCGCCTGCCGAA
AACCCTAGTACTCCCAGACGGCCTGACGCCCAGAGCCCCAGACCCCAGTCTATCCCCAAT
TCCCCATTCCCCAATTCCCGATCTGGCTTGGCGGCCGATCTCGTCTCCTCCCCTTCTCTC
GTTCTCGTCTCCGACCGACTCTCCTCCCTGGCTCCCCGCCGGCCGCCGCCAGCCCGCCAG
CCACCACCACGGGCCCACGGCTGCACGGCACCACCCGCCAGCCGCCAAGCCAGCCATCGC
AAGGCGCCGCCGCCAGCCGCCACCGCCAAGCGCTGCCACCAGTCGGCACCGCCACGCGCT
GCCACCAGCCACCACCGCCAAGTGCCGCCGCCTGCCGGCACCGCCAAGCGCCGACGCCAG
CCACCACCGCCAAGCGCCGCCGCCAGCCGCCACCACCGCCAAGCGCCGCCACCAGCCACC
CGCCAGCCGCCGGCGCCACGCGTTTGAGAAGCAACTCAACGCCGCCGTCCACTGAAGGAA
CTCGACGCTGCCATCTCGCCATCCACATTCCACGCCGCTGCTTACTGACATGGAGGAGGC
GCCGCACCCGCAACCACCAAGCGTGGAATCCCAGAGCAAATGCGCGAGCGCGAAGCCAAC
CTCGTCGGCAGCTACAGGTGCAGGTGCAGCGGCACGTACACGCTCCGCACGGATTGCTCA
AACCAAGGTTGGCCGTAGTCGAGGATCCGCAACCGCAAGGACCGCAATCGCAAGTGGGGC
AATTGGATCGCCGTCACCGGCATCAGCATCACGAGCTAATGTGTCCACGACCGTGGTATG
TATCTAAATTCCACAATCACTTGATTTATACCACTGTGAATTTTGCATTTAGCTTTGAAT
GAATCGCTATACCTACTAGGCTACTACCAAGGCAGCTAGCAGCTAGTAATCAGTTTGTGT
GTGTATGAATTGAATTTGTGCAGGAAATGGACATGGTGGCCATTTCAGATGGAGGGGAGG
ATGAAGAAAACAGCTTTGACTTGAATGATGAGATGTCGGTGAGCCTACCTTCGTCAAGAA
GCAGCAGTGAGGGAGAGGATGGAGATGACACATCAAAGACTCAAAAACGAGGTGCAAAAA
GGCCAAAGGCAGGTATTTCACTATCTCCTTCTAAAGTTAAGATAACAAGAGGAAAGCGTG
CTAGTTGTTGGAAATATTATAAGGTGATCAATGTTCCCTCCAAGAAGGAAAAAGGGAAAA
TGGAATGTAAGGCAAAGTGTAGGTTTTGTCATCACAACTATGCATATCGCCCTGGGGGAA
CCACTACAACACTAAATCGTCACTTAGATAAGTGCACAATATATCTGAACAAGCTTGCAA
AGGCTAAAGCTCAAGGTACACTTGATTTTCCTTTAGCTGATGGTTCTATGGTTGTGCATC
CTACTGAGTATGATCATGATCACACTAAACTTTTGATTGCCCGTATGATAATTCTACATG
ATTACCCATTTAGAATTGTTGAGCATAAAGGGTTTAATGCCTTGATGAAGTGGATGAATC
CTAGCTATGAATTCATTGGTCGCAAGGCCATAAAAAGTGAATGCATGAAATTGTATGAAT
CTGAAAAGGAACATCTCAGGAAAAGTCTTAGGGAGGCTGAGACCATAAGTTTAACTACAG
ATATGTGGACATCAAATCAAAACCTTCAGTATATGTGTTTGGTGGCTCATTACATAGATG
TTAATTGGGTTTTGCAATGCCGTGTCCTAAACTTTGTTGAGGTGGAGCCTCCTCACACCG
GTATTGTCATAGCTCAAGCTATTTTTGATTGCTTGGTTGATTGGAAAATAGAGGACAAGG
TCATGACAATAACCCTTGATAATGCTTCAAACAATGACACCGCTGTTTCAAATTTGAAGT
CTAAGCTTGCTGCTAGAAAGAATGCTCAGTTTGATCCAGATTATTTCCATGTTCGTTGTG
CTGCCCACATAGTTAATTTGGTTGTTAATGATGGCCTGCAACAAATTCAATCTTTGATAA
CCAATGTTAGGAACACTGTGAAGTACTTTAAGAAGTCTCCAGCCCGTATGTATAAGTTTG
TGGGTGTGTGCAACACTTATTCAATTAAAGTTGGTAGAGGGTTGTCTATTGATGTTAAAA
CAAGGTGGAGTTCGACCTATCGGATGCTAGAGACATGCATTGAGTATAGAAATGGTTTTG
ATTATTATGCTGAATCAGACACCAAATATGAATGGCTACCTTTACAATCTGAATGGGATT
TGTTTGAGAAAATTCAGCCAATCTTGGGAACAATGTCTGGTGCAACCACTGCATTTTCAG
GGTCAACCTACCCCACTGCCAATGTTTTCTATCCATACATAGCTAAAGTTAAGATTGCAA
TATTAGCTTCTAGAGCACAAGCACAAACTGCACTGTTAGAAGCTGCAAGGTTAGGGCAGC
AGTCTGGACTTTATGAACCTGACCCTAATGATGTATTGCTGGTGACTATGGCTGATGCAA
TGTTGGAAAAATTCAATAAATATTGGGAGAACACAAACAATATCATGATCATTGCTACAA
TCCTTGACCCTAGGTTCAAAATGAGGTACATTAGATGGTGCTTCAGTGAATTTTTTGGTG
AGACAAGGTGTGTAACAGAGGTTGCTGCCATAACTGATGAGATGGAAAAACTCTACAGAA
AGTATGAGCGGATATGTCGCCACAACCAAGGTGGGAACAGTCCACACAATGGTCACTCGG
CCTCATCCTCAATCTCTACTACCACCTCATTGGCTTCAATTATTCCAAGTGGATTTCAAT
CCTTTTTGCAGTCAAATGCTAAAGAATCCTCAAAGTCTGAGTTACTCATCTATCTAGATG
AACCAAATGTGTCCCTCGAAGATAGCACTTTCAACTTACTCAATTATTGGAAGGTAAATG
CCCATAGGTTTCCTGTTGTGTCCAACATGGCAAAGAGGTTCTTGGCTGTTCCAGCTAGCA
GTGTGTCATCAGAGTCCACTTTTAGTACCGGGGGAAGAATTCTTGATGACTACCGGAGTT
CTTTGAAGCCAGAAACAGTTCAGGCTTTGGTTTGTGCTTCAAGCTGGATAAGAGCCTCTC
AAAATGACAATAGTGCACCTATCCCTGTGGTATGTAATGCAATGATTATTTTTTATTCTT
TATTTTTGTCAAGTCTTTTGTATAAAATGTTCACTTTGGACTGTTTTCATAGGGAGAAAA
TGGAGATGATGACATCGAAATAGTGGACTTCCCCAATTGTGTGGTGGCAAGCAACTAGTA
GGGACAATTTATATTTATTTAATAAGTTTATGACTTTCACCCATTTATATCATACTCTAT
AATTTGTTTACCTGCAGGCTACAAGCCTACACCCTATGGGAGAAAGGGAGTGTGGGACTA
TGGGAGAAAGGGAGCTGCCAATTGCCATGCTATTTGTGTTTTGTGTTTATGTGCAACTGT
GTTGGATGAAATCATGAAAATGATGAACCTTGCAGGCTGCAGCTTTACTAGTTATGCACT
TATGCTAAATATTGGTGTATTGAAGTATTGAACTATTGAACTTGAAGCATGGATTATTGT
ACTGGACTGAACCTATGTTTAATTACAGTCTTTTGTTGAACTATTTTGAAGTTAATTGCA
ATATGTGATGAACTGATGATGTATGTCACTATGTCAGTAACTCAGAATGTGTCATTGTGA
CTGTGGAGTACTGGAGTGTGGACGTTTATGTACTTGTGAAATGTGTTTAATCCAAGACTT
TGAGTAGATTACTTATATGTGAATGTGATTTGTTGCTTTGATATTTTCATGTAACAATTT
ATCATACTATCATTGCATGCTTGGCTGCTTGCTGTGTTGGCTGTTGCTGAGGGCTAGGGG
CAGTTTTTGGATGGTTTGGCTCGCGAGCTTAACGAGCTAGCTCGAGCTTTTAAACGAGCC
GAGCCGAGCTGGGTTTTTAGCTCGTTAGGATAACGAGCCGAGCCGAGCCAGCTCGTTATC
CTAACGAGCTTTACCGAGCCGAGCCGAGCCGAGCCGAGCTGGCTCGATATCCACCCCTA
>Os0148#DNAauto/MULE
CTGAAATTTTTACATTTTAGTTTTTTTTGAAAACTTATTTTACAAATAGACCCTTAGAAA
AACTTAAACCGGAAATGGTCCTTTTTGGGGCGCCAGAGTGGCTGGCGCCGTACCCCAACA
TGGCGGCGCCAGCCACACTGGCGCCATGCCCGTGCCACCGTGGCACTAGGGCTGTCATGG
AGGTGCTGACTGGGCAGAATGGGGGTGCCAGCCACACTGGCGCCGCCCCTCCTAGCATGG
CGCCAGCATGCGTGGCGCGCCCCTCCTCTGTGGGCCGACCCCTTAAACCCCGTGGGCCCC
ACCACCTATCTACTCCCCACTCCCATTTTCGCCCGAGCACCAGCCCGAGCTGAGCAGCAG
CAGCTCTCCCCCTCTCTCTCCCCCTCACCTCCCCACCTCAAATCCACTCCATTTGAACTC
GTTTTTCGCGGGATTTTTTGTGGAAATCGAAGAGAAAGGTAGACTCCTTCATTCACCCCT
CTTTTTTTTCGCTTTTATTGGTTGAATTTGTAGATCGGTGGGTAATCCTAGAACCCCTTT
TTTACCCAAATTTGTGATTTTTAGCATTTGTTCTTAGGATTGGCTTGTTGTAGTGCTACA
TGTTTGCAATGTACTCATTGGTGTCACGATTTTTTTAACCATATATGTGGTAATGTTAAT
TTTTGGATGGTTTGGTTGGATGGATGGATGAAAAATTATAGTTGAGGCATGAAAGTAATT
TTAATTTGATGGACTTGATGCTATAGTCTATAGGTTAAACTTTTAACCATTAATTATATG
AAGGTGAGCAAATTTTGGTTGCATTATATAAATTGATTATAGTTAACTAGAACTAGGTTG
GGTTGTATGACGGAGTATTTGTAATATTTCGATGTGTAATGCACTAGTAAACTTGTTGAT
AGTTGTAGGTGGATTAAATATTTTTTTGGAGTAGTAGCTTTGGGACAATTTAAGTTATGC
ATTGGTTATAATATGTCGGTTTGGACTACGTTTAGGAATGAAGATTTAATTTTTGTTGCA
AAGTTACATTTGATTTTTTGGTGTAGATGGATAGACTTGTTCGTGTTTACTACGGTGGTA
GAGTGGTGGAACCTTATGTTGGTGCACATGTTGAGTTTGAGGATATGTCATTGAAGACCA
TTTTGTTTCCTACCCACCCAACTCTAGATGAACTAAGGTCACGAGTGAAAGAAGTTCTTG
GATGGACGAGGATAATGTGGAGATTCGTTTTTATGGGAGATACGATGTTGGTCAAGGGCA
TAAGTATATATTAAATGTGATAGGTCAGTTGGAATGGGAAGTTTACTTTGATTTGGTAAA
AGAGTCTCAGTTTAGATCTCTAGAGGTGTTTGCATCAAAGTTAGTTCGTACCGTAGAAAA
TTTGGATCTAAACAAATCTCCTTCTTATCATTACGTTGAGAAGAATTTTGTGACATATTA
TTCTCGTCGTGGAGGGGGTACAAGTAAGACTGAGTTGGTACGGGAAGACTTGGAGGGGGA
AGGAGAGAAGAAGAGACCTTTGCTTGGAAATGATTTATGGGAGGCAGGACCATCAAAGAG
ACATTGCGGTAGTGATGATGTGGATGCAGCGAGGGAGATGAAAAGGGAGTTAGTACAAGA
GGGGCTTGATCTAAGTGAACATTTGTCGGTGAGTGTTCATTGGTCGTCGTACGGAGTCAA
CCCTGAATACCCGACAGAAGTAGCAGGCCAATATGTGAATCCAGATGATTACTTTGATGT
CGAATTGAGTGGTGGTCACGATTCTGTCTCAGTAGAAGTCAATAGAGATGATGTGGACGA
GGAGGCAAGTGTTGAGCAATATGATGTTGAATTTGCTGAAGACTCTGATGATGACCGTCC
ATTCCCTCCACTTACTAATAATGACAAGTTAGCATTAGAGGAATGTCGTGCGTTTGAGAA
GGTGTTTGGGAGGAAGCCGGACATTCCTGAGTTTAGGGACCTAACACATGCCCATGGTGC
ACTACTAGATGGCGGCATCAACCGAGATCAGTTGCCAGAACCATTCCAAGTGGATGGTCT
CAGAAAGGGTTTAGAGTTCCCATCCATGGTCGCATTGAAGCTATGGCTTCAGGAGTACGC
CATCGTGCACCATCGTCCATACCGTGTTGTCAATTCTGCCGCAAATAAGAGGTACACTGT
TAAATGTGAAAACCCACGGTGCAAATGGAAGGTCCATGCAACTAAGAGGTCTAGTGGCAC
GTGGAGGATATCACGGGTAGGTAAAGAACATAGTTGTGCTACTGCCGAAGGTTCAGGGAG
CCACCGGCAGCTGACATCAAAGTTCATAGCAAATAGGTTATGCAATGCCATAAAACTACA
ACCTACACTCTCTGCTTCTGCGTTAGCTTTGTATATATTTGAAGTTTTCCAGTATAGGGT
GAAGTATGGCAAGGTTTGGAGGGCACGAGAGGAGGCTATGAAGCTCATTTACGGTGAATG
GAGTGAAGCGTATGTCCGTTTGCCCACTTTGCTGCAAGCCATTAAGCAGAGGAATCCCAG
TATGGTCTACCACATCGATACTCATCCTGATAGGGTTGTCAACGTTGATGGAGTGACCAA
GAAAATTTTTATGCGTGCATTCTGGTGCTTTGGTCCTTCCATTGAGGCTTTTAAGCATTG
TAGGCCAGTACTAGCTATAGATGCAACCTTCCTAACTGGAAAATACGGTAGTGCCTTGAT
GACTGCATTATTAGCTGATGCGGAGGACCAACTTGTACCTTTAGCTTTTGCCTTGGTGGA
GAAAGAGAATTCACGAGACTGGTGCTGGTTTATCGATCTTGTCCGACGGGTTGTGGTTGG
GCCGCATAGGGAGGTTTGTATTATCTCAGATCGACATGCTGGTATAATGAATGCCATGAC
GACTCCTGTTCCAGGATTGCCACCGGTTCACCACCGATGGTGCATGAGGCACTTCAGTGC
TAATTTCCACAAGGCCGGTGCGGACAAGCACCAGACAAAAGAGCTCCTAAGGATATGTCA
GATTGACGAGAAGTGGATATTTGAGAGGGATGTTGAGGCACTAAGGCAGCGTATTCCCGA
AGGTCCTCGTAAATGGCTTGAAGATGAGTTGTTGGATAAAGATAAGTGGTCTCGTGCATA
CGATAGAAATGGCCTCCGGTGGGGTTACATGATAACCAACATGGCCGAACAGTTCAATAG
CGTGCTAGTTGGTGTTCGTAAGCTTCCAGTGACGGCCATAGTTTCATTTACGTTCATGAA
GTGCAATGACTAGTTTGTGAACAGACATGATGAAGCTTTGAAGCGAGTCCAGTTAGGGCA
GCGTTGGTCCACCAAGGTTGATAGTAAGATGAAGGTGCAAAAAAGTAAGGCGAACAAACA
CACTGCAAGGTGTTTCGATAAGCAGAAAAAGACATACGAGGTCACAGAGAGGGGTGGTAT
AACGCGTGGTGGTGTTAGATTTGGCGCAAGAGCCTTCAAAGTTGAAGGTGAGGGGAACTC
ATGTTCTTGCCAAAGGCCATTGCTCTACCATATGCCTTGCTCACATCTTATACACGTTTA
TCTGATTCATGCAATTGATGAGGAATCTCCCAACCGAATGCCGTATCAGTTCTCTTCAAG
AGCCGTTGTGAACACATGGGCAAGTCGCTTTGAGCCATACCTCGACCCCACACAGTGGCC
ACCGTACGATGGTGAAGAATTTGTTGCTGACCCAAATTTGAATATTAAAACAAGAGGGAA
CAGGAGATCGAAACAATTCAAGAACGAAATGGACTCGGGTCTGGGTGGTTCTGGAAGGAA
ACCACCTTCATGCGTTCAACTTGATGCTGCGCCGGTGCAAAATAGATGCTCGTTGTGTCA
CTAGGAGGGTCACAAGAAAACTAAGTGTCCTAAGCGTCCAAAAATAAGAAGTCCAAAAAA
AATATAAGTGCTAGGGAGGTAAATATTTTGTTTTCCTACTCATGTTCTCGCATTCATTTT
CTGTTAATATATGTCACATTGGTAACTAACGGTGAATTTATTACTTTTTCATGTAGGATG
GCCGAGGAGAGACAACCGCCGACTTACCCAGCCTTGGAGGCGTACTACGAGGCCCGTCAT
CGCGGGGCTGCGATCGAGGCGGGGAGGGTATGAATCGGCATTGATTCACTTGTGCATAAG
TATCGGTAGCGTGTATTTGACATTATATTAACTAATTGATTTACAATTGCTAATGCAGGT
ACTTCAACCGCTCCGAGTCAGTGCTCATGCCCCCCCAGTGTTCGACGATAGGTACATCCC
GTACCTAAGGGTGGCCGGGTTGCTCGGGGTGGCCTTGGTCGTGAGCAGAGGAATGCCAGT
GTTCAATGCTCCTGCGTTGATAGCACTTGTGGACAGATGGAGGCCTGAGACACACAGCTT
CCACCTCCCCAGTGGTGAGATGACCATCACTCTACAGGATGTGGCTATGATCTTGGCCCT
CCCATTACGGGGGCATGCCGTGACGGGCAGGACAGAGACTCCTGGATGGCGTGCACAAGT
GGAGCAGCTGTTTGGCATTACACTGAACATTGAGCAGGGGCAAGGGGGGAAGAAGAAGCA
GAATGGAATACCCCTGTCTTGGCTGAGTCAGAACTTCTCACATCTTCACGACGACGCTGA
GCCATGGCGTGTTGAGTGTTATGCCCGTGCATACATCTTGCACTTGTTGGGAGGGGTTCT
GTTTCCTAATGCTGGGGGTGACATTGCTTCGGCGATATGGATTCCTTTGGTCGCCAACCT
TGGTGATCTAGGCCGTTTTAGTTGGGGCTCAGCAGTGTTGGCGTGGACATATAGACAGCT
CTGTGAGGCCTGTTGTCGTCAGGCACCATCATCCAACATGAGTGGTTGTGTGCTATTGAT
TCAGCTGTGGATGTGGTTAAGACTACCGGTTGGAAGGCCTAAGTAGAGGCAAAGCTTCAC
TCCTTGGCCCTACAATGAGCCCGACATGGAGAAGACAGTGGTCTACCTTTTTGAGAGTAC
TGCCACTGCACATGCTCACCGGGATGTGGCATACAAGCATTATGTCAATGAGATGGACTG
ATTACAGCCTCAACATGTAAGTACTTCCAATATCACTTCTAGTTAGACATTTACTTCTTT
AATTGAGATACTAACCAACGACATCTCTTCAACTTTTGCAGATTGAGTGGTTACCATACC
ACACAAATGAGGCTTCAAGCCTGACCCTGAACTCGATGTGCAATCGAGACTCTGACTATT
TCATGTACCAGTGCCCATTGATTTGTTTCTGGGCAGTTGAGTACCACCTTCCGCACCGTG
[truncated: 5,133,551 more chars]
