# Supplementary material for: MCHelper automatically curates transposable element libraries across eukaryotic species
Source: Genome Res. 2024 Dec;34(12):2256–68. doi: 10.1101/gr.278821.123 (PMC11694758; doi:10.1101/gr.278821.123)
Supplement: Supplement 5 [file Supplemental_Data_S2.zip › Supplementary Data File S2/Osativa/REPET.fa]

>G2193-Map9#CLASSII/TIR/nan
AGGCTCGGTGGCGGCGGCGGCGGGCTCGGTGGCGGTCTCGGTGGCGGTGGCGGCGAGGGA
GGACAACGGCGGCGAAGTAGGAGTTGGCGGCGGCGCTAGGGTTCTAAGGAGGCGGGAAAC
TGTAGCGGGACTTAGAAAAATTTTCGATCCGATCTGAGAAACCCTAGTTATAGTAGAGTG
ATGAGTCATCTCAATCGGGCTTTGCCGTAGGGCCCGTCACAGATGACTCATCGGTGACGG
GCTCCATACTAATGCCCGATTGAGATGACATTCAGGCCCGTCACGGATGACTCATCTGTG
ACGGGCCCTAAGATAATGCCCGATAGAGATAGATTAATCTCTATCGGGCTTGAACTAAGG
CCCGTCACCGATGACTATTTTTCCATTTTTCCAGATAAGTCTTTTATATTTGTGAGTACA
AAATATATAGCTGCTGTATAATAATTCATTTTATTAGTCATAATACATTTTCGGATAGTA
AATGATTTCAAATCGAAATATGGTCAACAACAAAATTGATTAGAGCCGTTATCAAGATCT
ACAACTTTTATTTTGGTCATTTGTCTATATAACTTTGTTTCCAACAGCTTGAAATTGATT
TTGACAATATGACAAATCTAAACAGCATTTGTAAATACTAAATGATTTCAAATGGAAATA
TGGTCAAAAACAAAGTTGATCCTCTCATCAGGATCTACAACTTTTATTTTGGTCATTTGT
CTATATAACTTTGTTTCCAACAGCTTGAAATTGATTTTGACAATATGACAAATCTAAACA
GCATTTGTAAATACTACATGATTTCAAATGGAAATATGGTCAACAACAAAGTTGATCCTC
TCATCAAGATCTACAACTTTTATTTTGGTCACTTCTTCATCCGACAAAGTGATAGTTATA
TTATTCACAAAAATCACATTTCTCTCATCTGGTTTATAAATATCAACACAGATATGTCAA
TTTTCTGTAAACATTGGTACTATCACTTTGTCGGATGAAGAAGTGACCAAAATAAAAGTT
GTAGATCTTGATAAGCTGTACAAGTTAGCTGTTTATGGCTTTCCCATTTGAAATCATTTA
GTATTTACAAATGCTGTTTAGATTTGTCATATTGTCAAAATCAATTTCAAGCTGTTGGAA
ACAAAGTTATATAGACAAATGACCAAAATAAAAGTTGTAGATCTTGATAAGAGGATCAAC
TTTGTTTTTGACCATATTTCCATTTGAAATCATTTAGTA
>G22-Map20#CLASSI/LTR/Gypsy
TCCACCGCGGGGTGCGACCTTTTGTGCTTTCTAGATGCATACTCTGGTTACCATCAGATT
CGCATGGCTATGGAGGATGAGGAAAAAACTGCATTCATTACCCCCATAGGAACTTATTGT
TATACAACAATGCCCTTCGGGTTAAAGAATGCAGGTCCTACTTTTCAACGTACTACTCGA
ATTTCTTTGGGTAGCCAATTAGGACGTAATGTTGAGGCTTATGTCGATGACTTGGTTGTA
AAGACGCGCAACCAAGAAACGTTACTCTCAGATCTAGCGGAAACTTTTGAAAGTCTCCGC
TCCGCCCGCATAAAACTGAACCCCGATAAGTGCGTGTTCGGTGTACCTGCGGGCAAGCTT
CTCGGGTTCTTGGTCTCTGCCCGAGGCATTGAGGCCAACCCCGAGAAGATACGAGCTATA
GAGCGGATGCGCCCCCCCCAGCAAACTTAGGGATGTGCAATGCGTCACCGGTTGCATGGC
CGCCCTAAGTCGGTTCATATCGAGGCTGGGAGAGAAGGCGCTACCCTTATTTAAGCTCCT
CAAACGCTCCGGGCCGTTTACTTGGACGGAGGAAGCTGAACATGCCCTCACTCAGTTGAA
GGCGTATCTCAGCTCTCCCCCAGTTCTGGTCGCCCCGGAGCCAAATGAGCCCTTGCTACT
CTACTTAGCGGCGACCCCGCAAGTAGTTAGTGCGGCGTTGGTTGTGGAGCGCGATGAGGA
CAATCCTCATTTCGCGCACCCCCACCCTGTGCCGACTTGGCCCGGGAGAGAGCAGGGAGG
AGAGGCCCCCGAGCCGAACGGTGGCCCAAGGCCCCCGACGACCGGAGTTGGCCCTCTGCC
CGCTTGTCAGACGGTGCTAGGAGCCCCCGACCCCCAGGAAGGCCCCGAGGCCACTGCGGG
AAGGCCGCACCTATCGCCCTTTGACCCCGAGGTCGTCGGCACAGAAGCCGAGTGCGCCCC
GCGCGGCCTCTCGGACGAAGAGCACCCTGTGCTGACTCGACCCGGGAGAGAGCAGGGAGA
AGAGGCCCCCGAGCCGAACGGAGGCCTAAGGCCCCTGACGACCGGAGTTGGCCCTTTGCC
CGCTTGTCCGACGACGCCAGGAGCCCCCGACCCCCAGGACGGCCCCGAGGCCACTGTGGG
AAGGCCGCCCCTGTCATCCTCCGACCCCGAGGTCATCGGCACAGAAGACGAGTGCGCCCC
GCGAGGCCACTTGGACGAAGAGCGCCCCAGGGATGCGGCCCCTAGCGAAGAGGATCGGCC
CCACCGAAAGGTGCAGCGGCCCGTCTACTTTGTTAGTGAGGCCCTCCGGGACGCCAAGAC
CCGATACCCTCAGGCCCAGAAGATGCTTTACGCTATTCTGATGGCCTCGAGGAAACTGCG
CCATTATTTCCAGGCGCATCGGGTCACTGTGGTTACGTCTTACCCCCTCGGTCAAATCTT
GCATAATCGAGAGGGTACAGGACGGGTGGTGAAATGGGCAATCGAACTTTCTGAGTTCGA
TTTGCACTTTGAACCACGCCACGCTATCAAGAGCCAGGCCCTCGCCGATTTTGTGGCAGA
GTGGACCCCGGCTCCCGAGCCCGTCTCAATCCCCGAGGCCAGCACGGACCCCTCGCAGCT
GCCTCACACCGCCCACTGGGTGATGCAGTTCGACGGCTCCCTGTCTCTTCAGGGCGCCGG
TGCGGGGGTCACGTTGACCTCTCCGAGCGGAGACGTCCTCAGATACTTGGTCCGCCTCGA
CTTTCGAGCGACCAATAATATGGCAGAGTACGAGGGACTCCTTGCCGGACTCAGAGTGGC
AGCTGGACTGGGGATCCGCCGCCTCCTGGTGTTAGGCGACTCCCAGCTGGTCGTTAACCA
AGTCTGTAAGGAGTACCGGTGCTCTGACCCGCAGATGGACGCCTACGTGCGCCAAGTACG
GCGTATGGAGCGCCATTTTGACGGGATAGAGCTTCGGCATGTGCCCAGACGGGATAACAT
GATTGCCGACGAACTCTCACGGCTCGCGTCCTCGCGAGCCCAGACCCCACCGGGCGCCTT
TGAAGAAAGGCTTGCCCAGCCGTCGGCGCGACCCGACCCCTTAGGGGAGACGGATGCGCC
TGACCGGCCCCCGAGGCCCGTCGGAGTCCAGGCCTCGGGACCCGAGGGGAGCGCTCCCAG
CTCCCTTAGATTGATTGCTTGGATCGCTGAGATCCAAGCATACCTCACAGATAAGACTCT
ACCCGAGGACCGCGAAGGGAGTGAACGCGTCCATCGCATCTCCAAACGCTACGTGCTGGT
AGAAGGGACCCTCTATCGGCGCGCGGCTAATGGAATCCTCCTGAAGTGCATTCCTCGGGA
ACAAGGCGTTGAGCTTCTTGCCGATATCCATGAAGGCGAATGCGGAGCCCACTCCGCCTC
GCGCACCTTGGTTGGCAAGGCCTTTCGCCAAGGTTTCTATTGGCCGACAGCTCTCAATGA
TGCGGTCGACCTGGTCCGGCGATGCAGAGCGTGTCAGTTCCACGCCAAGCAAATCCATCA
GCCGGCCCAGGCCCTGCAGACCATACCACTTTCGTGGCCATTTGCTGTCTGGGGGCTCGA
TATCCTGGGACCGTTTAGGCGGGCCCCGGGCGGGTTTGAGTATCTGTATGTCGCGATCGA
CAAGTTCACTAAGTGGCCCGAGGCTTATCCGGTCGTCAAGATCGATAAGCACTCCGCACT
TAAATTCATTAAGGGCATCACGGCCCGGTTTGGAGTGCCTAACCGTATTATTACGGATAA
TGGCACCCAATTCACTAGTGAACTCTTCGGCGACTACTGCGAAGACATGGGCATCAAGCT
CTGCTTCGCCTCACCTGCCCACCCCAGAAGCAATGGCCAAGTGGAGCGCGCCAATGCAGA
AATCCTCAAAGGCCTTAAAACCAAGACCTTCAACATACTCAAGAAGCACGGCGATTCATG
GATCGAGGAGTTGCCAGCGGTGCTCTGGGCAAACCGAACCACACCAAGCCGAGCAACCGG
GGAAACGCCTTTCTTCCTCGTCTACGGCGCGGAAGCGGTTCTCCCATCCGAGCTCACCCT
GAGGTCTCCTCGGGCCACCATGTACTGCGAGGCTGATCAAGATCAGCTTCGCAGAGATGA
CCTCGACTACTTGGAAGAGCGAAGGCGGCGCGCGGCCCTCCGAGCCGCGCGCTACCAGCA
GAGCCTGCGGCGCTACCATCAGCGCCACGTCCGGGCCCGATCACTCTGCGTCGACGACCT
CGTCCTACGCCGCGTCCAAACGCGTGCTGGATTGAGCAAGCTCTCACCAATGTGGGAGGG
TCCGTATCGAGTGATCGGCGTCCCCCGGCCGGGCTCCATACGGCTGGCCACGGGCGACGG
CACTGAGCTGCCTAACCCGTGGAACATCGAACACCTTCGTCGCTTCTACCCCTGAGGGGG
GGGGGTCGGGTGTCAGGTTTCGGGCTCGGGCCAACCCCGCACCCCCCCTCGGGCGTGCAG
GGTTGGCCGGGGGCTGCCACACATGCACATTCTTATTTCTCTTATTTTCCAGTATTTCAA
TAAAAGCAGTTTCAATTTCCTAAAGGCTGTATCTGTGCCGTTTTTTCCTTTTTGAAGAAT
CTTAGACTTGAAATAAGGTCACTCGTGCTCAACCCTGCCCTCGGGGGCTCGGTTCGGTCG
GCTAAAATCGCCAAACGGGGCCCAGAACCGAGCCGTGCCCCGGGGCGTGGTGAACTCCGG
GGGGGGAATCGGCAAAAACCCACAATCGGGTCACCCATAACCCTCGGTCACCACGTTCCC
GGCCTGGCCAGTCTCGACATGTGGATCTCCCCAGGCACTAGCCCCGACCCGCGCCTTTTG
AGGACTGGGACCTGGGCACGAGCCCTTAAATCAAGCTAAGACACAAAAAGAGGACCACGG
CACAGATCATCCTCATCTCATACGCACAGCAAAATAAAATTAACACAAAGAATTTTTTCT
TCATTTTTTGATTGCAGATTATAAGTTGATCTATACAAAAAAGAGGCCCGAAGGCCTTAG
AAGAAAGAAAAGAAGAAAAAAATAACTGAAGAATGGCGGGGGCCTGGGGGCTCAATCCGA
TGCGCCCGGGTCGCCGGCCTCGTCGTCCACTGTCGTCTGCACCACCGGCATCGCCCTCCT
CGTCGGAGTTGGGGGCGAACGCGAGCCGAGGGGCCGAGCCCTCGAAGCTGTGGACGATGT
GGTCGGCGGCATCCCGGACCTGCGCGCGCGCGTCGTCCTCGGTCCCAGGAGGGAACTCAT
CCAGCGCCATCCATGGAGAGAAGTTGGGGTCCCTGGCCTGGTAACTCGCCAGGACGAGCT
CCACCGCTCCTTGGGCGAGGTCCCTCGAGGATGACTTAATTGTCTTCTCGAGCTCCTCGG
GGAGCCGTTGGAGAGCCCCGGCCATCTTCGAGAGGCGCTGGGCGAGGCCTCCCTGGTTGG
CGGCGGTACTTTACGGTCCGCCCTCTCCAGAGGCCCACTTGCCGACCGGCGCGATCTAGG
CGGGAGACGGCGTCCCAAAGCATGCCGGGCCCTACCTCGCCTGCCAAGCGGAGGGCCTCG
ACCTCCCCGGCGGACGAGTCTAGCGCGCCCTGCAGATCGGCGATGGTGTGTTCGGCAGCT
GCGAGGCGGGCGGCTAAGTCGCTTTCGCCCGCGGCCGCCCCGCCGCTGCGCGCCCTCGCG
TCCAGCTCCTTCGCCCGCGCCTCGAGCTCAGCGGCCCGCTGGTCCAGTGCGGCCCTCTCG
GCGCGGGCACCTTCCAGATTGCGGCGCGCCTGCTCCTCCTGCGCTGCCTCGCGGAGGGAC
AGGCTGTCCGCCAGCCGTTGCGCCGCGGCCTCGGCCTCCTCGAGAGCTCGCTCCCGCTCG
GTGAGCGCGTCCTCGCGGAGGCGGAGCGCGGACTCCTCTTCGGCGCAGGCAGCCTCGTGC
GCCGCCAGCGTTGCCTCCCGGATGGTGACGGCGGCCTCGCGGTCCGCCAGGTCCCTCTCC
ATCGACGCAGGCGCGCTCTTCCAGCGCCATGGCGCGCGCCTCAAGGGCCTCTTCGCGCCG
CCGGGACGCCGCTTCGGTCTCCGCCGCCCGCTGTTCTCGGGCAGCGGCGGCGTCAAGCAC
CCCCTGGGCGGCGTCGAGCTTCTTCTCTAGCTCCGCCTCCCAGCTCCCGTATTGAAGGCG
GAGGGTGTCCTGCGCCTCGTTCATCACGGTGGTGGCAATGAGGGCAGCCCCCCGCTCCTC
CTCCACCTCCCTGGCGATCTCCGCCAGCACCTTCTTACGGGCTTCAAGCTCCGAGACGTG
CCGGCGGTGAGCCTTACGGCCCACCTCCACCATGGCCTCCACCGAGCGCCGCCCCTCCTC
GACACGCGCCCACGCGGCGTCGAGCTCCGCCCGCTCTGCCTGCAGGGCCTCCACCTGGGC
ACTTAACCCATCCAACACCGTGGTGTTTGCGGCGGCCAAGGCCTGCAGAAGGGGCTCTGC
GCTCAGTGGGGCGACAGAAGGCAGTGGGGAAGAGCCGCCTTGGAGAGGATGCCACGCGGC
TCGGCCCGCCGATGGACGTGCCGGACTCGGGGATGTCCCCCGGACCCGGTTGGTCCTGAG
CGTCGCCCGAGGGAGTCGGGCCCAAGCGACGCGCCCGCGGCCTCGTCGCGAGCCGCCCCG
GAAGCCATCGTCGCCTCGAGCGTCGCCGGGTCGAGGGAGTGGCAGGCCCAAGCGACGCGC
CCGCGGCCTCGTCGCGAGCTGCCTCGGAAGTCGCCATCGCCTCGTCCTGGCGAAATCGGG
CGGCCTCCTCCCGAGCGGCTTCCTCGGCCTGGCGGGCCCGGGCGGCCTCCTCCCGAGCGG
TTTCCTCGGCCTGGCGAGCCCGGGCGGCCTCCGCCTCCCGAGCGGCTTCCTCGGCCTGGC
GGGCCCGGGCGGCCTCCTCCCGAGCGGTATCCTCAGCCTGGCGAACCCGGACGGCTTCCT
GGGCAGCCTCCTCAGCTTCCCGAAGGCGGTCTGCGGCTTCTCGCCGGTCAGCTTCCCGCC
TCCGGGCCTCCGCGGTCGCCGTCTCCTCGGCCTCAGACTGGCCGGACTTGGAATGGCGGG
AGGGGCGCGACGGGATCTCGCTGAAAGCAGAAGAAAAACCAGAAGACAAAAAGAAACGGG
TAAGTGAAAACTTGCCTTGGGGATAGGAGAATGAATACGGCCGCAGTGGGCGCGGGGACG
AACCTGCGAGGAGGTCGGCTAAACGACCACCTTGGGGGGAAATAAGGTTTCCCCGGCATG
GTTCTGTCTCCCCCATCTTGCGCAGCCGCTTCTTCTTTCGCTCCCCCTCGGGCTGCGACG
TCGGCACGGCACCCTCCGGGCGCCTGCTGCTGGCACGCACCGCCCCGCCCCCTCGGGAAG
GAGATGGGGAAGGTGTACCCCCCAGCTTCCTCTTCCCCCGGGCGTCGGCAGGACGGCTGC
ACCCCAAGCCCCCAACGCGGGGCCCAGAAGCACGACCCCCTCCCGGGGTAGATTGATCCC
CCCTGCGGCTCCCACCCGCGCCATCATGACCCCTAGGAGCCCGCTCCTCCGACGCCCCGA
CCGCCTTCATAATGGTCAAGATGTAGGCACAATCTGGATCGCTGCAGAGGGGGAGGACAC
CTTGGGGGATGAGGGACGCCTCCACGGAGCTGAGATTCAGCACCCGTTGGACCACCATCT
TGAAGTC
>G2201-Map3#CLASSI/LTR/nan
TTCTCTCTTCTCTTTTTCTTTCTTTTCTCTCTTTCTCTCTTTTTCTCTCTGCCGGCCTCT
CTTTTCCTCTCCCTCTCTCTCTCGGCTCTCTCCCACCCGAGCGGCGGCGGCGGTGGACGC
GAGGGGGAAGGAGGGCGGCTCACCGGCGGCAGCAGCGGCGACGACGGCGGCAGCGACGGT
GGCGCACGGCGGCGCGGGAGCGGCGGCGCGGCGGCACGGGAACGGCGGCGCGGCAGCACG
AGAGCGGCGGCGCAGTGGAGAGGGAAGAGGGGAGGAAGGGTGAGATGGGGTGGGGGAAAA
TGGAGAGAGGGGGGGTATTTGTAGAGAGGGGAGAAGGAGAGGGGGAGGGGCGGCGGCGTA
ATGGCGACGCGACGGCGGCGCTCGGGGCGGGACGACGGCGACGCGCGGGCGGCGACGCGA
TGGCGGCGCGGGGCTCGGAGCGGCGATGCGACGGGCGGCGGTGCGGGGCTCGAGACGGGC
GACGCGACGGGTGGCGTGGGGCTCGACGCGGCGATGGTGACGGCACGCGGCGATGGGACG
GCGACGCGGCGGGTGGCGAGCGAGCGGCGTGACAGGCGGGGCGACGCGACGCGCGCGGCG
GCACGGGGCTCGGCGCGATGGAATGGGCGGCGCGGCAGCGGCGCAGGGCGACGGCGAGGG
GACGGCCGCGCGGCGGGGCGCAGGCGCGAGAGGACGGGCGCACAGCAGCTCAAGGCGCGA
GGCCGACGGCGACGCGACGGTGACGGCGCGGCAGCGGCGGCGGCGCGCGCGACGGGCGGG
CGACGCGGCGCACGCGGCAAGGAAGGGGGCGGGGCCAGGGGGACCACGATCGAACACCTA
TGCCGCAATGAACAGTAACTTTTCCTATTTATCCCGATTTTAGCCCATTTTCTATTTAAA
TATAGCCCTATAAATTCTAATTTTTGCATAAATAAAGTTTACTCCATATTTGTGTTATCC
TAACTAAAAATTCACCCTAATTTAATATCACTCATATTTTGTTTATATAATTTATTTGAA
TTTTTAATTAGGGTTAATTCTCATTCCATCGTACTAAAATTTAATTATTGCTAATATGGT
CGCGATAATATTTTATTTATTTCCAATCCCACCTAATCTTTATTTTAATTTATATTTTAA
TTATTTATTTAGCCAACTTGATTTTTAGGGTTTATTCCTAGTTAGTTATTCATTATTCGC
GATTAATAAATTCCGAGATCAAAATCCAATGAAATAGACGAATAAAATCGGCATGATGCA
ATTTATTACTTAAAAAGTTTTTGAAAATCCGTATTTTTGGTGTTTTGATTTCGTTGGTCG
AATTTTCAGGGTGTTACAC
>G2204-Map4#CLASSI/LTR/nan
AGATTGATTTCTTAAATTGATCTACTAATTTCGTAGATACATCCGGCATGTATCTACAAA
GGTACGCAATATTTTATATGCAATTTATCGTACCTATTCAGATCATACAGCATTGTCAGA
TCTATAATTTATTATGTTTACCTAGAGCATGTTTTTTATACAATATCTATTGCGCGAGTG
TTTCCGATGTTAAACCGACTACGGTCTAACACTGGGGGCTCGCTCTGTTTTCTTCTGTAT
AAATCATGCTTGTTTACGGTTTACATAATACCTGATATTTACATCTGCTTGTTATATCCT
GATAATACTAGAAGATCCATGCAGTTTTTTGAGTACATACTCGATATTATCTGCTATATA
TCTTGCCTTCTAGAAAATATTTTTCAGGAACAATTGAGCACTCGAGTAGGTTGTGGTCGA
GTACACTGCATTATCGAGAACAATCTCGACAAATGCAGAGTCGTCGCGCCCAACCTACCA
ACGAAGACCGACGACCTATCTCATAGCACCGGCCATGGCTGGACTACTCGAGAAAAGGTT
GTTAACGGATAATTCCTCGCGAACGCCGTCGGCTTGATCACCCGACATGATTGCGAACGG
ACATCCGGATATGCTACAAGTTGGGTATGTGAGTCATGCTGGCCACATGAGATACACATG
TAATAAACCAACTCTAGCACCTCCATTGGTGTTCGAGAGATAATTCTACTCGCTCGCTGG
TCCTCGAACCAGTACGTAGCAATCTCTCGCACCGCAACTTCCATTGGTGTCCGAGAGATA
ATTCTACTCGCTCGCTGGTCCTCGAACCAGTACGTAGCAATCTCTCGCACCGCAACCTTC
CATTGGTGTTCGAGAGATAATTCTACTCGCTCGCTGGTTCTCGAACCAGTACGTAGCAAT
CTCTCGCACCGCAACTTCCATTGGTGTTCGAGAGATAATTCTACTCGCTCGCTGGTCCTC
GAACCAGTACGTAGCAATCTCTCGCACCGCAACCTCCATTGGTGTTCGAGAGATAATTCT
ACTCGCTCGCTGGTTCTCGAACCAGTACGTAGCAATCTCTCGCACCGCAAACTTCCATTG
GTGTTCGAGAGATAATTCTACTCGCTCGCTGGTTCCCGAACCAGTACGTAGCAATCTCTC
ACACCGCAAACTTCCATTGGTGTTCGAGAGATAATTCTACTCGCTCGCTGGTTCTCGAAC
CAGTACGTAGCAATCTCTCGCACCGCAAACCTCCATTGGTGTTCGAGAGATAATTCTACA
CGCTCGCTGGTCCTCGAACCAGTACGTAGCAATCTCTCACACCGCAAACCTCCATTGGTG
TTCGAGAGATAACTCTACACGTTCGCTGGTCCTCGAACCAGTACGTAGCAATCTCTCGCA
CCGCAACACTCCATTGGTGTCCGAGAGATAATTCTAC
>G2207-Map5#UNCLASSIFIED
AGTAACGTCATAGTAAAATTGTAGTAGACCAGGAATCAAAACAAAAATATATGGGTTAAA
GCCTCACATGCTAACCATATACTTGTTACTGCACGAAAGTAGAAGTGTTACTACATAATA
GGCGCATATTACCACTTTCAAGTAGCTATGTTACTGCACGATAATTATAGTTTTACTATG
TCATTTTTACGAGATGAAGATCGAATAGGTGGGCTATAGGTAAAGTCTGTAGGTGGCTTT
GAGCGAGGTCTGATTGATGTAGGAGTTGTTTGAACAATTTTATACATTTGGTAAAACCAT
GTTACTGCATGTATATGCCCTTGTTACTGCAAGTTACACATTCTGTTACTGCATGTGGAG
GGTTAAAGTTCAAAATGCCAATCTTTGAAAAGCAATATCTCACAAGATATGTATTATTTT
TTAAAATCGTTCCCACCATGATGCTATAGTGTTACTGCATGTGGAGGGTTAAACTTCAAA
ATGCATCTACGTACTCCCCTCTTCAAGAAACCGTTCTTCCTCCCTCTTCTCAAGAAAATC
GGTCTCCTCCCTCCAATATAGTGTTACTGCATGTATATGACGTTACTGCACTTTTGACAG
TAATATTGTGGTGAATTACAGTAAATCAGGAATTGAAACAAAAATATATAGGTTAAAAGT
CTCAGATGCTAACCATATACTTGTTACTGCACAAAAGTAAAAGTGTTACTGCACGGAAGG
TACACGTTACCACGTGTTTATGCAGTAACACTACCCAAAAAATACAGTAAAACGCAGTGT
AGTAACATCGTGATGCGATTGTAGTAACGTACAACAGACAAGTAGTAACAAGTAATAGTA
TAGTATTACTACTTGTGGAGAGACAAATTGCAAAAAAGTCAAGCTTTGAAGAACAATATC
TCCCAAGTGATGTAAGGTTTTTTAAAACCGTTTGCACCATGATGCTAGAAAAAAAGAGCT
TATCAAAAGTAGATCCGTCATGACTATATTTCAACTATATTTTAACGTTGTTACTGCACG
TAAGACACAGTGTTACTGCACAGTGGTCGTCGTGTTACTGCACCGTCCTGGGACGAGAGC
TGAGAAGAGGTGGGTGGTGGGGGGAGTTAGTAGGCGGGTTTGACCGGTGGGAGGGGCCTT
TGACCGAGGTGGGAGGTGGGTTTTGGGCCTTGGTAAGGAGGGGGAGGTGGGTGTGACCCT
TGGGAGGGAGGGGGGTATAGAATAGCTATTCTATACCCAGGGTGTAGAATAGTTATATAT
ATATATATATATATATATATATATATATATATATATATATATATATATATATATATATAT
A
>G221-Map20_reversed#CLASSI/LTR/Gypsy
TGTTTACACCCAAATTTGGCACCTAGGATTAAAATAGGAAAGATTGCCAAAATTTGGAAG
TCTACCGGTTTCCTTCGAGTGGGCCGGTCTGACCGCCGTGTGTTGGGCGGTCAGACCGCC
GGTTGACGGCCGGTCGGACCGGCGGTGTGTGGCCGGTCCGACCGACAGGTCCGAGTCCGA
TTGTGTTTCGTCGGGTTTCGAGATTTCCTTGCTCGGGAAGGCATGTTTCGGGTTTCCTTT
AGTTTCTACCCCGAGTTGGATGTGGAGGAGGGCCCGTAGAGGGCAAGACCAACCCCTATA
TAAGGGACATGGCCGGTTCTATTGTAAAAAAACAATCTACAATCAATCAATCGAATCGTT
TTTCGTATTGCTTTTAGTTTTCCCTTAGTTTGTCCATCTTTGTCGGTTTGCGCCGTAAAC
CGTCCGCCGCCGCTGCGAGAGTGCGACATCTCTTTGTAGGTTTGTCCTGAAAACCTTCCG
TTTTGCCCATGAGACGGGTTGTTATCTATAAACCGGCATCACATTAGCCGGTTTATGGCT
CCACCTCCGTCTTGGATGGCGGAGGCTTCGTCATGGCGAAGTCGAAGTTGAGTTGACGAC
TGAACGGATCTCCTCCCCAGCGGCATAAGTCGCCAAAAATCGTTGTTGGCAACTTTTTGT
GACAAGTTGACAAGCACGATTCGCAGCACCTTAACGCCTTGCGGTGATCCGTAGAGTCGC
CAACTCAACCTCGATCTAGCAAAGAGCTAAACCTAGATGGGTTTTGATAACTAAACCGGC
TAGCGGAGCCGGCCATTTCTAGATAACTACCCGTCTCGTGGGCAAAACGGAAGGTTTTCG
AAGGACAAGACCTACAAAGAGATGTCGCACTACATCAAGGAGCTCGCAGCGGCGGCGTTG
ACGGTTTACGGCGTCTACTAGGACTCGTCAAGGTGTGATCATCAAGCCCTGGCCACGTCC
TAAGCTCGCTCCCAATTTGGTAAGCAATGAAGAGGTAACACAATCTATCCAAACCGACAA
GTAGCATGGACAAACTAAGAGAAAACTAAAAGCAATATGAAAAGAACGATTCGATTGAAC
TTTTGATTGTAGATTTGGTTAGTTTTTACAATTGAAAGCCGGCCATGTCTTGGCCGATTA
TATAGGGGTTGGTCTTGCCCTCTACCACTGCTAGGCAACCTCCTCCACGTCCAACTCGGG
GTAGAAACCAAAGGAAACCCGCAAACATGCCTTCCCGAGCAAGCCTGAAACCTCGTCAGA
CCGCGACGAAACAGTCAGTCGGACTCGGACAAACTGCCGGTCAGACCGGCCATCACACCG
CCGGTCTGACCGGCCCTCAACCGGCCGGTCTGACCGCCCAACTACACGGCGGTCAGACCG
GGCCCACGTCGGAGGAAACCGGTAGACTAATCCAAATTTTGGCAATATTTCCTATGTTTA
ATCGCTAGGTGCCAAATTTGGGTGATCTTAGAACACGTTTGATCCTCCTGTATCTACTGC
TGCAACTAATCCCCAAGTTCCCCCACATGTTCCTAATGCTTATAATGATGTTGGTAGGGG
GTATCCTCCCGATACTAGGCAAGTCCAATATAACCATATTGCGCCGCAAACACAACCTAT
TAGGCCACCAAATCCACCACCAAATCAACATAGGCCTGATAATATGGAGGAAATAATTGG
TGGGATTATTAGGGATAAATTCGGGATTGAAACTAGGAATCGTGCTAAGGTTTACCAAAA
GCCGTATCCTGACTATTATGATAATATGCCGTTTCCTCGTAATTATAGAGTTCCCGAATT
TACCAAGTTTAGTGGTGAAGATGGTAGGACCACATGGGAGCATGTAGGTCAATTTTTAGC
GCAATGTGGTGAGGCTAATAGTGATACTTTTAAATTGCGCTTGTTTTCTTTATCTTTGTC
CAGTACCGCTTTTACATGGTTTACTTCTTTACCGGCAAATTCTATTCATACTTGGGCTCA
ATTAGAAGAAAGATTTCATGATTATTTCTATACTTGAGAAACTGAGCTTAGGTTACGTGA
TTTAACATCGGTTAAGCAAAAAATATAATGAGCCTGTCATTGATTATATTAAGAGATTTA
GGGATGATTGAAACCGATGTTATAGCTTGAATATAACTGATAGATATTTGGCTGGTCTTG
CTTTTAATGGTTTAATTGCCCCTCTTAGAGAAAGACTAGATGGCCAACAATTTCTTGATG
TTAGTCAACTTATGCAAAGGGCTCTGGCTCAGGAAAGCCGGGTTAAGGATAATAAAAAAA
TTGTTAGACCATATGAGAAAAAGCCTAATGTTAATGTGATTGATTACCCTGAGGCTAGTG
ATAGTGAAGATGAGGGTGATCATGATATGTATGTTGCTGAATGGTCATGGACTAACAAAA
ACAAGCCTTTTGTTTGTTCTAACCTAATGCCGACTCCTCGCAAAGATCGGCAAAGTGAGG
TTAAATATAGTTTTGATGTGGCCAAGTGTGATAAGATTTTTGATTATCTTTTACAAGAAA
AACAAATTAGATTACCTAAAGGCCATATCATACCATCTCAAGAAGAATTGAAACGTCGAG
CTTATTGTAAATGGCATGATTCTCATTCTCATTCCACTAATGATTGCAATGTGTTTCGAC
GACAGGTTCAATTGGCCATAGATGAAGGACGATTGAAGTTCACCGATGGCTCCAAGATGA
AGCTTGATCATGATCCTTTTCCGGTGAATACAATTAATTTCAATGACAAGAAGGTGTTGA
TTCGGCCGGAGCAAGCCGAATCTACTAAAGGAAAAGGAGTAATCATTGGTGAACCAAGGC
CAAAGATAATAGTGCCAAAGAACCCAGAGGTTTGTGTTTGTAAAGAGAATAAGAGTGAAG
CTTCAACTTCTAAAGCTCCTAGGAAGACCAAAGTGACCCTTGATATGCTTTTGGAGAAAT
ATGAAAAGCAAGGTAGTGAGAGAGCTCGCAACAAGGGGAAAATACAGAGATCACCTCCTA
GGGAGCGATTTGGTCACTCGCCAAGACGGTCGCATTCACCTCCATATCATCATTCACAAG
ACATACCATGGGGTCCCTATCCAATGCCGCCGCCGGGTTATCCTTATCCTTATTACATGC
CATGGGGGGCAACGCCGCCAATGTTCAATCATATGCCTCCAATGCAATTCAATCAAGGGT
GGGGAGGACCAAGGAGGCCAATTCATGAGCGTTTGTCTTCACCAAACAACGGCCGGTTTT
ATGGTAAGAACCGGGCCAATGAGGAAAGGTGAGAAGGAAAGCACATTAAAGTGGAGGCAA
GGACTTCAGAGGTAATTACCATCAAAGTAGGGTCTCATGATGTGCCAATACCTTCTAGAG
ATAAAGTTGGAGAGTCCTCAAGCAAAAAATCCGAAGCCGGTACCAGCTCATCGCAGTCGG
CCGCTAGGAGGATGCCTAAGTATTTAACGGCTACTCAAAGGAGAAGGTTGCAATGTCTTC
GGGCCCAAGAAATAAGAGAGAAAAAGGCTGAAGAGCAAAGGGATAAAAGGTTCAATGAGT
TGCGACCACCACCGGTATGGAGGCGTAAAACCATAGAGAAGGAAGAACCGGTTGTTGTAG
AGAAGAAGGAAGAACAATCGGTTGCTAAAGATGAGTCATCTCCAAAAGAAGACATGGATA
TCAACAAGGTATGTATGTTGCCTATGGAGTTTTGTGCTATGGATGAAGCCGAGGTTGCTC
AATTTTCACTAGGTCCTAAAGATGTGGTTTTTGAGAAGCCCGATGAATCAAACCGTCATA
TGAAGCCTCTCTATCTCAAATGTCATATTGATGGAAAGCCGGTATCTAGGATGCTTGTGG
ATGGAGGTGCCGCTGTGAATTTGATGCCATACTCGTTGTTCAAGAAGTTGGGGCGTGGAG
ATGATGAGTTGAAGAAGACTAACATGATTCTCAATGGCTTCAATGGTGAACCAACGGAGG
CGAAGGGTATCTTTTCGGCGGAGCTTACCGTGGGGAACAAGACGTTACCAACCGCTTTCT
TCATCGTCGATGTGCAAGGTAACTACAATGTTATTTTGGGTCGTTGTTGGATCCATGCCA
ATTGTTGTGTGCCTTCTACCTTGCATCAATGTTTAATTCAATAGGACGGCGATGATGTTG
AAATTGTTCAAGCGGATACATCGGCCGAGGTTGCAATGGCCGATGCTACTTTTGAGTGGC
GTCATGGGAATATTCAATGCTTATCGGGGAGGGATCTTTCTAACTATGATTTTATTAGTA
TCTCTGATGGAAAATTTGTACCTATCTCTATAAAGCCGGCTAGTGTAGCACAGCTAAGCC
ATATAAATTTGTATAATGAGTAAAGAGGCTAATTTAGAGTGGTTACAAAAGAGGGTGCAA
GAATATCGGTCTACAAAGAACGATATTGGTGAAACTATTGAAGATTTTGATGAAGTGGAG
AAGCTTGGACAAGGGTTTACATCGGCCGATCCATTGGAGGAAGTAGACATAGTTGATGGA
ACCAAACCAAGGCCGACTTTTGTAAACAAAAATATGAGAGCCGATTATAAGGTTAATATA
ATCGAGCTACTTAAAGAGTATGTTGATTGCTTTGCATGGGAGTACCATGAGATGCCGGGT
CTTAGCCGTGAGCTTGTTGAGCATCGGCTTCCAATTAAACCGGGTTTTAGGCCTTATAAA
CAACCACCTCGTCGTTTTAATCCTTTGCTATATGACCGAGTCAAAGAGGAGATTGATCGG
TTGTTGAAGGCGGGGTTTATTGGGCCATGTCGTTATGCGGAGTGGGTTTCTTGTATAGTC
CTGGTGGAGAAGAAGGGGAGTGGT
>G2211-Map3#UNCLASSIFIED
AAACTAGCATGGTGGCCCGCGCAGATTGCGCGGCTAGCATCATTATTTTTTCTCTCATAT
AATAGCATATATGTTTTCTCATTATATTATTCAAATATATTAAAATGACAACATAATTTT
AAATTTTGCAATAACTTTACAAAACTACTAATGTGTAATATTCATATTATATTTTATATA
CGTGATAGTTATTAATTATTTTTAATATCAAATTTTAGTTATTTGTAAATTATATATATT
CCTATATGGATTCTAGACTTGTCTTTTAATATTTTTTTTTAATTCTGAATTTTCTGTAAA
TTGTATTTCTATATAGACTATATGATTTTCTTCCAATATTATTTATTTTTATTTCTGATT
TTTCATATTATATTTTATATACTTGTTAGTTATTAATTATTTTTAATATCAAATTTTAGT
TATTTTTATATTATATATATTCCTATATGGACTCTAGACTCGTCTTTTAATATTTTTTTT
TTAATTCCGAATTTTCTGTAAATTGTATTTTTATATAGACTCTATGCTCTTCCTCCAATA
TTATTTATTTTTATTTATTTCTATGTGGACTCTAAACTCATCTTTTAATATTATTTAATT
TTTTAATTTTGAATTTCAGTTACTTCTAAATTGTATTCCTATGTTGACCTTAAACTATTC
TTCCCATGTTTTTCTTAATTTTGAATTTTAGTTATTTGTAAATTGTATTTTTATACAGAC
TCTAAACTCTATTTTTAAATTTTATTATGTTTATTCCAAATTTTAGTAAGTTTTAAATTC
ATATATGGACTCTATACTCTACTTGTAATATTCCTTATTTTTTAATTCCGAATTTCTATT
TTTTTTCTTAATTGTATTTCTATATGGACTCTATACTCTACTTCTAATATTCCTTATTTT
TAATTCCAAGTTTATATTATTTCCTAATTGTATTTCTATATGGACTCTATACTCTACTTC
TAATATTCCTTAATTTTAATTCCGAATTTCAGTTATTTCCTAATTATATTTCTATATGGA
CTCTATACTCTACTTCTAATATTCCTTATTTTTAATTCCGAATTTCAGTTATTTCCTAAT
TATATTTCTATATGGACTCTAGTCTCCTCTTCTAATATTCCTTTTTTTTAATTCCGAATT
TCAACTATTTCTAAATTGTATTTCTATATGGACTCTAGTCTCTTCTTCTAATATTCCTTA
TTTTTTAATTCCGAATTTCAGATATTTCTAAATTGTATTTCTATATGGACTCTGCCTTTT
CTTTTTCTCCGATTAATGTGATAATTTCTAGGCCATGAGAGCGAACGTGGAGGCTCCTTT
TTCTTTTCTACATGGACTCTAGTCTCCTATTCTAATATTCCTTATTTTTTAATTCCGAAT
TTCACCTATTTCTAAATTGTATTTCTATATGGACTCT
>G2213-Map3#CLASSI/LINE/nan
CGGAGCTGGCCCTCCCGCGGACTGACTGGAAGGGAGGCGGTGGGGAGCGCTGGACCCGGT
GCCCGGTGGCGGCTGGCGGCGCAGGCTGCAGCGGCGGCGGGCCGGCACGACCTCGTCGGC
GCCACCCCCCCCCTCTCCCCACTCGCCGGTGATGGCTGGGCATGGCGCACCGATCCGGGA
CCCTAGCGGCCGGATCTGGGGTTGTCGCCTCGTCGCGCGGCGCGGTGGACGGCGGTGGCA
TGAGCGGCGCTGCGTCGAAGCGGCCCCGGCCGGCATGTGCCTCGGGCGACGTGCGCCCGC
GACGACGGCAATGGTGGTCGGTGCCCCAGCCCTCGGTCGATGCTCAGGGGCCTGCGTGCC
TCCAGAGATGCCGCGGCTGGTGATGGCACGACTTGGCGGTGCGTCCTGCGGGTGCCGTCG
CCACCGCCCCCTCGTCGTCCCTTGCAACACCAACCTCTTCCCCTTCCCCTCCCCCTAGTA
TTCTCGTTTGTGTGCCCTCTACCCCCTAGTTCCAAACATCCTGGTGATCTTGCCCTTCAA
CTTCTTCTCAATCTGGCGTGCTTGTTTGGAAATTGTGCTCCTCTAGCAGCTCGGATTGCT
GCGGTTCTATGCCCTCCTCCAAAAGTTGCCGTTGATGTTCTTCCTCTGTGAGAATCCCCT
TAGCCATTTCCCCTTCTGTCTAGATCCCTGCTCGTCTTCACCCTCTTCCTCCAGATGTCC
AGGACCGCAAGGATCAGTGTTTCTCCCTCCTTTGAGGCTTCCTTCCCTTGAAGGGCGTTG
GAGAAAGTTGATCTAACAAGCAATTTGATAAAGCCTGATTGAAGAAGACTTAATGCGGGT
GGCCTCGAGCCGCAACCTTCAGTGGCCCTCCCTCCTTTGGGGCTTCCTTCCCCCAAAGGG
CGTTGGCGAGCTCTGATCCAAACAGCAACAAGATCAAGTCAGCTTCTTGATGGCTTCATG
CGGGTGGCCTTGGACTTCAACAGCTTTCCCTTGCCTCTCTTCTTTTCCGACAAGCTTGTG
GCTGTGTGAGGAATTGGATGTTGATTAGTTGGGGTTTAGCAGTAGGTTTTGGAATTTGGC
AAGATATTTTTGCAGGTGTCGTTCATCAATTGTAATCTTTTAGGAGGTTTTCTTTCTCTG
TTCTCTCCTCGTTGTATTTCTCCGTGTATTCTGTTCTCCTATCCTCCAGGGCCCCTGCGC
TTGCGTAGGTAAAGCTTGCCCTGTGTAAGATCATTTGGCTCAATATATTCAGGTGGGGAT
TCTCTCCCCCCGGTGATTTAGTCAAAAAAAAAA
>G2216-Map3#UNCLASSIFIED
GGGAGGATGCTACGCGTCGGACGTCCAATAGTTCGTAAATATCGGACGCCCAACCTCTCA
CTGCCGCGCGCCTACGCATGCATGCACAATCTCTACCGTTTCTACTCTAGTTGATTAGCA
CATGTAAAAAGTCTATATGCTTGCGCATGCATGACTGCATGGTTCAGCACTTATCTCAAC
CCTACTTTTTATTTCTTTAAATTAAATTTCCTTCTAAATTAATTATCCGATTTATGATTC
GATTTCACCATTAAACTCCTTGCAATTAAATCTTCACAACAAGATCTCGCACGGTTATAT
TTTGATGAGAAAAATCGAACGTTGTTTCACCACTTATAAAAAAAATGTTTCACCACTAGT
CAAAATGTTCCAACTCACTCTAAAAAATGTTTCAGAGAAATGCAACATTCAAGTAATACT
AAATGCAACACCGATAATATCGGTATGAAACATTGGCTCTCAATGAGTGAGACATAAAAA
TCTTGCTCAAATGTTCCAACTCAGTCTATAAAAATATTTCAGAGAAATGCAACATTCAAG
AAATACTAACTGCAACACCGATAATCACAATTAAATCTTTACAACAAGATCTCACATGAT
TATTTTTATAATTTAATCACAAGGTATTAACTATTGAAACATCATATAATATTTGCTGAA
ACATACGAATGATACCGTGTACAACATTTTTAATTAACTAATGAATACTTATTGAAACAC
TCAATCAACACATATGCAACATTTACAAACAAACTAGTGAAACATAATAAACTACTTACT
GAAACATACAAATAGCACCATGTGATACATTAAAGAAAGATATATACATTGCGACAATAA
TTAAATATGTGCAACATAATAGAATTTCAGTTGAAACATCTGATTCTCACATGTGAAACA
TTAAATTTAATTGGTTGAAACATATGTGTGTTTTTTATTATAATATAGTCATGTGAGATC
TTGTTGTAAAGATTTAATTGTAACGAATACAATGGTGTAAACAGATCGTAGATTGGATGA
GTAATCTGGAAGAAAAATCATTTTCAAGTTTGCTAAAAGGGTGTTATGTACATGCAAATA
ATCTCGTGTCCTCTCTCCTTCATGCATGCCAATGCTAAGTAAGGGAGCATATGTAACAGG
TGTGAAAAGAAAGTATCTGACAAAAAGAATACGAGGCTGCATGCAGCAAAGCCACAGTGA
GACGCGTCCGATTTTTTTTGTTGCGTCTAACGTATGATCCTAAGCATTTTCG
>G2219-Map3_reversed#CLASSI/LTR/Gypsy
CCCACCAGAAGCCACAACATACAAGCCAACATACGCCAAGACAAGCCGCCGGATATCGAC
ATCAGAGATACGCCTGGATCGACCCTATCCGGTACCTTCAGAGGCCGGCCGTAGGGATCT
AGCACTGTCTCTGATTCCGTCGGGTGCGAGCTCGAGGAGGAAGGCTACCCTGTTGTCGAC
TACGAGTCAGACCTTCAGACCGCCATGTCGACAACAGTTAGATAGGCTACCCTACATATT
GTACTGGTGTGATTATGGTGAATAAAAAGCAACATCGGCTCCGGCCAACAGGATGTAGGG
CTATTACCTGATAGCTCAGGGGCCCGAACCTGTATAAAAATCCTCGTCTCCATCTCTTTT
ACCTCAGTCTCGCGTATATCCTAGCACCGATGATCCCCATACTGTCCAAATACCGTAGTC
GAGACATCAAACGTCGACAGTGGCGCGCCAGGTAGGGGGATTTTGGTGCTTCAGGATTTC
GACGAGATGGGTTTAAGAGATGGATTCTCCGACAACAAGCTACTCGACGACTTCGGCTGT
GGGGAGATCCAACCTGTCGAAGTACATCTTCCGACTAGATCGGAACCATCATCGTCATCG
ACAACTTGGTCTATCGAGATCATCCAAGCCTCAAGCTCCGCGGCGTACCAAAAGATGTCA
GATCGCATGATATCGAACGAGTACGCAACAAGGTAATTGGTAGATTGGTTTTTTAAATTG
ATCTACTAATTTCGTAGATACATCCGGCATGTATCTACAAAGGTACGCAATATTTTATCT
GCAATTTATCGTACCTATTCAGATCATACAGTATTGTCAGATCTATAATTTATTATGTTT
ACCCAGAGCATGTTTTTTATACAATAATATCTGTTGCGCGGGTGTCCCCGATGTTAAATC
GACTACGATCTAACGCTGGGGGCTCGCTCTGTCTTCTTCTGTATAAATCATGCTTGTTTA
CGGTTTACATAATGCCTTGATATTTACATCTGCTCGTTATATCCTGATAATACTAGAAGA
TCCATGCAGTTTTTGAGTACATACTCGATATTATCTGCTATATGTCTTGCCTTCTAGAAA
ATAATTTTCAGGAACAATTGAGCACTCGAGTAGGTTGTGGTCGAGTACACTCCATTATCG
AGAACATTCTTGACAAATGCGGAGTTATCGCACCCAACCTACCAACGAAGACCGACGACC
TATCTCATAGCACCGGCCATCGCTGGACTACTCGAGAAAAGGTTGTTAACGGATAATTCC
TCGCGAACGCCGTCGGCTTGATCACCCGACATGATTGCGAACGGACATCCGGATATGCTA
TAAGTTGGGTATGTGAGTCATGCTGGCCACATGATATGCACATGTAATAAACCAACTTTA
GC
>G222-Map20#CLASSI/LTR/Gypsy
TTTGATGTGACCATGGCTACTACGGATGCAACCATTGCTCACATCATGGATGAACAAGAA
GATATCAAGATCAAGTCCTCCAAGTGCTGGAATCCGATTCGGCCACCTACTACACTGCTG
ACTTCAAACGGCCGCCGAATCTGCATACGACCTCCGTTTTCGGCCCGTGAGTACTTGATG
GAAAGCTCTCGGAGTCCTCTTTCCAATGGATCCAGCCTCATTTCGAAATTCCATCTCATG
TGGGCCGCAATTGAAGAAACAAGGTGCTGCATCACCTATAATGGGCCTATGGGCTTGTAA
CTTCATTTGGGACCCCGGCCCAGGTGGGGCCCATGTGGGGTGCGCCCCAAGCTGGTGGAG
CACGACCCTAGGCACCCCCTAGGTCGTCCTCCCACCTCCTATTATATAGCTAGTTACCCC
TTCAGGGTTTCTTGGGTTTTGTTTAGATTAAAGTTTAGCCATTGCTACTTCGCTTGCAGC
GCGCGTGTCGGCTAGACCGTCCGTCTGCTTGTTCTTCGGAACCCCAACTTATCATTTGTA
TTAAATTCCTATTTGCAATATCAGATTGCTTTTATCTTGTTCTTGCTTGTTTCTTCGATT
TGCTTGCAGGAATAGGGTTGATCTGCACCGGCAAGATCAACAACCCACGGAGAGGTGTAT
CGATCGCTAAGGCGCAACACAACGTCTCGTACGGTTGTAGTCGGATCGTCAACGTTTCTC
CCAAATCGTAGTTATCATCAACTCACCGAAAGATCGGGCCAACAACAGCCTTGAGTGTCG
AGAGGAACTCAGGGTTCATCAGGTGGTATCAGAGCTTTCGTTGCTCGGTGAGTTTTTATC
TTCCTATAACCAGAAAATAGCCATACAAAAAAATTCGTATCATTTACCTAGCCATATTGT
GCCATTGCATTGTTCTTTTCAGTTTTTGCTTTGTTGAATTTTGTGTTGCATCGTCACGTC
GTGTTGCTGGTCTTAGCGTCTAGTTCGTTTAGAGTTTCGAGTTCTGGTCACGTTTTGTAC
CACAGTCGTCGCTGCCACCGTGTCTCTGTTGTTGTCGGGACCTACGAAAACGGAATCGGC
TCGCTGCCACGGTTCTATTTTTGTAGTTTTCAGAAGTTTCTGTCGGTTAGTTTTGGAGTT
GAACATTCCATAGGTAGTGCCGCATCCTTCCTTTCCTCACCCACCACCACCCCGGGTCCG
CGACCAGGCCGAGTCCGAGTGTCTCCTCTCGGTCACGGTTTCAATCTATACCGTGATCTT
GCATACTGCTTGGTGAAAATTTTACGAGTATCGGATTGAAAATCCATTTCCAAAAACGGA
ACCTACAGGACGAGAGGATTCCATTTTTGTATAATTTTAATTTTGGGTTTAGACTTTTAC
ATTTGAGTCCCTGTAAATTTTATATTTATGTTTGAGTCCCTGTAATCTTACATTAAGGTC
CTTGAGTCAGTTTTTGTTAAAAATAAAATCAAGAAAAAAAGTGAGAAAAAAAAAGGCAGA
AAGGTGCAAAAAAAAAAAAGGAAAAAAAAAGCCGCACCAAAAAAAAAATCAGAAAAGAAA
AGCGAAAGGAAAAAAAAAAGAAAAGAAAAGAAAGAAGAAAGAAAGAAAAGAGAAAATACT
GTTATGTTTGAGCTGAACTTCATATATCAGAGTTGTGCATGAGTTGTTCCTAGTGCTATC
TTGTGGTATCGTTTGTGTCTAGGCTCGCGTCTCTAGTACGTTCTAGCCTAGGACCAGCAC
GGTACTTGACTTTGAACAATTATTCAACTTTGCATTATCTGATTTGAGCATTTGCTATTC
CTTTGCTACATATTTAAGCCTACCCAGAGCTCCACATATTTGATTACAGCCGTACCGCAA
GTGTTTGCCAAGGCATCGATACATCCAACCTTCATTGGGGTGCTTGGTTGAGTCGGTGTA
TGTCACCATTCCACTTGCATTGGTAAGATCTTGTAAGAGCTTGGTTAAAAGCTTGAGTGT
GTGCGATTTTTGAGCTGCCACTACCTAGTAGTTAATAGGAACGCGCATATTTTTGTGTAT
GTTTCTTGTTTTCTACTAACAATGGCAGGGATACGCAAGATAATTGGGGATAGCTGTGCT
CAACATCGACATCTTCGTCGAGACATGAGGAGGGATCAACATGACCATTATGAGGTAAGT
GATGATGTTCTAGGTAAGATCAAATCTGCACTGCCTTATTTCGAGGGAAACTATGATCCT
CGTGCTTACATTAATTGGGAGCTAGCGGTTGATAGTGAATTTCAAAAGCATGTCTTGTCG
GAGAAACAAAAGGTTATGTGTGCCTCTAGTGTTTTAATTAAACATGCTTCTAATGATTGG
AAACATCTTTGTAGGCATAACAAAATACCACAATCTTGG
>G2220-Map4#CLASSI/LTR/Gypsy
GGTCAAGCACCTAGTCAGCCGCCCCCACCGCCCTTTCTTCTGTGCGCGCGGTCCACGGAG
AGCCCTTAGGCTGCGCATGGGCCCTCCACCTCTTGGTCCACCCGCGCGCCGCGCCGTGAG
CCGCGTCCGCAAAACCCTAGCGCCCCGCGCCGCATGAACCCTTCCCCCGTGCGCCGAGTC
GCTGACTCGTGGGCCCGTCCCGAGACCCAGCACGATGGATCCGGTCCACCCGGACCCATC
CCCCTCTCTCCTCCCGCGCGCCCCGCCCGCTTGGGCCGCGCCTTGCCCGGCCATGGGCCG
CCTCCTCGCGCCCGCGCCCGGCCCATTGGCTCGGCCGCGCCGCGCTTATCCCTTGGGCCG
TACCCGAGCCGCCCAAGGAAGTCTAAATCCCATCCCTCCTTCCTTTTCTTATCCAAAGGA
TTAATAAATCCTTTTCCCTTTTTCATAAATCAATTCCTTATTCCCAAAATTCCATAAATC
ATTTCCTTTGGTCCCGCGCGTCTGTGACTGTCAATAATATTCTTGAGAATATTATTTCTA
TAAATTCCATAAACCATTCCTCTTATTCCACGAAATTCCAAATAAACTTCCAAAATTCAT
ATCTCCCGATCCGTAACTCCGATTGACTCCGTTACACTTCCAGTAATTCCCTAAAATTGA
GATCTATCTAATGGCACTACTAATTAGTCTAAATAGGATCTTTCTTTTGGTCTTTTGTTT
AGGTTTTCGATTGTTTGCGTATAGTTGCGGTTACCGGATTTTCGTCGATCGCGGGTTTTC
TCGAAGATTCGTGAAGCTTCGTGAAGACCTTGAGCAAGGCAAGTCACCCTTTGACCAATT
GCTCCTATAATTGAAAAATCATTATTATTTTGTTTGCAACTTGCATTATTAGAATCACAC
ACTTAACATGCTTGGCCTCGGTTTGCGTGCCAAACCGACGGACCTACCCAGTAGTCGCAC
TAATTCCTGTAGGTCGTACTACCCTGATTCCTTGTCGCTCCACCCTTGTGGTACCTCGGT
ATCCGTGCTCTCTGAGCGCGTATACCAAATATCCCACATACACCGTTGTTTGTCGAAAAC
TTGGGAAATGGGTTTGAGAAGCCTTGAAAACCCGACATGTGGCGTCGGTGTGTTTGAAAA
TAAAATAAATTGTGAAAACTCGCGATGCGGGGGTTGTGCCTATGTGGCACTGTCCCGTAT
TCGCATATAAGGACCGATTCCTGTGGGAAACTCATC
>G2227-Map12#CLASSI/LTR/Copia
CTCCCATGGGCCAATCCCACCTCCCCCACCCTTCCTAGGGCCCAAATCCCCCCTCCCACC
TCAGTCAAAGGCTGGTCAAAGCCCCCTCCCGCCGGTCAAACCCGCCCATTGACTCCCTCC
CCCGCCCACCACTTTGCTGTTCACGTCTCGCAGAAATTCCGCATGGTAACAAGTTAACAG
TCATCGTGCAGTAACATGACAACTTTCTCGCAGTAACAATATCGAAAAATAGTCATGATG
GATCTAGTTTTGTACAAGTAAGCACTTTTTTACGAACATCATGGTGCAGACGGATTAGAA
AAATACTATATAACGTGAGAGATATTGCTCTCTAAAGATTGAGATATTACTTTTTTTTAA
CAGCTCTCATCATAATGCTTTAGAACAGCGTAGTAACGCAACGATACAATAGTGCAGTTA
CTACACGACTACTTTCCACAGTAACAACGCTTTTATAAAAGCATTTTTGTCTGCCGAAAG
TCATCGTGTAGTAACAGGACATTGATTGTCTCGCTGCAACGTCGTTTTAAAGAATTATGG
TGAAAACTGTTCTAAAAAATAATATGCAATGTGAGAGATATTATTGTTTAAAGATTAGAA
TCTCTAAAAGTTATACAATATTGTACTAAGCCATTTGCTACTATGTATCTTTGTATGGAC
AAAGAGAAGTACTTTTAGCACTTGTGTTAACTTGTGAAAGTGCATCTAGGCCCCTAATGA
CAATTTTTCGATGATTGATTACAATGCGATTAGAGAGGACTAACATTTTTATTCAAGCAA
ATGTGAAGGTTATGTTACTGCGGAAGTCCTCAACGTGTTGTAATACAATGCATATCCCGT
GAATGCGACATCGCGATGCAATGGGCGGCAATGATCAAATGGTATATTGTATCTTTTTCC
TCGCATTGTGTCGTAGGAAAGCCGTACTATTAAGGGGGATGATGCATAGACATATAAGGA
GTGATGCGTGTGCTCAAAATCAATTTTTCTTCGAAGCATTTCTCTTTTGGAGCGTTCTGG
AAATTTTCGGAAGTTCCGAAAAGAATTTTCGGAAGTTCCGAAAATACACAGAACCGTGTT
TGAGCGTTCTGGAAATTTTCGGAAGTTCCGAAAATAATTTTCCACAGAACCGTTTGAGAG
CTCTCTGGAAATTTTCGGAAGTTCCGAAAATACACAGAAGCGTTCTGGAAATTTTCGGAA
GTTCCGAAAATATTTTTCGGAAGTTCCGAAAATTGCGTTGACTTCGATTTTTTCTCAGAT
CTGGAATTTTCGGAAGTTCCGAAAATTGTTTCGGAAGTTCCGAAAATCCCTTTTATTGCA
CTCCAACGGGCAGATTTGTGCTGTGGGTATAAATACCCACCTCCCCTCACTTGTGAGGGC
TGCTGGTTCCATTCCAATTATTTGTGCCCTTGGCTTGCTCTCTCTCTCTAGTTCATTTGA
GCCTTGCTTCCTCGATTCATCTCTCCACCCGTGTTTGATTTGGATTTGGTGTGTGTGTGT
GAGAGTGTGGATTCGAGTTTGTGTGGGTGCTTCTTGTGGTCTTTGTGAAGATTTGTGAGC
ACTTGCATCATCTCCGGGAGTTCTTTGCATCATCTTTTACTCTTGGAGGTTGAGGACTCC
TAGACGGCTAGGTGTCACTCCCGAGCCACCGATCTACTTGTGGTTGGCCGGGAGAAGTTT
GTGAAGGCCGGATCTCGCCTCCGCAAGGGAAGAGATACCTCTTAGTGGAAGGAGGAGTGC
TTAGTGCAACCTCTTGAGGAAAGGGTTAGCTAAGACCCGGCTCTTAGTGAGCTCCTCAAC
GGAGAGTAGAATCCCCTCAAGGATTTGAACTCCAGGGAACAACTTTGGGAGCTACATCTT
GGTGATATTTCTTCATCCCTCTCCTCTAGCTTTGCTTGCTTGTGCCGCTATTGGTCTAGT
TGCTGATTGTGCCTTGTATTCCCTGTTATAGACTTCTAGATCTAGAGTTTTCATTTTGTG
TGCGCTGCTCTGTGCATTTTCGGAAGTTCCGAAAATCCTTTCGGAAGTTCCGAAAATTCC
CAGCCTAGTTCCGAAAATTACTGCTTCCGCATTTCTTAAGTTTTTAAATTAGCCTATTCA
CCCCCCCTCTAGGCCTAATTGACCCTTTCA
>G2228-Map11#CLASSI/LTR/Gypsy
GGGACGAGATTCTTTGTAAGGGGGGTAGATCTGTCACATCCTGATTTTTGTTTCAGGATT
TATAAATTATTTAATAAATTATTAATAGAATTTATATTAAATGATCTTTAATTTACAAGT
GAAGTTAAATGTGGGAAATAAAATTTCCTAAATATAAAGCATGGATGGATTTAATTTTTA
TTAAATTCTCCATGATTAAGTCAACTCTCTGAAATTTTCTCGGATTTTTCAGAGCTCAAT
TCCTAAATGATACAAAGAACAGTTCAGTAATTATTTGATCATTAATGATCTAATTATAAT
TGTTAAGAGCTTTTCTTGTTTAAAAATCCTTAAATTATAAATTGTTGTTTAAAAGGAATT
ATTAGAAATGATTTTAAAAGCCTAAAAGAGAAGATCTAATTTTAATTTGTTAAATCTCAA
TATAAAATTGGGCTAGATAAAATTTTGTTAAATACTTTGCTTAATTCTATAATTCCTAGA
TTTTTCTGGGATTTATTTGAGCTAAGGAAGTATTTTTAATAAATGGAATTGCATTTCATG
AATAATTTAAATTGAAAAAGGTTTTTAAAAGTCTTCTTTTGGCTTTGGGCCGAAAGTCGG
CCCAAAACCCCTCTCTCTTTCTCTCTCCCTCCCCGGCCCAGTCGGCCCAGTCAGCCCGAG
CCGCCGCTCCCTTCCTTTTCTCTCTCGGTGTCGCTGACAGGTGGGTCCCACCTGTCAGAG
TCGTCGTCTTCCTCGCGCGCGCCGCCGCCGCCCGAAACCCTAGCCGAGCCGCAAGCCGCC
GCCGTCTCCTTCCAAATTCGGCCGCGTCTTTCCTTCTCCGGTCGAAATCATTAGAGGGGA
AATGATCCTTGAGATCTCCTCTTCCTTTTCTCTTTTGGAATCATCGGCTAATTTTCTTTG
GAAACCGGTGGATTCGAGTTCGATTCGGATTCATCTCTCTCCTCCGAACCCCGACCTTTC
CTTCTCGTCGCCGGCAGCCGTGGGCCTTCGCCGCCGCCTCCTTGAACCCCTTTAAAAGGA
TCCCCGGTGTCTCCTCTACCCGCCGCCTCCCTCGCCTTCGCCTCTCGTCGTCGGAAGCGC
CCTAGCGCCGTGTAGACCTCGCGCCGCCGTCGCCGCCGTTCGCTCCAGCCGTGCGCCGCC
GTCGCTCCGGTCGTCGTCGTCGCTCGGGAAGGCCACCGTCGGGATCGCCAAGTCGCCGCC
G
>G2229-Map20#UNCLASSIFIED
AAACCCACCTCCCACCTTAGTCAAAGGTCAGTCAAAGCACCCCCACATCGGTCAAAGCCT
GGTCAAACTGCCTACCAACTCCCCCACCACCCACCTCTTCTCAGCTCTCGTCTTGCGGAA
CAGTGCAGTAACGCGACAGCCATCGTGCAGTAACGTTGTGTCTTACGTGCAGTAACAACA
TTCAAATTTAGTTGAAATATAGTCATGACGGATCTACTTTTGATAAGCACTTTTTTTCTA
ACATCATGGTGCAAACGGTTTTAAAAAATCATACATCACATGAGAGATATTGTTATTCGA
AGCTTGGGTTTTTTTGGATCTTAACTCTCCACAAGTAGTAATACTATAGCATTACTACTC
GTTACTACTATCTGTTATGCGTTACTACAATCCCATCGCGACGTTACTGTAAGTGTGCAG
TAAAGACCATAAGTTTTGTAGTAACAATGCGTCTTACTGCAATTTTTGAATAGTGTTACT
GCATAAACATGTGGTAACGTGTACCTGCTATGTAGTAACACTTCCACTTTGTGCGGTAAC
AAGTATATTTAGCATGTGAGACTTTTAACCCATATTTTTCTTTTGATTTCTGGTTTACTA
TAATTTCACCAAGATGTTACTGCCAAAGGTGCAGTAACGTTCTATATGTTCTACAGTAAC
AAAGTGTTTTACTACAGTTCTTAGATAGTGTTACTGCATAAACATGCGGTAATGTATAAC
TGTCAGGTGGTAACGTGTATCTGCCGTGCAATAACACTTTTACTTTTGTGCAGTAACAAG
TATAAAGTTAGCATTTGAGACTTTGAACCCATATATTTTTGTTTCAATTCCTGATTTACT
GCAATTCACCACAATATTACTGCCAAAAGTGCAGTAACATCATATACATGCATGCAGTAA
CACTATATTGGAGGGAGGAGACCGGTTTTCTTGAGAAGAGGGAGGAAGAACGGTTTCTTG
AGGAGGGGAGTATGTAGATGCATTTTGAAGTTCTATCCTCCACATGCAGTAACACTATAG
CATCATTGTGAAAACGGTTTTGAAAAAATAATACATATCTTGTGAGATATTGCTTTTCAA
ATATTGGCATTTTGAACTTTAACACTCCATATGCAGTAACAGAATATGTAATTTGCAGTA
ACATGGGTATATACATGCAGTAACATGGTTTTACCAAATGTATAAAATTGTTCAAAACAC
TCCTACATCAATCAGACCTCACTCAAAGCCACCTACAGACTTTACCTATAGCCCACCTAT
TCGATCTTCATCTCGTAAAAATGACATAGTAAAACTACGATTATCGTGCAGTAACATAGC
TACTTGGAAGTGGTAACATGCACCTATTATGTAGTAACACTTCTTACTTTTGTGCAGTAA
CAAGTATATGGTTAGCATGTGAGGCTTTAACCCATATATTTTTGTTTCGATTCCTGGTCT
ACTACAATTTTACTACGACGTTACTGCCAAAAGTGCAGTAACGTCCTATGTGTTCTACAG
TAACGTCACGTGTTACTGTACTTTTACAACAATGTTACTACTGGAGCATAGTAACATGTT
ATGAGTTTCG
>G223-Map20_reversed#CLASSI/LTR/Gypsy
GGAAGTGCAGCACTCATGCATGTATTGCATGTCTGTCACAAGCTGCCGATATGATCTCCT
GTCCACCCATTAACACATATATACGGAGGACACTGAGAAAAAAGCTAAGTGCCTTTATTT
TTCCTCTTTATGTGATATTTTCCATTGAGCAATTTTTTTATATCTACTCATGCTAACTAC
TCGTCCAGCGCCGGACGCCTAGTTTCCTTATCAACTTATTGTTGTTTATCATATTGATCT
TTTAATCTCAGATTAATCTCTCTTGGTATTTTCTGCTGTTGTTCGCATGTAACGCCGCGG
CACTACTGAGGCGATTAATGCTGGTCATGGAGTCGAGGCGTCTCAGCTTTCCGGTCGATC
GGCCGCGAGTCCACTTTGCCGGCTTGTCTTCGCCACCGCCATTGCTGATAACAACAACGA
CTTCACCGCCGGCCTGCCTCCGTTGCCGCCGAGTGGTGTCTCCGCCTACACGGCTGGCCT
ATTATGCCGCCGCTGTTGGGCGTCTACGACTTCACTGTCGGCCTGCCTCCGTCGCCGCCG
AGTGGTGTCTTCGCCTAAACGGTTGGTTTGTTATGCCGCCGTTGTTGGGCGTCTACGTCT
TCACCGTCGGCTAGCCTTCGTTGCCGCCGAGTGGTGTTTTCGCCTATACGGTTGGATTGT
TGTGCCGCCGTTGTTAGGCGTCTACGACTTCACCGCCGGCCTGCCTCCGTCGCCTTGCCG
ACTGGTGTTTCCGTCTACAGCGGCTGGCCTATTATGCCAGCCGCTGTTGGGCGTCTACGA
CTTCACCGCCCGGCCTGCCTCCGTCGCCAGGCCGAGTGGTGACCTCGTAGACGCCTACAC
GGCTGGCCGCATATTATGCCAGCCGCTGTTGGCGGCGTCTACGACTTCACCGCCGGCCTG
CCTCCGTCAGGCCGCCGAGTGAAGATGCCTCCGCCTATCAACGGCTGGCCTATTATGCCG
GCCGCTGTTGGGCGTCTACGACTTCACCGACCGGCCTGCCTCCGTCGCCAGGCCGAGTGG
TGAAGTCCTAGCCGCCCTACAGCGGCTGGCCTATTATGCCAGCCGCTGTTGGCGGCGTCT
ACGACTTCACCGCCGGCGACTGCCTCCGTCGCCGCCGACTGGTGTCCTCCGCCTATACGG
TTGGTTGGTCATACCACCGTTCATGGGCGTCCACGTCTTCGCCGACCGGCTGGCCTTCGC
CGCCGCCGACTGGTGTTTCCGCCTACACGGCTGGCCTATTATGCCGCCGCTGTTGGGCGT
CTACGACTTCACCGCCGGCCTGCCTCCGTCGCCGCCGAGTGGTGCCTCCGCCTACACGGC
TGGCCTATTATGCCGCCGCTGTTGGGCGTCTACGACTTCACCGCCGGCCTGCCTCCGTCG
CCGCCGAGTGGTGCCTCCGCCTACACGGCTGGCCTATTATGCCGCCGCTGTTGGGTGTCT
ACGACTTCACCGCCGGCCTGCCTCCGTCGCCGCCGAGTGGTGCCTCCGCCTACACGGCTG
GCCTATTATGCCGCCGCTGTTGGGCGTCTACGACTTCACCGCCGGCCTGCCTCCGTCGCC
GCCGACTGGTGTCCTCCGCCTACACGGCTGGCCTATTATGCCGCCGTTGTTGGGCGTCTA
CGTCTTCACCGACCGGCCTGCCTCCGTCGCCGCCGGTGAAGTGGTAGCCTCCGCCTACAG
CGGCTGGCCTATTATGCCAGCCGCTGTTGGGCGTCTACGACTTCACTCGCCGGCCTGCCT
CCGTCAGGCCGCCGAGTGGTGTCCTCGACGCCTATACGGTTGGCCTATTATGCCGCCGTT
GTTGGGCGTCTACGTCTTCGCCGACCGGCTGGCCTTCGTCGCCGCCGACTGGTGTTTTTG
CCTATACGGTTGACGTATTATGCCGCTGTTAATGGGCTTCTTCGTTTTCACCGTCGACTG
GCTTGGTTCCACTGGCGCCGACTGGTGTCTTCATTGTCACTATTGATGGACTGCTTTGTT
CCCACATTGGCTACTTCTGCCATCACCAAGGGGAATATTACAAAGCTAAGTCATCATTTA
TTTTATTCTTTATATGATATTTTTTCCTTTTCCTCTGCCTCACTACACCAATTGGTCTTC
CATTGAGTAGTGAGTCGGGGGCTACAGATGTTATATCATATTTTTTAAACAATTTTCATA
ATATTTATCTTGATTGCTTGCGACATAATCTGAGTACAAAAGTACCTATCGAGTTATGGA
GTTCTATCTTCCTATGCTTTCCGTTTGGTTTGCCAATGGATGGTTGCCTTTGGGCCGATT
CCTAGCACCCGGGGGCTCGTTGGATGGACCGAGTAACGCAAGGTGCTAAGTATTATTCGG
AATAAATCAAAAGCATAGAGATGAGATAAATTTATTTTCTGCTCTTAATAATTGCAAAAG
TACCCGAGTAGTAAATTCTGATCCGTGAAACTTTGTTCCATTAATGACGAACTCATGTCA
CTCATATGCATGTTTGGGAAGTGCCTAGGCCGACTCCCGGTGCTTGGTGGCTATGACTAG
TCGGACAGAGTGTTTAAACGTACAGAGTCATCTGCTCGGGGAAATCAAAATTGACAAGAG
GAGAAATACATATTTATAAATATTTTAAAATACTTGATTTTTTCTCGAGTATTATATTTA
TATCAGATACTACTCATCCTATATGTTTGTTCTGCAGGATCCAGATCCAGATATGCATAA
AAGGGATTCATGGCTTTAAGCTTATCTCTTACGCTCCAGGAATGGATCAGTCAGAACATC
ACCAACCGGCCGCCTCGTCTGCCGCCGACTGGTGCTTCCGCCTGCAGCGGCTGGCCTATT
ATGCCAGCCGCTGTTGGGCGTCTACGACTTCACCGACCGGCCTGCCTCCGTCGCCAGGCC
GAGTGGTGAAGATGCCTCCGCCTATCAACGGTGGGCGGCTGGCCTATTATGCCAGCCGCT
GTTGGGCGTCTACGACTTCACCGACCGGCCTGCCTCCGTCGCCAGGCCGAGTGGTGACCT
CGTAGACGCCCTACAGCGGCTGGCCTATTATGCCAGCCGCTGATTGGGCGTCTACGACTT
CACCGACCGGCCTGCCTCCGTCCGCACGCCGAGTGGTGACCTCGTAGACGCCCTACAGCG
GCTGGCCTATTATGCCAGCCGCTGTTGGGCGTCTACGACTTCACCGACCGGCTTGCCTCC
GTCCGCACGCCGAGTGGTGCCTCCGTAGACGCCCTACAGCGGCTGGCCATATTATGCCAG
CCGCTGTTGGGCGTCTACGACTTCACCGACCGGCCTGCCTCCGTCCGCACGCCGACTGGT
GATTTCGTAGACGCCTAGCAGCGGCTGGCCTATTATGCCAGCCGTTGTTGGGCGTCTACG
TCTTCACCGACCGGCTCGCCTTCGTCCACCGCCGACTGGTGCTTCCGCCTGCACGGCTGG
CCGACTGGTGATTTCGTAGACGCCCTGCAGCGGCTGGCCTATTATGCTAGCCGTTGTTGG
GCGTCTACGTCTTCACCGACCGGCCGCCGCATCCGCCGCTGACTGGTGTCACCGCCTGCA
CGGCTGGCCTGTTATAACGCCAACTGATGCTATCTTCTTCACGGCTGGCTACATCGCTGT
CACTACTAATAGGCATCAGTATCTTCAACACAAGCTGCCTACGTTTGCCATGGCTGCCGA
CTGGTTTCTTCACTTCCATGGCTGCATGATTCTGCCAGTGTTGATTGGCCTTACCATCTT
CATCGCCGGTCGTCTCGTCTGCTGCTGACTAGTGCCCTCGCCTCTACATCTGGTTTATAC
AGCTACCACTACTGATGGACATCATCGTCTTCCGTCGCCGACTCGTGTTATGCTGCCGCC
GACTAGTGCTTTTATCTTCACAACTGCGCGTCTTCACTACCAGTTTGCTTCTGTTGCCGC
CGACTCGTGTTCACTTCATCACGGCAATGCAACTTTGTCATCATGGTGGAGCGACTTCAT
CTTTATTATCTTCGGCACTGGCAAACTCTATTGCTGCTACTTCGCAAGTTTTGCTACTTC
ACCAACCACGACGTCTTTGTGAGCCTCGACATCTCGGCATGCGATGCCATGTTATTTTAC
TACAACAAGTGGCTCTCCAATATTCAGGATTTCTACTTGGACATCTTCAACACATATCTT
CAATCAAGCAATAACTATTCGACGACAAGAGGCTACAGTTCTCGACTCTATGTTCAGTTG
TTTCCCAACTAATCAAAGAGTCGGGGGCTACACAAATACAAGGCTCAAAATTTGACAAAT
TTTATGTCAAGCTGAAGAAATCAATTCATCAACCCACGAGTCAACTCCAGGAGTCATTAT
CTTCATCTTTGCTTCGGAGCAGACATTCTACTTCAACAACTTCAAATATTTCGGTTTAGA
CGAGTTGGGCAACAACATCAACTCTCCTCCAAATTATATCTTCAATTTGGACTTGCTCCG
GATACATGCAACATGAATTCATGATCATGGGTCTATTTTATATGCTCAAAGACTGGACTA
TTTATTATTCCCCGTAAGGGTTATCAACTGAATACTTGCGCCAGTCGGGATTCAATTGTT
ACATCTATTTTGGAGTATCCCATAAGGGATAACCACTCAGATCAGAAGCTATTCATATGA
GCTACGCTTGGTCTATATTACCCGGAAGATTTATTACTCGGGAGCATGTTATATGCGTCA
TCCTTTAAAGGGTGTCGAAGGCATATTTTTTGGCCTAGGCCTAATATGTCTGCAGCCCAT
ATTTTCAGGTGTGGCCTGTCACGTTCTTTTAGGGACTTAGGCACTTTTTGCTTAGGCCAA
AGTGCGCGTGATCAAGTGCCCAATACCTTAAAATCCTTTTATACCGCAGTTACTTAACTT
TTTAGGAGTTGGTACAATGCATCTTAAAAGGTGTCAAACAGTAAAGCTTTATATAGCTGT
CCCGCTGACTTTTTTATATATAAGTCAAGGTGCTGTTTGGGTTTTTAAGCAATTGATTGG
ATACAATATCATTGCTTTTCGCCACGTAAGTGTGCATTTTTATTGACCAATATTATGGCT
TAGGCTGATTATATATTGTGGTCATTTTCTAGGCGGTTGGTAAATCCTTTATGAGTTTAT
TTACTCGGATTTTACACCACATATGCCATATATTTCCAGGTGTGGTGAAACCATGTGTCT
TCTAGGGACTTAAGCACATCTGTTAAAGCAGTGTGCGCATGGCGTATGCCCAATACTTTG
GAAATTTCTTTATTCACAATATACAAGCTTCTTTATAGCTATTTTGCTATGTGAATTTTC
AATAATGTAGCCAACTTTAGGTTACACTCATCATATTTTACAAAGCAGTTGGTATATCAC
TTGGATCATGTTATTTGGAGGATTCACACCGCATATGCTATATATTGATATCAAGTCGCT
TGGTTGATTACGATTATCAAAACCACTCGGTTGGTTGGATTATTTATTCCTTGACTATAT
GCTTGGTTTGTTCAATTAACCACATTGTCGGGGGCTACACCTATTAGGTGCATCTAGTCG
GTGCACCTGACTTTATTTTTCAGCCCTCCACAGTCTTCAGATTTGGTAAAAGTACTCGGG
AGACCATGGCGAAGATGATTGAAGCACTCGGCTTTGGAGTAATCTGGTTCGAGAGAAGAT
TATCTTTTCGACTGTGAAGGTCTCAGGGGCTACTGTGGATATTATGGGTACCCCATACCC
ATACGGCATGGTTATCCGACTAGTTATAGGGGATAACTTATATCTATGGAATATGTAATA
GATCATGACTTGGGTATTACGTTTCCTTGTATATTACGGAACGGCCTAAAGTCCTGGTTT
GATAATATTGTAAAGTAGATTTAGGAAACCGATACCGTATTGGTTAAGGTTTCTATCTTG
TAATCCTGCCCCCCACCCTATATAAGGTGGGCAGGGAGGCCCTCTAGGGGGCCATGAGAC
AACCTGATCGTCAGATCAATACTACACTCGGCGGATTCAAATCCCCAAACAGGAGTAGGG
TATTACCTCTCATTGAGAGGGCCTGAACCTGTCTAAATCCTTTGTCTCCGCATCCATCCA
CTTTTAGGTCTCGTGCGCTACCCCCTTTTATTATTGCCGAATTCATGTTTCGACACC
>G2230-Map3#CLASSI/LTR/Gypsy
TGTCAGGGTTACGGATAAGGTATACCCTCTATCCTTGGATATACGTTGTATACTGATACG
GTATACCCGCGCGTATACGGATAGTTCCTGTATACGTTAAGGAAATCTATCACGTGATAG
AAACAGAATCCACAGATGGAAGGAGTCCTACTCGGACAAGACTGGGTCATTACCATATCG
TGAGGGGTCCGATATCTCCGAGTCCTACTTGGAGATCAACTGACCTGCGGTATAAAAGGG
ACCCCCTGGGCAGGACCTAAGGCATCGAATCTCACCGCCAACACATCCACCACAGCCTAC
GAAGTCGAAGCCTACAGGAGCCAAGTCGCCGGGTGATCTAGTCGAACCAACTCGACTACA
GTCTCGTCGGTATCATCGAGTTCCACTATTCCCTTTGTAATCTGTGGTTTCCATCATATA
ATCCCATACCAACTGGATTAGGGCTATTACCTACCAAGGGGCCTGAACCAGTATAATCCT
TGTCTTTTGTTTGCTTGATGTCGTACTACGTAGATCCTCGTACCAGCGTACCCCAATACC
CTCTATATCCGGTCTACGGGTATCCCCCGTCGACAGTGGCGCACCAGGTAGGGGGACTTG
GTGCTCAAGGTTCTACTACTATGACTTCAAGCCTCGTCGACGACAGCGTCAACCCCAGCA
TCAACCAAGGAGCTTCAACTTCAACGATGCTGGTGTGGACTCAAGTCGGCGAGATTGTCT
TCCCGGTCTACACCACGATGCCGATCTCGACTGGCCCAGTAATCACCGGGAGCGAGAACG
ACGTGGTTACGACCCTGGTCGACTCCATGTCGGAGGATCCTCCCGCAGGAGCGGAGAACG
GAACGTCGACAACGTCTGCGCCCGAGAAGGATTCTAACGCGGCCAGTTCTTGTCTTTTCG
ACAAGAATCACGAGCCGACGAGGACAACTTCCGAGGCAACAAGGACCTGGTGTCCTATTC
ACAAGACCAAAGGGCACGACTTGCAAGCTTGCTCGGTTTTTCTCGACGTACAAGCTGAAA
TCCGTGCCTGCAAGGAACGCGGAATTCAACGTGCTTCTCCCACTCGTGATGTTCATTGTC
CCATTCACAAGACAAGGACTCACGACCTCTCGAGCTGTAAGGTCTTTCTCAATGCCATGA
AGACGTCACCTCCTAAGGTCCAACAGTCACAAATCTCTCCTAGAGATGCGGACAAGGAAC
GAGGAGCGACCACTATCTCAGATCGATTCGTTGGGGTAATCGATATCGATCCCCACGAGC
CATCTGTCTTACATCTGCTCGAAGATCAGGCCTCATCATCAACGAGTACACCACGCGAAG
TGTACGCTATCGGTGGGACCAGCACGTCTGCGGGCGGCAACACAGAAGCGGAGGATCAAT
TGGCTACG
>G2231-Map3#CLASSII/TIR/nan
GAAAAGTACACCGAAGGTCCCTGAACTTGTCATCGAGTTACCAAAACGTCCTCAAACCGC
AAAACCAGACATCGGGGGTCCCCTAACTATCAAAACCGGGTCAGTGTTGGTCCCAGGGCA
GTATTGTGCCCGGTTTTGTCCTACGTGGCGCATTGACCACGGTCTTCAGCGCTGAGTCAG
CAGGGCGGTAGTTAGGATATAATGGGCGAAATGTTTGGCGCGCGGTTAGGTTATCCCCAT
TCACCGAAACCCTAGCGAAGCAGGAACCGAGCGGGGCGGCGGCGGCGGCAGTGACTTGGA
GACCGGCAGCGAGCGGCGGCGCGGAGATGTCGAGCTCGATGAGCGACGGCTCGTCGTCTA
CCCGTGAGTCGAAGGCATCTCCCGTGCCTTATCGGGTTGGTCCGCTAGAATATCAGCCCG
CGGTGATGTGCCGATGCCGTCCACCAGCCAAGGCGGCGAGGTGGATCTCGTGGAGCACGG
ACAACCCTGGGCGCCGGTATTACAAGTGCCAAAACGCTCGGGTAAGTGAGGGATTTTGGT
ATTACAAGTTGGATTTGTTGAGTTTGCGTTTTTAGGGTTTGAATGTGGGGTTTTTTCTTG
CAGCAAGGGGGGTGTGATTTCTGGGCATGGTACGACGGGCCGACGTCAAGCTTCATCAGG
GAGCTCTTGAATGATTTGCGGGACAGGGTGAATTCGTTGAGGAGGGAGAACGAAGTGATG
CGAAAGGAGGTCGAACAGAGTCGGGATAAGGTGGAAGTACAGAGTAAAGCGATAGATGAT
GCTCGTGGTGTGGTTGCTGTGAAGAATGCAGAAATTATGTGCTTGAAGGCCAGGAATCAT
AAGTTAGAGAAGGAAAGAAAAGTCTTTGTAATATGTGTGGTGTCATGTATGTTTGTGCTA
TTTGTGGTGTTGTTTGGGAAGAAGTGAGACAGTGTGATGTGTGGCCAATATGATGTAATC
AGGTCCTTTATTATGTGTTAGCTATGCTCTGGAAAGACAATGTGTTTGATGAGATATATG
TATCAGTTGTGCTATCAATTTGGAATGAGTTATGTCAATGAATGGTTGCTAATTGAAAGA
TGAGTTCTAAATGAATGGTTGCAATATCAAATGTGACAACAAAATACAGCAGGCTATA
>G2233-Map4#CLASSI/LINE/nan
TATATATATATATATATATATATATATATATATATATATATATATAACTACTATATGGCG
CTACAGGCGCCACGTATTAGATGGCACCTGACACAATCAACCCCCCTGCCCCACCCCCCA
CGCACATTCAATTTAAACAGACCACATAGTTAATTTTTAACTCAGCGACCTACCACCCCG
CCACCCCCACGTGAACTCGATTTGGTGCAAGCTACACAGTTAACTGTTAACTCAACCACC
CACCCCCACGCGCAAGTTAAATTTTAACTCAGCGACCCACAACCCAACCCTTCCCCCACA
CGCACTCGATCTAGTGCATACCACACAGTTAAATTTTAACTCAGCTACCCACAACCCACG
CGTACTCGATCTAATGCATACCACACAGTTAAATTTTAACTCGACATACTGACTCTATCT
TGTATATATATTACGGATTCCCATCTTAGAAATCGTCTACCCACTCTTTCCTCTTCCTCT
CCACATTTTACGGATCAACGACGACTTGTGGTTCCTTGTGCAGAGAGGAGGAACGGCGAT
GGCGATTAGGGGATGAGGAGTGGCGGCGAGGCAGTTCCGGTGATGGCTTGGCGACGAGGA
GGACCGGTGGCAGTTCGGGGATGAGGAGGACCAGCGTCAAGGAGGAGCGGCGGATCCGGT
GGCGCTGAGGTGCGTGGACGGGCGCGATAGTGGCATGTGCGGTATCGACGGGTGACTGTG
GGCGGGAGGCGATGCGGCGGTGGATCCGGCTGCCGCTCTGCGCCCCATGCACGCGGATCC
AGCTACAGCGGCGCGGATCCAGCGCGGTTGCGGGCGGCGCGTCCGCGGATCCGGCGCCCC
CTTCCTCCCGCGTGGATCCTGCACGGGTGAAGACTATGGGCAGGAGGCAAGATGGCGGCA
ACCTTCGCGGCGGTGAGCTTGTCCTCCGGCATCCATGGAGCAGCGGCGGGCATCCATGGA
GACGGCGGCACCGAGCATGCCTCTCTCCGAGTTTTCCATTTTCATCTTCTTCACCGGCGG
AAGGAGCGGCCACCGCCCGTTGTTTCCGTTCTCAATCTGGAAACCACCGAGAGCCACCTT
TATTTCCATTCAACGGATCCAGAAGGAGAAGAAAGCTGCCAGGATCAACAACACAATCAA
TCAATTATTTTTCCTGATTTTGGTTGGACGTTGTCCTGTTATTTGATCTCACCGATGTGT
TATTGCATTATTTGTGTGTAATTAGTTTCTAATACATGTGATTCCTATATGATTAGATGC
ATCCGGACATCTTGCAAAAAAATTGCAATCTACATATCAGTATATTGACAATTAAAAAAG
TACTATATGTAATGTTTGGAGTAAAATATTTACTATTTGTAATTTGTCAGTAAAAGTAAC
TAAATGATGTACGATAGTTGAATCTGACCATACCTAAAAGAAACAGAAATTCCGTTCCCT
GTGGAGAGAAAACTAAATTTAGGTGTACAAGCATTATTTTCGGATCAAGGACTCTGTTCA
TTATCCACCACACAACAACAGGATGTATCGCATGAAA
>G2235-Map3#CLASSI/LTR/Gypsy
CAGCTTCGCCATCCCGCGCCGCACGCCGGTCGCCACTCGGTTTCCTTCAACCGCCATCGG
AACCACCTCCCCACCGTGTAACCTCTCTCCGCCGCTTGCTGCCGACTCCAGCCGCGTCGC
GCCGCCGCTTCGGTCGACGCCGACCCGCGCCATTGCCTCCCTCAGCTTCGCAAGGACGAG
GAGAACCTCGGCCGCCGCCCCTCTTCGCCGAAAATCCGCCGGAGCTCCTCCTTCCTCGGT
CGTCGGTGAGATCCTTCTCACATCGTCGCGGTCGGCCGTCGTTACCGGTCACCCCGCATC
GGTCCTCCCCTCCCTAACTCCCTCTTCTCTTTCTGAAGGTCAAGGGCGACCCCGTCCGCC
CTCCGTCCTCGCAAGCCGCCATCGGGCAATCGTCGTCGCCGTCATCTTCCTCCGCGCCGG
CCGCCGCTTTCGGTGAGGACCTCTCCTCCCTTCCTTTTTTTCCCGTTCCCCTTTCTTGCC
GACCTCCGCCTCTTGGGGTGCGTCGCCGTCCCCGTGCGCGCCGCTGTCCTCCGGCCGCCC
GCCGCCGTTCCTCGTCGCCGGCTGCTGCCGCCGGTGGCCGCATGCCGCCGCCGCGCCTTG
GCTCGGCCGAGCCGGTCTCATGCCGTGCCCGTGCCCCAGCCGCGCCGCCTCGTGACCGTC
CGATCGGCTTTGTGCCGATCCGAGCCGTCGGTTCCCGTGGACCGGCGGTGGACAGCCTCG
GTGGTCCCGGTCCACGGTGGACCGGCGCCCATGTGCCGCTGACCGGTGGGGCCCGCTTGC
CGGCGCCGCCCCTCCCCCTTGATGACGTCAGCGAGGTCCATTTCCTTTGTAAAAATAAAT
GATAATTGCGCAATAAATCGAGTTTAATTCTAGAAATTCATTTAAATGGCTCAAAACTTC
TAAAATTCATATCTAATTCATTCGAACTCCGAATTGAGCCGTTCAACTTGCAAAATTCAT
CTAAAATTGAGCTCTACATGTTTGTTTACTTTTTATGTACTGTTTCCTTGGTTTTTATTA
GAGTTTTTCCTCGTTTTGCGTGCCAGCGTGTAGAATCCGTCGTTTTGGAAGTCCGCGGTC
GCGAGGAAAAGAGTTCAGAAAATCCAAGTGAAGAAGCAAGGCAAGTCACACATTCCCCTT
GAGCATGTTGATCCCAATTTATAAATGTTTTACCGTTTACAAATAAATATGCATGTTTTG
CTAATTACATGGGATCAGGGTTTACCTATCTGCTCGCTTGTGCCATGTTTACTTGGTATC
TATCCTTTGTCAACCCTGGGTAATAAATCGACTAGCT
>G2236-Map10#CLASSI/LTR/nan
GCTAATCGGTGGTTTAGTCTATCAAATGGCTATGGAAGGATTATGGCTATATATGCATCT
ATCTAAATAGCACGGTTACATACCAGAGGTTCTGTTGTTAGATGGATTTAGGATCAATCA
AATAATCGCAGGGAATCATTTGTATTATTATTTAATTGATGGAGGCTTTACTTTAATTAT
GAACATATTTTACTTGTCACAATAAATTATAAAACGGTTAATAATTATCCATGCTTTGTA
TGTTTAGAGTTGTTTAGGTTAATCATATTATGGTTACAGATTATCCCAGTCAAACATAAT
TTTACAATGAATCTAAAATCCTAATCTTACAATTGAACTATAATTCACTAATTATATGAG
GTCAAGATTTATAACTAGTATTTATCTAATATACATGAAATTTGTCATAATAGTCCTCTC
TAATTTTAATATATGCTAATCAAGCAAATTAATACTATACCGTAAAGTAGTTGTCAAATA
ATGGAATGTAACAGTATATGTGAGTGCACAATCCATCTTAATATTGAATCATTTATTTGA
ATAGTTGCTATTTACTACAAGCTACACAGTACATGTGATTTTAAGTGGCATTTATGAGTG
AGTTACCGTCCATATACAACTATAAGGGTCGATTTCCAACCTAAACATATAACTACTGTA
TAGCCTGAAATGCCGTGACTAATTAATTTGAACATGCGGGTGATTTTAGTCACACTAGCT
CTGTTATTATCTCTCATAAACAAGTTAACAGACTCATCTACGTGTGTTCAACTTTTAGTC
ACAAAATATGAGGCTAAACATTATTTATACAATTTGGACGTCATGAGTATAATTATATAT
TGACATATATTAATAAATGGCACTAGTATTTCCTATGCTTTAATTAATTTGAAACAATGC
TCCTAATTAGTTTACATAGGTTTTACAGTGAGAAAGCATGTTAAAGACAATTATTTGACA
TCTACTTTACAGTACAATATCAATTTTATTTATTAGCACATTTTTAAGTTAACTATTATG
CATCATCTTGATATTAATTATTTAATAATTATAAATATATTTTATTAAATAGTGAATTAT
ATACCATTGGAAAGCTTATGAATTTAGATGAATTTAGGTTCAAGTTTCACTCAAATCCGA
GTTAAAATGAATAAGTTATGCTAGTGTAAAGATTCAAATTTGAATTAATCCGAGAAATTG
CAAAAAGGTACTGTTCCTAATTCATTATTTTTATTCCTAAACTTTATCCAAAACTCCAAG
TGACTGACATGTGGGGTTTAGGATTGTATTTGCTTTCCTACCGGATTATTTTTCTAAAGC
AAATCCTATGAACCATTGACAGGTGGGCCCGGCTGCTCTCTCTCTCGTCGTTCTTTCTTT
TCCCGTCGTCTTCTTCCTCCAGCC
>G2238-Map3_reversed#CLASSI/LTR/Gypsy
TTAATAGTGAAATTTGGTAAGCCCAAAGTTACCATAAGCTTAGAGTCAGTATCGGCTTCA
AAGTTCTAGAATCAGCCGATGGGAGTCAAGTCGCCACGATGTCGTGTTCTTGGTGGAGTC
GGATCAATCAAAGGAAGCTTATCTAGAAGAGTCCGAGTTCAAGAAGGATGCGACATGACA
GTTTATCTATTAATTAGGCATAGTTTGTTAGTTTCCTTTTATCTTTAGGAAAGTGTGTTT
AGTGTCCGATAAGGACTTTACTTTTCCTTTTTAGTTTCTTTCTTGTCCGACAAGGACTAG
TATCTCCCTATGGGTATAAATATGTACACCCGGGGTCATTGTAATATATCAATCTATCGA
TCAACCATACTCTCGGCGCATCGCCACCCTCTTTACCGAGGTTTTTACTTATCATCCGAC
AGAACTTGGCACCTGACGCGAGGCTGCATCGGCTTTCGATCTCCGGCGAAGGGGTAAGTC
CTACGTTCCGCCGGCCCTGGTGAATCTATCGGCTATGTTGGTGTTGTTCAAGGCTGCATC
GCTTCGATCTCTTGGATTGCTCTGGTTTGGTTGATATATTTGCCTACCTGATATCTCAAT
TCTATCTCTAATTGCATTGTGTTTAGAGACGCATCGGTTTAGTTGGAACTGTCTCGGTTA
GGTCTGATCTTCTATCTTAGCCGATATATCTCTATAATCGCAATGTTGTTATAAATAGAT
TTGTTATATTTGTCACATTAGACAGATCTATCGGCTCATTGAGTATTAGATTATCATATA
CAATCTCGTGCTGCATCGGTTAGGTTCAACCTACTAGATTGTTGTTGATAATATAAGTCT
TGTGAAGCCGATAGGTTCATGCTAATGTTTTATCGAGGTGCTAGCTGATAAGTTATCTGG
ACATTGCATCGGCTCATAAGGACTACATATATATACAAGTTGGATTTAGCCGATGACAAC
AAAGGTTTCACTGTTTCTAATCTGTGGATTTTATGGCATCGGACCACTAGCCAATGTATG
CTTTAACCTTCGGATCAGTGCTTATTCTATCATATCATTGCTAGCCGAGTGGTTTCTATT
GGATTATATTGTTATTTTATTACACCATCATCAGCCGATTGCCTTTATAACATTATTTAC
ATCAAGTATCAGAATCTACATTGGACATATAGCCGATAGCTCAAAACCCTATCACTATCG
GCTGGTATCGGCATCGGCTGAGATTACTCTATCGGTTGTTTAGCCGATCGGCTGTTTGAT
CTACTGTTTACATATCTTGTCAGTTGCAGGATCAAACTGACTGGCACGCTCGCATCTCAT
CAATCTTTGGACCTGCACAGGAGTTAAGTCTCCAAGGCCGGTGTGTTCGATTTTTTCGTC
AA
>G2239-Map20#CLASSII/MITE/nan
CCACTGGTAGAGAAACCATCTTTGGTCGGTCGACCTATATCCACAATAGTCCCGGTTCCA
TTAAAAACCGAGACTAAAAATGATTTTTAGTCCCGGTTAATAAGAGGAAGATCTTTAGTC
CCGGTTGTTGTTACCAACCGGGACTAAGGAGCATCTTTAGTCCCGGTTGATAACACCAAC
CGGGACTAAAGATATTTTTTCTTTTTTTTTCCTGCTTTTAATATTGAATATTGATTTCAC
ACCATCCCCTCCCATATCCAAATCATCACATATTACCGGTTAGTAACATCTCCAACCGGG
ATCCTCAAAACAAATCATCAGTCCAAATACATGTCACAAACTCTTAATAAAAATTACATC
ACAGGGTTCTAAAAAATTCATCGTACAGATCCTCTTTTCACATCTCACACAACAAACTAC
TCCCTCTATCACAGATTCACATCTCAAAAAAATTAAAAAGAAAAAAAACTCCGGCCGGCG
GCCACTGCCGCCTCCCCTCCTTCCCCTCCGCGCCGGCCGGCCAGCGCCGCGCCGGTCGCC
GCCGAGCGGCCGCCCACCGCAGCCGCCGCCTCCGCGGCGGCCCCCGGCGCCGCCGCGCGG
CCTCCCGCGCCGCCGCGCCGGCCGCCCACCGCCGCCGCCGCGCGGCCCCCCGCGCTGCCG
CGCCGGCCGCCGCGCGGAGGCCGCCTCCGCGCTGGGCGTCCCCCCGGCGTCGACCGCCTC
CGCGCCGGCCGGCCTGCACTGTGGTGAAGGAAAAAAGGAAGGAGAGGAGGCGGCAGTTAG
AGATAAGGAAAGAGATAAGAAGTTATTTTTTGAGAGGAAAAAAAGAGATAGAGGGAGGAG
TTTGTTGTGTGAGACGGGAAAAGAGGATCGGTACTATGGATTATATAGAACCCTGTGTTT
TGATTTTTATTCCCGGTTAGTAACACCAACCGGGACTAAAAATGTAGGTTTTTAGTCCTT
GCGGATTTGGAGATGTTACTAACCGGGACTAAATGATCATAGGGCCCTGACACAGCCTGA
CATGGAATCAATATTCAATATTAAAAGCCGAAAAAAAAGGACTAAAAATGATCTTTAGTC
CCGGTTGGAGTTACCAACCGGGACTAAAGATAGCGATTTTTAGTCCCGGATTGGTAACCC
CGGTTGAACAACCGGGACTAAAGATCTTCCTCTTATTAACCGGGACTAAAAAATCATTTT
TCCACCAGTCCCGGTTTTTAATGGAACCGGGACTATTGTGGATATGGGTCGACCGACCAA
AGATGGTTTCTCTACCAGTGTAT
>G2242-Map3#CLASSII/TIR/nan
CACTGGTGGAGAAACCATCTTTGGTCGGTCGACCAGATTTCACAATAGTCCCGGTTGTAT
TAAAAACCGGGACTAAAAACATCTTTAATCCCGGTTTAAAAGATCAAGGGTACTTTTTCA
TCTTTAGTACCGGTTGGTGTTACCAACCGATACTAAAGATCTATTTGTAGTCCCGGTTGG
TGTTACCAACCGGGAAAAAAGATCAACATAAGCTTTACTCCCGGTTGGAGTTACCAACTG
GGACTAAAGATGTATTTTTAGTCCCGGTTGGTAACACCAACCGGGAGTAAAGATCCCCAT
GCGCCACCGGCCAGCAGCACCTCGTCCTCCCCGCCCTATCTTATCCCTTCTCCTTCCCAC
TTCTCCTCCTCCTCTTTCTCACTTCTCCTTCTCCTCCTCCTCTCCTCTCAACCCTCTCCT
CCCCCTCATTCTCTCCCCCCTCCCCTCCCCTCCGGCTCCTCTCCGGCGGCGGGAGGCGGC
CGGGCGGCGGCGGCGGCCTCCCCTCCGTCAGATCCGGGAGGGGAGGCGGCCAGGTGGCGG
CGGCGGGGCGGCCGTCGCGCACAGAGGGCCGTCCCCAGTGGCGGCGGCGGAGGCCAGCGC
GGAGGGCTGGCCACAAGGCGGCAGGCGGTGGTGGCCGGGCGCAAGGCGGTGGGTGGCGGC
CGGGCGGCGGTGACCCGCGCGGCGGTCGGGCGCAAGGCGGCCGGCGGCCCACGGCCGGGC
GGCGGCGACTGCGAATTTTTTTGAATGATTTGTATATTTTGGTGGAGCATTTTGTTGGTT
GATTTAGGGATGATTTTGTGATTAATTTGTGGATTGTGATTGATTTGTGGATTGTGGATG
TGGATGTATTGTGGATGTATTTTGTTGTGCTTGATGTAATTTTTTTTTTGAGATTTTGTG
ATGTATTTGAGTATTTGAGATGATCGATTGTGGATTTGGAGGCAATTTGAGGATGATTGA
TTTGGGATTTTGGGGACGGGATGGGGTGAAATCAATATATATTAAAAACAATGAAGAAAA
GAAAATAATAAAGAGCAACCGGATCTAGTCTTTTTAGTCCCGGTTGTATCTTTAGTCCCA
GTTGGTAACACCAACCGGGACTAAAAATGGATTTTTACTCCCGGTTTTTTCACCCGGGAC
TAAAGATAGCGATCTTTAGTCCCGGATTCGTAGTCCCGGTTGGAAAACCGGGACTACATG
GGGGTTACGAACCGGGAGTAAAAACCCCTTCTCCACCAGTGT
>G2246-Map4#CLASSI/LTR/TRIM
CTATATGGACTATATACTCTACTTCTAATATTCCTTACTTTTTAATTCCGAATTTCTATT
TATTTCCTTAATTGTATTTCTATATGGACTCTATAACTCTACTTCTAATATTCCTTATTT
TTAATTCCGAATTTCAATTATTTCCTAATTGTATTTCTATATGGACTCTATACTCTACTT
CTAATATTCCTTATTTTTAATTCCGAATTTCAGTTATTTCCTAATTGTATTTCTATATGG
ACTCTAGTCTCCTCTTCTAATATTCCTTATTTTTTAATTCCGAATTTCAGCTATTTCTAA
ATTGTATTTCTATATGGACTCTAGTCTCCTCTTCTAATATTCCTTATTTTCTTAATTCCG
AATTTCAGCTATTTCTAAATTGTATTTCTATATGGACTCTGCTTTTTCTTTTTCTCCGAT
TAATGTGAGAATTTCTAGGCCATGAGAGCGAACGTGGAGGCTCCTTTTTCTATTCCTTTA
ATAATATAACTAGCATGGTGGCCCGCGCAGATTGCGCGGCTAGCATCATTATATTTTCTC
TCATATAATAGCATATATGTTTTCTCATTATATTATTAAAATATATTAAAATGACAACAT
AATTTTAAATTTTGCAATAACTTTACAAAACTACTAATGTGTAATATTCATATTGTATTT
TATATACGTGTTAGTTATTAATTATTTTTAATATCAAATTTTAGTTATTTGTAAATTATA
TATATTCCTATATGGACTCTAGACTCGTCTTTTAATATTTCTTTTTTTAATTCCGAATTT
TTATTATTTCTAATTGTATTTCTATGTGGACTCTAAACTCATCTTTCAATATTCTTTAAT
TTTTAATTTCAAATTTCAGTTACTTCTAAATTGTATTCCTATATTGACTTTAAACTCTTC
TTCCCATGTTTTTCTTAATTTCGAATTTTAGTTATTTGTAAATTGTATTTTTATACGGAC
TCTAAACTCTACTTTTAATTTTATTATGTTTATTCCAAATTTTAGTTAGTTTTAAATTCC
TATATGGACTCTATACTCTACTTCTAATATTCCTTATTTTTTAATTCCGAATTTCTATTT
TTTTTCTTAATTGTATTTCTATATGGACTCTATACTCTACTTCTAATATTCCTTATTTTT
AATTCCAAATTTCAATTATTTCCTAATTGTATTTCTATATGGACTCTATACTCTACTTCT
AATATTCCTTATTTTTTAATTCCGAATTTCAGTTATTTCCTAATTGTATTTCTATATGGA
CTCTATACTCCACTTCTAATATTCCTTATTTTTTAATTCCGAATTTCAACTATTTCCTAA
TTGTATTTCTATATGGACTCTATACTCCACTTCTAATATTCCTTATTTTTTAATTCCGAA
TTTCAACTATTTCTCTAATTGTATTTCTATATGGACTCTAGTCTCCTCTTCTAATATTCC
TTATTTTTTAATTCCGAATTTCAACTATTTCTAAATTGTATTTCTATATGGACTCTA
>G2248-Map3#CLASSII/TIR/nan
GGGAGCATCTCCTCCGACCGCGTCCGACCGCCGCGCAAGGAGCCGCAGAACAATTTGAGC
AAACGAGCTATTTCCAGTTGATGACACGATCTGCAAGTAGTATCATCTAAAACAGATATT
AAAACAGCACTAAAAAACGCATAAAGGATCAGCACTGGAAATTTCATTAACCATAGTCTA
GATCAGAAGATCTGCACGTTCTTTTTCATCCGATTCTTCAATTTCTTCGGTACTAAGCAT
AAACCCATAACACCTCAAATCTCATAAATCCTTGCCTAACATCACGAGAGAGCAAGAGAA
AAATGCAACAACAACTGAATCTAGATAGCCTAACATTACGAGAGAGCAGGAGCGAAATGC
AACAGCAACTGAATCTAATCTAGGTAGGCCTGTCTGAGCTCCGGGCGGCCCAGCCTCTGC
GCCGCGAGGGGGCGAAGGTCGGCGGTGTTCCCCACGGGGAGGCCGTGGTCGTCGCTCAGC
CGCTCGGTGTCCTTGTCCACGCCAACGCCGACACCGACAAAGCAGTCCGCGGCGCCGGCG
ATGAAGTGGCCGAGGGAGCCCGGGACGTAGTCGGTGTGGAGGAACGGGAAGATGAGGCAC
CTGCGGTCGACGCAGAGCTGCAGCAGCGCGACAGGGTTCTGCGCGGGGCTGCGCGATGGT
GGTGGACTGGTGGCGGCGGCCGCCGTGGCAGGGGCGCGGGCCGGGCGAGGTGACCTCGAT
GGACCTCGGCGGCTCTCCCTCTCTCTTACTTTTCTGAGGTCGGGGCGCAGGGAGAGAGAG
GGATGCGGGCGCGTGTGATGACGCCGAATTGGCCGAGGCCGCCGAGGATGGCGAAGAAGA
GTTCGGGGTCGGCGGAGGGAAGAAGAGGGAGAGCCGAGAGGGAATGACATGTGGGGCCCA
CGGGGGCCCTCCATATTTATTTTTTGTTTCGCTGACATGTGGGTCCACGTGGGTCCCACC
ATTTTTAATTTATTTTTTTTGGTAGCTGACATGTGGACCCACTATTTTTTTATTATTTTT
TGAGATATAGTTGCCACATAAGCGCCATGTCATTGCCACGTGGGATGGAGACCTAGTCAA
ACTAGCCATGTAGGCTCCACGTCAGCCAAAACCGCCTTCCAAACAGCCGAGGGACCTCAT
TTGCACCGGTTTTGACAGTTCAGGGACCAGTTATATCTGGTTTTGGGGTTCAGGGACAAA
AATCGGATTCGGTGTAAAATTAAGGGACCTCAGATGAACTTATTCC
>G2251-Map3#UNCLASSIFIED
AATCTAAAGTCTTCAAACCAGCCCTGAAATGAAGCTCCCACGGCATTTTGCGCTGGCGTG
GACGCTCCCGCGTCGCGACACGTCAGCCCGAGCTGGAAAACGGTGGGATTTCGCGAGCTC
TCATGCGTCTGCGTCGGCCCTTGTATTTTTGCAAAAAGGCCCTTCATTTTATTGATAATT
TGTTTTAGGTACATGCTCTTTAGTTTGTACTGTGTTCTGCGTTCTTATGTACAGGGCCTC
TACAAACTGCAATATTCTATGCAAAGAAGAGAAAAATCGAAAAAGAGGAGCACGCTCTGA
ATAACATAAAGTGAGGGCCTTTTATGAAAAAAATACAACCCAAAACCCCCCACCCCACCC
AAACCCTAGCCGCCACTTCCCACCACCTCCTCTCCTTCCCTCGCTCTGCTCTCTCCATGC
CCAGGCCCGCCTCGCCTCCTCACGCGAGCCACCGCTGTCGCCGCACCATCATACTGTCGT
CGCCATCCTCCTCTCGCTCCGGTCGATGCATCCGCCAACGAGGAGGCCGGGACCGTCGGA
TCCGGTGACCCCGGCCTCATTGTCGGTGGATCCGGCCGCCCGGAGGCGAGGGGAGACCGG
CTATCACCCTCTCTACTCTTCTCCTTCTACGTCCGGCACCGCTACAACGACGGCCGCGCG
GATCGCGTGAGGCAACGGGTGGCTGCTCCCTTCTCTTCTCCCTTCTATCTCCACTATTCC
TTTGCAGATCGGCGGAGGCCTGCAACAACAACGGCCGCGCGGGCGAGCAATCGAGGAGGC
CGGGAATCACCAGATCCGGAAGGACGGCGGCCCGATTCGGAGAGGGAGCAACCCGATCTG
TGTCATTGAGGCTCATTGTAAGTGTCGACGGCGGCCGTTCCTTCACAGTGGTGAGTTCCA
GGGGGGAAGGCCCTGCTCCCCTGCCCTTTCTTTCTTCACTCTCCCCCTCTCTCTGATCCA
AATCTAAAGATGATGGGGAGGTTCCATGTTACAGATCCAGGGTCGTTGGGTCTGTTGAGC
TCGGTATCGACGGCAGCAGTAGCTCGGGCAAGATGGAAGAAACGTGTTAGACACGGCCTC
CTCCGAGAGCATACACCAGCGACGTGCAGGAGGCCGAGGCCAAAGCCGATCTTCCCCAAC
CCCATCTGGCATTATAACTTGTAAGTTTTTGTTCTTTTTGGTGTTCTTGGTAGACCGATG
AAAATGGTGATGGTCTATCGTGCAAATTGATGAAGGTAGGGATGATATGATGTGTATATT
GAGTATGAATGCATATGCACTTTTGCGTGTGTAGATGTAATACATGTTCTTGAGCACTTT
ACAGGTTTTGTGGTGGTGTTTATTACTGACTGACAAAAATCTGAGATGCATGTTCAGTTA
TTTACAGTGATACACATGAATGCGGATAGATAGAATGCTA
>G2252-Map3#CLASSII/TIR/nan
TGTACAAAATAGACATATATGTATATATTAAAGCACTTAACATTTTATGTGCATATATAA
CCAAAATATATATTTACACTAAAGTAAATGTGTACATATATAAATATAGACATGTATTAC
AATTCATTATGTCCTAGCTACGACTTCGACGTAGTCGTTATCTCAGAAGATAACGACTTA
TGAATTGTAGATTCGTCGTAGTAGAATTCACCCTCGGGATCAAGGACTTGTTCATTGATG
AATCCCATGAGTTGTTCTTGAACCGCCGTGATAAAGTCCTTGTGTGTGAGGTTGTCCCTC
ATGTGAATAACCTATGAATGTATGAAGTTAATTAGTAAACAAGAAATCGATACGTACGCA
ATGAAATTTTGAATGGTTTATTTATACGTACATCGAGCTCTCTTGTGGTGATGATTTGGG
TTGTAAAGCAGTGGCAATACTCGCATACGTAGTAGCCGCACAAGTTAGTTCCCTCTTCCT
GCTTTGCACACTATATACATGACAAACGACGAGAGATTTAATATACACTTATATTTGAAT
TAGAGATTCAATATAAATTTAGATCATGTACTCACTGCAAATTTGAACCTCCGGCGAAGT
TTTTCTTTCCAAGTGCCGCGGACCAAATGACGGAACCGATACCAAGCCCTACATGGAGTT
TAAAGCTACTGATTCGTACTAGCAATAGCAAAATTCGTAATAATAATAACACTGGAACAT
ATGACATTACCTGTCTATAAGTTCAAAAACCTGGTCAAAAGTAGACTCATCTTTATTCAT
TGAGTCATAGACATTGACTCTGCATTCCTCCAAGTCGAAGAGTAAAAGGACCCAGTGGAA
TATGCAATTTGTGTGAGATGATATATGAAACACTGTACATCTATATGTACGGGAACGAAA
TTTGTTCGGTAGACAGTAAAAACTAACGCTGTGTTGTACGGCAGTAGTATGAACGTCTTG
AAATGCTGCTCCTTGAGGAGATGGACGAGATTGTCCTCTGTGGCTTGCGGATACTTGGTG
ACCATTTCGACGTTTACTTTCCGAGGGTCGATGAATCCAGTATCGAAAACCCCCCGCCGT
CGGGCCCTTTGAATCTCCATTCTACAACGATAAAGGAATTGTTATATATGGTGTACATAT
ATACAAGGAGCTAATTAAAGGAACGTAAGAAATATAACTCAACGATACGTACAAAATCCA
TGCGCTCAGAATAGAGACGTCGAGGGCGTCTAGCTGGTATAGTTCGTAGATATCCTTGAA
ATTGATCCAGAGAACATCTTCTCCTTGTAAGAAGTCGGAGTTCTTGATCCTCGCTCCGAT
AATCTCCCTACCGCTGGCGCTCATCTCCATGTACCGTTCATGGAATTGGTACATCTGTGT
CGGTAGGGACTGCAGCTGCTCAGG
>G2254-Map3#UNCLASSIFIED
TACAGATGGTCCTCTTTTTTCTTTTTTATTTTCTCCCGAATCAAGTGGGATGCATATCCC
CAAATCCCAAATCAAAGTAACATCCCAAATCCACATCACAAATCTTTAAGTTACTTATAC
ACATAAATCAAATACATCACAAATCCTAAAAAAAATTACACAAATCAAATTACATCACAA
GTTCTACAAAATTCATCGCAAATACATCACAAGTTCACATCACACACAAATCAAATACAT
CACAGGATCATGCAATAAATCACAAATTCTTAAAAAAAAACCACAGAGGCGCCGCTCGGC
CGGCTGCTGCCGCCTCCTCTCCGCGCCAGCCGGCCACCGCCGCGCCGCCGCACGCCGCCG
CGCCGCCCTCCGCCCTCCGCGCCGCCGCCCGCCGCCGCGCCTCCCCGCGGCCCTCCGCGC
CGCGCGTCGCGCCGGCCGCCGCCCCGCCGTGCGGCCCCGCGCGCCACCGCCGCGCCGGCC
GCCGCCCCGTCGGCCGCGCCCCGTCGTCCCCGCGGCCCTCCGCGCCGCGTGCCGCGCCGG
CCGCCGCCCCGCCGCGCGGCCCCGCGCGCCGCCGCGCCGGCTGCCGCCACGTCGGCCGCG
CCGCCCGCCGCCCGGCCCGCCCGATCCAAAAAGAAGAGAGGAAGGAAGAAAGAGCAGGGA
AGGAAGAAAGAGATAAGGCAGGAGTTAGAGAGGAAGAAAGAAAGAGAGAGTTTGTTGTGT
GGACGAGAAAAGAGGATAAGTAATAGGGATTATATAGTACGTGTTGATTTTTATTCCCGG
TTTGTAACACCAACCGGGACTAAAAATTCTATCTTTAGTTCCGGTTGGTGTTACAAACCG
GGACTAAAGATCCTAAACGCCTGACACGGTCTGACATGGAACCAACCGGGACTAAAAATC
ATCTTTAGTCCCGGTTGGTATTACCAACCGGGACTAAAGATGATTTTTAGTCCCGGTTGG
TCATACAAACCGGGAATAAAGATCATCTAGTCCTGTTGTTCTTATAAACCGGGACTAAAA
ATCGTTTTTAGTCCCGGTTTTAAATGGAACCGGGACTATTGTAGATTTGGGTCGACCGAT
CAAAGATGGTTTCTCCACCAGTGA
>G2259-Map20#CLASSI/LTR/Copia
ACCATTCAAAACAAAATTCATATCAATCTTTTGTAAGCTTTAACCATGTTGTCATCAATC
ACCAAAAAGGGGGAGATTGAAAGTGCATTAATCCCCCTAGTGGGTTTTGGTGATTAATGA
CAAATGTGGTTAAGGGACTAATGAGTTCATTGAGTTACTTTCAGGTGCATTAGTCCAAGG
TGTGGAAGATGGATGCTTGGAGACCCCCCAAAAAGTACAAAATCAAAGCGGACCGGAACT
CGAGAAGTGCATAGGATAGTTTATTTAATTGCAATCGAGTTTTTAGGAAAAAACCGTACT
ATTAAGAGGGGTTCCAGGTGATGCTCTGAGATATGTCAAGTGCTCTTAGTGTGAACCAAG
TGTCAAAGTTTCCCTAGGAGTTCTTTTTTTTTTGCAAATACTCCATCTGTCCAAAAATGC
AAGTCCGGAACTTCCTGTCTTCCAGGTCCGGAAGTTCCGGTCTTGTGAAAAAGATTTTCC
TAAGTGTAGTCCGGAAGTTCCTGTCTTCCAGGTCCGGAACTTCCTGTCTAGTTTCCAGTT
CAAAATTGTGAGTAACGGCTAGATGACGTCACCTATTGCCGTTATACATATACAGCTCGT
TTCCAGCTCGTTCTTTGGCCATTCCACTTTTCACTTTTCAAACCTAGAGCTATTGCTAGC
CTCTCCCAAGTGTTTCTTGCCTTCTCCACTCAATCTAGAGCCTAATTCTTGTGAGAAAGA
GAGATTGAGAGGGAGAGAAGAAGATTTGGAGAGGTGTGAAGACTAGGATCTTGGGTGAGC
ACTTGGAATATCTCGTGGGCTGTCATCTCGGTGCTTATTACTCTTGGAGATGATCTCCTA
GACGGTTAGGTGTCGCCCGCGAGAATCCGTTGCATATTGTGGATGTCCCGGGTAAGTTTG
TGAAGGATTTCCTCTCCTCCGAAAGGGAACGAGGTAAGTTAGTGAAGTTCTTGTTGCTGA
GATTCTAGAGGCTTTCCAAGTAGAGCAACCCACACTTGTGGTGGATTTCTAGAAGTAGGT
TGAGTTGGATCTTGGTGGTCACTCAATTCTAGAAATTTGCCTAGGGGTGTTTGGGGTTGA
AGGCTGTGGATTTCCTCTGGGGTTTTTGCACAAGTGAGGCAAAGGGGTTAATCGAGACCC
AGCTCTTTGGAGCTCCTCAACGGAGAGTAGGATCGCAAGATCCGAACTTCGGGGAAAAAA
TCGCTCTTGTCTCTTTCTGTGATGTTTCTGTGGATGATTCTGTGATATATCCTCTGCTTA
GAATACCTGTGCACCATCTTGTGAAGATTGGCTTAGTCTCCTGTTTCGAAATTTGAATTT
CATCCTCTGTTCTGTTACCCGGAAGTTCCTGTCTTAAGAACACCGGAAGTTCCGGGCCTG
GCAGGCCGGAAGTTCCGGAGTTCCTTACCAGGAAGTTCCGGGTCTGTTTGAAATTTTACC
GCTGCGATTTGTTTTTAAGTTTTCAGGGACAGCCTATTCACCCCCACCCCCCTCTAGGCT
TCATCAGCGCGTTCAATTGGTATCAGAGCAAGGTGCTCTTGATTCAAGCTTCACCGCTTT
GAGTGATCCACAATGTCG
>G2267-Map6#CLASSII/TIR/nan
AGGGATTTGGATCGTCTGCCTTCGCAGAGTGAAGGCACGAGCATGCAGTCAGCCCCTTAT
CCACCATTGAAGTAATCCAACGGCTCACGTCGCATGTGCGCTTAAAAAGACGAATAAATT
TGTCTGTGAAAGACCACGATGGTTCTATCGCAAAAAAAAAAAAAAAAAATCCCACGATGG
TTGTTTTGGTCTGGGAAGTGTACGCGAGCTGAAGAAACTTACAAACTATATTAGTGCTAA
TACACATGAAAAAAAATGGATGATATCACCAAATTAAAAATACAAGAAAACCGAAAGTTT
CAAATAACAACACTAATTCATTACAAAGTAGTTCTCCATCTTTTTTCATATTATAAGTCA
TTTGACTTTTTTTCTAGTCAAAAATCGTTAAGTTTGACTAATTTATATAAAAAATAGTAA
TATATAAAATATCAAATTAGCTTTATTAAATCTAACGTTGAATATATTTTTATAATATAT
TTGTTTTGTGTTAAAAAGTAAAAAAAAAGAAGTTTGACTAGAAAAAAAAGTCAAGCGACT
TAGGCCTTGTTTAGTTGGAGAAAATTTTTGGGTTTGGTTGTCACATCGGATATACGGACA
CACATTTGAAATACTAAACGTAGTCTAATAACAAAACAAATTACAGATTTCGCTAGGAAA
CTGCGAGACAAATTTATTAAGCCTAATTAATTCGTCATTAGTAAACGTTTACTGTAGCAC
CACATTGTTAAATCATGGTGCAATTAGGCTTAAAAGATTCATCTCGCAATTTACACGCAC
ACTGTGTAATTAGTTTTTTTTTCCACATGAAAAGTTTTTATTTTGGGAACTAATGGAGGG
AGTATGACGCAATGTCAAGTCACATCATAAAAAGCAAAAGAAAAATTATGATTAGAGCAT
AGGATTGATAAGAAAAATTACGAAATTTATAATGCAAACATCATTGGTATTCGGACTGAA
ATATAGCAGTAGTGCTTCGTGGGCTTTGACAGACAGATATCCATTCAGACGTGCACAGGC
GACGTGAGCCATTGGATTATTTGAACGGTGGATGAGGTGCCGACTGCACGCTCGTGCCTT
CAAGCCGTGAAGGTAGAGGATCCAAATCCA
>G2269-Map3_reversed#CLASSI/LTR/Gypsy
GGGTAGATCGGGGCCGTCGGTTCGGCTGCCGCGTGGCCGCCACGTGTCCGCCGCGTGTGT
TCCGCGTGTGTGCCACGTGTGCGCCACGTGGTGCGCCCCTTCTCCCCGGTCCGTGGACTC
GATCCACCATGGACCAGCGCCCGCAGCCGCTGACATGTGGGGCCCGCATGTCGGCGCCGC
CCTCTCTCTCGTCGGGATTTAATTATTGCGCAATAATTCAATTAAGGATTTTTCTGTTTA
TAGTAAAAACACAGTGAATCTTCTAAAATTCATAACTAATTCATCCGAGCTCCGTTTAAG
CCCATTCAAGTCTCAGTAAATCAAGAAAAATGTGTAGAATCCATTAAAAATGGTTTTGTT
CTCTGTTTCAGTAGTCTTATAGCCTGTTTGCATTGTTTGCCTTGTATGTCGCTTAGATTC
CGGCTCTTCCGACGCTCCGGTGTACTTCGAGATAGTCGCCGAGGTTCCTCCAGCAGCAGA
GCAAGGCAAGTCATGCTTGTCACTTGATCATGTTGATCCTATATTGCAAATGTTCTAATG
TTTTCCTTCAAATACTGCATTTGTTTTGCAATAATACTATGGGATGTTTACCTATTGTTA
CAGCCATGCTATTTTGATACCATGCTCCTTTGTTAGCTTGGGTTATAACATGAATAGATT
TTGGACTAGGAATTGCTTAGCCATGCTTAGTTCAACTAGCACACAATGGGGAAATCTCTA
TTAAAATATAGACTGTAGGTTCTAATGGTAATGTTGGATTAGTACCACCATTTTGGTGTT
GGTTAATTAAAATGAATCACATGGTGGGCTGTGGGTGCATGGTTTTGCTAGTCGCACCCA
TGGCAATTAAGGACCGGTTCGCAGGAAACCCTGGAAGAATTTATCGTACTTACCACAAGC
CAGCGTGGGCAACGGCTGGGCTTGTAGTGTAGCTTTCCTCTAGCTGACGCATCCAGGCAA
GGGTGGGCGTGATGGAGCGGGACGGGCCCTGCGACGGCCTCTGTCGCTTCCGGATTCACC
TAGGCACGAGAGGGGACTGCCCGTCGCCCGCTGGGGACGGGGGTGAAACCTGAGGTGTGG
TGTGCTTGGCTAGAGGGGGTTATGCGAAGGGTCCTGTCACGGCCTCTTTCCGGTATGTCG
TGGTGGCATGTCGGCACACGGAAACGTGTCGTGGGGCTGTGTCTTGTGGGTACAGTTGTA
CACCTCTGATCAGAGTAAAACTATTCGAATAGCCGTGCCCGCGGTTATGGGCGGTCAACC
AGATTCACCGTGATTAGTCTCATCCTAGTTTAGTCTAATGGAATTGGATAGTATAGGTGG
ATGGTTGGGCCTGTTGCAACGTGGTGTAACGTTGGACAGTGGATGATTAATATTGATTAA
TTATTACAACTATTTTCTGCATTCAACTTCTGTTTATAAATGCCAGTATTATGCAAATGA
ACCTGTATAGCTATCCCTTGTTAAATCCCTGCATCATACCCCTATTCCGGTATGACTTGC
TGAGTACAGTGGATAGTACT
>G227-Map5#CLASSI/LTR/Gypsy
ATGTCACAGCCTGATTTTCGTTTTAGGATTTATAAATTATTTAATAAATTATTAATAGAA
TTTATATTAAATGTTCATTAATTTACAAGTGAAGTTAAATGTGGGAAATAAAATTTCCTA
AATTTAAAGCATGGATGGATTTAAATTTTATTAAATTCTCCATGATTAATTATACTCTCT
GAAATTTTCTCGGATTTTTCAGAGCTCAATTCCTAAATGATACAAAGAACAGTTCAGTAA
TTAGTTAATCAATTAATGATCTAATTATAATTATGTTAAGTGCTTTTCTTGTTTAAAAAT
CCTTAAATTATAAATTGTTGTTTAAAAGGAATTATTTAGAAATGATCTTAAAAGCCTAAA
AGAGAAGATCTAATTTTTAATTTGTTAAATCTCAATATAAAAGTGGGCTAGATAAAATTT
TGTTAAATACTTCTCTTGTTTCTATAGTTCATAGATTTTTCTGGGATTTATTTGAGCCAA
GGAAGTATTTTTAATCAATGGAATATCATTTCATGAATAATTTAAATAGAAAAAGGTTTT
AAAATCTCCCTTTTGGCTTTGGGCCGAAAGTCGGCCCAAGTCTCTCTCTCTCCCTCTCCT
CGGCCTGCTTGCGTCCGGCCCAGCCGGCCCAGTCCGCCGTCCCTCCCTCCTCTCTCTCTC
GGTGCCGCTGACAGGTGGGGCCCACCTGTCAGTCGTCTTCAACCTCCGGCCGCTCCTAGC
CGCGCCGCAAGCCGCCGATCTCCTTCCAAAATCCGGCCGCCTCCTTCCTTCTCCGGCCAA
ATCAATTGAGGGGAAATAATCTCCTCGATCTCCTCTTCCTTTTCTCTTTAGGAAACCCGG
GCTAATTTCGTTTGGAAATCGTCGGATTCAATGCTCGATTTGGATCAGTTTCTCTCTTCC
AAACCCTAAAACTTTCCATCTCCTCGCCGCCGGTCGCCGTGGGCCTCCGTCGCCGCCTCC
TAGCCCCTATAAAAGGATCCCCGGGACCTCCTCTATCCGCCGCCACCTTCGCCCTAGCTT
GCCGCCTTCTCGTGTAGCGCCGCCTCCGCGTGGTTCTTTGCGTCGCCGCCGCCGGCGGGA
GTCCAGTCGGGCGCCGCCGTCGCTTCGGTCGTCGCCGTCGATCGCCGTCTCCTTCTTTAG
CATCGCGAGGGCATCGCGAGGAGGAGCAGCACCTCGTCCACCCCTCCGTCGCCACCGTTT
CCCGCCGGAGCACCGCCGTCACCGCCGACCCGAAGACCGCCGCCGCTTCAACCTCGCCGC
CGTCGTCATCCGTCATCGTTTGCCGTCGTCCAAGCCGCTGGTGAGTTCGCCGAGCCGAGC
TCTACGCGTTGGTGCCCTCCGTTTGCGCCGCCTCGCCGCCGTTCGCCGTCGAGCATGGTG
TGCCGAGCCGCCGCCGGTGATGACGTCATCGTCGACGTCAGCGCTTAGTCAGCCGTAGAC
CCGTGGTGGACCGGATCGATCTCGGCCGTCCGTTTGGCTTAGATTAGATCTCGGCCGTTG
GTTTCGTAGACCGCCTCTGTGCACCCGGTCTACCGTGGACCGTCTTTGATGACGCAATAA
ATCCCTTTTTCCTTTCAAAAATAATTCTTTATTGCGTCATAATTCAATTAAAATCCATAT
AAATGCTTTAATCCGGTTTAATCTTTAAAAATTCATAACTAATTCATTGTAACTCGATTA
ATGTGGTTCAAGATGCAAAAGTTGTATAAAATAAAGATCTACATATTAAAATATCCATAA
ATTGAATTAAATTTATTTAATCCTTTTTAAATGGGCTTTAATTATATTAAATCTTGTAAA
ATTCGTAATTAATTCATATGAAGTCAGAATGAGGCCGTTCAAGTCTCATAATTCATCTAA
AATTATGATCTACATGTTTGTTTACTTTATATGTATTGTTTATTTGGTTTTTATTAGTCT
TTTTCCTCGTTTTGCGTGTTAGCTTGTCGTTTCCGTCGTTTCGAAGGTTCGCGAGTGCGT
CGGAAGTGTTCAAGAAGATTAATTGAAGACCCATTATTGCAAGGCAAGTCACACAGATCC
CAAACACAATTCCTTTGAGCATGTTGATCCTATATTTAAATTCTCTATTTATTTCAACTG
TGCATTTATTTTCGAATGTCACCGGGTGGTGTGAATTATTCCTTTGTTATGGCCAATTTG
CATTGATTACTCTATTCCTTGATACCTTGGGTTATTATAATTTGACTAGTTGAACTTTAT
ATATTGGTTCAGCTAGATATGTTAGACATAATTGCTTAGCCATGCTTAGAAACATTAGCA
CACAATTGGGATAACTAATGTTTCACTATTACTTAATGATGGATATTTAATGATAGCTCA
CGATGGTTAATCGTGATTGGTTAATTAATTAATGTGCCAACTAAAACTTGATAATGGTGG
GTTGTGAGCACATGGTTTTGATGGTCGTGCTCATGACAATTAAGGACCGGTTCACGAGTT
TCGGTTGTGAAACATTAACCGTGCCAACCACAAGCCAGAATGGGCAACGGCTGGACACTT
TGTATAACAAGGCTCATTGCGGAGCACCAGACTGAGAAGTGGCGGAGATAAGCCCACGGG
GATCGCTGGGGAGTCCATGCCTCTGTTTTTTAAGGGGGTGATTATGATCCAGGAACGGTG
CACTGCTTTGAGTTGAGTTATGCGAGGGGTCTTGTCACAATCACTCGCCATGGTGACGTG
TCTGCACGGGCACATACGGTGACATGACGGTGGGTTGTGTCTTGTGGGTACAGTGGTACA
CCTCTGGCCAGAGTAAAACTATTCGAATAGCCGTGCCCGCGGTTATGGGCGGGTCGAACA
ATATCTTTCGTGATTAGTCCCACACTACTCATTAATAATAATGTGATAATTGATGGTAAT
TAATTTAGCTCCTGGTTTGGAATGGTACATTCCTGGTTTGGAGATAGATCTGTGCAGCCG
GGTATGGTTGTTCAGGATGGTTGGGCCTGAGCAGCATGGGTGTGCTGTTCAGTGTTGATT
AATATTGATGATTAAGTACTCTACTGTTTTACAATTCTCAAATGTTTGCTAAATGCTGCT
TTTGCAAATGAGCCCTATATTATGCCATCCTTTGGTATCCTTGTGCACTTGCATATTTGT
TGTGTGGCTTGCTGAGTATGTCATATGCTCACCTTGCAATAATCAATCAAACCTCAGTTG
AAGACAAGTTGCGAAGGAGAAGACGTTTGGCTTATACCCCAGTTGAGCTGCCTGTGGGAG
TGGAGCCGGAGCTTCGCTAGACCGTAATTCCGATGCAGTTTTCTTTTCTTTTGTAAGTAT
GTAACGTTATTATATTGATGAATCTGTATATTAAATTGTCAGTTTGTGTACCTCGGCTGA
TTCCTGGACGAGGATTTAATGCACAAATAAGTTCGGAAAATTACTAGTGAATTTCTGGGC
GTGACA
>G2272-Map4#CLASSII/TIR/nan
ATACTCCCTCCGTCCCACAATAATTCAACTCCTGGATTCCCAATGCAAACTTAGTACAAC
CATGAAAATACCGAAATGCCCTCAACAACAACATTACACAGGATTGTACTGGGTTCTCTG
CACTGTCCTCACTGAAAAAAAAGGTTTAACTGGGTTCTCTGCACCCATCGATTACACAGG
TATCCAGCAAAAAAAATGAAGTTTTAAACCGAATATGCTAACAAAAAATTAAGAACCTCT
AGTCTGAAAAAAGAAATCATAAAAAAAATACTACTCCACAATCTGCAAGATGGTTTGCAT
CCATAATCTGTCAAAAAAATACTTCTCCACAATCTGCAAGGAGTATGAATTAATCTGCAA
GAACTAGAAAGAACAAAGAAAGGTGTTTGCATCCACCAAGGTGGCCTGTAGTCATGTGTG
TATTTATCCAGATTGACCATGCAAAAAGTCATCACCAAAATCCAAGAACTTAGTATAGTT
AACAAGGTGAAATGGCAGAAATAAACACCAGAGAAGAAAGAGTGATGAAAAAAAAGTAGT
AGAAAAGAGTACCTGGGTTCATTCTAATGGCAAAGCTTCTCGAACCACCTCAGCGCTAGG
AGACACAAAATCGTTGGCTCCTTCATCAGATCCGCCATTGCAAAAGCTTGTGCATCAGGC
TCCCTGCAACAGATCCACTGGCGCTGGAGACCATAGGCTTGCGCCTCCGCCGCCGTAGCC
GAGCAGCACCTACACGTTGCGTTCGCCTTCTCCTGCATCACAATCGCAAGCCCCTACCTC
TGCCGCCGTGCTGCTAGTGCCTCATCCGAGCCATCTCAATCCGCCGGGGCCGGCGCCGCC
CCCGCCGACCTGTCGCATCCATGACATCACGGGAGGTCGCAGGGAGGGAGAGATGGATGG
AGCGTGGAGGGAGGGGAAGCGACTCATCGCCGTCGAGGGATGGGCGAAGGTCGTGAGGAG
AGGGAGGAGATGAGACCGGCGGTGGTGGTTTTTTTTTAGCGCGGCTGTGTGGTGGGCGAG
AGGAGAGAGACGGGCAGGGATAAGGATCATTGAATATTTCTCGGGTGTTGCGCAGGAGTC
GATTTTTTCTGGGACAAATCCTCACCCCCAGAAATCGCTTCTTTCTGAGACGGAGGGAGT
A
>G2274-Map10_reversed#CLASSI/LTR/Copia
CAGACGACGACCGAGTCAGGGTTCGTCGACCCGCGCCGCCGCCGCCGTGGCCGCGGACGA
CGTCGACGTCGACCTCGGCATCCTCGGCGGCGGAATGAACTACATCAGCTAGCTCACCGG
CTGGCGTCCGGCATCCACGGCCGCGACGGCACAGCCGCCCACGCGTGCCGAGGGCGACGT
CGTCCGCAGTCACGGCGACGGCAGCCCGGGTCGATGAACCCCGACTCGGCGTCGTCCGCG
TTGTTGTACCGACGCTGGACTACGAGCAGAGAACCGCGCTGCGGTGGAGCAGCCTGTACC
GGCGCATCGTGGTGGGGCACGGTGGCCGGCCAGTGAGGCGCACACTGAGGACCTGGGATG
AGGGCGAGCGTTGCCTCGGCAAGTAGGAGCTCGCCCGCCGCCGCTCAATCTGACAATGGA
TAATCAGAGAAACAATCAACAATTAGGACTGATATGTAGACGTGAATTGAAATTGCCAAC
TTGTAGTGATTCCTGGTACGTCACAAGCAAAGCATGTGCAGGATGGCCGGAGTGGCAGGA
GACGCTGCAGCTGGCGCCGGGGATGCCATCGCTGCACGCCTGCACACGTCGCTTTTGTCG
TGGAAATAAACACGTCATGGTGTATTCCTGGCGGAATGGTTGAGTCACAGTGTGTGTGAT
GTCGTGCTGCTGCATGTGTGCGTCGTGTGCGTTCTGTTAGTTTGATTGAGTCAGAGTGAT
CACGAGTGCATGGCCCTGCTGCGGATGGTTGTTTGCAGAGGCGGCGCTGTGGCCGTTGCA
GTGTTGATCGAGTCGTGGGAGCTGCATGGTGGTGCGTGGCGTCGGTTCTTGCGGAGGAAG
CCGCGTCGTCCGGGCGCAGCGTGTGGCTCGAACGGCGCGGGTGACGTCGAGCTGGGTTCT
GCCTGGAACGTGGTCGACCGCAATGGCCGGCATGGAGGTCTAGCTCCCGGTGTCGCCTCA
CCACGGTCTATAAGAGGCCCCTGTACTCCTTCGTTGTTTCTTTGCAAGGTTCAGTGAGTA
ATAAAGCCAAGATACAGGAGCGATCGGCTCCGCGTGGGCGTTCGTCGCTGTAAAATCCAT
TGTTCATCGTCGCGCACCCTCCCGTCTCACGCGGCGTTTGTGTCGCCGTCGTGAGTGGTG
AGAGTGTTCGGCTGGGCTGAGCCAAGTCACAGCGCGAAGAAGAAGAGTGATAGAGATGAG
GAAGGAGAGAA
>G2275-Map10#CLASSII/TIR/nan
ACTTTAATTAAAATCCATAGTTCGCAGTTAATATGATTGGAACTAAACATATATTATATG
CTACGTACCACCGGTTCGGGGGGAACGTAGTCAGAGTCAACTTCATTGTCGCTACCGCCC
TTTCTCTTCTTTGCAGGAGAAGGATGGGGGTCACTCGGCGAGTGATACGATCCACTGCCT
GGTTCACTTGAGCTAGACGACGAAGATTCCTCCGCGACTACTTGCGTGCAAATATCTTCC
TCCATGACTAGCTGAGTTTCCTTGCCCTTGTCACCCGTGGGTTGCTCTTGGGTGGGTTTG
TCCATTGATATCGCTTGAAAGTGAATTTATGTTAGTTGCGAAATGGAATCATTTTCTTAT
TGTAAATCCAAAAAGAAGGAAAAATTTAGATACTAATTTTGTACTACAACTATAAATATT
GTTACCAATCAATGAGATTGGTAACGACATCAATATTACAATCCACCAACCCTGACCATT
TCAAACTACCTAATTAAGTTCCTTAATTATCAAAGAATGACATAATACAAAATGCATGGA
GAATTATGGTGTCTAGGTCGGTTCCGTCCATGGACTACACTGACCAATCCACCATAATTC
CCCATGCATTTTGTATTCTGTGATGGTTTGATAACCTAGGAACTACATTAAATCTGCGGC
CAATCTATCAATTCTTCCATTTGAACTAAATTTCAAACCCTAAACCTAATTAAGTTCCTT
AATTATCAAAGAATGATAGAATACAAAATGCATGGAGAATTTTGGTGTCTAGGTCGGTTC
CGTCCATGGACTACACTGACCAATCCACCAAAATTCCCCATGCATTTTTGTATTCTGTGA
TGGTTTGATAACCTCGGAACTACATTAAATCTGCGGCCAATCTATCAATTCTTCCATTTG
AACTAAATTTCAAACCCTAAACCTAATTAAGTTCCTTAATTATCAAAGAATGACAGAATA
CAAAATGCATGGAGAATTTTGGTGTCTAGGTCGGTTCCGTCCATGGACTACACTGACCAA
TCCACCAAAATTCCCCATGCATTTTGTATTCTGTGATGGTTTGATAACCTAGGAACTACA
TTAAATCTGCGGCCAATCTATCAATTCTTCCATTTGAACTAAATTTCAAACCCTAAACCT
AATTAAGTTCCTTAATTATCAAAGAATGACATAATACAAAATGCATGGAGAATTTTGGTG
TCTAGGTTGGTTCCGTCCATGGACTACATTGACCAATCCACCAAAATTCCCCATGCATTT
TGTATTCTGTGATAGTTTGATAACCTAGGAACTACATTACATCTGCGGCCAATCTATCAA
TTCTTCCATTTGAACTAAATTTGAAACCCTA
>G6800-Map3#CLASSI/LTR/Gypsy
GGGTGTAACGCTCCGCTTTTCGTGAGACGTTAAAAACTAATTCGGCAAAAATCCTAATTG
CGAAAATTTCGTTCCTTGAGTGTTGAGTCTAAGTTGTGCCAAAGATCTCAATTTAAATCC
CTCCCTTGTCTCGATACCCTGTTATCAAAGATCGTCTCCTCAAAATTACCATCCCAATGT
AGTCCCGAAGCTCGATTCCTTCTATTCGGAATCCCCTCCTGGAACCCCATCCGTGAACTT
TGTCGAATGTCCGAACCCTTCTATTCAGACTTCTCTCCAAAATCCTTACCCACATATCTC
GTTGAATAGTCAAACTCAAACTCCCAAGTTACACTCTCTTTCTCTAAATTATCCATCCCC
TTTTGACTCGTCTCCGAATATTGTTCCCTTCCTTGACTCCTTCCTATTCTCCCGAGACCG
AGTATCAACCTCGAAATTCGAATCTAGACTCCAACTCTAAAATCTCCCAATTAAATCTCT
CTGTGAAAGTCTATTTAACCTCCCTCATAGGTTGGATTCCTTCTTTCTTTTTCCGATCCA
CCTCTTCCTTCTCTTCCATCCCATCTCTCTCGGAGTCTCGATCTATCTATCTATCGATCG
ATCCATCTATCTATCTACTATACCTATCTATCTGTTTATCTATCCATCTGTCAATCCATC
TGTCTATCCGTCCCTCTACCTATCAACCTACCTTTCTGTCTATCTATCTATCCATGGCAT
TCTACCGCTATCTCCCTTGTTCCATTTTTGAATAATGATCTTCCCTTTTTGAAATCCTCT
GAAATAATCCTTCGTGCCGCCAAATATAAATCCATCCCAAGAATACCAAAATTCCCGCTT
TTGAAGCCCTTCCTTGACCCCTCCCTTGGATCCACCTTGAACCCTCGTGTACAAATACAC
AAATTAAATTCAAATTCAATCTCCACATCAAACTTCTCTCCAAATCAAACCTTCCAGTAA
AAGTCTATTTTGCCTCCCTCCAACTCGCTCGGGCCGAAACCATCCTCGGCCCATCCTCTT
CTTTCGCCAGCCTCTCCATCGCACGTGCGCCGCACGTGACTCCCTCAGAGAGCGCCCCCT
CTCTCTCTCTCTCTCTCTCTCTCTCGGCGTCGCTTCCCGCCGACGCCGCCCAAAATTCCG
GCTGCCTCCTTCGATTCCCGCGCACCCGTGCGAGTGGCCGACCGCCTGGGTGCCGCCATC
GCCACCCTCGGTCGTCGCCTGCCCCGACGACCACCGTGTCCGCGCTTGCCTTCAAACCGT
CCCCGTCCTTTTGCAGTCGTCGCCGGCGTCATCCTCCCGGGCCCGGCGCCCCATGCCGCA
TGCATCCAAAACCGTGAGGCGCGGCTCGCTCTCATCCCTTTCCTCCCAAACCGGAAGGAG
CAAAGCTCCCTTTCCTCCTCCTCCTCCTTTCGCTTTTTCCCCTCCCGGGTAGCGAGCTCC
CTGCCTCCACTCCTTGGCTTCTTGTTCAAAAGGCAGAGCCGCTGACGCCGCTGCAGCGCC
TCGCCGCCCCCACCTTGACCGCACCCGCTCGCCCCGCGCCAATCCTCCCGTGCTCGCGGT
TCGATTTCCACCACACGATCCACCGCCTCCACCACCCTTTGCATCCTCGCCGTAGCTCGT
TCTCGCGGCGCCCATGAACACCAGCCGAGCGCCGAGAAAACCGCGGCCACCTCGAACCGA
CCTTGCCGCTCCCACTCCGTCTCTATAAAACCCACCCCCCGTGCTTCCTCCCTCCCTTGC
TTCGTTCCCCCCCCAAGCGGCGGAGCCCTGCCGCCATGGGAACTCCTCGCCGTCGCGTCG
AGCTCTATGTCCGGCGACATCTCGCCGTCGCACGGTCCGTCCTCTGCCGCCTCCTCCCTC
AACCTCGGTCGCCGTCGCGCGGCCAACCCCGGAGCGTCGCCGCCTTCTTGGTCGCCGCGG
CCAAGAATGCCACCGCCGCGACCAAGGGCGCCACCGCACGCCTCCGTTCCCTTCCCCGGC
ACGCCCGCCGTGACGCGATGCCGCCTCGGCGTCGCGTTCGTCGCCGTGCGCCGCTGCTCG
TCCATGCGCCGCCATCGGCCTTCCCATCCTCAACTCGCCGCCGACGCCATTACCTCCCGT
CGGTGAGCTCCCCACCTCCCTTTTCCGCTGTCCCAGCACTCGCGTAGCTCGCGTCGCGCG
TGCTCTGTTTCCGCCGCCGTGCGCAATCGAGAGCCGCCGTTGGCCTCCCTCTCGGCGACT
CCTCTAGCCACCGCCGTTCTTGAGTTCCCTCGCTACCTCCCCAAGCCGCTGTTTCAGCCG
CCGGCCTCCCCTCTCGCCCTCGCGTCGCGTCGCCCGATCCGCCGCTGCCGCGCTCGGCCA
CTTCCGCTGTGCCTCCCCTGCCGTCGGCCTCCCTCCTATCCTTGATTCCCGGCGCTGCCA
CCTTCCTCGGGCCCCCCTCGACCTCCCCAACCCCTCCCCCTGGCCGCCGACCTTCCTCCT
CGCTCCCGCGCCGTGCCGCCCCTCCCGCCGCCGCAAGGCGCCGCCGCGAGCCACAGCCCG
GCGACCGTCGGGTCCCGCGTCACCGCATGTGCGCCGCAACCCCATACCGCGTCCACTAAA
CCCGAGCGCGCGAGCCGCATCCCTTCCCATCGCGCATCCACGTCGGCATCCCGGCGAGCT
TCGCCGCCGCCGCCGGCCGTCGTCACGCGTCGTCTCCCCAATCCGAGCCGTGGAATCGGT
TCGCCTTGACCTCCTCTAGCCACCGGTGTTCGTCGCTCGCTTCGGCTCGCCGCCGTTCGC
CGGATTCCGCCGCGCGCCGTGAGCCGTCCGATGCCATTCCCGCCCCCCTTTTTCTCTCCC
CATCCGACGTGGCTGCCCACGTGGCATTGACCGGGCCCGCCCCTGCCCAGTCAGCCGGTC
AGTCGTCCCCCTCCCCCTCTCTCCCCTGGCTCGTGGGCTTGGCCCATTGGCCAGCCTTCC
TCCTCGGCCTAACAAAACAAAGGAAGTTTACCTTTACTCCCTCTTCCGAGTCCGGTGCTC
ACACACCGAAGAGCTAAAAGTCCGCAATTGCTCCCTCCAATTGCTCCTCTCTCTCTCTCA
CCTTCTTATTGGCCCCACTCGTCAATGAGTCAAAGATAATCTTGAGAATGTCTTTCCAAT
ATTCCACAAATAATTCTCTCTTCTATAAATTCAGTAAATCATTTTATCTTATTTCGTGGG
TTAATAAATCTTTTTTCCCTTGATCCTATAAAACAATTCTCTATTCCAAAATTTCATGAA
TCATTTTCCTTATAAATCATTTCCTTTGGTCCCGCACGTCAGAGACGGTCAATAATATTC
TTGAGAATATTATTTCTATAAATTTCATGAATCAATCCCCCCTTGTTCCACAAATATCTT
CCTTCGCCAGAAATTCTAATTAAACTTCCAAAATTCGTATCTCTCGATCCAATCGTCCGA
TTGACCCCGTTCCACTTCCAGTATTTCCATAAAATTGAGATCTATTTAATGGCACTATTA
TTTAGTCTAAATAGGGTCTTTTTCTTGGTCTCTTGTTTAGGTTTTTGTTTGTTTGAGCAT
AGTTGCGGTTACCGGATTTTCGTCGATCGTGGATATCTTGAAGATTCGTGAAGCTTCGTG
AAGACCCTGAGCAAGGCAAGCCACCCTTGAACATACTGAGCCTATATTTGAACTTAATTA
TATTGCTTGCAAAATATTATGCATTGATAGGATTACACTTAATTTGTTTGCCCCGTCTGA
AAGGCAGACCGGTGGGCCTACCCAACTTGTTGCATCTGATCCTTCCATTGTTAATTGTTA
TATCATGTTCCCTTGTAACCATCTAGTTGCGCCTCGATATTCGTGCACTCTGTGCGAGTA
TCAACGGTCGCCTTCAAACTTAAAATCTGAGTAACTTCTTGGGTAAAACTTGGTTTGCAA
AAGCTTTGGAAAACCCGACGCCTGGGTCGGTGCCTTGTGAAAGAAAATGAGTTTTAAAAA
TAAAACTCGCGACACAAGGCCATTCCTGGGCGGAATACTTGTGCGGTCGCATCTAAGGAC
CGATTCCTTTGGAATTACATCCGAGCATACAATAGTGCGACCACACGGGTGGAATGGGAC
GCCCCTGGCTGAGTAAATTGCTAATCGGGGGAGCCTTGATGCCGAGAGACATGTGGATTC
GCCGGGGTGGTGTCGGGGAGGACCCCTGGGCTTCCTGGCACAGTATGGTCTGGGACCTAA
CCTGTTGTTGGTCTGGGACCCCTCTCGTCGGCATATGGTAAACCTGTGTCGGCTTTCGAA
ATGCCTTGTCATGAAAGCCCTTAGGTCACCAGACGTGGCCATTCTACACGGGCTGGGTGA
TTCGGGTTAGTAATGTCGTGTGGGTAAAGTGTACCCCCTCTGCAGAGGTTAACAAACTGT
TCGAACAGCCGTGCCCACGGTCACGGGCGGATGTGAGGTGATTCCTTAGCGTAGTTTTTG
TTTTACCCTGTTTTATGAAAAGGTGTTAAGGTTTGGGAAACCTAATGCTTGGGAAGCATT
TAGCTGTCCGGGGGACAGCGGGACCGGGTGTCCCTGGAAGTGATTGGTCGTTTGGGGACC
ACTATTATCGGGAAGTTTGGAAAATTGGTTTGGTTTGGGAAAAACCAGATTTGAAGCCAA
CTCTGGGAGTTGTGCAAATCTTGATAAATAAATTTGTTCTTCTCACCTCCCGACCAAGCT
GAGACTTGTCTCGCTCTGGTTGTGGAAAGCACACACTTAGATTGTTGAAAACTTGAAAAC
AAAACTGTTTGCAAAATAACAGCCTTCCCTTGAAGCCTGCATTAACCACCTAAGTTCCCC
TGGCTTGCTGAGTACGTAAGTACTCACCCTTGCTCTATATAAATATATATATAGTTCCTC
CGTCTTGAAGAAAAGATGAAGTGAAGCGAAGATTAGGGTTTCGTCCTGGATCCCAGCCGT
CGCCTGTGGTGTTGGGTGTTAGACCGTTGGTTCCGCTGCAGCTGCTGTTGTTGGTGTTCG
CCTCGTCCGTGTCGTCGGTTGCATTCTCGGGCTGTCTGAGCTGCAACCTAAGTTAAGGTA
AATAAGTCCTCTATTTATTCTAAGGATTTGCAATGATTCATATTTGTCACCGTGGGTACC
AGCACTATGTCCTGGGACTGGTACCGAGTTCGCGGTTTCGTAGGAAGCGGTTCGCGCCGT
TTTTCCTACGACACGCTCCTATCAGGTGCCGTTGTGCGGCGGTGCCGGATTGGGGTGTGA
CAGAGATGGTATCAGAGCATTAGTTGGCCCTAGGATCGAAACCCCTTAATAGGATGGCAT
TATTTGAGTACCAAAAAAAAAAACTATTTGTGAAAGCTAAGGTGTCGTTGTCCCCTTTAG
CTCTAGTTTTGCGAAAAATCTTTTCGTGTCCAAAAGTAGAAGCTAGTCGAGTGTTTTGAC
CTTTATCCTAGAGTAAACCTGTCTTCACGCCCAGTTGAAGAAAGGTGAGCTCAAGCCTCT
AGGAGTCTTAGTTAAGCCCTCGTTGGTAGGCAGACCCTAGTACCGTCACCCGCTCGGTAG
GAGTTGTGGTGAACTAGTGCGTGCGTGAGTTTTGTTTGGTAGTCCGTGTTCAGGTGTTAG
ACCAGTTGGGATACCGACTGGAATACACCACCTATGTCTTCTGTGATTTCGAAAACCGTT
TTGATGTAGTGTTTTTGTTTTCCTTCTTTTCTTATCCCATTTCTGGTTCAGTCAGATCTC
AGTCGCTCTGAAGCCAATGGCACATTGTTCTATCCGTCAGATCCGTGCCCCTAACCGCCC
TGGTTCTAAAGAAGGGTCAGCTCAGTCAGAAATTCCCGATCAGCCAATTAGCCTAGCAGA
TGAGCAACAGATTGAGAAGTGATCATGCAGTTGTTTCTGGATCAACTAATGATGCCGCAG
TACAGAAATCAGCCCCCCAACAGTGGACTTTTGCCCACTCATGGCCATGCAAACCCAGAT
ATTACAAGGAATGATTCAGAATATAGTTGTTATGCAACGACAACACACGCAAGAGCATCA
ACCCCATATGGTTCAAGATAATTGTCGGTCAAGACTGAACGAATTCTTAAGATCTCGCCC
ACCGGGGTTCTCCCAAACAACTGAGACCATTGAAGCCAATGACTGGATCAAAGATGTGGA
AAGGAAATTAAATTTGGTGCAGTGCACTCCGTAGAAGAAAACCCTTTTATGCCGTACATC
AGTTAAGAAGACATACCACAAATTGGTGGGATAACTACTGTGCTACCCATACAGATGCTA
GTACCATCATCTGGACAGAGTTTGCAGAAGCCTTTCGCTTAGCACACATCCCTGAAAGCA
TAATTGATTTGAAGAAGGAAGAATTTGCAAATATCAAGCAAGGATCCTCTTGCATCAACG
AGTATTTGAGTCGCTTCAACGGATTGGCTCGATATGCCCCGGAAGATGTGGACACTGATA
AGAAGAAGATCAAAAGGTTTCTAAAAGGAACGGAAGCGAAATTGCGAGTGAAACCTTTAG
CTCACGACTTTCCAACGTTTCAGCACATGGTCAATAAAGCCTTGTTACTAGAAGATGCAG
AAAAAGAAATGCAGGACTACAAGAAGCACAAGGTAATGTCCTTAGAGGATCAAGCAAGAG
AAGGTTTGCGTCAAGAGATAGACCCGCCAGTGCAGTACTATCAGGGAGAATCTCAGTATT
CCAATGGTTCTGATTCTACGTCTCGTTCGACAAAGTCAAAATCTAGTCAGCAAACCATAG
TGATCAACAATAAAAGCCTTGAAGGAAGCAATTCCGTACCATGCCCTCCACCTTGAAAAA
GACGTGGTTATAAGGCATGAGTCGAATGTTTCATCTGCCATGAGATGAGACACTATTCAT
GGTACTGCCCTCAGAAAGTCAAGTCAAAGCAAGTTCAACCAACAACAAGCCTTCCCAACG
TATCTGGACCAAAAAGTTCAAAGCCACCAAACAGTGGTTCTGCCTCGTTGACCTCACCGC
CTATTGGACAAAGTCGTCTGAACCATGTGCAAGTAGAAACAAAGGGAAAAGTTTTGAATC
TCGAGCAAGTTGAAAGAGCAGGTGAAGAACAGATTCCACATGCAAGATCAGAGCCACAGT
AAAAGGGAGACTGCTAAGTGAGTCAGAGTACCAGACCGTTTTGTGGCAAGTATGCAGTCT
CGAGATAAAGAAAGACCCGCAGAGTATGAAGCTAAGAAGAAGTTTGAAGTTCCCCTTTTG
GTTTCATGTGTGTGGTCCACCTTCGAATCTCGGGGTCGAGATTCTTGTAAGGGGGGTGGA
TCTGTAACGCTCCGCTTTTCGTGAGACGTTAAAAACTAATTCGGCAAAAATCCTAATTGC
GAAAATTTCGTTCCTTGAGTGTTGAGTCTAAGTTGTGCCAAAGATCTCAATTTAAATCCC
TCCCTTGTCTCGATACCCTGTTATCAAAGATCGTCTCCTCAAAATTACCATCCCAATGTA
GTCCCGAAGCTCGATTCCTTCTATTCGGAATCCCCTCCTGGAACCCCATCCGTGAACTTT
GTCGAATGTCCGAACCCTTCTATTCAGACTTCTCTCCAAAATCCTTACCCACATATCTCG
TTGAATAGTCAAACTCAAACTCCCAAGTTACACTCTCTTTCTCTAAATTATCCATCCCCT
TTTGACTCGTCTCCGAATATTGTTCCCTTCCTTGACTCCTTCCTATTCTCCCGAGACCGA
GTATCAACCTCGAAATTCGAATCTAGACTCCAACTCTAAAATCTCCCAATTAAATCTCTC
TGTGAAAGTCTATTTAACCTCCCTCATAGGTTGGATTCCTTCTTTCTTTTTCCGATCCAC
CTCTTCCTTCTCTTCCATCCCATCTCTCTCGGAGTCTCGATCTATCTATCTATCGATCGA
TCCATCTATCTATCTACTATACCTATCTATCTGTTTATCTATCCATCTGTCAATCCATCT
GTCTATCCGTCCCTCTACCTATCAACCTACCTTTCTGTCTATCTATCTATCCATGGCATT
CTACCGCTATCTCCCTTGTTCCATTTTTGAATAATGATCTTCCCTTTTTGAAATCCTCTG
AAATAATCCTTCGTGCCGCCAAATATAAATCCATCCCAAGAATACCAAAATTCCCGCTTT
TGAAGCCCTTCCTTGACCCCTCCCTTGGATCCACCTTGAACCCTCGTGTACAAATACACA
AATTAAATTCAAATTCAATCTCCACATCAAACTTCTCTCCAAATCAAACCTTCCAGTAAA
AGTCTATTTTGCCTCCCTCCAACTCGCTCGGGCCGAAACCATCCTCGGCCCATCCTCTTC
TTTCGCCAGCCTCTCCATCGCACGTGCGCCGCACGTGACTCCCTCAGAGAGCGCCCCCTC
TCTCTCTCTCTCTCTCTCTCTCTCGGCGTCGCTTCCCGCCGACGCCGCCCAAAATTCCGG
CTGCCTCCTTCGATTCCCGCGCACCCGTGCGAGTGGCCGACCGCCTGGGTGCCGCCATCG
CCACCCTCGGTCGTCGCCTGCCCCGACGACCACCGTGTCCGCGCTTGCCTTCAAACCGTC
CCCGTCCTTTTGCAGTCGTCGCCGGCGTCATCCTCCCGGGCCCGGCGCCCCATGCCGCAT
GCATCCAAAACCGTGAGGCGCGGCTCGCTCTCATCCCTTTCCTCCCAAACCGGAAGGAGC
AAAGCTCCCTTTCCTCCTCCTCCTCCTTTCGCTTTTTCCCCTCCCGGGTAGCGAGCTCCC
TGCCTCCACTCCTTGGCTTCTTGTTCAAAAGGCAGAGCCGCTGACGCCGCTGCAGCGCCT
CGCCGCCCCCACCTTGACCGCACCCGCTCGCCCCGCGCCAATCCTCCCGTGCTCGCGGTT
CGATTTCCACCACACGATCCACCGCCTCCACCACCCTTTGCATCCTCGCCGTAGCTCGTT
CTCGCGGCGCCCATGAACACCAGCCGAGCGCCGAGAAAACCGCGGCCACCTCGAACCGAC
CTTGCCGCTCCCACTCCGTCTCTATAAAACCCACCCCCCGTGCTTCCTCCCTCCCTTGCT
TCGTTCCCCCCCCCAAGCGGCGGAGCCCTGCCGCCATGGGAACTCCTCGCCGTCGCGTCG
AGCTCTATGTCCGGCGACATCTCGCCGTCGCACGGTCCGTCCTCTGCCGCCTCCTCCCTC
AACCTCGGTCGCCGTCGCGCGGCCAACCCCGGAGCGTCGCCGCCTTCTTGGTCGCCGCGG
CCAAGAATGCCACCGCCGCGACCAAGGGCGCCACCGCACGCCTCCGTTCCCTTCCCCGGC
ACGCCCGCCGTGACGCGATGCCGCCTCGGCGTCGCGTTCGTCGCCGTGCGCCGCTGCTCG
TCCATGCGCCGCCATCGGCCTTCCCATCCTCAACTCGCCGCCGACGCCATTACCTCCCGT
CGGTGAGCTCCCCACCTCCCTTTTCCGCTGTCCCAGCACTCGCGTAGCTCGCGTCGCGCG
TGCTCTGTTTCCGCCGCCGTGCGCAATCGAGAGCCGCCGTTGGCCTCCCTCTCGGCGACT
CCTCTAGCCACCGCCGTTCTTGAGTTCCCTCGCTACCTCCCCAAGCCGCTGTTTCAGCCG
CCGGCCTCCCCTCTCGCCCTCGCGTCGCGTCGCCCGATCCGCCGCTGCCGCGCTCGGCCA
CTTCCGCTGTGCCTCCCCTGCCGTCGGCCTCCCTCCTATCCTTGATTCCCGGCGCTGCCA
CCTTCCTCGGGCCCCCCTCGACCTCCCCAACCCCTCCCCCTGGCCGCCGACCTTCCTCCT
CGCTCCCGCGCCGTGCCGCCCCTCCCGCCGCCGCAAGGCGCCGCCGCGAGCCACAGCCCG
GCGACCGTCGGGTCCCGCGTCACCGCATGTGCGCCGCAACCCCATACCGCGTCCACTAAA
CCCGAGCGCGCGAGCCGCATCCCTTCCCATCGCGCATCCACGTCGGCATCCCGGCGAGCT
TCGCCGCCGCCGCCGGCCGTCGTCACGCGTCGTCTCCCCAATCCGAGCCGTGGAATCGGT
TCGCCTTGACCTCCTCTAGCCACCGGTGTTCGTCGCTCGCTTCGGCTCGCCGCCGTTCGC
CGGATTCCGCCGCGCGCCGTGAGCCGTCCGATGCCATTCCCGCCCCCCTTTTTCTCTCCC
CATCCGACGTGGCTGCCCACGTGGCATTGACCGGGCCCGCCCCTGCCCAGTCAGCCGGTC
AGTCGTCCCCCTCCCCCTCTCTCCCCTGGCTCGTGGGCTTGGCCCATTGGCCAGCCTTCC
TCCTCGGCCTAACAAAACAAAGGAAGTTTACCTTTACTCCCTCTTCCGAGTCCGGTGCTC
ACACACCGAAGAGCTAAAAGTCCGCAATTGCTCCCTCCAATTGCTCCTCTCTCTCTCTCT
CACCTTCTTATTGGCCCCACTCGTCAATGAGTCAAAGATAATCTTGAGAATGTCTTTCCA
ATATTCCACAAATAATTCTCTCTTCTATAAATTCAGTAAATCATTTTATCTTATTTCGTG
GGTTAATAAATCTTTTTTCCCTTGATCCTATAAAACAATTCTCTATTCCAAAATTTCATG
AATCATTTTCCTTATAAATCATTTCCTTTGGTCCCGCACGTCAGAGACGGTCAATAATAT
TCTTGAGAATATTATTTCTATAAATTTCATGAATCAATCCCCCCTTGTTCCACAAATATC
TTCCTTCGCCAGAAATTCTAATTAAACTTCCAAAATTCGTATCTCTCGATCCAATCGTCC
GATTGACCCCGTTCCACTTCCAGTATTTCCATAAAATTGAGATCTATTTAATGGCACTAT
TATTTAGTCTAAATAGGGTCTTTTTCTTGGTCTCTTGTTTAGGTTTTTGTTTGTTTGAGC
ATAGTTGCGGTTACCGGATTTTCGTCGATCGTGGATATCTTGAAGATTCGTGAAGCTTCG
TGAAGACCCTGAGCAAGGCAAGCCACCCTTGAACATACTGAGCCTATATTTGAACTTAAT
TATATTGCTTGCAAAATATTATGCATTGATAGGATTACACTTAATTTGTTTGCCCCGTCT
GAAAGGCAGACCGGTGGGCCTACCCAACTTGTTGCATCTGATCCTTCCATTGTTAATTGT
TATATCATGTTCCCTTGTAACCATCTAGTTGCGCCTCGATATTCGTGCACTCTGTGCGAG
TATCAACGGTCGCCTTCAAACTTAAAATCTGAGTAACTTCTTGGGTAAAACTTGGTTTGC
AAAAGCTTTGGAAAACCCGACGCCTGGGTCGGTGCCTTGTGAAAGAAAATGAGTTTTAAA
AATAAAACTCGCGACACAAGGCCATTCCTGGGCGGAATACTTGTGCGGTCGCATCTAAGG
ACCGATTCCTTTGGAATTACATCCGAGCATACAATAGTGCGACCACACGGGTGGAATGGG
ACGCCCCTGGCTGAGTAAATTGCTAATCGGGGGAGCCTTGATGCCGAGAGACATGTGGAT
TCGCCGGGGTGGTGTCGGGGAGGACCCCTGGGCTTCCTGGCACAGTATGGTCTGGGACCT
AACCTGTTGTTGGTCTGGGACCCCTCTCGTCGGCATATGGTAAACCTGTGTCGGCTTTCG
AAATGCCTTGTCATGAAAGCCCTTAGGTCACCAGACGTGGCCATTCTACACGGGCTGGGT
GATTCGGGTTAGTAATGTCGTGTGGGTAAAGTGTACCCCCTCTGCAGAGGTTAACAAACT
GTTCGAACAGCCGTGCCCACGGTCACGGGCGGATGTGAGGTGATTCCTTAGCGTAGTTTT
TGTTTTACCCTGTTTTATGAAAAGGTGTTAAGGTTTGGGAAACCTAATGCTTGGGAAGCA
TTTAGCTGTCCGGGGGACAGCGGGACCGGGTGTCCCTGGAAGTGATTGGTCGTTTGGGGA
CCACTATTATCGGGAAGTTTGGAAAATTGGTTTGGTTTGGGAAAAACCAGATTTGAAGCC
AACTCTGGGAGTTGTGCAAATCTTGATAAATAAATTTGTTCTTCTCACCTCCCGACCAAG
CTGAGACTTGTCTCGCTCTGGTTGTGGAAAGCACACACTTAGATTGTTGAAAACTTGAAA
ACAAAACTGTTTGCAAAATAACAGCCTTCCCTTGAAGCCTGCATTAACCACCTAAGTTCC
CCTGGCTTGCTGAGTACGTAAGTACTCACCCTTGCTCTATATAAATATATATATAGTTCC
TCCGTCTTGAAGAAAAGATGAAGTGAAGCGAAGATTAGGGTTTCGTCCTGGATCCCAGCC
GTCGCCTGTGGTGTTGGGTGTTAGACCGTTGGTTCCGCTGCAGCTGCTGTTGTTGGTGTT
CGCCTCGTCCGTGTCGTCGGTTGCATTCTCGGGCTGTCTGAGCTGCAACCTAAGTTAAGG
TAAATAAGTCCTCTATTTATTCTAAGGATTTGCAATGATTCATATTTGTCACCGTGGGTA
CCAGCACTATGTCCTGGGACTGGTACCGAGTTCGCGGTTTCGTAGGAAGCGGTTCGCGCC
GTTTTTCCTACGACACGCTCCTATCAGGTGCCGTTGTGCGGCGGTGCCGGATTGGGGTGT
GACA
>G6802-Map5#CLASSII/TIR/nan
ACACTAGTAGGAAATCGTCCATCTATGACGTTTTGCTCATGACGTTGTATAATTTCGTCA
TTGAATACAACATATCTATGACGAAATTTCATGTTTCGTCATGGATCACTCATGGCGGAG
GGTAGACATCGAAACTCCATGACGAAATTTAAAATGGTGTCATAAAACAATAGATAATTT
CGTCACAAAATGGTGCGCACCATTCATGTAACACACTTATGACGCTCCTTTATTAATACA
ATATGCTGAAATATATTTCGTCAGTTGTAAGTAAATCTCTATTCTGCTGTTGGTCCCACC
TTGCATATGTGGCTATCTAGGTTGTCACTGGACCCCACATTGTATACGTGGCTATCCAGA
TTGTTATTGGACCCCACATTGTATATGCAGCACAGGTGCGTTTTCGGGCCAGCAGATGCT
TTGTGCAGTCCACGTGAATTTGTGCAGCCCATGTGTCAATCTGTGCAGCCCATGTGAACT
TTTTTTTCGCAGCCCAAATTTGTGCAGTCCGTGAATTTGTGCAGCCCATGTGTGAATCTG
TGCAGCCCATGTGAACTCTTTTTTCTAAAAAAAATGCTGCAGCACTTGGGGGTCGAACCC
ACGACTTGTGACTAACCATAATTCTAGCTTAACCACTACGCTGCAAGGAGCTTTCATGCT
GATGATGTTTTACTTTTAGTTTTCCTTTCAATTCTCGAACACAAGAATGATTGAATGCTT
TATGCGGGCGACCTAGTGGTTTGGTCAGGGAGGGAGGGGGGCGGTGGCGCAGGGTTTGGT
CACAGCCAGGGAGGGAGGGTGGCGGCGGCGCAGGCGGAGCTCAGTGGGGGCGGATCCTAG
CCACCGGGACGGCGCAGAGGAGGAGGTTTCTTATCCCACCGGTGCAGGGAAGGGCGGCTC
CACAGGCTGGCCGGCATCGTGATGTGGAGCATCGTGGTGGGTGGCGGCGCGGTGAAGTGA
TCTTGGTCGGTGGGGCTGCGGAGGGATCCCGGTCGGCGCGGGGGATCCTCGACGACTGAG
ACGGATCGGCTGCTCCTCGCCCACCGTCTTATCCTAGCACCTCCTCTCTCAATCCTGTCG
TCAGCGCGCACAGCCCATCACCAACGCCGTTCAGTAGATATAAGGTATGATTTTCCATAA
GTACATTACTCTGAGTATGAAATGCAAGTTCAGCTATGAAAGATTATGCTTTGTGTTGTA
TGAACAGAGAAACAAGTCAGAGTATTATGAACAAATCAACATGGTTTAAGTCATGTAGCA
ACCAGCTGTTCCATCTAATGTTTTAGAAAATATTCTGTCCTAAAAAATGGATTAGCTTTG
TTTGCCTAATTGCTTTTTTTAACATGCCAAAGCAGATGGACAGAACTTGGATACATGGGA
GACAATTCACACCTGCATACATGGAGGGAGTGAAACAGTTCATGGAATTTGTTGGACAAA
GATTTGATGAACACGTTGACATACCATGCCCATGCTGTAGGTGTCTTAACCACACTTCAC
TGCCTCAGCAAGAAATGCATGACCATATACATATTTTTGGGATGTCATCAACATACACCC
GGTGGATTTATCATGGAGAATTAGTTGATACAGAAGATGTCGAATATTTGGAACAGGTAC
ATGAAACTAACCATAATGAAGGGACAGATGTGGGCGGGTATGAACCCGAGGATGACAATG
GAGTTCCAGAGTTAATAGGTGAACTATACACTGCGGCAGAGGAAGATGGACAGCCACCAA
GGTTTGCTAGAATTCTTGAAGATGCGAAGCAGGCACTTTGCCCAGGATCTAACCATTCAA
GATTTTCCTTTCTTGTGAGGCTGCTCCATATCAAGTCATATTATCGAATCAGCAATACAG
CTTTCACTGAATTATTGAAGTTGTTGTCCTCGGCATTCCCTCAATGTCAATTACCAAAAT
CTTATGATGAGGCAAAGAAATATCTTCGTGAATTGGGCCTTGGATATGTGTCGATCCATG
TGTGCAAGAATAATTGTGTGCTATTTCGGAAGGAATATGCCAATATGGATCTATGCCCAA
TATGTGGTGAATCCAGATGGGAAGATGGGGTTGGCGACAGGAAGGTTCCTCGCAAAGTTT
TGAGGCATTTTCCACTTATCCCAAGGTTAAAGAGGATATTTGCATCAAAACGAACAGCTG
AAGACACACAGTGGCACAAAATCAAGCGGAAGCCAGTGGATAATGAAATGAGCCATGCAG
CAGATGGGGAGGCTTGGAAGGACTTCGACAGAAAGTATCGAACTTTCGCAGAAGATGCAA
GGAATATGAGGCTTGCCATAGCTACAGATGGATTCAATCCATTTGGCAAGGTGAGCAATT
CGTATAGCATGTGGCCTGTCCTTGTTATGCCTTTGAATCTACCACCATGGGAATCTGTCG
ATCCATCGAACTGCATTATGTCATTACTGATCCCAGGTCCAACATCTCCAGGAAAGGATT
TTGATTTATTCTTGGAGCCTCTGATAGAAGAATTGCTTGAATTATGGATAGGTGTTAGTA
CTTATGATGCATTCAGTGCTAGAAAGTTCAATCTTCGTGCCGCCGTGCTATGGTGCATAC
ATGATTATCCAGCTCTAAGCACCTTGTCAGGGCGAACTACAAAAGGTTATTATGCATGCA
TTCATTGTGACAAAAATCCGTTGTCACGAGCACTAAGAAATAAGATAGGCTACTTTGGCC
ACCGTCGTTTCCTTCCAAGGACACACGCTTGGCGAAGAAGCCATGCTTTTGATGGACACC
ATGAAAACCAGGTTGAGCCAGGAAAATTCAGCACAGATGAGGTCCTCGAGCAGTTAGAGA
AGGTGAAAGATGTTAGACCGGGTAAGCATGATACAAGTAAGAAAAGAAAACGTGGAGAGG
ATGAAGGGCCACTAATTTATAGCCGCAAAGTAAGTCTGTGGAAGCTCCCATATTGGAAAG
ATTTGTTGCTGCCACATAATCTTGATGTGATGCACATTGAGAAAAACATATGTGACAACA
TTTTGGGCACATTGCTCAAAATCGAGGGCAAGACAAAGGACACAGTCAATTCGAGGATAG
ATTTGCATGATATGAACATAAGACATAACTTGCACTTACAGCAGGATGGCAACTCAGTTC
GCATCCCACAAGCTCGCTATGTCTTGAAGAAGGAACAAAGAATTGAGTTTTGTAACTTCC
TCAAAGGTGTCAAGTATCCACATGGATATGCAGCCAACCTAGCAAGATGCATAAGTTCAG
ATGGTTCCAAGGTGCAGGGGCTCAAAACTCATGACTGCCATGTCCTTCTCCAAAGAATTA
TACCTGCCGGCATAAGAGGATTTGTGGACAAGGATATATACGAAGCAATTGCAGAGCTTG
GTAACTTCTTCAGGGAATTGTGTAGTAGAAATCTAAGGATAGATGTCCTCAAACGACTGA
AAAAAGACATCCCGCTGATCCTATGCAAACTTGAGAAAATTTTTCCTCCAGCCTTCTTTG
ACGTGATGGTGCACTTGGCCGTACATCTACCTGATGAGGCACTACTTAGAGGTCCTGTAC
AATATGGATGGATGTACCCAATAGAAAGACGACTTGGCACCTTTAAGAATTCCATGCGGA
ACAGGGCTAGGCCTGAAGGATCAATTGCTGAGGCCTATGTAGCAAGTGACACCTTGACAT
TTTGTTCAAGGTACATGGAGGATGTTGACACTAGATTTAATCGGGACGCCCGTCATGGGG
ATGGGCCATTGGATGGTAACAGCTCTGTTTTTATGCATGGTGTTAAACTCATAGGATCCA
CTAGGATACAGTACATGGAGGATGAAATCATGGATAAGCTAGTTTGGTATGTGCTAAATA
ACTGTGAGGAGGTTCAACCATATTTGGAGTAAGCACCATTTATGTAGGTTTATTTCACAT
GTATTGTATTAAATATAATATTTTCCTAATTGTTGAGTCATAATTTGCTACAGCATGCAT
AGAGAAGAGTTGGAGAAAGAAGATGCACATGATGTTGACAGAAGACTTGAAAAAGGATTT
GCTAGGTGGTTTAAGACTCATGTAAGTGACACACACTTACAAAAATATCATTTTTTGGTG
ATGAAATTTCAAATTGGGAATAACATGTGTATTTTTCTTGTATATATATATATATATATA
TATATATATATTATATATATATATATATATATATATATATATATATATATATATATATAT
ATATCAGATCTGGAAGCTGAGGAAAGAAAATCCAGGGGTGGTCAGTGAAGCACTATTTGC
ATTGTCATGTGGTCCTGATCTCCGAGTAAAGAGTTGTGCATCTTGCATTGTCAACGGAGT
CCGGTATAGCACTGTTGACCGTGAGAAATACCTCCAAACGCAGAATAGTGGTGTAATGGT
TGATGGTACACATGAAGGGGATAACATTGAATTTTATGGTGTCCTTAGGGAGATTCTTGA
GTTGCAGTATAACTCTGATCTAGATATCTATCGATCGGTGGTTCTTTTCCGTTGTGATTG
GTTCAATCAAGTTGGCAAGACAAGAGGAGTTAGGGATGACGGGCATTTCAAATCCATCAA
CATCCAATCATTTTGGTACAAGGATGACCCTTTCATTTTAGCAACTCAATCGAAGAAGAT
ATTTTACTTGCAGGACACCTCTTTGGGCAACGAATGGCGAATTGTGCAGAAATTCGAACA
TAGGAACATGTATAATGTGTCTGAAAAAGATGACCACATTTTTGATGTACACCAAGATGA
TAATTGTTCTGATACAGAACATGAAGTGCATGAAGGTAATGCTGATGAGGATCTAGACCA
TTTGCAGGAAGATGGAGAAGTTACTATTATTGAAGCTAATTTAGAAGACCTTAACAACCA
AGCTAACTTGACTGAAGACAGTAGGGATGATGCAGATGAAGATGACACAATATTGCAGTA
CTGTAGTGACAGTGGCAATGGGAACGCTGAAGATGACATGCCGGAAGACACCGATGATGA
TTAAATTATATCTTGAGTTGTGTCATCTATCTGATATGTCATATGTAATTGGGATGAGCT
ATAAACTCATTTATTTTGTGTTATGTAACTGAGATGTCACAACTGATTTATTCTGTGAAC
TCATTTGCCATTGCATATCTGAAACACATCGAGATTCTGAGCTAGCAATTTTAAGAACAG
AGTTGTTACCAGCAATGATTTGCATTTATTTGATTTCTTTCCCAGGTTCATGGTGCTAAC
TCATATTCCTAACAATATGTGAAGCAGTTGGGTCAAAAATTTCAGGAGAAGAGAAAATAT
TTTACTTCTGTTTTTTGGGCAATCCAGTAAGTTTCCTGGTGAAACAGTATGCAAAGTGAT
GTACATATATATTTGTTCCAAGTGACATACTGCATATCAGTCTAAAACTGTACAGACCAT
GACATTTCAAGCAGCAAAAACCAATTTCAATCTGTACAAACACAACTTACACTTCAAGCA
TCTGTTCAAAGCATTACACTTTTTTCTTAATTGTCATATTCAATTGACATAAAAAAATGA
CACAAATATGGTCTTCACATTTTCAAAATAACACAATAATCAGCCATAAGTTTATTCACA
TTCACGATCTCAATCTGAATTCACCAAGCTGTACAAAGAAGTATCATTTCTTCTCAAGCT
ACTGTTGTCGCCCACATCCAGGAAGCAAGCAGCATAAGCACCAGAAGCTTGCTACTCGAT
CATGGCCAGCACCAGGTCCTCTTCACCAGCAGCGCTGGGAGCATCGGCCTTGGAGATGCG
GCACCTGGACCAGCTGCTACTGCGGCGATGCGGTCGGAGTCGGAGACGGGATGCGGCCGC
AGGTGTGGTGACGCGGCGGCCGCGCTCCATCGGCAGCAGATGGCGCGGAGGCGGAAGAAT
GTGTCCGGCGGGAGGCGTGCCAGGACGCGCTCCAGCACGCCGTCGTGGAGGTCCCCAGCC
CACGCGTCGGCGGGCTCCTGCGCTTCCTGCTAATTCTCACCGCCATGGAGGAGGAAGCTC
TTTTTTTTTTGTTACGATTTGGTTTGGTTTGGATCTGAATCCGTTGTTATATGTGTGTTG
ATTTACGATTGTACCCTCGTTATATGTGAGTTCTACCGATAAGAATGAGGGGTAAGTCGG
TCCAAACCACCCGGTCCGTTCTATTAAAACCGGCCGGTCCAACATTTTTCCTACAAACAC
CGACCGGTTCACCCAGTTTAAAGTGAACATAAAATTTTTAAAATTCAATTTTCAATTGGA
CCTATATACTCCCTCCGTCCCATAAAAAACCAACTTCTGACTATAAATCTGGACGCAACA
TGTGTCCAGGTTCATAGCCAGAAGTTGATTTTTTTATGGGACGGAGGGAGTATCCATGAA
TGGTAAACTGAGACGATTTTATCACCTGCCTGGCTCAAATCCTCCGTCGCCGATCATCCT
CCAGCTTGGCTTTAGATCCACCGGCAACGCCACCGAGGCTGGAACCAGGTTCTTGCATTC
CACGGTGTCGATGGTGAATGGCGAGGTGAGCAACCACGAGGATGACATGGAGGTCTCGAT
GACATGGGAGACGACGACCGCGCCCCTGTGGTAGACGTCCACAGCAGATTTTGACTAGTC
CCGGTTAGTAGCACCCTTCCCTATCACTGATCATATCCATCGAGTGCAGCGGCGGCGGCT
CCCACACACGGGAAAGGGAAAGCGTCGGCAAATTTCGCGACGTGGATAGGGAGTAGATGG
AAAACGCGACATAGAAGAGCCGACACCAATACTATAGGTGTTGGTTTTCTTTTTTTTAAA
AAAAAAACCAACACCTTTAATTTGTCATAGGTGCCAATTAATTAAAAAAAGACGCCTATA
ATATATTATAGGTGCTAGTTTCTAAAAATAAATTCAGTCATGCTTAAAGCAGTGTTGTGG
AAAACCGTATTCCGTCTGACAACCGTATTCCGATTAATCGGTGAATGCTTCTTAAACTGC
TAAATTGTCTGTGTTTTCCAAAAAGTTTTTATAGGAAAGTTGCTTTAAAAAAATAATATT
AGGGGGTGTTTAGTTCCCACATTTTTTTTTCCAAAAATGTCACATCGAATGTTTAGATAC
ATGCATTGAGTGCTAAATGTAGACAAAATAACCAATTACACAGTTTGCGTGTAAATTGTG
AGACCAATATTTTGAGCCTAATTGCGCCATGATTTGACTATGTGGTGCTGCAGTAAACAT
TTGCTAATGACGGATGGATTAGGCTTAATAAATTTGTGTCGTAGTTTACGGGCATAATCT
ATAATTAGTTTTGTTATTAGTTTACGTTTAATACTTTAAATGTGTGTCCGTATACTTTAA
AAACTTTACACCCTGGAACTAAACACCCCCTTAATCCAAATTTTCAAGTTATATAATATT
GAACGGAGGGAGTATATTTTTAAAGTCAAATTGTTAATCCAGATAGATTAGTATAATTTG
AATGTTTTCGATTTATGGATAATGTTAATTACTCATGGATGGAGGATTTTTCGTTCGGCG
CCTAAACCTACCGCCAATGACAGCCCCAAAACATTCCATTGCCGCCCATTTGCCCAAATC
AGAATGGGAAATGTCACTTTTATCCTCCATCTAACGAAGAGCAAAACAACACCCAGGGGC
ATTTGTGCAACCACTATATATTTACAAAGCCTCTCACCCACCAAACCCTAATCCCCAAAT
CCAGCCGCCACACCATCGGGGCGCCGCTCTACCAGAGCCGCCGCCGACTACCGCCGCACC
GGAGCCTTCCCCCGCAACCCCGTCGACGACGACCGCTGCGCCGGAGCCTTCCCGTGCAAA
CCGATCGACGACGACCGCTGCACCAGATCCGTCCCCTACTTCCTCGTCGTCGACAGCCGC
CGCAACGACGCCTTCCGCTGCAACCCCGTCGACGACGACCGCTGCACCAGATCCTTCCCC
CACTACGCCGTCGACGACTTCCGCTGCATCGGAGCCGGTACCCCGTCGACGACTACTGCC
GCACCGAAGCCATCTCCCACAACACCGTCGACGCCTACCGCCGCACCGGAGCCGGGTACC
CCATCGACAAGGTCCCTGCACCGTCGCCGTACCTAGCCGATGGGAAGACGTCGACGTCCA
GTAGCACGAGGTACGCAAAATTATCTTGTCGTCTCAAGCTCAGATGTTTATGTGTACTGT
CTCAAGCTATTAGATGTTATACATCATGTGGATTGATTTGCCGTCCAACTTCTATTAAGA
ATTTTCTGTGTGCAATCCGATTGAGGTCACTATCTACAATAACAGTTGATGCTATTGCTA
GTTTGCTACTGCATATGGCATTGTTTCTGTGTTATTCAGGCGCACCTTTAAATTAATCAT
GCTATGTTGATTCTCAAATAAATTTGTGCCTCAAGTTGCCATAAGCATCTTCCAGAGTGT
GGATTTCAGATCAACAATGGAAATTTTATTTAGATTCTGCTTTGTTTGTGTTTATGAATG
TACCAATAATTTGAGTTAGTCGTATAAATAGATACAGTTTATTAGGTGAAAGAGAATGAT
ATAATGGCTATATCATTTATATGACCAATGTTGTTCACTGTAAAAGTGTTTCCAGAGTTC
TCATCAAAATTGTCTTTTAAAATGGAAAAGTGAATCACCCTGTTGTTTTTACTAGATATT
GAAGTAAAGTTGTTTTTCACCATTGATCATTAAATCCCCAATGTTGATGAGCATGGTCTC
TTTTTTTTTCATCCCAAATGCCTAGATACTTTATTGTTTCTATTTCTGAAAATGCTTATA
TGCTTAGGAAATGCCATCAAAATGCCATCTAGTATTCTGACCATTAAAATATGTGTATTC
ATGTAAGAACCTGCACAAAACGAATATGAAAGAACGCGGCAAGAGAAAATCTTGCAGAAT
ATAAGAAGGATGGATGAACTTGGCATCAAAGACATAGCTGCCACTATTAAACATATCGAA
ACACAACATGCATCTTCAAAGACAAAAAACTCAGGCACCAAGAAAAGTCATGGAGAAGGT
TCTGATACATCAGAGTTTCTCCCTGAAGATGATGAACAAGGGGTTCAGTGTGATGATGAT
TCATATTTAGAACCGGAGCAGCCCGTCCCCATAATGATTGAGGTGCTTCTTCTATCTTGG
CTGTGGGGGGGGGGCTAGGATATCTGCAATAATTTTTCCGCATTTAATTTGTGCAGCATT
TGATTATTTTTTTAATGATTGTTGCTAATTTATTCACATGCTTACAACTTTTGTGTTTAT
TATTGTAGTACCCTCGACAAACTAGACGAAAGAAGTGTGCGACGAAGAAGAAACCTACCC
TCAAGATGCCACCAGGAGTAAGGATATCAAAGAGAGTGAGGGCGGGTGCTCCAACCGAAA
TGCCTCCTGGAGTCTCAACAAGGTCAGCGAAAAGGCAACTCATAGCAGAACAAGGTAAAG
GTAATGGCCATGAAGAACTGCCTCCAGAAACAGAAAACAATGGTGATGAAGATGTGGGCA
GTGGACATTTGCTTCAAGATAATGATGTGAACAGGCCCCCGAGCCCGGTGATGGACTGGT
CATATGGACATGATGCCAACCATGAAGAGCAACCTGCACAGCAAACCAATTCTGATGTTG
AAGGCAAGTTAGTTCAACGAAGAGAAATTTATTATTTTTAACTATTTGATGAATGCTAAC
ATTGTAATTGAATACTCTGTAGTACCTATACGAAGAGGCACAAGAAAATCAAGGCCACCA
ACTGCAGGAATAATGCTTGACAAGATGACCAAAGCTATGGGAAGAATGCCCATTGCTGTT
GCCGAAGGGAAGAAAAGGCCAGATGAACCGGTGCAAGCTGCCAAGTTTGCATCAGAGGCT
GGTGTTATCATTAGGACTAAAGTTCCTGTCTTCCCTCATTGGAAGCAGTACAAGGATGAT
GAAGGCTATATTAACAACTTCATGGGCAAGTTATCTGTAAGAGCCTATCTATATTCTTTT
ATATTTCATCTATTATATGACCTAGTGTTACTCCTTAATGATTGCAATTCAAACCATCAG
GTCAGGTTGGCCATTAACCAAAAACACCAGCCAACAAGGGATGCTTGTGCTGATGTATTG
CAGAAAGGGATACGACAAACACGGTATAATTTGAAGAAGGCCTACTTCAATGGAGTACCT
GCTAACGAGATTAGAACTACCTCTCCCATAAGTAGCATGACTGATGAACAGTGGCTGGAA
CTTGTTGCAAAGTGGTCAAATCCAAAGAATATGGTATGTCATCTCTAATGACATATTTGT
TTCATTTTATACCTGCGACTATGTCTAACACATACATCTTTTGTAGCAAATCTCTGAACA
GAACAAGCAAAACCGGCTTAATGTTAGGTTCCATCAGGCTACGGGATCTCGCAGCTATGC
TGCACACTTGCACGCTTACGTAAGTTCCCATTATCTTTTAGCATTAATTGTAGTTAAGAA
CCACTTATCTAATGTAATAGATATATAAAATAATTGATCTGCATTTTCTGTACTGAAATA
GAAGGAGAAGAACAAGGTTGTAGAGCTTGATGCTGTGGATGCCTTTGAGGACTGCCATAC
CAGTAGGGAAAAAGGTCTAAGTGATGCTGCCAAAGATGCAATTGTAAGTCACTCTGTATA
TTCTTACAACATTGAACTCAATTCCTTGTTACCTATGCCAACATATTATTAATTCAGCTC
ATTTTATATTTACATCCATAGGATAATTTCTGTCCTTAGTGTGCAGAGATATTTGCAGCT
AAGATCATTACAGACTTAATGGAATTTATAGACTCTAACAATGTTAGAATACATACCAAA
CTAAATTTGTAGCTGCTGGAAACTTGTCGCTAGACAACTTACCATATACAACATAAGTTG
AGATTGGGTTAAAATGCCAAATAAGCTACATAAACATTTTTTCATCAATTGATCCTGGTT
GCAGTTTGTATTTTTATCAATATCCCGGGTTTGAGGGTGTGATTCATGAAAACTCATTTT
TACCTAAGCTGCTGTAGTGGTGTTTGCATGTATTGAGGTTTTGAATCATATGAACATAAG
ACTGAATATATTTCAGCCTTTACTACTTCAAAACTTATTTCATTGTAACTTGGAAAAGTA
AACTTAATTATGAGGGATTATGTACTCCACACTAGTATTTTCTTTCTAAACATTAGTGGT
TTCTAGGGAAAATATTTAGGCATCATAGGAGGAATAGAAAATAACCAACGCTAAGTAACA
TTGCACCCCCTCCAAATTTTATGAAAGTAGTTGAGGGGAAAACCTTGTTCTTTTATAGCT
ACCAGGGTGTTCCATCAATCAAAAGCTGCCATGAAAGCTAATCAAATATAGTCTAAAGTC
AGCCTTCTGATATATGCTAAAACAGTATCCTAGATTCTGTCAAGAAGCATTTGGCCTGCA
TTGTTGCTAGAGGCTAGATAGAAAATAATTACATTCTACCATAGTTAGAGCTCAAAATGT
TTCTGGTCTCTTTCACAGTTAAGAGGGCAATGCAATATTTCTAAATATGGGAATGCTTGG
CTTACTCATATAATTTGTTTCTGTTTTGGCTTATGGAAAACAAATTTGGTTAAATTTGCA
TTCTATACAAGTTTCCTTACCTCTAGTTTGTGCTTCCTGGTAGCTTTCCATCAGTTTTCA
GTGACTTTTTGAATGTGTTGTGCAGCTGCCAGTATTTTGAATGTGTTATGCAGCAGCCAG
TTTTTCATGTATCTAATTTCATAGCTAATGTTCAATCATTGCTGCAGTCAAGTATGAAAG
CTATTATGGAAGAACCTGTACCTGATGGTGAGACACCAAGAACTAGTGCAGAAGTTGTGT
CCAAGGTTCTCTCTCGGGACAACTCCAATACCACGTTTTTGAAAAATGCTGGTCTGCAGA
TGAGCTCCAAGAAATCAGTGACACCGACAGAAGCAGCACTTCAGGAAGAACTTGCAGCTG
AAAAGCAAAGTTCAGCCATTCTCCATGCAGAAGTTGTCGAACTAAAAGAACAAGCAAATC
TTGCAAATGAAGCACTGGCAAAGACTCAAAAGGAGTTGGCAGAGTTCAAGCAGCAGCAGG
AAGAGAACAATTTGCTCCTTCGACGTATCTTGAGCCTTTCCCAGGGTAACTTAAATCTGT
CCTAGTCTCCTTTATGATCTTCTGCACTGTGATGAACTCCATCTACTTATATTAGTTGTT
TGATGGTTCTGTGAACTTATTGTCATGTGGTGGACTTGATTATGTGAAATGATGTTTGGT
GCTATGGTGGACTTAATGTCATCCTATGGCAAACTTTTGTGGACTTAATGTGAACATATG
TGTGCTAGGTTCTGTGAACTTTTTTGTAATATGGTGCTATGTGAAGTTGGTATATGTGAT
ATATGTTGATGTTGGGCCTATTTGTAATGTGCTGTGAAGTTCTGATTGTTTGTCCATGTG
ATCAATCTTGATGTTGGGCCTATTTTCTTATGTGCTGCGAAGTTCTGATTAATTGTTGCT
TGAAATGGGTGAATGCTAAAAATTTCCTAGATCTCATAGTGGGATGGGCCACAACAATAT
GTGAAGTATGTGGCCAAATGGGCTGGGCTAAGAAAAAAAAAATGAGCGGGCCTTCATCCC
TACTGTGCTAACGTGTCATCCAAACAAATCAACACGTGGCAACATCAGGTAAAGACGTGT
GTCACAAATCAGATATGTACACGTGGCGCTTCAAAATGAGAGCACGTGGTGCCTCCACCT
TCGGCAATGTGGCGTTAGCGTACACCACCACGTGGACATACAAAATGTAAACACGTGGCG
TTAAATATGACTGCCACGTGGTGTCTCCACCTTTGGCCACGTGGCATCAGCGCGCACCAC
CACGTGGACATAAGAAATGCCAACACGTGGCGTTAATATGGCTGCCACGTGGCGCCACCA
CGTTCGACCACGTGGCATCAGCTTGCACCACCACGTGGACATACCAAATGCCAACACGTG
GCGTTAAATACGACTGCCACTTGGCTCTAGCGTACGGGAGATGATGATCCAGCGTGGCGT
ACACGTCATCCGCCACATCACAGCCAACATGGACTCCACGTGTGATAGCCACGTGGCATG
GACGACGTCTGTCCTAGCCAGCTGGAAAGCAGTTCTATGACGAGCACCTTCGTCATGGAT
ATAAGCATTTCTATGACGAAATCTACTGTTTAGTCATAGAAAAACATATGTGACGCGACT
TCTATGACGAATCCCATTTCGTCATAAATTCGTCATAGAAGTTACTTTATGACGATTTGC
GCGTCTTCCATGACAAAAGTAGATTGTCATAGATGTGCCTATCTCCACTAGTGA
>G6803-Map15#CLASSI/LTR/Gypsy
AACATGTCACGTCCTGATAAATTCATCCCGAAATAAAAATCATTTTCTAAAAGGAATAAT
AGAATTAATTAAAATTCGAAAAGAAATTGGCAAACACTAAAATACGTACAAGAAAAATTC
AAATGTGGCCCGGAGAATTTTTGTTAAATTCTCCTTGGTCTAAAAGGAGCCCTCAAATTT
TAGTGGAATTTTCAGAGCACAAATAATAATTATTAAGAAATAAACAAAGTTAAAATGATT
TTATAAAAAGAAAAACCCTAAAAAGTCTTCTTTTCCCCCCCCTCTCCCCCTCTTGGGCCG
GCTCGGCCCATCTCCCTCCCCTCTCTCTCCTCTCCCCCGCGGCCCACTCGGCCTCCTCCC
CCGCGCGCGCGCCGCTGACGGGCGGGCCCGCCCGCCACCCTCGCTGACGGGTGGGGCCCA
CCTGTCATCCCCTATCCTCCCGCCGCTCCCGCCGCCTCGCCCGTGCCCTAGCGCCGCCGC
CGCCGCGGAATTCCGCCGCATCCCGTCCGTCCCCGCGCGCAATAAAGAGGGGGGAAATCA
TTCCCCGTGATTCCCTCCCTCTTTCCCCCCCCGACATTTTTCCCTCTCTCTCTCCCGCTC
GGATTCGTTCGGATTCTCCTCCCGCAAACCTCGCCGGCGCCATCAATGGCGGCCGAGATC
TTCCGCGCCCGTTTCCTTCCCCTCACCCGGCCGCTCTCTCCCCCTCCCGACGCTATATAA
TCGCTCCCCGTGCCTCCCTCCGTCCGTTTCCGCCGCTCGCCGCTCTCTCTCCCCGTCGGA
ATCGAGCTCGCGCCGTCGTCCTCTCTCTCCGCCGTCGCCGCCGAGCTCCGGTTCGCCGCC
GTCGTCGCCCCGGACCTCCTCCCGCCTCGGCGTCGCCTCCTTCGGCTTCGCCGCGTCCTC
GCCGACCTCGTCCGCCCCTCCGTTTCGCCCGCCGACCGCCGGAGCGCCGTCGTCCTCGTC
GACCCGAACCGCGCCGCCGCCTTCCTCCGCTCCGGTCGCCGTTTCCGTCGTCGCCGTCGA
CCCGGGGTGAGCCGTGGACCGCCGCTTTCGCTTCCCCCTTCCCTCCCCTCTCTCGGGCGC
CGCTCCGCCGCGCCGGTGGTCGCCGGCGGCGACCATCGGGGCGCGGGCGCGCCGCCTCCC
GTCGGCCGTGCCGGCGAGGCCGCCTTCGGGCGCGCCCCGCGGCTGCCAGGTGGGGCCCGG
CCGTCAGCCGCCCGCGCCCGCGGGTGCGGCTGACGCGTGGGACCCACGGCGCCGGCCGGC
GTCAGCCGCGTGCACCCGGTCCACCGTGGACCGAGAGGCTGCCGCGTGGGCCCCACTCCC
GTGGACCCGGTCCGCGCGCCCTCTCTCCTCGGCTGACGCAATAAATCCGATTTTTAAATT
AAAATTTAAATGAAGAAATTCGCAAATATCCATTTAAAGAGCATATAAACTTCAAATGGC
CATAACTTGGCCATTTGAACTCGGAATTGGACCGTTCAAGTCTCTAATTTTTCCTTAAGA
AGTCAAGAACCCATTTTTGTGCTTTGTTTCTGCTTGTTATATGGAGTTTATTAGAGTAAA
AGCCTTTTCTTTTCCGTTGGTCGTGTAGACGCTGCAGCTTCGGAAGATCCGCTCTTCGTG
GAAGTTGAAGCCGACGTTTGGGAAAGCGAGCAAGGCAAGTCACATCATCCTTGAACATAT
TGAATCCCAGTTTATAAAATTATCTTTGATTTAAATTATTGCATTATCGCTTTATTTAAA
TTCCCGCGTTATCACTGTTTTATTTAGCCATGCCTATTTACCTTTGTTATGACCTTATTA
TTATTGTTATTGTTATTATTATCCTTGTTCACCCTAGGATTAAACAAAACCCCAACTAGT
GGACACTCTACTCATGGTACCACTAGTATGAATTTTAGGTAGATGCTTCGCTGATTTTAA
TTAGGTCAACATTAGGTGGTTTTTACAACTCTAGACTTTGGGAATTCTCATATCACCTGG
ACACTTTGGAATTGTTGGTTTATTGTGGAATTGGACACACACCTCCCTTCCTCTATTCAA
AATCCCCCAAAATGCTGTTTTAGGCTGGGCTCGGGGTGCATGCCAGTTGGGTTTTGATAG
TAGCACCTCGGCCACTATAAGGACCAGTCTTCGGGCCTCTGTTGCAAAGCACTACCGTAC
TTCCACATGTCTAGTGGGTAAGGCTTAGTTTGTGGCTCAGTCTGGTTATAAACAAAAGTA
CACGGATTGGAGATGGATGAAGTCGGGGGTCGATGGACATTCTCCAGGGCAAATGAAGGC
TACACGAGCTGCGGCCCGGTAGTCGAGATGTCATGGCACAGGGTTGGTGCCCTGCTGCTA
GGGGGCTCAATCCTGCCTGCCTGTCCCGGAGGTTCCGGCCGTAGGTGGGATTGGGTCGGT
ACTCTTGTCTATGGCTAGGATGGGTTGGAAACTATGTCACGTCTTCCGTCCGTATACCGT
GGTGGTATGTGGCACGTGGTTGCACGTGAGGAAGATGTGTCTTGTGGGTAAAGATGTACA
CCTCTGATCAGAGTATAATCTATTCGAATAGCCGCGCCCTCGGTTATGGGCAAGCCGAGC
AATGTACCCAAGTTAGTGTTTTAATTCTTAAAATTTGCTCAACAACTAAAATGTGGAATG
GTTGGCCTGGGTTGGCTTGGGACGAGCTGGGACCCAGGGTCGGGTTGCCAGTTCGGTCTG
AATCATCGTAGGCCTTGGGTTAAGGCAGGTTCGTGTGGGTTCACGGCCTTGATTAATAAT
ACTGTGTAGCTCTAGGATCGTCTTTATAAAATGGCTTTGGGCAACTAAGTGACTTTTAAA
TGCTGTTTACTGCAAAACTTAACCCCTTATATTATTATCCCCTTGTACCCCCTTGCATTA
AGTCATGCATCTGCCGGTGTGGCTTGCTGAGTACTGTGGTTGTACTCATTCTTGCTCTAT
CTTTCTCCCCCCCTTCAGTAAGAGAAGCTTTGGAGAAGAAGTCTTAGGTGGAGTCCTGGC
TTATACCCCAGTTGAGCGCCTGTGAAGATGGAGCCGTAGGCCCGCTAGTCCGCTGCTGTT
TATTTTTGATTGTCAGGCCTTAAGTGCCTTTGTAATAATGTAAATATTATCGATATAATA
AAGATGTGTCTTTTATATCATGTTTGTATGGTGTACCCCGGCTTTTCCTGGGACGGGGAT
TAATACACTAGCGTTCGGGAAAAGGCAATTTTCCCGGTCGCGACAAGCTGGTATCAGAGC
CATCTCGACTGTAGGATAAGCCAAGTGGATAAAACCTAAGGACATATTTTATAAATAAAA
CTATTTGCGAAAGTTCCTCTTTTTCTCCTTCCCCCTAATGCTATTTGCAAAAGGTTTACT
CCCTTCTTCCTTCTTCGGATTTCAACTAGTACTAGATGGTCAGGTCAGTGAAGAAGAAGA
CATCGTCAGTTGTTTGCCGAAGCTCCGGAAGACTGCAGGATCCGCTAGCGAAGTGGAGGA
AGCAGTGAAGCCAGCTGTGAAGCAGGAGTGAAGATCTTGGAGAACCCGTCGCAGAACCTA
AGCCACCCTCTAGGGTAGAGTCGTTAGTCGTGTGTTTCCTTGCTTGTGTGTGTAGCGCGT
GGTTTGCATCAGTGGGTTGTGATGTAACCATGCTAGGTTGTTTGCTTAATCAACTTGCAG
AATAAGCCTAACATACATCATAACAGCAAAAGACTTAGATCTGTTAAGGTCCTATCCTTA
GTTTCTAATCTGTCTCTCCCCTTTGTTTTCCCTCTCTCCCTCTCCAAACCTTTGCAACAG
ATGGCTGACAATGAGAAAGGCAATAAGGTCAGAAGTCAGGACATTGGTACCTCAAGCTCC
CGAGTGAATGAAGCACCAGACACCAGTTGTGTGACACTGGTCCAACACCTGATTAACCAG
AACCGATTGCTTATAGAGATACTACAGCAGCATCAGACGCCAATTCTGAACCTGAGTCAG
ATACAACCTCAAGTGCAGTTGGAGGCAGTCCAAGCACTCACACCACAAGTCAGCATGCCG
CCAGCATCCCGAAGGACCCATGGTGACGTGCCACATGTTGACTCAAAAGAAGCAAGTATC
ATTTGTTTTATGTGTGATGAGCAAGGGCACTATGCAAGGGAGTGTCCTCAGCAGAAAAGA
AAAACACCAATGCGAACCGAAGATGAAGTCCGTAAGATGATCATTACCAGCACAGAATGG
CCTCCACCAGGAATGACAAAACGTCAGAGAAGAAATACCTTCCGAGGTGCACCACAGTTG
ACAGAGCATCTTTTAGCTAATGGAGGTAGAGTGTCTGATAGTGAAGATTCAGATCAAGTC
TCCTCAGATGATGAAGATGAGAAGTCTCCCCAAGGTTTCAACCAGAATAAAATGGAACGT
AAGGCATGCTCTCGTTGTGGAGAAATCGGTCATGTTGCCAGCTCGTGTGCCACTACATGC
GTTCATTGTGAGGAAGACCATCCACCCGACAGGTGTCCAACGAGCAGGATCACTTGTTTC
TTTTGTGAAGGAACTGATCATGTACCAAAAGATTGTCAATTCAGTTTTCTGCTGACGAAG
AAGATGGCCAACCAACCCGCCAGTTCCAACGGAGAGAAGCATCAAGGCAACACAAATCCT
CGCCAAGATTACAGTTTCAGCCTAACTCCAGTGCCAGGACAGAGGAATCAAAATGAGAAA
AGAAAATGCCGAGTCCGGGAAGATATCTGTTGCTTCAATTGTCAAGGAATGGGTCATTTC
GCCGACAAGTGCCCAAAACCGAGAAACATAGCTGCCAGCACGTCAGTCCACGCAACTCCC
TGCAATCAGAAGCTTGCTCCTCAGCGAATTGTCATCCATGCATCCCGAAGCAGTCCTATA
GCCCGCGTTGCAACAGCTCCAACTCCAGCGAGTGCATTACCACAAGGTGTCAATGCTCAA
TTTCAGCCCCAGCCATCAGTTGACAAGACAGAGGCCAGTATCGGCATTGTACCTTTGGAT
GTTCCAGCACAGCAGCCAAGAAATCAAGTACAAGATGAAGAACCCGAGCGTAAGAAAGTT
ATTGTCTGTTACAACTGTAGTACCTGTTAAGGAAGCAGACATGCCAATCGCCAAGTGGTC
ACTGGAGCAAATGCAGTACCTGTTAAGCCTAGCGCTAGTCAGAAGCAACCATAATACTCT
TATATCAGTGTTCAAATACTTTTGTTTTATAGTTGTTCCCCGTCAATCATGTAATAACAG
AGAAACATGAGATTATGAAGGAGTTTGATAAGTTTATTGAAGGATCCATGTTAAGATTGC
AAGTGCTGTGAGTTGTGTACATTTTGTTGTTGATTAGGGAGACCTAGGGTCTCATTTCCG
TAAGCTCATAATCTATTATGAATCAAATAACCTAGCGATTGATGGCGAAGAAAATCAAGT
GATCAACCAAAGAGACATTTGTTTGGACTAAGAGTTTCAGATGTGTCTTCTTCGGATCAA
AGGCATGCACCCGTTGTGGAGAAATTGGACACGTTGCTAGCATGTGTCTCACACTCTGCA
CTCACTATGAAGAAGACCATCCACCAGGGGAGTGTCCCACTCGCAAGGTGACATGTTTTC
TGTGCGAAGGAACAAACCATGTGCCCAAGGATTGCCAACTCAGTGTGTTGTTGACCAAGA
CCGCAGAAATCCAACGAACAACCCTACGATTGTCTCATCAGCTAGTCAGCTCCAACAGCA
ACATCGACGATATCATCCACAGCACCAATGCTCCTCCTGCTCCACCTAACTCTGCAATAA
ATCATAGCAATAATACCTTCAGCACCAACCATTCTCTGCACCGACAGCCTCAGCAAAGAA
TTGTCGTCGATGGAAGAAGTTGTGTCTCTCCCCGACCTACTCCAGGCCGAGCAAAGGGCA
ATCAACCTCCGGAGGGCGATACCAAGCAGAAGACCGTCATCCGCTTCAAACAGCAATCAG
AAGGAAGCTTCTCCTGTGAATGATAGCAATATGCAGTCCTATCACATCATCACAGAACCA
ATCAAGGATGATGCAGTCACTAGAACAATGCCAGCTATATCTCTCCAGAATCAAAATGAG
CAGCCACGCTTGTGGTTTTCAGTTCGCTACTTATCATTGTGTAATCGAAAGTTTGCAGCA
ATCATGTAATAAATAAATATATTCATGTCTATAAACAGTGAGCTTGCTATGTTTATGGAT
GATTCATGTTGAGGATACAATGTACCGATGATAAGCACCTTCCCTTTTTGTTTAAGGCAG
TGCCTTGTATTCGTGTAATAAGGGAGAAATGTGTAATACAGACAAGTTCTAAGAGGATTC
TTTTGGAAGATGCGGATATGTGATCATGTGTATAATTGTTTACTGACAAAGGAGACCTAG
GGTCTCGTGTCAGAGGAACTATATTCTAACCTCGAGTTAATAACCAACCTGTTGATGGAA
AAGAAAACCAATTAAACTGTGTTGGGTTAAAAAGCCAATGAGACAGTAGTTGGGGATAGG
AGTTTGGATACGCCTTTTTACAGATCAAGATAAGGATTGTTGGATGAAACCCATAAGGGT
ACCCGCCATGCCTCTACATTGATAAGTTCGGATATACCTGCAAACAGTTAAGAAGATCCA
GGAGACATCAATATTTGAGAACATAGTAGTCGATGGTTGGTAATTAGTCTATCAGGTATC
AGAAAAGGGTCAAAGGTGATATGGCAGAAGAACAATTTGGATGCTCCCCATCTCGAGGAA
GCACTAAAGATGATCATCGGCAATTAAACCCTAGTGGCATAGATACAGATAGCAAGCAAT
GTATTTCCCTGAAGGTAGTCAGTGCAGCTTTTTGACGAACCACATCAAGGTTTCACTGAA
AGGCAGCAAGCCAAAGGACCTCATCGTCCCCAGAAGCGTCCGCAATCCACATTAAAGAAT
ACCACCTGTTAGAGATAAGCCGAAAGATGATTGATAAAAGAGATTGGCAAAGATGTTCTC
TAGCATGAAAGAAAGTAGGCCGAAAGGTGATTGATAAACAGAAACATGCTCTGCATCGCT
CAAGGAAGACCCCTGATAGTAATTGCCCCCCCCCCCGCAACAGTCACCTTGTCATTAAGT
AAGCAAGATGACCTAGGTAAAAGTGTTTCTATGAAGGCAAGGAGTGAAATCTTCAACTCG
GTATCAGATGCTACACGGAGTGAAAAGTGCAAGCACCGGTTACCAGGCAATGCCATGTCT
TGGGAGATGATCCAATGGGAAAGAACACATCAAGGTTAAAGGTGTAAAGGAATACGTTGA
ATGCTAACTGAGGACAACCTGAAGATAATAATGGGAAGTAAACTGAATGTAAAGAAAGTG
AATCCGAGTTGCTTGTTCGTGGGAGCTATTCCCAGTTATGAACCAAGTGATATGTTCGAA
GATAGTCTACAGAGGTCAGATTAAAATCACATCTAACAACGAAGCTTCAGATTTGGCAGG
ATAACGATCAGACAATAACAAGTCCAGCAGTAAAGCCATTTGGGAAGACGTCAAAGCATG
TCAAGTGGGATAAGTTGGTTCTCTTGGGAAGCATAATTCAAAGGCGAAAGTTATCGACCC
TTGCATCGAATAGCAGAAGTAGCTAGCACCCGGAGACCAGGAAAGCTAATATGAGGCAGT
TGGTGGCAAGTTATCAATCATGGTATCCTTAGTAAGCGGGATATCATAGTCTAAAGCATA
TGGTGGCAAGTTAGAAGTAAATGACAAGCATGGTATTCTCATGATGACAAGCATGGTATC
CTAGTAATGACAAGCTGGTGTCGACGCATGACATGAAGTGGGTAACTTGTATGAGGTTGA
CTCCGAAGATATGAATCATGAGAAGTTCTGGAACGGAAGCCCCATCATTAAACTACCGCA
ACCTAGTCTGAGTCAGCTAAAAGGTGCAACCCTGGTTCAAGTCAGGTGAAGAGAAGATTC
CATCTGCAACAGGAGATCGAGCCAAGCAGTCCAGAGTGGAGAAGTTTTGCTAGGCAAGTT
TGTTATAGAAGACGCGAGCGGAAGAAGTCAGACAAGAAGAGAAGACCGCCCAACCTATCT
TCATGCTAGCCTCCTCGAATCTCGGGGACGAGATTCTTGTAAGGGGGGTGGATTTGTCAC
GTCCTGATAAATTCATCCCGAAATAAAAATCATTTTCTAAAAGGAATAATAGAATTAATT
AAAATTCGAAAAGAAATTGGCAAACACTAAAATACGTACAAGAAAAATTCAAATGTGGCC
CGGAGAATTTTTGTTAAATTCTCCTTGGTCTAAAAGGAGCCCTCAAATTTTAGTGGAATT
TTCAGAGCACAAATAATAATTATTAAGAAATAAACAAAGTTAAAATGATTTTATAAAAAG
AAAAACCCTAAAAAGTCTTCTTTTCCCCCCCCCCCTTTCCCCTCTTGGGCCGGCTCGGCC
CATCTCCCTCCCTCTCTCTCTCCTCTCCCCCGCGGCCCACTCGGCCTCCTCCCCCGCGCG
CGCGCCGCTGACGGGCGGGCCCGCCCGCCACCCTCGCTGACGGGTGGGGCCCACCTGTCA
TCCCCTATCCTCCCGCCGCTCCCGCCGCCTCGCCCGTGCCCTAGCGCCGCCGCCGCCGCG
GATTCCGCCGCATCCCGTCCGTCCCCGCGCGCAATAAAGAGGGGGGAAATCATTCCCCGT
GATTCCCTCCCTCTTTCCCCCCGCCATTTTTCCCTCTCTCTCTCCCGCTCGGATTCGTTC
GGATTCTCCTCCCGCAAACCTCGCCGGCGCCATCAATGGCGGCCGAGATCTTCCGCGCCC
GTTTCCTTCCCCTCACCCGGCCGCTCTCTCCCCCTCCCGACGCTATATAATCGCTCCCCG
TGCCTCCCTCCGTCCGTTTCCGCCGCTCGCCGCTCTCTCTCCCCGTCGGAATCGAGCTCG
CGCCGTCGTCCTCTCTCTCCGCCGTCGCCGCCGAGCTCCGGTTCGCCGCCGTCGTCGCCC
CGGACCTCCTCCCGCCTCGGCGTCGCCTCCTTCGGCTTCGCCGCGTCCTCGTCGACCTCG
TCCGCCCCTCCGTTTCGCCCGCCGACCGCCGGAGCGCCGTCGTCCTCGTCGACCCGAACC
GCGCCGCCGCCTTCCTCCGCTCCGGTCGCCGTTTCCGTCGTCGCCGTCGACCCGGGGTGA
GCCGTGGACCGCCGCTTTCGCTTCCCCCTTCCCTCCCCTCTCTCGGGCGCCGCTCCGCCG
CGCCGGTGGTCGCCGGCGGCGACCATCGGGGCGCGGGCGCGCCGCCTCCCGTCGGCCGTG
CCGGCGAGGCCGCCTTCGGGCGCGCCCCGCGGCTGCCAGGTGGGGCCCGGCCGTCAGCCG
CCCGCGCCCGCGGGTGCGGCTGACGCGTGGGACCCACGGCGCCGGCCGGCGTCAGCCGCG
TGCACCCGGTCCACCGTGGACCGAGAGGCTGCCGCGTGGGCCCCACTCCCGTGGACCCGG
TCCGCGCGCCCTCTCTCCTCGGCTGACGCAATAAATCCGATTTTTAAATTAAAATTTAAA
TGAAGAAATTCGCAAATATCCATTTAAAGAGCATATAAACTTCAAATGGCCATAACTTGG
CCATTTGAACTCGGAATTGGACCGTTCAAGTCTCTAATTTTTCCTTAAGAAGTCAAGAAC
CCATTTTTGTGCTTTGTTTCTGCTTGTTATATGGAGTTTATTAGAGTAAAAGCCTTTTCT
TTTCCGTTGGTCGTGTAGACGCTGCAGCTTCGGAAGATCCGCTCTTCGTGGAAGTTGAAG
CCGACGTTTGGGAAAGCGAGCAAGGCAAGTCACATCATCCTTGAACATATTGAATCCCAG
TTTATAAAATTATCTTTGATTTAAATTATTGCATTATCGCTTTATTTAAATTCCCGCGTT
ATCACTGTTTTATTTAGCCATGCCTATTTACCTTTGTTATGACCTTATTATTATTGTTAT
TGTTATTATTATCCTTGTTCACCCTAGGATTAAACAAAACCCCAACTAGTGGACACTCTA
CTCATGGTACCACTAGTATGAATTTTAGGTAGATGCTTCGCTGATTTTAATTAGGTCAAC
ATTAGGTGGTTTTTACAACTCTAGACTTTGGGAATTCTCATATCACCTGGACACTTTGGA
ATTGTTGGTTTATTGTGGAATTGGACACACACCTCCCTTCCTCTATTCAAAACCCCCAAA
AATGGTTTTAGGCTGGGCTCGGGGTGCATGCCAGTTGTGTTTTGATAGTAGCACCTCGGC
CACTATAAGGACCGGTCTTCGGGCCTCTGTTGCAAAGCACTACCGTACTTCCACATGTCT
AGTGGGTAAGGCTTAGTTTGTGGCTCAGTCTGGTTATAAACAAAAGTACACGGATTGGAG
ATGGATGAAGTCGGGGGTCGATGGACATTCTCCAGGGCAAATGAAGGCTACACGAGCTGC
GGCCCGGTAGTCGAGATGTCATGGCACAGGGTTGGTGCCCTGCTGCTAGGGGGCTCAATC
CTGCCTGCCTGTCCCGGAGGTTCCGGCCGTAGGTGGGATTGGGTCGGTACTCTTGTCTAT
GGCTAGGATGGGTTGGAAACTATGTCACGTCTTCCGTCCGTATACCGTGGTGGTATGTGG
CACGTGGTTGCACGTGAGGAAGATGTGTCTTGTGGGTAAAGATGTACACCTCTGATCAGA
GTATAATCTATTCGAATAGCCGCGCCCTCGGTTATGGGCAAGCCGAGCAATGTACCCAAG
TTAGTGTTTTAATTCTTAAAATTTGCTCAACAACTAAAATGTGGAATGGTTGGCCTGGGT
TGGCTTGGGACGAGCTGGGACCCAGGGTCGGGTTGCCAGTTCGGTCTGAATCATCGTAGG
CCTTGGGTTAAGGCAGGTTCGTGTGGGTTCACGGCCTTGATTAATAATACTGTGTAGCTC
TAGGATCGTCTTTATAAAATGGCTTTGGGCAACTAAGTGACTTTTAAATGCTGTTTACTG
CAAAACTTAACCCCTTATATTATTATCCCCTTGTACCCCCTTGCATTAAGTCATGCATCT
CGCCGGTGTGGCTTGCTGAGTACTGTGGTTGTACTCATTCTTGCTCTATCTTTCTCCCCC
CCTTCAGTAAGAGAAGCTTTGGAGAAGAAGTCTTAGGTGGAGTCCTGGCTTATACCCCAG
TTGAGCGCCTGTGAAGATGGAGCCGTAGGCCCGCTAGTCCGCTGCTGTTTATTTTTGATT
GTCAGGCCTTAAGTGCCTTTGTAATAATGTAAATATTATCGATATAATAAAGATGTGTCT
TTTATATCATGTTTGTATGGTGTACCCCGGCTTTTCCTGGGACGGGGATTAATACACTAG
CGTTCGGGAAAAGGCAATTTTCCCGGTCGCGACACTT
>G6809-Map3_reversed#CLASSII/TIR/nan
TCACTACGCCAGATCCTCACACCTCTGACGGGATACCTGTGACGGGCAAACGAATTGGTC
AGTAGTGACCATTACCTTTGACGGGTTATACGGGATGCAGTCACCGGTGAGGCATCTGGC
CGCGGCCCGTCACAAGTATCCCCTCACCTGTGACGGGCCGAAAGGAAAACCCGTCAGAGG
TATACCAGTGACGAGTTTTTAATCCAACCCGTCACTGGTATCCCCTCACCTGTGACGGGC
CAATACATTAGAAGCCGTCAGAGGTGATGGGCCGCCACCTGTGACGGCTTTAATTTCTGG
CCCGTCACAGGTGAGATGATACCAGTGACGGGCCGTTGAATACAAGCCCGTCAAAGGTAT
GAGCAATACCTTTGACGGGCTTTTTTTATCTAACCCGTTTGAGGTGTGTTGGCTCTATAA
ATACCCCCAAACTGCCAACTGCTTTCCATCCCGACCATTGTACTGCTCACACATCGGTTG
GGAGGGCAAGGGGGGCGATTTTTTTGCTAAAATTCAAGGTAAAAAACACATTATTCTCCA
TTCATTCTCAACATATCGATCATCATTTATTTTTCTTCGTATGTTGTTGATTTCAGATGG
ATCGTAGATGGATGTACTATGCGCATCGTTCGTCTACCGAGTATAGAGAGGGGGTCACTG
AATTTGTCACATTTGCGGATAATGACAGAAAAAGTAGGATGAGCATGCACATGTTGTGCC
CATGTAGGGACTGTAAGAATGAACAGATGATCGAAGACAAGGATGAAGTGCATGCTCATT
TGATAATGAATGGATTCATGAAGAAATATACCTGCTGGACCAAGCATGGAGAGCAAGAGG
CGCCTGATGTCGCAGCTGAAGAAGTGTTGGATCAGGATGTAGAGAACACCGCCGCAGCTC
GAGAAGGCATGTTCGTACCTTCTCCTTTAGGTGGAGAGACCATAGATTTAGACACTCAAT
GTCTATCTACAATGTTGCATGACATTGAAGACGCAGAGGACAACGACAGAGATTATGAGA
AGTTTAGTAAGTTGGTGGAAGATTGCCAGATGCCGTTGTATGATGGATGCAAGTCGAAGC
ACAGCAAGTTGTCATGCGTGTTGGAACTCATGAAGCTTAAGGCTAGTAATGGCTGGTCGG
ACAAGAGTTTTACAGAACTCCTTGAGCTGTTAAAGGATCTGTTGCCAGAGGGGAACAATT
TACCTCAGACGACATATGAAGCGAAGCAAGTATTATGTCCGTTGGGCCTGGAGGTCAGAA
GAATTCATGCATGTCCGAACGACTGCATTTTGTATTACAAGGAATACGCTGACTTGGATG
TCTGCCCTATCTGTGGGGCATCAAGATACAAACGAGCAAAGAGTGAAGGTGAAGGAAGTA
AGTCAAAGAGGGGAGGCCCAGCAAAGGTGGTGTGGTATCTCCCAATTGCGGAGCGCATGA
AGAGAATGTTTGCGAACAAGGAACAAGCTAAGCTTGTGCGCTGGCATGCCGAAGAACGGA
AAGTCGATACTATGCTGAGGCACCCAGCAGATTCAGTACAGTGGAGGACAATCGATAGGA
TTTACCAGGAATTCTCAAATGACCCAAGAAACATGCGTTTCGCAATGTGTACGGACGGCA
TTAATCCTTTTGGTGATTTGAGCAGTCGTCACAGTACATGGCCAGTTCTGCTTGTTAACT
ATAACCTTCCTCCCTGGTTGTGTTTCAAAAGAAAGTACATTATGCTTGCCATGCTCATTC
AAGGACCGAGACAACCTGGCAACGATATCGATGTGTTCCTTGAACCGATAATCGATGACT
TCGAAAGGCTATGGAATGAGGGCACACGAACATGGGACGCATATGCACAAGAGTATTTCA
ACCTCCATGCGATGCTGTTTTGTACCATCAACGATTATCCGGCCCTTGGCAACCTTTCTG
GCCAAACTGTGAAAGGGAAATGGGCGTGTTCGGAGTGTATGGAGGAAACAAGAAGCAAAT
GGTTGAAGCATTCACACAAGACGGTCTACATGGGTCACAGGAGATTTCTCCCAAGGTATC
ACCCGTATAGGAATATGAGAAAGAATTTCAATGGACACAGAGATACAGCCGGACCCCCGA
CAGAGCTAACAGGGACAGAGGTGCACAACTTAGTGATGGGAATAACCAACGAGTTTGGAA
AAAAGAGGAAAGTTGGAAAGCGAAAAGAGAAGAGCACATCGAAGGAAAAAACAGAGGAGC
ATGTGGAAAAACAAAAGACAAAAGAGAGGAGCATGTGGAAAAAGAAGTCAATATTTTGGA
GACTACCATACTGGAAGGATCTTGAAGTTCGCCACTGCATAGATTTGATGCATGTCGAGA
AGAATGTATGCGAGAGTTTAATGGGATTACTGCTTAACCCAGGTACTACAAAGGATGGTC
TCAACGCCCGACGAGATCTGGAAGATATGGGTGTTCGGTCGGAGCTACATCCCATAACCA
CGGAATCCGGCAGGGTTTACCTTCCTCCAGCCTGCTACACTCTCTCGAAAGAAGAGAAGA
TTGATTTGCTAACATGTTTGAGTGGTATAAAGGTTCCATCTGGTTACTCATCAAGAATCA
GTAGGCTTGTTTCACTGCAAGATCTTAAGTTGGTTGGAATGAAGTCGCATGATTGCCACG
TTCTTATCACACAGCTGTTGCCCGTTGCAATAAGGAATATTTTGCCTCCTAAGGTGCGAC
ACACGATCCAGCGGTTGTGTTCCTTCTTCCATGCAATCGGCCAGAAGATCATTGACCCCG
AGGGACTAGATGAACTACAGGCAGAACTTGTGAGAACCCTATGTCATCTTGAGATGTACT
TTCCTCCAACTTTCTTTGACATAATGGAACATCTTCCGGTGCACCTTGTGAGGCAAACAA
AGTGCTGTGGTCCAGCATTCATGACGCAGATGTATCCTTGCGAAAGGTACCTGGGGATCC
TTAAGGGTTATGTACGGAACCGTTCACACCCTGAGGGGAGTATCATCGAGAGTTACACCA
CCGAAGAGGCCATCGAATTTTGTGTGGACTACATGTCAGAAACATCTTCAATTGGATTAC
CACGATCTCATCACGAAGGGAGGCTTGACGGTGTTGGTACTGTAGGAAGAAAGACTATTA
GGTTGGATCGGAAGGTGTACGATAAAGCTCATTTCACGGTACTACAGCATATGACTGAGG
TGGTGCCGTACGTTGACGAACACCTTGCAGTTATCCGACATGAGAACCCAGGCCGATCAG
AGAGTTGGGTCAGGAATAAGCACATGTCTTCTTTCAACGAGTGGCTGAAGAACCGAATTG
CCAGGTTGCAGAACTTGTCTAGTGAAACACTTCAGTGCTTGTCACAGGGTCCTGAATGGA
GTGCCACCACCTGGCAAGGATATGACATAAATGGATACACCTTTCACACGGTAAAGCAAG
ACAGCAAATGCACAGTGCAGAACAGTGGGTTACGCATCGAGGCTACTAGTGACGGTGGTC
GTCGTGATCAATACTATGGTAAAGTTGAGCAAATATTGGAGCTAGATTACTTGAAGTTCA
AAATCCCGTTGTTTCGTTGTCGATGGGTCGATCTTCGCAATGTAAAAGTTGACAATGAAG
GTTTCACCACTGTCAACTTGGCTAACAACGCGTACAAGGATGAACCGTTCGTTCTCGCCA
AACAAGTTGTTCAAGTGTTCTACATAGTTGACCCGTGTAACAAGAAACTACATGTTGTTC
GTGAAGGGAAAAGGAGAATTGTTGGATTGGACAACATTGCAGACGAGGATGATTACAACC
AGCACGTCCACGGCATAGGTCAAGAAATACCTCTAGAAGAGGAGGAAGAAGAAGATGAAG
TTCAATATGCACGTGTCGACCATGAGGAAGGATTATTTTTGTAATTTATGTACGTAGTTT
ATGTCTACATGTCTGTTATCTGTATGACTCTAATATGTTCGCAATGAAATAGTCAAATAA
AATAATTAAGTAAAGCACCCACTAGAAGTGAATTAAAATAATTAAGCAAGTATAAGCATT
GGAACTAAAATAATTAAAGTAGTATAGTAATGAAGTGCAATTACAACTGTTAGTGAAATA
AAATAATTAAGTATAAAAAAATATGTAGTGTATGTGAAAATATGTTAAGGAAAATAAAAG
AACTAAGTGAAATAAAATTGCTCTAGGCAAACTCACCTGTGACGGGCTCTATCTGTAGGG
CCGTCACAGGTGACCTCACCTGTGACGGCCCAGAGTGTTGGGCCCGTCACAGGTGGTATT
ACCTGTGACGGCTCCACGGTTGGCGCCCGTCACAGGTGAGGGCACCTGTGACGGCCACAT
AGTTGGCGCCCGTCACAGGTTCATGTTCCGTTGTGCGAGTCCTGATCCGGTTCATGTTCC
GTGCACTGGAAGCGTGGTCCCGCACACAGTACCAGAAGGACGGCTTGTGAGGCGACGTTA
ACGGCGTTAACGGATGTGAGAAGTTGCCGTTGCGCCTCGGCTTTTCCGTCAGAGTCAGGG
CATCCAATGCTCTCGATCCCTCTTTCTTCCTCCTCTCGCTGTTGCTTCCGCGGTCGTCGA
TGCGACGCAGGCCTGGCGGAGAATCCCTCTTTCTTCCCCTCCGCTGCAGGCTCCCGTCCT
CCCCTTTCGACTGTGGCTTGCAGGCCCGTGCCCCCCCCCCAATCGATTCTCGTCCGCGCG
TCGTCTTGCGGCAGCGGTCGGTTCAAGGTGCTCAAAATCGGGGGGAAGTGGAAGAGCTCC
ACGCCTGTCGAGCTGTCTGCGTCGTCCTCGAGGGGAGTAAAAGCTGGCCGGCGTGCTCGC
TGTGAAGCAGCAAGCAGTCTGGCTGCCTGTGTGCTCGTCCTCTCTGCCTCTCGGGTCAGA
CAGTGCTGGCCTGAAGAGTCTCATCAAGGCATCCAAGCTGGCGGAGTTGAGGAGTCTCTA
TTTCAGGCCGAGCGTGTGCGTGGTCCGATGGAGACGACAGCGAAGAAGCGGAAGCGAGAG
CGGGATCTATTGTCGATCCAAGAGGAGGGGACGATTGTTCAATCCCCTCAAACAGGGGAG
ATCTCTGTCCGCGGCGCCGATCTGGAGTCCGGCGAGGACTCCTCCGACTCTGTCACCTCC
GACGCTGGCAGCGCCAAGGCTGCTCCCGACGACGTGCTTCATATCGCGCATGCCCTCTGC
AAAGTTTGCGCCAAGTCTCCTAGAGCCGTCATCGACTTTGTTCGAAGAGTGAGCCCTGCC
ACCGTCGGCCGTTCGATTGATTGGGACGTCGTCCGCGAGGAAGAGTCATGTAAGGTATTG
GTTTGTATTAATTTGTTCATTTCCGATTCAATTTTATTTGACTTGCACGGAGTAGATGGG
CGATGGCCGTAGCCGGTGGACCGATATGGAGGTTCGTGTGTTTCTTGAGAGCTGCTTGGA
GGAGATGGCAGCGTTCACCATCACCTCCAACTCCCCCAAGCCGCAGGCATGGCAGAACCT
AATACACAAGATGTACACCAAGTGCAAGAAGAAGGTGAACAAGGCTCAATTGGAGTACAT
TTGGGGGCAGTGTAAGAAGCGGTACAACAGGTGGGTGTGGCTAGAATCGCATGCAAGCGG
GCTGGGTCGTGATCCCCATACATCAGCCATTGTTGCCGATGATGAGTGGTGGGAAAGCAA
GAATGCGGTACGTACACTTGACCATAAATATTTTGAACCAACAATTTTGCCTACAATTGG
TATTATCTGAAATTTAGTACATGCATGCAATTATGAATACAGTTTTGTGAGGTGTAATAA
TTTTTTTGTTCAAATTGTGTGTGCCAACAAATGACTAGCTGCAGTAAAATGGAAGGATTG
TGATCACATATGTTTCATAGTTGTTACTGTCATGTCGTTTTTAGTAATGTGTGCCATTCC
CTTGTATTTAAGTTAACAAAATGATGTTTAGGAAAGATCTATATGTAGTGTATATGTAGT
GTATCGTCATTTAGGAACATGTTAATACATATTCAACTAGCTGTACACACCTTCTTTGTG
ATGTATATAGAGAGAATGAACAAAAATGTGCTCATCTACAAAGAATATAATATATGCAGT
TTATCTTATGTTTACAATGTTCAAACTATCTTTCTTTCATTCTGTCAGATGTGTGGCCCA
TTGTAACATGTACTCCTGATTATATTTGATAACTTGGTACCAATGTGCACATTTACTGCC
AGCATTTTAGTAGTAATGCACATTGGACTGCACATATTCATTATGTTCAATGTTTGCACA
AGCCTAATGCACTTGCCTTGTACTAACTTATTTTTACTGTCTACTTATGTTGCAGCAAAA
TAAAGGTGTCTTAAGCTTCAGGAATGATCCTCTGAAGCACATTGACCTTCACCACGCGGT
ATTCAGTGGGCACACAGTTGTCGGAAACCACTCCGCCGTCGCAGGGGCAGCCCCACAGGC
ACCGCAAGGAGCAGTTCAGTGGCAGACCATCGACATGGCGCAGCTCGCTGCTGCTTATAG
ACCACCACCTCCAACTCCACCCCCAACGGCAGCAGACCGGGGCAAGGGAAAGAGGCCAGC
AGCAAACACTACTGCCTCAGGGAGTTCTTCCAAGAAGTCACGAAGCGACTCCGCTGGACT
GGCTTTGGAGAGGATTGCGGACATCCGAGAGCAGAGCTACCAGAGTCGTGTTGCTCAGAT
GGAAGCAGAGAAGTCTATGGGCCTTGATGCGTGCATGGAGTTGGTGGAAAATGATGGCCA
TGAAATTGGAGGAAGTGTGTGGTATGCTGCTTGTGCGCTATTCCGTGACCCATTCACCTG
CAAATGCTTTGTTCGAATCAAGGACGCCGCTAGGCGCTTGGAATTTATACGCACTGGTGG
TACTGGACAGTCATCTGGTGGCACCTGGTAGTTTGTGCACTGTACTTTACTTTGAGTTGT
GATGGGCGATGTTTTTCAAATAAACCATTATTTATGTTTAGAACTCAGTGTGCTAACAAT
TTTTACATTCTGTGAGTCCGTAAACATTTGCGGCTTTATATCCAATTCGAGCAACTACGT
ATTCCATTGCATTGCTTTTATATCCAAATAATTCTTCGATTGCATAGATCACTGCCATTA
TTAATTTCTATCCTTTTGATTATGACAAACATTGCATATTCTTCGGTTCTCATATGTTAA
AGGAAATCGGCGATGAGTTACGGCGCGGGTGGATCGAGTTGGAATGGAGGCGGTCACACA
AGCAGCGAAGAAGAAGATGCCATCATTGAGTACATGGCTGCTACCCTTGATTTCAATGAG
AGGGCACCAAGGAGAATACCGGTGCAAACCGGTATCAGTTGGATGATGGACACGATGGCA
AATCGAAGCCAATGCAGGGCAATGTTCAGGCTTACTGCAGAGGAGATACACAATTTGCAT
GATCTATTGGTCACTTCTTTTGGTCTTGTAGGAACAGCAGGGGTCTGTTCCATGGAAAAG
CTTGGTATTTTCTTGTACACGATGGGTGGAAATCGTCCAATCAGAGACGCGAACAATCGG
TGGGTCCGCTCCAACTCGACAGTGTCGGTTCACTTCCACCATGTTTTGCAGGCTATGAAT
GATCTCGCTGGGAAAATATTGAAACCGGTTGATCCCAACTTCTTAGATTACAACCCTCAG
ATTCTGCTGTTGCGTGACTGTATTGCTGATGATGCGTACAATAACTACCATTAGGTAGGT
GATGTTATCCATAATGCTTGTCGTATGTTCAGTACTTCAATTTTCAGGATTGTATGGTTT
ACCATTTATTTATGTCCGAATCTTCACATATTATGAAAATTATTATTAAAGAAATCACAT
GTGTGTGCATATCAAATATTTCTTTCACAATTGGTGCCGCGTAGCAAATATCTCTTTCAC
CCGCGTAGCAAACACCCATTAATTCGCATGCTACAGTACCTCCACTGCCAGCCCCTGCCC
GGCATCGCACGGCACGGCGACGGAAAGTGTCGGCCATAGACGGCGTCCAGGCTGCCGCTT
TCAATATTTTCCAGTGTCTCTGACGCCCTGACACTGCTACAGTGGTCTACAGTACTACAT
GTTCCCAACCCAAAAGTCAAGCTCCGATCCGGCACTTGCGAACGAAAGTGAAATAAAATT
GCTCTAGGCAAACTCACCTGTGACGGGCTCTATCTGTAGGGCCGTCACAGGTGACCTCAC
GGTTGGCGCCCGTCACAGGTGAGGCCACCTGTGACGGCCACATAGTTGGCGCCCGTCACA
GGTGAGTTTGACTAGGCTTGACCTAGGGTTGGACATCGATCCAGATCCGGCACCCACTCT
CACTCCACTCTCATCTCTCGACCGCCGCCTCGCCCCTATCGACCTCTCCGCTACCCTCCC
GCCCTCGCCGCCGCCAAATCCGCCGACCTCTCTGCCGCTCACCCTCTCCGTCGACCTTCC
CGACGCCGGCCTGCACCACCACCGCCGCAGTCCATCTCCACCGCCATCTCCACCGTCGCC
TCGACCTCTCCGCCGCCCTCCTCTCCACCGCCGCCTCGACCTCTCCGCCGCCATCTCCGC
CGCCCTCTCCACCCTCTACACCGCCCTCTGCACTGCTGCCGCCTCACTCACTCTCTCGAC
CGCCGCCGGGACCTCCTCTTAGTCGCCACGCCAGGACCGTCATCGCCGCCACCGGGACCT
CCACGGTGAGCCCACGGCCCCCGCCTCCCCTCGTTTACTATTGGTCGCCGATTAACCCCC
TCTTCTCCTCCTCAGCGCCGTCGTGCCAAGAAGCCGCCGCCGCGCCGCCGTGCCGAGAAG
CCGTGCGCCGTGCGCCGGCCGGGACTCGTCGTCACCGTGCGCCGCCTCCTCTGCTCGTCG
TCTCCTCTCCAAGTACCCCTCTCTCTCTGATGCCGATGAATGGAATGGTGCAGTTAATGC
ATGAATGAATGATGCAATGGAATGGATGAACGAATGATGAACTTTGGGGAATCCGAGGTT
ATCAAACCATCACAGAATACAAAATGCATGGGGAATTTTGGTGGATTGGTCAGTGTAGTC
CATGGACGGAACCGACCTAGACACCAAAATTCTCCATGCATTTTGTTTTCTGTCATTCTT
TGATAATGAAGGAACTTTATTAGGTTTAGGGTTTGAAATTTATATACCCTTGTTGATAGA
TTGGCCACAGATTACCTACACTTGTTGATTTATATACCCTTGTTGTCTATGAATAGGTGA
ATTGCATGAATTGTTGTTTATATACATGATTTATATACCCTTGCTGTCTATGAATAGGTG
AATTGCATGAATTGCTTTTTATATACATGATTTATATAATTTTTTTTGATGCCTTGCTGT
CTATGTTTGCCCATGCTGCTGCCTATGGTTGCCTGTCATTTTGTTTTCTGTCATTCTTTG
ATGATTTATATACCCTTGCTGCTGCTGCCCAATGTGTTCCTTATTAAATGGCCAGTGATG
AATTGCTCAATAAGAACAGATTTTGTGCACTTGCTCTTTTTTTATGCATAAGAACATATT
TTCTGCACTTGTTCATTTTTTTATCTACAATAATATATGCATGATTTATATACCACTGCT
GTTGTTGCCCCTGTACTTCTTGTTAAATGGCCAAGGATGAATTGCTTAATAACATTCTAT
CTATACCTGTTATTTTCTTTATGGATAAGAACAGATTATCTACACTTGTTGATTTATATA
CCCTTGCTGTCTATGTGAATTTCCCTCTGCTGTTGCTGTTTATGTGAATTTCCACCCTGC
TGTTGCTGTTTATGTGAATCTCCCCCTGCTGTTGCTGCCCCTGTGGCATATATACCCGTA
CTGATGTTATATGGCCCTGCTACTGCTCTTATTGCTGCTATTATATGGCCATGCTTATGG
ATAAGAACAGATTACCTACACTTGTTCTATTTTCTTTGGGTTGCTTTTTTCTCCTAGTAG
CTGATTTCCTCTTTTTATCCCTTCATGCAAATGATTGTAATTGATGCATATTTCTCAGCA
AAACTGAGGCCATATCTTTCATAGTATACCCCGTATTACATTGGATCTAATGCTATTTAG
TCTAATGGTAGGAAATTTATAATCTTTTTCGCGAAAGTTAAACCATGTCAACGCCCGGCG
CAAACCCACCCTCCCCAACACCTGCGAGGGTCCAGGAAGAAGCAAACCCAGCCACAGAGG
CAGTTGCAGAAGGTCATCCCGCGACAACGGCGGTCCAACAACACGAAATTCATGGTAATT
TATAGGATAAATTTTCACCACATGACCACATAAATTTTAGCTAGCACCCCTTAGCAAATA
TTGCCTTCTGTTTGTGCTGCAGAATTGCCGCATGAACAACATACGTCGATGTCGGGCGGG
ACAAGTGCAAGTAGGTCTAGTAGAAATCCGCGGTCACATAATATATGGCCGACCACAGTG
CAAGTTATAAGAGAGGTTGACGCTAGTGGTAGGCCCACGGCGCCCAGGACTGTCATTGGA
AGATGGTCTAACTGCTGCGGGATAGCGGCACGTGAGAACTTCGGGATCCTCCATAAAGAT
ATCGGGAAGGTCACAGAAGCCGAGAAAGAGCGAGCTTGGACGGCAATGGAGAAATGGTTC
ACATTTCCAGCCGAAGCAAAGGATAGGCTCAAGCGGAAGGCATTCCAAAAGATGGGCAAA
GCTTGGAAGAATTGGAAGTCGAAGCTCTTCACCGAGTTTGTCAACCCGCCCGGCAATCAT
ACGCCGTTCGATGAATACCCTCAAATAACCGAAGCGGTGTGGGAGGAATTCTGCTCTCTC
AAGACCACCCAACAGTTTAGGGAATCAAGCGAGGCACATCGCGTACTGCAACAGCGGAAT
GAGCACCCGCATCGGCTGGGCACCGCAGGGTACATCGGCAAGGAGGCAATATGGGCCCAA
GAAGATGCAGCCGCTGCAGCAGCGAATGTCCCTGCCCCGTTTTCAGACATCCCTGAACAA
AGAGCTCGCAACTGGGCGCGGGCAAGGGGTAAGGTCAACCCGGACGGCTCTGTCACATTT
GAGAACAAAAGTGATGCCGTCGTCTATCAGGAACTGGTGAGTTCACTACTTAACCTAACT
AATTTCCGTTCGTATAAAGTACAAGTTCGTATAAACGACTATCTTCTTTTCTAGTTGGGC
TTGGTTGCTGAACAAGCTTCACAAAGCGAGGTTGAGTCCGCGCCGAAGAGGCGCGAAGAT
GACATCCTCACAAAGGCGCTCGGAACCAAAGAACATCCTGGCCGAACTCGGGGAATTGGT
AGCGATGTGCCCTGGAAGCATGGACTCCCTCAGTACAGATCCCAATACAGGAAACGGAAA
GTCTCCAAGGAAGAGAGGGACGCTCGTTTGAAGGCCGAACTTAAGGTTGAGGTCATTCAA
GAACTAGAAGCTAGCATGGATGCAAGGGTGGAAGAAAGGGTTAACAAGGTCCTCGCCGAC
ATGAATATACCCCGAGTCACAACACCTGCTGTGCAACCAACTCCTCGTGTACAACACGAC
GCGAGTCCGTCACAGCATAGGAGTAGTTGTGCATCCACAGAGGTGCCGGCCCCTGGTCTC
CCTATCGCACCACTAGCTGCAGTGGACCACATCGAGGTAATTGTTGTTATCCGATCCATA
TGTAATAAAAGACATGTACACATTCCAATATTAAATTCAAACTTTCACCTTATGCAGGGC
GCAGCACAATGTGTCCTACTAGCGAGAGTCCACCCAACTTTCGCTCCTGAAGTCGCTGAG
GGCATGGCTTTCAAGCCCTCTGTTACAGACAAGGTCCACGGCGCAGACCTGCTAGCTGGG
TATGCCAAGGTGTCCATCGATACAGTAAAGGACACCTGGTCCGGCTATCCGCTGCCCGTG
CCCCCAAATGATGAAATCATGACTTTGGGCGATGCGCGCAAGACGTTCATACAATGGCCC
AAAGAAGACATAGTTGTGAAGATGACTCCTCGTCCAAGTCGACCGACGGAGCTTACACCT
CCCAAGTCTAAGCTATCATTTGAGGCTCCCCGTGGACCGGCATTGTCAGTACCTCATTCT
CCCGGTGGAGCTGATATGGACTTGGCAGATATAGCTCAAAGCTTGGCTCCAATAAAGACC
ACAAGAAAGGCCGATAGCTCCCCACCACTTGTCAAGGGCCAGAAGCGTGAACGCGGCAAG
GGGAAGGTCGGGGAGTTGGCGCCGGAGCCAAAAAGGGGCAAGGCTGCGACGTCGATGCCG
GTGAGCAAATCGGGGAAGGTCGTGAGGGCGCCAGCCCAATTTGAGCTAGGCATGCCATTG
GTGGAGGACAATGTGTTAGCTGTGATGGGTATTGCTTGCCGAGAGCTACATAAGCAATAC
ATGGAGCTAAGCAATGCCAAGCGGAAAATGAGGGAGTCATCCATAGTTGGACATCACGAC
CACCAGCCGTTCCTATCGTCGCCTGCATATATAACTCTAGGCTTTGATGACCTCTTCGAC
CTTTTCAGGATCCGGAAGTTGGACACTGGTCTTCTAAAATGCTACTCCTTGTAAGTGCAT
ACCTTCTATACTTGTGATATGACTGGACTATATCTCCTAATTAAATTAGTTCTAATACGT
ACATATTTTAAGGTTGTGTTGGATCGAGAGTCGTCGCCATGGTAATCAGGTTGGGTTCCT
TGATCCATCCATGGTGAATGAGGTTAATTTACGACAGAGCTTCACTGAGGTGGTTGACTA
TGTCAACCGGTGTTTATGGGCCCATCAAGACAAGGAGTACATCATGTGCGCACACAACCA
AGAGTAAGAGGACAATACCCTTCGTGTATATTGTTTTTGAAGTTAAGGTTCTTAGTACTA
ACGCTACATAACCACTGCGCAGGCGACATTGGATTCTCCTAGTCATCGTACCTAAGTGGA
GTAGGGTTACCTACCTTAACTCCAATAAGTCCAAAGATTATGATTTCAGTGAAATCACCA
AGGCCTTAAATATGGCTTGGGGCCCATATGTGGAAAAGGGTGGTAGGCACAAGGAGGGCA
AGAATGAACTTTATCATGACACCAAGTTTGCATGCGCACAACAGATCGGAGACCAATGTG
GTTTCCACGTGTGCCACAACATGTCAACACTTGTAAGAGAGGTGAAAGATTTCGACCCTG
AGGTTGTTGCTAATGGCGAATAAGCTCATTTCAATATCTACATTGCTATTCAAAACGTGC
TAATTAACCTCTTATTTATTAAACAGAAAGGTAGAGCTGGCTTGAAGATCTCACCCATCA
ACCCCCCCGCTATCAGAGGCGAATTGTGCGCCTTTATTCTTGCAGAAATAATGAACAAGA
AAGGACGTTTTCATGCCAAATAGACTCATGAACTTGGCTAGATAATTTATTGTGATGTAA
AAAAGATGTTTTTATAATTTCTGGCGATGTAAAAAATTATGTTTTTCATATGTGCAATAT
TTATGGTACTTTACTAAATTGTCATCACATTTGATCAACTACGATTTATGTTGTACTATT
CATCTGTTTTCTCCTTTTTTTTTCCTTATTGACAGGTTGTGCAGGTCGATGACATTATGG
CTTTAATCCATTTGGTAAGTATATATGCGGTTCTATGAGCAACGACCGAAATTGTGGCTT
TCAAGGGGTGTGAATTTGCTGTGCAAAATTGTGGCATTTGAACTGCATATATGTGTTGTT
GGGGATCTGTGATGTTATATTGGGGGGGTGATGTATCTGTGATGGATCTGTGACTGGAAT
ATATCTGTGATGTTTCTATTTTTCAGAGGGCATGGCTAGCAAATCCTGAGGCTAGCCAAT
ATTTAGCATTTATTTTTTTTCTGGAATTAACTCATCAGTGACGGGTCGGAACAAAAATCC
GTCAAAGGTAACATAACCTGTGACGGACTAGCAAATAAAGGCCCGTCAGAGGTGACCTAC
CTGTGACGGGCCTTTACTTTTGGAGCCGTCACAGGTAGATCACCTGTGACAGCTTCTAAC
TACGGAGACCTCAACCTCTGACGGCCTTTATTTAAAGGGCCGTCAGAGATGAGTCACCTG
TGACGGGTCCTAACTCGCTCAAGGCTAGCGGAGACCAACACCTCTGACGGACTTCTAGTA
ACTTGCCCGTCAGAGGTGGGTGTCACCTGTGACGGCCGGCCACCCGTCAAAGGTGACTGG
ACTCACCAGTGACCACTGATCACTGACCATGCGCGAAGCCGTCAAAGATGAGGGTTTGGG
CCCGTCACAGGTGACCTTGGCCAGTGTAGTGA
>G681-Map20#CLASSI/LTR/Gypsy
ACTATAAGGATTAAGCTCGGGCCTCTGTTGCAAAGCACTACCGTACTTCCACATGTCTAG
TGGGTAAGGCTTAGTTTGTGGCTCAGTCTGGTTATAAACAAAAGTACACGGATTGGAGAT
GGATGAAGTCGGGGGTCGATGGACATTCTCCAGGACAAATGAAGGCTACACGAGCTGCGG
CCCGGTAGTCGAGATGTCATATGGCACAGGGCTGGTGTCCTGCTGCTAGGGGGCTCAATC
CTGCCTGCCTGTCCCGGGGGTTCCGGCCGTAGGTGGGATTGGGTCGGTACTCTTGTTTAT
GGCTAGGATGGGTTGGGAACTATGTCACGTCTTCCGTCCGTATACCGTGGTGGTATGTGG
CACGTGGTTACACGTGAGGAAGATGTGTCTTGTGGGTAAAGATGTACACCTCTGATCAGA
GTATAATCTATTCGAATAGCCGCGCCCTCGGTTATGGGCAAGCCGAGCAATGTACCCAAG
TCAGTGTTTTAAATTCTTAAAATTTGCTCAACAACTAAAATGTGGAATGGTTGGCCTGGG
TTGGCTTGGGACGAGCTGGGACCCAGGGTCGGGTTGCCAGTTCGGTCTGAATCATCGTAG
GCCTTGGGTTAAGGCAGGTTCGTGAGGGTTCACGGCCTTGATTAATAATACTGTGTAGCT
CTAGGATCGTCTTTATAAAATGGCTTTGGGCAACTAAGTGACTTTTAAATGCTGTTTACT
GCAAAACTTAACCCCTATATTATTATCCCCTTGTACCCCCCTTGCATTAATCATGCATCT
GCCGGTGTGGCTTGCTGAGTACTGTGGTTGTACTCATTCTTGCTCAATCTTTCTCCCCCC
TTCAGTAAGAGAAGCTTTGGAGAAGATGTCTTAGGTGGAGTCCTGGCTTATACCCCAGTT
GAGCGCCTGTGAAGATGGAGCCGTAGGCCCGCTAGTCCGCTGCTGTTTATTTTTGATTGT
CAGGCCTTAAGTGCCTTTGTAATAATGTAAATATTATCGATATAATAAAGATGTGTCTTT
TATATCATGTTTGTGTGGTGTACCCCGGCTTTTCCTGGGACGGGGATTAATACACTAGCG
TTCGGGAAAAGGCAATTTTCTCGGTCGCGACAAGCTGGTATCAGAGCCATCTCGACTGTA
GGATAAGCCAAGTGGATAAAAACCTAAGGACATATTTTATAAATGAAACTATTTGCGAAA
GTTCCTCTTTTCCTCCTTTCCCCTAATGCTATTTGCAAAATGTTTACTCTCTTTTCTTCC
TTCTTCGGATTTTCAACTAGTACTAGATGGTCAGTTTTGCGAAGAAGAAGATGTCGTCAA
TTGTCTGCCGAAGCTCCAGAAGACTGCAGGATCCGCTAGCGAAGTGGAGGAAGCAGTGAA
GCCAGCTGTGAAGCAGGAGTGAAGATCTTGGAGAACCCGTCGCAGAACCTAAGCCACCCT
CTAGGGTAGTGTTTCGTTAGTCGTGTGTTTCCTTGCTTGTGTGTGTAGCGCGTGGTTTGC
ATCGGTGGGTTGTGATGTAACCATGCTAGGTTGTTTGCTTAATCAACTTGCAGAATAAGT
GAAACAAACAACACATCAACAAGAAGAGTTAGTTCCTTTAAGGTCCTGTCTCTAGTTCTG
GTCTATTCTTTCCTGGCTTGTTTCCTCTCTCACCTCAATCCCTGTAACAGATGTTTAACA
GAGAAAAAGGAAAGAATGTCAGCGGGTATGCCTCCAGTAACTCAAGTTTTCAACTCAATC
CACCACTGGCCTCAAGAGAGTTAACAAGGGCACACCCTTGGTCCATTCCAAGCATGCTGC
TTAGTTCACAGCTACCATTGGTTGGAAGTCAAGACCAAAATCAGTATGTGTTTGATCGAG
CATTTGCCACCCAGGTCAATGAGCTTCCAATGCCAGAAGAGGATGTCCCCTTTTGTCATG
ATTGTAGAGAACAAGGACACTATGCCCTGAATTGTCCATGGGTATATGCCAAAGAAGCCC
CTTCCTTTGGTTTAGCAGGGCAGACATCGCTAAACCAGCCTCCTCGCACCAAGTCAAGCT
TGCAGCCTAGTGTGCAAAGTAGAGAGCCCAATGGAGAGAATCCATTGAATCCCGGGAAAT
GCTTTCCTCCTAGCCTTTCGTACCACGTGGGGTCACGTACTAAGCAAGCCAAAGGCAAGA
AGAGTAAGAATCAGAAGAGAAAAGCACCGATGCGAACTGAAGAAGAAGTACGTAAGATGA
CTATTACCAGCACCGAATGGCCTCCAGCAGGGATAACTATTCCTAGACGTCAAAGAGGAA
ATACCTTCCGAGGTGCACGACAGTTGACCCAGCACCTCCTAAGCCATGGTGGCAGAGTAT
CTGATAGTGAAGGGTCAGATCAAGTCTCCTCGGATTATGAAGATGAGTCTCCCCGACATC
TCGGCGAGGAAGAGATGGAATCAAAAGCATGCACCCGTTGTGGAGAAAATTGGACACGTT
GCTAGCATGTGTCTCACACTCTGCCCTCATTGTGAAGAAGACCATCCACCAGGTGGAGTG
TCCCACCCGCAAGGTCACATGTTTTCTGTGCGAAGGTACAAACCATGTGCCCAAGGATTG
CCAACTCAGTGTGTTGTTGACCAAGACCGCAGAAATCCAACGAACAACCCTACGATTGTC
TCATCAGCTAGTCAGCTCCAACAGCAACATCGACGATATCATCCACAGCACCAATGCTCC
TCCTGCTGCACCTGACTCTGCAATAAATCATAGCAATAATACCTTCAGCACCAACCATTC
TCTGCACCGACAGCCTCAGCAAAGAATTGTCGTCGATGGAAGAAGTTGTGTCTCTCCCCG
ACCTACTCCAGGCCGAGCGAAGGGCAATCAACCTCAGGAGGGCGATACCAAGCAGAAGAC
CGTTATCCGCTTCAAACAGCAATCAGAAGGAAGCTTTCTCCTGTGAATGATAGCAATATG
CAGTCCTATCACATCATCACAGAACCAATCAAGGATGATGCAGTCACTAGAACAATGCCA
GCTATATCTCTCCAGAATCAAAATGAGTAGCCATGTTTGTGATTTTCAGTTCGCTACTTA
TCACTGTGTAATCGGGAGTTTGCAGCAATCATGTAATAAATAAATATATTCATGATTATA
AACAATGAGTTTGTTATGTTTATGGATGATTCATGTTGAGGATGCAATGTACCGATGTTA
AGCACCTTCCCTTTTTGTTTAAGGCAGTGCCTTGTATTCATGTAATAAGGGAGAAATGTG
TAATAAAAACAAGTTCTATGAGGACTCTTTCGGAAGATGCTGATATGGGATTATGTGTAT
AATTGTTTACTGTCAAAGGAGACCTAGGGTCTCATTTCAGAGGAACTATGTTCTAACCTC
GAGTTAATAACCAACCTGATGATGGAAAAGAAAATCAAGCGATTAACCAAAGAGACATTT
GTTTGGACTAAGAGTTTCAGATGTGTCTTTTTCGGATCAAAGGCAATGACAGTCAGTATA
GCTTTTGGCGAAAACACTTCAAGGTTTCACTGAAAGGCAGCAGACCAAAGGACCACATCG
TCACCAGAAGCATCCACAACTCTCGGAGTGAAGAGTACTTGGTTGACAAAGTTCAAAAGG
TGATTGATAGAAGATACCAGCAAAGGTGTTTATTATCGGGCAAAGAAGTAGGTCGAAAGG
TGATTGATAAGAGAAATCTGAAAAGAACACATCAGGGTTGAATGTGTAAAGGAATACTTT
GAATGCTAAATGATGACAACATGAAGAGAATAGTGGGAAGTAAACTGAATGTAAAGAAAG
TGAATCCGAGTTGCCTGTTCGTGGGAACTATTCCCAGTTATGAACCAAGTGATATGTTCG
AAGATAGTCTATAGAGGTCAGATTAAAATCGCATCTAACAACGAAGCTTCAGATTTGGCA
GGATAACGATCAGACAATAACAAGTCCAGCAGTAAAGTCATTTGGGAAGACGTCAAAGCA
TGTCAAGTGGGATAAGTTGGTTCTGTTGAGAAACATAATTCAAAGGCAAAAGTTATCGAC
CCTTGCATCGAATAGCAGAAGTAGCTAGCACCCGGAGACCAGGAAAGCTAATATGAGGCA
GTTGGTGGCAAGTTAGAAGTAAATGACAAGCATGATATTCTCATGATGACAAGCATGGTA
TCCTAGTAATGACAAGCTGATCTCGACGCATGACATGAAGTGGGTAACTTGTATGAGGTT
GACTCCAAAGATATGAACTATGAGAAGTTCTGGAACTGAAGCCCCATCTTCAAGTGCCGC
AACCCAGTCGAAGTCAGCTAAAGGTTCAACCAGGGACAAGTCAGGTGAAGAGAAGATTCC
ATCTGCAACAGGAGATCGAGCCAAGCAGTCCAGAGTGGAGAAGTTTTGCTAGGCAAGTTT
GTTATAAAAGACGCGAGCGGAAGAAGTCAGACAAGAAGAGAAGACCGCCCAACCTATCTT
CTTGCTAGCCTCCTCGAATCTCGGGGACGAGATTCTTGTAAGGGGGGGTGGATTTGTCAC
GTCCTGATAAATTCATCCCGAAATTAAAAATCATTTTCCTAAAAGGAATAATAGAATTAA
TTAAAATTCGAAAAGAAATTGGCAAACACTAAAATACGTACAAGAAAAATTCGAATGTGG
CCCGGAGAATTTTTGTTAAATTCTCCTTGGTCTAAAAGGAGCCCTCAAATTTTACTTGAA
TTTTCAGAGCACCGGAAATAATTATTAAGCAACAAAAACAATTATCAAAGTTTAATAAAA
AGAAAAACCTAAAAATAATCCTCCCTTCTTCCTCCGGGCCAAGTTTGGGCCAAAGTCCTC
CCTCTCTCCCTCTCGGCCCGAAGGCCGAAGTCCCTCTCTCCTCCCTCTCTTTCTCTCCCT
CTCCTTCTCTCCCTCCTTCTCTTGGGCCCCCTGGCCCCCGCTCCCGGCCCAAGTCCTCCT
CCTCCTCCCTCTCACCGCCTACCTCTTTCTCTCCCTCGCTTCCCCTCCATCCAAACCCCT
TCAAACTCCCCCTCAATCCCTCCTTCTCTCGGGCCCCCAATCCCCTCGCCCCAACTCCCT
CCTCCCTCCCTCTCCGCCGGCCTGCCCCACCCCCGCCGGCACCGCACCGCCCGTGCCGCG
CTCGCCCCCGCATCCCCTAAAACCGAACCCCCACCCCGTGTACTCTCCTTCTATCCCACT
CCCGACCCCCCCCGCCCCATCATCGTCGTCTCCGATCGTTCTCGTCGTCGACGTCCCGTC
GGTCGCCCGGCTCGTCGTCTCGCGGCGCCGCCTCCGTCGTCGGCATCGCAGCGGCGTGTT
CCACGCCGTCCTCGTCTCCGTGCAGCCGCTGCCGGCTGCCCTCGTCGCCTCCTCGCCGGC
CCCGGTCGTCGTCGTCGTCGTCGTCCTCTCGTCGTTCCCGGTTCGTCGTGGCGTTCGTCC
CTCCGTCAAGCCGTTCTCGTCCGTCGTCCGCGCTTCGTCAAGTGAGCCGCTGCAGCCCCC
GTCGTCGTCTTCGTCCTCGGCTCCGCGTCGTCAAGCCTCGTGCCGGCCGCGTCTCGCCTT
CGTCCAAGGATCGCCGCCGAAGTCGTCCCCTCGCCGTTCGTCTCCGTTGTGCCCGTGCTG
TCTCCGCCGCGCCCGTTCGTCGTTGTCGTTCCCACGCCTCGTCGCGTGGTGGTAAGGATC
CGTCTCCTCTCGCTGCCCCGTCCTCGTCCTTTCGGTGTCGCCCCGTACCCGTTGTGCGGT
TGTCGACCCCGGTACCCGTGTACCGGTGTCGGTAGTCGTTCGCTTGTGCGGGTGGTGACC
GTGTGGTGACCGTGTTAGTGTGCCCGCTCGGTAGCCGCGTGGTTTCCACGTGTGCAGCCC
GTGTGGTGTCTAGTGGAGTCCGTTTGTCGGCCACTCGCCTCGGTTGACACACGGGGTCCG
CTTCCGTCGACCCGTGGACCGTCTCTGTGTACTCGGTCTACCGCGGTCCTTTAGGTTGAC
ATGTGGGGTCCGCATGTCAACGGCGCAGCCTTCCTGTCTTTTCCAGGCTAGCGCTTACAC
ATGTTTTATAGTTGCAAAGCTTAATTATAATAATCCGCAAATCTCCATATAACAGCATTA
AACTTCGGATGATCATATCTTGGTCATACGAACTCTGAATCGACCCGTTCAAGTCTCCTA
ATGTTTGTTATAACCTAAAGAACCCTGTGCTTTCTTTTTATGTATTGTTATTGCTTCTTT
ATAGGCTTGTAGCTTTGCTTGTGTGCTTCGCGTAGCTTTCGTCGTTCCGGAGGTTCCCGA
AGCGTGGTTCGCGGTCGTCGCCGAAGGTTCGGAAGGCCGTTCTCTCTGAGCAAGGCAAGT
CACATCATCCTTGAGCATATTGAATCCCAGTTTATAAAATTATTTTGATTTAAATTAATG
CATTATCGCTTTATTTAAATTCCCGCGTTATCACTGTTTTATTTAGCCATGCCTATTTAC
CTTTGTTATGACCTTATTATTATTGCTATTGTTATTATTATTACCTTGTTCACCCTAGAA
TAAACAAAACCCCAACTAGTGGGTACTCTATTCATGGTTCCACTAGTATGAATTTAGGTA
GATGCTTCGCTGATTAATTAGGACAACATTAGGTGGTTTTTATAACTTTAGACTTTGGGA
ATTCTCATATCATTTGGACACTATGGAATTGTTGGCTTATGGTGGAATTGGACATACACC
TCTCTTCCTCTATTCAAAACCCCTAAAACCTGTTTTCCGGGTGGGGTTTGGGTGCATGCC
AGTTGTGGGATAGTAGCACCCCGGCCACTATAAGGATTAAGCTTCGGGCCTCTGTTGCAA
AGCACTACCGTACTTCCACATGTCTAGTGGGTAAGGCTTAGTTTGTGGCTCAGTCTGGTT
ATAAACAAAAGTACACGGATTGGAGATGGATGAAGTCGGGGGTCGATGGACATTCTCCAG
GACAAATGAAGGCTACACGAGCTGCGGCCCGGTAGTCGAGATGTCATATGGCACAGGGCT
GGTGTCCTGCTGCTAGGGGGCTCAATCCTGCCTGCCTGTCCCGGGGGTTCCGGCCGTAGG
TGGGATTGGGTCGGTACTCTTGTTTATGGCTAGGATGGGTTGGGAACTATGTCACGTCTT
CCGTCCGTATACCGTGGTGGTATGTGGCACGTGGTTACACGTGAGGAAGATGTGTCTTGT
GGGTAAAGATGTACACCTCTGATCAGAGTATAATCTATTCGAATAGCCGCGCCCTCGGTT
ATGGGCAAGCCGAGCAATGTACCCAAGTCAGTGTTTTAAATTCTTAAAATTTGCTCAACA
ACTAAAATGTGGAATGGTTGGCCTGGGTTGGCTTGGGACGAGCTGGGACCCAGGGTCGGG
TTGCCAGTTCGGTCTGAATCATCGTAGGCCTTGGGTTAAGGCAGGTTCGTGAGGGTTCAC
GGCCTTGATTAATAATACTGTGTAGCTCTAGGATCGTCTTTATAAAATGGCTTTGGGCAA
CTAAGTGACTTTTAAATGCTGTTTACTGCAAAACTTAACCCCTATATTATTATCCCCTTG
TACCCCCCTTGCATTAATCATGCATCTGCCGGTGTGGCTTGCTGAGTACTGTGGTTGTAC
TCATTCTTGCTCAATCTTTCTCCCCCCTTCAGTAAGAGAAGCTTTGGAGAAGATGTCTTA
GGTGGAGTCCTGGCTTATACCCCAGTTGAGCGCCTGTGAAGATGGAGCCGTAGGCCCGCT
AGTCCGCTGCTGTTTATTTTTGATTGTCAGGCCTTAAGTGCCTTTGTAATAATGTAAATA
TTATCGATATAATAAAGATGTGTCTTTTATATCATGTTTGTGTGGTGTACCCCGGCTTTT
TCCTGGGACGGGGATTAATACACTAGCGTTCGGGAAAAGGCAATTTTCTCGGTCGCGACA
AT
>G6810-Map3_reversed#CLASSII/TIR/nan
AAAAAGGGAGTGTCTACAGATCATGCAACAGATTTTGATGTCTCCCATCTGTCGAATTTT
TTGACCATCTGATCCAGATCCAACGAACAACGTTTTTTGATCAAAATAGAAGGAAAAAAA
ATAAAAAAAAACACAGATCGGGCCAGATATTGGCCCGTCTGACTCGATCCAAATTAAATG
GAGGCCCAAACAAAAAAGTCTAAAATTCAAGCCCAATGTAATAAATCAACAAAAAAAGCC
CAAATAGATGAGCACAATACACGTGACACATGCCAGGTGACTTAATTAGAAAACTTGGCA
CCCAAGAAGAAAGTGTCACGTGATCTGGAGATAAAAAGCAAAAAGCAAATTCAACATAGG
GGGAATCAAACAGAGACAGATCTGAAGTCAGAAGAAAAAAGATGGAGATTAACGAGAAAA
TTGACGATAGAGAAGCAAATTTACAGTACGCACAGAAAGGAATCACAAGTTTGAGCGATT
TGGAGAAGGGAAAAGGTGAAGAGCAGGAAAAATCAACAGGTAAGTGCACCTTTTGATTCC
TCCTTTGAAATATCTTGTTGTTTTGAATCTGGATCTGAATCTTGATCTTGAATTTTGTTC
TTCTGACCATTCTAGATAAACTTTAACTCTGATCTTTTGAAGAATGTGAAATTTTGGAGA
GTTTTCCTTGAGACATTCAAATATTCACACATATTGACTTCTGAATATACACATGTTCAC
ACATTGTAGACAGTGCCTCTCTCGAAACTTCTGAATTCCTGTTAAATGAACATCACAGTA
TCAGAACAGAAGAGAAAATTTTAGGAGGATAAACAGAATCATTACAATTTTAGGAGGATA
AACAGAATCTCTTGGGTAGAACATCAGCAAATTCATGCAACTCATAAACACATCTCATTC
AAAAATTTTACATGAATAAGGAAACTCAAATCACTGTCACAAGTAATTCTCTCCACTGTC
ATGAAAGCAAGTCATCTCAAACTTTCAGAAAATTAAAATTCACCAGCAATAAACATGATT
GTAAAAAATTCAGTGTGAACTATTCAGTTTGTAATTAAAACTATTCAGTGTGAACAGAAC
ACTAAAGCATGTCATGTCAAAATTTCATTACAGAACACTAAAGCATTTCATGTCAAACTT
TCATTGTTTAAAAAATTCATTGCCTACTATTTCATTCTGAAATTAAAACAAGTGAAATTC
AATGTAGTTCATGTCCTTTTGTACTAAGAAACAGAACAAGTAAATACATCAAAAAATTCA
GTCCACCAGAAATTGTTGTCAATCTGGCAACATTTTGTATTCATGTTGTTAATGAGCTGA
TGTACTTCAATGTTCAAAAACATATCAATCCAGATTCAAACAATTCCATTACAAACCAAA
GCTTAGACAAACAAAAACTTTGAAATATAAAAATTACAGTGAATTTGTACCATAATTACA
TAGAAAAAAAACTGTAATTTCAATATTGAAATCATGTAACTGACATTGTAGATCATATAG
ATCAGGAGAATCAAAATCATTAAAAAAAAGACATAAATACAAAAGTGGCCATCAGATAAG
TAAAAAAACACCCCAATTCTCTGCACATCATCTGGACAAGAATTTTAATCATTATTTTAA
CTTAGCATGATTAATTTTCTTGCCTGATGATGTGCAGAAAATTGATTTGCTTAATCAAAA
AAATATTTATCATCATCTGGCCAAAAAAAAATTCATTAAGGGTAATGCTTCTATTTTCAT
GAACAAAAGAGAAGAAATTGAAAATATCAAATGTCCTAAAGATGGCGGATGAAAAGCAAT
TCGAAGCAGGGAAAACATCAAGTGGTAAATGCATTACTCTGTATTATTCATGTTTAGTTC
TGTTTTTTTTTTGCACTAATCTTCTATAAAATTACTTTTTTTGTATTGAAACAGATTCAG
GCAAAAAATCACAGGGTCTGAAGATAATGAAGCAATTAGCAGGTATATTATGCTAAATTT
TATAATATTATCTATTTATCAAATTAAACAATAGGACGAGAGAAAAATTATGTATCTGAT
CTTAATAATAAACTTTTGCAGGAAAAATTGAAGCTGGAACTAGTACTGATTCTGTTAATT
CAAAATCAGGTTTGCAAAAGAAGTCCAAAACTTTATACTAATATTACTTGAACCACAAAA
GATTCATTTAGAAAAATGAAAAAATGACATAAAAACAAATGTGGCCATCAGATAAGTAAA
AAAAACACCTCAATTCTCTGCACATCATCAGGACAAGAATTTTAATCATTCTTTTAACTT
AGCATGATTAATTTTCTTGCCTGATGACGTGCAGAAAATTGATTTGCTTAATCAAAAAAA
ATATTTATCATCATCTGGCCAAAAAAAAAATTCATGAAGAGGAATGCTTCTATCTTCAGG
AACAGAAGAGAAGATTTTGAAAATATCAAATGATCTAAAGAAGGCTGATGAAAAGCAATT
ACAAGAAGTAAAGACATCGAGAGGTAAGTGTGTTACTGTGTAAATTTCATATTAAGTACT
TTTTTTTGCACTAATCTTGATCAAAAAATAACAAATTTTGGTTTCGAAAGGTTTTGAAAC
AGATACCGACAAAAAAGCACAGGGATTTAAGACAATGAAGCAATTACCAGGTAATTATAA
GAATAATTAGAAGAATAATTAAAAGTAAAAAATTATGCTTCTAATTTGTTTTATAATCTT
TTGCAGGAATTTTCGAAGATGGAACTTGTACTGCTTTGGTTCAGTCAAATTCAGGTATAC
AAAAAGAAGTCCATTAAATTCAAATTATTTTTTTAGAAAAAAAATTCATAGAAAGAGTTT
AACTGGATTCTAACAAATGTGAGTCTTTCATTTTAAACAGGTCTAGCATTCCTAGAGAAG
AATTACAACACAACTCAATCATATAAAATGCAAGAAAACAGAGACAACATAAAATCAGGT
AATTAATGAATATGTTACAAGCACTCAATCATATTTTCATCAAAATTGTTAATGTTATAC
AACTATGGATTGACAACAATTTTTTTTAAAAAAACAGGGAACAGGGGGCACTTGTCAGAT
ATAGGAAGTAAGATTGAGAAGAAGAACACAACAAATCAGACATGTAAATATAAATAAATG
TATAAAATTGTTTGACAACTTTCATACTGCATTAATTATTTTGTGAAACAAATTTAATAG
TTTATATGATTGAAAACAGGTTTAGCATTGCTTGAGGAGAATTACAATACAACACTATCT
TATAGAGTGCAAGAAAACATGGACATTACAAAAACAGGTAAGGGAAAAATTATGAAGCAA
ATTGCAGGTATGAGTAATAGTAAAACAAAAAAAATCAGATATTTTCCTCATATTTATTTT
CAGGTAACAGTAAAGACTTCTCAGAAACAGAAGCTAAACTTGACAAGACCAAAAATTCAG
AAGCAGACATTGGATGTAGTGCTTTGAATGAATCAGAGAAAAGTAAAAAATTTGCAGTAA
TATTTATATTATTTTTAAGAGAATTTTTTTGATTAATTAAAAATTACACTAACCTATAAT
ACTGGTATCAAATATTGCAGGTATTATAGAAAACAATGACAAAGGAACTATAAGTTGTAT
GAATATGCAAGAAATTAATTCAGGTAAAAAGTTGAAAAAATTCAATCATAGTTCTTCAGT
AAAAATAAACAAGAAAAATCATCAATCTAGTTGTTCAACTACGTTAATTTTAGAATTGTA
GAATAGCACTATTTCTTTCATATAATTTCTTTTATGATTAGAATTTTCAAAATTTCTGCA
GAAAATGGAGCTAACAATGCAAAGGTTGATTATGAAAACAATGTTCTATCTCTGTTGGAC
CAAGACTACATTGCAGTAAGTTTTTTGACTTTGACAACCTTAAGTTTGATATAATTTCTT
TTATTTTCTTTGACAATCAAGACTACATTGATTTTTTGTTTTTTTTATCAAACAGGATTC
ATTTATATCATACACTAGTCTAATGGAACATATTATTTCATCACAACCAAAACGTTGCAA
TGAATTGAAGGTAAATTTTTTTTTGAAAACAAAAGTACTGATTTGTTGTTCATTTATGTA
TTTATGTGTTCAATTAAGTATAGTTTTTTGAAAATCTTTCAAAAACTGTTTAATTAAGGT
TGAAGGAACACAAAATGATACAATAGAGACTGGAATTGGACAAGATTATCAAAAGGTTGA
TGAAAGTTTGAATTCACACGTTGAATATCAATCAGAACAAAGATGCTCGATGGATATTTT
AAATTTGCAAGAATCTGTGCAGGTATGTAATTGCTGTATAATATTTTTTAAAAAAAATAC
TAAAACTTCTGTCTATTAAATTTAAAAAATGAGAAACCTTTAATTTATTTTTTTTTTGCA
TTTTGTTTTTTCACAGGATAAAAGTTTAGAGCAAACAAGTGAAATTGGTTACAGCAATGT
TGACAATCAGTCACAACATGCATGGTCACTAGATATTTTCAATTTGCAAGAATCAGTTCA
GGTATGAACTTCTTACAAATATAAGTTTTTCTATAAAATGAAAAGTAAAACATTATTCTA
AATAAATGTGAAAAAAGTTTTATATTTTGTTTAAATCTTGTGACAGGAACCAATTTTAGA
ACAATCAAGTGATATTGGTAACATCAGTGGTAATGGTGTTGATGATGCTGTTATGAATGA
TGAATTGCTAACTGAGGAAGACATTGAACAATTTTTAGAAGAAGAACAACAAGAAGCATT
GAAAGGGAATAACGCAAACATAGATAGAAAGTACATACCTGAATTAGATCAGAAGTTCAA
ATCGATTATTGAGGCACAGAACTATTTCAACTTCTATGCATACATGGCTGGATTTTCAAT
TGTCAATGTTCATAGTGCTAGAACTACAAGTAAGAAAAGAAATAGAGAAGTTATTAGAGT
GACATTCAAGTGCTACAAATATGTCAAAGCAGATTGCAATACAAAGCCAGAAACAGTAGA
TGAGACTGCTACTGGAGAGAGAAAAACAAATGAAGTTATTGGAACAGAGTGCAAATGTGT
TATGGTAATCTCATAAAGAAATTTGGAATGGGTTATAACAAGGTTAGATTTGGATCATAA
TCATGAGCTGAGCCCTCCAGACGAAGTCAGATTTCTAAGGTCACACAAGTATTTATCAAC
AGAAGAGCGGGTGCTTATTCGAACTTTGAAAGAATGTCACATTCCCACAAGGAACATGAT
AGTTATTCTGTCAGTTCTTAGAGGTGGTTTAACTTCATTGCCTTACACTAAGAAGGATAT
CAGCAATGTCAGAACAGAAATCAACAGAGAAACAAGCAGCAATGATATGATGCAGTGTTT
GACATATCTGAAGAAAAAACAAGAAGAAAATCCAAATTTCTTTTATGAATTTGATTTGGA
TGAAAATAGGAAAGTGAGAAATTTCTTTTGGACAGATGGTAGATCCAGAGATTGGTATCA
CAAATTTGGTGATTGTATAAGTTTTGACACTACTTTTTTGACCAACAGATATAACCTACC
ATTTGCACCTTTTGTGGGAGTTTCTGGTCATGGAAATACAATATTGTTTGGTTGTGCATT
TTTACATGATGAGACAACAGAGACTTTTGAATGGTTGTTCACAACATTTCTGAAATGTAT
GAATGGGAAGCAACCAAAGACAATAATTACAGACCAAGATGGTGCTATGAGAGCAGCTAT
CAAAAATATTTTCAGAGAAGCTAAGCATCGAAATTGTTTTTTCCATATAATTTCAAAAGC
TTTGAAAAGATCTGGATCCTTATTCAAAAAGAGGCAAGGTCTTTATGCAATATACAGTGA
TATCATACATAACTGTTTGACTGAAGAGGAATTTGAGGTTCTTTGGCAGGATATGATTCA
AGAATTCAATCTGCAAGAGATAAATTTTCTAGCACACATGTGGCATATCAGAAAAAGGTT
TATTCCAGTATATTTCAAAACAGATTTCTGTCCTTTCATTCAATCAACAGCATTAAGTGA
AGGAACTAACTCAAGATTCAAGAAAAATGTTGGCCCCCAATATAGCATCAGAAGTTTCTT
GACAGAATATGAAAGGGTTATGGATACTATTCAAAATTTAGAACAGCATGACGATCATGA
ATCAAGAACAAAAAGGCCGACTAGTTTTTGGTCAAACTACTCCATTGAGTACCAAGCAGT
GAAATTATATAACAACAAAATATTCAAAAGATTTCAGGCTCAGCTCAGGAAGACATTAGA
ATTACAAGTTGAAGAGATTGAAAAGTTCAAGTGTTATGCAGTGTTTGAGGCAGAAAATGT
GATCAGCAAGCAAATCAGAAAGAGAAAATACCTTGTGATGATGGACTTGGATACAGAAGA
ATACACATGTATTTGTGCAATGTTCCAGAAAGATGGCATACTATGCTCTCATATATTGAA
GATTATGCTTCACCTTAGCATCAAAGAAATACCGGAGAAATACATCATGCATAGATGGAG
AAAGAATCATAAATCAACAGAAATAATTAAAGGGAAGGAAATCATACCTGTTTCAGAATC
ATCAGTTCTCAGATTTAATATCCTGTCAAGGAAATTTGCTGAAATTGCATCAAAAGGTGC
GAAAACAGTTGAAGCATACAAATTCTTGATGGAAGAATCAGAAAAGATTGATGAAAAGTT
GAATACTATGTTCTCTCATGAATTTGAAGGAGCAGATAAACAACAGGGACATGAAGAGAA
CAATAGTTTCAGTCCAACAGCAGAAGTGAATGAAAAATCAGAAAACACACACATTCATGG
AGATATCAGAAATGAAGAAGATTACATTGAAGATCCAGATATAGCAAATTCAAAAGGGAG
GCCTAAGCAAAGATATAAAACAATTAGAGAGCAAATAGAGGACAAAGAAACAAATCACTG
CAGTCACTGCGGTAGGACAGAACATACTTTTCCAACATGTCCCTTCAAGCATATTGAGTT
TGATTTGGCAAGGAAAAGGAAAAGAAAAATTCCAAGTAAACCACAAAAGGTAATCTGCAA
AAACAAATGAATTCTGTTTTTCATATTTTAAGATATTATGAGTGATTAATTTTTGGCTCA
TTTACAGAGTGGAGAAGAAGAGAAGAAGGAAGCTACTTCAAAGAAAAGAAAACCAAACAA
AAAGGAGAATACAGAAATAGGCAAAAGTCATCAAGACGAAGTACAACAGTTGAGCAAAAG
GGTCAAGAAGAAATCAGAAATCAACACAAGCAAGTGATGTGTGATGAAAAGAAAAGAGTA
GAAGATGAAAACTAGAACAAACAGAATTTATGTAGTGCTGACAGCACAAATATCAGAACT
TGTATATTTCACCACCATGAATTTGTGCTGAAAATTATATCATGTACTGCTATATTCTAG
TTACAGTACTATATATCATATACTGCTATAGTCTAGTTTCAGTACTGAGATTACAAAAAA
AAAATTGTCCAGACAAATATATTCTAGTTACAGTTTTATGAGAATTGATATCCTGCACTG
CTATACTCTATTGCTTGCATGTAAAGACAAATCTGTTGTCCTGTTGAATCAGATCTTCAG
CACACCTACAAAAAAAATCTCAAATTTAATTAAATTTTAAAAAGTTATCAATTTTGAATT
AGCTATTTGTTCACTGAAAGTTGTTACCTTCAGAAGTGATCATTCAGTAGTTTGTAAAGG
TCTGAACAAAGAATTGAATTGTGTGGGTGAAACAACATTTTGTTGAGTAACTGTATTCTG
ATATTAGGAATATCTCTTTGCGAAAAGATATTTGGAAGCAGCACTCTAGGGCCCCAAACC
TCCATGAACTTGAGAGTAAAAATACCATAGTCAAATCTACAAAAAAAAAGAAAATAAAAT
CATAAAACATCTCAAATGACGTCTGACATCAAAAATTTTACAATTCATAAAAATCATATC
AATCAATGGCAGTTGAAAAATACCAAACAAAAGATATCTGAAAATTTCAGTACATATTTT
TTCTTCAATGTCATTGATTTCATAAAATGAAAATAGACAACTCATAATTCATAATAGTGC
AGTGACATATTAAATTTACAATGAATTAGAACAATAATTACAAAGAAAAAACACTGTAAT
ATCAATAGTAAAAGTATGTAAATGGCATTCAAGATGGCATAAATCAGAAGAGTCATAATC
ATTATCAATTAATCTCAGAAAATAAGCAATGAAAGCCCATAAAGCAAGTATATGTAAACT
AACATGCAGGTCAGCCATATGCTGAAAGGTCAGTGAACTAGGAGGTAAACAATTCCCTAT
ACTAAACAACAATCATTCAAACTCTGTTAATGAGCCACTAGTATTAAATTTGTTCTACAA
AATAATTGAATTTTGGTCATACAAGTTGACACATCACAAAAACAACCAAATTACATTTTT
ACCCATTGTATTCTGTATTGGAGATCATTGTAGAACATGTTAGCATCTAATTGTAAGGAT
ATCAGAACAATTAAAAAAATTACAGTGAGTTTGAATCATAAATACATAGAAAAAAACTGT
AATATCAATACAAAAATCATGTAATTGACATTTTAGATGACATAAATCAGAAGAATCAAA
ATCCAATGACCAGCTGATACACATTCTATTATAAAAATGAATCTAGTCTTTACTTGCCAA
ATCTTAATTTGTGCTAAACAACATGTGAAGACATGTATTTTGGACAAAATTAAACTTAAA
ATGAAATTACAGTTATTTTGAATTAAAATTACATGAAAAGAATACTGTAATTTCAGTAAT
AGAAATATGTAAATGAGACTTTTTAAGATGAGTTTATACCTGTTTGTTTGCTTGGGCACT
GGAGGATAAATGACTGTGTAGTTGTTGAAATCTATTGGATGATCTTTGACATAAAGGTTC
CAGGCAAGACTAAAGTTTGATATCTACGAACAATCAATTTCAAGTAATAATTACAAATTT
GTATGTAAATAAAACATATGAGAATGGAAAAAATTCAAAAAAAAAGATAAGCAAAATCAT
AAGAACTTAAATAACTATAACTTATCATACCAGTTTTGGCCTAATCTGTTGATGACATAT
ACTGTCCTCATCATACATTGAATCCAGAAAAACAAACCTCTGAGCTTTCAGATCAATTGC
AAACACAAACCAGTGCCGATTCTTGACAATTGGAAAAAAAAGCTGAAAAAGAAAAAAATA
ATGACAAGATTGAATATTATAAAAAATTTAATTTAGATAAAAAAAATACTAACCAAGTCA
CAGCTGTGAACAGGTCTTGCAAGGGATGCTCCATCAAAACACTTTTTGACAACAGAGAAG
TTAGTTGCAGAGCGTTCCTTAAGAAGATCATCCTAACATTAGAAAAACAGAAAAACTGTG
AACCTATGAAACAACAGCTATGGCTATGAACTTAATATTTCAAAAACTAACAGAATATCA
AGTTACAAAAAAGATATTGGCATATGTTAAAATTTATTGAGAAATCTTTAACTTACGCCA
ATTGATGAGAAGAAGTAATGTTTTTTGGATTTTGAGGGATGGGATAATCGAAACATGTTA
CGACAGAAAACTGACGTTACAAAATTTGAGAGTTCACCACCAGGCTTGAAAGAATCACCA
AAAGTAAAAAATTTGCAGTGCACACCGTCAATGTCAACAGCAACCTTACTGCATTGTCAA
AAAGAAAAAAATCGTTAAACATTGTACGATCAATTTTAAATAATCTATTACATATTATTA
ATTTATAAGATGAAATACTTACTCTTGAAATGAACTTTTGCTTATCTTGCAAACAGCATT
ATATACTTGTCTATCATAAGCTGTGACACAAAAAGATTGCCTCTCGGGACTATATGGATC
AGTAGAATATCTTGCTGGTTGTAGAATTCTCCTGAGATCATGCTGAGGTTTTTGACTAGA
ACTACACTGTCCAACATTTCTGTCAACATTGCATAAAAGAACCCTTTCTGGACTGGCAGT
GCACATCTTCAATTTCTTATCTGGATTGACTATGAAAGTGTTGATTTTGTTGTACAATAC
ATTAGTCTTTGATGTGATATCAAGACAATTTTCTGTAGATTGCCTTTCCCCAAGAAAAAC
TACTTCAGGTGAATCCTAAAAGAAAAAAATAATTAAGAAAACAGATATTAAATATTAATA
AATTTAGATTTATAAATTAAACAAACAAAAATTGCATATCATAAACATATAATAAATTTT
TTTAACCATGACATGCATACCTTTTTGTTTTCTGTTGACTTAGTGTACTGTTGTTGAACA
GGCAAATTTTCCTTTTCATTGTGTTGAGATTGTGTTTCTGAATCTTCCAAAGTTACCATT
ATCAACTGGTCCTGTGAAGTTAAAAAGCAAAAATAAAAATTTTAAAAAGGAATGAAAAAT
TATTTGAGTACAATTTTAAAATTTACCTCGTTTTCTGAATTGTTTTCTTGGTTTTGAGAT
AAATCATATAAATTTTGTGACAGGTCCAATGGAATAATCTGTGAATAGTACAACAAGATG
ATTAAAAAGATTTGCACTATATGGCAAATTGTAAAGACAAAAAAAGATCAGAATAAATTA
TACCATATGGCAAAAAATCAAAAATCAAATATATGCAAAAAGTGACATGTTTGCTATCTG
AATTTGATTATAAAGTTCAGTGAAAACTGTGACATGTCAATACAGTTAGTATCATAGTAG
AAACTTATAACAGTTATATTTTGTTAATAGAAAGTGAAAATGTCAAACAAAGTGAGTTAT
AATAGAAATCTCAGTAACAGGGAATGTGAATATAACTCATGAGGATGACAAAAAAATATA
TAAATAATCAAATATGAATTTGTTGTTTACTGCAAAGTATTTCTAGTTAAGACCTCAAGA
TCAGAATTGAATTTTGGCTAATCAATTTTAGAACATATCTAAGACCACATATATCATATA
AACAAACAAAGTTTTGATGTCAGACCACAATTCAAAGAATGAGAGAACTAACCTTGGTTT
TGTTCAATTCAGTAGGGCATGCTGGGGAGTAAGAATCAGGAACAATTTTGCTTGATTTGA
GTCCATGTCTTGGTGTTACTTCAGACCTCAAATTATCTTCTTGATTAATGTTATCATCAT
CTGAATCCCAGATTTGAAACTGTGGCTTCTCATGATCAAAATAGATGGGTTTTCTTTCAT
TGAAACCAACAAATCTTGCTTTAGTTATCTTTGGAGGACTAGAAATCATTCCTGCATAAA
AAATTAAATCAGTAATATAAATTTTTTTCTTAAGAAACAGATATGAATCAAAAAGCAGAA
TTACTATCAAAAAAATAACAAAGAAATAATCATAATTGAAAAGGGAAAAGACATACCAGG
CTTACAAAGCTTTCTCATTATACCATCAACATCAGAATTTTTATCCTACAAATTTGGAAT
TTAAAATTTAATATTAATGAAATGTTAATAAACTGGAAAATTAGGATTAAAATTGTAGTT
CATTGCAAAGTATTTCTATTTAGATACCTTTTCAGAACATGATCTTTCGGGAGTTTTAGT
ATCTTTGCACAGCATTGGGGACTGTTCATTTAGAATTGCATTGTCATCACAAGTGGAATG
GATCTGTACATAAAAGTTTTAGGTCAAATTTTAAATGATGAAAATTGAAAAAACAGAATA
TAGAAAATGAAAAAATATATAATTACCTTTGGGGTTTCACAAATGTTAGCTTCATTTATT
ATGCTGCCATCATTCAACTTATTCTTGTCATCTTCAGAAGGATTAAAATCTTCAAAATGT
GTAAGAAAAAATAAATTAATTTAATGGACTTGAAAATATTGAAGATGACAATAATAAGCA
AGTATTATCAGGAACACTAATGAAGATGACAGTAATGAAGAGATTAAATGTACACTAACC
AGTATTATCAGGAACACTTGGCTTGCTAGCATTAGATAAAAGAACAAATATATCAATCAG
AAGATTCTTCACTCTATCATCGATGCAATTTTCATCAGGACCCAAATGGTGCAGAAGCAA
CTCATTTATGTCTTTTTTGATTTCTTGAGGTAAGTCAACACCAATTGCAGAATCAAGCCT
TTGAAGAAAAGTTGCTTTGGCAGTACCAGTTTCAATCTACAAAAAAATGATAGAACTAAA
GAGTAAACAATTTAAAAGAAAGCAAGTTCAGAACTAAAAAAGTAGGTATAAAATTACCAT
TTTGTAACAGCTCTCAGAAAAATCTTTTATCGGTCTTTTGCCATAGACTCCTTTGCTTAT
TTTATCAAACTTTGAAAATTTTTTGATCATTGTTCCTTTCCATACTTTGATTCTTGGAGT
ATCTTGCAACACTTTTCGCATACCAAAGTTAAGAAAATCCAAGTAATTGACCTATTAATA
AGAAAAAGCAAAAATATAAAGTTAACTGGTTACAAAAAAGCAAAGCAATTGAAAAAAAGA
TAGAGTAATAATACTAACCACAAGGTAGTACAGACAACCACCAAAACTTTTGGACTTCTC
AAGCTTGCTAAGATGTTTCATCAACCATTCAAAAACAAGATTGCTCCAATCCAATTTATC
AATAGAAGTAAGATCCGCAAAAGCACTGAGATATTTTGTGCTAGGTTGAAGGGATGAGTT
TGGGCAAAGAAAACAATTCAAAGAAACCATCATGAAGGATATCAACACTTGATCATCAGA
CATTGATTCGTTCCTTATCAGCTTATCTCCAAAAAATTTGACAGTAGGCAAAGAAGAGAG
ACCAAAAGTGTCAAGAATTTTCTGCTTGCCAATTTCAGAATTGGAACTGATAGGTAAACC
TCCAACAGGAAGACCTAAAACTATATGAACAGATTCTTTTGAAAGTGGAATTACTTTGTC
TCGAACAATGATGTCACAAGAATTGACATCAACTTTTTGGGCAATCCATAAAGCAAGTCT
ATATGGCACAGAACATTTCTCAAACAGCAAAAGGGTTTTGAAACAAGATTTGGAAATGAT
ATCTCTATGACGTTTAGACAACTTTTCCAGAACTTCAGAAAAGTACTTCACAGAGAATCT
TGTCAATTTAGTTTCTTCTGTTGCATCAGTCATGACAGATTTTTTCTGCAAAAAAAGAAA
ATTGGAAAAATAAAAAAAATTGCATAAAAGAACAATTTATGGACGGGCAGTGCACATCTT
CAATTTCTTGCTTCGATATATTGCATTTACCTTGCTTTTATGGCAGTGGAGTTTTCGTTT
CATACCAATCAAAACATTGTCTCTAAAAATTTCAAGTAATGCTGAATCCAACTGATTTTT
GAAATCAACTTCTGCTGTTTCAGATCTTTTTCTCTGCGCAAGAATAGGGAATTTTTTAAA
AAAAAAACTGGAAATGTATTTACCAAGTGAATACAAAAAATGAGAAAGCTGTAAAAATAA
TAATTAAAATTGAACATAACAAAAAAAAAGTAACCTTCAAATTGCAGTCAACAGATACTT
TCTTTTTATTCAACTTCAGCTTCAAAGATCGCAATAGCTCCTCTTTTGATATCTCATCAC
AACTAGTTTTAGAGTCCTAAAAAAAATAGTGAAAATTAATCATGTAATTAGAAAACACAA
TAAAAAACACATATAAGTCTCTTGCTTCATTGTACAAAAAAAAAGGAAAAAAAATTAAGA
CAGAAATACTCACTTCACTATCAGAAATAACATCATCATTTTCAGAACTTTTAGAATCAG
AAGAAGTAGAATCAACAAAAATTTCATCACTATCCTTTGCGTGAACCATCTATTAAAAAA
AAGAAATGTGATTACACAATGGGAATAGCAAACAAAAGCAGGAGCAAATATTTTAAATAA
TGCTAAAGTAATCAAATTACATATAACAAGAAGACTGCAAAAGTACTTGGACAAAAGTAA
CCTATGTAACATAATTGTTCAAACATTAATCCACAGAAAAAAAAAGTCTGTATATAGAAT
AATGTTTTCAGTTACTGAAAAAGATGAAACTATGTTATTAAGTGCATTGCTGGAGGATAG
CACCAAATGCATTACATGAACCTTATATAGCTGGATAAACTGTCACACTCACACAGCCCC
CCCCCCCCCAAAAATAAACACTGTAAGGACTCAACAAACACAGGAAATGAAATAGGTATA
GTACTATTGGATCAAATATTACAAATGAAACCTAAATAGAATAGAGGAAATACAGTTAGA
ACAGATTGAAGTAATGAAAAAACTTAAATTAACTTCAAAATAAAACTACTACAGATTAAA
TCATTTCATTTAATTATCATTTGTCTTTGTCATTTCCTGAATCATGGTACATGCATGAAT
GTGAGCTTATAGTTTATAGTTAACTAATAAAAAGAGGTGCAACCACATATCAACCCATCA
TTTCATTAAGCATGTTCAGCAGAGATATAATGCCAGCTCCACTTGAGATGACAAAAGGTT
CCAATCCAAAACAGAAACACATTAAATCATCAATTTAAGTGACAACTGATGTCACGGAGG
AAAGTGAGGATGAACTTTCATCAGTGCACACACAGACACTTCATCCAAGGTGAATTAAAA
ATTCGGTACAGCTATGTCTTATGGTGCTTCCAATGAACACAAATCATATAACCACACTCA
CTTAGGATCACACAAATCATTCTTAGATTCAAACTATATATCTGCAAAACTACAGATCTG
AGCATCCAAACAAAAAACCAAAACAAAAGTAAATCAGTCTAGGGCATTGGTAAACAGATC
TACATGAGAAATCAAACTCTATTAAATCCAGTTAAAAACAACTTCAGATCACACATAGTG
TTCTACATAATTTAGTACATTCATTTTCAGATCTACACCACATCAAGTTCAGACAAATAA
CTAACCTTAACTGAATCCACCAGATCGAAGCTTCAAACACCTAAGAGAACACGACCCTGC
ACAACATGAGAAAATTAAACAACATGATCTAATCGCACATGAACAACATCACATCGTTGA
TGAAAGCCAAATAACACAATCTCCAAAGTAAAAAACATAAGCACACACAAAATACTACTA
CTCATCCAAAAAAACGAGATCCCAAAAATCCCCTCCTCATAAACATGAACAAATCCCCTC
CTCATCAAAAGCAAAAACAATCCACTCCTCCTCAACAGCAAACAACCACCCACCTCTCCC
CCCAATCAACAGCAAAAATCCCCCACTCATCAACAGAAAAAAATCCACTCAAAACCTCAA
CAGCAGCAACAACCCTTCCCACCGCCCCACCCACCTCTCCCCCCCAATCAACAGCAAAAA
TCCCCCACACATCAAACAGTAACAATGCCCCACTCATCAACAGAAAAAAATCCACTCAAA
ACCTCAACAGCAGCAACAACCCTTCCCACCCCCCACCCACCTCTCCCCCCCCAATCAACA
GCGAAAATCCCCCACACATCAAACAGCAACAATACCCCACTCATCAACAGCAAAAAAATC
CACTCAAAACTCATCAACAGCAAACCCAAACCAAAACGAAAAAACTCATCAACGCATGCA
GTTGAGCAGATTCAGGTGATGCTCGAAGGGGAGAATGGAGGAAGAATGGACGAATCTACC
AACGAATCGCCCTCACGTCGAGCTACTCACCAACGAATCGCCCTCACGTCGCTCCGCCAG
AATCGCCGCCGCGGCGAAATGGCCTTCTGTTGACGACGACGAAATCGTCGCCGCTCTCTG
CTCTCCTCTCCTAAAAGCGTTCTCTCTCTCTATGTCGGAAGAAATGAGAAAATTCAGTAA
ATGTGGGACCCACAGAAGAGAAAAGAAAAAAGCAGGCGCGGATTTCAAAATTGAACAGTT
GCTGTGGGACCCACGAGGAATCAATAAAAAGGCCAGCCCAATAGATAAAAAAGATCGGTA
GCCCAAACAGAGAAGTCCATCCCACAACCCAATTATTGCACGAATCTTAAACATGATGGA
CGGCCCAAAAAACGAAAGATGGAGCCCAGCAAAATCTGTCGACAGAAGAGTAGCCAATCC
GT
>G6811-Map6#CLASSI/LTR/Gypsy
TTGACGGAGCGTGGGGCTCCTCACCGGGAGACCGCGCGGGCCCCCCTTTGCCGGTTCGGC
CGGGGGCGCTAAGTGAGGTTCTAAGCCCTTGATCTGTGGAATGGTTCGCGAGAGAGCAAA
CGCACAAGACACGGGCGATGTAGACAGGTTCGGGCCGCTGAGAAGCGTAATACCCTACTC
CTGTGTTCTGGCGGATCTGTCTATGAAGGAGTTACAAAGAGCTGGAGAGCAAGAGACTTC
GAACTCTAGAGACCCTCTCCCTACTCTTTTTCCCCAGTCCTTTCTACGAGCTCACCTCTC
CTCCTCTCTTTTTTTTCGTCCCTCCTTTTACCAGCTCCCCCCTCTTGGTAGGCATGGTCC
TCCTTTTATATCTCAAGGGGATACCACATACACCATTTCTACCTACCCTTCTTTTGGGTG
GGGACCCATCCTACTTTGACCAAAACTTGGCTCGTACTTTCATCTGACACCGGGATAACC
CTGTCCTCCCTCATTAATGGGCGGAGATTTGCAATGGCTGCTGTTTGAATGACCCTCCGA
TGGGATGGGTCATACCAACCTCCACTCCGTCGGAAGCAGGTGCAACGTGGAAGCACGGTT
GTTTGCCGATGACACGACAGGCGTCAGACCAGTCACAGACCGGTCACTCTCGTCCACCAC
GCGTCAGTTTAGCAAGCTACACGTCTGCCCTTCTTCATACAATGACTTCCTTGCAATGGT
TGCGATGAAGCCTGGAATATATCTGACCGGGACCGACGTGCCAACTCCAGGAGCTCGCAC
GCCGTCTCCGGCTAGGGACAAGTGCCTGGAGGCTCTCATCAATCCGACGGGACGGGGCGA
GGCGTGTAACAGGCCACCTGCCACCACCTAACCCGCGATCTGACCGGTCTGTGACCGGTC
ACACACTGCGACCGGTCACGGACCGGATAAGCGAGCGCTATGCGCTGCATTAAATGCGGC
GTGACGCGCTCGTCCAACCCGCAATAAACGCGGTTAGGTGAGCCCCGCTGTGCTCACCTA
ACCCACACACGTGGCGCCAAACCCACAGGGGGTCGGGGCGCCCCAGCCCTCGGGGGGTCG
AAACGGGAGCAGCCCGACCCCTCGGGGAGACAAAGGGAGGGGCGGCCACATCACCCTCGG
GCCCGACCCCCCCCCCCCCGAGGGGGTCAGGCCACGTGGGTGACCGCGGCTGCCCCAAAC
CTCTAGTCAAGATACCCCCGGTCCCATGTCACCGACAGTAGCCCCCGGCGTTATGCCAGG
GCGATCGCCCTCCTCGAGGAAAACGCTCGGGCGTGACGCCACTCCTCAGGCCTGGTGACA
GGTGGGGCCGGTCTCTACAGGCGGACAGGAATCCAGTGGTCGCAAATCGCGCGCATCGGC
AAGGGAAAAACCGACCGACAATAATGAGCGGCTTTCTTCAAGACCGCTACATTACTTGAG
TAGCGCGCGAATTGGGACGAGCCGGTTCGTTTCGCCTGGAGATGTGATGATGGTGCATCG
GTCGGCGAGCGTAGTTAACGCGCGCACGATATGTCCCATCTCGACTGCCACGGCCGCACA
TCCGCCTCGTGCGCCGCAAACGGGCGAGCGGGATTAGTGGAGGAGTGGGCGCGAGAAACG
AGGGGGCGAGATAGTGGGCGCGGGAAGCGAGGAGCCGGGCATAGCGTTTGGCAAGGGTAT
AAAGACGCCGAGGAAGAGATTCGTTTCCTTCCTCTCGCCATTATTCCCCTTGCCTTCGCC
GCTTGCGCTCTAACTTCTCGTTTCCTGTGCCCTACCCTCGCCGCACTCACTCGCTCTCAA
ACCCCTCCTCCGCCGGCGTCATGGCACGGGGCTCCGCACCGCTCGACGGTAGCGTGCTGC
CGCCTTCCCGCATCGTGAGCGAGAGGCAGGCCGGGCTGCCGCGCCGATTCATGCCGGAAT
CTGCCACCGGCCGGGAGGTGGTCGAGCTGGGCGAGGGACGCCCGGCACCACACTACCCGG
GGCGGTCCGTCTTCTTCCTCCCCTTCGCAATGGCAGGGCTGGTCCCGCCATTCTCTTCTT
TCTTCATGGATGTTCTGGAGTTTTATGACCTCCAGATGGCGCACCTCACCCCCAACGCAA
TAATGACGTTGGCCATCTTCGCGCACCTGTGCGAGATGTTCATCGGGGTGCGCCCATCTC
TCCGGCTGTTCCGGTGGTTCTTCACCGTACAGCCAGTGTCGCCACCGTCGGTAGTCGGTG
GCTGCTACTTCCAGCCGCGGGGGCCGGCGCTGAACCGCTACATTCCCTGCGTCCTCCGCA
AGAAGTGGGACGACTGGAAGAGTGACTGGTTCTACACCCCCCTCGCCGACGAAGCGCGCC
TCCAACTTCCGAGCCAGCCCCCAGCGCAGGCCTCCAGCTGGCGGGCGCCGGTAGATCTGG
GAGACGGCTACGACGCCGTTCTTGACCGCCTGGCTGGTCTGCGATCCCAGGGGCTCACGG
GGGCCATGGTGTACGGCGACTACCTTCGTCGCCGGATCGCGCCGCTCCAGCGGCACGCCC
GGGGCGCCTGGGAGTACACCGGGCCCGAAGACAACATGAGGACCCACCAAGGGCTCAAAT
GGGACTGGGACCCTGAGGACTTCAAGATAGTGGTCCAACGGGTGCTGAATCTCAGCTCCG
TGGAGGCATCCCTCATCCCCCAAGGAGTCCTCCCCCTCTGCAGCGATCCAGATCGCGCCA
ACATCCTGACCATCATGAAGGAGGTCGGGGCGTCGGAGGAGCGGGCCCCCCGAGGCCACG
ATGGCGCGGGCGGGAGCCGCAGGGGAGAACAATCTACCCCAGGAGGGGGTCGTGCTTCTG
GGCCCCGTGACAGGGGCCCGGGGGGCAGCCGCCCTACCGACGCCCGAGGGAAGAGGAAAC
AAGAGGATACCCCCTCCCCATCTCCTCCCCGAGGGGGCGGGGCGGCGCGTGCCAGCAGCA
GGCGCCCGGAGGGTGCCGCGCCGACGCCGCAGCCCGAGGGGGAGCGAAAAAAGAAACGGC
TCCGCAAGATGGGGGGGACCGAACCATACCGGGGAAACCTCATCTCCCCCCCAAGGTGGT
CGTTCAACCGACCTCCTCGCAGGTTCGTCCCTGCGCCCACTGCGGCCGTATTCATTCTCC
CATCTCCCAATGCAAGTTTTCACTCACCCGTTTTGTTTGTCTTCTGGTTTTTCTTCTGCT
TCAGCGAGATCCCGTCGCGCCCCTCCCGCCATTCCAAGTCCGGCCGGTCTGAGGCCGAGG
ATACGGCGACCGCGGAGGCCCGGAGGCGGGAAACTGACCGGCGAGAAGCCGCAGACCGCC
TCCGGGAAGCCGAGGAAGCTGCCCAGGAGGCCGTCCGGGCTCGCCAGGCTGAGGAAGCCG
CTCGGGAGGAGGCCAGACTCCGCCGGGCCGAGGAGTCCGCCCGGGAGGCGGAGGCGGCGC
GCGCACGCCAGGCGGCCTGCCAAGCCCCCGACCCGACTCCGCCCGAGGCGACGACGACTT
CCGAGGCCACCCACGACGAGGCCGCGGGCGCACCGCTCGGGCCCGACCCCTCGGGCGACG
CTCAGGACAAGCCAGCTCCGGGGGACGTCCCTGAGTCCGGCACGTCGATCGGCGGGCCGA
GCCGTGCGGCATCCTCACCGAGGCGGCTCTCCCCCATGCCTTCCGCTGCCCCACTGAGCG
CAGAGCCCCTTCTGCAGGCCTTGGCCGCCGCGAACACCACGGTGTTGGACGGGTTAAGTG
CCCAGATGGAGGTCCTGCAGGCAGAGCGGGCGGAGCTCGACGCTGCATGGGCGCGTGTCG
AAGAGGGGCGACGCTCGGTGGAGGCCATGGTGGAGGCGGGCCGCAAGGCACACCGCCGGC
ACACCTCGGAGCTCGAGGCCCGTCGGAAGGAGCTGGCGGAGATCGCCAGGGAGGTGGAGG
AGGAGCGGGAGACTGCCCTCATCGCCACCGCAGTGATGAACGAGGCGCAGGACGACCTCC
GCCTCCAATACGGGAGCCGGGCGGCGGAGCTAGAAAAGAAGCTCGACGCCGCCCGGGGGG
TCCTTGACGCCGCTGCTGCCCGGGAACGGCGGGCGGCGGAGACCGAGGCGGCGTCCCGGC
GGCGCGAAGAAGCCCTTGAGGCCCGCGCCACGGCGCTGGAAGAGCGCGCCCGCGCCCTGG
ACATGAAGGAGAGGGACCTGGCGGACCGCGAGGCCGCCGTCGCCATCCGGGAGGCAACAC
TGGCGGCGCACGAAGCCGCCTGCGCCGAAGAGGAGTCCGCACTCCGCCTCCGCGAGGACG
CGCTCACCGAGCGGGAGCGAGCTCTCGAGGAGGCCGAGGCCGCGGCGCAAAGGCTGGCGG
ACAGCCTGTCCCTTCGTGAGGCAGCGCGGGAGAAACAAACGCGCCGCAATCTGGAAGGCG
CCCGCGCCGAGAGGGCCGCACTGGATCAGCGGGCCGCTGAGCTCGAGGCACGGGCAAAGG
AGCTGGACGCGAGGGCGCGCAGCGGCGGGGCGGCCACGGGCGACGGCGATCTAGCCGCCC
GCCTCGCAGCTGCCGAACACACCATCGCCGAGCTGCAGGGCGCGCTGGACTCGTCCGCCG
GGGAGGTCGAGGCCCTCCGCTTGGCAGGCGAGGTAGGGCCCGGCATGCTTCGGGACGCCG
TCTCCCGTCTAGACCGCGCCGGGCGGCAGGCGGGCCTCTGGGGCGGGCGGATCGCGAAAT
ATGCCGCCAACCAGGGGGGCCTCGCCCAGCGCCTCTCAGAGATGGCCGGGACTCTCCAGC
GGCTCCCCGAGGAGCTCGAGGAGACGATCAAGTCATCCTCGAGAGACCTCGCCCGGGGGG
CAGTGGAGCTTGTACTGGCAAGCTACCAGGCCAGGGACCCGGACTTCTCCCCGTGGGCAG
CGCTGGACGAGTTCCCTCCCGGAACCGAGGACGACGCGCGCGCGCAGGTCCGGGACGCCG
CCGACCACATCGTCCACAGCTTCGAGGGTACGGCCCCTCGGCTCGCGTTCGCCCTCGACT
CCGACGAGGAGGGCGGCGACGGTGGTGTGGACGACAGCGACGACGAGGCCGGCGACCCGG
GAGCCTCGAAGTGAGCCCCCAGGCCCCCGCCAATCTTAAATAGTTTTTCCTTTCTTCTTC
CGAGGCCTTCGGGCCCCCTTCTTGTACAAACTAATTTAATCTGCAATCAAATAAAGAGGA
AATTTTTGTGTCAGCTCTGTTTGTTGTGTGTATGAGACGAGGATGGTCTGTGCCGTGGTC
CTTCTGTGTCTTGGCTTGAACGAGGGCTCGTGCCCAGGTCCCAGCCTCAAATGGCGCGGG
TCGGGGCTAGTGCCTGGGGAGATCCACGTGTCGAGACTGGCCAGGCCGGGAACGTGGTGA
CCGAGGGTTATGGATGACCCGATTGTGGGCCTTTGCCGATTCCCCCCCGGAGTTCACCAC
GCCCCGGGGCACGGCTCGGTTCTGGGCCCCGTTTGGCGATTTCAGCCGGCCCGGGCCACC
GAGGGCAGGATCGAGCACGAGCATGCTAATTCAAGCCAAGACTCTTCGAAAGGAAACAAT
GGCACAGACACAGTCCTTAGGAAATCGAAAATGCTTTTATTGAAATACGGAAGAGAAAAA
AGATAAGCTTATATGCATGTGGTAGCCCCCGGCCAACCCTGCACGCCCAGGGGGGGTGCG
GGGTTGGCCCGAGCCCGAGACCTGACACCCGACCCCTACTAGGGGTAGAAACGACGAAGG
TGTTCGATGTTCCACGGGTTAGGCAGCTCTGTGCCGTCGCCCGTGGCCAGCCGAACGGAG
CCCGGCCGGGGGACGCCGATCACTCGATACGGACCCTCCCACATTGGTGAGAGCTTGCTC
AGTCCAGCACGCGTTTGGACGCGGCGTAGGACGAGGTCGTCGACGCAGAGTGATCGGGCC
CGGACGTGGCGCTGATGGTAGCGCCGCAGGCTCTGCTGGTAGCGCGCGGCTCGGAGGGCC
GCGCGCCGCCTTCGCTCTTCCAAGTAGTCGAGGTCATCTCTGCGAAGCTGATCTTGATCA
GCCTCGCAGTACATGGTGGCCCGAGGGGACCTCAGGGTGAGCTCGGATGGGAGAACCGCC
TCCGCGCCGTAGACGAGGAAGAAAGGCGTTTCCCCGGTTGCTCGGCTTGGCGTGGTTCGG
TTCGCCCAGAGCACCGCTGGCAACTCCTCGATCCACGAGTCGCCGTGCTTCTTGAGGATG
TTGAAGGTCTTGGTTTTGAGGCCCTTGAGGATTTCCGCGTTGGCGCGCTCCACTTGGCCA
TTGCTTCTGGGGTGGGCGGGGGAGGCGAAGCAGAGCTTGATGCCCATGTCTTCGCAGTAG
TCACCGAAGAGTTCACTAGTGAACTGGGTGCCGTTATCCGTAATAATACGGTTAGGCACC
CCAAACCGAGCAGTGATGCCCCTGATGAATTTAAGTGCGGAGTGCTTATCGATCTTGATG
ACCGGATAAGCCTCGGGCCACTTAGTGAACTTGTCGATAGCGACATACAGATACTCGAAC
CCGCCCGGGGCCCGTCTAAACGGACCCAGGATATCGAGCCCCCAGACAGCAAACGGCCAT
GAAAGAGGTATTGTCTGCAGGGCCTGGGCCGGCTGATGGGTTTGCTTGGCGTGGAACTGG
CACGCCCTGCACCGCCGGACCAGGTCGACCGCATCGTTGAGAGCCGTCGGCCAATAGAAA
CCCTGGCGAAAGGCCTTGCCAACCAAGGTGCGTGAGGCAGAGTGGGCTCCGCACTCGCCT
TCATGGATATCGGCAAGAAGCTCGACGCCTTGTTCCCGAGGAATGCACTTCAGGAGGACT
CCGTTAGCCGCGCGCCGATAGAGGGTCCCTTCCACCAGTACGTAGCGCTTGGAGATGCGC
TGGACGCGTTCACTCCCTTCGCGGTCCTCGGGTAGAGTCTTATCTGCGAGGTACGCCTGG
ATCTCAGCGATCCAAGCAATCAATCTAAGGGAGCTGGGAGCGCTCCCCTCGGGTCCCGAG
GCCTGGACTCCGACGGGCCTCGGGGGCCGTTCAGGCGCGTCCGTCTCCCCTAGGGGGTCG
GGTCGCGCCGACGGCTGGGCAAGCCTTTCTTCAAAGGCGCCCGGTGGGGTCTGGGCTCGC
GAGGAAGCGAGCCTTGAGAGTTCGTCGGCGACCGCGTTATCCCGTCTGGGCACGTGCCGA
AGCTCTATCCCGTCAAAATGGCGCTCCATACGCCGCACATGGCGCACGTAAGCATCCATC
TGCGGGTCAGAGCACTGGTACTCCTTGGAGACCTGGTTAACGACCAACTGAGAGTCGCCT
AACACCAGGAGGCGGCGGATCCCCAGTCCAGCCGCCACTCTGAGTCCCGCAAGGAGTCCC
TCGTACTCTGCCATATTGTTGGTTGCCCGAAAGTCGAGGCGGACCAGGTATTTGAGGACA
TCTCCGCTCGGCGAGGTCAACGTGACCCCCGCACCGGCGCCCTGAAGAGACAGGGAGCCG
TCGAACTGCATCACCCAATAGGCGGTGTGAGGCAGCTGCGAGGGGCCCGAGCTGGCCTCG
GGGACGGAGATGGGCTCAGGGGCCGGGGTCCACTCTGCCACAAAGTCGGCGAGGGCCTGG
CTCTTGACTGCGTGGCGTGGTTCAAAGCGCAAATCGAACTCAGAGAGTTCGATTGCCCAT
TTCACCACCCGTCCAGTACCCTCTCGGTTATGCAAGATTTGGCCGAGGGGGTAAGACGTA
ACCACCGTGACCCGATGCGCCTGAAAATAATGGCGCAACTTCCTCGAAGCCATCAGAATA
GCGTAAAGCATCTTCTGGGCCTGAGGGTATCGGGTCTTAGCGTCCCGGAGGGCCTCGCTA
ACGAAGTAGACGGGCCGCTGCACCTTTCGGCGGGGCCGATCTTCTTCACTAGGGGCCGCA
TCTCCAGGGCGCTCTTCGTCCGAGAGGCCTCGCGGGGCGCACTCGGCTTCTGTGCCGACG
ACCTCGGGGTCGGAGGGCGACAGGCGCGGCCTTCCCGCAGTGGCCCCGGGGCCATCCTGG
GGGTCGGGGGCGCCTGGCACCGTCGGACAAGCGGGCGGAGGGCCAGCTCCGGCCGTCGGG
GGCCTTGGGCCACCGTTCGGCTCGGGGGCCTCTCCTCCCTGCTCTCTCCCGGGTCGAATC
GACACAGGGTGGGGACGCGCGGAGCGAGGATCGTCCTCGTCACGCTCCGAGAGGCCGCGC
GGGGCGCACTCGGCTTCTGTGCCGACGACCTCGGGGTCAGAAGGCGACAGGCGCGGCCTT
CCCGCAGTGGCCCCGTGGCCATCCTGGGGGTCGGGGGCGCCTGGCACCTTCGGACAAGCG
GGCGGAGGGCCAGCTCCGGCCGTCGGGGGCCTTGGGCCACCGTTCGGCTCGGGGGCCTCT
CCTCCCTGCTCTCTCCCGGGTCGAGTCGACACAGGGTGGGGATGCGCGGAGCGAGGGTCG
TCCTCGTCGCGCTCCACGACCAACGCCGCGCTGACCACCTGCGGGGTTGCCGCCAGGTAA
AGTAGCAACGGCTCATCTGGCTCCGGGGCGACCAGGACTGGGGGAGAACTGAGGTACGCC
TTCAACTGAGTGAGGGCCCGTTCAGCCTCCTCCGTCCAGATAAACGGCCCGGAGCGTTTG
AGGAGCTTAAATAGGGGTAGCGCCTTCTCTCCCAGCCTCGATATGAATCGACTTAGGGCG
GCCATACAGCCAGTGACACATTGCACATCCCTAAGCTTGCTGGGGGGGCGCATCCGCTCT
ATAGCTCGTACCTTCTCGGGGTTGGCCTCAATGCCTCGGGCAGAGACCAAGAACCCGAGA
AGCTTGCCCGCAGGCACGCCGAACACGCACTTGTCGGGGTTCAGCTTTATGCGGGCGGTG
CGGAGACTTTCGAAAGTTTCCCGCTAGATCCGAGAGTAAGGTCTCTTGGTTGCGTGTTTT
CACAACCAAGTCATCAACATAGGCCTCAACATTACGTCCTATTTGGCTACCCAAAGAAAT
TCGAGTAGTACGTTGAAAAGTAGGACCTGCATTCTTTAACCCGAAAGGCATTGTCGTATA
ACAATAAGTTCCTATGGGGGTAATGAATGCAGTTTTTTCCTCATCCTCCCTAGCCATGCG
AATCTGATGATAACCAGAGTATGCATCTAGAAAACACAAAAGGTCGCACCCCGCGGTGGA
GTCGACAATCTGATCTATGCGTGGTAGGGGGTAAGGGTCCTTAGGACATGCCTTGTTAAG
GTCGGTGTAGTCGATGCACATCCGAAGCTTGCCGTTCGCCTTGGGAACGACGACCGGGTT
CGCCAACCACTCCGGATGGATAACCTCTCGGATGAATCCGGCCTCCAGAAGTCGCGCCAC
CTCCTCGCGGATGAAGGCTTGACGTTCCGGGGCCTGCCGCCGCACTTTCTGACGGACCGG
CCTTGCGCCCGGCCGTACGGCGAGACGGTGCTCAATCACCTCCCTGGGGACCCCGGGCAT
GTCCGCCGGTCTCCATGCGAAGACGTCAGCGTTTGCCCGCAGGAAGGAGACGAGCGCGTC
TTCCTATTTGCCGTCCAGAAGACCACCGATTCGTGTGGTCTTGGACGGGCCGTCGCCCAG
GGCAACCTGCTTGACCGGGACCTCGTCGCACGTGATCATCCGCTGCCTCGGGGCGGCTGG
GACGGAGGTGCCGAGCCTCTCGTCGCCACCCTCGGGCTTGGACGCCGCGGCGAGGTGGTC
CGCGCGCTGCTCCATACAAGCAAGCGCGACTTTGAGGTCGCCATGGACAGAGATGGGGCC
ACCGGGGCCCGGCATCTTCATCTGGAGATAGGCGTAGTGGACCGCCACCATGAACTTCAC
CAACGCGGGCCTCCCCAGGACCGCGTTGTAGGGCAGACTGAGGTCCGCCACATCGAAGTT
CACCCGCTCCGTGCGGAAGTTGGCGGAACCACCGAAGGTGACCGGGAGGTCGATATGACC
TAGCGGCCAAGTGTGCCCCGGCGTCACACCGATAATCGGCTGGGACGGCCGGAGCACCAT
CCCCGGGGCCTTGATGGCGTCAAAGGCTGCGGGGGAAAGGATGTTGAGGGCTGCACCCCC
GTCTATGAGGACACGCCCCAACTTCACGTTGCAAACGGTGGGGGAAACCACCATCGCGAT
CTGTCCTCCCCGGGCAACGCACGGCGGGTGGTCGGTCTGGTCGAAGGTGAGGGCAACCTC
CGACCACCGCGCCCGCCGCATCGCCTCATGGGTAGGGGCCGCGGCCAGAAGCTCTCGCTT
CATGGCCTTGAGGCTCCGACGAGAAACGTGAGCGCATGCTCCCCCATCGACGGTGGCGAT
GGTGGCCCCAGGCTCCTGGAACCCTAGGTCATCGTCGCCATCGTCAATGTCCTCGGCGGG
GGCCTTCTGCTTGGCCTCACTTCGCCGGTTGCCAGAGGGAGCCGCTGGGGCCTTGCCCTC
ACGGCGCTCCTGCCTCCTCTCCTCCTCCCACTTCCTCGTCCGCTCAGCCAAACTTTTGAC
CGCGCGGCAGTCCGCGAGGTCGTGGAGGGAGGTGTTGTGCACGGTGCACCACTTGCCGGT
CGGGCGCTCCCTGCTGGGAGCGCCGGCCTCCTTCTTTTTGTCGCTCGCAGGCCTCCCCTT
TCGGGTGGCCCGCGAAGCGCCCTCGACGGCGAGGACGTGACCCTCGTCGTCGGAATGGGC
CGACCTCTTCTTCCTCCTCCTGTCCCGCCGCCCTGACCGAGCGGCGGATCCGGGGGCGGC
CGAAGCTGCCACACCGGAACCGGTGGAGTTCCAGGTCCATGCCTCCTCCTTGCGAGCCAC
ACGGTCCGCGAGCTGAAAAAGCTCCGCAGTGGTCTGGGGCTCCTTGGAGGCGATCTTCTC
GAGCATGCGGTTGTGCCGCACGCCCCCCCTGAACGCGTAGATCACCGCGTGTGCAGGGAT
ACACGGTATGGTGTTGCGGACTTGACAAAACCGCTGAATGTACGAGCGAAGAGACTCATC
GTCCCCTCGCTGTACCGCGTGCAAGTCCGCTTCTTCACCTGGGCGCGGATATGTGCCCTG
GAAGTTCATGGTGAACTGCTGGCACAAATCCTCCCAAGAGTGGACCGACGCGGGTGGCAA
GTTCATTAGCCAACCCCGCGCCTGTCCTCTCAGGGCCATGGGGAAGAAATTCGCCATGAC
CCTGTCGTCACCCCCGGCGGCCTCGATCCCAGTCGTGTAGATCTGGAGAAACTCGGCGGG
GTTGACGCTTCCGTCGTATTTTTCGGTGATGGTGGGCCGGAACCTTGGGGGCCAACGGAC
GTTCCGAAGGCTCGCCACAAAGGCTCGACAGCCGGCACCGCCAACCGGGGACACGGGGGG
CTGGCCCCCGTGCCCGGACCGAAGTGGCGCTCCGGACGAGGAAGCGCCCTCCGATGCGTG
GGCAGCACGGCGATCATTGCGCCGGCGCTCGATATTGAGGCGGGCATCCGGCCCCTCACG
CACATCTTCTTGGGTCGGAGGCATTGACGAGGGAATGGCAGACGAACGGCGGGCAACGGC
CGCCGCTCGCCGCGCCCTCCGCCTCGACGACACGGAGCCGGCAGTAGCAGCGCCAGTGGC
CTTGGTGGCGGAGGACCGCCCGCCGGCGCCTAAACGCTGCTGCGCCGTCATGACCAAGTT
GGCCACGTCATCTAGCCAACGTCGAGTTGGAGTCTCTGGATCAGGGACGACGGGCGGGTG
ACGCAGGAGCGCGCCCGCAGCCTGGAGCGCGCCCTGGGGCGTGCTGCCATCACCGTAGAC
GAGGAGACGACGCTCCCCGTCTCGCCGTCCTTCTCCATCGCTCGTGGGCGGCGAAGTCGC
GGATCTTTCGACCCCCTCGAGCGCCTCCTCCCGCCTAAGACTTCGGCGAGAGGGGGGCGG
CGGAGTACGAGCTCGACGACGCGGGTTCTGCTCGCTGTCGTCACCGCTAGCGCTCGGAGA
GAGGTTGTGCGCCACTGCCCGTTCGGCCATTGGGCTGAACGGGAAAAGCTTGGCGCACAC
GAAAGAGGACGAGAGCTTAGAAAAACACACGCGCCCCCTACCTGGCGCGCCAGATGACGG
AGCGTGGGGCTCCTCACCGGGAGACCGCGCGGGCCCCCCTTTGCCGGTTCGGCCGGGGGC
GCTAAGTGAGGTTCTAAGCCCTTGATCTGTGGAATGGTTCGCGAGAGAGCAAACGCACAA
GACACGGGCGATGTAGACAGGTTCGGGCCGCTGAGAAGCGTAATACCCTACTCCTGTGTT
CTGGCGGATCTGTCTATGAAGGAGTTACAAAGAGCTGGAGAGCAAGAGACTTCGAACTCT
AGAGACCCTCTCCCTACTCTTTTTCCCCAGTCCTTTCTACGAGCTCACCTCTCCTCCATT
CTTTTTTTCCGTCCCTTCTTTTACCAGCTCCCCCCTCTTGGTAGGCATGGTCCTCCTTTT
ATATCTCAAGGGGATACCACATACACCATTTCTACCTACCCTTCTTTTGGGTGGGGACCC
ATCCTACTTTGACCAAAACTTGGCTCGTACTTTCATCTGACACCGGGATAACCCTGTCCT
CCCTCATTAATGGGCGGAGATTTGCAATGGCTGCTGTTTGAATGACCCTCCGATGGGATG
GGTCATACCAACCTCCACTCCGTCGGAAGCAGGTGCAACGTGGAAGCACGGTTGTTTGCC
GATGACACGACAGGCGTCAGACCAGTCACAGACCGGTCACTCTCGTCCACCACGCGTCAG
TTTAGCAAGCTACACGTCTGCCCTTCTTCATACAATGACTTCCTTGCAATGGTTGCGATG
AAGCCTGGAATATATCTGACCGGGACCGACGTGCCAACTCCAGGAGCTCGCACGCCGTCT
CCGGCTAGGGACAAGTGCCTGGAGGCTCTCATCAATCCGACGGGACGGGGCGAGGCGTGT
AACAGGCCACCTGCCACCACCTAACCCGCGATCTGACCGGTCTGTGACCGGTCACACACT
GCGACCGGTCACGGACCGGATAAGCGAGCGCTATGCGCTGCATTAAATGCGGCGTGACGC
GCTCGTCCAACCCGCAATAAACGCGGTTAGGTGAGCCCCGCTGTGCTCACCTAACCCACA
CACGTGGCGCCAAACCCACAGGGGGTCGGGGCGCCCCAGCCCTCGGGGGGTCGAAACGGG
AGCAGCCCGACCCCTCGGGGAGACAAAGGGAGGGGCGGCCACATCACCCTCGGGCCCGAC
CCCCCCCCCCCCCCCCGAGGGGGTCAGGCCACGTGGGTGACCGCGGCTGCCCCAAACCTC
TAGTCAAGATACCCCCGGTCCCATGTCACCGACAA
>G6812-Map4_reversed#CLASSI/LTR/Gypsy
TACTGTCGGTGACATGGGACCGGGAGTATCATGACTTAGAGACTTGAGGCAGACACGATC
ACCCACGTGGCCTAACCCCCTCGGGGGGGGGGGGGTCGGGCCCGAGGGTGATACGGCCGC
CCTTCTCTTTGTCTCCCCGAGGGGTCGGACCGCTCCCGTCTCGGCCCCGAGGGCCGAGGC
GCCCCGACCCCTTGTGGGTTTTGCGCCGCGTATATGGGGTAGGTGAGCATAGCGGGGCTC
ACCTAACCGCATTTATTGCGGTTTGGACGAGCGCGTCACGCCACATGTAGCGCAGTATGG
CACGCTCGTTTATCCGGTCTGTGACCGGTCACAGATCGGTCAGATTGCGGGTTAGGTGGC
AACAGGCGATCTGACACACGCCTCGCCCCGTCCCGTCAGGATGAGAGTCTCTAGGCACTC
GTCCCTAGCCGGAGCCAGCGTGCTAGCTCCTGGAGATGGCACGTTGGTCCTGGTCAGATA
TATGCCAGGCTTTATCCCAACCATTATAAGCAAGACGTTGTATGAAGAAGGGCGAACATG
CAGATTGCTAAACTGACACGTGGTGGACAAAGGTGACCGGTCTGTGACTGGTCTGACACT
GGTTATGTCGCCGGAAGACAACCGTGTTCCCACGTTGCACCTGCTTCCGGCGGAGTGGAG
GTAGGTATGGGCCGTCCCATCAGAAGGGTCACTCGGGCAGCAGCCGTTGCAAATCTCCGC
CCATTTATGAAGAGATGACAGGGTGATCCCCGAGGTCAGACGAACGAGGACGCGTGGCCA
CACTCAAAAACAGGCAGTGTTTCAGCTTCCAAGAGAAGGCAAGCCAAGTTTTACTATAGA
TAGGATGGGCCCCCACCCAAAAAGAGAGAGAGGGAGAAGTGGTGCATGTGGTATCCCCTT
GAGATATAAAAGGAGGACCTTGCCCACTTAAGAGGGAGAGGCTGGAAGGGGGGATGATCT
GGAGAGGAGATCCCACGAGAGAAAAAAAAGAAGGAGAAGAGGGTTTTTAGAATAAGAGCT
CTCTGGCTCTCCAGCTCTTTGTAGCTTCTTCATACACAGATCCACCAGAACACAGGAGTA
GGGTATTACGCTTCTCAGCGGCCCGAACCTGTATACATCGCCCGTGTCTTGTGCTTTTTC
CATTCTCGCGAACTTTCCACAGACTAGGAGCTTAGAATCTCACCCAGGGCCCCCGGCCGA
ACCGGCAAAGGGGGGCCTGCGCGGTCTCCCGGTGAGGAGCCCCACGCTCCGTCATCTGGC
GCGCCAGGTAGGGGGCTCTGCGTGTGTTTTTCTAAGCTCTCGCATTCTTTCGTGTGCGCC
AAGCTTTTCCTGTTCAGCCCAATGGCCGAACAAGCAAAGGCGCACAACCTCTCTCCGAGT
GTTAGCGGTGACGACGGGGAGCCGAACCCACGCCGTCGAGCTCGTACTCCACCGCCCCCT
CCACGCCAAAGTCCTAGGCGGGAGGAGGCGCTCGAGAGGGTCGAAGGATCCGCGACTTCG
ACATCCACGGGTGATGGGGAAGGGCGGCGAGATGGGGAGCGTCGCCTCCTCGTCTACGGC
GACGGCAGCACGCCCCAGGGCGCGCTCCAAGCTGCGGGCGCGCTCCTACGTCACCCGCCC
ATTGTCCCTGACCCGGAGTCTCCAGCCCAACGTTGGCTGGACGACGTGGCCAACTTGGTC
ATGACGGCGCGGCAGCGCCTAGATGCTGGTGGGCGGTCCTCCGCCACCAAGACCTCTGGT
ACTGCTACCACCGGCTCCGCGTCGTCAAGACGGAGGGCGCGGCGAGCGGCGGCCGCTGTT
CGCCATTCGGCCGCCACTCCTTCGTCAGCGCCTCCGACCCGGGAAGATCTGCGTGGGGGG
CCGGATGCCCGCATCAGTATCGAGCGCCGGCGTAATGGCCGACGTGCTGCCCACGCAACG
GAGGGCGCCTCCTCGTCCGGAGTGTCACCTCAACACGGACGCGGGGATCAGCCCTCCGTG
CCCCCGGTTGGTGGTGTCGGCTGTAGAGCCTTTGTGGCGAGCCTTCGGAACGTCCGTTGG
CCCCCAAGGTTCCGGCCCACCATCGCCGAAAAATATGACGGGAGCGTCAACCCCGCCGAG
TTTCTCCAGGTCTACACGACCGGGATCGAGGCCGCCGGGGGTGACGACAGGGTCATGGCG
AATTTCTTTCCCATGGCCCTGAAGGGACAGGCGCGGGGTTGGCTAATGAACTTGCCACCC
GCGTCCGTCCACTCTTGGGAGGACTTGTGCCAACAGTTCACCATGAACTTTCAAGGCACA
TATCCGCGTCCAGGTGAGGAAGCGGACTTGCACGCAGTACAGCGAAGGGATGATGAGTCA
CTTCGCTCATACATTCAGCGGTTCTGTCAAGTCCGCAACACCATACCATGCATCCCTGCA
CACGCGGTGATCTACGCGTTTAGGGGGGGTGTGCGGCACAACCGCATGCTCGAAAAGATC
GCCTCCAAGGAGCCCCAGACTACCGCGGAGCTTTTTCAGCTCGCGGACCGAGTGGCTCGT
AAGGAGGAGTCATGGACCTGGAACCCCTCCGGTTCCGGTGTGGCAGCTTCGGCCGCCCCC
GGATCCGCTGCTCGGACAGGGCGGCGTGACAGGAGGAGGAAGAAAAGGTCAGCCCATTCC
GACGACGAGGGTCATGTCCTCGCCGTCGAGGGTGCTTCGCGGGCCACCCGAAAGGGGAGG
CCTGCGAGCGACAAAAAGGAGGCCAGCGCTCCCAGCAGGGAGCGCCCAACCGGCAAGTGG
TGCACCGTCCACAACACCTCCCTTCACGACCTCGCGGACTGCCGTGCAGTCAAAAGTTTG
GCTGAGCGGACGAGGAAGTGGGAGGAGGAGAGGAGGCAGGAGCGCCGAGAGGGCAAGTCC
CCGGCGGTTCCTTCCGGCAATCGGCGAAGAGAGGCCAAACAGAAGGCCCCCGCCGAGGAC
ATCGATGACGGCGATGATGACCTGGGTTTCCAAGAGCCTGGGGCCACCATTGCCACTGTC
GATGGGGGAGCGTGTGCTCACGTTTCTCGCCGGAGCCTCAAGGCCATGAAGCGAGAGCTT
CTGGCCGCGGCCCCTACTCATGAGGCGACGCGCCGGGCGCGGTGGTCGGAGGTTGCCCTC
ACCTTCGACCAGACCGACCACCCACCGTGCGTTGCCCGGGGAGGACAGGTCGCAATGGTG
GTTTCCCCCACTGTTTGCAACGTGAAGCTGGGGCGTGTCCTCATTGATGGGGGAGCAGCC
CTCAACATCCTTTCCCCCGCAGCCTTTGACGCCATCAAGGCCCCGGGGATGGTGCTCCGG
CCGTCCCAGCCGATTATCGGTGTGACGCCGGGGCACACTTGGCCGCTAGGTCATATCGAC
CTCCCGGTCACCTTCGGTGGATCCGCCAACTTCCGCACGGAACGGGTGAACTTTGATGTG
GCGGACCTCAGTCTGCCCTACAACGCGGTCCTAGGGAGGCCCGCGTTGGTGAAGTTCATG
GCGGCGGTCCATTACGCCTACCTCCAGATGAAGATGCCGGGCCCCGGTGGCCCCATCTCT
GTCCATGGCGACCTCAAAGTCGCGCTCGCTTGTATGGAGCAGCGCGCGGACCACCTCGCC
GCTGCGTCCAAGCCCGAGGGTGGCGACGAGAGGCTTGGCACCTCCGTCCCCGCCGCCCCG
AGGCAGCGGATAGTCACGTGCGACGAGGTCCCGGTCAAGGAGGTTGCCCTGGGCGACGGC
CCGTCCAAGACCACACGAATCGGTGGTCTTCTGGATGGCAAATAGGAAGACGCGCTCGTC
TCCTTCCTGCGGGCAAACGCTGACGTCTTCGCATGGAGACCGGCGGATATGCCCGGGGTC
CCTAGGGAGGTGATTGAGCACCGTCTCGCCGTGCGGCCGGGCGCAAAGCCGGTCCGGCAG
AAAGTGCGCCGGCAGGCCCCGGAACGTCAAGCTTTCATCCGCGAGGAGGTGGCGCGACTT
CTGGAGGCCGGATTCATCCGCGAGGTCATCCATCCGGAGTGGCTGGCGAACCCGGTGGTC
GTTCCCAAGGCGAACGGCAAGCTTCGGATGTGCATCGACTACACCGACCTTAACAAGGCA
TGTCCTAAGGACCCTTACCCCCTTCCTCGCATAGATCAGATTGTCGACTCCACAGCGGGG
TGCGACCTTTTGTGTTTTCTAGATGCATACTCTGGTTACCATCAGATTCGCATGGCTAGG
GAGGATGAGGAAAAAACTGCGTTCATTACCCCCATAGGAACTTATTGTTATACGACAATG
CCATTCGGGTTAAAGAATGCAGGTCCTACTTTTCAACGTACTACTCGAATTTCTTTGGGT
AGCCAAATAGGACGTAATGTTGAGGCTTATGTCGATGACTTGGTTGTGAAGACCCGCGAC
CGAGAAACTTTACTTTCAGATCTGGCGGAAACTTTCGAGAGTCTCCGCTCCACCTGCATA
AAGCTGAACCCCGATAAGTGCGTGTTCGGTGTACCTGCGGGCAAGCTTCTCGGGTTCTTG
GTCTCTGCCCGAGGCATTGAGGCCAACCCCGAGAAGATACGAGCTATAGAACGGATGCGC
CCCCCCAGCAAGCTTAGGGATGTGCAATGCGTCACCGGTTGCATGGCCGCCCTAAGTCGG
TTCATATCGAGGCTGGGAGAGAAGGCGCTACCCTTATTTAAGCTCCTCAAACGCTCCGGG
CCGTTTACCTGGACGGAGGAAGCTGAACGTGCCCTCACTCAGTTGAAGGCGTATCTTAGC
TCTCCCCCAGTTCTGGTCGCCCCGGAGCCAGGTGAACCCTTGCTACTCTACTTAGCGGCG
ACCCCGCAGGTAGTTAGTGCGGCGTTAGTTGTGGAGCGCGATGAGGACAACCCTCATTCC
GCGCATCCCCACCCTGTGTTGGCTTGGCCCGGGAGAGAGCAGGGAGGAGAGGCTCCCGAG
CCGAACGGTGGCCCAAGGCCCCCGACGACCGGAGCTGGCCCTCTGCCCGCTTGTCAGACG
GTGCCAGGTGCCCCCGACCCCCAGGATGGCCCGGGGGCCACTGCGGGAAGGCCGCACCTA
TCGCCCTCTGACCCCGAGGTTAACCCTGTGCCGACTCGACCCGGGAGAGAGCAGGGAGAA
GAGGCCCCCGAGCCGAACGGTGGCCTAAGGCTCCCGATGACCGGGGTTGACCCTTTGCCC
GCTTGTCCGACGACGCCAGGAGCCCCCGACCCCCAGGACGGCCCTGAGGCCACTGTGGGA
AGGCCGCACCTGTCGTCCTCCGACCCCGAGGTCGTCAGCACAGAAGACAAGTGCGCCCCG
CGAGGCCGCTTGGACGAAGAGCGCCCCAGGGATGCGGCCCCTGGCGAAGAGGATCGGCCC
CACCGAAAGGTGCAGCGGCCCGTCTACTTTGTTAGTGAGGCCCTCCGGGACGCCAAGACC
CGATACCCTCAGGCCCAGAAGATGCTTTACGCTATTCTGATGGCTTCGAGGAAACTGCGC
CATTATTTCCAGGCGCATCGGGTCACGGTGGTTACGTCTTACCCCCTCGCCCAAATCTTG
CATAATCGAGAGGGTACAGGACGGGTGGTGAAATGGACAATTGAACTTTCTGAGTTCGAT
TTGCACTTTGAACCACGTCACGCTATCAAGAGCCAGGCCCTCGCCGATTTTGTGGCAGAG
TGGACCCCGGCTCCCGAGCCCGTCTCAGTCCCCGAGGCCAGCTCGGGCCCCTCGCAGCTG
CCTCACACCGCCCACTGGGTGATGCAGTTCGACGGCTCCCTGTCTCTTCAGGGCGCCGGT
GCGGGGGTCATATTGACCTCGCCGAGCGGAGACGTCCTCAGATACCTGGTTCGCCTTGAC
TTTCGGGCGACCAATAATATGGCAGAGTACGAGGGACTCCTTGCGGGACTCAGGGTGGCA
GCTGGACTGGGGATCCGCCGCCTCCTGGTGTTAGGCGACTCCCAGCTAGTGGTTAACCAG
GTCTGTAAGGAATACCGGTGCTCTGACCCGCAGATGGATGCTTACGTACGCCAAGTACGG
CGTATGGAGCGCCATTTCGACGGGATAGAGCTTCGGCACGTGCCCAGACGGGATAACACG
ATTGCCGACGAACTCTCACGGCTCGCTTCCTCGCGAGCCCAGACCCCACCGGGCGCCTTT
GAAGAAAGGCTTGCCCAGCCGTCGGCGCGACCTGACCCCTTAGGGGAGACGGACGCGCCT
GACCGGCCCCCGAGGCCCGTCGGAGTCCAGGCCTCGGGACCCGAGGGGAGCGCTCCCAGC
TCCCTTAGATTGATTGCTTGGATCGTTGAGATCCAAGCATACCTCACAGATAAGACTCTA
CCCGAGGACCGCGAAGGAAGTGAACGCGTCCAGCGCATCTCCAAACGCTACGTGCTGATA
GAAGGGACCCTCTATCGGCGCGCGGCTAACGGAATCCTCCTGAAGTGCATTCCTCGGGAA
CAAGGCGTCGAGCTTCTTGCTGATATCCATGAAGGCGAATGCGGAGCCCACTCCGCCTCG
CGCACCTTGGTTGGCAAAGCCTTTCGTCAAGGTTTCTATTGGCCAACAGCTCTCAATGAT
GCGGTCGACCTGGTCCGGCGATGCAGAGCGTGTCAGTTCCACGCCAAGCAAATCCATCAG
CCGGCCCAGGCACTGCAGATCATACCACTTTCATGGCCGTTTGCTGTCTGGGGGCTCGAT
ATCCTGGGACCGTTTAGGCGGGCCCCGGGCGGGTTTGAGTATCTGTATGTCGCGATCGAC
AAGTTCACTAAGTGGCCCGAGGCTTATCCGGTCGTCAAGATCGATAAGCACTCCGCACTT
AAATTCATTAAGGGCATCACAGCCCGGTTTGGGGTGCCTAACCGTATTATTACGGATAAC
GGCACCCAATTCACTAGTGAGCTTTTCGGTGACTACTGCGAAGACATGGGCATTAAACTC
TGCTTCGCCTCACCCGCCCACCCCAGAAGCAATGGCCAAGTGGAGCGCGCCAATGCGGAA
ATCCTCAAAGGCCTTAAAACCAAGACCTTCAACATCCTCAAGAAGCACGGCGATTCGTGG
ATCGAGGAGTTGCCAGCAGTGCTCTGGGCAAACCGAACCACACCAAGCCGAGCAACCGGG
GAAACGCCTTTCTTCCTCGTCTACGGCGCGGAGGCGGTTCTCCCATCCGAGCTCACCCTG
AAGTCCCCTCGGGCCACCATGTACTGCGAGGCTGATCAAGATCAGCTTCGCAGAGATGAC
CTCGACTACTTGGAAGAGCGAAGGCGGCGCGCGGCCCTCCGAGCCGCACGCTACCAGCAG
AGCCTGCGGCGCTACCATCAGCGCCACGTCCGGGCACGATCACTCTGCGTCGACGACCTC
GTCCTACGCCGCGTCCAAACGCGTGCTGGATTGAGCAAGCTCTCACCAATGTGGGAGGGT
CCGTATCGAGTGATCGGCGTCCCCCGGCCGGGCTCCGTTCGGCTGGCCACGGGCGACGGC
ACAGAGCTGCCTAACCCGTGGAACATCGAACACCTTCGTCGCTTCTACCCCTAATGGAGT
TCGGGTGTCAGGTTTCGGGCTCGGGCCAACCCCGCACCCCCTTCAGGCGTGCAGGGTTGG
CCGGGGGCTACCACATATGCATATTTTTTCTTCTATCTGTATTTCAATAAAAGCATTTTC
GATTTCCTAAAGGCTGTATCTGTGCTGTTGTTTCCTTTTGAAGAATCTTGACTTGAAATA
GGTCACTTGTGCTCAATCCTGCCCTCGGGGGCTCGGGTCGGCTAAAATCGCCAAAAGGGG
CCCAGAACCGAGCCGTGCCCCGGGGCGTGGTGAACTCCGGGGGGGAATCGGCAAAAACCC
ACAATCGGGTCACCCATAACCCTCGGTCACCACGCTCCCGGCCTGGCCAGTCTCGACACG
TGGATCTCCCCAGGCACTAGCCCCGACCCGCGCCTTTTGAGGACTGGGACCTGGGCACGA
GCCCTTAATCAAGTTAAGACATAAAAGGACCACGGCACAGATCATCCTCATCTCATACAC
ATAGCAAAATGAAATTGACACAGAAATTTCTTTATTTTGATTGCAGATTAAGTTAATCTA
TACAAAAAGGAGGCCCGAAGGCCTTGGAAGAAAGAAAAGAAGAAAAAACTGAGGATTGGC
GGGGGCCTGGGGGCTCACTCCGATGCACCCGGGTCGCCAGCCTCGTCGCCACTGTCGCCC
ACACCGCCGTCATCGTCCTCCTCGTCGGAGTTGAGGGCGAACGCGAGCCGAGGGGCCGAA
CCCTCGAAGCTGTGGACGATATGGTCGGCGGCATCCCGGACCTGCGCGCGCGCGCCGTCC
TCGGTCCCGGGAGGGAACTCGTCCAGCGCCGTCCATGGGGAGAAGTCGGGGTCCCTGGCC
TGGTAACTCGCCAGTACGAGCTCCACCGCTCCTCGGGCGAGGTCCCTCGAGGATGACTTA
ATCGTCCCCTCGAGCTCCTCGGGGAGCCGCTGGAGAGTCCCGGCCATCTCCGAGAGGCGC
TGGGCGAGGCCCCCCTGGTTGGCGGCGTACTTCACAGTCCGCCCGCCCCAGAGACCCGCC
TGCCGCCCGGCGCGGTCTAAACGGGACACGGCGTCGCGAAGCATGCTGGGCCCTATCTCG
CCTGCCAGGCGAAGGGCCTCGACCTCCCCGGTGGACGAATCCAGCGCGCCCTGCAGATCC
GCGATGGTGTGTTCGGCAGCTGCGAGGCGGGCGGCTAAGTCGCTGTCGCCCGTGGCCGCC
CCGCCGCTACGCGCCCTTGCATCCAGCTCCCTTGCCTGCGCCTCGAGTTCAGCGGCCCGC
TGGTTCAGTGCGGCCCTCTCGGCGCGGGCACTTTCCAGATTGCGACGCGCTTGTTCCTCT
TGCGCAGCTTCGCGGAGGGACGCGCTCTCCGCTAGCCTCTGTGCTGCGGCCTCGGCCTCC
TCGAGGGCTCGCTCCCGCTCGGTGAGCGTATCCTCGCGGAGGCGGAGTGCGGACTCTTCT
TCGGCACAGGCGGCTTCGTGCACCGCCAGTGTGACCTCCCGAATAGCAACGGCGGCCTCG
CGGTCCGCCAGGTCCCTCTCCACGACGCAGGCACGCTCTTCCAGCGCCATGGCACGGGCC
TCAAGGGTTTCTTCGCGCCGCCGGGATGCCACCTCGGTCTCCGCCGCCCGCCGTTCTCGG
GCAGCGGCAGCGTCAAGGACCCCCCGGGCGGCGTCGAGCTTCTTCCCTAGCTCCGCCTCC
CAGCTCCCGTATTGAAGGCGGAGGTCGTCCTGCGCCTCGTTCATCACGGTAGTGGCGATG
AGGGCAGCCCCCCTCTCCTCCTCCACCTCCCTGGCGATCTCCCCCAGCATCTTCCGACGG
GCTTCGAGCTCTGAGACGTGCCGGCGGTGTGCCTTGCGGCCCACCTCCACCATGGCCTCC
ACCGAGCGACGCCCCTCTTCGACACGTGCCCATGCGGCGTCGAGCTCCACCCGCTCTGCT
TGCAAGGCCTCCATCTGGGCACTTAACCCGTCCAACACCGTGGTGTTAGCGACGGCCAAG
GCCTGCAGAAGAGGCTCTGCGCTCAGTGGGGCAGCGGAAGGCGTGGGGGAGAGCCGCCTC
GGTGAGGATGCCGCGCGGCTCGGCCCGCCGATGGACGTGCCGGACTCAGGGATGTCCCCC
GGACCTGGCTTGTCCTGAGCGTCGCCCGAGGGAGTGGGCCCAAGCGATGCGCCCGCGGCC
TCGTCGCGAGCTGCCTCGGAAGTCGTCGCCGCCTCGGCCTGGCGAAGTCTGGCCTCCTCC
CGAGCGGCTTCTTCAGCTTGGCGAGCTCGGACGGCCACCTGGGCGGCCTCCTCGGCTTCC
CGTAGGCGATCCGCGGCTTCTCGCCGGTCAGATTCCCGCCTCCGAGCCTCCGTGGTCGCC
GCATTCTCGGCCTCAGATTGGCCGGACTTGAATTGGCAAGAAGGACGCGACGGGATCTCG
CTGAAGCAGAAGAAAAGCCAGAAGACAAACAAGATGGGTGAATGAAAACTTGTGTTGGAA
GAATGAATACAGCCACAATGGGCGTGGGACGAACCTGCGAGGGGGTCGGTTAAACGACCA
CCTTGGAGGGGAAATGAGGTTTCCCCGGGATGGTTCTGTCCCCCCCATCTTGCGGAGCCG
TTTCTTCTTCCGCTCCCCCTCGGGCTGCGGCGTCGGCGCGGCCCCCTCCGGGCGCCTGCT
GCTGACACGCGCCGCCCCGCCCCCTCGGGGAGGAGATGGGGAGGAAGTACCCTCTTGCTT
CCTCTTCCCTCGGGCGTCGGCAGGGCGGCTGCCCCCCGAGCCCCCATCACGGGGCCCGGA
AGCACAACCCCCTCCTGGGGTAGATTGATCTCCCTTGCGGCTCCCGCTCGCACCGTCATG
GCCCTTAGGAGCTCGTTCCTCTGAGGCCCCGACCGCCATCATGATGGACAGGATGTTGGC
GCGATCTGGATCGCTGCAGAGGGGGAGGACTCCTTGGGGGATGAGGGATGCCTCCGCGGA
GCTGAGATTCAGCACCCGTTGGATCATTACCTTGAAGTCTTCGGGGACCCAGTCCCATTT
GACCCCCCGGTGGGTCCTCATACAGTCCTCGGACCCGGTGTACTCCCAGGCGCCCCGGGC
GCGCCGCTGGAGTGGCGCGATCCGGCGACGAAGATAGTCGCCGAACACCATGGCCCCTGT
GAGCCCCTGGGATCGCAGGCCCGCCAGGCGGTCGAGGACGGCGTCGTAGCCATCTCCCAG
ATCTACCGGCGCCCGCCAGTTGGAGGCCTGCGCTGGAGGCTGGCTCGGAAGTCGGAGGCG
CGCTTCGTCGGCGAGGGGGGTGTAGAACCAGTCGCTCTTCCAGTCATCCCACTTCTTGCG
GAGGACGCAGGGAATGTAGCGGTTCAGCACCGGCCCCCGCGGCTGGAAGTAGCAACCACC
AACCACCGACGGCGGCGACACCGGCTGTACGGTGAAGAACCACCGGAACAGCCGAAGGGA
TGGGCGCACCCCGATGAACATCTCGCACAGGTGCGCGAAGATGGCCAATGTCATTACCGC
GTTGGGGGTGAGGTGCGCCATCTGGAGATCGTAAAACTCCAGAACATCCATGAAGAAAGA
AGAAAATGGCGGAACCAGCCCTGCCATAGCAAAAGGGAGGAAGAAGACGGACCGCCCCGG
GTAGCGTGGCGCCGGGCATCCCTCGCCCAGCGAGACTATCTCCCGGCCGGTGGCAGATTC
CGGCATGAAGCGGCGCGGCAGCCCGGCCTGTCTCTCGCTCACGATGCGGGAAGGCGGCAG
CACGCTACCGTCAAGCGGAGCGGAGCCCCGTGCCATGACGCCGGAAGAAGAGATGTTTGA
GAGCGAGCGCGTGTGGCGAAGGTAGGGCACAGGAAACAAGGAGTTAGGGCGCAAGCGGCG
AAGACAAGGGGAATAATGGCGAGAGGAAGGAAGCAAATCTCTTCCTCGGCGACTTTATAC
CCTTGCCAACGCTGTGCCCGGCTCCTCGTTTCTCGCGCCCACTATCTTGCCCCCTCGTTT
CTCGCGCCCACGCTTCCACTAATCCCATTCGCCCGTTTGCGGTGCATGAGGTGGATATGC
GGCTGTGGCAGTCGAGATGGAACATATCGTGCGCGCGTTAATTACGCTCGCCGACCGAAG
CGCCATCACCATATCTCCAGGAAAAACGAACCGGCTTGTCCCGATTTTTAGACCGGCCCC
ACCTGTCACCAGGCCTTAGGAAGTGGCGTCACGCCCGACCGCTTCCCTCGAGGAGGGCGA
TCGCCCTGGCATAACGCCGGGGGCTACTGTCGGTGACATGGGACCGGGAGTATCATGACT
TAGAGACTTGAGGCAGACACGATCACCCACGTGGCCTAACCCCCTCGGGGGGGGGGTCGG
GCCCGAGGGTGATACGGCCGCCCTTCTCTTTGTCTCCCCGAGGGGTCGGACCGCTCCCGT
CTCGGCCCCGAGGGCCGAGGCGCCCCGACCCCTTGTGGGTTTTGCGCCGCGTATATGGGG
TAGGTGAGCATAGCGGGGCTCACCTAACCGCATTTATTGCGGTTTGGACGAGCGCGTCAC
GCCACATGTAGCGCAGTATGGCACGCTCGTTTATCCGGTCTGTGACCGGTCACAGATCGG
TCAGATTGCGGGTTAGGTGGCAACAGGCGATCTGACACACGCCTCGCCCCGTCCCGTCAG
GATGAGAGTCTCTAGGCACTCGTCCCTAGCCGGAGCCAGCGTGCTAGCTCCTGGAGATGG
CACGTTGGTCCTGGTCAGATATATGCCAGGCTTTATCCCAACCATTATAAGCAAGACGTT
GTATGAAGAAGGGCGAACATGCAGATTGCTAAACTGACACGTGGTGGACAAAGGTGACCG
GTCTGTGACTGGTCTGACACTGGTTATGTCGCCGGAAGACAACCGTGTTCCCACGTTGCA
CCTGCTTCCGGCGGAGTGGAGGTAGGTATGGGCCGTCCCATCAGAAGGGTCACTCGGGCA
GCAGCCGTTGCAAATCTCCGCCCATTTATGAAGAGATGACAGGGTGATCCCCGAGGTCAG
ACGAACGAGGACGCGTGGCCACACTCAAAAACAGGCAGTGTTTCAGCTTCCAAGAGAAGG
CAAGCCAAGTTTTACTATAGATAGGATGGGCCCCCACCCAAAAAGAGAGAGAGGGAGAAG
TGGTGCATGTGGTATCCCCTTGAGATATAAAAGGAGGACCTTGCCCACTTAAGAGGGAGA
GGCTGGAAGGGGGGATGATCTGGAGAGGAGATCCCACGAGAAAAAAAAAAAGGAGAAGAG
GGTTTTTAGAATAAGAGCTCTCTGGCTCTCCAGCTCTTTGTAGCTTCTTCATACACAGAT
CCACCAGAACACAGGAGTAGGGTATTACGCTTCTCAGCGGCCCGAACCTGTATACATCGC
CCGTGTCTTGTGCTTTTTCCATTCTCGCGAACTTTCCACAGACTAGGAGCTTAGAATCTC
ACCCAGGGCCCCCGGCCGAACCGGCAAAGGGGGGCCTGCGCGGTCTCCCGGTGAGGAGCC
CCACGCTCCGTCA
>G6813-Map4_reversed#CLASSII/TIR/nan
CACTGGTGGAGTAACCATCTTTCGTCGGTCGGCCGATTTCCACAATAGTCCCGGTTGCAA
TAAAAACCGGGGCTAAAGATGATCTTTAGTCCCGGTTCAAAAGGGTAACGGGCATATTTG
ATCTTTAGTCCCGGTTTGTGTTACCAACCGGGACTAAAGATCATCTTTAGTCCCGGTTCG
AATGCTGTCAGGGCCTGTCAGGCCCCCTGGGATCTTTAGTCCCGGTTGGTAACACCAACC
GGGACTAAAGATCGTAACTTTAGTCCCGGTTGGTAATACCAACCGGGACTAAAGATCCCG
GTGATCTTTAGCCCCGGTTGGTGCTACCAACCGGGACTAAAGTCCCACCCCTATATATAT
GTCTTCTTCCTCCTCCAGCTGCCCGAGCAAGCTTCAAAATTTCTTCAAAAAAGAGGGGAG
GTCATGCCAAAATTTCTATTGAATTTATTTTGGTGATTACATACAAATCGGAGGTGCCTA
AAAGGTTTGCAACTTCATCCTCCAATGTTTTTTTTTGTCATACTACATTTGCACCTATGT
TTTGCACACTTTTTTTGTCTCCAAAATTTAGTTGTAAGTTGATGAGAGAGAAAATGTGTG
TGGGGAAGAAAGAATATATAGAAATTTAGTTCATTTGCTAAACAAGGTTTTATAAAATAG
TTGAGAAGGAAAACTCTAGTGAAAGTTAATCTTAAATAATAGAAAACAAACTAAAATGAA
AATTAAAAGAAGTAAAACACATTAAAAATAGTTTAAAACTTTACAAATAGTTTTTAAGAA
TTATTTGGTGTAATATTTTATGATTTTTGTATGAATAAAGATATCTTATAATTATTGTAT
GACTGTCATTATTGTAAGAATAATTATTTGTGTACGGTTTTTTTGACTCATGTAGATGGA
TCGGCAATGGATGTACGCTGACCGGCGGTCCAAAGAGTTTATTGACGGCGTGCACTATTT
TTTGAGAGTGGCCGAAGCTAACAGGCAAAGGGGTTTTATTTGTTGTCCATGCAATAAGTG
TAAGAATCAGAAGGAGTATTCTGCATCCAGGACTATTCATTTCCACTTGTTTGAGTCGGG
GTTCATGCCAAGCTATAATTGTTGGACATCCCACGGAGAGCAAGGTGTTGAAATGGAAGA
AGATGAAGTGGAAGACGACAATATTCCGGACTTTGCTCAGTATGTTGGATTTGAAGGAAA
TCAAACGGGCGAGGAGGAAATAGCTGCTGATGGTAACGACGTTGCGGATGATCTTGGTCA
GATGTTGCAGGACGCCAGGGAGGACTGCGAAAGTGAAAAGGAGGCCCATAAATTGGACAA
GATGTTGGAGGACCACAGAACTTCGTTGTACCCAGGTTGCGAGCAGGGGCACAAAAAGTT
GGATACCACTCTGGAGTTGTTGCAATGGAAGGCAAAAAATGGGGTTAGTGACAAGGCATT
TGGCGATTTATTGAAACTCGTCAAGAACATTCTTCCGGGGGGAAACAAATTGCCCGAGAC
AACGTACGAGGCTAAGAAGATAGTCTGCCCGTTAGGACTGGAAGTTCATAAGATTCACGC
ATGTCCGAACGATTGTATCCTATATCGCGGTGAGGAGTATGAGAACCTAGAAGCATGCCC
TGTTTGCAAAGCACTACGATACAAGATTAGACGGGACGATCCAGGAGAAGTTGACGGGCA
GCTAACAAAGAAGAGAATTCCTGCTAAGGTGATGTGGTATTTCCCTATAATACCACGGCT
AAGGCGTTTGTTCAGGAACAAGGGGAATGCTAGAATGTTGCGATGGCACGCTGAAGAGCG
TCAACAGGACGGGATGCTGAGACACCCCGCCGATGGTTCGCAGTGGCGAAACATCGACAG
AAAATTTAAAGAATTTGGAAAGGACGCACGAAACATACGGTTTGGTTTGAGTACGGATGG
CATGAATCCTTTTGGAGAGATGAGCAGCGGCCATAGCACTTGGCCCGTTACGATGTGTAT
CTACAACCTCCCCCCCTGGCTATGCATGAAGAGGAAGTACATAATGATGCCGATTATTAT
TCAAGGCCCCAAGCAACCTGGTAACGACATCGACGTGTACCTAAGACCACTGGTCGAAGA
TCTTAAACAGTTGTGGAAGAAGGAAGGTGTCCCCGTGTGGGACGAGGACAAACAGGAGGA
GTTTAACCTACGAGCGCTGCTGTTCGTAACCATCAACGATTGGCCTGCACTTAGCAACCT
ATCCGGACAGTCCAACAAGGGGTACAAGGCTTGCACTCACTGTATGGATGAAACAGAAAG
TACGTATCTTAAGCACTGTAGGAAGGTTGTATACATGGGTCATCGTCGATTCCTTGCAGC
AAACCACCCGGTACGGAAGAAAGGCAAGCACTTCGAACATAAGGCCGACCACCGTACGAA
GCCTAAACATCGCAGCGGGAAAACAGTGTTTGCTATGGTTAAAGATCTTAAAGTAGTGTT
CGGAAAGGGGCCTGGAAGCCAGCATATAGAGAGCGAAGATGGTCACGCGGCGATGTGGAA
AAAGAACTCTATATTTTGGGAGTTACCATATTGGGAATTCTTGGACGTACGCCACGCAAT
CGACGTGATGCACCTCACTAAGAACCTTTGCGTAAACCTTCTTGGCTTCCTAGGTGTATA
CGGAAAGTCGAAAGATACACTGGAAGCACGTAATGATCTGAAGCATATGGAACAACGCGG
CGACCTTCACCCGGAACCAAAGGAGAAAGGAAGCCATTACTTGAGTCCAGCCAGCTACAC
TCTTAGCAAGGCAGAGAAGGAAAGTATGTTTGAATGCTTGGAGAGCATAAAGGTACCGTC
TGGATACTCCACGAATATCAAGCGAATAATAAGCACGAAGGAGAAGAAGTTCACAAACCT
AAAGTCTCATGACTGTCACGTGTTGATGACACAACTGCTACCAGTTGTAATAAGGGGTAT
CCTTCCAGACAATGTCCGGGCAACAATAACAAAGCTATGTGCATTCATGAACGCAATTTC
GCAGAAGGTCATCGATCCGGATAGATTAGAAGCCCTTCAGAATGAAGTGGTGCAATGTCT
CGTCAGTTTTGAGTTGATATTTCCACCTTCATTTTTCAATATAATGACGCATCTGCTTTG
TCACCTTGTGAAAGAGATCCGTATTCTCGGGCCTATGTACCTACACAACATGTTTCCTTT
CGAGAGGTACATGGGCGTTCTGAAGAAGTATGTTCGTAACCGTGCTCGTCCAGAGGCAAG
CATCGCCAAGGGTTATGGAACAGAGGAGGTCATCGAATTTTGCGTAGAATTTATCGAAGA
CCTTCGCCCAATCGGGGTACCTGAATCACGCCATGAAGGGAGACTACGGGGAAAGGGAAC
TCTCGGAAGGAAAGCAATAATGACGGTAGACAACAATTTATTCCGTAAAGCCCATTTCAC
TGTTCTGCAACACTCTTCATTGGTAGCTCCTTACATCGAGGAGCACTTGGCTCTAGTTCG
CGCCAGGAACATCGGTAAGTCCGATGCATGGATTACACGGCATCACATTGATACTTTCCC
CGCGTGGCTACGACAACATCTCATGGGTAACGAGTCGATCAACCAACAACTTGCCTTCCT
GGCGAGGGGACCGTCTGGGTCGATCGCGACATTCCAGGGATATGAGATCAATGGGTACAC
ATTCTACACGAGAGCCCAAGACATGAAGAGCACGAACCAAAACAGCGCTGTTCGTGTCGA
TGCCATGGGACACGATGGAACAACTGCCACGTATTACGGTGCCATCGAGGACATATGGGA
ACTTGACTATGGTCCTCTCAAGGTTCCTCTGTTCCGGTGCCAATGGGTTAGGTTGACTGG
TGGAGGCGTAATGATTGATGACAGTGGGATGACAACTGTTGACCTTAACAAGGTTGGATA
CTCGGACGAACCTTTTGTCCTTGCCAATGATGTAACGCAAGTCTTTTTCGTGAAGGACAT
GTCTAGCAAAGGAAAGAAGGGCAGAGGGCCTGATGAGCCTAAGCGTCAAGTGGTTCTCCC
AGGCAAAAGAAAAATCGTCGGAGTTGAGGACAAGACTGACGAGGATTACGATCAGTTGGA
TGGGCAACCCCCTTTCACGGTGACGATTGACCCTAGCATCCTCCTATCAAATGAAGACAC
CCCTTACTCACGCAGCGATCACAAGGAGGGAACAATAGTGAGGAGAAAGTACGTGCGGTC
AACCGTCACCGCCGATGTAATGCCGTAATTATTGTGTACACGATGTAAACTATTTTGGAT
GTATTGATTATCCATCATGTATATGCTAGTTATATGTGATACTTACAATTTTTAAAAGTT
TTAACTCACACAGGTGGCAATTTCATATGTATGTTAATTAGAGTTTTTAACATTTAATTT
ACTAGCATTCATATGCTAATTATAATTGACTAGAGGATTTTTAAAAGTTTTAAATCACGC
AAGTGGCAATTTCATATGTTAATTAGAGTTTTTTAACATTTAATTTACTATCATTCATAT
GCTAATTATAATTGACTGGAGAATTTTTAAAAGTATTAAATTTAATATATTTTTAAAACT
ATCATTCATATATTAGAGTTTTTCACAATTTAATTTACTATCTTTCATATGCTACTTATA
TATATGACTATTCGAATTTTTAAAAGGTTTAAATCATGCATGTAGCATTTACATATGTTA
ATTAGAGTTTTTATCATTTAATATAATATAATTCCTACGCTAAGTATATATGATGATTAC
AATTTTTATTAATTTTAAATCATGCAGTATGTACATACATATCTTAATTAGAGTTTTTAC
CAACATAATAATATCATTCATATATATGCTAAGTATATATATATATTGGAATTTTTATTA
ATTATAAGTCATATATTTGCTTATTACGATTTATCCACTTAATTTATTACAGACAAAAAT
AATTTTTCGAAGTAATTGTCATTAATCTTTGTACTTTAAATAATGTTAATGCATTAACTT
CTATTTTATAAACACATATGTAAGCGAAAATCATATGCAGTGCTATAATCTTTAGTCCCG
GTTGTTCTCAACAACCGAGAGTAAAGATCTTTTCTTTACTCCCGGTTGTTCTAAACAACC
GGGACTAATGATATCTTTAGTCCCGGTTGTTGAGAACAACCGGGAGTAAAGATCCGGGGT
ATATATATTCCCGGTGCGCCCTCGTCTTCTTCACCAGCACTTAGACGTTTTCGGCCGATC
GATCTCTCTCGGCCTCTCTCCTTCGCCGCCACGAGACGCTCAATTTCATCATCAATATCA
CAGCCCAATCACAGAAATTCAAAGAAGCTCATATACATCTCAAGTTGTTGAAATACATCA
CAGAAGTTTCAATGTTACAAATTACAACCACTCATGGTTCAATTGACAAGTTAAACCAAA
TACAATTCACAAGAAAAATTGAACCATTCATTACATTCCTTTCAAATACCACAATCCATC
GGCAATCCAGTCCCGAAATTGGTTCATGACACGCGAGTCCAATTCGTTTGTTGGTTCGCT
AGATGGAGAAGAGGTTCCACCCAATGGATCATAATTTTCATCATGGTCACAATTGTCGAA
CTCTGTATCAGCCATTTGACTGTCTCTAATGAAATTATGAAGTGCTATGCATGCATGGAT
AATTCTGCTTTGCTTTTCCTGCGAGTAGCTTGGTAAACTAAACAAAATCCTCCACTTGTT
CTTCAAGACCCCAAATGACCTCTCAATGACATTCCGACACGAAGAATGGCAGTAATTAAA
GTGCTCCCTTTTTCCCCTTGGCAATGTGCTTTCGTTGTACTCTTGGAAATGATATGTTAT
ACCCTTGTATGGTGCTAGATAACCCGGCCTATTTGGGTATCCCGAGTCTACGAGATAAAA
CTTTCCTGGAGGTGGCTTTGGAAACTTGGCACTAAATCTAGTATGTGCATCATTGAATAC
CCTCATGTCATGAACCGAACCAGGCCACCCAGCAAGCACGAAAGTAAATCTCATATCGAA
GTCACAGACACACATAACATTCTGACTCTTCTCCTTATGTCTATTCCTATGTTGAACAGC
AGCTGAATTTGGCACCACAACTTGGATGTGAGTACCATCTATTGCTCCAATGCAATTATC
CAAATATGGTGTGTACTGAGGAGAAAGCAATTTCTTATGGACTGTTGTGAATAAGGGATC
TTTTGGCCTAATGATATCTTGTGCAAGTTTCAGTAGAGCGGTCAAAACTGCTTTGAACTT
ACTATGTACTGTTTTAAGAGACCTAACAAATCTGTCTTGGGCTTGCCTAACTGATTGGGG
AGCACCTACTATCCATAAAAAAAGACCCAAACACTCCATGGAATCCATGTTGTTTGTGGA
CTTCAACTCATATGATTCCACAAGCACAGAATGTAACCTCTCAAAAACTGGCCTGTGCAT
CCTAAACATGTTGTAACAAGCAGTTCTATTAGCTAATGTTCTCATAACCCAATCATGTCC
AGACTCAGGTGCTACCCTTCTTGGAGCCTTATTAGAGTAAAGTTCCAAGTAATACGTACC
AATCATGGCGGCAAGCATACATGCTCTTCTCCTGTCCATTTCTCTTTTCTTCAAAATATA
AATGATAAGATCAATCTCATCATCACTGCTATCTTCATCAGAGATATCTTCATCACCACT
GCCTTCACCATCCTGCAGGTGTGACATATGCATAGAAAGAAAGCACATCATAAATATAAT
ATGAACAAACTTCAAGAAGAAAAGAAGGGAAGGTTTAAATAGGTCCACACATCACATGTT
CATTACGTCACATCACATCAAACAAGTTGATAGTTCAACACAAAAGTAGATCATAACTAA
TGCAGCTAAGACACAACTAATGCAGACCAGACCCATGATATGCAGCTAAAGAAAGGGATC
ATCTAATACAAATTCTTCTGCTGGCACCATCTCCTCAGCCACATAAATCTTGCTTCTTTA
GTGCTAATGTTCTTAAACATAACTCTGTTATGTTTGGAAGCAAACAACTGTGTGGCACAA
AAGTATTCCACACTGTCTTCTGCTGCACCACACTCTACTGCCAACCTCTGACAGTTTGTC
AATGACTCAGCAATTTATTCTTTCTTCTGCTCCTTTAACTTCTTGCTGTTAACAAGTTCA
GTAATTAGGGTATTTGACTTATCACAATCAGAGTTGAAAGAATTGAGCAGCCCCTTCATG
AGCTTCACCACTGGGCTCTTGCTTTTTTTCCCAGGACTAGAAGCTGTGGACACATCACAG
CTGCTACTCCCTCTCTTCCTGCTGTTATTGCTCATGGGGCTGTTCTCATAACCATCCCCT
ACAGCTCTTTCCCCTCTAGCTGCCTCCCCTGCATCCCCTGCTTCTTCTTCTCCTTCCTCT
TCATCTTCATCTTCAAAACCAGGGATGTATGCTGTGGAACCATCAACTGCAACTCCTTGA
AATATCTCTATAAGAAAATCTAAGTACTCAGGGTTGCCATGGCGAAATTTCTTGGCGTCC
CCCTTCTCCTGTATTGACACTAAATCAATATCACAGAAAACTCTAAAATCATGTAAACTA
GCTATATTTTTGACAACTGCATACCTTAATTTTTTTTCCCACCAAGCATTTGATGCAATT
ATTTCTCCACTAGCACTTCTACCAGCTCCAGTTTGTTGGTTCAGCCACACCCAAGCACTG
TAATAATTCTTTAGATGGGTGAATCTATTCTTTATCTGTTTGGTTGAATGCCTTAGGTTA
GCCCTTTGGAAATATTTGGCCTTCAAATTCTGGTACCCTCTAGTTGTCCATGCTCCATTA
GGACAATGCCCATCCCTTATTTCCTCACATGCTATTTCACACAATGTGTAAGTTTTTTCT
TCTGTCCAATTTGCCTTGTCATACGTATTCTAGGAAAGAAAAACATGATTTAACCCTAAA
TTAAACAATGAACAACATATACTGTAATACAAATGCTTAGATCACGGCATGCATAGCAGT
ATCAATATCATGAGCAACAATTGGCATATTTCGCAATAGCACAAAAGAGACATAACAGAA
AGTAACCATGGGGGGTTTACCATGTGCTGACCATCAGGACCAAAGTCCTCTTCGTCTTCT
TCGTTGCCGTCGTCCTCGGACACATTTGTCCCTTGGGACGACGAGGCACCGGCTCGCCGT
CCTCCTCCGAAGACTCCAAAGTTGAAGGCGGGTGGCCCGCTGTGCGACATGGATGCCCCA
TGACCTCGGACGCCTCCTTGACCAGACGATGAGCCAGGAGGAACAAATCCTCGCATTCCC
CTGCCAGATCCAGCGCCATTGGTCAACGACCTGCCACGGCCTCGTCCTCCTCCTCTCCCT
CCACGACTGCTGCCACGTCCCCCTCCCGCCGCTGGAGGAGGACGTGACGGGGGGACTGTG
GATCTGCTCCCTGCCCGAATCGGAGGTAACACAAGGCTACCCGGTTCAAGGATCTGTTGG
TAGGAGGCGAAATCGGGGAAGGCGTCGGCCTGGGAGTTCAGATCGAGGCCCCCCGATCCC
CCTCCCCCAAAATGGATGCCGGTGCCATATCCACCATATCCTGAAGACCCCTGCGAGAAG
CCGTAGTCGGAGCCGTCCATGTGGCCCGTTGGAGCTTCATTTAACGACTGGGAGAAGAAA
TCGTGAGGATTTCCACCCGCCATTGCTGATGCGCGATTCGTGAGGCTTGCGCGAGCGGCG
TCGGCTTGCACGACACCGGCGAACCAAGCGGCGGGCAGAGGACTAGCTAGCGCGTAGCTG
CGGTGGGGGCTAACGCAGGACGGCGGCGAGGGCGCGGGGTTGTGAGTAGCGAGAGAGAGA
CGACGCGAGGAAATGGATAGGGATGGCTGGCGTGAAGGGGCAGTGGCTGGAATAGAGCCA
CATTTTCCCAATAGAGCCACTTTAGTCCCGGTTCTTAACCCTAACCGGGTTTAAAAAGAA
TTTCGAAATAGCGGGAAAAGATCTTTACTCCCGGTTGTTGAGAACAACCGGGACTAAAGA
TATCTTTAGTCCCGGTTGTTCTCAACAACCGGGAGTAAATATCTTTTCTTTACTCCCGGT
TGTTCTCAACAACCGGGACTAAAGATATCTTTAGTCCCGGTTGTTCTCAACAACCGGGAG
TAAAGATCCGGGGGTATATATATTCCCGGTGCGCCCTCGTCTTCTTCACCAACACTTAGA
CGGTTTAGGCCGATCGATCTCTCTCGGCCTCTCTCCTTCGCCGCCACTGCCTAGGGCAAA
TCCCCGCGCCGACGCCGCCGTATCTCGCCGTCGTCTCGAGCTACGTCCTCGCCGCCGCCT
CCGCCTCCTCCGCTGCCGCCGCATCTCTGGGGTGAGAGCCGCCGCCGCCAGATCTCCCTT
CATGCATCTCGATCTCTCCGATATCGATCTCTCTCCGTCGCGCCGCCCGCCACGAGACGC
CGCGCCACGACGACGACGCGCCACGACGACGACGCGCCACGCCGCCGCCTTCGCCGCCGC
CGCATGCCAACGCCACGCCGCCGCCGCCGTCGCCACGCCGCCGCTGCCTTCGCCGCCGCG
CGCGCAATGCCGCCGCCGCCACGCCACGCCGCCGCCGCCACGCCACGCCGCCGCCGGCAC
TGCCCCGCAACGCCACGCCGCCGCCGCCGTCGCCACGCAATGCCGCCGCCGCGCGCGCAA
TGCCGCCGCCGCCACGCCACGCCACGCCGCCGCCGCCACGGCCCCGCAACGCCGACGCCG
CCGCGGCCGCCGCATCGCCACGCCGCCGCCGCCGCCGCGACGCCGCCGCGCCAACCGCCG
CCCCGATGCCGCCACACCGCCGTTAACGAACGAGAGCGAGAACGATCGAACGAACGAGAG
CGAGAACGAACACGTCAACGTACGTTGCCGCGAGAACGTGAACGAGAACGAGAACGATCG
AACGAACGAGAGCGAGAACGAGAACGATCGATCGAAGACAAGCGAGAACGAGGGAACGGA
CGTGAATGAGAACAAGCGAACGAACGTGAATATAATGAGAACGAGCGAACGAACGTGAAC
GAGCTAGGGAACGTGAACGAACGTTAACGTGAAATGCAATATATATATATATATATATAT
ATATATATATATATATATATATATATGTTACTTCGCATTTATCCTAATACATCTTTTTGT
ATCTTGCAGAAAAGACGTGTTGTCGGAGTCGTCCGTCAAGCCAGAGTGGAAGAGCTAGCC
CTAGAAGGAATTGGAGCAGGCAAGTGACGTAATAATATAAATGATTGTTATATTTGTAAT
GCAATTAATTAAGATTATTAGACCTGTAATTGGACTTATCATATAAGATTGTGTAGTGTT
CTAATATTATTTGAGTTTTAATATAAGATTACTTTATTTGTAATTACACTTAGTATGTAA
TTATTGACTACGGAAGTGGTGCGACAAGTAGCAATTGACTATTGTAGTCTTAATTAGACT
TAGCATATACGCACGAAACACTTAGCATATACATGACTATTTTAGTCTTAGCATGTAATA
TTATTTGAGTTTTAATATAAGATTATTTTATTTGTAATTAGACTTAGTATATAATTATTT
ACTAGCTAGGGTTGTATAATATACGTCACCTTGACTTAGCTTATATCACGATTTGTAATT
AGACTTAGCACGTAAGGTTGTGTAGGGTTCTAATGTACGACATTTACACTTAGCATACAT
GACTTAGATTGTTAAAACATAAATGTATCGTGACTTAGCAGATGTTTCTTGTATCAACAG
ATGGCTGACCGCGATGAGGAACAGATATTGTACGATACAATCGCGGAGGGAAGCAGCCAG
TACTGGAATGAAGAAGAGGGGAACGAGGATCCAAACCAGTACTTGAACGAGGAAGGAAAC
GTGGAGAGGGATGCGGAAGGGAACCAGCAGGGGCACGTGGAAAGGGATGTGGAGGGGAAC
CAGGAGGAGGAGGCTAGTGATAGTCAACCCTCCGTTGGACAGAAGAGGGCACGCGGGCAA
CGAGGTGCAGCGAAGAAGCTTGAGGGTCGGCACATCATAACGGAAGTGCAAGAAGATGGA
CGTCCTAGTGCCCCGGCCGAAGCAGCCAAGAACTATGTACGTCACAGCGGTTGGGTTGTG
CGGGATAACGTGCCTGTCAGTACGGTGTACTGGCGAAGAACAAGGGCACGCGGAGATCAT
GAGAGCTTTGTCCCAGATTCGGAGAAAGAGATGCTGTGGACCACAATGCTCGAGACATTC
ACCCTTCCTGCGGGTACAGAGGACAAAGTGAAAAGGTGGACTCTGAAGAAAATGGCAGAA
CAGTTTCAGAGCTTCAAGGGAGATCTGTACCAGAAGTATATACTGAAGGGGCAGACACCG
AACTTCGACACATTCCCAAAGCTAAGGGATCACTGGGACGAGTTCGTTGCTTATAAGACA
GGTGAACAAGGGCAGGCGATGATGGAAAGAAACAAAGAAAATGCCGCCAAGAAGAAGTAC
CATCACCACTTGGGGTCAGGAGGCTATAGCGTCGCGATGCCAAAGTGGGAGGAGATGGAG
GCTAGCTTGATTGAGAGGGGTATCGAACCGGCAACAGCCAATTGGCCGGAACGATCGAAG
TTCTGGTACTATGCTCACGGTGGAACGCTCAACCCAGCTGATGGCTCACTGGTCTTCGGC
GATCAGATACGAGAGGCTGCACGACGACTAACAGATGCAGTGGAAGCCTCCTCTCAGGGC
ACGTTCCGACCAGACAGAGATAGGGACGAGCTGACACTCGCCCTGCAGACTCCAGAGCAT
CCAGGACGAACACGAGGGAAAGGGGTGATTCCTTGGAAGATTGGTTTCAAGGAGGACATC
CACACGTACAGGAGTCGGATGAGGAGCAAGAGAGATACCGAGGCGAAGATTGCAGACCTA
GAGTTCCGGGTATCGAGCTACGAACTCAACATGCAAGAGGAGGTGGCAAGGAAGGTTGAT
GAACGCATGGCCGCACATCGGTCCCATGATCCCCAGCCGACCATTCCTCCTGCAATGGTA
AGCCCGTCAGGAAACCGTAGCAGCTGCGCCTCAACGGGGCAGGTAGGATCACAGAGCATG
GACGCCATGCAAACACAGGACGAATCGACCTGTCCCGTTGATGACATCACTCAGCGGACA
CCATGTGAGCTGCATATTCCTTTCAAGAACTTATCAATAAAGGTAAGATTTAGCCATTCC
GCTAGTTGCTGCTTATATATGTTGATTACTAATAAATAATCTCTCACAACATGAAGGTGG
CGTCGGGCATGGCCATCCCAACGGACCCTTCAGGTACTTACCACTGCAGGCCGATTCCAG
CAGGATACTCGAAGGTCGAAGTTGAGTTGGTCGAAGGCGCGTACGAGGACCTCGAGCTGG
ATTACCCTGGAGGAGACGGTGAGACGCATCTACGAGACACAAGCCATGCCATTATTCTAT
GGCGCAGGCGGTACATCATCCTCCCTGGTCGACAAGCGGCGTCTCGTGCACCATCTCCTC
CGGCTCCGCCATCTCCTCCTCATGATCCTGCACCGTCTCCTCCTCATGCTCCGCCAGCAC
CGTCTCCACCTCAGGCTCCAGCATCGACTCCTCCTCAGGATCCTGCACCGACTCCTCCTC
GTGCTCCTACACCTACTCCCCCGCAAGCTCCTCTTCCGGCACCTTCAAAGTCAAGGGCCC
CCCCAGCTGCACCGCCTGCCCACACAAGGGCAACGAAGAAGGCGAAAGTTGACGCCGCCA
AGAACAAGGACCCGGGGTACGATTGCACGCAAGAGGAGCTTGACGCTTACGTTGCATCAG
AAGTCAAGAGACAATTCAAGCCTCGAAGTCCAGAAAAGAAGATTCCTATAGACCCCATTG
TCAGGAACTTCTTCAGGGGTATGTCTGCATCTGTCAAGGAGGCCATCAAGCTATCGGACT
ATGAGCGAACGCTGAAGAAAGCATCTTCTGGAAAGTCCAAACCAGTCCCTCAGCTTGGAG
AGCAACCAAACCAGGAGATCGAGCCGTTGGTGACCGGTAAAGAAATGACGATAGAACAAT
TTATTACTGACACCGGTCTAACTACGGATCAATTGCTAGGAGTCGCACCAATCGAAAAGG
CGGAAGTGAAATACATGTACGAACTCGGTAAACCGCTTGTCAAGCCTGAGCTGCTGCAGT
CCCTACCCACACAAATGTACAAGTTCCATCAGCTGTACATGGAGATGAGCGCCACCGGTA
GAGAGATGATCGGAGCGAGGATCAGGGACACGGACTTCTTGCAAGGAGATGACATTCTCT
GGATCAATTTCACACATATCTACGAACTATACCAGCTGGACGCCGTCGACGTCTCTATTA
TGAGTTGCTGGATTTTGTAAGTATATCGTTCAGTTAGATTTCTTACTATACGTCTCCTTT
AATTAATTAGGTCCTTGTATATAAGTAGACTATAGAAAATAATATACTCCCTTTTATCGT
TGTAGAATGGAGATTCAAAGGGCCCGACGGCGGAGGGTTTTCGATACTGGATTCATCGAC
CCTCGGAAAGTAAACGTCGCAATGCTCGACCAATATCCACAAGAAACAGAGGACAATCTC
GTCCATCTCCTGAAGGCGCAGCATTACAAGACGTTCATACTGTTGCCATACAACACAGAG
TTAGTTTAATTTTACTGTCTTCCTACATACCAAATTTCATTCCCGTACGAACTTGCTAAG
TGTTTCATATGTAATGCATCCCACGCACATTGCAGATTCCACTGGGTGCTTTTACTCTTC
GACCTGGAGGCCTGCACCGTCAACGTATATGACTCAATGGATAAAAAAGAGTCTACGTTT
GACAAGGTTTTCGAACTTATAGACAGGTACCGTCATAAGTTCCTTTGTTAATTAAGAAAA
TCTTGTTATGTTAATTGCTACTACGAATCATAGCTTTAAACTCCATGTAGGGCTTGGTAT
CGGTTCCGTCAATTGGTCCGCGGCAAATGGAGAGAAAGACTTAGGCGGAAGTTCAAATTT
CCTGTGAGTACACATGCTCTACATTTATATTTCTCCGATTCAAATACATACAAGTGTATA
TTAATTAGATCTCTCGTTGTTTGTCATTTATTTGTAGTGCGCAAAGCAAAAGCAGGGAAA
TAACTTGTGCGGCTATTACGTGTGCGAGTATTGCCACTGCCTTGCAAACCAAATCATCAC
CACAAGAGAGCTCGATGTACGTACAAATAAATTCAAAATTTCAGTACGTAGCGATTTCTT
GTTTAATTACTAATCAATTTCATACATTCATATAGTTTATTCGCATGAGGGATAACCTGA
CCACACACAAGGAATTTATCACGGCGGTTCAAGAACAACTCATGGGATTCATCAACGAAG
AAATCCTTGATCCCAAGGGTGAATTCTACTACGACGGAAACACAATTCACCGGTCCTTAG
CTTCTGAGCTAGCAGCGAGTACTACTACGTCGAAATCGTAGCTAGCTAGGACATATAATG
GATTGTAATTAATACATGACTACATATGTTTCTATATGCATGTGTACACATTTTCTATAA
TGTAAATATATTTTGGTCATATATATATCTATATACATATGCATTTGCATAACATATATA
TGTATAAATACATATATATTATGCATGTATATACATATAATATAATATAATATATATATA
TACATATATATATGTATGCATATATATGTATTGAAACATATATATGCATGGTTTATATAT
ATATATATATATATATATATATATATATATATATATATATATATATATAAACCATGCAGC
AACAGGGCCATGAAAAAAAAAAAGGTCAGCTCGATCTTTAGTCCCGGTTGGT
>G6815-Map3#CLASSI/LTR/Gypsy
TGTCACGCCCTGAAGTTTTCCCCCCCTTTTGCTTGCTTTAAAAATTGGCTAAATAAATCG
TCCGAAGAAATTATCTTAATTAACCTAGAGCTAATTCCCTAATTAATAAATGCAAATAAT
AATCGGAATCGGCATGTGGAATTTTTTTTTGGATTCTACATGTCACAATATATTAACAGG
ATTTTTAGTGGAATTTTCAGAGCCTTGGAAATAATTTTAACCAATTAAAATGGAGCAAGT
GCAATTTTAAATTCCAGGGAAATTCCTTTTTCTTTTTCTTTTTCTTTTTCCCCTCTTTTT
CCTCCTTTTTGCGAAATGGGCCGTCGGCCCATTTCCCTTTTCCTTCCCCCCCCTCCTCCT
TGCTGGGCCGGCCGCAGGCCGAGGCCCAGCCCAGTAGCCGGCCGCCCGCCTCCCTCCTCT
CGGGGTCGCCGACAGGTGGGGCCCACCTGTCGGGCCCGTCTCCCACCTCCCGCCGACCCC
GGCGCGCCGCCGCGCCCGCAACGGCTGCCGCGCCCACGCCTCCGCCCCTCCCGGGCCACG
TCGGCCACGTCCGCGCGTGCGCCGCGTTCCCCGCGCCCGCTCCCCTCTCTCTCCCGCTCG
CGCCCGCGCCCGAGATGGCCGGGATTCGAATTTCGAATCCCGCCTCTCTCTCCGCCCCAC
TCCCCCACGTCGGCCGGCGAATCCCGCCGCTCCCGGCCACGTCCGACCCCCTCTCCCCCT
ATTTAAGCATCGCCGGCGCCCCCTCTCTCTTTTTCCCCATTTCGCCGACCCCTCTCGAGC
TCCCCATCGTCCCCGCGCCGTGCAACCACCCACCGCCGCTTCTTTCCGCTCTCCGGCCGC
CGCTAGCCGCCGCTAGACTCGCCGCCGTCTTGCGCCGTCGCCGCCGTTAGCTTCGCGCGG
CCGAGGTCCACCTCGTCCGCCCCTCCTCCGTCGAGGTTCGTCGCCGGAACCCCCTCCCCA
CGTGCACGGGTGAGCGCCATCCCTACCGCCGCCTTCGGCCATGGAATCCGACCGCCGGGG
TCTACCTCCCTCTCTCTAATCCCTCTCTCCTCCTTCCTTAGGGCACGCCGGAGCTCGTCC
GCCGGTCGCCGTCGCCTCCCGTGGCTTGCCGCCGCCGCTCGCCATCGCCTTCCTCCGCGC
CGGCCACCCTCGGTGAGGCATCTCCTCTCCTCTCCTTCCCCGTTTCCCCGTGCGTCGCCG
TCGCCCGCGCTCGCCGTCGTTTTGGGTCGTTGCCGCCGTCCGCTGCCGCCGCTTTCGCGT
CGCCTCCGCCGCCGGATGCTGTCGCCGGCGACGCGACGCGCCCGCACCGCCGCCGCTAGC
TCGGGTCGGCCGATCGGCTTTGACGCCGATCCGAGCCCGGGGTTGCCGCCGCCGTCGTCC
GTCCGATCGGCCTGAGGGCGATCCGGGCCGTCGGTTCGGCCGCCACGTGGCGCCGCCGCC
CCATCCTTCTCCCCGTGTCACTGACCGGTGGGCCCGCGAGCCGCCGCCCCCTTTCTCTCT
CTCCCGTGCCGCTGACCGGTGGGTCCCACATGTCGGCGCCGCGCCGCCCCGCGCTGACGT
CAGCCCTGGAATTTATTGCGTAATAATTTATTTAAGGATTTCTTTTATAGTAATAAACAC
AGTGAATCTTCTAAAATTCATAAGTAATTCATCCGAGCTCCGTTTAAGCCCATTCAAGTC
TCAGTAAATCAAGAAAAATGCAAAGAATCCATTAAAAATGGTTTTGTTTCCTGTTTCTGT
AGTCTTATAGCATGTTTTGCTTGTGTGCTTTGTTTGTCGCGTAGGTTTCGGCCGTTTCGT
CGATCCACGGTTTCTCGAAGACGTTGCTGAGGTCTCGTCAGTGCGAGAGCAAGGCAAGTC
ATGCAATACGTTTGATCATATTGTACCCAATTTACAAATATCCCGCATTTCTATTAAATG
TTGCATTCTTTTACAATATCATGTGGAATGGGTCCTATTACTCAGCCATTTATTGTACCA
TATGCCATTGATAACCTGGGTATCAAAATGACTAGATGTTGGTTTAGGAAATGCTTAGCC
ATGCTTAGTTCAACTAGCACACAAATGGGGATCACCTTATTACATAGACTTTGACTATGA
GCATAGCTTTGGATTGGTGCCACCGCAATGGTGTTAGTTAATTAAAATACATTGAATGGT
GGGTTGTGGGTGCATGGTTTTGCTGGTCGCACCCATGGCAGTTAAGGACCGGTTCACGGG
AAACCCTGGGAGACTTACCGTGCTTACCACAAGCGGGAGTGGGTAACTGCTTGATCTGAA
GTATAGCTCGACCCTTTCCTAGGCACCGGTGGCGAGGGTGGGCGTGATGGAGTTGGGTCG
GCCGGGGTGTCCGGTTGTCCAGCTGCCGGATTCACCGCGGCGCAAGAGGGGACCGCCCAC
TGCCTTTTGAGGGGTGGGGGTGAAACCTTAGCGTGGTGTGGATGGTTAGGGGAGGGTTAT
GTGGAGGGTCTTGTCACGATTTCCCCCTTTGCAGTATCATGGTGATACTTCGGGGCATGG
CGACATGTGTGGAATCGTGTCTTGTGGGTACAGTTGTACACCTCTGGCCAGAGTAAAACT
ATTCGAATAGCCGTGCCCGCGGTTATGGGCGATCAACCAGATTCACCGTGATTAGTCTCA
CCCCTAGTTTAGCTTAATGAACTGGTGTAGTTCAGGTGGTTGGTTGGGCCTGTTGCAACG
TGGTGTAGCGTTGGACAGTGTTTGGTTAATATTGATTAATTACTACAACTGTTTTACTGC
TTTCAACTACTGCTTTTAAATGCTAGCTTTATGCAAAAGAACCTCTAGCCTCCTTTGGTT
ATATCCTGCATCATACCTCCTCTTCCGGTATGACTTGCTGAGTACAGTGGGTAGTACTCA
GTCTTGCTCTCTTTTCCCCCACACCAGAGCTGAAGATCTTCCTAGTTGGAGCTGTTTTGT
CAAAGTTGGTTTCGTCGCTGCCGTCAAGGATTGCCTGTGGAGTGGAGCCGCCCGCTGCTG
AAGTCAAGCTTCCCGGTTTAGCTCGCTTTTATCTTTTCCGCTGCATTTGTAATCTTTTCT
ATTTTTGTAAGACGTGGATCTGTATGTCAACAATTGTCGTTTGTGTACCCTGGCTGGTCC
TGGACAGGGATTTAATGCACATTCAGCTTAGAAATTCTGGTTCGAGAATTTCTGGGCGTG
ACAAGTTGGTATCAGAGCCGACCTTGACCGTAGGACAAGCCAACTGGAAACCTAAGAGCC
CTCTGAACCCCTTTTTCATCTGCATATGCCTTTTTGCACCTGGAATTGTTTCGGGAAAAT
TTGGAGTTTTGCCTCTTTGGTTTGCGGGAAAAATCTTGGTCGTTCTTTCGGATCGGATTT
TTTTTTTTTAAAAAAAAAAAATATTAGCTCAGTCTAGGGCTTTAGAAAAATTTTAGTTGG
AGTTTATTCGACAGTCAGTCGGGAATTTATTGGGGGTTATGCATTAGGTCGTGTCTATAT
TCGATGGGGGCAATGTTATGCGCATCGTTTTCCATGCAACTAGTCTATGCATTAATTTAT
TGTTTAGTTGCATTAGTGTCTTTATTTGAGTTCATGAAAAATGTTCTATGCATAAAAATC
ATCATGCTCGGTTATTTATTTGAGTTTTCTTTTGCTTTGTTTAATTTGGGTTTGAGCATG
AATTGGTTCCTATCCCTTGTCTACTTTAGATGTCAGTCCTATCCCTCGTTTGCAAGCGCC
GCCTCGAGCTTCAGAGTCGCCGCCCTTAGCTTTATCGTCTTCTTAGTCTGGTTGCTTGCT
AGTTTTCGTGTTTAGGTTTGTTGCTTGTGGGCTAGTCGGCGGCCGATATCATGTGTCAGT
GGTATGACTGCCTCAATTAGGAGTTGCGTGCCTCTTTTTCAGTGTTTTAATCAAGATTAA
GATAATTGCACTTAAATTCATAAGCAAGATTAGTTTCTGAGCCCCTGTTTTTCTTCCTTT
TCTCATATTTCTACCTATCCCCTTCAGATGGAGATAAGGAATGGTTCACGCGACTCGAAC
AACGCCAGTGGCAGCGAAGAGCCGATCAATGGAGCACGTGCCAACGGTGCATCTTACAAC
AGTCCGTCCCCACCGCCCGAGAACCCAACAATTGCTCAGGTGTTGGACAATCAGACTCAG
ATGATGACAATGATGATGCAACAGATGCAGCAACAGTACCATCAGGTGTTGCAACAGGTG
CAACAGCAAGCACAGCTGCAGCAGCAGAACCTGCAGTTTGGTCCTCCACCTCCTCAGTCC
AAATTGTTAGAATTTCTTCGTGTCAAGCCGCCCACTTTCTCAAGCACCACCAACCCAATC
GAGGCCCACGACTGGCTTCATGCCATTGAGAAGAAGCTGAATCTTTTGCAATGCAACGAG
CAGGAGAAGGTTGCTTTTGCTACACACCAGCTACAAGGTCCCGCTTCTATTTGGTGGGAC
AACTACATGGTGACCCGTCCAGCTGGGGCAGAGGTTACTTGGACAGAGTTTTGTCATAGT
TTCAATAAAGCCCAGGTTCCCGAGGGAATCGTGGCACAAAAGAAGAGAGAGTTCCGTTCC
CTGCAACAAGGAACCAGAACAGTTATAGAGTATTTGCATGAGTTCAACCGCCTCGCGCGC
TACGCCCCTGAGGACGTGCGTACCGATGCCGAGAGGCAGGAGAAGTTTATGTCTGGTCTT
GATGATGAATTGACCAACCAGCTGATCTCTAGAGACTATGAGGACTTTGAGAAGCTTGTG
GACAAGGCCATCCGTCAAGAGGAGCAGTGTAACAAAATGAACCGTAAGAGGAAGGCAGCC
CAGTTCAGGACTCCCCAGGGGAAGTGTCGGAAGCCTCGTTTCACGATGGGACGTCACGGT
GGACCTTCCACCATGATTATCCGACAGCACCGTCCCTACCACCCGGGTAGCTTCAACAAG
AACCACCATAGTGGCAGTCACAACAACAGTGAGCAGCACAGCCTCAACCCTACTCCGAGT
TCACTAAAGATTCCAGCTCAATCAGTTCAGCCAGCTCTGCCAGAACAGCCCAAGAGGTTG
GGAGAAAAACCCGAACTCTGCTTCAATTGTAACAAACCCGGACACACGGTTGGAAAGTGC
CCGAAGCCAAGACGTGCCGGACCCAAGTTCGTTCAGGCCCGTGTTAATCATGCATCTGCA
GAGGAGGCGCAGTCAGCACCAGAGGTTATATTGGGCACATTCCCCGTCAACTCGACACCG
GCAGTAATATTGTTTGATTCTGGTGCAACCCATTCCTTCATTTCCAAGCGTTTTGCTGGT
GCACATGGGTTATCTTTAGTGAAGCTTAAGATACCAATGCGAGTTCATACTCCTGGAGGT
GGCATGACCACAACTCACTACTGCCCATCTGTGACAGTTGAAATTCAAGGGTTGATTTTT
CCAGCCAACCTCATTCTTCTCGAATCCAAGGACCTAGATGTCATACTTGGAATGGATTGG
TTGGCAAGGCACAGAGGAGTGATTGATTGCGCCAGCCGCACCATCAAGTTGACCAATGCA
AAAGGAGAGGTGGTAATCTTCCAGTCTCCAGTGCCGCAGAAGCCAGGGATTAGTTTAAAC
CAGGCTGCTGGTGAAGAACAAGAGGTAGCAGTGGAGAAAACCACTAAGAAGCTGGAGGAT
ATTCCCATAGTCAGAGAGTATCCAGAGGTTTTTCCGGATGATCTGACAACAATGCCACCA
AAAAGGGATATCGAGTTCCGGATTGACTTGGTACCTGGAACTGCACCGATCCACAAGAGG
CCTTACAGAATGGGAGCCAACGAGTTGGCGGAAGTCAAGAAGCAAGTTGATGAACAGTTA
CAGAAGGGATACATCCGCCCGAGCACGTCGCCTTGGGGTGCTCCGGTTATCTTTGTGGAG
AAGAAAGACAAAACCAAGAGGATGTGCGTTGACTACCGCGCACTCAATGAGGTCACCATC
AAGAACAAGTATCCTTTGCCAAGGATTGATGATCTGTTTGATCAGTTGAAAGGAGCTACT
GTGTTCTCTAAGATAGACCTGCGATCAGGCTATCACCAGTTGAGGATCCGCGAAGAGGAT
ATTCCAAAGACAGCATTCATCACTCGGTACGGGTTGTTCGAATGCACAGTTATGTCTTTC
GGACTCACTAATGCACCTGCCTTCTTCATGAATTTGATGAACAAGGTGTTTATGGAATTT
CTAGACAAGTTTGTCGTGGTTTTCATCGATGACATACTAATCTACTCCAAGTCCGAGGAA
GAACATGAGCAGCATCTTCGACTGGTACTTGAAAAGTTAAAAGAGCACCAGCTATATGCC
AAGTTCAGCAAGTGCGACTTCTGGCTTAAGGAAGTTCAGTTTCTCGGTCACATCGTGAAT
GCTCAAGGAGTAGCTGTGGATCCAGCAAATGTGGAGTCAGTTACCAAGTGGACCCCACCA
AGGACAGTCACTCAGGTTCGGAGTTTCTTAGGACTTGCGGGCTATTACCGCCGGTTCATT
GAGAACTTCTCTAAAATTGCTAAGCCAATGACACAGCTATTGAAGAAGGAAGAAAAGTTT
ATCTGGTCTGCTGAATGCAATAGGAGTTTTGAAGAACTCAAACGACGGTTGGTGTCTGCA
CCAGTCTTAATCCTGCCTGATCAGACGAAAGATTTTCAGGTCTATTGTGATGCATCTCGC
CAGGGGCTAGGATGTGTGTTGATGCAGGATGGCAAAGTGGTTTCTTATGCTTCACGGCAG
TTGCGTCCTCATGAAGGCAACTACCCGACGCATGATCTGGAATTAGCCGCAGTTGTTCAT
GCTTTAAAGATTTGGCGGCACTATCTCATCGGTAACCGTTGTGAGGTATATACAGATCAC
AAAAGTCTAAAGTACATCTTTACTCAACCTGATTTGAATCTCAGACAGCGAAGATGGTTG
GAGCTGATCAAGGATTATGATATGGGAATACATTATCATCCCGGCAAGGCTAATGTGGTT
GCAGATGCCTTGAGCAGGAAGAGCTACTGCAATGTTGCATGGGTAGAGCAACTATGTTGT
GAGGTTCAACGCGATTTGGAACATCTGAACCTTGGTATAGTTGAGCACGGATTCGTGGCT
GCCCTAGAGGCACAGCCCACACTGGTGGAGCAGGTTCGCATAGCTCAAGCAAGTGATCCT
GAAATAGCAGAGCTCAAAAAGAACATGAGAGTTGGAAAAGCCCGAGGTTTTGTTGAGGAT
GAACAAGGAACAATCTGGATGGGAGAAAGATTGTGTGTACCCGAAAACAAGGAATTAAAA
GACCTGATACTAACCGAGGCTCATCAAACTCAATATTCCATTCATCCCGGTAGTACTAAG
ATGTACCAAGACCTCAAAGAAAAGTTCTGGTGGGTCAGCATGAGAAGGGAAATAGCTGAG
TTCGTAGCACTCTGTGACGTCTGTCAACGAGTAAAGGCAGAACACCAAAGGCCAGCAGGT
TTGCTACAGCCACTTCAGATTCCAGAATGGAAGTGGGAAGAAATCGGAATGGATTTCATC
ACCGGTTTGCCCAGGACGTCATCGGGGCATGATTCTATTTGGGTAGTCGTTGACCGACTC
ACCAAAGTGGCTCACTTCATTCCGGTGCACACTACCTACTCAGGGAAGAAATTAGCAGAA
CTCTATCTGGCAAGAATTATGTGTTTACATGGTGTACCTAAGAAGATCGTGTCTGATCGA
GGAAGCCAATTCACTTCAAAGTTCTGGCAGAAATTACAAGAAGAATTGGGAACCCGGTTG
AATTTCAGCACCGCTTACCATCCACAAACAGATGGCCAGACCGAGCGAGTCAATCAAATA
CTAGAGGATATGTTGAGAGCATGTGCGCTTGACTTTGGTGGAGCATGGGACAAAAGCTTA
CCGTATGCTGAGTTCTCGTACAACAACAGTTACCAAGCTAGTCTGCAGATGGCACCATTT
GAAGCACTGTATGGACGAAGGTGTCGTACTCCGCTCTTCTGGGATCAGACAGGGGAACGC
CAGTTGTTTGGTACAGAAGTTTTAAATGAGGCAGAAGAGAAAGTCAGAGCTGTTAGGGAA
AGATTGAGAATCGCGCAGTCTCGGCAGAAAAGCTATGCAGACAACCGCCGAAGGGAGCTC
GTTTTCCAAGTAGGGGATTATGTGTATCTCCGTGTCACTCCGCTCAGGGGAGTACATCGC
TTCCAAACCAAAGGAAAGTTGGCACCACGCTTTGTGGGACCATATCGGATTTTGGAACGT
AGAGGTGAAGTTGCTTACCAGCTCGAGCTTCCCTCCAACATGCTTGGCATCCATAATGTG
TTCCACGTCTCCCAGTTGAAGAAATGTTTGAGAGTTCCTGAGGAACAGGCAAGTCCGGAT
CAAATCGAAATCCAGGAAGACTTGACGTATGTGGAGAAGCCAACTCGTATCCTCGAAACC
AGCGAGAGAAAGACCAGAAACAAAGTAATAAGATTCTGCAAGGTTCAGTGGAGCCACCAC
TCAGAGGAAGAGGCCACTTGGGAAAGAGAAGATGAGTTGAAGGCCACCCACCCGCACCTC
TTCGCCAGCTCTTCCGAATCTCGGGGTCGAGATTCCGTTTAAGGGGGGTAGGTTTGTCAC
GCCCTGAAGTTTTCCCCCCCTTTTGCTTGCTTTAAAAATTGGCTAAATAAATCGTCCGAA
GAAATTATCTTAATTAACCTAGAGCTAATTCCCTAATTAATAAATGCAAATAATAATCGG
AATCGGCATGTGGAATTTTTTTTTGGATTCTACATGTCACAATATATTAACAGGATTTTT
AGTGGAATTTTCAGAGCCTTGGAAATAATTTTAACCAATTAAAATGGAGCAAGTGCAATT
TTAAATTCCAGGGAAATTCCTTTTTCTTTTTCTTTTTCTTTTTCCCCTCTTTTTCCTCCT
TTTTGCGAAATGGGCCGTCGGCCCATTTCCCTTTTCCTTCCCCCCCCTCCTCCTTGCTGG
GCCGGCCGCAGGCCGAGGCCCAGCCCAGTAGCCGGCCGCCCGCCTCCCTCCTCTCGGGGT
CGCCGACAGGTGGGGCCCACCTGTCGGGCCCGTCTCCCACCTCCCGCCGACCCCGGCGCG
CCGCCGCGCCCGCAACGGCTGCCGCGCCCACGCCTCCGCCCCTCCCGGGCCACGTCGGCC
ACGTCCGCGCGTGCGCCGCGTTCCCCGCGCCCGCTCCCCTCTCTCTCCCGCTCGCGCCCG
CGCCCGAGATGGCCGGGATTCGAATTTCGAATCCCGCCTCTCTCTCCGCCCCACTCCCCC
ACGTCGGCCGGCGAATCCCGCCGCTCCCGGCCACGTCCGACCCCCTCTCCCCCTATTTAA
GCATCGCCGGCGCCCCCTCTCTCTTTTTCCCCATTTCGCCGACCCCTCTCGAGCTCCCCA
TCGTCCCCGCGCCGTGCAACCACCCACCGCCGCTTCTTTCCGCTCTCCGGCCGCCGCTAG
CCGCCGCTAGACTCGCCGCCGTCTTGCGCCGTCGCCGCCGTTAGCTTCGCGCGGCCGAGG
TCCACCTCGTCCGCCCCTCCTCCGTCGAGGTTCGTCGCCGGAACCCCCTCCCCACGTGCA
CGGGTGAGCGCCATCCCTACCGCCGCCTTCGGCCATGGAATCCGACCGCCGGGGTCTACC
TCCCTCTCTCTAATCCCTCTCTCCTCCTTCCTTAGGGCACGCCGGAGCTCGTCCGCCGGT
CGCCGTCGCCTCCCGTGGCTTGCCGCCGCCGCTCGCCATCGCCTTCCTCCGCGCCGGCCA
CCCTCGGTGAGGCATCTCCTCTCCTCTCCTTCCCCGTTTCCCCGTGCGTCGCCGTCGCCC
GCGCTCGCCGTCGTTTTGGGTCGTTGCCGCCGTCCGCTGCCGCCGCTTTCGCGTCGCCTC
CGCCGCCGGATGCTGTCGCCGGCGACGCGACGCGCCCGCACCGCCGCCGCTAGCTCGGGT
CGGCCGATCGGCTTTGACGCCGATCCGAGCCCGGGGTTGCCGCCGCCGTCGTCCGTCCGA
TCGGCCTGAGGGCGATCCGGGCCGTCGGTTCGGCCGCCACGTGGCGCCGCCGCCCCATCC
TTCTCCCCGTGTCACTGACCGGTGGGCCCGCGAGCCGCCGCCCCCTTTCTCTCTCTCCCG
TGCCGCTGACCGGTGGGTCCCACATGTCGGCGCCGCGCCGCCCCGCGCTGACGTCAGCCC
TGGAATTTATTGCGTAATAATTTATTTAAGGATTTCTTTTATAGTAATAAACACAGTGAA
TCTTCTAAAATTCATAAGTAATTCATCCGAGCTCCGTTTAAGCCCATTCAAGTCTCAGTA
AATCAAGAAAAATGCAAAGAATCCATTAAAAATGGTTTTGTTTCCTGTTTCTGTAGTCTT
ATAGCATGTTTTGCTTGTGTGCTTTGTTTGTCGCGTAGGTTTCGGCCGTTTCGTCGATCC
ACGGTTTCTCGAAGACGTTGCTGAGGTCTCGTCAGTGCGAGAGCAAGGCAAGTCATGCAA
TACGTTTGATCATATTGTACCCAATTTACAAATATCCCGCATTTCTATTAAATGTTGCAT
TCTTTTACAATATCATGTGGAATGGGTCCTATTACTCAGCCATTTATTGTACCATATGCC
ATTGATAACCTGGGTATCAAAATGACTAGATGTTGGTTTAGGAAATGCTTAGCCATGCTT
AGTTCAACTAGCACACAAATGGGGATCACCTTATTACATAGACTTTGACTATGAGCATAG
CTTTGGATTGGTGCCACCGCAATGGTGTTAGTTAATTAAAATACATTGAATGGTGGGTTG
TGGGTGCATGGTTTTGCTGGTCGCACCCATGGCAGTTAAGGACCGGTTCACGGGAAACCC
TGGGAGACTTACCGTGCTTACCACAAGCGGGAGTGGGTAACTGCTTGATCTGAAGTATAG
CTCGACCCTTTCCTAGGCACCGGTGGCGAGGGTGGGCGTGATGGAGTTGGGTCGGCCGGG
GTGTCCGGTTGTCCAGCTGCCGGATTCACCGCGGCGCAAGAGGGGACCGCCCACTGCCTT
TTGAGGGGTGGGGGTGAAACCTTAGCGTGGTGTGGATGGTTAGGGGAGGGTTATGTGGAG
GGTCTTGTCACGATTTCCCCCTTTGCAGTATCATGGTGATACTTCGGGGCATGGCGACAT
GTGTGGAATCGTGTCTTGTGGGTACAGTTGTACACCTCTGGCCAGAGTAAAACTATTCGA
ATAGCCGTGCCCGCGGTTATGGGCGATCAACCAGATTCACCGTGATTAGTCTCACCCCTA
GTTTAGCTTAATGAACTGGTGTAGTTCAGGTGGTTGGTTGGGCCTGTTGCAACGTGGTGT
AGCGTTGGACAGTGTTTGGTTAATATTGATTAATTACTACAACTGTTTTACTGCTTTCAA
CTACTGCTTTTAAATGCTAGCTTTATGCAAAAGAACCTCTAGCCTCCTTTGGTTATATCC
TGCATCATACCTCCTCTTCCGGTATGACTTGCTGAGTACAGTGGGTAGTACTCAGTCTTG
CTCTCTTTTCCCCCACACCAGAGCTGAAGATCTTCCTAGTTGGAGCTGTTTTGTCAAAGT
TGGTTTCGTCGCTGCCGTCAAGGATTGCCTGTGGAGTGGAGCCGCCCGCTGCTGAAGTCA
AGCTTCCCGGTTTAGCTCGCTTTTATCTTTTCCGCTGCATTTGTAATCTTTTCTATTTTT
GTAAGACGTGGATCTGTATGTCAACAATTGTCGTTTGTGTACCCTGGCTGGTCCTGGACA
GGGATTTAATGCACATTCAGCTTAGAAATTCTGGTTCGAGAATTTCTGGGCGTGACAAG
>G6816-Map7#CLASSI/LTR/Gypsy
TTGTCACGCCCTGAAGTTTCCCCCCTTTTGCTTGCTTTAAAAATTGGCTAAATAAATCGT
CCGAAGAAATTATCTTAATTAACCTAGAGCTAATTCCCTAATTAATAAATGCAAATAATA
ATCGGAATCGGCATGTGGAATTTTTCTTGGATTCTACATGTCACAATATATGCTAACAGG
ATTTTTAGTGGAATTTTCAGAGCCTTGGAAATAATTTTAACCAATTAAAAATCACCAAAG
TGCAATTTTTAAATCCCAGGAAAATCCTTTCTTTTCTTTTTCTTTTTCCTGTTTCCTCCT
TTTTCCTCTTCTTGGGCCGTCGGCCCAGTCCACCCGTCGCCCGCGCTCGGCCTCCCCTTG
TGGGCCGGCCCGTTCCCCTTTCCCCTCCCCGAAGTCCTCCCTCCCTCCCTCTCTCCTTCG
GGCGCCGACAGGTGGGGCCCACCTGTCGGTCGTCTTCCTCCTCTAGCCGGTTGGAGCCGA
GCCCCAACCGCCGGCGCCCCACCTCCCCACGCCGCCCGCCTTCTCCGTCCCTCTCCGCGC
CCGCACCTCGCGCCCACGTCGCCGCTCTCTTCCCCCGACATCTCCCGGCCCGCGCGCGCG
CTCGAGAGTGGCGGGATTCGATTTCGAATCCACCTCTCTCACTCTCTTCCTCCCCACTCC
CCCACGTCGCCGGCCAAATCGGCCACCTCCCCGGCCACGTCCGCCCCCTCCCGCACCTAT
AAATCGCTCCCCGCGTCTTCCTCTCTCGTTTTTCGCACTCGCCGCGCTCTCCCGTGCCTC
CTATCGTCGCTCGCGCCGCTTGTTGCTAGTGCCGCCGCTTGCCGCCGCCTTCGGCCGCGA
GCCGCCGCCGCTAGAGTCGCCGCCGCGCCAAACCGCCGCCGCCGTTACGCTTCGCCGAGC
CCGCAAGCAGCTTTCCCGGCCGCCGCCTCGCGTCGCCGCGAATCACCACCGGAGCACCTC
TCCCCTCGCGAGCCGGTGAGTTTTTCCCTCCCCTCCATCTCCGGCCGGCAATTCAAGCCG
CCGTGGTCGTCGTCTCCTCTCCTAACGCCTCTCCATGCTCTCTCCTAGGGTGTCGCCGCC
GCCCGTCCGTGCCTCCGCGTCGCCGGTCATCGCCGCTCGTCTTCTTCCTTCACGCCGGTC
GCCGCCATCGCCTCGGTGAGGAATCCCCTTTCCTCCTCCTTCCTTTCCTCTCCCCCCGTG
AGCGCCGCCGCCCTCCGCGCGTGCGCCGTCGTCTTCGGCTGCCGCCGCCGCCTTCGCGCC
GGCCGCCGCCGTCTCCCCGCGCCGCCGGTCACCGCCGGCGGTCGTGCGCCGTCGTCGCCG
GTCGCCATGGCCGGCGGTCGGCTTTGAGGCCGTGCCGAGCATGTCCGCCGCCTCACTCGC
CTCCCCCTTGAGCCACTGCCCGGTGGGGCCCGCTTGCCAGCCGCCCCCTCTCCCTCCCCT
TAGTGCCGCTGATCAGTGGGGCCCGCCTGTCGGCGCCACCCCCTCCCCTCGCCTTGGATG
ACGTCAGCCCTGGGGCTTTATTGCGCAATAAATTGATTAAGGACTTTTCTTTATTAGTAA
AAACACAGTTTATCTTCTAAAATTCATAAGTAATTCATCCGAGCTCCGTTTAAGTCCATT
CAAGTCTCAGTAAATCAAGAAAAATGCAAAGAATCCATTAAAAATGGTTTTGTTCCCTGT
TTCAGTAGTCTTATAGCCTGTTTTGCTTGTGTGCTTTGTTTGTCGCGTAGGTTTCGGCCG
TTTTGTCGATCCACGGTTTCTCGAAGACGTTGCTGAGGTCTCGTCAGTGCGAGAGCAAGG
CAAGTCATGAAATACGTTTGATCATATTGTACCCAATTTACAAATATCCCGCATTTCTAT
TAAATGTTGCATTCTTTTACAATGTAATGTGGGATGGGTCCTATTCCTCAGCCACATATT
GTTTACCATATGCCGTTGATAACTTGGGTATCAAAATGACTAGATGTTGGTTTAGGAAAT
GCTTAGCCATGCTTAGTTCAACTAGCACACAAATGGGGATCACCTTATTACATAGACTTT
GTCTATTGGCATAGCTTTAGATTGGTGCCACCGCAATGGTGTTAGTTAATTAAAATACAC
TGAATGGTGGGCTGTGGGTGCATGGTTTTGCTGGTCGCACCCATGGCAGTTAAGGACCGG
TTCACGGGAAACCCTGGGAGACTTACCGTGCTTTCCACAAGCGGGAGTGGGTAACTGCTT
GATCTGAAGTATAGCTCGACCCTTTCCTAGGCACCGGTGGCGAGGGTGGGCGTGATGGAG
TTGGGTCGGCCGGGGTGTCCGGTTGTCCAGCTGCCGGATTCACCGCGGCGCAAGAGGGGA
CCGCCCACTGCCTTTTGAGGGGTGGGGGTGAAACCTTAGCGTGGTGTGGATGATTAGGGG
AGGGTTATGTGGAGGGTCTTGTCACGATTTCCCCCTTTGCAGTATCATGGTGATACTTCG
GGGCATGGCGACATGTGTGGAATCGTGTCTTGTGGGTACAGTTGTACACCTCTGGCCAGA
GTAAAACTATTCGAATAGCCGTGCCCGCGGTTATGGGCGATCAACCAGATTCACCGTGAT
TAGTCTCATTCCTAGTTTAGCTTAATGAACTGGTGTAGTTCAGGTGGTTGGTTGGGCCTG
TTGCAACGTGGGGTAGCGTTGGACAGTGTTTGGTTAATATTGATTAATTACTACAACTGT
TTTACTGCCTTCAACTACTGTTTTTAAATGCTAGCTTTATGCAAAAGAACCTCTAGCCTC
CTTTGGTTATATCCTGCATCATACCTCCTCTTCCGGTATGACTTGCTGAGTACAGTGGGT
AGTACTCAGTCTTGCTCTCTTTTCCCCCACACCAGAGCTGAAGATCTTCCTAGTTGGAGC
TGTTTTGTCAAAGTTGGTTTCGTCGCTGCCGTCAAGGATTGCCTGTGGAGTGGAGTCGCC
CGCTGCTGAAGTCAAGCTTCCCGGTTTAGCTCGCTTTTATCTTTTCCGCTGCATTTGTAA
TCTTTTCTATTTTTGTAAGACGTGGATCTGTATGTCAACAATTGTCGTTTGTGTACCCTG
GCTGGTCCTGGACAGGGATTTAATGCACATTCAGCTTAGAAATTCTGGTTCGAGAATTTC
TGGGCGTGACAAGTTGGTATCAGAGCCGACCTTGACCGTAGGACAAGCCAACTGGAAACC
CTAAGAGCCCTCTGAACCCCTTTTTCATCTGCATATGCCTTTTTGCACCTGGAATTGTTT
TGGGAAAATTTGGAGTTTTGCCTCTTTGGTTTGCGGGAAAAATCTTGGTCGTTCATTCGG
ATCGGATTTTTTTTTTTTAAAAAAAAAAAATGAGCTCAGCCTAGGGCTTTAGAAAAATTT
TAGTTGGAGTTTATTCGATAGTCAGTCGGGAATTTATTGGGGGTTATGCATTAGGTCGTG
TCTATATTCGATGGGGGCAATGTTATGCGCATCATTTTCCATGCAACTAGTCTATGCATT
AATTTATTGTTTAGTTGCATTAGTGTCTTTATTTGAGTTCATGAAAAATGTTCTATGCAT
AAAAATCATCCTGCTCGGTTATTGATTTGAGTCTTCTTTTGCTTTGTTTAATTTGGATTT
GAGCATGAATTGGTTCCTATCCCTTGTCTACTTTAGATGTCAGTCCTATCCCTCGTTTGC
AAGCGCCGCCTCGAGCTTCAGAGTCGCCGCCCTTAGCTTTATCGCCTTCTTAGTCTGTTT
GCTTGCTAGTTTTCGTGTTTAGGTTTGATGCTTGTGGGCTAGTCGGCGGTCGATATCATG
TGTCAGTGGTATGACTGCCTCAATTAGGAGTTGCGTGCCTCTTTTTCAGTGTTTTAATCA
AGATTAAGATAATTGCACTTAAATTCATAAGAAAGATTAGTTTCTGAGCCCCCTGTTTTT
CTTCCTTTTCTCATATTTCTACCTATCCCCTTCAGATGGAGACAAGGAATGGTTCACGCG
ACTCGAACAACGCCAGTGGCAGCGAAAAGCCGATCAATGGAGCACGTGCCAACAGTGCAT
CTGACAACAGTCCGTCCCCACCGCCCGAGAACCCAACAATTGCTCAGGTGTTGGACAATC
AGACTCAGATGATGACAATGATGATGCAACAGATGCAGCAACAGTACCATCAGGTGTTGC
AACAGGTGCAGCAGCAAGCACAGCTGCAGCAGCAGAACCTGCAGTTTGGTTCTCCACCTC
CTCAGTCCAAACTGCTAGAATTTCTTCGTGTCAAGCCGCCCACCTTCTCAAGCACCACCA
ACCCAATCGAGGCCCACGACTGGCTTCATGCCATTGAGAAGAAGCTGAATCTTTTGCAAT
GCAACGAGCAAGAGAAGGTTGCTTTTGCTACACACCAGCTGCAAGGTCCCGCTTCTATTT
GGTGGGACAACTACATGGTGACCCGTCCAGCTGGGGCAGAGGTTACTTGGACAGAGTTTC
GTCATAGTTTCAATAAAGCACAGGTTCCCGAGGGAATTGTGGCACAAAAGAAGAGAGAGT
TCCGTTCCCTGCAACAAGGAACCAGAACAGTTATAGAGTATTTGCATGAGTTCAACCTCC
TCGCGCGCTACGCCCCTGAGGACGTGCGTACCGATGCCGAGAGGCAGGAGAAGTTTTTGT
CTGGTCTTGATGATGAATTGACTAACCAGTTGATCTCTAGAGATTATGAGGACTTTGAGA
AGCTGGTGGATAAGGCTATCCGTCAGGAGGAGCACTGTAACAAAATAAACCGTAAGAGGA
AGGCAGCTCAGTTCAGGACTCCCCAGGGGAAGAGTCAGAAGCCTCGTTTCACGATGGGAC
GTCACGGTGGACCTTCCACCATGATTATCCGACAGCACCGTCCCTACCACCCGGGTAGCT
TCAACAAGAACCACCATAATGGCAGTCACAACAACAGTGAGCAGCACAGTCTCAACCCTA
CTCCGAGTTCACTAAAGATTCCAGCTCAATCAGTTCAGCCAGCTCTGCCAGAACAGCCCA
AGAGGTTGGGAGAAAAACCCGAACTCTGCTTCAATTGTAACAAACCCGGACACACGGTTG
GAAAGTGCCCGAAGCCAAGACGTGCTGGACCCAAGTTCGTTCAGGCCCGTGTTAATCATG
CATCTGCAGAGGAGGCGCAGTCAGCACCAGAGGTTATATTGGGCACATTCCCCGTCAACT
CGACACCGGCAGTAATATTGTTTGATTCTGGTGCAACCCATTCCTTCATTTCCAAGCGTT
TTGCTGGTGCACATGGGTTATCCTTAGTGAAGCTTAAGATACCAATGCGAGTGCATACTC
CTGGAGGTGGCATGACCACAACTCACTACTGCCCATCTGTGACAGTTGAAATTCAAGGGT
TGATTTTTCCAGCCAACCTCATTCTTCTCGAATCCAAGGACCTAGATGTCATACTTGGAA
TGGATTGGTTAACAAGGCACAGAGGAGTGATTGATTGCGCCAGCCGCACCATCAAGTTAA
CCAATGCAAAAGGAGAGGTGGTAACCTTCCAGTCTCTAGTGCCGCGGAAGCCAGGGATCA
GTTTAAACCAGGCTGCTGGTGAAGAACAAGAGGTAGCAGTGGAGAAAACCACTAAGAAGC
TGGAGGATATTCCCATAGTCAGAGAGTATCCAGAGGTTTTTCCGGACGATCTGACAACAA
TGCCACCAAAAAGGGATATCGAGTTCCGGATTGACTTGGTACCTGGAACTGCACCGATCC
ACAAGAGGCCTTACAGAATGGGAGCCAGCGAGTTGGCGGAAGTCAAGAAGCAAGTCGATG
AGCAGTTACAGAAGGGATACATCCGCCCGAGCACGTCGCCTTGGGGTGCTCCGGTTATCT
TTGTGGAGAAGAAAGACAAAACCAAGAGGATGTGCGTTGACTACCGCGCACTCAATGAGG
TCACCATCAAGAACAAGTATCCTTTGCCAAGGATTGATGACCTGTTTGATCAGTTGAAAG
GAGCTACTGTGTTCTCTAAGATAGACCTGCGATCAGGCTATCACCAGTTGAGGATCCGCG
AAGAGGATATTCCAAAGACAGCATTCATCACTCGGTACGGGTTGTTCGAATGCACAGTTA
TGTCTTTCGGACTCACTAATGCACCTGCCTTCTTCATGAATTTGATGAACAAGGTGTTTA
TGGAATTTCTAGACAAGTTTGTCGTGGTTTTCATCGATGACATACTTATCTACTCCAAGT
CCGAGGAAGAACATGAGCAGCATCTTCGGCTGGTACTTGAAAAGTTAAAAGAGCACCAGC
TATATGCCAAGTTCAGCAAGTGCGACTTCTGGCTTAAGGAAGTTCAGTTTCTCGGTCACA
TCGTGAATGCTCAAGGAGTAGCTGTGGATCCAGCAAATGTGGAGTCAGTTACCAAATGGA
CCCCACCAAGGACAGTCACTCAGGTTCGGAGTTTCTTAGGACTTGCGGGCTATTACCGCC
GGTTCATTGAGAACTTCTCTAAAATTGCTAAGCCAATGACACAGCTATTGAAGAAGGAAG
AAAAGTTTATCTGGTCTGCTGAATGCAATAGGAGTTTTGAAGAACTCAAACGACGGTTGG
TGTCTGCACCAGTCTTAATCCTGCCTGATCAGACGAAAGATTTCCAGGTCTATTGTGATG
CATCTCGCCAGGGGCTAGGATGTGTGTTGATGCAGGATGGCAAAGTGGTTTCTTATGCTT
CACGGCAGTTGCGTCCTCATGAAGGCAACTACCCGACGCATGATCTGGAATTAGCCGCAG
TTGTTCATGCTTTAAAGATTTGGCGGCACTATCTCATCGGTAACCGTTGTGAGGTATATA
CAGATCACAAAAGTCTAAAGTACATCTTCACCCAACCTGATCTGAATCTCCGACAGCGAA
GATGGTTGGAGCTAATTAAAGATTATGATATGGGAATACATTATCATCCCGGCAAGGCTA
ATGTGGTTGCGGATGCCTTGAGCAGGAAGAGCTACTGCAATGTTGCATGGGTAGAGCAAC
TATGTGGTGAGGTTCAACGCGATTTGGAACATCTGAACCTTGGTATAGTTGAGCACGGAT
TCGTGGCTGCCCTAGAGGCACAGCCCACGCTGGTGGAGCAGGTTCGCATAGCTCAGGCAA
GTGATCCTGAAATAGCAGAGCTCAAAAAGAACATGAGGGTTGGAAAAGCCCGAGGTTTTG
TTGAGGATGAACAAGGAACAATCTGGATGGGAGAAAGATTGTGTGTACCCGAAAACAAGG
AATTAAAAGACCTGATACTAACCGAGGCTCATCAAACTCAATATTCCATTCATCCCGGTA
GTACTAAGATGTACCAAGACCTCAAAGAAAAGTTCTGGTGGGTCAGCATGAGAAGGGAAA
TAGCTGAGTTCGTAGCACTCTGTGACGTCTGTCAACGAGTAAAGGCAGAACACCAAAGGC
CAGCAGGTTTGCTACAGCCACTTCAGATTCCAGAATGGAAGTGGGAAGAAATCGGAATGG
ATTTCATCACCGGTTTGCCCAGGACGTCATCGGGGCATGATTCTATTTGGGTAGTCGTTG
ACCGACTCACCAAAGTGGCTCACTTCATTCCGGTGCACACTACCTACTCAGGGAAGAAAT
TAGCAGAACTCTATCTATCAAGAATCATGTGTTTACATGGTGTACCTAAGAAGATCGTGT
CTGATCGAGGAAGCCAATTCACTTCAAAGTTCTGGCAGAAATTACAAGAAGAATTGGGAA
CCCGGTTGAATTTCAGCACCGCTTACCATCCACAAACAGATGGCCAGACCGAGCGAGTCA
ATCAAATACTAGAGGATATGTTGAGAGCCTGTGCGCTTGACTTTGGTGGGGCATGGGACA
AAAGCTTGCCGTATGCTGAGTTCTCGTACAACAACAGTTACCAAGCTAGTCTGCAGATGG
CACCATTTGAAGCACTGTATGGACGGAGGTGTCGTACTCCGCTCTTCTGGGATCAGACAG
GGGAACGCCAGTTGTTTGGTACAGAAGTTTTAAATGAGGCAGAAGAGAAAGTCAGAGCTG
TTAGGGAAAGATTGAGAATCGCGCAATCTCGGCAGAAAAGCTATGCAGACAACCGCCGAA
GGGAGCTCGTTTTCCAAGTAGGGGATTATGTGTATCTCCGTGTCACTCCGCTCAGGGGAG
TACACCGCTTCCAAACCAAAGGAAAGTTGGCACCACGCTTTGTGGGACCATATCGGATTT
TGGAACGCAGGGGTGAAGTTGCTTACCAGCTTGAGCTTCCCTCCAACATGCTTGGCATCC
ATAATGTGTTCCACGTCTCTCAGTTGAAGAAATGTTTGAGAGTTCCTGAGGAACAGGCAA
GTCCGGATCAAATCGAAATCCAGGAAGACTTGACGTATGTGGAGAAGCCAACTCGTATCC
TCGAAACCAGCGAGAGAAAGACCAGAAACAAAGTAATAAGATTCTGCAAGGTTCAGTGGA
GCCACCACTCAGAGGAAGAGGCCACTTGGGAAAGAGAAGATGAGTTGAAGGCCACCCACC
CGCACCTCTTCGCCAGCTCTTCCGAATCTCGGGGTCGAGATTCCGTTTAAGGGGGGTAGG
TTTGTCACGCCCTGAAGTTTCCCCCCTTTTGCTTGCTTTAAAAATTGGCTAAATAAATCG
TCCGAAGAAATTATCTTAATTAACCTAGAGCTAATTCCCTAATTAATAAATGCAAATAAT
AATCGGAATCGGCATGTGGAATTTTTCTTGGATTCTACATGTCACAATATATGCTAACAG
GATTTTTAGTGGAATTTTCAGAGCCTTGGAAATAATTTTAACCAATTAAAAATCACCAAA
GTGCAATTTTTAAATCCCAGGAAAATCCTTTCTTTTCTTTTTCTTTTTCCTGTTTCCTCC
TTTTTCCTCTTCTTGGGCCGTCGGCCCAGTCCACCCGTCGCCCGCGCTCGGCCTCCCCTT
GTGGGCCGGCCCGTTCCCCTTTCCCCTCCCCGAAGTCCTCCCTCCCTCCCTCTCTCCTTC
GGGCGCCGACAGGTGGGGCCCACCTGTCGGTCGTCTTCCTCCTCTAGCCGGTTGGAGCCG
AGCCCCAACCGCCGGCGCCCCACCTCCCCACGCCGCCCGCCTTCTCCGTCCCTCTCCGCG
CCCGCACCTCGCGCCCACGTCGCCGCCTCTTCCCCCGCCCCCACATCTCCCGGCCCGCGC
GCGCGCTCGAGAGTGGCGGGATTCGATTTCGAATCCACCTCTCTCACTCTCTTCCTCCCC
ACTCCCCCACGTCGCCGGCCAAATCGGCCACCTCCCCGGCCACGTCCGCCCCCTCCCGCA
CCTATAAATCGCTCCCCGCGTCTTCCTCTCTCGTTTTTCGCACTCGCCGCGCTCTCCCGT
GCCTCCTATCGTCGCTCGCGCCGCTTGTTGCTAGTGCCGCCGCTTGCCGCCGCCTTCGGC
CGCGAGCCGCCGCCGCTAGAGTCGCCGCCGCGCCAAACCGCCGCCGCCGTTACGCTTCGC
CGAGCCCGCAAGCAGCTTTCCCGGCCGCCGCCTCGCGTCGCCGCGAATCACCACCGGAGC
ACCTCTCCCCTCGCGAGCCGGTGAGTTTTTCCCTCCCCTCCATCTCCGGCCGGCAATTCA
AGCCGCCGTGGTCGTCGTCTCCTCTCCTAACGCCTCTCCATGCTCTCTCCTAGGGTGTCG
CCGCCGCCCGTCCGTGCCTCCGCGTCGCCGGTCATCGCCGCTCGTCTTCTTCCTTCACGC
CGGTCGCCGCCATCGCCTCGGTGAGGAATCCCCTTTCCTCCTCCTTCCTTTCCTCTCCCC
CCGTGAGCGCCGCCGCCCTCCGCGCGTGCGCCGTCGTCTTCGGCTGCCGCCGCCGCCTTC
GCGCCGGCCGCCGCCGTCTCCCCGCGCCGCCGGTCACCGCCGGCGGTCGTGCGCCGTCGT
CGCCGGTCGCCATGGCCGGCGGTCGGCTTTGAGGCCGTGCCGAGCATGTCCGCCGCCTCA
CTCGCCTCCCCCTTGAGCCACTGCCCGGTGGGGCCCGCTTGCCAGCCGCCCCCTCTCCCT
CCCCTTAGTGCCGCTGATCAGTGGGGCCCGCCTGTCGGCGCCACCCCCTCCCCCCCCTTC
GCTGACGTCAGCCCTGGGGCTTTATTGCGCAATAAATTGATTAAGGACTTTTCTTTATTA
GTAAAAACACAGTTTATCTTCTAAAATTCATAAGTAATTCATCCGAGCTCCGTTTAAGTC
CATTCAAGTCTCAGTAAATCAAGAAAAATGCAAAGAATCCATTAAAAATGGTTTTGTTCC
CTGTTTCAGTAGTCTTATAGCCTGTTTTGCTTGTGTGCTTTGTTTGTCGCGTAGGTTTCG
GCCGTTTTGTCGATCCACGGTTTCTCGAAGACGTTGCTGAGGTCTCGTCAGTGCGAGAGC
AAGGCAAGTCATGAAATACGTTTGATCATATTGTACCCAATTTACAAATATCCCGCATTT
CTATTAAATGTTGCATTCTTTTACAATGTAATGTGGGATGGGTCCTATTCCTCAGCCACA
TATTGTTTACCATATGCCGTTGATAACTTGGGTATCAAAATGACTAGATGTTGGTTTAGG
AAATGCTTAGCCATGCTTAGTTCAACTAGCACACAAATGGGGATCACCTTATTACATAGA
CTTTGTCTATTGGCATAGCTTTAGATTGGTGCCACCGCAATGGTGTTAGTTAATTAAAAT
ACACTGAATGGTGGGCTGTGGGTGCATGGTTTTGCTGGTCGCACCCATGGCAGTTAAGGA
CCGGTTCACGGGAAACCCTGGGAGACTTACCGTGCTTTCCACAAGCGGGAGTGGGTAACT
GCTTGATCTGAAGTATAGCTCGACCCTTTCCTAGGCACCGGTGGCGAGGGTGGGCGTGAT
GGAGTTGGGTCGGCCGGGGTGTCCGGTTGTCCAGCTGCCGGATTCACCGCGGCGCAAGAG
GGGACCGCCCACTGCCTTTTGAGGGGTGGGGGTGAAACCTTAGCGTGGTGTGGATGATTA
GGGGAGGGTTATGTGGAGGGTCTTGTCACGATTTCCCCCTTTGCAGTATCATGGTGATAC
TTCGGGGCATGGCGACATGTGTGGAATCGTGTCTTGTGGGTACAGTTGTACACCTCTGGC
CAGAGTAAAACTATTCGAATAGCCGTGCCCGCGGTTATGGGCGATCAACCAGATTCACCG
TGATTAGTCTCATTCCTAGTTTAGCTTAATGAACTGGTGTAGTTCAGGTGGTTGGTTGGG
CCTGTTGCAACGTGGGGTAGCGTTGGACAGTGTTTGGTTAATATTGATTAATTACTACAA
CTGTTTTACTGCCTTCAACTACTGTTTTTAAATGCTAGCTTTATGCAAAAGAACCTCTAG
CCTCCTTTGGTTATATCCTGCATCATACCTCCTCTTCCGGTATGACTTGCTGAGTACAGT
GGGTAGTACTCAGTCTTGCTCTCTTTTCCCCCACACCAGAGCTGAAGATCTTCCTAGTTG
GAGCTGTTTTGTCAAAGTTGGTTTCGTCGCTGCCGTCAAGGATTGCCTGTGGAGTGGAGT
CGCCCGCTGCTGAAGTCAAGCTTCCCGGTTTAGCTCGCTTTTATCTTTTCCGCTGCATTT
GTAATCTTTTCTATTTTTGTAAGACGTGGATCTGTATGTCAACAATTGTCGTTTGTGTAC
CCTGGCTGGTCCTGGACAGGGATTTAATGCACATTCAGCTTAGAAATTCTGGTTCGAGAA
TTTCTGGGCGTGACAATTTGGTATCAGAGCCGACCTTGACCGTAGGACAAGCCAACTGGA
AACCCTAAGAGCCCTCTGAACCCCTTTTTCATCTGCATATGCCTTTTTGCACCTGGAATT
GTTTCGGGAAAATTTGGAGTTTTGCCTCTTTGGTTTGCGGGAAAAATCTTGGTCGTTCTT
TCGGATCGGATTTTTTTTTTAAAAAAAAAAAAAATTAGCTCAGTCTAGGGCTTTAGAAAA
ATTTTAGTTGGAGTTTATTCGACAGTCAGTCGGGAATTTATTGGGGGTTATGCATTAGGT
CGTGTCTATATTCGATGGGGGCAATGTTATGCGCATCATTTTCCATGCAACTAGTCTATG
CAT
>G6818-Map3_reversed#CLASSI/LTR/Gypsy
ATGTAGCGCCCGTTCCGTCGTGGCGCCTAGCGGGAAAATTATCTCCGAAAAACCCTAATT
GCGAAATTTGTTTCTTTGATTGTTGTCTAGTGTCCGTGCCATCTCAAGATCTCAATCCCC
GATCTATCATCGAGTTCTTTTCCGAATCCAATTCCTTCCAAATCGAATCCCTCCGCAAAA
GTCTAGTTTGCCTCCCCCGGGTTCGATGGGCCGAATTCCGCTCGGCCCATCTCTTCCCCG
GCCCTCTCTCTCCCGGGCGTCTCCCTCTCTCTCTCTCTCTCTCTCTCTCTCTCTCTCGCT
CCCTCCCCACCCCGGCGCGTTTTCCCCCCCCTCCCGCTCGCTGCTCGCGCGTGCGAGAGC
CGCGCCGAGCGCCCCCTCCTCTCGCGCGAGCTCCCCGCTCGCAAAGCCGGCCCCGCGCGC
CGTTGCTCGCGCGCGCGCCCGCGTGGTTTCCCGCCCGAGCCGCGTCGTCTGCGCCATCCG
CGTCGCCCGGTCCCGCTGCCCAGCCGCGCCGCCCGTTGCTTCCCGCGCGCGCGTGCCGAG
TGGCCGACCGCCTGGTCGCCGCCGCCCTCACCCTCTGCCGCGCCAGCCCGCGCCTGTCGC
CCGTGTCGTCGCGCCGCTCCAAACCATCCCACCGTCATCGCCGTCGTCATCGCCCGGCCC
CCGCCACTCCGCGCGCTAGCCTCCAAGGGGCGGAGGCAGAGAGCCCCTCTCCCTCTGCCG
AGTCGCCCTGCTCCCTCCTCCTTTTCCCGAATCGGCAAAGGGGCGAGCCCCCTTTCTCTC
CCTCCTTTTCCTCTTTTTCTCCCCTTTTTCCCCTCTCGCCGGCGTCACCTCCTGTCGCCG
CTTTGGACGCTAGCCGGAGCGCCAGCTCGCCGGCTTGACCGCCCATGTCGGTTCCCCTCT
CTCAAACCGACATTGCCGCCCATTTAAACCCGTCTTCCCCCTCCCTTCCTTTCCTCTCCC
ATTCGCCTCCTCACCGTTGCCGCCACTCCCGTGCTCTGCCTCGCCTCCGCCGTCCATCGC
CAAGCGCCGGGAGAGCCGGTGCGTTCGTGGACGCGGAAGGGGACTCCGGGCGCGCCCTCT
TCTTCCTCTTCCTCTGCCCGAGGCCGGAGAGATCACTCCCGCGCCGTCGGCCTCTCGTCA
CAGCGCCCCTCCTCACCACGGTAGTGCCTCTCTCCGTTCCTCCTCCTCGCTCCATCTCCT
CCCCCTAGCTTTCGGTAGTAGCTTGAGTAGCCTCCCCGTAGTTAGCCGGCGCCGCCCCGA
CCGTTGCCGTCGCTCGCCGTGTGCTCGCCGCCGTCGCCGCCCGAGCTCCGTAGCACCCGC
TCGTCGCCGGCCTCGCTCGGCGTAGTTCCGCCCAATCCGACGCTAGCGTCGAGTTCCCGA
AGCCGCGTAGATGCTCTCACCGCCGGGAATCGACCTCTCGTGACCTCGTCGCCGTTTCCC
TCTTCTCCCGCCGCCGGTTGCCGCCGCCGCAATCCGCCGCCGTCGAGCAACCTCCGGCGA
ATCCGAGCCGTTGGCTCGCCTCCCCTTGTCACGTGCAACCGCCCGGTGTGCTCGCTGTTG
CCCGTATCGCCGTGGTTCGCTCCGCCGCTCGCCGCCGCCGCCCGCCGTCCATTCGCGGCC
GGGTCGTCGTCTACCTCCCGCCGGCCCGCGTGGCAGCCACGTAGGCGCCACGTCGGCGCC
AGCTCAGCCAGACCGGGTCGGGCCGACCCCGGTCGGTCCCTCCGCGTGCGCGCGATCCAC
CGCGAGCCGTGAGGCTGCGCGTGGGCCCGCCGCACCTGCGTCCACCGCGGACCGCGCGCA
TGCACCGCGTCCCTTCTCCGCCCGCGCGCGTGCGTCGCGTGCTCCCTCCGCACGGTGAGC
CGAGCCGCTGACAAGCGGGTCCCACCCGGGACCGCGCGTGGTGAGCCCGGTCCACCGGAC
TCTCTCTCCTCCCTCCCGCGCGCGCGCGCTTGGGCCGTCTTGGGCCGGCCGGCCCGTTAA
GATCGGCCGGTCCGCTCCATTTCCCTTGGGCCGCGCCCTAGCCGCCCGAGAGAAGTCTAC
TTCTCCTCCCTCTTCCTTTTCTTTCTCAAAAAGGATTTAATTTAATCCTTTTAACTTTAG
ACCAAAAATCCAATAATCTTAGAAATTCAATATCTTCCCAACCGTAAATCCGTTTGACTC
CGTTCAACTTCCAAAATTCCCCAAATCTCGAGATCTATCTAATGGCACGCTTAGAGGTCA
TTAATAGGGCTTTATTTTCGCCGTTTGTTGAGTTGTCCCGTTTCGCGTGTAGTTTCGAAG
CCCGAAGACCCGCAGTGCGAGGATTTCGAGGATCAAGCTCCAGATCTCGAGCAAGGCAAG
CCACCTTTGAACATCTTGAGCCTATATTTGAAATTTAATTATATTGCTTGCAAAATATTA
TGCATTGATAGGATCGCACTTAATCTTTTGTCCCATCTGCAAGGCAGATTGGCGGACCTA
CCAGACTTGTTGCATTTGATCCTTCCATTGTTAATTGCTATACTATGTCCCCTTGTAACC
ACCCAGTTGCGCCTCGATAATCGTGCACTCTGTGCGAGAATCGACGGTCGCCTTCAAACT
TAAAATCTGAGTAACAACTTGGGTAAAACTGGAGTTTTACAAAAGACTTGGAAAAAACCC
GACACCTGGGTCGGTGCTTGTGAACTAAATGAATTCCCAAAACCGCGGACCGGGGAACGT
ACCGGGTGTACGGTTTCCCGCTCTTGCACCTAAGGACCGTTTCCTTGGAATTTCATCCGA
ACATAAGACAAGTACGACCACATGGGTGGAATGGGACACCCTTGGCTGAGTAACTAGCTT
ATCAGGGGAGCCTTGATGCCGAGAGACATGTGGATTCGCCGGGGTGGTGTCGGGGAGGAC
CCCTGGGCTTCCTGGCACAGTATGGTCTGGGACCTAACCTGTTGTTGGTCTGGGACCCCT
CTCGTCGGCATATGGTAAACCTGTGTCGGCTTTCGAAATGCCTTGTCATGAAAGCTTGGA
GGTCTCCCGACGTGGCTGATCCCCACGGGCTGGATGATCCGGGTTAGTAATGTCATGTGG
GTAAAGTGTACCCCCTCTGCAGAGGTTAACAAACTGTTCGAACAGCCGTGCCCACGGTCA
TGGGCGGATGTGAGGTGATTCCTAGCGTAGTTTTGTTTGACTACTGCTCGTGAAATTGCT
GTTGTGAAAATGGGTTCGATGTTTGAAAAATCAGCAGCTGACGGGATCAGCTAGGCCCGG
GTGGCCGTTTGGAAAGTTGTTGGCCCGGGTGGCCGTTTGAAAAGTTGTTGGCTCGGGTGG
CCGTTTAAAAAGCTGTTGGTCGGGTGCCAACCTTGTTTCAAGATCTAAAGACTGATACAT
TGCACATACTCCGACCGGACGAGACGCACTGTCTCATCCGTGTCGTTTGAGAAGCACTCA
CCTAGTTGATTTTAGAAAAAGAGTTCAAATAAAATCAATTGCAAAAACAACAGCCTTTCC
TTGAAGCCTGCATTAAACACTTATTTCCCCTGGCTTGCTGAGTACTCCCGTACTCACCCT
TGCTCTATATAAATATCACTCCCCCCCAGTTGCTGAAGAAGATGAAGCGGATCCTGCTGA
TGAGGAGTTCTTCCAGGAGCAAGCCGGCTACGATGAGTTTTAGGGTTTCGGCCTAGTTCC
CAAGTCGCGCCTGTGATGATTGGTCCAAGTCCTGGCTTCCGTTTTCCTTTTGTAATGCAG
TTGTGAGCTCGGGATCTGTCCGCAGCCCAACATGACTGTACTCCTACTCTATAATAAAGA
GACCTCTGTTGCTGTGATATTCTGTCTCCCTGTGATACCAGCACTGTTTCCTGGGACTGG
TATCGATTAACAGGTTAATTTGGAGCGTCACGGGCTAGTTCCGGTCGGGACTAGTTCGGG
GCGTGACAAGAGATGGTATCAGAGCACAGGCTTGGCCCTAGGGCGAAACCCGACGCTTAG
GACGACCCTAAGGATACTAAGTTCAAAACTACTTGCGAAAAGCTAAGGTCTCTTTTGTTT
TCTTTATTTTCAATAGTTTGTTTCTAAAATGGTTACTGATCTTTCTCCCTCTTTCAAAAT
TGTAGATGGCAGTGAACGCCAGCTTCAGTTCCCACGGTTTTGGTGAGGGTCACCACGTCG
CTCAGCTTCGTGACCTCGCCCGTTTCCTTGGCTTCTCGTGTCCCGAGTACACGGGGTACT
CCGTGGACCGTGTTCCCCCTCACTGTGAGCTCTCTGTGTACCTTTACCCCCGTGGAGGTA
TACACGGAGCTGGCCTTCGCCCCCACCACTTCACTGTGGCCAGGCCCACTCTCCAGATCG
CGTACCAGGACCTCTCCTGGACTGCGCTTCGTCGCCTGGCCCACGACTACAGCCACCGTC
TCGGAGGTTCCGCCTTCCGGCAGCTTCCACGCCTTCCTTCTGGCCACTCAGACGCCAGGT
ACCCTTGTCCGTACAGCGAGTCTCAGCCAGTGCTGACTCGCATGGTTGAGCTTTCGGAGG
CTCAGGCCACTCAGCACGACCTACTCCTTGAGGCTTACCGCTCCCTTGCCCGCCGCTACG
CCGCTTTGGAGGCCCGTCTGGCCGAGGAGGGTGTCACCTCAGTTGACACTATCTCTTGGG
ACTCAGGCCGCCTCTGCCACGCCAGCCACCTGTCCTCCCACAGCTCCCGCGGCTCTGCCC
GCACTCCCAGTGGCCCGCGCTCCCCCAGCTCGCGTGCGCCGTACTCACCAGTGTACTCCC
CCTACCCACACCCAGTTAGCCCTTCCTACACCCCCGGACACACCCCAGTTGCTTCCTCCC
GCCGTGGCCCACGCTTTATCCGCACCGCGCGGAAGCGTGTTGTTGGTTCTTCCACCGTGT
TCCGTTTCCACTACCCAGCTCCCCCACCGCCAGCGGCCCGTGCTGCTGCCGGCCCTCGAC
AGGTTCCGCCGGTCCCTTCGCGTCAGCCGATCGACGTTTCTTCGACTGAGGAGCCGACTA
CAGGAGGCAGCCAGGCCGACGAGGAGTAGAGGAGGCAGTCTTCAGCAGCCGTCCGTGTGA
TAGGCCCTTTTGTTCCGCCGCCAACTCTTTTGGAGTCGTGGCGAGGTAGTGCGTGCGTGT
GTTTGTTGTGGGTGTTGTTTGGTAGTCTGGTTCTCCTAGGTGGTGTGCGCACAGTCAAGC
TCGGCGTAGCTCTGTGACTTGTCCACACCCGTTGTATCAGGTGTTTTTATGATTTGAAAA
ATCCAGTTTATGCCTAGTGTGTGCTATCTGAGTTGCTATTTGCTTTGCTCCTTGCCCTCC
TAAGTGCTTATCTGACTCTTACCCCGCCCTTTTCTGGGAGTTTAGATGGCTAGCCGCCCC
CGCCGTGCAGCTCGTGCACCAGCCCGCTTTGGTTTTGAAGATGGTAGAGTTGAAGCAGAA
GCAAATCATGAATCAGCTAATGAGCAGTCTCACCACAGCAACCGTTCGCACCGTACTGTT
TCCCGCAACGCAGAGGTTGAGCAACCCCGCCGCAGCAACCGCTCGCATCGCACAGTTTTC
CGTAATGCAGAGATGGAACAGTCTCACCGCTCTCACCACACTGCCAGTCACAATTCTGGA
GAAGAACGCCTCCCTTCCCCACCTCATGTGGAAAACAACATGCAACACATAATGGCAGTT
CAGACACAAATCTTGCAAGGACTAACCACAGCCATAGCCAGTTTTCAGCATAATGCGCAT
GGAAATGGCCACCCTCACGTGGGCAACAATAGATCCAAGCTGACAGACTTTCTGAGGTCA
CGTCCGCCAGAGTTCTCTCAGACCGTCGAGCCCGTCGAGGCTGACGATTGGTTGAAAGAT
GTTGATAGAAAACTCAACTTAGTGCAGTGTACTCCTGTTGAGAAGACGCTCTACGCCTCT
CACCAGCTAAGAGGACCTGCTGCAGATTGGTGGGAGAATTACTGCAATGCACATCCTGAA
CCCACTAACATTGCTTGGGATGAGTTTGCTACGGCTTTCCGTGCAGCTCATGTGCCTGAA
AGCACTATTGACATGAAGAAAGAAGAATTCAACAGACTTAAGCAAGGCAACAGCAGTGTC
AATGAGTACCTAAGTCAGTTCAACAAGTTGGCTCGGTACGCCCCTGAGGAAGTAGACACA
GATAAGAAGAAGATCAGGAAATTCTTGAAGGGAATCGCAGTTGGAATGAGACTCCAGTTG
CTTGCTCATGACTTCCCCACTTTTCAACATATGATCAACAAGGCACTTCTGCTTGAGGAT
GCCAGAAAAGAGGCTATCGAAGAATACAAGAAACGCAAGTCTAACCATCAGGGAAATTAT
TCCCGAGGCGCACCTCGCCCTCGCTACGGTCAACCCATGCAATACCACCAGTCGGTCACT
CAGGCTAACCGACAGCCAGGCTACGCCCCTCGCCCTCAGATGAACCGTCCGGCACCTCCG
CCACAGCAGCGTGCCCCTAGTGGCAACACTGCGCCAAACAGTGTTACCTCCTTCAAGTCA
CCACAGGGACCGTCAGCAGTTCAGTGTTTCCGGTGCAACCAGATGGGTCACTATGCTAGA
CAGTGCCCTCAGAATCCTACCAACACCAACTCAGGGCATGCTAATGGCAGCACCGCCAGA
ACTCCTACTCCAGCGGCAGCTCAGTCTCGTCCTAGCTCTCAGGCAAGTGGACAAGGTTCT
CGTGCTTCCAACCACTTTGGTCGAGGACGTGTGAATCACATTCAAGCTGAAACCGCTCAG
GATGCTCCAGACGTTGTGATGGGTATGTTCTCTGTCAACTCCGTACCCGCAATAGTTCTA
TTTGATTCAGGAGCTTCCCATTCTTTCATATCACAAGCTTTTGTGAAAAGAAATGGTTGG
AAAACCCAAAATTTGCGTGTACCAATGATAGTACATTCCCCTGGGAGGAATATAAGGGCA
ACTCAAATATGCCCGGAAGTTAACCTTAGAATTGAGGAAGTTGACTTTCTAGCCAAACCG
ATAGTCCTAGACTCGCAAAGCTTGGACATCATCCTAGGGATGGATTGGTTGGCTAAGCAC
AAAGGACAGATAGATTGTGCCGAAAAGTCCATCACTTTGCAAGGACCTGGAGGAAAGCAA
GTCCGCTTTACCCCTAACACCCCTACCGCAAGTCGGTCTATCCTAACCTGTTTACAAGTC
ACCTCCTTGGAGTCGGTGCCCATAGTCTGTGAATATCCCGACGTATTTCCAGAAGAATTA
ACGAGTATGCCACCAGACCGAGAGATTGAGTTCGCCATAGAACTGGCACCAGGCACAGCT
CCAATTGCAAAAAGACCCTACCGAATGGCAGCTAATGAGTTAGCAGAAGTCAAAAGACAA
ATCGAAGAGTTGGAGAGTAAAGGTTATGTGCGACCTAGCTCATCTCCTTGGGGAGCCCCA
GTGCTTCTGGTTAAGAAAAAGGATGGCTCTGAGAGAATGGTAATCGACTATAGAGCCCTG
AATGAAGTAACTATAAAGAACAAGTACCCGTTGCCACGGATTGACGATTTATTCGATCAA
CTTAAAGGAGCAAGAGTTTTCTCAAAAATTGACTTGAGGTCAGGTTACCACCAACTGAAA
ATCAGATCTGAAGATATCCCGAAGACCGCTTTCTCAACGCGTTATGGTCTATATGAGTTC
ACAGTTATGTCCTTCGGACTCACCAATGCTCCAGCATTCTTCATGAACTTAATGAACAAA
ATCTTCATGGAATACCTGGACCAGTTTGTCGTGGTGTTCATCGATGACATCCTGATATAC
TCCAAGAACGAGGAAGAACATACTGAACACCTGAGGCTGATAATGGAAAAGCTCAGAGAT
CATCAACTATTCGCTAAATTCTCGAAATGCGAATTCTGGTTGGACCGAGTAGCATTTCTT
GGACACGTGATTTCCTCCAACGGTGTCGAAGTAGATCCCAGCAAGGTTGAAGCTGTACTT
GCTTGGAACCCGCCCAAGAACGTGTCAGAAATCCGCAGCTTCCTTGGCTTAGCGGGATAT
TATCGAAGATTCATTGAAGGATTCTCTAAGCTAGCCAGACCTATGACCGAACTGTTAAAG
AAGGAAAAGAAATTTCAATGGTCTGCAGCCTGTGAAGACAGCTTTCAAGAAATGAAGAAA
AGGTTGACCACTGCACCAGTTCTCACCTTGCCAGATATCCGAAAAGATTTCGAGATCTTC
TGTGACGCATCAAGACAAGGCTTAGGATGTGTCCTAATGCAAGAACGAAAGGTTGTGGCC
TATGCATCCAGGCAGCTCAGGCCTCATGAAGTCAATTATCCCACCCATGATCTCGAATTG
GCAGCCGTGGTTCATGCTCTTAAGATCTGGAGGCATTATTTAATCGGGAACAGATGTGAA
GTATACACCGATCACAAAAGTCTTAAATATATCTTCACACAGACCGAGTTAAATATGAGG
CAGAGAAGATGGTTGGAACTAATCAAGGATTACGATCTTGGAATCCACTATCATCCTGGT
AAAGCCAACGTGGTCGCTGATGCGCTAAGTCGCAAGGCCTATTGCAATGTAGCTCAAATA
CGGCCTGACCAAGAGCATCTGTGCAGAGAATTGGAGAAGTTAAGGCTGACCGTGGTACAG
TCAGGAGTCCCTGCCAGCTTGACAGTACAGCCTACCCTAGAATCGCAAATCCGGGAGGCT
CAGAAAGATGACGAAGGGATAAAAGAGTTAATAAAAAGAATACAGGAGAAGAAAGACACC
AATTTCTCCATAGACGATCAAGGCACAGTTTGGTGCGGTCCACGCATCTGTGTACCGGCC
AAGAAGGAGTTAAGAGATCTCATCCTAAAGGAAGCTCATGAGTCCGCTTACTCCATTCAT
CCAGGAAGTACGAAGATGTACCAAGATATCAAGGCATACTTTTGGTGGGCTGGAATGAAG
CGAGATGTCGCAGAATATGTAGCCTTGTGTGACATTTGCCAAAGAGTCAAGGCAGAGCAT
CAGAGGCCAGCTGGTCTGCTGCAACCCCTACCGATTCCCGAGTGGAAATGGGAAGAGATC
GGAATGGATTTCATCACCGGTTTGCCAAGAACCCCCAACGGGTACGACTCCATTTGGGTA
ATCGTGGACCGACTCACGAAATCAGCTCATTTCGTGCCAGTGAAAACCACCTATGATGGA
AAGAAACTAGCAGAACTCTACATGACCCATGTCGTATGTAGATTTGGCTGTCCCAAGAAA
ATTGTGTCAGACCGAGGCACTCAGTTCACCTCAAGGTTCTGGAAGCAGTTGCATGAAGCC
CTCGGAACTGATCTGAATTTTAGTACAGCCTACCATCCGCAGACCGATGGTCAGACCGAA
AGGGTAAACCAAATCCTAGAAGACATGCTACGTGCGTGTGCCTTGGATTTCGAAGGCACT
TGGGATCGTTGTTTGCCGTATGCCGAGTTCTCATACAACAACAGTTATCAGGCCAGCATT
CAGATGTCGCCGAATGAGGCAATGTTCGGAAGAAAGTGCCGCACCCCCTTGTGCTGGAAT
GAGGTGGGCGAAGCACTGGTATTCGGTCCTGACATACTCAAGTCAGCAGAAGAACAAGTT
AAGCTGATACGAGAACGTTTGAAGACAGCACAGAACCGTCAGAAGAATTACGCTGACAAT
CGGAGGCGTGACCTTGAGTTCGAAAAAGGAGATCATGTGTACCTGCGGGTATCACCCCTC
CGTGGTATGAGAAGGTTTGGGATGTCCGGCAAGTTAGCACCCCGCTACATCGGCCCCTAC
CTCATAACCGCCAGACGTGGCGAAGTGGCTTATCAGCTTGAGCTACCTGAAGGTCTCGCA
GATGTGCACAACGTGTTCCACGTATCCCAGTTAAAGAAATGTCTTCGAGTTCCAGAAGAG
CAAGTTCCCCTGGGTAATATCGAGCTGGAAAAGAATCTGACCTACAAGGAAAGACCGATC
AAGGTTCTTGAAGAGGCAGAACGTCAGACTCGAAGGAAGACCATCAAGTTCTACAAAGTC
CAATGGAGCAATCATTCTGAAGATGAGGCAACCTGGGAACGAGAAGATCTTCTCCGCGCC
GAGTTTCCGGAGCTGTTCCCTTAGGTGCTGAATCTCGGGGTCGAGATTCTTGTTAGGGGG
GTTGGTCTGTAGCGCCCGTTCCGTCGTGGCGCCTAGCGGGAAAATTATCTCCGAAAAACC
CTAATTGCGAAATTTGTTTCTTTGATTGTTGTCTAGTGTCCGTGCCATCTCAAGATCTCA
ATCCCCGATCTATCATCGAGTTCTTTTCCGAATCCAATTCCTTCCAAATCGAATCCCTCC
GCAAAAGTCTAGTTTGCCTCCCCGGGTTCGATGGGCCGAATTCCGCTCGGCCCATCTCTT
CCCCGGCCCTCTCTCTCCCGGGCGTCTCCCTCTCTCTCTCTCTCTCTCTCGCTCCCTCCC
CACCCCGGCGCGTTTCCCCCCCCCCCCGCTCGCTGCTCGCGCGTGCGAGAGCCGCGCCGA
GCGCCCCCTCCTCTCGCGCGAGCTCCCCGCTCGCAAAGCCGGCCCCGCGCGCCGTTGCTC
GCGCGCGCGCCCGCGTGGTTTCCCGCCCGAGCCGCGTCGTCTGCGCCATCCGCGTCGCCC
GGTCCCGCTGCCCAGCCGCGCCGCCCGTTGCTTCCCGCGCGCGCGTGCCGAGTGGCCGAC
CGCCTGGTCGCCGCCGCCCTCACCCTCTGCCGCGCCAGCCCGCGCCTGTCGCTCGTGTCG
TCGTGCCGCTCCAAACCATCCCACCGTCATCGCCGTCGTCATCGCCCGGCCCCCGCCACT
CCGCGCGCTAGCCTCCAAGGGGCGGAGGCAGAGAGCCCCTCTCCCTCTGCCGAGTCGCCC
CGCTCCCTCCTCCTTTTCCCGAATCGGCAAAGGGGCGAGCCCCCTTTCTCTCCCTCCTTT
TCCTCTTTTTCTCCCCTTTTTCCCCTCTCGCCGGCGTCACCTCCTGTCGCCGCTTTGGAC
GCTAGCCGGAGCGCCAGCTCGCCGGCTTGACCGCCCATGTCGGTTCCCCTCTCTCAAACC
GACATTGCCGCCCATTTAAACCCGTCTTCCCCCTCCCTTCCTTTCCTCTCCCATTCGCCT
CCTCACCGTTGCCGCCACTCCCGTGCTCTGCCTCGCCTCCGCCGTCCATCGCCAAGCGCC
GGGAGAGCCGGTGCGTTCGTGGACGCGGAAGGGGACTCCGGGCGCGCCCTCTTCTTCCTC
TTCCTCGGCCCGAGGCCGGAGAGATCACTCCCGCGCCGTCGGCCTCTCGTCACAGCGCCC
CTCCTCACCACGGTAGTGCCTCTCTCCGTTCCTCCTCCTCGCTCCATCTCCTCCCCCTAG
CTTTCGGTAGTAGCTTGAGTAGCCTCCCCGTAGTTAGCCGGCGCCGCCCCGACCGTTGCC
GTCGCTCGCCGTGTGCTCGCCGCCGTCGCCGCCCGAGCTCCGTAGCACCCGCTCGTCGCC
GGCCTCGCTCGGCGTAGTTCCGCCCAATCCGACGCTAGCGTCGAGTTCCCGAAGCCGCGT
AGATGCTCTCACCGCCGGGAATCGACCTCTCGTGACCTCGTCGCCGTTTCCCTCTTCTCC
CGCCGCCGGTTGCCGCCGCCGCAATCCGCCGCCGTCGAGCAACCTCCGGCGAATCCGAGC
CGTTGGCTCGCCTCCCCTTGTCACGTGCAACCGCCCGGTGTGCTCGCTGTTGCCCGTATC
GCCGTGGTTCGCTCCGCCGCTCGCCGCCGCCGCCCGCCGTCCATTCGCGGCCGGGTCGTC
GTCTACCTCCCGCCGGCCCGCGTGGCAGCCACGTAGGCGCCACGTCGGCGCCAGCTCAGC
CAGACCGGGTCGGGCCGACCCCGGTCGGTCCCTCCGCGTGCGCGCGATCCACCGCGAGCC
GTGAGGCTGCGCGTGGGCCCGCCGCACCTGCGTCCACCGCGGACCGCGCGCATGCACCGC
GTCCCTTCTCCGCCCGCGCGCGTGCGTCGCGTGCTCCCTCCGCACGGTGAGCCGAGCCGC
TGACAAGCGGGTCCCACCCGGGACCGCGCGTGGTGAGCCCGGTCCACCGGACTCTCTCTC
CTCCCTCCCGCGCGCGCGCGCGCTTGGGCCGTCTTGGGCCGGCCGGCCCGTTAAGATCGG
CCGGTCCGCTCCATTTCCCTTGGGCCGCGCCCTAGCCGCCCGAGAGAAGTCTACTTCTCC
TCCCTCTTCCTTTTCTTTCTCAAAAAGGATTTAATTTAATCCTTTTAACTTTAGACCAAA
AATCCAATAATCTTAGAAATTCAATATCTTCCCAACCGTAAATCCGTTTGACTCCGTTCA
ACTTCCAAAATTCCCCAAATCTCGAGATCTATCTAATGGCACGCTTAGAGGTCATTAATA
GGGCTTTATTTTCGCCGTTTGTTGAGTTGTCCCGTTTCGCGTGTAGTTTCGAAGCCCGAA
GACCCGCAGTGCGAGGATTTCGAGGATCAAGCTCCAGATCTCGAGCAAGGCAAGCCACCT
TTGAACATCTTGAGCCTATATTTGAAATTTAATTATATTGCTTGCAAAATATTATGCATT
GATAGGATCGCACTTAATCTTTTGTCCCATCTGCAAGGCAGATTGGCGGACCTACCAGAC
TTGTTGCATTTGATCCTTCCATTGTTAATTGCTATACTATGTCCCCTTGTAACCACCCAG
TTGCGCCTCGATAATCGTGCACTCTGTGCGAGAATCGACGGTCGCCTTCAAACTTAAAAT
CTGAGTAACAACTTGGGTAAAACTGGAGTTTTACAAAAGACTTGGAAAAAACCCGACACC
TGGGTCGGTGCTTGTGAACTAAATGAATTCCCAAAACCGCGGACCGGGGAACGTACCGGG
TGTACGGTTTCCCGCTCTTGCACCTAAGGACCGTTTCCTTGGAATTTCATCCGAACATAA
GACAAGTACGACCACATGGGTGGAATGGGACACCCCTGGCTGAGTAACTAGCTTATCAGG
GGAGCCTTGATGCCGAGAGACATGTGGATTCGCCGGGGTGGTGTCGGGGAGGACCCCTGG
GCTTCCTGGCACAGTATGGTCTGGGACCTAACCTGTTGTTGGTCTGGGACCCCTCTCGTC
GGCATATGGTAAACCTGTGTCGGCTTTCGAAATGCCTTGTCATGAAAGCTTGGAGGTCTC
CCGACGTGGCTGATCCCCACGGGCTGGATGATCCGGGTTAGTAATGTCATGTGGGTAAAG
TGTACCCCCTCTGCAGAGGTTAACAAACTGTTCGAACAGCCGTGCCCACGGTCATGGGCG
GATGTGAGGTGATTCCTAGCGTAGTTTTGTTTGACTACTGCTCGTGAAATTGCTGTTGTG
AAAATGGGTTCGATGTTTGAAAAATCAGCAGCTGACGGGATCAGCTAGGCCCGGGTGGCC
GTTTGGAAAGTTGTTGGCCCGGGTGGCCGTTTGAAAAGTTGTTGGCTCGGGTGGCCGTTT
AAAAAGCTGTTGGTCGGGTGCCAACCTTGTTTCAAGATCTAAAGACTGATACATTGCACA
TACTCCGACCGGACGAGACGCACTGTCTCATCCGTGTCGTTTGAGAAGCACTCACCTAGT
TGATTTTAGAAAAAGAGTTCAAATAAAATCAATTGCAAAAACAACAGCCTTTCCTTGAAG
CCTGCATTAAACACTTATTTCCCCTGGCTTGCTGAGTACTCCCGTACTCACCCTTGCTCT
ATATAAATATCCCTCCCCAGTTGCTGAAGAAGATGAAGCGGATCCTGCTGATGAGGAGTT
CTTCCAGGAGCAAGCCGGCTACGATGAGTTTTAGGGTTTCGGCCTAGTTCCCAAGTCGCG
CCTGTGATGATTGGTCCAAGTCCTGGCTTCCGTTTTCCTTTTGTAATGCAGTTGTGAGCT
CGGGATCTGTCCGCAGCCCAACATGACTGTACTCCTACTCTATAATAAAGAGACCTCTGT
TGCTGTGATATTCTGTCTCCCTGTGATACCAGCACTGTTTCCTGGGACTGGTATCGATTA
ACAGGTTAATTTGGAGCGTCACGGGTTAGTTCCGGTCGGGACTAGTTCGGGGCGTGACA
>G6819-Map3_reversed#CLASSII/Helitron/nan
ATCTATTATATACTAAAAGTCCATTAAACTCCCTACAAACGCTCTTAAGCTGCCACGTGT
CTCCCTCAAAACACTCTCAACTTGCCACGTGGCGTAACGAGAGGAATTCAGCACCTCGTA
GGGCCCGCACATTATTTCCATAAATATATGTACGTGTACACAAGGCAAGATTTGAAATCT
ATCTAAAAGCAAAACATGTACTTGTCGTGAACGAACATAGATTAGTTCCATATTTGTGTG
TGAGAGGCAATATTCCAAATCTCTCAAAGCAAAACATTCCAAATCTCAAAAAGCAAAATT
TAGATCACTAGGAAAGATTATTAATTGCAACAAGGATTAGTTCCATATACATGAGACAAT
ATTCGTAAGGCTTGCATGCATATATATACACCCCGCCAGCATGCGACATTAGTCGATTCC
GGAAGAAGTCGATTCCGACGACGGAGCAGAAGAAGTCGATTCCGGCGGACGGAGCAGAAG
AAGTCTGCGGCACCTTGCGAATCATCTTTGGCATAAGAAGGTATATCACGCACCCACAAA
AGAACACAATCATGACATCATCTAATCATGATCTTGCAGCTAGGAAATAACATATGCATC
TATACAGTTTTGTCATCATATTTTCAACAGAAGAAACTAACATTGCACCTACAAAAGAAC
ACAATTACGATATCCTGTATTAGTTAGAGGTACATTATGTTGCATCTATGTATACAATTT
TGTCAATTTTTTTTCCAGCACAAAAAAGTAACCTTGCACCTATCAAAGAACACAATTATG
AGAGTTTGTATTAATTAGTTCTATAAAATAACATAAACATGTATACGACTCTCTGTCAAA
TTTGTTTAGTAACTATATGCAGTACTACTCATTTGCAGATAACATGGCACCTAGCAATTT
GATTACTGCATTAACACCAAAGAACGATAGGTGGAGAATCAAAGTAAAAGTTATTAGGCT
ATGGGATGCGGTTAATCCTACAATGGTTGATGAGTTCTATGGTATACAGATGATTGTACT
AGATGCAGAGGTATGATTGTTGTAAACATGTGATTTAATATATTGTTCTATTATGTAAAT
ACTATTTTTTTGGTGCAGGGCAACTCAATACATGTCTCTATCTCAAAGCAATTGGCGAAC
CACTTCAGGCCAAAAATTAAGATTAACTCAATATATACTTTTAAAAATTTCAAAGTTATG
GAACATGATAAATACCGTGTCCTAAAAAACAATCTGAAAATCCTTTTTTATCATGATACC
ATAGTAAAAGAGGTAAAATCAAAAAGACAATGTTTCTTGGACTATTACTTCGAGTTTACA
GACAGGAAAACATTAAGGAGTAGGTTGAATAAAGATCAACAGTTATCAGGTATGTGCATA
ATCTTACTTCTTTTAAACATTGTTATTTGTACTAAAGACCTGTTTGTATTTAGATGTGAT
TGGCTTACTTAGCGGGATGAAGCCGATCGAGCAAAGAATGCTAGGAAAAAACACAAGCAG
GGAGAGGGTTTGCAACATGCGTGAAATTGAACTCCTTTTATTAGAGTAAGATTGTTGTCT
GCAAATTTAAACCAGCACTAATACTTTCTATGTGGTATATTTTACAAGACTTTATTGCAT
TTGTAGGGGAGAAAAAGTTAAAATTACTCTATGGGGAGATATTTTAGCAAATATGGTTGA
CGACGATTTGCTTGGGAAGCAAACTGTGTTCATCGCCACTGGACTTCTGGTTAAAGAATA
TGAAAGTGAGGATGTTATTTTTTTCTAATTTAACGTACTTATAGTTTTAGTAAACTAACG
ACATTGATCATTTAGAATTATTATCATTTGGAGTAACAAGTTCAACAGAAGTTTTTTTGG
ATATGGAAATTCCTGCAAGCATGGAAATATTGAGCAGGTGTGCAGTAGTAGCATTTAAAT
TCATATATATTTGTTGATTTGTCTAAAATTATCTGATGGATTATATTGCATTTTATTTAT
AGGCATAATGCTGAAAAGGTTTTGCCCACAATGATTGAAGTGGACGCAAGCACTCAAGGA
ACCATTGAAGAGCAAATGTTCTACAATAGAAAGACATTGAAAGAAATAACAGAATTGCGA
TATAGTAATATACAACAGAAGGTACATATCCATTCCTATGTTACGTTTATTTTTCATTTG
TGTATTTAATGTTGGGAAAAATCTACTTGATGGCTGATGTAATGAGCATTACCTAAATTA
AGTGGTACGTTTAGTCGTGAAGTCATCTTTAGTCACTCTTTCAAGCTGATTAGTTAACCA
ACATTAATTTGTTTTTTATTTAGGAATTTATATGCACAGTCAAAGCTAAAATTGAGGAGA
TTAAATCAAGAAATTGGTGGTATATGTCTTGCGATAAGTGCTTTTGTGGAACAAGAAAGG
AATCAAATGTATACATTTGCAATTCATGCGGAAAGGAAGCAGTGAACCCAAAACCACGGT
AAGCATGCTCTTCAAATTTTATTTGACATATTGTAGCAGGTATATTTACCATTAACGGCA
CATTGTACCAGGTATGTAATAAACCTTGAGATAAGTGACCACACTACTAGGACGACATGT
ACAATATTTAATGAGGAAGCAGAAAGAATATTTGGTCATAAGTCTGTGTCCACCATGCTG
GAGGAACAGAATGGACAAATTGATATGATTCCTGATACAATACGTCAGATATGTGGAAGA
ATATTGATATTCAGATTGAAGTTGACTAAACGAAATTTAGAAGAGTGTAAGGAAGACTAC
AAAGTGAACTACACTTTTACACCTAATGAAAAGCTTGAGATGAATTATGTAAATGACAAG
GCAGAAGAGGTATGACTATTTGCATTATTCTTTTTTATACATGTTATAGATCTTATATTA
CAATATAAATATTAATTTGCAGTCAATGTTGAAGTACAACGATGATTATGGCTTCACTGA
TTTGAAAAAAATATTTTTGTAATGCATATGATATATATATAATTATTTATTGGATGTTCT
GTAGTTTGGGCAGCACAATTTTCAGGTAAAAGAAGAGCCAAAAAATGAAAGTAGTGATGA
TTATGAAATGAACAATCATCGCAAAACAAAGAAAGAGAGATCAAACATGAGATCTACAAA
AAGATCAAACAAGGTATGTATAATTGCTTTCTTACATAACAATTCGTAAAGTTGTTTATA
GTAGTACACTAATAATGATGTTTTATAGGAACCATACATTACCGATTCTGATGGGAAAAC
AAATGAAAAGGCAATCACAATCGATGATGATTCCGAAGAATCACTTGATGATTATTTTGA
TGAAGAATACAATAAAAAGGTTACCCAGGAGAGTACAAAGACAAATCCTTCTAAAAGAAG
AGTTACAAGACGCTTTAAAATAGCTAACAAGGTACTTCATTTATTTACTTTCCAAATTCA
CTCAATTTAGTTTTCACATAAATTATTTACCATTTCAATATGGCACTATGATATAGGCTA
AGAAAGATCTTATATTACAATATAAATATTAATTTGCAGTCAATGTTGAAGTGCAATGAT
GATTATGGCTTCACTGATTTGCAAAAATCAGAAGATGAGGTAATATATAACAAATAAAAA
ATATTTTTACAATATATATTATATATATAATTATTTATTGGATGTTCTGTAGTTTGGACA
GCACAATTTTCAGGTAAAAGAAGAGCCAAAAAATGAAAGTAGTGATGATTATGAAATGAA
CAATCATCGCAAAACAAAGAAAGAGAGATCAAACATGAGATGTACAAAAAGATCAAACAA
GGTATGTATAATTGCTTTCTTATATAACAATTCGTAAAGTTATTTATAGTACTACACTAA
TAATGATGTTTTATAGGAACCATACATTACCGATTTTGATGGGAAAACAAATGAAAAGGC
AATTACAATCGATGATGATTGTGAAGAATCACTTGATGATTATTTTGATGAAGAATACAA
TGAAAAGGTTACACAGGAGAGTACAAAGACGAATCCTTCTAAAAGAAGAGTTACAAGACG
TTTTAAAACATCTAACAAGGTACTTCATTTATTTTACTTTCCAAATTCACTCAATTTAGT
TTTCACATAAATTATTTACCATTTCAATATGGCACTATGATATAGGCTAAGAAAGGAAAA
TGTTCTGAAATGAAAACTCAGAGAAATAAGGTACAATTCTTACTTTTCTTTCATATACAA
AACGATTTGTCAAACTATTACTGACATGTTATATACAATTGATGGGTATTAATAGGAACC
ATATACTACTGATTGTGAGAAGATAGCAAATGACAAACCAATTTCGCTTGATGATGATTT
TGATGAAGAATATAATAAAAATATGGTCATGGCGGACACCAGTACTTCTAAAAGAAAAGT
CAGACACTACATAGGACAAACTAACATTGTACTTCATTGAGTTTTACTTTCTATTTAATG
TTACCTTTCATGTTTGTCCATTAATGTCAATATGCTATTGTGCAGGTAAGGGGAAAAGGT
TGTGGAAAGAAGAGTACAAATATGGGAACTTGCACAAAAAGTGCAATTGAAAATACAATT
CAAGATGATGAAGTATTTGATATATTTGTTAAATAAATCATGTATTTTAACATAAAACTT
TTTTAATTAACTAACTAAGAACACAAAATTTAGGTGCATGACGGAAAAATTGCTTCAGGA
ACTGCTAAAAGACCATCAAGGAAATTTATAATTTCAGATAGTGAGGTACTGCATGAGACA
ATTTATCAAGTTATTAATTAATATATATTTTTTTTGTAACAACTAATTTTTTTTCCATAG
GATGAGCACAGCAGTAATACAAAGGTGACTGGGGACAGCACCAGCTGTAATAGTAGTAAG
GAAGATATAAACAAAGGTCGATGCAATTATAATATTGAGAACATTAAAGTTCACATGAAT
GAGCAGTCCAGTCGATGCAGATCAACAAGGATTAGAAGACCACCCACCCGATACTCATAT
TAGGTACAACATATTACTTCTGGGAAAATGTTGGTTGCTTTAGATTTGGTTTGATTAGTA
AATTATAATAATATGGTCTTTCGTCTGCAGGTAATTTATCGTCAAGAAGGCCCAAAAGAA
CCAATTAAAAGGAGGGTTCAGCCAATACTTTTTATTGAAGAATAGTATTATATATGTTCC
TATTAATTTTTATGTTCATTAGATATTGTCAGATGTAACGTACAACTTGCACTTGCCAAA
GGAATCCTTGGATTACTTTGTTTATTTCTAAGATAGAGAGTTAATAACATTCAATATAAA
TGCATGCATGTACCTTCAGTACATGTATATGAGTCGATCCCTGCTTGCTTCCTCTACCGT
TGATATCCTAAAAGCATATAAAACAAGATCAGTTGATTTAATAATTCTTAATTAATACAA
ATCCCCAAGCAAGAAACTTAATGATTAAAAAAACTTGATTATGTAAAATGGAAATCAATC
AAGAAAGATGAGCTCTCGGGGCTACCTTCGCTCTCAGCCATGCTTGATGTTGCTGCACCT
GCTATCCGCACTGCCCCAACACCTGCCATCCCCACTGCCCCATTTCCTACAAATACCACC
TCCCATACCAGAGCCAACTAACCGATGGCTAACACTGCTCCTGATCTAGACATCCTGCGG
TGGATCTACCAAGGCACTGACTTGGATGCCCTATGGTGGATCTAGCCAACCAGTCTTTCA
GCCGTCGCTACCACAAGGCATTCCCTCTCAAATCGGCTCCGATGGATGAGTAGTGGAGGA
GAAGGTAGTGATGAGTGAGCTAGATAGATTGGAGAAGAATATATGTTCAGATTCTCCGCC
GCCTGGCCTTCGCCCTCATGTGGCCATTCGGGACAGGAAGACAAACGCGACCGCAGCGCA
GATATGTGGCCAGGAAGGGCTTGGGAGGAGATAACGATGTGCCTGCAATTTTACACTTTG
GTCCTGCAGTGGATTTTAATTTATAAATGAGCCCTCAGTCTATTATCAGTACTTCAGTAA
TGAAACGTGTTTAGTATTTACCAAAATATAATGAATCTCCTTAGGATGATTGTAAACCTT
TGGATGTTCTAAATAAAACCGCATCAAAGGAACTTTCCAAATGTGTAATATTTAAATGGA
TTTCACAATAATTTAATTAACTTCTGTAAAAATCAGGCAAAAAATATCTAATTAGAAATT
TGACAATATATATATGCAATCTATTTTCAAGTACAATAAAAAAAATATACCATCTATTCA
GCTTATCATCCGTACCAATAATTTCAATTTTAAAACTGCCAAAAAAAGCCACATTGTTTT
TTATATAACCGTACTAAAAGTATTGCAAAATAGAGTTGACCGTACACAGTATTAAGGAAT
TACATCTTATACATAGAATGGAAACGATACCATTAAAAAGAATGGAAGACAATTGTTCAA
GTATAGTAATAATATGGATGGAGTACTAATCCACGACACATAGGTTCATGGAAACTCCAC
GGACTCTATATTCCTATATAAATTAATCTTACAACAATGCTGCAATAAACAATCTACTCT
TCCTTTCTTCCGGAGACACCAGTCAGGTCCCTATCAGTTCTCTCCATCATCTTCCATCAC
AGTGCAACTTATAGATTTATATTGACAAACACTCACATATGCAGTTGATACTTTATATTT
TTTGACATTTGATTCGCAGTTGATACTTGCACAACAAAAATATAGGAAAACACGATGCAG
AGTGGAAATCACCCTACGGATGATGGCAGTCCAACACAGGACAGGTAAGAATCACCCTAA
ATACCTTAATCGTTTGTGATTGACTCCTGCAAACTGCGACAATTATGAACTGATTTTCAT
ATCCAATTTTAACAGTTCAAACTTGACTGCTCGAGCCAATTCAAAGGAATTATCGCGGTT
AGCAAGATCGAAAAGGAAAAGAAAACTAGACCTGAGAAGGAGCGGATCTCCATCGACCAA
AAATTACTCCAGTGCGGATGAAACAAATGCTCTTCAAAGGTAAACACTCAAGTTATCATC
ACAATTACTAAAAAGGAAATGCGTCATATTTAACAAGGATATGCCAACATTTACCAGGAA
AAGAAAACTTGATGAAAAAAGGACTGGGTTTCAAATGAGCAACAATGAGTCAAGCGCAGA
CACAGGAAATCCCCTGCAAAGGTAAAATTATAGGCGAAGAATACAATTACCTATGAAGGT
CCTGTATTTAATAACAATTTATTTCAACCGCAACAATTATGAACTGATTTTCAGATCCAA
GTTTAACAGTTCAAGCGTATGTATTTAATAACAATTAATTTCCGAATAGGCACAATACAT
CAGAATCAGTCAAAAAAAGTAGTTATCTCCCTGTTTTGACATCCAATTTTCACAGCTCAA
ACTTCACTGCTGAAGTAAACTCAACGGAACTCGCACGCTTATCAAGACTGAACAGGAAAA
GGAAACTTGACCTTAGAAGAAGCGGATCTACATTGAACAACAGTTCGACCTGTTCAAATC
CAGCAAATCACATTGAAAGGTAAACATACAGAAAATCAACAAAATTGTTAGAAAGGAAAT
TTTTCCTTATTTAAGAATAAACACTGACTGTGATATGAATAAAATCAGGTCTAGAAAAGA
AAAATATCAGATCCCATCAACCAACATGGAAACGAATAGGTATGTTAACCACATTATAAA
AATGATATCGTCATTCAGTTTATTTTTAAATCACTTTTTTCTTTTATGAAAAAAAATATT
TGTCTTCCAGTCTCAAGATGAATGATCGAGTAAGTAAGGAAGGAAACATTATAAGGAATA
AGGTTGCTGATACAGGAAATCCCCTGCAAAGGTAAAATTATAAGCAAAGAATACAATTAC
CTATGAAGGTCCTGTATTTAATAACAATTTATTTCAACCGCAACAATTATGAACTGATTT
TCATATCCAAGTTTAACAGTTCAAGCGTATGTATTTAATAACAATTAATTTCCGAATAGG
TACAATACATCAGAATCAGTCAAAAAAAAGTTGTTATCTCCCTGTTTTGACATCCAATTT
TCACAGCTCAAACTTCACTGCTGAAGTAAACTCAACGGAACTCGCACGCTTATCAAGACT
GAACAGGAAAAGGAAACTTGACCTTAGAAGAAGCGGATCTACATTGAATAACAGTTCGAC
CTGTTCAAATCCAGCAAATCACATTGAAAGGTAAACATACAGAAAATCAACACCATTGTT
AGAAAGGAAATTTTTCCTTATTCAACAATAAACACTGACTGTGATATGAATAAAATCAGG
TCTAGAAAAGAAAAATATCAGATCCCATCAACCAACATGGAAACGAATAGGTATGTTAAC
CACATTATAAAAATGATATCGTCATTCAGTTTATTTTTAAATCACTTTTTTTTTATGAAA
AAAATATTTGTCTTCCAGTCTCAAGATGAATGATCGAGTAAGTAAGGAAGGAAACATTAC
AAGGAATAAGGTTGCTGTACCACCAAGGAAGAAGAAAAAATCAAGCGTGAAAGAATGGAA
TTTTGGCAAGCCTACATGCACATGTCAACACTGTGGTGCACTTTTCTGGTATGAAGAAAG
AACTCGTGGCAAAGGAAAAGGGCCACCTTCTTTTAGCTTATGCTGCAAACAGGGCAAGGT
TGACTTACCTACACTAAAGAAACCACCTACTTACCTTTCAAATCTGATGTGCAAAGAAAA
AGGAAAGAGATCGAGGAACTACATGGACAATATCAGAGTATATAACTCCATGTTTGCATT
TACCTCCATGGGAGGAAAAGTTGACAGAGAGATAAACAATGGGTCTGGACCATATGTTTT
CCGCATGAATGGCCAGAACTACCACCGAATAGGTACTCTACTGCCTGAAGAAGGCGATAA
ACCTCGCTGGGCGCAACTTTACATCTATGACACTGAGAACGAAGTCAAAAACAGAATTGA
CGCATCAACATCATCCCATAATAGAGAATCAATAGATTCACACATTGTCTTAGGCCTAAA
GAACATGCTGGACAGAGAAAACGTACTAGCACAGACATTCAGAATGGCAAGAGATAGATT
CAAAGAAGGTGACTATCATAATGTAAGCCTACGACTTATAAGGAAGCGTGGTGGAGATGG
CAGGCAGCATAACATGCCATCGGCATCGGAAGTGGCAGCACTGATTGTTAATGACACGAG
TGAGAACCAAAAAGGACGTGACATAATTGTTCATTATAAAGACACAGGGCCCAGAAGAAT
ATCAGAAAACCATCCAAAATTCATGGCAATGCAGTACCCGTTGCTATTTCCCTATGGAGA
AGATGGCTTCACAAACAAAATATTGTACAGAGATAACCATGGATCCAAATGCAAGAGAAA
ACATTTGACCATGTTGGAGTACTATGCTTATCGCATACAACAGCGCAAAAATCAATGTAT
GCACTTGCTAATGTGTGAAAAATTGACGTTGCAGTTCATTGTTGATGCACTAGCGTGCAT
AATCCAATATAGGCTGGACTGGATAAGAAAACATCAAGGGAATCTTAGAACTGAACTGTA
TGCTGGCTTGCAGGATGCAATTGAAAGGGGTGACACAAGAGCTGAACAGGTTGGAAAAAG
GATACTACTTCCTTCATCTTTCACAGGCAGCCCAAGATACAAGGCACAAAACTACCAAGA
TGCTATGGCAATATGTCGTTGGGCAGGATACCCAGACCTGTTTGTCACTTTCACGTGCAA
CGCTGCTTGGCCAGAGATACAAAATATGCTAGATGAAATAGGAGTTCAGAAACCATCAGA
TAGACCTGACATTGTTGACCGAGTATTCCATATAAAATTGAGGGAATTGATGACAGACAT
AAAGGACAAGCAATACTTTGGAAAGACTCTTGCAAGTAAAAATCCTAAACCCGCATATTC
ATTAGTTCGAATTTATTTAATTTTAAAAAGGAACTAACAATTGTCCATCTTAATGCAGTT
ATATACACAATTGAGTTCCAAAAGAGGGGACTTCCACATGCCCATATACTAATCTTCCTT
GACAAGAAAGACAAATGCCCAGACGCTTCAGAGATCGATAGAATAATAAGTGCAGAGATC
CCAGACAAGGAAGAAGACCGCGAAGGATTTGAAGCTGTGGAAAATTTCATGATGCACGGT
CCATGTGGAGAGGAAAAGTCAAATTCACCATGCATGATAGAGAACAAATGCATCAGAAAT
TTCCCCAAGAAATTCCACAGTGAAACAACCGTGGATGAGGATGGATTCCCAACATACAGA
AGAAGAGACAATGGCAGGTACATAGAGAAAGGAAACGTTAAGCTAGACAACAGATATGTA
GTCCCTTACAATAGAGACTTGCTGGTAAAGTACCAAGCACACATAAATGTCGAGCGGTGC
AATCGATCTAAGTCAATCAAATACCTTTTCAAGTACATGCATAAAGGCGACGACCAAGCA
ACAGCCCTAATCGAATCTGATCATGATGAGATCAAGAAGTACCTGGAATGCACGTACATA
TCAGGACATGACGCATGTTGGCGAATATTCCAATTTGAGATGCACTATCGATATCCATCT
GTTGAGAGGCTACCATTCCACCTGGAGAATGAACAGCAAGTTATTTTCCCAGACTCGGCA
GACTTAAGGAAGATTGTAAGAAAAGAAAGAATAGGAGTCACTAAATTTACACAGTGGATG
GAAACAAACAAGATCAATGATGAAGCAAGGGACTTCACTTATGCTGAATTCCCATCAAAA
TGGGTATGGAAGAACAAACTAAAACAGTGGAACAAGCGGAAAAAAGGAAAAATGATTGGT
AGGATCTACTATGCACATCCAGCAAGCGGAGATAAATACTACCTAAGGATGCTACTGAAC
ACAGTGAAAGGACCCAGAACATTCGAAGAAATCAGAACTGTAGATGGAGTTGTACACCCA
TCATTCAAATCAGCTTGCGAAGCATTAGGATTTCTTGACGATGACAGGGAGTGGGTTGAA
TGCATCCGAGAGGCATCCAACTACGCATCAGGGAACCAACTACGACATCTTTTCACAACA
ATTTTATGTCACTGTGAGGTAACTGATCCGAAGAGAATATGGGAAAGCTGTTGGGAGGAT
CTAGGTGAAGACATAGAATACAAACAGAGAAAAAATCTCAACTATCCTACGCTTCGCCTA
ACAGAGCAACAAAAAAAGGGACATGCTCTGATAGAAATAGAAAAGCTGATGAGACAAGCT
GGAAAAACACTTGAGGAATACCCTGATATAGAGCTACCAAAATGTGCTGAACTACGGGAA
CTTGGAAACAGACTTCTGAATGAAGAAATGAGCTATGACAAAGACAAGCAGAAAGAGGAA
CATGATAGCATATTTGGTAAACTTAATGCAGAACAAAAGGTAGCATTTGATTCAATAATA
GAGTCAACCAACAAGGGGTTGGGAAAACTAATGTTTGTCGATGGCTACGGTGGAACAGGA
AAGACTTACCTGTGGAGAGCTATCACAACCAAACTACGTTCAGAAGGAAAGATAGTACTC
ACGGTTGCATCATGTGGTATAGCAGCCTTACTTCTTCATGGGGGGAGAACAGCTCACTCA
AGATTCCACATCCCACTAATTGTTACAGAAGAGTCAACATGTGACATCAAACAAGGATCG
CACCTGGCGGAACTACTTAAAAAAACATCACTCATACTGTGGGACGAGGCTCCAATGGCA
AACAGAATTTGCTTCGAGGCGCTAGACAGAAGTCTAAGGGACATACTAAGGTCCAAGGGT
GAAGATAACAGCACAAAGCCATTCGGCGGTATGACTGTGGTTCTAGGAGGAGACTTCCGC
CAGATTCTTCCTGTTGTGCGAAAGGGAAGACGCACGCAAATAGTAAATGCATCAATAAAA
CGGTCCTACCTATGGCAGCACTTCCACATCTTCAAACTTACAAGGAACATGCGCCTGAGC
TGCATCTCAAGAGATGAAGACGAGCAAAAAAGGACTGCAGATTTCGCACAATGGATTTTG
AACATTGGTGATGGCAAAACAACATCAGCGGATGGAGAGGAATGGATAGAAATACCTGAT
GACCTGATACTGAAGAAAGGAGGTGATCCAAAGGAAGAAATTGTGAAGAGCATATATCCA
AACTTGGTACAGAATTATAAGAAACGAGATTTCTTAGAACAGCGAGCAATTCTATGCCCA
AGAAATGAGACAGCGAGGGAAATTAATGAATTTATAATGAACATGATAGAAGGAGAGGAG
ATAACATATCTGAGCTGCGACACTGTATGCAAAGCAACAACTAATGACAGTGAAACCGAT
GTCCTATATCCAACAGAATTTCTAAATAGTCTAAACTTCCCTGGAATGCCAAACCATGTG
CTGAAACTGAAACTAGGCCTTCCAGTGATGCTACTGCGAAACATTAACCAAAGTTCAGGG
TTATGTAATGGTACACGAATGACCATTACTCAGCTCGGGAAAAGATTCATTGAAGCACAG
ATCATAACAGGAACACATGTAGGAGAAAAGGTATATATCCCTAGAATAATAATGACGCCA
ACAGAGTCAGGATGGCCCTTCTTGCTAAAAAGAAGACAATATCCACTCAGTGTGTGCTTC
GCTATGACCATCAATAAAAGCCAAGGACAGTCTCTAAACATGGTAGGACTATATCTGCCT
AAGCAAGTATTCACGCATGGGCAGCTCTACGTAGCGTTCTCCAGAGTTACAAGACGAGAT
GGGCTACGGATAATGCTAGATGACAATGAAAGCCCAGGTGAACATATGGTCAGGAACATA
GTGTACAAAGAGATTTTCTAGAAGGTATTATATCATTCTCATTCATCTATATTGATCATA
CAAACTATGTTGCAAACTACTCATGGGTACCTTATCATTGTAAATATTCATTGCAGCTGC
TTTATTCCTGCTTCTCTCCAGTACAACATTGATTGTGCTACAACATACTCTAGCGAAAGG
CTGCAATTCAAAATTACCATTTACAGTGAGTATTTTTACCAGCTGAAATAGGATGATATT
TCAAACATTATATCTTCCTTTCACAAACAATATATTTCATCTTTGTACTATATTCAATAA
TTACTACCTCTGTTTTCAAATGAATGACGTTGATTAGTGCAATTTTGAACTAACCGGCGT
CAAACAAAAAGAAATGGAGAGATATAAAGTTATAGGATAATTACATTTTCCTTCTATTAT
AACATTTTTCCCCAGAAAGTAAACATCCATGAACCATTTATTTTTTTAGACAATGGATTA
AACAGGCTTAAACATCCAAAATACATGTACACAGCCAATGAGCCATTTAATCACATCATA
ATTCCGCAATCTTTCGTATTATGCACATACCGTCTTTCCATAGAGCTGTGAACAACAACT
CCATCGCTGCCAATTGTCCCCTGGCGAACACCCCAGCAGCTGATGCCAAATCCACTAATC
AAGGAAAATAGAGAGGACATAACCAATACAGACGAAGGAAGATAGAGAGGTCGACACACC
GCAGCCGCCAACCCACCCACTGAGCTAGGAGATAATTCAAGGAGGATGTTGAGGTGAGGA
CGGAACATGGGAGGTGGATATGGACATGGCGCTGCAAGCCTGCAACAGCCACTGGAGGGA
GGGAGTCGGGAAACTACAGGAGACCCACGCCGTCCCCGCCACTCGCTGCTCTCCGCCCGC
GGACCACGCCATCCCCGCCTCCTACCATATGAAGTTTTGTGAAGGTCTGGTATGGTAATT
ATATATAAAATTATCAAATTGAAAGCATTTTTTACTTTGAAGTTACAAGCTTTTTTTACT
ACAATTAGTTAACTACGAAAGCTCAATTATACAGAGCCATACAGACACCCTTCATGATGG
GCCAAAAAATCTCAAATATGCAGTACAAGAGGGATAACTTGAACGTAAAGCAGAGACAAA
TCGATACAGAGCAAAGACATGGGAACAGAGCAACAGGACATTAGTGCAGTACACATTGAC
GATGCAGGGATGCACGATGCAATACCTGAGGACAGCGCCCGTTGTACAGCCCAATCGCGA
GTGAAGCGGTTGGCGATGCAGTAGCTCGGCGGCGCAACCAGCTCGGCCTCGCACTCCACA
ACCTTGCGGGAGCGCACGTCAGATCGAGACCTCCGTCCCCGCCACCCGCGTCGCCGTCCC
CCCGTCCACAGCGCCTGCAGCTCTCCGCTACCGCTCTCTGCCCGCAACCCACGCCATCCC
CGCCGCCCGCCGCCGTCCCCGCCATCTACGCCAGCAACCCACGCCATCCCCGCCGTCTGA
CGCCGTCCCCGCCACCTACGCCGCCAACCCACGCCATCCCTGCCGCCTGCGCCGCCGTCC
CCCCTGCCCAAAGCTCTCCGCTCGCACCTCCGGCCCGCGCCATCCGCCATCCGCCATCCG
CCATCCGCCCTCCTCGTCCGCCCTTCCCCTCAGACCTCATCCTTTCCATTTTCCCCTCTT
CTGTCACTCTCTCCTTGCTATCCATACGTATACTCGTATAGCGGAATAGAAAAGAAGAGC
AAAAAAAATTAGCTTAGACAGAGTTACAGAGTATTAGTTGCCTACTACTAATTAGTATTT
TAGTCAAAGCAAAGTGATGCAAAATTTGTTTGGTTAAGTGCAGTTTTTTTTTCACAAATG
CATAATTATTTCATCTACATAGATTAACAAAATTTAACAATCATCTGTTTTTCCTGTACT
TGCGAGACGAAACTTTTAAAACTAATTGCGCCATGATCTGACAATGCCGTGCTACAGTAA
ACATTTGCTAATGACCGATTATTTACGCTTAATAAATTTGTCTCACAGTTTATATGCGGA
TTATGTAATTTGTTTTGTTAATAATCTATGTGTTAATAATTCAGATAACCACTTTTCTCT
ATCCTCTATTTTACACATGCTTCTAAAAAACCCTACGCTATCACATGATTTAAAATCTTA
GACCTATTATTTTGGACCATTACATTATATCTTTTCAAAATAAAAAACATATATAAAATA
TAAAAAAAAAATATGACCATTGTAACTTTAATCGGTAAAACAATTATTTACATCCGATAG
ACCAATCCTTAAAAATACAAATCCATTCCACCTCCCTCCCGTACATAATCACTCGTCTCT
CCACGATATCTGTACGTACATGCAAGATATATATCTTGCATATAACAGAATTTTAAAAAA
TTACCATCGAGACAATCGTCAAGCTACTAATGCAAAGGTTGTTTGATTATTATTTGTCCA
GATGATAATTTGATCTAACTGGGTTAATACATTTTAAATTTTTTACACTCTATCCAAACA
TCCATTCTATTCCATACTATATTTTAAACATTCATTTCTATCATATTTATATACCATTTT
CTTTTCTTTTCTCAAAATCATTTATATACCATTTTCTATTCTTTTCTAAAAATCCTGTGT
TACAAAGGAAACCCTAAATTCTTTCTAATAACAACAAAAATTATGATAGTTTAAATAATA
TGCCCGCGCAACTGCGCGGGCTACCTTCCTAGTTATATACTAAAAGTCCATTAAACTTCC
TATAAACACTCTCAGGCTG
>G6821-Map4_reversed#CLASSI/LTR/Gypsy
TGTAACGCCCCGATTTTCGTTCGGGTTTAAAAATCAATTAATAATACATTTTCTAGAAAT
TAAATAAAAGTTAAATCAATTTATCCAAGTGAAATGTTGGGAGAATTAAAATTTTCCCTT
AAAAATCATTGGCCGGGAATATTTTGTAATATTCTTTGTGCCCTAATGTACTCTCCGGAA
TTTTCCGTGAATTTTCGGAGCTCGAGAAATAGTTTTAATAGCACAAAGGTCATTGCATCA
ATTTAAATAAAAAGAAAACAAAATAAACTTCCCCTTCCTCCCTTTCGGGCTCGGCCCAAA
ATCCTCTCTCCTTCCCCTCCCGCGGCCCGGCTTGCCTCCCCTTTTTGGCGCAAGTCTGCT
TTTCCTCCCTCCCGGCCTCCCCTCTCACTCAGGCCGACAGGTGGGACCCGTGGACCCCAC
CTGTCATCCCCAACCTCCGGCCAGCTCCAACCGCCGCCCACGCCGCCCACTCCCTCCGCC
GATCCCGCACCTCCCCTCGTCCCAACCGGCGTGGACCCGAGACCCCTTCCACCTCGCGAC
CACATCCCGCCCCACTCCCCCTCTCTCCCCGCGGGAATCAACGCCACGCCGAGCCGCCAC
ACCCCCACGACGCCGCCCCACTTCCCCTCGAAATCCGCCGCTCCCCGGCCCTCTCCTCGC
CCCCTTGAGCTATAAAATCAATCCCCGTGGACTCCTCTTCCTTTTTCCCCGTTTTCCCGA
GTCCCCCACGCCCTCTACCGAGCTCTCCACGCCGATCCCCTTCGCCGCCGCTCGCCGGCG
ATCTCCAGCCGCCCGCCACCGCCGCTCCCGTCGCTGCCGCGCTGCGCCGCCACCACCTAT
AGCATCACACCACCCCACCGCACCCCGGCATCCACTCCATCTCCCTCCTCCACCGCCGGA
ACCACCTTCCCATCGCGAGGCCGAGCCACTACCGCCACACACCGCCTTCAGCCGGCCGCT
GCCGCTGCGTTAGTCGTCGCCGCACCTCGCCGCTTGCGCCGTCGGCAACGCCGTGCCAAG
CTCTACCCCGGCCTCCGCTCCGTTTCCCCATTCCACCACCGCAACCACCCTTCCACCGTG
CATCCCGAGCCACCTCCACCATACGCCGCCTCCAGCCGTGTGCCACCGTCGCCTTAGCCG
CCGCCGCGTCGCTCCGTCTTCACCTCTCGCCTCGCAGCGCCGTGCAGCACCTCGGTCACC
GTTGTTCATCGCCGGAAACCCACCGGAACGTGGTACCTCTCGGTCGCCGGTGAGCCCCAC
CATTCCTCTCCTCTCTGGCGTGGTATTCTCGCCGCTCCGGTCGCCTATTTCCCTCCCTAA
CCGCTCCAATAATTTCCCTAGGTCTTGCCGGCCCTCGGCCGCGGCTCCGCCATGGTCGGG
CGTCGTCGGACCGCCGTTCCCGTCGCCTCCCGTGTCGGCCGCCGCCATCCTTTCCGCCGC
CGGTCGCCTCCCCATGGTCGTCCCGTCGCCGGCGCTCCTCGGTGAGGACCCCCTTCATCT
CCTTTCCCTTTCCCCTCTTTTCGTCGCCTCCCGTGCGTGCCGTCGCGCCGGTGGTCGTCG
CCGGCGACCATCGGGCCGTGCGCCGTCGCTCCCGGCCGGCCGACCGGTGAGCTGGCTCCC
GCTCGCCCGTGGCCGCCCGATCCTCCTTCGGGGCGATCTGGGCCGTCCACGTGGCCTTCC
CGTGCCGCCCGCGTCGGTGCCTCTGTGGCGCCACGTCGGCGCCACCTCCGCTAGCCGTCC
GTCGTGGCCGCCACGTGTCTGCCACGTGGTGCGCCCGCGGACCAGCGCATGCGTGGACTC
GGTCCACGGTGCGCCCGCCACCCGTGAGTCACCGTCAGGTGGGGCCCGCTTGCCGGCGCC
ACCTCTCCCCCGTCGGATGACGTCATAATTGATTTAAATTGCGCAATAAATCGGTAATAA
TTCTAGAAATTCATTAAAATGGCTCAAAACCTTCTAAAATTCATATCTAATTCATTCGAA
CTCCGAATTGAGCCATTCAACTTGCAAAATTCATCTAAAATTGAGCTCTACATGTTTGTT
TACTTTTTATGTACTGTTTTCTTGGTGTTTATTAGAGTTTTTCCTCGTTTTGCGTGCCAG
CGTGTAGTTTCCGTCGTTTCGGAAGTCCGCGGTCGCGAGGAAAAGAGTTCAGAAGATCAA
AGTGAAGAAGCAAGGCAAGTCACACATTCTCCTTGAGCATGTTGATCCCAATTTATAAAT
GTTTTACCGTTTACAAATAAATATGCATGTTTTGCTAATTACATGGGATCAGGGTTTTCC
TATCTGCTCGCTTGCGCCATGTTTACTTGATATCTGTTCTTTGTCAACCTTGGGTAATAA
ATTGACTAGCTTGTGTTACTTATGTGACCTAGCTAGAACTATATGCTTAGCCATGCTTAA
TTACCACTAGCTCAGTCGATGGGATAATTGCAGTATTAGACATTCTAGTATCTTGTTGAG
CTGCGTGCTCGAGACATCTGGCCATGTTTTATGGTCGTAATTATCCAACTAAAATGCGAC
TGAATGGTGGGCTGTGGATGCATGGTTTTGCGAGTCGCACCCATAGCAATTAAGGACCGG
TTCACGGGAAACCCTGGAAGACTTACAGCGCTTGCCACAAGCGGGAATGGGTAACTGCTT
GATCTGAAGTATAGCTCGACCCTTTCCTAGGCACCGGTGGCGAGGGTGGGCGTGATGGAG
TTGGGTCGGCCGGGGTGTCCGGTTGTCCAGCTGCCGGATTCACCGCGGCGCAAGAGGGGA
CCGCCCACTGCCTTTTGAGGGGTGGGGGTGAAACCTTAGCGTGGTGTGGATGGTTAGGGG
AGGGTTATGCGAAGGGTCTCGTCACAATCACTCGACATGGTGACGTGTGCATCATGGGCA
CATGATGACGCGGTGACATGTCGGTGGGTTGTGTCTTGTGGGTACAGTTGTGCACCTCTG
GCCAGAGTAAAACTATTCGAATAGCCGTGCCCGCGGTTATGGGCGATCGACCAGATTCAC
CGTGATTAGTCTCACACCTAATAAATCGACCCAATGCACTGTAGTACAGGTGGGTTGGTT
GGGCCTGTTCAACGTGGTGTAGCGTTGATCAGTGGAGATTTAATATTACTTTAATTACTC
AACAGTTTTACTGTTTTGCTCAATAAAATGTTTTACAACCGCCTTTATGCAAATAGCCAC
AAACCGTCCTTGTGTTCCCCCTTGCACGTCTGCATCGTTGGTGTGGCTTGCTGAGTACGG
TGGTTGTACTCAGCCTTGCTATTATTCCCCCTTTTCAGAAGTGTAGTGCTTCTGAGCTGA
AGATGGAGTTAGAGGACCAAGGCTCAGACCCCAGTTGAGTTTTGCCTGTGGAGTGGAGCT
GAAGCCCCGCTAGGATCGCCTTTTTCCGCTGCTGCTGCTTTTGTTTCGGTGTGAGGACTA
AGTGCCTCTTCTGTAAGTATTTTACGCTTTATTTACGTTTGGAACTGTTTATTACTTGTC
GTTTTGTGTACCCTGGCTGGTCCTGGACAGGGATTTAATACACAAAATAGTCTGGAAATT
TGGGCTAAATTTCTGGGCGTGACAAAGTGGTATCAGAGCCAACTTGACTGTAGGTTGAGC
CAAATGGTCAAACCGTAAGGACAAGTTTTCTGAAAACCCTACTTGCAAATTGTCTCCTCT
CGCCCTTCGGCATTTCTTTGTGAAACGGTTTTTCAAAATTCTCCTCCCAATCTCTCCAAT
TCTTTTAGTTGTCAAACCTAGAGGACCAGCTGTCAGCTTCATGTCTGTTCGGAAGTCAAG
TCAATTCGAGCCTCAAGCTTCGTGCAAGGAGCGAGAAGATCAGTTCAGAGTCGTCGTTCT
GCGAAGATCAAGTGGAGTTTTCCCGAAGTTGACCTAAACCCAATCTTTCCCAGAAGAGTA
GTTCCGTTAGCTTTCTAGATCGTGTGTTGTTTGCTTGTGTGTAGGGGTATGGTTTGCATC
ATTGGTGGGGATGCGACCATACTAGGTTGTTTGCTTAAGCAACTTGAACAATAAAAGTCT
ACTCACAACATAACAGTAGGCAAGTGGTTTAGTACCTTATCTTTAGCAACCCCTCTCTTC
CACCTCTCTTCCGTCCTGGCAGCGGATGGTCAGTGTCAGAGATAAGATCAATTAAAGTCA
CCAATCAATGGTTCAGTTGAAAGCTACAAGGTATCCCAGTGCCAGAAGAACCCTGCTCGT
GATCAACATTTGGTGTCCAAGATTAGATGATGGATGTATTGATGCGGGAGATGCAAAGCT
CGATGCAAGGTCAAGTGTAGCGGAAAGAACTCCAGCAGTAGTGTGTTGCAGTCAAGAGTC
AGTGTGTCCATGAGCTAAATGAGAGTCACTTTTATGTGGAATTTCCTATCATCAACTAAG
GGTTAAGTTCCAAATCTTGTCGGGGTGAAAGTGCATCGCCATTGCTTCAATTTGATGGAC
CGATGAAGTTTTCAGTTTTCAAAGTCAGGGCTCTTTGTAAATCAGAGAAGTGTTGGCTAT
ATTTGAAGGACAACAGTTCAACTGATCCCAGCCACGCGGAAGTAAGACTACTCCCTGTAA
GGGGGGTAGGTCTCGGAGAAGAGTTTTGCCTCACTTCGTCGCTGTTTTAGTTGAAGGTTC
AACCAGTGCCGCAATCAGGGTAGCACTTGAAGAAGCAAGTTGCAAGGTATCAGAAGAATT
AAGCCGATCCCCGGGCAACCGATTGAATTCTAAGGTACACCCATGAGGCCAGTTCAACCG
CTTAGCTTAGACAGGTCAAGCAGGTTTCCTGGATTTACTTGTCATTTGAGTTGGGACCAG
TCCAAGCGGACATAGGGTAAATGATTTACAAATGCCAGATTCAATTTTCATCCTCTTATA
GCCAGCGTGGTGAATTCTCAGGTTACCAAAATTGCCAACCTCAACAGTTCAGTCCAAGAT
AAGTAAGTTTCAGGAGTATCCGCAGTTCTGGCCTAGGTCAGTTCAAGCAGAACCAGTCGG
TCCAGTTTTGGCAAAGCAAAGGAACAGAAAGGTCGAATCCAGCCAGTGCAATCGTGCAGG
TTTGATCAACCAGTCAATCAATCAGTTCGAAGCAGAATGTGGCAGTTCAATGTGCAGATC
AGTCAGACCGCCCACCAGCACCGGCTTTCTTTCTAGCCATCCCAGAATCTCGGGACGAGA
TTCCTGTAAGGGGGGTAGATTTGTAACGCCCCGATTTTCGTTCGGGTTTAAAAATCAATT
AATAATACATTTTCTAGAAATTAAATAAAAGTTAAATCAATTTATCCAAGTGAAATGTTG
GGAGAATTAAAATTTTCCCTTAAAAATCATTGGCCGGGAATATTTTGTAATATTCTTTGT
GCCCTAATGTACTCTCCGGAATTTTCCGTGAATTTTCGGAGCTCGAGAAATAGTTTTAAT
AGCACAAAGGTCATTGCATCAATTTAAATAAAAAGAAAACAAAATAAACTTCCCCTTCCT
CCCTTTCGGGCTCGGCCCAAAATCCTCTCTCCTTCCCCTCCCGCGGCCCGGCTTGCCTCC
CCTTTTTGGCGCAAGTCTGCTTTTCCTCCCTCCCGGCCTCCCCTCTCACTCAGGCCGACA
GGTGGGACCCGTGGACCCCACCTGTCATCCCCAACCTCCGGCCAGCTCCAACCGCCGCCC
ACGCCGCCCACTCCCTCCGCCGATCCCGCACCTCCCCTCGTCCCAACCGGCGTGGACCCG
AGACCCCTTCCACCTCGCGACCACATCCCGCCCCACTCCCCCTCTCTCCCCGCGGGAATC
AACGCCACGCCGAGCCGCCACACCCCCACGACGCCGCCCCACTTCCCCTCGAAATCCGCC
GCTCCCCGGCCCTCTCCTCGCCCCCTTGAGCTATAAAATCAATCCCCGTGGACTCCTCTT
CCTTTTTCCCCGTTTTCCCGAGTCCCCCACGCCCTCTACCGAGCTCTCCACGCCGATCCC
CTTCGCCGCCGCTCGCCGGCGATCTCCAGCCGCCCGCCACCGCCGCTCCCGTCGCTGCCG
CGCTGCGCCGCCACCACCTATAGCATCACACCACCCCACCGCACCCCGGCATCCACTCCA
TCTCCCTCCTCCACCGCCGGAACCACCTTCCCATCGCGAGGCCGAGCCACTACCGCCACA
CACCGCCTTCAGCCGGCCGCTGCCGCTGCGTTAGTCGTCGCCGCACCTCGCCGCTTGCGC
CGTCGGCAACGCCGTGCCAAGCTCTACCCCGGCCTCCGCTCCGTTTCCCCATTCCACCAC
CGCAACCACCCTTCCACCGTGCATCCCGAGCCACCTCCACCATACGCCGCCTCCAGCCGT
GTGCCACCGTCGCCTTAGCCGCCGCCGCGTCGCTCCGTCTTCACCTCTCGCCTCGCAGCG
CCGTGCAGCACCTCGGTCACCGTTGTTCATCGCCGGAAACCCACCGGAACGTGGTACCTC
TCGGTCGCCGGTGAGCCCCACCATTCCTCTCCTCTCTGGCGTGGTATTCTCGCCGCTCCG
GTCGCCTATTTCCCTCCCTAACCGCTCCAATAATTTCCCTAGGTCTTGCCGGCCCTCGGC
CGCGGCTCCGCCATGGTCGGGCGTCGTCGGACCGCCGTTCCCGTCGCCTCCCGTGTCGGC
CGCCGCCATCCTTTCCGCCGCCGGTCGCCTCCCCATGGTCGTCCCGTCGCCGGCGCTCCT
CGGTGAGGACCCCCTTCATCTCCTTTCCCTTTCCCCTCTTTTCGTCGCCTCCCGTGCGTG
CCGTCGCGCCGGTGGTCGTCGCCGGCGACCATCGGGCCGTGCGCCGTCGCTCCCGGCCGG
CCGACCGGTGAGCTGGCTCCCGCTCGCCCGTGGCCGCCCGATCCTCCTTCGGGGCGATCT
GGGCCGTCCACGTGGCCTTCCCGTGCCGCCCGCGTCGGTGCCTCTGTGGCGCCACGTCGG
CGCCACCTCCGCTAGCCGTCCGTCGTGGCCGCCACGTGTCTGCCACGTGGTGCGCCCGCG
GACCAGCGCATGCGTGGACTCGGTCCACGGTGCGCCCGCCACCCGTGAGTCACCGTCAGG
TGGGGCCCGCTTGCCGGCGCCACCTCTCCCCCGTCGGATGACGTCATAATTGATTTAAAT
TGCGCAATAAATCGGTAATAATTCTAGAAATTCATTAAAATGGCTCAAAACCTTCTAAAA
TTCATATCTAATTCATTCGAACTCCGAATTGAGCCATTCAACTTGCAAAATTCATCTAAA
ATTGAGCTCTACATGTTTGTTTACTTTTTATGTACTGTTTTCTTGGTGTTTATTAGAGTT
TTTCCTCGTTTTGCGTGCCAGCGTGTAGTTTCCGTCGTTTCGGAAGTCCGCGGTCGCGAG
GAAAAGAGTTCAGAAGATCAAAGTGAAGAAGCAAGGCAAGTCACACATTCTCCTTGAGCA
TGTTGATCCCAATTTATAAATGTTTTACCGTTTACAAATAAATATGCATGTTTTGCTAAT
TACATGGGATCAGGGTTTTCCTATCTGCTCGCTTGCGCCATGTTTACTTGATATCTGTTC
TTTGTCAACCTTGGGTAATAAATTGACTAGCTTGTGTTACTTATGTGACCTAGCTAGAAC
TATATGCTTAGCCATGCTTAATTACCACTAGCTCAGTCGATGGGATAATTGCAGTATTAG
ACATTCTAGTATCTTGTTGAGCTGCGTGCTCGAGACATCTGGCCATGTTTTATGGTCGTA
ATTATCCAACTAAAATGCGACTGAATGGTGGGCTGTGGATGCATGGTTTTGCGAGTCGCA
CCCATAGCAATTAAGGACCGGTTCACGGGAAACCCTGGAAGACTTACAGCGCTTGCCACA
AGCGGGAATGGGTAACTGCTTGATCTGAAGTATAGCTCGACCCTTTCCTAGGCACCGGTG
GCGAGGGTGGGCGTGATGGAGTTGGGTCGGCCGGGGTGTCCGGTTGTCCAGCTGCCGGAT
TCACCGCGGCGCAAGAGGGGACCGCCCACTGCCTTTTGAGGGGTGGGGGTGAAACCTTAG
CGTGGTGTGGATGGTTAGGGGAGGGTTATGCGAAGGGTCTCGTCACAATCACTCGACATG
GTGACGTGTGCATCATGGGCACATGATGACGCGGTGACATGTCGGTGGGTTGTGTCTTGT
GGGTACAGTTGTGCACCTCTGGCCAGAGTAAAACTATTCGAATAGCCGTGCCCGCGGTTA
TGGGCGATCGACCAGATTCACCGTGATTAGTCTCACACCTAATAAATCGACCCAATGCAC
TGTAGTACAGGTGGGTTGGTTGGGCCTGTTCAACGTGGTGTAGCGTTGATCAGTGGAGAT
TTAATATTACTTTAATTACTCAACAGTTTTACTGTTTTGCTCAATAAAATGTTTTACAAC
CGCCTTTATGCAAATAGCCACAAACCGTCCTTGTGTTCCCCCTTGCACGTCTGCATCGTT
GGTGTGGCTTGCTGAGTACGGTGGTTGTACTCAGCCTTGCTATTATTCCCCCTTTTCAGA
AGTGTAGTGCTTCTGAGCTGAAGATGGAGTTAGAGGACCAAGGCTCAGACCCCAGTTGAG
TTTTGCCTGTGGAGTGGAGCTGAAGCCCCGCTAGGATCGCCTTTTTCCGCTGCTGCTGCT
TTTGTTTCGGTGTGAGGACTAAGTGCCTCTTCTGTAAGTATTTTACGCTTTATTTACGTT
TGGAACTGTTTATTACTTGTCGTTTTGTGTACCCTGGCTGGTCCTGGACAGGGATTTAAT
ACACAAAATAGTCTGGAAATTTGGGCTAAATTTCTGGGCGTGACAT
>G6822-Map5#CLASSI/LTR/LARD
GTTTTTAACCGGAACGAAAAAGTTCAAAAAGCACCTAAACATGATTTTTGGACATATTGG
AGTGTATTGGGTGCGTTCGTGGCAAAAACTCACTTCGCGACTCGCGCGGCGAACTTTTGT
CAATTAATGCCGATATTGCCACTCGTGGGTGCGTTGTTTTTAACCGGAACGAAAAAGTTC
AAAAAGCACCTAAACATGATTTTTGGACATATTGGACTGTATTGGGTGCGTTCGTGGCAA
AAACTCACTTCGCGACTCGCGCGGCGAACTTTTGTCAATTAATGCCGATATTGCCACTCG
TGGGTGCGATGTAATATACCGGAATCAAAAAGTTCAAAAAGCACCTAAACATGATTTTTG
GACATATTGGAGTGTATTGGGTGCGTTCGTGGCAAAAACTCACTTCGCGACTCGCGCGGC
GAACTTTTGTCAATTAATGCCGATATTGCCACACGTGGGTGCGTTGTTTTTAACCGGAAC
GAAAAAGTTCAAAAAGCACCTAAACATGATTTTTGGACATATTGGAGTGTATTGGGTGCG
TTCGTGGCAAAAACTCACTTCGCGACTCGCGCGGCGAACTTTTGTCAATTAATGCCGATA
TTGCCACTCGTGGGTGCGTTGTTTTTAACCGGAACGAAAAAGTTCAAAAAGCACCTAAAC
ATGATTTTTGGACATATTGGATTGTATTGGGTGCGTTCGTGGCAAAAACTCACTTCGCGA
CTCGCGCGGCGAACTTTTGTCAATTAATGCCGATATTGCCACTCGTGGGTGCGTTGTTTT
TAACCGGAACGAAAAAGTTCAAAAAGCACCAAAACATGATTTTTGGACATATTGGATTGT
ATTGGGTGCGTTCGTGGCAAAAACTCAACTTCGCGACTCGCGCGGCGAACTTTTGTCAAT
TAATGCCGATATTGCCACACGTGGGTGCGATGTAATATACCGGAATCAAAAAGTTCAAAA
AGCACCTAAACATGATTTTTGGACATATTGGAGTGTATTGGGTGCGTTCGTGGCAAAAAC
TCACCTTCGCGACTCGCGCGGCGAACTTTTGTCAATTAATGCCGATATTGCCACTCGTGG
GTGCGTTGTTTTTAACCGGAATCGAAAAAGTTCAAAAAGCACCTAAACATGATTTTTGGA
CATATTGGAGTGTATTGGGTGCGTTCGTGGCAAAAACTCACTTCGCGACTCGCGCGGCGA
CCTTTTGTCAATTAATGCCGATATTGCCACTCGTGGGTGCGTTGTAATTTTAACCGGAAC
GAAAAAGTTCAAAAAGCACCTAAACATGATTTTTGGACATATTGGAGTGTATTGGGTGCG
TTCGTGGCAAAAACTCACTTCGCGACTCGCGCGGCGAACTTTTGTCAATTAATGCCGATA
TTGCCACTCGTGGGTGCGTTGTTTTTAACCGGAACGAAAAAGTGCAAAAAGCACCTAAAC
ATGATTTTTGGACATATTGGAGTGTATTGGGTGCGTTCGTGGCAAAAACTCACTTCGCGA
CTCGCGCGGCGAACTTTTGTCAATTAATGCCGATATTGCCACTCGTGGGTGCGTTGTTTT
TAACCGGAACGAAAAAGTGCAAAAAGCACCTAAACATGATTTTTGGACATATTGTACTGT
ATTGGGTGCGTTCGTGGCAAAAACTCACTTCGCGACTCGCGCGGCGAACTTTTGTCAATT
AATGCCGATATTGCCACTCGTGGGTGCGTTGTTTTTAACCGGAACGAAAAAGTGCAAAAA
GCACCTAAACATGATTTTTGGACATATTGTACTGTATTGGGTGCGTTCGTGGCAAAAACT
CACTTCGCGACTCGCGCGGCGAACTTTTGTCAATTAATGCCGATATTGCCACTCGTGGGT
GCGTTGTTTTTAACCGGAACGAAAAAGTTCAAAAAGCACCTAAACATGATTTTTGGACAT
ATTGGACTGTATTGGGTGCGTTCGTGGCAAAAACTCACTTCGCGACTCGCGCGGCGAACT
TTTGTCAATTAATGCCGATATTGCCACTCGTGGGTGCGTTGTTTTTAACCGGAACGAAAA
AGTTCAAAAAGCACCAAAACATGATTTTTGGACATATTGGAGTGTATTGGGTGCGTTCGT
GGCAAAAACTCACTTCGCGACTCGCGCGGCGAACTTTTGTCAATTAATGCCGATATTGCC
ACTCGTGGGTGCGTTGTTTTTAACCGGAACGAAAAAGTTCAAAAAGCACCTAAACATGAT
TTTTGGACATATTGGAGTGTATTGGGTGCGTTCGTGGCAAAAACTCACTTCGCGACTCGC
GCGGCGAACTTTTGTCAATTAATGCCGATATTGCCACTCGTGGGTGCGTTGTTTTTAACC
GGAACGAAAAAGTTCAAAAAGCACCTAAACATGATTTTTGGACATATTGGAGTGTATTGG
GTGCGTTCGTGGCAAAAACTCACTTCGCGACTCGCGCGGCGAACTTTTGTCAATTAATGC
CGATATTGCCACTCGTGGGTGCGATGTAATATACCGGAATCAAAAAGTTCAAAAAGCACC
TAAACATGATTTTTGGACATATTGGAGTGTATTGGGTGCGTTCGTGGCAAAAACTCACTT
CGCGACTCGCGCGGCGACCTTTTGTCAATTAATGCCGATATTGCCACTCGTGGGTGCGTT
GTTTTTAACCGGAACGAAAAAGTTCAAAAAGCACCTAAACATGATTTTTGGACATATTGG
AGTGTATTGGGTGCCGTTCGTGGCAAAAACTCACTTCGCGACTCGCGCGGCGAACTTTTG
TCAATTAATGCCGATATTGCCACACGTGGGTGCGTTGTAATATACCGGAATCAAAAAGTT
CAAAAAGCACCTAAACATGATTTTTGGACATATTGGAGTGTATTGGGTGCGTTCGTGGCA
AAAACTCACTTCGCGACTCGCGCGGCGAACTTTTGTCAATTAATGCCGATATTGCCACTC
GTGGGTGCGATGTAATATACAGGAATCAAAATGTTCAAAAAGCACCTAAACATGATCTTT
GGACACATTGGAGTGTATTGGGTGCGTTCGTTGCTAAAACTCACTTCGCGACTCGCGCGG
CGAACTTTTGTCAATTAATGCCGATATTGCCACTCGTGGGTGCGTTGTTTTTAACCGGAA
CGAAAAAGTTCAAAAAGCACCAAAACATGATTTTTGGACATATTGGATTGCATTGGGTGC
GTTCGTGGCAAAAACTCACCTTCGCGACTCGCGCGGCGAACTTTTGTCAATTAATGCCGA
TATTGCCACTCGTGGGTGCGTTGTTTTTAACCGGAACGAAAAAGTGCAAAAAGCACCTAA
ACATGATTTTTGGACATATTGGAGTGTATTGGGTGCGTTCGTGGCAAAAACTCACTTCGC
GACTCGCGCGGCGACCTTTTGTCAATTAATGCCGATATTGCCACTCGTGGGTGCGTTGTT
TTTAACCGGAACGAAAAAGTTCAAAAAGCACCAAAACATGATTTTTGGACATATTGGAGT
GTATTGGGTGCGTTCGTGGCAAAAACTCACTTCGCGACTCGCGCGGCGAACTTTTGTCAA
TTAATGCCGATATTGCCACACGTGGGTGCGATGTAATATACCGGAATCAAAAAGTTCAAA
AAGCACCTAAACATGATTTTTGGACATATTGGAGTGTATTGGGTGCGTTCGTGGCAAAAA
CTCACTTCGCGACTCGCGCGGCGAACTTTTGTCAATTAATGCCGATATTGCCACTCGTGG
GTGCGTTGTTTTTAACCGGAACGAAAAAGTTCAAAAAGCACCTAAACATGATTTTTGGAC
ATATTGGAGTGTATTGGGTGCGTTCGTTGCTAAAACTCACTTCGCGACTCGCGCGGCGAA
CTTTTGTCAATTAATGCCGATATTGCCACTCGTGGGTGCGTTGTTTTTAACCGGAACGAA
AAAGTTCAAAAAGCACCAAAACATGATTTTTGGACATATTGGATTGTATTGGGTGCGTTC
GTGGCAAAAACTCACTTCGCGACTCGCGCGGCGAACTTTTGTCAATTAATGCCGATATTG
CCACTCGTGGGTGCGTTGTTTTTAACCGAACGAAAAAGTGCAAAAAGCACCTAAACATGA
TTTTTGGACATATTGGATTGTATTGGGTGCGTTCGTGGCAAAAACTCACTTCGCGACTCG
CGCGGCGAACTTTTGTCAATTAATGCCGATATTGCCACTCGTGGGTGCGTTGTTTTTAAC
CGGAACGAAAAAGTGCAAAAAGCACCTAAACATGATTTTTGGACATATTGGAGTGTATTG
GGTGCGTTCGTGGCAAAAACTCACCTCGCGACTCGCGCGGCGAACTTTTGTCAATTAATG
CCGATATTGCCACACGTGGGTGCGATGTAATATACCGGAATCAAAAAGTTCAAAAAGCAC
CTAAACATGATTTTTGGACATATTGGAGTGTATTGGGTGCGTTCGTGGCAAAAACTCACT
TCGCGACTCGCGCGGCGACCTTTTGTCAATTAATGCCGATATTGCCACTCGTGGGTGCGT
TGTTTTTAACCGGAACGAAAAAGTTCAAAAAGCACCTAAACATGATTTTTGGACATATTG
GAGTGTATTGGGTGCGTTCGTGGCAAAAACTCACTTCGCGACTCGCGCGGCGACCTTTTG
TCAATTAATGCCGATATTGCCACTCGTGGGTGCGTTGTTTTTAACCGGAACGAAAAAGTT
CAAAAAGCACCTAAACATGATTTTTGGACATATTGGAGTGTATTGGGTGCGTTCGTGGCA
AAAACTCACTTCGCGACTCGCGCGGCGAACTTTTGTCAATTAATGCCGATATTGCCACTC
GTGGGTGCGTTGTTTTTAACCGGAACGAAAAAGTTCAAAAAGCACCAAAACATGATTTTT
GGACATATTGGAGTGTATTGGGTGCAGTTCGTGGCAAAAACTCACTTCGCGACTCGCGCG
GCGAACTTTTGTCAATTAATGCCGATATTGCCACACGTGGGTGCGATGTAATATACCGGA
ATCAAAAAGTTCAAAAAGCACCTAAACATGATTTTTGGACATATTGGAGTGTATTGGGTG
CGTTCGTGGCAAAAACTCACTTCGCGACTCGCGCGGCGAACTTTTGTCAATTAATGCCGA
TATTGCCACTCGTGGGTGCGTTGTTTTTAACCGGAACGAAAAAGTTCAAAAAGCACCTAA
ACATGATTTTTGGACATATTGGAGTGTATTGGGTGCGTTCGTGGCAAAAACTCACTTCGC
GACTCGCGCGGCGAACTTTTGTCAATTAATGCCGATATTGCCACTCGTGGGTGCGTTGTT
TTTAACCGGAATCAAAAAGTTCAAAAAGCACCTAAACATGATTTTTGGACATATTGGAGT
GTATTGGGTGCGTTCGTGGCAAAAACTCACTTCGCGACTCGCGCGGCGACCTTTTGTCAA
TTAATGCCGATATTGCCACTCGTGGGTGCGTTGTTTTTAACCGGAACGAAAAAGTTCAAA
AAGCACCTAAACATGATTTTTGGACATATTGGAGTGTATTGGGTGCGTTCGTGGCAAAAA
CTCACTTCGCGACTCGCGCGGCGACCTTTTGTCAATTAATGCCGATATTGCCACTCGTGG
GTGCGTTGTTTTTAACCGGAACGAAAAAGTTCAAAAAGCACCTAAACATGATTTTTGGAC
ATATTGGAGTGTATTGGGTGCGTTCGTGGCAAAAACTCACTTCGCGACTCGCGCGGCGAA
CTTTTGTCAATTAATGCCGATATTGCCACACGTGGGTGCGATGTAATATACCGGAATCAA
AAAGTTCAAAAAGCACCTAAACATGATTTTTGGACATATTGGAGTGTATTGGGTGCGTTC
GTGGCAAAAACTCACTTCGCGACTCGCGCGGCGAACTTTTGTCAATTAATGCCGATATTG
CCACTCGTGGGTGCGTTGTTTTTAACCGGAACGAAAAAGTTCAAAAAGCACCTAAACATG
ATTTTTGGACATATTGGAGTGTATTGGGTGCGTTCGTGGCAAAAACTCACTTCGCGACTC
GCGCGGCGAACTTTTGTCAATTAATGCCGATATTGCCACACGTGGGTGCGATGTAATATA
CCGGAATCAAAAAGTTCAAAAAGCACCTAAACATGATTTTTGGACATATTGGAGTGTATT
GGGTGCGTTCGTGGCAAAAACTCACTTCGCGACTCGCGCGGCGAACTTTTGTCAATTAAT
GCCGATATTGCCACTCGTGGGTGCGATGTAATATACCGGAATCAAAAAGTTCAAAAAGCA
CCTAAACATGATTTTTGGACATATTGGAGTGTATTGGGTGCGTTCGTGGCAAAAACTCAC
TTCGCGACTCGCGCGGCGAACTTTTGTCAATTAATGCCGATATTGCCACTCGTGGGTGCG
TTGTTTTTAACCGGAACGAAAAAGTTCAAAAAGCACCTAAACATGATTTTTGGACATATT
GGACTGTATTGGGTGCGTTCGTGGCAAAAACTCACTTCGCGACTCGCGCGGCGAACTTTT
GTCAATTAATGCCGATATTGCCACTCGTGGGTGCGTTGTTTTTAACCGGAATGAAAAAGT
TCAAAAAGCACCTAAACATGATTTTTGGACATATTGGAGTGTATTGGGTGCGTTCGTGGC
AAAAACTCACTTCGCGACTCGCGCGGCGACCTTTTGTCAATTAATGCCGGTATTGCCACT
CGTGGGTGCGTTGTTTTTAACCGGAACGAAAAAGTTCAAAAAGCACCTAAACATGATTTT
TGGACATATTGGAGTGTATTGGGTGCGTTCGTGGCAAAAACTCACTTCGCGACTCGCGCG
GCGAACTTTTGTCAATTAATGCCGATATTGCCACACGTGGGTGCGTTGTTTTTAACCGGA
ACGAAAAAGTTCAAAAAGCACCTAAACATGATTTTTGGACATATTGGAGTGTATTGGGTG
CCGTTCGTGGCAAAAACTCACTTCGCGACTCGCGCGGCGAACTTTTGTCAATTAATGCCG
ATATTGCCACTCGTGGGTGCGTTGTTTTTAACCGGAACGAAAAAGTTCAAAAAGCACCTA
AACATGATTTTTGGACATATTGGAGTGTATTGGGTGCGTTCGTGGCAAAAACTCACTTCG
CGACTCGCGCGGCGAACTTTTGTCAATTAATGCCGATATTGCCACTCGTGGGTGCGATGT
AATATACAGGAATCAAAATGTTCAAAAAGCACCTAAACATGATTTTTGGACAAATTGGAG
TGTATTGGGTGCGTTCGTGGCAAAAACTCACTTCGCGACTCGCGCGGCGAACTTTTGTCA
ATTAATGCCGATATTGCCACACGTGGGTGCGTTGTTTTTAACCGGAACGAAAAAGTTCAA
AAAGCACCTAAACATGATTTTTGGACATATTGGAGTGTATTGGGTGCGTTCGTGGCAAAA
ACTCACTTCGCGACTCGCGCGGCGAACTTTTGTCAATTAATGCCGATATTGCCACTCGTG
GGTGCGTTGTTTTTAACCGGAACGAAAAAGTTCAAAAAGCACCTAAACATGATTTTTGGA
CATATTGGACTGTATTGGGTGCGTTCGTGGCAAAAACTCACTTCGCGACTCGCGCGGCGA
ACTTTTGTCAATTAATGCCGATATTGCCACTCGTGGGTGCGTTGTTTTTAACCGGAACGA
AAAAGTTCAAAAAGCACCTAAACATGATTTTTGGACATATTGGACTGTATTGGGTGCGTT
CGTGGCAAAAACTCACTTCGCGACTCGCGCGGCGAACTTTTGTCAATTAATGCCGATATT
GCCACTCGTGGGTGCGTTGTTTTTAACCGGAACGAAAAAGTTCAAAAAGCACCTAAACAT
GATTTTTGGACATATTGGAGTGTATTGGGTGCGTTCGTGGCAAAAACTCACTTCGCGACT
CGCGCGGCGAACTTTTGTCAATTAATGCCGATATTGCCACACGTGGGTGCGTTGTTTTTA
ACCGGAACGAAAAAGTTCAAAAAGCACCTAAACATGATTTTTGGACATATTGGAGTGTAT
TGGGTGCGTTCGTGGCAAAAACTCACTTCGCGACTCGCGCGGCGAACTTTTGTCAATTAA
TGCCGATATTGCCACTCGTGGGTGCGTTGTTTTTAACCGGAACGAAAAAGTGCAAAAAGC
ACCTAAACATGATTTTTGGACATATTGGAGTGTATTGGGTGCGTTCGTGGCAAAAACTCA
CTTCGCGACTCGCGCGGCGAACTTTTGTCAATTAATGCCGATATTGCCACTCGTGGGTGC
GTTGTTTTTAACCGGAACGAAAAAGTTCAAAAAGCACCTAAACATGATTTTTGGACATAT
TGGAGTGTATTGGGTGCGTTCGTGGCAAAAACTCACTTCGCGACTCGCGCGGCGAACTTT
TGTCAATTAATGCCGATATTGCCACTCGTGGGTGCGATGTAATATACCGGAATCAAAAAG
TTCAAAAAGCACCTAAACATGATTTTTGGACATATTGGAGTGTATTGGGTGCGTTCGTGG
CAAAAACTCACTTCGCGACTCGCGCGGCGAACTTTTGTCAATTAATGCCGATATTGCCAC
TCGTGGGTGCGTTGTTTTTAACCGGAACGAAAAAGTTCAAAAAGCACCTAAACATGATTT
TTGGACATATTGGAGTGTATTGGGTGCGTTCGTGGCAAAAACTCACTTCGCGACTCGCGC
GGCGAACTTTTGTCAATTAATGCCGATATTGCCACTCGTGGGTGCGTTGTTTTTAACCGG
AACGAAAAAGTTCAAAAAGCACCTAAACATGATTTTTGGACATATTGGAGTGTATTGGGT
GCGTTCGTGGCAAAAACTCACTTCGCGACTCGCGCGGCGACCTTTTGTCAATTAATGCCG
GTATTGCCACTCGTGGGTGCGTTGTTTTTAACCGGAACGAAAAAGTTCAAAAAGCACCTA
AACATGATTTTTGGACATATTGGAGTGTATTGGGTGCGTTCGTGGCAAAAACTCACTTCG
CGACTCGCGCGGCGAACTTTTGTCAATTAATGCCGATATTGCCACACGTGGGTGCGTTGT
TTTTAACCGGAACGAAAAAGTTCAAAAAGCACCTAAACATGATTTTTGGACATATTGGAG
TGTATTGGGTGCGTTCGTGGCAAAAACTCACTTCGCGACTCGCGCGGCGAACTTTTGTCA
ATTAATGCCGATATTGCCACTCGTGGGTGCGATGTAATATACAGGAATCAAAATGTTCAA
AAAGCACCTAAACATGATCTTTGGACATTGGAGTGTATTGGGTGCGTTCGTTGCAAAAAC
TCACTTCGCGACTCGCGCGGCGACCTTTTGTCAATTAATGCCGATATTGCCACTCGTGGG
TGCGTTGTTTTTAACCGGAACGAAAAAGTTCAAAAAGCACCTAAACATGATTTTTGGACA
TATTGGAGTGTATTGGGTGCGTTCGTGGCAAAAACTCACTTCGCGACTCGCGCGGCGAAC
TTTTGTCAATTAATGCCGATATTGCCACTCGTGGGTGCGTTGTTTTTAACCGGAACGAAA
AAGTGCAAAAAGCACCTAAACATGATTTTTGGACATATTGGAGTGTATTGGGTGCGTTCG
TGGCAAAAACTCACTTCGCGACTCGCGCGGCGAACTTTTGCCAATTAATGCCGATATTGC
CACACGTGGGTGCGATGTAATATACCGGAATCAAAAAGTTCAAAAGGCACCTAAACATGA
TTTTTGGACATATTGGAGTGTATTGGGTGCGTTCGTTGCTAAAACTCACTTCGCGACTCG
CGCGTCGAACTTTTGTCAATTAATGCCGATATTGCCACTCGTGGGTGCGTTGTTTTTAAC
CGGAACGAAAAAGTTCAAAAAGCACCAAAACATGATTTTTGGACATATTGGAGTGTATTG
GGTGCGTTCGTGGCAAAAACTCACTTCGCGACTCGCGCGGCGAACTTTTGTCAATTAATG
CCGATATTGCCACACGTGGGTGCGTTGTTTTTAACCGGAACGAAAAAGTTCAAAAAGCAC
CTAAACATGATTTTTGGACATATTGGAGTGTATTGGGTGCGTTCGTGGCAAAAACTCACT
TCGCGACTCGCGCGGCGAACTTTTGTCAATTAATGCCGATATTGCCACTCGTGGGTGCGT
TGTTTTTAACCGGAACGAAAAAGTTCAAAAAGCACCAAAACATGATTTTTGGACATATTG
GATTGCATTGGGTGCGTTCGTGGCAAAAACTCACTTCGCGACTCGCGCGGCGAACTTTTG
TCAATTAATGCCGATATTGCCACTCGTGGGTGCGTTGTTTTTAACCGGAACGAAAAAGTG
CAAAAAGCACCTAAACATGATTTTTGGACATATTGGAGTGTATTGGGTGCGTTCGTGGCA
AAAACTCACTTCGCGACTCGCGCGGCGAACTTTTGTCAATTAATGCCGATATTGCCACTC
GTGGGTGCGTTGTTTTTAACCGGAACGAAAAAGTTCAAAAAGCACCTAAACATGATTTTT
GGACATATTGGATTGTATTGGGTGCGTTCGTGGCAAAAACTCACTTCGCGACTCGCGCGG
CGAACTTTTGTCAATTAATGCCGATATTGCCACTCGTGGGTGCGTTGTTTTTAACCGGAA
CGAAAAAGTTCAAAAAGCACCTAAACATGATTTTTGGACATATTGGAGTGTATTGGGTGC
GTTCGTGGCAAAAACTCACTTCGCGACTCGCGCGGCGAACTTTTGTCAATTAATGCCGAT
ATTGCCACACGTGGGTGCGATGTAATATACCGGAATCAAAAAGTTCAAAAAGCACCTAAA
CATGATTTTTGGACATATTGGAGTGTATTGGGTGCGTTCGTGGCAAAAACTCACTTCGCG
ACTCGCGCGGCGAACTTTTGTCAATTAATGCCGATATTGCCACTCGTGGGTGCGTTGTTT
TTAACCGGAACGAAAAAGTTCAAAAAGCACCTAAACATGATTTTTGGACATATTGGAGTG
TATTGGGTGCGTTCGTGGCAAAAACTCACTTCGCGACTCGCGCGGCGAACTTTTGTCAAT
TAATGCCGATATTGCCACTCGTGGGTGCGATGTTTTTAACCGGAACGAAAAAGTTCAAAA
AGCACCTAAACATGATTTTTGGACATATTGGAGTGTATTGGGTGCGTTCGTGGCAAAAAC
TCACTTCGCGACTCGCGCGGCGACCTTTTGTCAATTAATGCCGATATTGCCACTCGTGGG
TGCGTTGTTTTTAACCGGAACGAAAAAGTTCAAAAAGCACCTAAACATGATTTTTGGACA
TATTGGAGTGTATTGGGTGCGTTCGTGGCAAAAACTCACTTCGCGACTCGCGCGGCGAAC
TTTTGTCAATTAATGCCGATATTGCCACTCGTGGGTGCGTTGTTTTTAACCGGAACGAAA
AAGTTCAAAAAGCACCTAAACATGATTTTTGGACATATTGGAGTGTATTGGGTGCGTTCG
TGGCAAAAACTCACTTCGCGACTCGCGCGGCGACCTTTTGTCAATTAATGCCGATATTGC
CACTCGTGGGTGCGTTGTTTTTAACCGGAACGAAAAAGTTCAAAAAGCACCTAAACATGA
TTTTTGGACATATTGGAGTGTATTGGGTGCGTTCGTGGCAAAAACTCACTTCGCGACTCG
CGCGGCGAACTTTTGTCAATTAATGCCGATATTGCCACACGTGGGTGCGTTGTTATTTAC
CGGAACGAAAAAGTTCAAAAAGCACCTAAACATGATTTTTGGACATATTGGAGTGTATTG
GGTGCGTTCGTGGCAAAAACTCACTTCGCGACTCGCGCGGCGAACTTTTGTCAATTAATG
CCGATATTGCCACTCGTGGGTGCGATGTAATATACCGGAATCAAAAAGTTCAAAAAGCAC
CTAAACATGATTTTTGGACATATTGGAGTGTATTGGGTGCGTTCGTGGCAAAAACTCACT
TCGCGACTCGCGCGGCGACCTTTTGTCAATTAATGCCGATATTGCCACACGTGGGTGCGT
AGTTTTTAACCGGAACGAAAAAGTTCAAAAAGCACCTAAACATGATTTTTGGACATATTG
GAGTGTATTGGGTGCGTTCGTGGCAAAAACTCACTTCGCGACTCGCGCGGCGAACTTTTG
TCAATTAATGCCGATATTGCCACTCGTGGGTGCGATGTTTTTAACCGGAACGAAAAAGTT
CAAAAAGCACCAAAACATGATTTTTGGACATATTGGATTGCATTGGGTGCGTTCGTGGCA
AAAACTCACTTCGCGACTCGCGCGGCGAACTTTTGTCAATTAATGCCGATATTGCCACTC
GTGGGTGCGTTGTTTTTAACCGGAACGAAAAAGTTCAAAAAGCACCTAAACATGATTTTT
GGACATATTGGAGTGTATTGGGTGCGTTCGTGGCAAAAACTCACTTCGCGACTCGCGCGG
CGAACTTTTGTCAATTAATGCCGATATTGCCACTCGTGGGTGCGTTGTTTTTAACCGGAA
TGAAAAAGTTCAAAAAGCACCAAAACATGATTTTTGGACATATTGGATTGTATTGGGTGC
GTTCGTGGCAAAAACTCACTTCGCGACTCGCGCGGCGAACTTTTGTCAATTAATGCCGAT
ATTGCCACACGTGGGTGCGATGTAATATACCGGAATCAAAAAGTTCAAAAAGCACCTAAA
CATGATTTTTGGACATATTGGAGTGTATTGGGTGCGTTCGTGGCAAAAACTCACTTCGCG
ACTCGCGCGGCGAACTTTTGTCAATTAATGCCGATATTGCCACACGTGGGTGCGTTGTTT
TTAACCGGAACGAAAAAGTTCAAAAAGCACCAAAACATGATTTTTGGACATATTGGAGTG
TATTGGGTGCGTTCGTGGCAAAAACTCACTTCGCGACTCGCGCGGCGAACTTTTGTCAAT
TAATGCCGATATTGCCACACGTGGGTGCGTTGTTTTTAACCGGAACGAAAAAGTTCAAAA
AGCACCTAAACATGATTTTTGGACATATTGGAGTGTATTGGGTGCGTTCGTGGCAAAAAC
TCACTTCGCGACTCGCGCGGCGAACTTTTGTCAATTAATGCCGATATTGCCACTCGTGGG
TGCGATGTTTTTAACCGGAATGAAAAAGTTCAAAAAGCACCTAAACATGATTTTTGGACA
TATTGGAGTGTATTGGGTGCGTTCGTGGCAAAAACTCACTTCGCGACTCGCGCGGCGACC
TTTTGTCAATTAATGTCGATATTGCCACACGTGGGTGCGTTGTTTTTAACCGGAACGAAA
AAGTTCAAAAAGCACCTAAACATGATTTTTGGACATATTGGAGTGTATTGGGTGCGTTCG
TGGCAAAAACTCACTTCGCGACTCGCGCGGCGAACTTTTGTCAATTAATGCCGATATTGC
CACTCGTGGGTGCGTTGTTTTTAACCGGAACGAAAAAGTTCAAAAAGCACCAAAACATGA
TTTTTGGACATATTGGAGTGTATTGGGTGCGTTCGTGGCAAAAACTCACTTCGCGACTCG
CGCGGCGAACTTTTGTCAATTAATGCCGATATTGCCACTCGTGGGTGCGTTGTTTTTAAC
CGGAACGAAAAAGTGCAAAAAGCACCTAAACATGATTTTTGGACATATTGGACTGTATTG
GGTGCGTTCGTGGCAAAAACTCACTTCGCGACTCGCGCGGCGAACTTTTGTCAATTAATG
CCGATATTGCCACACGTGGGTGCGTTGTTTTTAACCGGAACGAAAAAGTTCAAAAAGCAC
CTAAACATGATTTTTGGACATATTGGAGTGTATTGGGTGCGTTCGTGGCAAAAAACTCAC
TTCGCGACTCGCGCGGCGAACTTTTGTCAATTAATGCCGATATTGCCACACGTGGGTGCG
ATGTAATATACCGGAATCAAAAAGTTCAAAAGGCACCTAAACATGATTTTTGGACATATT
GGAGTGTATTGGGTGCGTTCGTTGCTAAAACTCACTTCGCGACTCGCGCGGCGAACTTTT
GTCAATTAATGCCGATATTGCCACTCGTGGGTGCGTTGTTTTTAACCGGAACGAAAAAGT
TCAAAAAGCACCAAAACATGGTTTTTGGACATATTGGAGTGTATTGGGTGCGTTCGTGGC
AAAAACTCACTTCGCGACTCGCGCGGCGAACTTTTGTCAATTAATGCCGATATTGCCACT
CGTGGGTGCGTTGTTTTTAACCGGAACGAAAAAGTTCAAAAAGCACCAAAACATGATTTT
TGGACATATTGGAGTGTATTGGGTGCGTTCGTGGCAAAAACTCACTTCGCGACTCGCGCG
GCGAACTTTTGTCAATTAATGCCGATATTGCCACACGTGGGTGCGATGTTTTTAACCGGA
ATGAAAAAGTTCAAAAAGCACCTAAACATGATTTTTGGACATATTGGAGTGTATTGGGTG
CGTTCGTGGCAAAAACTCACTTCGCGACTCGCGCGGCGAACTTTTGTCAATTAATGCCGA
TATTGCCACTCGTGGGTGCGTTGTTTTTAACCGGAACGAAAAAGTTCAAAAAGCACCAAA
ACATGATTTTTGGACATATTGGAGTGTATTGGGTGCGTTCGTGGCAAAAACTCACTTCGC
GACTCGCGCGGCGAACTTTTGTCAATTAATGCCGATATTGCCACTCGTGGGTGCGTTGTT
TTTAACCGGAACGAAAAAGTTCAAAAAGCACCTAAACATGATTTTTGGACATATTGGAGT
GTATTGGGTGCGTTCGTGGCAAAAACTCACTTCGCGACTCGCGCGGCGAACTTTTGTCAA
TTAATGCCGATATTGCCACTCGTGGGTGCGTTGTTTTTAACCGGAACGAAAAAGTTCAAA
AAGCACCAAAACATGATTTTTGGACATATTGGAGTGTATTGGGTGCGTTCGTGGCAAAAA
CTCACCTCGCGACTCGCGCGGCGAACTTTTGTCAATTAATGCCGATATTGCCACACGTGG
GTGCGATGTAATATACCGGAATTAAAAAGTTCAAAATGCACCTAAACATGATTTTTGGAC
ATATTGGAGTGTATTGGGTGCGTTCGTGGCAAAAACTCACCTCGCGACTCGCGCGGCGAA
CTTTTGTCAATTAATGCCGATATTGCCACACGTGGGTGCGATGTAATATACCGGAATCAA
AAAGTTCAAAATGCACCTAAACATGATTTTTGGACATATTGGAGTGTATTGGGTGCGTTC
GTGGCAAAAACTCACTTCGCGACTCGCGCGGCGACCTTTTGTCAATTAATGCCGATATTG
CCACTCGTGGGTGCGTTGTTTTTAACCGGAACGAAAAAGTTCAAAAAGCACCTAAACATG
ATTTTTGGACATATTGGAGTGTATTGGGTGCGTTCGTGGCAAAAACTCACTTTGCGACTC
GCGCGGCGACCTTTTGTCAATTAATGCCGATATTGCCACTCGTGGGTGCGTTGTTTTTAA
CCGGAACGAAAAAGTTCAAAAAGCACCTAAACATGATTTTTGGACATATTGGAGTGTATT
GGGTGCGTTCGTGGCAAAAACTCACTTCGCGACTCGCGCGGCGACCTTTTGTCAATTAAT
GCCGATATTGCCACTCGTGGGTGCGTTGTTTTTAACCGGAACGAAAAAGTTCAAAAAGCA
CCAAAACATGATTTTTGGACATATTGGAGTGTATTGGGTGCGTTCGTGGCAAAAACTCAC
TTCGCGACTCGCGCGGCGAACTTTTGTCAATTAATGCCGATATTGCCACTCGTGGGTGCG
ATGTTTTTAACCGGAACGAAAAAGTTCAAAAAGCACCAAAACATGATTTTTGGACATATT
GGAGTGTATTGGGTGCCGTTCGTGGCAAAAACTCACTTCGCGACTCGCGCGGCGAACTTT
TGTCAATTAATGCCGATATTGCCACACGTGGGTGCGATGTAATATACCGGAATCAAAAAG
TTCAAAAAGCACCTAAACATGATTTTTGGACATATTGGAGTGTATTGGGTGCGTTCGTGG
CAAAAACTCACTTCGCGACTCGCGCGGCGAACTTTTGTCAATTAATGCCGATATTGCCAC
TCGTGGGTGCGATTGTTTTTAACCGGAACGAAAAAGTTCAAAAAGCACCAAAACATGATT
TTTGGACATAT
>G6831-Map16#CLASSI/LTR/nan
GCAAGGGTGAGTACCAACCGTACTCAGCAAGCCACCACAACAACAATGCATATGATAGAG
GGTATTTCAAGGAATGGCTTCAGGTTCTTTTGCATAAAGCTACATTTTACAATTCTTTTC
ACAAGCCTAAAACCTAGCATAGACTGATCAAATTTTAGTACCAGTGTTCACATTTAAACA
ACGACGGTTCTGTCCACCATCCATTGTGATCCCAAGGATAGCTTCCCGCCATTGAGTCGT
CATGGTTTTCTGAGGACGTCCACCTTCCCTCCTCTCAGGAAGTGGCTCCATCAGCATAAA
ATTCATCATGCAATATCCCATCCCACACAAGTTAAAGAATTTAGAGTCTAGCCAAGTGTA
ATACATGTCCCGGTGCTCAATAACCGCGAGCACGGCTATTCGAATAGATTTGGTTTACTC
ACACTGCAGTGGATGTACACTTTAACCCGCACTCCGCGACTGCCCAACACATGAGCCTCG
TCCCAACACATGAGACGCGTCACGGCAAAGCTTTTCGATAACCTCGCATTGGCAGTACCC
GCTCCATGAACTTAAATCCTCATGCACTCTAGGCGTCCATACGTTTCTAGCAGTGAGAGG
AGTTCTGGCGTACCCCCCAACGTACCGCACCACCCTAACTCCCGGGAAAAACAACTATGC
AGGGATACTGCCTCCGCTCGGCTATCTAATCCGCTAGGTCTATACCCATTCGAGAAGTAC
GGTTGTACGGGGGTCGTTTCATGCTTAACTTCATGGCTCGGTCCTTAATTGACCGGGGAC
GGTACTAGCCTTTTCCAGATACCACCCAAATCCTCCGTCCGCCCCAGTCGAAAACAGTTG
TTTAAATTTTATTTCTCCTTTCACAAATCATGTCATCAACATCATGGCAATGTGGCGCTC
ATGTCTCCACATGCCGCATCTCAATTACCTTCCCAAAGGTAATTGCCCAAGCATATAGCA
TTTGATAAATATGAGTATGCATGATTCTAGAATAGCATTTCTAAGCAATTGTCATAATTG
ACTAGGGACTCATACGTAATCATGGTTACAAAGGATTTTAAGGGATAAACAATAATCAAG
GCATGGCATAATCACAAGTAGGATG
>G6832-Map3#CLASSI/LTR/Copia
GAAGCTTACTAAAGACCTGGGAGTATGACTTATACGCTCCACCCAAGGGGTAGTCTACAG
ACGGTCTAGTACCAGATAAGACTCTGAGTGAAACTTGCTTGCACAAGACTTGCAATTCAA
GGCGTAGTCCATTGTTCAAGTTGTGAGTAAGTGTAGCTTGGAGTTCTAGGTGGATGTTCA
ATCTTAATCGGTCTCCATCGAACCACTGGTATATAAACAGTACATTGGAAAAGGCAAATC
TCAGTGGGATTTTGAGATTTGGTGGGGGATTGTTGAAATTAATGGATGGGCTAAGGCCCA
CTCAAAGATTAATTCTTTGGAAAATCAAAAAAGCCTACCTCATGGGATGGCATGCATGGG
GAGTTTAGTACCACCTTGCTTTTTCTAGGAGAGGGGGACTTCCTTAAAGGGAGGATGCCC
TCCTAGCCACTTGAAACATGTGTGGTGGAGAGAAGAGAGGGAACACATGCGCGCGCTCGC
TAGCCTGGCCTGGCATGGCAGGGTTCGGTTATGCGGAGTGAAGATCGTGCGGGCGCCTTG
ATCAAGCGACCTATCTCTATATAAACCGAGTCGTCGCCTTCACGCAACACACGCGAAATC
AATCTAGGGTTTGCCTCCTACTCTGTGCTGCGCCGTCGCTCGTAGACTACTCCATCCCGT
TCGCCGGCGTGCACCGGCGATCGGGAGAGCAGATCTTCGGAACCTGTGCCTTCGACGTCA
TGCACAAGAAGAAGGCGGTAATAAGGTTTTTGGGAAGCGGTTCGCACGACTGCTCCCTGT
TCGTTCGCGACGGCTCGTCTTCCTCTTCGCTCGCGTGCTGCGCGCCTTTGTCGATGTCCG
CAACCGTGAGTGATTCCTGCCGAGCAACTGGTTGTTCCTCAACCTCGGTACATGTTCAAT
ATGTTGCGCATATTTGATCTGTTCATGTTTTACTGCTTAGTTTATATGTGTAGATCTAAT
GATGCATTAATGCTAGTATACATCTGCAATGTCATGATTTATTTATGGAATATATTAAAT
CATTATATGCCTATCATCTCAACATC
>G684-Map20#CLASSI/LTR/Gypsy
GTGTGAGCGGCGGTGGTTCTTGGGGTGAAAGTGCATGTGTGCATGGAAGTCGATTCCGAA
CGAAAAGGATGCATGCATGTGGTCTTCTAGCCTTCAGGATGCTCACCGTGGGTCGAGCTA
GGGTTGTCGAGGTCTTGGCGGCAGCGGTGACTTGTGGAACGGCTCGGCGACGGCGCTCCT
CCTCGGGTGAACGACGACGGCTCGAACGGGACAATGAGCTGCTACAAGCAAGCATGCACG
AGGGTTGTGAGGTCAAGGAGATGGTGTATGCGCAAGGAATCGAACAATGGCTCACCGAGG
CAGCGGTAATCGACGATGACGGCGGAGGCGATTCTAGATCGGCGCCGGTGAAGAAAAGGA
TGCGTTCTCCGAGTCCTTCACATCTCCGGCTGGGGTTCTTGAGGCGTATTGAAGAGGAGG
TTGAGGCGATGACGATGGCGCAGCGGCTTGCTCCGAGGTGGACGAGAATGGCCGGACGAC
GACGATGGTTGAAGCGGCGGCGCTCCGGTGCGTGCTCCAGGGCGTCGTCGGCGTGGCTCG
CGTTCCCGTCGATGCAATGCACAAAAGGGGATTAGGTCAAAAGAGGAAATGCTTCGGCAT
TGTGTGGAGAGATGGGAACGCGAAAAAGATGGAGGTGACCTTGACTCAAACGGAGATGGC
GATGGTCGTCGTCACCACGACCGGCGGCAAGGTTGTGGGGCCAACTCGATGGAAACTAGG
CTAGGGAGAGAGATATGGGTAGAAGACTGGGTAAACTTCACTGTAACATACCCAAAATTT
TAGGACTTAAAAATTTCTTGTCTAAATTTGTAACTACATAATTTCTCCAATGTGTGGAGA
GCCAAATTAATTAGTGTTGATTTTACTTGAGGTAGATGACCAACTTACACCTAGATTCCA
TTATTCAAATTTGGTTGCACTAAAAAAAACCTTTTCATTCCCAGCATTAGACTAGAAATG
TCATCAAGCATTTGAGCATACATGTGCATAATGCATGCCTAGGCTTGAGTCCATTGTGCA
TTTGGTTTTGGTATCGCTTTTCATAATAGGTCTCATGAGCATAAACTAAAAGGGTTAAAA
CTACTAAACAAAACTATAGTTAATATTGGGTGATAACATGTGGACTTAATATTAAATTCT
AATATCATTTTCTCAGCCCAAAAGAAGTTTAATGTAAACCCTATAATAATATTAGATGCA
ATTATGAAGTAGGAACACATATTCAAAGAAAGGTTATTCTAATTCTTTAGAATAATCTAT
GCAAGATAAAATCATGGAAAAATTTATGTAAACTATGTTTAGCTCAAGCAATTCACTATA
ATATTGGTACAGGTTAATGGGTAAGATTAATCACAGAAATTAATCAGTCAAAGAAGGGAA
CTATTAGAAATCTAGATTAAATTTTTAGGAGGCTTAAACAGAGGAGGAAAATTCTAGAAA
AATTATATTTAACTGCACGATAAATGAATCTAGTATTTGAATAAATTATTCAAATACTAT
ATTCACTTATCATGCAGTTAAATGTACTTTTGGATGAATTATCCTCCTCTGTTTTAGCCG
ATTAAAATTTCAATTTAGATTTCTTTTAGCTTTCTGCTTTGACTGATTAATTTCTGTGAG
CAATCTACCCATTAGTTTTTAAGTGCAACCAATAGAAAATGGAATTGCTAGTTCTAATCA
TTATCTACCTCCAGTAAAATCAACACTAATTAATTTGGTCCACACATTAAATTATGGAGT
TACAAACTTAGAGGAGAAAATAATTCCGAAAATTAATCTAAAAATCAAGTTTACCCAGTC
TTCTACCCATATCTCTCTCCCTAGCCTAGTTTCCATCGAGTTGGCCCCACACGCGTGGCC
ACAACGTGTCGTCGATCTCGGTTTCCCTTTTCTCGCTCTCTACTCCTCCCAGACGCGTCG
CCATTCTCCATTCAACACTCAGAGCCGAAGAAACCGAGGGAGGAGGTTCTCTGCCTCTCC
ATCGCTCCAAACCTTGCCGCCGGCCATGGAGACGACGACCATCGCCATCTCCGTTTGAGT
CAAGGTCACCTCCATCTCTTTCGCGTTCCCATCTCTCCACACAATGCCGAGCATTTCCTC
TTTTGACCTAAACCCCTCTCGTGCAGTGCATCGCCGGGAACGCAAGCCACGCCGACAACG
CCCTGGAGCACGCACCGGAGCGCCGCCGCTTCAACCATCGTCGTCGTCCGGCCATTCTCG
ACCACCTCGGAGCAAGCCGCTGCGCCATCGTCATCGCCTCAACCTCCTCTTCAATACGCC
TCAAGAACCCCAGCCGGAGATGTGAAGGACTCGGAGAACGCATCTTTTCTTCACCGGCGC
CAATCTAGAATCGCCTCCGCCGTCATCATCGATTACCGCTGCCTCGGTGAGCCATTGTTC
GATTCCTCGCGCATACACCATCTCCTTGACCTCACAAACCTCGTGCATGCTTGCTTGTAG
CAGCTCATTGTCCCGTTCGAGCCGTCGTCGTTCACCCGAGGAGGAGCGCCGTCGCCGAGC
CGTTCCACAAGTCACCGCTGCCGCCAAGACCTCGACAACCCTAGCTCGACCCACGGTGAG
CATCCTGAAGGCTAGAAGACCACATGCATGCATCCTTTTTGTTCGGAATCGACTTCCATC
CACACATGCGCTTTCACCCCAAGAACCACCGCCGCTCACACTCGCCATCGGCGCTACTCC
AATGTCCCCTAACCAAGAAAACTAGAGGAATGGAATCGCAAGAACATGCTCTTCATTTTA
TCTTTTAACCCCAACTCCAACCGAGCCACCATAAAACTAGACACTCACTCTACAAACAAT
GTCTCTAAAATTGGTCTAAGATAAATCATACATAAAACATGTACAAACTTATAAAATACA
TAGAAAATTCATCTCAACTCATTTTGAAACAAACTCAAAAACTGCAGATTCATCATCATG
CACTCTCTGATTAGGTGAAATAAAAGTAATTACTTACTTTGCATCAAATGCCTCTAAAAC
TATTATCTCTATAATGATTAGTTTTAGATAAGCTAAACTTTAGAAATTCATGTAGAACCC
AATTTAGCTTCAATTTGAATAAACTTAAGTTCTGTAGGATCACCAAAACACGTATTTCCA
TGTTATGAAATAAGATTATATACTTACTGTGTAGTAAAAGTCTCTAAATATTCATATAAG
GATTTACTAACATAGAGCAACCTTTAATTTGTAAAACTTGTAGAAAATTCATTTTTAGTC
CAAATGAAATGAACAAAGTTTCCATAGAACCAGCAAATAGTTAGCTTCAACATAGTAAAA
TAAAATTTGGCACCTTTTGTAGAGAACATAGATCAAAACCTTAACTTAGTGAAATAAGAA
TTTAAACACATAGTGTTGTTTAAGTAATACATAAACATGTATAAGTATATATACACTTTA
GGTCTAATTAAACCTAAATAAAAACTTGATTGACCAGTGAAGCCATAGTTCCATTCCTCA
TCCACTAAAACTTAGAAGAACTTAGCTCATATAACAATTTCTAGGTTAATATAATATATT
GCTAGTTTAGATTAGAGCATCTCTAGTTTATAAAATATGAACCATAGTAGTAAAGACCAT
AAACATGTGAACTAAAAATGTTTTAGTTAACCAAATTATTCCTTTTATTCAACTTAAACA
GGAAGTAGCATGTTCTGAACCTACAACTCAAAAGTCATGAACATATAAAACACTATATGC
CTAAAACACGTTGTAACTTGTAAAATCTATAAGAAAATCATTATAACTCCAAAAATTGTG
AAACCAAATGTGTTAGTCTTAGAAAACACATCTCCACACCCCTGTGAAGTCTAATCTAAT
AAAAATCACTTTACAAAAGTATTTCATAACACTACCTAAGACTATACTACTATAAACCGA
TAAAACTTCTAAAAATTCATAACTCCCAAATGGAATAAGATAAAATAAAAATTCTTTCAC
CTAAATTCATTTTAGATCAGTACCAAACCACTGTGCATAAATCATGCATTTTAGAGCATT
TTGGATTTTCAGCTCTTTCGGTGTTTAATTGCATATCGTGTCCTTTATCTAGATAATTGC
ATAATCGGTGAAGGAGTGGATTAGGTGCTAACATTTCTCTGATCAAGGCAAGTTTTCTCC
TCCCATCCTTTGAACACATTGAATCCCATGATTTGAGGAATGAAAATATTTGTTTGCAAA
GTTGCATGTGAACTTAGACTATATCGGTATTTGAGAGAATTAGGGTTAAGGTAGTTATGA
CCTATTTGCTGCATACCCCACCTTGAATAATTGATCCTCTTGCTGTTTGAACCCCTAGAA
ATGGATTACAGTACACTTCTTTTGTGCTCAGAATGGGTTTATATATGCGTCTATTTGTAA
CTACTTGCTTAGCCATGCTTAGAACTATGCAAATGCTCATTCCATCTATAATTAAAATAT
GATTTTGATATACATGAACCTTTGCTGGAATAAAATGAATATGATGGGTATTTGCGAACT
AAAATGTGTAAAATGTGATTTTATACTTGGGCGGCAAGTGGTGTGCATATGGTGTTAGTT
GCATACCGATAGGGGGAGTGTTTGCCCAAGTCCATAAGGACCGAACTTGTGTCACCCATT
TAAAGTTATTCGTACATCCACATGTGCTAGTATGGGATGGCCTAAGCTGAGTAATCTATT
TAGGACTAGCCTTGCATTCTGGTAGGCCGGTGTGTATGAGTTCGTATAATTCAGAGGAGC
TTCCTATTTACCCCGACGTGGTAGTTTAGGTGACTAAGCGTGTCCAATACAACGGTATTG
TGCCACGTGGTGGGTTCCTGTCGTGTCCGCCATCACGGCGTTAAGTTTAAGGCGTGGGCC
CGCCACTTAACGGTTCTAGGTATATTCCAAGTATGCCTAGGATGGAGGAACACGTATCGT
GCTGGTGCAAGGCTAGGCTCTAAGTAGTGTAAAGGCTTCGTTATGACCTCTAGATCACAT
TCAACATGAAGAGTGTGGTGGAGTCTTGCAAACTCAAAACAAACTAGAGAGTTCATATCA
TGTGGGTAAAGTTGTACAAACTCTGCAGAGTTCTTTAAACTAATCGATTAGCCGTGCTCA
CGGTCATGAGCGCTTTGGTGATGTGTCATGAGTATAGACTATGTTTTAAAAATGTGATCA
TGTGACATTGGTTTGAAATTGATAAATGTGTTGAGTTGTGTGTGTGGTGATACATTATGA
CTTATTGTTAAGTATGGCAATAAGAGATTGATTATGATGGAATTATGAAGAAGTTAATAA
TGAAACTTAAAACTTGTTTTGTTAATTGAAGCATCAACTCCTTTACAAAAGAATTGCGAA
ACAAAACTTGCTTTATGCTGAAAATGAACTACATATTGCCTTCCTTTGAATATATGCCTT
ACATGTAGTATGGTAGGATTGACTTGTGCTTGCCAATACATTAACTTGTTTAATGTACTG
ACTCTTGCTGTTGATATAACCTTTTGTTTGCAGGTTTAGACTTAGTCTTTGAGTG
>G6841-Map3#CLASSII/TIR/nan
TAACTTATGCGGCTACTACATATGCGAGTATGCCCACTGCCTATCAAACCAAATATACAC
CACACGAGAGCTCGATGTACGTATACATAAACCATTCAAAATTTCATTGCGTATCGATTT
GTTAAGTTGTTTATTAATTTCATATATTGATATGTCATTATTTTTCGAATGATAGCGTAT
TCACATGAGGGAAAAACTCCCACACAAGGATTTTATCATGGCTGTTCAAGAACAACTGAT
GGGGTTCATCAACGAAGAAGTCCTTAATCCCGATGGTGAATTCTACTACGACGGATCGAC
AATTCGTAACGTCGGTCCTTCCTCTTCTGACGTAACGCAGGCGTCGAAGTCGTAGCTATA
GCTAGCGAGCAAATGAATTGTACTATACATGCATGTATATATATATATATATATATATAT
ATATACATACATTTACTTTAGTGTTAATATATATTTTGGTAACATATATGTACATAAAAT
GTTAAGTGCTTTAAATTATAAATATGTGTGTAATATATGTATTTATACATATATACATAC
GCATATATATATATATATATATATATATATATATATATATATATATATATATATATATAT
ATATATATATATATATATAATCAACCATGCAGCAAACAGGGCCATGCAAATAAAAAAAAA
TGGTACATAGATCTTTAGTCCCGGTTGGTAACACCAACCGGGACTAAAGATGGATCAGCC
GGCCACGTGGCTGACCGATCTTTAGTCCCGGTTCGTGTTACCAACCGGGACTAAAGATCG
ATCTTTAGTCCCGGTTATTTCACCCGGGACTAAAGATCGCTATCTTTAGTCCCGGATTCG
TAGTCCCGGTTGGACAACCGGGACTAAAGGGGGGTTACGAACCGGGACTACAAACGATTT
CTCCACCAGTG
>G6847-Map3#CLASSI/LTR/Gypsy
ATTTAAAAAGGGTTTATTGCGTCAGCCGAGGGGGAGGGGCGCGCGGACCGGGTCCACGGG
AGTGGGGCCCACGCGGCAGCCTCACGGTCCACGGTGGACCGGGCGCACCCTGGCTCGCAC
CGGCCGGCGCCGTGGGTCCCACGCGTCAGCCGCACCCGAGGGCGCGGGCGGCTGACGGCC
GGGCCCCACGCGGCGGCCACTCGGCGCGCCCGAAGGCAGCCACTCGGCGCGGCCGGCGGG
AGGCGGCGCCCGCGCCCCTATGGTCGCCGGCGGCGGCCATAGGCACGGCGGAGCGGCGGC
CAAGAGAGGGGAAGGGAAGGGGGAAAAGAGGCGGCGGTCCACGGCTCACCCTAGGTTGAC
GGCGACGACGAAAAAGGCGGCCGGAGCGGAGGAAGGCGGTGGCGCGGCGGCCGCCATCAA
TGGCGCCGGCGAGATTTGCGGGGGCAAATCCGCCCGTTTGAATGCGAGAGAGAGAGAGGG
AAAAATCGGGGGAAAGGGAGAGGGGATCACGGGGAGTGATTCCCCCCACTTTATTGCACG
TGGGGACGGCGGGAGGCTGTGGGATTCGCGGCGGCGGCGGCGCTAGGGCGCGGGGGAGGC
GGCGGGAGCGGCGGGAGGAAGGGGATGACGGGTGGGCCCCACCCGTCAGCGAGGGTGGCG
GGCGGGCCCGCCCGTCAGCGGCGCGCGCGCTGGGAGAGAGGCCGAATGGGCCGCGGGGAG
AGGAGAGAGAGAGGGGGGAGGAGAGATGGGCCGGGCCGGCCCAAGGGAGCGAAGGGGGAC
TTTTAGGGTTTTTCTTTTTATAAAATCATTTTAACTTTGTTTATTTCTTAATAATTATTA
TTTGTGCTCTGAAAATTCCACTAAAATTTTTTTACGCATTTTAGGCTTTTAGGAAATTTA
CAAAAATCCTCTAAGCCTTATTTGGCTTTTAACTTTGCACATTTTAATTGTTGGAGGCTT
TCACACGGATTTTAATTATTCTAGGCATCATTTAAGGGATATATTTTAGAGTCATTTTGG
GACGTGACAA
>G6856-Map11#CLASSII/TIR/nan
TACACTGGTGGAGAAATGCTTTTTAGTCCCGGTTCGTAACCCCCCTGTAGTCCCGGTTTT
TCAACCGGGACTACGAATCCGGGACTAAAGATCGCTATCTTTAGTCCCGGTTCAAATAAC
CGGGACTAAAAATCAATCTTTAGTCCCGGTTGGTGTTACCAACCGGGACTAAAGATGGGA
GCATCTTTAGTCCCGGTTGATAACACCAACCGGGACTAAAGATATTTTTTCTTTTTTTTT
CTGCTTTTAATATTGAATATTGATTTCACACCATCCCCTCCCATATCCAAATCATCACAT
ATTACAGAACATCTCCAAATCCTCAAACAAATCATCTCCAAATACATCACAAACTCTTAA
AAAAATTACATCACAGGGTTCTAAAAAATTCATCACAGATTCACATCTCACACAAAAATA
CATCACAGATTCACATCTCAAAAAAAAAAAAGAAAAAAAATCCGGCCGGCGGCCACTGCC
GCCTCCCCTCCTCCCCTCCGCGCCGGGCCCACCGCCGCCGCCGCGCGGCCCCCCGCGCTG
CCGCGCCGTCCCCCGCGTCGCCGCCTCCGCGCCGGCCGCCTGCACTGTGGTGAAGGAAAA
AAGGAAGGAGAGGAGGGGAGTTAGAGATAAGGAAAGAGATAAGAAGTTAGAGAGGAAAAA
AAGAGATAGAGGGAGGAGTTTGTTGTGTGGACGGGAAAAGAGGATCGGTACTATGGATTA
TATAGTGTGTTTTGATTTTTATTCCCGGTTAGTAACACCAACCGGGACTAAAAATAGGTT
TTTAGTCCCGGTTGGTGTTACTAACCGGGACTAAAGATCATAGGGCCCTGACACAGCCTG
ACATGGAATCAACCGGGACTAAAAATGAACTTTAGTCCCGGTTGGAGTTACCAACCGGGA
CTAAAGATGATTTTTAGTCCCGGTTGGTAACAACAACCGGGACTAAAGATCTTCCTCTTA
TTAACCGGGACTAAAAATCATTTTTAGTCCCGGTTTTTAATGGAACCGGGACTATTGTGG
ATATGGGTCGACCGACCAAAGATGGTTTCTCTACCAGTGTT
>G6865-Map3#UNCLASSIFIED
ATCAGTTTCACAGAAATTAATAAAAATGGTGGGGCCCACGTGGGCCCCGCATGTCATTCT
CACCCTTCTACCTCGTCTTCGAGTACATGGACCACAACCTCACCGACCTCGCCGCCACGC
CGGGGCTGCACTTCACGGAGCCGCAGGTCAAGTGCTTCAGGGCGCAGATCTTCGTCGGGC
TCCGCAACTGCCATGAACAGGGCGTGCTGCATCGGGACATCAAGGGCGCCAACCCGCTCA
TCGACGGCGACGGGCATGCTCAAGATCGCCAATTTCGACATCGCCACCTTCTTCGACGCC
GCCAGGCCGCAGCCGCTCACCAGCCGCGTCGTCACGCTCTGGTACCACCCACCGGAGCTC
CTCCTCGACGCGTCCGAGTACGGCGTCGTCGTTGACCTCTGGAGCACCAGCTGCATGCCT
GCATCCTCGCCGAGCTTCTCGCCGGCAAGCCCATCTTGCCCAGCCAAACCAAGGTAAATA
AATA
>G6867-Map3_reversed#CLASSI/LTR/Gypsy
ATAAATAGCTTGGTACCCCTTCAAGGTTTCTTGGGTTTTGTTTAGATTAAAGTTTAGCTT
TACTACTTTGCCATGTAATCCCGTGATCGGTTAGATCGCCGGTTTACTCGTTACGGAACC
CCAACTTATCATTTGTATTCAATTCCTATCTGCAATATCAGATTGCTTTTATCTTCTTCT
TGCTTGTTTCTTCAATTTGCTTGCAGGAATAAGGTTGATCTACACCGGCAAGATCAACAA
CCAACGGAGAGGTGTATCGATCGCTAAGGCGCAACACAACAACGTCTAGTACGGTTGTAG
TCGAGTCGTCAACGTTTCTCCCAAATCATAGTTATCTTCAACTCACCGAAAGATCGGGCC
AACAACAGCCTTGAGTGTCGAGTGGAATTCAGGGTTCATCAGGTGGTATCAGAGCTTTCG
TTGCTCGGTGAGTTTTTTTTCTACCCATAACTAGAAAATAGCTAGACAAAAAAAATTGTA
TCATTTACCTAGCCATA
>G6868-Map3#UNCLASSIFIED
TGCACACTTTCTGGCTGATGTGCAGAAGCATGGAATGTTTAGGGTTACCTCTGGAAATTG
CTCGTGGGCCAATGATCTTGAGTTCCCAAGGCGAAACCAAAGCTCCTCAGCCATGTGTGG
TGCAAAAGGCGAAAGCAACAGAATAAAGGATTCAATAACTGACTTTGGTTGGGTGTCCCA
CTGTAAGAAGAAAGCACAATGAGAGAAGTAAAAAAACACGTCTACCAGAGTACAGGTTTT
GTTGCCAATGCCATGTTAAACTGATCTCATCTTCCATTCTTTTGCACTTCAATTTGAATA
CTCAAGACATCCTATTGGGTTTTACTGACATCAGGTTTATAAATTGCAAGAGGTTCTGTG
CCAATTTACCAAGTGCTAAGCAGAAAATGAAGAAGTACAGGCACAAAAGTTCTTAAGCAC
ATTTTAAGCCTTGCTGCACGAAAGCACATATATAAGCTTGCTTGGATTTGAATAACTGCA
GTACA
>G687-Map14_reversed#CLASSI/LTR/Gypsy
ACCCTAGGCCGCCGACCCATTCGTTGCCTCCAGCTGAACCTCGTCGCTGCTAGCGCCACC
GCCGCGCCGCGCAACCCCCTCCTTCGGCTTCACCTCTCCTCGGGCCGCACGTCGCCCAGC
GCGCCTCCCCTCCCCAAGTCTGCTTTGCGTCCCTGCGCTGCCTCCTCCACTCCCCTCAGG
CCGACAAGTGGGGCCGTGGGACCCGCTTGTCAGACCCTTCCTCTACCTCCAGCCTCCCTA
CATCCACCGTAGAACCGCTGTGCCGCCATTGCCGCCCACGTCGCCCACGATTCCGGCCTC
TTCCGCCGTTTTTCGCGCCCTCGCGCCCAAACCGCATGAAATCGGTTCCCATCCACCTCC
TCTACACTCTCCCCATGTTTCCCCCAAAAATTGTGCCGGGATCGAGCTCCACTTCCGGCC
CACGATCGTCACCGCCATCGTCGCGGGTCGCTGATTGCCGTCCCCCAAATCCGCCACGCC
GTCGTGTGTTGCAACGGTTTTCCCTCCCCGAGCTTATAAAATCCATCCCCGGGCGTCCCT
TCTCGTCGTTTCCCCGATCCTCGCCGGCGCTTCCCTCGCCTTCTCCCGCTCTCTCCCACG
CCGCGCGTCTCCGTGCGCCGCCGCTCTCCGGTCGGCTTTTGCCCTTTGTGGGCCGTCGTT
CCCGTGCGAGCGTCGCGTTGGGCCGTCCGTCTGTGGTCCCGGTCGTCTGTGCACCGGCGC
TCCTCTGTGCCGCTGACGAGTGGGGCCCGCCCTGTCGGCGCCCGTGCCCTGCCCCTTGCT
GACGTCAGCGGCAGATCCTTTTTCCTTTGAAAAAATAATTAATAATTGCGCAATAAATCG
AGTTTAATTATAGAAATTCATTTAAATGGCTCAAAACTTCTAAAATTCATATCTAATTCA
TTCGAACTCCGAATTGAGCCATTCAACTTGCAAAATTCATCTAAAATTGAGCTCTACATG
TTTGTTTACTTTTTATGTACTGTTTCCTTGGTTTTTATTAGAGTTTTTCCTCGTTTTGCG
TGCCAGCGTGTAGTTTCCGTCGTTTCGGAAGTCCGCGGTCGCGAGGAAAAGAGTTCAGAA
GATCAAAGTGAAGAAGCAAGGCAAGTCACACATTTCCCCTTGAGCATGTTGATCCCAATT
TATAAATGTTTTACCGTTTGCAAATAAATATGCATGTTTTGCTAATTACATGGGATCAGG
GTATTACCTATCTGCTCGCTTGTGCCATGTTTACTTGATATCTGTCCTTTGTCAACCTTG
GGTGATAAATCGACTAGCTTGTGTTACTTATGTGACCTAGCTAGAACTATATGCTTAGCC
ATGCTTAATTACCACTAGCTCAGTCGATGGGATAATTACAGTATTAGACCTTTCTAGTAT
CTTGTTGAGCTGCGTGCTCGAGACATCTGGCCATGTTACATGGTCATAATTATCCAACTA
AAATGCGACTGAATGGTGGGCTGTGGGTGCATGGTTTTGTGAGTCGCACCCATGGCAATT
AAGGACCGGTTCACGGGAAACCCTGGAAGACTTACAGTGCTTACCACAAGCGGGAATGGG
TAACTGCTTGATCTGAAGTATAGCTCGACCCTTTCCTAGGCACCGGTGGCGAGGGTGGGC
GTGATGGAGTTGGGTCGGCCGGGGTGTCCGGTTGTCCAGCTGCCGGATTCACCGCGGCGC
AAGAGGGGACCGCCCACTGCCTTTTGAGGGGTGGGGGTGAAACCTTAGCGTGGTGTGGAT
GGTTAGGGGAGGGTTATGCGAAGGGTCTCGTCACAATCACTCGACATGGTGACGTGTGCA
TCATGGGCACATGATGACGCGGTGACATGTCGGTGGGTTGTGTCTTGTGGGTACAGTTGT
GCACCTCTGGCCAGAGTAAAACTATTCGAATAGCCGTGCCCGCGGTTATGGGCGATCGAC
CAGATTCACCGTGATTAGTCCCACTCTTAATAAATCGACCCAATGCACTGTAGTACAGGT
GGGTTGGTTGGGCCTGTTCAACGTGGTGTAGCGTTGATCAGTGGAGATCTAATGTTACTT
TAATTACTCAACAGTTTTACTGTTTTGCTCAATAAAATGTTTTACAACCGCCTTTATGCA
AATAGCCACAAACCATCCTTGTATCCCCTTGCACGTCTGCATCATTGGTGTGGCTTGCTG
AGTACGGTGGTTGTACTCAGCCTTGCTATTATTCCCCCTTTTCAGAAGTGTAGTGCTTCT
GAGCTGAAGATGGAGTTAGAGGACCAAGGCTCAGACCCCAGTTGAGTTTTGCCTGTGGAG
TGGAGCTGAAGCCCCGCTAGGATCGCCTTTTTCCGCTGCTGCTGCTTTTGTTTCGGTGTG
AGGACTAAGTGCCTCTTCTGTAAGTATTTTACGCTTTATTTACGTTTGGAACTGTATATT
ACTTGTCGTTTTGTGTACCCTGGCTGGTCCTGGACAGGGATTTAATACACAAAATAGTCT
GGAAATTTGGGCTAAATTTCTGGGCGTGACAAAGTGGTATCAGAGCCAACTCGACTGTAG
GTTGAGCCAAATGGTCAAACCCTAAGGACAAGCTTTCTGAAAACCCTATTTGAAAAATGT
CTCCTCTCGCCCTTCGGCATTTCTTTGCGAAACGGTTTTTCAAAATTCTCCTCCCTGTCT
CTCCAATTCTTTTAGTTGTCAAACCGTGGAGGACAAACTGTCAGCTTCATGTCTGTTCGG
AAGTCAAGTCAATTCGAGCCTCAAGCTTCTGCGTGCAAGGAGCGAGAAGGTCAGTTCAGA
GTCGTCGTTCCGCGAAGATCAAGAAGAGTTTTCCCGAAGTTGACCTAAACCCAATCTTTC
CCAGAAGAGTAGTTCCGTTAGCTTTCTAGATCGTGTGTTGTTTGCTTGTGTGTAGGGGTA
TGGTTTGCATCATTGGTGGGGATGCGACCATACTAGGTTGTTTGCTTAAGCAACTTGAAC
AATAAAAGTGTACTCACAACATATCAGTAGGCAAGTGGTTTAGTACCTTATCTTTAGCAA
CCCCTCTCTTCCACCTCTCTTCCGTTCTGGCAGCAGATGGTCAGTATCAGAGAGAAGAGC
AACAACAACGGTGTATGAAAGTCACAGATCAATGGATCAGTCGAAAGCTACCAGGTACTC
CCGATGCCAGAAGAACCCCTGCTCGTGATCAACATTTGGTATCCAGGATCAGAAGATGGG
TGTATTGATGAAGGAGATGCAAAGCTCGATGCAAGGTCGAATGTAGCGGAAATAACTCCA
GCAGTAGTGTGTTGCAGTCAGAGTCAGTGGATCAGTTCAAGACAACAAGCTACCAGCTGA
GTCAGAGCACCTCGCTCTGGTCAGATCCTGGTTAGCCAAGATCTGATGATGGATGTGTCA
GATGTTGATACAGCAACCGCAGAGTCCAATGCAGCAGATGCAACAACAGTGTCTCCAACA
ACATGTACAAGCCTAGATGCAAGCTGGAATCAGGATCAGAGCGAAAGTCAGTTTGTTTTC
CAAGAGCAAGCACCTGCAACCTCAGACAGTACGCCACCAAGTCTTCAGCAGACCAGCACA
GCTAAGTCACCACCAATCCCAGAGGCAACAAATGCTACCTATGGTGGTTATGGTTTTCAA
GAGCAGTTTTTGCAAAGTGTCCAACTATCCATGGAAGATGTACGACAGGGCACCTCTCAG
AGGGTTGTTCCACAGTAAGGCGTCAGCGTCATCACATCAAGAGCTTTGTTAGCGACACCC
CAACTCCTCAAGTTGTGTCAGTTCCAATGCAGAGTCGGTCAGTTCAGTTTTGAGGAATCA
ACTATGCAACTCGACACCGAAGTCAGGTCAGAAGAAGGACAGTCATGCCAGCAGTTAGTA
CTTATGGGAAAGTTAGTCAAGAGTCAGTGTGTCCATGAGCTAAATGAGAGTCACTTTTAT
GTGGAATTTCCTATCATCAACTAAGGGTTAAGTTCCAAATCTTGTCGGGATGAAAGTGCA
TCGCCATTGCTTCAATTTGATGGACCGATGAAGTTTCAGTCTTCAAAGTCAGGGCATCTG
TAAATCCGAGAAATGTTGGTTATTTTTTTCAAGGACAACAGTTCAATTGTTCCCAGTCAG
GCGAAAGTAAGACTACTCCACTGTAAGGGGGGTAGGTCTCGGAGATGAGTTTTGGCTCAC
TTCGTCGCTGTTTTAGTTGAAGGTTCAACCCAGTGCAACAATCAGGGTAGTACTTGAAGA
AGCCAGTTGCAAGGTATCAGCAGAGTTACCCCAATCTCAAGTCAACAGGTTCGATTCTAA
GGTACACCTGTGAGGCCAGGTCAACAGTTCAGCTTAGAGAAGCAGCATCGAGGACGGTTG
CAGTTCAGACGAAAGACAGGTCAAGCAGGTTTTCCTGGAATTACTTGTCATTTGAGTTGG
GACCAGTCCAAGCGGACATAGGGTAAATGATTTACAAATGCCAGATTCAATTTTCATCCT
CTTATAGCCAGCGTGGTGAATTCTCAGGTTACCAAAATTGCCAACCTCAACAGTTCAGTC
CAAGATAAGTAAGTTTCAGGAGCATCCGCAGTCCTAGTCTAGGTCAGTTCAAGCAGAACC
AGTCGGTCCAGTTTTGGCAAAGCAAAGGAACAGAAAGGTCGAATCCAGCCAGTTCAATCG
TGCAGGTTTGATCAACCAGTCAATCAATCAGTTCGAAGCAGAATGTGGCAGTTCAATGTG
CAGATCAGTCAGACCGCCCGACCAGCACCAGCTTTCTTTCTAGCCATCCCAGAATCTCGG
GACGAGATTCCTGTAAGGGGGGTAGATTTGTAACGCCCCGATTTTCGTTCGGGTTTAAAA
ATCATTAAATAATGCATTTTCTAGAAATTAAATAAAAGTTAAATCAATTTAATCAAGTGA
AATAATGGGAGAATTAAAATTTTCCCTTAAAAATCATTGGCCGGGAATATTTTGCAATAT
TCTTTGTGCCCTAAAATACTCTCCGGATATTTTCCGTGAATTTTCGGAGCTCGAGAAATA
GTTTTAAAGTCACAAAGATCATTTAATCAATTAAATTAAAAAGAAAACAAAATCTCCTCT
TCCTTCTTGGGCCATTTTCGGCCCAAGAATCCTTTCTCTCCCGCGGCCCACGCGCCCTTA
TCTCTCCCTCTCGGGCCGGCCTTCTCCCTCGGCCCGCTCGGCTCTCTCTCTCCCTCAAGT
TTGCTTTACCTCCCTCGCCCGTTTTCCCCTCTCTCTCTCCCCGACAGGTGGGACCCGAGG
CCCCACCTGTCAGCTCCTCCTCCTACCTCTCCGATCGGCTTGGGCCGATCTGGGCCGTCG
TTCCCGTGGACCGGCGGTGGACCGCCTTGTGGTCCCGGTCCACGGTGGACCGAGCCCTTG
TGCCGCTGACGAGTGGGGCCCGCCTGTCGGCGCCGGCCCTCCCCCTTGCTGACGTCAGCG
GCAGATCCTTTTTCCTTTGAAAAAATAATTAATAATTGCGCAATAAATCGAGTTTAATTA
TAGAAATTCATTTAAATGGCTCAAAACTTCTAAAATTCATATCTAATTCATTCGAACTCC
GAATTGAGCCATTCAACTTGCAAAATTCATCTAAAATTGAGCTCTACATGTTTGTTTACT
TTTTATGTACTGTTTCCTTGGTTTTTATTAGAGTTTTTCCTCGTTTTGCGTGCCAGCGTG
TAGTTTCCGTCGTTTCGGAAGTCCGCGGTCGCGAGGAAAAGAGTTCAGAAGATCAAAGTG
AAGAAGCAAGGCAAGTCACACATTTCCCCTTGAGCATGTTGATCCCAATTTATAAATGTT
TTACCGTTTGCAAATAAATATGCATGTTTTGCTAATTACATGGGATCAGGGTATTACCTA
TCTGCTCGCTTGTGCCATGTTTACTTGATATCTGTCCTTTGTCAACCTTGGGTGATAAAT
CGACTAGCTTGTGTTACTTATGTGACCTAGCTAGAACTATATGCTTAGCCATGCTTAATT
ACCACTAGCTCAGTCGATGGGATAATTACAGTATTAGACCTTTCTAGTATCTTGTTGAGC
TGCGTGCTCGAGACATCTGGCCATGTTACATGGTCATAATTATCCAACTAAAATGCGACT
GAATGGTGGGCTGTGGGTGCATGGTTTTGTGAGTCGCACCCATGGCAATTAAGGACCGGT
TCACGGGAAACCCTGGAAGACTTACAGTGCTTACCACAAGCGGGAATGGGTAACTGCTTG
ATCTGAAGTATAGCTCGACCCTTTCCTAGGCACCGGTGGCGAGGGTGGGCGTGATGGAGT
TGGGTCGGCCGGGGTGTCCGGTTGTCCAGCTGCCGGATTCACCGCGGCGCAAGAGGGGAC
CGCCCACTGCCTTTTGAGGGGTGGGGGTGAAACCTTAGCGTGGTGTGGATGGTTAGGGGA
GGGTTATGCGAAGGGTCTCGTCACAATCACTCGACATGGTGACGTGTGCATCATGGGCAC
ATGATGACGCGGTGACATGTCGGTGGGTTGTGTCTTGTGGGTACAGTTGTGCACCTCTGG
CCAGAGTAAAACTATTCGAATAGCCGTGCCCGCGGTTATGGGCGATCGACCAGATTCACC
GTGATTAGTCCCACTCTTAATAAATCGACCCAATGCACTGTAGTACAGGTGGGTTGGTTG
GGCCTGTTCAACGTGGTGTAGCGTTGATCAGTGGAGATCTAATGTTACTTTAATTACTCA
ACAGTTTTACTGTTTTGCTCAATAAAATGTTTTACAACCGCCTTTATGCAAATAGCCACA
AACCATCCTTGTATCCCCTTGCACGTCTGCATCATTGGTGTGGCTTGCTGAGTACGGTGG
TTGTACTCAGCCTTGCTATTATTCCCCCTTTTCAGAAGTGTAGTGCTTCTGAGCTGAAGA
TGGAGTTAGAGGACCAAGGCTCAGACCCCAGTTGAGTTTTGCCTGTGGAGTGGAGCTGAA
GCCCCGCTAGGATCGCCTTTTTCCGCTGCTGCTGCTTTTGTTTCGGTGTGAGGACTAAGT
GCCTCTTCTGTAAGTATTTTACGCTTTATTTACGTTTGGAACTGTATATTACTTGTCGTT
TTGTGTACCCTGGCTGGTCCTGGACAGGGATTTAATACACAAAATAGTCTGGAAATTTGG
GCTAAATTTCTGGGCGTGACA
>G6871-Map3#CLASSII/TIR/nan
TATTGCGGTGATATGGAGACAGACAATGACATGTTGGTGAGCAATTTTCGTTTTCAGTGG
TGAATTATAAATCTTGGTTGCGTGTTGTTGTATATGGCATTGTGCCCACACCATATTTAC
ATGTTTGAAAATTTTGATTTTGGATTTGAATTGTGGCGTTTGAAATTGTAAATTTAACTA
TGGTTAAATTATACGTGTTAGAAATATTTATGTTTAATTATTGTGGTGTTAAAGATAGTG
TAAACAAGGATTGCATGCGAAAATAAGAGAGAAACATGAGTAGGGGCTAAGAAATAGGGG
CTATTGCTAGAGTTGGAGGTATTTTTTAAGTCCTTGGGAGATGGGGGCAGCCCTCATTTA
ACTTTTAGGGGCTTTAAAATAAGGTCTATCGCTGGATATGCTCT
>G6872-Map3#CLASSI/LTR/Gypsy
TAAGGAAATATTAATTTCCGAATTCTAACTAGATTTTCTATCTATTTTCATGCATGTATC
TCTGGAGCTACCATGTCACATTGTGGCAGTTGGATTTTCGGAGTTGTGATCTCCACTGCC
AACCGGTGTCATTTCATCGTAGACCGCTTTCGTCGTCGCCGACCGGTTTCTTCATCACCA
TGGTTGGTTGATTCCACCGCTGTTGCAGATGGCGACATCATTTTCACCACCGGCCGCCTA
CGTCGCCGTCGACGGGTGTCCTCGCCTATACGGTTGGTTGGTCACACCACCGTTCATAGG
CGTCCATGTCTTCACCGACCGGCTTGCCTTCGCCGCCGCTGACCGGTGTCTCTGCCTACA
CGACTGGCCTATTATGCTGCCGTTGTTGGGCATCTA
>G6873-Map3#UNCLASSIFIED
CTGTTTCTGTTGACACGGATAATTAGTCCATCTCTGTAGTCACAGATGACAACTTTTTTC
CCTTCAATGCAGCCACATTTTTGTGATGCTTTACAATCTTGACAGTCAGTGCAAAAGGAC
CAATGCAGAAATCCATAAAACTGAACAAACAAATGGTCTATGTTAACTGAGATTATAAGC
AAGTTATTTTTATACTGAAATATATTTGTCGCCCTAGGAATATTTGAGGGCTAATATATT
TGTCAAGCTTAAATATTGAATTCCAATCCATGTGCACTTGGCTTCAAGGTAAACATAATT
TTATTTCTAAGATGTCATTTTAGTTTACAGTAGATGTACACACTTTAACTAGGTATGCTG
TTTTTAACTGTGAACTCAATAGGTGTAACTCCTACT
>G6875-Map3#CLASSII/MITE/nan
CGGCTTGTTTGGTAACTCGAGGGAAGAGGATTGGGAGTTTACACGAGGGAATTGATGATG
AGATTAAGATGGGAATTTGATTTTTAATCCCAATATCTTGTTTGGTAGAGGTGATGGAAA
TTGATAGGGAGTTTAGTTGGAGATTAGGTCATTAATAAAAACGGATGGCTGAGATTTGCT
TAGAAAAAGTAAAGGAGGAATTCCCTCCCAATTACCTGCCCCTACCCAGGTATTGAAAAG
GAGGGAGTTCCTTCCTCAATTCCCCATCCCCATCCCACCAAAATTCCTATGTCTCCCAAC
CAAACAAAACACTTAATAGCCTCATCCCTCTAAACTCCCAATCCCTCCTAAAAACTCCCT
CCAACCAAACGGGCCG
>G688-Map20#CLASSI/LTR/nan
TTTCACAAACCTAAGACCTAGCATAAACTGATCAAGTTTTAATTCCATTGTTCATTAAAC
AGCGACGGTTCTGTCCACCATCCATTGTGTTCCCAAGGATAGCTTCCCGCCACTGGTCGT
CATGGTTTTCTGGGGTCTACCCCTTCTCGCCTCTCGAGAAGTTGATCCACCAGTACTAAA
AATCATCATGCAACATCCCATCCCAACCATTTTAAGAATTTAGAGTCTAGCCAAGTGTAA
TACATGTCCCGGTGCTCAATAACCGCGAGCACGGCTATTCGAATAGATTTGGTTTACTCA
CACTGCAGTGGATGTACACTTTACCCGATACTCCGCGACTTGCCCAACACATGAGCCTAC
GTCCCAACGAATGAGACTTGCCACGGCAAAGCCTTTCAATAACCTCACTTTGGCAGTACC
CGCTCCATGAACTTTAGTCCTCATGCACTCTAGGCGTCCAAGGTTTCTAGCAGTGAGAGG
AGTTCTGGCGCTCCCGGGAAGGGAAGACTCACACATGCATTAAGTTATAGTTAAGTTTAG
GTTTACACATGGCAGTCCTACCGATGGCGACACCACTGTAGGCACCCGCCCCTCGCGGTC
CTACCAATGGCATGCCCCACCGTAGGCCCTGCCTCGACACACAACAATTAAACTATTTTG
TTTGTGCATATTTGCCTGCCGCTCGAATATTGATTCTTCTCGCGTATATACCCATACTAG
AAATTGTATATCGGTTAGTCGTGAGGTAACGTTTCATGCTTAGCTTCCAGGATGGTGAAG
GTTGATCAAGACTTAACTATCAAGAATAAGAACTATCCTGAGCAGGCAAGTCATCACCCC
AGTCCTTGAGCCGCCCCATGTTGATCCCAATTGTTAAATTGTTTTGTTTACAAATAACAA
TTGCATGCAGTGATGAATATCCTACTTGTTATTATGGCGCTCATGCCTTTGATTATTGCT
TATCTCATTATTCCCTTGTACCCAAGGTAATTACGTATGAGTCCATAGTCACTTATGACA
AATGCTGAGTAATGCATGAATTTAGATTCATGCATTACTCATCATTTATCAAATGCTTTA
TGCTTGGGCAACTACCTTGGGGAAGGTAGTTGAGATACGGCATGTGGAGACATGAGTGCC
ACATTGCCATGACATTGATGAGATGATTTGTGAAAGAAAAATTAAAAACTAAACAAATGT
TTTCGACTGGGGCGGCTGGAGGACTTGGGTGGTGTCCGGTAAAGGCTAGTGCCGTCCCTG
GTCAGTTAAGGACCGAGCCATGAAGCTAAGCATGAAACGACCCCAGTACAACCGTACTTC
TCGAATGGGTATAGACCTAGCGGAGTAAATAGCCGAGCGGAGGCAGTATCCCTGCATAGT
GGTTTTTCCCTCCCCGGGAGAGCCAGAACTCCTCTCACTGCTAGAAACCTTGGACGCCTA
GAGTGCATGAGGACTTAAGTTCATGGAGCGGGTACTGCCAAAGTGAGGTTATTGAAAGGC
TTTGCCGTGGCAAGTCTCATTCGTTGGGACGTAGGCTCATGTGTTGGGCAAGTCGCGGAG
TACGGGTAAAGTGTACATCCACTGCAGTGTGAGTAAACCAAATCTATTCGAATAGCCGTG
CTCGCGGTTATTGAGCACCGGGACATGTATTACACTTGGCTAGACTCTAATTTCTTAATC
TGATTGGGTGGGATATTGCATGATGATTTTGTACTGGTGGATCAACTTCTCGAGAGGCGA
GAAGGGGTAGACCCCAGAAAACCATGACGACCAGTGGCGGGAAGCTATCCTTGGGAACAC
AATGGATGGTGGACAGAACCGTCGCTGTTTAATGAACAATGGAATTAAAACTTGATCAGT
TTATGCTAGGTCTTAGGTTTGTGAAATGATATTTGAAAACTCAGCTTTACGCAAAGTAAC
CATAGCCACTCCTTGTATTATCCTGTACATTACTGCATTTTGTGTGGTGGCTTGCTGAGT
ACTTTTGTACTCATTGTTGCTCTATATATATCTTTTAGCAGAGTGTTGAAGAGAAGCCCT
TGTTAGTACGCTTGCGTACCTAACAAGATGATCGGAGTGCGGTTCCATTCTAGGTCTCG
>G6881-Map3#UNCLASSIFIED
CCAGGGTTTACGATTCCGACAGGCCCTTCCGTTTCGGGCACTGGTGGAATTCGGAATTTC
GCGAAATCCGGTGGAAAACCGGTAAATTCTGAACAAATTTCATAAACCAAAATTTGAATA
CAAATTCCCTAAGTTTGCCGACAAGTTATCGAAAACCGGTCGGTTTTGGCGAAATTCCGA
TCGAAATCATCGAAATTTCGATCAGTAATTTGTTTTCCTTTTTTTAATTCTTTATTCTTT
TCTTTCCTGATGTAAGTTTCAGTAAATACACACAATACATAATGTTTTTCGAAAATTTAT
ATCCCAATAAGTTCTATGAATATCATAGTATTTATAAGATTTTATTTGATTTTTTTCTTT
TTTTATCAATTCAAATTTGAATTTGGATGAAACTTCTCGAAATCTCAAACGGTTTCTACT
TTCGAGCCTCGTCGAAACGTCAAAATTTCGCGAAATCCGATCGGATTTC
>G6882-Map3#CLASSI/LTR/Gypsy
GAGAGAATAGGAGGGAATGGGCTGAATTCGGCCCAAGCTGAGGAGGAGGATTTTTATTAC
TTTTCCAAATAAATTAACCAATGAGATGATCTTTCAATTGTTAAAAATATTCCAATGCTC
AAATAATTCCAAGAAAAATCTTGAACATACTTGGACACTCAAAGTATTTAATATAATAAT
ATCCAGATCATTTAATGATTAATTTATTTTTTAAATAATTGCTAAACTGTTCTTTGTATT
ATTAACATTAGGAATTGAGCTCCGAAAATTCCGAGAAAATTTCAGAGAGTATAATTAACC
ATGGAGAATTTAATAAAAATTAAATCCATCCATGCTTTATATTTAGGAAATTTTATTTCC
CACATTTAACTTCACTTGTAAATTAATGAACATTTAATATAAATTCTATTAATGATTTAT
TAAATAATTTATAAATCCTGAAACGAAAATCAGGATGTGACAAC
>G6885-Map3#CLASSII/MITE/nan
AGGGGCTGTTTGGTTTCCAGGGACTTATTCTAAGTCCCTGTCACATCGGATGTTTGGACA
CTAATTTAGAGTATTAAACATACACTAATTACAAAACCCATTCCATAAGCTTGGACTAAT
TCGCGAGACGAATCTTTTGAGTCTAATTACGCCATGATTTTGACAATGTGATGCTACAGT
AAACTTTTGATAATTATGAATTAATTAGGCTTAAAAAATCCGTCTCGCGGATTAGCTCTC
ATTCATGAAATTAGTTTTTTTATTACTCCATATTTAATACTCTAAATTAGCGTCCAAACA
TCCGATGTGACATGGGCTAAAAAGTTTTAGCCCCATCTAAACACCCCCT
>G6886-Map3#CLASSI/LTR/Gypsy
GTTCAAGGCTGCATCAGTGTATTCAACCTCTTGGGTTGCTCCGGTTTGGTTAATATATTT
GCCTGCCTATTTATCATATGTCTTAGTAATCTAGTTTTAGTATCTCAATTTAGCTCTATC
GGCTGTCTCTAGCTTTATGGTTTCTGCCGGTATCGGCTAAATTGTTTTATTAGATTAGAT
TAGCTAAGGCATCTATCACCCTAAAAATTAGTCAAGAGCTTGATTGTCTAGATATTATGT
TTCTTTTCATACTTAGTGCTGCATCAGTTAAGTTTGATCTACTAAGTCGTGCTTAGAACC
ATAATCTCTAGCCTGATAGTTGATTGCCAATAAGGTTTTCATCGGGGTTTCAGCCGATGA
GTTATCTAAACGTTGCATCGGCTTACAAGGATTACATATTAGTTGGATTTAGCCAATGAT
AACAAAGGTTTCACTGTTTAATCTAATCTTGTGGATTTTATGACATCGGACCTCCAGCCG
ACGTATGATTTAACCTTTCGGATCAGTGCATATTCTATCATCTCATTATTAGCCGATTGG
TTTCTACTGGATT
>G6887-Map4#CLASSI/LTR/Gypsy
CGGTTCGGCCGAACCAAAAAACCATCCTCCCGGCCTCTCCTTTGGCCGGTAGGTTGCTTA
TTGGGCCCCCAACATCTTGCACAATGTTTTGGCCCAATTCTAAGTGGTTTTGGTTGACAT
ATGGGGCCCTCCAATCCGTGTAAACGCGTCCTGAATGCGCGGAGGTGCATTTTGTCGCAT
GACAGATGTGTTTTCTCCTCAAAATACCTGCATACACATATTTCACCAACACTAGTGGAA
ATGATTAGTAATAAAACCTACCACTAAGTTGGATACCATATTTTATTTCATTATATGCAA
GTATTGACGGTCAAATATTATGATTTAAGGACCGTCAACAACACCCCCACACTTAACCTT
TGCTCGTCCCGAGTGAAGGCTATGGACTCTACAACAGAGTTATGACTTCCTTACTAATAA
TCATGCAAACAAATTATTCAAAGCCATACCTATACTTGTGGATCTTTGTAGTGTCTACCA
TGCAATCCTGGGCAATTGAGAAATGGAACAATCTTGACTCAAGTCACCCTAACTTTTCAT
GAAGAACAA
>G689-Map7#CLASSI/LTR/Gypsy
AACTGTTGGCGGATGGCATGAGGCCCTTCGACCAAATCTGCCGAAACCCGTGGCGAAGGC
TATGGAGCAAGAACGGCGTGAGGCGAAGAGTCGTACGAGTGCCTTGCCAGGCCAGAGGCG
TCTCAGGCGAAGGGTGCAAGGCGAAGACTATCTGCCGAAGGAAGACGACTTCGCCATGGC
AAGTTCGCCCCCGCGAGGGCCGAAGAAGCCTTTCCGGCCCATCAAGCCTAGGGGCTATAG
GGCCGGCGATCGCCAGACGGCCCATCAGGGGCCCATGAGCCCCTATAACATTATGTACCC
CTGTAAATGTCCCTTTCGTAAGGGTAATCATGTAAATTCCCCTGTATAACCTAAACCCTA
GTAGTAAGAACCTGTAATGGGGCTATAAATAGCCCCCTAGGGCCATGTAACGGGGGGATC
CCGAGTGAAAAATTCAAAATTTAATACACTTCGTTTTCTTCCAACCACTGTTGAGTAACC
ACGTCTTTCGACGTATGCGGTTGTCGTTTCGACAACAGCTGGCGCCGACCGTGGGGACCT
CCGAGCGAAACCACTGAGAGCGAATGCCACCGAAGAAGGTCGTGAAGGAGAAGGTTGCTA
GGCGGAAGGAAAGCGACGCCGGACCAGACATGGCCGCCGAGGAGGGAGCAGAGCCTTCGG
CGCCCGTGGCCGAAGATGGAGGAGGACCATCTGCTTCCACATCTGCGCCATCACAACCGC
CTTCGGCCCCTGCCACCTCTGTGCAAGTGCCGAACGCGGCCGACATGGCGAAGGCGGCTG
CGGCGGCAAGGGCACTCCAGACCAGGGCGGAGATCCTTTCGACAAGCCAACTGGTGGTGC
CCCAAGCCGCTCCATCGCAGCCAACAGCGACCCCAACCGCGCTCGCCGCCATGCAGGCCC
AAGTCAGCCCTGACCCCGAAACACAAGCCGAAGCCGACATGGAAGCCATGCGACAGAACA
TGACACGGCTCCAAGACATGCTTCGCCAAATGCAAGAACAACAACAAGCATACGAGGCGG
CAAGGCGGACCAAGGTCACGTCGGCTCCAAGTACCTCCAGTTGGAGCCGGGCAGCCGAAT
GCCATGGCCCAACCCCACGCACAAGCTGCGATTTCGCCCTTCGCCACACCGTACCCGCAG
CAAGGTGCGGTAAACAGGGCGGGAGGCGAAAAGGGGCTACCGCTGAGTGGGGGAATCAAG
ACTCGTCCAATCCCACCCCAGTTCAAGTTCCCACCCGTCCCGCGCTATTCAGGCGAAACT
GACCCGAAGGAGTTCCTCTCCATCTACGAGTCAGCGATCGAATCGTCCTCGCTCATGGCG
AACCCGAAAATACCAATGCAAAGGTAATACATCTCGCTCTAGACGGCAGTCGCCCGTTCT
TGGCGATATTTCTTGTGAATTCGCCCTCGAGCAGACCAGCCAATGCAGCATTTACTCATG
GGAGCAATTGCGCGATGTTTTTGTCCTTAACTTTCGAGGCACCGGGCTTACGAGGAGCCG
AAGACGCATCAACTCCCTTATCTACTCCCCCGGCATTCGCCAAAGGCCGGGGGAGTCGAT
AAGGGAGTACATGCGTCTTCGGCTTCTCGCAAGCCCGGTGCCTCGAAAGTTCAGGACATA
ACCAAGGCGCAATTGGTCCCATGAGTAAACGCTGCTTCGGCTGGTCTGCTCGAGGGCGAA
CTCACAAGAAAAATCGCCAACAAGGAGCCACTGACGTCTAGAGCGAGACCTATTACCTTC
GCATCGGTATTGACGGGTTCGCAAGGGGCGAGGAGGATTCCAAGCGACGGCAAGCTATAC
AAGCTGAGTACGACAAAGCCTCCATCGCCGCTGCTCAAGCTCAAGCACAAGTTCAAGTTG
CCGAACCACCTCCCCTCTCCGTTCGCCAGTCTCAGCCGGCGATCCAAGGACAGCCGCCAA
GGCAAAGCCAAGCCCCCATAACTTGGAGAAAGTTCAGAACAGACCGTGCGGGCAAAGCTG
TGATGGCTGTCGAAGAAGTGCAAGCCCTCCGCAAGGAGTTCGACGCCCAGCAAGCGAGCA
ACCATCAGCAGCCAGCCCGCAAGAAGGTCCGAAAAGACCTCTACTGCGCCTTTCACGGAC
GCTCTTCGCACACCACGGAGCAATGCCGAAACATTAGGCAACGTGGCAACGCACAAGACC
CAAGGCCGCAGCAGGGAACAACTGTCGAAGCACCCCGCGAAGCAGTTCAGGAGCAAACAC
CCCCAGCCGAACAACGCCAAGATGTACAGCGAAGGGTAATCCAAGTGATTACAAGGGCTG
ACCCGCCAAGCCAGTTGTCCAAACGGCAGAAGAAGATCGCAGACCCGTATGATCCACAGC
ATCACTTCGGCGGGTGAAGGGGCGCCGCAATATCGTGAACCAGCTGGGAATTTGTTTTGG
GCCGGAAGATGCAGAAGGAGTTATGATTCCCGCACTCAGCAGTATCCCCTGGTAATCTCA
GCCGAGATAGCTGGTTTCGAAGTCCGACGAATCCTGGTTGACGGGTAGGGAGTTCGGCCG
ATGTTATCTTCGCCGAAGCATATGCCAAGATGGGGTTGCCTACCCAAGCCCTTCGACTGC
CCAGCACCAACTGGAGGTACTCGCTGAGCCGCCATGGATGGGTCGAAAATTCGGCTGAGA
AGCAGTTCAAGTTAGCTTGGCCAAGCACTTGGTTTGCTCCGATAGCCTGGAGTTGGAGCT
CGGGGGAGAACAGATGGCGCGAAGAGCAAATACTGTTCGACGTCGTCGACATCCCGTACT
TAACTACAACGCCATATTCGGCCGTGCAACCCTGAATCAAGTTCGAAGCCATTTAAGCCC
ACCTTGACAATTATCTCAAGCTCAAGATGCCCGGCCCGACAGGGTTGTAATAGTAGTCAA
GTGGGCTTCAGCCTTCGGCTGCTTCAAAAGGCAATCTAGCCATAATCAACAGAGTAGTGC
ACAGTGTTGAGACCGAACTGCATGAACGGCCGAAGCACATTCCAAAGCCCACCCCTCACG
GCAAGATAACAAAGGTGCAGATTGATGATGCCGACCCCACAAAGCTCGTATCACTAGGGG
GCGACATGGGCGAAGAAGAAGTTGA
>G6890-Map3#CLASSI/LTR/Gypsy
GATGCAGCCTTGAACGATGCCGATGTAGATGACAAATTCACCAGGGCCCGACGGAACGTA
GGACTTACCCCTTCGCCGGAGATCGAACTAAACCGATGCAGCCCCGCGTCAGGTGCCCAA
ATTCCGCCGGAAGATAAGTAAAAACCTCAGGGAAGAGGGTGGCGATGCGCCGAGAGTAGT
TGTATTGATCGTGATTGATAGATTACATAGACCCCGGGTGTACATATTTATACCCATGGG
TTGATACAAGTCCTTGTCGGACAAGAAAGAAACTATCCTAAAGATAAAAGGAAGAAATAA
AGTCCTTATCGGACACTAAACACACTTTCCTAAAGATAAAAGGAAACTAACAAACTATGC
CTAATTAATAGATAAACTGCCATGCCGCATCCTCCTTGAACTCGAACTCTTCTAGATAAG
CTTCCTTTGATTGATCCGACTCCACCAAGAACACGACAGCATGGCGACTTGACGACTCCC
ATCAGCTG
>G6893-Map3#CLASSII/TIR/nan
TAGGGGTGGATAAAAAGCTTGGGCTCGTGAGCTCAGCTCGGGCTTGGCTCGAGCTCACTT
AGCTCGGCTCGGCTTGAATGCCAAACGAGCCAAGCCCAAGTCTCCCTTTCAGCTCGTTTC
TAAAACAAGCCGAGCCCGAGCTGGCTCGCGAGCCGCTTGATTTGGCTCGTGAGCCTAGGC
CATCATGTATTTATATGGATGATTTTATCTTCTAGTGGAGTTATTATTTGTTAATATGTA
ATTTATCATCTATATTTTGATGAATTGAATATATAAAGTTATTTTAATTTTACATGTTGA
TGATTTGTTATTGCTTTTCTTAATGATTACAAATTATGTATCTTCAACGGAAGGCTCGCA
AGCCAGCTCGAGCTGGCTCGAGCTAAGAAATAAGCCGAGCCGAGCTCATATTTTAACTCG
TTTTACTAACCGAGCCGAGCCAAGCC
>G6894-Map3_reversed#CLASSI/LTR/Gypsy
ACACCCAAATTTGGCACCTATGGACGAAATAGGGGGAAAATTGCCAAAGTTTGGAAAGTG
CCCGGTTTCCTTCATGGGGCCGGCCAGACTGCAGGCATGTGGGCGGTCTGACCGGCTAGT
AGGGCCGGTCTCACCGCAGGTATGTGGGCGGTCAGACCGTCAGGGTTCGAGTCCGAGTCT
GTTTTCGTCGGGTCTCGGGTTTCCTTGCTCGGGAAGCCATGTTTCGTGTTTCCATTAGTT
TCTATCCTGAGTTGGACGTGGAGGAGGGTCTGTAAAGGGCAAGACCAACCCTTATTTAAG
AGACAAGGCCGGTTCATTGTAAAACCCCCCAATACAATCTACTTGAATCGTTCTTTTACT
ATGTTTTCTATTTTACCCTAGTTTTAGTCCATCTTTGTCAGTTTGTGCCGTAAACCGTCC
GCCGCCGCTGCGAGAGTG
>G6895-Map4#UNCLASSIFIED
ACATCAATAACCTGCTGGAAACACCAACCCGATCAACACACATCAACGACCAAAGATACA
TACCTAGAATTTGGCAGAGGATACTGGAGTACTGGTCGATTCCCAAGGAGCAGCCATTGA
CAGACGATGATCTCCTCCCTGCACTAGGCATGTCAATCATTTATAGCCTTGCTGGCTGTG
ATCAAAATAACTGCGTGGAAATAGACAGAGTAACTGACCTGATCCCCAAAATAATTGGAT
TCACAAGCTTCAGAAGTGCAATGGTAAATTCCGAAGCACAACAGAAGGTTCTCTTAAAGT
CATCGTTGAAGGTACTGCAGAGGCTCACAAGCATTGAAGGGGAAATTGGCATAACACTGC
GGTACAAGATATCAAAACATCCCTTCTTACTGAGAAACCTTGCAGAGATCTTGCGAGACA
GCAGCAGCAA
>G7662-Map12#CLASSII/MITE/nan
ATAATGGGGACATATCCGGTGAAAATGAGCTAAGTGTTGAAAACTCGTGAAAATCATACC
TAAAAGTTTTGTAAATTCATGAAAAAAAATACTAGAGATAGGTGTAGATATGAAATACAT
TCTCACCAAATCTCAAGTTCAAACTCAACTTCGTTTAGGAGTAACAAAAAAGACAAATTT
CAGGTGAATAGTAACAGGACACTATTCACCTGAAATCACCTGAAATTTGTCTTTTTTGTT
TCTCATAAACGAACTTGAGTTTGGAGTTAAGATTTGGTGAGAATGTATTTTATATCTACA
CCTATCTCTAGTATTTTTTTCATAAATTTACGAAACTTTTAGGTATGATTTTCACGAGTT
TTCAACACTTAGCTCATTTTCACCGGATATGTCCTCTTT
>G7663-Map20#UNCLASSIFIED
CCCCACCTACCACGTGTCTCCACAAAAAATGTTTCACCTAGTGTACTCACAATGTTTCAC
TATGTATAGATCTAATGTTGCAGTGAATTGAAACATTCTTTTGCAACAAATCACCCACAT
ATATTTTGGAAACCCTCTATTAAGGGAATTCGTTTCATTTTTTGTTCCACCAAAAAAAAT
GTTTCACCTAGTGTACTCACAATGTTTCACTATGTATAGATCTAATGTTGCAGTGAATTG
AAACATTCTTTTGCAACAAAATCACCCACATATTTTGGAAACCCTCTATTAAGGGAATTC
GTTTTATTTTTTGTTTCCACCAAAAAATGTTTCACCTAGTGTACTTATAATGTTTCACTA
TGTATAGATCAAATGTTGCAGTGAACTGAAACATTCTTTCGCTATTTGCTGAAACATTGT
TTTTATATAAGGTGAAACAACGCCCGATTTAAACGATTGAAACATTTTCGATCTACTTAG
TGAAACAATTCCGATATACTTGGTGGAACATCGTGCAACATTTAAAAATAATTCAATAAT
AAGCTAAAAAAATATTTCGTCGGAATATATCCATGTGTGGTCTTGTTTTAAAGATTTAAT
TGCAACGAATTTAATGGTGCAATCGGATCATGATTTGGATAAATAATTTAAGAGAAAAAA
TTAGTTTAAAGTGGTTTTGCACGCATGCGTCATGCTGACGTCAGCGCCCGATTTT
>G7664-Map3#CLASSI/LTR/Gypsy
GCCCCCAAATCCACGTGGCTCCCCCCGAGGGCGGTCGAGCCCAGGGTGAAGCGGCGGCTG
CCCCCTCCCAGCTTGGGGTCGAGTTGCCCCGACCCCCTCCACGTATCAGCTGACGTGTAC
AGGGTTAGGTGGGCGCGCCTAATGCCCATTTAATTGCATTTAAAGCGGTCTATGCAGCCA
TGCCACGCCGCTTTTAATGTGGCGTGCTACATATCTGACCGGTCTGTAACCGGTCAAATG
ACCGATGGGACGACGACTGTGTGCCCCCGCCCTGTCAGTGTGTCAGGCGGCGAGCGGCGT
GCTCCGTCCCGTCCCATCATAATGATGAGGGGCTTCATAGCCTCTTACCCCGGTCAGAGC
TAGTCCAACCACTCTGAACTGACCCGGGGTCTCGTTTTCTAGTGTGAACGAGAACCCGGA
AGTCCTCATCCATTAAATGGCGAATGACAAGGGCGCCTCGCATGATCTGATGGACCCCAC
GCAGCAGCCGACGTGTAGATAGCTTCTGGGCTAAGGCACAAGACATGTAATTAATATAGA
GAATACTTTCCCTTCTCCCGAGGGAGCACTCGCAGCATATGTGGTATCCCCTTAGAATAT
AAAAGGAGGACCATGCCTAGC
>G7665-Map3#CLASSI/LTR/nan
GGTTATTGTTCTTATGTATGATTTTAAATGGATTGTACAGTATATGTGATTTAAGTGGGT
TGACAAGTGATTTTACTCTTTGAGTAATTATTGGATGCTAACCGACTCAACCTTATTTGG
GTGGTTCTATCATAACAACTCTGTTCCTATTCCTCATAAATAAATTAAAGACTCATCTAT
GTGTATTCATGTTTGATTTACCTAATTATAAGGCTAACTTTATTATTTAAATAATCTATA
AGTCATGGGTTTAATTATACAACCATTTAATAGTACTAGTATCTTCCTATACATTAATTT
GAGACATCATTTAAAATTAGTTTGTGTGGTTGTTACAATGACAAAGCATGTTAAAGACAA
ATATTATTACATCTACCTTACTGTAAAGTACTAATTTTATTTGTTAGCACATTTTTAAGT
TGACTATTATGCATTATCTTGGTATTAATTATTTAATAATTATAAATGTATTTTATCAAA
TAGTGAATTATATACCATTGGAAAGCTTATGAATTTAGATAAATTTAGGTTCAAGTTTCA
TTCAAATCCGAGTTAAAATGAGAGAGTTACGCTAGTTTAAAGATTCAAATTTGAATAA
>G7667-Map10#CLASSI/SINE/nan
TATAAATTACTTTTATAATATATATAAGTTACTTTTAGATTTGACTAAATTACTTCTTAG
ACATATAAAAGTAAATTCAATAAAGTCTAAAAGTAATTTACATATATTATAAAAGTAACT
TAAAACAAAACGGAAGTAACTTTGTCACGACATTAGAAGTAAATTCGTTGTAGGGATAAA
AATATGACTTTATCTAGAAAATTAAATTTAATCAGCACAGATCAACACACGTAAGTTTAA
CAATTTTTAAAAGTAACTTCAATGTTAATTGGAAGTAACTTTTGCATGGTTCAGAAGTAA
CTCTCTATAAATCTGTTTAATCACCGATTGGTTTTTTTCCTTTTCATTTTTGTTTTTCAT
GTAGAATGAGAAAAGAAGATAAAACCTTTGATGGATTGTAAATAACATTGATGGAATAAC
ATAATGAGAATTAACCATGTATAAGATGTAATAGTTACTTCCTGATAACATGGAAGTTAC
TTTCTATAACATGTAATAAATTACTTTTAAATTAATAAAATGTTTGAATATATTCAATAT
GAATCTCGTTTTGTCACATATTTTGAGTGGAGTACAATGATGCAAATAGATCTTAAAAAC
AATATG
>G767-Map3#CLASSI/LTR/Gypsy
TTAGTTAGATCGTTGCCGTAGTTCGTTGTGTTAGATTGCTTGTTTAAGTTTGCTTGTGAG
TGTGTGGGTTTTAGTTGTTGCTTACATCATTGGTGGGATGTAACAGCATGAGTCTAGTTC
TTTTGCTTGTCAGAGTGTAAGATAGTTGGTGAGATAGTGTTAATGCAACTTAAATGTAAT
CATACACAGTTAAGAGCAATATAGAATTTAAATTAATTAAATAACTTTGTTCTAAGGGTG
TCTCTCTGTCGTTCTTTCCTGTTGTCTCTGCTTATCGTCAGATGGTGAACACGCGCACCC
GGAAGTGGAAGTGGAAGTGGAAGTGGAGCTACTAACAATGGAGGAGATCCCACGCTAGCT
CAGATTCTGGCCCAACAAACACAACTGATCAATCTGTTAGTGCAGCAGGCACAGAATCAG
CAGGCAAATAATCAGAACCAGAATCCACCCCCACCTCCCCAAAACAAGCTGGCAGATTTC
TTACGTGTGAGACCCCCTACCTTTTCAAGCACCACCAATCCAGTAGAAGCAGGAGATTGG
CTGCATGCGGTGGAGAAGAAGTTGGATTTGATCCAGTGTACTGAGCAGGAGAAAGTTTCT
TTTGCTTCGCATCAGTTGCATGGACCTGCTGCTGAATGGTGGGATCATTTTCGCCAAGGC
AGGGCTGAAGGAGAGCCTATTACGTGGCAGGAGTTCACGGCCGCTTTCAAGAAGACGCAC
ATACCAACGGGTGTTGTAGCTCTAAAGAAGAGAGAATTTAGAGCACTCAACCAGGGATCT
CGTTCGGTCACCGAGTACCTCCATGATTTCAACCGTTTAGCTCGTTATGCTCCGGAAGAT
GTTCGCACCGATGAAGAACGTCAGGAGAAGTTTTTGGAGGGACTGAATGATGAGTTGTCT
TATGCTTTGATGTCTACGGATTTCCGGGATTTCCAGCAGTTGGTGGACAAGGCGATTCGT
CAGGAAGACAAGTATAACCGGATGGAGCAGAAGAAGCGCAGGGCTGCCCAATTCAAGGCA
CAACAGGGCAGTAACCAGAGGCCGCGTCTCGTTACTGGACCTCAAGCTCCATCGTACCCT
CAAGGAGGATCTTCATCAGTTGTCCGTCCCCAACGCCAGTTCTACAACAACAATACTGGT
AATCGTGGCAATGACAACCGCAACATGGTTGCTCGTCCTGCAGCAACTTCAGCTCAGAAC
CAGCCCGTCAGGAAGGAACAGGGAAGCAAGCCAGTGATATGCTTCAATTGTGGTGATCCA
GGACATTATGCTGATAAGTGTCCTAAGCCTCGGCGTGTGAAGAACGCTCCAGCCCCGAAC
AACTCCAATGTTCCAGCACCGAAGGCACGTGTTAATCATGTTGCAGCAGCAGAAGCTCAG
AATGCACCAGATGTTGTTTTGGGTACGTTTCCTGTTAACTCTATACCCGCAACTGTGCTT
TTTGATTCCGGTGCTACACATTCCTTTTTGTCTAAAAGTTTTGCGAGCAATCATGGGATG
GAAGTTATTAGTCTTGGGAGACCTTTACTAGTTAATACCCCAGGCAATCAAGTATTTTCG
ACACAGTATTGTCCTTCCGCTACTATAGAAATAGAAGAAGTTCCTTTCCCATCCTCGCTT
ATCTTGCTAGAATCCAAAGATCTAGATGTTATCTTAGGGATGGACTGGTTATCTCGTCAC
AGAGGAGTTATAGATTGTGCCAACCGTAAGGTGACTTTAACCAGTAGCAATGGGGAAACC
GTTTCTTTCTTTGTGTCCTCTCCTAAATCTCATGGTGTGACCTTAAACCAAGTTGCTCTA
CAAGAGATACCCATAGTACAAGACTACCCAGACGTGTTTCCCGAGGATTTGCCAGGTATG
CCACCTAAGAGAGACATAGAGTTTCGGATAGACTTGGTACCTGGAACAAACCCTATCCAT
AAGAGACCATACAGAATGGCAGCTAATGAGTTAGCTGAAGTGAAGAGACAGGTGGATGAT
TTGCTTCAGAAAGGATACATTAGACCCAGTACTTCGCCATGGGGAGCACCAGTCATCTTT
GTGGAGAAGAAAGATCATACTCAGAGAATGTGTGTGGATTATCGAGCGTTGAATGAGGTT
ACTATCAAGAATAAGTATCCTCTACCCAGAATTGATGACCTGTTTGATCAATTGAAAGGT
GCTACAGTTTTCTCCAAGATAGATCTCCGTTCTGGATATCATCAACTTCGAATCCGTGAG
GAAGATATACCAAAGACCGCCTTCACAACTCGGTATGGTTTGTTCGAATGTACCGTTATG
TCATTTGGACTCACTAATGCCCCAGCCTTTTTCATGAATCTGATGAACAAGGTGTTTATG
GAATATCTGGATAAGTTTGTCGTGGTGTTTATTGATGACATTCTTATTTACTCCAAGACG
AAGGAAGAACATGAAGAGCATCTTCGTCTAGCTTTAGAGAAACTACGTGAGCATCAGCTT
TATGCCAAGTTCAGTAAATGTGAATTTTGGTTGTCCGAAGTGAAGTTTCTTGGTCATGTC
ATCTCGTCTGGAGGAGTGGCAGTAGATCCAAGCAATGTGGAGTCAGTGTTAAGTTGGAAG
CAACCCAAGACGGTTTCAGAAATTCGTAGTTTCCTTGGACTTGCTGGGTATTACCGCAGG
TTTATTGAGAACTTTTCAAAGATCGCCAGACCAATGACTCGTCTGCTTCAGAAGGAAGTG
AAGTACAAGTGGACGGAGGATTGTGAACGAAGTTTCCAAGAACTGAAGAAAAGGCTAGTG
ACTGCGCCTGTGTTAATTTTGCCTGATTCGAGGAAAGGTTTCCAAGTGTATTGTGATGCA
TCCCGACTCGGTTTGGGTTGTGTGTTGATGCAAGAAGGAAAGGTGGTTGCCTATGCATCT
AGGCAATTACGTCCTCATGAGAATAACTACCCAACGCATGACCTAGAGTTGGCAGCTGTG
GTGCATGCATTGAAGATTTGGCGTCATTATCTTTTCGGTAACCGTACAGAGATGTATACG
GATCATAAAAGTTTGAAGTACATTTTCACTCAACCTGATTTGAACATGCGTCAGCGAAGA
TGGTTAGAGTTGATTAAAGATTATGATATGGAAATCCACTATCACCCGGGGAAAGCAAAT
GTTGTAGCCGATGCCCTTAGCAGGAAAAGCTACTGTAATATGTCAGAAGGTCGACGTTTA
CCTTGGGAGTTATGCCAAGAATTTGAAAAGTTGAACTTGGGAATAGTCAGCAAAGGTTTT
GTGGCCGCTTTAGAAGCTAAACCTACTCTGTTTGATCAAGTCAGAGAAGCTCAAGTGAAT
GATCCTGATATACAAGAAATTAAAAAGAACATGAGAAGAGGAAAAGCCATCGGTTTTGTA
GAAGATGAGCAAGGAACTGTGTGGTTAGGAGAAAGAATTTGCGTCCCAGATAATAAGGAG
TTGAAGGATACTATCATGAAAGAAGCTCATGAAACTTTGTATTCCATTCACCCTGGAAGC
ACTAAGATGTACCAAGATTTAAAGCAACAATTCTGGTGGGCCAGTATGCGACGTGAGATA
GCAGAATATGTGGCTCTATGTGATGTATGTCAGCGGGTCAAGGCAGAACATCAGAAGCCA
GCCGGTCTGTTACAACCGTTGAAGATTCCAGAGTGGAAGTGGGAAGAAATAGGAATGGAT
TTTATAACCGGTCTACCCAGAACGTCGGCAGGACATGATTCTATTTGGGTAGTGGTTGAT
AGGTTGACAAAAGTCGCTCACTTCATACCGGTCAAAACAACCTATACGGGGCATAAGCTT
GCAGAGTTATATATGGCCAGAGTGGTATGTTTGCATGGTGTTCCTAAGAAGATAGTGTCA
GATAGAGGTAGCCAGTTTACTTCGAAGTTTTGGCAGAAATTACAATTAGAGATGGGTACC
CGTTTGAATTTCAGTACCGCTTATCACCCTCAAACAGATGGTCAGACGGAAAGAGTAAAC
CAAATTTTAGAAGATATGTTGAGAGCTTGTGTTCTAGATTTTGGTGGAAGTTGGGATAAG
AATTTGCCGTACGCGGAATTCTCATATAACAATAGTTATCAAGCTAGTTTGCAAATGGCT
CCGTATGAAGCATTATATGGTCGAAAGTGCCGTACGCCGCTTCTTTGGGATCAAACCGGT
GAACGTCAAGTTTTTGGGACAGACATATTGCGAGAGGCAGAAGAAAAAGTGAAGATTATC
CAAGAAAGGTTGCGCGTTGCTCAGTCACGTCAGAAGAGCTATGCTGACAATCGTCGCAGA
GATTTGGCTTTCGAAGAAGGAGATTATGTATACCTTCGGGTTACGCCGTTACGAGGTGTT
CATCGTTTCCAAACCAAAGGGAAATTGGCACCGCGTTTTGTGGGACCTTTTAAGATTGTG
AGTCGAAGAGGTGAAGTAGCTTATCAGTTAGAGTTGCCTCCGTCAATGGCGGGAATACAT
GACGTGTTCCACGTGTCTCAGTTGAAGAAATGTTTACGTGTACCTACGGAGGAAGCAGAT
CCTGATCGTATAGAGCTTCAGGAAGATTTAACTTATGTTGAGAAGCCAGTCAGAATATTG
GAAGTAAGCGAGAGGAATACCAGGAATCGCGTTATACGGTTCTGCAAGGTTCAGTGGAGC
AATCATTCAGAAGAAGAAGCCACTTGGGAGCGAGAAGATGAATTGAAGTCAGCTCATCCT
CATCTGTTCGCCAGTTCTTCTGAATCTCGAGGACGAGATTCCGTTTAAGGGGGGTAGGTT
TGTCACGCCCTAAAAATCGACTAAATTAAAAATGCATATTTTAAATCATTTTTTAGAAAT
TATTTTAAAAGCCTACAAGCTAAACCCTAATTTTCTAGGAAAATTTTCAACATAAAAATG
AGCTAGATAAAATTTTATTAAATACTATGCTTGCTCCTCTATTTTCTAGATTTTTCTGGG
AATTATTTGAGCAAGGGAAGTATTTTTAATAATTGAAACAACATTTCACAAATTGTTTTA
TTTCAAAAAGTTCAAAAAAAAACCCCTCCCTAGGCCGTTGGGCCGATTTCGGCCCAACAT
CTCTCCCTCTCCCCGCGCGGCCGAACCGGCCCAAGCCGGCCCAGCTGCCGCCGCCCGCTC
TCTCTCTCGTGGGACACTGACATGTGGGGCCCACATGTCAGGCCCTTCCCCTACCTCCGG
CCGAGCCGCCCGAGCCGCCGCTTTGCCGCCGCCTTTCTCCTCTCAAATCCGCCTCAATCC
GACCCCGATTCCTCCGGGTTTTTGAGGGGTTTTGTTCCTCTCGTTCTCCTCTTTCTTTTC
CCCCAAGAATCGGAGCGAATCGTTGAGGATTTGATCCGAATCGAGTTCGTTTTGATTTTA
TCCCTAAAACCGAGTTTGAATTTTTCCCGAGTCGATTCCTCTCGTTTGGAGTTCGATCTC
TTCAATCCAAGCTTATATAAAGCTTCCCCTCGTCGTCCTCTTCCGTTTGCCCCCTCTCTC
GTCCTCTCCCGTGCCCCGTAGCGCCGCCGCCACGCGCGCCAAGCTCGCCGCCGCCGCCGG
CCGTCTTCGGCATCGTCGCGCCGCCGCCTCCGCCGTCGCCGCCGCTTGCCGTCGTCGCCG
TTAGGTGCGCACGGAGGTGAGGGAAGCTCGGCCGCCCGTCCTCCTTCGCCGCCGACCACC
GGAGCTCCGCCGTCGCCGTCAACCCGAGCCGCCGCCGCCTTCCTCCTCGTCGCCGGCCGT
CGTCGTTCATCGTTTGACGTCGTGGTGAGTACCATCGGGTTCGTCTCGATGTCCTCTACG
CGTAGGTGTCCTCCAATCACCCGGTCGACCGCCCTAGCTCCGGCGAGCTCGCAAACCCTA
ACCGGCCGCCATTGCTGACGTCAGCATGACGTCATCATCTCCTTTTCTTTTTCTTTTTTC
CGATTTTCTAATAGATTAAAACTTCGGAAAATCATAACTAAATAACCGTAGATCCGTTTC
AGGTGGTTCAAGTTTCTAAATTCTTCTAAAATCAAGATCTACATGTTAAAAATATCCACA
TGTACTGTTTATGCTTGTTTTTGTACTGTTTTGTTGATTTTTGTTTAATTGCTTTAGTTT
CCGACGTTCCGGAGGAGAGCGTTTCCGTTGAGGAAGGTTCCGAAGCGTTTGTGGAAGCCC
AAGGCAAGTCACACAGATCCCAAACAACCCTTTGAGCATGTTGATCCCGTTTAAAGCTAT
TATTTTATTTCAACTATGCATTGTTTTCGAATGTCATCGGGTGGTGAACCTTTCCCAATT
AATTAATGGCCGAAGATGACTTTATTTTCCTATGGGTTATAATTTGATTAGCATGAACCT
TATATATTGGATTGGTTCAGCTAAATGCTATATGTATGTTTGCTTAGCCATGCTTAGAAA
CATTAGCTAACTAAAGGGGTTAAATATAAATTATATTACATAATTATTATTATTAATTAG
GGTTATATTCAATGGTAGCTCACGATGGTAAATCGTGTGATGTTAATTAATTGATAATTA
AAACCTGGTTAAGGTGGGTTGTGAGCATATGGTTTTGATGGTTGTGCTCATGACAATTAA
GGACCGGTTCGCGAGCTACTGTTGTGAAACATTTATCGTGCCAACCACAAGCCAGCGTGG
GCAACGGCTTTATCTTTTGTATAGCGTGATTCATTATAGTGCGCCAGACTGAGAAGTGGC
GAGAAGTCCATGGGGGTCGCTGGGGAGTCCATGCCTTGTTTATAAGGGGGTGATTATGAT
CCAGGTACGGTGCACTGTGGTGAGTTGTGTTATGCGAGGGGTATTGTCACGACTCCTTTC
CGAGGTACCGTGGTGGTATTGAGGCACATGGTGACATGATGTGGGGTTGTGTCTTGTGGG
TACAGTGGTACACCTCTGATCAGAGTTTAAACTATTTGAACCCACACGAACCTGCCTTAA
CCCAAGGCCTACGATGATTCAGACCGAACTGGCAACCCGACCCTGGGTCCCAGCTCGTCC
CAAGCCAACCCAGGCCAACCATTCCACATTTTAGTTGTTAAGCAGGTTTTAAGAATTAAA
ACACTAACTTGGGTACATTGCTCGGCTTGCCCATAACCGAGGGCGCGGCTATTCGAATAG
ATTATACTCTGATCAGAGGTGTACATCTTTACCCACAAGACACATCTTTCTCACATGCAA
CCACGTGCCACATACCACCACGGTATACAGACGAAAGACGTGACATAGTTTCCAACCCAT
CCAAGCCATAGACAAGAGTACCGACCCAATCCCACCTACGGCCGGAACCCCCGGGACAGG
CAGGCAAGACTGAGCCCCTAGCAGCAGGACACCGGCCCTGTGCCATGACATCTCGACTAC
CGGGCCGCAGCTCGTGTAGCCTTCATTTGTCCTAGAGATGTCCATCGACCCCCGACTTCG
TCCATCTCCATCCGTGTACTTTTGTTTATAACTAGACTGAGCCACAAACTAAGCCTTACC
CACTAGACATGTGGAAGTACGGTAGTGCTTTGCAACAGAGGCCCGAAGACCGGTCCTTAT
ATGGCCGAGGTGCTACTATCAAAACCATGCACCCCGAGCCCAGCCTAAAACCATTTTGGG
GATTTTGAATAGAGGGGGATGTGTGAAGCCAATTCCACAATAACCAAACCATTCCAAAGT
GTCCAGGTGATATGAATATTCCCAAAGTCTAGAGTTGAAAAACCACCTAATGTTACCTAA
TTAAATTGCGAAGCATCTACCTAAAATCATACTAGTGGTACCATGAGTAGAGTGTCCACT
AGTTGGGGTTTTGTTTATTCTAGGGTGAACAAGGTAATAATAATAACAATAACAATAATA
AGGTCATAACAAAGGTAAATAGGCATGGCTAAATAAAACAGTGATAACGCGGGAATTTAA
ATAAAGCGATAATGCAATAATTTAAATCAACATAATTTTATAAACTGGGATTCAATATGT
TCAAAGATGATGTGACTTGCCTTGCTCGCTTTCCCAAACGTCGGCTTCAACTTCCACGAA
GAGCGGATCTTCCGAAGCTGCAGCGTCTACACGACCAACGGAAAAGAAAAGGCTTTTACT
CTAATAAACTCCATATAACAAGCAGAAACAAAGCACAAAAATGGGTTCTTGACTTCTTAA
GGAAAAATTAGAGACTTGAACGGTCCAATTCCGAGTTCAAATGGCCAAGTTATGGCCATT
TGAAGTTTATATGCTCTTTAAATGGATATTTGCGAATTTCTTCATTTAAATTTTAATTAA
AAAATCGGATTTATTGCGTCAGCCGGGGGAGGGGCGCGCGGACCGGGTCCACGGGAGTGG
GGCCCACGCGGCAGCCTCACGGTCCACGGTGGACCGGGTGCACGCGGCTTGCGCCGGCCG
GCGCCGTGGGTCCCACGCGTCAGCCGCACCCGAGGGCGCGGGCGGCTGACGGCCGGGCCC
CACATGGCAGCCGCGGGGCGCGCCCGAAGGCGGCCTCGCCGGCACGGCCGACGGGAGGCG
GCGCGCCCGCGCCCCTATGGTCGCCGGCGGCGGCCATAGGCACGGCGGAGCGGCGGCCGA
GAGAGGGGAGGGAAGGGGGAAACGAAATGGGCGGTCCACGGCTCACCCCGGGTCGACGGC
GACGACGGGAACGGCGACCGGAGCGGAGGAAGGCGGCGGCGCGGCTCGGGTCGACGAGGA
CGGCGGCGTTCCGGCGGTCGGCGGGCGAAACGGAGGAGTGGACGAGGTCGGCGAGGACGC
GGCGAAGCCGAAGGAGGCGACGCCGAAGCGGGAGGAAGTCCGGGGCGACGACGGCGGCGG
ACCGGAGCTCGGCGGCGACGGCGGAGAGAGAGGGCGACGGCGCGAGCTCGATTCCGGCGG
AGAGAGAGAGCGGCGAGCGGCGGAAACGGAGGAGGGAGGCACGAGGAGCGTTTATATAGC
GTTGGGAGAGAGAGAGAGCGGCCGGAGGGGAAGGAAACCGGCGCGGCGATCTCGGGCTCC
ATCAATGGCGCCGGCGAGATTTGCGGGGGCAAATCCGCCCGTTTGAACGCGAGAGAGAGA
GGGGAAAATGGGGGAAAAGGGAGAGGGAATCACGGGGAATGATTCCCCCCACTTTATTGC
GCGCGGGGACGGCGGGATGCGGCGGAATCCGCGGCGGCGGCGGCGCTAGGGCACGGGCGA
GGCGGCGGGAGCGGCGCGAGGTAGGGGATGACGGGTGGGCCCCACCCGTCAGCGAGGGTG
GCGGGCGGGCCCGCCCGTCAGCGGCGCGCGCGCGGGGGAGGAGGCCGATTGGGCCGCGGG
GGAGAGGAGAGAGAGGGAGAGGGAAGTGGGCCGAGCCGGCCCAAGAAGGGAAGGGGGGGG
AAAAAGACTTTTTAGGGTTTTTCTTTTTATAAAACCATTTTAACTTTGTTTATTTCTTCT
TAATTATTATTTGTGCTCTGAAAATTCCACTAAAATTTATTTACGCATTTTAGGCTTTTA
GGAAATATACAAAAATCCTCCAAGCCTTATTTGACTTTTAACTTTGCACATTTTAATTGT
TGGAGGCTTTCACATGGATTTTACTTATTCTATGCATAATTTCGAGGATGTATTTTAGAG
TCGTTTTGGGACGCGACA
>G7671-Map3_reversed#CLASSI/LTR/Copia
TGTTAGATGGATCTCCCTCCCCTTGAGCCCAACGGCTCAAGGGGGCCTTGACCCGCGCTC
TGATCGGGGGCGCCCAGCCCAATGGCTGGTGGGCCCCGTCACCCTGCGCCATATAAAGAG
GGGTGGATGACGGGACGGCACAAGACACGAGGTTCGTCGCCGCCGCCACTCCACCCCACA
AACCCTAACCGATCGAGGGGGCGCAGCCAGTGACGGGAACATGCCACCGCCGCGCCACGC
CTCGTCGTCGACACCGCCGCTGCATCACCGCCATCGGCACCGAGTTCACCGTCACCGCCG
TCCACGTCAAGCCCGCGACGACAACGACGATGGCCGGCCGCACTTCCTCCTCCTCAACAT
CGACCGGTCACATCCCTAAACCCTCTCACTCCCTCTTTGTTAATTCATCTATTGTTGTTC
ATCCATCCAAAGTGTTCTACCTGACTAGATCTAAACCTAGGTGATCCAATAGACAACCCT
AACA
>G7672-Map3#UNCLASSIFIED
CAGGGGCGGAGCCAGCATTTTGAGTCACTGGGGTCATGGCTTTTACTTGTATTTATGTCG
TGTTTGAAACTATAATTATTCTCGAAGCTAGATATTTTTAGCTCAAAATTCTTTTGGAGC
TAGAGCTATGAGTAAGTTGGGATTGTTCCATTTTGCTAAAAATAAATATTTAAAGTCTAT
TCTATAAGAATTTCTGAGGTTTTTAAGGTCCAAAATTTTAAAAGTTATGACTATATACAA
CCGGGCATAACAACCATGTGCTTTTTCAGACATACAAGTATGTTCTGAAAGTTGTTTATT
ATTCCATCTGTCTCAAAATACAACTACCTACGTCTCTTTAAGAGATTAATGTTAGGGTGT
GAAATAATTGTGATTGGTTGGAAAAAAAAGTAGGTGAAAAAAATTATATCGGGGAATTTT
GTGATTGGAGATGGGATGGTTCATAGAAAATAGCTATATTTTAAAGCAAATTTGAATATT
>G7673-Map3#UNCLASSIFIED
AGGGAGTAACTATATTTATGGCGCCATATTTTTCATCAAAAAATAGTCGGTATATATTTA
CATTGTAAATTTCTAAATTACATATGTAATTTTAGTGTATTTACAATGTAAGTCCTAAAA
TTACATATGTAAGTCTCTAAATTACATATGTAAGTATAATGTAATTATAATGTAAGTGCA
ATGTAATTTCTATATTTTGCATTGAAAATTACATATATTGATTACTTATGTGAAAGAACG
TGCCAACGAGCTACGGTTAAAGCAGTGCTTCGAGCCAATCAAATGCAATTGATGAGACCA
ATGCCACCGAAAAAAGCGGCGCTCCAGCCAATCAAAGGCTTAGAAAAATTTCGACTGAGA
ATTGAGAAAAAATATGTCGCCATATTTATAGCAATACCGTT
>G7675-Map3#UNCLASSIFIED
CGGTGCGCTAGGTCCCCGCATGGTTGGCACCTTGTTAACGTCGAATGTGGTTGGTCTGCA
GCAGGATGGCATCCCCCATAGCTGTACTGCGGCCACTAGCCACAGCCCATCTGTTCCAAC
AAAAAAACATAAATTTACGAGTCGATGCAGGCTATTAGCAGCAATTCAGCTTCTAATCTG
CAAGAATTTACACACACACACACTTACAGATTGTGAAGAATTTGAGCGGGTGTGAGGCTG
TGAGCTGCAGAAACGGAAAGGGGAAGAAGCACCAGATGAGCAAATAAAATCCAAGAGACA
ATGGCGGAAGCTAGCAAAGAAATGGAGGGAAGGATGGGTTCACCGGCTATTCTGCCGGCC
GGCCGCTGCCCTTCTTCCTCTCCGCGCGCACTCGCCGGCCGGCGAGGGAGATCGGCGGGG
AGAGGAGCGGGAGGCAAGCCACCGCCGTCCTCGCCCGCCTCGGGACGTCGCCGGACACCC
ACCGCCTCCACTCTGAGTGCGTGGCTGCGTGCTGCTCTTCCAGCCCCCAGGAGCAAGCGA
GCGGCGGCCCCAAGTCGTCGTCGTGCTCC
>G7676-Map3#UNCLASSIFIED
GGGGTCGGCGGGGACGGTGGCGAAGCGGATCGCGCTGGGGCAGATCATCATCATATACGT
GGCGAGGTTCAGGGAGGAGAGAATGCGGTCGGAGGCGGTGCTGCTGCATCCGGCAAACGT
GGTGGCGTGCACGGCGCTCGGGGTGGTGGCGGCGCTGCTGGGCGTGCTGCTCCCCTGCCC
GAGGCTGGCCACGCGCGACGCCACGGACAAGAGGCTCGCCTACTTGGAGGTGGCGGCGGA
GAGGGTCAGGCTGCTGGCCGACGCCTTCCAGTTGCACTTCTCCAGCGACGAGGCTGCAGG
TGATGATGAGGAGAGAGCATCATCTTGTCGTTGCCGCAGACGGCGGCGGCAGTGCGTGGC
CGCGTGCATCATGTCGCAGGCCGACCGCGCAGCCTCCGCCGGCGCCCTCCTCCTCCGCCG
CATAAGCTCCGCACAAGTATGTATACTATATGCGTTCAGCAAATCAGTATACTCCAGATA
GTAGATGCATGCATGCAGATGGCCCGATCGAAGAAGAGTCGTCGGAATCTAGTAGTGCTA
ATTAGTTACATATGAGATATGATG
>G7680-Map9#UNCLASSIFIED
GGTGCAGCCTAAGCGGAGGTGAACTTGGTGACGGCCTTGGTGCCCTCGGAGACGGCGTGC
TTGGCGAGCTCGCCGGGGAGGACGAGGCGGACGGAGGTCTGGATCTCCCGGGAGGTGATG
GTGGGCTTCTTGTTGTAGCGGGCGAGCTTGGCGGACTCCCCGGCGAGCTTCTCGAAGATG
TCGTTGATGAAGGAGTTCATGATGGACATGGCCTTGGAGGAGATGCCGATGTCGGGGTGG
ACCTGCTTGAGCACCTTGAAGATGTAGATCTTGTAGGTCTCGACGCTCTTCTTCGCCTTC
TTCCGCCCCGCCTTCTTCCCCTCGCCGCTGCCCTTCTCGCCCTTGCCGGCGGGGAGACGC
TTCTCCGCCTTGGGCTTCTTCCCCGCCGGGGCCTTCTCGGCCTTCTCCGCCGCGGGCTCC
TCCTCCGCGGGCTTCTTCGCGGCCGGCTTCTTCTCCGCCTTGGGCGCCATGGATGCCGCT
GCTCTCTTCTTCTCGGGGAGGGGAAGCGGTG
>G7681-Map3#CLASSI/LTR/nan
GATTAAAAATAAATCATTTATGAACAGTACACTTTTTACAATTTCTCGGATTAATTCAAA
TTTGAATCTTTAAACTAGCGTAACTCTCTCATTTTAACTCGGATTTGAGTGAAACTTGAA
CCTAAATTTATCTAAATTCATAAGCTTTCCAATGGTATATAATTCACTATTTGATAAAAT
ACATTTATAATTATTAAATAATTAATACTAAGATAATGCATAATAGTCAACTTAAAAATG
TGCTAACAAATAAAATTAGTACTTTACAGTAAGGTAGATGTAAGAATATTTGTCTCTAAC
ATGCTTTGTCAATGTAACAACCACACAAACTAATTTTAAATGATGTCTCAAATTAATGTA
TAGGAAGATACTAGTACTATTAAATGGTTGTATAATTAAACCCATGACTTATAGATTATT
TAAATAATAAAGTTAGCCTTATAATTAGGTAAATCAAACATGAATACACATAGAT
>G7683-Map4#UNCLASSIFIED
TTTATGGCCCTGTCCTGTAAATGGGCCTTTATGAGCCTCCAAAATATCTTTCAGGCCATG
ACCAATACCCCAGTTGGTCCTATACATATGACCTGCGATCAGGAAAAGAATAGCAATAGC
TAAATGATGGTGCGCAATATCGCTCAACCATAGACCGCCGGTTATTGGATCTAGCCCTCC
GCGAAAACTAAGAAATTCTGCGTATTTGGACCAATTCAAGGTGAAAAAAGGGGTTGCTCC
TTCGGCAAAACTAGGATAAAGTTGAGCCAAAAGGTCGCGATTCAAGATAAATTCATGAGG
AAGTGGTATCTCCTTAGGATCAACCCCAGCGTCAAGAAATTGGTTAATCGGTAAAGATAC
ATGGATTTGGTGCCCCGCCCAAGAAA
>G7684-Map7_reversed#CLASSI/LTR/nan
TTGCCAATGTGTTCATCAAGGGGGAGATTGTGAAATCATTGTCATGATTAATATTTGTGA
TGAACAATTGGCTATGCAAATGATTTAATCAAAGAATTGGTTTGAGAGTTTGTGTGAATG
TTGGTGTGAGTGCGTGTGACTAATGTGGGTCAGGTTGTGATATCTGTGCCCAGAAACGGT
TGTTTTGTCTGATTGTGTGCAGGTGACTTGAGGTCAGCCTTGGTCAATGGTGAGGACCGG
GACTATGCTCAGGGAGGAGCAGAGGTCTATTGCGGTCGGGATACCATGTGAGAAGGTGAC
TAGAGTCTGGATTCTTGGAGGTCAACTTCGGTCAACGGTGGGGATCGGGACTAGACTCAG
GGAGGAGTTGAGGTCCAGACGGTCAAGGATACCGGGTGACGAAGTTGGATACAAGATGGC
ATACGGTGGATGGACATCGTGTGGGAGAGATCTTCGCAACGGGCTTCACGAGGTGTGCGT
GCAAGTGCCGGTGTTCGCGAAGGGAATTGTAAAGTTGGAGTAGTATATGGTGCTACAGTA
CACGAGGTACTGTAGCGTGCAGGTATGCATGCATGTACGGTGCTGTACATGTATGTGTGA
TCGATACATGCAT
>G7685-Map20#CLASSII/TIR/nan
TTCACACAACTAGGGGTGAAAACGGTAACGGTAATTACCGGCCGACCGGCGTTCGTTTTC
GACTTTCTACCGGCCGAGCCATATGGAAATGGTAATCGACCGAAACAAAAATGGAAATGG
TAAAAAATATGGAAATGAAAACGGAAATGGTTTTGCTGTTATACCGATCGTTTCCGTATT
TACCGTATTCTTGCGGAAATTACCGTTTCTTATAATATGGTAATTACCGTATTCTAAATA
TGTCGATATTTATAGGACATGTCTATACTTGACCCACAGCTTATAGATTGAATGACTCTT
CAATAAAATCTCTAACTTTTGTACATGGCTAAAATGAAGTTAATTTATAATTTATATAGT
ATAAGCTTGAATTTATGTATATATATATATATAACATACTTATGTAAAGTTAAATATATG
TTTTTATAGTTTAATGTTTCCGTATTTGTTACCGGTTTCCGATCTGTACCGACATGTTTC
CGTCCGTATTGTTCCGTTTCCGGTTTTCCGATATTTCCGATATCGTTTTCGTTTCCGACT
TTACCGTTTCCGATTTCGTTTCCGAGAAAAATATGGTTACGGAAATGGTTGAGGCTGTTT
TCCGATCGTTTCCGACCGTTTTCATCCCTAATTACACGTATCAAAA
>G7686-Map3#CLASSI/LTR/Gypsy
GATTTCTATTCTATTCCTACTCCACTAGCTTGCGAATACTAAACTAAACTTGAGAGAATA
TGAGAAAGCTTTTGCTTGAAGTGTGTGTAGAAATGGAGAGAGTGGGCTCCTTAAACAGGC
AGGTAATGATGGTTATGGCGGTTGCTAAGGTCGGTAATACCGTCCAACCGCCATAGGAAG
GCAATCCACACCGTCCAGAAGAAGTCCTGCATCCAACGGCGCTGAGGGGGGTTCGGCCGA
ACCATGGGCTGGCCCAATCTATCCCATTTTCGGCTGGCGGCCTCCTCCTCCGTTGCTCAC
TTCAGACTTGTGAATTTTGTCCCAATTCGTCGTTTCAATTCTGAGTTCTTGGCCCATTCA
TACATAAGTCTGATTCTCGACATCGTCCGATTGATCGATCGTCTAATTTGATGTCGATTC
CCCTCCACTTTATGGTTATTCTCTGCAAAAGGTTAGTAAATCTAATACTAGTGGAATATT
ATTATTCTAACTCAAATATGCATTGCAAACATAACTAGTTCTCCTCTATTTTGATAATAT
TGATGGCCGAAACTGATCGCTAACGACCGTCAACA
>G7689-Map8#CLASSI/LTR/Gypsy
TTTATTAAATGTTGTTTATGCAAATGAGCTTTATTATGCCATCCTTTGTTATCCTGTGCA
CTTGCATATTTGCTGTGTGGCTTGTTGAGTATGTCATATGCTCATTCTTGCAATATTCAT
TCATCAGAGGAGGAGTACTTCAGTGAAGGTGATGATCAGGAGGATTAGGCTTTGTTCTGG
GTCAAGTTGCTTGTGGAGTGGAGTCGCCATAGCTGTTCAGTCTTTTGTTTTTTATTTTTC
CGCTGCGTAGAATTTTATTCTTTTGAGAGGAACTATCCACCTCTGTAATAATTTATTATT
TTGCGAATATTAATTAGTTATTTGATAGTACTCTATTATCAATTTGTTATTGTGTGCCTC
GGCTGATTCCTGGACGAGGATTTAACGCACATGTAAGCGTTTGGAATTTTGGATAGAAAT
TCCGGGCGTGACAAGTTGGTATCAGAGCCACCTTGACCTTAGGACAAGCCAAATGGTAAA
CCTTAAGTAGCCTTCAAAATATTTTGAAAAATAGAACTGCTCTTCTCTATTCTCTTACAA
ATTAATTAAGTTGGCAGCACATGCAAGGTTATGTACAAAATTTATTAAATTCTATTTCTT
TTCTTATAAA
>G7690-Map11#UNCLASSIFIED
GAATTTTTTTTATTTATACATTTTTTTATTAAAATATTTACAAAAATAATTTTTTGTTTC
GAAAATTTACAAATCTTAAAATCACCTGCCGCCATCTAGGAATCTGCCCTCTCCAGAGGG
CGGCAAGGGACCTAAATGCAAAATTTTTATTTGTGTTCAAACCCTTTCCACCGGTTTTAA
TTGCTTAAAAACTAATAATGCTTATTCGATACTCCAAATGATTTTAAATGGAAAAGTGAT
AAACTACAAAGTTATAGATCTCATCAAGATCTACAACTTTTATATAAAGTTTATCTCCAT
CCAATGTCGTTTGAAATGTAGATCTGAGATTTTTTTAAATGTGTTTTATATTTTGTAACG
AATATTTGGATATCTAAAACATCTTAAATGAAAAAGTTGTTAACTACAAAGTTGTAGATC
TCCTTGAGCTCTACAATTTTGATATAAAGTTTTATTTCATCTGACTTTATATAATATAAT
TTTAAATTGTAAAATCATAGAGCTAACAAGTTGTGCTGGAAAATTTGCATTTAGGTCCCT
TGCCGCCCTCTGGAAGGGCGATTTTTAAAAATC
>G7691-Map3#UNCLASSIFIED
CTAATAGATGTCATTCTTTTCTCTAAATATGCTCTGCTCTTCTAGCTGACCTAATATTGA
TACCTATGATTCTGCCAATGGATCCTAGATGCTTTATTTAGTGTCTATACTGAGAAATAG
ATTACTGTCTACCCATTTAGGCTCTGCCTATTTAACTAGAAATAGTAGCACAATAGTGAT
ATTATCTAGTTATCTTAACCTCTTGAGGTTAAATAGAACAATGATTATTTCTAACTATGC
ATGCATTCAAAATTCATTCTATGATGGCTTTACTGAACTATATACAGATATAATGCTTAA
CTCAAATGCACTTGTAGATCATCCAAGATAATTCTTGCTATCAACTATGCACTGAGATGG
CTGATCTATACTTGAATTATCCTATTAAGAGTCCATTAAATTTTAGATGATACTATCTTG
GCCAATCACTCATGAAAATTATGTCTTGCTTATTGAACTAAGGATGCATATTCAGTAATA
TAACCCCAACACCTAGTACTAGTATGTGCA
>G7692-Map5#UNCLASSIFIED
ATAAAGAGTAAATTGCATTGGTGGTACACAAACTTGTTATAGGTGGGTGCAATTTAGTAC
ATAAACTTGTAAAATGCTCGTTTCAGTACATGAACTTGCCTAGTTCGTGAGAACGAGGAC
CAAAATAACTTGGCAATGTTAATTTTATAAAGTTGATGTTGATTAGGATGTGACGTGCAT
ACGTGCAGTGATTATGTATAAGACATGCAATATTTATAAATTTAGTCTCTACTTTATCCT
TCATCATTGAAATGATGAATTTCATATGTTTCTAACCCTTATATCAGTGCTCGATTTTTT
TAATCTTTTTCTACATATCACTAAATCCTATTCTATATTTTATTGAATAGGTGTATGTCT
AATGGCAACCTTCTCATATATATGTTTACATAGTATCCTAATCAGCCCCTAAATCAATAA
CATTAGTCATGTAATGTCCTTTTTGACTTCCCCCGCACGCACCACACAAGTTCGTGCATC
AAAACGAGTATTTTACAAGTTTGTGCACTAGATTGCACCCAACCTGATAAGTTCGTGTAC
CGACGATGCAATTTACTCACATATAAATTTAG
>G7693-Map3#UNCLASSIFIED
GGTTTTAAGTTCTTATGCCCAAGTGCAATGTTATGATCTGTTAATCAAAAGACTGAAACG
AGATAGTACTGACTTTCCAAAACTTGATCAGAACAATATTCCTGTATACTGCCCAGCATT
GACTGATGGATCGCTTGGAGACATGCTATTCTGTCATGCAGTCCGCAATCCTGGCCTAAT
TATTGACATTGTACAAGGCAAGTTTGTGTGCTTGGTTTTCTTGCTTTTGCATTCAATTTT
TTTTCTCATATTATGCTCGAAAATGTGGCAGATATAAGATTGATGAATGGGGAAGCCATT
CATGCAACCCCAAGGAAGACAGGGATCATAGTTCTTGGTGGAGGTCTACCCAAGCATCAT
ATATGCAACGCCAATATGTTTCGCAATGGTGCAGATTATGCAGTCTATATCAACACAGCC
CAAGAGTTTGATGGCAGTGATTCTGGAGCACAACCTGATGAAGCAGTTTCATGGGGAAAG
ATTAAAGGTTCAGCCAAACCCGTCAAGGTATATTTCTGTACCTTGAGCAATTTTCACATG
AT
>G7694-Map3#UNCLASSIFIED
GCTGTGGATAATATCACGAGTAAAGCAGCACCATCAATGCCCAGTACAAGCCTACAAGGT
AATTTTATCGTCAATACAAGTGTCAGAAACCATATAATGCTCACCAATTTGTGGTTTATC
CTTTTAGACAAACTGACGTTTTGGTTTCTTACCGCATAAATGGAGCAGACCAATGTCCTC
TGCAAATTTTATTCACAATCTGCCTATTCTATATAATTCTATATCCACTGTTCATTCATT
CTTCTTACTGCACAATAATCATTTTGTACAAATAAATATGTAGTAGCTTTTTGATGTTCC
TGCAATATTTGAATAGATGAGTGTAAAGGAATATGTTTATTCTTTGCAGCAGGCAGCTAA
CCACTGTTACATCTTGATTAGTAAAAAAATATTGCTTTATTTGCATTTCGCATTTTTTGA
AACCCTATGAGCCATTTATTAGGTTTTTGGGCAGCACATGCTTTTCATGTTAGATTTCAG
AGCAAAATAGATGGAATGCTACAGGTTGGAAAATAAATA
>G7696-Map4#UNCLASSIFIED
GATACCTGGTACCCCGTGATACCTGGTACCTGGTAGCCTGGAGAAGGAGGAGGAGGAGAG
AGAGGATAAGGCAGCCGCGTGGTGGAGCATGGAGGCAAGACGACGGTAGCGCGGCACCTG
GACCACACCTTCGAGAAAGCTCGCGTCGGCGCACCTCCCGCTCGTGGCGGCGGCGCCGCT
GGTGGACGCGCTGCGCGCATCGCTCGCCGAGCCGCTCGTGCTCCCCGACCTCGCCCGCCG
CCTCCCGCTCCGGCTCCACCGGCAAGGCGTCGTCGGAGCGCGGAGGCGAAGTCGTCGTCC
GCCGGCGAGACGTGGAGAAGATGAACAGCTCGTGCGGGGCGTCGTCAGAGCGCGGAGGCA
GAGTCGTCGTCGCCGCCGCTGGCCATGTCGGTGGGGAGCTGAGTTGACGAGGCGTGGAAA
TTATCTGAAGAGAGAGCGACAAACAGATGGGGCTCGGGTGGATGAGCGCTATCCCGTCCC
CACGGGATACCGTGGTTTAGTTTTTCTCT
>G7698-Map7_reversed#CLASSI/LTR/Copia
GATTGTTAGGAAATAAACCTGACCGTGTGTGTTCAGGTCAGTTCGCGTGCCGGCGTGCGT
CGTGTGTGTTTGTTGTTGAACGCGTCCGTCGCGTGGAGGTTCGTCCGAGTTTAGCGCAGG
CTAGCTAGCTGCGAGCGTGTGTATCGGGTTCAGTTGGAGAGTGTGGCGTCGTGCGCGGAC
GCTGGCGGCCGCGTCGTGCGCTGAGTTTGTGCTCATGCATGGCGTGAGCCGGGACGTGCG
GATCGTGCGAGCAAAGGCCGGGGAAGGAGTTCGTGCTCCATTTGTGCGTCACCCTGGGCC
TATATAAGCACATGTTCATCCTGTTGTTTGATCACCCGAGTGAAAATAGAGAAAAGCCGG
CATTCGTTGCCAGGGCGTTCGTTGCCATTGTCAAGCTTCACAAGCTCTGCTACTCACTCT
CGTGTTTGTGTGTGTCTCCGATCTTGGCCATTTCCAACAGA
>G77-Map5#CLASSI/LTR/nan
TTAGTAGATTGATTTTTTAAATTAATCTACTAATTTCGTAGATACATCCGGCATGTATCT
ACAAAGGTACGCAATATTTTATATGCAATTTGTCGTGCCTATTTCTAGATCATACAACAT
TGTCAGATCAATAATTTATTATGTTTACCTAGAGCATGTTTTTTATACAATATCTATTGT
GCAAGTGTCCCCGATGTTAAATCGACTACGGTTTAATGCTGGGGGCTCGCTCTATTTTCT
TCTGTATAAATCATGCTTGTTTACGGTTTACATAATGCCTGATATTTACATCTGCTCGTT
ATATCCTGATAATACTAGAAGATCCATGCAGTTTTTTGAGTACATACTCGATATTATCTG
CTATATGTCTTGCCTTCTAGAAAATATTTTTCAGGAACAATTGAGCACTCGAGTAGGTTG
TGGTCGAGTACACCCCATTATCGAGAACGATCTCGACAAATGCAGAGTCGTCGCGCCCAA
CCTGCCAACGAAGACCGACGACCTATCTCATAGCACCGGCCATGGCTGGACTATTCGAGA
AAAGGTTGTTAACGGATAATTCCTCACGAACGTTGTCGGCTTGATCACCCGACATAATTG
CGAACGGACATCCGGATATGCTATAAGTTGGGTATGTGAGTCATGCTGGCCACATGAGAT
GCACATGTAATAAACCAACTCTAGCGCCTCCATAGGTGATTGAGAGATACTTATAGTGGT
CGAATTACGACTACTACCACTGGTCCTCGACCAGCGGTAGTAGTCGTAATTCTCCCACTT
AAAGTCTACTTTAAGTGGTCGAGTTACGACTACTACCGCTGGTTCTCGACCAGAGGTAGT
AGTCGATACTCCCATTACCTCTATTTCAACAAAGTTGATATCAGGTACACAATATCGCCA
AGTGTTTTACTCATTGAGATCCCTTACCACGACGACACCTAGCGTTGAAACCTATCCTCA
TGTCACTTTACGCCGTCTTGACAAGGCCTCTGAGGAACACTAAGGGAACTTTGGCTGGGG
ACGCCCAGAGCGGATAAGGCCTTGTCGGATCCTGTAGAGACAAACGACCATGTGAAGTCA
TCTGAAGTCGTGGTAAGAGTTCTCGCTATGCGTATTAACCAAGCCGTGTACCTCAACCAT
CGGAAATTAAAGCGCGAGAGTTTTCTACAACTTCATGGCTCAAAAACCAGGGGGCGAGTA
GAATCAGTGCTTGTTCAACCAAGGGAGGTCAAGCGGTCCAAGAGCTTTATCCTCCGAGAA
CGATTTACTCCGACGACAAGGCTGGGGGCTAGGTAGAGTGTTATGACTCAACAAACTGAC
TGATCGAAGTTGCGGTAAGAGAGAAGATGCTCATATACAAAACATTGGTTTGTAAATTTA
ATTCATTTCCAGTTTTCCAGTACATATTATAACATGTACACCCTTTGAGCGTTGCGCTGC
GGGGGCTATTTCTATCTAATATTCTTTTCTGAGTATTGATTTCCAGCGAGCGAGGAAAAT
TCTATCTCGACATTGTCGAAGACTCCATGTCTGTTATGGTTCTATAGATTGCTAAGATCT
ACTAATTCGAGTACGACAAATGTTGACAAGGCTTCGTCGCAGATTCTGCGCCTTCTCGAT
CACTCGAGAACGGTTGGTGGATCTCGACAAGGAATACGGAATGAAAAGATGGTGTACCCG
CCGAGATAAAATTTCTTGACTTCAATCCAAATTCTCGATTACAGCAAGACGGGAGACTTA
GTCGTATGCTCTGTACTTTCTTGGTTGACGTCGGAGATTGACTCAGACAAACCCTATAGG
TGCCCGCACGAGGCTGATAAGGGAAGTCTAACGTTATCTCTGAACTCACCGAGAACGGTC
ACGTGAGCTCGATAACAATTACTCCAAGGTCTGCGAGTTGAGAATATGAATTCGTTCATT
TGCATTGAAGTCGGGGGGGCTACTGTCAGGGTTATGGATACCACATACCTAATAGTAGTT
GACTAAATCTCGGCAGGACCCACCACATACCATGTCTTATACGGAAACAACCTTCGGATA
TAGGAGGAGTTCCGCATAAGGAAGGATGAATAGAGTTCTACATGGAAACGACAAGGACTA
CTCGGATTGTATCCATATTGGTTTCCCTAGTTCTACTTGGACAAGGGGACACCTATGGGT
ATAAATACAAGACCCCCTAGGAGGAGAGGGGACACGGAACAATAGATCAAGACAGAAGAT
CAACATACAAGCCAACATACGCTAAGACAAGACGCCGGATATCGACTTCAG
>G7702-Map3#UNCLASSIFIED
CGACAGCGACGACGGCGGCGGCAACGACGGCGACGACGACGACGGCGGCGCCGTCACCAC
CAGCCCCCGCGGACGACCTGGACGACAGCCGGCGGGGCTCCCGACCACCACGGGCGACGG
CCGCCATCGAGAAGCCTCCCCATCAAGCTCCTCAAGCCGCTCCTCCTCTTCGTCGTTCTT
GTCGCTGGCTTCCTCGCCGCTGCCGCCCTCCTCCTCCTCGGCGGCGCTGGCGCCTCCTAC
GGTCGGGGAGCGGTGGACGCGGCCACCGGGGGCGAGCGCTTGGCACAACATGAGCGACGA
GGAGCTGCTCTAGGCGGCGTCGATGGAGCCACGGGTTCGGCGGTTTGGAGCGAGGCACGA
CGACGAGCGACAGAATGGCACAAGGTAGGCACCAGATCTATCGCCTCCTCTTCCTCTTCC
TCCGCCGCCGCCCCGCTGCTCGACCTCCCCGACCCGCGACTCCTCCTCCTCCTCCTCTCT
CTTGGGATATCACGCTGATACCCAGGTACCAAGGCCTGATACCTAGGTACCAGCTCGATA
CCCATGGTACCAGGTATCAGTCGATACCTAGGTACCAAGGCCTGATACCTAGGTACCAAG
CTCTGATACCTAGGTATCAGCTCGATACCCAGGGTACCAGGTATCAGTCGATACC
>G7705-Map20#CLASSII/TIR/nan
CTCATGGGTATAGTTGGCCATGTGGGCCGCCCGGCACGGCACGGCCCAGGCCCGGCCGTG
CCTGGGCCGAGGCTTGTCGGGCCGGCACGGCCCGACCGACGCACCGGGCCGTGCCGTGCC
AGCCCACGTGCCGCACTCACGGCCCAGGCACGGCCCAACACGCCTCGGGCCGTGCCGGGC
CGGCCCGAAGGCACGATGGGCCGTCGTGCTTTTCCTCAGAATAAGTCTAAATTTCCTCCC
TCCTATTGGGCTGTGACATATGTACAGCTACAAAAAAGTCTATTTTACCTCCCTCTTCTT
TGGGCTGGGGTATATAAATAGCTAAAATAAGTCTATTTAAGGTCCCTATTCTTTAGACAG
TTACATTTATATGTCTATTTTTAGTCCCTATACTTTATGTACCGGGCCTGGCCTGCCGGC
CCATCGTGCCGGGCCGGCCCGACCGTGCCGGGCCAGCCCAGCGTGCCGGTGGGGAGGCCC
AGGCACGGCCCGACGGTCGGGCCGGGCCAGCACGGGCCCGACCCAAGTCGGGCCGTGCCG
TGCTTGGGCCGGGCCAAAAAGGCGTGCCGTGGGCCGGGCCTTCGGGCCTCGGGCCTTATG
GCCAACTATAGCTGAGG
>G7706-Map3#UNCLASSIFIED
TCAGCTAGGAATGGCAAGCGCACTGGACACCCTGTGCGGCCAGGCGTTCGGCGCCCGGCA
GTACCATCTCCTGGGCGTCTACAAGCAGCGCGCCATGCTGCTGCTCACCGCCGTCAGCGT
CCCGCTCGCCGTCGTCTGGTTCTACACCGGCGACATCCTCCGCCTCTTCGGGCAGGACGC
CGACATCGCCGCGGAGGCCGGCGCGTACGCCCGGTGGATGATCCCGGCGCTGTTCGCCTA
CGGCCCGCTGCAGTGCCACGTCCGGTTCCTGCAGACGCAGAACGTGGTGCTCCCGGTCAT
GGCGGCCGCCGGCGCGGCGGCGCTGTGCCACCTGGTCGTGTGCTGGGCGCTCGTCTACGC
CGCCGGGATGGGCAGCAGGGGCGCGGCCCTGAGCAACGCCGTGTCGTACTGGATCAATGT
CGCCATCCTGGCGGTGTACGTGAGGGTGTCGAGCTCGTGCAAGAAGACATGGACGGGGTT
CTCCATGGAGGCCTTCCGTGACCCGCTCAGCTTCTTCAGGCTCGCCATCCCTTCCGCTCT
CATGGTCTGGTCAGTGA
>G771-Map3#CLASSI/LTR/Gypsy
GCGCGCCCGACCGCGTGGGGCCCACGCGTCAGGCCGCCGTCGCCTTCTTCCTCCAGCCGC
CGGCCGCCTCTCTCTCTCTCCCGTGAACCCTACTCCCTTCCTCCCTCAAATCCGTGTGAT
TCGCTCATGGGATTCCAAAATTAAATAGGGGAAATTAATCCCCATTGAATCCTCTTCAAT
TCCCCCTTAATTCCCCCTTGAATGGTGCCCCCAATCGCCGGGAACGGCCGCGCCAAGTCC
GGCCGCCATCCATTGCCGCCGGCCGTGGTTCCCGCCGCCGTTCCCGCTCCTCCCGTGGCC
GGCTCCCTCCCCCATCCTATAAAATGGGATCCTCATCCCCCGTTCTCTCGTTTTAGCCCC
ATCCCGAGCCTCCCCGTGGTCCCTAGCTCCCTCCCCACCGTCGCCCTCTCTCTCCCACGC
CGCCGGCCGCCTCCAGCCGCCGGTGCCGCCTCGACCGTGCGCCGGCCGGCCGCGCCGTCG
CCTCCTCCAGCGTCGCCGCCACCTCCTCCACCCCGGCTTGCCCTCCGTTTCGCGAGGTGA
CCCCCGGAGCTGCCTTCCCGCCGTCGCCCTCCTCTTTTCTCCGCGCCGGCCGCCTCCAGC
CGCCTCTCCCGCCTCGCCCGTGCGCCGTCCGGCCGCGCCGTCTTCTCCCTCGGCCTCGCA
GCCACCTCCTCTCCCTCGGTCAGCCCTCCGTTTCGCGGGGAAAGCACCGGAGACGCGTCC
TCGCCGGCGTCCAGTGGCGTCGCCACCACCTCTCCGTCTCCGGCCGGCTGCTGTTCGTCG
CCGGTACGCCGACCGACGTCGCCGTCTCCTCCGTTGACGTCGCAGTCATCGTCGTCTCCG
ATCGTTCTCGTCGTCGACGTCCCATCGGTCGCCCGGCTCGTCGTCTCGCGGCGCCGCCTC
CGTCATCGTCATCGCAGCGGCGTGTTCCACGTCGTCCTCGTCCCCGTGCAGCCGCTGCCG
GCTGTCCTCGTCGCCTCCTCGCCGGCCCCGGTCGTCGTCCGTCGTCGTCCTCTCGTCGTT
CCCGGTCGTCGTGGCGTTCGTCCCTCCGTCGAGCCGTTCTCGTCCGTCGTCCGCGTTCGT
CAAGCGAGTCGCTGCAGCCCCCGTCCTCGTCTTCGTCCTCGGCTCCGCGTCGTCAAGCCT
CGTGCCGGCCGCGTCTCGCCTTCGTCCAAGGATCGCCGCCGAAGCCGTCCCCTCGCCGTT
CGTCTCCGTTGTGCCCGTCTGTCTCCGCCGCGCCCGTTCGTCGTTGTCGTTCCCACGCCT
CGTCGCGTGGTGGTAAGGTTCCCTCTCCCTCGCTGCCCCGTCCTCGTCCTTTCGGTGTCG
CCCGTGCCCGTTGTGCGGTTGTCGGCCCCGGTACCCGTGTATCGGTGTCGGCAGTCGTTC
GCTTGTGCGTGTGGTGACCGTGTTAGTGTGTCCGCTCGGTAGCCGCGTGGTTTCCACGTG
TGCAACCCGTGTGGTGTCTAGTGGAGTCCGTTTGTCGGCCACTCGCCTCGGTTGACACAC
GGGGTCCGCTTCCGTCGACCCGTGGACCGTCTCTGTGTACCCGGTCTACCGCGGTCCTTT
AGGTTGACATGTGGGGTCCGCATGTCAACGGCGCAGCCTTCCTGTCTTTTCCAGGCTAGC
GCTTACACATGTTTTATAATTGCAAAGCTTAATTATAATAATCCGCAAATCTCCATATAA
CAGCATTAAACTTCGGATGATCATATCTTGGTCATACGAGCTCCGAATCGACCCGTTCAA
GTCTCCTAATGTTTGTTATAACCTAAAGAACTGTGTGCTTTCTTTTTATGTGTTGTTATT
GCTTCTTTATAGGCTTGTAGCTTTGCTTGTGTGCTTCGCGTAGCTTTCGTCGTTCCGGAG
GTTCCCGAAGCGTGGTTCGCGGTCGTCGCCGAAGGTTCGGAAGGCCGTTCTCTCTGAGCA
AGGCAAGTCACATCATCCTTGAGCATATTGAATCCCAGTTTATAAAATTATTTTGATTTA
AATTAATGCATTACCGCTTTATTTAAATTCCCGCGTTATCACTGTTTTATTTAGCCATGC
CTATTTACCTTTGTTAAGACATTATTATTGCTATTGTTATTATTACCTTGTTCACCCTAG
AATAAACAAAACCCCAACTAGTGGACACTCTATTCATGGTTCCACTAGTATGAATTTAGG
TAGATGCTTCGCTGATTAATTAGGCAACATTAGGTGGTTTTATAACTTTAGACTTTGGGA
ATTCTCATATCATTTGGACACTATGGAATTGTTGGTTTATGGTGGAATTGGACATACACC
TCTCTTCCTCTTTCAAAACCCCTAAAACCTGTTTTCGGTGGGGTTTGGGTGCATGCCAGT
TGTGGGAAGTAGCACCCCGGCCACTATAAGGATTAAGCTCGGGCCTCTGTTGCAAAGCAC
TACCGTACTTCCACATGTCTAGTGGGTAAGGCTTAGTTTGTGGCTCAGTCTAGTTATAAA
CAAAAGTACACGGATTGGAGATGGATGAAGTCGGGGGTCGATGGACATTCTCCAGGGCAA
ATGAAGGCTACACGAGCTGCGGCCCGGTAGTCGAGATGTCATGGCAGAGGGTTGGTGCCC
TGCTGCTAGGGGCTCAGTCTTGCCTGCCTGTCCCGGGGGTTCCGGCCGTAGGCGGGATTG
GGTCGGTACTCTTGTCTATGGCTAGGATGGGTTGGGAACTATGTCACGTCTTCCGTCCGT
ATACCGTGGTGGTATGTGGCACGTGGTTACACGTGAGGAAGATGTGTCTTGTGGGTAAAG
ATGTACACCTCTGATCAGAGTATAATCTATTCGAATAGCCGCGCCCTCGGTTATGGGCAA
GCCGAGCAATGTACCCAAGTCAGTGTTATAATTCTTAAAATTTGCTCAACAACTAAAATG
TGGAATGGTTGGCCTGGGTTGGCTTGGGACGAGCTGGGACCCAGGGTCGGGTTGCCAGTT
CGGTCTGAATCATCGTAGGCCTTGGGTTAAGGCAGGTTCGTGAGGGTTCACGGCCTTGAT
TAATAATACTGTGTAGCTCTAGGATCGTCTTTATAAAATGGCTTTGGGCAACTAAGTGAC
TTTTAAATGCTGTTTACTGCAAAACTTAACCCCTAAATTATTATCCCCTTGTACTCCCTT
GCATTAATTGTGCATCTCCGGTGTGGCTTGCTGAGTACTGTGGTTGTACTCATTCTTGCT
CAATCTTTCCCCTCTTCAGTAAGAGAAGCTTTGGAGAAGATGTCTTAGGTGGAGTCCTGG
CTTATACCCCAGTTGAGCGCCTGTGAAGATGGAGCCGTAGGCCCGCTAGTCCGCTGCTGT
TTATTTTTGATTGTCAGGCCTGAAGCGCCTTTGTAATAATGTAAATATTATCGATATAAT
AAAGATGTGTCTTTTATATCATGTTTGTATGGTGTACCCCGGCTTTTCCTGGGACGGGGA
TTAATACACTAGCGTTCGGGAAAAGGCAATTTTCCCGGTCGCGACA
>G7716-Map4#UNCLASSIFIED
TGCTGACACGTGTCCCCACCACATACTCCGTTACAACAAATCACCCACATATTTTGGAAA
CCCTCTATTAAGGGAATTCGTTTCATTTTTTGTTCCACTAAAAATATTTCACCTAGTGTA
CTCACAATGTTTCACTATGTATAGATCTAATGTTGCAGTGAATTGAAACATTCTTTTGCA
ACAAATCACCCACATATTATAGAAACCCTCTATTAAGGGAATTCGTTTCATTTTTTGTTC
CACCAAAAATGTTTCACCTAATGTACTTATAATGTTTCACTATGTATGGATCAAATATTG
CAGTGACTTGAAACATTCTTTCGCTATTTGCTGAAACATTGTTTTTATATAAGGTGAAAC
AACACCCGATTTAAACGATTGAAACATTTTCGATCTACCTAGTGAAACAATTCCGATATA
CTTGGTGGAACATCGTGCAACATTTAAAAATAATTCAATAATAAGCTAAATTTTTTTCAT
CGGAATATATCCATGTGTGGTCTTGTTTTAAAGATTTAATTGCAACGAATTTAATAGTGC
AATCGGATCATGATTTGGATAAATAATTTAAGAGAAAAAAATAGTTTAAAATAGTTTTTG
CATGCATGCATGCTTGATGACGTCATGCTGACGTGGGCACCTGATTTTT
>G7717-Map3#UNCLASSIFIED
TTATTTCTCAAACATGAATAACTAAATTGGATATATAGTACCTAAGAAACAAATACCTCG
AATATGAATAGTCCAAGCCACTACATAATAATATTTAGAGGGAGAAACATCACTGCCACG
TTACATGTTATCTGAATTGCTATAAAAAATATGAAATAGTTTGAGAACACCAATCACAAC
ATTATACATTGTTTTGCAAACATCAATAACTAAATTAGATATACACTATATAAACAAAAA
GAGCTGACTCACATTTGAATAGTCCAAGCCGCTACATAAAAGACCAGATAGATAAAACAA
TCTGATTGCTTCATGAGCTTTTTAAAAGTAATGTGCTCAAATAATCCGAGCAAGGAAAAT
GATCTTTCGCCATTTGTGAAGTGCTATAAACTTTGAAATAACTATTGCATTAACCATTGC
ATAATAATTGCCTTAGATAATTAGAACAACACTAATAGGTTAGAAAAATTATCTCAGCAA
CGCCAACAAGAAAATTTTTGAAGCAATCATACTTCTGAAGTATGGCACGTGTTATCCGGT
TAATATTCCTCTCCTGTAAGTGTCTCAAACGGAACATACGATACATGCCCACGCGAATGC
GCGGGCTACCTTCCTAGTT
>G7718-Map9#CLASSII/TIR/nan
CACTAAGGGTGTGTTTGGTTCCTGGTCAAGATTGGATGGGATACGGCGGTCCATATTTTG
CTGGATATGGCGGTCCAGTTTTTTGTTTGGTTGTGTGAATATGGCGATCCAATTTTTTGT
TTGGTTGTAGGGACAAAGGTGGATTTGGTGATCCAATTTTTTTGTTTGGTTGGAGGAAGT
ATGGTGGATTTGTAGGTGTGGTCACCTCTCACTTGAGATGGTGAATATACCTCATCAAAT
TAATACATAATACACATTCCATTATAAATACACACTCCATTATAAATACACATTCCATTA
TAAATACACATAGAAAAAAGAAAAAAGAAAAAAGAAAAAAGAAAAAAAAAAGCAGCGCCA
GATCTGGGCTCGCCGACGCCGCTGGCAGCCTCCTCCCGCCGGCTTCCTCCCGCCGCCGGC
CGCCTCCTCCCACCGCCGCGGCTCGCCTCCTCCCGCCGCCGCCTTCCTCTCTCGTCACCC
ACGCCAGCCGCCGAGCTCGTCGCCTCTCTCGCCGGCCGCCACGCTCGTCGCCCCTCGCGC
CGGCCGCCGAGCTCGTCGCCTCTCTCGCCGGCCGCCGCGCTCGTCGCCTCTCTCGCCGGC
CGC
>G7720-Map8#UNCLASSIFIED
TTTAAACCAGTGAAACCATTATTTTTAATCATTAGATCTATCTTATATAAGAAAAACAAG
CGTGTATTCATGGTACATCACATTTCAAAAATATTATTGTGCAATTATATTCACGTTAGA
TTGCGTAGAACCTCTTACCCACTCTACATGAAATGTTTATAGATGGATTGTCTCTCAAAC
TATATCAATCATATTAGGCTATATAAAATTTAGTGGAGCTTCATGTCCCACCAAATTCAT
CCTCTAATAAACCATGATAATATATATGCAATAAAAAAATGAAAAACACACTACTTTTGC
TTTACACTTACTTTTACTTTCGTTGAAATATTTTCTAAAGAAAATAAGTCTACCTTCTTT
TCAAATGACGAAGAAGATTATAAATAACTGCTTATAGATATTACTTAAATATGATATAAT
ATAAAGCTAATAGGTTAAAAATTATAAAAGCAACTAATGCTAACAAAAACAATTTACGGA
GAAATCGGGGTAGATGTTCTCCGGTTAATATATCGCTTTTAGTGTCTCAAACTTAGCGTA
CGACGCATGCCCGCGCATTTGCGCGGGCTACCTTCCTAGTT
>G7721-Map3#UNCLASSIFIED
CGCCCCTGCCAGGCCGGCGCCGGCGCCGCTGCTACACGCAGAGAAATGGAGAAAGGGAGA
GAGAACTCGAGAGAAATGGAGAAAGAGAGAGAGAAAACAACCTTATCTCTTCTGAGTGTG
GGCCCCGCCAGGAGAAGAAATATCTCCTCCGGCTCGGCTTGGGAAGGTAGGTGACGGCTT
CGAGTATATATAGTGGGACAACTCACCTCAAACGGTTTAGGGTTTGAACCCGTTTGAGGT
GAGTAAACCTCACCTCTGACGGGCCATCCGGTTGCAACTCGTCACAGGTAACTAGTCACC
TGTGACGGGCCGGAAGTAGAAACCGTCAGAGGTGAGGATTAACTCACCTTTGACGGGTTC
CGTTTTCGACCCGTCACAGGTGACTAGTTACCTGTGATGGGTCGCAGCTGAATAGCTCAC
CGATGACGGAATCTTTTAGAACCCGTCAAAGGTGACCATCATCACTGACTACCACTTATG
ACCGTCACAGATATGTCGTCACAGGTGTGAGGATCTGGTGTAGTGAGCCA
>G7725-Map3#CLASSII/Helitron/nan
ATTCTGGGACGTAAAGAGTATATGATAGATAGATAGATAGATATAGTATTATGAAATTTA
CTCTTTTTATTTATATAATGAGTTGCTAGCTACAAAATAGGGAGGAGAAAGTGAGCAAGG
AGAGAGGAGCGAAGATCATATATATGTTATTAATTTAATATTTAATTACTTTTTATTTTT
CATGTAAAAGATAGGATTTTTTTCCAAAAGATATATTCTTGTATATCCAAACATGGCCAA
TGTAGATAAATAAAATATAATGTAAAAATTATAATCATTTAGAGAATTTACTTTTATTTA
CATATTGAATTTTGCTAGGTAGAAAATTGGTAGATTGAATGGAAAATGGCAAGACAAAAG
GAAGTACAGGAGAGGAAGAGACGTATGTACGTACGTACGTCAGGGGAGAGGAGGTCTCGT
ACGTACTTGAGAGCCACCTGAGAGGTGGTGGGTTAGGGGTGGGAGGAGATTATGGATTGG
GTTTTAGGATATTTTTTTTAAGATAAGATCTAATGGTGAAGAATAATGGGTCCACCATCT
TAAGTGAAAATTAACGGTCGGATGTTTTGCTTTTTTCTTAGAATTTTTTGGATTTCTCTA
ATTTATTAGAGCGCCACGTGGCGGCTTGGGAGCGTTTGTAGGAAGTTTAATGGACTTTTA
GTATATAATAGAT
>G7727-Map3#CLASSI/LTR/Gypsy
TGTAACGCCCCGATTTTCGTTCGGGATTAAAAATCATTAAATAATGCATTTTCTAGAAAT
TAAATAAAAGTTAAAGCAATTTAATCAAGTGAAATAATGGGAGAATTAAAATTTCCTTTA
AAAATCATTGGCCGGAAATATTTTGTAATATTCTCTGTGCCCTAAAACACTCTCCGGATT
TTTCCGTGAATTTTCGGAGCTCAATAAATAATTTTAATGTCACAAAGTTCATTTAACCAA
TTAAATAAAAAGAAAAACAATTAAAATCCCCCTCTTTCCTTTCGGGCCTCCTTTCGGCCC
AAGTTCTCCCTTCTTTTGGGCCGGCCCAGCTCCTCCCCCTCACTCTCCCGCAAGTCCTCT
TTGCCTCCCTCCATCGGCCTCCTCCCCCTTCTCTCGCCGACAAGTGGGACCGCGGGGCCC
ACTCGTCAGCTTCTTCCCCTACCTCCATTCGGCCGGCTCCAACCGCCATGGCCGCCGGTT
TCACCCCACGACGCCGCGCCTCCCGCGCTCCACCCCACCTCACGAGCGCGTGGACTCGAT
CCCCACCTCCTCCTCCCCAATTTTCCCCACTCCTCCCCGCAAAATCAGCGCCGAACTGCC
GCCAACCTCCCCACGTCGGCGCCCC
>G7729-Map3#UNCLASSIFIED
GGGGCTTCCTAGTTGGCGCGTGCGCGCCGGCAACGCGCACGCAGCCCCTAGGGTAGGTTT
TCTTTTTTTTTTCTTTCTATTACTCTTTTTTTCACTTTCGGATTTTTATTTTTTTCCGTG
GTTTTTTTTATCGCGTATGCCGGTGGATTTTTTTTCGACGAGTATATCTAACGTAACTAA
CATGTTAGTTTTAGATAACGACGGTAATTAAGATAAAGACTTTTTTTCTAGAAGATATTT
TTAAGTAACAGATTGAAAACAAATCTATATGTGAAGTCAAATTTTGAAAACTTTCAGTCT
AGATTTAAAAACTTTTCAACTCGAAAATTGAATTTTTGAAGCCAAAATTTGAAAACTTTC
AACTTTTCATCTCAAATTTGAAAAAACTTTCCACTAGGGTTTAAAAACTTTCAACTCGAG
ATTTTGAAAACTTTTAACTCGGGTTTGAAAACTTTCAAGTCGAGATTTTGAAAACTTTCA
ACTCGAGATTTTGAAAACTTTCAACTCGGATTTAAAAACTTTCAACTCAGGATTCTGAAA
ACTTTCAACTCGGATTTGAAAACTTTCAACTCAGGATTGAAAACTTTCAACT
>G773-Map6#CLASSII/Unclassified/nan
TAGAGGGCTGCTATATACCGGTATACCGTTCGGACGGTACAGGCCTACAAGCAGTTAGCC
GGACGATTCCTTCCGTTCAATTAGTATGTCATGTGTATTGTCATCGTGTCTCAAAAGGTG
TGTCATGTCACCCCCATTGACCCATCATTTGTCATTTTGTCCACGTGCATACGCAAAAAA
AATCTTCATGTGATAGCCAAGCTAGTTCAGTATAGCAAGTAGTAGCCTACCTAGCTACCA
GGTGTCAAATCTGATACTGGGTACGTATCACATCTGATACCGGGTGAGCATTAAGTCTAT
TATCAGGTATCACGTCTGATACCGAGTGGGTGCCATGCCTCATAACAGGCATCGTGTGTG
ATACCGGTTGGTATCAAGTACCAGATAACCGGATGGCCAAGTATCATATTTGATACATGG
TGGGTATCGGTCTTGATAAACGATACCTGGTGGTTATCAGTCCCAGTATCATAGCTACTA
TATACCGCAATTCCATTCAAAAACGATATGATACCGGTTAGATATCAAGTCCTGATATCT
AACCGGTATCATGCGTTTCTGCCACGTATCAGGTGATACTTGCGAGGTATCAGATGATAC
CTATCAGGTATCATGCGATTCTTACCACGTGGTGGGTGATGCTTACGATGTATCAGGTCC
TGATACCTAGCCGGTATCGGGTGATACCTATCAGGTATCATGCGATTCTACCATATATCA
GGTGATACTTGTGAAGTATAGATGATACCTATCAGGTATCATGCGATTCTTACAACGTAG
AAGATGATACCTATCAGGTATCATGCGATTCTTACCATGTAGAAGATGATTCTACCACAC
TCCACAGCCAACCATGACCAGGTCAACAAGCTCTTTGCACCCCGTCTTGTCTCTTTGCTC
CCCCGAAGCAGCAGATGGATAGGATGAAGGCCTGGACTCGCAGCGGGATCGACGGCCAGC
GACGAAGGCGACGACTGGAGAGGGCCCGTGACAGAGTTGGGGCGCTGGCGGAGGGCGCAC
CGGCTGGCCACGCGGATGGAGCCGGAGGTGGGCGTTAACGGCGGCGCCGTGGATGGCGGG
TGGCGGTGCTGGAGCTCCAGGCAGCAATCCGGCGACCACGTCGCTGTCGGCCGCATCCTC
CGTCGTCGCTCCCCACGCCGGGCTCGTCGCCGCGGCCACGTCCTCCGCCGTCCGTGCCTC
ACGCCACGCGGAAGCTCGTCGCCGGAGTCCGCGATGCCGGGGGCTCGTCGGGGGCGGCCG
CGTCGGAGCTCGTCGCCGGCGACCGCGTCCTCCGTCATGCACACCCATGCCACGCGGCTC
GTCGCCGCGGCCACATCCTCCACCGTCCGTGCCTCACGCCACGCTGAAGCTCGTCGCCGG
AGTCCGCGATGCCGGGGGCTCGTCGGGGGCGGCCGCGTCGGAGCTCGTCGCCGGTGACCG
CGTCCTCCGTCATCCACACCCATGCCACGCCGGAGCTCGTCGTTGACTTAGTTGCAGCAG
CACGCGTGAGAGAGATGTTGTAGAAAGAATAGCTAGGTAGAAGAAGAGTGGATTGGTTGG
TGTCTATCCTATCCCGTCGGGACGGTATACCGGTGTTCAGCATTTCCCTT
>G7734-Map3#UNCLASSIFIED
GGAGCTAGGGCCCGGCCAGCGCGGGCAAGTGCCCGGGCTCCGCCACTATGCAGCAGTTTA
TCAGCACTTAGTTACAGTGTTTAGTCACCAGCTAATCAGCATACAATTTATAGGTAATGC
CCTCCTACACGTGAATCTTCTTGTTGATTACCATGCTTAACTAAATGCCTATTACTTTCA
GATAATTAATTCAATTTCACACCATCACAACTGTGATCTAAAGGCAAAATTATATAACTT
TCTGGTATTAGTCTTTTTTCTTTTCAATAAGATAGTACAAACTCCATAGTCTAACCTATA
TAACCATCATCTCATTGATATATTCTCATACACTGGATTTCCTCTCCTAAATTAGAACTC
AATGACCGTCAATTTTACATACGTATATGATAAAAGGTATACATATTTGAATTGATTTAT
GTATATTTGTTTTTCGCTGTTAGACTTGCCCAGGCTCAAAAGTATTCCTGGATCCGCCAC
TG
>G7737-Map3#UNCLASSIFIED
CATACATGCCATAGAACAATCCTTTCGGAAAAATTGTTCTTGAGACTATTTGTCCTACTC
ATGGTTTATCATGGGCATGGGAATGGTTGCTACTCTTTATAGGCTTTAGGCTAGGATAAG
GTGACAAAATTACTTTTTTTTTACTCAGACTCGTAACAAAGTTCTCCTTATCAAGGAAAG
AGATGGTAATTTTAAAACAAATGGATCATCTTAGAGAAGTTTGCAAAACCTAAAAGTCAA
GTTCCCAAACCATGTTTGTGAGTTGCTACGATGTACAAATCTTGCATCCAACCGTAAAGG
GGCACAAAATTTGCACACTGAGCCATCTCAACTTAAATTACATAGTTTGCTTATGACTTG
TTCCTAGTATGATATTTCCATTTAGGCTTGTGGGGGCTTGCAAAGGTTACATGTTTTGTC
TCTGGTTTGTAAGGTCATGGCACTCTATTCCCCTTAAAATAAAATAAAATAAAATTTTGC
AATGGGGTTTATCAAGAATTTTAATGGAAGAGCTAAATAGGTCTATGTGCCCATATGCTA
TACTATCCAGTCCCGAGGCGCAAACTGAAGCAAAAGACTATGCTAGATGGGTGATAAATT
AGAAAAAAAACTATATTCATGATCCTAACAAAGTTTTCTCCAATCTGGG
>G7740-Map5#UNCLASSIFIED
AACGATTTTGCTATCGATCACTCGCGTGATTTTTTTGCTGACATTTCACGTTTTTTTTGC
AGCCTCGTCAGCCGGCGCGTCGGACACCAGCACGTCGGCTTTCGTGTCTAGCTAGCCCAA
GCGCACACGATAATGGAGATCGGAGAAGCACGGTAACACAGTGGCCTCTGACCGGCGAGC
CAGCCGCCGGTAGCACGGCCAATACTGATCGGCGAGAGACACCGTCCCTCTCATCGTTGT
CGTGAAATATAAAATTACAGTCCTATATAACTAAAATTACATTTGTAAATTTAGTTGATT
TGATATGTAAGTGTACTGTAATTTTGATAAAAAATAATGTATAAGTAAATATGTACTTAT
TATTTTCTTTAAAATATAAAATTACAGTCCTATATAACTAAAATTACATTTGTAAATTTA
GTTGATTTAACATGTAAGTGCACTGTAATTTTGATAAAAATAAATGTGTAAGTAAATATG
TACTTATTATTTTCTTTAAAATATAAAATTACAGTCCTATATAACTAAAATTACATTTGT
AAATTTAGTTGATTTAACATGTAAGTGCACTGTAATTTTGATAAAAATAATGTGTAAGTA
AATTTACATTAGTTATTTTATTT
>G7741-Map5#UNCLASSIFIED
GGCGTGGACGGTACTCGGTCCTCCGGATTTTCAAGGGCCGCCGGGGGCGCACCGGACACC
GCGCGACGTGCGGTGCTCTTCCGGCCGCTGGACCCTACCTCCGGCTGAACCGTTTCCAGG
GTTGGCGGGCCGTTAAGCAGAAAAGATAACTCTTCCCGAGGCCCCCGCCGGCGTCTCCGG
ACTTCCTAACGTCGCCGTCAACCGCCACGTCCCGGCTCGGGAAATCTTAACCCGATTCCC
TTTCGGGGCACGCGCGTGGTCGCGCTCTCTGCCGGGGTTACCCCGTCCCTTAGGATCGGC
TTACCCATGTGCAAGTGCCGTTCACATGGAACCTTTCTCCTCTTCGGCCTTCAAAGTTCT
CATTTGAATATTTGCTACTACCACCAAGATCTGCACCGACGGCCGCTCCGCCCGGGCTCG
CGCCCCGGGTTTTGCGGCGGCCGCCGCGCCCTCCTACTCATCGGGGCATGGCGCTCGCCC
AGATGGCCTGGTGTGGGTCGCGCGCTTCAGCGCCATCCATTTTCGGGGCTAGTTGATTCG
GCAGGTGAGTTGTTACACACTCCTTAGCGGATTTCGACTTCCATGACCACCGTCC
>G7743-Map3#CLASSII/TIR/nan
TCCTTTTGGTTGTATATGTGCCAATGTTGGAATGTAAAAAGGCTAATAGTACAGAATGCT
ATGCGTTGAACTAATATTAGGGTTAGCCTGTTGTTGAACCTATGACCTTTTGTTGTAAAA
AGGCTGTTGTTGATGAAGTTTATCTGGCATATTTTATCTAGCGGGTATATGATATGGGTG
TTTGTGAGCATGCTCACCATGATCATGTCAGGCTACCTGTGTTGGTATGTTGTTGGTTAA
CTTGACATAGCATGTTCAATTGGAAGCAAGTATCATAAATTCATAAAATGTATAATTTAA
ATTGATGCTAACCTTGGGTGATATTTTAACCGGTCATGTTTTTGAATCACAATATAAATC
TCTTGCTGAAAACAAAATATAATTTTCAACAGAATTAAGGTATGGGTTTTTACGTGTTCG
TTGGAACAAAACATAAATGTAGAAAAAATTCACATAATTAGGCCAGTAACGTGTTATAAC
AACACAATGTAAATCTAGAGAAATCTACGCAAAAGGGAACATCAAAGAACACCGCGGTAA
ACGACTTAACTCGAATACAACATAAATCTTCAAGAAACGACGCAAAAGAGACGCTGATAC
>G7746-Map8#CLASSII/nan/nan
CCCCCTCCCTCCCTCCACCTGGTTTCCTTTTTTGGCACCGCATTACTTTCCTATTTTAGT
AAATTTATGCACCTAAAGTTTATACACCTCAAGTTTACACATCTAAAGTTTAGAGACCAA
AAGTTTATAAGTCAAAAGTTTATATATCCGATTCAAATTTGAATTTGAATTCAAATATTT
TTTATATATATAGTATTTCTATACATCTAAAGTTTATACACCTAAAGTTTATAGACCCAA
AGTTTATAGACCTAAAGTTTATAAGTCAAAAGTTTATATACCCGTTTCAAATTTGAATTT
GAATTATATCTGATTCAAATTTGAATTTGAATTCAAATATTTTCTATATATAGTATTTCT
ATACATCTAAAGTTTATACACCTAAAGTTTATAGATCCAAAGTTTATAAGTCAAAAGTTT
ACATACCCGATTCAAATTTGAATTTGAATTCAAATTTTTTATATATAGTATTTCTATACA
TAAATTTTTCTAACTTTTTGTTTTTTAAAAAAAATTTGTGTGGTGTACTGTAGTAGGAAA
GAGAAGAAGGGGAGGAGGAAAGGGGAGAAGAGGGAGGAGTATAGGGGGAGAG
>G7748-Map3#UNCLASSIFIED
GGGGAGATAGAAAATGTTGTGTTTACTTTCCATACAAATTTATGTTATCATGAAACAAAT
AAATTAATGTGTATCACTGAAATTTTCGCAGGCACATTGAAATTTTTGAAAATTGGTTGA
ATATTTTAAATTTTGGGTTGAACATTTCAATTGGAGTTGAGAATTTCGAAATTGAATTAA
ACGTTCTAGAATTTGAGTTGAATTTTTTAAATCTGAGTTGAGAGTTTTGAATTCGAACTG
AAACTTTTCAATTTTTGAATTAAAAGTTTTTAAAATTTTCAGAATTGAATTGAAAGTTTT
TGAAAATTTGAGTGGTTATTTTTCAGAATTGAATTTTTCCATTTGTTTGTATGTTAATTG
CTATTCCTTGTATCTTTTTCATATGGTTTGTTTTGTTCCACCTAAGTAGAGAAAAGAAAA
ACATGTTTTTGCATAAGAATACCGGATATCCGATGGAAAAATACCGGATAGTATCCGACC
GTTATCCGATTCCGACGGATATCACCTATATCATATTCGTTTTTATTTCCGAAAAAAAAA
TATCCGAATTCA
>G7749-Map4#CLASSII/TIR/nan
GTAAATTGCACCCACGATACAACAACTTGGCAGGTGGGTGCGATATAGTGCAAGAACTTG
AGAATTGAACGTCCGAGTGCAACAACTTGATAAGTATGTGCGTTCTAGTATAAGAACTTG
ACAATTTAGTATTTTGGTGCATCAACTTGGCTAAGCATATGCTATGTGAGTTTTTTTCAC
GATGTAAATATGCCATTACACAGTATTCCTACAGATATTACCTTATAATATTGAATTTAA
TCTTTAAGAATTATACTGCACACACAATTTACATCCAATTACCTTTAAGATTTTTTTTTA
TTTTCTTCACCTTCTCAAATATCAACCGAAATATAATAATTTCTACATCCAGTTTAATTG
ACTTTAAGTTATTAGTAATTAGGATAAAAAAATATAAATATGCTTATACAAATCCACGCT
AGTATATTGTCAAAATAAGTACTTAAAAAATTGAATTTATATAAAAAAATGCTCCAAATA
ATTAAGTTGTCACGTACTTTCTTAATTTATTGTATCAAAATCGTACCTACCTTACAAGTT
GTTGCATTTATAC
>G775-Map6_reversed#CLASSI/LTR/Gypsy
CTGTGGATATTATGGGTACCCCATACCCACACGGCATGGTTATCCGACTAGTTATAGGGG
ATAACTTATATCTATGGAATATGTAACAGATCATGACTTGGGTATTACGTTTCCTTGTAT
ATTACGGAACGGCCTAAAGTCCTGGTTTGATAATATTGTAAAGTAGATTTAGGAAACCGA
TACCGTATTGGTTAAGGTTTCTATCTTGTAATCCTGCCCCCCATCCTATATAAGGTGGGC
AGGAGGCCCTCTAGGGGGCAGATGAGACAACCTGATCGTCAGATCTATAATACACCCGGC
GGATTCAAATCCCCAAACAGGAGTAGGGTATTACCTCTCATTGAGAGGGCCTGAACCTGT
CTAAATCCTTTGTCTCCGCATCCATCCACTTTTAGGTCTCGTGCGCTACCCCGTTTTATT
ATTGCCGAATTCATGTTTCGACAGTTGGCGCGCCAGGTAGGGGTTGCGTCGAGTTTCCTA
TCAACGAGCGCGATGGAATCAATTTCATGAGTCGCCGACTTCGTTTTCGCTTTGGGAGTT
TTCACTTCCTTTCCGTCGACCACTTCTTCAAGCTCCTCTTCTCTGACTTGATCCAAATCA
GTCAGGGGGAAACTCAATCTGATTTTTATCATTATTTATCATATTGATTTTTAATCTCAG
ATTAATTTCTTGCTATTTTTTGTTGTTGTTCGCATATAATTACGCGGCACTATTGAGGCG
ATTGATGCTGGTCATGGACTCGAGGCGTCTCAGCTTTCCGGTCGATCGGCCGCGAGTCCA
CTCTGCCGGCTTGTCTTCGCCACCGCCATTGCTGATAGCAACAACGACTTCACCGCCGGC
CTGCCTCCGTCGCCGCCGACTGGTGTCTCCGCCTACACGGCTGGCCTATTATGCCGCCGT
TGTTGGGCGTCTACGTCTTCACCGACCGGCCTGCCTTCGTCGCCGCCGATTGGTGTCTTC
GCCTATACGGTTGGTTTGTTATGCCGCCGTTGTTGGGCGTCTACGACTTCACCGCCGGCC
TGCCTCCGTCGCCGCCGACTGGTGTCCTCCGCCTATACGGTTGGTCGGTCACACCACCGT
TGATGGGCGTCCACGTCTTCACCGACCGGCCTGCCTCCGTCGCCGCCGACTGGTGTCCTC
CGCCTACACGGCTGGCCTGATTATGCCGCCGCTGTTGGGCGTCTACGACTTCACCGACCG
GCCTGCCTCCGTCGCCGCCGACTGGTGTCATCGCCTATACGGTTGGTTGGTCACACCACC
GTTGATGGGCCTTCACCGCCGGCCTGCCTTCGTCGCCGCCGATTGGTGCCTCCGCCTACA
CGGCTGGCCTATTATGCCGCCGCTGTTGGGCGTCTACGACTTCACCGCCGGCCTGCCTCC
GTCGCCGCCGAGTGGTGCCTCCGCCTACACGGCTGGCCTATTATGCCGCCGCTGTTGGGC
GTCTACGACTTCACCGCCGGCCTGCCTCCGTCGCCGCCGAGTGGTGCCTCCGCCTACACG
GCTGGCCTATTATGCCGCCGCTGTTGGGCGTCTACGACTTCACCGCCGGCCTGCCTCCGT
CGCCGCCGAGTGGTGCCTCCGCCTACACGGCTGGCCTATTATGCCGCCGCTGTTGGGCGT
CTACGACTTCACCGCCGGCCTGCCTCCGTCGCCGCCGATTGGTGCCTCCGCCTACACGGC
TGGCCTATTATGCCGCCGCTGTTGGGCGTCTACGACTTCACCGCCGGCCTGCCTCCGTCG
CCGCCGAGTGGTGCCTCCGCCTACACGGCTGGTCTGTTATGCCGCCGTTGTTGGGTGTCT
ACATCTTCACCGTTGGCTTGCCTTCGTTGCCGTCGACTGGTGTTTCCGCTTACACGGCTG
GCCTATTATGCCGCCGTTGTTGGGCGTCTTCGCTTTCACCGTCGACCGCCTTCGTCGCCG
CCGACTGGTGTCTTCATTGTTATTGATGGACGACTTTGTTCCCACATTGGCCACTTCTGC
CATCACCAAGGGGAATATTACAAAGCTAAGTCATCATTTATTTTATTCTTTATATGATAT
TTTTCCTTTTCCTCTGCCTCACTACACCAATTGGTCTTCCATTGAGTAGTGAGTCGGGGG
CTACAGATGTTATATCATATTTTTTATAATATTTATCTTGATTGCTTGCGACATAATCTG
AGTACAAAAGTACCTATCGAGTTATGGAGTTCTATCTTCCTATGCTTTCCGTTTGGTTTG
CCAATGGATGGTTGCCTTTGGGCCGATTCCTAGCACCCGGGGGCTCGTTGGATGGACCGA
GTAACGCAAGGTGCTAAGTATTATTCGGAATAAATCAAAAGCATAGAGATGAGATAAATT
TATTTTCTGCTCTTAATAATTGCAAAAGTACCCGAGTAGTAAACTCCGATCCGTGAAACT
TTGTTCCATTAATGACGAACTCATGTCACTCATATGCATGTTTGGGAAGTGCTTAGGCCG
ACTCCCAGTGCTTGGTGGCTATGACTAGTTGGGCAGAGCGTTTAAACGTAATGAGTCATC
TGCTCGGGGAAATCAAAATTGACAAGAGGAGAAATACATATTTATAAATATTTTAAAATA
CTTGATTTTTTCTCGAGTATTATATTTATATCAGATACTACTCATCCTATATGTTTGTTC
TGCAGGATCCAGATCCAGATATGCATAAAAGGGATTCATGGCTTTAAGCTTATCTCTTAC
GCTCTAGGAATGGATCAGTCAGAACATCACCGACCGGCTTGCCTTCGTCCGCCGCCGACT
GGTGTTTCCGCCTGCACGGCTGGCCTATTATGCCGCCGTTGTTGGGCGTCTACGTCTTCA
CCGACCGGCTTGCCTTCGTCCGCCGCCGACTGGTGTTTCCGCCTGCACGGCTGGCCTTTA
TGCCGCCGTTGTTGGGCGTCTACGTCTTCACCGACCGGCTTGCCTTCGTCCGCCGCCGAC
TGGTGCTTCCGCCTGCACGGCTGGCCTATTATGCCGCCGTTGTTGGGCGTCTACGTCTTC
ACCGACCGGCCGCCTCGACCGCCGCCGACTGGTGTTTCCGCCTGCACGGCTGGCCTATTA
TGCCGCCGTTGTTGGGCGTCTACGTCTTCACCGACCGGCTTGCCTTCGTCCGCCGCCGAC
TGGTGTTTCCGCCTGCACGGCTGGCCTTTATGCCGCCGTTGTTGGGCGTCTACGTCTTCA
CCGACCGGCCGCCTCGTCCGCCGCCGACTGGTGTTTCCGCCTGCACGGCTGGCCTATTAT
GCCGCCGTTGTTGGGCGTCTACGTCTTCACCGACCGGCTCGCCTTCGTCCGCCGCCGACT
GGTGTTTCCGCCTGCACGGCTGGCCTATTATGCCGCCGTTGTTGGGCGTCTACGTCTTCA
CCGACCGGCTTGCCTTCGACCGCCGCCGACTGGTGTTTCCGCCTGCACGGCTGGCCTTTA
TGCCGCCGTTGTTGGGCGTCTACGTCTTCACCGACCGGCTTGCCTTCGTCCGCCGCCGAC
TGGTGTTTCCGCCTGCACGGCTGGCCTATTATGCCGCCGTTGTTGGGCGTCTACGTCTTC
ACCGACCGGCTCGCCTTCGTCCGCCGCCGACTGGTGTTTCCGCCTGCACGGCTGGCCTAT
TATGCCGCCGTTGTTGGGCGTCTACGTCTTCACCGACCGGCTTGCCTTCGTCCGCCGCCG
ACTGGTGTTTCCGCCTGCACGGCTGGCCTATTATGCTGCCGTTGTTGGGCGTCTACGTCT
TCACCGACCGGCTCGCCTCATCCGCCGCTGACTGGTGTCACCGCCTGCACGGCTGGCCTA
TTATGGCCTATTATGCCGCTGTTGTTGGGCATCTACATCTTAATCGCCGGTCGTCTCGTC
TGCTGCTGACTAGTGCCCTCACCTCTACGTCTGGTTTATACAGCTACCACTACTGATGGA
CATCATCGTCTTCCGTCGCCGACTGGTTATGCCGCCGCCGACTAGTGCTTTTATCTTCAC
AACTGCGCGTCTTCACTACCAGTTTGCTTCTGTTGCCGCCGACTCGTGTTCACTTCATCA
CGGCGATGCAACTTTGTCATCATGGTGGAGCGACTTCATCTTTATTATCTTCGGCACCGG
CAAACTCTATTGCTGCTACTTCGCAAGTTTTACTACTTCACCAACCACGACGTCTTTGTG
AACCTCGACATCTCGGCATGCAATGCCATGTTATTTTACTACAACAAGTGGCTCTCCAAT
ATTCAGGATTTCTACTTGGACATCTTCAACACATATCTTCAATCAAGCAATGACTACTCG
ACGACAAGAAGCTATAATTCTCGACTCTATGTTCAGTTGTTTCCCAACTAACCAAAGAGT
CGGGGGCTACACAAATATAAGGCTCAAAATTTGACAAATTTTATGTCAAGCTGAAGAAAT
CAATTCATCAACCAACGAGTCAACTCCAGGAGTCATTATCTTCATCTTTGCTTTCGGAGC
AGACATTCTACTTCAACAACTTCAAATATTTCGGTTTGGACGAGTTGGGCAACAACATCA
ACTCTCCTCCAAGCCTACATCTTCACTGCTAGCTGACCTGACTGTTGCCGACTGGTTTCT
TCGCCTCCATGGTTATGCAACTTCATTACATTTGATTGGTGTCACTGTTCTTTACTACCA
CTGACATCTTCCGTTACTTCTGATGAGCAATTTCGTCTTCATGTTGGTCATTTCATCTCC
ATGCCGACTGCGTCAGCTATTGCCAATAGACAATTTTGACTATGACAGAAGGACAAGCTA
TATGCTCAGGGGCTCATCAACTCAAGCGTGAGGATTATATCTCCAATTTGGACTTGTTCC
GGATACATTCCACATGGATTCATAGTCATGAGTCTATTTTCTATGCTCAAAGACTGGACC
AATTATTATTCCCCGTAAGGGCTATCAACCGAATACTTGCGCCAGTCGGGATTCAATTAT
TATATTTATTTTGGAGTATCCCATAAGGGATAATCATTCAGATCAGAAGCTATTCATATG
AGCTACACTTGGTCTATATTACCCGGAAGATTTATTACTCGGGAGCATGTTACATGCGTC
ATCCTTTAAAGGGTGTCGAAGGCATATTTTTTGGCCTAGGCCTAATATGTCTGCAGCCCA
TATTTTCAGGTGTGGCCTGTCACGTTCTTTTAGGGACTTAGGCACTTTTTGCTTAGGCCA
AAGTGCGCGTGATCAAGTGCCCAATACCTTAAAATCCTTTTATACCGCAGTTACTTAACT
TTTTAGGAGTTGGTACAATGCATCTTAAAAGGTGTCAAACAGTAAAGCTTTATATAGCTG
TCCCGCTGACTTTTTTATATATAAGTCAAGGTGCTGTTTGGGTTTATTAAGCAATTGATT
GGATACAATATCATTGCTTTTTGCCACGTAAGTGTGCATTTTTATTGACCAATATTATGG
CTTAGGCTGATTATATATTGTGGTCATTTTTCTAGGCGGTTGGTAAATCCTTTATGAGTT
TATTTACTCGGATTTTACACCACATATGCCATATATTTCCAGGTGTGGTGAAACCATGTG
TCTTCTAGGGACTTAAGCACATCTGTTAAAGCAGTGTGCGCATGGCGTATGCCCAATACT
TTGGAAATTTCTTTATTCACAATATACAAGCTTCTTTATAGCTATTTTGCTATATCACTC
ATCATATTTTACAAAGCAGTTGGTATATCACTCGGATCATGTTATTTGGAGGATTCACAC
CGCATATGCTATATATTGATATCAAGTCACTTGGTTGATTACGATTATCAAAACCACTCG
GTTGGTTGGATTATTTATTCCTTGACTATATGCTTGGTTTGTTCAATTAACCACATTGTC
GGGGGCTACACCTATTAGGTGCATCTAGTCGGTGCACCTGACTTTATTTTTCAGCCCTCC
ACAGTCTTCAGATTTGGTAAAAGTACTCGGGAGACCATGGCAAAGATGATTGAAGCACTC
GGCTTTGGAGTAATCTGGTTCGAGAGAAGATTATCTTTTCGACTGTGAAGGTCTCAGGGG
CTACTGTGGATATTATGGGTACCCCATACCCACACGGCATGGTTATCCGACTAGTTATAG
GGGATAACTTATATCTATGGAATATGTAACAGATCATGACTTGGGTATTACGTTTCCTTG
TATATTACGGAACGGCCTAAAGTCCTGGTTTGATAATATTGTAAAGTAGATTTAGGAAAC
CGATACCGTATTGGTTAAGGTTTCTATCTTGTAATCCTGCCCCCCATCCTATATAAGGTG
GGCAGGAGGCCCTCTAGGGGGCAGATGAGACAACCTGATCGTCAGATCTATAATACACCC
GGCGGATTCAAATCCCCAAACAGGAGTAGGGTATTACCTCTCATTGAGAGGGCCTGAACC
TGTCTAAATCCTTTGTCTCCGCATCCATCCACTTTTAGGTCTCGTGCGCTACCCCGTTTT
ATTATTGCCGAATTCATGTTTCGACACA
>G7750-Map3#UNCLASSIFIED
GCTGTGTCCGAAACTTTGCTTGTGCTAGCTTGTATCTACATTTTTCTCAAATTGGCTTCA
GTACAAAATGAAGCTATCCCAAAATTTTAGAATTATGAATGTGATTATCCTTGCCTTGAT
CACTACTACTATATGTCATCATAAAATCATTTTTTTTCTTTTGGAAACTGCAACCAAACT
AAATATTTTTGCAGTTCCCAGGAGGAATGTACTATCCACAATGCTATCCACTTCAACAGT
CATCCTCTTCGGATCAAAACAAATCACACTAGCGGAGATAACCGGTGCCACATTCAGGGA
GTACATTGACACATTTGATGGCTACTCCTTCCTCTACCCTAAAAGCTGGATCCAGGTCCG
AGGAGCCGGTGCCGACATATTCTTCAGAGACCCTTTTGTCCTTGATGAGAACATGTCAGT
CGAGATATCGTCTCCTTCATCGTCAAAGTATGTGACGGTTGAAGATCTTGGCCCCCCTGA
GAAGGCTGCAGAGAGAGTGCTGCAACAGTACTTGACAGAGTTCATGT
>G7187-Map3#UNCLASSIFIED
TCAACGGTTCGACCGGAAAAAACCAGAACCAGAGGTCTCCACGGTTCGGTTGCGTTCAAA
GACTGGACATGCATTCGACCCGGATTGAACCGGCTGAACCGGCCGGTTTTGCACTAAACC
GGATGTTAAACCGCCTCGGTCAGACCAGACCAAGAAGATAAATGGGCCACACTAAGGCCC
ATCGAGGGCCACACGCCTGTTTTTTTCCTCAAAAATCGCAGAAAAGGCTGGTGGCATGGG
ATTCGAACGTGGGTTTGTGCGTTGAGAGCACTTGGCTCTAGCCATCCGGTCATTCGCCAC
TTTGTGTTATACTGGAAATATACAACCTTTATATATCTATTGAACCACGATTCAACCGAC
GGTTTTCCGGTTGGACCATCGGACCGGTGAACCGAGGGGTTGTTCGGGTCCCTCTCCGGT
CCGGTTTTTTACACTATGTC
>G7188-Map3#UNCLASSIFIED
AAGTACTTTCTGCGAGTTTAAAGAAACATCTCGTACCACGACGAAGCACCTTTGTGCTTC
TGCACTGCAAAATCTTACGTAAAGAAGCTGCTCAATGCAACATCTTACATCCTGTCAAAC
TGTCAAATGTGTAAGCTAATGTTGTATCAAAATCGGATGCTACGGAGAACAAAATGATGT
GTCAGTATCATTCTTTCTTGGGGACGACATGTTCCCCCTGGAACTGTTCCTATGGTTTGC
TTCGCTCCTGAATCAGCATCTTCTGGAGACCTGATGGCTGAGGATGCCAAATCTCCCACC
ACCAATCCTTTTTGGTGGCTTCGAGACTCCGAATAGAGCTGTCGCAATTCGAAGTTGGAA
CTAGAAAAATATGGACAGAATGAGTCCTCCAGCAGCATGTGCATTCTCATTGATCTGGTA
GGCTCTGCATGAAAAAACAACCAG
>G7193-Map3#CLASSI/LTR/Gypsy
TTTCTTGGAATAATTATCATGTCATTGGTAAATATAATAATAGAGGAGATTATATGGTGC
ATCGTGTTTATATATGCTTAGATGTGAATACTCCTTTAAATATGAAAAAATGTGAGAAAC
TAAATGGATCGTACAACGTTGATGCTATTCGGATAAATTTACCTAACCCTGTTTTGAAGA
TCGATGACAATATTCAAGAAGGGGAGTGTTGTGCACCATTAGATTCTATGGTCAAGTCAC
GCTATCATTTTAAGAAATGTTCATTAAGTGAGGTGAGTTGGTTTTCTCTTTATGTAAATT
GTATTTATGAGGAACAAATGATGCTACACAATGATTTCTTGTTTGCTATTTCTTCATGTG
ATCTCTCCTATGACGACAATTGCAAGAAGAAACCGAGGACGGTTTCCAGACAAGAAGGGG
AGGATGATGTGACCATCAAGTATATGCATACAACCAAGCATGAGAAATATAAAACATTGC
CAAAGAATACATCGGATGAATGGAGGATCTACAAGATATTAAAGTCCAATGAGTTTTGGA
ATCCAGTTCGGCCTCCGGAGACAGCACTGAT
>G7194-Map6#UNCLASSIFIED
CGGCGGCCGGCGCGCCGGCGGCCGGCGCGGCAGCGGCCGACAGCCTGTGTTTTTTTTCTT
TTTTTTTATAAGAATTTGTGATTCGGATCTATGTATTTGATTTGTGTGTGATGTCCGTGA
ATATGTGATGTATTTGTGATGAATTTTGTAGAAGTTGTGATGTAATTTTGTTTTAAGATT
TTGTGATCTATTTGAATATGGCCGATTTGGGGATTTGAGGATTTGGGGATAATTTATTTG
GGATTTTGGGATGGGGATAGAGTAAAATCAATATATTAAAAACACAATGAAGAAAAGAAA
ATAATAATAGAGCAACCGGATCTAGCTAGCTAGGCTAGCTCTATCTTTAGTCCCGGTTGG
TGTTACCAACCGGGACTAAAAAGGCTCTATCTTTAGTCCCGGTTGGTAACACCAACCGGG
ACTAAAGATGTATTTTTACTCCCGGTTTTTTCACCCGGGACTAAAGATAGTGATCTTTAG
TCCCGGATTGGTAGTCCCGGTTTGAAAACCGGGACTACAGGGGGGTTACGAACCGGGAGT
AAAGCCCCTTTCTCCACCAGTGGAACTA
>G7195-Map4#UNCLASSIFIED
TCAATCTGGACCGTCCATTCGATAGAACGGCTCCGGCTTCTCCCGCATCGGACCACCGGA
CTATTGGGCCTCCGCATTATTGGGCCTCCAAATAGCCCGCAATTAAAATCAATGTTTTCT
CTCTCAGTAATTTTAAGCATCTTTCTATTTTCAAGAAATAGCATTAATACCATTTTAATT
GTTTATGACTGCTTATTAATTTAATTCCAACTAAATTCAATAAACTAAAAATTTGGCTAG
ATTTTTCTCATGACATGGATTTATTTTTCAACTAAAAATGTAATTATTTATTTCTCATGA
TATAGAATTTAAATTTATACTAAAATTAAATAATATCAATTATTTTTTAATTCTATATGG
ACTCTATTCTTCTTCCAATATTCCTATTTTTTTATTGTTCTAATTAGTTTTCTATATGGA
CTCTAAACTCTTCTTTCAATATTTTTTTATTTTGAATTTTAATTCTTTTTCTAAATTGTA
TTCCTATATGCACTCTAGGCTCTTTTGGAGAATATTCTAGACTCCTCATCCAATATTATT
TATTTTATAATTTATACTTTATA
>G72-Map20_reversed#CLASSI/LTR/Gypsy
AGACTTGTGAATTTTGGTCCAGATTCATCGTGTCAATTCTGAGTTCTTGGCCCATTCATA
CATAAGTCTGGTTCTCGACATCGTCCGATTGATTTATCGTTTGAGTTGATGTCGATACTC
CTACACTTTATGGTCATTCTCTGCAAAAAGGATTAGTATGACCTTGAATACTAGTGGTAA
TATTAGACCCATTAGGGGGGATGAATTGATTATCATGTTTGCCATGGTTAGAAAGATCAA
AATTGCTCCTGTGAAATGTATGATAAGGCAATGGTTAGAAAGTATAAGGTTTTCTGCTCC
TGTTGAGTGCACTTCTCTGATTACTCGGATAGCAAAAGGGCTAGGGGTCGTTAGTGACCA
AATTGCTTTTATCTCAGCCGCTCGTTCGTGTATTGATGAGACTTATTTAGTGCAAGGGCA
TATTTTGAAACATGGAGTAGATGGATTTTTGATTTACTTTTTTCCCGGTTGTACAAATGA
AATCCCGTTGCCAAATGCGGGGTATCATTTGTACAACTGCCGTGAACTAACCATTCCCCT
GCAGACCATAGAAGAATCTCGTGCAGGTGGAGCATATAGGGAGACACGCAACATGGCAAG
GAATGAACGAGAAAGTTCATCATCCTCAACACCCGTGCAGATGTATGAGGTAGGTTGGGA
GCCAACTGGGGATGCACCCGGATGGACCCAAGCTCCACGCCACAGCATCGGAGTCTCAAG
CTGGGCGAGTGCCAGTGAGGACCGGTGGCGTGCGCCTCATGACATACAATGGGGGGACAA
CCAACCTTCCAGATCAAGTGGTGTGCCTCCATCTCCAAGTGAATGGCGCTCGAGTTCCTC
TCGTTGGGACTTGGGTGAAATCACTAGGAGAATGGACACCCTTGATATGCAGACGGGGGA
GATCCAGTACAACCTCACGGAACACATAGCTCAAACGCAAGAATGGCAACAGTCTGTTGA
TGCTCAGTTCGCCAACTTCAACAACATGATGCAGCAACAGCACGATGACCTTCAAGCGTA
CTTCCGCTTTCAGGGGTTCAATCCTTATCAAGGACCCTGAGCGAAAGCCAAGCTTGGGGG
GAGACATCTCTCCCCCCACTGAGGTAACTTGTATCTAACATTGCATTTATGCATTGCAAA
TTGCATCACTAGTTCTCCTCTTGCATTTTAGTAATATTGACGGTCGAAACTGATCGATAA
CGACCGTCAACATAGAAAACCCCCCAAGCTTGAACCTTTGCTCGTCCCGAGTGAAGGTAC
GAAAGGAAACAAGCTAGTTCACTTGGTTGAATTGATCAGGAGTTGCTACTATGCTGCATA
TCTCAAAGATACAGGTGCATAGGTATATGTACTCTCTCTCAGATTAAATAATCTTTGGCA
CGGTGGCTTACCCTTACCTGGGAACCTGATTCCCACGAGCTACACTTGCTTCTCCTTGCC
TTGAGCGGTTGAAAGACATGAGACAGCAAATTAGAGCACCAATTCACCCAATCTTTATTC
AACTTTTATTCCGGAAGTTTTGTTTTTCAAAATGATTTTGCAAAAGAAAGCCAAGTTCCT
CAATTGATTCACTCAGTCTCTCTAAGTGTATCAATATGAATTCCTCACCAAATTGTTGCC
TTTTTGATGTCCTACTCTAAGGTTTTAACTATGTGGAGCTTGGTAGGGATCAAACATGGC
ATACTTGTCATTCACATTTATTACTAAGTCAAAAACTTATGACTAAAGCAGATAACTAAA
CATACTCTAAGATCAAGATCGTGCACAAATGTGTGTGTGGTATATGGTGGAAACTGGTAT
ATGAGGAGCAAAATAAAAGAATAATGCTTCTCCTTTGTGCATTACTTTCTTATCACAAAA
ATAAATTCTTTTATTGATTAGGAGAGGGCATGCTTTCATTTGTTTTTTCATCATCATGCT
CATGCTTGATGGAGCATATCCTTTTGAAAAAAAAGGGAGGGAAAGGCATGGTTATGAAAA
AAAAATGCTCCATAAGCGTGAGCATGAAAAAAAAATGTAGCCATGCCCTCTCCTAATTAA
TAAAAGAAGGATTTTTGGGAGAAGAAAGTAAGCACAAAGGAGAAGCATTTTCTTTATTTC
TTTCATATACCATTTCCACCATATATCACACACACTTTGCACGATCTTGATCTTGAGTAT
GTTTAGTTATCTGCTTTAGTCTGAGTTTTTGACTTAGTAATAAATGTGAATGCAAGTATG
CCATGTTTGATCCCTACCGAGCTCCACATATCAAACCTTAGAGTAGGAATCAAAAAGGCA
AAAATTGGTGAGGAATTCATATTGATACACTTGGAGAGACTGAGTGAATCATTTGAGGAA
CTTGGCTTTCTTTTGCAAAATCATTTGAAAACTTCCGGAATAAGAGTTGAATAAAGATTG
GGTGATTGGTGCTCTAATTGTTGTTCTGTCTTTCAACCGCCCAAGGCAAGGAGAAGTAGT
GTCTCGTGGGAATCAGGGGTAAGGGTAAGCCACCGTGCCAAAGATTATTTAATCTGAGAG
AGAGTACATATACCTTGCACCTGTATCTTTGAGATATGCAGCATAGTAGCAACTCCTGAT
CAACAACCAAGTTTTTGTTTCCTTTTGTTCTTCACTCGGGACGAGCAAAGGTTCAAGCTT
GGGGGGTTTTGTTGACGGTCGTTATCGATCAGTTTCGACCGTCAATATTACCAAAATAGA
GGAGAACTAGTGATGCTTGCAATGCATAAATATGTTAGAATAATAATATTCCACTAGTAT
TAGGTTTACTAACCTTTTTGCAGAGAATGACAATAAAGTGGAGGAGAATCGACATCAACT
CAAACGATAAATCAATCGGACGATGTCGAGAACCAGACTTATGTATGAATGGGCCAAGAA
CTCAGAATTGACACGACAAACTGGGCCAAAATTCACAAGTCTGCGGATAGAAGAACAACG
GAGGAGGCCACCTGCCGATTTTGGGCCAGGTTGGGCCGGCCCCTGGTTCGGCCGAGACCA
GGAGGTTCGGCCGAACCTCCCTCTCCACCGTTGGATGCTGGGGTTTGGCAGGGACGCTCC
AGATCCTCTCCTGATGGCGGTTGCGGGGTACTTCAGACATTTCGCAGCAGTTACAACCGT
CATACCTGCGGCTATAAAAGGACTTCACTCTTCTCACTTCACTCACACACCTCAAGCAAG
AGCTCTCTCATTTCTCTCAAGTTTAGTTTAGTAGTATCTAGCTGGTGGAATAGGATTAGA
GTAGGAATCAGGAGTCCGGAAGCCTTCGGAAGAGTTCGGGTATGGCTCTAGTAGCTTTCC
TTTCCTCTTTTGTAAGCTTTGTACTTTTATTAGAATACTCTTCTATATACATTTATGGTA
TTGAAATACTTTCCGAGTATATGAGTACCTACTTTACATTATGTTCTTGTTATACTGAAT
ATACGGCTAGCTTATCTGGGAGATGCTTTGGTGCGGGTATAATGTTTGCTTATGCAATTA
CTCTATGTCATGACGATGATATTAGAGTAGTATCTGGTAGTTTAGACGTGGTGTCTAGAT
TACGGGATATCATTATTTGGGGTTATATATTGCGGATGAGAGGTGGGCCGCTGATGGTGA
CAGCTCAGTACGGGTATTCCTCCGCGCCTATATATAATCCTAAGTTAATTTCCTGGGGAG
GGTATTCCTCCGTATTTAGCCCCGGTTGGATGGTCATGACGGGCTGTCGTAAGGAACTCG
GCAGTT
>G720-Map3#CLASSI/LTR/Gypsy
CTCTCTCTCCGCCGTCGCCGCCGAGCTCCGGTTCGCCGCCGTCGTCGCCCCGGACCTCCT
CCCGCTTCGGCGTCGCCTCCTTCGGCTTCGCCGCGTTCTCGTCGACCTCGTCCACATCTC
CGTTTCGCCCGCCGACCGCCGGAGCACCGCCGTCCTCGTCGACCCGAGCCGCGCCGCCGC
CTCTCTCCGCTCCGGTCGCCGTTCCCGTCGTCGCCGTCGACCCGGGGTGAGCCGAGGACC
GCCGATTCGTTTCCCCCTTCCCTCCCCTCTCTCGGGCGCCGCTCCGCCGCGCCGGTGGTC
GCCGGCGGCGACCATCGGGGCGCGGGCGCGCCGCCTCCCGTCGGCCGTGCCGGCGAGGCC
GCCTTCGGGCGCGCCCCGCGGCTGCCAAGTGGGGCCCGGCCGTCAGCCGCCCGCGCCCTC
GGGTGCGGCTGACGCGTGGGACCCACGGCGCCGGCCGGCGCAAGCCGCGTGCACCCGGTC
CACCGTGGACCGTGAGGCTGCCGCGTGGGCCCCACTCCCGTGGACCCGGTCCGCGCGCCC
CTCTCCCGGCTGACGCAATAAATCCGATTTTAAATTAAAATTTAAATGAAGAAATTCGCA
AATATCCATTTAAAGAGCATATAAACTTCAAATGGCCATAACTTGGCCATTTGAACTCGG
AATTGGACCGTTCAAGTCTCTAATTTTTCCTTAAGAAGTCAAGAACCCATTTTTGTGCTT
TGTTTCTGCTTGTTATATGGAGTTTATTAGAGTAAAAGCCTTTTCTTTTCCGTTGGTCGT
GTAGACGCTGCAGCTTCGGAAGATCCGCTCTTCGTGGAAGTTGAAGCCGACGTTTGGGAA
AGCGAGCAAGGCAAGTCACATCATCTTTGAGCATATTGAATCCCAGTTTATAAAATTATG
TTGATTTAAATTATTGCATTATCGCTTTATTTAAATTCCCGCGTTATCACTGTTTTATCT
AGCCATGCCTATTTACCTTTGTTATGACCTTATTATTATTGTTATTGTTATTATTACCTT
GTTCACCCTAGAATAAACAAAACCCCAACTAGTGGACACTCTACTCATGGTACCACTAGT
ATAATTTTAGGTAGATGCTTCGCTATTTAATTAGGTAACATTAGGTGGTTTTTCAACTAT
AGACTTTGGGAAATATTCATATCACCTGGACACTATGGAATGGTTTGGTTATTGTGGAAT
TGGATTCACACCGCTCCTTCTATTCAAAATCCCCAAAATGGTTTTAGGCTGGGCTCGGGG
TGCATGGTTTTGATAGTAGCACCTCGGCCATATAAGGACCGGTCTTCGGGCCTCTGTTGC
AAAGCACTACCGTACTTCCACATGTCTAGTGGGTAAGGCTTAGTTTGTGGCTCAGTCTGG
TTATAAACAAAAGTACACGGATGGAGATGGATGAAGTCGGGGGTCGATGGACATTCTCCA
GGGCAAATGAAGGCTACACGAGCTGCGGCCCGGTAGTCGAGATGTCATGGCACAGGGCCG
GTGTCCTGCTGCTAGGGGCTCAGTCCTGCCTGCCTGTCCCGGGGGTTCCGGCCGTAGGTG
GGATTGGGTCGGTACTCTTGTCTATGGCTAGGATGGGTTGGAAACTATGTCACGTCTTCC
GTCCGTATACCGTGGTGGTATGTGGCACGTGGTTGCACGTGAGGAAGATGTGTCTTGTGG
GTAAAGATGTACACCTCTGATCAGAGTATAATCTATTCGAATAGCCGCGCCCTCGGTTAT
GGGCAAGCCGAGCAATGTACCCAAGTTAGTGTTTCAATTCTTAAAACCTGCTTAACAACT
AAAATGTGGAATGGTTGGCCTGGGTTGGCTTGGGACGAGCTGGGACCCAGGGTCGGGTTG
CCAGTTCGGTCTGAATCATCGTAGGCCTTGGGTTAAGGCAGGTTCGTGTGGGTTCACGGC
CTTGATTAATAATATTGTATAGTTCTAGAATCGTGTTTACAAAATAGCTTTGAGCAACTA
AATGTCTTTTAAATGCTGTTTACTGCAACCCTAACCCTTTATAGTATAACTCCCTTGTAC
TCCCTTGCATTTATTATTCACTTGCGGGTGTGTCTTGTTGAGTACGGTGGTTGTACTCAG
TCTTGCTCAATTTTTCCCAAACCCAGAAGAGGAGCCCCTAGAAGATGAAGGCTTTGGTGT
CTAGCTCGTGCCTGCCGTCAAGCGCCTGTGGTCGTCGCCCTAGTCTTCCGCTGTTTCCCG
TTTGTCTTTGTGTGTGCTGGGCCTTCGCTGCCCATGTAATAAATTAACTATTTACGCTTC
CGCTTGTTAAACTCTGAATTGTATCAACTTTTGGTGTACCTTGCCTCCTGGGACAAGGAA
TAATACACGCACGTAAGGAACGCCCGTTGGGTTATTTCCGGTCGTGACAAGTTGGTATCA
GAGCCACCCTTGACCCTAGGACGAGCCGTAGATCCCAAGCCTTAGCAATATTTTCAAAAT
AAAAATCCTTTCTTATTTGTGAAAACCCTCTAGTCTCTCTCTGTCCTGCTGCTTCATTTA
TCGCCAAAATCTGACCTTTAAAATGTTGCTTTTCTTTTTGTTTTTGTTTGTAGATGGCCG
GCAGCATCAACCGTCGTGGTCTGGACATGACTGGCTTCGTCTTGGATCTGCGGGGCATGT
GCGTTGTCCTGGGGTATCCACATGGAGTGGACTACCAGGCCAAGCAGCTCCCGGAGCAGG
AGGGTGACGATGCAGAGCCCCACGCTGCTTGGGAGGTCACTGCAGTGATCCTCACTGGCT
CTCCCGAGCGGACTTCGCTGGCAGTCACCGCGGGTGGAGATTCCTTCCCCGCCGCTTGCC
AGAGCGCCGCTCTCCTCGCCATCGGCACTCTTCACCAGCGCTACCCGGACGAGTTGCAGC
ACTCGCCCTACCGCTACCACCCTCGCCGCGGAGGAGCCCGCGACTACGCCACCTTCCGGG
ATGCTAGCTCGGAGGATGACGCTACCATCGTGCACCTGGCGCGCATGGTGGAGGCGTACG
ACGCGGCTCGTATCGACTTCCATCAGATGGTGCGCCGTGGGATGGTCGAGAACAACATGA
AGATCCTGGAGCTGCGTCAGGAGAACCTGCAGCTCAAGAAGGACCTAGACGCGGTGGAGG
CGCAGCTGCATCAGCTCAAGATCGCCCAGGGAGAGGTCTGCCGTCCCAAGCGTCGCCGCG
TCTGCCGCAGCCAGAAGATCACCGCCCGCAAGAGCACCTCCAGGCCCGAGCTTGTTCGTC
AGTCCCTGGCATGGACCTGCTTCGTGGAGACCCCTCGTGCCGAGCCCGCGCCCGTGGTTC
CCCAGGAGGGGGAAGCCTCCGGCGTTGGTAGCACGGAGGATGCGCTGTTGCTCACCTTCC
GTCCTGGCCCGTCGCAGCGGTAGACGAGCAGTTAGTAGGCTTGCGCGTGTGTTCTTTCTC
GTTTGTCTTCTTGTTGGAGTCGTGTGGGGCATGGTTATGCCGGTGTGTGGTATAACTGTG
TCGGAGCCTGTCTTTATTTTATTTGCCTAAGCAACTTGAACTTTAATGAACCCATTTAAT
AGCAGTAATAAATTCAAGAATTATGGTAGTCGTGGGTGGTTAGTTTTAATTGTCAGCTCC
CTCTGTTTGCTGGTTCTGTGTGGGGTTTTCAGATGGTGACGACCAGGAGAAGTGCTAACA
CCGGTGATGGCAACCAACCCGAAGGCAGCAACCACAACCACCAGGGCAACCCACCTCCAC
CTCCTCCTCCGCCTCCACCACCACCACCAGACACCAACGCCATTCTCACCCAAATCCTCG
CCCAGCAGGCCAACATGATGACTGCTTTCCTCCACCACCTCCAAAATCCGCCACAACAGA
ATGCTCCACCACCACCCCCACAACACTCTAAACTCGCCGAGTTTCTCCGCATCCGTCCAC
CTACCTTCTCTAGCTCCAACAACCCCGTGGATGCGTTGGATTGGTTGCATGCCGTGGGGA
AAAAGCTAGACACTGTGCAGTGCAGCGATGAGGAGAAAGTCATCTTCGCCGCCCACCAGC
TGCAGGGGCCCGCATCTCTATGGTGGGACCATTTCCAGGCTACGCAGCCAGAGGGGCAGC
CTATTACTTGGGCCCGCTTCACCGCCGCTTTCCGGAGAACCCATGTGCCCGCCGGAGTCG
TGGCCCTTAAGAAAAGGGAATTCCGAGAGTTGAAGCAAGGCAACCGCTCCGTGATGGAGT
ATTTGCATGAGTTCAACAACCTGGCCCGGTACGCCCCGGAGGATGTACGGGAAGATGAGG
AGAAGCAAGAGAAGTTCTTGGCAGGAATGGACCCTGAGCTGTCCGTCCGTCTAGTCTCCG
GGGACTATCCGGATTTCCAACGTCTGGTGGACAAGAGCATCCGCTTGGAAGCCAAGCACA
AGGAACTGGAGTCGCACAAGCGCCGCTTGGCGAATTTCCGCAACCAACAGGGTGCTAACC
AAAGGGTCCGCTACACCAATCCCTATCCAGGGGGATCCTCCTCGCAGCAGCAACAGCAGC
AGCAACCTCGCTCCGCGCCTCGACCTCAATTCGTGGTGCGCGTCCCACAGCCGCAGCAAC
AGCAGAGTCAGCAAGGGACTCGTGCGCCCCGTCCTCCTACGCCAACCGTGCAGCCTGGTC
AAGGCCGCAGGGACGCTCAAGGTCCGCAGCGTCTGTGCTTCAACTGCTTCGAGCCCGGGC
ACTTTGCGGATAAATGCCCAAAGCCGAGGCGCCAGCAAGGCCAAGCGCCTCCCCGCTCCA
ACAACGGTGGTAAGGATGTCATTCGGGGTCGTGTGAACCATGTGACGGCCGAGGACGTGC
TGACAACTCCAGACGTCATCGTTGGTACGTTCCTCATTCATTCCATCCCTGCTACCATTT
TGTTCGACTCTGGAGCTTCCCACTCGTTTATATCTGTGCCATTCGTGGGGAGAAATCAGT
TGGGGGTAGAAAGGCTTAGGAACCCTCTGCTCATCACCACCCCTGGAGGGGTTATGACAG
CAAAGTATTATAGCCCTGCCGTCCCTATAGAAATTCAGGGGATTCCTTTTCCCTCGGATC
TGATTCTTCTAGACACCAAGAACTTGGATGTGATCCTTGGGATGAATTGGTTGGCTCAAT
TCCAAGGAGTAGTGGATTGCGCGAGACGCACTGTCACTCTGTACCGAGGGCCGGAACAAC
CGGTTGTTTTCTTTGCACCCCCAACCTCTGTCAGAAGTTCAGAACTGCATCAGATTGGAC
TGTCAGAAATCCCCATCGTCAGAGAGTTCGGAGACGTGTTTCCGGAAGAACTACCCGGTA
TGCCGCCCAAGCGAGAGATTGAGTTCCGGATAGATCTTGCTCCAGGAACCACTCCTCTGT
ACAAGCGACCCTACCGTATGGCAGCAAATGAACTGGCCGAAGTCAAGAAACAGTTGGAAG
AGTTGAAAGAAAAGGGGTATATACGTCCGAGTACTTCCCCCTGGGGTGCTCCTGTGATTT
TTGTGGAGAAGAAAGACAAGACGAAGAGGATGTGCGTTGACTACAGAGCTCTCAATGAAG
TCACCATCAAAAACAAGTACCCTCTTCCCCGGATCGATGATCTGTTCGATCAGCTTAAAG
GTGCCACTGTATTCTCCAAGATTGATCTTCGTTCCGGATATCACCAATTACGTATTCGTG
AAGAAGATATTCCGAAGACCGCATTCACCACGCGATACGGACTGTATGAATTCACGGTGA
TGTCGTTCGGTTTAACCAATGCTCCTGCCTTCTTCATGAACTTAATGAACAAAGTGTTCA
TGGAATACTTGGATAAGTTTGTTGTGGTTTTCATTGATGACATTCTGATATACTCACAAT
CAGAGGAAGACCATCAGCACCATCTCCGTCTGGTGTTGGGAAAGCTGCGGGAACATCAAT
TGTATGCCAAACTTAGCAAGTGTGAGTTCTGGTTGTCCGAAGTCAAATTCTTAGGGCACG
TGATATCTGCTAAAGGAGTTGCTGTGGACCCCGAAACAGTGACCGCCGTCACCGATTGGA
AGCAACCCAAGACAGTCACTCAAATTCGCAGTTTCTTAGGTTTGGCAGGATACTACCGGA
GGTTCATCGAGAACTTCTCCAAAATCGCTCGACCCATGACACAGTTGTTGAAGAAAGAAG
AGAAATTTGTGTGGAGCCCGCAATGCGAGAAGGCGTTCCAAACTCTCAAAGAAAAGCTGG
TTTCCTCGCCGGTGTTAATCTTGCCGGATACTCACAAGGATTTCATGGTGTATTGTGACG
CTTCGCGCCAAGGATTGGGGTGCGTGCTCATGCAGGAAGGTCATGTGGTGGCCTATGCCT
CACGCCAGCTACGGCCTCATGAAGGCAACTACCCTACCCATGATTTGGAGTTAGCCGCGG
TGGTTCATGCTCTAAAAATCTGGCGGCACTATCTCATTGGGAATCGCTGTGAAATATATA
CTGATCATAAGAGTTTGAAATACATCTTCACTCAGTCGGACCTGAATCTTCGGCAGAGGA
GATGGTTAGAACTCATCAAGGATTATGATGTGGGAATTCACTATCATCCTGGTAAGGCCA
ACGTGGTCGCCGACGCTCTAAGTCGAAAAAGCCATTGCAACACTCTTAACGTCCGTGGCA
TTCCACCCGAACTTAATCAACAGATGGAAGCCCTGAACCTAAGCATAGTTGGTCGCGGAT
TCTTGGCTACGTTGGAAGCCAAGCCCACCTTGCTCGATCAAATCCGCGAGGCTCAGAAGA
ATGATCCGGACATGCATGGACTCCTCAAGAATATGAAACAGGGTAAAGCCGCTGGTTTCA
CAGAGGATGAACACGGAACCCTATGGAACGGAAATCGGGTATGCGTTCCAGATAACAGAG
AACTTAAACAGTTGATACTTCAGGAAGCTCACGAAAGTCCTTATTCCATCCACCCTGGCA
GCACGAAGATGTACTTAGACTTGAAGGAGAAATACTGGTGGGTTAGTATGAAGCGGGAAA
TTGCAGAGTTCGTGGCCCTTTGTGATGTGTGCCAGCGTGTCAAGGCAGAGCACCAACGAC
CGGCCGGACTTCTCCAACCTCTCCAAGTACCAGAATGGAAATGGGATGAAATTGGGATGG
ATTTCATCACCGGACTTCCAAAAACCCAAGGTGGATATGATTCTATATGGGTAGTCGTGG
ATCGATTAACCAAGGTAGCTCGATTCATTCCTGTGAAGACCACCTATGGAGGGAACAAAC
TAGCCGAACTCTACTTCGCTAGGATCGTAAGTCTCCATGGCGTTCCCAAGAAAATCGTAT
CTGATAGGGGAAGCCAATTCACCTCTCACTTTTGGAAGAAGCTCCAAGAAGAGCTGGGTA
CCCGATTAAATTTCAGCACCGCGTATCACCCGCAGACAGATGGGCAGACCGAGCGTCTAA
ATCAGATCCTAGAAGATATGCTTCGCGCATGTGTCCTAGATTTCGGGAAGACCTGGGATA
AGAGTCTCCCCTATGCCGAGTTCTCCTACAATAACAGCTATCAAGCCAGCATACAAATGG
CACCTTATGAAGCGTTGTATGGGCGCAAATGCCGGACACCGCTATTGTGGGACCAAGTTG
GGGAAAGCCAAGTGTTCGGGACTGATATCCTGAGAGAAGCTGAAGCTAAAGTCAGAACCA
TTCGGGATAATCTAAAGGTGGCACAGTCCCGGCAGAAAAGTTATGCAGATAACCGACGCC
GTGATCTGGAATTCGCAGTGGATGACTTTGTGTATCTTCGGGTCACGCCATTGCGAGGTG
TACACAGGTTTCAGACAAAAGGGAAGCTCGCACCTCGGTATGTGGGTCCTTTCCGTATCA
TTGCTCGACGCGGAGAAGTCGCTTACCAGTTGGAGCTGCCCGCCTCCTTGGGCAACGTGC
ATGATGTGTTTCATGTGTCGCAACTCAAGAAATGTCTTCGAGTGCCATCCGAGCAGGCCG
ACTCAGAGCAAATTGAAGTTCGCGAAGACTTGACCTACGTGGAGAGGCCAGTGAAAATCC
TGGACACCATGGAGCGCAGGACCAGGAACCGGGTAATCCGTTTTTGCAAGGTCCAGTGGA
GCAACCACGCCGAAGAAGAAGCTACCTGGGAGCGCGAAGACGAGCTGAAGGCAGCCCATC
CCGATCTCTTCGCCAGTTCTTCCGAATCTCGGGGTCGAGATTCCGTTTAAGGGGGGTAGG
TTTGTCGCGTCCCAAAACGACTCTAAAATACATCCTCAAAATTATGCCTAGAATAATTAA
AATCCATGTGAAAGCCTCCAACAATTAAAATGTGCAAAGTTAAAAGTCAAATAAGGCTTG
GAGGATTTTTGTATATTTCCTAAAAGCCTAAAATGCGTAAATAAATTTTAGTGGAATTTT
CAGAGCACAAATAATAATTAAGAAGAAATAAACAAAGTTAAAATGGTTTTATAAAAAGAA
AAACCCTAAAAAGTCCCCTTTCCCCCCCTCTCCTTCTTGGGCCGGCTCGGCCCAGCTCCC
TCCCTCTCTCTCCTCTCCCCCGCGGCCCATCGGCCTTCCCCCGCGCGCGCGCCGCTGACG
GGCGGGCCCGCCCGCCACCCTCGCTGACGGGTGGGGCCCACCCGTCATCCCCTACCTCCC
GCCGCTCCCGCCGCCTCGCCCGTGCCCTAGCGCCGCCGCCGCCGCCGAATCCGCCGCATC
CCGCCGTCCCCGCGCGCAATAAAGAGGGGGAAATCACTCCCCGTGATTCCCTCCCTCTTT
CCCCCCACTTTTCCCTCTCTCTCTCCCTCGGATTCGTTTGGAAATACTCCCGCAAACTTC
GCCGGCGCCATTGATGGAGCCCGAGATCGCCGCGCCGATTTCCTTCCCCTCCGGCCGCCC
TCTCTCACTCCCAACCCTATTTAAACACTCCCCGTGCCTCCCTCCTCCGTTTCCGCCACT
CGCCGCTTTCTCTCCCCGTCGGAATCGAGCTCGCGCCGTCGTCCTCTCTCTCCGCCGTCG
CCGCCGAGCTCCGGTTCGCCGCCGTCGTCGCCCCGGACCTCCTCCCGCTTCGGCATCGCC
TCCTTCGGCTTCGCCGCGTCCTCGTCGACCTCGTCCACCCCTCCGTTTCGCCCGCCGACC
GCCGGAGCACCGCCGTCCTCGTCGACCCGAGCCGCGCCGCCGCCTCTCTCCGCTCCGGTC
GCCGTTTCCGTCGTCGCCGTCGACCCGGGGTAAGCCGAGGACCGCCACTTCGCTTCCCCC
TTCCCTCCCCTCTCTCGGGCGCCGCTCCGCCGCGCCTAAGGCCGCCGCCGGCGACCATAA
GGGCGCGGGCGCGCCGCCTCCCGCCGGCCGCACCGGCGAGGCCACCTCCGGGCGCGCCCA
GCGGCTGCCACGTGGGACCCGGCCGTCAGCCGCCCGCGCCCTCGGGTGCGGCTGACGCGT
GGGGCCCACGGCGCCGGCCGGCGCAAGCCGCGTGCACCCGGTCCACCGTTGTCACGACCG
GAAATAACCCAACGGGCATTCCTGACGTGCGTGCATTAATCCTTGTCCCAGGAGGCAAGG
TACACCAAAAGTTGATACAATACAGAGTTTAACAAGCGGAAGCGTATATAAAATTATTAC
ATGGGCAGCGAAGGCCCAGCACACACAAAGACAAACGAGAAACAGCGGAAGACTAGGGCG
ACGACCACAGGCGCTTGACGGCAGGCACGAGCTAGACACCAAAGCCTTCATCTTCCAGGA
ACTCCTCATCTGGGCTTGGGAAAAATTGAGCAAGACTGAGTACAACCACCGTACTCAACA
AGACACACCCACAAATGCAGAATAAATGCAAGGGAGTACAAGGGAATTATAACATAAAGG
GTTAGGGTTGCAGTAAACAGCATTTAAAGACATTTAGTTGCTCAGGGCTATTTTGTAAAC
ACGATCCTAGAACTATACAATATTATTAATCAAGGCCGTGAACCCACACGAACCTGCCTT
AACCCAAGGCCTATGATGATTCAGACCGAACTGGCAACCCGACCCTGGGTCCCAGCTCGT
CCTAAGCCAACCCAGGCCAACCATTCCATATTTTAGTTGTTAAGCAAATTTTAAGAATTA
AAACACTAACTTGGGTACATTGCTCGGCTTGCCCATAACCGAGGGCGCGGCTATTCGAAT
AGATTATACTCTGATCAGAGGTGTACATCTTTACCCACAAGACACATCTTCCTCACGTGT
AACCACGTGCCACATACCACCACGGTATACGGACGGAAGACGTGACATAGTTTCCAACCC
ATCCTAGCCATAGACAAGAGTACCGACCCAATCCCGCCTACGGCCGGAACACCCGGGACA
GGCAGGCAGAACTGAGCCCCTAGCAGCAGGGCACCAACCCTCTGCCATATGACATCTCGA
CTACCGGGCCGCAGCTCGTGTAGCCTTCATTTGCCCTGGAGAATGTCCATCGACCCCCGA
CTTCATCCATCTCCAATCCGTGTACTTTTGTTTATGACTAGACTGAGCCACAAACTAAGC
CTTACCCACTAGACATGTGGAAGTACGGTAGTGCTTTGCAACAGAGGCCCGAAGACCGGT
CCTTATACGGCCGAGGTGCTACCATCAAAACCATGCACCCCGAGCCCAGCCTAAAACCAT
TTTAGGAGATTTTGAATAGAGGGGGCGGTGTGAAGCCAATTCCACAATAAACCAACAATT
CCATAGTGTCCAGGTGATATGAATATTTCCCAAGTCTAAAGTTGTAAAACCACCTAATGT
TACCTAATTAAATTGCGAAGCATCTACCTAAAATTATACTAGGGATACCACGAGTAGAGT
GTCCACTAGTTGAGGTTTTGTTTATTCTAGGGTGAACAAGGTAATAATAATAACAATAAC
AATAATAATAAGGTCATAACAAAGGTAAATAGGCATGGCTAAATAAAACAGTGATAACGC
GGGAATTTAAATAAAGCGATAATGCAATAATTTAAATCAACATAATTTTATAAACTGGGA
TTCAATATGATCAAGATGATGTGTCTTGCCTTGCTCGTTTTCCCAATCGACGGCTTCGAC
TTCCACGAAGAGCGGATCTTCCGAAGCTGCAGCGTCTACACGACCAACGGAAAAGAAAAA
GGCTTTAACACTAAATAACTCCACATAACAGCAGAAACAAAGCACAAAAATGGGTTCTTT
ACATCTTAAGGAAAAATTAGAGACTTGAACGGTCCAATTCCGAGTTCAAATGGCCAAGAT
ATGGCCATTTGAAGTTTATATGCTCTTTAAATGGATATTTGCGAATTTCTTCATTTAAAT
TTTAATTAAAAATCCCATTTATTGCGTCAGCCGAGGGAGAGGGACGCGCGGACCGGGTCC
ACGGGAAGTGGGGCCCACGCGTCAGCCCCTCGGTCCACGGTGGACCGGGCGCACGCGGCT
GGCGGCGGTCGGCGCCGTGGGTCCCGCGCGTCAGCCGCACCCGCGGGCGCGGGCGGCTGA
CGGCCGGGCCCACTTGGCAGCCGCGAGGGCGCGCCCGAAGGCGGCCTCGCCGGCACGGCC
GACGGGAGCGGCGCGCCCGCGCCCCGATGGTCACCGCCGGCGACCACCGGCGCGGCGGAG
CGGCGCCCGAGAGAGAGGAGGGAAGGGGGAAAGCGAACGGGCGGTCCTCGGCTCACCCCG
AGACGACGACGACGACGGGAACGGCGGCCGGAGCGGAGGAAGACGGCGGCGCGGTTCGGG
ATGCCGAGGGCGACGGCGCTCCGGCGGTCGGCGGGCGAAGCGGAGCGGCGGACGGGGTCG
GCGACAACACGGCGAAGCCGATGGAGGTGACGCCGAGTCGGGAGGAAGTCCGGAGCGACG
GCGGCGGCGAAACGGAGCTCGGCGGCGACGGCGGAGAGAGAGGAGCACGGCGCGAGCACG
AATCCGACGGCGAGAGCGAGCGGCGAGCGGCGGAAACGGAAGAGCGAAGCACGGGGAACG
ATTAAATAGCGCCGGAAGGGAAGGAGAAGAGCGGCCGGAGAGGAAGGAAACCGGCCGCGG
AGATCTCGGCCGCCATAGATGCGCCGGCGAAGATTGCGGGAACAAAATCGGACGAATCCG
AGGGAGAGAGAGAGGGGAAAACGGGGGAAACGGGAGAGGGAATCGCGGGGAATGATTCCC
CCCTCTTTAAGGCGCGCGGGGACGGCGGGATGCGGCGGAATCCGCGGCGGCGGCGGCGCT
AGGGCACGGGCGCGGCGGCGGGCGCGGCGGGAGGAAGGCGATGACAGGTGGGCCCCACCC
GTCAGCGAGAGTGGCGGGCGGGCCCGCCTGTCAGCGGCGCGCGCGCGCGGGGAGGCCGAT
GGGCCGCGGGGGAGGAGAGAGAGAGAGGGAGGGAGAAGTGGGCCGAGCCGGCCCAAGAGG
GAAGGGGGGGAAAAAAGAACTTCTTTTAGGGTTTTCTTTTTATAAACCTTTTTAACTTTG
TTTATTTCTTTTCAATTATTATTTGTGCTCTGAAAATTCCACTAAAATTTATTTACGCAT
TTTAGGCTTTTAGGAAATATACAAAAATCCTCCAAGCCTTATTTGACTTTTATCTTTGCA
CATTTTAATTGTTGGAGGCTTTCACATGAATTTTAATTATTCTTTGCACAATTTCGAGGA
TGAATTTTAGAGTCGATTTGGGACGCGACAAACCTACCCCCCTTAAACGGAATCTCGACC
CCGAGATTCGGAAGAACTGGCGAAGAGATCGGGATGGGCTGCCTTCAGCTCGTCTTCGCG
CTCCCAAGTAGCTTCTTCTTCGGCGTGGTTGCTCCACTGGACCTTGCAAAAACGGATTAC
CCGGTTCCTGGTCCTGCGCTCCATGGTGTCCAGGATTTTCACTGGCCTCTCCACATAGGT
CAAGTCTTCGCGAACTTCAATTTGCTCTGAGTCGGCCTGCTCGGATGGCACTCGGAGACA
TTTCTTGAGTTGCGACACATGGAACACATCATGCACGTTGCCCAAGGAGGCGGGCAACTC
CAGCTGGTAAGCGACTTCTCCGCGTCGAGCAATGATACGGAAGGGACCCACATACCGAGG
TGCGAGCTTCCCTTTTGTCTGAAACCTGTGCACACCTCGCAATGGCGTGACCCGAAGATA
CACAAAGTCATCCACTGCGAATTCCAGATCACGGCGACGGTTATCTGCATAACTTTTCTG
CCGGGACTGTGCCACCTTTAGATTATCCCGAATGATTCTGACTTTAGCTTCAGCTTCTCT
CAGGATATCAGTCCCGAACACTTGGCTTTCTCCAACTTGGTCCCACAATAGCGGTGTCCG
GCATTTGCGCCCGTACAACGCTTCATAAGGTGCCATTTGTATGCTGGCTTGATAGCTGTT
ATTGTAGGAGAACTCGGCATAGGGGAGACTCTTATCCCAAGTCTTCCCGAAATCTAGGAC
ACATGCGCGAAGCATATCTTCTAGGATCTGATTTAGACGCTCGGTCTGTCCATCTGTCTG
CGGGTGATACGCGGTGCTGAAATTTAGTCGGGTACCAAGCTCTTCTTGGAGCTTCTTCCA
AAAGTGAGAGGTGAATTGGCTTCCCCTATCAGATACGATTTTCTTGGGAACGCCATGGAG
ACTCACGACCCTAGCGAAGTAGAGCTCCGCTAGTTTATTCCCTCCATAGGTGGTCTTCAC
AGGAATGAATCGAGCTACCTTGGTTAATCGATCCACTATTACCCATATAGAATCATATCC
ACCTTGGGTTTTTGGAAGGCCGGTGATGAAATCCATCCCAATTTCATCCCATTTCCATTC
CGGCACTTGGAGAGGCTGGAGAAGTCCGGCCGGTCGTTGGTGCTCTGCCTTGACACGCTG
GCACACATCACATAGAGCCACAAACTCTGCAATTTCCCGCTTCATGCTAACCCACCAGTA
TTTCTCCTTCAAGTCTAAGTACATCTTGGTACTGCCCGGGTGAATGGAATAAGGACTTTC
GTGAGCTTCCTGAAGTATCAGCTGTTTAAGTTCTCTGTTATCTGGAACGCATACCCGCTT
TCCGTTCCATAGGGTTCCGTGTTCATCCTCTGTGAAACCAGCGGCTTTACCCTGTTTCAT
ATTCTTGAGGAGTCCATGCATGTCCGGATCATTCTTCTGAGCCTCGCGGATTTGATCGAG
CAAGGTAGGCTTGGCTTCCAACGCAGCCAAGAATCCGCGACCAACTATGCTTAGGTTCAG
GGCTTCCATCTGTTGATTAAGCTCGGGTGGAATGCCACGGACGTTGAGAGTGTTGCAATG
GCTCTTTCGACTTAGAGCGTCGGCAACCACGTTGGCCTTACCAGGATGATAGTGAATTCC
CACATCATAATCCTTGATGAGTTCTAACCATCTCCTTTGCCGAAGATTCAGATCCGACTG
GGTGAAGATGTATTTCAAACTCTTATGATCAGTATATATTTCACAGCGGTTCCCAATGAG
ATAGTGCCGCCAGATTTTTAGAGCATGAACCACCGCTGCTAACTCCAAGTCATGTGTAGG
GTAGTTGCCTTCATGAGGTCGTAGCTGACGTGAGGCATAGGCTACCACATGACCGTCCTG
CATGAGCACGCACCCCAATCCTTGGCGCGAAGCATCACAATACACCATGAAATCCTTGCG
AGTATCCGGCAAGATTAACACTGGCGAGGAAACCAGCTTTTCTTTGAGAGTTTGGAACGC
CTTCTCGCATTGCGGGCTCCACACAAATTTCTCTTCTTTCTTCAACAACTGTGTCATGGG
TCGAGCGATTTTGGAGAAGTTCTCGATGAATCTCCGGTAGTATCCTGCCAAACCTAAGAA
ACTGCGAACTTGAGTGACTGTCTTGGGTTGCTTCCAATCGGTGACGGCGGTCACTGTTTC
GGGGTCCACAGCAACTCCTTTAGCAGATATCACGTGCCCTAAGAATTTGACTTCGGACAA
CCAGAACTCACACTTGCTAAGCTTGGCATACAATTGATGTTCCCGCAACTTTCCCAACAC
CAGACGGAGATGGTGCTGATGGTCTTCCTCTGATTGTGAGTATATCAGAATGTCATCGAT
GAAAACCACAACAAACTTATCCAAGTATTCCATGAACACTTTGTTCATCAAGTTCATGAA
GAAGGCAGGAGCATTGGTTAAGCCGAACGACATCACCGTGAATTCATACAGCCCGTATCG
CGTGGTGAATGCGGTCTTCGGAATATCTTCTTCACGAATACGTAATTGGTGATATCCGGA
ACGAAGATCAATCTTGGAGAATACAGTGGCACCTTTAAGCTGATCGAACAGATCATCGAT
CCGGGGAAGAGGGTACTTGTTTTTGATGGTGACTTCATTGAGAGCTCTGTAGTCAACGCA
CATCCTCTTCGTTTTGTCTTTCTTCTCCACAAAAATCACAGGAGCACCCCAAGGGGAAGT
ACTCGGACGTATATACCCCTTTTCTTTCAACTCTTCCAACTGTTTCTTAACTTCGGCCAG
TTCATTTGCTGCCATACGGTAGGGTCGCTTGTGCAGAGGAGTGGTTCCTGGAGCAAGATC
TATCCGGAACTCAATCTCTCGCTTGGGCGGCATACCAGGTAGTTCTTCCGGAAACACGTC
TCCGAACTCTCTGACTATGGGGATTTCTGACAGTCCTATCTGATGCAGTTCTGAACTTCT
GACAGAGGTTGGGGGTGCAAAGAAAACAACCGGTTGTTCTGGCCCTCGGTACAGAGTGAC
AGTGCGTCTCGCGCAATCCACTACTCCTTGGAATTGAGCCAACCAATTCATCCCAAGGAT
CACATCCAAGTTCTTGGTGTCTAGCAGAATCAGATCCGAGGGAAAAGGAATCCCCTGAAT
TTCTATAGGGACGGCAGGGCTATAATACTTTGCTGTCATAACCCCTCCAGGGGTGGTGAT
GAGCAGAGGGTTTCTAAGCCTTTCTACCCCCAACTGATTTCTCCCCACGAATGGCACAGA
TATAAACGAGTGGGAAGCTCCAGAGTCGAACAAAATTGTAGCAGGGATGGAATGAACGAG
GAACGTACCAACGATGACGTCCGGAGTTGTCAGCACGTCCTCGGCCGTCACGTGATTCAC
ACGGCCCCGAATGACATCCTTCCCACCGTTGTTGGAGCGGGGAGGCGCTTGGCCTTGCTG
ACGCCTTGGCTTTGGGCATTTATCCGCAAAGTGCCCGGGCTCGAAGCAGTTGAAGCACAG
ACGCTGCGGACCTGAAGCGTCCCTGCGGCCTTGAACGGGCTGCACAGCTGGCGTAGGAGG
ACGGGGCGCACGAGTCCCTTGCTGATTCTGCTGCTGCTGCGGCTGTGGGACGCGCACCAC
GAATTGAGGTCGAGGCGCGGAGCGAGGTTGCTGCTGCTGCTGTTGCTGCTGCGAGGAGGA
TCCCCCTGGGTAGGGATTGGTGTAGCGGACCCTCTGGTTAGCACCCTGTTGATTGCGGAA
ATTCGCCAAGCGGCGCTTGTGCGACTCCAGCTCCTTGTGCTTGGCTTCCAAGCGGATGCT
CTTGTCCACCAGTCGTTGGAAATCCGGATAGTCCCCAGAGACTAGACGAACGGACAGCTC
GGGGTCCATTCCTGCCAAGAACTTCTCTTGCTTCTCCTCATCTTCCCGCACATCCTCCGG
AGCGTAACGGGCCAGGTTGTTGAACTCATGCAAATACTCCATCACGGAGCGGTTGCCTTG
CTTCAACTCTCGGAATTCCCTTTTCTTAAGAGCCACGACTCCAGCGGGCACATGGGTTCT
CCGGAAAGCGGCGGTGAAGCGGGCCCAAGTGATCGGCTGTCCCTCTGGCTGCGTAGCCTG
GAAGTGGTCCCACCAGAGAGATGCGGGTCCCTGCAGCTGATGGGCGGCGAAGACGACTTT
CTCCTCATCACTGCACTGCACCGTGTCTAGCTTCTTCCCCACGGCATGCAACCAATCCAA
AGCATCCACGGGGTTGTTGGAGCTAGAGAAGGTAGGTGGGCGGATGCGGAGGAACTCGGC
GAGTTTAGAGTGTTGGGGAGGTGGTGGTGGAGCATTCTGTTGTGGCGGATTTTGGAGGTG
GTGGAGGAAAGCAGTCATCATGTTGGCTTGCTGGGCGAGGATTTGGGTGAGAATGGCGTT
GGTGTCTGGTGGTGGTGGTGGAGGAGGAGGAGGAGGTGGAGGTGGGTTGCCTTGGTGGTT
GTGGTTGCTGCCTTCAGGTTGGTTGCCATCACCGGTAACAGCATTTCTCCTGGTCGTCAC
CATCTGAAAACCCCACACAGAACCAGCAAACAGAGAAGAGAGCTAACAATTAAAACTAAC
CACCCACGACTACCATAATTCTTGAATTTATTACTGCTATTAAATTGGTTCATTAAAGTT
CAAGTTGCTTAGGCAAATAAAATAAGACAGGCTCCGACATAGTTACACCACACACCGGCG
TAACCATGCCCCACACGACTCAACAAGAAGACAAACGAGAAAAACACACGCGCAAGCCTA
CTAACTGCTCGTCTACCGCTGCGACGGGCCAGGACGGAAGGTGAGCAACAGCGCATCCTC
CGTGCTACCAACGCCGGAGGCTTCCCCCTCCTGGGGAACCACGGGCGCAGGCTCGGCACG
AGGGGTCTCGACGAAGCAGGTCCACGCCAGGGACTGACGAACAAGCTCGGGCCTGGAGGT
GCTCTTGCGGGCGGTGATCTTCTGGCTGCGGCAGACGCGGCGACGCTTGGGGCGGCTGTC
CTCTCCCTGGGCGATCTTGAGCTGATGCAGCTGCGCCTCCACTGCGTCGAGGTCCTTCTT
GAGCTGCAGGTTCTCCTGACGCAGCTCCAGGATCTTCAGGTTGTTCTCCACCATGCCACG
GCGCACCATCTGGTGGAAGTCGATACGAGCCGCGTCGTACGCCTCCACCATGCGTGCCAG
GTGCACGACGGTAGCGTCATCCTCCGAGCTGGCGTCTCGGAAGGTGGCGTAGTCGCGGGC
TCCTCCGCGACGAGGGTGGTAGCGGTAGGGCGAGTGCTGCAACTCGTCCGGGTAGCGCTG
GTGAAGGGTGCCGATGGCGAGGAGAGCGGCGTTCTGGCAAGCGGCGGGGAAGGAATCCCC
ACCCGCGGTGACTGCCAGCGAAGTCCGCTCGGGAGAGCCGGAGAGGATCACTGCAGTGAC
CTCCCAACCAGCGTGAGGCTCTGCATCCTCACCCTCCTGCTCCGGGAGCGGCCTGGCCTG
GTAATCCACTCCATGTGGATACCCCAAGACCACGCACATGCCTCGCAGCTCCAAGACGAA
GCCAGTCATGTCCAAACCACGACGGGTGACGCTGCCGGCCATCTACAAACAAAAACAAAA
AGAAAAGCAACATTTAAAAGATCAGATTTTGACGATAAATGAAGCAGCAAGACAGAGAGA
GACTAGACAGTTTTCACAAATAACAAAGGATTTTTATTTTTGAAAATATTGCTAAGGCTT
GGGATCTACGGCTCGTCCTAGGGTCAAGGGAGGCTCTGATACCAACTTGTCACGACCGGA
AATAACCCAACGGGCATTCCTGACGTGCGTGCATTAATCCTTGTCCCAGGAGGCAAGGTA
CACCAAAAGTTGATACAATACAGAGTTTAACAAGCGGAAGCGTATATAAAATTATTACAT
GGGCAGCGAAGGCCCAGCACACACAAAGACAAACGAGAAACAGCGGAAGACTAGGGCGAC
GA
>G7200-Map3#CLASSI/LTR/Gypsy
TCTCCGCGCCGTGCCGCCCCGCCGTCGCGTCTGCCTCGCCGCGACTCCATCCGCCCCGCC
GTTCCCGCTCATGGGTGAGCTCCCCGCCCAAATCCTCTCGTCTATATCCTCTAGCGACTC
CTAAACAGCACTGGGGCATGGTAGTTTGTGCGTTCGTCCTCCAAATCGCGCCCTTGCCGA
TGCTTTGCTTCCGCCGCCGCCGTGCGCAGTCGCGCGCCGCCGCCGGTCGGTCCCGCGCCG
AATCCCCTCGCCGCCACCCACCTTGAGCTCCAATGAACCACCCCAAACCGCCAATTCCGC
CGCCGGCCTCCTCTTTTGCTCCCGCGCCATGCCACCCATCCCGCCGCCGCACGGCCGCCG
TCGCCGGCCTCCGTCGCGCCTCCACTCCCACATCCGAGCCGGTGGATGGAACCTCCGTGA
CCCCCTCTCGCTTCCGGTGCCCGCCGCTCGCTCCGGATTGCCACCGTTCGCCGGATTCCG
CCGCGCGCCGTGAGCCGTCCGAT
>G7201-Map3#CLASSII/TIR/nan
ATGGCCGCCGCCGCTCCCCTCGTCCGTGCGCCGTTGCGATCGTCGGTGGACCCCAGCGGT
GCGCCGCCGCCTCCCCACCGAGGCCGAGCCGGGCTGGCCGCTCGCTCTCGCCGCCCTCCC
GCCCGCCGTCCGAATGGGAAGAAGGGGAGAGATTGAGAGAAAGAGAGAGAAGGGAGAGAG
GGAGGAGGAAGAGGACTGACATGTGGGCCCCACATGTCAGTGGGCCCACATTTCTTTTTG
TGTGAATGACTAATGGGTCCCACGCATATTTTTTAATTCTACTGCCACGTAAGTGCCACG
TCAACGCCACGTGGACCGAAGACTCGGTCAATATCGCCACATAGGCGCCACGCGCCACGT
CGGCGAAACCACCTCCCAAAACCGGCGAGGGAGTCAAATTGCACCGGTTTTGCAAGTTCA
GGGGGTCGAGATTTCTGGTATTGCGGTTGAGGGATACGATTTAGATTCGGTGGTCAGTTG
AGGGAGTCAAAGTGATCTTATTCC
>G7202-Map3#UNCLASSIFIED
CGAGCATGTCGTCCAGCGTCGCCTCGCCGAAGAGGAGGAAGCCGAAGAAGCTGGTGGTGG
TGTACACGACCAAGCAGAGCAGCAGTGACGCCCGCACTATTGGCCTGATCTGGGAGTGGT
CCTTGAGCTCGTTGTGAATTGTGTGCACTGAATGCAGTGGCAAGTTAATCACATTCCCAC
AGAAAAATGCAAACTTAGCTGGTAATTAAAATGTACCGTTGTAATGGCAAATGTAGGCGG
TCACAACTCACAAGAACTGGAGCTGCAGTGAGAAGTCTCCAGGTGGAGCTCCAGTCATGA
ACATCAGGGAACAGCTTAGGCATCGGAATCTGCCCTCTCATCAGCTTGATGGTGGCGATT
CCGACAGTGATCACCACGAACACGACGGCCAGAGCAACCGACACGGCCGGCGTGTATTTC
AGTGGATCTGAACTCATCCCAGGGAAAAAGAACACAAGCCATTAGAGTCACAACGAAATG
TTCAG
>G7203-Map3#CLASSII/TIR/nan
AAGGAAAAAGTACACCCAAGGTCCCTCAACTTGTCATCGAGATACAAAATCGTCCTCAAA
CCGCAAAACCAGATACCGGACGTCCCTCAACTAACAAAACCATTCGCTTTAGGTCCCTCG
GTGGTTTTGACCCCGATTTTAGCCTACGTGGCGGCTGAGTCAGCGTGGAACCCCACGTGG
ACCCCACATGTCAGCGTGCCACGTCAACTCTCTCTTTTATTGCAGCAGCAACAGCAAGCA
GCAGCTAATCTCGCCGGAAGAAAAACCAAAGCCGGAGGCGACGCGGGAGTCGTCGTGCTT
CGGCGACAGCTCGGTCGGCATCGCCGCCGCCGCCGCCGGTGACTCTGGGCGCGGCGGCGC
ACTGGATCGCAAGCTGCAGGCGGCGACCACGGCGGTGTACGGTGCCTCGCTGCACTCCGG
GAAGGAGCTCCTCATCCGGGTCACGTGGACGCAGAACGCTGCCGGAGCCACCGGCCTCGC
CGTCG
>G7205-Map20#CLASSII/TIR/nan
ATCCAAACAAGTCCTTTAAATTTGTCATGTGGGCTAATATAGTCCTTGGTCCCAACCAAA
ATCGCCACATGGACATGCCATGTCACCTTCCTATGCAAAATCTATATGATTTGTCCAATT
TACCCTTACGCATAGGAAAATAAAAAAACAAAAGGAAAAAGTTAAAAAAAATATATGGTA
TATGTAAGAGCAAAAATATACCTCAAAAGGGTGAAAAAAAAGAAGTATTTTTTTTCCTAT
GGTTATGTCTAATTCACCCTTATATTTATTTTTCTATGATATACGTAAGGGTAAATTGGA
CAATTCATCATAGATTTTGCATGAATGATGACATGGCATATCCATATGATGATTTTGGTG
GACCCAAGGACTATTCTAGGCCTTATGACAAAGGTTAAGGATTTCTTTGGACCATTTAAA
AGGTTAGGGACTAAACTGATCCTACAGAGAAACTTTAGGGACTAAAGTAGCTATTCTCTC
TTAAAAAAACAA
>G7207-Map3#CLASSII/TIR/nan
TGCACAAACATATCTGCATGACCTAACCTTTCCATCTGATTTCCTTTTGTTTGAGTACCT
TTTTCTAACCTCGAAACCTTTTTGACCACCATAGCTAACCCAAAACATCCAAGCCTCATC
AACAGTATTGAATTCCATGCCAACTTCAGGTAACAAACTAGGTAGCACACCCACTCTACA
GGAACAAAAAAAATGATTTGGTGGTCATCGAACAAGTAAAATCTACCCGATCATGGTGAA
AAAAGTAACAACCATAGCTTTACAGACCTGTTTTCTTCCATCTCAAATATGCAGATTTTG
CTGGAGGCTTCTTTGATGAATTATTCCAACACTGTCTAATGGAGGAGGTGGAAGACAATC
AAATAATTTGCTGAAAAAAAGGAAGAGAAGAGGCCAGATTACTTCACCTGTGCTTGATCA
ACGGTGGAATCCGTG
>G7209-Map3#CLASSII/MITE/nan
ATACTCCCTCCGTTCAAGTTTGATCGTCATATTTTGGCTTGACACACAGACCAAGGACAG
GAAACGCACTTATCATCTTTCTAATCTACTCATTATTGCACTTACATCTTTCTAATCATA
ATGGCCCATGCATGCACGACGGAACCAATGATCTGTAGCCAACTGTGATTGCCATTAATT
TTGCATGCATGCAACAAGCTTTTTTAGACTGCTCCCGAGGCGTCCGCGCGCAACCTGATT
AATTTCGCACGCGAATAGGAACGGCCAGCGCATCGGACGAGATGGAACGGCTGCCGACTG
CAAATGTGACGATCAAAATTGAAAATACAATTTTTTGAAATATGACGATCAAACTTGGAC
GGAGGGAGTAT
>G7210-Map3#UNCLASSIFIED
AATGCTCTGTATCGGTCGACCGGGGGAGGTGGGAAAATCGGTCGCTCCCCCTCCCCCCAC
GTGCGCACCCCGCTGGACCCACCCACTTGTCCCTCCCCTTGTTCCACAAAAGATGTTTCA
CCTAGTGTACTTACAATGTTTCACTATGTATAGATCTAATGTTGCAGTGAATTAAAATAT
TCTTTTGCAACAAATCACCCACATATTTTGGAAACCCTCTATTAAGGGAATTTGGTTTAT
TTTTTGTTCCACAAAAAATGTTTCACCTAGTGTACTCACAATGTTTCACTATATATAGAT
CTAATGTTGCAGTGAACTGAAATACTCCATTGCAACAAAAAAAACCCACATATTTTGGAA
ACCCCCATATTAAGGGAATTCGTTTTATTTTTTCTTCCACCGAAAAATGTTTCACCTAGT
GTACTTATAATGTTTCACTATGTATGGATCAAATGTTGCAGTGAACTGAAACATTCTTTC
GCTATTTGCTGAAACATTGTTTTTATATAAGGTGAAATAACACCCGATTTAAACGAGTGA
AACATTTTTGATCTACTTAGTGAAACAATTCCGATATACCTGGTGGAACATCGTGCAACA
T
>G7211-Map4#CLASSI/LTR/Gypsy
TCATCATCATCATCGGACAGACATCCACGACGAGTATATGATCGCCGACAACCCACCGCC
CCTGGCGGCGGGTGCATGGCTTTCACTCGTACTGTACGAGATGTCCGATGGCCTAAGAAG
TTTCTACCGGGAGCAATAGAGAAATACGATGGAAGCACCGACCCTGAAGAATTTCTTCAG
GTCTATTCCACAATACTCTATGCTGCCGGAGCAGACAACAACGCATTGGCAAATTACTTG
CCAGCTGCGTTGAAAGGATCTGCGCGTTCATGGCTGGTTCACCTCCCGCCCTACTCAATT
TCTTCGTGGGCAGATCTGTGGCAACAGTTCGTCGCAAACTTCCAAGGAACATACAAGCGC
CACACGATCGAGGACGACCTAAACGCGTTGACGCAGAATCCGGGCGAATCATTGAGGGAC
TATATTCGACGCTTTAACGAGTGCAGAAATACGATCCCCGAGATCACCGATGCTTCTGTA
ATCCGCGCTTTCAAGTCCGGCGTCCGAGATCGCTACACAACCCAGGAATTGGCGACAAGA
CGGATCACAACTGCTCGCAAGCTATTCGAAATTGT
>G7214-Map3#UNCLASSIFIED
TCATAGCTTAAATATTTCTTTTAAGATATTTGTTAGTTTATAATATGTAATATTTAATTC
ATCTATATAAGCACCAATCTATAAAGTTATTCTTCTTCATCATTTAAGAAGACGTAGGTC
TTTAAGTCTAAATCAAAAGTAAGGTGTTGTTTTTCTTTTTAATTAAATGTTTTGGGCTCT
TATTTTTAACGAATCTCAAAAAAGGTTATTTCTAATAAATGTGTTTTATTCCTTCTTTTA
GTTGGTTCACATTTGATATAATTTGTTATACGTACTTACATATGAATTAACAAAAATAGA
GTAGATATATTCTAGACCTTGCTTCCTATATTATGTGTGACTTATATATATTTTTAAATA
CATTTAGTCAACTTGAGTGTTAAAACCCAAATTTACTAGTAAGAAATATAATATTTAAAA
CCAGCTATCTTCTGCTATGGCATAGAATAGAGGGAAGTCTATTGATATGTAGTCACTTAA
AAATCATGCAGTGGTTATGTATGGTTGTCTCAATTTAAGGGAAATTAAGAACCACAATGG
TTCTAAGAAATTATAAGATTTTCTACAATTGGTTC
>G7215-Map4#UNCLASSIFIED
GTCGGTCGCCATGGCTGCCATCCCTCGCCCGCCGGTCGCCAGATCTGTCGCCGGTGTGCG
GTGTGCCCCTCTCGCCCCCTATACTTTTGCATTGATATGATATTGTTGTCTGTGCATTGA
GAAATTCTTGCCATCCACTTTGTGTGAATACTTCTATATGAGATCTATCGGTTTGAATTT
TTTGTGTGATGATGAATGTGAGCAAAGCAGCTCTGAGCCTGTGACAACGAGCACCACCAC
AGCAGCGTGCACCATTTTTTTTTGTTTGTTTTTCACACCAGTGACGGGTTGCACGCTGCT
TCTTTTTTTTTTTTGCTGGGTTAAAGACATCAGTGACGGGCCACAAAATAATGGGTCGTT
TGAGATAACAGTCACCTGTGACGGGTTTTATATGTGGTCCGTCACAGGTAGCCTTCACCA
CTGACAGGTCTACACCCGTCAAAGGTGAGGAGAGTCATCAGTGACCACTAATCTCTGACC
AGAGCTATATCCGTCAGAGGTGACACTTTGGGCCCGTCACAGGTAGCCCTACCCAGCGTA
GTG
>G7216-Map3#UNCLASSIFIED
CTCACACACTAATCATTTTCTTCATTCATGCAATCTTCAAGATTCTCATCATCTGAACTC
GAACTGATGATGTGCAGTGGCTTGGTCTTTCATGGCATCGTCAGCGAAGTTTGACCTCGA
GTCATGATCGATCAACCCGCGCACCTCTGCCGCGCGATCAATCTGGGCAGCGCTAGCTCC
GTCGATTTCCGCCGTGTTGCTGCGTGCGTCCGCGTCGCCGTTGCCGGCAGCGGCCGCCCT
TTCTTGCACGCACGTCGTCGTGTCGTCACCGCCGCCGTCCGTTTCCTGCCCGTGCGTCGC
CGTCACGCGCATCGCCGCCGCCATCCTTCCGCGCGCGCGAGATTAGCGATAGCCTGTTAA
TTAGTTTTTGCCCTAGTATGGTTTTGAAGGTAGATCAGTGCTCCAAGATTTGTGCACGCC
AGGTGGCAAGATCTTGATAGGGGTGCCACGCATGCTTTGTGGCATGGGGTGCCATACAAT
TTTTTT
>G7218-Map4#CLASSII/TIR/nan
CTCGCGCATCCTCAGTCATGCATTGGCAAATTTTCCTTCATTTCCCATGCCTCCTACAGG
TATAAATGGTTCCTTCATTAATTTTAATATTTGTACACTAGTATTATTATTTGCATTACT
AACTTAGTTTTATAGGAAAATATTATCTCGTCGACTCAGGTTATCCAAACCGAATAGGGT
ATCTTGCACCTTTCAAAGGAACCACATACCATATACCAGAATTTCGGCATCGTTCGGGAC
CTCCTCAAGGAAAGTACGAGGTGTTCAATTTCTTGCATTCCTCCCTTCAAAATGTTATTG
AAAGGTCTTTTGGAGTCTTGAAGCAAAAGTGGCGTATTTTGAAGGGCATCCCAAGTTTCT
CACCTACTACTCAGAAGCATATCATCATGGCTTGTCTTGCTTTGCATAACTTCGTCCGTG
ATAGCAATTTACGTGATAAGGAGTTTGAGAGATGTGATGCTGATGAGGACTACTTACTAC
>G7220-Map4#UNCLASSIFIED
ATATATATATATCGTTTTGCCTGATCTCTGAGCATGCTTAGTTTCTTTGTTACAAAATGC
TGAACTGAGATGAACTGAAAATTTCAGAAATGTGCGATGCGCAGGTGGAGATAACATGCA
GAGGGAGACAGCTCCTCCCGATCCTGACATTGCAGCATGTCCGTGACATCAGTAACTGCA
TGAATATTTTTTATTCATCTATTATACTGCTTGAACAGTAGAAGAAACTAGGATGATATG
GCAGTTATTGATGTTTTATCTTGTGCATATGCAGTGCTGCTAAGCTCACTTGGAAGATCT
TGGTCATGCGACATCCGGTGAAATTTTGGTTACTGTGATTGTATTTGGAATGTGACTAGA
TTTGGCTGTTAACTGTGTTGTAAATTTTGTGTTGTATTGGATGTTTGTCGAGTTGTGTTG
>G7223-Map6#UNCLASSIFIED
AACCGCCAGGAGCTCGTATGAGAGTTGGTTTGACTGCCCTAACTATGGCAGAATATTTCC
GAGATGTTAATAAGCAAGACGTGCTTCTATTCATCGATAATATCTTTCGTTTTGTTCAAG
CAGGATCGGAGGTATCTGCCTTATTAGGGAGAATGCCCTCTGCAGTGGGTTATCAACCTA
CTCTTAGTACAGAAATGGGTTCTTTGCAAGAAAGAATTACTTCTACTAAAAAGGGATCTA
TAACTTCGATCCAAGCGGTTTATGTACCTGCGGACGATTTGACCGACCCTGCTCCTGCTA
CAACATTTGCACATTTGGATGCTACTACCGTACTTTCCAGAGGATTAGCTT
>G7224-Map3#CLASSI/LTR/Copia
TATGCATGCGAGTAAGCCTACACCTGCTCCCATAGTCAAGGGCGATAGATTTGGGAAATT
TCAATGTCCCAGGAACCAGTATGAGATCGATCAAATGAAAGCGGTTCCATATGCTTCGGC
TGTCGGAAGCTTACAGTATGCTCAAGTATGTACGCGCCCTGACTTAGCTTTTGTTACCGG
GATACTTGGCAGATATCAAGGAAATCCAGGAATAGATCACTGGAGAATGGTAAAGAAAGC
TTTGCGTTATGTGCAAGGCACAAAAGGCCTCATGCTAACGTACAGAAGATCTGATTCCCT
AGAGATAGAAGGGTATTCAGATGCAGATTTTGCGGGAGATGTAGATGATAGAAAGTCCAC
ATCATGCTACATATTCACTCTCGCAAAAGGGGCTATTTCGTGGAAAAGCTCCAAGCAAAC
CGTCATAGCATCATCGACGATGTATGCCGAGTTTGTAGCTAGTTATGAGGCCACGGGGCA
GGCAAAATGGTTAAAGAAGTTTGTACCCGGGTTGAAAGTGGTCGACAGCATTCAAAGGCC
ACTCAAGATGTACT
>G7227-Map4#UNCLASSIFIED
AGTAAATTGTATTGGTGGTACACAAACTTATTAGATGGGTGCAATTTAGTACATAAACTT
GTAAAATATTCGTTTCAGTACACGAACTTGTCTAGTTCGTGCGAACGAGGACCAAAATAA
CTTGACAATGTTAATTTTATGAAGTGATGTTGATTAGGATATGGCGTGCATACGTTTAGT
GAGTATGCATAGAACATCCAATATTTATAAATTTGGTCTCTACTTTATTCTTCACCATGG
AAATGATGAATTTCATATATTTCTAACATTTATACCATTGCTCGTTTTTTAAATCTTTTT
CTACTATCACTATATTATATTCTATTTTTATTGAAGAGGTGTATGTCTAATAGCAACCTT
CTCATATATATGCCCTAAATCAATAAGATTAGCAATGTAGTGTCATTTTCGCCTTCCTCC
GCACGCACCAGACAAGTTTATACACCAAAACAAGCATTTTACAAGTTCGTGCACTAGATT
GTACCCACCTGACAAGTTCGTGTACCGGCGATGCAATGTACTC
>G7230-Map3#CLASSII/TIR/nan
TCCCTGAAGTTTCGCTTCGGGCTCAGTTTAGTCCTTGAGGTTTCAAATCATCCAAACAAG
TCCTCCAAATTAATCATTTGGGTTAATATAGTCCTTAGACCCAAAAAAAGTGCCACGTGA
GCATGCCAAGTCATCATCGCATGTAGCGGTATGAATGAAATGACCATTCTACCCTTATAT
ACCATATAGAAAAGAAAGAAAAAACACAAACAGAAAAAAATAACAGGCCAGCGGCAATCG
TAAGTGACAATTCTAAAACGATCATACACGTGTGAAAACATTTATATTCTTTTTTTTCTT
TCTTTTCTATGTGGTATATAAGGGTAGAATGGTTATTTCATTTATACCGCTGCATGTGAG
GATGACTTGGCATGCTCACGTGGCACTTTTTGTGGGTCTAAGGATTATATTAACCCAAAT
AATTAATTTGGAGGACTTGTTTGGACGATTTGAAACTTCAAGGACTAAACTGAGCCCAAA
GAGAAACTT
>G7238-Map3#UNCLASSIFIED
ATATGTAAATATGCATATTAGTATGAACAATTAGATTGTATTGTTTGAACCTAAAAACAA
AATACATACCGAGCAAGTTAAGCTGCTTCTCGCTATGTCAGGACAGCTATATAGCAATCC
TTTGTATCATTCCTAATTGTTCAAATAAATTAAAGTGATATGACATATAAGTATTGGCTG
CAAGCATGATGAATCTTTTCTTAAGAAACTAAGACAACAGTAAATGTATAGGATAGTGAT
TCTTTCTTCAAGTTTAGAGAAACCAATTGACAAAACTTTCATAGTGCTCCTGCTTGGTTC
AAATTAATCATAATGTATACTCAAATAGAATCCGGTCAAAATAACTGTTAAATTCAGGCT
TACCAAATAAAATCGAACGTATGATGAAAAGATTCATGCAAAGGGGAAGAGACTTGGTTA
TAGTGGGGATTGTAAAGGGGCTTATTAAAAGGTTTGGAAGAGAATCGCAAGAGGCACATG
AATCGTATTAACCATCGCACCTCATGTCCCAATTGATTTGGCGGTTTCTGCTGTAAATTA
ATGCATGTGATTAAGGGAGGGGAAGGGGAAGGAGCAAGGTGATTACCATGCA
>G7239-Map3#UNCLASSIFIED
GGGGGAGGGGGAGGCGGCCGGCTCGGCTAGGGGGAGGGGGAGGGGGAGGGTTAGGGTTAG
GGTTTCATCAATTTCAAAATTATCTGAGCCGTCCATCAAAATGAACGGCTGAGATCGATC
GAGGGTTTGGGCCGCACCACTTGGGCCGCACGCGGGCCAACAGTCCAGCAAGTGAGAGGA
AGAGTATAGGGATATAAATTAGACTTTGGTCACTTGTAGGCTGAAGAAGAAAGTGGGCTG
AAAAAGGCCCATAGAGATAAAAGAATTTTTATTTAGATTTTTATTTAAATAAATACTAAA
ATGATATTTGTATTATCAAAATTAGCAATTAAGCTACGTAAATTCCAAGAAAATTTCAAT
GAGTGTAATTAATGATATAGAAAATTTAATAAAAATTAAATCCAACCATAACATTTTATT
TCTCACACTTACTTTACTTATAAATTAATTTAATTATATACCTACCTACTTAAAAAATAC
CCAAATATTACAGAAAATTTATATTTCATTTAATTAGAATTTAATATGTTCTAATTCAAT
TTTATCTTTTTTT
>G7243-Map3_reversed#CLASSII/TIR/nan
GGAATATAAGGTTTGGGCTGAGCACAGACGGGATGAATCCATTCGGTGACATGAGCAGTC
GGCATAGCACGTGGCCAGTGGCACTTGTTATCTACAACCTTCCTTCATGGTTGTGCATGA
AGCGCAAGTATATTATGATGCCACTTCTAATCCAAGGGCCTAAGCAACCTGGCAACGATA
TCGATGTCTACTTCAGGCCATTAGTGGATGATCTTAAGTTTCTATGGGACCGGGGTGTGC
AGATGTGGGATGCGTACAAAAGAGAGTACTTCACCTTAAGGGCAATGTTGTTCGTTACCA
TCCAAGATTACCCCTGCTGCTGGTAACACATCCGGGCAAACAGTGAAAGGTGGTTGTGCA
TGTTTGCAATGCATGCGAGATACAGCGAGCAGGTGGCTAAGGTACTCCGGAAAGACTGTG
TACATGCGCCATCGGAGGTTTCTTCCAGCCGGCCACCAGTATCGTAGCAATACAAGAGAT
TTCGATGGCACGGTGGAG
>G7244-Map3#UNCLASSIFIED
AGCTGTTCATCAGCTGAGACTCCCATCATCTCGCAAAACTACAAGCAGCTCACCTCGCAA
ATTAACTGTCGGCCATGGCGGCTGCTGGTGAAGCTTCAGGAGGCAGGGACAAGTACCGGT
CGTTCATGTACGGCGAGGGAGAGAAGGACACCGTGTGGAGGCTTGGATCCCCTCCAAACT
ACGACGTCGTCAACAAGCTCTTCGAGGAAGAGAGAACCAAGGTAATTAATTTCACGACGA
ACACTACTCGTCAGAATTCATAACTAAACGCCGCAGAGATCGAATCAGGTATTGTGATTA
AGTTCAAAGCATTGTTGTGCACTTGTCACTAATTAGGAATGGCCAGAGGGGTCTCTGGAG
GAGAAGGTCCAGAGGTTGCTGAAGACCTGGGAGATGGAGCTCATCCACAAGGTGCGACCC
GAGGACCAGAAGAGCGTCCACTCGCAGAAATTCTGCGCGAGCACCAACGGTGAG
>G7245-Map4#CLASSI/LTR/Gypsy
TGGGCGGTGGTTTCGACGGCGGTTGGCGCGGGCGTGGGCGGCCGGAGGTTAGGGAAAGGG
CTGACAGGTGGGCCCCACCTGTCAGCGCCCGAGAGGGAGAGGGAGGCCGGGTGAACTTCG
GGAGTGGGAGGGAGGAGCGGGCCGGCGCGGGAGGAAATGGGCCGGCGGCCCAAGAAAAGG
AAAAAGGAGGGAAAAGAAAAGATAAAAGGAAAAAGGATTTTCCCAGGGATTTAATATTGC
ACTTTGCTTATTTTAATTGGTTAAAATTATTTCCAATGCTCTGAAAATTCCACTAAAAAT
CCTGTTAGCATATTTTGACATGTAGAATCCAAGAAAAATTCCACATGCCGATTCCGATTA
TTATTTGCATTTATTAATTTAGGGTTTCTCTCTTGCCTCTAAAGAAATAATTTCTTCCAA
CCATTTATTAATTGAATTTTTGCTAGGGAAAAGAACTTCTGGGCGCGACAG
>G725-Map20#CLASSI/LTR/Gypsy
CCACCCATTCCTCCTCGTCGGCTCGTCGCCCCGCTGCACCACCACCTTCTCCAACATCGC
AGCAGCGCGTTCCACGCCGTCCCCCTTTCCTCCGCTCCAGCCGAACACTGCTGCCTGCCA
TCATCGTTTCATCCTCGTCACCGTTCGTCCTCGCCGATCGACGTCCCGTCGGTCGCCCGG
CTCGTCGTCTCGCGGCGCCGCCTCCGTCGTCGGCATCGCAGCGGCGTGTTCCACGCCGTC
CTCGTCTCCGTGCAGCCGCTGCCGGCTGCCCTCGTCGCCTCCTCGCCGGCCCCGGTCGTC
GTCGTCGTCGTCGTCCTCTCGTCGTTCCCGGTTTCGCTCGTCGTGGCGTTCGTCCCTCCG
TCAAGCCGTTCTCGTCCGTCTCGTCCGCGCTCCGTCAAGCTGTGCCGCTGCAGCCCCCGT
CCTCGTCTTCGTCCTCGGCTCCGCGTCGTCAAGCCTCGTGCCGGCCGCGTCTCGCCTTCG
TCCAAGGATCGCCGCCGAAGCCGTCCCCTCGCCGTTCGTCTCCGTTGTGCCCGTGCTGTC
TCCGCCGCGCCCGTTCGTCGTTGTCGTTCCCACGCCTCGTCGCGTGGTGGTAAGGATCCC
TCTCCTCTCGCTGCCCCGTCCTCGTCCTTTCGGTGTCGCCCCGTACCCGTTGTGCGGTTG
TCGACCCCGGTACCCGTGTACCGGTGTCGGTAGTCGTTCACTTGTGCGGGTGGTGACCGT
GTAGTGTCCGTGTTAGTGTGCCCGCTCGGTAGCCGCGTGGTTTCCACGTGTGCAGCCCGT
GTGGTGTCTAGTGGAGTCCGTTTGTCGGCCACTCGCCTCGGTTGACACACGGGGTCCGCT
TCCGTCGACCCGTGGACCGTCTCTGTGTACTCGGTCTACCGCGGTCCTTTAGGTTGACAT
GTGGGGTCCGCATGTCAACGGCGCAGCCTTCCTGTCTTTTCCAGGCTAGCGCTTACACAT
GTTTTATAGTTGCAAAGCTTAATTATAATAATCCGCAAATCTCCATATAACAGCATTAAA
CTTCGGATGATCATATCTTGGTCATACGAGCTCCGAATCGACCCGTTCAAGTCTCCTAAT
GTTTGTTATAACCTAAAGAACCCTGTGCTTTCTTTTTATGTATTGTTATTGCTTCTTTAT
AGGCTTGTAGCTTTGCTTGTGTGCTTCGCGTAGCTTTCGTCGTTCCGGAGGTTCCCGAAG
CGTGGTTCGTGGTCGTCGCCGAAGGTTCGGAAGGCCGTTCTCTCTGAGCAAGGCAAGTCA
CATCATCCTTGAGCATATTGAATCCCAGTTTATAAAATTATTTTGATTTAAATTAATGCA
TTATCGCTTTATTTAAATTCCCGCGTTATCACTGTTTTATTTAGCCATGCCTATTTACCT
TTGTTATGACCTTATTATTATTGCTATTGTTATTATTATCCTTGTTCACCCTAGAATAAA
CAAAACCCCAACTAGTGGGTACTCTATTCATGGTTCCACTAGTATGAATTTAGGTAGATG
CTTCGCTGATTAATTAGGACAACATTAGGTGGTTTTTATAACTTTAGACTTTGGGAATTC
TCATATCATTTGGACACTATGGAATGGTTGGCTTATGGTGGAATTGGACATACACCTCTC
TTCCTCTATTCAAAACCCCTAAAACCTGTTTTTCCGGTGGGGTTTGGGTGCATGCCAGTT
GGTTTGGGAAGTAGCACCCCGGCCACTATAAGGATTAAGCTCGGGCCTCTGTTGCAAAGC
ACTACCGTACTTCCACATGTCTAGTGGGTAAGGCTTAGTTTGTGGCTCAGTCTGGTTATA
AACAAAAGTACACGGATTGGAGATGGATGAAGTCGGGGGTCGATGGACATTCTCTAGGGC
AAATGAAGGCTACACGAGCTGCGGCCCGGTAGTCGAGATGTCATATGGCACAGGGCTGGT
GTCCTGCTGCTAGGGGGCTCAGTCCTGCCTGCCTGTCCCGGGGGTTCCGGCCGTAGGTGG
GGTTGGGTCGGTACTCTTGTTTATGGCTAGGATGGGTTGGGAACTATGTCACGTCTTCCG
TCCGTATACCGTGGTGGTATGTGGCACGTGGTTACACGTGAGGAAGATGTGTCTTGTGGG
TAAAGATGTACACCTCTGATCAGAGTATAATCTATTCGAATAGCCGCGCCCTCGGTTATG
GGCAAGCCGAGCAATGTACCCAAGTCAGTGTTTTAATTCTTAAAATTTGCTCAACAACTA
AAATGTGGAATGGTTGGCCTGGGTTGGCTTGGGACGAGCTGGGACCCAGGGTCGGGTTGC
CAGTTCGGTCTGAATCATCGTAGGCCTTGGGTTAAGGCAGGTTCGTGAGGGTTCACGGCC
TTGATTAATAATACTGTGTAGCTCTAGGATCGTCTTTATAAAATGGCTTTGGGCAACTAA
GTGACTTTTAAATGCTGCTTTACTGCAAAACTTAACCCCTATATTATTATCCCCTTGTAC
CCCCCTTGCATTAATCATGCATCTGCCGGTGTGGCTTGCTGAGTACTGTGGTTGTACTCA
TTCTTGCTCAATCTTTCTCCCCCCTTCAGTAAGAGAAGCTTTGGAGAAGATGTCTTAGGT
GGAGTCCTGGCTTATACCCCAGTTGAGCGCCTGTGAAGATGGAGCCGTAGGCCCGCTAGT
CCGCTGCTGTTTATTTTTGATTGTCAGGCCTTAAGTGCCTTTGTAATAATGTAAATATTA
TCGATATAATAAAGATGTGTCTTTTATATCATGTTTGTATGGTGTACCCCGGCTTTTCCT
GGGACGGGGATTAATACACTAGCGTTCGGGAAAAGGCAAATTTTCCCGGTCGCGACAAGC
TGGTATCAGAGCCATCTCGACTGTAGGATAAGCCAAGTGGATAAAACCTAAGGACATATT
TTATAAATAAAACTATTTGCGAAAGTTCCTCTTTTCCTCCTTTCCCCTAATGCTATTTGC
AAAATGTTTATTCTCTTTTCTTCCTTCTTCGGATTTTCAACTAGTACTAGATGGTTAGTT
TTGCGAAGAAGAAGATGTCGTCAATTGTCTGCCGAAGCTCCGGAAGACTGCAGGATCCGC
TAGCGAAGTGGAGGAAGCAGTGAAGCCAGCTGTGAAGAAGCAGGAGTGAAGATCTTGGAG
AACCCGTCGCAGAACCTAAGCCACCCTCTAGGGTAGAGTCGTTAGTCGTGTGTTTCCTTG
CTTGTGTGTGTAGCGCGTGGTTTGCATCGGTGGGTTGTGATGTAACCATGCTAGGTTGTT
TGCTTAATCAACTTGCAGAATAAGTGAAACAAACAACACATCAACAAGAAGAGTTAGTTC
CTTTAAGGTCCTGTCTCTAGTTCTGGTCTATTCTTTCCTGGCTTGTTTCCTCTCTCACCT
CAATCCCTGTAACAGATGTTTAACAGAGAAAAAGGAAAGAATGTCAGCGGGTATGCCTCA
AGTAACTCAAGTTTTCAACTCAATCCACCACTGGCCTCAAGAGAGTTAACAAGGGCACAC
CCTTGGTCCATTCCAAGCATGCTGCTTAGTTCACAGCTACCATTGGTTGGAAGTCAAGAC
CAAAATCAGTATGTGTTTGATCGAGCATTTGCCACCCAGGTCAATGAGCTTCCAATGCCA
GAAGAGGATGTCCCCTTTTGTCATGATTGTAGAGAACAAGGACACTATGCCCTGAATTGT
CCATGGGTATATGCCAAAGAAGCCCCTTCCTTTGGTTTAACAGGGCAGACATCGCTAAAC
CAGCCTCCTCGCACCAAGTCAAGCTTGCAGCCTAGTGTGCAAAGTAGAGAGCCCAATGGA
GAGAATCCATTGAATCCCGGGAAATGCTTTCCTCCTAGCCTTTCGTACCACGTGGGGTCA
CGTACTAAGCAAGCCAAAGGCAAGAAGAGTAAGAATCAGAAGAGAAAAGCACCGATGCGA
ACTGAAGAAGAAGTACGTAAGATGACTATTACCAGCACCGAATGGCCTCCAGCAGGGATA
ACTATTCCTAGACGTCAAAGAGGAAATACCTTCCGAGGTGCACGACAGTTGACCCAGCAC
CTCCTAAGCCATGGTGGCAGAGTATCTGATAGTGAAGGGTCAGATCAAGTCTCCTCGGAT
TATGAAGATGAGTCTCCCCGACATCTCGGCGAGGAAGAGATGGAATCAAAAGCATGCACC
CGTTGTGGAGAAATTGGACACATTGCTAGCATGTGTCTCACACTCTGCCCTCATTGTGAA
GAAGACCATCCACCAGGGGAGTGTCCCACCCGCAAGGTCACATGTTTTCTGTGCGAAGGT
ACAAACCATGTGCCCAAGGATTGCCAACTCAGTGTGTTGTTGACCAAGACCGCAGAAATC
CAACGAACAACCCTACGATTGTCTCATCAGCTAGTCAGCTCCAACAGCAACATCGACGAT
ATCATCCACAGCACCAATGCTCCTCCTGCTGCACCTGACTCTGCAATAAATCATAGCAAT
AATACCTTCAGCACCAACCATTCTCTGCACCGACAGCCTCAGCAAAGAATTGTCGTCGAT
GGAAGAAGTTGTGTCTCTCCCCGACCTACTCCAGGCCGAGCAAAGGGCAATCAACCTCAG
GAGGGCGATACCAAGCAGAAGACCGTTATCCGCTTCAAACAGCAATCAGAAGGAAGCTTC
TCCTGTGAATGATAGCAATATGCAGTCCTATCACATCATCACAGAACCAATCAAGGATGA
TGCAGTCACTAGAACAATGCCAGCTATATCTCTCCAGAATCAAAATGAGCAGCCACGTTT
GTGGTTTTCAGTTCGCTACTTATCATTGTGTAATCGGGAGTTTGCAGCAATCATGTAATA
AATAAATATATTCATGATTATAAACAATGAGTTTGTTATGTTTATGGAAGATTCATGTTG
AGGATGCAATGTACCGATGTTAAGCACCTTCCCTTTTTGTTTAAGGCAAGGCCTTGTATT
CATGTAATAAGGGAGAAATGTGTAATAAAAACAAGTTCTATGAGGATTATTTCGGAAGAT
GCTGATATGGGATTATGTGTATAATTGTTTACTGTCAAAGGAGACCTAGGGTCTCATTTC
AGAGGAACTATGTTCTAACCTCGAGTTAATAACCAACCTGATGATGGAAAAGAAAATCAA
GCGATTAACCAAAGAGACATTTGTTTGGACTAAGAGTTTCAGATGTGTCTTTTTCGGATC
AAAGGCAACGACAGTCAGTATAGCTTTTGACGAAAACACTTCAAGGTTTCACTGAAAGGC
AGCAGACCAAAGTACCACATCGTCACCAGAAGCATCCACAACTCTCGGAGTGAAGAGTAC
TTAGTTGACAAAGGTCAAAAGGTGACTGATAGAAGATATCAAAAAAGATGTTTATTACCA
GGCAAAGAAGTAGGTCGAAAGGTGATTGATAAGAGAAATCTGAAAAGAACACATCAAGGT
TAAATGTGTAAAGGAATACTTTGAATGCTAAACTGAGGACAACATGAAGAGAATAGTGGG
AAGTAAACTGAATGTAAAGAAAGTGAATCCGAGTTGCCTGTTCGTGGGAACTATTCCCAG
TTATGAACCAAGTGATATGTTCGAAGATAGTCTATAGAGGTCAGATTAAAATCGCATCTA
ACAACGAAGCTTCAGATTTGGCAGGATAACGATCAAACAATAACAAGTCCAGCAGTAAAG
TCATTTGGGAAGACGTCAAAGCATGTCAAGTGGGATAAGTTGGTTCTGTTGAGAAACATA
ATTCAAAGGCGAAAGTTATCGACCCTCGCATCGAATAGCAGAAGTAGCTAGCACCCGGAG
ACCAGGAAAGCTAATATGAGGCAGTTTGTGGCAAGTTAGAAGTAAATGACAAGCATGATA
TTCTTATGATGACAAGCATGGTATCCTAGTAATGACAAGCTGATGTCGACGCATGACATG
AAGTGGGTAACTTGTATGAGGTTGACTCCAAAGATATGAACTATGAGAAGTTCTGGAACT
GAAGCCCCATCTTCAAGTGCCGCAACCCAGTCGAAGTCAGCTAAAAGGTTCAACCAGGGA
CAAGTCAGGTGAAGAGAAGATTCCATCTGCAACAGGAGATCGAGCCAAGCAGTCCAGAGT
GGAGAAGTTTTGCTAGGCAAGTTTGTTATAGAAGACGCGAGCGGAAGAAGTCAGACAAGA
AGAGAAGACCGCCCAACCTATCTTCTTGCTAGCCTCCTCGAATCTCGGGGACGAGATTCT
TGTAAGGGGGGGTGGATTTGTCACGTCCTGATAAATTCATCCCGAAATTAAAAATCATTT
TCCTAAAAGGAATAATAGAATTAATTAAAATTCGAAAAGAAATTGGCAAACACTAAAATA
CGTACAAGAAAAATTCGAATGTGGCCCGGAGAATTTTTGTTAAATTCTCCTTGGTCTAAA
AAGGAGCCCTCAAATTTTACTTGAATTTTCAGAGCACCGGAAATAATTATTAAGCAACAG
CTCGTCGCCCCGCTGCAAAACAACCTTATCAAACATCGCAGCAGCGCGTTTATCGCCGTC
CCCGCTAAAAAGAAAAAGCCTGCAAAAATAATCCTCCTCCTTCCTCCCTTTGGGCTCAAC
GCCCAGCCCAAAGTCCTCCTCTCCTCTACCCCTCGGCCCGCGGCTCCAAGTCTTCCTTTC
CTCCCTCTCTTTCTCTCCCTCTCCTTCTCTCCCTCCTCCTCTCTGGGCCCCCTTCCCCTC
CCGGCCCACTTCCTCCCTCCTCCCTCTCTCTCCCGGGCTGCCTCCCTCCCCCCCCTCTCC
CCTCCCTGCACCACCACCTGCTCGGCCCAGGCCGCCTCCCCCTCCTCTCCTCCCCCTCCT
CCGCTCAGCCGCTGCTGCCTGCCATCATCGTTTCATCGTCGTCTCCGATCGTTCTCGTCG
ATCGACGTCCCGTCGGTCGCCGCCGGCTCGTCGTCTCGCGGCGCCGCCTCCGTCGTCGGC
ATCGCAGCGGCGTGTTCCACGCCGTCCTCGTCCCCGTGCAGCCGCTGCCGGCTGCCCTCG
TCGCCTCCTCGCCGGCCCCGGTCGTCGTCGTCGTCGTCGTCCTCTCGTCGTTCCCGGTTT
CGCTCGTCGTGGCGTTCGTCCCTCCGTCAAGCCGTTCTCGTCCGTCTCGTCCGCGCTCCG
TCAAGCTGTGCCGCTGCAGCCCCCGTCCTCGTCTTCGTCCTCGGCTCCGCGTCGTCAAGC
CTCGTGCCGGCCGCGTCTCGCCTTCGTCCAAGGATCGCCGCCGAAGCCGTCCCCTCGCCG
TTCGTCTCCGTTGTGCCCGTGCTGTCTCCGCCGCGCCCGTTCGTCGTTGTCGTTCCCACG
CCTCGTCCTCGTCGCGTGGTGGTAAGGATCTCTCGTCCTCTCGCTGCCCCGTCCTCGTCC
TTTCGGTGTCGCCCCGTACCCGTTGTGCGGTTGTCGACCCCGGTACCCGTGTACCGGTGT
CGGTAGTCGTTCACTTGTGCGGGTGGTGACCGTGTAGTGTCCGTGTTAGTGTGCCCGCTC
GGTAGCCGCGTGGTTTCCACGTGTGCAGCCCGTGTGGTGTCTAGTGGAGTCCGTTTGTCG
GCCACTCGCCTCGGTTGACACACGGGGTCCGCTTCCGTCGACCCGTGGACCGTCTCTGTG
TACTCGGTCTACCGCGGTCCTTTAGGTTGACATGTGGGGTCCGCATGTCAACGGCGCAGC
CTTCCTGTCTTTTCCAGGCTAGCGCTTACACATGTTTTATAGTTGCAAAGCTTAATTATA
ATAATCCGCAAATCTCCATATAACAGCATTAAACTTCGGATGATCATATCTTGGTCATAC
GAGCTCCGAATCGACCCGTTCAAGTCTCCTAATGTTTGTTATAACCTAAAGAACCCTGTG
CTTTCTTTTTATGTATTGTTATTGCTTCTTTATAGGCTTGTAGCTTTGCTTGTGTGCTTC
GCGTAGCTTTCGTCGTTCCGGAGGTTCCCGAAGCGTGGTTCGTGGTCGTCGCCGAAGGTT
CGGAAGGCCGTTCTCTCTGAGCAAGGCAAGTCACATCATCCTTGAGCATATTGAATCCCA
GTTTATAAAATTATTTTGATTTAAATTAATGCATTATCGCTTTATTTAAATTCCCGCGTT
ATCACTGTTTTATTTAGCCATGCCTATTTACCTTTGTTATGACCTTATTATTATTGCTAT
TGTTATTATTATCCTTGTTCACCCTAGAATAAACAAAACCCCAACTAGTGGGTACTCTAT
TCATGGTTCCACTAGTATGAATTTAGGTAGATGCTTCGCTGATTAATTAGGACAACATTA
GGTGGTTTTTATAACTTTAGACTTTGGGAATTCTCATATCATTTGGACACTATGGAATTG
TTGGCTTATGGTGGAATTGGACATACACCTCTCTTCCTCTTTCAAAACCCCTAAAACCTG
TTTTTTCGGTGGGGTTTGGGTGCATGCCAGTTGTGGGAAGTAGCACCCCGGCCACTATAA
GGATTAAGCTCGGGCCTCTGTTGCAAAGCACTACCGTACTTCCACATGTCTAGTGGGTAA
GGCTTAGTTTGTGGCTCAGTCTGGTTATAAACAAAAGTACACGGATTGGAGATGGATGAA
GTCGGGGGTCGATGGACATTCTCCAGGGCAAATGAAGGCTACACGAGCTGCGGCCCGGTA
GTCGAGATGTCATATGGCACAGGGCTGGTGTCCTGCTGCTAGGGGGCTCAGTCCTGCCTG
CCTGTCCCGGGGGTTCCGGCCGTAGGTGGGGTTGGGTCGGTACTCTTGTTTATGGCTAGG
ATGGGTTGGGAACTATGTCACGTCTTCCGTCCGTATACCGTGGTGGTATGTGGCACGTGG
TTACACGTGAGGAAGATGTGTCTTGTGGGTAAAGATGTACACCTCTGATCAGAGTATAAT
CTATTCGAATAGCCGCGCCCTCGGTTATGGGCAAGCCGAGCAATGTACCCAAGTCAGTGT
TTTAATTCTTAAAATTTGCTCAACAACTAAAATGTGGAATGGTTGGCCTGGGTTGGCTTG
GGACGAGCTGGGACCCAAGGGTCGGGTTGCCAGTTCGGTCTGAATCATCGTAGGCCTTGG
GTTAAGGCAGGTTCGTGAGGGTTCACGGCCTTGATTAATAATACTGTGTAGCTCTAGGAT
CGTCTTTATAAAATGGCTTTGGGCAACTAAGTGACTTTTAAATGCTGCTTTACTGCAAAA
CTTAACCCCTATATTATTATCCCCTTGTACCCCCCTTGCATTAATCATGCATCTGCCGGT
GTGGCTTGCTGAGTACTGTGGTTGTACTCATTCTTGCTCAATCTTTCTCCCCCCTTCAGT
AAGAGAAGCTTTGGAGAAGATGTCTTAGGTGGAGTCCTGGCTTATACCCCAGTTGAGCGC
CTGTGAAGATGGAGCCGTAGGCCCGCTAGTCCGCTGCTGTTTATTTTTGATTGTCAGGCC
TTAAGTGCCTTTGTAATAATGTAAATATTATCGATATAATAAAGATGTGTCTTTTATATC
ATGTTTGTGTGGTGTACCCCGGCTTTTCCTGGGACGGGGATTAATACACTAGCGTTCGGG
AAAAGGCAAATTTTCCCGGTCGCGACAA
>G7251-Map4#UNCLASSIFIED
TTTTGACTGAAATAATGAAATAGCTGTTGATCTTTAACATGTTGATGAGCCGTGCTAGTA
ATCCGGTAATCAGGTTCAGTTGACAAATCATAGACCCTTATCTATGACTTTTCTCTAAAT
CTAAATATAAACAAGCAAATATAATATTTAATTTTCCATATTTCCTGTTTGTATGTCCGT
ATACACATCATATAGTCTGCAGCTTACCTTTTCTTTTACCAATGACATGGTTCAAGATGT
TGACAATGCGAAGGAAGCGTCCAAAGTCAAGGTCAGGATAATCAGACTTTGGGATGGCAT
AAATCCCAACAGACGTGATACTTATTAATAAAAGGTCGGTATAAATATTCCCCTTGCAAA
TAATGTTGGTATTTATGGGTATCCCCAGAGAGCGCTCACATTTACTATAAACGTTAACTA
AAAGATCTGTAGTTTATTAGGTCAATCGTATTACCATGACCATTGATCAATCAAAGAATT
TGTGTTAAAACCAAGATTAATTGTGCAACTTCTGGGATGCTCGCTCATTAGGCAGAAAGA
TCTTACCACAGTTGATTAGGTGGTTCGCATTCCTATGATATTCGATCTAT
>G7253-Map3#CLASSI/LINE/nan
TTATTAAAAGACAGCATTTAGGGGAATTGAATTCCCGAATACATCGCCCAGGATAAACAT
AAGAGTTGAACCATCTTTAACAAGAGAGAGTCAGCTGAAAAAAGGAAGCAAACTTCCTAA
TGAAACTAAGCAGCAATGAAGGAGCAAATCGACAGGGTACTACGGCAATGCCGCGACGAT
TGCATCCGAGGGCCTCTATTGATGTGCACTCCGCTTGACAAACCGGTAAGCCCCTTCGGT
TGCCTCCACGGAAACGACACATATGAGAGGTTTGTTGCGAAGCCGTAGATTTTGGTGTGA
GCATCACCGGACTCCGCAAAAAATTTCCACGGAGTTCATCGTTGAATCTGAGGAGCTCAG
ACTGTAAACCTGCAAACCAAGATTGCAAATCCAATCTGTGCTCAACCCGAACGATAAACC
CTGCATGGTTACTGCTGCCAAGAGACAAAGAGGAAGAACTTCCCCAAATCCAGCCAACCA
ATGACTCAATCCGAAGATGGTGGCGAAGAACTTGCTGTCTTGGTAACTCGATGGAGAGGG
TTGAAGAAGAGGAGACCATCCATACCACATCCACGCCA
>G7255-Map5#CLASSI/LTR/Gypsy
CTCTCTCTCTTCCCGTGAAACCCTACTCCCTTCCTCCCTCAAATCCGTGTGATTCGCTCA
TGGGATTCCAAAATTAAATAGGGGAAATTAAACCCCATTGAATCCTCTTCAATTCCCCCT
TAATTCCCCCTTGAATGGCGCCCCCAATCGCCGGGAACGGACGCGCCAAGTCCGGCCGCC
TTCCTTTGCCGCCGGCCGCCATTCCCGTCGCCGTTCCCGACCTCCTCCCGTGGCCGGCTC
CCTCCCCCATCCTATAAAATGGGATCCTCATCCCCTTTGCGTTCTACCGTTTTAGCCCCA
TCCCGAGCTCTCCCCGTGGTCCCTAGCCCCCTCCCCACCGTCGCCCTCTCTCTCCCACGT
CGCCGGCCGCCTCCAGCCGCCTGTGCCGCCTCGACCGTGCGCCGGCCGGCCGCGCCGTCG
CCTCCTCCAGCGTCGCCGCCACCTCCTCCACCCCGGCCTGCCCTCCGTTTCGCGCGGTGA
CCGCCGGAGGTGCACTCCCGCCGTCGCCCTTCTCATTCCTCCTTGCCGGCCACCTCCAGC
CGCACCTCCCGCCTCGCCCGTGC
>G7256-Map3#UNCLASSIFIED
GCGCGCCGGCGGCGCGCGTTTTAGGCCCAGAAGGCCCAGCGCCGGCGCGCGCGCCATTCT
GCTGTTCTGCACGCTTTTTTTTTTCTTCGTTTTTTCCCTTTTTTTCCTCACTTTTTTTTC
TGATTTTTTTTATCTTTTAGCATGTTTTGAGTTTGAAAGTTTTTAAATTTCGAGTTGAAA
ATTTTCAAATCTGGATTTGAAAGTTTTCGAATCTCGATTTGAAAATTTTCAAAATTTTCA
AATCTGGATTTGAAAGTTTTCGAATCTTGATTTGAAAATTTTCAAATCTCAAGTTGAAAG
TTTTCAATTTTTTTTCAAATCTGGACTTGAAAGTTTTTGAATCTCAATTCTCGAGTTGAA
AGTTTTTCAAATCTGAGTTGAAAGTTTTCAAATCTCAAGTTGAAAGTTTTCAAATCTGGA
TTTGAAAGTTTTCGAATCTCGAGTTGAAAGTTTTCAAATCTCAAATTGAAAGTTTTCAAA
TTTTTTCAAATCTGGACTTGAAAGTTTTTGAATCTTGATTCTCGAGTTGAAAGTTTTCAA
ATCGGAGTTGAAAGTTTTCAAATCTTAAGTGGAAAGTTTT
>G7257-Map3#CLASSI/LTR/Gypsy
TTGTTGGCGGTATGTCATGAGACCCTTCGACCAGACCTACCGAAACCATGCAACCAGCGA
GGATTCAGGCCCAAGACGATAAGATCATCTGGGCGAAGTCCCATGGCGAAGACTATGAAG
TAGAGATGGCGAAGGCTGAAGAATCGCGCTGGTATCCGGCAAGACCAAATGCATCATTGG
GCGAAGGGTGTATGCCGAAGGATGGGGACTTCGCCATAACAAGCCCAACTTTGAAGAGGC
CCAAGGGGCCATCCCAGCCGCTCAGGCCTGTTCGCCAATTGGCCCATTAGAGGCCCATGT
ATCCAAATTACACTGTATACCCAATCAAACGTCCCTTTCATAAGGGCAGCCATGTAAATT
CCCCTGTAAAGCCTAAACCCTAATGGGGGAACCTGTAATAGGATTATAAATAGCCCCCTA
GGGACATGTGAAGTGGGGATCCCAAAGAAAAATCTCAAAATAATACATTTACTTTTTCCA
ACACTGTTGAGTAACCACGTCCTTCGACGTACGCGGTTGTCGCTTCGACAACAG
>G7258-Map3#UNCLASSIFIED
GCGCCCGTCGTTCGTGGCGACCGGCGGCGGCAGCGGCTTCTTTTTTTTTTAATTTGTGAT
GATTCACTGTGATGTATTTGACTGAGAAGTTAGAAATTTGTGATTCATTGTTTGGATCTG
TGATGTATTTGAGTAATTTCTTAGGATATTGTGATGTATTTGATTTGTGTGTATAAGTAA
CTTTATGATTGTGATGTGGATTTGGTGATGTGAATTTGGGATGTTAGTTAGATTTGGGGA
TTGATTTGGGGATTTGCCTACTTGATTCGGGAGAAAATAAAAATGAAAAAAGAAAAAGAA
AAAGGAACCATCTGCACTGCCGCTATTGTCTCTTTAGTCCTGGTTGGGTAACAACAACCC
CTACTAAAGATCCCTTTAGTCAACCGGGAATAAAGATGTATCTTTAGTCCCGGTTATTTC
AACCGGGACTAAAGATGGACATCTTTAGTCCCGGATCCTTACTCCCGGTTGGAAAACCGG
GATTAAAGGGGGGTTCTCAACCGGGAGTAAAGATGGTTTCTCCA
>G726-Map3#CLASSII/TIR/nan
AAAACAAACTAAAATGAAAACTAAAAGAAGTACAACACATTAATATTAGTTTAAAACTTT
AGAAATAGTAAATAAGAATTATTTGGTGTAATATTTTATAATTTTTGTATGAATAATGAT
ATGTCATTAATGTATGACTGTTGAAAGAGTTTGTAATTATTTTATCATTATTGTATGACT
GTCATTATTGTACGAATAATTATTTGTGTACGATTTTTTTTTCATTTCATGTAGATGGAT
CGGCAATGGATGTACGCTGACCGGCGGTACAAAGAGTTTATTGACGGCGTGCATTATTTT
TTGAGAGTGGCCGAAGCTAACAGGCATAAGGGTTTTATTTGTTGTCCATGCAATAAGTGT
AAGAATCAGAAGGAGTATTCTGCATCCAGGACTATTCATTTCCACTTGTTTGAGTCGGGG
TTCATGCCAAGCTATAATTGTTGGACATCCCACGGAGAGCAAGGGGTTGAAATGGAAGAA
GATGAAGTGGAAGACGACAATATTCCAGACTTTACTCAGTACGCTGGATTTGAAGGAAAT
CAAACGGGCGAGGAGGAAAGGGATGCTGATGGTAACGACGTTGCGGATGATCTTGGTCAG
ATGTTGCAGGACGCCAAGGAGGACTGCGAAAGTGAAAAGGGGGCCCATAAATTGGACAAG
ATGTTAGAGGACCACAGAACGTCGTTGTACCCAGGTTGCGAGCAGGGGCACAAAAAGTTG
GATACCACTCTGGAGTTCTTGCAATGGAAGGCAAAAAATGGTGTTAGTGACAAGGCATTT
GGCGATTTATTGAAACTCGTCAAGAACATTCTTCCGGAGGGAAACAAATTGCCCGAGACA
ACGTACGAGGCTAAGAAGATAGTCTGCCCTCTAGGACTGGAAGTTCAGAAGATTCACGCA
TGTCCGAATGATTGTATCCTATATCGTGATGAGGAGTACGAGAACCTAGAAGCATGCCCT
GTTTGTAAAGCACTACGATACAAGATTAGACGAGATGATCCAGGAGAAGTTGACGGGCAG
CTAACGAAGAAGAGAATTCCTGCTAAGGTGATGTGGTATTTCCCTATAATACCACGTAGC
TAAGGCGTTTGTTCAGGAACAAGGGGAATGCTAGAATGATGCGTTGGCACGCTGAAGAGC
GTCAACAGGACGGGATGCTGAGACACCCCGCCGATGGTTCGCAGTGGCGAAACATCGACA
GAAAATTTAAAGACTTTGGAAAGGACGCACGAAACATACGGTTTGGTTTAAGTACGGATG
GCATGAATCCTTTTGGAGAGATGAGCAGCGGCCATAGCACTTGGCCCGTTACGATGTGTA
TCTACAACCTCCCCCCTTGGCTATGCATGAAGAGGAAGTACATAATGATGCCGATTATTA
TTCAAGGCCCCAAGCAACCTGGTAACGACATCGATGTGTACCTAAGACCACTGGTCGAAG
ATCTTAAACTGTTGTGGAAGAAGGAAGGTGTCCCCGTGTGGGATGAGGACAAACAGGAGG
[truncated: 12,981,721 more chars]
