# Supplementary material for: MCHelper automatically curates transposable element libraries across eukaryotic species
Source: Genome Res. 2024 Dec;34(12):2256–68. doi: 10.1101/gr.278821.123 (PMC11694758; doi:10.1101/gr.278821.123)
Supplement: Supplement 6 [file Supplemental_Data_S3.zip]

Archive with 25 entries (20 files):
- Supplementary Data File S3/
- Supplementary Data File S3/.DS_Store
- Supplementary Data File S3/Ccornix/
- Supplementary Data File S3/Ccornix/.DS_Store
- Supplementary Data File S3/Ccornix/EDTA+MCHelper.fa
- Supplementary Data File S3/Ccornix/EDTA.fa
- Supplementary Data File S3/Ccornix/Reference.fa
- Supplementary Data File S3/Ccornix/REPET+MCHelper.fa
- Supplementary Data File S3/Ccornix/REPET.fa
- Supplementary Data File S3/Ccornix/RM2+MCHelper.fa
- Supplementary Data File S3/Ccornix/RM2.fa
- __MACOSX/
- __MACOSX/._Supplementary Data File S3
- __MACOSX/Supplementary Data File S3/
- __MACOSX/Supplementary Data File S3/._.DS_Store
- __MACOSX/Supplementary Data File S3/._Ccornix
- __MACOSX/Supplementary Data File S3/Ccornix/
- __MACOSX/Supplementary Data File S3/Ccornix/._.DS_Store
- __MACOSX/Supplementary Data File S3/Ccornix/._EDTA+MCHelper.fa
- __MACOSX/Supplementary Data File S3/Ccornix/._EDTA.fa
- __MACOSX/Supplementary Data File S3/Ccornix/._Reference.fa
- __MACOSX/Supplementary Data File S3/Ccornix/._REPET+MCHelper.fa
- __MACOSX/Supplementary Data File S3/Ccornix/._REPET.fa
- __MACOSX/Supplementary Data File S3/Ccornix/._RM2+MCHelper.fa
- __MACOSX/Supplementary Data File S3/Ccornix/._RM2.fa
