# Supplementary material for: MCHelper automatically curates transposable element libraries across eukaryotic species
Source: Genome Res. 2024 Dec;34(12):2256–68. doi: 10.1101/gr.278821.123 (PMC11694758; doi:10.1101/gr.278821.123)
Supplement: Supplement 6 [file Supplemental_Data_S3.zip › Supplementary Data File S3/Ccornix/EDTA+MCHelper.fa]

>TE_00000323_LTR#CLASSI/LTR
tgttggggaagatgaaacaggaaagccttataaatatgattgcctgacaaaagattttgg
gaatatgaaaactacaggcaacatcgaaatgaaagccacttttgaaataccaagtcttag
ttactgaacaactggaaaacaatggtatggccgactgaaggtaatcccctcttgattgaa
caataccctctgcttgcaggcaggtccaagggtcagagcagaccctactagctcagcaga
aggggtccaaagagtagtttttagaagttaagatgtaacactctatggtaatataagaac
tcttataggctgtatgtaaatgctataggatttgtatcttgtattagattggttagtgac
aattagaatattcagtacagaagatgatttattgtattgtaaccaggacttcagacatca
cttctacttctcttctcttacttctactcttgctcttacacctctctctctctctctctc
acccgcttactctcttgctctcttgggcctgctcagagctgagtctggcagctctgagca
gtgcccctatacccacgccctttgcaataaaccgcatgtgtcccaagatctgcctataga
gatctctcgtctcctccgtctccgccgtcccgaccgcccccgaaacctac
>TE_00001240_LTR#CLASSI/LTR
tgagaggaaagctaatgtctttacaaacaatttgatgggtgaaggtatgggtgttaacgt
ctttgaaatgggtcttaatgtctctactaactttgggcagcaggtttgttgcagagccca
gacagcttggctcctgaaacagacaagggtctgcacaagcctgaacttctgaactttggg
gtaaaatagtaggttcaaggggggatatgtggtaggcggttcgggaaggctgtaccttcc
tggtacctcagccaatggggaaaggaagagggcaacatgcggccgggagtttgggataaa
aggaggctgcgccctccgaaacctcgagagagaaaaccccgcgggcgtgtgccccagtgg
actctctccctttattcgaataaagttgcaggactcctctgtctcctttttggacataaa
cctctggcgtttgtggattttcctg
>TE_00003060_LTR#CLASSI/LTR
tgaaaggaatgagaaggaggtgtctttacaaacaaactgtgggcctgctggtagataaag
ccagatactgagaggtgaaagaagcaatgggaggaaccataaattccataggaattccac
taaattgacacagactgttactcacccaaggccgtgctaaatccctggatttagagaaaa
agaacagagacacaaggaaaaaaaagggggggggggtacacattagaagggggtctgtat
taagcgatttgggaagtctgtacctctcaagtacctcagccaatggggaaagagagaggg
aaatgcggccgggaaattaggataaaaaggaggctgcgtcctccaacaatttgagagacc
ccatgggaaatgcccatggcctctccctttattcgaataaagttacaggactcctctgtc
tcctttttggacataaacctctggtgtttgtggattaattttcctgac
>TE_00003492_LTR#CLASSI/LTR
tgtacggaaaatcacgctatgaaaagccagtgtccataaaggagacagaggagtcctgca
actttattcgaataaagggagagagtccactggggcacacgcccgcggggttttctctct
cgaggtttcggagggcgcagcctccttttatcctaaactcccggccgcatgttgccctct
tcctttccccattggctgaggtactaggaaggtacagccttcccgaaccgcctaccacat
atccccccttgaacctgtcattttaccccaaagttcagaaactcaggcttgtgcagaccc
attgtctgtttcaggagccaagctgtctgggctctgtaacaaacctgctgcttgaagtta
gtagagacattaagacccatttcaaagacgttaacacccataccctcacccatggaattg
tttgtaaagacattagcacacatctttcctatc
>TE_00004751#CLASSI/SINE
attagctcagttggttagagcatggtgctaataacaccaaggttgtgggttcaatccctg
tatgggccattcacttaagagttggactcgatgatccttgtgggtcccttccaactcaga
atattctgtgatt
>TE_00004753#CLASSI/LINE/CR1
tgaaacttggtgggatgaatcccatgactggagtgtgactattgatggctacaggctgtt
cagaagggacaggggaggaaggagagataggggggttgccctttacatcaagaggtggat
tgagtgtggagagcttctctgaagaacagccatgagcaggtcgaaagcttgtgggtaaga
aacagagactgaggcaacaaagggaatcttgtggtggtgtctgttacaggcccctgatca
agggcagcctattgacaaaaccttcttgctccagctacaggaggcattgtgctcgcaggc
tcttgtcctgctgggggacttcagccaccccagcatctgctggaaaagtagcacagagag
ctgtaggcaatccaggagattcctggaatgcatggaggataacttcttgatccaggtaat
agacagccctgccagaggggatgtgttacaggatctgttggtcaccagtgcaagtgagct
aatgggggacatcaagattggaggcagcctgggctgcagtgatcatgccctggtggagtt
tgcagtcctgagggatatgggtcaggtaaggagtaaagtcaggcccctgaactttaggaa
agtagaattccagttcttcagggaactagtcagtgggatcccttgggagacttccctcag
ggacaagggagagaacagagctggcagatctttaaggaccctcccttagagcgcaagagc
tgcaatccccaggagcaagaaatcagacacggaaggtaagagactggcatggctgagtag
ggacctgctggtcaaactaaagggcaagaagcaaatgcatagacagtggaaacagggaca
ggtatcctgggaagtgtatagggatgcagcctggttgtgtagggatggggtgaggaaggc
caaggtgcagctggagctgaacttggcaagggacacaaagaataacgggaagggcttcta
caggtatgtcaccagaaaaggaaggtcaaaggaggtgtacatcccctgataaacaatgct
ggaaaactggtgacaagtgatgaggagaaggctgaggtactcaacaacttttttgcctca
gtcttcaatggtaacctctcttcccacacctcttaagtggatggacagcaggatggggat
tgggggagcaaagtccctcccactttaagtgaagatcaggttcatgaccatttgaggaac
ttgaacatacttaagtctatggggcctgatgagatgcatcccagagtcctgagggaattg
tctgatgtagttgtcaagccactctccatgacatttgaaaagttatggcagtcaggtgaa
gtcccaggtgactggaaaaggggaaacattgtacccatctttaaaaagggtagacaggag
gaccctgggaactactgacctgtcagcctcacctctgtgcctgggaagatcatggaacag
atcctcctagaagctgtctaaggcacatgtaggacagggaggtgatttgggacagccagc
acgactttaccaagggcaagtcctgcctgaccaacccagtggccttctatgatggagtga
ctccatcagtggacaagggaagggctacagatgtcgtttatctggacttctgtaaagcct
ttgacactgttccccataacatccttctctctaaactggagagagatggatttgatgggt
ggactgttcgtggataaggaattggtgacagtgacatccagagggtagtggtcaatggct
cagagtcgcaatggacatcagtgacaagtggtgtccctcaggggtctgtattgggaccag
tgttattaatgtcttcattaatgacatagatgaagggatcgagtgcaccctcagtgaatt
tgcagatgaccccaagctgagtggtgctgctgacacacctgaaggatgggatgccatcca
gagggacctggacaagctggagaagtgggcccatgggaatctcatgaggtttaacaaggc
cagtgcaaggtgctgcacctgggtcagggcaactcctggtatcagtacaggctggggatg
aacagatggagagcagccctgtgagaaggacttgggggtgctggtgggtgagaggctgga
catgacccagccatgggcactcacagcccagagagccaaacgtgtcctgggctgcatcca
aagcagcgtgggcagcaggggagggaggggattctgcccctctgctctgctctggtgaga
ccccacctggagcgctgcatccagctctggggtcccagcacaggaaggacatggaactgt
tggagtgagtctagaggaggccaccaagatgattagagggatggagcacctctcctgtga
ggaaaggctgagagagttgggttgttcagcctggagaagagcaggctctggggtgacctt
attgcagccttccagtacctgaagggatacaagaaagcgggagagggactttttacaagg
gcatgtagtgatagaacaagggggaatggctttaaactgaaagagagtaggtttagatta
gatattaggaagaatttctttactgtgagagtggtgaggcactggaacagttgccctgag
aagttgtggatgtcccatccctggaaatgtttaaggccaggctggatggggctttgagca
acctggtctagtggaaggtgtccctgctcatggcaggggggttggaactagatgatcttt
taaggtcccttcca
>TE_00004754#CLASSI/LINE/CR1
ctggagtgtaactattgatggctacaggctgttcagaagggacaggggaggaaggagagt
gaggggttgccctctacatcaagaggtggattgatgtgaagagcttctctgaagaacagc
catgagcaggtcaaaagcttgtgggtaagaacagagactgaggaacaaagggaatcttgt
ggtgggtctgctacaggcccctgatcaaggggagcctattgatgaagccttcttgctcca
gctacaggaggcattgactcgcaggtcttgtcctgctgggggacttcaaccaccccaaca
tctgctggaaaagtagcacaggagctgtaggcaatccaggagactcctggaatgcatgga
ggataacttcttgagccaggtaatgacagccctaccagaggggatgtgttacaggatctg
atggtcaccaatgcaagtgagctaatggggacatcaagattggaggcagcctgggctgca
gtgatcatgcactggtggagtttgcagtcctgagggatatgggtcaggtaaggagtaaag
tcaggccctgaactttaggaaagcaaacttccagttttcaaggatagtcagtgggatccc
ttgggagactgccctcagggacaagggagtagaacagagctggcagatctttaaggagcc
ttccatagagcacaagagctgcaatccccaggagcaagaaatcagacaaggaaggcaaga
gactggcatggctgagtagggaactgctggtcaaactaaagggcaagaagcaaatgcaag
gcagtggaagcagggacaggtatcctgggaagagtatagggatgcagctggttgtgtagg
gatggggtgaggaaggccaaggtgcagctggactgaacttggcaagggacacaaagaata
acaagaagggcttctacaggtatgtcaccagaaaaggaaggtcaaagaaggtgtacatcc
cctgataaacaatgctggaaaactggtaacaacagatgaggagaaggctgaggtactcaa
caatttttttgcctcagtcttcaatggcaacctctcttcccacacctctaagtggatgga
cagcaggatggggactgggggagcaaagtccctcccactgtaagtgaagatcaggttcat
gaccacctgaggaacctgaacatacataagtctatgggacctgatgagatgcatcccaga
gtcctgagggaattggctgatgtagttgtcaagccactctccatgatatttgaaaagtta
tggcagtcaggtgaagtcccaggtgactggaaaaggggaaacattgtacccatctttaaa
aagggtagaaaggaggaccctgggaactactgacctgtcagcctcccctctgtgcctggg
aagatcatggaacagatcctcctagaagctgtgctaaggcacatggaggacagggaggtg
atttgggacagccagcacggcttcaccaagggcaagtcctgcctgaccaacctagtggcc
ttctatgatggagtgactccatcagtggacaagggaagggctacagatgtcattatctgg
acttctgtaaagcctttgacacgtcccccacaacatccttctctctaaattggagagaga
tggatttgatgggtggactgttggtggataaggaattggtatggtacatccagagggtag
tggtcaatggctcagagtcccaatggacatcagtgacaagtggtgtccctcaggggtccg
tattgggaccagtgttattaatgtcttcattaatgacatagataaagggatcaagtgcac
ctcagcaaatttgcagatgacaccaagctgagtggtgctgttgacacacctgaaggatgg
gatgccatccagagggacctggacaagctggagaagtgggcccatgggaatctcatgagg
tttaacaaggccaagtgcaaggtgctgcacctgggtcagggcaacccctggtatcaacac
aggctggggatgaacagatgagagcagccctggagaaggacttgggggtgctggtgggtg
agaggctggacatgacccagccatgggcactcacagcccagaaagccaaacgtgtcctgg
gctgcatccaaagcagcgtgggcagcagggcgagggaggggattctgcccctctgctctg
ctctggtgagaccccacctggaacactgcatccagctctggggtcccagcacaggaagga
catggatctgttggagcaagtccagaggaggccaccaagatgattagagggatggagcac
ctctcctatgaggaaaggctgagagaattggggttgttcagcctggagaagagaaggctc
tggggtgaccttattgcagccttccagtacctaaagggggctacaagaaagatggagagg
gactttttacaagggcatgtagtgatagaacaagggggaatggctttaaattgaaagaga
gtagtttagattagatataaggaagaatttttttactatgagagtggtgaggcactggaa
caggttgcccagagaagttgtggatgccccatccctggaaatgttcaaggtcaggttgga
tggggctttgagcaacctggtctagttgaagatgtccctgtcatggcaggggctttggac
tagatgatctttaaaggtcccttccaacccaagccatt
>TE_00004755#CLASSI/LINE/CR1
tgtggcacgtctctggggtgtggcacggcagtttgcgcggcagttcgcgcaggcagggtt
ttaggttttctttctgctagtggggttttttgtttgtttttgtgttgaggtttgtttggt
tggttttgcggttttttttagtaatggtctttacacggtcgaaagctgtagtttgtacaa
gtgtatgtggccaggtggagccctccaaaaaggatgcatctgtacagacccattcctgtc
aggagtgtttgagcttgtcagtggtttcagggggtgttgtggaggaggcttgcctgaggt
gtgaacaggtgaatgatctcctttctctggtggcagagcttagggaggaagttgaaagat
taaggagtattagggaaagtgaaagggaaatagactggtggagtttcaccctttcatctt
tgagggaggcacaccaggagtcagagggctcctatgccttctactctcaggcaataggag
ggcacctggtggatgaaggggagtggaaatgggttcctgcttggggaggtagtaataaaa
attcctcccgactcccatcccctagtcaggtgtcacttcagaataggtatgaggccctgg
atctagagggccagccagatgatttagatgattcagaagatttagaagaaaattatctgc
ccagtgagcctctcaattctgcttcgtttgtcggacggatcactacctctagcattatga
agaaaagaagggtagtcgtggtaggtgactctcttctgaggggaatagagggccctgtgt
gtcgactggacccatcccacagggaggtctgttgcctccctggggcccgggtacaggata
ttactgagggacttcctgggctgattcagccctctgattattacccattgttgatactcc
aggctggcagtgatgagattgaaaagaggagtattagggcaattaaaagggactttaggg
cactgggtcgagtggttgatagggcaggggcacaggtagtgttttgctcagtccctttgg
tggcagagaaaaatgatggaaggaataggagagctcacattattaacaagtggctcaagg
gttggtgtcattggcagaattttgggttctttgatcatggggcaatttttacggtacctg
gcctgctggagccagatgggctccatctctctgttaagggcagaaggtttttagctcatg
aactggcagacctcattgagagggctttaaactaggtttgaagggggaaggggatgcagc
tgggctgtctggaagcaggcccaagggtggtgagcctgagttaggggtgaaatcagtagc
ccagctgaggtgcatgtatactaatgcacgcagcatgggtaacaaacaagaagagctgga
ggtcatggtgcagcagcgaagctatgatgtagtcgccatcactgaaatgtggtgggatga
ctcatagctggagcactgcattggatggttacaagctcttcagaagagacaggaaaggga
gaagaggtggaggggtggccctttatattagggaggcttttgatgccatgggtgttgaaa
ctaatgacgatgaagttgaatgcctatgggtaagaattagggggaaggccaacaaggctg
acgtcctgctgggagtctgttatcgaccacccaaccaggaagaagaggtggataacttat
tttataagcagctggatgatgtttcaggatcatcagcccttgttcttgtaggtgacttta
acctgccagacatctgctgggaacttaatacagcagataagaggcagtccaggaagtttt
tagagtgtgtggaggacaactttttgtcacaactggtgggtgagcctaccaggggaggga
ctatgttagacctgttgtttgcaaatagagatgggctggtgggagatgtggtggttggag
gccgtttggggcatagtgatcatgaaattatagagttttcgatatttggtgaaatcagga
ggggcatcaataagacttttacactggacttctggagggcagactttggcctatttagga
gacttatttggagagttccttgggaagcagcccttaaaaacaaaggagttcaggaagggt
gggcgtgcttcaaaacagagatcttgagggcacaggaacagactgtccctgtgtgccgaa
agatgagtcgacgaggtaaatgtccagcctggatgggcaaggaggttttggaggaactta
ggaataaaaagaggatgtatcatctttggaaggagggtcaggtctctcaggaagtattta
agggggttgttagggcatgtaggaaaaaaattagggaggccaaagctcagcttgaactta
atttggcgacttctgtgaaggataataaaaaatgtttttacaaatatattaatggtaaaa
ggaagggtaagaccaacctttgttctttattggatgcgggagggaatttagtgtctgcag
atggggagaaggcagaggtgtttaacgccttctttgcctcagtctttatcggaaagatgg
tttgtcctcaggacaactgtcctcttgggttggttgatggtgtcagggaacaggatggtc
cccctgttatccaggaggaggcagtcagagaactgctgggctgcttggatgttcataaat
ctatgggaccagatgggatccatcccagggtgatgagggagctggcagatgagcttgcga
agccactctgcatcgtttaccaacagtcctggctcactggtgaggttccagatgactgga
agctggccaatgtgacacccatttacaagaagggtaggaaggaggatcctggtaattata
ggccagtcagtctgacctcagtacctggtaaggtaatggaacagcttgttctgagtgtca
tcacacagcatttacaggatggctggggtatcagacccagccagcatgggtttaggaggg
gtaggtcgtgtttgaccaacctgatctccttttatgaccaggtgacctgcctggtggatg
caggaagggctgtggatgttgtctatttggacttcagcaaggcctttgacactgtctccc
acagcatactcctggaaaagctggtagcccatggcttggacaggagcattctttgctggg
ttaggaactggctggatggccgggcccagagagtggtggtgaacggtgctgcatccagtt
ggcggccagtcactggtggtgtccctcaggggtctgtgctggggccagttttgtttaata
tttttattgataacatggatgagggtattgagtcttttattagtaaatttgcagatgaca
ctaagctgggagcatgtgttgatctgatggaaggtaggagggctctgcagagagacttgg
aacggttggatggatgggcagagtccaataagatgaagtttaataagtccaagtgccggg
tactgcattttggccacaataatcccctgcaatgttataggctggggacagtgtggctgg
acagtgcccaggcagaaagggacctgggggtactggtcgacagctggctgaacatgagcc
agcagtgtgccctggtggccaagaaggccaatggcatcctggcctgtatcaggaatagtg
tggccagcaggagcagggaggtcattcttcccctgtacttggcactggtgaggccgcacc
ttgagtactgtgtccagttctgggcccctcagtttaggaaggatgttgaggtgcttgagc
gtgtccagagaagggcaacaaggctggtgaagggcttggaacacaagccctatgaggaac
gactgagggagctggggttgtttagcctggagaaaaggagactcagaggtgaccttatcg
ctctctacaacttcctgaagggtggttgtagtcaggtgggggttgatctcttttaccagg
cggcaactgacagaacgagaggacacagtctcaagctgtgtcaagggaaatttaggttgg
atgttaggaaaaagttttttactgaaagggtgataaagttctggaatggtctgcctgggg
aggtggtggagtcaccatccctggatgtgtttaaaaaaagattggatgtggcactcggtg
ctgtggtttagttgaggtgttagggcatgggttggactcggtgatcttgaaggtctcttc
caacctagtgattctgtg
>TE_00004756#CLASSI/LINE/CR1
caagaagggcaggaaggaggacccgggaactacaggcctgtcagcctcacctcagtgcct
ggaaggtcatggagcagatcatcctgagtgccatcacaccaattacaggacgaccagggg
atcaggcccagccagcacggg
>TE_00004757#CLASSI/LINE/CR1
cagcctggagcaaaggaggctcaggggggaccttgtggctctcacatccctgacaggagg
gggcagccaggggggtcgggctctgctcccagggaacaagggacaggaaagaggaaatgg
cctcaagctgtgccaggggaggttcaggttggacatcaggaggaatttcttcatggaaag
ggtggtcaggcattggaaggggctgcccagggaggtggtggagtccccatccctggaggt
gtccaaggaaggcctggacgtggcactcagtgctctgggctgggtgacaaggtggggatc
gggcacaggttggactcgatgatcttggaggtcttttccaacctcagtgattctgtgatt
ctgtaggaagcctccggg
>TE_00004759#CLASSI/LINE/CR1
ctctactcagccctggtgaggccacatctggagtgctgtgtccagttctgggctcctcag
acaagagagacatggagctcctggagcaggtccaggagggcacaaagatgattaagggac
tggagcatctctcttatgaggaaaggctgagggagctgggcctgttcagcctcgagaaga
gacactgagaggggacctcatcaatgtctatagtatctgaagggagggtgtcaagaggat
ggagccaggctcttctcagtggtgccaagcaataggacaagaggcaatgggcagaaactg
atgcacaggaagttccacctgaacatgaggaagaacttctttactgtgcaggtgaccgag
cactggaacagattgcccagagaggttgtggagtctccctcactggagatattcaagaac
catctggacacaatcctgtgccatgtgctctgggatgaccctgcttgagcagggaggttg
gaccagatgacccactgtggtcccttccaacctgacccattctgtgattctgt
>TE_00004760#CLASSI/LINE/CR1
aagggaaacaaagaattgtggcctactaatggagaggagactggtgacaggactaggagg
agttactgaacgccttctttgcatcagtcttcactgacaagaccagccctcaggaatctc
tgacccaggagaccagggtaaaggaatgttggaaggaagactttcccttggtcaaggagg
attgggttagagaacacctaggcaaacttgacatccacaagtccatgggccctgatggga
gcatccacgagtgctgagagactggtggacaccatagtgaggccactcacaatcatcttt
gaaaggtcatgggatcaggagaggtgcctgaggactggaagaaagaaatgtatcctggtc
ttcaaaaagggcaagaagaatgacccagggaactactgcctcacctcacctcaatccctg
gaaaggtgatggagcacctcattctggaggccacctctatccatatggatgacaaaaagt
gatcaggagtagtcagcattgattcactaaaggtaaatcctgcttgaccaacctgattgc
cttctgtgatgtgacaactacctggatggatgaggggagagcagtggatattgtctacct
caacttcagcaaggcttttgacctgtctctcacaacaccctcataggcaaactcaggaag
tgtggcctggtgagtggacaatgaggtggattgagaactggctgaatagcacatcccaga
ggtcgtaatcagtggacagggtctagttagaggcctgtcactagtggtgtcccccaaggg
tcatactgggcccagtattgtttaattatccatcaattacttggatgaaggggagatgcc
tcctcagcaagttcctgatgacacaaactggaatggccgataccccagggtgctgtgcag
cccttcagcaggacctcaacaggttggagagatgggcaaagaactgtctgaaactcaaca
aagacaaatgcagggtcctgcactggggaggaaaccccatgcaccagcacaggctggggc
tgacgctggaaacactctgaggagaaggacctgtggatcccagtggacacaagcttccat
gagccagcagtgtgtccttgtggccaagaaggccaatgggatcctgggtgcattaggaag
agcattgccagcaggtcgagggaggtgatcctgcccctctactcagccctggtgaggcca
catctggagtgctgtgtccagttctgggctcctcagtacaagaggacatggagtcctgga
gcggtccagggagggaacaagatgactaagggctggaacatctctcttatgaggaaagct
gagggagctgggcctgttcagctcgagaagaaatgactgagaggggacctcatcaatgtc
tatcagtatctgaagggagggtgccaagaggatggatccaggctcttcttagtggtgcca
agcaataggacaagaggcaagggcagaaactgatgcacaggaagttccacctgaatatga
ggaagaacttctttactgtgcaggtgaccatgcacagaacaggttgcccagagaggctgt
ggagtctccctcactggagatattcaagaactgcctggacacaatcctgtgccatgtgct
ctgggataccctgtttgagcagggaggttggacaatgacccctgtggtcccttccaacct
taccattctgtatcttagaatctattctgtataaaaccttt
>TE_00004762#CLASSI/LINE/CR1
taaacaataacaagatagggttctacaggtgtgtcagccagaaaaggaggtcaaaaaaag
tatgccctcaataagttttcaaaactggcaaactggtaacaacagatgaggagaaggctg
aggactcaacaacttttttgcctcagtttcactacaacctctcttcccactgagtggatg
gacaggaagacaggactgggggagcaaagtccctcccactgtaagagaagatcaggttta
tgaccacctgaggaacctgaatgtacataagtctatgggacctgatgagatgcatcccag
agtcctgagggaattggctgatgtagttgccaagccactctccatgatatttgaaaagtc
atggcagtcaggtgaagtcccaggtgactggaaaaagggaaacattgcacccatctttaa
aaagggtagaaaggaggaccctgggaactacgacctgtcagcctcacctctgtgcctggg
aagatcatggaacagatcctcctagaagcttgctaaggcacatggaggacagggaggtga
tttggacagccagcatggcttcacaagggcaagtcctgcctgaccaaccagtggccttct
gtgatggagtgactacatcagtggacaagggaagctatgatgtcatttatctggacttct
gtaaggcctttgacatagtccctcacaacatccttctctctaaatggagagagatggatt
tgatggtggattttagtgaaagattggatggtccatcagag
>TE_00004763#CLASSI/LINE/CR1
agaccaggaaagtgcagtggtggagttgccctctatgtgaggcaaccttggaatgtatca
ggctctttcttgggggaaaaggcagactagtaagggtgacactgtgggtgcttgctacag
gccctgatcagaggagaaagtgatgatgcctacaggcagctggaagcagccccaagtcac
aggccttggttctatggggctttaactaccctgacatctgctggagaagaacacagtgaa
gcacaaacagccaggaggttcctggaaagcactgatgacagcttcctgacacaggtagtg
gaggaccccacaaggaatgtgtgctgcctgacctcatactaacaaacagggaaggccttg
ttggagatgtgaaggttggggcagccttggctgtagtgaccatgagattgtggagttcag
tattgaaggaggaggaagcagggcagaagtaagattcaaccagatttcaggagagctaac
tttagctctttagggatttcttggaagaatcccatgggaaaaggccctgagggaagaggg
gtccaagagagttggttgatattcaaggatcacttcctccaggctcaagaacaatgcatc
ccaatagaagaaattgggcaaagggacaagagatcttgtggatgaataaggaactcctgt
cattactcaagcataagcaggaaatacacaggagatggaagcagggtcaggccacttgga
atgaatatagagaggttgtcagtgtaagtagaaatgagactaggaaggccaaggcccatc
tggaattaaatctggccaaggatgtcaaggacaacaagaagggcttcttcaaatacatca
ataacaaaaggaaaacaaaggataatgtgggccattagtaaatggaggggggaccctgta
acaaaggatgcagagaaggcagagttactgaatgccttctttgcattgtcttcactgaca
tgaccagccctcagggatctctgacccagggacagggtaaaggaatttggaaggaagacc
ttcccttgctcaagagaattgggttagagaacacctaagcaaacttgatcagtccagggc
ctgacaggatgtatccatgagtgctgagagagctgatggacaccatagcaaggccactca
cagtcatctttgaaaggtcgtgggatcaggagaggtgcctgaggactggaaaaaagcaaa
tgtcaccccagtcttcaaaaagggcaaaggacccagggaactaccagccagtcagcctca
ctcaatccctggaaaggtgatggagcacctcattctggaggccatctctatccacatgga
tgacaagaaggggatcaggagtattcagtatggattcactaaggaaatcatgcttgacca
acctgattgccttcagatgaaacaactacctggatgaatgagaggagagcagtggatatt
gccacctcaacttcagcaaggcttttgacactgtctctcacaaatcctcatagacaaatc
aggaagtgtggactggataagtggacaggaggtggattgagaactggctgaatggcagat
cccagagggtcataatcagtggaacagggtctagttggaggcctgtcactagtggtgtcc
ccaagtcatatgggcccagtattatttaacttattcatcagtgacttggatgaaggggca
gatgcctcctcagcaagttcactgacgacacaaagctgggaggagtggctgataccccag
agggctgtgcagcccttcagaaggaccttgacaggttggagagatgggcagaaagaactg
tctgaagttcaacaaggcaagtgcagggtcctgcacctggggaagaataaccccctgcac
cagacaggctggggctaacctgctggaaagcagctctgcagagaaggacctgggggtcct
ggtgaacaacaaactgtccatgagcccagcagtgtgcccttgtggccaagaaggccaatg
gtatcctgaggtgcattaggaagagcactgccacactgcagaggtgatcctgcccctcta
ctcagccctggtgaggcacatctggagtgctgtgtccagttctgggctcttcagtacaag
agagacatggagctctggaggggtccagcgaagggcaacaaagatgattaagggactgga
gcatctcttatgaggaaaggctgagggagctgggcctgttcagccttgagaagagatgac
tgagaggggcctcatcaatgtctatcagtatctgaagggagggtgtcagaggatggagcc
aggccttcttggtggtgccaagcaataggacaagaggcaatgggcagaaactgatgcaca
ggaagttccacctgaatatgaggaagaatcttcactgtgcagtgactgagcactggaaca
gttccagaaggtggagtctcctcactggagatattcaagaaccatctggacacaatcctg
acaatgtgctctaggatgacgcctgagcagggaggttggaccagaaacccactgtgtcac
ttccaacctattattctgtgattctctagtcttagatagac
>TE_00004764#CLASSI/LINE/CR1
tggataaaggaagaaactgttaccgcacttgtgcaaagcatttgatactgtcctacacaa
catccttgtctctaaactggagagacatggatttgatggatggaccactcggtggataag
gaattggctggatggtcgcactcaaagagttgtagtcaatggctcaatgtccaagtggag
accagtgacaagtggtgttcctcaggggttggtattgggaccggcactgtttaacatctt
tgttagtgacatggacagtgggattgagtgcaccctcagcaagtttgccgatgacaccaa
gctgtgtggtgtagtcgacatgctggagggaagggatgtcatccagagggacctggacag
gcttgagaggtgggcctgtgtgaacctcatgaagttcaacaaggccaagtgcaaggtcct
gcacctgggttggggcaatcccaagcacaaatacaggctgggcagagaatggattgagag
cagccctgaggagaaagacttgggggtgttggtggataagaagctcaacatgacccagca
atgtgcacttgcagcccagaaagccaacccatcctgggctgcatcaaaagcagcatggcc
agcagggtgagggaggtgattctcccttctactctgctctggtgagaccccacctggagt
gctgcatccagctctggggcccccaacataagaaggacatggacctgttggagcaagtcc
agaggagggccacgaagatgatcagagggctggagcacctctcctatgaagacaggctga
gagagctggggttgttcagcctggagaagagaaggctctggggagaccttatagcagcct
tccagtacctaaagggggcctacaagagagctggagagggactttttacaagggcatgta
gtgataggacaagggggaatggctttaactgaaagagggtaggtttagattagatattag
gaagaaattctttgctgtgagggtggtgaggcactggcacaggttgcccagagaagctgt
ggatgccccatccctggaagtgttcaaggccaggttggatggggctttgagcaacctggt
ctagtggaaggtgtccctgcccatggcagggggttggaactagatgatctttaaggtccc
ttccaacccaaaccattctatgattctaggaaggcattagataattta
>TE_00004765_s_1#CLASSI/LINE/CR1
gagaggtgcctgaggactggaagaaagcaaatgttaccccagtcttcagaaagggtaaga
attaggagtcagggaactaccagccagtctgcatcatctcaatcgctggaaatgtgatgg
agtgtctgattctggaggccctgtgtatccacatggatgacgaggagtggtcaggattag
tttggtaagtcatgcttgaccaacttgattgccttctagtgtgaaagaactacctgtctg
gatgaggggagagcagtggatattgtctaccttgatttcagctaggctttcaacactgtc
tctcccagcatcttcataggcaaagtcaggaagtgtgggctggatgagtggacagtgagg
tggattgagaactgtttgattgtcataatccggtgcacattgtctggttggaggcctgtc
acttgtggtgtcccccaaggttcagtgctgggcccagtgttgtttaccttgttcatcaat
gacttggatggaggggtagatgcctcctcagctggttcactgataatacgaatctgggag
gagtggctgataccccagagggctgtgtggcccttcagaatggccttgacaggttggaga
gatgggcagagaggaacttgctgaaattcaacaaagggatgtgcagggtcctgcagctgg
ggaggaataacccctggaccagcacaggctgggggctgagctgctggaaagcagctctgt
ggagaaggaccttggggtcctggtgggcgacaaggtgtctgtgagccagcagtgttcttg
tggccagggaggcctggggtgcgttgggatgagcattgccagcaggttcagggaggtgat
ctgtccctctgttcagccctggtgaggcacatctggagtgctgtgtgcagttctgggctc
ctcagtacaagagagacatggagctgctggagcaggtccagtggagggttacagagatgg
ttaggggactggaatatctctcttatgaggaaaggctgagggagctgggcttgttcagtc
tcaagaagaggtgactgcgaggggatcttatcaatgtctatcagtatctaaagagggggt
gtcaagaggatgtctccaggctcttctcagtggtgctgagcaataggacaaggggcaatg
ggcaggaactgatgcacaggaagttccatctgaatatgaggaagaacttctttactgtgt
gggtgactgagcctggcgaggttgtggagtcttgctcactggagatatttaagaactatc
tggcctcaatcctgtgccatgtgctttaggatgaccctgcttgagcaggga
>TE_00004765_s_2#CLASSI/LINE/CR1
aggaggaggaagttgatgaggctttctctgggcagctgggaatagccttatggtcacagg
ccctggttctcctggggacttcaaccaccctggtatttgttggcgggacaacatggctca
gcacacatggtccagggagttcctgcagattttttgatgtatgtggtggaggagccaatg
aggagagttgtgctgttggacgatcttaccaggagggactgagggttggggccagccttg
gctatagtgaccatgagattgtggaactccagatcctgtgtagaggaagtaaagcagtaa
gcaggactagaactctaaacttccggagtgctaactttggcctcttcgaagatctgctta
ggggaatctcatgggttagggctgtagaggagaagggggttcaaggtagctggtcagtat
tcaagcatcatttcctcaagtccagtgtattcccatgagcaagaaatcagggagaggggg
caggaggcttgcatggatgagcagggagcttttggtaaatttcaagcggagggaagaaat
ttatgggatgtgggaaaagggacaggtcacataggactatgggaatatcatcagggtatg
cagggatgcgactaggaaggccaaggcccactggaattgagtctgtcaagggatatcaag
gacaacaagggcttctacaagtacattatcagcaaacgtgagatttgggaaaatgtgggg
ttgctgctgaatccgatgggtgtcctggtgacggaagacacagaaggtggaattgctgaa
tgccttctttgcttcagtgtttactgctgtggctggttttcaggagtctgagacttgtgg
ggcaggagaggaaggcttcagaaatgaagacttccctttggttatagagggtttggttag
agatcagctaggtagatttaatacccatagatccatgggccctgatgggttgcacccatg
ggtgctgagggagttggcagatgctgttgctgagccactgtccatcgtctttgaaaaatc
agggagaatgggagcggggcccaatgactggaggaaggccagtgttactcccatcttcaa
acctggcaagaaggaggatccagggaactgttggccagtcagcctcacctccatccctgg
aaaggtgatggaacagatcgttctggaggtcatcaccaagcatgtagacaaaaggaaggt
catcaggagttgttagcattttttcacgcaggggtcatgctttaccaatctgatggcctt
ctgtgatggcatggcaggatgggtcgatgaggggggagcagtggatgttgtctccttcag
caaggcttttgatgctgtgtcccataacatccttctaggtaagcttaggaaatgtggttt
agatgaatggacagtgagttggatcaaggactggctgaatggcagagctcagagggtcag
gggagtagaatccggttggaggtctgtagtcagtggtgttcctcagggatcaatgctggg
tctggtcttattctgcttgtttctcactgtcctggatgaaggtatggaatgttccctcag
caggttttctgatgatgtgaacttggggggttggctgatccacctgaaggctgtgctgcc
cttcggctggaccttggtaggctggggagttgggtggagagaaccctagtgaggttcaat
gagggaggtgtctggtcctgccccagggaggaataaccccaagtaccagcacaggctgcc
ctgctggagagcagctctgtggagaaggacctgggggtctgggatgacaaggtgaccatg
agctggcattgtgtccttgtggccaggagggccagtggtatcctggggtgcgtcgggaag
agtgtggtcagtaggtcaagggaggtgatccttcccctctgctgggccctggtgaggcca
catctggagtgctgtgtccagttctgggctcctcagtacaagggagacatggagcttctg
gagagtgtctggcagaggtcacaagggtgatgaggggtctggggcttgtcttttgtgaga
ctgtgggagctgggtctgtttagtctggagaagactgagagggatctcatcaatgcatat
aaatatctcaaagggggtgcgaagaggtttgtgccagattgttttcagtggtgcccagct
actggacgaggagcaatggctgtaaattaaaacacaagaagtttcactcaacatgatgat
gaacttctttacactgagggtggcagggcgctggaacaggctttgtggactgtctctctc
tgtagaccttctaaacccagctggatgcgttcctgtgtcacctgctccatgtgaccctgc
cttggcagggggcttggcgtagatctccaga
>TE_00004765_s_0#CLASSI/LINE/CR1
cagtgaggtggattgagaactggctgaatggcagatctcagagggctgtgatcagtggca
cagggtctagctggaggcttgtcgctggtggtattcccaggggtcagtactgggtccagt
cttgttcaacttactcatcaatgacttggatgagggacagagtgcctcctcagcaagttc
actgatgacacaaagctgggaggagtggccaataccccagagggctgtgctgccttcagt
gagacctggacagggtggagagttgggcagagaagaacctctgaaattcaacaaaggcaa
gcgcagggtcctgcacctggggaggaataaccccaggcaccagcacaggctgggggctga
cctgctggaaagcagctctggggagaaggacctgggggtcctggtggacaacaagctgtc
catgagccagcagtgtgtcctgggggccaagaaggccgatggtatcctggggtgcattag
gaagagcattgccaggaggctgagggaggtgatcctgaccctctactcagccctggtgag
gccacatctggagtgctgtgtccagttctgggctcctcagtacaagagagacaggagctc
ctggagagggtccagcagagggcaaaagatgatgagaggactggagcatctctcttatga
ggaaaggctgagggagctgggcttgttcagcctggagaagagacaactgagaggggacct
tatcaatgtatgcaagtatctgaagggagggtgtcaagaggatggagccaggctcttcgg
tggtgcccagcaacaggacaaggagcaatgggcacaaactaaacacagaagttccattga
atatgaggaaaaacttcttactttgagggtgaagagcactggaacaggctgcccgagagg
ttgtgagtctccttctctggagatgttcaagacccatctggatataatcctgtgcaatct
gcttaggatgactgcttagcagggaggttggactagatgactccagaggtcccttccaac
cctagccattctgtgattc
>TE_00004766#CLASSI/LINE/CR1
ttaatactagtcactttttaagcatacctccgaagggcacaagaaaggaattaaatatca
taattcaagcaggtatatgaacgttggctttgaaggtctttcttggaaataaggcaaaaa
aggaactgtgcatggaacaagacaggttagatgctgcttgccactgtagagaaaatttgg
caaagctcaactggagttgaagctggccagaacttgggggacaataaaaagagttttttc
aaatatattaatggcaataggcagtgtagaaataacatcagcccattacaggatgaggat
ggtcacctcacaaacagggacaagacaaggcagaggtgtttaatgcattctttgcctctg
tcttcaacatggatgatggaccaagggggtctcagtgccctgagctggaggaccatgact
gcgagaatgatcaactcccagttgaccctgaaattgtgtgggatctgctgctccagctgg
atccctacaaatctatggggcctgatgggattcatccaagaatcctcaaagagctggctg
atgtcattgcaaaacctctctcaatgatttttgagcagtcttgggaatctggagaggtcc
cagctgactggaagctggcaaatgttgtccaattttcaagaagggcaagaaggaggaccc
tggaaactacaggcctgtcagtctcacttcagtgcctggtaaaattatggagaagattat
tctgggaggtattgaaaaacacctgaaagacaatgcagtcattggtcacagccagcatgg
cttcatgaggggaaagtcctgcttatcaaacctgatttccttttatgacaaggtaaccca
cctagctgatcaagggaagccagttgatgtaatctttttggatttcagcaaagcttttga
tactgtctctcacaggatccttctggacaaaatgtccagcactcagctggataaacacat
catgtgatgggtgagcaactggctcatgggttgggcacaaagggttatagtgaatggggt
gacatcagactggtgacctgtcactagtggggttccacagggctccatcctcggccctgt
gctcttcaacatcttcataaatgacttggagcaggactggaagggatactgagcaagttc
acagatgatacaaaactgggaggagctgttgactccctcaaaggcagggaggccctgcag
agagacctcaacaaattagagggctgggcaatcaccaaccatatgaagttcaacaaggga
aagtgctggattctgcacctgggatggggcaaccctggatgtacagacagactggggaat
gagatgctggaaagcagtgccatggaaagggacctgggggtcctggtcaatggcaagttg
aatatgagtcagcagtgccctggcagccaggagggccaagcgtgtcctggggggcatcag
gcacagcatcgccagccaggcaagggaggggattgtcccgctctgctctgcactggggca
gcctcacctcgagtgctgggggcagttttgggtgccacaatataagaaagacattaaact
attagagagtgtccaaaggagggcaacaaagatggtgaagggccttgaggggaagctgta
tgaggagtggctgaggtcacttggtctgttcagcctggagaagaggagactgaggggaga
cctcattgcagttacaacttcctcatgaggggaagaggaggggcagacactgatctcttc
tctgtggtgaccagtgacaggacccaagggaatggcctgaagttgtgtcaggggaggttt
aggttggatattagaaaaagattcttcacccagagggtggttgggcactggaacaggctc
cccagggaagtggtcacagcaccaagcctgacagagctcaagaagcatttggacaatgct
ctcaggcacatggtgtgactcttggggatggtcctgtgcagggccaggagttggacttga
tgatccttgtgggtcccttccaactcagcatattctgtgattctgtgatctggatctgaa
agg
>TE_00004767#CLASSI/LINE/CR1
ggggcttcctccggccatcggaggtgcgtttaaagaaggctttagggagcgtggtgacgc
ggagtgtgtggaacgggagtggggaaacatgggcgttgtctttgagggtgtggcatggca
gttcacgcagtcagggcaagcaggcagggttgcagtcatcctcctgctagtggggttttt
attttgttttgtttgtttttggggtttttttcagcagtggtctccaaacaatcaaaagct
atagcttgtagaagtgtgccaatccaaacagaaccccttcagaaggacgcatttgtccgg
acccctcctgtacggagtgtctgagcctgtcagtagtaccagtggacagtgcaaaagaca
cctgcctgcggtgtgaacaggtgaatgatctccttttttggtggtcgagcttaaggagga
cgtagaaaaactaaggagtattagggaaagtgaaagggagataggctggtggagtttcac
tgttccatccctgagagaagcccacaggattcagaggactcccatgcctcctaccatcag
gcagaaggaggagacctagtagatgaaggggagtggaaatgggtcgctgcttggggaggt
aataaaaattcctcctgatccccattacctacccaggtgccacttccgaataggtgtgag
gcgctggatgcggagggttagccagatgacactgaagaaaacagtctgcctgtagagcct
cccagttacacttcgtctgtcagactacgtctagcattaaaaagaagggtagtcgtagta
ggtgactcccttctgaggggagcagagggccctgtatgttgggcggacccatccctcagg
gaggtctgttgccttcctggggcctgggtatgggatatcaccaggggactcccttcagcc
ctgtgattattacccactgctgatactctaggctggcagtgatgagattgaaaagagcac
gagggcaattaaaagggacttcagggctctgggttgattggttgatggggcaggagcaca
ggtggtgttctgctcagtcccttcagtggcagggacaaatgatgaaagtaacaggagagc
tcactttatcaatgagtggcttaagggctggtgccattggcggaattttggtttttttgg
tcatggggcaatttttatggcatgtggcctgctggagccagatgggctccatctatcaag
ggcaaaaggatctagcccatgagttggcgggactgattgagagggctttaaactaggttt
gaagggggagggggatgcaactgggctctccagagaggagcctaagggtggtaagccaga
tttgggtgaagtctgcagccctgttgaagtgcatgtacactaatgcatgcagcatgggta
acaaacaagaggagctggaagccatggtaccgcaggaaaggtatgatgtagtcgccatcc
tggaaaggatgactcacataactggagtgctgcaatggatggctacaagctcttcagaag
agacaggtgagggagaagaggtggaggggtgtctctgtatatcagggaggctcttgacac
tctggaacttgagattaatgataaggttgagtgcctatgggtaagaatcagggggaaggc
caatatcctggtgggagtctgttatggaccacccaaccaggatgaagaggtggatgactt
attctataagcagctggatgatgtttcaaggttgccagctcttgttcttgtaggtgactt
taacctgccagatatctgctgggaacttaatcagcagagaagaggcagtctaggaggttc
ttagagtgtatggaggagagcttcttgtcacagctggtgagttagcctaccaggggtggg
gctctgctagacctgctttttgcagacagagaagggctggtgggagttgtggtggttgga
gtctgtctggggcgcagtgatcgtgacattacagtttttagtgttttgtgaaacaaggag
gggtatcaataaaacttccatgctggacttctgtagggcagtctttggcctgttcaagag
atttattctgagagttgcttgggaagcagcccttaaaaacaaaggagtccgggaaggatg
ggcatgcttcaaaacagaagtcttgaaggcacaggaacagactctatgtgccaaaagatg
agttgatgaggaaaatgactggcctggctgggcaatgagcttttgaaggaagtaaggaaa
aaaaagaggttgtatcacctttgcaaggagggtcaggtatctcaggaaatgcttaaggga
tttgctaggtcatgtaggaaaaaaattagagatgcaaaagcccagttagaactcaatctg
gccacttctgtgaaggacaataaaaaatattttataaatacattgatggcaaaaggaagg
ggaaggacaacctccattctctattagatgcgggagggaatttagtaactgaagatgagg
aaaaggtagaggtacttaacaccttttttgcttcagttttcagcagtaagacaggttgtt
ctcaggacaactgtcctcctgggctggtagatggtgtcagggagcagaatagcccccctg
ttatccaggaggaagcagtcagagatctgctgagtcacttagatgctcacaagtgtatgg
ggccagatgggatccatcctagggtgatgagggagctggcagatgagcttgtgaagctgc
tctccatcatttaccatcagtccttgctcactggggatgtcccagatgactggaagctgg
ccagtgttatgcccatccagaagaagggccagaaggaggatcttggaaactacaggcctg
tcagcctgaccttggtgcccagggttatggaacagatcgtcttgagtgccatcacatggc
agttggaggatggccagggtatcagacccagccagcatgggtttaggaggggcaggtcgt
gcctgaccagcctgatctccttttatgattagttgaccttcctggtggatgcggggaatg
ctgtggatgttttctacctggatttcggcaaagcctttgacaccgtctcccatggcatac
tcctgggaaaggtggcagcccacggcttggacaggtggtggttctttgtttaagaactgg
ctggatggccaggcccagagtgtggtggtgaatggtgctgcatccagttggcagccagtc
actggtggtgtcccccagggatccgtgctggggccagtcctgtttcatatcttcattgat
gatctggatgaggggattgagtctaccatcagtaaatttgcagatgacactacgctggga
gtgtgtatctgttggagggtaggagggtctgcaaatggacctggacaggttggatagatg
ggctgagtccaacgatatgaggtttaataagtccaagtgctgggtcctgcactttggcca
gagcaaccctctgcagcgctacaggttggggacagagtggctggacagtggccaggcaga
aagggacatgggggtaccggtcgacagccgattgaacatgagctagcagtgtgcccaggt
ggccaagaagtccagtggcacctggcctgtatcaggaatagtggccagcaggactaggga
agtcattcttcccctgtggcactggtgaggctgcaccttgagtactgtgtccagttctgg
gctcctcagttcaggaaggacgttaggatgcttgaatgtgtccagatgagggcaacaagg
ctggtgaagggtttggaacacaagccctgtgaggaacggctgagggagctggggttgttt
agcctgaagaaaaggaggttcaggggagaccttatcactctttacaacttgctgaaagga
gggtgtatccaggtgggtgtcagtttcttctcccagggaatcactgacagaacgagagga
cacagtcttaatctgcggcaggggaagtttaggttagatgtcaggaaaaaattcttcact
gaaagagtgattgggtactggtatcgtctgcccagggaggtggtggagtcactgtccctg
cgtgtgtttgaaaaaagactggacgtggtactcagtgccatggtttagttgatgaggagg
tgttaggtcgtaggttggacttgatgatctcaaaggtcttttgcaacctagttcattctg
tgattct
>TE_00004769#CLASSI/LINE/CR1
ggttgatttcaaggatcacctcctccaggctcaagaaatgatcaagaaatcaggcaaagg
tggcaggaggcctgcgtggatgaacaagttcctgacaaacgcaaaaaggaagcatacaga
gggtggaagcagggcaggtgcccggaggaatacagagaactgtccgagcgtgcagggatg
aggttaggaaagccaaagcccacctggagttgaatctggccaaggacgtcaaggacaaga
agggcttctcaggtacatcagcagcaaaaggaagaccagggaaaatgtgggcccgctgct
gaatggggcagggaacctggtgacagaggacacggaaaaggctgaggtactcaatgccct
cttcgcattggtctttactggcaagaccggccctcaggaatccctgacccaggagaccag
g
>TE_00004773#CLASSI/LINE/CR1
gagttcactgtggcctattagaaaaaaaaaacaaaacatttgagaggtgacttgactcgg
tgtacaaacacttacaggggagaaaaagtgggtatcaaagggctttttagtccacggaga
agcgtaacgagaccggtggctggaagctgaagccagacaaattcaaattagaaacaggcc
acatttttaacagtgagtgtgattagccactggaacaaagtactcacgaagtggtggatt
ctctcctcttgatgtcttcgaatcaagaccagatgcctttctggaagataagcttagcaa
agaactgctttagtcaaacacaagttactgggctcaatataaaggtaactggaatgtaat
ggcctgtgtatgcaggaggtcagactagatgattaatggtcccttctggccttaaactct
atgaatctgaatgaacacttaaatgctatcatctggatctgcatttgaagtaattgcag
>TE_00004774#CLASSI/LINE/CR1
gaagatttaataggaatactgttggtggataagaacttgcttgggtctgttctgagggac
attcaaggcacagagtcctacagattaaataacaagtggtgaccctaaaattgttctgtg
ttgaggtaaacattctaacatctcactaaaaaagtaagataattcctcacaagtttgcag
atgacaccaagctgagtggtgcagttgacacacctgaaggacaggatgccatccagaggg
acctggacaggcttaagaagtgggcccatgggaatctcatgaggtttaacaagaccaagt
gcaaggtgctgcacctgggttggggcaacccccagtatcaacacaggctgggggatgaac
agattgagagcagccctgccgagaaggacttgggggtgctggtggatgagaggctggaca
tgacccagcaatgtgcactcacagcccagaaagccaaatgtgtcctgggctgcatccaaa
gcagcgtgggcagcagggcgagggaggggattctgcccctctgctctgctctggtgagac
cccacctgcagtgctgcatccagctctggggtccccagcacaggaaggacatgaacctgt
tggagtgagtccagaggaggccaccaagatgatcagagggatggagcacctctcctatga
ggaaaggctgagagaattgggtttgttcagcctggagaagagaaggctttggggtgacct
aattgcagccttccagtacctgaagggagcctacaagaaagatggagagggactttttac
aagggcatgtagtgacaggacaagggggaatggcttcaaactgaaagagagtaggtttag
attagatattaggaaaaaattctttactgtgagggtggtgaggcactggaacaggttgcc
cagagaagctgtggatgccccatccctggaagtgttcaaggccaggctggatggggctct
gagcaacctggtctagtggaaggtgtccctgcccatggcaggggggttggaactagatga
tctttaaggtcccttccaacccaaaccattctatgattctatgattcttgttatctattc
tagtcttaggaa
>TE_00004778#CLASSI/LINE/CR1
aacaagaaaaatgcaggtaattataggcctgtcagcctgacatcgatcccaggcaaaata
atggaacggctgatacgagactcgattaataatgaaaggagggaatataattaatgccaa
tcaacatggtttatggaaaatagatcttgtcaagctaacttgatatttttgtgagattac
aagtttggttgataaggtaatgtgttgatataatatacttagatttctgcaaggcatttg
atttcat
>TE_00004780#CLASSI/LINE
taattataaggaaaaaatatagacagaattaattcctgaaaactcccagctcaaagctta
ctttggaaagcaaaggaatacaaggaggaatcagtttgtatgccctggcagtaacatgca
agccagtggggattccagaaggagaataatgccacaaattggcaaggcggcagctgcatt
taccagcttaaacaagatttggtcatgaaaatctacaacttaaagaccaagtgtgaatct
tcaactcaaatgttatttccatcttaacatatggatgtgaaagctggaaatccaccaaag
gtacagacatctaaatgcctttgaaagcaaatgccttagaaaaatactaggtattaaatg
gaatgaattttaacaaatgccaagattcgtcagagagttcaacaacccttatctctaaag
ttatccagaaaagaagatggaaatatctgggacgtgtgttaagaatgaagccagagcatc
tgccatggcaagcatgccattgggcagctggaggaacacgcaaaaagcgccgaccgaaag
aatccctccatcgaacagcgctaaagcggaaattgcgggacttcacactgggggacgcgc
aaggagcggtccagggaga
>TE_00004801#CLASSI/LINE/CR1
ctgaatgcctctttgcctcggtctttaccgttaagatcggccttcaggatcctgggccac
tgaggccaagagaggaagtctggagaaggaagacttcctcggtggggaggatcgggttag
ggatcggctaggcaaactgacaacaaagtccatgggacctgacgggatgcacccgcgggt
gctgagggagctggcagatgttgctaagccacttccatcattttgaaaggtcatggcgac
tgggaagttcccagtgactggaaaaaaccgattttatcccatcttcaagaagaaaggaga
gcctggggaactgcaggccggtcagtcccacctcagtccctgggaagatatggaacgtct
tcttggagccatttccgaacatgaaaagaaaagaaggtgaccgggagtagccacatggga
tttaccaagagaaatccggcctgaccaacgtgatctccatgacgggtggcggttcagtgg
atgaggggagagcagtggatgtcgttaccttgacttcagcaaggcttttggcaccgtctc
ccacaacatccttatagctaggaactatggttggatgagtagaccgtcagatgggtaaag
aactggctggatgacagagctcagagggtatgcagtgaatatacaattggaggccgtagc
cagtggtgttccccagggatcatactgggccagtcctgtttaacatctttatcgacgacc
tggacgaagggatgagtgcaccctcagcaagtttgcggacgacaccaaactggggggagt
ggctgatatagcgaggacagggcgccgtccagaggaccttgacaggctggagagtgggcc
gagaaacctcatgaagttcaacaaggcaagtgccgagtcctgcacctgggggaataaccc
cgtgcagcgcacaggctggggggacccgctggagagcagctctgcagagaacgacccggg
ggtcttggtggacgacaggctgaacatgagccggcatgtgcgcccgcagcccagaagagc
caacggcatcctgggctgcatcaggaaagcgtggccagcaggtcagggaggtgattctcc
cctctactcgcctggtgaggcccacctggagtgctgcgtccggttctgggctccccagtc
aagaaagacaattgacctgctggagcgagtccagaggaggccacgaagtggtagaggctg
gagcacctctcctatgaggagaggctgaaggactggggctgtttagcctggagaaggcta
ggggagaccttatcgctgtctcaagtacctgaaaggaggtgccaaaggatggggccagac
tcttctcagtggtgcccagcgacaggacaagaggaacggtctaaactgaaacaggggagg
ttcaactggacataggaagaatctttacgagggtggtcaagcactggaacaggctgccca
gggaggcgtggagtccctccctggaggtattcaagaccgctggacgtggcaacctggtct
aggtgaccatgcctcggcaaaggttggactcgatgatctcagaggtctcttccagcccta
acgattctgtgattctgtgattctctttcattgcccgctctatgaaccagctctggattc
ctcagtagaggaaagacatggaattgcttgagcatatttgctcagagcaaaggccat
>TE_00004802#CLASSI/LINE/CR1
tgggatccacccaagggtactgagggagctggtggaagtgctcacggagccactttccat
catttcccatcagtcctggctaaccggggaggtcccaggtgactggaagttggcagtgtg
acacccctctgcaagaagggctggaaggaggatccagggagctacaggcctgtcagcctg
accttggtgccagggaaggtcatggagcagatcatcttgagtgccatcatgcagcacgtg
caggacaaccaggggatcaggcccagccagcaagggtttatgaaaggcaggtcctgcttg
accagcctgatctcttctgtgacagggtgacccacttagtggatgagggaaaggctgtgg
atgttgtctgcgtggactttagtaaagcctttgacgctgtttcccacagcattctcctgg
agaaccgcatggcttggacgggtgcactcttggttctgggtaaggactggctggatggct
gggcccagagagtggtggtgaatggagttacatccagctggtggctggtcaccagtggtg
ttccccagggctcagtattggggccagtcttgtttaatatctttatcgatgatctggatg
aggggatcgagtgcaccttcggtcatttgcagatggcaccaagttgggtgggagtgttgg
tgctagagatctgctggagggcagctgttgtaggatcttgaggggctggattgatgggct
aagaccagtgtatgaggttcaataggaagtgctgggcctgcttttgtcacaacaccccgt
gcagtacttcaggctggagagtggctgaaaattgcttacagaaaggacctgggtgtggtt
gagcgctgagcatg
>TE_00004812#CLASSI/LINE/CR1
ctttaaactagcttggaagggagaaagggacacagccaggcttgccagtgatgagtgatg
gggttgtgtgtcaaaatttgaggaaaggggtactaatggatctcccaatgtgctttagga
ggtgttggctacagtgtaccacacctgaaatgtttctacactaatgcctgcagtgtgagg
gacaaacaaggggagcttgaggctttggcccagtcccagagatttggtattgctggcata
agtgaaacctggtgggatgagtgctgtgtctggagtgccttgttggatgtttacaggctc
ttcaggagggacgggcagggcaggagaggttggggggtgtcactgtgtttgaagggtttg
aatgtatggagctcacagttgtcaatggtgcagttgagagtctctgggtgagaatcacgg
gtccaacaaataatgcagatgtcattgtgggagtctgtagacctcctggccaggacaatg
atgatttgttctttgaggaactgaggggctcttccaagtcaactgcccttgtccttatgg
gggacttcagcttgccagaaattaactgggaatatcacacagctgtagaacctgggccag
aagattcctaaaaaacttggatgacagctttatggagctggctgggaaagattccctcct
tgatcttctgcttgtcgacagagtggatctcgtgagcaaagtggatattggtggctgtct
tggcctcattgaccccgaagtgattgagtttaaaatctctgttgacaggaggaaaagtgc
caaaacctctgctctggacctgaggagggcagacttcaggctgctcagggagttagtgag
tttccccttggaaaatgtttttgcgggtgctggggtccattagtgttggttgctttttaa
acatcacctcctaagggcacaggagcaggcaattcccaaatgttggaagtgagggagctg
agggagaaggccgtcttggttgagcagggatcttctcttggaaataaggcaaaaaaggaa
ggtgtatgcccagtggaagcatatgggaagagtagagagctgctgcttgccactgtacgg
atagaatttgtgtggccaaagctcagttggagttgaagctgggcagaactgcgggggaca
ataaacagagttttttcaaatctgttagtggcaacaggcagtgtagaaataatattgtcc
tgttacaggatgaggatggtctcctcaccagccgggacagagacaaggcagaggtgttta
acgcattctttgtctctgtcttcaacatggatgagggccaggggtgctctgagctggagg
accatgactgcgaggatgatcaactcctagttgaccctgaaattgtgcaggatttgcttc
tctaggtggatccctgtaaatctgtggggcctggtgggattcatctgggaattgtcaagg
agctggctgatgtcatcgcagaacctctcttgatttttgagctgttttgggaatctagag
aggtcccagctgactggaactgtttgtgattgtcctgattttcaagcagtgcaagaagga
ggaccccagaaactacaggcctgttagtttcacttcattgcctggtaatgttatggagaa
ggttattctgggaggttgataaacaccttgaagacagtgtagttgttggtcacatctagc
agggctttatgagaggaaagttctgttatcgaacctgattttcttttatgtcaaggtagc
ccatctggttgatgaagggaagccggttgatgtgatgtttttggatttcagtaaagcttt
tggtgctgtctctcacagtgtccttctggacaggacacatgtggatgaacgtatcatgtg
gtgggtgagcagctggctgatgggttgggcacaaagggttatagtgaatggggtgacgtc
agactggcggcctgtcactagtggggttctgtagggcttcaccttctgctgttcaacatt
ttcatcaatgacttggatgcaggactggaagggatactgagcaagttcacagatgataca
aaattgggaggagctgttgactcccttgaaggcagggaggtcctgcagagagaccttggc
aaatcagagggctgggcaatccccaatcaataagggaaattgttggattctgtacttgga
atggggcatctctggatgtgtgggcatactggggaatgagaggctggagagcagtgctgt
ggaaagggacctgggggtcttggttgatggcaggttgaacatgagtcagcagtgccctgg
cagccaggagggccaagcgtgtcctggggggcatcaggcacagcatcaccagctgggcaa
gggggggattgtccttctttgctctgcactggggtggcctcacctcaagtgctgggtgca
gttttgggtgccacaatataagaaagatattaagctattagagagtgtctaaagtagggc
cacgaggatgttgaagggtcttgaggggaagctgtatgaggagtggctgaggtcacttgg
tctgttcagcctggagaagaggagactgaggggagacctcattgcagtctgtaagttcct
catgaggggaagaggaggggcagactctgatctcttgtctgtgttgaccagtgacaggac
ctgagggaatggcctgaggttgtgtcagggtatgtttaggttggatattaggaaaaggtt
cttcccctagatggtggttgagcaggaacagctccccagggaagtggtcacagcagtgac
agagttcgagaagtgtttgggcaatactctggggcacatggtgtggctttggggatgttc
tgtgtggggccaggagttggacttgatgatctttgtgggtcccttccaactcag
>TE_00004818#CLASSI/LINE/CR1
ccagtgaaattgaaaggcaacaaatttaaaatgataaaggaaatatttatacaatgcgta
attaacctgtggaactcattgccacgagatatcactgaggccaagagcttagcaggattc
agaaaaggattagacatttatatggataacgagaacatccacggttacattagacaggat
ataaacaaattttagaagggatataaactgtcatgcttcagggcataagccaaccactaa
ctgatggagaggttaggaagaaacttcccttgtggacaggttttccataattgcccacta
cggggtttcttgcacctttctctgaagcatctggactggccactgtcgaaatagaagact
gaattaggagggctacgggctcatctggttggcaactcctgcgctcttt
>TE_00004819#CLASSI/LINE/CR1
agtaacaagatgaggaaaatagtctaatgccttctttgctcagtctttaatagcaagacc
agttgttctcaaggtacccagcccctgagctggaagacagagatggggagcagaatgaag
cccccataatccagggggaaatgtcagtgacctgctaacacttagactcacaagtctatg
gggccagatggatccacccaagggtactgagggagctggtggaagagctcaccaagccac
tttccatcatttaccagcagtcctggttaaccagggaggtcccagttgactggaagttag
caaatgtgatgcccatctacaagaagggttggaaggaggatctggggaactacaggcctg
tcagcctgacctcggtgccagggaaggtcatggagcagatcatcttgagtgccatcacgc
ggcacgtacaggacaaccaggggatcaggcccagccagcatgggtttatgaaaggcaggt
cctgcttgaccaacctgatctccttctatgacaaggtgacccacttagtggatgagggaa
aggctgtggatgttgtctacctggactttagtaaagcctttgacactgtttcccacagca
ttctcctggagaaactggctgctcatggcttggatgggtgcactctttgctgggtaaaaa
actggctggatggctgggcccagagagtggtggtgaatggagttacatccagctggtggc
cggtcaccagtggtgttccccagggctcagtattggggccagtcctgtttaatatcttta
tcaatgatctggatgaggggatcaagtgcaccctcagtcagtttgcagatgacaccaagt
tgggtgggagtgttgatctgctggagggtaggaaggctctgcagagggatctggacaggc
tggattgatgggccgaggccaatggtatgaggttcaacaaggccaagtgccaggtcctgc
acttgggtcacaacaaccccaggcagtgctacaggctgggggaagagtggctggaaagct
gcccagcagaaaaggacctgggggtgctggttgacagcagctgaacatgagccagcagtg
cccaggtggccaagaaggccaatggcatcctggcctgtatcagaatagtgtggccagcag
gactagggcagtgattgtccccctgtactcggcactggtgaggccacacctcgagtcctg
tgttcagttctgggcccctcactacaagaaggacattgaggtgctggagcgtgtccagag
aagggcaacagagctggtgaagggtctggagcacaagtcttatgaggagcagctgaggga
gctgggggtgtttagcctggagaaaaggaggctcaggggagaccttattgctctctacaa
ctacctgaaaggaggttgtagtaggtgggggttggtctcttctcccagtaacaagtgaca
ggacaagaggaaatggcctcaagttgcaccaggggaggtttagattggatattaggaaaa
atttcttcactgaaagggttgtcaagcattggaacaggctgcccagggaagtggtggagt
caccatccctggaggtatttaaaagacatgtagatgtggcacttgggacatggtttagtg
gtggacttggtggtgctgggttagggttggactcgatgatcttagaggtcttttccaacc
ttaatgattctatgattctaagttttatttttaaggc
>TE_00004830#CLASSI/LINE/CR1
agggggtcacgagtcaaatactgtggctggattttaaagggattggataattttatgacc
atagtaacatttgcagttatgcagctaagataaaggtaatcaaatctcatgcttcagggc
ataaggtgatcgccgcaggggtcaggaaggaattt
>TE_00000097_INT#CLASSI/LTR/GYPSY
tgggagtgtgtcttgtttggttcagtccgggtctcccctttgggtttcgtgttactgtac
catcccagtttataccctcctggtttcgtgttcataaccctgctttctctatttgtctcc
tcccagacccctgccaatcctctggcacccctcccaagcttctagaaagttctggcaggg
gcgtcgagtgattggtcttggggggaggatccctcccttcctttcccaagataggttccc
ttgtgtgtccctcatcccgcagacccgtccttctccttccctgattcgatgccgttgtca
tccctcccctgtcgccacccccccataaaacccctggcaggcgcgctcagggttgctcat
tgctggacacccccggggggcgaggtcccctgttcggagacacaataaaccttccggatt
tcatccacaattgagcctgcctccttcttccaccacctgcctctattgccgcggtcctgt
ggaaggacccacgagccagacctctggtctcccggattccggaggctggtccccgcagcc
tgctgcgtccagagctgaccgggcaaagtgggaactgctccaaaaagagcagaggcagct
tggcgcccatcgcggggcccccgcttccaccggaccccacggaagggactgattggactt
ccaagtgcgtccttgggacgccaagctaccccagttgtagcacgctccgttttagtgagc
tgcgctcctggggaggaggacggtagctccgcccgcgccagcagagtcgtcctcggtgga
aatcgggacgcctggagcttgcctggacaccagcaggtaagtatttccccggggggggga
acttaccgtaaagcctttcgaggcagttcccgcgtgcaggcggagccacacgagccgcag
tgtcggcggcggagcgaggccggcggggcggcgggacccggcggtgcccgcccggccgcg
cgcagcgcgtggtggacggcttcgcacggtccgcggctcgtaggagcccagggtaggctg
cgcagccccggggcgagtgtgttgcttgcctccggtttgtttcggggaatcggtgtccga
gggttggtttatttttaaagctccagacgtcgtgctgtggattatgggcgcaaaattgtc
cacagcacaaaagggggtatttttccaagttgcgggactcctggagggggggggaaacgt
ttttctaaagggtgtttaaaacggtttgtgcggtggctgttccagcacttccctcagtgc
tcccacagttcggttttaagcgatcccttttggaacgccgtgggagcaagaatagctcag
tctgaattgacaaaagaaaaggatttagataagttttctttgttatacctacaaattcgg
tctgctttaaatcaaaaaagggagagggaagcacagcctgcccccggttccccagttacc
cctaagccttctcctaaacccgtgtcccctaaaccgggcatcctgaaggaagcaaaccgc
gatgctgcgcagggttgctaccgactccctggctttcctcgggattctcggcccccccgc
ccagacagtcctggccagactgcccggggcttatcccgttccccgacttccccagttgct
agacccgggttcgctttagttatattgagaacttagaaaatggattccctgcccgacgag
gacaagatggcgggtgccacatggcagaaaccccctcttgccctccccccgtttcttcat
cccaaaacccctttctctcaagtcccaacccctttcgtcatgacccctcccagtacccta
actcctcccacacccaagctgggtccacccctgttgcccctcccacttgtcatcagtgca
cgcccccgtgctccgcccctagaagttgttgtaggtccgtgtctggtgccacccgcttcc
tgcttccggttcccagcttggccttccggttcccacggtgagtggccggaaggggagggc
ctgaggaccggaacccggaactggaccccattccttcagcgctccggttttttatcaaag
gtccaggagagggggaatgacccacaccaactgggaacccctctcccatcaaacaataaa
ggagctttgcaaggcgcagaagagttcgggagagaaagcgaatattttcgcggtctttta
agggcaaatctctccggagcagtaatgacgccttttgatttgcgtcagcttttctcgtgc
ttgctttcctcagtagagtttctgctctggaaatcagcatgggaaaaggagctccgtcaa
ctccttccggtgcttctgcaaagttcggatacggccgttgatgccgacaatcaggaaata
atgatggaccatctgagtggcgagggagaatgggcgttggcgccgaagcaggcccaaggt
ctgcctttagagctgctgcaacaggtcaaggaagcggccggaaaggcattccttggcctg
aggccgacgcacctgtgctaacgtactcgcaggtccgtcagcaacccactgaatcgttcc
taaggtttgtggagcgattaacccgagccgtagagttgcaggttaagcagctggcggcca
gagaggaggtcatcacagagatggcaatggtcaacgccaacccgcagtgcaaggcggcca
tcctgagcctccccctggaccctccgccgacgatacaggcgatgttagaggtttgcgctg
cgaaggcgccacacctacaacctgccggctcggataagcagcgatcccggggaacgattt
cggtgggaacagcaacacaccatactgctgcggaccagaagaggaccacggccgaagcaa
cagaccacctccggcaaagaacagccagaagcggcctcaacagcagaccaagaacacctg
cttcctctgcgaccagcccgggcattggaccaaagattgtccactcaagagacagtttta
tcaatttaaaagagaacaagggtcggggggcttgagggccgggaacaaaaaaactgaatg
aggagcacgcgcccgccccgcgtgaagacaaaaaagggacgggacgcgagggggaggagg
gacaggggagggcagatagcgatgacacaaaatcaccagatgtgattttcagcctgactt
cacttctcctgctgatggttctttcaggttgcagctgtcgacaccgctcttcctgaaaac
caacaagtggcacgccgcaccagtaagtgtcggtggtgagctggggacgtgggacccaag
ccctagcaggtatgtcattgttggagatgttaaatgcacaccaccagagatcgaagtcgc
tccgggactcatgacatccagtcccgaaggacccgttctctggctgcgctgtgtccgtcc
acctctgtttctgcctagagggcagatggtcgcccaggctatccctgcaggagggccaca
cccaatggtgtgtgccaccatgtaataggaacagggaagccgagggtagactgtaaaatc
aacagaggggaagaagtccttcacctcaaggggcttctggacacaggggcagatgtgacg
atcattcccacacgggaatggccggcacattgggaactgcaaaacgtggcagggcacgta
caaggtgttgggggcatccaattggcaaacagtctaaaaggtcgtacaaattaaggggcc
gagcggacaattggccaatatacgtccgttcgtattggattacaaggaacccctcttggg
gagagacctcatgcagcagtggggagtcaccattgacattcctgaccccccgcagaattt
ttgcgcagcggtcactgaggagcgccctacccagaaactgacatggaaaacggaccggcc
agtgtgggtagagcagtggccgctctacagtgagaaattagaggcgctcgagaagctcgt
ggaagagcagcttaagaaggggaatatcgtggagaccaacagcccctggaattccccgtc
tttgtataaaaaacctaacaaagacaaatggcggctcctccaggaccttcgccaaattaa
tgatgtgatagaggacatgggctctctccaaccgggaatgccatccccaacgatgcttcc
ccaaaattggaacctggcagtaatcgatattaaagattgttttttccaaattcctctgca
ccctgacgatgccccgcgtttcgccttctcggttccggttatcaaccgagaagccccgag
gaagagataccattggaaagtgctgccgcagggcatgaagaacagcccgaccatctgcca
atggtatgtctcttccttgcttgccccagttcgcgcagccgcaaaagaggccatcatatt
ccactacatggatgatgtcctcgtgtgtgcccccgacaatgacatgcttgcgaatgtgct
tgacctgacaatcagtgcattggttgctgcagggttcgagctccaagaagagaaaattca
aaggatgccaccttggaagtacctgggcctggaaattacaaagcggaccattgtgccgca
aaaattggctatcaatacaaatattaagacttagcagatgtccaccaactgtgtgggtca
ctaaattgggtaaggccgtggctgggtctatccaacgaagacctagcccccctttttgat
ttactaaaagggggagaggagcttagttctccccggacacttaccccagaggcgcggaca
gccctggagagggtgcaacacctgatgtccaccaggcaagcaagcaggtatagacctgac
ttgccatttaagttcatcatcctgggtaatctgccacacctgcacggggttgtcttccaa
tgggaagacaaaaggaagagtaaggaagaccaggaccagagggaccctctcttgataata
gagtgggtctttctcagtcataataggtccaaaaggatgacacggccacaagagctgatg
gctgaactgatccggaaggctagagtctggatcagggagttatcaggatgtgacttcgac
tgcattcacgtaccaatcaggacacaaacgggccaaattaccaaggcaatgttggagagc
ttgcttcatgattgtgaagctttgcagttcgctctggagggctacacaggccaaatttcc
ttacataggccagcccacaaaatttttaattcggaaatcaaatttgaattaaatacaaag
agtgttcggagcaaggaacctttaaaggccttgaccgttttcactgacgcgtctggggcg
tcccacaagtcagtcatgacttggaaaaacccccaaactcagcggtgggaggctgatatt
aaggaggtggaaggatcacctcaagttgctgagttagacgcagtcgtcagggcttttgaa
agattccccgaaccctttaatttgataactgactctgcatatgtagcaggggtagtctcc
agagctgaacatgccatattgcaagaggtctccaacacagccttgtatgagttgctctca
aaattggttagcctagtctcccaccgagagcaaccattttacgtgatgcacgtcaggtca
cacacggacctgcccgggttcatcgcggaaggcaacaggaaggcagatgcccttgctgcg
ccagccgcgatggccccgatcccagatgtatttgggcaggccaaaattagccatcagctg
ttccatcaaaacgcacctgccctggtccggcagttcaatctgaagcatgaccaggccaga
gcgatcgtggcgcgtgtcctgaatgtcaccaattagctcttcccgccattggcaccggcg
caaacccccgtggccttaatagttgtgaggtgtggcagatagacgtgacacatgtcgctt
cattcggcagaatgaagtatgtacatgtgtcagtagataccttctctggagccgtctttg
cctctgcccacacaggggaaagggctagcgatgtcaaggcacctagtgcaggcattcgct
accctgggcatccccaaagttattaaaaccgataacggcccagcctacacctccaaggag
ttcaggagcttcctacagcaatggggaatagagcacaagacaggcatcccctattccccg
acaggtcaagcgatagtcgagagggctcaccaaaatatcaagaggatgctacaaaggcaa
aggtcctcaaagaaattagaatccccagctgtcaggctctcaagggcactgttcacacta
aacttcctcaactgtgcctttgagaacctgaatccaccgatcgtgcggcacttcgggcgg
tctcagcagctgcaaatgaaagaaaggcctccggtgttggttaaagacccggagactcgg
gaaatacagggccctcatgaactagttacatgggggaagggatatgcatgcatatccacc
cctgagggccccaggtggatcccatcaaaatgggtgaaaccgtgtatttcccagcccact
ggaggaaggagtcaagcaccccctaaaaccggggtgggttaaccctatgcccctctggac
cctaactctgccccagttgttattcccaattttgatattcttccttttgagtttctttct
agtttagagactacagaaatggatcctgcaccgtccatccgagccatcgccagaagcctg
cagcttgttgtcatcctgcagctgctcccatggcctgcatcgccgtggatagttccccaa
caggcagcaaacgtgtggtcagtcctggcgcaaaccatgggccaagaccacatatgttta
catcaagggcggagaacatccacagacaagatgcaggccatggtgatgcaaattcggaaa
gaaactggtgactggctcggcgacatcttcagcaaatggggactatccggatgggcagga
tctattttccgatctggactgatttttctttttgttttgttggttgccctaattttgttt
ggactcctcaagagaatgttagtaaagttgattacaagctccccctcccctacggatatt
gaccgagccgaggtactcccggatgcagagaccctgcaagaaccggagctcgaacctacg
gctcctgagttgcaagagttcgaggtcttttatccggactctgaatattacccccagccg
aactttaaaccatcttaaaaaacaaaaaagggggagatgtgggagtgtgtcttgtttggt
tcagtccgggtctcccctttgggtttcgtgttactgtaccatcccagtttataccctcct
ggtttcgtgttcataaccctgctttctctatttgtctcctcccagacccctgccaatcct
ctggcacccctcccaagcttctagaaagttctggcaggggcgtcgagtgattggtcttgg
ggggaggatccctcccttcctttcccgagataggttcccttgtgtgtccctcatcccgca
gacccatccttctccttccctgattcgatgccgttgtcatccctcccctgtcgccacccc
cccataaaacccctggcaggcgcgttcagggttgctcattgctggacacccccggggggc
gaggtcccctgttcggagacacaataaaccttccggatttcatccacaattgagcctgcc
tccttcttccaccacctgcctctattgccgcggtcctgtggaaggacccacgagccagac
ctctggtctcccggattccggaggctggtccccgcagcctgctgcgtccagagctgaccg
ggcaaagtgggaactgctccaaaaaggacgcagaggc
>TE_00000100_INT#CLASSI/LTR/GYPSY
ctaaaaagcaggagcagaggaattttccagctggtgaagcatttgtgaagttttcctttc
tcatgtttagctgagaaacagtggaagacggttttgtaaattaagtctctatcttgcacc
tgcacggtcttgttttggtttactgaagaaaatattttgaaatgggtgttttagcattca
gccactcactttggtgggtgtctgttcaaggggccaatcatgtcatttctcttttgcgat
ccatgttatataaaggtggtgttttttcattaaatggtcggcttttatctttggcttgaa
tgtttgttgtttttcaccgtccctgggggcaatagcgacatctggtgaccccgcgatgtg
tattgcaacctctacgggggtaggtgtcggaccgcggctggcgccctctggggccgcgcg
gcactttggactgggacatggagcataaatcctccaaagacagcacggtgttttctgcct
tcgagtctgtgatacagaccgcaggagctaatataagtgatggggattttttggctcagg
gggggccatgcttgctgttctcggactctcggggaacagatcttggcagttttgcataag
gtattgcagcggcttgatgtgcagcaggcagtgttgcaacagtttgtagtgtctgggtcc
ccgctagagccgttggtgccgggcttgtctgtggagctacgggcggcaccggccgttctg
gccgcacgtcagtctgcagagcggggcacagggctggcggcttcggagcccgtgcgaaat
tctgcgcctgcgtgaaatctggcgccgatgcgacctgctatgtttcaggtgccgggtgtg
gccgcggctgctgccgctccggcctttttggccactgctgccgctgccgcttcagctccc
gcgcctctgcccctgaggccctggttgccgttgttccagctttcgctgctccaccctccg
ctgttttagctgctgttccagcctctgctgctccgccctctgccgctccagccgctgctg
tcgctgctccgcccgctggctcagagtcggtatgccagtctcttgggagattatccagcg
cacccttggatgatgtaagttgtgtggctatggagacgcctgttccgcggctggactccg
tggcggcgcttaggcgccattggtgtttagtgtggtgagtttgccgttgtccttggaccc
tcccggattgtgaagtgactgtccgtcctatagatctgagatggttctgggaacaggtta
aaaggtgtgcatttcaggcgggggactgggagttgctagaaagaattgggttgcctggtt
ggcaaatggtgtctgagcaacctgctactttgtctcagagtagcgtgcagggggatcaag
gtgatgtaacaatgcagcaaagtagtgatgattcagatggaattttccagtgcagaaagc
tctgcctaactctggtcagactgacaaacatgagtgttttgcttggaaggtgattcagga
tttgcaaactaaggttgctcagtatggattaagttctcctgaggtcattagagtgtttaa
tactgatctgctctttccatatgatattaagcatttaggtcagtcgttatttcaacctgt
acaatatttggtttttgaagctaattggagaaggatggctgagaaggctgtagctgggaa
tatggaattgcctcaaactggtgtctagttcctgtggatggttttatggactcaataatt
attggggccctgatgttcaggctacctggcatcctcaaatcctggaacagattgaaaagg
ttggcatgttagctcttataaagagcttaggtgctcctaagatgagatatgtaaaagtat
ctcaggggcagaaagataactttttatcttttgtggaaaagattgctgtagccttggaaa
agcaggttgaagatgaggccgtgaggcagctgttgtgcagacagctagcaagagataatg
ctaatgatgagtgcagaagggttattgatgctttgcctggggaacccacacttacccaaa
tggttgatgcctgtgctaaggtgggatctggagagcataaatctgctttagcagtagttc
taagacctcttcaattaaattctggtggataaaagagacctaaggttgagagcatgcaga
aatagcttaaacgaaggaagagaaacaaggagaataggcgagttgttcaatgcaaaagat
gtggtaggccaggtcattcttcagactactgccggtctatctatcatgccgatggtcgac
ctctgatacatttggggaacttgaccaggaatgcaaaggggagtccaatatttcctcagg
gcatagttcctctgagacaggcctactcagccagcttagagccggcacccagggatcggc
cggtgtggatgtgcatgctgttgcaacagtcaacttagaacattgaaaaagaaaacggag
ggaagaatctgagtggcaggtgctggaaggtcatgagtcaggctcagcccagctggttga
actaagggctgttgctatggcttttcagcggttttctcaggttcctttggtcactgattc
tgcttacgtagcagacataactctgtgcttagattgttcactttgaaggaagtgaataat
gcggctttgtttttattattgaaatctttgtggtgtgcaattcaagctcgagtgcatcca
tattacattttggatatttgaagccacactaatttgccaggtttcatgattgaaggcaat
gctagggctgacaggctagctaaccctgtgtgggtagcgcctcagcctgacaaaattgca
taagctaaagcatcgcacaatttctttcatcaaagtgcgcataccctgcagaagcagttt
catttgacgccagctggggctcgggacattgtcagtgcttgtgctgactgtcatggattt
gctgcacctttgccattgggggtaaaccctagaggtaggccttgcagctttggcagatgg
atgtaacacacattcctgaatttggcagatttaagtatgtgcatgtgtctattgacatgt
tctcctcagctatgtgggcgtttgctcatactggggagaaaggctgtgatgtcatcgccc
attggaaattggcttttgcgattttgggcgtaccttctgtgaaaactgataatggtcctg
cctatgtctctcagaagatgcggcagtttctgcacctatggggtgtagctcatactgcat
tctcctactggccaagccattgttgaacgcggtcatggtactttgaagtgtgttctggag
aaacaaaaagggggaatgcatggagaaaccccccagagctgactagaaaaagttttatat
acaattaatcatcttacagtgccaccaaatttaaacaatcctgttattttgcatcatttt
ctctcattgcagtcttcaggcgagacgcacctgccttgagtgaaagtctgggtatggggc
ctgctcactaagaagtgggaaggctctcatgagcttattgcttggggtcgtgggtgtgct
tgtgtttccacagatactggggtaggatggctacctgcgagatgcgtttggcctgacctg
cagtaccagcagcagaacaggcaacctccaaggcaaccttcagatgatgatcagaatgca
gatcattcattgaattatccctctgatgatgaccaagatgttgaccatcagcctggtcct
tctacaagcagagactgaattttatgttatggagtcagaatgttatgccgaatgttagag
ttcttaaggctattcagaattagtaactgatgtagagcccttaaggctattcagaattaa
tgactggatgtatagctgggttcgctagatgtatttcccttggtattgctggaggatctc
tctgcctgctttaaattggtgtctgatttagattctgtttggtaactggccactaccaaa
tggaccccttatgctgtgtttgttctccttgctgcaagggatcccacagaggattacaaa
cgcgacctttttggtctcagacaaaaagggggaattgtggatgctaaaaagcaggagcag
aggaattttccagctggtgaagcattttttgagtttttcctttctcatgctttagctgag
aaacagtggaagacggttttgtaaattaagtctctatcttgcacctgcacggtcttgttt
tggtttactgaagaaaatattttgaaa
>TE_00000949_INT#CLASSI/LTR/GYPSY
tcttggggtgaccttatgatgtgtatcccatatcgctgcctatgcccagaaattaattat
tggcctttctatgcctctgaactgagcctgagagggggaagaaaaaactgagcaaaactt
tctcaaagcagtttgaaacttgttcaaggtcacataaagatagcaggtttttttttccag
ctggggcgggggggagcgaggaagcacccggctggcagtttttccagtcagcttttggcc
agttttttcggcagttccttgttctctggagagaggctgagagctgaacttttccttctc
tggaatttcggattttctcccttttctactggactgcctgattgctgtaacatcagagca
catcgggaggactttccaccgggcacagagggcctggccccggcccaagccccagctccg
aggagaccaaagggaggactcgaacactttcccaggtttttcctctacagcgaaagattt
taccatttaacattattttcctttcccgtgtgcttgttaaataaatagttttatcttctt
cactttccttcgaggaaaatttattttttttcccgaacctggtggggggaggggtggttg
tgccttctctcagagtatatatatatttctaaatttggccaaaccggaacaaatttagtg
gcgcccaactgtgtggctcgaaggaaagtgaaaaaacttgtgctaattacattttgggtt
gaatttacttattctgtgttggagtaaagtagtcaccatgctggctgagttcataatgtc
tctctggctcgatgtactcatgtctttctggtccttaggcttcattgaggtactagtgct
tttttggtccctagggttgtttgcctatccacaacttgctccaatcttgtccttgatatg
taaattttacagagaagggagacgaatcaggatttctattttgctgtgctcagtgataat
gatttataagaagttgatagaggtacaagtagctgttcgaggtgtgtatgataagtggtt
tctccgtcctaaccccagtcctagcttcagtagcctgttttgggaatttattagtaattg
cacacagattgttagaggaggaggagatggggtttcccttgcctttaaatttgataggtt
atcttttgagaatgttcactatcccctggatgttaaagagaccaccctcctggtatttaa
tctggtaatcttcctctatatgattcacagcttctctagaataagagctcagatttccag
ggtgactgctgagacacctgacccagaggtggaaaatcctgagtggtgtggggaatggga
ggacatcggccaaaccctaaagaaattctctgacccgatagtttgggatttcccatctga
acaaattcagaaaccagctgaggtgggaaaatatctgaaagagagatacaatgacaattc
taatgagaacaagctccttgcaatatgttgggctttggcatatgcctatcgcacactgca
gcagcaagtaaaggtagagaggcaagaagatcaatcagcaaagcctgcagacaccccagt
cactcaggctgcagataaaccagacagccagcccaaaacagatggagagtctaagccact
gacagtggctcctgtcacgaggaaaaagcacacaaccaaaactgatcgcccagtgaaaga
tgatgatgatgcaggggaaggaacctcaaaagatacaggggaaggaacctcaaaaccacc
agcggactcaggcacagaaaccattactgagtccatgtccataaaggaccttcacagcct
aagaaaggattacacccgacggtccgatgaatccataataagttggatggtccgtatttg
ggatgcggcaggtgatgatgtgatgctggatggtgctgaagcgaggcatttgggatccct
gtcacaagatccagtgatcgaccaagagatgaaaagggaggctaactctaccagtctctg
gagacgagttttgacaggcgtgatggaaagatatatgtgtggagatgatctctacatgca
gcaaaccccgtggaagaccatagaacaagggatccaacgcctgagagaactaggggtggt
agaggttgtcttcacacatgacccaggattgaggagtccagaccgggccagagttattcc
atacatgtggcgaaaactcatacatcttgggccaccagaatacgcttctgctttagcaat
aatgaaaccggactacggtgcgaatgagaccgtggggatatggcagtgaagctcagagca
tatgcagactctgtgcatggcccaacacatgcaagaatcgcagctgtggaaacacatatg
cagaaaatggaagatgaaatgaaaaagagtctccaggagattaaagagtgccttctccgc
ggacgttccccagagagaaggtacatcccacgaagtgagctgtggaatttcctgtgtgac
agtggggaaaacatgaggaagtggggtggacaacccacttctgctctggcagcacgagtg
agtgaattgaaggagcgcaagtctcagaaagggggatctaccaaaaaggaagtagctcca
gttgcctgtagccaaattgccggaaatgatggaaaagacgacggcatgtccaattcccat
gaaggaacttctaagatacaggcccagggaaagaaggataaccaggcatagaggggccct
gcctctagccaggtagaggtcagggaaaaccgtgttttttggactgtgtggattcgttgg
cctggtacatcagaaccacaaaaatatgatgccttggttgacactggtgcgcagtgtaca
ataattccatcgcagcatgtgggggtagaatctgtttctatttctggtgtaacaggtgga
tcacaaaatttgaccttggtggaagctgaggtgagcctgactggaaatgagtggaagaga
catctcattgtgactggcccagaggccccgtgcattttgggcatagacttcctccggaac
gggtattttagagacccaaagggactcaggtgggcttttggaatagctgctgtggagaca
gagggcattaagcaattgaacactttgcctgggctatcagagaacccgtttgcagtcggc
cttctgaaggtggaagaacaaagagtaccaattgctacctcgacagtgcatcgccgacag
taccggacaactcgagatgctgtgattcccatccacaagatgatccgtgagctggagacc
caaggggtggtcagcaagacccactcacccttcaacagccccatctggcctgtgcgcaaa
tcggaaggagaatggagattgactgtggactatcgtgccctgaatgaagtgactccaccg
ctgagcgctgctgtgccggacatgttggagctccagtatgagctggagtccaaagcagca
aagtggtatgccactattgacattgccaatgcatttttctccattcctctggcagcagag
tgcaggcctcagtttgctttcacctggaggggtgtgcaatacacctggaaccgactgccc
caggggtggaagcacagtcccaccatctgccatggactgatccagactgcactagaaaag
ggtgaggctccagaacatttgcagtacattgatgacatcattgtgtgggggaacactgca
acagaagtgtttgagaaaggagagaaagttatccagattctcctggaagctggtttcgcc
attaagaagagcaaagtcaagggacctgcccgagagatccagttcctaggagtgaaatgg
caagatggacggcgtcagattcccactgaggtcatcaataagatcacagtaatgtctcca
ccaaccaacaagaaggaaacacaagctttcctaggcgctataggtttctggaggatgcac
attcccgagtacagccagattgtgagtcctctttacctggttacccgcaagaagaacgat
ttccattggggccctgaacagcaacaagcttttgcccaaatcaagcaggaaatcgctcat
gcggtagcccttggcccagttaggacaggacccgaagtgaagaacgtgctctattctgca
gctggaagccatggcctgtcctggagcctctggcagaaggtgcctggtgagactcgaggt
cgaccactgggattctggagccgaagctacagagggtctgaggccaactacaccccaaca
gaaaaggagatcttggcagcctatgaaggaatccaagctgtctcagaggtaattggcact
gaggcacaactcctcctggcaccccgactaccggtgctggggtggatgttcaaagcagag
gttccctctacccaccatgccaccaatgccacatggagcaaatggattgctctcatcaca
cagcgcgcccgaatcggaaaactgaatcgccctgggattttggaaataattaccaactgg
cctgaaggtgaaaactttggtcttgctgatgaagaacaagtgatacgcgctgaagaagct
ccaccgtacaaccaactgccatcagaagacacacgctacgctcttttcaccgatggttct
tgtcgcatcatagggatgaaacgaaagtggaaagcagccgtatggagccccacacgacgg
gttgcagaagctactgaaggagaaggtggatcaagccaactcgctgaactcaaagctgtt
caactagccctggacattgctgaaagggagaagtggccaaagctctacctctacactgat
tcatggatggtagccaatgctctgtggggatggctggaaaagtgggaaaaagctaattgg
cagcgtaggggaaaaccaatctgggctgctgcagagtggaaaaacatcgctgcccgagta
agaaagctggttgtgaaagtccgccatgtagatgctcacgtccccaagagtagggctaat
gaggaacaccaaaacaacaagcaggtagatcaggctgcaaagatagaagtgtcacaggta
gacttggactggaaacacaagggagagttgttcctagctcgatgggcccatgatgcctca
ggccatcagggcagagatgccacctataaatgggcacgagaccgaggggtggatctaacc
atggacagtatctcccaggttatccatgactgtgagacatgcgctgcgatcaagcaggcc
aagcgggtgaagcccctgtggtacggtgggcgatggtccaaatacaagtatggggaggcc
tggcagattgattacatcacactgcctcaaacccgccaaggcaagcgctatgtgctcaca
atggtagaagccaccactggatggctggagacctatcctgtgcctcatgctactgcccgg
aacaccatcctgggccttgaaaagcaagtcctttggaggcatggcacccctgagagaatt
gagtctgacaatgggactcattttaagaatagccttattaatacctgggctagagaacat
ggcatagagtgggtgtaccacatcccttaccatgcaccagctgcaggcaaagtggaacgg
tgcaatggattgttgaaaaccactttgaaggcactgggtgggggaactttcaaaaattgg
gaacagaatctagcaaaggccacctggttagttaacacccgaggttccaccaatagagct
ggtccagcccaatctgaatccctgcatacaacagatggagataaggtcccagtagtgcat
gtcagaggtctgttaggaaagactgtttggattaattctgcctcgagtacagacaaaccc
atccgtggggttgtctttgctcagggacctggttgcacatggtgggtaatgcagaaagat
ggcacaacacgttgtgtaccacagggagatctgattgttgtgtgaaaaccacccgtagtg
tgaaatgccagtatacccctgcttgctgattgtcactgtcactgtttgtacatagctgca
tatatatatttacatatgtattaatgtgtgtggagaattagaatatcttagtttggacat
tgagccaacaatatgggataaggggtggaatgtcttggggtgaccttatgatgtgtatcc
catatcgctgcctatgcccagaaattaattattggcctttctatgcctctgaactgagcc
tgagagggggaagaaaaaactgagcaaaactttctcaaagcagtttgaaacttgttcaag
gtcacataaagatagcaggttttttttccagctggggcagggggggagcgaggaagcacc
caggctggcagtttttccagtcagcttttggccagttttttcggcagttccttgttctct
ggagagaggctgagagctgaacttttccttctctggaatttcggattttctcccttttct
actggactgcctgattgctgtaacatcagagcacatcgggaggactttccaccgggcaca
gagggcctggccccggcccaagccccagctccgaggagaccaaagggaggactcgaacac
tttcccaggtttttcctctacagcgaaagattttaccatttaacattattttcctttccc
gtgtgcttgttaaataaatagttttatcttcttcactttccttcgaggaaaatttatttt
ttttcccgaacctggtggggggaggggtggttgtgccttctctcagagtatatatatatt
tctaaatttggccaaaccggaac
>TE_00000985_LTR_s_1#CLASSI/LTR/TRIM
tgttacagtggggatactgcaacacgtgtatcagacaacgaggcccgtggaaaagaaata
tatatggaccgattcttgatagatgtttcagagatgtttatttctccagccgcatggccg
gggctctgccgaggaactggcaatcacgggacccgagggtccttgcccgcgcaggggaac
acaaaacaaccaatggggaacgaggctgaccaggggcagggaaaccccgtgtctcccccc
cagggcccctctcccaggaccacatggcaggggggagggaccccaacatttcacccgttt
atttttaacaaaaagagatttaaaacttaacattgaaaacaactggataaacatgagata
acaaggacagtttcaaaacaaaacaagccaccctcctgagtctttaaatgtccaaacaga
ttctctggaacatcttaaggctgacagaagggagacaggactctctgagcatgctttgtg
gggaaactgaggcaggagagggtttcttccatttgtacctgttggaactctaaacaacaa
tagttaatttcttccctccccctcttcatcccccactcggcattggaaagggatttttgg
ggaaacaattggcaaaggcatggttttgtgagggaaaccatgggtgaaaaaacggattgg
gaatacactgggggtaataggatatagggtaaaagggaaaggtgggattaggaaagggag
actgtagggggggcttataatggagatattgtctaacatgactacgatttttagcatata
tactgccttttacagaaacaccatcaggcccagtgacctctgctgcttgtaacccttttc
taccttgcacaattttgaactctactacttctccatctcctaagcttgggatgtattttt
cagggttattctttttaatagcagttctatgaacgaatatgtcttcttggttgtcacatc
ttgttataaaaccataattttgtttaacattataccattttactattcctaaaaccttag
ctacgatgattttttcctttttccgagtggctgctgttttctgtctcgctgcgtttttgc
tttctctttcgctttcgctcgctcccgtgttggaactgccagggctgctggggccgtcgg
ggctgctcgtgcctgcgcgctcttcccggggtcgcattcggggccgcgcgggccgggccg
ggccgcgccgctcagctccccgcgcgccgccgcctctgctctcagctgcgctgccgctgc
ctggggccgcgcccacgtctcggccgggcccccgagcgacgacccccccgcgccctgctc
cagcgcgcgtttcggctgggcgcggctccgctccaccgccaccgccagccgccgcccgcg
cgccgcccctctcggtcggggttcacggggctcgctccaccacgcgctgcgcggggccgg
gcgggcaccgccgggtccgccgctcccgccgcgcctcgctccgctgccgacactgcagct
cgcgtcgctccgcccgcgcgcgggaactgcctcgctgctgctcggagagcgctcggtcca
cgtggcctgggtcgcacggtccctgaggcaggcttcccttcgccaggacacagctgacat
tgctcaacagtctcggtaattaaataatattcacgaaaatattcttccatcggcatatat
tttgactcagaaattaactgtgtccaaacggtcttccaaaagtctttggtaagaatcaaa
tcccaagaaacgtagaaaaagttcttaaacaaccatgccaggaaatgtttcagttccttt
tgagcttgaattaagctaaaatttacaaatcgttgttcaagaatcttttcaagtttaaga
taaatgtccatatgcggctctgagagccaagagtctttccacggttcctccatagtttag
agatggaacagcaaaacaaaaacaagaagagaaatccagagtttactcacaaatcagtcg
ctgtccttagggatcggggatcgttctgcccgcattatccaccatttgttacagtgggga
tactgcaacacgtgtatcagacaacgaggcccgtggaaaagaaatatatatggaccgatt
cttgatagatgtttcagagatgtttatttctccagccgcatggccggggctctgccgagg
aactgggcaatcacgggacccgagggtccttgcccgcgcaggggaacacaaaacaaccaa
tggggaacgaggctgaccaggggcagggaaaccccgtgtctcccccccagggcccctctc
ccaggaccacatggcagggggagggaccccaac
>TE_00000985_LTR_s_2_s_1#CLASSI/LTR
ccgtggaaagaaatatggactgattcttggtagatgttttagagatgtttattttctggc
cacatggctggggactgctgaaggactgcgcaatcatgggactaccagggtcctttccgg
gcaggggaacacaaaacagccaatggggaacaagattgaccagggagtagggaaaccccg
taggccgtgcctctactccagggtcccctcctcccagagcccgccaggggggaggaaccc
caacacttcactcttttgttttaactaaaagagatttagaacttaacattggaaacaact
ggataaacctaagataacaatttcaaaagaaaacaagccattctcctgagtctcttaatg
tccgaacagattttttctttggagcattttagggctggcagaagggaggcaggactctct
gagcatgctttgtggggaaactgaggcaggagagggtttcttccatttgtacctgttgga
actctaaacaacaatagttaattctttctcccccccttgtcatccgccactgggcattgg
aaagggatttttggggagacaattggtaaaggcatggttttgtgagggaaaccatgggtg
gaaaaatggattaggaatacactgggggtaataggatatgggataaaagggaaaggtagg
attgggaaagggagattgtatgggttgcttataatggggatattgtttgacatgactatg
atttgcagcatatatactgtctttcacagaagcaccattgggcctggtaacatttgctgc
ttgcaggcctttccttccttgtataatcttgaactctaccacttctccatctcctaagct
tgggatatattttttggggttattctttttaatggcagttctatgaatgaatatgtcttc
cttgttgtcacatcttgttataaaaccataattttgtttgacattataccattttactat
tcctaaaaccttagctatgatgattttttcttttttccatgttgctgctgttttttgtct
tgctgtgttctttctttcactttcgcttttccttgctcccgtgttgtagctgcttgagct
gccagggctgcccgtgtctgtgcgctctcgccgtggggtcttgacttctcgggtttgcat
tcagggctgtgcgggccgggctgggctgtgctgctcagctccttgcgcgccacctcttct
gccgcctctggtcacagctgtgctgctgctgcctggcgccgtggccacgtcttggccggg
cctctttgtggtggcccccctcgccctgctgcggcgtgtgttttggttatgcgcggctct
gctccaccgccattgctgccggctgttgtccatgtgcctcccctcttgtctgggcgttca
tggggcttgctccaccgccgggtcgtgcctctccggctgtgccttgttccactgcctaca
ccatggctcgtgctggtccgcctgcgcgcgggaactgccttgctgctgcttgcagagcac
tcggtgtacgtggccagggttgcgcggtgtctgaggcatgtttcccttcacaaggacatg
gctgatattgttcaacagtctctgtaattagataatattcacggaaatattcttccatct
gcatatattttgactcagaaattaactgtgtccacacattcttccaaaagtctttggtaa
gagtcaagtcccaagaaacgtagaagaagtttttaaacaaccatgtcaggaagtgtttca
gttctttttgagcttgaattaagctaaaatttacatattgttgttcaagaatcttttcaa
gtttaagttaaatgtccctttgtggctcggagagccatgagtctttccacggttcctcca
tagtttatggaacagcaaaacaaaagcaagaagagagatccagagagtttccttacggat
ttttggggatcttcaagatcttgattgtttcacagtcgctgtctccagggatcgttctgc
ctgcattttccccctttgttgcagtggggatttctgcaacatgtataggcagtggggcct
gtggaaagaaatatggactgattcttggtagatgttttagagatgtttattttctggccg
catggctggggactgctgaagaactgcgcaatcacgggatcaccagggtccttcccgggc
aggggaacacaaaacagccaatggggaacaagattgaccagggagtagggaaaccccgta
ggccgtgcctctactccagggtcccctccccctggacctcacgccaggggggaggaaccc
caaca
>TE_00000985_LTR_s_2_s_2#CLASSI/LTR/TRIM
tgttgcagtggggatactgcaacacgcatatatcaaaccaggagtcccgtggaaaggaaa
tatatatggacagacagattcttgatagatgtttcagagatgtttatttctccagccgca
tggccggagctctgccgaggaactgttccagtcacgggaccaagggtccttctgcccgcg
cagggaacacaaaccaaccaatgggaacgaggctgagcaggggcagggaaaccccgtgtc
tgtgccctcagggcccctctcccagggctacacggcaggggagggaccccaacacctcac
ccgttttattttaataaaaggagaatgaaaacaactggataaacataacaagaacagttt
caaaacaaaacaagccaccctcctgagtctttaaatgtccaaacagattctgtggaacat
cttagggctgacagaagggagacagaactctctgagcatgctttgtggggaaactgaggc
aggagagggtttaacttcttccctcccccttttcatcccccactcggcattggaaaggga
tttttggggaaacaattggcaaaagcatggttttgtgagggaaaccatggatgaaaaaac
ggattgggaatacactgggggtaataggacatagggtaaaagggaaaggtgggattagga
aagggagactgtagggggggcttacaatggagatattgtctaacatgactacgatttttt
gcatatatactgccttttacaggaacaccatcaggcccagtgacctgcgatgcttgtaac
ccttttctacctcgtataattttgaattccaccacctctccatctcccaagcttgggatg
catttttcagggttattctttttaatagcagttctatgcacgaatatgtcttgctggttg
tcacaccttgttataaaaccataattttgcttaacattataccattttactatccctaag
atcttagttactatgatcttttcctttttccgagtggctgctgttttctgtctcgctgcg
tctttgctctctctttcggtcgctcccgtgttggaattgtcggggctgctggtgcctgcg
cgctcttcccggggtcgcgttcggggctgcgcgggccgggccgggccgcgccgctcagtt
ctccgtgcgtcgcctcctctggtcgcagcttcgctgccgctgccgggcgctgcacccacg
tctcggccgggcccccgagcgacgacccccccgcgccctgctccagcgcgcgtctcggct
gggcgcggctccgctccaccgccaccgccgccagccgccgcccgcgcgccgcccctctcg
gtcgggcgttcacggggctcgctccaccacgcgctgcgcggggccgggcgggcaccgccg
ggtcccgccgctcccgccgcgcctcgctccgccaccgacactgcggctcgcgtggctccg
cccgcgcgcgggaactgcctcgctgctgctcgcagagcgctcggtgcacgtggcctgggc
cgcacggtccctgcgccaggcttcccttcgccaggacacagctgacattgctcaacagtc
tcggtaactaaataatattcacgaaaatattcttccatcggcatatattttgactccagt
attaactgtgtccaaacggttttccaaaagcccttggtaagaattaaatcccaagaaaca
tagaaaaagttcttaaacaaccatgccaggaagtgtttcagttctttttgagcttgaatc
aagctaaaatttacaaatcgttgttcaagaatcattttaagtttaagataaatgtccata
tgcggctctgagagccaagagtcttcccacggttcctccatagtttagatatggaatagc
aaagcaaaaccaagaagaggaatccaaagtttccagggtttactcacacaaatcagtcgc
ttagggatcggggatcgttctgctctcaattctccaccatttgttgcagtggggatcctg
caacacgcatatatcaaaccaggagtcccgtggaaaggaaatatatatggacagacagat
tcttgatagatgtttcagagatgtttatttctccagccgcatggccggagctctgcccag
gaactgttccagtcacgggaccaagggtccttctgcccgcgcagggaacacaaaccaacc
aatgggaacgaggctgagcaggggcagggaaaccccgtgtctgtgccctcagggcccctc
tcccagggctacacggcaggggagggaccccaac
>TE_00001188_INT#CLASSI/LTR
gcctctgcgtcctcttggagtggatcccactcagcccggtcagctcggacgcagtcggct
gcgggggccagcctccggactccgggagaccagaggtctggctcgtgggtccttccacag
gaccgcggcgatggaggcaggtggtggagggaggaggcagactcagatctgggttaaatc
tgggaagtttattgtgccctcgggcacgaggtcccacctcccaggggtgcccagctctga
gcgagcttcgaaggctcttgcgggaggttttatggggggtggtaacaagggagggatcaa
ggaataaccaatcggaggaggggagggtgtggtgaacaggatgaagggcgcatcagggga
ccaatcatgggagaggaagggagggatccttttcccctggccaatcacacgacgctcctg
ccagaactttctagaagcctgggaggggtgccagcacgattggcaggggccagggaggag
acaaaggggggaagtagggtaattgacaggaaactgggagggtacaaactgggtagttac
aaaagtacaaaactcaaggggagacccggactgaaccaaagcaaaacacactcccacatc
tcccccttttttgttttttatgatgacttgaattcaggttggggacaatattcagagtct
ggatataagtccccaaaccattgcgactctggggccatgggttcgtgctctggttccagg
agagcttcggcttggccgatgtccgtgggggagggggagcttgtaatcaacttaaacaac
attcttctgaggagtccgaacataattagggtaaccaagaggacgaaaaataaaagcagt
ccggtccggagaatagatcctgcccatcctgatagtccccatccgttgaggatgttgccg
agccagtcaccagtttcctttggatctgcgttaccatggcctgcatcttgtcgatggtct
tgtggatgttctccgctcttgatgataggtttaggcagcacagcccttcgaactcctcac
accggtggtcatggaggaggagtaggaagtcgattgcggccctattttgtagggtggctt
gtctggttatttgctcgtcttttaggaggtcgcttagggcgcttgaggtaagatttgctt
gtttgacgacccaacattctaaatgacctaattcccctaacgctttggctgcagccaccc
acggcaatagcgtggtgattgcaaccccttttggtctggcccaatgaacgacttccgagt
cacaattttggtccagatttgaaagttcgcgtttttgaattgccaattcggaagtcctat
ttctttttctttcccaatcgtgcactagagtttggttgggcgtcaacagcgtcaagcggc
ctatggtgcaagggcctcctaacaggcgagaggggatgcctgcccacgccctgtcaccgc
agatgaggaatagtcctttgggtaaccctttcggatgtgacctatgggggttgtcggtgg
tcaccttgctgacggccaggcaccatttgtctgccttatagtctcggtggttcggggcta
tgtttttaaaagcctcccgatccggggacaacccgaattgaaattggacacagtagtgag
ctgggtaggatcccaagagatccagctcttggggctcactactggtcttcgggagctggg
gcagccatttttccagggggttatcggtgttgcgtttccccctgcggtgccagctgaatg
ggggccgtctccgatagggtacccggggacggtgcaggttgacaggtggcttggcgacag
tagccttacttgtctggtgatttgtggttgggcgggcgtcgtcaaagcctgcgtggcttt
gagcttttcaaggagagatgtaaactcctcttgctcaagagggatccctaccagacatgt
ggccatcgggttttgggccgcggctgtggacaaacatatgtggtcctggcccatggttcg
tgccaggaccgaccatacgtttgctgccggctggggaactatccacagcgacacaggcca
tgggagcagctgcaggatgatgacgagctgcaggcttctggcgatggctcgggcggatgg
tgcaggatccatctccgttgtctccaattaaaagaaactcaaagagaacaatattaaaat
tgggacctatctggggtgaagacttggggtccagagggcatggggttagcctaccccggt
tttaggggttgcttgacttctttttccggcgggctgggagatacacggtttcacccattt
tgatgggatccacctagggccctcgggggtggatatgcacgcatatcccttcccccaggt
gattagctcatgagggccctgtatctcccgagtctccgggtctttgatccacaccggagg
cttttctttcatttgcagctgctgagaccgtccgaagtgccgcacaatcggtgggttcag
gttctcaaaggcacagttgagaaagtttaacgtgaatagtgcccttgagagcctgacaac
tggggagtctagtttttctggggacctttgccgttgtaacattcttttgatgttttggtg
agccctttctacgatggcttggcctgttggggaataggggatgcccgttttatgttctat
tccccattgctgcaggaagctcctgaactccttggaagaatacgcagggccattgtccgt
ttttatgactttggggatgcccagggtagcgaatgcctgcactaggtgccttttgacatc
gctagccttttcccctgtgtgggcagaggcaaagacggctccagagaaggtgtccactga
cacatgtacatacttcattctgccgaatgaagcgacatgtgtcacgtccatctgccacac
ctcgcagctgttgagtccacgggggtttgcgccggtgccaatggcgggaagagctaactg
atgacattctggacatgcggccacgattgctctggcctggtcatgcttcaggttgaactg
ccggaccagggcaggggcgttttgatggaactgccgatggctgattttggcctgctcaaa
tacatctgggatcggggccatcacggctggcgcagcgagggcatctgccctcctgttgcc
ctccgcgatgaacccgggcaggtccgtgtgtgacctgacgtgcatcacgtaatatggttg
ctctcggtgggagactaggttaaccaattttgagagcaactcatataaggctgtgttgga
gacctcttgcaatatggcatgttcggctctggagactactcctgcaacatatgcggagtc
ggttactaaatttaggggttcgggaaacctttcaaaagccctgacgactgcgtctaactc
agcgacttgaggtgatccttttacctctttaatatccgcctcccactgctgagtttgggg
gtttttccaagtcatgactgacttgtgggacgccccagacgcgtcagtgaaaacggtcaa
ggcctttaaaggttccttgctccgaacactctttgtacttaattcaaattgaatttccga
attaaaaattttgtgggctggcctatgtaaagaaatttggcctgtgtaaccctccagagc
aaattgcaaggcttcacaatcttgaagcaggctctccaacattgctttagtaatttggcc
cgtttgcatcctaattggtacgtggatgcagtcaaagtcacgtcccgatagttccctgat
ccggactctagctttccggatcagttcagccatcagctcttgtggccgcgtcattctttt
ggacctgttatgactgaggaagacccactctattatcaagagagggtccctccggtcctg
gtcctttttgctcttccttttgtcttcccattggaagacaaccccgtgtaggtgtggcag
attgcccaggatgatgaacctgaatggcaagtcaggcctgtacctgcttgcctgcctggt
ggacatcaggtgttgcaccttctccaaggctgtccgtgcctctggggtaagcgtccgggg
agaactaagctcctctccccctttcaataaatcaaaaaggggggctaggtcttcattgga
tagacccagccacggccttacccagtttagcgacccacacagtttgtggacatctgccaa
tgtcttgatgtttgtttggatagccaatttttgcggcacaatggtccgctttgtaatttc
aaggcccaggtatttccaaggtggcatcctttgaattttatcttgctggagctcgaaccc
tgcagcaaccaatgctctgattgtcaggtcaagcacagtcgcaagcatgtcatcgtcggg
ggcacacacgaggacatcatccatatagtgaaggatgatggcctcttttgcggctgcgcg
tactggggcaagcaaggaagagacataccattggcagatggtcgggctgttcttcatgcc
ttgtggcagcaccttccaatggtatctctttcttggggcttctcggttgatgaccggaac
cgagaaggcaaaacgtggggcatcgtcagggtgtagaggaatttggaagaaacaatcttt
gatatcaattacggccaaattccaattttggggaagcattgttggggacggcatccctgg
ttggagagagcccatgtcctcaatctcattattaatttggcgaaggtcctggaggagccg
ccatttgtctttgttaggttttttaatacaaagacaggggaattccaagggctgttggtc
tccactatattccccttcttgagctgctcctccacgagcttctcgagcgcctctaatttc
tcgccgtagagcggccactgttctacccacactgggcagtctgttttccaattcagtttc
tgggtagggcgctcctcagtgaccgctgtgcaaaaattctgtggggggtcaggaatgtca
atagtgactccccactgctgcatgagatctctccccaagaggggttccttgtaatcaagt
acgaacggacgtatattggccaattgtccgctcggccccttaatttgtacgatgctttta
gattgttttgccaattggatgcccccaacaccttgtacgtgccctgccacgttttgcagt
tcccaatgtgccggccattcccgtgtgggaatgatcgtcacatctgcccctgtgtccaga
agtcccttgaggtgaaggacttcttcccctctgttgattttgcagtccaccctcggcttc
cctgttcctattacatgtgtggcacacactgttgggtgtggcccttctgcagggatagcc
tgggcgaccatctgccctctgggcagaaacagaggtggacggacacagcgcagccagaga
acgggtccttcgggactagatgtcattagtcccggagcgacttcgatctctggtggtgtg
cagttaacatctccgatgatgacatacctgtctgggctctggtctctcgcccccagctca
ccaccggtgctcaccggtgcggcgtgccactcgttgttcttcaggaggagcggtgtcaac
agctgcaacctgaaagagttgtcggaggaagaagtcaagtcaggctgtattgtcacatcc
ggtagatttgtttgtcacactctgccctccccagtccctcctccccctcgcgtcccgtcc
cttttttgtcttcacgcggggcgggcgcgcgctccccactcagtttttttgtgactcgtt
tacaagtccccctgacccctgttctttcttaaattgatggaattgtcgcttgagcgggca
gtctttggtccagtgtccaggttgattgcagaggaagcaggtgttccgggtctgctgttg
tggctgcctccgggcgttcttcgatggaggtcggacgccttggcctgtggttctcttctg
gtccgcagcagggcgtggtgtagctgttcccacagaagccgttccccggggtctttgctt
gtccgagccggcaggttgcaggtgcggcgctttcgcagcgcagacttctagcatagcttg
tattgttggcggagggtccagagggaggctcaggatggctgccttacactgggggttggc
gtttgccattgccatctccacgatgacctcctctctggctgccggctgcctgacctgcaa
ctctacggctcgggttagtctttctacaaatctgaggaatgattccgtgggctgctgtcg
gacctgcgagtagctttccacgggcgcgtccggcctcaggtcaaggaatgccttaccggc
tagttccttgacctgctgcagcacctctaggggcagaccctgggcctgcttcggcgccag
agcccattccccctcgccgctcagatggtccattgttaatgcctgattatcggcatcaac
ggccgtatcggatccctgcaaaagcactggaaggagtcggcggagctccctttcccatgc
tgatttccagagcagaaactctgctgaggaaagcaagcatgagaaaagttgacgcagatc
aaagggcgtcattactgctccggagaggtttgcctttaaaaggccgcgaaaatattcgct
ctccctcccaaactccttctgcgccttgcagagttccttaattgtttgatgggagagggg
ttcccagttggtgtgggtcattccccctctccgggacctctgataaataaccggagcgac
tgaagggatggggtccagttccgggttccggtcctcaggccctcccccttccggccactc
accgtgggaaccggaaggccaaccgtgggaaccggaggtaggggcgtgggaaccggaagc
gggaagtgggtggcgaccggacacggacctacgacaacctccaggggcggagcaaggggg
cgtacactgatgtggggtgggaggggtagcaggggcggacccaacttgggagtaggaggg
gtcagggtacggggaggggttgggacgggaggggttagaacttgggaggaaagggtttcg
ggatggggaaggagagggagggcaagagggggtctctgccatgtggcgcccgccatcttg
tcctccttgggtagggaagccattttctaaatcttccgtaaagctgaaacgaactcgggg
ttttagaactggggaagtcggggaacggggtgagccccgggcagtctggccaggactgtc
cgggcgggggggccgggaatcctgaggagagccagggagtcggtggcaaccctgcgcagc
atcgcggtttgctctcttcaggatgcccggtttaggggacacgggtttaggagaagactt
aggggtagcaactggggaacccggggttggctgtccttccctctccctttttttgtttaa
agcagaccgaatttgtaaatataacaaagaaaatttatctaaatctttttctttcgccag
ttgtgattgtgccaattttgctcccacggcgttccaaaagggaacgcttaaaaccgaatt
ttgggagcagtgagggaagtgcaaaaacagccaacgaacaaacctttttaaacacccctt
agaaaaacgtttccccccaccctctaggagtcccacaacttggatatatacccccttttg
tgctgtggacagttttgtgcccatctacatccacagcacaacgtctggagctgaagggtt
aacccttggacactgaatccccaaacaaccggaggcaagtgaccacacccgccccggggc
tgcgcagcctacctcggctcctcaggagccagggaccgtacaggtcccgaaaagccttta
ccggctttgaagtagattcccccccccgggggaaaatacttaccccttagtgtccaggcg
agctccaggcgaccaatcctccaccgaggacgactctgctggcgcaggcggagctaccgt
cctctcccccaggagcgcagctccctaaaacggagcgtgctacaactggggtagcttgac
gtcccaaggacaggctcggagagccgatcagtccttccgtggggtccggtggaagcgggg
ggccccacattgggcgccaagctgcctctgcgtcctcttggagtggatcccactcagccc
ggtcagctccggacgcagtcggctgcgggggccagcctccggactccgggagaccagagg
tctggctcgtgggtccttccacaggaccgcgcgatggaggcaggtggtggagggaggagg
cagactcagatctgggttaaatctgggaagtttattgtgccctcgggcacaaggtcccac
ctcccaggggtacccagctctgagcgagcttggaaggctcttgcgggaggttttatgggg
ggtggtaacaagggagggatcaaggaataaccaatcggaggaggggagggtgtggtgaac
aggatgaagggcgcatcaggggaccaatcatgggagaggaagggagggatccttttcccc
tggccaatcacacgacgctcctgccagaactttctagaagcctgggaggggtgccagcgc
gattggcaggggccagggaggagacaaaggggggaagtagggtaattgacatagaactgg
gagggtacaaactgggtagttacaaaaatacaaaactcgaggggagacccggactgaacc
aaagcaaaacacactcccac
>TE_00001695_INT#CLASSI/LTR
ttgaaagacaggtgtctgctaaggaaggcagaggccccccttgaagtggcagatataacc
ccttttccctccaagttattatattttgaaatcaagagcccttaggcgaagatgtgggaa
ataggaataacagttctttactatatatatgtatgtatataaccagtcaaacaaaaacaa
caacaactatggcagtaacagcaatcacaaacccagtgccagccttctcggctgtcgggc
cctttcccctcgggtgcagttccgctcgcagccggcaggggcgctggcggctcccggtga
gcagggcaggtgcgatggttcccccgcggctgcagggggcgctccggagcgagctcggga
aacccgcggctctggtgccctgggatcccgggaaggatggaacaaaggcttcacaaaccc
ctgggcagttgatcccgggctctcaggaacagcaggctggaacggcagggacggacgcaa
atcccgggtggcagacgagatgtatccagatgggagaaccccacggaggcccaggcaggc
agggcgagcagggctacagcgtagcgaaagctcgaagcagcagcggagcagggcagccac
agcccggtctccagcagggcagggaaagcggcttttggggtcccggcgttgtttccagca
ggaagaaagaacggccaaaaagaaagaagcagcagctcctttctctgcagcttctctctc
cggacgctccgagcgagctgaccccacacccaggtgtagacaaaagagtagccaggcccg
ccccactcccctttttgtctttcttaagtacagctatttgtcccctagcaacatgcatat
gggagaaaattcctttaacaggaaaaaaaactaagactaaactaaaaccccaacattatc
caccccgaattttttcccatactaacatgttacatgaaacttaacttttttaaccatata
aatctatgcattacccaaattatatacaaatatacatgctgatactgatacaagtacaga
gccatgggtagttcaccctaaaacaaggtccccttgaggtaagcatcgggtctctccatc
cttttgcatcacccaccaggtgcaacctggtccctgagcaaaaacaaccccacggatggg
tttgtctttgctcaaggcagactttacccaaacagtttttccaagcatacctctcatgtg
caccactggaaccttatccccgtctgttgtttgtaggggttcagattgggcagggcctgc
tcggctggtggaacctcgagtgttaactaaccaggtggctcttgctaaatgcatctccca
gtttttgaaagtccccccacccagtgccttcaaggtggttttaagcagtccattacaccg
ctcaaccttcccagctgctggtgcatggtaagggatgtggtacacccactctatgccatg
ttctctagcccaggtgtttataaggctgttcttgaaatgagtcccattgtcagactcgat
tctctcaggggtgccatgcctccaaaggacttgcttttccaggcccaggatggtgttccg
ggcagtagcgtgaggcacagggtaggtctccagccatccagtggtggcttctaccattgt
gagcacatagcgcttgccttggcgggtttgaggcagtgtgatgtaatcaatctgccaggc
ctccccatacttgtatttggaccatcgcccgccataccacagaggcttcacccgcttggc
ctgcttgatcgcagcgcatgtctcacaatcatggataacctgggagatactgtccatggt
tagatccacccctcggtctcgtgcccacttataggtggcatctctgccctgatgacctga
ggcatcatgggcccatcgagctaggaacagttctcctttatgttgccaatccaagtctat
ctgggacacctctattttcgcagcttgatctacctgtttgttgttacgatgttcttcatt
agcccggctcttggggatgtgagcatctacatgacggaccttcacggatagcttctctac
ccgagtggcaatgtctttccactcttcagcagcccagattggttttcctctgcgctgcca
gtttgccttattccacctttccagccaaccccacagagcattggctaccatccatgaatc
agtgtagaggtagagctttggccacttctctctttcagctatgtccagggctaattggac
agctttgagctcagcaaattggctcgatccaccttctccttcagtagcctgtgcaacttg
tcgtgtggggctccatacagcggctttccatttccggctagcgcctacaattcggcagga
accatcagtgaagagggcgtattgtctttcactctctggtagctcgttatatggtggggc
ttcttcggcacgtgtcacctgctcctcttcttcttcagaagataacccaaaagtctcacc
ttccggccagtttgtaattatttccaagatcccagggcgacttgggtttccaattcgggc
gcgctgcgtgatgagggcaatccatttgctccaagtagcgtcggtggcgtgatgcgtgga
gggaacctttcctttgaacatccaccccagcaccggtagtcggggtgccaggaggagttg
tgcctctgtgccgattacttctgaggcagcctggactccttcataagctgccaggatttc
cttctctgtgggagtgtagttggcttcagaccctctgtagcttcggctccagaatcccag
tggtcggccccgagtctcaccaggcaccttctgccagaggctccaggacagaccattgtt
cccggctgcagagtagagcacgttcttcacctctggtcctgtcctgactgggccaagggc
tacggcgtgagcaatttcctgtttgatctgagtgaaggcttgctgctgttcagggcccca
gtggaaatcattcttcttgcgggtaaccaggtagagaggactcacgatctggctgtactc
gggaatgtgcatcctccagaaacctatagcgcctaggaaagcttgtgtttccttcttgtt
ggtcggcggagacattgctgtgatcttattgatgacctcagtgggaatctgacgtcgtcc
atcttgccactttactcccaggaactggatctctcgggcaggtcccttgaccttgctctt
cttgatggcaaaaccagcttgcaggagaatttgaattattctctctcctttctcaaacac
ttcggttgcggtgttcccccacacaatgatgtcatcaatgtactgcagatgttctggagc
ctcactcttttctagtgcagtctggatcagtccatgacagatggtgggactgtgcttcca
cccctggggcagtcggttccaggtgtactgcacgcccctccaggtgaaggcaaactgagg
cctgcactctgctgccagaggaatggagaagaatgcattggcaatgtcaatagtggcgta
ccacttcgctgctttggactccagctcgtactggagctccaacatgtccggcacggcagc
gctcaatggtggagtcacttcattcagggcacgatagtccacagtcaatctccattcccc
gtcagacttgcgcacaggccagatggggctgttgaagggtgagtgggtcttgctgaccac
cccttgactctccagctcgcggatcatcttgtggatggggatcacagcatctcgatttgt
ccgatactgccggcggtgcactgtcgaggtggcaattggcactcgttgctcttccacttt
caggagcccaactgcagaaggattctctgatagtccaggcagggtgttcaattgcctaat
gccctctgcctccacagcagcaatcccaaatgcccacctgagtccttttgggtctttgta
gtagccattccggaggaagtctatgcccagaatacacggggcctctgggccggtcacaat
cggatgcttttgccactccttcccagtcaggctcacctcagcttccaaaagggtcaactg
ctgtgatcccccggtcaccccagcgatggatacaggttctgcccccacatgtcccgatgg
cattaaagtacactgtgccccagtatcaaccaatgcatcatatttttgtggctctgatgt
gccaggccatcggatccacaccgtccagaaaactcggttctcccgtgcctcttcctggct
agaggcagggcccctctagccctggttatcattctttccctgggcgtacatgcccgaggt
accttcaaggggatccgacatatcatcctccctcctgtaatgcctggcagctcggtcacg
ggaggctgaggctaccttcaccttagcggaaccccctcggttagtgcctccctccttgag
ttcatgcacccgcgctgccagggcagaggtgggtttcccatcccaccttctcatgtcttc
cccatgctcacacaggaaaaaccacagctcagctcgtggggtgtaccctctctctctagc
gggggacgacgggctctgacttgggggcctgtgactcgcactggtgccacactgaccctc
ctcatctcctccctcatctcctccctcatctccttcatctcctctttgaggtcctggacc
acagcagagacatgagctttcagcgggccattgatcatgctgtcataatgcctgagcctg
ttggcaacagagcccactgtttctcgggtattgtcagcatcaatcgttgcaatgaaggtg
gtgtattgtgatggccctagccttgccaggttccacatcatctgtcctgtgcacctgacc
ttatcggggtcattatcatgctgtccatccttcccaaagagtacctctaatattgccacc
tctcttagctgttggatcccttgctcgagtgtcttccactgcattctatgatgatactcc
tgcattctttctttgtgaatgaacctttctctcacactcattaagagccgctcccaaaga
gagagaggccctggctccctcacaaatatctggtccacacctgggtcctgggtcaacgat
cccagataccttgcctcaccactatccagttgcacacttgtgcccataaggtcccaaacc
cgaagcagccaggtggtataaggctcacgcccccttcgcacaatgtcgtttcgcatagca
cggagactgtcgtgcgacagggactcagtgatgacttctggctctggctctcctgctggt
tgtgagggccctggttgcccatcatcattaactggtcgtactgatttggtcttatacttc
ctcctttgcacaggggcgactgctgctggctgtggttgtccttgtggttcagctgaagcc
tggacggttgtaacatccgtgggttccactgctgcaccatcggactcaccctctttgggg
cagggagagggtttttcactagctgaggaggtgtattcccttagcaattggcatatctcc
tggcgcacctggcccatctcctggcacatctccttgcgcacctggcccatctcctggcat
atctcctggcgcacctgacccatctcctggcatatcccctggcgcacctgacccatctct
tggcacatctcctgcatcccttttgccagtacccccacccagtttgggtagtccatttct
gaggtggactgttgggcagtatcagtctgtggggcgggatctctagtgtctggggctgtg
gcaggctctggctctggggtaggatctctagtgtctggggccgtgtcaggttctggggta
ggatcaggctctggggtaggaactctactctctggggccatgtcaggttctggggcagga
tctctagtctctggggctggtgtccgggtagatatccaagccaatctcaacttatccttg
aatgctaaatagagtaggcctatcagcagcagatggttagtattcagagggaatttaaac
ccttcgaaaattgatggggtgggcccaaagaaccggttgaggggttgggagaaaacttcc
cctggtgtcatttcctcacagaaggtaccattgttaacataaccccaaaaacatgtgctc
agtgtgtgatagctgtttatccatgtgcccacattccggaggaagttaaaaacccatgaa
ttcctcaccttctcgacccataacgcaagctggataacagcaatggtagccttagtcaga
ggacccatattcaagtaaggagctgcaaaggggaagaatatagccacggccacatgccac
ccaaaccagggtaaactagaccacatagtgctgcctaacaaggttccaatatccagcaca
caaaataaagttatcgaggaactgttattcctttttcacctctatctcttaatgccctca
ggccccacgttgggcgccaagatctgtctcggttttgaaagacaggtgtctgctaaggaa
ggcagaggccccccttgaagtggcagatataaccccttttccctccaagttattatattt
tgaaatcaagagcccttaggcgaagatgtgggaaataggaataacagttctttactatat
atatgtatgtatataaccagtcaaacaaaacaacaacaactatggcagtaacagcaatca
caaacccagtcccagccttctcggctgtcgggccctttcccctcgggtgcagttccgctc
gcagccggcaggggcgctggcggctcccggtgagcagggcaggtgcgatggttcccccgc
ggctgcagggggcgctccggagcgagctcgggaaacccgcggctctggtgccctgggatc
ccgggaaggatggaacaaaggcttcacaaacccctgggcagttgatcccgggctctcagg
aacagcaggctggaacggcagggacggacgcaaatcccgggtggcagacgagatgtatcc
agatgggagaaccccacggaggcccaggcaggcagggcgagcagggctacagcgtagcga
aagctcgaagcagcagcggagcagggcagccacagcccggtctccagcagggcagggaaa
acggcttttggggtcccggcgttgtttccagcaggaagaaagaacggccaaaaagaaaga
agcagcagctcctttctctgcagcttctctctccggacgctccgagcgagctgaccccac
acccaggtgtagacaaaagagtagccaggcccgccccactcccctttttgtctttcttaa
gtacagctatttgtcccctagcaacatgcatatgggagaaaattcctttaacaggaaaaa
aaactaagactaaactaaaaccccaac
>TE_00002026_INT#CLASSI/LTR
taacgcaaccgggggcttgtcacacaagccccggcgtgccctcgggcagaggggacgcag
cgttagcctccacagcgtcctcgctggacggctcagtggaatcagcgtgagatgggtgcg
tgcgctggctcctcctcagaggaagcacgtcgggcagccgatggatcaggcttgcgttag
cccggaggcaaagaaggcgggaggggcttctggtgtgagttccaacaggtttatttgcag
gagggaccagggaccagcaaaaagcgccgaggagagcgggctagccccctttatgggggg
gtggagtaaggcagggaaagggaaaacaaccaatggggtacaagcagaggggaggataca
atttttcagaacaaatggggaaaacagggaggcaggagtcataacagggaaccaattaat
aactacaaaagggagaactttctggaacagggggaggtaatttaggattgggagccaccc
agggggaggtaacctagaccgcagtgatctcttctggtgactgacatttgatggtttcag
cccgagagcaggctgagccaccccaacatctcccccttctttattacattgaaatgaggg
gaaaggcttaagggatttcaaaaccaaacacttaaaaatgggaagggctaataaaattaa
caactccataaagaaaccccatacaatgtccttgataattgaaggaatccggctactgga
gctcccagtgtacaggaggagctgcagcagcaggtgggacagcagcatgtaggatgtcat
catgcagttatgggagataactttagggacagtgtaacataaataaaattaatacaaata
caattaacttaaataacaatggctcccttggactccccctctttcaaaacaaagggccac
ttaggggagggaaacacagagaaggtgggaaagggaatgtttgtctttgcagcctgggag
gagaatttcttgtttattcaggaggtcttgtttctcctccttttccaggctgttgctact
gcgttttcaggctgctttggttttgatgtctttgttaagaaaggtttgatccactttcca
gggatccatttaggtccttctggggttgaaacacacccgtagcctctaccctgggtgact
agggggtacgggccacgtatctgtaaagtgtcagggtcctttattaggacctcaggtctc
tcagtcagtttatgtttagcagagtttgtgaagtgtctcaggatgggaggatcaggttcc
tcataggaacagtttaaaaagttcaacgtgaacaacgctttggacagtcttatggtgggg
cagcgatctcattgccacccttttgttgttcaagcagtctttttagtgtctgatgtttcc
tctccacgatggcttggcctgtgggcgagtgagggatgccagtgatgtgatccacacccc
actcactcatgaatctgttcaactctgcagaggtgtacgcagggccattgtcagttttta
atttatttggtgtccccaacacagcaaaggcctgtaccaggtggttgatgacatctttgg
ccctctccccacggtgagctgaggcaaaggttgcaccagaaaaggtatccactgaaacgt
gaatatatttctggcggccaaattgggggaagtgggtgacatctgtttgccatacctcac
aactgcctaggcctcgggggttaaccccctgacctagtgatggaagctgatgtttttggc
agttggggcacgtcgccacaatggctttcgcctggtctctagtgaggtggaacatccgga
cgagagctggagcattttgatggaacattgcatggctcagctgggcttgctggaatctgt
taggcagattcgctagctcgatgggcatagctagggcatctgctctcctgttcccttcgg
caataaatcctggcaggtcagtgtgtgacctcacatgcattacgtaaaagggttgctttc
ggtgggagacaatttggattagcttcgaaagcaatttatagatttttggatttgccacct
ctctgagcgatgctctttctgctctggacaccactcctgctacatatgcggaatctgtta
ccaaattaaaaggttcgttgaaccgctcaaatgctctgaccactgcggcaagctctgcaa
cctgcggtgatccttcgaccacctgcacatcagactcccacttctgagtgcaaggattcc
tccaaacgatgacagacttgtgagatgccccagaaccatccgtaaagattgtcagggcat
tgaggggttcacgactctgaatttcttttggaattagtttaaaggccgaattgaacaatt
tgtgtttcgggttgtgagccgatatttgtcccgaataactatcaaaggcaaattggagat
gattgttgttttgaaggagatggtccagtgcattggttgttagtggcaggtaaacacatg
tgaaatcacaccccgcaagggtacggaggcgagacctagcctttatcaccaactgagcca
tgagctcctgtggcgtggtaatacttttggacggctggtgcgagaggaaaacccactcaa
taatcagaaggggatccctctgcaccttgtcccactggaaaaccagcccatggaggtatg
gcattttccccaacactataaattgaaagggcagacctggggcataacgatgggcttggc
gagatgacagcgcctcctggactttgatgagggagtttcttgcctcttctgtcaactgcc
tcggggatttgagatcctcgttcccacaaagcaggttgaacagaggggcaaggtcctcag
tcgtcagtcccaggagctgcctcacccagttgatggatccgcagagttgatggagttcct
gcagagtcctggggttatcattgatctttaatggttggggcaccactgtctgctcctcaa
ttttgagtcctagatatttaaaaggtgaggtcttctggaccttttcgggatggatttcga
atccatcagcctctaaagccctgattacctcccccagagtccagtccaggtactgctgtg
tgggcgcacacaccaaaacatcgtccatgtagtgtaggatcacagctctagctgcctttt
tccggacaggggacagaatgcgagcgacataccactggcagatggtgggcgagtttttca
tgccttgcggcagaactcgccagtggtagcgctgcatgggagcctctcggttgagggaag
gcaccgagaaggcaaaccggggcgcatcgtccggatgcagggggatatggaagaagcagt
ccttgatgtctatgactgctagcttccactgcctagggagcatagagggtgatggcattc
caggctgcaggggtcccatgtcctcaatgacctcgttaattttccgcaggtcgtgaagga
gtctccacttgtctgtccccggcttccggatcacaaagaccggggagttccaagcgctgt
tggaaggctcaatgttccccttccccagctgctcctccacgagtgcagtgagcgctctca
attggtgtgtttttaaaggccactgatccacccagacccttttattggtgagccaattca
atttctgggtggggcgctccgcagtggcccctactaaaaatcccggggttgagatgggat
ctcaacccgggctccccactgggacatgagatccctgccccacaatgtaaacccagagtc
aataacaaatggacggactgttgcaatccgcccctctggaccctcaatctggacaagagt
cctgcttctctgggcagccacagatcctcccacacccgtaacaataccttccgccggttg
caacccccaatgtgacggccagttgttggaggcgatgaccgtcacgtctgcccccgtgtc
catcatccctgctaggctgatgtccgagccctggcatgaaatcttgcagcttagcatcgg
cttgtcctcccctaccacctcagcccagaagacagatgggttgtagttttctggtgaact
tctgggcatgaggatggcctgggcgagaacctggccagctgcaagaaagaaaggtggatg
aatacattggatgttaattgtaaagagtccttgtgatcctacttggacgatctctggtgt
tattgagatctctggtggtgtacgcgtggtgtctcctattataaacaagcagcagtcttt
cagtcctttgcagctcacgaggacccgttgaggtgtgatggagtccatcgtggttgcagt
ggctgcagtcacagtttttctggttgcggcttctttatttatgtcatcacgcgggccgca
gatccgcgctgggtcctcagtttcccggctgtacctccatgggagtgggcgatggtactt
gccctggggaaacagctcgggaactttgattaattggggctggagctctgcagttccggg
ccacatgtcctggcttgccacatctgtgacaggtccaggttctgtttgtcatcctcttgt
cctgaggtgccgttgcctcagcggcacccgcagctcctaccacattccccctcattttta
aatttggttggccaattggaactaaggttgtgcagtgccgaatcatctgctttaacgttg
gtggaggatcaagtggaagggtcataatcactctcttacaaggttcatttgcattagctt
tagctatttgagtgattatgctttctctaattcttgtatcttccacttgcttctccacca
ctaattttaatttgtcaataaagtcaataaatggttcatttgggagttgccgaatttcag
taaaatttagtagaggcgccgatttagggggcatcattaaaaatgcttgctccgccgcat
gtttaacagcatttaagaccggctctggggtgtttcgggcctggtcttgtggcttggcaa
gcaacccctcaccggtaaggtggtccatggaaacccctgcgttattagggtcttgcaaca
ggattgggaggacctctcttagttgctttctccacccatcatcccacaactcgaattcgg
ctggagaaagcaagcaggaaaaaatgctttggaggtctgctgggaccaacactgtattag
tgagggtggcccgcaggagattccggaaatatggactctccctcccaaactccttctggg
ctttacaaagttctttgagcccagcagggtcaaagggtttccaggtggggttgccgccag
ctcggttataagtaaccggagcggcgaagggaccggaggaggctcccggttccgggttca
agatggcgtcggttccggtttccacagcgtgggaaccggaagacgaggcgtgggaaccag
aaggctcctcccggtaggcgggggctgaggacaaagaggagtggccacgggaaaggcggg
gactcccgacgcagggggcgggacccgacgcgaaggaggagctcacagactcacgttagg
agggggcggggccaggacagggcgaggaggagggggggcaagaggattttgggaagaaga
aggaaaaaaggcgggctgtgccatgcggtctcctccattttgggggagtgcaggaacagc
agggaaaggggacaaaacggtggacgaagaaaagccttcgccgtcattttcagggcaata
aaactgggaaccgctttttgggagaacaaccggggaagagggcataggagagagggtttg
ggtagaagccgaaacagcctggccagggctacttcggcagggtggctgagaggatcgagg
agagtcagggagacggtggcagccctgtgcctctgggcattttacaactcccggtctttt
cagcgacggggtagtgggatgaggaatgcgagggggggaaagagggacttgggaagaact
ggggagaattcggggcttttctttaattttccgattagctttgtgtatatctctcaaagc
ccagaccatgtagagaaacctctctccggaggaatctcccctttggtttaattctaatat
tttgtcccccacaaattgccaaaacgtggctgacttcaaattagcaggggacatctgggg
aaaataaaagaacagccacttaacaaaccttttcaaaaacccctttgataactttaatcc
acaattcttcagggattccccaacttggacatagacctcccgctgaggctgagaaagctt
agctcccatcttaaacctcagcctctacttcacccaccaccggcaaaaaggagaaattaa
aaataattttccaggggccgggaatcacaagaatactcacaagaagacacaggcttccgg
tcctggaaacaaaaaggcacggtggggtcctccgggacaggctgctctcctggcaggagt
tggcagcctcctctcggagcgcggcttttaaaacagagcgcgctgccgcgagaggcgtcg
gcgtctccgaatcgctgacactcgcagcctcctggcagcgaggacgatgcaggaacgcac
gtgtgtgtcgtccctgttcgggcgccaacctaacgcaaccgggggcttgtcacacaagcc
ccggcgtgccctcgggcagaggggacgcagcgttggcctccacagcgtcctcgctggacg
gctcagtggaatcagcgtgagatgggtgcgtgcgctggctcctcctcagaggaagcacgt
cgggcggccgatggatcaggctggcgttagcccggaggcaaagaaggcgggaggggcttc
tggtgtgggttccaacaggtttatttgcaggagggaccagggaccagcaaaaagcgccga
ggagagcgggctagccccctttatgggggggtggagtaaggcagggaaagggaaaacaac
caatggggtacaagcagaggggaggatacaatttttcagaacaaatggggaaaacaggga
ggcaggagtcataacagggaaccaattaataactacaaaagggagaactttctggaacag
ggggaggtaatttaggattgggagccacccagggggaggtaacctagacctcagtgatct
cttctggtgactgacatttgatggtttcagcccgagagcaggctgagccaccccaac
>TE_00002036_LTR_s_1#CLASSI/LTR/GYPSY
tgtagagggattccttgtggaacaggggcatatgatacccctggaaagattggacaaccc
agggttgctgaggaaaaacccctgaactggcccctggctgcaggcaagcctggaaagcac
ctggctgcaggcagccctgaaagtccttggcaaagttatacactggtcggctcccccgct
gattagaggccgtctagagggactgggcgtgaatctttgcaaaagtagatataagcttgt
atagttaaacaataaagggagaacgatgctcaaatcatatcggtgtatgtgtcgttactc
tggccagctctccagactcggtccctaacacctggcgcctgagcagggactcgagtgatt
tttcacttaaatgcggtttgttttcgcttaaatgcggttcgcttaaatgcagcaagactc
cgaatcattgcaccgacggtgaggagcctggagagctggagcgggagtgtcccagcaaaa
aagttgagtggagccggagaccggagctcgcgcagccaagcgagcccccgcaggtaagaa
gctatggaatacgaggctggcactcgtctcctagccagtatcctctctaagagaggcgag
actgtaaaagatcgagatctctatgccctaattacgtgggcccaggaacaagggtttttg
aaatgcacttcgcttttgttttcgactgaagagtggtgggaagttggaaacagactgtgg
ctgttcacaattgagggtggaaaggaaggtaaagaagcaaaagctcttggattaacatgg
aaagctgtgactaataccctcgcagaaatgaaagcagagaggaaggtggccgtggcagcc
atggaggcgctggggggtggcagccctggaaaagaaagagaggggggtctcatggagcgg
tggctggaggccagggcggagtccagggttgcgcgattcttcgggctgactgcgggtcga
ccgatgaagggaacatcagcacccgtacgctcgctgtgggagctgctggacccgacgggg
aaggaagttaccccgcagaagcctgagggagaaatggcagcaaaggcggaagtagagcct
cccgactctgggggcagggcgcaggcgagcagaggagaagcaagcggtcctagctcccgg
ccgaaaacggcagcgcgccacccccctctgccggacagcggatcatcgtctgactgcgaa
gcagcctctgcgactttgtcgcccgcagagccagagccagccagggctgccgggggtcag
ccccaagaggaggagaagcaccgagagatgatgcatgaagtaatgaagaagcttgctgaa
ttgtctacgcgtcaggacgcgctggagtctaaggcttgcgaaaccacaccatcagcaccg
tggcgtcccgtggacccaccggtcaagacagccaccagaactcctccgttcccatcggga
gaaccgggcacagggcctacagcccctcccttcccgcaagaggaggtgcagccattgcct
ccatcagccccgacggcgaggactgatccattgcgaaggagatggaatggagttgtccgt
aacgcaatcattgaaggagattggcaagccgtagatgccctagcctgccctgtactgata
cagggggacaccgcaaggtgggagccccatgactggaagatcttgcagcaagcgaagcaa
acggtcaccacgcacggcctccggtccgaagctacacggagcatcctgcagtttatcttt
acagcagatgtcctgtgtcctaatgattgcatcagcatcgcacagttgttgttgacccct
tcacagttcctgctctgggagcgaacgtggaagtggctagcacaagaagaagctagcaaa
caccaaggtgatacacaagacccactgtatgcgatccaagctgacatgctaactgggagc
ggggcttatggagcgacggtgacacagctgaccatgcccacaatcattcatcagttgtca
cagactcttgcccacaaagccttgttgtcagtacctgaaaagaagaagtctcctccatat
gcagcagtccgacaggggctgtcagagccatatggtcagttcattgaccgtctgtcagca
gccttgaaggacgcaactgagctctctgaagagctccaagagcaaatgttccagaccctt
gcctttgaaaatgctaataggcaaactaagacaattcttgccacgctgccccagggagca
ggagtagacgagatgcttgtgcgtgctagccgtgcagagcagtcgtctcaaacagctgca
tttactgcaacgctgcagaatgtcctgcaaaagcagggacaagtcatcgccgcagcgctg
acaggaggggcgcaaagtaaaaagggggcgagggccgctggcccacctcctggtccccgg
acgggcggagtagcctgtttccggtgcggtgaagagaggcctgtgtaaccttcaggagac
agacgaccctattagagattggcttaagggtctgggtatcaccagatggctgcgtacctt
ggtagtagaaagctgccgattgctatttgtagttatattaggcttaatagtatttgggtg
cattttttcttgcattaaagcagggctgcgaaagatcatcgaccaggcctgggttgccca
aaaagaaaacgggggatgtgtagagggattccttgtggaacaggggcatatgatacccct
ggaaagattggacaacccagggttgctgaggaaaaacccctgaactggcccctggctgca
ggcaagcctggaaagcacctggctgcaggcagccctgaaagtccttggcaaagttataca
ctggtcggctcccccgctgattagaggccgtctagagggactgggcatgaatctttgcaa
aagtagatataagcttgtataggtaaacaataaagggagaacgatgctcaaatcgtatcg
gtgtacgtgtcgttactctggccagctctccagactcggtcc
>TE_00002036_LTR_s_2_s_1#CLASSI/LTR/GYPSY
aatgttgtagagggattccttatggaacagggcatatgatacccctggaaagattggaca
acccagggttgctgaggaaaagcccctgaacggcccctgactgcaggcaagcctggaaac
acctggctgcgggcaccctgaagtccttggcaggttatacactggttggctcccccgcga
ttagaggctgtctagagggactgggctgaatctttgcaaagtagatataagtttgcatag
ttaaacggagaacatgctatcgtatctgtgatggtcttcgccagctcttcagactcgatc
ccctcacctggccccaagggactcgagtgattatttcgcttaaatgcggtttgtttcact
taaagctttcgcttagatgcggcaagactccgaatcatccaaacgtgaggagcctggagg
ctgagtgagagtgtcccggcaaaaaagttgagtggagccggagaccggagctcacgcggc
caagcaagccccacaggtaagaagctatggaatacaaggcgactgtctcctagccagtat
cctctctaagagaggcgagactgtaaaagatcgacatctttatgcccttattacgtgggt
ccaggaacagggtttttgaaatgcacttcgcttttgttcttgaccaaagagtggtgggaa
gttggaaacagactgtggctgtccacaattgagggtggaaaggaaggtaaagaagctaaa
gctctcggattaactggagagctgtgactaataccctcgcagaaatgaaagcagagagga
aggtggccacggcagccatggaagccctggggggtggcggccctggaaaggaaagagaag
gggtctcatggagcagcagccagaggccagggcggagtccagggttgcgcaattcttcgg
gctgaccgcgggtgaccgatgaagggaacacagcacccgtacgctcgctgcgggagctgc
tggacccgacggggaaggaagttacccctcagaagtctgagggagaaatggtgcaaaggc
ggaagctcaggctcccgactctgggggcggggcgcaggcgagcagaggagaagcgagcgg
tcctagctcccggccgaaaacggcagcgcgccaccccctctgccggacagcggatcattg
tctgactgcaaagcagcctctacggctttgtcacccacagagccagagccagccagggct
gccgggggtcagccccaagaggaggagaagcaccaagagatgatgcatgaattaatgaag
aagcttgctgaattgtctacgcgtcaggacgcgctggagtctaaggcttgcgaaaccaca
ccatcagcaccgtggcgtcccgtggacccaccggtcaagacagccaccagaactcctccg
ttcctgtcaggagaaccgggcacagtgcctacggcccttcccttcccgcaagaggaggtg
cagccatcgcctccatcagccccgacagtgaggactgatccattgcgaaggagatggaat
ggagttgtccataacgcaatcattgaaggagattggcaagccatagatgccctagcctgc
cctgtactgatacagggggacaccgcaaggtgggaaccccatgactggaagatcttgcag
caagcaaagcaaacggtcaccatgcacggcttacggtccgaagctacacggagcatcctg
cagtttatctttacagcagatgtcctgtgtcctaatgattgcatcagcatcacacaattg
ttgttaaccccttcacagttcctgctctgggagcgaacgtggaagcggctagtacaagaa
gaagctagcaaacaccaaggtgatacacaagacccactgtatgcgatccaagctgacacg
ctaactgggagcggggcttttggagcgacggtgatgcaactgaccatgcccacaataatt
catcagttgtcacagactcttgcccacaaagccttgttgtcagtacccgaaaagaagaag
tctcctccatatgcagcagtccgacaggggctgtcggagccatatggtcagttcattgac
cgtctgtcagcagccttgaaggacgcaactgagctctcgaagagctccaagagcaaatgt
tccggacccttgcctttgaaaatgctaataggcaaactaagacaattcttgccacactgc
cccagggagcaggagtagatgagatgctcgtgcgtgctagccgtgcggagcagtcatctc
aaacagctgcatttaccgcaacgctgcagaatgtcctgcaaaaacagggacaagtcatcg
ccgcagcactgaccggaggggcgcaaagaaaaaagggggcaaaggccgctggcccacctc
ctggtccccagacaggcagagtagcctgtttccgatgcggtgaagaggggcacctgaggc
gcacttgctggaaaacagtgtggtgccacaactgcaattccggcacccatgccaccatag
catgccaccatgcgggaaatggccagtgcagcacggtggggccatacaccaggacacaag
tgagcgccccaaagagccacgagtcgagtgcaaccccggtggtttccttcacagaaccag
ccagccacccgagggagcctcggagtggatgtggcaacctcaatagaagtcacgctgacg
aaccaccaggtcaccctgatcccaaccacagccaagggccccctgtcatcagacagccct
cgtctgggtggcctactcgtggggcggtcatcaaccagccggcagggagtagtggtgctc
cctggagtcatcgacgccggctacaccaggaaattaagatcatggcctacgtgctgcaac
cacccatgactatcccgcagggcagtcgcattgcccaaatcgtccccattcccctaatga
ccaacggggaccagcaacaacagtgtccgtggagaccacacttttgggtcctctgggttc
gacgtgttttggacattgaacctggcccaagacctcagcggcaagtgatcctgcgaaggg
gggcagaagccatcaaaatacagctgcttttcgacacaggggccgacgttaccataatta
accaggcggtatggccacctggttggggactggaaaaaccagcagccatgctggtagggg
tggggggaacacaaatcccccaagtaagtgcaaccccaattaccctagagtttgaggaca
atcaaaccattgtgtgtcgcccctatgttatgaagctgcctcagaccctgcaaggcctga
ttggactgacatccttgcgcagctaggccttgtgctcaccacagaccagcatttatgctg
acgccactgccgatcagccgcccatagggctctcacctggttaacagatgaccctgtctg
ggtcgagcagtggccggtaacagacaaaaggctgaagatagtagaacagcttgttgcaga
acagctagcggcaggacacatcaagccttcggtcagcccatggaacacccccatctttgt
gatcccaaagaagtcaggaaaatggcgcctccttcatgaccttcgacaagtgaatgcgcg
catgcaaactatgggggcactgcaacctgggctaccggctcctacaatgatcccagcggg
atggcaaatcactgtaattgacttaaaggactgctttttcacaatcccactgcatccaaa
ggacacagaacattttgcctttacagtgcccacaaagaatcgcagtgagcctactaagcg
ctacgagtgggttgtcctgccccaggggatgaaaaattcccccacctgtgtcagctatat
gttgactgggcactacgtccattcaacgatgctacgcagaagcactcatctaccattaca
tggatgacatcctgatagctactgctaaagagttcccagataaagagatgcaatgggtca
gagagcaactgcatgagactggattagagatcgcccccaagaagatccagcggactgcac
catggaagtacctgggctggctcatatcagaatcgcaaattaggccccaaaagatcgagc
taaacacagaaatctccacgctccatgatgcgcaacggctgctaggagatctgcaatggg
tctgcggagtcgcgggaatcacgaacgccgacctcgcccccttcctgccatggctgcacg
ggacgaacgctgccgaacctcgagaatgctccccggaccaagcagcagctctcgccaagg
tcgcagataagctgcagcacgcatgggtgtcaccagagaagaaggagtcccactcgccat
cctcatcaccctgatcggcgcagcaggttcacatgccatcatccaccaatggcaaaagaa
aaagggggaggacatctggattctcaaatggatcttcccgccaactcagccacacttcag
actgcagtccagggtagagatggtagcgcttttaatccgaaagagtcacaccgagtggtg
gagttggacagcagggaggcagaggacatcagtataccagtccggacaggggacttggag
tggatgctatgccatgcggaggcactgcaagaagctctgctcggattcaccggcgtggtc
cataacaagcgcccacagggaaggctggcacagctgctggggcgctatgagtggctggac
cgcccgctgaatgtagaacggccggtactagggcacacggtgttcacggatgcggggagg
aagacgaagcgggccgcctgtgtgtggaaagagaatgaccctggaagactcatgtcatag
cgggagaaccggccgacagcctgcaaacacttgaactgcgtgccatgatatgggccttac
aacagtggtcgaaggaactggtgaatgtagtcagcgattccctatatgtcgttggagtag
cccaacggatccatgatgcagaaatccggcgtactaacaacgaacatctgggcagactgc
ttatcacattgcggcataccctgcaacaacggacacacccctactgtatcctgcacttca
gagccaccagtggaacacgggttgggagagggcaatgcccgtgcagacgaggcggtgacc
tgtgcccccatagtgcatctcccgcctgcgagcatttttgagcaagccagatgtagccat
gatttgttccaccaaaacgcaaaatccctgcagagacagtttaggatccgctgatagaag
cgaaaggcatagtgcgggctgtccccgctgtagccatcacggcccggggttgggagtggg
ggttaaccccaagggtttgaaagcctcaagctctggcaaatggacgtcactcacgtccct
gagttcggccacagcgctatgtccatgtaacaattgacactttttcacacttcctgtggg
ctaccgctcagacaggagagaaggcattgcatgtggagcggcatctgctctcttgctttg
cagtaatgggggtacccaaaaagatcaaaacggacaatgggccagcatacaccagcgtcg
cctagccagatttatgcagcagtggggggtagaacatatcacggggatcccacactcgcc
cactggtcaggcagtggtagagagagcccatcgtacactaaaagaatatctgggccgaca
gaaaggggaagagatggaaccaagtaaacggctaagcaaagtgctgtttacattgaactt
cctctctctggccagggatagggaggagcctccagtggcaatccatcatcagacggtttg
taggggaatcgagcaagctcttccaggaataagtgttttgtaccgtaaccctcgaagggt
ttgtgggaaggtcccagcccagtgctatttaatggccaaggatatatgtgtgtttcctcc
ccagagggaccgctgtgggtgcccagcaagtggtgccgtgctacgcatgcaggaccccga
agcaagaaggcgcagtcagcatcggctcctgaggaaagtaagccactactacaacagctg
gaactctgggacccccgtcccgagaagccttgggagaggctgcagacgtggctgagtgag
ggggctgagaacttgccaggtccaccactctctgtagtgggggaaatagcgagaccctgt
ggcgaatgtagcggctgccctgggtggttgctagtgacttgcggtggttgtcggcggacc
ctctggacacacaagctaacgttagaaagcgggtggtatactgcccaccttgtgcggacc
gtgatcgaaggcagaaccaagaaggggagttgcgtaaattcttgggtatagcaccagaca
cagaggtagagtggggaattgtttttgactgtcttgagacaagggcattggtggacatct
tcgatcggctgtctgcccatttagaccgagtgaaggcagtacggagtgtggcagtgttag
ggcgagagtgtagcacacaggttcatgtcccgtggcagcatgtggtggcccccgaggctg
ggaagcgacaaagcagcgctgggcctgcaaacattctgagaggtttgcttctcgtaagca
tcctaaccgggtcccacgcaatgttgacagcaatccaaaagagacaaaacatgtgggtca
ccctagctaatttaacggggcaagactctatgtgtctgagcctggccacgccaggggacc
catttcgcacctgcttaattggggtcccatattttaacccgcaagacttccgagggatgc
tagacaacagctcctgatagggaacgccacaggcaatggcaattgttcagggctgatcgg
actcaagcctgcgcagcagcgtgcctgctggcaaggtgcattcttgaaaagcatcaatgt
caccatggggacaccagaagagttagatctactgggttccacaaaccaaactggggatgg
ttatatgacattcgagcccccactaccagtcaattaaatgttaataggcgcctttgggcc
actgttgaccctcttgcagactggtttctgagaaactacgagtccgaagcaatttactac
caaatcaacctcatgggtcaagccccgaaacgcctccccagtggtacgttcttaatatgc
ggggaccgcgcgtggaatggggttcccgccagcccacatgggggactgtgctacttaggg
aaactcaccttgttccatccaaacctgcatcaactcttaaatatcacccaccgcactgaa
accagggtgcggcgttcagtccatgagctcaaatgtgaaaggactgaagagcccgtcttt
tggagtcgtagtacaatttggctagcatctatgtttttacctggtgcttcagcagctagg
gcgcacgcaacattacacaaacttgcttgctgggcgagggatgaactaaacataacttcg
cagatgcttgacgagctaagtgcagatgttactagtgttaggcatgcagtattacaaaat
cgggcagccactgattttctactattagcccacggccacagctgtgaagatttccaaggt
atgtgctgtatgaatctttctgaccactctgtctcaattcacaagcacctctctgacctc
cagaggggcctgcacaaccttcgggagacagacgaccctattggagattggcttaaggtc
tgggtatcagcggatgctgcgaccttgtagtagaggctgccgattgctatttgtagttat
attaggcttaatagtatttgggtgcattttttcgctaaagcggctgcaaagatatcgacc
aggcctgggttgccaaaaagaaaagggggatgtgtagagattccttgtggaacaggggca
tatgatacccctggaaaattggacaaccagggttgctgaggaaaaacccctaacggcccc
tggctgcaggcaagcctggaaaacacctggctgcaggcaccctgaagtccttggcaaaga
tacactggttggctcccccgcgattgaggctgtccagagggactgcatcaaagtagatat
agcttgcatagttgaacaataaaggagaagatgctaatgtatcgtgaggtcgt
>TE_00002036_LTR_s_2_s_2#CLASSI/LTR/GYPSY
gtgtagaggaattccttgtggagcgggggcataggataccccaggagagcttgggcatcc
cagggctgttgcagaagtacccctgacggggcctcaggctgaagataggcttgcaaggca
cctgctagccggcagccttgaacagccttgggaaaaggtatacactggtcagctcccccg
ctgcttagaggctttctcatgggaaaggggcgtgaactttgcaaagtataacttggtgta
ggtgaacaataaaactggagcacgatgctcaaatcgtatcggtgttcgtgtcgtgactct
ggctggttctcctgcacccgggacccccccctgctaaacgtggcgcccgaatggcaggga
cccgagtgagttttgctacatgcaggtttgcttaaatgcggtaagactccgaatttcatt
gtatcggtgcggcggagccaggggagccagagcgggtggccccaaagccgagtaaagccg
ggggcccggtctcgaagctgaatagaaggccggaggataagccccaaagccgagtaaagc
cgggggctaaacctcaaagctgagtggccggagaccgtattttcgcatggctaagcgagt
acccgcagcaaagaagctatggattatgaggcggggactcgactcctagctagtatcctc
tctaagagaggcgagattgtgaaagaccgagatctgaatgccctcattacgtgggcccgg
gaacatgggtgtgtgaaatacactttgcttttgttctcaaccgaagcgtggggggaagtt
ggaaacgaattgtggctgtccacgattgagggaggaaaggaagctaaagaagctaaagct
ctcggcttaacctggagggcagtaactggcactctcgcagagatgaaagcagagaggaca
gtggccgcggccgccatagaggctttagagagtggcagctccgggtgtagcggctccggg
aagggaacagacgggggtcttacggagtggcggccggggaccagggcggagtccagggtt
gcacggttctttgggctggccgcgagaagaccgattaaaggcacagcagcacccgtctgc
tcactgcgggagttgctggactcggcagggaaggaagttatccctccgacgtctgagaga
gaaatggctgcgaaggcggaagcagagccgcctgactcagggggcggggcacaggtgggc
caaggagaaacaggcggtcctggtgcccggccgaaagcggcggcgcaaaccagcggtcct
aaagcccggccgaaagcggcagagcgcaacccccctctgccggacagcggagcaacgtcc
ggcagcgaagcggcttctgcggtttcgttgcctgcagagccagagccagccagggctgct
gggggtcagccccaagagggggagaagcaccaagaaatgatgcaagaagtaatcaaaaag
cttgctgacttatctacatggcaggacgcgctagagtccaaagcttgtgatattacacca
tcagcaccgtggcgtcccgtggccccaccggtcaagttagcactcagagctcctacgttc
ccatcgggagaatcaggcacagtgcctacagcccctcccttcccgcgaggggaggtgcag
ccgtcgtttccatcagccccgatggagaggactgacccattgcgaaggagatggaatgga
gttatccatgatgcaatcattgagggtgattggcaagcagtggatgccctcgcttgccct
gtacagatacaaggggacactgcaaagtgggaaccccatgactggaagatcttgcagcaa
gccaagcaaacggtcaccatgcatggcttgtggtctgaagctgcacgaagcattctgcag
tttatctttacagcagatgtcctgtgtccgaatgattgcatcagcatcgcacaattgttg
ttaaccccttctcagttcctgctctgggagcgaacgtggaagcggctagcacaagaagaa
gctagcaaacaccaaggtgacacacaagacccactgtatgcactccaagctgacatgcta
actgggagtggggcttatggagcgacggtgacacagctgaccatgcccgtagtcattcat
cagttgtcacagactcttgcccacaaagccttgttgtcagtacctgaaaagaagaagtct
cccccgtatgcagcagtccgacaggggctgtcagagccatatggtcagttcatcgaccgt
ttgtcagcagccttaaaggatgcaactgagctctctgaagagctccaagagcaaatgttc
cgaacacttgcctttgaaaatgctaataggcaaactaagacaattcttgccacgctgccc
caaggagcaggtgtagacgagatgctcgtgcgtgctagccgtgcggaacagtcatctcaa
acagctgcttttactgcaacgctgcagaatgtcctgcaacaacagggacaagtcatcgcc
gcagcactgaccagaggggtgcccagcaagtggtgccgtgctacgcatacaggaccctga
agcgagaaggtgcagtcagcatcggctcctgaggaaagtgacgccactactataacagct
ggaactctgggacctccgtcccgagaagccttgggagaggctgcagatgtggctgagtga
gggagctgaggacttgccagatccaccactctccgtagcaggagaaatagcgagaccctg
gggcgaatgtaacagctgccctgggtggttgctagtgacttgtggtgggtgtcggggaac
cctctccaaaggcaaaactaagaaggggagttgcataaatttttgggtatagcaccagac
acagaggtagagtggggaattgttttttgactgtcttgagacaggagcattagtggacat
tttcaatcagctgtccgcccatttagatcgagtgaaggcagttaatttggctagcatcta
tgtttttacctggtgcttcagcagccagggctcacgctattttgcataaacttgcttgct
gggcgagggataagttaaacataacttcgcagatgcttgatgagctaagtgcagatgtta
ctagtgttagacatgcagtattacaaaatcgagcagccattgattttctactactagctc
acggccacggctgtgaagagttccagggtatgtgctgtatgaatctttctgaccactctg
tctcaattcacaagcacctctctgacctccagaggggcctacacaaccttcgggagacag
acgaccctattggagattggcttaagggtctgggtatcaccggatggctgcgtaccttgg
tagtagaaggctgccgattgctatttgtagttatattaggcttaataatacttgggtgta
ttttttcttgccttaaagcggggctgcaaaaaatcatcgaccagacctgggttgcccaaa
aagaaaacgggggatatgtagaggaattccttgtggagtgggggcataggataccccagg
agagcttgggcatcccagggctgttgcagaagtacccctgacggggcctcaggctgaaga
taggcttgcaaggcacctgctagctggcagccttgaacagccttgggaaaaggtatacac
tggtcagctcccctgctgcttagaggctttctcatgggaaaggggcgtgaactttgacaa
agtataacttggtgtaggtaaacaataaaactggagcatgatgctcaaatcgtatcggtg
ttcgtgtcgtgactctggctggattctcctgcacctgggacccccc
>TE_00002663_LTR#CLASSI/LTR/LARD
aaagccgggcccccttgagcgcggccatccggcggctgcagcggcgtcgcggcgcctccg
ggtgccgctgttggccgccaaggagcggtgctggagccgccgccgccgccgcgtcctgcc
cccgcaggctgctcgctcgcccggcgccggccagagcggcagcggcacgggcagcagcgg
cggcggcggcggcgagagacggcgctgggcggggagcggcggcgtccgaggcgggcagag
cgggctcgctgcgctgcggcggcccctgcgctgtgtggcgagagcggctggaagggaggc
agggcggcggcaggaggcaggagcgcggcgagcgctggcgagagagaatggcggtgaggc
ggcggcagaggcgcgctgcgggctgtgggcgagcgctggtggccgcggtgctgctgtgcg
tgtggtgccgggcggcggcggagcgggtccgctactccatcgccgaggagctgggcagag
gctcgctcgtggggccgctggcgcgggacctggggctcagcgcggacgagctgccggcgc
gcaagctgcggctgagcgaggagaagcaatacttcacggtgaatgaggaaaacgggaacc
tgtacgtgaatgagaggctggatcgggaggagatgtgcggcgagtcggcgtcctgctctg
tcagcttcgaggcgctggtgcagaaccctctgaacgttttccacattgaggtggccattg
aggacgtgaacgacaactccccgctttcagcaaggctgctctggacctcgagatcggtga
attgaccctcccggtgctcgttttcccctggagacggcccaagacgcagacgtgggcagc
aactcgctgctgacttaccagctcaccagcaacccgtccttctctctggccttgaaggag
agccaggacggaagcaagcagccggaattagtgctggagagagcattggaccgggagaag
cagagctcttttgagctggtgctgacggcgtggatggtggggacccgcgaggtccgggac
tgtccagttcgggtcaacgtgacagacgccaatgacaacccgcccgtgttcggccaagac
gtgtacgaggccgcgtggggaggatctgccgtggggtcggtggtgctgcgggtgcggcct
cagatgcggacgcgggcaccaacgggcgcgtctcctactgctttggcaacgtgccggacg
aagtgcttcagatgttcgttgtgatggagagagcggggagatcaggctgacgggtgcctg
gatttcgaggagacgcgtgaatacatcttggtatggaggcgagggacggtggtgggctgg
tggctcattgcaaggtggaggtagaggtgctggacgtgaatgacaacgcgcccgagatca
ccattctgtcgctgtcgagcccgtgcccgaggacgcaccgaccggcaccgtggtggccct
gctgaaagtgagggacagagactccggcgagaacggtcaggtgtcgtgcgagctgtcggg
cgaggcgccgctgtccatcgtggcatcttcgggcggctcgtacaaggtggtgacggcgag
cgcgctggaccgtgaggaggcgtccgagcaccgcgtgacggtggtggcccgggaccgggg
caggccggcgctgtggagcagcagggagctggtgctggaggtgtcggacgtgaacgacaa
cgcgccggtgttcgaggaggcggcgtacagcgcgtacgtggcggagaacaacgcggcggg
cgcgctggtggtgcgcgtgcaggcgcgggacgcggacgcgggcgccaacgggcgcgtgag
ctactggctggcgggcggcagcgcgggcgcggcggcgctggtgtcggtggaggcgcggag
cggcgcgctgtacgcgcagcgctccttggactacgagcagtgccgcgagttggcggtggc
ggtgcgggcgcaggacggcggctcgccggcgcgcagctccacggccacggtgcgcgtgtt
cgtgctggaccgcaacgacaacgcgccgcgggtgctgtggccggcggcgggggcgggtgg
cgcggcggcgggaggcgtggccccggcggcggcggcggcgttcgaggtggtgccgcgctc
ggccgaggccggctacctggtggccaaggtggtggcggtggacgcggacgcggggcgcaa
cgcgtggctgtcgtacgagctggtgcaggcgtcggagccggcgctgttccgcgtggggct
gcacagcggcgaggtgcgcacggcgcgcgccgtgtccgagagggacgcggccaagcagcg
tgtggtggccgtggtgaaggaccacgggcagccggcgctgtcggccacggccacgctgca
cgtggtgctggccgagagcttgcaggaggcgctgccggagctgagcgagcgggcggcggg
cgccgaggcggcggcgggcgagctgcagttctacctggtgctggcgctggcgctgctgtc
ggcgcttttggtgctgagcgtggcgctggccgtgctggcgcggctgcggcgggccgggcc
gcccgccgtgctgcgctgcctgggcgcgcagcgcttctcggtggccggcgccgccttccc
ggccgacttctgcgagggcaccttgccctactcctacaacctgtgcgtggcggcgccggc
gcgcgccgtgcccgaggccgcttggccgccgccgccggtgcccatcctgtctgcggagga
gcttctgggcggggattcctgcgagaagccgagcccgagcagcagcagcgccgtcgtggg
agaggcgctcgccgaccccgacgcaccgcaggtctgtaaagctggtgctccgttcttctt
cttgagcttt
>TE_00002832#CLASSII/MITE
gtgttacaaaaggcgaagaaggaagccgcagagcaccgggcttgtgtgtgcagtgtacgg
aattgcagaagtctggcaaaagctcgttcacgatcagaggcagctgagaatgttgttgct
gcttccaaaagtactgtgcagcggttggactccttcagagtacatggagaaaagcccttt
cctacaccttcagtgttgcagattccaaggaggtagagctcacacaaaagcacttgtcca
aagagaaggggttcttagagtaccctcttctcttcgcagccttgaagctgagcacaacag
actgcagcagtgtaccttctttgtcaggcagacgtgttgtcacttttttcagtctcgcag
ctccgtcgccaatgtccagcagctgctctcattgaaacatagtctagaagtaaaagctag
tgttgggctgcaccttcccttatgttgctgtacatcagacgcatggaattcacctgtgca
ttctgtccttccttcctccgctgcatctagcatcctgttttctgagtctcaggtcctaat
gttaaggacaattgttttccacagagggctggaagaggaataggtggcagcacaagtagc
tggtgttgaacttttctcttgtggcttctactgtgactttggcaggcaagcgagtggcag
gcatgctcttcttgccgcctgtatgctgcgcgcacaagcctggtgctctgcggcttcttt
ctttgccttttgtaacgttgtg
>TE_00003555_INT#CLASSI/LTR/GYPSY
acagctggcgcccaatgtgaggtctccctgagggtccgagaccccatgccgaggattttt
tctgcaaatccattggtgcgtcagcagccccggtgggagcagacctgtttttgccgggtg
gtgctcccggggcaggaagcggcaacccctcagcgccggagggatcgcttcccagggaga
ggaccttacctgcagcaccccgtccatggagcttggtgagtgagtgtccctgttggccag
gggacaaaagtggggcctcagttgctggttgtgtggggggggggttgtagggactagagt
gtgaacccccgagagctcccggaccctttttttttctgttcctttttccttgtcgttttg
ctgtggtaggggtaaggtctgctgtgctgacagttttgtttttgagagtgtttggccccc
agtttttcagtttgtgtttggttttttcaaatgggcgcatggttgtcggcacagcagtgg
ggattttatctccaagttgtgggactcctagagggaggggggaaaaagtttaaaaagggg
ttgttaaagaagtttgttcgttggctctttttccatttcccacgggtgtccccaggagat
gtggccttgctccccttctggaatgtggtgggagtgacgctcactcaaaaggtgaatgag
ggggacacccaggcgtccaaatttatcccattatatgttttaattcggcttacacttaaa
gagagcttgggaatggaaagagagcccctcagttcttcccctgttcttcctcatacctct
accccttcccctaatccctctctgggtggttctcgaggagcaacccatgtaacgcagggt
agctgcagtggtgccagtctccctggctcctcgcgaacccctcagtcccctggtcttggt
cggcagggcccgccggccaaggcttctatccttaagccctctaccccagttccgtccccc
aaagttgttaggttcaatatccccagttcggatccctctacccccgattctagttattcc
ccttacccatccccgtgttcctcccgatctccccggttctcctgagagtctccctatcct
tcccctcatccttcccgttgctcccgaaccccattaccgtctccctatccatctcctagt
ccctcactcctatccctcccaaatcctcaaactggcccccgaaggacacaagatggaggg
gaccgcatggtcggcccccccccttgtgcttcttttcccgaaatccccttcaccctgact
cctcccctacctctacctccccggaacttcctccctgcccttcaccacaccccttttccc
aagaccctaagcccctccctcctccctcatgggaggtgcttcaggattggtccacctttt
ccggggcggaagccggccctgcccctgttccctcccccttctctgctgactccgcctccc
tgcttccgacttccggttcccacgccccggcatccggttcccacgctaccgggaccggat
gtggtaggcctggggcccggaacctggaaccgggggcagtctaccatgccgcgcctgttt
catttggtggggtagggggaggcctttgggaatggaggcctttctcctaccaaaataaaa
aagagctctgcaaggcccagaaggagtttgggaggaaaagtgagtattttaaaggccttc
taaaggccaccttttcctccaatgacctggtcccttgggacatcaaggacctgtttgcat
gcctgctcacccctacagaatacatgctgtgggagcaggcatggaagcggtccttgcagg
cactccttctggacctctggagagaccaaaacacggctgttgatgccgatgaattggctc
tttcattggaccacctgtgcggcgaggaggactacaaagagcctagggagcaggcccggg
ttttacccaaggctgccctagaaaagatcatggcggcagtggagaaggctttcctttccc
ttcccgcacctaccccagaagcccccaaaagttatttaaatatcagacaagcccctaatc
agtcttttattgagtttgtggaccagataagggcgcaggtagagcggcaagtggagaatc
aggctatgcacctgacgatcatcctcgaggtggccaaagagaacgccaatgaatcatgca
agagggtgattgctgggctgccagtgtaccccgagccaatgctccctgcgctcgtggagg
cctgcatgaagaaggcttccacaatggacgccagaccaccacctcgacggcccattccac
caatggccatggcagtccacccacaaactccagcacaatcgcaaacaccacaaagactaa
ggggggaaattatatgtttttattgtcagggggtggggcaccttgctaggttctgcccca
aaagggcggcagatgcagcaagggaaagggggggaagagcgccaacaccatcggtgcctg
gtgctgcgccaaaaaaaacctaggtgcacagcgcggtcctgcctcgcgtggggacaaaaa
tgaggcagggcctgtggggaatgggggggaatcgggaacacccactcaccggatgtgaca
taaaaatcggatttgactcttgtacgggttttccctctacagcgcggaatcccggcaaaa
cctggcgccctcaaccaccactgtctctgaggacggcaacggaccacttgttaagatcgg
atcagtggacggtagttgcagtggaaccactggaaggaggattggtgccttcagggggaa
gctgtaagtacatggccatcggagacactaagcacacacctcaagagctagaagtgtgcc
cggccattctcacgaatgacctggcacgacttctgctggtggcacggtgcatcaacccac
ccttctatctggccaaggggcaagtcattgcccaggctatccccataccatcaggaatcc
cagtagacagcaaaacaccagatgtctactgggcagaagtggtgggggaaaataaaccca
ttatttactgcaatgtccggcaaggcaatgatactatctgtttggagggcctgctggaca
cgggggcagatgtcatgatcattccctgcggggaatggccgtcacattgggaattgcaac
ccgtggcaggaagaatccagggtatcggagggacaaaattggctcagatttcgaagagca
ttgtacaaattgagggaccagatgggaaattggctactctacgcccatttgtgactgatt
accaggcgcccctgtggggacgggatgccatgtcccaatgggggattagattagagatcc
tgaaaacccctcgggatttttaattgcggccactgtggagcgccccactcaaaagttaga
ttggacaactgattcaccggtttgggtggatcagtggccgctagaaagaaagaaattgaa
ggcgctcaccgaactcatggaggagcagttggctcttggaaacattgagccaacttttag
cccttggaattctctggtttttgtcatcaagaagccggggaaggacaagtggagactcct
ccacgaccttcgggaaatcaacaaggtcattgtggacatggggccccttcaaccagggat
gccttccccagcaatgctcccccaaaactggaatttggttgttattgacatcaaagattg
tttctttaaaattcctctggaccctgccgatgctccacggtttgccttcttggttcccac
caccaaccgagaagccccaatgaagcggtaccactggcgagttcttccccagggcatgaa
gaactcccctaccatctgccagtggtatatcgcttcattgctgtccccgatttgtgccac
catgagggaagccatcatcctgcattatatggatgatgtgctagtgtgcgctcccgatga
ccatgtgcttcaagacacccttgaccaagtcgtcaatgttttgacatctgctggattcac
tctccaggaagacaaagttcaaaagatgcccccttggaaatatttggggttggagatcac
ttagaggaccattgttcctcaaaaattggccattaaaagtgatccccaaacattggcgga
cctccactcactgtgtggcactttaggatggatcaggccctggctagggattaccaccga
agacctagccccccttttcaatttgttgaaagggaaggaggagctgagttctcctaggac
cttgaccccagaggcaagggctgccttggaaaaggtagaggttaagatgcgtgagaggca
ggcgcatcgttgcaaattggaactgcccttcaaattcattgtcatgggaaagttgcccca
cctcaacgggctcatattccagtgggaccggggccagaaagaccctctccttatcatcga
gtgggtgtttctgagcaataccaggtccaaaaccatcacgaaggcccaggaactgatggc
ccagttgatctggaaagctcgggcgaggctttgggaattggctgggtgtgacttctcatg
cattcacttgccggtccgtttggagcaggacaaattgtcctccaccaaactgaccaaaga
gatgttcgagcagctactagctgagaatgagacccttcaaatagctttagatagctacac
aggacagatttctgtccacgctcctgctcacaaattattccaggaacagtttgttctgtt
cccaaaaaatattagaagcaggcatcctctagaggctgtgacagtttttacggatgtgtc
cggggcatcccatagatcagtgatgacctggaaggaccctcaaactcagcagtgggaggc
agacattgagtacgttgagggttcccctcaaattgctgagttggccgctgttgtcagagc
ctttgagaggttccctgagccattcaatctggtaacggattcggcctatgtcgcaggagt
ggtagcaagagcagaaaatgctattttgaaagaggtctcaaacgaacatctcttccagtt
gctctcgaagttagtatatcttgtctcccaccgagagcacccgttctttgtgatgcatgt
gaggtcgcacacagacctgccaggcccgatagccgagggcaatgagagagcggatgccct
cgccgcccccgcagagatggccaggacgccgaaagttttcgagcaggcgaaactgagcca
tcaaatgttccaccaaaacgtgccggggctggtccgtcagttccacctgacgcgtagtca
ggcgaaggccatcgtggatatgtgcccacattgtcagtggtcagccctcccctctttagg
cactggggtgaaccccagagggttggctagctgtgaggtgtggcagacagatgtcacgca
ctttcccgaatttggccgactaaagtatgttcatgttagtatagataccttttccggagc
agtctacgcctctgcccacgcaggagaaaaggctgaacatgccaggaaacaccttctcca
ggcgtttgcagtcttgggggtccccaaggaaatcaaaactgataatggccccgcatatag
atccgaggctttcaaggagttcctggatgagtggggagtaagacataagaagggcatccc
ttactccctgactggtcaagtggtgattgagcgggctcaccaaacgctcaaaaccacctt
gaagcaccaatgggcaagcagtagagagctttccccacaggatcggttaagtaaagctct
ttttgtgatcaattttttgaactgctcttttaacaacatgaacccgccagtggcaagaca
cttcggcccacacagcagctaccctctgcgtgagcatccaccagtcctcattaaagatcc
agagagtggtaaggttgagggaccttacaagctggtcacgtggggtcgtgggtacgcttg
cgtatccacacccctgggagtgaggtggatcccacaaaagtgggtgaagccttatacgcc
gaagcatccggtgagacccccagacccccaggtagatgtgtgcaccgggaggaggaagcg
gcatcaccatccccaagatttccctgaatccctatttatccctgagttttcatgtttatg
ttttgatttccttgctaatgatttttaatcctgtttttagttaaaaagtctccaaccaga
aagaaaatgcaagaccttccccacctgctcatcctgtttgtcctggccttcccagcgtcg
ctgtgggtcatccctcaaccaaagaccaatgtctgggtgctcctagcaaagaccctcggg
taagatcatatttgcctgagtatggcagccgcagatgaccctatgtcgacctgcctggtg
gggattcccttaaatgtttctgagtaccctccccgtttgctttccatccaagaaaattgg
aaccggcagactcatcgggtagctcgatcctctatcatcaggaccgtgcagaccccagtg
aaaaaccccctagttgtctggcgggactgggctggggatcttccaaaactaccctgcttg
gttcaagattgtcagctcttcatctgcaccgttttgtgttcagtttgtgtttaaccccag
gactcagaaagagtcttgtatttctgtttgtccagtacgattagaagtaccaggccgccc
agtggtgtagaggcattgcccattaaaatggcctccaccctggatggagcaccccagcag
ttaccaaagggggtcttcctcatctgcggtgatcgtgcctggccaggcatcccctctcac
cttctcggagggccgtgcacattcaggcgactgtcgctgtttaccctcaacatgttccaa
attaaaaattggc
>TE_00003555_LTR#CLASSI/LTR/TRIM
tgtggtgatgcgatgtttttattgtatttttatatggttctctgtaccccaatggttcat
ccctaccttccccactcctattcccagttggtttgccccagatccaagccgctcccccgg
tgctccctaatggttattcccctccccttgttctggctctttccctatcaatcacccaaa
cccctcctgttgttcccgaatgttctgtgtctatcacctgagccctccctaattaccctt
atatggtccccgtcaatcccccgagaccctgccccctcagatacctcccctcttggaaat
cccctaaacctcgatgccccattggggcatgtgacccctttccctccacccctcgagact
attggcccagtgaatgtctatccctgtccatatccctcccctagagattcctattggtcc
ccagttaagccatccccattgtaacacctccctttataaggtgttgccggatctgatcgg
gcttgtccctgtggattccctccaataaacttggattatctcctgtggcaagcctccttg
ctactttttatcctctccctcgtcgggctgctgacagccacagtgcctggagcttcagct
cccctgggcagagctgaactccagaggagcagctttaaagccagagcctccagctgctcc
ccactcctgccgcacaccgcaggagctagcctgggcagtggacagtagcggtcactgcga
c
>TE_00003568_LTR_s_1_s_2#CLASSI/LTR
taaacaaccaagccaccttgaaaagtcttgtttatggtatagtagagaaatattttgaca
atggatgttttaggattttagccaatcaccccaaggggtggctggtcttttgtccaatta
gactatgaagaaaaaagtctataaaagagtttgtaaaataattcaatcgatcagtcttgc
tgcacaattcctgcctgctggatcttctctcctcctcctccctatggctgtgggacatgg
tgatataccctagggcccaggcctgcggtaatatttggtgctgcccgacgtgatctgcac
tctctgatgtgtcctgctgctgcgagccaagccgaatttctctagaggtacgctgttccc
tttcccccctgggaccgggaagtccgacaggactgagaaatggcgaacagcggctcacaa
accgacgctgtggtactggtctggaaaggtgtgtttagtataatgcacacctccattcct
gaaaactcagtttgggaattattaggctgggctaccttaaaagggatttccatggacaga
gatactgccctggactttgccttatggcaggaattcggctgtgctgtccgacacgagctc
ctgccggcagcgttagaattatacaaaacctggcgttcgttattttttctgctgacggac
cttgactgtgacagcagggctggcttgcctatttcggtgatgagtgacggaggaatgtcc
gagggggaccccgctgaccgggcttccggggtaaatgatggtggattcggaaaaaccccc
ctggctccacaggcagagcctgtgctggctcaccctgcacagtcgcaggactctgcggcc
cccagggaccccgcgccagcagaggcgggggggttggggcagcgggagggtgcacagcct
gccttaccgctcagcttggcggcggccacggcttatccagggccgcagatcagtggttta
gcaacttggacccccagagcggctcctagctcggttgcgtatgcacctggatctaacttc
ttagctggcgtagcgctgggtgtgcctgccccgggactgcctgggtgtggtccgctgccc
tccttggtgctggactgttctgcgcagttgcagaactgagccatcgaccttttaatacag
catctgcctttgctgacagagttaccgaacatatcctgaagggtggaggacctgttcagc
ttgctactgcagcggatgcccgaggcaccctgccatgcggggcgtgccgagcccgcgcca
cccgtgccgcccgtgggagacgctgctccaaaccaggaagcggtgcggccggcggcgaac
ccagaagtagtgctgccgcgggagaactcggaagcggcggcggctgtggagcggcggctg
gggggggcggcgccgaacgcggccggggagcgcgaaagaggagcggtggcgggggccgcg
ctgagcgtggctgcagtgcgagggccaagcgtggcgccgagcgcggctgtagccccagag
acggcggcagcagttccagtaccggctcggtcgggactggccgagacggcaccctgtaaa
gaagttgctgttcaaactgcagcgcagccagctgcagtctgtgctgtctgttctgcctct
agcgaacttagccaaagtgcccctctctgtccatttctgttcgctcccagcccctcagag
ttgcctttgcctgatgattcatcgtcagtcagtgaggcagatgaggttctggccccaggt
tgtcaggcggctgtagccgcgcggcgaaggaaaaggctgcaccggtctcgcccctggacc
tttcaggactgcacggtaacagtgcgtctgacccactacagtctcttcttagagtctgtt
aagatgcgagcattggaggagggtgactggaggttattggaaacacttggaatgccaaat
agatttgaggattctgggggtaaccggggagctgttacacttcatccacaggctgtgcca
gaagttcaggatggtagtgactccccaaaaggggagatccaagctttcccagtgtataag
gctctcccagattctggggagcgtgataagcatgaggtaattgcttggaaggttgcccag
gacctccaatccaaggtggcacaatatgggctaggttctgctgaggttatgcagataata
agggtgataaatacagatttgctttctccatttgatatcagacacttaggtcaaattcta
tttcaacctgtacaatttacagtttttgagaaaacctggagaaagctggccaacaaggct
gcattagggaatatgtagctccctgctgctgatcctagacggacagcaggaatggatgct
ttgatggggactggtcccttctctgatcccagtctacagggtaccttgtcctctagcatc
ctgcagcaagttcaacaggtcggcatggctgccgtgttgaaaaccatagagttgtcagcg
cctagaaagcgatatactgaaatagttcaagggaaatcagagtcattcctttcttttgta
gagaaagtcgctgcttgtctcaagaagcaggttgaggatgacgggttaagacagttgttg
ttaaggcagttagtgagagatattgcaaacgaggagtgcagaaaaatcatagatgtgttg
ccaggggatcctgaggtgacagacatggtcgaagcctgcgctaaggtgggatctgggaac
cagaaaaggtctgctttggctgcgttcctgcagcctgttcacgcatcttctggtcgtgaa
ccaaagcaaccaaaacaggcgaaaaaacggaagcggcctaagtcaaaccaaaaagagaac
acaccgatcccccagtgcaagaggtgtggcaggccagggcattgctcggactattgtaga
tccctgactcatgccgatggtcggccgttgtcgggaaacttccgccggggtgcaaggagg
gggattgctctccgatgcagtcgctcccccagagagtggcacaggtacaggcacaggcct
tcccagccaccctagagacggcacccagggatcagatggttttgacgtccacaccgcagc
cgcagttgtcttagactctagcggtatttgtaaggttcccttggatgtgtatggaccctt
agcccagggatccagtgcgatgctggtggggaaacctgacgttgcccatcaaggaatctt
agtgcactcaggagttattgatgctgactttaaaggtcagatttgcgctatggtctccac
gcaaaaaccccctgtaactattcctgaaaagacctgccttgctaaattagtgccttttaa
gtcttgtgtccccaggatagaacaaactcacgaagataacggcagtggatctatgggact
tccgcaggccttctggactgcagacatctctgaccaaaggccacagatgacatgtaccct
ggtcctgccgaacgcccgtccaccccggattcagcttcgaggtttgattgatacgggtgc
tgatgtaactatcatctccttctctgcatggcctcccttatggcctttagccccggtggg
atcggccatcgcaggattaggaggaagcacacagagctatttaagcgaacggcttgtggt
ggtgaaggactcagaggggcacacagctacaattaggccttatgttgctaccacttccct
taacctttggggacgggatgtgttggcagcttggggcgtatggattgggacaaattttta
gcaggggtcactgtgcgtgagggggcacagtatcctacactgcctttgtggtggttgatt
aacacaccaatccgggtccgactctgctgagttagttgaattaagggctgttatcatggc
tttcaacgattctcacaggaatctttgaatttggttactggagccgactagcaaaagctt
tgtatacaattaatcaccttacagttccacaaaattcaaataatcctgttattctgaatc
attttcttcattgcagtctgcaggcgagagacagctgccccgggcaaaagtctgggtgcg
gaatttactcactaaccagtgggaaggccctcatgagcttatcgtttggggttgtgggta
tgcttgcatttccacagatattggggtacggtggctacctttagaatgtgttcgccctga
cctacggcaccagaggcagaaccggcaacctccaatgatgatcagaatgccaaccatcca
aatggtgaccagaatgtagatcatcagcctaatgactcttctgatgatgaccaagatgtc
gactatgaggcagatggtccttctgcaagcagagactgggatggtccttccacaagcaga
gactgaactttaaatttcttgttatggagtcagatagttatagccttaaggctttagaat
taataactgatgtagatttttatttaggattaatagtagagttgttatcaaccaaaaggg
ggaattgtagttacaaaaatgctgctagcaaggattttcttgctattttctaagtccgtg
agagacttttctctcatgcagaaggggtagcagggaatgtaaacaaccaagccacctgca
accttgaaaagtcttgtttatggtatagtagaaaaatattttgacaatggatgttttagg
attttagccagtcaccccaaggggtggctggtcctttgtccaattagactatgaagaaaa
aagtctataaaagagtttgtaaaataattcaatcgatcagtcttgctgcacagttcctgc
ctgctggatcttctctcctcctcctccctatggctgcgggacatggtgatataccctagg
gcccaggcctgcggtaat
>TE_00003690_INT#CLASSI/LTR/GYPSY
tgtcctgggttgcagtgtattctattaccatccccatcagctgttgaaatcaggtggggc
agtgtttccttgcctcctccccccagactatctttctgttaattgcccatcattgtcctg
ccgcctgactcagagataactccctccggactatcttctgttaatgagcctaatcaacac
tttgcctcatgactcattaccccattgtgagatgctccacccagagggaggaaccaagca
tcccatcgtggatataatctgaggctgaacaccagagacaccggcttcccactggatttc
cagaggacaggagctacacagccaccattggacttcctgaggaagagcagactgttttac
tacaggatcactgcttcagaggactgcagccaccatttctaccagactgctaccaccacc
ctgcctaacagggtgtcaggttgtaccttgactctgtcagtttgacagtgttttctttta
ccttttttttccccttttctttaatttccattaaattgttattctgacttggtgcctccc
actggtttgttttcaaactagtacataatttggcgcccaatgtggggcttgctctgagag
aaagtcagaattacaattttgtgttaacggaaatctattcaccatggtgctcagcttgtc
tgcgtgggtactgtatcttgctctctatatttttcctcacatggggaactacctgcctgt
tgtattactcctgttaaaaccagggaatggtatgagaattgctttattggtttattatgt
ctatagcataataacctgtgaggcgatgaataccattcggagtatatactcagttttgtt
tggctgtcctagtctgggctcctatgtctgggatctcttcaacaatcgcagccagcccct
ggtgggaggagtagagagtggtttcttccagcctttcaggccaggcacagcagtttttga
aaatattgagttccctctggatgttaaggatggtataatcttgttgtcagttctgttttg
ttttttctgtatggcctgcattgtgtacaccatgcttagaaacagagcactacttagtgt
ggtgcagcgtcttcttgatgagggggtgaaaaggagcagagcagcaaataccatgtctac
gcagactgtcacgaggagaaaggagccaaatgcaaagcaacagcgtccatttctacgcag
actgtcacagaggagaaaggaaccaagagcaaagcaaccgcgtccatgtctacgcagact
gacacagaggagaaaggacccagacacaaggcaacagtgtccatgtctacacagactgtc
acagaggagaaaggacccagatgtaagacaacagcgtccatgtctacgcagactgactca
gaggagaagggaaccaaaagcactgtcagcgtccccatgcaaaccatcactgaaccagaa
cagcctaaaccgattgcagttgcccccgtgcagaagaagaaatcaaaaagcaaatcagtc
cgcatagtgactgacgaggatgcagcaggaccttcgcacccagcagaagaggcagagcca
gagatcatcactcggtcgctatccctgggtgagctgcgagacctgcggagggaattcacc
cgccagacgaacgagtctatcctgacctggctgctccgcatctgggacgctgcagccaat
gacaccattctggacggaagtgaggccaggcaactgggatctctgtcccgggatgtggtc
attgaccaggggatcgggagaacccaagaaaccctcagcctctggcggcgactgcttgca
agtgtaagggacaggtacctttgtaaagaagacctccaggtgcaccaaggaaaatggagc
acaatggaacaaggtatccggtgcctgagggaattggctgtgctggagatcattttctca
gaagatgagagatttcctaagagcccagatggtgtccagtgcacgtcacagatgtggttg
aggttcgcacgccttggaccagagatatactcccgttacctggcaacgctgcaatggagg
gaaggcgaggacagggtgggcgtcttggtgaacaaactgaggatttacgaggacaccgtc
acagccccgtttcgcacccatgtctcatccgtggaaacaagtcttttggctgagcaagtc
cggagcttgattgaagaaggccatcagaaattgagaaaggaacttaaggaagagatttac
cagatcttgccagaaccaacaagagtctctgccattaggagccggcgacccccaaccagg
gagagaggatacaccccacgaggtaacctctggtttttccttcaggaacatggagaagac
atgagtaagtgggatggaaaacccacctcctccttagcagctcgggtacgtgaactaaaa
agagggacaactaccacaagaagtgcatctagagtcaacgccgctccggtctcccgcaca
cagaactccagacggtaccggaatgataatatgaccgatcctcttgaagggacctcagga
acgtattcaccggaagggagcaacgtgcaacatgaccaggaatagaggggccctgcctct
agccaggtagaggaaagggagaatcgggtcttttggactgtgtgggtccgatggcctggc
acatctgacccacaaagatacacggctttggttgacaccggtgctcaatgtactctgatg
ccatcaaggtatgtgggagcagaacccatttctatttctggggtgacaggaggatcccag
cagctgactgtactggaagctgaagtgagtttaactgggaacgagtggcagaaacacccc
atcgtgactggcccggaggccccgtgcattctcggcatagactatctcagaaatggatat
ttcaaggacccaaaaggacatcgttgggcttttgggatagctgctgtggagacagaagat
atcagacaactgagtacattgcctggcctctcagatgacccctctgccgtgggactgcta
agagttgcagaacaacaggtgccaatcgccacagcaacagtgcaccgccggcaataccgc
accgacagagactctgtggttcccatccatgagatgattcgcaaactggagagccaaggg
gtggtcagcaaggcccattcacctttcaacagccctatatggccagtgcgtaagtccagt
ggagaatggaggctgacggtggactaccgtggcctgaatgaggtcacgccaccattgagc
gccgctgtgccggacatgttggaacttcagtacgagctggagtccaaagcagcgaagtgg
tacgccactattgacattgccaatgccttcttctccattcctttggcagcagaatgcagg
ccccagtttgcttttacctggaagggtgtgcaatacacctggaaccgactgccccagggg
tggaagcacagtcccaccatttgccacggactgatccagactgcattggaaaagggtgag
gctccagaacatctgcaatacatcgatgacatcatcgtgtggggaaacacagcaaaggaa
gtgtttgagaaaggagagaaaatcatccagattctcctggaagctggctttgccatcaaa
aggagcaaagtcaagggacctgcccaagagatccagttcctgggagtaaagtggcaagat
ggacgacgtcagattcccaccgaggtcatcaataagatcactgcgatgtctccaccgacc
agcaagaaggaaacacaagctttcctaggcgccataggtttctggaggatgcacattccc
gagtacagccagatcgtgagccctctctacctggttacccgcaagaagaatgatttccac
tggggccccgaacagcagcaagcctttgcccagatcaagcaggaaatcgctcatgcggta
gcccttggcccagtcaggacaggaccagaggtgaagaatgtgctctactctgcagccggg
aacaatggtctgtcctggagcctctggcagaaggtgcctggtgagactcgtggccgacca
ctgggattctggagccgaagctacagagggtctgaagccaactacactcccacagagaag
gaaatcttggcagcctatgaaggagtccaagctgcctcagaggtaattggcactgaagca
cagttgcttctggcaccccgactaccggtgctgggttggatgttcaagggaaaggttcct
tccacgcatcatgccaccgacaccacatggagcaagtggatcgccctcatcacacagcgt
gcccgtattggaaacccgaatcgccctgggattctagaaattataacaaactggcctgaa
ggtgagacttttggattatcctctgaagaagaggaagagcaagtgactcgtgctgaggaa
gccccaccatataatgagctaccggagactgaaagacgttatgccctcttcactgatggt
tcctgccgaattgtaggcgctaatcgaaagtggaaagctgcagtatggagccccacacga
cgagttgcacaagctaccgagggacaaggtggatcgagtcaggttgcagagcttaaagcc
gtccagctggctttggatattgctgaacgagagaagtggccgaggctctatctctacacc
gactcatggatggtagctaatgctctgtggggatggctggatcgctggagaaaggccaac
tggcagcgcagagggaaacccatctgggccgctgagatttggcaggacatcgctgcccga
gtagagaagctgaccgtgaaggttcgacacgtggatgcgcacgtacccaagagtcgggct
aatgaagagcatcgcaacaacgagcaggtggaccgagctgccaaggtgaaagtatcacag
gtggatctggactggcagcacaagggagaattattcctagctcgttgggcccatgatgcc
tctggtcatcaggggagagatgcaacataccgatgggcccgtgaccgaggggtggacctt
tccatggacagcatctcacaggtcatccacagttgtgagacctgtgctgcaatcaaacag
gccaagcgggtgaagcctctgtggtatggtggacgatggtcaaagtacaggtatggtgaa
gcctggcaagttgactacatcacccttccccaaacccgccaaggcaagcactacgtgttg
accatggttgaagcaaccactggatggctggagacctaccctgtgcctcatgctacagcc
cggaacaccatcctgggcctggaaaagcaagtcctgtggagacatggcacccctgatagg
atcgagtcagacaacgggactcattttaagaacagcctcatcaacacctgggccagagaa
cacggtattgaatggatatatcatattccttatcatgcaccagctgctggaaaagttgaa
cgctgcaatggactacttaaaactaccctaaaggcacttggtggggggaccttcaaaaat
tgggaagtgaacttagcaaaggccacctggatagtcaatacccgagggtccatcaatcga
gctggtcctgccgagtctgaacccttgcacacagtggatggagatagagtccctgtggta
cacctgagaggtattttaggaaagactgtttggattaatcccacctcaggcaaaggcaaa
cccatccgtgggattgtctttgctcaaggacctggttgcacttggtgggtaatgcagaaa
gatggggaaacccgttgtgtaccacaaggagacctaatcttaggtgagaacggtgtgtag
gtttcactgtgtatatatatatatatatatatatgtatgtgtgttttagagtttaagaag
gtattgatttgggataatgtagatggtaatagaataaggggtggataatgtcctgggttg
cagtgtattctattaccatccccatcagccgttgaaatcaggtggggcagtgtttccttg
cctcctccccccagactatctttctgttaattgcccatcattgtcctgccgcctgactca
gagataactccctccggactatcttctgttaatgagcctaatcaacactttgcctcatga
ctcattaccccattgtga
>TE_00003692_INT#CLASSI/LTR
tagaaagcagaagtgagagcactgctaaactcatgtcagaagtggacgcggtaatgttgc
taggccgcgaaccatggcaggcagtacggcctaccaggaaatagctagtgtaagggaatg
gcatgcttggtatgtgtcggttagtgctagcttgtagttttgcaatgttattaagaaaca
tagatatggttgttacagtgattgctgcttatataaggatttatttttagttactgctga
aaaggtataaatacttagctctgtatcattgatattgcttattgcatccaagcaatctgc
cctgtctcttccatcgctgaccgtcacttgccatctggtgtcccgtgtgaggatgggcct
gctcttaagtgacagtcggtgatgccctgcagagcttcagtaacttcgccgaaggttaag
ccgcaggagaagtgtgagcctttggagctgtggttaagctgctggaagaagcgggagccg
cgctggctggcaactgatcctctgaaaaagaggtgagttgctgcagggagctatgggcca
gggtcaggggatgaccaccctagaaagagacgtgtttgagcttatgtcaaagctgcttga
caagcaaggcaaatctttgcctgcgcacgatttaaaaattatactccgatggactgcttc
cagactgcaaggggtgactcagtccacagtttttgcagtggatctgtgggatagagtagg
agtggagctttggaatgctgtagctgagggtgatagagctgctgcagagatgattctctc
ctggaaagtaatctttgaagctttgaaagctcgggaaaaatctcttggtaaagataaaga
ggatgccccttgccccccctctgcagaagcggagcctcagaactctttacaatttgaaga
gattgtgcctctttcactaaaggctccagccccccttgcaacaaaaagggagaggggctc
ctcatgatctataaaagcatttactgctggctatggtccagctgacagcagtgaggatga
aggagaggatccttttgaccccggacccatcgatcctgaaaaagagctagatttatttcc
ccctgaccctcacgatacctgggtctgcttgaaacaacaagcattaaaggaaggggattt
cgactttgcagacaaaattgtggcaccgggaccaagaaagcaaactgctcattgggaaca
gctgtctttcccagagcttaaggagctttggtgggcggccacagagcacggtattagttc
gccgtattttgtgatcctgctagattctgtgtttgcagctcatatcatgacaccgtatga
tttaaaaacactggcacagctgttgctatcccccactcaaaactctttatgggacaagga
gtgggaaaaaggtctacaggatctgcttctatcttatgtgtgtcatgttaatgagaccct
ggtgggcctcacgattagacagcttatgggaatgggaccatatactgatcctgctgtcca
agcctgagccattcccagggaagcccttgagggaatccgagatgtggcttgccaagcctt
cttgaaggtccctgatgcaaaaacgcctcagaaatcattcactactattgtccaggggcc
ccaagaatcttatatgcagtttgtcgaccgccttaagcaggctctcgattgccaagttga
taatgcagaagctcgtgaaattttgcttttggagcttgctgttgagaatgccaatgcaga
ctgtaaaaaactccttaagtccctgcctaatcaaaatccaactctagttgaaatggttga
agtgtgtatctgtgttggcaccctagaacatctatatgcggccatggctgcagcttttgc
agctgtgagagggccccctgcaatttcaggagtctgttttggctgcggcaaacgcggtca
cttaagaagggactgctctgctctgaaaagggataaacccaaaaccactcctgtgtgctc
acggtgccgcagaggcccctattctgctcaccaatgtcgctctaagtatgattccgaagg
ttgcctgctccaaggataccagggaaactggaaccagggcgcgggacggtggtgccgcgc
tctgacacagatgcctcagctgcctttgcagatgtcagtcccgcagatgccccgtggaag
cttccctcaagtctttgcccagcaactgcaggtggtgccggattggatttgtacatctca
gccacagtaatgttatgtgattcttcttttcatttactccctacaggaatttttggacca
gtagggccccaaaaaagtgccctgcttttgggaaggtcctcaggtagcctttcaggactt
tctgttctccctgtggtcgtggacttagattctaatggcgaacttaagatcatggtttgt
acccctaatccactgtgttttatcccgtgagggacctgcatagctaaattaatccctctt
ccacatgattcatcatcttctgtagaaaaatatagcaccagggtgggaggatttggttct
atagggaccccataaatactatgggcaaacaatttcaggtaagcatcctacctgtcagtg
caccctgtcattatggggacaacaaataacgctcaccggtattttagataccggagctga
cgttactgtcatttctcaagataagtggccccctaactgggccctcatggaggtgcccct
ggccctcaccgggataggaggaagcagttgcagttatcaaagtcaccatctgattcaggt
gagaggaccagaaaaccacacagccagtgtaaggccatttgttttacctgtggccatagt
gttatggggacgagatgtactctctcagtggggtttcagaattcagtctgctttttaatg
gggctattgaattatgcgacaccctgaaattaacctggaaaactgatatgcctatttggg
tggatcagtggttcctgctattacttaaactgtgtgcactcactgaattggtcgaggaac
atcttcaaaaggggcacattgtcccctccactagtccttggaattcacctgtgtttgtca
ttaaaaaacaaactggcaagtggtgcttgctccatgaccttcgtaaaattaatgctgtta
tggaggacatgggggttctccagcctggcctcccatctcctaccatgatcccttgagatt
ggcatttgacagtcattgatttaaaggattggttttttgatattcccttgcatcctgagg
acgcacccaaatttgccttttctgtcccgagcaccaatatgcaggcacccttgcaaaggt
atccctgggttgtcctgcctcacggcatgaaaaatagctgcactatttgccagtggtttg
ttgcaaaaattctcagtcccatttgtgtggacatgcctgacgctcttttatatcattata
tggatgatattctaattgctgcagaaaaacaagttttggagaaagccttagcccttgtca
gcgatgctgtaacccaagcaggactttgtgttgctcctgaaaaattcagtgtcaaccccc
ttggaaatatcttggctggcaaattaggacctagcgtatttctcctcagcctttacaaat
tcaaaccaacatttttactttgtatgatgctcagaagcttttggggacatttaattgggt
ttgtcccctgttaggaatctcaaatgcagatttgagccctttgttttctctgttaaaagg
ggaaccagatttattatcaccttggcgggttacactggaagcttgccaagcattgcaaaa
ggtagctgatgctatttcaaacctgcaagtggcccgatgggctcctgagttgcccttttc
tttaatcattttaaatctggccaagcagccccatgctttaatttttcagtgggaccctag
tttgccagatcctttattaatcattgaatggatttttctgccacatcacatgtccaaaac
tgtcagtacccaacatgaaatgtttgctttgctcattgtaaaagctggacagagacttgt
tgcaggtgtagatttttgtttgatttgcttgcctattactgctgtttatttacagtggct
acttcaacagtctgaagtgtttcagatggctctcaccgatttctctggacaactttctac
acatcccacacaagctcgtggcagccggttttaatcttttaacacgacccaagagaagtg
aagttccgttgcaagcgttaactgtttttacagatggatctggtcgctgccacaagtctt
tgatgctgtggtgggactcaaatctcaattgatgggactcagatgtcaccactgtttcag
gatcccctcaaattgttgaattagcagccattgtatgagcctttgaatgctggcctattc
tttttaacctaataactgattctgcttatgttgcaggacttgtggaaagagctgaagctg
ctgtgttgaaagatgtgcctaatgcaggcttgttttattggctgcaacaacttgttttcc
ttttagatgatagacaggagttgtattttgtaatgcatgttagatctcacactaccttgc
ctggttttattgcagaagggaattgccaggtggatttgcttatgctacctgtgcaagtgt
tacctgatcgcttttcccaggcaaaaatcagtcactcattttttcatcagaatgctgttg
cgcttgcgagagcttttgctttgctttcttgccaagcctctagcattgtggctgtgtgcc
cagactgtcaaagacactcctttccctctcttgctggaggtgttaaccctagaggactcc
agagcctcgaaatttggcaaacagatgttactcactttcccaattttggcagacttaagt
atatacattcctctatagataccttttcaggtgccctgtttgcatcctgttatacaggag
aatcgtcggaagatgtttgctgtcattttgtgagtgcctttgctgtcttgggaattcctt
cacagattaaaactgataatgggccagtgtatatttcccagagagttgtaaattttcttg
ccctctggggagtgacacacaaaacggggattccttattcctccacaggccaagctatta
ctgagtgagcccactgttcactaaagtgtcttttatttcgacagaaagggggaatgggga
atgttaccccagctgagtggttacagaaggcattgtatgtttttaattttttaaattgtt
ccctgatggattccaaccctccgattgtaaggcactttgggaataatcgacagttagagg
ttaaacagaaggctccagtccttgttaatgacccagaaacaggtaagatcctgggacctt
atcccctcatcatatggggaaggggttttgcctgtgtttctatagagaatggcccgaggt
ggatcccagctaagaacgtgagacccttcagagaatccttgaatacttgtcctgaggatc
ttgaggatcttgaccaccctggcacactatcagtggagaccccagccatttcagtctctg
ccttggttccagagatcacagaggacacctcctcccgaccaccagctcagcctgtttcta
cttgattccaggggacttgattttccattattgttttgttttggtgtggggtccactctg
gctgaggtcgaagctgtgattgcagatcaagtctctctttgtgagtggtattggaaatgg
tttaaggagagacttggacttgagaataaccttattccttgttttgtttgcaaggattat
tcccatcaggtgtgggttttgtgtcagtgttggaagtgttagaagcggtggtattgcata
ttgcatcgccctcctggcaactgtccacagtgtgatgttttgtgctattcttatggtaat
tgtatcattttaaaatttgtgtgtggtcatgagtatggctggcttccacattggtatttt
tgggagctggatctgccttttcaggctggtcctcttagtaggactctttctcgatgaagg
agaggtggtcgcaatgccaccccttccagagcgcaatgtttggcttacgctggctgaagc
tttatacgagtctacgttgtgcctgtccatgacctcccctggtgaccctttccaaacttg
tttggtagctatgcccttagtggagagtgaattggatgttttattcaatttaacagtttg
aagagagtgtactgctgtgggtcgaattgagccgacctggtggtgccaggaaagttggcg
tgaaaaggctggtgaatcagccgggtggtatttttctagcgacaatggtttaggagtaga
taaggttcttaattttcttcctctttctatgccacctcaagaattggatatttttgggtc
catgcagtcttttgtgtttttatctaaattatactaacagtgccaatagaaaattcggcc
ttggtgtttcaggaacaggaatttacgccaatgtttctgcctggtgtaaccatattttgc
cccagcaattactcctggaagcactgctattggattgttagacaatgtatttttgatatg
tggaaacggagcttggaagggagtaccgggtaaggccgtaggaggtccttgtagttttgg
gtgactaatgatgtttcactcttttcagggaaacttacggtctttgcacaagctggtgtg
agcaaaatgcagcacacacacatatatccaggattgtgatgataatgttcagtcttggaa
cctaggagcccgagtgtttgcctctattattccatctattggaacggcacatgcactgaa
aaccctgaataaccttggctgctggcttgcaaaacaaactaatgctactagctctgcttt
aacaggcttattaacagatgttagcgtgagacatgctacactgcagagtagagctgcaat
tgattttttgcttttggcacgtgggcatcgttgtgatgaatttgaaggcttatgctgcat
gaacttgtctgatcactctttgtctattcatgctaacatacaagcccttcgagatggtgt
caccaaattgagagtttttagtgataacgactggcttggaagcatacttggaggatgggg
acttactggctggcttacgcatttagctaaagcaggaatttatattttagccatgctgct
gcttatgatgatttgtctgccatgtgttttgcaatgtgtttggagactgattgataagtc
aacaaagaaagagggggagatgtggaggtacagctagaaagcagaagtgagagcactgct
aaactcatttcagaagtggacgcggtaatgttgctaggccgcgaaccatggcaggcagta
cggcctaccaggaaatagctagtgtaagggaatggcatgcttggtatgtgtcggttagtg
ctagcttgtagttttgcaatgttattaagaaacatagatatgtttgttagtgtttgctgc
ttatataaggattgtttttagttactgctgaaaaggtataaatacttagctctgtatcaa
taaaattgcttattgcatccaagcaatctgccctgtctcttccatcg
>TE_00003731_LTR#CLASSI/LTR/GYPSY
gaggaatggttgggatcagggacatgggtccctggaagagctgtacaagcagacaccttt
ttagcttgatataagcaggccttttgctagctgcagaaaaaggaaatcgtgagaacagaa
atcatgagaataaagaaagaaggcaaggacacaaacgcagtgttcttgacaatcctgtta
tagataaacaacaggacgtgctgacaagatgtactgaccatgagagatgaggaagaatcc
tgaatcgcaacattagcagtacgtgcaaaatgtagctttttacccagcgtcaatagagaa
gtgacaagtatgcatatttgagtgtataaaagcagagtcttggtttcaataaactgaagc
ttgcattatcaatcacactgattgtctgcatgtcttccttcgctggagtcaacaagatgg
cgcctgaacagggatagctcttatctcattctcactgactgaagcgagagaccggagaag
caccggtagcagcgaccggagggcagaagtttggcagctgcaggcaagcgtctgatctgt
gcctggactgacctacaggggggtccgtcgtccggctgacaagggctaacctgaaaaggc
tgcacaactcctgtcgacagggaaagcgttaggacacaggtatggaaatggaggtggccc
ttggtttatttttatgctttttagaaaagcggggtgttaaggagattaacctttgtaagg
atttagatgggttagtggtgtttgggaaaaagcaagggttctttaaggacccaggattgc
tgttccacgaacaccagtggcaagaatatggtgtttgtttgtggaatctagttatagatg
acaataaagaagctaaaaagttaatgaagccatggagagcagtaactaattgtcttaagc
agtatcatgttgaaacaggtagcagcagttgcaactgcccacctagaaggaaaagaccgc
ccacctggtatgatgtcattaggaagtgattatgtccctgtgtctccaacaatgaatact
atagttgtttgacctcctacagagaaggctgagatgtcagggggaacaacaggggaaggg
tctaaaccttggaggaggaaggtgagctatcagaaagtgaagaactagagcaggaagcaa
ccagatactgtaaaagtcttgttcctcctaacagcattaatagcaaaggaaaaattaagg
catgccaaatcccaagtacacgagttaatcgagttaattggaggaacatagcaaaagcag
ctcttgagcataaagactatgaactcgtagaatctatcggagatccgttagtttttcctg
taatttatcagatggatggagaaggtatagcaggagagtataatcccgtggactggaagt
tgttaactcagctatgaggcacagtcaatgagtcagggctgcacagtgaaccagctaagc
agatgttaaactatgtatgggggagtgggattctttgcccagacgatattaaaactattg
tcagaatgattatgactccgtcacaagtaatgttgtggcaggcacattggaatcggcttt
gtgatgcttctgctaatattccctgtgatccacaggatcctttaaatggggtcacagtgg
agcagcttatgggtgttgggcagtttgccagagttgaaatgcaagtacaagtggggccag
agagattattggaagctatgcgacttgcacggcaagccatgtcctatataaaaacaacac
cccctcagccctcctacctatcgatcaagcaaggaagggatgagtcatttgcaagctttg
tcgatagagttactaatgctataaacaattctgatgtacaagaattgatgaaaggagcat
tgttaaggcagtgtgtaatggaaaattgtaactctgccacccgatctatactagttacat
tgccagcagatgcaccagtagagctgatgagccgagtgccagtagggccacatgcaatgc
ttgtggaagctgttaaagagttagggaaagatctagtgcatgcccaaaatcaagcttttg
cagccctcgccccattgaaaggagcagaagcaccgagaagtgggtttagtagtaagccga
gagatattaaatgcttccggtgtggtcgcaaaggacacatgagatggcagtgtcaagtcc
aacaagtgtggtgccgtaattgcaatgtcaacactcactccacggaagcctggcggaaaa
agccaggaaacgggagactgagtgcaaagggtcgcagcgtgctgacaccgacagcggccc
cagcagtagcaatgtcagcctccgcagctccctacaatctgccgagtgcctgtggcctgc
aactcggggaagcctcggcctggacctggcaacagcaatagatgtgactttaattgatga
ccggccccagaaaattccaacaggcataaaagggccattagtcatcaatgggcagtgtca
cggagccctgttgttaggttgctcttctagtagcatgaaaggactctttgtattacctgg
tttaattgacaaagactatgagggagaaatttgcatcgtggttcaaactcattttccacc
tatgcatattccagcacaaagtaaaattgctcagttaatacctttgcctcaacttactgc
agctgcagccgagggagccccagagtgaggagcaggaaattttggttcaactgggagtct
tgctcttcttacccttccgctagctcggcggccagttgctactgttgtgttcactcatgg
cagtgacaccctgacgttatctgctctcttagactctggagcagatttaacaatagttgc
caatgcatgctggcctccgcattggccccttcagtatgcagcaggaggagttgaaggtgt
cggaggcactgcgtcagtgcaacgcagtcgaaatcgaattcaagttatactggatggatg
cactgcatctgttatagttagagtgatgcctctgcctgagaaagtcaatgctttaatagg
aagagatgtgctcaaccagttaggttttgtattgaccactgagacacctttttgatagcg
gccgctgcattgactttcccgatatctctgcactggctcacagatggttccgtgtggatc
gagcagtggccgcttaaaagggaatgtctgcaacaagcccatgtattagtgcgtgaacag
ctgagccaaggacatttgcaaccatctacgagtctatggaatactcctatctttgtgatc
aaaaagaaatcagggaagtattggctattgcatgatttgcgtgccattaatgctcaaatg
caagccatgggagctctgcaacctggtcttcctaatcctgcagttgtgcccgagaactgg
catttgttaatagtagacttaaaagactgcttttttactataccgttgcatcctaatgac
atgccctgctataaacagggaaggacctgcgtctcgatatgagtggacagtgcttccgca
agggatgaaaaacagccctgccttgtgtcagatgtatgttgatgctgcactgaagccagt
ttggatgcattggccaaaaactattatttatcattatatggatgacatccttgtcgctca
gccagatccaattaccccccaacaagaactcttgctcactaatcagttaaagcagtatgg
tttgattgttgcaccagaaaaagttcagcgtacacctgtttggaaatacctagggtggag
cattactgaagtgcagatcaagccacagaaattgacaattcgaactaatcttaagaccct
gtgagatgcacaaaagcttatgggtgacttgcagtggttacggccagttgtaggtatcag
taatgaagacctctgctgagagggactgatccctctttgccggttcggcccgcaccagaa
caaatccagcgtatcagtactgttattgcagatagagcagttgatcgtatggacactggt
cttccagtcgattttactgtcctccacggagcgagtcagcttatcggtgcactgactcag
tgcagaaagaaaacgggggagcaagttagggtcctggagtggatgtttacaagcctacag
cccaaaacaacattgcaacaaaatattgataatgtggcagaattagtacagaaaggccgc
aaccgcgtaatacaagtcactgggcaagagccaggaatgatttatttgccaatgaaatga
ggtgagcttgattggtacttgcaacattctcaagctctagaaatcagcgtgttaagcaat
gcccagcaaattgaagtacagccgcttaaggcccctgtactgaaatggatggctcagcat
acatggattcagattcctaaaagaagtaaacaaccactacgaggagcagtaacagtgttc
gccgatgccggaaagaagtcccgatgagcagctgccacgtggcaagttcaaggtcaatgg
tgtcatcagatactagaggctgaacctggagactctttgcagacccttgaattagctgct
gtggtctgggtattcaagcggtggttgactgttaagctcaatgtagtgtcagactcttta
tatgttgctggcatcgtagaacgaatagaggatgctaggataagagacaatcggcgtttg
tttgagctgctgcgtcagctccaagcagccattggtcagagaatgtgtgcctatgctata
atacctatcaggagtcacaaatggacagagggtctgggcaaagggaatgcttatgcagac
cagttagtctcagtgacagtgccgttgagtgagtttgcaaaggcacgagaagcccataat
acattgcatcagaatgccagaggccttcatagacagtttgatgttaccatggaggaagcc
aggggaatagtacgggcatgtcctacatgtagccatcatggtctgggtcttggtgttggg
gttaatccttgaggcttaggcccgaacgaaatatggcaaatggatgtgacccatgttcct
gagtttggcagactgaagtatgtgcatgtcaccatagacacttgtaagtttatatgggca
acagcgcagacaggtgaaaaggcccttcatgtgatacggcacctgaccagctgctttgcc
gtgatgggtgtaccagaacagattaagatagacagtggtcctgcttatactagtgagcga
ctccgcaagttctgccagcaatggagtgtgcgacacgtcaccggaatccctcgtgtaccc
acagggcaggccattgtagagcgagctaatcaaacgctgaagttatatctagctaagttc
aatgacattccagatgtgcaggagaaattagcaaaaaccctgtatgtgttaaattacttg
tgtttgtttggagacagtgatgctgcaccttcttaccttcatagtggtattgcagaatca
aggaagaaattagtaaagcctttttatgtgatgtataggcatccagctacagggatctgg
caggggccctctgaagttcaatatatgggtaggggttacatgtgtgtgcttactccagca
ggacccttgtgggtgcccagccgttgggcttgcgcggtgacagaatctgacgcagtcaac
gttgacactggatcccgaagcagtccggtgtgagcaggagagactgaaaagagccgttgt
gccttatgtatatagactgcaagctttgcttggagttagggtgcactttatagcaccaga
aagaatagcagaattgcttgcatatgatccatttgagccagggataaatcctgatcctcg
gtttagctgtggttgagtggtctgtagggcttgggtcaagatactttgtggacgttgtaa
tagaagaatttggatacatcaaattgctttagttccttgctgcaccagttgttggcatga
ccgagaaaactggtttcaagctttagaaagttttattggctactcggttgagcaatcttt
gcctctcattgaaagcttggccacatggcagtgccttttacttgtttggctggtgcagca
aggtataaagcggttggaagagtttaataggtcccgcatattagatttacagtgtggaaa
agaagttagcattcctgtccttcatgaggtattagaagatgagtgggatgcggagaaccg
taggtggggaaatattaatttgtctcggtttaaaattcatcgttgttagtgcttgcttga
tatctagttcccaagcatgggtcccagcacagccaaagacaaatatttggttgactatag
ctaacttaaccaaacaagatgctatctgcctctctctttcttctcctgggaatccttttt
tcacttgcttagtagggtgccaacagatgcttggccatgtccagcacagatcctgatctg
taatgtgactaatccatcattcacagtcgaccattgggatcagtgggcacctcatttgcc
tattgcccctgtggaactgcaagaattagaattattaggatctgtaaaggcagatgcttg
tgttatgtttaattggacaagtagcacatgtcagaagaaaggctgcagtatatctgtcat
taatgtaaattctagcctaccagtgtacggtaatagttccatttggtgcaattatactgc
tacaaaactgtccatatctactaacactcctctagctttaccatctggctactttttgat
ttgtggtgattgagcatggctaggaattccttctcgattgagaggtgggctgtgtacaat
tggcaggttgtctttgctaatgccaaatacatcaatgattttgaaaatgacccgacatca
ccgagtaaggcgtatggctcatcagttcacagctgaatgctgagataatgttaaattttg
gtcccctggagccataataagtgcgtctgttttaacccctggagttgcttctgccggagc
ccttggcatgctaaacaagctaggctgttggcttgctaagcacactaatgcaacgtcaaa
ggcattatcagaccttttagtagatgtggattcagtgaggcatgctactttgcaaaactg
agctgcgattgattttctgttattagcccaaggacatggttgtgaagattttgaaggaat
gtgctgtatgaatttgtctgatcattcccgattgattcacaggcagataaatgagttgca
tcgattaaccacacaattgcagaaagaagatggttttggcttagagggatggttgaaatc
actgggcttagggccatggttagttttactggtacagcacttgattaccgtgggactact
aatattgttcataatagtgtgcttaccttgcctgtgccaatgcttgcaaagaatgatata
caaagttcctacatctgtgattaaccaggtattgcttgtacaaaaagggggaattgttga
ggaatggttggaggatcagggacatgggtccctggaagagctgtacaagcagacaccttt
ttagcttgacataagcaggcctcttgctagctgcagaaaaaggaaatgtgagaacagaaa
tcatgagaataaagaaaggcaaggacacaaacgcagtgttcttgacaatcctgttataga
taaacaaccggacgtgctgacaagatgtactgaccatgagagatgaggaagaatcctgaa
ttgcaacattagcaatatgtgcaaaatgtagctttttacccagcgtcaatagagaagtga
cacgtatgcatgtttgagtgtataaaagcagagtcttgatttcaataaactgaagcttgc
attatcagtcacacttattgtctgcatgtcttcccttgctggagtcaacaagaatg
>TE_00003755_INT#CLASSI/LTR
tatcatatgcccctgttccacaaggaattcctctacatatcccccgttttctttttgggc
aacccaggcctggttgatgatctttcgcagccccgctttaatgccagaaaaaatgcaccc
aagtactattaagcctattataactacaaatagcaattggcagccttctactaccaatgt
acgcagccttccggtgatacccaggctcttaagccaatctccagtagggtcgtctgtctc
ccgaaggttgtgtaggcccctctggaggtcagagaggtgcttgtgagttgagacagagtg
gtcagaaagattcatacagcacataccttggaactcttcacagccgtggccgtgagctat
tagtagaaaatcaatggctgccctgttttgtaatagtgcatgcgcttagcttgtcaagta
tctgcgaagttatgtttagctcatccctcgcccagcaagcaagtttatgcaaaatcgcat
gagccctggctgctgaagcaccaggtacaaacatagatgctagccaagttataccatgac
tccaaaagacagtctcttcatttcttttacatttgagcttatggattgaatgctgcaccc
tggttttagtgcggtgggtgatatttaagagttgatgcaggtttggatggaacagggtga
gtttccctaagtagcacggtcccccatgtgggctggttggaaccccattccacgcgtggt
ccctgcatattaagaatgtaccactggggaggcgcttcggggcttgacccgtgaggttga
tttgggggtaaattgcttcggactcgtagtttctcagaaaccagtctgcaagagggtcaa
cagtggcccaaaggtgcctattaacatttaattgactggtagtgggaggctcgaatgtca
tgtaaccatccccagtttggtttgtggaacccagtagatctaactcttctggtgttccca
tggtgacattgatgcttttcaagaatgcaccttgccagcaggcatgctactgcgcaggct
tgagtccggtcagccctgaacacttgccattgtttgtggcgttccctatcagggagctgt
tgtctagcatccctcggaagtcttgcgggttaaagtatgggaccccgattaaacaggtgt
gaaatgggtgccctggtgtggccaggctcagacacatggagtcttgccccgttaatttag
ctagggtgacccacatgttttgtctcttttggattgttgtcaacgttgcgtgggacccgg
ttaggatgcttacgagaagcaaacctctcagaatgtttgcgggtccagcgctgctttgtt
gcttcccagtgctcgggggccaccacatgctgccttgggacatgaacctgtgtgttacac
tctcatcctaacactgcaacactccgtactggctttactcgatttaaatgggcggacagc
cgatcgaagatgtctgccaatgcccttgtctcaagacagtcaaaacaattccgcactcta
tctctgtgtctggtgctatatgcaagaatctacgcaactcccctttttggttccgccttc
ggagagggttccccgacacccaccacaagtcactaggaaccgccctgggcagctgttact
ttcgccatagagtcttgctatttctcctgctacggggagtggtgggtctggcaagttctc
agccccttcactcagccgcgtcttcagcctctcccaaggcttcttgggacgggggtcccg
gagttccagctgttgaagtagtggcgtcactttcctcaggatctgatgctgactgcgcct
tctcgcttcggggtcctgtctgcgtcgcatggcaccacttgctgggcacccacaatgggc
ttctggggaggaaacacacatatatcctcggccgttaaatagcactgggctgggaccttc
ccacaaacccgtttgagggttacggtacgacacatttattcctggaagggcctgctcgat
tcccctatgaactgtctgatgatggattgccactggaggctcctccctatccccggccag
agagaggaagttcaatgtaaacagcactttgcttagccgtttacttggttccatctcttc
ccctttctgtcggcccagatattcttttagtgtatggtgggctctctctaccactgcctg
accggtgggcgagtgtgggatccccgtgatatgttctaccccccactgctgcataaattt
tgctaggcgactgctggtgtatgctggcccattgtccgttttgatctttttgggtacccc
cattactgtggagcacgagagcagatgccgctccacgtgccttttctcctgtctgagtgg
tagcccacaggaagtgtgaaaaggtgtcaattgttacatggacatagcgctgttggccga
actcagggatgtgagtgacgtccatttgccagagttcgagggctttcagacccttggggt
taactctcacacccagccctgggctttgatggctacagcggggacaagcccgcactatgc
ctttcgcttctgtcagcggtatcttaaattgtctctgcagggattttgcgttttggtgga
acaaatcatggctacatctggcttgctcaaaagtgtttgcaggcgggagatgcactatgg
gggtacaggtcaccgtctcgtctgcacgggcattgctgtctcccagcctgatgttccact
ggtggcttcgaacgtgcaggatacagtaggggtgtgtccgttgttgcagggtgtgcctca
atgtgatgagcagtctgcccagatgttcattgttggtacgccggatttctgcatcatgga
tccgttgggctattccaacgacatatagggaatcgctgactacattcaccggttctttcg
accactgttgtaaggcccatatcacggcgcgcagttcgagtgtttgcaagctgttggccg
gttctcccgctatgatatgagtcttccagtggtcattctctttccactcacaggcggccc
gcttcgtcttcctccctgcatccgtgagcactgtgcgccctagtactggctgttctacgt
tcagcgggcggtccagccactcgtagcgtcccagcaactgtgccagctttccctgtgggc
gcttgttatggaccatgccggtgaatctgagcagagcttcttgcagtgcctccgcatggc
gtagcatccactccaagtcccctgttctgactggtgtgttgatgtcctctgcctctctgc
cgtccaactccaccactcggtcacgactcttttggattaaaagtgccaccatctctaccc
tggactgcagtctggagcgtggctgagtcggcgggaagatccatttgagaatccggatgt
cctccccctttttcttttgccattgatggatgatggcatgtgaactgctgtactgatcag
ggtgatgaggatggcgagtgggactccttcttctctgtgtgatacccatgtgtgctgcag
cttatctgtgaccttggtgagagccgctgcttggttcggggagcattcttgaggttcggc
agtgttcgtcccatgcagccatggcaggaagggggcgaggtcggtgttcgtgattcccgt
gactccgcggacccattgtagatctcctagcagccgttgcgcatcatggagtgtggagat
ttctgtgtgtagcttgatcttttggggcctaatttgtgagtctgatatgagccagcccag
gtacttctatggtgcggtctgctggattttctggggggcaatctctaatccaatctcatg
caggtgttctctgacccattgcatctcttggtctgagaactgtgtggcagtagctatcat
gatgtcatccatgtaatggtagatgagtgcttctgcgtagcgtcgttgaattggacgtag
tgcccagtcaacatatagctgacacagcgtgggggaatttttcattccctggggtagggc
aacccactcgtagcgcttagcaggctcactgcgattctttgtgggcattgtaaaggcaaa
acattctgtgtcctttggatgcagtgggattgtgaaaaagcagtcttttaagtcaattag
tgatttgccatccctctggaatcattgtaggagctggtagcccaggttgcagtgctccca
tagcttgcatgcgcgcatttacttgttgaaggtcatgaaggaggctccattttcctgact
tctttgggattacaaggatgggggtgttccatgggctggccgacggcttgatgtgtcctg
ccgctagctgttctgcaacaagttgttctactgtcttcagccttttgtctgttaccggcc
actgctcgacccagacagggtcatctgttaaccaggtgagagcccgtatgggtggctgat
cggcagcggccgtcagcataaatgctggtctgtggtgagcacaaggcctagctgtggaag
gatgtcacgtccgatcaggccttgcagggtctgaggcagctttgtaacataggggtgaca
cacaatggtttgattgtcctcaaattctagggtaattggggttgcacttacttgggggat
ttgtgttccttctacccctactagtgtggctgctggtttttccagtccccaaccaggtgg
ccatactgcctggttgattatggtaatgtcggcctgtgtcgaaaagcggctgtattttga
tggcttctgccccttttcgcaggatcatttgctgctgaggtctctgggccagtttcaatg
tccaaaacatgtcgaacccagagtacccaaacccatggtctccgtgggcattgttgttgc
tggttcccccgttggtcattaggggaatggggacgatttgggcaatgcgactgccctgtg
ggatagtcaggggtggttgcagcacgtaggccatgatcttaatttcgctgttgtagtcgg
cgttgatgactccagggagcaccactactccctgccggctggttgatgactgccccacga
gtaggccacccagatgggggccgtctgatgacagggggcccttggctgtggttgggatca
gggtgacctggcggtccgtcagcgtgacttctattgaggttgccatgtccactctgaggc
tcccttgggtggctggctggttctggtgaaggaaaccaccggggttgcacttgacttgtg
gctctttggggtgctcatttgtgtcttggcgtgagaccccaccgtgctgcgctggccgtt
tcctgcatggtggcatgctatggtggcatggttgccggaattgcagttgtggcaccatac
tggtttctggcaagtgcgtctcaggtgcccctcttcaccacatcggaaacaggttacttt
gcccgtccggggaccaggaggtgggccagcagtctttgtccccttctgtccttgcactcc
tttggtcagtgctgtggcaatgacttgtccctgttgttgcaggacattctgcagtgttgc
agtaaaagcagctgtttgagatgactgttctgcacaggtagcacgcacgagcatctcgtc
tactcctgcttcctggggcagcatggtaagaattgtcttagtttgcctgttagcattttc
aaaggcaagtgttcggaacatttgctcttggagctcttcagagagctcagttgcgtcctt
taaggctgctgacagatggtcgattaactgaccatatggttctgacagcccctgtcggac
tgctgcatacgggggagacttcttcttttcgggtactgacaacaaggctttgtgggcaag
agtctgtgacaactgatgaatgactatgggcatggtcagctgtgttactgtcgctccgta
agctccgctcccagttagcatgtcagcttggatcgcatacagtgggtcttgtgtgtcacc
ttggtgtttgctagcttcttcttgtgctagccgcttccacgttcgctcccagagcaggaa
ctgtgaaggggttaacaacaattgtgcgatgctgatgcaatcattcggacacaggacatc
tgctgtaaagataaactgctgagtgcttcgtgcagcttcagaccataagctgtgcgtggt
gaccatttgcttggcttgctgcaagatcttccagtcatggggttcctactttgcagtgtc
cccttgtatctgtacagggcaagcgagggcatccactgcgtgccaatcaccctgaatgat
tgcatcatggatatctccattccatctccttcgcaatgggtcagtcctccccgtcggggc
tgatggaggcgatggctgcacctcctcttgtgggaagggaggggctgtaggcactgtgcc
tgattctcctgatgggaatgtaggagttctggttgctatcttgactggtgggtccacagg
acgccacggtgctgatggtgtggtttcgcaggccttggattccagcgtgtcctgctgtgt
agataattcagcaagccttttgattacttcatgcatcatctctctgtggttctcctcctc
ttggggctgacccccggttgctctggctggctctggctctgcgggcgacgaaactgcaga
ggctgctttgccgtcatatgttgctccgctgtctggcagaggggtgttgcgctttgccgc
ttttggccgggctctaggaccgctcgtttctgccgcccctttcagctgggctctaggact
gcttgtttctcctttgcccgcctgcgtcccgccccctgagtcgggcggctctgcttccac
cttcgcagccatttctttctcagacgtcagaggggtaacttccttccccaccgagtccag
caactcctgcagtgagtgtacgggtgctgctgtgcccttaatcagtcttcctgcagccag
cccgaagaaccgtgcaactctggactccgccctggtccccggctgccgcttcgtaagacc
ctcgtctgtttccttccccgagccaccatgccctaaagcttcaatggccgctgcagccac
tgtcctttcggctttcatctctgcgagagtgttagttactgctctccatgttaagccgag
agctttagcttctttagcttcctttctaccctcagtcgtggacagccacaattcgttccc
tacttcccaccacgcttcggtcgaaaataaaagtgaagtgtaactcaataatccatgttc
ccgggcccacgtaatgagggtattcagatttcggtctttcacaatctcgcctctcttaga
gaggatactagctaggagtcgagtccccgcctcgtaatccatattctttgctgcgggtac
tcgcttggccgtgcgaagttgcggtctccggccactcggctttgaggtttagcccccggc
tttacttggctttggggccacccgctctgattccccaggcttcagtaccgatactatgag
tcgaagtcttaccgctttaagcgaacctgcatgtagcaaaattcactcgggtccctgttc
tggtgccaggtttagcgggggggtgtcccgggtgcaggggaatcagctggagtcatgaca
cgaacaccgatacgatttgagcatcgtgttcccctttattgtttacttacaccaagttat
actttgcaaagttcacgcccctttcccacgagaaagcctctaagcagtgggggagctgac
tagtgtataccttttcccaaggctgttcaaggctgccagctagcaggtgccttgcaagcc
tatcttcagcctgaggccccgtcaggggtccttctgcaacaaccctggggtgcccaagct
ctcctggtatcatatgcccccattccaca
>TE_00003755_LTR_s_2_s_1#CLASSI/LTR
cacgttcccaaatctgtatagaaggtaaaaggttgggatacagttccatcagcgaagagg
gtgtagcggggggggggtcccgggagcaggggaatccagccagagtcacgatacgaacac
cgatacgatttgagcatcgtgctccccttttattattcgttacaccaagttatacttttt
ccaaagttcacgcccctttcccatgagaaagcctctaagcagcgggggagctgaccagtg
tataccttttcccaaggctgttcaaggctgccggctagcaggtgccttgcaagcctgttt
tcagcctgaggccccatcaggggtacttctgcaacagccctgggatgcccaagccctcct
ggggtatcctatattccacaaggaatccctctacacatcccccgttttctttttgggcaa
cccaggtctggtcgatgatctatcgcagccccgctttaaggcaaaacaaaatacacccaa
gtattattaaacctaatataactacaaatagcaatcggcagccttctactaccaaggtac
acagccatctggtgatacccagacccttaagccaatctccaatagggtcgtctgtctcct
gaaggatgtgtaggcccctctggaggtcagagaggtgcttgtgaattgggacagagtggt
cagaaagattcatacagcacataccctggaatctttgcagccgtggccgtgagctagtag
tagaaaatcaatggctgctcgattttgtaatactgtatgtctaacactagtaacatctac
gcttaactcatcaagcatctgcgaagttatgtttaacttatccctctctcagcaagcaag
tttatgcaaaatagcgtgagccctggctgccgaaacaccaggtaacaacatagatgctag
ccaaattgactgccttcacttgatctaaatgggcggacagctgattgaaaatgtccgcta
atgctcctgtctcaagacagtcaaaaaacaatttctcactctacctctgtgtctggtgct
atacccaaaaatttatgcaatatacccagaaattatgcaattctccttcttagttttgtc
tttggaaagggttccccgacacccaccacaagtcactagcaaccacccagggcagctgtt
acattcgccccagagtctcactatttctcctgctacggagagtggtggatctggcaagtc
ctcagctccttcactcagccacgtctgcagcctctcccaaggctcctcgggacaggtctc
agagttccagctgttgaagtagtggcgtcacttttctcaggagctgatgctgactgtgcc
ttctcgtttcggggtcctgtagcatggcaccactttgctggacatagctctggtcagtga
tgcagcgatgacttgtccctgttgttgcaggacattctgtagcattgcagtccacgtttg
ttcccagagcaggaactgtgaaggggttaataacaactgtgcgatgttgatgcagtcctt
tgaacacaggacatctgctgtaaagatagactgcaaaatgctttgtgtagataagttagc
aagctttttgattacttttgtatcagttcttggtgtttctccccgtcccggggccgcttc
tgggccgctttggctttgcaggagacaaaaccgcagaagccgcgctgctgccggacgtcc
cgctgttcggcgggggggttactctctgccgcttttggccgggttttaggacctctgcgt
tgctctgccgctttcagctggacagcaggactgcctgtgtctccttggcccgcctgtgcc
ctgccccctggatcgggtgtcccagcttccgcgttcgcagccattcctccctcggtcgtc
ggagggagaacatcctgccctgccgagtttagcagctcctgcactgagcggacggcgccg
ctgcgtttttaaccggttttctcgcggccagcccgaaggaccatgctaccctggactctg
ctctggtctctggccgccgctccataagacccccgtctgttcctttcccagagctgctac
tctctaaagcctctatggcagctacagccactgtcctctctgtgttcatctctgcgagag
tgctagttactgccctccaggttaagccgagggctttagcttctttagcttcctttccac
cctcaatcgtggacagccacagttcgtttccaacttccccccacgcttcgactgagaaca
aacgcgaagtgtaactcaataatccatgttcccgggcccacgtaacgagggcattcagat
ctcggtcttttacgatttcgcctctcatagagagaatattagctaggagtcgaggtcctg
ccccgtagtccatagcttctgtgctgcgggtattcgctcggccgcgcgaaaatacggtct
ccggccactcggctttgaggtttagcccccggctttactcggcttcgggacttatcctcc
ggctggctatcctgctttgagaccgggcccccggctttactcggcttcggggccacccgc
tctggttcccctggctccgccgcaccgatacgatgaaattcggagtcttaccgcattgaa
gcgaacctgcctgaggcaaaactcacccgggtccctgccgttcgggcgccacgcgtagcg
ggggggggtcccgggagcaggggaatccagccagagtcacgatacgaacaccgatacgat
ttgagcatcgtgctccccttttattattcgttacaccaagttatactttttccaaagttc
acgcccctttcccatgagaaagcctctaagcagcgggggagctgaccagtgtataccttt
tcccaaggctgttcaaggctgccggctggcaggtgccttgcaagcctgttttcagcctga
ggccccgtcaggggtacttctgcaacagccctgggatgcccaagccctcctggggtatcc
tatattccacaaggaatccctctac
>TE_00004224_INT#CLASSI/LTR
tgtaggtacaaaaatgctgttagtgaggatcttcttgttatttttctaagtccgtgagag
acttttctctctcacagaagaggtagcagggaatgtaaacaaccaagccacctgcaacct
tggaaagtcttgtttatggtatagtagaaaatattttgataatggatgttttaggatttt
ggccaatcacccccaaggggtggctggtcctttgtccaattagactatgaagaaaaaagt
ctataaaagagtttgtaaaataattaaataaatcaatcttgctgcacaattcctgcctgc
tggatcttctcctcctcctcctccctatagctgcgggacacggtgatataccgtaggaac
caggcctgcggtaatatttggtgctgcccgacgtgatttgcactctctgacgtgtcctgc
tgctgcgagccaagccgaattcctgtagaggtacgctgttccttttcccccccgggaccg
ggaggtccgacagaactgagaaatggcgaacagcggctcacagaacgacgctgtcgtact
ggtctggaaaggtgtgtttagcatattgcacacctccattcctgaaaactcagttcggga
attattagactgggctactttaaaagggatttccatggacagagatactgccctggactt
tgccttatggcaggaactcggctctgctgtccgacacgagctcccgactggggagccggc
agcgttagaattatacaaaacctggcgttcattattttttctgctgacagcccttgactg
tgatagcagggctggatcgcctgtctcggtgatgagtgacggaggaatgtccgagggggg
ccccgctgactgggcttctggggcaagtgatggtggatttggaataacccccccggctcc
acaggcagagcctgcgccggctcaccctgcacagtcgcaggactccgcagcccccaggga
ccccgcgccgccagaggcgggggggtcagggcagaggcagggcgcacagcctgccttgcc
gttcggctggacggcagccacggcttatccagggccgcagatcagcggcttagccaactg
gacgcccagagagcgtcctagttcggttccgtatgcacctggatctaacttagcgggcgt
agcgccgggcgtgccccccccggaactgcctggctgtgctccgctgccctccctggcgct
ggactgttctgcgcagtcgcagaaccgaaccatggacccttttatgcagcatttgccctt
tctggcagagctgcgaaacctatcccgaaggatggaggacttgctcagcctgttagagcg
gcgaatgcccgagcccgcgccgcaagcggcgccagcgccggccgtgccgcccgcgccgcc
cgcgccccccccgccagaagcgggagacgcagctccgagccgagaaacggcgcggccggc
ggcgaaaccgggaacagcgctgccgcgggaaaacccggaagcggcggcggctgctgagcg
gcgggcagaggcggcggcgccgggagcgcccgcagagaacggaccggcagcggcgccggg
cgcgtccgcagagcgccggccagagacggcggcgccgagcgcgcccggggagcgcgaaac
agcagcggaagcggcgaccgcgccgaacgtggctgctgtgcgggagacgagcgcggcgcc
gaccgcggcgccgggcgcagccgtagctccagagtcggctgcagcttcagtaccggctcg
gtcggatctggccgagacggcctcccgtaaagagactgctgtaaaaactgccgcgcagcc
agctgcagtctgtcctgtctgttctggctctggcgaacttagccaaagtgcctcacctcc
ccgtacatttctgttccctcccagcaccccaaagttgcctttgcctgatgattcctcgtc
aggcagtgaggcagatgaggttctggccccaggtcgtcaggcggctgtagccgcgcggcg
aagaaaaaggctgcgccggtctcgcccctggacctttccggactgcacggtaacagtgcg
tccgacgcatcataatcgcttcctagagtctcttaaggtgcaagcattgggggagggtga
ctggaggttattagaaatccttggaatgccaaatagatctgaggattctgggggtaaccg
gggagctgttacactccatccgcaggctgtgcccgaagttcaggatggtactggttcccc
aaaagagatccgagctttcccagtgtataaggctctcccagattcaggagagcatgacaa
gcatgaggtaattgcttggaaagttgcccaggacctccaatccaaggtggcacaatatgg
gctaggttctgctgaggttatgcaaataataagggtgataaatacagatttgctttctcc
atttgatatcagacacttaggtcaaattctatttcaacctgtacaatttacagtttttga
gacaacctggagaaagctggccgacaagactgcattagcaaatttgcagctccctgctgc
tgatcctagacagacagcaggagtggatgctttgatggggactggtcccttctctgatcc
cagtctacagggtaacttgccctctagcatcctgcagcaagcacaacaggtcggcatggc
tgccctgttgaaaaccatagagttgtcagcacccagaaagcgatatactgaaatagttca
agggaaatcagagtcattcctttcttttgtagagaaagttgctgcttctctcgagaagca
ggttgaagatgacgggttaagacagttgttgttaaggcagttagtgagagataacgcaaa
cgaggagtgcagaaaaatcatagatgccttaccaggggatcctgaggtaacagacatggt
cgaagcctgcgctaaggtgggatctgggaaccagagaaggtctgctttggctgcgttcct
gcagcctgttcacgcatcttctggtcgtgaaccaaagcaaccaaaacaggtgaagaaacg
gaagcggcctaagccgagccaaaaagagaacacaccgatcccccagtgcaaaaggtgtgg
caggccagggcattgcacgggctactgtagatcccggactcatgccaatggtcagccttt
gtcgggaaacttccgccggggtgcaaggagggggaattgctctccgatgcagtcgctccc
ccagagagtggcacaggtacaggcacaggcctacccagccaccctagagacggcacccag
ggatcagacggcacccacggatcagacgggtttgacgtccacaccgcagccgcagtcgtc
ttagactctagcggtatttataaggttcccttggatgcatatggacccttagcccaggga
tccagtgcgatgctggtgggaaaacctgatgttgcccatcaaggaatcttagtgcactca
ggagttattgatgctgactttaaaggtcagatttgcgctatggtctccacgcaaaaaccc
cctgtaactattcctgaaaagacctgccttgctaaattggtgccttttaagtcttgtgtc
cccaggatagagcaacaaactcacgaagataacggcagtggatctacgggacttccgcag
gccttctggactgcagacatctctgaccaaaggccacagatgacatgtaccctgatcctg
ccgaacgcccgtctgccccggattcagcttcgaggtttgattgatacgggtgctgatgta
actatcatctccttctctgcgtggcctccctcatggcctttagccccggtgggatcggcc
atcgcaggattaggaggatccacacagagctatctaagcgaacggcctgtggtggtgaag
gactcagaggggcacacagctacaatcaggccttatgttgctaccacttcccttaacctt
tgggggcgggatgtgttggcagcttggggcgtacggattgggacaaatttttagcagggg
tcactgtgtgtaagggcgcacagcatcctacactgcctttgcggtggttgactgacacac
cagtctttgagccgcagtggcccctaccaaaagagaagttagacgcccttcatcagctgg
ttcaggaacagttgcaacaggggcaccttgaaccttctactagcccctggaacactcctg
ttttcgtaattaagaagaaatcagggaaatggaggttattgcaggacctccggaaagtta
atgcagtaatggaaggtatgggggcattgcagcctggcatgccctctcccaccatgattc
ctacggggtgggacatcctgatcattgatttaaaggattgttttttcacaattcctttgc
atcctgatgacaaaccaaaatttgcctttactgtgcctgccattaacaatgctgaacctg
ctaagagataccaatggaaggtcctccctcaagggatgaggaacagcccaattatctgtc
agtggtatgtcgcccaagctttagccggagttcgcaagcagtttcctgatgcacgctgct
accactacatggatgatatcctggtggcagcgtccactcgggacgagctgctgagaatac
agcctcagctgctcgctgctctgcatgcctatggattagaggtagctccggagaaagttc
aacagcatcctccttggaaatatttaggagtgaaaattttggaccaaactatccaacgcc
aagaggtgcaattcccggattcgattaaaaccttgaatgatgctcaaaagctgttgggtg
tcatcaattggttacgaccttatttaggtctaactgcagagcagctttcccctcttttta
atatattaaaaggggaccctggtctgaattcacctcgggagttgactccggaagcgcggc
aagcgctgcaggaggtccaacgggctgtttccgctcgtcaggtttatcgagtggatccct
ccattgctatcactgtttacattactattccagacctccatcctacaggtatcattggcc
agtggaatgcacaatggcctgatcctttgcatatcctagaatgggtctttttgcctcacc
agccaaaaaggacggtgaccacagtgtttgaattggtcgcttctctgataatcaaatgcc
gtcaacggtgtttgcaactgatggctgcggatcctgcagtaattgtcattccgatctcaa
aggaatactttgagtggagcctcatccatagtgctcctttgcaaagcgcgctgcaaaact
tttcagggcagatcacttaccatctgcccagccataaattactgcagctggcaaaatcga
ccgtactttccttgcggccgagaaatagccgagtgccggtgcaaggacccaccgtcttta
cggatggttcagggaaaactgggaaagccattgttacctggaaggagggatcggaatggc
aggtgctgaaggaacacgagtcaggctctgctcagttagttgaattaagggctgttacca
tggcttttcagcgattctcacaggaacctttgaatttggttactgactctgcttatgtag
cagatataactcaacgcttagattgttcacttctgaaggaggtgaacaatgcggctctgt
tttcactgttgcaaaccttgtggtctgcgattcaggctcgagtgcatccgtattacattc
tgcacattcgaagccacaccaatttaccagggtttctaacagaaggcaatgccagggctg
acatgctggccaaccctgcgtgggtagggcctcagcctgacaaaattgcacaagccaagg
catcgcacggtttcttccatcaaagtgcacataccctgcagaagcagttccatttaacgc
caaccgaggcgcgcgacattgtcagcgcttgtgctgactgtcacggactcgctgcgcctt
tgccagcaggggtaaaccccagagggctaaaagccttgcagatttggcaaacggatgtaa
ctcacatcccagaatttggtcggctgaaatatgtgcacgtgtctattgacactttctcct
cggctatgtgggctactgctcacactggagagaagggccgtgatgtcattgcccattgga
aattggctttctcagtcctgggcgtgccagcttctgtgaaaaccgataatggtcctgcct
acgcctcggagaagacgcggcagtttttacacctatggggtgtagaccatacctttggta
tcccacattctcctactggccaagccattgtcgaacgcgctcatggtaccttgaagcgtg
ttttggacaaacagaaaaggggaatgcatggagaaaccccacagagccgactagcaaaag
ctttgtatacaattaatcaccttacagtaccacaaaattcaaataatcctgttattctga
atcattttctctcattgcagtctgcaggcgacagacagctgccccgggcaaaagtctggg
tacggaatttactcactaaccagtgggaaggccctcatgagcttatcgtttggggtcgtg
ggtatgcttgcgtttccacagatactggggtacggtggctaccttcaaaatgcgttcgcc
ctgacctgcggcaccagaggcagaacaggcaacctccaaatgatgaccagaacgccaacc
atccaaatggcgaccagaatgtagatcatcagcctaatgactcttctgatgatgaccagg
atgtcaaccatcaggcagatggtccttctacaagcagagactgggatggtccttccacaa
gcagagactgaattttgaatttcttgttatggagtcagatagttaaagccttaaggacat
ttttagaattaataactgatgtagatttctatttaggattaatagtagagttgttatctt
ataaaacaaaaagggggaattgtaggtacaaaaatgctgttagtgaggatcttcttgtta
tttttctaagtccgtgagagacttttctctctcacagaagaggtagcagggaatgtaaac
aaccaagccacctgcaaccttggaaagtcttgtttatggtatagtagaaaatattttgat
aatggatgttttaggattttggccaatcacccccaaggggtggctggtcctttgtccaat
tagactatgaagaaaaaagtctataaaagagtttgtaaaataattaaataaatcaatctt
gctgcacaattcctgcctgctggatcttctcctcctcctcctccctatagctgcgggaca
cggtgatataccgtaggaaccaggcctgcggtaat
>TE_00004257_INT#CLASSI/LTR
tgttgctgcctgttccgagcttcccctcccccctcccaaagacatgtgctctgagctcct
ttgttccaagcgcgggcaaagccaaatgtaactcagactctttagcagtgtctgattggc
cgctcaccccgggtccgcccccagtcctcccctttccccttctcctaataaaagatggtc
gaggggagggaaacgccctctctcagctcagctaccttcctgtgaacatctctggttgtc
tgtctcatttgaaggcttctaactgcagggaattgagcgagcagggagctatatttctcc
ctctttgcttctgctgatggtatttgttctgcagctgattcaggtaccgattttagagct
actaaagtgctagatcgcccgtgctacctctcaaggctgctcgaggctttctaaggcatt
gaaatacaagcgctagccggtaaaaagctgaaaagataccttccgcatttggcgcccagc
gtgctatctctgaactccggttctgagagacttttagggtgtcccagcagctgtgtgtct
gctggagttagctctgcacgtcctgctgtgccagctctgtgtggcgaggtgttacttttt
gtgtaacatcgagcccagagcctcagcctgtaccctcccccacgccacgtggcgagggaa
cggctggaaagtagaagacccttctcacgttttttttttctccggacctgctttcctgtg
ataaatccagaattctggtgagtatttccctgctggtttaggggctcctgtcttaagctg
gtgccggtgtaaactttctctttttttttcctcctttttggtgagtaaggggttgaggtt
tcgtgtgcattcataatgggatctgaagtttctgcacaccatagagaaatataccaccaa
gttcaaagttacctttctttaactgggcataaataccctaaaaatctagttcaatctttt
gtacaatggctttttcagtactttcctaatctgacctccgaagacataagatctgctgaa
ttttgggataaggtggggagaaaactctcctctctgaggcgtgcaggagatgaaacagtt
tcaaaattctttcctctcctgttactaagttatactttgccggagaaaaaggcagtacat
gaaaagccactgcaaaacccccctgttaattcccttacaccctcttccaacccctgtgtc
ccggacccctcttcccctacgctggaaaacacagctagagcagactgcttctcagcacag
gagagctatcgtcctcctggctcacccgtgtttcctcagcaccctaccttggatgggaat
ccggagcccatcccaggaccttcccaaccccttttctccactcccttttccccagtttct
agccctcatgtttcaagcgcgcgtaaaaaccccttctcccctgatctctttgttcccagg
gtcggccattgccatgtgctcgcagcccgggaaaaatcccctccccccaaccgcttttct
cccagtttgtttgtctccagtaatggcggacgcaatgttccttcctctccaaactacacc
tcccacaatccctttctcccccatcccacaaatcccttcttgtccccatcccctcccact
cctgtgtcacaacctgaccccgaccccgcccccacagcgtcgtgtttcacccctccctct
gttcccgcccatggctcaagtgccgcccctgcctcccacaaccccgcccccaacccctcc
cctcctccggccgtgtccccgcctccactccccgcccctgcccctccactccccgccccc
tgcttcccattgtcccgccccaggttcccacagtcctgtgactgcccctctcaatccggg
aacccatgcctaccaggaagtaactccaactgcttctactacactctcttgtactagcaa
tggagctaaccctgactggaaacccctttcttattctgatattaaggatttgtgcaaggc
aattaaggagtttggaatgcatagtaattattttaagagccttttaagtgctacttttgc
aactcacttacttgtacctcatgatttacttacattaatgcaaactcttctcacacctgg
tgattttatgatgtggaaaaagcaatggaaaataattttatctgatttattaaaaatttt
gtggcaaactccagataattacctggattttgaaaacaattatatcacattagacctttt
atctggtgacaataatatggcaaatcctcaaaaacaagcaatgcttatccctcgtccagt
tcttactgaaatcacacgtgctgctgaaaaggccttaacattattaccatctcaaactcc
taattctcattataccaccatcaagcaattgtcaaatgaaaatattattcacttttataa
ccgtttgtacgaagctgtctcttcccaggtccctaatcctgacctccaacaagcgctcct
actcgaacttctccaagttaatacgaatgatgcttgcaaacaagtcattctcactctccc
gctgtatcctcctcctactgttgaatccatcctcgaagtctgtacgaagaaggtgcagct
gaacacagctgctccctttttgaaaaaagtggggatggttggggaggttgtggagaatgt
tacaggtacaggagaaactcaatcgcgggtaactttgtatgctatcgttgtcagaaaaag
ggacatgtagctcgcaattgcagagcaattataactgctgataaaaactctccaaagact
gtttccccaggtcaacagcagggaaactagcgactcaacgcgtcctaacagctccgcgtt
cagacataaatagggctgcagacaaagcaacttggacttctggactcaggtttaaggtaa
cctgtgataaagcacaccatttcaacaacaacaaacagactgtaatacccatttcattcc
agaatgtggaccacatgccagaatttacatacctttttgttattggggacactcgggaaa
cacctgctgggatagaggttacacccacactcatgaaaatggatcagaacgggtgttcta
acctaatggtacaatgtatatatccaccgtactttatgcctaaaggtcaagtcattgcac
aggcctttccactgcccaaatacctgcccacagatggtcatatcccagccatctgttgga
ctgaggttttgggaaacaacaaacctgtaatagaatgtaagctccgttacaaatcacata
aaatcagtataatgggaatgttagacacaggtgctgatgtgtctgtcattccatttgata
agtggcctacgcaatgggaattgcaatctcagggcatcatacaagggattggaggtaccc
aaattgcaaagcagtccaaacacaccatccaaattgaaggtcctgaaggacaaatagcga
cacttcgtccgtatgtcctagacaccaaattcaccctgtggggaagggatgccatgtctc
agtggggaacaaaaattgatatcacgcctagacatcaaaattttcccttgcaggccactg
aagcagagtgccatccacataaattaacttggaaaacagatgaacccgtgtgggttaacc
agtggtcgttaaaaaaagaaaacttagaggcactcaaaacattagtagctgaacaattgg
ctaaaggaaatatagttccaactaacagcccatggaacacacccgtgtttgtaatacaaa
aaccgggaaagaacaaatataggctactccaagatcttagagaagttaataaggttattg
aagacatgggaccccttcaaccaggtatgccatcaccttcaatgctcccacaacattggc
atttagctgttcttgacatcaaagattgcttctttcatattccactccaccctgcagatg
ccccccgatttgcattttctgtaccatctcttaatcgtgaaactcccatggaacgttatc
attggcttgtgcttccccaaggtatgaaaaattccccaactctctgccaagagtatattg
ctaaaattctatctcccatccgtgccaaagcagagaaagccatcatcctgcattacatgg
atgatgtgctggtgtgtgctcccaataatcagtatctcgagcagacacttaacatggtgg
ttgaggccctagaggccaagggctttgaattacaacctgaaaaaatgcagagaacaagcc
cttggaaatacctcggactcaaaatcacagaaacctctatcaccccaacacctgtcacca
ttaataataacccaaaaacattagaggaagtgcaacagatctgtgggacactgaagtatt
taaggtcctggttaggactcaccacagaggatgtagctcctattgcaaacctagtaaaag
gggaaggcggtccagcatcccctagatccctgacagaagaggcaaggcagtctctcaaaa
aggtgcaagagctcatttccaccagacaagcacacaggtatcagccctccctacccttta
agcttgtcattctagggaaggtaccacgctttcatggcctcatatttcagtgggacaaag
agcagaaggaacccctcatcataattgaatgggtattccttccactccaacctcctaaaa
ccatcacacagccacaagaactaatggcaaaaattatcatgaagggtagagcaaggctcc
gcaccctggcaggatgtgactttgcatgcatctatttacctgtaacaactgacgcattag
atcacctgctccaaaataatataaatttacaatttgcattagatagttactcaggccaaa
tctcaaatcattacccaaaacatgacatgtttaatctgccattctttttcatccctcgag
agattcaaagtagaaaacccctcgatgcgattaccgtttttactgatgcctcaggaaaaa
gtaaaaagtctgtggtcacatggaaaaatccaaagacgcaaaagtgggaatctgacatcg
aggtaatccagggatcaccacaagtagctgaattagcagctgttgttagagcatttgaga
ggttcaaagaaccctttaatttggtcacagactcagcatatgtagctggagtaactgtta
gagctgagcatgctctcctaaaagaaatctcaaacaagaaaatttatgatttactctcaa
aattaatttatctggtttcccacagagagcatccctattttgtcatgcatgtgaggtcac
atacaaacctgccaggatttattgcggaaggtaatcgtagagctgatgctctggctatgc
cagcagacatagttctatcagccgacttaccaaagctcccccaagtttttgaacaagcaa
aattgagccatgccatgtaccatcaaaatattcctgctcttatccgcatgttccatctgt
cgcggacacaagcaaaagcaatagtggcaacatgtcccaactgccagaagctacagcttc
catcactgggcatgggggtcaatcccagaggcattaatagcggtgaagtgtggcaaatgg
acgtcacacatttccctgaatttgggagattaaaatacgttcatgtttctattgatacct
tctctggtgctatgtatgcctctgcacatgcaggtgaaaaggctaaggatgttgaaaaac
atcttgtccaagcttttgctgtgctcggtatacctgaggagataaaaactgataatggac
ctgcctacacctcccaggagtttaaaaactttcgtcagcagtggggatttcgacatgtta
caggtattcctcactccccaactggacaaggcattgttgaacgtgcccatcaaaccctca
agcgaatgctgctacaacaatcagggaccaccaaactcaactcacctgtcctcagactca
gcaaagcactgtttaccataaacttcctgaatggcacctttgaggatccaaaccctccca
tctatcgtcatttccagaacaccaggagacagaaactgcaggaaaatccagaagtcctga
tccgggacccagagactcaaaaaatccaaggaccgtacaaacttgtaacttggggacgtg
ggtatgccagtgtatctacccctcaaggactgagatggatcccagggaagtgggtaaaac
cttatgtcacttcctcaaaagttaaggaggttaaaactgcctcctggaagagacgccgta
aaaagaatcctgattttgcaccttcatgtaaaccccctactgcagatctttatgttaatc
ccttaagttaagttgcactgttttgcactcaggtttttgcactgtattttgtaaatcttc
gtcctgatactccataccatagatgtcctgactaaacccctgagttttgactggggaact
agtttaaaggcatcctaggtactgtcgagttgtagggacgatagattacaattatatttt
gcactgttgttttgttactgttctatgcacttttaagttactaagagttacaacccagct
ttaaagaaaaaaaaatagggaattgttgctgcctgttccgagcttcccctcccccctccc
aaagacatgcctggtgctctgagctcctttgttccaagcgcgggcaaagccaaatgtaac
tcagactcttcagcagtgtctgattggccgctcaccccgggtccgcccccagtcctcccc
tttccccttctcctaataaaagatggtcgaggggaggcaaacgccctctctcagctcagc
taccttcctgtgaacatctctggtcgtctgtctcatttgaaggcttctaactgcagggaa
ttgagcgagcagggagctatatttctccctctttgcttctgctgatggtatttgctctgc
agctgattcaggtaccgattttagagctactaaagtgctagatcgcctgtgctacctctc
aaggctgctcgaggctttctaaggcattgaaatacaagcgctagccggtaaaaagctgaa
aagataccttc
>TE_00004730_INT#CLASSI/LTR/GYPSY
gatgggaagcaggagaattagtttgttaggaacaatgcatccagcttggtcagcatacca
gggcaggaagaaaagataagagacctctgataagagcaggggggtctcagacagacatcc
tgcaaactagctcaaaccagtctcgaaggccaggggtacaaaagagcatgcgtagggaag
aaaggtgaaaagttcaggatgatgaagacttctgccttcatcaaaaagaccctcggaggc
cccttcccaaagccaccaaaccacactgcgcaagcgcaacgcggatgtaaatgacttttg
ggttcattataatacgaagcgaggctgggtggggctaggtgatgaatatgtataggtgtg
ttgggaaacttaatgaatatggaacttgtaaccggataaataccgagctgaatgcagctg
tcggcacgcatgattttggaggagcgatcccccgtgcgtcccagctggaaataaacatac
ctactttactacttctttagtagtggagttctgtccgctcttcatttggcgagcagccag
gagaaactctgtccggctgcaggatcggctgaggagcggacatccttggcgcgccccagg
gctttcctggaggatctccgcccctcggctcgctcactgcggcggacagacaacgacctg
gaactgcggataaacggtatgttttgcatttaggttgcctgtaagtcgtacgcgtggcca
gggctgctggtaagccgcgaggagacgtcccgcgttcagcgcagtccctgtgagggtaaa
ggtggggcttgcaagcaatcggctaccggagccggcagggggaatcgccgacggataggg
cggccgctagcgatcctgggagcggatcgggtgattccaggggggtcccaccggaacttg
ttaccgtgtcggaaaatataagcgggaccctgaaactgttacaagcgagtgttgcgaaca
tttttgctactagtagctggtttgaatgttgttgtgttgcttatatgtctgtgtggatat
tggttgttgtcggactgcttttatgtgtgtagatgtgtattaggtcgcctattcgtttgt
aaatcgggagcgtgcgtgttgccgtgtgtcgtttgagagtgtgatattgagacatttgtt
tgggggagtgcttgcttgttgaatttggaatcgtggctgggagaacctctgcgaaggatt
agtggcagagaatttagagtttgaaagagtacgtggaataacttgttcttgtggatgtat
cagaaccttttattcaacgggaggatggcaggttgcatgggtattaatacagtgtaaagt
ttgtacgaggaggtgatactgctcttctgccagacggcagagcctgtgttctcagtgcta
ttaagctgattttgagcctgagattttaagggttgtgtgtgggaagtcgcatttggtacc
tgagatttgggagttttgggaagaaattgggaaagaactgtgagagagtgtggaaaaagg
ggatttcaagcagcagcaaggcaggcttggcagaaggcacaagagaatttataaagagta
acttatacactatacaggtgacccggagggggtggcacagtatgggaaccagacaaagta
aggaaatccccagagcaagcctgctgggctgtattctggtacattggaaggagatagtag
gagctggaggcacagaaaataaaagaacccttataaaatattgtacccagtggtggccac
tgtataaattagaaaatgaagccaaatggccatctaatggaactttagattataatacct
tgcttcagttaatgctgtttctgaggcgggaaggtaaatgggaagaagtttcctacgctg
acgcatttttttctctccgaaaacaccctgaatggcagagagattgtggaatcaaacccc
cagtgatcctatggtgttagctctggaaaaagaaaataataagggccgaagaagaatcaa
acgatgctgctcgtcatgcagcatcggccagagatgcacaaggtcagacaaagtctatca
agcagcagctcagggacaagatgatgatgaattaaccgatttgcttaagcctccccttag
gagacaggaagaggatgcggactcggaaggaacaccaacgccaacctcctctcccccggg
cagtcctgtctcgtcccgaaccaggaaacaggtactgatggcacctctgagagaggcagt
ggcacctgatggggatacaatgttaattagagtacctttctctactgctgacctagatgc
atggtataacgttgccaaaaattaccgaagtgatccagtaggtactgctgagcgcttgcg
acttataattaaacagcataatccagattgggctgatatacaattattattgggtggact
aacagagacagaaagacagttagttttgaaaacagctcgagacttggcagaggactatta
caaaacacaacaattagatgtaaaagattacttctcactccaggaaccacactggaatcc
gaatagaacagctgaattcaagaaattaaaaggttatcaagaatggatagcaaaaggggt
ggaaagggctattcccaagaccctaaactggtcagctttgtacgcaataagacagggtcc
ttccgagtcaccatccgaattcctggatcgtctgagggatgcaatgcgccgtaacacatc
gctggatcctgagaccgaggtagggctacaacagctggtatctttgtttctaggacaatc
cacaggagatatcagatgtaaattgcagaaacttcaggggccagaagggaggaacctgga
aactctattggatgcagcttggagggtattcagtaatcgagaagaaggttacaagcaagg
gatgaggaaattagtagcagtagtaagagaagggaatagagaaaagcttagacaaggacc
ccccagatgaggacctcccagacaaggcccaccccggctaggtagagaccaatgcgcgat
ttgtgggaggtttggtcattggaaaaacgagtgcccagaaagaagacaagaagactacca
gaacaagggaaaccgaggaagggggagggtggttgcacatgtgaaagaagattgaagagg
accgggggattctaccctagcagatctactggttataatgaagctaggggacaaggaaaa
agaaatagaatttttggtggatacaggggcaacatattcagttttaaataaagctttaat
gcctgtgggggatgactatattgtggtacatggagcaactggccaatctgaaaaagctta
tttttttaagccattgaaatataaaattgggaaacaatggggtattcacaagtttttata
tttacccaattctccaaaggctctcttgggaagagatttattagaacaattacaagcaac
cattatttttaggaatggggaagttattctggaggtagaaatactgagcctaatattaac
aaccaaagaccctgtagaggaaattagggaagagataatggggcaagtgttcccaggagt
ctgggccacagatgtacctgggagagccaaaaatgcaaccccaatacagatcaaactcaa
agaagggagacaaccagttagaattaaacagtacccccttaaaagggaagacagggaagg
aattggcccgataattgaaaaattcttgcagttgggattactaaaagagtgcccgtctga
tttcaatactcctctcttgcctgtctgtaaacctgatgggtcttaccgggtggtacagga
tttacgggctgttaacaagataactgaggatctctatcctgtggtggcaaacccttacac
tctgttaacatgtttaacaccagagctaacttggtttaccgttttagatctaaaggatgc
ctttttttgcctccctctccatgaagccagccagaaaatttttgcattcgaatgggaaag
ccctaagagtgggcgcaaaacccagctcatgtggacggtgttgcctcagggatttaagaa
cagtcccaccctgtttggagaacagctcgcaaaagacatagagtcctgggaagccccacc
aggagaagggaagctattgcagtacgtggatgatctcctaatagctacccgaacagagga
agcttgcacagcttggatggtaagccttttaaacttcctgggactccaagggtacagggt
atccaagaaaaaggctcaggtggtgaaacaaaaagtgatctatctgggctatgaagtcag
tgctgggcaacgaactttggggcaagatggcaaagaagcgatatgccacaccccgaaacc
ccagacagtgaaagagttacggacttttctggggatgacagggtggtgcagactgtggat
ttacaattatgggctgctcgtgaaatcactatatgaactcattacaaaggaaagcagagc
tctccagtggacaaaggaggccacgggggccttcagccagctgaagaatgccctcatgtc
agctccagctctaggacttccagacgtgagtaagccattctttctattttcccatgagaa
gcaagggatcgccctgggaatactagcacaggacctgggcccataccgacgggcagttgc
ctatttctctaagcagctagatgcagcagccaaaggatggcctgggtgcctcagagctgt
tgcagcagtcgtgctaaacatccaggaagcacgcaaattcaccttgggccagagaatgac
tgtgctggtgtcccacacggtgtctgtggtgctggaagtgaaaggtgggcactggctctc
cccacaacggtttttgaaatatcaagccatcatggtagaacaagatgatgtggaaatagt
ggtaactaacattgtcaacccagcttcctttctcagtggaaatcaaggggaaccggtacg
ccatgattgcctggagactatcgaagctacctactccagctgcccggatctaaaggatac
ccctttaggcaacacagagacctggtttactgatgggagcagctacgtcatcagtggaaa
gcggcatgctgggtatgcagttaccacctgccgcgaggtgatagaatctggacccctgcc
aacaaacacctctgcgcagaaggctgaaataatcgccctaacccgtgccttagagatggc
aaaaggaaagaaaataaacatctatacagactcaaggtatgcctttggagttgtgcacgc
acacggggccatttggaaagaaagaggactgttaaattcgcatggaaagaacatcaaaca
tgcacaagaaataatgcagctgttagaagcagtccagctacctgagaaggtagcaatcgt
gcacatagggcgcatcaaaaggtgagctcagaattggaagaaggaaatgaactggcggac
agagaggcaaaagaggcagcaaaaggtgaggtaacaataactggagccttgatcccagat
ggacaactttccctagagggtaagccaacgtataataaaaaagacaggaaattgattaaa
gatgaaaggggaacatttaaccaagagggatgggctatcaatgcagaaggaaaagtagtt
attccctctcatttgctatgggccgtagttagagaggagcaccagaaaacacactgggga
acaaatgccttatataactacttaattgggaaaattattgctagaaacttatatgaaact
gttgtgcaagtaactcgacagtgcaacctttgcctccggactaatcccagaaataccccc
aaaccaaaaatgggccagactgggaggggtcatgggcctggacagcagtggcaaattgat
tttacggaacttccaagaaaaggggggtatcgatatttattggtgctgacagatactttt
tcaggatggccagaagcttttcctaccaggaccgctaaggctggagaagtaaccaaggtg
ttgctacaagaaataataccgcgcttcggagttccagccacaatgtcctcagataggggg
ccacattttatttcaagggtggtacaacaaactagccgacatttaggcatagattgggaa
ctccacactccataccatccccagtcgagtggccaagtagagaaaatgaatcatttgatt
aaacagcaaattgtgagattagggcaagaagctaacttaccctggccccaatctcttcca
cttgcgttgttatgaattcggaccaagcccagaattaaggaaaagttaagtccctttgaa
atactttatgggagaccatatggggtacagaaaggcatatctacccaaataggggaagag
acgctagccacctatatgattgctttagataaacagcttagagaaattggaaaacacgtg
gctggaacccgaagtcgaggtttggatggtcctgtacatgacattcagcctggagattat
gtatatgttaagtctcttacagaaaagactctggaaccacagtgggaaggaccattccag
gtgcttctcaccacttacactgcgattaagatcagagaacagagtgcctggattcaccat
acccgagtaaagaaggctccagaggccccttggaaagtgacccctggggatgatgagctg
aaattgaagttcacccgaacaaaatgaaaatgtcagggtggcacgcaagtataacccaga
aaattgtttttctcacagttataattgtaaccttcagctgggaagttattcataggagag
aggacatatggtcccaagcctttatgtgggttactggactcatggggagatattctgata
taaaagatttaaacctgttgactgtagtcatgcacggaaaccaagtgtatacaaagcaag
aatggaaaaaacaaagaacttggcagctccaagggactgtaggagaaaaaatcaagatag
gatgccgaatggttaatgggactactcatagaaaagcaacccagatcagtgtctcaacta
ctcctacagacaaacaccgtgagatctgtagttattcaagtgaagcagattgttggtgta
attttacattggtacagactgtggaagtggtttgtctttggggccaagacagcaatggac
tctcattcaaattccagataaatgccatggctaggcctactacccactctgacgatcaga
tccaaacccaggtcacattacttaagtctgagccaaaagtttatgagattggcccttatg
tagtgaggaacacaggccagcaattactgctgtttaatccagaatggtctcttaagcgtg
tagaactactaatgcaaattaacatttctgaaatccaaccagcctgctcccctttaattc
aaacatcccttgaaggatggacgggctggctgcagaagcaaacacccctcaaaggcagaa
tgtggagagacctgactggcatgctgggaacaggactgggagtcataaatgggattgatt
cagagatactgatgaacaaattggccacagcgaccagtgatctgaccaaattaaaacagc
ccctacaatcttccctcttagcattgggaaacagccagtggcaagtctcaaaaatactcc
cagacctagcaaaactcagcaacctggaccacgaactgatattaaacacacttggcacag
ctcaagacaacgtctcattagcccttagctgcatacaagctcaattatggatgcagtcca
cagcttccttaattataagagaaggtaatgaaggtgtttttcctattgaaatccgagagg
ctgtttggaacaatgctactaaattagaaagaaagctccaatcctggtggaccttggtaa
atttcacctatgacccaatgactaacatagctactgccttcgtgcttacgatacggaatg
ccacagtttatgtaattcattctattgttgcattgggactaaaccataaagggacagttt
tttacccctctgaacatagagtatgggctcggatggtaggagaaaaatggcaaacagtga
atttagaatcttgcatcacacgggaacaacaaggatttatctgtgaaagttatacacttg
atgccagagatatatgtcttgatgcagaacaaggcatttgtcactttgagatccacccag
acacttcaccaaaaactgtacttgtatatattggtcaagtctgtgtatgcttaagaacta
tctgcacttctatgataatagatgacaatgttattaatgtaactgccatgaatcactcta
atttttgtatttgtagttttgccaaaattgttgggtgtgacttttcgtatttagcaccag
ttgtgtctcatcaattaataaggtctaactacaccatttaccataaattgctacccacac
ctattgggatggacctaacattagtaaagcaattagtggaacatcaggacctcatggaga
ttttgagagaaatccaaagaaatggggaaaggaccttaatcaccgtccatatgacacaca
agaaatcagcagaatcttgcaaagagtgaaacaagacgcaagtcataactggtgggactc
gcttttcgggtggtcacctaccgcaacaggcatcctaaatacgttatgtcaccccatcat
tgtcttactaaccttggttagtgtctgcctcgtgctgtctatcacgttacttatttggaa
ctatggagtactcaaaaggttatcagttctaactactttgtcaaacgcacacggaaaaac
attaagggatgcctaccaaaaaattcattagaaaaggaatttaagtattagtaaaagaat
ttactaactttttagaaaaggggggactgaatcagggggatgggaagcaggagaattagt
ttgttaggaacaatgcatccagcttggtcagcataccagggcaggaagaaagataagaga
cctctgataagagcaggggggtctcagacagacatcctgcaaactagctcaaaccagtct
cgaaggccaggggtacaaaagagcatgtgtagggaagaaaggttaaaagttcaggatgat
gaagacttctgccttcctccaaaagaccctcgaagacccctaccaaagccaccaaaccac
actgcgcaagcgcaacgcggatgtaaatgacttttgggttcattataatacgaagcgagg
ctgggtggggctaggtgatgaatatgtataggtgtgttgcgaaacttaatgaatatggaa
cttgtaacccggtaaataccgagctgaatgcagctgttggcacgcatggttttggaggag
cgatcccccgtgcgtcccagctggaaataaacatacctactttactacttctttagtagt
ggagttctgtccgct
>TE_00000000_inc#CLASSII/TIR
ctctgggcatttgtgggcacttaatgatcagatgatcagacagatttacaagttctgaag
cagcaaaaaaaagataggaatttccagtaagaaggtgtaaagcacctgagttgctccaaa
agtttggaaaatcccagtggcccctgattgtatctattatgtgctgaaatattctgaaaa
ctcttgccctgcacagcttcctccaagtcacactgctggggtgtgttacagcaaggtttt
cctcagcctaccctcaccagcaaggcaactgtttgccttgacttgcctttgcagaatgtc
ccaaagggcttgcttcctgaagcaggtacttgcttttcctctccttgtacagccccaggg
gagattcccccacaaactgctatgattaatgcatacacgatcagcttcctctctgaaaat
tgttccttttgatttccaaacaaacaacagaaaaaggatggaacaagttgttcacctgcc
agaggaacagagggagctgacctggttttcctcagacacagccataactgggacggagca
aatacaagttcggttggctgagccttcacaagcactttattcatgctttgcaaactccac
taccttccagctaagagaaaagtgaggttacagttttctttctgcagaacaccttactac
acatctaaaaggaacttctctgcagttgtttcttttaagtggatttcccatgagatgaaa
ccggctgtttacaatattcttggacaaggcaagaaacacaaattagatttaggatcctgc
tgttggagtatcttcaaaaggggagactcatagtcattactaaatgacaaagatgtaatt
tgagatgtttaaaaatgttcatggatggtagagaaaattcaggaaaatgataatgaaaaa
attacatatatacacaacattacacaattgtgtcatatatacaatccccagctggattgt
gtatatttgatttgatatattttaaagaggcaggagagaggcagaagctgaaccgaatca
ttcaaattaccttttgattgacaaccttgacagaatttttcctttgaaaaatgaaaatga
attcatacaacctgacatcattatgaaaccaagggccaaaaccccagggcccactggaaa
ggaaacgtaagaaatgtcataagcagacaatttttaagtttgtctaaaagtttatactaa
ttggtagaatttcttgggttttagttaaataggaatcagcttggaaaccatggcagcctt
gtcctctggcagtgaggtgaatcagccccgtgctttgtctttcttacagctactatacaa
ctctattgtatgtgtactcaggatggggtccagaaataattttctagtttttgtcatcat
tgcaggttgtgccactacacagatttaaaggagataacatgcaacatcttcctcagaagt
gaacagagagataacaagagcaataactattctatgaaataggatgagggaatttttatg
gtgggttattgtggcagcaactttgatttaagtgacaaaaattgaacctagtaagactaa
agtgtgcaatctgtaatcccacactacctagagcaggaataaaaaatatatgtgttatgt
tcagacagcattcatcaggtagtacctgttcccatcatattcacttaaagagacttcaga
gattcagtgtctaaaggtgtcagcctctgttcctgaagtggaaggttgaaaagcaggctc
agaagaggtctcccctgtatcttttaaagggatgaggttcaaacattcattgttcactct
cctgtttacagtaacttttgcccccctgtagaattcctactgactttcagagagacagga
tttcacttcaggtatttgatcttcaaaatatcagattcttctttttaaaattattttctg
aaatggtggatttattttaaataaatttcttttaaataaggagaacagtaattgcaactc
aagaggatagaaatattcagattgattaagaatttttgagaggctttaatcagaagtaaa
aaaccagttaacagttgaaacagttaacttgaactaagcaagtgaaaaaaaagatttttt
atttctacagcaaattgtctaatgtgagcagaaagctttggagatccaccattccttcat
ggagacaaaataaatgtagtgaaatatttcatgagaagtggtgcaaagagacacttgtca
atggaaagagttttccactgctatcattagttttcctaattgttcctccagcctaaagaa
ttaaaaggttgtttcctgcttttttggttttttgtcctggtgaaaaggtgagtctttcaa
aggccctttactgtgccaattagaaaaatcaggtgccaccttgttctttgaccaaaccat
cagttcatatgctgtggaggtaaaaatgaagataaaacttcacattgaacgaaccaaaag
agttggttcaatgtgaagttccaaggaacccctcaaaaaatcactgggctgtgttaaata
ggaacaatcaggcttgccagaagcacaaggtctgagcaaaagacaaatacagccagtgtg
aacgagatacaggtcacctgtcttcccatccacatgggccacacctgaggaggtgaaggg
acttatctactaatgtacctgggataaaaggaacagcttcccacaccttcagcttccaca
tttcttgaggcgagttctgtgagcaatgaatgaaaggatgctactcactgaataggaaac
acttactttctttgcctaatgaaagatgactatccaaactctattttgcttgacacacca
tgcaaatgaaaatccaaataattttttgaacaatcttcccaaggactggggaatcacaga
acaggcatgtgtcatacctgctggggtgtcagatcacttagaaaaatgatatatcatgag
gtatgagatctgtcacagcttcagacagctgagttgtgatttggataatcattttttact
cttcacctgttttaataaacttgggagttagaggcatcaaaggtatttgtgccctgtgac
agtttgttgctagaatataaatggtgagatctgatgcacgctgcttgggtgaaagagcat
aaggaacccctgcaagctccagctatctgttccttgctgtctaactggaacagtagggag
ctgatgcaccaacgctcttggaattgtctttaaaggtgcagactatgctagaacatgtgt
gttgctttagggcacctcaggaacaatgtacgtagagcaccatgaaaacattatgagcct
caattgtatgaattaattcaatacactctaaggctaatgcatgttctgccttggtgccca
cagggtgagagactgaaagtcacactcctttcttttcactgacatcctctcctattccca
cacaaagcttcaaaggctcctgtgtctgaagcttgtttgagcccttgctcagtatcctga
aagctgagtggtgtaccagtgtttgcagatgggatcaggcagggcagcactgtcacactg
atagcatgaggtgggcctggctgcatgtggggccccaagggcagagctgcctgctagagt
gatccaagaggggtgcagtgttgctgttgtgaaggtaagaatgaaaactctgagaaatga
atggcacaacactcccaggaatactgtgtgtttcaagcaaggcaactcggtgtagaatat
ggagccattgctgtgaatgggaatatggctaagacaaagacagccacccctatgatgtgc
ttctactggttttatcccagcatctgtgtggatgaggcacaggattttatgtatagctgc
ctgggaagattgcacattttaccacgtttctaaccattactactaacttttttctacagg
atgcacagccgccaggatttgacactccttgactgccatcagttgaatggaatttttctt
ggctatacagtagcaccaaatatggtgactacaccactacctgccgactttctccctcag
tcctgagtttaagtctcttccatccatgccagcctcagcacccagaggatatccacctct
cctctctcagagtactctgctggaaagaggcattttggttaatgcttttcagtgactgaa
tgtcctaaaatttcctagtaccatcaagctgtaaattgtatggcaatcttaatttaacaa
attttttgaccctccaaggtctagaagaatttcactagcactgacttgagggtttcttgt
tttgagacttttcccagtctaatggaattgttctgagctcattgtcagtgggaagttggc
agtgtctgttgcctgtgcagctttccagcttcaccttcccctaggtgtcagaatcggggt
ctgaaccccctatatactcctgcccagtg
>TE_00000001_inc#CLASSII/TIR
actgaacaaatatgctcaaaaaaccttgaagtatattggctagcaaaataatttccattc
taagcactgatcatttaatctccattttttccctccacataaaagtctttgacatccaag
aaagataccattaacctgaaaaacaattttgtagttctgcaatgtgccttcttcaagtgg
ggttgtcagagtttaccagagtttatctggtattgaatatatttattgacctctttttat
atcttccaatgatccttaacctctatttggaacaattactatgtgttattactctatttt
ttattttattttgtatcttacgtgggaatacaaacaagtagttttaaaaattcctatcta
aggttatgctttctattttaactcacaaactccagaaatgctcagagctgatttaaaaca
agtacaaccagaggagagaagaaaaattagaacagaaacctataaactaattttttaaac
tccattaggaaaacagcccagaaaaagccagaggggcctcatgttatttgacagtgataa
gagaaattgagtatgttgagagtgagacattatacagcagaagccagagaggcagcttga
ggggtaggaaactcatttattctccaacaagagtgtgcagcaattataaaatataaacat
gtttcttttttcagt
>TE_00000002_inc#CLASSII/TIR
actgacagagagacaacactgtcagatcagtgtcctgtcacttcttgaaattttctgatg
aggggtatgccaaagtctcccatatctctgtcactatatacctgtagagtttattttttt
ttcccccaaaatcagacttacatcttcttttctaattaaactgaacacttcttgccatct
gtggaaaacaactggacatggaaagcaattaatggctgtgctttttttattttaccttta
gaaatgtgtattagaaatttgttttgatcttcactacatttaccctctctgcctaagact
aaacaaaggcagtactttcaacacatccctcagcagtgacatctttaagtcatcattttt
attaatgctacctttcagcttttggcattttctggctcacccacacctttcaaagggatt
gaagggtccagatgggaaaacaccagagtgaaacagaaacttactgtctggttgctaccg
aaaggatccccctcaaggcaggagacacagttcagtcaccagcacagaggcatctactgt
catttgaactgtcctacagatctccccagctgacagatgctgctccacaggacacagctc
tcccatggctgtatattccctactcccacagagatgtctcaggcatcaaacccagcagaa
gtgacaccatgttcagataactcaatcgatttctctatgtctgcttacagagccaagata
caagtcagcaacagtttacttcattcattttagaaatccttgtgcctttgcaggccagac
agatttctactgcctcatgtaatgcaggtttatgcttcctgaggatctgtgagt
>TE_00000003_inc#CLASSII/TIR
actacagaaaacaagcaaagtcaacaaagggctttgatctagcgatggatgtctgcaagc
ttgagatgatgcacaagcactacataagtagaaataagtgaacactaagcacaaagctgc
ttcctgctctttcaagtgctcagcatccacaaaggtatgttctccattacagcaaacttc
accttgacagcaggtatttcagtacagtggccaggctgtaacataaacctcacagagatt
cctcaactagctttaaagctgctggggtcacatacgagtaagcctggtgctgctacaata
aaatataccaaagaaggtggaaaaatactggagggttagggcgttaacccatcaccaggg
gattaaacaagataatgtgagatagttgctgccctcaggtgacggccccacccctgtgga
cagtgccctgtcccttccaacagtgtcaatgaatggcatagaaaaccacttgcagaccaa
cccaatttatagtccagtacattaaggtaaacaacaagcacagatccacataacattcag
ccatcagtggtggcaggaaggatgtgacaagggcaaaagagacagcacctgaattaccat
cccatttaatctatcgttaaatgcacatgactgtgatgccataaacttcacccctcctac
cactagtggtgttgcccaaacttcagtcatccttgcagcttgtgttctcttaagtctcca
atgtgactggaattgtttactccaaatatgccaacaaaccagtttactagagaaatattc
accagtggccagttttgagtgaatactgaatctgcacacaccatcactgaaagaaaatta
cacacaaccatcacagggacatgtgatgtgcatccctaaacaaacttagaagacatcacc
cacttagtcctctttttgctaatggctttgtgtctaaactaaaataaaaatgtcaattcc
aaaaggatactgtgcttactaatatgacttctctagcccagggcaaacccaattgaatta
tgtcatggaatgatgtattttcatacatgcaggaataatatattttcatacaagtgagaa
agagcagcaaggcactgtaaccaaaactggattgctgcttctatgctggaagtcagcttg
cacagacttaaaagctccaagtgctgttctttagcacagataaatgctgctgtctgctag
tcacacatcatctaacagcagcaacagtaacatactatcttcctctacttttgttcaaat
tcttagtgagcaaccagaattccttacacctggatatcattctgccattgctgggctgtg
ctgagtaagacggacgtatttcagaacagcacttaagtcctacaaagaggtcttctggaa
aagacaatgtactggggcctgtcaaactgagttctgtggctgattccaatacagagttca
gagatgccacaaactattggaggagggcactgcaggctaaatgagaatgaagagaacaaa
gagtcaggagatcaaactctaaatcccagttccaccagtctttcactcaaatagcctcat
agattacagtgccttgtgaataaagctgatttgaggatactggattcatccccagatttc
gcacacaactcttgaggaaatcacccaaatttccagacgctagtctctcactttcatggg
aagatgtttcagtcaaaccggttacgctattttgcaattaggtggtgttctttaatcaac
ccttagcaaattaacaaggctaatgtgctgaatttcccgagttgtgatccctcgaaatgc
agctttttccatactactaagcatcttactactacattttatactcagggaggtgcctta
ggtacaaagagaagtcatttgaatacttaaaacaaatcttgcaaatactgtaatgtcaac
aatacagagcaggcacaccagcttgccagcactgcttccaaaagggataaagcagtaagg
atggtgaggctacaagactggagctgcaaggaggaattagcacatcacctggtcatgcag
tactactaaaatttcaccacctaccaaaggtggaaaagaggatgaaaggagaaagagaca
gatatttctttttcattttgtcagcagaaagaaaaagaagacaaaaggacttatggttat
cttattgtcatgaatgaccacagagttcatgccccagtttgatgtatgggactcacccta
acccatacaatgcattccaggccatgagtcccacacctgcttgcactgctactcccatat
cccacagcagcaggagaggttctgcaagtatagacagcagaagctcctgaatttctgtag
a
>TE_00000005_inc#CLASSII/TIR
actgctgcttcagttagaaagctgccaatatttatagagtgtgggaggactgtgcctcca
gatcaggctcttcaaagcccaaagggtgtctgaaatgcttaggagagtcccaaataataa
ttagcattttggtcccatatctctgtgaagtaactgcatggttttatgagtttctcttaa
aaagcctttacagacctttttttctctctagttttacatttcttgttttttcaaacctcc
tttagaggaaggccaaaaaaaaggcagaagcatgaatacaaaactgagaaaactctttca
acaaacattattgccacaaacctgcataccagtctgttttgttacaatagcagcagcatt
agtaaggtatgttcaggctgtgagaccataaatcaagtgcaaacctggttgtatccagta
ggaccttgtcctgttcttcaatcttcccctacctgtgtttgctgtgtagttctggtttgg
atagtggcacatctgagcataatttatagaggaaatcactttcctctccagacacaagcc
agaaatgccaaattttatggctccatcagctgacaagacattttctcttgtgagtcagct
tcattctggttgcttaataggtattagtaagtgcggaggcctgaaagcctccactcattc
tttttaaaaattaccagaatgtaaatttatattcaacatttgtttggaaacagtccagaa
gaatttggattgcttcttcattgttaggaacataactgtatgaacaggctgctcagtttt
gttagaggaaccaatgtggactgaaatgattggcaagacacaaataattggtttggcaag
tggcctggtttggcttttcagtcagtttgtctgtctttgtttctttctccaagtaaaata
aatgagcttcccagttcatctttcattttcagtagagcaagcctagccagtcacttttct
tccatgattgagcaaaagatccagaaacagaaatacaaccaaaccatgtgcagcttttga
aggaaggctgtcacgtatttttttattaaattgattaattgcaggaaattccatttattt
tctgactgacatactatactgcagatgctcttcagagaaagggattgttccttcaagaaa
tgtaccatgtgctgggtttccatgtgttgggtttccttgggcctttttctacattttgtc
tttctttttgaagcagaggagaatataggtgagtagaaatttgtattaacgtaactctaa
tctttttttggctcacagttatttaaacgtaataaaatgccagtggagcaaatatggtct
gtgtggtcttttgctgctggacatggcatctatacttgcaagacttaaacatctaatttc
cactgcaaactggaaggcttaagcacgactagaggtgacaagccatgagattggtatggg
caagaacatgccactcagaaaatacatagaatgagctgcagaataacggagaaaaacctc
ctttcccagtgacccttcccaccctcacctccatcctcatttgctttcatcttgggcaat
tattgaggagtcaatatgtataaatgtgtttttttctggctggctgagtttcattaaacc
actggtcaaaatactgctgatgaacagtttggttttgcattcagagcagtttagtcttca
gactaaatacaagactgcagtaggtggtttggtgacttcactgtgtactgctcttgctct
ccccatccccatcccctccatcttcatggcactgcaaatgagctctgctttttatgagac
tctctcactgtgcatttccttgcccacttctgtactggacacagggcatctcagatgagc
ttggagcaggtagcagctggacagtaagagctcagtctttaatgaactttaatgtgagat
cattctgcagaatggctgtcctggttttcatacatcaaaacagctgcagtatcagtatga
tctcatacattgtgtcccctgggcagtttacagatgtcttgtctccccatttcactggct
tgaatcctgtctacttccactgcattgtattgtttggttacctatgtacacttaatgtac
cacctgggttttattttcaagctgatctcctttgtgccttgggctttactatggattcat
atggacacacccaaacacatccctctttctgcattcttaccttttttcccagaaatgctt
tatttaaacctatgacaagtgtagtctttttagccatgtatttgttctcataacttgtgc
tgaacataatctattacatgatttagcgaggagactaaaagtttgtactttttactattt
ttactttttgtggttgttagtgcctttgagtacagttcaagatttctgtggtgggatgta
cctctatgcatgtgagatacttgtatcacatgtgtttatgattaccttggactacattcc
taggtttctgcaccagtggaataaattgcatttagtttgcagttctgaccttctcacctg
cactctgctcactataatcatactctgcaggaattgctttgaacacctcaattcaataaa
gccgtttttatacaacacactattttctaataaaaataacctgctataaaaatacttttc
ttttccccctccgccatctcttgcagcctccactgagtcacagcgaggaatgaatattgt
gctgatctaaaacttaggaactacaggcttaggactgtatttgttaagaacagattatct
catgaatcagctaggctagaacagaagatgtttcaccaaggtccttgaaagctttctttt
acaactggcaggaataaggaaatgttatcacacttagaaataaaagaattatgtggttca
tgatgtaggatagaaattatttgtcctactagggaaaagcagactgagacaaaggacaag
gcaaagtgggaggccaggagatgaaccaggttgtctctttgcctttctcttccatttgct
cccttcattgtcatgaggagaatggtggaattgctgttcagggccctcctcaaactctct
tacttctatgagcatccccatgtgaggcacctattgcttttattttctagaacttatgtt
tttcctccaagttatctgttaggtattcaatccaagaagtttgagtaccatttaattgca
tctagtaaaagataactggtacaataattgtttcagaaaacttattctatttttaacccg
aatatgaaaatatttgattacaagctcatgttggaatggcatgtatagatattgtcaccc
agacactagcagggaaacagtgcattgtgttgtctgcctatgtacacactccattttgaa
cacttgccagttttctatactttctaactactatgttgaactccattaaagtcatataat
ctatggtattttaaaatggctagcagtggcacgcacagcagatgttttgggaacatgttt
tcaagcagagatatcagctgacagggacagctttggtgcaataaaatagtgggcactggc
cagggggtctctcatcctgcctctttctcctcccagtatttagtttgatggtgcagaaac
tcaacagtaaagtcacaggctaaatcagctgtctgtcaagagagtcttctaattttcttt
tatgtgcccaaaagggtaaggcaattcatttccaaaatgcagagggaggagtgagaatgt
tgctcttcttgctctagtactggagaaccatgggatgtgccctgagcagacccagcaagg
aaggagacaaagctaagaaggtatcatgtgtttgtttacacccagtctaggtgtaatgta
gatccttctaactgtgggacaactctgatgtaaggactgaaatgtgatttgactaagagt
aagtctgattgccctgacttcataattaagtgagacttagtcagtctgcctctgactaag
tataactgcatcaaaaatgcagcaaccagtttgtgtgcagggctggttccaggggactga
tgtggctctgctggttcatgtttgttccaaaaacagcaccagggtaactttgtgctggca
ggctttgtgcaggatcaggtgtcgttcatcctcccacagctggcgtcaggccagcataaa
ctccatatcatgtgttctagctaattcatcttaaatgtgattatgtgccctgggctgatc
cagatcaaatgtgtactgagtgcaaagagccaggactaatgatcatggaggcgtgacctg
aattcagccatggatgagaaaacttgtgataaactctggttgctctgacagagctgctca
acacttctttccttggggaccaggcctgtgagctggaaaggaccaagtcacttacaggaa
aagtttttcaaggtggtggtgttgctttgttcctctccaaaggtgcctgaatttattctc
ctcctttgaactatgtaactgcacccatgggttgacatgggaattgggagatctctgtaa
agtaccagcttctgttttgctgtgctctcttcacatctgatgacaaaaagtgaaaccctt
caattgctaggacagacctgagtctctcctaaattctgtatttatgaccctctttttgaa
caaagctgctgcaagtttctctctttctttcctcaacttgaggtccgggctgctgaatgt
gctcctggcacatcttcagactggaatgcagaagttttttcctgtacctcttgcctacca
gcctgtggtgatcactctccagagtcccagcagcatt
>TE_00000006_inc#CLASSII/TIR
caataattgtccttgtcaatccactgcatggctgccttgaagttccagtaccatatattt
taaataaaaccagttcttggtctgctcatattatgtaaaactgctaaagtaaaactctac
ttcacactgtaaaacaatgtgctgtttaaaaggaaatcacattttctccatagaacttag
gcttcctctctttgaagtccttctgagtgagatttggctttcttggctgctggtatcatc
cttgtcttgaaatacaagttgtttgcctgaaaagtcatggagacacacatcaccattctg
tacactgaaacaaacaccattcttctcactggaaagatggcctgttgaaacaaaaaaagt
gcatctcctctcagaaaggttcagaatcaagcctcccatgcttttttagtcactatagag
agttcacacacactcattttatccctgcaacaattttaaaatgtggattttttggtaaat
attttgtatacatttcttttcctctgtgaaatcctagatttgagagatgttaatatattc
atgcacaacaggatttcatattttaagcaatgaaggtcacaatt
>TE_00000008_inc#CLASSII/TIR
actgctaattgcagtagccaagaaatgctgcaaggtatgaataagtgttacagaaattat
ttataaacatttaaaagtctcggccaaggacaaggttcaagcaagaggaactactcccag
tctgttttccataatttactgattatataaaataattttagaaaatgaacacatttattt
atttgattatcagtgtgcccacaagttttatataactgctttatatcgctcatttgagga
aacactcatgcttccgtgcaatgacacaagtgttaccccaggcacttgctgctcacgttg
gcagtatgtcaaactgggctcattttgcagcacctatcccagctgccatcattcatggca
tcgtggcttgaaacccagaaagaatccaaacctcctaattcctattagtcaaaacctaca
ggggaaagtttcaggtcaggataaagccaccttactgctatgccaacctctcagcaagct
gctggggcagtcccactcctccatcacccttccctgctgacacgcccctgtgtgtcctgt
ggttgccagatgcgaggcagaagggcaggagaaccatccctttcagcagccaccgaccat
ccatcatgtaaaactgcaccctcagcatgcacaatacgcaaaataatttcttgtatggaa
tcagcagt
>TE_00000009_inc#CLASSII/TIR
ggctgtcaggatcttatttctgtggtatggaataaggaagaaaaacttcccttaagtgga
aaaatgaggaaaaagaagaaagcattataattttctacctcttattgacagaataaacga
taaaggttttggtaaatttcagctgaaatcagcttacaaatatcttggtagtcctttgac
ttctacttgttcagagatctcagaagaacactacatagcaatgaacacctgtagtgctaa
aagtacgaagaccttggcaagtactgtggagttagcctgaaatatgcaaatacaatagac
ttttttctttttcactaaagattgagatttgatcactgaattagaaaaaaaataatctct
gcttgaagaacataaaaaacatgaagaccaacaactttccattccatataacagcacact
tttggctcaggttattctccatgggaagttataagtaggacaacccactaccatgcttat
actattgcaaacttagttaccaaacatgcttttcacctgcagcagtactggcccactgta
aatgagagaacaaagtccatgtcccagttctggcctttttccctttggctgttggggcag
tgggtatcggaggtgatagaaacatgctcagcacctggagggaaaaagtgccgcatgtcc
cacaccaataattatgaatccttaaatctattggatttctattgttatagaaagcatggc
actttaatccctccactttaaataagccactttgtagatgttcagttactttccacatct
aaagacaaaaaaatcccttgtaattgattttgaaatacaaatgcaatcatcatcattggc
ttctctccttggtctgttgcagctcagcaagtcttacacagctcagagagcactgacaat
gttacaactcagatagcactgcaagtatacataaatcatcatcatctgacccttccagca
caaattaagaacatgacattcaaaaacatttccaagcaagagataagaatgtgctatcct
atcaatctgttatgggctaaagacacagacatacatacatacagaacaccaacagtaatt
ttttccttacttgacttcacttgctcttcctgtgctattccaacatcatcagaatcagag
agctcctttatgaagttggaaggaaacatgccagtctttccattaagtataccttcccac
cagccctcttccacctgcgccgagacaaaaaaaagggggattttacatgagcaacacttt
actgagtaccattatatacattcaataaatgacagtaatggctctgaatagttcgtagta
atttcaggtaaaaggagcacatggcataggctccaagccagaacacctctctttttttcc
tcataagtgaaaacaagagagatgcatgaacccatctgtaaatgtcagcagcgctgacag
cagccagaagcatggacgagcattaaataaaaggataaaaaaacaactagagagcacaca
gtgtctctacatttcaatttctatggatatccattcaatcaggaaattttcagtgcgcag
tgtatgactgttcaagactatcttaatggatgtgatttgcagattctgtttgaattccct
aagtaatcaatggtgaaagacaaacacctacaaagggctactcagagaatctagtttaga
tatcttaatataatgtaaacattcctgccttgcccatcaaaatcagaaattttgcatttt
aaaaattaagaatgctgctacatcattaaagcgttaatgtaagaaacctgtggagaacaa
agaacagtactaatgcatacttgatttgatatttacaaagaggtattgaaatatataata
atgatggtgtcagaaggaggagggacactacctagccaaactccaagagaaaatatcact
ttaaaattacaaactccctcctgtataacccattcagaactgaatagtggtgtcaggcag
ggaaatgacagcc
>TE_00000010_inc#CLASSII/TIR
actgctagtaatgtattactctgagtgtgttaatgttctactgttacccaggagtgtttt
ctcttgctagactccacagcaacacttccaagtttcagccatctggctgctgctctgaat
tttatggcaaagatttgtctgtaaggaacctgaaagcctggaagacacctgttttttaac
accattgcattttaacacatatgcactgtcagaataacagcaagcctcattgttcaatga
atgtttcttttgttaaaaacatgcagcagtagtcaggccttttattggatataagtcttt
tgcataacagcagtaattaactgaagcaacttacagcaataacgtagtaccagtggtcaa
aagcttttaagagaaaataataaattaactaagaagttaattccatttgccacagctgga
gccaggcttgtgtgtgtgacagacagaaccgcaatactagcgaggttgagatcatcactt
aagcctaacccaaagcagaaggaaccattagataaataactgtaaataaactcaaaagac
acttccacagtttaaccatacactgacaattttttttctttcttaatatgaaagttttaa
aatgcacattaatggagtagaaacttcatcaagaatgcagttaaatcatcaccagcaaat
tagacaaagcaactccaaactctaacaggaaccctaggacttggcatatagcctacatac
tttttaatctatcttttaaaaagaaaatgtaaaatacagtattaaactacatattaaact
caaccacgtgcactgaaaatgtgtatgttcatcaaatctactagttctagcacctgtacc
tcttaaacttcatcatgtaaattattatttcagattagcattactggtgaaacactccat
cacaagataaaaattggaacttggtgacagggtttcaaacaggctttttaaactgtactt
taagagcagttacacagtcctgggaaatactggacaagcacactcagcttcccatctgtt
tccagagatgtaaaaatatttcgcagcagcaaggggtgctgttacagcagccaacagctc
ttcccaaattagacattctcttgcccattctcaacaataactatttattgctctcatcta
ctgcctttcacaagcagt
>TE_00000011_inc#CLASSII/TIR
aagaggtggaaaaacatgtagagaagaatagctacaggatagcagtttataaacttgtaa
attttcataatatgctttgatccacttacaggtccagttactagcacatgacatcaaaca
aagcattctgacagttacataaaagacagtttacaaggagtaagaaaactaccacactat
gacacacaccaagaacacccagcaaatctaaactagaatacagaaattgaattaaggtag
gatagaccttgcagtagtagcaggtaaaaaaaccaaacaaacaaaaaagccccaaaccca
ctcctctcttcctttttgctcccctccccaatctatttcaaatactacttttgcaacttg
ccagatttgaatttttagatttaagtttttgtacttctttaatttcattttgttttgtaa
tccttgccgtattttcttactctccatttaatgttcagtctccattctctcactgttact
agggcttactttttcttgtaactatgataatggtaaggagggatataattccctcctttc
catcactaattcaacctgtaccttgtgtttttctgtaacagtccatgacacaagctctct
gtgtttcagtcagaaaacctgatttgtcttgtattccaggtatttgtagatattcacccc
tgtatcacttcagtaagtgcgtatgtattgccactgattgactattcattactttaaaac
tagaatttactaaattttccattcctctcagcattagaaaagctaggggcagggaggagg
aaaatctgaaaaactttggcttctttgggctcttcaataacatagtacaggcagatcaag
gccaccaatggagaggaggaatgggcactgggccatccaatgcttcctgactggcatgca
ccactagcagctgaatcttagtcacacactttatattcattgcatgctcacttgatgtca
tttcagctcgtagtcaagtatcacagagctacactgaaagcaggaagcagggaacactga
ctggagaggcccaatggtatcatttacaatgttactgaaggtctgagaacagacagctag
gacaggacagtgttggagtgggtggaattctttgccctgttgtaatccaaaacagctcca
agactaggataccgctctggaggttcagcacagtcagctacctagaagaatctaaaacca
ggccaaaaccataagtacaattaatcttatggagaagtgacccaataaacagaaacaaca
tacagaagaaattctaaaggactggtatgtgctgcagtccacagtggagtgaatgagagg
cccttgtgcaaaccacagtgatttaagactcattgctccttctccatcatcaaggagcac
ctttcacaaagtcctgtatcaggcacgtgacaaaggagaaggaaaggcaatttccaggtc
ctcagagtttatatattatgcaactacatgagtgacagcatttttttctgacattctgac
aaaattttgtatgaaggcacacctctt
>TE_00000012_inc#CLASSII/TIR
agcaaaactgccacagctatgtagagaaaacattctactattgaaaagcatagagaatta
aagttatagcaaaacaaacagcataaatataatcacagtatcataaagatatttatattg
gtttaactcattaaataactcacactattaagtcctttacaacttggaagggaaattttt
ttttcatttcccttattatgaacttaaaatacaaatgctattgattcaatgtagtgtata
cttcagattatctttttgattttaagaatgtttactgagagtaaatgtgcatggagaaat
atatcagacattagaagcagttgctgctcaagctgcctgtgctgtccctccatggtggct
ctgaaggggacatggaagtgctcccatgccacgagagattaaacccaaccaagcatcaca
tgccagcaatgcaggaatagaggcagggtggtcagctgagcacagcacctgcttcagctg
ttctccacaactctcctgccaactccagtcagtgcatggttcccatctgaagctccaaat
cagccaggacacagacaagattcaaaaccctacacaggggagagctgtgaaagttcgctt
tcagtggtttaagatgctgcatttttctcttgccctctattctacattttgttactgctc
ctttcacaagtgttttatcttcccgaaggaagcactccagagcagtgaagtcccatccaa
agttgaagttgatagcattccttgtacagttaacaagccagagttctcagatattaaaac
ataacaaggcagaaaataaaaaagaggacaaaaagcaaaatggtgtttaggcatttatct
atcttttcccagaaacaggtgcttacaaccatacaggtacttgtgaaaaagttatataga
tacattttcatgaatgaatacaagtatcaagtttccatctgcctgcagaacacatcccta
aaaatggaagctcatgaaataagtgctcaaacacagagcaaacgccacatttgaatgtta
acctttgcatctaaagccattaaaatgtcacaagatagttgtgcagtttaactgtttcag
cagttcatctgaattacaagactgaaactcagaataaggcaggttcagttgagaaaaaaa
atctgaaagacatccaagtgtctgcagctatgcaacagtaacatggaaagtacggactta
taaaactccaagcaaaaaaaagtgtgaggaactgagctcatttcaggcattagcatcagc
cattatttgacttgacatctgacttttgtttgactgtaatttctatatgcattctattgg
aagcactgattttttcttaacatttgatgccagatgctctagcaatgttttggctctgtt
tctctctcctcatcataaaggggcactgaaagataacaccttccatcagagtatattaat
agactagtctctgcagtaaacaaaattatatgtatacattcttagatttgct
>TE_00000013_inc#CLASSII/TIR
actgcataaattcacagtgcttccacagcttgaaggagtgtacagttcttccccagcagc
ctcaaggcaggtataggaaagctggagatgagatagagaagggctgcaaggtgatcaaag
agacacaacagcaaagacagactttggctctccagtctgaaaaagggatggatgagaagg
taatatgataaaagcctgcagaactataaatggtttagagaaggtgaattgggaattctt
acatgcaatttttctgtccttggagttgaggaaatatccaatgatatcgtcaacagtgaa
ttaaaaataaaccacaaaagaaagtattttttacaatactcaaaattaagtcatagcact
ctttgcaagaaaaggccaaaaggatgaaaaatggatattagatgaaataaaaagtatcaa
ctttctgagtattaaacaatgtggtccagtaaaaattcccaaatatcagctcctgaacag
ctgacttctggaaagctgcatttattttatcactgtacttctattacggcatggggtacc
tctgctcctgaaatactggctaataagtgctgttgagtctatgttctgggctaaactgga
gtttaagctgatgcagt
>TE_00000014_inc#CLASSII/TIR
actgtacaaaattctctcctgtataagtcatttgtaggctgaaatatctccatggagcct
aagaatgggtcttctccctatgcatcgaaatgacctccactattactcacaacagagttt
gtgatcacatcacctttggcatactggaagattgctcaggtatacaggcatatcatattt
ctagtcaacttagtctagagattattttactactgcaggcagcattttcatctgagttat
atctgtggagaaacatctacaggtacctcttttttgatgagacctatgtaacatattagt
gagcctgaaacagatgcaaccaaactcagaaaatgttgcttagtgttaaagtaaaatatt
tcctaagaactttctaaaggctggcactgatgacctagagtggtgtttgtcatgctgttt
tctgcagtatagattgattcagcagcagatactagttctgcaggagttgttcagtgtaga
ttaaacacctaagttggagaaaattttgagtctgcggcctcttacgattatgtcaaggtt
gagttggtgatggcaatagctgagtggttttggcattttctgtctcttcttttaaacagt
acctttattaaaaataaagtatataacatgtaacataaaaatagtgtataccattttttt
ctgataatttaaatgatgattctctgagactgaggtgaatatttggcctcttactagtga
gaagaaggctgctatcagaacatgccttatacttcctatcttctctctttttcttgtatt
attttattcatcagatgcatgctttgcatgattcccaaagtcacgactgatttgaagttt
gtattgcctctgtctctggagtttaaggtccttggcctaaagtttgatgtattaagaatt
ttcaagtataaacaaaggcaaaagcaaaactgacgtaacagtagctgattaacagaaaca
ccatcctggagataactcagaacttcaatgtattaaaatctgagagctttccaagtgaga
gtttaaaaacccctgaacacaacttcggtgtacaaattaacgtaaattagtacagtattt
taatgaggtgatagaaagttgcattaagaaaaaatatggtaactctggaaataacttaat
gagggttgtgtaggatatggatatagatatatatgagggtgatagatcacaatctgagca
taggaaaaaagcatatacaaccaacaaataccaaagtattatggaactcactatgaatgt
atttggaaattccatttagtactcttagtaaatactaaaaactaactttgccttaggtgt
tgagacatgaaatgggtgaaaagtgtccattatcttctctggagaagcttctgaaatgaa
ctattgaaaaattcttaagcatttgtgggggttttgctatggaactatgagtaaaatgaa
ttagtcccaaggcttggaaaatttattctgacctataaaacatattctgatcagattaaa
aagaaatattaaatagatttcaatactctattgagggatgaggaagaaaatggggtttta
cctttttctggtcttgtactagattgaaaactgtcttcacaagctaagggcattagtggg
attgtaccaaaatgtttacaaagccaacttctccctacaccctgaactataacctacata
ccactaatgttttattggaaatttaaggaattgtatgaaggcatggcacatacactgttc
agatgacattgtcctcaactggacagaaactagggcttgttttccagtactatggctgta
agaaagtgagcaaaaccatccggagatgctcagagatcacctgtacacaggtattctcag
gggtgtttcaagcctaggcctctgaaagatacttgacccataacatgaagaaacaggtct
aaagctgagaaatgttgagagctggactaattttcacctccttgttgtaatttcacaaag
atgatgtttcagtgtcatgtttgaatgatcacccaaactcacaggctattggccaacaaa
aaggagtccttgcactgttgagctacagagtttcaaaggtgctgcatgaatattttacaa
gctgctagataactatatgttaataaagccatcaaaatgctatcattattattatttttg
ttgttatttgtagagattaacatgctaatttgtgtcaggtggtgctattaaagagcagta
taacttgcagaaaggttatgtatgccctgatggttcatttaacagaaatgaggtttatta
tatcccctaaaaataattcaggtaagaacaacataaaggcaaatagagcaggatataatt
gctgtgtggaaagtgctctgcagaacaagggctcacacaatgtcagcccttccaaaggca
aactttattcctgctggtgatgtctctcagggagcaggatggcagcagaggctggtgagg
ggggagtctcgattgtgctgcttaggttggagcctcgggctggcactggtgtgataaact
gcagtgtctcagatcactgctgggcactgctgtcacgttgctgtacagggtgcggctgct
gggagggtggagtggatgaaatccttccatttaataagcttgtttgacatcagcaattat
cagctcactgctgtgtgtgaagcattttccctgttccagcagctggggtgctgttttact
gcttgctgcagtgtaaagattagattgctgtctctagcactgagatgctgcaggctgaat
gataactatggcaggctgtaagggtgattcctaaagtgctcccaagagcctcgttgattt
atttatatattttccccctcaatgctcacccgcaggagtcttatagctggtgcagcatca
acaatcactccaggtcaagctgcattagcccgagtgctaaccttctaacagattcagatt
tatgaatccaattatggggctttacagcctgtttagctttgttgttgctgttattatggt
tatttattcctgtctgagtttagctgcactgcagcccatttcagggtaattaaggaggtt
cctattgataagatttaggctcaacaatataatgacagggatgcagtataaatttttcct
tttgtccttcctccatctgacagctgttggtgtgagcctatgggccttgcaggtctcagt
atccttacttcttcacaactctgactgcattatataacttcttaatttttttcccccaaa
tcattctgacacaaaagggtaaagaaagcatttatctgttaaccacatagaacattataa
aagagatcttatcagaaacaagataagattctctacttactctttaaaatgctgcagttt
ctttcttccatccaaactcatcattcaatggcttagggctgactcatgacttccatatgc
ttaggactggcaggagagactatgtctgtacaaagggcagagaaagagataatcagattt
gtgatgcatgcagaaaaagtctgtagcatttaagatctttaccaaaatactccatgagtc
caagcaagttacagtaagcaaattatcttggaaaaaattataggatatctaattgaattt
tctaccatggcttccatcaatcttgtagagt
>TE_00000016_inc#CLASSII/TIR
actacagtaacctgtttgaaagaacctgtgtaccatttgttgtcactgcttgaagaggct
gtgaacaaactctgagtatcagagtcttataggaaatcctctgttttggcattcaaagcc
aaattaatatttttgttggtagtagattggcactactattacaatgccatgtgggacagt
aagtgaaaaggtgtatgttatgctaatgctgtccaagtgcacaattacacacatgataca
cctttcaaaatccagatggattttggagaaatatttttcctactaagaaatgactgagta
ataaaatagcagatgatccagctagacatgcgatgatgtgcattcaggcctcagatagct
tattattaaaatgtctccctattgaagataatcagtgaaaccccactgactatgcaaatt
atatcccaggcactgacagagttctttattatcactccaacaccattcactcatgttgat
ttgttccatgcaggtaggtagaactatagcctctttgtgttgcttagttgtgtttagtgt
gggaggtagaatcgcattcccccgtcgctgccgtacactgttttaatgccactggtgatt
ttccttggctcccagcacaagggctgttacacagctcagtagtgtccctaattagcagag
gcatcaagttagcaaagtaaaacctctctatcatgtcaattttttttgcagttatagaaa
ctgtgaagctggaattttctatattcagtgactgtaccaattgtcatctgcatatttgat
ttgacaaaaggtcttttatttctgtgcgattcagccctttgcagcaaagctttataatac
ctctgaaacaattcaacaggagttgtcaaatctgtctcaattaagggttgaatggttctg
aatctaaagtgcataaatgtatttcaagagcttcagagatgcacgaatcactgaattgtg
ggtgtactgctgaataaaatgttacattctgtacagaacagttttataaaaataccatca
agttttcatatgaaatacaatgaatgttagcaatacagcaaaggacttccttggatggag
aagttatatgctttccagtcatctaaatcagaggaaaaaaacccctggtttatataaata
gaatatatttatttgggaaatggcaggtcagtgttagtttatatataatatattcagtct
attagtcattgagaaaactttcaagatttgcctgatgcatagagcttgtccatcactgaa
ttggaaaagatctacagagagaaatacagcaagtgtttcatagcatcatacatgttttag
ataaactctaatgagccagttgccaaaagcagagcatttttaaaaattggtgggaggcca
ttttcatacactttatctgaaaattgacccctgttactgcagaagttttcaagaagagct
gtgggttgccaacagaattccctgactgagataaggtgtgtaaaagcgtcatcatacagt
gttttcttgtatggggatttgacagcaagaacaccttcgtatttttagccaaaactggaa
cctgcactgagactgctaaattttgctttcagaataaacagttgagctccaagtctgcag
aaatgtcattgaacaatgcagttctgacaggtctttcaccacactttgcaccattaggct
ttactgcaataggagcaaacattgcctacatgccagtattttcaagtggtttaagtttct
ggaaacaagttttcttaaaactaggatttatttagaaaaagagttttcactgatttagcc
tttcattcaccaaaaattaattattttcagatgtctagagtcataattgtgaggactttt
ttttattattttgtagtcataaaaactttatttatgcaacttatttattatactgtttaa
agagaatctctcagctataagctcgcaggaagtaaatcaagaggcttggagtaaaaacag
aattgctactgcgtggaaaaaataagtagataaataaggctgtccccaccattactaaaa
tctaaaaaaccacaaaactatagggacacctgtttcaagatggtgtcatttaaaggtaag
tttatgttttaactctttaagtatggtagatcattgatcatacaagacaataattgtaat
aaaaaatcattaaagtcaaaattatatgttgtgccaactcaaatttttagtttaggtcat
ttatgaagcagcaatcaatccttttctccttatctatcaaagagagagtagtcaatcatg
cacttcgttgaacacttactaggtgaagtgaaaattgcttgtgattaatctgtgagtagt
ctgagctatagtgtcctcttgtgcaatgatttatcccaacactggaaggtaatgcagtca
gaaacaaagtggcaacagaaatgtttgcaaaagccttacagtgtacaaaaatgttaagag
ttgtctgtcttgaactgagtcagtagttaaacagggtttttttgtaaggaatattaaggt
tcagtccttgtagttagatgctgttctgattaaaaaaatatttgtaacagaataaatata
aattcccatgtggtatattcttccatttgttttcccctttgaaataagcttggccaagac
ttgatttcctgaaaaaatgaaatgatgtagcccattaaatttagcctacaaaatctacgt
cttttgtactttctcatccttctttttgaactctgttcttaaatgtcattgtcatatttt
ttccttaccatatcacttttatgttcttgcatggataacagggcagcagcagttttatga
agcacatatacgatataaagtttttctgtcttaccttaaatacagctgtttgttattaga
tattgaattgaaaaacttgtgtaactggtagaacagaatggagacaatgggtagaaaaat
agcactgattattcatgtgtgcaaaaacccctacctgtttgatttgccagctggctaaat
atacttgttgatgttatttgcagtcaacaagactttagcaaagctatatttttaatcttt
tccattcaaaaaatattttcagtatttttcagccaatacatgtccaatcatcattatttt
tatggctgtataaatatttaaaagtctgatatttgtattaagagtattctatgtgtctgt
tgtatttataaggtgtgtacaagagttaaatttgtgtcttattttcaggttgtggtttaa
tatctctgtaatgggacagtagatctagtatacaccacagtgtttagaattttccttctt
tagattaagacaattccaaattgcagcagctaccattgatggcatcgacattgtggtgtt
tcactgccaataataccaaaggaggaatttccagttgcttttgtggaagcaagtctctga
tacaaaaatgcatcaaaatgtgttggcagtttttgacctgatccttatgtaacttgtaga
ttactggagt
>TE_00000017_inc#CLASSII/TIR
actggaaaaatatattgcacagacagcatcagtaagtgaaaattgtatttttattaccaa
taaagtaaaaagtctgaaatcacagaaaaagtacttttcccacacggacaaattattaaa
aaataaactcatttaaagtgaagacaacattctctattcctccaatttcaacaatggaga
ccgatatgtagaacagaaaagactgatcagtacaatctttgccaaattctgaacaaaatt
gtacaggattcaatattatcactagcagtaaggtcaatgtgacattcaaatatgactgat
tgcagccataaggtttgcttttttgatttcagagtcttttgtaactccaagtaaaaatac
atagaaagcaggtgtgctgctgattttgtttctattttggccaatgtgcaaaataacagt
atccagtagcatcagtcaaaaaatacaggtattagtgtactgataaggaaatgaatcttt
gggtttcatttcctcaccttgcacttacaggaacaaaggagtttgttacaaaactagtcc
taaaagaagtgctgacacatactgctctcggtttcaagacttttaaaaggcattcagtta
ttgtgttagacagagttttgaacaaaggccaagatttgtgatcttttatagaagtcagtg
agagctggttggcttatggggtccaggaagaaaacaaaactgttccagagaagggggcct
gacacacagagatgggacatcatctggcttgattattgggttgctgctatcaacaagacc
cagccaagggtccccaggtccatcagagagatggtgatctgtcccagtctctggggatcc
cctctgagccaagcagcaagggagtgctggtcttctctgcccagcacacagaggaagtgg
cacaacacactgagggacagcgttatggtgggtcaaataatcccatccctgtctgcacct
acacagtgacagagccctgaggcacatatcccaagcagcctgtccaccaggaacacatcc
atcaccctccagtgaagcgaagagatgagtgagtgcagggagggacagaaatattacgct
gttcttggacagcaagaaaccctgctgtaggaaatggcacaattgccagtggtggtttaa
accagctcaatacacctgaagagaaagcagataatacatcagtaaaaccacaatggatat
tagaagtgctcaggcaaattttgtactccatatatgaggggagaagaagtcctgtgctct
tcccctactccagcaaaatccgtgtgattttcatgccatactaattcattcaatagtttg
ctcttcaacacatctcaactgtcattaaggttacaccaattacaaggaaaatcccttgct
tgtatgaaaacatatctttatatttacaactgttcacactttaagactgcctggaaaacc
aaagcacaatgagtttaacaattacaggtttgtttcttgcagcaatcaaaggtaaatgat
ccttttctgttccagtctttcatgctgataccaaactgggaaatgctctaggcaggtggg
accacaaattcccggaaaaaattcctcttttctctgccctagtcagtgggcaggtcaggg
tcagaggctattgcaacacagaaggggaagccaactaaattctaatatttccttttatcc
ccccatgaaatttcttcctgagacatactttcacatacatgttttataaaagtgtaaagg
taaaagagattttaaggtcataatagggaacagcacatctgtgaaaattcaatttttgtg
taagtatatgctgcattttctagtttcttccccggtcctgcagaagtcagtatctagtgc
ttgccatctcatgtatgcaccagttttccatttgccacatccttttacagtgaatgcagt
actaataatgttcttatcccttccaatagagcgcattgcagcagtaagaatacttcaggc
aaaataggattatcatatcttacatccacagcacaggatatgtaaggtcaaaaatttccc
ttgattatggatatcccagttgagataccacccacctcattttttgagactacttagcat
tctctctgctattgtgctgacagcaaaaactttatgcactgcagttatggccatgagcgc
tctgtattttctaaaataagatcccaagaacatttagtctaacaaaaaattaatgacaag
cttgagtcgatgagagtggggttagtgggtgtactggcattatagaaacaccagcagaga
gattgccaagatctccttaaaggtgctcacctctccccagaaggaaaccactcgtcccct
cctcctccagtcccccatatcattcacactagccagatctcaaaaaagatgcactttggt
gtcaggaccactcctccaaccgaccattccttgacacaattcaaaaataagcacagtttc
cctacagagagagctgccatggtgcttagccatgcattgctgcagatgggtttatgttat
ttccagttcacaccactgaacagggaggtctcctgccagcaacagacacagtgccaggat
gagatctgtagtgtggattgtggaccctgctcaagtgtttacatgagtctcccaaatagg
agcacagagatttttcccaccagctgacaaaggatgataaagtggaaatgagggcagctc
tttccagttcctctgcacacagtctgtcaaagttataagcaagcaggtctgggggacagc
agtgctttctgtcctgccacagaaaagcaggcaggacctttgaacttcatggaggatcag
tgaagaaaaagcgaagaggcttgggtataatccagtccatgaaattaaaaagtattcggg
atgagatgtgtgggacacaaaacaatcactgcccacagctgtgttctacctggggaaaag
ggctgagaggaaccagttttattaccccatgacttatctgagccaggggaaatacaggga
cacttctgacatggatcattatcagtgaaactgcatagctcctaccacagcgtgttcaca
gcacatccctgagagacacaactctgcctctcaatggtctgcaaatgaatgaattccagg
aaaaattatacgctgctcttgttcttatatgtagtcttgttctactccacaggcacgaaa
tccttgctgcctggcctggaaagagaggtgaagtttagcactcctctctggcaaaaactt
tgccagt
>TE_00000018_inc#CLASSII/MITE
actgaagaaaagctggtcagcagctggcatcgagcagggctcccagctctgctgcctggg
tggagctgcaagttccccagatcccaaaatacagcattttgcaataagcaaagggttttt
tggttggggttttttcagt
>TE_00000019_inc#CLASSII/TIR
cagaggagtccatctcaaattgacacttcattttacctggaaatgtgagactcaatagtt
atgctccaccagaggtaacagctgtagcacacacaagacagtgtccctttgaggtaaagg
gtatagatatctaggcttgattatgatgcaggtttagccatgtgtacacctgatggaccc
ttttttcctttcctctcacttagaaaagtcagagggaattaagttttattcaattcctat
tcattatgcatgtgtaacatccaactactggaagtcaatactcatcaagtggttaagagc
tggcaaacatgtgctgaacacaactggaaatggcttctaaaggcaagcattcagcaacct
taataataaaaatgatctgtgctcttcattctgcttttcagtgtgtccatcacacgccac
tcccagcttcagctgagaagaaaggcatcaaactacatgaatgtggaaatgttgttgctc
attcaagtgtgacaacctcttgtttagcattcagttgcttaatgaagtgtaaagatgact
ttggatcatcagtaattccattcttatccacatccacatccatatacttatctaatcttt
aaagctaatccatcctacaacaaacttgtaggcctgagtaatgttgcaacacagagaaag
tagaacttccaagttgtcaggaatctgcactgaatccatttttcacctaagaagggcatt
ttattactcctgttatctcaaagcactcatctgcaagcaaacaccagagcaaaagttttc
ttcccacccatgaagctcttgtgctatgctttcccacagatcatcaaaataacttgcata
ataatttgagtaataagctgcacgttatggtttgtaggtagaacagttgaaaaaacgatt
tattcgtttatcttgctaaattacactattttccagtcgtcatctttgaggaggcgctgt
ctagagacacaggatattttcccaaatggtgctcctggagaagtcaccagctgttaccag
caggtcttcaaggctgcttgaggaaacctaaatggaggctactgcatttaccaggataag
gtgcctggatatgccacatgaacatggtgcattaacttctcccttggactgtgtatgtaa
agacaaattaaaatagattcttgtttggcatcagtattgagccccactacaggcatggat
ttgagcaaccacaattgcatcctgatgtgactccaccttgttaagaggaactggaaatta
gggtcatgatgcaaaaactccagtacaatacctaccagaaaagcttatctctaacccaaa
ctagtgctattataaccctgagaagttttctgttttgcttagggctaatttgctatgtga
gtgtacatagacataacactgtgtttgcttattttctcatctaggccagtctacaagcta
cagtgtacacactattacagaaaatcaaacaaaacatgtattgctgttttcaggaagaga
aactccagattccagcaaaaagtagtatcagagggagatatatattagaaatccaggata
ttaaaaaaaaaggttaaatatgatatttaacttgtgctatgtaaaccacttcagtttctt
tactgagcgctttcaaatcagtactaaataaaaggaatatacgaaaatgagaataataaa
agcttattggttgaacaagtgcaggacaatgtttttaacagaaaaattggagaaactaca
ataattggtttaaactttacatggg
>TE_00000021_inc#CLASSII/TIR
gtcagcttgcagtaatttcaggaagaaaagcatcttttgctgcagtatgctatcatttca
gggctctctgcaggcaaacttgcagatcaggatagttttttccccttcactttggtctct
tttactttgttaaagccatgctgatggtccaaatgatctctgctcagcttctgcatttta
gtacaaactggaagctcacagtggtccttctggttcatataatctatttgaggttgatag
gtttgggttttttttacactaaagagtgtatcacaccactaggagaaactagaatgaatt
tctcatctggggatggggataggtgggaagcatcacatttttattactggggcaatgctg
ctagtgattaaaatattctttgttttttcactgagcacattaattttttccaaacaactg
tgcagatgcagaatgatcaagtcttgtgacctttaattgacaaagggaatgttgccctta
aattaatgtgaatgttgggccttattgaatagcttcaacttggaggagctgagttgtgcc
aagcactcaatactgtgcagaagagcaacacagatgctgtcctattgcttcagactttcc
tagcatagtcatatttgtgctctggttgtacaaagagtggaggtgctattggacaggtga
ggttcattagtgtccttgtgatctaaacatttttttctttcggtagtgtgttttatattt
tgcagatttagatcttgctgaaaaaccatgtgtcttcagtctgaaggatgccagggtgta
atttgtctatcttgctttaacctctacttgtaacaccgaggttttcatctgagctttcca
tcaactgcctttgatggtcatttttgagaagcgcatgcttttatgtcttcattctaaaag
ctgac
>TE_00000022_inc#CLASSII/TIR
actgagcagggtcaaatccttctctctgagttagtggaaacagcggggaccacaaagtaa
caagccaatactaaatgcccctgaaaactaatcacttcatgaacttcatcttagcaagcc
agtgtccatggagactgagaatagagcaacaacagatggtccttgaagaccttggtgttt
ctgctagcaaatgcatctgtcgccaactctgccagaattacagacttcaaggtacaattg
gtgtttccttccagaaagacctggcttgttagatctgcattctaggacacagaaggaagg
gaaaatggtctaaaaagttgcaggcaaaacaagtgtttgtatgtttttgactatggcaga
ttcagttcctagccagtttgctgcttgattaaactacatgaacattatatgaggcaataa
actgagacatcataaaggtgagttcatccaggtgtccaattttaaagctggaagattcag
aattcacagacaaacttgttgcccttcctcctctccctctcaaaagtgttagctctcata
aagcaggactcacagatggtataacgcaatgccttagcaatttgtttgggacatttggac
attaatccaatactcgttaaactgagtctcttcccactcctgcagtcctctcagatcttt
cacctgtcaacatttttgttcgatataaggcctgtttctttggccagtgtgaatagtgca
gagtccaaggttttctgaggtgagtcccctgaactgacccagcttctatttgctctgcca
taaatcagtacctgttagtaggacttatcacactggatccaaactggtgaagcatgaagc
aagtcaggctctgtatgtcctgtttcaggcatttaccccactatttctggaccctttgtt
gctcgtatttgacaatgtcttaagcttgtgaatatgatggtccaatttactgtcatttaa
aattgtctctactagactagagaaagaagggtgctcagtttctgggctttctttcctctt
tgtttctgtttttgttatagagtagctttcataggtccagctctcttgaaagtaaaggaa
ttagactgtcagctagactttgctttattgggttgagttagtgctttagatctgcagctt
ttctctttagaaaattcatctttctgaaatgctctctgatttttctggaagccctttgca
gcaaagactctgggcatggagaactgtttggcatagtattttttggtcttttttttcccc
accccccctcagaaaaaataccctatgtggataaagaagctgaaatagttgctccagaat
gaataatgtcaagtgcacttttagcagtttcagcaaagctctgaagctgtgatcttgaca
gaaggcacttgaaaacactggacagttttgagaacatgaccctagggtgcttttgccatt
gtccatcattaaaagataaatgaggggagaaaagcaagtaaaagtctggcctcacaagga
tgttactgtgcctgccacactataggtattagatgcagtaaggactgcagaggattagca
tcaaatgcttgttaagcagcttcatgtacatgtaatactaaataaaaagggcaagtacat
gcaatgaggagatgctgaagcagatgaagctgtgaatctcctggaattttaatctaactt
tatttagctaatttctaaaatctgccctaacctaagcttttagactcataattaagtgaa
catatgaggatatttcctctactgaaaagaaattagaatatcccctctgttcagt
>TE_00000025_inc#CLASSII/MITE
actggaaaatatgagagttctaccacaacacatactacgttttagttcttattcttctgt
ctgactgtattgatttttatttttcacctttctgtatactcaccttctattgctgtttca
aggtgagggatttactttctgttgaatgcagtataggttttcccagt
>TE_00000026_inc#CLASSII/TIR
actgcactgtgtaaggattttctttcctgctctatttgtatcagcacttctgagtgactg
agccacattggtgaattatctgggactggcaaggacaccctgctggccttgatccacaag
atcctattagaccattggaaagagactgtcatctccctttcttatatctttcctgaacct
gtacttcctcttcttagcccctgcagttccccaaaacatatgtcaaattgttttcagcta
tgtaactatttcagtctgcggttcagaaggacaaaatgttcaacagtttcttcaaaagag
gtttctcaatcatatgatgtgttaaatttcaggtatctgcaatctgctacaatttatttg
tctcataatagtaaaaggacaatccagaaatcttgttcattacctggtacagccccactt
aatgaaatatttagaaacacattaagcagtctaaacagtgtgcaaaatatgaatgttttc
tagtccatcacattccgttcaaatactcttgttgatattagttttttacacaggattaag
aaaataatattcagcctgtatcaggatattttttcattgtagaataatttttgattcttt
tatatgtttaaatgcatgtttcttaatggaagcttttgggaacagtagattatattttca
tattcagagatatatggaataatcttaaacttctccagacagattgccatgtttattatg
tcttgtacgatagatggagtcaataaaaaagtatctttaaaagaaggtaataataagtac
caggtttaatgggaaaagtcataatgcagtccgttggaaacctctctagaggctccagtg
agttcctattccagtgtggtctgcaggacaggtggcatattgggttttgtttatcaaaac
actgtcatcattccttcaacccttactgcttgtttaatcatctcctttggtcatgaacca
caacttgcttgaacttaggaatggtgcttagcatgaagaaacaaggatgacttggaaagt
aaatgcagtagcttattgccttcctgttgcttttggctggtttctcatgagttcataact
tggttgctgaatctttttgcttactgggactctggaaaggactgattttatggacttttg
tatttgaaacaggtatattttcttctagctaacattttaagaattgcttgggttgtctca
ccgttctaggtcagatcatgacaatgaattgacacatttatgaaagcacattaattctaa
ttttagtttttccttgaactttaagaatttaaagaattttctttaagttgttgagttatg
ttctggacgtaccaaactgtcctttacaccttgttagatctaatgtcattctattcaggc
atttgtgaagaacttccacataaaaagagactattactgaacaggcatattttttggttt
tttcttatgtattcaggtggtggttctttgtaattttgttattcattcattatttactgg
cacttccgtgtgattaccacagaacagtcatgaaataccttgcagagttcagaggatgtt
gcaattcttttggtttttttctttttctttgaagggcatatgatggagaaagataatgca
gcagttttgaacacatataaaaaaacattcttcaaagttagaacaacagtatgggaagaa
aaattattttcaaataattagttaacagacatcagctagcattaataggctaactgagaa
tcaaccccttaaagttactgtaaatgactgagcccatggaaaatttcttacttcagttaa
gtttaattcaagttttggcaaaggccaaacataagtaaaataaggaaatcaaaattttct
tttctgttttcctgtcttatgaggaactgcctaactattgttaatttaatgtctgctgag
ctgttttgggaagcatgtgtctatatgtatgcattttcctcacagtgagtatttatgaca
attgaagaggaaaagcattcttggcatttccccaaagaattttagtcttgacatacagct
gtatttctatttctgtctcaactggaaaattagatacttggtgatgcaaatgttatgcta
tggcacttttgtgtcaagcaatgacaccttctacagaaaataatttaaaaaaattattaa
tatgcccagttcaaatttgtgtgcaatatatttatgcagaaatatttaacatttttttca
gtgctttggttcatgcaaacaaacaacccactgctgaaaatttgaagtcgtgaatactgc
ctaaagatgaaaaaatatttcaatctttgctattttacaaagaaaaatcaaccaaaaatc
cctgtttctaaaagactttcttagtctactattcacccatggagtatagcagtcttatac
ccaaagggtatgtaaaacatgctaaaatcgattcagcttaaaaaccagcaattaagttta
taactaccatacattgtcttggctttcagtagaagtaaatgaaaatccccataaaaatga
cttttgtagatgtacatgtaagctacttgcctattgcttaaagaaacagcagacttgttc
tgcttgttaaaatccgaatttcttaatgttcttttaaaaaaacaaataaattacagctaa
acgactagtaaaataatctcttccttaaaaaattcattgctgaaagaaggctatttccaa
ttcatgagatatcacacttgagttcgtgttaagaatttgacttctcaggattatgccttt
tattttgttttctagttcaaaagctatctgaatatgttacagtatctaagcctcgggcat
actcattgcagcagtgaaggcattttctgttgactttgttgacttgttgtgggattcccc
ttgggatgttccgtttatattttcttctgacttgcttattttgttttcacaaccaatttc
acaagggtgacattttctagaatagtcaatttccgaggcattcacccggaacaagggaca
agagctgttaaatatctgttttgaatcactcatatgaataacatgaggcagattttccaa
ccacccagacaacttccagagccgtgaggcaccagctccaataaactgatctttgtattt
cctttggttgagcgtttgatttttaaaatgaagaaaagactagaaatacttctccttcat
aaaaaggagtataaacagaagagaagggttggaaggctctgaggagagcctatgtaagac
ctgatttgttgcttatattgctgtaaggaggcagtggctgctgttgggagtcatcccttc
cttctttcttccctttagtagtaagttctttctggtatttccaaagacaatagcagactt
tattttctagggatttaccacaagccaggtaggcagcagccagttttgcttatgccttta
agttagacctgaatctctgagaataaatgtacatgagaatggcttccatagtgacatttg
aaatgcaatttctgctatattattgtaataatggttctccttgttgacttgacaacttaa
attcctgatatatgcatggggcaaaataagattttaacttactgaacagtttcttattga
tattattgtatttactgaggctcactttgatagaatcaatctttatagctgctccacggt
ttcctacaaaaatacctataaatacaaatgaatacatgcatacatatacatatgcaaata
tatgtacatatttacatttgttcacagtgatcagcaatattatcttttgatgtatgccca
aacaggatgtgtttggatatgctttcactgtcagaacctatttactggatttgtagttgc
atagtaagatcccgtagttctttgggcaatatttattaggctcacacagagcaaggagct
gactcttgctagtaccctggaggctgaagatatcagcttcaggatttcctgcagcatcag
ttagtgcagt
>TE_00000028_inc#CLASSII/TIR
actaacaaagaatataataatatttttttaattatttgtattttttattttgaaatctta
tctttgcaagtccttttgcttgtaatactacaacaggtttttacagaatggtaattatta
gggattaatctttctttgttttatgaactttgagtatggctgttgttgagcatattttat
gatgtctcattattctacccacattaatccatcttgagagacaaagacacacttgatata
aattaattacttgaaaataaaacctttttgcttacatgttttcttaaatatataatatta
cacttgacaaatgtttctgaaaactgaggtagaatagattgcaaaattattcttgtgtgc
aaatccagaacttcatggaaggaggtatgactgttcagggttttcttgctggtctcctag
cacttaaaaattgcacaaaaggcttttaatgaatgattaaaatgcacttctatatgcttt
cctgttcaaaagttggtttctgacaagcgttaggaaagggattaaatatcaaatgaaaaa
cctgaagtgtggattctgttcaggagccaaattgaggattagaagttaaaagaccagctg
tgaaaacgaactgtcatggagataaaagttaatttatatgtacagcgaaaaacattttaa
agaaattaataattttcttaatttcaaccttagattgataagaaatgtaagctttaagga
atgctcatattgttttactatgctaagatgtttcagcctggaaattgcaaggaaatatct
gtaatcaatcattgtttttatattcagttttcctgaaaactcagagacttgtagtttaag
tttcatatacctcctgcctccacattttattcccagagatagtttcatatgttatgcaaa
ctactcagaaaattgttggggcaaaatatcaattgattaattaatggtatgtcccacata
acctgtttagaaattgatctgatttgcacaggaggcctctttcttagctcttagcagctg
actaaaatttagaaaatagaaagatccatcaagatctccttcaagaatggtacctggggt
ttcttagttaaaattccttctcctgctctgtcaccgtgaaacatggatgtgcctcatgca
tatgtgcctcatgcaccagctgtgtgataccagccttttgtgaatggttcctccactata
tttatgtctaggctgataatcttgtgaatgttttctcacaggctgcattaagtgccttga
cactaagtgcagttgtgaatttaaatctagtcacaagaaatacagttcctctctgaacat
gaataattgacctgcatatgacagctgtctgatgtcaatccccaacagggtgaatttggt
cagaggtgaactaagtgtgcactcacttgccctttttgtggttttgcatggaaatctcat
gtattgcaccatagcatgatatggtatgatagattaattcctgatacaaatatttcagat
gatcttcccgtgcgacactgaaattttccattatttcaccctattgatatcacactctta
ctgtgccctctgatgacatgaaaaacccatagatgataagaactttcttcactctgaagt
agttttgtgcctcctgggctgttccctcttatttcattaaatgcatcaattaattatgtg
gtttttactcaatttactgttttccatagtgttcaaaattacatcacaattattggccaa
taaatacccaaaaagaacttacatttcactttattgtcagaatattggaattatttcgtt
aaatgtgaatgagaagaacactagaaagtaaaaatgctgcatttttattagaagataatg
ttactgctcatgactatattaatatctaatatctagtatttatatcaaaatagttgtcag
aatatgacagtacagctcacagaatacctatggactgtattttgctagtgttacttcagt
tgaagtaatttttagatagcaattgagagtttaataataaggattcagatatataaattt
attgagctaattcatttaactgtggagcacagaagatccattgaggaagagaactaatgg
ctccccgtgtctttccatgactttttggtataaaactttcctgttatataaagtatgcac
ccaaaaattattaatcaataaaatatattttttaattatatagttctcatttggtatttc
tattttcacaacagaagaaggtcttatgcagaccccacttaacaggtgtttgtataatga
agaaaagctcttctttccctaaatagcttgcaatgtaaggatgaaaaaggacccataata
acattatgactaaaacataaacaatcacaaggaaacaataagtcattgttaattataaag
ttaactgcccttgaggacatggagggggaatttctttgtgagcactttgtgagt
>TE_00000030_inc#CLASSII/TIR
ccccagtttacactcactgtttaataataaatacctctacttgtaatttaagataaagaa
aaatttcaggccaatattctttttaagtatattactagagctttcctgtatgaggatcct
atgcagtacctattggacaactgaactgttgagaggtttttctttttccttaagaaaaat
tatatgagagcatatcctttgtcacattcaaattttaattccatggtttagatctgaagt
tttcttcctgacaccattactacatacaattaaaagaaaagacctgagaatccagtaaac
gtggttcaattcatctgcaagagacctgaaaaaggcatttcttttacataggtgtttttg
ttgttatttcatttttttgtaagatatttttcttggagaaggtatgaaagacagaaggtg
aaaaattaaaaaaaaccccaatcctagaacctgctacaataggtcactgctgatttcaac
ttatattttgctgcaacttgcttgccctggtgtccaacccctataaaaagcaaggtgtga
tgtgaggactgctgcccagaatgcctgtgactcagctctttagggattcactggccagca
aggctttgatgcatagtgacaattttacagtgatttcaggaaagaaagaatttccttttt
ggcttttatattatctttattagtacctctggaaatagagatggtaagattcattcatat
ttctcaccacaggttgaaggaattagctaatgtttgtgaagcacacaggagaagctggtt
tttgaaataattcattgcagcagtacttactacagtagtgtgcattatgcagctcattga
agagcctgtcctcagcagaatacaaataaaatgatgatatgagtttagctaactgcctgc
aggggtactaaaagcctgatggctcttcacacctcctgcaagcagagtgctcttcaaggg
aacagaataatagttgtggcaggaccttctcatgaaaggcagcatgttttttgcaccaca
acaatcttcaaatccccacatcctgaagagtctttgctactggtgcaagatgagctgaag
agttaggaattatactgaaattgggg
>TE_00000031_inc#CLASSII/TIR
actggaaaagaacttgaagctttttctagctaggaaggattaatgaacatgtgcacctgg
taattacagcactccatctttctcaaatcccccacattgcctcaatggcagaaactgtaa
tgaaaaaccattgaaaatatcaatctgcaattccataagtaatttaattattaaaataca
taatctcttttcatactttctatgaactatgctaacactggtatgcaaaaaatcatactt
tctgcttcatgctatcccgtggaacacctcatttaaaatgaaaaattcatctaatatcat
cttgggctttaacttactctagactctgattggaaaatgcatggtaatgacattcaaata
cttctgcaagaaaacagcaggaaaacaaaaaaataccagcctggggtaacacaaagacaa
gaagacaaaaattacacactaaatttcaaaagaagtttactagaaaagaaatggttaaag
attggggaaaacaagcattctgtacttttttcataaggaaggttttcagagttattgtca
ggtggaaactttttaacaagcaatgcatgctgccacaaacatttgtctaataagcatacc
actagaaatctacaggagcaggcgtgctgtttgtttgttaaaacattacctgaataaact
tgaaaaacactatgcacttcatgttctactttgagattaaaaaatactgaaaaaacttgg
aaaatattacaaaacaaaagccactttatcatcaaagtaataaacacttgaatagtctat
gagcatcgatatttgaattttttcatgttattttgacatttgatataccattaacctgaa
gcagccagatacataaaggtatgaagcagactacccaaaagtaaaaacagcattactaat
acaggttattataagcaaaaagcctgaactgctttacaagtgaaattacattttaaaata
tgttttagtgaagtccttagctattgcacatttgaatgaaagtcaattataacctaatgc
acagacatccatatggctctaaaagtagtcttttaaaagatatttaagcacagtttgaga
tttgagcatttaaaatggccttttattgttaaaacatagtgctccttggtagattataga
aaaagaaaaggctccaatagagataagtgtgcatgaaacgctctctcaagagtattcaac
caaactgactgcaataaggggacttcaaaaagcagcaagagaagagatgttcaaagcacc
ttgcagctttgggctgctggcctctactgctgtttttaatacagttaggtttaacttggg
agcggataaataattgacagaggtattttcagaaagctttgatcaccacaccgtttgtca
caagctccaaagtagtcactgcaataatacttaatctggggcttcttatttcaagtacaa
aagcatcccctcccacctactgctcacagactcctgcatcaggagacttaagatgcagcc
tgcacagcactaacacgccacgctctccgccggcagattccttctccagcatgcctattt
tcgcatccttacctttaaaaggctgtccagaacctgctaagttcccccagacggttttag
ttcagagcatccagcagtgcatccgcacaaagctttgccattgcgagtgtgaagagaaag
agctgctgggatgctgaatggcacatcagccaactttgtgtgtatccgcggctccctgaa
aaagctggactgaaattcccctcgcctgcggattggattcaacaccacacagtaactgtg
agagagacccaggatttcaatgggaaaaacggagaagcagtacacgtctgaagagaaaag
gaaaaatcctgtcctggatactggataagtcttggctgtgaaatacaagctgctcttcag
agtcccacaaatacttgcaaaactactcttctataatgttttcattgtcctgtgaaccat
aggacgccaccagtctaatagctgatatttccatatggaatgtgttaactatttccctta
actaatatattagggaataacacaagcatttcagccttcatgctacaatcatataaagaa
agtgcaatatgtgaagaaaactcattttaggtctaagactacaattttcctgattttctg
cagactacttgtgtactcatttagattcaactgtcctctttcttcccggttgcatacaga
tattgaagctcccatataacatcagtgtagatgatttcacctgcattacttatccagtcc
ttgtagcaaatctacctataacactaagtcccagctttacatgttatgtgctacagtcag
tctagagtgaatcacagtttgcagagatgctatgggcacatttaacctgctttaaatatt
ctttagcagaacactgcttacactgttctgatgaatctgtctaaaatgaaacattttcat
cagttatagctaatgatgaacacatgatatacaataaaaattaaactttatgtatctagg
aggattgttcctggcaaatctcgcctttgccattttaggaaaaacgttaaataatatatg
atatgtgctttatcacacagtctttctcagaccatagcagtgtacaaatttatttccact
tgctgacaatgaaaataccattttctagt
>TE_00000032_inc#CLASSII/MITE
tcttgaaaattctaatgcataattagcatgaaattattataagagagtaaaataagaatt
gctattctgggcaaactaagggctcttctaggttcatccaactctgatagtggcctgtgc
tccttaaggaaagagtataaggatagcacaagtgtaaaatcacatagt
>TE_00000033_inc#CLASSII/TIR
aagagtgaggatacagctgaggaaatcctggaaatccatgcagctaaataactcccaaga
agtgctaggacatcaccctttcattttagatctgggcatagttacataacacaatttagc
aagtgatttaatagctcttgtcatgaatgctattcatctgctagatgcaactctggtttc
tattcttattttacaaaacctctataacaacttggtttttttctttctttcatccactaa
tctactacctcttcagagtgaaattaaaacttttgaactaagcagcaaatatctttcccc
cttacttagcaagcacctgtgcaactttccttgcagcaccatctcttcccaaaggctgag
gacaagaaatctgggatgatatagtgattcccttggagagaaagtatacagaaaagtgaa
gaaaacaaattctccttattcctctccaaagaggagtgctgaaaaatgttgggcactatg
tggcttaatctagagggtgcagtcttcctcttgctaaccagaactaaagcccgagaaacc
aaagtcatttcttcttcccaactgtacccccactatttcagaagtcaagaaaactttctc
ataattattcaatatgtgataatgatgatctccctattctacctcacttgaatttccaga
ccgtgtccaataagtaaaaggtgttatcactgaaggagctctcttagaagtacgaaacca
tctggaaaatttatagctgatttaagttttacttattgtgcaaaaaaataaagtttgagt
tcatcttgcaaaaagggaaaacaaatatggcataagaccccaactgcaccttgaaatttc
ctgttttaagcttccttcctgtcaaacataaaaaatttaatcttatttatagactgcctt
catcacatggaccatgcagtctattatatgctatgggaataaatgatagcatgtatgtat
tcccctgccttttatgatcagaaaatagcgaaaaacagaaattctattattataaagata
cagaactaagctggaagatgaagagccaaaataggttataaacagggggcagagaccata
gattatgtccagataatactgacacttctcttttcactggcacaatctgtcctgtgagcc
tgggtgcgggaggaagaagaaagatcatctgggagcatggtagatggattttaaaactct
ctgtcattctttcattcttggctctcttcagtctcctgctcttggcatcctctgtttttc
ttcttattgcacataaaggttagttttaaaccaacaaacaagtgcaagtctggagaagat
gcctgttttgtttctgggacgtgcatgggagagctcagctgctgcttgcttcgaactaaa
ctgacaccccctcattcagctgataccagacagttcagcgaccagagaagagctctctta
ccctgtaagttaatattaggcaatgaaactgcctctgccattacagttcaaagaaactga
ttactcctttaatgtgttgccaaattattagaataatgacacttttttcaagtgtattgg
tgtgtctcctcaattctcactttt
>TE_00000034_inc#CLASSII/TIR
aagctatgtagaagccatttttattttttaacttagtagcaggaaaatttttttctcaat
cctctttcatttttccgatagcagtttgaaattcttgttcctcttaaactatttaatctt
ggcttgctcagcattctatgcaaaaaaaagaagctgctcttgactaattttcctaagact
tggaataaaaactaaatggaaacagtctataaaattacattatagtctacaagcataagt
tataatgctattggaactgagagaaacattcaaagctctttctttgaatgatactcagca
gccaaattttagtattttttaaaaaaggacaactctcaaagcttgcatgactgcaaattc
taattataataaaacatgcagtacttttatctggttttaaatgtgtctcctgaaacaaaa
gttgcttcaaatttaatatagtatcaaagcatgcctgagcaattccactaacatatttgg
gaaagaaatatgagaattataaagaaaaccatggttactgttcatcagcagcatttaggt
gttggtctgtgacactaaaaactgtctgagcatcgaggaggctgcaaaagaaaaagctct
taatgacttcagagagcaaaggaagcaatgtctgaaagctgtgaagaagcttgctgttat
aaagcaggacatactagactctgatgatgattattctacctcattatttctagagggccc
cttctaagatcattcgtgtattgcagcaggctttatgcaaacagcaaaacagacagaaca
acttaaatagctt
>TE_00000038_inc#CLASSII/TIR
agccttgagtaagtgctgtgaaataagtatgtggctttcaagcatgcacaacccagcatt
ctcccactgacttctaagggaaactttgcaagtccagcacttgcagaaaatcaggccaaa
ctgattttagtttcttctgggcttggatgctgggctctgcacaaattatgccatagcaca
aaatgtgtgataaacacattgtcagaataattcctctcacatgctgttaggcttcttggg
atgtatgtaccattaatgtttggaaaaaaggtagatatgtgtttagatcagagccctatt
gaaggcatcaattttctttctaacttccagatacttggtctaatatgttgtctttcctaa
taaaaaataagttagtgtatatgaagggcagttttgggagctgtaaataaatgaatagtt
gttttatttatattcttgttggcacagagactgacttgttttcaagtgcattagatttgt
ttgaaaaatccatttaatttaaatggagttattagcttttctttttcaggcaggcaaaag
gtcataatgatatcaagcatattggctttatttaagggattatactggcataatttaatt
atttcaagtgcttttgtttttgccctggctgaaatcatgatgctagtacaaaaccaatag
gttttgtcttttgtgatttctgagctgagtggacttctaatagatttgagtgtttctctt
ccctgatactttgctgtgattcttcagctgcaaactcagaatctaagcaagaattgcatc
tttgtgcaatttttatgcacaattagtgctaagcaaagcagattggactagaatctaaat
atattcaacatagactagatgttcaaggagctttggagttctggaatctaatagaaataa
tgattttgtaaattaacagtgaataaaattgggctttgtatttatggcatgtgcattttt
cttattgggcaggacactggcttggaaaatggcatgattattccagcaagtgaaagtgta
cctgaagatttagtaaagaagcactgcaggaaagcatctggaacaccttccattgcagtt
tctagggtgtctttgtcatcaggcaagtattaaatcttttccttctttctgccagccttt
actatcagaggattattcctagtcttgtgacttttctccttctgtttttaaaacacattg
aaagaccagatgcaagtttcataaatttgttcatattcattctgaaaatgctttcctttc
actaaccaaattcataccacttcacgagttccacatgaaaaaatggtaattctaacccca
gaagcattggtacaatgttagtgtttggtaaatcacacgttcttagaactgttacaagat
ttcattcacaactgcatgttgttcaatcatcctctgtgtgctcccctctatgaaatgcta
cctgtgtatcataatactctgctgctcccattacatttcacacccactttgcccagaagc
aaatttgggaaacaatgagtggtcagagaacaagtcccttacagatttcttgtcttttca
tttttatatgtgattcactgaaccagtcaatccatctgtaatttacctcgtttcattgga
ggctggtaggtaaaaagggctcacacaggaaggtgctgtcacagccactttgcagtagtg
gatggagatccttttttcctctgaaataggaggcaggagcatcctgcactcttctgcttc
tcccaggcactcagtcagcttcctgcagggttaatggagtgggtttgggtttacaggctt
ctctctgaagcacagcaggacacactttattgtagctggatttagcccaaagcagaaacc
aagcagtgtatcccacagagctaacccaaagagggaatgttttttacctcagacatttca
gtcttgaaagcatcagagtttccttgagaatattgttcagtgcaagtccaggcagaggtg
ttacagatggctatttatttaggaagtaaaaattctcctattcctgttaccttacaaaag
aaaggctttcctggtagataagaactggcctcatgctaccaaagcatacggatgctgagc
aaacctataggctacttgggaatgggcctcagactctgcattttctcccaggcagatctc
aaagggcattaagctcagaagagtgacctttcctgtcccatcagctgtagaccaggtaga
agatgaacagttaaaaacctttcagattgctatctgcagtatctaaaagtactctttccc
ccctctattgaaacagtcacacaaaagatttatacagggaggactaaaatcccttgcaga
aagattttccatgtcttatgctatagagtggatgagagacctgtaggactgagagaaact
ctggagctcttgagacttatttgtttcctcctaaattctgcacaaggaacactgttaagg
acagaagtactttctacgtgcatctgtatccccagctgcttaattctgatgcagatgctg
gggagagtttggtggtggtggtagatatgatgatcactgtgaacacttggacagagagtt
ttacaacattccaagctgacaggcattccagggaaagtcaaaatcttgatctatggtatc
atccacagaagacaatcacagcagataaataaagagtataggggtaaaattattgcccag
aaggctgaacagcatcagaacacatatttctccgtttatcataatgatgttcagttgcca
taatttctgacagataactaaagtgttgttttgagttaaaaaaccattggggttgtgata
atacttgtatggaagatgaaatggaatatttctgtggaaactatagaaaacatttaaatt
gcttttgttttccagaccgtagccgatctgagatagatttgagtgaatctttctctgaag
gaaatgaagataccctgagcataagaagcaaatctgtacctagtgccttagatcaggaat
tggtgagttgtaaatatgtaaatgttcatctggtggaaattctgtttgtttggaccaatg
aaatcaggactgtatgtgtatctatataaaatatgggtaaggcagaagattctttaaggg
atatttaatgagttttaaaacaacatcatcttctgagtatgtttgtcttagagtcatttc
aatgaatagtcatggtaccagtttgttgtgaatttgctgggtgcttgagttcacagatga
aagaaacctagcctgaaaataaatttcaggcactaaattacacatgctccaaaattctgc
tagttcatattttcataagttttaatttcaatgctgagaaattccatactttaaaggctt
taacctttgtcttgtttggtttttaccattatctgtatttttagaaaagcaagacccagc
tttctgttctggcaatgttgcttgcctcttcttcctcttgattcttccatacatgtccat
gccttgttgtgtatattctatggaccgctttccctgaagtgattcacaactttcctctcc
tcttacgcacatatccaagacaggcaatttgcagatgtgcatcaatgttataaaagagca
tccaacattattaaatatgcatgaggggataaaaagttatttaaatagttctttatctaa
ttagagtttgtactaaagtttccaaatgtgtgcttgcagcttttgaattttgcctgttgt
cagagtccttcccttccatctgctcttcccagaagagcattggccagggcagatgtctcc
ccttcttgtagtgtagaaatttgagtcttggtggaaaaaaatatgttggaatttccatct
tttctggtattagtagcagtcagataatgtgcctgcagcattgctttgggttaatctttg
actaattaacaaaaggcattcctgtgtgtcagatgttggtggaagaaaaactgttggtgg
aaaatattgcagaagaaaagcacaaaataaaaaatgcagattttatatttctttgtatct
gttctctgctctaattgacagttacaacttatatatttctctgaggcagctgccagagat
gacaaatccaggaaggttttttgttctttcatttttgttttcttaatcagagtttttatt
ttatatttctttcttgctgactctgaatgaaatttcagattgcatctctgcaactctgta
gcttctttgctagcacaggaaacctctcttgtggcataaccttgattgagctgctctgga
gtgtgtgacagtgctaattcccctttaaaattcattcataacaggagtcacagatctctg
attctacccatatcctcgcttttcctggcttatgaaatgaattgattgcactcatcagct
tttgtgttaccatatttatctagggtagtttgtctcacaggagtccttcagagtcttgtc
ccgtgttcattatggatgcagtagtttgagataaaagctgtattcctgctggaatttact
ttatttgatgcttgcatgtaagagacaaaaagaaaggtatctaatgaaggtaacaacagc
tcctgcagcctgagaaaagctggagttttacctctgtttcttccagctgagatcctccag
gct
>TE_00000041_inc#CLASSII/TIR
actgcaaaacgtgttcaaatcccagtgcagctctccctcggtgactgataccttaacctt
caaatgcctaccctgtctgataggaaagggtaaatagggaaaatggaggaaatggtatga
acctactaaccattatctgcaaccctcctaaatggtcagtgcaaatcttcacgtgagaca
atcagtgtacggacaggtccattgattcatagtctcttgcaagcaaagatacaggaatat
ctttctcctcctgcaggtaaggctgcctccagctggctgagtggctgagggaggccaggc
aagcagcaaggtgccctgagaaacagccacgagttgaaaggagcagggagagatctcaaa
atcccacccagcctacaggttccctgctgagctggtgcaggaggaaggaaaaacatggta
ttgaccctcaaaagctgcttccttgctttctgtgcctgccctcatttcactgccaggggt
atctggaacagcacatccagatgctttccatcaagttgtcattccctccttgctcagcca
ccttcgctgttccctgaccaagtcctctgctccaggcagtgctttgtgctgtttcttttt
tgcccctctcagcctctcatcaaggtgtaaatagcccttcccactacatgtgaatctgca
ggactctgctgttctcctgcagagctaaaaatcttctgcagcaaagcagctgctctgtag
aatttatctgactaaaagatgagacttcctgaaatacatcgaaggggtagatcctcccag
ctggtataaatcctcatttacaacatagatcacagctatagccaacatgtaaatcacaat
gctccctcctgacttgaaaatctatgaatctatgaaaattggcataattgcattgatttc
aggagggctcctgtgatttacaccggctggggacgcagcccggagtacgcccatcctgtt
agaacaaattaggattctctctgtggcgcagcagttcagcattcaggcaggctgggtcag
ccacagccgtcagctcctcccagagcccacagaggagcagggctcagctctccctgagct
ctgagcatgtggctttgctccctgttaggctgtgtttgaaaaatattattgcccagtaac
gtggtacagtgcagaaatgtagcagttcactttgaccaaagaaaacctgtggggcttttc
acaagctagccaggaaatgcttttgcagtatgcatccaacacttctgcccatagacttct
ctgaagccctcagtgccaggttccttggcacagcaaaggatgcaagcagagcagcatcaa
atcagattaacagccattgagtctttcccttgtgcagtgaagggatcttgctctctgcct
actgcaaaattagaaggaagtgagtaaatagcaaatgggaaatatgaaggagaatttcaa
acaggtcattttgttctccatccaagtttacttttaatttggcttacatgggattatttt
acagtagaatggcaattcaccttaaagtctctggaataagaatttaagtcattagtctta
caaagcacttattaaagccttagttgacagtgaaagttctatttaaggctgcacttgcac
ttgacttagtttgtttccattgctcacaatttcctgaaaaaattacacctctggatttaa
ttttcagtgcctggcctttgctcagtagtaaagtttgttgttttgaatagaaacctattg
atcaagtgtctaagaaaaagcagaaaatgaactttttattatcacattatattcagattc
ttatgtatacgatttaatcccaacagaacctacaagttaaaaatatgtagtttgcttaat
tgtcacccaggactggagtcaaggtcaattgattttggacatgttcagtgaacagtttca
gctgtgcttagagtcatgagagtgcaggtcacaacaaataaatattgacagatctgtgaa
agcacagaatgtggccaaattcttcttttgactacacagttgtatctctctggggatatt
gatgttgcttttgcatactttcataatccaggcttaggaggactgtcaggtttggatttt
gttttaaattatctggttatggcgctgtgatggatgtttaatttccctaaagacctgggt
aaataatagatctcattttggtggccaacctgaaacgtgtagctcctgcagagtaaacag
tggaaccacagtgttttgcccagctctgttgcagcagccatttccagtctgaagtcccga
gatggtgtcagggatgggagtctgccactggtttcagtcactagcaaggaaaagaggtgg
atgcactgcacagagggtgtgcaccctccccttcactgcttctcccaaatgctgctcttt
ggtggggaggggacgtttggtaatccccctccttagccccctgggctgtaccgtgcccat
cagggagtttctccctgtgctgggctgccccacacttcacccattgcaggcctgtgctct
aaactgtcctgtaaaaaatggacttgcttacgcaccttgcagcctcatcctggattattt
cgaaaggaaagtcacacctgataaatggacacatttaccatgaaagctgccactgattgc
aggttttattggcacttgccacggctggcttcgacacaagtttctgtgagataggtgtgg
ccccgaacacctccatcccactcatgccagacctgtcctggcttgcttgcatgaggaaaa
agagctcaaaaaccctttgtgggaaggattgcctgacatagctacaaataggaaagaggg
tgccttccgaggcacaaggactctgtcctccttttcacctagtggtcaaaaggattccta
tgctgcctccccacatcattgccagggaaacccttttcctctggcaaatgcctctctgat
gttgaaactgtgtgtaacatccctgccttgtcagaaaacctgggtttggtggttttttta
cggctggcttgtctgggagggtggtgactcaaattatctccgcgtgtatgaacggaaaga
gtgcctggcatttgccgctggctagagtggccctgtggcttgacttccactctcccagcg
agctgggacccacctaacagacaagcagggcaggtccctggccacctcatgagtttcact
gccagctggcaggaaggtgggctggtgcctgacactgaggcaggttgttctgttcctgct
tggtggatgtttttattgcagt
>TE_00000042_inc#CLASSII/TIR
actgggatctgtgggcactcttattgtgagatacaccagcgtgtggatcgacagcacatc
agccagtgtaatacagtgcttgtgtgcctgctctcacactggagatgtgagaaacaggac
tggcacagacatggggtgcattcactgcaggtaccactggtttgcaaccagcttgttgtc
ctgaggtagccgacacacagtagctcattgctccccagaaacctgttcctctgttggatt
tcttattcaagggctcagtttctatttaaacctggtttgtaggggtttcatgtacacgtg
caaattactggctcgttaagtcttgtccctacacagaatttgtatcactctagtttaaat
cagacaataaaacagtggagagctctctgtaggtacagtgttcaagtagattccaggggt
ttatttgcttgccctgtatgttttcaggtgtagaataagctcatgtacatatttccacct
gtatgtgactatttgtagaaatggaccattgtagatgaactgcctcaccatcctgccttt
ggagaaatcgtggcagggaacaccagaacaataagaatggaggagggggaggcaggcaaa
gcaattttgaagtgaaaagcagaatgagagatgggatggggattacagagatgaaaagca
gtccattaaacccaggggtctgatcctgtcccctgctaggaattaatagcagtcattata
tgtatctcatgtgagggtctggcactgcgtctgccttgccaaggatgaatttgaggagga
taaccagcagcaaaagcagtagctcactgggcttctttgctgaccatgccttcgattcca
gtcacttcatgcactaatccagtcaaatatgtgcttgtctgtaggcagaggagcagtttc
actgattgcaaaggcgctgctcagttgtcataaacgtgagcataagcttgagtgctttgc
ttgcatcatcaggctttcctagagctggttacacagtctctaacccagcaccctgaatgg
taccctggcactgaagtacagccactgggaattagaacagagggaaatcagagacatgca
gggtggatgctttttaagtaaatcgaataggttgaaggtgaacttcctatgtattaacgt
attgggaggatttacatgtgggttgttcccctaaagtttcagggtagctgctattccctc
aacccaccaagtcactagtggcacccagtggctagaagggttagttaaaagtataccttt
ctccttcatgagttccctagcactgaagttagtgtttaaatgcaaataccactgtcttgg
tattacaggtactaaatccaggcatagctatttttgagtgaggtttcatctggaaagtat
ctcctgagtaatgatcacaattcctgttcacagaggcattttagtctgcaaggtaaaatg
ctcgggcttctagtgcagcacacagcaggctacaaaccgactgcattttggcgtggttgc
gggatagttaatgcttatttattctgtgagagcactaaacctgcacaaatgaaaattatg
cctgttgtaagagttccaggactttcctctagagaacacttcccaaaatttgctgacttt
cagtacttacggaatttcaagagccaagtgatccataggaaagttaaaacccagatagta
aatgaaacgagcaattaaccaaactgatgagagggaacgccaaaactccatagccatcgt
ttctggatctttagcctccacgtggagcatatataatgaaaacatgtgtcttttaaaaga
cgagtaaaaacgacctggttcattcctgaatgatacattgaacaggcttaaagtttgtgc
ctgaccctgtgggctatgggattcaggaggatgaatcatgtgacctgagtctgcaggggt
ttgtgcattacatgtttatggtgccagcagagggagaggtttgttatccccatgcactcc
actgtctgtgctaaagtaaagccccttcaccccatgttgagctcctcagccaccctttcc
tccagccggtggcttgcagcaagtcagagccactgtgtccccacataacctcactgctat
cagggtaatgacaattcctatcaaaacacacagctctatctttaccccattttctactcc
cccatccctctgtctgtcaaaagctgccatagcaagagagggagaagatgctaatctcat
cccttctctgttttagagacaggaatcctatgtgtggtaggaggataatgccaggagcct
cagttatggggtttgctgtagctgcctgcagtggtgcaggaacagagaggggcagcaaag
ccatctcaccagggtcttgaggaacggagtggatgtgcaggaatcctatctgccaaactc
ccccagagcatccgaacaaaggccatggcaggcactgacagccagtcagtggagcctctc
aggaccaaggaacaaccagccagccagagcagcttcttgggaccaagggacactcacacc
caagcccaggcagtcctgcagcagccacttttcagaggccagctaccaaacatgagtcag
agagcaatgctcccgttcctctgacaccagacagctggtttttgttggggtctcctgggc
tgggaacagctggttttgcctgtggtgtgatgttttgtaggctgctatggcttcagggaa
gcactgatctaatttcccatgcactacgtgcaggacatctttggtgtccaagagctcact
ggagcaatagggagtgttcacatctgttttagtaattttgtacattccctgctatcacaa
ggacctagaccaccagtcatacccttttcagctgctttttactgaatataccacttatgg
ctgcaagtcattgactacagtttgtgatgggttgcagagaagtattggtgatcccagt
>TE_00000044_inc#CLASSII/TIR
gtcagaaaacatcatagaaaagagagttttgtctgctaaattttattttagaatcttatg
ctcaacttctgtgcataaatttcctgtgagactgtaaagcctcgtaccaaaaggggcatt
gctcaccccacgtgcttctgagctagtaactctgagtggcacctggcactgggatttcat
tctttccagtagaatacaactggcctggtcatcacaccagccaggcaaatattttccagt
taaagcatcattttggaaatgatggttgagacaattactctgctagcaaccagtctagat
ttagtagtgacacaatgaaatccagtgataacgcagcagtccagtttaaaccaacagtgg
gctctttgactcaaccttttcctcatattccctcttctaccataatttcacccatatcac
tgttggtacagacagggctggaggcaaaggcagcatccaagtgccatgtgagcaattcct
gctgcagacatttctgcacagcacactcctaaaagagccagggaatgctggtattttgcc
tacagctggcacttcgattttgtgactgccactagcagtatatggctttataaaaattat
ttctgac
>TE_00000045_inc#CLASSII/TIR
actgaaacaaaggtacttaataaaacaatcacttcagaaataattttcttagaactgtgg
tgagacacatagactattaacttgagtatttggatcactacaaaatacaacaagctacca
taagatcctgtgcagcaggcagtgggagaggttttaagctaagattagaagatgtaaaag
aagtttcacaaagtatgctgttaccaccccctgtgcagacctacttgtcctggatcaagt
ttggtccattttcagccccctccattggtgagtagcttaagctaaagaaagaagacccca
aagaaaaaacaccccaaagcaacacttcattaggatagggttgcctctacacaaacatac
atgcagctgtaacatgaaatccaacaagtttaagtcctgctaacagggtaacaaggcagt
gacaggcactgagtatgagcaaccctactgaacccagaagtatctaggggcttgcatcta
cattctgttgcaccgccagtgctgaagctcatgccaccacttatattcactgtaacctac
ttgtgcaatccaaattaaagcatttgcatttacattcattcacattacactcgcataatt
tacatactttgcataagcaaagctccagattactgcgaaagcttttttctaggtaaccac
acagtgctttgaatactgtttgagctgaagtaaactcaaattttattccagcataagaca
taaatgcagaagaggttcatacagcacagaattatactatatacagtgcctacctctgca
ttccagaatgaccttcccctaaagacaagctttccaagacaaggccttaaaaaccaagtc
tttacccatccacaagagcatttcaactcagcagctgcaatgggttaagtcttcctctct
aagaagcgactacatccaattttcagtaggttaatgcaaacaacgttctcagacaaacat
gtttgtttgtgccactgttttatacagtaccttaaacaaacagaaacccagtgtgccatc
tacgtcattacagctgagatcattattcaaacactaaaacagcattgtatttaccacagc
tgataatttttttaagctcagagcaagtccttataaagggaggtcagctttaactttgat
aaatctcaaatttacagtggcctcatatcttaacctacaggctgcagactcgattcagtg
atcttagactgtgtcacctccagtggaccttcagcagatgttgtagataaagagcatttg
cttggatttacacataaatacagcatcttcactaattcaactctatatttagtagcctaa
atatgctaatttaggctattaaataagaaaatgtagtatatatttactatcttgataata
gaatttctgctctaaaagtagagtagaaggctaccatgcttcactaggtttcccacatcc
ctctgtagctgaaacattggtagttcttataattcaccatgtagacttttctgtcagcac
tggtaacatgatgggccaagaggctgaaatacgaagtatgtacaggaggtgaaggctacc
atcagtagaaagttctgtgatgcaggtgaaagacctgagctggaaagcttttccctgtgg
aaaaactgtactagaagtgtgaagactacaccattcactccagttactaactctcctaaa
cccaaacactgaaagaaataatgacaaacagatgtcctgatatattacagccacatttgc
tgagggacttacagaggatttattacaatacccagaatgcagtttttcttaaatatcttt
aaccaagatctagaattatcaccagtgaagcatgatccaagtaggaacttgactgtagtt
actcattttggatcattgcaacaatcccacctttaaaatacaggaatttgaacattcaaa
taggccacatgatataatctggttagcaataatgtaaaactaagcttcacttaacacttg
taacaagcaaaccacatgagttcttcagcacaagatttccaaatcataacgtcagatttt
ctaaagtggatagcactgctgggtagccaactccagtgacaaggggaagctgattttcga
ggagctccaagacaggaaagggaagaatggtctctctatttcaaaccaaaccttaataat
aactgatattttgctgttatttcccccagcctcagcattctgtctcacaagtggtatata
atgcactgtgaagtaggtgcaatttttaagatgaagtcaaggccaataatttttaagaac
aattcgaggtccccacataaacactacacaacctagagtaactactcactagaaatctta
gaaacagctctttaaagagaatcaaagtggaacaaactgacagtgtaaagcacttgagtt
ttcgatttacaaaatcaggtgcctcctgaaaagcaaacctttaccttcatggctctttcc
atcagtttggaatcacaggatggcagtggaggctcatgagatatttgtaagggttttgag
acatcagtttcatcaatttttatagtgaccttatggacagatgcagtccccgttttcctg
ccaagtacctgttgacttaaaacaaatggaataattaaatcatgcaactggaagaacaga
aaatatatttttcagtagctaaaccttgattctgtgtgttctggttaaaaacactgtgtc
agctgaactgaaaaaggcatctgttttagatgacattttaaagcagaactgttggttaac
tgtaactacacgaattttagatgactgcaaattcaacacagtcagaagtgtacttggatt
gctttttaaaatgttatctagtgcgagtcaagcaataaatatagtaaaagtctgacagag
atctaattaatttttagatatctctgtaaatgtaaactaatttataactgtatccactcc
tcttctgtacattagagtgcaacccttacttctttacaaatcaagcaacacatgtaggta
cttaattaaaggaatttaggagtctcacatcaaaaagaaagtacaattctgaaaattatg
gctcaagcttggtaaatataatccctccttttatttcatttattgtttgttaacaatctt
tttgaaatgaacttacttccaaacagagagtgagagacacttccctgcatggtaccgctc
cacttgcacaaggtcgccccagcgctctcggatcagcattagtgtttgtgaatgcaagac
ttccagctgaagagccaggcagaaggagtctaatgcatggagctaagaaaatgtaagatg
tccagacagtctgtacactacataaacctgtttctgtacactacatcaatccatttgtca
cctatgtcagacaagatgctgtctgaaaacacactaatgtactaatccagagataaacac
atataaacagcaccaaatatttctcaaaggggttttttttgtggttttctaaactctaaa
ctaggacaggctgttaaacaagagtcacaacagccttgttttacagatttctagttgtca
tcatctttaactgaaaagatgattactaacaaagaaattccactctatagttaccactaa
ccccacctcccaccttcaccctaaaacaacatgactcttttgcagaaacagtttcactga
aatccatttcacactgtcgagcaatctgccctttgcaagtggaaaatcactgcacatcct
gcatctcctctcattattcacacagacacaatagacttaacacaccctcatcaacagcac
tttactgcagttctgggtagcaagaactgtcggctcccagaacttccaagtcagctctgt
atttcatctccaaaattagctgctgctgctgcactgacttaccacacaacctgctgcctt
gaatacctcaccttcacctttgctgatttagtgtgtagaattaaatttgacatgcaggca
cctgagaattactgcttccaaggccatcatttacttcaaggccaccataacttcaggccc
agacacttcccccaagcttaacagggaatccatccttcttgacttccagctactaagaag
attgaggctacattaaacacctcattcagaagcccctttcagaaggatacgcaagcagtt
gtacatgtcctgaagtggcttttcatcagcaaacagccgggactggaccaactgatggat
gaagttgatctgcatgctgtgaaccagggctcgaccatcttttgcaaatgaaaagtaagt
catattagacatcagaaaactaggtatttaaaataattcagtaaattaataaattaaaaa
tgaaaaagatacagctgtaccgagcaatttccataccaggttttataacaaaacaacaaa
atccttggtttactctggaaattttagtcattctactaaagtcactgtatagcattgtta
aggtattaaaaccctgttaagcaaggtcaaaacaggacaagtatatataacttcattctc
ttaagttgttatatgcagaaaacccagtataaacaagacttatacagcgtcagagatgaa
catcatgttaaaaacaaagcgtaaaggtttaatttttttcttaccaccagtttccttgtc
ttcaaccaaaatttccagcttgagaaggcgccaagggatgtcagggtcatcacccatcac
tgtcaaggtggcctcaaactcaccctcaactcggaacttcacacggccattggctaagga
agacaagaatgttttatttcactcagtctcctaagatgcctcaaaataacaatgtggtag
ctcctggcactcaaaatggattgcttccctaccatttctgctctgttgcttatgtttctg
t
>TE_00000046_inc#CLASSII/TIR
actgcctttgtgcagctgcctggctttgaatacttgagttcgcctgtcattgcctctatt
gatgttgtgtctgtgaattaaactccagtcaggaagaaaaagcagagatggtccccacag
tgaaaataaatgaacaccaccacctccccctcaacaaatcaaaatcaaacaaaaaaccca
cccagaacacccaacacttcaagttttattttctctgcaatatgcttatctaccctaatt
ggtattttctgctggagccacagcatattttactggttttctacttctaattcttaaaga
atttttgttcagatacttttatattatttcttcagatttttttttcacatttctcctttc
gctaattgcccatttacgattacttcatgaaggttataattcaaaatttttaaggatttc
tgatgaacataatgtctccagttttgcagacatcagttaactactggtctgctgtttccc
ctgttacttgatttttaagttaatgtaccttttacacttggatatagagagcaggattta
tgacaattatttttctctttattttgaaacactgatgcacttttatgttcccctctccct
gatgtaatagggggtactgattttcagctctgaagatagattttagtattagtcctgtca
tgagatagtctaccatggctgggtcaccttagttaaaggcaatctgtatgcctttgcaaa
ttagaaatacagcattaattagttcataatggaactgtcataatgaatatgtgtgatgat
gaaatactgctagtacagatgaaggtaatgcaagtgcagatctagattgtatctttttaa
ttaaatctaaacaacaaaacagccaaccaaaccccaagcaaaaccacgttcctataaaca
aaattgccggtttttaagaaaatactgagatttgacaaaatgcaggtaaaagtttgactt
cttgccttgctttcaagttacttcttccatttcaagcttttcactattacaggcatttgg
ggcttatatttggaaacttgcagtatataaagttgtcttatactttcttgatctgagtgt
tgttgtgtacataactgtgtataaaggtggtagggaaatggagtcatgatttcctctgga
gaggaaaaaagcctaaaaaatagaaaaacgaaattcgggaaaagatgctgtgtgacaaaa
ctgaagcatcgtcagcaaaaagcactggataattgagttatatgcgtggtatgcttctgt
tttcaactgacttctgactttgaactgacgacttgaaattaagaaaaattgatttgattt
agtagagtgcaggttcttaattgttcagtaacactttgattatactgaacaataagcaca
tgtatctgcacataattgtttgttgatttgattatagacctcagtagtctttgcctatgc
tcagcttaggaggaggcattaactggtagctgactcatatacctcactgaaaatgtactg
ggtttggattatattcagagtaacaagtcttcaagtacatcctgtcttctggagttagca
tcacttttctgaatgtcttgtctaataaaacttttgatttgcagagcatggtgaatatga
tcctcaaactgtgagaccaggaagccgatacagtcacgtgcaggaagtacaggagcgact
taacttcttacggtgagtttgagcttgaacatcgtttaacttctgtaagaatacttctca
tactttttaaaacaagaaaccctttgcatttctttctcttctatagctgtaatttgtttt
gttaactcttccaaaactcagatgcaaatacacactgaatgtttttgttctggtttggtt
ttttttctggagggcttttacgctactgttggaatattcaaaaaaagtttattagggcct
ttggaattcaaggttctgattctgcacttagatttgtatggcttttttcctctctgtgtg
cagagccctactgacttgaatacagtgtgcactggatacagttacattcctatttgggta
acttagtttaaaatttaaagtatttcaagtggggatgtggccatgtgtccttgcttgtat
cacaccagatttaaatccatgatcagaaactgacatatacttttgtcagtcactgacgtt
ttgttggcagcaactgagccctagaaagaaagtgcaataaaaaaattatttggattattt
tggccagctcctgtttgaataaagtaagaaaacaaaggatctctgctcagcatagagctg
cagaatgttggtgctttttaggataagtctcagctttttcctgcttggttttaacctttt
tttagaggagtaaaaatacttgaaccatcaagttctgaactattttttccttgtttgcta
agggagatgttattttactttttaaaatttaacaagaattttcattaattaaactaaagt
gttaactgtttaatgaaattacacaatacatacggatagcacacttaatttagcactcct
gcatgttaagaattgtaacttctttagacttaagttcactatttgttaatgtacagaaat
tcatgaagtcccacagatgtctaatgtagaatatgtatgtagcaatttctgaaaagcagt
>TE_00000050_inc#CLASSII/TIR
actaaagagaaaattacaaacatccagccttgtgtcacctatattttccaggattttaaa
ggattatatattcatattctctcctgtgaacgaagaaattcagaaggaaattgccatgga
gaaatacaggctacaaaactagtcaaaaactcatttctgctgcttatgaagagccagcta
ccagagctcaaaactcgtttcatctttgctctgcctcacagtattacggcacaatcagac
agctggcacttacacacaaaatgcactcttctcaaggtgatcactggtgtttaagaaaat
tacctctgtccagtctggaaaggaatcaattctcacttcttccaggctgtaacattttca
gtgtgaatttagagtgggtagagagtaaagcgaaagaccgagattacaaatttctacttc
cagaaagagcagcataggtatttttgccatccatagtttcatcccttgttactgcagtaa
cttggggggttattccacctcgtttagcaaacatggaccacatacttctagctttctcac
gacatcaaaacctgagtgagattggaacaagcgctgggaacagcaagaaacaaaacagct
ccagccacatctttagcatataaacaatctgaagatagcaaagtcttcttagtaagaaaa
actaaagtcctcaagaagaatttgttgccagaaaggcagcattaaaccagtttgaatgga
cttgtcagctttcagtttcaatatacattctgagattttggtatatagtgtgagattacc
ttctgccctcttcaaagaactgcaggaaaaccctagtgtgttagataagaccgtatttca
aggaagagtcaagtgctacatattttggattagaatgataactacactgaacatcagtgt
acagaagcaggaaagaaaatctgctttcagaggaagaagacaggcacctctgaactttaa
agccaggagcaggaaaaagaaatcccactagacttggacaatataaagaggtggcaataa
cctggggagatggcagttagcatggtattctctgtacatcagaggagatgtacagctgag
acggcttctagtgagcatctgcttcacaactgaggtaagaactaaaataagaaggcaaaa
aatacatgtccacaacttctacatgcaggattaaagaaaacctagtgctcacagaactgt
ccatgcagctgaaacatgacagcatttatcctgattcaaagaaaatctccatttacagtc
ttacttcatgattattacagttacctgagtaaaaaaagcatctgtatatgcccaagtata
tttagaagctgctgcttggtctccaccacgtgtagtggagaggttaaacaccagagacac
tgacctctgaagagctttgtgaaaattggcagcaggctttaatgcctcgctgaggggaaa
gcaaggagtcagctgttatccctgttatccaggagcagctgcctggccaagagcacacag
ctctgccccggcagcgggtcagggacagagcctgagaaatgagggggtgggaggggtgga
gagccaggacaggagagggattgcagggtgctgtgaaaaggctcaacagccaggcttggg
aggtgccgggacagagaaaaaaaaagcagtaggaaaccagattttactggttttgttcca
tcttgagtaatctgttatttaagaacgaatacttaatactctgtgctaagattctgtatt
aagtgagatggacgagcaccagcttccccccactgtacatcagcctatttcccatttcag
cagggtgtccacaacacctctacggctacagagtctttttctcctcctctgagcctgcac
tagcaagtctggacaggtaatatcacacataaatacattttctcttgcattcatagtact
tctgggtgacagtaatgccatcagcttcctactgaagagcattagccacgtttatgcatg
gaaaaactctgcttttaacgaacatattaaaacaggcaaaccccacattagaaatacatc
atgttcttcaagagaaatctaaacttttcattctcctaaaaggcaaattctgtgggcaag
caatttgtgctgaaactgcagactcaaaaataaatgtcagcctctttaat
>TE_00000052_inc#CLASSII/TIR
actgtgaaaatggtagataaactgtaagataaataagacaaagcagttagatttagagta
attaatttttgaaaagccacctgttcaacataaatttttgccatcagcagatcatgctat
ttagtattaataaattagggctttgaattaattcagatttttcttcacttgttgacaaca
tgagtgtaagctgatgccctaacgtacagaactgcacacagagcttatgttaaggttgag
tagaataattgtattttccatttcattcatgcaacaaagttatgtatagtgtggtgctaa
ggacattgtgtatcattaaagtattgcatacagtttctaaaggacaaaaatctaatgtag
gtaaaaacttacttgttagcaattctgaattttaatcactttgagtgcctttcttccccc
ttttctgtgatttcttgggtaaaagagcagagggatgtgggttgttggtgtttaggtgtg
acaagatcacaatcaactttgagattatagccagccatttacaataggtgttcttctttg
aagactttaatcctccacagagctctagcagattgccaggagaatcctctttcagagtga
aatgctaatctgtcttcctgctgcatttattccatctgtttatggtcataggggacacag
atctttatatttctagcaggcagaggagacctcaagactttttaaggtggtttagttacc
ctgcttcatccatgaactgagtttttttccaacaccaccattttagatattcagagattt
taacaagagggaagtacatagtcctcctagaaggaaggggtaagaagtgcttgagttttt
ttcacgtctcatataaacagggataataaaaaaggcaagtgggaatgagatcagctttag
aattcttgttcatatactttacactatttttaaagttttccagctttcatgaaaagatgt
gttggattggctccaagacacataatgcagctcactgtaatttaatattgtacacatttt
tatatactagaacagcattgcagcattattttaagtacaaatcttagctgttacattatt
ttatgttggggattttgttttactgttcatgtaagaattaaaagtcctcaacatatatac
aagtgttgcaatagtgttgtcagaccaaacctatttcacacaattattatagtaaggtgt
gccataagggatcacctccataagttgagtcgagcacagtaaaacagatcttatggattt
gaaattttgatactcccttcttttacaccatttgtcatgaagcagtaactggttggttca
ttttcactgttgtttccctgtttctgagttagagtagaaaaccagtagaatgagatattc
acataacttgagtaatttcatgccctctgtagttgtctcttagattgtacattaaagaat
ttcagtagttaatccaaggctacccttcattgctgtgcaatacctgcacccagctgtagt
ggcttggataccagattttctcttcacttcagtgaggattctgagcctgactggtttatc
atctggtgattccactgacttccatcaagatgaaaagatggagcccaggctctgacattg
tgtcctgaacaccctgtggttcccagtgtaccaactgtggtgctccaaggccagcctgca
gcgtttgcagtggtgttgcaaattgctggacagcgtcagtgagaaagccactgggttcct
cagaaacacctgacaggagacagaggtcactcacctctcttgctccatttgggctctttg
ccctgaggctactcagtctagggattccttaccagctgtagaagttgagtgttccagaaa
actcaatcctttagcattgaccctgaaaaaagccaaagaccttcaagagatgatccagac
tcttttcctcacctccatcatgagtaaagactgcctggggaaaatccatcgtccctgagt
ggaactccctgacccttctactccctgatccttctcaaagcagaagcactgtcataatct
gttcaacctctagttataaagatatctagaaccaccatctctgcttctgactgggttgct
ccacacaaaaagtcaagtgtgtagtgggatgtgtaggaatgaacactgccaagtggagac
ctctaagaatttaaacacacagtctgtagatactgctttgtcaaatatttctcaggtttc
cagtggctgggtctatatatatgtatttttcaggtatataaaatgggaatgtacatgtag
agtacatgtgctcctagtaattaaccagtaatgaagcgggcagttaactttctttttgtc
atcatatcttgctgtgattgtgcagcaaactagtcttggactgatgaaaactctgctaat
gctaggaaaaaaaactactcccagctgctgttctagagaaatgtttaaagactttgctgc
tcaaaatattttgccattcaactgttgcagtcctgtggacagaagagttgtagctaaaga
ctctaaaagtgtttcataaactacagtgtcctgactactgctgtgtatgtacattttgtt
tatgttcaaactgtgattctgagtttcacatagaaatttgtccatcatagcctcacatca
ctttcagaagtgaggctgtgaagtgatgtgaggcttagaataggtggtcagaaaattgaa
agagggtaagaataagaaaaagaaagtttcactccagctgcatcaggtgacatattagaa
taatgttgggttctttcattttgtacagtcattctgattttcatgggttttgtttgaaac
gaacaaaagtgataacttctgaatagttaaattgatgctcttttattacattcttttgcc
tagtaaaaagctgattttattcacagtctattcaagcaaaaccatccaataaaagtctta
tgagaattcactaaatgtttaatataatcatctattaattattattcacctggtttcttc
actttcataatggtaggcattgttgtatagattagtgggtgggacaatagctgcagtatt
gattctggcagtcttgatttggagatgtcatttttatttttcctgaattgctgtagcagt
gctgtgtaaaataaaagtccagaggtgctcttcatcctctgtagtgcctgttttccagtc
ctgctttcccattttgttgagagttagaatagcctttcctgcctgttaagagaaatgccc
tcattcttggagaagatccttatttaattttaataaattctagtagactcagccagagtt
ctgtctcaccatgcaggtgtcagtatcatcagagaacaaaaggaaagttgtctcttgcag
aattcagatgactgtcatttatttccacagt
>TE_00000054_inc#CLASSII/TIR
actggaaaatcttgtgtaaaacatgattattcaaaactaaaacagtgttacaattttcag
aagtttcctctaaataagcagtaccgttttgaaacatggcagggggatgtgcagcctgtg
cacctcactgcctcttgcttaaattagaattcacttttgtattttctctgtatgaaagaa
gttgtgcactgttgtgctattgtccataaagtgggcaagtaataaatggcagtaggagct
ggctctttttcatggatatgatgtttctggaaaggcaaggaaagcttgttggtgccattt
cttgtgcctgttgcatcaaggtttcagcagagtttccgagtctgtaacattctccacagg
taccaaatgaactcttgatttaaagaactatttatcagtaattaagctccatagaggaat
taagaaatcacgtatacaggtgtgacatgcgtaatgcagtttgtaattaacaaaaacatt
ttgcttataataggtgtagcagccgttctaaaagacaagtgaaaaccagactaggaggaa
acttcatcaccattgggatcctccaaactggatcctttccaaaataaaatctcagttaca
agtaaatataaaaatggattcttttcaacaattttcttttgcattggctcgtggctaagg
agtcatttaaacatgcaaaaatgtaattgtaggtttgggagtttgtaatgaaatgtttaa
ctcagtagttgttaccctgaaatcagctatgtaagcatcagctttgcagtcattgatata
taccatttattaggaaactgagctctttgcatgctaaaattgatttgtgctattaatgtc
aagacttaggttttctgtgaggttatgtttcagttgtgtccagttaatgatcaatggcaa
cattcctttaaaacacttctgtcagatattaggaagaaactatatcttttcattgctctt
gatctatagaattctaaaagttggaagtaaatggaatttactaacttctactcatttaga
aagcaggtggttaccagtggagtcaaaattgtttgattgccttacttgatttatattctc
ttatttttcattaaaatcaactcaggtacctgagccatctgtctgcttaataacaaaaga
agagtgtgtgagaaaacagtttaaaatctgatttctgaaagaaaaactacttggatctgc
ataaaagctctgagcacagaacagtgcagatcgctggatttaaatgacagaaaaatgaga
atttgcaaaggcttgtctggaagagtagccttgagcctactgtattaataccaaaactga
tgtgccttgatgatacctaaatgtctcagaattataagtcatctctttaatagatttttc
ttcaggatggagaacaggctgtttgttcatgtgaattttacagatttggacctaaaagga
tatattgtcaatgcaaatgctaatttttattcatgttgcattaatcgtcagttttagtac
tttttatatagacttcaactatataaatagtgtagcacttgatagcaggtctcttataga
gcattctagcaaattttcctgt
>TE_00000057_inc#CLASSII/TIR
actgcagggccagaatttgtagcattcctttactgcaattgattccatgacagtccctgc
tttactatgctgcaaacatgggttttctcaatctactgaagatcaggactgtacccacac
tgcaaccagcacatcccagtggagctgggagcctctgtttcccagtcttttcagccagga
atacaagtgttcatcctccagttctagtcagcatttacctaaactgcaggagatacaggg
aaaaccatccaaaatcctgtgtaactctattctctctccaggagcttgtaagtagcaacc
ttccttccaccaccccaggcacgctgacactgttttaaatggcattgctctcactgtttt
tctaacctgccgtatggattttacagccaccaccacttcagctctgtgtttggattaacc
cacaggttatttctctgtggtttgtgttctactcagtctcctaccccagctccaggaggc
aattttctggaagaacagaaaccactgacagcagatcctgccagagaccagatatccagg
agaaacctctgcatttcgggggaaaactcctgggggagaaggcaggagcaggactggagc
aatgccctggaatactgatgaagatatggtttgaaggaacaggtttccaacaaaaacatg
gcaaaacaggactggaaagaacccacatccagtcaaactcagctgcaggcaccacagaac
aacgcactgatgagcagccccacatcccccgcttgctgcgacacctcggatgggaaataa
agggagaaaattcacaatccatttaggaacctctccctgcact
>TE_00000059_inc#CLASSII/TIR
ctcccttcctgcatttatcaacctaagaggctgggaagatgatgtgccagtgctcatgtc
ctggggggtagaaatggtgtagggggagcaacaacagagaactgggttgtaattgctaat
taatgcaattgatttaatgtgagtggacttagaagcagctgtagacttttggtgtgtgtt
gctaagagatctgtctgccaaagcaggtgtccccttctcctgctttaaataacagcagtg
taaccgtgcctttccttggggtttgcacatccactgtaacaggtgactgcagggaacagc
ccatcttgtgcctattggtgctgactccccagtatgaagttcgtgcagtttgtaaatgca
ttgggttttgcagcccaagtgccaattaaccaatccttctaatgacacgctgcctttctt
ctccctcatcgctcccgttgttaattacacgttccactgtgtggtactgtgagtaaattg
ctgcctggaacgaaacaataaaatgtccaaactttctttgaaggcatagatccaggtcga
ggtcccgtgaacgccggtctagatccagagatcgcggtcgtggaggtggaggaggaggag
gaggaggccgtgagcgtgacaggaggcggtcaagagatcgtgaacgatccggtcgattct
gagccatgccatttttactgtatgtctgctagaaagtgttgtagtttgaccaaacaagtt
cataatgacattttttttaaagatgggcttctgaataaaaaatttgtagtgatacagtat
tctttgtgtaacttgtttcttgtggggggagtctttttaactgtcattcctctatcttga
caaatacctggattaagtctgcctgagggaaaggtggtaaatgtattggaggagcgccag
ttttggtttaaggttttttttatttgggtataatttgaactgttgatgaaaatgtgtgtg
tatataatataaaatattatatacatagtaaaaataatatactgcttaagaaacagttac
tcacataagtttcccttttctgctatgctgtctgcttatttaggttagtttaggcacatt
taagaggaaggctgtgcgaaatgcatttatttaccgagtagaaacgcttagttacaaaaa
tgtatgtttgtttgttaccagaagtctgtgctctgtctatcaatgtgactgtggcattta
caataaatccaatttcttggtgtaaaatctaaagcctattttctaagcactctggagtag
ttgagttgctactcctggctgcctattttctaagcactctggtgtagttgagtggctgct
cctggctgtgccagagttcatagttcaggtttttataattcttgactaaattcctttctt
gagctggaaagaaagttgcctagtgcagtgtgggaaaaaaatatttttattgcaatgatt
cataataggcaggtgagggttttgtgaaaaaaaatcaccaaaattatgcttcttgcaaca
tgatagagaagtgctgtggaaggaaatgcaaggtcctaaatacaaggatcaaatttctta
agagactctatgctctcacctgtcatttaatgaaaagcattttgttagcattcaaggtca
tagaaatctaattggatgctagtggaaaataaatcttttttccacctttctgatagtctg
gagtatgatgaaagctaatggacagatggcagttccttcacatacttttatttttctgag
cttgaattgcacaatcgctgaacatcacaggttgtgtcccaaagtggtaaaactccatgg
aaatgttggaatcttgagacatgctttgtgcagtggttgacttgcagtttcacctcattc
atgtctgctttttttcaaagtataacataggaaggggttttggtcactgatcatatttct
gcaagatataacttaatgtacacgaagttacacaataaaacacagctttccagtggggga
gagaatttactagagcttccttagttctgagccagatagcctgctaaatgataaatctgc
ttcttggtgattattaaaaaaaggaaataggatatggatgcatcacatagatgattaaca
aaccagcttctctctgcctctaaaataaatacaaaaccattttgctcactggaacttgga
attggaaaatgatattgaaaagtgagctttctaaattaatctgctttgcttcttacaact
aaattcttgcaccagttcagtttgaatttattttgttcccactgggtggtttggccaacc
agactttggaacttggtgtgccaggaccctttttgaagaaatatcactcaagcagtgaag
cccatctccacacaatgttttgttcgaagtacataaatcaaatgatgctttactggaaga
aattgagcagtacctggcattaaataactgagctgaaaggtatttctgctgggcattagg
aatttcacattgataatttagttcttgcagtttacaggatattcatccagttccattttt
ctcttcagtgaaattcaggattattggtgagctaatttaaatctcaagctacaaaaggtg
aggatagtctttgcttttgttttttaaacagtatctagtacaacatggacactatttaaa
aggtttaagatttgctctgtaaagctagtttagaagttagttctataaagttagtttaac
acaagtacaaatgtgtccctggaatggctttaatctgtttgtctaaaccctgtttcactg
caggtatatttttgcatgaacagatagtggaaggttgatttttccctctcccccagtaca
attttacttaagaaagcattcttgaattccaccaaatgtataattttatgatctgattgc
acagctgcccaaaaattacccatttaactggaatatgtcagaatgggcactgaaagcagc
ggaatttaatggatactctggtgggtgcctagtgacaacattcagcatgaacttaggttt
gccttttgagactgtgctaccagtgaaattcatcaaatttgaaatttaaactgcaccgat
ttggttaaacatttacacctgatagacccaagtgttggttcaccaatacaaaccaagtgg
aaatcctacctcccccttttcttgttgctcacaatgtcttttaagatttgttttttcccc
ctcctccccaaggttcctgcttctcaagtacttcattgttgactcttctgttgaacagtg
gatcttaatttatggaattcctttacctcaaataagtgacagcatacaggatttactgaa
gtctgagtcaattaggttgaaactgttaatcccaagtggcttcctcttctttgtatttgg
ctcttattctgtgaaaatgctgcttgtccatgaatatgatgtatgttgagactgtaaaac
caaatggagaaaacttgttcaaaataaagcctttttttataagaatctgacaaaaattat
ccctttacttcagattggatgctgctctctaaatatctaatgaggacatagactaaagtt
tcaaattcttagatcttaagctattatttgagcaattctttgccttctgttttccagagc
tggtgaagcatgtcttcagctaaaacatcgctagcctctccatatttccttgataaagtt
gaattttaagagtgcaacttggggttaggagttgggggggttggtttgggttcttttaat
tgatagggttttttggtagggttagaaagagcctgcaaatttctgttgtggtctgcagag
agcaagaaagctcatttgtgacagaaggaatgtgcttaattgaagaaataggtaatcaaa
aggtgtcatgactttttaaagatgattcctcctggtgttgcactgttcaagctgcaaaat
tttgggtgttaacaattgtgcaacagcaccttaaactgcatctactgtctttgatacatc
agaagtgaaactgctttcatagcagctggggagggtgtgggtaaataatttcattctcca
gacactgctgtgctgaagagtccctaaaaacagtcctggtcgggaagcgttccagctgaa
aagcaggactgagctgtagtttcttttcagctggtaaggaagtaatggctgagtggcaag
gctgtcacaggagagaatatttgtacctgcatttgccacttcctgcaaggctgaagctga
gctgtgttagtgcacagttgtgccctggagcaactggatttcagttttaaaaaaccaatg
ttacatccagatgtctgtagaataaactactgtatcttcacgttgaattgatacatggtg
ctttctaaagccatccactagtatttctgaattcctccaattagctgatgttgtttttta
ttaatcatagaattatctgggttggaagggac
>TE_00000060_inc#CLASSII/MITE
gtcacttatggggcctggctccagataatacacaatgcaacagtcagcaaagagtatgtt
taggtgttctggggcttggggattgtttgaaatgtttctgaactgcctcaaaatgtgatt
tttgtatttctggtctacttcatggctgatctgtctttcaatttagtaccgcaatgccag
caaccccctgacgcactatgacaccacagctgaggagatcctgcagcagtgtgatggtag
gtctgctctgctgctaaaccccccttcaacaagctcctggtagtgctctgttgttctgta
cttggggaatgagagctgggctggatgagaaatgcagaggttttgataaagccaacccca
tatatatcctgtgtgtcattagagaattaccatatttcagaagtcacagtcgtgaccatt
aaagaagaattctttggtttttagattcccctgcttgtgatgagatggagaaagcagtgc
ttaagtgac
>TE_00000062_inc#CLASSII/TIR
actacatggaagcaaagggagagcaaggcatgcaagaccctgtttcataggtccctgcta
ctaaaattaatactccagacagggtccttggcagggagctgtgctatagcacagggaagg
agggataaaaagaatgaacactggctgcacatggagcagagcagagctgcttgtgcacca
ccactctgctgagctcccaccctgtgctgcagttctggcaccatcttactctaacctgtt
ccaaataaccataacataatccccaaaacccagggctgctcagggggcatgagccagggc
ctcaacatcacggggtactcagtgtctcaacaggaactccgagtgtaggcagactgacaa
aatacacagatacagggagagctggtttgaaatgaaacccataaatcctgctgcaagtat
gtacagcagtaaactgccctttgtcatctgttcagcacattccaagcaggaaaaactaca
ccctaggagaaacagactgcaacttcaccaggactgcagctaagagtggtgggaaaaggt
aaaggtcgtttcttctaattgcttaagatatctaaagcaaggtctgctccaatgccacag
gagctgcttctactggactctactttagaattaccaagggcaggacaaaattgcactata
tggcacgtccttgctcagccaaccatttttaacaggcaaaaacaggtgagaaaaatactt
ttggctcaaattaacctattgtttcccttcccccatcccataatacattaaggctatgct
gtgaagccacatctgtgtttagcatgctatgcttttgacctataagcagttatttcttca
tagcccaacaattaaaggaaactccaaattcagaagcctccaaatcatatttctggtcca
ctggacttctatagctagcccacataactgagatgtatcccatttttctccaagctccta
accaagatgtatatgctagaacactagttatcctgggcccattctgcagtcacaggagag
aaagaggcatctttatttggtgctaaaagtctcaggggaggtgaatcacccttggccaag
tacacaaagcccaacaggatgactctgggctcagctgggcattcaggtgacctgacacag
ctaccaggctcagccaccctgttttcagtgtcacctaaatacaagacagtattgagtagt
ttggatcgtgtctctcttagatttccagtgttaggaggcattgcagtacctataggggat
aggctgaagagaagtttctctgtttctcactctaccacgtgtacaatgtgaaaaattcca
tacctgtttaaaggaagatccattaggtgttgttagaagctgaggagtttgatgatggac
attgtgaaggagagggtagaactatcccaagttaatataaacaattaacattgaatttta
agacaaatatattaatcttctgccttacccaaaatacttaagtgaaactgatggcttgtc
ctacaagtgcttgtagacaaacattcccatgagtcctgagggttcaaccaagtatttacc
tgatcttctcctcacatagatgtaaaacagtattgccaagagaatcagcactaatgcaac
tccaagtaaaactccaaggacaatcactgctactctccaggaggaatagttgtcagttga
tggctgaacagacagagctgaaaattcaaaacacattttagaaatgttagctcgaaacag
taaaaagtgggtgtaagaaatcctggagccctaagtgacagctgtgttttactgcttggc
agctttgaaacttttgaataatattgaaaatgtttttgtatgtagtgaagatttgttaac
tagaaatcttttctgagggttcttgtgatctcttggtgacacccataacagctgctctga
ggattttcttgatggaatctgagagtctttagatcctttagtgtgaagaggacccatcct
ttgaatctggaattgggtatacgcaatcactctttaaaatagatccataatctgtatgaa
atcactatgtgttcagtgaatgtttaagtaggttacttgaactatttgaacttcttaaaa
gaaagaagttaatttatcatcttaaaagcagtagatctgaccctttagtccccacaccat
tacagagaagctgtttcagtatcacttacgttgcactattactttagtttggttcccaaa
ctcgttccttataattttagtcaggctggtccatataaaataaacatccacaggctcttc
ttttggcaacagggagagaaaatcaacaaccacactgccaggtctgaacccaagcacgac
gatatcgaagcggtcattgttcagttcagcgcgcatgtctctaacaacctgtgcaaggtg
aaattgatatttattccacttgtcactcagctgaggcagagcaggaatgcacacatcctg
cacacatcaggatattaattttcttcacttactattcttccaaggtaattggtttgaaac
aacaaataaaaaacttattgaaagaggattccggagcaacgcattgtctgtggttgaaaa
tgtgaaatctaagtttgacttccaaagctccaatctgtttagctagttatcaatgaataa
tgcattaaaacaagttgtcctcctccacaaacccatatgggaccccgactgtacgaaact
tggaatctacaaagagcacccaatatttctaaagttatgttcagtgtcccctaacttttt
ttaacatgtgcaactaaacttcaagcatggtccttgaactaccagcacacactaactgca
cagaacttgatgttagaggtctaaaacttttttttgccaccagattttcaaagtcatgat
gctagagaatacctatgcaaagagagacaggggtgtgatttgcctctcaatcattctggc
ataaaccgagtgtaatcccatgacaccaatcaaaatcaaatcaattgcactgatatctcc
aaaagtagagtcttgcttagtgcttccataaggatatagagcaagaacaagcagtcccct
tttttagataagactggttgatatgtttttgtcaggactgttcttttcagaaaattaagt
gtttgattcaacccactaagagaagttatcttctcactgtggataaatatggtattttac
ctgaaaagtctgaaagattgctatttttcatagatgataacagaccttgttctgagtcac
tgctcagttttctgcctccatcttttctgtgagatatatcccaatgtcagactttacatc
acattaagttctttggccagagacttcaaaaatgcttttcttttcctcaccttgatgagc
agtctggataggaaacctgacttatgcaggtaaaactgtaaaatttcaaagctagtacta
caaagtggtagtactgtggaatataaaagaagtagttcaacattcagattgaaaaaataa
atccagtacataaattgtctatatttccaatcattttagtacagcctctctttgattttg
tcattttttgaagaaaaggtgacactttgcacaaggtaaaagcttcttaaaagccagtaa
agggattcctgttgcattcagtcaggttggatgaaaccttctaaatttactaaagtaaat
tttttatccatgaagt
>TE_00000064_inc#CLASSII/MITE
actgagaaatttaccatgtggatggaagtgattgaggagaaggctcggtcttcatatgga
aacctgtgaaatttgcaaatgttcttggaaatcccaaatcttctaaatgtaacttaaaaa
tgaagtaaattagaatttccttagacttgccttccatttcttatggcatatttgggagct
atcttgagtaattcatacagtacttgtcttaaatagtgtctggtttgtacttggtgtgtt
tcttcagcttttgtctatggttctgtccactgatacgagcaagggaagaggaagaaaaga
agcctgttgccctcagcccccagtctacagtgccccttttgtagatggaaaattttatgt
tttccctggcttcatagagtgggctccagggtaaaatatgtgctgttaggtctgtttgct
cttcacagcagtgcaagtgctccagaggggcaacctcatcatcctgcttcaggtactcaa
attgaatacctaatctgggctttttccaagagagtctgggcatccttcttttgactttcc
attttagagtagccttttttttctcact
>TE_00000065_inc#CLASSII/TIR
actgttaacgtgatttactcggatttctgagaggtatctgaaaggtcctgtgggcccctt
tgataaaagaaaaaccagtacaaaggcagcaaacacacaaaggttggttaaagttgtcct
tgtttttggaaaatgggagtgatgcgggtaataagggtgttaacatcaggtttctccagg
aatctgctcttggttcagtctgttgagcatcttcagagctaataacaataaatcccaggt
gaggacacagacatgaataagcaggaaagacaactggttactgatacagccttgcctcga
tctcctgaggagctgcattcatctgaagaacacgcattttactaaggtgacatgccaggg
cacacatccagggacaaaggcaggagttctcacttgtagcatggggcagcgcattcccaa
ggcagcggctctggaaaggaggcagaggcaggagcaggtaatcaatcaagcatgagctgt
ggtgcagaggcattgctgaacagcaatgaaaaaaggaggcagggggcaggacttctgatt
attagcgagatcaccccgggaatgccatctgctccaatgtcaacgcctcgacaaagggat
gctgacagcttggaggtgatgaaccgtgtgaggtctgcgcaatttgcctcagcagagggg
aaggtgcagctctcaaatattagtccagataataaaaaatacagcatttgaagtaataaa
tgcttcagtctgtcaaaagctggcgatgtcaaatgacttgaagtttcaaaggtgcagagt
tcctgcggctgctgtgagcataaatcagatttgcaggtgctccgtgcctctcggagcatt
tctacttaggagctcagacatgaagccaggaacatgaattttattgactgcttctgaaat
tcttgtctggaatcggggaatatcaagagcaagctggttttgtcacacacaccttgaaac
catctcagaagaatctgcctgtttttcagctaaaggcacgtgggatcctgcaagccttcc
ttgccttagctgtgtgtaccttcacatagaaggactgatttgtttgctcaaaaagccaag
cagcagctccagcggaacaatctgcttccgatgccaggcttccaagctaatctgaatcct
ggtattgcagtctttcctctctgctctgctcaaatctggagttttcatccaaattttcct
aattttggaggaattcttatttggctagggatcccgagttaccatctttgagatgtactt
tgtcaggatgttaacttataaatatggcagaataactgactaagtttcctcctctccaag
cactaagcaaccagacaagggaaaatgtcgagtttttggccgtatttgacacaggagttc
agcacagctttcaaatttttttccttcagatacatttagcagcatctattcaaggagctg
tgcagaaatactgtgagtgctttggcatgttctcttgcaatcccaacactgctctttgag
ggaaaggcaccacagaaatatttcaggtaccgtgctgcccatgaatcatgcaaaatgctc
ccgctccagtgagggtttcttttaacagt
>TE_00000066_inc#CLASSII/TIR
gagaagtagtttagatttattatgatttgggaagcggctttttacaagaaggaatagaga
aattgggctcagagtggaacagtggcaaaatgtgtgggcagaaatgaagtgactttgtgt
ttctcataatgtactcgaaatcccattagttttctgcactgtcaccctggaagcattgga
gagacactgaggagaagcaattaggccaggtctcagcacaaccagctgcctctgacacag
tccaaatgtgtccatatgttcccaaaagaagagggaatgtttctctccacttctgaaatg
ccaggggagaggtcaagccgtgagtgctgcaggctcagaggagcaggggattcagataga
gttgttttccagttaaaaccctttcactgagaacttgaatatttaacatttcacacttaa
aaaaaaataaatccccacttccttttttttctcatctcccagtgtcattcacctcttttg
tcagcataaaagtctgaatttaaataaaatttacagcccctaactaaggaaatttgtcaa
attgcataatgtctgcaaatgagaaatgagaagttgtgaagggcaaggggtgggaagagg
aaactgcacaggtgttctgttgcattcaagctggaggggaaaggtgggataaaatcacca
tgttatccaaattatctctccccttggctgtgtgttgtgcctgggagagggattctatta
attccttctatgaattctttcccttactgaactttggtagccctgtgcttttgcttgatg
gtgtcaatttgtgcttcctaggtttaattatctgggaaatcttagaattccatgcctgtg
gtagaattactaggcaaagggattaggatgctatcctcagtcagcatgggatggaaaagg
gggagctgaaaacaaggttctgttccattgtttgaccacttttcatcccaagtgactata
tggatgtatttaaaattcctaaaatattaaaattttgtttaaaaattctgaaactagtac
atcccttcaaaatactgcattgcttaaaaagcaaagacttaagcaatagagtcctaagtt
gtgttgaagtactttttaaagctgattcaaaactttgttacttgctgctctgttaaatca
acatatttcatctcccacttctc
>TE_00000068_inc#CLASSII/TIR
tgaatcagatgaaattatatacttgctatcagcatatattgaaatatttcattttgactt
gcttttctacatctatattagtctttgggaggaagaaaaccaaaaagataattttgaact
taaaactagaactttttaatcttgaaagtatctaaatagaatatttgagcaatttcaaaa
tgctctctgcttttttaaatgaaaagcaaattgacacatttccttgcaaataactttatt
tttaaagaaagggccttttttgaggcaaaattgtctaaaatatttcctgcttactctatc
atgtgacaaacatatattttgcacttcttcaattgttgtgcttgtgattttgtacaatgt
gaagcattgtacaaaaattatcattttaagctgtgagttttcatgttcattcttaaagag
aaagaagtacgtgatagcagagatatatggaaaatctagtttcaaaggctttggctgtga
ataagtctcatacactcatggaaataagagcactgaaagcaccagaagttgtgtgcttag
tgatttacttgaggtcagtgtgtgttacgccattatgaatacattacataagacctgcac
atagatagttacactgcaaataattttgaatacagccatgcagtaattgctgccctgagc
tttcacctcctttgggttttcccctggtgcctgggaagcctgtgcagtgcatgtcttgag
ccagagcagtgtgaacagcagcaagacagagtccttgggataccaggggtgttctctgag
gaggcctcatattctactgccagctgggtgactgatcacttgccttctcccagcatcagc
cctccatttaactggggggaaatcccttggtattttgctacttcctaatatcatcgtgtt
gaaatgtttcagtgttgtttcaggaaggcttaaaggcacagctcttaatagcattgtcat
tcaaactggttataccttgcttttttacagttcttgtgaaggaatatctgctttcagcca
gaaatgtgagcactgtgccttctattcttgtgcagggtcatcagctgtggcagtagcact
gaagacaaatatatcccctcctctcctgtcttgcataaccttttctattgtttgctaatt
gagtgcttcagagttgaggttgcttctgatcagtgctggctcaattactagacatacaga
agggtaaatatgttctgaatattattttcacttttctgtgatgcagctaggagaggtttt
tattttgagctatccagtctcttgttagacctgccttccaagtctggatgattaaaggga
tattgtatatctctgagaaaagagctttagctgttcagggtcagaacatgagtttctgtc
agtagctcagttaaaatgcatgtctgtgcagtgtgtgcagttgctgttgacagacactcc
ctgttagctgggactgtgttggtagtctggagcattatatcccattttgggcactcaaca
gcaagaagggggcagagtacagtgacaataatcagagatcctgatttacaaggaggtctg
attta
>TE_00000071_inc#CLASSII/TIR
actggcagcagccagcagcaatcacttgggggaagaaactctgacgaaaccatcagtaga
aaaaagaaataagggcttcagaggaggattctctcctgcccccacttccccagtgcttcc
tgagtgaagtgaccactataatatcccaaaataaatgattcatggatgtctgtatgtgta
aaaaatacatcataacacctgcattgctatttcccatcttatagaggcaccttacactct
ctgctctgacaacccagcacctcagccaaaattctttggtttgtttgctttatgctcact
ctaaatcacaaagcacatctaccacagtaagttactatgagcaaacaagcttaagtaata
agagtaatacacatttttaaattaaaagaacttcttctgtctgttccctaactgatttta
cactgataaattactttttattgctgtaaatcaaagtggcactgcaaataaaattgagct
gaaggagagtgaaggaaacatacttcaagagggaagaaaatgaaattgtctcaggcttgt
cgagcattctaatgtcctctgaaatacctcttttcctcaccagccctttggagcaaccaa
aggagactccccctcagagcatatggaagttcagtgcagacaaagccaataaaacgtaga
gctacataccaaaccaccaagcatgaataccttgacattaaggtaattccagcagccagg
gatctaaccagcacattaccactgcttccagggagcacattatcagcgagccgaagccag
cttgcatacacgcaaaaatgttcctcttgcatggagccagctttgcttgtgcaagatctc
tcttggcagacacaagtgattaaaagcgtacaggagcatgacttgttcgaagggcctcag
ctgttttctttttttcccaatcagatatggctttgccactggagcaaatcctcacacatg
cttcgctgccactccgatacgggggcagagcttgagctgttttttcaagcggcaaaaaac
cattagcaggcttggcatcgggaaaatgaaaaggcaggggtgaggaaagaaaacactgag
gagggctgcataatcttcagatctttcctaggtctgatgtggttcagtaggttacaaaag
tgcctcctgaattctcagtgctctgcgtagcatgaacatcctcctccctctgggctgtgc
accaggttatgctgtacaactgtcaaccagcaaaatcctcctcgggggctgagttatgga
attcaaaaggagcagaagaggagggagggagggaaggagaagctgcaaaagggtgctttg
cctctggcatagccacacggctggacactgctaccctgggctgcaaaaagagcccttcag
tgctaggagccaccagggagtggtgacaggcaggcttgaaaagctaaacttacacatttt
ggggttttatcacagaaagactgagacaagagaaccgtaaatacaccccaagtcaaaatc
agctcccaaagctgtgccttcagctgccaccttggagccacccatcagcacagggcagcc
ctgggaatggtcactctctccattttgggcaccaggagcaggtgaaagcaggggcacgtc
ccagggcaggacagggagggctaaggggtgcagtggtcaagccagagatgggttttacat
cagtcacagcaaagccagggcaacaaccattcacagagcagtggtaaggaagtgaaaacc
caaatccatctgtctctcctaggctgctgactgctgggcatggaagatgaattaaaggtg
ggcaagtctcaggtgtgttgtctctgagggagatttgcccaggaatgttgttgtttccca
gggcagggtgtaaggctttgcagtaactatggatttacacagaggagcctccttcggagc
tacactgatgcaaagaaatagaaaaacaaccaagaaggcagagaggaggcaaaagatgac
tcaaagcttgttaaaattagtggacaagctcccagt
>TE_00000075_inc#CLASSII/TIR
aaaacctcatccagctgcacagcaatctcatccacctcactcttgctctcaccatcagca
catttgctgcactcagtctttaggttctgcagggtgctgcactgctccttgagcgttgct
atttcccccaaggcctgctcatacagagctgtcacctcggccaaactcctcccgtcagtg
cttccttctccaaaggagggaactgtctccgttgcctgatggcacatttccttttttaca
tatttattattcatctccaaaagctgctgttccagtgtttccacttgtttggttaacgct
tcacatttgctttggtacatttctttttctctgttcaataattgcagctgatttttcagt
tcattttccatctctacagatgtctcaggaacaccattcaccttctgctgttccctttcc
aaccctgccacaggaacctggactgggatgtcttccacctcttcctttttcaccaccagg
tttgggagctctgtctgtgttgctgagctcagctgttcattttttgcctctgaagtggtt
gcactgcagggttctcccacgggagagtttacattctgcttttcctcctgatccaaacag
atacattccgtttttaccacgggaacatcaggatctgctgaaggctttggagtgctgctc
tcctctaaaatgatgacatcttcatcatcatcttcctcctcatggttgttgaatgttttg
tcaccgagccgaggtgtctttagggacacaggtgtcacacaactctgtgtcttccttttg
agactgaggaggaaaacattaaaataatcagtttattgctcagatgctgccaaatcattc
gtttccagccatgttcagtgtttttctgagcactgttcaaaaaccaccactccagaacta
gaaagggatgtccccctgcaggggatttcaatttgtgtagccagactaaattcctgtaaa
aacaagtgcctgccatcaacacactcacacattattctgaaacagactcagtattcccag
gaacatccctacaggagaacagcctgtggataacacaaactctgctcctaagcagacaaa
tcactaaaaatgctccttgtcattttgttgcattcacttttgtacttgacaaagtctcca
ggtccctttaacctggagcttcctgtgctcccagaattcccacaggaattttagtagctg
aagctgcccccaacaccatcattttccttaagaagttattaattttaaaaataaacagga
atctactttgtgcaggtccactcacctgctgtcaggatccaaatgaggggaagatacttt
aattaaaataggcagagatcttctaacagaagcatctgatgattttggtaaaagtaatct
tggaagagcttcctttgcattcggagttgagaatgttttgaagtctttacttgaagaaac
agatgtttttaaaaacatttcattattgatctataagacaatgtaagttaagaatggaaa
taaacagatattagtagattcttcgggatagatttaagcagttctttatataccaacacc
taaaattctgacacctacatatccaagtacctccttgaacccaggctcaggattttggga
cgagaaaggctggctagactattgcaaatcccagttttccatttgaaagtgctgtgcaga
atcccaggcaagagcttttcccaagctgtgtctctgtctggagtttgcccatcagacaca
aactccaggacagacatccctgggaaagatgctcagggttcactcagtttgcccaaaatg
agcaatttttgtttcacttctagaaattacttttgtactgggggagatctaatggcagag
aaacaataaaatgaaataaataggttaaaacaacacatgcagcatctcttctccagaaat
gatcttaggtcagcaattgactttgaatgcaactgaaattaaatcacacttagcaaattt
gattctgagttacaattcagacattcccatcaaacaccttggtctgcatctggatttaat
ctgaatttgagcatctccttgcacaagtgtagctgttccagctctgtccatccccacccc
ctgagatccccacttttaagggtatctttactttcatatcctcatgacatctctctccaa
caaatcccccttcaagaattgggttcatgccataaaaacagccacaagtgactgacatat
cttttagttttggcgaaaggcctttgtccctctcaaacactttcctaatgagacagaaat
ggtggattttccatcactgagcagcaaagaaaggggattttgggtttcctcatggtgagc
aaatcctgcagagccatcagagtaaaactggatgttaaagcagacatttgtacccagggc
aggctcctgccagcttcaggagttacctggtggctgtactccagtcgcctcttcagtttt
tccctgtccctgcacagcagcaaggaaaaaatataaattaaaagcttagattcaaactgt
tcattcattataaagacgaaatctaagatctaaaagcaaacacagtactcctcatctcag
ctagatacaataatcaaagtactcttgtttattaaatgaaaatttcctcaagaacctgga
agcttgtatggtctgaagttagcttaacctcaagtaagttccctctcagattatttattt
ttaaaatattgaaacaaccccaaactctcctttctagaatgtgagccagcattacaatta
cccaaatcagtttttgtcatacactgtaatacaccttagcaaagaaccctttaattctta
aataaatgtattgagctttt
>TE_00000076_inc#CLASSII/MITE
caatccagcctttggacatctacaccaagaacagaatttgctccacgacattttggaggt
caataatattcagcaacctccttgaagctgaaaactcaaaacctccctggggagcttctt
ttgaggttccagctcatggttttagggcacaaattgcaggtgtgaaagtttcttttagga
gaagctgcagggttcactgggacaaaatcacttcctttggttttcagcttcaaggaggtt
ggtgaatattattgacctccaaaatgttgtggggcaaattctgttcttggtgtagatgtc
caaaggctggattg
>TE_00000077_inc#CLASSII/TIR
acagaccagctggagtttccttgttctgagcagagtttgttgaacagacaccaacaaagt
ccttcttgttccaacccaggcaccgcctctgccaaatctgcagctgcgtcccctctccaa
agccacagagttttgggtgaccatcaatacctcagctgatgacaataaatagacacagaa
tccctgagctctctggcaaacaaaaaggagctgcctcgtgtcactgtcacacaacaaatg
atttccgttcaccccgagctttgagtgaatttcaatcgcaggcttaaagaatcagccttg
gtttccccaggggaattcggggctcttttcagtggtcagcaaaaggaaggcccagactgt
tcattaatattttaaaaagccaaacaccaaaatgacacgagggatgatggattttctgtg
ctgcctttacattaaagcaaagcaatcaggactttcgagctgaggatcagttaaaggaaa
gctccctcagatcccagcagggcttctgggatcacagttctttctcctacaccggtggct
ggatcctccactggtttttttcctggtgcttccctgactgggctttgaactctccaaggt
gtcagccctgcctctcgagagcagaagttgtaatatttggaattagaccccttaaaaagg
atgggagatcctcattcagcagcagctgacagcagccatgcctgcagacatcacccagct
ctaggctcagcccttctggtccagactgctctgt
>TE_00000081_inc#CLASSII/TIR
agaggtggatcggctcttctggcgagcaggagacttcgagtgtctgcttacagatctctg
tggagactctttgtcagaagctttatcaacagatttggatctggatttttcacgttcgga
agactcagaacgtctgctttcagggacaaaggaagagtcctgttcctctgactgctcaag
aggcatggaatcctgcttttcttcatctgccaaagagggctccgcatcttctccctcctc
ttcaccactggaagactctgactcatgctcatctgatgatgtggactctctttgttcagc
tgtcaatgagggctctgcatcctctccttcttcttcaccagtggtagacctcgattcagc
gccatcaggggatgcagaacgtctgtgttcggctgtcagaggttccacatcctcagcttc
ttcaccagcagtagaccttgactcttgctcatctgatgaagtggaatctctttgttcagc
tgcagaggagggttccacatcctctgcatcttcaccagcagtagaccttgactcgtgttc
atctgaagatgtggagtgtctacgctcagctgtcagagagagctcctgatcctctgcttc
ctcgccaacggttgaccttgactcacgtccatcaggagacacagagcgacgttcagctgt
caaatcctctgcttcttcatcagctgtagaccttgactcatggtcatcagaagatgtgga
gtgtctacgttcagcagtcaaggagggctccccatcttctgcatcttccccagcagcaga
ccttgactcacggtcgtctgaggatacggagtctcttcttccagctggcaaggagccttc
tgcgtcctctgcctcttctcctgcagttgaccttgactcgtgctcatctgaggactcaga
gcacctacgttctgttgtcaaaggctgctccagatcctctgcttcttcaccaatgctaga
tcttgactcgtgctcatcaggggaagtggaacgcctctccaaatcatccatttcttcatc
tacagtagatttctggtcatgaccctcaggggacacagatcgtctacgttcagaagtcac
agaggactccagaccctcttcctccatgggagacttcagctcgtgaccttcctgatagga
ggatgtggagtatctacgctcagatctcacagagggctccagatcccccatttcttcacc
agggcctgacctcacactgtagttatcaggagacaccgagcgcccaccttcaggcattgc
atgatccattttttcaacaggaatggatttcaagtcattgtcatcaggggacatggaagc
tctatcgttcagtgtcaaaggttcaagaccgtctacttttccagcactggtgaatctcaa
ctcctgcccatcaggggatgctccatgttccctttcaggtgttggagaatggtcccgcac
atctgctttctggagagaggtgaaactcacctcctggctctcaaaaaagagatggtcacg
ttcagctgtcaaagcagaatccacaccctctgttttctcagcgtgtgccaatcttgactc
atactcttcaggtgacatcgcatgttcagatgtcagagaaggttccttggctattactct
ttcagcagggctggactgcagctcctgaccttcaggggtcatgggacattcaccttcaga
caaggacaactcctgcacctct
>TE_00000084_inc#CLASSII/TIR
actgtgcctgtggagctgtgatccaattcccatgggagaggactctgctcacggctcagg
aatcgcagggccctggtgcaggggggagctggggtgtccctctgtccccactgacctggc
cgggagcacatccccagcaggcccccagtgccctgatcccactgtgctggaagcctggga
agggctggaagaagaggccagcagccagcagctcgtaaaatagactacatgctttattgg
attgaaaagttttatgcaaccttaaatcaagagttggcagatgcgtcaacagttgccgtt
tggtggatccccaaccccttctccagaaacatccacaggtctctgccaccacaagcagct
ccagccccggcccccctggccccgctcccggggggccctgcccgtgatagcggggtgccc
agggaatcagggtgccaagccagcggccgtggggccaagcgcatccccccgtccccaggg
aaatgcaggcacttaagtcattgagaggaatttttcacttatcccaaagcaacagtgaaa
ttgtttaactcccacctacggaacaaaaaaacacctttgtagcccttcctgaattgtcaa
gacacaaatatattactctggcataaagcaaggccccgggggctctcggcatccggcctg
gcctcctcttcctccccctgtgcatcctcctctgcctcggcaggagcagccccctcccca
cgcctggggacgtgtgggacagtggtttgggggctggggatggagagagtggtgaggaca
gggaccctgggctcgagggtcatgtggtgccagggagccgcctcgagtggggcaggaggg
ggcctgggggttcccctggcagccccagtgctgggggatgctcctggagggagctgggag
aggggagcaaggggatggagcaaggctcagccctggggatggaatggtgctcagccctgg
ggatggggcagggctcatccctagggacaggctcagccctcagagggaggaggactcagc
cacagttgctgccctgagtggggaccccctcggaggccagggctgtgatggggacacacc
gagccgggggctgtgagcagcaggatgtgacccacaatgtgctgagggagcacgggagag
cccctgcgagcggctcaggacggactgagacccgggtcaggctgtgctggcacgggctgg
cacagccaaggacgccgcggcgtgtggcctcagggcaagggggacactccctgtgtgagc
ctcctgcgtccctcgggagggcacagagcccccggcacccggcctgctccagggggtgga
gcaaggacagcgggaggacactgtcacggtccggccacccaggcacagcccgtcccctgc
cctggagagccccgctgtgtcctggtccctccctctggccctgcccagccaggacagggg
acacgcgacgggtctgctcccgagagccccccctcttcctgtggatgtggtggctggacc
tcgctctgcaccagcacccctcgggatggcccttccctcactgtcccttgtcaccagggt
cctcggccgggtccctggggcacggcgggttcggaggagtccaggggactggggagggtg
cccggggaagtaaacccggggacaggcgtgggctcctcccccgcggcgtcccaaccttcc
ccagccaccgggcagagcagtgcggggacagccccgtccccgcgagcccccaggcgggac
gtggggaccgggagcacacaagtaccggcaagggcagagtcctcccctgctcctgcgtag
cgagagctgctcaggaggggatccccctcccaggggcgtagccatgggggccggggtgga
aaagtgactcggagaaatgagggagaaccgctgcgacctgagtcaccccgggcgggagcg
cggagcagccggcgccgccccgaccctccatcagcctgtgcaaaagttggaggaggcagg
aaaacaaattaataacaacaacaccacattgaaaccaaacccaaaggccgcgtggctgag
cagagcaggagtaactggaagccatgcacagcaaagccgggaccgcagcggtcggagggg
agggcaggggcggctcttctcccggggtagccggcggcgtcgcggtttttcgtctcggag
atcaggaaataaataagtttaaatagctcctcccgtgccggcgctgggggtgactcgggg
tgcggagggtgccggggccgcgctgcgatcccggtgcacggccggccccgggcccggcgg
gacgcgtccgggggtgtcctccccctacttcttgggcttcttgaagatctttagggggaa
ctttttcttgctctggccgaggtcaacctcgtcgcccgtcaggctgctgtcctcgtcccc
cggactcttcttggcggccagctgcgggatgcgggtgttcctggcgccgctgggccggca
gtcagagatgggggagggggtgtcggggtcggtggagctggggctgtgcgaccgggacga
atccgagtggctgggcttgccggccgtcgggtggctgatctcccccaggctggaggactt
ctccatgccgtggttcaccatcatcatcttcttcatcaccatggggctctcgggcagccg
ctcctgcaaggccgccagggcggagggctccccgtgccggctgccgccgttgggggtggg
cgcgccgggggccgggggcccggggacagcctcctccatggacctggtcagcagcgtggg
ccgggcagccagcagcttgggcgccgagctggggatacgctggtggtcgctcaggtgcgg
gatggaggagtcggagtcgcagcgagttaaatctctgcggtgagagggcggagagagaga
ggggcatcagtgccggccccgcccggcccggccccgcacacacggatggacgcagcggcc
gaggggggcgtggggaccccccagtgactccggggagggggctggcagtgagcccctgcc
cacccccggccgccgccctgcccctggctctgccatccccgtgtgcccccaggggatccc
gggacaggggctcaccgccagcaccccgagcagctgggagggagcggggacggggaagcc
ggatggaggctcattcctccccgatggatcccagcgggacccgagagtgctcccagctcg
ccccaaccccggtgtcccgcaggttcccgggagggcccctcagccctcgccacatccgtg
tgtgggcccgcgccccccgcccctgcccctttcccggctcagccggtgccaacctctaat
cccggcgggaggaattagaggttgggcgctcccacacgaagccatgcccagccccgccgc
tgcacgtggtttgtgcccagcctgtgcctaccggtgacggccaacggggcgagaggagct
cccggagcccctctggagactgggaggcaggaggacgggggaaatgacaagtcacagctc
gctcctcccggctggacgggtgctggccccgcatccccggggcccctgcccaggtgccac
cgtgcccgggcagccgggccaggagctccggtgcttccccctgatcccacggcaacgccg
gaggctgcccggacagcgggatggggtgaggggccccggccctgccccacgcataggagg
ggggtgcagaatgggaggcaaatggagaggaaaggagcgagggggaagagaagcgaaagg
cggtgagaagagatgggaggtgctgacctgtccctcaccccagagccccctgatctctgc
tgctggcacagacccctggacatgggtcaccgaaccttgcctggcactgcacgaggagtc
ccagatcatctcctacggtaccaccatcaacatcagcctggaggcagctaaagagaccgg
cgagacaagggaaaacctccacaacagagctggcacctgtggagacgtccaggcacaact
ggggagatgcttag
>TE_00000086_inc#CLASSII/TIR
actgctctgttgaatcccaggatctcccggcatttcaggtcacagtttgggagacaatta
ggaatcccagccctgtggaaacggttgatgcaactgcaggtaggagtgtggcaatgcaga
ttgtaattgggaaaggcaccggcgggggtcagtgtctcccagggacagctctccccgtcc
cgcggcacagacggtgcccaccgcagcccttccctgctccgcctaaagacgcgtctgcgg
ctcccacctgcctgctgctccccgcttaacttcatttcgcttctccccatcgtttcaggg
atctgagcataagctgttcagccttgatactcagcctggtcacaaccgaagtgctgctgg
atctgtccaagaacaaaactttcctgaacctttgggatggaatgcaggtttcaggtgtct
ccagagtcaggcagcacatgaatgtggctgtttcaggttagctatatgcctctcatcctg
tgtgaatgcaacgaagatcagcccctttgcacggtattctttaggcaaagactgagtttt
aagattccaccaaaagccagaccaattttacaaaggatgtaagcgaggccatgttgcaac
actgaaaccaagccagaaacccagatatttggttaggagggaaaatcacatggttaaaac
ctaattgttgtcttatccagtttgctaaacgcctgtcaatatttgttctgtttctcctgc
atgtgtttgtgcctgcagtatcagaagtgtcaggagagctggactttcagtttcacatgg
actttgagtgaaagggagaaaagttccctgcttttgtacacactacaagtgcaagatgtc
ccttcaaaggtacatagcaaggtactaaaatatgtaaaggtaattgccagcagagtctgg
ctgcctggctggggacagctgctttagagacacctaaactctcacaagcacatggagagc
ccagaggagaaggaaatggatgacagcagctggatgaagcatggctaagaagggaaaggc
tggaaaattcaagctgtttaggccagagaggagacgtgtgaggagagaccgtgttgcaaa
ggaggagatgagtcttttctgctgcatggacgcaggcttgaactgcaagtagaagttgga
ctagaaaaggttttccatggaaagcagggaggtgtgttgggatgtactgaaaggctataa
aaaaaatccagagctcaaactggaaaaaaaaggttagacaaatgtttgtggcatagttaa
tcctgctttggccagcaggagggcaacagaccctctcaaagtccttcctggcctgtttct
atcatccattgataagacataaatcctatgagtttcataactcaggatatattgacagca
aaaatagttttaatcaatgaagctttgtgttttgttttcttttctttcttgcttagatgg
gtttcttttaagggttaagctttctaaagtattcagtcaatttacttcctagacaagtga
gtggaattcttcatgcatctgggtgttagtgggaattcctcattatgtgctgctgaggtg
tgtgtttacacatttatttcaaaagactgtctgaaaggtaagaacaaacccaaaaatctt
cctttctgtccccacaacttacacatgcatatattccaaagaagacaaagagattgggag
ataatatcatgaaataaagcctgtgtcattcctttttcttctataagggatgcccactgc
tgaaatcattttccttggctacctcttgagcagggttggatgatgggaaagctgtagagc
acagatctcttgcatgcaactgagttgaaatccagcacagctgcaacatgagaggtttgc
ggtcacagttgctcatcttttgaccatttttcttgtcctgttctgtacagaagttggtta
ggcagagattaggtagaataatccttcttacctacatgcttcaaaattttgtctatcaca
gacacaagatcctggcactgctataatgaaaagagaggctctgctacttctccttctcta
ttcctgcacttagctgcagatcagaaataaggcagcttcctctaggtgaccaagatttaa
ttttgcaattttccattgcaaaattcttacacttattttaccactctggaagtacaagat
tcacaaagagtgttctgcatatcatcttcgcagacaagtgagaatccttaaatggaaaaa
aacccacattaattttggaaaaaaacaatgagactggatgtttagttgaaatctaccagg
ccaactgacattcatcccagcacagatacagtaaaatgccatgcacaggtatgggaaaca
gattaggaggacccaagatgggaatgagagggagagtcatttcccttgtgggtaaaagtc
agagttgtctttgactctctcaaaactggtgatatgagaattccttcatccctccctctc
tcatcaaggaatgtgtaataagtaaatttttaatgaagtggattaattgttctggcctcc
ttgcaaagtgctgtgagtgtcagtactacaaaatcctagattaaaaaaatataaggaata
gctacattttattaggaaaaaagtgtctcttcacttagtactatataaaacaaaaagaca
aacaggcagaagggtttctgatttgtctctgggcttttgattagaggttactaaacaaca
ctaggcctgatcttagccctgcattcctctttggaatgcagtgtctgttaacactcaggt
caaaacagggcttatgtatacattctgctgacatcaaaggcatgcattggtgcaaatgaa
acagtacttccctgattttcagggagaggttaacccaaacacactttattgagcatggtt
tggtgggtgcagctatcaccctgcccaatactggcatgcatttcatttcaacatctgtat
ttccctccttttgttcttctttcttgcctgcttcctcccatcccatgccccacagcctct
gtgttcctgttagtgatgttcattcctgttcattcctcagttacaaggcctactaggata
tgtcctcatagaaatactaatgcaagaattacttggatgaattacactgaaataatgtga
gacttactcaggtgttttccctaaacacttttcccaggcagtattccaccacctgaatga
cgctgctctcagccacagctcactaacctgccccaaggcctgggaaaaaaaaaccccaat
cagcacagcaaggtgcccctttggggtttggaagagcacaaaacaacttcagtgcagaca
gtcttctagagttgttcagaaggaaacatcctcccacagctcgttgggatcccagggcaa
ttcaccctaatggagtggaatagccatgggatatatccccagaaaccccagcaagtgctg
acacggtaactcctgtagtgcttttcgagtggctgccctcaccagttacataaattaact
cagcaaaaactgctcatatagagagaaaatccctcctgacagaattcttatgaccactaa
gatcatttctcaggactcacctttcctaatatacctctgtaaaatgagcagctgagaaga
ggagaaggtatacattatctgtttgtgataccttacaaatgtcggtgtgttcagtatgac
agagctggctgttggtgactgctctttcctatgccaaatgtgtgctgctagtgacctgta
taaaacacactgaattcaaaacaatttataatcattccataaagttctattgccatctgt
agaacagctctttgcaatttaacaaagagaaagtccatgggctagaaaagtgccccctca
ctgctaataaatttggattagatgcatacgatttaattaactcaatttcataaagctgcg
ttctggtttttgcttgtgcagcttgcatgccagagaaaaacactggcaggctcccaaata
ataagcaaatacagaatattccaaggttggtcttgtgccaccaccagagcagg
>TE_00000090_inc#CLASSII/MITE
actatgaaaagagtgttttcattgctgactttgcatgggtataatcagaggctgggaggt
gcacatttgacatgagaacgacctttaataataggaaggtaattttaaattaaaatcaaa
atggacaaaactattaatatttgtaaaactcttccacagcataagagatattgtaaacat
ttcttaaactgaagaaacaagcaagacactagtttttcttagaccaaaatttaagaaata
tgagagcaggatgttcacctattgttagcgatatttcacagctagcagttaagctccatt
tttatctcatttagtaacgcatatgcagcctgaatctctacaatccacttttcacaggct
tcttagacttatcagctgagattctggagttttttcacagt
>TE_00000093_inc#CLASSII/TIR
agagcagctgtgagttaactgtgagtattcaaccaaattctcagagcacaaagtgtcatt
gttatctctttgctgagtaaacgtcttctggccatatgctcacacttcagattgcaggag
tgtttaacagcagcagcataagaaaatctattaaaacattgctaataaagtctagaagag
acaataatgatgatacaatttgattcaggaatcagtgttgtttggcacacctcttgcttt
ctgcacagttctgtctttcctaagagagataagagactctttcagatattgtttttgcca
gctgtgtactttgtgagcttgaataaaacctcactgatacaagcatgcttcggcgtaaac
caaagcctgcattgttatttcaaatactcagaaatcacagacctactcgattcctcctcc
aaattataaaactatctctaggatattttaaaagaactggttttgctcctcagtctctga
gaggagcctttgcatgttcaaaagctgcataagctcttctgaatttgcatttcaggtaaa
acaccaagctctgaaggagctcagggttttggcaatgctgtgttttgcaaaatgacttct
aatatgcattgttgtttcattgtgcaagtgtggtttgtaaggatgtttccaaaatgctat
gtcccttggacctagacagactaaaggagcgaattttgggaaattcaatacagaaaaatt
aaaagttatctagctgggaaggaataataataataataatttttttagtaaataagggtt
tagaccctcagtgggcagcagctct
>TE_00000094_inc#CLASSII/TIR
actgcaaatcatggagtgtgtgtatacttggtacacaatcattagcaaaagtagatcacg
ggccagcagctctgcaatctttgacttagtgcaggctctgtagggagaaaatgtcatcat
tactaaaacacaaatacagattcctttgttatgtactcaaaattgagagctgtggtagaa
aagaagcttaaaacaacacaggaaggacctttttggaaaacaagacaaaaaagccacact
aacacttcctcccaaaaccaaaccaaacaccaaacttcttttgttggttttcagccatga
aaactctaacaatctgattctgctcaggacccttttcaacatgccatcaacaaacatcat
aagaagattagtgcagaatcctttagggaacttcatgatgtcaacacttctaaaccagaa
gctaaacttatcctctgactctttaaactttttgcaaaaattgtaacaaaactttgtctg
caaaaattgtaacaaacctttgtctgcaaaaattgtaacaaacctttgttcagactgagg
acttccatgtaactttaattgaaataatatttttttaaataatatgaaaaatatttggga
ttaagataccttcagattatttttaatggcaaagtattttacacatggaaatccttctag
gaagagaggatagatgggtagaagatggtgggaggaaaataaggattaggagttaagaca
gcaatgaacctccttcttgcttaattttgtccagtacggtgtgctttcaaatggcttaat
ttgatttctgctgaagtttttctgtcttttaaacagaagtgtaagctgttttttttattg
acttattcattctggaagttctttctaagttaatatccaatagtttatataggtcatcat
taatctgctatgtatttcattgtcgttacttacccttccttactactgccccctcatttt
ttaatgaaaaaaggacattttaagaaattattgtttatcataaaatacttgttcttttgc
agt
>TE_00000098_inc#CLASSII/TIR
acttttgtcatacatggaattagtgctctaaatttctaatatatctgatcttaagccagt
taagttctctcaaattttcattaatagtgtaaaaaacgttgctggcatctacctggtgac
aaatatgagcaaactttgacagccagaagtagaaaatctcatagtaatcaaacctctatg
agatccaaagtgtcatttttttcaggacagaaaaattattatcttcactgtgttggatac
tttgggggttgacagctattacagttttttaatccttttagggtttcttaaatgaatacc
tactattccattattgccactagataacagattctaagtgttgtttttacacagctctaa
ttgtttaaaatggcaagtttctttatttctttcctctggagtttcacatttatccacaga
gagcttctttcagcttccccatcatcatgacagcaatatgtaatcacttaataaagacaa
gatttgtttttcagccaaacaaattatttgtggaagttcttccccaaaggaacaaaaatt
aaatacagtttttacttgtttgcatggctagttttgtgattttatccactctcaaacagt
aactgaaggaataaatgctattctgctaaactttctcaagtaatcctcctttctcactgc
aggcatcttgcaagttaagactgggatatgttttctaagttttattttagttttggactc
caaagctctatgtaagttctatactcttccttacaggaagagtattaaaacatatttttc
aacaaagaaacaacaagatcacctccatgtagaagcactacaacagattttatatttcta
tgctgtaattttgttaaatataagtacactaaggtctggcaaaaatccttttggatgaaa
ttctgatctttaattagagtttactttttttttctctgtgaaactcagatttcatacatt
gactgcatggactttatttattacagtagatttatgcatatacaaaatattttgaagatc
aggccattaagcaagggtataccaccacctgttcaattattcaagctagaaattgattct
ggtgcaatactctcagcttgtctctattttatgtcaggtaattcaactcatgcaggatca
gtatgcaagtgaaagggaaaaaactttctgtttaaacttcagtgattccagatgttctaa
gatcagggagcacagtttgagctattagaagtgctattattgtatagcatatgagcagaa
ccctaaagaaaaaagtcaccaaaaaagaatattcatggtaaaaaaatatttgtttatcca
tactaaattttatatttttgaactcagactggaatttgaactgaaagcattataataaca
ctataagtactgtacttcctgataagtaaataatgagtacatcttcaaatgctactcttt
atggtaataaaacaattttgcaatcccagaaagattccaaaaagtcatgggtaaacttca
gactagcatctgagcagttggatgcctataccctgtaagtatttgaccctttgcctgtca
ttagtttattccatcttcccccaccatgggaaacagcaagatgcctataaaaaatttcca
tcagcagcactgaagtaattcccttccccccatctccccatgactgctctgatttaatag
ccatggaaagttccataagatcattcaacccctgtagttcatagcatccttcaaatgcca
tagaaaccaagattctatggaccagtaaaatagttacccattatcctcaacttctcttct
agtcatgtcttgcttttgacatcgttagggtgatggaaaatatttttcctgccccaaatc
acctttttgtacctgtcactgaaagttttatgaagccatccattgccatcagctcatggc
agagaaggagaactgactcaaataatgtgatttgggtcatgaaacatctgcaaaatggtc
acattattcccacttcatgttcagaattacggctgcttaattttctaacaagaaatggca
gggaatattatttggttgtttttactactattgcctattttgtggagactatataaactt
caaactgaacaactatgctataaaatagcaagtccagttctttttacaggcagacctgtg
aagaagaactttgttcagactaaactagatggagaataattccagttgtataggaacaac
gtttaacatctaaaactgtacaacgtcttcccaccatctctgatcacttcccatgactct
tcctataaggagaatattgtagagttaatgtgaaatattttgcaaggcatttagatctgg
aaattctctagtactaacagaatcccttagccatatcacttttactttcttttaagtgag
atggaagaaatctagaaatcataagatggagctctataagaacactcagaaatatataat
catatagatgaaaaatatatatatttccatacatatatatgtgtgtgtttgtgtgtgcag
atgcaaaaattgtcactttcaataggcttgaaaatgcatacacgtgtgggcagttgcttt
taaaaccgctcttgacataagagtatcagacaaatttagacgctgacacaataggaacct
ccaaaaccattttgctcagcatcatagtgctgaatgttatttataagagtacatacagag
aaaacatcagaactgtcaaatattgattatcattcttccttttaaaagtggacttgagct
gcaaaacctgaatgtaaatcatctaataaatttcaaaatattagacctgaaaaggcaagg
atgtcacttcattcgtatgaatgttttcataggtgggaagatgagacaggccttgtaaaa
cagtactttgtcagtcatccctttgataacattattaaagaatgcatgtgggtttccttt
agtaaaagccaacagcaataaattatcactcttttatcaataaaacttcaagtggttgtc
ttatttcaggaaagaacaaaaatttaagacccgatcaaagtattttaaaagatagtaact
agaaattaagaaaaaatatgtgttcctgctgcaaccttgtactggagactttcttcctct
cttttacaggaccctcacccttgcttcatctttcagaaaatcaaagaggcaacatgcaca
aacatataagaatggttaagcaaactagataaagttattcaagtatctttaacatggtag
aaaaatttagataaaactctgtcttctcattccttcattatgccacatcagggtccaatt
cccctttgaccaggttctttgacatattctatgcagggagggtgtaacatttaaaataaa
ttcactaatttgaaggtatttggtattctatgagatttctgatttagcagatattaaaaa
taaaaatgaaaacacaatacaagtgtaagttacacagaataaaatacagcaattccagta
tataattcaaccacaataccaacatgattcccagtaacttgctcatttgccatgacactg
ggtgtttccaatctccaggaaggaataagggggttgaagccagcaacatctgttaacact
cttcaaaattattttgctagttatctagttttggagagattttcttgtctcaaaacataa
aaagcccccatcacaaacttcatggagctctttagactagtaacaggaaacacaagccta
catccgaaagcctgatttccctacagtttatgaaggactgtagaagcataagcccatata
ttaagagaagcaatacctacacagagaaaggtaagagtctcaatactaatgtcctaaaat
aagttgggttttgctgtggatacatgttacaaatacatcctcttacacagttgattgtaa
ggtttgtctatgatttttcttctcatagacaaacctcaactccccatttatttttcctgc
atttagtttctgtcactattacatgttctgacaaaaat
>TE_00000100_LTR_inc#CLASSI/LTR/GYPSY
tgtggatgctaaaaagcaggagcagaggaattttccagctgctgaagcattttgtgaagt
tttcctttctcatgctttagctgagaaacagtgaaagacggttttgtaaactaactctct
atcttgcacctgcacggtcttgttttggttcactgaagaaaatattttgaaataggcgtc
gtagcattcagccaatcactctgggaggtgtatggtcaagcaccaataatgtcatttctc
tattgcgaaccaagttatataaacgaggtgataattaattaaataatcccattttatcct
ggactgaattctgtgtcgtgattctcgccgtccctggggacaacagcgac
>TE_00000101_LTR_inc#CLASSI/LTR/GYPSY
tgttgcaaattattaaaggatcaggggcatggatcattgatagaattatgggatcaataa
aagaactgtacaagcaataggcctgcaagcaaaaggcctgtgtgtgagaaactgtctgca
tgagaaaatccttgtgtgagaaacaggcctgggaaacaaagagggagttttgaaacgatg
cagctgtcctgataagatgtgctaaccaggagagaagggaggtgaactctgaattctttt
aatcataacataactgtagaagcttgccaatgtaagtccaattatgtagaagtagaaatg
tgctttgataagctttaagccacttaagagttaacaagctggtatactatataagtgcct
ttggattgctaataaacggagttttgctcttatcaaccatattggtttggactgcatttc
tccccccgccggagtccccgggcctctctttttacaattccaac
>TE_00000102_inc#CLASSII/TIR
actgtaaagaaacagtaattcacttcctttttcacaaacacacccctctggttttattct
agaatccatctccaagttcaaacagaagagtccttattttgggctgggtacaaaggccat
cttgaagatcctcagatccactcgcccactgtggtctcatctctctaggcaggtgagccc
tatgttgtgagttactgtgctctccctacaccacaggagtgctcctggagggccaggagc
tgaaggaagctctcaggcaacagagagaatgtgtatcccagctcaccaatggctttgccc
tcttcctgcagaaaaaattcctggtgctgctgtcctacccttcctgggcacttgctgtga
ggcagcagaatcaggctggatgcagcctgggatgctcctccttgccttcaccagtatagc
acattgcagggcatggatcttgccagaaagccagcaggaggtgcagggaggagagggaag
agtttgctggtaaatcactcctgcggatggccaggaaagtgggaggttggttaatcatcc
atgtcatgctcctctgcgtgagcaagggtggctggttggcgcagaaacacactactacaa
cagggctcctccaggaatgtatttatttacattaaaacactattatacaaatggaaagtg
agacaacatctcagaggggtagctgtgccaaagctggcactccccacttcccaacttccc
gccctgtctcactgctgccttccttctgctctggtccaactgtcagtgccacaatctctg
taggatcccaaccctctctcagtttgaacacctatgtattctgtttaagtgacttttaga
actctttgttttctgcttccaaagaaaactcttgcccacatgttctttttttaatttatt
tatgtaacacagtgtagaaagctatcaattcataagcaatggctctgtacaatcatcctg
cagaggacccctgttaatttttggccagcaggtacttcttcccccagaagtgctcacaat
taacagggactcttcttaataatttttttaaggtcaaaaagatacatggaaaagaaaata
aagtttacctctcaatgcctaaagtgtgcacataaaacaggcacaaagaaacaaatgtat
attcccataatttctacatcactaatacagcaggagcaacaatctgtacaacaaaatgca
gctgcagaggaaagaaatttcaataactcatctggaatacttaaaaaaaaatgttggttt
actttaaaatgcatagtgatcagaaaaaaatgctcagcaaagagaagcagctaaacccca
cagacacagaaagcatcccccatcaattcttaaagcatgtttcaactaggacttaatttt
tgtcacaaatcacaggaataatatacaactggctaaggaactacatgataaataattggg
aaagagaatctatccatgcactagttaaatacagctaacctctttacagtacacaaaaaa
cattcattaataatgtagtgtaaagactgaaatgtaaagagaaagagagagaaaatacat
tactgattttattaattcaagttcaggcatctacttgtgttacagcacagctgtcaaaag
gcgagaatgagtaaataataaagcagagtgtttttctttcttttgacattataattgaac
accactgggcagtgaagcaatcattcttctgtccaactcatgaggctgctatggtgtcct
agttctgcatctgttcaaagaacttgtatgtgggattttcgtagccattttgctgcatct
tggaaaggtggcgctcctctggtgtcactgcagcatccacctgtcaggagaggggacaac
cagggtcacattcctgcttaattcacagcacaccccttgtttccccactttatggccatc
caatgtactttgtaccctgtgtgtttgggcagaaagcatcctttggctcactttttgaac
agaagatgataatgcaccaagaacaactctctaactcattttattgctgcaggatttcaa
aaccagctgaccaaagccagcagtaccagctttggaatttgttgtctggctcgggaagca
actccccaaacaaaaaagggggatgacgtttgcctctccctgctagtccctcattaagag
atttttcccccccagcatatatatatatatatcaatatctatacttgggatcaattgggt
ctcaaaagaaaagaaaaagcccaccaaaaagctggaggcagtggcttgaggctgccttct
gcctgcattgtgctctcagatctgttgcaggcatgatggtctcaaaacattaattggaaa
agagaaaatgagggtagcaaggaaattccagagcagccaggcacaaggtgagcaaaaaat
cccattgcactcaggagcacagaactcctctagctccaaagctgtgtctgtttcagttta
gtgacaaaaaacatgacatgtctgcactggtttaaatatttatacttaacaaaaattaac
ctttcttgattacttgggagacaggcacaaagctcagttatgacttctccattgaatacc
tgcgtctccacagattattttcctccttcactgaacattacagtaatataaaactccatc
aaattaaagtgggtgagaacagcctctaaatcttaattaggtattttacctttcctgtat
gagctcagtagttgtgtattcaaaacctaccaaaccctggctatcttgctaagcacctat
gaaaacagtctagttgttaattatttcatttgctacctgatgtctccatcatctcctaaa
agcaaaaaagtaaaaagtgaaattttacagt
>TE_00000103_inc#CLASSII/TIR
aaaagcaaccatgaccttgggaaaagcccacactcagctgggacctcagacctcccacca
gctctggatttggtgcgagggtacgcagttgctgcttctcttccagacacttgaaattct
ccttcaggcacctaaaccttttttttctcgggatgagagacaggctcacttctagtattt
tagtaagatgcttcttggatttctcataacacctaagcaagtttcactaattcttgggca
cactgcaggcatttcctcatgggtcaatactcctcaacaacagcatctagaaaaattgaa
gtgaaatatgtttggggaactggataaaagtgtaacatcactccaacctcctttcaagac
tattctcttatcccaccaaagaggcaaacagagccaaaagcaaagaaagagctgaagaaa
agaaataaaatttactacaaaatcttctggtagatactggattgttagaagctatttgtc
tataatgccccaagaccacagctgtatttccaaatctttgcaaatagcactgtgctagaa
aagatatcatgacaaatcccaacaaagttgatggagtcttggagtggcaaaacccatgtt
atgttgaaaccttatctacttttactgtcacacaacattgtttccagtgttgaactctgg
gacatacttcccagcccttaactggcacagctacgatgacacgaatttcatgtggaacag
cttctcttgctgtcctggaatgccagcaacccattagctatctttcaaaccataattttt
atttagttcatagtttattgtttaaaacttccaaaaattactgtaatatttgtttgttgt
gttttcaaggagcccatctactagatgaaaagctctgcaatcactattacgtgcaagatc
attgtatttatttgaaaagcagctctaaaattagcaattgtaattgtggaagttttaaaa
aacaatttcttaaaccagattagaaatgaagtgcacccaaaacacctctaattagcacta
gttaaaataccaccaaattatatgcatagtcttgacccaacgtcaaacttcctttgtaaa
ttgccatctacatggtagaacatatacttgatccaacaaagaagggcttggaaccagctc
aaataaactcgtacaaatgcagagtcttattgcctcacttaccatcagtgaccactgggt
ctgaactgaacatgtgtctttcccaaagttagttgctttt
>TE_00000106_inc#CLASSII/MITE
gaaaacacagagcaccagtgttttggcggctcctgagaggtgccccccaggatgccaagc
ttggcagaaaccctcttttggcctcaaccgcctggctgtgaaaaagagttattttccaca
aggaggaaagcatggtgccccagtgtcctgggggcagcagagagccatcccccaagaggc
caaggctagccagacccattggtagtggaaccttccatctgggaggagttattggaggtt
tgcagtcctgggagggagaagcccacatccagccaagggcgcctggccacgaatgatgcg
tgttttc
>TE_00000107_LTR_inc#CLASSI/LTR
tgaggagattgacagctggactgacaatctcacagaatcagacctgaaaccagtcagaat
ttacccgtgagaatattacagtgaaattttgcagctttagtgaaacccacagagaaggcc
aagaagataatcaatgagagaagatgttctggacacaaggggaggatgttcttgttatgg
gacattgagagtgtacaaggaagaacttgtggataatatgtagcaactatacttttgctt
gtatagctgattgttttactgcctgaatggtcattgtttgttagacagccttgtcattgt
ttgctaagcagccaatcttaaattaggccacagccattgtgaagaggtataagaatagca
gtagagaaaataaaaaatctttctacctttctcgactatggattacgactagtgtgtgct
tttatgtctgcctcgacaacagccac
>TE_00000112_inc#CLASSII/TIR
actgcgagagagaaatctattatccaaattgcaaaggagtggtttatgaatcacaaaaag
gtttggattatcccttctgagtcccctcccttgccaagccttgatacaaccttttgagtc
aacaggcagacaaaccgtatgggttgaattacacagttatggtctgattgtgtgtttcca
tttaaccctgcatgtggcaagactttatttgctgtttcactttagtggggtttttttctc
cccttctcccaaaaatttgtgtaactgctcaggaagaaggatagatctttagactagccc
aaatcttcagctattcatctctccctttcctctccccagatttatttttcctctctcttt
ttctgcagagaagacaaattataaaaaccacatttccctacttaatgtagatgcccttgc
cctgcagatgtttctctctgatctgttacaataaatgtgtttcgctctttaccttttgct
tttcttctcacctcattaagtctgcctctcacttcttccaaggccttggcacctggagct
caccgaaaagactgcaactttgtaaacataaaatcccatttttttgtctccagcgagcag
cctggaggagacaaaaaaggtctcaaggattcccccacactccttttctttttgttggtt
ttttccttcttcaggccaaacaaataaacaaaccaggtgcaggacttaaatactgtctcc
agggcatggcttgcttattttagcagcggtaataatagcagtaaatgggtttcccgtcag
ttactcacttcagacacttctccaggctgctttttgtggtcttagcagtggtttcccatc
ccatgagaaagacaacaacaaaataaacggaaaaacctgcccaccacattgcatctctgg
aatcccacagcccatcgcacagcacactggcatacccaaactgtaactgtgcatctcccc
acatcacaccctcaaaggggtttgaaaatggctggagcagtcggcttcactttgggaaac
cacttaccctggaaaaagggtatcctaccagatccccagctctggatttgtccagctgca
gctttctgcctcaatatccccatttggggagcaactgggttggggggaatgaatatttct
gagtgttttctctgccatctgcagcgtatttttctattcaggctgctttttggctatccc
aaccccagtgcctggtgtaaagggttactagaggagtgctgctttacaaaggattttaat
aacctctaggggcgagttcctggctcccttgaagtttgagacaaaactgactgcctacaa
gggaggcaggatttcattgccatggattgtttttctttaatgcccacttggatttgggtt
tgatgcatcccttgaaggcagtgctcccacaagcatccaggcatacatacttcttgtttc
agaatatttctgtgtcttttaatctttgggagcccttttcttcccaccactccacaagta
cactggaaaccttcaacccttaatcctgcccatgcctttcagtgtctatttaggtatttc
agaccccttatctcactcccatgaactgctggacaacacaagagtcaggtgtaaaatgtt
ttagatggtctaaaaccctctcactaaacctgaccagccaacaccattctctacttcccc
cctccctgccttgaaaaagtcacagttaggggttttttcagcccctgtagaggaagagaa
attatctaattcccccatacctacccaaagaactgcaatctttgcctgcaattgcacccc
ttttattgggagaggtaataatgcctttttccactcagtctagcagt
>TE_00000114_inc#CLASSII/TIR
actgggatgggatgcaccaccacagaagtgggcaaaaccagccccatgaatgcacaaatg
actcagcttttcagcaaacagaacaagcagtttccatttagagcatgggatggagacaga
ctacacctgtcttactgtaaaaccacaggagcaccccgattttttttgctgttgccatag
tgacctctcttaaaagtctccttagagagagaagctcagctaatatggtgttaagcagtg
agttttgtttctcactagtcataaatgaaccctcataagcttcatagaggcatatatgct
cctgggaatgcatttcttagctccaatttaaactttgcttataattctaaaactgcaata
aaattttgtcatcagaaaatcagggttttccatattcttgttaggagctatttactttga
agtaattagcagagagaacagttgttttactaggtctgtggatttctatcagaatgatgg
ggttttggataacacacgagcttggaaaggttccgttatgccctcagggtaatataaatc
cctcagaggaaataatgcagcactggaagaacatggtaatgaggtaaggcaaacagcaac
aaaagataattacattagagaatatgcctagacaaaatgcacatcaaagcaaagtaaaat
gaagactgtaaactgactttcagtttattatttttaccttcccataaatccactgtctgg
aaaatatctgttgttcttactccgtagatttcagcagcttttaagaactgagatatttgt
tccatctgcttgaaagccatttttgattcagagatctttgcaataggctcatttcccttt
ggatgcaaactgtttattaacttgcataacagctgagagataaagacagaaacaaaatta
gaaagtggccaccaaactagaaggcaatttctgcacatgaaatgatgctgcataatgctt
ttgacccagccagtttctgtcatggacataatttcttcagttaaaaataaagaagtgaat
tgataataatcaaagtgtattagaaaagcattaaagctttcattaactgaagcaatagcc
taaccatataaatcctaatctgctagaaacaacaaagcaatcactggtagaggttatata
acaactgacagagaagaagcctcatgcccaagccaaaaaataagcaatgtcaattgaaat
gttgttagagtcactttggcagagattcagtgattagcatagtctttacagccactgcaa
acagcagcatctgcctgttgttcaataaaccaatgcaatacaatgttttagctacagaat
tattcccaagaagacagttatgacacaatcctatccttcaaatttgctatatctcttcgc
ctttccttgtcaacacggattatttcttaaagagaaaagtatacatctggttttaaaacc
gatttcatttaactgcatgagaaaggatgctgaaggaatgagtcatacttatatataaaa
catgcatgactcataagaatcattaatatcgtactgatcccagtgcactagtaggataat
ttatcttttgagattaagactcttggtgaaaaggaaataaatcagatactaagatatata
tttctgcactgaccttgagctctgaccagtttatctaaatgaagacaggagacaggggca
ccgtgcgtataaacactgaaagtgtgtaattggacaaagcacttaccgttccatccatca
accaggtctgaaaatgttgccttccaggaggagggtgctctatctgttctccacactgta
caataatccagttcaccagcctagactctaattctgggtcatatttctgttcaatctttt
cctgaacttctcggcttaagccatagcttggtcctctgttagccatctctggaaacaagg
tagaacttacttagtgggcagagtcccagtctacacctttgaagtatgcacaggaaaatt
aaagaataaaagagtgagcagcctgccctaaatgttagacagttgaacagatgttcatca
acactgaaagtaactgtatggcaccggttatagctgttccacagaacaggggagggatca
gtgagggaatatccttttccaaaagcacaaatcagctacaacatcttttttaaaaggaag
gaaaaaacagcagtcccccctgcccaaccacaaaagcagaagaaaagcaagatttaaaac
acagtacgttttaaagagaggcgtctgctatgtttacagagaatacaatagggttgtcag
atcaacgttacagctgtctgcaaatccaaaagcactttaaaattgcctacctaatacttg
ctaataagaagaaggttgtgcatgggagcaatccaattaaagatgcagtcagagtcttcc
tcagcagagatgcaaggatggatatccagagatcagcacactgaaaatgcgaagatgaat
ttaagagatgaaggctgccacaatgccctgctgctgctgcagcatcgtggtttgaagaac
agtgtattgatttgattttcctcacatatgaggagggtcagagcaggggcgttgctaaga
gccattaaagagacctgcctcctcagtcacagcccggggatcctgtttatctcgcccatc
tgtggtctgtttccaagcatctttcctcagccttgcactgctcaccccaccggctcagat
ctactccgcctagtctgcatcaacccaaactgcatcaagcatcccagtgacagatagaca
gaaatacaaatagaggcactctattaaatgaaggtgacagaaattaccacacatctagtt
tacttttaatcataagccagaaacaaaccctttttctccctgttctgcatcgcaatgata
acaggctgagagtgtaacaaataatttctcctcttcccttcaaatgctgataaaaagttt
gaacaagggaacaatatgatgacaagtgaaggaagagaaggcaggtaatagaatattttt
atcaccctatcatcagtatatattaggctatcaaatagtggaatggtgtcctgaaaaaca
actcaaaccactaaaaccaaggtgaaatcactgaaaattagcaaacctactataaagcac
aaggattttactttctgctggtatgagtcagctaacctccagcaataggaagggacctat
gcccatgtacagtcgtttaaattttggttataccacccatacaatgtggaaggggagaga
ggaagggttaagacgagacttttcctgcagtccgatttaatactatattaaataaaatca
cttttacttctttctgagttatacaagaatttgtcaaatgctttcattcatgctggtatg
aaatagtttccttttggcaaatgattaatattcatcttgatacgcaaggaggttgataag
cctgaggtggacagtttggccaacaaaagtccctctgctgcattcagaaagggaaaaaat
ataggggaaataaatatggttccttgtgtatctgtttcctaatgggctcttcatccatta
ctttctcattttaagattctgaattctcagacttatactgcttctgatgctgctgggctt
gaacagactcaagagatgaaaaatttaagagatgacctaattcattgttgtcctccacag
gcatttcatttagtgctttctcttccccgcactggtagttttaaactcctatgcaacact
agattacataactcagagcatgctacgtgacagggccaccacttgagcactttccatctc
agt
>TE_00000115_inc#CLASSII/HELITRON
tccttaacaactaaaaactccttttcaaattgcaagaaacttgatcttttacctcttcct
ccagttcaacattcttaatttgcccttgatataatctgatcaatgtcttcatgctggcaa
gatttaaaataacacttctatttaaacctgttacattttgctccttaatagtgctcttca
gcaagcagcttaggacagcagagacaaggctaaggactttcctagacaaaaacaaaatgg
gaaagcaagaaaaaaagagagggagaactgttatgtagaaatcccatggcaatcagaaag
ttccatgcattagagtatcatgtttttaccaataataaaatatcaaggaaaggaagaaaa
atttacatatcttcagtttgcgctccaaaggtgcataaaagaaacttttcattttcctat
acccatatctgtagaaatggaggcagaaatcagatgtatctattcactcataactagctg
agcatccacattcttggttacacatccatcagtgcctaaattttcatatcatagttgatt
agccagcactacattatgttgaaggaaatactgcttccctgaaaatggctatttgaattt
aatggtaactgttttatatcccaggggtattatcactattgcagtcagatttctgcaatt
aattagttcatcgtctgcccttgatgatgaggtggcgcttctccatggcaacattgattt
gtgaagtttagtttcagaaagagaagaaacccacaaaccctcagatttcagctacaccag
cagcgagagcgctcaggctgcaaatcctatgagacaggagctgtttgtccaacttgtgct
gtgcttcagtgcctggcagcccagtgcttcgctggccctctgctaggggcttgcagctca
ttagtcatgtgttgactcattatttcagacatgtgagatagccagccaacaggaagggat
agaacatttcaggtttcatcctcatctaaacagctgagctaccatttatttcttgcccct
ttacaggaggacctgttttaaaatgttcccattgtttggctcaaccatgccccgacacct
aatactttgcagcaataataagaaatagtaaacagtctaaagcctaggtgctatgttgga
agatcctaagacagtctgtacatttggtgaaacacactcaagacacctaataacttgccc
agcacttaaatcctctgagttgcagaacaatagaggcttagcagacatcaaagctgccac
aaagcattaaactcacatagcaaaatcagacagaattaccatgaccctacctggcttgta
aagagttattgatgttgaaaaagttaaaagttgcaaatatctcctcattacttcaataaa
ttgggcatctattgctattttgtaagaagacacaaaacctcaggagagtaagtaatatga
gaatgcttactatggagtcaaaaaagccaaccccaaattttcgttttccatacaagtcca
ttgtatggggttgctaaacatcaggattaacaacggctactctgttctagtctggctccg
aacatcccctactgaagattttctgttgtgaaaaattaactggagcagggacaaaagctt
tgctttctgcccaccaagtagcttaatgagggtggctacattctcttgcctgtatagcaa
acacctcattatttgtacaaaataatagatccccaccagaataagcctccccatctcaag
agcgctccttgcggctcatctctctgtccctgccaggggagccacaggaaccccacagtc
cctggaagcacgggctaacccctg
>TE_00000116_inc#CLASSII/MITE
ctttaacaagaaagcttgatcaacctatttcatgcctaatcaaagaattcctcatcttca
tcctctcaataaaaatccattactgcatttcagataccagtgaactctgaggcactgaat
acaactgcccttcaaataagtactgttcaaaaatgttgttttagacaggctaaccctacc
aaaaccaaaccatagaaacacagaagagttttggttaaag
>TE_00000118_inc#CLASSII/TIR
actggcatattctagaccaacagatatttttattcagaaaaaaatgggaaggagcaattt
aagatgtaagatgcaagatttagctcctgtgcccatggcaactttttacagagctttaca
gatttgccgtattttaatctctattcagtataatgattgtattccttttcttttcctcgc
attgttaaaggcactctgttttcataaatttgaattttttttcatttattaccaagacaa
atggccactatgtttaaggaatacttttagaaacaagtagcatcaatcaaacgcatttca
agtacattgctgtgatgttttttatgtgattaagatgagaataaagtggcaacagacagc
ttcttagggcaggaaaaaaagactgttgcatgttgttgatgagataaaataggaggatct
ctttattccgtatactcactttttgttctataacctttctacagatttttctctacccca
ggatttttggcaaaaaatgtaggatttgatccagagaagtttttagttaagtaccaatgc
gtgaagagtggccaatggatggctgactgagggtatcacactgtgggctctgaaatggca
actattattgtacaaaaaaggggcctgtgacattatgcagaacatttaggcactctgctg
tattaaacagatgagaatctttcatctccaagccacagaaattaatggatgcaagtgcat
aatgcacaaattcagaaataatctggtcatttttgattgcattcagttccttcagtactt
taacagcttctgaggtatgaagatcaaaattttgtttccttttctactgcatttgtttct
ggattttgctttctaataaaggggtcattatcccagtgagtggcagagtatacaaaactt
cttgatggaaattatttcctttctcttaaaagtacccttcatacagaagtgctgttataa
ttagatggttggcaaacttgaaccttctcccatgcttcccccagctgacttttatgacct
gattttttcctgctctaaccatggtttaatagtggacttttacagtttaaaattgttatg
acttctattgctgaagcttttaaaaaccatatagtttagggactattttacagttgatct
aaatctagagaaactcattatggaaaacttgagtcatctaatacggtcttctaagcataa
aatatatttttcacatgtaggcttccgttttctcaaaataggaatcttctcagaaagctc
tgctaaagagttagtcctgtgagtaatctacaattccaattatagcagcctaatgcctca
agttaatctgaggacatccacggttgcaggtatataaccagatgataaaacactcttgaa
aggtgaaatagactttcccctctgtgtttcatgtgtacccagtttaaaacctctagcatg
taaggtgtggaatactaacctcataggctgccagtgggactgtggtgaagggatgtaatt
acagttgtgaattgcatttcaccttctcattgcctttgctgcttccagctgaagcctgtt
acaaacaccctgctccctcttaggatttccagtaaaaaccccaaatttctagtaaactga
aaatagttaaaaaggaataatagcagcatggtaagtttttttttgagaacttgtgataga
ttgaaagcccagtcaaaactcatttcactcaagtcatccatataaataccaacaggaatt
cagttgcaaaccaaaccttatcattccctgcctttctttaagttggacataataaagtag
ttcagctccccactcatggaagtcactatggccagtggacgtatgacagggaaggggaca
tcttcacagaccaatttaatgccatgtggagattgaggtctcctctggtcccggcagcag
gcagaacatttcatgccaaagaggcaatggtgctgtggctgtttggcttcttgggctcag
ttatctgacatgctaatgtgtgtatggatacagctataaggtaaggtacacctgtatcgt
aacaggtacacctgtaaggtacgggtacacctataaagtaagggatacctgaggtaatgt
acacctgcaaggcacaggtacatctgtaaggtacgggtacatctataaggtacaggtaca
cctgtaaggtaacgtacatctgtaaggtacagatacacctgtaaggtacagatacacctg
taaggtacaggtacacctgtaaggtaagttacacctgtgaggtacaggtacgcctatcag
cactgtacaggtattcgtgactccagctcaacagagtgcacctgttcaatgcacaaaggc
catttccaggcagggcctgtttctgtgtgaggttagcgaccaaggctgtgtctgaaaagc
tttcttctcagaaacatactaaataagcactaaccctttctagtgtgtctcttgtgcaga
ctaccagtggtttcataattaaatgaccttatacaccaagaacagagtcatctttttaat
ttttttaagttccttaaaaacaggggctataatgtgaagattttcagcccttccttgccc
gctgtgggatgctttgctaataattaaacatacaaacaagcaagcaaataaatatgctag
t
>TE_00000121_inc#CLASSII/TIR
actacagcatttatggataaaaatacatctaagtacattttctctgctcggtttatattt
tggttgtctacctagttgctcttaaattctgaaatgggctgtagggacagagtcctgttg
ctataccatagcaccacagagagctgcaaaaccacatcctagcagtatattcagaggctc
tgcttgtgttgctctccttgcagtgctatggcttgcatgcctctttctggggcacctttc
aggatcctgacacatactgctacaataggaatgctaaatgtttgcaaaccttactcttgg
gctcactgttaaacaacaggaaccatacaaagtgttacaaatctgttgcagactcagaaa
accctggtgatttaaaaacattttctaaggttcctccatgcttctcctccttgctggcac
aggttgaaaagccagatgcctggcaggaatgaccacaatggtgggagagctcctgctctc
tgatccagtttgctgcagttgactgatgagggtcttggatttgtttgttgttttttgagt
ttccactatgatctttccaagatactacctgactgaaaaattttatactgaacacagatg
ctcatgttgtatttttagatgaaaattaattaattaatatggtttatgtaaatttagaaa
ctgtttggaaggcttcattctcagtgcaatattcaatatttgcttaatatcttgtcagac
agtaattatattcccagataggaatttatgctcaacagtagcaaaatggttcttgttatt
aattctgccagaaacagggaaagattaactgtactatgactggaatggattatttagcac
tgcagaggctattagtatgaaaatccgtgcctcctctgaaaaatgtatggagtaaaaagg
attataattccattaagcataaaaagatgaaactagtttatggaagggaaaaaaaataag
gaaataaggcctttaactagtgactaataaaaattaaaaccataagcataagagacaaag
tatttttacaaagtcatcttgaccactattctgatgctgtaga
>TE_00000122_inc#CLASSII/TIR
ttcctctgtatcacaaccttgctgttttatttacaggaatttaggaagtttataacttag
ctagcctcacaacttgtttgtgtctccaggcagaggaggttttgttgattgtgggaagga
tcaggaagagtaaagttttattcaggatgattttgtttggagaagttaagattgttttgg
ctgacttctttttgtttgacaaacagaatgtacagattcaggaaaggatgttaatagccc
ttttcatagagccagttttggctttgggttgacatcacagagataacttggtaattgttg
aataaaagttatgggctccttggtatcctgtgatttgttccattttccaggcatgttatg
tagtttttgctctccagtaaattccgagctaagatacacttaccatcagtctattgctta
acctgatatgtaaacccctaaacttaaactgtctcaacacactttagagatataatatat
tgactgttttactctaatcttgctgaagctgaaaggaaagtagtgtttgttttttcccct
cttgtatttatttacctctatttttagatgactccttcactagatttttagtagaagaag
ttgtcttgctctccttgaaagtcttctggagtgttgctcctgtgctgtccctagaaaaag
gagggcacttttctctttaaatgtgtaacataaataaggtaattgggaatggaacttggc
tacaataaatagcctctaataaagaggctttttctaaggaaaaatgagtgcatgactgat
tagatggggctgcatgggagaagcttttatgttacggtgagaatttccaccctcttctcc
cctcctgctctttagatgtgatgtaaaaccagatgtgaaccaaacagctttaataaaccc
tctggtgtacctgacccacatgagtagttgagcttcagtgcggatctggtggaccacaag
gcatttgctatttttggttatagtttaaattaaaaaaggaatgttacacaaacacgcttt
tcagacaaagagactcttgttgcagagggcaggtgagaacgcgtggaggttacaaatggt
agagcagtattatgacagcttgttctcaacataaatgcaaacaggctgtgtgactgcagt
tgttgtaaggcagtatttaaattttagattttttttatcatcttcactacttgggggtgg
gtattgtcaaatgagaacaaaggaa
>TE_00000124_inc#CLASSII/TIR
aattgctctaagttttccagtttccagctttccaaactgtttccacattaagcattattt
tggcaagctccgtgtatttagtagcacctacagtatctgcactgtaatagtgatgtgtcg
ttccttaaatttgctgtacattattcttggattaatgcaacacccagagaaaattatttt
caatcatttgtgtagcttcaagacaattgctgtcctatacctacaagtaaatggacaaat
tttgacagctacacataatttctgtaggcttaaagcagaacctgatgaaatgtaatggaa
tctacaggagcactgtacattgtacttccatccactgactgtagagaggtctcatttatt
tttcctgctaaggcaaaatgtggcaatactctgcatgggatttggtaatccatataaaaa
tacttcagtttgcatattttccaggtattttgcctgctatgtaggagttcttcttattta
tccccaaggatgcgggcataatgtgagaaacaacaggtataaccatacaaaaacaactat
aaatattaggataaaagctgcaaagcccataaggaattatactgaatgtaacttctgatt
cacacatgccaaatttcattacacttcactcagctaatgcctacatcaagtacccatttg
ctttctaatgtaagttctacaattccatcgttatttgcaaattctttatgcaatggtgaa
atcagcacattacccagataaaacgactaagtaccttcatttaaaaaatgcatatttcat
ttgtaaccttttctttttccttccagcttcagcttgtagccagtggatctcctttgcctt
cacctgttctattcaaaaaggctttatcataaaaaatcatccatgtaagtaccatgtagc
tacagctaccacttaaccttctcttagataaatgaaaaagacttttcttcaatctcacta
tctgaaaaatgttcctcgactttaatttgcacttcctatacactagtttttggtgaataa
agtaataagaaagatacttgctttatttaggatgcttccactgcctgtaactgtccactg
cactgctggtttggggaaaccttccacatggcagataattgttttagacattttatttgt
gttggttttcttggtcattttgatttgaggttttcctacaagaacaatgttgcagttaac
catttgatttaaaaagaacaataataatcataactttctgctctcttaccttccacaata
agtttaagtgtctgtcttttcctcaatccttccacctcctggagggtcgtttcacagaca
tagtttccagcatcttgatactgaagacttgaaaatgatggacttgtttgcattctggta
ttgtcctgataaagtcaggagttagaagtgacagagatagactcacaatatattaacccc
ttaatgacagatgtgactactatcaacgggagttttcacatgctttggaaaattaaagcc
acactttcaagctgtttccccattaataactagcatttgaatatccagcgtgaaaagtag
aaactgatggagatttatagaagccatctcctttcttcctgaacaatattatttttaaat
caagggcataaatgggatcagttattagctctgagcttttctagtgggttggccaagacc
acaagtgacaaaacatgtttgagacacaagcaactctcctctaggccaggcttatgagat
caacatatcctcataaataaccattaggtatccttactgtaagtttccagcactacaggt
ttggtgtaaagccaccttcttcaatagctgcatttttcactgtctgacctctcaacccgt
gccctttttgctatgtttatcagaacaaagaccaagctcacctctgagaaaatgcatcaa
aattcctccaaatgggctttttttcttagaggaaccttattctcaaaaggccttgcatag
acaatttcgagaaagttgtatttgtgttacaatatgccttaattctctctatttgaaagc
tgagctgataattatagtaactgattttcagtcatcaatgtgagtgaataagatctcatt
ttaagcatatgcataagactcattttaacaacattctttaaaaagcccaacgaacaactt
ccttccttccttcctcccaaaacactgaagtagcagcagtaatatgaaggggtgaacact
cagatgaagtgtgaaatagattaattactgacctttatccaaaacacagttgcatttcta
ctggaagaaatcgtgcatgacacaggcagggcctctccaatctgttttgtgacttctcca
ctaggagtaagctgcaaatccaaatctgggatagaaagaacatttgtaaaaagttaatct
cagaaagcctggcccatttcagaggcttaccaagaaaagaaaatgtgactaattgcactc
attaaattcaagatttcatttcttcaataaaatctaagtcaattttacaagtaagggaga
tgagagaattattctaaaataggcattgcagaacattcatatttttgctgtaattatagg
ctaacaggaaaagcaaaacctcactaatcactagaaaaatggatacatttttttcacctt
gttctgctgaaagaatgacaaagtaggcataagaagatgaagaagtactccacatagaag
tatgtgaatttggaaaaggaagtacagaatgctgtgagggcagcttgctatgggccaggt
aaaaatgcatcttcaggggaggactagtgcaggtggggacagacaggttatgctaaatag
taattgtagagaaaaaggcaggtcaagaggtacctttcttctgtgtgataaaactagagg
atttttatcctcaaaatctgaaggaaatgaaggtggtcaaagaaggtgtatgagacatga
tactgactgaaggggtgagatgtctgaattacagggttggggccctttacacacgaagcc
ctttacttaaagtgccactttaggtacctcaaaaaagactccaagctctgcctgacatat
ttaagctcccaggaaattgcagtcagcaacagctgtgtttgacacaaggcagggtgagag
ccagtaacaggagtatcagaaaacactgctttggatttttcttagtataaaggtttatat
ataatataaaccttatatatataagctatttcttagtataaatgggctggtcattttttt
taaattttaatcctacagtgaaagaaaagcagagtttgccaatctctattttgcttcccc
tctgacagtgccttgcttctgagccaagttgcctggttgaatgactatcacagatgcgtg
tgtgcacacacaaacatgtgcagtcaaatgcacacatgacttcatcacaaatatagtact
tgctggcaaagtactgtaaagcctccttttggcttttaagcagagcttaaaaaaaaactt
gagacaaaaatcacagtagaggaaagcgagttttccttaacaaaacaatgaacttcccta
ctggcttcattcagtggttgccctgggaacaccattgtaattagaggtagaacttcaggg
aacaactagggttcagcctgtactactggtctgcagcactattatctgtgttacaagccc
agtgtctcgtccaagaggtcacaaggactgtactttcatctgtgcatttgtcaaagatct
tgatgagataaaatggcatcttgtttctgtactcctatggggatttcctatcctccctcc
tgaaaccagtaaatggaatccaattattctctggtggcttccagaagaaaaataaagaaa
taaaattacaagactcctccagtgagcagtatatagattcggatggtgtatgggatgtgt
ttcttcttgctttgttacccttaaacacattctatcaaggcagaggggtggttgaagaaa
aagctaagattttttcttttttccctcaagaatttccttatacatgtacttaaacctctt
gttctttgaagcaagatagcacctcaaccccaagagatcaccaagaccattcaagaaggt
gttcctctcacatttgtcatagggagcaaaaattcatgaaagtttttgccttcacctcag
gcaagagtgacactgagcccagagcaatccttgagtcttcctccaggatagtctgtgccc
tgccagcccctttgtgtggtgtaactgggactacaatccctctcacaccatggtcttggt
tgctatagcaatt
>TE_00000125_inc#CLASSII/TIR
actgcaaacagagctgttgctggttgttatcaaaaggagggcaagtacagtatctattaa
gcacaggaaataaacagaaatgactttaagagtaaataaaacacaggcaaagactcctgt
ggctgcctgcccagttcaagccaaatatttttacaactgacctcacacttcttggtcatg
gatgattcagggacgccacactaaatatacaaatgtgcacagtagtgtggtctaaaataa
taatacaattaaataaaatggtcgttatttgaacaggaaatgcaaggaagatctaaatat
tttctgcttcagaagtagaaaggtcaaaaggatcagtgtcttgcagggctattcaacatt
aactgattacaagcacaaggaaagagcagatcaagatttcactaccattaaaccagtttg
ggttttttttcttttgctgccaaactttatgtttcttgtattttaattctattactgaga
tctagagactgtgggctatgtcagggactaatcaaaagacagagaggaataatgagagct
gtgaaaatctctacacttttccctgttttaaaaaggaggggtaaagcactttcctctgaa
tgaaagccatacacaggtttgttaccacaaaggagaaatttcagtgcttaagtgttacct
ttaatagaaatgttcctttaaaaacattaggataaattggaaaaacattccctgtctttt
caggcaccactcagcaaagtgcaacaaacagccaggatgatccatttggacagaggatct
gcagcatctcaaggcacaaaacctgaatattgatgggtgcttgccctcagaccttctaat
cccatagactgcaaccaaaacagccaaattccacatggttattcagtattaaggcaatct
agaacaaccactaacacagaaaagaaggatgacacaatatttcaaagaattttacgtctc
tggagagacattctcttacctgaaagcaggaccctccagaagaccaagccagaaacaaac
atcctgtgactcccaggaaagtgccttcaggtgctttttaaagactccacaccaggaata
aatttgcagt
>TE_00000126_inc#CLASSII/TIR
actgggaggctgagcagagtggagagatgctatgatgctgccattagagcaaagaacact
gcatgggaagatctgggattgccttaggagtagaataatagaaatgggacaaaagatata
aaagcccagttctgcagaacatctcacaagtgctgcacaagtagacaagtctaggcatga
cagataataacacagcaactatggccagacagctcaacaaaaaaaatcccctaaattata
cctggggacaaagtattaatgtcactgcacaaaaccacagtgaagcctaaactcaacagc
tcatttctgttaatatatcttcaagacctgatttaacttgaacaagtaaaatgatagttt
acttgcaagaagaaagagtatatcacatgagggaagactaagagagaagactttattatc
tgaacatattggagatagaagtatttaagctacagttcaaatactgccaaaaaactaatg
catattactaatgcattctgacaagctgaagttttcttcccttctgaatggaagaaacaa
tgacagaaaacaatttttaaagggagtcagtcaattcataagcaaaatttatattatcat
ctgcaactatgtgggcaccaactcagtgatccaagatgcctcttccagtcttaaatgtga
acctctctcttagtaatatcagtataaatcttcccaaaggaaattccagtgtgggcataa
acctcttgcttcacccaaatgtgccatgccctttagcctgaaattagcactgaacacctg
aactggaaatgcaagactcctctgagcctatctcaattttccagtctgctgaatttttaa
acaaattcccctataaggagcttcttactgcctagccccttacgcatttaacatagatct
actaaaaatttctgtatcctctctgctctcctgtgttttcactattttcttgtttcaaat
acccatttattcctgctgaatttcctgggcctataacaacatgctgtagcccagtacttg
aggcagaagccttagaggcttccaggagcaccagatgtgtgtgataccctcacacctctc
catgcagcactggggagggaagatccatctttggtcatacttcacactctgccttctcct
tcccctttcctgtccttcattctttaccctgcaatacatttctttcagaaatgattctga
agtgaggttttagactcaacacaccatggcgtttttagcatctaataagccggtttaata
gcaagtacttatttgcttgcatctcccacctgcaatttcttagcactaatgctggtgttg
ccaagctctaaggttcctccccataaaagtggtattaaacttctaaattacagaccttgt
cctatgtgttctaaatatatagaaaaatatttcttttgctcagttggaataaatttaatc
taatttgattctgtggattggggcttatcagtgcatcaactctgcttaaatcacatctct
taccagatactactgtttttcaagaccaccagcaagcaaaatgccaaaaccgttgttctt
cagtgcaaagaaaaaacccaacactttggaaacaaagtcctaatttaagtctggtggttc
tagatttgattttggtacagaacagaactaacaaacccttacaatacttcttaaattcaa
acctaatttttgaataagaaacctagaacttggactttgaaatgtgtctagaggctacag
taaggaagaatgtaccggcataccattttctaattgagtatccaattcaaagtttctact
tactcattcaaatgcaaattaaaccagctaaagcacaaatgcccagtctgagacacaaat
tcaattataacaagtcagtcgctgaattcttaatatggatgcttttctgtacttacattt
acattttaatctagacagaaaaaacccaacaaccctgatgaggcatatgcagattaaact
tcatggttcttatgtatatgataaattagaacaagccaaataaaacaaataggagctctg
ggatttacttttttttcctattttaagagacaggtatgaccatttttatcactttttgtg
aagacttttcctctcagt
>TE_00000128_inc#CLASSII/TIR
actacaagaatcaccctgcaacacagagtactgcaagcaaactgtgttcacaaacaattg
ttcacctcccaggcacaagcacctttcaacagttgctgctaaatatggtttactttactg
aggctaggaagttactttcagacctcagtaacggaatagtgaatctacattataaacctc
attgatgtccggataaaaactgcctgttaatggacttccttcctacctcttctttcccct
ttctctcccaggcttatcttatttgtacatctcaaatgaaactcattctgaccttgcttg
tgtctacgagacttgatcagcaatacatatatccaaataggattcaaaagaactcagatt
tgcaattatataattagccttattaatggcttacttagatgtgttagcagctttgagttt
attcttgcattcttagctggaaagaagtactaaaaaaccatttgacagcttatgccctac
actgcaaataaatgcatggatgcaaaaagtaatcatgcttgacctctatattgaagtgat
gataagtcaccacattcttgagaacttcatccagaggagccagcttctttaagagtaaat
ggtatttatatctatgccagctctatcctcttgaacaaatgtgatcacattgctaagcct
tttaagtgactatctatatgcaatgctgactgaaagccatcagcccacaacccatttctc
caggccttgcaaattagacttgaaaagattaatggaggttaaagagtgcaatatcattac
catacaatagtggtgaggtcaggtctttggctgcactgaaaaagtgtaaaggtgcaaggg
aagttgctaagccaaggtatgaagctgacaggtattggtgtggttcatgacacaattgtg
acacaattctcagcagctctaggcatggctgacctgagttgggatcatctacagtagtta
ctgaatggtgggtttctagctggaaacagactgcttctacactaccacataaattaaatg
ggccttggactatttcacggcactgaggtcagatgccaatatccaatccgtcctgcaaac
aagatgtttacatcaaaataaacttttgggaatattcttaccccatattaattccttaaa
catgccttgggttaatgatagttgacttagaagtgttgataagtgaattctgttgcccaa
gacttttttttgcataatttcatataccagtaaaaacaggcatgaagtcttctagt
>TE_00000130_inc#CLASSII/TIR
ttcaaacgtggtatcttccccctacactgttccatattattttcattatagctctgctta
gtgatggaaaagttgaattttagtctaagtattgccagaacacttgctttgcagtcccac
aaaagcagcttcaacactatatttatatctctcttccagacatttattttaacaacctaa
gaaaatgctagcatttttcaaatcatgctaatcatatcatacaataaaactacataacta
tgtatctgagagataagctaaaaaatttaagtctctgtttgaaattgtgtttccaaatgc
atggttcacagatacctcaataaagtgtgaaaccacaaatcagctttaagttccacatat
agaaatgcacaaaatgacatctcctgagcctcacagaaaagactcatttctattctattc
ttccaacctgcatgaactaaccagtgtttcccacaggacagtcgtgcagatacaaagcac
agagttctgccagtgaaagcagatttgccagaaaaacgggtcttaaggaagtgatttatg
gtcaaggccttggacctgaattaaacaattttgaacacattatcctctcactttcacact
cttcatattgtctactgcatcagaaaaactttgacatcagcaagatacctgaggaaaaaa
gaaaagaaattcagtataaaatttggagactattgcagtgagtggcctgaaaagatcctt
ttagctcaaatgtggatgctcttgacaaatcaagatctccttttaatcactaaaattcac
atcatttgacttgttgcactctgcttttctttaatcttgtggtttagagttaaattcttt
agtgcaatttcagtggattcaactgaaatgccaagaatataaactagctgaaaacattga
taaattctctattgaggttcctgcatttctgactcacatcataaaactaaaaaaaaagtc
acgttggcttttctacttcttacttcagctacaaaatgttataaacaaactgattagaaa
gcaagagccgtcagataaccaccagctgtgctacattcacttacagactggcaagtacat
ctagaagtatctataatgaacacaactacagtgtttaagatactgtctaattaatccaac
agtgaggaaaaaatggcacgatttagctctattgcagctggtttgcatcatgtttctctt
tcgcttttagtggagacattgcaatttgacaaccactgagagtaaagcaagtccaggatc
atcttgggctgaaacacaaaagtaacagctgtgccatgtcccctgcacagggagtgtaca
aagactgtccctaaaacctggaactaagggaccgttcccaagcttaaatacatgctccac
acatgcacattcagtctacagatttccttctcagaccactgatcattatgggggttccat
cagcttgcaaatttacaaaaactatcaaatcatctgctataggcccctgaagtgttatca
tattctactggccttcagtcgcctctaaccatggtctggattcaaacacgctgatctagt
gatgaggtgctcttaatcctattgcctgaccccagagtcctgcaatcacatgggcagata
aggatctaaatgagtatcattctacttaattactctttttatgcttttgaagagagcaat
ataaatataaatcttcagtaaaataaagcttgatgtcactaacaagtagattatacagca
gccatctgtttgcagcttgaaaaggtaccagtaaaatacgacttccctgacaaaaagcag
caagagtttatgccatcgtgattgtttcaatttcctcactttcagaaacaacaattaagc
agtaaggttgtagaataatgctgcagtggagtacaaccttatccaacccttgaaagttaa
acaaatttgcagtaaataatgctgctaatatcttggtcaaataaagtgtgcaatactaga
gatttcataaactgtgaaatcaaagagattctgttctcagacctatatttaaaaagaaaa
actaattctattgtgaaatagaagagactcacttatggctatttctttcatcatatttca
agtctgtgttgtagctatttgggagttgaaaaaaggtttgaa
>TE_00000134_inc#CLASSII/TIR
actgctctggacagggtcaaaacaatagatctggaatgaggagcaactaaagaagcagtt
ttatcttaacatttgaagtacagttactggagatcttaaaatgtagacagcccacatcca
aatcaagatttctgaagccacacgcaggcaagtatgttgctcattctcttgtgcaagaac
tcttctcagagatatgcagctatttctcccttacctttaaggatgttgtaacacagtgcc
ttatgagaaaaatgaattttgctatagtcagtctatttttaagtactgcactaaaaatta
attctctcctaccagaaacaagacactcagctaaagcctttaatacattccttgatgcac
ctgtataaattaaaatctactgttttcagtgacaatattttgcattaaaatgatacagta
tgatgctatctttagattgcaattaaatttctggtggggttggtaattaacttaatataa
agcagatttcaggcaaatctctttgtttagcccaaagagatagaagcaattattgaacaa
aactcactctcctcaccacacataagaggaggtaggtggatacagtctaattgcagggaa
aagggacctgcaattaacagagccacgttgctgctgagatactgtgatgaaacagtgaag
tttatagtattgttaatgctcgctaatgcattattcaggttttgcaacataggagtcttg
actgcaggcacatcaacccattctgattaactttaaattagatttaaaagcatagggttc
tgcacaatttggttggttgtatttaagcattaaaaaataaaacaatatcgacccacgggt
ttcctttcatttccttgccaaaaatatccatttaacattaccttgtctgttttagtgatg
ctggattattggacagttttcccacctcacttcaggactgagttaggacaagccgccatg
cactatcagtgccagagaacagtaagctgcatcagaaaagaaacatatttacagtcacac
ttccctagaatgacacaattcacatcaatctttcattttagaacattttagtgaatatac
ccaatttaaaaagcccttgctttatccataatgtaacaatcagatttacacttttgagta
ttatagaatttgagttcatctaaagtagatcttgaacaagacttctaatttcataataga
agattattttttctaaattttctaatagcatgtaggaattcctaacagtaatgtattcct
ttccaggacaatctccaagagatgatttagcatacagaacagtccagtaaggaacacacc
tggctccttcctctgaccccacgggtgtaccctactggcaagctcttctctctcacatgc
acagctgatttcaaacatccataatctggtttttagatgattcactgctaaccagagaaa
aacagtaggttcccctcatccacataaagctgggcttcccagctctcctctttcaaccga
actggaagtaaactggagcataaaggatgaaggcagagaacaagcaaaccccagagaaga
cacaaagccactctctggttctcaaatgctggcagctgctcccctcatcctgggtatgaa
atgcttccctttaaaaagggttgtgcctgctcctgacagcaagagactgttgtgacatac
taaccaggtgaacagcaagaagctacttttctgatgcctgactcatgttttatgaagtga
gtaaggcatgaagatagtgcccctttcaccccagacctgctacagctccactgctaagct
cactgcactggacaaatacgggatacagataatgcatctaagagtggtttaaccaaagag
ttcatgtagctaccccctcgtgttgtttaaacattagagctgagcactggttttgcttct
tcagcattacaatatatgctactcagaaactgttagcagtaagaaatgaacctcatctct
aagtcctaaacatacacattttggtgaacacatagctgaactcctgcagcctttcaacag
cttgaacgtatcattcgtatctttgtgcaaggaaaggagctactgaaatgacttacttac
cagcatcacccagagaaacctcctctctatcaatgactatgaaaaggtagcaggaaaata
tttaaacgcgcttttttttggtccagctgttctccattctgcttgaaggtgtccagattt
aaagacacagattctaaacactgcagctgtttgcaagcgttacagaaaactatgtgaaac
gttcaaattactgaattacacagcattaaagctttttcccctcactgtgacacagctgaa
cggatgactccattgagagaatttttcagagaacacatccagaatgcacactaatgagct
ttttaacagaatcaacgtgtgtctactttcctggggaggcgtgggggggaatcaaccaac
caaaaaacatttatgtctccatgtttccgattaaagattgcttcccataagaatcacact
gacaatctttctaaccttcctggtgtagcacatgcatttagcaggtacagacgtttcctc
ccctcccgggtcactttctattcacatcatgcactaatctaggtggtgcatgtggacagg
gactgcccaatctaggccagtcacttcaggatcccctctaaaaccagcatcccatcacca
catcgtatttcactaccatttttgcacaacagcagagaaaaacagccttgcctaggcaag
ggaaggacaggcactcctgtttcaatttttcctgtcaaaacagggttaaggatcagggtg
aagccgacaggaacacggacaagaactgcctcccaaacgccgctccggagtgagccatga
gtcttcccaagacagctggggggggtgaagggagggagcagaaaggagaacagctctttt
cggttttctccagttcccatacgggcaggcccggccgaaacaggaacaggagtcacagcc
attccccgcctggcaatgaggagtcggcagctcctgtggctcccaagggaaagcggctgg
gtgacccagggacacccggcgtacagaggagggatcccggatctcccgctcccccgggcc
caggaggccgcgggggcgctttccgcctccctcagccgcggccggggggacgcgaggggt
ctaccggcccctccgccaggggccgcgtcgcccctggcaccggggaacgatggaggggag
gaggggatggtcgcctcaccccaaacccaaggctgcccctctccccctccttcccgcgcc
tccacagacggctgcccccaggagcagcccccgctctcttactgtggcttctccaccgtc
ccgccggtgcagccccccccgtccgccccgcgcgagcccgggcccggccgcgccgcccgt
acgtggcagggcagagagaaggggccggagcgaggccgggcctgcgcgagccgcgcgcct
gcgcgctccgccgcgcggggccccggcccctcccgtgggctgaggaggggcccgacatgg
ccgcccggccgctgctcggcggggccgcgcactgacatgggatttcattcgaaatacgag
ccttggccttcgtaggctggtggtgctgagagaaaaaaggggctgtaaaattcccctgta
cttgttagacaccgccaaccacacacaggagccattcatccttgaatggtcgcatccagg
tattattatcgtacactcaacacgcactcacactctcctgtcttgcatccagagcttgtc
cccctaatagaaaaaaccattaatctgtagctaatttccggagttttgtcagtcgaaggt
gcgggaatggattcgtaagggcgcctctcccagatttactggaactggacctcatgttac
tctgggatatttgagatttctgctgcctttcttcatgcagcagcgaagccacgctgtgct
ggtacttaggagagaggtgcctatgcagagcaatctaaagcacaactgtgcttagttatt
tcctggggttaaagatgcctctgaaaagacaccttttcctttagtatcttaaaaagcaaa
gcttccaaatagtgttttctgccaggacaagaaaaatgccagttgtttgatttttgtagt
atttgtccttgctgagagctctgtccctgcctgaggagcgtccaacaagaagtaagcaga
ttgaaaatggaggtgagaacttgaaatagaagtgagaaaagaggaacacgatacaaattt
ttattctaaacatttcaaggaggaggaggagcatggttcaggaggcttctttgctaactg
ttacaaagtattcagaaaatatttgggtatttttaatgaaaaaatctttgctttaaaaaa
tatgggaaagatctggaaaactggacaagattatactttctgccgctcatatttcatacc
tttgtactgatgattcagtccttccccaatccatttctttatcaaagcagt
>TE_00000135_inc#CLASSII/TIR
actgaggaaaatgacctgcactaacctgtcattttttgacgaaggacagtcagcaactga
atagtcaaacaagtttacaaggtgtcacttctaaatagcagcaggcagtgcagagctcat
ctggtgtgctcgctcggggtcaaatatcaagccaagtcctagcttttcagtagttccaga
aactgggacatggaaacctaaggcagaggactgtgggaaaacagggaataatctgctagc
agagcaaagaaacggcagctgaaagaactagaaactctccctgcttctatcaagttcctt
agtcacatctaggtgagatatctgcatgtctggcttatggtttcttgtttttagacagct
ggtaggagacatttatgttatagattcatagaagcacaaagcactcagaacagcaaatga
actctgctgcatcagttagttaaatcataaagtattctgaacaaatgccagagccaatgg
agtattcaaaaaaaattcatcaaatcataataaaaggttcccagttccctggaaatagta
gcttctcaactttaaggcacactgtgatgataaatagtcagaggctgtggggaagccacc
ccagaaaacctcatgaagaagctggcagctccgaattcagcgcagtgtctgtgttaggtg
gtgataaacgaggctcctagtcacacacttagtccaggaaatgcagagaccagcttcatt
cccagacactgtcctgtgtttccactaaatgaagcactagtcctgtgggaaaaatagtat
gcagccaaacaattaaatcatgtcacataatacacattgtgtgggggaagggaaaaaggg
gctgaactatccttccaaaggcagccctaggtctggatttgtccagcttttgagagttta
actttgcaaacctaatggtgttctttccatatttttttaatgttgcaatcttatcttcct
cattgttttgttaatttttgttctctcagtctctctggctcacttactgcagttctgcac
gtacctcgggtgagtcaggatagttagctgggggaagacagcagggtgaacaaccctctg
gacagagacacgaggcagaaagaagaggatggggaaactggccagttaagcaatgatatg
aaaaacatcagctgtagcccagcctagggagaaagagggaaaaacactttttcaggagaa
gagggaaagtgagagcaggagcacagctgtggaaggtgagcgtggagcagtgaggaggtt
ggaaatccagtgtcactacataggcattgcctcatgcaagccttttcccttggctcttct
gcagcacagaaggtaaaggtccttctgcttgccatgtgtggttgttgtaccagtcttcat
cccataggacaccagggctataaaatctctggagcacaaaagcttccccaatacacacat
ttatcacacacatgaaagagaaagagcagtaataaggaaggagtccatccaagtcacaaa
gttctctgtgaccaggtgcaatactcccaggagacaaacactttcccctcagtcactgtt
ctcccaaccagctccttacagacatggccatgtgtcccatctcactgggaaatggatcct
ttggtctcccatctatcacttagtgaaactttggcctcccaaaacacctgaatttacaga
gcccctgtcaacccaaaacacatcttacaaaccaggtccctcccaaaggcagctctgggc
tctctccaccacactcctccccaggcatgcactactcagacacccccatgaaaaagtcca
gcctgagctcccgacccctgatgtcaccagccctgctcccaagccaggcaccaggtcaca
gctgcagaggtgcttcagcattaattcacttggctcttcctcccctttgctttaatccag
aagtccagctggcattgccacttccacagt
>TE_00000137_inc#CLASSII/TIR
tgaaacttgccatgcagctcatctcccagaaaccctgcaatcacagtgccaagaagcttt
ccagtgcacagcaactatgatgtgacagtgtaatgtcacgtgtgtaaatccagacacaga
tcacagagatacatgcatacatgtctgtatcaatgtgtatgtttgcatatgtatggatgg
cacacagaaatctcttgcaaagagcctgaggctctgaactgccctagaatcactgacagc
cccagagggatgtgctctgtgccctgggagtgagggcactacaaaaggggagcccctggg
gcgcatagccaagggcagagcagaccagggtaaattgaagccaaaattaacatgctcctt
gttgcctaatctgtaaggactcatcctatggagctctgagaaagtctggagctgtggtat
gcacgtgtggagggcagagcagtaccttgcctgagttaacagtaccgtcacgtgttaacc
taggcaagggtgtgcttttgtcaccgttatcaccagggtgtgagtgcttactggaaagct
tccttatcctcctggagtgcagaatctaaagggagtaaactggattgcatcctcagctcc
cctggctttggcacatataactgagctcctcaaatattgctttagcagagagctggacac
agagcagaacaaggagggtgtctctcttgcacagtgtggtgacaccaagcccagtttcac
gaagttcaacataaaggaagaatagcagcaaaggcatccttgagactcagccaaaatccg
cccaagagggaacttcaggtgccacttctgctgagaggtcaggccagtgtactcaaggtc
agattcttgtcagaggcggctctgttgcctgcagaatgatctccacgttcagcctgaaat
tgtggtgggcagctgatgcaccaccacctcatccagcactgccaagactgtgcaattttt
tctcatggaagctattgagcttggagcatccttgagcatggagatagctttcctcagtag
acagggtggacggaggcattctcttgctgtggagagttggggagtcaggagcaaaacatg
gcctctcctgttgccatactggtccctgatggcagccttgctctgactgtgccctcctac
cccagctctgagtttgtgtgctggccgtattgtccctgcaatttaaggtttgtttgacca
gcagggaaccaccaaagagtgtgttcgagataaagacaagtctatgttgtttgctgaaga
ggaagtcagactggatccaaggagtggaggaaagatctggtctaagttcatcaccttcat
gtaactcagggtgggtcagagccttgaatgtgcagggcaggaaagagattaagtgaggaa
gagtggaaaaggtaaagccacaaatatttgaaggccaggaggggaacattctgctcagct
gcctggacagaggtttatgattatttcctatgcagctcagttgtgttacccactgtgaaa
aatcactggccgtggagatatctgataagaactgagctggcatcagttgggagaacaaaa
tgtcaagaatgcgttgcactgcacccccacttttaccagcaggcaggacatgtctgggaa
cagtgtgttgttcacccttatctctaattgccctgcttgcctagcttctttactgccttg
taatgagtgaaaatatgatgttttgagatttgatcttcttctaagaaccccatctcctcc
tgcctctcacccctgacctgtgttccctgatgcatggccttggctggtgatgggaggtct
ggggagctgggaatgttgtgagtacagatgaatacctctaatttggctagctctgtactc
ctgtgccaagggtgatgtagttttccccacagagcagaaaaaaattgccatttatggcaa
aatctatctgctcacaaatgctttacagtgaagcaaagcaaaaatccccttcctcactta
ttttgggataaaggggatacaagctatgggttgctgaacaggctcagcctacaccatgag
tgtccagggtacactggagatgtcagggacaggcaccaggaagaggaacaacttcaaagg
gcaccaatggactgaggtgggacacaccatacaggagctcaagggcttttctcctcctgc
ccatgccacaaccccttccatcaaacctacccctcacctctgtgggacgtgagagctgtg
gcacaaccacactcagtgggtgcagaagctcatcccagagatgtgtgaagagagctgttt
gtctaacagtaacacacacatggcatctgaagacagttctgttcctcagtgaggtgggac
aagccttgttagggtggaatcacagatgttagcctgaaattcaaagagggattgacctcc
cttttcctgctcaaggcttgataggcatgaagctgtgaaagaaaaggattttctttactc
cttcttccctcaagcttgactgtagcagggtttctttctcaagactggcttgggaggttt
tgcttcccccaccccttgtgaaccatcacatacttatggcccaacaaggcatgtcctaaa
ctgctgctcagatctgctggcaattcagttaatttctgtgaaaccctgggtagaatacat
gtctctccctaagttgttggacatacaatgcaagccctgtcgctggggactgctgcaccc
ttcccagactgctgctggagggcatccagagccagctccctgatctcccttggggcacag
ctgggatgctgagctgctggagctcaagccccactgacaccctgggaccaatagcatggc
tgagctctccctagacagcgggacaagcctattcaagcctgaaatgtgttcaggcaaaag
agtatttatgtagctgtatttatacagctgtagctgtaagacatctgtgggcatgtattt
aaacagctagatcttacctgagtgttcaggtgttaatattccactgacaggagtgaagac
aggacaatcctgaaggacaatatgaacagaaaagtcctgacatggttgttacatacccca
tgtgtgtgttctggggagggggttcatggatgttggctgagaatccagcaaccacatgca
tgaagcactgagtagagagcttcatgtgggggtaactcaaggataaggcacggagaggag
gaagaggttctgggtgcttcttccaaatttggtagtaatttggggatttcacacgtggcc
tgaaaagggaccctgctgacacgagtgtcaggtccttgattccagtaatgacatgtggtg
gtttaaagaggtggatgagctcaggcagctgattacaaaaacacactgaaatccagaatg
aaaaagaggaaggctggggcaaactatagccatctgactacttccagaggaggtagtgag
gactccgccctgactgctctgtttgtgaccaaaatagaccttccccagcagaccctgagg
gtggtcatcccagtattacgttttctttcctatcgtaccttcattatttccaggtgatca
cactgttcccagtagcttgtgctgactgccagcagtgcagctgagctgttcctgacccct
ggcccacggtaattagaaggctttgccggaagccttcaagtggtatctgttgctttggga
gtgattcgtccaagatggtccattttcactgtggaggagaaagaaggtcactcggaaatg
cttgctccaaggaaaaactcccttcctttctattttaatctccctggggattaattgcct
ccttaaaaaaaaccctggaagagaagagaagtaagagcatgcaggcaaacacgtgtgatg
aggataggctggggacagccacgtttca
>TE_00000139_inc#CLASSII/TIR
actgcagcatcccctgccttgtccccgctcccttgtaccactgacccctagcaaagcagc
ccttgggtggtcagtacccctgggggacagctgtgggatgactctcacacctctttggca
gaaaatgacatctaatgacaatggggaccatggggcagggttctgggcagagtcttggcc
cagctcccagaacactctgccaggtttaaaaggtgctaagctatttaaaggaaaaaaagg
ctaccgagcttccttgcagcttgaagacccgtttcaggaatcagattacaaactgccttt
gggatggaagcaaagacccttctggtgccttgctccccccttgcgctttctcttgccaag
cccctttgataaaggggatcagcaaagcactcaaggggcattgtccctaatgctatggaa
aacaagaaaacagctttttcactttcttttcatgcctcttgacttactactcttctgacc
ttcagtggctccccaaatttattttctctctccatttctatgtagccaaacttcctcttc
tcctcaacccacccccacagcatatggtactgagggtcactgaaggacagagcccttccc
tgcccctactgcttgtattcatcccagcccagggagacagcagcctccctcacaccactg
ccatgaactggctgtgctggatccccatagctgtgaacatcaggagggacaacatttcct
ttctgaggagaaagatgtgcggacaaggccatcactggcttttattttgagcgggacagg
tgggacatgctcaaggaaaagccatttcaccagcctgggcagaagcaccagaattttttt
ggtggacttcttttcccactgtcccaaaatccagatgaggaaccaccaccctgcaaccaa
gccctgactgtggtcactgcgggaagagaccagtaacacccagtgccaccagcaatcaca
ccactacaccatctgagcagaagacaagtgtcatggtttcacatacaagaaataagcctt
gagggttaaatgagctgagtttgctggaaggggtatcccatattcgacagcagccagaaa
gccacctccctgccagagactaccagtggctggcctgactgagccttctcttggtggtgg
gtggtaagtgacttaaatagccatgggcaacctcacctgcttttgcatttggagaaatcc
cagcttgaatcaggtccctccctcagtaacacaggtaaaaaaataaagtgttgtttgacc
agagagcagccctgaaatttgcccggtgtcagattgtgatttttgctttaaaattcaatg
caacattcaaaatcctgctcctgctagtgacaaagagaggggttattgaacaaaaaaagt
agctaaatgtttgaggaacattttagtcctcacaaaatgaagttgctgaaggaatttgcc
cagcttcccacagtctagttactgaattactaaaccagtttctcacaacgacttacaaag
cgaaattataatcaactgtaggatctggtattatgagtactcaagaatgagcttttacaa
aatagaagctaaaaggtttgcagatctgtttcacatctgtggcccagatataatcagctc
cttcttgttccctcttttaaagcatgcccacagcatctgacttgtgctgaagagaggtcc
aaagagccttaacattctgaatatctcttaaaactttcaaagaggctgaatcaaatgtgt
tttgtcaagaactcccttctccccatgcatccacttttcacttgtgctacctttttaaat
aataagaattaaaaaggaaaaaagcaagacaaccaagactatatgtttaagcatttgtaa
gcttgatttttgcctttggaagatacttaaaatgtttcaatttacagagtagcttcgtgc
ctagagcaatttgtggtgtctcagtttttttaaatctctgtgccttcatgttcctaagga
tgctggagggaaaacccacgccctaaactctaaggtctcctgcactgacttcacattgcc
ttgtgttactgtctctcttgaggctttgctgctttctccatattctgatacacaagcaag
gtggatgcattgagctaccccacatgcgcatccacaaggtagaagttatctttctccttc
ctcttttaagttgtatttagtgctgcccacacagagcccaaagactgattgttccctctg
tcctggctgtggtccctgcagcaaacacctgttctccttctcctgcaggcaggacccacg
ggctttgggaggccaaagaggagcagcgccactgtgggagggttcctgggatctccaggt
tatcctcattaactgagctggaaccagagcaagccccaaatcctgtacagaagtcttcac
tccactcaggtccccagattttggaggaagggaagatcagctcagggctttggagtaggc
tggcagttttgcagcacaccccagcctgaacacaggctatgatgtgagcagcagtcagga
ggggcaggggggaacccgaacaacccacaaccttttccaagttcattatggagagggaca
gggagatggggacaaacaggaaaacagctttcttcccgtttgaggtactcccctttttcc
tagcaacatgtcagcacaaactagcacacaagctcacagcagggctgtaaaacttgttac
agcttttcaaagcaactcgggtaaccctgttcacagctcacgatttatgcataggccatc
accccactacaccatccccacttctgcagacacattgtgctcagtgctcttttctctcag
cacctcctgacccagcagtccatggatgcacacatgaaatgggaatggacacccttgccc
cagtggattatctgtcagtaccggaaaggactgtaacctaaacccatcaccttcccaatc
caacataaactcgggagtgctgttgaaagacaaatcaaagcactctgcttggccaattcc
caacataccttcccttcctgcatgctgttgtgagacaccatgtcctgctgagagatcccc
ttccccttgcacctaccccacctgtccctagctccaggaccccttggaagcccttgagtt
caacccctcctgtacttgccaggagtctagacctggggctgacacagcagagccagttca
ctgcaccaggaaatgttttgggatttgaagccttgacgacatccacagccagatgtctca
ctgaactattaatttagctaacaatatcacatggtgaggcactgctagtgcttcaagcaa
ggctctggaaccggttgctgaaggtgataaatccctttcttgccctgtttgttatgccct
gactgcatgtggcccttttgccccatagattcccacttcattccccacagctgatgtttt
ctcactgcccatgactgtgaggcctggtcccatcacctaccagggccaatcaatcttcac
atgaactaagccccagctcagccaccaaatacccatagcagtggttgctgctgt
>TE_00000141_inc#CLASSII/TIR
actgttcaacttggataatgtttcatgaacctttctttaacagtgtgaagtatcaccttt
catccaggatgctgctactgtgaatgagtttttgtgataaacacttcccttaggtatgat
tgatcttgtttttgatttatgtgggtatttccttgtcatttttgtaaaagctgtgtttca
ttttcacaaatacttttcagttagaagtaagacatttgctacttcagctttggaaaactt
ggctttttgtttttctccttgttttgagttggcatgtccttctcttttaaataatatgta
gtaaaaaataggagttgacgggtgtttgctggctttctatagtatgatcttaagtctaag
ttacctgtatgagtttggtgaacttgggttttgttagtttgaaggaggtctgcctggaga
ttctgtagcctggtcgattgatggaagaatttggttaaaagctgttggttttgggtgcaa
ataagtagttcaaaagtcacccagcaggtctgcaactgggatagctgcttcagagactgg
aggttttgccctgcatataaataggaccttgaaaatatgataaaacaatgggagagagct
tccatcacgtttttctttatggttttcaacatctttagctttataagtattttgtcttct
gtttgaagtgctttggcatgcctacaagtaacatgccttagagctgcaattgggtcatct
tggtgtcctgagagcaacagctgggtaatatttatttgtcaggtagtgaactgtgggata
aagttatcatgcattctaattcagataatccttttaaacagatataatgatgattgtaaa
tgtatgcagttaaaagtaagagcaatgtttttggatctggtgttagtgggacatcatcag
cactaatcttgtgtttcccctcagtcttcagttctgtagggaaggggtaaggcctgcaca
gtaatgggaagtgaaaggttggaaaggagccacttatccctgctctgcttctgagttaag
tatcatccctcttgaccttctctcttcttcctggaaagagagagacgtcttggtgcttgt
gtgcggagggttgtagagacaggagctctttagccctgagagggttggcgaggaggagcc
cacatcgccatctcctttaattctccagactctcaagcaggatctggttaggtgggggaa
agaaattagtaactgaatgtaagagtgatatgctatctccctctgcctgaaattttgctg
agctacttgtccaaaaggtttaataatatcctgagtctcgggagtatgtttttcaaattg
cttctgcaagcatttgattaaaatttcgtgttgcaatgttgtactagttttgaattccaa
aatgttgttctaggccatatcacttccaaagggtttgagttagagctcttaaattgtatg
tttgaaagttttctgctgcataaaaatccatttgccaattggttgaaaactggcatatgt
ataaaacacataaattgtgttttaatgtggaaaaagtcctgtacatttagtagcttaaca
aagtcatgccatctgcgcagctttttgatgtctttgcagtaggccctgacaatttgtaat
ccttacgggaataagactgcaaaaataataaaaaagtaaatctgttcatgcctaaggaag
ctttagctggaatgtctttggtgcagttctcatgctgaagtacctttatgagaaacaaat
aatgggattctgttctcagttaagctttcataatacatgttcaactctattagttttcat
tttttttacaactttgttcataggtacttgtaaactgaaaattataaatgtattaaatct
atactacttctgtattgctttatttatctgtggttgacactttcatttaaaaaactgtat
tgtgaagctgaaataagaatacactatattgtaatatagtggttttctcagatgttattt
tattgtgcaggagagaattgagtgaggaattcgaccaggaatgtgttgacatgtttttat
aaagtatcaaggcctgtgacatctgtcacctatactgactgatgccactccagcaaggca
gcggctgccagaaaaagatagggtattgctgagttgagtcgtgacctgagcattccatta
cacacgaggttcctgtgttctcagaaatctattttatcatgtggtttttcagggtattcc
actcatcttggatgggaagatgtttttgaaaagt
>TE_00000142_inc#CLASSII/TIR
agcaaagcttttcttctttagcacttttaaactttcttggctttgtcacaagttgtgtca
caggatgtcccacatcaccacaacatacagcatcaccacagcatgacatgggctgagatc
agccatgtgtggggaagtgtctgggcctctcctgcctcccgttcctcatcatcatctccc
actggatgaagagtgatcaagaatactgggtgcagagcctccctccacagcctaatcaag
aggatttcatcatctggttttgaccttctcatttagcagtggtgtcttacacctctcaaa
ggtgtaaggaacccaagttccctccctgagtacagccacagttctttccctgcccattct
ccacataccctcagtgggcaaagttgagtcatggctcacgtccctaattagttcctcctc
aattcccttctcctgtggtcctcttttgtggctggcaagctggtaagaggccccgaggca
cagctctgtaaggacagagggtctgtccaacatggcatggtggctgcctgcctcccacac
agggaatggaggctctggctgtaggacagccaaagagctgtttgggaaggaaaggctgtc
ttggcctgaagtcctcatctgaagatcttgtgtcaagacccacagcaggtcctctttggc
agtcctgcttaattacatggagcagcaggtccaagaggagggtctccttaacaaagcagg
ctgcagaacaagcacggttaggaaagcttctgggtctggttactcgtccccaaagctgtc
tctccagccagaaaatttcatcttgactcatgaggagggcctcctcagtaagcgtgctct
atccaaaccagtaaagaaagggccttgtgccaacaaaaccaggccaaaactatgcaatca
gacctccagcacgtttaaaaatatctctgggtccctgtacatcccacttctcctggcttc
ctttctgtttctcaatgtgaggaaggaatctctagctagccgaggtttgggatgtggttg
agacgtttctgtggtaaaagggtggagctcccttgttttcttctttttccacaaagtgct
ctgactcttgcacagtgactgttcaaagaaaccatgctgctattcctctccaagcccctg
cctctccttcccttgctgggaaggtagatgaaggagctcagggatgatgggagcatgcag
caagcctgctctttgcaccaaagccctcattagagcaaggtgcagccagcacagcacagc
agaggccagccaagaccagtatgtcccttcaaagggccctccttcccactacaccaacat
tgggacatcctttcatgggatttccttactatggcaacccacacccacacggtatttaaa
agaaggagcattttgggtttatccctgttatcactacctgctccacttgcctaaagagtt
gcctccagcaaccaaacaacaaattatcaggggcagggatggggacatggagaccaccag
ggtgccccaggatagcaatgaaatgaaacagcttttggcagcttgacaatataatttctc
agtcgtcatttctctctctgaattttatatctgaggctatatactgttctgaatataagg
aaaaagttattccccttcgatggcacgcagtcttatacttaaattttttgcccttcagca
tcctccttaagtggaagatacaggtgtaaaagttaacagcacctgaaagtaataatgatg
atctttttgcaatcaaacattggcatgtgactgtgttcttgatttttctcaggccatgca
gtctcactcgtcacagctggcccaagggcctgaaaacataactagtcaaagttcatggcc
aatccatggatgagaggaagaaactgcagaaaacctgccagacagcataacataataaag
aacctgaggaaatttcaatcttctctgggttactccaaaagtagaaaaagaagtgagatt
tgct
>TE_00000144_inc#CLASSII/TIR
actggagggcattcaatccagtgctgcctgcccattttgaaggaggccctagggctagag
catagaaggtcttcagtacatagtgtctccatctatctggggagatgtgagtgttcacca
gggcaggactcatccctggagggattgaggagggctcctcacagaggaagtttgtttgct
agtgctttgcttcgcactgacttgctcctgtgttcctcctctaggggaggatgacaaaag
caggttcaaacggtcagtgactactggaggattctttgttcccacgaagatacggacagg
aggcacaggcagctcatatgacctcagcaaggagaatgagtgggagcgagaaggatctgc
catgggggccaaaggaagttcagagctggctggggagaaaggtcctccctggacaccaca
ggtgaagtcaccccctgagcagctgaaggttttccgggtagcagaggatgctgaaaatga
gcagacctcagccaaaggagtgctcatgttctacacctctgaaacagccaccaagtcagg
ctttccgagcagcctctttcccttggaggcctcccctcgtcaccagaggaaagccctgaa
catctcggagccatttgctgtctctgtcccactgagggtatccgcagtcatcagcaccaa
cagcacaccctgccgcatgcccaccaaggagaaacattccctttccagtctagaggagct
gtcttctctggtggagagcacaagcccctctgctctggaggcagggacccacacaaggac
agagcaggcagcagagcgcaaggagaaacagtcggggccaactctgccagtggcagcatc
cagaggtaaattgtcttaaggagagggatatggatcctcagtcgggctgctggaagtgcc
ctgcagcttgctggtgtggaggtttctccagcctggcttgtggcaggaaagagaccaacc
tgtagcagggtgggtgttgactctgacagcaggccagggtggtgcttgttgcagcaagga
gtctggggaggtgggtgacctcccagaaatgtctgggtgtgcctggagggggctcttcag
ctttgttagttggtgttggctcttagcagcactgctttgtcccagggcacaagttctcac
tctcaaatagttacattgttcgtttgtgtttctgatccaggctctcctcctgaggagctg
gtggcagccaggaaacctgaatcctcggaaactccacagccagcggcagaaaatcaggag
atatgtgggcaaagcagctgcacaagcagcaccagcagccctcagcagtcctcagagcag
agtcccaccttggagcaaacaccagctttggagttctgtaaggggccactcccagcagac
aaagcagagcagggacagctcaaggtgaaggatgtctcctcagaaggcagctgtgaccag
caggagactgagatggctaagacagaagaaggatcgcgcctaagagatgtggtaaggagg
aaggcatgagaaaggtgggggaccatgtcgtggtagtgactgggaggttgtttaaagttt
cattgtgtgtctgtagttgggaaaactcagtctgtgacttaggcaaagcagcaccaagac
ttgaccatgggctgatttacttcacttctatgaagtcaccatgtggtgatttacctttat
gtaactacctactgtccccttttggtcatcttttccagtaactgtacaatttcagtctgt
accatctgtctgctctgagactctccagatgtgagactgtccggatgtctgaccattttg
acccgtggtctctgaattccccttctaattttgctgtctcatttgtcctgggcagcctga
acagtcctttttacttccattctctacacacaattttattttttaaattcttactatttt
ttgcctcctctgtatctctagcaaagccttttcaccaagtttcttacagcgatactcatc
tctggacagctatttaaagatctgttggcatagctccttgaatagattattcattcgagt
ttgtgtgcagtttgggaatgcatattctctggcaaggccaagtgagcctgaatgggaatt
gctgagaaatgggctggaacattccagctactcattcagctcactatttcagtgtatctg
tccaggcctccttttggctgcacctcagaccttctcctccataaacccacttgtttatag
atgtattttcttccttgaactggtagcagtctgtgtgtctgtgtttctgtacctgtgagt
gtgctcatccaggagcctggctgttctgggagggctgcttggggaaaatggaggggtatt
tattggaagttgtgagctcccaggtgatggcatttcttctgtttttcagactgaggagga
cctggcgaatgcccttctagacccactgtggccagagatacagcaggaactgaaaattat
agaacctgaagaggagctcttgctcttgccagcagctatccccaagacaagcccagtttc
tgaatcctcttctccagtacaaacagaaagtctttcctctggcccagggcagagtacaac
actcgctgagcagaaatctgaaagcagagcatcacagataactcaggtgcctttatttgg
tggcagtggcgtggagcaacaagacagcctccccagctgccagtctgatgcagttgcaca
gcagagtggtgcttcagccctacccaaactgggcgctcttccaacaagcacagccactcc
aaagaaccaccactcagtggtggacagcaggagtgaatgtctcgctcctaccctcgactg
gaagcttcatggtcaatcagaatttagtgagattgccccaagtgatggattttcttgttc
caaaggagcatgtccagaatcagggaaagaaaaagatagcacttgccagctgcagaggga
aaaggatggtcttaccagagtccagactcagagggagaagcatgagataatgactactga
tgaaagggacacattctcctccaaggcactgagtggagctggaatccaggaggtgaagga
aggcagtactattagcagaacccaggatgctggtgaccaggatgatgaggatgcctggac
agataatgtgcagagcttagaacttgtggagccatgggaggatcaccagtgggttacaag
ccctctccattcccccacttttaaagactttcaggagaaaatgacacaggagtttcaccc
acagagccagagagcagagacaagcctttcccttagaccacggttcagtcgcagcctctc
cctggacagtaaagacacagtgctgagtctgtggactacccccttctctttcatagatgc
cactgaccagcagcaaccatgcagtgacattctgcattcagggacttgtgagctgcccaa
aacacaacccatgtccccctctagtttgggtaaagctctgcaaggtgggaatggcccaag
tcctccagatgaaccttcaaaacctgagtaccctcttatcagggagaaagcaccagctga
gaaagcaggaccctccaga
>TE_00000148_inc#CLASSII/TIR
actaggttattaagatcccttttttttggaaagtatggtctattttctaatttttttttc
tatttccattacaaaattccccattgtcagttcctcaataatctactgcttgtctgggca
gctgccatctaaatctacaccttccctgcccctgtcttcagcagcctgacagctgatgct
gcagatggcctcttttccctgccttcctctgcaagacagttttcagataagccccctgca
aaatgtgagggagaaagccacagaataagtggccgatgtactgctgaataaatttagtag
ctaactgtgaacatctctgctatgaccttcttacaattgtgaccactgacagtttcatgg
caaccatagccacctttcgcctttagtagcaaatctcttctgcttaagttgaaggatggt
tctattagagtcttgtattctaagtgtcatagtacaagcaacctgcttcccatacagccc
caaaatatgccatattttgcttcattgatttctcgagtgaagttgtcggggaggtggaat
cacacgcagccagatacggagtcattgttcaggcttgcatttgccctgagatcactgggg
atgcaatgcagcaatctcagttttacaagatgcttgcaaggcataacctcttcagggcac
ttattgaaatgaaactctgcacagagagggaaaagttgtacagattaaatgcatttttat
atgttttccaattccttattcaccatgaacatcctagtggtttttcagaatactctcatc
actgtgttctattttcgccattttaaccaatgaaaaaacaaagcttgatccaaactccct
gaatgtctaaacagactcatgagatttgtgaccaacgaaggacttggaatctacatttca
aaatttctaggacctcatggaacttccacactttatgcaatagtgttttgaatgtttggg
cccagcaacagtatagtaaaatcaagttttccaagtgagaggaagctgtgtttactgctg
gactgcccctcctttcctctccaagatgctaacttttgagtctatttacaatagaaatgt
gtgctagtctaggtaggtcacaatatttgttgactttgctgttgctgggaaaaactgcag
catggatgctgctctcttggcaataaagtgctactggtggaaaagaagaaacccttctac
ttggagaagaaatgaatcttctctgtgagaagcacaccttaaggatctgtttcagggctc
tttgtgggtataaaataggtgatcttacggatagctcttgcacctttacatgcctcaatt
tccctacttgtaaaatagtaataacgagctcttgattgacaggtgaacagaactgtacaa
aaatcagtaatttctgtcattctggttgtgccactggtgtataactgtcatggactttgg
gccacagattattaaagtttctgggaagaggggagggcaaaaataaacaccacaggaccc
cttggtatagtggaaagtgttgctctagagaaaaacccggtagccgtatcttctggctga
tcaggcagacccctggagatagtatcttacctaagctgcagaagaggttttagtttaata
cagttgttctccttattccctactctcctctcctcccctaccattgatacatggtctgtg
attccttataataaataagatttgccagctctttggggaaatggactgtctctttgccta
gacttgtgcagcttgtacaagagtataaataataatagtcattaatgctaataatatggt
ttttaacctcctgatcatcctctgtctgataaaatagctacagaaaagaaatcctgcctt
aaaaaagaagctaatggcagagactattaacactgcaaaggctaggagagatcaggtagt
ggcaaacttaaaactgtctcctagtgttttttgttgagtgagagtctgcaagtgcatcac
agacaatttttttaaatagtaggtgagctgtaggctcttctctggccaaagtactgtgtg
tttgtctgtctttgcacctgctgttaattgcttgaaataccttctcagcagccttttgca
gaggatgtatctcaacaggtctcatgagggctctgtatcacccctgcagcacaagtgatc
aacagtggcaggggaaggcacacagacactcaaaacagagcaagcaagggaaagggatga
cctagt
>TE_00000149_inc#CLASSII/MITE
tcactcacttctactggagcagagagttatcagccaaaatgtaaagataaaagattacaa
tgtgcagcattaaacaaatgcacagactccaggcatctgcagggcacagtcctgtactag
ttaagcgaagacaggctggctgaggatgttgggataacggggctttttcattaggaaggt
ctgatgcatttccatcctgtgcaatgagttaccagtgtgtga
>TE_00000150_inc#CLASSII/TIR
agtggccttaatccaccaaataattagtttcctttctggataatgttccttccactgaga
cttttaggctcaactatatttctctaatgttttttgaactgctggttttgcacccttttc
aagagtcccctgagagagcagaagtcctacagagagacagagagaaagctccaaggaggt
gcaatactgacattttacacacactccataccctcagccaaagggaaaatacaggaatgc
tagctggaaatccatgagaaacagaaacatcccatcattggcagcaaaaattctgctgag
cagctgcctagtacagctaaaatcaagggttttcaacagggctttctacatctttctaca
tctctctgtatctgcctcatttcctattacctcaattttctacagcctgccttccctact
actctttccttctaatctctcttcttgttttttccattatacccccatctgcttataaat
aaataaataaatggaatttttctctagatttttcaattttttcctcttatttcttgcttc
ccacctccattcttggtgcaggataaaagcaacgctttctagcatgaaaagcatgggcaa
gtggatgcaccagaattcttgtcagccttctgattaccttttgtgctcagtatctgggta
agcctgactaatgccagtcctcttttacttctgtgccatgagccaacagagaggactcgt
attaattggtgatgctatgttagagtcccttgctcaggtctcttcctctacagctttttt
caaggctgttgtctggcagagactgccagttttaggttgttattttgcactgggtcaaag
cttatgcttccattcctttgccccatttgtctgaagagctcacctcagtcacaaagggtg
gtttatttcagaagagtttgtggtcattatgtgctagttaggcagcatgctagtgtgggg
agaggtaagaaacctgagcaattcagctgaggtctaggaaacattcacacttcctatgtt
tttcgggaaagaggacatgacaaaccaagatatgctgcacagtcgtcactctgaggtgat
acctctgccagtggaggggcttgttcagggcccaggttctctgtgaagacttcactgtat
ctgcactgcatcacagctctctcctgcaggagcctttttaaggcatatctcccacagggg
gaccttagcaagaaaagagcagaaatgaagttatagaaggatgaagccaagttttcctaa
tgttatagtcctcaccttgtttcccacggattggttcagaaagatgggtgttcaatacca
gcctccataccgaataaaaagggagagagattttaaatttctagacaatctctgaagcct
tccactttaaccctcagtgtgtgattacttttacaagcatggacactgtatcagtttggg
tcagttagcatttctgtcctctatattttaatgacaggtaaattgaggtgcagcgtgtct
tgctaatagcatggcagtcaacaaacaccatatctagcaacataactcatgtctcctggg
ccttgctttttaatccgaggcagagccaaaatgttattattgcattaggatctgtggtct
ttatatctgatagatttgagctgaaggacttctggagtccaggttcttcttatgtttttg
ctcatgaaaacaacattgtaattttattttcatacagggtacttgatctgggtcttatgt
gagaggggaattggggagaaagggagcagtagtaagagtgtgtaaatgcaaggaggcaac
gtgagaaaaaggcattggaaagtcaagaagaggaaagcgaaagaaggatgttggggcaag
aggcaaagggagaaaatgagagaaagcaacctgacagaaaggagagagattaggggccgg
ggtggcaggggcaggaagaggtcaggaagcaaggaacagcaagatatttaatctcagagc
gactgcagctctttagccaggtggctggtgggataaccggcaggaagctggcatttacct
gtatgctaattcctcccttcctgccagtctggcaggataagtgcctgctctcctggtgag
atgagatcatttgaaaagcccccctggctgctatcatgaggagcgactgaacgcaggctc
cagtgttgtggtgtgtgataaagcacggtagctgggaggggagggggctggtggcagtgg
gagcactggagacaggctgctcatttagtgctgccaagctctgcgcctgcttaattatgg
agcagttgataaataacattgcagagatacgtaaatcaacgggagagacgcagggaactg
ggcaggattgagggactggcagtgcttgggcagctctgctcagaggatcactgttcttgg
cacaggcggtgccacgttcggcagtggcagctggcaagggtggcaggcacaaggggtggc
agcgagaggcgcgggaacagggaggcaggcgtgctgctccggcccacgtcacggctttcc
agggaactgtccaagatacgtaggtggtccctgctaataccgcaaccaaaaaactctttg
tagtctctgagacattcatctgcctcatcctcatagaaaaaggggaatgctctcctcacg
gctgcacagacaaaatgtggggaagggtttggcagggaagggcact
>TE_00000151_inc#CLASSII/TIR
actgcctggcactggggtcagtgggactccgctatcccacctctgacatgttttgtatct
aggatctcttgaactacagcaatgtacaaggtgaagcagaatctgaccccattccacaaa
aggaagtttgtcatccctgttgccccatttttctcacccattcctgaggaccctccttgc
agctcccatgagcttttctgctgctctcagcaccaacagccatctcagcagtaagtacac
agagacttagtgaccaggcttgcccacagcacacacttgcagaccctcatccagcggccc
tcttgtcctgggtccactccgcaagccccatggaggcaggtgggatggggcaagctgggc
ctgtcgtgggctgtttggggctcaggggagcgccccaggccaggctgcagactgtcctgg
ctgtcacccctgctgagggctgtgacagtgacccctccgtaggggcagcctgcctggccg
gagtgtgccaaagggctcagggctgaagggatgcaagggtgccagagaaagcaagcgcag
caaagcagggaacaagcgctgactgcagatggattttgcccccttctgtcagcatcctgc
aacagaccggcgctgctgcctcgggccggggctgcgttgccgagccgggtgtgtggggct
gtacagatgctgtcacagcccctggcagcctctcgccagcctcaagctgcttacaggcag
ggaggctaggaattatgacagaagcctctgggctccgctttaaagccacacgattgtgcc
gtaaacaggggtattttattttcaggtcagaagatagtggtctggggcagggaaggtggt
gggggtgtgggaagaacggatatttgcagaaacaagggagtcacatagctgaggagtgac
tgtcagtgtctgaacaggccttggaagatggcaacatatttttgcctacagattcacttg
tgaaaatctgctgctgtcttaaatgttgtcagtgcctgagcatttgcctcacaggaacac
agaggtaggatgcacccacaggcccagtcttctggtgcatggcagaagagtgtggagcct
ctaaagtaatgtctgtgattgcgctgacctcctgccctaccctagccccttgtacctcac
atgccagcaaagtttgaagttgctgtcagataatggccatgcaaaattatgagataagcc
tcatcttagcgctcactgaagtgagtcttaggcagggaggatgtcaggggagcaggtggg
ggagaaggagatgtgcccgagggatggttactatatcctgtgcagcagagaatggggagt
tgtgcagttttgtgggtgtgtgttatctcccaacgagtctgcctggatggtttttgcttg
aggaattgcattcctcaggtcttggttgcagaggcatgggacagctttttcttccattat
tttgatgttcagcattagttctgggctttagtaggaaggtttagtcgccttataaataat
ccctttctctccagtgtgacctctgtgcaggctctgtgtgtgctgctaagcagctacacg
agaggtggtggcttttccacggctccaatgcacacaggcttagtggcatttcagagcctc
ctcacggatgtgtactcaacaaacatttcatatgagggcccagagagctgcccaaggtac
agtgattccagtggtgtggaatttcccagtgattgcccagtcattattttaatgtcagtc
tgactgaaatgaaattttgaatccaaggcaaacctaggaggatgtgtgcttcagagtcat
gttgacccctgtgcttccatcacaatggaaaaacaggtctgctgggcaaacctgcttctt
ttcagctgctgtcaggagagttttgtctctggagcagtcctgagcttactccagggcgca
gctggcattagatgaagtgaggtagaaatcttatgggcaccgttacaggcttcatcccca
gggcagtgttactgccacctggtccccactgcagagggcacagtgtcattctttggaaac
aggtggtgtgtggaatgaccctgcctgatggggaggatttaggtacctccaggaaaacgg
taaagaagcacatccaagccttcctctcagttcagcagcagatttgtacacaagtgtcac
agagagcatcttccagcccatctctcttttcctcctgttagtctgcatttatctgtggcc
tttgtatctcttggctgtagctcaggccagacatgggcaactcaccagacacctgttcct
gcatcattcctggtcccagtacccctgggttatgcatttactttctgcctcttcctgctc
tataaacagaagagatacaggtcactgggtcactagggaaagcacctagccttctgtatg
caggttgtatccacagcaggcccagcaaatcccactcagaccccagctatgaacacctct
ctagcttggccaggctggaagaaaacagccatatccagcacatgggctctgctcttccct
gggaagtgagaagtgctcccagcacaggttccagtgtgtgagagtgcattcctgtaagac
ctagaaaggagaagatgcctgcagctctctgcccgctgcctagatggccccatgccttat
ctgcagcctgcatccatgggagcccagagcccggggactgcgatctccttccctgccagg
gctgtgagctcgtacctcctgatggccttgcccaagagcgtgttgtggctggtgcatttt
ttttcctttttctccaagcagctgagggtggcacctgtgactctgggagggaaagctgga
caggtttttggagtgctaatgatgattagtttgtctaagccagcacaaactatcaatagg
tttgaaatgttaatcaggagaagggcctagtgctgaagagctgcagaatgagaaatgaat
gggaaagggaggggagggaggacaagggctggagggggaagagatgcctaagtgggggtt
tgacacaagtattttcagctgctcaactctttgctctctgagtgggacagatgccttcct
cttctgtgtgcctgaaatacctcactttgctcacagaaacactacgattgcaattaattt
cactctgcctgaataggaaaattctccttgaggactgcttcctagatactcctctgctcc
acccagggagt
>TE_00000152_inc#CLASSII/TIR
agcatctcctcagatcccattccagcagaccattcccacatggttcagacaccctttctt
cagggactttcctcatctgtcctgagtgccttaaatgatgatggtcttaatgaactctct
tttcccatccagctagctgagttttaaaatggattatttgggactaggtgtcccaaatta
atccctttcaccttttttaacttgttcatgtgagagatgtgagtgttacagtgcaagagt
gatgtgtctacataaaagggtttcccacaaccatgcattttgctgggatttcttctccag
ttagagcacacatcagtcacaaatgtattgttttgggctgttggatgtttctatatgcaa
gtaacagtatagttaactgttctgaaatgcaattctgttgtgctataagaatatggataa
gccataattcctatggggggtggaggaagtcatcaaagaactcatgtctgggatttctag
tgctggttgttattgatgcccgcatttctagagccccacacttgaaagttaagaaagcag
tgttttctcttggcagttcttgctgtgctttctatggataaaggtttcagtgtgttttca
agttgggcatctggaaaagcaagcatgctttcaagttttcaagacttgaatcagtttcca
taagggactgtgtgcatctcctctgagatgagctgcaagaatcttggagagggagaaatg
agtgctatttctctacagaggcagtaaattgaacttccaatgcaaagaaggcaggcataa
gtctctcatttctcatattcacccaagatctatgaatcaagcaaatagatattttcatct
gtcacatgattattaattgtatcagtagactattctccactgcaggtgaagtctttgtat
atttaagagaacatgacaggttgtgttaattccaggaaaaaaccatgttcccattccttc
agcatgaggaataaccttcaaaatgcaaacgagttttgtgcttcaaaaagcacaagatct
taatggtgatttttgagataaagggaagctcctttgaatccaactggtatacgaggactt
tgtttctacagcattacatttaggatttcctttttccttttggcaccataacttggaaat
tctcataagactgggaaagaagagttgagtcagatttttaaagtcgaaaatggggaaatg
ct
>TE_00000157_inc#CLASSII/MITE
actgctgaatgctggggacttcaaagggtctgtgctaacttcagcaggtaaagaaatgtc
acttgttttatccagcaaggaactttgaacttgcctcatttgcagcatatcacctgggaa
ggctgtgccacatctgcactgcattaggcagaacaatgtgtcagaagggagaacataaag
atgggcccagctggaggtccagcctagaacaacatctcgtcggaacctcggggaccggtg
gcaatgacctttttttgcttgtggcacagataaggtttgcttcagcagg
>TE_00000158_inc#CLASSII/TIR
cccatggagagttttatttcaaatccatctctttatccaaaacctggttgtgagcaggta
actgaaatttagcatatcagattgtgaaagtctggcaagactctacacaaggcaaatggg
ggtggataccagacacagtactgttttcttcattagacattttgggggaaatgtgagtga
gccttccccaaggtttagcagagggctaaagaatccaggagacacagaatagtttttggc
ttcttgaggtctgtgatgctgaaatacacacaacactgtgaaaaatgaaaaacaagtcaa
gaagaacatttctgctcccataatttctctgaaaaagctatcttggtatggtaatttctc
tactatctttcagttcccactacaagctatagggatagatattcattcaaagatgatgaa
gccttcattatttttagaaagttcatcacagcacatttacttgtacactgtaaagtattt
tcacaatttaaacctaaggagttgtcaaaataaatgaacaaagtatggtctgtgacactt
tatcctttagttatttatattttgtattgtctgttcaactgtttgttaatttgaagaatt
cagctatttgtgatgggtcagcatcctcgctgttcccttgaattagcgagatcataatct
ttccctgactagatgcgctcctaatagcaagcgcattcgctgagacagttgtgtttgggc
tggaagaactgtggttgcctcagataatctaaaggattattccatgacagattatcctaa
atgaagcttttcccaaaccgcctgctttctgcaaggtctcacttctgtgcgactcggagt
caagccacatttcagctcttgcaggaggaggaattccaaagggaagggacggaggtggca
gaactgggtgccatgtggtaggcatgtcagcggagggaacggcatgccacacacctgctt
ggggctctgccgtgccacaagttaacattttgatgagcaatttccattctgttgttttct
ctcaacacatggggttcaaaaaacagttaaaagaaaactgtacccatttgctcatctcag
aagcctgtgatttcagaagagtctgccagattaattttcacatatagagtatttcagagt
tgaaacgcacagaggaatgcagtttatcttttgaataagtagtgtgatggccaaagaaga
ataagtatgcattgctcaaacttcatggaatgacacttactgatggcttcttttgctgta
atcacaatcttcagagatttctcaagtctatgtaataatcaggaatactaacttctccag
gaaggggttttttggcggctatataaaaatgattagagacatgcaacaatcattttgctg
tctgcacatctgtggagaacctgctttctgtaataactgtacttgaactagttttccttg
aaacctgcacttggatgatagaataaaatcgattgatctgctatgttaaaacatttcatt
tttgtccatattacctccagaaaaccctgttgggtgggggcagacaggagggcatggagg
ggaaatgtctgcagaatgccattggcattgctgcagaaaggatgcaggtctcacagagca
ctcttacccagactttaggggtaagaaataggctagtcagaaataggctagtcctttgct
aatttaccctgagcagtagctgtcatacagttgaggaaagaattagacatgtatttcctg
gttaaacctctaatctgatattcatatagccaatttggttgtaaattttggctactgaaa
attttctggcttgcagtaggcctgtatctgtgtaattggaagacagaagagattctctca
cttcaatctgacgcttatctgcatcctccttaaggcaggaggaaagccaagggatttagc
atcttccttgttttcttgcaacctactgagattaactatggttagaagctcttcttgatg
cattttgtagcaggatgtccgtgctgctagatacctttcattgctgaagtctgaagcatt
aaattattcaataaccccttgttgtcttccagaagagtatcagcttgtaaaaagtgacat
gatcaacacaaaagtcatcctctgacatgcccttggacccacagatcatgttcatgcact
cactaatagagcagttttacaggtttctcagtaaccttttacagagttaatttcactagt
ccatttcaaggggtcctcttgattatataccagtcaaaagagatggtatttgagaatggt
tgatatgctcacagtttttataagcagagaccttgatgagttcctccacagtcagtctcc
ttggg
>TE_00000159_inc#CLASSII/TIR
ttgggagcagtgggatccacactcactctgagaggtctcatttcccctggatttctactt
cttgacaatgactagtcctccagtttcaatatttttctttcctctataattgcagtaagt
gcatttaaaaaatcttacagcaaaagtgacaggaaaaacagggcacagacactgccaagc
ttgggctgctgaggctgagaattagtactattgcacaaacctgaactgaaaacgcagctg
agctcctgctcacttcccaatcactgctgccacttaaccaaaaccatgttggacccagaa
aagcccctaattttgtttccaggtcatgtactataaacaggtttactttaggataaccag
ctttgtgcttggagcagagtgagacccctgagatgagaccacagtaccttctcttagctc
ttcctccttgtgtaaattaggaccatatttggccttttgtttcctgctttaaccatggca
tgcaaaacaattaccttcttctttttccataatggagtgaaggacaactatccccgcagt
cctttgacccatgagtgttagaacagaaaggatccttccccctgggagaaaccatgttgg
aaaaactgttccatgaacagctacaaaggtagttttagcatggaactaaaaccctgtttg
tcaggccccattagcagaaatgccaagctatcacatgtctaactccacacacctccctct
gaggcatgagggcaaatccagaaatcagctctggatactgaggtttgctggaccacaggt
gtcacaagccacagccttcccaggcatgtcccctgtgtgtccctggcagtggccactctc
tgtgggctgagacatcaagaacctgggcttggtcctagctgagctcttagctgagacctt
gctgtcaccttcatttgtgacagacctgggaggagccagagaggcccaggtacaactcat
gccaggaacaacagggttgatctcacgttcacacactgtcccctctcagcctcaccctcc
tccctcttcaccaaaccagcttgtttttgttgcagtgttcccatgctgactagtaccaga
gtttcagtgagtttgggagatgggctggtatgaccctaccaagggtttcactatctcagg
aggaggtttgggatgggaactcagtggaggagtaagaaggaaatggaacagaggtgatgc
gggatgtgtctctatagcagccccataggctggagtactccttagtggtgtcacacacac
agttgatgagggagaagctctgtcaccactctaggaagaaataaaatctcccaaacttta
tcctcacatttggtctgtggggaagaggttggtcccctgtggcttctctatgggccaggg
tcaatgcagctgtaggatattccagcacacttagacacacaagataagcctaaaatgaga
atcctgacatgaccctctcctccaaatcagacctgtagtagctgggagtgggaaaactgg
gaaaatgcctagaaacaggcttctggggagccactacatgtcctcaggaaacacttcaaa
ggatgtaggacatctcacatggacactcatgggtgtgcacatgcagacattcatttctac
tgtcacagagagatttcctcactctgagtcccagaggaccctgagtcacgacctcagctc
agccctcttggggtacttcgacctcacaccccacattgcatctgaagaagcagttgaaca
tagaagcacaaaattagggtgggttcaataccttccttcagagttgctaaggtcagaaac
ttctggccaggagacaaatttgtttcagtttgaaatgctcaactgagagcctgctggcaa
gggaggtgatccagctgcctgccaagagttggggcaaggtgccaccccagggagagcagc
catgacttgggtgtgtttaacccggctctgggctcctggggtgttgggtgtgcaccagtt
gtcccccagcacagtaagagccatgtggcggcacggtccccttatgtcaccatgcacttc
actcagtcagaggcaggtggcaaatattagtgagccctatcttcttgaggtatttcatga
ttataataatcacagatgggctgggctgtagccagagctctcccttacctgctggaatga
aatagcagcctaaatgtaccagcagtgcatgtactccctctccagactgcaagactgtca
aaggaagtgcaggattgttttcccaagctaaatatggtcccaa
>TE_00000162_inc#CLASSII/TIR
cacaaatgtttgccatatatagtaccatgcacctgacttgaccactcacatgacttcctt
ccatgcactgcctaaacaactgcatgattacaaccaccatttcccctgccacccactcct
cacccccccctcctctgcgagctacagaaacttctaatcatgcctcacacagagtaaaaa
tgcaaaccattagagagaaaagagacaggtgcatatttggttttgcctgtgtttgaacct
gtgggagttacccaccgtgggtacaatcacaccacctaaaaagtgttgcaagtaagagta
gaagcttagcagctttcaagaaacatatatatgtacataaacttctgctctcctcataac
cagccaggacattgtggatagaggggtgctgagaagcaaagagagagcaacaaatgcact
gaaaagtgcagtggcatgcccaaaacctcagctctagataaggtattatgaaatctagtc
aaggaacatggtacttctgaccacttagaaacacactcaggtaactgaaaaactttttca
gatatcttaccagaagagagaaggtgactttggaaaaatcaggagaataaagacaaggag
agacctcgacagaaaaagcaagcacattttttttctttttgtcaagagtaggacaaagag
tatatggtggatatgaaatatgctcaaacgaggtgcccatgagaagctaagccagcactt
gatgagagaccgcttcagagaagagttgctgcatggaaaaaagacttgatgtagctagag
aagagaataaaccttgaacaacccttctaatgcccaggactcacgttttggcaaccacat
tgatagctgtgacacacacttttttgcatagccacttaagaggctgcgaccttcctgagg
ctattaaaaatgtctgaaagccctgctggttcgtaaaggagaggtaatcctcctactctt
cgaatttttaagtacttgttcaactagactaatgatgcttataggtccttatttccactg
tcatccaaataaatactaattaaagtcagtatggaaactggtggttttgttgaaaatcaa
ctggaattttgtatgactaacttcaagagagctggggtttggctgagggagaagactaaa
agcctaactcacagactacctacccagtagtgaacccagctggattagtgcgtctgttag
aattcatgcttatgattcatctccaaaacctctgaagacccatgaaactcataattctat
ggtctcacatagagacaggagccatccaaataggtgctcccagctgtgctgctggacagg
tttcctgatactgctggctgcaccttctttaaagtgcctttaaacaacttggataaagcg
tagggcaaggtcacagtgatttaggcatctgtgttccccgctcttctcctgtggctgtaa
ggacaggataaactgtagtgtgaaaacacaatggctgaagtgtctgctaacagctgttga
gtgtctcatgttcatagagaggacaaatagtgacatgcatctttatcctttttatctgag
aaaagcaaacctgcattctgactcatgctctaacaagcggcattaccagcacagctggag
aagactgcaggcaatcatctagttcactaagagcaaacacttaacagattatttttcaca
taaatctgtcaaaacctgtatgggtaggtagccatcctttatcctcagaactcacaaaat
tcactaaaaatcatgagatgccatgcaaatctattcagaggttccttttacttgcttttg
aacttgtaggtttaccctttaaccacacgctttccttgcacacactggaagggaaacaaa
gattgctttaaaaggaaagctgaagggttttgaggatataaccacctattagcaccacac
atagtcagtccactcagggaacagacatgatcacacatgccaatttaggtgcttcaaaac
caggtttcttatttactcagttatttaagtcaggtctgtgatttgcttcatcagtcataa
accctggtactgtgtgggagcaaatgtgtgtcaagaactgaagtactttctgcattcatg
cttcatattttgatttaatgtgttatgacacaagttagcaatgtctgcattacctgccag
ccctctatggtggatagctgccaatgagctgcccaaaaaacttataacagtgcctactgt
tcttgtcttttttcttttgatacaagaatttttctctaagtttacagatgacaattgcct
gcaccatatttctaacactgcacatgagctggcaaaaattactgacctgtggtgagtcaa
ttcaacagagaaatatttctttccctctctccttcaccacccactgaaccctccacaata
ttatgcgatggagcaaaaggcacttacaactgaagtggaaaaattttaaacctaaccact
attaagaggtcctcagaagaaggatggagtttatatgaacaaaggacatttttg
>TE_00000163_inc#CLASSII/TIR
accttggaaagagatacagtagagaggttagtcctcccaaacttcagagtaagtcatgaa
gagatatgtaaccttgctccaacctggagcagccccttgggtatgtttatattgagggcc
acattttgcagttttcaaggaagcagagcagagagtcacagtcggcatccctattttcca
aagtgactgtagagatgttccagtgcctcaggaagctctatcctccatagcatcccaaga
aacaacaaataaatgctaccacggtctagtgcaggctcactccagacatcttttttcaag
gaggaaatttaagaaggcaggatcctcttgtatgactttccctgtctcccagttgtctca
acacatttttgttcttcctgacagaaaaaaaaatcactgacccatctgtcaatgccatct
ctgcttcagtgagctgcttcacgcatttgttcacagagggctgaataatggaccagcgcc
aaagtcctaatcaagagaaaagctactagtagttacagctcctcagctgtattatacatg
tttctgagtgtgactgattaagactgttgtttggaacaggggaactgtgtcagaggtgcc
acatcccataaattagtttaagctgaggtaatgtatgcgccaacatacagcaatacgtct
gctaggtcaacaagtttggcaagcgaatgtctggggaaaacaagaccattttcaggcatt
taatccaactaagacagagtggcacaattgaggagacccttacaggaaaaaagttgcatt
ttatttattttttaaggggaaagaaaatatctgagaaaaaaatgttggtgtccagactca
gttaagttagacaggaagaacggtctagttctcaaagcaaggcatttgccactagggact
cctgagttttaatccatcccctctgcaacctctgtagtgctctacagaaaagtcatttaa
ttctagtccagacagtgaactttgtatgctgctgagcagattagtcatacaagtgtgttc
ctttctgtgggactactcatgtgaggaaggtatcaatggggagagggggagcaaatctgg
ccctttgtatggagtcacatagaagcagaaaaagctaccacaagttttaattggtctggc
ctccttggaggaaaaagtatctacagcaatgctggaagaaattgtaagaaaattaaggga
ccttcctgataggaagatctgttaattggaacagtagtctcttaagtaacagaagcttta
ttgactgtttcaaatacaattaactggactaaggaattgtaaatgcaaggaatcaaataa
acccatttcaccaggaacactgagtaaatgagtcagtaggccttttctgtttgtagcacc
caccacttcttacagcaggtgactaagacaccatgcttgctggcaatgcaaccagagaaa
tgaacccaaccaaaagccacctagaaatgtcatttttcttttgaaccagaattggagtgt
agttttggagccttgcagaacctgaactagcaccagaccctctcaaaatttactttagtt
aattaacaaggggaggtaatattttttgtgcctgaagctctgttccactgaatcttttcc
agcacctgactgttgtgagtcaggtgcaagtggttaacaaattattagtggtctgaactg
aaaccaagcaggaacattttcagctccagattaacctgaactggaatggaggtaaaaaag
caacttgcttgatctcctgatgtgacaacatccttgctgatgctacaatttcctaatcac
attgatttacctgaggggaaatttgatggaagcaatcataggaaaccatgcatttataac
ctttctgtaactgtcagtagattatctttaccttcactacttgtctttcttacagaggat
cccaaaattaaactttctgagaccaaggagatagtggtttcttcttttgcaagaaaagta
agatgccatgcagagaatccaaaccaggtcaggaagcgggatgtgggaatcctggtgcca
aaccctttttctgccctactctacctgtacagttcagtaaaatgctggtgttctaggtac
ttgcaaaagacctgcttttctccataaggagcacaacaggcagattctgagtaattcagc
cctcaggaacactgtcttcaagtgcacatcttcatcagccaggcaatactcagctgtatt
ttgtgccaatgaccatatccaagtaaggctcaattctttcctctctcctgacccctcata
ttaggaatactaattagattttctggattgtgattttcattcgtctagaggtgagctagg
ctgcaaaaatgtgttttgccaggacaggacagtacatggctctgcatcccagttgtactt
tgcataagactgatggcactgtggtattaccaggccttgattatgacacctggatgacca
gaataaccagaatattctcttagagaggatggagacaagaacatgtgaaggtgaacctag
tgcattaatactttgccttgtgctgcagacaataaaagcttttagctcacttggaattta
ctaaagttacagtgtactggaggacatgtatcatagtttattcattctttccataccaga
gaggcctctctctgagcagagcttagtccattttccatctggaaatattctccttttaga
agcccatgacctgggagggtggttgctcccattttgggggaaagaaaagaaagcctccat
gaattccaagga
>TE_00000164_inc#CLASSII/MITE
agcaggactgcaagtatacccttagtgtgttttctcatgtagcataacaagaaatcagga
ccataattactgggtgtcagaagacagtaatctgcccagctggaagatgcagacctgct
>TE_00000165_inc#CLASSII/TIR
aagaggaagaaggtaccataaaacagtatttcagttttaatgtataagctcatcaaacaa
actcactagttacacttcagtgagctttaaaaaacaagcgcacacacactctgcccccaa
atccaagaaaaccaaacaaaacccccccaaccttgcaacatacattttataggcagacta
cgcacaaaaggttttagtgggcagaaggttgctcattctccttcagaacctcagtgcaat
tacacctttgcttttcagaggtttttttcttggacccataaagtgggtccactggacaat
tacttcagttccaagaataaaggactcatcttgcaatctggatgtttgacagttgtgaat
aatactggcagggataaagttgcacattatttcaattatatttaacacacaggtccaaac
taaagatatgtgagcccagctgaccagagaaagcaagcatacttttgtaacgctttcaaa
gaggaaatttaaaatcaagatcaatgccatgttagacacaagaaaatgcaactactaggt
gcaaatccatagaaaacctgaattcaattattccaccatttaggaactacttatttagct
taggagaattactctacatgagctacccagagtaaataagtagttctgaaagcactagga
aaagcaaacaagactacagcagaaatttctccatttctgacaatggagaagaaattaaaa
ccagatttcaaagttactactttgcagaggtctgaaaggaatggataaaggggacagact
gataccatgatcctgcaagttttacttcattaaaaaaatcattccataaaatcaaaatgc
cttacctctactctatcttcttctt
>TE_00000166_inc#CLASSII/TIR
actacatggacagtgtgttctccaacagtgatttcaggaatgacagaagaagcaaaagac
tccatattctttcatctcatccatgtcaagatacccaggcattctagagtcaaacccaag
aggatatatttctaaagtttatagctaaaaaccactacgttctgctgaaataatctcttt
tctgtgagtcctaccataaccaaccctttgtctcacagccttttcaatcttctagatcac
ttttgctctcaagactcctttcttcatgtatggccatttatgcaagtccctttgagaatt
atattccaacataaagttaaatcccaagctaataaggatgatgttctcacactccaaaag
tactcccagtgcaaagcatgcagtcaaagttattagatggtggagaaactgtagtattgt
tttatgcccaacttggcacaactgctcagcctagcacggcggggcttcttcaggctcaca
gaaggcaagttttgatcctggccagcagtgctgctaccttttcctcacaaagggcagaaa
cagaactgtggcatgtgggctcttgggtatatttgtgtctgtgaaagagttttgctagag
tagggcgcctcagtaatcttgtactaggagggaagagaagactggagagccccttttgct
gcagtctgcatgagagtagaaaccaaagggagcaggtctcaactgcccagttaggtcaga
tgagctgcagtgcaggaggtcagaaagggaagagacaaacctcacactcagtcactgaaa
gcctagacctcttctccaaataacactatattaaccttggtgacacaaaaaaagtatcag
tagttctaagcttcagtagatcagcagtgctagcatgatgaactcacagcaaagttgtta
tgcagcatgtctccttttgagcaaaaatacctgacacagcccatcaccaggtagt
>TE_00000167_inc#CLASSII/MITE
actactgggtagttaatttgacatgcagaacagagtggttaggctctctctgaagctcag
tcagacacttctgggttcccagcattaaattatgccttatgtgcaatgccaaaatatcag
catttgcgtgcaaaccttgacttcagggatgttcatcatcccagcagt
>TE_00000169_inc#CLASSII/MITE
actaaaccacagcagcaggaggtcagacaagggtgcacgcagtctcactgaaatgccact
ggatctcagctccagagaggagggaggatctgcaatgctctggtgatttgttccctgtaa
gcgaaattctttctttacaaatctggggagacttttttttccacaaacagctcttcaaag
cataggcaacaaggttccccctcctcaacgacaggtgatgcactgagatggatctggctg
ttctttctctacaggactaatttttgggttcagttgcagataacatggatattatgcatc
acacagctcattctcatttctcatatccagacctacctaatatctgtaaataacttcctc
cacagcaagtcagtttccacatgaatggcagtggttcccaagaatatggttacggccaca
aactgcaagttaccaacacgtgccactttcttttgtttacagggaaagtttggttcagt
>TE_00000171_inc#CLASSII/TIR
agaacagttaaatctgacattttatttgtcattaaactttagattaattcttcattgaca
ctgaaagtgttcacctgcttctgaccttctggtcctgctttccctagacactcacattta
ccacacagtgtgtacagtttcttcaaaactttaatactgtgttattttcttaggagaatt
aactcaactttttaaacagaaattgtacaactatctcttttgtggcagaatctcattaca
ctcaggatgctgcaaacaagaactgtttgtatctttggcctgcagataagtcttctaaaa
tatagatgctcatgatctctgtgtggtaggccttctaagtaggaaagtaaaatataggaa
gaaaaacaagaaacagttttatgacctgaactccacaagactaagtcagtttgaacaact
atgtgtcctgtcatacctagtgggagaatttgtgtcaaaatactggtggttttatttcca
ctgttgctaagtgttggatctctgagtgcaacttggtgttcttttgtagctggtggaaat
cttaatttctctttctctctctctgtctaaggtattgctgccagtgtgcatccggtgaag
gcatttctccatcacaccgtacacctatcctgctattttccaaaccctcagaaaattgac
ataaagaatttaataattttttggcaaaaagacactaataaagtggtgcacgaagtatat
tatggccaagaaaagcatgagaaccttagtcctgaatatataaaccgcaccaagctggac
atgggcaaatggaccttgcagttgttcaatgcaggagttgaggacgagggacgctatcag
tgtattattatgcaaaaagtaactgaacaatcaacagaggtcatacacaaatctgagtgc
tcactgcacatcattggtaagtaatctcttccaatcgccatttggtctgtgggattcgct
gtgattttgttcagtccagaaagatggctcctgtctccaagcccctgaaaatgtacttgc
tctggagcagaatttctaaagatggataagagacttgcctcctgcaagttttatggcttt
taggactctggaaaataagcttgtctgtttgcatctgacaagctaccttctatcaaaagt
agcagtagttatcaacattggtggcaaattagaattgaaacatagcaagatctctgcaaa
cacccagctgttttatgatcatataaatcacagggaaaataaagaaaatatcagctcaca
tggaggagcagaaatttgtatgttcagttaaaggaaggcagaaaatatctctgaagaaaa
aatgcatacatacattgatgagattcaacctgatgttttgcatcaaagaattttctgtaa
tcagagcaaaaggcagtaaatcttttaatagggaaatggaagtgaagcaccaatcttttc
ttcacattttctaatctttttagtgatacctaatatataatcctaatgtttctctatttt
aaactattct
>TE_00000172_inc#CLASSII/TIR
actgcacagagctgttcttcctcctttgatgtacaaggaataacatcttgagaaaggttt
tgtaggagttgattgaaaactgtaaataatgaagtgcaaaatacattttctttttgcctc
ctccccctcttttcatgtaggtatgtcagctctgaaaagtggtggaaaacaactaagaaa
acaagaaaagaagggaattgcatttgaaatactttgatatcactcatgagtgacttgaaa
gcatgtacagctcatcaatgatgtgtgataaggggatcttctcagaacgagactgatggc
aaaacatccagaagtctccagagcacctgtagggcagactctgtagtagagatctgaaaa
tttcaaggtaaaaccccctgaactggcacaaaggttattgccttccaaaaacagatgcaa
gggctggtgcagagccactcagtctttgtgtagctctgctgtaaacgtgtcctttgcttc
tctcttttgtcccctctttaaaggccttcccttgaaaatggcagcagtcactttgtctct
ggggtgcatccacttgctgcagaaaaaaagttactgcttctggcctggatctgtaggatc
agtgtggagatgtggctgtggctgctggtggagtggaaggcacaggagactcacctctcc
tggtggctttggctcagaagggaggaaaagcatgtctcaagaggaaattcctggtccctg
atgttatttttaacacccttttgagtaaaagtgctttaaccagtaacacactgggggcat
gcagacaaaaacattgctgggaatttattgggaatggctggacttgcctgcagcttggag
gtggctctgctgcgggacagaagccatttgggtgaattcaggagctgctgtgagctcagg
tgggctgagtaattcccttgtaagacaggcaaggtggctctgggcagt
>TE_00000173_inc#CLASSII/TIR
actgtcttctgctgaggggttgtgactttacaggagaccgtatcaagtagagctaattct
gtgtgttgctctcgttcatggacttgcccaaacacaagctcccataagctacaaaatgga
agcaggaagttatggcaggaggcgggctaccggctcagaactgctgtactgatgttgcct
ctttgtcaaaattccctgcattttcagcctgtttctccataacttctttaacagtctgtt
ttgaagccctttttcttaacatcttccctcataagatttctcagctccctcaagttcctt
cattttcttggtctctactcatgaggctatttccatggtcacttctaggaaaaagtccat
ctgctcttttttcagttcccctctgagcatttacaggagcctctctggtgtctctatctc
acttcaagcattgtgtgatcctgcaaaaaaatcgggagaaaactaatagggaatcctaat
ctgtccttcagggcaaatatttacttctccatattattaatgtgtgagaagatgaaagac
ctgtcttttcttcggactgagttcactcggtttctgcccattcatctggattcttgatga
gcacctttgggcctctctttgtgtcttgcattaaaagcattgtgattaaatggggaagac
aggctcccaaggatttgagaaggcaaagatgtgcagtcacagggtcattgagcagagcat
ctttgggtcgtctcccagacaatttgcaggttgctgttaaattggaggctgtgaactttg
gcatgaatgcaaaatgagagctcctctaggcaccaaggcaaagcacagtgcaatgggtga
aatatgtgttgtgctaatgactcacaggttagagacatactcatgcatttttctatgcct
ggaaatctgattgacctcaaacttagtaaaaagctgccatatgctgttccacaaaataaa
atcaaatacaatttgacttcacctagcaacacctaaagtcttttattacacttgtgcacc
tcccagccaacagctccttcctcagtgctggtgatgtgcattgtgaagaggcaaaaatgg
attggcaccttctccagctttacatttaggcatgtctgcctggctggaaattgattctgc
agggctttaaagaagaaaataatgccttagatgacatagacctttgagcctaatggctta
tctaatcaatttttgtgtctattaaactatagaggcctgtctgaacaattcaaaatcagc
tgctttgtgctatacagaattaaacagtatcagaacctctattaactatggctggtgtga
acattagtcatttgggaagaatctcaatgaaaacagaggaagctgttgaatgtcaggcaa
ctgcaaaacctcgcctactctgcattacaaatgcactgaagatgtatttgttgtgaacag
aaggcaagaggtgtgcctttgttgtgggagacagaattgagagggacacaacttgggcca
tgcacagaaatgttgggggtcaatagagcaaacacagatatttccctaccagggcaacaa
caggcaattgcttattcatcaatttgaagataacaacttgccatcagctgagagcatcac
ttgagagatcttccactaagcagacaacagatggagtattatttagatgtctctacagct
aaaaggagaaagacctaactggactcaccagtagaaaaggtgctgggaaacgatggccct
gacaaggctgctagaagaagggtgaatgacctgcatgcagcaaatacaacaaaggagtta
tggttaataattactaagtaaagaatggctgagattcttctgagttggggtaggacacac
tgcctgatgaccaaacccacagtattcttgtctgcccctaaacacgctgaatttttcata
aaagtcactttcaatagagtcacttatgtgctgctttacaacagaagctgtatttgaaaa
gaacttttttatatttatgaagctcatttatgaagttcttttgtcagttggggaaaagtc
agttttgcagcctatagtgggaattttagggaaggctccattaaatgctcctataatata
tcgctgtagcaacttcagataacaattatcccttgaattaccaagacatcagacaccagt
atctgttataaagacacagcatgtctttgttacagaaaagaatgtaaagtttcttctggc
actgatactactcacaaatggagctggtgataaagggcaccttgagagcttcctaacagt
actcacaaagcgggatgaggaaacaagtggatttataaaaaatttccatttatcccaagg
tagggttgaagctatcttcaaaggcatgatactcataacatagtttattatttcattttt
ttatgggtagtcagccatcttcacaaatgctttactaaccagccacagagttttatcccc
aaagtgaactttcatgcactatgaaggactggtgttgctccgcacacaagttagaaggaa
tgagaacaaattgctttttatggtgacccttttgtcttgcagaattataggagtggtctt
ccaactggactagaagcaatactttgctctgaaaggactttcactcgtgtttgtaggaag
aatgacatgaaagactgaaaatcaaagtcttgacatgagatttctttgttggccaagact
cgcgttggtagaggaaatggaaaaaatggatgtaagccagtagccaagtggaacatgtgc
ccagacacagtaactgaatcccctggaacgttagttgaccactgatgggacctatgactg
tgcttgcccactctgaatgtctgaaacacttgcatgagttcagtcaactcactgtgactg
taggaaacttagggactcttttttttccccccatggatagtacttcttgaatagattata
aataagcattgaacccaggtttcatgaattaccatggttttgttaaaagaaatgactcct
tgagtgcagaatctgttggttctcattccaacaaagagtttacccaagcattgaagtaat
tcatcctatagctccaaataggaaagaatttacagtcaaaagttacggcattctcctggt
ctagagagcagaacagttcttcaaagcagtatcagcagtgctttgtgcaggatgcagttt
cagacctcactgggactttgaagacactgatccataaagggctgtttgaagaaagt
>TE_00000176_inc#CLASSII/TIR
actgctatgaattctgtatagtactggaattcacccatcttctgcagcagaagctcttca
ttcccagcccgtctcaccaagatataaatattaaaaacaaaagcctgtgttgtcacagag
ctgaatttgtgtcccctctgtgcagccagcagtgtgcctagctctagctgagctgcagtt
catgcttacactgattagagaaacagcattaacagcactctgcctgtgaggactatgttt
aatactctgacacaatgcagccttcaatattctcttttcaagacgtgtttcaaagtgtca
ccccatccctgaccctgacagacacctccaggtcctggccagcagcagctcaactcacat
ttgtctttccagacactcagtaaacacctttgtgtcctttttctttagaggaaggggtct
tgctgagctcaccctgaaatacatcaccctggacaaaagggctgaaaggttaaggagctc
cagggggtggttcagcagggagctggggccagtcgtctgccagaacgaaagctataaagg
cagagaggggcaagggaccacatccgacacggatgctgtgagtcctgccttgcttcccgc
cagccctgggctaagaagaagatgctggggcttcagtcgtggccttgctcatttctcctc
ttcttggttctgctctctgccagtgttcagactgtgtccttaccaggacagaggctacag
gtaggagggactgggagagagctgaggttgatttcaggaggggaggaggaggggaggttg
tgtttgaacctcgaatgagaggtggtcgcaaattccagctacaaagaggctgctgtctat
tcttgttggactctccccttcagcagactcagctctaggctgactttacaacccagcccc
taaggagcaccagcatttccagacaggaaacagacaaaagctttttagcgctctgcaaaa
gcttttaacagggcagagcctagtcctctctaagcccactctgtgtcagcagccaccaga
tattacagtcatgtctttcatcatgttcagtgcctggttctgatgtttcagagagaagat
gcattctgttaggccaagagttttgctcctaagctcagtactatcccccttaaagaccct
ccttaaggccaagagccctgtcaggatgctagctaagggcttcttcacttgagtaaatct
tttatcctcagcaattacagcaataatatttttggctttcaaatctagccaactcccttt
acccaaaccctaacctgagccccagcaccttgcctttacatcaccctgggaaagccacag
ggaaatagtcaggacatgaactaaaatcacaagactgatcctgctatgactcaccacttt
cgctccttgctgatgcccgtgtccgcttcacttaacttgctaccactaagagctgcacaa
aggcatcttcagccttagctcagcatccatgtgagagacagatgtggaacggcacccgca
ggctgcttctctgggcagccatgccatgcctccactgtatccaacacaccccccaaccct
tgtctcccagcagtgctgggggtttacagtcagcacagctaacctagaggatttccagca
gatggggagtcccccttcctcacacctgctctgctcctgcctctccctcatcttttatca
gcaggtatttgaggcaggcccatccttcccagcagccgtctggaaaaaatgaaatgctgc
acagcagcctgagcacacagaggtgctcagcagccacaaaaggagcaaggactgaagaca
gttaccttctaaatccagggcagggtgggatgtgtgtgcagtttcacaagagcagggcaa
tctgcccagaggcagagctcatagcagctgtctgcctgctgtttcggacagcaaagtcat
ttcagacagtgggagctgctggtcaagcccttccctgtgtctgggtgcaatgtcataggc
acagtgctgtcggcaggcatcacttcatgtcctgcctgagccctaaggaggatgtgggca
gtggggtaccaggggtacaaggcttaccaccagaagcacaggcatcatcctgctctcctc
tgtttatcccagatgctcctttcacgattgctgcccctggagcccgagtccacgctgacc
gaagaggacacaaaggagggctccagctttggtcctcagctgctctcctccactctcccc
ttcctcccatctggggctagagctgcccgtccatccctctggcgcaaaaaccttgccagt
cgcaagtgggcactgcctggagattgggcctggaaggccatgcccaggggttgctttggg
ctgaaactggaccgaatcgggaccttcagtggtttggggtgttagctttggagggtcccg
aggtgagagggccaacagtgcgggctcgagcaagctggcaaggaagttcagggcagactt
gagcacacagacagcgaggggatgggggcagcggggcaggctgtggggccagtcgccggg
acaagggccgggaccagggccgccccgggctgccggcgctgtgctggggctcggccgggg
ctagagcaggcgggcgggacgccgctgggcggctcaccgggcccgcttccccgcagccgg
agtgcacccagcctcgggaacctgcacggctcgggaaccagcccggcgcggcgctgcgcg
aagccctgaagctcccgccccgaagaagggaggcagcggcagcgaggaagcggcacggcg
gtacgagaaagagctgtccggctccgcagctgccccccgcggccgctgaacccccgttcc
gccggcagccccctccctgccccccgtgcctgaggactcgctcattaaacaagctgtact
gatttgccgcgtccgcgctcggcggtggctgcccccggccggggggcgggcgggaggcgg
cggcagagcccgcccggcgcccccggccccacgcgcgaggccgtgccgggtcctgccgcc
gccattccgcgtggggcgtgcggcacgcgcggctgcggcgcggtgcggccgggggggcgg
acacgggtgaggtatcgaccgggcacggggcacacgggccgcgttggctcaccccggccg
cactctgcccccgccagagcaaacacgggggcctcctgtttgcgctgaagctttcccgag
agcctccctcggtgggctgcggctggggcaccacggaccccggcacgagttggtagctct
gctgctgtgccccgcgagccatcaccatgtcctggcctttaagaaaaggttgtaacctca
gctgggtctaaacttagccaccagcccctcagcagcaccgggaatagcagt
>TE_00000177_inc#CLASSII/TIR
actgcagggagactctctgtctccccaaagggcatggtgacaaagcagtgatgagctggt
gggtctggcagcagctgcttagtgctgctgggttcttcttgtgtggacggctctgtctgc
tgctgagcgggtcttgggctgcttcctgctgaagaagtgactgggctgtggaggaagaca
accacaccatctgctgacaggatggcacaggccatgggtgtgacacagacgctgtcccca
tccatgtgagctcctcgtgacggatgcccaccccagagcccaagctcagagctctcccac
catgctgcccgagctgtagcactggtgtggacaacctcgcaaggccagcccagcagggtt
ctgcgggctacagggtctcggatgctggcaggcacacccagacagcccacggccactgcc
cagggctgggactacccctgctttgcagggctgggctggagctgctgtgaaagccactgt
tgggcagaggctgtgggaagccacaggagggggattcagacagctgctgtgccggggctt
aaggtggtgaagttttgccacagacaggatggagctggtgtggctgtatgtggtgctgat
ccacgtgcagcacgttgctgctgtgacctggctgtaagtatgctttgtgcttgtactgtc
tggggtggaaagccgcctagggaggtgctgtatcaaagaaaatagggcgagaacagggtg
gtggaggaaggaatctgggcaaccaaatggcggaaggggcatctctgggagcatggaggg
agagggatggtgcagaccagaatgtggagcaagaatgtccaattcacagacaacatggcc
acatccccttccctgcccaatttctgctctaagatatggctagagagggttagtcctgca
gaggtaaggccctggctctagcccatctgcaactgaacctctgccctgccccacaggtcc
ctggccaagcagacttccctgaaggcagtcctccaggacgccaggggctgtgatggcctg
gcagggctggtggaagagcaggtccgcgtttgccggcggcaggtggaagccatggaggcg
gtgcagcaaggcacggagctggctgtcctcgagtgccagcaccagtttcactctcgctgc
tggatctgctccaccctgcagg
>TE_00000178_inc#CLASSII/TIR
actgttagcaaggagagaactccccttctcccttgctaggttcagggacaagaaaacatt
ttaaggaaaaccctgaagaaagaggcacttcagaggtcatggccaaccacacctctgccc
ttcccaactacctgaggtaagccctctccttgtcactgcttgctgtatcaggccccaccc
aagcaggacaagattttccatgcaagactcatctctactccattccctcccctttccacc
aagtgcaggctcttacatctgggttgtcacagccaatcatctccccataggagacctggt
ggcagaggcagtaagtgggttcattgggatccacgggcatatccagtacatccgaggggt
gcacatttccaaaagtgactgaaggcatcccatactctgtgctactgcaggacaggaata
aagtaggtcagcaaagtaacaggctttgagtcccttcctgtgtccccagacagtgccttt
gtttgccagagacagatacttctcttatttaagtacatacacccaactccaatggagtga
cctgctttccccttcaacccacactcccctgaaagaataaaagtttccttcctcttgctt
cccaagaagggacagagggacacactgttccagtctggggatcagctatccttctcaggg
ctaggcctgacttggtctgctttctagtgctgcttctcattccctcaagtcccttgaaca
cttacgtgcggacgagcttcaatttcttttgggcagtttttggtgcttcctcatcagagt
tcttccctttagagcgagcgcgggcagcttttttctctttctgggctcggccctctggga
agaagagaaaatggtgttgcttctgtcaccccaccaaaacagacagctgacagtgacaac
ttctccagcactaaaatacactcccactttggaatgtatattggctttgggccatgcacc
ccatcttaatttatctagcagccttgaatatgctcacacaagaagagcccaggtcaccac
ctttttacctgtccttcagattccagcgcaacagtctttgatctgcaccactccagtgcc
tgccttcatccccaccacttccatagtcacttggctgcctcctgaatcaatctgcagccc
agtggtggtactcactcttcttgcccttgctggaagaactgtcatagtcactcgactcta
tctgcttctccttcaggtctgcttcgaagcgagcgaggtctgtgtccagccgccggatgt
gcttatcaacctgcaaagacagtagtgaccaggagttaccccaggacagagcccaggaag
gcaaagagaggacaaagaggggacaaaggggcagggggcttgcactaaagagatgaggag
caagagtgggcacggcctaaaaatgagagatcagggccttctgagatgggcggctttatc
gggggttcacacgataagcacgagacacttcccttcataccatctcgtaggtctgcatag
ccagctgaaccttgtcgtccccaaattccttgcactttccataggcctcctggatttgct
tgagaagccccagtttttcctctgaagacaaagtccgtgcattgctgatatactccgtgg
ccaacttatcgatctctgacttgaggtctgaaacaagtgtaccattaaatacacaaacac
cacacacacactacagtgccctccatgaggagagactgaatgactggagcagctccaggc
ctcctcccctgcctggtgatccccatgataaaagcaaagccaagcaaagttggtcaagct
acatactccttgtcttggcagaaaaaccatctctaatcctcaccttctgtcctctgatcc
agatctcgcatgagctggaagtttctctgtaattcaaatggcaggttctcaatacctgca
gagaaaggagaatacatggagaaatcaggttcttgcccacgatgccaaggcaggaaaaaa
gctaaccaataacaacaactcctctgctgcacattagcctgcttccatttgttgccagcc
ccaaaggagacaggctataaaaaagtgatatatttaatgcagaagcatagttctagaata
tatattagttagcagaaaactgctgccatgcagaaaggtccacactaagaaagcagagac
ccaaaatctgtaatgagtgccagtcattataatatgatgtctccatccaaaaactccact
cagtaatgaaaaaaccagcacaacagctggcaaacaaagccatttagttatttctacaca
aggatgtaaaaattaaagttgatcaaatgctaattcactgaaaagtgagtctctttaatg
cgtccatttaacatataggggacagtagacactttgggcagagcaaagatcaagtctgag
atgggatgggaaacagagaccagtcttaaccccctgtgactcgtaatttgttgtgccttc
tgcactgtcatctcagtgtggtctgtccaacacctggaaggatgccacacacagggaata
ataaacatttgtaggactctgaatgagcaatgtgaagttgatagtcaattaattttcaat
gcactatgctacttaccccctaggcatcaccagatgctcaactggcaaagctgataaaaa
caattctaatttttccatgcctgtctaatcaaaacaagatctagtgtcaccacattaacc
tggagtctaagcttgattactgtcatctttatacctaatgaaaaaaaataaatctctctt
gcaggtttcaaaaaaaaggtggtgggaaaagctcttcacaaacacaacgtaagcatgtct
gagcttcccaaacttgctctccagctcacagggagtgcaactgaaggtgtgtctggccat
caccaaagctgtccaacatctcagtctgggcagcagtctattttcactgcacgtatttct
acagcaatgaatgcttttccacttccctgaagagcaacctgttgacagggaaggttctgt
atgcaagaggaaggttttaacaagttttaactactacataacaggacatgaaattaattt
ctgtaagaggtaaaaccaactgtgggccttgctgagcacagaagttgttccttttactta
gttttttgcccaaacagcataataataagttacatacagcatccttaggagcagtcaagc
tgctgcttcaacagatttctgatgccatttctgatttagttacctgagaaatgctcaaag
agtaggtgtccttaagtacccagatacataatacacagcacatacacatcacctctctgc
attcaaggacagttaacagt
>TE_00000179_inc#CLASSII/TIR
agcccagcgtggccaagtgccaaaccttgcaaggaactgcagcaccagacccgcacccct
gggacaaatgggtccaaagcccctggtcctcctgtagacaccagcccagtgatagcctcc
attggcccaaaccccactcaccagaacttgactatgattccagtggcaaccaggacaatg
attatggagatggtgatggtgacgtacagctgggggtccacacctgtgagacagaggagt
gagggttgtggtggtcactccctccagtccccagagagcagcagggcaaggggaggttcc
tgatgagttttgcagaaggagctgctcctgcaggggacggggtgacagaagcaaagggca
gatttaccttcccccctgggcccgaacaagaagggccgcagggtggctggggtctcgcgc
aggttgagccccgcgttgtgcaggagcgagtgggagtttggctgcgccgtcgccatcccg
tgtggcgagacaaaggtgtatcccagcggtggaaagccggggttggctgagtttgtgtcc
cctccatcctcatccgacaccgtgggaccccacacgatggcccaggggtactgggaggag
ggcatgccgtcctcgaacccagagggggtggcgggccgggcgcccgcggcctggcgcctc
agccgcaccacgtgccgcagctctgctccccgcgcgggcagggcacgctggcgaggcagg
gccgagtgggaatccgagcgggaatccgagcgggaatcccgctccggctgcgaggtcctt
tcccagatgcaaatggagcgtggggccgaggggctccggcgggtgcaaagaggccgaggg
gctgctgggccccgagaacgaagagaccatatgccaggaggagggacagccaggacgacg
aggaggagatgccacagctgcagggagtggatgcgggagaggagtggaggcatcctgctg
cggggtggggggaagaagaagagagcctgatctgaaacgttcctcctggtgaaaggccaa
gcagccgggagcagcccaccacccacactcctgttttcttcccgcctcacctgccactgt
gggaagctgtgaacctaccaggcactgggctccatctcagatgcaacagtgtctttgctc
agtcaggatcttgtctcatcttcttcactgggaaccaaaaggaaggggtgtcagtgtccc
ctcacacagcggtgacggctctctccttgcaggcagtgtgtgccaccccgggtgagctcc
cgccccggcaggcaggataaggggagcccatgcacacacacgtgcaccctctcctgctcc
catgcccccatgcacggaggtgcattgtgtccccgcagatgccagctccacacagaaaca
catgcattagcatacgctcacaaaagcaaggagtgatctctggagcacacatgcccaggc
acatgcgcagcttccccagggactctcctgtctgagggccaagagggggatccagcatct
ttgtttgcttatcactggaacaagttggaatcttaattcctgtgtttatttatagtgtgg
agcgtgtaatccatttattaaaaaagagcctcttcattgtgtgccagagcgagggagcga
gaggggaagcacgagagtgataaaccaagacgactgagaaagagtgaatcagcgagaaaa
gtccagcctcactaaagaatttaagagaaaaaatatgcctatcaaatatttagtatttac
tttcctcttagctaacatgaaattaccttcccacactccttgtcttaatgtcctctgcac
tgtcccatccctccctttctcccctgttcctcccttttctctcccacctcccatggccga
gcagcaaaaacacggagtgaggtcgggtcccctcagccggatttctgccccggacgcaca
gcaccctccagcatcagcccgctggcagcacagccgcccttcatgctgcctgccccttcc
tttggctgggcacagtgcggtgccggcccttccccgctgagct
>TE_00000184_inc#CLASSII/TIR
agctgtttggtaaatatagaaatacacagttaccagtaacccgaatgctaaaaacagctg
ggagtaagtaactggtttcagctgtataagaaatctgttgtgatggtggagggttaagaa
attatgcaagcactacagaaatagggaaaaaatcaggttgatgggagctctgaacaactg
agcagataccaaattatcttcagactagtgaaccaagatatcatactcccctcagagacc
agcaagatggggagtgaacagttccgtcctggtattctgcttgtttcaagcactttggaa
gctgacaccaagctagtccccaccatctctctcagctcacagctgccacttgagaaggtc
tcaaatcccaacatccactactcagtttttaatgtgccagagaagtgagccaggttccca
gtcctcaaagcagagaaacctccctcccaaatcttctcactgtgcctccttaaataagca
aagacacacaggctggccatcacctgagaaacaatgaataactgtaaatagaataagtaa
ttaaaatgcctcttaatgggaaagagaaagagtcaggtggtgttcacccctcgaatggac
actagggtgcagatgagagagagagagcaagtcagcaccctggcttttcttgtgggagga
ggagcgctgggatctgtaccccacactatctagcaataggcagaagcctccgggccccag
agcagcagcaggttgaaacaggctagtggcagggagaatatcagaccaaaacaggcttgt
tgggtgggcaggatagtgaggctgctggagagaagagaaacagcaaatagctgagaagag
gcagagggagatagagaatcacatacttctgttcaaaaagatttcggtggagctccaaga
gacagaagggcaggtgggtcacagagacacagaaggggaagaaaaatattcttttatgag
gagtagaggtgttaagaaggtgggcggagagttgcagaaacaccatttccctccctccca
ttttctctaagggtgtttttctcagagcttttcctttctcttctcctccccacagcaaac
agccaagctgggaagaagagattgtctctgaacttcgctaagtgtgtgggcccagaagac
tgatagcaaccaagtaaacagagttcacaactgtggtagccgcaggagcaacgcctgctc
agtgacaaggatgagcagtcttccacaggtaaggaaatgggtctgtcttgcagtctgctc
agggaccttcattactcacctctcttttccttcccctttcatagctacactgcttattgc
cttggaggaccgcggtagttgagtttttgactcagtttgtatccagaaaggtcttgtctg
ggtctcagaattaatgatgtgggatatggtgccatgatttaggggttcttgcccttcctg
ttagtcaccataatggctgttctgaggactgtttgaagcaccgaacaacaagtaataata
gtaaaagtattagtagtagtaataatgaaaacaacaacaataaaaataatgacatctttt
attctatctccattttttcagcaaggtattataagaaagtacttacacagaaacgtgcaa
ataactgtggataagcaaggcatagtttttggaatgtgagaatgacatggtgagcctaat
tgcttcccatgaagcatggtatcctttttctgctttgatgtcttatataaacagctagca
aagccttaattgcatatgtacagacaaattgcactgaactgttagctcaaggttgctaaa
aagtacagaacattcaagggcaacagagataagtgttctatgttactaagtaatacaaac
acagaaacttgtatgtgttgttacattgagatctgttcagtgtgactgttgctgtaatgc
aaacggtcacttatctttatcttgtctgcatttttacagctgaagaatttgaagaaatgt
ttgttttgtatatctattcccaaatatctgtgtgatgaagatcacaccacaatcataatt
ttagtcgttggccatagttctggtctacaattttagtattccagaatataattcagcgat
ctttctgtctcatatttcatgtgagcaggtactctatttcaaacataggctaaaatattt
ctcaaatgacatttaatgggctcaatttatgtgcttaaataatttgctgacaaaagataa
atttaagaaaatgaaggtttttgtggtattggggcattagtctgaaaatatgtcatccat
gtgagcagtgtgataaacacaatttgggtaacagccaaagtcggtaattcattaataatc
tactggctgaaaaataatacctttaaattatctggtaaatagttatgaaaaataactcca
attctctctgcctttgatctctttattttaatttactttattttcatgaaagctagatgc
ttttttttctgtaatgcactaaacattgtgaaaatgcaaggtgaggaagaattaggcaga
gtaacttcaacctcacttcagaactcaggaatggctcacaaacagaaagaaggagatgct
gaaggaaaatcaaattctttggctggtttagttgtatcaaacagtt
>TE_00000186_inc#CLASSII/TIR
actgagggaagcatctttggtggaaaacactttatggatggtgagctgcaggcaaattag
gagttgatatctggtggcttcttgggagcgaaatatgttagtgaaaaatattttttctga
aagatattatgactggcaccttttttttagttcttttttacctcgtgtataacacagtaa
gccctactatatcccagtttttcttttcctctgcaaacaccctttttatgttagccctct
gttcagacactgcacaatccccattggattgcattcagcactattaaatattacagcagc
ataccttcttgactttgctgatgttaaaagaagaaaatgtttgttctagtttggggtttt
ttctgtttatttttgtgagaatcctgctttaagcatgctttgtagagcttctctccagag
cctgccaagaactgaagcaggtatttcaggggtcagctgtccactggttagttaccaagg
cagtgaggtctgaaggaagctccagcaagcaagtgaggaaggaaatagtgtcttgatgat
gtgtatagcagcactgaggagcacattaccccaaaagcaaattctgtgggggcactgtgg
tcaggtgtcaaaaatgtttacaggattaattttactctcttgtggggggcaaggaggaag
cccttccacatctgaactttccccctgcttgttctcctgatgcagctcccctgatgtgat
gcatttgtttattgcaatggtgctgaagaaagccaggttgcaggggcactgggattttac
agacacagcacaaagcatgtcccaaaggttttattcattaagcaagcattgttatctttc
tcttcttctctcggattttggggccattgtctggcattttggcaagtgtgcagttctctg
agctcgcttccagtcagtcctctttgaaatacttgtattgcagtttcatttgaaaattct
gtgtgcagaatgactgagtttttaatatatatatgcaacaggatgacttctgagatagtt
ttaataagataagtctttgctcagagcacagtttggaacggggtcatgaatgcacagcac
caatccgtttgtaaaaggaaagtgaggaatggtctgtttgtgatgtgcttgcagcacaag
tggagatttgttacctcgcttggatcatgttgatggggggcagggggctggaaggatgtg
aggtttagcaactgaataaagatgaccttggtctgcaaaaagcacttttgttaacaaatc
tgtgagtgctcgtggtttccattttcataccttctatacttttttctattctacccctct
aaactgatcaatgctttgtgtcagactgggaatctatcgagaaccatttcaatccctcag
gtgaatcctgaggagtactttttttccccaacacccttcccaggccacatgaaattatgg
aatataatctgtctgcttctctggacactatcatcagctgccctggaatttttgtaactt
caagtgtctggctaggggttttgctaggtattggtaggctttttttttcttattaaacac
tgctggggtttctcttactggcacacaaaggttgatgctcagttgactggggggagaagt
ggcttaaaagctaaatgactcttgtaccactgttgaaatcaatagggcagtctcagcctg
cagcgcatgaaaattttcctcatggttaaaaaaggttgtaattaataattattttgaaat
aacgcagtatctgttcccagataacaaaggcggctttttaaaaaaccttccttgtactgc
tctgaactgataaatgtgatactgaatggaaacattcatttacacgttatttaaataata
atttctaaaatcatttttatctctatcttatttctgctaataaaacagcttcatttttaa
tgaaatgctgtctgcacactaatttacagcaaaatattccttatttttagcaattattaa
gacaaaggagtacatttgtgacattattaaagcatcatcaacaaattagttaccttatct
gttccctatctgcataatccccatacccctgtcaccatgtttacaaatccaaatgaatat
tatgcagcccagatctaattaattttggattagtcttccagacacatgtagttctgatca
aaataatctgtattctctctttttttgacccctggagtgtactgtttgtcaggggatgtg
ctggaacacaaatatcagcaagcaggctaatccttgggctgtcgctttctcctggatctg
cagcatcctgtgttttgttgctggaaacctcagagatccagggaatgtcagggagcaaat
cagtgttgtgtggggcttagggcagattgagatctgactagatatttaagcaatccagca
tggtgtgtaatgaaaatagtctcccgaaatgcgttttcaaaaatatctggtatcctattg
tgctcttcttggagggaaagagccaactggaagacgtatttgaaaggaaagctgagctgc
tatagatttaaaaatgtgtaatgagaaatttaggtgatggtggttgggtgagttactggg
ttttctgcatcctctgacaggccagctatctggaacttctgttccatgttcaaggcataa
tcaaaagatttaaatggaaaaattagcttctcccatccaagatttcatgggtgactgaag
gaaaaaaagtgaaggtattgtgcgtgcaaatattcattaaatctaataattaatttacta
tgacgtaaagtcatctcccaacagagatggtctgcaaagaattttccttagaaggctgtt
attcaaaacaggagctcagttgctttttatttccagaaatgtttgcaactaaagggtggc
agaaaatagctcaagaatgactgtgttttcagttgaatgcagagtaaatctggttggatt
tctctttctggcttcttatcaaaccagattcattatcaccccaccatgctccctcaga
>TE_00000187_inc#CLASSII/TIR
actgccagacacaaaactttttgggtgctgtggtgctgacatttcctgcaaaaccttcgg
gaatgagcaggccttttagagacacttgaaaacataactgggaaggatcagctgcttact
tgagaatgccttcagagtgtattactggtacttttttttgtgaaatattttgggttgggt
aaaacagaaaagtaagtagtttctgcctaatatacttcaaatatattttttttatttatg
atgatcacagctgtctgcacgaatgaactttttgcttttatctgtttgcaattcataggg
tgaggtgttgtccaattttatgaaacttgcataattacaaattacataactttttaaatc
tgagacagaaccactttaattccctttaattcacagatatttgacttgtggaaggaagga
tgaatttactgagatttacttcagatgtgctacatttacttcatgagatcttcaaatgcc
atttcagatgttcatctaaacgaaatgtctaccttttgtcgtggtggggtgaaatcctct
ttgcccataaattaggaaatcaaaaaagttatgtctgtgtttacagaacctcacaagtct
gcaaatggcaggacttggttaatttgtaccacagctactctcgaggctcactttgcgctc
agtttctcctggcagt
>TE_00000188_inc#CLASSII/TIR
agcaactttcccacagctgaaaaccaggttggagatgaagcagcaggccagctcttgggg
ccaggctctggctgacagctgctaaacctgtttagcctgttccttgcaggtaagaccctg
gagctggtcagagctgaggctgggtgcctcctcccttctcagcttctgacataggctgtg
ggcaggaaatctcagtgtcctggtttgtttgggattccagcctggccctttgggtccaag
attatcaggtgtaaaactcagggctgttacaactcatattgtacagctgaccagacactg
gagtcctggatgttgccctggctacattcctccccttgccaatggctatgccaggctctt
tctcctgccactttctgctgagttacacaagacacagcaggttctccaaggagccttagt
gctgctgcacttcctctatgtggcagcttcatttcactgcagtgaaagccacagcaatta
cagtaaatctccctaccagtctttccttcacagccttttccttgtggatatagagcacta
aatttctagtattttcaaacaattaatggaatttgatactttttgttgttcaccagtaaa
ggtcatagagatctctgctgttgaattcagtgaaatgcttaggacacagctaacaaatca
ggttgcttaattaaaatttgctggttgcttcttgttaccacctgcactgcacaggcatgt
tcccactgcttcacgcacagggcatggaagagggagaggggagacgagttcagaagagaa
aaattacatcacaattaacaagactgcaaatgataactaagggtgaattacaaccttgtt
tgattgtttttgtggggattttgtttgaatctgaaacaacagagaaatttagatttcaga
tttctgtgtaacacaacagctctgtacatctgggtcttcctgccagatttgtgtgcagag
aatcagacttcagtctgaggcaggggctgtgccatatgcctgggcacatgctctgtgtga
caaaaggtctcaataaagtaataatcaaagaagagctgcagatttaattcctgtcctgcg
ggcatgaagaagggcagcatcatttattctcactgagttggctgcaatggccgtgtaaca
acagatacttcacaggtgctgagggaaaagtgtttggcagaaccaagcgaaaatgtatac
agagcaaataagagtaattcagcatgtctttctccacagtgacatataggagttatatgg
aaatagcagagataagagagccttgcacagcctaatttctttttattgtggagaccaaca
atgtgagctaactgaggtgtatgtgttaaggctctaattcaacttctagtcactcactct
ttgtgtagccgtgtgtctgcctgtccgtgtagcccatctgtcctagcactcctttcttcg
gttctcaacagtggcagagcttgggaaaagacacagaaatgttttgggcttgcctagctt
gtaaaggctagggtggggcaagtagagaaagtttct
>TE_00000189_inc#CLASSII/TIR
ggcactattttgttttgacagttttgagaaacttcctgtggtttgactctttatgagcag
atgatatctaaatcttcaaatgacattcaaatgagtcattttatcagggtggaagaacac
acttggcacacacatgcgcatgcaggaaaagaaaatgcagttcctaaaatgtcatgtgag
ttttttcagtcgctccagagacaggactgatggtacttgctccctgacacactgaaataa
ctgcttcactcaggtaggtatcataagctggagaatttttctcttctacttgccatttat
tattcttcactcctgaaaacctctctccctcctccagtttccccttccattttcaaacca
catttcagcccttctagcactcttgaaaaactagtgtgggcagtatcttccaattgattc
atccctcagtttactttggagtaggacttgtgttactatctttacagcattccctgtttc
cctatccccttcataccattttctgtagctatatggagaggcagcagggttcaactcttg
cagcactgttcgccagttgtccctctaaaagttgcttctacatggatcagcaagaccaca
ggaaatggaagaaacttgggagaattttaaattaagcctccagctttaagttaagccttc
cagtaacttccttcatagccttccttgcaggtcacccttacctacctacaagtctcttag
cagatattaccaaaaaatggataaatcacgatgtttattgcaattgtttatctcattttc
ttcttagtgaaggagttctaacacttacgcattgctccacattcagactgtatgttatgc
aagaatgagattgatgatttgaaaaataatatttatatttagccctgcatacaacagtct
ctagtatttaagtactggcatgatagaggttaaaagagggtcagttgtcttactgatgtc
ttctcagttgcttctgcaggctgtattcagctcttccctcttcagtttccttgcattttg
gtaacagttttagggacctttcagcagcacaactgccttcatcaattcagcaagggttta
cttaacaggagttttatagacaattatcttaatgcctaaaggatgaagatcaggttcttt
ttatctgttctgtcttggctttgctgattttcttttcctttctaaatttactaagtccaa
gaataattgagcaattaatatttttcctctattaagatcatagttttaaaatgtcactta
agtgtgctgtaggtcagcttcattgtcttgcaataagacacctcatatctaaaatggctc
aaggacattactctgtgttttcatttttatttcaacaactaaatatctatctgttcttct
taaacattcatttcttgtctttcatagaatcttaaaccattagtgtcttgcctttctcct
catcaagataagctttccaaggaaccagctgacagctcaaaacacaagcaaaggaaaagg
aagtggtcattgacacttccctaaaataccccttagccaacagagtttatgtcctgtcta
ttctatttgtaatacccagaaagtgaagcagggttatttcagcaagacaggcattgcttt
cttaacttaaacatattttgccagttatgacagaagaaattgctcattttaaaggaaaca
ggaactaaaaatgctgatctgcctttctgaagacggaagtcaatcaggaaacacaccagg
ggacagcatggccatgtgaatagagaggtgcactttgcagactaaaaagaaccagacaga
aatcaaagggggtgacagagataggagaacataagtgtatagagccccctgcttgaatag
tggc
>TE_00000190_inc#CLASSII/TIR
agcaaagactaacttcttcaatggtttatttctttaggtttttctacagcagcaggaggt
cttctcttgcttctcatgggaacacttagcgttttgataatgcctccttcgcaatgaagg
gaagaaaggatggatcagcaatgatgtgcaatggagtgatgtccacacgtggccttaata
gtcatgatccctgtcctactaacttggagaattgaataaaagagttgaattgttattcat
gagagtgtgagattctttttggtaccttttgcaccatctcccctttcttgaggagctggt
gaacttcagaagcctgttgatcttgtgtcaaagctgcagctaagccagaagagtaaaacc
tgctggatatttttcactttgttaacctgttttttccctccaggaatttaattcctaaga
gttctaaatgctttatattgacatgaataatcttcccaaattccttgtaaactttagcat
caggcctttggttttatcagtcatgttatgagttcatctgagtcactgacgatacaagtc
tcctgagttttaaaagtgaaatcaccatactgatcatgctatacttcatagtcactttgg
tgactgctagagaaagagatgcaacttggttgacctatcagagataatgtgcctttggat
tttgaagccatagtggcaagacttgttacagacatggggatgtgcattcttcctgtctat
tttttctgaagagagctagtctttaaaacctaggttatagatcttgcacatggctctctt
ggtttgttgttagtgaagcactgtaaagaattagacacatactgatggtatttccataat
gtgcctacttgaaatttgtacaaatttacaaaagtgaagcaaaaaagagaagcaagatgc
tgagttggtatattatcactaaacacctcttatccttgtcattcttcctgttcatttcat
ggatattaatttcatgtaaattttgattcctgttttctttgtgcttgttctagtagttta
catgtgaatgtaactgaggaatgtggctggtagcctgtctgcagctatgcctttgctccc
gtagctgcagtttatggttggtttttttgcagatctgtgtgtcacacggtgcctctggta
cttctgtaagcaggctgtccccacacagtagtggccatttcatctcttgtggttcagtgc
ttgttcgtgcgctgatgcatatgctgatgcttccctaagtgcttctctgccttaatattt
catgtttaaaaagtagaatagctgagaactttctaaattccttagtttcatatatcccat
catgctaagctgcttccaggccctgtctgtatttcagttctctttttttttctgtgggtg
ttcagcagtgttctctgttctgcttcctcaagtttgctcctcatgccttcatagt
>TE_00000191_inc#CLASSII/TIR
actggaaaacaggcttttgagtcagacagggagacttacacatctctgtgagcaccaatt
catcccacttggatgcctgaaatttcataatgtctaggataaagttcagcataaagtcaa
acctagaattttggctgctccaagagaaagttttttgcaacttaaatttttcccattgtt
ttgtttgctagacaatggtgtcttctcactacagctgtctgtacaagctgatattgctcc
agtggcccaagtgcttgtctacaccacggtccccagcagggaggtgattgctgattcagc
caagttctacacagaattatgtttcaacaataaggtaagtgtccccttcctgagggagca
gccaccagactgcaatgtggtcaagctcacttatttagcctggttgagctaatttcttta
gatgcactaacactggacaagcaatgtatcaattgttgtaggtagcttcactgcttgttg
gtttgtgctagcctggagaggatcaactgaatgaaaaaatgtgctagcaggggctacact
gataaaaccctcctcagcaactggtcaaagctgatcctacagatggtcctgactaagaaa
aagagaacaacctgaaaaattcccatcaggacttaaagataccagacaggactgtgctga
agacagtcccttgtcctaaaatcaaagctgaatgagttcttgagacctgtgtcactgtag
gagcttggtcacccgaatttttttcatttattagatttcatattgtgcagtgcttgaagg
tccgggtgcaagccaagtgtcaaatgatttacattagttgatactgtttgcctctctgaa
agcatgttggatccaaagctgttgtcagaccacataggacagtcttagcgctatctccat
gctaaacagttttcctagtaagaagcttgctacagtcctttttctgcctgaagaatattg
tttttgctgtctcaagatcccaccctgggaaaggtggaaggtgtcagcagaaggcatgct
gtgttctggttgggacatgagggagactggcagctgatactgctttgtcaggcaacacat
tgaggatgctttgagcccagcatgctcgggggggatttgtagtgctgaggagagagaaga
tttatgcagggcagctgtcttattataaaatcatgtgagatggtggtgacaacttttgct
agcaagaacttccagggcagaggtaggtggggggtacttagggttgtgagttaggttttg
gagaaggcacaggagtctggaaggcctagccaacaggtgagctcttcagaatcgttacca
cccagcagattactgcaatatttctccagggcatcgctgctcgtcatgttaccaaagaat
ctgcaaagcaagatctttgcaagctggttttctctccacatacagtttctgggtgcagta
cagtgactgctcctggttcaaggacatgctccactgactgatcacatctagcccctatgt
gggattgcctcatcacattcacagtgaccataaaacctgaaaccaccttacgagttttat
gagcaattgtgatgcttgaagttgccaagaactcttggtggtgattaccctggcactgct
ggaagggaacagtagcacagatgaagtatagaaggaggtgtgcatggatatggggacctt
gtaaagttagaactgaatgcactcagctggaagaaaaggtcctgtgagaattgggcatct
gtgacatagcttttcctgtggttacaggtggacttaagcttctccccttcggaaggcctg
ccttcctcagatgctcacttgcagttccaagcctccccgaactccctctgtgctgtgcgt
gctgtggacaagagtgttctcctcatgaagccagaagctgacctgtcacccacctctgta
agttcttggtctgtggaacaagttggagcctggtcagagcaagcacagcccggtgctgga
gtggagacagggaacagtccctcttgtcagagctgacacagggatgctcccctgtgctgc
ttctcatcttcctccagtggggaaaaagatgagaactgggcagcagttgattcttaaggg
gtttgtgtgatttttatggatgggaattagaaagctcttttaaggggcctgcttgtcttg
gccagagccaaacactgttttgtgtttgatgataatttttcagttattctcctcatccat
ggattaatttttttgtggtagcatctggaagtgtcaaagagtttatttgtcttttgccaa
gctgaaaatgacaatccctgagtagggacaaagtgttacagatggtttggccaatgtaat
tttttacatatttgagccataataaccagagtaacatgcagagcataaaaaaagaggcag
[truncated: 5,846,545 more chars]
