# Supplementary material for: MCHelper automatically curates transposable element libraries across eukaryotic species
Source: Genome Res. 2024 Dec;34(12):2256–68. doi: 10.1101/gr.278821.123 (PMC11694758; doi:10.1101/gr.278821.123)
Supplement: Supplement 6 [file Supplemental_Data_S3.zip › Supplementary Data File S3/Ccornix/EDTA.fa]

>TE_00000000#DNA/DTH
CTCTGGGCATTTGTGGGCACTTAATGATCAGATGATCAGACAGATTTACAAGTTCTGAAGCAGCAAAAAAAAGATAGGAATTTCCAGTAAGAAGGTGTAAAGCACCTGAGTTGCTCCAAAAGTTTGGAAAATCCCAGTGGCCCCTGATTGTATCTATTATGTGCTGAAATATTCTGAAAACTCTTGCCCTGCACAGCTTCCTCCAAGTCACACTGCTGGGGTGTGTTACAGCAAGGTTTTCCTCAGCCTACCCTCACCAGCAAGGCAACTGTTTGCCTTGACTTGCCTTTGCAGAATGTCCCAAAGGGCTTGCTTCCTGAAGCAGGTACTTGCTTTTCCTCTCCTTGTACAGCCCCAGGGGAGATTCCCCCACAAACTGCTATGATTAATGCATACACGATCAGCTTCCTCTCTGAAAATTGTTCCTTTTGATTTCCAAACAAACAACAGAAAAAGGATGGAACAAGTTGTTCACCTGCCAGAGGAACAGAGGGAGCTGACCTGGTTTTCCTCAGACACAGCCATAACTGGGACGGAGCAAATACAAGTTCGGTTGGCTGAGCCTTCACAAGCACTTTATTCATGCTTTGCAAACTCCACTACCTTCCAGCTAAGAGAAAAGTGAGGTTACAGTTTTCTTTCTGCAGAACACCTTACTACACATCTAAAAGGAACTTCTCTGCAGTTGTTTCTTTTAAGTGGATTTCCCATGAGATGAAACCGGCTGTTTACAATATTCTTGGACAAGGCAAGAAACACAAATTAGATTTAGGATCCTGCTGTTGGAGTATCTTCAAAAGGGGAGACTCATAGTCATTACTAAATGACAAAGATGTAATTTGAGATGTTTAAAAATGTTCATGGATGGTAGAGAAAATTCAGGAAAATGATAATGAAAAAATTACATATATACACAACATTACACAATTGTGTCATATATACAATCCCCAGCTGGATTGTGTATATTTGATTTGATATATTTTAAAGAGGCAGGAGAGAGGCAGAAGCTGAACCGAATCATTCAAATTACCTTTTGATTGACAACCTTGACAGAATTTTTCCTTTGAAAAATGAAAATGAATTCATACAACCTGACATCATTATGAAACCAAGGGCCAAAACCCCAGGGCCCACTGGAAAGGAAACGTAAGAAATGTCATAAGCAGACAATTTTTAAGTTTGTCTAAAAGTTTATACTAATTGGTAGAATTTCTTGGGTTTTAGTTAAATAGGAATCAGCTTGGAAACCATGGCAGCCTTGTCCTCTGGCAGTGAGGTGAATCAGCCCCGTGCTTTGTCTTTCTTACAGCTACTATACAACTCTATTGTATGTGTACTCAGGATGGGGTCCAGAAATAATTTTCTAGTTTTTGTCATCATTGCAGGTTGTGCCACTACACAGATTTAAAGGAGATAACATGCAACATCTTCCTCAGAAGTGAACAGAGAGATAACAAGAGCAATAACTATTCTATGAAATAGGATGAGGGAATTTTTATGGTGGGTTATTGTGGCAGCAACTTTGATTTAAGTGACAAAAATTGAACCTAGTAAGACTAAAGTGTGCAATCTGTAATCCCACACTACCTAGAGCAGGAATAAAAAATATATGTGTTATGTTCAGACAGCATTCATCAGGTAGTACCTGTTCCCATCATATTCACTTAAAGAGACTTCAGAGATTCAGTGTCTAAAGGTGTCAGCCTCTGTTCCTGAAGTGGAAGGTTGAAAAGCAGGCTCAGAAGAGGTCTCCCCTGTATCTTTTAAAGGGATGAGGTTCAAACATTCATTGTTCACTCTCCTGTTTACAGTAACTTTTGCCCCCCTGTAGAATTCCTACTGACTTTCAGAGAGACAGGATTTCACTTCAGGTATTTGATCTTCAAAATATCAGATTCTTCTTTTTAAAATTATTTTCTGAAATGGTGGATTTATTTTAAATAAATTTCTTTTAAATAAGGAGAACAGTAATTGCAACTCAAGAGGATAGAAATATTCAGATTGATTAAGAATTTTTGAGAGGCTTTAATCAGAAGTAAAAAACCAGTTAACAGTTGAAACAGTTAACTTGAACTAAGCAAGTGAAAAAAAAGATTTTTTATTTCTACAGCAAATTGTCTAATGTGAGCAGAAAGCTTTGGAGATCCACCATTCCTTCATGGAGACAAAATAAATGTAGTGAAATATTTCATGAGAAGTGGTGCAAAGAGACACTTGTCAATGGAAAGAGTTTTCCACTGCTATCATTAGTTTTCCTAATTGTTCCTCCAGCCTAAAGAATTAAAAGGTTGTTTCCTGCTTTTTTGGTTTTTTGTCCTGGTGAAAAGGTGAGTCTTTCAAAGGCCCTTTACTGTGCCAATTAGAAAAATCAGGTGCCACCTTGTTCTTTGACCAAACCATCAGTTCATATGCTGTGGAGGTAAAAATGAAGATAAAACTTCACATTGAACGAACCAAAAGAGTTGGTTCAATGTGAAGTTCCAAGGAACCCCTCAAAAAATCACTGGGCTGTGTTAAATAGGAACAATCAGGCTTGCCAGAAGCACAAGGTCTGAGCAAAAGACAAATACAGCCAGTGTGAACGAGATACAGGTCACCTGTCTTCCCATCCACATGGGCCACACCTGAGGAGGTGAAGGGACTTATCTACTAATGTACCTGGGATAAAAGGAACAGCTTCCCACACCTTCAGCTTCCACATTTCTTGAGGCGAGTTCTGTGAGCAATGAATGAAAGGATGCTACTCACTGAATAGGAAACACTTACTTTCTTTGCCTAATGAAAGATGACTATCCAAACTCTATTTTGCTTGACACACCATGCAAATGAAAATCCAAATAATTTTTTGAACAATCTTCCCAAGGACTGGGGAATCACAGAACAGGCATGTGTCATACCTGCTGGGGTGTCAGATCACTTAGAAAAATGATATATCATGAGGTATGAGATCTGTCACAGCTTCAGACAGCTGAGTTGTGATTTGGATAATCATTTTTTACTCTTCACCTGTTTTAATAAACTTGGGAGTTAGAGGCATCAAAGGTATTTGTGCCCTGTGACAGTTTGTTGCTAGAATATAAATGGTGAGATCTGATGCACGCTGCTTGGGTGAAAGAGCATAAGGAACCCCTGCAAGCTCCAGCTATCTGTTCCTTGCTGTCTAACTGGAACAGTAGGGAGCTGATGCACCAACGCTCTTGGAATTGTCTTTAAAGGTGCAGACTATGCTAGAACATGTGTGTTGCTTTAGGGCACCTCAGGAACAATGTACGTAGAGCACCATGAAAACATTATGAGCCTCAATTGTATGAATTAATTCAATACACTCTAAGGCTAATGCATGTTCTGCCTTGGTGCCCACAGGGTGAGAGACTGAAAGTCACACTCCTTTCTTTTCACTGACATCCTCTCCTATTCCCACACAAAGCTTCAAAGGCTCCTGTGTCTGAAGCTTGTTTGAGCCCTTGCTCAGTATCCTGAAAGCTGAGTGGTGTACCAGTGTTTGCAGATGGGATCAGGCAGGGCAGCACTGTCACACTGATAGCATGAGGTGGGCCTGGCTGCATGTGGGGCCCCAAGGGCAGAGCTGCCTGCTAGAGTGATCCAAGAGGGGTGCAGTGTTGCTGTTGTGAAGGTAAGAATGAAAACTCTGAGAAATGAATGGCACAACACTCCCAGGAATACTGTGTGTTTCAAGCAAGGCAACTCGGTGTAGAATATGGAGCCATTGCTGTGAATGGGAATATGGCTAAGACAAAGACAGCCACCCCTATGATGTGCTTCTACTGGTTTTATCCCAGCATCTGTGTGGATGAGGCACAGGATTTTATGTATAGCTGCCTGGGAAGATTGCACATTTTACCACGTTTCTAACCATTACTACTAACTTTTTTCTACAGGATGCACAGCCGCCAGGATTTGACACTCCTTGACTGCCATCAGTTGAATGGAATTTTTCTTGGCTATACAGTAGCACCAAATATGGTGACTACACCACTACCTGCCGACTTTCTCCCTCAGTCCTGAGTTTAAGTCTCTTCCATCCATGCCAGCCTCAGCACCCAGAGGATATCCACCTCTCCTCTCTCAGAGTACTCTGCTGGAAAGAGGCATTTTGGTTAATGCTTTTCAGTGACTGAATGTCCTAAAATTTCCTAGTACCATCAAGCTGTAAATTGTATGGCAATCTTAATTTAACAAATTTTTTGACCCTCCAAGGTCTAGAAGAATTTCACTAGCACTGACTTGAGGGTTTCTTGTTTTGAGACTTTTCCCAGTCTAATGGAATTGTTCTGAGCTCATTGTCAGTGGGAAGTTGGCAGTGTCTGTTGCCTGTGCAGCTTTCCAGCTTCACCTTCCCCTAGGTGTCAGAATCGGGGTCTGAACCCCCTATATACTCCTGCCCAGTGC
>TE_00000001#DNA/DTC
ACTGAACAAATATGCTCAAAAAACCTTGAAGTATATTGGCTAGCAAAATAATTTCCATTCTAAGCACTGATCATTTAATCTCCATTTTTTCCCTCCACATAAAAGTCTTTGACATCCAAGAAAGATACCATTAACCTGAAAAACAATTTTGTAGTTCTGCAATGTGCCTTCTTCAAGTGGGGTTGTCAGAGTTTACCAGAGTTTATCTGGTATTGAATATATTTATTGACCTCTTTTTATATCTTCCAATGATCCTTAACCTCTATTTGGAACAATTACTATGTGTTATTACTCTATTTTTTATTTTATTTTGTATCTTACGTGGGAATACAAACAAGTAGTTTTAAAAATTCCTATCTAAGGTTATGCTTTCTATTTTAACTCACAAACTCCAGAAATGCTCAGAGCTGATTTAAAACAAGTACAACCAGAGGAGAGAAGAAAAATTAGAACAGAAACCTATAAACTAATTTTTTAAACTCCATTAGGAAAACAGCCCAGAAAAAGCCAGAGGGGCCTCATGTTATTTGACAGTGATAAGAGAAATTGAGTATGTTGAGAGTGAGACATTATACAGCAGAAGCCAGAGAGGCAGCTTGAGGGGTAGGAAACTCATTTATTCTCCAACAAGAGTGTGCAGCAATTATAAAATATAAACATGTTTCTTTTTTCAGTG
>TE_00000002#DNA/DTC
ACTGACAGAGAGACAACACTGTCAGATCAGTGTCCTGTCACTTCTTGAAATTTTCTGATGAGGGGTATGCCAAAGTCTCCCATATCTCTGTCACTATATACCTGTAGAGTTTATTTTTTTTTCCCCCAAAATCAGACTTACATCTTCTTTTCTAATTAAACTGAACACTTCTTGCCATCTGTGGAAAACAACTGGACATGGAAAGCAATTAATGGCTGTGCTTTTTTTATTTTACCTTTAGAAATGTGTATTAGAAATTTGTTTTGATCTTCACTACATTTACCCTCTCTGCCTAAGACTAAACAAAGGCAGTACTTTCAACACATCCCTCAGCAGTGACATCTTTAAGTCATCATTTTTATTAATGCTACCTTTCAGCTTTTGGCATTTTCTGGCTCACCCACACCTTTCAAAGGGATTGAAGGGTCCAGATGGGAAAACACCAGAGTGAAACAGAAACTTACTGTCTGGTTGCTACCGAAAGGATCCCCCTCAAGGCAGGAGACACAGTTCAGTCACCAGCACAGAGGCATCTACTGTCATTTGAACTGTCCTACAGATCTCCCCAGCTGACAGATGCTGCTCCACAGGACACAGCTCTCCCATGGCTGTATATTCCCTACTCCCACAGAGATGTCTCAGGCATCAAACCCAGCAGAAGTGACACCATGTTCAGATAACTCAATCGATTTCTCTATGTCTGCTTACAGAGCCAAGATACAAGTCAGCAACAGTTTACTTCATTCATTTTAGAAATCCTTGTGCCTTTGCAGGCCAGACAGATTTCTACTGCCTCATGTAATGCAGGTTTATGCTTCCTGAGGATCTGTGAGTG
>TE_00000003#DNA/DTC
ACTACAGAAAACAAGCAAAGTCAACAAAGGGCTTTGATCTAGCGATGGATGTCTGCAAGCTTGAGATGATGCACAAGCACTACATAAGTAGAAATAAGTGAACACTAAGCACAAAGCTGCTTCCTGCTCTTTCAAGTGCTCAGCATCCACAAAGGTATGTTCTCCATTACAGCAAACTTCACCTTGACAGCAGGTATTTCAGTACAGTGGCCAGGCTGTAACATAAACCTCACAGAGATTCCTCAACTAGCTTTAAAGCTGCTGGGGTCACATACGAGTAAGCCTGGTGCTGCTACAATAAAATATACCAAAGAAGGTGGAAAAATACTGGAGGGTTAGGGCGTTAACCCATCACCAGGGGATTAAACAAGATAATGTGAGATAGTTGCTGCCCTCAGGTGACGGCCCCACCCCTGTGGACAGTGCCCTGTCCCTTCCAACAGTGTCAATGAATGGCATAGAAAACCACTTGCAGACCAACCCAATTTATAGTCCAGTACATTAAGGTAAACAACAAGCACAGATCCACATAACATTCAGCCATCAGTGGTGGCAGGAAGGATGTGACAAGGGCAAAAGAGACAGCACCTGAATTACCATCCCATTTAATCTATCGTTAAATGCACATGACTGTGATGCCATAAACTTCACCCCTCCTACCACTAGTGGTGTTGCCCAAACTTCAGTCATCCTTGCAGCTTGTGTTCTCTTAAGTCTCCAATGTGACTGGAATTGTTTACTCCAAATATGCCAACAAACCAGTTTACTAGAGAAATATTCACCAGTGGCCAGTTTTGAGTGAATACTGAATCTGCACACACCATCACTGAAAGAAAATTACACACAACCATCACAGGGACATGTGATGTGCATCCCTAAACAAACTTAGAAGACATCACCCACTTAGTCCTCTTTTTGCTAATGGCTTTGTGTCTAAACTAAAATAAAAATGTCAATTCCAAAAGGATACTGTGCTTACTAATATGACTTCTCTAGCCCAGGGCAAACCCAATTGAATTATGTCATGGAATGATGTATTTTCATACATGCAGGAATAATATATTTTCATACAAGTGAGAAAGAGCAGCAAGGCACTGTAACCAAAACTGGATTGCTGCTTCTATGCTGGAAGTCAGCTTGCACAGACTTAAAAGCTCCAAGTGCTGTTCTTTAGCACAGATAAATGCTGCTGTCTGCTAGTCACACATCATCTAACAGCAGCAACAGTAACATACTATCTTCCTCTACTTTTGTTCAAATTCTTAGTGAGCAACCAGAATTCCTTACACCTGGATATCATTCTGCCATTGCTGGGCTGTGCTGAGTAAGACGGACGTATTTCAGAACAGCACTTAAGTCCTACAAAGAGGTCTTCTGGAAAAGACAATGTACTGGGGCCTGTCAAACTGAGTTCTGTGGCTGATTCCAATACAGAGTTCAGAGATGCCACAAACTATTGGAGGAGGGCACTGCAGGCTAAATGAGAATGAAGAGAACAAAGAGTCAGGAGATCAAACTCTAAATCCCAGTTCCACCAGTCTTTCACTCAAATAGCCTCATAGATTACAGTGCCTTGTGAATAAAGCTGATTTGAGGATACTGGATTCATCCCCAGATTTCGCACACAACTCTTGAGGAAATCACCCAAATTTCCAGACGCTAGTCTCTCACTTTCATGGGAAGATGTTTCAGTCAAACCGGTTACGCTATTTTGCAATTAGGTGGTGTTCTTTAATCAACCCTTAGCAAATTAACAAGGCTAATGTGCTGAATTTCCCGAGTTGTGATCCCTCGAAATGCAGCTTTTTCCATACTACTAAGCATCTTACTACTACATTTTATACTCAGGGAGGTGCCTTAGGTACAAAGAGAAGTCATTTGAATACTTAAAACAAATCTTGCAAATACTGTAATGTCAACAATACAGAGCAGGCACACCAGCTTGCCAGCACTGCTTCCAAAAGGGATAAAGCAGTAAGGATGGTGAGGCTACAAGACTGGAGCTGCAAGGAGGAATTAGCACATCACCTGGTCATGCAGTACTACTAAAATTTCACCACCTACCAAAGGTGGAAAAGAGGATGAAAGGAGAAAGAGACAGATATTTCTTTTTCATTTTGTCAGCAGAAAGAAAAAGAAGACAAAAGGACTTATGGTTATCTTATTGTCATGAATGACCACAGAGTTCATGCCCCAGTTTGATGTATGGGACTCACCCTAACCCATACAATGCATTCCAGGCCATGAGTCCCACACCTGCTTGCACTGCTACTCCCATATCCCACAGCAGCAGGAGAGGTTCTGCAAGTATAGACAGCAGAAGCTCCTGAATTTCTGTAGAG
>TE_00000004#DNA/DTC
ACTACACAGAGTGAAGCAAATAACAAAGTTAAATTTCAGTGCTGAGACCATGGTAATTTTTCACACAAGAAATAGTGTTTGCTCAAGTGGTGTGCTGGGGTCTTTTATTTTGTTTATGTTCCAATAATGGTAGTTACCTGAACTGTTGTTGTTAGGGCTAACATTAAGTACAATTTTCTAAAGATATCACAGCTTCTGTGGTGGAAATGTTTTACTAGACAGGGTACTTCAGAAATTCCTGTTTCACCTGCGGTTAAAATCTTACATAGTATGAAAACCCCTAACTTGCTTAAGGATGGCAATGTTAACTAGCAGTGCTTCTGAAAAGCATAGCAACTACCAATCTGTCTCTGGTGTACTAATGTTCTGAGTTGAAACAAATATGCGTAGTAGAAAACTTCAAATACAACAAGCGTTTTGTGGGGGTTTTTTAAGAGTTTTTTCTTTGTTTGTGTAGAGATGTTGACATCTCCTGGAAGAGTGAAATGCATTTAACCGACAATGTGTCTCTTCTCTCTTAGATTACAGAAGTTTGTGGAGCCAAGCGCGTGGGTTATTTTGGTCCTGCTCAATTTTATATTGCTTTGAAGTTAATTGCGGCAGCACAGTCAGGGTTCCCAGTACGGATTGAGAGCATTAAGAATGGTAAGTAGCAAATTTTGCTTGCAGTGCTATGCACTTGTTTCTCACTTTCTTTAATGCTTGTCAGCTCTCCATGGTGGTAAACTCTTTCTTCTTATGTTTCTATCAACAATTTTAAGGAGCAGAGAAAGAGTGGAAGGTAATGTTACATGCACTAAGTGAGTGGTAGAAAATTGCAGTGAATTACACATATGGCAGATCTGTGATGACATCCACCTCTGGAAAAGGCATTACAAAGGAACGGCAGGAATGACAGATGATCAGTGTGGGAGAGGTATTTCTCTCTCGCCTTCAGCCTCTAGTCTTGACAGCTGTCCAGAGTAAGAGCTGATAGGTGCTTTGGGTGGAGGCACATGGTGGGGGACATGGGCAGGTCAAGAAGTCTCTCTTTGCAGGGCAGATTGTAACACTTGTCTGCTTCAGCAAATAATCCCACTGAAATAAACGGGTAATGCTGATAAAATCATAGTGCTTACTGTGAATAGGTATGAAAATGTGTATTAGATGTATTTTAAAACAGCTTTATTCTTCCCGATGAATTGACAGTAATATTAAATGTACCATTTTTTGTGGAGAAGAAGGCTTTTTGAAAGAGTCTTATCTAACTCAAGCGATGAAGAGAGGAAGCAGGTCCCTTCAGCTGTGAAACCTTGATAGTACCTTGGAGGGAACTCTGTGTTCTTGCCCTGGTGATGCACACTCTGCCTCAGCAGAGCTTGGGCTTCAAAACACAGGGCTTTTTGCTTGAGCTTGAACAGGTTTGAACCCTTAGCTCCCATATCCCAGGTGGGCATTCAAGCCATGTCCTGAGGCTGTGCTTGCACCATCTCACTGGATGGAGGAGCAATGCAACCGGCTGCTAGATCAGAGAGAAGGCCGGAAAGGCAGGACCTACTCACAGTCCTGCAATCAGGTCACTGCTCCCAGCATAGCTGTCCCTGGTAAGGGCAACGAAATGTCAAATTCATGTGTGTTGCAAGGCACAGGGAGATGGTTCCCAGCTCTGCCCCATCCCAGGGAGGGAAGGCCAGAATGACAAGCACATGCTGACCTGTGTACGCTGAGCTCCCACGGTGCAGAGCTCCTGACCAAGTGGAGGGGATCAGATGCAGCTGGCACAGTTTGGTTCATTGCCTTGCTGGAACAGGACTTTGAATCAAGGGTGAAGAGGAGTGGATTTGTCTGTCAGTTTTCCTTACAGACAGTTTGTGCACTCTCTCTTGCATTGCTGTCCTTTTTAAAGATGCTCTCAACAAACTAAATTAGAAATCTGAACTGAGATTTACTCGGTTTTACAAGTTCAGCATATGCAAATAATCCACAAATCTAAGTGAAAACAGGTTCTTGCAGTCCTTGTATTGATATCCTGCTTACTTACTGTTTCAGTACAATTTCTGTACAACTGCTTCCAGTGCTAATTACTTTTTTTCTAGAAAATATATGAGTGCCTTTAGAATGGGGTGAGTAGTGTACCAAACTGCAATTGATTCTTTTTCTTCGTGGTTATGGATGAATGGCTTTGCTTGGTTTTGAGCATTCTGTTAATTTTAATTGTATTGATCTTGTAGGGTGACTGTGCTCAAAAATAAATGGTGTTTCTGCAAAATAATTGAGAATTGTCTTAAAGAGTGACAAAGTGTCACTCTCTTGCTCTGCACAGCAGATGCAACATGGGACCTTTTGACACAGCTGTCTCTCTAGGCCTTGGTGTGATCCCTGAACCCTACCATTTTTGATTTGTTCCTTTTATGATGGCAGCATTAAGCGTACTGTGATCCTGACTGATTAATTCATCCGTCCCGCAGTTTCTGTGGGAAACTATTCTTTTCATTACAGGCAAGGTTTTGAAGGCAGGAAATGAGTTTGCTGCTTGCTTTAATAACATGCACAAGGCTTATTTCTTTGTCTTTCTCTTTGCATGAAGAGATTATATATTAAGCTAGTGAATGTAGCTTTGTGTAACATTCACATTTTTATTAAGACATAAAATAATCAAAGGAGTCCCACACTTAAAAATGTTACAAAATATAAGTAGCAGTCTTTTATAGATAAACTTTTCATTGGTTTTACAAGACGATACTGCTTAAATGTTCTGTAGTCTTCTTATGTCTGTAGTCTAAATTGAATTTTTCTCTCTCTTCATAAAGAGTTGCCTCTGCCGCGATTTATGGCGCTGAAAAATGACACTGAAGTACGATATGGGACTCCAGCAGAATTCCACGGAGTTAAATTTCAGGTTCCACATGCAATTTTGGAAAAAAATTCTTACAAAAGAACAGATGAAGGGGACAAACAGGTAACAGGCTTGTCTCCTTCAGGCCAACATGTCATTATGCATCCTCCTTTTGGGTCCAGTCCTGTAAATGATTAAACTCACAGGGGCTTATTCAATTTTCCAATACTAGGCAGGAGATGAACTCCTGATGTGCAAATAATCCCCATCACGCTTGTATTCTGGTTTTGATGCATCCCAGTTGCTTCCCTGAAGAAAATTCTCTGTATGAGCTAGTATAAAGCTGTCAGCCCTGTAATATTCTGTGTAAGTTCTTTCAGTGTTGTCCTCCTACTTAATCCAGCACTGTTTCTTGGAGAGGAATAAGCAAAAGCAGCAAAGAGAAATCTGTCTGTGAAACAGAACAGGAAAGTGAGTGATTTCCCATGGCCAATATGGTTCTTAGTCACTCTAGAAATACTCAATTGGAGATGAGGTATTGAATCATGAGCCGCTATTTTTGGGTGGGGTAAGGCCCCCAAGTTTTCTTTCATTTCTCTCTGCCCAAGGAATAGTCCAGAAGAAATCTGCTCTTCTTTTGTCCTGAGTGAAACATTGTCCCAGCATCTGTTGTTCTGAGATGCCAGTTTCATAAAGCATCCAAGGGACATTCGTATTACCTGTATTTAGGACAGTAGAGAGCACTTGTTCAGATACAAGAAGCTTCACAGTGCCACATAATTTTCGTAAAGACTGATTTGCATAATTTTCCCCAGGCTTGACACCTTCTCCTCTGGTACTGTATCAGGTCATGTTGTAAGTGCCTGATGGAAGCACTTTTATCTTCCCAAAACACGTGCTCACGTTTATCACACGGTGCGTTGGCATCAGTAACAGCATTCCCAGCCTGAGGTCAGCCAGCAGGAGCAAGCTGATGACAAGATACACAGGTGGAATAACAGGATGAGGAAGATGAGCATGTATGCCTGTCTCTCTGTGTACTG
>TE_00000005#DNA/DTC
ACTGCTGCTTCAGTTAGAAAGCTGCCAATATTTATAGAGTGTGGGAGGACTGTGCCTCCAGATCAGGCTCTTCAAAGCCCAAAGGGTGTCTGAAATGCTTAGGAGAGTCCCAAATAATAATTAGCATTTTGGTCCCATATCTCTGTGAAGTAACTGCATGGTTTTATGAGTTTCTCTTAAAAAGCCTTTACAGACCTTTTTTTCTCTCTAGTTTTACATTTCTTGTTTTTTCAAACCTCCTTTAGAGGAAGGCCAAAAAAAAGGCAGAAGCATGAATACAAAACTGAGAAAACTCTTTCAACAAACATTATTGCCACAAACCTGCATACCAGTCTGTTTTGTTACAATAGCAGCAGCATTAGTAAGGTATGTTCAGGCTGTGAGACCATAAATCAAGTGCAAACCTGGTTGTATCCAGTAGGACCTTGTCCTGTTCTTCAATCTTCCCCTACCTGTGTTTGCTGTGTAGTTCTGGTTTGGATAGTGGCACATCTGAGCATAATTTATAGAGGAAATCACTTTCCTCTCCAGACACAAGCCAGAAATGCCAAATTTTATGGCTCCATCAGCTGACAAGACATTTTCTCTTGTGAGTCAGCTTCATTCTGGTTGCTTAATAGGTATTAGTAAGTGCGGAGGCCTGAAAGCCTCCACTCATTCTTTTTAAAAATTACCAGAATGTAAATTTATATTCAACATTTGTTTGGAAACAGTCCAGAAGAATTTGGATTGCTTCTTCATTGTTAGGAACATAACTGTATGAACAGGCTGCTCAGTTTTGTTAGAGGAACCAATGTGGACTGAAATGATTGGCAAGACACAAATAATTGGTTTGGCAAGTGGCCTGGTTTGGCTTTTCAGTCAGTTTGTCTGTCTTTGTTTCTTTCTCCAAGTAAAATAAATGAGCTTCCCAGTTCATCTTTCATTTTCAGTAGAGCAAGCCTAGCCAGTCACTTTTCTTCCATGATTGAGCAAAAGATCCAGAAACAGAAATACAACCAAACCATGTGCAGCTTTTGAAGGAAGGCTGTCACGTATTTTTTTATTAAATTGATTAATTGCAGGAAATTCCATTTATTTTCTGACTGACATACTATACTGCAGATGCTCTTCAGAGAAAGGGATTGTTCCTTCAAGAAATGTACCATGTGCTGGGTTTCCATGTGTTGGGTTTCCTTGGGCCTTTTTCTACATTTTGTCTTTCTTTTTGAAGCAGAGGAGAATATAGGTGAGTAGAAATTTGTATTAACGTAACTCTAATCTTTTTTTGGCTCACAGTTATTTAAACGTAATAAAATGCCAGTGGAGCAAATATGGTCTGTGTGGTCTTTTGCTGCTGGACATGGCATCTATACTTGCAAGACTTAAACATCTAATTTCCACTGCAAACTGGAAGGCTTAAGCACGACTAGAGGTGACAAGCCATGAGATTGGTATGGGCAAGAACATGCCACTCAGAAAATACATAGAATGAGCTGCAGAATAACGGAGAAAAACCTCCTTTCCCAGTGACCCTTCCCACCCTCACCTCCATCCTCATTTGCTTTCATCTTGGGCAATTATTGAGGAGTCAATATGTATAAATGTGTTTTTTTCTGGCTGGCTGAGTTTCATTAAACCACTGGTCAAAATACTGCTGATGAACAGTTTGGTTTTGCATTCAGAGCAGTTTAGTCTTCAGACTAAATACAAGACTGCAGTAGGTGGTTTGGTGACTTCACTGTGTACTGCTCTTGCTCTCCCCATCCCCATCCCCTCCATCTTCATGGCACTGCAAATGAGCTCTGCTTTTTATGAGACTCTCTCACTGTGCATTTCCTTGCCCACTTCTGTACTGGACACAGGGCATCTCAGATGAGCTTGGAGCAGGTAGCAGCTGGACAGTAAGAGCTCAGTCTTTAATGAACTTTAATGTGAGATCATTCTGCAGAATGGCTGTCCTGGTTTTCATACATCAAAACAGCTGCAGTATCAGTATGATCTCATACATTGTGTCCCCTGGGCAGTTTACAGATGTCTTGTCTCCCCATTTCACTGGCTTGAATCCTGTCTACTTCCACTGCATTGTATTGTTTGGTTACCTATGTACACTTAATGTACCACCTGGGTTTTATTTTCAAGCTGATCTCCTTTGTGCCTTGGGCTTTACTATGGATTCATATGGACACACCCAAACACATCCCTCTTTCTGCATTCTTACCTTTTTTCCCAGAAATGCTTTATTTAAACCTATGACAAGTGTAGTCTTTTTAGCCATGTATTTGTTCTCATAACTTGTGCTGAACATAATCTATTACATGATTTAGCGAGGAGACTAAAAGTTTGTACTTTTTACTATTTTTACTTTTTGTGGTTGTTAGTGCCTTTGAGTACAGTTCAAGATTTCTGTGGTGGGATGTACCTCTATGCATGTGAGATACTTGTATCACATGTGTTTATGATTACCTTGGACTACATTCCTAGGTTTCTGCACCAGTGGAATAAATTGCATTTAGTTTGCAGTTCTGACCTTCTCACCTGCACTCTGCTCACTATAATCATACTCTGCAGGAATTGCTTTGAACACCTCAATTCAATAAAGCCGTTTTTATACAACACACTATTTTCTAATAAAAATAACCTGCTATAAAAATACTTTTCTTTTCCCCCTCCGCCATCTCTTGCAGCCTCCACTGAGTCACAGCGAGGAATGAATATTGTGCTGATCTAAAACTTAGGAACTACAGGCTTAGGACTGTATTTGTTAAGAACAGATTATCTCATGAATCAGCTAGGCTAGAACAGAAGATGTTTCACCAAGGTCCTTGAAAGCTTTCTTTTACAACTGGCAGGAATAAGGAAATGTTATCACACTTAGAAATAAAAGAATTATGTGGTTCATGATGTAGGATAGAAATTATTTGTCCTACTAGGGAAAAGCAGACTGAGACAAAGGACAAGGCAAAGTGGGAGGCCAGGAGATGAACCAGGTTGTCTCTTTGCCTTTCTCTTCCATTTGCTCCCTTCATTGTCATGAGGAGAATGGTGGAATTGCTGTTCAGGGCCCTCCTCAAACTCTCTTACTTCTATGAGCATCCCCATGTGAGGCACCTATTGCTTTTATTTTCTAGAACTTATGTTTTTCCTCCAAGTTATCTGTTAGGTATTCAATCCAAGAAGTTTGAGTACCATTTAATTGCATCTAGTAAAAGATAACTGGTACAATAATTGTTTCAGAAAACTTATTCTATTTTTAACCCGAATATGAAAATATTTGATTACAAGCTCATGTTGGAATGGCATGTATAGATATTGTCACCCAGACACTAGCAGGGAAACAGTGCATTGTGTTGTCTGCCTATGTACACACTCCATTTTGAACACTTGCCAGTTTTCTATACTTTCTAACTACTATGTTGAACTCCATTAAAGTCATATAATCTATGGTATTTTAAAATGGCTAGCAGTGGCACGCACAGCAGATGTTTTGGGAACATGTTTTCAAGCAGAGATATCAGCTGACAGGGACAGCTTTGGTGCAATAAAATAGTGGGCACTGGCCAGGGGGTCTCTCATCCTGCCTCTTTCTCCTCCCAGTATTTAGTTTGATGGTGCAGAAACTCAACAGTAAAGTCACAGGCTAAATCAGCTGTCTGTCAAGAGAGTCTTCTAATTTTCTTTTATGTGCCCAAAAGGGTAAGGCAATTCATTTCCAAAATGCAGAGGGAGGAGTGAGAATGTTGCTCTTCTTGCTCTAGTACTGGAGAACCATGGGATGTGCCCTGAGCAGACCCAGCAAGGAAGGAGACAAAGCTAAGAAGGTATCATGTGTTTGTTTACACCCAGTCTAGGTGTAATGTAGATCCTTCTAACTGTGGGACAACTCTGATGTAAGGACTGAAATGTGATTTGACTAAGAGTAAGTCTGATTGCCCTGACTTCATAATTAAGTGAGACTTAGTCAGTCTGCCTCTGACTAAGTATAACTGCATCAAAAATGCAGCAACCAGTTTGTGTGCAGGGCTGGTTCCAGGGGACTGATGTGGCTCTGCTGGTTCATGTTTGTTCCAAAAACAGCACCAGGGTAACTTTGTGCTGGCAGGCTTTGTGCAGGATCAGGTGTCGTTCATCCTCCCACAGCTGGCGTCAGGCCAGCATAAACTCCATATCATGTGTTCTAGCTAATTCATCTTAAATGTGATTATGTGCCCTGGGCTGATCCAGATCAAATGTGTACTGAGTGCAAAGAGCCAGGACTAATGATCATGGAGGCGTGACCTGAATTCAGCCATGGATGAGAAAACTTGTGATAAACTCTGGTTGCTCTGACAGAGCTGCTCAACACTTCTTTCCTTGGGGACCAGGCCTGTGAGCTGGAAAGGACCAAGTCACTTACAGGAAAAGTTTTTCAAGGTGGTGGTGTTGCTTTGTTCCTCTCCAAAGGTGCCTGAATTTATTCTCCTCCTTTGAACTATGTAACTGCACCCATGGGTTGACATGGGAATTGGGAGATCTCTGTAAAGTACCAGCTTCTGTTTTGCTGTGCTCTCTTCACATCTGATGACAAAAAGTGAAACCCTTCAATTGCTAGGACAGACCTGAGTCTCTCCTAAATTCTGTATTTATGACCCTCTTTTTGAACAAAGCTGCTGCAAGTTTCTCTCTTTCTTTCCTCAACTTGAGGTCCGGGCTGCTGAATGTGCTCCTGGCACATCTTCAGACTGGAATGCAGAAGTTTTTTCCTGTACCTCTTGCCTACCAGCCTGTGGTGATCACTCTCCAGAGTCCCAGCAGCATTG
>TE_00000006#DNA/DTM
AAATGTGACAGCTGTAATCTGATATCCAAGACCAATAATTGTCCTTGTCAATCCACTGCATGGCTGCCTTGAAGTTCCAGTACCATATATTTTAAATAAAACCAGTTCTTGGTCTGCTCATATTATGTAAAACTGCTAAAGTAAAACTCTACTTCACACTGTAAAACAATGTGCTGTTTAAAAGGAAATCACATTTTCTCCATAGAACTTAGGCTTCCTCTCTTTGAAGTCCTTCTGAGTGAGATTTGGCTTTCTTGGCTGCTGGTATCATCCTTGTCTTGAAATACAAGTTGTTTGCCTGAAAAGTCATGGAGACACACATCACCATTCTGTACACTGAAACAAACACCATTCTTCTCACTGGAAAGATGGCCTGTTGAAACAAAAAAAGTGCATCTCCTCTCAGAAAGGTTCAGAATCAAGCCTCCCATGCTTTTTTAGTCACTATAGAGAGTTCACACACACTCATTTTATCCCTGCAACAATTTTAAAATGTGGATTTTTTGGTAAATATTTTGTATACATTTCTTTTCCTCTGTGAAATCCTAGATTTGAGAGATGTTAATATATTCATGCACAACAGGATTTCATATTTTAAGCAATGAAGGTCACAATTC
>TE_00000007#DNA/DTC
ACTAAAGCAAATTCAATGAAACAGTACTGTCAAAAGAACCCATTAATGTATCATCTCTGAGAACTGCTGACAGAGCCTTCAGAACATGTAAATATATGGAACATAACCTAAAATTTTGAAACCAATGGTTTAATAAATAGATAAAAGTAATATTCCCATTATAGTGGGTGAACATTAAGACCAAAGACCCTCATTTGAGCTTATCCACAGCAAAATTAATTTCTGACATACTCCCCTCTCATTATGAGCTTTTTCCGTTCATCTTGTCAAAGAATTATTAAATACATGAAGTGGTGGTTTCCACTGCTGCTGAAACATGCTGGGTCATATTTCCAGCTGACTAAATCACTGCTGGTTCACTGACTTCAGTAAAGCTATGCTAATTTACACCACCTCATGGTCCTGTCCCATATAGTGACCTTGTGACAGAGCTCTCCTACTCTAAAGGAGTGAATGATGCTTAATGAAAGTGTACCCCAGACACTGTATTAAACCAAATTTCTTATGGAAGTTGGGTTGAACAGCACATCCATGATTCAAATCAGGGAACTGATAAAGGAGGAAAGGAACTGGACAGTTTCACAGTCTCAGATATTGTCAGGAGTACACAGACCTCCCCTCGTATCTTCCCACATACAAGAGGATGTCCCCTATGGGAAAACTGCAGGGTATTCTCTGTGGCTTCATGTGATTGCCCTATTAAAAAAACAAACAACAAACCTTTTTACAACAGACATAACTACTAACTTTTCTGTCAACCACTTTTTCTGCGTTGTCCAATACAACTCTCTGATACAACCTTGGGATATTTCTTTGAAGTGCCTTCCCAGTTCACATGGCAGCTCTGCTGCTGCAGTGTCCACGTGTCACTGACATTCCCCCTCTTCACCTCGGCAAAGACAGCAAGTTTCATGCTGCTGTACGGAATGTGCTAATGGAAACCCATCTGTCATTTATCCTAACAGCATATTCTGCTCAGTGGAACTGAACTGGAGCGAGCACAGCTTTAGCACAGTTTCATTTACTGCATTTCAGCACTTCACAGCTCACAACATAATCTCATTACAAAATAGGCATAACTGACCCAAAACGCCATATGCAAAACTTGTCAGGTTCTTTGGTAGGAGCACATCCAGCTTTCACACTATCATATGACATAAAACTGTGCAGAAAAAAGACAGCAGTCACATTGCAGAATTTAGGATTGACAGCAACTCCATCTGCAACAGACTGGTCCTAAGCCAACTGTTTACATGAAGAAACCTATGTCCTCCTGTCTCAGTCCCATGATACATGAAAATCGTTGGAATTCAGAGTTCAGTACTAGTTAGTAGACAGTTTAATAGACTTGTATATACTTGATGCCACTTTATATTTGCCTCTTCTTGTCCCAAGAGCTACAAATACTGAATAAACCACTGCAGGTTGCCAAAAGTCTGAATAAGTGATCCACTGGCTATGAAAGCCAACCATTAGGTAAAAGTAAACAAGTGTTTATATCTGACCTTATGAAAGCCAACCATTAGGTAAAAGTAAACAAGTGTTTATATCTGACCTTCTGTAGTGCAGAGTGTTCTCTAGAATATGCTATTTGGGGTACAGCAGGTACTCTTAAAGTGATAGGCACTTTTTCATATTAATATACAGAAGGGAATACCCTAAGGCAGAATGAACTGCAACATTCACACTCCTTCAAAATACTTGCTAGCTGTAAAACTAGGCTGCAGTTTATATATAAAATATACAACCCCTTGTGACAACATTCTGATAAGGATTCTGAGTGAAATAAGATTTTCTTCCCCCAGACTTTGCAGCAGGTTATTTCTTCCTCTTCCCCAAATAGAAACAGTTATTTTATCAACAGTAAGAACTGATTTTTCTGTGCTAGTCAAGCCCATCAAGACCATACAAAGCTGAATTTTCCTTGTTGTCAGTTCTTAAATGTAGCATCTCAAGCTTCAGGAAGGCATTAAGTGTCTTCGTTCGTTTATACACTAAACTAATTAATTGTCTCCTTCAGAAATCCTGATTTCTGTTTTAGTGTCCCAACCTAAGACAGTAAGTACAAGGTGACAATTGTGAAAACTTCAAGATAGGTAGGATGACATAGCTTAAAGATTTAAAATTAGTTTCTGTAGTCACATCTCCATGTGTCATTCATTCACCATGGTGAGCTCACATCCTCTGAGAGACTGTTATACAGCTGAACAGACTGTGCTGCATGGAGATTGTACTGCTATTAGCTGATTACATAATTATGTAATACAAAAATCTGCAGCTAGGTAATACCCTGTCTGTACCAAGGCAGAGCCCTGAAGCTGTGTCAAGACCACACATGTATGTATTAAACTGGGCTCAACAGATGTGTGCATTTGTCCTTTTCACTTGAGGAAAGAATTCTGTGGCCAAATAAACAAATAAACAAACTCTAATGCAAAAACTCATCTTTCCCACTATATGCAACTACATTCAACAGTACAGCAGAGAGTTTTATATTTTCTTTTTCCTCCCCTGAAGCCTCAAGTCCTATAAAATGCTCACTACCATGAGGAGCTGCTCTGAATCATCAGCCTAAGAGAATTGCTGGAATGAGACACAATCAGAAAGATGACCAGCTCAAACAAGCCACAGGAAGGTTTTCATGCTCATTAATCAGATTGATTAAATTTGCTTCACCACAAATAAAACTTACAATCTACTTTATATGGTGGCTTTTCATATTTCAAAGCAAATAAAAGAAGACTAATAAATACAGGGTATGTATTTAACGCTACAAATGTGGACATTTGCTATGAGTCACTCTGTCTTATGAAGACATGGATTCACCTATCCCAACCTGAGGCCCCATAAAATGTGAATAACCCTTTCCAAGTTGGTTGTTTTTCCTTTTTTCCTCTCTGTACTAATTATAAAGAAAGCCTACAGCTACTGGATTCCTAACATGCATGTTAATGTGATAAGAAAAAAGCACAGTGTATTAACCTGATCCTAAATACCTGCAATATCTCTGGGACAGAAGCCTGTCAAATGAAATTACCTGGAGTAGTAATGGTATCAGGTAACAGCTAGAAAAAATAAAGTACCTTTGTAAATGGCTTTTTCCTAACATTTATTTAATATTTTATCTTTTTTATCCACTTGAGCCAGCTGATATCAGTTGATTCTCATCTCTACATTGTTTGCAAGAAAATACAAACACAGTAACACACTTCATTAAGGATTTATACAGTTTACAGCAGTAACAAGCCCACTTTATAAAAAAAGTGTGTTTTTTCAAATGAATGCAAACCTCATGTACAAATAATTTTGAAAGACTTTAAACTTCATATACAATTAAGGAGTTTAAATGCTATTTATCTTTTTACTATACTGATATTGAAGTCCAGGGAAGACTGAGAACAAGTTTCAGAGTTCTTAGATCTTTTATCCTTGACATACCTCCAATGTGTCTCCATCTATTTCTCCTTCTAGTTCCAAAGTGCTGCCAACTGCATCAGACAAAACTTCTTTCACCAAACCACAGAATCTAAAAAAATAAATAAATAGCACAAGATCAAAGAAGCATACCTTTTTGGAAGCAGACTAAACAGATTCTTTGCAAGCTGGGTTTTGCTTTCAAGCTAATAAACTGACTAACATGTTCACAGGTTTCTTTCCTTACTAGCTTTCTCCATATTTATCCCGTTTTAAATGATGAAGAACATCAAACACACACTGAAAAGCCTCATTATTTATAAAATTATTTTATTTGCTGTAGCAGAACCCAATAGTTACTTGTTACTGTAGTTGCATAGTAAAATCTTGGTAGATCCAACTCAGTATTTTTTCAGTACCTGTTTCACTGCAAGTGTGATTATTCAGTATTTCAGAAAATCAGATGTGTAGCTTCTTGTCAGGTATTCAGAAAGCCAAAAGTACAAAAGTAGTAATGTGGTTAGAAGAACAGAGTTTTAACTAATTTCTAGATCTCTGGGACAGAGATACTTAAGTACAAGACCATTTTTTTCCATAGTTCCCTGCCTGAGCCACTCTTTTTTTTCCCAAATTCTATAAAAAATGGTTAACAATTATTTAAAAACATTAGGAAATATTCATAATCTCATTTCCTACATCTCTTTCATTAAATAACAGAGACACATCCCTGGAATTGACTGCTGTAGTG
>TE_00000008#DNA/DTC
ACTGCTAATTGCAGTAGCCAAGAAATGCTGCAAGGTATGAATAAGTGTTACAGAAATTATTTATAAACATTTAAAAGTCTCGGCCAAGGACAAGGTTCAAGCAAGAGGAACTACTCCCAGTCTGTTTTCCATAATTTACTGATTATATAAAATAATTTTAGAAAATGAACACATTTATTTATTTGATTATCAGTGTGCCCACAAGTTTTATATAACTGCTTTATATCGCTCATTTGAGGAAACACTCATGCTTCCGTGCAATGACACAAGTGTTACCCCAGGCACTTGCTGCTCACGTTGGCAGTATGTCAAACTGGGCTCATTTTGCAGCACCTATCCCAGCTGCCATCATTCATGGCATCGTGGCTTGAAACCCAGAAAGAATCCAAACCTCCTAATTCCTATTAGTCAAAACCTACAGGGGAAAGTTTCAGGTCAGGATAAAGCCACCTTACTGCTATGCCAACCTCTCAGCAAGCTGCTGGGGCAGTCCCACTCCTCCATCACCCTTCCCTGCTGACACGCCCCTGTGTGTCCTGTGGTTGCCAGATGCGAGGCAGAAGGGCAGGAGAACCATCCCTTTCAGCAGCCACCGACCATCCATCATGTAAAACTGCACCCTCAGCATGCACAATACGCAAAATAATTTCTTGTATGGAATCAGCAGTG
>TE_00000009#DNA/DTH
GGCTGTCAGGATCTTATTTCTGTGGTATGGAATAAGGAAGAAAAACTTCCCTTAAGTGGAAAAATGAGGAAAAAGAAGAAAGCATTATAATTTTCTACCTCTTATTGACAGAATAAACGATAAAGGTTTTGGTAAATTTCAGCTGAAATCAGCTTACAAATATCTTGGTAGTCCTTTGACTTCTACTTGTTCAGAGATCTCAGAAGAACACTACATAGCAATGAACACCTGTAGTGCTAAAAGTACGAAGACCTTGGCAAGTACTGTGGAGTTAGCCTGAAATATGCAAATACAATAGACTTTTTTCTTTTTCACTAAAGATTGAGATTTGATCACTGAATTAGAAAAAAAATAATCTCTGCTTGAAGAACATAAAAAACATGAAGACCAACAACTTTCCATTCCATATAACAGCACACTTTTGGCTCAGGTTATTCTCCATGGGAAGTTATAAGTAGGACAACCCACTACCATGCTTATACTATTGCAAACTTAGTTACCAAACATGCTTTTCACCTGCAGCAGTACTGGCCCACTGTAAATGAGAGAACAAAGTCCATGTCCCAGTTCTGGCCTTTTTCCCTTTGGCTGTTGGGGCAGTGGGTATCGGAGGTGATAGAAACATGCTCAGCACCTGGAGGGAAAAAGTGCCGCATGTCCCACACCAATAATTATGAATCCTTAAATCTATTGGATTTCTATTGTTATAGAAAGCATGGCACTTTAATCCCTCCACTTTAAATAAGCCACTTTGTAGATGTTCAGTTACTTTCCACATCTAAAGACAAAAAAATCCCTTGTAATTGATTTTGAAATACAAATGCAATCATCATCATTGGCTTCTCTCCTTGGTCTGTTGCAGCTCAGCAAGTCTTACACAGCTCAGAGAGCACTGACAATGTTACAACTCAGATAGCACTGCAAGTATACATAAATCATCATCATCTGACCCTTCCAGCACAAATTAAGAACATGACATTCAAAAACATTTCCAAGCAAGAGATAAGAATGTGCTATCCTATCAATCTGTTATGGGCTAAAGACACAGACATACATACATACAGAACACCAACAGTAATTTTTTCCTTACTTGACTTCACTTGCTCTTCCTGTGCTATTCCAACATCATCAGAATCAGAGAGCTCCTTTATGAAGTTGGAAGGAAACATGCCAGTCTTTCCATTAAGTATACCTTCCCACCAGCCCTCTTCCACCTGCGCCGAGACAAAAAAAAGGGGGATTTTACATGAGCAACACTTTACTGAGTACCATTATATACATTCAATAAATGACAGTAATGGCTCTGAATAGTTCGTAGTAATTTCAGGTAAAAGGAGCACATGGCATAGGCTCCAAGCCAGAACACCTCTCTTTTTTTCCTCATAAGTGAAAACAAGAGAGATGCATGAACCCATCTGTAAATGTCAGCAGCGCTGACAGCAGCCAGAAGCATGGACGAGCATTAAATAAAAGGATAAAAAAACAACTAGAGAGCACACAGTGTCTCTACATTTCAATTTCTATGGATATCCATTCAATCAGGAAATTTTCAGTGCGCAGTGTATGACTGTTCAAGACTATCTTAATGGATGTGATTTGCAGATTCTGTTTGAATTCCCTAAGTAATCAATGGTGAAAGACAAACACCTACAAAGGGCTACTCAGAGAATCTAGTTTAGATATCTTAATATAATGTAAACATTCCTGCCTTGCCCATCAAAATCAGAAATTTTGCATTTTAAAAATTAAGAATGCTGCTACATCATTAAAGCGTTAATGTAAGAAACCTGTGGAGAACAAAGAACAGTACTAATGCATACTTGATTTGATATTTACAAAGAGGTATTGAAATATATAATAATGATGGTGTCAGAAGGAGGAGGGACACTACCTAGCCAAACTCCAAGAGAAAATATCACTTTAAAATTACAAACTCCCTCCTGTATAACCCATTCAGAACTGAATAGTGGTGTCAGGCAGGGAAATGACAGCCC
>TE_00000010#DNA/DTC
ACTGCTAGTAATGTATTACTCTGAGTGTGTTAATGTTCTACTGTTACCCAGGAGTGTTTTCTCTTGCTAGACTCCACAGCAACACTTCCAAGTTTCAGCCATCTGGCTGCTGCTCTGAATTTTATGGCAAAGATTTGTCTGTAAGGAACCTGAAAGCCTGGAAGACACCTGTTTTTTAACACCATTGCATTTTAACACATATGCACTGTCAGAATAACAGCAAGCCTCATTGTTCAATGAATGTTTCTTTTGTTAAAAACATGCAGCAGTAGTCAGGCCTTTTATTGGATATAAGTCTTTTGCATAACAGCAGTAATTAACTGAAGCAACTTACAGCAATAACGTAGTACCAGTGGTCAAAAGCTTTTAAGAGAAAATAATAAATTAACTAAGAAGTTAATTCCATTTGCCACAGCTGGAGCCAGGCTTGTGTGTGTGACAGACAGAACCGCAATACTAGCGAGGTTGAGATCATCACTTAAGCCTAACCCAAAGCAGAAGGAACCATTAGATAAATAACTGTAAATAAACTCAAAAGACACTTCCACAGTTTAACCATACACTGACAATTTTTTTTCTTTCTTAATATGAAAGTTTTAAAATGCACATTAATGGAGTAGAAACTTCATCAAGAATGCAGTTAAATCATCACCAGCAAATTAGACAAAGCAACTCCAAACTCTAACAGGAACCCTAGGACTTGGCATATAGCCTACATACTTTTTAATCTATCTTTTAAAAAGAAAATGTAAAATACAGTATTAAACTACATATTAAACTCAACCACGTGCACTGAAAATGTGTATGTTCATCAAATCTACTAGTTCTAGCACCTGTACCTCTTAAACTTCATCATGTAAATTATTATTTCAGATTAGCATTACTGGTGAAACACTCCATCACAAGATAAAAATTGGAACTTGGTGACAGGGTTTCAAACAGGCTTTTTAAACTGTACTTTAAGAGCAGTTACACAGTCCTGGGAAATACTGGACAAGCACACTCAGCTTCCCATCTGTTTCCAGAGATGTAAAAATATTTCGCAGCAGCAAGGGGTGCTGTTACAGCAGCCAACAGCTCTTCCCAAATTAGACATTCTCTTGCCCATTCTCAACAATAACTATTTATTGCTCTCATCTACTGCCTTTCACAAGCAGTG
>TE_00000011#DNA/DTM
AAGAGGTGGAAAAACATGTAGAGAAGAATAGCTACAGGATAGCAGTTTATAAACTTGTAAATTTTCATAATATGCTTTGATCCACTTACAGGTCCAGTTACTAGCACATGACATCAAACAAAGCATTCTGACAGTTACATAAAAGACAGTTTACAAGGAGTAAGAAAACTACCACACTATGACACACACCAAGAACACCCAGCAAATCTAAACTAGAATACAGAAATTGAATTAAGGTAGGATAGACCTTGCAGTAGTAGCAGGTAAAAAAACCAAACAAACAAAAAAGCCCCAAACCCACTCCTCTCTTCCTTTTTGCTCCCCTCCCCAATCTATTTCAAATACTACTTTTGCAACTTGCCAGATTTGAATTTTTAGATTTAAGTTTTTGTACTTCTTTAATTTCATTTTGTTTTGTAATCCTTGCCGTATTTTCTTACTCTCCATTTAATGTTCAGTCTCCATTCTCTCACTGTTACTAGGGCTTACTTTTTCTTGTAACTATGATAATGGTAAGGAGGGATATAATTCCCTCCTTTCCATCACTAATTCAACCTGTACCTTGTGTTTTTCTGTAACAGTCCATGACACAAGCTCTCTGTGTTTCAGTCAGAAAACCTGATTTGTCTTGTATTCCAGGTATTTGTAGATATTCACCCCTGTATCACTTCAGTAAGTGCGTATGTATTGCCACTGATTGACTATTCATTACTTTAAAACTAGAATTTACTAAATTTTCCATTCCTCTCAGCATTAGAAAAGCTAGGGGCAGGGAGGAGGAAAATCTGAAAAACTTTGGCTTCTTTGGGCTCTTCAATAACATAGTACAGGCAGATCAAGGCCACCAATGGAGAGGAGGAATGGGCACTGGGCCATCCAATGCTTCCTGACTGGCATGCACCACTAGCAGCTGAATCTTAGTCACACACTTTATATTCATTGCATGCTCACTTGATGTCATTTCAGCTCGTAGTCAAGTATCACAGAGCTACACTGAAAGCAGGAAGCAGGGAACACTGACTGGAGAGGCCCAATGGTATCATTTACAATGTTACTGAAGGTCTGAGAACAGACAGCTAGGACAGGACAGTGTTGGAGTGGGTGGAATTCTTTGCCCTGTTGTAATCCAAAACAGCTCCAAGACTAGGATACCGCTCTGGAGGTTCAGCACAGTCAGCTACCTAGAAGAATCTAAAACCAGGCCAAAACCATAAGTACAATTAATCTTATGGAGAAGTGACCCAATAAACAGAAACAACATACAGAAGAAATTCTAAAGGACTGGTATGTGCTGCAGTCCACAGTGGAGTGAATGAGAGGCCCTTGTGCAAACCACAGTGATTTAAGACTCATTGCTCCTTCTCCATCATCAAGGAGCACCTTTCACAAAGTCCTGTATCAGGCACGTGACAAAGGAGAAGGAAAGGCAATTTCCAGGTCCTCAGAGTTTATATATTATGCAACTACATGAGTGACAGCATTTTTTTCTGACATTCTGACAAAATTTTGTATGAAGGCACACCTCTTC
>TE_00000012#DNA/DTM
AGCAAAACTGCCACAGCTATGTAGAGAAAACATTCTACTATTGAAAAGCATAGAGAATTAAAGTTATAGCAAAACAAACAGCATAAATATAATCACAGTATCATAAAGATATTTATATTGGTTTAACTCATTAAATAACTCACACTATTAAGTCCTTTACAACTTGGAAGGGAAATTTTTTTTTCATTTCCCTTATTATGAACTTAAAATACAAATGCTATTGATTCAATGTAGTGTATACTTCAGATTATCTTTTTGATTTTAAGAATGTTTACTGAGAGTAAATGTGCATGGAGAAATATATCAGACATTAGAAGCAGTTGCTGCTCAAGCTGCCTGTGCTGTCCCTCCATGGTGGCTCTGAAGGGGACATGGAAGTGCTCCCATGCCACGAGAGATTAAACCCAACCAAGCATCACATGCCAGCAATGCAGGAATAGAGGCAGGGTGGTCAGCTGAGCACAGCACCTGCTTCAGCTGTTCTCCACAACTCTCCTGCCAACTCCAGTCAGTGCATGGTTCCCATCTGAAGCTCCAAATCAGCCAGGACACAGACAAGATTCAAAACCCTACACAGGGGAGAGCTGTGAAAGTTCGCTTTCAGTGGTTTAAGATGCTGCATTTTTCTCTTGCCCTCTATTCTACATTTTGTTACTGCTCCTTTCACAAGTGTTTTATCTTCCCGAAGGAAGCACTCCAGAGCAGTGAAGTCCCATCCAAAGTTGAAGTTGATAGCATTCCTTGTACAGTTAACAAGCCAGAGTTCTCAGATATTAAAACATAACAAGGCAGAAAATAAAAAAGAGGACAAAAAGCAAAATGGTGTTTAGGCATTTATCTATCTTTTCCCAGAAACAGGTGCTTACAACCATACAGGTACTTGTGAAAAAGTTATATAGATACATTTTCATGAATGAATACAAGTATCAAGTTTCCATCTGCCTGCAGAACACATCCCTAAAAATGGAAGCTCATGAAATAAGTGCTCAAACACAGAGCAAACGCCACATTTGAATGTTAACCTTTGCATCTAAAGCCATTAAAATGTCACAAGATAGTTGTGCAGTTTAACTGTTTCAGCAGTTCATCTGAATTACAAGACTGAAACTCAGAATAAGGCAGGTTCAGTTGAGAAAAAAAATCTGAAAGACATCCAAGTGTCTGCAGCTATGCAACAGTAACATGGAAAGTACGGACTTATAAAACTCCAAGCAAAAAAAAGTGTGAGGAACTGAGCTCATTTCAGGCATTAGCATCAGCCATTATTTGACTTGACATCTGACTTTTGTTTGACTGTAATTTCTATATGCATTCTATTGGAAGCACTGATTTTTTCTTAACATTTGATGCCAGATGCTCTAGCAATGTTTTGGCTCTGTTTCTCTCTCCTCATCATAAAGGGGCACTGAAAGATAACACCTTCCATCAGAGTATATTAATAGACTAGTCTCTGCAGTAAACAAAATTATATGTATACATTCTTAGATTTGCTC
>TE_00000013#DNA/DTC
ACTGCATAAATTCACAGTGCTTCCACAGCTTGAAGGAGTGTACAGTTCTTCCCCAGCAGCCTCAAGGCAGGTATAGGAAAGCTGGAGATGAGATAGAGAAGGGCTGCAAGGTGATCAAAGAGACACAACAGCAAAGACAGACTTTGGCTCTCCAGTCTGAAAAAGGGATGGATGAGAAGGTAATATGATAAAAGCCTGCAGAACTATAAATGGTTTAGAGAAGGTGAATTGGGAATTCTTACATGCAATTTTTCTGTCCTTGGAGTTGAGGAAATATCCAATGATATCGTCAACAGTGAATTAAAAATAAACCACAAAAGAAAGTATTTTTTACAATACTCAAAATTAAGTCATAGCACTCTTTGCAAGAAAAGGCCAAAAGGATGAAAAATGGATATTAGATGAAATAAAAAGTATCAACTTTCTGAGTATTAAACAATGTGGTCCAGTAAAAATTCCCAAATATCAGCTCCTGAACAGCTGACTTCTGGAAAGCTGCATTTATTTTATCACTGTACTTCTATTACGGCATGGGGTACCTCTGCTCCTGAAATACTGGCTAATAAGTGCTGTTGAGTCTATGTTCTGGGCTAAACTGGAGTTTAAGCTGATGCAGTG
>TE_00000014#DNA/DTC
ACTGTACAAAATTCTCTCCTGTATAAGTCATTTGTAGGCTGAAATATCTCCATGGAGCCTAAGAATGGGTCTTCTCCCTATGCATCGAAATGACCTCCACTATTACTCACAACAGAGTTTGTGATCACATCACCTTTGGCATACTGGAAGATTGCTCAGGTATACAGGCATATCATATTTCTAGTCAACTTAGTCTAGAGATTATTTTACTACTGCAGGCAGCATTTTCATCTGAGTTATATCTGTGGAGAAACATCTACAGGTACCTCTTTTTTGATGAGACCTATGTAACATATTAGTGAGCCTGAAACAGATGCAACCAAACTCAGAAAATGTTGCTTAGTGTTAAAGTAAAATATTTCCTAAGAACTTTCTAAAGGCTGGCACTGATGACCTAGAGTGGTGTTTGTCATGCTGTTTTCTGCAGTATAGATTGATTCAGCAGCAGATACTAGTTCTGCAGGAGTTGTTCAGTGTAGATTAAACACCTAAGTTGGAGAAAATTTTGAGTCTGCGGCCTCTTACGATTATGTCAAGGTTGAGTTGGTGATGGCAATAGCTGAGTGGTTTTGGCATTTTCTGTCTCTTCTTTTAAACAGTACCTTTATTAAAAATAAAGTATATAACATGTAACATAAAAATAGTGTATACCATTTTTTTCTGATAATTTAAATGATGATTCTCTGAGACTGAGGTGAATATTTGGCCTCTTACTAGTGAGAAGAAGGCTGCTATCAGAACATGCCTTATACTTCCTATCTTCTCTCTTTTTCTTGTATTATTTTATTCATCAGATGCATGCTTTGCATGATTCCCAAAGTCACGACTGATTTGAAGTTTGTATTGCCTCTGTCTCTGGAGTTTAAGGTCCTTGGCCTAAAGTTTGATGTATTAAGAATTTTCAAGTATAAACAAAGGCAAAAGCAAAACTGACGTAACAGTAGCTGATTAACAGAAACACCATCCTGGAGATAACTCAGAACTTCAATGTATTAAAATCTGAGAGCTTTCCAAGTGAGAGTTTAAAAACCCCTGAACACAACTTCGGTGTACAAATTAACGTAAATTAGTACAGTATTTTAATGAGGTGATAGAAAGTTGCATTAAGAAAAAATATGGTAACTCTGGAAATAACTTAATGAGGGTTGTGTAGGATATGGATATAGATATATATGAGGGTGATAGATCACAATCTGAGCATAGGAAAAAAGCATATACAACCAACAAATACCAAAGTATTATGGAACTCACTATGAATGTATTTGGAAATTCCATTTAGTACTCTTAGTAAATACTAAAAACTAACTTTGCCTTAGGTGTTGAGACATGAAATGGGTGAAAAGTGTCCATTATCTTCTCTGGAGAAGCTTCTGAAATGAACTATTGAAAAATTCTTAAGCATTTGTGGGGGTTTTGCTATGGAACTATGAGTAAAATGAATTAGTCCCAAGGCTTGGAAAATTTATTCTGACCTATAAAACATATTCTGATCAGATTAAAAAGAAATATTAAATAGATTTCAATACTCTATTGAGGGATGAGGAAGAAAATGGGGTTTTACCTTTTTCTGGTCTTGTACTAGATTGAAAACTGTCTTCACAAGCTAAGGGCATTAGTGGGATTGTACCAAAATGTTTACAAAGCCAACTTCTCCCTACACCCTGAACTATAACCTACATACCACTAATGTTTTATTGGAAATTTAAGGAATTGTATGAAGGCATGGCACATACACTGTTCAGATGACATTGTCCTCAACTGGACAGAAACTAGGGCTTGTTTTCCAGTACTATGGCTGTAAGAAAGTGAGCAAAACCATCCGGAGATGCTCAGAGATCACCTGTACACAGGTATTCTCAGGGGTGTTTCAAGCCTAGGCCTCTGAAAGATACTTGACCCATAACATGAAGAAACAGGTCTAAAGCTGAGAAATGTTGAGAGCTGGACTAATTTTCACCTCCTTGTTGTAATTTCACAAAGATGATGTTTCAGTGTCATGTTTGAATGATCACCCAAACTCACAGGCTATTGGCCAACAAAAAGGAGTCCTTGCACTGTTGAGCTACAGAGTTTCAAAGGTGCTGCATGAATATTTTACAAGCTGCTAGATAACTATATGTTAATAAAGCCATCAAAATGCTATCATTATTATTATTTTTGTTGTTATTTGTAGAGATTAACATGCTAATTTGTGTCAGGTGGTGCTATTAAAGAGCAGTATAACTTGCAGAAAGGTTATGTATGCCCTGATGGTTCATTTAACAGAAATGAGGTTTATTATATCCCCTAAAAATAATTCAGGTAAGAACAACATAAAGGCAAATAGAGCAGGATATAATTGCTGTGTGGAAAGTGCTCTGCAGAACAAGGGCTCACACAATGTCAGCCCTTCCAAAGGCAAACTTTATTCCTGCTGGTGATGTCTCTCAGGGAGCAGGATGGCAGCAGAGGCTGGTGAGGGGGGAGTCTCGATTGTGCTGCTTAGGTTGGAGCCTCGGGCTGGCACTGGTGTGATAAACTGCAGTGTCTCAGATCACTGCTGGGCACTGCTGTCACGTTGCTGTACAGGGTGCGGCTGCTGGGAGGGTGGAGTGGATGAAATCCTTCCATTTAATAAGCTTGTTTGACATCAGCAATTATCAGCTCACTGCTGTGTGTGAAGCATTTTCCCTGTTCCAGCAGCTGGGGTGCTGTTTTACTGCTTGCTGCAGTGTAAAGATTAGATTGCTGTCTCTAGCACTGAGATGCTGCAGGCTGAATGATAACTATGGCAGGCTGTAAGGGTGATTCCTAAAGTGCTCCCAAGAGCCTCGTTGATTTATTTATATATTTTCCCCCTCAATGCTCACCCGCAGGAGTCTTATAGCTGGTGCAGCATCAACAATCACTCCAGGTCAAGCTGCATTAGCCCGAGTGCTAACCTTCTAACAGATTCAGATTTATGAATCCAATTATGGGGCTTTACAGCCTGTTTAGCTTTGTTGTTGCTGTTATTATGGTTATTTATTCCTGTCTGAGTTTAGCTGCACTGCAGCCCATTTCAGGGTAATTAAGGAGGTTCCTATTGATAAGATTTAGGCTCAACAATATAATGACAGGGATGCAGTATAAATTTTTCCTTTTGTCCTTCCTCCATCTGACAGCTGTTGGTGTGAGCCTATGGGCCTTGCAGGTCTCAGTATCCTTACTTCTTCACAACTCTGACTGCATTATATAACTTCTTAATTTTTTTCCCCCAAATCATTCTGACACAAAAGGGTAAAGAAAGCATTTATCTGTTAACCACATAGAACATTATAAAAGAGATCTTATCAGAAACAAGATAAGATTCTCTACTTACTCTTTAAAATGCTGCAGTTTCTTTCTTCCATCCAAACTCATCATTCAATGGCTTAGGGCTGACTCATGACTTCCATATGCTTAGGACTGGCAGGAGAGACTATGTCTGTACAAAGGGCAGAGAAAGAGATAATCAGATTTGTGATGCATGCAGAAAAAGTCTGTAGCATTTAAGATCTTTACCAAAATACTCCATGAGTCCAAGCAAGTTACAGTAAGCAAATTATCTTGGAAAAAATTATAGGATATCTAATTGAATTTTCTACCATGGCTTCCATCAATCTTGTAGAGTG
>TE_00000015#DNA/DTC
ACTGCTAAAAAGAATAGAAGTATGCTAATTAACTTACTTAGATCTCTGAAGCCAACAAAACCAATTTAGTATCACACCATGTCCGTGCTGCATACTTGCAAGCCCTCATGCTGGCAATGTGTCTTAGGAATTATTGTGAGTATGGCCATGGGGTACTGGTCACTAACCTTCAGGGTTACAGAGAGAACCCTCAGTTTTCCAGACTAGGTTTTTTCTTCATTTTGAGATGTTTTTTCTCAGTACACTTAGAACAAGCTAAAGGATCACTCATAATTTTGCTCTTTTTCTGTTCTGTTTCTATGTGCTTCAGAAACAGAACATGCTGTACATTTAAAAACTGAGTGGGTGTATTTCTACCTTAATTATTAGGAATGGTTAAGTTTTGAAGTAGAAGAGCAGTCTTGCTGTTCTTAGTTCTTCCTGTTCATCTGTACAATGTAGAACTATGGTTTGGAAACAGAAAATCTAAAAACTCTTTCTCACAAACTGAATGCATCTGCCAAAAATCTGCAGAACTTCATTACTGGGAGGAGGAGGAGTGGTCACTATGATGGAAGGACCAGTCGCAAATTACCGAATGATTTTCTGACATCAGTAGTGGATCTGATTGGAGCAGCCAAAAGTCTTCTGGCTTGGTTGGACAGGTAAAATCTCCCAAATGTCTCACAGATAACCAGATCATGCACATGCACAAAGCCCCAGCTTGTTTACAAAATGTATTGTAGACACTGAATGGAAGCAGAATTCATTCACATGTTCTGAGGGGATGTTTGTACCAATTCTTCTTTTTTTATGTCAGCCTGCAATTCAGATTAGCTTTTCAGTACAATACCTCCAAATGCACTGTGACCCTGCACTATACAGTAAAGCAACAGGATGACATCATTAGGTTATATATGTATTTTTTATTAATGTATAGCAGCACTTTAACCTGCATAAATCAGGTTCATTGCTTTGATACTATCAAATTCACAAAACTGATCATACTTTTCATTACATGGGTAATGAAAATATAACTCCAATATAATTCCAGAGTGTGTGTGTATACAAACATGCATGTTGTGGTTCGGGTTTTTTAAATAGCAGTGAAATACTTCTGATACTCTAGAGGTAATAGGAACTGTTCTACACTCTGTTACCTAGGAAGTATGTGGGACCAGGACTGAAGTGCTCCCCTTTGCTACATTTGTAATGACTTTTTTTCTAATTATAACAAGATTAATGTGAACGTATTTAAGATGATCGTTGAAATTCCTAAAGTGGTTAAAATTAGTCTATCTGTATGTCTTTATATAATGCATCACAATGAATTTTCACCAGAGAAAATAAAATGCTTATCTTGATTTAAAGGTATATCTTATTTTGTGTCCAGCAGCTGAAGTTTTGTTCAGAGTATGATCTTCGTGTAACTTTTAAAATCCAGCAGAATTATTTGGTTTTACTGCTGTGTGCTTTGTGTTTCATTTTTCTGAGGAAAGCTGGCTTCTCTCCCATAAATGACTTCCATATGAATGGTTTAGGTGAGGCCTGAATCTTTTCTGTTTCTTAAGCTGGACTGCAAGCTCTTTGTTTTGTTCAGGAGATTGCAGCTACCATTGCTTCTTCTTTTCTACTCCCTTTCTAGCCTTTCCTCAAGTTTCAAACCCAGAGTACCTAAAGTTGACTCCTAAATTTCTCTTTAGATATTTAACATTAGTTGTGTAGAGAAGTAGTGCAATCTCATGGAAAGAGTTTAGTACTGAGACTTGAAAAATTTGAAGTTTATTTTTAGTTCTGTCTCTAGCCTGTTATTACTTGGAATACCTGTAGGCTTCACTTTTTCTCCCTGCAAAATCACTTTTGGCAGAGAGCAGCATATCATACTGTGCTTTAAAACTGAAAGAACAGTAGAAAAACATGTTCTTTTGCATAGGTGGATTAGTTTTTGCCACTTCTTTCTATTTAGAAATAATCTTGTTCGGTTTCTCATTGGAACTGTGGTCATGATTAAAGACTGTTAGTTACTAAGTCAAAGTTCTTTTTGGGTTTTGATTGTTCGTTTGATGGGTTTTTGAGTTTGCAATAGTCTGATATTCAAAAGTAAATTTCATATATATACACACACATTTTTAACACACTGAAGAACAATGGGTGTTTTTCAACTTAATATGAATTTATTAATTGAAGTTCAGGAAGAAGGTAGTTTTTAATGCTAGAAAACATCTGCATTTGAGGACTGATGTGTCACCGTAGTACTGTGCACTGAATGTACTTTTGCGTTTAGCTGAAATGAAATGACACCTGATCAGACCCAGGAATTCCAAGAAGTTAAAAATGAGGGCAATTAGGGTGGTATCATGCTTTCAGCAGTGCTGTCTTGAGTGTCCAAAGAAGGCTTCAGATTTCTAGGAAAGTCCTTTTGAAGATCTAAACACCTGGTTCTAAGAAATCTTTTCTGAAACATTTTAAGACTTTTTTGATTTATGAGCTCTGGATATTTTGGTAAAGTTTGTTCTTCCTTGTTTGTGAAGACCCCAAATGAGGATGAAGGTAGGCCGATAACTGCATTTTTCTCAGGAAGTGGGAACATCTGGAGATCCCTATGATTCTGCTTATTGTGTACCTTCTAAGAAGGTATTGGGGCCACTAGGGAGAGATAGAAAGATTTTAAAAATTGATTACTAAAGGTAAGGAACTTGGATTTAATTTTATTCTGCACACCTGTTGCTATTAAATCTGGACTCCAAATCTTAGTTTTTTGGTTGTTTTCTAGTACCAGTTCTATCTCTGGGTTGTGAGAGGGGAGAGCAAACCATTAGGACAAATGAAGTGGCTATTAGGGTTGTCCTAATAACAATTAGGACATCCCCATTTTAACACCCCTGCTGGGCTGCCCCTGTGCAGTGGTTTTTGAGGTCATGTCTGGTAAAAGCAGCTAGCAGCAGCTCCAGCTTGCAGACATGCAGTGATGTGGGTTTTATACGTAGGGGATGGTGACGACTCCATACAGGTTGTGCTTCACTTGTTGCTGTAGTGAGTGCTCTGTTTATGATGTTTCTGTCGGACACTTAAAATCTTAAAGGACTTTGTTAGACCTGGCACAATTATCTAAAGGAGTGTGAGCGTTGTGATTTGCTGAGTTACTTTCACTGTAGCTGTTGCAGTGATCCAAGGACATTCTTTTTTCCAGATCTTTCCCTGGAGCAGTCCTACTTCCAGATGTATGTCAGAAATTGAATTTTACTGAAAATTAGGGTAGCTTTTATTACCAGGCTTTAAAAGTCTTTTGGTTTAGTTTCATTTACGAGCTAGAAGACTTAGTAGAGAATTCTATTTTCAAAAGAAGTTGGCTGGCGATTTTGAGGAGCATGAAATAACTCTCCAATAAAATCCTATAAGGAAACTGTCATCACACTGATACGTTCTAGTCTAATTTTAACTTCCTGTTACTTTCTTAGCCCACAAAATGTATCTTCTCTTTCAGAAGACTTCATAACTTAATAACCTTTTGTTTTATTCTGTCTCCATAATCTTAAAATTCTTCCAAGTGAATTTCCTTACAAGATTGGTACTTGAAAAACCATGAGTCTTTTGTGAAACGGTGATGTGTTTCTACTTGACACTTAACGTAGTTCAGACTGATGGAAAACCACACTTTAGGCTATAGCAACAAACTACTTACCTGATGTTCAAAGAAACTTGGCATTGAAATATGTTGTGTGATACTTCTCAGGAATTACAGTCAATCAGGTCTTCTAGACTTCCAGATAAATCACTGGTGTTCTGCTCAGTCTTTACTCCTGTAATTCATGACAGTTGTATTCTTTGGAATAGTAATATATGCCAGCTTTCCTTCTCCTCCTTCTTCTTTGATGTGTCAGGTTCCTGGAAATTCTTCTGCCTTTTATAGGGCTGATACACTCCATCCTGGTGAAGAATTATTAAAAATGTGAAATTAAATTAGAATTACTGTTTTAAATTCACTACTGTGGGTTTGCAATATGAATGTGTTGCAGTTTTGTGGCATAAAGCTATTCCTAACTTCATAAAAGTACTTTTTTTCTGTGCACTAGTATGTCCAGTAGTATCTGCACATTTAATTGGATTGAAATTAGACATATTTATTTCTGTTAATCCTGGGTAAGGTTTTGTTCTCGGACCACACATTTACAGTCCACCTTAAAAACACTTCGTAAAACGTTGCTTTGTGTGTGGATGTGTTGGTTTTCACTGCCTTTGCAATTTCTGAATTATGTATACATTATCTATCCATGGCTTTTTGATGTAAAAGAAACATGAACACTCCAAGGATTTTGAGAGTCAAGTTACATGTTTTCATTTTTAACAAAATTTTGTTAGGATTTTCCCAGGTTACTTGCATCTTCAGTGACACCAGTGAAAACTTCTCACTTGTTATCCAGAGGCAAGCATAAACTGAAAAGCAATGATATCATAGGGATCCCAGAAAATTCTTATGAGCCCCAAGTTGGGAGTATTTAGCAGTG
>TE_00000016#DNA/DTC
ACTACAGTAACCTGTTTGAAAGAACCTGTGTACCATTTGTTGTCACTGCTTGAAGAGGCTGTGAACAAACTCTGAGTATCAGAGTCTTATAGGAAATCCTCTGTTTTGGCATTCAAAGCCAAATTAATATTTTTGTTGGTAGTAGATTGGCACTACTATTACAATGCCATGTGGGACAGTAAGTGAAAAGGTGTATGTTATGCTAATGCTGTCCAAGTGCACAATTACACACATGATACACCTTTCAAAATCCAGATGGATTTTGGAGAAATATTTTTCCTACTAAGAAATGACTGAGTAATAAAATAGCAGATGATCCAGCTAGACATGCGATGATGTGCATTCAGGCCTCAGATAGCTTATTATTAAAATGTCTCCCTATTGAAGATAATCAGTGAAACCCCACTGACTATGCAAATTATATCCCAGGCACTGACAGAGTTCTTTATTATCACTCCAACACCATTCACTCATGTTGATTTGTTCCATGCAGGTAGGTAGAACTATAGCCTCTTTGTGTTGCTTAGTTGTGTTTAGTGTGGGAGGTAGAATCGCATTCCCCCGTCGCTGCCGTACACTGTTTTAATGCCACTGGTGATTTTCCTTGGCTCCCAGCACAAGGGCTGTTACACAGCTCAGTAGTGTCCCTAATTAGCAGAGGCATCAAGTTAGCAAAGTAAAACCTCTCTATCATGTCAATTTTTTTTGCAGTTATAGAAACTGTGAAGCTGGAATTTTCTATATTCAGTGACTGTACCAATTGTCATCTGCATATTTGATTTGACAAAAGGTCTTTTATTTCTGTGCGATTCAGCCCTTTGCAGCAAAGCTTTATAATACCTCTGAAACAATTCAACAGGAGTTGTCAAATCTGTCTCAATTAAGGGTTGAATGGTTCTGAATCTAAAGTGCATAAATGTATTTCAAGAGCTTCAGAGATGCACGAATCACTGAATTGTGGGTGTACTGCTGAATAAAATGTTACATTCTGTACAGAACAGTTTTATAAAAATACCATCAAGTTTTCATATGAAATACAATGAATGTTAGCAATACAGCAAAGGACTTCCTTGGATGGAGAAGTTATATGCTTTCCAGTCATCTAAATCAGAGGAAAAAAACCCCTGGTTTATATAAATAGAATATATTTATTTGGGAAATGGCAGGTCAGTGTTAGTTTATATATAATATATTCAGTCTATTAGTCATTGAGAAAACTTTCAAGATTTGCCTGATGCATAGAGCTTGTCCATCACTGAATTGGAAAAGATCTACAGAGAGAAATACAGCAAGTGTTTCATAGCATCATACATGTTTTAGATAAACTCTAATGAGCCAGTTGCCAAAAGCAGAGCATTTTTAAAAATTGGTGGGAGGCCATTTTCATACACTTTATCTGAAAATTGACCCCTGTTACTGCAGAAGTTTTCAAGAAGAGCTGTGGGTTGCCAACAGAATTCCCTGACTGAGATAAGGTGTGTAAAAGCGTCATCATACAGTGTTTTCTTGTATGGGGATTTGACAGCAAGAACACCTTCGTATTTTTAGCCAAAACTGGAACCTGCACTGAGACTGCTAAATTTTGCTTTCAGAATAAACAGTTGAGCTCCAAGTCTGCAGAAATGTCATTGAACAATGCAGTTCTGACAGGTCTTTCACCACACTTTGCACCATTAGGCTTTACTGCAATAGGAGCAAACATTGCCTACATGCCAGTATTTTCAAGTGGTTTAAGTTTCTGGAAACAAGTTTTCTTAAAACTAGGATTTATTTAGAAAAAGAGTTTTCACTGATTTAGCCTTTCATTCACCAAAAATTAATTATTTTCAGATGTCTAGAGTCATAATTGTGAGGACTTTTTTTTATTATTTTGTAGTCATAAAAACTTTATTTATGCAACTTATTTATTATACTGTTTAAAGAGAATCTCTCAGCTATAAGCTCGCAGGAAGTAAATCAAGAGGCTTGGAGTAAAAACAGAATTGCTACTGCGTGGAAAAAATAAGTAGATAAATAAGGCTGTCCCCACCATTACTAAAATCTAAAAAACCACAAAACTATAGGGACACCTGTTTCAAGATGGTGTCATTTAAAGGTAAGTTTATGTTTTAACTCTTTAAGTATGGTAGATCATTGATCATACAAGACAATAATTGTAATAAAAAATCATTAAAGTCAAAATTATATGTTGTGCCAACTCAAATTTTTAGTTTAGGTCATTTATGAAGCAGCAATCAATCCTTTTCTCCTTATCTATCAAAGAGAGAGTAGTCAATCATGCACTTCGTTGAACACTTACTAGGTGAAGTGAAAATTGCTTGTGATTAATCTGTGAGTAGTCTGAGCTATAGTGTCCTCTTGTGCAATGATTTATCCCAACACTGGAAGGTAATGCAGTCAGAAACAAAGTGGCAACAGAAATGTTTGCAAAAGCCTTACAGTGTACAAAAATGTTAAGAGTTGTCTGTCTTGAACTGAGTCAGTAGTTAAACAGGGTTTTTTTGTAAGGAATATTAAGGTTCAGTCCTTGTAGTTAGATGCTGTTCTGATTAAAAAAATATTTGTAACAGAATAAATATAAATTCCCATGTGGTATATTCTTCCATTTGTTTTCCCCTTTGAAATAAGCTTGGCCAAGACTTGATTTCCTGAAAAAATGAAATGATGTAGCCCATTAAATTTAGCCTACAAAATCTACGTCTTTTGTACTTTCTCATCCTTCTTTTTGAACTCTGTTCTTAAATGTCATTGTCATATTTTTTCCTTACCATATCACTTTTATGTTCTTGCATGGATAACAGGGCAGCAGCAGTTTTATGAAGCACATATACGATATAAAGTTTTTCTGTCTTACCTTAAATACAGCTGTTTGTTATTAGATATTGAATTGAAAAACTTGTGTAACTGGTAGAACAGAATGGAGACAATGGGTAGAAAAATAGCACTGATTATTCATGTGTGCAAAAACCCCTACCTGTTTGATTTGCCAGCTGGCTAAATATACTTGTTGATGTTATTTGCAGTCAACAAGACTTTAGCAAAGCTATATTTTTAATCTTTTCCATTCAAAAAATATTTTCAGTATTTTTCAGCCAATACATGTCCAATCATCATTATTTTTATGGCTGTATAAATATTTAAAAGTCTGATATTTGTATTAAGAGTATTCTATGTGTCTGTTGTATTTATAAGGTGTGTACAAGAGTTAAATTTGTGTCTTATTTTCAGGTTGTGGTTTAATATCTCTGTAATGGGACAGTAGATCTAGTATACACCACAGTGTTTAGAATTTTCCTTCTTTAGATTAAGACAATTCCAAATTGCAGCAGCTACCATTGATGGCATCGACATTGTGGTGTTTCACTGCCAATAATACCAAAGGAGGAATTTCCAGTTGCTTTTGTGGAAGCAAGTCTCTGATACAAAAATGCATCAAAATGTGTTGGCAGTTTTTGACCTGATCCTTATGTAACTTGTAGATTACTGGAGTG
>TE_00000017#DNA/DTC
ACTGGAAAAATATATTGCACAGACAGCATCAGTAAGTGAAAATTGTATTTTTATTACCAATAAAGTAAAAAGTCTGAAATCACAGAAAAAGTACTTTTCCCACACGGACAAATTATTAAAAAATAAACTCATTTAAAGTGAAGACAACATTCTCTATTCCTCCAATTTCAACAATGGAGACCGATATGTAGAACAGAAAAGACTGATCAGTACAATCTTTGCCAAATTCTGAACAAAATTGTACAGGATTCAATATTATCACTAGCAGTAAGGTCAATGTGACATTCAAATATGACTGATTGCAGCCATAAGGTTTGCTTTTTTGATTTCAGAGTCTTTTGTAACTCCAAGTAAAAATACATAGAAAGCAGGTGTGCTGCTGATTTTGTTTCTATTTTGGCCAATGTGCAAAATAACAGTATCCAGTAGCATCAGTCAAAAAATACAGGTATTAGTGTACTGATAAGGAAATGAATCTTTGGGTTTCATTTCCTCACCTTGCACTTACAGGAACAAAGGAGTTTGTTACAAAACTAGTCCTAAAAGAAGTGCTGACACATACTGCTCTCGGTTTCAAGACTTTTAAAAGGCATTCAGTTATTGTGTTAGACAGAGTTTTGAACAAAGGCCAAGATTTGTGATCTTTTATAGAAGTCAGTGAGAGCTGGTTGGCTTATGGGGTCCAGGAAGAAAACAAAACTGTTCCAGAGAAGGGGGCCTGACACACAGAGATGGGACATCATCTGGCTTGATTATTGGGTTGCTGCTATCAACAAGACCCAGCCAAGGGTCCCCAGGTCCATCAGAGAGATGGTGATCTGTCCCAGTCTCTGGGGATCCCCTCTGAGCCAAGCAGCAAGGGAGTGCTGGTCTTCTCTGCCCAGCACACAGAGGAAGTGGCACAACACACTGAGGGACAGCGTTATGGTGGGTCAAATAATCCCATCCCTGTCTGCACCTACACAGTGACAGAGCCCTGAGGCACATATCCCAAGCAGCCTGTCCACCAGGAACACATCCATCACCCTCCAGTGAAGCGAAGAGATGAGTGAGTGCAGGGAGGGACAGAAATATTACGCTGTTCTTGGACAGCAAGAAACCCTGCTGTAGGAAATGGCACAATTGCCAGTGGTGGTTTAAACCAGCTCAATACACCTGAAGAGAAAGCAGATAATACATCAGTAAAACCACAATGGATATTAGAAGTGCTCAGGCAAATTTTGTACTCCATATATGAGGGGAGAAGAAGTCCTGTGCTCTTCCCCTACTCCAGCAAAATCCGTGTGATTTTCATGCCATACTAATTCATTCAATAGTTTGCTCTTCAACACATCTCAACTGTCATTAAGGTTACACCAATTACAAGGAAAATCCCTTGCTTGTATGAAAACATATCTTTATATTTACAACTGTTCACACTTTAAGACTGCCTGGAAAACCAAAGCACAATGAGTTTAACAATTACAGGTTTGTTTCTTGCAGCAATCAAAGGTAAATGATCCTTTTCTGTTCCAGTCTTTCATGCTGATACCAAACTGGGAAATGCTCTAGGCAGGTGGGACCACAAATTCCCGGAAAAAATTCCTCTTTTCTCTGCCCTAGTCAGTGGGCAGGTCAGGGTCAGAGGCTATTGCAACACAGAAGGGGAAGCCAACTAAATTCTAATATTTCCTTTTATCCCCCCATGAAATTTCTTCCTGAGACATACTTTCACATACATGTTTTATAAAAGTGTAAAGGTAAAAGAGATTTTAAGGTCATAATAGGGAACAGCACATCTGTGAAAATTCAATTTTTGTGTAAGTATATGCTGCATTTTCTAGTTTCTTCCCCGGTCCTGCAGAAGTCAGTATCTAGTGCTTGCCATCTCATGTATGCACCAGTTTTCCATTTGCCACATCCTTTTACAGTGAATGCAGTACTAATAATGTTCTTATCCCTTCCAATAGAGCGCATTGCAGCAGTAAGAATACTTCAGGCAAAATAGGATTATCATATCTTACATCCACAGCACAGGATATGTAAGGTCAAAAATTTCCCTTGATTATGGATATCCCAGTTGAGATACCACCCACCTCATTTTTTGAGACTACTTAGCATTCTCTCTGCTATTGTGCTGACAGCAAAAACTTTATGCACTGCAGTTATGGCCATGAGCGCTCTGTATTTTCTAAAATAAGATCCCAAGAACATTTAGTCTAACAAAAAATTAATGACAAGCTTGAGTCGATGAGAGTGGGGTTAGTGGGTGTACTGGCATTATAGAAACACCAGCAGAGAGATTGCCAAGATCTCCTTAAAGGTGCTCACCTCTCCCCAGAAGGAAACCACTCGTCCCCTCCTCCTCCAGTCCCCCATATCATTCACACTAGCCAGATCTCAAAAAAGATGCACTTTGGTGTCAGGACCACTCCTCCAACCGACCATTCCTTGACACAATTCAAAAATAAGCACAGTTTCCCTACAGAGAGAGCTGCCATGGTGCTTAGCCATGCATTGCTGCAGATGGGTTTATGTTATTTCCAGTTCACACCACTGAACAGGGAGGTCTCCTGCCAGCAACAGACACAGTGCCAGGATGAGATCTGTAGTGTGGATTGTGGACCCTGCTCAAGTGTTTACATGAGTCTCCCAAATAGGAGCACAGAGATTTTTCCCACCAGCTGACAAAGGATGATAAAGTGGAAATGAGGGCAGCTCTTTCCAGTTCCTCTGCACACAGTCTGTCAAAGTTATAAGCAAGCAGGTCTGGGGGACAGCAGTGCTTTCTGTCCTGCCACAGAAAAGCAGGCAGGACCTTTGAACTTCATGGAGGATCAGTGAAGAAAAAGCGAAGAGGCTTGGGTATAATCCAGTCCATGAAATTAAAAAGTATTCGGGATGAGATGTGTGGGACACAAAACAATCACTGCCCACAGCTGTGTTCTACCTGGGGAAAAGGGCTGAGAGGAACCAGTTTTATTACCCCATGACTTATCTGAGCCAGGGGAAATACAGGGACACTTCTGACATGGATCATTATCAGTGAAACTGCATAGCTCCTACCACAGCGTGTTCACAGCACATCCCTGAGAGACACAACTCTGCCTCTCAATGGTCTGCAAATGAATGAATTCCAGGAAAAATTATACGCTGCTCTTGTTCTTATATGTAGTCTTGTTCTACTCCACAGGCACGAAATCCTTGCTGCCTGGCCTGGAAAGAGAGGTGAAGTTTAGCACTCCTCTCTGGCAAAAACTTTGCCAGTG
>TE_00000018#MITE/DTC
ACTGAAGAAAAGCTGGTCAGCAGCTGGCATCGAGCAGGGCTCCCAGCTCTGCTGCCTGGGTGGAGCTGCAAGTTCCCCAGATCCCAAAATACAGCATTTTGCAATAAGCAAAGGGTTTTTTGGTTGGGGTTTTTTCAGTG
>TE_00000019#DNA/DTH
CCCATGGAACACCATGGTGGCAGAGGAGTCCATCTCAAATTGACACTTCATTTTACCTGGAAATGTGAGACTCAATAGTTATGCTCCACCAGAGGTAACAGCTGTAGCACACACAAGACAGTGTCCCTTTGAGGTAAAGGGTATAGATATCTAGGCTTGATTATGATGCAGGTTTAGCCATGTGTACACCTGATGGACCCTTTTTTCCTTTCCTCTCACTTAGAAAAGTCAGAGGGAATTAAGTTTTATTCAATTCCTATTCATTATGCATGTGTAACATCCAACTACTGGAAGTCAATACTCATCAAGTGGTTAAGAGCTGGCAAACATGTGCTGAACACAACTGGAAATGGCTTCTAAAGGCAAGCATTCAGCAACCTTAATAATAAAAATGATCTGTGCTCTTCATTCTGCTTTTCAGTGTGTCCATCACACGCCACTCCCAGCTTCAGCTGAGAAGAAAGGCATCAAACTACATGAATGTGGAAATGTTGTTGCTCATTCAAGTGTGACAACCTCTTGTTTAGCATTCAGTTGCTTAATGAAGTGTAAAGATGACTTTGGATCATCAGTAATTCCATTCTTATCCACATCCACATCCATATACTTATCTAATCTTTAAAGCTAATCCATCCTACAACAAACTTGTAGGCCTGAGTAATGTTGCAACACAGAGAAAGTAGAACTTCCAAGTTGTCAGGAATCTGCACTGAATCCATTTTTCACCTAAGAAGGGCATTTTATTACTCCTGTTATCTCAAAGCACTCATCTGCAAGCAAACACCAGAGCAAAAGTTTTCTTCCCACCCATGAAGCTCTTGTGCTATGCTTTCCCACAGATCATCAAAATAACTTGCATAATAATTTGAGTAATAAGCTGCACGTTATGGTTTGTAGGTAGAACAGTTGAAAAAACGATTTATTCGTTTATCTTGCTAAATTACACTATTTTCCAGTCGTCATCTTTGAGGAGGCGCTGTCTAGAGACACAGGATATTTTCCCAAATGGTGCTCCTGGAGAAGTCACCAGCTGTTACCAGCAGGTCTTCAAGGCTGCTTGAGGAAACCTAAATGGAGGCTACTGCATTTACCAGGATAAGGTGCCTGGATATGCCACATGAACATGGTGCATTAACTTCTCCCTTGGACTGTGTATGTAAAGACAAATTAAAATAGATTCTTGTTTGGCATCAGTATTGAGCCCCACTACAGGCATGGATTTGAGCAACCACAATTGCATCCTGATGTGACTCCACCTTGTTAAGAGGAACTGGAAATTAGGGTCATGATGCAAAAACTCCAGTACAATACCTACCAGAAAAGCTTATCTCTAACCCAAACTAGTGCTATTATAACCCTGAGAAGTTTTCTGTTTTGCTTAGGGCTAATTTGCTATGTGAGTGTACATAGACATAACACTGTGTTTGCTTATTTTCTCATCTAGGCCAGTCTACAAGCTACAGTGTACACACTATTACAGAAAATCAAACAAAACATGTATTGCTGTTTTCAGGAAGAGAAACTCCAGATTCCAGCAAAAAGTAGTATCAGAGGGAGATATATATTAGAAATCCAGGATATTAAAAAAAAAGGTTAAATATGATATTTAACTTGTGCTATGTAAACCACTTCAGTTTCTTTACTGAGCGCTTTCAAATCAGTACTAAATAAAAGGAATATACGAAAATGAGAATAATAAAAGCTTATTGGTTGAACAAGTGCAGGACAATGTTTTTAACAGAAAAATTGGAGAAACTACAATAATTGGTTTAAACTTTACATGGGC
>TE_00000020#DNA/DTC
ACTACCACTGGCTGGCAAATATTATTAACCTTATTCTGCAGCTGAGGACATTGGGATAGAGAGGTTAAGAAATGACTGAGGTTTCACACATAGAGCCAGATCCCTGTATGATTCCAGATGTGCATGTACTTAAACTGTAGAATGATTTTCCTCTTCAAATCATTCCTTTCCCTCCCCCTTGCTTCTTGTATTTAATCATGGAACCAAGCTACAGCTTGGTTATCAACACTTGAAGTGTTTACAGAGCTTCTCCAAGCACTATTTCTCTGAGAAATATGACTTGAAGTCCTCCAGAAAATTGGTATTGTGAATGTAATGCCTGAAAATAAAGCAGCATAGTTTTGTGAGGAACAACCAACAAGGAGCATGAGACCAGAACCAGATTTTTTTTTCCACAGAGATGTCCATGAAGCAATTCAGATAAGAGTTCACATTTTAGGTGCTCTCAAGCAGAAAGGGAAGTATTCACCTTTTGTAAATCTCAGCAATAAAAATTTCCATAATTCCATAAATGCTTTTTATCTCAAGAGTATGTTAAATATTAAGTAAACATTCCAGGACAACAAAAAAGCTGTGTTTCAGCATTGTCAAAAAAACATTGCTAAGTTATTATATTTTACATTGAGAAAGGAAATTTTCATTACTAACAATTCACATAAAGTGTAAACAAAAAGAACCCACCACTTGCTGTTTGTTGAAAATAGTTTAGTGATTGAAAAAAAAATAGAAGCAGACTTGGGGAAAGTTCATCAATGATCAAGAAAGACAAGGGGTAGGTACGGTTATCTTAGAAACAATATGCATGACCCTTCAGTTCATCAATATTTATATTATGTACTTTTGTGCATGTCTTTTCTAAGTACCTGTATGGCATGAGAATACAAATTACAGTTGTGGAAATGGAAGAGAGTATGGAAGGCTGGACAGACGGAAGTAATTAAATAATTATTTAATATGTATGCCTTTTATTTTAAATTATACATGCAATTCCTCACAGCCTGCCCAAGGTGTTTACTGTTTAACGTACATTTAAAAATGTCTTCTTTTTCTACTGAGCTTCCTTTTGTTGGCTAAGAAAATATTTTAAATATATGTATGTACATACACACACACGTGACAAAACCTAGAGCCAGGCATTTACAACATTTTACAAAATGGAGCAAAACTAGAGGAAGGACAGACCTTGAAATCTCAGGATCTGAGATGTAGACAGTAACATAAGCTTAGGAAAGGGCGTTTAGATCGCAACACACTTAAAATTGCATGGTGCAAGTTTCCCCAACAACAGCCTGAAAGCAGGTGTGCCAGTTAGGCTCCTCACAGATTGCACAGCGAAGACACAGGCCTCTTTAGTGGAAGTG
>TE_00000021#DNA/DTH
GTCAGCTTGCAGTAATTTCAGGAAGAAAAGCATCTTTTGCTGCAGTATGCTATCATTTCAGGGCTCTCTGCAGGCAAACTTGCAGATCAGGATAGTTTTTTCCCCTTCACTTTGGTCTCTTTTACTTTGTTAAAGCCATGCTGATGGTCCAAATGATCTCTGCTCAGCTTCTGCATTTTAGTACAAACTGGAAGCTCACAGTGGTCCTTCTGGTTCATATAATCTATTTGAGGTTGATAGGTTTGGGTTTTTTTTACACTAAAGAGTGTATCACACCACTAGGAGAAACTAGAATGAATTTCTCATCTGGGGATGGGGATAGGTGGGAAGCATCACATTTTTATTACTGGGGCAATGCTGCTAGTGATTAAAATATTCTTTGTTTTTTCACTGAGCACATTAATTTTTTCCAAACAACTGTGCAGATGCAGAATGATCAAGTCTTGTGACCTTTAATTGACAAAGGGAATGTTGCCCTTAAATTAATGTGAATGTTGGGCCTTATTGAATAGCTTCAACTTGGAGGAGCTGAGTTGTGCCAAGCACTCAATACTGTGCAGAAGAGCAACACAGATGCTGTCCTATTGCTTCAGACTTTCCTAGCATAGTCATATTTGTGCTCTGGTTGTACAAAGAGTGGAGGTGCTATTGGACAGGTGAGGTTCATTAGTGTCCTTGTGATCTAAACATTTTTTTCTTTCGGTAGTGTGTTTTATATTTTGCAGATTTAGATCTTGCTGAAAAACCATGTGTCTTCAGTCTGAAGGATGCCAGGGTGTAATTTGTCTATCTTGCTTTAACCTCTACTTGTAACACCGAGGTTTTCATCTGAGCTTTCCATCAACTGCCTTTGATGGTCATTTTTGAGAAGCGCATGCTTTTATGTCTTCATTCTAAAAGCTGACC
>TE_00000022#DNA/DTC
ACTGAGCAGGGTCAAATCCTTCTCTCTGAGTTAGTGGAAACAGCGGGGACCACAAAGTAACAAGCCAATACTAAATGCCCCTGAAAACTAATCACTTCATGAACTTCATCTTAGCAAGCCAGTGTCCATGGAGACTGAGAATAGAGCAACAACAGATGGTCCTTGAAGACCTTGGTGTTTCTGCTAGCAAATGCATCTGTCGCCAACTCTGCCAGAATTACAGACTTCAAGGTACAATTGGTGTTTCCTTCCAGAAAGACCTGGCTTGTTAGATCTGCATTCTAGGACACAGAAGGAAGGGAAAATGGTCTAAAAAGTTGCAGGCAAAACAAGTGTTTGTATGTTTTTGACTATGGCAGATTCAGTTCCTAGCCAGTTTGCTGCTTGATTAAACTACATGAACATTATATGAGGCAATAAACTGAGACATCATAAAGGTGAGTTCATCCAGGTGTCCAATTTTAAAGCTGGAAGATTCAGAATTCACAGACAAACTTGTTGCCCTTCCTCCTCTCCCTCTCAAAAGTGTTAGCTCTCATAAAGCAGGACTCACAGATGGTATAACGCAATGCCTTAGCAATTTGTTTGGGACATTTGGACATTAATCCAATACTCGTTAAACTGAGTCTCTTCCCACTCCTGCAGTCCTCTCAGATCTTTCACCTGTCAACATTTTTGTTCGATATAAGGCCTGTTTCTTTGGCCAGTGTGAATAGTGCAGAGTCCAAGGTTTTCTGAGGTGAGTCCCCTGAACTGACCCAGCTTCTATTTGCTCTGCCATAAATCAGTACCTGTTAGTAGGACTTATCACACTGGATCCAAACTGGTGAAGCATGAAGCAAGTCAGGCTCTGTATGTCCTGTTTCAGGCATTTACCCCACTATTTCTGGACCCTTTGTTGCTCGTATTTGACAATGTCTTAAGCTTGTGAATATGATGGTCCAATTTACTGTCATTTAAAATTGTCTCTACTAGACTAGAGAAAGAAGGGTGCTCAGTTTCTGGGCTTTCTTTCCTCTTTGTTTCTGTTTTTGTTATAGAGTAGCTTTCATAGGTCCAGCTCTCTTGAAAGTAAAGGAATTAGACTGTCAGCTAGACTTTGCTTTATTGGGTTGAGTTAGTGCTTTAGATCTGCAGCTTTTCTCTTTAGAAAATTCATCTTTCTGAAATGCTCTCTGATTTTTCTGGAAGCCCTTTGCAGCAAAGACTCTGGGCATGGAGAACTGTTTGGCATAGTATTTTTTGGTCTTTTTTTTCCCCACCCCCCCTCAGAAAAAATACCCTATGTGGATAAAGAAGCTGAAATAGTTGCTCCAGAATGAATAATGTCAAGTGCACTTTTAGCAGTTTCAGCAAAGCTCTGAAGCTGTGATCTTGACAGAAGGCACTTGAAAACACTGGACAGTTTTGAGAACATGACCCTAGGGTGCTTTTGCCATTGTCCATCATTAAAAGATAAATGAGGGGAGAAAAGCAAGTAAAAGTCTGGCCTCACAAGGATGTTACTGTGCCTGCCACACTATAGGTATTAGATGCAGTAAGGACTGCAGAGGATTAGCATCAAATGCTTGTTAAGCAGCTTCATGTACATGTAATACTAAATAAAAAGGGCAAGTACATGCAATGAGGAGATGCTGAAGCAGATGAAGCTGTGAATCTCCTGGAATTTTAATCTAACTTTATTTAGCTAATTTCTAAAATCTGCCCTAACCTAAGCTTTTAGACTCATAATTAAGTGAACATATGAGGATATTTCCTCTACTGAAAAGAAATTAGAATATCCCCTCTGTTCAGTG
>TE_00000023#DNA/DTM
TGTTTATGACTGTTTGCTTACTACACTTGGGCACCTGAAAACAGATTAAAAATTGGTTTTGAGGGTATATCTCTGTGTTCTGCTGTTGCAGTCTCCAGCTTGGCAGTGCCGGATGGTGAGGTGCCACGTCCTTCCTAAAAGTGTCTCCAAGGTGAAGTCGCTCCATCAGGAGGATAGCTCCTTAAAATGGGTCGACAGCAAAGATGCAGGAAGAGTCTTTGTACAGAGTTCCATGGGAGAGATTTTTTGCAGCCACACGCATGAAGGGTTCCAGGGACGAAGACAAAGAACATTGGAGGGTACTGTGATGGGTGATGGGGGAACAGGGAGTGGAGAACCTTCTAGGGCAGGGACATATAAGGTAACAAGGGGCAGGGAGGCCAACGGGCCAACTGAGGAAGCGGAATTGGGGTGCATTAACATAATGAAACAAAACATTCTGGGGGAAGCCTCTTTTGTCACCCTAACCTGGGGAGGATCTTTCTGCTCCCATTTAAATAAAACATACACTTCTTCTAGGTCTTCAAACTAATTTATACTTTAGGATCCTGTTTTTGACACTGCCACAGTTAAATGAATTGAAGCCACTTGTTGGCTATGTTATTCGAGCAGTTGTATGTATAAATCTGATGGTTCAGTTGTACTTATCAATATCTTCTGATAAGATTTATGACATATAGCACTCCATAACTAAAAATTCAAGAAGGTGAATTGCTTTTTTTCTTCACCAATTTCTGCACTTTGTAGAGGAGCTGATTGGACTTCTGCCAGTTCTCTCTCAGTGAGATTATGTTGCCTGCATATATTGCTGTAACAACTGATTGCCATGGGAATGAATGTAATGTCAAGTATTAGTATCAATAGTATCTGTACAGGAAATAACCAATGATTTTAAATACACTATTTTCTAAATATTAGAAGTGCTTTTTGCATTGTAAAACATATGAAAAGCAAACACTAATTATCTTATTTACAAGCATAAGGCTATTCAAATACAGAAGATTAAGAATATCTCCTTAGCTTCCCCTTTCTTTTCATTGAATAAAAGACATTGGAGGAAAGGAAGTAAATAAGGTACAGCAGCTCAAAGCAATAAGGACATATGGCATTCAACCATTCTAAACATTCCCACTTAATAACCCATGCAGGTACATTTACTCAGTCTTCTACTGATAAATACCAAGAATAAAAGAAACCAGAATATCTGAAAAATGTCTTTAATATGACCACTACTTTTTTCACTTTTGAGATTTGTTTCTCATCTATCATATAAAAAATTAATATCAAGATTATCCTCCTGATATTGATGTTGTTGCTCCTTGCTTGCACTGGGGCTGCTACTTAGGGACTGGTTTCCTTTGGTTTCCTTTGATTTGTAGCTGGAACACTGTAAGTGCAGCTAGTTTAAACCACCTTATTTTAGCAATGGCATGACATTTTCCAGCAACTCTTTATAAAAGCTTTAAGAATCCCTTCTTTTCTCCTTTCCTTTCTTGACTTATATTCTGTGTTGTAGATGATTGTGGATGACTTATGTTTTCCGGATATTCAATTGAAGTTGAAAAAATTGTAAGCTGAGAAAAATATTTTAAAATGAAATAAAAATATACAAATTTATATTTTTGTTTTCAGGATCTCTTCAATATCTAATCCTGTTCCACATACTCTGGATATAAGATTGATACTACAAAAAAATATTGGAATTAGAATATGAAGGGAGGTTAAATAAAATTGGAAATAAAATAATATCCGTATTGTCTTTGTTATTTTTTAAGACTATTGTCATTGATATGTGAAGTTCATCTTTGTTGTCAATTAACATCATACAGACAAGTAATGCACATGCTGTGTTTTCAAATAAAACTCATACTGCATAGTTTTAGTGTCTGCTGTAAAGGGAGGCTTGTCTCAAGTATCTGTATCTGGAAACAAGAAGAGCTGGAAGCCCATGTGCAGTCACAGGGTTGTGATGAGACAGATGCCATGGGGACCTTGGCGGAGAGAGGCTCTCTGAAAGTGATGAGCAATAAAAATAGGAAGGGAAGTTGTCCTCTATGGAAAGGCAGGACTTGACTGCACTGAGCTTCAGTGACAAAGAGGAGAAATATGAGTCAAGACCTGACCAAGATTAGAGGGAAGCAATTTCAGTGGTATCATCACTAGGATGTGCTGCAAACTGCCTGAAGTGGGTTTGGGTTATCACCAAGAATTAGGGGAAGAGTCTTTGTAGGAGATGATACCCACACTGACACCTTCCAAGAGTGCAGCATGGTTTTGTGCAGCAATCTAAGAAGTTTCTGAGTTGTATTGGTGAAATTTCTTAATGAAAAGGGGCTAGAGGGGTTGAACAAGTGTAAACTCTGTTTGATTAGACTGTGCTATTCTGAAGGCTGATAGACAGAATACCTGAGGGGAAATTGACCAAGGGGAGAAGTACACTGGAAAGTTGTTTGTTTTTTGAGAAAAACTGATTTGAAGGTTAGGAAAAATTTATCCTGTTTTGGAGGAACACTGGGAATTTTGTCAGAGGATTCTGAATTCAAGAGGAAAGTGGAAGTGCATATTAGGTGGGAACAAGCACCAACAAAGATTATATGCATACATTGCTCTGATACTTTGGATGAAATCGGAAAGGACAGTCAGCTAACTTTCTGGAAAGATCATAAAGCACATTTTCACAGAATTAATTTCCAAATATATGTGGGGCAGAGAGATAATTAATAACAGCCAGCTTATATTTGCCAATGGAAATTCCTTTTCATCCAGCCTGCTGAGCTTCTACAATGAAAAAAACTGTGTGGATGTGATGGTAGAAGTGGCCGTGATATACTTCATACTGCTCATAACCAG
>TE_00000024#DNA/DTC
ACTGCAAGCAGTAGTGTTATCACAGCATAATTTTTGGTAAACTAAGACAGTTCCTGGGAATCCCCAGTTATATTTTGAGATTTGTTAACTTTATGTATTTGCAAACTCCAAAGTGGATTTACTGTTTCTGCTACTCAAAGAGTTCTTATTTCAGCTTTCTTTTGGAGAAATGTCAGCTTAGGACAAATTAAATTTGTCTGTGACTGTATATTACAACTGTGCCAGCTATGAAAGTGAACTTACTCCCCAGCCTTTTTCATGCACTAGGAAGGTACAAGCCATTCTGTGTGGGATTCACTGCAGCTAACTTTAGACATCTATAGTTTAGTCGTCTAGATCTGAATTAGTCACTTTGGATTCTCTTTATAGCTACCAGAGAGAAAAGGCCCTTTTAGAGCATGATTCATCTGACCTATTTAGATATCTGCTTAAGAATAAGATGAATCATATCCTATAACTTTTTTCCCCTCCCTTGACTACAGAGGGAATTAAAATATTGACTTCTGCGAATAGAGTTCATTGCACATATTCCTCCCTATGTTATTTTGACACCATTATTCTAACAAAAAGTTAGACTGTGTATCACAGGATGACTCAATTGTTTTAGCAAATTTTCAACTGAATTCCTGTTAAACTGTAAGCCACTGCTACAGCTGCTGTGGCAGGTATGATGTGTTCAAGGACCTTCACATCTTTCTTAAATGGTGGGTGCCAGAACTGTACAATATCCAAGGTGAAGGTGCACAAACACTGAACACAGTAGGACAATCACCTCTTTGACTGTCTGTTTCATGCATTCCTGTTTCAACCTACCCCTAAAAGCAAGGGTAACTCAGGTATTTGTTAATAGACACCTTGGGGAGGATTGGAGTGAAATTACATTGAGTGATCAGTGTGCATTTCCTGCTACATTAAAAAAATTCTTAAACGCAAAAATAGGGTTTATTTTAGAACAATTTGATTGTAACAGAAAGGAGATATGTATCCATTTTGGTTATTATTATCTGTAGTAATACAGCAAAAGAAAAGTATAAAGATATCACTTAAGAAAATATATAAGGAAAAGAAAAAAACAGAAAGAAATTATAAGAGTTGATACTGAACATGAAAGTTAAACTACCTGTGCATCCACAATGAGACTTGATGTTGCATTTTCCATGTCTGTTGGTTGAAGTGACGGTCACGGTCTTGATCAGTCATGGGTGAGGGGAGCCCACGAAGCACAGAGTTCAATAGGTTAATAAATGTTCAGGCTCAGGTGGGAACTCTCAGGTACATTTATGAACTAGAAACAGAAATAAAAGGTGGTTTGTTTTGGTTTTTTTTTCTTTCAGATGGAGGATCAGTTAATATCCAGCTGTGATGAGTTTCGCTGAATTTAAGAAAAGGATCTTCAGAGATAATGGTGATTACTGTAATCTGTTAGTACTGGTGTCTACAAAGTGTTGCAGGGCAGCGTAATTCTTGCATATTTTTTCCAAACACCAAATTTTCTCTTCACCCTTGTTATTTAGTCTTAACCTGCAAAGTACATTTTATTCCTTTTGTGTACTGCAGTACAGGTCCTGACAAATCTTTCTATTTAAAGTATCTCCTTCTAACACGTTTTGGACTCTTCACTCTGGCAAGACAATCTAATCACTGCCCATCCTTGACACACTTCAGCATGCTATGTCTTTGCTTGTCAAATTCTATTTTTTGTTAAAAGTTACATCTCAATTTCTTAATCATTTGCAGGATTTAATTTTTTCATTATCTTATCCACAATAGATCTCTTAGGTCCAAACCTTGAAGGTCAATCTGAAGACTTTCTGGTTCTTTTCCTTTCTGTAATATGTATTTTTTAAAACACATCCTCCATTTTCTGCATTGGGTGCTGCACTTCACATTTCTGTAGAGGGAATTTCATGATTAGCTTTCTCCGCCTGGCCCAACTGAACACTATTTAAAAAACATCAAGGGCTTCAGAGCCAGCTGTTATTGGGATTGAAGCTTACTTCTGACTACCTTCTCCTTTACTTTCATGCATTACTTGCAGTTACTGGATAAAGAACTGTTTAAATCTTCGGTACTTGTCTTCGCATTTCCAGAATTATAGAGCTGGTTAGACTTGCATTCTTCTTTTCAGAACATTTTAGTAGTTTGCTTTATTTCTCATTATCATTGTTAAGAAATTAGTCAGAAGTGTCATTCCCATACTTCCCGTTCTGCTCCCATTCTTAGGATAACCTTTGGTTTGGTGATGTGACCCATAGACTCTCTGGTAGATTATTGCCCCTTTGTGTTACCTTTAACAGTCAGTTACATGCCCTCTTTTTTCTTGACTACTTCATGCCTTTTCTATTTCTTACTTCTTCAGGTACAAAGCCTGAAGAATCTGGCCCTAAATCTGTATTGAGGATTCCTCTCCCATTCTCTCTCATTAAAATCAGTATTCTGAATGAGTCTCTATTTATTAACTAGTGTCCTAATTTACTTTTTCCCTTCTTTTTTGTTTAAAATTTTCTCCTTTCATTCATTCCTGCTATATCTCTAAAAGCTGATTTTCTGTTATTTAAGGACTTAATTTTTCCTAATTTATTAATGAACTAAAAGATCTTTTGCTACTTTCAGATTTCCCATAAAATAGGACATCTTTTAAGTTTATGTATATAGTACCTAGCACAAAGATTTCCTGCTACATTAAAAAAATTCTTAAATGCAGAAATAATAAAAATGTAACAATAATTTTATATTTTAAACAATTAAAATTAAATATTTACACATTACCTTAATATTTCATTATCTGTAATTAACAACAGTAATAATGTGGTATTGCAACTGCTAAAATCTTTTCTGTAATATATTGTCCCCTATATATTATTTTGATAATCAGCTCAGAAATTAGCAAGAAAGATTAATGATGTACAGCCATGTTTATGAACTATGGAACTAGATTCTTTTCCCTACCTTCAAGGAAGCTGTTTCAGTTATTAAGTAGACCTAATGGGTTTTATTTTGTTCACATTTCCTATGGAATGCCTGTACAAATTAAGTGTAAACAAAGAAGAAAATTGCCCCTCATCAAAAATATTAAATATATCTAATGTTCATACTCATATACAAGAATCATATACAAGAATCTGAGAGTTCTAAATTGCAAAATATTGTTCCTCAATAAATGATATTATATTTCAGTGAACAGTAACCGCTAGGCATATTCAAATCACTGCTAATGATTCAATGAAAAATGACAATTATCTCTGTGATTTCTTCAGAAATTTCTGCAGGTTTAGACTAACGCCAGTATTTAGACTTTCACATTCTAATATGGATGAATTTAAGGTAATGCAATGAAACACAATGGGGTCAGGCAGAAAGTAACACTTTTAGTGAAATAGCATAATAACATTTAACTTGGATTAGACTGAAGTGTCATATCTTGCAGCCAAAAGTGGCCTCCTTCAGTACTTTTACCAGTTTTTGAAGGACTACACACTGTTTTATTTAGCATCCCATCTTTGCAAGTCAGCCAGGGCACTGAGTTATAAATAAATAGAATTAATTCTGGTGGGGAACACTCGTCACCACCAATTGGAAGATATCAGGAAAGTATGAGTTGAACAGCAGCTCTGCTCACTTCACCAGGTTGTCTAACATTTCAGCAGCTTTCAGTG
>TE_00000025#MITE/DTC
ACTGGAAAATATGAGAGTTCTACCACAACACATACTACGTTTTAGTTCTTATTCTTCTGTCTGACTGTATTGATTTTTATTTTTCACCTTTCTGTATACTCACCTTCTATTGCTGTTTCAAGGTGAGGGATTTACTTTCTGTTGAATGCAGTATAGGTTTTCCCAGTG
>TE_00000026#DNA/DTC
ACTGCACTGTGTAAGGATTTTCTTTCCTGCTCTATTTGTATCAGCACTTCTGAGTGACTGAGCCACATTGGTGAATTATCTGGGACTGGCAAGGACACCCTGCTGGCCTTGATCCACAAGATCCTATTAGACCATTGGAAAGAGACTGTCATCTCCCTTTCTTATATCTTTCCTGAACCTGTACTTCCTCTTCTTAGCCCCTGCAGTTCCCCAAAACATATGTCAAATTGTTTTCAGCTATGTAACTATTTCAGTCTGCGGTTCAGAAGGACAAAATGTTCAACAGTTTCTTCAAAAGAGGTTTCTCAATCATATGATGTGTTAAATTTCAGGTATCTGCAATCTGCTACAATTTATTTGTCTCATAATAGTAAAAGGACAATCCAGAAATCTTGTTCATTACCTGGTACAGCCCCACTTAATGAAATATTTAGAAACACATTAAGCAGTCTAAACAGTGTGCAAAATATGAATGTTTTCTAGTCCATCACATTCCGTTCAAATACTCTTGTTGATATTAGTTTTTTACACAGGATTAAGAAAATAATATTCAGCCTGTATCAGGATATTTTTTCATTGTAGAATAATTTTTGATTCTTTTATATGTTTAAATGCATGTTTCTTAATGGAAGCTTTTGGGAACAGTAGATTATATTTTCATATTCAGAGATATATGGAATAATCTTAAACTTCTCCAGACAGATTGCCATGTTTATTATGTCTTGTACGATAGATGGAGTCAATAAAAAAGTATCTTTAAAAGAAGGTAATAATAAGTACCAGGTTTAATGGGAAAAGTCATAATGCAGTCCGTTGGAAACCTCTCTAGAGGCTCCAGTGAGTTCCTATTCCAGTGTGGTCTGCAGGACAGGTGGCATATTGGGTTTTGTTTATCAAAACACTGTCATCATTCCTTCAACCCTTACTGCTTGTTTAATCATCTCCTTTGGTCATGAACCACAACTTGCTTGAACTTAGGAATGGTGCTTAGCATGAAGAAACAAGGATGACTTGGAAAGTAAATGCAGTAGCTTATTGCCTTCCTGTTGCTTTTGGCTGGTTTCTCATGAGTTCATAACTTGGTTGCTGAATCTTTTTGCTTACTGGGACTCTGGAAAGGACTGATTTTATGGACTTTTGTATTTGAAACAGGTATATTTTCTTCTAGCTAACATTTTAAGAATTGCTTGGGTTGTCTCACCGTTCTAGGTCAGATCATGACAATGAATTGACACATTTATGAAAGCACATTAATTCTAATTTTAGTTTTTCCTTGAACTTTAAGAATTTAAAGAATTTTCTTTAAGTTGTTGAGTTATGTTCTGGACGTACCAAACTGTCCTTTACACCTTGTTAGATCTAATGTCATTCTATTCAGGCATTTGTGAAGAACTTCCACATAAAAAGAGACTATTACTGAACAGGCATATTTTTTGGTTTTTTCTTATGTATTCAGGTGGTGGTTCTTTGTAATTTTGTTATTCATTCATTATTTACTGGCACTTCCGTGTGATTACCACAGAACAGTCATGAAATACCTTGCAGAGTTCAGAGGATGTTGCAATTCTTTTGGTTTTTTTCTTTTTCTTTGAAGGGCATATGATGGAGAAAGATAATGCAGCAGTTTTGAACACATATAAAAAAACATTCTTCAAAGTTAGAACAACAGTATGGGAAGAAAAATTATTTTCAAATAATTAGTTAACAGACATCAGCTAGCATTAATAGGCTAACTGAGAATCAACCCCTTAAAGTTACTGTAAATGACTGAGCCCATGGAAAATTTCTTACTTCAGTTAAGTTTAATTCAAGTTTTGGCAAAGGCCAAACATAAGTAAAATAAGGAAATCAAAATTTTCTTTTCTGTTTTCCTGTCTTATGAGGAACTGCCTAACTATTGTTAATTTAATGTCTGCTGAGCTGTTTTGGGAAGCATGTGTCTATATGTATGCATTTTCCTCACAGTGAGTATTTATGACAATTGAAGAGGAAAAGCATTCTTGGCATTTCCCCAAAGAATTTTAGTCTTGACATACAGCTGTATTTCTATTTCTGTCTCAACTGGAAAATTAGATACTTGGTGATGCAAATGTTATGCTATGGCACTTTTGTGTCAAGCAATGACACCTTCTACAGAAAATAATTTAAAAAAATTATTAATATGCCCAGTTCAAATTTGTGTGCAATATATTTATGCAGAAATATTTAACATTTTTTTCAGTGCTTTGGTTCATGCAAACAAACAACCCACTGCTGAAAATTTGAAGTCGTGAATACTGCCTAAAGATGAAAAAATATTTCAATCTTTGCTATTTTACAAAGAAAAATCAACCAAAAATCCCTGTTTCTAAAAGACTTTCTTAGTCTACTATTCACCCATGGAGTATAGCAGTCTTATACCCAAAGGGTATGTAAAACATGCTAAAATCGATTCAGCTTAAAAACCAGCAATTAAGTTTATAACTACCATACATTGTCTTGGCTTTCAGTAGAAGTAAATGAAAATCCCCATAAAAATGACTTTTGTAGATGTACATGTAAGCTACTTGCCTATTGCTTAAAGAAACAGCAGACTTGTTCTGCTTGTTAAAATCCGAATTTCTTAATGTTCTTTTAAAAAAACAAATAAATTACAGCTAAACGACTAGTAAAATAATCTCTTCCTTAAAAAATTCATTGCTGAAAGAAGGCTATTTCCAATTCATGAGATATCACACTTGAGTTCGTGTTAAGAATTTGACTTCTCAGGATTATGCCTTTTATTTTGTTTTCTAGTTCAAAAGCTATCTGAATATGTTACAGTATCTAAGCCTCGGGCATACTCATTGCAGCAGTGAAGGCATTTTCTGTTGACTTTGTTGACTTGTTGTGGGATTCCCCTTGGGATGTTCCGTTTATATTTTCTTCTGACTTGCTTATTTTGTTTTCACAACCAATTTCACAAGGGTGACATTTTCTAGAATAGTCAATTTCCGAGGCATTCACCCGGAACAAGGGACAAGAGCTGTTAAATATCTGTTTTGAATCACTCATATGAATAACATGAGGCAGATTTTCCAACCACCCAGACAACTTCCAGAGCCGTGAGGCACCAGCTCCAATAAACTGATCTTTGTATTTCCTTTGGTTGAGCGTTTGATTTTTAAAATGAAGAAAAGACTAGAAATACTTCTCCTTCATAAAAAGGAGTATAAACAGAAGAGAAGGGTTGGAAGGCTCTGAGGAGAGCCTATGTAAGACCTGATTTGTTGCTTATATTGCTGTAAGGAGGCAGTGGCTGCTGTTGGGAGTCATCCCTTCCTTCTTTCTTCCCTTTAGTAGTAAGTTCTTTCTGGTATTTCCAAAGACAATAGCAGACTTTATTTTCTAGGGATTTACCACAAGCCAGGTAGGCAGCAGCCAGTTTTGCTTATGCCTTTAAGTTAGACCTGAATCTCTGAGAATAAATGTACATGAGAATGGCTTCCATAGTGACATTTGAAATGCAATTTCTGCTATATTATTGTAATAATGGTTCTCCTTGTTGACTTGACAACTTAAATTCCTGATATATGCATGGGGCAAAATAAGATTTTAACTTACTGAACAGTTTCTTATTGATATTATTGTATTTACTGAGGCTCACTTTGATAGAATCAATCTTTATAGCTGCTCCACGGTTTCCTACAAAAATACCTATAAATACAAATGAATACATGCATACATATACATATGCAAATATATGTACATATTTACATTTGTTCACAGTGATCAGCAATATTATCTTTTGATGTATGCCCAAACAGGATGTGTTTGGATATGCTTTCACTGTCAGAACCTATTTACTGGATTTGTAGTTGCATAGTAAGATCCCGTAGTTCTTTGGGCAATATTTATTAGGCTCACACAGAGCAAGGAGCTGACTCTTGCTAGTACCCTGGAGGCTGAAGATATCAGCTTCAGGATTTCCTGCAGCATCAGTTAGTGCAGTG
>TE_00000027#DNA/DTC
ACTACAGAATCACAGAAGATTTTGAAAAATGAAACAGGGCCATACAATATTTGAAAGCTTGATTATCTGTCTTACAATCATAAAGTCCTGGTGAAATAATGATCACGCACTAATAATTCTGCTTGTGCATCATCAGTCTCTGATCTCAAGTCTGTAACATCTCTGATCTTCTTGCTTCTCTAATCTTTGGTCTGTGTTTCCTGATAAGAACATTCAGTACCTTGCCATAAAGATTTTTGGAAGGTGTTTTAAAGGTAGAAAACATGAAAAAGAGAAATTTTGTGTTCAGAGGAACACTAAGAAATTTAGGGTTAGTTTAGACAACTTCCATTGCAGCGATTCAAGAAAAATAATCTCTAAATTACTAAAACTAGTACTAACCAAAGGGATTGCAAATGGGGAGAAGAAAGAGTTTTGGAAAGTCCTTCTCCCCATTATATACAGTTGTGATATTCTCAGTCTATGTGATATTTTCTACTTGTACCATATTACAGCATCTCTTTTTGTGATAGAAGTATTTTAGAGTTTTACTCATTCTGAAGTTTATAATTGCTGAAATTCTGGAAAATTTTTAATAAGATAAATTAGTTAAAAGCATATTTCAGTAACAATTTGTTGATGACTCTTTACACACATGGTGTTTTTTGACAACTTAGAAAGAGTTTAACTTGGTTTTCTCAGTTGCCAGTTCCAATTCCACCCCAAAAAATCATTGTAATAAGTCTTAAAGTATCTTCTAAAATAAGGTAGAAAAAACGGGAAAATATAATGGTCTCTTAATTGGTTATTTTTATTATTCATGCTTGCAAATAGATTTTTAAAAATGTGATTATGAATATTTCAACTGATAAAACATTCTAAACCCAAAAATTAAAGAGAAACATTTATTTTATTAATGAAATTTTTGTGTCTGATTAATAAATTTTAAGCCTTATATTCCCTCTTTGGCTTTTATGTGACCAGAATGAATTGCTTTATTTTCTACCTGTCATTTATCAGTAATCTTCCTATCATTTTTCTTTGCCAAAATCTAAATGGTAAGCAGTGTGTTGTTTTAAATAGAGATTTTCAACACAACTACAAGATGGTATTTATCCAATTTCCATATAACAATTAAATATGAAGATAAAAAGTCAATTTTAAAACGGTATTTGGAAATCAGAGGATTGTGTCTCTGGTACAAAACAACTCCAGAGAAGAAAGTTGGTGAATCAACTGAAATACCAGCTATAGAGAGAGACCACCTTTAAAATAGAGACCGAATACCTTCTAAAATACATTCCCTTCACAACAACGTGACCCAAACCTGAAGACCTGGTTCTGTATGGTGTATATTTTAATTCCCTACATCACCTCTGAGGTAGTTTTTACAAAGGATTCTAAAGGCAGAGTTATGCTCTAGTAGTTCCTACTGTAACTTGCAACTTAGTCATGGATATGTAAATTCCAAACTAGGATTACTTAGCAGTTTGAAATATGGTTTTGTGAGAGGAATATGATATTCAGAGTAAAAATACAATAATTTTAATTATTTATGTCTGCCACTGGGAAGTTACAATTTTTTTAAATTATTTATTGCTGCAGCTGAGATTGCAGCTGTACTAGGACCATTTTCCATGACACCTTTTCCCAGAATAGTTTCAGCTGATCTGAATCCAGCAATGGGTTTGAGAAGCTCAAGCTATTCTTTGAGTAAGTGTTTTTTTCACATTGTCTATAATTCTGGATATGGCTTTCAGACAGAGGAGCAGTCAGTTGATGCAATGAGTTCAGCAAGAAATTGTTTTGTCCTGTGGCTAAAGGAAGAGGTTTTATTTAAACTTTACTGCTTGGGTTATTATTCAAGTTTAACTTGTTGACATTTTTAAAATAAGTCAGTTTGTTAAGATGAGATAAATTGTAAAATATTTTCTTTTCTGTTATTTGCATTTTCATGTTAATGTATTTTCTTCCATTTTACTTAGTCGTTGTTCTTCAGTAACACAAGTAACTCAAGTAATCTGTTGCTGTGGCAGCTGACATAATTTCCTACTGAGAGTGTTTCATTGATTGGTTTATTTCTGTTTGTATTTTTGCCCTCTTGGGTAAAACAGAGGTTTATAGATGTGATAGTCCTGAGCTGTAATTCTCAGTGAGCCTGCATCTGGGTGATTGCAGACAAGCCACTTGACCTCAATATGACTCAATTAACCCGGCAGCAAAATTGGGTAAACATCAAAATCTCATTGAAAAGCAGCTGCTGCATCTAAATTGAATAGTCTAAAATTGCATTGTGACAGCATTGCCATTGGGTCTCTAAAGATCTGAATTTTAATTGTTTTTCAGTCATAACACTACATGAAAATGGCTCTAAAAGGCATGCAAATAATGATGTCTCCATTGTTTTACACTGACATTGCCTCTATGGTCAATGGAGGCATTTAGATCAATTCTATAAAGTGGCTTTTTGCAGTTTTCCAGTTTTTTCACAACCATTTACATGTATATCTGCTTGCAAGGGGCATGCATTTTTAATAATTTTGTATCAGATAGCAGAAATTTCATCTTTAATTCATCATAAAACCTTAAGAATTTATTGATCTTGAGGGAAACCCAGAAGAAATGAAGACTAAAAGAAGTTTTATGAGGTTTTGGAAAATGAATGGTTCAATTTTGGGAAATACTCCATGACAGTCTTTTTTTTCAGTAATGGTGGAGTCCATACTTAGGAAGGCATGCATGGCCTAGGTGCTGTCTCTCCTGGCACAAGCATTGGTAATGTTTTGACAGGATTTTTCTTCACATCTGTAGTG
>TE_00000028#DNA/DTC
ACTAACAAAGAATATAATAATATTTTTTTAATTATTTGTATTTTTTATTTTGAAATCTTATCTTTGCAAGTCCTTTTGCTTGTAATACTACAACAGGTTTTTACAGAATGGTAATTATTAGGGATTAATCTTTCTTTGTTTTATGAACTTTGAGTATGGCTGTTGTTGAGCATATTTTATGATGTCTCATTATTCTACCCACATTAATCCATCTTGAGAGACAAAGACACACTTGATATAAATTAATTACTTGAAAATAAAACCTTTTTGCTTACATGTTTTCTTAAATATATAATATTACACTTGACAAATGTTTCTGAAAACTGAGGTAGAATAGATTGCAAAATTATTCTTGTGTGCAAATCCAGAACTTCATGGAAGGAGGTATGACTGTTCAGGGTTTTCTTGCTGGTCTCCTAGCACTTAAAAATTGCACAAAAGGCTTTTAATGAATGATTAAAATGCACTTCTATATGCTTTCCTGTTCAAAAGTTGGTTTCTGACAAGCGTTAGGAAAGGGATTAAATATCAAATGAAAAACCTGAAGTGTGGATTCTGTTCAGGAGCCAAATTGAGGATTAGAAGTTAAAAGACCAGCTGTGAAAACGAACTGTCATGGAGATAAAAGTTAATTTATATGTACAGCGAAAAACATTTTAAAGAAATTAATAATTTTCTTAATTTCAACCTTAGATTGATAAGAAATGTAAGCTTTAAGGAATGCTCATATTGTTTTACTATGCTAAGATGTTTCAGCCTGGAAATTGCAAGGAAATATCTGTAATCAATCATTGTTTTTATATTCAGTTTTCCTGAAAACTCAGAGACTTGTAGTTTAAGTTTCATATACCTCCTGCCTCCACATTTTATTCCCAGAGATAGTTTCATATGTTATGCAAACTACTCAGAAAATTGTTGGGGCAAAATATCAATTGATTAATTAATGGTATGTCCCACATAACCTGTTTAGAAATTGATCTGATTTGCACAGGAGGCCTCTTTCTTAGCTCTTAGCAGCTGACTAAAATTTAGAAAATAGAAAGATCCATCAAGATCTCCTTCAAGAATGGTACCTGGGGTTTCTTAGTTAAAATTCCTTCTCCTGCTCTGTCACCGTGAAACATGGATGTGCCTCATGCATATGTGCCTCATGCACCAGCTGTGTGATACCAGCCTTTTGTGAATGGTTCCTCCACTATATTTATGTCTAGGCTGATAATCTTGTGAATGTTTTCTCACAGGCTGCATTAAGTGCCTTGACACTAAGTGCAGTTGTGAATTTAAATCTAGTCACAAGAAATACAGTTCCTCTCTGAACATGAATAATTGACCTGCATATGACAGCTGTCTGATGTCAATCCCCAACAGGGTGAATTTGGTCAGAGGTGAACTAAGTGTGCACTCACTTGCCCTTTTTGTGGTTTTGCATGGAAATCTCATGTATTGCACCATAGCATGATATGGTATGATAGATTAATTCCTGATACAAATATTTCAGATGATCTTCCCGTGCGACACTGAAATTTTCCATTATTTCACCCTATTGATATCACACTCTTACTGTGCCCTCTGATGACATGAAAAACCCATAGATGATAAGAACTTTCTTCACTCTGAAGTAGTTTTGTGCCTCCTGGGCTGTTCCCTCTTATTTCATTAAATGCATCAATTAATTATGTGGTTTTTACTCAATTTACTGTTTTCCATAGTGTTCAAAATTACATCACAATTATTGGCCAATAAATACCCAAAAAGAACTTACATTTCACTTTATTGTCAGAATATTGGAATTATTTCGTTAAATGTGAATGAGAAGAACACTAGAAAGTAAAAATGCTGCATTTTTATTAGAAGATAATGTTACTGCTCATGACTATATTAATATCTAATATCTAGTATTTATATCAAAATAGTTGTCAGAATATGACAGTACAGCTCACAGAATACCTATGGACTGTATTTTGCTAGTGTTACTTCAGTTGAAGTAATTTTTAGATAGCAATTGAGAGTTTAATAATAAGGATTCAGATATATAAATTTATTGAGCTAATTCATTTAACTGTGGAGCACAGAAGATCCATTGAGGAAGAGAACTAATGGCTCCCCGTGTCTTTCCATGACTTTTTGGTATAAAACTTTCCTGTTATATAAAGTATGCACCCAAAAATTATTAATCAATAAAATATATTTTTTAATTATATAGTTCTCATTTGGTATTTCTATTTTCACAACAGAAGAAGGTCTTATGCAGACCCCACTTAACAGGTGTTTGTATAATGAAGAAAAGCTCTTCTTTCCCTAAATAGCTTGCAATGTAAGGATGAAAAAGGACCCATAATAACATTATGACTAAAACATAAACAATCACAAGGAAACAATAAGTCATTGTTAATTATAAAGTTAACTGCCCTTGAGGACATGGAGGGGGAATTTCTTTGTGAGCACTTTGTGAGTG
>TE_00000029#DNA/DTC
ACTGCAGGAGGTCCCTGTCCCACTCCCCTGCCACTGCCTGTCCCACCAATGCCACATCCTGATAGACCCTTAGACATGGACATTTTTAACAGTCAAATCGTTCCAGGAGGAAGTTAGAGGTGTGATGATCATTTTTAAAAAAGTCTTCAGGCAGCTCCAGCATAGATGACAATGAGCTCATTTGTTGAAGGCTGAAGCTGGGATTTAGTCCCTCTTTTTGTCTGTAATGTCAATTTGAATCCATCTGCGTCCAGAGGATATTTTTGTATCAGGATGCAGAGTAACTAAATGACAACTCCTTTCAAACCCAAGTGTTGAGGCAGAAAGGGACCAAAGGGACCCTACAGCCTTCCTGTGAAGGTGGATCCTTCGTCTGTCCTTCAGTGACAAGGAATCTGGATGAGCACAAAATCCCAGACATCCTGGTCCAACACTAGAAACAGGACCAGGGCAATGTCTCAGAGAGACATTGTCTGATAATTTCAAGGAGTGTCCCTCTGGCCTCCAGAATCTCAGCCTGGGATGGTGGCTCCCAAGCCAGAGGAGATGCCCTCAATTTGAGAGCTTACACTTGGTTTTTCTTGTGAATCACACACCCTCTGCCTCCACACAGCCACAAGCACGATATGTCCTGAAGCAGTGCCTAAAGTGATACCAAGAAATATTTCTAAAATTTGGACAAAGCCATCCCATTTCCAAAAATAAAGTAAAGAAGAGAAGGCATTCCTGGCCTTTACAGGATAATGCTGAAGATGAGAAGCACATCAGCAATTCAAATGTTAGAGGAGGATGGCCAGCTGTCCTTTTTGATGAGATTATCTCTTTTTTTTGCAGTCAGGTGTCCTGTTGTTTTGATGAGTGATATACAGGACACCCTTTGTCTTGCATTATGGCTTTAAGATAAATATTTTAAGTTGTCTATTTCATAATGCAGATGTGAGGTGTTCCTGATTACCATGGAGAAGATTGCCGTGCAATTTTATTTTAATATTAGAAAAAATGAGCTGGAAATTATCTTGGCATCATACCAAAATCTATAGAATTAAAAAGCAGATTGATTGGGTTTTATGCTTGTATTCAGACTGGGAGTGTTGTAATAAAGGTTTTGCTTTGTTGCATCTGCTCTTTCTTCTACAGTTTTTTGCAAGTGGTTTTGAAGAAATGCGCCTTATTTGGACTCTGGTCATAGGTTTGTCAGTTTATTATCACTTTTCAGTACAACACAGATAAACCCTATTGTGATAATTTGCTGAAATTTTAATTTCTTAGCTTTTGTTTTGGTAGCTTTAGACTTAAATAAAATAGCAATATTTTTGGGAAGTCACTTGGAAATCATGAAACATAAATAAACCCAGCAGTCACAATATAATTAATTTTATTTGGAAAAATGTGTTTTGGATGAACAGAGTCAGGATTGTTTCTTCTTGCTTCCCTTAAAGAAAAAAAAGCAGCAGCTGGTATACCCTGGAGGGTAAGTGAACTTGCTCAGGAAACAAATGTTTCTAGATGCTGCCAAGTGTGGCATGAGAATAAAATTCTCAGCAAGGAGTAAACCAAGCAGGTCTCAAGGTCAAATTCTTCTGGTATAAGGGCAAGCTTGTGTACAGACAGCCTTTTGAAAACCATCAAGGCAAAACTGACATACAGGTAGAATCATGTTTAGGATACTTCTCACTGCTCTTCCTTACCAGTTAGTATTAGTTTTCTCTGTTCAGAAACCTCATCATTCTAGATTGAGCATAAAAGAAAATACCATATCTTGCTAGAAGTTGAAATAGCTCTCTGTATAGGAAAGATCTGCATGGACTGATCTCAAAATGCTAGGTCCTAGCACACAACAAAGATTTCCCTGTATCAGAAGGGTGATGAAAGACCTCAGTCTAAAACAGAAAGTGCAGACTTAAGCATACTAACTCTGTATGCTATGCAAGAAGTTTGGGATGATTTGGTCTATGAAACTCACTTCTCTCCTAGATGTTGTTTCAACTGACATTTAGATATTTTTGCATCAGCTATACCTCTGGGAGAGGAGTGTGTTTGGAGTCTTTAATTTTTCAGATTTAAACTGAGAATGCAGAAGCAAAGCTATTTAACATACATTTTTACTGCCTTTTAAGATGACAGTCTCATCCCACTTTTCCATAGATCAGGAAGGACAAATACAACAGGCATATGGAGAAAGCTATATAAAATCTTGTAAAGTAGCATCCTGGTATGGATCATTTTGTCAGAACCCCTGGGAGAACTAGGATAACTTTTCTGTTCAGTCCAACAGCTTTGGAATTGGACTTTTCAGCTCTGAACTTGGTCAGTATACTGCTGGAGAAGATGCTCCTCCCTCACTAGGGGATGCTATAGGCAGGTTTTCCTGCTGCATGCCCAGCCAACCATCTGCAGCCTGCATTGCTGTGCATCAAGCAATATTTGAACCAGCAGCATGGATTTATGTGGCTTGTCTCACAAAAACTCAGACTGTCAGGGGTAGTTATAAGATTAATTTTTAAAGGAAAAATTACTATAATAGATGTGCTGGTTTGCCTGCCCTGCCTGCTATAAGATCATAAATCAGTGTACTGGGTTGTAATTCTGTCATTCACATCCTTCAGGGAATCCAGCCACCATAATGCAAAATCTGAGATCATCATGAATATATTAACTGGGACATAGTGCAACTAGTTTTGCTGTCAATTGGAAATAACTTCTGACTCAATTGGAACACAGCAATTATATTTCAGTCTACTCTTTGGCATGGTGCCATGCCTGTTCCAACCTCCAAGACACCCATAGGCAGGGGAGTAATCATTTTGAAACTCATAGTTTATAACAAAATACAGGAGGAGTTGTCCCTTAGGATCTCAGCATGCGCGCTGTTTTCACTGCAGTCATCCGCCTACAGGAGGTCGTGAGGTGTGGGCTGTTGTCATGTACTGAGCTGAGTCAGGGCTGAGCTGTACTGCACTGCCCTGGCATCAGTCACTGCCACTGACCAGCTGATTCTTCAATCACCACCATGTTCTTCTCCACTCTCATTTCTCTTCCAAAAATACTTCTGAGAGCCCCCTGGCCTTCTGAGGGACTTCACAGATGGGTTAACTTATTTTGCTTTGACACTGGAACAAAGAAACCTTCCCTGACAAGATCAGTAAAGCTGTGTGGCAGTGGCTGCTGGTATCAAAGCTTGTTCATTCTGTTTCATGAATAGTTCCTCTGGGAAATATAAACCAGAGGAATTTGTGTTGAGCTCTGTGCTTCAGGTCTATTTCATTTTTTCCCACATTTACAAACAAATAGGATAATTTGTTAGGCCTTCATTGTTTTTCTTCTGCGAGTATCCCACTGTGTCCTGCGCAGACACACAGAGCTGGTCCCCTGGGTAGGTCCCATCAGCTGCAAGGAAATGCACCCAAGGTACCTCTTCCCCAAACTCCACAGCTCTGATAATCATTACAAACCAGGTCACCCTACAGCTTGAAAAATATTAGCAGGTTTGGTTATCTCTGCAACTTCATACTAAACTAAATCAATAAAAATGCTGACATAAATTATATTTTCCCCTTCCCAGAGGGAAATTGTTGTTCAAAAATCCTGCTGTG
>TE_00000030#DNA/DTH
CCCCAGTTTACACTCACTGTTTAATAATAAATACCTCTACTTGTAATTTAAGATAAAGAAAAATTTCAGGCCAATATTCTTTTTAAGTATATTACTAGAGCTTTCCTGTATGAGGATCCTATGCAGTACCTATTGGACAACTGAACTGTTGAGAGGTTTTTCTTTTTCCTTAAGAAAAATTATATGAGAGCATATCCTTTGTCACATTCAAATTTTAATTCCATGGTTTAGATCTGAAGTTTTCTTCCTGACACCATTACTACATACAATTAAAAGAAAAGACCTGAGAATCCAGTAAACGTGGTTCAATTCATCTGCAAGAGACCTGAAAAAGGCATTTCTTTTACATAGGTGTTTTTGTTGTTATTTCATTTTTTTGTAAGATATTTTTCTTGGAGAAGGTATGAAAGACAGAAGGTGAAAAATTAAAAAAAACCCCAATCCTAGAACCTGCTACAATAGGTCACTGCTGATTTCAACTTATATTTTGCTGCAACTTGCTTGCCCTGGTGTCCAACCCCTATAAAAAGCAAGGTGTGATGTGAGGACTGCTGCCCAGAATGCCTGTGACTCAGCTCTTTAGGGATTCACTGGCCAGCAAGGCTTTGATGCATAGTGACAATTTTACAGTGATTTCAGGAAAGAAAGAATTTCCTTTTTGGCTTTTATATTATCTTTATTAGTACCTCTGGAAATAGAGATGGTAAGATTCATTCATATTTCTCACCACAGGTTGAAGGAATTAGCTAATGTTTGTGAAGCACACAGGAGAAGCTGGTTTTTGAAATAATTCATTGCAGCAGTACTTACTACAGTAGTGTGCATTATGCAGCTCATTGAAGAGCCTGTCCTCAGCAGAATACAAATAAAATGATGATATGAGTTTAGCTAACTGCCTGCAGGGGTACTAAAAGCCTGATGGCTCTTCACACCTCCTGCAAGCAGAGTGCTCTTCAAGGGAACAGAATAATAGTTGTGGCAGGACCTTCTCATGAAAGGCAGCATGTTTTTTGCACCACAACAATCTTCAAATCCCCACATCCTGAAGAGTCTTTGCTACTGGTGCAAGATGAGCTGAAGAGTTAGGAATTATACTGAAATTGGGGC
>TE_00000031#DNA/DTC
ACTGGAAAAGAACTTGAAGCTTTTTCTAGCTAGGAAGGATTAATGAACATGTGCACCTGGTAATTACAGCACTCCATCTTTCTCAAATCCCCCACATTGCCTCAATGGCAGAAACTGTAATGAAAAACCATTGAAAATATCAATCTGCAATTCCATAAGTAATTTAATTATTAAAATACATAATCTCTTTTCATACTTTCTATGAACTATGCTAACACTGGTATGCAAAAAATCATACTTTCTGCTTCATGCTATCCCGTGGAACACCTCATTTAAAATGAAAAATTCATCTAATATCATCTTGGGCTTTAACTTACTCTAGACTCTGATTGGAAAATGCATGGTAATGACATTCAAATACTTCTGCAAGAAAACAGCAGGAAAACAAAAAAATACCAGCCTGGGGTAACACAAAGACAAGAAGACAAAAATTACACACTAAATTTCAAAAGAAGTTTACTAGAAAAGAAATGGTTAAAGATTGGGGAAAACAAGCATTCTGTACTTTTTTCATAAGGAAGGTTTTCAGAGTTATTGTCAGGTGGAAACTTTTTAACAAGCAATGCATGCTGCCACAAACATTTGTCTAATAAGCATACCACTAGAAATCTACAGGAGCAGGCGTGCTGTTTGTTTGTTAAAACATTACCTGAATAAACTTGAAAAACACTATGCACTTCATGTTCTACTTTGAGATTAAAAAATACTGAAAAAACTTGGAAAATATTACAAAACAAAAGCCACTTTATCATCAAAGTAATAAACACTTGAATAGTCTATGAGCATCGATATTTGAATTTTTTCATGTTATTTTGACATTTGATATACCATTAACCTGAAGCAGCCAGATACATAAAGGTATGAAGCAGACTACCCAAAAGTAAAAACAGCATTACTAATACAGGTTATTATAAGCAAAAAGCCTGAACTGCTTTACAAGTGAAATTACATTTTAAAATATGTTTTAGTGAAGTCCTTAGCTATTGCACATTTGAATGAAAGTCAATTATAACCTAATGCACAGACATCCATATGGCTCTAAAAGTAGTCTTTTAAAAGATATTTAAGCACAGTTTGAGATTTGAGCATTTAAAATGGCCTTTTATTGTTAAAACATAGTGCTCCTTGGTAGATTATAGAAAAAGAAAAGGCTCCAATAGAGATAAGTGTGCATGAAACGCTCTCTCAAGAGTATTCAACCAAACTGACTGCAATAAGGGGACTTCAAAAAGCAGCAAGAGAAGAGATGTTCAAAGCACCTTGCAGCTTTGGGCTGCTGGCCTCTACTGCTGTTTTTAATACAGTTAGGTTTAACTTGGGAGCGGATAAATAATTGACAGAGGTATTTTCAGAAAGCTTTGATCACCACACCGTTTGTCACAAGCTCCAAAGTAGTCACTGCAATAATACTTAATCTGGGGCTTCTTATTTCAAGTACAAAAGCATCCCCTCCCACCTACTGCTCACAGACTCCTGCATCAGGAGACTTAAGATGCAGCCTGCACAGCACTAACACGCCACGCTCTCCGCCGGCAGATTCCTTCTCCAGCATGCCTATTTTCGCATCCTTACCTTTAAAAGGCTGTCCAGAACCTGCTAAGTTCCCCCAGACGGTTTTAGTTCAGAGCATCCAGCAGTGCATCCGCACAAAGCTTTGCCATTGCGAGTGTGAAGAGAAAGAGCTGCTGGGATGCTGAATGGCACATCAGCCAACTTTGTGTGTATCCGCGGCTCCCTGAAAAAGCTGGACTGAAATTCCCCTCGCCTGCGGATTGGATTCAACACCACACAGTAACTGTGAGAGAGACCCAGGATTTCAATGGGAAAAACGGAGAAGCAGTACACGTCTGAAGAGAAAAGGAAAAATCCTGTCCTGGATACTGGATAAGTCTTGGCTGTGAAATACAAGCTGCTCTTCAGAGTCCCACAAATACTTGCAAAACTACTCTTCTATAATGTTTTCATTGTCCTGTGAACCATAGGACGCCACCAGTCTAATAGCTGATATTTCCATATGGAATGTGTTAACTATTTCCCTTAACTAATATATTAGGGAATAACACAAGCATTTCAGCCTTCATGCTACAATCATATAAAGAAAGTGCAATATGTGAAGAAAACTCATTTTAGGTCTAAGACTACAATTTTCCTGATTTTCTGCAGACTACTTGTGTACTCATTTAGATTCAACTGTCCTCTTTCTTCCCGGTTGCATACAGATATTGAAGCTCCCATATAACATCAGTGTAGATGATTTCACCTGCATTACTTATCCAGTCCTTGTAGCAAATCTACCTATAACACTAAGTCCCAGCTTTACATGTTATGTGCTACAGTCAGTCTAGAGTGAATCACAGTTTGCAGAGATGCTATGGGCACATTTAACCTGCTTTAAATATTCTTTAGCAGAACACTGCTTACACTGTTCTGATGAATCTGTCTAAAATGAAACATTTTCATCAGTTATAGCTAATGATGAACACATGATATACAATAAAAATTAAACTTTATGTATCTAGGAGGATTGTTCCTGGCAAATCTCGCCTTTGCCATTTTAGGAAAAACGTTAAATAATATATGATATGTGCTTTATCACACAGTCTTTCTCAGACCATAGCAGTGTACAAATTTATTTCCACTTGCTGACAATGAAAATACCATTTTCTAGTG
>TE_00000032#MITE/DTC
ACTATGGGAAGTGATTGTCATTTCCTGGTCTTGAAAATTCTAATGCATAATTAGCATGAAATTATTATAAGAGAGTAAAATAAGAATTGCTATTCTGGGCAAACTAAGGGCTCTTCTAGGTTCATCCAACTCTGATAGTGGCCTGTGCTCCTTAAGGAAAGAGTATAAGGATAGCACAAGTGTAAAATCACATAGTG
>TE_00000033#DNA/DTT
AAGAGTGAGGATACAGCTGAGGAAATCCTGGAAATCCATGCAGCTAAATAACTCCCAAGAAGTGCTAGGACATCACCCTTTCATTTTAGATCTGGGCATAGTTACATAACACAATTTAGCAAGTGATTTAATAGCTCTTGTCATGAATGCTATTCATCTGCTAGATGCAACTCTGGTTTCTATTCTTATTTTACAAAACCTCTATAACAACTTGGTTTTTTTCTTTCTTTCATCCACTAATCTACTACCTCTTCAGAGTGAAATTAAAACTTTTGAACTAAGCAGCAAATATCTTTCCCCCTTACTTAGCAAGCACCTGTGCAACTTTCCTTGCAGCACCATCTCTTCCCAAAGGCTGAGGACAAGAAATCTGGGATGATATAGTGATTCCCTTGGAGAGAAAGTATACAGAAAAGTGAAGAAAACAAATTCTCCTTATTCCTCTCCAAAGAGGAGTGCTGAAAAATGTTGGGCACTATGTGGCTTAATCTAGAGGGTGCAGTCTTCCTCTTGCTAACCAGAACTAAAGCCCGAGAAACCAAAGTCATTTCTTCTTCCCAACTGTACCCCCACTATTTCAGAAGTCAAGAAAACTTTCTCATAATTATTCAATATGTGATAATGATGATCTCCCTATTCTACCTCACTTGAATTTCCAGACCGTGTCCAATAAGTAAAAGGTGTTATCACTGAAGGAGCTCTCTTAGAAGTACGAAACCATCTGGAAAATTTATAGCTGATTTAAGTTTTACTTATTGTGCAAAAAAATAAAGTTTGAGTTCATCTTGCAAAAAGGGAAAACAAATATGGCATAAGACCCCAACTGCACCTTGAAATTTCCTGTTTTAAGCTTCCTTCCTGTCAAACATAAAAAATTTAATCTTATTTATAGACTGCCTTCATCACATGGACCATGCAGTCTATTATATGCTATGGGAATAAATGATAGCATGTATGTATTCCCCTGCCTTTTATGATCAGAAAATAGCGAAAAACAGAAATTCTATTATTATAAAGATACAGAACTAAGCTGGAAGATGAAGAGCCAAAATAGGTTATAAACAGGGGGCAGAGACCATAGATTATGTCCAGATAATACTGACACTTCTCTTTTCACTGGCACAATCTGTCCTGTGAGCCTGGGTGCGGGAGGAAGAAGAAAGATCATCTGGGAGCATGGTAGATGGATTTTAAAACTCTCTGTCATTCTTTCATTCTTGGCTCTCTTCAGTCTCCTGCTCTTGGCATCCTCTGTTTTTCTTCTTATTGCACATAAAGGTTAGTTTTAAACCAACAAACAAGTGCAAGTCTGGAGAAGATGCCTGTTTTGTTTCTGGGACGTGCATGGGAGAGCTCAGCTGCTGCTTGCTTCGAACTAAACTGACACCCCCTCATTCAGCTGATACCAGACAGTTCAGCGACCAGAGAAGAGCTCTCTTACCCTGTAAGTTAATATTAGGCAATGAAACTGCCTCTGCCATTACAGTTCAAAGAAACTGATTACTCCTTTAATGTGTTGCCAAATTATTAGAATAATGACACTTTTTTCAAGTGTATTGGTGTGTCTCCTCAATTCTCACTTTTT
>TE_00000034#DNA/DTM
AAGCTATGTAGAAGCCATTTTTATTTTTTAACTTAGTAGCAGGAAAATTTTTTTCTCAATCCTCTTTCATTTTTCCGATAGCAGTTTGAAATTCTTGTTCCTCTTAAACTATTTAATCTTGGCTTGCTCAGCATTCTATGCAAAAAAAAGAAGCTGCTCTTGACTAATTTTCCTAAGACTTGGAATAAAAACTAAATGGAAACAGTCTATAAAATTACATTATAGTCTACAAGCATAAGTTATAATGCTATTGGAACTGAGAGAAACATTCAAAGCTCTTTCTTTGAATGATACTCAGCAGCCAAATTTTAGTATTTTTTAAAAAAGGACAACTCTCAAAGCTTGCATGACTGCAAATTCTAATTATAATAAAACATGCAGTACTTTTATCTGGTTTTAAATGTGTCTCCTGAAACAAAAGTTGCTTCAAATTTAATATAGTATCAAAGCATGCCTGAGCAATTCCACTAACATATTTGGGAAAGAAATATGAGAATTATAAAGAAAACCATGGTTACTGTTCATCAGCAGCATTTAGGTGTTGGTCTGTGACACTAAAAACTGTCTGAGCATCGAGGAGGCTGCAAAAGAAAAAGCTCTTAATGACTTCAGAGAGCAAAGGAAGCAATGTCTGAAAGCTGTGAAGAAGCTTGCTGTTATAAAGCAGGACATACTAGACTCTGATGATGATTATTCTACCTCATTATTTCTAGAGGGCCCCTTCTAAGATCATTCGTGTATTGCAGCAGGCTTTATGCAAACAGCAAAACAGACAGAACAACTTAAATAGCTTC
>TE_00000035#DNA/DTC
ACTATCAAGACACATAATTTTTAGAAGGTCACGTAAGTAACAAGAAGGCAAAATAGTCCTCTACAGTTTCAGCAACTTATTATTCAGTTATCTCTTAAGGGGAAGAAAAAAGAGCACACTTTATCCTTTCATATCCCCAAATATGCAAGCTTCGTAATTCTCCTAAGGTTCAAAGGCTTATTAATTATTTGTATTTCTAGTTCACTAAATTTTTTTGCCCTGAGACACTTCATCACCAGAATGACAGTCAATCCCAAGAGTGCTGGAGGGCAGTCAGTCTGTTTTGTCTGCTAACCAGACTGATTGGCACTAAAACAATGCCCTAGCATCAGAGTATTAGGAAAATGCCGAAAGGATAGAGGGAAAAAATACCCTGCCAGAGGTACTGAGTTAGTGGTGAGGTTCCTGTTTTAACCATGGCCCTTCTTCAACAGTGTTATCCACACCCTTTCAGGCTGAGAGCAGCATCTGCACACCTAGATGGAGAGAGGAAGCAAGGTGTGTTGGTTCCACATGTCCTCTTACTGGATTGGCAGCTATTCCTGTGTTCTATTCCTCTTGCAAGTTTAGCCAGGTGTCTTAGCTGGCCATTGGCAAAACATCTCAGAAGATGTCCTAATGCACCATACTTGTATGGCTGCAAAAACGTGAATGTATTGTTTTTACAAAGCCTGGAAAACGTAAACAATATATGAAATAGTGGTAAGGCTCAATATTTCTTGGAAGAGGTTTGGGCAATTTGAAGTTTAGATTTCCCCGCACCTGCCGAAACTAAAGACCATGCATTTGAGCAGCACTCGCTTCCTGCAGAAAATTCACTTTTTAAATGAATGAATGAATAATAGCTGCAGAAATAAAGCAGAATTTGGACATAAAATACTTGCAAGTTTTTTAAAATTCTGTCATGAGTTTTAAAGTTTAACATAAAGTTTAGCATAAAGTCTAGCACTACATAAAGTTTAGTTGCTGCCTTTTCGTCTGCAGTTGTCATAGACTCTCGTCACCATCTTGGATTAAGTCAAAATGCTGACTGCAGAACAGTATTTGTTCTTTTCAGGAGAAAAATGAAGGGAGTTAGCAATATTTTGAGAAGCTTGTCACTGCTGATGACACACTGGATGAGTTTACACAGAACAAAAACAGGATTGGCGGTAACAAAGCTCCTTCCAAATAATCACTAGATGGTCATTGCCATCCTGCAAGAGTGATGCATTTCTTCACTATGAAACAAATAGGAGTTAACACTGTCAATAGAACAGAATCTATCTTCTGAGATAATGTCACTTGAGTGAAATGAAATAATCCCACATAATTTCCTGCATTTCTTATCACATGGCTACTCTTGAAATGTTAATTTCCATTTAACCACTTGCTTTTACCTGAGTGAAGCAAATAGCAGGTAAGTCTGTAGCATGTTGAAGAATCTAAATTCCTTTAGAAAGTGTAGTGAACTCTGTCTTATTGCTTGCAGAGATATCACCAAAAGATTTTAATTTTCTCAGAACTTGTTTAGCATTTGAAATTACTCAGCAGTTTAGAAACTACTTGTATGAATTTGCCAGATGAATAATGGTGAAGTTCTTGATACTCCAAGGAAAATATGAGGACCTAAGACTGAAAAACATTCTCGTTCATCCAACTAGAAAAGAAGGTAAACCATTGGAGAGAAATTTTCTTTTTAACAATTGAAAAGAGCAAATTAGGTTTTTTTACAAAAGTAGTCAACTTTCGTTCATGGGTTTTGAAAGAAAAGTTTGAATATTTTTCTTCTGGAAGCCTAATATGCCATGTTGTTCCTCAAAAAAGCAAAATGAAGCTATGCTTAAGAGCCAATAGTGTCTGGAAGATTTGTAAACAACTGAGACCAAAGAGCTTCCACAGGTGGGCTATTCGCAGTTTCCAAAACAATTTAAGGAAAAGTTACCATGTGAAATCAGTACACTAGTCTAGAAGTTTATGTTCTGGGATTTTTAAAGCTTGAACAAGCTAGAAGAAAGAGTGAAGCAGACCAGTTTGAGTAATCCAATCCAAGAATTTGGCTTTTACTAGGCGAGTTGCTATGAAGATCAGTTGCTGAAGTTTTCTACTGAGATTCACCCCCTAAGGAACTTCATTACTGGCCCTGTGGCTACACTACATAGATATCTCTTTAGCTGGAATTCATGTTGAGTACATCTTTCTAAGGTTCCTATGAAAAAATTTATGTTCTCTGTAAAATGTTGTTTACTTAGTTGCACTCTAAAAATTAAAACAAACCCCCAAAGATTTGGAGCTAAGATGTAGTGGAAAAGTTCTGTAGATTTTAAATTAGAGCAAAATATTTGAGGAATAATGAAACTGAATGGTTTTGTTGTTGTTGTGTTTTAATCGATTCACCTGTCATCTTAACACTTCAAATTTGCATTTGTTTGATCTTATATACAGTATTTCAGAAGAAATTAACATAGTACTATTACTGTCACAATTTCTGTTGCCTTGTGAGTTTTGTTCCTTCCTTTTACTTTTGAAACAGTAAATATAAAATAATCATTTTCTGTGTTCCCAGAGAAAGGGGAATAGGGGAATGAGTAAGGCTATTTTTGTAAAGCTTTACTTCTTTTCTAAGAACACAGTAAATAATTTAGAAAATCTTAATTGAACACTGTATTCACAACTTCTGCAAAAAAAAGTGGGGCTTTTAGTGCTTTCTGCAATCAGTGTTCTCTGATTTTTTATGTTATTGACGTTATTTTAATGTGTGGTGTGAAACTGATAAAGTAGCTTATAATCTACCCTAGACTTATTTAACCTTCAATAGTAGTATGGAAGAGAGCAAAAATACAGATGTATATATATATATGTGTGTCATAGTGTTTTCCATCTGGATAGCATTTTCTGGGATCACCCTTCTCTTGTGGACTGCCTGTGGGGAAAAAAACCATAAAATCTTGTTCCAGTTCTATTGGCTTTATGTGAAAAACTCTTCCTGGTAAAAAATAGTGCCGTTTTCCTGATTAAGTATCTGTTAGTATCTTCTATTGAGCTTTCTTACCTTTCTTCAAGGGTAAACTGTCTGCATAACATGAAATGCAGCATTATGTTTCTACACATTGATTCTGGAAAGGATTATTACTAAAATTTTAACCATTCTTAAAAATCAGCATATGAAACAGCAAATGGTGAGCATGACCAGTCAGGGAAAGCTTATCCATATGTGAGTTTATATATATTCATTTTCTTCTTACTCTTCTTAGGAAAGTGGAGTCTTAGGGAGCATGTCGTACCTGAAAGCTGATTAATATTTTCCAGTCATTGCTGAGTATGAAGACATAAGAAGGAAAGGAGAATGAAGAATTACAGTCAGATTTTTTTTCTTCCAGAAGATGATCAGCTCAGTAGTTTTTGCTGTGAAAGCATTTTATGTTGCTTTATCAATATGAGCATTTAAATTTGAGGACTGCCCACCTATTTTCTGCTTCTTTTGTTGTAAAGGTTAGAACTAGATGCTTTTCTTTCATCATACTAACTATTTCTACATGAATATAATAAAACAAAAAGCAGAAATCCGTGACCAGTTCTCATTTTCTTCTGTGCAAAACAGTTGTCAAGTATTGTGAAGGACCCAGTTGTGCCATAGGAGGAAAGGCGAGATATTTGCATTACGAGGAGGAGTGTGGGTAGAAATTCCTGGTACCTCTTACTGTTCCTAATAAAAAATGGGATACTAAAGGGATATTATTTGTATACTAAAGCATGACTGATTTAAATTATGACTGTGTTCATGCTACCTGTATTATCATATTTTTGTAAGACTTCAAAGCTATGAGTAAATCCTTGCAGACTCAGAAGTATGAAGGATACTGAGGGCTAAAGAACCTCTCAGCTCTGTCCTTGGATATGCTTTGAACAAGCTTTAACAAGAGCTTCAGAAGTAGTTTCCTATGGCGGCCAGGAAACAATTGATGGGTTTTTCACGGTGAAGCCAAAGGAAATAACAGAGGCTTCTCTTACATTTTTAAGTGCATTTTTGACATTTATTAATTTTCTGAATAAAGTTGAGAGAAGCAAAGAAAAAAACAGTTACGAAACTGAGTCCTGCTTCACAGTGAGTTCAAAATAGGTAATGCCTTCCTGAAACTCTTTATAGTG
>TE_00000036#DNA/DTC
ACTATGAAACAAATAGGAGTTAACACTGTCAATAGAACAGAATCTATCTTCTGAGATAATGTCACTTGAGTGAAATGAAATAATCCCACATAATTTCCTGCATTTCTTATCACATGGCTACTCTTGAAATGTTAATTTCCATTTAACCACTTGCTTTTACCTGAGTGAAGCAAATAGCAGGTAAGTCTGTAGCATGTTGAAGAATCTAAATTCCTTTAGAAAGTGTAGTGAACTCTGTCTTATTGCTTGCAGAGATATCACCAAAAGATTTTAATTTTCTCAGAACTTGTTTAGCATTTGAAATTACTCAGCAGTTTAGAAACTACTTGTATGAATTTGCCAGATGAATAATGGTGAAGTTCTTGATACTCCAAGGAAAATATGAGGACCTAAGACTGAAAAACATTCTCGTTCATCCAACTAGAAAAGAAGGTAAACCATTGGAGAGAAATTTTCTTTTTAACAATTGAAAAGAGCAAATTAGGTTTTTTTACAAAAGTAGTCAACTTTCGTTCATGGGTTTTGAAAGAAAAGTTTGAATATTTTTCTTCTGGAAGCCTAATATGCCATGTTGTTCCTCAAAAAAGCAAAATGAAGCTATGCTTAAGAGCCAATAGTGTCTGGAAGATTTGTAAACAACTGAGACCAAAGAGCTTCCACAGGTGGGCTATTCGCAGTTTCCAAAACAATTTAAGGAAAAGTTACCATGTGAAATCAGTACACTAGTCTAGAAGTTTATGTTCTGGGATTTTTAAAGCTTGAACAAGCCCAGTTTGAGTAATCCAATCCAAGAATTTGGCTTTTACTAGGCGAGTTGCTATGAAGATCAGTTGCTGAAGTTTTCTACTGAGATTCACCCCCTAAGGAACTTCATTACTGGCCCTGTGGCTACACTACATAGATATCTCTTTAGCTGGAATTCATGTTGAGTACATCTTTCTAAGGTTCCTATGAAAAAATTTATGTTCTCTGTAAAATGTTGTTTACTTAGTTGCACTCTAAAAATTAAAACAAACCCCCAAAGATTTGGAGCTAAGATGTAGTGGAAAAGTTCTGTAGATTTTAAATTAGAGCAAAATATTTGAGGAATAATGAAACTGAATGGTTTTGTTGTTGTTGTGTTTTAATCGATTCACCTGTCATCTTAACACTTCAAATTTGCATTTGTTTGATCTTATATACAGTATTTCAGAAGAAATTAACATAGTACTATTACTGTCACAATTTCTGTTGCCTTGTGAGTTTTGTTCCTTCCTTTTACTTTTGAAACAGTAAATATAAAATAATCATTTTCTGTGTTCCCAGAGAAAGGGGAATAGGGGAATGAGTAAGGCTATTTTTGTAAAGCTTTACTTCTTTTCTAAGAACACAGTAAATAATTTAGAAAATCTTAATTGAACACTGTATTCACAACTTCTGCAAAAAAAAGTGGGGCTTTTAGTGCTTTCTGCAATCAGTGTTCTCTGATTTTTTATGTTATTGACGTTATTTTAATGTGTGGTGTGAAACTGATAAAGTAGCTTATAATCTACCCTAGACTTATTTAACCTTCAATAGTAGTATGGAAGAGAGCAAAAATACAGATGTATATATATATATGTGTGTCATAGTGTTTTCCATCTGGATAGCATTTTCTGGGATCACCCTTCTCTTGTGGACTGCCTGTGGGGAAAAAAACCATAAAATCTTGTTCCAGTTCTATTGGCTTTATGTGAAAAACTCTTCCTGGTAAAAAATAGTGCCGTTTTCCTGATTAAATAAGTATCTGTTAGTATCTTCTATTGAGCTTTCTTACCTTTCTTCAAGGGTAAACTGTCTGCATAACATGAAATGCAGCATTATGTTTCTACACATTGATTCTGGAAAGGATTATTACTAAAATTTTAACCATTCTTAAAAATCAGCATATGAAACAGCAAATGGTGAGCATGACCAGTCAGGGAAAGCTTATCCATATGTGAGTTTATATATATTCATTTTCTTCTTACTCTTCTTAGGAAAGTGGAGTCTTAGGGAGCATGTCGTACCTGAAAGCTGATTAATATTTTCCAGTCATTGCTGAGTATGAAGACATAAGAAGGAAAGGAGAATGAAGAATTACAGTCAGATTTTTTTTCTTCCAGAAGATGATCAGCTCAGTAGTTTTTGCTGTGAAAGCATTTTATGTTGCTTTATCAATATGAGCATTTAAATTTGAGGACTGCCCACCTATTTTCTGCTTCTTTTGTTGTAAAGGTTAGAACTAGATGCTTTTCTTTCATCATACTAACTATTTCTACATGAATATAATAAAACAAAAAGCAGAAATCCGTGACCAGTTCTCATTTTCTTCTGTGCAAAACAGTTGTCAAGTATTGTGAAGGACCCAGTTGTGCCATAGGAGGAAAGGCGAGATATTTGCATTACGAGGAGGAGTGTGGGTAGAAATTCCTGGTACCTCTTACTGTTCCTAATAAAAAATGGGATACTAAAGGGATATTATTTGTATACTAAAGCATGACTGATTTAAATTATGACTGTGTTCATGCTACCTGTATTATCATATTTTTGTAAGACTTCAAAGCTATGAGTAAATCCTTGCAGACTCAGAAGTATGAAGGATACTGAGGGCTAAAGAACCTCTCAGCTCTGTCCTTGGATATGCTTTGAACAAGCTTTAACAAGAGCTTCAGAAGTAGTTTCCTATGGCGGCCAGGAAACAATTGATGGGTTTTTCACGGTGAAGCCAAAGGAAATAACAGAGGCTTCTCTTACATTTTTAAGTGCATTTTTGACATTTATTAATTTTCTGAATAAAGTTGAGAGAAGCAAAGAAAAAAACAGTTACGAAACTGAGTCCTGCTTCACAGTGAGTTCAAAATAGGTAATGCCTTCCTGAAACTCTTTATAGTGAGATTATACATGCATGTATTTTTTAAATGTATGATTATGTAACATTATGTGTACTGTTTTATATTACAATCATACATGTGTATGAATATTCCTACCAGAATTGGCAGGCATTAGTTGTCTACCTTCTGTTTTTAAAGATGGGCAGGCAGTATTTAGAGGACCAGGTAAGCAAGTAGGCTCCAGGTAGGGCAGGGTGCCTCTTTTTGCAGCAGCAAAAATGAGATGCAGACAATATTAAGTGTAACTTCACTTATCTCTCAGTCCAGGCTACAAGGAGAAGTCTGTTTATTCCCTGACACTCCCAGATGTCCCAAAAGAAAAATGACTGAAACTGCTGAAGACATGATTTTGAAATCAAATTACTCAAACAATGTGTTAACATACAATATATGTTAATGATACTAACGATAGGGTGGAGTTTCCGTTTAAGTATCCATTACCATCTTACATTTTAGGAAACTGCATGTAATTAAATGTGTATAAGCCATGCAGGTATACTACAGATAAGTATTTTTATTAAGATCTATGTAAAAGCTTTTGCATCAGTTAAAATAAAGCAAGATATTGGATATGAAATTTGGAAATCCTTTTTATACAAAACAGGGTACTTGGGTTTGGAAAATTTCATTATAGATAGATTTTATAGGCAGCATTAAGCATTTGGCCCTTTTTTAAGCCAAACAAGCAAGGTTACATGGTCTTATTCAACTCATTTTAAAGCTCTTGTGAGCTATTTGGACAAGCTTTTCCATAATTCAAGTAAGACATTTTCCACTTAATTGGTTGGAGAGACACACTAATATTGCTAAGATTTTGAAGGAGGCATGTGAACAGAAAGGAAGAACAATTACAGTCCAGTCAGAGAGACTCCTGCACAGATGTGAGGGAACTGGACACGCTGAAATGGCAGAAGTTGCTGCAGCAGAGGTTGTGTAGTACTGGTGGTAGGATGGGCAGGGTCACCCTGTACTGGTGGGAACCCCACAGTGGCACAGAAAAGTTGTGTAATGGGTGTGTGGGCAACACACTGACCAGAGGAATCACCACTCTCCAGCTCAGCCTGCAGTTAGACTGATTTCAGTGCAAAGTGGAACTGAAATGTTTTATAGCTGTCATTACCACAACATCTCAAACCTTCAGTTGCTTGAAGTGTTAATTTTCACAGTG
>TE_00000037#DNA/DTC
ACTGCACCACGCCAGGCCATATCTTTCTCAGTCACAAACATAAAGAAGAAATATGGGAGCCCTGCAAAGACCTTGCAAACTATGTATGGAACAAGCTATAGCAGATGGAGATGGACATAATGGGGGACTACAAGATAGATGGTGATCCCTGCACATCAGCAGTTCTTACTGAGTGGGCCCTTATAGACCAGTTGAGAAATGGTGATGATGAACTGAAGGTTTTTCCTAGAATATCATCAACTGGAGTGTAATCCAGCTTGAAAAGTCAGAGCTCCACTGAAGAATACGTTCTTTGTGTGGACAAAGACAAGCAGAGTAGCTGGGAGAACCTAAATAGGAAAGGAAACCTTTCACTGAAACTTTTGAACAACAAAAGAATTTACAAAGAAACGAATCATGACTAAGCAGGAAGCATGAACTGTGTACTGTGAGCAAATCAAAAGCAGATAAATATTTTCACAGTGAAAACTGTTTAGTTGGTGTCTTGGTAAACTGTAATTTGCTGGATCAACTCTTGGCTGGCAAAGCTGGAATGAAGGTAAAAAGAATGTTTTTTCTTGACATGTCCGGCAGCTGAAAGCTCTCAGAAAATTTAGAAACACAGGCTTATTCTTGTGAAGAAATAAATAAGAACATTGAAATAAATAGACTGAGAGGCCAATATTTTTGTTTGTATTATAGAGAAGAAGGAAGGAGTGGAAATTCTCCACTAATCCTTTGTTTTAGAAACAGAAAAAGATGAAGCAAATTTATCAACAAATCTGGTACACAGGGAAAAAACGCATATATAGTTATCATCACTGTCTGATTCCTGAGAGATCAGTGATTCCTTGCCTCTGTCTTTTCTTGCAGTCTTAGGCTCTTTAAAAAGCATCTGATTGATCACACTGACACATTTTAAATCCATCTCTCCACAGCAGAGGTTTGCAACAGAAGGAGAGGGATTTTAATCTAACGCATGATCTCATGTTCCCTGAGCACATCCCCACATCCCAAAGTAGCCAACTGGGGGAAAAGGGGGGAAACTCAGCATTCCACAGGTTGGGGATCCCCTCTCAGACCCACAGGCACAGCAGGCAAGAGAGTCCTGACCCCAGCCACCACAGCACAGACAGATAATAAGTGAACTCCAATATCCCAGACCAGCTCTATATAGGAGATATGGATGGAAAAGATGCCAGTCCCATGTAGTAGCCAGCAAAATGATTCTGCTTTGGACAATGAAGTTCTAAAAACCTTTGGGAAAGGCCAGACCCTCAACTGAAATAATTTAGCATGGTTGTTCTGAATTTACACAGTATTTTAAAGAAAATACTCATTAAGATTCATTCTTTCAGCCCTTCCTGGCAAAAGGCTAAAAATGAGCCAAGTTGGAGGAGATGTGGGTGGGAGAAACTCGTGCTGGGAATTGCAGCTGTAGCTTCAGTGACCTGTGAAGCTGCAGGACTCAGGCAGTGTTTTCACTCAGCCAGAGATGACAGAAAACCATCTATGTGTACTATGGCCTTGCCAAGGTTTCTAACAATTAAGTTTCTTTAAAGAATTTTTCTGCCTGGAGTACCTGTCCCCTTTTCAGTCTGATTCACAACTCTATTGCTACAGTTTTATGCTGATATAACCCTTCTGAAAACCAATCAGCCAGACTGGTGCTGGTATAAAACTGGAGTGATGCAGTG
>TE_00000038#DNA/DTH
AGCCTTGAGTAAGTGCTGTGAAATAAGTATGTGGCTTTCAAGCATGCACAACCCAGCATTCTCCCACTGACTTCTAAGGGAAACTTTGCAAGTCCAGCACTTGCAGAAAATCAGGCCAAACTGATTTTAGTTTCTTCTGGGCTTGGATGCTGGGCTCTGCACAAATTATGCCATAGCACAAAATGTGTGATAAACACATTGTCAGAATAATTCCTCTCACATGCTGTTAGGCTTCTTGGGATGTATGTACCATTAATGTTTGGAAAAAAGGTAGATATGTGTTTAGATCAGAGCCCTATTGAAGGCATCAATTTTCTTTCTAACTTCCAGATACTTGGTCTAATATGTTGTCTTTCCTAATAAAAAATAAGTTAGTGTATATGAAGGGCAGTTTTGGGAGCTGTAAATAAATGAATAGTTGTTTTATTTATATTCTTGTTGGCACAGAGACTGACTTGTTTTCAAGTGCATTAGATTTGTTTGAAAAATCCATTTAATTTAAATGGAGTTATTAGCTTTTCTTTTTCAGGCAGGCAAAAGGTCATAATGATATCAAGCATATTGGCTTTATTTAAGGGATTATACTGGCATAATTTAATTATTTCAAGTGCTTTTGTTTTTGCCCTGGCTGAAATCATGATGCTAGTACAAAACCAATAGGTTTTGTCTTTTGTGATTTCTGAGCTGAGTGGACTTCTAATAGATTTGAGTGTTTCTCTTCCCTGATACTTTGCTGTGATTCTTCAGCTGCAAACTCAGAATCTAAGCAAGAATTGCATCTTTGTGCAATTTTTATGCACAATTAGTGCTAAGCAAAGCAGATTGGACTAGAATCTAAATATATTCAACATAGACTAGATGTTCAAGGAGCTTTGGAGTTCTGGAATCTAATAGAAATAATGATTTTGTAAATTAACAGTGAATAAAATTGGGCTTTGTATTTATGGCATGTGCATTTTTCTTATTGGGCAGGACACTGGCTTGGAAAATGGCATGATTATTCCAGCAAGTGAAAGTGTACCTGAAGATTTAGTAAAGAAGCACTGCAGGAAAGCATCTGGAACACCTTCCATTGCAGTTTCTAGGGTGTCTTTGTCATCAGGCAAGTATTAAATCTTTTCCTTCTTTCTGCCAGCCTTTACTATCAGAGGATTATTCCTAGTCTTGTGACTTTTCTCCTTCTGTTTTTAAAACACATTGAAAGACCAGATGCAAGTTTCATAAATTTGTTCATATTCATTCTGAAAATGCTTTCCTTTCACTAACCAAATTCATACCACTTCACGAGTTCCACATGAAAAAATGGTAATTCTAACCCCAGAAGCATTGGTACAATGTTAGTGTTTGGTAAATCACACGTTCTTAGAACTGTTACAAGATTTCATTCACAACTGCATGTTGTTCAATCATCCTCTGTGTGCTCCCCTCTATGAAATGCTACCTGTGTATCATAATACTCTGCTGCTCCCATTACATTTCACACCCACTTTGCCCAGAAGCAAATTTGGGAAACAATGAGTGGTCAGAGAACAAGTCCCTTACAGATTTCTTGTCTTTTCATTTTTATATGTGATTCACTGAACCAGTCAATCCATCTGTAATTTACCTCGTTTCATTGGAGGCTGGTAGGTAAAAAGGGCTCACACAGGAAGGTGCTGTCACAGCCACTTTGCAGTAGTGGATGGAGATCCTTTTTTCCTCTGAAATAGGAGGCAGGAGCATCCTGCACTCTTCTGCTTCTCCCAGGCACTCAGTCAGCTTCCTGCAGGGTTAATGGAGTGGGTTTGGGTTTACAGGCTTCTCTCTGAAGCACAGCAGGACACACTTTATTGTAGCTGGATTTAGCCCAAAGCAGAAACCAAGCAGTGTATCCCACAGAGCTAACCCAAAGAGGGAATGTTTTTTACCTCAGACATTTCAGTCTTGAAAGCATCAGAGTTTCCTTGAGAATATTGTTCAGTGCAAGTCCAGGCAGAGGTGTTACAGATGGCTATTTATTTAGGAAGTAAAAATTCTCCTATTCCTGTTACCTTACAAAAGAAAGGCTTTCCTGGTAGATAAGAACTGGCCTCATGCTACCAAAGCATACGGATGCTGAGCAAACCTATAGGCTACTTGGGAATGGGCCTCAGACTCTGCATTTTCTCCCAGGCAGATCTCAAAGGGCATTAAGCTCAGAAGAGTGACCTTTCCTGTCCCATCAGCTGTAGACCAGGTAGAAGATGAACAGTTAAAAACCTTTCAGATTGCTATCTGCAGTATCTAAAAGTACTCTTTCCCCCCTCTATTGAAACAGTCACACAAAAGATTTATACAGGGAGGACTAAAATCCCTTGCAGAAAGATTTTCCATGTCTTATGCTATAGAGTGGATGAGAGACCTGTAGGACTGAGAGAAACTCTGGAGCTCTTGAGACTTATTTGTTTCCTCCTAAATTCTGCACAAGGAACACTGTTAAGGACAGAAGTACTTTCTACGTGCATCTGTATCCCCAGCTGCTTAATTCTGATGCAGATGCTGGGGAGAGTTTGGTGGTGGTGGTAGATATGATGATCACTGTGAACACTTGGACAGAGAGTTTTACAACATTCCAAGCTGACAGGCATTCCAGGGAAAGTCAAAATCTTGATCTATGGTATCATCCACAGAAGACAATCACAGCAGATAAATAAAGAGTATAGGGGTAAAATTATTGCCCAGAAGGCTGAACAGCATCAGAACACATATTTCTCCGTTTATCATAATGATGTTCAGTTGCCATAATTTCTGACAGATAACTAAAGTGTTGTTTTGAGTTAAAAAACCATTGGGGTTGTGATAATACTTGTATGGAAGATGAAATGGAATATTTCTGTGGAAACTATAGAAAACATTTAAATTGCTTTTGTTTTCCAGACCGTAGCCGATCTGAGATAGATTTGAGTGAATCTTTCTCTGAAGGAAATGAAGATACCCTGAGCATAAGAAGCAAATCTGTACCTAGTGCCTTAGATCAGGAATTGGTGAGTTGTAAATATGTAAATGTTCATCTGGTGGAAATTCTGTTTGTTTGGACCAATGAAATCAGGACTGTATGTGTATCTATATAAAATATGGGTAAGGCAGAAGATTCTTTAAGGGATATTTAATGAGTTTTAAAACAACATCATCTTCTGAGTATGTTTGTCTTAGAGTCATTTCAATGAATAGTCATGGTACCAGTTTGTTGTGAATTTGCTGGGTGCTTGAGTTCACAGATGAAAGAAACCTAGCCTGAAAATAAATTTCAGGCACTAAATTACACATGCTCCAAAATTCTGCTAGTTCATATTTTCATAAGTTTTAATTTCAATGCTGAGAAATTCCATACTTTAAAGGCTTTAACCTTTGTCTTGTTTGGTTTTTACCATTATCTGTATTTTTAGAAAAGCAAGACCCAGCTTTCTGTTCTGGCAATGTTGCTTGCCTCTTCTTCCTCTTGATTCTTCCATACATGTCCATGCCTTGTTGTGTATATTCTATGGACCGCTTTCCCTGAAGTGATTCACAACTTTCCTCTCCTCTTACGCACATATCCAAGACAGGCAATTTGCAGATGTGCATCAATGTTATAAAAGAGCATCCAACATTATTAAATATGCATGAGGGGATAAAAAGTTATTTAAATAGTTCTTTATCTAATTAGAGTTTGTACTAAAGTTTCCAAATGTGTGCTTGCAGCTTTTGAATTTTGCCTGTTGTCAGAGTCCTTCCCTTCCATCTGCTCTTCCCAGAAGAGCATTGGCCAGGGCAGATGTCTCCCCTTCTTGTAGTGTAGAAATTTGAGTCTTGGTGGAAAAAAATATGTTGGAATTTCCATCTTTTCTGGTATTAGTAGCAGTCAGATAATGTGCCTGCAGCATTGCTTTGGGTTAATCTTTGACTAATTAACAAAAGGCATTCCTGTGTGTCAGATGTTGGTGGAAGAAAAACTGTTGGTGGAAAATATTGCAGAAGAAAAGCACAAAATAAAAAATGCAGATTTTATATTTCTTTGTATCTGTTCTCTGCTCTAATTGACAGTTACAACTTATATATTTCTCTGAGGCAGCTGCCAGAGATGACAAATCCAGGAAGGTTTTTTGTTCTTTCATTTTTGTTTTCTTAATCAGAGTTTTTATTTTATATTTCTTTCTTGCTGACTCTGAATGAAATTTCAGATTGCATCTCTGCAACTCTGTAGCTTCTTTGCTAGCACAGGAAACCTCTCTTGTGGCATAACCTTGATTGAGCTGCTCTGGAGTGTGTGACAGTGCTAATTCCCCTTTAAAATTCATTCATAACAGGAGTCACAGATCTCTGATTCTACCCATATCCTCGCTTTTCCTGGCTTATGAAATGAATTGATTGCACTCATCAGCTTTTGTGTTACCATATTTATCTAGGGTAGTTTGTCTCACAGGAGTCCTTCAGAGTCTTGTCCCGTGTTCATTATGGATGCAGTAGTTTGAGATAAAAGCTGTATTCCTGCTGGAATTTACTTTATTTGATGCTTGCATGTAAGAGACAAAAAGAAAGGTATCTAATGAAGGTAACAACAGCTCCTGCAGCCTGAGAAAAGCTGGAGTTTTACCTCTGTTTCTTCCAGCTGAGATCCTCCAGGCTC
>TE_00000039#DNA/Helitron
TCCATATTATAAATATTAAGTAGGTGCTGGATTCTCAGTACGAGGCAAAGGCAGAGAGATGATTTATGGAGGAACTTAACTGGAGACTTTACCACCCAGAGGGCTCAGGAGGGCTGAGACTGGGGGAGGTGGAGGTTGAGGCAGGTGATGCCTGGGAGCCCCTTGGCCCTGCATGGGCACATGAAGAGCTGGGCCGTGTGAGGATATCCTGCTGGGAGAGAGGCATGGGGGAAGTATCCTCTTCTCTACCTGCAATGTACCATCTGGGTCCCAGCTCTGACTCTGGGAACAGCTTCACTGTAAATCCTCAGAGGAGCCTTCTCCCCAATCTCCCAAGCCACGTTTTGCTCTTTTTTACTTCCCTGAGAGAAACCTGAGGGACTTTTTGAGTTGTCTCCATTGCACCTCAGCCTGAGGGTCTTCCCCTCTGCTCCCCGCTGGGATAATCCCTGTGCTCCTTGGGGCACAAGGGCAAAGCTCAGACCAGAAGATGTTTCTCAGGACATGAGGACAAACCTGCAGCTGTGGATGTACCCATCATTTCTGGAGTTTTTGAGGTTTGTAGCGTGCAAATATTGCCATTTGGAGCTATAAAATATGCTACAGAAAAGTCTGTGGGTAAAGCCTTGTGTAAAAGAGGTTTGTGGTCTAACAAAGCCCTGACAACACGTGATTCCTATGATGACTGTGGCCTTGGTAACAGAGGAACTGAGAGGAAAGCAGGGGTTTTCCCTGTATACTGGAGCACCAGTGGAAGACCCTTCCCCTTTGCATGCAGACATTCCCCACCATGGAGCACGTGCTGCAGAGGGGCGTGGGACCCTTGCCTTAAAACCCACCTGAGCTCCCCTGGCCTGCATATTCAACTTCAGACCCCTCTTACCAACCATGACCTGGCTCCTTTCTGCATTGGCTCCCAACATAACTGGGCCCCCACTATCCAGAGACCATGAACTTTTCATCTTCCACCAACATGGGGGGTGACCCACGTGAGCTAGCGAGGAAAAGCCAATTAAAAAACCGTGCTGTTGAGTCCCCTGGTGCTCTGACCCATGAAGTGTTGGTTACCAACATGGCTGGGAGAGCTGTTGTGCTAAGGAGTCCTCCCTGTGTCCAGCAGGATGGGGAAGAGCTGCTGCAGGTGTGTGGCCATCAGGAGCATCACGTGGGCTTCCAACACCCGCTTCCTGCTCCTGCTCGGTTGTTGCAGCGCGCTGACATCTGAGGAGGGTGGGGGATCTGGGGATGCCTCTCTGACACTGTAATTATCATTTATTTGATCATCCCTCGCCTTGGATCCTTATTAAAGCATTTCAGACATGATGCAGTTTTCTCTAGTGGACCAATAAATTAAGGAGACATACATTTTTAGAGTAAGCATTTTAGTAAACAAACAGTCTGGGGAATTTAATCTCTGGGAAGATGGTATTGATGAAAAAACAGTCTCTTTTTGTGGGAAGCTGCTCATATCAGACCAAGTGAGAACAATTCAGCTGCCTGGAAGACAGAGAGGGAAGGGCTGGTGTGAGGGGCAGAGGATACTGCCACAAACACACCCCACGATTGCTGTGGGGGAAAGGACAGGTCCGTCAGTGTGAGGGATGGCAGTGGGCCGCTCAGAGGTGACCCTCTTCCATTTTGTTTGGAGGTTTAATTACAGCACAAAGATGCTGCCCAGTCATCCTGGGAGACAAGCCTCTTCCTGAAGTCAGAGCTCTGACATGCAGAGGGAAGAGGGTTATACCCCGTGCTTCAGATAATACCCAGAACCAAGGACTCTGCTTCACATTCTGAACTTCTCTTGGTCAGCACTGTGTGCCAGGAGGCCCTACAAAGCCCTGCTGCATGAGTTATCTCTTCTTTGGGTTCAGAGCACTCAGATCCCCTGGAGGACATCCCTCTGATCCCTCCTTCATTGCTCTGGCCCTGCATAAAGGCATCCTGCTCATGGGAGCAGAGGCACGACAGCATTGTAGCTCGAAGAGCATTTTTGCCTGCAGTCACTGGAAGTTGGAACTTTGCACCCACCACATTTTGTCTGCACTGCTCTTGCATTTGTCCAGCTTGGGATCCACAGATACTCCTCTGTCTTCAGATGGCTGTTCACTCCTGCCAGCCTGCACTACTTTTGTTTCTCTGCAGGATTTGTTTGGGGTAGGAGCATATTTCCCTTTCTCTCTGTCCAGGATATGCATAGTCCATAGGTTCTTGCAAATTCTTCTGCACAGCAATGCAATGCATTATATTTTTGCACAACCTTTACCTACACAGGGGTTAGTTTATGCTGGCTGTCACAGGCTGTGCCTCTTCACATGCCATTTTTTGCTAAAGTCTGACTTTGAACTTCACATGACCCCTTGTGTCAAGCCCTTACCTGCAGCATCTTGATTTTTTACTTTGTCCCTTCTGTCAAGGCACTGTCCTCCTCCTTCCATGATTTACCTCTCTTTCTTGACAAGCTTTCGTTCTTTGTCATGCAGCAATTCCATGCCTTCCCTTAATCTCTCCTGGAAGGTCTCAGTCCAAACCCTTTTTATAACACAATCTTACAAAAGACTTTGCTCCTAAAATCACAAAGGTATTTCTGCAGGTGCAAAACCCTTGCCAACTGTTCTTCCCTTGCCTGCACATGCAAAAAAAGGTAGGTACCTCTCCTTTTTTTCCTGTTGCCACAATACACCCCACGCCGAAGCTTCTGCCGTGCATTTTCACAGCGGAGTTAACTGCAAATCATTAGGAACGTGGTGCTTACTGCAAGGAAGAGCTCTTTTTCTGGCCCCAAGTGCTTGTGTGTAGCCCTTGGCTGTGGCTGAGCCTCTTCCAGCCACTCTCCAAGTTTGCAGCATTTTAGTTCCTGCTGGGAAGGCCTGGGTGTGCTAATGAGTTCCTCCTCCATCCCTTCCCAGTTTAAAGCTGTTTTCTGTCCCTGAGGCAAATGGAGGTCCTAACTCGGGGTCTGACTGGCAGCAAGTCTCCTCCCTGGGGGTCCAGACCAGGGATGTGTCCATACCTGGATGCTGTGGTGCAAGAAAGTCCCTTTGGGGACGGGTCTTGCCGCTGCTCCTGCGGCAGCGCGGTGCCACTCGAGACTGGGTCCGTCTCTTCTGCATGTTCATTAACAGCAACATAAAGAACAGATGGCACCTTCTCCCTTTAGTGCACCGAAATGAAATTTGATATTATTCTCTGCTCTTTGTTGTGAACAGCTTTAAATTGCATTAGAGGCCTCAGGATTTGCAGGACACGTCATCCCTTATCGTGCAGGGCAGGGAAAACAAACACTGCAGAGCTCGATACCCAGTGACTCATTCATGGGGGATATTTTACACTGGGGGATTGGCTCTTGGTCAGTGCACATCCAAGGGCCTGAGCACCCCTCCAGCTGGAAGGGGTGATAGGACTGGGAGGGAATGTCAGTATAACAAGAGTTTTGCGTTGGAGAACTAAACTAAAATAGTTATGGGACCGAGAGAACCAGGTTTCAAGGACGTAATTAGTCACTAAGATATTTGCATTTTCATGTTCAGTCACATAGGTAGGGGATTAAATGCACATTAATCATTGCAAAGTCTCAGGATAAATATTTAGGTACATGGAAAAGATCTCCAGATTTCTATTCCAACACAAAATCCTTAAGAGGATGTTGACAAATGGCCAATATCCAGAACAGCTGCTGAGAAATGAGTAAAAGCTAAAGTTCAGTTTTACAACAGGATTTGCTGTTAGTCCTGCAATGCCTGTGAATAACCCCTGACTTCAGTGGATTTACAGCCTGACCTAAACAGTACTCAGGTTCCTGCTTGCCTTCTGCACAGGAGCACACTTCAGCCTTCTTTGTACTCAACAGAGGTATGGGAATTTATTTTTGCATTTTTGCTTTCACCCAGAAATTTTTGTTTCACCACAAAAGCATTTATTTCTACTGAGAATCTCTGGAAACACCCACAGCCCCCTGCTCAGAAACATCATATCTGCACTCCCAATGGTAATAAAGTGGGGTTTGCTGTTTGGCTTTCCATGTGACCACCATTACTTTTGTCATCATTCCTCGGTGCTCTGGGCACCCAATTTCCCCAGTCACTCTTATTATTTTAGAAAAGACCTGAGCATTTGTGTAGATAACATATTTCAGCCACTTTGTCCAGTTGCTTTAGGTATCACAGCACTCCATGGAGTTCAGCCTATCGATTGAGAAGTGAAGAAGGAAGCTTGTTGACATGGTCCCGGAGTAAGGAGCACATTAAACAGAGAAGGGGGAATAAAAGCCACTTGTTCTGAGTCCCAACCCTCTTACCCAGGGCACACAACATTCCCCTGTCCTTACTTGCCAGGGATACTGCAGGTGTGGGGAAGTTGCTGTCTCACTCCCCTTCTTCCCTACATTGCTGACTTCAGCAGCAGGCTTTGTCCAAAATTGGAAGCATTTCACACCTGAATTTCATTTGTAACACCACTTAATTTTAGGTGAGTGGCAAAGCTTTGTCTTTTATCAATATGCAATAAAGAGTGTTGTTTCCCTGGATTTTTGTTGTGGTTTCCCCACTCCTTTCTCATGGGATTTGAAGTCACTGTTAATCTGGTTAAACTGAAGTTGATTAAAAATCCAGCTAATGAATAAAACTCAGCAGCAGCACACACAGTCTTTCTGGAAAATTCCTGCAAAGTTCCCCTCTTCTGCAAGGACTTTCCTCTCTCTCTGTCCATCAGGAGAAGAGTGACTAGACCCACAGCAAGGGGAAATGTGTCAAGCAGGCTGATTATCCTGTCCCCAGCCCACAATCAGCATGGCCAGGGTCACAGTTTTCCTCTTTTGATGGTTTCAATTAAAAGGTAAAACTTTTCCTGGTTGAAAACATGTTTTTGCACTTTTAAATTTGTTAGCAGTCACACAGCCAGATCTCAGGCTTTCATCAAAACCTCTGTGGCACTTGGTATGCCAGCTAAAGAACACACTCCCGGAGATATGTGATTTTATGGACATTTCAGCCTTCTTTTGATCACTTCACTTATTTTTTCCTTATTGCTTTTAAATAGGTTTGCTTTAACTCTTACCTTGGAGATTTTACACGATTCTAAAATAATTTTTTGTCAAGAAAATACACATTTTATAAAAAATATATGAATTTTCTGACTGGCATTCTCACAAACACTCCAACAAATAACTCCACAAATAACTCCACCTTGATCCTGTGAAATGATCTTTGCTTTTAACTGAAAGAGAAAAATCTCATGACTGTGTATTAAGAATGCTTAAAAATCAATAATTAAATAAAGAAATGGAACTGGAAGAGGTACAACTATGCATTAAATCCACCAGAATGCCAAATAACACCCCAACAAGAGATGAGAATATCAAGACCGTGTCTTTTAGGTACTGGTTTGTTACACATGATTTTGAACATATTTGGCTCATCATAGTAAAGTAAAGTAAAGATTCTGACCTGTAGGTCAGAATCCACCAGCACATCATAAAACATAAAACATAAAAAGAGCTGAAAAACCAGAGAAAAAGAAACTAAAACCAGTTGCAGGTGTTGGATCCAGTTCCCAAGCTGTGGCCCAAGCTAGAGGATGTTATTTTTAGCAAGGGGAAATTTTGAAAGTATCTGAAGTTCTTAGCTCCCAAGTTTTTCACTATACTAAGCTTTTTCCTTAAAACAAGTATTCTTCACAAATCCTTCTTACATGATCATCTTCAAACATTCTATAACTCTTTATAGACCAGATAATCTTGAAAATATAACATAACTGATATCCAAAGTCCTACGAAACAATCCACGGTGCAAAGAAAAAGCCCTTTTCCTACTTTACAGTTAAGCTGTGATTATTAAACCAAGCTCAAGACTGGGGGAGCTTGGGACTGGGAATTCATGGGACAGTTTCATGCCATATTATCAGTTTTCCATGTAATGACTTCTCCTGTCATCCCTACATCCATTTTTTTTGTCATGTGGTACTGTGCTCAAACCCATAGGTGTTTTATACATTTTACATCTTCTCATCTTGGCTGAAACAACTGGTTTTCCCCTTTGCTGTTAACTCATATTTGTCCTAGAGCTGGAGATGTCTCCTTCAAAACTCTCCAGCAGGAGCTCAAACTCCCAGCAGTGCAACTACCAGGTATCCAGCAGGTATCCACAAATCCAGCACCTTCCTCCTCCATTTTGCAGGACTTCTCAAAGAGGCTGAACAAAAATGGGCGTTTACATGTTTTCATCAGCTTTGCACATTGCCTGGAGCAGCTCTTGCATTGTGGAGCTGAGGATGGACCATGCAGGACCCAGGTTTGCTCCCTCCTCACCTCATCTGGCCCTAAGCCAGGCACTGATGGCTGCTACACAGAGTTCTGCCCTTTCTAAATACATGAGCTGATTAAATTATACCTCTAGTGAGACCTGGAACTCACCCCATCTTGCCCCCAACAGATCAGGATTAGAGGATCTGCCCAGCATCTCTGAGCCTTGGAGGGAGAACGTGTGCCTTCCCCATGAGTCCCTGCCCAAGGACTCTCACTCTGGAAGGCTGCTGCAAGTGTTCTGAGTGGCCAGTGTGCTCAGCCTCCTTGCTGGCCCTGCTGCAGCACAGGGACTTGGGACCTTCAGAAATCCCCTAGGTCTGATCATACAGATGTACTACACATGGGCACGAGAGATGCTCAGCTCAGTTTCTGGGAGTTTTTCTTCCTTTCCAACATTAATCACTCAGTCTCAGGAGACTCAGCTTATTTCCAGAAGGAATAAGTGTGTGCCAGGGGGATGCACATAAAGTGTAATGATTAACCATTAAAGATAAGACATAAATAGAGCTGTCTCTAGGTGGGCTTGGAATCAGCAGCATTGCACCCATCTCTGTTCTCACGTGACAACCATCAGCCAGGGGACAGTGCTGGATGTCAGGCAGGAGGGAACTCTTCCCCGCAAAATGTATTTTGGAGGCTGGTATGGGGCAGCAGCCTGACAGACCTGAAGCCAGCCTGGTTAAGCTATCTGAAGGAAGAAACACATCCTGCAGAGGCAGGGAGGAGAACTCCCATGTGATGAGCCCACTGCAGACAAGGAGCAACTCCTCGCAGTCGTGCAAGGTACAGCAGGAATTAGGGAGATCTGCACTCAGGCATGTGAGCTTTGCACACCTACAGGCCACGGGGCAGCCAGGGCAGTCAGATGGTGCTGCCGTTCACTGACCTGCACAGACCAACAGGCGCTTCCAGGGCACGTCTCGCTTCCTCAAGCACCTTTGGTCCCAGCCTGCCGTGCCTATTCCTCTGCCCTGGGCACTTGGAGGAGAGTGACAATGCCAACCTGTTCCCAGCAGCTGGCAGTGTCCAGCCTGCACCCCAAAGAACGCCATCACCCCACAGCAGTTCCTGCGAATCCCACTGCAATCCGCCTCCGCACTGGTGGATTGAGGCTCTTGGGGCTCGCTGGGCTTGCACTCCCTTGCAGAGCACTGGGGGCCTGGTCCTCATGGAATTACATGGCATCCTGTGTTATTCAGAGCACCCCTCACTTCACACCAGGGTTGCACACATGTGGCCCAAAGCACGTCCAGCTCCATTTTAAACTGTGCAGTGCGAGGGGAGCCCAAATGGAAATTGCTTGTACCGAAAACTGTGCAATGCGTGAGTGAGTTCTGTGTGTTCTAGACTGGATAGTATTTACTCTAAAAATTCTAAGCCTAGAATATTAAAATATTTTGTAGATAATCATGACATATAACTAAAACCTGGAGGTGGCACAAACAGGCAGCCAAAGGTCTGCTGGGAGGAAGTGTTAAAAGAAACCAAGAAGTGGCAATTTCCCTTCTTCCCCTGGTCTCCTGCTGTATTGGGATGTTGGAAAAGACACACTGCCCCTCTTCTGTTCTCCAAATGTGGCTTGGCAAAAGGACAGAAAAGAGTTTGCCAGTCAGCAGAAGGAGGTGCAGCAGCAATCATGGCAGGGACCTTTGGACATCCTGGAGAACTTTCTGGAGAGGACTTAGGCAGGGAGGAGGAGCGACCTCTTCTCTTTAGCCCCATTTTTCTGGCTTTTCTCCTCCCTCCTCCTTGCCCCGTTCCCTCCCCAGCCCTTTCACTTGTGGGGAGGCTGAGACAGACACTTGCTTTATTCATGCAAAAGGTTTGAGAGAGGAGAAAGAATGGAATCATACTAAATCCACTTCACACTCCCCAAACATCAGGCATCTTTCCAGCACGTCCACCTACTGTGTCTTGGAACCAGCAGCAATGCTGTGTTTGGCACTGCAAACACAGGGACCAAAAGGATCTCTTCGCTTGTTTGGGCCAGTCACACACTGTCAAGGAAAGCTTCAAAAACCTGCAAAAAGTTCAAAAGGTTGCCGAGCTGCTTCCCTAAACTAGTTAGGGTCCCCAAAGTATCATTTGTTTGTATCTATTTGTCCTGGATAATGTTATGACAAACTTTGAAGGCAGCAGCTGAATTTCCAGAAAAGGAAGAAAAGACAGAGGGTGAAATGTGCCATGGGTATGTACTGATCTCAGTGCTACCCATCCTCCTGGACTGCTAATGTTGCAAAGCCACTAGCATGCGCAAAAGATGTAAATATGTAGAGTTTAGTCAGCATATTTTTGAGGGAAAAAAGTAATCCAACATCAGCAAACTTCTTATTTTCATCTGTGCAACCATGAGAGAAAACTGGAGTGGATGTGAGTGACCCCACCAAGGATTACTAATTTTATGTCCAGAGTACCCAAAGGTGTGGGGCTTGGAGGAAAGTGCCTCGTCCTGCCTCTTCTCCACTTACTCCATGCTGCAAACTTCATTTCCAGCCTAGCAGAGCTCTCAGCAGCCTGACAGAAACAATGGAAGTCTCCAGGGCTCAGTGGGGCTCAGTGCCAGCAGAGCTCCCTAAATAGTGTTCTGCTCTCTGTGGATGCACTGGGTACAGCTGTCCTGGGTCATGGATGCAAAGGGATTTTGGAGTCTACCTTAGAGAGCCCAGAGTTGGAAGCTTTTTTTGCCACAGAGGTAAATTTTTTAATGCAGGGAGTTAGTGTAAGCAAGCTATACTTCAACTTCCCTGCAATGTCAGTGCTGAAAGAGCTGGAGTCTCATAAAAATCCCATCAGTGTACTTTTCATGAGGTTTTTTTCTGGGGGAGACCAGCTAGCAGGCAGGAATGGGCAGTGTTCTCCCATGAGGCAGGTGAAGGCAGGCTGAGGGCAGCCAGTCCAGGGGCTGATGCAACTTTACCACTGAGGAGGTAATAAAGGGATGCCTGCCCGCCCTCACCTCCTTACCCAGCACTGACCAGGCAGGGTCATTTCACAGCAGGTGCAAGATCTACATCCAGATTATTTTTGTGGTTTTCTTTGGTGTTTCCTAACACAATGTTTGTGGTATTTTGTGAAATGAGTGTTTGCAGAAGAATCAGGCTTTTGGTACAGATACAAAGAGCAAGCACTGACCCGGGATAGGTGTTTCTTTTATCTGCTGCCTCGCGTGCCCCGGCTGTTCCCATGCCCAGCTCCTCAAGGACACAAATCTGTCGCAATCTCCCTCAAGCAGTCCCAGTTCTGTAGCTCAAAAGGACAGAGATTAATTGCCTCCCTTCTGAGGTCCCCCAGACCAGCCTTTGGGGTGCTGCATCCCGCTCAGCTGACTTTTAGGGTGCCAGGTTCTTAGGGCCTCCCGAGATGTGCAGATGGTGCGGGTGTGTCGTTCCCCTTCCCCAGGGGAAATCAGAGGCAGGAAATTATATAGCTGCTACACACACTCCCACACCCTGCAGAATCCACCCTTCCATGAAAATGCCAGAGAGATTTAAACAGCTTGCATAATTTCAAGAGGAAGTAGTGAGAGTAGAAATAAATATAGATCGTAATTGTAGCTATTTGCTTAGGAAGGTAACCAGATCTGCTGGCAGCTCTTAGAACCAGATGGGACTGGATCTACAGAAAAACATGGCAGGGTAAGTGCCCGTGATCCACAGGGAGTGGTGCCACGCTGCTCCCAGTCCAGCACTACTGGGAATGGTAATGGCTGCTTCCCTGGTGGCAGCCACCAGTGCCACCCATTGCTCCAGGCAGCTGCTGGCACTCCAGCGGTTTAGCAGAAGTTCCAATGGACAGATAACCTCAAAAAGTAACTGCTTTGAGAATTTTTTTCTGAAATTATTTTGTGTCCTTACCTTGTGTTTTAAATTATCAAGTGCTGATCTGCATGCATTAGCCAGGGTGTGGAAATTTTATTTAATAACTAATGTAACTTAATACAATAAAAATCTCTTCCAGACAGTTCCAAGGTGAAGAAACCAGCTGTATCTCCAGTTGCCAGTGAACACAGAGAAGCACAGTGCCCTCGATCACTCAGAGATTCTTTCCCCATGGGTTTTCCCATTTGAGACAGCAGCATTTCAGGAGGGAGTTCCCACCCGTTCTGTACACCCAAAGTAAATTACTGGGTATTTTGTGGGGTGAAGTACAAGAGCCTTAAGGCTGCAAGAGGGAAAGGCTGCAGAGCAGTCAGGTGGCTGGTGGCCCTGTGGCAGAACATACCATTCTTGGCAGAGGCGAGCCCCATTCCCCCTGCAAACAAAAGGAGCATCAAATCCAGGAGCTTGCACGCTGTGATGACATTCATCCCAGCAGGGCTCTGCTCCCAAGGAGAGCAGGCACCAGGAAATTGTGTGCAATACATTTCACTGATTTACAGCTCTGTGCTTGTGCAAGCCCACTGTGCAAGCTCCAGTTACTTTACAGCCAGTGGCAGCTTCAAACCATTTAAAGGTTTCTTTTCCAGCTCACAATATGCATACAAGGTGGAAAAGAAGCCTACACAAATCACAAGTTAAAGGGAAAACATAATTTCAAGAAGGAAAATGCACATCACCCCATAAGAAAGAAGAATCTAGTATGTCCCTTGGAAGGAAATTCCTCATCCCAGCCCAGGCACCAAGGAACTGAGAGAGGGACTGGTGGGGGCACTGGGCAGTGATAACCTTGAGCCCATGGGAGACTTCAACTAGAGGGGAAGGGTGGAATAGATACCATCAGTAAAATATTCATATTTTCATCCAGGATGGCGAGAATCTGCCTGTTGTTACCCCCCTTACCCTGTGGATAGCTAAAGCAGAGCCAGTATTAATATAAATTTATCTGGAGGCAGACAGCAATTCTCAGAAAAGCACTGGCAAGCTTGGGTGAGGCAGACATAGATCCAGTGGCCAACAGTCAACACACAAGTCTCAGATTCATACATTTTGAGGAAAAGGTGAAATCACTAAATAATAATTCTGTTTCTCATTATACTGCATCACAAGGAAATACAACACATCTCTTAACGTGCAAAACTTAAAGTTAATTTTTAACTTTCCTTCTTTATCTCTAAGCTGAGCTCAGACTATCACAGTGGGCACCTCTCCAATGTCTGCTTATAATTTTGAGTCACCCTTCACATGGCTCTTTTGCTCTTGTGCAAAGACCAATTTTGAACTTCGTGCATTACCAAGTTTTCTTCACTGTGACTTACTTCTCTTTAAAAAATCACCCAAACTTAGGCCATTTTACTTCCAATGTGTTTACATTTTAGCTTCCTTAAGCCTGGTGACAACCTCACTGAGCTGCAACTTGGACAATTTTCAGAGCTGAGGGGAGCAAATGTGACTTTTGCTGCCCATATCTACCATCTTCAGTTGAAATCCTTGCTGTGCATGTGGTTGAAGCACTAGGAAGTGTCAGAGTTTACTGCAATTCCTAGATAAGCTGGAGCAGAGGACTTCTCTTACATCTCTTACATACATTAGAGGGTGTATTTGTATCTCCCTATTGCTAAAATTTCACCATAGCTAGACTTCCCAGCAGGTTTCTGCACCCTCTCCATCTCCATCAGACTCAGCAGCGAGACAAAAATCCAAAGAATAGTTTTTTATATTCTTAAATGTAGTTTGGTTGTTTTGGTTTTTTTTTCCCCTAGAGTGGAACATGGAACATATTCACTACCAGGGCATCCAGGGGCTCCAGTTAGAGCCAGGCCACTCTAAATTATATGCAAGCATGAAGGAAGAGATAATTGCTGCCTCATAGCATGTACAACTGGGATATCTTCTCTAAACCTTTGACACACACAGAGAAATAATTGTTTGCAAGACCCCACTATTTTGCTTGTAAACTAAGCTCTTGTTAGAGCTCTGAAAATATGGTCTGACTGTAGAGGGGTTAAAGCATCAGCAAAGTCCATGTGATACCCAGAGAGAAAAGCCCTCTGGTGAGTGTTTTTCCTTGCATTCCTATCGGTGCATAGGGAAGACCTCCACGACCCCAGCTCAGAGACCTCCATGGGCTCCACATCCCTCTCCACAGCAGGCACAAACCTCTTCTGTCTTCTTGTCACTGACAACAAAACCACAGGGAACAAATGGGGTTCCATCCCACCCCTCCACTTCCATGCACTTCTCCTTAGCCCCTTCCTCCTGGCTGGGAGCTGGCAATTCAGGAAACACTGTCTGCTACAGCAAAAGCCAGATGTTTGGTCTTGACAAATTCAGCATGAAATAATTTTAAACCAGCATAATAAAGATAACACTTAATGAGAGACCTACAGACACTTTTTACCTAATGCAGAGTACAGCTCAATGCAAGTACCACCTAAACCATTAAAACTGAATTACTAGCACAGAAATGCACTCTTTGCCATGCACATAAGTAATTAGTCTTGTATTTTGAATATGGAATATTAATAAATAAAACTTAGCACCTATGTTGTGACTGGGTTTCAAACTGCTTTTAAAATTAATTAACTCTCACCAGCTAGTGCGAGGCAGAAAAACATTATTAGCCTAGTTTTTACACACTGAGGTGGAGAGCTTTCTCCAGCCTGCATGCTCCTAGTGCAACAACATCACCAAGCTCTTTAAACAGCACTTTTAACCCCTGGAGCTCAGATTACTTTGCAAAGGAAATTGGTTTCCTTTCCTTGAGATGAAAGGAGCCAGGAGGAGAAGAGAGCTGTCAATTCAGAGGTCTAGATGTGTTTCATTTAAATCCCTGGGGCTCCAGCCATGCTTGCAGGTCCCCTGGACTGTCCCCTCGGCTGCTGGCAGACACAGGGGGTGTGAGGAGGGTCTCTCACCCAGGTCTGCTGGCAACAGACCTCATCAAAAGCAGGATCCTGAGTTGCCAGCCTTCCACAGGGGACCATAATTTTAGAAGAAATTGCTGTGCCAGCTTTCCTACGGTTATTGCCTGGTTCCTCTTGGCCAAGAGCCAGAAACCTCTGGTCTCAGCCAAGGTGCAGCTCTCAGGCCCTGGAGGCTCAGACCTGAGCTGTGACTTGGGACTGGCAAGCCCTGAAGAACATTCCTGGGGCCAAATGCTCCAGGACAGGAGATGCGACAGCTTTGTGAGCTTCTTTAACCTGCTACAGAGTGGCAGGACAGGACAGGAGTCACAGCCAGCCCTCCTTGGTCATTACCCCGACCCTCAGAGAGTCTGCCCTGCATGGACACACCCTGCAGCTCGGGGTGCGCATGAACAGCTGATTTGTCTGGGGCCAAGACGTAGGATTAAAACATCCACAGACTTCTCCAGGGCCCAGTGAGGAGCACTGGAGCACACGTGCAGGCACAGACACAAGCTGCCCTCCTGGAGACTTGCCAGAGGGGAGCCAGCTCCCTGAGCCAAACCCGGGGCAAAAGGCAGGTTTGTTTTGGTTCCCTTCTGTTTGCTGAAAATAATTCAATGGAAGAACTAAAATAAAAAGGGCTTGTAGAATTGCTGCTGCCAGCTGACAAAGGCCGTTTTAAGGAAGGCCCTGGCTTGACCTAGCCTTGCCTCACCCTGCTGCCAGGTCCTCCCCTCCCATCTCCCACTCTCACACCAGCCCTCTCTCCCACTTTCTGGCATATCACTTCCTCCAACCTCGGCCCCATGCTGGTGTGTGCTGCACTCAGGACAACACTATCCACACCTGGTAAGCGCCACACAGTCAGGTGTCAGTCAATAGGCTGAGGGTCTGGTGCTGGTTACTGGCAAAAATGAGTCATCCTCTGCAGCAGCATCTCAGACCAAGTAAATGGACCTTGGAAAGCACAGGGGACCTACATGGATACAGGTTTGATGGTCCTTGGAAAGCACAGGGGATTCTACACAGCCACAAGTTTGATTTAACATCTGAGTCGATCTTGCAGGGGAGGGAAAAGCTGTGAAAGTTATAAATGTGATTTCTGCAGTAGGTGATTATGTCACTGGGACATGACCCCTGCTGTCACCACCCTGGTCTCTGCAGGAGTTCAGGCAGCAGTGGGATGTTTGGTACTTGAAAATCTGTCAGCCAAGCACGGCCAGTGCGAGCCAGAAAAGGCTCAGCAAGTTTCTCAGTGTCAGGAGCTGATAAGGGGTGGAAGGAGCCCCAGAGCAGAGGGTCAGCTCTAATCACCACCTGCAATAAAGGATGAATGCCTCACCTGCACACTCTCTCTCCTCAGCAGCAACAGGTGATTTCTCTGCAGCAGGCACGTGGGGAGGCCCTCACCTGCTTTTGTCTCAGCTGGGACCAACAGGGCAGGGCACGGCTCAGATCCATTTTTCAAAAAAGAAAAGAAAACCCAAGCAAAGAAATAAAACAGGGCAAAGCAAAGCCCCAGAAGACTTTTGGTGGTCTTCCCAGCACCTCCAGTGGCTCTTGGCTTCTGGCCAGCCTGGGTGAACAGATTCTGCCATGTTCTGCACTCTCCCCTCCTCACCAGAGACTGCACTGGCAAGACCTCATGATGCTTGCATGTCACATCTCAGTTAACTAGGTCTTAATTTGTAGGGAAAAAACCACCCTCAACAACAACAACACTTCCAAATAAATAATAGTAATAAAAGATTTTTTAAAAACCCTACAGGACTCCTCTGAAAGCAAGTCCCAGCAGAGTTCACAGGTCTGTCAAGCAGCTCAAGCATTATGTGAGACCAAAGCCAGAGGCTATTGAGGGGCAAGACCTAGAGGGCCCCTCTCTTCTGGGCTCTTCACTTAGATAGCAGATTTGCTGAGGTTTATAACAGCAGCAGCATGTAATAGAATAGTAGCTGCTCCCTCCTCCAAATGATCATTTAGCCCGGGTTACCAAGCCATTCATTTCATGCTTATTAACCTTTGGAGTATTGTTTTGTCCAGACTGCCAGACAAATTAACTTTTAAGAGGGGTCTATATGGATGTCTGCAAACTCCCTTAGACACAAAGCAACTCTTAAGGAATATTTAATGAAATACGTAACAGTCAGTTTATCTATCTATAAACTAACACATCGTTCTGGACAACAACTCACTGGAAGTGCTGTGGGTAATTCTCAGGGAAAAAAAAGTATCTAAAGAGGCAGATAGGGAAGAAGAGCGAGGCAGTCAGATACATCTACAGAAGTGCTCTAAAATCTCCATGCCAGATCCCTGCAAGGTGCACCAAACCCAAGCACTGGACTGCAAGCTGCAGGAAGGAGGTGGCAGTTCCAGGGGCTTGGATGACACTGTCATCTGTCACTGTGGAGAAGCCTGTGGAAAGTAAATTCCCTAAAAATTGCCCCAGAGATTTTCTCTCACCACATACTTGCACAAAGGCCAAGTCTCCTTCTTGACATACTTTGCCTTTTGTCTTGTTTTTCTGACTTCCAACAACAACCCAAATAAACCTCTGGAAACAATGGAAGCATTAAAGGAAAATGTCACGCCTATCAATATACGCCTTTGTGGCTGTGGGAGCGGAGCAGGCATGATGTCACTGGGGGGAATAGCTTAAAAAGTTCCATTGAGAAAAGGGATCTGCCTTTAACAGATGCAAAACATCCCAAAATATGCACTGTGCCACCCAGATATCCAGGAGAGCACTGAGCTGTGATGCAGCACGGGCCAGGAAGCTGA
>TE_00000040#DNA/DTC
ACTGCAGGGAGGGCCCAGAGAATAGAGACAGTGAGCAGTCTCTCCTGTGTTTGCAGTGTGGAAAAAGGGCTTCTGAAGGCACCTCACGCTTCTGACAGTTCCTCAGGTATGTTGCAATCCTTTGAAATCAAAGCCTCCTCACGTGTGCAGTTTCTGCACTTCTCCCTTGGTGCTGTTCTCCCTCTCTCCTGGTGCCGATGCTGCCTCCTTCCCCGACCGGCAGATGAGAACTTGGTTTCAGTGCACTTCCCTTTGGCCAGTATTTTTTAAAGTCAGCTGCTGACCAGCCTGTTGTTCAGCCAGGTGACTCCTGAGGCAGGTACTCCTAAGTTTTCTCTTTCACAAACTCCCGGGATGGCTCTCTCACAGCCAGCCACTTGTTCCCACCCACTGCTTGCTACCGTGGGACACAGCAGTCAGTGCTGCCGGACTGACTGAGCGCAGCCAGCCCGGGATGCAGGAAAGCTCTCGACTCTTGCTGGAGCCACTGGAGGGTAGTTCATGGCATGACATCACCAGCACAGCGCAGGCATGAGCAATGACACAGAGGGGAATCGGGGCTTGGATGCCAGGGGGAGGAGGGAACAGGAAGAAAAAGAGAAGGAAGAAGGAGATTTGTTCTCTGTTTTCTTTGCTGCGAGTCTCAGCAGCACACCCTCGCTGTGTTAGAGAGGGATCTCTGGTTTAGGGACACTGTAAAACACACAGATTGAAAGGGAAACCACCACACTGCCTTGCTCCTAATCAAACCCTGATTTATTGCAGCATCTTCATTTCCTCCAGGTAGTGGGAAGCTCGAACTCAGCTCTTGTCTTAATTCGCCCTGGTGCATCACCAGCTCCTCTCCCTTCTGGCACCAGCAGGGGCTCTCCCCAGGGTTCTCCGCCTCCGGGCACCATGCCCGGGCTGCTGTGCCATGGTACATTAGAGCATGGCTTACCCTGTAAGCCCCACTAATCCCTCCAGGGCAGGAAAACACTGTTTAACAGGAGGGATGCCGCAGAACGCAGAGACTGTGGCGTGCAGACACCACGGTTAACAGGGGTGCCCCAGACTCCTAATCCCCGGGTGTTACCACTGCCAATAGGTTTCTGGGGGGTTCTGAGGACACCCGGGCCCAGCTGAAGGACGCAGATTTGAACCCGAGGTCTCCAGGGCTGCAGCCACAGCTCAGTCCCTGCTCGTTGTCCACACCTCATCACAACCACCACGTTCAAAGAGTCTCGAGATGCTGTTCCCACATGGAGAGTTCCTTTCTTTTTCACTGATTTATTGAACAGAGTAGGGTGTCCTGACATCCCTTAGGATTTCTAGGGAAGGTATTTAAAAAAAAACCCTTGGATCTGTAGGTTTCCATTAAAATAATGGCACCAGGCAAAGTATAAATGCTTAGGCAGACAAAGATAAGCATTGGTGCTGTGGCTCTCTATTTAAATCAGACCCACACAAACGCCGGTCTGGACAGGAGAGACCCAAAGTCTTTCTTGTTCATTACGTGAGCCTAAGCAGAAGACCTTTATTTGAAGCTTATTTCTGCTTTCATATGTCACAGCAGCAGTATTCTCCAGCAGTGGAGGGCAGCTTTTCTCTAATTTTAGATCTTTCTCTCGGAAGATGGCAACTGACAACGGAGACAGGCCTCTGAAAAGGACGGATTTGAAGGCTTGCCTTTTTACTAAAGATGTACAAGCTGTGCAGCGCGGCAGTTCTTGCGAGATCAAACCGAGTGGATTTCAGATTCAAATCCCACCCTACTTTGAGGTCAGACTCCAGGCAATGTGTCCCAAGCTGCTCACCAACAGAAAGGCAGGCATCGTTTTTTTTAGCAAAAAGATACATATTGTGAGAGCTAAGGAAGGGGAGCAGGAGCAGGGATAAATGATTTACCCGTTGAGGAAGTCAAACAGATGCTTTATTGTCTCCCAGGGCTCCAGGCTGGATACATCAATTTCTAAATAGGGCTTGCTGCACCTCAGTGGATCGTTTCGGGCTACAAATTGTCCCGCAATGTTCAAGGTAAAGCTTCTCTGTTTCCCTCCCGAACAGCTCATTGCACCTGAGAAAAGGCAGAGCCAGCCCACAACATGGGCAGAGGTAGGAAACGCCCCACCAGGTCAGCCGCGATCCCCCTTTTTTGTGTCCACACTGTGTCTGATGGGCTTTCAATAGCAAGCTTAGGAGACACCTCAACAGCTTGCTCTGCACCGTCTCAATTACTAAGAGAGAAAAGTTTCCACAAATAGGGAGTCAAAGTGGGCAAGCAGAAGCTGCCAGCTGAGTTACTCATAGAGGTGAGTTAATTTTTCTTCTGTGGAGCTCCTCCCTCATTACAGATGTGTCACCCTTTGTGTCCTCACTTGGGGCAAGTGATGTGTTCTCCCCGGGGCCCTTTTTTTGTCATTAAGAAGGCAATGTAAAGTATCTATCTGTGTATCTGCCTAATCTCATTCCGGCTGTTGCTGTGATGGCTAGATAACAGATATGAAAATTAGGGCTTGTCTAGCAAAGCTCAACTCTCCTGAATGACTTCCAAGAGGGAGTGACCAATCTCTAAGGCACACAGGGCTGCCCTGACAGGCAGCAGCCTGGAGACCAAGCTTCCAACTCCCATATATGTTTGCATTCATTTCTGTGTAATTTTTAAAAGGAGTGTCATATTGGATTTTGTTCAGGTGCACATTCATCATATATCAATGTCTCATGGAGCTTCAAATTTTAAAGGGATGTTATAAGGCTAAAAATAATCTTGGCTGGTTTCCCCTTTGCTAATCAGGTGCTGACGGCCACACAAGCTGAGTGGGAAATGCCTGTCTCTGGTTTGCACTCCTTTTGCTCAGGAGATGGAGACAGGGCAGAGCTCAACATCTCTCAGCAGGGTTCAGAACCATGGACCATAAGCAAATTTTTCTTGGAGTGTTGAGCAATTCGTTCTCTAACTTAACAGACGGAATTTTAAATATCTAATTTAGCTTTCCGCTGCATGTTATTAGCCTTTTTTTCCCCTTTCAGTTTGAATTGTCCTAGGCTTCCCTTGGTACCCAGGCCCTCAGTTTGTTTTCCTTTTCAGTCTGATGCACAAGGATCCAGTAAAGATTTGCAAATGCTGCTGGAGAGTGTTCATTTACATCAGAACATGCTGTTTGCAACTGATTTTTAAAGACCCACTCTCCTTCTCTACTAATTTTACACTGTGAAATAAAATCGTGCAAAAATAATACATACAATGATTTTGACAGCAAACTAAATAGGGCGCTCTGTAGGAGATGCCATCACTGAGTTTGCCCATTTTGTTTAGCTGAGAAGGAGCAGGGGAACACTTGCTTTAAGAAAAATCACTCTCCAAAGGACAGCAGCTGGGGAAGTGGAGGCTGGTAAGCAGTTGCTGACTGAAGATTCCTAAGCCTGGGAGCACTTACTACAGGCAGTTTTCCCTTTGGAGGGTGCGAAGCTACGTGTGGTACTCTGCCACCCAAAGGGGAAGAGTTTCTTATCCTCCCAAGAGGAACCTTTCCAGTGGCTCACTGTCCCCTGCCAGAAAAAAAGCACATATCTGTCTTCATCTTGCTCCTCTCCTTAAATTGAGAGTGCCTTGCAGTG
>TE_00000041#DNA/DTC
ACTGCAAAACGTGTTCAAATCCCAGTGCAGCTCTCCCTCGGTGACTGATACCTTAACCTTCAAATGCCTACCCTGTCTGATAGGAAAGGGTAAATAGGGAAAATGGAGGAAATGGTATGAACCTACTAACCATTATCTGCAACCCTCCTAAATGGTCAGTGCAAATCTTCACGTGAGACAATCAGTGTACGGACAGGTCCATTGATTCATAGTCTCTTGCAAGCAAAGATACAGGAATATCTTTCTCCTCCTGCAGGTAAGGCTGCCTCCAGCTGGCTGAGTGGCTGAGGGAGGCCAGGCAAGCAGCAAGGTGCCCTGAGAAACAGCCACGAGTTGAAAGGAGCAGGGAGAGATCTCAAAATCCCACCCAGCCTACAGGTTCCCTGCTGAGCTGGTGCAGGAGGAAGGAAAAACATGGTATTGACCCTCAAAAGCTGCTTCCTTGCTTTCTGTGCCTGCCCTCATTTCACTGCCAGGGGTATCTGGAACAGCACATCCAGATGCTTTCCATCAAGTTGTCATTCCCTCCTTGCTCAGCCACCTTCGCTGTTCCCTGACCAAGTCCTCTGCTCCAGGCAGTGCTTTGTGCTGTTTCTTTTTTGCCCCTCTCAGCCTCTCATCAAGGTGTAAATAGCCCTTCCCACTACATGTGAATCTGCAGGACTCTGCTGTTCTCCTGCAGAGCTAAAAATCTTCTGCAGCAAAGCAGCTGCTCTGTAGAATTTATCTGACTAAAAGATGAGACTTCCTGAAATACATCGAAGGGGTAGATCCTCCCAGCTGGTATAAATCCTCATTTACAACATAGATCACAGCTATAGCCAACATGTAAATCACAATGCTCCCTCCTGACTTGAAAATCTATGAATCTATGAAAATTGGCATAATTGCATTGATTTCAGGAGGGCTCCTGTGATTTACACCGGCTGGGGACGCAGCCCGGAGTACGCCCATCCTGTTAGAACAAATTAGGATTCTCTCTGTGGCGCAGCAGTTCAGCATTCAGGCAGGCTGGGTCAGCCACAGCCGTCAGCTCCTCCCAGAGCCCACAGAGGAGCAGGGCTCAGCTCTCCCTGAGCTCTGAGCATGTGGCTTTGCTCCCTGTTAGGCTGTGTTTGAAAAATATTATTGCCCAGTAACGTGGTACAGTGCAGAAATGTAGCAGTTCACTTTGACCAAAGAAAACCTGTGGGGCTTTTCACAAGCTAGCCAGGAAATGCTTTTGCAGTATGCATCCAACACTTCTGCCCATAGACTTCTCTGAAGCCCTCAGTGCCAGGTTCCTTGGCACAGCAAAGGATGCAAGCAGAGCAGCATCAAATCAGATTAACAGCCATTGAGTCTTTCCCTTGTGCAGTGAAGGGATCTTGCTCTCTGCCTACTGCAAAATTAGAAGGAAGTGAGTAAATAGCAAATGGGAAATATGAAGGAGAATTTCAAACAGGTCATTTTGTTCTCCATCCAAGTTTACTTTTAATTTGGCTTACATGGGATTATTTTACAGTAGAATGGCAATTCACCTTAAAGTCTCTGGAATAAGAATTTAAGTCATTAGTCTTACAAAGCACTTATTAAAGCCTTAGTTGACAGTGAAAGTTCTATTTAAGGCTGCACTTGCACTTGACTTAGTTTGTTTCCATTGCTCACAATTTCCTGAAAAAATTACACCTCTGGATTTAATTTTCAGTGCCTGGCCTTTGCTCAGTAGTAAAGTTTGTTGTTTTGAATAGAAACCTATTGATCAAGTGTCTAAGAAAAAGCAGAAAATGAACTTTTTATTATCACATTATATTCAGATTCTTATGTATACGATTTAATCCCAACAGAACCTACAAGTTAAAAATATGTAGTTTGCTTAATTGTCACCCAGGACTGGAGTCAAGGTCAATTGATTTTGGACATGTTCAGTGAACAGTTTCAGCTGTGCTTAGAGTCATGAGAGTGCAGGTCACAACAAATAAATATTGACAGATCTGTGAAAGCACAGAATGTGGCCAAATTCTTCTTTTGACTACACAGTTGTATCTCTCTGGGGATATTGATGTTGCTTTTGCATACTTTCATAATCCAGGCTTAGGAGGACTGTCAGGTTTGGATTTTGTTTTAAATTATCTGGTTATGGCGCTGTGATGGATGTTTAATTTCCCTAAAGACCTGGGTAAATAATAGATCTCATTTTGGTGGCCAACCTGAAACGTGTAGCTCCTGCAGAGTAAACAGTGGAACCACAGTGTTTTGCCCAGCTCTGTTGCAGCAGCCATTTCCAGTCTGAAGTCCCGAGATGGTGTCAGGGATGGGAGTCTGCCACTGGTTTCAGTCACTAGCAAGGAAAAGAGGTGGATGCACTGCACAGAGGGTGTGCACCCTCCCCTTCACTGCTTCTCCCAAATGCTGCTCTTTGGTGGGGAGGGGACGTTTGGTAATCCCCCTCCTTAGCCCCCTGGGCTGTACCGTGCCCATCAGGGAGTTTCTCCCTGTGCTGGGCTGCCCCACACTTCACCCATTGCAGGCCTGTGCTCTAAACTGTCCTGTAAAAAATGGACTTGCTTACGCACCTTGCAGCCTCATCCTGGATTATTTCGAAAGGAAAGTCACACCTGATAAATGGACACATTTACCATGAAAGCTGCCACTGATTGCAGGTTTTATTGGCACTTGCCACGGCTGGCTTCGACACAAGTTTCTGTGAGATAGGTGTGGCCCCGAACACCTCCATCCCACTCATGCCAGACCTGTCCTGGCTTGCTTGCATGAGGAAAAAGAGCTCAAAAACCCTTTGTGGGAAGGATTGCCTGACATAGCTACAAATAGGAAAGAGGGTGCCTTCCGAGGCACAAGGACTCTGTCCTCCTTTTCACCTAGTGGTCAAAAGGATTCCTATGCTGCCTCCCCACATCATTGCCAGGGAAACCCTTTTCCTCTGGCAAATGCCTCTCTGATGTTGAAACTGTGTGTAACATCCCTGCCTTGTCAGAAAACCTGGGTTTGGTGGTTTTTTTACGGCTGGCTTGTCTGGGAGGGTGGTGACTCAAATTATCTCCGCGTGTATGAACGGAAAGAGTGCCTGGCATTTGCCGCTGGCTAGAGTGGCCCTGTGGCTTGACTTCCACTCTCCCAGCGAGCTGGGACCCACCTAACAGACAAGCAGGGCAGGTCCCTGGCCACCTCATGAGTTTCACTGCCAGCTGGCAGGAAGGTGGGCTGGTGCCTGACACTGAGGCAGGTTGTTCTGTTCCTGCTTGGTGGATGTTTTTATTGCAGTG
>TE_00000042#DNA/DTC
ACTGGGATCTGTGGGCACTCTTATTGTGAGATACACCAGCGTGTGGATCGACAGCACATCAGCCAGTGTAATACAGTGCTTGTGTGCCTGCTCTCACACTGGAGATGTGAGAAACAGGACTGGCACAGACATGGGGTGCATTCACTGCAGGTACCACTGGTTTGCAACCAGCTTGTTGTCCTGAGGTAGCCGACACACAGTAGCTCATTGCTCCCCAGAAACCTGTTCCTCTGTTGGATTTCTTATTCAAGGGCTCAGTTTCTATTTAAACCTGGTTTGTAGGGGTTTCATGTACACGTGCAAATTACTGGCTCGTTAAGTCTTGTCCCTACACAGAATTTGTATCACTCTAGTTTAAATCAGACAATAAAACAGTGGAGAGCTCTCTGTAGGTACAGTGTTCAAGTAGATTCCAGGGGTTTATTTGCTTGCCCTGTATGTTTTCAGGTGTAGAATAAGCTCATGTACATATTTCCACCTGTATGTGACTATTTGTAGAAATGGACCATTGTAGATGAACTGCCTCACCATCCTGCCTTTGGAGAAATCGTGGCAGGGAACACCAGAACAATAAGAATGGAGGAGGGGGAGGCAGGCAAAGCAATTTTGAAGTGAAAAGCAGAATGAGAGATGGGATGGGGATTACAGAGATGAAAAGCAGTCCATTAAACCCAGGGGTCTGATCCTGTCCCCTGCTAGGAATTAATAGCAGTCATTATATGTATCTCATGTGAGGGTCTGGCACTGCGTCTGCCTTGCCAAGGATGAATTTGAGGAGGATAACCAGCAGCAAAAGCAGTAGCTCACTGGGCTTCTTTGCTGACCATGCCTTCGATTCCAGTCACTTCATGCACTAATCCAGTCAAATATGTGCTTGTCTGTAGGCAGAGGAGCAGTTTCACTGATTGCAAAGGCGCTGCTCAGTTGTCATAAACGTGAGCATAAGCTTGAGTGCTTTGCTTGCATCATCAGGCTTTCCTAGAGCTGGTTACACAGTCTCTAACCCAGCACCCTGAATGGTACCCTGGCACTGAAGTACAGCCACTGGGAATTAGAACAGAGGGAAATCAGAGACATGCAGGGTGGATGCTTTTTAAGTAAATCGAATAGGTTGAAGGTGAACTTCCTATGTATTAACGTATTGGGAGGATTTACATGTGGGTTGTTCCCCTAAAGTTTCAGGGTAGCTGCTATTCCCTCAACCCACCAAGTCACTAGTGGCACCCAGTGGCTAGAAGGGTTAGTTAAAAGTATACCTTTCTCCTTCATGAGTTCCCTAGCACTGAAGTTAGTGTTTAAATGCAAATACCACTGTCTTGGTATTACAGGTACTAAATCCAGGCATAGCTATTTTTGAGTGAGGTTTCATCTGGAAAGTATCTCCTGAGTAATGATCACAATTCCTGTTCACAGAGGCATTTTAGTCTGCAAGGTAAAATGCTCGGGCTTCTAGTGCAGCACACAGCAGGCTACAAACCGACTGCATTTTGGCGTGGTTGCGGGATAGTTAATGCTTATTTATTCTGTGAGAGCACTAAACCTGCACAAATGAAAATTATGCCTGTTGTAAGAGTTCCAGGACTTTCCTCTAGAGAACACTTCCCAAAATTTGCTGACTTTCAGTACTTACGGAATTTCAAGAGCCAAGTGATCCATAGGAAAGTTAAAACCCAGATAGTAAATGAAACGAGCAATTAACCAAACTGATGAGAGGGAACGCCAAAACTCCATAGCCATCGTTTCTGGATCTTTAGCCTCCACGTGGAGCATATATAATGAAAACATGTGTCTTTTAAAAGACGAGTAAAAACGACCTGGTTCATTCCTGAATGATACATTGAACAGGCTTAAAGTTTGTGCCTGACCCTGTGGGCTATGGGATTCAGGAGGATGAATCATGTGACCTGAGTCTGCAGGGGTTTGTGCATTACATGTTTATGGTGCCAGCAGAGGGAGAGGTTTGTTATCCCCATGCACTCCACTGTCTGTGCTAAAGTAAAGCCCCTTCACCCCATGTTGAGCTCCTCAGCCACCCTTTCCTCCAGCCGGTGGCTTGCAGCAAGTCAGAGCCACTGTGTCCCCACATAACCTCACTGCTATCAGGGTAATGACAATTCCTATCAAAACACACAGCTCTATCTTTACCCCATTTTCTACTCCCCCATCCCTCTGTCTGTCAAAAGCTGCCATAGCAAGAGAGGGAGAAGATGCTAATCTCATCCCTTCTCTGTTTTAGAGACAGGAATCCTATGTGTGGTAGGAGGATAATGCCAGGAGCCTCAGTTATGGGGTTTGCTGTAGCTGCCTGCAGTGGTGCAGGAACAGAGAGGGGCAGCAAAGCCATCTCACCAGGGTCTTGAGGAACGGAGTGGATGTGCAGGAATCCTATCTGCCAAACTCCCCCAGAGCATCCGAACAAAGGCCATGGCAGGCACTGACAGCCAGTCAGTGGAGCCTCTCAGGACCAAGGAACAACCAGCCAGCCAGAGCAGCTTCTTGGGACCAAGGGACACTCACACCCAAGCCCAGGCAGTCCTGCAGCAGCCACTTTTCAGAGGCCAGCTACCAAACATGAGTCAGAGAGCAATGCTCCCGTTCCTCTGACACCAGACAGCTGGTTTTTGTTGGGGTCTCCTGGGCTGGGAACAGCTGGTTTTGCCTGTGGTGTGATGTTTTGTAGGCTGCTATGGCTTCAGGGAAGCACTGATCTAATTTCCCATGCACTACGTGCAGGACATCTTTGGTGTCCAAGAGCTCACTGGAGCAATAGGGAGTGTTCACATCTGTTTTAGTAATTTTGTACATTCCCTGCTATCACAAGGACCTAGACCACCAGTCATACCCTTTTCAGCTGCTTTTTACTGAATATACCACTTATGGCTGCAAGTCATTGACTACAGTTTGTGATGGGTTGCAGAGAAGTATTGGTGATCCCAGTG
>TE_00000043#DNA/DTC
ACTGCAGCAAGGTGCACATTATTGTTTTGGTCTATGGAATCAATAGCTACGAGGGAGGGGGTGGAAGGTGGCTTTTTGATAAAGGGAGTGTTTTTCACAATGGAAAGAAATCGATAATGTGTAATAAGTGGCTGTAGGTGGTTCCCTGCCCTTGCTCCTTTTTGTGCAATATAGGTCTCAGGGCTCTGAAAGGAACTGGAACACAGGGTGAGGTCTTTATCAAACTTTGTATTACTGTGGATAACAGCATCCAAATTTTGCCATATTATGTGAGCAGAGGAGATGTAGAAGCAAAATAGCTTGAGCTTAGTCTAGGTGAGGTCAAAGTGGGGCTGGTAAGCAGAGGGGAAGCCTGGCTTGTGGCCAGATGCAGCCCACCAAACCTTTGTGTGCAGGCAGACAGAGGGATTTCGTATCTGTGGCTGAGAGCCAGCAGATCTTGGAAGCTGCAGGGATTCTGCTGGCAGCAGCAGACAAGGGGCTACTCTGAATGTCCTGGCACCCCAGCGGTGTTCTGATTCCAGGTGAATGAAGCCTGGACCCCTGGAGTTAGCAGAGCTCAGAGCATCCTGTAGCAGCACATTCCTGCTCCTCACTGCCGCTCCATCATCCTGGGTGCATTTTACCTGGCAGTGAGAAACTGTGGCAGGGCTTGCCTCATGGGTGCCACTCCAGTGAGGCTTAAAGGACTCAGAGCTTTCACAGGGGATGGAAAGAATGGGAGGCAAACAGCCTGACACGCCTTTCTCGGGGAACTGGGGGGTTGAATTATACAGGGGCTGGGTATCTCGTGGTCAGAGCTTTTCCTGCAAGATGCAGCACATGTCAGACCAAGGTAGTGCTCACCACCAGGCTGAACTCTGATCCAGAAAAAACACAGAAAATTTCTGAGTTTATGCTGTTGTCACTGAACCAGATAGACACAGAAGTACTTATTGCACTGCAAATGATTTTTGTCACTGCCAGGCTCCACTGACTAAAGAAACAAAACTCTGGAACCACTGGTGTTGGGCCAAATGCCAGGGCTATCTCTGCACCTGTCAGAGAGGTTGTACATCCAGTCTGGGGTAGGATGGTAGCCTGAGAAACAACCCACCACTTCTCTGAGACTGAAGGAGGCAGCAGCAGCATTTCATACCTTATCTCTCTTAAGGCTGGTCAAAGCTGCTGTATTCTTCCATTCTAAGGTGGACCACACTGGTTTAATGCACAGCTTTGTGATTTGGAGACTGTAATTGCAGCACAGTCTGCCTGGTCTCGAGATCATGAACTGGGATAAAGAGAGAATGAGCTAATCTACTCCACTGTCTGTGCATTGCAGCTTCCTTCCTTCTTAAGATTACCAATACTGGTGAAACCCCAGAAAATTATGTCAAGTTCTCATTTAAGTAGCTCCCAATGAACATTTTGAGCATGTACCTGGATAAAACTGCTTGCCAGGCTTCAGAACCTGGAACGGCAATGATCCATCCAGTCTGTGACCACCTGAGCAGCAACAAACCCTTTCCTACCCAGCCCCACACATCTGCCCCCTCGATGGCACCAGCAGGAGGCAACTTCTAGTAAACCAGTGCCTTTCTAGTTCCTCTTTGTTATCCTTCACTAGAACATCTTGCCCCACTCAAGATTCACCTCTTTGCAGTGGTGTTTACATACTTCAGAACCCTATTGTAAGTTATTTTGTCATCCTTCTAGCTGTTGCTTTGTTGAAATTTACATTTTTCTCTTGTATCCCAAGTCAGTTCCTCCAGTTCCAGCTGAACTGAGCTCAATTTGAGTGACCTGCATCAGATACCATTGTAATTATGGCCTCCTCCTCCTCCTGACCCTCTTTGCACACATTTTATCACAGATCAACAACTTTTAGCCTTCCTTTAGCAGCTGAACAACCTGATGAGCTCAGAGTGTGAAAACAGTGTACCTCAGTGTACCTCAGTGAAAGGGGGTCTTGGAAGGAATAAGAAGGATGCAGTATATGGCTTTGGACCCTCTTTGGAGAAAAAGCTAATTGAAAACCAGTGATTGTCAGGCTGTCAAAGAAACTCAATCAGTAACAGGCAAGAAATAATCCTCTTATATAACAGGTCAAATAAGAATATGTCGTCAGGGTGCTTTTAACTTCATTAAAATTTGTCCCTTGATAAGTGACATTTTAATATGCCATCAGGTAATAAAATAATACATGCCTGAAAACTTATGGCCAACCCACACATAATTAATGGCCCTAAATTAACCCTGGATGATAGGGTAGAACCTAATCTTAGATAGAAAATACTCTACTGGACATTTTTCACATGCATATTTCGGAGTTCTGAACTGATGGTTCAATTTGGCAAAATAACTGACAGGGTGACATTAATCTAACCCATAAGATAAACAATAAAGGGAATAAATGCTGGAGTG
>TE_00000044#DNA/DTH
GTCAGAAAACATCATAGAAAAGAGAGTTTTGTCTGCTAAATTTTATTTTAGAATCTTATGCTCAACTTCTGTGCATAAATTTCCTGTGAGACTGTAAAGCCTCGTACCAAAAGGGGCATTGCTCACCCCACGTGCTTCTGAGCTAGTAACTCTGAGTGGCACCTGGCACTGGGATTTCATTCTTTCCAGTAGAATACAACTGGCCTGGTCATCACACCAGCCAGGCAAATATTTTCCAGTTAAAGCATCATTTTGGAAATGATGGTTGAGACAATTACTCTGCTAGCAACCAGTCTAGATTTAGTAGTGACACAATGAAATCCAGTGATAACGCAGCAGTCCAGTTTAAACCAACAGTGGGCTCTTTGACTCAACCTTTTCCTCATATTCCCTCTTCTACCATAATTTCACCCATATCACTGTTGGTACAGACAGGGCTGGAGGCAAAGGCAGCATCCAAGTGCCATGTGAGCAATTCCTGCTGCAGACATTTCTGCACAGCACACTCCTAAAAGAGCCAGGGAATGCTGGTATTTTGCCTACAGCTGGCACTTCGATTTTGTGACTGCCACTAGCAGTATATGGCTTTATAAAAATTATTTCTGACC
>TE_00000045#DNA/DTC
ACTGAAACAAAGGTACTTAATAAAACAATCACTTCAGAAATAATTTTCTTAGAACTGTGGTGAGACACATAGACTATTAACTTGAGTATTTGGATCACTACAAAATACAACAAGCTACCATAAGATCCTGTGCAGCAGGCAGTGGGAGAGGTTTTAAGCTAAGATTAGAAGATGTAAAAGAAGTTTCACAAAGTATGCTGTTACCACCCCCTGTGCAGACCTACTTGTCCTGGATCAAGTTTGGTCCATTTTCAGCCCCCTCCATTGGTGAGTAGCTTAAGCTAAAGAAAGAAGACCCCAAAGAAAAAACACCCCAAAGCAACACTTCATTAGGATAGGGTTGCCTCTACACAAACATACATGCAGCTGTAACATGAAATCCAACAAGTTTAAGTCCTGCTAACAGGGTAACAAGGCAGTGACAGGCACTGAGTATGAGCAACCCTACTGAACCCAGAAGTATCTAGGGGCTTGCATCTACATTCTGTTGCACCGCCAGTGCTGAAGCTCATGCCACCACTTATATTCACTGTAACCTACTTGTGCAATCCAAATTAAAGCATTTGCATTTACATTCATTCACATTACACTCGCATAATTTACATACTTTGCATAAGCAAAGCTCCAGATTACTGCGAAAGCTTTTTTCTAGGTAACCACACAGTGCTTTGAATACTGTTTGAGCTGAAGTAAACTCAAATTTTATTCCAGCATAAGACATAAATGCAGAAGAGGTTCATACAGCACAGAATTATACTATATACAGTGCCTACCTCTGCATTCCAGAATGACCTTCCCCTAAAGACAAGCTTTCCAAGACAAGGCCTTAAAAACCAAGTCTTTACCCATCCACAAGAGCATTTCAACTCAGCAGCTGCAATGGGTTAAGTCTTCCTCTCTAAGAAGCGACTACATCCAATTTTCAGTAGGTTAATGCAAACAACGTTCTCAGACAAACATGTTTGTTTGTGCCACTGTTTTATACAGTACCTTAAACAAACAGAAACCCAGTGTGCCATCTACGTCATTACAGCTGAGATCATTATTCAAACACTAAAACAGCATTGTATTTACCACAGCTGATAATTTTTTTAAGCTCAGAGCAAGTCCTTATAAAGGGAGGTCAGCTTTAACTTTGATAAATCTCAAATTTACAGTGGCCTCATATCTTAACCTACAGGCTGCAGACTCGATTCAGTGATCTTAGACTGTGTCACCTCCAGTGGACCTTCAGCAGATGTTGTAGATAAAGAGCATTTGCTTGGATTTACACATAAATACAGCATCTTCACTAATTCAACTCTATATTTAGTAGCCTAAATATGCTAATTTAGGCTATTAAATAAGAAAATGTAGTATATATTTACTATCTTGATAATAGAATTTCTGCTCTAAAAGTAGAGTAGAAGGCTACCATGCTTCACTAGGTTTCCCACATCCCTCTGTAGCTGAAACATTGGTAGTTCTTATAATTCACCATGTAGACTTTTCTGTCAGCACTGGTAACATGATGGGCCAAGAGGCTGAAATACGAAGTATGTACAGGAGGTGAAGGCTACCATCAGTAGAAAGTTCTGTGATGCAGGTGAAAGACCTGAGCTGGAAAGCTTTTCCCTGTGGAAAAACTGTACTAGAAGTGTGAAGACTACACCATTCACTCCAGTTACTAACTCTCCTAAACCCAAACACTGAAAGAAATAATGACAAACAGATGTCCTGATATATTACAGCCACATTTGCTGAGGGACTTACAGAGGATTTATTACAATACCCAGAATGCAGTTTTTCTTAAATATCTTTAACCAAGATCTAGAATTATCACCAGTGAAGCATGATCCAAGTAGGAACTTGACTGTAGTTACTCATTTTGGATCATTGCAACAATCCCACCTTTAAAATACAGGAATTTGAACATTCAAATAGGCCACATGATATAATCTGGTTAGCAATAATGTAAAACTAAGCTTCACTTAACACTTGTAACAAGCAAACCACATGAGTTCTTCAGCACAAGATTTCCAAATCATAACGTCAGATTTTCTAAAGTGGATAGCACTGCTGGGTAGCCAACTCCAGTGACAAGGGGAAGCTGATTTTCGAGGAGCTCCAAGACAGGAAAGGGAAGAATGGTCTCTCTATTTCAAACCAAACCTTAATAATAACTGATATTTTGCTGTTATTTCCCCCAGCCTCAGCATTCTGTCTCACAAGTGGTATATAATGCACTGTGAAGTAGGTGCAATTTTTAAGATGAAGTCAAGGCCAATAATTTTTAAGAACAATTCGAGGTCCCCACATAAACACTACACAACCTAGAGTAACTACTCACTAGAAATCTTAGAAACAGCTCTTTAAAGAGAATCAAAGTGGAACAAACTGACAGTGTAAAGCACTTGAGTTTTCGATTTACAAAATCAGGTGCCTCCTGAAAAGCAAACCTTTACCTTCATGGCTCTTTCCATCAGTTTGGAATCACAGGATGGCAGTGGAGGCTCATGAGATATTTGTAAGGGTTTTGAGACATCAGTTTCATCAATTTTTATAGTGACCTTATGGACAGATGCAGTCCCCGTTTTCCTGCCAAGTACCTGTTGACTTAAAACAAATGGAATAATTAAATCATGCAACTGGAAGAACAGAAAATATATTTTTCAGTAGCTAAACCTTGATTCTGTGTGTTCTGGTTAAAAACACTGTGTCAGCTGAACTGAAAAAGGCATCTGTTTTAGATGACATTTTAAAGCAGAACTGTTGGTTAACTGTAACTACACGAATTTTAGATGACTGCAAATTCAACACAGTCAGAAGTGTACTTGGATTGCTTTTTAAAATGTTATCTAGTGCGAGTCAAGCAATAAATATAGTAAAAGTCTGACAGAGATCTAATTAATTTTTAGATATCTCTGTAAATGTAAACTAATTTATAACTGTATCCACTCCTCTTCTGTACATTAGAGTGCAACCCTTACTTCTTTACAAATCAAGCAACACATGTAGGTACTTAATTAAAGGAATTTAGGAGTCTCACATCAAAAAGAAAGTACAATTCTGAAAATTATGGCTCAAGCTTGGTAAATATAATCCCTCCTTTTATTTCATTTATTGTTTGTTAACAATCTTTTTGAAATGAACTTACTTCCAAACAGAGAGTGAGAGACACTTCCCTGCATGGTACCGCTCCACTTGCACAAGGTCGCCCCAGCGCTCTCGGATCAGCATTAGTGTTTGTGAATGCAAGACTTCCAGCTGAAGAGCCAGGCAGAAGGAGTCTAATGCATGGAGCTAAGAAAATGTAAGATGTCCAGACAGTCTGTACACTACATAAACCTGTTTCTGTACACTACATCAATCCATTTGTCACCTATGTCAGACAAGATGCTGTCTGAAAACACACTAATGTACTAATCCAGAGATAAACACATATAAACAGCACCAAATATTTCTCAAAGGGGTTTTTTTTGTGGTTTTCTAAACTCTAAACTAGGACAGGCTGTTAAACAAGAGTCACAACAGCCTTGTTTTACAGATTTCTAGTTGTCATCATCTTTAACTGAAAAGATGATTACTAACAAAGAAATTCCACTCTATAGTTACCACTAACCCCACCTCCCACCTTCACCCTAAAACAACATGACTCTTTTGCAGAAACAGTTTCACTGAAATCCATTTCACACTGTCGAGCAATCTGCCCTTTGCAAGTGGAAAATCACTGCACATCCTGCATCTCCTCTCATTATTCACACAGACACAATAGACTTAACACACCCTCATCAACAGCACTTTACTGCAGTTCTGGGTAGCAAGAACTGTCGGCTCCCAGAACTTCCAAGTCAGCTCTGTATTTCATCTCCAAAATTAGCTGCTGCTGCTGCACTGACTTACCACACAACCTGCTGCCTTGAATACCTCACCTTCACCTTTGCTGATTTAGTGTGTAGAATTAAATTTGACATGCAGGCACCTGAGAATTACTGCTTCCAAGGCCATCATTTACTTCAAGGCCACCATAACTTCAGGCCCAGACACTTCCCCCAAGCTTAACAGGGAATCCATCCTTCTTGACTTCCAGCTACTAAGAAGATTGAGGCTACATTAAACACCTCATTCAGAAGCCCCTTTCAGAAGGATACGCAAGCAGTTGTACATGTCCTGAAGTGGCTTTTCATCAGCAAACAGCCGGGACTGGACCAACTGATGGATGAAGTTGATCTGCATGCTGTGAACCAGGGCTCGACCATCTTTTGCAAATGAAAAGTAAGTCATATTAGACATCAGAAAACTAGGTATTTAAAATAATTCAGTAAATTAATAAATTAAAAATGAAAAAGATACAGCTGTACCGAGCAATTTCCATACCAGGTTTTATAACAAAACAACAAAATCCTTGGTTTACTCTGGAAATTTTAGTCATTCTACTAAAGTCACTGTATAGCATTGTTAAGGTATTAAAACCCTGTTAAGCAAGGTCAAAACAGGACAAGTATATATAACTTCATTCTCTTAAGTTGTTATATGCAGAAAACCCAGTATAAACAAGACTTATACAGCGTCAGAGATGAACATCATGTTAAAAACAAAGCGTAAAGGTTTAATTTTTTTCTTACCACCAGTTTCCTTGTCTTCAACCAAAATTTCCAGCTTGAGAAGGCGCCAAGGGATGTCAGGGTCATCACCCATCACTGTCAAGGTGGCCTCAAACTCACCCTCAACTCGGAACTTCACACGGCCATTGGCTAAGGAAGACAAGAATGTTTTATTTCACTCAGTCTCCTAAGATGCCTCAAAATAACAATGTGGTAGCTCCTGGCACTCAAAATGGATTGCTTCCCTACCATTTCTGCTCTGTTGCTTATGTTTCTGTG
>TE_00000046#DNA/DTC
ACTGCCTTTGTGCAGCTGCCTGGCTTTGAATACTTGAGTTCGCCTGTCATTGCCTCTATTGATGTTGTGTCTGTGAATTAAACTCCAGTCAGGAAGAAAAAGCAGAGATGGTCCCCACAGTGAAAATAAATGAACACCACCACCTCCCCCTCAACAAATCAAAATCAAACAAAAAACCCACCCAGAACACCCAACACTTCAAGTTTTATTTTCTCTGCAATATGCTTATCTACCCTAATTGGTATTTTCTGCTGGAGCCACAGCATATTTTACTGGTTTTCTACTTCTAATTCTTAAAGAATTTTTGTTCAGATACTTTTATATTATTTCTTCAGATTTTTTTTTCACATTTCTCCTTTCGCTAATTGCCCATTTACGATTACTTCATGAAGGTTATAATTCAAAATTTTTAAGGATTTCTGATGAACATAATGTCTCCAGTTTTGCAGACATCAGTTAACTACTGGTCTGCTGTTTCCCCTGTTACTTGATTTTTAAGTTAATGTACCTTTTACACTTGGATATAGAGAGCAGGATTTATGACAATTATTTTTCTCTTTATTTTGAAACACTGATGCACTTTTATGTTCCCCTCTCCCTGATGTAATAGGGGGTACTGATTTTCAGCTCTGAAGATAGATTTTAGTATTAGTCCTGTCATGAGATAGTCTACCATGGCTGGGTCACCTTAGTTAAAGGCAATCTGTATGCCTTTGCAAATTAGAAATACAGCATTAATTAGTTCATAATGGAACTGTCATAATGAATATGTGTGATGATGAAATACTGCTAGTACAGATGAAGGTAATGCAAGTGCAGATCTAGATTGTATCTTTTTAATTAAATCTAAACAACAAAACAGCCAACCAAACCCCAAGCAAAACCACGTTCCTATAAACAAAATTGCCGGTTTTTAAGAAAATACTGAGATTTGACAAAATGCAGGTAAAAGTTTGACTTCTTGCCTTGCTTTCAAGTTACTTCTTCCATTTCAAGCTTTTCACTATTACAGGCATTTGGGGCTTATATTTGGAAACTTGCAGTATATAAAGTTGTCTTATACTTTCTTGATCTGAGTGTTGTTGTGTACATAACTGTGTATAAAGGTGGTAGGGAAATGGAGTCATGATTTCCTCTGGAGAGGAAAAAAGCCTAAAAAATAGAAAAACGAAATTCGGGAAAAGATGCTGTGTGACAAAACTGAAGCATCGTCAGCAAAAAGCACTGGATAATTGAGTTATATGCGTGGTATGCTTCTGTTTTCAACTGACTTCTGACTTTGAACTGACGACTTGAAATTAAGAAAAATTGATTTGATTTAGTAGAGTGCAGGTTCTTAATTGTTCAGTAACACTTTGATTATACTGAACAATAAGCACATGTATCTGCACATAATTGTTTGTTGATTTGATTATAGACCTCAGTAGTCTTTGCCTATGCTCAGCTTAGGAGGAGGCATTAACTGGTAGCTGACTCATATACCTCACTGAAAATGTACTGGGTTTGGATTATATTCAGAGTAACAAGTCTTCAAGTACATCCTGTCTTCTGGAGTTAGCATCACTTTTCTGAATGTCTTGTCTAATAAAACTTTTGATTTGCAGAGCATGGTGAATATGATCCTCAAACTGTGAGACCAGGAAGCCGATACAGTCACGTGCAGGAAGTACAGGAGCGACTTAACTTCTTACGGTGAGTTTGAGCTTGAACATCGTTTAACTTCTGTAAGAATACTTCTCATACTTTTTAAAACAAGAAACCCTTTGCATTTCTTTCTCTTCTATAGCTGTAATTTGTTTTGTTAACTCTTCCAAAACTCAGATGCAAATACACACTGAATGTTTTTGTTCTGGTTTGGTTTTTTTTCTGGAGGGCTTTTACGCTACTGTTGGAATATTCAAAAAAAGTTTATTAGGGCCTTTGGAATTCAAGGTTCTGATTCTGCACTTAGATTTGTATGGCTTTTTTCCTCTCTGTGTGCAGAGCCCTACTGACTTGAATACAGTGTGCACTGGATACAGTTACATTCCTATTTGGGTAACTTAGTTTAAAATTTAAAGTATTTCAAGTGGGGATGTGGCCATGTGTCCTTGCTTGTATCACACCAGATTTAAATCCATGATCAGAAACTGACATATACTTTTGTCAGTCACTGACGTTTTGTTGGCAGCAACTGAGCCCTAGAAAGAAAGTGCAATAAAAAAATTATTTGGATTATTTTGGCCAGCTCCTGTTTGAATAAAGTAAGAAAACAAAGGATCTCTGCTCAGCATAGAGCTGCAGAATGTTGGTGCTTTTTAGGATAAGTCTCAGCTTTTTCCTGCTTGGTTTTAACCTTTTTTTAGAGGAGTAAAAATACTTGAACCATCAAGTTCTGAACTATTTTTTCCTTGTTTGCTAAGGGAGATGTTATTTTACTTTTTAAAATTTAACAAGAATTTTCATTAATTAAACTAAAGTGTTAACTGTTTAATGAAATTACACAATACATACGGATAGCACACTTAATTTAGCACTCCTGCATGTTAAGAATTGTAACTTCTTTAGACTTAAGTTCACTATTTGTTAATGTACAGAAATTCATGAAGTCCCACAGATGTCTAATGTAGAATATGTATGTAGCAATTTCTGAAAAGCAGTG
>TE_00000047#DNA/DTC
ACTGTCGAATTGAGGGTAGCCTCTGGTAGTTGCTACCACCTCAGGGGAGAAAAGGATTACGAAGCAATTCAAGAAGATTGGGTGCACCTGCAAGGTGTCTGTAATACTGTAAGTCAGGGATAAGAACCTGAAATCAGGTGCAGGGCAGTATTTGCAGGCCTATGTCCAAAAAAGGACACAGACTTTGTATGCTAAAATTGTGAGTAAGGTTTTAGAAGAGCCCTCTTCTGGAACCAAACAGGTCTAGCATTATGAACTGATTAGAAAGTGCTATATTGACAGACAGTATAATTGTCCTAAGATAAGACAGCCCCAGTGCTCCACTGTATGAGGAAGGAGATATTACTCAGGAGGTGGTGTGGGGTTTTCATTTGGCTGATTTGTTTTGTTTTCTCTGCCCCAGTCGTGAGATCACTGTCAAATGCTGTGTCCAATTCTGATATTAGTGCCTCAGAAAAGATGCTGAAAAATTCAGAATGGCCTCAGAGAAGGGCTCTGAGAGTGACTGGATCTGGAAAGCTGTAGTATCAGTAAGTATATGCTGAGCTTGCACTTCAGTAGAGAAGACTACTGAAGTTGCATACAGATAAATGAAACCAAAGGTTTGTTTTGTTTGTCTTTACAGGAAAAAAAGCCAACTTACCCAGGATTTCCCATACCAAGCAAAAATTCAGTTGTTTTCAGTCCCTGATGTTACCTCAAATGGGAACTGTGGCTTTGTGAAGAAACAGCTGGGGTGGGACGCAGAGGATCAAAGGCCAGGGCTGCATCGCAGTGCAGGCGAGAGGCTCGGGGCAGCTCCTGCAGGTCACTGGCCGGGCATGGCAGGACACCGGGGCCGGCCTGTAGCGATCCTGAACGCAGGACAACTGCTCCCAACACCTGGTGTGGGGCCACACCTGGGCACGAGGGTAGCGGATGGCTGCTCCAGACGTAAGGAAAGGGTTCAGCTGTGTCTTTGTTGCCTTTTCCTCAGCCTTCCTTGCCCAGCTACTGCCATGGCTTGTCTCCAGGTGCTGGGCTGGGAAGAAACAGCGGCACGGGAGGGCTTTGTCAGGGCAGCCCCGTGACAGGGCAGAAGGGCTGAACCACGGCTCTCTTCCTCCCTCTGTGTTCACTCACCCCAAACAAACTGATCAGGGATCCTGTTCACCCTTACAACCCGCAAGGCTGGCTGTAAATCAGTGAGCCTGAGCTGATTTACGAAAGCTTTAAATGTGTAGTAGGCAAGTATTTCCTTGGTGGATTGACTTAGCGGAATTAACCACAAACACAGCTGCCCCTGAAGCGCCTTAGCAAACACTGCGGAGGGTGACAGGCAGCTGTACGCTCCGCGGAAATTACCAGCCACGCGTTCGGCGGAATCAGCAGCGAATCCCAAATCGTGCTGGCCCGACCGGGATCGTGAGGGTACCACCACACCCCGCCACTGCCGCAGCTGTCTCGGAGCTCGCCCAAAACTGGTGTCAGGCGGCTGCCCCGGCTTTCCTCTGGGTGTGCTTTCCCAAAAGCGGCTGCTTCCCGCGGCCGGCGGCTGCTCCACCACGAGGCGGCGGCCCAGGCCGGGCTGTGGGGCGGGGACCGCCCTCCCTGACCGCCCTTTTCCCGCCGGGACCGCCCTTCGCCCTCCAGGACTGGTTGGGCCCTGCCCCTGTCCCTGTCCCTGCTCCTGCTCCTACTCCTACCCCTGTCCCTGCCCGTGCCCTCAGCACGGAACCGCCCGTGGGAGGAGGAGCCGGGCCCGCCTCGCTGCGAGCCCCATGCGGAGCGCGGAGCGCAGAGCGGGAGCGCCCTGTGGGCTCGGTAACTGAGCGGGGCGTGCGTTTCAAAAGATTTAGTCAGATAGTTACTGACCCATAATTATTTTTTTGTAAACTATTTAGAGGATTGAAGATGTCAGATTTTTGAGGCAATAAATACTCTTTTACTATGGTGCCATTAGAATACTGCCTCGGGGAGATGCAAATGTAGAGAGCTAGCTTGTGTAAATTCCTCATGGTAGTGTATTTAGCTGGATTAGTTCCTTTAAACAAATCTCCTTAGGCTTCAGTTTTAAATTAAGGTAGCAAGCAGCCCTGCTGAAGTTGGGGAAATAGACAATTTGGTATGGAAATTTATTGAATCAGGACTAGCCTATATATTCAGTCTCTTTGGAACATCTTTGAAATGTGGGTGGAAAACGCCTATACCTGTTTTACCTTTGGATTTTCCCAGTGTGCCTGTACCCACAGCACAACTCGTCAGCCTGCCAAAATGTGTGAAGAAAAGTAAAGATGCTGCCATGAGATGTGGTTCTGCCTCAGTGTGACCTTAGACATTTGTTGGCTTTAGCAAAGTTCTGCTCAATACAAATGAAGATCTGAAAGGGATAGAGGTATTAATAATTTATTATAAATCTGTTATCAATGGCAAGAAAAGCAAGCTGTCTAAAAATCAAGGCAAGCCATGGTGTTTGTCTAAAAGATTTTATGACTCAAGCTAAGATAGCAACAAAGCACTTTGAAGGTTAATTATGGACCATATGATGGCAGCAACAGGTGAGATGTGGTAATCATGTCATCACCACAGATGCTTTAGAGACTTACGTTTCCAAAGGTCTATATTTAAAAGATGAAGGGAGATGATGCAAAAGCTAGGAAGTGGTGAGAGAGAAAGCATGAAGAAAAACTCACCAAGTGAGCAGTTAGAAGTGACTCTTGAGTCAGTGAAATACCATTCTGCTTGTGTAGCATTGGACATTCCATTTTAGCATTGGACATTCCATTTTAGCATATAAAGGAATTCAGGTGTCAGAATGAGTCTACAAAAAAGAGATTAAACAACTAAACTTCATTCACACTTTCTGTTGCTAAGGAGAATATATGCTGATTTATAGTGACTATTAAAAATTGCCATATTATTTTGATGGCTTATATATGGTTCTAGCCCTTTATTGCTGACCACAAATCTCAATTCCTAAGATAATTTTAAAGTCAGTTTCCCATGAGGAAGGAAGTCTTGTCAGATGTTAGATGGAGCCTGACTAATTAAGAAACTGCTTTCAGGCTCTGCTAGAAGATCAGAGATTGTTCTTGATTTGCATCTTAATAAGAAATCATTGATGGTGTAAAGAGTTCCTTTGGTTATTAAAATATGACCTGAATATTGCAACCTGTTACAGATAAGCACATGTTGATATGCAAGTGGCACAGAGAGGAAAAATTCATTACACTTTTCTATTTTTTTAGTTGTTTCCAGTTCATACCATCTCTGCAAATCAAATTAAAGGACTTTAGCATTCTTATTAAATTTACTGGTCAGGAGCTGAGGAACATTATTAAGTGCTTTCATTTGCTGCTTGAAATATGGCAAGAAGCAAAGATGTGTAAAACACCAGTAAAGAGCAATTTTATGCCTGGTGCTTTCAAGCTCACCTCTTTAAATACTATTTACATGTCATCACTAGTCCCTCTTCATGTTCTTGTTGTCACCTGCAGAAGAGAAGACACATACAGCACAGGCAGAGGGGAATAAATCATAAAAGGGATGAAATTCAAGTGGAGGAGGAGGCAGAGTAATAATGAGATTTTATATAATGCTCTTTATCTTGAGTACTTCTTAAAGCTGAAGTGAACACTAACTGTAAACGAGGTGTTGCTTCCTTCCCTAGCTTAGAAATCCCTAAACTGTAGCACTATTAGGTGTCAGTCAGACTGTGGCATGAATCCCTAATCTGTCTCTGAAGCCCTGTGCATGTGTTACGCACGGAGGGTAATGTTACTAAGAGGTTACTCATATTCTTCTTTCACATGATGTAATTAATACAGAGAAGTGACTTCAAAACCTAACAGCAGCCAGAGTGGAGTAATTGTGGATCATCCCAAATCTCAAAGAATGTGTGAGTGGATGGTGTTAATAGCCTGATTATGTAGCAGCAAGGGTTTAAACATTGATTAGGAGGCACATAATTTTATTCATTAAGGGGCAGCTAGTTTGACAGTG
>TE_00000048#DNA/DTC
ACTGTGAGACCATTAATTATATCTTGGCAGAAACTGAGCCCCTATAATTAGGCTGATGTTTTTGACAGATTATTTTTCACAAAAAAAGTTGACCACAAGTAGTTCCCAATCGACCTAAGAACCTTCCCATCTGAGAACCCCTACGCAAATGTAAAAGATACAGTCCATCTTGCCTCTCTAGTGGGCTTGATATGATTTGGCAGGAACTTACTGAGGAGCATGAAGCCAATTTGTTAGTGGAATGAGCTAAGAAGTGATGAAAGAGCTCTAGGTCTCGGGCTGTGGAAGGCAGTTGGCCACACACTTAGACAAATGGAAAATAAAAGACAATATTGGATGAAATTACAAATATTCCCAAAGGATTCACATGCCCTGGAGTGCTTTGCTTTCAGAGTGCAAGGATAGCCAAATGTCCCTCAGACTCAGCCTTTCACTCCACGACCTTGCAAAAGTTACTTAAGAAAAATATCATGCAGTTCATAAACTTTTTTAAGTAGTTCATAGTTTTTTAAAGCTGGTAAACATGGGGTGTTTGACCCAGTTTGCTCTCAGTAACTGGAGCTTGCTCCTCATGTGCCCAAATGAAGGCCATGTGCCTTGGCTTATATTCTGCTTAGTGAGGTTTAAGCTAGGGGATGGTATTTCACGGCAGGGAGAAGATAAGGACGTGCACAGGGGTATTGAGAGGGACTGAGCTGAAGGGAGCTGGCTCAGGGAGTGCAGCCACGTGCCTGCATTTGGCCAAGAATATTCTTCTTGTCTCACACTCTGAGTCCAGCAGAGCCATCTCCAGCACAGCACCCTGGTGTGGGGCCAACCCTGTTCCTTCCCCATGTGGGGCCCTCCCTCTTCAGGATGAAGGGATATTTGCTGAATTGCTGGACAGTTCCAGAGATTCAAGTTTTCTTTTTTTGCAAGCTTTGGTTTAGATTATCATATTAAAGTATCATTTGTGAGAGAGGATATTTCTATTGGAAAGATGCAGCAGTTTTCTGCAGGATTTTGTCTGTTCTATCCCTATAGACACATGAAATCAAAAGTTAAATTGTTGAAGGGCAGGAAATGTGCTAGAATCATGGTCCAAGGACAATACTCCTATTTAGTGCAAAGTCACTAATGCCTTCTAGTGACTAACTAGAGCTGCCTCAACAACACCAGAGGTTGAAAATGATCCTTGAGATTCAAAACCCCTTTTTCTTATTTCATTTGTTTCATCAAATAAATGTGATAAATAGATAAATGGCTGCTGAAAGTGAACCCTTACATGAAGCAGACTGTGACTTTTTAGCTAGGAGGAAAAAGAAAGTTGGACTGCACAGGGGCTGGGGAGAAAGTCTGGCCTGTAGTATCCACAGAGGAGCAGATGAACAGCTTTTGTGAATGAGGCTAATGATGAAGGGTTTTTAAATGTATATTCCTGTAACTGCTATGAATAATAAACATTTATGTTGGTACAATGCCCTCATATTTCAGCCTGATGAGAATTCCTACAAGGCTCCACTGTGGTAACTTTTACAAACCAATGACAGTCTGTGTTTTCCATTATTCTGGAATACTTGATATATTTCTATTATTCTGGATACCTTGGTATGAGCAATGTGCTTCTGGATGCATCTACAGTCAAGGCTTCTTGTTTCCACAGAGATGAACATTAGGATGTTTGTTAATAGGGATGAATTTCCTTATACCTCAGAGATGTTCAAAACAAGCTTTTTGCATAATTCCTGCCTTTTCTCCTCCCACAGAAATATATTTCCTAAAACTCGTGAAGCTGTGGGCTTGTTTACTTCAAACTCTTTTCTTCCAGAAACCTTTGTTCCTCTTCAGAGTATTTTTACTGCAATACCTACACTAGTGATCTTCAGATGAGCATTCTGAGACAGTGAAGTGTTGTTATCTTCAACTTTCCAAGCAGATAGAATAATGCAGAAAATTAATTCATCTCCCTTAACTTCCGCCATGTGAAAGTCAAGCATCTGCTACACGCTTGTTTTACATGTAGTCCCCATGGAGAGAGATCCCTTCAGAAGGTGATAAATGCTGTCTCTCTCTGAGGCACTTTTCTCAAGAGTGGGACAGTTCATCCTCTGGAGGTGCCTTGGCTCTGGCAATATCAGAATGATGTGAAAGAGCAATGAACAGTACCGGGGTGCCCGAGTTCTTAATTCAGCACCTCTGCCTCCCTGTACAAATACATACGAGAATGAGAACATGAATTGTTCACTCCAACACCGTAGGCTTTTCACAATGAAAGTTTGCAATATTTTATGCTGTTTATTTGATTGTATTCATGCTTATTTCTATATGTGTGTATTAAATTTTATTGTGTATCCAGTTTTACACAGTGGTAACAGCACTCAGCAAATTCCACTGGAATGTTTTCAGGGAGTGACCAAAGCTGGAGCAGATCAAGAACTGTGTATTTTTGCTAGAAGCACTGTTGGTCCAAAGGCTGCTCTGAAGCTCACAGATCAACTCTTATTTTGTTTTCTGTGTGTGCATTATGATTTGCACAACTATCATGCCTTGGTAAAGGTGTGATACAGCTGTTGCTTCAATATGCCAAGACCCTGTGCACATTTACTTGCAGAGTAATGTATGCACAACTATGAGACCTCTTAATTACCATCAGTGTCTGCATGCTGGGAGCATTTCTTATTCCTTTTATGTTTGTAATTCTGTATTTTGAGGTGTGGAAGAACTGCATGCCAGCATCTGTTTCACTATCTGTTGATAGTTAAGAAAAGTTGAATCTTAAACAGTCATGTGCCTAAACTTCTTTCTTTCCTAAAGAAGAGAACCCTATAAAAAGGAGACATTTTTCAATGTATTTCTTTGGTGAACTTAAAGATGTGAAAGATTTCTAAGGCTTGGGGAAAGGCTTGGAAAACAACATGCTACCACTACTGTTCCACTGTTTTATAGATACTCAGGTTTCTGAAGCCCATAAGTATATACATTTTCTCCTTAGGGTAATGAGTTCAAAGTAATGAAATCAGAATTTGCCATAGTTCATAAATACAGACTTCATTACTATTCACTGTTAATGGTACACATTTGAACTTTCCATCCCTATTTCTGTTTATATATTGGGGAAGCAGTGATTTCTGGAGTCCACAGAAGCAAACTTGCAAGCAGGGAGGAAAGATCATAATTTCCAATCTAAGCAGGATGACTTTTCAAAGATGGAACAGACTGGGAAAAAAATGTCACTGAACAGACAGGATCAACAAACTGGCTCCAGAACCTCTGCCAGCTTCAGCCTTGGCTCCCTCAGAGCCCGTGGTTGTGCGTCTTCAGATTAGGAAAGAAGCTAAAATCATAAAGGGGTAATCTCTGCTCTGCAAAATAATTAATGGGCAACCTCTTCCTCTCCATTCACACTGAGTGACCCCTTGCCAAAAGGAGTGGGACTATCTGGGGAGAAAGGTAATTGCTCTAAGTGAGCAACCACTGTAATTTTCCAGCCCTTTCTACACTGCAAAAATAGCCCTGTCTCTACAGTTATATGAATAGATTGCTGGGGTAAAGGGAGCAAGGGTCTGGTTCTGAAGCAGAAGGTGAAGGACCTGAAAGATCTAAGTGCACACACTCCTCACCATCAGCTACATCCAAGTAGAATGAGTCCCGTGGGTCTGTCCTCTATCAAGTGGCCTCACTTCTGTACCCCAGGTCCCACTCCATGCACAGTGGGAGGGTTATGGAGGAGCCTGGCAGTGCATGTCTGCTTCCAAAACACTGCTCCCTGTGGATAAGTCGAGAGACTACTCAGCAGCCACATAAGGATGTTTGCACTGATTGTGATCTGACTAAACAAAATTCTTTGGGGCCTTACCTATGCAAGGCAGTACCTTTTCACAGTG
>TE_00000049#DNA/DTC
ACTACTGCTGTACAAAACCATGCCAGTGGAAATGTTTCTGTTTACAAGGCACGAACAGACAGTTACCACTGCCTGATTACTTTAATTGAGCTTCTGTTTCTCTGTGACACACGGTGTAAGTTAAAAATGAGCCATAACACCGTGTTCAGAATCAACTGTGCTTTATAGAAAACCAGTGGTTAATTTCTGCTGTTTGTGTAAACATACTTGAAACATTCAAACATTATTCAGCAGTTTGTTATCAGAGTCCTTAGGAAATAATGCCAATGATTTTGTCTCTGCATTTTGTAAATCATTCAAATTTCATGCTACACACCTTAACATGATGGTTCAATAGACACCTAGAATTATATATAAGTAAATAGTGGAAATTAAAAGCTGTGTGAAAAATGGAAGGACAAAATCACATTTTGTAACAGATCTCAAGTAATTTGTTTGTGGTTTGGCAGGAGATACGAATTGGATCTGTGGACGTATGCACACTCATTATGCTCTGAGGAGATTACCACATGGAACAGGAGCTATCACTCCATACCTCCCAATGCTAAGGCACCAAAACCCAATTGTTTGGTATGCCAAAGGCACGGGGGAAAAAAATCTACTGCACATGCACAATTTATTTGGTGTATCTCAGAACAAAATGCACAGGGGAGAGATTCACCATGGGCAGGCACAGAGGTCTTCTAGCCCTGATTGGATTACAAACAGCTGACCATTACTCAAGAGCAAAAAGGCTCAAGGCCCCCCGTGCTGCCTGTCCATTTCTGCCAGGCTGCTCACACTCTCAAATCCATACCTGCGCTGAAAGGGGAGCTAGAAACTTCCTAATCATCCAGCTGATTTCAGTCATTTTTCCTTTATGCCTCTACCTGCGCTAAACAAAAGGCAGCCAAGGATTTAAATTAATCATGTGTGACCGAGGGCCTCTGCCTAACACCCCTGGACTGGGTGCAGAGGATGAAGAGTGCTTCTAGGCTCGCTTGTCCAAAAGATACAGGGGTACTGGAAGAATTGCACAGGTTCAGGGGATGCCAGGACTGGACAGTGGAAGAGCCACTAGATTACAATGGATATAAAGGTAGTAATTTATAAAATAACAATAAGACAAGAATAACTAAAATAACAATACAATTGAAATTAACAACAGCTTAGAATAATAAAATACTGCCTGCACCATACGGCACGCCGCCCGAACGATGGGGACTCTACCGAGCCGCTGGGGATGCTCTCGCCCCGGCGGACCCGCTCGGCCCGGGCGGGGGTCGCGCATCCCCCCGCCGCGCTGCCCCGTCCCCGCCCCGCCGGCACCGCCGCCCCGCACCCACCTGAGATGCCGCCCCCGACCACAACCACGTCGCATCTCTCGGCCATGGCGCTGCCCGCTCCGGGCGCTCGGTGCTCCCGCGGCGGCTCCGGCCGGGCTGTGGCGTCCCCGCCCCGCCCTGGCACCGCCCCCGCTGCGGGCCCGGCCGGCAGGGACGGGGCTGCCGGTGCTGGGCACTGGGCCACCGCGAGGGACCGGCGTGCTGCTGGGGCTCTCCTGCCTCCCGCACGGCTCGGGGAGGGAATTTGCTCCTGGTTGAGGAGCGCAGCTCCCAAGGCGCAGCAAACGCGGGGTCTCTGCTTGGGTAGTCTGGAATCCACTTCTGCACCCTCTGCAGCCACTCTGGGCTGCCAGAGGGGACCGGTGGCTGCCGAGGTAGGACTCTGGAAGACCAGCTCGTGTTTTCCTTGTGAGAGCCTCCCGAAATAAGAGTTGGCACCTGGTGCCGTTTGCAGTGTGTGCTGTGTGACAGTGCCATGTGTCAGTGCCCCTCCAGACCGGCCTCCAAGCACAGAGCTGTCTGTGAGAACCCCCAAGAGACTCACCCACAGCACTGGCTCATCCAGAAGCAGCAGTGTCATCAAATTCACCGGGATGCTTTAGGCTGGTCCCCTGCACACCCAGCTGGGCTTTCCATTGCCCAGGTTTTTACCGTGAGGGTGGCACCAGCAGAACTGGCTTTGGGGATGGTCAAAGCATGGAAATGTGTTTGGTCTGGTGTATTTGTACAGATCCCATCCAGCCATCATGTCAGTCATACCTGACCTCCCACACTTGGCAGGCTCAAGGTAGAAGGTTCCCAGCTCCAGGACATCCTCTGAGCCAAAGACACTCGTTCAGTCTCTGTCATTCTCCATTTCCTGGGGCTGTTCATTGGACAAAGCAGGCCATGAGAGTCTGGAGAGGGTTCCCTGTCCCTCCTCCGTAACACCACAAGGGACAGCTTATGGGGTTCAGAGACAGGGGCATTTGGATGGAAGTCACAAATATTGGCTACAATGGGTACAGTCCTGCGTTTTTAGGGAAAATGGGAGGGAAGAAAATTAAAGGACCAGGAAATAGAATAAAATTAAAATACATCTTCTTAGTCTGATTAAAAGAATCTGTCTGATTCAAGGGAGGTTAAATCAAACTCCAAGACCTCTTTTTCCTGAGAGACACAGTTATCAAATTGGCAGAAATAATGGTTGCAGAGACATTTCAAATCCCATATGAAACACTGAAAATTGGGGAAGGCTGTTCCAAAAGCAGAAGTG
>TE_00000050#DNA/DTC
ACTAAAGAGAAAATTACAAACATCCAGCCTTGTGTCACCTATATTTTCCAGGATTTTAAAGGATTATATATTCATATTCTCTCCTGTGAACGAAGAAATTCAGAAGGAAATTGCCATGGAGAAATACAGGCTACAAAACTAGTCAAAAACTCATTTCTGCTGCTTATGAAGAGCCAGCTACCAGAGCTCAAAACTCGTTTCATCTTTGCTCTGCCTCACAGTATTACGGCACAATCAGACAGCTGGCACTTACACACAAAATGCACTCTTCTCAAGGTGATCACTGGTGTTTAAGAAAATTACCTCTGTCCAGTCTGGAAAGGAATCAATTCTCACTTCTTCCAGGCTGTAACATTTTCAGTGTGAATTTAGAGTGGGTAGAGAGTAAAGCGAAAGACCGAGATTACAAATTTCTACTTCCAGAAAGAGCAGCATAGGTATTTTTGCCATCCATAGTTTCATCCCTTGTTACTGCAGTAACTTGGGGGGTTATTCCACCTCGTTTAGCAAACATGGACCACATACTTCTAGCTTTCTCACGACATCAAAACCTGAGTGAGATTGGAACAAGCGCTGGGAACAGCAAGAAACAAAACAGCTCCAGCCACATCTTTAGCATATAAACAATCTGAAGATAGCAAAGTCTTCTTAGTAAGAAAAACTAAAGTCCTCAAGAAGAATTTGTTGCCAGAAAGGCAGCATTAAACCAGTTTGAATGGACTTGTCAGCTTTCAGTTTCAATATACATTCTGAGATTTTGGTATATAGTGTGAGATTACCTTCTGCCCTCTTCAAAGAACTGCAGGAAAACCCTAGTGTGTTAGATAAGACCGTATTTCAAGGAAGAGTCAAGTGCTACATATTTTGGATTAGAATGATAACTACACTGAACATCAGTGTACAGAAGCAGGAAAGAAAATCTGCTTTCAGAGGAAGAAGACAGGCACCTCTGAACTTTAAAGCCAGGAGCAGGAAAAAGAAATCCCACTAGACTTGGACAATATAAAGAGGTGGCAATAACCTGGGGAGATGGCAGTTAGCATGGTATTCTCTGTACATCAGAGGAGATGTACAGCTGAGACGGCTTCTAGTGAGCATCTGCTTCACAACTGAGGTAAGAACTAAAATAAGAAGGCAAAAAATACATGTCCACAACTTCTACATGCAGGATTAAAGAAAACCTAGTGCTCACAGAACTGTCCATGCAGCTGAAACATGACAGCATTTATCCTGATTCAAAGAAAATCTCCATTTACAGTCTTACTTCATGATTATTACAGTTACCTGAGTAAAAAAAGCATCTGTATATGCCCAAGTATATTTAGAAGCTGCTGCTTGGTCTCCACCACGTGTAGTGGAGAGGTTAAACACCAGAGACACTGACCTCTGAAGAGCTTTGTGAAAATTGGCAGCAGGCTTTAATGCCTCGCTGAGGGGAAAGCAAGGAGTCAGCTGTTATCCCTGTTATCCAGGAGCAGCTGCCTGGCCAAGAGCACACAGCTCTGCCCCGGCAGCGGGTCAGGGACAGAGCCTGAGAAATGAGGGGGTGGGAGGGGTGGAGAGCCAGGACAGGAGAGGGATTGCAGGGTGCTGTGAAAAGGCTCAACAGCCAGGCTTGGGAGGTGCCGGGACAGAGAAAAAAAAAGCAGTAGGAAACCAGATTTTACTGGTTTTGTTCCATCTTGAGTAATCTGTTATTTAAGAACGAATACTTAATACTCTGTGCTAAGATTCTGTATTAAGTGAGATGGACGAGCACCAGCTTCCCCCCACTGTACATCAGCCTATTTCCCATTTCAGCAGGGTGTCCACAACACCTCTACGGCTACAGAGTCTTTTTCTCCTCCTCTGAGCCTGCACTAGCAAGTCTGGACAGGTAATATCACACATAAATACATTTTCTCTTGCATTCATAGTACTTCTGGGTGACAGTAATGCCATCAGCTTCCTACTGAAGAGCATTAGCCACGTTTATGCATGGAAAAACTCTGCTTTTAACGAACATATTAAAACAGGCAAACCCCACATTAGAAATACATCATGTTCTTCAAGAGAAATCTAAACTTTTCATTCTCCTAAAAGGCAAATTCTGTGGGCAAGCAATTTGTGCTGAAACTGCAGACTCAAAAATAAATGTCAGCCTCTTTAATG
>TE_00000051#DNA/DTC
ACTGTGGGAAGCATCTTCTCCATCCTTTCTTTGGCATCTTCGGGCAGCTGATTCCTCCTGCCAGCTGGAGGTGGACTGGTTTACCCAAATGCTTTCTGCAGAGGCTGCTCCCCTCAAAAGGTTCAGATTTTTCCATCCCATTTCCTTATTTCCTTTTTTTTCCCTTTGAACAGAGGTCCCTGTGGTGCTCTCCAAGGAAGGAATTAAATGCAGCTGTAGGAGAAGGTACATGAAACACCCTCTGCAGCTTGTGACCTTCCCTCTGCCTGGTCTCATTCCTTCAGCCCTTTTTCATCTCAGGCTGCTCCAGGAAGGAGTAGGATGAGTCTGGGCTGTCAGTCCATACCCTGTCACCCCTACCATGGGCAGACCCCACAGCTCCAATCCCATTGGATGGGGGTAACAAGATCTCACTCCTCTGGGCAGCACAGGATTCAACCAGCCCACAATACCAAGCAGAGAAGTTTGCCTGTTATTTTTACTTCATTTTTATATTATTGGCAGCAATTAAACTATATTATAAAGGAATCATATTTCTTTCTGAAATGCATCAAGCAATACAAAGATGTGGAGACCAAGAGGAGGTGTATGTAGGTACAGCATATGAAGGATTTGTATTCCTTTCCTTTCTTATTCAACCTGTGGATGAGAAACTGCATAGTTCACATATTTACAGAGCTTTGCAAAAGGTTAGCAGTTGCTTCCTCTCTAATATATATTAATGTAGGGAAAACCACCATTTGAAATTGTAGAAACATCAAGAAACCCTTTGGAAAAGTAAATCATAAGCATGCCATTGCTCTTCTCCTACTGACAAGAAAGGATTTGCACTGAGAAATCCTATTAATAGAGATTATTTGCATAAATCTTTTGTGCAGCAGACTCCAAATCATTTGTATTATATACTTCTCCCGTGGTATGTATGTTAAAATTATGTGTTTTTAATATGTTCATGTTGCCACTTACAAATCTACACAGCCATGACTCACCAGTGTCTCGTTTCTCCTGAGGTCAAGTGCAGTCAAGCTTAGAGATCTGTAAATGCCCAAACTTCACTAAACACTCGCCAGTCCTCAGTAATTCCCATTCCAGTAAGTTATCACAACTGTCCCCCACAAAAGCTTTCCAGCATCTCCCACTCCCATTACAATCCTAGGATGTGAGTTATTACCCCAGTCTGGGTGCCCTGAGAACTTTTTAATAGTACTAATTGCCTTATTATCCACTCCAGTGCGAGAGTAAAACCTTTTGACATTTTCCTTCCTTCCCTGAGGAAAACAAATCCCAGTTCCTGGGATATTGCCTTCTGCTGCCTTTGTGATTACTGGGGCGAGGAATTCCTTTAGGCCCTTTGCCTTATCAGCCTCATCTGTCACCAACTTTCCATTCCCATCTCTCTTGGTGCTCCCTAATCACTTTGCATCTTGTGTTACTCTGTGTTATTTTTTTTCCTCTTCCCTTTTTACTTGCAGTGTCAATCTTCATCACATATTCTATTCCTTATTTTCTATTGATGTATTTTTTTTACATCAAGCTCTGTGATACTTACCTTGCCCCAGTTTACTATTTTTAAATTAGTGTAGGAGTGCCTATTGGAAAAAAAAAGACAGAAATGCATTTTTCCAGCTGTTCCATATTTAAGAATTTGCTGCAACAGCTCCAAGCAAACCACACACGTACACAAATTCCTGTGTGTCAGCTACCAGAGGATCTTAATTTTCTAAAAGCGGCAGGTCTCTAACCTTTTCAATGCTGATATAAGTGAAAACCTGGTATTAATTGCAGTGCCACACCCCCCCTCAGCATCTATTTTTCCTGCTCAGAGTGAACAGAAAGAAGAGAGCAGCCACAGAGAGCATTTCTGTTGCATATTCAGACATGAAAGAGCACAAGGCTAAATCCAGAAGGATGGAGGAGCTGGGTGGGATAATAACACCTGATGTTCACAGGAGGGGAGCACTGGAGTTTTCTGCTCACAGCAGGATGGTTGGGCATCAACCAGCGCTGCAAGGTCAACTTTGTTCAGCTAAATCCTGTAAAACTCCTGCATTTACAGTAAGGCAGATTTGCCGCAGAACATTGACATAAGCAGGATATAGGGCACCCAGCTTGACATCCACGTTCAGACAGACAAATTCCTCTTCTTGTGCCTTACCCCTAACTCCCCCACAGTG
>TE_00000052#DNA/DTC
ACTGTGAAAATGGTAGATAAACTGTAAGATAAATAAGACAAAGCAGTTAGATTTAGAGTAATTAATTTTTGAAAAGCCACCTGTTCAACATAAATTTTTGCCATCAGCAGATCATGCTATTTAGTATTAATAAATTAGGGCTTTGAATTAATTCAGATTTTTCTTCACTTGTTGACAACATGAGTGTAAGCTGATGCCCTAACGTACAGAACTGCACACAGAGCTTATGTTAAGGTTGAGTAGAATAATTGTATTTTCCATTTCATTCATGCAACAAAGTTATGTATAGTGTGGTGCTAAGGACATTGTGTATCATTAAAGTATTGCATACAGTTTCTAAAGGACAAAAATCTAATGTAGGTAAAAACTTACTTGTTAGCAATTCTGAATTTTAATCACTTTGAGTGCCTTTCTTCCCCCTTTTCTGTGATTTCTTGGGTAAAAGAGCAGAGGGATGTGGGTTGTTGGTGTTTAGGTGTGACAAGATCACAATCAACTTTGAGATTATAGCCAGCCATTTACAATAGGTGTTCTTCTTTGAAGACTTTAATCCTCCACAGAGCTCTAGCAGATTGCCAGGAGAATCCTCTTTCAGAGTGAAATGCTAATCTGTCTTCCTGCTGCATTTATTCCATCTGTTTATGGTCATAGGGGACACAGATCTTTATATTTCTAGCAGGCAGAGGAGACCTCAAGACTTTTTAAGGTGGTTTAGTTACCCTGCTTCATCCATGAACTGAGTTTTTTTCCAACACCACCATTTTAGATATTCAGAGATTTTAACAAGAGGGAAGTACATAGTCCTCCTAGAAGGAAGGGGTAAGAAGTGCTTGAGTTTTTTTCACGTCTCATATAAACAGGGATAATAAAAAAGGCAAGTGGGAATGAGATCAGCTTTAGAATTCTTGTTCATATACTTTACACTATTTTTAAAGTTTTCCAGCTTTCATGAAAAGATGTGTTGGATTGGCTCCAAGACACATAATGCAGCTCACTGTAATTTAATATTGTACACATTTTTATATACTAGAACAGCATTGCAGCATTATTTTAAGTACAAATCTTAGCTGTTACATTATTTTATGTTGGGGATTTTGTTTTACTGTTCATGTAAGAATTAAAAGTCCTCAACATATATACAAGTGTTGCAATAGTGTTGTCAGACCAAACCTATTTCACACAATTATTATAGTAAGGTGTGCCATAAGGGATCACCTCCATAAGTTGAGTCGAGCACAGTAAAACAGATCTTATGGATTTGAAATTTTGATACTCCCTTCTTTTACACCATTTGTCATGAAGCAGTAACTGGTTGGTTCATTTTCACTGTTGTTTCCCTGTTTCTGAGTTAGAGTAGAAAACCAGTAGAATGAGATATTCACATAACTTGAGTAATTTCATGCCCTCTGTAGTTGTCTCTTAGATTGTACATTAAAGAATTTCAGTAGTTAATCCAAGGCTACCCTTCATTGCTGTGCAATACCTGCACCCAGCTGTAGTGGCTTGGATACCAGATTTTCTCTTCACTTCAGTGAGGATTCTGAGCCTGACTGGTTTATCATCTGGTGATTCCACTGACTTCCATCAAGATGAAAAGATGGAGCCCAGGCTCTGACATTGTGTCCTGAACACCCTGTGGTTCCCAGTGTACCAACTGTGGTGCTCCAAGGCCAGCCTGCAGCGTTTGCAGTGGTGTTGCAAATTGCTGGACAGCGTCAGTGAGAAAGCCACTGGGTTCCTCAGAAACACCTGACAGGAGACAGAGGTCACTCACCTCTCTTGCTCCATTTGGGCTCTTTGCCCTGAGGCTACTCAGTCTAGGGATTCCTTACCAGCTGTAGAAGTTGAGTGTTCCAGAAAACTCAATCCTTTAGCATTGACCCTGAAAAAAGCCAAAGACCTTCAAGAGATGATCCAGACTCTTTTCCTCACCTCCATCATGAGTAAAGACTGCCTGGGGAAAATCCATCGTCCCTGAGTGGAACTCCCTGACCCTTCTACTCCCTGATCCTTCTCAAAGCAGAAGCACTGTCATAATCTGTTCAACCTCTAGTTATAAAGATATCTAGAACCACCATCTCTGCTTCTGACTGGGTTGCTCCACACAAAAAGTCAAGTGTGTAGTGGGATGTGTAGGAATGAACACTGCCAAGTGGAGACCTCTAAGAATTTAAACACACAGTCTGTAGATACTGCTTTGTCAAATATTTCTCAGGTTTCCAGTGGCTGGGTCTATATATATGTATTTTTCAGGTATATAAAATGGGAATGTACATGTAGAGTACATGTGCTCCTAGTAATTAACCAGTAATGAAGCGGGCAGTTAACTTTCTTTTTGTCATCATATCTTGCTGTGATTGTGCAGCAAACTAGTCTTGGACTGATGAAAACTCTGCTAATGCTAGGAAAAAAAACTACTCCCAGCTGCTGTTCTAGAGAAATGTTTAAAGACTTTGCTGCTCAAAATATTTTGCCATTCAACTGTTGCAGTCCTGTGGACAGAAGAGTTGTAGCTAAAGACTCTAAAAGTGTTTCATAAACTACAGTGTCCTGACTACTGCTGTGTATGTACATTTTGTTTATGTTCAAACTGTGATTCTGAGTTTCACATAGAAATTTGTCCATCATAGCCTCACATCACTTTCAGAAGTGAGGCTGTGAAGTGATGTGAGGCTTAGAATAGGTGGTCAGAAAATTGAAAGAGGGTAAGAATAAGAAAAAGAAAGTTTCACTCCAGCTGCATCAGGTGACATATTAGAATAATGTTGGGTTCTTTCATTTTGTACAGTCATTCTGATTTTCATGGGTTTTGTTTGAAACGAACAAAAGTGATAACTTCTGAATAGTTAAATTGATGCTCTTTTATTACATTCTTTTGCCTAGTAAAAAGCTGATTTTATTCACAGTCTATTCAAGCAAAACCATCCAATAAAAGTCTTATGAGAATTCACTAAATGTTTAATATAATCATCTATTAATTATTATTCACCTGGTTTCTTCACTTTCATAATGGTAGGCATTGTTGTATAGATTAGTGGGTGGGACAATAGCTGCAGTATTGATTCTGGCAGTCTTGATTTGGAGATGTCATTTTTATTTTTCCTGAATTGCTGTAGCAGTGCTGTGTAAAATAAAAGTCCAGAGGTGCTCTTCATCCTCTGTAGTGCCTGTTTTCCAGTCCTGCTTTCCCATTTTGTTGAGAGTTAGAATAGCCTTTCCTGCCTGTTAAGAGAAATGCCCTCATTCTTGGAGAAGATCCTTATTTAATTTTAATAAATTCTAGTAGACTCAGCCAGAGTTCTGTCTCACCATGCAGGTGTCAGTATCATCAGAGAACAAAAGGAAAGTTGTCTCTTGCAGAATTCAGATGACTGTCATTTATTTCCACAGTG
>TE_00000053#DNA/DTC
ACTGCTGTTTTTTTAGCACTTGGAACAGCTGCGTGCAAACCGAAATAATCTAAATCCAGCACAGAAACTTATGCTGGAACAGCTGGAGAGTCAGTTTGTCTTGATGCAGCAACACCAGCAGGTGAGAACAAAAATACTTTTCTTATCTACAACACTCTTGTCAGTAATGGAGTCTGTTGTGTTTCTAGAATTCTAAAGAATTTCTGTTGTGTAGAGTTCACATGCCCTTTGCTGCGTTACGTTAATTCATTTTTTTTGGATAAAGGATAGTTGTGGATTAGTTGTTGAAATGTAATGAGTTCAGTTGTGTTTTATTATAGGGCAGCTGGTTAATGTAAAAGTTTTCAAGCCACACTTTCAAAGTAAAGTGAGTGGACACATCTACAAGCAGTCTTGCTTGAAAATACTTGGCTGTAATAAATAGTATTGCAGCTTTTCTCTCGTCCTGTCATTGTTCACTTCTCTCTCCCTGTCTGTCCAGCATCAGCAGTAAAACACTCAAACTGAAGGGCCAAGAAAAAAAAGTGTGCTGATAGCTTTACTTAAAATTTACTCAGTATTTTTATGAGCCAGTCATCTTGGTTCTCAAAAGCAACTGTAAAGATCTTAAAATGAGGATAAAATTGGAACTGACCAGTGCAATAAAGTACACAAACCTTGTATGATCCTTCTTTTCTCAGTTCCACAGCCAATGTTGTTGTGCTTTGTTCATGTTCCATTAGATGAGACAAACAGGAGTTGCACAGGTACGATCTACTGGAATTCCTAACGGGCCAACAGCTGATTCATCACTGCCTACAAACTCTGTCTCTGGCCAGCAGCCGCAGGTTGCTCTGACCAGAGTGCCTAATGTCGCTCAGCGTGGAATCCGTCCCGCCTGCCCCGGGCAGCCTATGGCTAATGGACCCTTTCCAGCAGGCCCCATTCCCTGCAGCACAGCAAGAACGCTGGGTAGTACAGACACTATTTTGATAGGCAATAATCACATAACAGAAAGTGGAAGTAATGGAAACGTGCCTTACCTGCAGCGAAACGCACTCTCTCTACCTCATAACCGCACAAACCTGACCAGCAGCGCAGAGGAGCCGTGGAAAAACCAACTATCCAACTCCACTCAGGTACAGCTTCAGTTTGCTCATAGAGTGCGCTCAGGAGCCTTCCTGGGCAAGTCACTGTTGGAAGGCTCTCATTTGTAAAAGCACATTTTCCCTAGAGTTGATAGCATAGATTCAGATAAAACATAGGTTAAACCTGCATGGTACTTAATATTGTTAAAAATCTGTGTATTAGGTGAACTCCTTTCAGGATAAAGGAAATGATCATAAATCAAAGAGGGCAGTTCCATAGTGCTCAGCTGCCCAACTTCACAGAAAAGTTTTTTAAAAAGGAATACTTGTACATCTTTTTGTTGCTTCTTTAATGTGAAACGTTGTGATTTTGTTTTTCATGTAGGAGGAATGTGCATATTTCATGGGAAACTGAATGTTGTAGTTATTTTTGACATTACATTGTTGCCATGATGTAATCATTACCATATCTTGTTTCCATGTGATCTTTAAAATTAATATCTAGCACTCAGCACCACAGTGTTACTTCCAGAAAAATATTATAATGCCAGTAAGAATCCATAGGGATTAAAGTGTGTGAGGGTGTTTCGTGTATGTGTTAGAACTTGAAGATGGAGCTTTTTTTTCAATTCCAGCCTGAATGTCTTTCTTCCAAGACAAACCTTGTGGATGTAATGAAGAGTTCTATAGGAAAATACCATAATGGTTTAATTCACTTTTATCAGATGGGTTATACAGTTGATACAATACTGTTTTCTTCCTCAAAACTGCGAGCATTTCTTGTTTAATTAATATTGCATGTTACTTTAATGCTGAAGAATTGTCAGTGGGCTTACATACACAGATACTTAACTGCACATACACTGCAACAGAGGCTGAGATAACAAATGTGAGTGTTGTAATTACATCACATGCTACAGAATTCATGGTGAGAATTTCTTGTGGTTGCTAAGTTTGCTGTTCATGTGACATTTGCCATGTTAGCATGATGGCTGTAATTCTGTGGAATTTGGGAGCATAGTCTGGTGGGAGTTTTGTTGTTGTTGTTGTTTTGGTGTAGAAATGTTGCTGCATCTCTCTTGCTTTACTTCTGTCTGGTTTTTCCACTTAGTTTATACTGGGGGGGTTTGTGAAGCCAGTGGAGGGCTTTTTTAATACTCAGATGCTCACTGTGACTGTTTCAATTGAGATTAAATTCTAATTTCATTCCTTCCTTCGTAGGGGCTTCACAAAGGTCAGAGTTCACATTTGGCAGGTCCTAATGGTGAACGACCTCTCTCTTCCACTGGGCCTTCCCAGCATCTCCAGGCAGCTGGCACTGGTATTCAGAATCAGAATGGACATCCTGCCACGCCTAGCAATTCAGTGACACAGGGGGCTGCTCTCAATCACCTCTCCTCTCACACTGCTACCTCAGGTGGACAACAAGGCATTACCTTAACCAAAGAGAGCAAGCCTTCAGGAAACACATCAGCAGTGCCTGAAACAAGCAGGCATTCTGGAGAGACACCAAACAGCACTG
>TE_00000054#DNA/DTC
ACTGGAAAATCTTGTGTAAAACATGATTATTCAAAACTAAAACAGTGTTACAATTTTCAGAAGTTTCCTCTAAATAAGCAGTACCGTTTTGAAACATGGCAGGGGGATGTGCAGCCTGTGCACCTCACTGCCTCTTGCTTAAATTAGAATTCACTTTTGTATTTTCTCTGTATGAAAGAAGTTGTGCACTGTTGTGCTATTGTCCATAAAGTGGGCAAGTAATAAATGGCAGTAGGAGCTGGCTCTTTTTCATGGATATGATGTTTCTGGAAAGGCAAGGAAAGCTTGTTGGTGCCATTTCTTGTGCCTGTTGCATCAAGGTTTCAGCAGAGTTTCCGAGTCTGTAACATTCTCCACAGGTACCAAATGAACTCTTGATTTAAAGAACTATTTATCAGTAATTAAGCTCCATAGAGGAATTAAGAAATCACGTATACAGGTGTGACATGCGTAATGCAGTTTGTAATTAACAAAAACATTTTGCTTATAATAGGTGTAGCAGCCGTTCTAAAAGACAAGTGAAAACCAGACTAGGAGGAAACTTCATCACCATTGGGATCCTCCAAACTGGATCCTTTCCAAAATAAAATCTCAGTTACAAGTAAATATAAAAATGGATTCTTTTCAACAATTTTCTTTTGCATTGGCTCGTGGCTAAGGAGTCATTTAAACATGCAAAAATGTAATTGTAGGTTTGGGAGTTTGTAATGAAATGTTTAACTCAGTAGTTGTTACCCTGAAATCAGCTATGTAAGCATCAGCTTTGCAGTCATTGATATATACCATTTATTAGGAAACTGAGCTCTTTGCATGCTAAAATTGATTTGTGCTATTAATGTCAAGACTTAGGTTTTCTGTGAGGTTATGTTTCAGTTGTGTCCAGTTAATGATCAATGGCAACATTCCTTTAAAACACTTCTGTCAGATATTAGGAAGAAACTATATCTTTTCATTGCTCTTGATCTATAGAATTCTAAAAGTTGGAAGTAAATGGAATTTACTAACTTCTACTCATTTAGAAAGCAGGTGGTTACCAGTGGAGTCAAAATTGTTTGATTGCCTTACTTGATTTATATTCTCTTATTTTTCATTAAAATCAACTCAGGTACCTGAGCCATCTGTCTGCTTAATAACAAAAGAAGAGTGTGTGAGAAAACAGTTTAAAATCTGATTTCTGAAAGAAAAACTACTTGGATCTGCATAAAAGCTCTGAGCACAGAACAGTGCAGATCGCTGGATTTAAATGACAGAAAAATGAGAATTTGCAAAGGCTTGTCTGGAAGAGTAGCCTTGAGCCTACTGTATTAATACCAAAACTGATGTGCCTTGATGATACCTAAATGTCTCAGAATTATAAGTCATCTCTTTAATAGATTTTTCTTCAGGATGGAGAACAGGCTGTTTGTTCATGTGAATTTTACAGATTTGGACCTAAAAGGATATATTGTCAATGCAAATGCTAATTTTTATTCATGTTGCATTAATCGTCAGTTTTAGTACTTTTTATATAGACTTCAACTATATAAATAGTGTAGCACTTGATAGCAGGTCTCTTATAGAGCATTCTAGCAAATTTTCCTGTG
>TE_00000055#DNA/DTC
ACTGGGCTCAAGAGAGACCTGATAAGCAGTTTCCTGGTTTGCTTTGGGCCCTGGCTTCCATTTTATCAAAGGTTTCGTAAGAGTTTACAACTTTCTTTGTGAGCAACACAGACTTCATACAACCAAAATCTGAATCAAAGGCAGCATGTGACTTTCATTTTTACTTTGGAATTATTATTATTTTCAATATAGAGTGCACAACCACCTCAATTATCAGGAACACTAAGAACCATCCAGATAAAAACTAACAAGTACAATCAACTGTTTGTAGGGCATTAGAGAATAATTACAGTGCCTGACGCCCTTCCCCCCCAAAAAAAAGAGAAATACAGCAAGTGTAATGGACAACAAAAAGGAAAATTTTAAAAAAAAGGTACGCATGGAGGAGCTTTATAATACTGAAATATACAACCTGTTTTCTCTGAGGATCTTGTATTAGAAAAATAGAACTGAAACAGTTTCCAAATAACTGATTCCATAAAAAAAACCCCACACACCAGTGTCCACTTTCTAAGATAACACTGGAGTTAATAATTGCTTGGGAAATATGCTATGGCTGGTGCATCCCCTTAACTACTTAAGACCATACACTATGGCTTAAAGTATGATTTTAAATAGGTATGGAAGTCTAACCCTCTGACTATGTTACTAGTGAAGTTCAGTTCCATAGTGCCTGGTAACAAATTATTTTTAGAGAAAAAAATCAAACCTTACTGTCATCTGTGCTGACCCAAACCTCCTTTAACATCTGACTGCTAGTGGTTCACCTTCATTACCTGACTATATTAATTACCAGATAAAGAGAAAATCAAGATTTTTTTTTATCCATTTTTTCCTTCATTATAATATTCCATTATAGAAAATTAAAATCAAGAAATTACTCTAAGAAGTCTGTTTTGCTATTGTTGAACAAATAGGAAAACTGAAGGCCATTCAAGGGAATCATCAAAATAACTGAGCTAATGACAGGACTGATTCTTCTCCCATTCTTGACAGAGATGAGTGTCTTAGGTGGGGTAAATAATTAACCCCTTCTTTGAAACAGGCTCTGTTGCCTTACTTTTTTAATTTACAAAAACTCTATATAATGTCTTTTTGCATGATTCTTCTTTTTATTTCAGTAAGATCTTTGATTTTACTGTTTTTTTCCCTAAACAGAAGAACATTTTAGTCTCATTTTTTTAATCCAGCTCTTAGCTTAATAGGCAAGTACGGAAAACTTTATGGGACAATCTGAGCTTTAGTAGGAAACAGACACTTCTCCATGAAACCCTTAAAAATGGGTTTAGCTGGTATTGTCTTTTCATGTATTTTTATCTTAGTACCACTGGGGGAAAAAAGTGACCTACTAAAACCTCTAGAAAAAACAGATCTGACAGTAACATATAGAATGGGTATATTCAAAGGCCAGCTTTGACTTAGGAAGGCCAGTCTGCTTTGTTTCCCTCGTCAGTCTTAGCCAGTGTGGACAGAGAAAACCTCCTCTACAGGGTAATTCAGAGTAGAAACCAGCTTGGGGTGCTCCTTATCACCCACTGGGAAAGCTGGTTTATTGTACCAATCCCAGGAACCCCAAGGAGACAAATATTCCCGAGTCAAACTTTGTGTCCCCTGCAACATCCATTCCTGTGACTCCTTGTAGGGTGCAGCACAGTGTTTGTGCTGATTCTGTACCTCGTGGTTAGCTGTGTTCACACCAAGATTTACCAGTGGGAGACTCTTCTTTAATTTCATTTGTTACTGGGTTGGAAGGCTCCACAATCTTGGTTTCATACCTTCTAAATACTTTTAATACTTAAGTGCCATTCTCATGTCTAATGGTCAAGTTCTTGCTTATTTTTAACAACCTGTTTTCTCCAAGTTCTTATTCAGTTCAAGTCTAACATAGCTTTAGTCATTGTGCTTTAGTCATTGTGCATTTGGATAAGTAATGAACCTAGGGGTAACCTCACCATATTTATAGGAAAGGAGATTTCATCTTCCACATTCAAAACTTGTATTTTTCATTTTATTATATGGATAAGCATTCTATCCTGAAGCAAAATTTCCCAGTTGGTTTTTGCACGTAGGTTTTTAATTCAGTCCATCTGAGGATAAACTGCAAGGGATAACAAATGTCCAACTTATTTTGAACAAGGGCAGAATTAAAGCTGAATATTGATACTTCAGAACAAAGAATCTTAACTCCCTTGTGTAGGCATTAAACTCCACATATAAAGACTGGTACAGTCTTCAAAGAAAACAGAACTGTTTTTTCTTTGGGAAGTTATTGGGCCCAAGAAAAAATAAAATCTGTCCTTCTCAACATGTTTTCCTCCCCAATATTTCTGTTATGCATCTGGAGTGGCATATGGTCAGCATTTTCTGTAGGGGACTGCAATTTGTCTTCGTTTTACATATTAATAACCACATTCAGTCAGGCCAAAGATACAGCTATCCCCATATTGTGTCTTTAGCAAAGGCTGAGAGCTGAGGGCTGGGAAGAGCACCAGGACAAGAAAAGCTTACAGGGATGGACTTTGGGATCCCTCTGCAGCCTTCAGGGACTGGGCTCTGTGTCCTTCTAAGCAAGAGTTGATGCTTTTGCACTGACAGTCCACACCCAGATAATCCTGCAGTATGTGCAGTGGCTCACAGTTAAACTATGCACTATGAAAAAAATACCACCTCTTACTTCTTCTGAATCTGTCACTTGATAATTTTATTTGATCCCCTCTGGGTCTTGTACTACAAGAGACACTTAATGAACATTCCTTGTTCATTTTTTTCCATTACACTCCTATATAGATTTTTATCATTTTCATCTTTAGCTGTTTCTTTGCCAGGCTAAAGATTCTCAATCTATTTAATTGCTCTTTATCATCACTGCCACCCATTTCTAGTTCTGTTCTCTCTCCTTTTTTCCCCCCTCATCCTTCCTTTAAACCCAGGGATCAGAACAGCACCCAGAGGTCAAGACAGAAGCACAGGCAGTTTATAAACTGGCACAGCAGACTTCTGCTCTGTGAGCAGAAATTTCTCTGAGAGAAAATGACCAGTCCCAAATACTTGATCAATTCCTGGATTTGGCATGATAAATTCTCTACAACATTGCTTCTTTCTGTGCTAATAATGTCAATAATGGCAGGATTGTTCTCCTCCACATGCATTACTTCATAGCACCAGCAGTGAGCTTCATCCCCAGTTACTAAGCATCACAAGATCCCTCTTGGGTTCTTCATAACTGGCTTTCCTTTATGCTACTCTCATTAACTTAGAATCATTCTGCATTCTCCCTTCCAGATTACCAATGCATTATGGTGTTTAACTCAGCACAGATCCATGAGTAACTTTACTGGTGACCTCCATCCCCTCTGTTAAACAGGTCATTTATTCATCTTTTGGCCAACTATCAGTCTAGGACAAAAAAATTCCTCTTATGTCAGAGCAGTTTCATTTTGCTCAGCACCTTTGGTGAGTCGTTTTCACAAGACTCCCTGAAACCCCAGTGTACTGCATCAGCTAAATCACACTTACTCACAACCTCAACAGTGCCTTCAAAGAACTCCACCAGACCTGTGAGACTGTTCTGACTCTTTCCTGGTACATCAAATTATCCATGAATGCTTTAGTTTTCTTCTCCCCTGTATTTACCAGAAAACTGGCTGGTATGAACGCCAGTCATACTTGTCCTGTTATTTCACAGGCTTTCTGGAAGCCTTTTAAAAAGCTGGCATCACCTTTGGCACCCCCAGCTTCAATGCTACTGTGAACACGGTTGTCTCATACGCCTTTAGCTACAGGTGCAATGTTCTTTGAGCTCTTTTAGAACTTAATTATCTATTGAACCACTGTCCTTCCCATTTCTGATGATTTTGAAAGAACTTATGATGAGCTTCTTTGCCTTTTACAAATCACATATCAGGCTTTAACTCGTTTTACTGTACATTTCATGTTTATTTTGCACAAATTTCACCTTTTTAAAATTTTTGGACATGTTTGCAGAGTATCTTTCTGTTCCTTACAGCTTGCTCAACCATGCTAAATATTCCTTAGAACTTTTTTAGGGAGCCAGAGAAGCAGTTTTTAGGGAATATGCATTTTTTTCTGAGCCTCTCCACAATGGCTGCAAGCATCTTATTCTCTTGACAGTTCCTCTTACCAGGCTGTCCATAGGAACTCTAATCAGTGTCCTGCTTGCTGTCTTCTCTATGGCAGACCTGGACTGTCAATAACTCACTGTAGAACTAAGCCATCAATCCCTCCATTTTATCTTCCAGTCTTCTAACATTTGCATAGAAACACTTCTATTTTGGTCTGCCTGCCTGTCCTTCTGTGCTCTTGTCTAAATAGGACCTAATTTTTCCAGCAGTTCTTCACTGTTTTCTACTTCTGTCCCATGTACTTCAGCCACTGACAGTGTCACCTTGACCTGTGTGCCTTTCCTGCTTGTCCTCATACAGAACATTGGGGTTACACTGCAGACTGATGCTGCGTAGCTATTTATGCTAAACCTTTTATCTAGCAACTCATGTATTGTTTCCAGCACTGTTCTGGTAGCCTTTGTATCACCAGCACTTCTCCACCATGAAAAGAAAGCCTAGACTCCTTTTGCTGTAAGCCACCTTGGCACATAGCTGGAAAGGTACCCTGTGCTCCCTTTCAGCACTGGTTGCACTCCACAGCAGGAGGTGTCCCTCCATTACCTGGAACCAACACCCTGCAATGACATTTTTAGAGCAAAGGGATACTTGGACATCACCTGAACTCAAGGTCTCATCTACAGGATGTAATTTCAGGGTCATTTCTCCTCTGCAGGATTTATGTCCTGCTGCATTACAACTTCTCATGGGACCCCAGTG
>TE_00000056#DNA/DTC
AGTGTAAAGATTGTATCCCATAAAACAGATTGTTTCTTCAGCCAAGTACTCAAACAGAAAGAGGTCACTGAGTTCAACATAGGAGCACTCATTTGCATGTGAGCATGGGAAAAATCCCACTGGTGGTAGCTTAATATTAAGCAAAGGATTATGAGTTTTGCTAGATGGAGGCCTAAAAGAATCTAGAATCAGTGGAGTTACCTCAGCGGATATTATGCACTAGAACTATCCAAAAGCCTCTGATAAAGTGAGGTTTTTCCCAGAAAGACTGTTCAACACATGGGAGCCCAGGATGCTGGAGAAACCCTCCTCATGGCTGGAATATGAAGGCCATGCACAGGTTGCACTCAGAGGTGCAGTTGGAGGCTGAGGAGCTTTACGTGAGTCATTTTTTGCCGGTGTAGCTCCCGTGCTGCAGGAGGGTAGGTGTATCAGCACAGAGATCATCACAGCTACCTCAGGGAGAGCTCTCAGCCTCCCACACTGCTGCCAGCTCCACCTGGGCCAGCCAGTTCAGAGGCAGCTCAGATGTGTCTGCACCAGCCCCAGTGCCAGCTCTGTGCTGACAACTGGAGCACAGCACAGAGGCGTGAGATGCAGAGTAAGAACAAAGAACCCAGATGGCCCAGCAGAAGCTGAGCTGGGGTGTCTTCTAGCAGAGCTACTGGTGGGAATGAACCCGAGAAAGGGATGTGTGCTTATGTGAGAGCATCTGCAGAGCACACACACACAGACACTTTAATATATAAGAATTAATATATAGAAGACAAATTGCTCTAAAATTGAAGAAATTTTACACATGGTGACAACCCTAACAAGGCCAGGTGAATGGCAGCCAAGTACATGCTGTTAAGTGAGAAGAAATAACAATTAGTAAGAAGAATTTGGAAAGTCACAGAGACTTTATTGACTTTAAACTGCTACACTCTGGAAAAGGGTTGGTTCACTCCTGACAACAGCTCTGCAGGAAAGCTTCTGTAGAGTGTGGAATCTGTGGGAAAAAAATGACAAATTGTATATTATGAGGCGTAAGACACAGGATGGAAAACATTATAAACAGTATAATGTGATAGGTACATGAATAATGCACTGCCAACAGGGACACTGTGTTCAGTTTTGGTCAGTGCTTTTAGAGGAGATAATACAGCAACAGAGGGGATTCAGATAAAAAATAATTAAAATAAATAGAGGAATGAAGAATTTTCTATGTGAAAAGATAAAAAGGATTAGGTCCATTTAATTTAAAGACAAAATAAGAGGGAATGTATTAGAGGTTTCAATATGATGACTTTGATACAAATGAAATATCCTGTGCTCCTATTCAGTGTTTCTCTCATTCAAAAAAATTGGAAACATTACATGATAAAAATCCATAAGGAGTGATAAAAGACTGCATTTTTTCTCACAACACCAATACAAAATTACTCTCTGTAATTCTTTCTTCTAGCAGAATTAAAATGGACTGAATGCATATAAAGAAAACTAGAATATGCAAATTCAAAAAGTTCAAGAAATATTTTTCACGAAGTTGTAAACACCATCTCTAGATTAAACAGATCCTGCTCTGATATTGTATGCCAATTCCAGCATACATTCAGGACAGGGAAGAGAAAGCATGGGAGGGAGGGTGCCATGAAAATGGTTTTTCTATAACTGGTGGCATTATGACTTTGGATATCTTATGCCCTGTTCATGAAGGTAAGATTCATCCTGTTCCAATAGCAAAGCCTCTCCCCTATCCTTGCACTGCCGTAAGCCAATGAACTTTAACCTCTGTATGTTAAACCCACTGCCAATGCAGACCCAAATCATGCCTGCCCTGTGCCTCAGGCCGGGCTAACACACAGGAGAAAATCCACTTCTGGTGTGAAAATGGAAAAAAATATTAGCCTGACAAATTATTTTAAAAAAATACTGAGAGCTATTTGTAACTGTTTGGGAAAAAATGAACAAGTCCCAGCGGAGACAGACTGGCAGGCAGAGAGTAGAGGAAACATTGCAGAGGTAATTAATTTATTACATAAATCCATAGCTTAACAACTGATTAACACTCGATATAAATGCCATGAGCAAAAAGAACACGAGAGCTTTCAGGAGCATCAACCACCATCCTTTTGGGAGGGCAGGACCGGTGTAGTACCGAACCTTCAGGAACGAGTGGCTCATCACACGCTGCATGTAGTGGCCAGATTTTTCCAAAACCAGAAGCTCTTCCTTTCCCATACCTTAAAAAGACAACAAAACAAACCAAACCCACATGCAGTACAATGAAAGAGAGAGAGAGAAAAAAATTTAAACCCCCTGGTCTTTGTAACCCAGTTCCTCCTACATGCATTTCCCACAAACTGTCAACATCCCACAGGAATCTACCCACGTTGCACATCACAGCACAATGCTCCCGACAAAGGCATCTCAACCCATGATGTTTCAGGCAGCCTTTCAAACCGCCTTCAGTGTAAGTAGGTTCAGCAGCTCTGTAATTAGGTGTTAAGTTTGATCAATCCGGGAATTTTTGCAGGGACAGGCTTCTTTGGCTGTTCAGCATGATTTATGCCTGTGTGGTCTGGCTGGAAGGAATAAAGGGGGGTTTGTCCCATGAAGAAAATGAGACTTTCCATACTTCTCGTGAAGCAATTAAACATGTGTTCAGGTTCATCTCTATTTAAAACAGCCTTTAAACAAGCATGGGGACCTCAGTTGTCCTGTTAGTTCCATAGAACTAAAACAGGCAGGTGACTACTCCCCCTAAAGGCTTTAATTTATAAACATCAATAATAATAATGTTAATAATCATTGTCATAACAACATCTGCTCAGTTTGGCTTTACATGACAACACCAGGCTTCAGGAGGGAACTATGATAAATTAAAAACACAGGTTCTTACCATAAACAAAGCTGGGGAGACAGCATTGGGAATAACACTGATCCCTGCCAGTACAGTTTTCTTTGGTACATGCCAGAGTGTTGCAGGGTTAAAATGGCCATTTAAAATGCCTCTTTGGTGTGTGATTAACTCTCAGCAAGCAAATATTCCTATTGACACTGCAAACTGAAGGCTGTGTCATATGTTTCGTTTTAGTCTCCAAAATCAGGGGTTAGGACAAAAGAAGGTAGAAAAATATCATTTTAGGAGATCAGGAGGTAAAAGACAAAATGTAAGATAAAATTATAGGGCCATGTCAGCATCCAGTTCTCCAGAGGGCTGCACAGCATGTTTTGAGGTGTTTCACTAATCATTGCATTGTACCTGTTGAGAGAGGTGCTGCTAATGACTCTTCTCCTACTCCAAACTCTCTGCCCAGAATGGGAATAACAACAAATTTGGCAATCAATTCTTGAAGTTTCAGCACCTATCATGTCTAGCACAACTCACTAATCTAAACATGCATCTGCCTCTGTTTTCACCACACATACCTTGATTGCCACAAAGCCTGATTTACACTG
>TE_00000057#DNA/DTC
ACTGCAGGGCCAGAATTTGTAGCATTCCTTTACTGCAATTGATTCCATGACAGTCCCTGCTTTACTATGCTGCAAACATGGGTTTTCTCAATCTACTGAAGATCAGGACTGTACCCACACTGCAACCAGCACATCCCAGTGGAGCTGGGAGCCTCTGTTTCCCAGTCTTTTCAGCCAGGAATACAAGTGTTCATCCTCCAGTTCTAGTCAGCATTTACCTAAACTGCAGGAGATACAGGGAAAACCATCCAAAATCCTGTGTAACTCTATTCTCTCTCCAGGAGCTTGTAAGTAGCAACCTTCCTTCCACCACCCCAGGCACGCTGACACTGTTTTAAATGGCATTGCTCTCACTGTTTTTCTAACCTGCCGTATGGATTTTACAGCCACCACCACTTCAGCTCTGTGTTTGGATTAACCCACAGGTTATTTCTCTGTGGTTTGTGTTCTACTCAGTCTCCTACCCCAGCTCCAGGAGGCAATTTTCTGGAAGAACAGAAACCACTGACAGCAGATCCTGCCAGAGACCAGATATCCAGGAGAAACCTCTGCATTTCGGGGGAAAACTCCTGGGGGAGAAGGCAGGAGCAGGACTGGAGCAATGCCCTGGAATACTGATGAAGATATGGTTTGAAGGAACAGGTTTCCAACAAAAACATGGCAAAACAGGACTGGAAAGAACCCACATCCAGTCAAACTCAGCTGCAGGCACCACAGAACAACGCACTGATGAGCAGCCCCACATCCCCCGCTTGCTGCGACACCTCGGATGGGAAATAAAGGGAGAAAATTCACAATCCATTTAGGAACCTCTCCCTGCACTG
>TE_00000058#DNA/DTC
ACTGCAATGGGAAGTTCAGCTCTAGAGGAAAGCCTTGTTAAGTGACCCGCAGTCTAAATGCCCTACATTGTGCAGAACCCAGAGCTGAAAGGCATAGCCCGAGCCTTCCTCAGCCTGCTGCATCCACGGCCAGGGAGCCTCCTGTCCTCACACATGTGGCATGGTCTGACCTTTGCACCAAGTGCTCCACTAGCCCAAAAATGTCACATGCCCAGTAGCTGGATCTGTGCTGCAGATGGCACGCTGTGCTCTGCTGGCCACAGGGATAGACTACGGATGTGGAATCGCCAGGAAAAATGAAGTGAGCAGCAAATTTTTCCTTTCCAACCTTTAGCTGGATGTAGGAGTGCTCAGGACTAGACGCACACTATCTGCCACATCAAAACAGAGAGAGGAATGACAGCTGTAGGATTTGACCTTGTTAATCCAGCTGTTTAGTAGAATGAGTAATTAGACAGCAGCTGTAGGTGAACCTGCATCGATATACCTGCTCAATACCCAAGCACTGCTATCAGGACATATTTTGCAGCTGTGATTTTAGGGCCACTTCTGGTCTACAAACACAGCAAAATTCCCATGACGTTCCAGCAAAGACAACTGCTTAGGACAGCAGTTTATATGGGGTGAAAAAAACAAGCAGGCTCTTTTGTAGGCATTGGCATACTGATTAAAGTGCCATGGATCTTGCCTTAGGGTGCTCACTGTAGCTGGCCATTTGCTGAGAGAGACAAAGGCCACATAGAGCCTGTGTGGAAAAGGGCTCGGATGGGCATGTGCTGCTGCTCTGCCACTGCAGAGATGGAAGTGGTTGGCTTTAATGACTGCTACAGAGGTAGACCAGCAATCCCTCTTCATCTTGTGGAGATGAGATCCACTTCAAGGTGGTGAACAACCTGGTTACACACCACAGATGCCACTTCCTTCAAATGAACTTCTTTACACTGTGCTTTCAAAAACTGCAGTAAATGCACGCACTTCTTGGGCCAACAATTGATCCATTTTTTAATAATTGCAAATCTGCCACGTCAGGTGAGGGTACAGCCAGACACTTTCAGCCTCTGGCTAACAACCTCTTCCCTAGAGGTGTGTCAGGCCCATGGAGGGATCCCAAGCAGAGCCAAGGAGTCAGGTGGATCCTGGGAGCCCCTTGCTGCAGGCTCCCTCCAGTCTAAGTGCATCTTCAAGTATTAGCAGCACTTTTATCTCTTATTTTCTTAAGGAGATTAAAGAAATAAAATTCAGACCCTTTTTGAGGTAGATGAGACCTGGAAAAATCACTGGGACCTGCAGACCAGCTCACTGAGATTGCAGTG
>TE_00000059#DNA/DTH
CTCCCTTCCTGCATTTATCAACCTAAGAGGCTGGGAAGATGATGTGCCAGTGCTCATGTCCTGGGGGGTAGAAATGGTGTAGGGGGAGCAACAACAGAGAACTGGGTTGTAATTGCTAATTAATGCAATTGATTTAATGTGAGTGGACTTAGAAGCAGCTGTAGACTTTTGGTGTGTGTTGCTAAGAGATCTGTCTGCCAAAGCAGGTGTCCCCTTCTCCTGCTTTAAATAACAGCAGTGTAACCGTGCCTTTCCTTGGGGTTTGCACATCCACTGTAACAGGTGACTGCAGGGAACAGCCCATCTTGTGCCTATTGGTGCTGACTCCCCAGTATGAAGTTCGTGCAGTTTGTAAATGCATTGGGTTTTGCAGCCCAAGTGCCAATTAACCAATCCTTCTAATGACACGCTGCCTTTCTTCTCCCTCATCGCTCCCGTTGTTAATTACACGTTCCACTGTGTGGTACTGTGAGTAAATTGCTGCCTGGAACGAAACAATAAAATGTCCAAACTTTCTTTGAAGGCATAGATCCAGGTCGAGGTCCCGTGAACGCCGGTCTAGATCCAGAGATCGCGGTCGTGGAGGTGGAGGAGGAGGAGGAGGAGGCCGTGAGCGTGACAGGAGGCGGTCAAGAGATCGTGAACGATCCGGTCGATTCTGAGCCATGCCATTTTTACTGTATGTCTGCTAGAAAGTGTTGTAGTTTGACCAAACAAGTTCATAATGACATTTTTTTTAAAGATGGGCTTCTGAATAAAAAATTTGTAGTGATACAGTATTCTTTGTGTAACTTGTTTCTTGTGGGGGGAGTCTTTTTAACTGTCATTCCTCTATCTTGACAAATACCTGGATTAAGTCTGCCTGAGGGAAAGGTGGTAAATGTATTGGAGGAGCGCCAGTTTTGGTTTAAGGTTTTTTTTATTTGGGTATAATTTGAACTGTTGATGAAAATGTGTGTGTATATAATATAAAATATTATATACATAGTAAAAATAATATACTGCTTAAGAAACAGTTACTCACATAAGTTTCCCTTTTCTGCTATGCTGTCTGCTTATTTAGGTTAGTTTAGGCACATTTAAGAGGAAGGCTGTGCGAAATGCATTTATTTACCGAGTAGAAACGCTTAGTTACAAAAATGTATGTTTGTTTGTTACCAGAAGTCTGTGCTCTGTCTATCAATGTGACTGTGGCATTTACAATAAATCCAATTTCTTGGTGTAAAATCTAAAGCCTATTTTCTAAGCACTCTGGAGTAGTTGAGTTGCTACTCCTGGCTGCCTATTTTCTAAGCACTCTGGTGTAGTTGAGTGGCTGCTCCTGGCTGTGCCAGAGTTCATAGTTCAGGTTTTTATAATTCTTGACTAAATTCCTTTCTTGAGCTGGAAAGAAAGTTGCCTAGTGCAGTGTGGGAAAAAAATATTTTTATTGCAATGATTCATAATAGGCAGGTGAGGGTTTTGTGAAAAAAAATCACCAAAATTATGCTTCTTGCAACATGATAGAGAAGTGCTGTGGAAGGAAATGCAAGGTCCTAAATACAAGGATCAAATTTCTTAAGAGACTCTATGCTCTCACCTGTCATTTAATGAAAAGCATTTTGTTAGCATTCAAGGTCATAGAAATCTAATTGGATGCTAGTGGAAAATAAATCTTTTTTCCACCTTTCTGATAGTCTGGAGTATGATGAAAGCTAATGGACAGATGGCAGTTCCTTCACATACTTTTATTTTTCTGAGCTTGAATTGCACAATCGCTGAACATCACAGGTTGTGTCCCAAAGTGGTAAAACTCCATGGAAATGTTGGAATCTTGAGACATGCTTTGTGCAGTGGTTGACTTGCAGTTTCACCTCATTCATGTCTGCTTTTTTTCAAAGTATAACATAGGAAGGGGTTTTGGTCACTGATCATATTTCTGCAAGATATAACTTAATGTACACGAAGTTACACAATAAAACACAGCTTTCCAGTGGGGGAGAGAATTTACTAGAGCTTCCTTAGTTCTGAGCCAGATAGCCTGCTAAATGATAAATCTGCTTCTTGGTGATTATTAAAAAAAGGAAATAGGATATGGATGCATCACATAGATGATTAACAAACCAGCTTCTCTCTGCCTCTAAAATAAATACAAAACCATTTTGCTCACTGGAACTTGGAATTGGAAAATGATATTGAAAAGTGAGCTTTCTAAATTAATCTGCTTTGCTTCTTACAACTAAATTCTTGCACCAGTTCAGTTTGAATTTATTTTGTTCCCACTGGGTGGTTTGGCCAACCAGACTTTGGAACTTGGTGTGCCAGGACCCTTTTTGAAGAAATATCACTCAAGCAGTGAAGCCCATCTCCACACAATGTTTTGTTCGAAGTACATAAATCAAATGATGCTTTACTGGAAGAAATTGAGCAGTACCTGGCATTAAATAACTGAGCTGAAAGGTATTTCTGCTGGGCATTAGGAATTTCACATTGATAATTTAGTTCTTGCAGTTTACAGGATATTCATCCAGTTCCATTTTTCTCTTCAGTGAAATTCAGGATTATTGGTGAGCTAATTTAAATCTCAAGCTACAAAAGGTGAGGATAGTCTTTGCTTTTGTTTTTTAAACAGTATCTAGTACAACATGGACACTATTTAAAAGGTTTAAGATTTGCTCTGTAAAGCTAGTTTAGAAGTTAGTTCTATAAAGTTAGTTTAACACAAGTACAAATGTGTCCCTGGAATGGCTTTAATCTGTTTGTCTAAACCCTGTTTCACTGCAGGTATATTTTTGCATGAACAGATAGTGGAAGGTTGATTTTTCCCTCTCCCCCAGTACAATTTTACTTAAGAAAGCATTCTTGAATTCCACCAAATGTATAATTTTATGATCTGATTGCACAGCTGCCCAAAAATTACCCATTTAACTGGAATATGTCAGAATGGGCACTGAAAGCAGCGGAATTTAATGGATACTCTGGTGGGTGCCTAGTGACAACATTCAGCATGAACTTAGGTTTGCCTTTTGAGACTGTGCTACCAGTGAAATTCATCAAATTTGAAATTTAAACTGCACCGATTTGGTTAAACATTTACACCTGATAGACCCAAGTGTTGGTTCACCAATACAAACCAAGTGGAAATCCTACCTCCCCCTTTTCTTGTTGCTCACAATGTCTTTTAAGATTTGTTTTTTCCCCCTCCTCCCCAAGGTTCCTGCTTCTCAAGTACTTCATTGTTGACTCTTCTGTTGAACAGTGGATCTTAATTTATGGAATTCCTTTACCTCAAATAAGTGACAGCATACAGGATTTACTGAAGTCTGAGTCAATTAGGTTGAAACTGTTAATCCCAAGTGGCTTCCTCTTCTTTGTATTTGGCTCTTATTCTGTGAAAATGCTGCTTGTCCATGAATATGATGTATGTTGAGACTGTAAAACCAAATGGAGAAAACTTGTTCAAAATAAAGCCTTTTTTTATAAGAATCTGACAAAAATTATCCCTTTACTTCAGATTGGATGCTGCTCTCTAAATATCTAATGAGGACATAGACTAAAGTTTCAAATTCTTAGATCTTAAGCTATTATTTGAGCAATTCTTTGCCTTCTGTTTTCCAGAGCTGGTGAAGCATGTCTTCAGCTAAAACATCGCTAGCCTCTCCATATTTCCTTGATAAAGTTGAATTTTAAGAGTGCAACTTGGGGTTAGGAGTTGGGGGGGTTGGTTTGGGTTCTTTTAATTGATAGGGTTTTTTGGTAGGGTTAGAAAGAGCCTGCAAATTTCTGTTGTGGTCTGCAGAGAGCAAGAAAGCTCATTTGTGACAGAAGGAATGTGCTTAATTGAAGAAATAGGTAATCAAAAGGTGTCATGACTTTTTAAAGATGATTCCTCCTGGTGTTGCACTGTTCAAGCTGCAAAATTTTGGGTGTTAACAATTGTGCAACAGCACCTTAAACTGCATCTACTGTCTTTGATACATCAGAAGTGAAACTGCTTTCATAGCAGCTGGGGAGGGTGTGGGTAAATAATTTCATTCTCCAGACACTGCTGTGCTGAAGAGTCCCTAAAAACAGTCCTGGTCGGGAAGCGTTCCAGCTGAAAAGCAGGACTGAGCTGTAGTTTCTTTTCAGCTGGTAAGGAAGTAATGGCTGAGTGGCAAGGCTGTCACAGGAGAGAATATTTGTACCTGCATTTGCCACTTCCTGCAAGGCTGAAGCTGAGCTGTGTTAGTGCACAGTTGTGCCCTGGAGCAACTGGATTTCAGTTTTAAAAAACCAATGTTACATCCAGATGTCTGTAGAATAAACTACTGTATCTTCACGTTGAATTGATACATGGTGCTTTCTAAAGCCATCCACTAGTATTTCTGAATTCCTCCAATTAGCTGATGTTGTTTTTTATTAATCATAGAATTATCTGGGTTGGAAGGGACC
>TE_00000060#MITE/DTH
GTCACTTATGGGGCCTGGCTCCAGATAATACACAATGCAACAGTCAGCAAAGAGTATGTTTAGGTGTTCTGGGGCTTGGGGATTGTTTGAAATGTTTCTGAACTGCCTCAAAATGTGATTTTTGTATTTCTGGTCTACTTCATGGCTGATCTGTCTTTCAATTTAGTACCGCAATGCCAGCAACCCCCTGACGCACTATGACACCACAGCTGAGGAGATCCTGCAGCAGTGTGATGGTAGGTCTGCTCTGCTGCTAAACCCCCCTTCAACAAGCTCCTGGTAGTGCTCTGTTGTTCTGTACTTGGGGAATGAGAGCTGGGCTGGATGAGAAATGCAGAGGTTTTGATAAAGCCAACCCCATATATATCCTGTGTGTCATTAGAGAATTACCATATTTCAGAAGTCACAGTCGTGACCATTAAAGAAGAATTCTTTGGTTTTTAGATTCCCCTGCTTGTGATGAGATGGAGAAAGCAGTGCTTAAGTGACC
>TE_00000061#DNA/DTC
ACTGGGCTTTGTAATTCTGCCACAAGGCAGGTAAGTAGGCCTCGGCCTCCCGGACACAAAGATTCTGTGATCTTTCTTGTCTGGGGGAGAAAGCTGGGCCCATTGGTAGCCAAAGCCCAGTGCCCACAAGGGGAATTAAAACGGTTCTTTATTGCATGAAATGATGTGCAGGGCTGTTCACGTAACTCTTTGCAATTGTTGCTTAGTGTGCAAACAGCATCACTCAGTAACACCAAGGAAAGGGGAAACTTTTGTCGTATGAAAACCAACAAAACCCCTGAGTTTGACACCGGTGTCATTGGTGGGCCACTGAATGCCTCTCCTGGGCCACTGTCCCTAAGGAAAGCCCCCCTCACAGGGGCCTGGGCACATCAGGGGCTACAAGTGCCCGAGTCCGGGGCTGCTCCATGCCACTTCAGTGGGGTCAGCTGTTGTTGGGGTGCCGGGGTGGCACTTTGTGACACAGGCGTGTTGGCCTGTGGATGAGGCCGCAGGTGATGGCCAGCCCCGAAGGGAGAGGGGAAAGACGGAGCTGGGATGGGGCCAGAGGCAGCTCCCTTGGGGCCAGGGCTGGGCAGGTGGCTGTGCCAAGGCAGTCGCCTCCTTCCCCCCCAGCCGAGGCACAGAGCCAGGGCCGTGCCCTGCACTGCCCCTGCTGCCCCCGCAGCCTCTGCCCTGGGTGGCTGGAAGCCCTCGGGGAGCAGTGGGAGGGGGCAGTGGGGGGGACAGAGCTGCCAGGGCCACAGACTGTGGGGTGGGATTTGGCCAGGGAGGAGAGAGAGTGGGAACCCTACATGGGCCAGGAACTGCCCCAGTGGGGAAATGAGAATGTCCAAGAGCTGGAGCAGTGGGAAGATGAGAAATATCAGGAGCCTTCGCAGTGGGGAAATGAGAATGTCCAAGAGTTGGAGCAGTGGGAAGATGAGGAATACCAGGAGACTTCCCAGTGGGGAAATGAGAATGTCCAAGAGCTGGAGCAGTGGGAAGATGAGAAATATCAGGAGCCTTCGCAGTGGGGAAATGAGAATGTCCAAGAGTTGGAGCAGTGGGAAGATGAGAAATATCAGGAGCCTTCGCAGTGGGGAAATGAGAATGTCCAAGAGTTGGAGCAGTGGGAAGATGAGAAATATCAGGAGACTTCCCAGTGGGGAAATGAGAATGTCCAAGAGCTGGAGCAGTGGGAAGATGAGGAAAACCAGGAGACCTCCCAGTGGGGAAATGAGAATGTCCAAGAGCTGGAGCAATGGGAAGATGAGAAATACCAAGATCTGTCCCAATGGGAAGTGGAGAAAGACCAAGAGCTGCCCCACGGGAGAGATGTGAGGTGCCAGGAGCCTTCCCAAAGGGGAGATGTGGATGTCCAAGAGCTGTACAAACGGGAAGACAAAAGAGACCTGTCGCGATCAGAAGGTGAGATAGACCCACAGCTGTACCACTGGGAATTTGAGAGACACCAAGAGTTACTCAAGTGGCTGGACATGGGAATCCAAGAGCTGTCCCAAGAAGAAAATGACAGTGACAAAGTGCTTCCCCAATGGGAACACTCAATTGACCAAGAGCTGTCCAAAGGCGAAGTCGGACGAGACCCAGAGCTGTCCCAAAGGGGACACAAGAGAGACACAGAGGTGTCGCAGGAGGACTGGGAACAGATCGCCATCCACACCATCTGGGTCAACCCCAAGTACCCACAGCTGCTGCAGGACCCCGACGCTGCTCCCCAGGACTCGGCCAAGGCAGCGGCTTCTCCGGCCTCGGCTGAGCAGGGGAAGGCAGCAGGGGCACAGAGCCGCCGGGCCCCGCAGGTGGCGGCCGGCCCGGAGCCTGCCCAACATCCTGAGGGAGCCACACGGGCTGCCTTTGATGTCCAGGTGTCAGGGACATCAGTTCCTTGTCGGGAGAATCTCCTGGCTGAGGCTTAGGGCTTGACAGGCACCAGTGGTGTCAGAGCTAAGGGCAGGTGCCCAAAGCCTGGGGAGAAGGAGCTCCTGCTCAGAGGGGACACCAAGGATGCAGGAGGGACAGGCCACAAGGACATTCGGCAGAACTTCCCAGATGAGGAAGAAACTCGTAAAGCCAACTCAGCAGCTGTGCTGAAATCAGCTCTGACCGGGGATAAAAGTGCTTCAGGCACGGGGAGACGGCGACCACCGACCCCCAGCTCAGTGACCCCAGAAACCCAGCGAGAACAAAGGAAACTCTTCAAAAGAAGAGACAGACCGAGCACAGAGAAAGACTAGTTAGCATAAGGAGCAAGGAAATCTTTTAACCAGTAGAAGAAAAATATTAAGATACTAATGTCAAGATACTAATATTAATTATTAATAAGTTATTGCTAATCAATATTATTCAATAATATGATAAAAGATTATATTAATATTTAATACATACCAAAACAAAACACTATTAAAATACAAATGTAAATATTGTGTATTATTTAATATTTATAATGTCAATATATAATAAATATTGAGAAATAATATATTATGAATATTGTAAGATAATATCATATCTATATGTAATATATTATATGGAGCATTACAGATTACATATACTATAAATGTAACATCTAAATGTTTAGACAAGATACTATAAAAATATAATTTTAAAAAGAAATACTATATTAAATTAATAAGAGAGCCACATAATTGGTAGCCAATGAACATTAATCCCGTTTTTGCTAAAATGTATAAATAGTGAAAAGTTTGATAGTTGCTGTGGTAGCTTTGCGCATTTGCCACCCAGCACCTCTTTCTGTGCAGAACTGTTAAATAAAGGAAATACTTGAACTCTGTGTGGGGATTGGCTTCTTGCACACTGGGTGAAAGAATCCTTTTTGGGACAACAGCTTTGCCGTGGACACATTAATAAAAGATGCTGCTTTCCCAGCCATGCTCACCTGTGCCTGGCCCATCTCGGGAGCCAGACGGGCGCAGGCAAAGCAGCAGAGATCTGAAACCCGGCGGCTGCTGTGGCCAAGACAATCCCACGTCAGCCACGAGAGCCTCTCTGGGAACGAGCAACAAATCACAGAGGGCACCTGTCCGAGCCGGCTCCTCGAGTCCCTGTACCAAGAGGCTGTCATCCAGGTGTTTGGGGAATCTCCTGGAGCTGTTTGGACCAGCTGTGGGGTGTTCCCAGTGAACAGCCGGCAAGTGGAATTCCCTCCCAAGGACAAGGGCGGATGGTTTGGAGGTGTCCCTTGGTTCCTTAAAGAATCATTTGTCGGTGCCGTCGTGGCTGGGTGGCCAAGAGCAGCCTCCCACAATGATAATGCACAATATTCTCTAACAGATGTCCAGAAGTACAGTCACTTTAGGTAAAGAAATGTCACTTTTGGATGAAGTAATTTTGATGCAATATTCCATGCTGAACTGGCATATGGGACATGTTATATACTTTACTTTCTCTTCATCATCTCTCGAATATCCATTATTTTAAAGGCTCAGGATGTTAGATTTACTACAGATAAACATCCCAACTGAGAAACCAGGTGGGCTTTCTTCTTCACAACCAGACATGGGCCCAGCTCAGCTATGGAGAGGGCACATGGTCCCATGGCTGCCCTTATTTCTGTGATCGTGAGAGGCAGCACTACAGAACACACCGCAACTTCCTCCCTTTCTCCTTTCTCTACTTGCTGTCCTCCCACCCACTCCTGGGATGGATTATTTTAGATGATATTAGAACCTCTATCATCTCTGTTGAGGGATGCTCTTAAGTTAACTTCTGGTCTGAACACAACATCCATCCACTGGATGTGATTACATGGAACAGTTGAATCTTCAGGGCAGGAGCACCTTTACATTTCCTGCTTTCTGTACAAGATCACTGACTTTTTGAACAACCCAAAAACCTGAACTCATGACCATAGCAATTGCCATGTAAATATCTGTAGTTTGATGCAATTCTCCAGTCTGTGTTGTAAAGCTGTCAGATGTGCAAACTGAATTGCTGACTGCTAGGGGGTTAATTAAAATTCTTCTTGTGAAGTCTGCGATTCTGCTTCATTTGTTTGTCCTTCAGTCCTTCCCCAGGCACTCTTTGGTGCCATCACCACCAGCAGCTCTGGACATTCCCGCACCTCCAGTACACCCAAAGCTCCCAGCAGTGTCCTGCACGCTCACACGTAGCCCTGCATGCTGACACACTGTGCACTTAGGTCTGAGCAGGGACGAGGAACATTACTGCTGCTGTCAGAAATCATGAACTTCAGCAACTCCCCTCAAGGGTGTCCTCCACTGCTCCACCCAGCACAGCCCCTGACATCCCTCCACCTCAGGTTCAGGCTCTCACCTCTGAGGAGTTCCAGCTGATATCCCATTGTCCCTCCTGAACAGGGAATAATCTGCACACCTCCTCCTTCCATGGACATGGCACCTGGACCGCCACACACCTCCCACTGCCCACAGCCCTGGGAGAGGCTCGGACACAACATGCCCCTGGCCAAGCCCTGTCTAGGCTGTCACCACCGTCATGCCAAGGGAAATTTCTCCAGGGTGCTGGAGGTCAGGCCCAGTG
>TE_00000062#DNA/DTC
ACTACATGGAAGCAAAGGGAGAGCAAGGCATGCAAGACCCTGTTTCATAGGTCCCTGCTACTAAAATTAATACTCCAGACAGGGTCCTTGGCAGGGAGCTGTGCTATAGCACAGGGAAGGAGGGATAAAAAGAATGAACACTGGCTGCACATGGAGCAGAGCAGAGCTGCTTGTGCACCACCACTCTGCTGAGCTCCCACCCTGTGCTGCAGTTCTGGCACCATCTTACTCTAACCTGTTCCAAATAACCATAACATAATCCCCAAAACCCAGGGCTGCTCAGGGGGCATGAGCCAGGGCCTCAACATCACGGGGTACTCAGTGTCTCAACAGGAACTCCGAGTGTAGGCAGACTGACAAAATACACAGATACAGGGAGAGCTGGTTTGAAATGAAACCCATAAATCCTGCTGCAAGTATGTACAGCAGTAAACTGCCCTTTGTCATCTGTTCAGCACATTCCAAGCAGGAAAAACTACACCCTAGGAGAAACAGACTGCAACTTCACCAGGACTGCAGCTAAGAGTGGTGGGAAAAGGTAAAGGTCGTTTCTTCTAATTGCTTAAGATATCTAAAGCAAGGTCTGCTCCAATGCCACAGGAGCTGCTTCTACTGGACTCTACTTTAGAATTACCAAGGGCAGGACAAAATTGCACTATATGGCACGTCCTTGCTCAGCCAACCATTTTTAACAGGCAAAAACAGGTGAGAAAAATACTTTTGGCTCAAATTAACCTATTGTTTCCCTTCCCCCATCCCATAATACATTAAGGCTATGCTGTGAAGCCACATCTGTGTTTAGCATGCTATGCTTTTGACCTATAAGCAGTTATTTCTTCATAGCCCAACAATTAAAGGAAACTCCAAATTCAGAAGCCTCCAAATCATATTTCTGGTCCACTGGACTTCTATAGCTAGCCCACATAACTGAGATGTATCCCATTTTTCTCCAAGCTCCTAACCAAGATGTATATGCTAGAACACTAGTTATCCTGGGCCCATTCTGCAGTCACAGGAGAGAAAGAGGCATCTTTATTTGGTGCTAAAAGTCTCAGGGGAGGTGAATCACCCTTGGCCAAGTACACAAAGCCCAACAGGATGACTCTGGGCTCAGCTGGGCATTCAGGTGACCTGACACAGCTACCAGGCTCAGCCACCCTGTTTTCAGTGTCACCTAAATACAAGACAGTATTGAGTAGTTTGGATCGTGTCTCTCTTAGATTTCCAGTGTTAGGAGGCATTGCAGTACCTATAGGGGATAGGCTGAAGAGAAGTTTCTCTGTTTCTCACTCTACCACGTGTACAATGTGAAAAATTCCATACCTGTTTAAAGGAAGATCCATTAGGTGTTGTTAGAAGCTGAGGAGTTTGATGATGGACATTGTGAAGGAGAGGGTAGAACTATCCCAAGTTAATATAAACAATTAACATTGAATTTTAAGACAAATATATTAATCTTCTGCCTTACCCAAAATACTTAAGTGAAACTGATGGCTTGTCCTACAAGTGCTTGTAGACAAACATTCCCATGAGTCCTGAGGGTTCAACCAAGTATTTACCTGATCTTCTCCTCACATAGATGTAAAACAGTATTGCCAAGAGAATCAGCACTAATGCAACTCCAAGTAAAACTCCAAGGACAATCACTGCTACTCTCCAGGAGGAATAGTTGTCAGTTGATGGCTGAACAGACAGAGCTGAAAATTCAAAACACATTTTAGAAATGTTAGCTCGAAACAGTAAAAAGTGGGTGTAAGAAATCCTGGAGCCCTAAGTGACAGCTGTGTTTTACTGCTTGGCAGCTTTGAAACTTTTGAATAATATTGAAAATGTTTTTGTATGTAGTGAAGATTTGTTAACTAGAAATCTTTTCTGAGGGTTCTTGTGATCTCTTGGTGACACCCATAACAGCTGCTCTGAGGATTTTCTTGATGGAATCTGAGAGTCTTTAGATCCTTTAGTGTGAAGAGGACCCATCCTTTGAATCTGGAATTGGGTATACGCAATCACTCTTTAAAATAGATCCATAATCTGTATGAAATCACTATGTGTTCAGTGAATGTTTAAGTAGGTTACTTGAACTATTTGAACTTCTTAAAAGAAAGAAGTTAATTTATCATCTTAAAAGCAGTAGATCTGACCCTTTAGTCCCCACACCATTACAGAGAAGCTGTTTCAGTATCACTTACGTTGCACTATTACTTTAGTTTGGTTCCCAAACTCGTTCCTTATAATTTTAGTCAGGCTGGTCCATATAAAATAAACATCCACAGGCTCTTCTTTTGGCAACAGGGAGAGAAAATCAACAACCACACTGCCAGGTCTGAACCCAAGCACGACGATATCGAAGCGGTCATTGTTCAGTTCAGCGCGCATGTCTCTAACAACCTGTGCAAGGTGAAATTGATATTTATTCCACTTGTCACTCAGCTGAGGCAGAGCAGGAATGCACACATCCTGCACACATCAGGATATTAATTTTCTTCACTTACTATTCTTCCAAGGTAATTGGTTTGAAACAACAAATAAAAAACTTATTGAAAGAGGATTCCGGAGCAACGCATTGTCTGTGGTTGAAAATGTGAAATCTAAGTTTGACTTCCAAAGCTCCAATCTGTTTAGCTAGTTATCAATGAATAATGCATTAAAACAAGTTGTCCTCCTCCACAAACCCATATGGGACCCCGACTGTACGAAACTTGGAATCTACAAAGAGCACCCAATATTTCTAAAGTTATGTTCAGTGTCCCCTAACTTTTTTTAACATGTGCAACTAAACTTCAAGCATGGTCCTTGAACTACCAGCACACACTAACTGCACAGAACTTGATGTTAGAGGTCTAAAACTTTTTTTTGCCACCAGATTTTCAAAGTCATGATGCTAGAGAATACCTATGCAAAGAGAGACAGGGGTGTGATTTGCCTCTCAATCATTCTGGCATAAACCGAGTGTAATCCCATGACACCAATCAAAATCAAATCAATTGCACTGATATCTCCAAAAGTAGAGTCTTGCTTAGTGCTTCCATAAGGATATAGAGCAAGAACAAGCAGTCCCCTTTTTTAGATAAGACTGGTTGATATGTTTTTGTCAGGACTGTTCTTTTCAGAAAATTAAGTGTTTGATTCAACCCACTAAGAGAAGTTATCTTCTCACTGTGGATAAATATGGTATTTTACCTGAAAAGTCTGAAAGATTGCTATTTTTCATAGATGATAACAGACCTTGTTCTGAGTCACTGCTCAGTTTTCTGCCTCCATCTTTTCTGTGAGATATATCCCAATGTCAGACTTTACATCACATTAAGTTCTTTGGCCAGAGACTTCAAAAATGCTTTTCTTTTCCTCACCTTGATGAGCAGTCTGGATAGGAAACCTGACTTATGCAGGTAAAACTGTAAAATTTCAAAGCTAGTACTACAAAGTGGTAGTACTGTGGAATATAAAAGAAGTAGTTCAACATTCAGATTGAAAAAATAAATCCAGTACATAAATTGTCTATATTTCCAATCATTTTAGTACAGCCTCTCTTTGATTTTGTCATTTTTTGAAGAAAAGGTGACACTTTGCACAAGGTAAAAGCTTCTTAAAAGCCAGTAAAGGGATTCCTGTTGCATTCAGTCAGGTTGGATGAAACCTTCTAAATTTACTAAAGTAAATTTTTTATCCATGAAGTG
>TE_00000063#DNA/DTC
ACTGGCAGAGACGCTGAAATTTTGGGGGATTGGGGAGTTTCCAATAAACAACTGCATTTCTGTTCTGAAGTGTCCTGATCCGTGCAAATCCTCAAAGATGGTGTAAAGTCTGAAAAATCAATGATCCTTCTTTAAAGACCAACAATTTGACTGTAAGTTTCAGCAAGTCATAAATCAGTGCCTGTGACTCCACACATTTAAATAGCGAAGGGTTATCTGCAGTCCAGGGTGTCAGGACACTGTTCAAAAGGAAAGGTGAAAATGCATCGAGTTTTCAGCTGGGAAGGTAGAGAGCATGGAAACACAAGTGGGAAAACCCAAAGGGTAGAATGTCTCAGCAATTCAGATAGGGCAGAGAGAAATGCCTGAGCGGAGCAGAAGGGGAACAAGACTATGACCTCTCTGAAAGCTCAAAATAAGGACAGTAAAAGCTTTGTGCAGAAGAGAAGAGCCAAAAAAATGAGACAGGGCAAATCTGAAGAAAAAGTGAAAGGCATGAGAAAATGATAGAGCTCAAAGAGAAGTGGCCTGACAAAGACTTTGCTGAGGAATAGAAAGGAAAATACAATCTCTGGACAGGGCTAGGAAACAGAAACTGGGTTTGGTGCCAAGAGTTGAAGCACGATGATAGGCAAGAGAGGAGGTGCACTTGTATGAAGGGAGAACACTCCCCACGAGAGCAAAGTTTGTGGTGTCACATTTTTCTATGAGCACGGCTTTGATTTTCTGTGAAGTGTGGCTCTGATTCCATCTTACTTGAAGATGGGGCTTTCCACAAAAAAAAAGTATTTGCATGATGTATCTTCTGGTTTTTCAAGTTGACCAAATAAGGATTTGTGGGGGGTTAAAAATTGCCATTCTCAGAAGCCACACAGCAGTCTGCAGGCCCCCATCAGTGAAAAGATACATGATATGTTCCAAAAGCAGGAAAATGCTGTTATTTCTACAAGGGATTGCCCAGGAAGGCAAAGAGGAGTCAGGAATTCTGACTCCTGAACCAGCAGTTCCCAAAGCTTTATTTTCACCTGTGGTTTAGCCAGGTAAAGGCCAAGCTTGTTGGAACTCCTGGCACATTAGTTGGAGTAGGAGAGAAGCACATAGCAGGGATCTCCTGAGCACAGCACTCTCAGGATGGCAGACTGATCCAAGAACTGTCACTGGATACAGCTACAGTCCCTGGGAGTTTTCCCAATGCAGCAGCACTTCAAACAGAGAGAGTTGTTCCTCACCTTTCTGCAGTGTACCCAGAGGAAGTCAAGACATCATTCTGGAACACACAGTGAATGGGACTGGCAATGTTCAAGTGGTGGGTTATTCCCTGAGCAGAAACCTCATTCCGAAGGGTGGTTTTCACTACTGTAGTAGTCATGTTCTGCAGCACAGAAAGGAGAAAGCACAGCTTGTGAACATCAGTGTTTCCAGGGAGGTAGCAGAGCTTTCCATCTTCAGGTGCTTGGGTGTTCCCCACTCTCCTGACGGCAAAAATCAAACAGATTAAACCTCCAGTATCTTTCTTGCTGCACAGGGAGACAATGAAAATCCACCAGTCTTCCCCCTTTTCCTTTTTACCATATCACAATGATCATTGCTTAGCAATGGTCATTGCTCCAGAAGTGAATTTCTGTACCTAGGCATGATCTGAGCATAGCCAGTGGTTTGGGGTCTGAAGAGAGCTAGCACTCTTTGTCCCCATACCTGGTAGCAACTGAAGTATTTGTCAGCATGAGACGATGAAATTGCTTTTAAGAAAAGACAGCTGCAAAGGGAACCCAGAAGAGGCATGGTAAGTGTCTCTCAGTTTGGAAAGGCCCTTGAGTTTTGCTGCCTGACCTCAAAGAGTCCCCTTCTCATTCGTGCTTCTCATCACACACTGAGAGGTAATTTTCCATCACAGGAAGGGGATTTCTTTCTCCAAAGGAATTTCAGCAACTAATAGACTGTACACCCAACTAAGGGTCTGCCACTG
>TE_00000064#MITE/DTC
ACTGAGAAATTTACCATGTGGATGGAAGTGATTGAGGAGAAGGCTCGGTCTTCATATGGAAACCTGTGAAATTTGCAAATGTTCTTGGAAATCCCAAATCTTCTAAATGTAACTTAAAAATGAAGTAAATTAGAATTTCCTTAGACTTGCCTTCCATTTCTTATGGCATATTTGGGAGCTATCTTGAGTAATTCATACAGTACTTGTCTTAAATAGTGTCTGGTTTGTACTTGGTGTGTTTCTTCAGCTTTTGTCTATGGTTCTGTCCACTGATACGAGCAAGGGAAGAGGAAGAAAAGAAGCCTGTTGCCCTCAGCCCCCAGTCTACAGTGCCCCTTTTGTAGATGGAAAATTTTATGTTTTCCCTGGCTTCATAGAGTGGGCTCCAGGGTAAAATATGTGCTGTTAGGTCTGTTTGCTCTTCACAGCAGTGCAAGTGCTCCAGAGGGGCAACCTCATCATCCTGCTTCAGGTACTCAAATTGAATACCTAATCTGGGCTTTTTCCAAGAGAGTCTGGGCATCCTTCTTTTGACTTTCCATTTTAGAGTAGCCTTTTTTTTCTCACTG
>TE_00000065#DNA/DTC
ACTGTTAACGTGATTTACTCGGATTTCTGAGAGGTATCTGAAAGGTCCTGTGGGCCCCTTTGATAAAAGAAAAACCAGTACAAAGGCAGCAAACACACAAAGGTTGGTTAAAGTTGTCCTTGTTTTTGGAAAATGGGAGTGATGCGGGTAATAAGGGTGTTAACATCAGGTTTCTCCAGGAATCTGCTCTTGGTTCAGTCTGTTGAGCATCTTCAGAGCTAATAACAATAAATCCCAGGTGAGGACACAGACATGAATAAGCAGGAAAGACAACTGGTTACTGATACAGCCTTGCCTCGATCTCCTGAGGAGCTGCATTCATCTGAAGAACACGCATTTTACTAAGGTGACATGCCAGGGCACACATCCAGGGACAAAGGCAGGAGTTCTCACTTGTAGCATGGGGCAGCGCATTCCCAAGGCAGCGGCTCTGGAAAGGAGGCAGAGGCAGGAGCAGGTAATCAATCAAGCATGAGCTGTGGTGCAGAGGCATTGCTGAACAGCAATGAAAAAAGGAGGCAGGGGGCAGGACTTCTGATTATTAGCGAGATCACCCCGGGAATGCCATCTGCTCCAATGTCAACGCCTCGACAAAGGGATGCTGACAGCTTGGAGGTGATGAACCGTGTGAGGTCTGCGCAATTTGCCTCAGCAGAGGGGAAGGTGCAGCTCTCAAATATTAGTCCAGATAATAAAAAATACAGCATTTGAAGTAATAAATGCTTCAGTCTGTCAAAAGCTGGCGATGTCAAATGACTTGAAGTTTCAAAGGTGCAGAGTTCCTGCGGCTGCTGTGAGCATAAATCAGATTTGCAGGTGCTCCGTGCCTCTCGGAGCATTTCTACTTAGGAGCTCAGACATGAAGCCAGGAACATGAATTTTATTGACTGCTTCTGAAATTCTTGTCTGGAATCGGGGAATATCAAGAGCAAGCTGGTTTTGTCACACACACCTTGAAACCATCTCAGAAGAATCTGCCTGTTTTTCAGCTAAAGGCACGTGGGATCCTGCAAGCCTTCCTTGCCTTAGCTGTGTGTACCTTCACATAGAAGGACTGATTTGTTTGCTCAAAAAGCCAAGCAGCAGCTCCAGCGGAACAATCTGCTTCCGATGCCAGGCTTCCAAGCTAATCTGAATCCTGGTATTGCAGTCTTTCCTCTCTGCTCTGCTCAAATCTGGAGTTTTCATCCAAATTTTCCTAATTTTGGAGGAATTCTTATTTGGCTAGGGATCCCGAGTTACCATCTTTGAGATGTACTTTGTCAGGATGTTAACTTATAAATATGGCAGAATAACTGACTAAGTTTCCTCCTCTCCAAGCACTAAGCAACCAGACAAGGGAAAATGTCGAGTTTTTGGCCGTATTTGACACAGGAGTTCAGCACAGCTTTCAAATTTTTTTCCTTCAGATACATTTAGCAGCATCTATTCAAGGAGCTGTGCAGAAATACTGTGAGTGCTTTGGCATGTTCTCTTGCAATCCCAACACTGCTCTTTGAGGGAAAGGCACCACAGAAATATTTCAGGTACCGTGCTGCCCATGAATCATGCAAAATGCTCCCGCTCCAGTGAGGGTTTCTTTTAACAGTG
>TE_00000066#DNA/DTM
GAGAAGTAGTTTAGATTTATTATGATTTGGGAAGCGGCTTTTTACAAGAAGGAATAGAGAAATTGGGCTCAGAGTGGAACAGTGGCAAAATGTGTGGGCAGAAATGAAGTGACTTTGTGTTTCTCATAATGTACTCGAAATCCCATTAGTTTTCTGCACTGTCACCCTGGAAGCATTGGAGAGACACTGAGGAGAAGCAATTAGGCCAGGTCTCAGCACAACCAGCTGCCTCTGACACAGTCCAAATGTGTCCATATGTTCCCAAAAGAAGAGGGAATGTTTCTCTCCACTTCTGAAATGCCAGGGGAGAGGTCAAGCCGTGAGTGCTGCAGGCTCAGAGGAGCAGGGGATTCAGATAGAGTTGTTTTCCAGTTAAAACCCTTTCACTGAGAACTTGAATATTTAACATTTCACACTTAAAAAAAAATAAATCCCCACTTCCTTTTTTTTCTCATCTCCCAGTGTCATTCACCTCTTTTGTCAGCATAAAAGTCTGAATTTAAATAAAATTTACAGCCCCTAACTAAGGAAATTTGTCAAATTGCATAATGTCTGCAAATGAGAAATGAGAAGTTGTGAAGGGCAAGGGGTGGGAAGAGGAAACTGCACAGGTGTTCTGTTGCATTCAAGCTGGAGGGGAAAGGTGGGATAAAATCACCATGTTATCCAAATTATCTCTCCCCTTGGCTGTGTGTTGTGCCTGGGAGAGGGATTCTATTAATTCCTTCTATGAATTCTTTCCCTTACTGAACTTTGGTAGCCCTGTGCTTTTGCTTGATGGTGTCAATTTGTGCTTCCTAGGTTTAATTATCTGGGAAATCTTAGAATTCCATGCCTGTGGTAGAATTACTAGGCAAAGGGATTAGGATGCTATCCTCAGTCAGCATGGGATGGAAAAGGGGGAGCTGAAAACAAGGTTCTGTTCCATTGTTTGACCACTTTTCATCCCAAGTGACTATATGGATGTATTTAAAATTCCTAAAATATTAAAATTTTGTTTAAAAATTCTGAAACTAGTACATCCCTTCAAAATACTGCATTGCTTAAAAAGCAAAGACTTAAGCAATAGAGTCCTAAGTTGTGTTGAAGTACTTTTTAAAGCTGATTCAAAACTTTGTTACTTGCTGCTCTGTTAAATCAACATATTTCATCTCCCACTTCTCC
>TE_00000067#DNA/DTC
ACTGCCCAGGGCAGCAGTTCTGCCTCCTGTGCAGGGCAATTGCCGGGCTCAGGCCCTGCCCGTGGCTCTGGTGCCGCTGCCGGGCCCCGGAGCAGAGCCCGGGCAGGAATTACACTTGGACATTTATCCCAGAAGTTCTTGTCAGAACACATCGCTCTTATAGAATAAAAATTCTTTGAATATATTCATTTCTGATGTTTTCTTGAAATTACAAAATGGTTCAAAATCTCCAAGTCAGCCGCACAAGATGTGTCCGAATACAAATAGTGTCCTCATAAGTTATTTCTTTTTTTCCATCAGTCCTTGTGGTACAGGAGTAATGACTGACCACTACCCATGCCCAAATCCAGTAGTGATGTTTACTGGTTTATCTGAATCAAACTATTTTCAAATGCAGCATGGATATAGATACACAGACTTGATTTTTCTGGAATATTTACCTTCAGCGGCATTTAATGCTTAGATCTCTACATTTATATGGATTTTCATGCTATTAAAGTTACTAATTTTTCTGAGTAACATTTTAAAATACAAATGCTGCTGTGAATACATTAGTTTCATTTGTGAGGTGGGAGTTGTTTGCAGTGTGTTTGATGGGTTTAATATTGGCTTCTGGGGGAGGAAGTGAATGGAGGATCTATTGCAGCTTATTTTTATATCTGCAATGTCATCAAAAGTTGGGTCTATGTCTTGCTAACAAAGATTAAATAAACTTATATCAAGAGAGAATTGTAAAGCAATAGTGGGATGTAAATTAATTTAGTGTGTGTATGCAGTACACGTGCCTATTTCCACTTCAGAAAAGGCAGCTCTTGCAGTACTGTGCTTTTCCCTTTCGTTTTCCCTTTCCCTTTCCCCTCATCTTTTTTTGTCTATGTCAGTCTTGACAGCTTTAACGTACATCTCATTTAGAAAGTAACCCTGTTCCAGCAGGACAAAGCCTCAGAATTCCCCATTATTATTTTATATGAGTTTAGGACTTGCAGAATTCTCTCTGAACAGCCAAAATAGAGGGCAGAGTCTTAAATTATATTTCTTATATATCAGCTTCTTCTGCACTTTGAATGACTTAATCACTGTCTTTTTCAGTAAAAAGCCTGCATTTCAAAAGGTTATTCACTCTTTTTCTAAATTATTGAATGCTGTAATAGGAACTGCATCATGATTCTTTATAATTTTTCATTTTGCTTGTTAATTTATTAATATCCTTTATCACTATCTTTACTTTTAAGTAAGAAAACCAAAACTGTATTGTAATGACAAAAATAACAAAAATTATTTCACAATATGTGAAGAAATATGTAGGATATAAACTACATTTGAGTATCAAGTGACACAGGTGCCAAATCAGTTACATTTTTCTGTATAATTCTCCTGCAGCAAAAGAAAACTGTAAAAAACTGGTAGTTTATATGCAAATATTTTATGCCTTGGATAAGAGTTTATTTCTTTAAAAATAAAATATCACATGTCACTATTAGCCAAAGATGATCTTTTACAACTGCTTCCATCACTGCAATTTGGAGCTTTTTCTTAAGGAAAGCAATTTTGCCTTCAAACATAAAGAGTTGGCTTTTTATTATTTTCGTAGTACCTTCTTTTCCTCTTCAAAATAGTTTTTCAAAAATTGCCTGGTGGTTTTGTTCACATCCCTCTGAAAATCGTACAGTGGTGCTCAGTATGAGCACAGTGGATAGAGTCTGTGGTAATCAACATAAGCAAAAATTAAATTTCTATCCGGGGGGGCTCACAAAAGGAGCAGAAAATGCAAGATAGGAAGAAGAGCTGCCTGCACGCAGGGCAATTTAAGGCACTGCTTCCTACACCTCTTCCTGCTGTGCATGTCAGCTACAATCAGAAGAAAGGATTTGCAAATGCAGATTTTCTTTCAGCAATCTGTTTGCTTTGTGGGAAACAGGTTTCCTTCACCCCATAACCCTCCCTAAGCATTAGGATTCGCCCACTGCATCAGCGTGTGAGCTCCCATCCACACTGTACATTCAAATATTTGTCTGGAATGGGATGCTGAACAAATCTGAATATGTTGCTTTTATCTTTCTTGAGGGGAAATGTCCACTTATGGCCACAACAATTGATTTCTGAGTGTCTTCACAGTATAGATAACTAAAGAAGCATGGCTCCATTTTTAGATAAATCTTATTAGAATCCTGCAGGGCTGAGGAATGAATCGATTTGGTCTGTCAAACCAGGAGATAATGAAAGAATGAGCTCTTACTGTTGGCCTAATTACTTATGATTAATCTAACCCCATCCATTTTTTTTTAAACTGTCTCCATCAGGCCGCTGAATAATTAGTCTTACATCCAATATTTGTTTTCTTTTCCAATTCTGAGTTGGAATATTTGGTCACACAGGAACTGTGTTGTGCAGGCAGTTATGTGTCTTTGTGACAATAATTTTAGATTCTCTATCATCAGTTATTTGGTGTGAGGTTCCACCCGGACAAATTCCTTTGGACAATTTCCAAATGCCCCTGGGAAAGCAATGTGGTGTAATTGTATGGATGTAGGTGACCACAGCACCAAATTCAGAAAGGGGAAATGATCCTTCAGGGAGGGAGTACATGTTGTAGCTCTAACCACCTTTTTGACTTGTGAAAGAGTTTTTTCCTTTAAAATTCCCTTGTACAAGGTGATGTGTTCTCAGGCAATGGTGGGAGCAGCCCAGTGGCAATGACATTTAAACTCTCTGCTTCTCTGCTTTTACAAATGAAACTTCAGGTGAAATTTCCTATACTTCATTTTGCAAAAAATGCTATTAGGCTGTAAAAGATCTCTTGCTCTGTTTGATCTATGGAACTTAAAGGCCTCAATTACCAATATTCCTGTGTCTATGTGCATGAACATGTGGCTACTCACAGTGAAATTTAATTCCTAAAGTTACATTGCATCTTCAGTGTTCTGTTCCCACAGCCATTTCTTCATTAGAAGATTGAATTTGTAGAAGTAGTGTGTGCACAGTTGTCTTTCATGTAATCAGGGATGTGCTGAAGGATGTTTAGCAAAGGGGATGGCTATTTAGGAAATTTAACATATGTTGCTTAGATTTGGGTTGGGTTTGGGGGTTTTGTTGTTGTTGCCTTAACATTTGGCTTAAACTTTAAGAAAAAGTCCTCCAGCAAATGTTTTTATCCTTTGGGAGTGAATGGTAAAGCAGCAGCTGATGTCAGTGACCTGGCTTTCAGTCAGCACTGCAAGTTCTCAGTTCTGTTCCCTCATCCTGAACTTTTCTCATATCAGTTAAAATAAACTCCAAAATCACGTCATCAGTGGCCTAACAAGAACATTTTCTCTACTAATAGACTTGCCATATTGATAGATAAGTACCTGAGAAACAATCCTGTTCTCTTGCTTCCATTTCTTTCCTTGCAAAGGGCAAAGGATTCGCAGGATCAAATGTCACTTCTGAAAGTGAGATGGTATAAACTTGTGATCACAAAATCAGACAGAGACAGAAAATAGAGCTGTTGCATAAGTCCATTTTGCTGCAAATCATCAGAGCAGTAGAAAGAGCATCTGTTAGATGATTATTTTTCCTGGCCTTTAATTACTAGCCGTTGATTTGGGTAATTGCCCGCATGTACCTACACAACAGTGCAGCAGGATCTCACTTCTGCCATCTTATCTCAAAACTGGCTTTTAAAATAAGTGCCTATTACTGTAAGTGCTGTGCAAGAAAGCAGCACTCTGCTGGATTTTTGTCTTACTTTGCAATGCAACCTAGATGTTGCATTTATAACTGGTACGAGCTGGCTCCTTGCCATGCACTTACAGCCATAAACCCACACTCAAGCAAGGCAAATCTCCTGCTATCAGATTTTTAAGTGGTCACTTGCCGAGCTGAAATAAGGGAGAACAGACCTTCCATAAGTGGTTGCATATTGTTGTGGAAAATCCAATTACCACTTGCTAAATGCCCAGGTCTGAGATTTAAATAAGAGCTAAATGAAGTGCCTGGCTTTTAAGGAAAATGGGAATGCACCTAAACAGTGAGGAAGACCATTACAGGAGAGCACAGTAATCCCTGGGTGCCCTCAGGAGTTTTGCTGATTCCCTGTAGCATCCATGGCTGTTCCCAGTAGTATTTCAGGAACCCACCAGTGGAGAGACAGCTGTGAATGAGGACTCCTCAGTTTTATTCATATATATAATGAAAATAATGCATTGCACAGAGGTGCTAACTCTCTCCCTTTGGGCTCTTAAACCTTCCAGCGTGGAAGACCTCCCAAAAATGCTTAAAGAGGTATTCAAAAACTGAGAAAGGAGAGAACAACGTGGCCAGAAGGAGGAGGCTGGCACAAGCACTATTTTGCTTGGCTAGGATGACTTTTTCTGCTTCGACTGCCTGTTATCTGCTTATTTCACCTGTCAAGGCCCAGGAGCAGAATAAGTCAGCCTCTCTTCTGAATGAGGGATGTGCAATCCAGTGGCTTGGCAGCTGCTGGGCTGTG
>TE_00000068#DNA/DTM
TGAATCAGATGAAATTATATACTTGCTATCAGCATATATTGAAATATTTCATTTTGACTTGCTTTTCTACATCTATATTAGTCTTTGGGAGGAAGAAAACCAAAAAGATAATTTTGAACTTAAAACTAGAACTTTTTAATCTTGAAAGTATCTAAATAGAATATTTGAGCAATTTCAAAATGCTCTCTGCTTTTTTAAATGAAAAGCAAATTGACACATTTCCTTGCAAATAACTTTATTTTTAAAGAAAGGGCCTTTTTTGAGGCAAAATTGTCTAAAATATTTCCTGCTTACTCTATCATGTGACAAACATATATTTTGCACTTCTTCAATTGTTGTGCTTGTGATTTTGTACAATGTGAAGCATTGTACAAAAATTATCATTTTAAGCTGTGAGTTTTCATGTTCATTCTTAAAGAGAAAGAAGTACGTGATAGCAGAGATATATGGAAAATCTAGTTTCAAAGGCTTTGGCTGTGAATAAGTCTCATACACTCATGGAAATAAGAGCACTGAAAGCACCAGAAGTTGTGTGCTTAGTGATTTACTTGAGGTCAGTGTGTGTTACGCCATTATGAATACATTACATAAGACCTGCACATAGATAGTTACACTGCAAATAATTTTGAATACAGCCATGCAGTAATTGCTGCCCTGAGCTTTCACCTCCTTTGGGTTTTCCCCTGGTGCCTGGGAAGCCTGTGCAGTGCATGTCTTGAGCCAGAGCAGTGTGAACAGCAGCAAGACAGAGTCCTTGGGATACCAGGGGTGTTCTCTGAGGAGGCCTCATATTCTACTGCCAGCTGGGTGACTGATCACTTGCCTTCTCCCAGCATCAGCCCTCCATTTAACTGGGGGGAAATCCCTTGGTATTTTGCTACTTCCTAATATCATCGTGTTGAAATGTTTCAGTGTTGTTTCAGGAAGGCTTAAAGGCACAGCTCTTAATAGCATTGTCATTCAAACTGGTTATACCTTGCTTTTTTACAGTTCTTGTGAAGGAATATCTGCTTTCAGCCAGAAATGTGAGCACTGTGCCTTCTATTCTTGTGCAGGGTCATCAGCTGTGGCAGTAGCACTGAAGACAAATATATCCCCTCCTCTCCTGTCTTGCATAACCTTTTCTATTGTTTGCTAATTGAGTGCTTCAGAGTTGAGGTTGCTTCTGATCAGTGCTGGCTCAATTACTAGACATACAGAAGGGTAAATATGTTCTGAATATTATTTTCACTTTTCTGTGATGCAGCTAGGAGAGGTTTTTATTTTGAGCTATCCAGTCTCTTGTTAGACCTGCCTTCCAAGTCTGGATGATTAAAGGGATATTGTATATCTCTGAGAAAAGAGCTTTAGCTGTTCAGGGTCAGAACATGAGTTTCTGTCAGTAGCTCAGTTAAAATGCATGTCTGTGCAGTGTGTGCAGTTGCTGTTGACAGACACTCCCTGTTAGCTGGGACTGTGTTGGTAGTCTGGAGCATTATATCCCATTTTGGGCACTCAACAGCAAGAAGGGGGCAGAGTACAGTGACAATAATCAGAGATCCTGATTTACAAGGAGGTCTGATTTAC
>TE_00000069#DNA/DTC
ACTAGGACATGCTGAGGTAAGAAGGGGGTTGTCCTATTCCCCTCTCCTTTTTGAGTGAGAGAGATCCGAACAACAACAACAATGTTCACTCATTTAAACTTGTAGCAGATTAATGAGCTGCACAACTGCCTATAAATCTAATAGAAATTTTGAGTGAGAGAAAAATTATCAAAGCAAGCCCAAAAACCTTACAGTGCCAAAATGTTACACATCTCCATTAATTAACCCGGTGAGAGGAGTTTAAGGCTCGGGTTGCTCATTCCAGTAAGCCACAGACCCACCAACTACTATTTTAGAGCACTAGGATGAGGCAATTTTTATCAGGGGGGAAAATGCATCTCCTTCCACTTTCCCCCTTCTTAACAAAGAGTTGTATCTGGCTCCCCAGCTAAAAACACAGCAAACCAAGTTAACCATGCCCAGAGCTGCAGCGTTCTTGGGAATTTGATCTTTGCCTTCTGACCAGGAATGTTCTGTGTAGACTCCCCCAAGTCAGATTAGTGCCTTCCTTTTGCTCAAATTCCCCTTTCCAGGCGATCAAAGGTTTTACATTGCAGGATTTAAGTTCATTTGAATGTCCAGCCAGGTGTTCCTGGAACCAAATCCAGTTCATTTTACCCATAAGAATGTTCCCATTAACTTCAGTGATTCTTAAAAGCATGGAACAAGTAGAACTGGAGTCTTGGTTTACTGGCATTCCCCCCACAGTGAAATGCTTTTTTGCAATGATTCACTGATGAATTTTGAAAATATTTCAGAAGTTCACATTTCTTCTGGCACTTATATTTAAATTAACTTTATCCTTAAATAGATAAGGATGTTTTCTTGTATGTACAGTTCTGAGTCGTCCTGTAATTAATTTTAAAACCACTTTAGTTAAATGCATACGTAAAATTGTGTGAGATTATACATTCACCAAAAGGTTATACAAAAATCTGCTCTACATCTGTTTTAACATTCTTCAGTGGCCTGGGAGGAAGCACATGAATATCCTGAATTGTGTTTTCGGGACAGGAGGGTGTTTTGAGGTTGACAATGGAGATATACAAGAGGTTTATTCCTGTCACCAGGAACAGTACCTGCCTGATATTTCTCTGTCACAGAAATTCCAGAACACATACAAACGAAACACTGAATTAATTTAAAAACTGAGACCAATTTTGTATTAAACCCATTAAAACCTTTTCACAAATATCCAAGTGCAAGATGCCCTAACACACAACAATCATTTTACAAGATTCCAGTAGAATCAGACTGATATAACAATCATTTTACAAGATTCCAGTAGAATCAGACTGATATAACATGACCATTGTTTACTTTTCTTTCCAGCACTGGTAACAGATCTAAAAAAACTTTAAGAGGTCCTTGTTTTGGACAGCTGGGAGAGCAGCCTCCCACCTTTACCATTCTGCCTTTCCAGAGCCACACTGTCTTCCTGATTCAGCCGATGCGTGAAGGAGCACAGCTCGTGCACACACATAAACACACAAACACTCACAGCTGGGCAATGCAAATGTTTGTAAATGCATGCAAGGTGTAACCATATTTTATAAGTTTAGCAAGAGGCACACATGTCCATGCATCCTTTCCCAGCAGGGCCCTGTGCAGGGATCAAGGGATAGGCAGTGTCTTGATACGAAGCGCCCACTACCCCAGAGCAAAGTCTCCTTTGGTTCTGACCAGCTTTTGTCATCAGCTTGATCATCAAAAGGCAAAGTTGGGGCTGTCTGGAATCTGCCCTCCTGAGCTGGAGGAGTGGAGCTCTTTTTCCCTCACGTGGAACATTTGCCATTACTCACTGAGGTATTTGTGGAAGGGGGTGGGGAGCGAGGCCCAGATCACACCAGTAGCACCTTGGGCGTCCCCAGTTTGGTGTCTCAGCTGTCTCTGCCTCCCCAGCTGTGTAATCCATCCATGTGTAACCGTGACAGAGACACAAGCTGCTTCCTCTTGCCAAAGCCATTGTTCTTCAAAAACCATCCATTCAATTCTCGTTTGCAGGTGAACAGGGAGAATTCTGAACACTAAAACCATTTGTATTAGCAGAGGCAGGGCAGCTCCTTGGAGCACTGAAGTTTCTGTACCAGGGGATTAAATCACCCTGGTATTGTCTCCTCACCCCTGGGATGCTGAGCCCCCATCCCATCCCCATTTTGCATCAAAGCAAATCTTTCTGGTTTTATATCAAGTCCTTTTGCATGATGTTATACGTGACTTTTCTCTGTGATCTCAGTCAGAAATCACAGGTTTTAATTATCTCAAAGCTTTTTCCATCTCCTGTTGTTCCAACTGCAAAATATTTTATGAAGGGCATTACCAAAAAATTGCCTGTTTCATGTCCTAGAG
>TE_00000070#DNA/DTC
ACTGCAAAAATCTACAGTAGCTTGACCTGAGGTGTGACAGAAATGAATTGCTAAAAAAACCTTCCAAGGAGGAGCAGTTTAAAGGACGCCTTTGACACTTTTCACAATTAAACTGTTTTCATAAACACCTCATATATCTCCCAGGCTGCTTTGGATGTGCTGCTGCTGAGTGATTCCGCAGTCATTAATGGATTGCAAACCCTCCCTGCCCCCTGCAACCACTGTCGGATAATTAACGACTCAGTACCTTTCCAGGACAATCCCCTTCTTTGAAATATGCCTTGGAATGCACCACGTTGGAGCAAGGGGCAGAGATGGAAGCCATCGAGGGTTGGGTGCCTCACTGCCTTTGGAGCTGGGGGGAGTTCCCATGGAAAATCTGCCTTGTTTACAACTCCAGCTCTGCTGCAGGGGCACTGCTTTGGCAGGAGCTCTAAAGCTGAGAGGCAAACACAAGCTCAAGATCCATCTAAGGGCTTCGTTTGAAGCTGTGACCTTGGAAACGTCTGTCCAGCCTCTGCCTGGAGGCACCGGGCATGCTCCACTCCCATGGATCAAGGGACAGCGGGACAGGAGCCACTGCTGCTGCTGCTTGCACCTGGCCTAGGGATCTCTTTGCTGACCCAAATGGTTCCTCTGGATTTTATCCAGAGGTTGTTGCATGTCAAATGGAGAGATGCTGAGATCTGGGAGTAGGTGTTCCTTTGTCTGTGTGGCTCTCCTAACACTTGGGACGCGGAGGAGGGAGGAGAAGTAGTGAGATCAAGCTGTTTGCAAAAATGGCTGGAAATCAAGATAAAGATTTGCTGGGAGAGTAAGACAGGGGAGCAACAAGCTCTTCTTGGAGCAGGGGAGTGAGGGGTAAGTGGTTTGGTTGCTGCTCTTCCAAGAGGAGGCTGTGTTGGACCCCAGTTGTGAAGAGGCTGCACTGTAACAGTGAGCACACTGAACTCAGCTTGGGTTATCCTATTTCTCCTTTTGGTCACTGCTCTCAAAAACTCTCTGATGGGTTTGTAGGGAGGAGGATGTGGCTCCAACAGTCGTACAAAGAGCCCCATGTGTGCTCCCGAGAGGTGCTGCCACTGCCCAGGGAGTGTCTGAGGTGAAGGGGAGGGTGCTGCAGACCCAGGGTCAGTGTCAAAGAGAAAGAATCGCTGAACTTGGAGCCAGGTCCACAGCCAACCTGCTCATTTGAAGGTAAAGTGGTCATTAGTTCCATGAATGGGATTCACAATCGCTTCTGGGTGTGTGCAGAGCCCTGAGACAAAAGGGTTACTCTGCTGAGTGTATTTGCAAGTGGTTACCTTGGCTTTGGGGTGGGATGTGCTTGGAAGATACTCTGTCCACATTTAAAATGAAGCACTGACAGGTGGCATGACCTGAACCACTTCTTTTTTTTTCTCAGGATGAAAACCCAGTGGAGAGCTTTCCTAAGAAGAAAATATCTGAAATGCATCTGCTGGAACCCCTTGCCTTCCCAGATGGGAAGGACAGCCTGTACCAGTCAGCACCTAAGCCCCACTCACTCGGTCTCTGCCAATGGGATTTGGGAGAGAACTGGAAAAGTAGAAAACTTCTGAGTTAAGATGAAGACAGTTTAATATGTAAAGTAAAAGCCACATTCACAAGCAAAGCAAATCCTGGAATCCATTCCCCACTTGCCCTGGACAGGCGGTTGTTCAGCCATCCCTGAAAAGCCAGGATCCATCACCTTTAACAGTGACTTGGGGAGACAAATGCCATCACCCTAAACTGCAGGAACTCACACCTTCTGATCAATGAATCAATAGGATTATACAGAAGTGTCTTCTTATTTAAAATACCCGTGTGTTCACACATCTCACAACTTTGATGTGATACCTTGCTTACACATTCTACCTACTTACACATTTCACTTGCTTATCTTATACTACTTACACACGAACACATCACTCTACTTATGCATTTTCTTACTTACGCTTTTTACAACTTCTACATAACAGAACTTACACATATTATACTACTTACACACTTTACTTACTTATACATACTTACACATCTTACAACCTGGGGCTCCTTATCCAAGCAAGCAGAGTCAAGATGATGACAGCAACAAAACCCATCCAGTGATCAGCAGCCAAGTTAGTCCAGGAGAGCCAACCAACAAGACAGCAAAGACCAGGGAACAAGTATAAACCTATCTCACCTCTCCCCTCAAGCCTTCAGACTGGAGCTTAAAAACCCTCTTGGGGCTGATGTGCTGCAGCTGAAGTTGGAAAGGCCAGGTGAAGCTGGTGAGGGTAATTCCAGCCTGATCCCGCTACCTAAACACCCACCTTCCTTCATCTGCTCCCATCTCCAGACTCTGAGCATGATGCTATATGGTATGGGACATCCCTGGGATCATTTGGGGTCAGCTGTCCTGGCTGTGTCCCCTCCCAAATCTGTGTGCACCCCCAGCCCACTCATCAGGGCAGTGGGGTGAGAGGCAGAAAAAGTGTAATTTCTTCTCAGCAATAACGAAAACATCCTTGAATTATCAACACTGATTCCAGCACAAATCCAACCCACAGCCCCACACTGGCTACTGTAAAGAAAATTAACCCTACCCCAGCCAAAACCAGCACAAGCAGTGATTCCTTTATCACACCCTTTTATTGCAGTG
>TE_00000071#DNA/DTC
ACTGGCAGCAGCCAGCAGCAATCACTTGGGGGAAGAAACTCTGACGAAACCATCAGTAGAAAAAAGAAATAAGGGCTTCAGAGGAGGATTCTCTCCTGCCCCCACTTCCCCAGTGCTTCCTGAGTGAAGTGACCACTATAATATCCCAAAATAAATGATTCATGGATGTCTGTATGTGTAAAAAATACATCATAACACCTGCATTGCTATTTCCCATCTTATAGAGGCACCTTACACTCTCTGCTCTGACAACCCAGCACCTCAGCCAAAATTCTTTGGTTTGTTTGCTTTATGCTCACTCTAAATCACAAAGCACATCTACCACAGTAAGTTACTATGAGCAAACAAGCTTAAGTAATAAGAGTAATACACATTTTTAAATTAAAAGAACTTCTTCTGTCTGTTCCCTAACTGATTTTACACTGATAAATTACTTTTTATTGCTGTAAATCAAAGTGGCACTGCAAATAAAATTGAGCTGAAGGAGAGTGAAGGAAACATACTTCAAGAGGGAAGAAAATGAAATTGTCTCAGGCTTGTCGAGCATTCTAATGTCCTCTGAAATACCTCTTTTCCTCACCAGCCCTTTGGAGCAACCAAAGGAGACTCCCCCTCAGAGCATATGGAAGTTCAGTGCAGACAAAGCCAATAAAACGTAGAGCTACATACCAAACCACCAAGCATGAATACCTTGACATTAAGGTAATTCCAGCAGCCAGGGATCTAACCAGCACATTACCACTGCTTCCAGGGAGCACATTATCAGCGAGCCGAAGCCAGCTTGCATACACGCAAAAATGTTCCTCTTGCATGGAGCCAGCTTTGCTTGTGCAAGATCTCTCTTGGCAGACACAAGTGATTAAAAGCGTACAGGAGCATGACTTGTTCGAAGGGCCTCAGCTGTTTTCTTTTTTTCCCAATCAGATATGGCTTTGCCACTGGAGCAAATCCTCACACATGCTTCGCTGCCACTCCGATACGGGGGCAGAGCTTGAGCTGTTTTTTCAAGCGGCAAAAAACCATTAGCAGGCTTGGCATCGGGAAAATGAAAAGGCAGGGGTGAGGAAAGAAAACACTGAGGAGGGCTGCATAATCTTCAGATCTTTCCTAGGTCTGATGTGGTTCAGTAGGTTACAAAAGTGCCTCCTGAATTCTCAGTGCTCTGCGTAGCATGAACATCCTCCTCCCTCTGGGCTGTGCACCAGGTTATGCTGTACAACTGTCAACCAGCAAAATCCTCCTCGGGGGCTGAGTTATGGAATTCAAAAGGAGCAGAAGAGGAGGGAGGGAGGGAAGGAGAAGCTGCAAAAGGGTGCTTTGCCTCTGGCATAGCCACACGGCTGGACACTGCTACCCTGGGCTGCAAAAAGAGCCCTTCAGTGCTAGGAGCCACCAGGGAGTGGTGACAGGCAGGCTTGAAAAGCTAAACTTACACATTTTGGGGTTTTATCACAGAAAGACTGAGACAAGAGAACCGTAAATACACCCCAAGTCAAAATCAGCTCCCAAAGCTGTGCCTTCAGCTGCCACCTTGGAGCCACCCATCAGCACAGGGCAGCCCTGGGAATGGTCACTCTCTCCATTTTGGGCACCAGGAGCAGGTGAAAGCAGGGGCACGTCCCAGGGCAGGACAGGGAGGGCTAAGGGGTGCAGTGGTCAAGCCAGAGATGGGTTTTACATCAGTCACAGCAAAGCCAGGGCAACAACCATTCACAGAGCAGTGGTAAGGAAGTGAAAACCCAAATCCATCTGTCTCTCCTAGGCTGCTGACTGCTGGGCATGGAAGATGAATTAAAGGTGGGCAAGTCTCAGGTGTGTTGTCTCTGAGGGAGATTTGCCCAGGAATGTTGTTGTTTCCCAGGGCAGGGTGTAAGGCTTTGCAGTAACTATGGATTTACACAGAGGAGCCTCCTTCGGAGCTACACTGATGCAAAGAAATAGAAAAACAACCAAGAAGGCAGAGAGGAGGCAAAAGATGACTCAAAGCTTGTTAAAATTAGTGGACAAGCTCCCAGTG
>TE_00000072#DNA/DTC
ACTGCCAGGGATGGAAATACAAAAGATCCCCGGAAAGGAGGAATAAAAACGAGTGCAAAGTCCACAGATGAAGCCAACAAAAGTCTCGGACACAGGGCAGGGCCAGTGGAATCAGGAGTTTGGAGCTCAGCCATGCTGAGCCATTTTTTACAGTTTCTCTGTCAATTCTCTGACATGCACCAAATTACTCTTAATAAATATATTAAATAAAGCATGACCAAAACCATTCCTTAAAAATGTTGGCCAGACAAATCATCACCACAGAATAACAATAAATATATTAAATAAAGCAAGACCAAAATTATTGCTTAAAATTCTTGGCTGGACAAATCACCACCGTGAAATCTCCATGAGGAGAAGAGAAAAGGGAGAGAATTCCTCATTTCAACCTCACACAGAATCTTTTCCCCCCCCTCATGAAATGCAGCAAAGTAGCTCCAATGAGAGATGGCATCATTTCCAAACTCCCTGGATTCAAAAGAAAGAGGGAAAAGTTCAATGCACAAAAACCATTGGGTCCCTTCAAGATTCCAACTTCCTTTTGTCACCAAAACCGACACTGGAATTTCCCAGGAAACTGGCAGGGGAAAGTGGGGCTTAATTTCATAAACTTAAATAACAAATTCCATTTTCTTTTTTAGTGATTTTTTGTTCTCTCTTTGTGTCAGCTCTGACTGATTTGCCAAAAATCTGCATGGCCATAAAAATATGAACTTTTAAGAGTATTTCTCGTTTTGTAACAAAGTCACTTATTTTAGGTCTTTAATTTTTAATTACTAAGGAAGCTGTGGATCAGAACTGATAATTACAACAAGATCAATCCAGTGAACTCTCTCAGAGAAAAAATTCCCAAAAATTAAATCCCAGCACTTCACAGATCAGAACAGAATCTTCCATTCCCAGGGTTTTTTTCCCCCTCACATTCCCAAAATAAATTAATGAAGCATTTTGCTATGAGAACAAATGTTTTGTTCATCTGGAGACTTTCTTGAAATGGGTTGAAAAAACCCATTTTTGCTCAAGTTTGCAGATAATGAACAAATTCAGGCATCAAATTAAATCAGTTTTCCTACTGCAAAATGGAATAGGCATTAATTTTTGTTATTTTAATCAAATACTCTGCTGGAGATATCTGGAAATGAAGAAATTTGCCATCAGCTCACCCTTGCAATGAGTCAGTCATTGCCAGACTTCGATCACAGATAAAATTAAACTATTCCCAATCTGACATTCTGTACATTTTCATCCCAAAAAATGGGACTTGGGAAGGGTTTGGACCAAAATGTCAAGGACCCACTTGGGATTTAGGAAGTGTAGGCTCAATTTCCTGCTGGTACTGACTCAGAGAGACTTTTTAAGTCTTGGATTATCTTAAATATGAAATTGCAGAAGCTCAAACCATGTCTCCTTCCTCCCCTGGCAGGTTCTACCCAGCAGGGTAGAAATTCTCAAAGTGGAGGAGAAAAAAGGAGAAAAGAAGGAAAAATGGGGGCAAGGGGAAAGAGAGCAAAAAGGAAAGAGAAGAGGCAAAGGAGGAAAAGGGAATAAGTGGGAAACAGGAGGAAGGGGGAAAGGGAAAAATGAAAATAGTCAAGAAAAGGGAAAAGAAAGAGGAGAAGAGAACAAAATGAAAAACTCATTCCCAGAAGAGTAAGAAATAATAACATCTAGCCAGATTTCAAACTCATTTTTTCTGCATTTCTGCCTGAATCCCAGAAGTTGAATATTAACAGGATTAGGTTAAAAAATGAGTAAATTGTATCTGCCTTAAAATACTCACAGAGAAGTTTAGGAATAAAGCAATAAAACAATATTTGCTCAAATCATCTCAGTAAATAAGCAGGAATGAGCAAAACCCTTCCAGGAAAGGTGTGGTCACCTCCTTGCTGTCCCAGCAGCGTCCCTGGCACTGAACAGCCAGGTAAGAGCAGATATGAGGCAGAAATAATTCCAACACACCTGGCAGTG
>TE_00000073#DNA/DTC
ACTGAGCTGGAAAAACTCAGGAAAAACTACCCTGAATTCCATGTGAACACTCATAAATCTGCCCCCCTTTTCCTTTTTATTTTTTTCCACATTTACCATAAAACTCTTGTTCCACATCAGATTTCCTCTCCCTTTCATAGGCAGCCTCAATATCTTACACAATCTAAAACTCCCAGACTCCGATTCTGAGCTTTATTTCAGCCCTATTGCTCTGGGCTTGGGTTTCAGGCCCTGCCTAGATCTGCAATTTGCAATATCATATTATTTATGGCCCTTCTGAAAGGTAATGAGGAGTAAAATACAATGAACAAGAACAGATATAAAGACAGCCATGATGTGGTGGCAAGTCAAGGAAATTTGAGTATTTTACCGAGGCTGTTTTCAGGGAGAGAAAAGCCAAACCCTCAAACAGCCCTCTTTATATAAAGGCAAGGTACCAGTGTGAGGGTCCAAATTTGTATTTAGCAGGTTCCAAATTTGCATTTAGCAGCTTTATTTTATTTCTGCTTTAGCTGGCAGAGCACACCCCCCATACCTGGGACAAGCCAAGGTGCACAGATGCTGTTTCAGAGATGTACATTATTTTGCCATCGGACGCCACGACGAAAACAAAGCCATCCAAAGTCTGAAAGAAAGAGAAGTGCACAGGGTAAGAAGTAAGAAATCAGTTTAAAGCATTTACAGTGAAAACCAAATTGTTTTGGAGGATGATTTCTGTCTGATTTCAGCAGCAGCACACAGCAAAATTTAAGGAATAGAAACCTTTACCTGACTTTGTTCCTTAAAACTCAGGGATGTTGTGAACTCCACCTCATTCCCCTGCAGATGCAGCTTTGCTGCTCCGCTTTCAGGGAATATTTTGCTGTTGATTCAGGGTTTTTTTAGTGATTAGCCCAAATCCTGAGCTCTGTGGTGCTCAGGGGGAAGTCAGGCCCTACGTGAGCCATTTTTTATGGCATAATTGGCAGACCCAGCTCACTGCTATTTGCAATTTATTTAATGGCACCATGAGCAATGTTTAAACTTGACTGCACTTTCAGTAACATATTTCTGAACAGAGGGCTCTCTGCTCTGAAACTGTGGGAACATCCAAAAAGAAAGCAGAAAAAGTCAGCATCCAAAACTTTATCACACTTGAAGAGAGATGTTTGTGCTTATTAAGTTTTATCCCTGCAGTCTGTAAACCAATGCAAACTTGAGATCCAATCCTACAAATTCTTCTTGGCAGGGTATGGGCTGGGAGGCAAATCTTGCTTGTGTGAGTAAAAACTGAAGTTTGATTTAGTCAGATCTTATTCGTACGAGAAAAAAATAAATGCTGTGGTAAAGCTGAGCTAAAACTGGCCATGATTTGGAAATCACAAAACCTCTCACTTTGAGGGGTCCTTGATTTTTCAGTGCCCAATTTCAGGCTTTTTTTCAAAAGTATCTGATATCAAAAAGTTTCCATTATCTCTACCTAGTGTAGAAAGCTTTGATCAACACAGGGCATGTGAAAAGTAGTGAATATTCACTTGTGTGAATATCACTGGACAATAGATTTGGAAGAGAAAAATGATTCTTACAGTACTTTGGTAAAGCAAGCACCTGCTTTAATCCATTTAAAGTCACTCAACTGGAAGAGATGCAATAAAATCCTGTCTGCTTCATGTACCTCTAGTGCCACCCCAATAAGAAAATATTCCAAATTATTCTCTGGCCTACTAATGACTCTACAGCATGTAAGTGAAACCAGGTTACTCTTTGGGAATATAAATTAGATTTTGTAGAAATATCATAATGGGAAATAAATTACTGCACACTTAGCCATAATTTTACTTTAAGCACTGTTGTCTTGCAATTGCTTTAGCCAGTATCATTAACAAACTTGTGTCAATGCTGCTGTTACTGCAGCACATCCCAAAATTTCATTCACAGGAAAGCTGAAAATCCAAATGTAAAGTCTAAGTACCCTAAAAGAAAACTTTAAAAATGTTTTCAGTAAATGAGAGTTTATTAAAACCTTCAGCATTTGTCATTCAGAATTAACTGAACTGTAAAATGAGAATTACAGGTGGTCAGCACTTAATTTTGTGTAAATTCACTTAATGCCAGACAAAGCCGGGAAGGAGGAGGAGGAACAACAGTGATTTATACAACTCGGTCTGTATTTCAATATATGCATTATATTATGCACATAGAGTATTATACAGAACTAAATCAGCATTTTCAGGTGGACTTGTGGCTCTGGAACAGCTCAGAG
>TE_00000074#DNA/DTC
ACTGCCCTCCAAGGGAGCCAACACTCCCGCTCACGTTTCACCTGAAAGCCTCTGGAAAAAGCCACCTCCAGCTCCCTGTGGGTCAATCACAGAATCCCAAAGGATGCAGCCAATAGCTCCTTCCCTATTTAAACACAGTCTGAATTGGGTATTAACTACCTGCTGTGTTTGGCAGCTCTCTTATTCCTAAAATAAATAACTGTATGAAAAGTCATAAACTCTATTCAAAGTACTGTCAGGATTTTAGCAGCCTCACTTCTTGCAGTAAATCTGCTTCCACAGCTGTTCCTGCTGTACTGTGTCCTTCAGCCAAGAGTAGCTGCAGTCCAACATTTCCTTCTTAAGTTATTCCTTACCCAGAGCAAAGCCAAGGGAATTTTGGACAGGGCTCGCCTGCTCGAAATTATGAATGTGCTCTTATTAGAGCAGGTTGCATGTTTTCTATTAAATATTCATTCAAATAACAATCCAGCAAAACATTTGTCAGGAAGAGAGTTACTTTGGCTGGAAGGACACATTTTTCTTCCAGTCTCCACCAAAACTCCCCCGTATTTATCACGTCCAGGATTTGAGGGCATAAATGAAGATCTTGCTTGAACTTTGTTGAGCTCCATCAGCAGTGCCAGATCCTGTTCTTTTGTTTCAGAGTTGTACCAGTTCAGGAATTGCTTGGTTGTCACCAGGGAAAAACCTTTTACAGGTTCCACTGTGGCTTATAAAATGGGAGAAATAAGAAAAGAGGGGGGGAAAGGGAGAGGAAAGTGGCATTTTCTGCTCCTGCCTCTTAAAATCCTGCCCATGTTGAGCTGAGAGCCACAGAGTGTCTTGTAAAGTGGTTTGATTCAGAGAACTTCAGTGCTCCTGCAGAACTCCCCACCTTGTTCTGAGCGAAAGCCCAGCTCCAGGAGCTGCTCCAATGAACAAAGTTAAAGATTAGCAATGTTGCCATCATGTGGCTGCTCCCAGCAAAGGCTCGGCCGTGAGCCTGAATTTATTAATCAGCAGAGAGCAGATTGCACCTGGATCCTGCTGTGGAAGCTCAGAGACACCGTTTAAAGTTGTCACTATTACAGGATATATTTAGAGAAATTATTTTTATAGCAAGAACGTGTGTACAACAGAAAAGGGGATCCCAGCCCTTCCACTGTGCCCCTGATCCTCAGGGATTTTATAGATCATATTTAAAACCTCACTCCAAAATTCATCTTAAATTGTCCAAGCAGAAATCCTAGAAGTGAAAATCCCCTCTTCCTGCAGAAACAAGAAGGAAGAAAAAAGGATAAGGAATCATTTTCAATATCCTTCATCTTTGACATGGCTTGAAAGTGAAATTGTAATGTTCCAGCTCTTGAATTCCTTTATCCTATGACTGCTAGAATAACTTGTGATTTTCAGTGATTTTATTGTATTTTCTCTTACAATCCCTTCTCTGCAGTATCACACCAAGTTCTTCTACACTGACAAGAAAAATCCAAGGAAAGCAATTCCCACAGCCCACATTTTGTTTGGAAAATTGTTTCCCAACTCCTGGGAAGCTGAGAGTGGATAGAAACAATGGTGAATTTCCCACCCCACCTGCTCCAGGAACAAACATATCCCAGGTCCTGGCAAACTTCTCCAGTTTTTTTGGTGGAAAATCCTGTCTGGGCACAAGGTGCAGTTGTTTTATGCCAACTCTTTCCCACTACACAGGATTCCCCATTCCAAGGAATAATTGTCATGGACAATAACCCATCCCTGTTCCTGCACTGTCTGCTCAGAATTACATATTTTATCCAGTCAAGTATTCCAGCAGGAGCCTGGTTTGGGCTATTCCTGCTTCTCCAAGCAAGGAACACAGACTTGGCTGTTCCTGGCTGTCAATTTTATCTTCCTTTAATAATCCATCCCACAGCAGAGATGCAGCTATTTTATGGATTGAAAATTTAGAATATTGGAGCACCCAGCCAACACCTTCTCTCCCTTCTCCTTGCAGAGTAAATCCACACCTTCCTCCCTACCCTGCTATTTATTTGTAAGTGCATGCAGCTGGTGCAACCCCACTGGTGCCAGGAAAAGGGAAAACAAAACCATCCACGGGCTCCTGCAGCTCTTGGCTTGCAGGAGGAGCACTCAGTGAGCTCAAAGTACCATTTTAAATGAGATCAATCGACCAGGCTGAGATCCCACAGCCATTCCCAATCCAGCCTGGCACGTTTCCATTTCCCTTCACAAACAACACCAAAATTCCTTATTTCAGCTTGGCAGAAGTCAAAACAAAAATGCCTGCCTAGCTTATTTATTTATTTTGGTGGCCGAAGGGGGAAAGTTTATGCTGAGACAAAACCTGACATTATTTAGCATCAGAATTTATCATTGTTATCCTTAAAACTCAAATCTTGAGGAGTCTTGAGGGGGGAAAATGCACAGAGAAACAATTCCCTTCAAAATGGAGCTTTCCTGGTTAAACTCTCAGCAAGGAAAAACATTTTAAGTGGGAAATACAAACAATTGGAGCACAAGCACGAAGATTTGGGGTGTTAAACACCAATCAGCCCTCCCAGAAAAGATGGCAACAACTTAAAAGACAGAAACCGGTTCCTGTCCTTTCAGGAGCACCAGGATCAGCTTTTCCCAGGCACTGAAGAGCCCCAGTTTATGCCCAGTTTCCAGACATAAAGAAATCTGTGAACCTTTTTAATTATTCATGCTCTGAGAGGCAGAATCCTCTCGGGTTGCAGGCCCGGAGGCCTTGGGGCCGTGGCTTTTCCTGGGATTTTTCAGCTGAGGGAATAAGCAGCTCAGCGATATCAGTGTCCCTTGGCTGGAAGTTCGGCAGCCACGGGAGGGAAAACTGCTCCCAGTTTGCCCATTCCAGCTTTTCTGCTGTGCTGGAGCACCTGCAGGGAGACTCCAAGATGATGAGGCTGCATGGATAAACTTCTCCCAGAGGGATTGGGAAGGAGGAGGAGAAGTCTTGGCACCCCCAGCCCCGTCTCTCTGCAGCTCTGCCAGCTCCCCTTGGAAGGGGAATGGCAGCATCCCAAAATCCCACACCTGAGGAAGAACAGAGCTGCTGTGTGGGGCTCGGGGCTGCTCAGGGAGGGGATAATTAGGACCAAATGTGGGGATTTTGCTTCGGAGATGATTGGCAAAAGTGCTGCCAAGTCAGGGCTGAGAGATCTCCCAAGCAGGAAGGTCTGGAACGAGCAGGGAAAATACCTGGGGCACTGAATGCTCTTCCCTTGGTGGACTTTTCTCCAAAACCCCAAATCCACACCAGTCTCTCCATAAAGACTGCCAGGACCTCTGTGGGTTGTACCTGCAGCCAGAGGCTCTGCTAGATGTGCAGTCCTGGGAATCTGTGTCACCTCAGCCCACGACCATGGCTAATCCAAGGCCCATTGCTTGCAGACTCTGGAGTGCCAATTCCTCCTGGAAAAACCTTTGGATTCACTGAGTGAAGCAGGAGAGGCCGTGCTCTGTTCAACTCGGGACTGAAGTCATCCTGTGGTGTTTTCCTCCTGGAGGAATTCTTTCCTGTAGAACCCTGTTTTCTTCTTCAACCACGTGGAAAGAAGCCAGAAATAATCACTTGGTAGAACAACAAAAAAATGAAGATGATGAAAAATGTCTTGAGGGATGGAAGTGTGGAGGAGAGGGGAGCTCTGCTCCGTTTGCTTTGCTTTAGGGAACGCTGTCACCTGCTGGCAGGAGACTGAAAAACCGGCGTTTTTTGTGGCAAAAAAGAGCTTCCCTATCCCAGAGGGGAAAAAAAACCCACAAAAAACCTCCAAGCTAAAACCCAACCTGGAAAATGAGGTGTTCTTGGGTAAGAAGGATCCTTGCTGGGCTGAGTCCTGCACAGGAATTCCCAGAGATACCAAACTCCCTCTCAGCTTCCCTCCCATCCACTTCTTCTCCTCAAATGCCAGTTTTGTCTCCTTCTCCAGCCTCTCTCCACATGCCAGCTCCAACTACTCCCTACCTGTCCCTTTTCCTCCCCCAGCCACCTCCATTTCCATGGACACCCTCCTCCTTTTCAACCATTTCCCACCTTCCACGTGGCCAGAGAAAATCAGGAGCTCCCCCTGGGCACGAGCATCTCACACCTGCCTGCCTTCCGTGATTTCCATTTTTCAGTGCACAGGCAGCACTTAGGAGATTTGGGACTGCCAAAAATTGTCCCACAGAGAGGCCCCTCGAGGGCTGTG
>TE_00000075#DNA/DTM
AAAACCTCATCCAGCTGCACAGCAATCTCATCCACCTCACTCTTGCTCTCACCATCAGCACATTTGCTGCACTCAGTCTTTAGGTTCTGCAGGGTGCTGCACTGCTCCTTGAGCGTTGCTATTTCCCCCAAGGCCTGCTCATACAGAGCTGTCACCTCGGCCAAACTCCTCCCGTCAGTGCTTCCTTCTCCAAAGGAGGGAACTGTCTCCGTTGCCTGATGGCACATTTCCTTTTTTACATATTTATTATTCATCTCCAAAAGCTGCTGTTCCAGTGTTTCCACTTGTTTGGTTAACGCTTCACATTTGCTTTGGTACATTTCTTTTTCTCTGTTCAATAATTGCAGCTGATTTTTCAGTTCATTTTCCATCTCTACAGATGTCTCAGGAACACCATTCACCTTCTGCTGTTCCCTTTCCAACCCTGCCACAGGAACCTGGACTGGGATGTCTTCCACCTCTTCCTTTTTCACCACCAGGTTTGGGAGCTCTGTCTGTGTTGCTGAGCTCAGCTGTTCATTTTTTGCCTCTGAAGTGGTTGCACTGCAGGGTTCTCCCACGGGAGAGTTTACATTCTGCTTTTCCTCCTGATCCAAACAGATACATTCCGTTTTTACCACGGGAACATCAGGATCTGCTGAAGGCTTTGGAGTGCTGCTCTCCTCTAAAATGATGACATCTTCATCATCATCTTCCTCCTCATGGTTGTTGAATGTTTTGTCACCGAGCCGAGGTGTCTTTAGGGACACAGGTGTCACACAACTCTGTGTCTTCCTTTTGAGACTGAGGAGGAAAACATTAAAATAATCAGTTTATTGCTCAGATGCTGCCAAATCATTCGTTTCCAGCCATGTTCAGTGTTTTTCTGAGCACTGTTCAAAAACCACCACTCCAGAACTAGAAAGGGATGTCCCCCTGCAGGGGATTTCAATTTGTGTAGCCAGACTAAATTCCTGTAAAAACAAGTGCCTGCCATCAACACACTCACACATTATTCTGAAACAGACTCAGTATTCCCAGGAACATCCCTACAGGAGAACAGCCTGTGGATAACACAAACTCTGCTCCTAAGCAGACAAATCACTAAAAATGCTCCTTGTCATTTTGTTGCATTCACTTTTGTACTTGACAAAGTCTCCAGGTCCCTTTAACCTGGAGCTTCCTGTGCTCCCAGAATTCCCACAGGAATTTTAGTAGCTGAAGCTGCCCCCAACACCATCATTTTCCTTAAGAAGTTATTAATTTTAAAAATAAACAGGAATCTACTTTGTGCAGGTCCACTCACCTGCTGTCAGGATCCAAATGAGGGGAAGATACTTTAATTAAAATAGGCAGAGATCTTCTAACAGAAGCATCTGATGATTTTGGTAAAAGTAATCTTGGAAGAGCTTCCTTTGCATTCGGAGTTGAGAATGTTTTGAAGTCTTTACTTGAAGAAACAGATGTTTTTAAAAACATTTCATTATTGATCTATAAGACAATGTAAGTTAAGAATGGAAATAAACAGATATTAGTAGATTCTTCGGGATAGATTTAAGCAGTTCTTTATATACCAACACCTAAAATTCTGACACCTACATATCCAAGTACCTCCTTGAACCCAGGCTCAGGATTTTGGGACGAGAAAGGCTGGCTAGACTATTGCAAATCCCAGTTTTCCATTTGAAAGTGCTGTGCAGAATCCCAGGCAAGAGCTTTTCCCAAGCTGTGTCTCTGTCTGGAGTTTGCCCATCAGACACAAACTCCAGGACAGACATCCCTGGGAAAGATGCTCAGGGTTCACTCAGTTTGCCCAAAATGAGCAATTTTTGTTTCACTTCTAGAAATTACTTTTGTACTGGGGGAGATCTAATGGCAGAGAAACAATAAAATGAAATAAATAGGTTAAAACAACACATGCAGCATCTCTTCTCCAGAAATGATCTTAGGTCAGCAATTGACTTTGAATGCAACTGAAATTAAATCACACTTAGCAAATTTGATTCTGAGTTACAATTCAGACATTCCCATCAAACACCTTGGTCTGCATCTGGATTTAATCTGAATTTGAGCATCTCCTTGCACAAGTGTAGCTGTTCCAGCTCTGTCCATCCCCACCCCCTGAGATCCCCACTTTTAAGGGTATCTTTACTTTCATATCCTCATGACATCTCTCTCCAACAAATCCCCCTTCAAGAATTGGGTTCATGCCATAAAAACAGCCACAAGTGACTGACATATCTTTTAGTTTTGGCGAAAGGCCTTTGTCCCTCTCAAACACTTTCCTAATGAGACAGAAATGGTGGATTTTCCATCACTGAGCAGCAAAGAAAGGGGATTTTGGGTTTCCTCATGGTGAGCAAATCCTGCAGAGCCATCAGAGTAAAACTGGATGTTAAAGCAGACATTTGTACCCAGGGCAGGCTCCTGCCAGCTTCAGGAGTTACCTGGTGGCTGTACTCCAGTCGCCTCTTCAGTTTTTCCCTGTCCCTGCACAGCAGCAAGGAAAAAATATAAATTAAAAGCTTAGATTCAAACTGTTCATTCATTATAAAGACGAAATCTAAGATCTAAAAGCAAACACAGTACTCCTCATCTCAGCTAGATACAATAATCAAAGTACTCTTGTTTATTAAATGAAAATTTCCTCAAGAACCTGGAAGCTTGTATGGTCTGAAGTTAGCTTAACCTCAAGTAAGTTCCCTCTCAGATTATTTATTTTTAAAATATTGAAACAACCCCAAACTCTCCTTTCTAGAATGTGAGCCAGCATTACAATTACCCAAATCAGTTTTTGTCATACACTGTAATACACCTTAGCAAAGAACCCTTTAATTCTTAAATAAATGTATTGAGCTTTTC
>TE_00000076#MITE/DTM
CAATCCAGCCTTTGGACATCTACACCAAGAACAGAATTTGCTCCACGACATTTTGGAGGTCAATAATATTCAGCAACCTCCTTGAAGCTGAAAACTCAAAACCTCCCTGGGGAGCTTCTTTTGAGGTTCCAGCTCATGGTTTTAGGGCACAAATTGCAGGTGTGAAAGTTTCTTTTAGGAGAAGCTGCAGGGTTCACTGGGACAAAATCACTTCCTTTGGTTTTCAGCTTCAAGGAGGTTGGTGAATATTATTGACCTCCAAAATGTTGTGGGGCAAATTCTGTTCTTGGTGTAGATGTCCAAAGGCTGGATTGG
>TE_00000077#DNA/DTM
ACAGACCAGCTGGAGTTTCCTTGTTCTGAGCAGAGTTTGTTGAACAGACACCAACAAAGTCCTTCTTGTTCCAACCCAGGCACCGCCTCTGCCAAATCTGCAGCTGCGTCCCCTCTCCAAAGCCACAGAGTTTTGGGTGACCATCAATACCTCAGCTGATGACAATAAATAGACACAGAATCCCTGAGCTCTCTGGCAAACAAAAAGGAGCTGCCTCGTGTCACTGTCACACAACAAATGATTTCCGTTCACCCCGAGCTTTGAGTGAATTTCAATCGCAGGCTTAAAGAATCAGCCTTGGTTTCCCCAGGGGAATTCGGGGCTCTTTTCAGTGGTCAGCAAAAGGAAGGCCCAGACTGTTCATTAATATTTTAAAAAGCCAAACACCAAAATGACACGAGGGATGATGGATTTTCTGTGCTGCCTTTACATTAAAGCAAAGCAATCAGGACTTTCGAGCTGAGGATCAGTTAAAGGAAAGCTCCCTCAGATCCCAGCAGGGCTTCTGGGATCACAGTTCTTTCTCCTACACCGGTGGCTGGATCCTCCACTGGTTTTTTTCCTGGTGCTTCCCTGACTGGGCTTTGAACTCTCCAAGGTGTCAGCCCTGCCTCTCGAGAGCAGAAGTTGTAATATTTGGAATTAGACCCCTTAAAAAGGATGGGAGATCCTCATTCAGCAGCAGCTGACAGCAGCCATGCCTGCAGACATCACCCAGCTCTAGGCTCAGCCCTTCTGGTCCAGACTGCTCTGTC
>TE_00000078_INT#LTR/unknown
GGGACTCCATGAAAAGGGAGGGAGATGTTTCAAGTGAGGGAAAGCCATCCCTGGGTGTTTGTACCAGGCTCTTGTGTCCAGGGTGGTCTCCAGCATCCTCCTGCCTTGGCCAGCAGGAGCTGCAGGTGGATGGGGCCAGGACCAGCCTGGCACCTCCAGGAGTTCCCCCAGCCAGGTATCCATGGGTCACCAAGCCCAGGGTGGTGGAGAGATCCCCTGGAATGTCTCCTTGCCCATCCAGAGCCTGGAGGAGGAGCAGGAGGGCACCAACTCTGCCCTCTCTTACCCTCTCTGGGGTGATTAACAGGGCTAAAAGTAGAGCAGGGACTGGGTTGAAGAAGCAGGAGAGGGAAGTAAAGGCAAAGAGGAGAGTGTGGAAATAGGTTTTCCTGGGAAAGTGGAGGGAAAATATCCATGGGAAAGAAAAGAACAGAGAAAAAAGCGAGAAAGACATAAAGAGAGGGAGGGAGGGAGGAAGGAAGGAAGGAAGGAAGGAAGGAAGGAAGGAAGGAAGGAAGGAAGGAAAAGAAAGAAGGAAAAGAAAGAAGGAGAGAAGGAAAAGAAAGAAGGAGAGAAGGAAAGAAGGAAAGAAAAAGAAAGAAAGAAAGAAAGAGACAAACAGCTGTGCTAATCCCTGTGCTTGTTTGATCATGTTCAGAGGCTCCCAAACTCCCATGGCAGGGCACGGTTTTGTTTCAGGAGGGCGGTGCCTACTGAGGGCACGTCCATGTGATTTCTGTATTTGTACATTAAACATTTCCCCAAGATGTAATTCCTTCCCTCCTGCACTTGGAATAAAGAGACTTTACAAGCCGAGCTGCCTCCAAAAAGCAAGCAGAGGAGGGCTGTCAGGGCAAGATAGGGCAAATGGAAATGTGTCTGAGCTGGCTGCTCCACCCAGCCTCTCATCTTTATAGAAAAAAAAAAATAATAAATGTTTCCAATAAGCCAGAGAGGCCAGGTCTGATGAGCACAGACGGTCTGCAGGCATCTGCCCAAGAGCTGACGCTTGGCTGGTACATCCTCATCTGATTTATGTTGTGTGTGTGTCTTAAGCCTTAAATTGTTGAGTCTCTGGCTGGCTGCAGTGGGATTACGGGATGGTTGCGGTGTGTTTGCAGCTCCCAGAGCTGGCGCTGATACCGGGGTTCTTGGCACCGAGACAATCCCAATCTCACACCTGTCTGAGACAATGAGGGCCTTGTTGCACACATCTCCACCAAAGGCTCTCGTCCCACTTATTTTTCACGTTGGAAGGAGGAAAAAAAAATAAAGGGAGGACTGAGGGAGCGCTGTCTCCTCACAAGGCACGCTGGGATGGAGCACATCCCTCTTTTCTTTGTGGGAAAATATATTTCCAGAGCATATTGCCTTAGTTGTTCATCTTTGCCCTTGTGGTCTCCCTTCAGCCACTCTTCTTCCTCAGTTCTGCAGCACAGATCTCTTAGAGGTGCATCCTGTGGAAGCTGGAATGGTGAAGAACCTTTTCCTGCCCTTTCTGTTGTGTCATTCCTGCTGCTGAGTTCATGGCAGAGGGAGGCAGCGGCTGCAGACCTGTCCTGGGCAGATTTTTCCTTTTAATCATGATTCTGGAGACCTTTCCCAACCTCAGTGATCCCAGGATTCTCTGACTGTGTCATTCTTGCTGCAGCCTCCATCCTTTCCCTCCAAACACCTTCCTGAGCAGGAAAGTAGGGAGGGAAAAAGGAAAGTGAGGCACCTCTACCCTGCTCATCCCCAGTGAGACAGAAAAGGGTCAGAATTAGACCCAAACACCCCTCTCTGCTCTCCTCACTGGCCCAGCTGAGGCTCTGGCCCTGCACCTTGCTGGGTGCTCTCCAGCAGGAAAATGAAGGCTGAACCCAGCTCGGGGTGCACACAAAGGCAGATGGCAGAGCTCCTGCTGCCGGTACTTGCGCGCCTTTGTTCCAGCACCCAGGAGAAGCCCCGAGGTGAGAAATGCAGACAGCAGCTCGATGTTATCTCCAAACCTCGCTCCCAGTCCACTGGTGGCCACTCTCCAGCACTGCTGGGCTCGTGCGGAGCAGAAATGGCTCCTTCAGCCTTCACAAACAGCATTTCTGCCTCAGGGCCCCAGTGCTCCCAACATTTGCCTGGGTAATTGTCTGGCTTTGCCTCCTTGTGTCTCCTGCTCAGCTTATCTGGAAGTTCAGCCTGGCTCAGCGAGGGGTGAGGATGGGGAAGAGCTGCTGGAGGATGGGGGATAAACCCTTTCCTATTTAATTCCCTGGCAGCTCAGAAATCATTTTTGGGATCCTGGTGGGGAAAAAATGAGTAATGCAGCATCTTAATTTAAACAGATGAAAGAGCTGCACAAATAAATGAAAGGGGGGAGAGGGGGGTTGTGGTTTTTTGTTTCTCTGGTAGCCCCAAAATATCAACAACTGCAAAACAGCACCAGCAAATGTATAATTCTGAATGAATTCAAACTGATTGTTTCCAAATGTTGCTGGCTTGGGTTTTTTTAATAGTGGAAATGCAGATGTAAAAAATATTTAAATTCAATAATAATAATTCAGTTTTTGAAGTTCCCCCCCCCCACCCAAGTCACCAACATAATCAACAGCAACCTTGGGTTTTTGCCATCGCGTTGGATTTTTACATTAAACATAAAAATATTTGGTCTTGCCCTTATTTAAATAATATTTGCTTACATATCAAGATTATGTTTAGCTTTGGGATTGTTTCTTAAATGGGAAAAAGTTCCTTTTACTCATAATGATGACTTGGGACTCTCCTTGCCACAGCTGCCCAAAACTGCTCGGCTCAGCACGTTGGGGGCAGTTCAGATGTGTTCAGCCGAGCTTCTAAAAACTTTTTGATGTTTCAGAGGTTCAGAATTGCTCAGCGAGAACAAGAATTGTACAGGATATTGCAGGGCAGACAGGCTGGGCGTGGGGTTGTGTTTGAAAAGAGATTTCAGCAAGCTGGACTTTTCGAATCCAGAAGTTTTTGGTAGCTAAAGGTCAGGTTTTGGTAGCTAAAGGTCAGGTTTTGGTAGCTAAAGGTCAATTTTTAAGTTGTTTAATACAGAAAGTGAAACTCTTCTTTTTATACAAGATCCAGCATTTCCCATTCCATAAAAGAAATCTTCCTCAGCCTGGCAAAACAACAGCACTTTGTTGGTTAATGCTGGGAGTTACTTTATTTCTTCCACACCGGGACATTTTGCAACATTTGACATGTGTTGACACTTCTTTTCTCTGCAGGATTAGAACTTTCCTTCCACGCTGTTACTCCTCACTCCACCCTTGCTGCTCACACCTCCCTGTACACAAACCGGGAATCAGGAGAGGGATGGACAGACACAAAATGTAGGGAAGCAGGGGAAGTTTCCATTCAGTCCTTCCCAAGCAGGAGCAGGGCAGGGAT
>TE_00000079_INT#LTR/Copia
GGTTATCAGCTCCCACAGGCCAGACAGAATCTCTGGGAGGATTTAGGCAGAGGGAGGAAGGTGAGACTCTGGATCAAACTCAAACAATCACCACATCACTGGAGGTTGGTTCATCCTCCCAATATTTAAGGTATTGAAAACCTGACCTGTTTGTGCTGATCTCCTTTGGCAGAGGGTTCCCTCAGCAAAAATATCACTGAACCTTTGGCTTTTCCTCCATTGACTCCAACCACCTCAGGGGGCATTTTATACCGCCATTTTTATCAGCAGAAGTACATTGAGAAGCAGAGATGTTTTATGCTCAGAAACCAATATTTGTGGTGGCTTTGTCAGGAGAATGAAAGATCAAAGATGCCCCAATGGTGCAGGAAAAAGGATCTGTCCAAACATCCTCTCCAAGCTCCCAGGAATTTGCACCAAATTCCTGGGGAATGTCAGGGAAGGAGGGTCCTCCATGCACAAGGAAGGACCTCAAAAATACCCCCAATTCAGGAAAAGAGCCAAATCACAGGGGCAGGGAACCTTCTGTCCTGAGAAGCACAACTGAAAAAGGTTTTTCTGTTAATTGAGCTGAAATAATTGAAGCTTTCTGCCCACACCACCCCCGGCTTCCTGAGCCTGCCCAGCACATGAACCCCAGCCTTGCCTCCCTTATCAAGGAAGTCTTTCAGAGGCAGCAGCAGCCCTGAGTAATTTCTTTATCTCATTTCCTCCTCTTTACCAGTGCCTGTGCTATGGAGTGAGGCCCAGATAAGCTTTTCTCTCCAGGCAGCCCCACATGTCTTCCTGATGGGGTGGTTTTACCCTGAGCAGGCTCCAGATGGGAGCAGCACGAGCTGATTCCAACCCTTCCCAAACCTCTGGAGCCTCTGTTCCTGCTCCACTGATTCCCAGTGGAGTGAGAGGGCCAGGAGTGCCCCTGGATGTGCAGCTACACCCCTGCAGCCTTCGCTGGAGAACTGGTGTGGATTTGCCATCCTGAGCTTCTCATCCCAGTTTTCCACGGATTTAACCATGGTAGCGGGAGCAAATTTATTCCACGCTTAAAGTCCAACCTCATTCATGGCCTTCAGGCAGAGCCAGAACTTTTGGACTTGCTCCCAAAATACATGTTCCTTCTCTGCTCAGCTGAGGGTATGCAAATCCAATCAGCACTGAAATCCTTACCTGGGAGCAGCACCTGGCTGAGGAGGAGAACACCGAGTCCCTTCTTCCAGGCAAATCCTTCTCTTCCTTCTCCCGGTTGGCACCGTGCGCTCACTGGATGCCAGTGAGCCTGGGACACACGGCTGGGCTGGGGGAGTTGAATGAAAAGACCTCCAGGACCAAGTCCAACACTGCCCAAAGGTTGGGCCTCCTCAGCTCCTGCTGAACTAAAAACTCCCACAGAGGCATGCGAGAGCTGGAGGAAGTGCTGATGATAATGAACTGATTTTGGAGTGATTGTCTGCCTTCAGTGCCTGAGGAGGGACAGAGACAGAGCTCTGCGAAGTGCCCAAGGCTGCAGCTGCCCCTGCTGACATCCAGGCACTGCTCAAAGTGAACCTTTTAGAGCTTTCTGCTGAACTTTGCATGACTGATAAACGTGGTTTCCTTTCTTTCTTTTATGTCTGAAGAGAAAAAGAAGGACATTGTGGATGGACAGGACCAGGCACTGCCCCGATGCCCGTCCCACCACCCTCACCAGCCCTGACTCTCTCCCAGGTCCCTCCTGCTCTGCTCCTGCCCTTCCCCTGCACTTCTCACCTGTACATTTATCCACACATGGGCTTTTTCCTCTCAGCCCCCATATTTTCCTTACTTCAGGCATTTCTTTTCCTCCTGGGCAAACAAGTCTTCCCAGTTTTTTTGAATTCCCTCCCACTCCAAACAATAGGCCAGGCACAGAGTGAAACTGTCCCTCCTTAAATCAGGCTGCCACACATTCCTCCTGCTGGTGCTGAACTCAGGATTCCCATTCTTCACTGGCCAGCAGGAAAGACTGAATCCTGTTCTGGATCTCAGTCAGGACTGAAAAAGCCACTGGTGTTGCCCATCCTGTGTTTGTTGCCTCAGTCATGATCCAGGGATAGCACCAGCACAAGCAAGGGATGAGCTGACCTCAGTCACCATGTTTGTAAAAGAGTTGGACTTCATCACTGAGATGTTTTAATGAACTGCTCTGGTTCCCTACTTAAAAAAATTCCCAAACCTCTGCTGCCTCATGACTGAAAAGGAAATGCCCTCAGAAAACAGGGAACAGGTAAAGGGAAAGCTGAGGATGAAAATAGCTTCAGATCAACACAAAGACACTTTGGAAAACCCAAACTTACCATGGGAGAGCAGTTCTTTCATGGACATCCCAAACTTCTACAAAACCCCCACCACGCCATTCATAAGGCCATGACTAAAGGATTTACTCATTTTAAGCCTCCTTTCTTTGTTCCACATGAGGAAATGGAAAAAGTGAATTCCTGTTGATCAACCCCTCTACCAGATATAGCACATTATTCCTTTTGTTTGGAAAGTTTCGTTTCCAAACACCATCCATTAATCAAAGCCCATTAATGCAACGCATTTACCATCCACATATTTTCCAGCAGATCTCACCACGGGAATGTTTTTTATCCTGGTGTTGTGACCAGCTCCACTCCTGTCAAAAAACTTGGCGTGGCATCACCTTTTAACCCAAATTAAAATAAAATAAGTGGGATTCTTGTCCATTTAGGAGTTTTAACCACCTGTCAGCCATCACAGCAGTGCTCTGGACAGTGAGGACCACTGGGAATGACGAGGGGCTGGGAGGTGGGGGAACACTTTAATCCTTTGCCTTGATGCTGGTGTCGGTTTGGAATTCTCTTCCATTCAGCTCTGCCCTAGCAAAGCTGAGCTTTAACATCCTTAGGTCTTCTCATCCTTCACTAAGTGTAGTAAAGCTTCTGATGGCAAATTAATTAAACATGTTGACAGCCATGATTTAATTGGACATGAGGGAACCTCCTGAAAAGAGTCAGAGAGGTGTCCCTCAAAGTGAAGCTTTCTAGGACACAGCAGTGGCAGGAAAACAAAATCTCTGCTTGCTCTACTGCACTTGAAGTTCAAATTTAACCCCTTCTTTTTCCATAGAACAGAAAAATGTTCCCATGGGATTTTTTTTCTTCGGAATCTCATCCAGTCAATAAACCCGGACACAAAACTGCTTAAAATACCAAGAAACAAACCCAAAATAATCAAGGTATCAACACTTCTGTTTTTAATTAAAGCTCCAGCATCCAAACTCTCCAGTGGCTTTGGATCACAGAATGGGTTGGGTTGGGTTTGGGGTTGGCTTTCTTTAAAACTGAGATTAACAATAAATTACCTGCAAATGTGGCTTTTACGGGTCAAAGAGTCATCAGGGCTGGAAGAGACGTTCAAGGTCACCCAGCACCACCAGCATCACCCCATGTGACCTCCCAACACCATCTGGAGAGCAGAGACCGAGTCTGTGGTGGCTGGGCCAGGCGTCCAGCAGTCACCCCTGGCCAGGAGTGTCAAACCAAGGCTGTTTTTCCTTTCAAGGTGTGCCAGGATTTCCCTCCTTGCCCCAGACATCAGCCAACAAAGCAAATGCACTCAGGGCAAAGTCAGTGCAAATAACTGGGGAGTTTTCTCCAGGTCCAAAGGAGGAGGATTGCTTCCTCCCCAGCTCCACCCACAGCAAACCCAGCACAAAAGCCTTCTGTTCCGTCTCCCAAGGAAAAATCCCCTGGCATTTCACTTGGATTGATAATATGCAATAAACTGAGGCTGGAACTGAGTAAATGTGTTGGGTTGGAACACAGGGACTCTGAGCATGGATTTATCCCTATTCCTGGGGCTGCACATGCACAGGGACTCTGGGAT
>TE_00000080#DNA/DTC
ACTGCAGAGTAATTTTCCTGTCCTGAAATGCTTTAATACGTCTTTCCAGGATAAAAATTCCTTTTCCTGCAAGAGGATAAGAACATTAAGGCTGCTGTTAGTGCTAATGGTTTATTTACTGTAAGTCACAAATCTGTGGTATGGGGAGGTTTGTTTACTGTAGCTCACAAATTTCTCCCCTGTGGGTACTTCAAAAGTTGACTGGCTTGCAGTTCCCTGTAATCAGAAAAATTTGCTACAAGGTTGTGGGGCAGCCTTGGACTGGGAAAAAAATCCAACTGCAAAATTGTAACATGATGCTGATTTCCCAGCATAATAACCTTAACAAAAAACCTTTCAAGTTTGATTCAGAAAGAAAGCCAAGGCAGCTATGAAAACAAACCTCCTCCTTAAAACCCTCACATTCGCAAGTTTTTAACATGCTGACTGATGATCAGTGCCCAAGTACACCCACAAATGGTTCTCCTGGGATGTCACAGCCTGATCCTCACCCACTGACACTGTGTGCCGGCACCAGGTTGGTTACTACAGAGACACCCCGAACTCTGCACCCACTCCTCAGCAAAGGCAGGGAGAGAAAAAAGGTAAGTGAAGAGATGAAACATAGTAAAGAGAGGTAAGGGAGCGGAGGGCCAAGGAATGATGGAAGAGCAGGAAGGGCAGGATACAGCAACTCCATGGTATAAACACAACTCATCCCTTCCCTCCCTCCAACTCCCACAGCTCCAGTCAAACCTCCCAAAGACTGAGCTTTCCAAGGTTCACACCTCTGGGCAGAGATTAAACTTGCTCAGAAGATGGTGCTACACCCACCACAGAACAATGATCTGAAGACAGAAGTTTCCTTCAGGGTCTGACTTGCCTTGACAGCACCTTTGAGACAATGACAGATATGAAAGGTTTGTACAATTTATAGCACAGGAGGAACAAGCTGCACAATTTATAGCTCATGCTTGCAGCAGTGGATTAAACCCAACAATCCAAATTCATCCAGGTAATTTCAGAAGCTGCTGCCACTTTGAAGGTGCTGTCACTCCTGACTGTGGATCAGGATTCCTTTATTTCTCCATCTGGCTTGTTAAAAATAGGGGCAATTCACCTTGGCAGTGGAGTCTTATGACTCCAAGAGGAGATGGCTCAAGGGCCACTTGCTGCAGCATGAAGTCCCCAGCAGGGCCTGGGGACAGCTGGGGAGGCAGCGAGAGGAGCAGAGGCTCTCCCAGCTGGCACCGCAGCCAGCAGGAACTGCTCAGCTCCCGCTCCTGGCTCCGGCACAGCACAGCATTCTCTGCGAGCTGGCAACTGCCAGCATCTCCAAAATAAACTCTGCCTGCTAAAAATATATTTCTGGTTATTTGCCTTCTGAGTGAGACCTCAAAATGAAAACTGGCATTCTAATGATGAATCCACAACTTCATCAATCATTATCTTCTGAAACAGCAAGCATGAGTTTATGGCAGTCATTTGGCTGCAGAAGTGTAGCCTAAAGGTATTGTACAGGAAAAATTAAGTTGTCAATATTTCAGCTATTCAAAACCACCCTATACTGAAGCATTTACAATCAAACCTTCATCAGTCAAAAAAGCCTTTTTCAAACTCAGCAGTG
>TE_00000081#DNA/DTA
AGAGGTGGATCGGCTCTTCTGGCGAGCAGGAGACTTCGAGTGTCTGCTTACAGATCTCTGTGGAGACTCTTTGTCAGAAGCTTTATCAACAGATTTGGATCTGGATTTTTCACGTTCGGAAGACTCAGAACGTCTGCTTTCAGGGACAAAGGAAGAGTCCTGTTCCTCTGACTGCTCAAGAGGCATGGAATCCTGCTTTTCTTCATCTGCCAAAGAGGGCTCCGCATCTTCTCCCTCCTCTTCACCACTGGAAGACTCTGACTCATGCTCATCTGATGATGTGGACTCTCTTTGTTCAGCTGTCAATGAGGGCTCTGCATCCTCTCCTTCTTCTTCACCAGTGGTAGACCTCGATTCAGCGCCATCAGGGGATGCAGAACGTCTGTGTTCGGCTGTCAGAGGTTCCACATCCTCAGCTTCTTCACCAGCAGTAGACCTTGACTCTTGCTCATCTGATGAAGTGGAATCTCTTTGTTCAGCTGCAGAGGAGGGTTCCACATCCTCTGCATCTTCACCAGCAGTAGACCTTGACTCGTGTTCATCTGAAGATGTGGAGTGTCTACGCTCAGCTGTCAGAGAGAGCTCCTGATCCTCTGCTTCCTCGCCAACGGTTGACCTTGACTCACGTCCATCAGGAGACACAGAGCGACGTTCAGCTGTCAAATCCTCTGCTTCTTCATCAGCTGTAGACCTTGACTCATGGTCATCAGAAGATGTGGAGTGTCTACGTTCAGCAGTCAAGGAGGGCTCCCCATCTTCTGCATCTTCCCCAGCAGCAGACCTTGACTCACGGTCGTCTGAGGATACGGAGTCTCTTCTTCCAGCTGGCAAGGAGCCTTCTGCGTCCTCTGCCTCTTCTCCTGCAGTTGACCTTGACTCGTGCTCATCTGAGGACTCAGAGCACCTACGTTCTGTTGTCAAAGGCTGCTCCAGATCCTCTGCTTCTTCACCAATGCTAGATCTTGACTCGTGCTCATCAGGGGAAGTGGAACGCCTCTCCAAATCATCCATTTCTTCATCTACAGTAGATTTCTGGTCATGACCCTCAGGGGACACAGATCGTCTACGTTCAGAAGTCACAGAGGACTCCAGACCCTCTTCCTCCATGGGAGACTTCAGCTCGTGACCTTCCTGATAGGAGGATGTGGAGTATCTACGCTCAGATCTCACAGAGGGCTCCAGATCCCCCATTTCTTCACCAGGGCCTGACCTCACACTGTAGTTATCAGGAGACACCGAGCGCCCACCTTCAGGCATTGCATGATCCATTTTTTCAACAGGAATGGATTTCAAGTCATTGTCATCAGGGGACATGGAAGCTCTATCGTTCAGTGTCAAAGGTTCAAGACCGTCTACTTTTCCAGCACTGGTGAATCTCAACTCCTGCCCATCAGGGGATGCTCCATGTTCCCTTTCAGGTGTTGGAGAATGGTCCCGCACATCTGCTTTCTGGAGAGAGGTGAAACTCACCTCCTGGCTCTCAAAAAAGAGATGGTCACGTTCAGCTGTCAAAGCAGAATCCACACCCTCTGTTTTCTCAGCGTGTGCCAATCTTGACTCATACTCTTCAGGTGACATCGCATGTTCAGATGTCAGAGAAGGTTCCTTGGCTATTACTCTTTCAGCAGGGCTGGACTGCAGCTCCTGACCTTCAGGGGTCATGGGACATTCACCTTCAGACAAGGACAACTCCTGCACCTCTG
>TE_00000082_INT#LTR/unknown
TCCAGCCCTGCCCTCCTTCAGCTTCAGGCCATTCCCTTTGTCCTGTCCTTTTTATTAAACCAGCTGCTGAGGGACTGCAGGGCTCCTCCTCAGGGATGTTCTCCAGTCCTTCAGTTATCCTCATGCCCATTCTCCCCGCCCCCTCCAGTGTTCCCTCATTTCTGACACTGGAAGTGGACACAGCAGCTGCCTCTGCTGAATTCAGAGGGAACACAACCAGTTTATCCTCCACAGTCCTCCAGTTGTTCCTCCATTTCTGCCTCTGTTAGCCCAAAACAGAATTTTGAGCAGAGCCAAGGGTGAAGCCACCTCTGGCACTAAAGACAAGTATCTTCAGCAGGGAAAAGGGCAGATTGATGGACAAACAAACCTCTTCCCTACACCTGGTGCAGACCTGGCATTTTTAAACTCAACATTCACTACTGGAACACACAAAACCAATGCTGTTTTTTAAGTTATGTATCTTACACAGTTCAGAGATTTTTACTTTGTGTTTATCAATGCACAGCTGTATTTCCTTTATATCTATAATGTATATATATGTATTTATTTCAAAACCAGAGCCTCACTCCTTTATCAGAACTACTCATCTTAGAAACTTATCTATATATTTAAAGCTTTGTATCAGACATATGGAACACTACATACAAATGGCCACCAATCCAGTCAGTTCGGGGTCTTACAGCAAAGGTAGCAGAACATAATTCAGGCATCAGCTGTTAATAAAAACTACATAAAGAAGAAATGCAGAGAGAGAACTTACTCTGAGCTGATGGCACAAAATGCAGTACAGAAGAATTGAGCACCTGAGTTCCTCTAATGCTCTGAACTTGTGCATAATACACAGAGGACCTCTCCTCGAACTCCTCTGTCAGCTCACAGGAGAGCTGGGAAATACCTGAACACTGCTTAGCACTCAGCCAGTTCGAGCTCCTGCAGAAAAGAACAAAATAGTCTCAATTGTCTGATATGAGAAACCATGGGAGCGTGAGGAGAGCATTTCTCAGGGAAAAAAAAAAAAAACAGAAAAACCAAGAAAAAAAACAAAAAAAACCAGAAAAAACCTCAGCCGTAGTATTTTCCAAGAGTTCCAGGATCCCCCTCTTTGGGTCAATAAACATTAGAAGTAAAATTTGTGCCTTATTTTGTGTGACTTGCCTGTGGTCTTTGTACAGCACATTGTAGGATGCTGGCACAGCTGGGTCATGTTCTGCCTGCCAGGACAAAATGTGCCGGAAATTGTGGGAATCCATCTGGAGGTTGTAAGGAAGCCCTTCCTTTCTTTCTAGAAAGGAAAAAATAACACAAAAAACCCAACAAACAACCCTGAGCTTTGCAACAATTCTAATAAATAAACCCATTTAGAGCAGCTCAGGATTTGCCCCCAAAAGGCAGCCACAGGGGAGAGCTCATTACAACAGACACAGCAATGCAAAGCACTGTGCATATGGATTACATTTCTGCAAGCTCTGTCTCCAAAAAGCATGAAGTTTCAAACTGATGCTTGGTGAGGATGTGCAAGCTATGAAATGTGTTAGGAAAAGCATTTTAAAGATGATAAAACTCTTACCAGGCTGGCTGCAAACAGCTGTAGACAGAAAGATGAGGTACACTGGAAATTGAAACTCTGTATTAATGCATTGGCGTATCCACAGGATCTGATTTTTACTGCAAATACTCATTTGCAACAACTAGGTTCATACTCCGCATTCCCTGGTGGAACCGTTACTTTCTTTCACATCTTCCTATGACTTTCCTACACTTCCCTCCTTTCTCCAGAGCCTGGGAGAAATGCCCATGAACCTGGGGCTCAGAGGAGCTGGTTCTTGGATGCCTACGCTGCTCCCTCCACGTGAGGTTCAAGACTCAGTGTCAGCAAAAACATCCAAGATATTCTCATCAAATCATGTCTTAAGAGGACTCTGACTGTATTTCAAACACCTCTTCAAGCCATCACAAGAATTTTAGGACTGATCTGGGAAAACATTCCATTATTGCTTGTCTCATCCTCATAGAGCCCAGAACATGCTGCCATTCCAGAGGTTCCTACATCTTCCTGTAAAACCCCCCCAGGAGACTGTGATCCATCCCAGGTCTCGCTGCATCCAGGATTCTTCTCCTTGACCAACCCAGCTTTTCATCATTCCCATCTTTTCAACACAGTGCTTCAAAACCCTTGAAATTGTTGTTCTGACTCCTCTAATTTTTTTTCTCAGGACCCTTCAGCCTCCCTTCTGCTTTGAGTGCAACAAGGAGGAACTTCCTGTTCTTATTTGAAGGCATTTTGTGGTCATTCCTCTGACTCAGGAGATGCCGACTCCTACACTCAGTTGGCCAAAGCAGTCATTACTTTAATTTCAAACACATTTCTTCTCAGTTTCACACGAATTCCATGGGAAAATCTGGAAACTTCCTTCCTTATCTTCCTTAAAACTCTCTTTTGTCTTGATCTGATGCGTCAACAAGATGTGCCACAGTCAGCATGACTGTGAAAAAAGAGACGAGACATCTGGGCCACGAATTAGATTTAAACAATCTCTATGGAGATCCACAAAGAATGGGTTTAATGGCAGTTAAATGTAGAACAATGGATTTCTTACCAGGTAAGAAATCCCCCGTTTGGAAAAAAACATCCAGTGGGGAAAAATAAAGCAATATTTTAACAGTTATTATCATTATTATCTGAACACACACTCAGATTTGTAATAATTTGTGTCTGCTGAATTGCTGGTGTATTCCTGTTAACATTATTTGATTTTTCAATGCCTCTTCTCTACCCAAACCAAATTCCCTTCATGTCGAGTTCAAACTGCCTCTGAACTTTGTTTCAACAAACAAGTTTAACAAAAGAAGCTGAACAGTTGCGAAACCGTTTGTGTTACACTCTTACAAAAGAGACACAGCCAAGAACAAATATCTTAGAAAAAATAACTGGGAAAATTCACCATGGGGAAATAAAGATGGTCTGGAAACTGGATGGGGACTCTTCGTTACCATCTTGGTCCACTTGCAGTTTCTATCGTCTGGGATTCTGGGATGATGATCTTATCCTTTTTACAAAATTAAAGGATCCTAATAGACCCCTTTGTCACAACAGCTACAACTCAGCCAAACTTTTTGTTTCACCTGCTAATCCTGAAACTGAGGAGTGCTGGAAAAAAATCAGAGTAGGGAATGAAAACTCTCACATGTAACTGAGAGTTCCTGGCCATGCAAGGAGGCAGATCATGGAATGGAACAGCCTGGATCAGAAGGGACCTCAAAGCCCATCCAG
>TE_00000083#DNA/DTC
ACTGATGGGTTTGGGAGTGAGAGATGCCGGCACTTAGGGGCCATTGTGCTTCTCCCCCTGGACAAAGCATTCCCGGCCCTTCCCTTCAGCCCCCGGAGCCGCACGGACACCCGAAAGCTGCGGAATTATATCCCAGGCGTCCCCCAGAAGCGCTTTAAAGCTTCTCCTGAGACGATGCGGTTTGGGTTTAATTCCCTCCCTGCCCGCTCTCCCCTTCTTTTTGTCCGGCCCGGCGGAACAGAGGATGGGTTTGTCGGCCTGAATCGCGGGGATTGTTTCACATCATCGGCCCATTCAGCCTCTCCCCTCCCCTGTTGTAAAACACCAGCCCCGGCCCGGGGAACAGTGGGGGCTTTGTGCGGCCGCACGATACCACCCAGATTTTACCTCGGCCCTCGCCGATCCCGGGTTTTGTTCCCCCTCAAAAGAAAGCATTTGCTCGGGGGAGGGGAGGGGGTGTTCCTATTGCTTCCACTAACACGGAGGTTAAAGGAAAGATTGATGGGAGAAAGTTCACCTAGAAAACCAGGATAAATTTCTGGCTGGCCAAGGCCAGTTGTTTCATTGTCCGAGGGCCATGTTTTTTGTTAATTATCTCTCACTCTCGTCTTTTATCCAGGAAACTGGCAGCAAAGCGCGGAGAAAGGAACAGGATATAGAGGTCAGCGGGTCCCGTTTGGCCACCTAGGTATTCCATTGGGGATGTGGAGGGGACTGAGGAGCAGGACCGGCTTCTCGGGCAGGGGGAAGTGGGGACCATCGAATAATAACCGGGGGTAGCCCCGGGATTCGCAGCCCAAAGTCCTACTCCTGTCTGCCAGCTGCAACACTAGAAAAGGACTTTTTCTTTATTTCTTTCTTCTTAAAGGGAGGAAAGTTGCTTCAAACAAGCTCATGTTGTCAAGGAAATAAACCTTGGTGAGGGGAGGCATTAAACACACAGCTGCTGGACTTGGCCGGCCCCGAGCCACTGGTGGCAATGACAATGATTCTTGGTGGCAGCAAACCAGATCGAAACATAAATAGGGCTGCATGAAAGGAGAGGAAATGGAACAAAACAGTTCCTCGGGTACCACTGGCAGAGGAATAACATCAATTTCGATTAAAAAGCAAAAGAATTCTCCTGTTTCCACACATTAGTAAAGGCATGCAAATTCATAACTGGCCAACAATGTACCTTTGAGATGCAGCTGTGCCCCACAAACGGGGCCTTTCTCCCCGCAGAGAAGCGGGGCTGTCTTAAGCAGAAAGAAAACAACCATTGAAAAAAGCCACCAGGGTCCCCAGCAGCGGGAGGGGAGCTGGGCAGAGGTGGGGGAAACGTGTTGGCTTTGGCAGATGCAGGAGAGCAGAGTCTGCTGCAGCACAGGGCCTCCAGATCTGGAGGTTCCCAAAAGCGGCTGCGCTTCCCGGGAGCTGCGGGCAGGGTGGCCTTGGGCAGCTGCTGGACACAGCCAGGGATGTCCATGGCCCAGGGTCCTGGAGGGATGGGCAGCTGCTGGACACAGCCAGGGATGTCCACGGCCCAGGGTCCTGGAGGGATGGGCAGCTGCTGGGGTGGGCACACAAAGCCTCGGGTGCTGTGCCAGTCTCTCCAGGAGGGAGGGCTGCTCCTCTGTCCGGTGTTTCAGGGGCTGGGATGTGCCCGAGCTGTCCTTCCCTGCTGGTGCTGCTGGAGATACCTCAGGGAGCCGCCAGCTCCCACTCTGTCCCACCTGGACGGACACCACCTCTGAGTTATTGGAGAAACACGTGGAAATGAACTGCTTTGCACCCAAAATACCAATTTGATACAGAATCAGCAGAAATTGACCTGACTTGTCAGGCTTTTTGTCCTAAATTCTTTATCCTGGAGGCAATGGGACTCCAGCAGAGCCATCAGCCAACTTCCCGAAGAGCAGCACTGACCCCCTGCTCCTCCAAAACGCCCTGGGAGCAGCAGGAGGGAGCTCAGCCCCATGTTCCCACAGAGGCAGAGCCCTTTCTGGCTGCAGGGGTTGGAGCTCCCATGGAAGTGGGGTTGGGGCTCCTTCTCGGTGCGTGGGGATGACTCCTCCTCTCATTTACAGGTTTGGGAGGCCATTCCCGCTGCTCAGATTCCATCCTGGCTGGGTCAGCTCAGGGAACATAGAGAATGATCAGAGCTTTATGCTCTCCCCCGCAGCCCCTTTGAAAAGTCTCGAGTTAAACTCACGGGGGCTCAGTGAGGGGAAGGTCCCAGGATGATTTGGCTCATTTTCTGTAAATCAGGTTTTCCTTGTGGAGCTGCCTCACGCCCATTGCAAACCCATCACCAGAAACGGTTCATCTTCTTGATTTGATAGAAATCATTTGTGAGGGGACAAGGCCACTGTCACGGAACAGAGTGGCATTGACACACCCTGAACAATGCAATAATTATTGCCCCACGATAAAATCAATGGCTGTCTGTTGGTGAGTCACTGCTTTTAAGCCCCTAAACTGATTGAGAGCTCTTGCCGTGTCCTACTGTCCACCACGGTGACAGTTGGGTCACCGCCTGGGCCCGTGAGCGCTGGCAGCATCTGACAACTCTTCATTAATTGGCAGTTTTGTTGTGCTTGCACGAGCTGGAGGAGGGACTGTGGCAGCATTGTCTGGGCCGGGCAGATGGGACAGAGCCGTGCACACAGGCACAGGGACTCCTGCCCTGCTGGGCCAGCGCAGCCCTGCCTCGGCACCGCACCGGGGCCAGCGCTGGCCCTGGGGCATCCCCGGCTCTGCAGAGGGAGGACGGCCTTGGGTGTCAGGGCCTCGAGTTGCTCCTGAGGGGCTTTGAGGAACGAAATGCTGGGATGGCCCTCGTTCATCTCCCTGCAGGGATCACAAACCCTTCTTATGGGATCCAGGGCAAAGCTGGGGCCGTGGCCCCACACCGGGGGATCCTGTGGGGATCCAGAGCCATGGCCCCATACCAGGGGATCCTGTGGGGATCCAGAGCCATGGCCCCACACCAGGGGATCCTGTGGGGATCCAGAGCCATGGCCCCATACCAGGGGATCCTGTGGGGATCCAGAGCCATGGCCCCACACCAGGGGATCCCGTGGGGATCCAGAGCCATGGCCCCACACCAGGGGATCCCATGGGGATCCAGAGTCATGGCCCCATACCAGGGGATCCCGTGGGGATCCAGAGCCATGGTCCCACACCATTGGGATCCCGTGGGGCGCTGCAGGGGGTGCCGCCCCTGTGCTGGCATTCTGTCTCACCCAGGGCTGGTGTCCCCACGGCCTCACTCCTGGCTGTCCCTACAGGCAGAGATGGAGGGCAGGGAAGGCAGGACAGGAAAGCAGAGCCAGGTTTGGCCGCGCCCGGCCGGCCCAGGAGCTGCTGAGAGCTCTCCAGGCTGCAGAGCTGCCGTGTGCCCCTCCGGAGGGGGGAACACGAGTCCCATCAAGCCGCAGGGGGGACAAACGGGGACAGCTTGACATTTGTGTAAGACAGGGTCAGGACACCGCGTCATCCTCGGCTTCCCTGCCAGGAGCCGGATGCAAATGAGGCGGGCCGGAGCCCCGGGAGAGCCCACCTGGCCCGGCGGCTGCGCTCCGGAGGGCGCCGGGAGGGGACGGTCCCCGGGCCGCGCTGGCCCGCCGGAGGAGCGGGAGCTCCCGAGGCGATGTCTGCGAGGAGATGTGAGAGCTGTCAGGGAGAGGCTCCTCGCCAGCAGGACACGCCAGAGCTCTCTCGTGGCAGCGGCTCCCCCGGCGGGGCCAGGCAGAGTCCCCTCCCGGGCGGGCTGTGACAGCAGCGGCGGCCAGGGACAGCACCCAGTGTCCCCAGCCGTGAGCAGGAGCAGCCTCGGGACATGACAAACAATGTGCAGATTTGGCTCCTCCTGACAGGGACCCTCCGGCAGGGCTGGCTTTATTCCCCCTCTGTAAGAACCGGACGGATGTTCGGGCGTGTCTTCCAGACAAACCATTGGAATTCCCTCTGGAGTTGCTCCCCAGATCCCTCTGCTTTGTCCCAGGCTGGTCTCTGCTCATCGCTGTTTCTCGTTCCACGAGGGCACCTGGAGGTGCTGGGTGGTTCCTGTGGTCTGGGATCCTGAGCTGCCATTCCCCTCAGTG
>TE_00000084#DNA/DTC
ACTGTGCCTGTGGAGCTGTGATCCAATTCCCATGGGAGAGGACTCTGCTCACGGCTCAGGAATCGCAGGGCCCTGGTGCAGGGGGGAGCTGGGGTGTCCCTCTGTCCCCACTGACCTGGCCGGGAGCACATCCCCAGCAGGCCCCCAGTGCCCTGATCCCACTGTGCTGGAAGCCTGGGAAGGGCTGGAAGAAGAGGCCAGCAGCCAGCAGCTCGTAAAATAGACTACATGCTTTATTGGATTGAAAAGTTTTATGCAACCTTAAATCAAGAGTTGGCAGATGCGTCAACAGTTGCCGTTTGGTGGATCCCCAACCCCTTCTCCAGAAACATCCACAGGTCTCTGCCACCACAAGCAGCTCCAGCCCCGGCCCCCCTGGCCCCGCTCCCGGGGGGCCCTGCCCGTGATAGCGGGGTGCCCAGGGAATCAGGGTGCCAAGCCAGCGGCCGTGGGGCCAAGCGCATCCCCCCGTCCCCAGGGAAATGCAGGCACTTAAGTCATTGAGAGGAATTTTTCACTTATCCCAAAGCAACAGTGAAATTGTTTAACTCCCACCTACGGAACAAAAAAACACCTTTGTAGCCCTTCCTGAATTGTCAAGACACAAATATATTACTCTGGCATAAAGCAAGGCCCCGGGGGCTCTCGGCATCCGGCCTGGCCTCCTCTTCCTCCCCCTGTGCATCCTCCTCTGCCTCGGCAGGAGCAGCCCCCTCCCCACGCCTGGGGACGTGTGGGACAGTGGTTTGGGGGCTGGGGATGGAGAGAGTGGTGAGGACAGGGACCCTGGGCTCGAGGGTCATGTGGTGCCAGGGAGCCGCCTCGAGTGGGGCAGGAGGGGGCCTGGGGGTTCCCCTGGCAGCCCCAGTGCTGGGGGATGCTCCTGGAGGGAGCTGGGAGAGGGGAGCAAGGGGATGGAGCAAGGCTCAGCCCTGGGGATGGAATGGTGCTCAGCCCTGGGGATGGGGCAGGGCTCATCCCTAGGGACAGGCTCAGCCCTCAGAGGGAGGAGGACTCAGCCACAGTTGCTGCCCTGAGTGGGGACCCCCTCGGAGGCCAGGGCTGTGATGGGGACACACCGAGCCGGGGGCTGTGAGCAGCAGGATGTGACCCACAATGTGCTGAGGGAGCACGGGAGAGCCCCTGCGAGCGGCTCAGGACGGACTGAGACCCGGGTCAGGCTGTGCTGGCACGGGCTGGCACAGCCAAGGACGCCGCGGCGTGTGGCCTCAGGGCAAGGGGGACACTCCCTGTGTGAGCCTCCTGCGTCCCTCGGGAGGGCACAGAGCCCCCGGCACCCGGCCTGCTCCAGGGGGTGGAGCAAGGACAGCGGGAGGACACTGTCACGGTCCGGCCACCCAGGCACAGCCCGTCCCCTGCCCTGGAGAGCCCCGCTGTGTCCTGGTCCCTCCCTCTGGCCCTGCCCAGCCAGGACAGGGGACACGCGACGGGTCTGCTCCCGAGAGCCCCCCCTCTTCCTGTGGATGTGGTGGCTGGACCTCGCTCTGCACCAGCACCCCTCGGGATGGCCCTTCCCTCACTGTCCCTTGTCACCAGGGTCCTCGGCCGGGTCCCTGGGGCACGGCGGGTTCGGAGGAGTCCAGGGGACTGGGGAGGGTGCCCGGGGAAGTAAACCCGGGGACAGGCGTGGGCTCCTCCCCCGCGGCGTCCCAACCTTCCCCAGCCACCGGGCAGAGCAGTGCGGGGACAGCCCCGTCCCCGCGAGCCCCCAGGCGGGACGTGGGGACCGGGAGCACACAAGTACCGGCAAGGGCAGAGTCCTCCCCTGCTCCTGCGTAGCGAGAGCTGCTCAGGAGGGGATCCCCCTCCCAGGGGCGTAGCCATGGGGGCCGGGGTGGAAAAGTGACTCGGAGAAATGAGGGAGAACCGCTGCGACCTGAGTCACCCCGGGCGGGAGCGCGGAGCAGCCGGCGCCGCCCCGACCCTCCATCAGCCTGTGCAAAAGTTGGAGGAGGCAGGAAAACAAATTAATAACAACAACACCACATTGAAACCAAACCCAAAGGCCGCGTGGCTGAGCAGAGCAGGAGTAACTGGAAGCCATGCACAGCAAAGCCGGGACCGCAGCGGTCGGAGGGGAGGGCAGGGGCGGCTCTTCTCCCGGGGTAGCCGGCGGCGTCGCGGTTTTTCGTCTCGGAGATCAGGAAATAAATAAGTTTAAATAGCTCCTCCCGTGCCGGCGCTGGGGGTGACTCGGGGTGCGGAGGGTGCCGGGGCCGCGCTGCGATCCCGGTGCACGGCCGGCCCCGGGCCCGGCGGGACGCGTCCGGGGGTGTCCTCCCCCTACTTCTTGGGCTTCTTGAAGATCTTTAGGGGGAACTTTTTCTTGCTCTGGCCGAGGTCAACCTCGTCGCCCGTCAGGCTGCTGTCCTCGTCCCCCGGACTCTTCTTGGCGGCCAGCTGCGGGATGCGGGTGTTCCTGGCGCCGCTGGGCCGGCAGTCAGAGATGGGGGAGGGGGTGTCGGGGTCGGTGGAGCTGGGGCTGTGCGACCGGGACGAATCCGAGTGGCTGGGCTTGCCGGCCGTCGGGTGGCTGATCTCCCCCAGGCTGGAGGACTTCTCCATGCCGTGGTTCACCATCATCATCTTCTTCATCACCATGGGGCTCTCGGGCAGCCGCTCCTGCAAGGCCGCCAGGGCGGAGGGCTCCCCGTGCCGGCTGCCGCCGTTGGGGGTGGGCGCGCCGGGGGCCGGGGGCCCGGGGACAGCCTCCTCCATGGACCTGGTCAGCAGCGTGGGCCGGGCAGCCAGCAGCTTGGGCGCCGAGCTGGGGATACGCTGGTGGTCGCTCAGGTGCGGGATGGAGGAGTCGGAGTCGCAGCGAGTTAAATCTCTGCGGTGAGAGGGCGGAGAGAGAGAGGGGCATCAGTGCCGGCCCCGCCCGGCCCGGCCCCGCACACACGGATGGACGCAGCGGCCGAGGGGGGCGTGGGGACCCCCCAGTGACTCCGGGGAGGGGGCTGGCAGTGAGCCCCTGCCCACCCCCGGCCGCCGCCCTGCCCCTGGCTCTGCCATCCCCGTGTGCCCCCAGGGGATCCCGGGACAGGGGCTCACCGCCAGCACCCCGAGCAGCTGGGAGGGAGCGGGGACGGGGAAGCCGGATGGAGGCTCATTCCTCCCCGATGGATCCCAGCGGGACCCGAGAGTGCTCCCAGCTCGCCCCAACCCCGGTGTCCCGCAGGTTCCCGGGAGGGCCCCTCAGCCCTCGCCACATCCGTGTGTGGGCCCGCGCCCCCCGCCCCTGCCCCTTTCCCGGCTCAGCCGGTGCCAACCTCTAATCCCGGCGGGAGGAATTAGAGGTTGGGCGCTCCCACACGAAGCCATGCCCAGCCCCGCCGCTGCACGTGGTTTGTGCCCAGCCTGTGCCTACCGGTGACGGCCAACGGGGCGAGAGGAGCTCCCGGAGCCCCTCTGGAGACTGGGAGGCAGGAGGACGGGGGAAATGACAAGTCACAGCTCGCTCCTCCCGGCTGGACGGGTGCTGGCCCCGCATCCCCGGGGCCCCTGCCCAGGTGCCACCGTGCCCGGGCAGCCGGGCCAGGAGCTCCGGTGCTTCCCCCTGATCCCACGGCAACGCCGGAGGCTGCCCGGACAGCGGGATGGGGTGAGGGGCCCCGGCCCTGCCCCACGCATAGGAGGGGGGTGCAGAATGGGAGGCAAATGGAGAGGAAAGGAGCGAGGGGGAAGAGAAGCGAAAGGCGGTGAGAAGAGATGGGAGGTGCTGACCTGTCCCTCACCCCAGAGCCCCCTGATCTCTGCTGCTGGCACAGACCCCTGGACATGGGTCACCGAACCTTGCCTGGCACTGCACGAGGAGTCCCAGATCATCTCCTACGGTACCACCATCAACATCAGCCTGGAGGCAGCTAAAGAGACCGGCGAGACAAGGGAAAACCTCCACAACAGAGCTGGCACCTGTGGAGACGTCCAGGCACAACTGGGGAGATGCTTAGGCTGGCACAGTG
>TE_00000085#DNA/DTH
AGCTATTACCATGGTACTACTATTTTGCATAGCTAGCTTCTGTGTTTTAGAGTTTTGCCATGCTTTTATATATATGTGAAAAGATTTACCATTATTTAAATGTTGTCTTCATTTATATAGTCTACAAATAAGAAAAATCTATATGGATTTTCTTTTATGTGGCCTTTCAAGAGCAATTATATTTCCAAAAATTACCTGTATTGCTCCTATGTCACCATTATTCCTATAAGACACAAAGGTTCTGCCAAATTAAGCAGAGTAGGGCTTAATTTTTCCTTATGTGACATCTATCCTTAACATTGGTGATAGTCTGCATTGATAAATAGTATTCAGCCAGTAAACTTCTGCTTTTAGGTAGAGGCAGCTTGTTTCCTCCAATGTTTACCAAGAGAATTCAGAGCTTTAGTTTTAAAATCTGTTCAGGACCCAGAAGGAGCAGCATAAATTTCTAGCCTATGGTGCCCCTCAGGGAAGGACTCTCTGAGCCACATGGTCCTGAACTTCTGGAAGAGGGAGGGGGAAAAGTGAAGGGTGGAACCAAAGCTGTGGATATCTTGGGAAAATTAATGGAAAATTCTGAAGTCTGTAGTCAGTGGAGATGAAGGGAAGGCCAACATTCTTGTTCTACACAGCCCCGGTAGAACGTGACAGTCTATACCTTTTTCCCTCCTTATTTTTCTACTATTTATTCACCTGCAATACAAGCTAATGGTATTATACTATTTAAACAGGTCTATTTTGAGTTTAGTTCCTCACAAACAACATTCTTCAGTCTTCAATATTCTTATCTTCGATTGCAGATAAATTTTTTTGCTTTAAATTAAGTGTTTGGATTTCCCTTTGGCTAGAGCTTCAGTAATTGCAGGGATGGAAAATACTGAAAAAGTGAAAAATGTGATGTGCATTCAGCCCCTGACAGTGGTGCAATCTGTGGTGCTGAGTCCCAGAACCCACCTCCTTTGAAGGTTCTCTCTCCCTTCTAAGAAGAAACATTCTTTTCTGTAGTTCAGCCAGTTTCCTCCTGTGTGAAGCCACATGAGAAGGAAGTGATGATGTCTCTCCAGACAGTAGCTGTTATCATGGAGGGATTCCATTCAGACCACGAAAAACCAGGACGACAGAACACCATACCCAAGGTGAATTTGATTCTAAGCAGGGGGGCTACCTTCTACATCTAAATCTTCTTCCAGCATGTGGATCTCTTATGTACATAATAACCCAAGGGAGACTGAAAGTAGCAAACATCTGGAATAACATCGCTGTAGATCTGAATCCACTACAATGAAAAACTCCAGCTCTAAATCTATTGTATCTAAACTTTATTTATTTATGTTGGAGCAATTTGGGGTAGTAAAGCTGAGGAGATTACAAAGTAGTAGAAATATGACAAGTATTGCAATATTAAATACTGTTTTCCAAGTACAAGAACTTACAAGGAGGGACAAAACTATGGCTTGATATCAAAGTCCAGAGAAGCTGAAATCTGAAAAACTTCATTTTAAGAAGCAGACATCCTCTCAAGGCATGGTTTGCTTCTAATAATCCAAAGTAGTAGGAGATACAGAAAAAAAATTATGTTCTCACATGGTACCATTGGATTATTTGATGTAGTCAGAAGGTATGGAATACTTTCATGGCATGTATACATATTTTGGGATGATACTAGATTTCAAGTTTTCCAAAGGGACAGTATTTTCTTTAGCTTTTAATTTTATTTTTTTTCCCCAGGCAAGCACACTCACACGTGGCTGTATTGAAGAAGCACAGCATGATTCAGGAAAGATGCTTGAAAACACTTCAGGAAGGTTGTTTAAGATTTTGGAATGGTTTCCCCAGACCATGAGCAGTATACAGAGGATAATCCTACTAGTGTGTAGTATAAGCATTACAAAAAGGCAGACATGCAGTATCCTGTAGAAGAGACTTGTGGCTACTCAGGCTCAGAACAATTATGACATGGAAAAATTTTTAATTTTATTAGGAACCTAAATATATTACAATTTGGTGATTTTTAGTTGTTCATTTCTGTGTAAACAGAAATATTTTCATTCGATACATATTCTCTTATTCACAATACCGTTGAATCCCATTACTACTAAATCTGAAAAGAGTAAGATATGGTCACAATCTCCTTATAGATCTCCCTACAATCTCTCCAGTCAATTCTCATGGAAAATGGGATGCCTTGGATAAAGGTGTTTTTCACCAGACACTATTACTGTGGCCTCTGACAATAAATTATATTCTAATTACATAGAATCATGCAGTTGGGCACCTTTGACAACACTCTAGCCCAATCTTTACCATTTAGGTATCTACAGAGAACAGTTAGATCTTCTGCTTGGCCTTCTCTGAGTTGAATAAATACAATTCTCTCAGCCTTCCCTCATACTTCATGTACAACTAAACATTTTTATGGAAATAGAGGATGAAAACAGCGACAATTTGAAAATCACAGGAGGAGGAAAGACACATGGGGAGGGGGAGAAAGATTTAGAAGAAAAAAAGTGACAGGAAGACTGACGATGTTGGCAGAAGATGAGAAAAGGTGCTGAGGGAATCCTGAAGCAGCAAAAAGAAAAAGAGGAAAAGGAGGACGTGAAGCTAAAGATGTAATATGCAGAATATTAGGCCTTAGAAGTTGAAGAGTTGTAGAGATGAGAAATGGGTAGGAAACGGAGTGACCACTCCTCTACCATTGTAAGAGAGGGTAACAGACATGCCTTCTGAAAAAGATGCTTCTATAAGTGGACTTATAGCGTCATTTTGACCAGAAAGCTCATTTCTGCCTTAGAAAGAGGAGGATGAAGAAAAGCTCTCTGGGTAGAGATGTTTCATGAAGTAAGATGGCACGACTGGTGCAAAAAATGAATGAGCACTGGAGCCTGCAAAGCAGACAGCTCCCTCATAGTTCCTGTTCCACTCGCAAAGTCTACAGAAGCCTTTCTTAGCCTCTTTCATGTCTTTGTCCTACTCCAGAAACAATCCTGACTATAGGACAGCAGCCTTAAGTGACAAGCTTGGCACCTTTGTTTCAGGGTAATAGCAAGAAAGTTCTAAAGAACACCATCTTCCCTTCACCCTAGGCTGGGGTTATAGACTCAGAAAATAGCAGGCTCCTAACTTTTCTAACCTTAAGACTATTCTTCTATTTTCTACCCCTTCACAAATTTTATGATAGTTTAACTCTATTCTCTAATGAAATTGCTCTGGATAGATACTAAAGTGAAAGTACAAATAGCCCTACAGGTTCTGAATTTTACAGCTTCTATTTTTCATTCTTTATCTAAGTGAATATTCATGTTTCTTACAAAAAATAATAGAATATAAAGCTGAAGAATATAGAAGTTAAACTACAAAAGATATTCTTGCAATCAGGTAATATAATATAGATTCTTTTGTATCTTTTTAGAGGAACTATTATTCACATACATTTGAAAGGAATGGAAATATAGCTATTCTCAGTATTTGACCTTGAGGAGTAGATTCAAGCGCATTAATAGCTC
>TE_00000086#DNA/DTC
ACTGCTCTGTTGAATCCCAGGATCTCCCGGCATTTCAGGTCACAGTTTGGGAGACAATTAGGAATCCCAGCCCTGTGGAAACGGTTGATGCAACTGCAGGTAGGAGTGTGGCAATGCAGATTGTAATTGGGAAAGGCACCGGCGGGGGTCAGTGTCTCCCAGGGACAGCTCTCCCCGTCCCGCGGCACAGACGGTGCCCACCGCAGCCCTTCCCTGCTCCGCCTAAAGACGCGTCTGCGGCTCCCACCTGCCTGCTGCTCCCCGCTTAACTTCATTTCGCTTCTCCCCATCGTTTCAGGGATCTGAGCATAAGCTGTTCAGCCTTGATACTCAGCCTGGTCACAACCGAAGTGCTGCTGGATCTGTCCAAGAACAAAACTTTCCTGAACCTTTGGGATGGAATGCAGGTTTCAGGTGTCTCCAGAGTCAGGCAGCACATGAATGTGGCTGTTTCAGGTTAGCTATATGCCTCTCATCCTGTGTGAATGCAACGAAGATCAGCCCCTTTGCACGGTATTCTTTAGGCAAAGACTGAGTTTTAAGATTCCACCAAAAGCCAGACCAATTTTACAAAGGATGTAAGCGAGGCCATGTTGCAACACTGAAACCAAGCCAGAAACCCAGATATTTGGTTAGGAGGGAAAATCACATGGTTAAAACCTAATTGTTGTCTTATCCAGTTTGCTAAACGCCTGTCAATATTTGTTCTGTTTCTCCTGCATGTGTTTGTGCCTGCAGTATCAGAAGTGTCAGGAGAGCTGGACTTTCAGTTTCACATGGACTTTGAGTGAAAGGGAGAAAAGTTCCCTGCTTTTGTACACACTACAAGTGCAAGATGTCCCTTCAAAGGTACATAGCAAGGTACTAAAATATGTAAAGGTAATTGCCAGCAGAGTCTGGCTGCCTGGCTGGGGACAGCTGCTTTAGAGACACCTAAACTCTCACAAGCACATGGAGAGCCCAGAGGAGAAGGAAATGGATGACAGCAGCTGGATGAAGCATGGCTAAGAAGGGAAAGGCTGGAAAATTCAAGCTGTTTAGGCCAGAGAGGAGACGTGTGAGGAGAGACCGTGTTGCAAAGGAGGAGATGAGTCTTTTCTGCTGCATGGACGCAGGCTTGAACTGCAAGTAGAAGTTGGACTAGAAAAGGTTTTCCATGGAAAGCAGGGAGGTGTGTTGGGATGTACTGAAAGGCTATAAAAAAAATCCAGAGCTCAAACTGGAAAAAAAAGGTTAGACAAATGTTTGTGGCATAGTTAATCCTGCTTTGGCCAGCAGGAGGGCAACAGACCCTCTCAAAGTCCTTCCTGGCCTGTTTCTATCATCCATTGATAAGACATAAATCCTATGAGTTTCATAACTCAGGATATATTGACAGCAAAAATAGTTTTAATCAATGAAGCTTTGTGTTTTGTTTTCTTTTCTTTCTTGCTTAGATGGGTTTCTTTTAAGGGTTAAGCTTTCTAAAGTATTCAGTCAATTTACTTCCTAGACAAGTGAGTGGAATTCTTCATGCATCTGGGTGTTAGTGGGAATTCCTCATTATGTGCTGCTGAGGTGTGTGTTTACACATTTATTTCAAAAGACTGTCTGAAAGGTAAGAACAAACCCAAAAATCTTCCTTTCTGTCCCCACAACTTACACATGCATATATTCCAAAGAAGACAAAGAGATTGGGAGATAATATCATGAAATAAAGCCTGTGTCATTCCTTTTTCTTCTATAAGGGATGCCCACTGCTGAAATCATTTTCCTTGGCTACCTCTTGAGCAGGGTTGGATGATGGGAAAGCTGTAGAGCACAGATCTCTTGCATGCAACTGAGTTGAAATCCAGCACAGCTGCAACATGAGAGGTTTGCGGTCACAGTTGCTCATCTTTTGACCATTTTTCTTGTCCTGTTCTGTACAGAAGTTGGTTAGGCAGAGATTAGGTAGAATAATCCTTCTTACCTACATGCTTCAAAATTTTGTCTATCACAGACACAAGATCCTGGCACTGCTATAATGAAAAGAGAGGCTCTGCTACTTCTCCTTCTCTATTCCTGCACTTAGCTGCAGATCAGAAATAAGGCAGCTTCCTCTAGGTGACCAAGATTTAATTTTGCAATTTTCCATTGCAAAATTCTTACACTTATTTTACCACTCTGGAAGTACAAGATTCACAAAGAGTGTTCTGCATATCATCTTCGCAGACAAGTGAGAATCCTTAAATGGAAAAAAACCCACATTAATTTTGGAAAAAAACAATGAGACTGGATGTTTAGTTGAAATCTACCAGGCCAACTGACATTCATCCCAGCACAGATACAGTAAAATGCCATGCACAGGTATGGGAAACAGATTAGGAGGACCCAAGATGGGAATGAGAGGGAGAGTCATTTCCCTTGTGGGTAAAAGTCAGAGTTGTCTTTGACTCTCTCAAAACTGGTGATATGAGAATTCCTTCATCCCTCCCTCTCTCATCAAGGAATGTGTAATAAGTAAATTTTTAATGAAGTGGATTAATTGTTCTGGCCTCCTTGCAAAGTGCTGTGAGTGTCAGTACTACAAAATCCTAGATTAAAAAAATATAAGGAATAGCTACATTTTATTAGGAAAAAAGTGTCTCTTCACTTAGTACTATATAAAACAAAAAGACAAACAGGCAGAAGGGTTTCTGATTTGTCTCTGGGCTTTTGATTAGAGGTTACTAAACAACACTAGGCCTGATCTTAGCCCTGCATTCCTCTTTGGAATGCAGTGTCTGTTAACACTCAGGTCAAAACAGGGCTTATGTATACATTCTGCTGACATCAAAGGCATGCATTGGTGCAAATGAAACAGTACTTCCCTGATTTTCAGGGAGAGGTTAACCCAAACACACTTTATTGAGCATGGTTTGGTGGGTGCAGCTATCACCCTGCCCAATACTGGCATGCATTTCATTTCAACATCTGTATTTCCCTCCTTTTGTTCTTCTTTCTTGCCTGCTTCCTCCCATCCCATGCCCCACAGCCTCTGTGTTCCTGTTAGTGATGTTCATTCCTGTTCATTCCTCAGTTACAAGGCCTACTAGGATATGTCCTCATAGAAATACTAATGCAAGAATTACTTGGATGAATTACACTGAAATAATGTGAGACTTACTCAGGTGTTTTCCCTAAACACTTTTCCCAGGCAGTATTCCACCACCTGAATGACGCTGCTCTCAGCCACAGCTCACTAACCTGCCCCAAGGCCTGGGAAAAAAAAACCCCAATCAGCACAGCAAGGTGCCCCTTTGGGGTTTGGAAGAGCACAAAACAACTTCAGTGCAGACAGTCTTCTAGAGTTGTTCAGAAGGAAACATCCTCCCACAGCTCGTTGGGATCCCAGGGCAATTCACCCTAATGGAGTGGAATAGCCATGGGATATATCCCCAGAAACCCCAGCAAGTGCTGACACGGTAACTCCTGTAGTGCTTTTCGAGTGGCTGCCCTCACCAGTTACATAAATTAACTCAGCAAAAACTGCTCATATAGAGAGAAAATCCCTCCTGACAGAATTCTTATGACCACTAAGATCATTTCTCAGGACTCACCTTTCCTAATATACCTCTGTAAAATGAGCAGCTGAGAAGAGGAGAAGGTATACATTATCTGTTTGTGATACCTTACAAATGTCGGTGTGTTCAGTATGACAGAGCTGGCTGTTGGTGACTGCTCTTTCCTATGCCAAATGTGTGCTGCTAGTGACCTGTATAAAACACACTGAATTCAAAACAATTTATAATCATTCCATAAAGTTCTATTGCCATCTGTAGAACAGCTCTTTGCAATTTAACAAAGAGAAAGTCCATGGGCTAGAAAAGTGCCCCCTCACTGCTAATAAATTTGGATTAGATGCATACGATTTAATTAACTCAATTTCATAAAGCTGCGTTCTGGTTTTTGCTTGTGCAGCTTGCATGCCAGAGAAAAACACTGGCAGGCTCCCAAATAATAAGCAAATACAGAATATTCCAAGGTTGGTCTTGTGCCACCACCAGAGCAGGG
>TE_00000087#DNA/DTH
ACCAGGAATAAAGGCAACTGGTGGGAATACATAAGACTACTGAATTGTTTTGACTGCTAAAGAAGATGCCGCCAATTCTGGGGCACAGCTGGTGGTTTGTGAAACATGTCAAAAAGCTTATGTTGTGGCTGCTAGCACTGCACTTCTTCTCCAGATAAATAAAATGTCCTTCCATGTCACTTCCAATCCTGTAACTGTCAAGACCAGAAACAGTTCATCTCAGCTGTAAAATACAAAATAAAGCTTGCAATTAGTTTATTTTCACATATACTTCCCTCTTGTTGGTACATGAGAAAAATTCAGAGTTACTGAAAGGAGACAGCTTGAAATGAACTGTTTGATCTTGCCCTGGTTTCATCCTTGTAGTCTGTAACTCAAAATGAAGTTGCTTAGGCAATGCAGTATCTTTTGCTTTGGACTTGAGTTGTGGTTTGGATGACCTCTTTAGGTAGTATATTTAATTTAATGACCTTGTATCCCTATTTAAGATGGGAAAACTCACTGTGTTTAAAATATGGAACTTCAAAAAACAAAACAATGCTGTGGATTCCCATGCTGTCTCCAGCCCACTTGGAAAAAAATGATGACTAAATATGAGTGCTTTGTATGGAAACCGAGTAATAAATGTTGTTTGGGAATTATGAGTGTCCCCCACAGCTGATGCTTTCTCAGCCTCTGTCCCTATCTCTCCGTGCCCAAATGTGACCGACCGTACAGTGCCCTGCAGTGACTTGCTGAGAGTGTTTTCCAGCAGAAAGCTGAGGAACCTTCTAAGGTGCCGGGTGGTTATTTCCTTATTCTTTACTCAGGAAAATAATTGAGTTAATAATTGAGTTAATAATCAGTTAAACCTTTTTTTATTTAATAAGTTCTAATAAAAAGCTCTAGAAATGTACAGTTGAGTTATGAATGTAGTTTTTGATAGGTTTTAGCAGTTGTGATGAGAAACACTATATTTATATCATCTGTGCACACACTGGTGCTAGGATTGAAGTCGTACTTCTACATCCCTTTTATTTACCAAAAAAATAGGTGTCACTATTGCCCAATTGCCTAGTATGGACCAGAGCTTAGAGCTACTCATTAAAATGTTAATATTCTTCAGACTGAAGTTAAGGTCACCAGTGATTGTTCTTCATGTGCAGCTCATTTAGGGAAAAAAAATCCTCAGCTCGATCATCAGTGTGTCTGTTGGTTTTCATTTAGTAGCAAGACAATGAAAATTGTGATTCTTGTGCAGATAACCTACAGCTCTGATCTTGCTAGACTTGCATACTTGAAAGGCATCAAAGTTCTAAACACCAATTCTGTGGTTTTGAAAGCAAGGTTATGTTGCTACTTTGAAGTATTTTACATGTATAACTTTAAGTATGATCTATGCACATCTCAAGTGGGTGGGCAGGCAGGAATCTCAACCAACTCACTAAAATGCATTATTCCTAGATGAAAGGACTGGAAGGAGGGTTAGAGCCTTTATGCTCAACAGTCCCTTTTGTTGCCTATTAGAAATTAGCATAATTTTCCTGCCCCTGGTGTTACCTGAGCAAACTGGGATTTCAACTGACAGTGAAAATTGTGTCATTACGTTATACATGTGAATTTAATTCTGACAACATCTCATGTCTATGCCAACCATATGAGCTGGTTCATTAGCTGCTGGCTTTGTGGTTTGTACATGGGGGGAGAATTGCTGAACGTGCAAGGAGGGTGAGGACATCCTTAATGCATGACAAGGCTGGCAGAAGCTCACTCACCAGCAATAAAAACAATAACAAAAGAATCCCAAGGCAGAGGACTCTGATTAAAGACATGGAGAATTAGGGTTGATGTCCTGGCTCTGTCATGACTTAGTTGCGCTATTGACATTGACATTTCCTTCTCATTCATCATCTCTTATAGCTGTTAGAATGGAGTGTTCTGTTGACTCTTCATGACTTTTGGAGCTAGAGTTTCCAATTGCACTGTCATTTGTTTTTAAAGCTATCCTTGGCAAATCTTTTCAGTCTTCACCAGTGCCCCTCTAGTACTTTTTTCCATTTCTTTCATAATTTTAGGAAATTTTGAAATACGTTTATTTAAAGATAGTTATCTTGATGAGACCATCTGCTACATCCTGTTTTTTAATTCTGTCCTGACAGCAGTCACTCTTCCAGTACTTCTGGTGATCCTTGAGTATTTCAGGTTGTAGGAAAAATAATAGTAGAGCAGATCCCATTAGGGAGCTTCTTGAGGGTGAAAGATCCCCCAAAGCCCATTGCCAATGCAAGGGGAAGTGTCCTCATCGCTCCACTGGGTCACTTGATACTCCCTCACCACCCTTTCCCTCCTGCTCACTGCAGGTGTCTTTAAAGGTATTCTCAGAGTAAGATAATGGAAATACAGACTCCAGATGTGTTGAGTGTTTCCTTCACCATTACTGACCTTGGAGGTGTCTAACCCTGTGTGTGATAGTCTGAGCTATAACCAGAAAGGTGGAAAGCTCCTTCTTGGCATCACTGGCCCTGTCAGTAACAGATTATCTGCGTCTGGTGTTTTGTACACTTTCCCTCTGCCTACAGCTTCCCACTTACGTTGGTGCCTGACCTTCCTCTTTCTATCACATACTGCCTTTTTATTCCTGACAGGGGTATGGATTTCATTACTGGAGCAGGACAGAGTTTTAGGCAGGTTTCTCCTTTTTTCTGCTTGTGGTATGTTGCTTTTGATCACGCTTTTGTGGAGGGTCATTCTTTTTACTGTCACTTTCTATCATCTTTCTTTGTTCCTAATCAGTTTTACTCGCCTCTGCTTTAGGCATTAGGCACTTTAAACTACATTTCATACAGTGTATTTCAGACTGGCCCCTAGTTTTCCAGCTTAAACTTAATAGGGTTATGATTGCAAGCACCTGGGCAGACAGTAGTTTCTTATTAACTGATAGTTTTCCTTGCACGATCCAAAGGACTTACCACATCTTGTTTATAAGTTACAGCACTGAGGGGTGGATGAGCTGCATGAACAGCTTCTAGCTGCATGCTAAGGTTCACTTGCCAGACTATTGCTAGAGATGTACTTGGATGAGAAGGAAAGAAAAAGAAAATCAAGATGGAAAGTATCAGGGCAGTGCAGGCAAGGGAGAACAGATTGTGTTATATTTGTTCTGTTTTGCCTTTCTAGCTCATTTAAGTATCAGATTTTAAAAAACATTTGCTTTTCCAAACAATTGGGGTATCAAGAGCTCTCCCCCCATCCCAGCTCATCTCTGTGTGCCACATAGCAGAATTTTCTCCATAAGCAGGCTATGCTAATTGTGTCTTGGCTCACTCGTGAAATGGAGCAAAGAGGGTGTGCTTGATGGAGAGATGTCATTACATGAACCCCCACTTGCACTCCTGCCGTATCCCTGAGAAAAGCTGGATTTATAAATGTTTTGGAGTGCAAGAGCACTGTTTCTTCAGGCTCTTCCAGTAGAATGGGATAGGATGAACTGTGTGGGGGGCAGCCTAAACTTTAGAAGGTGTATGGTTGCTAATTATTAACTTGAGAACTATTAATGCAAGAGGTGGGAAATAGGAGTGCTGTTCAATCCATGGTGAAAAGACAGGAATACAGAAAGGACGCTTCTGGCCTCAGTGCTCAGTCCCAGTTAATGCACCTCTTAATATTGCCCACAAGAATAATTATGTGAACAATAGCCAGAATGAAGTTGTACTGCAGGTTCTCATGCCAGGTAACAGCTTGAAATAGAAAGAAGCCAAAGGTCATGATTTCATGCCAAGCAGAACTTAATGCTGATTTGAGTTACACTTCCAAGCAAAGTTTAGGGAAGGCACTCAGTTCCTTTTGCTGTTACGTGCAACTGGAGGATTCCATTTGATGTGTAATTCTAATTGCAGTGTGACAGTGTGCAAGGAAGAAAGTGAGATGTTGCAGAAATAGCCTGAGTCAGTTGTTTTAATTACTGGTC
>TE_00000088#DNA/DTC
ACTGTCTGGGGAAGGGCTGGGCATCGATCCCCCAATGGGGAGCAATTGCATTGTGCTCCACTTGGTTTGTGTATTCCTGTACCAGTATTATTATTTTCCCTTCCTGTGCTGTCCTACTTACCTTATTTTCTTGATTCTCTCCCTCTCACACTGTGGGGAGTGAGCGCAGCATTCAGCTGTCTGCAGGGTTAAACCACAAGAGCACTGCTTCTTTTCCCTCAGCATTCTGCTGTTAGTAATACAGGATTTTCTGGGTTGAAGAAACTTGCAAAGATAGTGGATGTCTTTTTCTGCCTAGAGCCTAGTTGTGTGTCTGCTCTCTGCTATCCTATCCCTTGTCAGGTCAGTGTTCTGTCCCTTCTCTTTAACTGTGTATAGAGACTGGAGCTTGACACTTTTTAAAAAATAATTCTTTCTTTCCCCACAGTTTTTCATTGTACCTGCTAGCTACCTGCAGGAGCTTTTTTTCTGTAAATTTTAAATTAAAATCACCATTTAATAGCACAGGCTAATTATGCTCTGAAAAAAATGGATAAATTTCCCATAACTAGCTCAATGACCAGAAGAAAAAGATCCCATGATCTGGAATCATTCTAGATTTATGTTAAAGAAAAAAATCAGTTATGTAGGGATACTTCTACTTTGTGTGCAGACAACTGGTATTTGAATTCCAGCATAACAGCTTTGAAAATATTTTTTCATTAAAAAATTAACAGTAAATTTCAATTTATTTGATCAAATACATTTAATTTATTTTTATATTAATTGTATTTTACACATCTTTGGTTTCTCCATGCACAATCCACAGTAAAAGACTAATAACTGTTTCTATGATTGTTTACAAATAGGACTGCCTGGGGTTTAGGAAAAATGCATTCATATGTCAGACTGTGCTGTTTAAGACTTTAATGGACTGTGTATCGTTTCATGGCTGTTCAGTGGTTGAAGAACTTCATTTTATTTGGGAGGGGGTGGGTATTTAACATAAATCACATTTGGAAATTAATTTTGATACATTTTGTTGTTTGTTTATGAGCAACAATTTTATTTAGCCCCATGCTGTGCTTTGAGGATATTTCTGGTTTAGGAACACTTACCATAGAGTACAAGCAAGTAGTGCACATAGTTCTACATCTCTTTTAATTGGGCAATAATTTGATGGTGCTGTATGTATTTATGCATTCCCACCTTTCTTTCCAGTTAGGGCATCAGAACACTGGGCTTTGTGAATCTGTCACTCAAAAACCACTGTTTTTTTCTGAATTCGAATTGGTAGTGTCATATCAGCAATGGATTTAGCTTAGGTTGCTTTCTGTCTAGCCATGCTTGGAACTTTTTCCTAGCTATTCACAAAGGGGTACACCATGCAGTTCAGAGATTGCAGTGCTGAAACAGATATAATATGATTTATTAACTGGCCTATTATCTATCTTAATACATTTAAGAAAGAAAGCAAACAAATAGAACTATTGGATTTTTTAACACTTAAAAGTCATTTGCTCAAATATGTTTACTGCACAAGATGGTTGTGTCACAGTTCTATACAGATCCCCCTCAATACCAACATTTTAATGATTCTCAGTGTATGGATAACTGCAACAGGGCCCAGAGCACACCCCACCTCCTGTTAGTGCATCCCCTTCCTCAAATTGTCCATCAAATAGCACAGGATGTATTGCTAGGGGTGCCTTTGTTTATATAAAACCTTCAATGGCTTTTATTCCAGACATTG
>TE_00000089#DNA/DTM
GGTTTGGATTGGTTTGTTTCTCGTGAAAATCCAACTTTTCCAAGAGTGCAAAAAAACCATTCTCATTCCTCAACAGATTTATCTTCTGCACACAAAACTAAACTTTGTGACAGTTACTGGTAATGTAAATTAATCACATATTAAAAGAAGTCACAAAAAAGACAACATATTTGAATCTGTTCTTTGGTCTGGATTTCATTTTTTGTTCATATATGAAGTGTTGTTTGCAAAATAAAAATTGAAATACATTTATTTCATAGCAGTGTACATATATGTATATATGCTCACACATATGCAAACATGTACTTTCTTGGATTGCATGGCAACTGTTTTTTAATGCCTGTGAACAGTTTTTAAAAGTTGCTGTTTTCAGCATCTTTCAGAAGAACCAGAGAGCATCAGCCTCCTTGCTTCCTCCCCTGCGACATTCGTTTACTGTCTCTCTCAACACAGATTCAGCTCATCTGTCATCCTCAGCAATAGCTAAAATTATTTTCAGCTCTGTCAGTTGGGGACACACAAGGCAAGACTAGTCCACAGTTACTTTTAAAAATGTTTTCTAAATAAAGTGTGGAATTTATGCTTCCTGACCTATTTTTGCAAATACTTTCCTCTGAGTCAATGCTCAAATGCTATTTTTTATATCATTTGAATTTATATTATTGGTAATACTTACACAATAATTGCTTTAGTTCATAGATTCTCTCCACAAATGTCTGTGTCAATATGACCATCTAACACTAACAGTAGTAGTAGTTGGGTTGATCCAAATACATACTTTACTTTTGAAGGATCAGTTTGTACATGATTATTTGAAATGGTTTTCTAGACTACATGGATGGAGAGCTCTCATTCAAGATTTTATTTTTTTGATTTCCATGCTTATAGAGGATAAAATGCTTGGGAAATTCTCCAGGGTTTTTTTGCACATCTCATCAGGAAGAGATGCTTGTTTGGGGAATAATTTTGTCAGTGGAAACTTCTTGTGGTGACGTATAAAGATCTTCCTACTGGTATGATTCAGAGTCTTGACAACTGTGAAGCAACATACAAAAGGTATCTCCAATATTTTTTTCAGTTATAGAAGCCATGAAGGGGAAAAAATACTCTGACTGAGAGGTCTATTGCTCAGGTGAAACAAAGAGGAAAAATATGGGATTTTTTTCCTGTTGCTTAGTGGCACAATATACAGATATTTTAGGTATCAATCGCTTTTACATATTAGATTAATGACTTTTTTTTGCCTGCCATGAGTAAATAGGGGGCTTATAAAGTAGATGACTTTTTGCTACCAATTCTTCTGTGTGGGAGCAGGAATAAATGTAGGAGAAGATCAGTGTGAAGCAAAACAATAGTTCTTCTCTGCAGTTGGTAAATGTTGCTGCAAACAGTAATAACAGATTAAATACCCTGCACCACTAAATTAAATCAAATGCTGCATTTTTTCAGCTAGTACAGTGAGGTGGTGATACTGAGACGCAGAGTCATGACTTACTCCTTTTACTATTGCAGTTCCCTCTGTCCTTCAGAAATAACAAACAAAAAGCACTCTGAGTAGTTGCTCAGATATTCTGCACAGATAAAAATCTCAAAAGTTTGAAATGGAGAAAATCATTCTTAAATCATCATGTAAAACAGATTTTTTTTTCTTTCTCCCAAGAGATGTTTCAGTGCTTAAAAGATTGTATCTGTGCTTAAAAGATTGGAGTTGGAATAGCCATCTTTTTTTCCCTACCCATTTTTATAGCCTACATTCCAAGATCATTAAAAATTCATTATCTATTTAAAAATATTTTAAATTAAATTAGAAACAACATGAATAATTATAATGTAAACACTGTTCTAATTACTAAAGTTCTGATAGGGAGTAAATCATTTGACTTTTTATTTCAGCATAATTTAAAGATACATTGATTACTAAATGAGCACCAGAAGGGGATTATGCCTACAATAATTGGTGTCACTGCATTTTGGCAGGAAAATGGCTGGTTAGAGAGTTAGGTGGAAGTTACTCCCTGAAGTTTTCTTTAAAACTCCTTTATTAGCATTAGTATTGCTATTGTATGATATCAGTTTTGATAACAAAATGTCAGTTTTCTCCTCCTCTTGCTGAGTTTTCATGTTTCTTGTAAACTGACAGTATAGAATAGTATGTCTTTCTGTTGTCAGACCATCACCAGTTCAGCAAAAGTCCTGTAAATACACAAAGTTCATGAATGATCACCTATCCCATAACACACATCTTCATTGTGAAACAATGGATTTTGACAAATTGTTGTCTTGAAGGAAGACATGGTAGGAGGATGAGGACTGGGGACAGATTAGATATTTTTGCTCTCATATCTGATCATGAGTTCTTGCTAACATTAAATATCCACTTGATTTTCTTTCCCATGAAAAGATAGTTTAATTACTCCAAAGCATTATTTTCAATTAAGAAATGGTGCAAGGTAAACATCCATCTAAGCATTCTACAACAGTACCTGCAGACAGAAATATACGGCATTTTCAGGGCAGTTTGAAACTGATCTATTTTTTAAATATTATAGGATAGAAAACAAAAAGCAATACAAACTGCAGAAGTCTTCATTTTTAGAACACAAATGTTTTCCTTCAGAGTTTTTTTTAGAAACATCTTTTTTATTCTCTAATTGAAGTTTTGTGTGATACACCTACATGTTTGTCACTTGTAAGAAAGGAGAGGGATACATAAATTCCATGTACTGAATTCAAGATGTCTTCAACATTTTCACAGCCAGCACAAACCCAAACCC
>TE_00000090#MITE/DTC
ACTATGAAAAGAGTGTTTTCATTGCTGACTTTGCATGGGTATAATCAGAGGCTGGGAGGTGCACATTTGACATGAGAACGACCTTTAATAATAGGAAGGTAATTTTAAATTAAAATCAAAATGGACAAAACTATTAATATTTGTAAAACTCTTCCACAGCATAAGAGATATTGTAAACATTTCTTAAACTGAAGAAACAAGCAAGACACTAGTTTTTCTTAGACCAAAATTTAAGAAATATGAGAGCAGGATGTTCACCTATTGTTAGCGATATTTCACAGCTAGCAGTTAAGCTCCATTTTTATCTCATTTAGTAACGCATATGCAGCCTGAATCTCTACAATCCACTTTTCACAGGCTTCTTAGACTTATCAGCTGAGATTCTGGAGTTTTTTCACAGTG
>TE_00000091#DNA/DTC
ACTGCTAGGGAAATGGCTGCAAAGCCATTTCCCCTTTTTTGAGGTGAATACTTTACAATTGTGAGTTGTTTATTTGGGGATATATCTTTATTTGACACACTTTTAGTCCTATTTGTGTTTTATTGTATTTATGACTGTTAATACCTGTAGTTTTGTATAGATGGCAGTCCATAACTCACCTATTCTTTTAAAACATAAACAAATAGATACTATGGGCATCCAAAATCTACCTTTAGAAGAGAGAGAAGTCTGAATGGGAAGTCCCTATTCTCTTAAATGCTTTTATCTGCAGTGTAAGAGTTTACACTACTTTTTCATTTGTAAGTGTTAAAATAGGATATGAGTTTGCCATATGTGTATTGAAATCAACAGAGAGCATCAAACCACATAATGTTATCCAGGAAGGAAGGTTACTCAGATTCAGAGTATCTTTCAATCTTCAACATTCATGGCAGTGTTCATAAATAGAGTGAATTTACTGTGGGAAATTGCACACTGGGAGACAGTGCTTACATAAAATTTGTGAAATAACCACATTTGGAACCCCATGAAGACTGTGATGAGATTTCCAATCTGTTTGTTGAACATGCTGTTGATCCATCTATTGAACATGCAGAAATAAGTTTGTACAGTTTTCCTACAAGTGATTCCCACCATGAACTTCATTTCTAGAGGAAAAGTCAAGGTTCTGACCCTTGGTGTTCTGAGATTCTTGACCACAGAAAACCATGAAACACACTTAGGCAGTTTGCTTTTTTCTTCATATTCTCCACTAGTGTGAGATGTCACACTCTGAAGACTCTTTGATAGTCTGTTCTTTGCATTAAACTGTTTAGCTGATGAAATATGGGGTATTTAGAGGTCTGTGAAAATCAAGATCACTAGAATTACTTATTAAACATTTGGAGCAGAAAGATGAGCTCCTGTGTCTGGTAAATAAATTCACAGCCGGGCAAGCTTTACTTATTTAGATGAAAATTCTTGTTTTTCCACAAAAATAAGGGCTGAACAGTTATTAAAGGAGAGAGTGCTGGCCTTGAGCAATGTAGCGGCTTTGATCTGTGCTTTAAAACTTCTATTGATAACAGTTCTTTTTGCTCAAAGCCTGTATGCCTACATGCAGCAGCAGCATTGTCATCAAAAAAGTTGTGCTTTTCAACAGAGCCAAAAAGAGAAAGAAGTTGCCCAGCTGTTTTTAACCATTCCTGAAGCAAAATTTTACTTCATACTTAAAGATGCTCAGTTCTGGTCTCTGATAGACCTATTAGCAATTTTGTTGCCTAATATTAAGCTATATGTGAGAGGACTAGAATAGATTTTCCAGAGACACATCTGGAAACATTTAGGAGCTATTTATCAAAACAAAAATGTATATGTATACACCTTAGATATTAAAAAGATATTCCATTACAACAGCTGTAACTAATAAATTCCCTTTTGGAATTAAAGCACTAAGGGAGTTTCCTTGAATAAAGAATATTTTTTTAAATACTCTTAAAAGATAATAACAATGAAATTAGGGAAAAAATACAAATCAATATTTGATAGAAAAAAAGCACTGTTCACCCAAGACATAAGAAGAGGTGGGGAAAAGGCTACCCCCTCTCATTTATAGAGAAAACTATACTTCCTGCTCTCCAGAGAAATAGTAAATAGAAGAGACAGGTCTTGTCACTTAGTGGCACTGTGGTCTGAAGATCACAGTTAGCTGGCAAACCAGCAATTTCCTCTGTGTCAGACTCAGTGTTTGGTATATGTTTAATGCAGCCATTTACAGTCAGGTTTGTAAGAAAAACACACCATCTTTTTCTGTGGCTGTAGCTTGATAATTTCATAAGGAACTGATATAAAGGTTGTCCTAAATAGTGTACACACAATGTATTTTTTCTGTGGTAGATAGAATACATTGCATCGTTTTTGGTATTCTTTTACTATTTTTTAAAGGTTTACTTCCACAAATAAGCATCTCTCTTTGGAAAGATTTCATAAAGGATAATAAAGTTCCAGTGAGAAATGGGTGAAGCCATAGCACAAGAAAATTTGAGTGAATGTAATTTCTCCATAGCAAAAGAAGACACTATAAAATCAGCACATGAACAGACAATATCTGTTTTTTAGGTCACCTCACTTTGTGGTAGCAGGGTCTGGCTGAAAATTTGTCATCCTCAAGAGGAAACGCTCTTCCTTATTTCTGAGTGTCTTTCAAGGGCCTGATATTGCCTAATGTTAAATATATTTAACAGGTATTCTCTTTCCTGAGAAGTTCAGCTGAAACAATTTCAGGAGAGGAGAAACTTACCAAGATAAAAGCCTGATGAACTTAAGGTGGAATGTAATACTTCCGTGTTCCATAATAAACTAACACAACAATCAATTGGAATTTCTCAGTGAACATGAAAGTTTGGACATGGGTATATGTCTTGTTTTATTAAACCAGTTAATAAACTTGTGCATTACTTCCTTTTTCCAGATGCTCCAACATTCGTGTCAAATCAAACCATGTATTACTCTTGGGAAGGCAATCCCATCAATATAAGCTGTGAAGTGCTAGCAAACCCATCTGCCTCAGTTCAGTGGAAAAGAGGAAAATCAGTTTTACCTGTAAAAAATACAACTCATTTGAAGACCTACAGTACAGGCAGAAAGCTGATTCTAGAGGTAAGGCTTAAAATGGAAATCAACACGGTGGCAGAAGATAATTTTGTCCTCAGTTTGGCAGCACTGTGAGTACTGTAGAGTGTATTTAAGGCTAAGACTACAGTTGAATATGTAACACTCTTAAAAAAGGAACAAAAACAACAACCAACTGTATATGAATTGATTTATCTATACATTTCTTATGAGTAGTTAGAAAATAATCCATATTTGAATGGCTTGTGCTCACTTTTCCAACTGCACCCAACAGAAATATAATTTGCATTTCTTGGAAGAAAAAAAATCCATAAATAGATATAAAACTAAACTATCAAGCTAAGACTGAAAATTAAAGTGACTATCCAGTAAGTGCCAGTTTATTAGGGTTTTTTTTATTGTTTAAAGCTGAAATTATAAAGATGAACAATGTAATTTTTTTCCATTATCAGATTTCCTCATTTGAAGTTGAGAAGGGGGAGTTAAACATGAAAAAAGGTGTATTTAGGTCTATATATGGAGACTATACTAGATATGTTGAAGTGAGAACACATCTGCATGTTGGTTAAGGAGAACATACTTGAATTTCGAAATTATATTTAATTAGCAACTAATATTTACAAAGTGTATTCATTTTAAAGATTGCTCCCACATCTGACAGTGATTTTGGGCGGTATAATTGTACAGCCACAAACAGAATTGGAACAAGATATCAGGAGTATACACTTGGTCAAGCTGGTAAGTTAAAATTTTGTTTCTTTTTCTTTAAATATTTTTTCCTACTTTAATCAACACTAAGTTCAGACACATTATCCTCTGTTTATTTTATTCCGTGGACTTTTTGCAGATAATTTGTCTAAGAGCTGAGCTGCAATATAAAGTAAAATAAACCAATTCCCTCTGAATATGAATCTTCTTTTGATTTAATTTTAAGGCCTTCTGAAATTTGAAAAAAATTAGTCTAACCTTTTTTCCTTTGCTCTTACTATATCCTACATTTATAGCAATGTATTTTTATTACTTCAGCCGAGACATATGGTTTGCAGGCAGTAAAAGTAAGAAGGAATTTGGAAATTATTTTTTTCCTTTTTCTCCCTTGTATTTTCTTGATAAACTAATAATAACAAAAGACTGAAATACTGCAGCAAAGAATTTCTATCTTTGTTTGCACTTCTAGTTATTTAAAAAAAGAGTTTGACCTGGAGTGCTAGATTGAAATAATTTAAGCTCTGCGATATTGTTACAGAATGTCTGACTATTTTTATGTCCTATTGCTGTTTAAGGAAATAGAAAAATCCGACTGTATGTTTGTTCTTTGGCAGAAATAACTATTAACTGAGACCAAGTGAGAGTTTCTTAGCAGTG
>TE_00000092#DNA/DTC
ACTGTACACACATTTCTCTTTATCCACTTAATGACTATTAATCTTTATGTGGCTTCTGTCTTTGCAAGGATTATGGTTATATTCATTCCAAGGAAATGTTTTTCTGTAAATGTCTTTGGTAGCCCTTGTTTTTTCAGGAGTACTAATAATACTGGTTAACAGGTAGAGATCAGCATCTTTGAGTTGGAGCCTGTTAGAGCCTTTGCCTCCTGTATTTTTGTCTTGGGCCTGCCATGACTGTATTGACACATTTGTGTAGCTCTCTACAAACTTTTCCTGTTTCCCATTCTTTCTAATATTCACATGGTATTTAGTGTTGAATGAGTTTCATATCTCTTTCCTGCCCAGAAAGACAAATATCCTTCATGACAGAAGGTGAAAAAGCCATCCTGAAAACACTATTATGTATAAAAGTAAAAATTGTTCTGTCTGACTGAGAGAGATATCTGGTGCTCACTATAACATAGAAAGAGAAAAGAGAATATTCTGTTCTCATTGCTGCAGACTTTTCTTACACTGAGCGCTGGTCTTCTGCAATAGCTTGCGGTGATCAGTTTTGCAGGATTTTGTGCTTCTGGGAAAAGTATTCACTGTGACAGGTTTTCTGAACTTTAACTCAAGATAGTCTTCTCTTTCCTTAATAATAAGTGTGAGTGGAATGAAACAAAACAAACTAAAACAACAAATTAAATGCCAGCAATGGCCAAAACCAAAAAAATGCCCAAAACATGAAACAAATAGAAACAACCCAAAGGTTTTTTATCTTCCTATCTACCATTTCCTTTACTCCAGAAGGTTCTTCTACTCCACTGTTGTACTGCAGTTTAACTGCTAAACACTTCACTGAGTTTCAATTTATATTCATTATTACCCACTCTAGCTGCTATATTCTGCTGGGTTTTCTCTTTCACCTAATCAAGGGAAGCTGACTAAGTAGCATCAGTTCTTAGACAATGAAATTGAATTATTCTTCCAGCCTATGACTTTTGGTTCCTAACCCGAAGGCATACTGATATATAAAGTTTATTCACACAGAGAGATGCTCTCAAGCTATTTCTAAATGCACTTTTACATATTAAAGTTTCAGATTGGCTGCATGATGTTGCATTCATAATTTATGTCAGATGCTCATAATCACTGTTGACTTTAGGAGAGTTCATAAGTAACACTTCACCTTATGTTTTTAATGAATATTTTTATTTTATCCTGTATATTAATCTTCCTTGGTGTTTACTTAGTTAAAGCAGTCTTAAGAAGTGTTGATATAAAATCAGGCCATCTCAGGAAATTGATACAATAAGAGCATTATTAATTCATATGTAGTCTCAGGAGGCTATTTTCTCTGATTTCATATATTTCTATTTTGATCTATTCTTTTGAGGAAAATGTATTTTGGAGTTTCAGGACCAATGCAAAAAATAACAGCATTTGATGACGTATTTAATTTTCTCAGTATTCCCAAGTCCTAAAACAGTGATGATATGCATGGCTGGGATACCATAAACCCAGTATTCAGAAGAGGTTTCTTACCCTGAGTTTGCATCTGGAAGACAGAGCTCTTTTAATATATTCTAATACATTTTTATTTTTCACATCAAAGTTCCTGATTTAAAAATATGTCAGATGCCAAAGTAGGTGTAGGTTTCTGCATATCCAGGTTATAAAAACATCCTTGTTCCAGATACTTTACAGCTTTAACAGAAAAGAAAATCATTATAACAAAGAAATTCATATACATAGAGATTAAGATTTATTATGCAGATGAGATTAAAATAAATTCAGCAGTCCTCTGTTAGCTATGCATGAATTGATAACTAGTAATTTGTTTCAATTAATTAATAACCGTTTCTGAAACTTACCCCTTCACTGGGTCAGATTGGTGGATCTGAGTAATGAATATTGAACCTGAAAATAACTATGTTGATTTACATCACTTGAGCATGCAGCCCACCTTTTGGTCCAAATAACTGGACATACTCCCTGCCATTTATATTTATTTAAATCTCTCCTCACCACCACAACTCCCTGGTATTTCCTCTCGCAGAGTGGAGATAAATAGCAGTGACAGTATATTTCACACATAATAAAATAATCTTGCTCAACCTTTGTCACTCGTGCAGTGCAGGTTTTGGTGGAGAAAAATATACTTCTTAGGCACTTAGGCACATTCACCCTACTGAAAGGTGTTAGTTTTAAATTATTAAGGGTTATTTTGTACAGTG
>TE_00000093#DNA/DTM
AGAGCAGCTGTGAGTTAACTGTGAGTATTCAACCAAATTCTCAGAGCACAAAGTGTCATTGTTATCTCTTTGCTGAGTAAACGTCTTCTGGCCATATGCTCACACTTCAGATTGCAGGAGTGTTTAACAGCAGCAGCATAAGAAAATCTATTAAAACATTGCTAATAAAGTCTAGAAGAGACAATAATGATGATACAATTTGATTCAGGAATCAGTGTTGTTTGGCACACCTCTTGCTTTCTGCACAGTTCTGTCTTTCCTAAGAGAGATAAGAGACTCTTTCAGATATTGTTTTTGCCAGCTGTGTACTTTGTGAGCTTGAATAAAACCTCACTGATACAAGCATGCTTCGGCGTAAACCAAAGCCTGCATTGTTATTTCAAATACTCAGAAATCACAGACCTACTCGATTCCTCCTCCAAATTATAAAACTATCTCTAGGATATTTTAAAAGAACTGGTTTTGCTCCTCAGTCTCTGAGAGGAGCCTTTGCATGTTCAAAAGCTGCATAAGCTCTTCTGAATTTGCATTTCAGGTAAAACACCAAGCTCTGAAGGAGCTCAGGGTTTTGGCAATGCTGTGTTTTGCAAAATGACTTCTAATATGCATTGTTGTTTCATTGTGCAAGTGTGGTTTGTAAGGATGTTTCCAAAATGCTATGTCCCTTGGACCTAGACAGACTAAAGGAGCGAATTTTGGGAAATTCAATACAGAAAAATTAAAAGTTATCTAGCTGGGAAGGAATAATAATAATAATAATTTTTTTAGTAAATAAGGGTTTAGACCCTCAGTGGGCAGCAGCTCTG
>TE_00000094#DNA/DTC
ACTGCAAATCATGGAGTGTGTGTATACTTGGTACACAATCATTAGCAAAAGTAGATCACGGGCCAGCAGCTCTGCAATCTTTGACTTAGTGCAGGCTCTGTAGGGAGAAAATGTCATCATTACTAAAACACAAATACAGATTCCTTTGTTATGTACTCAAAATTGAGAGCTGTGGTAGAAAAGAAGCTTAAAACAACACAGGAAGGACCTTTTTGGAAAACAAGACAAAAAAGCCACACTAACACTTCCTCCCAAAACCAAACCAAACACCAAACTTCTTTTGTTGGTTTTCAGCCATGAAAACTCTAACAATCTGATTCTGCTCAGGACCCTTTTCAACATGCCATCAACAAACATCATAAGAAGATTAGTGCAGAATCCTTTAGGGAACTTCATGATGTCAACACTTCTAAACCAGAAGCTAAACTTATCCTCTGACTCTTTAAACTTTTTGCAAAAATTGTAACAAAACTTTGTCTGCAAAAATTGTAACAAACCTTTGTCTGCAAAAATTGTAACAAACCTTTGTTCAGACTGAGGACTTCCATGTAACTTTAATTGAAATAATATTTTTTTAAATAATATGAAAAATATTTGGGATTAAGATACCTTCAGATTATTTTTAATGGCAAAGTATTTTACACATGGAAATCCTTCTAGGAAGAGAGGATAGATGGGTAGAAGATGGTGGGAGGAAAATAAGGATTAGGAGTTAAGACAGCAATGAACCTCCTTCTTGCTTAATTTTGTCCAGTACGGTGTGCTTTCAAATGGCTTAATTTGATTTCTGCTGAAGTTTTTCTGTCTTTTAAACAGAAGTGTAAGCTGTTTTTTTTATTGACTTATTCATTCTGGAAGTTCTTTCTAAGTTAATATCCAATAGTTTATATAGGTCATCATTAATCTGCTATGTATTTCATTGTCGTTACTTACCCTTCCTTACTACTGCCCCCTCATTTTTTAATGAAAAAAGGACATTTTAAGAAATTATTGTTTATCATAAAATACTTGTTCTTTTGCAGTG
>TE_00000095#DNA/DTC
ACTGCAAGCAAATTGTTCTAAAATATACCTGCCGCGGTCATTCAGTGTCATTTTACTCTAAATCACCCCAAGGGATCTATTAACAAGGACCTCAGTTACCTCACCTCAGGGGCAGATTGTAACATCATCATCCCTGTTTAAGACTTTGATACCTGCTAGTGAAATCATCTGTGTACTTTTTATAAGAAAGCATAGAAAGCAGTTCTGTATATCACTGGGTTTACTTTTATATGCACTATTTAAAAATGATATGTATGTTTCCATCAGATAAGGAATTATAGCCAAACCCATCCTTTAATAAGCTAACATTATAAAACAATTAACATCTTTAGTCTCTCTCTGCCATGTATTATCCAATATGGTTTAGCAATTCATCTCCATGTACAGAGAACCCAAGCTGTTTCTGAAGAGTTATCCCTTTCTTATACAACTTAATTTACACATTATTACAGTGTTTTAAGAGAAAACAGCAGGCTTTTAACTCACAATCACTTTTCATAGCTATTTAAAATTTCAGATACCTTTAACTTTCCCTGACTTTCTCAGCAGGGACTCCAATGCTCATTTAGTCCCTTTCCATTAAGAATTGGGAGTTACATTAGCCCTAAAGCCTAAACAAGATGATGGCACACAAACATAAAAGTTTAAAAATCCTCTGTCCTTGGGATATTAGAGCCACAAAATGACAAAATCCTCCTTGGCTTATAAGAAGTAACATCTCTAATGCAGAAACTGAAACAAACACCCACATTTTAAAAACAAATTTAGGTATGACAAATCTTATACTTTTTTGTTTTCAATTTATTCACAGGTCATTAAATCCAGTAAGCTGATTTTCTCTAGATTTTTAAATTATGAATGATTGCCTACATCCTCACAAAATGACTTTTAAAACCATTAGACCAAATACGATTTCTTTCATGATTGTTTTAATAGTATAGTGCACTTGGCACTTAGTTTTGAAGTATTTGCAAGTAAGAGTAATTAATTCAATAGTCCCAAGTTTAATAAGTTGGTCATTTTTTCTGGGCACATACCTGTCAGTCAAAGGAATTCAGCATTTCAATGAAGGCATTCAGGGAAATGTGTTTTGCTGCTACGGAAAGGCAGTGGCAATGCTCAGTGGGTTCCACCAAAGGAGGCTAGGAGAAATAAAAGCATGTTCTTTTCAATATATAAAGCACTTTATCCTAAATTCAGAGTGAATAAGTCAATAATTGCTTAGAAAAAGCATCTTGATGGTTTGTTTCATAAATATTCATAGTAGATATTGGTCTGTCTATCAATAGGTCTCCATTTCCACAGCAGATCTTTTCCCAAACAAGCTCGGCCTGCATTTCATCTAAATTAAGTAGATTTGCCACTGAACAGAGCTAAACTTTGATGAATTCTCCAATAATTAGCCTTGAATCACATTTGTAAATAGGACAGGATTTGTACCTGTTCAGAAAAATGCAGTATTCTTCTGCCTGGAACAGCTTTTTTATTGCAGCTTTAATGAGTCTTACACAGACTAGACTTTCATGAAAAAAAAGACACATAGGGATTCCATCAATTTGTCTTGTCATCATGCCACATAATTTCTTCTTCAGAAATACTGCATAACTGTTATTACAGCTGGTGGAGGGGGCTGGGCATACCCCACAAACTGTGACTCAAAAAAAGTCCAGTTCTTTCCCCCATACCTCCCAAAGGAAGTCTGCTAATTTTCCTACTTAAATCCAGCTAATATGAGTATTTCCAGTTTAAAAAGGTATTTAAGTGCCTCCTTCTCCCTCTTCAAGCAATTCGGTCCTCTGATCAATTTAAAGCCCAAACGATAAACACTATGTTTTACTTAGGAAAAAAACTGACTATACCAAGAATAAATATTTGTAATAATTTGCTTAAAAGAATTTCGTTTCAAAATAAGATACAGTTATTTAAGAACTGTATAAATTAACAAACTAGATGACTTAGCTAATGATAGAGCACGTTTTTTCAGCATTTGTATTACTTTTGGACACAACCCTTTCAAAATGTTAAAGCTCACATACTTTATAAATTCGTATTATGAGTATATGAGTAACTTCATTCTAAAATACTGATACTCTCTCCCATACAATACTCCGTGTGTATCTGTGTTGGAGGAGATGAGGTTAAGAAGATGAAAGGATCATATCTTAATTTATGAGCATCTAATATCTAATCATACAGGTTCTATTGTATATACATGCATATATGGCATATTATATATACGGTGTATATAAACACACATATGTACAGTTGTGTACTGTATATTCATTCCATGAATAATATTAGCTGGAAAAAGAATTAACCCCAAGCATCTTTTTAACCTCAAAGGAAGGGTTAATTATCTTTAATGGTTCCACATAGCAAATACTCCAGTCAGGGATTAGTTACATTAAAGTTCATCAAAACAGAATCTGGAATCAAAGGGCCTTCATATTCAAAGAAATTAAACAACATACTTAAGTAAGCAAGAGTGTGACTTGAATACAAAATTTCTAATCTGTAGTTCAGAAAGTATAGATGAGTTTAATGTGCAAGACAAAGCAATCCCCAGATAGTTTTTGTCTAAGGGATGATAACCTACAGAATTACTATAATTGGCTTTTAAGGTTCATTTTATGCTGGGACACACCTATTGCATAACTACAAAAAAATTATTGTAAATACTGAAACATTATAAACCTTGTTCCATCTTTTATAAAAGACACAACCCACCACAAAAAACCAAAAAGAAGTCCATGAAGTGTTGTATTTTTTAATTTGTAATCTTACCGTAGCAGAACGTAGAACTTTTTTCTGACATTGTGATTTTCCATTGGCATGACAAAGAGGCCATGGTAAACAGGAATATTAACTCAAAGGAATACGACTTTTGAAACAAGAGCAACACAGAAAGAAATATAAAGATCAGCTTTTCAAACAGGAACTACATCTGTTAGATATTCATGATTATAAAAAGTATTTTTTTCGACTTCTAATTATCTGCCTATTTAGATGACTTTAAAGCAAATATACTCTTTCTTGTATTGCTGGCTTACAGTG
>TE_00000096_INT#LTR/unknown
ACATCGCACTTTGGAGGATTTTTTGATTCAGAAGGTAGCGCTGACAAACTCTCGGAACTCGTTTTCTCTTTCTGGGTTGCAAGATCCCCGTCGCTCGCTGGCGGGACTCTGGGGCTCATTGCAAACAAATCTGGCTGCTTTTCAGGGTTTACTTGTGTTAGATTTAAAACATCAGCTCCGGCAGAGGGGCTCTCCGTCTCCCCTGCCACTGGAGGTGCATCATTGCTCCCCGTTCCCCCCCGTTTGCCGCGGTCGAGGAAGGGGCGGTGGGACGATCATGGATGCCGGTGGCGGTGGGACCGCATTATTCAGCAGCTGAGAAGCGGAGGCTGCGGTGGAGATGCAGGTCCTGTCTGGGGCCACGGAGGCGGGCGGCGGCGGCAGGGCTGCCCCGTTCGGCAGGAGATGATCCCGGGCGGCGGGGCAGGAGGGCTGGTGTGGAGGCGGCGGGAGTATGTTGCGGTGGGCCATGGCGAATGGTGGGCCAGTCCGCGACGGGGTGGTAGAAGCGAGGGTGGGCCGCAATGACGCTGGTGGAACA
>TE_00000097_INT#LTR/Gypsy
CTTGGCGCCCATTGCGGGGCCCCCGCTTCCACCGGACCCCATGGAAGGGACTGATTGGACTTCCAAGTGCGTCCTTGGGATGCCAAGCTACCCCAGTTGTAGCAGGCTCCGTTTTAGTGAGCTGCGCTCCTGGGGAGGAGGACGGTAGCTCCGCCCGCGCCAGCAGAGTCGTCCTCGGTGGAAATCGGGATGCCTGGAGCTTGCCTGGACACCAGCAGGGTAAGTATTTCCGCGGGGGGGAACTTACCGTAAAGCCTTTCGAGGCAGTTCCCGCGTGCGGGCGGAGCCACACGCGCCGCAGTGTCGGCGGCAGAGCGAGGCACGGCGGGAGCGGCGGGACCGGCGGTGCCCGCCCGGCCGTGCGCAGCGCGTGGTGGCCGGCTTCGCACGGTCCGCGGCTTGTAGGAGCCCAGGGTAGGCTGCGCAGCCCCGGGGCGAGTGTGTTGCTTGCCTCCGGTTTGTTTCGGGGAATCGGTGTCCGAGGGTTGGTTTATTTTTAAAGCTCCAGACGTCGTGCTGTGGATTATGGGCGCAAAATTGTCCACAGCACAAAAGGGGGTATTTTTCCAAGTTACGGGACTCCTGGAGGGGGGGGGAAACGTTTTTCTAAAGGGTGTTTAAAACGGTTTGTGCAGTGGCTGTTCCAGCACTTCCCTCAATGCTCCCACAGTTCGGTTTTAAGCGATCCCTTTTGGAACGCCGTGGGAGCAAAATTGGCGCAATCTCAATTGGCAAAAGAAAAGGATTTAGGTAAGTTTTCTTTGTTATATCTACAGATTCGGTCCGCTCTAAACAAAAAAAGGGAGAGGGAAGGACAGTCAACCCCGGGTTCCCCAGTTACCCCTAAGCCTTCTCCTAAACCCGTGTCCCCTAAACCGGGCGTCCTGAAGGAAGCAAACCGCGATGCTGCGCAGGGTTGCTACCGACTCCCTGGCTTTACTCAGGATTTCTCGGCCCCCCCGCCCAGACCAGTCCTGGCCAGACTTGCCCGGGGTTATCCCGTTCCCCGACTTCCCCAGTTGCTAGACCCGGGGTTTGCTTTAGTTATGTTGAGAACTTAGAAAATGGATTCCCTGCCCGACGAGGACAAGATGGCAGGTGCCACATGCAGAAAACCCCCTCTTGCCCTCCCCCCGTTTTTTCATCCCAAAAACCCCTTCTCTCAAGTCCCAACCCCTTTCGTCATGACCCCTCCCAGTACCCTAACTCCTCCCACACCCCAAGCTGGGTCCACCCCTGTTGCCCCCCACACTTGTCATCAGTGCACGCCCCCGTGCTCCGCCCCTAGAAGTTGTTGTAGGTCCGTGTCTGGTGCCACCCGCTTCCTGCTTCCGGTTCCCTTGGCCTTCCGGTTCCCACGGTGAGTGGCCGGAAGGGGAGGGCCTGAGGACCGGAACCCGGAACTGGACCCCATTCCTTCAGCCTCCGGTTTTTTATCAAGGTCCAGGAGAATGACCCACACCAACTGGGAACCCCTCTCCCATCAAACAATAAAGGAGCTTTGCAAGGCGCAGAAGAGTTCGGGAGAGAAAGCGAATATTTTGCGGTCTTTTAAGGGCAAATCTCTCCGGAGCAGTAATGACGCCTTTTGATTTGCGTCAGCTTTTCTCGTGCTTGCTTTCCTCAGTAGAGTTTCTGCTCTGGAAATCAGCATGGGAAAAGGAGCTCCGTCGACTCCTTCCGGTGCTTCTGCAAAGTTCGGATATGGCCGTTGATGCCGACAATCAGGAAATAATGATGGACCATCTGAGGGGCGAGGGAGAATGGGTGTTGGCGCCGAAGCAGGCCCAAGGTCTGCCTTTAGAGCTGCTGCAACAGGTCAAGGAAGCGGCCGGAAAGGCATTCCTTGGCCTGAGGCCGACGCACCTGTGCTAACGTACTCGCAGGTCCGTCAGCAACCCACTGAATCGTTCCTAAGGTTTGTGGAGCGATTAACCCGAGCCGTAGAGTTGCAGGTTAAGCAGCTAGTGGCCAGAGAGGAGGTCATCACAGAGATGGCAATGGTCAACGCCAACCCGCAGTGCAAGGCGGCCATCCTGAGCCTCCCCCTGGACCCTCCACCGACGATACAGGCGATGTTAGAGGTTTGCGCTGTGAAGGCGCCACACCTACAACCTGCCGGCTCGGATAAGCAGCGATCCCGGGGAACGATTTCGGTGGGAACAGCAACACACCATACTGCTGCGGACCAGAAGAGGACCGCGGCCGAAGCAACAGACCACCTCCGGCAAAGAACAGCCAGAAGCGGCCTCAACAGCAGACCAAGAACACCTGCTTCCTCTGCGACCAGCCCGGGCATTGGACCAAAGATTGTCCACTCAAGAGACAGTTTTATCAATTTAAAAGAGAACAAGGGTCGGGGGGCTTGAGGGCCGGGAACAAAAAAAACTGAATGAGGAGCGTGCGCCCGCCCCGCGTGAAGACAAAAAAGGGACGGGACGCGAGGGGGAGGAGGGACAGGGGAGGGCAGATAGCGATGACACAAAATCACCGGATATGATTCAGCCTGACTTCACTTCTCCGACGGTTCTTTCAGGTTGCAGCTGTTGACACCGCTCTCCTGAAAAAGTGGCACGCCGCACCGGTGAGCGGTGGTGAGCTGGGGACGTGGGACCCAGAGCCCTGCAGGTATGTCATTGTCGGAGATGTTAACTGCACACCACCAGAGATCGAAGTCGCTCCGGGACTAATGACATCTAGTCCCGAAGGACCCGTTCTCTGGCTGCGCTGTGTCCGTCCACCTCTGTTTCTGCCCAGAGGGCAGATGGTCGCCCAGGCTATCCCTGCAGGAGGGCCACACCCAATGGTGTGTGCCACCATGTAATAGGAAGAGGGAAGCCGAGGGTAGACTGTAAAATCAACAGAGGGGAAGAAGTCCTTCACCTCAAGGGACTTCCGGACACAGGGGCAGATGTGACGATCATTCCCACACAGGAATGGCCGGCACATTGGGAACTGCAAAACGTGGCAGGGCACGTACAAGGTGTTGGGGGCATCCAATTGGCAAAACAGTCTAAAAGTCGTACAAATTAAGGGGCCGAGCGGACAATTGGCCAATATACGTCCGTTCGTATTGGATTACAAGGAACCCCTCTTGGGGAGAGACCTCATGCAGCAGTGGGGAGTCACCATTGACATTCCTGTCCCCCCGCAGAATTTTGGCGCAGCAGTCACTGAGGAGCGCCCTACCCAGAAATTGACATGGAAAACGGACTGGCCAGTGTGGGTAGAACAGTGGCCGCTCTACGGTGAGAAATTAGAGGCGCTCGAGAAGCTCGTGGAGGAGCAGCTTAAGAAGGGGAATATCGTGGAGACCAACAGCCCTGGAATTCCCCGTCTTTGTATTAAAAAACCTAACAAAGACAAATGGCGGCTCCTCCAGGACCTTCGCCAAATTAATGATGAATTGAGGACATGGGCTCTCTCCAACCAGGGATGCCGTCCCCACGATGCTTCCCCAAAATTGGAATTTGGCCGTGATTGATTAAAGATTGTTTTTTCCAAATTCCTCTACACCCTGACGATGCCCACGTTTCGCCTTCTCGGTTCCGGTCATCAACCGAGGCCCCAAGAAAGAGATACCATTGGAAGGTGCTGCCACAGGGCATGAAGAACAGCCCGACCATCTGCCAATGGTATGTCTCTTCCTTGCTTGCCCCAGTACGCGCAGCGCAAGAGGCCATCATATTCTCACATGGATGATGTCCTCGTGTGTGCCCCGACAATGACATGCTTGCGAGTGTGCTTGACCTGACAATCGGAGCATTGGTTGCTGCAGGGTTCGAGCTCCAAAGTAAAATTCAAAGGATGCCACCTTGGAAATACCTGGGCCTTGAAATTACAAAGCGGACCATTGTGCGCAAAAATTGGCAATCAAACAAATATTAAGACATTGGCGGATGTCCACAAACTGTGTGGGTCCTTAAACTGGGTAAGGCCGTGGCTGGGTCTGTCTAATGAAGACCTAGCCCCCTTTTCGATTTGTTGAAAGGGGGAGAGGAGCTTAGTTCTCCCCGGACGCTTACCCCAGAGGCCACGGACAGCCTTGGAGAAGGTGCAACACCTGATGTCCACCAGGCAGGCAAGCAGGTACAGGCCTGACTTGCCATTCAGGTTTATCATCCTGGGTAATCTGCCGCACCTACATGGGGTTGTCTTCCAATGGGAAGACAAAAGGAAGAGCAAGGAGGACCAGGACTGGAGGGACCCTCTCTTGATCATAGAGTGGGTCTTTCTCAGTCATAATAGGTCCAAAAGGATGACACGGCCACAGGAGCTGATGGCTGAACTGATCCGGAAAGCTAGAGCCCGGATCAGGGAACTATCGGGACGTGACTTTGACTGCATCCACGTACCAATTAGGATGCGAACGGGCCAAATCAACAAAGCAATGTTGGAGAGCCTGCTTCAGGATTGTGAAGCTTTGCAATTTGCTCTGGAAGGCTACACAGGCCAAATTTCTCTACATAGGCCGGCCCACAAAATTTTTAATTCGGAAGTTCAATTCGAATTAAGCACAAAGAGTGTTCGGAGCAAGGAACCTTTAAAGGTCTTGACCGTTTTTACTGACGCGTCTGGGGCGTCTCACAAGTCAGTCATGACTTGGAAAAACCCCCAAACTCAGCGGTGGGAGGCTGATATTAAAGAGGTGGAAGGATCACCTCAAGTCGCTGAGTTAGACGCAGTCGTCAGGGCTTTTGAAAGGTTTCCTGAACCTCTAAGTTTAGTAACCGACTCTGCATATGTTGCAGGAGTCTCCAGAGCAGAACATGCCATCTTACAAGAGGTCTCCAACACGGCTTTATATGAGTTGCTCTCGAAATTGGTTAACCTAGTCTCCCACCGAGAGCAACCATATTACGTGATGCACGTCAGGTCACACACGGACCTGCTCGGGTTCATCGCAGAAGGCAACAGGAAGGCAGATGCCCTTGCTGCGCCAGCCGCGATGGCCCCGATCCCAGATGTATTTGGGCAGGCCAAAATTAGCCATCAGCTATTCCATCAAAACGCGCCTGCCCCGGTCCGGCAGTTCAATCTGAAGCATGACCAGGCCAGAACGATCGTGGCCGCATGTCCCGAATATCATCAATTAGCTCTTCCCGCCATTGGCACCAGCATTAACCCCCGTGGACTCAGTAGTTGCGAGGTGTGGCAGATGGACATGACACATGTCGCTTCATTCGGCAGAATGAAGTATGTACATGTCTCAGTGGACACCTTCTCCGGAGCCGTCTTTGCTTCTGCCCACACAGGGGAAAGGGCTAGCGATGTCGGAAGGCACTTAGTGCAGGCATTCGCTACCCTGGGCATCCCCAAAGTTATTAAAACCGATAACAGCCTAGCCTACACCTCCAAGGAGTTCCGGAGCTTCCTACAGCAATGGGGAATAGAGCACAAGACAGGCATCCCCTATTCCCCGACAGGTCAAGCGATAGTCGAGAGGGTTCACCAAAGTATCAAGAGGATGCTACAAAGGCAAAGGTCCTCAAAGAAATTAGAATCCCCAGCTGTCAGGCTCTCAAGGGCACTGTTCACACTAAACTTGCTCAACTGTGCCTTTGAGAACCTGAATCCACCGATCGTGCGGCACTTCGGGCGGTCTCAGCAGCTGCAAATGAAAGAAAGGCCTCCGGTGTTGGTTAAAGACCCGGAGACTCGGGAAATACAGAGCCCTCCTGAACTAGTTACGTGGGGGAAGGGATATGCATGCATATCCACCCCTGAGGGCCCCAGGTGGATCCCATCAAAATGGGTGAAACCGTCTATTTCCCAGCCCACCGGAGGAAGGAGTCAAGCACCCCCTAAAACCGGGGTGGGTTAATCCTACGCCCCTTTGGACCCTAAGTTCACCCCCAGGTATTCTTCCCAATTTTAATATTCTTCCTTTTGAGTTTCTTTCTAGTTTAGAGACTACAGAAATGGATCCTGCACCGTCCATCCGAGCTGTCGCCAGAAGCCTGCAGCTTGTTGTTATCCTGCAGCTGCTCCCATGGCCTGCATCGCCGTGGATAGTTCCCCAACAGGCAGCAAATGTGTGGTCAGTCCTGGCACAAACCATGGGCCAAGACCACATATGTTTACATCAAGGGCGGAGAACATCCACAGACAAGATGCAGGCCATGGTGATGCAAATTCAGAAAGAAACTGGTGACTGGCTCGGCGACATCTTCAGCAAATGGGGACTATCCAGATGGGCAAGATCTATTTTCCAACCTGGACTGATTTTTCTTTTTGTTTTGTTGGTTGCCCTAATTTTGTTTAGACTCCTCAAGAGAATGTTAGTAAAGTTGATTACAAGCTCCCCCTCCCCTACAGATATTGACCGAGCCGAGGTACTCCCGGATGCAGAGACCCTGCAGGAACCGGAGCTCGAACCTACGGCTCCTGAGTTGCAAGAGTTCGAGGTCTTATATCCGGACTCTGAATATTACCCCCAGCCGAACTTTAAACCATCTTAAAAAACAAAAAAGGGGGAGA
>TE_00000097_LTR#LTR/Gypsy
TGTGGGAGTGTGTCTTGTTTGGTTCAGTCCGGGTCTCCCCTTTGCGTTTCGTGTTATTGTACCATCCCAGTTTATACCCTCCTGGTTTCGTGTTCATAACCCTGCTTTCTCTATTTGTCTCCTCCCAGACTCTTGCCAATCACCCCGGCACCCCTCCCAAGCTTCTAGAAAGTTCTGGCAGGGGCGTCGAGTGATTGGTCTTGGGGGGAGGATCCCTCCCTTCCTTTCCCAAGATAGGTTCCCTTGTGTGTCCCTCATCCCGCAGACCCGTCCTCCTCCTTCCCTGATTCAATGCCGTTGTCATCCCTCCCCCGTCGCCACCCCCCCATAAAACCCCTGGCAGGGGCTTTCAGAGTTACTCATTGCTGGGCACGCCCGGGGGGCGAGGTCCCCTGTTCGGAGACACAATAAACCTTCCGGATTTCATCCACAATTGAGCCTGCCTCCTTCTTCCACCACCTGCCTCTATTGCCGCGGTCCTGTGGAAGGACCCACGAGCCAGACTTCTGGTCTCCCCGATTCCGGAGGCTGGCCCCCGCAGCCTGCTGCGTCCAGAGCTGACCGGGCAAAGTGGGAACTGCTCCAAAAAGGACGCAGAGGCAG
>TE_00000098#DNA/DTM
ACTTTTGTCATACATGGAATTAGTGCTCTAAATTTCTAATATATCTGATCTTAAGCCAGTTAAGTTCTCTCAAATTTTCATTAATAGTGTAAAAAACGTTGCTGGCATCTACCTGGTGACAAATATGAGCAAACTTTGACAGCCAGAAGTAGAAAATCTCATAGTAATCAAACCTCTATGAGATCCAAAGTGTCATTTTTTTCAGGACAGAAAAATTATTATCTTCACTGTGTTGGATACTTTGGGGGTTGACAGCTATTACAGTTTTTTAATCCTTTTAGGGTTTCTTAAATGAATACCTACTATTCCATTATTGCCACTAGATAACAGATTCTAAGTGTTGTTTTTACACAGCTCTAATTGTTTAAAATGGCAAGTTTCTTTATTTCTTTCCTCTGGAGTTTCACATTTATCCACAGAGAGCTTCTTTCAGCTTCCCCATCATCATGACAGCAATATGTAATCACTTAATAAAGACAAGATTTGTTTTTCAGCCAAACAAATTATTTGTGGAAGTTCTTCCCCAAAGGAACAAAAATTAAATACAGTTTTTACTTGTTTGCATGGCTAGTTTTGTGATTTTATCCACTCTCAAACAGTAACTGAAGGAATAAATGCTATTCTGCTAAACTTTCTCAAGTAATCCTCCTTTCTCACTGCAGGCATCTTGCAAGTTAAGACTGGGATATGTTTTCTAAGTTTTATTTTAGTTTTGGACTCCAAAGCTCTATGTAAGTTCTATACTCTTCCTTACAGGAAGAGTATTAAAACATATTTTTCAACAAAGAAACAACAAGATCACCTCCATGTAGAAGCACTACAACAGATTTTATATTTCTATGCTGTAATTTTGTTAAATATAAGTACACTAAGGTCTGGCAAAAATCCTTTTGGATGAAATTCTGATCTTTAATTAGAGTTTACTTTTTTTTTCTCTGTGAAACTCAGATTTCATACATTGACTGCATGGACTTTATTTATTACAGTAGATTTATGCATATACAAAATATTTTGAAGATCAGGCCATTAAGCAAGGGTATACCACCACCTGTTCAATTATTCAAGCTAGAAATTGATTCTGGTGCAATACTCTCAGCTTGTCTCTATTTTATGTCAGGTAATTCAACTCATGCAGGATCAGTATGCAAGTGAAAGGGAAAAAACTTTCTGTTTAAACTTCAGTGATTCCAGATGTTCTAAGATCAGGGAGCACAGTTTGAGCTATTAGAAGTGCTATTATTGTATAGCATATGAGCAGAACCCTAAAGAAAAAAGTCACCAAAAAAGAATATTCATGGTAAAAAAATATTTGTTTATCCATACTAAATTTTATATTTTTGAACTCAGACTGGAATTTGAACTGAAAGCATTATAATAACACTATAAGTACTGTACTTCCTGATAAGTAAATAATGAGTACATCTTCAAATGCTACTCTTTATGGTAATAAAACAATTTTGCAATCCCAGAAAGATTCCAAAAAGTCATGGGTAAACTTCAGACTAGCATCTGAGCAGTTGGATGCCTATACCCTGTAAGTATTTGACCCTTTGCCTGTCATTAGTTTATTCCATCTTCCCCCACCATGGGAAACAGCAAGATGCCTATAAAAAATTTCCATCAGCAGCACTGAAGTAATTCCCTTCCCCCCATCTCCCCATGACTGCTCTGATTTAATAGCCATGGAAAGTTCCATAAGATCATTCAACCCCTGTAGTTCATAGCATCCTTCAAATGCCATAGAAACCAAGATTCTATGGACCAGTAAAATAGTTACCCATTATCCTCAACTTCTCTTCTAGTCATGTCTTGCTTTTGACATCGTTAGGGTGATGGAAAATATTTTTCCTGCCCCAAATCACCTTTTTGTACCTGTCACTGAAAGTTTTATGAAGCCATCCATTGCCATCAGCTCATGGCAGAGAAGGAGAACTGACTCAAATAATGTGATTTGGGTCATGAAACATCTGCAAAATGGTCACATTATTCCCACTTCATGTTCAGAATTACGGCTGCTTAATTTTCTAACAAGAAATGGCAGGGAATATTATTTGGTTGTTTTTACTACTATTGCCTATTTTGTGGAGACTATATAAACTTCAAACTGAACAACTATGCTATAAAATAGCAAGTCCAGTTCTTTTTACAGGCAGACCTGTGAAGAAGAACTTTGTTCAGACTAAACTAGATGGAGAATAATTCCAGTTGTATAGGAACAACGTTTAACATCTAAAACTGTACAACGTCTTCCCACCATCTCTGATCACTTCCCATGACTCTTCCTATAAGGAGAATATTGTAGAGTTAATGTGAAATATTTTGCAAGGCATTTAGATCTGGAAATTCTCTAGTACTAACAGAATCCCTTAGCCATATCACTTTTACTTTCTTTTAAGTGAGATGGAAGAAATCTAGAAATCATAAGATGGAGCTCTATAAGAACACTCAGAAATATATAATCATATAGATGAAAAATATATATATTTCCATACATATATATGTGTGTGTTTGTGTGTGCAGATGCAAAAATTGTCACTTTCAATAGGCTTGAAAATGCATACACGTGTGGGCAGTTGCTTTTAAAACCGCTCTTGACATAAGAGTATCAGACAAATTTAGACGCTGACACAATAGGAACCTCCAAAACCATTTTGCTCAGCATCATAGTGCTGAATGTTATTTATAAGAGTACATACAGAGAAAACATCAGAACTGTCAAATATTGATTATCATTCTTCCTTTTAAAAGTGGACTTGAGCTGCAAAACCTGAATGTAAATCATCTAATAAATTTCAAAATATTAGACCTGAAAAGGCAAGGATGTCACTTCATTCGTATGAATGTTTTCATAGGTGGGAAGATGAGACAGGCCTTGTAAAACAGTACTTTGTCAGTCATCCCTTTGATAACATTATTAAAGAATGCATGTGGGTTTCCTTTAGTAAAAGCCAACAGCAATAAATTATCACTCTTTTATCAATAAAACTTCAAGTGGTTGTCTTATTTCAGGAAAGAACAAAAATTTAAGACCCGATCAAAGTATTTTAAAAGATAGTAACTAGAAATTAAGAAAAAATATGTGTTCCTGCTGCAACCTTGTACTGGAGACTTTCTTCCTCTCTTTTACAGGACCCTCACCCTTGCTTCATCTTTCAGAAAATCAAAGAGGCAACATGCACAAACATATAAGAATGGTTAAGCAAACTAGATAAAGTTATTCAAGTATCTTTAACATGGTAGAAAAATTTAGATAAAACTCTGTCTTCTCATTCCTTCATTATGCCACATCAGGGTCCAATTCCCCTTTGACCAGGTTCTTTGACATATTCTATGCAGGGAGGGTGTAACATTTAAAATAAATTCACTAATTTGAAGGTATTTGGTATTCTATGAGATTTCTGATTTAGCAGATATTAAAAATAAAAATGAAAACACAATACAAGTGTAAGTTACACAGAATAAAATACAGCAATTCCAGTATATAATTCAACCACAATACCAACATGATTCCCAGTAACTTGCTCATTTGCCATGACACTGGGTGTTTCCAATCTCCAGGAAGGAATAAGGGGGTTGAAGCCAGCAACATCTGTTAACACTCTTCAAAATTATTTTGCTAGTTATCTAGTTTTGGAGAGATTTTCTTGTCTCAAAACATAAAAAGCCCCCATCACAAACTTCATGGAGCTCTTTAGACTAGTAACAGGAAACACAAGCCTACATCCGAAAGCCTGATTTCCCTACAGTTTATGAAGGACTGTAGAAGCATAAGCCCATATATTAAGAGAAGCAATACCTACACAGAGAAAGGTAAGAGTCTCAATACTAATGTCCTAAAATAAGTTGGGTTTTGCTGTGGATACATGTTACAAATACATCCTCTTACACAGTTGATTGTAAGGTTTGTCTATGATTTTTCTTCTCATAGACAAACCTCAACTCCCCATTTATTTTTCCTGCATTTAGTTTCTGTCACTATTACATGTTCTGACAAAAATC
>TE_00000099#DNA/DTM
AAAAGCTTGCTACATCTAGATTTTTATTACTTTTCCCAGTGACCTGTATTTTAAAGCTCTGCAGTTACTCATGTACAATCTCTATTTGAAAATGGTACTACTGTCATTAAGCAACTTTAATTAAACCTAGCATTTCCAACTCCTCCATTGTTTATTTTCTAATAGAGCCCAAATTGGGATTTGCTCCTGTCTCTGGTGAGTTATTATGAGCCTTAAACACTATCTCAAGTGAAGTTAGTGCTTAGTGTTATGGGTCTGACCAGTGTCATACTCAGCTCAAACTCACCTTGACTCCTGTAAGTTTTGGGCTGGACTCAATTCCTTGTGTGAATATATTGCTCACAGAAGACAGGAAGCCTAAGCATCTTTGCCTCGTCATCCAGGAGATTTATGTTTCTATGCAAGATGGGCAACTAGAAAGATGCCAGGGTATTTTTACATTCTTGCACAGCAATATTGCTTTGGGTCTCAGAGTAGCCACTGGAATCATACGAACGCACCTGAAAATACAAAGGATGTTTATCCTCTCCCAGGAAATTATGCTGTGCCATACTCAAGTGCAGAACCATGCTGATAATTGCTGAAAGGTGCAAAATGGAGTTTAGGGAGTGAAACCCAGAAGAGCAGGAAGAGAGCTTGGGACAACCTCAGCAGCACCCCAGACCACAGGAATGCCACCAGACCACCTCACAGCATCTGTGGTCTGGGCATTTGGAGCTGCTTTTCTGCCTGCCTTCAAACAAATGCACATACAGAACCCTAAACACTCTAATCCTAATTAGCTATAAATGCCTAGTTGACAGTTATCCTGATAAATTATCTGTGCATATTGATCTTAGCAACATTAGGATTTTATATGTTGTTTAACCCAAAATTGTCTATCAATCAATGTATTAAGCGTGTTTTCATGCATTTAAAATAATCCGTTACAAACCTGGTCATTTTGTGAGTGGAAAAATGAACAAAATCTTATTGCCTATAGATTTGTAATTGAATTACCATGGATTCTGTGATATTTAATAAGAATTGAACTCCAATTACCATCCTTGCCACAAACAGGAATTTTAATAAGGTCTTTTCTAATCTGCACATTTGTTTTCACAGAAATTATAGGAGCTTACTATCCTTGAGATACCCCTTCATCATCAAATATGTTCAAATTAATTCATGATTTCAAAGTATTAGATAGGAGACCAACAGATATGCACACAGACATACACGGTAATTCCCTACGTCTTATCTCCTTAGGAATATAGGTTTTCAATTTATACTGAAATCAAGCAAATATGCAAGTTAAAAGAAAAAGAATTTGAGGTAAATATTAAGAAATTGTCCTGTAATATGATCAGGTTGGAGACAATCTCAGTGTCTAATCTCACTGAAATGGAACCTCCCTCTTCCTTCCCATAAAATCTGGCCCTAAGTTTTGGCCCTATATCAAGTACCACCTAAGAGAAGATAACTGGGGAAGAGGACCAAGTAGCTCAGGGTTTTTTCTTTTTCCTCAGGAAGTGTCCAAGAGAAATCCAGCCTCATTTCAAGCCACAGGTGCAGGAAGAACACAAAGAACACAGAGAGGTGTCTGCCATAGCCTCCCCACCTATCCAGAGGCATAAGCATTAGAGCTCAGCCCAGCTGACTGCCCTCCTCTCCTCCAGTAGCATGGGTGGCAGCAGTGTCCCCAGAGCAGGGGGCCTTGGAGATAAAATTGTTTGTGTTTCCAAGAGCTGCCTTGCCTGAGATGTGTCAGGGAAACATCACTGCTCCGGTCATAACTTCAAACTCGTCTCTATAAACATGGAAGCCAAACCCTATCCCATTGTAATGAGCCGTAAGGGTCTGATGGAACCATGGAAGTGCAGATCTGAGTACAAACACCTGAAACTTATGAGGGCTTCCTGGGGAAAATGAAGACACTTATAATTACACACCTAAGCCAAAGAGAACAACAGTATATTTATGATGGGATTTGACAGAATTTTTTCCGTATATTTCAGTGGCTGGCAAACATAACTATTGTATTTCAGCCATCTTAGTGAGTTCTGAATGAAGATATTTCTTAAAACATCATAGAACTTCCAAAGCTCAAGGCAAAAAACATCCTGTATTCACAGTGAAAATGTATTATTTTGAAAAGATACAACCCTCAGTGTCTGAGGAAAATCAGGCAGTAGCAGCCACAATATTCGCTGCTGGAAATTAAAATAAATTGGACTTTTCTGGGAATATATTCAGAACCAAAGGACTGTAGAATATTGTATCTCCTATCCATTTAGACCAACCTGTCTTTCCAGTCATCGGCAATGGTCTTTCAATGGTGTTAAAAAATGCTATATAATTTTAGTAACAGGCTTCCACAACCCACTGATTTGCAGTCTTCCACATGCACCCTAATTTTACTAAAGTATGACCCTGGTTTTAGAGATTTTGCAGCTGTTTCAGCTACAGCTGTCCAATGTCTCTGAACATTTCTTGAGGTTTATTTTTTTCTGCCTGGATCGGCCAGGGTTAATTGTAACACAAAAAGTCCGTGCGGGACAGCCCTAGATGTAAAAGTAATACAGATAAAATTAAGAAACACCTCACCACAGTGAACTCCCTCTTCAGTTAGATGTCGAAGATACCAGCATGAACTCCCTCTCTCACGACATACCTGCAACCTATTTAAGCGCACTGGCACCACTAAACAATCATTTGCATTTATTATTATTAGTAGTAGTACTCAATTAAAAGGCTGATGTCAAAATGTCTGAGGGAAGGAAAGTACATGGTGCATTTTTTAAAAATCCTCTATTTGATTGGAGTTTTCTGTTTTCCTTGGGTTTTCTCTCCAAGCTCTATTCTAAGAAAAGGAAAGCGGGGGATTTACTAAAGGCAAGGCAAGTCGGTTAGTTATGAGTCACCTTCATGACTTATAAAGGGTCTCAAGTTGTTTGGAGCAGGCTTTCTTCACCTAACTCATGCTGCAGGGATATCAGGAGACCAGCCAGTCCAACACACCTCTGTGGCAACTGCTCCTGCCTCATTTTTCATTTACCCTTTTGAAAGAAGAAAAAAAGCCAAGCTGAGTGATCATGGTTAACCTGTGAGATGGAACAAAGGAAGTCTGTGGCCTTCTTGCTGCATTGGTTTTGCTTGCATCTCTGTGTAAAGACACTGCCTCGTAGCAGGTAGCAAAAATGAGAAGATCGTGTGCTAAAGGAAACAGGACCAGGCCAAGGGGGGGCCCCACGGCAGGGCTTAGAGACCTCAAGAGACAGGGAGGCTGAACATCAAACTTCTGCACACATGCAGAAATACTCTAGCAGGCATCCTTATGGAATATGCCTCCAGCTATCCAGACTCACACAGCCTGCAGGGAATGCAGAGGCAGTCCCCTTGCTGTCTTTGAATTCACCTTCAATGGTGACCTCATTTATCTGGTGGGACAGCAAACACAGGAAAGGTGCCTGCATGCTGCTTGTTAGCTCATAGTCTTCTCTTATTCTGAGGTCAGCAGTTTAGAAGACCATGCAACATAGAATAGAATTTCTACAGCATTTCAATTGACTACTTGGAAGAGTTTCATGATTCATCCACAGTTCTTGTCTTGCCTACAGCTTGCCAGAGGCATTTTGAGGTGTGGAAGTGTAACTGTATAAACCAGTGTGACTTACTTAATTTTGGCCATAGAAGTAGTTTTGGATAATGTGTCAAGTTTTGGTCCTCATTTCATAAATAAGCAGCAGAGAAATGCCTTCTTTAAAATATACCCATTAGACTTGCATCATTTGCTATGGTTTAATTCTTCTTAAAATGAACATGATTCAAATGCCCATATAAGAAGTCAACATAGCTTTCTTGAAATCCATAATCATACCAACAAAACAGGAACTCCATGCTCAGCATTAATACCTGTCTGGCGAAAACTCTAAGGTTTTACTTGATGATAAAAATTTGCTCTGGATTCAAATTTTGGCAGCAAATATCTAAGATCAATAATTTATTCTACTAGCTTTTCAATATGGCAATTTTTCATTTACAAAGCAACAAGCAAAGTAGCTGGAATTTAGTATTAAAAATAGATTATCCAGCTACTTGACCCACAAAGTGGAGGCATGTTTTACTATATAGGAAAGTTTTCAGCTGAGAAAAGCCTCTCCTATCTTTATACGCATCTTTGGAGATCTCCCAGTATCTTAAAGACCTGAATTCAATATTTTTTGAAAAGTTTTTAAAAGAATAGCTTTGCTTTCTGAGAAATTAGATGAGAAGATAAGACTTAAAAACCTCCTGAAAATGTAAATAGGGTATCTGACAATGGACTGTTGGTGTATTGTTTATATGTAACAGCCTTTTGTAGGTGATTAAAAAATTTATAGAATTGTTAACTCTAATTCTCTTTCAGTCAAAATTAGATTTCTGCTATTCAAAGCTAAAAACATCTCTGAAACTGGTACATTTCATTTTGGTCTTATTTTTTACAAAAAAATGGGGTTTTCCATGACTGCAGAAGAATAAAAATTCATAAGACACTCTCACACACTATGAAAGCATCAGTCTTGGGGTCTATCACAGTCTGATTCCTCCAACATGACTGTGAGTTTACATACTCATGTATGAGCACTGCAGATTTCTGGCCTTGGTGAACTGCCTTTTCTCCCACCAGAAAAGGACTTTGCAGAGCACCATCAGATAAGTCTTTCCAAAAGGCAAGTTCTGAATTCTTTTTGGTGTTTGGAGAACACCTTTTATATTTCTAAACTGGCTACTGAATTTTGCGGAGTTGGAATTACTTTCCTAAGCTGCACATGCTTTTC
>TE_00000100_INT#LTR/Gypsy
CTGGTGACCACACGATGTGTATTGCAACCTCTAAGAAGGTACGTGCCAGACCGCGACCGGCCCCCTCTGGGGCCACGCAGAACTATAGACTGGGACATGGAGCATAAATCCTCCAAAGAAAGCAAGGTATTTTCTGCCTTCAAGTCTGTGATACAGACCGCAGGAACTAATATAAGTGATGGGGATTTTTTGGCTCAGGGGAGGACGCAGCAGTGGCCATGCTTCCTGATATCAGACTCTCAGGGAACAGATCTTGGCAGTTTTGCATAAGATACTGCAACGGCTCGATGTGCAGCAGGAAGTGTTGCAACAGTTTGTAGCGGCTGGATCCCAGCCAGAGCCGGGACCAGTCGAGTCGCTGGTGCCGGGCTCGTCTGTGGAGCTACGGGCAGCACCGGCCATTCTGGCCGCACATCAGACTGCAGAGCCAGGCACAGGGCTGGCGGCTTCGGAGCCCATGCGAAATTCTGCGCCCACCTGAAATCCGGCGCCAATGCGACCTGCCACATTTCAGGTGCCGGGTGCGGCAGCAGCCGCCGCCTCAGCCCCCACAGTTTCACCCACTGCTGCCCGGGCCGCCGCTTCAGCTCCAGCGACCCTGCCCCCGAGGCCCTGGTTGCCACTGTTCCAGCTTCCACTGCTCCACCCTCCGCGGCCTTAGCTGCCGTTCCAGCCTCCGCTGCTCCACCCTCTGCAGCCCCAGCCGCTGATGTCACTGCTCCACCCGCTGGCTCAGAGTCGGTACACCAGTCTCCTGGGAGATCATCCAGCGCACCCTTGGATGATGATGGAAGTAGCGTGGCCATGGAAACGCCTGCTCCGCGGCGGGAATCCGGGGCGGCGCTCAGGCACAAGCAGTGTTTAACATGCTGAGTTTGCAATTGTCCTTGGACCCTCCCAGACTGTAAAGTAACTGTCCATCCTAGAGATCTGAAATGGTTCTGGGAACAGGTTAAAAAGTGTGCATTGCAGGAGGGACACTGGGAGTTGCTAGAAAGAACTGGGATGCCTGGTGGGCAAAAGGCATCTGAGCAACCTGCTACCTTGTCCCAGAGTAGCGTGCAGGCAGATCAAAGTGATGTAACAATGCAGCAAAGTAGTGATGATACAGATGGAATTTTCCAGGCTTTTCCGGTGCAGAAAGCTCTCCCTAACTCTGGTCAGACTGACAAACACGAGTGTTTCGCTTGGAAGGTGATTCAGGATTTGCAAACTAAGGTTGCTCAGTATGGATTAAGTTCTCCTGAGGTCATTAGAGTGCTGAATACTGATCTGCTCTCTCCATATGATATTAAGCATTTAGGTCAGTCATTATTTCAACCTGTACAATATTCAGTTTTTGAAGCTAATTGGAGAAGGATGGCTGAGAAGGCTGTAGCTGGGAATATGGAATTGCCTCAAACTGGCATCTAGTTCCTGTGGATGCTTTTATGGGACTCAATAATTATTGAGGCCCTGATGTTCAGGCTACCTGGCATCCTCAAATCCTGGAACAGATTGAAAAGGTTGGCATGGCAGCTCTTATAAAGAGCTTAGACACAGCTGCTCCTAAAACAAGATATGTAAAAGTATCTCAGGGGCAGAAAGATAACTTTTTATCTTTTGTGGAAAAGATTGCTGTAGCCTTGGAAAAGCAGGTTGAAGATGAGACCGTGAGGCAGCTGTTGTGCAGACAGCTAGCAAGAGATAATGCTAATGATGAGTGCAGAAGGATCATAGATGCTTTGCCTGAAGAACCCACAATAACACAAATGGTTGATGCCTGTGCTAAGGTGGGATCTGGAGAGCATAAATCTGCTTTAGCAGCAGTTCTAAGAACTCTTCAATTAAATTCTGGTAGATCAAAAAAGAGACCTAAGCTTGAGAGCATGCAGAAATAGCTTAAACGAAGGAAGAGAAACAAGGAGAATAGGCGAGTTGTTCAATGCAAAAGATGTGGTAGGCCAGGTCATTCTTCAGACTACTGCCAGTCTATCTATCATGCCGATGGTCGACCTCTGATACATTTAGGGAACTTGACCAGGAATGCAAAGGGGAGTCAAATATTTCCTCAGGGCATAGCTCCTCTGAGACAAGCCTACTCAGCCAGCTTAGAGCCGGCACCCAGGGATCAGCCAGTGTGGATGTGCATGCTGTAGCAACAGTCAACTTAGAACATTGAAAAAGAAAAAGGAGGGAAGAATCTGAATGGCAGGTGCTGGAAGGCCATGAGGCAAGCTCAGCCCAGCTGGTTGAACTAAGGGCTGTTGCCATGGCTTTTCAGCGGTTTTCTCAGGTTCCTTTGGTCACTAATTCTGCCTACATAGCAGACATAACTCAGTGCTTAGATTGTTCACTTTGAAGGAAGTGAATAATGCGGCTTTGTTTTCACTATTGAAAGCCTTGTGGTGTGCAATTCAAGCTCGAGTGCATCCATATTACATTTTGGATATTCAAAGCCACACTAATTTGCCAGATTTCATGATAGAAGGCAATGCTAGGGCCAACAGGCTAGCTAACCCTGTGTGGGTAGCGCCTCAGCCTGACAAAATTGCACAAGCTAAAGCATCACACAATTTCTTTCATCAAAGTGCGCATACCCTGCAGAAGCAGTTTCATTTGACGCCAGCTGGGGCTCAGGACATTGTCAGTGCTTGTGCTGACTGTCACGGATTCGCTGCACCTTTGCCATCAGGGGTAAACCCTAAAGGCCTACAGGCCTTGCAGCTTTGGCAGATGGATATAACACACATTCCTGAATTTGGCAGATTTAAGTATGTGCATGTGTCTATTGACACGTTCTCCTCAGCTATGTGGGCGTTTGCTCATACTGGGGAGAAAGGCTGTGATGTCATCGCCCATTGGAAATTGGCTTTCACCATTTTGGGCGTACCTTCTGTGAAAACTGATAATGGTCCTGCCTATGTCTCTCAGAAGATGCGGCAGTTTCTGCACCTATGGGGTGTAGCTCATACTGCATTCTCCTACTGGCCAAGCCATTGTTGAACGCACTCATGGTACTTTGAAGTGTGTTCTGGAGAAACAAAAAGGGGGAATGCATGGAGAAACCCCACAGAGCTGACTAGAAAAAGCTTTATATACAATTAATCATCTTACAGTGCCACCAAATTCAAACAATCCTGTTATTTTGCATCATTTTCTCTCATTGCAGTCTTCAGGCGAGACGCACCTGCCTCGAGTGAAAGTCTGGGTACAGGACCTCCTCACTAAGAAGTGGGAAGGCCCTCATGAGCTCATTGCTTGGGGTCGTGGGTGTGCTTGCGTTTCCACAGATACTGGGGTAGGATGGCTACCTGCGAGATGCGTTTGCCCTGACCTGCAGTACCAGAAGCAGAACAGGCAACCTCCAAGGCAACCTTCAAATGATGACCAGAATGCAGATCATTCATTGAATTATCCCTCTGATGATGACCAAGATGTTCACCATCAGCCTGGTCCTTCTACAAGCAGAGACTGAATTTCAGAGACTGAATTTCAAGTTTCTTATGTTATGGAGTCAGAATGTTATGCCGAATATTAGAGCTACTAAAGCTATTCAGAATTAGTAACTGATGTAGAGCCCTTAAGGCTATTCAGAATTAATGACTGGATGTATAGCTGGATTCGCTAGATGTATCTCCCATAGTATTGCTGGAGAATCTCTCTGCCTGCTTTAAATTGGTGTCTGATTTAGATTCCGTTTGGTAACTGGCCACTACCAAACAGACCCCTTATGCTGTGTTTGTTCTCCTTGCTGCAAGGGATCCCACAGAAGATTACAAACACGACCTTTTTGGTCTCAAACAAAAAGGGGGAAT
>TE_00000100_LTR#LTR/Gypsy
TGTGGATGCTAAAAAGCAGGAGCAGAGGAATTTTCCAGCTGCTGAAGCATTTTGTGAAGTTTTCCTTTCTCATGCTTTAGCTGAGAAACAGTGAAAGACGGTTTTGTAAACTAAGTCTCTATCTTGCACCTGCACAGTCTTGTTTTGGTTTACTGAAGAAAATATTTTGAAATAGGCATCTTAGCATTCAGCCAATCACTCTGGGAGGTGTATGGTCAAGCAGCCAATAATGCCATTTCTCTATTGCGAACCAAGTTATATAAACGAGGTGATAATTAATTAAATAATCCCATTTTATCCTGGGCTTGAATTCCATGTGGTGATTATTGCCATCCCTCGGGACAACAGTGACAC
>TE_00000101_LTR#LTR/Gypsy
TAGTGTTGCAATTATTAAAGGATCAGGGGCATGGATCATTGATAGAATTATGGGATCAATAGAAGGACTGTGCAAGCAATAGGCCTAGAAGCAAAAGGCCTGTGTGTGTGAGAAAAAACTCTCCATGGGAAAGTCCCTGTGTGAAGAAAACAAGCAGGGCTGGGAATAAAGAGGGAGTTTTGAAACGATGCAGTTGTCCTGATAAAATGTGCTAACCAGGGAAAAA
>TE_00000102#DNA/DTC
ACTGTAAAGAAACAGTAATTCACTTCCTTTTTCACAAACACACCCCTCTGGTTTTATTCTAGAATCCATCTCCAAGTTCAAACAGAAGAGTCCTTATTTTGGGCTGGGTACAAAGGCCATCTTGAAGATCCTCAGATCCACTCGCCCACTGTGGTCTCATCTCTCTAGGCAGGTGAGCCCTATGTTGTGAGTTACTGTGCTCTCCCTACACCACAGGAGTGCTCCTGGAGGGCCAGGAGCTGAAGGAAGCTCTCAGGCAACAGAGAGAATGTGTATCCCAGCTCACCAATGGCTTTGCCCTCTTCCTGCAGAAAAAATTCCTGGTGCTGCTGTCCTACCCTTCCTGGGCACTTGCTGTGAGGCAGCAGAATCAGGCTGGATGCAGCCTGGGATGCTCCTCCTTGCCTTCACCAGTATAGCACATTGCAGGGCATGGATCTTGCCAGAAAGCCAGCAGGAGGTGCAGGGAGGAGAGGGAAGAGTTTGCTGGTAAATCACTCCTGCGGATGGCCAGGAAAGTGGGAGGTTGGTTAATCATCCATGTCATGCTCCTCTGCGTGAGCAAGGGTGGCTGGTTGGCGCAGAAACACACTACTACAACAGGGCTCCTCCAGGAATGTATTTATTTACATTAAAACACTATTATACAAATGGAAAGTGAGACAACATCTCAGAGGGGTAGCTGTGCCAAAGCTGGCACTCCCCACTTCCCAACTTCCCGCCCTGTCTCACTGCTGCCTTCCTTCTGCTCTGGTCCAACTGTCAGTGCCACAATCTCTGTAGGATCCCAACCCTCTCTCAGTTTGAACACCTATGTATTCTGTTTAAGTGACTTTTAGAACTCTTTGTTTTCTGCTTCCAAAGAAAACTCTTGCCCACATGTTCTTTTTTTAATTTATTTATGTAACACAGTGTAGAAAGCTATCAATTCATAAGCAATGGCTCTGTACAATCATCCTGCAGAGGACCCCTGTTAATTTTTGGCCAGCAGGTACTTCTTCCCCCAGAAGTGCTCACAATTAACAGGGACTCTTCTTAATAATTTTTTTAAGGTCAAAAAGATACATGGAAAAGAAAATAAAGTTTACCTCTCAATGCCTAAAGTGTGCACATAAAACAGGCACAAAGAAACAAATGTATATTCCCATAATTTCTACATCACTAATACAGCAGGAGCAACAATCTGTACAACAAAATGCAGCTGCAGAGGAAAGAAATTTCAATAACTCATCTGGAATACTTAAAAAAAAATGTTGGTTTACTTTAAAATGCATAGTGATCAGAAAAAAATGCTCAGCAAAGAGAAGCAGCTAAACCCCACAGACACAGAAAGCATCCCCCATCAATTCTTAAAGCATGTTTCAACTAGGACTTAATTTTTGTCACAAATCACAGGAATAATATACAACTGGCTAAGGAACTACATGATAAATAATTGGGAAAGAGAATCTATCCATGCACTAGTTAAATACAGCTAACCTCTTTACAGTACACAAAAAACATTCATTAATAATGTAGTGTAAAGACTGAAATGTAAAGAGAAAGAGAGAGAAAATACATTACTGATTTTATTAATTCAAGTTCAGGCATCTACTTGTGTTACAGCACAGCTGTCAAAAGGCGAGAATGAGTAAATAATAAAGCAGAGTGTTTTTCTTTCTTTTGACATTATAATTGAACACCACTGGGCAGTGAAGCAATCATTCTTCTGTCCAACTCATGAGGCTGCTATGGTGTCCTAGTTCTGCATCTGTTCAAAGAACTTGTATGTGGGATTTTCGTAGCCATTTTGCTGCATCTTGGAAAGGTGGCGCTCCTCTGGTGTCACTGCAGCATCCACCTGTCAGGAGAGGGGACAACCAGGGTCACATTCCTGCTTAATTCACAGCACACCCCTTGTTTCCCCACTTTATGGCCATCCAATGTACTTTGTACCCTGTGTGTTTGGGCAGAAAGCATCCTTTGGCTCACTTTTTGAACAGAAGATGATAATGCACCAAGAACAACTCTCTAACTCATTTTATTGCTGCAGGATTTCAAAACCAGCTGACCAAAGCCAGCAGTACCAGCTTTGGAATTTGTTGTCTGGCTCGGGAAGCAACTCCCCAAACAAAAAAGGGGGATGACGTTTGCCTCTCCCTGCTAGTCCCTCATTAAGAGATTTTTCCCCCCCAGCATATATATATATATATCAATATCTATACTTGGGATCAATTGGGTCTCAAAAGAAAAGAAAAAGCCCACCAAAAAGCTGGAGGCAGTGGCTTGAGGCTGCCTTCTGCCTGCATTGTGCTCTCAGATCTGTTGCAGGCATGATGGTCTCAAAACATTAATTGGAAAAGAGAAAATGAGGGTAGCAAGGAAATTCCAGAGCAGCCAGGCACAAGGTGAGCAAAAAATCCCATTGCACTCAGGAGCACAGAACTCCTCTAGCTCCAAAGCTGTGTCTGTTTCAGTTTAGTGACAAAAAACATGACATGTCTGCACTGGTTTAAATATTTATACTTAACAAAAATTAACCTTTCTTGATTACTTGGGAGACAGGCACAAAGCTCAGTTATGACTTCTCCATTGAATACCTGCGTCTCCACAGATTATTTTCCTCCTTCACTGAACATTACAGTAATATAAAACTCCATCAAATTAAAGTGGGTGAGAACAGCCTCTAAATCTTAATTAGGTATTTTACCTTTCCTGTATGAGCTCAGTAGTTGTGTATTCAAAACCTACCAAACCCTGGCTATCTTGCTAAGCACCTATGAAAACAGTCTAGTTGTTAATTATTTCATTTGCTACCTGATGTCTCCATCATCTCCTAAAAGCAAAAAAGTAAAAAGTGAAATTTTACAGTG
>TE_00000103#DNA/DTM
AAAAGCAACCATGACCTTGGGAAAAGCCCACACTCAGCTGGGACCTCAGACCTCCCACCAGCTCTGGATTTGGTGCGAGGGTACGCAGTTGCTGCTTCTCTTCCAGACACTTGAAATTCTCCTTCAGGCACCTAAACCTTTTTTTTCTCGGGATGAGAGACAGGCTCACTTCTAGTATTTTAGTAAGATGCTTCTTGGATTTCTCATAACACCTAAGCAAGTTTCACTAATTCTTGGGCACACTGCAGGCATTTCCTCATGGGTCAATACTCCTCAACAACAGCATCTAGAAAAATTGAAGTGAAATATGTTTGGGGAACTGGATAAAAGTGTAACATCACTCCAACCTCCTTTCAAGACTATTCTCTTATCCCACCAAAGAGGCAAACAGAGCCAAAAGCAAAGAAAGAGCTGAAGAAAAGAAATAAAATTTACTACAAAATCTTCTGGTAGATACTGGATTGTTAGAAGCTATTTGTCTATAATGCCCCAAGACCACAGCTGTATTTCCAAATCTTTGCAAATAGCACTGTGCTAGAAAAGATATCATGACAAATCCCAACAAAGTTGATGGAGTCTTGGAGTGGCAAAACCCATGTTATGTTGAAACCTTATCTACTTTTACTGTCACACAACATTGTTTCCAGTGTTGAACTCTGGGACATACTTCCCAGCCCTTAACTGGCACAGCTACGATGACACGAATTTCATGTGGAACAGCTTCTCTTGCTGTCCTGGAATGCCAGCAACCCATTAGCTATCTTTCAAACCATAATTTTTATTTAGTTCATAGTTTATTGTTTAAAACTTCCAAAAATTACTGTAATATTTGTTTGTTGTGTTTTCAAGGAGCCCATCTACTAGATGAAAAGCTCTGCAATCACTATTACGTGCAAGATCATTGTATTTATTTGAAAAGCAGCTCTAAAATTAGCAATTGTAATTGTGGAAGTTTTAAAAAACAATTTCTTAAACCAGATTAGAAATGAAGTGCACCCAAAACACCTCTAATTAGCACTAGTTAAAATACCACCAAATTATATGCATAGTCTTGACCCAACGTCAAACTTCCTTTGTAAATTGCCATCTACATGGTAGAACATATACTTGATCCAACAAAGAAGGGCTTGGAACCAGCTCAAATAAACTCGTACAAATGCAGAGTCTTATTGCCTCACTTACCATCAGTGACCACTGGGTCTGAACTGAACATGTGTCTTTCCCAAAGTTAGTTGCTTTTG
>TE_00000104#DNA/DTH
CTCTGCTTTGATGGCAGAATTAATTTTAGAGTGGGTGGCTCTGTCAAGCTGTACTTTTTTACTACATGAGCGTGTTCTGCTTGTTACACTTTTCCCTGCGATGAATTTGGCGAAGCACAACTGGTGTTTGTCTTGGAAGGAAAACGAGTCCTGCTAGGTTCAATTGATTTGGTGTCAGGTTGAAGATTCAGAAACTGCTGGCTCGGAATTAATGATAAAGGGTTTCGTTTCTAGCAAGGCAACAAATTGCTTTATAACCCAGGAAGGTTATGAGGAGACAACCTTTTGTTGTACTTCTACCCATTAACTGTGTACCTAGGTGTATTTGATCTCCAGTAACTGCCTTAAAAACACCATGCCAAAATCAGTATATTTGGTGGGGGTTTTTGTTGGGTTTTTAAATGTTTTTAACGTGTGGGTTGGAGTAACTCACAGGTGCAAGTGCTGTTGTAGGTTGAGGTTAAAGATGCCGGGAGCAGGTGGCTCCTTCACCCTGATTCGTGTTAGAGGCACTTTGATGCTCACAGGTGGTGGAAGTTAGGTCTGGGTGCCCTTTAGCCAGACACACCTGGGGGGATATTGTCCTTTAACTCGCTCTGTGAGTCTTCCCGAGGGTGAAGATAAAAGGGAGTGGTTGCACCTTTGAAATACTTCTGGTGCAGCTCTGGGCTTGTGCGGGAAGGTGTGGCAGTCACTGATGTGGGGCTGGACGTGGAGGGGCACTTAGGGCTCCTCCTGAGAGCAGCTTTCCCACAGGCTTAGTGGGGTAGGAACATGCTTTCCTGGAGCCTGCGAAGCTGGTTTTAAACTCCTTTTTCTTGAGATGATGCACCCGTAGAGGTTGTGCTCCTGTCCCTGAGATGCTCTGCACCTTCACGCTGATACTGTACCTGGCAGCCACGTTGCTTCATTAGGCTGCAGCAGCTGCTAATTAGGCTCCAAAAAGCTCAAGTAGGGCCATTTCACTCTCGTCCTGAACCCCCGCTAGTGCTGCTGGTGCGAGGAGGCGGTGGCTGCTGTGGGCTCTGCCGGTGCCAACTGGAGCTGCTGGAGGGTGAGTGGTGTCTCAGCTTCTCCGCTTATTGCAGGGTGTTTGCTCGGGGGCGCCCCAAAATCCTCGTCCTGGGCTGGGTGTGCGGCTGAGCAGTCCCCTCTGCTCAGGAGAGGGCAGTGTCACACCGAGCTCATTCCTTATCCGTGCTGAGCAGCGCACGGAGCTGCCGCCCTCGGCCCGGAGGGTCTCGCAGGGGTTCTGTACTAGGGTGGGTTTGGGATACAGGCACCTCATCCCACTCCCTCCTTCCCAAACCACAGATTCCCCCTCCAGCTCTGCTCCAGGTGCTTAAGAGCCCTTTACAGGAACGTTCTGAGCAGGATGCTGGAAAAAGGGATTTATCAAGATAAAGACTGTTCATAGTCGTTGCTTGTGCCTGCCAGCCCCTCTATAAGCAGTGATCAGATACAGCTACTTTAATGCAGGGCTTGACTTTAAAGTAGCTGCACATTGGTGTTTGGCTTTGCTGCTTTTTCCTCTTTAGCAAACCACTGTGTTCTCCCCACTTCCTCCAGAAGCACCCACAGATACTGGCAGGACAACTGCCTGAATATTTGGTGCAAGAGTCTGTTATTGCTCAGCAGCCTGACAAACAACAACACAAAGCTTTATTTTTTGTATGCAATTAAATATTTGTGGAAGATTTCTGCCCAGGAGTGGTTTCAAGGTACAGAGTGTTCCCCTTCAAGCAAGGACCTTCTGGGGTGGGGGGCAGTTGGGAAGGTTTTTATGCCTGTGGCTCGATGCATCCATGTTTTCACATACAGAATCCATTTCAGGTTGGGATTGAGCTCTGGTTTGGTTTTTTTTGCCCTCCTGCTCCTTGGGCAGGATTAGTCCTGATGACAGAAAATCACAAATGTTTCTTTTTGTGAGTATGATCTGGTTTTCTTTCTTTCTTTTTTTTTCCCCTGCTGGGTGAAGGGTGAACTGGGGATAGGAGAGGGGGAAATTGCACCTTTCCTGGGGTGCTGCACAAATCTGGGCACCAGCTCTGTCCCCAAGCGCCCCGTCTGTGCAGAGCCCTGCTGCTGGCTCATCTCTTCCTTGGAAAGAGCCTGGACTGGTTTTAATGTAGTTCCTTAGTCATGACAAACCTGAATCCTGCTGCCCTCTCTGCACTGTGTCCTCTGTGTCGGAGCTACGCTTTCCATGAGGAGCTTGGGGTCCAGGCTGTTGGATCCCAGAGGGCTTGGAGGTGATGGACTGTTAAGTTTATTCTCTTCTTGTCTGCGAGTGCTCAGAAGGATCTGTTTCACTTTCAGAGTTACCACGTGGCGCTGTGCCAAAGCAGCTTTTTATCTCCTACTCTCCCCCTTAGATACCAGCTTGCCTTCAATTTCTGTTTATTTATTTATTTGAAGTCCTGCTGCTTCTCTTAAAATGCTGCTGCAACTTGTAAAATCTCTTCATAAATGTCTCGCCCCTGTGTTTTGCTTCCCTTTCCTCCTCGCTGAGGTGAAATGAAACTTGTCCCTCCCCCAGCCCGAGGTGAAATGCACAGAGCAGAAATATTCTGGTCCTTGGCTGTTTTTAGCTGTGCTGAGTTTCGGGCTCACGTTTGCCCAGGGAAAACAGCTCGCATCTGACTGAAATAGTCCAAGGTGAAACTCAGAGTTTCCTCTAATAGATATTTTTGGGTGTAGCCTTTAAAAAAATGTATTGGACTTGTTGTACCCTTCAGCACCCACGTGTTCTCCTGAGCCACTCTAGGAGATTATATTTGGGCCACTTAGCTTGTATTGATGAATCTCTTGAGCTGACAGTCACCTAATCATAAATCAAGTCTAAAAGTAAGTCAGTGTTCAGCAGAATTGCAGCAAAACAAATAAAATACATTAACATTTTTGAGTTGGAGCTGGCCCCAGCCTGTGGTGAGCAGTTGGGAATTGGCACCTGAAGGTGACAGGGGATGCTTGGGGTGTTCCACACGGTTCTTGGGAAGCAGAGC
>TE_00000105_INT#LTR/unknown
GAGTAAGCACACACATGTGACCTCTCCCTATATATTGTACTTCTGCTGGCCCTTCCCAATGTCCGGTTCGGGTGTTCCGATATAAGACTTTCATGGACGGTGTCTTTGGTTTGGCTTCTGATTCCTTAAAATGTGTTATGGCGGCCGGAACATCTCTGTCTCCTGTAATACAAAGGTAGTTCAGCACAAAGAGCGTTTTCACTAGTCGTTCTTGGGGGTCCTTGACTTCACGGTGCTTTTCTAGGTATTGCTTTAGTGTCTGGTGCGCTCACTCGACGATGGCCTGTCCTGTTGGGGAGTGCGGAATTCCCAGAACATGCTGTACGCTCCACTTCTGGCAGAACCATCTCATGCTCGTGCTGGTGTAGGCAGGGCCGTTGTCTGTTTTCACTTGCTTTGGCACTCCCATGACGGCAAAGCAAACTGTGAGATGTCTAGCTACGTGTAGCGCCTTCTCACTTGATTGTGCTGTAGCCCAGACAAAATGGCTAAAGGTGTCTATGGCGACATGCACATATTGTAATTTACCAAAAGCAGGGACATGGGTCACATCCATCTGCCAGAGGCTATTGGGACCTGTTCCGCGGGGGTTGACTCCGATTCCTAGGCCTAGTCCACGATGACCGCATGTGGGGCAGGCTCGCACAATACTTCTCGCGTCTTCCATTGTAATGCGGAACTGCCGATGCAA
>TE_00000106#MITE/DTM
GAAAACACAGAGCACCAGTGTTTTGGCGGCTCCTGAGAGGTGCCCCCCAGGATGCCAAGCTTGGCAGAAACCCTCTTTTGGCCTCAACCGCCTGGCTGTGAAAAAGAGTTATTTTCCACAAGGAGGAAAGCATGGTGCCCCAGTGTCCTGGGGGCAGCAGAGAGCCATCCCCCAAGAGGCCAAGGCTAGCCAGACCCATTGGTAGTGGAACCTTCCATCTGGGAGGAGTTATTGGAGGTTTGCAGTCCTGGGAGGGAGAAGCCCACATCCAGCCAAGGGCGCCTGGCCACGAATGATGCGTGTTTTCC
>TE_00000107_INT#LTR/Retrovirus
TGTGGTGACCTGGAGACGTGATTCGAAGAGCCTGCCTGGAGAGCAGAAAGCCTGCATGGAAAGCAGGGGAGGCAGATCCAATGGGAAGGAGAGTAGCAAGGAGAGCTACCAAGATCTAGATCAGACTGCAACCTTTTAAAGGTGGGCCCGTTGATAACAAAATGGGGACAAATATATCCCAAGAGGAAAATTCAATAGTTAGTATATGGATGTCAGTGTTAAAACAATGTGGCATAAAATATGATAAGCCAACATTGCAAAGACTGTTGCTTTGGTATAAAAATCGAGGAATAGAGACCACATGTGTGGCTTTTAGTATCCAAACTTGGGAAAAAGTAGGATGGCGTACTTGGGATCTTGCTTCTAAGGGAGATGATACTGTTAAAGAATTTATGACAACATGGAGGCTAGTTTTAGACACTTTGAAAGAACTGAAAAAGGAACAAGATGCTGAAGCTGCGCCGGCAGAGAGAACAGACATGGATAACACTGATGGGACTGGAAACATTGCAGCAGGAGGGGGTGGCAAGGCACAGGCCAGTGAAGAAAGACCTGTATTGTTTCCAATACCCAAGCTGTGGAGGGCTTTGCCTCCTCCCTTTTCGGATCCTGTTTCTCGCTCCGCTTCTCCTCACCCTGTCCCTACAAATCCCTTTGATCTACCTGTACCACACACCGGGAGGGGTGACAGTGTTGAAAAGGGTGAAAGTGAGAGTGTGCCATCAGCGCCTCCACTGCCCGCTGCTGCACCCCTGCTGTCTGCTGCTACTAATCCTTTTGTAGAAGGCGCAAGGGAATCCGTGCCAGGGGTTCAAAATGATAGCTTGCTTTATAGAGATACCTTGACTTTGCAACCTGTATCTGTAGCTTGGGGCATGCGAGATCCTGCTGCTGTTTGGAGAGATATCAGGCTCTCAGCTTTGTCTGATAAAGATTTTGAAGCCGCAGAAAGACTTAAGATCATTAAGCAATCACCAGAGTCAAAAGAGCCACAAGACTCTGTAAATTCTGCTTTCCCACTTATCAGAGGCAGAGGTCAAGCACCTGATCAGCATGTTCCATTTAACGGGCAGGTATTATGTGAGCTACACCAACTTGCTACTAAATATGGTTTAGGGTCCCCTGCTGTGACAAAAATGCTGAAATTCATAACAACTGAAGAGTTAACTCCCTTTGATTTAAAGCAGATTGCTAGATTGCTTTGTACACCTGTTAAGTATGCCGTGTTTGAGACAGAGTGGAGAGCTTTTTGTGAAGAGACTGCTTTAAATAATATGTGATTGCCAATGGCTGATCCCCGCTTTGGTGCAGGTTTACCCCAATTAATGGGGTTGCATCCTGTGGACGAGCCTCAGCTGCAGGCTCACCTGTACCCTTTAATCCTAGTGCAGTCCTGTGACCATGCTTTGCAAGCTCTGTTCAAGGTAGTGAGCATGTCAGCTCCTGGGAAAAGCTACACAACTATTAAACAGAGCCCTAATGAGATTTTTAAGGTCTTTTTAGACCGCCTTCAGGATGCGATAGAAAAACAAATAGTAGATGCAGATGTAAAAGCAGCTTTAATTTTGCCAATGGCACGGGACAATGCAAATGAGGAATGCAGGAAAGCTATTGATTTGCTGCCTATGAAAAAGCCCTCATTGCATGATATGATTAATGCATGTGCAAAAATAGGGACTGCACAACATCAAATGGCTATGCTAACTGAGTGTTACTACGGCTGTTGCTGAAGCTATTAAAATGACACATAATTGCTACAGCTGTGGACAGCCTGGTCATTTTAAATCTCAATGCCCACACAGAACTCTGTCCTCTGGAGCAACTAACAAGGTTGCCAATAACAAAGTAACTCCAGGAGCAGTTTGTGTAATTGATGTGGTAAACCAAGACATTATGCAAAGCAATGTAGGTCCCGTTTCCACGCCAATGGGCAGCCTCTCAAAAATCAGAGAAACTGCCGACTGAATGCAAGGGGACAAAGCCTTCAGACAAAAATACTTCCCCAGGAACTGCTGCGCCCAGCACAGGTTTATATGACGGGCTTGCCGGCAGAACAAAAGGCTCAGCAGGGATGGATGTTTGCACCGCCAGCACAGTGATTATAGACTTTCCTGCAGTTCATAAGGTGCCTTTGGATGCACATGGACCTATAGGACAAAGTTTAAGTGCTTTGCTAATAGGAAGATCCAGTGCTACTTTGCAAGAGATTTTTGTGCATCCAGGAGTAATTGATGCAGACTTTACAAGACAAATATGTGCAATGCTTTCTACACCCACTCCTCCTGCAGTCATACCTGCTCAAACTCGTATTGCTCAAGTTGTACCTTTCAAGTCTTGCGTTCTCAGGACCGGACTTAAAGAGAGAGGAGACCAAGGCTTCGGTTCTACCAGTGCGCCTCAGGTTTTTTAGACTCAGCAACTTTCCGAGCAGAGACCACAACTGATTTGTGAGCTGACACTGAAAGAGGCACAGCCACAGACTGTTAAGGTTAAGGGGCTGATTGATATGGGAGCAGATGTCACAGTGATTTCACATCACAACTGGCCAAACTCATGGCCTGTCACTGCAGCAGGAACTTCAATTGCGGGTCTTGGGGGAATGACACAAAGTTATTTAAGTACACATTTTGTGCTCATAAAAAATCCAGACAACCAGGTTGCTACAGTTTGCCCATATGTGACTGCTGCGCCTCTAAATTTATGGCGACGTGACGTTTTAGACACTTGGAGAGTTACAAATGGCACAAATTTTTAATAGGAGTCATTGTGCAGGAAGTTTGCCAGCCAGTAACACCTTTACGATAGTTAACTGACTGTCCAATCTGGCAGGCATAATGGCCTCTAACAGAACAGAAACTTGCCGCCCTAAACAATTTAGCTGATGAGCAGTTATTGCAAGGGCACATAGAGCTGTCTGTCATCTCTTAGAATACTCCTGTATTTGTGATTCAAAAAAAATCAGGCAAATGGAGATTGGTGCACAATCTGAGATGCATTAATGCAGTCATGGAAAGTATGGGTACACTGCAACCAGGCATGCCATCTCCTACTATGATTCCCGCAACATGGGACATTTTAGTTGTTGATTTGAAAGATTGCTTCTTTACAATCCCTTACATCCTGATGATAGACCAAAATTTGCATTTTCAGTACCAGCTGTTTACAATGATGCACCTGTAAAACTATATCAATGGAAAGTTTTACCATAAGGTGTAGGTTACTGGATAAGGTATGAAAAACAGTCCAACTATTTGTCAAATGTATGTGGCCCAAGCTCTATCACTTATCAGAGAACAATTCCCTAACAGTTTTTGCTTTCGCTATATGAATGACATATTGATAGCATCTCCTTGCAAACAGGATTTGCAAAACATACAGCCAGAGCTTTTAAAAGCTCTGTACAAATATGGATTACAGATTGCACCTGAAAAAATCCAAACAAAAGAACCCTGGAAATATTTAGGATTAAAAATATTTGAACATACAGTGTGCCCTCAATCTGTTCAATTTGACACTACAGTGCATATGCTAAATGATGCACAGAAATTGTTAAGAACCATTAATTGGCTGCGTCCCTATTTAGGACTCACCACTGCACAACTTTCTCCTTTGTTTAATATATTAGCAGGAGATTCAGATTTAAACTCACCAAGACAGATTACCCCTGAAGCTCAACAAGCCTTAGATAAGGTGCAACAAACTATTTCCAATCGCCATGTGTGCCGTGTGGACCCTGACATTGATATCAATGTTTTTGTTGTAATTTCAGAATTTTATCCAACAGGTATTATTGCACAATGGTCTGATTATTGGTCCCCTGACCCATTGCATATTCTAGAATGGATGTTTTTACCTCACAAGCCTAGAAAAACAGTCACTACAATTTTTGAATTGATTGCTCAGTTAATTATTAAGTGCAGACACTGATGCCTGCAAATGACCGCCAAAGATCCTGCTAAATTTCCTATTCCTATTCAGCAAGATTATTTTGAATGGTCCTTAGCCCGTAGTTCTGCACTGCAGAGCTACACAGGACAAATTGATTACCATTTTCCCAGACATAGATTATTACAATCACTGAATATCACCCCATTATCAGCAAAACCTAAATTAAGTTGTACTCCTGTAGATGGGCCTACAGTATTTACAGATGGGTAAGGAAAAACAGGAACAGCAATTTTCACCTGGAAAAATGAGGACAGATGGCAGACTGCAGGGTCAGGGTACTGGATTCACACAATTAGTCGAATTAAAAGCAGTTACCATGGCAGCTGGTTAGGGAGTGGCTGGGCATACCCTACAAGTTACTATGGCCTTTCATCATTTTAATGAACCTTTTAACCTAATTGTTGATTCAGCTTATGTTGCAGATGTTGTACAATGAATAGATTGTTCCCTTTTGAAAGAAATTAGTAATGCTGATTTGTTTCTTTTGCTAAAGGCTTTATGGACAGCTGTTTTGGAATGTATGTATCCTTTTTATGTTTTGCATATTAGAAGCCATACAAACCTACCAGGATTTCTTGCAGAAGGTAATGCTTGTGCTGATGCATTAGCTAATCCTGTTTGGGCAGTTCCTCAGCCAGATAAACTAGCCCAGGCTAAAACATGTCATACCTTTTTTCATCAAAATGCGCACACATTGTGTAAACAGTTTTCACTAACACCTACAGAAGCTTGTGCTATTGTTGGTGCTTGCCCAGATTGTCATAACTTTAATGGACCTTTACCCTTAAGAGTAAATCCCCATGGTCTTTTGGCCCTACATCTTTGGCAGACTGATATTATACACATTTCAGAATTTGGTCATTTTAAATATGTGCATGTATCTATTGACACCTTTTCCTCTGTTATATGGGCTTCTACTCATGCTGGAGAAAAAGCCCATGATGTAATTTTGCACTGGCAGCAAGCCTTTGCTGCTTTAGGCATACCTGCCTGTGTGAAAACTGACAATGGGCCAGCCTACACCTCTCAGAAAGTTAGGAAACTTTTATGTTTGTGGGGCATCTCTCACAAATTTGGTATTTGTCATTCTCCCACTGGTCAGGCTGTTGGTGAATGTGATCATCACACAGTAGTGTGGCAGTAATTTGTTTTAGGAAAACAAAAAGGGAGAATGCAAGGGGAAACCCCACAGTCCAGACTTTTGAAAGCTGTATATACCATAAATCACTTGACCATACCAGCTCATTCAAACAATCCCTCCATTTTAAATCATTTTTATTCCTTGCAGTCCACCAGAGAAACACATTTGCCTCGAGCTAAAGTATGGGTAAGGAATTTGCTTACCAGCCAGTGGGAAGGCCCCTGGGACCTTGTCACTTGGGGGCATGGATACACTTGTGTTTCCACAGATACAGGACCACAGTGGGTGCCAGCAAGGTGTGTGCATCCTGATTTGTGGCAGAATATCCCACCACCTGTTCGGCCAGATCCTGAGGATAACAGCAACACAGGTTGATCACCTTGGCAGCATAGATCGAGCTACCTCCAACTAGAGAAAGCATCAAACACCGGTGACCAAGGAGGACTGTATTGCACTGTATATCCCTGTGATCAAGGGGTATTGGCTTGCATTGAGATGTACTGGAGTGCAAATGGCTATGAGTAACAGAAAAATGCAGGCGCCAATATGGTATTTGTCAGTTTTGCCGAGCTTAGTGCCTACTTGGCCTGTTAGTTAGCCGAGAACCAATGTGTGGGTTACCCTAGCTAATGTGACAGGGCAAGATACTCTGAGCTTAGCCACTGCTACTCCTGACAATTCTTTTTCTACTTGCCTTGTTGGCTTGCCAGTAGATGACTGGCCAAAGCCTAGGACAGTTAGCAAGTTTTTACAATCATGCAATCATGCTGATGCTTGGGATCAGTGGGTTTCCTACCTTTCCCCTGCAACTCTTGAGCCATAAGAAATAGAGCTTTTAGGATATGTGAAAACGGACCTTTGTGTTAAGTTTAATTATTCTCGGTCTGATCAGTCCGAAGTATGGGATGTTTCTCCTAACCAACCCGTATTTGCAAATTAAAGTGCCTTGTGCAATTACAGGTCACCACATATTTCACACTCTACTACTGTTCCTCTAGCTTTGCCATCAGCGGTGGTTTTTTATTTGCGGAGACTGAACATGGGCTGCGATTCCATCACACATCAAGGGAGGTCCTTGCAGCTTAGGACGACTCTCACTGTTAACACCTAACACATCTATGATTTTACAGCATAAACCACAGAGGGGAAAACACAGCATCCATGCATTTGTCCCCGATTGCAATGACAACACCAAATATTGGTCATCAGGTACTCGATGGGCTGTTTCCTTCTTTTCTCCACAAATAGCATCTGCTAAAGCATTGGGACTGTTAAACAAGTTAGGATGTTGGTTAGCTCGGCAAACTAACGCTACTTCGCTTGCTTTAGCTGGATTATTAACAGATGTTGGTTCAGTAAGGCATGCTACACTGCAAAATAGATCTGCCATTGATTTTTTGTTGCTAGCACATGGAAATGGATGTGAGGATTTCAATGGAATGTGTTGTATGAATTTGTCTGATCATCCAAAATCTGTTCATGCCCACATTAAGGAGTTACAAACAAGCGTGTCAAAATTGCATGAAGAATCAGAGTCTGATTGGCTCAATAGTTTGTTTGGCAATTGGTAAATTGCAGGATGGGTCAAAAATCTGCTCAAAATCAGATGCCTGATCCTACTGGTTATTTTTTGCATCCTGCTCATTGTGCCATGTTTATTGTCTTTTTTGCAAAGGGCCCTGCTAAAGTCAATAAACGCTGCCTTTGTAATACAAAAAAAAGGGGAACC
>TE_00000107_LTR#LTR/Retrovirus
TGAGGAGATTGACAGCTGGACTGACAATCTCACAGAGTCAGACCTGAAACCAGTCAGAATTTACCCATGAGAATATTACAGTGAAATCCTGCAGCTTTAGTAAAACTTACAGAGAAGGCCAAGAAGATAATTAATAAGAGATGTTCTGGACACAAGGGAAAGATGTTCTTGTTATGGAACGTTGAGAGTGTACAAGGAGGAACTTGTGGATAATATGCAGCGACTATACTTTTGCTTGTATAGCTGATTGTTTACTGCCTGAATGATCATTGTTTGTTAGACAGCCTTGTCATTGTTTGCTAAGCAGCCAATCTTAAATTAGGCCACAGCCACTCTGAAGAGGTATAAGAATAGCAGTTGAGAAAATAAAAAATCTTTCTACCTTTCTCAACTATGGATTACAACTAGTGTGGCTTTTATGTCCGCCTTGACAACAGCAACA
>TE_00000108#DNA/DTM
AGGATGTTTGTGTATTTTGCACATCCTAAAGCAATGTCAGTACCAGAAGCTCTGAGACTTAGGGGTATTGGCTCTTTCAAGATGATTAAGTTAGTAGCCACTTAGCTCACTCCTCTTAAAAAATAGTAATAATGAAAAAATAAAATATGAATATAATCCTGGATCTCTGTCCTTTTCTCCTTATCTTGACAATCCCATTACTCTGCATCTTGTCCAGTTCCTGAACTCTCTGACCAGGGAACCAGGTGCTGGGGAAACTGAGGTGAAAGCTGGTGGCCCAGGGTTGGGGTTTCCCAGCTGAGAGTCAGATCAGCTCTTTTGATCTTACTCCAGAAGAAAGCAAAAGCAATTTCCCTGGCCACCACCACTGACTGTTCCTGCCTGAAAGCTGAGCAGCCTTTTCTTTTTGGAAACTTTCCCAGAGATAAACATGGAGCCTGTGGTGTGGCGAGACTAAACTGGGGCTGGAAGCTTTAAACACGTTGTGTTCTGACCTCTCCTGCAGTACTGGGATTGTTGGACTTTCCTCCAGCATGTGGCAGGGAACTGCCTGTGCAGTGACTTCGTGATGTGACCTCCAGCAGCTGTTCTGTGGTGTTGGCTGGAGGGGGGGCTGGCATATCAGCCACATTAGTTGGGGAGAAAACATTCAGAAGCTTGTGTTTAAAATGCCTTTGTTGAGCTGAAGGAGAGATTTTAAGAGGAACCATGCTCAAATCCCCACAAAACCTGAGCCACCTGCTGCAGGGAGAGGGCTCTGGAGTGGGGCTGAGCTGTGGCTTCACACCTGGGGGCTGAACAGGTTGGGTGGCAAGGATGATCTGGTGTGGGGGAGAGAATGTCCTTAAGCTGTGAAACAGCCTCTTGAGAGACAGAGCGAGACGAGACACGGAGCCGCCTCCGCGTCCTCGCTCCGCGGGGATCTTGTGGAGCCCAACAGATTTGGGGACCCAAGCGTGGGTGGTGTGTGAGGAAAGCACTTGGGTAATGTCCCTGGAATAGAAACTCAGCCTTGCTGCTGCAAGCAGGTGGTGTCAGCTGCCTGCCAAAACAAAAAGGGAAGGGTTTTTGGGGCTTCAGTCAGCCCATAGGAACTGGAATAAAATTGAAAAAAAGAGAAAACTTGAACTTCTCAAGGGCTTGGCAGAAGATTGAACAGCAAACAGCTCCATTGGAGAATACCTGGAATTCAAGAGGATTTTACTAGAAATGCTGGGACAGTGTGTTCATTTTTAGCTCACTGAACATGTTCTCACCCTCTTTTAAGTACTGCTGAGGATGATCCAAGCTGAGGGATGAGGGCTTGAACTGAATCTCACAGGCTCCTCCGAAGCTTGCAGTTGCTAAAGAGAGAAATGAACCTTCTGGGAAAGCAGCATGGCCCAAACCCCCAGCTTGCTGGAATACGTAAAATTCCTTGGAAAGCTGGAAGTGAATAGCCAGGATTAAAGAGGAGAAGATGATGACTTGCAGCAGTTTTGCCAACATTGCTGGCTTGAGGGGTTTCTGCTGGGGAAAAAAAGAGATTTCCAACCTGAGCAGCCTTGCTCTGTTGGAGTTTAGATATTGGCTGTAAACCCCAGGCTGGTTTAAAACTTGAAGAAAGGCTTACTTTCTCCAAGGAGGGAAAGGGGTAAAATACAAAATTCCTGCTGCATCCTCTTTCCAGTGCCTTCCTTATGTTCCTTGAAGAAAGTGATTCCTGCTTATAAAAAAATCACATAACAAATAGTTCAGCTTGGGAGGGAGCTCAGCAGCCCAAGCAGCTGCTCGGGTCAGCTCTGGAATCATCTGAAGAGCAAGCTGATGGAAAAACCTTGGCAGCTGGATCCTGTGGATTGCCAGAGCCTGGTGTGACGTAGAAGGATTTGCAGGCTGACTCCAGAAGCACTGCATGGAGGATGAGCAGGAACCACCACAACCCCAGCCTGTATTAAAAGAGTGTGAGCAAATTTTGACTGATAGGCAATTCTCACCAGGATTCACAAAAATCACAAAATTAAACCAAGAATTGGTTGAAAAAGGTGTCTCCTAGCAGTTGCATGGTTTTCTTTTCTCCTCCTTAGAGATGAAAATAATATAATCACTGTATTTATTTTTATTCCTTTATTTTTATCCACTTCCATCTTTTTATCGAGCTGGAAAGGACAGGGAGAGAACATGGAAAGTTTGATTCATGTTTCTCACCTGTGGGCTTAGAGCCAAGGAAGGCAACCAGTCTAACTCCACTGGCTTTGGTTGGTGCAGAGGTTAAAATGGCTTTTTTTCCATGAATGAGGCACCTTCTGTCTCATCCATCCTTAGGATTTATTGGCCTGATTCTTGCTGCCTTGAGGATTCATGGATTTGTTTCTTCCCAGCTTTCTTGGCTGAAGAGCTGTACTGGACAAAGTAAGGCATTGCTTCGGGGGGCGTTTCTCAGTGCTTCCATCCGGTGCCTTGTCAGGAGAAACAGGCACAGTCTGCTTAGGAAACTGCTCTGGGGCCTCAAATACTGAATTTGGAAGGTGAAGTGTTTGGTTTCTGTCTCTGAATAAGGAGTTTCAGTAAGGCTGGGCTTGGTAAAGGTCTGGAAGAGGTGCTGATAATGCCAGGATTGAGGTCAGGGAGGAAAGTGCTTCCTTCTCCTTGTAACCCTGGAGGACTCTTACATAACTGTTCTAAACCAGCTTAGGAGAGAGCTGAGGTGGGGAGGGGAAATAAAAAAAGCACACTAGTGAAAGATTGCTGATAAGCCCAGAGAATCCAAAAATAGGATCAGGCTCCGGGGAACAACGGAGAACCTGCTGGAGGTAATACCTGGAGATTGACAGAAATTCAAGGGACTCACATGAGCCCTGAGCCAGACAAACCCCAATCTTGGGCCCTAATCTTGCTGTGAGGATACCTGTGCTGTTTATAAATTGTGTCCTGGCTGGGGTGGACAAAGAAAAACCTCCTC
>TE_00000109#DNA/DTH
GTCTGTTATCAGATGAGAATACAGTTTCCCTAATCACTGCTGAATCACTCCTGTATGTAAATTTCATGTATGAATTTCCCCTGCCTTTCAGATGGAAGTGAATTTAAATTCTCCAGGCTGAGAGGAGAGGAAAGGAGACAGGCTGTTCTTGGGGCAGGAGGAACCAGTGGTGAGAAAAAGTTTCCATCTCAATTTGATGCAGTTTGTGAGAACTGAATCAGCCAGAACTCTGTGAGGACCTTTTGCTCTGATGGTAGAGATCAATGTTTCTAAACTGTACTAGTGACTGTGTTGGTTCAGGACTGCGTGGCATCTCCAATGTTAGTTATCACTGTTACAAGTCAAAGTGAGAGAGTGATAACAGGAAATTATCTTATTGATGTCAGCCTCTCCCTTGTAAATGTGGGACAAATCACGTTAGTTCAGACTAAGCATGCTTCAAAAATAACTGATTGTAACTACCCTTTGAAGGTACAGCATAAAATGCGGTTGTTATCTCCTGTTACTGCTTTGATTGCTGTTTGTGTGCCTTATTTACTATTTCTAAATCAAAATTGTGGTGGGTGTCCTTTAAGATGGCTTTAGTGAAGGCTTTAGGCACACTGGGTCAGCTTGAGGACCTTGAAAGCATATGCTCAATGGATTAATGAAGGACATGGGTCTTCAAGGATGTGGATGCAACTTGCCTTCTTGTTAGTTAAATACTCTTTAATAAGTTGCAAAATAAACATCTGCTTTTCAGGTGTAACTCTGGGAGAGGGAGGCAGGTATATGAAGATAAGTCATAATTTCTATTGAAATAGCTGTTGTATTTGAGCACTTCCTCTTGCTTGGATGAGGGCACTACTCTCACTACTGTGGCAGTCCTCTATTTGGTCCTTCTGAAAGCAAGATTGAGGACTTTAAGACTTGTTATAATCACAGTGGTTATTTTTCTTTTTTTTAGTTCCTACTTCCCCAAGAAGCTTAAAAAAAGTTTTAAAACCCATTTGGTTATGTTTACTTCCAAACTGTAATTGATGCTTACTGACAGTCTTTTTAAGTATGAAAAATGAAAATGATTTTTAGATGCTTAGTTTGGAGGTACATTATCTAAAGAGTTATTTACATGTTACACTAATGTTGTAGCTTAAGGGTTTTTCAGTAAACCCACATAGGTGTTCAGAGCTAGAGCAACTAGCCAGATTCAGTAAAACAAAGGCAAGCAACACATGAAGAGTTCAATAATCTAGAATTTTATATTTGCCCCCAAAAGGTATAAACACATGCAACTGTTTATATAGCAGCAGGCATTATTTCACTGATCCCCTATGGTTGTTTATATAGCAACAGGCATTATAACAACACTTCCTGTTTTCATTATTGCAGTGCTTAGTCATCTGAATCCCTGCCAGTACTCCTTCATACTCTGAAAAGTCATCCAGGATCTTGTAAAACAATTAACTGTCATTTTATTAAAAATTTTTAAAACTTTATATTTCTGTCCCAGTGTTTGACATTCTCTGAAAACCTTATGCAAATGCTTGGCTTGTGACCAGCTCTGCAAATTTGAAACAACGCTTTTGCTTCTATTTTTCTCTGTAGGTTTTCACATTTGTGGAGCAGATGTTCTTTTGAAATTCTTGATGCTATCAAGAGATACTCCTCATATAGCTGAAAATAATTCAAAATTGCTTTTGACTGCCTTAATATTTCAAGATCTTTGCATAGTGTAGTAGTGGGTTGGGTCCACCTATTCTGTAGGTACAGGTGCTGCTACAACATCAAGAACCAGTTGCCTGCAGTGGGGACTAAGGGAAGTCCAAAATACAGCAGATTTTGGCATAGACTTGAATATTATGCACAATATGTACTAAAGTGGCTGCTATTTTTGAACTTTAGTAACTTATTCTGGCTGTTAGACTGCTTTCACGTGGCTTAGAACAAGATGAATATGGCTGGGGAAACAATATGAGAAATGATGAGCAGATGAGTTTAGAATTGGAGTCCTTCTGCACTCCCTCCAAAAAAAGATATTTGAGTCCAGGTACTCTGTAGTTTCTGGCTGGAAGTAAATGTATATGCTTGTATACTATTAGTCATTAAATACTGCTGCAGGAATTAGGATAGGAAATGGACAGTTGTTCTTTGCATATAAATGCAGGACATTATTCTTTTCCTTAAGAGCGGCCGCAGAGTGGCAAACCCCCTAATTTTGATCTCGGGTGCAATCTGCAATTACCCAGAAATAGAAAGATAACTAAATGGTTTCTTTTTAAGCCAACTTAAATGAAAAACTTTAGTAGTCCTATTACTTCCTATGGACTTCATAGGAAAGTAACTGAACCTTTGCAGGTTTGTATTTTAGTTAACAAACGAGGTATCTCTGCTGGTAGATTTGATGAATGAACATTTTGCTGTGGAATTGTTACCTTTAAGAAGGCAGTAAGCTTTTCTGTTGTCTAACATGATTTTAGGTTTTTAAGTCTAAGTCCTGTTGATGAAATAAATCCTTGGAAGCTGCTTGGTTGGCAGTAGAGCAGAGATGCTCAGATTGGAGCTGGTTCACTCCTGGGTATGGACACCTTCCAGTGTAAGTTCAGACCGTTGCAGAGAAGGAAATACAGGTAGAAACTGGAGCAGCTGAATATTATTTTTTCTCATTCTAAAGAGTGTAAACCAATTACGCCCATTTCGTTACAATTTAACTTCAATTTGTTGTGTTTCACCTACAGCTAATACTGTGGTTTTGTTAGTATTAGTCTTTTATGGAAATTCAGTCTTTAAACACTTTCTTAGGAAGCTAATACAAGTTTTTTAAGAGTAAATCTACCTTTCATTCTGAGAACTGCTGTTTTAAATGCAGTTTATTTTAACATTTATGGGTTTTTGTGATATTGGAATATATATTCATAATAGAAAATACCCACTGGTATGATTAGCTGGTCTTCTGTAGAGAAGTTGGCCTTAAAATAAATGTATTATTCTATTTCTTCAGATTTTTCCCTACAGGTAATTCCTTAAATTCTTCTGCCTTGAACTGTTCATGAAATACGATGTATCTTGTCTCCTATATCTTGTTTCTGTGGAGTAAGTGTTGCTAGTAACTAAAATGAGAGCAGCACTTGGGAAAACAAAGCTGTATATAGGAGCTATTTATTGGTATGGAAATCAGAATTAATATTTTATTACTGGAACATCATTAATGATTTACTCAAAGTCCTGTGGAGAATACATGGTCTATGTGAACACAAATCTTGGACAGATCTTCGCTCCAATTAAAACAGGCATGTTTTCTTTGGATGGCTGGGTCTGTAATATCCTGAAGAAACAAGCTAATCTTTAAAATCTTAAATAAAATGCTGATTTTGCAAATTATTGCATTAGAAACTTAGTGTGGAGACAGGTGACTTTTAATAGCAGCAATTGAAATTTGAACTGTTTCTTAGGAGAGTCAAGACAGCACACAGTTACCTCTGTCTGCTCTTGTTTTCCTGCCCTCTTAATTCTTATGAGCAAAGCAGCTTCTCCCTACATTCTTCTCTTTTTAGAATTGATTTTGATGTTAAAGGGTATTTGTGTGAATCCTACTGTAACAGGTCACAGGGGATCATAGAATGGTTTGGACTAGAACAGACC
>TE_00000110_INT#LTR/unknown
AGCCGCACCCGGTGCCGCGCTTGGCCCTTGCTCTGTGGCTGCGCTCGGTGCCGCCGCTTGTCATTTGCTCCGCGCCGGCGCTCAGCACCGCTGTCGAAACCGCTCCTGTTTTGCGCTCCCCAGCCGCGTTCGGCGCCA
>TE_00000111_INT#LTR/unknown
TTTCCCCCCTTTTAGAGACTAACAAAACCCTACCTTGTCTAGTCTCTACTTTACATTACCCCCAGAACTGGATTACACAACCAGCTGATCCACAGGCTATTACATAGATAATAACTACAATTACAGCTATTATAAATGCTTCTTTTACCCAGGCCCAGTTTGGTAACCACAAGGTGAGGGTCTTAAAAATATGATCAAATTTTAAGGTGTTATTTCTGGAAGCTACTTCATGTAGAATTTGAGTTCCCTTCCAAATTTCATTTAAATCTTTCTTAATTCTCCCACTTTGGTCCACATTAGAACCTTGGACACCTTTTGGACTACAGCGCTGTGCAAATCATAGGGCAAACCCTGAACCATGGTTACCAGTTGGGCAAACAGCAAACATGTAAAAAACAGTTTAAACTGCATCCTTCTGATTTGTATCAGTCTCTGTCTTCTTCATGGTTTCGGGAGCAGAAGCTTTCTTCACCCTGGAGTAGTGAATCCACAGGAACCTTGACTGCAGTAAAAGTGGTCAGCAAAACTTGGAATGGTCCCTTCCACTTGGCTTGCAAGGGGTCACTGTCCCACCACTTGATGTAGACACAATCTCCAGGCTGGAATGGATTAGCAGGTGTGTCCAATCCTATTGGTTTGGATAACACAAGTATTTGGAGCTTCTGCAAAGTGGAACTCAGAGCCATTAAATACTTCTGCAAATCATTTTTACCTCTCATATGAATTTCCCCTGGGATATGTGGAACCTGGTATGGCCTGCCACATAATATTTCATAGGGACTTACATTATCCCTTTGCCTTGGCTGTACGCGGACTCTCAGCAAGGCTATAGGCAGGGCTTGAACCCATGTCATCAATGTCTCTTGACAAATCTTGCAAATTTGGGTTTTGAGGGTCTCATTCATGCGTTCAACTTTACCACTTGCCTGGGGCTTGTATGGTGTGTGCAGGTCCCAGGTAAGTCCTAGAATCCTGCTAACTTCCCCAACCACCATCACAATGAAATGTGGTGGTCTAACTGATGACATTCCCAAAGGAACCCCAAATCTTGGTATTACATGATTGAGCAAAGCTTTCACTACTTCTTTTGCTGTGTTGGTGCGACAGGGGAATGCCTCAGGCTATCTACTGAAGGTGTCAACCAGTACCAGTATATACCTGCATCCCTCTTTGTGTGGCATCTCAGCAAAATCTATTTGCCAATAATCTCCCGGGAGATCTCCTGTTTTTGTCACTCCCAACACAGCTCTCTTGCTTGTGTCAGGGTTGTTTTTACAGCAGGTTTCATACTTGCTTGTTATAGATTGTGCAATATCAGTCATCCTTCTCTCCATCACTACCTTTTTCAGATGCTTTAAAAGATTTTCTGTTCCCCAGTGAGTACTTTTGTGCTCTCATTGGGCTATTTCCCGGAGGAGCAGGGGTGGAACTACAACTTGTCCTACCGGGGTAACAGCCCACCCACCTTCTTTGATCTCAGCCTTAAGGAACTTAATTAATTTGTGATACCTCTGATCATATTTTGGGGCAAATTCTGACAAATCTATCTCTTTCTATGGTACCACTGCAAAAATGCCTTTTTCTGCAATCCCTTTTGCTGTTTCATCAGCAAAACAATTTCCCAGTTCAGGGGCTGTTTTCCCTTTTTGATGACCCTTGCAATGCATGATAGCCACTTCTGTAGGCTTCCAAATACTCTGTAAGAGTGCAAGAATCTGTTTAGCATACTTAACCTCATTACCTTGAGCAGTCAGCAGGCCACGTTCTTTCCAAATAGCTCCGTGGGCATGAACAACACTGAAGGCATATTTGGAATCAGGCTGTATGTTCGCCTTCTTCCCCTCGCTCAGTTCTAGAGCTCTCGTTAGTGCAATGAGTTCAGCTTTCTGTGATGATACATCTGGAGGCAAGGCTTTTGCCTCAATGATTTTATCTGAGGTGGTTACGGCGTAACCAGTCATCCTCCTACCGTTTCTCATGAAGCTGCTCCCATCAGTGTACAATTCCCAGTCTGGATCTTTCAAAGGAACATCTTTCAGGTCTGGTCTGCTGCAATAAGTTTCCTCTATTGTCTGCAAACAATCATGCTCAGGCACACTGTCAAGTAACGTAGATGATAAAAACGTCGCAGGGTTGACCACAGAAGTTGTCTTTAGAGTATCATCATCCTGTTCTAACAACACAGATTGGTATTTGAGCATCCTGCTAGGGGAGAGCCAGTGTCCCCCCTTTTGCTCCAGCACATTTATCACTGCATGGGGTACATACACGACAATGTGCTGCCCAAGGGTGAATTTACGGGCCTCCTATATTAGAAGGACCACTGCTGCCACAACTTTCAAGCATACTTGGCCAACTGTCTAGTTGTTTTGAGAAACAGGCCATAGCTCTTCGCTGGTTTCTAAGATGCTGTGCCAGTACCCCCAGAGCAACATTCAGTCGCTCATGTGTAAAGAGTTCAAAAGGTTTAGTCAAGTCTGGCAGCCCCAGAGCTGGGGCTGACATCAAGGAATGTTTCAGCTGTTTAAATGCAGCCCTGGCATTCTCTGTCCACATGATCGTCCCCTTTTTGGCTGCATTAAGGACCTCATACAGAGGTTTTATCAATAATCCAGAGTTTGATATCTATAGGTGACACTAATTTACCATCCCTAGGAAGGCCTGCATCTCCTTTACGGTATGGGACTCTGGAAGTCAGCAGATGGCTTCCTTCTGTTCTCTGCTGAATTGTCGATGTCCACGAAAAATTTCCAGGCCCAGGTAAACTACTGTTTCTCTGGCAACCTGTGACTTCTCTTTCGAGACCCGATACCCACTTTGGCCTAAAAAGTTCAACAGACTTACAGTGAGCTGGATGCAGTCATCTCACATCTTGGCTGCTATCAAGATGTCATCAACATACTGGAGAACTGCTCCTCCTGGTTCTTGTTTCCTCCAGTCATCCAGCTCCTTTGTCAGCTGGTTTCTGAATATGGTTGGGCTGTTTCTGAATCCTTGTGGTAAAACTGTCCAGGTGAGCTGGGTCTTTCTCCCTATTACAGGATTCTCCCACTAAAAAGCAAAGAATTCTTGGCTATTCTTGTGCACAGGAATGCAGAAAAAGGCATCCTTGAGATCTAAAACAGTGAACCACCCTAATTCATTTGTTAGTGTTGTCAGAAGTGTGTAAGGATTTGCTACCACGGGGTGTATGTCCTCTGTTATCTTGTTGATTTCCCTCAAATCCTGTACCAACCTGTAGCTTTTACCATCAGCTTTCTTTACTGGCAAGATTGGTGTGTTGTACCTGGATTCACATTCCACTAACAACCCAAATTTGAGAAACTTTTCAATCACAGGTACTAAACCCTTGCGGGCTTCTAATTTCAGAGGTATTATCTCTGCCTTACTGGTATAGCCCCTGCTTTGAGTGTGATACTCACAGGTTCAGCTTTTTTGGATCTCTCAGGAGAATCACTGGCTCACACTATTTGAATGACAGCCTCTTCAACTTCTTTGGGAATATTTCCATGGCATTCCTGTATGAGTATAGCAGCTGCTTCGATAATTTTAGATTCCAGGATTATAACTTTCACTCCGCCCTCCTTGGAAAACTTAATTTCTGTTTCCCACTTCTCCAGTAGATCTCTGCCCAATAATGGCATTGGGGAATTTGGCATATACAGGAACTGGTGAGTCACCCAGTGTTTTCCCAATTTAAATTTTAAAGGTTGGAAAAAAGGCCTTGTTTCACTTACCCCTGTAGCTCCGATCACATCCACTGTGTCTTGACTCAGTTTACCTTTTAAAGTATTTAACACAGAATATGTTGTTAACTCAACAACCACCCATTTCTGGTATCACTTCAGCCTTTCCATCTGTTCTGGGACATTGGGATCCCAGTCAGGGTTTGCTAGGGGATAGATGTCATTAACTGAACCTTGGAGACTCCCAGCTGCAATTTGAGTTTCTATAGCAGATATAGCAGCTTTGTTGACCATTTCTTTCTCTGTGTTATCCAATCTAATCAAGTTTTTCCACTGCTGTAGTTTTCCGAGGGAGAATGGTGTCTTTATATAAATCACCCCACTTTCCCACAGCCTATCCCAGAGGTACCTCTAATAGAGGTCCTTCCCTCCCCCTTCATCTGCTTTTGATGTTGTGTGTTTAGCGATGGGACTGACTGCTTTCATGGCTTCTTGGGCTATCTTCCCCCTGCGGGAAACCATCTGTATTGGAATCATCCCATTTGCTTTTAACTGAAACTGCTTCATTGGTATTAAAGATTGTCTCAGCCGAATGTTGATCAGGGACATCAGGGACTGTCCCGCTTTTATGGCAGTGGAGGCACAGGGAGGCAGGGGCTGCAAGCAGCTTCCTCCATCCCTGGCTCCGCAAGAGCCACCTGGGTCGGGGCCATCCTGTCCACCCCCAGCTTTAACAGTGGCCGTGCGGCAAAGTGGGGACAGCGAGCGGCTCTGCCTGTCTCTAGCTCTGAAACTTGCAGTTCGCCGTACTGGGGAATGCCCATGTCCATTTTTGCCTTCACTTCCATGTTCAGGGAACTTGGGGAGCGGCGGCCAGCCCGCTTCTCCCCCGCCTCCATGTCCGCCTCTGGAAAAATCAGGGGGCGGTGGCCACTCTGCCCCTTCTTCGCCTCTGGGGCGGTCAGGGGGCGGTGGCAAGCCCGCCTCTGGTCCAGACGAGGAAGAGGGAGGGGGAGGCTCCACGCCGAGCCGATTCTGTCTTGGAGTTGGCCGCGCGCCACAGCCCCCAGCCAGCTCCATCTGGCTGTGAAACCACTGCCCGCTTGTCCCTTTCCGGGGACGGCGGCCGCGGTGGCCCTCCACTCCTTACCCCCACCCCCACCAGCGGTCTCGCTCCTCTATCCCCCACCCCCACCTGTGCGGGCTGCCCCAGTGGCTGAACGGGGAGAGGAAGACCCCCCCGTTGTGCAAAGCTGGGGCCACCATATCTACATCTGTCATATCAATTTCTCTGGTCGTATTCAAGCTAGCTGGTGGCAGCTTTTTCCCTCCCTTTCTCTTTCTTTAAGTAATTTCCATAGCGTTCGTGTTCTTCTCTATCACATATGCTTCTTCTCTGTTCAGATATATAGTAAAAAGCTCTGCATATCTTAATTCATCAAACCTACATAATGGTCTCAGTTCTACCATCAGGTCAGTAATGATGTCATTTTCCAAGCTATGAAAGTGAGGCCAGCTTCCCTGACTTTAAAATTAAGTCAGACAAACCCATGTCGACAACTGGATCAATTCTCGGGTGTACAGAGTGGTTCTCCGCCCTGTCAGCCATCTCCAGTGTTTTATTTTCAACTCTAAAGGACTATTATGGGGAATTTTCACGTTTTCATCTGAAAAAACACCACCTGTGTTTACTCATAAACAGGAAAACTCTGTCGGAGAAAAGCTTTTAACTCCAGAATTCAGCCTGCAATCCAGTCTTGGAATTCTGACTTCCCAGGCGATTTATCTAGCTTACTACACAAACTACAGCACTTTAAAATACTAAAAAGCAACTAATTTTAGCAAACAGTAAATGCGCACACACAAAAATCCAGTCTCCGCAGGATTTGAACCTGCAGCCTCCCATCCTCCCAACCAGCCCACCAAACTCTCAAGCCTCTGGGCTACTCCCACAGTTGTGTGGACTGTAGCCTGTGGGCTCTTGTGGATTCAACAGAGGGCGTCCCCTCCTCTCCATAGTTTTGTGGGGAAAGGTTTACGTTTTCCCCTTTCGCGGCCTTCTCTGCCCACACATTCAAACCCCAACCTTTCCACCTCCCTCGGAGATCTCCTTCCCTAGTGCTAGCACAATACCAGTCCCCTTTTTCCCTCTTAACTCACCTTCCTTTCCATGCTTCTGCCTTTCCATGCTAGGTCCTAAAGCCCTTGTCACAGTCCTGGATCGTCACTCTGGCCCCTCCGTAGTTCGCCGGCAGAGAGAGAGGGGCAAAGCAAGATGTGTTTCAACCCAAGACTGCGAGTTTCAAGGTCTCTAGGGTCTCTTCGTGGTCACCAGCAAC
>TE_00000112#DNA/DTC
ACTGCGAGAGAGAAATCTATTATCCAAATTGCAAAGGAGTGGTTTATGAATCACAAAAAGGTTTGGATTATCCCTTCTGAGTCCCCTCCCTTGCCAAGCCTTGATACAACCTTTTGAGTCAACAGGCAGACAAACCGTATGGGTTGAATTACACAGTTATGGTCTGATTGTGTGTTTCCATTTAACCCTGCATGTGGCAAGACTTTATTTGCTGTTTCACTTTAGTGGGGTTTTTTTCTCCCCTTCTCCCAAAAATTTGTGTAACTGCTCAGGAAGAAGGATAGATCTTTAGACTAGCCCAAATCTTCAGCTATTCATCTCTCCCTTTCCTCTCCCCAGATTTATTTTTCCTCTCTCTTTTTCTGCAGAGAAGACAAATTATAAAAACCACATTTCCCTACTTAATGTAGATGCCCTTGCCCTGCAGATGTTTCTCTCTGATCTGTTACAATAAATGTGTTTCGCTCTTTACCTTTTGCTTTTCTTCTCACCTCATTAAGTCTGCCTCTCACTTCTTCCAAGGCCTTGGCACCTGGAGCTCACCGAAAAGACTGCAACTTTGTAAACATAAAATCCCATTTTTTTGTCTCCAGCGAGCAGCCTGGAGGAGACAAAAAAGGTCTCAAGGATTCCCCCACACTCCTTTTCTTTTTGTTGGTTTTTTCCTTCTTCAGGCCAAACAAATAAACAAACCAGGTGCAGGACTTAAATACTGTCTCCAGGGCATGGCTTGCTTATTTTAGCAGCGGTAATAATAGCAGTAAATGGGTTTCCCGTCAGTTACTCACTTCAGACACTTCTCCAGGCTGCTTTTTGTGGTCTTAGCAGTGGTTTCCCATCCCATGAGAAAGACAACAACAAAATAAACGGAAAAACCTGCCCACCACATTGCATCTCTGGAATCCCACAGCCCATCGCACAGCACACTGGCATACCCAAACTGTAACTGTGCATCTCCCCACATCACACCCTCAAAGGGGTTTGAAAATGGCTGGAGCAGTCGGCTTCACTTTGGGAAACCACTTACCCTGGAAAAAGGGTATCCTACCAGATCCCCAGCTCTGGATTTGTCCAGCTGCAGCTTTCTGCCTCAATATCCCCATTTGGGGAGCAACTGGGTTGGGGGGAATGAATATTTCTGAGTGTTTTCTCTGCCATCTGCAGCGTATTTTTCTATTCAGGCTGCTTTTTGGCTATCCCAACCCCAGTGCCTGGTGTAAAGGGTTACTAGAGGAGTGCTGCTTTACAAAGGATTTTAATAACCTCTAGGGGCGAGTTCCTGGCTCCCTTGAAGTTTGAGACAAAACTGACTGCCTACAAGGGAGGCAGGATTTCATTGCCATGGATTGTTTTTCTTTAATGCCCACTTGGATTTGGGTTTGATGCATCCCTTGAAGGCAGTGCTCCCACAAGCATCCAGGCATACATACTTCTTGTTTCAGAATATTTCTGTGTCTTTTAATCTTTGGGAGCCCTTTTCTTCCCACCACTCCACAAGTACACTGGAAACCTTCAACCCTTAATCCTGCCCATGCCTTTCAGTGTCTATTTAGGTATTTCAGACCCCTTATCTCACTCCCATGAACTGCTGGACAACACAAGAGTCAGGTGTAAAATGTTTTAGATGGTCTAAAACCCTCTCACTAAACCTGACCAGCCAACACCATTCTCTACTTCCCCCCTCCCTGCCTTGAAAAAGTCACAGTTAGGGGTTTTTTCAGCCCCTGTAGAGGAAGAGAAATTATCTAATTCCCCCATACCTACCCAAAGAACTGCAATCTTTGCCTGCAATTGCACCCCTTTTATTGGGAGAGGTAATAATGCCTTTTTCCACTCAGTCTAGCAGTG
>TE_00000113#DNA/DTC
ACTGCAAGCTTGGAAATCATCTCACTATTGCTGTAAATGCTCAAATAACAGACAAATGCTTTCTCTGGATTTCATCTTTCAAGATTGTGATGAAATCATGATTTTCATCTATTAAAAAAAAATTATGATAATATGTTATTAGGTCCTGGCCACAGAACACAGTCAGACAAATGCAATACTAAAGTGTTGCCAATTCTTATGATTTTATCTGGAGCTTTATTACATGTTCTAAAAACCCCAGACTTTGGATCAGGGGATTAGATATGTATCTCAGGTTTCTCATCTTCGTTTTTCCTTTTAATACAGGGAAAGAAAGAAAGTCTGAAACGTTTTTTAAGCCTATTCTATTGATTTTTGAAACTGGTAAAGAATACTTTACAATAAATATTCAAAGAAATAAAGGCCTGCATCTGAAAGAGAAGAGTAAACTAGTTTTTTAAAAAAACTTCTTTACAAGGGCAGTGAATGCAGCTATGAAAAGAATAATAAAATTCCAATATGCAATACCCAGGGGAGTTTAAAAGCAAAAATTAAAATCTACAAATTGTAGTTATTTTTGGGTGGAGAAAGGGAGAAAGGAAAGCTGGCACAGTAAGTAGGACATCTTAATAAATCAAAATCAGAATAAATCCTAAGTGTAATATTGACTCATGGACAGACAGAGATGAATACAGAAGGACAGAACAGACTTAATAACATAATTCAGAAGCAATCAATGTCTTCAGAAAGGATTTGTATTCCAGTTTGGGGGGAAATATATTGCATGGCGATGATTAAATACTTTATATTAAAACAGAAAAAAACACGTGAAAGAATAGCTAATGATATCAGATACATAGATATTAGGTATCTGTGCACTGGCAACCCAGATTTACAGAAAAACTAACCAACAACCAATATGTGCCGTTGGGTTTGAGGAATAACCTGCATCCTGGAAACAGAAAGAGTCCTTCTGGGACAGAGAAACAAAATAACCCCAGTAAGTTTGGGCTATCAGTCTAACTCCAGTCATGGAAAAAAATGATGGACTCAATGACATCACTGAAAAAAATAACACTGATCCACACAGAAAACAAATCACATCAAGCCAATCTCACATAAGTTTTGATAGGCAAAAATGACAGTATGGATGTAGCATATTTACACAGGAATACTCTAAATTACACCAGAACATTTCTCTTATGAAATTGGAGCCATCGGATAATCAGCATAATGTACATTTAAAGGGATAAAAGTGTCAGATATGTCTGAAATGAGGGTTTAAATGCTTATGCACGTCTTTGTCCTAATACATCTCTTAGCTGTACTCCAGATGGATTTGTCTGTAGACTTACATTATATAAGATTTTTGTCAAAAGAAAAAGCATGAAAATTGTAATGGATAAATATAGCAGATGACTCTGGGATTGGCAAGAGCAATAAAAACCAAGACAGATTGCTAACAGGAGGCAATTCACTGTGGTTGATATGCAACCACAAGCAAACTACTGGTACTTTCACATGACCAAATGTAAGACTGCATGCTTAAAATGATACATAGGGTCATGATTTACCAGATTGGGATAGGAGACATGATCTGACTCTCTGGACATCAGCAATTCCACCAGGGATGTGCAGGTCCTGGTAAGTAATGGTTGAACCTGAGCAGACCTGTGAACCTCAAGTTACAAATAAGGGAAGTAGACACATAAAGTGGGAGTCAGAGCTGAGGTTGCAAATTTGGAAAGGGTTAATAGCAGGCGAAAAAAGGAATTACTGTAGAAATGGAAAAACGCAGTCTCTGCATCAAGGACAATTCACAACAGTTTTATTTTGAACACAGATGTGAATTAATCTTGTGGTTCTGACCCAGGAAAAAGGCTCACCACCTTAGTTATAGAGCCAGAAATGGGGGTGCTTCAGTTTCATATGAGCCAGCTCCAAATATCTGAAGTGTTTGAAAAGGCCTGGTCCCAAGAAAGCTTGGAGTG
>TE_00000114#DNA/DTC
ACTGGGATGGGATGCACCACCACAGAAGTGGGCAAAACCAGCCCCATGAATGCACAAATGACTCAGCTTTTCAGCAAACAGAACAAGCAGTTTCCATTTAGAGCATGGGATGGAGACAGACTACACCTGTCTTACTGTAAAACCACAGGAGCACCCCGATTTTTTTTGCTGTTGCCATAGTGACCTCTCTTAAAAGTCTCCTTAGAGAGAGAAGCTCAGCTAATATGGTGTTAAGCAGTGAGTTTTGTTTCTCACTAGTCATAAATGAACCCTCATAAGCTTCATAGAGGCATATATGCTCCTGGGAATGCATTTCTTAGCTCCAATTTAAACTTTGCTTATAATTCTAAAACTGCAATAAAATTTTGTCATCAGAAAATCAGGGTTTTCCATATTCTTGTTAGGAGCTATTTACTTTGAAGTAATTAGCAGAGAGAACAGTTGTTTTACTAGGTCTGTGGATTTCTATCAGAATGATGGGGTTTTGGATAACACACGAGCTTGGAAAGGTTCCGTTATGCCCTCAGGGTAATATAAATCCCTCAGAGGAAATAATGCAGCACTGGAAGAACATGGTAATGAGGTAAGGCAAACAGCAACAAAAGATAATTACATTAGAGAATATGCCTAGACAAAATGCACATCAAAGCAAAGTAAAATGAAGACTGTAAACTGACTTTCAGTTTATTATTTTTACCTTCCCATAAATCCACTGTCTGGAAAATATCTGTTGTTCTTACTCCGTAGATTTCAGCAGCTTTTAAGAACTGAGATATTTGTTCCATCTGCTTGAAAGCCATTTTTGATTCAGAGATCTTTGCAATAGGCTCATTTCCCTTTGGATGCAAACTGTTTATTAACTTGCATAACAGCTGAGAGATAAAGACAGAAACAAAATTAGAAAGTGGCCACCAAACTAGAAGGCAATTTCTGCACATGAAATGATGCTGCATAATGCTTTTGACCCAGCCAGTTTCTGTCATGGACATAATTTCTTCAGTTAAAAATAAAGAAGTGAATTGATAATAATCAAAGTGTATTAGAAAAGCATTAAAGCTTTCATTAACTGAAGCAATAGCCTAACCATATAAATCCTAATCTGCTAGAAACAACAAAGCAATCACTGGTAGAGGTTATATAACAACTGACAGAGAAGAAGCCTCATGCCCAAGCCAAAAAATAAGCAATGTCAATTGAAATGTTGTTAGAGTCACTTTGGCAGAGATTCAGTGATTAGCATAGTCTTTACAGCCACTGCAAACAGCAGCATCTGCCTGTTGTTCAATAAACCAATGCAATACAATGTTTTAGCTACAGAATTATTCCCAAGAAGACAGTTATGACACAATCCTATCCTTCAAATTTGCTATATCTCTTCGCCTTTCCTTGTCAACACGGATTATTTCTTAAAGAGAAAAGTATACATCTGGTTTTAAAACCGATTTCATTTAACTGCATGAGAAAGGATGCTGAAGGAATGAGTCATACTTATATATAAAACATGCATGACTCATAAGAATCATTAATATCGTACTGATCCCAGTGCACTAGTAGGATAATTTATCTTTTGAGATTAAGACTCTTGGTGAAAAGGAAATAAATCAGATACTAAGATATATATTTCTGCACTGACCTTGAGCTCTGACCAGTTTATCTAAATGAAGACAGGAGACAGGGGCACCGTGCGTATAAACACTGAAAGTGTGTAATTGGACAAAGCACTTACCGTTCCATCCATCAACCAGGTCTGAAAATGTTGCCTTCCAGGAGGAGGGTGCTCTATCTGTTCTCCACACTGTACAATAATCCAGTTCACCAGCCTAGACTCTAATTCTGGGTCATATTTCTGTTCAATCTTTTCCTGAACTTCTCGGCTTAAGCCATAGCTTGGTCCTCTGTTAGCCATCTCTGGAAACAAGGTAGAACTTACTTAGTGGGCAGAGTCCCAGTCTACACCTTTGAAGTATGCACAGGAAAATTAAAGAATAAAAGAGTGAGCAGCCTGCCCTAAATGTTAGACAGTTGAACAGATGTTCATCAACACTGAAAGTAACTGTATGGCACCGGTTATAGCTGTTCCACAGAACAGGGGAGGGATCAGTGAGGGAATATCCTTTTCCAAAAGCACAAATCAGCTACAACATCTTTTTTAAAAGGAAGGAAAAAACAGCAGTCCCCCCTGCCCAACCACAAAAGCAGAAGAAAAGCAAGATTTAAAACACAGTACGTTTTAAAGAGAGGCGTCTGCTATGTTTACAGAGAATACAATAGGGTTGTCAGATCAACGTTACAGCTGTCTGCAAATCCAAAAGCACTTTAAAATTGCCTACCTAATACTTGCTAATAAGAAGAAGGTTGTGCATGGGAGCAATCCAATTAAAGATGCAGTCAGAGTCTTCCTCAGCAGAGATGCAAGGATGGATATCCAGAGATCAGCACACTGAAAATGCGAAGATGAATTTAAGAGATGAAGGCTGCCACAATGCCCTGCTGCTGCTGCAGCATCGTGGTTTGAAGAACAGTGTATTGATTTGATTTTCCTCACATATGAGGAGGGTCAGAGCAGGGGCGTTGCTAAGAGCCATTAAAGAGACCTGCCTCCTCAGTCACAGCCCGGGGATCCTGTTTATCTCGCCCATCTGTGGTCTGTTTCCAAGCATCTTTCCTCAGCCTTGCACTGCTCACCCCACCGGCTCAGATCTACTCCGCCTAGTCTGCATCAACCCAAACTGCATCAAGCATCCCAGTGACAGATAGACAGAAATACAAATAGAGGCACTCTATTAAATGAAGGTGACAGAAATTACCACACATCTAGTTTACTTTTAATCATAAGCCAGAAACAAACCCTTTTTCTCCCTGTTCTGCATCGCAATGATAACAGGCTGAGAGTGTAACAAATAATTTCTCCTCTTCCCTTCAAATGCTGATAAAAAGTTTGAACAAGGGAACAATATGATGACAAGTGAAGGAAGAGAAGGCAGGTAATAGAATATTTTTATCACCCTATCATCAGTATATATTAGGCTATCAAATAGTGGAATGGTGTCCTGAAAAACAACTCAAACCACTAAAACCAAGGTGAAATCACTGAAAATTAGCAAACCTACTATAAAGCACAAGGATTTTACTTTCTGCTGGTATGAGTCAGCTAACCTCCAGCAATAGGAAGGGACCTATGCCCATGTACAGTCGTTTAAATTTTGGTTATACCACCCATACAATGTGGAAGGGGAGAGAGGAAGGGTTAAGACGAGACTTTTCCTGCAGTCCGATTTAATACTATATTAAATAAAATCACTTTTACTTCTTTCTGAGTTATACAAGAATTTGTCAAATGCTTTCATTCATGCTGGTATGAAATAGTTTCCTTTTGGCAAATGATTAATATTCATCTTGATACGCAAGGAGGTTGATAAGCCTGAGGTGGACAGTTTGGCCAACAAAAGTCCCTCTGCTGCATTCAGAAAGGGAAAAAATATAGGGGAAATAAATATGGTTCCTTGTGTATCTGTTTCCTAATGGGCTCTTCATCCATTACTTTCTCATTTTAAGATTCTGAATTCTCAGACTTATACTGCTTCTGATGCTGCTGGGCTTGAACAGACTCAAGAGATGAAAAATTTAAGAGATGACCTAATTCATTGTTGTCCTCCACAGGCATTTCATTTAGTGCTTTCTCTTCCCCGCACTGGTAGTTTTAAACTCCTATGCAACACTAGATTACATAACTCAGAGCATGCTACGTGACAGGGCCACCACTTGAGCACTTTCCATCTCAGTG
>TE_00000115#DNA/Helitron
TCCTTAACAACTAAAAACTCCTTTTCAAATTGCAAGAAACTTGATCTTTTACCTCTTCCTCCAGTTCAACATTCTTAATTTGCCCTTGATATAATCTGATCAATGTCTTCATGCTGGCAAGATTTAAAATAACACTTCTATTTAAACCTGTTACATTTTGCTCCTTAATAGTGCTCTTCAGCAAGCAGCTTAGGACAGCAGAGACAAGGCTAAGGACTTTCCTAGACAAAAACAAAATGGGAAAGCAAGAAAAAAAGAGAGGGAGAACTGTTATGTAGAAATCCCATGGCAATCAGAAAGTTCCATGCATTAGAGTATCATGTTTTTACCAATAATAAAATATCAAGGAAAGGAAGAAAAATTTACATATCTTCAGTTTGCGCTCCAAAGGTGCATAAAAGAAACTTTTCATTTTCCTATACCCATATCTGTAGAAATGGAGGCAGAAATCAGATGTATCTATTCACTCATAACTAGCTGAGCATCCACATTCTTGGTTACACATCCATCAGTGCCTAAATTTTCATATCATAGTTGATTAGCCAGCACTACATTATGTTGAAGGAAATACTGCTTCCCTGAAAATGGCTATTTGAATTTAATGGTAACTGTTTTATATCCCAGGGGTATTATCACTATTGCAGTCAGATTTCTGCAATTAATTAGTTCATCGTCTGCCCTTGATGATGAGGTGGCGCTTCTCCATGGCAACATTGATTTGTGAAGTTTAGTTTCAGAAAGAGAAGAAACCCACAAACCCTCAGATTTCAGCTACACCAGCAGCGAGAGCGCTCAGGCTGCAAATCCTATGAGACAGGAGCTGTTTGTCCAACTTGTGCTGTGCTTCAGTGCCTGGCAGCCCAGTGCTTCGCTGGCCCTCTGCTAGGGGCTTGCAGCTCATTAGTCATGTGTTGACTCATTATTTCAGACATGTGAGATAGCCAGCCAACAGGAAGGGATAGAACATTTCAGGTTTCATCCTCATCTAAACAGCTGAGCTACCATTTATTTCTTGCCCCTTTACAGGAGGACCTGTTTTAAAATGTTCCCATTGTTTGGCTCAACCATGCCCCGACACCTAATACTTTGCAGCAATAATAAGAAATAGTAAACAGTCTAAAGCCTAGGTGCTATGTTGGAAGATCCTAAGACAGTCTGTACATTTGGTGAAACACACTCAAGACACCTAATAACTTGCCCAGCACTTAAATCCTCTGAGTTGCAGAACAATAGAGGCTTAGCAGACATCAAAGCTGCCACAAAGCATTAAACTCACATAGCAAAATCAGACAGAATTACCATGACCCTACCTGGCTTGTAAAGAGTTATTGATGTTGAAAAAGTTAAAAGTTGCAAATATCTCCTCATTACTTCAATAAATTGGGCATCTATTGCTATTTTGTAAGAAGACACAAAACCTCAGGAGAGTAAGTAATATGAGAATGCTTACTATGGAGTCAAAAAAGCCAACCCCAAATTTTCGTTTTCCATACAAGTCCATTGTATGGGGTTGCTAAACATCAGGATTAACAACGGCTACTCTGTTCTAGTCTGGCTCCGAACATCCCCTACTGAAGATTTTCTGTTGTGAAAAATTAACTGGAGCAGGGACAAAAGCTTTGCTTTCTGCCCACCAAGTAGCTTAATGAGGGTGGCTACATTCTCTTGCCTGTATAGCAAACACCTCATTATTTGTACAAAATAATAGATCCCCACCAGAATAAGCCTCCCCATCTCAAGAGCGCTCCTTGCGGCTCATCTCTCTGTCCCTGCCAGGGGAGCCACAGGAACCCCACAGTCCCTGGAAGCACGGGCTAACCCCTGA
>TE_00000116#MITE/DTM
CTTTAACAAGAAAGCTTGATCAACCTATTTCATGCCTAATCAAAGAATTCCTCATCTTCATCCTCTCAATAAAAATCCATTACTGCATTTCAGATACCAGTGAACTCTGAGGCACTGAATACAACTGCCCTTCAAATAAGTACTGTTCAAAAATGTTGTTTTAGACAGGCTAACCCTACCAAAACCAAACCATAGAAACACAGAAGAGTTTTGGTTAAAGG
>TE_00000117#DNA/DTC
ACTGCTTATTTCTGTCAGCAGAGGAATGCTGATCTGAAAAAGTGAAATGTTAACTTCTGAGTATTTGCAAACCTTACATCTTTCTTGGCAAGAGTATGAGTCAGCACGTAGAATGCTTGAATGACTGCATAAACTTGAAAATTGGAAGATTAATCTTAGAGCTAGAAGAGGAGAGATTTGGAGGTCAAAAGCGAAACAATATCATATGATTCAATTCATCACTATGTAGTGCAAAAAATGGCCTAATAATAGAGTGAATAGCATAAATGCTGTCGTAACTCTTGTTGATGTTGCTCTTCTTTTTCTAAAGAAAAATTGTCTATAACATATATGTTATGAGAACTTTGACACATTTTTCTAAACTGTAGGTTTCAATGTCTTGCCGTAGTTATAATCTTGCAATAAGGTGTGTTTTTACTTCTCTACTTTTGTGTCATAATATTATCTAAGCATGCTGAATTTGGAAGGAGAGTTAGCCTAATTGTTGCATTTCCTTGGGTTCATTGGCTAAGATATTTTGTCATTTTTATATGCGTCTATTAAATAAATAAAGCATTCCTGGCCATCAAATGTCAATATTACTGCTGAAGAGACACTGCAGAGATATAAATGCACATTTACTAAAATGCAATTTTTAATTTCTCTGAATGTCTACCGGGCAAATGTTACTTTGTTCAGAAGGGACTATGTGCCACTGGTTGTGAGTTTTCCAGTGAGTCAGAATTTGTGGAAAACTGTGTAAGATTCTAAACATCAAATGTTCTGGCTTTCCTTCACCTCTGAAGCAAGTACAGATATCCATGTTCAGGGAAGCCCTTGGGCTCAGAAGCATCCATGATTAGATGTCTTGCCTGCTTGGATTCCCCTTTGTACATGAGTTTCCCTGGTTGCTTCCAGGCGCTGTATTATGGATGTTTGAATTACATTAACTCTGGGATCCAGCACTAGCTTGATGGAATATCCATCCCATGAGATAAAATGATAAATAAATATCCCTGGACACAGCCAGAGCTGTAATTGTGTATGGACCTGAATAGCTGAATTTAGTGTGGTGGTGGACTCTCATTTGAGTAGAAGACTGGATTGGATGTCCTGTAGAGAACCCTTTCAACCCAATTTATTCTCTAATCCTATGATCCTTCCTTGGATTTCAATTTACACCAGGAAGCACAGGAGCACCAACATCCTGTATTGAAGCTGGAGATTTGCCTTGGACTTCTCAGCAGTAACAGGTGCTGCAGAGCATTGGTCTGCAGCATTGGCAGATTGGAGATGTAACTGTGGCCGGGTTATCAGTTATGGCAATGTGGCTCTGTTTTACTTCTTCTGCCTTTGTGGAGACAAACTCTCTGGATTTCCTTGTGCAATTGCAACAGTTGGCATCATTTTGTATTTAGAAGCAAGTAACCAAGACAACTTTCTTTTCTGAATTAGAAGTTTCCACGTACATGAATTTTCGTAAAAAAACCCGAAACAAAACAAAACTCCATTGGAAATTGAACTAAAACTTTTTCTTCTAAATTATTTAATTTCTTATCAGAATTATATCAGCCCTGACAAAAGCTGATGAATCAGTAATAATATATATTTTTTACAAAGCCAGTCAGTTATCTCCCGAAAGACCAACAATAGATTTTCTCTATACTTTAACTACTGCTTTTACTATGATTCAGGCAAGGATTTACATAGGTTAGCCAAAGATCCTAATCTTGAAATGAATTTACTTTTGCGTACTCCTGTTGTCTGGGGACTTTTCCTAAACTACTTGTGTAGTTTTATTATTTTTTTGTATTTTGCTCTCAATAGAAGAAATATGTTGAATTAATAATTTTTTTTCTCTCCAACGAACCAGAAAATCTGTTTTAATATTTCCAGTTTACAAAATATCAATTTAAAGATGGACTATTTCTCAAATGTGAAACTCAAGGCTTTTTATGCTAGACCGTGCTAGAAATGTAATACGCTTACTATAACCTTGCTTACTACAGCAAGCCATCCGACTCCTATAAACTGATGTTACAGCAGATAAAATGGGGGATTTTTGTGAACAAAAGGCCAAAACAAAACCCTTAGGAGAAAATGTTTGTTCTTCAAAATCTATTGGTAGCTAAGCACGTGCTGTGAAGATCAGTGTCAGCGTTTGAGTAATGTTACATAGAATTCATGTGAATAATAGATGGGAGGCAGAGCTTTGTCCTTGGTATGTGCACTTAACTAACTTCAAATTAACAACAGAACATCTCAAAAGGCAGCTGAAATCATGGAGGACAAACACAGCTAATTATCACTAATATAATGATAACTATATGAACTATAACTAATCCCTCCTTAATATTTCATTACTATTGTTTCAGTTTCTTATTATCCTTGCTTTAGAGTTAAGAACAATACAGAGATTAGCTTAACCAATTCAAAGAGCTGTACTCCTCTGCTTGCCAGGTCCCTTTCCCTTGTTGCAGTTTTAGTTTCCAATCCCAGTAAACAGTTACAGACTGAGTGATTGTAACCTCTCACCGCCTTTTCTTTTCATGTTTGTTTCCTGAAATAAAACAGATTTAATTCCATTCATTTATTCAGTCTGACAGGTGGGTTACATCAATACAGCATGATGTAAAACATCTTTTTGCTGGAAGCCTTGCAATCTAGGTAATTTTATTTATTTTAGTATAATAAACATCTAATCCATGGTCAGACACTGCCTGGAGCCTCTGTTTATCTGCTGTGTTGGAAGACATTTTATTCATGCCATGTGTCTCAGAACCTTATGAGTCTTGAAAAAGACTGTGAACCAGAAACAATTGCAAAATCAATTCTGCAAGAGCTCCTTCCCTTTTGGAAACATTGCCACTTATCTAGGCTCCTTATTTGAATGGTCACATGTAAATGGTGTAATTGGTTTTCAGGTTTTGAGCTACCATCAAAAGAAGTTAGTCAAAAAAGAAATTATGGGAGGTCAAGGGAATAGGGAAATTGAAAGTCTTTTGAGTTAATTATACAATACTGGCAATTTAGGAAATGTTGAGGCTGATGCAATTGTGTCTTTTCAATGATAAGTGTCATACTGTTCCTTAGCTTTTCTAGAGCTGGCTGACATGTGATCATAAAATTGCCTGTCTTTTAGAAAAATCTAAAATTAATCTCCTTGAAATGAGTAGAAACAAATCTACTTTTAAAGAATTTGGAGTTGCTGTGTTGGTTTTGTTTTCCTGACAACTCAGATTCACAAGGAAAGATCACATAGACCTTGCTTACTTAACTGATTGAATAAAATTGGTGATATCCTTTTACTGAACCCTTTCAGTCACTAGCTGGGTGTCATGAACTTTAGTTCTCTTGGAGACCTGAGACATAGTCTGCCCAGACTCAAAAAATGAATTTTCCCCACTCTGTTTTATTTCCAGTGAGAGGGGCACGCTGTTGTCAGATCTCTGGTAGTCAGATCACACTGGTCTCTGCCTGGTCATGTTTCAAACCATGAAAGAACAGGGCAGCCACCCTTCAGGAGGGCTTATTCTGCTGGCATTGGGAAGGTGAAACCCTTCTTGGCCCAGGTCAATCCCATTTCCTAAGAAAGCTTTCTCCCTCTGACCATACTGGGCAGTTTTCCATCTCCTCTTGAAACCTGTGGCAGATAGGAGTGAGTGAGTGTTTTGGGAAGGAACTGGGTGGTTCACAGGTAGATTGAGTTGTGAAAACTCTTTGCTTAATCATGTTTTTAAAAGGCTTTTAGATAGAAAAATAGGGAATAAGGGCACTTCTGTACAGATATATGTATACTGCCCCATCTGCATCGCTTACCTGGGTGAGGAAAAGCTCTCTCTCACCTGGCCACCAGATGGAGGCATTGCAGAGATATTGATTAATTGGCAAATAGAACATATCAGTGAGTCATTTGCATATAAAAATCACCTCCCTTTGTCTTTTATTCCACATTTTTATAAGCATTG
>TE_00000118#DNA/DTC
ACTGGCATATTCTAGACCAACAGATATTTTTATTCAGAAAAAAATGGGAAGGAGCAATTTAAGATGTAAGATGCAAGATTTAGCTCCTGTGCCCATGGCAACTTTTTACAGAGCTTTACAGATTTGCCGTATTTTAATCTCTATTCAGTATAATGATTGTATTCCTTTTCTTTTCCTCGCATTGTTAAAGGCACTCTGTTTTCATAAATTTGAATTTTTTTTCATTTATTACCAAGACAAATGGCCACTATGTTTAAGGAATACTTTTAGAAACAAGTAGCATCAATCAAACGCATTTCAAGTACATTGCTGTGATGTTTTTTATGTGATTAAGATGAGAATAAAGTGGCAACAGACAGCTTCTTAGGGCAGGAAAAAAAGACTGTTGCATGTTGTTGATGAGATAAAATAGGAGGATCTCTTTATTCCGTATACTCACTTTTTGTTCTATAACCTTTCTACAGATTTTTCTCTACCCCAGGATTTTTGGCAAAAAATGTAGGATTTGATCCAGAGAAGTTTTTAGTTAAGTACCAATGCGTGAAGAGTGGCCAATGGATGGCTGACTGAGGGTATCACACTGTGGGCTCTGAAATGGCAACTATTATTGTACAAAAAAGGGGCCTGTGACATTATGCAGAACATTTAGGCACTCTGCTGTATTAAACAGATGAGAATCTTTCATCTCCAAGCCACAGAAATTAATGGATGCAAGTGCATAATGCACAAATTCAGAAATAATCTGGTCATTTTTGATTGCATTCAGTTCCTTCAGTACTTTAACAGCTTCTGAGGTATGAAGATCAAAATTTTGTTTCCTTTTCTACTGCATTTGTTTCTGGATTTTGCTTTCTAATAAAGGGGTCATTATCCCAGTGAGTGGCAGAGTATACAAAACTTCTTGATGGAAATTATTTCCTTTCTCTTAAAAGTACCCTTCATACAGAAGTGCTGTTATAATTAGATGGTTGGCAAACTTGAACCTTCTCCCATGCTTCCCCCAGCTGACTTTTATGACCTGATTTTTTCCTGCTCTAACCATGGTTTAATAGTGGACTTTTACAGTTTAAAATTGTTATGACTTCTATTGCTGAAGCTTTTAAAAACCATATAGTTTAGGGACTATTTTACAGTTGATCTAAATCTAGAGAAACTCATTATGGAAAACTTGAGTCATCTAATACGGTCTTCTAAGCATAAAATATATTTTTCACATGTAGGCTTCCGTTTTCTCAAAATAGGAATCTTCTCAGAAAGCTCTGCTAAAGAGTTAGTCCTGTGAGTAATCTACAATTCCAATTATAGCAGCCTAATGCCTCAAGTTAATCTGAGGACATCCACGGTTGCAGGTATATAACCAGATGATAAAACACTCTTGAAAGGTGAAATAGACTTTCCCCTCTGTGTTTCATGTGTACCCAGTTTAAAACCTCTAGCATGTAAGGTGTGGAATACTAACCTCATAGGCTGCCAGTGGGACTGTGGTGAAGGGATGTAATTACAGTTGTGAATTGCATTTCACCTTCTCATTGCCTTTGCTGCTTCCAGCTGAAGCCTGTTACAAACACCCTGCTCCCTCTTAGGATTTCCAGTAAAAACCCCAAATTTCTAGTAAACTGAAAATAGTTAAAAAGGAATAATAGCAGCATGGTAAGTTTTTTTTTGAGAACTTGTGATAGATTGAAAGCCCAGTCAAAACTCATTTCACTCAAGTCATCCATATAAATACCAACAGGAATTCAGTTGCAAACCAAACCTTATCATTCCCTGCCTTTCTTTAAGTTGGACATAATAAAGTAGTTCAGCTCCCCACTCATGGAAGTCACTATGGCCAGTGGACGTATGACAGGGAAGGGGACATCTTCACAGACCAATTTAATGCCATGTGGAGATTGAGGTCTCCTCTGGTCCCGGCAGCAGGCAGAACATTTCATGCCAAAGAGGCAATGGTGCTGTGGCTGTTTGGCTTCTTGGGCTCAGTTATCTGACATGCTAATGTGTGTATGGATACAGCTATAAGGTAAGGTACACCTGTATCGTAACAGGTACACCTGTAAGGTACGGGTACACCTATAAAGTAAGGGATACCTGAGGTAATGTACACCTGCAAGGCACAGGTACATCTGTAAGGTACGGGTACATCTATAAGGTACAGGTACACCTGTAAGGTAACGTACATCTGTAAGGTACAGATACACCTGTAAGGTACAGATACACCTGTAAGGTACAGGTACACCTGTAAGGTAAGTTACACCTGTGAGGTACAGGTACGCCTATCAGCACTGTACAGGTATTCGTGACTCCAGCTCAACAGAGTGCACCTGTTCAATGCACAAAGGCCATTTCCAGGCAGGGCCTGTTTCTGTGTGAGGTTAGCGACCAAGGCTGTGTCTGAAAAGCTTTCTTCTCAGAAACATACTAAATAAGCACTAACCCTTTCTAGTGTGTCTCTTGTGCAGACTACCAGTGGTTTCATAATTAAATGACCTTATACACCAAGAACAGAGTCATCTTTTTAATTTTTTTAAGTTCCTTAAAAACAGGGGCTATAATGTGAAGATTTTCAGCCCTTCCTTGCCCGCTGTGGGATGCTTTGCTAATAATTAAACATACAAACAAGCAAGCAAATAAATATGCTAGTG
>TE_00000119#DNA/Helitron
TCTATGTCTATATATCTATCACTTGGCCAGAGGAAAGATTCTCAGGAATATTAGACACTATTTTTTTGTGTTATGCATCTGTGTGAATGCATGTGAATGTGTCCTTTTGTTCTTCCTGTTCCTGATACCCAGACCTGTAATTCTCTGTCTTCCTTGGTGTGAGTGAAGACTGGGGCAACAAAAACTCGGTAGACTGTGTAGTAGGGAAACACTTCGGAACAGAAGCTGGGTTTGTTTTCATTTCAGAGCACAGGAAAGAGACATTCTCGCCTCTGTACCTTGTGTTTAATATATGGAAGACATCCATGCATATAATTTAAGATACTAAGAGCACCATGATATAGGAGTTCTGCAAGCAGAACTTGTTAAACTTGCCCAAGAAATTTTGAGAGAACATAAAAATTGACCTCAGAAATAAAAACCCCTTACTGGTAGAAAGCCTGTATTTCCTTTAGATAGCTTGACAGACTTGAGAAAGGCAAATGCAGAAAAGGTTGTCATTAATTTTGGTCAATTTAATCTCTGCCAGGTGTTTAGAATGTCAGGTACTGTCCGTACCAGGCATTTGTTTCTGTTGCCTTTGTGGCAGTGCATGACACAGCTGGCTGAGTAATAGTGCTGGCAAGACTGAAAATTCAGGTTACCTCTGGGTTCAAAATCCTCAAAAGACTGTTCCTGATATGACATAACCCTGGATGTGATAATCTGGGGAGTCTGGAAGAACCGGTTTTGCTCACTGAGAAGCAGAGCAGCACTGAACAGTGTGAGGGCTCTGCGTGTGTTAAAACAAGACTTAGAAAAACACTTGGCCATTAAAGTGAAATGCAAACCTGCTGCCTCCACATCAGCACGAACACATGTTATACAAGCATAACAGAAATCGCTAAACAAACTCTGAAGCAGCTTCACTGTTTAAAATGAAAAGAATCCAGCAAAAGGAGTGTCTAGTACAGCTCCCAAACAAAATCTCCCACTTGCCAGAATGTGCCCCTGAGCTGGTTTGGTTTGCTGTATCCAAATGCCACAAGTGCATTTGTCTGCTCGAGCTAAGAGCTTCTTTCCAAACTGTATGTCTGGGTTGAGGGCATTAAACACCCCACACCTCACCCAAGGTAGCAAACTGTACTACCTTGCTAAATTTGGAAATTATCTTACTCTTTTTGAAAATTATTTTTGCAAAGATGCAATTGGAAATGCTGCTGCCAAGACTCAAAGGAGTGACACTGACCTTTATGAAAAGATCAGGTCTTTAGGAGAATAAATCAGAGACTATAATTCTATAAATCAGAGACTATAAAGAGAAGAATTCCAGATTATATCCCAGTCGTTGTGTGCAAATGGAGCAACAAACTGCCATGTTTACACCCTGGCAGGTATAACCCATAGTGGGAGGTAAACAGGGGAATATAGAAATATAGAAAAATGAGAAAAAGGCACTGACTCTCTATAACTTCTGTGTACCTCAGAGAATTTTGGTTATAGATGGCACTACCACCGCAGTAACTCACGGAAATAACTGAAAAACAAACCTCAAGTTCTGAGATCAACTGCATTTTTTGTAGATATTTCCAGTGATGTCTTTGTAGATATCTTCATTATGTCCTTGGTCCCACCCCAAACTGGATTATCTGACACATACCATATGCTGCAAGGGGTTTGAGTCCCTCACAATTTTGTACAACTTTCAAGATCTAGACTGCTCTCAGATTTAGGCTTCTAAAACAAATTCCTATTTTTTTATCCAGTTTTGTAACCCAGCCAACATAAGTAATTCTCTGTGTGTATATGATCTATAAACACCTTAACACACCAAAAACTGAAGATGTGGAGAATTTGAAGCAACAAAATTACTGACATTTCCACAGCCTCCTTCCCTTTGATTCTGCCTTGACATTCTAAAGCATACTAATAAAATAATGCTAAAAAATAAATTCCTCCCTTTATTTTATATGAAAAATACAGAATGGGGAGCACTGAGCTAAAAGGCTTCAGCACAGAATGAAGTAAAAAGTCTTTTGTCAGTTGAGAACACTTAAATACTGAAATTTCTAAATGTACTGTTCACCAATCTTTCCTAAAATCATCAGAATAACATTTATTATTAATGCTGTTCCTCAGCCTTACCTCCAAGAGAGTTTGCAAGGTAAATTGTGAGCACAAGGGGAGGCAAGGCCAGGGATTGCCTTGCAGGGCTGCCCTGCAGCACAGCTGGCAGCCCTTCTGCTCAGCCCTGTGATGTGGTTACCCCTTCCTCTCCTAAGCACCAGATTCCTGCTCCTGGAATGTGCCAAAATAAACAGCTGGGGTTTAAAAGGAATCCTTCTGTGAGAGTGCTTCATCACATCTGAGCTGCTGGGGAGGAGGTGAGAGTCACTCAGGGGACACAGGGCAGAGAAGGCAGGAAACTATGGCAAGAATGATTTTTTTCCCCCCCTGTATATATTTTTGTAGTGAATTGGTATTTATTATATGTTCATGTTGTGTGTAATGTGAGATGCTGTGGCAAGAGAGCCAATCAGAGATGGACAAATCCTGATAGAAGAACAAGTGGTCCAAAATGTAGAAGAATTGCAAACTGGGAGAAAAACCACAGAAATGTTAAAGGACAGAAATGTAAATCCATTACAGCCAAGATAAAGTGCCAAAATAGGACAAATGAGGCCAAAAATACCAGAAGAACCCATACTTTTATGTATTTTGGCAATTCTGCCTCTCACCTGGCTCTAACTGGAAAATGTAAAGGAATATGAATTTAATAATAAAAAAGAGAAGCAAACATTGCTACAGAATTCCTCCACAAAAGGTTCGTTTCATGCTTGGTATATAAAACACAGTTCAGGTGTATCAGAAATTATCCAGCTGTCACTAAATTTTGACAATGATGTTGATAGGATAATCCATGTTCAAAAATCCCCTGAAGTGCTGCCTAACTGCTAAATCTTCAATCTTACTCCAACTGTAAAACTTTAGATACCTGGCACCAGAGAAGAGTAACAAGGGACAAAGTATTGATGCTAAATATTTGAAATCACGCAATACCTTCATGTCACTCATAACATTAAATGCATTCTATTGCACGTCGTTACCACAATTTATCAGCACTGTGCAGCTGAAACATAGTTAAGCCACAAGTAATTTCTAAAATACCTATGCTCTTTCTTAAAAAAAAAGTCATGTTTTTAGGCCAGAGATACTTTTATTTCAGTATACAAAGGACAGAGAAGTCAGCTGAGTTGTGCCAAAAAGTTAGATGACCTTAACTGGCTGGCAGTACAGGAAAACAAAAATATAAATCAGGTTTATCACTTGGAATTTTCATTGTCATCACATAGAGTTTGATAGGCATATTACTATTGCATAAAAGTGATAAATCTGAGGGGTTTTTCCTATGTTTCAAGCCAAGAAATTCTAAATTTCCTCCTCATGCACCTTTAATTCTTTCAGTCATTCTTCTTCCTTTGATTGGGCACCATGCATTATTTTCCCAGACATATTATCGCTCCTTTGGTTCTAGCCTATTTTATTTGTTGCCATAGTAGTGTCTATAAATATTTTCCTTATCTACCTCCCTGTTTCTGTTTGTGTCCTCTCTCCTTTTTTGTTCTCTCTGCTCTGCTACCCCTCTAACATCTGTCTGCTTAAACAATTCCCCCTTTCTATCCTTTGGGCAGAGCCCTTAACCATCTGTACACTTCTCCATTTGGGGGAAGAAGGGAACTCTCTTTACCACTTAGAACACATCAACTTATTAAAGATTTCCAGGAAAAACTCCCCACAGAAGCCGTGTGTTTTCCTTTATCTCTCTTCACTGGGCTGCCCTCCAGGTAAAACTCTTTATTTGAGTGAGCTACAAGCAATATCCTGAACAAAATAATGCTCCTGATGTCTGTTTCCTACCCAGCAGCTATGCAAACAATCCTCACCCATTTGCAATTCAAGGGCAATGTCTGTACAGTCAGATATTTAAATGAGTATTTAGGTATTTAAATGCCTTTCAGAGGTCCCTGAAAATCCCAGACATGGAGGGATGTCTGTAGAAATGAGACAAAAGCTACCACGAAGAGAAGGGAGGGTTTAAAGTAACTCATTTGTGGGTGGGAGGAGTTTCCTCCTGTGGCCAGGATGACCAGATTCACCCAGCCATCCCTCTGGCTGTGCTGTTCTGTGCCTTTTGGGGCTCCTTGTCACCACCTCTGATCCAGCAGCAGCTGGATTCAGACACGATTTCAGACACTCAAAAGATCTGTGCTACTCCACAGGTGCTGCATGTCCAGCTCTCCTGATTCCTTTCTATCCTGCAGGGACAATACTCAGCAAGTTTAGTGATGATAATTCCAACAGTTCCTCTTTTATTGCACTCCTCAAATGGGGTTGATTTTTTTTCCCCCAGCCTTTGGCAACATTTAAAAAGATAACAACTATTTACATGAACTTGTCTCCATGGGCAATTTCCCCAGCAAATAAGGGAGCTCATTAATGCACCTTGGAGACATGGCTGTGTGCTTTGACTTCTTATTTTTTCTAGGCACTCCACCAAGCTCTCCAACTCATCCTTTCACCCAAATTATTTTGTCAGAGATATTTAGCCCCGCCATCCGTTTGTTCTTGGAAATGCCATCTGTTCCACAAACCAAACCCAGTGACCCTTCTGCAGCCCCTGCTGCTGGGATTGTGTTGCCTCCTGCATCTGCATCAGATCCTTGGACTGCAGTCAGCTCAGCTGACATAACCCCCATAATTGTGCATCACAACCCTTAGGAAGAGAAACTAAACTTGGAAAGTTCCATTGCAGTCAAGATGATTTCCAACAACTCCAGCTTTGTCAATCCCTAATCCTAAACTCCCTGCTCCCTGGCATGGGTTTTGAATGGAAATAACAAGACCCCTGCCCTTTTCCTTCAGTAGCCACACAGAAAGCAGTCCATTGCTTCACAGTTCCTTCAGAGCTGTGCTTGGCATCCTATCATAAAAGTCTTCCTCTAGGTCCCAGACATATTGCACAAGATTCAAAGGATAAAGGCAATATAAAACTGGAAGATGGCCAGTGAGGAAAAACCTATTTATTTCACTGGCCTGATGAACATTCATTAATTTAAGACCAGGCTGAAATAGGTCCCTGAAGGATGATCTAATGAACCTTTAAAAGTGTCACCTTGCAGTCAGCTTGCTTTATTGTCAATAAGTCAGTGATGGGATACAGAGCAGATTCTGAACAGCCAGCACAATGATTTAAACATCCATTAAAGGGAGGTTTCACTGGTGCTTGCCACCACTTCTACATGGGCAATATGTGTTATTTCTTGTGTTTTTATGAGGTTACATAGCATCAAGTTCATGTGGTTTGCTTAATGCGGGTACAAAACACAGTTTAGGAAGATGCAGCACAAAATCTGTTTTTGCAGATGTTTGATCTTGCATTTCCTAGCTAGCTTGGGTTTTCATGCATGAGTGGAGGGAGGTGGTGGTTTCAGAGCTTTCTCTGCTGATGATCATGTTTACTGCAAATTACAGGGTAATAATTCCACCAGAGCCTGCTATCAAGGACAAAGTATGATGAGAGACTCCATAACTAAAACTCTCTTCTGACTGGTTGCAGGTGAAGGTAGTGGCTTCTTTCTTTTTAAGGTCACCTAATACCACCCAACTTCCATGAAAAGAATTTTACCAGACCATTTAAAAAGAGGTTTCCACAACATGTTTCCAAACGCCTTGGAATTCAAACCACATAATTCAAATTTTTCTGAGACATTCTTGTCAAAGATATATATTCTGCTAGCCCCCAATAGTGTCCACATCGTGGCAAAGGCAGGTTTTTAAAAGTTTGTTCACACTCAGGAAAAATTTCTTAGACCTGCTAGTCCATATTTTGTTTGGGCACTGAACCACCACTGAAGTTGAGACTCATCCATCTTTTCAGCTTCTCCATCACTAGTTTGAAAAGGGTAGGACAAAAGCAATTTTGGAAAGATAAAGACTTTTTAGAGCACCTGTCATTGCAGGTAGAACAGAGGATCTGAAAAGAGCAGGAGGGAGAGCTGGCATTGGGGAGCAAAAGAAATAGAAACCAGAGATTTGTACTGGAGACAGAAAATGAGATGTGGGCAAGTGAGGGAAGAGGGCACGAATGAGGTTTCTATCCAAGAGGAAAAGGGAGAAGGAAGAAAGGCAGCTAAGAGAGGGGATTACTCACTCTTAGGTAATCTTAGGTACTCTCTCTTAGAGTCCATTAGACCAGGATTTTTTAGCCTATGAGACTGAGAAAATCTAGGAAACACAGGAAACAAGTGTCCAGATCTTAGATTCTGGGATAACTGCTGAACCAGAACGTCACAATATCTAATGTTGCGGTATTTTTGCAACACAATCTGAAGTTTCTATAGGTAATTATTTCAATGCCCTGATATTACAGCTATCCTGCAAACCTCACCTCTGGTTTGTCCAGGGAAACAAAATCCTAACTTTAGGAAACACTGGGCTGTGAAGAGAGATGAAAAGGCTCTGTGGGGGTGATATAAACCAGTTCAGAACAGGTTAGCTCAAAGTTATTCCATCAGGTTAATATCCCACTGAAGTCAGGGAGCCTGGTTATATTTTAGTGGTCAGATGTTAAACTTCAGGAAGCCACCTATTTTTCTGTGCTATTGGCATTAGTCAAAAATTTATCCTTGGACATTTTAGCAAAATGATGGGTGATATTTTCACATTTTAATATTAAAGCTGTTGGAGCTGGTTCTGGGAATTTGAATGGTGAAATTGTTGTCATCCAATCAAGAAACAGAAGCAGCAAGAAGTGATTCATACCCAGTTGTAAGCCCTCACTTTTCTGAGGATCACAGTTGACCAAAATACATTTTCACAAAGTATTTTACAAAGAATTTTGAGTAAATAGGAGTATTCAGCCTGCAGAAACCTAGTTCTGCACACATTGGCCATTCACAGTTGAAAGCAGGGCTAAAAATACCTCTTAAAATTATGAGGTATTTTTCTGATTCTTCCATTTCTCCTGTATCTAAATGCAGTCAGACACTACAGCAATGAGCCCCAACACATATTATATCATGTATGTACAGAAGCAGAATATTTTTTTCAGTTATTAATGATACTTTTAAAGAGTGTCTTCATTGTATCCCCATAGCTGAATTGCTGGCAAGAACAAGTAACAAGCACTGTGGAGCTCTTAAATGCTGATCTGTATTTTGGCTGCATATACCCATTTTTTAACATACATCTCAAACCACCACCAATTCATGCTCCATTTAATGTGAGTATTCTTACCACTGTAACAAAAAATAATGGGAAATTGAGGGCCAAATTTTTCTCCTCAGACCAGCAGCATAGCAGCCCAATGTGTTCCCTCCTTAGTTTGACCTCTAAATGCAAGCTCTGCATGCACTCAGGCCAAAACAGGTTATTCCTGGTTTCTGCTTTTGCTGCAGCTACACCCTTACCTCCACACACACTCACTGGATGCAGAGAGAGGTGGTAAAGCATTAAGAATTTTAGTTACACTTAGATTTTTCTTCTCCTGTGAAAGCTGTCAGTGTTCAGCAATGGTAGCACTCACAGTACTCCAACATTTAAAAATACCTCCCTTTATCCACAGCAATTATCAAGAATGAACATAAAGCTGCAGAAGACACTTGCTTTATTCCCACAGAAGCAGTACCTCAGCAATTTGAGGTCGAACATCAAGTTAGAGGTGTTTCATTAAAATTTAACCTCTGGTTCTAAACTGTCTCACGTGAGCATGCAGGCCAGTCACGCACACCACCATGGGAGTGATGCAGAGACACTTAAATCATTGACCTGTAACCTGGGAATGACTTTGCTGGTAAAACATTGGCTTTCCTGGTTAAAAAACCCCAGAGGACATCATTTGAGGGCAGGCAGGAGGGGAATGGCAATGTCATTTTCATATCTGCCAGGGGAGGGGCTGCAACTCTCTCAGCTTTGTGCGTAAAGCACAAAATGTGCAGAAATAACTGAGGACATTCAGAGGTGCAGCAGCCAATAACCCCAACCCAAACATCACTTCACTGTCAGGATTCCAGAGATTAGGTGTGTTGTGGCCCAGCTAGAAATGAAACTGCTTTTCTGCTCTTTTAGCTCTAACACTTGCACCTTGAGGACAAGTGTTTTTGTAACTTTGCTGTGACGCCCAGACCACAGATCCGGGCTGCAGATGCCATCCTGACATTCCATACTTCATTTACAAGGCCAGATAATCCAGTAGTTTATGGGAAAACACCAGCTCTGTCAGACAGCAAGACAATACTTGGCACCTGTACATCTTTTTCTCCTCTCTCCTCTCTCTCTGGTTGATTCATGGCTCAGCTAATTCAATTTTTATATTAATAATTCAGTTTGTATTTATTTTCAGTGAAAATTGTGAGTTCAAGTCCACATTTACTATTCCTGATTGTGACTCAAACTAGGCTCTACACATAATTTTTTGCACAGGTTTATTTGCTGATGCCACCTGGAGAATTCCTGCAAACCTTCCCTGATGCAGCCATTCCCAAGAAACAAACAGCTCTGGCTGCTTCACACATAAAACCACGAGTCTCATACAATGTTTTATGATATTAGTATTTGAAACTAAAATATTTCTAAGAACATTACATAATGATTTTTGGGGAAAAAAAATCCACTTGTTTGCCTAGTACTGCAATTCTCATGACTCCTGCCAGCAGCCAAGTGCAGCAGCAGACCGTGAAGTTTTTGCTAGCTCTCTAAAAAATTGCTCCATCTTTTGCTTCATTGACTTCTAAACATCAAAGTAATTATATTATCTGCTGTATTTTACCACATTTCTTTTTCTCTATTAAAATTTGCACACTTTTTATGTGAATTTTGATATGGTTTATTTTCATATTTGCCCACAGGCCTATTCTGGTTCTCTCTCTACACCTAGGAAATATTAGCTAAAACAAAGTATCACATCATCATGACCCTGTTGTGAGCCGGAAATCAGCTATGTGGGCTAATACAGTCATTTGTCAGGGGGAAAAAAGGAAGAAAATGGACATCAGTCTATAGACTCCCAGAAATGTGCTTTTATAAAGGAGAGGACAGTTTGAAGGCAGCTGATGGATTGCTGCAGCCCACAAGTAACTCCTGTGAGCAGAGTCACATTGGCACTGACCACTGAAAATCAGTTTGACAGAAAGGCTGAGAGAGAACCCTAAACTTTCCACTGCCTTTTGGTTCTGTAAAAGCTCTTCCTGTTAAATATTAGCACATTGAAGTGGTGGAACAAAGAGAAGGATGACCAAGAGAAGGATGACAAAGGAGCTGTTTGTTTAACTGCTTGGCTTTCTTTAGAAAAGAATCTCCAGAAAGACTTCCCTGCAACCTCTTTGAAAACATAAGATAGTGGTTCTCTTTTGCTCCAGCAGTGTTCCTGGGGGAATTCAGTTGTTCCCAGCAGCAGAGCCTGGCCCACAAAAGCATCATCAGCCTTTCAGATTGTGAGCGATGACACAGGCTCCAACAATGATCTGATAAGGCCTCACTCCGAGGTTCTCTGGGGAAAACGAGTGCTTTGCTACTTTATTTCACTAATTAAACCCGCAATGTCCGTGTCCTGGCTGCTGGTTGGGCTGCCAAGATTCAGTGCTCTTCTTTTGTGTGTTCCTGACCTGCCATTGATGTCAGCTGCCTCAATTAGCCTGCCAAAAAAATCATAGGGCAGGGGGGACCCTGCCAGACACGCAGCGTCCTTCCACTCCTCTGTTTGCTGCTCAGAACAAGAGGAAAACAATCATTTAACTCTTTTATGTGTCTCCATCCTCTGCTGCTTTCCTTTTGCAAGATCAGTTCATGTGCCAATGGTCTCCCACCTGGTATTTTGTTCCTTTTTGTCCTTACAGACATGATTTTTTCACAAGGTGGAACACCAGACTGGCAGAATTTCCAGCAAGAATGGCAGATTTAATTTTTTTATTTCTACAAAACTGTGTTCCAGAACCCAGAGCACAAACAAACAAACAAGTCCAGTACCCTGGTAGGGGCCATGAGCAGAAGTTCATATAGATATATTCCCTCTAGCTATTTTCCTTTTGGAGATAAATCACCCAAATCTCTATAGTCTCATGATAGGCTGAATCTCTGGAGAAAACCTCCATCTCTTAGACAGATGCAGTTATAGAAAAACCTCTTCATCTTCTAATGCAGATTTTGAGAAGATTACCTGAGTTTTCCAATAAAGCAGGATCTAATTCAAAAGGTAATCAAGGTTTGGTTATATTGTGGAATTTGTGTTTGGTACGTTTAATAAACCTGTTCAATAATGTTGCTTGGTCTGAGGTTATCAAACTAAAAATGCCTTCTTTTGATGGCACTGGTTTCTGAGAATGTATTTTTCAAGTAACAAATGCTTTTTATGGAAATTCTATCCTAGTAAACACATCTGTAGCTTTTGATGAACAAAGAAAAAGAATAATTAAAGAAAAAGGGGAATAAAGAATTTTAATCCTTGAATTGCACAGATATCCTACATTTGGCAAGCAATTTTAGGCTCCAGCCAAGTTTTGATGACTGAGAAAGATCTCTGTGTGAGTTTCATTAGTGGGAAGACTTAGTCCTATAAATCCCCTGGGTACTGACAGAAAACAAAACAATCCATGCTTGTTAAAATAGATTGGAGTTGAAATATCTGAAATATCTGAACTTGAGATAAATATCTGTAACCTAATTTGCCATCTCTTGGCTAAAAGCACAAATTATATGCTCTGTCTTTAGTCTTTCAAGCAAGGAGGGTGCAGCCAGCACTCCTGAGCAAAATCCTTCCAACGCACAGCAAGATTTGCCTGGAATTACTGAGTTTGCTTGCTGATGTAAGTAGTGAATATATTTCCCTCCTTGACGGCCATCACACCTTCTTCTGACACAATGCCCTGACTCTTTGGGTGGGTCTCCCAGATCTGGCTAAGATAATTAATTCTCTACTTGGAAGCTGGTCTGGTTTGGATTTAGAATGAGAATGGTGTTGATAATGACGTTTTAGTTGCTGTCAGGGTTAAACCACAGCACTTGTCACTTCTAAAGCTGTCACCACAGAACTTGTCACCTCCAAATAGCTCCTCTCCCTTCCCCAGAGCTCTTCTCAGCAGCCCATGGCAAAGATCCCATAAAACACACAGAAATAGGACATTTTTGTGCTCGGGGTTCTGCGAGGGTCCTAAATTTAGGATTTTTTAACACACAATAGTGCCGAAGGTGCTTGTACTGGGCAAGGCTACAGCAAATTTTGTGTGTCCAGCCCTCTTTGCCCTCAGCCACAGCTCAGTCACCACCCCTGAGCACAGATTTCAGTGTCTCAGGTGATTTTGTCTCACTGATTTATTCCACTGACCTGTTATTCTGCAGTGAATTAGTTCTGAAATACTTAATTTGTGAATCAGAGTGAACATTCATTGAAGCATTTACAGCTCAATGCCATGCCATGGGTTTTCTCTTTTAACCTCAGAATGCAGTAAGTTTTCCTTATTTTGTCTCCAATTTTTACAGTGCAGAATCTTTGAGAGGAGTAGCCAAAGGGAAAAAATGGATTCAAGTCACAGCTTTCAATTGTTCCAGTTGTAACTGAAACAAAATGAAAACTGATACAGAAAACATCCAGACTCTCTCCAGAGCAACTCTTGCTGCACCAACAAAGCTGATGTTTGTTTAAATATTAAAGGATGGATAACAGAATAAAATTACCTAAAGCATTTTGTTGCATGTTGACACAATCTTAATTAACTCAATATCAACAAAACTCAAACACACATGAAAAGTAGTTTAAGAGAGACTTTAAATAGAAAGAATAATAAACAGCATTTATGCAAAGAAGAGAAAGCAAAATATTTTTAGGATTTAAATGTATTTAACACCCTAAACAATGTTGGTTTATTTAAAAACGCATTATAAATTCTAGGTATGGGGATTATGTTGATACAATTTTCATAAGTGGTGTGACTCTATCACCTATAAAGAGGTGCCATAAATTTACAATTCTAACCTTCATGTCGTCATAGATCAGAATTATATTGATATTGAATTAGGATGATGGAAACAAACAGGGGTGAATTAGCATGGGTAGAAAGAATTAGGCAAGATGAGAACAAAATAATGGAAGAGCAGGGACATGGAAAATATGAGCCCTCCAATAGGTAATGTATTGAAAAGCAGAGCAGACAAAAGTTGTGTATATACATACATTAAAAAATTCTCACAGTTGCTGCCAGGAATCTTAATTTTGCCCAGAGCCATGGGTCATTAATAAAATAGCCCAATCTAAACACGAATAAATCCATTGTGTTCAGAAGATGAAAGAATTATAAATTGTTGTAAAATACCATTTCTCTGAATTGAGCAGCATCCAAGTCAACTTTATAAGCAACAGCTGTGAAAAAATTTGGAATTCAGAAACAAAAGCAGCCACACAGTTGGGGAATAGATGTTTTGGGCTGTTGCTCTCTTGGCTGCGAGAGCAAATATTTGGTGTCAACACAGACAAATAAATATTGTGTGTCTGAGTCACCACTTCAAGCACAGAACTGCTCAATCAATGGCAATGTATATTAATAGGATTGCAATTCTTTCCCAGCATTTTCAATGTATAAGCAAGAGCCTTCAGGAAAAATAAACAATTGAGGTTGTCTATGTGTAAAATGTGATGGGAAAGGTTTTGGTTTGCCAACAATGTTGCTGATTTCTACTATTTAGGTGTGCACTTTCACTTATTGGTATTTTTAGGTAGTTGTTTTTCTCTCTATTTTTTGGTTGAATTTTAGTGGGCTTGAACACTTGTACAGACTCAACAATCCCAAGCCTTCATTACATCACTTGGTGCTCTCTGGTACCAGGCTGATAAAGGAATAAAAGGCATTGCTAAACTCCCCAGAATGCTGAGAATGCTTTCACTTTCCATTTTATGGCCAGTCTGCATTTGTATTTGAAAATTTCGGTTCAAGAAACTTGTCCATGTTGACTGGGTTAGCAACTATTTTCTGGTAAAATGAGTTCAGGATCAGTATAAATTCATCTTCCTTGGGTTTCCTGAGTCTGTAAACTGATAAATCTCTACTTTTGTTGGTCTAATGATTCACAGGCAGAAAGTACATTCTCTTTTCTTCTAAGAAAATCATAAGAAACAGGATTTTCATGCACATGGCACAGCATAACAAACAACCTCACCAACAAAAAACCAAAGCCAAAACACTCTCACAGCGATATTCCCTATTTGCAAAACTTTGGGGTTTCATTCTTAAACCAGGAGCAAGAATTTTTCTCAGTGAAAAATATACTAGGACTTTTTTTTAAGCTCAGGAGATACTTCCTTTATCCTCCTGGAAATTGTATCCCACACTTCAACCTATTTCTTTTATTGCCTCACAAGCTGGTGAAACAAAATTTTTACATAGACACCTGGACATCTGACACCAGAATAATATCAACAAAGTTATGAATATAAAAGAGTTTGACAGTGGAAGCAAAGGGCAATTTCAGTAGCAGATAGCACTTCTTTGGTTACATGGGTGTCTACAGCATCTTCCCAAAACAAAGGAGAAAAAGGAGTGGAACTCAAGTTTTGAAAAAGCAAAACTGGTCTGCTTTATTTTTGCTGTACAAAACCTTCAGTGTTTGCCCTCAGTCCTGTGGGGCCCAGGACTGAGAAATCCACGCTCAGTTCCCTACACCCCTTAAAGACTGAAACTTAATAAAATGTATTTCCTAAATATAGTGTAGGTTTTTTCAAGTTTTCCCCCAGTCCTTTGCAGATGATGCTCTCTCAGAGTTGTGCCTTCCCAAGCTCTTTCTGAACACTGAGCAGGAATTACCCTGAATCTCCCTTACGTATTTTGATGCCTATTCTGCAAGGAAATGAAACTCTCCATCTATTCCCAGGATTTTCATGAGTTTCCCACACAGTTCCCTGCTCAGGACATCTTGAGCAGCTTAGCCCAGCCTCAGATCTCAGGGTAACAGAGCTGCACATGTTTGACATTCATGGAAAGCATTAACAGCTGAGGCTTTAGGAAATCTATTCACAAGCAGGAGAGCCTGACAATAGTGGGTACACGTGGACATTTCTGAAACATCCAGCAGCTAATTTAGAGGTTTCTGGGGCTTAGCAAAGGTCTGTTACAGAAGCTTCAACATTTTTACAACATAATCTGTTCCTTTCCATTACCTCACACTCCAGTGGCTGCAGGGATTTGAATCTGGGTTCATCCTCGTTTGTGCAGGGGAAATCCAGACAAGGAGTCAGAGGCTGCCTTGGCCAGCCCACTTTTCCAGAAGGCCTAACCTTGCCATGAGAAGTTTTCCAAGACACCCTTTTGCCAGGTCTCTACATCTTTCAAGTTTGTTTGAATACAGATGGGATATAAGAACAGTTTCTAAGAAATCAGAGTCTCCCAACTCCCTCCATAGGGACAAAACTCCAGGGTTGTTAGTTCTGGTTTTACATCATTGCCTTTGATTTATGTTAGTCACACTTCTTCTAAATGTTTTTAACTTGCACATCACTAATTTCCTCTAATTCCAGACTTATCTGAGGACTCTCAAAGTGTTACCTCTAATTTGTCAAAACAGAAGTGGAAAGCTGGATGGCTCCTTTGTCATTGTCTCCATGCTGGGCAAGCAACACAGACCCCTCATCCCAGCCCACAAAAAGCACTGGAGCTCCTTTATTTCTGCCATTTTTTGAGGATTAGGAGATGATGGAATCCAGGGACATCCTTACAGTCCTGTCCTTCTGCACTGATGTTAGAGAAGATGTGCAGACTTTGAGTAGCCACCTCCTGAAACAACTCCTAGAGAAAAAGCCTCTGTGCCTTACCAAGACAATTCAAGAACAAGGTGAGAATGACAACGTTTCATTATTGCTTACAGCCACAATAAATGTGACAACAATTTCCCCTTATTGGATTGTCAGTGAAGAGGGAATAAACCTTTGTGGGGACAAAAACACATTTAGGGGCTCTGGCAAGGTCTCAGAAGGACCAGAAGCATTAATATGTTACATTTACACAGTGAAGTCTCTTCTAAGAGGAACTGGTTGTCCCTGACATGAGCAGTTACAGATTTAATAACAATGCTTGTTGCACCCTTTGGGGCAAAACCCCTTTCCTGGTATTTTTGCTCTAAGTAAATTTCACACAGATCCAAATATTCCTTCTTTTTTGACCTACAACACTCTTTTTAGTCTCAAATGCAAGGCTCCAGTCATACAATTGACACATTATTTGGTTTAAAGAACAGCAGGTGTTTGATTTTGCTTAAAACTTTTAAAACTTGCTATAGATTTTAGGAAAGTATTATGTAAACACACCTGTAACCTCAGGTGAAAAAAAGCCTCATCGTATATCAAAGCATCCCAGAAGAAAGATAAAATCACTGATATTTATGTTGAAACTGCAGATAGGCAAATATTAGTCTTTTCTGTACAAGCAATTTAACATATAGGCACAAGAATGCACATAAGGCTAAGATTTAAATTTAAACTCGAAATTTTAGGAAATTAAGTCCTGCTGCAGGTGGGAATGAGGTTTGTTGACCACCATGTAGGACGTAAATTAGGTTCTGACATGTGACTCACAGAGTGGTAACATTAAAACTCATTTCACATTTCTGAATATTCTGAATAGAAAGAGATCTTGCATTGAGGCCTTCAAAGTACATGTATGATGAAAGAATGCACAGCTTCTTTAGAGAAGTGCTTTATATGATTTGAGGCCTGTAATCTCTTTGATAGTCAATAAGACAGAACTGCTTCTGGAACTTCTCCACATTTCTTTTTAAGTGAAGGTGGCTTGCTGGAGCCAACTCCAGTTTTCCTACACAAACCATTCTAAGAAGTTTCTTAAATGAATTTAGAAGATTCTTAAATGAATTAAGAATCCCAGAGGGAGGAAGAAGAAGGGAAGGTAAGAGAGAGTGGTGTACTGAAGCAGAATCTTTTCACACTAAAAAAGCTGGACTGATACTTAAAATAACTATTTAATTGTAGTGAACTTTTGCATGAAATGACTTGAAAGCTTTTCATATATGAAGCTGCACCAATTGCCAGAGTGTATTGAAAGAATTTTTTCCATTGTCTTCAGGTTTCACTCCACAGGCTCTGTGTGACCTCACATCTGTTTCCATACACTGAGTTGCCATGGAGCTTCCTGGTGATGGAAAGCTCAAACGGGCTAAGACAGAAAACATGCACGTGCATCAGTATCCTGGAAAAAGTGACTGGATACCTTTTGACTTCCTCTGGACAGAGCAGAATTAAAATTAAATCCAGCAAAAAGTTATGTGCATGCTTGCCTAGTGCTGAAATTAAAGCAAGGAAAGGGGATATTTGCTGAATAAGAATATGGCACATGAAACTGTACCCTTATTTATGTCAGTAGAAGGTCTAGTCCAAAAAGAACACCTATTCGTTAAAGTAATTCAGTAATAAGTGGCAGAACTTCACACTAAAGGACAAGTTTTACAGAACAGAGTCCCTCATTTTTTTATTGTCTCTAATTAAAAAGAATATTAACCACGAAAGAAAAAGAGCTCACAGTACACAAGCAAAGAAAATGTTAATTCCAAGATGGGCAAAGACATGGCCTAAAATCAACAGCATCTCTTTGAAAAACACTGATTGTTTTTTGTTGTAGCAACAAATCAAAATGATAGGGAATAAGGAAGGAAAACAATTTAATATATTATTTATATCCAGGATTTTATCTTGACTCCGGTTCTGGTATCCCTCAGTAAATCCAAAAGCAGATGCAACCAGCTTTATCTGTTTCTGTGTAAGACAGACCTTTGCTCTAAACAAAGTTCAGTCAAAAGATGCCTGGGAGAAAGTGCATTTACATTTATATTTACATTTACCAGAGAGGATCAGACCACCGTGACTTCCTCCTTCATTCCCTCCTCCTGCTGGAGACTGGGAATTAAGGAAACAGCAAGGCCTAACACCACCCTCCTAGGATCCTGCAAATTGCTCTTAACTGGATGCAAATTCTGGCTAAATCTGCCTCAGTTCTGGTTTAATTACAGCTCTAAATCCTGGCCTTGCTTCAAACGAGCTCTCTGAAGAGCTGGGCTGAGTCCTGAGTGTCCCACTCGCAGAGCACGGGGAGTGCTCTGA
>TE_00000120#DNA/DTC
ACTACAAGAAAAGAACACATGCTTTCTTTTCTTCTGTTAATCAGCAACCAAACTGTATCCAAGTTATTTCCTCATCTTTGAGCTCTGCATTCAAGTTGAAACCTGATCAGAGCACTCCTGCAGCAAACAGCCATTGGGATTGGTGGCTGCCCAGTGTACTTTCCTCTGTGACCTCTTCAAGAGCAGACATGCATATTGAAATATCCTCTTTTCAAACCAAATTTATTTATTTATTAGTACAAAGGATTCTGATTAATTCCTTTTCAATGTAACTTAGTGACAACACATTTCAAGCATACACACACTTAAGAGGATTGGGAAATATCAGAGGATTTCCATTTTTAGCAACAAGCAAACAAGACAAACCAACATGTAAAAGTCTGAAAAACACATGTTAATCACATACTACTAAAATCTCTTACCTACCACAATGATACCAGCTTTCCAGAATTTCTTCACCAAACCTTCAGAGGATTTCCTGCAGTAAAAAAAGAGAAGTAATTCTCTGCCTCCCCACACTGAAGCCCTTACAACTTAAATGCTAACTTCAGTTGCTGAGGAAATACTCCTAAGGGAAGAAAGTTTCCACAATCTGAACATCTCTCCCTGTTGAACTTCGCCTCACTCCAGCTGCACTCTCAGCGCCCCACCCGCACGGCACAGAGCTCAAGTAACTAACAAAAGTTAATGCCAGTCAGGCATGAGCAGGGAAGCGCAGCTGTTTCTACACTAAGACTGCGATTCAACACACACGAAGCTTTCACACCTGTTGCGTTCCCTTCTTCGGGCTTAAAAAAACTTCTTCCCTTAACCACTTCTTTTGCCTGGCTTTGTTGACCAAACCCAAAGATCCGGCAAGCGGTAATAGGAAATGAGTTCCCGTGACAAATGCGATGCTTAGAGCACCCACGTTGCCCCTCGGAAATGCGCTCGGGCGCCGCAGCGACGGCCGCAATTCTCTTACGGGGTAGAGCGAGGTCACATCTCTGCGGGCACAGGAGAACGAGAACGTAAGGTAAAAGTAATCATGACACTCTTCTCAAAAAGCTGGTAACCTGAAACAAGAAGTAGGTGCCTAGGACTGCCTGCAGGGTTAGGTAATTATTTTCTAACAATGTTTTAACAGTGACTTACTTTCTCTGGACAATTCCAGATTTGTGTGTGCCGTCTGGTTTCCAGAAGAACAGAACGACTCAAGTGTTTTCGGGAAGAGGGCTTACAAAAAACCCCAGAGTGCAGGAAGAAGTGGCAAGAAGGGATGCCTCCCCTCAAAGACTAGCTGGTGCTAGCAGTACACAGGCGAGGTGTGTCTTGCATTCACAGAAAGAATCATTTCCTTCCCGGGAGCCGGAGCTTCCCCACCCTGCCCGCACCCGCGGCCGATGCTACAGCTCCTCGGCTGCCGACACTTACTTTTCCGCACATGCAGCTGCGCAGCACCGCGCCTCAGCCCGTGAGCTACAGCCGCTGCCCACTCCGCACCTGCAGGGACCCAGGCGTTCCGAAGTTTGTCTTGGGGAACGGGGAAAAGAACGGGACAAAGTTTGAACGAAGAGCTCACGTAAAGCCCCTCATCAGTGGGCACATCAAACTTTGTCCGCGCATTGGCTGTGGGGCCGCTCCGGCACCGCCCCGGGCCCGCCTCTGGTGCGTGGCTACCAGCAAAGATGGCGGAAGAGGGCGCTCCGGGCCGGCGCGGGGAGCGCAGCGAGGAGGGGCCGGCGGAGCGCGGCCCCGGCGCGGCTTTTCACATGTTCGTGCTCATGGAAGACCTGCTGGACAAGCTGAAGCTGCTGAGCTACGAGGAGGAGGCGCTGCGGCGCCACAACATGCGGCCTCTCTCCAGGTGCTCCTGGGCCGCGCCTCCTCCTCGCCCGGAGGGCGCTGGCGTGGCCGCGGGCGGGGGGCGGCGGGAAGGAGTCCCTGCGGGCCGCCAGAGCCTGGCGAGGGAAGGCAGGGCCCGCATGGCAGGATGCCTGGCTCAAGGGAAAACCGGCCAGATGCAAAGCGTGTGATCTGAAAGCTTTGAAAACGCGAGGCCCCGCGAAAGGCCGAGATGTGATAAGTAAATAGTCCCTTGACCTTCCCTGCCGCCGGCAGGTACTGGATATCTGCATGCCAGGGTACCTGTGCAAAAAACAATTCTACCTATTCTGCAGAAAATAGTTCTGCCTAATTTCTTAGTTATTCTAAATAACTCTTAAGTTTCTTGAATTGAGAATAGCTGTTTGGGGAGTATGTATTTTTTGTAACCCTTTGACCCTTTACAAAAAGGGTGTTGGACCTGCTGTTAAGCCTGCGGTTTCATATCCAGTACATATTTGTTTCATATGTAATGTCTTTTATATCTTTTTTTAAAATTATAATGGGAGACAGGAAGCCTGGGAAACAGGACCAATGTGCTCCCAAAATCCACCTGCCCAAATAACTTTTAAATCCATCTGTCACTTTCAGCCAGGCTCCACAGTAGAGTGTCACAGAATTAAGCTTCTTATAAGCAACAGTTTGGTAAGGGAGTCCAAGTCACTCCCTTTTTGGGAAGAAGGCTCGAGGATGAGCACAGTGGCTGTAAGTTGGCTCTAGCCTGCTGTTGAACCATTGGAATGTTTGAAGCGGGGCGGCAAGCCTTTGTGTACCGTAGCGAGTAGCTGTGTCTGTGAAGGAAAGCATTTGGTTCCCAGTATCCAGTGTGCATGTAATTTATACTTTGGGGGGAATAACTGACTGTGGTCTGGTTTTATGGACTGAATTCTTGTTAGGACCACATACTTGAATTTGGTATGATCCAGAGCAGATCTGGATTGTATTAGTTGCTCTCCAAAGCAACCCAAGGCACAGTAGGTAAGGACAGTTGGAAGGATCACTTCAAAACATGCTCCTGATCTGAGCTGAATTTGCAGATGTATGAACACCATCTTCTTGTCTTCCTTGAGGAAAGTGTGAAGGAGAGGTAGTTTGGGGAACTTGGCAGCCAAGTCTCATGTTGACTAATAACTTACTCAAAGCTGTGAACTGGGTGTCAAAACTTGGTCTGCTGTGGTTTTGTATGAAACTAGACGTCCTGAATTTAGTTGAGGTGAGTTGCTCACTGAGAAAATCGGGTAAAGAAAGTGCTCTGTAGCCCGTGCTTACCTGTAATGTTGTAAGAGCTCCAGAAGCTCAATATATGTACCATTTGTCCCCTTTTTAAACAGGCACTACTTTGCCCTGCCCACCAACCCTGGTGAGCAGTTCTTCATGTTCTGCACACTCTCTGCGTGGCTGATCACCAAAGCAGGACGTCCCTTCGAGCAGCCACAGGAGTACGATGACCCCAATGCAGTGATTTCAAACGTGCTCTCAGAACTTCGATCCTTTGTGAGTGTCACACGGGCTCTTTTCCCAAGCCTATCGCAAACACCTGCATTCCCTCCAGAAATAACAGCAATCACACGCTGCTCTCCTGTTGGGTATGGCCCCAAGGACTGGACAGACTTTTCCTAGCTAGAAGTTTGTACTATGTTACTTAGTTGGAAGTCTACATAGGCTGCACTTACTTGCTAATTTTTTTAGCACTACAAAAATGGTCTTATAAATTATTCCAGTTAGTTTTGTTCTACAGGCTGTAAAATGGATTAAATGAGGCTTACCTTTTGTAGTG
>TE_00000121#DNA/DTC
ACTACAGCATTTATGGATAAAAATACATCTAAGTACATTTTCTCTGCTCGGTTTATATTTTGGTTGTCTACCTAGTTGCTCTTAAATTCTGAAATGGGCTGTAGGGACAGAGTCCTGTTGCTATACCATAGCACCACAGAGAGCTGCAAAACCACATCCTAGCAGTATATTCAGAGGCTCTGCTTGTGTTGCTCTCCTTGCAGTGCTATGGCTTGCATGCCTCTTTCTGGGGCACCTTTCAGGATCCTGACACATACTGCTACAATAGGAATGCTAAATGTTTGCAAACCTTACTCTTGGGCTCACTGTTAAACAACAGGAACCATACAAAGTGTTACAAATCTGTTGCAGACTCAGAAAACCCTGGTGATTTAAAAACATTTTCTAAGGTTCCTCCATGCTTCTCCTCCTTGCTGGCACAGGTTGAAAAGCCAGATGCCTGGCAGGAATGACCACAATGGTGGGAGAGCTCCTGCTCTCTGATCCAGTTTGCTGCAGTTGACTGATGAGGGTCTTGGATTTGTTTGTTGTTTTTTGAGTTTCCACTATGATCTTTCCAAGATACTACCTGACTGAAAAATTTTATACTGAACACAGATGCTCATGTTGTATTTTTAGATGAAAATTAATTAATTAATATGGTTTATGTAAATTTAGAAACTGTTTGGAAGGCTTCATTCTCAGTGCAATATTCAATATTTGCTTAATATCTTGTCAGACAGTAATTATATTCCCAGATAGGAATTTATGCTCAACAGTAGCAAAATGGTTCTTGTTATTAATTCTGCCAGAAACAGGGAAAGATTAACTGTACTATGACTGGAATGGATTATTTAGCACTGCAGAGGCTATTAGTATGAAAATCCGTGCCTCCTCTGAAAAATGTATGGAGTAAAAAGGATTATAATTCCATTAAGCATAAAAAGATGAAACTAGTTTATGGAAGGGAAAAAAAATAAGGAAATAAGGCCTTTAACTAGTGACTAATAAAAATTAAAACCATAAGCATAAGAGACAAAGTATTTTTACAAAGTCATCTTGACCACTATTCTGATGCTGTAGAG
>TE_00000122#DNA/DTT
TTCCTCTGTATCACAACCTTGCTGTTTTATTTACAGGAATTTAGGAAGTTTATAACTTAGCTAGCCTCACAACTTGTTTGTGTCTCCAGGCAGAGGAGGTTTTGTTGATTGTGGGAAGGATCAGGAAGAGTAAAGTTTTATTCAGGATGATTTTGTTTGGAGAAGTTAAGATTGTTTTGGCTGACTTCTTTTTGTTTGACAAACAGAATGTACAGATTCAGGAAAGGATGTTAATAGCCCTTTTCATAGAGCCAGTTTTGGCTTTGGGTTGACATCACAGAGATAACTTGGTAATTGTTGAATAAAAGTTATGGGCTCCTTGGTATCCTGTGATTTGTTCCATTTTCCAGGCATGTTATGTAGTTTTTGCTCTCCAGTAAATTCCGAGCTAAGATACACTTACCATCAGTCTATTGCTTAACCTGATATGTAAACCCCTAAACTTAAACTGTCTCAACACACTTTAGAGATATAATATATTGACTGTTTTACTCTAATCTTGCTGAAGCTGAAAGGAAAGTAGTGTTTGTTTTTTCCCCTCTTGTATTTATTTACCTCTATTTTTAGATGACTCCTTCACTAGATTTTTAGTAGAAGAAGTTGTCTTGCTCTCCTTGAAAGTCTTCTGGAGTGTTGCTCCTGTGCTGTCCCTAGAAAAAGGAGGGCACTTTTCTCTTTAAATGTGTAACATAAATAAGGTAATTGGGAATGGAACTTGGCTACAATAAATAGCCTCTAATAAAGAGGCTTTTTCTAAGGAAAAATGAGTGCATGACTGATTAGATGGGGCTGCATGGGAGAAGCTTTTATGTTACGGTGAGAATTTCCACCCTCTTCTCCCCTCCTGCTCTTTAGATGTGATGTAAAACCAGATGTGAACCAAACAGCTTTAATAAACCCTCTGGTGTACCTGACCCACATGAGTAGTTGAGCTTCAGTGCGGATCTGGTGGACCACAAGGCATTTGCTATTTTTGGTTATAGTTTAAATTAAAAAAGGAATGTTACACAAACACGCTTTTCAGACAAAGAGACTCTTGTTGCAGAGGGCAGGTGAGAACGCGTGGAGGTTACAAATGGTAGAGCAGTATTATGACAGCTTGTTCTCAACATAAATGCAAACAGGCTGTGTGACTGCAGTTGTTGTAAGGCAGTATTTAAATTTTAGATTTTTTTTATCATCTTCACTACTTGGGGGTGGGTATTGTCAAATGAGAACAAAGGAAG
>TE_00000123#DNA/Helitron
TCTTTTAATATTATATAAAGTCATGTCAGTCTCCAATGTGATTTGGCTTTTACAAGCATAACTTGATTCTGGAATGAGATTAGATTGTGACCCGCCATTCTTCTCTCAGCTACAGCTGATGCCCCAAACCTGTAGACAGAGGAGTACAGATCTCAGCTGCCTTTGGGATGCTTGTATTTGTATGGATATTTCAGCCTCTGACAGAAAGGGAGGCAAATAATTTATCTGGACTTTGAGGTCACATGTAGGACGCAATTTCCTTCTACTGCAGCGGATCAGTGTACAAATCAGAAAAATGTGAACAGAGCAGGGGGAAAAGATTCTGTGCTGCTTCCACTCTGAGATGTGTGAGTGCACCACTTTTAAACCTCAGGAAATTGTGTCGGGTGAGAAGAAGGGGGGAGCAGGAGTGGCTTTATCTGTTTTCACTGGTTAACTGCAGAAATGCTTTCCAGAGGTCAGAGACTAAAAAACAACTTTTGTTCATATTTCTTAAAACCAGCAAAAGGCTTTACTAAGGGCAAAAGCTGCACATTTTAACTTAAAATTTAAATGGTAATATGGCAAAGAAAGTATCCAAGAATCACAGGCGCCTGAAATGACAACCTTTTAGAATGGAATGTATTCTTTCAACTGTTTAAAAACCTAAAGTTACTGGGATTTGGGGTTGTTAGGTGTTGCCAGACCTTTATCTTGAAATAGGACAACCTACAGCCTGTTAAATATTTCAGTATGGCCTGGTGGGGAGTCTTGCTTGTAGCAATAAATGTGCATGAGTTGGCTACAAAATTTACAACTAACCTTAGATCCTGAAACCTACACCTTGCCTAAAAATACTTGGCTTTGAATTTTTTTCTTTCATTTCTTTTTTAGTTCCTATTCGTACATAAATACACATGTTTTCAGAATGGTGATTGAAAAGTGTTTTAACTTAATCCAGTGACATATGCACAAAAAGCTTAGAGACAGTAATATTAATAAGTATTCCCATACAGAAACAATTTGCTTATGTAGATACATTTTTAATTGGTTTTTTACATTTTTGTCTTCAACTTATTTTTCATTTTGCCTATCCAAAGATCCAACCTGTGCTTACTTTTAAAATATGTGACAGGAATTTGACATGCAATTTATAACATGTGAAGTAGATGCACGTCCATGTACGTCAGAGTGTAGGATTTGGGTCATCATTCAGTCTGAGGGGAAACTGATCGGCAGTAGCTACTGGGAGATATTTAATTAGTGAAAAATTGAAGTGGGACATGAGGCTATGTGAAGAGGATGCTTTTTTTCTTTTTTAAAATGAGGAGTACCTGCAAGTGTTCTGAAAATCATTAAATTGCAGCACGAGGAGTGATATCAAGGTGTCTGCTGGACTGTCCCATTGCATTGAGCACATGGAGTATTAAGAGGTATTTAGTTTGTTTAAAGATATTCTGTAACAAAAACTTTACACCCTGTCCAGGGAATCTGTTCAATTCCTTCATAATAGTCACTGTGAAAATGGTGGCATTTTAAATTTCCTTCCCTTGGGTCTGTATCTGCTATCTCCTGCTACCACTTTTTTGTCACCCCAAATGCTAATTCCTTTACATATGGGAGGGTATCTTATTCTCCTTGCCATATCACTTGACATATTTGAGAACCAATTTTTATCACCCTCTTTATCATTCACTCTTTTCTCATGCCACTTGTTCCGCTTGCTCTTTTTGTGCCCATGTACTTTTTATTCTGTACTTTGTTTTGCGCAGAAATACACAAACTTTTCCATCACTAATGATGAGAAACATAATTTATATTCTATTTGTTCTTTTAACTTCTTTGCAGGCCACCCTGTACATGTTTTTTTGCATGTTTGGTAGCCAGGAAATCAGTAAAACAACAATGTTGCCAATATTCACCCCTTGTTCTGGGATAGTTGTTCTCATCAGGTTCAATTGCAAATAAATAATTGTAAATATGTCTCTAGCAGAGTGGTCAGCTCTTTTAGAACCTGAAGAACAATGCGTTCACACCATTTTTAAAGCAAAACCCAGGGAAAGGCCTGTGTTGGTTCAGCTCCATCTCTGATCCGAAGCCGGAGAGGGAGGGACGTGGGTGGGTCGGGTGCTGGAATGTGCACAGGAACTCCAGTGTGCTCATTCATTCAAAAGTGTGAGTTCCCAAATATCCATCCCATTTCCAGAGACAGAGCCAGAACATTTAAAATTCAGGAACAAAGCTGAGTGAAAACACTGTGTACACAGGTCTTTCCTCCTACTCATTTTTCCTCCCTATGGCAAAACCACTCCTGATGTGGCCTGGCCTCTACCACGATTTCTCCCACTTCCGTTTTTCCAGCACTTGTTTGGACTTGGATCAGTCCTTTCACTTCCACATGTGTTTAATAGAGTCCCAACCGCCTTCCTCCCCTCTCTGTAGTTTTCTTTTCTACTTAACTATACTTTAGAAGAACTTTTCTTGTTTTACTATCAGTCCAAAATGTAACCAAACCCAAGAGGGCCACCTACATAGTTTATAGGATATGTATATACATAAGTAGGGTGTACAGAATTTAACTTTTGGCACTGACTTGTGTGGATTTCATCTGAAGTGGGATTCACTTCAAGGGAATTGGGGGAACAGGAAGCTGGGAGAGCTGTAGTTTCTATTGCCTCACTGCAACAACAGTGACACAGATTTTGTGTTGCTCACTTCCTGCAACCTCCCTTTTCTTGATAAACCTCCCAGTTTTAGGGAAGAGGGGGGTGTAATGTGTTATTCTCCTCTAGACCTTTCTTCATGACTTACACGTGGGGAAAATGAAGAATTTAACTAACACTGATCCTCCTGTGGATGTAAACAAGCATCTTCTGTGTCACCTGAGGTTTGTGTAGTGTTCTTTTGATGATGAATTTTCCTGACTTCAGGGCCTTCTGCACAGTAACAGAACTGCAGATGAGCTTCCACCATGTATCTGTGGCCCAGTGGTCATAGAAAGATGTGTCTGGAGCTCACTTCCTTTTCCTCTGCACCAGTTTCTCCAGAAATCTCCTCACTGTTCATTTTGGCATCCCTCTGCTGCATAGAATTTGGGCCTGACTGCCAAATTTACTCTACTTTTGGAGCCTTTCACATGCAGTTACTCTTGGGAAACCTCAGTTAAACAATTGGCATTTAATTTTCTTGGCAATCACAGGCTCTATATTCTGAGACAGACTTCATTACTCTATGGAAGGTCAAGTCAAGTGTGCTCTTCTTTCTTTTTCCCCCCAGCATGTAATTTTTGTACTAGATAAAGGAAAAGTGCCACCAAAGCTGTCATATGTCACTTCCTTCTGTTAATTTGAATTAATTTCAGCCCCTAATGTGCCCAATCAAAAGCCATGAAGGTGCAACACAGCATTTTATCGTCTCTCAGTAGTTATCTTGAGTCCAGCACTTCTATCTATGCAGGCAGTGTTTTCCTCCCTTCCAATCTACTCCCTCATTACCAATTAATGGACCATCCCACAATTAAATGTGCTTCCTATTCCAGTAAAGAGGAAGGAAGCCTCCAAATCAGATGGACGTCACTTGGGCTGCAACTTCTGCAGAATAAATGTGCATTTAGAGCAGGAAAATGTCTCCTGTTGCCAAAACACGAGTAGGAACCGGTCTTCCTCTCTTTAATGGGCAATCTAAAGGTCAAGAGCCTGGATGGAGACAAACGGTGACTTTATGCTTGATGATTGCTTTGTTGATTTGAAATGTAATCCAGGAAGTCACTGCAAGCTGCCTGCAAGCTGATTATTGCCATTTCATTGCCCCCCTCTCAACAAAAGTCAACTACATGCAGTTATATTCACCTGGAAAATAACAGTTATAATGGAAAAGTTCTGAAAAGTAATCCTCCTACACCATTCAGCAGATAAATTATTTTCCTTTCCATACAGCATCATATATAAATCTATAAAGGTTTACAGCAGATGTCAGAAATTTTCTTTTAAAAGCCATTATATTTGGGTAATACTCATGCAAATCTAAGAGAAGTAGATGAAGTGATCACAGTGGTTAGAATATTTTAAAAATTAAATGTTCTAACTCATTTCCTTAGGTGAATATATTTGTAAAAGATAATTTATTCACAGTGTTTAAATGCATTTTACTTTAATATGAAAGAAAAAAAGATAGTTTGTTATCAAGCTCTTTCCAGACTTTATCTCTCTTTATTCAGTCTCTAGACTGTATCAAGCTTTTGTGGGAGTTGGCCCTGTCGTTTTCATTGCCACTGCACAGAGCAGCACCACAGAAATTCTTGCAGACTGTTCACTTCTGCATTTTTCACATCAGTGACACGTCTGTGCCCATTTGCCCCTGGCTGGCACTGGGTTTTGAAAATGAGCAACAAAATTCCATCAGTAAACTTTGTGCTTGGGATGATGATAGAACTCAGGAATAAGATGTACAGGGAACTCATCTGCATCCCTGGTCTTTCCATCCAAATTAAAAAGCAGGCGTTAAATCATTTTGTGATTCATGTGACAATTCCACCATATCACTTCTTTCACGTAGCAAGCTTGGGAAAAGATGTCATGTGCACACCACTGCTCATTCTCCCTCATCCCCCCGAATTACCTCTGTATTTCAAGCTCCAATCCAGCAGAGATGAATTTTTATGTTTAAAATATGAACTCCACTCTTAGAGAGCAGAAAAGCTAAGAAGCTTCCCCATTTTTGTCTGTTTGATTAGCTCATAATAGGTTTTATTAATTTTCAGATGTGTGGGTTAGGAGTGTTTATAAAGTCTCCTCAGTTTGTTTTTGAGACAAGTAAAAAAAAATTAGGTCATATAGTTTTGAGACCTCCCACCTTCACTTGGTGTTTACAGAGCTCTTCAGTTAAATCTGATATTGAGCCTAAGTGATAAACAAGATGATAAACAAGTGATAAAGCTTGGCTCAGTGGGACATGGTGCTGTACTCCAAAAAGCTGAGTTCCTTTCTGCAGGGAAGGGAGAAAATGAGATAAAGTTCTTTTGTGGTTGTGAACTCAAGGTAGCTGTGTCCTTTCTGCACTTGGTTCCTATTCTGCTGCTGAGTTATTTGATGGGCAATAGGAATTTGGAACACAGAGAGGAAAGCCTTATACAACATCCCTCTCCCTAGAAACTCAGGAGGCTGGAATTCTGTAAGCTCCTGGTCTCTGTAGAACAAATGCCAGCATGCTCCAAATTTCCTTGTAGTGGAGCTCTCAGGGTTCGTATTTTGGCTGATCATGAAAGGCCAGCAGTTCTCAGAAAGAAAAGCGAGTTAATAAATCCACAGCCCACATTTATCTTCCCGAGCATTTCACAGCCTCTCAAATTGCTTGTTTCCCTCTCTGCATGGATTAAGCACTGGGAACCAGCACGGGCCAAAGGACTGGGGCTGGCGCAGTGCCCTGGCCTCTCCTCTGAAAGGCAGCTCTGTCTGGAGGGCAGAGGGCAATGTAGCACAAGCAGAAGGGTGGTTTTAACAACTGGGCAATGTTTTCCTGCTCTTTCTCTCTCTGCAGCCAGCAGTCACAGTCTGGGGGGATGTGTGAAATACAGATTGCAATTATAGCTGGCGCTATTTCCCACGATTTGGGGCTGCAGGAGTGTCCATCATTTTGCATGCTTGTTTGGCACTGATGAGCTGTTAATCAAAGGTGAGCTTTTAGCGCTGCTGCTTTCAGGCAATCCTGACATTAGGAACATCTGCTTGTGCTTTTAGCACCTGTGCACTCACAATAACCCAGCGCCTGCTGGTATCCACGCAGGGAGATTTATGGGGCTGGGTACAGCATTCTCAGGGCTTCCTCTGGCTCTGGCTGGTGGCCCACAGGGTACACCATAGTTCTGGCACTTTGTCTGCACCTTGGCACTGCAGCTGGAGGTCCCAAAGTGACTTCTCTCCTCTCCTTGCCATCCCTCTGGTGCTGTTGGTGCTGTGGAATATCCCTGGTTTTATGTATTTGATGGTATTTGCCAAAATCCTTGTCTTGCATCCATAATTGGCATAAAAGTCTTTTTGCACTTTAATTTTTTTTTATTAACCAACAACTGATTTTAGTTGGCATTAATACTCATTCAGTGAGCGTAAGAACTGGACGGGTTGTAGCTCTTCTAATTTCAACACCTGTCAATTATTAATCACTTGCTTTTGGGGCTATAACTTCTAAGGAACTACAAGATTTATTGTGTTTTGTGATGCAAATGGCTGTTTATCCTACTGATTCCTGCAAAGTGTTTATATAGTTCATACTTCATATTTTATTTAATCACAATCTGCCACTAAGGAAACAATGCTTGAGAGGCATTAATATGGAACTGGACTGCACAACAACAAACTCCTCAGAAGGGCTGTGAGAGAAATCTACCTGCTGCTGGGGTTTTTTGAGGATTTTTATTTTCTTAGCTTTTCCTGTGAAATTTGTATGACTCACTCTTTCTAAGCAAGTAACCTGATTTAGAATCAGGAACCCAATCTGTCTTTTCTTAGCAAAATTACAAACCCAGAAGAGGAAACCAAGTCAAGACTTGGAAAGCTCTCTAAATAAAAGTTCAGTTAGATGTCACTGAACACTAATATACCTCAAGCAGCCAAAGTGAGGATAAATTGCTCTTTGAACCAAATTATTGTATTTAGTTACTCTGCAGGATGCCAGCTGAGGTAAACTAATTCTTTACAACCCAGCAATAATATTCCAGAGCGTCTTCACCCAAGGACTGAAGGGCCACTGAAACAGGGAATTATCAATCTCCAACAGTCTGGGCCTAAATGGAGAATTCATTGTGACTGTGCTGTCACAAGAAGGGAGGGGACTGCCAGGAGCGTTGTGACCCTGTCTCGACATCAGTCCTGTCCCTAGGAAGCACTGCCTGCCTTTCCTGCTCAGCTTGGGGAGAGATCCTGTCCCTGGGGTGAGGTCTCTCCAAGATGCCCTGCTTCACAAGCAGCAGAGCAGAGTAGGTTTAAGAGCACCACTTAAAGGCTGAGGCAAAGTGCATGGAGAGTTCAGCTGGATAAAAACAGCCCAAGTTTATCCCAGCAAAGTGTCCTTACCTAACGAAAGTGGCTGCATCCAGTGGGAATGGTCCTTGTCACCTTTGATCTACACAGCTCTGCCCAGAAATGCGGTGATTTTTATCTGCAAAGCACACGCTGCAGCCCTGTTCCAGTTCCCAGGCAGGTCACAGACACTCCCGAGTTTGCTGGCCATTGTGAATGGTGGGAAGAGAGGATGTGGGGGAAAGGGGAGACGAATCTGTGAGATTTAGGAATGTAGGGCTGCTTTAGGAAGTTAGTGCAGAGAGCAAAACCCCACTCCACATTTCAGCGTAGTCTGATGAGTGTTTATACACTGGAAAACCATCCAAAAAGGCTTCCTGGAGGCCAGATTGGTGTTTTGGTGGAGTCAAATCACTGAGGTTTTGGACAAGAGAGGGTTTGTACACTCCAGTTGCAGTGTAACTCTGTCAGAGAACAGCTTTCCATCCATGTGACAGCTCTCTGCTGTGGGGAGCAGCAAGGTTAGGCCTGGAGAAATCTCTTCCCCAGCTTTAATAAACTTAAAGGGAAACAGATCAGCTTCTTTCTCGAGATAAGAAATTCCCTGTTCTAGAATTTTTAATAGTGAAGATATTTGAAAACCCTGCATGCCAGTGCTTCCATTCTCAAGATTCTCAGCTGACAAAACCCAGTCCTGACTCTCCTACCTTCAGAATTTTTCCTTTAGTCTTTTGGGTGTTTCAGGCTACAAATACTAAAACTGTATTTTATACCTAGATAGATAAATATGATATTACATTTATAAAGCATATCTAGAACTTATATAAAAGTTCAAGGGGTATTTGGATGATCTTCTCTAGTGATGGTTGAGTTTTGGGCAGTTCTGTGAGGAGCAGAGTGTTGGACTTTATTATGGATCCTTTCCAACTTGAAATATTCTGTAATTCTAACTGATCAGCATCAATCCCCTTCTTCCAGTGCCATATGGAAGTGCAACAGTATATTATAGTAATGTGAATGCATTCTAAATATGAGAGAGGGCTAAATATTTAAACATTAATAGATAATTAATACGATTTTTAAGTGTCTGGTGAATTTTTACCCTCAAAATCCCCTCATTGGGTAGGAAACCTATTCTTTCCTAATGAAACATATTTGCATCAAATTGGGGATGGGAGAGAGAGAGAATAATTGCTCTGTTTCCCAGTATTCCAGAATTCTAGTTGCCCAGTTGAAGGCCCTGAAAAAGAGGTCCCAGTCCTGTGAGGAGTTGATAGAGCAGCTTAGCTGCTGTTGCTGGGTGAGGAAACTGTGCACAGGTGGTGGGAGTTGTTTTCAGCTGGCAATTTGGGAGAAACAGGCACTCCCAGGAGAAATAAAGAGCACTTGGGACTCTTGCTTCCAGAAGTGATGGTACAGAACAGGCTGCCTGTGAAGGGATCTTTTGTGAAGGATTTTTAGTTTTTCTCCCATTTCCCCTCTGTATTTTAGGGCACTTGCTGGCTTCTTCAAGCACCTATTAAATATTGAAAAAGCGAAGGCAGGGGGCAACTCTGAGATGCAAGTGTGACTGGTACTTAATTGCATTTCCTTGAAATGAAATCACTACAATTAAAGAAAACATCAGTACAGCCAACATTAACATCCTGTATAAGCTCAGCTCATGTGGCTTTCTGACTAAACATAAACCCCAAGCTCCCTCCGATTAGGGAAGCAGAAGCCTTATCTCCTTCACTGTTCCCCTTATCTCTTCAATTCCAGTACAGAGGCACTAATATTTCAGCATCTCAGAATCCAATCAATAAGCTCACTTTCAGTTTCAGACCCTGGATGAAATCTTATCACTGGCTAATTATTTCCATGTTACTTTCACCTTGGAAAGCAGGAGATTGAAGCCAAGGTTTTATCAATTAGTCATTGTGCAGAAATGTCATCATCTCTCTTTTGATTCTCTGTGGATAATTTTTCTCGTCCCCCTGTAAAACAATGCAGAAAAGTACAACTTTAAAGAAATTATTTAAGTGTACCTGTTGAAATCAATAAGTGCTCAGATAGGGAAATTCAGGCAAACACTTTGAAATTTTAAATGAACTTCTTGAGGCATTTTGTGGGTTTTAGTGACGTTATCAAGAATATTCCCAGCATGGGGAAAAGGTGAAAGAGGACCTGGGGTTATGAGGAGAAAGGAATGAAATGAGAGTCAGAATTTCCACCCCTGAAAATAAATAAAGGAAATTCTGAGTGAGGTATCTTTTGTAGGAGTTGCAGATGAATTAAATACCTCACCAATTAAGAAAATAGGATTTTTTTGTTCTGCATACTTGCTTCTTCTGTTTTTTGTTTCTTGGGGGTTTTTTTAATATTACAGTCCTTTAGAGGTATCAGGAAAAAAAATAACTCACCCTTACATTAATGTATACATTTATACTTTAATATCTTTTTCAGCTTAAGCATAATTTAATAGATGAGACAAGAAGCAAACTGGTCCAAACAGGTTCTACCATATTTGCATGGCCTTTATCTAAGAAATAAACATTCTTCCCTCATTTTTGTTGCTTGTGGAACAACAATTAAATCTTAAATTTCTGGGCAAAGGAGATTGAACTGTAGTAAAAAGTATCTTTTCTGTATTAGTGAAGAAGGGCTGTAGCTGCTGG
>TE_00000124#DNA/DTM
AATTGCTCTAAGTTTTCCAGTTTCCAGCTTTCCAAACTGTTTCCACATTAAGCATTATTTTGGCAAGCTCCGTGTATTTAGTAGCACCTACAGTATCTGCACTGTAATAGTGATGTGTCGTTCCTTAAATTTGCTGTACATTATTCTTGGATTAATGCAACACCCAGAGAAAATTATTTTCAATCATTTGTGTAGCTTCAAGACAATTGCTGTCCTATACCTACAAGTAAATGGACAAATTTTGACAGCTACACATAATTTCTGTAGGCTTAAAGCAGAACCTGATGAAATGTAATGGAATCTACAGGAGCACTGTACATTGTACTTCCATCCACTGACTGTAGAGAGGTCTCATTTATTTTTCCTGCTAAGGCAAAATGTGGCAATACTCTGCATGGGATTTGGTAATCCATATAAAAATACTTCAGTTTGCATATTTTCCAGGTATTTTGCCTGCTATGTAGGAGTTCTTCTTATTTATCCCCAAGGATGCGGGCATAATGTGAGAAACAACAGGTATAACCATACAAAAACAACTATAAATATTAGGATAAAAGCTGCAAAGCCCATAAGGAATTATACTGAATGTAACTTCTGATTCACACATGCCAAATTTCATTACACTTCACTCAGCTAATGCCTACATCAAGTACCCATTTGCTTTCTAATGTAAGTTCTACAATTCCATCGTTATTTGCAAATTCTTTATGCAATGGTGAAATCAGCACATTACCCAGATAAAACGACTAAGTACCTTCATTTAAAAAATGCATATTTCATTTGTAACCTTTTCTTTTTCCTTCCAGCTTCAGCTTGTAGCCAGTGGATCTCCTTTGCCTTCACCTGTTCTATTCAAAAAGGCTTTATCATAAAAAATCATCCATGTAAGTACCATGTAGCTACAGCTACCACTTAACCTTCTCTTAGATAAATGAAAAAGACTTTTCTTCAATCTCACTATCTGAAAAATGTTCCTCGACTTTAATTTGCACTTCCTATACACTAGTTTTTGGTGAATAAAGTAATAAGAAAGATACTTGCTTTATTTAGGATGCTTCCACTGCCTGTAACTGTCCACTGCACTGCTGGTTTGGGGAAACCTTCCACATGGCAGATAATTGTTTTAGACATTTTATTTGTGTTGGTTTTCTTGGTCATTTTGATTTGAGGTTTTCCTACAAGAACAATGTTGCAGTTAACCATTTGATTTAAAAAGAACAATAATAATCATAACTTTCTGCTCTCTTACCTTCCACAATAAGTTTAAGTGTCTGTCTTTTCCTCAATCCTTCCACCTCCTGGAGGGTCGTTTCACAGACATAGTTTCCAGCATCTTGATACTGAAGACTTGAAAATGATGGACTTGTTTGCATTCTGGTATTGTCCTGATAAAGTCAGGAGTTAGAAGTGACAGAGATAGACTCACAATATATTAACCCCTTAATGACAGATGTGACTACTATCAACGGGAGTTTTCACATGCTTTGGAAAATTAAAGCCACACTTTCAAGCTGTTTCCCCATTAATAACTAGCATTTGAATATCCAGCGTGAAAAGTAGAAACTGATGGAGATTTATAGAAGCCATCTCCTTTCTTCCTGAACAATATTATTTTTAAATCAAGGGCATAAATGGGATCAGTTATTAGCTCTGAGCTTTTCTAGTGGGTTGGCCAAGACCACAAGTGACAAAACATGTTTGAGACACAAGCAACTCTCCTCTAGGCCAGGCTTATGAGATCAACATATCCTCATAAATAACCATTAGGTATCCTTACTGTAAGTTTCCAGCACTACAGGTTTGGTGTAAAGCCACCTTCTTCAATAGCTGCATTTTTCACTGTCTGACCTCTCAACCCGTGCCCTTTTTGCTATGTTTATCAGAACAAAGACCAAGCTCACCTCTGAGAAAATGCATCAAAATTCCTCCAAATGGGCTTTTTTTCTTAGAGGAACCTTATTCTCAAAAGGCCTTGCATAGACAATTTCGAGAAAGTTGTATTTGTGTTACAATATGCCTTAATTCTCTCTATTTGAAAGCTGAGCTGATAATTATAGTAACTGATTTTCAGTCATCAATGTGAGTGAATAAGATCTCATTTTAAGCATATGCATAAGACTCATTTTAACAACATTCTTTAAAAAGCCCAACGAACAACTTCCTTCCTTCCTTCCTCCCAAAACACTGAAGTAGCAGCAGTAATATGAAGGGGTGAACACTCAGATGAAGTGTGAAATAGATTAATTACTGACCTTTATCCAAAACACAGTTGCATTTCTACTGGAAGAAATCGTGCATGACACAGGCAGGGCCTCTCCAATCTGTTTTGTGACTTCTCCACTAGGAGTAAGCTGCAAATCCAAATCTGGGATAGAAAGAACATTTGTAAAAAGTTAATCTCAGAAAGCCTGGCCCATTTCAGAGGCTTACCAAGAAAAGAAAATGTGACTAATTGCACTCATTAAATTCAAGATTTCATTTCTTCAATAAAATCTAAGTCAATTTTACAAGTAAGGGAGATGAGAGAATTATTCTAAAATAGGCATTGCAGAACATTCATATTTTTGCTGTAATTATAGGCTAACAGGAAAAGCAAAACCTCACTAATCACTAGAAAAATGGATACATTTTTTTCACCTTGTTCTGCTGAAAGAATGACAAAGTAGGCATAAGAAGATGAAGAAGTACTCCACATAGAAGTATGTGAATTTGGAAAAGGAAGTACAGAATGCTGTGAGGGCAGCTTGCTATGGGCCAGGTAAAAATGCATCTTCAGGGGAGGACTAGTGCAGGTGGGGACAGACAGGTTATGCTAAATAGTAATTGTAGAGAAAAAGGCAGGTCAAGAGGTACCTTTCTTCTGTGTGATAAAACTAGAGGATTTTTATCCTCAAAATCTGAAGGAAATGAAGGTGGTCAAAGAAGGTGTATGAGACATGATACTGACTGAAGGGGTGAGATGTCTGAATTACAGGGTTGGGGCCCTTTACACACGAAGCCCTTTACTTAAAGTGCCACTTTAGGTACCTCAAAAAAGACTCCAAGCTCTGCCTGACATATTTAAGCTCCCAGGAAATTGCAGTCAGCAACAGCTGTGTTTGACACAAGGCAGGGTGAGAGCCAGTAACAGGAGTATCAGAAAACACTGCTTTGGATTTTTCTTAGTATAAAGGTTTATATATAATATAAACCTTATATATATAAGCTATTTCTTAGTATAAATGGGCTGGTCATTTTTTTTAAATTTTAATCCTACAGTGAAAGAAAAGCAGAGTTTGCCAATCTCTATTTTGCTTCCCCTCTGACAGTGCCTTGCTTCTGAGCCAAGTTGCCTGGTTGAATGACTATCACAGATGCGTGTGTGCACACACAAACATGTGCAGTCAAATGCACACATGACTTCATCACAAATATAGTACTTGCTGGCAAAGTACTGTAAAGCCTCCTTTTGGCTTTTAAGCAGAGCTTAAAAAAAAACTTGAGACAAAAATCACAGTAGAGGAAAGCGAGTTTTCCTTAACAAAACAATGAACTTCCCTACTGGCTTCATTCAGTGGTTGCCCTGGGAACACCATTGTAATTAGAGGTAGAACTTCAGGGAACAACTAGGGTTCAGCCTGTACTACTGGTCTGCAGCACTATTATCTGTGTTACAAGCCCAGTGTCTCGTCCAAGAGGTCACAAGGACTGTACTTTCATCTGTGCATTTGTCAAAGATCTTGATGAGATAAAATGGCATCTTGTTTCTGTACTCCTATGGGGATTTCCTATCCTCCCTCCTGAAACCAGTAAATGGAATCCAATTATTCTCTGGTGGCTTCCAGAAGAAAAATAAAGAAATAAAATTACAAGACTCCTCCAGTGAGCAGTATATAGATTCGGATGGTGTATGGGATGTGTTTCTTCTTGCTTTGTTACCCTTAAACACATTCTATCAAGGCAGAGGGGTGGTTGAAGAAAAAGCTAAGATTTTTTCTTTTTTCCCTCAAGAATTTCCTTATACATGTACTTAAACCTCTTGTTCTTTGAAGCAAGATAGCACCTCAACCCCAAGAGATCACCAAGACCATTCAAGAAGGTGTTCCTCTCACATTTGTCATAGGGAGCAAAAATTCATGAAAGTTTTTGCCTTCACCTCAGGCAAGAGTGACACTGAGCCCAGAGCAATCCTTGAGTCTTCCTCCAGGATAGTCTGTGCCCTGCCAGCCCCTTTGTGTGGTGTAACTGGGACTACAATCCCTCTCACACCATGGTCTTGGTTGCTATAGCAATTC
>TE_00000125#DNA/DTC
ACTGCAAACAGAGCTGTTGCTGGTTGTTATCAAAAGGAGGGCAAGTACAGTATCTATTAAGCACAGGAAATAAACAGAAATGACTTTAAGAGTAAATAAAACACAGGCAAAGACTCCTGTGGCTGCCTGCCCAGTTCAAGCCAAATATTTTTACAACTGACCTCACACTTCTTGGTCATGGATGATTCAGGGACGCCACACTAAATATACAAATGTGCACAGTAGTGTGGTCTAAAATAATAATACAATTAAATAAAATGGTCGTTATTTGAACAGGAAATGCAAGGAAGATCTAAATATTTTCTGCTTCAGAAGTAGAAAGGTCAAAAGGATCAGTGTCTTGCAGGGCTATTCAACATTAACTGATTACAAGCACAAGGAAAGAGCAGATCAAGATTTCACTACCATTAAACCAGTTTGGGTTTTTTTTCTTTTGCTGCCAAACTTTATGTTTCTTGTATTTTAATTCTATTACTGAGATCTAGAGACTGTGGGCTATGTCAGGGACTAATCAAAAGACAGAGAGGAATAATGAGAGCTGTGAAAATCTCTACACTTTTCCCTGTTTTAAAAAGGAGGGGTAAAGCACTTTCCTCTGAATGAAAGCCATACACAGGTTTGTTACCACAAAGGAGAAATTTCAGTGCTTAAGTGTTACCTTTAATAGAAATGTTCCTTTAAAAACATTAGGATAAATTGGAAAAACATTCCCTGTCTTTTCAGGCACCACTCAGCAAAGTGCAACAAACAGCCAGGATGATCCATTTGGACAGAGGATCTGCAGCATCTCAAGGCACAAAACCTGAATATTGATGGGTGCTTGCCCTCAGACCTTCTAATCCCATAGACTGCAACCAAAACAGCCAAATTCCACATGGTTATTCAGTATTAAGGCAATCTAGAACAACCACTAACACAGAAAAGAAGGATGACACAATATTTCAAAGAATTTTACGTCTCTGGAGAGACATTCTCTTACCTGAAAGCAGGACCCTCCAGAAGACCAAGCCAGAAACAAACATCCTGTGACTCCCAGGAAAGTGCCTTCAGGTGCTTTTTAAAGACTCCACACCAGGAATAAATTTGCAGTG
>TE_00000126#DNA/DTC
ACTGGGAGGCTGAGCAGAGTGGAGAGATGCTATGATGCTGCCATTAGAGCAAAGAACACTGCATGGGAAGATCTGGGATTGCCTTAGGAGTAGAATAATAGAAATGGGACAAAAGATATAAAAGCCCAGTTCTGCAGAACATCTCACAAGTGCTGCACAAGTAGACAAGTCTAGGCATGACAGATAATAACACAGCAACTATGGCCAGACAGCTCAACAAAAAAAATCCCCTAAATTATACCTGGGGACAAAGTATTAATGTCACTGCACAAAACCACAGTGAAGCCTAAACTCAACAGCTCATTTCTGTTAATATATCTTCAAGACCTGATTTAACTTGAACAAGTAAAATGATAGTTTACTTGCAAGAAGAAAGAGTATATCACATGAGGGAAGACTAAGAGAGAAGACTTTATTATCTGAACATATTGGAGATAGAAGTATTTAAGCTACAGTTCAAATACTGCCAAAAAACTAATGCATATTACTAATGCATTCTGACAAGCTGAAGTTTTCTTCCCTTCTGAATGGAAGAAACAATGACAGAAAACAATTTTTAAAGGGAGTCAGTCAATTCATAAGCAAAATTTATATTATCATCTGCAACTATGTGGGCACCAACTCAGTGATCCAAGATGCCTCTTCCAGTCTTAAATGTGAACCTCTCTCTTAGTAATATCAGTATAAATCTTCCCAAAGGAAATTCCAGTGTGGGCATAAACCTCTTGCTTCACCCAAATGTGCCATGCCCTTTAGCCTGAAATTAGCACTGAACACCTGAACTGGAAATGCAAGACTCCTCTGAGCCTATCTCAATTTTCCAGTCTGCTGAATTTTTAAACAAATTCCCCTATAAGGAGCTTCTTACTGCCTAGCCCCTTACGCATTTAACATAGATCTACTAAAAATTTCTGTATCCTCTCTGCTCTCCTGTGTTTTCACTATTTTCTTGTTTCAAATACCCATTTATTCCTGCTGAATTTCCTGGGCCTATAACAACATGCTGTAGCCCAGTACTTGAGGCAGAAGCCTTAGAGGCTTCCAGGAGCACCAGATGTGTGTGATACCCTCACACCTCTCCATGCAGCACTGGGGAGGGAAGATCCATCTTTGGTCATACTTCACACTCTGCCTTCTCCTTCCCCTTTCCTGTCCTTCATTCTTTACCCTGCAATACATTTCTTTCAGAAATGATTCTGAAGTGAGGTTTTAGACTCAACACACCATGGCGTTTTTAGCATCTAATAAGCCGGTTTAATAGCAAGTACTTATTTGCTTGCATCTCCCACCTGCAATTTCTTAGCACTAATGCTGGTGTTGCCAAGCTCTAAGGTTCCTCCCCATAAAAGTGGTATTAAACTTCTAAATTACAGACCTTGTCCTATGTGTTCTAAATATATAGAAAAATATTTCTTTTGCTCAGTTGGAATAAATTTAATCTAATTTGATTCTGTGGATTGGGGCTTATCAGTGCATCAACTCTGCTTAAATCACATCTCTTACCAGATACTACTGTTTTTCAAGACCACCAGCAAGCAAAATGCCAAAACCGTTGTTCTTCAGTGCAAAGAAAAAACCCAACACTTTGGAAACAAAGTCCTAATTTAAGTCTGGTGGTTCTAGATTTGATTTTGGTACAGAACAGAACTAACAAACCCTTACAATACTTCTTAAATTCAAACCTAATTTTTGAATAAGAAACCTAGAACTTGGACTTTGAAATGTGTCTAGAGGCTACAGTAAGGAAGAATGTACCGGCATACCATTTTCTAATTGAGTATCCAATTCAAAGTTTCTACTTACTCATTCAAATGCAAATTAAACCAGCTAAAGCACAAATGCCCAGTCTGAGACACAAATTCAATTATAACAAGTCAGTCGCTGAATTCTTAATATGGATGCTTTTCTGTACTTACATTTACATTTTAATCTAGACAGAAAAAACCCAACAACCCTGATGAGGCATATGCAGATTAAACTTCATGGTTCTTATGTATATGATAAATTAGAACAAGCCAAATAAAACAAATAGGAGCTCTGGGATTTACTTTTTTTTCCTATTTTAAGAGACAGGTATGACCATTTTTATCACTTTTTGTGAAGACTTTTCCTCTCAGTG
>TE_00000127#DNA/DTC
ACTAGAACAGAAATAGCTCTGTGGCAGTGCTGGAACTTTGCCTTTTTAGGTGCAGTGAAGATAATTTTTTAACTAGCAGGCTGTTATTAGTTTATACCTATGTTTCTATGTGATATAGTGTTTTGCTGACTCTATCAGATCATGTTACGTATTGATTTTACCTACCTAAGTTTAAAATAAAAAGAAAATAAAACTTATTTGTCTTCTATATTTTAATTACATCTTTTCCCAGCACCCTGTTCAGTGTTAATAGTCCATTTAAAAGCTCGGTGTCATTATTAAAGCATAAAGGAAGACAGGGAAAGACAGAGAAGGGAAAGATTGCAGCAGGGCCATTGCTCTGAGCCCCCTCTCCTAGATTTACTGGTGGTCTCACCAAGCTGAATTAGATCAGCGTGTGATGTTACTGAAGGTCTACAGAGAGAAATTATTATCTCAAAGCACATTGCAAATATGGAGTCAATTCTACAGAAAGATACCTCTGTAAAGAAAGAAGGATGATTCCTTATTTAATCAATTAGAGTTTGATCCTGCTCACTATAAAACTTGCTTTAAGGTTAACAGCAGTGAGATTAGGCCAAATTTAGAAATGAAGTTGGCATAAAATTCGGACTGTGGAGCTACACTGACCTTTCCACCACGAGGGCACGCTTCTTTGCAAAATAAAAATTATTCATCAAAGATGGCTTGTCTGCTTTTCTATCCAGGTACAAACACCCCTGTGTAATACATCTCAGTGACCTCATCCTGCATCCTCCATATACACACATTCACTATTAGGCAACACAGACTTGTATAAACTGACCTAATTATTGCTTTTGTTATTATTTTTCCAAGAAGCAATGTTTCAGAGAAATAAAAATGATTTCTTCAACTCTTGTGAAAAATGCTCTGTAAAGTAGGGAGAAGGCCTAGAGTATAAAAGAGGAAAACAGGGAACTGTTTGGCAATGACAGTCTTTCATTCAGATCTTGTCATGAAAACTAAGCTTGCCTTTTAATACAATATTCTTTTCAAAGAAAAATGCGGTCTTCTCTAAGTATATAAAGCTAATCACAACAATTCATTTTCTAGTG
>TE_00000128#DNA/DTC
ACTACAAGAATCACCCTGCAACACAGAGTACTGCAAGCAAACTGTGTTCACAAACAATTGTTCACCTCCCAGGCACAAGCACCTTTCAACAGTTGCTGCTAAATATGGTTTACTTTACTGAGGCTAGGAAGTTACTTTCAGACCTCAGTAACGGAATAGTGAATCTACATTATAAACCTCATTGATGTCCGGATAAAAACTGCCTGTTAATGGACTTCCTTCCTACCTCTTCTTTCCCCTTTCTCTCCCAGGCTTATCTTATTTGTACATCTCAAATGAAACTCATTCTGACCTTGCTTGTGTCTACGAGACTTGATCAGCAATACATATATCCAAATAGGATTCAAAAGAACTCAGATTTGCAATTATATAATTAGCCTTATTAATGGCTTACTTAGATGTGTTAGCAGCTTTGAGTTTATTCTTGCATTCTTAGCTGGAAAGAAGTACTAAAAAACCATTTGACAGCTTATGCCCTACACTGCAAATAAATGCATGGATGCAAAAAGTAATCATGCTTGACCTCTATATTGAAGTGATGATAAGTCACCACATTCTTGAGAACTTCATCCAGAGGAGCCAGCTTCTTTAAGAGTAAATGGTATTTATATCTATGCCAGCTCTATCCTCTTGAACAAATGTGATCACATTGCTAAGCCTTTTAAGTGACTATCTATATGCAATGCTGACTGAAAGCCATCAGCCCACAACCCATTTCTCCAGGCCTTGCAAATTAGACTTGAAAAGATTAATGGAGGTTAAAGAGTGCAATATCATTACCATACAATAGTGGTGAGGTCAGGTCTTTGGCTGCACTGAAAAAGTGTAAAGGTGCAAGGGAAGTTGCTAAGCCAAGGTATGAAGCTGACAGGTATTGGTGTGGTTCATGACACAATTGTGACACAATTCTCAGCAGCTCTAGGCATGGCTGACCTGAGTTGGGATCATCTACAGTAGTTACTGAATGGTGGGTTTCTAGCTGGAAACAGACTGCTTCTACACTACCACATAAATTAAATGGGCCTTGGACTATTTCACGGCACTGAGGTCAGATGCCAATATCCAATCCGTCCTGCAAACAAGATGTTTACATCAAAATAAACTTTTGGGAATATTCTTACCCCATATTAATTCCTTAAACATGCCTTGGGTTAATGATAGTTGACTTAGAAGTGTTGATAAGTGAATTCTGTTGCCCAAGACTTTTTTTTGCATAATTTCATATACCAGTAAAAACAGGCATGAAGTCTTCTAGTG
>TE_00000129#DNA/DTC
ACTGTGCAGAATAGGACAGTGAGTATTCAATAAGACATTGATACTGTACATAAATTTAAGATTATCCATCAATTGCAGTTTCTTACTGAGCTGGTCTCCTATATGTGGTTCTTTTAAGGCCATAAATATTTCAGAGAGATGAAAAAAGACTTTAAAGAATCGCCTCATCCCCCAAACAAAGCATGAGGTAAAGAACATGGAAAAGGTGCAAAAATAATCCTGGCCTGACATTTGGGCCACAGGTCATTCTCCCTTTTTAAAAACTGATTTAATAAACTTTGAAATGTTTTGTATTTTATATTTATCTGCACAAAACGATTAGGACTAATCTGTTTATTATTGCACAGGTGAAAAATACAACTAACTGATGAATCAATTTAAATAGCATTTGAACTACTGCTTTTATAACCCAAGACTTACATTTTCCTATCTCCCTCCCAAAAGGCCATGCATTCTTTACTTGCTCATCTGCAGGAATTTACAGGTGTTAAATTAGCCACGGTAAGCCTTACCTTTTGTTCCCTAATTGCTATCAAAACATATTGAGAATTACAATAGAAACATATTGAGAATTACAGAGAAAAAGTTAATTAAAAGTTTGAATAGAAGCTCCAGAAAGTTCAAACAAAAGATTTTTCCCTAGTTCATACCACGATCTGGCTGCATGCATAATTACTCATAAATCAGACTGTAACTTTCTATGCTTTTCTTCAATAAAAAAAGTAAACCTTTCCCCTTCATTTTAGCTATATGTTTATAAATAACCAGGGCTCCTATTACAGTCAATACCTTGTGGATGTGATGTTAAAGTGATAAGACAGGCACAAAAAGACCAAAAAGTTCCAGTGATTTGTACTGTTGGGGCAGCTTGCCAGGTCCCCCATCTAAATCTAGCTCATAAATAGAGGTATTCTAATGTAAAAAAGTTTCCCAAGTATCCGCTCTAGTTTAAAGACAAGTTCCTTCAATGTCAGCTTTCCACAAATATAAATGATTGAGTTTAGCTCATAAATGTCATCTGAAAGTAAATTTTAAGCTTGCTGCTTCCAATATTCATACCAAAATAACAAGTTTTATGTTAAAGGCCACTCTCTGCCTTACAGAAAGAACCTCCCTGCTCCACATTTCTCACTACAGCCTTGGCACACAAGTACTTTAATTAACCAGGCAAAGATCAAATTATGTTCTTTGTGGAAAGGATGATGCACATAGATTTACTGGGGTTTTCTGGGGTTTTTTTATTTTCTTCCTTTAACAGTAACCAAACCTTACGTCTCAAAACTCATCCTGGCACAGTTTTCTTCTCAAACAAGCCATTAGTGACCATGGTAGAAACTCTGTTAAAGGGAATTCAAACAGACAAGACAAGAGAGCCAAGGCAAGGACATTGGGACACATGGCAGCATAACAAACGAGGGTCTTCTGTGTCAGTAGATCTGGGAACCTGATAGCTCACCATCCCACTCACTCCCACACACTACTTAGCCTTAACCATCACAGGATATGGGGCAGAAGCATTTCTTAATAACACATTTTCAGCCTTGAAAAAAGGCTAAGTTGCAACTGCCATCAGTTTTCTATCACATTTTCCTTGAAGCAGATTTGATTAAGCATCATGGATGCTCATAATTCCAGGTTTTGTGACTGGTTTGGGTAGTTCAGACAATGCTTTGTGCACTGGTTGTAGATTTAATACAGGCTCTGGGACAACACCTCCTCCAATGTGAAGCTGGCATGACAGAAAAGGAATAAGTTTTATAGTACTGCCATGGCCATAATGGTGTTGAGAGGTAAGGCTGGTGAAGAGTAGTAATATCTTTTATTTAGTCATCCACCAAAATGGACCGCCCTGCAATAAGTGCTCTTTTAGATAATTTAGATACTTAATATTTTAAGAGTCAAAGTAGAAGGCCATATTGCCTTCATGAAAGATGTTGCATGTTCCATCAGGTTTTCTTCATTAGAAAAACCATGCATAGAAGCCCTGATTATCAAACTATCCTGACCTAGGACAAGTAAAAAATATTATTTAACAGATGTCACCACCCATTAGGTTCTGCCTTTTTCCTCCAAATCTGCATTTCTGTCTCTCCAGCTTTGCTAAACTCTTATTCCAAGCATACAAACTACTTTTACCTGTAGAAAACATGACAAACTAAAGTATAAACCTCAGCAACACATTTCCACAGCAACAACAAATACTCCACTCCTGCAGCAGCCATCAAAATCCATCCATCCTACACAAACACTTTCTAAAATGTGCTATGCTTCATTTCTTCACCCTCTGGGAGTGACTAGGCAGCCACTATGCAGTCAGCTAACTCATGGATGTGCCTGTGAAAGAAAAGAACACAACAGCTCACAAAAACTCTGCTTCTGCTCTCTATCTTCATGAAAGACCTACAAAAGTAAAATGAAGGAAATAAGATTAGTAACTCTAGTAGATACCACACACTCACTATTACAAGTAGTCAAGGATTTAGAGCAATCATTTTGCAGCCCATTAGAATTTATCTTCTTTCCACCCTAATGAAACTTCTCCTCTTAGGGACACAGGTGAGCATGTCTCTTAAGAATATGAGATCACAAACTTTTCAAGCAACATGTGCAACAGAAAAGTATATATTCCCTTGTATTTGGGTTTTTTTCTGTAGTCTGCAGGTGATATAAAGGCTTTCTCCTGATAAAGAAAATGCAGTTCAAAAGCTGAATGTCAAGGAAACTGCTCAGCTCCACTCCACATATTTAAAGAAAAAAAAATACTGAGCTGTGTGAAAGTCTTGGAAGAAATAGAAATCAGGAAAATTGCACTCTGTTTCTGACTATTTTACAAGAAAAAAAATAAAATATTCCTTCAGTAAGCTCTTAATTTCCAATTCTATGCACAGTTAGAACCAGACATAGAAATAGCCAGCAGTTGGGTATGGTTTTCCTCTCCCTCCTCCTCAATTGTAGGGCTAATCCTATAGCTCTTTGTTCTGGAAGTTGAGAATGTGATGCCGTGTACAAGTTGTGTTCACTTTTCACCCTTACTTTTCTTATGGGATTCCTGTCTGCTACCTCCCAGACAAAAAGCTTCATTTACTGCTCTGTTCCCTGAAGCACAGGAACAGAAACCTCAGCGGGCCAAAAGAGATGGAGCAATACCTACACCACAAGTCCAATCAGCTCTGACAGGTCCACTGATCAGCTGAGGTGACAGACACCATCCATACAAGGACGTCTTGCCAAGCCAAGCCCACAGAGTATTTGCAGTCATATGTGGGTGGGCACACATTGTAACATTAGTTCTACTATTGAGACAAGCAGAAAGTTTGCTTAATTTATGAATATTTACCTTTAGCATCTTTTTAGTTCCTCTTAAGCCTTATTCTGAAGGGCTTTTAGTATCTGGCAGTTAAAGCAACCCTCACTGAGTGAACTAGGACACACAGACACACAAATTATTTCAAACACATTGGAGAATCATCAATAGACATTATATTTGCAAATATGCATGGGAGCATTTAAGTAAATGCAGCACACTACTTCAAAAAGTACAGACCTATCAGTAAAACCATTAAGCTCAGCACTTTTACCTTCCTTTAGTTGCATTAGAAATGACTGCTTGAGGTTGGCTGAAGCTCCTGCTAATGGATTTTGAATGCAGTGCACTTTCTCCGCCTCCTGTTTTAGAAGCCTCTCTTCCTATTTCGATGTACATCTTGTTCCTCCAATTGGCTGGGAGTTGCTCTCCTGTGTACCAATTAACTCATAATCAGGTAGAGAGTTATCTTAACCTTGGCACAGCTCCCCTCACAAGCTGGATCTGAAGCATTGCAGTTCAAACACCACTTTCAAATGCAACCACACATGTGGCAGAGAACAGGACACAACAGCCCCATGAGCCTTGCCTGGTGGTGGGGCTTTTGTAGCAGCACTTGAAGACATGTGGACACCAGCTCCTAGAACAACAGGTGCTTATCTCCAGCTGCTCCAGCTCTTCACTTCTGTGCCTCAAACAGGTGTAGGGCTCGGTTCATGAGCTCAGCAGACAGATTTTTTTGCTGAAAGCAAATATGTGAAAAACCTATAGGAGCTCCCAGCTGCTCTCACTAGATGAGGTAATCTATGAGGAAGAACAGCATACTCTTCCTCAGCCTCTCATTGCTCCTCCGGCACCCCACCATAGGCTCACCCTCAGTAAGACTGCTGGGAAGCCTTTCAGGAATCTCCACACATCAGGTTATAGCAAAACCAGGCTAGGCCACCAAGGGTGTCCCACAGCAAGAGGAGGAGAGTCCTCACTGGTCAAGGTCCAGCTCCAAGGGTATCCAGAAAGAAAAGGTCCAGCAGCAGCTAAGTTCAGCCAAAAGTATAAATCATAAGGTAATCTCCTGGCAATAGAACAGGTCTGATGCCAGGCAGGAAACCAGTCCACAGATCAGCATTAGGAACAGGTCTAGTAACTACCATCTGGCCCTTAATAGTAGACAAAGTCAAGCCAGGAGGTCAATCCAGAGACTGAGATCCAGATCAGGAACCTACACCAACACAGACACACTGAAGAACAACATTCCTCCCACAAAGCTCAAAAAGGGAGCAAGAGCCCAGAGCTGGTTTAAATATAAGGTGTGGATGCAGGCACCAGATGAGGCTCTTTAGGGTCACTAAGGCTTATCAATACCCCCAGGGCATTAGCAACACACACCTGCTACCATTCCTTCTGCAGAGTG
>TE_00000130#DNA/DTM
TTCAAACGTGGTATCTTCCCCCTACACTGTTCCATATTATTTTCATTATAGCTCTGCTTAGTGATGGAAAAGTTGAATTTTAGTCTAAGTATTGCCAGAACACTTGCTTTGCAGTCCCACAAAAGCAGCTTCAACACTATATTTATATCTCTCTTCCAGACATTTATTTTAACAACCTAAGAAAATGCTAGCATTTTTCAAATCATGCTAATCATATCATACAATAAAACTACATAACTATGTATCTGAGAGATAAGCTAAAAAATTTAAGTCTCTGTTTGAAATTGTGTTTCCAAATGCATGGTTCACAGATACCTCAATAAAGTGTGAAACCACAAATCAGCTTTAAGTTCCACATATAGAAATGCACAAAATGACATCTCCTGAGCCTCACAGAAAAGACTCATTTCTATTCTATTCTTCCAACCTGCATGAACTAACCAGTGTTTCCCACAGGACAGTCGTGCAGATACAAAGCACAGAGTTCTGCCAGTGAAAGCAGATTTGCCAGAAAAACGGGTCTTAAGGAAGTGATTTATGGTCAAGGCCTTGGACCTGAATTAAACAATTTTGAACACATTATCCTCTCACTTTCACACTCTTCATATTGTCTACTGCATCAGAAAAACTTTGACATCAGCAAGATACCTGAGGAAAAAAGAAAAGAAATTCAGTATAAAATTTGGAGACTATTGCAGTGAGTGGCCTGAAAAGATCCTTTTAGCTCAAATGTGGATGCTCTTGACAAATCAAGATCTCCTTTTAATCACTAAAATTCACATCATTTGACTTGTTGCACTCTGCTTTTCTTTAATCTTGTGGTTTAGAGTTAAATTCTTTAGTGCAATTTCAGTGGATTCAACTGAAATGCCAAGAATATAAACTAGCTGAAAACATTGATAAATTCTCTATTGAGGTTCCTGCATTTCTGACTCACATCATAAAACTAAAAAAAAAGTCACGTTGGCTTTTCTACTTCTTACTTCAGCTACAAAATGTTATAAACAAACTGATTAGAAAGCAAGAGCCGTCAGATAACCACCAGCTGTGCTACATTCACTTACAGACTGGCAAGTACATCTAGAAGTATCTATAATGAACACAACTACAGTGTTTAAGATACTGTCTAATTAATCCAACAGTGAGGAAAAAATGGCACGATTTAGCTCTATTGCAGCTGGTTTGCATCATGTTTCTCTTTCGCTTTTAGTGGAGACATTGCAATTTGACAACCACTGAGAGTAAAGCAAGTCCAGGATCATCTTGGGCTGAAACACAAAAGTAACAGCTGTGCCATGTCCCCTGCACAGGGAGTGTACAAAGACTGTCCCTAAAACCTGGAACTAAGGGACCGTTCCCAAGCTTAAATACATGCTCCACACATGCACATTCAGTCTACAGATTTCCTTCTCAGACCACTGATCATTATGGGGGTTCCATCAGCTTGCAAATTTACAAAAACTATCAAATCATCTGCTATAGGCCCCTGAAGTGTTATCATATTCTACTGGCCTTCAGTCGCCTCTAACCATGGTCTGGATTCAAACACGCTGATCTAGTGATGAGGTGCTCTTAATCCTATTGCCTGACCCCAGAGTCCTGCAATCACATGGGCAGATAAGGATCTAAATGAGTATCATTCTACTTAATTACTCTTTTTATGCTTTTGAAGAGAGCAATATAAATATAAATCTTCAGTAAAATAAAGCTTGATGTCACTAACAAGTAGATTATACAGCAGCCATCTGTTTGCAGCTTGAAAAGGTACCAGTAAAATACGACTTCCCTGACAAAAAGCAGCAAGAGTTTATGCCATCGTGATTGTTTCAATTTCCTCACTTTCAGAAACAACAATTAAGCAGTAAGGTTGTAGAATAATGCTGCAGTGGAGTACAACCTTATCCAACCCTTGAAAGTTAAACAAATTTGCAGTAAATAATGCTGCTAATATCTTGGTCAAATAAAGTGTGCAATACTAGAGATTTCATAAACTGTGAAATCAAAGAGATTCTGTTCTCAGACCTATATTTAAAAAGAAAAACTAATTCTATTGTGAAATAGAAGAGACTCACTTATGGCTATTTCTTTCATCATATTTCAAGTCTGTGTTGTAGCTATTTGGGAGTTGAAAAAAGGTTTGAAG
>TE_00000131#DNA/DTC
ACTGCAAAAACATGATCAATGGTCGGAAAGTAAAAGACCCCAAATGACCAATTTAAGAGTCCTTGTGTCTTCTAGAAAATGGAGAGAGTGTCGCAGGACATCCAGGCAAGCATGAGGTTGTTTGGAATTGGAATCCCAATCAGAAAGATACTGACAAAGAGCAAAGATTTTTCAGAAATATTTTAGTACAAGGCAAGCTAAATAAAGTGGCCACATGATGCCAGCATTGTCTGGGAAACGGGAGAAAATTCCATTCTCAAATATATGGATTAGTTTCTTTTTCATTCTAACCACATTTTTTACGTTTTCTTTAGTGTGCACACATCCACCCTTTCATTTCTCATTTTGCTGCAACCTTTTCATCAAGAATTTTCATCAAGACTTTTTACAGCCTGCTTGCATCACCCCATGAAGAGCATGAAGCCCCCCGCTTTATATTCTTCCAGTATTACCGAGTTTCAGCAAATCTATGCTTAGCCATCTCATGATTCTCACCCCCTCCACAGCTTGTTTCTCCTTTCTGCTTTACATACCAAGCATCACACTTTCTGCTGTTACATACAAGGAAATCCCACGGAATGATGCATTGCCACCTCACTGCTTGGATTTGCTTTTAGCATAAGTCTTAGTGAACATTCAGGTCATTACAAATTTTGATCTGGATTGCAGGAAAGAAGAGAATAAGGATGTTTTTTTTGCTCCAAAACAGAGTCCTCCTGCCCACCACTGTTTCTCAGTTCAAAATTGTCTTGCAAGAACATCCAAGGTATATTCTTGCTCCTTTCCATGAGATCTTGCTTTCAGCTTTGAGATGTACACACACTTCCACAATTTTTCCTTAAATGTTGAAAACATTCAGAAAGAGCATAAAACAGTAGCCCACTGGCTGAGCCACACTCTCTGCTTCTAGCAGAGCTAAATCTTTCAGTAATTAGGTCCCTCTGCTCTGAGACCATAACCTAAAGAATTCTGAAGGCATTGTGACACTGTTAAACAGAGGTCTTTTTCTGTTATTTTTAATAGAAATGAAAGACACTAAGCTCTTCTGTTTTTTACAGTG
>TE_00000132#DNA/DTM
ACCACAAATGCATTAACATTTTGCTATTTTACCTACCTTCATTCAATTTTGTGATCTACCAGAAAGTATATCCATAATAATAATAAAAATAATAAAGAAAATTGATGATCAGACAATGAAAAGATATTTATTGGGGTGACTTAACTGAGGTCACATCATAACGGGAACTTCAATACATTAGCCAAAGCTTTTGCTGGTGTGTAATTTCCCTGTGTTTCTTTGTGGCAGGTGCCGTGTGGGAGAGAACTGGTGGTACAGAGGGGAGCACTGTGAGGAATATGTGTCTGAGCCACTGGTTGTGGGTATTGCGATTGCTTCTGTGGCAGGATTCCTTCTTGTGGCATCTGCTGTCATCTTCTTCTTGGCCAGGACCCTTCGAGACCAGTACACAAAGAGTGATACTGGGGACTCACAGGGGTAGGTGACACCATCTAATATTTTAAAACATCGGCTACAATAAGGATAATTCTGTCGTAAGTCTTACATCAGACAGTTTACAAGCAACAGGATGTACAGGCACCTCCAAATGCCAGGCTTCCTTAGTCTATCTGCTGCCCCTCCAGGCTGCAGAGAAGCTCACAGTTTGTTTATTGCTCCCCCAGGCAGGGTGACAGCCTCTCGTCCATTGAGAACGCAGTTAAATACAATCCCATGTATGAAAGTGATACGACTGGCTACAGCCATTATTACCGGAGATATCCGCAGCTAACGTCCTACAGTTCCACCAGTGCAGAGACATCCACAGACTACAGCAGTGAAGAGATCAGGCACATTTATGAAAACAGTGAGCTTACTAAGGAGGTAAATGACCTTGTTTTCATAGTGGCATGGGAAAGATCATGTAAACAGTAAGCTTATTCCACACTTCTAACCTCAGAGGTGGGCCCAGTCTTTCCCCAGTGTCTATGCTCTAGATAAACAGGTTGCAGCGGCTGCTGCAAATATTTAAAAGAATACAGAAAAGCTTGCTTTCCTTGCTTGCTTTTAGAGAAAGTTATGGTTTTGTTCTGAGCTGTAATGAATTTCACATAATGAAGGAGCTGACCCCGTAAGTAACTTCACAGGGGTTGGGGAGGTTTGATGTATTACTTGACACAACATTTACCTTTTAAAGCCAACTATCTTATGTAAGGGTAGTTACACAGTGAAAAACTGGTACATCCAGGCCTTTTCACAGGCTCCTTTTGTTTTTGGGTATTTTCTGACTGTTTTTAAAGTCCTTCTATTAGCTGCAAGTTAGATCATATCTTTTTTCTTCCTGTATACACAGTATCCAAGGTTTTCTCTAGAAGGCTAAAGAGAAGGGATTTACATCCCAGAACTAACCACAGATCCTTAAGCAACTGTGAGAGGTGTGAATCCAGTATGTAGTTGGACTGGTAGGCAAAGTATCTCTGAGATAAATGCTTTTGTTAAAGCCTGTTGAAATGCTACACTCTGTCCAAACCCTGGTTTTGAGTTAAAAGTGAAACATTACTGAATTCAAATGAAATGCTTCACTTAAAAAAAAATAAATTAGAAGAATCCTAATAAAATAAAGAAGAATTTTAGTATTGGAGTGCCCAGTTTCAAGCCCCACTCTTTGAAACAGCAATGCATAGGAGGCTTATTTCCCAAAACCCAGAAATCAGTTATTTCAGTAGCATTCTGATTCCTATTATGTACTTACAATTCTGTTTATTGTATTCTAGGAAATTCAGGACAGAATTCGAATTATAGAGCTCTACGCTAAAGACCGCCAGTTTGCAGAGTTTGTTAGGCAGCATCAAATGTGAGTGAAATGTCTTGTCTGGATAACTAACTCCTTTGATGTTTTCTCCTGTGGCCTTTAGTACATTAATGTATTATTTTTTTAAGGTTCTAGAAATGCTAGGACACTAGAGGCTAAGATTTCCACATTATTTTTGAAGAGGTTCAACCCTTTTACAATACTTAATAATCAGCAGTGAAGAGGAATCCCTGAGTTAATGGGTATCAGAGCTCTGATATCAATTTAGGCTCTTGAAAGCACAGAATCTTCTTCATTCTTCTAGTGTAGTTCCCATTGCCCAGTGCTTTGTTTAAAAATAGAAATTTTAAAAGCATGCTAGTTTAGCTTTAGTTCTCAAGACTTGGCAACTGATCAACACCTGACAGATCTCTGGCACAGTCCTGTCTGGTATGGTGGGCACCAACTATAACAGAAATTTTACAATTCCAAGCAATTAAGCAATCTGAGCTGTGTGCTTTGCTGGAAGCTAAGCACAAAGAAGGTCCTCAAGGAATTTATTGTTAGCATACACACTCACATGAACTGTACTCCTGCTGTAGAAAGCAGCAAACCACAGCTTGCTGAGTTACTTTGAAAGGTACTGTAGTACAATTCCTTGGCATCCTATTAAAAATATCTACAGTAGCAGAAAAAACTTGTGTTCCCAGATCTTCAGCAATAATTTTTTTTTAATTGAAAAGAACAGCAGTTCACATTTTTCCATGTCAGTCATTCATTTTTTCATCTTGAAAAGGCTTGGTGTCTGGATTTTCCACAGCTGGAAAGTAGTAAGGGCTGCCTTGTATAAGCCTTGAATCCAATGTTTGAAAGAGATTAAATTAATCACTGCTTTTCTGGTTTTTGTTTCAGGAAGCTGCTTTAAGAAAAAAAGAAATTGATAGAATACACGTGGGCGATAAACACTACCATGCTGCCACAGCAATGGGCTCAGATGTAACTGCAAAGTTACTTATAGTCTTAACATTGCATGGATGGATACAGATGTTTTCTCAATGAATGGCTAAAATGTACAGATGCCTGTTTATCTCAATTTCTTCTGGCTTTTCCATGTAAAGTGACGTTTTTAAGAGGTGATCAGAAGGGGCAGAGGTTATGAAAGTTCATTTTTCTTTAACTTCAAAATGGACATTGAAAGATTTTGTATACAAAGGCAAAAAAAATCTCCTCGGATAAGACAAGATACATGCACAACCAAAATAAAATGCACATTGAAAATCCCTGCTTGGCATTTTATCCCCTCAATGGAGGCTCCAGTGGTGATTTCATTGGTATAAAACACCAGTGGAAGGAAATACTTGATTGGCAAGGGAATGAGTTGTAGGGGAGAACAATTGTGCTAGAATTTTGTTAGCATTATTTAAAAGCATTCCTGTTATCAACACAAACAAAACCTCACAGGAAAAGCTTTTCTTCTTCATCAGTACAGAAGCCTGATGTACATTTTGCCACCTGGCATTAGCAAAGCAGAGGATAGCACCGAGCCTGCAGCCTCCTGAAGGCTCTCCCCAAAAATCAGCATCACTGCCGCCTGTCAGTGACCCACAGGGAGCCTTGGAAAGGCAGGGTGGTGCTTCTGCAGCACAGTGCAGTGTCTCTAAAGCCAGGATGGTTGGTTCTCCAGCTTATTCTGGCAGACACACAAGCTGGGGCACAGAAGGGCTTCTATCATACAAATGTTTGTGAAGCTTAAGTGACTAACAGTATGTAGACATTTTGTTTCATATTTTGTAAGTTAATATGCATTATTTATTTGTTGTG
>TE_00000133#DNA/DTC
ACTGCAAGAGGGTCAATAAACTCTCTCTATTAAAAGAATCTGGGTTTTTTTCATTAATAAAGGAAGGGGTTTGTATTGAGAATAAATGCATGTGAGTCATGCAGGACTCAGCACACAGACAGGTAAACATGCAAGATGGCCATTCCTAATTCCTCTGTCATCTTCTGGACACTAGCTGACAAAGACTAACGATGAAGTTAGCTAACAACTCAGTTAATGACTCATCAAAATCAATTCTGAAATCAAAAGAAGGCATTGAATCCTGTTTTCTGAAAACAGTGATTGCTTAATATTGGCACCAGTATGACACTACTTGTTTAGACAGGCTTAAATCAATTTTTCTGTCATCTCTATTTTTTTAGTTTATGTATGTTTTTCCAATCAAATAAATGCACTGTTTCAGATAGAAAGGTGGAAACAGAAAATGTAATTTGTTGCATCATTTTGTTCTTTGAATGGTTACTGTGCTTGACTTTAATAGTGTACAAGGGATTTCATTGGGTATGCCCAAAAACAAAATGTAATGGAAAGGTCAGACAAATAACAACCAAAACAGGGATCAAACTCACCTCCTTGTTTTCATGAAAACTGCAAGTGTCAGAAGCCAAGACCATTTTGCTCATGCTTTGCTCCTGTTGTGTTGCCACAGAAATGTAGGGCAGTTTGTTGCCTTGTGCACTGAGTAACAAGCAGGCCCTGGGTGGACTCAGTAGTTCTTGGTGTGTGTGTCTGTGTGTACATGCACGTATTTGCATGCTCATTCATTTCCTGCATTTTCTTTTCCAACTCGAGTGAATTAAAAAGTCCAAATCGTGTATTGACTTCAGGCTGGCAAAAGGCAGAAAGATTGAATTCCTGTAAAATTGCTTACTCATTCACTATCTGGTTGTACTTAGGTATGTACTTAGGATGCTCACGAGATGTTACTTAATCAAATTTTTCTTTACCGTAATTTTCCAGAGTATGAGGTTGTGTCAACTGAAAATGGAGGAAGTGATGGTGAAAAGGAGAAATCAATAATCACTACAAATCAAACCCATTCTACTGTGGAAAACCTAAAACCTGATACAAGGTAATTAAATAATATCATTTTCTAAATTAATCCAACTAATTTAGACTGTCAGCTGTCTGCCACTTCAAATGAAAATACCTATGGAAATAAGAACCAATTGGTTTTACTCCTGTTTTGATAGAAAAAAAAGGTATGGTTTGGTTTTGCTTTCTTGTAAGTTAACAGATAAAACACATTTGAGGAATCTTTAGGAAATTTCCAGGAGTATTTGTTGTCTGGACAAGCTGCAGAAGTGACCTGTCCTATCAGAAAGACTAACTGTCAAATTTAGGAAAGTTACTGTGGAGAGGAAAAACACATTTGTCCTGAATACGTTGCTTTCTTTCAGTG
>TE_00000134#DNA/DTC
ACTGCTCTGGACAGGGTCAAAACAATAGATCTGGAATGAGGAGCAACTAAAGAAGCAGTTTTATCTTAACATTTGAAGTACAGTTACTGGAGATCTTAAAATGTAGACAGCCCACATCCAAATCAAGATTTCTGAAGCCACACGCAGGCAAGTATGTTGCTCATTCTCTTGTGCAAGAACTCTTCTCAGAGATATGCAGCTATTTCTCCCTTACCTTTAAGGATGTTGTAACACAGTGCCTTATGAGAAAAATGAATTTTGCTATAGTCAGTCTATTTTTAAGTACTGCACTAAAAATTAATTCTCTCCTACCAGAAACAAGACACTCAGCTAAAGCCTTTAATACATTCCTTGATGCACCTGTATAAATTAAAATCTACTGTTTTCAGTGACAATATTTTGCATTAAAATGATACAGTATGATGCTATCTTTAGATTGCAATTAAATTTCTGGTGGGGTTGGTAATTAACTTAATATAAAGCAGATTTCAGGCAAATCTCTTTGTTTAGCCCAAAGAGATAGAAGCAATTATTGAACAAAACTCACTCTCCTCACCACACATAAGAGGAGGTAGGTGGATACAGTCTAATTGCAGGGAAAAGGGACCTGCAATTAACAGAGCCACGTTGCTGCTGAGATACTGTGATGAAACAGTGAAGTTTATAGTATTGTTAATGCTCGCTAATGCATTATTCAGGTTTTGCAACATAGGAGTCTTGACTGCAGGCACATCAACCCATTCTGATTAACTTTAAATTAGATTTAAAAGCATAGGGTTCTGCACAATTTGGTTGGTTGTATTTAAGCATTAAAAAATAAAACAATATCGACCCACGGGTTTCCTTTCATTTCCTTGCCAAAAATATCCATTTAACATTACCTTGTCTGTTTTAGTGATGCTGGATTATTGGACAGTTTTCCCACCTCACTTCAGGACTGAGTTAGGACAAGCCGCCATGCACTATCAGTGCCAGAGAACAGTAAGCTGCATCAGAAAAGAAACATATTTACAGTCACACTTCCCTAGAATGACACAATTCACATCAATCTTTCATTTTAGAACATTTTAGTGAATATACCCAATTTAAAAAGCCCTTGCTTTATCCATAATGTAACAATCAGATTTACACTTTTGAGTATTATAGAATTTGAGTTCATCTAAAGTAGATCTTGAACAAGACTTCTAATTTCATAATAGAAGATTATTTTTTCTAAATTTTCTAATAGCATGTAGGAATTCCTAACAGTAATGTATTCCTTTCCAGGACAATCTCCAAGAGATGATTTAGCATACAGAACAGTCCAGTAAGGAACACACCTGGCTCCTTCCTCTGACCCCACGGGTGTACCCTACTGGCAAGCTCTTCTCTCTCACATGCACAGCTGATTTCAAACATCCATAATCTGGTTTTTAGATGATTCACTGCTAACCAGAGAAAAACAGTAGGTTCCCCTCATCCACATAAAGCTGGGCTTCCCAGCTCTCCTCTTTCAACCGAACTGGAAGTAAACTGGAGCATAAAGGATGAAGGCAGAGAACAAGCAAACCCCAGAGAAGACACAAAGCCACTCTCTGGTTCTCAAATGCTGGCAGCTGCTCCCCTCATCCTGGGTATGAAATGCTTCCCTTTAAAAAGGGTTGTGCCTGCTCCTGACAGCAAGAGACTGTTGTGACATACTAACCAGGTGAACAGCAAGAAGCTACTTTTCTGATGCCTGACTCATGTTTTATGAAGTGAGTAAGGCATGAAGATAGTGCCCCTTTCACCCCAGACCTGCTACAGCTCCACTGCTAAGCTCACTGCACTGGACAAATACGGGATACAGATAATGCATCTAAGAGTGGTTTAACCAAAGAGTTCATGTAGCTACCCCCTCGTGTTGTTTAAACATTAGAGCTGAGCACTGGTTTTGCTTCTTCAGCATTACAATATATGCTACTCAGAAACTGTTAGCAGTAAGAAATGAACCTCATCTCTAAGTCCTAAACATACACATTTTGGTGAACACATAGCTGAACTCCTGCAGCCTTTCAACAGCTTGAACGTATCATTCGTATCTTTGTGCAAGGAAAGGAGCTACTGAAATGACTTACTTACCAGCATCACCCAGAGAAACCTCCTCTCTATCAATGACTATGAAAAGGTAGCAGGAAAATATTTAAACGCGCTTTTTTTTGGTCCAGCTGTTCTCCATTCTGCTTGAAGGTGTCCAGATTTAAAGACACAGATTCTAAACACTGCAGCTGTTTGCAAGCGTTACAGAAAACTATGTGAAACGTTCAAATTACTGAATTACACAGCATTAAAGCTTTTTCCCCTCACTGTGACACAGCTGAACGGATGACTCCATTGAGAGAATTTTTCAGAGAACACATCCAGAATGCACACTAATGAGCTTTTTAACAGAATCAACGTGTGTCTACTTTCCTGGGGAGGCGTGGGGGGGAATCAACCAACCAAAAAACATTTATGTCTCCATGTTTCCGATTAAAGATTGCTTCCCATAAGAATCACACTGACAATCTTTCTAACCTTCCTGGTGTAGCACATGCATTTAGCAGGTACAGACGTTTCCTCCCCTCCCGGGTCACTTTCTATTCACATCATGCACTAATCTAGGTGGTGCATGTGGACAGGGACTGCCCAATCTAGGCCAGTCACTTCAGGATCCCCTCTAAAACCAGCATCCCATCACCACATCGTATTTCACTACCATTTTTGCACAACAGCAGAGAAAAACAGCCTTGCCTAGGCAAGGGAAGGACAGGCACTCCTGTTTCAATTTTTCCTGTCAAAACAGGGTTAAGGATCAGGGTGAAGCCGACAGGAACACGGACAAGAACTGCCTCCCAAACGCCGCTCCGGAGTGAGCCATGAGTCTTCCCAAGACAGCTGGGGGGGGTGAAGGGAGGGAGCAGAAAGGAGAACAGCTCTTTTCGGTTTTCTCCAGTTCCCATACGGGCAGGCCCGGCCGAAACAGGAACAGGAGTCACAGCCATTCCCCGCCTGGCAATGAGGAGTCGGCAGCTCCTGTGGCTCCCAAGGGAAAGCGGCTGGGTGACCCAGGGACACCCGGCGTACAGAGGAGGGATCCCGGATCTCCCGCTCCCCCGGGCCCAGGAGGCCGCGGGGGCGCTTTCCGCCTCCCTCAGCCGCGGCCGGGGGGACGCGAGGGGTCTACCGGCCCCTCCGCCAGGGGCCGCGTCGCCCCTGGCACCGGGGAACGATGGAGGGGAGGAGGGGATGGTCGCCTCACCCCAAACCCAAGGCTGCCCCTCTCCCCCTCCTTCCCGCGCCTCCACAGACGGCTGCCCCCAGGAGCAGCCCCCGCTCTCTTACTGTGGCTTCTCCACCGTCCCGCCGGTGCAGCCCCCCCCGTCCGCCCCGCGCGAGCCCGGGCCCGGCCGCGCCGCCCGTACGTGGCAGGGCAGAGAGAAGGGGCCGGAGCGAGGCCGGGCCTGCGCGAGCCGCGCGCCTGCGCGCTCCGCCGCGCGGGGCCCCGGCCCCTCCCGTGGGCTGAGGAGGGGCCCGACATGGCCGCCCGGCCGCTGCTCGGCGGGGCCGCGCACTGACATGGGATTTCATTCGAAATACGAGCCTTGGCCTTCGTAGGCTGGTGGTGCTGAGAGAAAAAAGGGGCTGTAAAATTCCCCTGTACTTGTTAGACACCGCCAACCACACACAGGAGCCATTCATCCTTGAATGGTCGCATCCAGGTATTATTATCGTACACTCAACACGCACTCACACTCTCCTGTCTTGCATCCAGAGCTTGTCCCCCTAATAGAAAAAACCATTAATCTGTAGCTAATTTCCGGAGTTTTGTCAGTCGAAGGTGCGGGAATGGATTCGTAAGGGCGCCTCTCCCAGATTTACTGGAACTGGACCTCATGTTACTCTGGGATATTTGAGATTTCTGCTGCCTTTCTTCATGCAGCAGCGAAGCCACGCTGTGCTGGTACTTAGGAGAGAGGTGCCTATGCAGAGCAATCTAAAGCACAACTGTGCTTAGTTATTTCCTGGGGTTAAAGATGCCTCTGAAAAGACACCTTTTCCTTTAGTATCTTAAAAAGCAAAGCTTCCAAATAGTGTTTTCTGCCAGGACAAGAAAAATGCCAGTTGTTTGATTTTTGTAGTATTTGTCCTTGCTGAGAGCTCTGTCCCTGCCTGAGGAGCGTCCAACAAGAAGTAAGCAGATTGAAAATGGAGGTGAGAACTTGAAATAGAAGTGAGAAAAGAGGAACACGATACAAATTTTTATTCTAAACATTTCAAGGAGGAGGAGGAGCATGGTTCAGGAGGCTTCTTTGCTAACTGTTACAAAGTATTCAGAAAATATTTGGGTATTTTTAATGAAAAAATCTTTGCTTTAAAAAATATGGGAAAGATCTGGAAAACTGGACAAGATTATACTTTCTGCCGCTCATATTTCATACCTTTGTACTGATGATTCAGTCCTTCCCCAATCCATTTCTTTATCAAAGCAGTG
>TE_00000135#DNA/DTC
ACTGAGGAAAATGACCTGCACTAACCTGTCATTTTTTGACGAAGGACAGTCAGCAACTGAATAGTCAAACAAGTTTACAAGGTGTCACTTCTAAATAGCAGCAGGCAGTGCAGAGCTCATCTGGTGTGCTCGCTCGGGGTCAAATATCAAGCCAAGTCCTAGCTTTTCAGTAGTTCCAGAAACTGGGACATGGAAACCTAAGGCAGAGGACTGTGGGAAAACAGGGAATAATCTGCTAGCAGAGCAAAGAAACGGCAGCTGAAAGAACTAGAAACTCTCCCTGCTTCTATCAAGTTCCTTAGTCACATCTAGGTGAGATATCTGCATGTCTGGCTTATGGTTTCTTGTTTTTAGACAGCTGGTAGGAGACATTTATGTTATAGATTCATAGAAGCACAAAGCACTCAGAACAGCAAATGAACTCTGCTGCATCAGTTAGTTAAATCATAAAGTATTCTGAACAAATGCCAGAGCCAATGGAGTATTCAAAAAAAATTCATCAAATCATAATAAAAGGTTCCCAGTTCCCTGGAAATAGTAGCTTCTCAACTTTAAGGCACACTGTGATGATAAATAGTCAGAGGCTGTGGGGAAGCCACCCCAGAAAACCTCATGAAGAAGCTGGCAGCTCCGAATTCAGCGCAGTGTCTGTGTTAGGTGGTGATAAACGAGGCTCCTAGTCACACACTTAGTCCAGGAAATGCAGAGACCAGCTTCATTCCCAGACACTGTCCTGTGTTTCCACTAAATGAAGCACTAGTCCTGTGGGAAAAATAGTATGCAGCCAAACAATTAAATCATGTCACATAATACACATTGTGTGGGGGAAGGGAAAAAGGGGCTGAACTATCCTTCCAAAGGCAGCCCTAGGTCTGGATTTGTCCAGCTTTTGAGAGTTTAACTTTGCAAACCTAATGGTGTTCTTTCCATATTTTTTTAATGTTGCAATCTTATCTTCCTCATTGTTTTGTTAATTTTTGTTCTCTCAGTCTCTCTGGCTCACTTACTGCAGTTCTGCACGTACCTCGGGTGAGTCAGGATAGTTAGCTGGGGGAAGACAGCAGGGTGAACAACCCTCTGGACAGAGACACGAGGCAGAAAGAAGAGGATGGGGAAACTGGCCAGTTAAGCAATGATATGAAAAACATCAGCTGTAGCCCAGCCTAGGGAGAAAGAGGGAAAAACACTTTTTCAGGAGAAGAGGGAAAGTGAGAGCAGGAGCACAGCTGTGGAAGGTGAGCGTGGAGCAGTGAGGAGGTTGGAAATCCAGTGTCACTACATAGGCATTGCCTCATGCAAGCCTTTTCCCTTGGCTCTTCTGCAGCACAGAAGGTAAAGGTCCTTCTGCTTGCCATGTGTGGTTGTTGTACCAGTCTTCATCCCATAGGACACCAGGGCTATAAAATCTCTGGAGCACAAAAGCTTCCCCAATACACACATTTATCACACACATGAAAGAGAAAGAGCAGTAATAAGGAAGGAGTCCATCCAAGTCACAAAGTTCTCTGTGACCAGGTGCAATACTCCCAGGAGACAAACACTTTCCCCTCAGTCACTGTTCTCCCAACCAGCTCCTTACAGACATGGCCATGTGTCCCATCTCACTGGGAAATGGATCCTTTGGTCTCCCATCTATCACTTAGTGAAACTTTGGCCTCCCAAAACACCTGAATTTACAGAGCCCCTGTCAACCCAAAACACATCTTACAAACCAGGTCCCTCCCAAAGGCAGCTCTGGGCTCTCTCCACCACACTCCTCCCCAGGCATGCACTACTCAGACACCCCCATGAAAAAGTCCAGCCTGAGCTCCCGACCCCTGATGTCACCAGCCCTGCTCCCAAGCCAGGCACCAGGTCACAGCTGCAGAGGTGCTTCAGCATTAATTCACTTGGCTCTTCCTCCCCTTTGCTTTAATCCAGAAGTCCAGCTGGCATTGCCACTTCCACAGTG
>TE_00000136#DNA/DTC
ACTGCAGCCTGCCCGGGCCGCCTCTGGGGAACACGGGCTGCCTCTGAGGCTGTGGACACCCATAGAGAGGGAAAGAAGTTCCCCCAAAGCTCTCAGAAGCAGAGCTGGGCTCTGTTTTTAAGACAGCAGACCTGTCTAAAAACGGGTAAACAAAAACGGGTAAAACAAAACCCGTGAATATGGGCACCCTTGAATCAAATCAGGGTGAAAAATGTACCTGTGCAGTGCTTGGTTGCAGTTGTGAAGTCAAATGCTTGACTTAACTGACGGATCCCACACGCCATCCCTTTTCCTTGCCTTTTCTCCCCACTGAGGTTGGAATCTTCACTGGTGTCCTCCCCCTCTGGCCTTGTCCAGGGGTGAAAGCAGCAGGGGGACATCGAGGAGACAGCTGGAGGGGGGAGTGGGAGGAGTGCTTGTAGGTTCAGCCAACAGAGAATAGGTCTGCTCTGTATTTTTTAACTAAGAGTGCCAAAACCACTCCCCGCTCCTTTCTCTTCCTGGAAAAAGAGGAAAAACATCCCTCAGAAGGGAGCGATGTGATAGATAAGCTGTCTGCATTTTTGTGGCAGGGAGTCATCTCCTTGCCTTAGCCCCTGCTCCAGGTGGGCTTTATCTGCCCTCCATGCTCTCTGGTTTCACTGACTGGTTCACAGAACTAAACTGGTGGCCCAGTCCCAGGGAGCTCCTGGGGCAGATGGATGTGGCTGCTGGGGGGCTTCTCCCGTGTCCCCCGGTTCTGTGCAGGTCTGGGTAGGGCAGGTGTGTCAGGACTGCTGCTGGAAGGAAAGCAGGCGCCCTTCCTCCTGCTGGACACCTGGAACTCCGGCCAGGTGAGTTTGCACGCTTCCTTGGCACACTTGCTCCCTCCTTGCTGAGCTTCAGGGGCCGTTTCTGGCCCTGGCCCCTCCAGTTTGGTTTCTTGATCTGGCCCTCTGTTCCTGCAGAGCTCAGACATGAAAGCAGGGCTTGCTGGGGTAACAGGTACCCTCTCGCTGCCTTGGATTGTTCCGTTCCAGTGCAGCCTGTAAGTTGGTTTGGTTTTTTTGTCAGTGCTTTCCCCATTGCCTCCTTTTGCCCTGCACTGGGAGCAGGAGAGGCAGCAGCCAAGGGGATTGAACCCTGTGCTTGAAACCAAACTCTCGACTTGGTGTAGCTGTAGGAGTAAATCCATAATTTTTCTGCAGAGAACCTAAATTTTCTTGAAGAGAAATTATGCTTCAGGTTGTTCCTTGTGCTGGAAGCATGGAAGGACATCCTTGAGCCTGGCTCTTGCCTGACATGTTTGCTTTATCCTGGGGTGGGGGACAAGAAAACAAGGGATATGGGTGGACAAGAAAGAGGAAAAAATGTTTTTCCAGAAGGACTGGAGCTCTGGCATGCTGTAAGGGTTGGCAGCAGTAGTGGAAGCTGAGTTTTGCTGAGAGCCCTTAGGATCCACTGCAGCTGAAATCCTGTGGAGGAGGCAGGGGCACCCTAATGGGAATCATAGGGAACTGGGAGTGGCAGGATGTGAAATGCCTCAGGAGATCTGCCTGCTGCAGATGCTGCAGGTCTCTGGAATCAGTGAACAACGGAGTCTCAGGCACAGGGAGGTAACTGATTCCCTTTTTGGATGGGCAGGAGAGGGAAGAGCTCATGCGTGGTGGGAGTGAGCCTCGGGATAATGTGAGCAGCTTGGGCTGGGGATCCTCTCTCAGATCATCCCAAATCCTTGTTGACAGAAGGAATGTGTGGATTTCTTGCCTCATGGCTCATCTGCTTCAGCACAAGCAGACAGGGACCTGTTTATCCCGTTGGGCCACCAATAATCTTTTAGGTGTGGGGAAGTCTCCTGCTGGGTTTCTGTGCCCCACTTGAGGGGAGTCTTCATGTGAAGGGGTTTGTCGGCACTCAGCTGCAAACCTGGGTGGCTGCTGGGTGGGGACCTTGGGAAGACATAGGTGTTCTTGACCTTGTTTGTGCAGAGCTGGCAAGGAGGGTACCTGCTGAGGGGAAACCTGGGTTGGAATGAGGGGAAAACAGTGGCACCGATGACAAGTCAACATAATGTCCATGGTGGACAGAAGTCTCTCTTTAGGCTGTCCTAGAAGGAATCTAACCCTTCTCCCAAACAGAAGGTGGGAATTCCTATATTTTTTGTACCTTTGAAAGTTTTCCAAGGAAGCAGTGAGAGTCATCAGGCATTTCTGAGAGTTACCCAGGGGTGTTGCCCTGCTTGGGGTCTGCACAGGGCTTTCCCAGCACCAGTGTTGGGGCGCTGATCTGCCAAGCTGAGCATGTCTCTCCATGCAACTAAGTTATTTTCTTGATCTGGGCTGTCAGTTGTACTTCAGTGGTGAAACTGCTTCCTCTGGAGGGCTGTGCCAAAAATGGACAAGCCTGTGCTTGGCTTGTTCTGGTTCTAGGCCAGCACTGGGCTTTGTGAGAAGGGATCGTTTAATTACCAGCACCATTCGGTGATTACAAAAATACAGAGGCACTTGGGGAGTCAAAGAGTTAGAAGTGTCTTCACTCAGCTTGGGTTGGCAATTCTGGATAGAAAGAACAAGTTGTCCCAAGGGAATGATTCTGTGTCAAATTGCCCAACCCCCCCACTTTTAAATAATTCATTTCTAGCATGTCTATGCACTTAATCACCTCTTTAATACAGGGGACAGACACAGAGCTGTTCACCTCATCAAAGTGCCTGATGTGAATGTACAATATTCCCAATGCTGGAGGTGGTGGGAGGAATTGGCATGTGCAACACTTCATCTTGGTAGGAGAAAGTGTCTGAATGTGTTTGTACTTCAGGGGCAGGGACTGCACGTCCTTCTTTATCCCTGTGCAAGACCAGCTTTTCTTCTCTGTGTGGGATGCTTTGGGCTTTCCTTTTGCTCTGTACCACTGCTGAATGGGAAGATGCCAGCAATGAGGGAGAGGCTTTCTGCTTCCCCGCGGAAGGTGTGTGTGTGCCCTTCCTTCCCAATCTTTAGGTACCTGTTAAAGAGAACTGGTAACCTTTTTCTTGTCTTTCACCAAGTGCAGACAGCCAAATGCTGCTGGAATGGCCTAGTTTTTGAGGCATTAAAGGTTTCTGTCTTTGTGAAGAAATTAAGAAGTGCTGGGCTCTGATCTGCCTCTCAGATCAAGTGGAGTGTGTTTCTTGCATGTGGCATTGCATGTTTCAAGACCAGGATGGTAATTGTTGCTGGTTTGACTTGGTGGCAGATTGAGAGGGAAGGTGTTGGCGGTGCCCGCCCGGCCGCGCGCAGGAAGGTTTGGATGAGTCCCTGGGCTTTAGTGGCTCCGTGGGATGCGCTGTTCCTAATGCAAGCTCGGAGCCGAGGTTGCTCTGTGTGGTGCCATAAAACACGTCCTGGCTTGGCCTGAGTCTGTAGGACAGCTGATAGCGATGGAGCTCCTGTGGCTTGCCAACAAAACTCAATCTAGCCTTAAATCTTGTCTTTCCAGTTGGGTATGGCAGTGTCACTCCTCCGTGGATGCTTTCCTTTAAAATTATCTCTGTAAGCTCAGTGGAAGAAGATAATTCCTACCCTTCTAAGCTTTTGAAGGAGATTCAATCAATTTGTCTTTTGCTAACCTGTGCCAATGTTTTCTCTGTTTGAAATACTGTTTCTGCTAGCTGAGATTAAAATTTCCCATTCTCATTTAACTTTAGAACGTTCTAAAATTCAGGGCCTGAAAGTGTGCCAAAGTAGAGTTGTTTTGTGTAACTGCTTTTTACAGAATAAGATACCACTTGCAGAAATAGTGTTTAAGGGAATTTAAATGCTGCTAATGATCTCTCCATCCATATAGCTCAAATCACAGTGATGTCGCTGTGATTGTCGGACCCTGGGTTTCTCCTTTCAGATCTGCTGAAGGTTTGTTCTGTTTGGGTCTGTTTTCATCTCCCTTTCTCATTATCAGAGTGCTGCTGCCACTTACTCTGCCCTCTCTGTACTTGGGTTGCAATACCTGCTCCCACTCCAGAGGCTTAAAGTAAACATGCTGCTATTCTGGTTCAAGTGGTGTCTTTAGTTGTTTTAGTGTTTTTTATTTTGAGGTGACTATAACCCAGCATACCCCTCAGTATTTATTTGTGATGAAGTGGTGGCCAGCCCATGACCCGGAGGCCCGGTGTGCTTAAGCATTTCATGTACAATAGTGTCTGCCTCATAAAGAAAACACTGATAAAGAAAATAAATCCAAGTCTAACTAGGAAGTTGTGAGTATCACAGGATGCTGCGCCCTGTGGTTCAGCTGCAGTG
>TE_00000137#DNA/DTM
TGAAACTTGCCATGCAGCTCATCTCCCAGAAACCCTGCAATCACAGTGCCAAGAAGCTTTCCAGTGCACAGCAACTATGATGTGACAGTGTAATGTCACGTGTGTAAATCCAGACACAGATCACAGAGATACATGCATACATGTCTGTATCAATGTGTATGTTTGCATATGTATGGATGGCACACAGAAATCTCTTGCAAAGAGCCTGAGGCTCTGAACTGCCCTAGAATCACTGACAGCCCCAGAGGGATGTGCTCTGTGCCCTGGGAGTGAGGGCACTACAAAAGGGGAGCCCCTGGGGCGCATAGCCAAGGGCAGAGCAGACCAGGGTAAATTGAAGCCAAAATTAACATGCTCCTTGTTGCCTAATCTGTAAGGACTCATCCTATGGAGCTCTGAGAAAGTCTGGAGCTGTGGTATGCACGTGTGGAGGGCAGAGCAGTACCTTGCCTGAGTTAACAGTACCGTCACGTGTTAACCTAGGCAAGGGTGTGCTTTTGTCACCGTTATCACCAGGGTGTGAGTGCTTACTGGAAAGCTTCCTTATCCTCCTGGAGTGCAGAATCTAAAGGGAGTAAACTGGATTGCATCCTCAGCTCCCCTGGCTTTGGCACATATAACTGAGCTCCTCAAATATTGCTTTAGCAGAGAGCTGGACACAGAGCAGAACAAGGAGGGTGTCTCTCTTGCACAGTGTGGTGACACCAAGCCCAGTTTCACGAAGTTCAACATAAAGGAAGAATAGCAGCAAAGGCATCCTTGAGACTCAGCCAAAATCCGCCCAAGAGGGAACTTCAGGTGCCACTTCTGCTGAGAGGTCAGGCCAGTGTACTCAAGGTCAGATTCTTGTCAGAGGCGGCTCTGTTGCCTGCAGAATGATCTCCACGTTCAGCCTGAAATTGTGGTGGGCAGCTGATGCACCACCACCTCATCCAGCACTGCCAAGACTGTGCAATTTTTTCTCATGGAAGCTATTGAGCTTGGAGCATCCTTGAGCATGGAGATAGCTTTCCTCAGTAGACAGGGTGGACGGAGGCATTCTCTTGCTGTGGAGAGTTGGGGAGTCAGGAGCAAAACATGGCCTCTCCTGTTGCCATACTGGTCCCTGATGGCAGCCTTGCTCTGACTGTGCCCTCCTACCCCAGCTCTGAGTTTGTGTGCTGGCCGTATTGTCCCTGCAATTTAAGGTTTGTTTGACCAGCAGGGAACCACCAAAGAGTGTGTTCGAGATAAAGACAAGTCTATGTTGTTTGCTGAAGAGGAAGTCAGACTGGATCCAAGGAGTGGAGGAAAGATCTGGTCTAAGTTCATCACCTTCATGTAACTCAGGGTGGGTCAGAGCCTTGAATGTGCAGGGCAGGAAAGAGATTAAGTGAGGAAGAGTGGAAAAGGTAAAGCCACAAATATTTGAAGGCCAGGAGGGGAACATTCTGCTCAGCTGCCTGGACAGAGGTTTATGATTATTTCCTATGCAGCTCAGTTGTGTTACCCACTGTGAAAAATCACTGGCCGTGGAGATATCTGATAAGAACTGAGCTGGCATCAGTTGGGAGAACAAAATGTCAAGAATGCGTTGCACTGCACCCCCACTTTTACCAGCAGGCAGGACATGTCTGGGAACAGTGTGTTGTTCACCCTTATCTCTAATTGCCCTGCTTGCCTAGCTTCTTTACTGCCTTGTAATGAGTGAAAATATGATGTTTTGAGATTTGATCTTCTTCTAAGAACCCCATCTCCTCCTGCCTCTCACCCCTGACCTGTGTTCCCTGATGCATGGCCTTGGCTGGTGATGGGAGGTCTGGGGAGCTGGGAATGTTGTGAGTACAGATGAATACCTCTAATTTGGCTAGCTCTGTACTCCTGTGCCAAGGGTGATGTAGTTTTCCCCACAGAGCAGAAAAAAATTGCCATTTATGGCAAAATCTATCTGCTCACAAATGCTTTACAGTGAAGCAAAGCAAAAATCCCCTTCCTCACTTATTTTGGGATAAAGGGGATACAAGCTATGGGTTGCTGAACAGGCTCAGCCTACACCATGAGTGTCCAGGGTACACTGGAGATGTCAGGGACAGGCACCAGGAAGAGGAACAACTTCAAAGGGCACCAATGGACTGAGGTGGGACACACCATACAGGAGCTCAAGGGCTTTTCTCCTCCTGCCCATGCCACAACCCCTTCCATCAAACCTACCCCTCACCTCTGTGGGACGTGAGAGCTGTGGCACAACCACACTCAGTGGGTGCAGAAGCTCATCCCAGAGATGTGTGAAGAGAGCTGTTTGTCTAACAGTAACACACACATGGCATCTGAAGACAGTTCTGTTCCTCAGTGAGGTGGGACAAGCCTTGTTAGGGTGGAATCACAGATGTTAGCCTGAAATTCAAAGAGGGATTGACCTCCCTTTTCCTGCTCAAGGCTTGATAGGCATGAAGCTGTGAAAGAAAAGGATTTTCTTTACTCCTTCTTCCCTCAAGCTTGACTGTAGCAGGGTTTCTTTCTCAAGACTGGCTTGGGAGGTTTTGCTTCCCCCACCCCTTGTGAACCATCACATACTTATGGCCCAACAAGGCATGTCCTAAACTGCTGCTCAGATCTGCTGGCAATTCAGTTAATTTCTGTGAAACCCTGGGTAGAATACATGTCTCTCCCTAAGTTGTTGGACATACAATGCAAGCCCTGTCGCTGGGGACTGCTGCACCCTTCCCAGACTGCTGCTGGAGGGCATCCAGAGCCAGCTCCCTGATCTCCCTTGGGGCACAGCTGGGATGCTGAGCTGCTGGAGCTCAAGCCCCACTGACACCCTGGGACCAATAGCATGGCTGAGCTCTCCCTAGACAGCGGGACAAGCCTATTCAAGCCTGAAATGTGTTCAGGCAAAAGAGTATTTATGTAGCTGTATTTATACAGCTGTAGCTGTAAGACATCTGTGGGCATGTATTTAAACAGCTAGATCTTACCTGAGTGTTCAGGTGTTAATATTCCACTGACAGGAGTGAAGACAGGACAATCCTGAAGGACAATATGAACAGAAAAGTCCTGACATGGTTGTTACATACCCCATGTGTGTGTTCTGGGGAGGGGGTTCATGGATGTTGGCTGAGAATCCAGCAACCACATGCATGAAGCACTGAGTAGAGAGCTTCATGTGGGGGTAACTCAAGGATAAGGCACGGAGAGGAGGAAGAGGTTCTGGGTGCTTCTTCCAAATTTGGTAGTAATTTGGGGATTTCACACGTGGCCTGAAAAGGGACCCTGCTGACACGAGTGTCAGGTCCTTGATTCCAGTAATGACATGTGGTGGTTTAAAGAGGTGGATGAGCTCAGGCAGCTGATTACAAAAACACACTGAAATCCAGAATGAAAAAGAGGAAGGCTGGGGCAAACTATAGCCATCTGACTACTTCCAGAGGAGGTAGTGAGGACTCCGCCCTGACTGCTCTGTTTGTGACCAAAATAGACCTTCCCCAGCAGACCCTGAGGGTGGTCATCCCAGTATTACGTTTTCTTTCCTATCGTACCTTCATTATTTCCAGGTGATCACACTGTTCCCAGTAGCTTGTGCTGACTGCCAGCAGTGCAGCTGAGCTGTTCCTGACCCCTGGCCCACGGTAATTAGAAGGCTTTGCCGGAAGCCTTCAAGTGGTATCTGTTGCTTTGGGAGTGATTCGTCCAAGATGGTCCATTTTCACTGTGGAGGAGAAAGAAGGTCACTCGGAAATGCTTGCTCCAAGGAAAAACTCCCTTCCTTTCTATTTTAATCTCCCTGGGGATTAATTGCCTCCTTAAAAAAAACCCTGGAAGAGAAGAGAAGTAAGAGCATGCAGGCAAACACGTGTGATGAGGATAGGCTGGGGACAGCCACGTTTCAG
>TE_00000138#DNA/DTC
ACTGCAACAGGTTGCCAAGAAGCTAGGCCTAAAGATGAACGAGGTGGACTTCTATGAACCCTTTATGGATGAGCCTGTTCACATCCCTGATAAGCCTTACTCAGAAGAGGAGCTGGTTGATTTTGTGAGAGAGCACAGAAGGTATGTAGCATATAGGGTGCTCCTGGACAAGGGAAGTGGGTAAAGGTGTCTGTCATTGCGACCTTGTCTCTCTTGCACATCACTCTCAAAAAAAATTAGGATGATGACCACCTTTTGATGAGTTTCTGACCCAGGTTTGAAATTGTGGCTGTTTTTTTCCTACTTCCTGAGGTGCAAGTATCTGCACAGAAGTCAGATTTCACCACAATAGAGCTGGGATAACACAGCTTCTCTCCTCCTACTGTTCCTCCTCCCCGGTTAGTCCTCACTCAAAAAGCAGTGAGGCTGGAAGGCAGTGGAGAGTGGAATCCTTACCCTAATTGCCCATGCTTTTAATTTAGGTCTGTACAGAAGATGACCCTCTCCAAGGCCTCTCAAGCCAAATCCCAATCCTGTCCAGTCTCCTCCTTCCCCAAAACAGCTTTACTAATGGGTATATCTCTCTCCTGATGTCAGATGTGTCTAGAGCTCAGACCAAGCTCAGAGGAACCATAATGGACTAAGAGGCTCCTGCTGACTGTAGGCACAGAGAAGAAGCCACAGCTGTTATGGCTATGTTGAGCCTCATGTGGGAACAGTGCTGAGCACCTACAGTGTTTGATCAACTCAGCAGGAGCTGTGGATGCTCATGCTTTTTGCAATCAGGTTTATTGCACAGTTGTTTAGGGACTCAGCTACCAAAAATAGTCTGGAAGTCACTAGAGAGGCTGATCCGGTGTAAAAGCACAGGGTTAAGTATAAGGGCGTAGCTATGCAGGAGGTGCCGTATTTTTATACCCTTAGAAACACCTCTCAGGAGAGTGTCACAGGCTACCTGTTGCTCCTAAAACTGCATTTCCCAGCAGATAATCAAGAGACCAGACAAGTTTGAGGAAAGCAGGGCCATCTATAGAGAAGGGGGATCTCAAATCAGGCTCAGCTGGATGTCTGTGTTCACACAGACAGGAGATGATCTCCAGAATGTGAGACTCACCAGAAACAGTTCTCTGCTTTTTCTGAAATATGAAGGGCTCCTCTATCTTCCATGTACCCACAATTCACTTTGCTGACCTCCTAGGCTTCTTGACCTTAGTCCTTCCCATGGCTTTTTCCCCCAAGCTCTTTCTGCCAGGCAGCAGCACCAGAAGGCTGATTAAACACAGTCATCTAAATACTATCCTAATAAAGCAAACTCCTCACCAGCACAAAATTGCAGTGGAATGCCCCCAAGTCTTACATATTTAAAGTTGTTCTGCGGTGCTTCGTAGAAGCAAGGGGGTAGGCCATGTATTTTGCAAGTGCCAAAGCTCAGAAAAGAACTAAAAGGAGCCCATAAAATCATATGTCTGAAATCCCAAACCTGCCAAGGTGCTGCCATGGCAGGGGAAGAAGCCTGGAGTGACAGCAATATGTTCCCAGTAGTTAGTGCTGAGCTTCTCAGAGCAGAAGTGCTTCATCCTGCCTTACCACCAGTAAAGGACCTAAAGGCACAGGCTGGAATTAGTCAGACATGGAGATGATCTGTAGACTAAAATGAAGCAACCTCAGCAGCTGGCATGTGCTGGTTCCCTGTAGACAGGGCCCAGCAGGATATTCCCTGCAGGAAGGTATAGAGGACCAGTGGCCCCCTCCCCCTCACACAGCAGACTTTCTCTCTTCATAGTCATGGACTATCCCTCCTCAGACATGCAAAGCTCCGCTGGCATCTCTCCATCCCACTGAAGGAGCCCCATCACATCACTGGGAAAAGCTACCACTAGTCAGCTGTATCCAGACTCTTTGGCATGCCTTAAACAGCGCTTCCTAAAACAACTTTCCCACTACTATGCCCAGACAGGATTCACTACCACTTCCTCTAACCCTGCATAGAAACTGGTATTTGCTGAGCTCGAGACAGGAGCTGAAGCAGGTGCCCAGGAGGAGCTCATGCACAGCCTCCCAGGTGAGACTTTCCTGGGCAGCTGCAGGCTGTGGTGAGATAGTTCATCCTCTCCATGGAAGGTCAGGAAGCTGGTGCTCAGCACCATGGGGTGACTCGTCCAAGGCTGCACAGATGGGTGTCCATCTGGGCATGGTGGTCACTGCCGCTCCAAGATCTTAGCCCAGATTTCACTCTCAGTTGCACAAATACAAATTACATGGTACAGTCCTCTGAGCTGATGCCTCTTTCACATGCAAAATGCTGGGCTTGGACCCCCACTTCTCTGCAATTGTGATGTAGCAACACGGGGGCTGAATTCTGCTCTTTCTTACTTACCTAAACCCCCCTTGTCTCACTCCCTCCAACACAGGGAAGTATTCAGAGTCACAACACAGCGATTAGTACACGTGGGTATGGCCAGGTCCTTCCCACTGAGTTTCCTTTCTCTAAAAGTTTCCCCAGAAAACAGCTAGGGAAAGTGTCTTCTATGCCAAGTACAAGTATGCCTAAATACATAATATGCATTCACCTGATATAATCTCTAGTTTTGGACCATCAACAATGAAAGGACTTGCTGGGTGAAAAATTGTATCCCTGATCTTGTGTTTAGCGGCTATTTCTTCCATTTCTGTAGTTGTTTTTACTTTATTTCTATTTTGATGCTGAATGTACCAAATTGTAATGAGTTCAGCAGCTGAATTATGAATTACAGCAAAAACCCATTCTTATTTGTTTAGTTTGTACCTGCTACCTAATAATTTCTCTGGACACCTACTAACTCTTGTCTTAAGAGGAACAATGGTTAATACTTAAGGTAATCTATAGGGAGACGTGAATGGCCTGTGCAGGGATCAAACCCACAATGTTACCTTGACGTTATTAGAACCTTGGCTGTGTTCTAAGCTATTCACATTTTCTTTACCATTCCTGATTTTTCAGAATACCTGCCAAATCCCTCTTCACTCACCTCTTTCACAAGATAAAGAATTCTCCCCTATTGAATCTTCATCAAATAGAGGTCATTCCATACCTTCACTCACCACTGCCATGCTTCCATGTGCCTTTTTCAGTTGTCCATATCATTTCTGTGATGGGATGACCAGAACTACACATAAATTCACTGTGGAAGTTCACAGTGTAGCTGTCCACTGCCATAATGCAAGATTGCAAACAGCTGGCCATTTCCCAACTGTTTGCAATCTTCTTTTGGCCTTTTTCCTTTGGAGCTGATGCTTTCTCAATTTGTGACACCTGGGCCCATTTCCTGAGAGGCAGTAATTAATTATGCATATGATCATGCCAAAGAATATACTATAAATCTTAATTGGTTAATTCCCTCTGTCATGAAAACTGACTATTCATTTCCACCTTTCAATGTTATTAATCCACAGGAGATTCCCCTCCTCTGATCTAACTGCAGCTCGGTTCCGTGGCTCCTCAGGTCCTTTAGGAACCTCTAAAAATGTTCCCTTGTTTCCATTGCTCTGGTTGCGAAGCAAAGTGAAGTGACTCACTTCCTTGTCAACGGTGATTAGGATCTAAATTTTCTTCCCAGAGTTTGTTCTGTCTTCTTTGCTTCAGCAGAGGTGGGAAGGATTTCTGTGCTGAAATTATGCTGGGGTGAAACCAGGAGAAAGGGGGACAGAGCCTAATAGGAATGTCTCAGGGACTGCAAGACAAAAATGAATGGGTCACCCATGCTCTCAGCACAGACAGAACTGTCTGCCATGTGTGGAGGCTAATTCATCAGCACATCCCAGTACTGAGAAGTATGTCATTTCCCCAAGCAGAAATAGTGGCTGCAGTGACTCCAGTGGGGCTAGGGGCAGGCTTTTATCACCATAAATAAAGGCATAAGTTGACCCACAGTGCTCCCATCCTTGCATTCAAAATGTGGTGGCTGACTCCAGTCACCAGCCAAACGTGCCATGGTGTCATGTGTGGCAGTG
>TE_00000139#DNA/DTC
ACTGCAGCATCCCCTGCCTTGTCCCCGCTCCCTTGTACCACTGACCCCTAGCAAAGCAGCCCTTGGGTGGTCAGTACCCCTGGGGGACAGCTGTGGGATGACTCTCACACCTCTTTGGCAGAAAATGACATCTAATGACAATGGGGACCATGGGGCAGGGTTCTGGGCAGAGTCTTGGCCCAGCTCCCAGAACACTCTGCCAGGTTTAAAAGGTGCTAAGCTATTTAAAGGAAAAAAAGGCTACCGAGCTTCCTTGCAGCTTGAAGACCCGTTTCAGGAATCAGATTACAAACTGCCTTTGGGATGGAAGCAAAGACCCTTCTGGTGCCTTGCTCCCCCCTTGCGCTTTCTCTTGCCAAGCCCCTTTGATAAAGGGGATCAGCAAAGCACTCAAGGGGCATTGTCCCTAATGCTATGGAAAACAAGAAAACAGCTTTTTCACTTTCTTTTCATGCCTCTTGACTTACTACTCTTCTGACCTTCAGTGGCTCCCCAAATTTATTTTCTCTCTCCATTTCTATGTAGCCAAACTTCCTCTTCTCCTCAACCCACCCCCACAGCATATGGTACTGAGGGTCACTGAAGGACAGAGCCCTTCCCTGCCCCTACTGCTTGTATTCATCCCAGCCCAGGGAGACAGCAGCCTCCCTCACACCACTGCCATGAACTGGCTGTGCTGGATCCCCATAGCTGTGAACATCAGGAGGGACAACATTTCCTTTCTGAGGAGAAAGATGTGCGGACAAGGCCATCACTGGCTTTTATTTTGAGCGGGACAGGTGGGACATGCTCAAGGAAAAGCCATTTCACCAGCCTGGGCAGAAGCACCAGAATTTTTTTGGTGGACTTCTTTTCCCACTGTCCCAAAATCCAGATGAGGAACCACCACCCTGCAACCAAGCCCTGACTGTGGTCACTGCGGGAAGAGACCAGTAACACCCAGTGCCACCAGCAATCACACCACTACACCATCTGAGCAGAAGACAAGTGTCATGGTTTCACATACAAGAAATAAGCCTTGAGGGTTAAATGAGCTGAGTTTGCTGGAAGGGGTATCCCATATTCGACAGCAGCCAGAAAGCCACCTCCCTGCCAGAGACTACCAGTGGCTGGCCTGACTGAGCCTTCTCTTGGTGGTGGGTGGTAAGTGACTTAAATAGCCATGGGCAACCTCACCTGCTTTTGCATTTGGAGAAATCCCAGCTTGAATCAGGTCCCTCCCTCAGTAACACAGGTAAAAAAATAAAGTGTTGTTTGACCAGAGAGCAGCCCTGAAATTTGCCCGGTGTCAGATTGTGATTTTTGCTTTAAAATTCAATGCAACATTCAAAATCCTGCTCCTGCTAGTGACAAAGAGAGGGGTTATTGAACAAAAAAAGTAGCTAAATGTTTGAGGAACATTTTAGTCCTCACAAAATGAAGTTGCTGAAGGAATTTGCCCAGCTTCCCACAGTCTAGTTACTGAATTACTAAACCAGTTTCTCACAACGACTTACAAAGCGAAATTATAATCAACTGTAGGATCTGGTATTATGAGTACTCAAGAATGAGCTTTTACAAAATAGAAGCTAAAAGGTTTGCAGATCTGTTTCACATCTGTGGCCCAGATATAATCAGCTCCTTCTTGTTCCCTCTTTTAAAGCATGCCCACAGCATCTGACTTGTGCTGAAGAGAGGTCCAAAGAGCCTTAACATTCTGAATATCTCTTAAAACTTTCAAAGAGGCTGAATCAAATGTGTTTTGTCAAGAACTCCCTTCTCCCCATGCATCCACTTTTCACTTGTGCTACCTTTTTAAATAATAAGAATTAAAAAGGAAAAAAGCAAGACAACCAAGACTATATGTTTAAGCATTTGTAAGCTTGATTTTTGCCTTTGGAAGATACTTAAAATGTTTCAATTTACAGAGTAGCTTCGTGCCTAGAGCAATTTGTGGTGTCTCAGTTTTTTTAAATCTCTGTGCCTTCATGTTCCTAAGGATGCTGGAGGGAAAACCCACGCCCTAAACTCTAAGGTCTCCTGCACTGACTTCACATTGCCTTGTGTTACTGTCTCTCTTGAGGCTTTGCTGCTTTCTCCATATTCTGATACACAAGCAAGGTGGATGCATTGAGCTACCCCACATGCGCATCCACAAGGTAGAAGTTATCTTTCTCCTTCCTCTTTTAAGTTGTATTTAGTGCTGCCCACACAGAGCCCAAAGACTGATTGTTCCCTCTGTCCTGGCTGTGGTCCCTGCAGCAAACACCTGTTCTCCTTCTCCTGCAGGCAGGACCCACGGGCTTTGGGAGGCCAAAGAGGAGCAGCGCCACTGTGGGAGGGTTCCTGGGATCTCCAGGTTATCCTCATTAACTGAGCTGGAACCAGAGCAAGCCCCAAATCCTGTACAGAAGTCTTCACTCCACTCAGGTCCCCAGATTTTGGAGGAAGGGAAGATCAGCTCAGGGCTTTGGAGTAGGCTGGCAGTTTTGCAGCACACCCCAGCCTGAACACAGGCTATGATGTGAGCAGCAGTCAGGAGGGGCAGGGGGGAACCCGAACAACCCACAACCTTTTCCAAGTTCATTATGGAGAGGGACAGGGAGATGGGGACAAACAGGAAAACAGCTTTCTTCCCGTTTGAGGTACTCCCCTTTTTCCTAGCAACATGTCAGCACAAACTAGCACACAAGCTCACAGCAGGGCTGTAAAACTTGTTACAGCTTTTCAAAGCAACTCGGGTAACCCTGTTCACAGCTCACGATTTATGCATAGGCCATCACCCCACTACACCATCCCCACTTCTGCAGACACATTGTGCTCAGTGCTCTTTTCTCTCAGCACCTCCTGACCCAGCAGTCCATGGATGCACACATGAAATGGGAATGGACACCCTTGCCCCAGTGGATTATCTGTCAGTACCGGAAAGGACTGTAACCTAAACCCATCACCTTCCCAATCCAACATAAACTCGGGAGTGCTGTTGAAAGACAAATCAAAGCACTCTGCTTGGCCAATTCCCAACATACCTTCCCTTCCTGCATGCTGTTGTGAGACACCATGTCCTGCTGAGAGATCCCCTTCCCCTTGCACCTACCCCACCTGTCCCTAGCTCCAGGACCCCTTGGAAGCCCTTGAGTTCAACCCCTCCTGTACTTGCCAGGAGTCTAGACCTGGGGCTGACACAGCAGAGCCAGTTCACTGCACCAGGAAATGTTTTGGGATTTGAAGCCTTGACGACATCCACAGCCAGATGTCTCACTGAACTATTAATTTAGCTAACAATATCACATGGTGAGGCACTGCTAGTGCTTCAAGCAAGGCTCTGGAACCGGTTGCTGAAGGTGATAAATCCCTTTCTTGCCCTGTTTGTTATGCCCTGACTGCATGTGGCCCTTTTGCCCCATAGATTCCCACTTCATTCCCCACAGCTGATGTTTTCTCACTGCCCATGACTGTGAGGCCTGGTCCCATCACCTACCAGGGCCAATCAATCTTCACATGAACTAAGCCCCAGCTCAGCCACCAAATACCCATAGCAGTGGTTGCTGCTGTG
>TE_00000140#DNA/DTC
[truncated: 11,889,925 more chars]
