# Supplementary material for: MCHelper automatically curates transposable element libraries across eukaryotic species
Source: Genome Res. 2024 Dec;34(12):2256–68. doi: 10.1101/gr.278821.123 (PMC11694758; doi:10.1101/gr.278821.123)
Supplement: Supplement 6 [file Supplemental_Data_S3.zip › Supplementary Data File S3/Ccornix/Reference.fa]

>TguERV7_I-La_corCor#LTR/ERV1
TGTTAAGgAAAcTTCCCtGTCtgACcATtCAgGAGcCACtctgGCAGTCAcactcgCAccacCtgagCTgGGACcgAaGcCCcTTcacaGCTaCAcaCCCCACtCaCACAGTCAGACCAGGTTTCCTtACcggcTcgaCCCCAGGTTTCCCATAGCAGAGTCTCAGATgtCtcgaTCCtTAAAataATTTAaTCAtgGtGcagTAAcAaAaaAAcAGctcgAGCTGGTGCCTCcgaGGAGGGAcCcCaAAcAAAGGAAcccCTgGGcTTTTataCCcTcAcAGTCtaAgcacgcgaAggtctcggGTCcTcgGcTCCTGCcgtGTCTcTgAGTGTCCaGtcaCCTGGCtgtGCCACAggTCCCcgtgcCCtTTgTTRTGCaAaGGgTcgGCAgTTCAcgGCCTCTTGCCTcgGGCTCccgCCaccCAGAGCTCAacCTgCAGCTCgCaCtGCAgcTGCacaCcGAGcTACCTGCAccgAAtgtaTTCctCAaCA
>TguERV7_I-Lb_corCor#LTR/ERV1
TgtTgAGgaATacAtttAgtgCAgGtagcTcggggTgcAgctgcagtgggAgcTgcAggtTgagcTcTGGgtggcgggagcccgaGgcaagaggccgtgAactggtgccgacccttTGcayaacAaaGggcacggggacctgtggcccagccaggtgaccgGacaCtcagaGAcacaGcAggagccgacgaccCcCaGactttcacacgcttagactgtgagggTataaaagcccagggattcctttgttsggggtcccTtctcggaggcacccAgcTcgagctgttattttgttatTgcAccAwaattaAatTacTttaaggAtccagacgTCTgagactcTgCTatGggaAacctggggctgagctggTaaggAaAcctkgTCTgactgtgTgagtgTggggTgtgtagggagtcaagcggggcacccatcgggtcactggagccacccgctgcgaagGGgCcTcgGTCCCAGcagtgaaagtCTcaggTGGTGggagtGTGACTGCCAGAGTGGCTCCTGgATGGTCAGACAGGaAAgTTTCCtTAAca
>TguLTRL2-La_corCor#LTR/ERVL
TGTCATAGGTTAGCAAGCATAGTCCCGGAAGGGACGTCCTTGCTAAGGGGTGCTTACAGTTTCCTCTGGGAMCTGATAGAACCTATCAGCTGGCCAGTTTGAATATGGACAATTCTCTAAGCCACTTAAAGTTGTGATCACCTCTGTGATCCACATTTAAGAATAGGCAAACTCCCCCTCCAAGCTCTCTCTCGTTTCCGGCGCTGGGACAGGTGGCTGCRGGGCCCGAGCAGGGCCCAGTGGGCCCGGCCAGGCCCTGCTTGGRCCAGGCCGGGCCGGGCCACGGCCGTCCTGGGTCGATGGACCTGTTCCAGCCATGGAACCCCTCCCCANNNNNNNNNNNAGCTCGGCTCTCCCCCCTCTCCACTGCGATAAGAAAAATTCAACATTCCAGCTGCAAAGCTGCAAGGCCGAGGTGAGATTAACCCTTTTATTGCTGTGAAGAGCTGAAAACCTGAGGGAAGAGAGAGAGGAGATGCTTAAAGCTGAAATTCTGTTGTGAAGCTATGATATATCAGAGTATCCTGTTGTAATTTCATGAAGATATGGGGGGTGGAGTGTTCAACTCGTAAGCAAAAGCACCTGCGCTGAGATAGGCAGATGCTGACGCAGCTGTAATTTCATGAGAAGTTTGGACAGGGAGAGATGAACCAGATGAGGACTTTTGCTCCAAATGGGAAAGGAGAAAACCTCAGTTCCTAGAGATGCTCCCAGAGATAGTCCTAAAGATGAAGATGATGAAGACCCTTTGCTCCCAGGGAAGGAGAAGGGCCTCTGTTTTTGTTTCTGAACGGCTCAACCTTAAAATTGTACCCCAAAAAACTTCAAGAGTGGACCCTCGAAAGCAGTTGCGGGAAAAGCTGCAAGTCGGGGGAAAGGACTCACACGCAGGCAGAGAGACTCCTCTTCCTAAATGGACTGAACAATATTTGGAAGTGGGCGGCTGTCTCGTTGTGATAATGTTTTCATAGCATGAGCAAGAAGAGACTTCTCTTTCTAAATGGACTGAACAAGGTTATTATGGAAGTGGTAAACAGACTGAACATCTTAAGGGTTGTCTTTTCACATTGTCAGTGGGAGAAGGGAGGAAGGTGGGGGGAGGAGGAGAGTTCTGAAGGTGGTATAATTTTTTTTTCTTCTTTTAGGTCTGTTAATAAACTTCTTTATATTCTTTCAAGTTTGGTGCCTGCTTTGCATTTCTCCTAATTCTTATCTCACAGCAGATAAACAGTAATGAGTATTTTGGACCAAACCACTACACTAAATTGGTGTTTCCGCCCGGTTACAAACCGAACCCGCGACA
>TguLTRL2-Lb_corCor#LTR/ERVL
TGTAGCGGGTTGAGTTCGAAACCGGGCAGAAACACCAATTAAATGTAGTGGTTTTGGTTCAAAATATTCATTACTTACTTATTTTCCTTCTGTGAGATAAGAATTAGGAGAAAAGCAAAGCAGGCACAAAC
>TguLTRL2-Lc_corCor#LTR/ERVL
TGTCATAGGTTAGCAAGCATAGTCCCGGAAGGGAtGTCCTTGCTAAGGGGTGCTTACAGTTTCCTCTGGGAaCTGATAGAACCTATCAGCTGGCCAGTTTGAATATGGACAATTCTcTAAGCCACTTAAAGTTGTGAcCACCTCTGTGATCCACATTTAAGAATAGRCAAACTCCCCcCCAAGCTCTCTCTCGTTTCCGGcGCTGGGACAGGTGGCTGCgGGcCCCGtGtGGGGGCCAGcGGGCCCGgCCAGGCCCTGCttgGGCCAggccgggcCGGGCCACGGCCATCCTGgAGCCgATGGACCTGTTCCAGCCgTGGAACCCCCCCACTGCCTTGCCGTGGGCAGCCGGAGCGGCTCGGCTCTCCCCCCTCTCCACTGCGATAAGAAAAATTCAACATTCCAGCTGCAAAGCTGCAAGGCCGAGGTGAGATTAACCCTTTTATTGCTGTGAAGAGCTGAAAACCTGAGGGAAGAGAGAGAGGAGATGCTTAAAGCTGAAATTCTGTTGTGAAGCTATGATATATCAGAGTATCCtGTTGTAATTTCATGAAGATATGGGGGGTGGAGTGTTCAACTCGTgAGCAAAAGCACCTGCGCTGAGATAGGCAGATGCTGACGCAGCTGTAATTTCATGAGAAGTTTGGACAGGGAGAGATGaACCAGATGAGGACTTTTGCTCCAAAcGGGAAAGGAGAAAACCTCAGTtCCTAGAGATGCTCCCAGAGATAGTCCTAAcGATGAAGATGAtGAAGACCCTTTGCTCCCAGGGAAGGAGAAGGGCCTCTGTTTTTGTTTCTGAACGGCTCAACCTTAAAATTGTACCCCAAAAAACTTCAAGAGTGGACCCTCGAAAGCAGTTGCGGGAAAAGCTGCAAGTCGGGGGAArGGACTCACAcGCAGGCAGAGAGACTCCTCTTCCTAAATGGACTGAACAATATTTGGAAGTGGGCGGCTGTCTCGTTGTGATAATGTTTTCATAGCATGAGCAAGAAGAGACTTCTCTTTCTAAATGGACTGAACAAGGTTATTATGGAAGTGGTAAACAGACTGAACATCTTAAGGGTTGTCTTTTtACATTGTCAGTGGGAGAAGGGAGGAAGGTGGGGGGAGGAGGAGAGTTCTGAAGGTGGTATAATTTTTTTTtCtTCTTTTAGGTCTGTTAATAAACTTCTTTATATTCTTTCAAGTTTGGTGCCTGCTTTGCATTTCTCCTAATTCTTATCTCACAGcAGATAAACAGTAATGAGTATTTTGGACCAAACCACTACActaaatTggtgtTtccgCCcgGTTacaAAccgAACccgcgacA
>corCorLTRK1_LTR#LTR/ERVK
TGTTACAGTGBGGATACTGYAACACGYGTATCAAACAABGAGGCCCGTGGAAAAGAAATATATATGGACMGATTCTTGATAGATGTTTCAGAGATGTTTATTTCTCCAGCCRCATGGCCGGGGCTCTGCCGAGGAACTGHDGCAATCACGGGACCCGAGGGTCCTTGCCCGYGCAGGGGAACACAAAACAACCAATGGGGAACGAGGCTGACCAGGGGCAGGGAAACCCCGTGTCTCCCCCCAGGGCCCCTCTCCCAGGACCACATGGCAGGGGGGRRGGACCCCAACA
>corCorLTRK1_I#LTR/ERVK
TTTCACCCRTTTATTTTTAACAAAARGAGATTTAAAACTTAACATTGAAAACAACTGGATAAACATAACAAGAACAGTTTYAAAACAAAACAAGCCACCCTCCTGAGTCTTTAAATGTCCAAACAGATTCTCTGGAACATCTTAAGGCTGACAGAAGGGAGACAGGACTCTCCGAGCATGCTTTGTGGGGAAACTGAGGCAGGAGAGGGTTTAATTTCTTCCCTCCCCCTTTTCATCCCCCCCTCGGCATCGGAGAGGAGTTGTAGGGAAAGGGAATTGTATAGGGAAGCCATGGGGTGAAAAACGGATTAGGAATAAACTGGGGATGGGGTAAACTTAGGAAAGGGTTCATATTGGGTATAGGGTAAAAGGGGAAAGTAGGYTGTGGGTAGGGAAGTTGCTGGGATGGATATTGTTTATAATTTTGTGCATAACGGCTGCCTTTGACTGGAATACCTCCAGGCCCAGTAACATTTGCTGCTTGTAAACCCTTCTTTCCTTGCACTATATCAAATTGTACAACTTCCCCATCTCCTACACTTTGCAGGTAATTTTTAGGGTTATTCCTTTTAATGGCAGTTCTATGGATGAATAAATCTTCCCCTGTATCATCTCGTGTTATAAATCCATAGTTGTTTTTTACATTGTACCATTTCACAGTTCCTGTGATTTTCGTTGCTACAACTTCTCCTATCACGTGCTTGCGTGTTTGTCGTGGCTGCTKGTCCCGCGTGGCTGCTGCCTYGCYGACTCCRAYGTCTCRGYCRGGCCCCCGCGTTGCGGCTGCTCCGCGCCCTCCGAGCRGCRCTGCTCCGGCGYGTGTCTGGGCTCTGCGCGGCCCCGCGTTGCCATCGCCGCTGGCTCCGTGCCCTGTGAGCGGTTCCGCTCCGCAAACTCCACGCTGCTTTGAGAGTGGCCCTGTTYCGGCTCGGTGCTGCACTGCGCGGCTTCTCGTGTCGCTGTGGAAACCGCCGCTTCTCGCTCTACAGGGCTCTCCGAGCCATGTGCTCAGAGCGGGCTTCCACGCCGACCCCCGGTTCCTGGCTGCTCGTGGGGGCCGCCTCTCTGCTGCWCGTGGCCCACGGCACCCGCGGCRCCTGYGGCATCGCTCCCTCACTCGCGGTCGMGTGGCCGGGGACCCCGAGACAGGGATGGGGTCCGCGATAAGGCGCGCGCTCCCGAGGGGGCCGGGCGCATCCAGCGCAGGCACCTCCGCCGGCACGGCTGCAGTCACGCGCTCCTGGGATGGCTGCCGCGCGGTCTCGGCCACGGGATTAYGGCCATCCTCTGCTYTAGGGGTAATGGGACCATACAAATGCTCCTCAAGAGCTTCACTGATTACAAGGGATGCACGGAGAGGTTCTATCACTAGTGCATGTTTTGTTTGATCCCTTATCTCATCCCAGATCTCGTACCAAAAACACCCGTGATTAGTTCCAGGAGGATYAATATCAAAAAGTAAGTCTCGAGAAATATAAAAGAAATTTTTGAAAAGCCAGTTAAAAAAATGTTCTAGATCTCCYGGAACAAATACTTTCTTGTTTTGTTGTTCAAGGATTCCTTTAACTTCTAGATACATTTCTTTCTGTGGCTCAGAGAGCCACATTTCCCAYGATTCTTCCATAGTCCAGAGAGAATATCCAAACCAAGGCGAGAAGAGAGAGATCTAGAGTGGTTTTTACTCACGAATTTTCTGTCCTTAGGGATCGGTGTCTTGCCMGCAWTTCTCYACCATT
>TguERV1-La_I_corCor#LTR/ERVK
AATGGTGGAGAATTGaGAGCAGAACGATCCCCGATCCCTAAGCGACTGATTTGTGTGAGTAAACCCTGGAAACTTTGGATTCCTCTTCTTGGTTTTGCTTTGCTATTCCaTATCTAAACTATGGAGGAACcGTGGGAAGACTCTTGGCTCTCAGAGCCGCATATGGACATTTATCTTAAACTTAAAATGATTCTTGAACAACGATTTGTAAATTTTAGCTTGATTCAAGCTCAAAAAGAACTGAAACACTTCCTGGCATGGTTGTTTAAGAACTTTTTCTATGTTTCTTGGGATTTAATTCTTACCAAGGGCTTTTGGAAAACCGTTTGGACACAGTTAATACTGGAGTCAAAATATATGCCGATGGAAGAATATTTTCGTGAATATTATTTAGTTACCGAGACTGTTGAGCAATGTCAGCTGTGTCCTGGCGAAGGGAAGCCTGGCGCAGGGACCGTGCGGCCCAGGCCACGTGCACCGAGCGCTCTGCGAGCAGCAGCGAGGCAGTTCCCGCGcGCgGGCGGAGCCACGCGAGCCGCAGTGTCGGTGGCGGAGCGAggcgcgggGGAGCGGCGGGACCCGGCGGTGCCtGCCCGGCCCGCgCAGCGCGTGGTGGAGCGAGCCCCGTGAACGCCCGGCCGAGAGGGGCGgcgCGcggGCGGCGGCgggcGgcgTGGCGGTGGAGCGGAGCCGCGCCCAGCCGAgACgcgCGCTGGAGCAGGGCGCGGGGgGTCgTCGCTCgGGGGCCCGGCCGAGACGTGGGTGCAGCGCCCGGCAGCGGCAGCGAAGCTGCGACCAGAGGAGGCGACGCACGGAGAACTGAGCGGCGCGGCCCGGCCCGGCCCGCGCAGCCCCGAACGCGACCCCGGGAAGAGCGCGCAGGCACCAGCAGCCCCGACAATTCCAACACGGGAGCGACCGAAgGAGAGAGCAAAGACGCAGCGAGACAGAAAACAGCAGCCACTCGGAAAAAGGAAAAGATCATAGTAACTAAGACCTTAGGGATAGTAAAATGGTATAATGTTAAGCAAAATTATGGTTTTATAACAAGGTGTGACAACCAGCAAGACATATTCGTGCATAGAACTGCTATTAAAAAGAATAACCCTGAAAAATGCATCCCAAGCTTGGGAGATGGAGAGGTGTGGAATTcaAAATTgTACTAGGgAGAAAAGGGTTACAAGCATCGCAGGTCACTGGGCCTGATGGTGTTCCTGTAAAAGGCAGTATATATGCAAAAAATCGTAGTCATGTTAGACAATATCTCCATTGTAAGCCCCCCTACAGTcTCCCTTTCCTAATCCCACCTTTCCCTTTTACCCTATGTCCTATTACCCCCAGTGTATTCCCAATCCGTTTTTTCAtCCATGGTTTCCCTCACAAAACCATGCTTTTGCCAATTGTTTCCCCAAAAATCCCTTTCCAATGCCGAGTGGGGGATGAAAAGGGGGAGGGAAGAAGTTAAACCCTCTCCTGCCTCAGTTTCCCCACAAAGCATGCTCAGAGAGTcCTGTCTCCCTTCTGTCAGCCCTAAGATGTTCCACAGAATCTGaTTGGACATTTAAAGACTCAGGAGGGTGGCTTGTTTTGTTTTGAAACTGTTCTTGTTATGTTTATCCAGTTGTTTTCATTCTCCTTTTATTAAAATAAAACGGGTGAGG
>TguERV1-Lb_I_corCor#LTR/ERVK
AATGGTGGatAATGCggGCAggAcgatCcccgatCCCTAagCgactgATtcGTGaGtaaAaaccctagaaActcTgGATttCTCTTCTTGttTTtGTTTtGcTATTCcaTaTCTAAAcTATGGAgGAACcgTGGAAAGACTCTTGGCTCTCcgAGCCGCATATGGACATTTATCTTAAACTTgAAAAGATTCTTGAACAACgATTTGTAAATTTTAGCTTaATTCAAGCTCAAAAgGAACTGAAACACTTCCTggCATGGTTGtTTAAGAACTTTTTCTatGTTTCTTGGGATTTAATTCTTACCAAaGACTTTTGGAAgacCgTTTGGaCACAGTTAATTTcTGAGTCAAAATATATGCCgATGGAAGAATATTTtCgTGAATATTATTTAATTACCGAGACTGTTGAgCAATGTCAGcTGTGTCtTgGCgAAGGgAAGCcTGgCTCAGgGaCcGTGcgaCccAgGCCACgTGgACcGAGCgCTCTgCGAGCAGCAGCGAGGCAgTTCCcgcgcGCGGgcggAGcggcgcgAgCtGCAGTGTCgGcaGCaGAGcGAGGCgcgGtGGGAGcggcgcgacCcgGcgGTGCCcGCCCgGCCCcgCGCAGcGcGTGGTGGAGcGAGCCCCGTGAaCgcCCgACCgAGAGGGGcGGcgtgcagGcgGcgGCcggcggcggtggcagcGgagcagagCcgcgcccagccgaaacgcGcgCtGGAGCaGGGCgCgGgGgGtcatcgCtcggGGGCCCggCcgAGAcgTgGgcgcagcgcccggcagcggCaGcgcaGCtGagagCAGAaGcGgCggcgcgCagaGAgCTGAGcgGCgcggcCcGgcccgGcccgcGcgGCCCcgAAtGcGacCCCgGGAAGAGcgCgCAgGCAcgAGCAGCCCcGaCAatTCCAACatGGgagcgagcaAAAgaGAAagCAaaaACGcAgcgAGAcAGAAAACAgCAgCCACtcggAAAAAGGaAAAaATCAccgTAGCTAAGgTTTTAGGAATAGTAAAATGGTATAATGTTAAACAAAATTATGGTTTTATAACAAGATGTGACAacCAagAAGACAtATTCgTtCATAGAACTGCTATTAAAaAGAATAACCCTGAAAAATGCATCCCAAGCTTgGGAGATGGaGArGTgGTGGAATTcaAAATTGTgCAAGGtAGAAAAGGGTTACAAGCAgCAGGTCACTGGGCCTGATGGTGTTtCTGTaAAAGGCAGTATATATGCtAAAAATcGTAGTCATGTTAGACAATATCTCCaTTaTAAgCCCCCCTACAGTCTCCCtTTCCtaATCCCACCTTTCCCTTTTACCCTATaTCCTATTACCCCCAGTGTATTCCCAATCCgTTTTTtcacCCATGGTTTCCCtcacaaaaccatgccTtTgCcAaTtgtTTcCCCaAaAAtcCCTtTCCAATGCcGAGtGGGGATGAAaAgggGGaGGGaAgAAATTAAACCCTCTCCTGCCTCAGTTTCCCCACAAAGCATGCtCAGAGAGTCCTGTCTcCCTTCTGTCAGCCTTAAGATGTTCCAGAGAATCTGTTTGGACATTTAAAGACTCAGGAGGGTGGCTTgTTTTGTTTTgAAACTGTtCTTGTTAtGTTTaTCCAGTTGTTTTCAATGTTAAGTTTTAAAtctctTTTTGTTAAAAATAAAcGGGTGAAA
>TguERV1-Lb_LTR_corCor#LTR/ERVK
TGTtGGGgtCCcTCCCCCTGCCATGgaGcCCTGGGAGaggggcCCTGgGGGGAGgCACGGGGTTTCCCTGCCCCTGGTCAGCCTCGTTCCCCATgGGTTGtTTTGTGtTcCCCTGcGCGGGCAAGgACCCTCgGGTCCCGTGAtTGcctCAGTTCCTcgGCAGAgCtCCGGCCAtGCGGCTGGAGAAATAAACATCTCTGAAACATCTatCAAGAATCGGTCCATATATATTTCTTTTCCAtGGgCCTcgTTGTTTGATACacGTGTTgCAGTaTCcgCaCTGTAACA
>TguERV1-Lc_I_LTR_corCor#LTR/ERV1
TGTTACAGTGGGGATMCTGCAACACGCATATATCAAACCAGGAGTCCCGTGGAAAGGAAATATATATGGACAGACAGATTCTTGATAGCTGTTTCAGAGAGATGTTTATTTCTCCAGCCGCATGGCCGGAGCTCTGCCGAGGAACTGTTSCAGTCACGGGACCCAAGGGTCCTTCTGCCCGCGCAGGGGAACACAAACCAACCAATGGGGAACGAGGCTGAGCAGGGGCAGGGAAACCCCGTGTCTGTGCCCTCAGGGCCCCTCTCCCAGGGCTACATGGCAGGGGAGGGACCCCAACA
>TguERV1-Ld_I_corCor#LTR/ERV1
cCaAAgcgGGGTATTATTtCTTGCAACAACGCTTTGGTCACCTCTCATGCTTTAGCCGTCCTAGTGGGAAAGTTTAGCAGGGGGGgTCCCGGGTGCAGGGGAaTCCCGCCAGAGACACGATACGGACACCGATATGATTTTAGCATTGTGCTCCAGTTTTATTGTTTACTTACACCAAGTTATACTTTGCCAAGTTCACGCCCCATTCCCACGAGAAAGCCTCTATGCAGCGGGGGAGCTGACTAGTGTATACCTTTTCCCAAGGCTGTTCAAGGCTGCTGGCTAGCAGGTGCCTCGCAAGCCTGTCTTCAGCCTGAGGCCCTGTCAGGGGTACTTCTGCAACAGCCCTGGGATGCCCAAGCTCTCCTGGGGTATCCTACGCCCCcGCTCCACAAGGAACTCCTCTACAGGAAAGGCCTCTGGCTATCCTGAAAAGGTCTCTGTTAATACCAATAGGTATCGATACCCCCCTTTTCTGGGTAATTCAATTTGCCACTGTTGCCCAGGTCCGCAGCCTTTCCCAATTTGTCCAGCTTTAGGTTTTGGAATATTCTTAGGATTAGTTCGGAGGCAAAGACCACACTGGCGAGTTACTTGTATCACTGCACCTTGCAATCTCCTAGCCATAATCCTATCTTTCAAATAATTGGACAAAGCACCCATTCCCCAGTGTGTTTTCTCATGTTCTTTCTGCACCAGTGACCCCAACAAATAAGAAGGTACTATGAGCTCGTTATTCTTAGTTAAAGCCCATCCCTCTGATTATAACTTGCACTTTCCTTTTTTTTATAAGTTTCTTATCTTTCTTGTTGTATTCTGGCCTACCTTCAAGGCAAATCTTTCCATCTGGTATTAATGTTGCCTCTACCTTTTCGCTGGGTACTTCACCTTTGGCTGCGTCTTTTGCCTCTCTGTCCACCAGCGTATTTCCCTCTTCCAATTCAGAACTCACTTTTTGGTGTGCTTTAATGTGCACGATAGCTACCTTCTCAGGTAACTGAACCGTGTCCAAGAACTTCAGTATTTCTGGTGCATGCTTGATACTCTTCCCTTGTGAGTTTAACAGTCCTCTCTCCTTCCAAATGGCTCCGTGTGCATGAACCACCCCAAATGCATACCTTGAGTCTGTATAAATATTAATCTTCTTTCTTTTTGCCAATGCCAAGGCTCGGGTTAGAGCAATTATTTCAGCCTTCTGTGCAGAGGTGTTTGTTGGCAATGGTCCAGACTCTATTAgCTCTCGGCTGGTGGTAACGGCATACCCAGCAGGTCTTTTTCCACTGATAACATAACTGCTTCCATCAGTGAAACAGGTCTCAGCGCCCTTGAGAGGGATGTCCTTCAGATCTGGGCGATTGGAGTAAGTGGCCTCGATTGTCTCCAGGCAGTCATGGATCACCGGTTCTCCCAGATTCCCACTGAGGAATGAAGCTGGGTTCACAATGTTAGTCACCACAATTTCAACATCGTCTTGTTCTACCAGTATGGCCTGGTACTTCAAGAATCTCTGAGGGGAAAGCCAATGTCCCCCTTTGGCCTCCAGGACTGCAGATACTGTATGAGACACTAGCACAGTCATTTTCTGGCCCAGGGTGAATTTGCATGCCTCTTGGATGTTTATTGCCACTGCTGCAACAGCTCTGAGGCATCCTGGCCATCCCTTGGCTGCTGCATCCAGCTGTTTGGAAAGGTAGGCTACTGCCTGCCGATACGGGCCCAAGTCTTGTGCCAGTATTCCCAAGGCAATCCCTTGCTTTTCATGAGAAAACAAAAAGAATGGTTTACTCACGTCTGGAAGTCCCAGGGCTGGAGCTGACATGAAGGCCTTCTTCAGTTGGTCGAAAGCCTGTGTTGCTTCCTTTGTCCACGGCAGGCTCTTGTTTCCTTCCGTAATCAATGCATATAAAGGTTTAGCAAGCGACCCATAATCATTAATGCACAGCCTGCACCACCCTGTCATACCTAGAAAACTTCTCAGCTCTTTTGCTGTCTGGGGTTTTGGGATCTGGCATATCGCTTCTTTGCACTCTCATCCAAAGGTTCTTTGTCCAGCACTTATTTCATAGCCCAGGTAAATAACTGTTTGCTTTACCATCTGCGCCTTCTTTTGGGACACCCGATACCCTTGCAAGCCCAGAAAGTTGAAGAGGCTTACCGTCCAGTTCATACATGCCTCTTGGGTCTGGGTGCCTACCAAAAGGTCATCCACATACTGAAGCAGCTGTCCTTCTCCCGGCGGGGGTTCCCAGGATTCTAGCTCCTTTGCAAGCTGTTCTCCAAATATAGTAGGAGAGTTCTTGTACCCTTGGGGTAATACACACCGTGTGAGTTGAGTTTTGCGTCCACTCTTGGGCTTCTCCCACTCAAGTGCAAAAATTTTCTGGCTGGCTTCATGGAGAGGGAGGCAAAAGAAAGCATCCTTCAAATCTAAAACGGTAAACCAGGTTAGTTCAGGTGTTAAACGAGTTCATGAGGTGTAAGGTTAGCAACCACTGGGTATAAATCCTCCGTCACTTTATTGACTGCTCTCAAATCTTGTACTAACCTGTATGACCCATCAGGTTTCTTCACGGGTAAAGTTGGAGTATTAAAATCAGATTGACACTCCCTTAACAATCCAATTTGCAAAAAGTTCTCAATAATTGGCCTGATCCCTTCTCTGTCTTCCCTTTTCAAGGGAAATTGCTTGGCCCTTACAGGCCGTTTCCCTTCTTTAAGCTTGATTTGAATTGGCAGGGCATTCTTTGCCCTCCCTGGGGTACCAGAGGCTCACACTCCAGGGAATACTTGATCCATTATCTTCTTAATCATTTCTTCTTCATTCGCTATTTCCGTTTCTTTGGTTATTAGCATTAGGCTCAGCAACTCTAGATATTGTTGGTCTTTTACTTCCAAACTGATTTCCCCATTTTTAAATATTATTTTTGCCTCCAGCTGCTCTAGCAGATCTCTGCCCAAAAGTGCAGATGGAGCGTTAGGCATATATAAAAATTGGTGAATTCCCCACTGTTTTCTCAATTTATATTTCAGTGGTTTACAAAAGTATGCCTTTCCAGATTGGCCAGTTGACCCTGTCACTACAAAATAACCCCTTGATATGGGTATCAAAGCTTTATTCAACACTGAGTATGTTGCTTCTGTATCTACTAAAAATTCCACTTTCTTTTCTTCGTTCCCTAGTTTAACTATAACCAGAGGGTCCCCTAGGGTAGCGCCCAGTCTTGGATATGAGCAACCACCCCCGCACCTCTCTGGTCGTATTTCTTTTTCATCACCCTTTCTCTTTTCTGGGCACTGGTTTTTCCAATGCCCAGGTTTTGTACAAGGCACACTGGTCCCTTCCTAGTCGGGGTGGTCCTTGTCTTGGTGGACCTTGCCCACGTCTTCCTTTATTTTTTCTTCTTTTACCACCCTTATTAATTTTTGCATTCCCTCTCCCCAATTGCTATAAATGCTCCGTGCCACACTAAGCAAAGTCTCTAGATTCCGGGTTGTTGGACCTTGCATCTTCTGAAGCTTCTGCCGGATGTCTCCTGTGGATTGTCCTAAAAATAAATTTACCAATTGCTGCACTCCTTCTTCCGGTCCAGGATCCGAGGTGGCATGGCAACGCATCGCATCTCGCAAGTTGTCTAAAAATTCAGAAGGTGTTTGAGAGGGACCCAGCTTCATAGCATACGGGGCTGAGCAGTCTATGGCTTTAGGGATTGCTCTTTCTAGCCCTTTTATTATGAATCCCCAGTACCTTTTTAACTGTGCCATTTCATCTGGCTCATTAGGGCCCCACTCTGGATCCTGAAGAGGAAGTACCTTTTTAACATCCTCCTGTGTTATCCTGCAATCATCTTCAGCCATATTCACAGGTGTCTTTATAACTAATTGCTTTTCTGATTCAGGTAGAGCATCAAGCAGTAACTGGGTATCAGCCCAATAAGGATTGTGTTGGTTTGTTGCAGTGGGGATCCTGCAACATGCATATATCAAACCAGGAGTCCCGTGGAAAGGAAATATATACGGACAGACAGATTCTTGCTAGATGTTTCAGAGATGTTTATTTCTCCAGCCGCATGGCCGGAGCTCTGCCGAGGAACTGTTCCAGTCACGGGACCAAGGGTCCTTCTGCCCGCGCAGGGGAACACAAACCAACCAATGGGAACGAGGCTGAGCAGGGgCAGGGAAACCCCGTGTCTGTGCCTCAGGGCCCCTCTCCCAGGGCTACACGGCGGGGGAGGGACCCCAACACCTCACCCGTTTTATTTTAATAAAAGGAGAATGAAAACAACTGGATAAACATAACAAGAACAGTTTCAAAACAAAACAAGCCGCCCTCCTGAGTCTATAAATGTCCAGTCAGATTCTGTGGAACATCTTAGGGCTGACAGAAGGGAGACAGGACTCTCTGAGCATGCTTTGTGGGGAAACTGAGGCAGGAGAGGGTTTAACTTCTTCCCTCCCCCTTTTCATCCCCCACTCGGCATTGGAAAGGGATTTTTGGGGAAACAATTGGCAAAAGCATGGTTTTGTGAGGGAAACCATGGGTGAAAAAACGGATTGGGAATACACTGGGGGTAATAGGACATAGGGTAAAAGGGAAAGGTGGGATTAGGAAAGGGAGACTGTAGGGGGGACTTACAATGGAGATATTGTCTAACATGACTACGATTTTTTGCATATATACTGCCTTTTACAGGAACACCATCAGGCCCAGTGACCTGCGACGCTTGTAACCCTTTTCTACCTCGTATAATTTTGAATTCCACGACTTCTCCATCTGCCAAGCTTGGGATGCATTTTTCAGGGTTATTCTTTTTAATAGCAGTTCTATGCACGAATATGTCTTGCTGGTTGTCACACCTTGTTATAAAACCATAATTTTGCTTAACATTATACCATTTTACTATCCCTAAGATCTTAGTTACTATGATCTTTTCCTTTTTCCGAGTGGCTGCTGTTTTCTGTCTCGCTGCGTCTTTGCTCTCTCCTTTGGTCGCTCCCGTGTTGGAATTGTCGGGGCTGCTGGTGCCTGCGCGCTCTTCCCGGGGTCGCGTTCGGGGCTGCGCAGGCCGGGCCGGGCCCCGCCGCTCAGTTCTCCGTGCGTCGCCTCCTCTGGTCGCAGCTTCGCTGCCGCTGCCGGGCGCTGCACCCACGTCTCGGCCGGGCCCCTGAGCGATGACCCCCCCGCGCTCCGCTCCAGCGCACGTTTCGGCTGGGCGCGGCTCCGCTCCACCGCCATCGCCGCCCGCCGCCGCCcGCGCGCcGCCCCTCTCGGCCGGGCGTTCACGGGGCTCGCTCCACCACGCGCTGcgcagggccgggcgGGCaCcGccGGgTCCcgCcgctccccgctccgccaccgacaccgcggctcgggtggctccgcccgcgcgCGGGAACTGCCTCGCTGCTGCTCGCAGAGCGCTCGGTGCACGTGGCCTGGGCCGCACGGTCCCTGCGCCAGGCTTCCCTTCGCCAGGACACAGCTGACATTGCTCAACAGTCTCGGTAACGAAATAATATTCACGAAAATATTCTTCCATCGGCATATATTTTGACTCCAGTATTAACTGTGTCCAAACGGTTTTCCAAAAGCCCTTGGTAAGAATTAAATCCCAAGAAACATAGAAAAAGTTCTTAAACAACCATGCCAGGAAGTGTTTCAGTTCTTTTTGAGCTTGAATCAAGCTAAAATTTACAAATCGTTGTTCAAGAATCATTTTAAGTTTAAGATAAATGTCCATATGCGGCTCTGAGAGCCAAGAGTCTTCCCACGGTTCCTCCATAGTTAAGATATGGAATAGCAAAGCAAAACCAAGAAGAGGAATCCAAAGTTTCCAGGGTTTACTCACACAAATCAGTCGCTTAGGGATCGGGGATCGTTCTGCTCTCCATTCTCcACCATTTGTTcCAGTGGGGATCCTGCAACACGCATATATCAAACCAGGAGTCCCGTGGAAAGGAAATATATATGGACAGACAGATTCTTGATAGCTGTTTCAGAGAGATGTTTATTTCTCCAGcCGCA
>TguERV1-Lc_I_corCor#LTR/ERV1
AATGGTGGAGAATGGMGAGCAGAACGATCCCCGATCCCTAAGCGACTGATTTGTGTGAGTAAACCCTGGAAACTTTGGATTCCTCTTCTTGGTTTTGCTTTGCTATTCCATATCTTAACTATGGAGGAACCGTGGGAAGACTCTTGGCTCTCAGAGCCGCATATGGACATTTATCTTAAACTTAAAATGATTCTTGAACAACGATTTGTAAATTTTAGCTTGATTCAAGCTCAAAAAGAACTGAAACACTTCCTGGCATGGTTGTTTAAGAACTTTTTCTATGTTTCTTGGGATTTAATTCTTACCAAGGGCTTTTGGAAAACCGTTTGGACACAGTTAATACTGGAGTCAAAATATATGCCGATGGAAGAATATTTTCGTGAATATTATTTCGTTACCGAGACTGTTGAGCAATGTCAGCTGTGTCCTGGCGAAGGGAAGCCTGGCGCAGGGACCGTGCGGCCCAGGCCACGTGCACCGAGCGCTCTGCGAGCAGCAGCGAGGCAGTCCCCGCGCGCGGGCGGAGCCCCCNNNNNNNNNNGAGGAGGCGACGCACGGAGAACTGAGCGGCACGGCCCGGCCCGGCCCGCGCGGCCCCGAACGCGACCCCGGGAAGAGCGCGCAGGCACCAGCAGCCCCGACAATTCCAACACGGGAGCGACCAAAGGAGAGAGCAAAGACGCAGCGAGACAGAAAACAGCAGCCACTCGGAAAAAGGAAAAAATCAYAGTARCTAAGRTYTTAGGAATAGTAAAATGGTATAATGTTAAACAAAATTATGGTTTTATAACAAGRTGTGACAACCAGSAAGACATATTCGTTCATAGAACTGCTATTAAAAAGAATAACCCTGAAAAATGCATCCCAAGCTTGGCAGATGGAGAAGTSGTGGAATTCAAAATTATACAAGGTAGAAAAGGGTTACAAGCRTCACAGGTCACTGGGCCTGATGGTGTTCCTGTAAAAGGCAGTATATATGCWAAAAATCGTAGTCATGTTAGACAATATCTCCATTGTAAGTCCCCCCTACAGTCTCCCTTTCCTAATCCCACCTTTCCCTTTTACCCTATGTCCTATTACCCCCAGTGTATTCCCAATCCGTTTTTTCACCCATGGTTTCCCTCACAAAACCATGCYTTTGCCAATTGTTTCCCCAAAAATCCCTTTCCAATGCCGAGTGGGGGATGAARAGGGGGAGGGAAGAARTTAAACCCTCTCCTGCCTCAGTTTCCCCACAAAGCATGCYCAGAGAGTCCTGTCTCCCTTCTGTCAGCCYTAAGATGTTCCASAGAATCTGWYTGGACATTTAAAGACTCAGGAGGGYGGCTTGTTTTGTTTTGAAACTGTTCTTGTTATGTTTATCCAGTTGTTTTCAATGTTAAGTTTTAAWTCTCYTTTTRTTAAAAWTAAACGGGTGARR
>TguERVL2-La_corCor#LTR/ERVL
TGTCCTGGGTTGCAGTGTATTCTATTACCATCCtCAtgAGCtGTTGAAAtCAGGTGGGGCAGTGTTTCCTTGCCTCCTcCCCCCAGACTATCTTTCTGTTAATgGCCCATCAtTGtCCTGCcGCctGACTCAGAGATAACTCCCTCCGGACtATCTTCTGTTAATGAGCCTAATCAACACTTgGCCTCATGACTCaTTAcCCCATTGTGAGATGCTCCACCCAGAGGGAGGAACCAAGCATcCCATCgTGGATATAATCTGaGactCTGAACACCAGAGACAaccCTTcCCACTGGATTTCCAGAGGACAGGAGCTACACAGCCACCAcTGGACtTtCTGAGGAAGAGCAGACccTTTtaCTACAGGATCACcGCTTCAGAGGACTGCAGCCACCaTtCTACCaGACTGCTACCACCACCCTGcCTAACAGGGTGTCAGGTTGTAcCtTGACTCTGTCAGTTTgAacCAGTGTTTTCTtTTaccTTTTTTTCCTTTTcTTTAATTTCcATTAAATTGTTATTCTGACTTGGTGCCTCCCACTGGTTTGTTTTCAAACTAGTACA
>TguLTRL6-La_corCor.inc#LTR/ERVL
TgtccTGgTTcaggCCAgGAcAGggTTaATTTTTgcaGTaGccaggAgGgggcatggccaggacccggaggTtATTcTaTAccAcctCacgTCAtTgccagGggcagGgggaagggagtctcttctggggagaaggggttccttccggtcgagaaagcgtggcggagggagcggtctggtatttgtctgttgtcggggggtttctgTGtgAaTcatttcttttcTtataccctcTgtcattAatatTgttgcTGtTAcTgTTcgtTTTcttaTcTcaTTGCTGTTTcCAgtAaatTgtTctTAtCTCaACccgTgaTcTtTaccTTttgTgCCTccaattctcctctccatcccactgcagggagggaggaggaaggggaggagtgagcgagcagcgcgtggttttggagagtttcagtgggagcactaaattggggaataCCatTCctAAAccacgAcAgcctTAtTTGgcgCCcAgtgtggGgCatgAAGGGTTGAgaTaacaacAgAtCTGcccAgagcgggttGGAAAcaAaTTTGATCTAAGCAttTgtTGTATTAggTccgGAgCcacTGGTcACAATgTTGCTtgGTCTGTTcAtgTGggTGTGgtACCTAACCCTGTATATaTTtCcataTatgcasTatGTgccCaTCatGgtGcTCtTTTTCAgAGCAGGGAgAGGgATCAGGATTgCTtTGttgcTGTaCTGTGggATAtCAGttTATGACAtGatAACATCAAGGGCAaTgAGGGTcATTTGgGATGTGTATTCAGTGtTGcTCTCCTaCCCTTaCCTtgGGcgCTACCTttGGGAgTCCATTAatAATcgTAcCcAGtCTGTGGggggAACAGGGGAGGATGATTTTCCCCAGCtTTTCACCCccTTTTcCTCCtTCAgGCCTGTTAcAACAGCTTTTGAGaattttGaATTcCctTTGGATGTTAAgGAAAgCATGtTCTTGTTGCTaagTCTgCcAGGTCTCCTCAGTgcgGTCcACAcCATGtTtagAGTcAcgAaAGAGATTTcTAGGgagGttaTTCAGAgATCTGcCCcaagGgtgGATAgtCATGAgTgGCATGGAAtGTGGgAGAAAATGGGcCAgcTTTtggaggAaTtcTCTgCTCCAaTGGTTTGGAAgTTcAcCCCtGAAcAACTaCAGGAcCCTGaTAAAGTGgcAgAatATtTGaAAGaAaAATGCTGTGGCAgcTCCAGAGAGGcgcaAagTttTGCAgtgTGcTggGCCCTGGCTACTatTTatcaGACACtGcTcgWtACTAGACAGCACcCTCagGGggAggAGgAgGAAAgCAGAcCaACAgGcAccgTGgCCacTCaAacTGCAGCTGAACCAgaGGAACAACCcgTGCcgGTAGCAGtcgCcCCTatAcAgaAGAAGAAATcCAAGAccAAATCAGTTcgCttAGtGAgGGATgAAGAGGAAGcAgggCCCTCAcAAcagGAGGAAGAGgcAGGGccAGAGATAATcACccgATCccTaTcCCcgGgTGAgCTGcgagaTatgcgaAaaGATTTCAgCcgcCAGtcgcgtgAGccCCtggTgAcCtggCTGCtCcaaTgCTGGgaTaTCgcagCCCAccaTaTGaAACtagATgGtagtgAAgCCAAGcaaCTGGGATCcCTgtCCTgggaTGtggGCATTGACAaggGGAtTGGGaAGAGgACagaAactctcagcctcTggAgGcgactCCTGtCAAgtgtGAggGAAaggtattcTctcAagGATGATctAgtagtgcacccaagcaggtggaacgccatggagaaaggtAtcCAGtaccTgagaGAATtAgctgtgcTggAggcgatCtatagggattcaaataacgagcAgtcccctgtAGaTccaGaTgagGtCCAgtgtacacaatccatgtggcagaagtttgtatggagcgcaccattgtcgTacgccaActcAttgGcattgatGTcAatgaaagaAgaacaaacagTgcTtgaggTgactacctggctctggcaatatgaAgAtcatctt
>TguLTRL6-Lb_corCor#LTR/ERVL
TgAgcaTTTTGcatgTaAatCActcTCTCTtTTgtAcAcTTtTGTtATTAaTAtTGtTGcTgTTActgTTcaTTTtCTTaTCTcATTGCTgtTTCCAGTAAAtTGTTCTTATCTCAACCcgtgATCTtTgCcTTTTgtgccTccaatTctcctctccagccctccacagtgagaagggggaaggaagGgaagggaAgagAgcgGCacgtggttggaagagtttcggtgGgagcACTaaatTggagaaTaccaTTccTAAAccacgaCA
>TguERVL2-Lc_corCor#LTR/ERVL
TGTACTAGTTTGAAAACAAACCAGTGGGAGGCACCAAGTCAGAATAACAATTTAATaGGGAAATtaAagaaaaggaaaaaaAAaAAaggcAGAaAACACTGGtTcAAACTGACAGAGTCAgGATACAACCTGAcaCCCTGTTAGtCAGGGTGGtGGTAGCAGTCtGRTAgaATGGTGGCTGCAGTCCTCctgaagtggTGgaTgtggttctgtTGAAGCaGTGATCCTGTAGaAAGGGTCTGCTCTTCCTCAGAAgGTCCAGTGGTGGCTgTGTAGCTCCTGTCCTCTGGaAATCCAGTGGaAAGGtTGTCTcTGGTGTTCaGAaTCtCAGATTATATCCAcGATGGgATGCTTGGTTCCTCCCTCTGGGTGGAGCATCTCACAATGGGgTaATGAGTCATGAGGCcAaGtGTTGATTAGGCTCATTAACAGAAGATAGTCCgGAGGGAGTTATCTCTGAGTcAtGCgGCAgGaCAaTGATGGGCcATTAACAGaAAGATAGTCtgGgGGGAGGAGGCAAGGAAACACTGCCCCACCTGGTTTCAACAGCTCATGAGGATGGTAATAGAATACACTGCAACCCAGGACA
>TguERVL2-Ld_I_corCor#LTR/ERVL?
actatcttctgttaatgagcctaatcaacactttgcctcatgactcgttaccccattgtgagatgctccACCCAGAGGGAGGAACCAAGCATCCCATCgTGGATATAATCTGAgGCTGAACACCAGAGACAccGGCTTCCCACTGGATTTCCAGAGGACAGGAGCTACACAGCCACCAcTGGACTTCCTGAGGAAGAGCAGACTGTTTTaCTACAGGATCACTGCTTCAGAgGACTGCAGCCACCATTCTACCAGACTGCTACCACCACCCTGCCTAACAGGGTGTCAGGTTGTACCTTGACTCTGTCAGTTTGACAGTGTTTTCTTTTACCTTTTTTTTcCCCTTTTCTTTAATTTCCATTAAATTGTTATTCTGACTTaGTGCCTCcCACTGGTTTGTTTTCAAACTAGcACATAATTTGGCGCCCAACGTGGGGCwGCTCTGAGAGAAAGTCAGAATTACAATTTTGTgTTAACgGAAACCTATTCACCATGGTGCTCAGCTtGTCTAcgTGGGTACTGTATcTTGCTCTCTATATTTTTCCTCACATGGGGAACTACCTGCCTGTaGTATTACTCCTGTTAAAACCAGGGAATGGTATGAGAATTGCTTTAATGGTTTATTATgcCTAcAGCATAATAACCTGTGAGGCGATGAATACCATTCGGAgTATATACTCAgTTTTGTTTGGCTGTCCTAGTCTGGGCTcCTATGTCTGGGATCTCCTCAACAATCgCACCCAGCCCCTGGTgGGAGGAGTAGAGAGTGGTTTCTTCCAGCCTTTCAGGCCAGGCACAGCAGTTTTTGAAAATATTGAATTCCCTCTGGATGTCAAAGACGGCATAAACTTGCTGTCAGTTCTGCTTTGTCTTCTCTGTACAGCCTGCACcaTGTACACCATGCTTAGAAaCAGAGCTATGGCACAGCATCCTCAGGATGAGGGAGGGAAAAAGAGCAGAGCAACAAACACCATGkCTACgCAGACTGaCACAaAGGAGAAAgGAACCAAAtGCaAAGCAACaGCgTCCATgTCTACGCAGACtGtCACaGAGGAGAAAgaACCAratGCAAaACAACAGCGTCCATgTccACgCAGACTGACACAGAGGAGAAAGAACCaAaaCamaagacaacagcgtccatgtccacacagactgacacagaggagaaagaacccagacacaAaACAACAGCGTCCATGTCcaCaCAGACTGACACAGAGGAGAAgGGAACCAAAAGCACTGTCAGCGTCCCCATGCAAACCATCACTGAACCAGAACAGCCTAAACCGATTGCAGTTGCCCCCGTGCAGAAGAAGAAATCAAAAAGCAAATCAGTCCGCATAGTGACTGACGAGGATGCAGCAGGACCTTCGCACCCAGCAGAAGAGGCAGAGCCAGAGATCATCACTCGGTCGCTATCCCTGGGTGAGCTGCGAGACCTGCGGAGGGAATTCACCCGCCAGACGAACGAGTCTATCCTGACCTGGCTGCTCCGCATCTGGGACGCTGCAGCCAATGACACCATTCTGGACGGAAGTGAGGCCAGGCAACTGGGATCTCTGTCCCGGGATGTGGTCATTGACCAGGGGATCGGGAGAACCCAAGAAACCCTCAGCCTCTGGCGGCGACTGCTTgCAAGTGTAAGGGACAGGTACCTTTGTAAAGAAGACCTCCAGGTGCACCAAGGAAAATGGAGCACAATGGAACAAGGTATCCGGTGCCTGAGGGAATTGGCTGTGCTGGAGATCATTTTCTCAGAAGATGAGAGATTTCCTAAGAGCCCAGATGGTGTCCAGTGCACGTCACAGATGTGGTTGAGGTTCGCACGCCTTGGACCAGAGATATACTCCCGTTACCTGGCAACGCTGCAATGGAGGGAAGGCGAGGACAGGGTGGGCGTCTTGGTGAACAAACTGAGGATTTACGAGGACACCGTCACAGCCCCGTTTCGCACCCATGTCTCATCCGTGGAAACAAGTCTTTTGGCTGAGCAAGTCCGGAGCTTGATTGAAGAAGGCCATCAGAAATTGAAAAAGGAACTTAAGGAAGAGATTTACCACATCccaCCAGAACCAACAAGAGTCTCTGCCATTAGGAGCCGGCGACCCCCAACCAGGGAGAGAGGATACACCCCACGAGGTAACCTCTGGTTTTTCCTTCAGGAACATGGAGAAGACATGAGTAAGTGGGATGGAAAACCCACCTCCTCCTTAGCAGCTCGGGTACGTGAACTAAAAAGAGGGACAACTACCACAAGAAGtGCATCTAGAGTCAACgttGCTCCGGTCTCcCGCACACAGAACTCCAGACGGTACCGGAATGATAATATGACCGATCCTCTTGAAGGGACCTCAGGAACGTATTCACCGGAAGGGAGCAACaTGCAACATGACCAGGAATAGAGGGGCCCTGCCTCTAGCCAGGTAGAGGAAAGGGAGAATCGGGTCTTTTGGACTGTGTGGGTCCGATGGCCTGGCACATCTGACCCACAAAGATACACGGCTTTGGTTGACACCGGTGCTCAATGTACTCTGATGCCATCAAGGTATGTGGGAGCAGAACCCATTTCTATTTCTGGGGTGACAGGAGGATCCCAGCAGCTGACTGTACTGGAAGCTGAAGTGAGTTTAACTGGGAACGAGTGGCAGAAACACCCCATCGTGACTGGCCCGGAGGCCCCGTGCATTCTCGGCATAGACTATCTCAGAAATGGATATTTCAAGGACCCAAAAGGACATCGTTGGGCTTTTGGGATAGCTGCTGTGGAGACAGAAGATATCAGACAACTGAGTACATTGCCTGGCCTCTCAGATGACCCCTCTGCCGTGGGACTGCTAAGAGTTGCAGAACAACAGGTGCCAATCGCCACAGCAACAGTGCACCGCCGGCAATACCGCACCGACAGAGACTCTGTGGTTCCCATCCATGAGATGATTCGCAAACTGGAGAGCCAAGGGGTGGTCAGCAAGGCCCATTCACCTTTCAACAGCCCTATATGGCCAGTGCGTAAGTCCAGTGGAGAATGGAGGCTGACGGTGGACTACCGTGGCCTGAATGAGGTCACGCCACCATTGAGCGCCGCTGTgCCGGACATGTTGGAACTTCAGTACGAGCTGGAGTCCAAAGCAGCGAAGTGGTACGCCACTATTGACATTGCCAATGCCTTCTTCTCCATTCCTTTGGCAGCAGAATGCAGGCCCCAGTTTGCTTTTACCTGGAAGGGTGTGCAATACACCTGGAACCGACTGCCCCAGGGGTGGAAGCACAGTCCCACCATTTGCCACGGACTGATCCAGACTGCATTGGAAAAGGGTGAGGCTCCAGAACATCTGCAATACATCGATGACATCATCGTGTGGGGAAACACAGCAAAGGAAGTGTTTGAGAAAGGAGAGAAAATCATCCAGATTCTCCTGGAAGCTGGCTTTGCCATCAAAAGGAGCAAAGTCAAGGGACCTGCCCAAGAGATCCAGTTCCTGGGAGTAAAGTGGCAAGATGGACGACGTCAGATTCCCACCGAGGTCATCAATAAGATCACTGCGATGTCTCCACCGACCAGCAAGAAGGAAACACAAGCTTTCCTAGGCGCCATAGGTTTCTGGAGGATGCACATTCCCGAGTACAGCCAGATCGTGAGCCCTCTCTACCTGGTTACCCGCAAGAAGAATGATTTCCACTGGGGcCCCGAACAGCAGCAAGCCTTTGCCCAGATCAAGCAGGAAATCGCTCATGCGGTAGCCCTTGGCCCAGTCAGGACAGGACCAGAGGTGAAGAATGTGCTCTACTCTGCAGCCGGGAACAATGGTCTGTCCTGGAGCCTCTGGCAGAAGGTGCCTGGTGAGACTCGTGGCCGACCACTGGGATTCTGGAGCCGAAGCTACAGAGGGTCTGAAGCCAACTACACTCCCACAGAGAAGGAAATCTTGGCAGCCTATGAAGGAGTCCAAGCTGCCTCAGAGGTAATTGGCACTGAAGCACAGTTGCTTCTGGCACCCCGACTACCGGTGCTGGGTTGGATGTTCAAGGGAAAGGTTCCTTCCACGCATCATGCCACCGACACCACATGGAGCAAGTGGATCGCCCTCATCACACAGCGTGCCCGTATTGGAAACCCGAATCGCCCTGGGATTCTAGAAATTATAACAAACTGGCCTGAAGGTGAGACTTTTGGATTATCCTCTGAAGAAGAGGAAGAGCAAGTGACTCGTGCTGAGGAAGCCCCACCATATAATGAGCTACCGGAGACTGAAAGACGTTATGCCCTCTTCACTGATGGTTCCTGCCGAATTGTAGGCGCTAATCGAAAGTGGAAAGCTGCAGTATGGAGCCCCACACGACGAGTTGCACAAGCTACCGAGGGACAAGGTGGATCGAGTCAGGTTGCAGAGCTTAAAGCCGTCCAGCTGGCTTTGGATATTGCTGAACGAGAGAAGTGGCCGAGGCTCTATCTCTACACCGACTCATGGATGGTAGCTAATGCTCTGTGGGGATGGCTGGATCGCTGGAGAAAGGCCAACTGGCAGCGCAGAGGGAAACCCATCTGGGCCGCTGAGATTTGGCAGGACATCGCcGCCCGAGTAGAGAAGCTGACCGTGAAGGTTCGACACGTGGATGCGCACGTACCCAAGAGTCGGGCTAATGAAGAGCATCGCAACAACGAGCAGGTGGACCGAGCTGCCAAGGTGAAAGTATCACAGGTGGATCTGGACTGGCAGCACAAGGGAGAATTATTCCTAGCTCGTTGGGCCCATGATGCCTCTGGTCATCAGGGGAGAGATGCAACATACCGATGGGCCCGTGACCGAGGGGTGGACCTTTCCATGGACAGCATCTCACAGGTCATCCACAGTTGTGAGACCTGTGCTGCAATCAAACAGGCCAAGCGGGTGAAGCCTCTGTGGTATGGTGGACGATGGTCAAAGTACAGGTATGGTGAAGCCTGGCAAGTTGACTACATCACCCTTCCCCAAACCCGCCAAGGCAAGCACTACGTGTTGACCATGGTTGAAGCAACCACTGGATGGCTGGAGACCTACCCTGTGCCTCATGCTACAGCCCGGAACACCATCCTGGGCCTGGAAAAGCAAGTCCTGTGGAGACATGGCACCCCTGATAGGATCGAGTCAGACAACGGGACTCATTTTAAGAACAGCCTCATCAACACCTGGGCCAGAGAACACGGTATcGAATGGATATATCATATTCCTTATCATGCACCAGCTGCTGGAAAAGTTGAACGCTGCAATGGACTACTTAAAACTACCCTAAAGGCACTTGGTgGGGGGACCTTCAAAAATTGGGAAGTGAACTTAGCAAAGGCCACCTGGATAGTCAATACCCGAGGGTCCATCAATCGAGCTGGTCCTGCCGAGTCTGAACCCTTGCACACAGTGGATGGAGATAGAGTCCCTGTGGTACACCTGAGAGGTATTTTAGGAAAGACTGTTTGGATTAATCCCACCTCAGGCAAAGGCAAACCCATCCGTGGGATTGTCTTTGCTCAAGGACCTGGTTGCACTt
>corCorLTRK2a#LTR/ERVK
TGTAGATGCTAAAAAAGCTGGCAGAGAAATTTTCCTATTTTTTACAGCTGCTTGTGAAAGTCTCCTTTCTCACGCAAGCTAGCTGAAAACAGTGTAGAGGGTTTTGTAAACCAAGACTTTATCTCACAGGTGCAAACTTGTTATGCACAGTCTTGTTTTCCACACTGAAGAAAATATTTTGAAATGGGTGTCGTAGCATTCAGCCAATCACTCTGGGAGGTGTATGGTCAAGCACCCAATAATGTTATACCACTCTTGCGAACAAAGCTATATAAATGAGTCTGTAATTAATTAAATAATCCCATTTATCCTGGACTTGGACTTCTGTGTCGTTCTTCTCGCCGTCCCTGCGGACAACAGCGACA
>corCorLTRK2b#LTR/ERVK
TGTaGATGCTaAAAAaGCTgGCAGAGAAATTTTCCcatTTTTTAcAGCcgCTTGTGAAAGTCTCCTTTCTCAcgCAAgCTAGCTGaaAAcAgtGTAGAGGgTTTTGTAAACCAAGaCTTTATCTCaCAGGTGCAAACTTGtTATGcACAGTcTTGTTTTccACACTGAAGAAAATATTTTGAAATGGGTGTcGTAGCATTCAGCCAATCACTCTGGGAGGTGtATGGTCAAGCacCCAATAATGTTAtaCCAcTcTTGcGAACaAAGtTATATAAAtGAGtcTGTAATTAATTAAATAATcCCATTTtATCCTGGACttggaTTCTGTGTCGTTcTTCaCGCCaTCCCTGcgGACAACAGCgACA
>corCorLTRK2c#LTR/ERVK
TGTCGCTGTTGTCCcCAGGGAcGGcGagAAtcAcgACAcgGAATTCAaGtCCAGGATaAATGGgATTATTTAATTAATTATCACCTCGTTTATATAACTTGGTTCGCAATAGAGAAATGACATTATTGGcTGCTTGACCATACACCTCCCAGAGTGATTGGCTGAATGCTAcgAcGCCTATTTCAAAATATTTTCTTCAGTgAACCAAAACAAgACCgTGCAggTGCAAGATAgagagtTAGTTTACAAAAccgTCtTtCACTGTTTCtCAGCTAAaGCATGAGAAAGGAaAacTTCACAAaatGCTTcAgcAGCTGGAAAATTcCTCTGCtcctgCTtTTtAGCATCcACA
>corCorLTRK3a#LTR/ERVK
TGTCGGCGATTGAATCACGGACCCAGACCGGCAGGGAATCTGAATCGTTTATTCAAAGGAGTGAGTTGGTTTTATACACTTTTCTAAGGCACAGTATTTCCTTATATGGCGTGACCTATCCCGTGTTGCCACATCAGCAACACACTTTCTCAATGTCCTTCTATGGGGTGATCACTCGCTGTTCACCCGTCCGTCAGCTCCCGGCAGGCTCCTCTCCRTAGGGGTCTGCCGTGTGACACCTCCTCCCCCCAGGGTCCGGTGGAGACAAGCYTCTCTGTGTGCCRCCATGTGCTCCTTTGTGCTGCCATGTGCCTCTGCAGGCAGGTTTTACAGCTCACAACCCAATTCTATCTTATAATTCCCCATA
>corCorLTRK3b#LTR/ERVK
taTGGGGAattATAAGaTAGAaTTGGGTTGTGaGCTGTAAaACcTGCCTGCAGAGGCACATGGCAGCACAAAGGAGCACATGGcgGCACAgAGAGGCTTGTCTCCACcgGACCCTGGGGGgaGGAGGTGTCACAcgGCAGAcCCCTAcgGAGAGGAGCCTGCcgGGAGCTGAcgGAtGGGTGAACAGCGaGTGATCAcCCCATAGAAGGACATTgAGaAAGTGTGTTGCTGATGTGGCAACAcgGGATAGGtcatgCCATATAAGGAAATACTGTGCCTTgGAAAAGTGTATAAAACCAGCTCATTCCTTTGAATAAAcGATTCAGATTCCCTGCcGGTCTGGGTCcGTGatTCAATCGCcgaca
>corCorLTRK4a1#LTR/ERVK
TGTGGTGATCTGTTTACCCACTGCTTTTCYKATCCCACATTGTTCCCCCCCCTTTCCCCTGCCCCTAGCCCTGGCCACTCCCTCGGGCTCTCCCTATTGGTTCCTGTACCCCAACTCCGCCCATGTACCGCCCCTGAGCCCCTGASAAAACCCCCCTGCGCCCGGATCACGAGGTCTCTCTGCCTCTGGGGATCGCCGGGACAAGATGTAACYATTAAAAGTCCTCTGAAACCCTCATGGGGAGACCCTTCTCGCCTCCTTCGCCGTCACTGTGTTGTAGAGCTGAKAGCTGCCGGAGCAAAACTGCGGAGCCGTCCGAAATGGACTACGGGAGGGCGACAATGGTCACACTGCCCTAAGCAGCTCCGCTGAGCTCTCAGGGAAAGCTGCAGCTTGCTAAACTAAACCTAGCACTACAACA
>corCorLTRK4a2#LTR/ERVK
TGTGGTGTTGTATTTCCCACTGATTCATTTATTAAATGCCTTTCACATTGTTCCCCCCCCTCTTTCCCCTGCCCCTAGCCCTGGCCCCTCCCTCGGGCTCTCCCTATTGGTTCCTGTACCCCAACTCCGCCCAGGTACCGCCCCTGMGATCTGACAAAACCCCCCTGCGCCCGGATCACGAGGTCTCTCTGCCTCTGGGGGTCWCYGGGACAMGATGTAACTATTAAARGTCCTCTGAAACCCTCATGGAGGGACCCTTCTCGCCTCCTTCGCCGTCACTGTGTTGTAGAGCTGASAGCTACCGGAGCAAGAGTGCGGAGCCGTCCGAAATGGACTACGGGAGGGCGAAATGGTCGCACTGCCCTAAGCAGCCCCGCTGAGCTCTCAGGGAAAGCTGCAGCTTGCTAAACTAAACCTAGCACTACAACA
>corCorLTRL1a#LTR/ERVL
TGTAGATACAAAAATGCTGCTAGCaAGGATTTTCTTGCTATTTTCTAAGtCcGTGAGAGACTTTTCTCTCtCACAGAAGAGGTAGCAGaGttaTGTAAACAACCAAgCACCTGCAACCTTGAAAAGTCTTGTTTATGGTAtAGTAGaAAAATATTTTGACAATGGATGTTTTAGGATTTTAGCCAATCACCCCAAGGGGTGGCTGATCCTTtGTCCAATTAGACTATGAAGAAAAAAGTCTATAAAAGAGTTTGTAAAATAATTAAATaAATCAATCTTGCTGCACAATTCCTGCCTGCTGGATCTTCTCTCCTCCTCCTCCCTAtGGCTGCGGGACAcGGTGATATACCcTAGGgcccAGgccTGCgGTAAtA
>corCorLTRL1b#LTR/ERVL
TGTaGATACAAAAATGCTGCTAGCaAGGATTTTCTTGCTATTTTCTAAGtCCgTGAGAGACTTTTCTCTCTCACAGAAGAGGTAGCAGaGaaTGTAAACAACCAAgcCACCTGCAACCTTGAAAAGTCTTGTTTATGGTAtAGTAGAAAAATATTTTGACAATGGATGTTTTAGGATTTTAGCCAATCACCCCAAGGGGTGGCTGGTCCTTTGTCCAATTAGACTATGAAGAAAAAAGTCTATAAAAGAGTTTGTAAAATAATTAAATAAATCAATCTTGCTGCACAATTCCTGCCTGCTGGATCTTCTCTcCTCCTCCTCCCTAtGGCTGcgGGACACGGTGATATACCcTAGGgcccAGgccTgcggTAATA
>corCorLTRK5a#LTR/ERVK
TGTAGATACAAAAATGCTGCTAGCAAGGATTTTCTTGCTATTTTCTAAGTCCGTGAGAGACTTTTCTCTCTCACAGAAGAGGTAGCAGAGTATGTAAACAACCAAGCCACCTGCAACCTTGAAAAGTCTTGTTTATGGTATAGTAGAAAAATATTTTGACAATGGATGTTTTAGGATTTTAGCCAATCACCCCCAAGGGGTGGCTGATCCTTTGTCCAATTAGACTATGAAGAAAAAAGTCTATAAAAGAGTTTGTAAAATAATTAAATAAATCAATCTTGCTGCACAATTCCTGCCTGCTGGATCTTCTCTCCTCCTCCTCCCTATGGCTGCGGGACACGGTGATATACCCTAGGGCCCAGGCCTGCGGTAATA
>corCorLTRK5b#LTR/ERVK
TGTaGATACAAAAATGCTGCTAGCaAGGATTTTCTTGCTATTTTCTAAGTCCGTGAGAGACTTTTCTCTCtCACAGAAGAGGTAGCAGaGttATGTAAACAACCAAgCACCTGCAACCTTGAAAAGTCTTGTTTATGGTAtAGTAGAAAAATATTTTGACAATGGATGTTTTAGGATTTTAGCCAATCACCCCAAGGGGTGGCTGATCCTTTGTCCAATTAGACTATGAAGAAAAAAGTCTATAAAAGAGTTTGTAAAATAATTAAATAAATCAATCTTGCTGCACAATTCCTGCCTGCTGGATCTTCTCTCCTCCTCCTCCCTAtGGCTGCGGGACACGGTGATATACCcTAGGgcccAGgCCTGCgGTAATA
>corCorLTRK6a#LTR/ERVK
TGTGGTGGCCGGTGAACATACATTACAAGGGACAGAGAGTTTTCAGTAAGACAAGTCCCTAGTACCACAAGAACCACTTCATGTTAGGGTGACCAGAAAGGCTTCTCCCAGGATGCTTGTTCTGTTATGTTAATCTATCCCAGTTTGGATTCCCCGGTTGGCTGTCAGCCTCTACCCCTCATCACTCCCCCAGAGCTTCCCCATTGGTCCCYGTTCCCTAGTCCTGCCTTTTCCCCACCCCCAGATAAAACTGTGAGTTTCGGGATCATGTTGGTATTTGCCTCTGCACCCTTCGACAGTGTAGCAGCAATAAATGCTCCTGGCGGAACGCACGCAAATGCCCTTCTCGACTCTTTGCTACCGACTGTAWTACTGAACCCACCCGTGCKTCTGTGGGGGCACGCGGGACCCCACGGAGCCGGGCAGGGACAGTATTA
>corCorLTRK6b#LTR/ERVK
TGTGGTGGCCGGTGAACATACATTACAAGGGACAGAGAGTTCTCAGTAAGACAAGTCCCCAGTACCACAAGAACCACTTCATGTTAGGGTGACCAGAAAGGCTTCTCCCAGGATGCTTGTTCTGTTATGTTAATCTATCCCAGTTTGGATTCCCCGGTTGGCTGTCAGCCTCTACCCCTTGTCACTCCCCCAGAGCTTCCCCATTGGTCCCCGTTCCCTAGTCCCGCCTTTTCCCCGCCCCCGGATAAAACTGTGAGTTTCGGGATCATGTTYGKATTTGCCTCTGCAACCTTCGGCAGTGTAGCAGCAATAAATGCTCCTGSCGGAACGCACGCAAATGCCCTTCTCGACTCTTTGCTRCCGACTGTAGYACTGAACCCACCCGTGCGTCTGTGGGKGCACGCRGGTACCCCACRGAGCCRGGCAGGGACAGTATTA
>corCorLTRK7a#LTR/ERVK
TGTGGtgGCcaGTtaGCCTgTGGTACAAgggACAAAgAgAGTccgCTGGTRgGACAGTCCCTAGtAcCAgAgactcCtccCcAGGTTAgGGTGAgaAgAgAagCtTCtCCCAGgATGCTtTGttcTGcTATGtTAATgTACCCCAGTTCTGctTcCCTGGTTGGCcgtTgGCcgCYCcgCCCCcTTGcTACCTTATaTGTtcCATGcCCTAGAAaGTTCTCCACTCCAgGTTCCCCCcATTGGCCCTTGCCCCTcgCCACTCCCCCAGAGcTTCCCCATTGGCTCCCATTCCCTAGTCCcgCCTtTGTACCgCCCCcgTGCCCTCAGATCATTGGTCcCTGaTGCTcgCCCcgCTCCcgTACTTAAACCTGgACcCTcCATTGTtctttgTCTTtgtCccTgGActCCTTCacgGTGtGGcTGCAATAAACctcttCcgTGGAACTCtAtaCggAGacCCTTCCTGCCTCTTTGcCgTcgACcCATATTACTGgAGCTaTCcgTGcGTgTGTGcgtGtacgcgTGTGTGAGTGTGTGcTGgTCCTGCcGAGCgGCTTcgCTaagGAGAcgCTtTTGGAAGatCgcaGCACCTCgCgCTccgGCACaGaAgCtgCaGagcccaggctaGcgAtA
>corCorLTRK7b#LTR/ERVK
TGTGGtGGCcgGTGaGCCTgTGGtACAAGGGACAAAGAGAGTCcaCTGGTggGAcAGTCCCTAgTAcCAaAgatCCTCCCCAGGTTAGGGTGaACAgAAgaGGCTTcCCCCAGgATGCTcTGctcTGcTATGtTAATGTACCCCAGTTCTGCTTcCCTGGTTGGCCcgTtGgCctCCCcgCCCcTTgtTACCTtATaTGTcCCTGCCCTAGAAgGTTCTCCACTCCctGTTCCCCCATTGGCCcTTGCCCCATCaCCACTCCCtCAGAGTTcCCcAtTGGcTCCCATaCCCTAGTCCcGCCTgTGTACcGCCCCcGTGCCCTCAGAtCATTGGtCcCTGatGCTcgctCcgCTCCCaTActTAAACCTGGACCCTCCatTGTTcTtTGTCTTcgTCCCTGGAaCCcTTCAtGcGtGTGGcTGCAaTAAaCctCtcCcgTGGAACcCtATACgaAGACCCTTCCTGCCTCTTTGcCgTcgACCCATtTTatGGAGCTaTCCaTGTGtGTgcgcgtgtacgcgtGTGTGAGTGTGTGGTGGTCCTGCcGAGCGGCTTCGCttTGGAGAcGCTTTTAGGAAgGTCGCgGCACCTCaCgcTCcgGCACcgccAAGCcgcggaGcccgcGaca
>TguERVL2-Le_corCor#LTR/ERVL
TGTTGGGGTTTTAGTTTAGTCTTAGTTTTTTCCTGTTAAAGGAATTTTCTCCCATATGCATGTTGCTAGGGGACAAATAGCTGTACTTAAGAAAGACAAAAAGGGGAGTGGGGCGGGCCTGGCTACTCCTTTGTCTACACCTGGGTGTGGGGTCAGTTCGCTCTGAGCGTCCGGAGAGAGAAGCTGCAGAGAAAGGAGCTGCTGCTTCTTTCTTTTTGGCCGTTCTTTCTTCCTGCTGGAAACAACGCCGGGACCCCAAAAGCCGCTTTCCCTGCCCTGCTGGAGACCGAGCTGTGGCTGCCCTGCTCCGCTGCTGCTTCGAGCTTTCGCTACGCTGTAGCCCTGCTCGCCCTGCCTGCCTGGGCCTCCGTGGGGTTCTCCCATCTGGATACATCTCGTCTGCCACCCGGGATTTGCGTCCGTCCCTGCTGTTTCAGCCTGCTGTTCCTGAGAGCCCGGGATCAACTGCCCAGGGGTTTGTGAAGCCTTTGTTCCATCCCTTCCCGGGATCCCAGAGCACCAGAGCCGCGGGTTTCCCGAGCTCGCTCCGGAGCGCCCCCTGCAGCCGCGGGGGAACCATCGCACCTGCCCTGCTCACCGGGAGCCGCCAGCGCCCCTGCCGGCTGCGAGCGGAACTGCACCCGAGGGGAAATAGCCTGACAGCCGAGAAGGCTGGCACTGGGTTTGTGATTGCTGTTACTGCCATAGTTGTTGTTGTTTTGTTTGACTGGTTATATACATATATATATATAGAGTAAAGAACTGTTATTCCTATTTCCCACATCTTTGCCTAAAGGCCCTTGATTTCAAAATATAATAACTTGGAGGGAAAAGGGGTTATATCTGCCACTTCAAGGGGGGGCTTCTGCCTTCCTTAGCAGACACCTGTCTTTCAAAACCGAGACA
>TguERVL2-Lf_corCor#LTR/ERVL
TGTCTTGGTTTGAAAGACAGGTGTCTGCTAAGGAAGGCAGgAGCCtCCCTTGGAATGGCAGATGcgAcCCCCCTTCCCTCCgAGTTATTATAATTTTGAAATCAAGGGGCTTTTAGGCAAAGATgTGGGAAATAGGAATAACAGTTCTTTACTATTATATATCTATATGTGTATAACcAGTCAAACAAaCAaCAATAACTATGGCAGTAACAGCAAACAATCACAAACCCAGTcCCAGCCTTCTCGGCTGTCgGGCCCTTTCCCCTCGGGTGCAGTTCCGCTCGCAGCCGGCAGGGGCGCTGGCGGCTCCCGGTGAGCAGGGCAGGTGCGATGGTTcCCCCGCGGCTGCAGGGGGCGCTCCGGAGCGAGCTCGGGGAGCACGCGGCACtGGTGcCCTGGGATCCCGGGaAGGGATGGRACAAAGGCTTCACAAACCCCTGGGCAGCcGATCCcGGTGTCCGGCCGGACCCTcgGGAACAGCAGGCTGGAAcgGCAGGGAcGAGCACAAATCCCgGGTGGCAGACGAGaTGTATCCAAACgGGGaAcCCCCCgGAGGTCTGGGCAGGCAGGGcGAGCAcGGCTACAacGtAGcGAAGGCTCgAAGCAacGGcgGGGGCAGGGCGGCCACgGCCCGGCTCCCAGcGGGGCAGGGAAGGCGGGCTTGGGATCCcGGGGtTTcTCtgGCAGAAGGAAAAGCAGCcgAAGAAAgCAGCCTCCCTCTCcGTCCAAAcgCcGGgaACcGACTGcCCaCACACCCAGGTGAAACAAAAGAGTAGCCAGATGCACCCCcccccarTgGctAGcTCTTTTGTTTTTCTTAAgTACCCAGCaATTTGTCCCCCTAGCAACACGTATGGGGAAAATTCCTTTAACAGAAAAAAAACcAGGAGAaCTCCTAAAACCCCAACA
>TguERVL2-Lg_corCor#LTR/ERVL
TGTCTTGGTTTGAAAGACAGGTGTCTGCTAAGGAAGGCAGGAGCCtCCCTTGGAATGGCAGATGCgAccCCCCTTCCCTCCgAGTTATTATAATTTTGAAATCAAGGGGCTTTTAGGCAAAGATGTGGGAAATAGGAATAACAGTTCTTTACTATTATATATCTATATGTGTATAACCAGTCAAACAAACAgCAAtAACtaTGGCAGTAACAGCaAACAATCACAAACCCAGTcCCAGCCTTCTCGGCTGTCaGGCCCTTTCCCCTCGGGTGCAGTTCCGCTCGCAGCCGGCAGGGGCGCTGGCGGCTCCCGGTGAGCAGGGCAGGTGCGATGGTTCCCCCGCGGCTGCAGGGGGCGCTCCGGAGCGAGCTCGGGGAGCACGCGGCACcGGTGCCCTGGGATCCCGGGAAGGGATGGaACAAAGGCTTCACAAACCCCTGGGCAGCCGATCCCGGTGTCcGGCCgGAcCCTcgGGAACAGCAGGCTGGAACGGCAGGGACGAGCACAAATCCCGGGTGGCAGAcGAGaTGTATCCAAACgGGGaAcCCCCCGGAGGTCTGGGCAGGCAGGgcGAGCAgGGCTACAACGtAGCGAAGGCTCgAAGCAacGGcGGGGCAGGGCGGCCACgGCCCgGCTCCcAGCgGGGCAGGGAAGGcGGGCTTGGGATCCcGGGGtTTCTCcgGCAGAAGGAAAAGCAGCcGAAGAAAGCAGCCTCtCTCTCTGTCCAAAcgCCgGaGACCGACTGcCCaCACACCCAGGTGAAACAAAAGAGTAGCCAGATGcaCCCCaCccccaTgGccAgcTCtTTTgTTTTTCTgAAGTAcCCAGCcATTTGTcCCCCTAGCAACACgTATGGGGaAAATTCCTTTAACAGAAAAAAAaCCAGGAGAgCTCCTAAAACCCCAACA
>TguERVL2-Lh_corCor#LTR/ERVL
TGTTGGAGGTTAgGATTTTTccTTTTtTttcTTTCTCTCAgGGAATTTTcTCCCATTTGTTGCTAAGAGAcgATAAcgACcggTACTTAAgAGAGACAAAAgAtgTgGCcAAGGtGgagGGGGAaGgGTGCAGCTGGCTgcacTCTCtTAGCTGaGGGGcTTTCTCTTGGGAAGGGCAGAGATACCgcgAGATTTTGGCTggGGGGTGAGGGGCTGGGCTcAGCTCcTcgCtctCTCTtGCTCTcgGgAtcgGAGGggaacagtcgagctgcgGTtgCTGtgGGgAGAATTcgCtgCCACcGcgGAGttCcgcCctcTaCTgctTcttCcTACcgTGgGTGAGcCTtTGCTcgTAAGAGCAGCcgTTGgACTGGGACCTTATTAACACCCgAcCTCACTGGAAAGGACCCTCACCATCTaCTcGGGTGCCTCAGGGGAAAACCcgGGACCCtGAgcccctccCccCtccgAGGGaGcgTCTCCcgGccgcgTtcaGgAGCccGGCTGCCgCTGCCCAGCCCcGCtGtTTtTCTGCcgCTGCtccgGGtTTTTcGCTACACTgTAaCCccgCAcCCCcTGcCTGCCgGgaCacCccgcgGcTCCtGCTAcagCTGCgGAGTTTCTGaTACATTTtgTTTGCyACcccgGgGTcTGCtcgcCcCTGCCgTtCCAGCtGCTGCTCCGAGGTTCCtGCTgCAGCCCATTTcgCCATccggaggggcaccgggaccggctgcccccgtgggtttgyaaaggaagccccttttccatctctcccgCCaGCccgcCCGCCATtACCaCgTGgaGAGAggcggCcgAGCTCGCGCCACAGCGCCCCCTGCAGgCGCGGGGAAcCATcGCAcCcgCCCTGCCCGGCCGGGAGCCacCAGCGCCCCTGCCGGCTGTGAgCGgAACTGCACCcaAGGGGAAaGgGCCtGacaGCcGAGAGAGGCTGgcaCTGGGTtTCTGgtTcTGtTTGTTGTTGCTGCtgTtGTTGtTTGtTTGCCTTGTTaTacATatAcAtACtagTAAAgAACTGTTAtTCCTTTTCCCATATCTTTGCCTGAAAGCCCcgTAATTTCAaAGTTAtAATAATTtgGAGGGAAgGGGGTCAtATTTTCcATTCCAAGGgAgGTTCCcgCCTTCCTTGGCAGACACCTgTCTTTCAAACCAaGACA
>TguLTRL1-La_corCor#LTR/ERVL
TGTCTTGGGGTGACtTTATGATGTGTATCCCATATcGCTGcCCTATGCCCAGAAATTAATTtTTGtGCCTTTCTATGCCTCTaAACTGAGCCTGAGAGGGGGAAGgAAAAACTGAGCAAAACTTTtTCAAAGCAGTTTGcAgCTTGTtCAAGGTCACAcAgAGATAGCAGGTTTTTTTcCCAGCTGcGGCAGGGGAGcGAGGAAGCACCCGGCTTGCTgcTttCCaGTCAGcTTTTGGCCAGTttTtCAGTTtCTTtTTCTCcgGAGAGAGaCTGAGAGTTGAACTTTTCCTTCcCTGGAATTTcGGATTTTCTCCCTTTTCTACTGGACTGCtTgattgctgcAACaTCAGAGCACATCgGGAGGACTTTCCACcGgGCACAGAGGGCCTGGCCCtGGgCCAAGCCCCAGCTCCGAGGAGACCAAAGGGAGGACTCgAACACTTTCCCAGGTTTTTcCTCcACAGcGAAAGATTTTAttATTTAgCATTATTTTCCTTTCCCGTGTGTTTGTTAAATAAATAGTTTTATCTccTTCACTTTCCTTcGAGGAAAATTTAtTTTTTCCCgAACCTGGTGGGGGAGGGgTGGTTGTGCCTTCTCTCAGAGgATATATTTCTAAATTTGGCCAAACCgGAACA
>TguLTRL1-Lb_corCor#LTR/ERVL
TGTCTTGGGGTGACTTTATGATGTGTATCCCCTATcgCTGCTCTATGCCCAGAAATtAAtTTTGTGCCTTTCTGTGCCTTTAAACTGAGCCTGAGAGGGGggAgAGgaAAAAAccgAGcgAACTTTTCAAAgcaGTTGTTCAAGGACACAGAcaCACACTcctcttcTgCTGCaGcAGCAAGAGcgGAGGAAGCACCCTtCTTGCTtTTCAGCCAGCTTTCgGCTCCTTTTCTCcgGAGGGAGAcgGAGAGTTGAACTTTGTTTTCCTGGGACTTcgGTTTTtCCCTTCTTCTCTTCTGGACTGTTTCAACATCAGAACACATcgGGAGAATTTTCCACCgAGGCCCtGGAGGTGGGCCCACaccGACCCAGCTCCgAGGAGGAGGAGAGAGACCACACCTAcaGAAGGACTCTGAAATcTTCCCAGGTTTCTCTCCACAGcGAGAGGTTTTATTATTTAGCATTATTATCCTTTTCCTgTGTGTTTGTTAAATAAATAGttTTTTATCTCTTTCACTTTCCTCCaAGGAAaattTtTTTTTTCCcgAACCTGGTGGGGGaGGGaTGGTTGTAACCTGCCTTCTaTCAGAGGATATTTTCCTCCAAATTTGTCCAAACcgGCACA
>corCorLTRL2a#LTR/ERVL
TGTCTCGGTTTTGGAGACAAAACTTCAGGAGGAAACACTCCGGAATGAGTGTCTCCTCCGAAGGGAAAAGGGCCTCCCCTTTTCCTCCACCAATAAGACAAGTGGGTCACAGCAAGTGAAAGTGGAAAAAACAAACTGTTTATTAACACCAAACAAAACAGGGTAGAACAGGRWAAAAAAACCCCTCAAAATACAACAAATTCCCGGAGAGGGAACAGACACMCGGGCTCGGACCAGCCAGGGCCACCCCCGCAGGCTCCCYGGACCGGCGAGGAGGGAAGGGAGGCAGTGAGGCAAGGGGAAGGGAARGGAAAAAAGAACAAGAAAAACCAACAGAACCTTTTYCCAGCTAGCCGGAACACAAAAGAAACCCAAAGAGCAGCACAGCGCTCCCGGCGCACTCCCTCCCGAGCCCYGCCGAGCCCCYGRASCCCCCGAGCCGTTGGGCTGAGCCGTTSAACYGCCCCGCACYCAGGTCCSGGTSCTSCGGCCCCRCCCCCCGGGTCCATCTTAAAGGCACAGCGTCCTTGGGCATTGAGCGGACGGTTAAGGAATAAAGCGGCTTCATAACATCACCCCAGGACA
>corCorLTRL2b#LTR/ERVL
TGTCCTGGGGTGAcGTTATGAAGCCGCTTTATTCCTTAACCgTCCGCTCAATGCCCAAGGACgCTGTGCCTTTAAGATGGACCCGGGGgCGGGgCcggaGCCacGggcccgagGGGgCaGTTgAAcGGtTCaGCCCaAcgGCtccaGgggctcggcggGGcTCgGGAGGGAGTGCgCcGGGAGCgCTGTGCTGCTtTTTgGTTTCcTTTGTGTTCcaGCTAGCTGGgaAAAGGTTCTGTTGGtttTTTTCtTgTTcTTTTTtCCcTTTCCtTcCcCTTGCCTCACTGCCTCCCTTCCCTCCTCgCcgGTCCgGGgAGCCTGcgGGtggccctggcgggcctgcgGggTgGCCCcgGCTGGTCcGAGcCcgcGTGTCTGTTCCCTCTCtgGGaATTTGTTGTaTTTTGAGGggttttTTTtaTCCTGTTCTACCCTGTTTTGTTtGtGTGtTAATAAACAGTTTGGtTTcTTTTtCCCACTTTCACTtCtTGTGACCCAtTTGTCTcAtTGatGGAGGAAAAgGGGaGGcccttttcccttcggaggagacAcTCAtTCcgGAGTgTTTCCTCCTGAAGTTTTGTCTCaAAAACcgAGaCA
>TguLTRL1-Lc_corCor#LTR/ERVL
TGTCCTGGGGTGAcGTTATGAAGCCGCTTTATTCCTTAACCatCCgCTCAATGCCCaAGGACgCTGTGCCTTTAaGATGGACCcGGGGGcGGGGCcGGAGCCAGGgaCCcGAGGGGGCgGTTGAACGGTTCaGCCCAAgGGCTCCAGGgtCTgGGCAGGGCTCGGGAGGGAGtGCGCCGGGAGCgCTGTGCTGCTTTTTGGTTTCCTTTGTGTTCCAGCTAGCTGGGAAAAGGTTCTGTTGGtTTTTTTTCTTGTTCTTTTTTCCCTTTCCTTCCCCTTGCCTCACTGCCTCCCTTCCCTCCTCGCcGGTCCgGGGAGCCTGcgggtggccccggcgggcccgcGGGGTGGCCCcgGCTGGTCcGAGCCCacGTGTCTGTTCCCTCTCcgGGAATTTGTTGTATTTTGAGGttttTTTTtatCCTGTTCTACCCTGTTTTGTTTgtGTGTTAATAAACAGTTTGgtttcTTTTTcCCACTTTCACTtcTTGTGACCCAtTTGTCTcATTGatGGAGGAAAAGGGGAGGcccttttccctttggaggagACACTCAtTCcGGAGTGTTTCCTCCTGAAGTTTTGTCTCcAAAACCgAGACA
>corCorLTRK8a#LTR/ERVK
TGTAGCgGTGCAAGTGGCTGCAGCCACCCTGACCCCTGAAGATCCAACAGACACCAAGCTGTGGTGGTCAGGCACcGAAGCttAATGCCTCACTCcgTGGTTAGGGTGAGAGaCCATAATCCCCCaGTTCCgCAGTTTACATATTTTTATGTGATAGGTTCATGTTTTCCCCTCCCTGTTcTATGTATAAGTTTGTTAATATTCATTTCCCCTAAGTTAATATGTATTAATTCTAGAAAGTTCTGTtGTACTCGACACCCCATTGGTTCCTTCCCTAAATCCCTCCTTTGTGTTATTTCCATTGGTTCCCTTGCCCTCAACCCTGcCTCCTGTCAAGTATCCCATTgGCTGTATCCCTTATcCCcgCcTTTCCTATCCCCACTaTAAAAtCCcTGGaCcctgTCAGATctTtgGcTcTCtGTCTCcTCCCccCaTTGTTTCAcCTCAaTAAACCTTcTGcgtggaacttacacggagagtcccctctctctcccttcTttgcctctgcctgcGTGCCTTCaCAtCaGcTcAGGGAcgGCtCCCTcgGGTGaGGAGCGCAcCCcCGTCTGCCTGCgCTTttgTGTGTGtcTGTGCTGCcGTAGTGCAGTCGGGTTGcGGCTAcACCTCcGGGCTCTCTTTGAGCTAGCAcGCAAAAACCTGaCA
>corCorLTRK8b#LTR/ERVK
TGTAGCRGTGCAGGTGGCTGCAGCTACTCTTTSTCCTGAGGAGAACTCAGACAACCAGCTGTGGTGGTTAGCAACCCAAGTTTAGCATGTAACTTTCAGTCATGGTGAGAACCCATGATTCCCTTGTTTTGYCTTTTGCATGTTTTCCCCTGATTGGTTAATATTTTGTCTCCTTGTTTTATGTATGAAGTTATGTATATTCATTTTCCTTCTTTAATATGTATTAGTTCTAGAAAGTTCCTTGTTCCTCGACGCCCCATTGGATCCTTCCCTGAGTCCCTCCTATGTGTTGTTCCCATTGGTTCCCTTCCTGTCAATCCCACCTGCTTGTCTCTATCCCATTGGCTGAGATCCCTTTCCCCACCTATTCTGTACCCAGTATAAGATCCCTGGACCCTCCCACCAATTGGYCTCTTCGTCCCTGTCTTTTCACKGGAATAAACCTGCGTGGAACACATACGGAGAGTCCCCTCTCTTTACTTCTTTGCCTTYGCCTGCGTGCCTGCTTAACAGCGACAGGAAGATACAGCCCCTTTTGGGTGAGGAGCTCTACCCCKTTTTCATTGTGTGHTGGGCACTGAGTGCCGCCTTCCAGAGGGGTTTCAGCGTTGACCTCCGGGCTTCTTTGTGTCGGCACGCGAGGGGTAAAACCCCCTTCTGCCAGCTCCCAGTGGCTGAAAACCCCTCCA
>TguERV1-Le_corCor#LTR/ERV?
gtggcttaaaagcagcattggcttgtagtttgggatacgagtggtgaacagagagagagactaactttactttgagtgctgtgcgcatgcattagggacgcgccgcaggtctacagggaccgctttgggttaaagggtacggaccccctaggctgtgcaagcgctgtaagggtatgatggctgggttatgccaaaagggtttgttggaactgtgaattagcagtgtgttgtgtgtgtgtttagtttgtgagagtttgtattgtgggtgttttgatttgtgtgtgtttggccggatcagccacgtatttgcgtgaaaaagttataaaagtttgtgtttagtggagttgaggaaggatttttgtgcttgacagagtggagagatttttttgtgtctagagagtgggttgcaaggaaagaattaagtagagcgcgtgagctttaagttgtgtgaatggcggtggtgaaatttggttaaggtattagtgaaaaagccgtaattgagtgtttagaagttgctaaatttgtgtTTAAAGGAGCGAgCGGAGCTAGTTTgAAACTATGTCtGGtGTCACTTTGGCGACcggcgcGGTGATcTGAGTTgGTAGCTTcGGATTTTTGTTTTGTAAGTTTTTAGTATATTTTGAAAAGTTTGATTGTAAGTGAGTTTAAATTTGGTtGTTTGGTtCGGGGTgACATCCAGACCAAGGGCTAATAATTTTAACCTTAGCaGgGAGGCAGAGCGGCGTAGCATGTAGCgtGGGcTCAAGACTAAAcccCcCCCCaCTCaCTCAGCAGcGCAAGCGAAGcggtAGGGGCTAACCCCCCcgCTcgGCAGAGTGAGTGAGGCGGCAGCACAAGCTGGAACTCGCTAGCTTGCCAGATTTgAGCGGAGCCTTGCGAAACCCCAGCAaAAgtTTTGCTCGGGGTTGCGAAAGGCTTGtGGTGGGTTTTAgAAGTTTAAAATTGTTGGTAGAAGTGCTTTGAGTGAATTGTTTcAAGCATTTGAATGTGTGGaGTGAGTTTTATGTGCTGTGTGAAtTTTTTTTAGATTTGAATgAAAAGgAGcGGGgTTTTTTGAGTGGTGGAGTGcGTGAGTGTGTTgTGAAacAAGCTTTTTgGTGAaCTTTAAAAATGGtGGCAAAcAAAAGCAAAGAGGTTCCTAAaAGTAtCCCtCTGGGATGTGTTTTGACACACTGGAAAAAGATGGTGAATCATAGTGGTGCAGAGACCAAGAGGGAGCTTATTAAGTTATGCACCCAATGGTGGCCGtTTTATAAACTGGAAGGGGGTaTGAAGTGGCCGCCTTTTGGTACACTGGATTATGAAACATTACTGCAACTAATGCTTTTTCTTAGcCgTGAGCAAAAATGGCCAGAGAcTGTTTATGCTGAATTATTTTTCACTCTTCaAAATCAACCTGAGTGACAAAAAGAGTtTGGGTCAGACCACCCTCTGATCCCTTAGTATTGGCTTTTGaAAAGGATAACAAAGTTAATAATGAAAAACCTAAGCGATGTTGCgGTGCATGTTCAATAAACCAGAGATGTACCCATCCTGACAAGGTATATCAGGTAGAAGCCCAAGAACAAGAAGTGGCAGATCTACTTAAGTCACCCCCTAAAAAGGGAGATGGGGGAGGGGTaGCAaATGATACAGAATCAGAGTTACCATCATCTCCATCCCCaAACCCCGCTCCACttTCTAgTTCATCtCCCTCTGGGAAATCgAtAACAACTAACCTcTACCCACCTTTACCaAGCAGcGACAGCGAAGAGGATGAatCACCCTCCCCACAGGGTCCTATAACATTAAGGACCCGGGGGCaAattAaAAgAAAcATACAAGCACCTTTAAGGGAAGCAGTAAATCATGAAGGGATTCCTATATTAGTTAAAATCCCCTTTTCTATTATAGATatAGAAGCCTGGGaAAAAGTGGCCAGAAATTACCAGAGTGACCCAATAGGGGTTGCTAAGAAATTTAAATTTATGGTgAAgCAACACAATCCTgATTGGGCTGATATtCAGTTACTGCTTGATGCTCTAACTGAATCAGAAAAGCAATTAGTTATAAAGACAgCTGTGAATATGGCTGAaGATGATTGCAGGATAACACAGGAGGATGTTAAAAAGGTACTTCCTCTTCAGGATCCAGAGTGGGgcCCTAATGAGCCAGATGAAATGGCACaGTTAAAAAGGTACTGGGGATTCATAATAAAAGGGCTAGAAAGAGCAATCCCTAAAGCCATAgACTGgTCAGCCCTGTATGCTAttAAGCcGGGTCCCTCTCAAACACCTTCTGAATTTTTAGACAACTTGCGAGATGCGATGCGTCGCCATgCCACCTTGGATCCTGGATCGGAAGAAGGAGTGCAGCAATTGGTAAATTTATTTTTAGGACAATCCACAGGAGACATCCGGCAGAAGCTTCAGAAGATGCAAGGTCCAACAAtCtGgAATcTAGAGACTTTGCTTaaTGTGGCAtgGAGagTTTATAGcAATcgGgaagaggggatgcaaaaattaataagggtggtaaaagaagaaaaaataaaggaagacgtgggcaaggtccaccaagacaaggaccaccccgactaggaagggaccagtgtgccttatgcaaaacctgggcattggaaaaaccagtgcccagaaaagagaaagggtgatgaaaaagaaatatgaccagagaggtgcgggggtggttgctcatatccaagactgggcgctaccctaggggACccTctggtTATagtTaAACtAgggaACgaaGAAAagAAaGTggaatttttagTagaTACAGgAGCAACATAtTCAGTGTTGAATAAAGCTTTGATACCcATATCAAGggaTTattTtGTAgtgACAGGgtCAACTGGcCAATCTggAAAGGCATACTTTTGTAAACcACTGAAATATAAATTGgGAAAACagTGGGGAATTCAcCaATTTTTaTATATGCCTAAcgCTCCATCTGCACTTTTGGGCAGAGAtCTGCTAGAGCAGCTGGAGgCAAAAATAATATTTAAAAatgGGGAaATcAGTTTGGAAGTAAAAGACCAaCAATATcTAGAGTTGCTGAGcCTAATGcTAATAacCAAAGaaACgGAAATAGCgAATGAAGAAGAAATgATTAAGAAGATaATGGATCAAGTATTCCCtGGAGTGtgaGCCTCTGgTAcCCCAGGGAGGGCAAAGAATGCCCTGCCAATTCAAATCAAgCTTaAAGAAGGGAAAcGGCCtgTAaGgGCCAAGCaattTCCCTtgAAAAGGGAAGACAGAGAAGgGATCAGGCCAATTATTGAGAaCTTTTTGCAAATTGGATTGTTAAGGGaGTGTCAAtCTGATTTTAaTACTCCAAcTTTACCCGTGAAGAAACCTGATGgGtCATAcAGGTTAGTACAAGATTTGAGaGCAGTCaataaagtgacggaggaTTTATACCCAGTGGTTGCTAACCTTACACCTcaTgAACTCgTTTAACACCTGAACTAACCTGGTTTACCGTTTTAGATTTGAAGGATGCTTTCTTTTGCCTCCCTCtCcAtgAaGCCAGCCAGAAAAttTTtGCAcTTGAGTGGGAGAAGCCCAAGAGTGGAcGCAAAactcAACtCACAcGGTGTGTATTacCCCAAGGGTaCAAGAACTCTCCTACTATATTTGGAGAACAGCTTGCAAAGGAgCTAGAATCCTGGGAACCCccgcCgGGAGAAGGACAGCTGCTTCAGTATGTGGAtgACCTTTTGgTAGgCaCCCAGACCCAAGAGgCATGTATGAACTGGACGGTAAGCCTCTTcAACTTTcTGGGCTTGCAAGGGTATcGGGTGTCCCAAAAGAAGGCgCAGATGGTAAAGCAAACAGTTATTTACCTGGGCTATGAAATAAGTGCTGGACAAAGAACCTTtGGATGAGAGTGCAAAGAAGCgAtatgccagAtCCCaAAACCCCAGACAGCAAAAGAGCTGAGAAGTTTTCTAGGTATGACAGGGTGGTGCAGgCTGTGcATTAATGATTATGGgTCGCTTGCTAAAcCTTTAtATGCATTGATTACgGAAGGAaACAAGAGCCTGCCGTGGACAAAGGAAGCAACACAGGCTTTcGACCAACTGAAGAAGGCCtTCATGTCAGCTCCAGCCCTGGGACTTCCAGACGTGAGTAAACCATTCtTTTTGTTTTCTCAtGAAAAGCAAGGGATTGCCTTGGGAATACTGGCACAAGACTTGGGCCCGTATCGGCagGCAGTAGCCTACCTTTCCAAACAGCTGGATGCAGCAGCCAAGGGATGGCCAGGaTGCCTCAGAGCTGTTGCAGcagtggcaataAACATCCAAGAGGCAtGCAAATTCACCCTGGGCCAGAAAATGaCTGTGCTAGTGTCTCATACAGTATCTGCAGTCCTGGAGGCcAAAgGGGGACATTGGCttTcCCCTCAGAGATTCtTGAAGTACCAGGCCATACTGGTAGAACAAGAcGATGTTGAAATTGTGGTGACTAACATTGTGAACcCAGCTTCATTCCTCAGTGGGAATCTGGGAGAACCgGTGATCCATGACTGCCTGGAGACaATCgAGGCCACTTACTCCaatCgCCCAGATCTGAAGGACATCCCTCTCaAGGGCGCTGAGACCTGTTTCACTGATGGAAGCAGTTATGTTATCAGTGGaAAAAGACcTGCTGGGTATGccGTTACcAcCAGcCGAGAGGTAATAGAGTCTGGACCATTGCCAacaAACACCTCTGCACAgAAGGCTGAAATAAtTGCTCTAACCCGAGCCtTgGcATTGGCAAAAAgAAAGAAGAttaatATtTATAcaGAcTCAAGGTATGCATTTGGGGTGGTTCATGCaCACgGAGCCATTTGGAAGGAGAGAGGACTGTTAAACTCACAAGGGAAGAGTATCAAGCATgCACCAGAAATACTGAAGTTcTTGGACacgGTTCAGTTACCTGAGAAGGTAGCTATCgTGCACATTAAAGCACACCAAAAAGTGAGTTCTGAATTGGAAGAGGGAAATAcGCTGGTGGACAGAGAgGCAAAAgAcgCAGCCAAAGGTGAAGTACCCAgcGAAAAGGtAGAGGCAACATTAATACCAGATGGAAAGATTTGCCTTgAAggtagGCCAGAATACAACAgGAAAGATAAGAAACTTAtaaAAAAAAGGAAAaTGCAagTTATAATCAGaGGGATGGGCTgtaacTAAggAtaAcaAGCTcATAGTACCTTCTTATTTGTTGgGGTCACTGGTGCAGAAAGAACATGAGAAAAcACAcTGGGGAATgGgTGCTTTGtcCAATTaTTTGAAAGATAGGATTATGGCTAGGAGATTGCAAGGTGCAGTGATACAAGTAACTCGCCAGTGTGGTCTTTGCCTCcGAACTAATCCTAAGAATATTCCAAAACCTAAAGcTGGACAAATTGGGAAAgGCTGCgGACCTGGGCAACAGTGGCAAATTgattttacaGAATTACCCAGAAAAggGGGGTATcGATACCTATtGGTATTAACAGatACCTTTTCAGGATgGCCAGAGGCctTTCCcactagGAcggCtaAaGcacaagaGgtgAcCaaAGcgtTGTTGCAagAaataataccccgctttggagtTcCagCcactAtGtCtTCAGataGAgGACcacaTTttatttCAaaaatTgtgcaaCAaatcaGtcaccaCcTGGGAAtAGaTtgggagtTaCAtacccCAtaTaaCCCtCggTCTAGTGGCCaggTaGaaAAGATGaacCaTttgaTTaagcAAcaaattataagattgggacaagaagcaaatttgccttggccccaggctctcccattggcaTtaGtgcGaATtcaAAcAAAACCcAGaAcAaAggAAAAgTtaAGtcCAtTtgaAAttTtATATgGGaGgCCaTATGcggtTCaGGaGGGAacttCaccCAttCaGGTGggagAAGAAACcCTgCACAGAtATATGGTGGCCTcgAAtAAACAACTcAGAGAAATTGAAAAATATGTGGCTGGGGCCCAAAGCAGAGAATTAGATGGGCCAGTACATGATGTACAACCTGGAGATTATGTGTATGTtAAGTCTTTTGCAGAGAAGACTTTGGAACcGCAGTGGGAAGGACcGTTCCAGGTGCTCCTCACCACCTTCACTGCAATCAAGATCAAAGAGCAGAAGGCCTGGATTCATCACTCCcGGGTGaggAAAGCCCCTGAGGGAGTTTGGGAGGTAACGCCAGGCgACaACGAACTGAAGCTGAAGCTGACCcgAAAAGGCGATgGATGAATTCAGTTATGATGGACATTATGTGGAAAGTTGGGACTTTACTAATTATTCTTAcAATCGTAACAAGAGTTAAAGCAGTACCACGcCAGTCTAA?GCaACTGAAATATcCCgATGCCAGGGGAAGGCATATGATCCTCACTTTCGGAAGGCTTTGAACAAAATGCTCAgAGTCACAAATGCAAgCCTGTGGGAAGGAAGGGATGTTTGAAGATGTAAATATGCATTTGTGCAgGATGGGTTTCATGAgGCTTACCATcCgCCCATGAAaCTTATCCGATTTGGCCCTGAATGCTGTGACAAATGCTTGAGCAaTTAAGTTTAGACTTAAAATAGAGGGGTGTGCAACAAAAGCATATGATGAACAAAtTGACCgCaGTAAGGAGTGACTTAATTAAATTGCAGCAACCGTTGCAATCCTCCTTGcTGGCCCTGGGTGATAAcCATTGGAAACTGTCCAAAATATTACCAGATTGGGAAGATACAGAAGAACAAGACCATGAATTGAACTGTATTATACCCcTCTGAACAtAGAATGTGGGCAcgAGAAATTAAAAGCcAGTGGCAAACcATTAACCTAGAGCCCTGcTCTATGAgGGAaCAGTTAGGsTACATATGTGrAAGGATTTTAGGtAAAGgCATTTGTTTGGAcACAGACCAAAGCATTTGtCACTTtgAgGTGCATTCmATTAACCAAACAAcgCaGcTagTGTATACcGGAAAAGGTTGtgTCTGCCTCAGgAcgGCATGTCCCACcaTAACGaTAgaca
>TguLTRL3-La_corCor#LTR/ERVL
TGTTATGAATGTATTGTGATGTTGGCTTTTCGCATGTTACATAATTGTTATGAATGTATTGTGATGTTGGCTTTTTTCATGTTCCTTAATGTTAGAAAAACTTTACCTAGGTTCTGTAATGTAATACATGATATAGAATGTCTATTGTTTATGTAGTCAATTTAGAAAAGATAGGCAGAGAAAGTCTTCACATTCCTGGAGTATCTTATCAGAGAAGAAGAAAACCMGAAACCAGAGAGAAGAATTTATGGAGGGAGCAGAGACGGAATGGAGCCAAGGAGGAAGATAAGGCTGATGGGATGATACACAGAAACTCCAAAGAATTTATGAATCATGCATGATTGTGATGAATATGCAATAAGAGATGTACTTTTAAAGACGATCTTTTGGATGTAGAGGTGTGCCTTTGGATCTCTGCCAAAGCACCCGGCCGTAATACCCTTTTTGCTATTGTCTCCTAATTGTCCCTTTTATTAAACTTTTCTTAAAATTTTACTAAGAGTGAACCTCGTTTTTCACA
>corCorLTR1a#LTR/ERV1
TGATGCCATGAAGATTTTTTGCCTTTTCTTTTATACCCCTGTTATACCTTTTTACAACTTCTGTATTCTTAGTGCTTTTTGCCTACATTCTTGGACTTGTTTGTCAAGCTAAGAGACTAAACATTTTAGAAGCTTCGTAGYTAGGGATCAGTGTGCCCCAGACCCCAAGGTCCTCTCCAGAACACATTCTGTAAACCAAGATAGAACCATCCAGGGGAAGGTTCCTTGGGGAGGGGGGCTCACTTGAGCCTCTCATTGGGGAATCTTTGATAGATATGCTAATTAGTAAAACCTATAATGTTATACCAGATCTTTTGGGGGTGYACTTTGCGGKGTGCATTTCGGTGCATTTGACCTGGACGTGTGCACCTAAGGATCCTTAAAATAAATACCAAGGTAAAATCCCTTTTCCCCTTCTAACCGTGTWTGACTCTTGATTTTAAGACCAGGAAAAGGCATCA
>TguLTR12-La_corCor#LTR/ERV1
TGTTGGAAAtgAtAcaAagTTtAAaaTTTTTtatgTAACTTTAGTCAgggGTTTTGTTcgCCTTTGCCCcgGGGGAAaGGAAttGAAGTTTCTTTTCAaagGACTgTTtCaccaggcgAGGcCTGATGAGcTTAACATCTcAACAGACTGGGAGtAGCaCAGaAGATACACAaaAGATAacgAcCATTAACgAaCATCAcctccaaacatcaCCCCTGGcgtgGTcgGAGACACCTGGTCTGGGAAAAGAtcgATaAGAgaaccAAGAATGAGaACctAATTAgCATcgaAGGcgAAGggATCaATAaCCAATAGGAaAccaAATACTAAGAAcTGTGTAAcTTGGGACCAATGAACattgaaccaATGAATTTCTaTGGGTTTTGaCTGTATAAgTatgTGAAAAaTCtAGTaAAaAacCaTGTGTgATGGAAtGATTTTCtCTGCACaACCcgGGCtATGtGTGGATGAAATgATTTCTGTTGCACATCCTGGCCAGAAcAACATCCTGGCCAGAATAAAGTAATGCCTtgATTCTCTAACACTAAAAAatgtTGtTGGAGAGTTTtTGtTTTTCCcgCaGTTTCgGTGACA
>corCorLTR2a#LTR/ERV1
TGATGCcTAAAGaTTTTTAGCtTTTTATaTATTTTtcATaTATTTGTAgCTTTgTAGAcTgtTAAtAcAtagTTatAgCTTCtAGTAcTTTTCcTGcCCTctccCatAGtTTAaCAaAcCCTTActAATACATTCTTGAAATTCTGTTTAGTCTTgcctTtagtCtagcAAGGACAcTTTgTTTTgcACcAtAcaTtatAgacacaatAaaatgtAGGGCtAAaAgatccctggaccagcTCCAatGGGgCAgaAcCcgGGGGgAaaTTaCctaaccAACtgctcTtctaacTGGacaaTATTtGatAGaTATACTAATtaAcTAACCTtATAAAAATTGtAGAAATaCTGTATCAcgtGTGcaTAttGCCATAtTgTGcaCctcgAAaGCTTTcaATTAAAGAcTTGCTTTTaTaTTatCATTTTAACactgTTtggAAAgGTTTTgtgTTTTaTTccAGGCAACA
>FET-1-La_corCor#LTR/ERV1
tGaGAaAgGgtTGATCAATAGTTAACTCATGTAAGCACAGTtAACTATTaaGAGACAGCAAATGTTaATCACAAAACCTAAGAAGCAGGATTcaCCTTAATCTTGTCAAGATAAGAGGAACaAGaATtTatTtgAAACCAgCACAGAaAccGCTGAATCATtCcgCgAAGGACTGCgCATGCTCCAGAAAGAAAGGTgAAAAGTGCATTGTGAtGAAGACTACTGAtCTTCATCAGAAAGACCCCcGAGGAAGAAGAGGAGCCTTCCTCAGTGCGACCACCAGGgcACACagcGCATGtGTGgCACgTATGCTAATGATATTAATGACTTCCGAGAAgTAATTTGTATAACCACTCCTATCCCAAGGAATGTGATGAaTATTCATgAATTTTACcCATAATAcTGKgcTGTAtGgAGTGCtctGTGTGTGTGTGTTAGGAGGAGcgATCCCCCACaCACCcgGCgCCgAATAAAGCAAATACCCgCTTCTCTGACTCTGTCTCTGAAGTGTCTCtTGGCCtGGTTTgGGGcgATTCA
>Tgu_rep3-La_corCor#LTR/ERVL
TGTCAGAGACTGAAATATTATARTTTATGACTTAAACATTTTCTTGAAGGACTTTTAAAACTGTATTACAAAAGCTGCAGAGAAGACTACCACACCCTGAATGGGGCCCTGACTGAGGCCTTACACYGCTCRCTGATGAAGATAAGATAAAGTAACAACTCAGGGCTGGGGACATTCACAAAGCACAGGCTTAACACCTCCAAGGTGGAGACCACAGCCCCAGGGCTATCAGCTGCCAGGCTCGAACAGACCCCTGCACCAAAGGGTGGRGGGAGGAGAGGCTTTGGGTATCTTGGAAAAGCCTCTGGTCAGAGGYGCAGTGACTGCCCATCCTCCACTGTGCAGAGGAGCCCAGCTGAGGGGTCCTCACCGGGGGGGGGGAAGCTTATCCACAGCAGAAGGGGGTGACATGGCCCATCACAGGGGCCCCCCTCAAAGGGGTCCCCAGACCCTGCACCAGAGCACCAGAGATGATGCAACAGACCCTCAGTGTTGCAAGGGACAGTGTCAAGCCAGCCCCTGCAAGGGGAGACACGTGGGCGTTCCCACCTGGCCCAAAGTGTATATTAATCCACGGGATTCTGCACTCTTTGGCGTGTGGTGKSGTGGCGTGTGGYGGCGTGKGGYAGCRTGTGGCGGYGTGGCCACRGCRGCGACGGGGGACCCTCACCACCAGCAGACCAGATGGAGGGGAGCAACGAGACGTCGTTGGGACCCTCGGATGGGTGATMTGCTTCCACCTAACCCCTGTCACCTCTCCCTGTYCCCCCACCCCCCACGCACACTTCTTTTTTCCATTTCTTTCTTTCTTTTCTCTTCCCTTCTCTTTGCCTCTTTTACTATTAAATAAAATACATCCATTTTTTGGCATCAACATCTAACCTCGTTTGGTTTTAATCTCGTTTCTGGGAATATTTTGAACCTTCTAAGTTCTTTCCGGTTTATGCACAGAGACTTAGCTTGCTTTGCTTTTCTGGGTTTAAACCGGATCGTAACA
>corCorLTRL3a#LTR/ERVL
TGTGGTGGTGCATYYCHCCMCCMCCCMCYMCCTCCTYRGGCCACACTATGATCTSAGAAATGCTCGTTAGGCCTCGGCCTTGATGAACAGCACCTGGGCTVAGCTCCTCTTGAGCTTATCAGAAACACTGTCTGCTCCCAGGAACTWGTGCTGTCTAAYGAGCTCCTGTTTTTTTAATGAACAGCCTTGGAAACTTATTTTTCTTGCCTGAATAACAACCCAAGTGGAAYAACATTTTTGTTATCAAACTTTCAAAGAAAGTTACCGACCYGAATTGYGGCCAGGATGGAAAATTACTATGACTAAAGCCAACTCTCTTGCRACCCTATAAACAGCAGTCCWAAGTGAGACCCTTTGAGCTCTCCTGGACCACAGCAGGCTGCGACCAGCAACCTCCCTCTGAGTGGGGCCTCTCAGAGCCAGYGAACTCTCAAGTTTGCTATACTYGGAGGAYCACTGCCAAAYGMCRAYGATGGATCCTGGGCTGATACCCCCACTCCTCAAGGCTCAACCCTTTGCCCATTGAGAAGATGCAAAGGCATCYGAYGTGAGTACTTCACTGAAYTCGAGGGGAATTTTTCACAGGTATATACCTTGTACATACTCCTTTAGGTCTGTGTGCRTGCGAGTGTGAATATGCTATAGCAAATGTACTATGAATGTTGCTCTCCTAGATTCTTAAGTAYTTTAVATTTRTAAGTAAGTTAGGCCTRTAAGTGAGTTACTGTTGTGCTATAGTAAATTCTATATGAATCTTTTGTTAAATTGTTTAAATTWAGCTATCRRTTAAGTGCTGTTAAGTTTAAGTGCTGTTAAAACCTTTAGGCCTAAACTGTTGGTCAAGTCTGGGGCTCAGTTTRGCAAGGRGGTCCACTCTGAACCTTGTGACTCAACAGGAGGGTCTTCCTTATTCCTTTTTATCCTTACCCTTTCCYAYCCTTACCCCTTTYCYCCCCCCAGCCTCCAYATAGATARTTTTRGGTTGATTTTWGTTTTAGATTGATTGATTTTAGATTTTAGTYTGMTTTTTCTCTGTGTGCTTTAACCATCTAGTAAGTAGTAGAGTGAACCTTGCCAAYGAACTTTGTCATGCTTTCACTTTTATATTAAACCTGCTTTTGCTGATACCTTTGCCAGTGATTCTTTRAGYRACCTTAAAACACTCATTTGYRACA
>corCorLTRL4a#LTR/ERVL
TGTGGAAAGATGGCTGGGGGTAAAATTAGAGGAAACTGAGAAGTTATATTCACATCCTAACAGAAGTTATAACGGTACAGAAATTATAGGGTAAAATACAGTTGCTGCTCCCTGGATGGAATGTGGTTGGCATGCTYGAAACCTATTCCACGATGATTCCCCACACCCACAATCTGCAACCATAAGCACCTGCTAAGGGGGATGGAAYGGAGGGTGGAGCAGAGTGGAGACACCRTGGCCAGGCTCTGTTGAAATCCTTGCAGGGAGGGGAACTCGATGGTACTTTGCAGCTGAKAAACTGCATAGCACCTGTCAGCCAGGGGAGAKAGGAGGAGATGTCCTGCTGCTGAGCCAACAACTGTGGTGAAATCRCTCTCCTCRGATGAACTTGGTTCATTATAACCTAATTGTAATATTAACACACACCTCCATCCCAAAGTTACCYACCTCCAAGGTACGACCACCCCTCACTGGGCATGTGCTCTATATTTTATTGACTGTATCTTTAAAAGYGAAGYGAGAGAATTTTACACCAATCAGTAACAAAGGTATGYATGACTAGAGTCACTCAAGCTCCACCTAAACATAAAGAAATAGTATAAAAGTAAGTTGAGAATGGGGAAAAGTTAGGGAAGACTCCATCATAACTGCTGGGATCAGTCAAYGGGCTGAACCTGTCTTCTCCCCYATAGGGAYRCCTATTGGGTAAGAACCAYACTCTRTGYGTGCTGAATACTTTTATTGGGGATTAGAGCTTGTCTGTGTATTGCTTTGAATATGTTTTTGCAGTCAGATACTATCACCAGCAATCCTTGAACCTTAACCTGTCACAATTTTMTATTAATAAAGAGTGTTATTCCATAAACTGTTGGTGTGAGTCCTTCAYGGGYGCTGGCAGTCRCCGGCAGCRGGTAACATACTCAAATAAAGGGGAAGACCTGCTGAGGGGTCTCCCTTATGCTGTTGGTGTGTGTCCCTGAAYAAGTCAGTCAAACYRCCCTCCVATCCAGCAGGACTGCTCAGTGAAGGGTCCCCATAAYGGGACACTGACAGACTGGTCRGGCACAAGGGTCTCGGCTTTCCTGGGGYRCTGACAGACAAATCAAACACTAAGGGTYGAGKAAATCTCCCCACACTAAGGGTTGAGGAAATCTCCCCTTTTCAYGTGACA
>corCorLTR5La#LTR/ERVL
TGTGGTGTCCCACCCTTAAGGGGAAGGGAGCACCCAAGATTTGTAGATGCTTGTGGTCAAAAGGAATGACAAAAGTCAGAGGGTCCACAAAAGCTTACAAAGTTTTATTAGTAAATTACACACTTGGCATGGAAATTGGTATGTTAGTCCCTGACCTCCTAGTMTAAGCACACAGCAGTGGGTTTTGGATAAAGGGGTAGGGTGAAAGGGAAGAGAGARAGAGAGAGATGAATTAAAGAGGGGGAGAGAGAAAGAGAAAAAGARAGAGAGAAAGAGAGATCACCAGTCCTGGCTCCAGYATTGATCCAGCTGATGGGGTGTCCAGGGTCCTGGGGTGCACACACACCTGGGCTTTGTGGGGGTACCTTTTTATAGATAAGTTTTCCCTGCCCTGGAGATAAGTTTCTCDCTTTCTATGCAAATCAGTTATCATGCACAGTCCRTTCTTCYAGACCTTTCTGGAAATGGGTCAGAGGCTTYRGGGGTCTTKGGTGGTCTTGATCCCCCCTACAGTCCATGCCCRCTTCTCGACCTCATTCCTGCRCTTGYGCTGTGCTGTGTTGTGCTTATCTCCAGGAGCCAGAACAAGGATGTTTGTCCCAGAAAAGTGCTGCCCTACCTCCRTATGGCCCCTTCTCCAGCCACATCCTGTTCTTTCTCACAGTGTGTTATTACCAACAATCCTTGGCTGTTATTACCAACAATCCTTGGTTGGCTCCACAGCYATCCAGCTATCAGTGTTTGAGACATACACATTAGCCCCTTATCTTCTAGGCTTCTRCA
>corCorLTRL6a#LTR/ERVL
TGTAGCAGGATGCTCTGCCTGGAATGGGGTAAAACAACTCAAACAATGCCCTRTTTGCAAAGCTATCAGTGGTGAAYTGAGARGGGGTGTCATGCTGCTTTTGGTGTTGAATWATGCTAAAACCAGTCTGACTCATCAACCCCAAAGTTAAACATCCTGATAGTGAGGTGAAGATGTGGCAGAYMTGGTAAAGTACCTGATAAAGGAACAAACAAGTGATACTACTDATAACTTATCTAAAGATGCTGAGCTGACACAGCTGGCCTGGAGACATATGACTGACAGTCAATCACTTTATACTMTAAAAGTCCAGTCCCACTTTCWAAYGGCAGGKTCTTCTAACATAYCCCTTCTTGGAGTGTGTGTGGAGATTCCTCCCTTGRGTGGGGATGCCCCTCAAGGTTACTCCTCVAGGCTGAGCRAAAGAGATTTGCCCACAGTCATTGGTATGGGTGAGTAACATCAATCTCTACTTAATAATTGBTTTTGCTAGCTTTAATATAATTGCTTTAATATAGTGCACTATACTATACTATACTAGTAGTTTTAGCTTCTATACTGTGTAGTAAATAATTCTGATTAAGATCTTTTTGTCTAATCATTTATCATAATAAATMATTYATTTTTATATAAATATATCTGGTTTGCCATCCTTAATCCTGCAGGACAAAGTTGTACAAAGGTTCAATYACACCTCTATAATYCCTTAGACTTAAACCATTGACAAAGTCTGGGGCTAAGATTGGATCCAGCTGCACCCAGGCTCCTCTCTGAGAAGGAGTTTAGAAAGCAAGGGGGTCCTTTCTGCACCTCGTGACTCAATGGGAGGGCTTCTCTAATAAACTTTGTCTGAAGCTCCCACTCCACCCATGACA
>corCorLTRL7a#LTR/ERVL
AGCTGAGGAAAATCCGTGCACAGCGCACTGTGGATGCGTACAGTACACACGCTGAAGAGCGGCAAAGCTCAAAGGCATCGCTGGGCTTCAGTTCTGTCCAGACCGCAGAAGGCGAAGAACGAAGCAGCAGAGCACCGGCTGCATGTACTCAGTGGAGCGAATTTCAAATGTCCAGCCAAGAGCTGCTTCACAAGCAGATTCAGCTGAGAATGCTCTGGCTGCTACAGAAAGGAAGGCGCTGTGTTGCACTCCTGGACACAACCACGCCAGAAGCAGGTTCTTACACCTTCAATGCTGCAGAGTCCATGCAGCTGGAGCACACTCAGAAGGACGCGTCCAGCTAGAAGGCGTTCTTCAAGTACCCCCCTCTTCCAAGTAGCCTTGAAACTGAGCACAACACACTGCGGCTCGGCAGCTTCCTTCACAGATAGACGTGCCGTCACATTCTTCACTCGCGCAGCTCCGTTGCCCACTTGCAGCAGCTGCTCCAAAGAAAAAGGCTCCAGAAGTAAAAGCCACTGCTGGACTGCCCTTTCCCCTTGCCTCACGTAAAAGCACCAGAAACTGTCCGCTGCACTCTCTATTTCCCTTCTCCGCCGCATCTACCACTGTAATCTCTGCATCTCGAAGCATAAACCCCGGCACAACTTCTTTCCTGGGAAAGCTGGAAGAGAAGTAGGTAGCAGCGCAAGTAGCTGCAAGTTGAACTTTAAGTTTCGAGCTGCTAACGTGAATCCGAAAACAAGCGAGTGGCAGCCACGCTTCCTCTTGCAGCCTGTGCGATGCGCACACCAGCYCGGTGCTCTGCCTTCATTCTTACGCTCTTCGGAGCATGTGGCGCTTTCGTTCTGCCGGAGTCGAACCGTCGTCTACTTGTCGCCCAGAGAGCACGGTGCCGGCAGCGAAATGCTCCAGGCTGCTGCTTCTGCCGAAACACGCCTGGGCTATGCACTTTCCCTCTCAGCGACATGTAGCACCACATTCTGTCTGCTTTGCAGCCTGAATGTTAACGGAAAGATTCTCGGCTACGTCTGGAACAGAGAACAGCTTTAGTTCAACGGGCTTACCCAGAGCTTACCCCGACGCGTGGGAACTTGTATTTGCAGCACATTCCAGTGGCAGTCCTCTTTCCTTTACAGGCTGCACAGCGCCGTCAGATCGCGGTGCTCTCTGCACCTGCCTTCTCACTTCCAAGTAGCACCGCGCACATTAGAGCCTTGCAGGGAGAGAAGACGCGGATAGTCGTCTCACAGAGAAGAACGTGGCAGGGCGAAAAGGTGTTCTTCTTTTGTCCTCCTCGTCGCCCAGAGTGTGGTGCTGTGTTGAAAGTCTTGGCCAGCGAAAAGCTAATCCAGCAAGTGTTTCTCTCCTGACGCATTTCGCTGAGCGAGAGCTACGCGGACAGTTTGGACTCTGTGAAACAGCAAGAAAATGATTGTACGTCGAGCTGAGGAAAATCCGTGCACAGCGCACTGTGGCCGCGTGCCGTGTTCACGCTGAAGAGCGGCAAAGCTCAAAGGCATBGCTGGGCTTCAGTTCTGTCCTGACCGCAGAAGGCGAAGAACGAAGCAGCAGAGCACCGGCTGCATGTACTCAGTGGAGCGAATTTCAAATGTCCAGCCAAGAGCTGCTTCACAAGCAGATTCAGCTGAGAATGCTCTGGCTGCTTCAGAAAGGAAGGCGCAGTGTTGCACTCCTGGACACTACCTGGCCAGAAGCAGGTTCTTACACCTTCAGTGCTGCAGAGTCCATGCAGCTGGAGCACACTCAGAAGGACGCGTCCAGCTAGAAGGCGTTCTTCAAGTACCCCCCTCTTCCAAGTAGCCTTGAAACTGAGCACAACACACTGCGGCTCGGCAGCTTCCTTCTCAGATAGACGTGCCGTCACATTCTTCACTCGCGCAGCTCCGTTGCCCACTTGCAGCAGCTGCTGCCAAAGAAAAAGGCTCCAGAAGTAAAAGCCACTGCTGGACTGCCCTTTCCCCTTGCCTCACGTAAAAGCACCAGAAACTGTCCGCTGCACTCTCTAGTTCCCTTCTCCGCCGCATCTACCACTGTAATCTCTGCATCTCGAAGCATAAACCCCGGCACACTTCTTTCCTGGGAAAGCTGGAAGAGAAATAGGTAGCAGCACAAGTAGCTGCAAGTTGGACTTTAAGTTTCGAGCTGCTAACGTGAATCCGAAAACAAGCGAGTGGCAGCCACGCTTCCTCTTGCAGCCTGTGCGATGCACACACCAGCTCGGTGCTCTGCCTTCATTCTTACGCTCTTCGGAGCAGGTGGCGCCTTCGTTTTGCTGGAGACGAACCGTCGTCTACTTGTCGCCCAGAGAGCACGGTGCCGGCAGCCAAATGCTGCAGGCTGCTGCTTCTGCCGAAACACGCCTGGGCTATGCAAATTCTCTCTAGCGCTGAAGTAGCACCACATTCTGTTTGCTTTGCAGCCAGCATCTTTACGGAAAGATTCTCAGCTACGTCTGGCACAGAGAACAGCTTTAGTTCAACGGGCATACCCGGCGCTTATCCCGACGCGTGGGAACTTGTATTTGCACCACATTCCAGGGGTAGTCTTCTTTCCTTTACAGGCTGCACAGCGCCGTCAGGTCGCAGTGCTTCTCTGCACCTGCCTTCTCACTTCCAAGTAGCACCGCGCACATTCGAGCCTTGCAGGGAGCAAAGACGTGGATAGTTGTGTGGCAGAGAAAATCGTGCAAAGACGAAAAGGTGTTCTTCTTTTGTCCTCCTCGTCGCCCAGATTGTGGTGCTGTGCTGAAAGCGTGTGTTTTATTGCCCCTTCTCGCAGTGAGACTATGTGCTGAGTTGGAACTGTCGGCCAGTGAAAGGCTAATCCAGCAAGTGCTTCTCTCCTGACACATTTCTCTGAGCGAGTGCTTGTGCGGACAGTTGGGCTCTGCGAAGCAGAACGGCTGTAGTGTCACGTAGCGCTGAGGAAAATCCGTGCAAAGAGCACTGTGGATGAGTGCTGTACACACACTGAAGAGAGCCAAAGCTGAATGCTTCAGTTCTGTCCAGCGCCGGTAAGGGAGAAGAACGCAGCCCCAGGCCACTGGGCTGGTGTGTGCGATGACTATGAGCTTTGCCGCTCTTCTGCGTGCATACTGCACGCATCCACAGTGTGCAGTGCACGGATTTTCCTCAGCTCTCGCTCAGCAAAATGCATCAGGAGGGAAGTACATGATGGATTAGCCTTTCACAGGCCAACAGTGCCAACGCAGCACCACAGTCTTATTGCGAGAAGGGGTAATAAAACACATGTATTGTCCCGGAACACTTCTCTGTGCGAGCCGTAGCCGAGAATCTTTCCCTTAAGATAAAGACCACGAGGCAGACAGAATGTTGTGCTACCTAGCCCTAGAGAGACATTGCATAGCCCAGGCGTGTTTCGGCAGAAGCAGCAGCCTGCAGCATTTCGCTGCGGGCACCGTGCTCTCTGGGCGACAAGTAGACGACGGTTCGTCTCCAGCAAAACGAAGGCGCCACCTGCTCCGAAGAGCGTAAGAATGAAGGCAGAGCACCGAGCTGGTGTGTGCATCGCACAGGCTGCAAGAGGAAGCGTGGCTGCCACTCGCTTGTTTTCGGATTCACGTTAGCAGCTCGAAACTTAAAGTCCAACTTGCAGCTACTTGCGCTGCTACCTATTTCTCTTCCAGCTTTCCCAGGAAAGAAGTGTGCCGGGGTTTATGCTTCGAGATGCAGAGATTACAGTGGTAGATGCGGCGGAGAAGGGAACTAGAGAGTGCAGCGGACAGTTTCTGGTGCTTTTACGTGAGGCAAGGGGAAAGGGCAGTCCAGCAGTGGCTTTTACTTCTGGAGCCTTTTTCTTTGGGAGCAGCTGCTGCAAGTGGGCAACGGAGCTGCGCGAGTGAAGAATGTGACGGCACGTCTATCTGAGAAGAAAGCTGCCGAGCCGCAGTATGTTGTGCTCAGTTTCAAGGCTACTTGGAAGAGGGGGGTACTTGAAGAACGCCTTCTAGCTGGACGCGTCCTTCTGAGTGTGCTCCAGCTGCATGGACTCTGCAGCATTGAAGGTGTAAGAACCTGCTTCTGGCCAGGTAGTGTCCAGGAGTGCAACACAGCACCTTCCTTTGTGAAGCAGCCAGAGCATTCTCAGCTGAATCTGCTTGTGAAGCAGCTCTTGGCTGGACATTTGAAATTCGCTCCACTGAGTACATGCAGCCCGGTGCTCTGCTGCTTCGTTCTTCGCCTTCTGCGGTCTGGACAGAACTGAAGCCCAGCGATGACTTTTAGCCGTGCCGCTCTTCAGCGTGTGTACTGCACGCATCCACAGTGCGCTGTGCAAGGATTTTCCTCAGCTCTCGCTCAGCGAAATGCATCAGGAGAGAAACACTGGCTGGATTAGCTTTTCGCTGGCCAAGACTTTCAACACTGCAACCACACTCTGGGCGACGAGGAGGACAAAAGAAGAACACCTTTTCGCCCTGCCACGTTCTTCTCTGCGAGACGACTATCCGCGTCTTCTCTCCCTGCAAGGCTCTAATGTGCGCGGTGCTACTTGGAAGTGAGAAGGCAGGTGCAGAGAGCACCGCGATCTGACGGCGCTGTGCAGCCTGTAAAGGAAAGAGGACTGCCTCTGGAATGTGCTGCAAATACAAGTTCCCACACGTCGGGGGCAAGCTCCGCGTAAGCCGGTTAAAATAAAGCTGTTCTCTGTGCTACACGTAGCTGAGAATCTTTCCGTAAAGATGCTGGCTGCAAAGCAAACAGAATGTGGTGCTACTTCAGCGCTAGAGAGAAATTGCAGAGCCCAGGCGTGTTTCGGCAGAAGCAGCAGCCTGCAGCATTTGGCTGCCGGCACCGTGCTCTCTGGGCGACAAGTAGACGACGGTTCGTCTCCAGCAAAACGAAGGCGCCACCTGCTCCGAAGAGCGTAAGAATGAAGGCAGAGCACCGAGCTGGTGTGTGCATCGCACAGGCTGCAAGAGGAAGCGTGGCTGCCACTCGCTTGTTTTCGGATTCACGTTAGCAGCTCGAAACTTAAAGTCCAACTTGCAGCTACTTGTGCTGCTACCTACTTCTCTTCCAGCTTTCCCCTGGAAACAATTGCGGTTACGTTTATGCTTCGCCATGCGGTGGAGAAGGGAAATAGAGAGGGCAGCGGACAGTTTCTGGTGCTTGACGTGAGGCAAGGGGAAAGGGCAGTCCAGCAGTGGCTTTTACTTCTGGAGCCTTTTTCTTTGGGAGCAGCTGCTGCAAGTGGGCAACGGAGCTGCGAGAGTGCATAATGTGACGGCACGTCTATCTGTGAAGGAAGCTGCCGAGCCGCAGTGTGTTGTGCTCAGTTTCAAGGCTGCTTGGAGCAGGGGGGTACTTGAAGAACGCCTTCTTTCTGGACGCGTCCTTCTGGGTGTGCTCGAGCTGCATGCACTCTGCAGCACTGAAGGTGTAAGAAACTGCTTCTGGCCAGGTAGTGTCCAGGAGTGCAACGGCTGCTCCTTCCTTTCTGAAGCAGTCAGAGCATTCTTAGCTGAATGTGCTTGTGAAGCAGCTCTTGGCTGGACATTTGAAATTCGCTCCACTGAGTACATGCAGCCGGTGCTCAGCTGCTTCGTTCTTCGCCTTCTGCGGTCTGGACAGAACTGAAGCGCAGCGATGCCTTTGAGCTTTGCCGCTCTTCAGCGCGGACACTGCACGCGGCCACAGTGCGCTGTGCACGGATTTTCCTCAGCTCGACGTACAATCATTTTCTTGCTGTTTCACAGAGTCCAAACTGTCCGCGTAGCTCTCGCTCAGCGAAATGCATCAGGAGAGAAACACTTGCTGGATTAGCTTTTCACTGGCCAAGACTTTCAACACAGCACCACACTCTGGGCGACGAGGAGGACAAAAGAAGAACACCTTTTCACCCTGCCACGTTCTTGTGGGCGAGACGACTATCCTCGTCTTCTCTCCCTGCAAGGCTCTAATGTGCGCGGTGCTACTTGGAAGTGAGAAGGCAGGTGCAGAGAGCACCGCCATCTGACGGCGCTGTGCAGCCTGTAAAGGAAAGAGGACTGCCACTGGAATGTGGTGCAAATACAAGTTTCCACGCGTCGGGGCAAGCTCTGGGTAAGCCCGTTGAACTACAGCTGTTCTCTGTGCCAGACGTAGCCGAGAATCTTTCCCTTTACATTCAGACCGAATGTGCTGCTGTATGTCGCTGAGAGGCAAAGTGCATAGCCCAGGCGTGGTTCGGCAGAAGCAGTCGGCTGGAGCATTTCGCTGCCGGCACCGTGCTCTTTGTGCCACAAGTAGACGACGCTTCGACTCCGGCAGAACGAAAGCGCCACATGGGTACTAAAGAGGCCGAACGAAGGCGCCGAGCACCGGGCTCGTGTCCGCAGCGTACAAACTGAGAAAGGAGCGTGGCTGGCGCTCGCCTGCCTGCCGAATTCACGTTAGCATTGAGAAGGAGGAAGTTCAACGACAGCTACTTGTGCTACTACTTATCCCTCTTCCAACCATCTCTGGGAACACTGGCGCTTACCTTTCGGCTCCGAGATGCAGAAAACACAGTGGTCGATGCCAAGGAGAGGGGAAGTAGAGAGTGCAGCGGGGAGTTGAAGTGGCTTTACGTGAGGCAAGGGGAAGGTGCAGCCCAGCATTGGCTTTTCCTTCTAGTTCTTTTCTTCAGGAGAGCAGCTAGCAACCGAGCTGCGAGAGCCAACAATGGGATGGCCCGTCTGTCAGAGAAGCCGCAGTCTACAGTGCTGTAGACTGCTGTGCACAGTTTTAATGCTGCTGTCACTACACGGTACTTTTGGAATGGCTTCTCTCCTGACTCTCCCATCTCTGTGAGCTCTAGCTGCTTGAACTTGGCCACACTGAAGGTGTGTGGACGTGATTGCGCTGTGAGTATCAAGTCTTCCAGAGACGAGGGATAGTCAACAAATGCTTTCTCACCTGGCCCATCTCTCAGTCCCAGCTGGAAACGCTGCGCTGCAAGGGTGGACTTAGCCACTCTGAGAGAATGTGATGACGCTCTATAGATAGTTGCGAAGGAAAGTGCTGGTCACTGCAATGTTTCGCCTAGTTTACAGACTTTAGAGGGACTATGAAGGCTAACGCCTTGTTCTCTGCGTGCAGCTGCTGGATGTTTGGAAGGGCTTTGGGATCCGCGAGAGGTGGAGGGTAGGATGGTACCTAGAGCTTGAAGGAAAGTGCGTCTCTCCAGGACCTTTGATGCAGTTCAGTGGGTGCGAGTTCCATGTTGAGCATGTTCAAGATGGCACAGAAAAGGTTCTGAAAGAAAGAGGCCGTGCTGGAACTGCCTTGACTTTTGCCGCTTAGAAACTGCACAGCCAACAATGAAAAGATTCCTCTTGCTTCCCCGCGACGCGCAGGATCACATTCTTTTGTGTCTCCAAGAAGCAGGATGCACAGCGGAGCTCTTCCACCAACTGCTCGCACACGACTGGGGCCGCGCCAGCGAAGCGCTTGGCTTTTTCCCCGGCACTGTCAGCGCTCATCGAAACAACCGCACGATGGCGCTGACGACTTGCAAAAGAAGGCCAAGCACCTGGCGCTGCTCGAAACCACCCCAAGGGCAGAGGCAAGTTGCAAACGTCCCCTGCACTCCAATCAACAGCACATCAGGACAAAAAGATTTCCCTCATCTTCCCCTTCCAAGAGCAGACTCTTCTTTACATCACACTCCAAGAGCCAGACAAACCTCTTTGGCCCAAACAAATCTTTTCCCTCTCGCAGATTCTGCCCACCGACTTGAAACCATCTGGCAAAAACAGAGCTCAAAACAGTGCCAGCTGAGGAAGCTCTTGCTGCCTACAACTTCAACTGCACCCCTCAAACTAGCAGCACACACGCTGTTCTCAGCACTTTCCTTCTCAGCTCTAGCTACCATCCTAAGCCTTTCCTCTCCTAGAGTCAGGATCCAAAGACAACGGCACCACGGACTGCTCACCCACTAAAGGCATCAGGACAAAATGCTCACAAGCTTGGCCTTTGCATTCCCAAGGACAGCTCAACAGCTCTAACCCAGAGAGAGCTCTGCCTCTTGGGAAAAGCCTTTAAAATCCCTAAGAGCACCGGATGTGCACATCCAAACCTGCTTTCCTTGCCAAGAGAGCAACTACAAGCCCATCTCCAAAGAAACGGCATCCCCTCCTCCAAAATACAACACATCCAGCCACTGATCCACCTCCAGAATTGAATAGATCCAACAATTGCCCCTACACGCCCAGGGGCCAGAAGAGAAATGTCTTGCTGGACTATTCCTCCCCATGCTACCTTAACATCTGCTCCAGCAACACTGGCGCTATGTCCTTGCCTTCCCAAGGAAAGGCACTCCGAGTCTCTTGGCCTTGCCTTGCCTTCAGTACCTTGTCTAGTTCTTCTTAAGCTACCCTTGCTCTGCTTCCTTTGCCTACGTCTGCCTTGCCTTGCACTACTTACCACTTGCTGGCTTTGCTTTGCCCTGCTTACCACTCTTTACCTCACCTTCCATGCAGGCAAGGCGCTGCAAAGCAAGTGCAGGCAATTGTGGGCAAGTCAAGGGAGAGCTAAGCAAGGCCAGAGCAGTGAGGGGAAAGCAAATGGAGTGGTAGGCAAGAGAAGGCCCAGACGTTAGAGGCAAGGCTGGCCGTAGGAAGGGAAGTCCACTGATGGGTAGGCCAGGCAGAAACAAGAAGGGCTTGGCAAGCCAAGGCCCTGGAGGAAAGCAGTAGGCAGGTCAAGGGCAGGGCATGGACGTGCAAAGGAATGCAAGGCTCCAGAGAGCTAGCAGGGCAAGGCAAGGAAACTGTTGTGCTGCCAAGGCAAGGCAAGGATAGGCAAGGCAGGTGAGAAGTACATTCGAGGACTGCTGGTACACAAAAGCGGCCAGGACCAACTGCTCTGTGTGGCCTTGCTTGGCGAGGCGAGGCAGGGCAATGAGGGTCCTAGAAGGAAAAGGAAAGGTGAGGCCAGACCTAGATGAATGTGAAAGGAAGTCAGGTGGGGGATGGGTGAGCAAGTCAATGCAAGGCAGGGGAGAAAAGGCAGGTTGAGGGAAGGCTACAGAGGGGGCAGCAAGGAAACGCAAGGCATGGGGAAGCATGTGAGGAGTAGGTGCTGCCAGCCGGCCGGGATGGCAGGGGCAGGGCAACTGCAAGTAGCATGGCGGGGATGTGGAGGGGGGTGTTAGTGTGCGGGAGGTGTGTGTGTGTGTGTGCAGCGGAGTGCAGGGTAAGTGCAGGTGTGTGTGTATGTGCATAGGGGGGTTTTGTGCCAGGTGCTGTGCCGGGGGGAGCCCTCCCACCGCCAAGAAGGTGTGGGAGTGAAAGGAGTAACATAGATGTGTCTTTACAAAGAGACCGTGTGAATCCGTCCTTAGACAAGGCTAGGAATTTACTGGTAGGGGAGTAACAGAAGAAAGTATTAGTTCTAGAAACTGTTACTAATCGACAGAGACTGTTGCTCAGCCAAGGCCCTGTTAAATTCCTGAACCTAGAGCAAGGCAACAAAGACTTAATAGCATTAGGAATAGTTTTGTTTTCTTCCTTCTCCATACCAAGAGGGGGGTGCATATTAGAGGGGAGCATAGAGTAGGCAGTTCCGGAAGTCTGTAATTCCCGAGTACCTCAGAGGGTGCTGTTGCCAGGAACTTAGCATAAAAAGGGGGCTGCGTCCCGCAATCAGTTGAGAGACTCCATGGCAAAAGCCCCATGGCCTCTCCCTGTAGTTGAAGAATGTTCCAGGACTCCTCTGTCTCCTTTTTGGTGGATGAAGAAACTCAGAAAGCAACACTTCTGCCAGAACTCTCCAAGATGCCCCCTTTGCTCCCAGTGACTCCATCACTGCCCGGGAAGCTGTCTTTTCTACCAGAGGAGTTCAAGATACAGTTAAAAGTCATGTGGCAGAGAAAAAAGGCAAGAATTGGTTTACAAGGGATGGCAAACAAGAGATACCAGAAGCTTTGGCCCTACCAATATTAAAAGAACTCCGTGAAGAGAGTCCTTGCACTTCCTGAGGACTGGCAGAAGCCTTCCTCATGCTGTATGCTGCTGGGGGTCTTTTTAGACTGGCAAAACGAGCTGTTGAAGGTTGCTTGAGCTGTGCTAAAGCAAACAGCCAAGTTACAAAGTAACTTGCCAGGGGAGGGAGGCCTTGGGCTGCATGTCCCTTCCAAAGATGCCAGCTGGATTTTCCTGAGATGCCCCAAGTGGGAAGGCTTCATATCTTCTGCTAATGGTATGTCAGCTAGCAAGGTGGCCAGAAGCATTTCCAACTGCTTCAGCAACGACAGGATCAGTTATGAAGGCATCTTTGGAACAAATCATTCCAAGATACAGCATTGTAGAAGCAATAGACTCACATAGGGGAACTCATTTTACAGGAAAGATCCTTCAAGGGGTTTTGGCTTCTTTAGGACCGCAATGGAACCTCCATAGGCCCTGGCACCCCCAGAGCTCGGCTCGGGTAGAAAACAATGAATAGAGAAAGAAACAGCTTTTGAAGCTGCTAATAGAAAGCAAGATGCCATGGCTAGGGCTTTGGACATTGGCTTTGGCGAGAATGAGAGCCCGACCCAGAAGAGAGATTCCGTTATCCCCCTTTGCGTCGTTGTTATGAATTACCCGGGTAAGTCTCAACCTAGTGGGGGAGTAGAGCTAAGTGATGTATATTTAAAACCATCTGTGGCCAGGATACTGCTTCTTGTGAAAGCCCTTCAACAGGAAGCTCAGCTGGCACAAGCCCCACCTTTGGACTTTGCTGCTTGTAACATCCAACCAGGAGATTGAGTCCTAGTTAAGGAGTAGAAAGAAGCGCCAGTGGTTCTGAAATGGCGTGGCCCATTCCAAGTGTCACTGACGACAGAAACAGCCATCAAGACAGCTGAACACAGGTGGACCCGTCACTCTCGGGTCAAGGTCTCTGAAGCCTCAGAGATTTGCACATCTCAGCTGGAGGAGAAGGCCGGGAGGCCGTGACTGACACTCTGCAGGAATGGGCCGGAGCAGTAGCCAGTGCTTCGACATCAGAGGAAGCCCTGAGTGCCTACCCACAGACCATCTGCTGAAATAGTCTCTATGGGTATCCCTCCTCTAGAATTTCCACTCACTGGGGCGCTAATACTTGCTGGATTATTTAAGTGGTTTCTGTGTCTTCAATTGCCACAGGTGCTGCAGAAGACAACGGGAAAATTAGACTCGCTAATTAGATCACATTATTAAAATATTTTCCTTACTAGTTCTACTTTTATATGGTCAGCTAAGTTTAGGCCAGGAGTGGGAGAATCAATTGGCAGCCTTAGGAGAAGAAGTAGCAAAAGTTTTTAACCTTAGCAATTGCTGGCTCTGTGGAGGGCCAGGAGGGTCTGAAGAGTGGCCATGGTTGGCTAGCCCAGCTGAACCTAAATGGTGGGTCAATGGGAGGGCCACAATGGCATGGGATTTGGGGCCAAAGAAGGAAGTCCATGGCCACTTCATTCTTCTCCAACAGGCACTTATTGCCTAAACAGGACAGGGCGGGTCTATGTAGGAAAAGGCGTTTGTCAATTGACTTTCCCTCTGGCTTTAAACAACTGGGTTTGGCCCTCCAATTGCCCTCCTTACAATTGTTCCAAATATCAAGACAATTGCAATCAAATAGCTGTTCAGCTCACTAATGGTAGCTGCGTAAGGTGTTCTTACCAAAAATATTTGGAAGCCTGTAAAGCAATGGGGAGGGACAAGGGGTTTTTTTGACCACCTATTTTTAAGCTGCCCCCACAAAAATTCCACAAGTAGAAGACATGTTGTTTGTGATTATCAGTGGGAATGGCAACACCGGATTGGAACTCAAAGCCTTTTAGTGAGTTCTGCTCCAAATCCAACCAAGCAACTTGCAGATGTAAATGTAGATGGCAACCCTGTGTGGGAGCTTGGAAATGCAAATACTGTGACCCTTATGGTGGGGCAACTATTGTTGGAGGACCGTTAGGCCAGGGAAACCCGCGGTATTTTGACCCACCAATTGATGACCAAGGGTAGGAAAGCCCCTTTGCTAATGGAACACGGGCTTTGAAAGGACATTATCGGATTTGTGGCCAACATGCTTAGCTCAGGTTACCTCCAAACTGGTCAGGGATATGGTATATCCCTGGGGTATATTAGACTGTTGTTCTTTTTGCTACTACAAATTCAGGGAAATCGCTTAGGAATCAAAATCTGTGAGGATTTAATTAGAGAAAAGCACTCAGCTGAGGCAGCCTTGGCTGCAGGGAGCACCCCAAAACAGGGAAAAGATGAATGGCCACCAGAACAAGTTACGCAACACGATGGACCAGCCCCTTGGAAACCTAAGCAATTAATCCCAGATGCCTGGGAACCCATTTATCATTTGAATGAGATAATTAGGTTACAAGCTGTCTCAGAAATAATTACCTACCAGCCAGTCACAGCTCTTGACCGTCTTGCTGAGCAACCCACTTCAATGAGGAAAGCGGTATTTTCAACATTGGATGGTATTAGATTATCTGTTAGCAGAAGAAGGAGGAGTTTGTGGGAAATTCAATGACTCGAGCTGCTGTTTGCAAGCAGATGACAGCGGAAATGTGGTCAAACAAATAACAAAGGAAATAACGTCAGCTCATGGACCTGTCCAAATGTTGAAAGGATGGTAATGGGACATGTTTTCATGGTTAACTGGCCAGCTATGGGCTAAATGAATACCATATGCTATAGCAACTCTAATCTTTTGAGCATGCGTGACACCATGCTGGGTGCAGCTCTTTCAGCAGGTGGTCAAGGGGATGCCGCTAGCAGCCATGCCTACCTGATCCAGAAAGGACTACAAAAGGACAGAAAAGGATGTCACTGCAAATAATAGCAAAAGCCAAGAAGACTCAAGAAGGAAAAATTAAATCAATGGTAATTAAGGTTTGTAAAGACAAATACAGATCAACTAAAAAGAGGAGGGATTAAAAGGAATGAGATGGATGAGTCTTTACAAACAGACCGCGTGAATCGGCCTGTAGACAAGGCTAGGAACTTATGGGGAGTGAAGTAACAGAAGAAACTATTAGTTCTCTAGAACTGTTGCTAATCAACAGGGACTGTTGATTAATCAAGGCCGTGTTAAATTCCTGAACCTAGAGCAAGGCAACAAAGACTTAATAGCATTAGGAATGGTTTCTTTTTCTTTCTTTTCGATGCCAAAAGGGGGGTGCATATTAGAGGAGGGCATAGAGTAGGCAGTTCTGGAAGTCTGTATCTCCCGAATACCTCAGCCAGTGGGGAAAAGGAAGAGACTGTTGTGGCCAGGAACTTGGCATAAAAAAGGGGCTGCATCCCGCAACCGTTTGACAGACCCCAGGGGAAAAGCCCCATGGACTCTCCCTGTAGTCGAAGAATGTTGCAGGACTCCTCTGTCTCCTTTTCGGACATAAACCTCAGGCATCGTGGATTAATTTTCCCTAACGGCAGCGACCTGCCGCGTGCTCTCCGTGCTCCTCCCCAGCCCCCCGGCAGGTGTAAAATAGTTCCCGGCGGCTCCCACCGCGCGTTACAGACGGCTGCACGGCCCGGGGCTGCCCGCAGTGCTCCCCTGCCCCGCCAGGGCTGCCCGCGGGCTGCGGAGCCACCTCGCCACCGGCGCGGCCAGGGCCGGGGCCCTTCTCGACAGCAGCCGAGGGGCTGCGGAGCGGGCGGCTGCGGGACGATCAGCCATTTTATGCCGCGCGGTGCTGCCGCCTCCATCTAGCTCTGCATCGCGCCGCCGGCCGACCCCGCCTGGCGCGTTCACGCTCGGCCGCGCTCGCCGCCCGCCCAGCCTCGCCGGAAGCTCTCCGCCCGGGCCGTGCCCCGGCTCCGCCTGCGGCTCGGCAGGGCCCGGCCGCACGCGTGCTGCGTGGCTCGGAGCACCCGCGTTGCGCCGCAGGCCACGGGGAAGGCGGGGCGGGCCGGCGCCATCGTGGTAGCGCGAGGAGAGGAGCGCCCG
>TguLTRL4-La_corCor#LTR/ERVL
TGTcGtGGTTTGAaGCTGGCTAAGcGCCAGGCACCCACgAAAAAaCcATcTACTTATTTTCCTCTGCTATAGCTgAGCAGAGGAGGGGgAATTgAAAACTTCAttttcATGaGTtGAgaTAAGGATTATTGAAAAAAAaccACTTTAAGGCAAAACAGGTTCAAAACTTAAACAGTATAAAGAAGATTTATTATTAACAGAATTAAAAGTAAAAAGGGTAATGAGAACCAAAGCAAAccTTCAGAACACCTTTCTTTCCCAGTCCCTCCCTCTTTCCACCgACcgcgCAaGGAAACAAAACATGGGGTTTTGGTCAGTATTTCACTTCTTAAAAATCTTTCTTCAGTATGCTTAAGGAAAAGAGTTTCTTCTGCTGTGCcgTGGGATCCTTCCCAcGGGAGATAGtTCTCTGcGAACTTTTCTAGcgTGGTTTTAACTTCCACAAGCAGCAGTCCcgCCcgAACCTGCTGCAAtGTGAgTCCCTCCCAcGGGCCAAGCAGTCTTCCCACAACTGCCTAGcGTGGGTCATTTTAGTTCATGGgGTTTAGTCTTTTAAGGATGAGCTGTTCTAGTTTGGAAGcGAAGGCTCTCTTCCTCTaTCTCTAAAAGCAAGGGTCATCTCTCTCtgttYGAGTTCCTCACTAGATTACAGCTTTTCAGcATCCAcgcgCTCCAGCaTGAGTACTCTTCTTCACGGGCTGcGCgTGGATCTCTGCACCcCCCCATGCACCTCATGAATTAcAGGGAAACAGTTTGTTGTATTAtAGTCCTCACCAcGGCTTGCAGGAGAATCTCAGCTCcGGtGCTTGGAGCACCTCCTCCCTCTCCTTTTTTTCACTGACCTcgGTGCcGCCATGTTGGTTtTcCTCAcgTGTCCTCACTTTTCCTTTTtCTCTGACTTGGAAGAAAGTTGGTGTCTGTAAGTTGCAGTTGAGAGGTTGATCTCgTCtGGGCTCCGCATCgGGGAATTGCTcGCCATGTCTCTCgCTGCTGGCCAcGTGGTCCCTGCcgGCACCgCACgGgcgGCcCcGGCCTCaGgAGGGcCCcGGCcgcgcgGTCCcgGCCtcgGGAGGGCyCcgGCcgtgcggtcccggcctcgggagggccctggccgcgcggtcccggcctcgggaaggccccggccgcgtgggccccggcggcCCCCgCtGGGATGGGcCCcgGcgGCCgCCTCACCACCCCTcgGGAGAAGAAAgaGAGAgCTTCCCGcGGTTTTTCCTTTCTTAAATATGTCATCACAGAGGCgTTACCAACTTGTCTAATTGGGCTAGTAACCTGCCCATCGTCAGAGCCTTCAGcGATTGGCTCTGTGCcgGACATAGAAGTTTcgAGCAGCTTTTCTcCtgCCcCCaCcAAAAACCAGGCTgTGTTAAACCAACACA
>corCorLTRL8a#LTR/ERVL
TGAGAGGGACCAaTCTGATTTTTaTTTATGCCTCAACATaTGTTAtACATGAGGTGAAaaATtaCTctAgGGGCTGtACAcGTGCTGGgAGCCCTGTCCCcgGGGAGgCTTcGCCTGGCAGCCgatCAGGGcAGAGAAAgCTTCCacGATcGGgCTGcaAGcgACCCCgcCTTGCcgGtgGgGCaGAtcCCcGGaTGCCcGgGAAAAAATGCCCgGGAAAtcGGGCTatgGGAGGaGCcTTAGCACAtAAAAGCAGttAaCTGCgaCACAaCccggGGcCATTTtcTTTGgGTTTCTtGGAGGGAgCgGGGGCTtgCCcgGAGGgTCAGCTTGGCCCtcctctcccCCtcgCCTTTttcTCcCTGcGGTCCTGCTtcCCTGTCCGCACcTGTccTGCCCTGCTTCgCcGcTTCCCcGAGGCAGCTcGtCgCCgCGaCaaCccagTGCTCcGCTGtTTCCCcGaCGGAGCgGcCgCcgCCgccgcgccccgaccccgagagccgCagctgctcCaggagcgcgcccgtggcCacggcagcctgttcTtcCCGACGggAGaGACACGCgGCCgGCTGCtGcTTGGAAAtcGCGCCCggCCggcaCggGAGCCgCGCAGaCTCatCgCAGCTTGCgGCAcaCAcGCTCCgTCTGcCGAGctGacgctaAcaGgGCGCccgGGGTACAGCGGTAaCgatCTGTcCCtGTcTTCTGtTTCTcTcTCcgTCTCTcTTTtccCCTCTcTGCTCcCTTTtCtaTCCCCCTTcgGTAGGAACACTTAcCtTTCTTTATCAATAAACAGTTCTCAGATAtAATATTGcC?cgTTTGcgCTTTATTTTcGTCcgAGAAATCTATCAAAAAGAATCCTCCCcgACTCCCCTTTTACAGtgGGAcGGGACA
>TguERVK5-La_corCor#LTR/ERVL
TGTGGGGAAACAcAAAAGGTGGAAAaGCTcTTAGGTGTGAGAAAAAAGCAGGtTTCAGaAATAAAGCAaAAGAaTTTAGGaATCAGCTtTaGCTGcgAAAACTTGAAGAtaGAAGAaGATACAATTATAtAGCAAGCAAGGACATTAAAACAATGGTTAGAGTTTcTAGGTTTGGCTGAgATAGGTTTTGAAGTTGCAAAAAATATGCTTAGCAAGATAGATAAGTTTAAGCTTAATAATGGAATATTGTGcATTgTTATATAAGGcATAACAAGCaAGTATTGTgTACAACAGATGTACgTGcGCTgTTGAgGATTGGTTAAAACAGTTGTCTGTAAcTTTTAGAAGCATGCTaATTGGCTaAGAAGCTTTTAAGAATGCTCTGTAACcAGGAAGTCTTTGGATGcCTGTGAcgGcGTGAGCTTTGTACCATCTCTGTCTCAACTCgGTATGTGAGACTGATAAcgGAATAAAATAATAAAAGGCTCCTGGAAcGCcTGTCCaGGCTCCCCgTCCCgTTTGTcgacgAAAAcGCcgACA
>Tgu_rep3-La_corCor#LTR/ERVL
TGTGAGaGACtgAAaTGttAAtGgTTAATGACTCAAacAAttGgCcATtTGcAAAAGCAGcagGTGCTTTGCTGAGGccaggttTgCACacccaaaacgaaggggAGgAggagagttttttgtgtgtGGTGgcgaAAcctctgatccgCatAAGacagAggggGtGcgCaccCAccaccgggatgaccacgacaaaccaacctttgtttaGcaAcAAGCTgggTTTTGAGCCAgaTaagggaagAGgccgaTAAGAAgCAgATCCTGcaAGGTgGGATAgTGCTTTTTATcATGccAaTGTCCTCccTTACACAAcTGGcTCAGgTgTAAAACtccCccccGGGaAggTAtcgGGACATTCAcAcaTaGGCCTgAaGGTaTTCATCCCTTCTGATGGgGCAtAACTGGCTCAaCTacgctGacgTGAGAgGCAGCTGTCATgTCTTAGAagGtGTCATAAACCATCAAAGAccCCcaAAgTgCCCCCAGACtCATTTCTGGGGCCTTCCACCAGAGgACTGcgCATGATCCaCAGTgTTgcAaCAGACAgTGTAAAaCtcCCcccccAGGGgAGGTACCTgGgtaTTCCcACctgAAcctgagcgtataTtAACcCAtTGAAcTtTgTGTTTtatGggCTTccCccAcccccgacgGATCAaGAcTGcGAccAtCActTcgAccAAcgGACAtcgAAATTGcAACAATCAAGTCTtgTcaCTGgATCCAcggGtGgTGaTATCTTTcctcTccgctatCTACTCTTAtCctTtctTTcTctTtcTTTCTTTTCcTTaTatATTTTcTTAAGTGtTATcTTtATaCTTTTAtATTgtTatATTwCTAtAGATAATAACcAAAAcgGcTACATAccTcCTTTCCAtTGcAAcCAAaTTGTTCTAAAATAaAcCtgccAtAtATatATaTATaaACACcagTCATTCAGTGTcaTTTCACTCTAATCcacCCCAAGGgATCtATTAAcAAGAACCTcAGTTACCccgccTtCAggggcgGgTcgTAacA
>corCorLTRL9a#LTR/ERVL
TGTTGGgAGGAAAgGGTTAAAAccggAAGATTTGgcGAGGAGGgAATAgTTTtgCTCaAAGTGACCTTGCAGCTGGGAATGCTAAGAATgtcaGTGTGGGAAAACTCCATTTATTATGCCTAGTGTTGTTCATCCTCTGCCTGTTTTGAGAAGTAGAATTCCTGTGTAGAGATAACACACTCTCACAGACATGCTTgaGCcTCcTGCTGGgaGAgAGAGaTCATAAAAGCACAGccTTGTGATAAActgcgcgtGcgcGaAGCCCTTTGaTaTAtTGgGGcAGgcagcgggCCCccccccccgcTgcccaCTaGGATGAaCtgAGCCtaAcgGAgCctGtGTcCcgTGTGtCTCTGccgCCCaGcgTtGTTAGtGAGGTAATGAAATAAATCTACTCTTTGCATTTCaGCTGTGGTTTGgTGGTcgCCcTGGTTaCctgtatGTGTcgATTCACAcA
>corCorLTRL10a#LTR/ERVL
TGTGAGAGACTGGAAAGaTTGATGTCTcgAGACATTTTgGGgTGcatGTGTgTgGGGgAAGGGGCAGGTcggGCCTTGCcCTGGTGAGGcAGTGCcCTGCCCtgtaCacCCCcACCcCtaGAGCCTGTATCCCAGCCtgGCAGTgGcTGCCAaTCccTGGCACAgcaGAGGcAATGCTCCACACccaCCtCTGGAGCCCCTAACCCAGCTCCTGAGTGGCCAAATGACcaGAAGTCCcACCTGGGGGAAGGGCCCAGGAAGGCCAAGGGGTATTTAAgGCtGAACAcgAGGCAAgcAcATgTcTTGACCCTACCTCCtCTTGGAATTTCTATCaGcTGAACACtgCTGGAAcCCAGGAGtTGGTAGCTATaTGTGTcCTTTTCTaTATCTTTTCTGTCTTTCtctctctctTcTTCTAATTCCctcTTCTTgGAATTTTTGAGTAACTTAAAATcgAAcgGGCTTAgAGTTTGCTAAGTTGAAtGGgCcAAGTTAATGCTTTGAGAAGTGTTTtaTGTTGAtTGAATGtTGCACTAAAcCTTTTGCcAAAGTTCTcTGATTTTCTaAAGTTGCCAGTAAAGTctTTTTTGTTGTTTTGACCTCTTGAGaATATCTTgTcgGTATTTCTCCcaTGcaTCTAACTCAGAGTACAtGAACAACcgTAAGCCCTTTTaAAAgcCTcaTtGAGcgAGtTtTTTGGGGCCTTaCA
>corCorLTRL11a#LTR/ERVL
tgTGacgGcaAgaaAAgAtAgtcgggTcTtcgcgTgtgtCctcctcccCaCaCacaCcctctcccttgccattgtctCTGATgGgCaATGTGaTTtgTcCTaAGATaAgAAcaCCAGGTGGGaaTTGCAGGAGGAACTGTCTGgATGcTtGCATAATtAATGCATTCCAGAGATGGGGGAgctGtGAtgatTgtgAtTGActTTGGTaCACaTcgGCCTGCAAAAGGGTatAAAATGCTgCTGGAGACTGGGcCAaCTGggCAAACTGgTCTCCcgAGgTTGCaGGcAGCTTCcggGTggATcccagcccacCctGgcaGGGAggcCTgCAGGGTacaTcCAgCCcgAAGAcgGGGAACACTCacTTTTggAtggGtGAGTAAaAGcgCTAAGATCCaGtCAcATatgGAGATAAAATCCTAAAGTAGCTCCaTaGGTGCTTTGtTGCTTTgtAaTTGTGCATTcTGcaAggCcAAAGaCTGtAAACCTGtAcgTTTCtAGCtgAACCTGCTtaTaTTAtAaCCCTTTAGAcCTGcTtaTATtatAtACtgCAtTGgCAATAtTTAgaTACTGTATTAGCAATAAATCTaATCAtAaTCATCcACAtaATCAgTGtCaTACTTCTcgcAcCTGgccgAgAGtCTTCtCTCtACtAcTCTGCcAca
>corCorLTRL12a#LTR/ERVL
TGTTATGAATGGATGATGTGGGTTTAaATAAGTCCCTGCCTTTTGCCCAGGCCTCTGGCAGCAGGCAGTaGCtTTATTGAGGTGGCCAGCACCCCAAgAcCCACTCTCATTCgCAAGTTCTTTAATAATGGCTGATTCaGTCTATTATAgAATGAATTATTTAtTTAATAGACACAAAACTAACAGACATAAGACTTAAAACAGACTATTACTACACAGGaATAAGACAAAAaGggatACTAGTATtaTACAcgcgGGGTTAAAGGTACCATTAAtTTTACAGCTAGcgAAGAAATAgTATAACTTAGGATCCAATGTTTCTTACCATCCAATTccTGATGGaGcACACATcGAAATCCTTTCCCTCAATTcCCaGgAAAGTAACCacggAgtTGCaTCCAagCTccgGGaAGAAatcgTCTcaCACgtTccCAgGGagTGTGTAggAGaCTTCTGCCTCTGTGATAATtgtgtGggCTTTTATAGacaTaagAAcCAtGtCTTTTGGTCAagaATatTTcTTTtATCTCTTCCCACATtTGcTttccagactaagatgttgatTcttagctggGGccTgAGaCCTTTtGGcgCCAGagatgacccCaTGCTGGGCctgTgaCCcgCCTGgGTTATCTCTTgcATaTGCACCggCCAtCtgtggtggaGAGaGGGtaGAcATGtCCTGCCACA
>corCorLTRL13a#LTR/ERVL
tgtcctgggTaacccaaaATgtTatTgtatttcATatCtatcTGTgCcCaaaattgtTactgTCtctttAagacccagtgktgcagccggAaaacggaacttggtgtgggggacatggggggaggacggcaccgtggtcgcttttaaagtctgctccggcaggcagctcgctctcttctgcctcgtggcttttgcctctctctggctgcttgggtttgtttcttgttgttttcttgcttccacgcggcaacagtagcaactcgagaagctgcatttcacaatcgaaaaccgtttcagagggaattttgcgacacttgtctgcatctgcgggggcgcgctgggaggagcggagcaggccccggtcagtgcggtcgctgcagccgccgggagcggccggcccaggtgacgcgggaaggcggaggctgagacgccccagccggctgcacttgccgtctgctgccaagaggaaacgggggcgacatcctgccacgagttccagcccctgaccgagcaccagccgccagagttgccagctgctttcgcagacggagctgccgccgccggagacgtaaggagagggggagaggctgatcccattttccctttgtctcccgagccacgcggtcgcccgtggcgggcaccatcttggggtaagggtttctctgccatTttaggttTctCTttgttcccgggGAgTctgtgagatttAGCaatTTTGTAtCTAGtGaTtATttACTgtTaTTTTTTGCCTGtTGCtGTTTcatTTgTTAGTAAACtgtTATTTTTTCACTTatATCTACTcgTATtcgtttcTCCTTATTGGTGGAAAGGGATTGGTTAAacttAAGgGGAGgtAACTCATTttAGAGTGTccccctcTTaAATTgTCTTAAACCAAGACA
>corCorLTRL14a#LTR/ERVL
TGTCACGATCCGCTAATGCAAGCGGGGGTCGTGATGGTTCGTTTATCGATCTCAGAGTGTAAAAGGACACAAGAGATTTCAGTTTTAATCAAAACAGTGCACCTTTATTAAGTGCCCACAACACAGTAATGCAATAGAaGAGAGtAagagAGAGAGAGAGAgAGAGAgaAAcAaaGTAGAGAgGGgGaAAAaGaGGGGCAATAGCTACCAACGGATGAGACGAAGTCCTCGTGGTCTTCCGCCAATAGATTcGTCTTCTTTCCGTGGGGAGATCTCggaCTCgGTTATTTcAGAAgGTCCCTTTATAGTCCTTTTCAGAAGCGAGGGGCAACTGGCCAAGAGGTtGGGAAATCTACAGCCaTTGTTATGGGGtCCGTTGCTTTGGGAAACAGGTACAGGACAGAcGTACAAGACAGGTgtaccgGAgAGgtGTACAGGACAGGTCaTTCCTTTCCGCTTCAGCGCAGTCCTTCCCGCCTGGGCAGCAAGAACGGCgCAGTCCATTGTGACCTGCACTAATTTTCCTCAGGAATGCGTACCAGTTCCCAGTGGGCACACCCGcAGGCAACACTTGGCAGACAATCCCACCTCAGCCAGGCCAGGACTgCTGTGTTCAGTCTCTGTCtTCGGCGATGATCGTGAGGCAGATGAGGGATtTTCGGACCGTCTCTTACA
>corCorLTRK9a#LTR/ERVK
TGTGACCGATAGGTAAAGCTTTGTAAAGGGAAGGCCTGGTAAAATCATGGCTCCGGCCTGTTACTTAGCCTAAGTAGAAATGGACTGTGGGAGAATGACTCAGCTAGAATAGAGGAAGTGAGGCATGCTGCGTGAATGCCTCGTGCCCGCACCGTGGTGTATGGTGGTTGGTTAAATTTGGTTTGTTGTGCCTTAAAACTATGTAAACTAACAACCGACTAACGGCATAAAAAGGCCGGGTTTTTTGTAAATAAAGTTCCTCCTTTGCACCTGCCTGGGGACTCCTCGCTGCTCCMTAGCGTTACA
>corCorLTRK10a#LTR/ERVK
TGTTGCKGTGACCCAGCCCACTGCGGGGCTGGGGCAGCGTGATGCCAATCAATCCCAGCCCATCCCCTGGATCGAGTTTCCCGAAGAGGCAGACTCAGAGGGTGGGTCGAGGGGCGGCTCAGAAGCCTAAGCTGCACCCCCTGGGCGGTGCCCGGGTMCAAGCCGCCTCCCCCGGTTCGGGAAAATTCTCGGTTACTCGGTTGTTCACTGGTTCTCTGTTATAACTCCCGCCTCTCGGTTTCCCCCAGTGGTTCTTGTTAAATTGTATCCTCCCCCTGGCTTGTAACTCATTGGTTGTTTTCCCCTTTCACCGCGGTTTTCAAATTCCCTATAAAACTGAGGACAAGCCTCRGGGGAGGATCCCATCGCATTCCATCCCTTCCGAGCTTGTTCGGGTTGCGAAACTTCTAACAATAAACCTGTTAGGAGCCAGACCAGAACAGCCTCTCTCTTCCTTTGTCTCCGAGCTAACGTGAGCCGATACCATCGGCTCCTGCCGTGTTCCCTCTGCAAAGAAGCCAGCTAGCTAGCYCAGCCAGCAGCWCYTTTCCTGATGCCGAAGTCGCTTCAGCGACGCACAGAAGTAACGCAGCTGGACTCTCTCTGACCTGGGGCACGCCAGAGCTCGTGCCTCGAGCACAAGAACTGCGTTA
>corCorLTRK11a#LTR/ERVK
TGTTGGAATTGTAAAAAGAAGAGAGGCCCGGGGACTCCGGCGGGGGGAGRAAATTGCAGTCCAAAACCAATATGGTTGATAAGAGCAAAACTCCGTTTATTAGCAATCCAGAGGCACTTATATAGTATACCAGCTTGTTAACTCTTAAGTGGCTTAAAACTTATCAAAGCGCATTTCTACTTCTACATAATTGGACTTACATTGGCAAGCTTCTACAGTTATGTTATGATTAAAAGAATTCAGAGTTCACCTCCCCTCTCTCCSGGTCTTATCTRCACAGCTGTAAATCTTCAAAACTCCCTYTTTGTTCCCAGCCCTGTTCACACAGGGATTTTCTCATGGAGAGTTTTTCTCACACACAGGCCTTTTGCTTVCAGGCCTATTGCTTGTAYAGTTCTTTTATTGATCCCATAATTCTATCAATGATCCATGCCCCTGATCCTTTAATAATTGCAACA
>corCorLTRK12a#LTR/ERVK
TGTTGCTGCCTGTTCTGAGCTTCCCCTCCCCCTCCCAAAGACACKTGCTCCTGCCCATGTGCTCCGAGCTCCTTTGTTCCAAGCGCGGGCAAAACCAAATGTAACTCAGACTCTTTAGCAGTGTCTGATTGGCCGSTCACCCCGGGTCCGCCCCCAGTCCTCCCCTTTCCCCTTCTCCGAATAAAAGAGATGGTCGAGGGRAGGCTCCGCCCTCTCTTGGCTCAGCTACCTTCCTGTGAACATCTCTGGTTGTCTGTCTCATTTGAAAGCTTCTAACTGCAGGGAATTGAGCGAGCAGGGAGCTATATTTCTCCCTCTTTGCTTCTGCTGATGGTATTTGCTTTGCAGCTGATACAGGTACCGATTTTAGAGCTACTAAAGTGCTAGATCGCCCGTGCTACCTCTCTAGGCTGCTCGAGGCTTTCTAAGGCATTGAAMTACAAGCGCTAGCCGGTATAAAGCTGAAAAGATACCTTCCACA
>corCorLTRK13a#LTR/ERVK
TGTGGGGTATGCCCAGCCCCTGCCCTGGAGGGATCTCTGCTGAGATAAGAGATTTYGCAATCGCCCAGCAGGACTCCCTGGAAAGGCAACCACTTCTTTGGTCAYGGCGAGAAAAGACAGACCCACAATCCTTTRGGAGACCCTATGCAGATCMTTCTGTAACCCATTGGTCTGTACCCATCCCAGATCCTCTGTAACCCATTGGTCCTTACTGATCCCCTGTATCCCTATAAAAGCAAGCCCWCTGGGCCCCTGTGGCTCAGAGAGRGTTCTCGTCCCTGGCTCTCCCCTTCGCCGGAGGGGACCCACAATAAAGCTACCTTCGTGCGGAACCAGCCACACGAGCCTCTCGTCTCTCTCTCTGGTCTGGCTTGGCCTGGAGGCTGCCCTGCAGAGCTGAGCTGGAATCACGAGCTGATAATCACTAAAGAGCTGACAGCCTCTGCAAGGGCCCTCCTGCCAGCAGCTGAGGGAAGACACCGGRCCTCGGGAAGGCGATTCCTTTCGGGACCATCTCCCCGGACCGGTCACCTCTTCCTGGGTCAGAGCCKCTGACCCCATCACCAGCTGTAATA
>corCorLTRK14a#LTR/ERVK
TGTTGAGCTTTTGATGGGRTACCCTTCCTTCTCGGACCAGGGTAAGAGAGCAGAGGAGGCTGCTGTTCTGCTAAGTTCTTTATTTCATAGTCTCACAGCTTTCTTGAAGGCAGAGTTCGAAGGGGGTTACATGATAAAGCCAAGCAGCAACAGCAAACAGCAGGCAGAAAACAGCTTCTTCTTCTAATTCTAGTWTGCTCTATATATTTTTTCTTACAGAAGTGTGGATTATATTTGTTAAYTGACCAATAAGATTAACACACGATTCTAGTTTTCCTTTTCTTAACCTATCCTGGTCTAATTCTAACAGTCGTAAGYCTTACACAAGTGTTACATAGGTATTACACAGATTTGCGTATACAGTTTCTATCAGCTCTTATTGTTTATGTGAACACTCTATCTAAAAAATGTGAACAGTATAATTCTATCTATATTTTGTCTAAAGTAAAGAATTCTGTGAAAAGGTAACACTGCTGCAGCAAGAACTGTGTTTAAGGTCTCTGCTGCAGCTTTTTAATGTTTAAGGCACTTAGCATATATTTCTACTAAAAGTTAAAAATCTATATTTCTATTTCACTTTGGTGTGACTTCATGTATCTCAGCTTRTCCAAAGGTTTTAATTCAACCCCTGTGCTTTGGCTTCCCTCTGGGCCTGAGTCCAGAGGAGCTTTCACTCCAACA
>corCorLTRK15a#LTR/ERVK
TGTGAGAAATGAGACAACTCTTAAAAAAATTAATTTATTGAAAACAGAAAAATTGAAAAATTACAGAAATTAGAAAAATATAAAAATTTGGGATCCTATGGCTCGGTAGATGGTATGCCCCAGGAGCGCAGGGATTTGAGATCTTCTGGCTGAGACAGCACTAGACCTCAGGTAGAGAAAAAGAACTTGCAGTGCTGGGCTGACTTTTGGCTGGTCCAAAAGTAAAAAAATTACTAAAGGCTCCTTAAWAGGAGTAAGGCTTTTAATGCCCAGCACCGAYGTCYACCACAGCTAGCCTGCAGAGAGAGAGAGGGGAAAGAGACCCCGCCTCTCTGCCTCGTTGTTTTTATAGTGTCTTTGCTCCGCCCACAGCCCGCCCACAGCCCGCCCCTTCGGTTTAAAGTGATTGGTGCTTTCCCTTTGATAGATCATCTCCGTCCACCAATGGCTCATCGTTGTCAGAGGGGTGGTATTAGTTGAGATAAGGGAGCTAAAATGCCTTCATTAAAATTCAGGTTGCCATGGAGCTTGCCTGCAGAGTAATGGCTMTGTGGCTAAAAATAGCTGCTGGCTGTTAGAACTGGGGTTTTGGAGTTGGCCTTGGAACCAAAGTGCAAGTAAAAACACCTAAAAAAAGTATTAAAATACATCCAACACATCTTAAAACACTTGTAAAAGTATACAGTAAACACAGGAAAGGTAACTCTTATGGTGTACAGGTGGTTTGAAGTTTGAAAAGGGAGCAAGTTGGTGATTTTTAACTGGGGAATTTTTAACTGGGAAGGGTGCAACTCTCTTAATAAACTACTTTGAACAATTGAAAACACTGATAATGGAACTTGATTTTTGTACCTGGGCTGATGGGTTAATTTTAAGATTCAATTTAAAAATATTTAACTCAAAATTAATTAATTAAAGCACTTAATATGCAAAGACCAAGCACAAATAGGGATTTCATGTATGACA
>corCorLTRK16a#LTR/ERVK
TGTAGAGGGATTCCTTGTGGAACAGGGGCATATGATACCCCAGGAAAGTCTGGCCAACCCAGGGTTGCTGAGGAAGAACCCCTGAACTGGCCCCTGGCTGCAGGCAGGCCTGGAAGACACCTGGCAGCAGGCAGCCTTGAAAATCCTTGGCAAAGTTATACACTGGTCGGCTCCCCCGCTGCTTAGAGGCTGTCTCGTGGGAATAGGGCGTGAATCTTTGCAAAGTAGATATAAGTTGGTGTAAGTAAACAATAAAGCGGAGAACGATGCTCAAATCGTATCGGTGTTCGTGTCGTTACTCTGGCTGGCTCCCCTGCACTCGGGACCCCCCCTGCMAAA
>TguLTRK5-La_corCor#LTR/ERVK
TGTAGGAACCCAGAGTGCAGAGAATATTTCTCTGCCTGTTTTGAAGGGTTcTACCCCCTGGACAACACTGtTTTTGACCTTcgTCCTTGGAGAAAAcTGCCTACccTCTGGGAAGAATTAGAAtCTACACTGGTGTgAAcTAGGTGATAGAATAtTATGTAAGATTGTCACAGGGTGAAAAATTTAGAgGaTTTGGGTTTGTTAATgTAGTAAATAGATAAAAGCAAAAAaCaTCAAAATGGAGGATTgTTGTTGTTCTCCAgACCttCTTCTTCTTCTACTACTCCATATTCTGCAGTAgAAGTAGTTTGGGATGATTGGAtAAAGAATTCcGCAGTTCCTGtCTatGTgACTAGATgatttattatacATTGGTgGAAAAGTAAAAATAATGTAcGcTTTTAGTgACCATTGGTTAATTTACCTTTAAAAAGGCTGTGTAATCTTGATAATTtGGCaTTCTCCTGCATTCTCTGCTcTGTGCTATGTCTGGGTCACgtTAGTGGCTCTaTTTCTCTGATAAGACTTAATAAACAACTATCTgaAAGCAGaGAAGGCTGAgAGTCCCgTTcGTCTCTcGgACTCCTGGCAAaGACTcTAAAAtTCTCcCCCATCAGGgGAGGCaTAATTAcGGCAcGGtcAGTGTCA
>TguERVK7-La_corCor#LTR/ERVK
TGTTGGGGAAGATGAAACAGGAAAGCCTTaTAAATATGATTGCCTGACAAAAGATTTTGGGAATATGAAAACTACAGGCaACATCGAAATGAAAGCCACTTTTGAAATACCAaGTCTTAGTTACTGAACAACTgGAAAACAATGGTATGGCCgACTGAAGGTAATCCCCTCTTGATtGAACAATACCCTCTGCTTGCAaGCAGGTCCAAGGGTCAGAGCAGACCCTACTAGCTCAGCAGAAGGGGTCCAAAGAGTAGTTTTTAGAAGTTAAGATGTAACACTCTATGGTAATATAAGAACTCTTATAGGCTGTATGTAAATGCTATAGGATTTGTATCTTGTATTAGATTGGTTAGTGACAATTAGAATATTCAGTACAGAAGATGATTTATTGTATTGTAACCAGGACTTCAGaCacTtccattCtctcttcacttctacttcgactctcatcacttcttccTcACTtccAcTCTTGCTCTtacaCtCTCTCTCTCTCtCtcacccgcTtACtCTCTTGCTCTCTTGGGCCTGCTCAGAGCTGAGTCTgGCAGCTCTgAGCAGTGCCCCtATACCCAcGCCcTTTaCAATAAACCGgctgTGTcCCAAGAcCTGcCTATAGAGATCTCTcgtctccgtcCgtctcCgtCcgtcCCgCCCgtAACCTACA
>corCorLTRK17a#LTR/ERVK
TATTACcgcaggcctggttcctacggtatatcAccGTGTCCcgCAGCCaTAGGGAGGAGgaggagAGAAGATCCAGCAGGCAGGAATTGTGCAGCAAGATTGATTTATTTAATTATTTTACAAACTCTTTTATAGACTTTTTtCTTCATAGTCTAATTGGACAAAGgAyCAGCCACCCCtTgGGGgTGATTGGCtAaAATCCTAAAACATCCATTgTCAAAATATTTTtCTACTaTACcATAAACAAGAcTTTtCAAGGTtGCAGGtGgcttggTTgTTTAcAttcccTgCTAcctctTCTGTGAGAGAGAAAAgTcTCTCAcgGaCTTagAAAatAgcAAGAAaATcCTcgCTAgCAGCATtTTTGTAtCtACA
>TguERVK9-La_corCor#LTR/ERVK
TTTGGTGctgcCCgACGTGATcTGcActCTctgAcGTGTCCTGCtgCTGCgAGCCAAGCCgAATTcCTcTAGAGGTACGCTGTTCCcyTtcCCCccggGaccgGGagGtCCgAcaGgACTGAGAAATGGCgAACAGCgGcTcAcAaAacGACgCTGTgGTActGGTCTGGAAAGGTGTgTTtAGcATAacGcacACCTCCATTcCTGAaAACTCAgTtcGgGAATTATTAGAcTGGGCTaCcTTaaAaGGGATttCCATGgACAGAGAtActGCCcTGGAcTTTgcctTaTGGCAgGAaCTcGGcTGtgCTGTCcGaCACgAgCTCCcgaCTgGGgAgCCgGCAGcGTTAGAATTATaCgAAACcTGGCgtTCgTTaTTTAttCTGCTGAcaGaCCTTGACTGTgacAGCAGgGCTGGcTCGCCTaTtTcgGTGatGaGTGAcgGAGgaATgtCcgAggggGaCcCCgCTGACcgGgCttccgGgGCaagtGatGgtggATtcggAAaAAcCCCCCCGGCTcCACaGGCAGAGCCTGCgCcggCTCacCCTGcaCagTCGCAGGACtCcgcggCCCCCAGGgAcCCCgcGCCggCAGAGGCGGGGgGTcaGGGCAGcgGgAgGgcgcaCAGCctGCCTtgcCgtTcgGCTcggcGGcgGCCACGGCTTaTcCAGGGCcgCarATcAGcGGCTTaGCaactTGGAcgcCCAggGCgGCTCCTAGCtCggtTgCgtATGCaCCtGgatctaacttcttaGCcgGCgTaGcgCcgggcgtgcCcgCgCcGagACTGCCTGGcTGtGGtCCGcTGCCCTCCcTGGCgCTGGACTGtTCTGCgCaGtcGCAGAACCgAGCcATcGACCTTTTaATaCAGCATcTGCCTTTgCTgacAGAGcTgCcgAACaTATCccGaaaGaTGGAGGAacTGCTCAGCtTGcaArAGCaGCggaTGCccgaGCCcgcgccgccccgccgcgcggggcgcgccgcGCccgcgCCgcCcgcgCcgcCCGcgCCgCCCGcGgGAGAcgccGCTCCgAaCCagGAAgCgGcgCgGcCaGcGGcgAAcccgGaAgcAGCgctgccgcgGGaAAACccGGAAGCggcggCgGCtGccGAgcggCgGgcagagcggcggcgccggagccgcccgcggagccgagaCCagcggcaGcgGcgccgggCgcggccgcggaGCgccgaagCgGCgaCcGCgCCGaacGcgGCcgccGgGCaaGAGACgagcGCGGCgCCGGGCgCgGCcGcAGCcCCaGAgacGgCgGCaGCAGCTcCAGtACCgGcTCGGTCgGaaCtGGCcGAGAcgGCaTCCCGtAAAGAggCTGCtGTtcAAACtGCcGCgCAGCCAgCTGcAGTCTGTgCTGTCtGTTCtggcTCTgGcgAaCttAgccaaagtgcccCCtCCCCGtCCAtcTCTGTTCgcTCcCAGCaCCtCAaAGTTGCCTTTGCCtGATGATTCcTCGTCaGGcAGTGAGGCAGATGAGGTTCTGGCCCCAGGtCGTaAgGCgGCTGTAGCCGcGCGGCGAAgaAAAAGGCTGCgCCGGTCTCGCCCCTGGACCTTTCcGGACTGCACGGTAACAGTGCGTCCGACcCAcTAcAATCGCTTCtTAGAGTCasTTAAGATGCgAGCatTGGaGGAGGGtGAcTGGAggTTATTgGAAAccCTTGGaATGCCAAAtAGATtTGAGGATTCTGGGgGTAAcCGGGaAGCTGTTACACTcCATCCaCAGGCTGTGCCAGaAGTTCAGGATGGTAgTGacTCCCcaAAAgggGAGATCCAAGCTTTCCCAGTGTATAAGGCTCTCCCAaATTCAGGcgAGCATGAcAAGCATGAGGTAATTGCTTGGAAaGTTGCcCAGGAcCTgCAATCCAAGGTGGCACAAtATGGGCTaGGTTCTGCTGAGGTTATGCAgATAATAAGGGTGATAAATACAGATTTGCTTtCTCCATTTGATATCAGACACTTAGGTCAAATtCTATTTCAACCTGTACAATTTaCAGTTTTTGAgAAAACCTGGAGAAAGCTGGCcgacAAGgCTGCATTAGcgAATaTGCAGCTCCCTGCTGCtGATCCTAGACaGACAGcaGGAaTGGATGCTTTGATGGGGACTGGTCCCTTCTCTGATCCCAgTCTACAGGGTAaCTTGcCCTCTAGCATCCTGCAGCAAGCTCAACAGGTCGGCATGGCTGCCCTGTTGAAAACCATAGAGTTGTCaGCaCCcAGAAAGCGATATACTGAAATAGTTCAAGGGAAATCAGAGTCATTCCTCTCTTTTGTAGAGAAAGTcGCTGCTTCTCTCGAGAAGCAGGTTGAGGATGACGGGTTAAGaCAGtTGTTGTTAAGGCAGTTAGTGAGAGATAAcGCAAACGAGGAGTGCAGAAAAATCATAGATGCCTTACCAGGGGAtCCTGAgGTAACAGACATGGTCGAAGCCTGCgCTAAGGTGGGATCTGGGAACCAGAaAAGGTCTGCTTTGGCTGCGTTCCTGCAGCCTGTTCACGCATCTTCTGGTCGTGAACCAAAGCAACCAAAACAgGtGAAaAAACGGAAGCGGCCTAAGCCgAGCCAAAAAGAgAACACAccGATCCCCCAGTGCAAGAGGTGTGGCAGGCCAGGGCATTGCaCGGgCTAcTGTAGATCCCgGACTCATGCCgATGGTCAGCCTTTGTCGGGAAACTTCCGCCGGGGTGCAAGGAGGGGGAATTGCTCTCCGATGCAGTCGCTCCCCCAGAGAGTGGCACAGGTACAGGCACAGGCCTACCCAGCCACCCTAGAGACgGCACCCAGggatcagacggcacccacGGATCAGACGGGTTTGACGTCCACACCgCAGCCGCAGTCGTCTTAGACTCTAGCGGTATTTATAAGGTTCCCTTGGATGCATATGGACCCTTAGCCCAGGGATCCAGTGCgATGCTGGTGGGAAAACCTGAcGTTGCCCATCAAGGAATCTTAGTGCACTCAGGAGTTATTGATGCTGACTTTAAAGGTCAGATTTGCGCTATGGTCTCCACGCAAAAACCCCCTGTAACTATTCCTGAAAAGACCTGCCTTGCTAAATTAGTGCCTTTTAAGTCTTGTGTCCCCAGGATAGAgCAACAAACTCACGAAGATAACGGCAGTGGATCTACGGGACTTCCGCAGGCCTTCTGGACTGCAGACATCTCTGACCAAAGGCCACAGATGACATGTACCCTGATCCTGCCGAACGCCCgTccaCCCCGGAcTCAGCTTCGAGGTTTGATTGATACGGGTGCTGATGTAACTATCATCTCCTTCTCTGCgTGGCCTCCCTCATGGCCTTTAGCCCCgGTGGGATCGGCCATCGCAGGATTAGGAGGAaCCACACAGAGCTATtTAAGCGAACGGCCTGTGgTGGTGAAGGAcTCAGAGGGGCACACAGCTACAATTAGGCCTTATGTTgCTACCACTTCCCTTAACCTTTGGGGaCGGGAcGTGTTGGCAGCTTGGGGcgTACGGATTGGGACAAATTTTTAGCAGGGGTCACTGTGtGTAAGGGCGCACAGTATCCTACACTGCCTTTgcgGTGGtTGAcTAACACACCAATCCGAGTCAGgCTCTGCTCAGTTAGTTGAATTAAGGGCTGTTAcCATGGCTTTTCAgcGATTCTCACAGGAACCTTTGAATTTGGTTACTGActctgcttatgtagcagatatcaccaacgcttagattgttcacttctgaaggaggtgaacaatgcggctctgttttcgctgttgcaaaccttgtggtctgcattcaggctcgagtgcatccgtattacattctgcacattcgaagccacaccaatttaccagggtttctaacagaaggcaatgccagggctgacatgctggccaaccctgcgtgggtagggcctcagcctgacaaaattgcacaagccaaggcatcgcacggtttcttccatcaaagtgcacataccctgcagaagcagtttcatttaacgccaaccgaggcgcgcgacattgtcagcgcttgtgctgactgtcacggactcgctgcgcctttgccagcggggtaaaccccagagggctaaaagccttgcagatttggcaaacggatgtaactcacatcccagaatttggtcggctgaaatatgtgcacgtgtctattgacactttctcctcggctatgtgggctactgctcacactggagagaagggccgtgatgtcattgcccattggaaattggctttctcagtcctgggcgtgccagcttctgtgaaaaccgataatggtcctgcctacgcctcggagaagacgcggcagtttttacacctatggggtgtagaccatacctttggtatcccacattctcctactggccaagccattgtcgaacgcgctcatggtaccttgaagcgtgttttggacaaacagaaaaggggaatgcatggagaaaccccacagagccgactagcaaaagctttgtatacaattaatCacCttaCAGTaccacaaAATTCAAATAatcctGTTATTCTGAatcatttTCTCtCattgcagtctgcaggcgagagacaactgccccgggcaaaagtctgggtacggaatttactcactaaccagtgggaaggccctcatgAGCTTaTCgTttgGggtcgTgggtATgcTTGcgTttcCacagatactggggtacggTGGctaCcttCaAAatgcgttcgccCTgaccTacGgcaccAgAggCAgAACaGgcaacctccaaatgatgaccagaacgcCaAcCAtcCAAatGGcgACCAgAATGtAgATCatCagCCTaaTGactCTtcTGATGaTGacCagGATGtCaaCCAtcAggcagatggtccttctacaagcagagactgggatggtccttccaCAAgcagAgACTGAacTTtaAatTTCTtgTTaTGgAgTCagatagttaaagcctTAaggAcATatttAGaaTTaataactgatgtagatttCTaTttagGattaAtAgtaGagttgTTatCttataaaacaaaaagggggaat
>corCorLTRK18a#LTR/ERVK
TGTGGAGGGCTGtGAGCCCTTGGCACAAGAGCCCTCTGCACTCCCTTGGAGgAGAGAGGCCTGAGGcCAAaAaGACTTTCCCCAGAGATAAGCAACCTTCCTctGGGTCATGGTGAcAAAGTGAACCACCCCCAGCATGCCTTGTTTCTATATGGTAATAGCCTGTACCCAGTTGGCTAgTTGGTTTCTACCCCACCCCCTGCCTTTCCCATAAAAagCCCCTGTTtCTGCCCCtgagsAGGGAGcctTTGTCCCTGGCCTtCCCTTCACAGGGGCTGCTGGACAATAAAAGCcgCCTCTGTGGAAttGCCAaACGAGGCTCCTGTCTCTCTGTCCCCGAGTTcgCCTTGGGTGATTTCACAAAGaGCTGAATCACAAGAGCTGGaATCACTTGTAGCtGAGAAgTTGCTACACTTGCTGAAATCcCCTGCTGCCCAGGGAGGCctGCCACCgCCCCTGGAAGAGTTGTTCcTTGCAGGAcgCTCTCTCTAGGAAGGTcgcgGCACACcGGTGcTGaCCAgCatcgGacccCctGcgAta
>corCorLTRK19a#LTR/ERVK
TATgGaagGAGGGCTTcGGTGGATCGATGCCgCGTTTgTcCCcgCtGGGTCCCTCgTGGAcaCGCTcAGGCgGCgCTCTgCcAGCaCCtACgCGTGCaCaCaaTCTCACCTTcGCAGGTGGTtGcgAACAGCCgCTCACAcaCACAGtCTGTGCAcgAACCgGAGACAgAGAGGcGAGAGGGGTTCTCTGCaTGCAaTTCcGAGGtGTTTAATGGCAACAcCCCgAAGGGAACAGAGGCAAGAAgAACCCaaAACcGAAaGCCcgcGCCgGtTTTaTCCcgAaAaCTCCCAAAGGcgGGCAGAGCATCCAAAACCAATAGTCTGAGGGCTAGGGGGCAGAGGCAAGGTTGAgTGACATAACAGGGGCCAATGGGAAAAGGGATGGGAgGGGGAGAGGGCCAGTGaCCAGCAGAATCTAGACAAAGGGAGAACTTTCTAGCACAGTGTTGTAgGGAGAGACCACTTTTAgGGcAACTTGgGGGGTGTAAAGTGGACTTAGCCACcGCAACA
>TguERVK7-Lb_corCor#LTR/ERVK
TATAGGAGAAAgtTTCACGAAGGATGTCTGGACTTCAGGCGGCTCTCTTGAAAGCTGTTTATTGCATAGGCGAAGTTACAGCAtTTCAGGGAGTGGGTATCCAGAGCCAGCCCTACAGCTGCCAGCTCCAGCTGTAGGCATACCTGAAGCCaCTTTCTGTTCAAGTTACAAAGCATTaTATACTTTTCTTTGCaGAGTATCTTAAcACATAACAACCAATAAGCACCATACACAATACCTTTACATTTGCCTATAGCCTATCATAgCTACTACCATCACCATATTATAGTCATTATTATCCAATCACAAGAGTAAGTAAGTTACAATTTAAGCTTACAGTGGAAAATTCTCAGACCTcTCTTCTTCTTgCTACATCaACATTTCTTGTTTGCCTGCcATATCTCTCTTTTTGGTAAAGACATGTTTTCTATTTACTTATGCTCTTCTTGAGACTTATTTACTTGGTGAAAAACATGTCTTTGTTTGTAGTCACATACCTTTGTCCTAcTCaTAAAAATCTCCTTCCAACTCATCTCCAACCTTTGCCTTCTCAGTTAcTCAGcGaTCAcTGTTTCAGCAAAACATCTTTTAcTCTATATCAAAACTTGCTTTCATTTCTAtCTCATCCYCAGTTTCTACATTCAGAGATCTTTCTGCCAAGCCTACATAcCTGTGAAACTTTCTTACCAAACTTTCATCCTCCCCAACA
>corCorLTRK20a#LTR/ERVK
TGTGGTGATGCgATgttTTTATTGTATTTTtaTATGTTtTcTGTACCCCAaTGGTTCATCCCTACCTTCCCCACTCCTAcTCCCAGTTGGTTTGCCCCAGAcCCAAGCCGCTCCCCCGGTGCTCCCtAtATGGTTgTTCtCCTCCCCTTGTTCTgGCTCtTTCCCTATCAATCACCCAAACCCCTCCtGTTGTTCCcGAAgGTtCaGTGTCcaTCAcCtgAgcCCTCCCtaaTTACCCTtATATGGTCCCCgTCAATCCCCcGAGAcCCTgCCCCttcaGATACCTCCCCtcTTGGAAATCCCCTAAACCTCGAcGCCCCATTGGGGCATGTGAcCCCTtTCCCTCCaCCCctcgAGaCtATTGGcCCAcgtgaatGTCtATCCctgtccatAtCCCTCCCccaaAgacgccTATTGGTCCCcAGTTaagccAtcCCCgTTGTaacaCCtcCCTTTATAAGgcgTtgcccggatcTgctcgagGCTTGTcctCtGtGgattcCcTtCAaTAAactTGGATTatCtCccgTGGCAAGCCTCCttGCTACTTTTTATCctctCCcTCGTCGGGgCTGCTGACaGCcaCgGTGCCTGGAGCtTcaGCTCCcCtGGGcAGAGCTGAgCTcCaGAGGAGCAGCTTTAAAGCcgcGaGCCTCCgGCTGCTCCCCACTCCTGcCgCACACcGCaGGaGCTAGCCtGGgCaGTGGwCAGtaGCGGTCAcTGCGACA
>corCorLTRK21a#LTR/ERVK
TGTcGCTGTTGGGGCgGtCAcgACACACAcgGACAGTGCCTCTTTCAAGGGCCAAAAAGCCaTTTATTAAACAAAGCAGCCTCTTTTATACACCTTTTGTATGTTATCATTtgTGTTACAGATTCAtTGGCTGCTAAACTACTACAATAGACTCAtTGGCTaTTAtTAACtacAAtATACTACCATTGGCTACCTATAGCATAAGCATTCAAGCATTCAGAAAAATAACAGGTGCaGATATGTTGCTGTTTTCTCCTTCTAcTGTTTAACTTTCaTGCTTCTGTTGATACTACATTCTCATGGGTAAAAACTAATTGTTTTTCTTCTCAcgGACTTTTCTCACAGTCCTTCTCTAGCcaAAGTAACAGGCCTGAGCCATAATTTTACAAAGGCAACAAGGCCTTCATTTTATAAGGTTTTACTTAAATgcCACA
>TguLTRK9-La_corCor#LTR/ERVK
TGCcgcgGTgCcgTgCcgGCTAGCACGcTGTCCcgGCACcGgGCAATCTTCTGCCTGCtCCGAacggGGacGGAcGGAGaCcgAtCgcGGCGCaGGAGGGCaGGCGAAGCacCcGcTcgGGTTCGCCTTGCCCACCGaTGGCgAaGGtGcGcgAAGGAGGtAGGAAAaAAGcgGAGGGACTTCTTcGTGggGGgAgaGgGTTTAtTGgAGAGaAAAATCCACaGAGAAAGCcgAAGccgcgTGGCTTGCAGGGgGTCTTGTACcCCCAcgATaTGGGcGTGGAAAACACACAGTAACCAATGGAACATCAGCCAGGGGGTGTTACCgAGGcGGGGAGAAGGAATTACAGCAAATGGGAGAAGGGGTAGGcgGGGAGGAaTAACAAGGACCAATTAACaACCgAAGAACATAGAACTCTCTGGAAAtACAACCAAATATGAGAAATAAGGGGAGGGGAGGGCTGCgGCCAATGGTAAGGCAcGGATTTATgTATTTTTCACAGCCTTtTGAATGCTCAgGGCTTTTGGGCTGtGGaAGCATCAAACCAATGGACCTTTKGGTCCACTTGATccGGCTGAccctggcgttggtCATGGtTCACcgCAACA
>corCorLTRK22a#LTR/ERVK
tgtccgTTTCccGCGCtTTCACgtGTCGGAGGaAAATAACTTTaAGGGATGGGACTATGCAAcTACACGAATTTATTGTTTAAAATAACAAACGCATCAGTCgAGGCgTGAGATTTTACAACACCTCCGAgTAATGGCGACTAGTCACAAGATTTAGgGTTACATCgTAATTTATAACTTTCTAATCCAATAGatACTTAAAAcgACACTTTGTTTTaGATTaATGACCTATCACCTGTGGCACTTCTCACTGCAATGCAGCTATGTCTTGACCAATAACTTCTCATGTCACGTACACACAGaTGTCTCTCTTATACCATCTACATTCTTAACTTAAACTATATAAAAcCACACTATTATATTTTAAAACCCTtCACCAaAACACCCAGTGTACAATTTTACTTATAAtgATAGGAACACAaGtTTGTAATCCTTTTGCTTAAagTCcAcAAATCTCTGTCAATTAAGCCAGACCTAGTCTCTTCCAGGGTTGTAAATCAAAGCCTCCTTTAATTGCAGGAGTTTCTACTCCTCTGTCTCCCACa
>TguLTRK4-La_corCor#LTR/ERVK
TGTTGGAACCCTGGGTTTAGAGAATTTAGGTTTCTGGGATATAATaatATATATAtGTGTAACAATATGGAGGATTTTGGGTGTGGATTtgttcTTCtTCtTTTCTcCTTCTTCTTCACAAATCTGggTGTTCTGGTATTGGgTCAAAAAACCcgCAcTGcgGatCATGAAtaGwTAGTTATTGGATTATAAgTAAAAACAtATTACTTgGtATTTCATAATTGGtTGATTTGGACtTTAAAaGGCCTTGaAAGTTAGAACTcacaGCCATTTTCCACCtTGttAACTaaGAGGCACAtCCcGTGCAGCTGTgcTAtAGATAAGAAAatAATAAACATCAaTtaGAAGAAaAgCCTgGCaTCTcCTGC?TTTtAATCCAAACTCTGAGTAAAAGAACTcgcaATtCAgAggcAAAAcgAAAacAGAGAAAattaataca
>corCorLTRK23a#LTR/ERVK
TGTTGGGgtcCCTCCCCcGCCGTGTAGCCCTGGGAGAGGGGCCCTGAGGGCACAGACACGGGGtTTCCCTGCCCCTGCTCAGCCTCGTTCCCATTGGTTGGTTTGTGTTCCCTGCGCGGGCAGAAGGACCCTTGGTCCCGTGACTGGAACAGTTCCTcGGCAGAGCtCCGGCCATGCGGCTGGAGAAATAAACATCTCTGAAACAGCTAtCAAGAATCTGTCTGTCCAtATATATTTCCTTTCCACGGGACTCCTGGTTTGATATATGCGTGTTGCAGgATCCCCACTGCAACA
>hc1-86#Satellite?/Satellite?
cgtagtcactgccagtatggtcCaGtcaCttCCAGTATggtCCcagTgtCccCAaatgtgatcccaactgctccctctcaatgccagtatgatcccagtTGCTccCAGtCACtCCCAgTcaacCCCAGtaTGGTTcCAGTCACCCCCAGTATgACCCCAGTCACTCCCAGgaaCTCCCAGTAtTaTtCcaGtcatgCCcagagtgcctcCctgTCACTcCcAGTGTGGgCCCAGTtGCTcCCAGTATGaAtCCAGTcaCtCCAAGTtcCTCCAaATAcGATCCCATTTGCTCCCAGCaTGGTCTCTGTTGcTCCCAGTCACCTCCAGTATGGTTCCAGTCatGTCCAGCACCTTTCCAGTCCCTCGCAGTCTGATTCCaGTATGATCaCAGTCCcTCTCAGATACTCCCAgTATcATCCCAGTCAGTTCCAGTAGGATCCCAGTATGACCCCAGCATGGGCACAGCtgCTCCCaTTATCTTCCAGTGTGGTTCCAGTTGAACCCAGTTGCCCCCAGTTCAGACCCAGTCACTCCCCACATGAGGTTGAGCGCTCCCTGAATTCACAGcCCCCCACCCgTGGGATCATCGCCCCCATCCCGCAGGTGCCCGGGGAGGGGGAGCTCGGCCCAGATATCCCGGGGGGTTCCCTGGGTTGGGTTTTTTGGGGGGATGTTTGGAGAATGAAGAACTCCAAAGCTGAGCAGAAAATGCCCCTTGTGAGGACATTGGGGTCCCCAGGAGGTGTTTCTGGGGGTCCcGGTGGCGGTGCCAGCAGAGCCCTGGCAGCGGGCAGGGGGATGTGGGGTCCGCCCCGTGGTGGGGGTTGGGTCTGCCCGGGTCAGGCAcGGCCACCTCCAGCCCGGAGCCAGGGGGCTGCGGGACCCCTTGGGAGAGccgGAGGGGGAACCTCGGGAgCCCCAGAGTGGGacGAGCAGAGAgGGGCAGTACCGGGAGCAGGGGAGCCCCGGCAGTgTGGAGGAGCGAACCCCTGTGACCCCCAGGGCCCCAAAGTGGGGAGCCCAGAGAGGGGGGAGCGCCGCCATTGGCGGGACCCTCAACAGCCTGGAGAGGGgGagGGGGGACTCCTTGGACCCCCTGCACCCCGAAGCAGAGAATAAGGGGAGAAGGgACCTGGGGAtCCCATAACCCCCAGCATCCCTAAGTGGGGAGACCAAAGGGGGAGCTTTTGGATTCCTGGACTCCCAGCAGCCTGGGGAGGGtGGaGACCAAGgAGAgAGGaGgaCCCCaAtAaAAGaGgGACCCCAGCAGCTGGGACAgGGGGGAACCCCCAAACACCAAAGGGGAGAGACCAGAGACAGGGAACTCCTGaGAGGCTTTTTCAGaGCAGaTTTTTATGGACaCacagTGCCCAGTGACTTCTAGAGATGGACTTGGgCAgAaGGACcTgtAAACTCAAcGTGCTCATCCCTTGTTTCTCCCCAaACCAGGATTTCCCATTCCCAACCCTTGGCCAGATGGAGGAGGAGGCTGTGAGGAAGAGGAAGATGCCCCGGGAgCCCCAGGCAGGTGAGGAGGAAGTCagTGgCCCTTTCCCCTCTCTCCTGCTCCATCTCCCAGCCCAGCATCGCCCCCGGCTGCAGGACAACCCCGCTGCCGACGCCGTCCTGCCGGGGACGGACTGGGGGGATCTCCTTcCCCTTCCCTGTGGCACGGAGGCAAATCCCATCCTCTCCTTGTCCTTCCTCCCCAGACAAGGAGCTGAGgACGGAGCCCAGGGAGGACAAATCCCCGCaGCAGAACCTGGTGGAAGAGGCCGTTTTGAGCGGCTCCACGGcGCAGGAATCCAACGGGGAGGAAAAGCCCCgGAGATCCCGCAGGAGGAGGGGCTGCAAACGCAGCCCAGGGTGCTCTGAGGAGGAAAGACCCACCCTGTGCCGGGAAGGCGtCCGGAGATgCAGCCAGAGgTCAGAgCTGGTGGTtCATGAGCAGCTTCAcAATGGGGAGAAGCCCCACAAGTGTGGGGAATGTGGGAAGAGCTTCAGccggAGCTCccACCTGATCcgCCACCAGaGgATCCACACcGGGGAgaGGCCCTACGAgTGtgggGAATGTGGGAAGAgCTTCagccggAGctcccgCCTGaTcCgcCACCAgaggaTCCACACtGGGgagaGGCCCTAcGAGTGTgGGGAATGTGGGAAGAGCTTCAGagAcAGCTCcgaCCTGATCcgcCACCAGAGGATCCACACCGGGGAGAGGCCCTACGAGTGTCCccAGTGTGGGAAGAGGTTTCACACCAGCTCCAgTCTCCTCCgGCACCAGCGGAtTCACACGGATGAGAGGCCCTTCCGCTGCCCcGACTGCAGgAAGgGCTTCAAgCaaAACTCCCAcCTcgTcAggCACCGGCGCATCCACACcGGGGAgaGGCCCTAcGAgtGTtCcgaGTGTgggaagggcttcagctgcagctccaacctgatccggcaccagaggatccacacgggggagaggccctacaagtgtggggagtgtgggaagagcttcagccagagctccagcctgatcggccaccagaggattcacagcggggagaggccctacgagtgtcccgagtgtgggaagaggtttccaaggagctccagtctcctcgaycaccagcggatgcacaccggggagaggccctatgagtgttccgagtgtgggaagaggtttcagaccagcacctatctcctcctgcaccagcgcattcacacggaggagaggcccttccgctgccccgactgcaagaagggcttcaagcacagatccacccttgtcacccaccggcgcatccacaccagggagaggccctacgagtgtcccgagtgtgggaagaggtttcagaccagctcccatctcctcagrcaccagcgcattcacacggatgagaggcccttccgctgccccgactgcaGGAAGgGCTTCAaccacAaCTCCcACCTCaTCacCCACCgGCGCATCCACACCGGGGAGAGGCCCTACGAGTGTCCCcAGTGTGGGAAGAGCTTCTCacAGAGCTCtaACTTGAcCCaACACCAACGGAGGCACCGcTAAGGGAAGCCCTGCGAGTGCCCCGACTGCGGGAAGAGCTTTGTCCTCTGCTCCAACTcCATCtCCCATCAGAGGAgCCAcGTTtGGcAGAGCCCTGGTGacccacattccctgtgatccakgttgggaagagccctggcTGGTGcTCTCCAcgttCTcCTGGATCCCtgTAGGCACCtGGGtGaAcgcaggggcaggAAcATccAtcgGGAcTcaGatcaacattGGagATtcaTTGGGAAGAgcTGATTTTTtACCTttAcACCctaAaAttTtcatctGcTcTGTcCAATTgTtTtctctggTgGtATcAAGcAACCCTGGATGAtCTTGgAGATCTtCTgcAGccTAAgTaacTtCtgtgTtaaTccTaCTgAAACAacCAaAATTGgggTaAAaATAAAgAAAttAAacaaaGAGaTctaaagcggcACcatTTTaccggaAtTTGGGGGtGaaTTTGggGTTcAGgggaAtatTCgGGAGGATCTGAGTGTTGgGGctgcgAagccAggcAgAttGGgGCCACAaTcTcgcagttgtGctgGcagaacgtGtCcAcCTGaGcccgTCTgTTcTCcaGgaATTCCagtTgTCTGtCCCaGTCCCTGgcctgggtctcccccttgGGGTGTGAcCtccaaagtGCccAAATcGCTGCTGAaGtGcCTGAGCTGCTCTGGgCTGtgGaTGtTcCtgTccccCaGcctGTccTGGtCggtgccatggggg
>CR1-E_Pass-La_corCor#LINE/CR1
cctgaagggggcctacaagAgagcTggagagggacttttgacaagggcgTgtAgTgAtaggacaagggagaaTggCTTcAAAcTGaaAgAGagtAGgTTTAgATTagATaTtaGGAAgAAAtTCTTtaCTGTGAgGgTGGTGAGGCaCTGGcACAGGtTGCCCAGAGAAGCTGTGGaTGCCCCATCCCTGGAAGTGTTCAAGGCCAGGTTGGAtgGGGCTTgGAGCAACCTGGtCTAGTGGAAGGTGTCCCTGCCCATGGCAgGGGGgtTGGAActAGATGAtCTTTAAGGTCCCTTCCAACCCAAACCATTCTgTGATTCTgtG
>hc6-6458#Satellite?/Satellite?
GgaaatACTCTGCTGAGAGGAAGAACAGAAAGAAAAACACCTGAGCAGCACATGCTGAGTAGGAGATGTGGCTGGTGCCCCAGAGGGAATTGTGCATGGCCTTGGGGACAGTGGTGCAGATGGAGCCCAGGTCGGTGAGGGCCAGGCTGAGCAGGAAGAAGAACATGGGGCTGTGCAGGTGCTGGCCGCAGGCTCCGGCGCTGATGATGAGGCCGTTGCCCAGGAGGGCAGCCAGGGAGATGCCCAGGAAGAGGCAGAAGTGCAGGAGCTGCAGCTGCCGCGTGTCTGCCAATGCCAGCAGGAGGAAGTGGCTGATGGAGCTGCTGTTGGACATTTCTTCACTCTGGGCATTGTGGGCTGTTGAAAGAAGGCATTGACAAGCTGGGACAGATTCCCCTGAGTCAATCCTATGCTATTTTCTTAGGAATCCCCTCAAAACGACTTCTCCTCCTGTGACAGAACTTGGCTAAGCTTTTTGGTTTCTGAGCTCAGGTTTGTGCTGCTGCCTCATCCTCAGCATTGCTCTCAGCCGGAACACTGGGGGCCCAGAGGGAAAACAGGGCCCTGTGCCCCAGTGCAGACGGACCTGCTGGTCCCCACACAGGTGCCCTTTGCTCATTTCACCTCCCTCTATTTCAGGGTGATTCTACTTAAAATGAAAAATAAAGTGACTTTTTGAAGGCTCCAATTTCAAAACCATTTCCCTAAACCCATCTCCCTTTCCCTGTGCAGCTGTGGTTGCTCTGGCTCTCTGCTGCCTGGAGTTGTGCCTCCTGGCAGCTGTTTCTCTGTGTCCAAGGCTGTGAAGGTTTCTCCAGGAATGAGTTCAGAGCTGTCCTCCCAGCTGCTTTAGCCAGCTCTCTGCTCACTCCTCCCAGGTACCGGCAGTGCCCTCAGCCCTGCTGGGCTGCAGAGGAGCTGCTCCTCAGCAGAGCTGCCTCTTTGAAGCTCTCGCTGGTTGCCAGGAGCTTGAGAGTTCCCTCTGTGCCAGGAGCCCGGCCCAGCTCAGCAGCACAGCAGCAGCACAAGGACTTTAATGACCCTCTCGGGCCTTTGGTGTTGTTCACATCAGACTCAGTCCCTCAGAGTGTCTTCAAAAAACTTCTCAAGAACTCAAAGTCAGATTCAAAGTCCAAAGTTTCTTTAACTTTTAATGGGTCCCAGTGAGGGACACGACCCACGTGAAAGTGTCCCCAGGTTCCAGTGAGAGCAGAACTCTGGAGGCAGtGATGGCAGGTGGGGACAAGCAAGGGAAAGGTGTCTCTGGTGCTGAGCAAAGCTGGCTGTGTTCCATGAGTGCAAAGGGCCAAGGCCTGAGCCCCAGCCCCTGGCAAGGCAGATCCTGTCCCTCCCTCAGTGCTCAGGGCTCTTGCCGGGGCACTGGGATGTGGGGATGTGCAGTGCCAGGGCAGCACCATGGGGCGGCCCCTGCCAGGCTGCAGGGCAGGGACAAGGAGGCCCTGAGGCCCCAGGGCTGCAGGGGTCACTTGTCCCCTCCTGGCCTCAGGGCCAGGGCCAGCAGCCGTGGCCAAAGGGCTGCACAAGTTGGCTCTGTCAGGGCCTTGCAGCTGCTGCCCATCCCTCTGCCCTCTGCAGTCCCGGCTGTCCCACGGTGTCCCTGCCCTGTGTCTCTGTCCCTGCAGGCTGTCCTCATCCCCCCGGCTGCCCCACCTGGCTGGCCCCTTCCTTTGCTGGCAGCTCTGCGTCCTGCCTGCCTCTGCCTGGGCACACAAAGCCTTGGGCTGCTCCAGGCTCCTTCTGGGGGATGTGTTGCAGCCCAGCCCTGCCTGGGAGGGAAATTCCTTTCTCCTGGTGTCCACTCTGGGCCTCCCCAGCTGCCCTGTCACAAAGGCCCCACGGTTCTTTGGGGCCAGCAGTGCCACAGTGGCCCCTTGGTTCCATGGAACCCACAGGGTCACAATGGTCCCCTTGGTGCCACCAGCCCTGCAGGGTCACAACGGCCCCTGGGTTCCACGAGGCCACGCAGGGTCACAGTGGTCTCCAGAGGAAGGGCAGCACCGAGCCCCAGGGTTTCAGGGGCAGAGGAGACACAGCCACCAGAGGCCAAGGCCAGCCACATCTGTCTGTCCTGGCAGGTTTGTCTGGGAGCAGCCCTTGGATATTGGGAATTCAGGAGGTGGAATCCCAATTTTGGCCATGGGCACCTTGTTGAGAAGGATGGGTTTATTCCACATGAAGGAAAAGCACAAAGTCCAAGAGTTTTGGAAGAAGATGAGAGGTGGCCACCATGGGCGAGAGCAGCCAGACCTGTCTCTCATGGCAGCTTTTGTCTGGGAGCAATCCTTGGATAGACAGAATTTGGGAGGTAGAACCTCAGTTTTGGCCATGGGAGCCTGGATGAGAAGGATGGTTCTTTTCCTTAGGAAGGAAATCACAGAGCCCCAGGGGCCCCAGGTCTCCTGAGCCAGCCCCTGCTGCCCCGGGAGGGAATTTGGGGAGGGGGCAGAGGGGGTGCGCAGCCCCCGCCGGGGGATGACCCCGGCCCAGCGCCCTTCGTTCAGCACCGAGCTGGGCTTGGGGCCGCAGGAGGAAGAGGCCGATGGGAAGCAGATCCTGCAGGGGGACAGGGCTTGGGCTCAGGGCAAGGTCCTGCCCTGCACACCTGGCTCAGGTGTGAGCCTGCCCCGGGAAGGGAGCGGGACATTCCCATCCCCACGGATCAGGGCTGGGAGCAGCGCTGGGAGCACGGACATGGAAATCCTGGGAGCCACTGGGACCGCCTGGGGGTGAATTATCCCCCCAGCACCTTTGCAGGCCGCCCTGCGAGCTGAGAAATGCTCGCTGGGCCTCGGCCTTGGCCAAGAGCCCCCGGGCTCAGCTGCTCTGAGCTCAGGCGCTGCCGGCTCCCGCAGCCCGCCCAGGGCCGCCCTGCCCGTGCCGGGGCTGTGCTGGAATTCTCTGCTGCTGCTGCTGGGCCACTCGGGGGGTCTGGCCCAGCAGGAAAGGTGACCCTGAGCCAGGAGCTTTCCTTGGCCGCAGCAAAGCCTCGGCACGGAAAGACCTTGCCAGCGCTGTGCCCTGGGCCGGGAGGGATTGTGCCACCAGAGCTGTCCCTCCATTTCTTCTGCCAGGCAGCTTTAGCACATGAAAAGTGGAGAAGCCAGAGCTGCCTCTCAGCTTTCCACAGCGCCCGCAGAGCTGCAGGGCAAGGTGCTGGCCCTGGCTCGGGGCTGGGCCGGGGCCAGCGGCAGAAAATCAACTTGCAGCTTGGGCCCCGCAGCAGGGAGGAGCAGCAATTGCTGGCTGAgAGAGACTCTTGCCAAGGGCCTGCGGGGCCGGGCCCCAGGGAACGGCTTCCCGCTGCCCGAGGGCAGGCTGAGATGGGATGTGGGGCAGCAATGGTTCCCTGGCAGGGCGCTCAGGGCCTGGCACAGGCTGGCCCCAGAAGCTGCGGCTGCCCCCGCATCCCTGCAAGTGTCCCAGGCCGGCTCGGCCATTGGGGCTTCCTGCCCACGAGGGCTGGCTGGGCTGGGCTGGGGCTGCTGAGGGCGGGATGGGCTCTGCCTGAGACAGCTGAAGGCTGCGCATGATGAGGCCGGGGGGACCCCGTTCCTCAGTGGGTTCTGGGGTATCCCACATTCCCGAAGGGATGTCAGGCTATGTCCCGTTCCTGAGGCAGTTTTGGGGTCCCCCAATGCTTCGGGAGGGGTTCTGAGAGGGGGGCTCTGGTACTTGGAAGGGGGACCTATTGTCAGGGATGCGGGGAGCCCATTTTGGGAAGGATGCTGCTGTTTCTGGCAATGTTGAGAGGTTCTGAATGGGCTGTGGGGCCCTGGCTCTCATTTTGGGACTTGAGGTGAGCCCATGGGCACAGCAAGGGCTcAGGAGAGGTTCCAAGCTCCCATTTGGGATGGAGGGATTGAGCGGGTGCCTCCAATCAACTCAATGCCAGCCCCAATGTGTCGATGGCAGCCCCAAATGGCTCGATCCGTCAGCCCCAAGGCCCGGCTGTGGGGAGTCAGGAAGCACAGAAGGGGAATTGGTGTCCAGGAGGGATGGGATGGGATGGGATGGGATGGGATGGGATGGGATGGGATGatGGATGGGATGGGATGGGGTGGCATCATGGGGTGGGATGAAGTTTGGGAGGGATGGGGTGGTTTGGGCACTTGGAATGGGGCACTCCAGGGAGGAAAAGCAGGAGCTGCTTTTGGGGAGGCTCCTGCTGCTTTTTGACAATTTTGGGACCTCTAAGTGTCTTCTGGGAGGTTGCAGTGAATTTGGGGAAGGTGCCATAAAACCCCCACAATTTGCGGGGCTGAGGCGAAGTCCCCACATTTTGGGTGGGTGAGGGGACCCCAACTGGGAGGAGATCCTGCTGCTTTGCACCCCTTCAATGGGCTGAGAAGTGGCTTGGGAGGGAGGGAGGGAGGgggagggaaggaaggaaa
>TguLTRL3-Lb_I_corCor#LTR/ERV3?
TGTTATAAACATaTATTaTAaTATTGGCTTCTCGCaAAGTATtAAgGTAGATATTATATAATGTTAGAAATGCTTTTTGCTGTGTGGATGTAGTTTTCTCTCgTTTTAGCAAGAATGTTAGCAAGTGTGAGCAAGTAAGATAACCTCCAAGCGAgCAGAGGATGAGGCCCgAGaAGCTGCTaATCAACACTTTGTCCAGaGAACAAAAGGGCCCAAAGGCTgCTCcGCCCGGAGAACGGGcGGCCAGGaGgGtCCgAGAGCCGCTATCACCGCTCTGCCCGGGGGGCAAAGAGGcCCAAAGCTGCAATCAGCCCTGACTGTCTGGaGAATTAAGAGATCCACCCTACCATCGACTCTtACCTAGCGgGCCCAACCCCAAGAATCAAAAGAAATAAAACCgCAAGGCaGAAGAcTACGCATGCTCTAAAAAGGCGGAaCCAAGGAGTGGCCATGCAGAaCAgcTCCtGGAAAAGTTTgAATATGAATAGAGAACAGACAGTAAAAATGGTATAAAAAGGACTCACCTCGAGCATCAGGTGTGCTCTTGGCAGAGCGCCAAGGCACCCGGCCaTTAtCCCTTTGCTTTATTTTATGTGTCTCTTATTGTCTTTATATTAAACtCTTTAAATTCTcACAGGAGAGTGAACCTCGTTTTTCACA
>corCorERV1a#LTR/ERV?
TGTAATAAATGAATTGGTTTCAGGGTGTTGGTTATTACTGTTTaaATGAGATATAAAAGAGGGGAGTTGAGGGTGGAATAGATGGACATGTTAATTGAAGGGAAGTTGCGAGACTGTACGGGTGTAATGCTGGAATGTAACCACTGGATGGGGaTATAACAAGGACCCAATGGGTTTAAtAGAAGGAACTTTCTAGtaCATTGCtTCgTAGGGTACAAGGGATGAGGACGAtGCCCTaGACTGtGATTGGAGAACGAGCCAACCAATGAAGtGGACTTgTTTGgAAATGATTGGTGAGGAATGCACGGAGGTATAGACCAACCAGCGAACAGGAAAGGGACCaATCAGCACGAGGATTaAGAAATGCACCAGTCCGGTGGCACCAgAGACTtTAAAAGCcACCgGgccccaggggagggGTCCTCCTGCGGAACTTGGGgTCCAAGGGAGCACCCAGTGGGTCTCACTGTCTTgTTgGtGtATTGTTTTATTCTGGCTTGTCGcGcGGAGCCTGGGCTTATCCTGGGTTCCCGCTCTCAGCAGTTAAtAAATAAACGAGTTGaCTTTTCcTTTcAAAAGTCTCAGCCTCGTTTACAACA
