# Supplementary material for: MCHelper automatically curates transposable element libraries across eukaryotic species
Source: Genome Res. 2024 Dec;34(12):2256–68. doi: 10.1101/gr.278821.123 (PMC11694758; doi:10.1101/gr.278821.123)
Supplement: Supplement 6 [file Supplemental_Data_S3.zip › Supplementary Data File S3/Ccornix/REPET+MCHelper.fa]

>Ccor_TEdenovoGr-B-G515-Map5_reversed#CLASSI/LINE/CR1
ccagtgtgagcagactatgactgaagaatgatcaactcccagttaaccctgaaattgtgg
ggatctgctgctccagctggatccctacaaatctatggggcctgatgggattcatccaag
aatctcaaagagctggctgatgtcatccaaaacctctctatgatttttgagcgtcttggg
aatctagagaggtcccagctgactggaagctggcaaatttgtcctaattttcaagaaggg
caagaaggaggaccccagaaactacaggcctgtcagtctcacttcagtgcctggtaaagt
tatggagaagattattctgggaggtattgaaaaacacctgaaagacaacgcagtcattgg
tcacagccagcacggcttcatgagaggaaagtcctgcttatcaaacctgatttcctttta
tgacaaggtaacccacctagttgatcaagggaagccagttgatgtaatctttttggattt
cagtaaagcttttgatactgtctctcacagtatccttctggacaaaatgtccagcacaca
gctggataaacacatcatgtgatgggtgagcaactggctcatgggttgggcacaaagggt
tatagtgaatggggtgacatcagactggtgacctgtcactagtggggttccacagggctc
catcctcggccctgtgctcttcaacatcttcataaatgacttggacgcaggactggaagg
gatactgagcaagtttgcagatgatacaaaactgggaggagctgttgactccctcaaagg
cagggaggccctgcagagagaccttgacaaatcagagggctgggcaatcaccaaccatat
gaagttcaacaagggaaagtgctggattctgcacctgggatggggcaaccctggatgtac
agacagactggggaatgagaggctggagagcagtgccatggaaagggacctgggggtcct
ggtcatggcaagttgaacatgagtcagcagtgccctggcagccaggagggccaaccgtgt
cctggggggcatcaggcacagcatcaccagccgggcaagggaggggattgtcccgctctg
ctctgcactggggcggcctcacctcgagtgctgggggcagttttgggtgccacaatataa
gaaagatattaaactattagagagcatccaaaggagggcaatgaagatggtgaagggcct
tgaggggaagccgtatgaggagcagctgaggtcacttggtctgttcagcctggagaagag
gagactgaggggagacctcattgcagtctacaacttcctcatgaggggaagaggaggggc
agacactgatctcttctctgtggtgaccagtgacaggacccaagggaatggcctgaagtt
gtgtcaggggaggtttaggttggatattaggaaaaggttcttcacccagagggtggttgg
gcactggaacaggctccccagggaagtggtcacagcaccaagcctgacagagttcaagaa
gcatttggacaatgctctcaggcacatggtgtgactcttggggatggtcctgtgcagggc
caggagttggactcgatgatccttgtgggtcccttccaactcagcatattctgtgattct
gtgattctttgttaattattttttctaatttataaattaaatat
>Ccor_TEdenovoGr-B-G181-Map13#CLASSI/LTR
tgtcagagactgaaaatagttcatgcctcaaacattgatataaagttttgctcattataa
agaagctacaaccaaagaagcctccctgaagagtgggactttggactgaaagtcaaactg
ctgattagataaagggaaacccattgttcagtcatctcaggctgagggaaaggtatgcat
ccacaaaaggccaaagccaccagctgcgctgagaatcatccccggctgagtttggggtgg
ggggagagcacagctcacagaagccaggtttacacagactccccccaaccgaggggggag
gaggaggttttgggtgcgtggtgtaacctctggtgagaggcactgaacacccatcctctg
ttacacaaactggcccagctgtggaacccccaaccccacaggccacatccacgggacttt
cacgtgagaggcagctgagggggagtcataatccatcaaagaccccccaaagtgctcccc
agaggctttgcaccacaggactgcacgtgatgcaacagatccagagtctgctgtgagaga
ctgcccccctcccccagggggacatgcctggacattgccacctggctcgagggtatataa
acccatgggattctatgctttttggggggaccttcaccaccaagaagaccagctggagag
gatcaacagaacatcgttgggatccacggagtggtgatattttccttattctgtctcgtc
actctctttctgtcccccccacctattttctatttctttctttctctctctctctctctc
tcatatttactatcaaataaaacccatactattgtcactggcatatggtctcgtttgcac
cttaattcgggcagaggtatttctaagaaccttaataatcggatcttaacaggggctgta
taa
>Ccor_TEdenovoGr-B-G1583-Map3#CLASSI/LINE/CR1
atgtgaggcagcacttggaatgtatcaggctctttcttggggggaaataagagttatgta
gataaagggcagactagtaagggtgacgctttgtgggtgcttgctacaggtcatctgatc
aggaggaggaagttgatgatgctttctacaggcagctggaagcagcctcaagtcacaggc
cttggttcttatgggggactttaactaccctgacatctgctggagaagcaacatggtgaa
gcacaaacagtccaggaggttcctggaaagcactgatgacagctttctgacgcaggtagt
ggaggaccccacaaggaatggtgtgctgtttgaccttatactaacaaacagggaaggcct
tgttggagatgtgaaggttgggagcagccttggctgtagtgaccatgagattgtggagtt
cagtattgagggaggaggaagcagggcagaagtaagattacaaccatggattttaggaga
gctaactttagtctttttagggatcttcttggaagaatcccatgggaaaaggccctgagg
gaagaggggtccaagagagttggttgatattcaaggatcacttcctccaggctcaagaac
agtgcatcccaatgagtaagaaattgggcaaagggggcaagagatcttgtggatgaataa
ggaactcctgttattactcaagcataagcaggaagtatatgggagatggaagcagggtca
ggccacttgggatgaatatagagaggttgtcagtgtaagtagaaatgagactaggaaggc
caaggcccatctggaattaaatctggccaaggatgtcaaggacaacaagaagggcttttt
caaatgcatcaataacaaaaggaaaactaaggataatgtgggcccgttagtaaatggagg
ggggaccctggtaacagaggatgcagagaaggcagagttactgaatgccttctttgcatc
tgtcttcactgacatggccagccctcagggatctctgacccaggagacaagggtaaagga
atttggaaggaagacttttccttggtcaaggagggttgggttagagaacagctaggcaga
cttgacatcacaagtccatgggccctgatgggatgtatccatgagtgctgagagagctga
tggacaccatagcaaggccactcacagtcatctttgaaaggtcgtggagatcaggagagg
tgcctgaggactggaagaaagcaaatgtcaccccagtcttcaaaaagggcaagaaggacc
cagggaactactggccagtcagcctcacctcaatccctggaaaggtgatggagcacctca
ttctggaggccatctctatccatatggatgacaagaagggtgatcaggagtgttcagtat
ggattcactaaaggaaatcatgcttgaccaacctgattgccttctatgatgaaacaactg
cctggatggatgaggggagagcagtggatattgtctacctcaacttcagcaaggcttttg
acactgtctctcacaacatcctcataggcaaactcaggaagtgtggactggatgagtgga
cagtgaggtggattgagaactggctgaatggcagatctcagagggtcataatcagtggaa
cagggtctagttggaggcctgtcattagtggtgtcctccaaggtcaatactgggcccagt
attatttaatttattcatcagtgacttgtatgaaggggcagatgcctcctcagcaagttt
actgatgacacaaagctgggaggagtggctgataccccagagggctgtgcagcccttcag
aaggaccttgacaggttggagagatgggcagagaggaactgtctgaagttcaacaagggc
aagtgcagggtcctgcacctggggaggaataaccccctgcaccagcacaggctgggggct
gacctgctggaaagcagctctgcagagaaggacctgggggtcctggtggacaacaagctg
tccatgagcccagcagtgtgcccttgtggccaagaaggccaatggtatcctggggtgcat
taggaagagcattgccagcaggtggggagaggtgatcctgcccctctactcagccctggt
gaggccacatctggagtgctgtgtccagttctgggctcttcagtacaagagagacatgga
gctcctggaggggtccagcggagggcaacaaagatgattaggggactggagcatctcttt
tatgaggaaaggctgagggagctgggcctgttcagtcttgagaagagatgactgagaggg
gatttcatcaatgtctatcagtatctgaagggagggtgtcaagaggatggagccaggctc
ttcttggtggtgccaagcaataggacaagaggcaatgggcagaaactgatgcacaggaag
ttccacctgaatatgaggaagaatctttactgtgcgggtgactgagcactggaacaggtt
gcccagagaggttgtggagtcttcctcactggagatattcaagaaccatctggacacaat
cctgtataatgtgctctaggatgacctgcctgagcagggaggttggaccagaaacccact
gtgatcatttccaactttatttttctgt
>Ccor_TEdenovoGr-B-G278-Map4#CLASSI/LINE/CR1
tgtctatctaagactagagaatcacagaataataggttggaagtgacacagtgggtttct
ggtccaacctccctgctcaggcgtcatcctagagcacattgtcaggattgtgtccagatg
gttcttgaatatctccagtgagggagactccacttctggaactgttccagtgctcagtca
ctgcacagtgaagattcttcctcatattcaggtggaacttcctgtgcatcagtttctgcc
cattgcctcttgtcctattgcttggcaccaccagaagagcctggctccatcctctgacac
cctcccttcagatactgatagacattgatgaggcccctctcagtcatctcttctcaaggc
tgaacaggcccagctccctcagcctttcctcataagagatgctccagtcccttaatcatc
tttgttgcccttcgctggacccctccagagctccatgtctctcttgtactgaagagccca
gaactggacacagcactccagatgtgcctcaccagggctgagtagaggggcaggatcacc
tctgcagtgtggcagtgctcttcctaatgcacctcaggataccattggccttcttggcca
caagggcacactgctgggctcatggacagtttgttgttcaccaggacccccaggtccttc
tctgcagagctgctttccagcaggttagccccagcctgtctggtgcagggggttattctt
ccccaggtgcaggaccctgcacttgccttgttgaacttcagacagttctctctgcccatc
tctccaacctgtcaaggtccttctgaagggctgcacagccctctggggtatcagccactc
ctcccagctttgtgtcgtcagtgaacttgctgaggaggcatctgccccttcatccaagtc
actgatgaataagttaaataatactgggcccatatgaccttggggacaccactagtgaca
ggcctccaactagaccctgttccactgattatgaccctctgggatctgccattcagccag
ttctcaatccacctcctgtccacttatccagtccacacttcctgatttgtctatgaggat
ttgtgagagacagtgtcaaaagccttgctgaagttgaggtgacaatatccactgctctcc
tctcattcatccaggtagttgtttcatctgaaggcaatcaggttggtcaacatgatttgc
cttagtgaatccatactgaatactcctgatccttcttgtcatccatgtggatagagatgg
cctccagaatgaggtgctccatcacctttccagggattgagtgaggctgactggctggta
gttccctgggtcctttgccctttttgaagactggggtgacatttgcttttttccagtcct
caggcacctctcctgatcccacgacctttcaaagatgactgtgagtggccttgctatggt
gtccatcagctctctcagcactcatggatacatcctcaggccctggactgatgtcaagtt
tgcttaggtgttctctaacccaatttcttgagcaagggaaggtcttccttccaaattcct
ttaccctgtccctgggtcagagatccctgagggctggtcatgtcagtgaagacatgcaaa
gaaggcattcagtaactctgccttctctgcatcctttgttacagggtcccccctccattt
actaatggcccacattatcctttgttttccttttgttattgatgtatttgaagaagccct
tcttgttgtccttgacatccttggccagatttaattccagatgggccttggccttcctag
tctcatttctacttacactgacaacctctctatattcattccaagtggcctgaccctgct
tccatctcctgtgtatttcctgcttatgcttgagtaatgacaggagttccttattcatcc
acaagatttttgtccctttgcccaatttcttctattgggatgcattgttcttgagcctgg
aggaagtgatccttgaatatcaaccaactctcttggacccctcttcccttcagggccttt
tcccatgggattcttccaagaaatccctaaagagctaaagttagctctcctgaaatctgg
ttgaatcttacttctgccctgcttcctcctccttcaatactgaactccacaatctcatgg
tcactacagccaaggctgccccaaccttcacatctccaacaaggccttccctgtttgtta
gtatgaggtcaggcagcacacattccttgtggggtcctcactacctgtgtcaggaagctg
tcatcagtgctttccaggaacctcctggctgtttgtgcttcactgtgttcttctccagca
gatgtcagggtagttaaagccccagaaccaaggcctgtgacttggggctgcttccagctg
cctgtaaggcatcatcactttctcctctgatcagggcctgtagcaagcacccacagtgtc
acccttactagtctgcctttttcccccaagaaagagcctgatacattccaaggttgcctc
acatagagggcaactctaccactgcacttcctggtctgtc
>Ccor_TEdenovoGr-B-G639-Map5_reversed#CLASSI/LTR
tgtgttggttttgcacggcctggtttttggtagcgggggggccacagaggtggcttctgt
gagaagctgctggaagcttccaccatgtccagcagagccaatccctgatggctctgaaga
tggacatgctgctggccaaagctgggccaattagagaggttggtaacgcctctgtgataa
catatttaagaagaaaatcaaaacaaagtgcacagttttattctagtcagagaagaggag
gaggtgagaacatgtgagggaaacaacatggagacaccaaggtcagtggagaaggagggg
gaggaggtgctccaggcgccggagccgagattcctctgcaggccgtggtgaagaccatgg
tgaagcagctgtgcccctgcagcccatggggatccacgggggatgcagagatccacccac
agcccgtgggggaggtgcccgtgccggagcgggtggatgcctggaggaggctgtgatcca
gtgggagacccagtggagagagagggcccctgcttccaggctggagcagcctgtccttgg
aggactgcaccccgtggaaagagagacccacggcgcagcagttttgggaggactgtgtgc
ccgtgggagggactcacgttgcagcaggtttggaggactgctgctcgtgagagtggaccc
acgctggagaagttcacggagaactgtctcccgtgggagggaccccacggtctcacaggg
gaaggactcctctccctgagcagtggaagaaaatctcggtgatgaactgaccaaaacccc
catgccctgtctccctgcgctgtcggtgggaaggagggaggggctgggggagaaaaggtg
tttttaagggcttattttacttctcattatcctcctctgattctgttagtaataaattca
ctttgtacctctaagttgagcctgttttgcccttggagtgttttctcccagtccttatct
caactcatgaagccttcattaattttttctctcctctgcccagctgtggcaggggagggt
gagtgagcggctttcgtgggtgcctggcgtttggccagtgtcaaaccacgac
>Ccor_TEdenovoGr-B-G395-Map3_reversed#CLASSI/LINE/CR1
agggagcagtggatgttgtctgcctgtcttgacctgtctcccataacatcttgtaggtaa
actaggaaatgttggctggataatgaacctgaggtatcaagaactgcctgaacagagctc
agagggttgtacagtggagtagaatacagttggaggcctaagtccatggtttccccaggg
atcaatactggtccagacttatcaatttgtttatcaaactggatgaagggtagaatgtac
cctcagcaagtttgctgatgtatgggactatggggagtggctgatccacctaaaggctgt
gctgccattcaatgggaccttgataggggggagagttgggcagggagcaactcaatgggg
ttcaaaaagggcaagtgtagggtcctgtacctggggaggaataaccccaagcaccagcac
aggctggggtctgacctgctgcagagcagctctgctgagaaggacctgggagttttggtg
gatgacaggttgcccaacacccagcagtgttccctggcagccaggagggccaatggactc
ctggggtgcatcaggaagagtttggccagcaggctgagggaggtgatccttctacctgtc
ctcagccctggtgaggccacacctggagtgctgtgttcagttctgggttcctcagtataa
gaaaaggaaggagctactggagagggtccatcaatggccacaaagatgactaagggtctg
gagtatctctgttaggagaaaagactgtgggggctgggcctgtttagtctagagaagagc
agactgagaggggatctcttaatgcatataaatatctcaaaggcagggcaaagagatagt
accagacttttttcagtggtgcccagcacaggacaaggagcaatggccataaataaaaca
caggaagttccacctcaacagaggaagaacttctttacattgagggtggcagagcgctgg
aacagctgcccagggattgaagtctccctctctggagacattcaaaccccacctggacgt
gttcctgtgtccctgctccaggtgaccctgccttggcaggggggttggactggatgatct
ccagagatcccttccaaccctaacaattctgtgattcttggattatcca
>Ccor_TEdenovoGr-B-G1984-Map3_reversed#CLASSI/LINE/CR1
ggacacaagaagggtttatctcaaatcatcaaacaaaagaaaataaggaaaatgtgggcc
cgttactgaatgaaaggggaccctggtaacagaggaacagagaaggcagagttactgaat
gccttctttgcatcagtcttcactgacaagaccagccctcaggaatctctgacccagaga
ccagggtaaaggaatgttggaaggaagactttcccttggtcaaggaggattgggttagag
aacacctaggcaaacttgacatccacaaatccatgggccctgatgggatgcatccacgag
tgctgagagagctggggacaccatagcaggctgctcacgtcatctttgaaaggtcatggc
gatcaggagaggtgcctgaggactggaagaaagcaaatgtcaccctgtcttcaaaaaggg
caagaaggaggacccagggaactactggccagtcagcctcacctcaatccctggaaaggt
gatggagcacctcattctggaggccatcactatccacatggatgacaagaaggtgatcag
gagtagtcagcatggattcactaaaggtaaatcatgcttgaccaacctgattgccttcta
taatgaaacaactacctgggtggatgaggggagagcagtgggtattgtctaccttgactt
cagcaaggcttttgacactgtctctcacaacatcctcataggcaaactcaggaagtgtgg
actggatgagtggacagtgaggtggattgagaactggctgaatggcagatcccagagggt
tgtaatcagtggacagagtctagttggaggcctgtcactagtggtgttccccaaggttca
atactgggcccagtattatttaacttgttcatcaatgacttggatgaaggggcagatgcc
tcctcagcaagtttactgatgacacaaagctgggaggagtggctgataccccagagggct
gtgcagcccttcagaaggacctcaacaggctggagagatgggcagagaagaactttctga
aattcaacaaaggcaagtgcagggtcctgcacctggggaggaataaccccatgcaccagc
acaggctgggggctaacctgctggaaagcagctctgcagagaaggacctgggggtcctgg
tggacaacaagctgtccatgagccagcagtgtgcccttgtggccaagaaggccaatggta
tcctggggtgcattaggaagagcattgccagcaggtcaagggaggtgatcctgcccctct
actcagccctggtgaggccacatctggagtgctgtgtccagttctgggctcctcagtaca
agagagacatggagctcctggaggggtccagcggagggcacaaagatgattaagggactg
gagcatctctcttatgaggaaaggctgagggagctgggcctgttcagcctgagaagagat
gactgagaggggacctcatcaatgtatataaatatctgaagggagggtgtcaagaggatg
gagccaggctcttcttgtggtgccaagcaataggacaagaggcaatgggcagaaactgat
gcacaggaagttccacctgaatatgaggaagaacttctttactgtgcaggtgaccgagca
ctggaacaggttgcccagagaggttgtggagtctccctcactggagatattcaagaacca
tctggacacaatcctgtaccatgtgctttagatgaccctgcttgagcagggaggttggac
cagatgacccactgtggtcccttccaaccttactcattctgtgattctgtgattaaattt
ttagtattgaccaatttatt
>Ccor_TEdenovoGr-B-G634-Map3_reversed#CLASSI/LINE/CR1
taaattgtagaccaattgagtacattctaagttctgagggaattgtcgttgatttagtcg
aacactccccatgatgtttgataatatggccagtcaggtgaagttcagtctgggaaaaag
gaaatatgtacccatctttaaaaagggtagaaagaggaccctggaactacgacctgtcac
ctcacctctgtgcctgggaagatcatggaacagattcttagaagctatgctaagacacat
ggaggacagggaggtgattcaagacagccagcacggcttcaccaagggcaagtcctgcct
gaccaacctagtggccttctgtgatggagtgactacatcagtggacaagggaagggctac
agatgtcatttatctggacttctgtaaagcctttgacatggtcccccacaacatccttct
ctctaaattggagagagatggatttgatgggtggactgttaggtggataaggaattggtt
ggatggtcgcatccagagggtagtggtcaatggctcagagtcccaatggacatcagtgac
aagtggtgtccctcaggggtctgtattgggaccagtgttatttaatatcttcattaatga
cacagagaagggatcaagtgcaccctcagcaaatttgcagatgacaccaagctgagtggt
gctgttgacacacctgaaggatgggatgccatccagagggacctggacaagctcagaagt
gggcccatgggaatctcatgaggtttaacaagaccaagtgcaaggtgctgcacctgggtt
ggggcaacccctggtatcaacacaggctggggatgaacagatcaagagcagccctgccaa
gaaggacttgggggtgctggtggatgagaggctggacatgacccagccatgtgcactcac
agcccagaaagccaaacgtgtcctgggctgcatccaaagcactgtgggcagcagggcgag
ggaggggattctgcccctctgctctgctctggtgagaccccacctgcagtgctgcatcca
gctctggggtcccagcacaggaaggacatggacctgttggagcaagtccagaggaggcca
ccaagatgattagagggatggagcacctctcctatgaggaaaggctgagagaattgggat
tgttcagcctggagaagagaaggctttggggtgacctaattgcagccttccagtacctga
agggagcctacaagaaagatggagagggactttttacaagggcatgtagtgacaggacaa
gggggaatggcttcaaactgaaagagggtaggtttagattagatattaggaagaaattct
ttactgtgagggtggtgaggcactggcacaggttgcccagagaagttgtggatgccccat
ccctggaagtgttcaaggccaggttggatggggctttgagcaacctggtctagtggaagg
tgtccctgcccatggcaggggggttggaactagatgatctttaaggtcccttccaaccca
aaccattctatgattctatgaatatttttctgtctcttggagaatcaatt
>Ccor_TEdenovoGr-B-G888-Map5_reversed#CLASSI/LINE/CR1
atgtcattgcaaggcttctttcaatgatttttgactggtcttgggaatctggagaggtcc
tagttgactggaagcttgctcatgttgtggttttcaagaggggcatgaaggaccctggac
agtataggcctgtcagtctcatttcagtgcttggtaaaattaggaaggttattctgggag
gtattgaaaaacaccagaaggacaatggagtcattggtcacagctatcatggtttcatga
ggggaaagtcctgcttgtcaaacttggtttccttttatgacaaggtaacccacttggttg
atcaagggaagccagttgatgtgatcattttggatttcagcaaagcttttgatactgttt
gtcacaggatccttctggacaggatgtgcaggattcagctggataaacacatcatgtgat
gggtgagcaactggcttatgggttgggtgcaaagggttatagtgtctggggtgacatcag
actggtgacctgtcactggtggggttccacagggctccatcttcggtcctgttctcttcc
atgtcttcataaatgacttggatgcaggatggaagggatactgaggaggtttgttgatga
tattaaactgggaggagctgttgactcccttgaaggcagagaggttctgcagagagactt
tagtaaattagagggttgggcaatcaccaactctatgaagttcatcgtgggaaagtgttg
gattctgcgccttggatgcatcaaccctggatgtacggacagactggggaatgagatgct
ggaaagcagttctgtgggaagggatttgggtgtcctggtccatggcaatttgaatatgag
ttaccctggcagccaggagggccagccgtgtcctggggggcatcaggcacagcatctcca
gccaggcaatggaggggattgtcccgctctgctctgcatctcgagtcctgtgtgcagttt
tgggtgccagaatataaaaatgactttaaactattagagagcatccaaaggagggcaaca
aagatggtgaagagccttgaggggaagctgtataaggagtggctgaggtcacttggtttg
ttcagcctggagaagtggagactgaggggagacctcattgatttacagcttcctcatgag
gggaagaggaggggcaggcactgatctcttctctgtggtgaccagtgacaggacccaagg
gaatggcctgaatttgtttcatgggaggtttagattggatattaggaaaaggttcttcac
ccagaggttggttgggcactggaacaggctccccagggaagtggtcatagcatcaagcct
gcctgagttcaagtgtttggacagtacttttgttgtggtgtgattcttggggctgtgctg
tgcaggctcaggagtttgacttgatgatccttgtgggtcccttccaactcag
>Ccor_TEdenovoGr-B-G1499-Map3#CLASSI/LINE/CR1
agctgtgggatacagtgtgttgggtgaagaactggctagtgctgacccaagggtgtagtg
aatgggctacatctgctggtccacatttcctcagctcattcagccagttctgttcactct
gatgctgaggtgaatgcatcattagcaatttgctgtgtccaaactggaggtgttgtggat
tctcttgagggacaagaggccttgagaggtaacagattggcattgaacaatcattaatgg
ggtgaaatttgacaagtccaaatgctggattctgtacctgggatggggtaacgccaggca
cagggataaagtgggagtggagtggctggacagctgcagagggggatgtggggctggctg
gtgctgggctcagtgtgggtcagcagtgcccgggcagccctgagggcaaaccccctccca
gagcaccgagcacggcacagccggcacagagaggggatggtcctgctgggctcagccctg
gggcagcctcagcgtgggccctgctgggctctgcaggtggagaaggatgggaaggtcctt
cagcacatcctgaggagggaaacaaagctggtgggaaggcggaaactcctgtgaggagca
gctgaggactttgggcttgtctagtttggagaaaaggaggctgaggggtgacctcactgc
tctctgcagcttcctgaggaggggaagggcacagggaggtgctgagctctcctccctggt
atccagggacaggatgtgtgggaatggttcagagctgtgccaggggaggtttagactgga
tattaggaagcatttctttactgagagggtggtcaagcactggaacaggcttcctagaga
ggtggtcatgccccaacctgtcagtgttaaggcatttggacagtgcccttaacaatatgc
tttaactttggcagccctgaagtggtctggcaggtgatggatatgctgtaggtcccttcc
aactgaaatttttttctattcattcta
>Ccor_TEdenovoGr-B-G1902-Map4#CLASSI/LTR
tgtgctggttttggctggggtagagttaattttcttcacagtggctggtatggggctgtg
ttttggatttgtgctgaacacagggttgataatatagagatgtttttgttattgctgagc
agggcttacacagagccaaggccttttctgcttttcgtactgccacgctggtgaggaagt
tgggggtgcatgggaggttgggaggagacacagccaggacaggtgaccccaactgaccaa
agggatattccagaccatatgacatcatgctcagtatataaagtggggggaagaaggagg
aagggggggacatttggagtgatggtgtttgtcttcccaagtcaccattacatgtgatgg
ggccctgctctcctggagatggctgaacacctgcctgcccatgggaagcagtgaattaat
tccttgttttgctttgcttgtgtgcatggcttttgctttccctattaaactgtctttatc
tcaacccatgagttttctagcttttacccttccgattctctccccgatcctgctggtggg
ggagtgagtgagtggctgcgtggggcttggctgctggctggggttaaaccatgac
>Ccor_TEdenovoGr-B-G1952-Map3_reversed#CLASSI/LTR
gttgcaaaatgtggaatatgtaaaattttcttaagaaaggatgttctttaatgtttgatc
tttgtatactttcaagcctaatcaacaagaagggagatttaatccgtgaaacagagagca
gctaacaagctctaagtgatgtccaggtgttagaaaaacaaattacttgttggtagaatt
gccttgttaaggtttagggctggacatgcttcagtgatctcagacctagggggaggttaa
caaagcttgggaagaaggatgtaccactgatagtggacacaaagaatgcagaatttatgg
gccacaaggacatttggcagaactcccaagataaggaagaaactaataaagccaactcag
caactgtgctggaatcagctctgactgggtaaaaggtaattctggcagggggagatcgtg
accactgactcatgaccaccaagaaacccaccgacccaaaagaagagaaagactgagcat
gggactaattagcatgagaagcgagagaatcattaaccaatagaagatagaatactaatt
aataagagaactatgtaacttgtagccaatgaacactaattcctttgtttgctaaaatgt
ataaatagtaaaaagttttgatagttggtgtgcttgatttgtggaataccaccgagcacc
caggcttgtgcaactctgaaataaataatcaatgtctctctcgagtgtgtaattattggc
ttgttgcacaccgggtaacaaatctgatttttgtggacaac
>Ccor_TEdenovoGr-B-G1408-Map4#CLASSI/LINE/CR1
gaccttgtgctcaccaagaggaaggagctggtggggaatgtagtgctttaaggcagcctt
ggctgcagtgaccaggagatggtggagtaatgatcctgaggacagtgaggagggcatgca
gcaagatcactgccctggacttcaggagagcagactttggcctcttcaaggacctactcg
gtagagtcccattggatagagccctggaaggcagaggggcccaagaatgctggcttaatt
tcaaggatcacctcctccaagttcaggagcaatgtatctcaacaagggggagattgagca
aaaatgccaggaggcctctatgggtggataaggagctgctgtgcaaactcagagcgaaaa
aagaagctttcaggaagtgggaacgaggacaggtggcctgggaagatacaggaaaattgt
atgggaagctagggacaaggttagggaagccaaggcccagttagaattgagtctggccag
ggatattaaggataacaggaagggcttctatagatatgttgcaagcaaaagaaagaccag
ggataatgtgggccctctccggaaggaaatgggagatctggctaccctggacaaagagaa
ggctggggttctcaatgacttctgtgcctctgtcttcaatggcaagtgctccagccacac
cacccaagtcgagaaaggcagatgcagggactgggaggatgaagaccctgagccctctgt
aggagaggatcaggtttgagaccatctaaggaacctgaatgtgcacaagtccatgggacc
caatgaggttcatctgtgggtcctgagggagctggcagacaaagttgctaagccactatc
catcatttttgaaaaatcatggcagtcaggtgaagtccctgatgactggaaaaagggaaa
tataactctcatttttaaaaaagggaaagtagaagacctggggaactacagaccagtcag
tctcacctctgtgccaggcaaggtcacggagcagattctactggaaactatgctaaggca
catggaaaacaaagaggtggttggtaacagccaaaatggctttacaaaggggaaatcatg
cctgacaaatttggtgaccttctgtgatggggctacagtgttggtggacaggggcagagc
aactgacattgtctacctggacttatgcaaagtgtttgacactgtcctgcacgacatcct
tgtctccaaattggagagacatggatttgatggatggaccacttggtggataaagaactg
gctggatggccacacacaaagagttgtggtcaatggtccttgtcgagaccagtgatgagt
ggtgtccctcagaggttggtactggggctgatgctgttcaacatctttgttggtgacatg
gacagtgggatcgagtgcaccctcagcaagtttgctgacaacaccaagctgtgtggtgct
gttgacacgctggagggaagggataatgccatccagagggacctggacaggcttgagagg
tgggccggtgcaaacctcatgaagttcaacaaagcaaagtgcaaggtcctgcaccgggtc
acggcaatcccagacacacccatgggttgggcagagaagtgattgagagcagccctgagg
agaaagacttgggggtgataggtgatgaaaaactcgacatgagccagctgtgtgtgctca
cagcccagaaagccaatcaaatcctgggctgcatcacaaggagtgtggccagcaggtcaa
aggaggtgattctgcccctctactctgctcttgtgagatcccacctggagtactctatcc
agttctggtgtccccaacataaaaggacatggaactgttggagcaagtccagaggagggc
cacaaagttgataagaggactggagcacctcctctatgaagacaggctgagaaagttggg
ggtgttcagcctggagaagagaaggttgcatgagacctcatggcaaccttccagtatctg
aaggggcctacagggaagctggagagggactctttatcaggaactgtagtgataggacaa
ggagtaatgggtacaaattgaaagaggggaaatttaggttagatattaggaagaaatttt
ttactgtgagtgtggtgagacactggaacaggttgcccagggaggtgtggatgccccaac
cctggcagtgttcaaggccaggttggataaggccttgagcaacctggtctagtgggaggt
ttccctgtccctggcaggggggttgggactagatgatctttaa
>Ccor_TEdenovoGr-B-G1238-Map3#CLASSI/LINE/CR1
caggggagggggggattctgcccctctgccctcaggtgagaccccacctgcaggctgctc
cagctctggggccagcacagaaggacgtggagctgctggaggagtccagaggaggccacg
gagatgctccaagggctggagcccctctgctctggagccaggctgggagagctgggggtg
ttcacctggagaagagaaggatccagggagacctcagagccccttccagtgcctaaaggg
gctccaggagagctggagagggacttgggacaagggatggagggacaggacacagggaat
ggcttcccactgccagagggcagggatggatgggatattgggaaggaattcttccctgtg
agggtggggaggccctggcacagggtgcccagagaagctgtggctgcccctggatccctg
gaagtgtccaaggccaggctggacagggcttggagcaacctgggatagtggaaggtgtcc
ctgcccatggcagggggtggaactggatgagctttaaggtcccttccaacccaaaccatt
ctgtgat
>Ccor_TEdenovoGr-B-G1748-Map3#CLASSI/LTR
tgagatgtattgggtctggctgagctggagctcatttccctgtaacagcccccacagctg
ctgcactttgcagtgatagctggaaaggtgttgatagcacaccagtgttttggctattgc
tcagcagcaccagcacagcatcagcgctgtctctccaacattcctgcctccatcaagggg
ctgggggtgggcaaggtccagggaggggtcacaaccaggccagctgacccaaactgacca
aagcaatattccatggcatatgatgtcagctcagatataaaagctgagggagggaagaag
aaggagcgggggcattggtcattttaaatgtttgccttccagagcaaccgctccacctgc
tgaagccctgcttcccaggaagtggctgagcatcctcactgatgggaagtagagaataaa
attatttttttctctttgcttatgtgcatgcaaacttttgcttttttttttgctttagta
aactgccttatctcaacttacaagttgttttccatcttattttctctcccctgtccgctg
ggaaggggagtgatagagcagcttggtgggcacctggtgcccagccaaggtcaacccact
gacatt
>Ccor_TEdenovoGr-B-G2005-Map3#CLASSI/LINE/CR1
gcttccttctacacagaatcaataacaggttggaaaagacctccaagatcatcgagtcca
acctatgacctaacaccacctctcaactaaaccatggcactgagtgccacgtccagtctt
tttttaaacacatccagggatagtgactccaccacctccctgggcagcgattccatgcct
aatcactctttcagtgaaaaattttttctaatccaacctaaacttcccctggtgcagctt
aagactgttcctcttgttctgtcagtggttgcctggagaagagaccaacccccacctggc
tacaccctcctttcaggagttgtagagagtgtaaggtctcccctgagcctccttttctcc
aggctaaacaccccagctccctcagccgttcctcacagggcttgtgttccaagcccttca
ccagccttgttgccctcctctggacgcatcaagctctcaatgtccttcctgaactgaggg
gcccagaactggacacagcactcaaggtgtggcctcaccagtgctgagtacagggggaga
atgacttccctgctcctgctggccacactattcctgatacaggccaggatgccattggcc
ttcttggccacctgggcacactgctggctcatgttcagttggctgttgaccagcaccccc
aggtccctttctgcctggccactgtccagccactctgtcccagcctgtagcactgcaggg
ggttgttgtggccaaagtgcaggacccggcacttggacttgttaaacttcatatcgttgg
actcgcccatcatccaacctgtccaggtccctctgcagagccctcctaccctccaacaga
tgacacatctcccagcttagtgtcatctgcaaatttactgatggagactcaatccctcat
ccagatcatcaataaaatattaaacaggactggccccagcacgaccctgagggacaccac
tgtgactggccccagctggatgcagcaccattcaccaccactctctgggcctggccatcc
agccagttcttaacccagaaagagtgcacctgtccaagctgtgggctgccagcttttcca
ggagttgctgtgggagatggtgtcaaaggctttgctgaaatccaggtagacaacatccac
agcctttccctcatccaccagggggtcacctgtcataaaaggagatcaggttggtcaaac
aggacctgcccctcctaaatccctgctggctgggtctgatccctggccatcctgtagtgc
cgtgtgatggcactcaggatactgttccataccttgctgggaccgaggtcaggctgactg
gcctgtagtttccaggatcctccttcacccttcttgtggatgggcatcacattggccagc
ttccagtcatctgggacctccccagtgagccaggactgatggtaaatgatggagagtggc
ttccaagctcatctgccagctcctcatcaccctggatggatcccctctggtcccatagac
ttgtgacatctaagtggctcagcaggtctctgactgcctcctcctggataacaggggcta
ttctgctccctgtcccatctaccagctcaggaggacagttgtcctgaggataacgtcttt
ctgtaaagactgaggcaaagaaggcattaagtacctcgccttttctcatcttcagtacta
aattccctcccgcatcaatagagaatggaggttgtccttgccttccttttgccattaatg
tattttaaaaacattttttattatccttcaagaagttgccagattgagttctaactgagc
tttgcctctctaattttttcctacatgacctaacaaccccttaaatatttcctgagatac
ctgaccctccttccaaaggtgatacaacctcttttttttccttagttccttcaaaagctc
cctacctatccaggctgttttcc
>Ccor_TEdenovoGr-B-G1718-Map4#CLASSI/LINE/CR1
agcccaacccgcccgggctgagcccagggggggcagcagggaagggggtgcccctgtgcc
cctgtgctcaggtgagaccccacctgcagagctgccccagccccgggcccagcacaggga
ggacctggagctgctggagagagcccagaggaggctccaggatgagcagagggatggagc
agctctgctgggaggaaaggctgcgagagctgggggtgttcacctggagaggagaagctc
tggggtgacctcagtgtggccttgcagggcctgaaggagctccaggaaagctggagagag
acattccaagggctggagggacaggacacagggaatggcttcccactgcagagggcaggg
ttggatgggatattgggaaggaattgttccctgtgagggtgggcaggccctggcacaggg
tgcccagagcagctgtggctgcccctggatccctggcagtgcccaaggccaggctggaca
ttggggcttggagcagcctgggacagtgggaggtgtccctgcccatggcagggggtggca
ctggatgggctttaaggtcccttccaacccaaaccattctggattctgtgatgatctgag
ggtttca
>Ccor_TEdenovoGr-B-G1532-Map3#CLASSI/LINE/CR1
acaaacaagaggagctcaagggtttggcctagtcccagatatttggtctcagtggcgtaa
gtgaaacttggtgggatgagtcctgtgactggagtgccctgttggatggttccaggcttt
tcaggaggataggcagggtagaagaggcagaggggtggcactgtatgtgatagaaggttt
agaatttgtggagctcacagttgggaatggttcagttgagagtttctgggtaatactcaa
gggtcaaacaaatcatgtggatgtcattgtgggagtctgctatagacttcccagccaggg
atgcttccaagtcaactgctcttgtccttctgggggacttcaacttgccagaaattagct
gggtgcatcacacagctggtaccacccgggtcagaagattcctaaaacacctggatgaca
actttatggaacaggccctaagggaggtggctcggaaagatgccctccttgatctgttgc
ttgtcaagagagaggatctcgtgagggaagtggagattggtagcctcttggtcatagcga
ccatgaagtggttgagtttaaaatttctgttgacaggagggaaagtgccagcaaatcttc
agttctggacatgaggagagccgacttctggctgctcagggaattcttgagtaaggtccg
ctgggaaaatgtttttgctggggtcctttggtgctggtcactttttaagcattacctcca
agggcacaggagcaggtaattcccaaatgtcataagtcaagcaggtgaggtagaaggctg
gcttggttgaccaggattcttctcttggaagtaaggcagaaaaggaaggtgtatgcccag
tggaagcaagatcaggtgtcatggaggaatgcagagctgctgcttgccactgtagggaga
aaattcatgtagtcaaagctcagctgccgttggaggtggcagaattgtgggggacaatga
aaggttttttttcaaatatattgatgtcaataggcagtgtagaaataacattagttcatt
acaggctgtggatggtcacgtcacaaacaggggtatggacaaggcagaggtgtttaatgc
attctttgtctctgtcttcaacatggatgatggaccaaggggttctcagtgccctgagct
gtaggaccatgactgcgagaatggtaactcccagttgaccctgaaactgtgtgggatctg
ttgttctagctggatccctacagatctatggggtctgatggtatttgtccaagaattctc
aaagagctggctgatgtccttgtaaaacctcttttgatgatttttgagtggtcttgggaa
ttcagagaggtcccagctgacttgaagcttgcaaatgttgtgatttttaagaggggcaag
aaggaccctggaaactacaggcctgtcagtctcatttcagtgcctggtaaaattatgggg
atggttattctgggaggtattgaaaaacacctgaaagactgcagtcattggtcacagcca
gtctggcttcatgagaggaaagtcctgcttatcaaacctggtttccttttatgacaaggt
aacccacttggttgatcaaggaaaggcacttgatgagatctttttggatttcagcaaagc
ttttgatactctcataggatccttctggataaaatgtgcagcacacatcatgtgatgggt
gagcaactggctcatgggtcgggcacaggtgacatcagactggtgacctgtcactagtgg
ggttccacggggctccatctttggccctgttctcttccatgtcatcatcaactggatgtg
ggatggagggggtactgagcaggttcatagatgatgcaaaactgggaggagctgttgact
ccctcaagggcagggaggctctgcagagagacctcagcaacttagaggattgggcaatca
ccaactctgtgaagttcatcaaggggaagtgctggattctgcactgggatgcttcaaccc
tgggtatatggacagactggggaatgagattctggaaagcagtgccatggaaagggacct
gggggtcctggtcagtggctggttgagtctgcgttgccctggcagccaggagggccagcc
gtgtcctggggggcatcaggcagagcatcaccagccaggcaatggaggggattgtcccgc
tctgctctggggcagcctcaccttgagtcttgtgtgcagttttgggtgccacaatgtaag
aatgatataaattattagagagtgtccaaaggagggcaatgaagatgttgaagggccttg
aggggaagctgtatagggagtggctgaggtcacttggtctgttcagcctggaggagactg
aggggagacctcattgcagttacagcttccttgtgaggggaagagaatgggcagacattg
atctcctctctggtgaccagtgacaggacccaagggaatggcctgaatttgtgtcatggg
aggtttaggttggatattagaaaaagattcttcacccagagggtggttgggcactggaat
gggctccccagggaagtggtcacagtaccagcctgacagagctcaagtgtttggacagtg
ctcttgttgtggtgtgactcttggggttggtgctgtgcagggtcaggagtttgacttgat
gatccttgtgggtcccttgcaactcaggttattctgtgattct
>Ccor_TEdenovoGr-B-G648-Map7_reversed_s_1#CLASSI/LINE/CR1
cagcaaaaggaagattagggaaaatgtggggccatgctgaatcagatgggtgtcctggtg
aggaagacacagagaaggcagaattactgaatgccttctttgcctcagtcttactgctga
ggccagctctaaggagtcccagacttcggaggaagagaggaaggctggagaaaggaagac
ttcccctggtcatagagggttgggttagagatcagctaggcagacttcttaacacccata
gatccatgggccctgatgggttgcacccatgggtgctgagggagctggcagatgctgtag
ctgagccactgtccatcatctttgaaaaatcacggagaacaggagcggggcctgatgact
gaaggaaagccagtgttactcccatcttcaaaactggcaagaaggagggggatccaggaa
actactggccagtcagcctcacctccatccctggaaaggtgatggaacagaacattctgg
agtcatcaccaagcatgtagaagaaaagaaggtcatcaggagtagtcagcatggattccc
caaggggaaatcatgcttgaccaatctgatagccttctgtgatggcatggcaggatgggt
cgatgaggggagagcagtggatgttgtctgcctccacttcagcaaggcttttgacactgt
gtcccataacatccttataggtaagctcaggaaatgtggtttagatgaatggacagtgag
ttggatcaaggactggctgaatggcagagctcagagggttatcaggggagtagaatccag
ttggaggcctgcagtcagtggtgttccccagggatcaatgctgggtccagtcttattctg
cttgtttctcactgacctggatgaagggatagaatgttccctcagcaggtttgctgatga
tacaaactgggggggttggctgatacacctgaaggctctgctgcccttcggctggacctg
gtaggctggagagttgggtggagagaaccctagtgaggttcaacaagggcaagtgtaggg
tcctgccccagggaggaataaccccaagtaccagcacaggctggggctgccccactaaag
agcagctctgcagagaaggacctgggagttctgggggatcacaaggtgaccatgagccag
cagtgtgtccttgtggccaggagggccagtgggatcctggggtgcgtcgggaagagtgtg
gccagcaggtcaagggaggtgatcctccccctctactgggccctggtgaggccacatctg
gagtgctgtgtccagttctgggctcctcagtacaagagagaaatggagcttctggagagt
gtccagtaaagggtcacaaagatgatgaggggtctggagcatctctcttatgaggagaga
ctgagggagctgggcctgtttagtctagagaagagaagactgagaggggatctcatcaat
gcatataaatatctcaaaggtgggtgccaagaggttggtgccagattcttttcagtggtg
cccagaacaggacaaggagcaatggcataaactaaaacacaagaagtttcacctcaacat
gaggaagaacttctttacactgagggtggcagagcactggaacaggctgcccagggaggt
catggatctccctctctggagacattcaaaacccagctggatgtgtttctgtgtcacctg
ctctaggtgaccctgccttggcagggggttggactagatgatcttcagagtcccttccaa
ctctaactattc
>Ccor_TEdenovoGr-B-G648-Map7_reversed_s_2#CLASSI/LINE/CR1
tggatgaggggagaacagtggatattgtctacctcgacttcagcaaagctttcgacactg
tctctcacaacatcctcataggcaaactcaggaagtgtggactgggtgagtggacagaga
ggtggattgagaactggctgaacagcagatcccagagggttgtaatcagtgtcacagggt
ctagttggaggcctgtcactagtggtgtcccccaaggttcagtactgggcccagtattgt
ttaacttattcatcagtgacttggatgaaggggcagatgcctcctcagcaagttccctga
tgacacaaagctgggaggagtggctgataccccagagtgctgtgcagcccttcagaagga
ccttgacaggttggagagatgggcagagaagaactttctgaaattcaacaaaggcaagtg
cagggtcctgcatctggggaggaataaccccgggcaccagacaggctgggggctgacctg
ctggaaagcagttctgtggagaaggacctgggggtcctggtggacaacaagctgtccatg
agccagcagtgtgtccttgtggccaagaaggccaatggtatcctggggtgcattaggaag
agcattgccagcaggttgagggaggtgatcctgcccctctgctcagccctggtgaggcca
catctggagtgctgtgtccagttctgggctcctcagtacaggagagacatggagctcctg
gagcaggtccagaggagggcaacaaagatgattgagggactggagtatctctcttatgag
gaaaggctgagggagctgggtctgttcagccttgagaagagacgactgagagggaacctc
attaatgtctatcagtatctgaagggagggtgtcaagaggatggagccaggctcttctgg
tggtgccaagcaataggacaagaggcaatgggcagaaactgatgcacaggaagttccacc
tgagtatgaggaagaacttcttttctgtgcgggtgaccgagcactggaacaggttgccca
gagagggtgtggagtctccctcactggagatattcaagaaccatctggacacaatcctgt
gccatgtgctctgggatgaccctgcttgagcagggaggttggaccagatgacccaatgtg
gtcctttcaacctgacccgttctgtgattctgtga
>Ccor_TEdenovoGr-B-G1965-Map5#CLASSI/LINE/CR1
tcacagaatcccaggatgggtcaggctggaagggaccacagtgggtcatctggtgccacc
tccctgctccagcagggccatcccagagcacagggcacaggattgtgtccagaggttctg
gaatatccccagtgagggagactccacagcctctctggcaatctgttcaggcttggtcac
tgcccagggcagaagttctgcctcctgtgcaggtggaacttcctgggcatcagtccctgc
ccgttgctctggtgccattgctgggccccacggagcagagcctgggccctgctctgagcc
ctccctgcagacagggacacccagggctgagggcccctctcagctggggctcctctcgag
gctgaacagccccagctccctcagcctttcctgggcagggagatgctccaggcccttcct
cagctcgcagcctccgctggccccgctccaggagctccctggccctcctgtgctgaggag
cccagagctggacacagcactccagatgtgcctcccagggctgggcagaggggcaggatc
actccctgacctgctggcaatgctcttcccaatgcaccccaggacaccattggccttctt
ggcccccaggacactgctggctcagggacagctttgtccccaggacccccaggtccttcc
cagagctttccagcaggcc
>Ccor_TEdenovoGr-B-G1683-Map5_reversed#CLASSI/LTR
tgagaggaaagatgttgctaatgtctttacaaacaatttgatgggtgaaggtatgggtgt
taacgtctttgaaatgggtcttaatgtctctactaactttgggcagcaggtttgttgcag
agcccagacagcttggctcctgaaacagacaagggtctgcacaagcctgaacttctgaac
tttggggtaaaatagtaggttcaaggggggatatgtggtaggcggttcgggaaggctgta
ccttcctagtacctcagccaatggggaaaggaagagggcaacatgcggccgggagtttgg
gataaaaggaggctgcgccctccgaaacctcgagagagaaaaccccgcgggcgtgtgccc
cagtggactctctccctttattcgaataaagttgcaggactcctctgtctcctttttgga
cataaacctctggcgtttgtggattttcctgac
>Ccor_TEdenovoGr-B-G1889-Map3#CLASSI/LINE/CR1
tcacagaatcactaggttggaagagaccttcaagatcatcgagtccaacccatgccctaa
caccacctcaactaaaccatggcaccgagtgccacatccagtctttttttaaacacatcc
agggatggtgactccaccacctccctgggcagacgattccagactttatcactctttcag
taaaaaactttttcctaatatccaacctaaatttcccttggcacagcttgagactgtgtc
ctctgttctgtcagttgctgcctgggaaagagaccaacccccacctgactacaaccacct
ttcaggagttgtagagagtgataaggtcacctctgagtctccttttctccaggctaaaca
accccagctccctcagtcgttcctcatagggcttgtgttccaagcccttcaccagccttg
ttgcccttctctggacacgttcaagcatctcaacgtccttcctgaactgaggggcccaga
actggacacagtactcaaggtgtggcctcaccagtgctgagtacaggggaagaatgactt
ccctggtcctgctggccacactattcctgatacaggccaggatgccattggccttcttgg
ccaccagggcacactgctggctcatgttcagtcggctgtcgaccagtacccccaggtccc
tttctgcctgggcactgtccagccacactgtccccagcctgtagcactgcaggggattat
tgtggccaaaatgcaggacttggcacttggacttattaaacttcatcttgttggactctg
cccatccatccaaccgttccaagtctctctgcagagccctcctaccttccaacagatcga
cacatgctcccagcttagtgtcatctgcaaatttactaatggtagactcaataccctcat
ccatgtcatcaataaaaatattgaacagaactggccccagcacagacccctgagggacac
cactggtgactggccaccaactggatgcagcaccgttcaccagcactctctgggcccggc
catccagccagttcttaacccagcaaagagtgctcctgtccaagccgtgggctgccagct
tttccaggagtatgctgtgggagacagtgtcaaaggccttgctgaagtccaaaagacaac
atccacagcctttcccgcatccaccaggcgggtcacctggtcataaaaggagatcaggtt
ggtcaaacacgacctacccttcctaaacccatgctggctgggtctgatcccctggccatc
ctgtaggtgctgtgtgatggcactcagtataaactgttccattaccttaccggtactgag
gtcagactgactggcctataatttccaggatcctccttcctaccctttttgtgaatgggt
gtcacattggccagcttccagtcatctggaacctcaccagtgagccaggactgttggtaa
atgatggagagtggctttgcaagctcatctgccagctccctcatcaccctgggatggatc
ccatctggtcccatagatttatgaacatccaagcggctcagcagttctctgactgcttcc
tcctggataacagggggaccattctgttccctgacaccatctaccagcccaggaggacag
ttgtcctgaggacaagccgtctttctgctaaagactgaggcaaagaaggcgttaagcact
tctgccttctcctcatctgcagttactaaattccctccctcatccagtagagaacagagg
ttgttcttacccttccttttgccattaatatatttgtaaaaacattttttattatccttc
acagaagttgccaattaagttctaactgagctttggcctctctaatttttttcctacatg
ccctagcaacccccttaaatatttcctgagatacctgaccctccttccaaagatgataca
tcctctttttattccttagttccttcaaaagctccttgcccatccaggctggacgtttgc
ctcgtcgactcatcttttagcacacagggacagtctgttcctgtgccctcaagatctctg
ttttgaagcatgtccatccttcctggactcctttgtttttaagggctgcttcccaaggaa
ctctccgaataagtctcctgaataggccaaagtctgccctccggaagtccagtgtgaaag
ttttattgatgttcctccttatttcaccaaatattgagaactctataatttcatgatcac
ttgccccagatggcctccaaccaccacatctcccaccagcccatctctatttgcaaacag
caggtctagcatagtccctcccctggtgggctcactcaccagctgtgacaagaagttgtc
ctccacacactctaagaacttcctggactgcctcttctctgctgtgttaagttcccagca
gatgtctggtaggttaaagtcacctacaagaacaagggctggtgatcctgaaacatcctc
cagctgcttgtagaataagttgtccacctcttcttcctggttgggtggtcgataacagac
tcccagcaggatgtcagccttgttggccttccccttaattcttacccataggcattcaac
ttcatctcattagtttcaatttccatggcatcaaaagcctccctaatataaagggccacc
cctccacctcttctccctttcctgtctcttctgaagagcttgtagccatccatgcagtgc
tccagctatgtgagtcatcccaccacgtttcgtgatggcgactacatcatagctttgctg
ctgtaccatggcttccagctcttcttgtttgttacccatgctgcgtgcattagtgtacat
gcacttcagctgggctgctgatttcacccctgactctggcttaccacccttgggcttgct
tctggagagcccagttgcatccccttcccccttcaaacctagtttaaagccctctcaatg
agttctgccagttcatgggctaaaatccttttgcccttaacagagagatggagcctgtct
ggctccagcaggccaggtgccgtgaaagttgccccatgatcaaagaacccaaaattctgc
cgatgacaccaacccttgagccacttgttgataatgtgggctctcctgttcctttcatca
tttttctctgccaccaaagggactgagcagaacactacctgtgctcctgccctatcaacc
actcgacccagtgccctaaagtcccttttaattgccctggtgctcttcttttcagtctca
tcactgccagcctggagtatcagcaatgggtaataatcagagggctgaatcagcccaggg
agtctctcggtgatatcccgtacccgggccccagggaggcagcagacctccctgtgggat
gggtccggtcgacatacagggccctctgttcccctcagaagggagtcacctactatgact
acccttcttttctttttaatgctagaggtagtgatccgtctgacagatgaagtataattg
ggaggctcactgggcagattattttcttctatgtcatctggctgaccctctgatccaggg
cctcatacctattctgaagtggcacctgggtaggtgatgggggtcgggaggaatttttat
tacctccccaagcagggacccatttccactccccttcatctaccaggtgtcctcctattg
cctgatggtaggaggcatgggagtcctctgactcctggtgggcttctctcaaggatggaa
gggtgaaactccaccagtctatttccctttcactttctctaatgctccttagtctttcta
cttcctccttaagctcgccaccagagaaaggagatcattcacctgttcacacctcaggca
agcgtcttttacaacgtcccctggtactactgacaagctcaaacactcctcacaggaagg
gtctggacagatgcgtccttcttggagggttctgtttggctaggtacacttttactagct
atagcttttgatcgtgtaagaccattgctgaaaaaaaccaaaccaaccaaccaaatctca
accaaaacaaactaaaaaccccactagcaggaggatacctgagccctgcctgcttgctgc
ctgcgcaaactgccgtgccccagagacgtgccacaccctgtttgccgctctgggtcgccc
gctcccagaggcctcttttaatcagacgcaatggccagagga
>Ccor_TEdenovoGr-B-G1924-Map10#CLASSI/LINE/CR1
cagatcagggactccggatcacagggataagcagctggagcagccctggagaaggacctg
ggggtgcttggtgagagctgggacccagaaccccccgtgccctgggctgacccccagcgt
gggcagcaggggaggggggattctgcccctctgcccctgtgctcaggtgagaccccacct
gcagagctgccccagccctggggcccagcacaggaaggacctggagctgctggagagagt
ccagaggaggccacagagatgatcagagggctggagcacctctgctctgaagccaggctg
ggagagctggggtgttcagcctggagaggagaaggctctggggagagctcacagcccttc
cagggcctgaaggggctacaggaaagctggagagggactctggacaaggggctggagggc
caggacacagggaatggcttcccagtgccagagggcagggtggatgggatattgggaagg
aattgttccctgggagggtgggcaggccctggcacagggtgcccagagcagctggggctg
cccctggatccctggcagtgcccaaggccaggctggacattggggcttggagcagcctgg
gacagtggaaggtgtccctgcccatggcaggggtggcactggatgggctttaaggtccct
tccaacccaaaccattctgtgattcttgattgattagaagagtgcattgaagaaat
>Ccor_TEdenovoGr-B-G316-Map9#CLASSI/LINE/CR1
taatcataagggaaacaaagaattgtggcctactaatggagaggagactggtgacaggac
taggaggagttactgaacgccttctttgcatcagtcttcactgacaagaccagccctcag
gaatctctgacccaggagaccagggtaaaggaatgttggaaggaagactttcccttggtc
aaggaggattgggttagagaacacctaggcaaacttgacatccacaagtccatgggccct
gatgggagcatccacgagtgctgagagactggtggacaccatagtgaggccactcacaat
catctttgaaaggtcatgggatcaggagaggtgcctgaggactggaagaaagaaatgtat
cctggtcttcaaaaagggcaagaagaatgacccagggaactactgcctcacctcacctca
atccctggaaaggtgatggagcacctcattctggaggccacctctatccatatggatgac
aaaaagtgatcaggagtagtcagcattgattcactaaaggtaaatcctgcttgaccaacc
tgattgccttctgtgatgtgacaactacctggatggatgaggggagagcagtggatattg
tctacctcaacttcagcaaggcttttgacctgtctctcacaacaccctcataggcaaact
caggaagtgtggcctggtgagtggacaatgaggtggattgagaactggctgaatagcaca
tcccagaggtcgtaatcagtggacagggtctagttagaggcctgtcactagtggtgtccc
ccaagggtcatactgggcccagtattgtttaattatccatcaattacttggatgaagggg
agatgcctcctcagcaagttcctgatgacacaaactggaatggccgataccccagggtgc
tgtgcagcccttcagcaggacctcaacaggttggagagatgggcaaagaactgtctgaaa
ctcaacaaagacaaatgcagggtcctgcactggggaggaaaccccatgcaccagcacagg
ctggggctgacgctggaaacactctgaggagaaggacctgtggatcccagtggacacaag
cttccatgagccagcagtgtgtccttgtggccaagaaggccaatgggatcctgggtgcat
taggaagagcattgccagcaggtcgagggaggtgatcctgcccctctactcagccctggt
gaggccacatctggagtgctgtgtccagttctgggctcctcagtacaagaggacatggag
tcctggagcggtccagggagggaacaagatgactaagggctggaacatctctcttatgag
gaaagctgagggagctgggcctgttcagctcgagaagaaatgactgagaggggacctcat
caatgtctatcagtatctgaagggagggtgccaagaggatggatccaggctcttcttagt
ggtgccaagcaataggacaagaggcaagggcagaaactgatgcacaggaagttccacctg
aatatgaggaagaacttctttactgtgcaggtgaccatgcacagaacaggttgcccagag
aggctgtggagtctccctcactggagatattcaagaactgcctggacacaatcctgtgcc
atgtgctctgggataccctgtttgagcagggaggttggacaatgacccctgtggtccctt
ccaaccttaccattctgtatcttagaatctattctgtataaaaccttt
>Ccor_TEdenovoGr-B-G1256-Map20#CLASSI/LINE/CR1
gtgaccccacctgcagagctgccccagccctgggacaacaccgaggacgtggagctgctg
gagagagtccagaggaggccccggagctgctccagggctggagcccctctgctctggagc
caggctgggagagctgggggtgctcagctggagaggagaaggctccagggagagctccga
gcccctggcagggcctgaaggggctccaggagagctgcagagggactggggacaaggcat
ggagggacaggacccagggaatggcttcccagtgccagagggcagggctggatgggatct
tgggaaggaattgttccctggcagggtgggcaggggctggcatggaattcccagagcagc
tggggctgcccctggatccctggcagtgcccaaggccaggctggacattggggctgggag
cagcctgggacagtgggaggtgtccctgcccatggcaggggtggactggatgggctttaa
ggtcccttccaacccaaaccattc
>Ccor_TEdenovoGr-B-G629-Map3#CLASSI/LINE/CR1
aatgaagtcctctcgtagccattcaggcacagggaggggcttcctccagccatcggaggt
gcattaaaagaaggctctaggagcgagacccggagcgtggcgaacaggagggaaacaggc
gttcttgagggtgtggcatggcagtttgcgcagttcacgcaggcagggcaagcaggcagg
gttgcagcatcctcctgctagtggggtttttattttgttttgttttttgttgttttgggg
tttttttcagcaatggtctccaaacaatcaaaagctatagctgtaaaagtgtaccaacca
aacagaacccaagaaggacacatctgtccagaccccttctgtaggagtgtctgagcctgt
cagtagtaccaggggacagtgcaaaagacacctgcatgcggtgcgaacaggtgaatgatc
tcctgtctggtggccgagcttaaggaggaagtagaaaaactaaggagtattagggaaagt
gaaagggaaatagactggtggagtttcacccttccatccctgagagaagcccaccaggag
tcagaggactcccatgcctcctaccatcaggcagaaggaggagacctagtagatgaaggg
gagtggaaatgggtccctctcggggaggtaataaaaattcctcccaccccatcacctacc
caggtgccacttcagaataggtatgaggccctggatccagagggtcagccagatgacacg
aagaaaacaatctgcctggagagcctcccagttacacttctctgtcagacaatcactacc
tctagcattaaaaaaaaagaagggtagtcatagtaggtgactcccttctgaggggaacag
agggccctgtatgtcaaccggacccatcccacagggaggtctgctgcctccctggggccg
ggtatgggatacaccaggagactccctgggctgattcagccctctgattattacccactg
ctgatactccaggctggcagtgatgagattgaaaagagcaccagggcaattaaaagggac
ttcagggctctgggttgagtggttgatggggcaggagcacaggtggtgttctgctcagtc
ccttcagtggcagggacaaatgatgaaaggaacaggagaacccacattatcaacaagtgg
cttaagggctggtgccatcgcgaattttgggttctttgatcacggggcaacttttacggc
acctggcctgctggagccagatgggctccatctatcgttaagggcaaaaggattctagcc
catgaattggcagaactcattgagagggctttaaactaggtttgaagggggaaggggatg
caactaggctctccagaaacaagcccaagggtggtaagccagagttgggtgaagtcagca
gcccgttgaagtgcatgtacactaatgcacgcagcatgggtaacaaacaagaggagctgg
aagccatggtacagcagcaaagctatgatgtaatcaccatcacggaaactgtgggatgac
tcacataactggaggctgcaatggatggctacaagctcttcagaagagacaggagaggga
gaagaggtggagggatgctctgtatatagggaggctcttgacaccatggaaattgagatt
aatgatgataaggtcgagtgcctatgggtaagaatcagggggaaggccaataaggcactc
ctggtgggagtctgttatagaccacccaaccaggataagaggtggatgacttattctaca
agcagctggaggatgtttcaagatcaccagcccttgttcttgtaggtgactttaacctac
cagacatctgctgggaactcaacacagcagagaagaggcagtctaggaggttcttagagt
gtatggaggacaacttcttgtcacagctggtgagtagcctaccaggggagggactacgct
agacctgctgtttgcaacagagaagggctggtgggagatgtggtggttggaggctgtctg
gggcacagtgatcatgaaattacagagttttcaatatttggtgaaacaaggaggggcatc
aataaaacttccacactggacttctggagggcagactttggcctattcaagagatttatt
cgagagttccttgggaagcagcccttaaaaacaaaggagtccaggaaggatgggcatgct
tcaaaacagaaatcttgaaggcacaggaacagactgtccctatgtgccaaaagatgagtt
gacaaggaaaatgaccagcctggatgggcaaggagcttttgaaagaactaaggaaaaaaa
aagagggtgtatcacctttgaaggagggtcaggtatctcaggaaatgcttaagagagttg
ctaggtcatgtaggaaaaaaattagagaggcaaaagcccagttagaactcaatctggcaa
cttctgtgaaggacaataaaaatatttttataaatacattaatggcaaaaggaagggaag
gacaacctccattctctattagatgcaggagggaatttagtaactaaagatgaggaaaag
gtagaggtacttaacaccttctttgcctcagttttcaacagaaagacaggttgtcctcag
gacaactgtcctcctgggctggtagatggtgtcagggagcagaataccccccctgttatc
caggaggaagcagtcagagacctgctgagccacttagatgctcacaaatctatgggacca
gatgggatccatcctagggtgatgagggagctggcagatgagcttgcgaagctctctcca
tcatttaccatcagtcctggctcactggggaggtcccagatgactggaagctggccaatg
tacacccatccaaagaagggccagaaggaggatccggaaactacaggccagtcagcctga
ccttggtgccgcaaggttatggaacagatcatcttgagtgccatcacacggcacctacag
gatggccagggtatcagacccagccagcatgggtttaggaggggcaggtcgtgcctgacc
aacctgatctccttttatgaccaggtgacccgcctggtggatgcgggaatgctgtggatg
ttgtctacctggacttcagcaaagcctttgacacgtctcccatagcatactcctggaaaa
gctggcagcccacagcttggacaggtgcactcttgctggttaagaactggctggatggcc
aggcccagagagtggtggtgaatggtgctgcatccagttggcagccagtcactagtggtg
tcccccagggatcagtgctggggccagtcctgtttaatatcttcactgatgatctggatg
aggggattgagtccaccatcagtaaatttgcagatgacaccaagctgggagtatgtgtcg
atctgttggagggtaggagggctctgcaaagggacctggacaggctggatagatgggcca
agtccaacaacatgaggtttaaaagtccaagtgctgggtcctgcactttggccacaacaa
ccccctgcagcgctacaggctggggacagagtggctggacagtggccaggcagaaaggga
catgggggtaccggtcgacagccgattgaacatgagccagcagtgtgcccaggtggccaa
gaaggccaatggcatcctggcctgtatcaggaatagtgtggccagcaggaccagggaagt
cattcttcccctgtactcggcactggtgaggccacaccttgagtactgtgtccagttctg
ggcccctcagttcaggaaggacattgagatgcttgaatgtgtccagaggagggcaacaag
gctggtgaagggcttggaacacaagccctatgaggaacggctgagggagctggggttgtt
tagcctgaagaaaaggaggctcaggggagaccttatcactctctacaacttcctgaaagg
agggtgtagccaggtgggggtcagtctcttctcccaggcaaccactgacagaacaagagg
acacagtcttaagctgcgccaggggaagtttaggttagatgtcagaaaaaaattcttcac
tgaaagagtgattgggcactggaatcatctgcccagggaggtggtggagtcactgtccct
gacatgtttaaaaaaagactggacgtggcactcagtgccatggtttagttgatgaggagg
tgttaggtcataggttggacttgatgatctcaaaggtcttttccaacctagttcattctg
tgattctgtattttgtgattctgtgattctaagtattatgaaacttttagagttcctgta
ttaaa
>Ccor_TEdenovoGr-B-G1842-Map3_reversed#CLASSI/LTR
tgatgccttaggattttagcttttatatttttcatatatttgtaatcctgcaattcttta
gtgtataactctaaactccatatagactgttagctactgttctcccattttggtcagaca
aaacaattcctctctaggcctgaaaatcaaggacaccttactgtctcaggccccgagaaa
tgtaaacaaaagtgagttgggggggagcaaacttggggtaaatgacttcattacctgaag
ctgtaattggaggattaacccccgatatgcaaatggaccaaacttataaaagtatgaaaa
cccgtgaccctgtcgtccattttgggtgtagcccctggggggctttgtctgccctaaatg
tacctgaaggcccttcaataaatataactgctttttattctcttaattttgtctagcctc
tgtttttaggtagtcccacaaggcatc
>Ccor_TEdenovoGr-B-G321-Map4_reversed#CLASSI/LINE/CR1
caggacaagaaatcaggcactgaaggcaagagactggcatggctgagtagggactgtggt
aaataaaagaagaataaatcaaagtgaatagaacaggttcctaggaagatgtatagagat
aatgtttggggtaaggaagccaaactgatgaacctggcaaggatcaaagaataaagaagg
cttctacaggtatgttaccagaaaaggaaggtcaaagaaggtgtaccccaccgataaaca
atgctggaaaactggtaacaatgatgaggagaaggctgaggtactcaacaattttttgcc
tcagtcttcaatggcaacctctcttcccacacctcttgagtggatggacagcaggatggg
gactgggggagcaaagtccctcccactgtaagtaaagatcaggttcatgaccacctgagg
aacctgaacatacataagtctatgggacctgatgagatgcatcccagagtcctgagggaa
ttggctgatgtagttgccaagccactctccatgatatttgaaaagtcatggcagtcaggt
gaagtcccaggtgactggaaaaggggaaacattgtacccatctttaaaaagggtagaaag
gaggaccctgggaactaccgacctgtcagcctcacctctgtgcctgggaagatcatggaa
cagatcctcctagaagctgtgctaaggcacatggaggacagggaggtgatttgagacagc
cagcacagcttcaccaagggcaagtcctgcctgaccaacccagtggccttctatgatgga
gtgactacatcagtggacaagggaagggctacagatgtcatttatctggacttctgtaaa
gcctttgacatggtcccccacaacatccttctctctaaattggagagagatggatttgat
gggtggactgttagatggataagaaattggttggatggtcacatccagagggtagtggtc
aatggctcagagtcccaatggacatcagtgacaagtggtgtccctcaggggtctgtattg
ggaccagtgttatttaatatcttcattaatgacatagacaaagggatcgagtgcaccctc
agcaaatttgcagatgacaccaagctgagtggtgcagttgacacacctgaaggataggat
gccatccagagggacctggacaagctcgagaagtgggcccatgggaatctcatgaggttt
aacaagaccaagtgcaaggtgctgcacctgggtcagggcaacccccggtatcagcacagg
ctggggatgaacagatgagagcagccctgcgagaaggacttgggggtgctggtgggtgag
aggctggacatgacccagccatgggcactcacagcccagaaagccaaacgtgtcctgggc
tgcatccaaagcagcgtgggcagcaggggagggaggggattctgcccctctgctctgctc
tggtgagaccccacctggagtgctgcatccagctctggggtcccagcacaggaaggacat
ggacctgttggagtgagtccagaggaggccaccaagatgatcagagggatggagcacctc
tcctatgaggaaaggctgagagaattgggattgttcagcctggagaagagaaggctttgg
ggtgacctaattgcagccttccagtacctgaagggagcctacaagaaagatggagaggga
ctttttacaaggcatgtagtacaggacaagggggaatggctttaaactgaaagagagtag
gtttagattagatattaggaagaaattctttactgtgagggtggtgaggcactggaacag
gttgcccagagaagttgtggatgccccatccctggaagtgttcaaggccaggttggatgg
ggctctgagcaacctggtctagtggaaggtgtccctgcccatggcaggggggttggaact
agatgatctttaaggtcccttccaacccaaaccattctatgattctatg
>Ccor_TEdenovoGr-B-G1463-Map3#CLASSI/LINE/CR1
tccgggggtgcagctggtgggggctggccatggcccgatgcatcccagaaacccccctgt
gctgggctgaaccccagcgtgggcagcaggaaaggggttgggattctgcccctctgcccc
ctcaggtgagaccccacctgcagagctgccccagccctggggcccagcacaggcaggacg
tggagctgctggagagagcccagaggaggctccaggatgagcagagggatggagcagctc
tgctgggaggaaaggctgcgagagctgggattgttcagcctggagaggagaagctctggg
gtgacctcattgtggccttgcagggcctgaaggagccaacaaggaagctggagagagact
ttgacaagggcctggagtgccaggacaagggggaatggcttcccactgccagagggcagg
gttagatgggatattgggaagaaattcttccctgtgagggtggtgaggccctggcacagg
gtgcccagagcagctgtggctgcccctggatccctggcagtgtccaaggccaggttggac
agggcttggagcaccctgggctagtggaaggtgtccctgcccatggcaggggtggcactg
gatgagctttaaggtcccttccaacccaaaccattccatgattctagtcatgaacatctg
ctctggggtgtcttccct
>Ccor_TEdenovoGr-B-G455-Map14_s_1#CLASSI/LINE/CR1
actagaactctaaacttaaagctaactttgcctcttcaaagactgcttagaggaatccca
tgggttaggcttagaaagcaagaagctggtcaatattcaagcatcacttcctccaagctc
aagccagtgtatccccatgacaagaaatcaggcaaaggggcaggagacctcatggatgag
cagggagcttctagtaaatctcaaacacaagaaagaaatttatgggatgtggaaaaaggg
acaggccacatgggaggactataggaacatcatcagagtatgcagggatggagaggaagg
ccaaggcccacttggaattgagtctgcaagggatatcaaggacaacaagaagggcttcta
caagtacatcagcagcaaaaggaagattagggaaaatgtggggccactgctgaatcagat
gggtgtcctggtgatggaagacacagagaaggcagaattactgaatgccttctttgcctc
agtctttactgctgaggccagccctcaggagtcccagacctcggagaggagaggaaggct
ggagaaaggaagacttccccttggtcatagagggttgggttagagatcagctaggcagac
ttaacacccataaatccatgggccctgatgggatgcacccatgggtgctgagggagctgg
cagatgtgttgctagccactctccatcatctttgaaaaatcatggagaacaggaaggtgc
ctaatgactgaaggaaggccagtgttactcccatcttcaaaaagggcaagaaggaggacc
cgggaaactactggccagtcagcctcacctccatccctggaaaggtgatggaacagatca
ttctggaggtcatcaccaagcatgtagaaaaagaaggtcatcaggagtagtcagcatgga
ttcaccaaggggaaatcatgcttgaccaatctgatagccttctgtgatggcatggcagga
tgggtcgatgaggggagagcagtggatgttgtctacctcgacttcagcaaggcttttgac
actgtctcccataacatccttgtaggtaagctcaggaaatgtgggttagatgaatggaca
gtgaggtggatcaagaactggctgaatggcagagctcagagggtcgtgatcagggagtag
aatccagttggaggcctgcagtcagtggtgttctccagggatcaatactgggtccagtct
tattcaacttgtttatcaatgacctggatgaagggatagaatgtaccctcagcagtttgc
tgatgatacaaactggggggagtggctgatacacctgaaggctgtgctgccattcgcgga
ccttgataggctggagagttgggcagagagaaacctaatgaggttcaacaagggcaggtg
tggtcctgcacctggggaggaataaccccaagtaccagcacaggctgggggctgacctac
tggagagcagctctgcgagaaggacctgggagtcttggtggatcacaagctgaccatgag
ctagcagtgcccttgtggccaggagggccagtggatcctggggtgcattgggaagagtgt
ggccagcaggtcaagggaggtgatccttcccctctactcggccctggtgaggccacatct
ggagtgctgtgtccagttctgggctcctcagtacaagagagacaaggagctactggagag
ggtccagcagagggccacaaagatgatgaggggtctgagcatctctcttatgaggagaga
ctggggagctgggcctgtttagtctggagaagagaagactgagaggggatctcatcaatg
catataaatatctcaaaggtgggtgccaagaggatggtgccagactcttttcagtggtgc
ccagacaggacgaggagcaatggccataaactaaaacacaagaagtttcacctcaacatg
aggaagaattctttacattgagggtggcagagcactggaacaggctgcccagggaggtca
tggatctccctctctggagacattcaaaacccacctggacgcattcctgtgtacctgctc
caggtgaccctgccttggcaggggggttggactagatgatctccagaggtcccttccaac
cctaacaattctgtgattctgtgaaatttttactttttgc
>Ccor_TEdenovoGr-B-G313-Map3#CLASSI/LINE/CR1
tttattaatatttttattttttatatttaaaaaaatcacagaatcacagaatgggtcagg
ttggaagggaccacagtgggtcatctggtccaacctccctgctcaagcagggtcatccta
gagcacatggcacaggattgtatccagatggttcttgaatatctccagtgagggagactc
cacaacctctctgggcaatctgttccagtgctcggtcacctgcacagtaaagaagttctt
cctcatgttcaggtggaacttcctgtgcatcagtttctgcccattgcctcttgtcctatt
gcttggcaccactgagaagagcctggctccatcctcttgacaccctcccttcagatactt
atagacattgatgaggtcccctctcagttgtctcttcttgaggctgaacaggcccagctc
cctcagcctttcctctaagagagatgctccagtcccttaatcatctttgtgccctccact
ggacctgctccaggagctccatgtctctcttgtactgaggagcccagaactggacacagc
actccagatgtggcctcaccagggctgagtagaggggcaggatcacctccctgacctgct
ggcaatgctcttcctaatgcaccccaggataccattggccttcttggccacaagggcaca
ctgctggctcatggacagcttgttgtccaccaggacccccaggtccttctccacagagct
gctttccagcaggtcagcccccagcctgtgctggtgcctggggttattcttccccaggtg
caggaccctgcatttgcctttgttgaatttcagacagttcttctctgcccatctctccaa
cctgtcaaggtccttctgaagggctgcacagcctctggggtatcagccactcctcccagc
tttgtgtcatcagtgaacttgctgaggaggcatctgcccttcatccaagtcattgatgaa
taagttaa
>Ccor_TEdenovoGr-B-G285-Map3_reversed#CLASSI/LINE/CR1
agacagggatagtgcatcctcagcaggttgcagatgacaccaagctgagggctgtgatcc
ctaaggatcatccagagggacctggacaagctcgagaagtggcccatgggaatctcatga
ggtttaacaagaccaagtgctggtgctgcacctgggtcagggcaacccctgggatcaatc
caggctggggatgagcagatggagcagccctggcagaaggacttgggggtgctgtgggtg
agagctggacatgccccggcctgtggctggcagaacccccctgtgctgggctgagccccc
agcgtgggcagcaggggaggggggattctgcccctctgccccgctctgctgagacccccc
tgcagggctgcatccagccctgggatcccagcacaggaaggacagggagctgctggagcc
agtccagagcagggacaccaaggggagcagagggatggagcagctctgctgggaggaaag
gctgagggaattgggattgttcagcctggagaagagaaggctttggggtgacctcactgt
ggccttgcagtgcctgaagggagcccacaggaaagatggagagagactctttacaagggc
ctgagtgacaggacaagggggaatggcttcaaactgacagaggtaggtttagattgatat
gaggaagaaattttccctgtgagggtggggaggccctggcacaggttgcccagagaagct
gtggctgccccatccctggcagtgtccaaggccaggttggatggggctctgagcaacctg
ggatagtggaaggtgtccctgcccatggcaggggggtggaactggatgatctttaaggtc
ccttccaacccaaaccattctatgattctatgattcaatgagaca
>Ccor_TEdenovoGr-B-G536-Map17_s_0#CLASSI/LINE/CR1
cccataagataaatgtcacagaatcccagaatgggtcaggctggaagggaccacagtggg
tcatctggtgccacctccctgctccagcagggccatcccagagcacagggcacaggattg
tgtccagacggctctggaatatccccagtgaggagactccacagcctctctgggcatctg
ctcagggctgggccctgcccagggcagcagttctgcctcctgtgcagggcaattgccggg
ctcaggccctgcccggtgctctggtgccattgctgggccccggagcagagcccgggccct
gccctgagccctccctgcagccagggacacccagggctgagggcccctctcagctggggc
tcctctcgaggctgagcagccccggctccctcagcctgtgctgggcacggagctgctcca
ggcccttcctcagctgcgcagcctccgccggccccgctccaggagctccctggccctgct
gtgctgaggagccagagctggacacagcactccagaggtgcctcccagggctgggcagag
gggcaggatccctccctgacctgctgggaatgctcttcccagtgcaccccaggatcccat
tggcctccttggcccccaggacactctgctggctcagggacagctcattgtcccccagga
cccccaggtccttctccacagagctgctccagcaggtccccccagcctgtgctggtgcct
ggggttgttcctccccaggtgcaggacctgcatttgcccttgttgaattccagaggttcc
tccctgcccatctctccacctgaggtccctc
>Ccor_TEdenovoGr-B-G955-Map3#CLASSI/LTR
ttaaaggaattttgcccatacatgttgctagggggactaatttctgggtgcttaagaaaa
caaaggagttggctatgggggtggggtgcatctgtttcacctgggtgtgtgggcagttgg
tttccggcgtttggacagagagagaggttgcttctttggctgctttccttctgccggaga
aaccccgggatcccaagcctggctttccctgccccgctgggagctgggctgttgctgtcc
tgcccctgccgttgctttgagccttcgctattttgtagccgtgctcgccctgcctgccca
gatctctggtgggttccccgtttggatacatctcgtctgccacctgggatttgtgctcat
ccctgctgttccagcctgctgttcctgagggtccggccggacaccaggatcggctgccca
ggggtttgtgaagcctttgttccatccctccctgggatcccaggccaccagtgccgcgtg
ctccccgagcttgctccggagcgccccctgcagccgcgggggaaccatcgcacctgccct
gctcaccgggagccgccagcgcctctgccggctgcgagcggaactgcacccgagggtaaa
gggcctgacagctgagaaggctgggactgggtttgtgattgtttgctgttactgcatagt
tattgttgtttgtttggcttgttatacagatatagatatataatataaagaactgttatt
tctatttcccatatctttgcctgaaagccccttgatttccaaattataataacttggagg
ggaggggggttgcatctgccattccaaggggggctcctgcctttcttagcagacacctgt
ctttcaaaccgagacagatcttggtgcccaatgtggggcctgagggcattacgagaaagg
ggtggaaaaggaataacagttcctgggtaacttagttttgtgtgttggatataggaacct
tgttaggcagctctgtgtggtctagtttaccctggtttgggtggcatgtggtcgtggcta
tattcttctcttttgcagctccttccctaaacatgggtcctctgactaaggctaccattg
ctgttatccagtttgcactatgggtcaagaaggtgaggaattcatgggcttttaatttcc
ttcagaatgtgggcacgtggataaaggctatcacacactgagttcatgtttttggggtta
tgttaaaaatggtaccttctgtgaggaaatgacaccaggggaagttttctcccaacccct
caaccagttctttgggtgcacctcaccaattttcgaagggtttagatttcctctgagtac
taaccaactggtgctgataggcctactctatttagcagtcaggggtaagttgagattggc
ttggataactacccagacaccggccccagagactagagatcctgccccagagcctgatcc
tgccccagaggctgatactgcccaacagcccacctcagaaatggactacctgaactgtgt
gggggtactggtgaaggggatgcaggagatgcgccaggagatatgccaagtgctaaggga
atacacctcctcagctagtgaaaaaccctctccctgccccaaagagggttagtccgatgg
tgcagtagtggaacccatggatgttacaaccgtccaggtttcagctgaaccacaaggaca
atcatagccagcagcagtcttccctgtgcaaaggaggaagtataagaccaaatcagtacg
accagttaatgatgatggggaaccagggccctcacaaccagcaggagggtcagagccgga
aatcatcactgagtccgtgtcgtatgacagtctctgtggtatgcgaaaagacattgtgcg
gtgggggcgtgagccttatacaacctggctgctttgggtttgggaccttatgggcacagg
tgtgcaactggatagtggtgaggcaaggtatctgggatcgttgacccgggatccaggtgt
ggaccgatatttgtgagggagccagggcccctttctctctgggagcggctcttaatgagt
gtgagagaaaggttcattcacaaagacagaatgcaggagtaccatcgtagaatgcagtgg
aagacactcgaggaagggatccagcagctaagagaggtggcagtattagaggtactcttt
gggagggatggacagcatgataatgaccctgtcaaggtcaggtgcacaggacagatgatg
tggaacctggcaaagctagggccacagcaatacactaccttcattgcaatgattgatgct
gagggtaaccgagaaacagtgggctctgttgccaagaggctcaggaattatgacagtatg
gtcaatggtctgctgaaagctcatgtctctgctgtggtccaggacctcaaatagtagatg
aaggagatgagggaggagatgagggaggagatgaggagggtcagtgtggcaccagtgcga
gtcacaggcccccaagtcagcgcccgttgtccccctgctagagagagggggtacacccca
tgagctgagctgtggttttttctgtgtgagtatggggaagacatgagaaggtgggatggg
aaacccacttctgtcctggcagtgtgggtgcgtgaactcaaggagggaggcactaagtga
gggggttccgctacggtgaaagtagcctcagcctcccgtgactgagctgccaggtattac
agaagggaggatggtatgtcggatccccttgaaggtacctctagcatgtatgcccaggga
aagaatgataaccagggctagaggggtcctgcctctagccaggaagaggcacgggagaac
tgggttttctggatggtgtggatccgatggcctggcacatcagagccacaaaaatatgat
gcgttggttgatactggggcacagtgtactttaatgccatcgggacatgtgggggcagaa
cctgtctctatcgctggggtgaccgggggatcacagcagttgaccctgttggaagctgag
gtgagcctgactgggaaggagtggcaaaagcatccgattgtgactggcccagagccccgt
gtattctgggcatagacttcctctggaatggctattacagagacctgaaaggattcaggt
gggcgtttgggattgctgctgtggaggcagagggcattaggcaattgaacaccctgcctg
gactatcagagaatcctctgcagttgggctcctgaaagtggaagagcaacgagtgccaat
tgccacctcgacagtgcaccgctggcagtatcagacaaatcgagatgctgtgatcccgac
aagatgatccgtgagctggagagccagggggtggtcagcaagacccattcacccttcaac
agccccatttggcctgtgcgcaagtctgacggggaatggagattgactgtggactattgt
ggcttgaatgaagtgactccaccattgagtgctgctgtgccggacatgttggagctccag
tatgagctggagtccaaagcagcgaagtggtacgccactattgacattgctaatgccttt
ttctccattcctttggcagcagagtgtaggcctcagtttgccttcacctggaggggtgtg
cagtacacctggaaccgattgccccaggggtggaagcacagtcccaccatctgccatgga
ctgatccagactgcattggaagagggtgaggctccagaacatctgcagtacattgttgac
atcattgtgtgggggaacatggcatcggaggtatttgagacgggagagagaatcatccaa
attctggaagctggtttcgccatcaagaagagcaaagtcaagggacctgcccgagagatc
cagttcctgggagtaaagtggcaagatggatgacgtcagattcccactgaggtcatcaat
aagatcacagcaatgtctccaccgaccagcaagaaggaaacacaagctttcctaggtgcc
ataggtttctggagaatgcacattcccgagtatagccagatcgtgagccctctctacctg
gttacccgcaagaatgatttccactggggccctgaacagcagcaagccttggcccagatc
aagcaggaaatcgctcatgccgtagcccttggcccagtcaggacaggaccagaggtgaag
aatgtgctctactctgcagctgggagccatggtctgtcctggagcctttggcagaaggtg
cctggtgagacttggggctgaccactgggattctggagtcgaagctacagagggtctgaa
gccaactacattcccacagagaaagaaatcttggcagtttatgaaggagttcaagctgcc
tcagaggtaatcggcacagaggcacagctcctcttggcaccccgactaccttcaaaggaa
aggttccttccacgcatcacgccaccgacgctacttggggcaaatggattgccctcatca
cgcagcacgcccgaattggaaactcaagttgccctgggatcttggaaataattacaaact
ggtttgaaggtgagacttttgggttatcttctgaagaagaagaggagcaggtgacacgtg
ccgaggaagccccaccatataacgagctaccagggagtgaaagacaatacgccctcttca
ctgatggttcctgtcgaattgtaggcgctagccggagatggaaagctgctgtatggagcc
ccacacaacaagttgcacaggctagtgaaggagaaggtggatcaagccaatttgctgaac
tcaaagctgttcaattagctctggatcttgctgaaagagagaagtggccaaagctctacc
tctacactgattcatggatggtagccaatgctctgtggggttggctggaaaggtggaaga
aggccaactggcagcgtagaggaaaaccagtctgggctgctgatgagtggaaaggcattg
ctgctcgggtagggaagctggttgtgaaagtctgtcatgtagatgctcatgtccccaaga
gccgggctaatgaagagcatcgtaacaacaaacaggtaga
>Ccor_TEdenovoGr-B-G492-Map5#CLASSI/LINE/CR1
cctgcagtggatgagggaaaggctgtggatgttgtctacctcttcagaaagcctttgaca
cttcccacagcatttcctggaaaactggctgccatggcttggacaggtgcactcttcctg
ggtaaaaactgctggatggccaggcccagagagtggtggtgaatggagttacatccagct
ggtggccggtcacagtggtgttccccagggctcagtattggggccagtcctgtttaatat
ctttatgatgatctggatgaggggatcgagtgcaccctcagtcagtttgcagatgacacc
aagttgggtgggagtgttgatctgctggagggcaggaaggctctgcagagggatctggac
aggctggatccatgggctgaggccaatggtgtgaggttcaacaaggccaagtgctgggtc
ctgcccttgggtcacaacaaccccatgcaggctacaggctggggcagaggggctggaaag
cgccctggaaaaggacctgggggtgctggtgacagcagctgaacatgagccagggtgtgc
ccaggtggccaagaaggccaatggcatcctggcctgtatcagcaatagtgtggccagcag
gaccagggcagtgattgtccccctgtactgggcactggtgaggccacacctcaaatcctg
tgtccagttctgggcccctcactacaagaaagacattgaggtgctggagcgtgtccagag
aagggcaacagagctggggaagggtctggagcacaagtccttgaggagcagctgagggag
ctggggtgtttagcctggagaaaaggaggctcaggggggaccttatcactctctacaact
ccctgaaaggagggtgtagccaggtgggggtcggctcttctcccaggtaacaaggacagg
acaagaggaaatggcctcaagctgtgccaggggaggttcaggttggacatcaggaagaat
ttcttcactgaaagggtggtcaagcattggaacgggctgcccagggaggtggtggagtca
ccatccctggaggtgttcaaaaaacgctggatgtggcacttagtgccatggtttagtgtg
actggtggtgtggtcaaaggttggacttgatgatcttagaggtcttttccaacctaaatg
attctatgattc
>Ccor_TEdenovoGr-B-G1542-Map6#CLASSI/LINE/CR1
cagcgaccctgccctgggctgaccccagcggcagcagggaggggggattctccccttgcc
ccctcaggtgagaccccactgcagagctgccccagccctggggcccagcacaggaagggc
ctggagctgctggagagccagaggaggctccaggatgatccgagggatggagcagctctg
ctgggaggaaaggctgggagagctgggattgttcagcctggagaggagaagctttggggt
gacctcatggggccttgcagggcctgaaggagctgcaggaaagatggagagagactgtga
cagggcatggagggacaggacacagggaatggcttcccagtgccagagggcagggctgga
tgggatattgggaaggaattgttccctgggagggtgggcaggccctggcacagggtgccc
agagcagctggggctgcccctggatccctggcagtgcccaaggccaggctggacattggg
gcttggagcagcctgggacagtgggaggtgtccctgcccatggcaggggtggaacggatg
agctttaaggtcccttccaacccaaaccattctgtgattcttg
>Ccor_TEdenovoGr-B-G1905-Map4_s_0#CLASSI/LINE/CR1
gcagggaggattctgcctctgctctcagtgagccacctgagagctgccccagccctgggg
ccagcaggaaggacctggagctgctggagagagccagaggaggcccaggggatccgaggg
atggagcagctctgctgggaggaaaggctgggagagctgggatgttcagcctggagaaga
gaaggctcagggtgacctcaggtggccttgcagggcctgaaggagctgcaggagagctgg
agagggacttggacaaggcctggagggacaggacacagggaatggcttcccactgccaga
gagcagggttagatgggatattgggaagaaattttccctgtgagggtggggaggccctgg
cacagggtgcccagagaagctgtggctgcccctggatccctggagtgcccaaggccaggt
tggaggggcttggagcagcctgggatagtggaggtgtccctgccatggcagggggtggac
gatgggctttaaggtcccttccacccaaaccatt
>Ccor_TEdenovoGr-B-G1619-Map3_s_1#CLASSI/LINE/CR1
cagaatcacagaatgggtcaggttggaagggaccacagtgggtcatctggtcccacctcc
ctgctcaagcagggtcatcccagagcacagggcacaggattgtgtccagacggttctgga
atatctccagtgagggagactccacaccctctctggacaatctgttcagtgctcggtcac
tgcacaggaaagaagttctgcctcatgtccaggtggaacttcctgtgcatcagtttctgc
ccattgcctcttgtcccattgctgggccccatggagcagagcctgggcccatgctctgac
accctcccttcagatactgacacacattgatgaggtcccctctcagctggtctcctcttg
aggctgaacagccccagctccctcagcctttcctcatcagagagatgctccagtcccttc
atcatctttgtagccctctggacccgctccaggagctccatgtctctcttgtcctgagga
gcccagaactggacacagcactccagatgtgccctcacaagggtgagcagaggggcagga
tcacctcccatgctggcaatgctcttccttgcaccccaggataccattggccttcttggc
cccaggcactgcggctcaggacagcttttgtacaccaacccccaggccttctcccagact
gcctccaggttcc
>Ccor_TEdenovoGr-B-G1265-Map3_reversed#CLASSI/LTR
tgaaaggaatgagggacttgtctttacaaacaagctgtgggcctgctggtagataaaact
agtactgagagataaaagaaacaatgggaaggattccactgattgatgaatggaaagaaa
gagatttgtctttacaaataaactataggtctgctgataaatgaaattggatattgagag
atgaaagaaacaatgggaagaaccataaattccataagaattaaaataaaggggggggtt
atacattagaagggagtcttaggtattaggcatttcgggaagtctgtacctctcaagtac
ctcagccaatggggaaagagagagggaaatgcggtcgggaaattaggataaaaaggaggc
tgcgccctccaaaaatttgagagaccccaggggaaatgccccatggcctctccctttatt
cgaataaagtaacaggactcctctgtctcctttttggacataaacctctggtgtttgtgg
attaattttcctgac
>Ccor_TEdenovoGr-B-G670-Map3#CLASSI/LINE/CR1
ccacctctccagcctgtccaggtccctctggatggtgtcccttctcttcagcgcactgac
tgccccacgcagcttggtgtcgttggcaaacttgctgagggtgccctcaatcccgttgtc
catgttgtgacaaagctgtttaacagcaccagtcccaattctagcccctgaagaacaaca
ctcgtcactggtctccacttggacattgagccactgaccccaattctttgagtgtggcca
tccagccaattccttatccccagagtgctccatctgtcaaatccatttctctccggttta
gagacaaggatcctgtgttggacagtgctgaatgctttgcacgagtccaggtagctgaca
tcagttgttcttccttcatacactatgctgtaaccccatcatagcaggcaccagattctt
caggcactgttttcccttagtgaagtcatggtgtctgtcaccatcacctccttattttcc
gtgtgtctcagtacagtttccaggaggatctgctccatgaccttgccaggcacagaggtg
agactgactggcctgtggttccctgggtcttctttatttccctttttaaaaatggggttt
atgtttctccttttccagtcagtgggaacttcaccagactgccataacttctcaaatacg
atggacagtggcttagccacttcctccaccagttccctcaggacccatggatgtatctca
tcaggtcccatgg
>Ccor_TEdenovoGr-B-G1838-Map3#CLASSI/LINE/CR1
catcccagagtcctgagggaattggctgatatagttgccaagccactcttcatgatattt
gaaaagtcatggcagtcaggtgaagtcccaggtgactggaaaaagggaaacattgcacct
atctttaaaaaggtagaaagaggaccctgggaactaccgacctgtcagcctcacctctgt
gcctgggaagatcatggaacagatcctcctagaagctgtgctaaggcacatggaggacag
ggaggtgattcgggacagccagcatggcttcaccaagggcaagttctgcctgaccaacct
agtggccttctatgatggagtgactgcatagtggacaagggaagagctatgatgtcattt
atctggacttctgtaaagcctttgacatgtccccataacatccttctctctaaattggag
agagatggatttgatgggtggactgttaggtggataaggaattggttggatggttgcatc
cagagggtgtggtcaatggctcagagtcccaatggaatcagtgacaagtggtgtccctca
ggggtctgtactgggaccagtgctatttaatatcttcattaatgacatagacagtgggat
cgagtgcaccctcagcaaatttgcagatgacaccaagctgagtggtgtggttgacacact
tgaaggagggatgccatccagagggacctggacaagctgagaagtgggccatgggaatct
catgaggtttaacaagaccaagtgcaaggtgctgcacctgggttagggcaacccctggta
tcagtacaggctgggggatgaacagattgagagcagccctgaagaaggactgggggtgct
ggtggatgagaggctggacatgacctggcaatgtgcacttgcagcccagaaagccaaatg
tatcctgggctgcatcaaaagcagcgtggccagcaggtgagggaggtgattctgcccctc
tgctctgctcttgtgagaccccacctgagtactgtatccagctctggggtccccagcaca
ggaaggacatggacctgttggagtgagtccagagaagggcacaaagatgattagagggct
ggagcacctctcctatgaggaaaggctgagagaattgggattgttcagcctggagaagag
aaggcttcagggtgacctaattgtagccttccagtacttgaagggggcctacaagaaaga
tggagagggactatttaaaggatgtagtgacaggacaagggggaatggctttaaactgaa
agagagtaggtttagattagatattaggaagaaattctttactgtgagggtggtgaggca
ctggaacaggttgcccagagaagttgtggatgccccatccctggaagtgttcaaggccag
gttggatggggctctgagcaacctgatctagtggaaggtgtccctgcccatggcaggggg
gttggaactagatgatctttaaggtcccttccaacccaaatcattctatgattctatgat
tcaaccatgatagaaatctcaatgcac
>Ccor_TEdenovoGr-B-G2016-Map3#CLASSI/LTR
tcacctgaagagtgacatctgttggaaatgatacaacttttaaaattttttatgtaactt
tagtcaggggtttgttctcctttgcccagggggaggggaattgaagtttctcttcaaaag
actgttcaccggggaggcctgatgagtttaaatctacagattgggagtagccagaagata
cacaggagataaacgaacattaacaaacattaccccaaacacccctgggggtcgagacac
ctggtctgggaaaagattgataagagaaccaaagaatgaggaccaaattagcatcgaagg
caaagggatcaataaccaataggagattgaatactaagaactgtgtaatttaagaccaat
gaatgagaatttctttgggttttgtctgtataaatatgtgaaaagtctggtaaagaacca
tgtgtgatggaatgattttcactgcacaacccgggcatgtgtggatgaaatgatttctat
tgcacatcctggccagaataaagtaatgccttaattctctaacactgaaaagatgctgtt
ggagagtttctgtttttcccgcagtttcggtgacaacact
>Ccor_TEdenovoGr-B-G444-Map5#CLASSI/LINE/CR1
ctgtggggttagacttggggatccgtgggtgaaaagctggacaggagccatcagtgagtg
ctgggagccctgaaatccatcggcatcctgggctgcatccaaggagggagaccagcaggg
aagggattgggatggtgcccctgtgcccctgtgctcaggtgagagcccacctgcagagct
gccccagccctgggaccagcacagggaggacgtggagctgctggagagaggccagaggag
gcaccaggatgagcagagggatggagcagctctgctgggaggaaaggctgcgagagctgg
gattgttcagcctggagaggagaagctttgggctgagctcagtgtggccttgcagggcct
gaaggagctgcaggaaagctggagagagacaattcccaaggcatggagggccaggagcca
gggaatggcttcccagtgccagagggcagggctggatgggagattgggcaggaattgttc
cctgggagggtgggcaggccctggcacagggtgcccagagcagctggggctgcccctgga
tccctggcagtgcccaaggccaggctggacattggggcttggagcagcctggacagtggg
aggtgtccctgcccatggcaggggtggactggatgagctttaaggtcccttccaacccaa
accattctatgattcatgatcagatatggaacgtctccttgggac
>Ccor_TEdenovoGr-B-G1306-Map3#CLASSI/LINE/CR1
caggaaggatggagctgtgggagtccagaggaggccccggagtgctccagggctggagcc
ctctgctctggagccaggctgggagagctgggggtgttcacctggagaggagaaggctcc
agggagagctcagagccccttgcagggcctaaaggggctccaggagagctggagagggac
tggggacaagggatggagggacaggacacagggaatggcttcccagtgccagagggcagg
gctggatgggatattgggaaggaattgttccctgggagggtgggcaggccctggcacagg
gtgcccagagcagctggggctgcccctggatccctggcagtgcccaaggccaggctggac
attggggcttggagcagcctgggacagtgggaggtgtccctgcccatggcaggggtggaa
ctggatgggctttaaggtcccttccaacccaaaccattctgtgattctat
>Ccor_TEdenovoGr-B-G478-Map3#CLASSI/LINE/CR1
ttgatgacaagaaggagggcagcctcagatttcaggtgacaccaaaccaagggtgcagtg
acacccctgaaggacaggatgacatccagaggcacctggacacgctccaggagtggccca
tgggaatctcaggaggtttaacaagggctgcacctggtcagggcaacccctgggatcaat
ccaggctggggatgagcagctggagcagccctggcagaaggatttggggctgctgtgggt
gagagctggacctgccccagcccagaaccccccatggcctgggctgagcccccagcgtgg
gcagcagggaagggatggggattctgcccctctgcccctgtgctcaggtgagagcccacc
tgcagagctgccccagccctggggcccagcacagggaggacctggagctgctggagaggc
cagaggaggcaccaggatgatcagagggatggagcagctctgctgggaggaaaggctggg
agagttgggattgttcagcctggacaagggaagctttggggtgacctcactgtggccttg
cagtgcctgaaggagctgataggaaagatggagagagacaatttacagggtcctggatga
caggacaagggggaatggcttcccactaccagagggcagggatagatgggatattgggaa
ggaattgttccctgtgagggtggaggccctggcacagggtgcccagagaagctgtggctg
cccctggatccctggaagtgtccaaggccaggctggacgggcttggagcaacctgggcta
gtggaaggtgtccctgcccatggcagggggtggatgggatggactttaaggtcccttcca
gcccaaacctccatgattctatgattgcactttagcatatgcagat
>Ccor_TEdenovoGr-B-G1879-Map3_reversed#CLASSI/LINE/CR1
tccttctgaacaagttgtccgttagatgacaggttacagtgtctgagtgaagaatgctga
aggcagagctcaaggtgtagtggtggggctacatctggctggtgtctgtcacagtggtat
tcctcaggttcttctagggccattctttcaatttttatcaatgatcggatgcaggagttg
aatgcacattaagtttgcgagatacaaactggaggtgctgttgactctctgagggacaag
agcctccgagggatctggatagattggagcactgggtagttatcagtggcatgaaggtta
acaagaacaattacagattctgcccctgggacgcaggaaagctgggcacaaggacaagct
gggagaggagtgtgtggagagcagccctgcagcaagggatctgggggtgctggtgggcag
cagctcagtgtgagtcagcagtgtgtgcccgggcagccaggagggcaaaccccatcccgg
ctgcatcagacacggcagcaccagctgggatcgggatcatcctgctggatgcagccgtgg
tgcggcctcaccctgagtcctgtgtgctgtgcagggccccagagtttgagaaggacggga
aggtccttgaatggtccagagaaggacggcagagctggtggaagggctggaaggcacatc
ctgtgaggagcagctgagggctctgggtttgtctagtttggagagaaggaggctgagctg
agaggtgacctcattgctctgtacagcttcctgaggagggatgtggagagggatgtctga
tctttctccctgggatccagcgacaggaatatgggaatggttcaaagctgcatcagggga
ggttcagactggacattaggaacatttctttaccagagggtggtaaacactggaacagct
tctttaagaggtgtaatgcaagcctgtcagtgtttaagaggcttggacgtgtaataactt
taacttttgtcagggaattggtcaagcagttggactagatgattgttggtcccttccaac
gaaataatatttattct
>Ccor_TEdenovoGr-B-G1776-Map6#CLASSI/LINE/CR1
cagcaggggaggggggattctgcccctctgcccctcagctgagaccccacctgcagagct
gccccagccctggggccagcacaggaaggacctggagctgctgcacagagcccagaggag
gcagcagcatgagcagagggatggagcagctctgctgggaggaaaggctgccagagctgg
cattgttcagcctgcagaggagaagctttggggtgagctcagtgtggccttgcagggcct
gaaggagctgcaggaaagctggagagagacaattgccaagggctgcagggacaggacaca
gggaatggctgcccagtgccagagggcagggctggatgggagattgggcaggaattgttc
cctgggagggtgggcaggccctggcacagggtgcccagagcagctggggctgcccctgga
tccctggcagtgtccaaggccaggctggacattggggcttggagcagcctgggacagtgg
aaggtgtccctgcccatggcaggggtggcactggatgggctttaaggtcccttccaaccc
aaaccattctgtgattctatgatttaaa
>Ccor_TEdenovoGr-B-G1632-Map3_s_0#CLASSI/LINE/CR1
agaatcacaggatgggtcaggttggaagggaccacagtgggtcatctggtcccacctccc
tgctccagcagggccatcccagagcacacggcacaggattgtgtccagacagttctggaa
tatctccagtgagggagactccacaccctctctggcaatctgttcagtgctcggtcactg
cacaggaaagaagttcttcctcatgtccaggtggaacttcctgggcatcagttcctgccc
gttcctctggtgccattgctgggccccacggagcagagcctgggccctgctcggagccct
ccctgcagacagggacacacagggctgagggcccctctcagctgggtctcctctcaggct
gaacagccccagctccctcagcctttcctcgtaagggagatgctccagtccctaatcatc
tttgtagccctctgctggacccgctccaggagctccatgtccctcctgtcctgaggagcc
cagaactggacacagcactccagatgtgcctcaccagggctgagcagaggggcaggatcc
ccttccctgacctgctggcaatgctcttcctaatgcaccccaggataccattggccttct
tggcccccagggcactgctggctc
>Ccor_TEdenovoGr-B-G1435-Map3#CLASSI/LINE/CR1
tcacagaatcacagaatgggtaaggttggaagggaccacagggggtcatctggtccaacc
tccctgctcaagcagggtcatcctagagcacatggcacaggattgtgtccaggtggtttt
tgaatatctccagtgagggagactccacaacctctctgggcagcctgttccagtgctctg
tcaccctcacagtaaagaagttcttcctcatgttcaggtggaacttcctgtgcatcagtt
tctgcccattgcctcttgtcctgttgcttggcaccactgagaagagtctggctccatcct
cttgacaccctcctttgagatacttatatacattgatgaggtcccctctcagtcttctct
tctcaggctgaacaggcccagctccctcagcctctcctcataagagagatgctccagtcc
cctcatcatctttgtggccctctgctggacccgctccaggagctccatgtctctcttgta
ctgaggagcccagaactggacacagcactccagatgtggcctcaccagggctgagtagag
gggcaggatcacctccctcaacctgctggcaatgctcttcctaatgcaccccaggatacc
attggccttcttggccacaagggcacactgctggctcatggacagcttgttgtccaccag
gacccccaggtccttctccacagagctgctttccagcaggtcagcccccagcctgtgctg
gtgcttggggttattcctccccaggtgcaggaccctgcatttgcctttgttgaacttcag
aggttcctctctgcccatctctccagcctgtcaaggtccttctgaaggcagcacagcctt
ctggggtatcagccactcctcccagttttgtgtcatcagtgaattgctgagagctctccc
ttcatccaagtcattgataaatagttaataatactggcccagtattgctggggaaaccac
taaacaggcctccaaaccctgtactgataaacccttggatctgttcagccagtcttaatc
acctc
>Ccor_TEdenovoGr-B-G1716-Map3#CLASSI/LINE/CR1
agcagccctgggaaaaggcttggggttggtgaggtgctagtccccgcggccagccgaacc
ccccggccctgggctgagcccccagcgtgggcagcagggcagggggggattctgcccctg
tgccccgctcagctgagcccccacctgcagagctgcctccagccctgggttccagcacgg
gaaggacctggagctgctgcagcgagtccagaggaggccacggagctgctccgagggctg
gagcccctctgctctggagccaggctgggagagctgggggtgttcacctggagaagagaa
ggctccagggagacctcagagccccttccagggcctaaaggggctccaagagagctggag
agggactggggacaagggatggagtgacaggacaagggggaatggcttcccactgccaga
gggcagggttagatgggatattgggaaggaattcttccctgtgagggtggggaggccctg
gcacagggtgcccagagaagctgtggctgcccctggatccctggaagtgtccaaggccag
gttggacggggcttggagcaacctgggctagtggaaggtgtccctgcccatggcaggggg
tggaacggatgagctttaaggtcccttccaacccaaaccattctgtgattctatgattta
cccagctgagcctttta
>Ccor_TEdenovoGr-B-G1894-Map3_reversed#CLASSI/LTR
tgatagggaagatgtgtgctaatgtctttacaaacaattccatgggtgagggtatgggtg
ttaacgtctttgaaatgggtcttaatgtctctactaacttcaagcagcaggtttgttaca
gagcccagacagcttggctcctgaaacagacaatgggtctgcacaagcctgagtttctga
actttggggtaaaatgacaggttcaaggggggatatgtggtaggcggttcgggaaggctg
taccttcctggtacctcagccaatggggaaaggaagagggcaacatgcggccgggagttt
aggataaaaggaggctgcgccctccgaaacctcgagagagaaaaccccgcgggcgtgtgc
cccagtggactctctccctttattcgaataaagttgcaggactcctctgtctcctttatg
gacactggcttttcatagcgtgattttccgtac
>Ccor_TEdenovoGr-B-G803-Map3#CLASSI/LINE/CR1
agacagaccaggaaggtgcagtggtggagttgctctctatgtgaggcaacccttggagtg
tatcaggctctttcttggtgtggatgaaagggcagactagtaagggtgacgccgtgggtg
cttgctacaggtcgcctgatcaggaggaggaagtgtatgatgcctacaggcagcttgaag
cagtctcacagtcacaggccttggttcttggggggctttaactaccctgacatctggaga
agcaacacagtgaagtacaaacaggaggttcctggaaagcactgatgacagtttcttgtc
gcaggtagtgaggatcccagaaggaatgctgtgctgtctgaccttatactaacaaacagg
gaaggccttgttggagatgtgaaggttggggcagccttggctgtagtgaccatgagattg
tggagtttagtattgaggggggaggaagcagggcagggagtaagattttaaccagggatt
ttaggagagctaattttagcctctttagggattttcttggaagaatcccattggagctgg
tcctgagggaagaggggtccaagagttggttgatattcaaggctcatttcctccaggctc
aaggacagtgcatcccagtgagcgagaaattgggtaaagttggcaagagatctttgtgta
tgaataaggaactcctgttattactcaagtataagccggaaatatatgtgagatggaagc
agggtcaggtcacttggggtgaatgtagagaggttgtcagtgtaagtagaaattagatta
ggaaggtcaagggccatctggaattaaatctggccaaggatgttaaggataacaagaagg
gttttttcatatgcatcataacaaacggaaaattaaggataatgtgggttcgttagtaaa
tggagggtggaccctgttaacaaaggatgcagagaaggcagagttactggatgccttctt
tgcatgtcttcactgacatggccagccctcggggatctttgacccaggggactagggtaa
aggaatgttggaaggaagaccttcccttgctcaagaattggtttagagaacacctaggca
gctttgatgtgtgcaggtccatgggtcctgatgggatgtatccatgagttctgagagagc
tgatggacaccatagcagggctgttcatggtcatctttgaaatgttgtggcgatcaggag
aggtgcctgaggactggaagagagtaaatgtcacctcagtcttcaaaaggggcaaggagg
acccagggaactaccagtcagtcagcctagctcaatccctggaaaggtgatggagtgtct
cattctggaggccatctctatccacatggatgataaggtgatcaggagtgttcagtatgg
attcattaattgtaaatcatgtttgaccaacctgattgccttctatgatgagacaactgc
ctggatggatgaggggagagcagtgtgttttgtcatctcaactttagcaaggcttttgtc
actgtctctcacagtatcctcataggcaacgtcaggaagtgtggactggatgagtggaca
gcgaggtggattgagacctggctgaatggcaggtctcagagggttgtcatcagtggctca
gggtctagttggaggcctgtccctagtggtgtctgccgggtccagtattgtttagtttgt
tcatcggggcttgtgtggaggggcagatgcctcctcagcaagttcactgtcggcacaaag
ctgggaggagtggctgataccccagagggctgtgcagcccttcagagggaccttggcagg
ttggagagatgggcagaaggaactgtctgaagttcaacaagggtaattgcagggtcctgt
gtctggggaggaataattctctgcagcagtacaggttgggggttaacctgctggaaagca
gctctgcggggaaggacctgggggtcctggtggacatcaagctgttcatgagccagcagt
gtgcccttgtgttcaagaaggccaatggtatcctgaggtgctttaggaagagcattggca
ggactggtgaggtgatcctgcccctctactcagccctggtgaggcacatttggagtgctg
tgtccagttctgggcttttcagtacaagagcgacatggagctcctgggggggttcagcgg
agggctacgaagatgattaggggactggagcatctcttatgaggaaaggctgagggagct
gggcctgttcagccttgagaagagatgactgagagggggcttcattaatgtgtgtcagta
tctgaagggggggtgtcagaggatggatccaggctcttcttggtggtgccaagccatagg
acaagaggcaatgggctgagactgatgcactggaagttccacctgaatatgaggaagaac
ttcactgtgcgggtgactgagcactggagcagttttggattctccc
>Ccor_TEdenovoGr-B-G1079-Map3#CLASSI/LTR
gctgtgggatttcctgtgtgacagtggggaaaacagagaggggtggacaaccactctgct
ctggcagcacgagtggtgaattgaaggagcgcaagtctcagaaaggaagttctaccaaaa
aggaagtagctccagttgcctgtagccaaactgccgaaatgatggaaaagacgatggcat
gtccaattcccatgaaggaacctctaagatgcaggcccagggaaagaaggataaccaggc
atagaggggccctgcctctagccaggtagaggtcagggaaaaccgtgttttttggactgt
gtggattcgttggcctggtacatcagaaccacaaaaatatgatgccttggttgacactgg
tgcacagtgtacaataatcccatccagcatgtgggggtagaatctgtttctattgctggt
gtaacaggtggatcacaagatttgaccttggtggaagctgaggtgagcctgactggaaat
gagtggaagaaacatctcattgtgactggtccagaggccccgtgcattttgggcatagac
ttcctccgaaacgggtatttcagagacccaaagggactcaagtgggcttttggaatagct
gctgtggagacagagggcattaagcaattgaacactttgcctggactatcagagaaccca
tctgcagtaggccttctgaaggtggaagaacaaagagtaccaattgctacctcgacagtg
catcgccgacagtaccggacaactcgagatgctgtgattcccatccacaagatgatccgt
gagctggagagccaaggggtggtcagcaagacccactcacccttcaacagtcccatctgg
cctgtgcgcaaatctgaaggagaatggagattgactgtggactatcgtgccttgaatgaa
gtgactccaccattgagcgctgctgtgctggacatgttggagctccagtacgagctggag
tccaaagcagcgaagtggtacgccactattgacattgccaatgcatttttctccattcct
ctggcagcagagtgcaggcctcagtttgccttcacctggaggggcgtgcagtacacctgg
aaccgactgccccaggggtggaagcacagtcccaccatctgccatggactgatccagact
gcactagaaaagggtgaggctccagaacatctgcagtacattgatgacatcattgtgtgg
gggaacactgcaacagaagtgtttgagaaaggagagaaattatccagattctcctggaag
ctggtttgccatcaagaagagcaaagtcaagggacctgcccaagagatccagttcctggg
agtgaaatggcaagatggacagcgtcagattcccactgaggtcatcaataagatcacagc
aatgtctccaccaaccaacaagaaggaaacacaagctttcctaggtgccataggcttttg
gaggatgcatattcctgagtacagccagattgtgagtcctctttacctggttacccgcaa
gaagaacgatttccattggggccctgaacagcaacaagcttttgcccaaatcaagcagga
aatcgctcatgcggtagcccttggcccagtcaggacaggaccagaagtgaagaacgtgct
ctactctgcagccgggagccatggtctgtcctggagcctctggcagaaggtgcctggtga
gactcgaggtcgaccactgggattttggagccgaagctacagagggtctgaagccaacta
cactccaacagagaaggaaatcttggcagcctatgaaggaatccaagccgctcagaggta
atcggcactgaagcacaactcctcctggcaccccgactaccggtgctggggtggatgttc
aaagcaaggttccctctacccaccacgccaccaatgccacatggagcaaatggattgctc
tcatcacacagcgcgcctgtatcggaaaactgaatcgccctgggattttggaaataatca
caaattggcctgaaggtgaaaactttggtctcactgatgaagaagaacaagtgacacgtg
ctgaagaagctccaccgtacaaccaactgccatcagaagacacacgctacgctcttttca
ccgacggttcttgtcacatcgtagggatgaaacaaaagtggaaagcagccgtatggagtc
ccacacgacgggttgcagaagctactgaaggagaaggtggatcaagccaactcgctgaac
tcaaagctgttcaactagccctggacattgctgaaagagagaagtggccaaagctctacc
tctacactgattcatggatggtagccaatgctctgtggggatggctggaaaagtgggaaa
aagctaattggcagcgtaggggaaaaccaatctgggctgctgaagagtggaaagacatcg
ctgcccgagtaagaaagctagttgtgaaagtccgccatgtagatgcccatgtccccaaga
gtagggctaatgaggaacaccaaaacaacaagcaggtagatcaggctgcaaagatagaag
tgtcacaggtagacttggactggaaacacaagggagagttgttcctagctcgatgggccc
atgatgcctcaggccatcagggcagagatgccacctataggtgggcacgagaccaagggg
tggatctaaccatggacagtatctcccaggttatccatgattgtgagacatgcgctgcga
tcaagcaggccaagcgggtgaagcccctgtggtatggtgggcgatggtccaaatacaagt
atggggaggcctggcagattgattacatcacactgcctcaaacccgccaaggcaagcgct
atgtgctcacaatggtagaagccaccactggatggctggagacctaccctgtgcctcatg
ctactgcccggaacaccatcctgggccttgaaaagcaagtcctttggaggcatggcaccc
ctgagagaattgaatctgacaatgggactcattttaagaatagccttattaatacctggg
ctagagaacatggcatgagtgggtgtaccacatcccttaccatgcaccagctgcaggcaa
agtggaacggtgcaatggattgttgaaaaccactttgaaggcactgggtgggggaacttt
caaaaattgggaacagcatctagcaaaggccacctggttagttaacacccaaggttccac
caatagagctggtccagcccaatctgaatccctgcatacaacagatggagataaggtccc
agtagtgcatgtcagaggtctgttaggaaagactgtgtggattaattctgcctcgagtac
agacaaacccatccgtggggttgtctttgctcagggacctggttgcacatggtgggtaat
gcagaaagatggaacaacacgttgtgtaccacagggagatctgattgttgggtgaaaacc
acctgtagtgtgaaatgcctgtatacccctgcttgctgagtgtcactgtcactgtttgta
catagctgtatatatatatattatgtattaatgtgtgtgtgtagaattagaatatcttag
tttgggcattgagccaacaatatgggataaggggtggaatgtcttggggtgaccttatga
tgtgtatcccatatcgctgccctatgcccagaaattaattttgtgcctttctatgcctct
aaactgagcctgagagggggaaggaaaaaactgagcaaaactttttcaaagcatttgcac
ttgttcaaggtcacacagagatagcatttttttccagctgcggcaggggagcgaggaagc
acccggcttgctgctccagcagcttttggccagtttttcactttctttctccgagagagc
gagagttgaacttttcttctctggattctgtttttttcctttttctggactgctgatgtt
caacatcagagcacatcgggaggactttcaggacgaggccctggccctggccgcccagct
ccaaggagacaggaggactcaaaactttcccaggttttttctctacagcaagattttatt
atttagctattttttcctgtgtttgttaaataaatagttttatctttcactttccttcga
ggaaaatttattttttcccgaacctggggggggaggggtggttgtgccttctctcagagg
atatatttctaaatttggcc
>Ccor_TEdenovoGr-B-G427-Map3#CLASSI/LTR
tgttggggaagatgaaacaggaaagccttataaatatgattgcctgacaaaagattttgg
gaatatgaaaactacaggcaacatcgaaatgaaagccacttttgaaataccaagtcttag
ttactgaacaactggaaaacaatggtatggccgactgaaggtaatcccctcttgattgaa
caataccctctgcttgcaggcaggtccaagggtcagagcagaccctactagctcagcaga
aggggtccaaagagtagtttttagaagttaagatgtaacactctatggtaatataagaac
tcttataggctgtatgtaaatgctataggatttgtatcttgtattagattggttagtgac
aattagaatattcagtacagaagatgatttattgtattgtaaccaggacttcagacacac
ttccctcttccctcttacttacttctctcactcttctctccatctctctctctctctctt
acccgcttactctcttgctctcttgggcctgctcagagctgagtctggcagctctgagca
gtgcccctatacccacgccctttgcaataaaccgcatgttccaagatctgcctatagaga
tctctcgtctccgtccgtctcgtccgccgacccacccaagaacctac
>Ccor_TEdenovoGr-B-G1651-Map8#CLASSI/LINE/CR1
ttcggggttggcgcgggggggggggattctgcccctgtgcctcaggtgagaccccacctg
cagagctgccccagccctggggcacagcagcaggacctggagctgctggagagagtccag
aggaggccccggagctgctcccagggctggagcccctctgctctggagccaggctgggag
agctgggaatgttcccctggagaagagaaggatccagggagagctgagagccccttgcag
ggcctaaaggggctccaggagagctgcagagggactggggccaaggcatggagggccagg
agccagggaatggcttcccagtgccagagggcagggctggatgggagattgggaattggg
aattgctggctgggagggtgggcaggccctggcacagggtgcccagagcagctggggctg
cccctggatccctggcagtgtccaaggccaggctggacattggggcttggagcagcctgg
gacagtgggaggtgtccctgcccatggcaggggtggcactggatgggctttaaggtccct
tccaacccaaaccattccgggatt
>Ccor_TEdenovoGr-B-G305-Map6#CLASSI/LINE/CR1
tcattatgtcttacagtcgactacaatcacagaatcacagaatatgctgagttggaaggg
acccacaaggatcatcaagtccaactcctggccctgcacaggaccatccccaagagtcac
accatgtgcctgagagcattgtccaaatgcttcttgagctctgtcaggcttggtgctgtg
accacttccctggggagcctgttccagtgcccaaccaccctctgggtgaagaatcttttt
ctaatatccaacctaaacctcccctgacacaacttcaggccattcccttgggtcctgtca
ctggtcaccacagagaagagatcagtgtctgcccctcctcttcccctcatgaggaagttg
taactgcaatgaggtctcccctcagtctcctcttctccaggctgaacagaccaagtgacc
tcagccactcctcatacagcttcccctcaaggcccttcaccatctttgttgccctccttt
ggacactctctaatagtttaatgtctttcttatattgtggcacccaaaactgcccccagc
actcgaggtgaggctgccccagtgcagagcagagcgggacaatcccctcccttgcctggc
tggcgatgctgtgcctgatgccccccaggacacgcttggccctcctggctgccagggcac
tgctgactcatgttcaacttgccattgaccaggacccccaggttcctttccatggcactg
ctttccagcatctcattccccagtctgtctgtacatccagggttgctccatcccaggtgc
agaatccagcactttcccttgttgaacttcatatggttggtgattgcccagccctctaat
ttgttgaggtctctctgcagggcctccctgcccttgagggagtcaacagctcctcccagt
tttgtatcatctgtgaacttgctcagtatcccttccagtcctgcctccaagtcatttatg
aagatgttgaagagcacagggccgaggatggagccctgtggaaccccactagtgacaggt
caccagtctgatgtcaccccattcactgtaaccctttgtgcctgacccatgagccagttg
ctcacccatcccatgatgtgtttatccagctgtgtgctggacattttgtccagaaggatc
ctgtgagagacagtatcaacagctttgctgaaatccaaaaagattacatcaactggcttc
ccttgatcagctaggtgggttaccttgtcataaaaggaaatcaggtttgataagcaggac
tttcctctcatgaagccatgctggctgtgaccaatgactgcattgtctttcaggtgtttt
tcaatacctcccagaataatcttctccataattttaccaggcactgaagtgagactgaca
ggcctgtagtttccagggtcctcttcttgcccttcttgaaaattggacaacatttgccag
cttccagtcagctgggacctctccagattcccaagactgctcaaaaatcattgagagagg
ttttgcgatgacatcagccagctctttgaggattcttggatgaatcccatcaggccccat
agatttgtagggatccagctggagcagcagatcccacacagtttcagggttgactgggag
ttgatcattctcgcagtcatggtcctccagctcagggcactgagacccccttggtccatc
atccatgttgaagacagaggcaaagaatgtattaaacacctctgccttgtctctgtccct
gtttgtgaggtgaccatcctcatcctgtaatgggctgatgttatttttacactgcctatt
gccattaatatatttgaaaaaactctttttattgtcccccacattctggccagcttcaac
tccagttgagctttgcacaaattttctccgtacagtggcaagcagcattctgtgttcttc
catacacctgatcttgcttccatgcaatagcttctttttttgtcttatttccaagagaag
attcctttcaaccaagccgaccttctatcttatttgaattatgatatttggaattcctgt
tcttgtgcccttcagaggtagtgtttaaaaagtgacagcactatgcacccagcaaaagca
ttaggactttatatagaattctaagcaggatgaagttttactcctcttgtctagagttga
tgttttgcttgcacttatcctgctttaacagattaagattttaaactcaacgctttacat
ggtttctgtgaacaagat
>Ccor_TEdenovoGr-B-G1418-Map5#CLASSI/LINE/CR1
ctggtccaatgggctgagggcagcagggagggggattctgccctctgccccgctcaggtg
agccccacctgcagagctgccccagccctggggcaacagcagaaggacctggagctgctg
cagccagtccagaggaggccaccgagatgctccagggctggagcccctctgctctgcagc
cagcctgggacagctgggggtgttcagctgcacaagagaaggctccagggagagctcaga
gcccctggcagggcctaaaggggctccaggagagctgcagagggactggggacaaggcat
ggagggacaggacacagggaatggcttcccagtgccagagggcagggctggatgggatat
tgggaaggaattgctgtctgtgagggtgggcaggccctggcacagggtgcccagagcagc
tgtggctgcccctggatccctggcagtgtccaaggccaggctggacatggggcttggagc
agcctgggacagtggaaggtgtccctgcccatggcagggggtggaactggatgagcttta
aggtcccttccaacccaaaccattctgtgattctat
>Ccor_TEdenovoGr-B-G598-Map6_reversed#CLASSI/LINE/CR1
aacctaatttccttttatacaagaaccccttgatcaggaagccagatactttttggattt
cagaaagctttttctgtctctcacagatccttctgacaaaatccccacagctggataaac
acatcatgggggtgagcaactggctcagggttgggcacaaagggttacagtgaatggggt
gacatcagactggacctgtcactagtggggttccacagggctccatcctggccctgtgct
cttcaacatcttcataaatgacttggatgcaggactggaagggatactaagaagtttcag
atgatacaaaactgggaggagctgttgactccctgaaggcagggaggccctgcagagaga
cctgacaaattagagggctgggcaatcaccaaccatatgaagttcaacaagggaaagtgc
tggattctgcacctgggatggggcaaccctggatgtacagacagactggggaatgagagg
ctggaaagcagtgccaggaaagggacctgggggtcctggtcgatggcaagttgaacatga
gtcagcagtgccctggcagccaggagggacatccctgtcctggggggcatcaggcacagc
atcgccagccgggcaagggaggggattgtcctgctctgctctgggctggggcagcctcac
ctcgagtgctgggggcagttttgggtgccacaatataagaaagacattaagctattagag
agtgtccaaaggagggccatgaggatggtgaagggccttgaggggaagccgtgtgaggag
cggctgaggtcacttggtctgttcagcctggagagagagactgaggggagacctcattgc
agtctacaacttcctcgtgaggggaagaggaggggcagacactgatctcttctctgtggt
gaccagtgacaggacccaagggaatggcctgaagctgtgtcaggggaggtttaggttgga
tattaggaaaaggttcttcccccagagggtggttgggcactggaacaggctccccaggga
agtggtcacagcaccaagcctgacagagctcaagaagtgtttggacaacgctctcaggca
catggtgtgattcttggggtgtcctgtgcagggccaggagttggactcaatgatccttgt
gggtcccttccaactcagcatattctgtgattctgtgatttttttttaaaaaaatattaa
atattagtttttattaatatttatgaaattttattaatttatt
>Ccor_TEdenovoGr-B-G1336-Map3_reversed#CLASSI/LINE/CR1
ctgggctccgtgggagcaggaaggggattctgcccctctgccccctcaggtgagacccca
cctgcagagctgctccagctctggggtccaacagcagaaggactggagctgctggagaga
gtccagaggaggccacggagatgctccaagggctggagcccctctgctctggagccaggc
tgggagagctgggaatgttcacctggagaagggaaggatccagggagagctcagagcccc
ttgcagggcctaaaggggctccaggagagctggagagggacttgggacaaggcatggagg
gacaggacacagggaatggcttcccactgccagagggcagggatggatgggatattggga
aggaattcctggctgggagggtggggaggccctggcatggaattcccagagaagctgtgg
ctgcccctggatccctggaagtgtccaaggccaggttggatggggcttggagcagcctgg
gatagtgggaggtgtccctgcccatggcagggggtggaactggatgatctttaaggtccc
ttccaacccaaaccattccatgat
>Ccor_TEdenovoGr-B-G173-Map3#CLASSI/LINE/CR1
ggaagggaccttaaaaatcatctagttccaacccctgctcagggacatcttccactagac
caggttgctcaagcccatccagctggccttaaacattcagggatgggatccacaacttct
ctgggcaacctgttccatgctcaccacctcaagtaaagaattcttcctatattaactaac
atctctttcagtttaaagccattcccccttgttctcactacatgctcttgtaaaaagtcc
ctctccctttcttgtatcccttcaggtactggaaggctgcaattaggtcaccctagagcc
ttctcttctccaggctgaacaacccaatctctcagcctttcctcacaggagaggtgctcc
atccctctaatcatttggtggcctcctctggactcactccaacagtccatgtccttcctg
tgctgggaccccagagctggatgcaggttcaggtggggtctcaccagagcagagcagagg
ggcagaatcccctccctggccctgctgcccacgctgctttggatgcagcccaggacacgt
ttggctttctgggctgtgagtgcccatggctgggtcatgtccagcctctcacccaccagc
acccccaagtccttctcacaggctgctcttgatctgttcatccccagcctgtactgatac
caggggttgccctgacccaggtgcagcaccttgcactggtcttgttaaacctcatgagat
tcccatgggcccacttctccagcttgtccaggtccctctggatggcatcccatccttcag
gtgtgtcacagcaccgctcagcttggggtcatctgcaaatttgctgaggtgcactcgatc
cctttatctatgtcattgatgaagacattaataacactggtcccaatacagacccctgag
ggacaccacttgtcactggtgtccattgggactctgagccttgaccactaccctctggat
gtactgtccaacaattcttatccaaacagtccacccatcaaatccatctctctccattta
gagagaaggatgttgtgggggactgtcaaaggctttacagaagtccagtaagacatctga
gcccttcccttgtccactgatggagtcactccatcatagaaggccatgggttggtcaggc
aggacttgcccttggtgaaggtgctggctgtcccaaatcacctccctgtcctccatgtcc
tgcacagcttctaggaggatctgttccatgatcttcccaggcacagaggtgaggctgaca
ggtcagtgttcccagggtcctcctttctaccctttttaaaatgggtacaatgtttcccct
tttccagtcacctgggacttcacctgactgccatacttttcaaattcatggagagtggct
tgcaactacatcagcttccctcaggactctgggatgcatctcatcaggtcccatagactt
agtatttcaggttcctcaggtggtcatgaacctgatcttacttaagtgggagggactttg
ctcccccagtccccatcctgctgtccatccacttagaggttgggaagagaggttacattg
aagactgaggcaaaaaaatgttgagtacctcagccttctctcatctttgtccagtttcca
gcattgtttatcaggggtttacccttctttgaccttccttttctgtacatacctgtagaa
gcccttctgtattctttgtgtcccttgccaagttcagctccactgccttggccttcctca
ccccatccctaacaaccacttcatctctatactcttcccaggatacctgtccctgtttcc
actgcttgcatttgcttcttccctttagtttgaccagcagtccctactcagccatgccag
tctcttccttccttgtctgattcttgctcctgggattgcagctcttgcctcttggagtcc
ttaaagatctgccagctctgttcctcccttgtccctgagggcagtctcccaagggatccc
actgactatcctgaaactggaatctgctttcctaaagttcaggggcctgactttactcct
tacctgacccatatccctcaggactgcactccaccagtgcatgatcactgcagcccaggc
tgcctccaatcttgatgtccccattagctcacttgcactggtgaccatcaggtccgtaac
gctccccttggtagggctgtctattacctggtcaagaagttatcctccatgcattccagg
agtctcctggattgcctacagctcctgtgctcttttccagcagatgttggggtggctgaa
gtcccccagcaggacaagagcctgcgagcacaatgcctcctgtgctggagcaagaaggtt
ttgtcaaaggctcccttgtcaggggcctgtaacagacccaccacaaggttccctttgttc
ctcagtctctgttcttacccacaggctttcacctgctcatggctgttcttcagagaagct
cttcacactcaatccacctcttgatgtagagggcaacccctctgctctccttcctcccct
gtcccttctgaacagcctgtagccattaatagtcacactccagtcatgggattcatccca
ccaagtttcagtaatggcaacaaggtcatagctttcagcagcagtggcttcaattgtttg
ttgcccatgctgcagcatggtgtaggcacctcagtgaggtcgccatgtacttcctagaga
acccttaattctttaaa
>Ccor_TEdenovoGr-B-G1195-Map3#CLASSI/LINE/CR1
taccttgcaaagagggcatgattgaatcatagaatagaatcatagaatggcttgggttgg
aagggacctttaaagatcatctagttccaagcccctgccatggacagggacatcttccac
tagaccaggttgctcagagccccatccagcctggccttgaacatttccagggatggggca
tccacaacttctctgggcaacctgttccagtgcctcaccactctcatagtaaagaatttc
ttcctaatatctaatctaaacctactctctttcagtttaaagccattcccccttgttctg
tcactacatgcccttgtaaaaagtccctctccagctttcttgtagctccctttaggtact
ggaaggctgcaattaggtcaccccagagccttctcttctccaggctgaacaatcccaatt
ctctcagcctttcctcataggagaggtgctccatccctctaatcattttggtggcctcct
ctggacctgctccaacagtccatgtccttcctgtgctgggaccccagagctggatgcagt
gttccaggtggggtctcaccagagcagagcagaggggcagaatcccctccctgccctgct
gcccacgctgctttggatgcagcccaggacacgtttggctttctgggctgtgagtgccca
tggctgggtcatgtccagcctctcacccaccagcacccccaagtccttctcgcagggctg
ctctcgatctgttcatccccagcctgtgctgatactgggggttgccctgacccaggtgca
gcaccttgcacttggtcttgttaaacctcatgagattcccatgggcccacttctccagct
tgtccaggtccctctggatggcattccatccttcaggtgtgtcagctgcaccactcagct
tggtgtcatctgcaaatttgctgagggtgcacttaatccctttatctatgtcattaatga
agacattaaataacactggtcccagtacggacccctgagggacaccacttgtcactgatg
tccattgggactctgagccattgaccactaccctctggatgtgaccatccaaccaattcc
ttatccaccgaacagtccacccatcaaatccatctctctccagtttagagagaaggatgt
tgtgggggaccgtgtcaaaggctttacagaagtccagataaatgacatctgtagcccttc
ccttgtccactgatgcagtcactccatcatagaaggccactgggttggtcaggcaggact
tgcccttggtgaagccgtgctggctgtctcgaatcacctccctgtcctccatgtgcctta
gcacagcttctaggaggatctgttccatgatcttcccaggcacagaggtgaggctgacag
gtcggtagttcccagggtcctcctttctaccctttttaaagatgggtacaatgtttccct
ttttccagtcacctgggacttcacctgactgccatgacttttcaaatatcatggagagtg
gcttggcaactacatcagccaattccctcaggactctgggatgcatctcattgggtccca
tagacttatgtatgttcaggttcctcaggtggtcatgaacctgatcttccttacagtggg
agggactttgctcccccagtccccatcctgctgtccatccacttgagaggtgtgggaaga
gaggttgccattgaagactgaggcaaaaaagttgttgagtacctcagccttctcctcatc
tgttgttaccagttttccagcattgtttatcaggggatgtacaccttctttgaccttcct
tttctggttgacatacctgtagaagcccttcctgttattctttgtgtcccttgccaggtt
cagttccagctttgccttggccttcctcaccccatccctacacaaccagacttcatccct
atactcttcccaggttacctgtccctgtttccactgcctatgcatttgcttctttccttt
tagtttgaccagcaggtccctactcagccatgccagtctcttgccttccttgtctgattt
cttgctcctggggattgcagctcttgtgctctatggaaggcatccttaaagatctgccag
ctctgttctactcccttgtccctgagggcagtctcccaagggatcctattgactaatccc
tgaagagctggaatctgctttcctaaagttcagggtcctgactttactctttacctgacc
catatccctcaggactgcgagctccaccagtgcatgatcactgcagcccaggctgcctcc
agtcttgatgtcccattagctcacttgcattggtgaccatcaggtcctgtgacgcatccc
ctttggtagggctgtctattacctggcttaagaagttatcctccatgcattccaggagtc
tcctggattgcctacagctcctgtgctacttttccagcagatgtggggtggttgaagtcc
cccagcagacaag
>Ccor_TEdenovoGr-B-G836-Map3_reversed#CLASSI/LINE/CR1
cttcaaaacaaatcttgaggcacagaacaactgtcccttgtgctaaagatgagttgagag
gaaagtccagcctgatgcaaggagcttttgaaggaactaggaataaaaagaggatgtatc
atctttggaaggagggtcaggtatctcaggaaatatttaagaggttgttagggcatgtag
gaaaaaaattagagaggccaaagctcagttagaactaattggcacttctgtgaaggataa
taaaaaatgtttttacaaatatattaatggcaaaaggaagggaagacaacctcgttcttt
attggatgcgggagggaatttagtaccgaagatgaggaaaggcagaggtacttaacacct
tctttgcctcagtctttaacagaaagacgttgtcctcaggacaactgtcctcctgggctg
gtagatggtgtcagggagcagaatggtccccctgttatccaggaggaagcagtcagagaa
ctgctgagccgcttagatgttcataaatctatgggaccagatgggatccatcccagggtg
atgagggagctggcagatgagcttgcaagccactctccatcatttaccaacagtcctggc
tcactggggaggttccagatgactggaagctggccaatgtgatgcccatccacaagaagg
gtaggaaggaggatcctggaaactacaggccagtcagcctgacctcagtacccggtaagg
ttatggaacagattatttgagtgccatcacacagcacctacaggatggccaggggatcag
acccagccagcatgggtttaggaggggtaggtcctgtttgaccaacctgatctcctttta
tgaccaggtgacccacctggtggatgcgggaaaggctgtggatgttgtctacttggactt
cagcaaggcctttgacactgtctcccacagcatactcctggaaaagctggcagcccacgg
cttggacaggtgcactctttgctgggttaagaactggctggatggccgggcccagagagt
ggtggtgaatggtgctgcatccagctggcggccagtcactagtggtgtccctcagggatc
tgtgctggggccagtcctgtttaatatctttattgatgacctggatgagggattgagtcc
accatcagtaaatttgcagatgacactaagctgggagcatgtgtcgatctgtggaaggta
ggagggctctgcagagagacctggacaggttggatagatgggcagagtccaacaagatga
agtttaacaagtccaagtgccgggtcctgcattttggccacaacaaccccctgcagtgct
acaggctggggacagagtggctggacagtgcccaggcagaaagggacctgggggtactgg
tcgacagcgactgaacatgagccagcagtgtgcccaggtggccaagaaggccaatggcat
cctggcctgtatcaggaatagtgtggccagcaggaccagggaagtcattcttcccctgta
ctcggcactggtgaggccgcaccttgagtactgtgtccagttctgggcccctcagttcag
gaaggacattgagatgcttgagcgtgtccagagaagggcaacaaggctggtgaagggctt
ggaacacaagccctatgaggaacggctgagggagctggggttgtttagcctggagaaaag
gagactcagaggtgaccttatcactctctacaacttcctgaaaggtggttgtagtcaggt
gggggttggtctcttctcccaggcaacaactgacagaacaagaggacacagtcttaagct
gcaccaggggaagtttaggttggatattaggaaaaagtttttcactgaaagagtgataaa
gtactggaatggctgcccagggaggtggtggagtcaccatccctggatgtgtttaaaaaa
agactggatgtggcactcagtgccatggtttaagttgaggtggtgttagggcataggttg
gactcgatgatcttgaaggtcttttccaacctagttgattctgtgattcttctgaatatt
ttttgaatcagtta
>Ccor_TEdenovoGr-B-G527-Map4#CLASSI/LINE/CR1
ttgaaaagcatagtctaatccagatgacagaaaagaaatgtacctatcttagaagggtaa
aagagcacccgggaactacgcctgtcagtctacctctgtgcctgggaagatcatggaaca
gacctcccagaagtctgtaaggcacagggacaggaaggtgattgaagccagcagagcttc
acaagggaagtcctgcctgaccaacccagtggccttctgtgatggagtgactcatcagtg
gacaagggaagggtacagatgtcatttatctggacttctgtaaagcctttgacacagtcc
cccacaacatccttttctctaaactggagagagatggatttaatgggtggactgttagat
ggataaggaattggttggatggtggcatccagagggtagtggtcagtggctcagagtccc
agtggacatcagggacaagtggtgtccctcaggggtccatactgggaccagtgttattta
atatcttcattaatgacatagaaaagggatcaagtgcaccctcagcaaatttgcagatga
caccaggctgagggtgcagctgacacctggaggatgggatgacatccagagggacctgga
caagctcgggaagtggcccatgggaacctcatgaggtttaacaaggccaagtgcaaggtg
ctgcacctgggtcagggcaacccccagtatcaatccaggtggggatgaacagatgggagc
agccctgcgcagaaggacttgggggtgctgtgggtgagaggctggacatgccccagccat
gggcactcacagcccagaagccaaacgtgtcctgggctgcatccaaagcagcgtgggcag
cagggagggaggggattctgcccctctgctccgctctgctgagaccccacctgcagtgct
gcatccagctctggggtcccagcacaggaaggacatggagctgctggagccagtccagag
gagggcaccaagatgatcagagggatggagcacctctgctatgaggaaaggctgagagaa
ttgggattgttcagcctggagaagagaaggctttggggtgacctaattgtggccttccag
tacctgaagggagcctacaagaaagatggagaagactttttacaagagcctggagtgaca
ggacaagggggaatggcttcaaactgaaagagagtaggtttagattagatattaggaaga
aattcttccctgtgagggtggtgaggcactggcacaggttgcccagagaagctgtggatg
ccccatccctggaagtgtccaaggccaggttggatggggctctgagcaacctggtctagt
ggaaggtgtccctgcccatggcagggggttggaactagatgatctttaaggtcccttcca
acccaaaccattctatgattctatgattttaactagatagattcttctatcttttctgtt
>Ccor_TEdenovoGr-B-G209-Map3#CLASSI/LINE/CR1
tatctccagggagactccacaccttttccagtgcttggtcatcttcacagtgaagttctt
tcttctattcaggtggaacttcctgtgcatcagtttctgcctgttgcctcttgtcctgtt
tcttggcatcactgaggagggcctggctccatcctctggcaccctccctttagatattta
tagacattgatgaggtcccttctcagttgtgtcttctcaaggctgaacaggcccagctgt
ctcagcctttccttgtaagagatgctccagtcccttgatcatctttgttgctcttttctg
gaccccttcattagctccatgtgtctcttgtactgaggagcccagaactggacacggcac
tctagatgtgcctcaccagggctgagtagaggggcaggatcacctctgttgtgttggcag
tgctcttcctaatgcatctgagggtaccattggccttcttggcccccagggcttgcttct
ggctcatggacagtttgttgttctccaggatccctaggtccttctctgcagagctgcttt
ccagcagtttggccctgagcctgtcctggtgcagggggttattcttccccaggtgcagga
ctcttcacttgctgttgttggacttcagacagttctttctgtccgtctctccagcctgtt
gaggtctttctgaagggctgcacagctctctgtggtatcagccactcctcccagctttgt
gttgtcagtgaacttgctgaggaggcctctgccccttcctccaagtcttgatgaatgagt
taaataatactgggcttggggggccccactagtgacaggcctccagctagaccctgttct
actgattatgtccctctgggatgtgccattcagccagttctcagtccacctttctgttca
cttatccagtccatgcttcctgagtttttctatgaggatgttgtgagaggcagtgtcaaa
agtcttgttgaagttgaggtggcaatatccactgctctcctctcattcatccaggtagtt
gtttcatcgtggaagtccatcaggttggtcaagcatgatttgccttttgtgaatccatgt
tgactactcctgatccccttgtcttccttgtggatagagatggcctccagaatgaggtgc
tccatcacctttccagggattgagttaggctgactggttggtatttccttgggtcctttt
tgccctttttgaagattggggtgacatttgcttttttccagtgctcaggcatgtctcgtg
atctctgcgacctttcaaagatgattgttagtggccttgctgtgttgtccctctgctctc
tcagccctcatgggtgcatcctgtcagggcccctggacttgtggatgtcaagtttgttta
tgttttctctgacggaattcttgagcaagggaaggtcttcttttcaatgttcctttaccc
ttgtctcctgggtcagcgattcctgagggttggtcttgtcagtgaagacatgcaatgaag
gcattcagttactctgccttctctgcatccttttttatcagggttgcccttccatttagt
aatttgtccgtattttcctttgttttctttttgttgtgatgtatttgaagaagccttttt
ttttgtccttgacattcttggccaggtttaatttcagatgggctttggcctttcttgtct
catttctgcttactctgacaacctctctatattcattccaagtggcctgaccctgtttcc
atcttctgtgtattttttgcttctgtttgagtattgacaggagttctttattcatccatg
gaggttttttgtcctctttgcctgctttctttcttattgggatgcattgttcttgagcct
gtaggatgtgatccttgaatgtcaaccagctcttggatttctcttccctcagggcctttt
cccattggattcttccaagaagatccctaaagattctaaagttagttctcctggcgtctg
tggttgcaatcttgttttctgtcttgcttcctctttctttgatactgagctctacagtct
catggtctctggagccaaggctgccccaaccttcacatgtccagcaaggccttccctgtt
tgttagtatgaggtcggggagcacatcattccttgtggggttctcactacctgtgtccgg
aagttgtcatcagtgctttccaggaaccttctgtttgtgcttcactgttttttttctcca
gatgtcagggtagttaaaggctcccaggaaccagtgcctgtgactttggggctgcttcca
gctgcctgtaggcctcatccactttctccttctgctcaggttgcctgtagcaagcaccca
cgttgtcacccttactagtctgctcttttctcctccccaaggcagagcttggtacattcc
aagtgttgcctcacatagagggcaactctaccactgcactttcctggtctgtc
>Ccor_TEdenovoGr-B-G1932-Map3_s_1#CLASSI/LINE/CR1
tagattgtaaaatcataagtcagtatcacagaatcacagaatgggtaaggttggaaggga
ccacagtggtcatctggtccaacctccctgctcaagcagggtcatcccagagcacatggc
acaggattgtgtccaggtagttcttgaatatctccagtgagggagactccacaacctctc
tgggcaatctgttccagtgcttggtcacctgcacagtaaagaagttcttcctcatattca
ggtggaacttcctgtgcatcagtttctgcccgttgcctcttgtcctattgcttggcacca
ctgagaagagcctggatccatcctcttggcaccctcccttcagatactgatagacattga
tgaggtcccctctcagttgtctcttcttgagactgaacaggcccagctccctcagccttt
cctcataagagagatgttccagtcccttcatcatctttgttaccctccgctggacctgct
ccaggagctccatgtctctcttgtactgaggagcccagaactggacacagcactccagat
gtggcctcaccagggctgagtagaggggcaggatcacctcccttgacctgctggcaatgc
tcttcctaatgcaccccaggatcccattggccttcttggccacaaggcacactgctggct
catggacagcttgttgtccaccaggacccccaggtccttctcccagagctgctttccagc
aggtcagcccccagcctgtgctggtgcatggggttattcctccccaggtgcaggaccctg
catttgcctttgttgaatttcagacagttcttctctgcccatctctccagcctgtcgagg
tccttctgaagggctgcacagccccctggggtattggccactcctcccagctttgtgtta
tcagtgaacttgctgaggaggcatctgccccttcatccaagtcattgatgaataagttaa
acaatactgggcccagtattgaaccttgggggacaccactagtgacaggcctccaactag
accctgtgccactgattacgaccctctgggatctgctattcagccagttctcaatccacc
tcactgtccactcatccagccacacttcctgagtttgcctatgaggatgttgtgagagac
agtgtcaaaagccttgctgaagtcgaggtagacaatatccactgctctcccctcatccat
ccaggtagttgtttcatcatagaaggcaatcaggttggtcaagcatgatttacctttagt
gaatccatgctgactactcctgatcaccttcttgtcatccatgtggatagagatggcctc
cagaatgagacgctccatcacctttccagggattgaggtgaggctgactggccgtagttc
cctgggtccttcttcttgccctttttgaagactgggatgacatttgctttcttccagtcc
tcaggcacctctcctgattgccatgacctttcaaagatgattgtgagtggcctcgctatg
gtgtctccagctctctcagcactcgtggatgcatcccatcagggcccatggacttgtgga
tgtcaagtttgcctaggtgttctctaacccaatcctccttgaccaagggaaagtcttcct
tccacattcctttaccttgatctcctgggtcagagattcctgagggctggtcttgtcagt
gaagactgatgcaaagaaggtgttcagtaactccttcctatccttctctgcgtcctgttc
accagtcctctccaagccaaattttgtgatgggccc
>Ccor_TEdenovoGr-B-G1932-Map3_s_2#CLASSI/LINE/CR1
gtccaactcccctgtcaaggcagggtcacctagagcaggttacacggaacatgtccaggt
gggttttgaatgtctccagagagggagacccaaacttccctgggcagcctgttccagtgc
tctgccaccttcaatgtaaagaagttcttcctcatgttgaggtgaacttcttgtgtttta
gtttatggtcactgctccttgtcctgtcactgggcaccactgaaaagagtctggcaccat
ccttttggcaccctcctttgagatatttatgtgcattaatgagatctcctctcagtcttc
tcttctccagactaaacaggcccagctcccgcagtctctcctcataagagaagtgctcca
ggcccctcatcatctttgtggccccctggatgttctgcagtagctccttgtctttcttat
cctgaggagcccagaactggacacagcattccagatgtggcctcaccagggctgagtaga
ggggcaggatcaccttcctccaccttctggccacactcttcctgatgcaccccaggacac
cattggccctcctggccatgagggcactgctggctcatggtcaacttgtcatccaccagg
acttccaggtccttctccacagagctgctctcttgtaggtcagtccccagtctgtgctgg
tacttggggttattcctccccaggtgcaggatcctgcacttgcccttgttggacctcatt
agtttctctccgcccaattctccagcctgtcaaggtcccgctgaatggcagcacagcctt
cgggtgtatcagccactcccccag
>Ccor_TEdenovoGr-B-G1179-Map3#CLASSI/LTR
gtgggagtgtgttttggtttggttcagtccgggtctccccttgggttttgtatttttgtg
tctacccagtttgtatcctcccagttttctgttaattgccttattttccctctttgtctc
ctccctggcccttgccaatcgtgctggcacccctcccaggcttctagaaagttctggcag
gggcgtcgtgtgattggctaggggaaaagggtccctcccttcctttcccatggttggttc
ccttatgtgcctttcatcctgttcaccacacccttcccttctctgattggttattccttg
atccctcccttgttaccaccccccataaaacctcctgcaagtgccttccgagctcgctca
gagctgggtacccctgggaggtgggaccttgtgttcgagggctcaataaacttcccagat
ttcacccagatttgagtctgcctcctccttccaccgcttgcctccatcgcgcggtcctgt
ggaaggacccacgagccagacctctggtctcctggagtccggaggctggcccccgcagcc
gactgcgtccggagctgaccgggctgagtgggatccgctccaaggggacgcagaggcagc
ttggcgcccaatgtggggccccccgcttccatcggaccccacggaaggactgatcggctt
tctgagcgtgtccttgggacgtctagctaccccagttgtagcacgctctgttttagtgag
ctgcgctcctgggggtgaggacggtagctccgcctgcgccggcagagtcgtcctcggtgg
aggattggtcgtctggagctcgcctggacactgctgggtaagtattttcccccggggggg
ggaatttactttaaagccggtaaaggctttttgggacctgtacggtccctggctcttgag
gagccgcggtaggctgcgcagccccggggcgggtgtgggtcacttgcctccggttgtttg
gggatttggtgtccagggttttttttttcggcttcagatgttgtgctgtgggtgtagatg
ggcgctaaattgtccacagcacagaagggggtatatctccaagttgtgggactcctagag
ggtggggggaaacgtttttctaaggggtgtttaaaaaggtttgttcgttggctgtttttg
cacttccctcactgctcccaaaatttggttttaagcgttcccttttggaacgccgtggga
gcaaaattggcagaatcacaattggcgaaagaaaaggatttagataagttttctttgtta
tatttgcaaattcggtctgctttaaataaaaaaagggagagggaaggacagccaaccccg
ggttccccagttgctacccctaagtcttctcctaagcccgtgtcccctaaaccgggcatc
ctgaagagagcaaaccgcgatgctgcgcagggttgctatcgactccctggctctcctcgg
gattctcggtccccccgcccggacagtcctggccagactgcccggggctcctcccgttcc
ccgacttccccagttgttagaccccgagttcgttttagctttatggaaggtttagaaaat
ggcttccctacccaaggaggacaagatggtgggcgccacatggcagagaccccctcttgc
cctccctctccttctccatcccgaaaccctttcctcccaagttctaaccccttccgtccc
aactcttccctgtaccctgactcctcctactcccaagttgggtccgcccttgctacccct
cccacctcacttcggtgtacgcccccttgctccgcccctgggggttgtcgtaggtccgtg
tccggttgccacccacttcccgcttccggttctcacgcccctacctccggttcccacggt
tggccttccggttcccacggtgagtggccggaagggggagggcctgaggaccggaacccg
gaactggatcccattccttcagtcgctccggttttttatcagaggtcccggagaggggga
atgacccatgccagttgggaacccctctcccatcaaacaattaaggagctctgcaaggcg
cagaaggagtttgggagggagagcgaatattttcgcggccttttacaggcaaatctctcc
ggagcggtaatgacgccttttgatctgcgtcaacttttctcatgcttgctttcctcggca
gagtttctgctctggaaatcggcatgggaaagggagctctgccgactccttccagtgctt
ttgcagggatccgatacggccgttgatgccgataatcaggcattaacaatggaccatctg
agcggcgagggggaatgggctttggcgccgaagcaggcccagggtctgcctttagaggtg
ctgcagcgggtcaaggaactggccggtaaggcattccttggcctgaggccggacgcgcct
gtggagagctactcgcgggtccgacagcagcccacggaatcattcctcaggtttgtagag
agactaacccgagccgtagagttgcaggtcaggcagccggcggccagagaggaggtcatc
gtggagatggcgatggcaaacgcgaacccccagtgtaaggcagccatcctgagcctccct
ctggaccctccgccgacaatacaagctatgctagaagtctgtgctgcgaaagcgccgcac
ctgcaacctgtcggctcggacaagcaaagatcccggggaatggtttctgtgggagcagct
acaccacgccctgctgcggaccagaggagaaccacgggccaaggcgtccgacctccatcg
aagaacgcccggaggcagccccaacagcagacccggaacacctgcttcctctgtaatcag
cctgggcactggaccaaagactgcccgctcaagcgggaattccatcagtttaagaaggag
caggggttggggggacttgtaaacgagtctcaaaaaaactgagtggggagcgtgcgcccg
ccccgcgtgatgataaaaaagggacgggacgcgagggggaggaggggctggggagggcag
ggtgtgatttaccaatctaccggatgtgacatttcagcctgacttgacttctttttccga
cggctctttcaggttgcagctgttgacaccgctcttcctgagggccagcgagtggcacgc
cgcaccggtgagcatcggtggtgagctgggggcgagagatcagagcccagacaggtatgt
catcgtcggagatgttaactgcacaccaccagagatcgaagtcgctccggggctaatgac
atctagtcccgaaggacccgttctctggctgcgctgtgtccgtccacctctgtttctgcc
cagagggcagatggtcgcccaggctatccctgcaggagggccacacccaatggtgtgtgc
cacccatgtaataggaacagggaagctgagggtggactgtaaaatcaacagaggggaaga
agtccttcacctcaaggggcttctggacacaggggcagatgtgacgatcattcccacacg
ggaatggccggcacattgggaactgcagaacgtggcagggcacgtgcaaggtgttggggg
catccaattggcaaaacaatctaaaagcatcgtgcaaattaaggggccgagcggacaatt
ggccaatatacgtccgttcgtatttgattacaaggaacccctcttggggagagatctcat
gcagcagtggggagtcactattgacattcctgaccccccgcagaatttttgcgcggtggt
cactgaggagcgccctacccagaaattgacttggaaaacggactgcccagtttgggtaga
acagtggctgctctatggtgagaaattggaggcgctcgagaagctcgtggaggagcagct
taagaaggggaatatcgtggagaccaacagcccttggaattcccctgtctttgtattaaa
aaacctaacaaagacaaatggcggctcctccaggaccttcgccaaattaatgatgtgatt
gaggacatgggctctctccaaccagggatgccgtccccgacgatgcttccccaaaattgg
aatttggccgtgattgatattaaagattgtttcttccaaattcctctgcaccctgacgat
gccccacgttttgccttctcggttccggtcatcaaccgaggagccccgaggaagagatat
cattggaaggtgttgccacagggcatgaagaacagcccgaccatctgccagtggtatgtc
tcttccttgcttgccccagtacgcgcagccgcaaaagaggccatcatccttcattatatg
gatgatgtcctcgtgtgtgcccccgatgatgacatgcttgcgactgtgcttgacctgaca
atcggtgcattggttgctgcagggttcgagctccaggaagataaaattcaaaggatgcca
ccttggaaatacctgggccttgaaattaccaagcggaccattgtgccgcaaaaattggct
atccaaacgaacatcaagacattggcggatgtccaccaactgtgtgggtcgttaaattgg
gtaaggccgtggctgggtctgtctaatgaagacctagcccccctttttgatttgttgaaa
gggggagaggagcttagttctccccggacgcttaccccagaggcacggacagccttggag
aaggtgcaacacctgatgtccaccaggcaggcaagcaggtacaggcctgacttgccgttt
aggttcatcatcctgggcaatctgccgcacctacacggggttgtcttccaatgggaagac
aacaggaagagcaaggaggaccaggactggagggaccctctcttgataatagagtgggtc
ttcctcagtcataacaggtccaagaggatgacgcggccacaggagctgatggctgaactg
atccggaaagctagagtccggatcagggaattatcgggacgtgactttgactgcattcac
gtgccaattaggatgcggacgggccaaattactaaggcaatgttggagagcttgcttcag
gattgtgaagctttgcaatttgctctggagggttacacaggccaaatttctttacatagg
ccggcccacaaaatttttaattcggaaattcaatttgagttaagtacaaagagtgttcgg
agtaaggaacctttaaaggccttgaccgtttttactgacgcgtctggggcttctcacaag
tctgtcatgacttggaaagacccccaaactcagcggtgggaggcggatattaaggaggtg
gaaggatcacctcaagttgctgagttagacgcagtcgtcagggcttttgaaaggtttccc
gaacctctaaatttagtaaccgactctgcatatgttgcaggagtagtctccagagccgag
tatgccatcttgcaagaggtctccaacacagctttatatgagttgctctcgaaattggtt
aatctagtctcccaccgagagcaaccattttacgtgatgcacgtcaggtcacacatggac
ctgcccgggttcatcgcggagggcaacaggagggcagatgccctcgctgcgccagccgtg
atggccctgattccggatgtatttgagcaggccaaaatcagccatcggctgtttcatcaa
aacgcgcctgccctggtccggcagttcaatctgaagcatgaccaggccagggcgatcgtg
gccgcgtgtcctgaatgtcatcagttagctcttcccgccattggcaccggcgttaatccc
cgtggactcagtagttgcgaggtgtggcagatggacgtgacacatgtcgcttcattcggc
aggatgaagtatgtacatgtgtcagtggacaccttctctggagccgtctttgcttctgcc
cacacaggggaaagggctagcgatgtcagaaggcacttagtgcaggcattcgctaccctg
ggcatccccaaggttatcaaaacggacaatggccctgcgtattcttctaaggagttcagg
ggcttcctgcagcaatggggaatagaacataagacgggcatcccctattccccaacaggc
caagccatcgtagagagggctcatcagaacatcaaaaggatgttgcaacggcaaaggtcc
ccagaaaaattagactccccagttgtcaggctctcaagggcactgttcacgttaaatttt
cttaactgtgcctttgagaacctgaatccaccgattgtgcggcactttggggggtctcgg
cagctgcaaatgaaagaaaggcctccggtgttgattaaagacccggagactcgggagata
cagggccctcatgagttggtcacctgggggaagggatatgcttgcgtatccacccccgag
ggccctaggtggatcccatcgagatgggtgaaaccgtgtgtttcccgtcccgccggaaga
gggagtcaagcaccccctaagaccggggtgggttgaccctatgccctttggaccccaagt
ctttcccccggtttgttccttgttttaatattgttctttttgagtttgtttttgttggag
actacggagatggatcctgcatcatccgtccgagccgtcgccagaagtctgcagctggtc
atcatcttgcagctgcttccctggcctgtgttgctgtggatcgttccccagctggcagca
aacgtatggtcggtcctggcgcgaaccatgggccaggaccacatatgtttgtccacagcc
gcggcccgaaaccctatggctacatgtctggtggggatccctcttgggcgagaggagttt
acttctctctttgaaaagctcaaggccacgcaggctttgacgacgcctgcccaaccacaa
atcaccagacgggtaaggcttctgtcgtcaagccgcctgtcaacctgcaccgtccccggg
taccctatcggagacggccccctttcagctggcaccgcagggggaaacgcgacaccgata
accccctggagaagtggctgccccagctcccgaagaccagtagtgagccccaagagctgg
atctcttgggatcctatccggctcactactgtgtccaatttcaattcgggttgtccccgg
atcgggaggcttttaaaaacatagctccgagccattgtgactatggggcagacaaatggt
gcctggccgtcagcggggtgaccactgacaatccccataggtcacatccgaaagggttac
cccggggactatttctcatctgcggtgacagggcgtgggcaggcatcccttctcgcctgt
taggaggcccttgtaccattggccgcttgacgctgttgatgcccaaccaaactctagttg
atgattgggaaagaaaaagaaataggacttccgaattggcaattcagaaacgtgaacttt
cagatttggaccaaaattgtgactcggaagttgttcattgggccagaccaaaaggggttg
caatcaccgtgtttttgccgtgggtggctgcagccaaagcgttaggggaattaggtcatt
tggaatgttgggtcgtcaaacaagcaaatcttacttcaagcgccctgagtgacctcctaa
aagacgaggaaataaccagacaagccaccttgcaaaatagggccgctattgacttcttgc
tcctcctccatgaccaccggtgtgaggagttcgaagggctgtgctgcctaaacctgtcat
caagagcggagaacatccacaagactctcgataagatgcaggccatggtgtcgcagattc
ggcggagactggtgattggctcggcagcatcctcaacggatggggactatcaggatgggc
agtgtctattctccggaccggactgcttttgtttttcgttcttttggttaccctgattat
gtttggactcctcagaaggctgttgtttaagttgattacgagctccccctcccccgtgga
cattggccaggccgaggctctcctggaatcagagcatgagctcatggccccagagttgcc
gtggtttggggacttatatccggactctgagtattgtccccaacctgaatttaagtcatc
ataaaaaacaaaaaagggggagatgtgggagtgtgttttggtttggttcggtccgggtct
ccccttgggttttgtacttttgtgtctacccagtttgtatcctcccagtttcctgttaat
tgccttattttccccctttgtctcctccctggcccttgccaatcgtgctggcacccctcc
caggcttctagaaagttctggccggggcgtcgtgtgattggctaggggaaaagggtccct
cccttcctttcccatggttggttcccttatgcgcctttcatcctgttcaccacacccttc
ccttctctgattggttattccttgatccctcccttgttaccaccccccataaaacctcct
gcaagtgccttcggagctcgctcagagctgggtacccctgggaggtgggaccttgtgttc
gagggctcaataaacttcccagatttcacccagatttgagtctgcctcctccttccaccg
cttgcctccatcgcggcggtcctgtggaaggacccacgagccagacctctggtctcccgg
agtccggaggctggcccccgcagccgactgcgtccggagctgaccgggctgagtgggatc
cactccaaggggatgcagaggc
>Ccor_TEdenovoGr-B-G486-Map3#CLASSI/LINE
cagggttggggcatccacatcctccctgggcaacctgttcctgtgtctcaccaccctcac
agtaaaatatttcttcttgatctttagcctaaatttcctctctttcaatttgtacctatt
ggtccttgtcctgtcactacagttcctgataaagggtccctctttggcttccctttatgc
cccttcagatgttggagggtttctatgaggtgttcatgcaaccttctcttctccaggctg
aatagccctagttttcttagcctgtcttcataggggaggtgctccagtcctcttatcaat
tttgtggccctcctctggacttgctccagcagttccatgtcctttttgtgttgggacccc
atagctgtgtgtagtattccaggtggggtctcatctgagcagagttgtggggcagaattc
tctcctttgccctgttggccactctccttttggtgcagcccaggatttgattggctttct
gggctgtgagcacacacagctggctcatggagtttttcgttacgtgtgagccccaagtct
ttctcttcagggctgctctcaatcacttctctgcctaacctgttggtgtgtctgggattg
cggtgaccttgtgctttgttttgttgtgcttcatgaggtttgcatgggcccgtctctcaa
gcctgtccatgtccctctggatggtatctcttccctccagcgtgtcaagcccactacaga
gcttggtgttgtcagcaagctttttgagggttcactttatttcactgtccatgtcaccac
cacagatgttggatggttttggcccagtactgaccctgagggataccactcattactggt
cttggtgtggactctttgtgtgtggtcatccaggcagttctttatccattgggtggtcca
tccatcaaattcatgtctgtccaatttggagacgaggatgttgtgtgtgacagtgtcaaa
ggctttgcataagtcccggtagacaatgtcagttgctctgcctgtgtccactgtagctgt
gtcataggaggtcaccagatttgtcaggcatgatttctcttttgtgaagccattttggct
gttagcaatcacgtgtttgttttccttgtgccttagcatattttccagtagaatctgctc
tgtgatcttgcctggcactgaggtgagattgtctgtagttccccttgtcttctgttttcc
cttttttaaaaatgggggttatatttctgtttttccagtcatcagggactttacctgact
gccatgatttttcagaaatggtggcttagtaactttgtctgccagctcccttgggacttg
tggatgattgtttttgggtcctgtggacttgtgtgcattcaggttcctttgatggtctca
gatctgatcctctcctgcagtggtcttagggtcttcattctgccagtccctgcgtttgcc
tttcttgacttgggtggtgtggctggagcacttgctgttgaagactgaggcatagatgtt
gttgagagcctcagccttctttttgtccagggtagccaggtgtcctgtttccttctggag
agggctcacattatccctggttttcttttgcttgcaatatatttgtagaagctttttctg
ttatccttagtattcctggctatactcaattttaactgggctttggctttctttgccttg
tccctagcttcctgtattcttctcaggtcactttcttttttccacttcctgaaagcttct
tttttttctttgagtttgctcagcagctccttatccattcatggatgcctcttggcattt
tttctcagtttcttccttgttgagatcccttgctcctgagcttggaggagggatccttga
aattcagccagcgttcttgggcccctcttctttccagggctctatcccatgggactgtct
tgagtaggtccttgaagaggccaaagtctgctctcctgacgtctggggcagtgattttgc
tgcgttcccttctcactgtcctgagtgcaccatctcgtggtcactgcagtgccttggagc
actgcatttcccaccagctccttcctgttggtgagcacaaggtccttcttgttgcttctt
cttgttggctcctcaatcacttgtgtatggaagttgttgacacatttgaggaatctctgg
gattgcttttgtcctgctgtgttgtccctccaacagatatcggggtggttgaattccccc
atgaggagcagggcttgtgagtgtgtggttgctcctgtctgcctatagagggcttcatcc
acaccattctcctgattgggtggcctgtagcagacttccactataacatcccctgtccct
gccctccccttaatcttcacccacaagctctcagctggctccttgtcctttcccaggcag
agttccctattctccggctggttattggcataagggctacgttcccttcttgtctctcta
gcctttctttcctaaaaagtctgaagccttccattccaatggtctgttt
>Ccor_TEdenovoGr-B-G1178-Map8_reversed#CLASSI/LTR
tgttggggtggctcagcctgctctcgggctgaaaccatcaaatgtcagtcaccagaagag
atcactgaggtctaggttacctccccctgggtggctcccaatcctaaattacctccccct
gttccagaaagttctcccttttgtagttattaattggttccctgttatgactcctgcctc
cctgttttccccatttgttctgaaaaattgtatcctcccctctgcttgtaccccattggt
tgttttccctttccctgccttactccacccccccataaagggggctagcccgcgtctcct
cggcgctttttgctggtccctggtccctcctgcaaataaacctgttggaacccacaccag
aagcccctcccgccttctttgcctccgggctaacgccagcctgatccatcggccgcccga
cgtgcttcctctgaggaggagccagcgcacgcacccatctcacgctgattccactgagcc
gtccagcgaggacgctgtggaggccaacgctgcgtcccctctgcccgagggcacgccggg
gcttgtgtgacaagcccccggttgcgttaggttggcgccccgaacagggacgacacacac
gtgcgttcctgcatcgtcctcgctgccaggaggctgcgagtgtcagcgattcggagccgc
cgacgcctctcgcggcagcgcgctctgttttaaaagccgcgctccgagaggaggctgcca
actcctgccaggagagcagcctgtcccggaggaccccaccgtgcctttttgtttccagga
ccggaagcctgtgtcttcttgtgagtattcttgtgattcccggcccctggaaaattattt
ttaatttctcctttttgccggtggtgggtgaagtagaggctgaggtttaagatgggagct
aagctttctcagcctcagcgggaggtttatgtccaagttggggaatccctgaagaattgt
ggattaaagttatcaaaggggtttttgaaaaggtttgttaagtggctgttcttttatttt
ccccagatgtcccctgctaatttgaagtcagccacgttttggcaatttgtgggggacaaa
atattagaattaaaccaaaggggagattcctccggagagaggtttctctacatggtctgg
gctttgagagatatacacaaagctaatcggaaaattaaagaaaagccccgaattctcccc
agttcttcccaagtccctctttccccccctcgcattcctcatcccactaccccgtcgctg
aaaagaccgggagttgtaaaatgcccagaggcacagggctgccaccgtctccctgactct
cctcgatcctctcagccaccctgccgaagtagctctggccaggctgtttcggcttctacc
caaaccctctctcctatgccctcttccccggttgttctcccaaaaagcggttcccagttt
tattgccctgaaaatgacggcgaaggcttttcttcgtccaccgttttgtcccctttccct
gctgttcctgcactcccccaaaatggaggagaccgcatggcacagcccgccttttttcct
tcttcttcccaaaatcctcttgccccccctcctcctcgccctgtcctggccccgccccct
cctaacgtgagtctgtgagctcctccttcgcgtcgggtcccgccccctgcgtcgggagtc
cccgcctttcccgtggccactcctctttgtcctcagcccccgcctaccgggaggagcctt
ctggttcccacgcctcgtcttccggttcccacgctgtggaaaccggaaccgacgccatct
tgaacccggaaccgggagcctcctccggtcccttcgccgctccggttacttataaccgag
ctggcggcaaccccacctggaaaccctttgaccctgctgggctcaaagaactttgtaaag
cccagaaggagtttgggagggagagtccatatttccggaatctcctgcgggccaccctca
ctaatacagtgttggtcccagcagacctccaaagcattttttcctgcttgctttctccag
ccgaattcgagttgtgggatgatgggtggagaaagcaactaagagaggtcctcccaatcc
tgttgcaagaccctaataacgcaggggtttccatggaccaccttaccggtgaggggttgc
ttgccaagccacaagaccaggcccgaaacaccccagagccggtcttaaatgctgttaaac
atgcggcggagcaagcatttttaatgatgccccctaaatcggcgcctctactaaatttta
ctgaaattcggcaactcccaaatgaaccatttattgactttattgacaaattaaaattag
tggtggagaagcaagtggaagatacaagaattagagaaagcataatcactcaaatagcta
aagctaatgcaaatgaaccttgtaagagagtgattatgacccttccacttgatcctccac
caacgttaaagcagatgattcggcactgcacaaccttagttccaattggccaaccaaatt
taaaaatgagggggaatgtggtaggagctgcgggtgccgctgaggcaacggcacctcagg
acaagaggatgacaaacagaacctggacctgtcacagatgtggcaagccaggacatgtgg
cccggaactgcagagctccagccccaattaatcaaagttcccgagctgtttccccagggc
aagtaccatcgcccactcccatggaggtacagccgggaaactgaggacccagcgcggatc
tgcggccccgcgtgatgacataaataaagaagccgcaaccagaaaaactgtgactgcagc
cactgcaaccacgatggactccatcacacctcaacgggtcctcgtgagctgcaaaggact
gaaagactgctgcttgtttataataggagacaccacgcgtacaccaccagagatctcaat
aacaccagagatcgtccaagtaggatcacaaggactctttacaattaacatccaatgtat
tcatccacctttctttcttgcagctggccaggttctcgcccaggccatcctcatgcccag
aagttcaccagaaaactacaacccatctgtcttctgggctgaggtggtaggggaggacaa
gccgatgctaagctgcaagatttcatgccagggctcggacatcagcctagcagggatgat
ggacacgggggcagacgtgacggtcatcgcctccaacaactggccgtcacattgggggtt
gcaaccggcggaaggtattgttacgggtgtgggaggatctgtggctgcccagagaagcag
gactcttgtccagattgagggtccagaggggcggattgcaacagtccgtccatttgttat
tgactctgggtttacattgtggggcagggatctcatgtcccagtggggagcccgggttga
gatcccatctcaaccccgggatttttagtaggggccactgcggagcgccccacccagaaa
ttgaattggctcaccaataaaagggtctgggtggatcagtggcctttaaaaacacaccaa
ttgagagcgctcactgcactcgtggaggagcagctggggaaggggaacattgagccttcc
aacagcgcttggaactccccggtctttgtgatccggaagccggggacagacaagtggaga
ctccttcacgacctgcggaaaattaacgaggtcattgaggacatgggacccctgcagcct
ggaatgccatcaccctctatgctccctaggcagtggaagctagcagtcatagacatcaag
gactgcttcttccatatccccctgcatccggacgatgcgccccggtttgccttctcggtg
ccttccctcaaccgagaggctcccatgcagcgctaccagtggcgagttctgccgcaaggc
atgaaaaactcgcccaccatctgccagtggtatgtcgctcgcattctgtcccctgtccgg
aaaaaggcagttagagctgtgatcctacactacatggacgatgttttggtgtgtgcgccc
acacagcagtacctggactggactctgggggaggtaatcagggctttagaggctgatgga
ttcgaaatccatcccgaaaaggtccagaagacctcaccttttaaatatctaggactcaaa
attgaggagcagacagtggtgccccaaccattaaagatcaatgataaccccaggactctg
caggaactccatcaactctgcggatccatcaactgggtgaggcagctcctgggactgacg
actgaggaccttgcccctctgttcaacctgctttgtgggaacgaggatctcaaatccccg
aggcagttgacagaagaggcaagaaactccctcatcaaagtccaggaggcgctgtcatct
cgccaagcccatcgttatgccccaggtctgccctttcaatttatagtgttggggaaaatg
ccatacctccatgggctggttttccagtgggacaaggtgcagagggatccccttctgatt
attgagtgggttttcctctcgcaccagccgtccaaaagtattaccacgccacaggagctc
atggctcagttggtgataaaggctaggtctcgcctccgtacccttgcggggtgtgatttc
acatgtgtttacctgccactaacaaccaatgcactggaccatctccttcaaaacaacaat
catctccaatttgcctttgatagttattcgggacaaatatcggctcacaacccgaaacac
aaattgttcaattcggcctttaaactaattccaaaagaaattcagagtcgtgaacccctc
aatgccctgacaatctttacggatggttctggggcatctcacaagtctgtcatcgtttgg
aggaatccttgcactcagaagtgggagtctgatgtgcaggtggtcgaaggatcaccgcag
gttgcagagcttgccgcagtggtcagagcatttgagcggttcaacgaaccttttaatttg
gtaacagattccgcatatgtagcaggagtggtgtccagagcagaaagagcatcgctcaga
gaggtggcaaatccaaaaatctataaattgctttcgaagctaatccaaattgtctcccac
cgaaagcaacccttttacgtaatgcatgtgaggtcacacactgacctgccaggatttatt
gccgaagggaacaggagagcagatgccctagctatgcccatcgagctagcgaatctgcct
aacagattccagcaagcccagctgagccatgcaatgttccatcaaaatgctccagctctc
gtccggatgttccacctcactagagaccaggcgaaagccattgtggcgacgtgccccaac
tgccaaaaacatcagcttccatcactaggtcagggggttaacccccgaggcctaggcagt
tgtgaggtatggcaaacagatgtcacccacttcccccaatttggccgccagaaatatatt
cacgtttctgtggatactttttctggtgcaacctttgcctcagctcaccgtggggagagg
gccaaagatgtcatcaaccacctggtacaggcctttgctgtgttggggacaccaaataaa
ttaaaaactgacaatggccctgcgtacacctctgcagagttgaacagattcatgagtgag
tggggtgtggatcacatcactggcatccctcactcgcccacaggccaagccatcgtggag
aggaaacatcagacactaaaaagactgcttgaacaacaaaagggtggcaatgagatcgct
gtccccaccataagactgtccaaagcgttgttcacgttgaactttttaaactgttcctat
gaggaacctgatcctcccatcctgagacacttcacaaactctgctaaacataaactgact
gagagacctgaggtcctaataaaggaccctgacactttacagatacgtggcccgtacccc
ctagtcacccagggtagaggctacgggtgtgtttcaaccccagaaggacctaaatggatc
cctggaaagtggatcaaacctttcttaacaaagacatcaaaaccaaagcagcctgaaaac
gcagtagcaacagcctggaaaaggaggagaaacaagacctcctgaataaacaagaaattc
tcctcccaggctgcaaagacaaacattccctttcccaccttctctgtgtttccctcccct
aagtggccctttgttttgaaagagggggagtccaagggagccattgttatttaagttaat
tgtatttgtattaattttatttatgttacactgtccctaaagttatctcccataactgca
tgatgacatcctacatgctgctgtcccacctgctgctgcagctcctcctgtacactggga
gctccagtagccggattccttcaattatcaaggacattgtatggggtttctttatggagt
tgttaattttattagcccttcccatttttaagtgtttggttttgaaatcccttaagcctt
tcccctcatttcaatgtaataaagaagggggagatgttggggtggctcagcctgctctcg
ggctgaaaccatcaaatgtcagtcaccagaagagatcactgcggtctaggttacctcccc
ctgggtggctcccaatcctaaattacctccccctgttccagaaagttctcccttttgtag
ttattaattggttccctgttatgactcctgcctccctgttttccccatttgttctgaaaa
attgtatcctcccctctgcttgtaccccattggttgttttccctttccctgccttactcc
acccccccataaagggggctagcccgcgtctcctcggcgctttttgctggtccctggtcc
ctcctgcaaataaacctgttggaactcacaccagaagcccctcccgccttctttgcctcc
gggctaacgccagcctgatcatcggctgcccgacgtgcttcctctgaggaggagccagcg
cacgcacccatctcacgctgattccactgagccgtccagcgaggacgctgtggaggctaa
cgctgcgtcccctctgcccgagggcacgccggggcttgtgtgacaagcccccggttgcgt
t
>Ccor_TEdenovoGr-B-G1096-Map3#CLASSI/LTR
cttactcctcatctgttgcggtgacccagcccactgcgggctggggcagggatgccaatc
aatcccagccctccctggatcgagtttccccaagacacagactcgagggtgggtcgatgg
gcggctcagaagcctaagccacatccccctgggcggtgcccgggtccaaaccgcctcccc
tgttcgggaaaattctcggttactcggttgttcatgggttcttttttataactcctgcct
cccagtttcccccattggttcttgttgaattgtatcctccccctggcttgtaactcactg
gttgttttcccctttccccgcgttttcaaaccccctataaaactgagggcaagccggtac
attcccctagcttgttctggttgctaaacttctgacaataaacctgttggaagccagacc
agaaccccctctctcttcctttgtctccgaactaacgtgagccagaccatcggctcctgc
cgtgtccctctgcaaagaagccagcagcgcgcccagcagcgcctttcctgatgccgaagt
cgcttctgcaagcgcagaagtaacaccgctggattctctctgaccgagggcacgccagag
ctcgtgcagaggacaagaactgcgttaagttggcgcccaagcgtggggctcatacaagtg
gatccctgtgacgtcgtgctgtcagtggacagcgaaaaaagcgacttggagctgccaacg
cctcttggtgcagtcgctctgttttaggaggtgccctgagagaaggctgctaactcccct
gatttgcatgaactgaccttggagagcagccagcctcagaggaccccacccgtgcttttt
gttcgggaccggatgcctgtaactgtgaatttgtactgattttgaactgaaacttgtgtg
agtatccccggtccctgagacttttttgtttcttttttccttttgcgggtggcgggtgga
aaaagtgttgagagagccatgggttcaaaactttctcagcccaaagagaggtttttctcc
aagttgcaaaatcccttgaagttagtggtttaaattttcaaagggtttgttaaaacagtt
tgttcgctggcttttcttttaccttcctcaagtgtctcccgcaaatttaaaatcacctgc
cttctggcaggctgtggggataaattactgatttaaagcggaaaggggactcctctggag
aaaaattcttccccctagttttagtccttgggacttgcataaaatggaccagaaagtaaa
agaaaagcacaaaccctccagttcttcccatatccctccttcctctcctcgtgtccctca
ccccacttccccttcgttggaaaaaccaaaaggggtaaaagcccagaggcacagggttgc
taccttctccctgacccctctcggtcttttcaaccaccctgttggtagcctggccaggct
gcctcgacctcttcccaaaccccgtatccctcgccctcttccccagttgtaagcccagaa
aactgttctaaatgctgtttgccattatcccccccccactccacatgtctacaaatgggg
agaccgcatggcacagtccacccctcccccctcttccttcccacaatccctttcgccctc
ctgcccccaaccctttcctatctccacccccagacatgacatcttcggttcctcccacac
gtcgggtaccgccccctgcatcgggaatccctgcccatcctgtgaccactctccttgtcc
tccaatcctgcccactgtggaggacttcctggttcccacaccccccttccggttcccacg
gggtagaaaccggaaccacgccatcttgaaattgggtccgggagtcccctcagccccctc
ctatccctttgccgctcctgttacctatgacagagcaggcaataatcccacatggaaacc
ttttgattctgcagggctgaaagagctttgcaaagcccagaaggattttgggagggagag
tcagtattttaagaacctcctgcataaccctcactactacagtgatggtgccacatgacc
tcaaaagcattttttcctgcttgctttccccatcgaatttcaaatgtgggaagaaggttg
gagaaagcaactgagagaggtcctcccattttactgcaggatccaaacaatgcaggggtt
tctatggatcaccttaccggtgaggggttattgcaagccacagaaccaggctcaaaacac
accagagccagtcctgaatgctgtaaagcaagcagcagagcaagcattcttaagatgccc
cctaaattagcacctcaattgaattatacagagattcggcaactgcaaaatgagccattt
attgatttttggataaactgaggctcgtgtggaaagacaagtggaagatccaaaaacaag
agagcatattataacgcaaattgcaaaaactaatgccaatgaagcttgtaaaagagtgat
tttgggtcttccattcaatcctccaccaccctaaaccaaatgattgtgcttgcatgacat
tagtgccaattaaccagccaaatttaaaaacggggggaatttaataggaactgcaaccgc
tgctgatgcaacagcatctcaggacaaaagaaatgctaattgggtctgtcacaggtgtgg
caaaccagggcacttagcccaaaattgcagagccctggctccaattaatcagggtttccg
agctgtctccccagggcaaatgacattgcctgccccattgggatgcagccaaaaaactga
cagacgtgtggattggcagggccacgtgggggaacaaataaaaaactgccaccagaaaaa
ttgttaccatgaccacggcaactcaaatggacttggtaacaccccagagaatctcatgag
ttgcgagaatctgagagactgtatattgtttgtgttaaaagatgttgtacaccaccagct
gacatttgtgttacaccagaaattgttcaagtggggccacaagggtttttactataacat
ccagtgtgttaaccctccctttttcttgctgctaaccaggttgtgcccaagctattctca
tgcccagtagtccgccacaggactacaacccctctgtcttctgggctgaggtagttggga
agacaaacccatgcttaactgcaaactgtcttgccaaggctcggacatcagcctggcagg
aatgatggacacgggagcagatgtgacagtcatttcttcccacaattggccgtcacactg
ggagctgcagctggcaaaggtatcgtgacgggtgtgggggatctatatctgcccagagaa
gcagggcagttgtccaaattgagggtccagagggacagatagcatcagtccgtccttttg
taattgactctggatttacattgtggggcagggatctcatgtcccagtgggggcttgagt
cgaaattccatctcaaccccaaaatttttagtaaaggccactgcggagcgcccctccaga
aattaaattggattctgaaaaatatctggggatcagtggcctttgaaaaaaacaaattaa
aggcgctcaccgcactctggaggagcaattgaaaaaaggaaatattgaacctctaatagc
cttggaattccccggtatttgtaatcaaaaagccggggaaagacaagtggcgcctcctac
aggacttgcggaaaataaatcagtcattgaggacatgggacccctgcagcccggaatgcc
ttcaccctccatgctccccaggcagtggaagttagcggtcattgatataaggactgcttc
ttccagatcccactacacccagacgatgcaccccggtttgccttctcggtaccttccatc
aaccgaaaggctcccatgcagcgctaccagtgggagttctgcccaaggcatgaaaaactc
acccaccatctgccagtggtatgtgctcgcattctgtcccccatcagaaagttagcagca
aaggcaatagtgctccactatatggatgatgttttggtgtgtgctcctaaccaatcctat
ttagactggacattggggaaggtaatcgaggccttagaggcaaatggatttgagatccag
gccgaaaaggtccagaaaacctctccatttaaataccttggactgaaaatccatgaacag
actgtggttccccaacaagttaaaattaatgataaccctaagaccttgcaggaactccac
cagctctgcaggtccataaattgggtgaggccgctcctagggctgacgacagaagatctc
gctcctctgttcaacctcctgcgagggaaagatgacctcacatcacccaggcatctaaca
gaggaggcgagacagtccatctgtaaggtacaggaagcgctgttgtcccggcaggcacac
cgctgcaccccaggtctgccttttcaatttattgtattaggggaaatgccatacctccac
gggctgatatttcaatgggacgaggtgcagagtgatcccctgttaatcatcgagtgggtt
ttcctctcgcaccagccatccaaaagtatcacaaccacaggagctcatggctcagttggt
gatgaaagctagatcctgcctcccacccttgcagggtctgactttacatgcatctactta
ccattgacaaccgattcacttgataacctccttcaaaacaatgagcacctccaattcacc
ctagacagctacccaggccaaatttctatacaccatccaaaacacagactgtttacttcg
gtcttcaaactgattccaaaagaaattcaaagcagaaaaccattaaatgccctgacaatc
ttttcagatggctctggagcttcccgtaagtctgtcatcacttggaaggatccttgcact
cagaagtgggagtctgatgtgcaggtagtcgaaggatccccacaagtggcagaacttgca
gccgtggtcagagcatttgagcggttcagtgaaccatttaatttgataactgattcagcc
tatgttgcaggtgtagtttccagggcagagagagccttactaaaggaggttgcaaaccca
aaattcacaatttgctttcaaaattgattcaactgatctcccaccgaaagcaaccattct
tgtcatgcatgtgagtcacacactgacctgccaggatttattgccgaagggaacaggaga
gcagatgccctagctatgcccatcgagttagcgaatctgcctaacagattccagcaagcc
cagctgagccatgcaatgttccatcaaaatgctccagctctcatccgaatgttccacctc
actagagaccaggcgaaagccattgtggcacatgccccaactgccaaaaacatcagcttc
catcattaggtcagggggttaacccccgaggcctaggcagttgtgaggtatggcaaacag
atgtcacccacttcccccaatttggccgccagaaatatattcacgtttctgtggatacct
tttctggcgcaacctttgcctcagcccacgtggggagagggccaaagatgtcatcaacca
cctagtacaggccttcgctgtgttggggacaccaaaaaaataaaaactgacaatggccct
gcatacacctctgcagagttaaaaagattcatgagtgagtggggtgtggatcacatcact
ggcatccctcactcgcccacaggccaagccattgtagaaagaaacatcaaacactaaaaa
aactgttagaacaacaaagaggcggcaatgaaatcccgcccccatcctaagactttctaa
agcgttgttcactttaaactttttaaactgttcctatgaggaacctaaccctcccatcat
gagacacttcacaaactctgccaaacataaactgactgagagacctgaggtcctaataaa
ggaccctgatactttacaaatacgtggcccataccccctagtcacctggggtagaggcta
tgggtgtgtttccaccccagagggtccaaaatggatccctgggaagtggatcaaaccctt
tttgagaccacctaagatgccaaacagaggaaagaagctgccacagcctggaaaagaaaa
aaaaccaaaccacctagaaaaaagactcctcctccaggcctgaaaaacaaaccctcccct
tcctagtctccctatgtgtttccctcccaaaaatgatccctcagttttttttgaaagagg
gggagtccaagggagccattgttatttaagttaattgattgtttaatttatttgtgttac
acttttcctaaagttaccacccttgactgcgtgatgacatcctacctgctgctgtcccac
ctgctgctgcagctcctcctgtgcaccaggagcttcagcagctggattccctccattatc
aaagacattgtatgggttttgtttatggtgttgttaattttactagcccttcccattttt
aagtgtttggttttaaaatcccttaagtcctctccctcatttcaatataataaaaaggag
gagatgttgcggtgacccagcccactgcgggctggggcagcggatgccaatcaatcccag
ccctccctggatgagtttccccaagacacagactcgagggtgggtcgatgggcggctcag
aagctaagccacatccccctgggcgtgcccgggtccaaaccgcctcccccgttcgggaaa
attctcgttactcggttgttcatgggttcttttttataactcctgcctcccggtttcccc
cattggttcttgttgaattgtatcctccccctgttgtaaccatggttgttttcccctttc
cccgcgttttcaaaccccctataaaactgagggcaagccggtacattcccctagcttgtt
ctggttgctaaacttctgacaataaacctgttggaagccagaccagaaccccctctctct
tcctttgtctccgaactaacgtgagccagaccatcggctcctgccgtgtccctctgcaaa
gaagccagcagcgcgcccagccagcagcctttcctgatgccgaagtcgcttctgcgagcg
cagaagtaatgccgctggactctctctgaccgagggcacgccagagctcgtgccgagcac
aagaactgcgttattctcccaaata
>Ccor_TEdenovoGr-B-G1174-Map4#CLASSI/LTR
tgggagtgtgtcttgtttggttcagtccgggtctcccctttgggtttcgtgttactgtac
catcccagtttataccctcctggtttcgtgttcataaccctgctttctctatttgtctcc
tcccagacccctgccaatcctctggcacccctcccaagcttctagaaagttctggcaggg
gcgtcgagtgattggtcttggggggaggatccctcccttcctttcccaagataggttccc
ttgtgtgtccctcatcccgcagacccgtccttctccttccctgattcgatgccgttgtca
tccctcccctgtcgccacccccccataaaacccctggcaggcgcgctcagggttgctcat
tgctggacacccccggggggcgaggtcccctgttcggagacacaataaaccttccggatt
tcatccacaattgagcctgcctccttcttccaccacctgcctctattgccgcggtcctgt
ggaaggacccacgagccagacctctggtctcccggattccggaggctggtccccgcagcc
tgctgcgtccagagctgaccgggcaaagtgggaactgctccaaaaagagcagaggcagct
tggcgcccatcgcggggcccccgcttccaccggaccccacggaagggactgattggactt
ccaagtgcgtccttgggacgccaagctaccccagttgtagcacgctccgttttagtgagc
tgcgctcctggggaggaggacggtagctccgcccgcgccagcagagtcgtcctcggtgga
aatcgggacgcctggagcttgcctggacaccagcaggtaagtatttccccggggggggga
acttaccgtaaagcctttcgaggcagttcccgcgtgcaggcggagccacacgagccgcag
tgtcggcggcggagcgaggccggcggggcggcgggacccggcggtgcccgcccggccgcg
cgcagcgcgtggtggacggcttcgcacggtccgcggctcgtaggagcccagggtaggctg
cgcagccccggggcgagtgtgttgcttgcctccggtttgtttcggggaatcggtgtccga
gggttggtttatttttaaagctccagacgtcgtgctgtggattatgggcgcaaaattgtc
cacagcacaaaagggggtatttttccaagttgcgggactcctggagggggggggaaacgt
ttttctaaagggtgtttaaaacggtttgtgcggtggctgttccagcacttccctcagtgc
tcccacagttcggttttaagcgatcccttttggaacgccgtgggagcaagaatagctcag
tctgaattgacaaaagaaaaggatttagataagttttctttgttatacctacaaattcgg
tctgctttaaatcaaaaaagggagagggaagcacagcctgcccccggttccccagttacc
cctaagccttctcctaaacccgtgtcccctaaaccgggcatcctgaaggaagcaaaccgc
gatgctgcgcagggttgctaccgactccctggctttcctcgggattctcggcccccccgc
ccagacagtcctggccagactgcccggggcttatcccgttccccgacttccccagttgct
agacccgggttcgctttagttatattgagaacttagaaaatggattccctgcccgacgag
gacaagatggcgggtgccacatggcagaaaccccctcttgccctccccccgtttcttcat
cccaaaacccctttctctcaagtcccaacccctttcgtcatgacccctcccagtacccta
actcctcccacacccaagctgggtccacccctgttgcccctcccacttgtcatcagtgca
cgcccccgtgctccgcccctagaagttgttgtaggtccgtgtctggtgccacccgcttcc
tgcttccggttcccagcttggccttccggttcccacggtgagtggccggaaggggagggc
ctgaggaccggaacccggaactggaccccattccttcagcgctccggttttttatcaaag
gtccaggagagggggaatgacccacaccaactgggaacccctctcccatcaaacaataaa
ggagctttgcaaggcgcagaagagttcgggagagaaagcgaatattttcgcggtctttta
agggcaaatctctccggagcagtaatgacgccttttgatttgcgtcagcttttctcgtgc
ttgctttcctcagtagagtttctgctctggaaatcagcatgggaaaaggagctccgtcaa
ctccttccggtgcttctgcaaagttcggatacggccgttgatgccgacaatcaggaaata
atgatggaccatctgagtggcgagggagaatgggcgttggcgccgaagcaggcccaaggt
ctgcctttagagctgctgcaacaggtcaaggaagcggccggaaaggcattccttggcctg
aggccgacgcacctgtgctaacgtactcgcaggtccgtcagcaacccactgaatcgttcc
taaggtttgtggagcgattaacccgagccgtagagttgcaggttaagcagctggcggcca
gagaggaggtcatcacagagatggcaatggtcaacgccaacccgcagtgcaaggcggcca
tcctgagcctccccctggaccctccgccgacgatacaggcgatgttagaggtttgcgctg
cgaaggcgccacacctacaacctgccggctcggataagcagcgatcccggggaacgattt
cggtgggaacagcaacacaccatactgctgcggaccagaagaggaccacggccgaagcaa
cagaccacctccggcaaagaacagccagaagcggcctcaacagcagaccaagaacacctg
cttcctctgcgaccagcccgggcattggaccaaagattgtccactcaagagacagtttta
tcaatttaaaagagaacaagggtcggggggcttgagggccgggaacaaaaaaactgaatg
aggagcacgcgcccgccccgcgtgaagacaaaaaagggacgggacgcgagggggaggagg
gacaggggagggcagatagcgatgacacaaaatcaccagatgtgattttcagcctgactt
cacttctcctgctgatggttctttcaggttgcagctgtcgacaccgctcttcctgaaaac
caacaagtggcacgccgcaccagtaagtgtcggtggtgagctggggacgtgggacccaag
ccctagcaggtatgtcattgttggagatgttaaatgcacaccaccagagatcgaagtcgc
tccgggactcatgacatccagtcccgaaggacccgttctctggctgcgctgtgtccgtcc
acctctgtttctgcctagagggcagatggtcgcccaggctatccctgcaggagggccaca
cccaatggtgtgtgccaccatgtaataggaacagggaagccgagggtagactgtaaaatc
aacagaggggaagaagtccttcacctcaaggggcttctggacacaggggcagatgtgacg
atcattcccacacgggaatggccggcacattgggaactgcaaaacgtggcagggcacgta
caaggtgttgggggcatccaattggcaaacagtctaaaaggtcgtacaaattaaggggcc
gagcggacaattggccaatatacgtccgttcgtattggattacaaggaacccctcttggg
gagagacctcatgcagcagtggggagtcaccattgacattcctgaccccccgcagaattt
ttgcgcagcggtcactgaggagcgccctacccagaaactgacatggaaaacggaccggcc
agtgtgggtagagcagtggccgctctacagtgagaaattagaggcgctcgagaagctcgt
ggaagagcagcttaagaaggggaatatcgtggagaccaacagcccctggaattccccgtc
tttgtataaaaaacctaacaaagacaaatggcggctcctccaggaccttcgccaaattaa
tgatgtgatagaggacatgggctctctccaaccgggaatgccatccccaacgatgcttcc
ccaaaattggaacctggcagtaatcgatattaaagattgttttttccaaattcctctgca
ccctgacgatgccccgcgtttcgccttctcggttccggttatcaaccgagaagccccgag
gaagagataccattggaaagtgctgccgcagggcatgaagaacagcccgaccatctgcca
atggtatgtctcttccttgcttgccccagttcgcgcagccgcaaaagaggccatcatatt
ccactacatggatgatgtcctcgtgtgtgcccccgacaatgacatgcttgcgaatgtgct
tgacctgacaatcagtgcattggttgctgcagggttcgagctccaagaagagaaaattca
aaggatgccaccttggaagtacctgggcctggaaattacaaagcggaccattgtgccgca
aaaattggctatcaatacaaatattaagacttagcagatgtccaccaactgtgtgggtca
ctaaattgggtaaggccgtggctgggtctatccaacgaagacctagcccccctttttgat
ttactaaaagggggagaggagcttagttctccccggacacttaccccagaggcgcggaca
gccctggagagggtgcaacacctgatgtccaccaggcaagcaagcaggtatagacctgac
ttgccatttaagttcatcatcctgggtaatctgccacacctgcacggggttgtcttccaa
tgggaagacaaaaggaagagtaaggaagaccaggaccagagggaccctctcttgataata
gagtgggtctttctcagtcataataggtccaaaaggatgacacggccacaagagctgatg
gctgaactgatccggaaggctagagtctggatcagggagttatcaggatgtgacttcgac
tgcattcacgtaccaatcaggacacaaacgggccaaattaccaaggcaatgttggagagc
ttgcttcatgattgtgaagctttgcagttcgctctggagggctacacaggccaaatttcc
ttacataggccagcccacaaaatttttaattcggaaatcaaatttgaattaaatacaaag
agtgttcggagcaaggaacctttaaaggccttgaccgttttcactgacgcgtctggggcg
tcccacaagtcagtcatgacttggaaaaacccccaaactcagcggtgggaggctgatatt
aaggaggtggaaggatcacctcaagttgctgagttagacgcagtcgtcagggcttttgaa
agattccccgaaccctttaatttgataactgactctgcatatgtagcaggggtagtctcc
agagctgaacatgccatattgcaagaggtctccaacacagccttgtatgagttgctctca
aaattggttagcctagtctcccaccgagagcaaccattttacgtgatgcacgtcaggtca
cacacggacctgcccgggttcatcgcggaaggcaacaggaaggcagatgcccttgctgcg
ccagccgcgatggccccgatcccagatgtatttgggcaggccaaaattagccatcagctg
ttccatcaaaacgcacctgccctggtccggcagttcaatctgaagcatgaccaggccaga
gcgatcgtggcgcgtgtcctgaatgtcaccaattagctcttcccgccattggcaccggcg
caaacccccgtggccttaatagttgtgaggtgtggcagatagacgtgacacatgtcgctt
cattcggcagaatgaagtatgtacatgtgtcagtagataccttctctggagccgtctttg
cctctgcccacacaggggaaagggctagcgatgtcaaggcacctagtgcaggcattcgct
accctgggcatccccaaagttattaaaaccgataacggcccagcctacacctccaaggag
ttcaggagcttcctacagcaatggggaatagagcacaagacaggcatcccctattccccg
acaggtcaagcgatagtcgagagggctcaccaaaatatcaagaggatgctacaaaggcaa
aggtcctcaaagaaattagaatccccagctgtcaggctctcaagggcactgttcacacta
aacttcctcaactgtgcctttgagaacctgaatccaccgatcgtgcggcacttcgggcgg
tctcagcagctgcaaatgaaagaaaggcctccggtgttggttaaagacccggagactcgg
gaaatacagggccctcatgaactagttacatgggggaagggatatgcatgcatatccacc
cctgagggccccaggtggatcccatcaaaatgggtgaaaccgtgtatttcccagcccact
ggaggaaggagtcaagcaccccctaaaaccggggtgggttaaccctatgcccctctggac
cctaactctgccccagttgttattcccaattttgatattcttccttttgagtttctttct
agtttagagactacagaaatggatcctgcaccgtccatccgagccatcgccagaagcctg
cagcttgttgtcatcctgcagctgctcccatggcctgcatcgccgtggatagttccccaa
caggcagcaaacgtgtggtcagtcctggcgcaaaccatgggccaagaccacatatgttta
catcaagggcggagaacatccacagacaagatgcaggccatggtgatgcaaattcggaaa
gaaactggtgactggctcggcgacatcttcagcaaatggggactatccggatgggcagga
tctattttccgatctggactgatttttctttttgttttgttggttgccctaattttgttt
ggactcctcaagagaatgttagtaaagttgattacaagctccccctcccctacggatatt
gaccgagccgaggtactcccggatgcagagaccctgcaagaaccggagctcgaacctacg
gctcctgagttgcaagagttcgaggtcttttatccggactctgaatattacccccagccg
aactttaaaccatcttaaaaaacaaaaaagggggagatgtgggagtgtgtcttgtttggt
tcagtccgggtctcccctttgggtttcgtgttactgtaccatcccagtttataccctcct
ggtttcgtgttcataaccctgctttctctatttgtctcctcccagacccctgccaatcct
ctggcacccctcccaagcttctagaaagttctggcaggggcgtcgagtgattggtcttgg
ggggaggatccctcccttcctttcccgagataggttcccttgtgtgtccctcatcccgca
gacccatccttctccttccctgattcgatgccgttgtcatccctcccctgtcgccacccc
cccataaaacccctggcaggcgcgttcagggttgctcattgctggacacccccggggggc
gaggtcccctgttcggagacacaataaaccttccggatttcatccacaattgagcctgcc
tccttcttccaccacctgcctctattgccgcggtcctgtggaaggacccacgagccagac
ctctggtctcccggattccggaggctggtccccgcagcctgctgcgtccagagctgaccg
ggcaaagtgggaactgctccaaaaaggacgcagaggc
>Ccor_TEdenovoGr-B-G861-Map3_reversed#CLASSI/LTR
tgtagagggattccttgtggaacaggggcatatgatacccctggaaagattggacaaccc
agggttgctgaggaaaaacccctgaactggcccctggctgcaggcaagcctggaaagcac
ctggctgcaggcagccctgaaagtccttggcaaagttatacactggtcggctcccccgct
gattagaggccgtctagagggactgggcgtgaatctttgcaaaagtagatataagcttgt
atagttaaacaataaagggagaacgatgctcaaatcatatcggtgtatgtgtcgttactc
tggccagctctccagactcggtccctaacacctggcgcctgagcagggactcgagtgatt
tttcacttaaatgcggtttgttttcgcttaaatgcggttcgcttaaatgcagcaagactc
cgaatcattgcaccgacggtgaggagcctggagagctggagcgggagtgtcccagcaaaa
aagttgagtggagccggagaccggagctcgcgcagccaagcgagcccccgcaggtaagaa
gctatggaatacgaggctggcactcgtctcctagccagtatcctctctaagagaggcgag
actgtaaaagatcgagatctctatgccctaattacgtgggcccaggaacaagggtttttg
aaatgcacttcgcttttgttttcgactgaagagtggtgggaagttggaaacagactgtgg
ctgttcacaattgagggtggaaaggaaggtaaagaagcaaaagctcttggattaacatgg
aaagctgtgactaataccctcgcagaaatgaaagcagagaggaaggtggccgtggcagcc
atggaggcgctggggggtggcagccctggaaaagaaagagaggggggtctcatggagcgg
tggctggaggccagggcggagtccagggttgcgcgattcttcgggctgactgcgggtcga
ccgatgaagggaacatcagcacccgtacgctcgctgtgggagctgctggacccgacgggg
aaggaagttaccccgcagaagcctgagggagaaatggcagcaaaggcggaagtagagcct
cccgactctgggggcagggcgcaggcgagcagaggagaagcaagcggtcctagctcccgg
ccgaaaacggcagcgcgccacccccctctgccggacagcggatcatcgtctgactgcgaa
gcagcctctgcgactttgtcgcccgcagagccagagccagccagggctgccgggggtcag
ccccaagaggaggagaagcaccgagagatgatgcatgaagtaatgaagaagcttgctgaa
ttgtctacgcgtcaggacgcgctggagtctaaggcttgcgaaaccacaccatcagcaccg
tggcgtcccgtggacccaccggtcaagacagccaccagaactcctccgttcccatcggga
gaaccgggcacagggcctacagcccctcccttcccgcaagaggaggtgcagccattgcct
ccatcagccccgacggcgaggactgatccattgcgaaggagatggaatggagttgtccgt
aacgcaatcattgaaggagattggcaagccgtagatgccctagcctgccctgtactgata
cagggggacaccgcaaggtgggagccccatgactggaagatcttgcagcaagcgaagcaa
acggtcaccacgcacggcctccggtccgaagctacacggagcatcctgcagtttatcttt
acagcagatgtcctgtgtcctaatgattgcatcagcatcgcacagttgttgttgacccct
tcacagttcctgctctgggagcgaacgtggaagtggctagcacaagaagaagctagcaaa
caccaaggtgatacacaagacccactgtatgcgatccaagctgacatgctaactgggagc
ggggcttatggagcgacggtgacacagctgaccatgcccacaatcattcatcagttgtca
cagactcttgcccacaaagccttgttgtcagtacctgaaaagaagaagtctcctccatat
gcagcagtccgacaggggctgtcagagccatatggtcagttcattgaccgtctgtcagca
gccttgaaggacgcaactgagctctctgaagagctccaagagcaaatgttccagaccctt
gcctttgaaaatgctaataggcaaactaagacaattcttgccacgctgccccagggagca
ggagtagacgagatgcttgtgcgtgctagccgtgcagagcagtcgtctcaaacagctgca
tttactgcaacgctgcagaatgtcctgcaaaagcagggacaagtcatcgccgcagcgctg
acaggaggggcgcaaagtaaaaagggggcgagggccgctggcccacctcctggtccccgg
acgggcggagtagcctgtttccggtgcggtgaagagaggcctgtgtaaccttcaggagac
agacgaccctattagagattggcttaagggtctgggtatcaccagatggctgcgtacctt
ggtagtagaaagctgccgattgctatttgtagttatattaggcttaatagtatttgggtg
cattttttcttgcattaaagcagggctgcgaaagatcatcgaccaggcctgggttgccca
aaaagaaaacgggggatgtgtagagggattccttgtggaacaggggcatatgatacccct
ggaaagattggacaacccagggttgctgaggaaaaacccctgaactggcccctggctgca
ggcaagcctggaaagcacctggctgcaggcagccctgaaagtccttggcaaagttataca
ctggtcggctcccccgctgattagaggccgtctagagggactgggcatgaatctttgcaa
aagtagatataagcttgtataggtaaacaataaagggagaacgatgctcaaatcgtatcg
gtgtacgtgtcgttactctggccagctctccagactcggtcc
>Ccor_TEdenovoGr-B-G1183-Map3#CLASSI/LTR
gatgggaagcaggagaattagtttgttaggaacaatgcatccagcttggtcagcatacca
gggcaggaagaaaagataagagacctctgataagagcaggggggtctcagacagacatcc
tgcaaactagctcaaaccagtctcgaaggccaggggtacaaaagagcatgcgtagggaag
aaaggtgaaaagttcaggatgatgaagacttctgccttcatcaaaaagaccctcggaggc
cccttcccaaagccaccaaaccacactgcgcaagcgcaacgcggatgtaaatgacttttg
ggttcattataatacgaagcgaggctgggtggggctaggtgatgaatatgtataggtgtg
ttgggaaacttaatgaatatggaacttgtaaccggataaataccgagctgaatgcagctg
tcggcacgcatgattttggaggagcgatcccccgtgcgtcccagctggaaataaacatac
ctactttactacttctttagtagtggagttctgtccgctcttcatttggcgagcagccag
gagaaactctgtccggctgcaggatcggctgaggagcggacatccttggcgcgccccagg
gctttcctggaggatctccgcccctcggctcgctcactgcggcggacagacaacgacctg
gaactgcggataaacggtatgttttgcatttaggttgcctgtaagtcgtacgcgtggcca
gggctgctggtaagccgcgaggagacgtcccgcgttcagcgcagtccctgtgagggtaaa
ggtggggcttgcaagcaatcggctaccggagccggcagggggaatcgccgacggataggg
cggccgctagcgatcctgggagcggatcgggtgattccaggggggtcccaccggaacttg
ttaccgtgtcggaaaatataagcgggaccctgaaactgttacaagcgagtgttgcgaaca
tttttgctactagtagctggtttgaatgttgttgtgttgcttatatgtctgtgtggatat
tggttgttgtcggactgcttttatgtgtgtagatgtgtattaggtcgcctattcgtttgt
aaatcgggagcgtgcgtgttgccgtgtgtcgtttgagagtgtgatattgagacatttgtt
tgggggagtgcttgcttgttgaatttggaatcgtggctgggagaacctctgcgaaggatt
agtggcagagaatttagagtttgaaagagtacgtggaataacttgttcttgtggatgtat
cagaaccttttattcaacgggaggatggcaggttgcatgggtattaatacagtgtaaagt
ttgtacgaggaggtgatactgctcttctgccagacggcagagcctgtgttctcagtgcta
ttaagctgattttgagcctgagattttaagggttgtgtgtgggaagtcgcatttggtacc
tgagatttgggagttttgggaagaaattgggaaagaactgtgagagagtgtggaaaaagg
ggatttcaagcagcagcaaggcaggcttggcagaaggcacaagagaatttataaagagta
acttatacactatacaggtgacccggagggggtggcacagtatgggaaccagacaaagta
aggaaatccccagagcaagcctgctgggctgtattctggtacattggaaggagatagtag
gagctggaggcacagaaaataaaagaacccttataaaatattgtacccagtggtggccac
tgtataaattagaaaatgaagccaaatggccatctaatggaactttagattataatacct
tgcttcagttaatgctgtttctgaggcgggaaggtaaatgggaagaagtttcctacgctg
acgcatttttttctctccgaaaacaccctgaatggcagagagattgtggaatcaaacccc
cagtgatcctatggtgttagctctggaaaaagaaaataataagggccgaagaagaatcaa
acgatgctgctcgtcatgcagcatcggccagagatgcacaaggtcagacaaagtctatca
agcagcagctcagggacaagatgatgatgaattaaccgatttgcttaagcctccccttag
gagacaggaagaggatgcggactcggaaggaacaccaacgccaacctcctctcccccggg
cagtcctgtctcgtcccgaaccaggaaacaggtactgatggcacctctgagagaggcagt
ggcacctgatggggatacaatgttaattagagtacctttctctactgctgacctagatgc
atggtataacgttgccaaaaattaccgaagtgatccagtaggtactgctgagcgcttgcg
acttataattaaacagcataatccagattgggctgatatacaattattattgggtggact
aacagagacagaaagacagttagttttgaaaacagctcgagacttggcagaggactatta
caaaacacaacaattagatgtaaaagattacttctcactccaggaaccacactggaatcc
gaatagaacagctgaattcaagaaattaaaaggttatcaagaatggatagcaaaaggggt
ggaaagggctattcccaagaccctaaactggtcagctttgtacgcaataagacagggtcc
ttccgagtcaccatccgaattcctggatcgtctgagggatgcaatgcgccgtaacacatc
gctggatcctgagaccgaggtagggctacaacagctggtatctttgtttctaggacaatc
cacaggagatatcagatgtaaattgcagaaacttcaggggccagaagggaggaacctgga
aactctattggatgcagcttggagggtattcagtaatcgagaagaaggttacaagcaagg
gatgaggaaattagtagcagtagtaagagaagggaatagagaaaagcttagacaaggacc
ccccagatgaggacctcccagacaaggcccaccccggctaggtagagaccaatgcgcgat
ttgtgggaggtttggtcattggaaaaacgagtgcccagaaagaagacaagaagactacca
gaacaagggaaaccgaggaagggggagggtggttgcacatgtgaaagaagattgaagagg
accgggggattctaccctagcagatctactggttataatgaagctaggggacaaggaaaa
agaaatagaatttttggtggatacaggggcaacatattcagttttaaataaagctttaat
gcctgtgggggatgactatattgtggtacatggagcaactggccaatctgaaaaagctta
tttttttaagccattgaaatataaaattgggaaacaatggggtattcacaagtttttata
tttacccaattctccaaaggctctcttgggaagagatttattagaacaattacaagcaac
cattatttttaggaatggggaagttattctggaggtagaaatactgagcctaatattaac
aaccaaagaccctgtagaggaaattagggaagagataatggggcaagtgttcccaggagt
ctgggccacagatgtacctgggagagccaaaaatgcaaccccaatacagatcaaactcaa
agaagggagacaaccagttagaattaaacagtacccccttaaaagggaagacagggaagg
aattggcccgataattgaaaaattcttgcagttgggattactaaaagagtgcccgtctga
tttcaatactcctctcttgcctgtctgtaaacctgatgggtcttaccgggtggtacagga
tttacgggctgttaacaagataactgaggatctctatcctgtggtggcaaacccttacac
tctgttaacatgtttaacaccagagctaacttggtttaccgttttagatctaaaggatgc
ctttttttgcctccctctccatgaagccagccagaaaatttttgcattcgaatgggaaag
ccctaagagtgggcgcaaaacccagctcatgtggacggtgttgcctcagggatttaagaa
cagtcccaccctgtttggagaacagctcgcaaaagacatagagtcctgggaagccccacc
aggagaagggaagctattgcagtacgtggatgatctcctaatagctacccgaacagagga
agcttgcacagcttggatggtaagccttttaaacttcctgggactccaagggtacagggt
atccaagaaaaaggctcaggtggtgaaacaaaaagtgatctatctgggctatgaagtcag
tgctgggcaacgaactttggggcaagatggcaaagaagcgatatgccacaccccgaaacc
ccagacagtgaaagagttacggacttttctggggatgacagggtggtgcagactgtggat
ttacaattatgggctgctcgtgaaatcactatatgaactcattacaaaggaaagcagagc
tctccagtggacaaaggaggccacgggggccttcagccagctgaagaatgccctcatgtc
agctccagctctaggacttccagacgtgagtaagccattctttctattttcccatgagaa
gcaagggatcgccctgggaatactagcacaggacctgggcccataccgacgggcagttgc
ctatttctctaagcagctagatgcagcagccaaaggatggcctgggtgcctcagagctgt
tgcagcagtcgtgctaaacatccaggaagcacgcaaattcaccttgggccagagaatgac
tgtgctggtgtcccacacggtgtctgtggtgctggaagtgaaaggtgggcactggctctc
cccacaacggtttttgaaatatcaagccatcatggtagaacaagatgatgtggaaatagt
ggtaactaacattgtcaacccagcttcctttctcagtggaaatcaaggggaaccggtacg
ccatgattgcctggagactatcgaagctacctactccagctgcccggatctaaaggatac
ccctttaggcaacacagagacctggtttactgatgggagcagctacgtcatcagtggaaa
gcggcatgctgggtatgcagttaccacctgccgcgaggtgatagaatctggacccctgcc
aacaaacacctctgcgcagaaggctgaaataatcgccctaacccgtgccttagagatggc
aaaaggaaagaaaataaacatctatacagactcaaggtatgcctttggagttgtgcacgc
acacggggccatttggaaagaaagaggactgttaaattcgcatggaaagaacatcaaaca
tgcacaagaaataatgcagctgttagaagcagtccagctacctgagaaggtagcaatcgt
gcacatagggcgcatcaaaaggtgagctcagaattggaagaaggaaatgaactggcggac
agagaggcaaaagaggcagcaaaaggtgaggtaacaataactggagccttgatcccagat
ggacaactttccctagagggtaagccaacgtataataaaaaagacaggaaattgattaaa
gatgaaaggggaacatttaaccaagagggatgggctatcaatgcagaaggaaaagtagtt
attccctctcatttgctatgggccgtagttagagaggagcaccagaaaacacactgggga
acaaatgccttatataactacttaattgggaaaattattgctagaaacttatatgaaact
gttgtgcaagtaactcgacagtgcaacctttgcctccggactaatcccagaaataccccc
aaaccaaaaatgggccagactgggaggggtcatgggcctggacagcagtggcaaattgat
tttacggaacttccaagaaaaggggggtatcgatatttattggtgctgacagatactttt
tcaggatggccagaagcttttcctaccaggaccgctaaggctggagaagtaaccaaggtg
ttgctacaagaaataataccgcgcttcggagttccagccacaatgtcctcagataggggg
ccacattttatttcaagggtggtacaacaaactagccgacatttaggcatagattgggaa
ctccacactccataccatccccagtcgagtggccaagtagagaaaatgaatcatttgatt
aaacagcaaattgtgagattagggcaagaagctaacttaccctggccccaatctcttcca
cttgcgttgttatgaattcggaccaagcccagaattaaggaaaagttaagtccctttgaa
atactttatgggagaccatatggggtacagaaaggcatatctacccaaataggggaagag
acgctagccacctatatgattgctttagataaacagcttagagaaattggaaaacacgtg
gctggaacccgaagtcgaggtttggatggtcctgtacatgacattcagcctggagattat
gtatatgttaagtctcttacagaaaagactctggaaccacagtgggaaggaccattccag
gtgcttctcaccacttacactgcgattaagatcagagaacagagtgcctggattcaccat
acccgagtaaagaaggctccagaggccccttggaaagtgacccctggggatgatgagctg
aaattgaagttcacccgaacaaaatgaaaatgtcagggtggcacgcaagtataacccaga
aaattgtttttctcacagttataattgtaaccttcagctgggaagttattcataggagag
aggacatatggtcccaagcctttatgtgggttactggactcatggggagatattctgata
taaaagatttaaacctgttgactgtagtcatgcacggaaaccaagtgtatacaaagcaag
aatggaaaaaacaaagaacttggcagctccaagggactgtaggagaaaaaatcaagatag
gatgccgaatggttaatgggactactcatagaaaagcaacccagatcagtgtctcaacta
ctcctacagacaaacaccgtgagatctgtagttattcaagtgaagcagattgttggtgta
attttacattggtacagactgtggaagtggtttgtctttggggccaagacagcaatggac
tctcattcaaattccagataaatgccatggctaggcctactacccactctgacgatcaga
tccaaacccaggtcacattacttaagtctgagccaaaagtttatgagattggcccttatg
tagtgaggaacacaggccagcaattactgctgtttaatccagaatggtctcttaagcgtg
tagaactactaatgcaaattaacatttctgaaatccaaccagcctgctcccctttaattc
aaacatcccttgaaggatggacgggctggctgcagaagcaaacacccctcaaaggcagaa
tgtggagagacctgactggcatgctgggaacaggactgggagtcataaatgggattgatt
cagagatactgatgaacaaattggccacagcgaccagtgatctgaccaaattaaaacagc
ccctacaatcttccctcttagcattgggaaacagccagtggcaagtctcaaaaatactcc
cagacctagcaaaactcagcaacctggaccacgaactgatattaaacacacttggcacag
ctcaagacaacgtctcattagcccttagctgcatacaagctcaattatggatgcagtcca
cagcttccttaattataagagaaggtaatgaaggtgtttttcctattgaaatccgagagg
ctgtttggaacaatgctactaaattagaaagaaagctccaatcctggtggaccttggtaa
atttcacctatgacccaatgactaacatagctactgccttcgtgcttacgatacggaatg
ccacagtttatgtaattcattctattgttgcattgggactaaaccataaagggacagttt
tttacccctctgaacatagagtatgggctcggatggtaggagaaaaatggcaaacagtga
atttagaatcttgcatcacacgggaacaacaaggatttatctgtgaaagttatacacttg
atgccagagatatatgtcttgatgcagaacaaggcatttgtcactttgagatccacccag
acacttcaccaaaaactgtacttgtatatattggtcaagtctgtgtatgcttaagaacta
tctgcacttctatgataatagatgacaatgttattaatgtaactgccatgaatcactcta
atttttgtatttgtagttttgccaaaattgttgggtgtgacttttcgtatttagcaccag
ttgtgtctcatcaattaataaggtctaactacaccatttaccataaattgctacccacac
ctattgggatggacctaacattagtaaagcaattagtggaacatcaggacctcatggaga
ttttgagagaaatccaaagaaatggggaaaggaccttaatcaccgtccatatgacacaca
agaaatcagcagaatcttgcaaagagtgaaacaagacgcaagtcataactggtgggactc
gcttttcgggtggtcacctaccgcaacaggcatcctaaatacgttatgtcaccccatcat
tgtcttactaaccttggttagtgtctgcctcgtgctgtctatcacgttacttatttggaa
ctatggagtactcaaaaggttatcagttctaactactttgtcaaacgcacacggaaaaac
attaagggatgcctaccaaaaaattcattagaaaaggaatttaagtattagtaaaagaat
ttactaactttttagaaaaggggggactgaatcagggggatgggaagcaggagaattagt
ttgttaggaacaatgcatccagcttggtcagcataccagggcaggaagaaagataagaga
cctctgataagagcaggggggtctcagacagacatcctgcaaactagctcaaaccagtct
cgaaggccaggggtacaaaagagcatgtgtagggaagaaaggttaaaagttcaggatgat
gaagacttctgccttcctccaaaagaccctcgaagacccctaccaaagccaccaaaccac
actgcgcaagcgcaacgcggatgtaaatgacttttgggttcattataatacgaagcgagg
ctgggtggggctaggtgatgaatatgtataggtgtgttgcgaaacttaatgaatatggaa
cttgtaacccggtaaataccgagctgaatgcagctgttggcacgcatggttttggaggag
cgatcccccgtgcgtcccagctggaaataaacatacctactttactacttctttagtagt
ggagttctgtccgct
>Ccor_TEdenovoGr-B-G1175-Map7#CLASSI/LTR
gtgggatatgcccagccactgccctggagggatgtctgctgagataagagattttgcaat
cgcccagcaggactccctggaaaggtgacacttttgggtcatggtgaggaaaagtagacc
cacaatcctttgggagaccctatgcagatcattctgtaacccattggtctatcccagacc
ctctgtaatccattggtccccttgctgatcccctgtatccctataaaagaagaccaattc
gcctctgtgccagaggagagtctcgtccctggcttccccttcgccggaggggacccacaa
taaagctaccttcgtgcggaaccagccacacgggcctctcgtctctctctctggtctggt
ttggcctgaggctgccctgcagagctgagctggaatcacgagctgatatcactaaagagc
tgacagcctctgcaagggctcctctgccagcagctgagggaagacaccggaccttgggaa
ggcgattcctttcgggaccatctccccggaccggtcacctcttcctgggtcagagcctcg
accccaccaccagctgtaataactggcgcccgaacagccttggaccccggagcccggacc
tggcctgagctgcgtcttgatcgccaagacagaaccagctgttcgtgtgctgctcctctg
aagatagacctacgttttagcaggcctttcggacggggacagttcgagaccctcatctcc
cacctaggacaaagtccctgaggatcgaactgccagaccatccccccagcagacctttcc
aggagccagccccaccagaaaacgggatttgtaagtttaaacttggggctctgctctcct
cttgcgcgcattttaagttattttgggtttttttttctttttttctgctgagggaggaac
taagatgggacataggcaagctaaacccagcctttcccaatctgagagagacctataccc
ctttcttctgacccttctcttaaaatctgactttaaattctgtaaaggtgttctttctaa
gaaaaatcttaaatctttcagtaattggatatctctaaatttccctgatgctaccaccga
ttctgttctttctgatccgttctgggacagtgtggggaacaaactgtattcctctcaagc
ctcgggaaacctctcagtttcaaaattcattcctttatttcatttactggttaaaacgtg
tcgtgcgaaaaccccccctcagccaaaccccttctctgcccttcccccctcccacccccc
tctccgcctccggcaatggccagccagagcgcggacccagccagctgccccggccctggc
ccggcaggggcgccggcccccccacttcccttccccgatcccctgttcccagcggtcctc
cctacccggccccccctgctcgccccctcggttccctgtcaccccccaggcagcgcacgc
ggacccatcccagacccatcccccctccccgggatggatgcctctgagccgcccccagcc
ccgtctccctgtgcccctggtatcccgcaaccctccccgcacgacaccacccttccccct
ctcgcaccgccccggtgcctccgaccccccccaccccaccgcgtcccacccccgcgtccc
agtctcctgccgcgtccctgctccacgcggtcctgccccccccacaccccagcgcggcgg
ccccgtcccagcaagccgccccgccgccgctgcccccccccgcacccacggagcaagcat
ggtacaacacgggaccggtcccgcagagctccgcgcacacatcgtggggcacggaacaag
cgtcacgccccccgccagcgtctgcccctctcgccgctggcggaacgcagctatccgcag
caccgcctcaggctatcgcccatagaatggaatctccctccccccttcccccaccgcaaa
tggccctgcaccctggcaggcgccggcacacccgctctcccccctcccagctgcatcttg
cgcaatccctgctgatgttccccctctccctgcaccccccccccctactacgggttcttg
cgcaatccccattccccccgctgctgcctagagcctactgccccccacaccctcctatcg
cccaccccgactccacatggaattgcgaaaccggcactacctgtaaccacccccccccaa
acgacctgctgctgtacaacctctccacccacatgctgccataacaggaccccttcccac
ccctcaaagcaccccggaccccccgccatccctgccctgggtaaagcagagccggcattt
caaaaatgccgcgctacgccccctgtatcccagccccgccctgccacagcctatccctcc
tgttcagatgacagtagcagcagctctgactctgaatctgaagatcgatgggcacagaca
cgcagggaagcgaaccgggagggggattgggagttggctcagaaaatttcagcttttcca
gtcattatagggagagggaggaggggtggtccatctacaaaaacatgggaacctatccca
tacaaagaaatcaaagagctttgcaaggcagcaaaagaccatgggagagggtcacatttc
tttagaaacttattggaagccactttctctgcctatacattagtaccacatgatattaaa
aacattattaactgcatcctttcccctgccgaatatatgttatgggaaaggcattggaaa
agacatttaaaaacactgtctgacacttatgctaaagatgcaaatcagacagattggaca
atagaacaactggctggagaaggtgacctccaaaaacccttagatcaagctacaacctta
cctgaagtagcattacaagacatagctattgcagctaagacatcgctgtttcttactcct
gatgattctgttcctacacaatatttctctaacatcaaacagtcagcaaatgaaagcttc
attcagtttgttgatcgtttgaaagctagcttagagaaacagatagaaagtccggatgga
cgaaaggaacttttgggtaaacttgccatggtaaatgctaacgaacaatgtaagaatatc
ttgagggccctacccatggacacagaacccacaatagaacaaatgatagagacctgtact
agacacacatccacagagaacacaatgacccaagcagttgtaaaaggcatcacagaggga
gtttccggtgcatttgctgcagcagtctctaaggagaatgcccgctgtttctattgtggc
gaacttggacactttataaaggactgcccacaaaggtcacccacccaggaccgtcgtgcc
gcctaccaaaggcaccagagacagcaacagcaccagcagcgtccaaaaaacttctatcgg
agcgcggtgtcaaggccccgcgcccagacaacaaatcaaaggccatactaccccgcccca
gctgtgaactccacatcggaccaccgagagcagacagctggacctcgcccggcaccatca
tcccaggcgatcccagaacacatgagaaggatccaacacacggagcgctaccgatcggaa
cgagacgccaactggtaacatcactgccattaactttgttgacaagcgtttttatcgtat
tcccacaggaaagtatggaccgcatgacggcccatgggacattcttatcctaagcgatac
catccatggtccagaacaactctttgtattacctgagatacaaacagtgcaccctggaca
agagattcttgtccagctttgctgcacggacacacctttctttctcccacagggaacacc
gattgctcaagctttttacttccacagaaccgcccagaacagcttcccctcaatcctaca
gcaatgtggatagagattgtgggctcaaacaaaccgaccatcgagtgcagcttgttctgt
aaaggagagagggtctaccgcccagggatgctggacaccggagcagacgtgaccatcatc
gcccgctccgagtggccagggaattgggaactggagccagtggcaggtatgatctccggg
attggtggagttgcagtatccatgaggagcaaacgaaatgttgtcattgaaggacctgag
ggcaagatagcgaccacccgaccattcgtggtaagagcccccatcaccttatggggcaga
gaccttctatcccagtggggtgccactcttaccattcccagccaggatttctgactgggg
ccactgagaaacgtgcgctgccatctactcccccgctcacctggaagactgacaacccaa
aatggacaaggcagtggccccttgaaaaagaaaaactcagcgcgctggaagccctggtgg
aagagcaacttgccaaaggtcatatcactgagactacaagtccttggaattcccctgtct
ttgtactgaaaaagcccggcacaaacaaatggagactactccatgacctacgaaagatca
atgaggtcattgaagacatgggccccctccaacccggcctgccatcaccatcatgctgcc
ccgagactggctgctggccatcatagacattaaagactgtttctttaacatcccgctcca
tccccaggacgcaccacggttcgccttctccatcccctctcttaacgatgaagccccact
cagaagataccattggctcgtcctcccacaaggcatgaagaacagcccaaccatctgcca
gtggtacgtcgcccacattctatcccccatcaggagcctgtttccagaagcaatcattta
ccactatatggatgacatactaatctgtgcatcagaaaaaacttacttggacagaactct
taaaaagacaattgaagccatagaagaagcagggttcgagattcgtgaggacaaagtgca
gcactccagcccatggacttacctcggcctccagatccgtgagagaaccatcgtacccca
gcaactcccatcaaaaaggaccctaaaaccctaagggacttacacagcctgtgtggatcc
ataaattggatacgccccctactgggagtcacaaatgaagacctcgatcccctcttcaac
ctcctccacggcagcaaagacttggactctccatgcgccctcacacctgaagcccgagat
accatcactaaagtccaagaagccctgtcttcacgccaagcccatcgcgttgaacccagc
ctgcctctccagtttgcagttttgggtaaagctccccgtttccatggactgatcttccaa
tgggaccctaaactcagagaccctttgctgatacttgaatgggtcttcacaagccatcaa
cctacaaagacattaaccaccttccaagaagtaatggcacatttaataaaaaaggccaga
actcgtctccgctctcttgcagggtgtgagttcacatgcatatacttgccattgaccact
gaagatctgaggctgttgctccggaccaatgagagcctccagttagccctagatagctac
acaggccaaatttccgttcacatgccaaaacatagacttttctaccgtgaagcagctttt
aaattgattccaaaattaatccaaagtagaaaacctcttaaagctctgaccgtctttact
gatggttcgtcacatcggtctgtcatgacatggagacaacccaatacccagaaatgggaa
tctgatatccaaatagtagagggatctccacagattgctgagttagcagctgttgtcaga
gcctttgagaagtttaaagatgaaccttttaatctggtcacagattcggcttatgtcgct
ggtatagctatgagggctgaacatgcttttctaaaggaggtctccaaccaaaaattatac
caattggtttctacattaattcatttaatctcccacagaaaacagccttactacattatg
catgtgaggtcacacactgacctccctggtcccattgccgaagggaacaggagagcagat
gcactggccatgccagcagagactgcaaacgtccctgacatctttgcccaggcaaagttg
tcacatgcattttttcaccaaaacattcctgccctcgtcagaatgttcaagctttcaaaa
gatcaagcaaaagctatcattgcaacgtgcccgaactgccagaactaccaaataccatct
atgggtaccggagtcaacccccgtggtctgaacagctgccaattgtggcaaactgatgta
acccacttcccatcctttgggagatccaaatacgtgcacgtgtcagttgacacattttct
ggggcagtgtttgcgtcagcccatgcaggagaaagtgccatccacgtcatcaagcatttt
ctccttgccttcgccaccctgggagtccctgaagaaatcaaaacagataatgggcctgcc
tacacctctcacaagttaaaagatttcttcaaccaatggggaataaaacacaagacaggc
atacctagcaatcccacaggacaatccatcgtagaaaggacccaccaaaccctcaaaaga
gtcctcaaccagcaacggagagaaacagaaatcttgtctcctgttgaaagactctgtaag
gctctctatgtcattaacttcctaaatggtacatcatcagagcctgaccccccagtactc
cgccacttctcaaattcaacccaagctaagctcacggagaagccaccagtgctggtgaag
gaccctgaaacacaccaggtctctgggcctttccaattgattacctgggggagaggctac
gcctgtgtccagctaccatctggcccgaagtggttcccaggaaaaagcattaaaccatac
ttaggccctacaaacactgctaccacaaacaccaagaactctcctgagacaaatacagga
cctccacaaaaccagaccagctcggcatggagacgaaaacgtcgccggatgcccaccaac
caggaaaaagatcgtcccaccacacggcagcagatgaaacagaaagctgaacaagaagct
acagcaaaaagtcaagccgtaggccagacacagcctggaaaaactgatccctagtttata
tgttatcaccccttgttaccccaaaatatccccttccctcaacccttgtcaaacttccct
aaaccccaaaacctcccctctcaccacaaagctaacaaatcttgcttgtattccctctca
gaagccccatccctgcccaaagatgaaatgtatctacgttgatgctgtcctcaccgctgc
cttgatgacctaaaagtagtcaatgacctttttggacgatggggaataacgggatggatt
gcatctttgattaagggagctttgtgggtattcattgtaattattactgtgttacttatg
ttctcttgcctcctacgttgctgcagaaaggctgctgggaatgcctttttaataaataca
gaagggggagttgtgggtatgcccagccactgccctggagggatctctgctgagataaga
gattttgcaatcgcccagcaggactccctggaaaggcaaccttttgtcacggtgaggaaa
agagacccacaatcctttggagaccctatgcagatcttgtaaccattggtcatcccagac
cttgtaaccattggtcctcatcccctgtatccctataaaagaagccatcgcccctgtgga
gaggctgtccctggcttcccttcgccggaggggacccacaataaagctaccttcgtgcgg
aaccagccacacgccttctcgtctctctctctggtctggttggcctagaggctgccctgc
agagctgagctggaatcacgagctgatatcactaaagagctggcagcttctgcaagggcc
cttctgccagcagctgggaggaag
>Ccor_TEdenovoGr-B-G743-Map3#CLASSI/LINE
gaaagcctgtccctataggagtcaatttttgggttcttgtgtttttctgtctatcatgaa
aagggccactccgttatcctgggagtcagaaggagagagacctaaggaagtggtggttat
atcagactttgatcagcctctgtccctcctgcctctgctccccactatgatgaggtagag
ctgcctctcttcaggttttcaccacttcccagtcagggacttggagcacctaactctgtg
ctacatttgagattcttcctggtttaagaacgctccctgagcaccctggtgcaattccca
actccagagcaggtctgccggtgcagttcacctgggagcctttgctgaagtggtgctcac
caggatacaactgctgctgttcctcctggccccagcacgctgaggcagagctgcctctcc
tcagggatcctccacttccttctcagagggactggacacctctcttggtgctgtgtttga
ggtctcccccaattcagaaaactccccggtgccatggtgtgctccagagcacaggtcctc
tggagcagttttcctctgacacttccaagacaccttccttccttaggaatagaagcttcc
cagttcatgcattcatgcagtagcaaacaagtgaatacaaagagcatcatcacaggtcca
caaaagggtcggaggggcagtgtcagtgcttagaactgtgctctaggaagtccatggagg
gatgggagaggccactgtagaagatgaggaagtaacacagcttgtgttcatttgctagta
gaagcaaagctgtgaaggtacttgagatgattacagttctttgggcagagattccagtat
ctatgggcagctacatgcagcacgtgaatcctccggcagcagctgactgtacaaaagctc
acctgacgactgtggattcttcctgtgattttacagttgcgggagatggaacaaaagttt
cttcagtcagagcgttgtgtttgtgacttgaagattgccttggataagaaggaaagaaag
caacagcttctgcccagaaactgcaggaccagctgttggcacacgtggagactgtgaaac
gactggaagaacgtgtgcagcggtaagagaacaacacagtggggcaaggtgtctgttgct
tgcagggattgcctgaaaactccaggatagatacgtagccttgttgcatcccagcaaatc
attaccgttttgaatgatactcttgatttttattgttttgcactgttcttttggaattgg
tgctctggcagatttttatagtaagacctgtatttctttttaagccttgaaattgaaaag
accagtttggaaggcactgtccagcaacaaagcgacaggattgaagccctgcagagagac
ctgcaagccactgccccagtaagctgctcacaaatttcccttttggtgactcctgagcct
agttacctgtttctatggggaaattttatggtgaggttttcctggagacctgaggggagt
ttgattcctgctttctcctgagtagaggctgcttggaaagcagctgaggacctacatggc
attcatagcaagtggcctttgagtgccctttctagtctggagtagaagcagtgaagtttt
ccctgctttcccctggcagcatggggctgctcagctggaagaggaggaggaagagttcat
cattttcccagctacccgctggtggccagcagcatttcttagttgaattcactctgaaga
caggtgtagttatgcagcagaagaagtaaaggcacacctcatatgctcagggaaaccttt
gtgctcctggagcaccatttccctaggactcggtgccaagctgcagcagaaggttgccaa
tgcagttaaagagcaacctacatggaaagcttcactggcagttaaccatgagccacaagg
ctgacgtggagaaagagaacctctacttacatgaggaattggctagggtttgagcagagc
tatggaaagcctgtccccataggaatcaagctgtgggttcttgtctctttctatatatca
tgaaaaaagacaacacattatcccaggagtcagaaggagagagacctaaggaagtgatgg
ttatatcagactttgatcagcctctgtccctcctgcctctgctccccactatgctgaggt
agagctgcctctcttcaggttttcaccacttcccggtcaggggcttggggttcctctctc
tgttctacatttgagattcttcctggtttaagaacgctccctgagcaccctggtgcaatt
cccaactccagagcaggtctgccggtgcagttcacctgggagcctttgctgaagtggtgc
tcaccaggatacaactgctgctgttcctcctggccccagcacgctgaggcagagctgcct
ctcctcagggatcctccacttccttctcagagggtactggacacctctcttggtgctgcg
tttgaggtctcccccaattcagaaaactcccccggtgccatggtgtgctccagagcacag
gtcctctggagcagttttcctctgacacttccaagacaccttccttccttaggaatagaa
gcttcccagttcatgcattcatgcagtagcaaacaagtgaatacaaagagcatcatcaca
ggtccacaaaagggtcggaggggcagtgtcagtgcttagaactgtgctctaggaagtcca
tggagggatgggagaggccactgtagaagatgaggaagtaacacagcttgtgttcatttg
ctagtagaagcaaagctgtgaaggtacttgagatgattacagttctttgggcagagattc
cagtatctatgggcagctacatgcagcacgtgaatcctccggcagcagctgactctgtac
aaaagctcacctgacgactgtggattcttcctgtgattttacagttgcgggagatggaac
aaaagtttcttcagtcagagcgttgtgtttgtgacttgaagattgccttggataagaagg
aaagagaagcaacagcttctgcccagaaactgcaggaccagctgttggcacacgtggaga
ctgtgaaacgactggaagaacgtgtgcagcggtaagagaacaacacagtggggcaaggtg
tctgttgcttgcagggattgcctgaaaactccaggatagatacgtagcctttttgcatcc
cagcaaatcattaccgttttgaatgatactcttgatttttattgttttgcactgttcttt
tggaattggtgctctggcagatttttatagtaagacctgtatttctttttaagccttgaa
attgaaaagaccagtttggaaggcactgtccagcaacaaagcgacaggattgaagccctg
cagagagacctgcaagccactgccccagtaagctgctcacaaatttcccttttggtgact
cctgagcctagttacctgtttctatggggaaattttatggtgaggttttcctggagacct
gaggggagtttgattcctgctttctcctgagtagaggctgcttggaaagcagctgaggac
ctacatggcattcatagcaaatggcctttgaatgccctttctagtctggaatagaagcac
tgaagtttcccctgcttgccactggcagcatggggctgctcagctggaagaggaggagaa
agagttcatcattttcccagctacccgctggtggccagcagcatttcttagtttgaattc
actctgaagacaggtgtagttatgcagcagaagaagtaaaggcacacctcacatgcacag
tgggagaaggcagtatggttgtgcaggagtgctctcatggtgtgtaatgtgttggcaggt
tcccaaatcaggcatttgcccaaggtagatttccattttgcagtgcctggggctatctct
gtccactggcctgcttttctcactgttcatgcttgaaggggttttgcaccttccagctgt
catggccagacctacaggtctggctttgtccttggaggggggagagtgctcaggaaagaa
gtgactgaagttgcaggtgtggagatggggaggaggtgaggcatcctgctaatgcctttg
tggaatcctgttctccatgccctgtccgacagagatagtgccctttcattggtagctttc
aatagcagtacaaatttgggcttcttcctgagagaaaagaattacttaccctggtggtag
ctccagggttctgccttgattgctgatggcagtgaggaggcacagccacttctctgagcc
cagctgggcccttgaaactgggtacatgcaattgacaggtggggagaggtctcttgttct
ttgtggtggttgaaggtgcactacctccttcaggcacaggcagcctcccaggacagacta
gaacacaccagagccagacatcaggactcagagagcaaccagctgaaagacagagctctc
aaatgtacattggacaagctaaaaaatgcccaaccagagagtacttttctaagagaatcc
acgcaggctgaagtggaacactacaaagagctgtatctgcaggaaaagaaaaacagaaaa
ttcattgcaaagaaacttgaaaggcaagtccatgttgttttggagcggtaataagagact
cctgttttctccttcctctttcttacgaatttctcatctacatctggcctgcattattgc
cctcctttggccaacagtggctgatgtagttgccaagccaccgcccatgatattatcaga
agtcgtggcagtcaggtgaaataccaggggactggtaaaagtggaacattgtacccatcc
ttaaaaagggtggaaaggagggccatggtaactgccaacctgtcagcctcccctttgtgc
ctgggaaggtcatggaacagatcttcctcgaagctgtgctgaggcacacaaaagacaggg
aagtgatttgagacaccagcacagcttctccaagggcaagtgctgccttaccaacctagt
ggccttctaggatggagtggctacgtcagtggacaaggggagggctacagatggcattta
cctgtaaatattctgtaaagcctttcacatggtctgccaccacatccttctttctaaatt
ggggaagagacaaatttcatgggtaagaaatggtttggacagtcacatccagaggatagc
ggtcaacagctcagcgtctcaatggacatcagtgacaaatggtgtctctcaggggtctgc
actgggaccagtgttatttaatatcttcattaatggcatagacaaagggctcaagtgcac
cctcagcagatttgcaggcgacaccaagctgagtggtgcagttgacacacctgaaggatg
ggatgccatccagagggacctggacaagctcaagaagtggcctggtgggaatgtcatggg
ttctaacaggagcaagtgcaaggtgctgcagctgggtcagggcaaccccctgtaacaata
caggctgggggatgaacagatccagagcggccctgccaagaaggacttggggtgcatgag
aggctggacatgagcaggcaaagtgccctcccagcccagaaagccaattgtatcctgggc
tgcatcaaaagcagtgtggccagccggtcaagggaggggattctgtcccactgctccact
ctggtgagaccccacctggagtgctgcatccagctctggggccccatcacaggaaggaca
tcaaccatgatgaccagagagttggagtacctcttcagtggggaaaggctgggagaattg
ggattgtttagcctggaagagagaaggctttggggtgacccaattgtggccttccagtac
ctgaagggagcctacaagaaggatggagagaatccattcacaagagcatatagtgacagg
acaaggggcaatggctttaaattgaaagtgagcagctttggagtagacatttggaagaaa
tttgttactgtgagggtgggcaggtactggaacagttcgcccagagaagtgggggggggg
gggggggggttgtgcggggagggtgccccatccctgagagtgttcaaggccacgttggat
ggggctccgagcaacatctggcctagtggaaggtgtacgtgcctacagtgggagggtgtg
aactagatgatctttaaagtcccttgcaacccaagccattgtatgaggtctgtgctgttt
atgtgagagtatgggagaaaggctggttcttcctgtgtttcattgttttcctaactaatt
tgctgattaggttggaaaaggttgtgatgactgatgggaagaaacgaagagttattgaaa
agaaagaagaagattccgagcttgaagaaatgaagaacttttatgcggaaataacccatg
aagttggtagattgagaacaaaggtgagctctgcttagcttggcgtttgtttgcttgggg
tgttacttcttttgaaccctgtgtgacacttcccctgtatttcttgtcgtgttgatgcct
tttttccttggctgtattttggatttgattgacctttctcaatgattttctactgttaga
gaaggaggtgactataactaatactgatgtagttgtcattacgggtaaagacgcaatcct
gaagtgcaaagcagcatctgcaatggcacaggaagggcagactgtcctgcagaggaaggg
caagccaagagtggcagcaaggctggcagggtccgtgacctcacgggccagggagccatc
ccgcaggtgctcaccaagaggagcagaacaggtccggtgacagcaggcagggtcagccaa
gagtgcagatccccaggccgggccttagggatgggcagttctgccgtcctaccaggacat
cacacccatgggtgagggtcagggctgagagcagcgggcctcagctcaggcccggctgca
gtgtgaggctgtggcagcatcacctaggcctgacagacggattcctcctctggaagagag
gagaggaacgctgctgttgctcgcacagcaagaagaacccttgagccctgtctcaggcac
gagttcagccagaggcagttgagactttccttttctgaagagtgttgttgctgtgcaggg
tacgatgaggagaggtgacataggagaagtgctgtaacttactcttcacaggtagctgtt
tcagcccatcttggcatggggacccagcagtattgttgccagagatgtttttgcggctgc
tctggctgttcagtagtagcatgtaaccttgaaacacttctccgctcggcactcagattc
gttgctagagaagccgcctttcagagctgcgcttggctttagaaggcctcattgcagaat
cagttactgcctttgcactgactcatttttagtccagaacgttacagtgtttttgcatga
agaactgcaaaaggattcctcaggttcccatcctctcacaaatgatgtgaaggctgatct
tgttggaaaagaagagcctagttacacttagtttctgatattgagtatgcagatgataaa
tacaggctccatggaaaacctcttcagcaatttcaacagaattcactgcctttacatccc
tctggatttccttttgtatttggaggtttttttctgcgtacaggttcgtgcactttccca
caagctggacatggactctagaagaagcatgcagctcgaagcaaaaaaattgggatttgt
gagaacagctgtctaccctgcatgggaaccatgaaaaacaggagaagagcaaatgccagc
tgaaagaagaggtggcaaaactccaacatcacttgcagactaacatggtggatcacaacc
aaaaacaaccatataaaagggaggcagaagaacgtgctggaaaagaaggaagacaaaaac
tgcaggaagtcaatctgtttttgcaagtgagtgactttctgatgtgtgtctctatggaaa
ctgtggagactttggttgtggctatcattttttaagtgtctggctttgggtgcctgatgc
tgtgtgttagcgctgtccttgtgcctgtgccgaagggcagtgggagatgggaatatggtt
gggcaggagtgctctcatggtgtgtgatgtgccagcaggtccctaaatcaggagccttcc
caaggtagatttccattttgcagtgcctggggctatctctgtccgctggtctgcttttct
cactgttcgtgcttgaaggggttttgcaccttccagctgtcatggccagacctacaggtc
cggctttgtccttggaggggggagagtgctcaggaaagaagtgactgaagttgcaggtgt
ggagatggggaggaggtgaggcatcctgctaatgcctttgtggaatcctgttctccatgc
cctgtccgacagagatagtgccctttcattggtagctttcaatagcagtacaaatttggg
cttcttcctgagagaaaagaattacttaccctggtggtagctccagggttctgccttgat
tgctgatggcagtgaggaggcacagccacttctctgagcccagctgggcccttgaaactg
ggtacatgcaattgacaggtggggagaggtctcttgttctttgtggtggttgaaggtgca
ctacctccttcaggcacaggcagcctcccaggacagactagaacacatcagagccagtca
tcatgcttcactgagaaaccagctaaaagacagaattagagatcttgaatgtgaattgga
caagataaaaaaatgcccaaccagagagtacttttccaaaagaatgtgcacaggcagaag
tggaaaagtacaaggacctgtacctggaggaagtgaaaactagacgatgcctagcaaaga
aactggaaaggtaagtctgtgctttttttggactgctaataagagactcctttttcctca
tgcatatttcttgctaattcttcttctgcacctggccggcattatgtgtgaaagcctatg
atggcatgtttctggggaaaagtatcttaagacccttcccattcagcaggccttcatttc
tctttaatgtttcagcagaaataccactgctcatggcattaacaggatacttttcacgtc
gatgctgttttaactggcagctttttttgccagtctctataatctcatcctctgtagaac
agaaaaaatgaatttcgtgtcctttatcgaataagggtagacctcttagagaacagattt
ctgttctgtgaaaaaaaatagaaattatatttttaggctcacaaggctctgagctttgag
ctttccttgggaagggggggccagcccagacttattagggatgtgatgtaccttccagaa
gaagctgtgtaaacacatggctttcacagaaggctttcaggccctcatgctgagcagtcc
taagcatgggtaacactcactgctccttgtaccttgtgtgacttcttagaaacaggccct
ccaaacaagctcaggtcaaatgatgtgctattttgggaggctcttaaatctcagaagtcc
aataatagtgaagagttggagggtaactttgggcaagtcctactaccaaaggtaaccctt
tgtgtgcttccaaatgtttcagagctaatgagagacttgaagaagccaacgctaagctcc
tccgggagcgccataaaagcaaatctttaatcacaagcagcattgttagcggaggtctgg
ctgcaactccagttctgtattcaactgcactcggacatcttggcaacaatttgggactga
acagaagtctcagtctaggaggaagcttcctaaggcaaagtgagaacacattatcctcaa
gaaacagggttgcagcctttgtggccaaggtaagcagtttgaaatactgttctcaactgc
tgctaaagagtagctgtatgcaaggttctcctttttagtctgaagttagaatccatttat
tgttccatgccatcttgtctataggccaaagcaactgctaatcctcagaacagcgcacag
ctgtgcgttgtaaggctgaagacttttggtcatcagggttgtaaaaaatttcaagagggt
caaaggccataaagtatttaagtcaaagcaatgaactgtgtcatgacattcttttacaag
agaaactgtgacaaggaatactggtgcatagagagttcccagctaagctcagcatgaaat
tccaatgtatggttttgctaacctgctgtttaaaatggctaacatcatgttgagtgacaa
atccaatcagacatctctgagacaccatttttcttcttccttgatcttgactccagcagt
ttcttcagagaacttgctttagtatgttgataccaacaaaaggatgcttccaaataggat
gatatgactgggatggcgtaactttgctctttatatttcagtgcaggacacatactacac
ataggagacatttgttcttgtagttcctgccatgtgttatttcatgaaacagtaaaatta
cctactccttggcaagtgttcacagctttctgattttgcagcagtgctgcagcctctgca
atacctctggtccaagtatgccctgtaattagccgtcagcgttatagcacatccctcaca
gaatgctgaacattataccatgagatgtgaaaaccccacaccaatagttgtaatcagtgg
gagacccacttaacgtgggattaaggcatggccaagcttctctgttgagtcattgtattt
tgttgtcaagggaatatgagaagtatttgttcacttttaagtccatctcagtttggtggt
cccctcttgctggaaagaacccatttaaaccatgtgtctacatacagcacctgttttaag
aaaagaaagtcaagagaacaaaagggaccaaagcagcgtaggaaatgcatagctgtggca
gttacagagatgaacttctctatgtagctgtgaacactcttttgagagcagaggggtgga
caggcattactgggagaactcttgatgtcattagtactgtagcatctgcaggggctattc
tgcatgcaagcactagaaaggaaggaaaattcagggacccactggaaaatggaaataaag
aggagaccaggaggggtagggagcacagaacaagagagggaaagaaaggacagagagaga
tgggagcacgatgttaagaaaaaggcaaaagaggaaactattacagatggtggtggggtc
agtggctctgacccaggaagaggtgaccggtccagagagatggtcccgaaaggaatcacc
ttcctgaggcccagtgtcttccctcagctgctggcaggagggcccttgcagaggctgtca
gccctttagtgattgtcagctcgtgagtccagctcagctctgcagggcagcctccaggcc
aagccagaccagagagagagacgagaggctcgtgtggctggttccgcaggaagggagctt
tattgttggtcccctccggcgaaggggaaagccagggacgagagctctctctatcccaca
ggggcagagggcttagcttttatagggatgcaggggatgggtgagggccaatgggttatg
aaggatctgcatagggtctcctaaaggattgtgggtctgtcttttcttgctgtgaccaaa
gaagtggttgcctttccagggagtcctgctgggcatttgtgaaatcttttatctcagcag
agatccctccagggcaggggctgggcatgccccacaggaaaccattcctcttctaggcaa
aaaagctgccttaggttaaaaggaaaggcttcacagttgtgccttttttggagaagaatg
aggaaaacagtgaagggaaggaaagtgggaatacttactgcttcttaaaactgaatgaca
gcaacagttttcaggcagtactttccattttcattttccagaagacattggaactctctg
tgaatctcaaagttttgtcagtatcaagacagacaccctcaagggtttactgccttccat
taagtgtattacagaaattaaatatctctccaggctatttcatggctcattgttttatac
agcctctaataaatgtatagttcaaattgctatataggcttcttcagtgttttgtgaaaa
atgcttccaaacccccttgtgaaaaatatttgagctgattccaagacaagtctgcactag
atctgagaatggtgatactcttcccactcagtgtcctgacttcagtagcacccatagagt
ttctgtccagagcatgtgtgtctcacagctttgagcatactctcaaggaagttgttgaac
agttatgtatgacattttcccagtcctcaattactgatgtccagaggggatttgcttctt
cattttggggctttcttctataccaacatttttccttcctagtgcagttttgttggtaag
acttagtcccctgacgttctctctgctcttgattacaacctatggagacttctggtttgt
tgtcatcagaggagcagaggataattcactctcactatacacagtttgtcttcttgggat
tccctttgaactttaataccgtatcaaactctgaagtcttcttcctagaataagggtgag
tcaaacaactgctatatccacagaaaacttacctacatcttaccatttcaaccaggtact
cttcaagagaaagctggaaatctcagcatgccagattgctctcaattaaagcagaaggct
gctgtctgggactcagatttcctgctgtcaatttatcctccctcttactaaactgagcca
cacattctgttgtgatacatctttctgaaatcaccagttagggaacggagactaattgtc
acagcatcgcctgtagcctcaagtacctcaatgttcagtgtattcaggaaagtcttaaga
cctgtcttccctctccaagtcataaataggaagtactgttagtggtctgtgtaccagaat
ttggaagctggagccttagtgcgtagcccaaggcagggaatgtctgtctgctgcaaatgt
tgcaagaatatttagggactcaaggccagttgttatatttacaaactgtcaagcttcaat
cctaacagctgtgccaaaggctgctgcaaatgtatgtcttgacacagaagagaatagtga
actctgctgcctgcaaccagcgtgaatgggtggatttatgaaaccagtttccctacatga
tgtgagaaagggaatgtcggctccctacgctctctctcaatttctgttccttttctggtt
tcattttccaactgccctcttgtattttaggggcctttctgttgtgagcttttttccctt
gcctcatgcacgtgtaggccatgttcttgtgtctccctgaagacctttaaacttaaggct
gtttttctttcttcttcagctccttaatcaaagttcttctctctctcctctgcagccaca
tacatgacaaggtttgtagcccgtactgtttaaccttgggtgctactggaagtggtttgt
ctatttatgctgttaggttttgatccaaactgatgcattcttattcaaactgatgcattc
acattggcctaaagctggtgagtgaaagagtgactgctgctgagtacttctgtgctttat
gcatttgtgaagtcacggcttctgtggtacttcagcttgtgtaaggtggcaccgtatgta
tggatttcatctgttctacgggaacttggttaaactagaggagaaggctctttacccccc
ttgcctttctgacagtcagaaagttctgggtagcaacagcagttgtgtgtggagtggcag
tactgctctgaagttgagttcctagactctgagtatcatctcatggagtcttagaggatc
caacttactctgtgctcaagaagctgtgtgggtaagtagtaagccaacatcactttgtga
aacagaattactgagatggtgactgctgcaagtgacccagtatggtactgcctgaagagc
taagcactgagaggtacctgctgaggaggtttaggctgtgatgccttctccagagggctg
gggggcaggagagcagtggagaaactgtcagagtcctcaaaggtgtattttcattcaaag
gccttttcattcctttccagagaaatccatgtggtggctttatttccacctatttctttt
tccttgggtggggatgagaatcacaaaaaggttc
>Ccor_TEdenovoGr-B-G52-Map17#CLASSI/LTR/TRIM
tgttacagcggggattactgcaacaagcatatatcaaaccaggagtcccgtggaaagaag
tatatatggacagattcgtggtagatgtttcagagatgtttatttctccagccgcatggc
cggggctctgctcaggaactccgcagtcacgggacccgagggtccttggccacaccgggg
aacacaaaccaaccaatggggaatgaggctgaccaggggcagggaaaccccgtgtctccc
ccccagggcccctctcccagggctccatggcagggggaggggaccccaacatctcacccg
ttttattttaataaaaggagaatgaaaacaactggataaacataacaagaacagtttcaa
gacaaaacaagccaccctcctgagtctttaaatgtccaaacagattctgtggaacatctt
agggctgacagaagggagacagaactctccgggcatgctttgtggggaaactgaggcagg
agagggtttaatttcttccctcccccttttcatccccccctcggcatcggagaggaattg
tagggaaatggaattgtatagggaagccatggggtgaaaaacggattaggaataaactgg
ggatagggtaaacttaggaaggggttcatattgggtatagggtaaaaggggaaagtaggc
tgtgggtagggaaattgctgggatggatattgtttataattttgtgcataacggctgcct
ttgactggaatacctccaggcccagtaacatttgctgcttgtaaacccttctttccttgc
actatatcaaattgtacaacttccccatctcctacactttgcaggtaatttttagggtta
ttccttttaatggcagttctatggatgaatagatcttcccctgtatcatctcgtgttata
aatccatagttgttttttacattgtaccatttcacagttcctgtgactttcgtggctaca
actcctcctatcacgtgcttgcgtgttcgtcgtggctgctggtcccgcgtggccgccgcc
tcgccgactccgacgtctcggccgggcccccgcgttgcggctgctccgcgctctccgagc
ggcgctgctccggcgcgtgtctgggctctgcgcggccccgcgttgccatcgccgctggct
ccgtgccctgtgagcggttccgctccgcaaactccacgctgctttgagagcggccccgtt
tcggctcggcgctgcgctgcgcggcttctcgtgtcgctgtggaaaccgccgcttctccct
ccgcagggctctccgagccgtgtgctcagagcggcctgccacgccgatgcccggttcctg
gctgctcgtggcccacggcacccgcggcgcctgcggcatcgctccctcactcgcggtcgc
gtggccggggaccccgagacagggatggggtccgcgataaggcgcgcgctcccgaggggg
ccgggcgcatccagcgcaggcacctccgccggcacggctgcagtcatgtgctcctgggat
ggcggccgcgcggcctcggccacgggattagtgtcatcctctgctttaggggtaatggga
ccatacaaatgctcctcaagagcttcactgattacaagggatgcacggaaagcttcatca
ctatcatgttctgtttgatcccttattttatcccagatctcgtcccaaaaacacccctga
caagatccaggaggttcaatatcaaaaagtaagtctcgagaaatataggagaaatttttg
aaaagccagttaaaaaaatgttctagatctcccggttccattacttttttgttttgttgt
tcaaggattcctttaacttctagatacatttttttctgtggctcagagagccccatttcc
cacgattcttccatagtccagagagaatatccaaaccaagatgagaagagagaggtctag
agtggttattttactcacgaattttcctcagggatcggtgtcttgcccgcattcctccac
cagtttgttacagtggggattactgtaacaagcatatttcaaaccaggagtcccgtggaa
aagaagtatatatggacagattcgtggtagatgtttcagagatgtttatttctccagccg
catggccggggctctgctcaggaactccgcagtcacgggacccgagggtccttggccaca
caggggaacacaaaccaaccaatggggaacgaggctgaccaggggcagggaaaccccgtg
tctcccccccagggcccctctcccagggctccatggcaggggggggggaccccaac
>Ccor_TEdenovoGr-B-G1151-Map6_reversed#CLASSI/LTR
ttgtgagagattggttacgtgaaaagggacatatagattcaggatatacagattctttgc
agcttactgatctgagaagctggctacgtgagaacgggcacataggcccttgcagctagc
tgagcaaggtctcataagacaatgcaccacacatcctgtgttaacaactgaagttacaga
atattacatgtatcttgctcagtaactgaaccaccattgagtcttactgctgaactatgg
gtttatttgcagagccagcaaggttaggttttggcagcaaaacaatggacatctgtggtt
agaaggccagggaaaaaggcagaactgctgaccacgaaagggggtctaaggaggggttta
gaatcagcttaatcgacgtgaaccacttagaatgcgccgttacgaatatgcataaagcct
attattgttagtatataaggagttctggtacaatcaataaatcggattcctgctgatcac
tcatattgagcgtctgggtttcccctctatcgcgacattctggcgcccgaacagaggacg
gaaaaagggaccgtagagacggatagcctacgtccgtcagcctgcggggaatagggacca
tagaggcggacaacctgtagccacggcacgatagagagtctgcgtcggtcccgtaagcag
ctcgggaggctgcagaggtggtgaaaagtccacacctccgagcccaggagcacctacaga
ggagtcctgctggccacgcaccgccgggtcttgcaaaggctgcaacagcgcgctgacgtt
taggtatggctaagagacaagcggtgtatcaattgctcaaatgctttttagaaaagcgga
gcacaccagggatagattgtaaaaaggatctccctggacttttagattatggggttgcta
agggttgttttattgatccgaatgaagtttttgagagggagcagtggaaagtgtttgggg
ataagatatttgatgcagctacgcaggatgataaggtggctaaaaagatgatgaaaccgt
ggcgggcagtgagtaatgctttggcacagtatgaggcagagcagaaggctgcagcagccg
ctgcgcagcgcttaggaacgccgcttactcgggagaaggacatgggtgagagcagctgcc
cattacccccctctgtgaatacttttactatgcaaacggggagggcagcctcagatcctg
ttttttcgtctcccgcgtcccctcaagctgttagtgcaccattagcacctttagagcatg
agatagtgcctacagctccttcgttagagcaattgcccacagccccccctcaaccgctgc
ctcctgagagccggtcggcagcactttcactcccttctgagcaagctaatagttcgctgt
ttgtaaaaacagactcaggaattcaagagatagctaaggaacgagaggaattttggagag
aggttgctaaaaatattgctgctgagggagacatagattctgccagagagtttgtacagg
cttttccagttgaattttcacctcctaatgctcaaggacagatcactgttaatatcagac
ctttagattggaaagtgcttacccaactgcgagccactgttaatgaatctgggttaaaag
gggaaccaactcgtcaaatgcttgatttatttatggggctctatgctcttgctaccgaat
gatattaaaaatatcactaagctaatactaacacagcaccagcgtatgctgtttggagct
tactggcagactttatgccagcagtcggtagcaacgcagcggggagcaggagatccttta
catggggtaactttagaggaattaatgggtctgggaaattacacccggacagaagcacag
gctctcataggtcctgataaggttcgggaaagcatgaatttagcacgacgagcaatagat
cagattaaggaatcagggggattgccatcatatatgagtatcagacagggaagagatgag
ccatttggtacctttatagatcgcgtagcaaacgctattgtagcaactgggcttccagac
tatatgcatggtattttgcttaaacaatgtgctattcagaattgtaaccccactgcacgt
agtgtgttagttactctgcctgctacttggactattgaggaggcattagagagaatgtca
caggtccctgtaggtccccaagctatgattgttaatgcaataaaggaacttggaaaggaa
ctgggaatagggatgaaacagcaggctgaggtagctcagaggcagattgaggcaaatcag
agtcaggttttagctgcccttgcacctttgcaaaatcaccggagcgggtctcgacgacag
accacccgactgcgatgttttcgctgtggagtctccggtcacatgagacgggattgcaac
tctggtaacgtctggtgtcagcattgccgatcggacacccatgccagcactgcctgccgg
aggtcgggaaacgggaagtcgagcgggaaggcccgccccgcgatgacaccaaaagcggca
gcatacccagcgacccaggaaatcaacacctgcgtgcctctaccgactctgaccagcact
ttcgtctccagcccgcaacccgggggagcctcggattggacttttggcaatctcaataaa
ctgtactcttatagacaatcgaccgcagcgtgtccccaccgggattaaaggacctataat
tataaatgggaaagcggtcggagcacttttaatcggacgctcatcagctactatggaagg
attacaaatacttacaggactaattgatgcggattatactggagaaattcaaattatggt
acagactctttttccacctatgttcatagaaaagggcactcgactagcccaattggtgcc
tttgccggttctcactgaaggactatcacccatacactccgaccccaggggtgagggagc
cttcggatccacagggccggcagccatgctcactgtgagcttgaaaagtcggccacgccg
ccaggtgacagtaacataccaagaagagactgttaccctgacagcactcttggacactgg
cgctgatgtatccatcatcagcagtcaccactggcctcagcattggcccacctttgaatc
tggatgctacagtcactggagtgggaggacttaccctcgctcgcaagtcccctccattgc
aatggactatagctgatcaagtggtaaattgcagtgtgtctatcatcccattgccacttg
gtgttgctgctctggtgggacgagacatactcgctcaaatgggcatggttcttaccacag
accaaaatttttaggagtggccattgcttggacttttcccctccaccagctcaaagaggg
actggaagctatgttcactttaaggacatggctgctggggaatggaaaggccctgcagag
gtgttatattttggtcgtggctatgtttgtgtgcttactcctacaggtccgcagtggata
cccagctgctgggtcaaactgacaccgctcaagcctggagcctccacaataccaccttcc
ggagctgagtctgcttcggctacatctagtagctgatccggtgatcgcacctcttgcaaa
catcgtgcctacccgatttaggcactttgaatcctgggaggaagcagaacagctactgga
cgcccttgaacagtattatccagggaaacttaattgtcgaacctgtggtgtttgcgggaa
gccagggcattttgcatggtttcttatccgatgtgggggttgtaacaaagagtggtgggt
tcatcagacacttctgttagggggagcatggtgtattatttgtgagggaacttggcgacg
tgacacgttacagagagatttagaacgggaaactggtttaccaatttttcagggtcttac
tctttatgagtcagtagaacaatgagctattgctgaatttcgctatcgaattaatcatga
ggttgctcgcattcgcttacagcttaaatccgcaaaagtgcatagagtttgcggagatgg
ccttaaaataccacgccaatggatggtgcgtacccatgagtgggaacgcatgtgccatcg
ctttagcgcttgcaacattgctgataaccgtgcacgctaccgatccacaccacgttagcg
ctatagaccaccgaaaaaacatgtggattacctgggctaaccaaacaggccaagattctt
tttgcttatccttagcaacgccttctgaccctttccgcacttgccttattggggttccat
tagcagaaactggtagccttaaaaaatacaccctcagctactcagagccggaaattgcac
tctcaaccttttgtaatgcaagctattctaccctcactgataactatctcgatactcacc
tctctacttttaacatctgcaatgaccttaaaataaagaaaaaccctctagctgcccaag
cacgagcaattgccttaggccttaattacatctatgtttgagccacaagagctagatctc
ttaggctctcagcctagtccctattgtcttatgtttaaaggcagtcactttgacagcagt
gtcagcccccaaaggccaaacaaagacagtacatggctgagccctaccacctcatggtac
tttaacatcacagtgtactgcaatggctcagtatggccagttgataatcctccacaagaa
cctagggctttgccctcaggaactttcctcatttgtggggacagggcatggccaggagtg
ccttctaaaccagtgggaggaccgtgctattttgggaaactaacaatgtttgctcctagc
attcagcaactgttaaatattacacacaagcgagcacgacgaagcgctcttccattagat
cctaattgcagagacgatgtgcagttatggaaaactcctgctgtcttttttgcttctctt
ttggtcccaggagctgcatcagcacgtgccctcactcagcttagaaggttggcatgttgg
acaggcaagcaagcaaatgtcacctcacacctgataggtgagcttgttgcagacgtggat
agcttacgccacgccttactgcaaaatcgtgcagccattgatttcctactgttagcacat
ggacatggatgcaaagacatagaaggaatgtgctgctttaacttatcagatcacagtaaa
tccatacattctcagcttcaatggctcactgaacataccaaaaagctcactgttcaggac
agtcctttcgatagatggtttcaagggacctttggaggacttggagtttgggccgtaagt
ctcataaaagaaggtcttagatgggtcggcatcatacttttgctattgcttggagcacgc
attatattttcttgtttagccaaacgtgtagatcaactaactcagggagttttgcttgct
caaactaatataaacgggggaattgtgagagattggttacgtgaaaagggacatatagat
ttgggatatacagattctttgcagcttactgatctgagaagctggctacgtgagaatggg
cacatagacccttgcagctagctgagcaaggtctcataagacaatgcaccacacatcctg
tgttaacaactgaagttacagaatattacatgtatcttgctcagtaactgaaccaccatt
gagtcttactgctgaactatgggtttatttgcagagccagcaaggttaggttttggcagc
aaaacaatggacatctgtggttagaaggccagggaaaaaggcagaactgctgaccacgaa
agggggtctaaggaggggtttagaatcagcttagtcgacgtgaaccacttagaatgcgcc
gttacgaatatgcataaagcttattattgttagtatataaggagttctggtacaatcaat
aaatcggattcctgctgatcactcatattgagcgtctgggtttcccctctatcgtgaca
>Ccor_TEdenovoGr-B-G1152-Map4#CLASSI/LTR
gggagacagaggagtagaaactcctgcaattaaagggggctttgatttacaaccctggaa
gagactaggtctggcttaattgagagagatttgtggactttaagcaaaaggattacaaac
ttgtgttcctatcattataagtaaaattgtacactgggtgttttggtgaagggttttaaa
atataatagtgtggttttatatagtttaagttaagaatgtagatggtataagagagacaa
ctgtgtgtacgtgacatgagaagttattggtcaagacatagctgcattgcagtgagaggt
gccacaggtgataggtcattaatctaaaacaaagtgtcgttttaagtatctattggctta
gaaagttataaattacgatgtaaccctaaatcttgtgattagttgccattactcggaggt
gttgtaaaatctcacgcctcgactgatgcgtttgttattttaaacaataaattcgtgtag
ttgcatagtcccatcccttaaagttattttcctccgacacgtgaagcgcgggaaacggac
aagtggtgcccggtgtgcggcggatttacagcgcagaggtcggagtaggatgaagaggat
tcccccggttgacgtgagttagccaaaccctgaaacgaagggtgatccggcgggagctga
agctgaaaggaagcttaaacggagggtcgcgggccgatttctccaaagcacgccggtagg
agaactgtcttcaacgttgagtggaggcaggggccggggaggttaagagatgggtgagaa
tatttcaaaagaacggagggatgtttataataagttagatgccttgctgaagttacattc
tgagcctcttcccagcaaagaagtgaaagatttattgctttgggttttccgtaattgccc
tgatgttgattttgaccttcttcttactaaatcagtttgggatgatattgcaactagact
ttatgatcttgcttcaaaacgcgataaggcggcggctgtgttaatccctgcttgccgggt
ggtgatagaattgttgaacagctcggtgattaatggcggctctgaaatttttactgtgcc
atgggctcccttgcagtcgccccctccggccgcttgtgatattgcacccgaaaggggggg
tggtgaagaaagaggggggagcccttggaagtgatgtatggtgccggagggcgggaggcc
ccggaaattacatctcaggaaatggcatcttcggaagtgatgaaggcaaagatggatggc
cccatgacagctcggagggttgccggtagcacagcagatgtgcaaactcaggatgagtgt
ttaccatcagtggatgaatctaatttaagccttcaaggtatgaataggctttcctctgcc
gataagcagagagaaataaatctaagagaaaagcctgttttaacaaattggaatgttata
catcgggaggtatctaaagaggatgatcttgtcccagctcgtaaatcgttgttagcttgc
cggtgagatatgagagaagaggagcaaacccgagatggaggaagttcgtgacagtgttgt
aacagagattaaagggctggatttgagatttctacgtcaaaaatacaggaaactccaccg
tggaaatatttgggatggaaaatgactgaacagtcaataaggccacaggaaatacagctt
cgaattaaagttcatactttacaagatttgcagcagcttttgggagagataaattggatt
agagttattttagggattactaatgatgaacttgctccagtttttgatttgttaaaggga
gattgtgacattacatccccaagaaccctcacacctgaagctctaaaggcacttgacaga
gtaaccgaggcttttcagaaaagacaagtacatcgttgtgtagattcacaaccattcttc
cttgcagtactgggggaaaaaatgcaattgtatggtcttatatttcaatgggatgcttct
gccaaagatcccttattgataatagaatgggtctttttgccttacagatctccaaaaaca
atcttcacaacgatggaaattttagcgattataatcagaggcaggtcaaggttgttaact
atggcagggaaagagtttgctataatttatttgcctctgaagaagcaatattttgattgg
gcattactaaactcagaagaacttcagatagcattattgaattatccaggtacttgttct
gttcatttccctagtcataacttatttcaggccaaattaagctttagagaaagaccactg
ttaagtgaagtgcctttggatgctgtgacaatttttagtgatggatcaggaaagacacat
tgttcagtggtaacgtggcaagacccagaaactaaaacatggaaacagaatattcaaata
gtggagggttcgacccaggtagtagatcttgcagcagtagttagagcatttcagcttttc
ccggagccttttaatttgattacagattctgcttatgttgctaatatagttaagagaata
gaaggatcagttttgaaggatgttagtaataatgctttgtatcgttatcttaaatgtctt
tatacacttgtgcaagatagaactaatcaatattttgtctcccatattagggctcattct
tcacttccaggattcctggcggagggcaactccagggctgataagttaacagttgccata
gtgaacaccttgccaaatatttttgaacaagcaaagttgagtcatgccttttttcatcag
aatgcacaagctcttatgagaatgttttgtctttccagagatcaggctagagcaattgta
aatacctgcccagattgccaactggtgcagcctcttgtttccatgggagcagtaaaccct
tgagggctacagagtttgcaattgtggcaaacggatattactaagtatccgtcttttgga
aaatataaaaatatccatctgtcagtggatacattttccaatgcagtttttgcttctgta
cacacaggagagacagcaaatcatgtgtgtcagcattttttgcaagctttcgcttccttg
ggggtgcctcaagaaataaaaacagataatggtcctgcttatacagcccagaaggtagcc
acatttttgatgaattggggtgtttgccatacttttggcattccttattcgcccatgagt
caggcaattgtagaaaggacacatcattccttgaagtgtattttagatcagcaaaaggga
gatctagcacaagtaacaccacagatgcgattaagtaaggctttgtatgtttataacttt
ttgaatagttcttctgcagagcctgatcctccaatatttaggcatttctctaatagcaca
cttgcaagattgagagaaaatcctttggttctgattagaaatccagaaacaggacaaata
gaaggtccattcccattaataacctggggcaaagggtttgcttgtgtttctacaggtacg
ggacctaggtggcttcctgcgaagaatgtgaaaccatatcacgcacagaaagaagctgac
aactctatgagtagagaagagagtacgcagacgtgaacttcgcagcccatacctgcaatc
tttgttttattgttaaagctgtaaattttaggttttagattgatgtaagagtgcataagc
aaatgtgttgtaaagatcttttggcaaataatcctcatttttttatttaaagaaggtata
aaatatttttgtgcttcatcattagatgaagtgaaagtgaaattgggaaatacaaaatat
tcttataaattcgtttagagattgagatttgagaaggagtcttttgccaagagaactttc
aagaaacatgaaatttaatcaaatgttaagttttttttttgctttgtttgtcttgtttgt
tttcggtgggatagctttgctggttgatcaacctaagaccaatgtttgggtgactttagc
taatgcttcagggttggatactctatgtctgtctccacaactccagaaaatccattttca
acttgtctagtcaatgttccaatagagaattggccaatcccagagaaaattgacagggcc
ttacgaggtacctttgcaggatcagaagtttgggaacactatactccagtaaatatatgg
gaatggtggactccctatcttcctaaaacctctgatgaacctgaagaattggaaatcctt
ggttctgtaaaagtgaaattctgtgttgagttccattctacagacattaatcaatcactg
atgagagatgtttctccgtatcaccctgtgtataagaaccactccttttggtgtaatagt
acttttgtagtttcatctgcacctagctctattcctctgcaattaccaagaggaatgttt
tttgtatgtggagacagggcatggccagctatcccttcaaacattaagggtggtctgtgt
actttgggagagcttacattatttactcctaatatgaagacaattgccaacgtgagacac
agacaaaaaagatctgctctgcatcaatatggaccagattgcaaagatgattttacccca
tggggctatggaaaaaggcttgtaacatctcttcttatgccaccagttgcctcagtagtt
gcgttaaagcagttgggatgttggctgagtaaacaatctaatgccacatcccttgcatta
agtggccttttggcagatgtcaaaaatgtgaggcatgcaactttgcaaaatagagcagcc
attgattttcttttactagcccatggacatggatgcaaagactttgaggggatgtgctgt
gtgaatctgtctgaccactcagagtctatttataagagcatacaaccacttaaagagggt
gtgttgaaaataagaattgatgatggaacttggctggataatttgtttagtggatggggt
ttagcatcgtgggtaaagaaatgtcttacaacaggcctatacattttggcagtcatagta
atagttctcataatggtgccttgtctgtttcaatgtgtacagcgaatgattgataaatcc
atcaaaggagtttttttggtgcagaaaggagggggagatgtgggagacagaggagtagaa
actcctgcaattaaaggaggctttgatttacaaccctggaagagactaggtctggcttaa
ttgagagagatttgtggactttaagcaaaaggattacaaacttgtgttcctatcattata
agtaaaattgtacactgggtgttttggtgaagggttttaaaatataatagtgtggtttta
tatagtttaagttaagaatgtagatggtataagagagacatctgtgtgtacgtgacatga
gaagttattggtcaagacatagctgcattgcagtgagaagtgccacaggtgataggtcat
taatctaaaacaaagtgtcgttttaagtatctattggattagacagttataaattacgat
gtaaccctaaatcttgtgactagttgccattactcggaggtgttgtaaaatctcacgcct
cgactgatgcgtttgttattttaaacaataaattcgtgtagttgcatagtcccatccctt
aaagttattttcctccgacacgtgaagcg
>Ccor_TEdenovoGr-B-G910-Map3_reversed#CLASSI/LTR
agagggattccttgtggaatatgatacccctggaaagattggacaacccagggttgctga
ggaaaagcccctgaactggcccctggctgcaggcaggcctggaaagtacctggctgcagg
cagccctgagagtccttggcaaagttataccctggtcgtctccctcgctgattagaggct
gtctagagggactgggcgtgaatctttgcaaaagtagatataagcttgcatagttgaaca
ataaatggagaatgatgcttaatcttatcggtgtatgtgttgtttctctggctcgctctc
cggactcggtccttaacacctggtgcctgagcagggatttgagtgattttcgcttaaatg
cggtttgttttgcttaaatgcgtttcgcttagatgcgttttttttcgcttaaatgtgttt
cgcttgaatgcggcaagactccgaatcattgtatggatggtgaggagcctggagagctgg
agtgggagtgtcggggcaaaaagttgagtggtgctggagaccggagcttgtgtggccgag
tgagccccacaggtaagaagctatggaatacgaggctggcacttgtctcctagccagtat
tctctctaagagaggtgagactgtaaaagatcgagatctctatgccctaataatgtgggc
ccgggaacaagggtttttgaaatgcacttggcttttgtttttgaccgaagagtggtggga
agttggaaacagactgtggctgttcacggttgagggtggaaaggaaggtaaagaagctaa
agctctgggattaacttggagagctgtgactaataccctcgcagaaatgaaagcagagag
taaggtggccgcggcagccgtggaggcgctggggggtggctggcgggaaaggaagggggg
gggggtctcacggagcggtggccggaggccagggcagagtccagggttgtgcgattcttt
gggctgaccatgggtcaactgatgaaggggacatcagcgcctgtacgttcactgcgggag
ctgctggatgtgacggggaatgaagttaccccacagatgcctgagggagaagtggtcgca
aaggtggaagtagagcctcccgactctgggggcggggggcaggcgagcataggagaagcg
agtggtcctagctgccggccaaaaacggcagggcgctacccccctctgctggacagcgga
tcattgtccgactgtgaagcagcctctacggctttgtcgcccgcagagccagagccagcc
agggctgctgggggtcagccccaagaggaggagaagtaccgagagatgatgcatgaatta
atgaagaagcttgctgaattgtctacacgtcaggatgcactggagtctaaggcttgcaaa
accacaccatcaggaccgtggcgtcctgtggacccaccggtcaagactgccaccagaatt
cctctgttcctgttgggagaaccgggcacagggcctacggcccttccctcccagcaagag
ggtgtgcagctattgcctctgtcagccctgacagtgaggactgatccattgcggaggaga
tgcaaacattctgagaggtttgcttctcgtaagcatcctagcagtgtctcacgcagtgtt
gatggcaatccgaaagtgacaaaacatgggtccccctagctaatttaacggggcaagact
ctgtgtctgtgcctggccatgccaggggacccatttcgcacctgtttaattggggtccca
tattttaacctgcaagacttctgagggatgctagacaacagctccctgatcgggaatgcc
acaggcaatggcagttgtttagggctgattggactcaagcctgtgcagcagcgtgcctgc
tggcaagctgcattcttgaaaagtatcaatgtcactatggggacacccgaagagttagat
ctactgggttccacaaaccaaactggggatggttacatgacatttgagccactccctctc
agtcaattaaatgttaataggtgcctttgggccactgttcaccctcttgtagactggttt
ctgagaaactacgagtctgaagcaatttactacctaatcaacctcatgggtcaagccctg
aaacgcctccccagtggtatgttcttaatatgtgggggctgcgcgtggcatggggttccc
gccagcccacatgggggaccgtgctacttagggaaactcacccttttccacccaaacctg
catcaatattacccaccgcactgaaaccagggtgcggcgttcagtccatgagctcgaatg
tgaagggactgaagagcccgtcttttggagttgtggtataatttggctagcatctatgtt
tttacctggtgcttcagcaggtagggtgcatgtaatattacacaaacttgcttgctgggc
aatggacgaactaaacataacttcgcagatgcttgatgagctaagcgcagatgttgctag
tgttaggcatgcggtattacaaaatagggcagccattgattttctactattagcccatgg
ccacggctgtgaagatttccagggtatgtgctgtatgaatctttctgaccactctgtctc
aattcacaagtacctctctgacctccagaggggtctgcgcaaccttcgggagacagacga
ctctattggggattggcttaagggtctgggtatcaccggatggctgtgtaccttggtagt
agaaggctgccgattgctatttgtagttatattaggcttaatagtatttgggtgcatttt
ttcttgcgtcaaagcggggctgtgaaagattatcgaccaggcctgggttgcccaaaaaga
aaatgggggatgtgtagagggattccttgtggaacaggggtatatgatacccctggaaag
attggacaacccagggttgctgaggaaaagcccctgaactggcccctggctgcaggcagg
cctggaaagcacctggctgcaggcagccctgagagtccttgcaaagttacacactggtcg
gctccctcgctgattagaggctgtctagagggactgggcgtgaatctttgtaaaagtaga
tataagcttgcatagttgaacaataaacagagaa
>Ccor_TEdenovoGr-B-G1015-Map4#CLASSI/LTR/TRIM
gttacagtggggatactgcaacacgtgtatcagacaacgaggcccgtggaaaagaaatat
atatggactgattcttgatagatgtttcagagatgtttatttctccagccgcatggccgg
ggctctgccgaggaactgctgcaatcacgggacccgagggtccttgcccgcgcaggggaa
cacaaaacaaccaatggggaacgaggctgaccaggggcagggaaaccccgtgtctcccct
cagggcccctctcccaggaccacatggcaggggggagggaccccaacatttcacccattt
atttttaacaaaaagagatttaaaacttaacattgaaaacaactggataaacatgagata
acaaggacagtttcaaaacaaaacaagccaccctcctgagtctttaaatgtccaaacaga
ttctctggaacatcttaaggctgacagaagggagacaggactctccgggcatgctttgtg
gggaaactgaggcaggagagggtttcttccatttgtacctgttggaactctaaacaacaa
tagttaatttcttccctccccctcttcatcccccactcggcattggaaagggatttttgg
ggaaacaattggtaaaggcatggttttgtgagggaaaccatggggtgaaaaacggattag
gaataaactggggatggggtaaacttaggaaagggttcatattgggtatagggtaaaagg
ggaaagtaggttgagggaagggaagctgctgggatggttaaatggatattgtctattata
attttttgcataaatgctgcctttgactggaataccaccaggcccagtaacatttgctgc
ttgtaaacccttctttccttgcactattttgaattgtacaacttctccatctcctaaact
tgggatgtattttttagggttattctttttaatagcagttctatgaacgaatatgtcttc
ctggttgtcacatcttgttataaaaccataattttgtttaacattataccattttactat
tcctaaaaccttagctacggtgattttttcctttttccgagtggctgctgttttctgtct
cgctgcgtttttgctttctctttcgctttcgctcgctcccgtgttggaactgccagggtg
cagtgctgcggggccgtcggggctgctcgtgcctgcgcgctcttcccggggtcgcattcg
gggccgcgcgggccgggccgggccgcgccgctcagctccccgcgcgccgccgcctctgct
ctcagctgcgctgccgctgcctggggctgcgcccacgtctcggccgggcccccgagcgac
gaccccccgcgccctgctccagcgcgcgtttcggctgggcgcggctccgctccaccgcca
gccgccagccgccgcccgcgcgccgctcctcgcggttcacggggctcgctccaccacgcg
ctgcgcggggccgggcgggcaccgccgggtcgcgccgctcccgccgcgcctcgctccgct
gccgacactgcagctcgcgtcgctccgcccgcgcgcgggaactgcctcgctgctgctcgc
agagcgctcggtccacgtggcctgggtcgcacggtctctgaggcaggcttcccttcgcca
ggacacagctgacattgctcaacagtctcggtaattaaataatattcacgaaaatattct
tccatcggcatatattttgactcagaaattaactgtgtccaaacggtcttccaaaagtct
ttggtaagaatcaaatcccaagaaacgtagaaaaagttcttaaacaaccatgaaaggaaa
tgtttcagttccttttgagcttgaattaagctaaaatttacaaatcgttgttcaagaatc
ttttcaagtttaagataaatgtccatatgcggctctgagagccaagagtctttccatggt
tcctccataatttagagatggaacagcaaaacaaaaacaagaagagaaatccagagttta
ctcacaaatcagtcgctgtccttagggatcggggatcgttctgctcgcattatccaccat
ttgttacagtggggatactgcaacacgtgtatcagacaacgaggcccgtggaaaagaaat
atatatggaccgattcttgatagatgtttcagagatgtttatttctccagccgcatggcc
ggggctctgccgaggaactgggcaatcacgggacccgagggtccttgcccgcgcagggga
acacaaaacaaccaatggggaacgaggctgaccaggggcagggaaaccccgtgcctcccc
cccagggcccctctcccaggaccacatggcagggggggggaccccaac
>Ccor_TEdenovoGr-B-G1813-Map3#CLASSI/LTR
tagaaagcagaagtgagagcactgctaaactcatgtcagaagtggacgcggtaatgttgc
taggccgcgaaccatggcaggcagtacggcctaccaggaaatagctagtgtaagggaatg
gcatgcttggtatgtgtcggttagtgctagcttgtagttttgcaatgttattaagaaaca
tagatatggttgttacagtgattgctgcttatataaggatttatttttagttactgctga
aaaggtataaatacttagctctgtatcattgatattgcttattgcatccaagcaatctgc
cctgtctcttccatcgctgaccgtcacttgccatctggtgtcccgtgtgaggatgggcct
gctcttaagtgacagtcggtgatgccctgcagagcttcagtaacttcgccgaaggttaag
ccgcaggagaagtgtgagcctttggagctgtggttaagctgctggaagaagcgggagccg
cgctggctggcaactgatcctctgaaaaagaggtgagttgctgcagggagctatgggcca
gggtcaggggatgaccaccctagaaagagacgtgtttgagcttatgtcaaagctgcttga
caagcaaggcaaatctttgcctgcgcacgatttaaaaattatactccgatggactgcttc
cagactgcaaggggtgactcagtccacagtttttgcagtggatctgtgggatagagtagg
agtggagctttggaatgctgtagctgagggtgatagagctgctgcagagatgattctctc
ctggaaagtaatctttgaagctttgaaagctcgggaaaaatctcttggtaaagataaaga
ggatgccccttgccccccctctgcagaagcggagcctcagaactctttacaatttgaaga
gattgtgcctctttcactaaaggctccagccccccttgcaacaaaaagggagaggggctc
ctcatgatctataaaagcatttactgctggctatggtccagctgacagcagtgaggatga
aggagaggatccttttgaccccggacccatcgatcctgaaaaagagctagatttatttcc
ccctgaccctcacgatacctgggtctgcttgaaacaacaagcattaaaggaaggggattt
cgactttgcagacaaaattgtggcaccgggaccaagaaagcaaactgctcattgggaaca
gctgtctttcccagagcttaaggagctttggtgggcggccacagagcacggtattagttc
gccgtattttgtgatcctgctagattctgtgtttgcagctcatatcatgacaccgtatga
tttaaaaacactggcacagctgttgctatcccccactcaaaactctttatgggacaagga
gtgggaaaaaggtctacaggatctgcttctatcttatgtgtgtcatgttaatgagaccct
ggtgggcctcacgattagacagcttatgggaatgggaccatatactgatcctgctgtcca
agcctgagccattcccagggaagcccttgagggaatccgagatgtggcttgccaagcctt
cttgaaggtccctgatgcaaaaacgcctcagaaatcattcactactattgtccaggggcc
ccaagaatcttatatgcagtttgtcgaccgccttaagcaggctctcgattgccaagttga
taatgcagaagctcgtgaaattttgcttttggagcttgctgttgagaatgccaatgcaga
ctgtaaaaaactccttaagtccctgcctaatcaaaatccaactctagttgaaatggttga
agtgtgtatctgtgttggcaccctagaacatctatatgcggccatggctgcagcttttgc
agctgtgagagggccccctgcaatttcaggagtctgttttggctgcggcaaacgcggtca
cttaagaagggactgctctgctctgaaaagggataaacccaaaaccactcctgtgtgctc
acggtgccgcagaggcccctattctgctcaccaatgtcgctctaagtatgattccgaagg
ttgcctgctccaaggataccagggaaactggaaccagggcgcgggacggtggtgccgcgc
tctgacacagatgcctcagctgcctttgcagatgtcagtcccgcagatgccccgtggaag
cttccctcaagtctttgcccagcaactgcaggtggtgccggattggatttgtacatctca
gccacagtaatgttatgtgattcttcttttcatttactccctacaggaatttttggacca
gtagggccccaaaaaagtgccctgcttttgggaaggtcctcaggtagcctttcaggactt
tctgttctccctgtggtcgtggacttagattctaatggcgaacttaagatcatggtttgt
acccctaatccactgtgttttatcccgtgagggacctgcatagctaaattaatccctctt
ccacatgattcatcatcttctgtagaaaaatatagcaccagggtgggaggatttggttct
atagggaccccataaatactatgggcaaacaatttcaggtaagcatcctacctgtcagtg
caccctgtcattatggggacaacaaataacgctcaccggtattttagataccggagctga
cgttactgtcatttctcaagataagtggccccctaactgggccctcatggaggtgcccct
ggccctcaccgggataggaggaagcagttgcagttatcaaagtcaccatctgattcaggt
gagaggaccagaaaaccacacagccagtgtaaggccatttgttttacctgtggccatagt
gttatggggacgagatgtactctctcagtggggtttcagaattcagtctgctttttaatg
gggctattgaattatgcgacaccctgaaattaacctggaaaactgatatgcctatttggg
tggatcagtggttcctgctattacttaaactgtgtgcactcactgaattggtcgaggaac
atcttcaaaaggggcacattgtcccctccactagtccttggaattcacctgtgtttgtca
ttaaaaaacaaactggcaagtggtgcttgctccatgaccttcgtaaaattaatgctgtta
tggaggacatgggggttctccagcctggcctcccatctcctaccatgatcccttgagatt
ggcatttgacagtcattgatttaaaggattggttttttgatattcccttgcatcctgagg
acgcacccaaatttgccttttctgtcccgagcaccaatatgcaggcacccttgcaaaggt
atccctgggttgtcctgcctcacggcatgaaaaatagctgcactatttgccagtggtttg
ttgcaaaaattctcagtcccatttgtgtggacatgcctgacgctcttttatatcattata
tggatgatattctaattgctgcagaaaaacaagttttggagaaagccttagcccttgtca
gcgatgctgtaacccaagcaggactttgtgttgctcctgaaaaattcagtgtcaaccccc
ttggaaatatcttggctggcaaattaggacctagcgtatttctcctcagcctttacaaat
tcaaaccaacatttttactttgtatgatgctcagaagcttttggggacatttaattgggt
ttgtcccctgttaggaatctcaaatgcagatttgagccctttgttttctctgttaaaagg
ggaaccagatttattatcaccttggcgggttacactggaagcttgccaagcattgcaaaa
ggtagctgatgctatttcaaacctgcaagtggcccgatgggctcctgagttgcccttttc
tttaatcattttaaatctggccaagcagccccatgctttaatttttcagtgggaccctag
tttgccagatcctttattaatcattgaatggatttttctgccacatcacatgtccaaaac
tgtcagtacccaacatgaaatgtttgctttgctcattgtaaaagctggacagagacttgt
tgcaggtgtagatttttgtttgatttgcttgcctattactgctgtttatttacagtggct
acttcaacagtctgaagtgtttcagatggctctcaccgatttctctggacaactttctac
acatcccacacaagctcgtggcagccggttttaatcttttaacacgacccaagagaagtg
aagttccgttgcaagcgttaactgtttttacagatggatctggtcgctgccacaagtctt
tgatgctgtggtgggactcaaatctcaattgatgggactcagatgtcaccactgtttcag
gatcccctcaaattgttgaattagcagccattgtatgagcctttgaatgctggcctattc
tttttaacctaataactgattctgcttatgttgcaggacttgtggaaagagctgaagctg
ctgtgttgaaagatgtgcctaatgcaggcttgttttattggctgcaacaacttgttttcc
ttttagatgatagacaggagttgtattttgtaatgcatgttagatctcacactaccttgc
ctggttttattgcagaagggaattgccaggtggatttgcttatgctacctgtgcaagtgt
tacctgatcgcttttcccaggcaaaaatcagtcactcattttttcatcagaatgctgttg
cgcttgcgagagcttttgctttgctttcttgccaagcctctagcattgtggctgtgtgcc
cagactgtcaaagacactcctttccctctcttgctggaggtgttaaccctagaggactcc
agagcctcgaaatttggcaaacagatgttactcactttcccaattttggcagacttaagt
atatacattcctctatagataccttttcaggtgccctgtttgcatcctgttatacaggag
aatcgtcggaagatgtttgctgtcattttgtgagtgcctttgctgtcttgggaattcctt
cacagattaaaactgataatgggccagtgtatatttcccagagagttgtaaattttcttg
ccctctggggagtgacacacaaaacggggattccttattcctccacaggccaagctatta
ctgagtgagcccactgttcactaaagtgtcttttatttcgacagaaagggggaatgggga
atgttaccccagctgagtggttacagaaggcattgtatgtttttaattttttaaattgtt
ccctgatggattccaaccctccgattgtaaggcactttgggaataatcgacagttagagg
ttaaacagaaggctccagtccttgttaatgacccagaaacaggtaagatcctgggacctt
atcccctcatcatatggggaaggggttttgcctgtgtttctatagagaatggcccgaggt
ggatcccagctaagaacgtgagacccttcagagaatccttgaatacttgtcctgaggatc
ttgaggatcttgaccaccctggcacactatcagtggagaccccagccatttcagtctctg
ccttggttccagagatcacagaggacacctcctcccgaccaccagctcagcctgtttcta
cttgattccaggggacttgattttccattattgttttgttttggtgtggggtccactctg
gctgaggtcgaagctgtgattgcagatcaagtctctctttgtgagtggtattggaaatgg
tttaaggagagacttggacttgagaataaccttattccttgttttgtttgcaaggattat
tcccatcaggtgtgggttttgtgtcagtgttggaagtgttagaagcggtggtattgcata
ttgcatcgccctcctggcaactgtccacagtgtgatgttttgtgctattcttatggtaat
tgtatcattttaaaatttgtgtgtggtcatgagtatggctggcttccacattggtatttt
tgggagctggatctgccttttcaggctggtcctcttagtaggactctttctcgatgaagg
agaggtggtcgcaatgccaccccttccagagcgcaatgtttggcttacgctggctgaagc
tttatacgagtctacgttgtgcctgtccatgacctcccctggtgaccctttccaaacttg
tttggtagctatgcccttagtggagagtgaattggatgttttattcaatttaacagtttg
aagagagtgtactgctgtgggtcgaattgagccgacctggtggtgccaggaaagttggcg
tgaaaaggctggtgaatcagccgggtggtatttttctagcgacaatggtttaggagtaga
taaggttcttaattttcttcctctttctatgccacctcaagaattggatatttttgggtc
catgcagtcttttgtgtttttatctaaattatactaacagtgccaatagaaaattcggcc
ttggtgtttcaggaacaggaatttacgccaatgtttctgcctggtgtaaccatattttgc
cccagcaattactcctggaagcactgctattggattgttagacaatgtatttttgatatg
tggaaacggagcttggaagggagtaccgggtaaggccgtaggaggtccttgtagttttgg
gtgactaatgatgtttcactcttttcagggaaacttacggtctttgcacaagctggtgtg
agcaaaatgcagcacacacacatatatccaggattgtgatgataatgttcagtcttggaa
cctaggagcccgagtgtttgcctctattattccatctattggaacggcacatgcactgaa
aaccctgaataaccttggctgctggcttgcaaaacaaactaatgctactagctctgcttt
aacaggcttattaacagatgttagcgtgagacatgctacactgcagagtagagctgcaat
tgattttttgcttttggcacgtgggcatcgttgtgatgaatttgaaggcttatgctgcat
gaacttgtctgatcactctttgtctattcatgctaacatacaagcccttcgagatggtgt
caccaaattgagagtttttagtgataacgactggcttggaagcatacttggaggatgggg
acttactggctggcttacgcatttagctaaagcaggaatttatattttagccatgctgct
gcttatgatgatttgtctgccatgtgttttgcaatgtgtttggagactgattgataagtc
aacaaagaaagagggggagatgtggaggtacagctagaaagcagaagtgagagcactgct
aaactcatttcagaagtggacgcggtaatgttgctaggccgcgaaccatggcaggcagta
cggcctaccaggaaatagctagtgtaagggaatggcatgcttggtatgtgtcggttagtg
ctagcttgtagttttgcaatgttattaagaaacatagatatgtttgttagtgtttgctgc
ttatataaggattgtttttagttactgctgaaaaggtataaatacttagctctgtatcaa
taaaattgcttattgcatccaagcaatctgccctgtctcttccatcg
>Ccor_TEdenovoGr-B-G235-Map20_reversed#CLASSI/LINE
gcagccctggggagaaggacttgggggtgttggtgggtgagaggctcaacctgccccggc
catgggcactgaccccagaaaccccccctgtgctgggctgagccccagcgtgggcagcag
gggaggggggattctgcccctctgccccgctcagctgagaccccacctgcagagctgccc
cagccctggggaacaacatcaggagcacggggagctgctggagccactccagaggaggcc
acggagatgccccaagggctggagcccctctgctctggagccaggctgggagagctgggg
gtgctcacctggagaggagaaggctccagggagagctccgagccccttgcagggcctaaa
ggggctccaggagagctgcagagggactggggacaaggcatggagggccaggagccaggg
aatggcttcccagtgccagagggcagggctggatgggatcttgggcaggaattgttccct
gggagggtgggcaggccctggcacagggtgcccagagcagctggggctgcccctggatcc
ctggcagtgcccaaggccaggctggacattggggcttggagcagcctgggacagtgggag
gtgtccctgcccatggcaggggtggcactggatgggctttgaggtccctcccaacccaaa
c
>Ccor_TEdenovoGr-B-G1091-Map4#CLASSI/LTR
tgttaaaagctgcaattgtttattaaactatggaggtagacaagttatcctctgtagttg
aaggaggatacgcttgcagaattagcccgtatatccggaacaatatgaattgccaaagat
gtgccattgcagcctgtaaaatatgtagtgccaaatatgtaccgcttccgcttatgttat
gtaagtaaagagataaaataccaaatatgggagagaaaacaggggtcattcagaggacta
tggaggaagacttctggcttcagcctcaacgaccaccagaaggcagaagaagacccccta
gcaacacaacgcacatgcgcagagaaactagataacaaccacctggaaagacaggaaagc
ggaagaaaaaaccatatataaaggactctgtacaagctaaaaaacgtggcagtcggcgga
gcggagactcccctgtcacccagcgctgcttttgctcacattctacttgcttaattacta
ataaatttcatttattaaactaagagtgcatcccccttattgttgcgcactctttacaat
tttggtgccgtgactcggatgggaagatagcgacctaccgtctcttagggaggcgccccg
aggtactcctcggcccggggatcggtggtgcgcttacccccacaccgacgaacctaaatt
ctagaatggtgagcaattgagaaccggtcaaatcccataaagtttagtgcactaaagtcc
ggacgaagacgcaggaccgcgtgagtatcgagcatcgggattccgtccgggcgggattgg
gtttcctgagatataacgactgagaggttcgaaatactgaaccaagcgagtgcggaccct
ttagtactacgtttcccgactcccgcgagggaccgggctaggaataaggggagcgagtgt
gtgtgtgtgtgcagatatctcagaagatgggggcgaagggcagcaagccttcggtcccca
tggggagggtcccagcagggagggccccagtgataccccaaaacacccccctagcattca
tgctaaataattggaaatacctccctagttcacccgggaaacacaaagccagaatgatag
aattctgtactaaaatatggggaggaaagaaaatacaaaagaacgtgatttggccagttt
ttgggtcagatgaagattgggtgcgacaacaacttaacctgtgggtaaacagtaaaagtc
cgcttgacccagaagaaagtgcatatgctgcaatgtggctagaaaaaccccaggtagcta
tgtttcccttaaatgagagaaagaaagaaaggaaagaagagcaggaagatgagctattat
tgaatccacccccatatgtgcccccggcacaggcaccggaggcaccgccaccgccaattc
ccctcgatgcaccaattaatgcagagcgagtgtcccccattacagtcaggaggagaacta
gaaatcaacgagaacaagctcagatgtacccactaagagaggtacctatgggaggacccc
tacccgggatcggatatgttactgtccctttaaattcaggagacttacgagaattcaaga
gaactgaaatggggagtttattagatgatccattaggagtagctgaaaggctagatcaat
tcttgggacccagtctctatacctggggggagatgaactcaatattaagccagctgttta
catccgaagaaaaagaaatgattaggagggctggcatgagaatatgggatgcccgtcatg
cccaaggaccgcaggcagacactaaatggccattacagaatcccaactgggataaccaga
atgccgaacatagggtccacatgggggatctaagaactatagtgattcagggaatcagag
aagccgtaccccgtggccagaacattagtaaagctttcaatgagagacaacggaaggacg
agagccccaccgagtggttagagagattaagaaaagccctacagttatactaggccatca
gcgtggtaccagttatcaaatcagaggaaacaatgtagcagatgaagaagctaagcgagt
cgcagggaatctcagtattttgtttacaatgaaggagataccacaaaaagacgaaaacct
tagttttgaccaaaaagaaagagagaaattgcaagacatgggagctaaagaacacaataa
gaaatatatgttaccagatggtcgtgaaatattgcctaaaggaatagccacagatatcct
tacaaaaatccaccaaaaaacacattggggtacccaagccttagtagatcattttgaaca
gttatatgcctgtatagggatttataacattgcaaaatcaataacctggtcttgtgagat
ttgccagagggtaaaccgaagtaggagtaagcagaaacaatcaggaggacgacctccagc
ataccgacccttttcacacatacaggtcgattttacagagctaccaaaaaagggaagata
taaatacctccttgtaataattgatcacctcacccactatgttgaagcttttcctaccgg
taaggcaactgccaatcaggtagcaaaagtgctgctcgagcagataatacctcgatacgg
ggtaactgaagtgattgactcagatcgcggacctcatttcacatctaaaatcattaaaga
aatagtggacaatataggaattagatgggattaccatacaccatggcacccccagagttc
cggtaaggttgaaagaataaatggagaaatcaaagtaattttgacaaaactaatgataga
aaccaaattatcttggattaaatgcttaccaatggcattattaattctgagaactcgacc
aagagctgatttgggaatttctgcctatgaaatggtgtatggtatgccctatcgtattga
gaaaccccagactaaccttttaattcgagactatactataaatgaatatgtttcacaact
ggcaaaacaccgagaagaattgtggaaacaaggactagtggtacaaagacctccactaga
cttaaaaattcacaaaatcgaacctggagaatgggtattaatccgggtatggagggaaga
gactttgaaacccaaatgggagggtccttatcttgttttgctgactacagaaactgccgt
cagaacagctgagcgcggctggacacacgcaagcagaatcaaaggaccagtaccaccacc
ccagtggaaaatcaccagccctccgggagaaagcaaacttgtattaagaagagcgataag
tacaaaaactaaatgatagaaactgtagttgaaccatttattaagttgccgtttgctgtg
cagtgtgtaataggatttgtgattgctttagcattatcaatagttttatattttttatat
ggaaaattgttaaatgtggaagaagaatttgtatatgaataatagagaacaaaccgaaat
atggaacctaccactagatattagaaggctaaatcaaaagacacgtttaatattcacacc
tataattgagagactgccaaaagagataaaatcccagattcctccacccccatatacctt
tattgagattcaaacagtaatcagctgaacaatttcaactagcaattttgcattgggatt
tggaggtgtggggcgcagccatcactgcccaactagaatcacatattataaaaagccagt
gcagaggatacagaaaagggaagagataaaccagaccagaccttgagcgattgaaggtac
aggttcccttccctgaacaggaaacccctgctgccgagaagatgagacacctcgtagccg
gatgcaacccggttgacgagcgaggcagaggaggtaacccggggaggaaaggttacctaa
tgctcaagcgaggagaatattatcaatggctcttcctccttttctctgtcatcctgagta
agcctgtgaagctggttgaggctgggaatccacaccaaccgtttaaatggtccctaataa
aatgggaagatcaaaaaataatatccacagtaatagggccagggaatgttagttttaact
gccagctctgtgatcttatagtaatacaaccctgcctaaacaatagggggttttattttt
gccctgcatctaatccagggaaaagctattgtaattggcccgggcactactactgtgcgt
actggggctgcgaaactgaaattcaaaagttacaaacagctgtaaacgaagatctggagc
gaatagaacagtccattgaaaacttagctacttcagtgaaatcactttcagaagtggtgt
tacaaaatcgaaggggattagatctattattccttaaagaaggaggattatgtgttgcac
tgaaagaggaatgctgttcattcgcagaccataccggagtcgtactggactctatgtccg
aactccgaaaacgattagaacaacgaaaaaaggaacgggaaatgaataaatcatggtacg
aaggatggttcagtgccaccccttggttaacgactttgttgtctgccatagcgggacccc
tgataataattattttaggactcatctttggaccatgtattattcgatatgtgttgaggt
tcataaatgaaaaatttgatataaccaaattgctaattttaacaaccaatgcgaaatacc
aagctatgtctgaaaaaggtgaaaatgagtactgtgaatgtgattccaaatcacctgtat
acgattgttgctgtgcagaaaatggaataagattttgtgattgtcatagtagatgtgagt
ggtgtgggaagaaaataaaggaggaggagatcgaaatagtttaataaacaatagaggtta
aaaaaaaaaaaaaaaaggggggagttgttaaaagctgcaattgtttattaaactatggag
gtagacaagttatcctctgtagttgaaggaggatacgcttgcagaattagcccgtatatc
cggaacaatatgaattgccaaagatgtgccattgcagcctgtaaaatatgtagtgccaaa
tatgtaccgcttccgcttatgttatgtaagtaaagagataaaataccaaatatgggagag
aaaaacaggggtcattcagaggactatggaggaagacttctggcttcagcctcaacgacc
accagaaggcagaagaagaccccctagcaacacaacgcacatgcgcagagaaactagata
acaaccacctggaaagacaggaaagcggaagaaaaaaccatatataaaggactctgtaca
agctaaaaaacgtggcagtcggcggagcggagactcccctgtcacccagcgctgcttttg
ctcacattctacttgcttaattactaataaatttcatttattaaactaagagtgcattcc
ccttattgttgcgcactctttaca
>Ccor_TEdenovoGr-B-G1457-Map3#CLASSI/LINE
gtgaagttttattttattcctgggcagtgctgtgtgtgaggtgtccatcagactctctcc
aatgcaatgtatttcttgcacacttctgtcctgtatgctgcttctccattgtcttgtcac
ggaggctttttctctgttgccctctacacatgtgtgtaatttctgtctcataacattttc
aggccctcgagttcctgtttgataacaaatcaagacaaatttttcctcatccccattccc
caggccactcatgttgttgcaaacctctcccatctatctcccatttgatttccagactga
gaatcccattcagtcttcatatagaagctgctctctacttattaatctttcctttgtccc
ttttttatttaatttgaaatgctccagcttggtttttgagatgagaacaatatcaaatat
ttcaagactgatgtggctgtgcatttggacagagagatgatgatgattttcatggtgttc
attttgtagttgtttgtcatattgcagggcactgggttgtgtttcctcgcttgtgtcccc
tcctgctgtgggctgtcacttcacttgttcctctgggccttccttttctgcccacatgcc
cccaggcatattttcttgtcagcaacaagggatcaggagagacaggagtctcgcgggatg
cccaggggcaagccaggactgaacagggctcctcagcgtcacctgcaggactttgatgca
gaattcccagtgatcggcgtgggtcacctgagcacatctgacaaatttcactgtaaatac
tgtcaccttggggccaaatctctacaaacacactcagaaataaggcgtttaaggaggtgc
ccaggacatcctcactctgtacacacagagctgtcaggatgtgctaaatgtactgatcca
tagaactgctcattcagctaaaagctgtgacactttcttctgtcacctgtggtttgctct
gttccttgtgcttccatcagtgcctgagctgagcaaagactcctctttgctttgttccag
atgaaactatccagacaaagcttcatggagaagctatagatctcaacgttgggttgagca
catactccgtggagcttgagaagacttacatcaccgtgttgtgccacacaaccatggtca
tcgaaaacaggagtgacaccacagcccacttccagtggaggacttatcctaatgaggaag
aagagaatcaaaggaagatgaggtgggtttgaaagatgcattttagtgaaatacgtggcc
caagactaaaactaacgtatggccttaggggtttgttggtgcttttgaatggtttaggtc
aagtaaaccatctctgaaattagggtgtgtgtccctgggcttcaggagctcagcactttg
cattccagttccatttatactccagccaaggatggcgttttggggaggaaaggttgatcg
caatgactggatttcctcaagttctaattgggcttttgggtctctaattttcttcctacg
tgacctggcaacatccttaaacatttcctgagttgcctgcccctctttccaaaggtcata
caccctctttttttcccttagttccttcaaaagctccttgcccatccgggctggttgtct
tccccatcagctcgtctttcagcacattgggacagtctgttcctgtgccttcaagacttc
tttcttgaagtatgtccatccttcctggacccctttgtttttaaaggctgtttcccaagg
tactctctaaatcagtctcttgaacaggccgaagtctgccctccagaagtccagagtgga
agttttgttgatgcgtctccttgtttcaccgaatattgagaactctattatttcacagtc
actgtaccccagatggcctctgaccgcatctcccaccagcccttctctgtttatgaacag
caggtccagcagagctccatcccttgtaggctcactcaccagctgtgataataagctctc
ctccatatactctaagaacctcctcgattgcctcttctccgctgtgttgagttcccagca
gatgtctgtcaggttaaagtcacctacaagaacaagtgctggcgatcttgaaacatcctt
cagctgcttgtagaataacacatccacctcctggtcctggttgggtggtctgtaacagac
cccccctgggatgttggccttgttgggcttcccctgattctcacgcacaggcactcaact
ttatcatcattaatctcaagttccatggcgtcaagagcctccctaatatacagagccacc
cttccacctcttctccctctcccatctcttctgaagagcttgtagctatccattgcagca
ctccagtcatgcaagtcgtcccaccatgtttccatgatggcgactacatcatagcttttc
tgctctaccatgacttccagctcctcctgtttgttacatgtgtcactaatgggtgcatta
gtgtacgtgcacttcagctgggctgctgacttcacccctaactctggcttaccgccctta
ggctcctctctggagagtgtggtttcatcccctttcccttcaaatctagttcaaagccct
ctcaatcagacctgccagctcaggggctctagcaggccaggtgctgtaaaagttgcctcc
tgatcaaaaaacccaaaatttcactgatggtaccagtccttaaaccacctattgatgatg
tgggttttcttgttcctttcatcattcatccctgctcctgaaagaactgagaacaccacc
tgtgctcctgccccatcgaccagttgactcagagccttgaagttctttttaattaccctg
gtgcctttcctgtcagcctcatcgctgccagcctggacaaccaacagggtaataatcaga
gagctgatttagttcatttagttattagggaatcttctggtgatatccagtacctgtatg
ccagggaggcagcagacttccctgtggcatggatctggttgacatacagggccctccctt
agaatggagtcacctactgcaactacttttcttcttaacccttgagattgtgatttgtct
ggcagatgctccagacagaattttttctttagtgtcatctgcctgaccctctggatccag
ggcctcgtacctcttctgtcagggcacctgggtaggtgatgggggtcaggatggaatttt
attacctccccaggagggacccatttccattccccaccatctcctaggtcttctccttct
gcctggtggcaggaagggcagggttctctgactgctggtgagcttctctcagggttggaa
gggtgtaactccaccagcctttttccctttccctctccctaatactccctcagcttttcc
acttcttccttaagctctgccaccggacagagcagatcatccacctgctcacaccacaca
caggtgtcttgtgtgctgtcctctggcactaatggcaggctcagaccctccctgcagcca
ggggcctgcacagctgcatccttcctgggggttctgtttgggttactcttgctggcagca
gcagcaatggcttttgataatttgtaagccattcctgggggggggaaatgcaagctcctc
agaaccagccgaaagacacgagccactgccaggagggtgggtggctgcaccctttctgtt
cagcctgcttgcgcgaatggccgcgcaaaaactgacaagctgcgtgccaaaaccgccgtg
ccaaaactgccgtagcaagccctgtttgctgcggtctgggtccctcccactccccagagc
cattttaaattgcctgccaaggaccaggcgatcgaccctcgccagcttgaatggatggca
agagggtccttcagtgccctgggcttcttggttttctgctgttctctatctacttacaca
gtatctgacttcatgcaagctctgtgtgttaaaagaaaaccccctgacattctctggcta
cttccctggactgtttatttccattttttcccacttgcctgcctcagcctggaccccaag
tgatccactttccctcagaagcaactaggtttccccacagttaacttcagcctggttttg
gttttgtgggtttttttccaattacatttgttttcatgccagtttgtgtcctagactttg
accaggacattttgttcttccttacttccagtcttagctccaaggctactgtcgtgctgt
gagatctcagagcagagaggacatttttatgagaggagacagtgcaggatcctttccctc
tcagcacattctatgaccatgcactgggatgggacccaaaaagccctggatcatgaaaaa
gtctctccaggagtttgctgtctccctcctgcatgacaaagtccctttccttctcagggc
ctctgttttcatgcatataaaaccttgaatgtcactgaagggatgcaatgtctgaattca
tcaattgcctttggaagtgctctgggatgctctcatggaaggcagagtagggaacagggc
aggttgaaaatgaagaaacaaagagtgatgctggtgacctgtagctgcaacccagcttcg
tctcctcttcccagggaagtcctgcagtgggtgctccttgatcttgatctgcctcccctg
agtagctcagtggtaggaaaagccacttggggtggctggtggattcccctcagctgtggc
agaggttttgagccaggaggttctcttgagggctgctggctttcgaaacctctcctgagc
ttgtaagtgtggagtaaaactgcgtgctgtgccagtgaacaacaagtgatcctctgatcc
atttgggaccccgtgggtcggggtcagccccttgctgaggagctgctgctgctactcccc
aggtgctttgctctcctgcacttacactgatctctgcaaatatgtggcttattaaacgat
ctgctgggtttgtctctccctgcggctgcaggctgtgttatttgcttagtccggagaaag
gggtctggctggaaaatttactggaggagaaaagagtaatggaggagcggggcacttgtg
aagatcgcactgccatgctgagtgacgtggttgatgaggagatggccaaggtgcaacaag
accccatactgttcttcgatgacttttttttcattgagccactggtgagtgatagctgag
tacctcatctcctcttcctcttcctcctccctccccccttcccgtcacctccccccccat
gtggtcactcggcagatcctcagctggcttgatgtgctgacagggaagacattgagtttc
tggtgaggctagagagctcgctcctaaaagcatttctgccctgtggggtcagggcagggg
tgggagcctgacaaagccaaggcctgttcttggggctcggtttgtaggtaggggctcctc
cgtggtgtgtggggtttagcaggggtgctggagcactgccagttcacatgttgacctgaa
gcatgcaagggaaaaggaggccaaattcagcgcaaggttaatcatagaaatgccaatccc
tttgtgtaaccacgacttgcactgtttctgagtctcccttccagtgtcatctgcgagcct
ggacacaaggctggcaggtttaaatgggctttttgggttctgttgcacagagggacagaa
aaccttttccttttctgtttatgcaagcaaagtcccacctccttccatcagccagagccc
tgattctgagtactggcatagtgagagatgatgaatgcctaatgtctgcacagtgcaaaa
tcccttctcatcttggagtaaaccctagaataatcccaagctctgctttctttcaaaaca
ggttaaactaatatttttatt
>Ccor_TEdenovoGr-B-G1177-Map3_reversed#CLASSI/LTR
tattagattgttagagggattccttgtggaacaggggcatatgatacccctggaaagatt
ggaaacccagggttgctgaggaaaagcccctgaactggccccggctgcaggcaagcctgg
aagacacctggctgcaggcagcctgaaagtccttggcaaagttatacactggtcgctccc
ccactgattagaggctgtctagagggatgggtgtgaatctttgcaaagatataagcttgt
atagttaaacaataaagggagaacgatgctcaaatcgtattggtgtacatgtcgtttatc
tggccagctcttcgactcggcccccaaaacctggcgcctgagcagggactcgagtgattt
tgcttaaatgcagtttgttttgcttaaatggttcgcttaaacgcggcaagactccgaatc
atcgcatgacagtgggagcctggagagctggagcgggagtgtcctggcaaaaaagctgag
tggagccggagaccagagctcgcgcggccaagcgagccccccaggtaagaagctatggaa
tatgaggctggactcatctcctagccagtattctctctaagagaggcgagactgtaaaag
accgagatctaatgccctaattacgtgggcccgggaacaagggtttttgaaatgcacttc
gcttttgttttcgaccgaagagtggtgggaagttggaaacaaactgtggctgtccacgat
tgagggtggaaaggaagctaaagaagctaaagctctggcttaacatggagagctgtgact
aatacccttgcagaaatgaaagcagagaggaaggtggctgcggcagccatggaagcctgg
ggggtggtggccccggaaaggaaagagagggggtctcacggagcggtggccagagaccag
ggggagtccagggttgcacgattcttcgggctgaccgcgggtgaccgatgaagggaacag
cagcacccatacgttcgctgcgggagctgctggaccgacggggaaggaagttacccctcc
gagtctgagggagaaatggctgcaaaggcggaagttcaggctcccgactctgggggcagg
gtgcaggcgagcagaggagaaacgagcggtcctagcgcctggctgaaaacggcagcgcgc
acccccctctgccggacagcggatcatcatccgacgcgaagcagcctctgcggctttatt
gcccgcagagccagagccagccagggctgccgggggtcagccccaagaggaggagaagca
ccgagagatgatgcatgaagtaacaaaaagcttgctgaattatctacatggcaggacgcg
ctggagtctaaggcttgcgaaaccacaccatcagcaccgtggcgtcctgtggacccaccg
gtcaagacggccaccagaactcctacttcctgtcgggagaatcgggcacagtgcctacgg
cccttcccttccgcaagaggaggtgcagccatcgcctccatcagccctgacggtgaggac
tgatccattgcgaaggagatggaatggagttgtccgtgatgcaatcattgagggtgattg
gcacgcagtggatgccctgcctgccctgtactgatacaaggggacactgcaaagtgggaa
ccccatgactggaagatcttgcagcaagccaagcaaacggtcaccacgcatggcttgtgg
tctgaagctgcacgaagcattctgcagtttatctttacagcagatgtcctgtgtcctaat
gattgcatcagcatcgcacagttgttgttaaccccttcacagttcctgctctgggagcga
acgtggaagcggctagcacaagaagaagctagcaaacaccaaggtgatacgcaagaccca
ctgtatgcgatccaagctgacatgctaactgggagcggggcttatggagcgacggtgaca
cagctgaccatgcccacagtcattcatcagttgtcacagactcttgcccacaaagccttg
ttgtcagtacccgaaaagaagaagtctcctccgtatgcagcagtccgacaggggctgtcg
agccatatggtcagttcattgaccgtctgtcgcagccttgaaggatgcaactgagctctc
tgaagagctccaagagcaaatgttccggacccttgcctttgaaaatgctaataggcaaac
taagaattcttgccacgctgccccagggagcaggagtagacgagatgctcgtgcgtgcta
gccgtgtggagcagtctctcaaacagctgcttttactgcaacactgcagaatgtcctgca
aaaacagggacaagtcatcgccgcagcactgaccagaggggtgcaaggacagaaggggac
aaaggctgctggcccacctcctggtccctggacgggcagagtagcctgtttccgatgcgg
tgaagaggggcacctgaggcgcacttgccagaaaccagtatggtgccacaactgcaattc
tggcacccatgccaccatagcatgccaccgtgcaggaaatggccagtgcagcacggtggg
gtctcgcgccaggacacaatgagcgccccaaagagccacgagtcaagtgcaaccctggtg
gtttccttcaccagaaccagccagccacccgagggagcctcggagtggacgtggcaacct
caatagaagtcacgctgatggaccaccaggtcaccctgatcccgaccacagccaagggcc
ccctgtcatcagacggccctcatctgggtggcctactcgtggggcggtcatcaaccagcc
ggcagggagtagtggtgctccctggagtcatcgacgccgactacaccagcgaaattaaga
tcatggcttacgcgctgcaaccacccgtgactatcccgcagggcagtcgcattgcccaaa
tcgtccccattcccctaatgaccaatgggggaccagcaacaacaatgtccgcggagacca
cggttttgggtcctctgggttcgacgtgttttggacattgaacctggcccagagacctca
gcagcaagtgatcctgcgaaggggggcagaagccatcaaaatacagccgcttttcgacac
agaggccgacgttaccataattaaccaggcggtatggccacctggttggggactggaaaa
accagcagccacgctggtaggggtgggaggaacacaaatcccccaagtaagtgcaacccc
aattaccttagagtttgaggacaatcaaaccattgtgtgtcgcccctatgttatgaagct
gcctcagaccctgcaaggcctgattggacgtgacatccttgcacagctaggccttgtgct
caccacagaccagcatttatgctgacggccgctgccgatcagccacccatacgggctctc
acctggttaacagatgacctgtctgggtcgagcagtggccggtaacagacaaaaggctga
agacagtagaacagcttgttgcagaacagctagcggcaggacacatcaagccgtcggtca
gcccatggaacacccccatcttgtgatcccaaagaagtcaggaaaatgggcctccttcat
gaccttcaacaagtaaatgcgcgcatgcaaactatgggggcgctgcaacctgggctacca
gctcctacaatgatcccagcgggatggcaaatcactgtaattgacttaaaagactgtttt
ttcacaatcccactgcatccaaaggacacagaacgttttgcctttacagtgcccacaaag
aatcgcagtgagcctactaagcgctacgagtgggttgtcctaccccagggaatgaaaaat
tcccccacgctgtgtcagctatatgttgactgggcactacgtccgattcgacgacgctac
gcagaagcactcatctaccattacatggatgacatcctgatagctactgctacagagttc
tcagataaagagatgcaatgggtcagagaacacctgcatgagattggattagagatgccc
cccagaaaatccagcagactgcaccatggaagtacctgggctggctcatatcagaatcac
aaattaggccccaaaagatcaagctacacacagaaatcccacctccatgatgcacaacgg
ctgttaggagatctgcaatgggtccgggggtcgcgggaatcacgaatgccgacctcgccc
ccttcctgccatggctgcatgggacgaacgctgccgaacctcggaatgctccccggacca
agcagcagctctcgccaaggtcgcagataagctgcggcacgcatgggtatcgcgcagaga
agaaggagtcccactcgccatcctcatcaccctgatcagtgcagcaggttcacatgccat
catccatcaatggcaaaagaaaaagggggaggacatccggattctcaaatggatcttccc
gccaactcagccacgcttcagactgcagtccagggtagagatggtggccttttaatccga
aagagtcgtgaccgagtggtggattggacggcagggaggcagaggacatcagtataccag
tccggacaggggacttggagtggatgctacgccatgcggaggcactgcaagaagctctgc
tcagattcaccggcgtggtccataacaagcgcccacagggaaggctggcgcagtttctgg
ggcgctatgagtggctggaccgcccgctgaatgtagaacggccagtactagggcgcacag
tgttcacggatgcggggaggaagacgaagcgggccgcctgtgcgtggaaagagaatgacc
actggaagactcatgtcatagcgggagaaccggccaacagcctgcaaacactcgaactgc
gcgccgtgatatgggccttacaacagtggtcgaaggaaccggtgaatgtagtcagcgatt
ccctatatgtcgttggagtagcccaacggatccatgatgcagaaatccggcgtactaaca
acgaacatctgggcagactgctcattacattgggcacaccctgcaacaacggacacaccc
ctactgtatcctgcacgttcgaagccaccagtggaacatcgggctgggagagggcaatgc
ccgtgcagacgaggcggtgacctgtgcccccatagtgcatctcctgccgcaagcactttt
gagcaagccagatgtagccatgatttgttccaccaaaacgcaaaatccctgcagagacag
tttaagatcccgctgatagaagcgaaaggcatagtgcgggcttgtccccgctgtagccat
cacggcccggggttgggtgtgggagttaaccccaagggtttgaaagccctcgagctctgg
caaatggacgtcactcatgtccctgagttcagccaacagcgctatgtccatgtaacaatt
gacactttttcacacttcctgtgggctaccgctcagacaggagagaaggcattgcatgtg
gagcggcatctgctcttgtgcttcgcagtaatgggggtacccaaaaagatcaaaacggac
aatgggccagcatacaccagcagtcgcctagcaaaatttatgcagcagtggggggtagaa
catatcacggggatcccacactcgcccaccggtcaggcagtggtagagagagcccatcgt
acactaaaagaatatctgggccgacagaaaggggaagagatggaaccaagtaagcggcta
agcaaagtgctgtttacattgaacttcctctctctggctggggatagggaggagcctcca
gtggcaatccatcatcagacagttgtaggggaatcgagcaggcccttccaggaataagtg
ttttgtaccgtaaccctcaaacgggtttgtgggaaggtcccagcccagtgctatttaacg
gccgaggatatatgtgtgtttcctccccagagggaccgttgtgggtgcccagcaagtggt
gccgtgcgacgcatacaggaccccgaagcgagaaggcgcagtcagcatcggctcctgagg
aaagtgatgccactacttcaacagctggaactctgggacccccgtcctgagaagccttgg
gagaggctgcagccgcggctgagtgagggggctgagaacttgccagatccaccactctcc
gtagcaggagaaatagcaagactctgtggcgaatgtaacagctgccctgggtggttgcta
gtgacttgtggtgggtgtcggggaaccctctccgaaggcggaaccaagaaggggagttgc
gtaaattcttgcatatagcaccagacacagagatagagtggggaattgtttttgactgtc
ttgagacaagggcattggcggacatcttcgatcggctgtccgcccatttagatcgagtga
aggcagtacggagtgttgcagtgttagggtgagagtgtagcacacggttcgtgtcccgcg
cagcatgtggtggcccccgagcgctgggaagcaacaaagcagcgctgggcccgcaaacat
tctgagaggtttgcttctcgtaagcatcctaacgggtcccacgcaatgttgacagcaatc
caaaagagacaaaacatgtgggtcaccctagctaatttaacggggcaagactccatgtgt
ttgagcctggccacaccaggggacccatttcgcacctgtttaattggggtcccatacttt
aacccgcaagacttccgagggatgctagacaacagctccctgatagggaacgccacaaac
aatggcaagtgttcagggctgattggactcaagcctgcgcagcagcgtgcctgctggcaa
ggtgcattcttgaaaagcatcaatgtcaccatggggacaccagaagagttagatctactg
ggttccacaaaccaaactggggatggttacatgacattcgagcctcccactaccagtcaa
ttaaatgttaataggtgcctttgggccactgttgaccctcttgcagactggtttctgaga
aactacgagtccgaagcaatttacccccgaatcaacctcacgggtcaagccccgaaacgc
ctccccagtggtacgttcttaatatgcggggaccgtgcgtggaatggggttcctaccagc
ccacatgggggaccatgctacttagggaaactcaccctgttccatccaaacctgcatcaa
ctcttaaatatcacccaccgcactaaaaccagggtgcgcgttcaatccatgagctcaaat
gtaaaagaaatgaagagcctgtcttttggagtcatggtataatttggctagcatctatgt
tttacctggtgcttcagcagccagggctcacgcaattttacataaacttgcttgctgggc
gagggatgagctaaacataacttcgcagatgcttgacgagctaagcgcagatgttactag
tgttaggcatgcagtattacaaaatagggcagccattgattttctactatagctcacggc
cacggctgtgaagagttccagggtatgtgctgtatgaatctttctgaccactctgtctca
attcacaagcacctctctgacctccagaggggcctgcacaaccttcgggagacagacgac
cctattggagattggcttaagggtctgggtatcaccggatggctgcgtaccttggtagta
gaaggctgccgattgctatttgtagttatataggcttaatagtatttgggtgtatttttt
cttgcattaaagcggggctgtgaaagatcatcgaccaggcctgggttgcccaaaaagaaa
atgggggatgtgtagaggaattccttgtggaacaggggcatatgataccccaggaagttg
ggcaacccagggttgttgcagaagtgcccctgacgggccccaggctgaagataggcttgc
taggcacctgctagctggcagccttgaacagccttgggaaaaggtatacactggtcggct
cccctgctgcttagaggctgtctgtgggaatgggcgtgatctttgcaaagtataagttgg
tgtaagtaaacaataaaagggagcacaatgctcaaatcgtatcggtgttcgtgttgtgac
tccggctggttcccctcacctgggacctccccctcaaaaataaaactgtatcttcttacc
tatttaactgctaca
>Ccor_TEdenovoGr-B-G1029-Map3_reversed#CLASSI/LTR
tctgtagagggattccttgtggaatataggataccccaggagggcttgggcatcccaggg
ctgttgcagaagtacccctgacggggcctcaggctgaaaacaggcttgcaaggcacctgc
cagccggcagccttgaacagccttgggaaaaggtatacactggtcagctcccccgctgct
tagaggctttctcatgggaaaggggcgtgaactttggaaaaagtataacttggtgtaacg
aataataaaaggggagcacgatgctcaaatcgtatcggtgttcgtatcgtgactctggct
ggattcccctgctcccgggacccccccccgctacgcgtggcgcccgaacggcagggaccc
gggtgagttttgcctcaggcaggttcgcttcaatgcggtaagactccgaatttcatcgta
tcggtgcggcggagccaggggaaccagagcgggtggccccgaagccgagtaaagccgggg
gcccggtctcaaagcaggatagccagccggaggataagtcccgaagccgagtaaagccgg
gggctaaacctcaaagccgagtggccggagaccgtattttcgcgcggccgagcgaatacc
cgcagcacagaagctatggactacggggcaggacctcgactcctagctaatattctctct
atgagaggcgaaatcgtaaaagaccgagatctgaatgccctcgttacgtgggcccgggaa
catggattattgagttacacttcgcgtttgttctcagtcgaagcgtggggggaagttgga
aacgaactgtggctgtccacgattgagggtggaaaggaagctaaagaagctaaagccctc
ggcttaacctggagggcagtaactagcactctcgcagagatgaacacagagaggacagtg
gctgtagctgccatagaggctttagagagtagcagctctgggaaaggaacagacgggggt
cttatggagcggcggccagagaccagagcagagtccagggtagcatggtccttcgggctg
gccgcgagaaaaccggttaaaaacgcagcggcgccgtccgctcagtgcaggagctgctaa
actcggcagggcaggatgttctccctccgacgaccgagggaggaatggctgcgaacgcgg
aagctgggacacccgatccagggggcagggcacaggcgggccaaggagacacaggcagtc
ctgctgtccagctgaaagcggcagagcaacgcagaggtcctaaaacccggccaaaagcgg
cagagagtaacccccccgccgaacagcgggacgtccggcagcagcgcggcttctgcggtt
ttgtctcctgcaaagccaaagcggcccagaagcggccccgggacggggagaaacaccaag
aactgatacaaaagtaatcaaaaagcttgctaacttatctacacaaagcattttgcagtc
tatctttacagcagatgtcctgtgttcaaaggactgcatcaacatcgcacagttgttatt
aaccccttcacagttcctgctctgggaacaaacgtggactgcaatgctacagaatgtcct
gcaacaacagggacaagtcatcgctgcatcactgaccagagctatgtccagcaaagtggt
gccatgctacaggaccccgaaacgagaaggcacagtcagcatcagctcctgagaaaagtg
acgccactacttcaacagctggaactctgagacctgtcccgaggagccttgggagaggct
gcagacgtggctgagtgaaggagctgaggacttgccagatccaccactctccgtagcagg
agaaatagtgagactctggggcgaatgtaacagctgccctgggtggttgctagtgacttg
tggtgggtgtcggggaaccctttccaaagacaaaactaagaaggagaattgcataatttc
tgggtatattgcataaatttttgggtatagcaccagacacagaggtagagtgagaaattg
ttttttgactgtcttgagacaggagcattagcggacattttcaatcagctgtccgcccat
ttagatcaagtgaaggcagtcaatttggctagcatctatgttgttacctggtgtttcggc
agccagggctcacgctattttgcataaacttgcttgctgagagagggataagttaaacat
aacttcgcagatgcttgatgagttaagcgtagatgttactagtgttagacatacagtatt
acaaaatcgagcagccattgattttctactactagctcacggccacggctgcaaagattc
cagggtatgtgctgtatgaatctttctgaccactctgtcccaattcacaagcacctctct
gacctccagaggggcctacacatccttcaggagacagacgaccctattggagattggctt
aagggtctgggtatcaccagatggctgtgtaccttggtagtagaaggctgccgattgcta
tttgtagttatattaggtttaataatacttgggtgtattttgttttgccttaaagcgggg
ctgcgatagatcatcgaccagacctgggttgcccaaaaagaaaacgggggatgtgtagag
ggattccttgtggaatataggataccccaggagggcttgggcatcccagggctgttgcag
aagtacccctgatggggcctcaggctgaaaacaggcttgcaaggcacctgctagccggca
gccttgaacagccttgggaaaaggtatacactggtcagctcccccgctgcttagaggctt
tctcatgggaaaggggcgtgaactttggaaaaagtataacttggtgtaacgaataataaa
aggggagcacgatgctcaaatcgtatcggtgttcgtatcgtgactctggctggattcccc
tgctcccgggaccccccccccgctacaccctcttcgctgatggaactgtatcccaacctt
ttaccttctatacagattttga
>Ccor_TEdenovoGr-B-G1039-Map3_reversed#CLASSI/LTR
aaagcaaatgaaatcattttgcaagcacgggaattactgtcacacatcaatgtgaacatt
ttttaatgtcctggggtgatgttatgaagccctttattccttaaccatccgtcaatgccc
aaggacgctgtgcctttaagatggacccggggggcagggcggagccacagggtagggggc
agttgaacggttcagcccaacgctcggggctggcagggctcgggagggaggcgccgggag
cgtgtgctgctttttgggtttctttgtgttctggctagctgggaaaaggttctgttgggt
tttttttttttcttttttccctttccttccccttgcctcactgcctcccttccctcctcg
cagtccggggacctgggggcctgcggggtggccccagctggtccaagcccggtgtctgtt
ccctctctgggaatttgttgtattttgaggggttttttttatcctgttctaccctgtttt
gtttgtgtgttaataaacagtttggtttctttttcccactttcactcttgtgacccattt
gtctcattgacggaggaaaaggggaggaacactcattctggagtgtttcctcctgaagtt
ttgtctcaaaaaccgagacataaatttggcccaacttgtgggcacgtgaaagtggaaaaa
aaaaacaaaaacaaacattttggtttgaatcactttgtattgaggtacagcagtaagacc
atgctgtttgatttaataatttttctgtggaacctagccataagtacatgtccacagcta
tgggcagtcgggtccctggcttacactttttataagtcaggaataagaatcaggactgcc
attttgatatgcctggtgctagtgatttctcgaagtttgactgaagtaatggaaaccatg
agaatgtgtatgtcatgttgtttttccattctggccttggtagtttccttttggaatgta
ttagcaattacacccagtttgttaggggaaaagcaggggatgataattcccagcccttca
tctccttcttcccttcagatctggcacgtcaccttttgaaagtgtccagtttcccctgga
tgtcaaagataccacttcttattatgttatctagcagggttcctctatgtggtctccagc
ttgtctaaaataagggctgagatttccagaggggttgcccagacacctgccccagttgtg
gaaaatcctaagtggtgtggggtatgggaggacataggccagaccctgaagcagttttct
gacccagtagcctggaacttcccccctgaataaattcagaatccagctgaggtggggaag
tatctgaaggaaaactgcaataacaacgctgatgaaaagaaaaagctcattgccatgtgc
tgggtcctggctaacgcttaccacacgctgctagatactgtagggcagaagatacagcca
gaggagcaggagaataagccagcatacaccccaatcactccagctgcagctaaagcagat
ggggagcctaaaccaataacaattgcccctgtccagagaaagaaacacaaagccaaatcc
atttgcccagtggatgatgatgggcagccaggaccttcacagccagcagaggaagtggaa
cctgaaatcattactgagtccctgtccatagaaagccttcgtaccctgaggaaggattac
acccgacggcctgatgaaactatattaagttggatggtctgaatctgggatgctgcaggc
gatggtacaattctggatggcactgaagcgaggcatttgggatccctgtcacgtgatcta
agtattgaccaagggatgacaaggggcctgaagctctcagtctctggacacggctcttaa
gaagtgtgaaggaaagatacctgtgctgagaagatctccagctgcagctaaacccctgga
aaaccatggaacaagggattcaatgcctgagagaactggcagtgatagagatcatattct
cagatgaccaagcaattaggagccctgacatggtaaaatgtacaccagtgatgtggctga
aacttgccgacacacaccaccagaatacacccctgctttagcaatgatgacatggaatga
cggggatgagacagtgagttctacggggaggaggctcggggtatgcagacactgtgcacg
gcccaacacaagcaagaattgcagctgtggaaaagagtctgtcagagaccatacagaaga
tggaagataggatggacaagactcatcagaaactcgggaaggagctgaaagagggccttc
tccaaatcgcatcagtgcagaccagacgccctgttaccagaagcagacgtcccacagcta
gggagagagggtacaccccaagagctgaactatggtcttcctgtgtgacagtggggaaga
catgaggaggtgggatggaaaaccaacttctgtcctggcagcacgggtgcgtgaattgaa
ggatggtaatgctgagagagggagttccaccagaagggaagtagctcgagtttcgaatga
taaccaggactagaggggccctgcctctagccagggagaggccagggaaaatcgcgtctt
ttggacagtgtgggtccgatggcctggcacatcagaaccacagaaatatgaagccttggt
tgacacgggcgcgcagtgcaccttgattccatcgagacacgtgggggcagaaccggtttc
tatttctggagtgacagggggatcgcagcagttgacactgcttgaagccgacatgagcct
aactggaaaagagtggaagaaacatcctattgtgactggccagaggccccgtgtattctg
ggcatagacttcctccagagcaggtatttcaaagacccgaagggactcaggtgggccttt
ggaatagctgctgtggaggcagagggcattggcaattgaacaccttgcctgggctgacca
aaaatccttctgcagttgggctcctgaaggtagaagagcagcgagtgccaattgccacct
cgacagtgcatcgccggcagtacggacaaatcgagatgctgtgattcccatccacaagat
gatccgtgagctggagagccaaggggtgtcagcaagacccactcacccttcaacagcccc
atttggcctgtgtgcaagtctgaaggggaatggagattgacagtggactatcgtgccttg
aatgaagtgactccaccactgagcactgctgtgccagacatgttggagctccaatacgag
ctggagtccaaagcagcaaagtggtacaccactattgacattgcaaatgcatttttctcc
attcctctggcagcagagtgcaggcctcagtttgctttcacctggaggggcgtgcagtac
acctggaaccgactgccccaggggtggaagcacagtcccaccatctgccatggactgatc
cagactgcactggaaaagggtgaggctccagaacatctccagtacattgatgacatcatt
gtgtgggggaacacagcatcggaggtatttgggaaaggagagaagatcatccagattctc
ctggaagccggctttgccatcaaaaagaacaaagtcaagggacctgcccaagagatcaat
tcctgggggtgaagtggcaagatggacgacgtcagattcccactgaggtcatcaataaaa
tcaccgcaatgtctccaccgaccaacaaaaaagaaacacaagctttcctaggcgccatag
gcttttggaggatgcacattcctgaatatagtcaaattgtgagccctctctatctggtta
cccgtaagaagaatgatttccattggggccctgaacagcaacaagccttcacccagatca
agcaggaaattgctcatgcggtagcccttggcccagtcaggacaggaccagaggtgaaaa
atgtgctctactctgcagccgggagccatggtctgtcctggagcctctggcagaaggtgc
ctgtgagacttggggtggccactgggattctggagcagaagctacagagggtccgaagcc
aactacactccaacagagaaggaaatcctggcagcctatgaaggaatccaagccgcctca
gaggtcattggcactgaagcacagctcctcctggcaccctgactaccggtgctggggtgg
atgtttaaaggaaaggttccctctacccaccatgccactgatgccacatggagcaagtgg
attgccctcataacacagtgtgcccgtattggaaacccgaatcgccctgggatcttagaa
ataatcatgaattggcctgaaggtgaaagctttggtctcactgatgaagaggaacaagaa
caagtgacacgtgctgaggaagctccaccatacaaccaactgccatcagaagacacacgc
tactcttttcactgatggttcctgtcgcatcgtagggatgaactggaagtggaaagcagc
cgtatggagccccacacgacaggttgcagaagccactgagggagaaggtggatcaagcca
acttgctgaactcaaagccatccagttggctctagacattgctgagagagagaagtggcc
aaagctctacctttacaccaatttgtggatggtagccaatgctctgtgggggtggctgga
aaggtggaaaaaggccaattggcagcgtaggggaaaaccagtctgggctgctgaggagtg
gaaagatattgccacttgggtagagaagctacctgtgaaagtccacatgtagatgcccat
gtccccaagagtcaggctgatgaggaacaccgaaacaatgaacaggtagatcaggctgca
aagatagaggtgtcaaagatagatttggattggcagcacaagggagagttgttcctagct
cgatgggcccatgatgcctcaggccatcaaggcagagatgccacctataagtgggcacga
gaccaaggggtggatctaaccatggacagatctcccaggttatccatgattgtgagacat
gcgctgcgatcaagcaggccaagcgggtgaagcccctgtggtatggtgggcgatggtcca
aatacaagtatggggaggcctggcagattgattacatcacactgcctcaaacctgccaag
gcaagcgctatgtgctcacaatggtagaagccaccactggatggctggagacctaccctg
tgcctcatgctactgcctggaacaccatcctgggccttgaaaagcaagtcctttggaggc
atggtacccctgagagaattgagtctgacaatgggactcatttcaagaacagccttatca
acacctgggctagagaacatggcattgaatggtgtaccatatcccttaccatgcaccagt
ggcgggcaaagtggaacggtgcaatggcctgctcaaaaccaccttgaaggcactgggtgg
gggaacttttaaaaactgggagatgcatttagctaaggccacatggttggtgaacacctg
aggctccaccaaccgagcagggcctgcccaatccaaacccctgcatatagtagatggaga
caaagtcccagcagtgcatatcaggggactcttgggaaaatctgtttggattacttctgc
atcgagtaaagacaacccatccgtggggttgtctttgctcaggggccaggttgcacatgg
tggtaatgcagaaggatggagagacacgttgtgtactgcagggagatttgatggtgggtg
agaactgcttgtaatgttggaatgcctatatatatgtttgttgaatgttgctgccactgt
ttgtatatagttatgtatatatgtataaacgtgtgtgtttaaagttgaaatgtattaatt
tgggcattgagcagacggtatggaataaggggtggaatgtcctggggtgacgttatgaag
ccgctttattccttaaccatccgctcaatgcccaaggacgccgtgcctttaagatggacc
cggggcgggctggagccagggccggagggggcagttgaacggttcagcccaacgctcggg
ggctggcggggctcaggagggaggcgccgggagcgctgtgctgctttttggtttcctttg
tgttccggctagctgggaaaaggttctgttggggttttttttttttgtttttccctttcc
ttccccttgcctcactgcctcccttccctcctcgccagtccgggctggggccccgcgggc
ccgcggggtggccccagctggtccgagcccgcgtgtctgttccctctctgggaatttgtt
gtattttgagggggttttttttatcctgttctaccctgttttgtttgtgtgttaataaac
agtttggtttttttcccactttcactcttgtgacccatttgtctcattgatggaggaaaa
ggggaggaacactcattccggagtgtttcctcctgaagttttgtctcaaaaaccgagaca
tcaaaaattgggacagctattcaaagcaattt
>Ccor_TEdenovoGr-B-G907-Map3#CLASSI/LTR/TRIM
ttggggccctccccctgccatgtggtcctgggagaggggccctgggggggagacacgggg
tttccctgcccctggtcagcctcgttccccattggttgttttgtgttcccctgcgtgggc
aaggaccctcgggtcccgtgattgagcagttccttggcagagccccggccatgcggctgg
agaaataaacatctctgaaatatctatcaagaatcggtccatagatatttctttccacgg
gccttgttgtttgatatgcgtgttgcagtatctgcactgtaacaaatggtgggtaatgct
ggcaagccattgatccctaaggacaggaagttcgtgagtaaaaaccactctagatctctc
tcttctcgccttggtttggatattctctctaaattatggaggaaccgtggaaagactctt
ggctctcagagctgcatatggacatttatcttaaacttgaaatgattcttgaacagcgat
ttgtaaattttagcttaattcaagctcaaaagaactgaaacatttcctgggatggttgtt
taagaactttttctatgtttcttgggatttaattcttaccaatgacttttggaatactgt
ttggacacagttaatttttgagtcaaaatatatgccgatggaagaatatttttgtgcata
ttatttcattactgagactgttgagcaatgtcagctgtgtcctggcgaagggaagtgtgc
ctcagggaccgtgctgcctcggccatgtggaccgagcgctctgcgagcagcagcgaggca
gttcccgtgcacgggtggagcggtgcgagctgcagtgtcggtggcggagcgaggcacggc
gggagtggtgcaacccggtggtgcccgcccggccccgcgcagcgcgtggtggagcgagcc
ctgtgaacgcctgactgagaggggtggcatgcaggtgggggccggcggcgatggcaatgc
ggggctgcgcagagcctggacacgcgccggagcagcgccgctcggagggcgcggagcagc
cgcaacgcgggggcccggccgagacattggagttggcgaggcagcagccatgcgggacca
gtagccacgacaaacacgcaagcacgtgataggagaagttgtagcaatgaaaatcacagg
aattgtgaaatggtacaatgtcaaaaacaactatggatttataacatgagatgatacagg
ggaagatttattcatccatagaacttccattaaaaggaataaccctaaaaattacctgca
aagtgtaggagatggggaagttgtgcagtttgatatagtgcaaggaaagaagggtttaca
agcagcaaatgttactgggcctgggggtattccagtcaaaggcagccgttatgcacgaaa
ttataaacaatatccatcccagcaatttccctacccgcagcctactttctccttttaccc
tatacccaatatgaaccctttcctaagtttaccccatccccagtttattccttatctgtt
tttcaccccatggcttccttatacaattccctttccctacaactcctctgcgatgctgag
ggggggatgaaaagggggagggaagaaattaaaccctctcctgcctcagtttccccgcaa
ggcatgcctggagagtcctgtctcccttctgtcagccttaagatgttccagggaatctgt
ttggacatttaaagattcaggagggtggctttttttgttttgaaactgttcttgttatgt
ttatccagttgttttcaatgttaagtttttaatctctttttgttaaaaatgaatgggtga
aatgttggggctctccccctgccatgtggtcctgggagaggggccctgggggggagacac
ggggtttccctgcccctggtcagcctcgttccccattggttgttttgtgttcccctgccg
ggcaaggacccttgggtccggtgattgcctccgttcctcggcagagccccggccatgcgg
gtggcgaaataaacatctctgaaatatctatcaagaatcggtccatagatatttctttcc
acgggcctcgttgtttgatatgcgtgttgcagtatctgcactgtaaca
>Ccor_TEdenovoGr-B-G917-Map3#CLASSI/LTR
ggcacttatatagtataccagtttgttagttcttgattggtttaagcctatccaagcgca
tttttgcttctacatgattgggttagattggcaagctttatgttttgttttgagagtttg
gagttcttcctcccttctcatggtcagtacatcttatctgcacagctgtacctccttaaa
actccctttttgttctcaggcctgtttctcacacaggtgctttctcatggaggttttttc
tcatgcaggcctttgcttgcacagttcttttattgatttggttttatcaatgatccatgt
ccctgatcctctaatcatttttcaacaattccccttttttctttttgtacaggcaatatt
tgatttgttacagatgtagtgactttgtatatcatcttttgcaagcattggcataggcaa
ggtaagcacagtattattaataatattactagtcttacagtaattaaatgctgcatgagt
gagactagccatggttttaatcctagtgattttaaccatccttctaagctgagactgttt
tttttctgtaattgtgtggttaattgatgtaactcacttgtctgcttgtgaattaggaca
gagtggttagaaagattcatacagcacataccttagaactcttcacagctgtggctgtga
gctagtagtagaaaatcaatggctacttaattttgtaatattgtatgtctagcactagta
acatttacacttaactcattaagcgtttgcgaagttatgtttaacttatccctctcccag
caagcaagtttatgcaaaatagcgtaagccctggctgctgaagtaccaggtaaaaacata
gatgctagctaaattgattgctttcacttgatctaaatgggcggacagctgattgaaaat
gtctgctaatgctcgtttcaagacagtcaaaaaactaattccctactctatttctatgtc
tgatgctatacctaaaaatttatgtaactctcctttttagttttgtctttggagagggtt
ccccgacacccaccacaagtcactagcaaccacctagggcagctgttacattcgctccag
ggtctcgctatttctcctgctacggagagtggtgtatctggcaagtcctcagctccttca
ctcagccacgtctgcagcctctcccaaggcttctcgggataggtctcagagttccagctg
ttgaagtagtggcgtcactttcgtcaggagctgatgctgactgcgccttcttgttttggg
gtcctgtagtacggcaccacttgctgggcacccttctggtcagtgctgcggtgatgactt
gtccctgttgcaggacattctgcagtgttgcagtaaaggcagctgtttgagatggctgtt
ctgcacaggtagcatgtacgagcatctcgtttacacttgctccttggggcagcgtggcaa
gaattgtcttagcttgcctgttagcatttttaaatgcaagtgtttggaacatttgctctt
ggtgctcttcagagagctcagttgcatcctttaaggctgctggcagtcaatgcactgatc
atatggctctgacagcccctgttggactgctgcatacgagggagacttttcaggtactgg
caacaaggctttgtgggcaagagtctgtgacagctgatgaattactatgggcatggtcag
ctgtgttactgttgccctgtacgctctgcttccagttagcatgtcagcttggagtgcata
cagtgggtcttgtgtgtcactttggtgtttgctagcttcttcttgtgctagctgtttcca
cgttcgttcccagagcaggaactgtgaaggggttaataacgattgtgcgatgctgatgca
atcattcggacacaggacatctgctgtaaagataaactgcagaatgctttgtgtagataa
gtcagcaagctttttgattacttcttgtatcatttcttggtgtttttccctctcccgggg
ccgagtcccggcagccccggctggctttgtctttgcaggcgacgaaaccgcagaagcctc
ttcgcagctggacgttactttgctgttcggcaggggggctttaggacctttgggttgctc
tgccgctttcggccgggcagcaggactgcctgtgtctccttggcctgcctgtgccccgcc
ccctgggtcgggtggctctgcttccacgttcgcggtcatttctctttcggccgtcggagg
ggtaacatcctgctctgctgagtttagcagctcctgcagtgagcggatgggtgctgctgt
gcttttaattggttttctcgccagccggaaggaccgtgctaccctgggctccgctccggt
ctgtgcccgctgctccgtaagaccccgtctgttcctttctcggagctgctacagccggcg
ctgccactctctatggcggctgcggccactgtcttttctgttttcatctctgcgagagtg
ccagttattgctctccaggttaatttgagagcttttgcttctttagctttctttttaaac
gatcttggatcagctagttccttataaaggtttacttctttaactcctcgcttttctaaa
aagtgtaaaaataaatcaagggtcacctctgtttccatatctgcgtcctaccgcaatccg
tgtcttaccgctgtccctgttgtcagggttgtgcagcctttcaggtttgcccttgtcagc
caaacggcggacccctgtttttggtcggtccaggcagagatcaggcgcttgcctgcagct
gctgatcttttgccctccggtcgctgctatcggtgcctcgttggtctcccgcctagtcaa
gaaaacgaagtgccagtccctgttcgggcgccaaatgtcgactttttggtgggggaggcc
ttgcagacaatcgatgtgattggtagagcaagctttgtttattagcaatccagaggtgct
tatgtagtataccagtttgttggttcttgattggtttaagcttatccaagtgcatttttg
cttctacatgattgggttagattggcaagctt
>Ccor_TEdenovoGr-B-G5-Map20#CLASSI/LTR/TRIM
tgttggggtccctcccccctgccatgtggtcctgggagaggggccctgggggggagacac
ggggtttccctagcccctggtcagcctcgttccccattggttgttttgtgttcccctgcg
cgggcaaggaccctcgggtcccgtgattgcctcagttcctcggcagagccccggccatgc
ggctggagaaataaacatctctgaaacatctatcaagaatcggtccatatatatttcttt
tccacgggcctcgttgtctgatacacgtgttgcagtatccccactgtaacaaatggtgga
taatgcgggcagaacgatccccgatccctaaggacagcgactgatttgtgagtaaactct
ggatttctcttcttgtttttgttttgctgttccatctctaaactatggaggaaccgtgga
aagactcttggctctcagagccgcatatggacatttatcttaaacttgaaaagattcttg
aacaacgatttgtaaattttagcttaattcaagctcaaaaggaactgaaacatttccttg
catggttgtttaagaactttttctacgtttcttgggatttgattcttaccaaagactttt
ggaagaccgtttggacacagttaatttctgagtcaaaatatatgccgatggaagaatatt
ttcgtgaatattatttaattaccgagactgttgagcaatgtcagctgtgtcctggcgaag
ggaagcctgcctcagggaccgtgcgacccaggccacgtggaccgagcgctctccgagcag
cagcgaggcagttcccgcgcgcgggcggagcgacgcgagctgcagtgtcggcagcggagc
gaggcgcggcgggagcggggacccggcggtgcccgcccggccccgcgcagcgcgtggtgg
agcgagccccgtgaaccccgacgagaggggcggcgcgcgggcggcggctggcggtgcggt
ggagcggagccgcgcccagccgaaacgcgcgctggagcagggcgcgggggggtcgtcgct
cgggggcccggccgagacgtgggcgcggccccaggcagcggcagcgcagctgagagcaga
ggcggcggcgcgcggggagctgagcggcgcggcccggcccagcccgcgcggccccgaatg
cgaccccgggaagagcgcgcaggcacgagcagccccgacggccccagcagccctggcagt
tccaacacgggagcgagcgaaagcgaaagagaaagcaaaaacgcagcgagacagaaaaca
gcagccactcggaaaaaggaaaaaatcatcgtagctaaggttttaggaatagtaaaatgg
tataatgttaaacaaaattatggttttataacaagatgtgacaaccaagaagacatattc
gttcatagaactgctattaaaaagaataaccctgaaaaatacatcccaagcttaggagat
ggagaagtagtagagttcaaaattgtgcaaggtagaaaagggttacaagcagcagaggtc
actgggcctgatggtgtttctgtaaaaggcagtatatatgctaaaaatcgtagtcatgtt
agacaatatctccattataagccccccctacagtctccctttcctaatcccacctttccc
ttttaccctatatcctattacccccagtgtattcccaatccgttttttcacccatggttt
ccctcacaaaaccatgcctttgccaattgtttccccaaaaatccctttccaatgccgagt
gggggatgaagagggggagggaagaaattaactattgttgtttagagttccaacaggtac
aaatggaagaaaccctctcctgcctcagtttccccacaaagcatgctcagagagtcctgt
ctcccttctgtcagccttaagatgttccagagaatctgtttggacatttaaagactcagg
agggtggcttgttttgttttgaaactgtccttgttatctcatgtttatccagttgttttc
aatgttaagttttaaatctctttttgttaaaaataaatgggtgaaatgttggggtccccc
cccctgccatgtggtcctgggagaggggccctgggggggagacacggggtttccctgccc
ctggtcagcctcgttccccattggttgttttgtgttcccctgcgcgggcaaggaccctcg
ggtcccgtgattgcagcagttcctcggcagagccccggccatgcggctggagaaataaac
atctctgaaacatctatcaagaatcggtccatatatatttcttttccacgggcctcgttg
tctgatacacgtgttgcagtatccccactgtaac
>Ccor_TEdenovoGr-B-G228-Map3_s_2#CLASSI/LTR
ttccggtttggccaaatttagaaatatatatatactctgagagaaggcacaaccacccct
ccccccaccaggttcgggaaaaaaaataaattttcctcgaaggaaagtgaagaagataaa
actatttatttaacaagcacacgggaaaggaaaataatgttaaatggtaaaatctttcgc
tgtagaggaaaaacctgggaaagtgttcgagtcctccctttggtctcctcggagctgggg
cttgggccggggccaggccctctgtgcccggtggaaagtcctcccgatgtgctctgatgt
tacagcaatcaggcagtccagtagaaaagggagaaaatccgaaattccagagaaggaaaa
gttcagctctcagcctctctccagagaacaaggaactgccgaaaaaactggccaaaagct
gactggaaaaagctgccagcctgggtgcttcctcgctccccccctgccccagctggaaaa
aaaacctgctatctttatgtgaccttgaacaagtttcaaactgctttgagaaagttttgc
tcagttttttcttccccctctcaggctcagttcagaggcatagaaaggccaataattaat
ttctgggcataggcagcgatatgggatacacatcataaggtcaccccaagacattccacc
ccttatcccatattgttggctcaatgtccaaactaagatattctaattctccacacacat
taatacatatgtaaatatatatatgcagctatgtacaaacagtgacagtgacaatcagca
agcaggggtatactggcatttcacactacgggtggttttcacacaacaatcagatctccc
tgtggtacacaacgtgttgtgccatctttctgcattacccaccatgtgcaaccaggtccc
tgagcaaagacaaccccacggatgggtttgtctgtactcgaggcagaattaatccaaaca
gtctttcctaacagacctctgacatgcactactgggaccttatctccatctgttgtatgc
agggattcagattgggctggaccagctctattggtggaacctcgggtgttaactaaccag
gtggcctttgctagattctgttcccaatttttgaaagttcccccacccagtgccttcaaa
gtggttttcaacaatccattgcaccgttccactttgcctgcagctggtgcatggtaaggg
atgtggtacacccactctatgccatgttctctagcccaggtattaataaggctattctta
aaatgagtcccattgtcagactcaattctctcaggggtgccatgcctccaaaggacttgc
ttttcaaggcccaggatggtgttccgggcagtagcatgaggcacaggataggtctccagc
catccagtggtggcttctaccattgtgagcacatagcgcttgccttggcgggtttgaggc
agtgtgatgtaatcaatctgccaggcctccccatacttgtatttggaccatcgcccaccg
taccacaggggcttcacccgcttggcctgcttgatcgcagcgcatgtctcacagtcatgg
ataacctgggagatactgtccatggttagatccacccctcggtctcgtgcccattatagg
tggcatctctgccctgatggcctgaggcatcatgggcccatcgagctaggaacaactctc
ccttgtgtttccagtccaagtctacctgtgacacttctatctttgcagcctgatctacct
gcttgttgttttggtgttcctcattagccctactcttggggacgtgagcatctacatggc
ggactttcacaaccagctttcttactcgggcagcgatgtttttccactctgcagcagccc
agattggttttcccctacgctgccaattagctttttcccacttttccagccatccccaca
gagcattggctaccatccatgaatcagtgtagaggtagagctttggccacttctcccttt
cagcaatgtccagggctagttgaacagctttgagttcagcgagttggcttgatccacctt
ctccttcagtagcttctgcaacccgtcgtgtggggctccatacggctgctttccactttc
gtttcatccctatgatgcgacaagaaccatcggtgaaaagagcgtagcgtgtgtcttctg
atggcagttggttgtacggtggagcttcttcagcgcgtatcacttgttcttcatcagcaa
gaccaaagttttcaccttcaggccagttggtaattatttccaaaatcccagggcgattca
gttttccgattcgggcgcgctgtgtgatgagagcaatccatttgctccatgtggcattgg
tggcatggtgggtagagggaacctctgctttgaacatccaccccagcaccggtagtcggg
gtgccaggaggagttgtgcctcagtgccaattacctctgagacagcttggattccttcat
aggctgccaagatctccttttctgttggggtgtagttggcctcagaccctctgtagcttc
ggctccagaatcccagtggtcgacctcgagtctcaccaggcaccttctgccagaggctcc
aggacaggccatggcttccagctgcagaatagagcacgttcttcacttcgggtcctgtcc
taactgggccaagggctaccgcatgagcgatttcctgcttgatttgggcaaaagcttgtt
gctgttcagggccccaatggaaatcgttcttcttgcgggtaaccaggtaaagaggactca
caatctggctgtactcgggaatgtgcatcctccagaaacctatagcgcctaggaaagctt
gtgtttccttcttgttggttggtggagacattactgtgatcttattgatgacctcagtgg
gaatctgacgccgtccatcttgccatttcactcctaggaactggatctctcgggcaggtc
ccttgactttgctcttcttaatggcgaaaccagcttccaggagaatctggataactttct
ctcctttctcaaacacttctgttgcagtgttcccccacacaatgatgtcatcaatgtact
gcaaatgttctggagcctcacccttttctagtgcagtctggatcagtccatggcagatgg
tgggactgtgcttccacccctggggcagtcggttccaggtgtattgcacacccctccagg
tgaaagcaaactgaggcctgcactctgctgccagaggaatggagaaaaatgcattggcaa
tgtcaatagtggcataccactttgctgctttggactccagctcatactggagctccaaca
tgtccggcacagcagcgctcagcggtggagtcacttcattcagggcacgatagtccacag
tcaatctccattctccttccgatttgcgcacaggccagatggggctgttgaagggtgagt
gggtcttgctgaccaccccttgggtctccagctcacggatcatcttgtggatgggaatca
cagcatctcgagttgtccggtactgtcggcgatgcactgtcgaggtagcaattggtactc
tttgttcttccaccttcagaaggccgactgcaaacgggttctctgatagcccaggcaaag
tgttcaattgcttaatgccctctgtctccacagcagctattccaaaagcccacctgagtc
cctttgggtctctaaaatacccgttccggaggaagtctatgcccaaaatgcacggggcct
ctgggccagtcacaatgagatgtctcttccactcatttccagtcaggctcacctcagctt
ccaccaaggtcaaattttgtgatccacctgttacaccagaaatagaaacagattctaccc
ccacatgctgcgatggaattattgtacactgcgcaccagtgtcaaccaaggcatcatatt
tttgtggttctgatgtaccaggccaacgaatccacacagtccaaaaaacacggttttccc
tgacctctacctggctagaggcagggcccctctatgcctggttatccttctttccctggg
cctgtatcttagaagttccttcatgggaattggacatgccgtcgtcttttccatcatttc
cggcaatttggctacaggcaactggagctacttcctttttggtagatccccctttctgag
acttgcgctccttcaattcactcactcgtgctgccagagcagaagtgggttgtccacccc
acttcctcatgttttccccactgtcacacaggaaattccacagctcacttcgtgggatgt
accttctctctggggaacgtccgcggagaaggcactctttaatctcctggagactctttt
tcatttcatcttccattttctgcatatgtgtttccacagctgcgattcttgcatgtgttg
ggccatgcacagagtctgcatatgctctgagcttcactgccatatccccacggtctcatt
cgcaccgtagtccggtttcattattgctaaagcagaagcgtattctggtggcccaagatg
tatgagttttcgccacatgtatggaataactctggcccggtctggactcctcaatcctgg
gtcatgtgtgaagacaacctctaccacccctagttctctcaggcgttggatcccttgttc
tatggtcttccacggggtttgctgcatgtagagatcatctccacacatatatctttccat
cacgcctgtcaaaactcgtctccagagactggtagagttagcctcccttttcatctcttg
gtcgatcactggatcttgtgacagggatcccaaatgcctcgcttcagcaccatccagcat
cacatcatcacctgccgcatcccaaatacggaccatccaacttattatggattcatcgga
ccgtcgggtgtaatcctttcttaggctgtgaaggtcctttatggacatggactcagtaat
ggtttctgtgcctgagtccgctggtggttttgaggttccttcccctgtatcttttgaggt
tccttcccctgcatcatcatcatctttcactgggcgatcagttttggttgtgtgcttttt
cctcgtgacaggagccactgtcagtggcttagactctccatctgttttgggctggctgtc
tggtttatctgcagcctgagtgactggggtgtctgcaggctttgctgattgatcttcttg
cctctctacctttacttgctgctgcagtgtgcgataggcatatgccaaagcccaacatat
tgcaaggagcttgttctcattagaattgtcattgtatctctctttcagatattttcccac
ctcagctggtttctgaatttgttcagatgggaaatcccaaactatcgggtcagagaattt
ctttagggtttggccgatgtcctcccattccccacaccactcaggattttccacctctgg
gtcaggtgtctcagcagtcaccctggaaatctgagctcttattctagagaagctgtgaat
catatagaggaagattaccagattaaataccaggagggtggtctctttaacatccagggg
atagtgaacattctcaaaagataacctatcaaatttaaaggcaagggaaaccccatctcc
tcctcctctaacaatctgtgtgcaattactaataaattcccaaaacaggctactgaagct
aggactggggttaggacggagaaaccacttatcatacacacctcgaacagctacttgtac
ctctatcaacttcttataaatcattatcactgagcacagcaaaatagaaatcctgattcg
tctcccttctctgtaaaatttacatatcaaggacaagattggagcaagttgtggataggc
aaacaaccctagggaccaaaaaagcactagtacctcaatgaagcctaaggaccagaaaga
catgagtacatcgagccagagagacattatgaactcagccagcatggtgactactttact
ccaacacagaataagtaaattcaacccaaaatgtaattagcacaagttttttcactttcc
ttcgagccacacagttgggcgccactaaatttgttccggtttggccaaatttagaaatat
atatatactctgagagaaggcacaaccacccctccccccaccaggttcgggaaaaaaaat
aaattttcctcgaaggaaagtgaagaagataaaactatttatttaacaagcacacgggaa
aggaaaataatgttaaatggtaaaatctttcgctgtagaggaaaaacctgggaaagtgtt
cgagtcctccctttggtctcctcggagctggggcttgggccggggccaggccctctgtgc
ccggtggaaagtcctcccgatgtgctctgatgttacagcaatcaggcagtccagtagaaa
agggagaaaatccgaaattccagagaaggaaaagttcagctctcagcctctctccagaga
acaaggaactgccgaaaaaactggccaaaagctgactggaaaaagctgccagccgggtgc
ttcctcgctcccccccgccccagctggaaaaaaaaacctgctatctttatgtgaccttga
acaagtttcaaactgctttgagaaagttttgctcagttttttcttccccctctcaggctc
agttcagaggcatagaaaggccaataattaatttctgggcataggcagcgatatgggata
cacatcataaggtcaccccaagac
>Ccor_TEdenovoGr-B-G706-Map3#CLASSI/LINE
attagggaaaatgtggggctgctgttgaatcaggtggggtacctggtgatggaagagaga
aggttgagttactgaatttcttctttgcctcagattttactgcttaggccatccttcagg
aatcccagaccttgggggtaagaggggaaggctggagaaaggaagacttgcccttggctg
tcgagggtttggttagagattggctaggcagacttaaatctatgggctctggtgggatgc
atatatgggtgctgagggagttggcagatgttgttgctctgctgctctgcatcttctttg
aaaaatcatggaggagaggtgcctgatgactggaggaaagccagtgtcactcctgtcttt
agaaagggcagcatggaggaggcaggaagctactggctagtgagccttacctccatccct
ggaatggtaatgaacagatcactctggaggtcatgaccaagcacataaaagaagagaagg
tcatcaggagtagtcaggatggattcaccaaggggaaatcatgtttggccaatctgatgg
ccttttgtgatggcatggcaggatgggtcgatgaggggagagcagtggatgttgtctgca
tttgcttttgacagtctcccataacatccttgcaggtaagctcaggagatgtgggttaga
ggaatggacagtgaggtgaatcaagaactggctgaaggcagagctcagagcgttgtcatc
agtggagcagagtccagctggaggcctgcagtcagtggtgttctccagggatcaatactg
ggaccaatcttactgaacttgtttatcaaaaacctggaggaaggggaactggggggagtg
gctgacccacctgaaggctctgctgccattctgtgggacctggatcagctggagggttgg
gcagagagaaacctgatgaggctcaacaagggcaagtgtcaggtcctgcacctggggagg
agcagccccaagtgccagcacaggctggggctgacctcctacagagcagccctgtggaga
aggacctgggactctgggtggatcacaagctgtccatgggctggcagtgcccttgtggcc
aggagggccaatgtcatcctggggtgcatggggaagagtgtggccagcaggtcgagggag
gtgatcctccccctctactcggccctagtgaggccacacctggagttctgtgtgcagttc
tgggctcctcagcacaagagagacaaggagttactggagagggttcagtggagggccaca
aggatgatcaggggtctggagcatctctcttatgaggagagaccgtgggagctgggcctg
tttagtctggagaagactgagaggggatctcatcaatacatacaaatatctcaaaggtgg
gtgtcaggaggatggtgccagacttcagtgctgcccaatgctgagatgtggagcaatggc
cctaaactcaagcacaggaattttcacctcaacatgaggcagaatttctttgcattgagg
gtggcagagcactggaacaggctgcctggggaggttgtggagtctccctctctgga
>Ccor_TEdenovoGr-B-G1038-Map4#CLASSI/LTR
gtgtagaggaattccttgtggagcgggggcataggataccccaggagagcttgggcatcc
cagggctgttgcagaagtacccctgacggggcctcaggctgaagataggcttgcaaggca
cctgctagccggcagccttgaacagccttgggaaaaggtatacactggtcagctcccccg
ctgcttagaggctttctcatgggaaaggggcgtgaactttgcaaagtataacttggtgta
ggtgaacaataaaactggagcacgatgctcaaatcgtatcggtgttcgtgtcgtgactct
ggctggttctcctgcacccgggacccccccctgctaaacgtggcgcccgaatggcaggga
cccgagtgagttttgctacatgcaggtttgcttaaatgcggtaagactccgaatttcatt
gtatcggtgcggcggagccaggggagccagagcgggtggccccaaagccgagtaaagccg
ggggcccggtctcgaagctgaatagaaggccggaggataagccccaaagccgagtaaagc
cgggggctaaacctcaaagctgagtggccggagaccgtattttcgcatggctaagcgagt
acccgcagcaaagaagctatggattatgaggcggggactcgactcctagctagtatcctc
tctaagagaggcgagattgtgaaagaccgagatctgaatgccctcattacgtgggcccgg
gaacatgggtgtgtgaaatacactttgcttttgttctcaaccgaagcgtggggggaagtt
ggaaacgaattgtggctgtccacgattgagggaggaaaggaagctaaagaagctaaagct
ctcggcttaacctggagggcagtaactggcactctcgcagagatgaaagcagagaggaca
gtggccgcggccgccatagaggctttagagagtggcagctccgggtgtagcggctccggg
aagggaacagacgggggtcttacggagtggcggccggggaccagggcggagtccagggtt
gcacggttctttgggctggccgcgagaagaccgattaaaggcacagcagcacccgtctgc
tcactgcgggagttgctggactcggcagggaaggaagttatccctccgacgtctgagaga
gaaatggctgcgaaggcggaagcagagccgcctgactcagggggcggggcacaggtgggc
caaggagaaacaggcggtcctggtgcccggccgaaagcggcggcgcaaaccagcggtcct
aaagcccggccgaaagcggcagagcgcaacccccctctgccggacagcggagcaacgtcc
ggcagcgaagcggcttctgcggtttcgttgcctgcagagccagagccagccagggctgct
gggggtcagccccaagagggggagaagcaccaagaaatgatgcaagaagtaatcaaaaag
cttgctgacttatctacatggcaggacgcgctagagtccaaagcttgtgatattacacca
tcagcaccgtggcgtcccgtggccccaccggtcaagttagcactcagagctcctacgttc
ccatcgggagaatcaggcacagtgcctacagcccctcccttcccgcgaggggaggtgcag
ccgtcgtttccatcagccccgatggagaggactgacccattgcgaaggagatggaatgga
gttatccatgatgcaatcattgagggtgattggcaagcagtggatgccctcgcttgccct
gtacagatacaaggggacactgcaaagtgggaaccccatgactggaagatcttgcagcaa
gccaagcaaacggtcaccatgcatggcttgtggtctgaagctgcacgaagcattctgcag
tttatctttacagcagatgtcctgtgtccgaatgattgcatcagcatcgcacaattgttg
ttaaccccttctcagttcctgctctgggagcgaacgtggaagcggctagcacaagaagaa
gctagcaaacaccaaggtgacacacaagacccactgtatgcactccaagctgacatgcta
actgggagtggggcttatggagcgacggtgacacagctgaccatgcccgtagtcattcat
cagttgtcacagactcttgcccacaaagccttgttgtcagtacctgaaaagaagaagtct
cccccgtatgcagcagtccgacaggggctgtcagagccatatggtcagttcatcgaccgt
ttgtcagcagccttaaaggatgcaactgagctctctgaagagctccaagagcaaatgttc
cgaacacttgcctttgaaaatgctaataggcaaactaagacaattcttgccacgctgccc
caaggagcaggtgtagacgagatgctcgtgcgtgctagccgtgcggaacagtcatctcaa
acagctgcttttactgcaacgctgcagaatgtcctgcaacaacagggacaagtcatcgcc
gcagcactgaccagaggggtgcccagcaagtggtgccgtgctacgcatacaggaccctga
agcgagaaggtgcagtcagcatcggctcctgaggaaagtgacgccactactataacagct
ggaactctgggacctccgtcccgagaagccttgggagaggctgcagatgtggctgagtga
gggagctgaggacttgccagatccaccactctccgtagcaggagaaatagcgagaccctg
gggcgaatgtaacagctgccctgggtggttgctagtgacttgtggtgggtgtcggggaac
cctctccaaaggcaaaactaagaaggggagttgcataaatttttgggtatagcaccagac
acagaggtagagtggggaattgttttttgactgtcttgagacaggagcattagtggacat
tttcaatcagctgtccgcccatttagatcgagtgaaggcagttaatttggctagcatcta
tgtttttacctggtgcttcagcagccagggctcacgctattttgcataaacttgcttgct
gggcgagggataagttaaacataacttcgcagatgcttgatgagctaagtgcagatgtta
ctagtgttagacatgcagtattacaaaatcgagcagccattgattttctactactagctc
acggccacggctgtgaagagttccagggtatgtgctgtatgaatctttctgaccactctg
tctcaattcacaagcacctctctgacctccagaggggcctacacaaccttcgggagacag
acgaccctattggagattggcttaagggtctgggtatcaccggatggctgcgtaccttgg
tagtagaaggctgccgattgctatttgtagttatattaggcttaataatacttgggtgta
ttttttcttgccttaaagcggggctgcaaaaaatcatcgaccagacctgggttgcccaaa
aagaaaacgggggatatgtagaggaattccttgtggagtgggggcataggataccccagg
agagcttgggcatcccagggctgttgcagaagtacccctgacggggcctcaggctgaaga
taggcttgcaaggcacctgctagctggcagccttgaacagccttgggaaaaggtatacac
tggtcagctcccctgctgcttagaggctttctcatgggaaaggggcgtgaactttgacaa
agtataacttggtgtaggtaaacaataaaactggagcatgatgctcaaatcgtatcggtg
ttcgtgtcgtgactctggctggattctcctgcacctgggacccccc
>Ccor_TEdenovoGr-B-G2006-Map3_inc#CLASSI/LINE
accagatgaggttaacaagggaaagggctgggttctgcatggtgctggcaacactagagt
gtctatcggcacaagatgtgctggagagcagcccctggggagggcttgggggtgctggtc
catggccagttggatgtgagtcagcagtgccctggagccaggagggacatccctgtcctg
gggacatcaggctgggccagggagggattgtcccgctctgctctgggctggggcagcctc
acctccagtgctggggcactttgggtgccacaacatcagagagatccaaagctgctccag
agcgtccaaaggagggagccggggctggggaagggtctggaggggccgcccgaggagcgg
ctgagggcactgggctggtccagctgcagcagaggagctgagggcagagctccccggggc
tgcagctcctgcccagggcagcgcagggacagctccgagctctgctcctgggccagggac
agcacccagggagcggctggagctgggccagggcaggctcaggctggagagcagggaaag
gttcttccccagagggtgccgggcactgcccaggctccccagggaatgggcacggccccg
aggctgccagagctgccaggggtgcacagggtggggttgctggggtgtctgtgcagggcc
aggagctggattgatgatccttgtgggtcccttccaactcaggatattctgtgattttat
gagccctgtgcagtagcct
>Ccor_TEdenovoGr-B-G1708-Map4_inc#CLASSI/LTR
tgatgccttaggttttaacttttatatttttcaaatcctgtactgcctagtgtgtaactc
tgaagtttcgtgtggcctgttagctgctgttctctcatgctggttagacataacaaacct
ctctaggtttgctcttcaaggacaccttgattgtcccaggccccaaaatgtgtaaactaa
agcctttaagaggaggggcaaacttggggtaattacatcattaactgaagttataattgg
agaattaaccctgatatgcaaatggaccaaacttataaaagtgtgaagaacccgtgaccc
agggtccatcttgggtgtagccttttgactgcccagggtgtacctttgaaggcccttcaa
ataaatacctacttttattctcttattcttgtctagcctctgtttttaggtggccacctc
aaggcatc
>Ccor_TEdenovoGr-B-G1972-Map6_reversed_inc#CLASSI/LINE
caggctgggggggaaaggatgggagcagccctgggaggagggttggggtgttgtggatga
ggctggaaatggcccagcccagacccccccagccctgggctgatcccagcgtgggcagca
ggaaaggtgggaattctgtccctgggccccctcaggtgagagcccacctgcagagctgcc
ccagccctggggccaagagcagaaggacgtggagctgctggagagagcccagaggaggcc
ccggagctgctccaggcctggagcccctctgctctggaggcagctgggagagctgggaat
gttcccctggagaagggaaggagccagggagagctgcgagccccttgcagggcctaaagg
ggctccaggagagctgcagagggactggggccaagggctggagggacaggaggcagggaa
tggcttcccagtgggaaaggggagcttgggctgggatgttgggaaggaattgctggctgg
gagggtggggaggggctgggctggaattgccagagcagctggggctgcccctggatccct
gggaatgtccaaggccaggctggacactggggcttggatccacctgggacagtgggaggt
gtccctgcccatggatgggtggatgggatgagctttaaggtcccttccaacccaaaccat
tccatgatt
>Ccor_TEdenovoGr-B-G2015-Map5_inc#CLASSI/LINE
ggtggcctgtcatagaatcactgaatatcctgagttggaagggacccacaaggatcatca
atccagctcctggccctgcacagacaccccagcaaccccaccctgtgcacccctggcagc
tctggcagcctcggggccgtgcccattccctggggagcctgggcagtgcccggcaccctc
tggggaagaacctttccctgctctccagcctgagcctgccctggcccagctccagccgct
ccctgggtgctgtccctggcccaggagcagagctcggagctgtccctgcgctgccctggg
caggagctgcagccccggggagctctgccctcagctcctctgctgcagctggaccagccc
agtgccctcagccgctcctcgggcggcccctccagacccttccccaggcccggctccctc
ctttggacgctctggagcagctttggatctctctgatgttgtggcacccaaagtgcccca
gcactggaggtgaggctgccccagcccagagcagagcgggacaatccctccctggcccag
cctgatgtccccaggacagggatgtccctcctggctccagggcactgctgactcagatcc
aactggccatggaccagcacccccaggctccctttccaggggctgctctccagcctctca
ctcc
>Ccor_TEdenovoGr-B-G769-Map4_inc#CLASSI/LTR
gttggggtttttaggagttctcctgttttctttttctcttaaagaatttttcccatatat
gttgccagggcaacaaattactgggtgcttaagaaaaacaaaagacctggccacagaggg
aggggtccaactggctactctctttcacctgggggttgggtacaccccgggtgggctggt
gttctcggcgttcggacgggagagaggctgccatcattgtggagggaattcgtcagcgct
gcaggcttctgctttcggctgccttccttctaccgtgagtggagcttgctcactggagcg
gctgttgcactgggaccctaacaccccaccttactaaaagagggacctgttcaccatctg
ctcgggtgcctcagggagaaaccccgggattcccaagcccgcctttccctgccccgctgg
gagccgggctgcggccgccctgcccctgtcgttgctttgagccttcgctacctgtagccc
cgcacaccctgcctgccgagacctcccggggttcccactgcagctccggagtttgataca
tctcgtctgccacccgggatttgtgctcgtccctgccgttccagcctgctgttcccgagg
gtccggccggacaccgggatcggctgcccaggggtttgtgaagcctttgtcccatccctt
cccgggatcccaggccaccagtgccgcgtgctccccgagctcgctccggagcgccccctg
cagccgcgggggaaccatcgcacctgccctgctcaccgggagccgccagcgcccctgccg
gctgcgagcggaactgcacccgaggggaaagggcccgacagccgagaaggctgggactgg
gtttgtgattgtttgctgttactgccatagttattgctgtttgtttgactggttatacac
atatatatatatataatagtaaagaactgttattcctattcctcatatctttgcctgaaa
gccccttaatttcaaaattataataatttggagggaagggggttgcatttttcatttcaa
gggaggctcctgccttccttggcagacacctgtctttcaaaccaagacacttagaattgt
ttacatcaaaatattaaattttatatt
>Ccor_TEdenovoGr-B-G1841-Map3_reversed_s_1_inc#CLASSI/LTR
tgtcggcgccttatcacaagagatgggacagtcacggttatcacgatttattacttaaaa
atcaacaaggcatcagtctcagaggccgtgatttagtaacaagtcgccataactgaagaa
gtcacgagtttcagagttacatggcaatttataactttttggtccaataagcaattaaca
cgaaactttgttttgactttataacctatcacctttggtactttttactgcattgcgtct
gtttcacaaccaatgacttgctagctcacgtacacacatatacttctattataacatcta
aattcttaacttaaactataaaatcacattactatacttaaaaacccttcaccatatcac
ccaatacattttcttacttataactatagaaacacaggtttataattcttctgcttaaag
tctgtatagctttgccattacatcaacccaagctctttccagggctgtaaatcaaactca
ttaatgcctgtggaagtttctgcttctctgtttcccac
>Ccor_TEdenovoGr-B-G1841-Map3_reversed_s_2_inc#CLASSI/LTR
tgtcggatatttattaagagagatgggactatgcaattacacaggatttattgcttaaaa
taacaaataagcatcagtctcgaggcgtgagatttgcaataaatcaaataatggcaaata
gtcacaagatcagggttacatgcaatttataactttctaatccaataggcacttaaaacg
aaactttgttttgactttataacctatcacctgtgatacttttcactgcaatgcagctgt
gtcttgaccaataacttgtcagtcacgtacacacagatacttctattataacatctaaat
tcttaacttaaactataaaatcacattattatacttaaaacccttcaccataacacccaa
catatttttacttataactatagaaacataggtttgtaattctcttgcttaaggtctata
aatctctgtcaattatgccagacctagtttcttccagggttgtaaatcaaacctccccta
actgcagaagtttttactcctctgtttcctacactgtttttt
>Ccor_TEdenovoGr-B-G592-Map3_inc#CLASSI/LTR
ctgtgaacactgaatgttaagggataatgactcaaaaaatttccccatttgtggagatgc
cagagtgctttgctgaggcagaggaggtgagcagttgggtgtgcagtggctaaatctctg
atctaaaaagacagagggtgaaggatgggctatgagtgagacagcagagggtcctgtgga
gtcgggcaggtgcctcttgccatgctgagttgtcctgccttgcacagaacactgggctgt
ggggctccctctccatcccaccctggggaagtactgggccattgactgtggcctgagagt
gttcatctctgttaatggccataatgggccataatcaactcaactgtactggtgtgatgg
gcagctgtgttgtctcagaaggtgtcaaggattcacaaagggcccccaccctgggggagg
tacctgggcattcccaccagaacctgagtggatataaacccagtagattttgtgttccat
ggattttcctgtggatttttccccaccacttcttcgggacttccccatgacccaatggat
ccagtttgtgaccactacttcaacgaagactgtgaagcaatcaaggcttgttgtggggcc
tatgggtggtgagatcttcacactcttgtcctttctctctctctcttttcccttgtgtat
gttcttgggtgatgttgtactttcatattgcaatgctttcatgtggttgtattactatag
ataataaccaaaacagcaacatagctgctttcctttgcaaccaaatcattctgtaataga
cttccatgtgttatttacttagagtgttcatctaatccgttcaagggatctttaacaa
>Ccor_TEdenovoGr-B-G247-Map4_inc#CLASSI/LTR
tgaaacatagatttagaagaaacataaagattttagttataggctagctgtgttgaaatt
agttagaataggaaggaatttgggcccagctagagttaattaaaatagttaagagagctg
gacctgaaatgggttttaagatgttagtaactgattaccaaataactgatgatctgtcat
ttgtatgtttgcttagctgtgcttagaatgaggaatagaaacattgataagttggtgtag
ggaacaaggacaattaccaatttcctccctttgtgggaacccattcaaaagtcacgcaag
aggaaacttagaggtcactaaagtaattaggattgttaaagttcagaaaggcaaaaaggt
caaaatgaggaagatgagttacttcatcttttttgggaccactgacccaattcaagacca
ccgactcaattcagaacacacactacgcatgcttaatgacatttaagctcatttccatac
gaagcggagaatgggaggtgttaatgttatgaatatgcatttgtattttggatattcata
atttttgtaaataaaaagctttgtgtttgcttgtatcggggccctgcgtcttagggagct
atcccacgcagtgcctggcgccaaataaaacatacactttctaactctaaactgttagag
agtttttgtccgtctcagttggatatcgatattagatcgatattcatattttggtaaatc
>Ccor_TEdenovoGr-B-G893-Map3_inc#CLASSI/LTR
gggtactaaggctttgtgtgatcactttctaaggaattatgggtgcattggaatttatgg
gttggctaaacaaataactgaaagatgtatggtttgcaaaaaagtaaataagaaggtgat
gagaaaaacaacttcaggaggtcgtgagttggctctccgaccattccaaagtatccacgt
ggactttactgaactcccccaagtgcagaggtggaaattcttgttagtaataacagacca
tcttacccattgggtggaagctgttcccagtgtcagagccacagccaatgtagaatgtaa
aaccctcttagaacaaattattcccaggtatggaatgattactaagatagacacacttta
catcaaaagttttacagcaactaactcaagccttaagaataaaatgagaactacatagcc
catggcacccacagagttcaggatgggtagagaggatgaaacaaactttaaagagaacct
taactgaattaataattgaaactcaaatgtcatgggtaaaatgccaacctctggctttat
tgagagttcagacacaaccaggtcagacctgagagtgtcaccttacgaaatgatggttgg
tgttgaagatgaaagtttggtaagaaagttttgcagatgtgtgggctcggccgagagatc
tctgagtgtggagcctgaggatgggacagaaatggaagcaggttttgatgtagagtggaa
gatgtttgctgaaacattgatcactgaatgggtgagaggacaaaggttggagatgagctg
gaaggagatttttgtggttaggacagaggtatgtgactgcaaacaaggacatgtttttca
ccgggtgggtgggtctcaggaagagcagaagtaaatagaaaacatgtttttgccaggaag
agagctatggcaggcagacaaggaatgttgagagatacaccaagaatcacacctgattgg
gaaataaggccaagcttatatcagtggtttcaagtgttgcctggacaagtcctgagacac
ctccgataccctccttggggaggaatccttccactccaaacaggaggatcaggactattt
tgggctgagggttctcatattctggccttagcctgtgatttattcaaaaaggaggaggaa
ttgctacctccaacagtgccataccacataccctgtctaattcatcctagtactggacat
gctggctgggttaaatgtaaatgtctagactgataaaatattgctactgtagttcacaga
aacgacactctcactgcacgaagtgtcgaatgccaaatctattccccatccaggtagagc
aaagaacagctgaaacagtaaccctgctttggggatgggaattactagtgcctgttgaat
gggagatacctgaggaacggtgggaagctacaattaagaagtgtcaaaagcaatttgcct
ggaaatcagcgaaaaggaagtgacgaggaaatagagggcaaggcccgatgcccactgtag
ctgccaccaagaagatcacgtacccctgctgtgggcagcagccccataggcagaaaactg
tatgcaaaatgggaaaaagtactggattgtagaaaacctaggaatgagtgggagcaggtt
gggaagtaaatgtccaaaaggagaaagatggatttgtttcacatatattgttgggaataa
agtctcaagcttagtaaaagaacaactagtaaataaagaggcaaagccagcacaacaatc
taactctgtatcgaccccaattcaagacatgtatgtgaaactcaaacaacaattaaaaaa
atgaaatctcaaaattgagaaaaaaaaatctgtttgtggaattagggcaaaggataggta
aggagctgaatgtaaccaactgttgggtctgtggagggcctctgatgacacaggaatggc
catggaaaggcagcagcttgagcccaatagaactccgtaagtggaatcggacaaggataa
ggggagaaaacagaccagcagggtgggtactgagttcaacagcgataggagaggagtgtc
tctggcgcaccgggaacaatttcctcaacgaagtaggaaatactccctgtaagagataga
aggtcagtaatggaacttttacatggtgggtccccgagaaaccagctctgtattggactc
aggaaaaaacaaaagaaaagaattgtaagtacaataataatgccgga
>Ccor_TEdenovoGr-B-G1439-Map3_inc#CLASSI/LTR
taagaatctgtccgcgaacatgttataaacgcatatcgtaatattggcttctcgcaagta
ttaaggtgaatattatataatgttagaaatgcttttgctgtgtggatgtagttttctttc
tttttagcaagaatttagcaagtgtgagcgagtaagataacctccaagcgaacagaggat
gaggcccaaagctgctatcaacactctgcccggggggcaaagaggcccaaagctgctatc
aaccctgactgtctggggaattaagaggcccactctactatcaactctcacctagcgagc
ccaggcccaagaatcaaaagaaataaaaccgcaaggcagaagaatacgcatgctctaaaa
aggcggaaccaaggagtggccatgcagaacagctcctggaaaagtttgaatatgcataaa
gaacagacagtaaaaatggtataaaaaggactcacctcgagcatcaggtgtgctcttggc
agagcgccaaggcacccggccgttatctctttgctttattttatgtgtctcttattgtct
ttttattaaacttttaaattctcacaggagagtgaacctcgtttttcac
>Ccor_TEdenovoGr-B-G1193-Map20_inc#CLASSI/LINE
cctgcggaaagtacctgggggtgctggacgctgacagagcccaggtgcccaggtgggcaa
gaggccaatggcacctggtctgtatcagatagtgtggccagcaggaccagggcagtgccc
gtcccctgtgctggcactgctgaggccacctcgagggctgtgtccagttctgggccctca
tggccagagagaccctgaggggctggagcgtgtccagggcagggaacggagctgggaagg
ggctggagccccaggagcggctgagggagctgggaaaggggctcaggctggagcaaagga
ggctcaggggggaccttgtggctctgcacaagtccctgacaggagggggcagccgggggg
gtcgggctctgctggcagggaacagggacaggaggagagggaacggcctcaggctgggcc
agggcaggctcagggtggacagcagcaggaatttccccatggaaagggtgctcaggcctt
ggcaggggctgcccagggaggtttggagtgcccatccctggaggtgtccaaggaagggct
ggaggtggcactcagagctctgggctggggacaaggtggggatggggcacagcttggact
cgatggccttggagggcttttccaacctcagtgattctgggattct
>Ccor_TEdenovoGr-B-G823-Map3_inc#CLASSI/LTR
tcattcctttatttcatttattggttaaaatgtgttgtgcgaaaaccccccctcagccga
accccttctctgcccttcccccctcccactccccctctccgcctccggcaatggccagcc
agagcgtggaccccgccagctgccccggccctggcccggctggggcgccggcccccccac
ttcccttccccgatcctctgttcccggcggtcctcccgtgtccggccccccgctcgcccc
ctcggttccgctgtcaccccccaggcagcgcacgcgggatccatcccagacccatccccc
tccccgggatggatgcctctgagccgcccccagccccgtctccctgtgcccctggtgttt
gcaacccttcgcgcacgacacctccttccccctctcgccggtgcctccgccccccccact
ccccgcgttcctgccgcgtccctgctccatgcggtcctgccccccccaccccagtgcggc
ggccctgtcccagcgagccgccccgccgccgctgcccctccccgcacccacggagctggc
atggtacagcacgggaccggtcccgcagagctccgcgcacacactgtggggacggaacaa
gcgtctgcccctcttgccgctggcgggacgcagctatccgcggcactgcctcaggctatc
gcccgtggagtggaatctccctcctcccttcccccaccgccaatggctctggcacctggc
aggtgccggcacacccgctctctcccctgccagctgcatcttgcgcaatccctgctgatg
ttccccctctccctgcaccccccccccccactccgggttcttgtgcaatccccatttctt
ctgctgctgcgctagagcctactgccccccacaccctcctatcgcccatcccgactccac
atggaattgtgaaactggcactacctgtaacctgaccccccaaacgacctgctgctgtac
aacctctccccccccatgctgccataacaggcccccttcccacccctcaaagcacccccg
acctcctgctattcctgccctgggtaaaggagagctggcatttcaaagatgctgcgctac
gccccctgtatctcagccccgccctgccacagcttattcttccttttcagatgacagtag
cagcagctctgactctgaatctgaggatcgatgggcacagatactcagggaagcgaaccg
ggagggggattgggagttggctcagaaaatttcagcttttccagtcattatagggagagg
gaggaggggtggtccatctacaaaaacatgggaacttatcccatacagagaagtcaaaga
gctttgcaaggcagcaaaagaccatgggagagggtcacatttctttagaaacttattgga
agccactttctctgcctatacattagtaccacatgatattaaaaacattattaactgcat
cctttcccctgccgaatatatgttatgggaaaggcattggaaaagacatttaaatccact
gtctgacacttatgctaaagatgcaaatcaggcagattggacaatagaacaactggctgg
agaaggtgacctccaaaaacccttagatcacgctacaaccttacctgaagtagcattaca
agacatagctattgcagctaagacatcgctgtttcttactcctgatgattctgttcctac
acaatatttctctaacatcaagcagtcagcaaatgaaagcttcattcagtttgttgatcg
tttgaaagctagcttagagaaacagatagagagtccggatggacgaaaggaacttttggg
taaacttgccatggtaaatgctaacgaacaatgtaagaatatcttgagggccctacccat
ggacacagaacccgcaatagaacaaatgatagagagctgtactcggcacacatctgcaga
gcacccaatgacccaagcagttgtaaaaggcatcacagaggagtttccggtgcatttgct
gcagcagtctctaaggagaatgcctgctgtttctattgtggcgaacttggacactttata
aaggactgcccacaaaggtcacccacccaggaccatcgtgctgcctaccaaaggcaccag
agacagcaacagcaccagcagtgtccaaaaaacttctattggagcgcggtgtcaaggccc
cgtgctcagacaacaaatcaaaggccatactaccccgccccggctgtgaactccacatcg
gaccactgagagcagacagctggacctcgcctggcaccatcatcccaggtgatcccagaa
cacgtgagaaggatccaacacacggagtgctaccgatgggaacgagatgccaactggtaa
catcactgccatttaactttgttgacaagcgtttttatcgtattcccacaggaaagtatg
gaccgcatgacggcccatgggacattcttatcctaagtgataccatccatggtccagaac
aactctttgtattacctgagatacaaacagtgcaccctggacaagagattcttgtccagc
tttgctgcatggacacacctttctttctcccacagggaacaccgattgctcaagcttttt
tacttccacagaaccgcccagaacagcttcctctcaatcctacagcaatgtggatagaga
ttgtgggctcaagcaaaccgaccatcgagtgcagcttgttctgtaaaggagagagggtct
accgcccagggatgctggacaccggagcagatgtgaccatcattgcccgctctgagtggc
cagggaattgggaactggagccagtggcaggtatgatctccgggattggtggagttgcag
tatccatgaggagcaaacgaaatgttgtcattgaaggacctgagggcaagatagcgacca
cctgaccattcgtggtaagagcccccatcaccttatggggcagagaccttctatcccagt
ggggtgccactcttaccattcccagccaggatttctgactggggccgctgagaaatgtgt
gctgccatctactcccccgctcacctggaagactgacaacccaaaatggacaaggccgtg
gccccttgataaagaaaaactcagcgcgctggaagccctggtggaagagcaacttgccaa
gggtcatatcactgagactacaagtccttggaattcccctgtctttgtactgaaaaagcc
cggcacggacaaatggagactactccatgacctacgaaagattaatgaggtcattgaaga
catgggccccctccaacccggcctgccatcaccatcgatgcttccccgagactggctgct
tgccatcatagacattaaagactgtttctttaacatcccgctccatccccaggacgcacc
acggttcgccttctccatcccctctcttaatgatgaagccccactcagaagataccattg
gctcgtcctcccactaggcatgaagaacagcccaaccatctgccagtggtacgtcgccca
cattctgtcccccatcaggagtctgtttccagaagcaatcatttaccactatatggatga
catactaatctgtgcatcagaaaaaacttacttggacagaactcttaaaaagacaattga
agccatagaagaagcagggttcgagattcgtgaggacaaagtgcagcactccagcccatg
gacttaccttggcctccagatccgtgatagaaccatcgtaccccagcaactctccatcaa
agaggatcctaaaaccttaagggacttacacagcctgtgtggatccataaattggatacg
ccctctattgggagtcacaactgaagacctcgctcccctcttcaacctcctccgcggcag
cggagacttggactctccatgtgccctcacgcctgaagcccgagataccatcactaaagt
tcaggaagccctgtcttcacgccaagctcatcgcgttgaacccagcctgcctgttcagtt
tgcagttttgggtaaggctccccgtttccatggactgatcttccaatgggaccctaaact
cagagaccctttgctgatacttgaatgggtcttcacaagccatcaacctgcaaagacatt
aaccaccttccaagaagtaatggctcatttaataaaaaaggccagaactcgtctccgctc
tcttgcagggtgtgagttcacatgcatatacttgccattgaccactgaagatctgaggct
gttgctccggaccaatgagagcctccagttagccctagatagctacacaggccaaatttc
cgttcacatgccaaaacatagatttttctaccgtgatgcagcttttaaattgattccaaa
attaatccaaagtagaaaacctcttaaagctctgaccgtctttactgatggtttgtcaca
tcggtctgtcatgacatggaggcaacccaataccctgaaatgggaatctgatatctaaat
agtagagggatctccacagattgctgagttagcagctgttgtcagagcctttgagaagtt
taaagatgaaccttttaatttggtcatagatttggcttatgtcgctggtatagctatgag
ggctgaacatgcttttctaaaggaggtctccagccaaaaattataccaattggtttctac
attaattcatttaatctcgcacagaaaacagccttactacgttatgcatgtgaggtcaca
cactgacctccctggtcccattgctgaagggaacaggagagcagatgcactggccatgcc
agcagagactgcaaacgtccctgacatctttgcccaggcaaagttgtcacatgcattttt
tcaccaaaacattcctgccctcgtcagaatgttcaagctttcaaaagatcaagcaagagc
tatcattgcaatgtgcccgaactgccagaactaccaaataccatctatgggtaccggagt
caacccctgtggtctgaacagctgccaattgtggcaaactgatgtaacccacttcccatc
ctttgggagatccaaatacgtgcacgtgtcagttgacacattttctggggcagtgtttgc
gtcagcccatgcaggggaaagtgtcatccacgtcatcaagcattttctccttgccttcgc
caccctgggagtccctgaagaaatcaaaacagataatgggcctgcctacacctctcaagt
tagaagatttcttcaaccaatggggaataaaacacgagacaggcatacctagcaatccca
caggacaatccatcgtagaaaggacccaccaaaccctcaaaagagtcctcatccagcaac
ggagagaaacagaaatcttgtctcctgttgaaagactctgtaaggctctctatgtcatta
acttcctaaatggtacatcatcagagcctgacccccagtactccgccacttctcaaattc
aacccaagctaagctcatggagaagccaccagtgctggtgaaggaccctgaatcacacca
ggtctctgggcctttccaattgattacctgggggagaggctacgcctgtgtccagctacc
atctggcccgaagtggttcccaggaaaaagtattaaaccatacttaggccctacaaacac
tgcttcctcaaacaccaagaactctcctgagacaaatacaggacctccccaaaaccagac
cagctctgcatggagacgaaaacgtcgccggatgcccaccaaccaggaaaaagatggtcc
caccacacggcagcagacgaaacagaaagctgaacaagaagctacagcaaaaagtcaagc
cgtaggccagacacagcctggaaaaactgatccttagtttatatgttatcaccccttgtt
accccagaatatccccttccctcaacccttgtcaaacttccctaaaccccaaaacctccc
ctctcaccacaaagctaacaaatcttgcttgtattccctctcagaagccccatccctgcc
caaagatgaaatgtgtctatgttgatgctgtcctcaccgttgcctcgatgttcttcgccg
taccacatgccttcagctggcttgtcccacagcctagccataatgtttgggtgaccctag
caaagacactcaatcaagacaatctgtgcctgtccatggggagcgtagacaacccactct
ctacgtgcctggtaggagttcctttagtagcagatgattggcccatcactaactcagagc
tcctccgcaccacaggtaagaggcctaagccggtagacacttgggatgagtggacaaaga
ttctgccaaatgctcgagatgaaccccaagaattaaacctgctggggtcctccaaagcaa
catattgtgtcaaattttcttttagactgcaaagccaacagtggccagggattgaccaag
caaaaaacacatagagaaaagacatatcaccatttaacaaagcctataatagtcaagatt
ggtgcaattacaccagccacgtactctctgtgtccactctccacccaaaagtgttactcc
ggggagttttcttgtctgtggtgacagagtatgggccgggatcccctcacgcctccaagg
aggcccctgtagccttggtaagctttctactctcaccccaaatattacattgttacataa
ttggagacaaacagacatatcaacacgtcaaaagagatcctttgctgagtttgacgaaag
ttgtgacagccacatttacaattggaataaggcaggacaagttgcagcttccgtgttcac
cccttggttagctgcactcaaggcccttggggatatcaatcacctagggtgttggctaag
caagcaggccaatgcgacatctgccgccttgagcgatcttttaagagatgaggagactac
cagacacgcaaccctacagaattgagcagcaatagactgcctactgcttgcccatggaca
tggctgccaagactttgaagggatgtgctgcttcaatctttcttcgcactcaacatccat
ccaggtgaacatccagaaactacaagaactagtaaaggacctaaaagtagataagagcct
agactgggtcaatgacctttttggacgatggggaataacgggatggattgcatctttgat
taagggagctctgtgggtattcattgtaattattactgtgttacttatgttctcttgcct
cctatgttgctgcagaaaggctgctgggaatgcttttttaataaatacagaagggggagt
tgtggggtatgcccagcccctgccctggagggatgtctgctgagataagaggttttgtaa
tcgcccagcaggactccctggaaaggcttttttggtcatggtgaggaaaggtagacccac
aatcctttgggagagcctatgcagatcgtttttgacccattggtctatcccagatcttct
gtaatccattggtcctttgctgatcccctgtatccctataaaaggcccttttgcctctgt
agagagggttctcgtccctggcttcccttcgccggaggggacccacaataaagctacctt
tgtgtggaaccagccacacgggtcttcttgtctctctctctggtctggtttggcctggag
gctgccctgcagagctgagctggaatcacgagctgatatcactaaagagctgacagtttc
tgcaagggctcttctgccagcagctgagggaagacacggggcctcgggcaggcgattcct
ttcgggaccatctccttggaccggtcacctcttccttggtcagagcctctgacccccatc
accagctgtaatat
>Ccor_TEdenovoGr-B-G1053-Map3_reversed_inc#CLASSI/LTR
agggtggtagaaggaggggcaggatagcccgagaagctatgagagcagtcagtcctgtcg
ctaaacacacaaggtccaaaatagataaagggggggaggaagaacttgtattagaagcac
ctctgatacaggctgtgggaaatgagggagtgatttatataaaggcaccattttccctcg
gagaattccagcagtggaaaaactcaattgggaagtacagggacaacccagagtagctat
gtgtgtggaaatggccgtaaagtcccaaaacccagattggggtggttgttgggttaaaat
gtgctgttcctaaagcagtgaattgggctaggttatatgagatcaaacaaaatccaaatg
agacccccacagagtttctaaataggcttaaagaggctgcacaaaaatacactaccttag
accctgactcacctgagcagcagatccacctggcctacctgtttataggtcaatctgcta
atgacataaagaaaaagctgcaaaagatagatgggccaccggacataagtaaattgttga
ctgtagcctggaaggtataccagaacagggacttagcagacaaagataaacatcgtaaac
cccactacaagaagaagtatgataaggaaaagtcatctgacacatcaaaaatgggtcccc
cttttcccctgtctgaggaccaatgcgcaattttcaaaaaacgggggcactggaaaaatg
agtgtccatcacgagcagagaagaagcccccagtttcggaactaactgtaaatacggact
gacggggactgaaggtaactaccccagcagagccttcggttgtagctaagctggggaatg
atgatgttgaatttctggttgatacaggggcaacatattctgtgttaaatactttaaaag
gtaaactgagtcaagatactgtggatgtgattggagctacaggggtaagtgaaacaaggc
cttttttccaacctttaaattgggaaaacactgggtcactcaccctgtatatgccaaatt
ccccaatgccattgttgggtagggatttattggaaaaattggaagcagaaattaagtttt
caaaggaagggggagtgaaagttataatcccagaatctaaaattatggaagcagctgcta
tccttgtacaggaatgccatggaaaaattcccaaagaagttgaagaggctgtcattcaaa
tagtgtgggccgatgattctcctgggagatccaaaaaagctgaacctgtgagtatcacac
tcaaagcaggggctatttcagtaagacaaagacaatatcctctgaaattagaagctcgta
agggattggtacctgtgattgaaaagtttctcaaatttgggttgttagtggaatgtgaat
ccaggtacaacacaccaatcttgccagtaaagaaagctgatggtaaaagctataggttgg
tacaggatttgagggaaatcaacaagataacagaggacatacacccagtggtagcaaatc
cttacacacttttgacaacactaacaaatgaattagggtggttcactgttttagatctca
aggatgcctttttctgcattcctgtgcataagaatagccacgaactctttgcttttgagt
gggagaatgcagaaacagggaggaagacccagcttacctggacagttttaccacaaggat
tcaaaaccagcccgaccatctttggaaaccagctgtcaaaggagcttgaggactggagga
aacaagaaccaggaggagcggttctccagtatgttgatgacatcttgatagggccaagac
acgagatgactgcatcgagctcactgtaagtctgttgaactttttgggccaaagtgggta
tcgggtctcgaaagagaaggcacaggttgccagggaaacagtagtatacctgggcctgga
aattttccgtggacatcgccaactcagcagagaacggaaggaagccgtctgtcgacttcc
agagccccataccgtaagggagatgcaggccttcctgggaatggtaggttggtgtcgcct
gtggatatcaaactacggtctactggtgagacctttatatgaggtccttaaagcagctga
aaaggggacaattgtgtggacagagaatgccagggctgcatttaaacagctgaaacattc
cttgatgtcagccccagctctggggctgccggacttgactaaaccttttgaactctttac
acatgagcgactgaatgttgctctgggggtactggcacagcaccttggagaccagtgaag
agctgtggcctatttttcaaaacaactagacaatgtcgcccagggttggctaggatgctt
gaaagctgtggcagcaacagtccttctgatacaggaggcccgtaaattcacccttgggca
gcacattgtcgtgtatgtacccctgcagtgataaatgtgctggagcaaaaggggggacac
tggctctcccctagcaggatgctcaaataccaatctgtgttgttagaacaggatgatgtt
actttaaagacaacttctgtggtcaaccctgcgatgtttttatcatctacgttacttgac
agtgtgcctgagcatgattgtttgcagacaatagaggaaacttattgcagcagaccagac
ctgaaggatgttcctttgaaggatccagactgggaattgtacactgatgggagcagcttc
atgagaaacggtaggaggatgaccggttgcgccgtaaccacctcagataaaattgcggca
aaagccttgcctccagatgtatcatcacagaaagctgaactcattgcactaacgagagct
ctagaactgagtgaggggaagaaggtgaacatacggcctgattccaaatatgccttcagt
gttgttcatgcccacggagctatttggaaggaacgtggcctgctggctgctcaaggtaat
gaggttaagcatgctaaacaaattctttcacttttaccgagcatttggaagcctacggaa
gtggctgtcatgcattgcaagggtcatcaaaaagggataacagcccctgaactgggaaat
tgttttgctgacgaaacagccagggggattgcagaaaaaggcatttttgcagtggtacca
cagaaagagatagatttgtcatcatttaccccaaaatatgatcacaaattaattaagttc
cttaaggctgaagtcaaagaaggtgggtgggctgttaccccggtaggacaagtcgtagtt
ccaccccgatccttcgggaaatagcccaacgagagcctgaaagtacccactggggaatag
aatatcttttaaacatttgaggaaagtagtgatagggagaggaatgactgatattgtaca
atctgtaacaagcaagtgtgaaacctgctgtaaaaacaaccctgacacaagcaagagagt
tgtgttaggagtgacaaagacaggagatctcccgggagattattggcaaatagattttgc
tgagatgccacgcaaagagggatgcaggtatatactggtactggttgacaccttcagtgg
atggcctgaggctttcccctgtcgcaccaacacagcaaaagaagtagtgaaagctttgct
taatcatataataccaagatttggggttcctttgggaatgtcatcagataggggaccaca
ttttgttgccacagtggttggggaagttagcaggattttgggacttacctgggacctgca
cacaccatacaggccccaggcaagtggcaaagttgaatgcatgaatgggaccctcaacac
ccagatttgcaagatttgtcaagagacatccatgagatgggttcaagccctgcctctagc
cttgctgagggtctgcgtacagccaaggcgaagggacaacatcagtccctatgaaatatt
atacggcaggccataccaggttccacatatcccgggggaaattcatatgagaggtaaata
tttaatggctctgagttccactttgcagaagctccagagattcgtcgtgttatccaaacc
aataggattggacatacctgctcatccattccagcctggagactgggtctacatcaagtg
gtgggacagtgaccccttgcaagccaagtggaagggaccattccaagttttgctgaccac
ttttactgcggtcaaggttgctgtcaagggaccgtggattcactactccagggtgaagaa
agcttctgctcctgaaatcaccaagacgacagagactgatacaaatcagaaagatgcagt
ttaaactgttttttacgtgtttgctgtttgcccaactgggaaccatggttcagggttcac
cccatgatttgcataagactttgttccaaaatgtgtccaaaattcttaataggagtattg
ctggatctgtactcagttaccatgcctagatgggaggggtcactggccattgattggcat
tttaatggaagagaactgcactgaaacgtgggaaccaattaatagcacccttctgcctcc
cattaccctgagtggcctggtagagcgtgcaaactgtaaggttccttgtgcaattgtaaa
cgccacaggaaaagctgttcttccttcatattgtcatcagatccgtttcagggaaataat
agacccgagaattgtggccaagatgaaattgacagggtggagactggctcagccctttgg
gatggggttgtattggatatgtggtgctaaggcctggcaagttatgcccgtgaacaaaga
ccaggcttgtgctattggggctgtggtcccgaatataacaatatttgaccatcttgaaaa
accaaatgagaggagaaaaagatctcttaatgccctcattgaatgtcccacactttttca
tggcctaatcagagcccttgtacctgcttatggagtggttgaactggagagggcaattgt
agatatctcggctgtcattgaacgtattgagcagcatactgcagatgcaatttcagcctt
acaggaggaagttggcagtctgtcccgtgcagttatgcaaaacaggatagctctcaattt
catacttgttgcacaaggaggtgtatgtgctattgtcagtaccacttgttgttcttatgt
ggaccaaagtgggagaattaaggaagatttggatgaaatttggaagggaagtcaaattct
acatgaagtggcttctagaaataacactttaaaatttgatcatatttttgataccctcac
ctcatggttaccaaactgggcctgtgtaaaataaatatttataatagctgtcattgtagt
tattatctgtgtaatttcctgtggagcagccggttgtgtaaaccggttctgtgggtaatg
tagagactagacaaggtagagttttgttagtctctaaaaggggggaaatgatgccatgaa
gttttttgccttttcttttatactcctgttatacctttttacagcttctgtattcttagt
gctttttgcctacattcttgtacttgtttgttcagcttggagactaaacattttagaagc
ttcctagctagggatcagtgtgccccagaccccaaggtcctctccagaacactgtaaact
aagatagaaccatccaggggaaggttccttggggaggggggctcatttaagcctctgatt
ggggaatttttgatagatatgctgattagtaagatctataatgttatacccgatgttttg
ggggtgctttgtggtgtgcatttcggtgcatttgacctggatgtgtgcacctaaggattg
ttaaaataaataccatggtaaaatccctttttcccttctaaccgtgtttgactcttgatt
ttaagaccaggaaaagatcagtgtaactttgcagtttctgagtgcttccag
>Ccor_TEdenovoGr-B-G1386-Map3_inc#CLASSII/MITE
ttgaaaagtccggactccggcggggggagaaaattgcagacaaccaatgtgattgataaa
agcaagctccgtttattagcaatccagaggcacttatatagtataccagcttgttaactc
ttaattggcttaaaacttatcaaagcgcatttctacttctacataattggacttacattg
gcaagcttctactagttatgttatgattaaaagaattcagagttcaccctcccttctcat
ggtcagtacatcttatctgcacagctgtacctcctcaaaactccctttttgttctcaggc
ctgtttctcacacaggattttctcatggaggctttttctcacacaggcctttgcttgcag
gcctttgcttgtacagttcttttattgatcccataattctatcaatgatccatgtccctg
atcctctaaccattctcaac
>Ccor_TEdenovoGr-B-G1598-Map3_reversed_inc#CLASSI/LTR
tcctattgatgcctgaagttttcagcttttatgtaatcttcatgtatttgtagctttgta
gactgttaagtgcctcggtgtaacttctagtactttcccacctttcttcccacagtgaac
aggtgcttattgacacattcctaaaattttgttatgtcttgcctgttacttctccaagga
cattttatttggcaccacgtaaccacaggcataaaaaaggtagggtaggagggcagaacc
cagggtgggacattacctaaccaaccactcctctagttggacaatattggccagatactc
taattgcccgatcttatcaattgtaaggatctaatttggggcactatttttcaccatatt
gggtacctgaaggctttcaagtgaaggtttgcttttatattatcattctaacatggtctg
gagaagtttgtgttctatttccaggcatcaa
>Ccor_TEdenovoGr-B-G793-Map13_inc#CLASSII/TIR
gctgtagtgggttgaacctgagttgatggacagtcttttagactaatgacgcttctcaca
atttacatatttaaaccgcacggaaaggcgggaattccctttttcgtccgagctcgcctg
ctggaaggtggggagggggggctccgagcctccaggcctcctgccgggccgggcctccac
ggggccactgccccttccccccctttcccaacactgcggcacggaccctgggtcgctgcg
gggggactgtcccagagccgcagggcgcggcggcttctggggacaggcgggtccctctcc
tctccatgccggagccggcggagtcaacgggagccggcagagcctcctgtctgcagccag
cacacttcgtgctgaactgaagaggacaccatgcagccagcagcacaaagggagcgaggc
tttatccccaccgtaaagcctgaacaagaacactcttcaacatggcggcttcagagtcag
agagaaagagaaggtgagtcctgtgggacggagctgagcatggcgacgggagaaaagagg
gcggtgccgcgattctggcgcgcagcttaaaaaaccttcttgcatgccgtggtaagaaac
tgtaataccacaaactgtttgtctctttaatccatttgaagtacatggggggaatggaga
atccacgtgtggcctgtgaagattgtgaagagtgcctatgccaggctatatagaagcagt
gagaggcttttagagacttgtggcgaagaaaagcctttgtgtgcaggccaaaataactta
tccttaaaaagattaataaccccatgtgatggcccatgttttgcagtgtgaaggaactgt
gagatttttcatgggagagatgttttacaccacagcagattgtttgtttccgggcgcagg
tctgctgttggtggcagtttgggaaccacgtgcaactgaaggaaaaccctttttttcctt
aagcataagagagagacttttcaagaactgcaacactgactaacatcccatgttctgtta
tcctttgtgcgagttgggtaaaaaggagagaagtgctggaaagggggggggggggggagg
aggatttgctttaatttctttttgttattttctctttacttttaattctattagtaataa
aactctttcattgtactgcaactgtttaaggtttgtgcctgctttgcttttctcctaatt
cttatctcacagaaggaaaataagtaagtaaatgaatattttgaaccaaaaccactacac
ttaattggtgtttctagcccggtttacgaactcaacccgctacaa
>Ccor_TEdenovoGr-B-G591-Map4_inc#CLASSI/LINE
tgggtgagggcagcccccgggatcagtccaggctggggctgagcagagggagcagccctg
ggagaggccctgggggagctgcggggcagagctggccctgccccggccgtgtgcgctggg
agcccaaacccccctgccctgggctgagccccagcgtgggcagcaggggaggggggattc
tgcccctctgcccctcagctgagaccccacctgcagagctgccccagccctggggccagc
acaggaaggacctggagctgctgcacagagcccagaggaggcagcagcatgagcagaggg
atggagcagctctgctgggaggaaaggctgccagagctggcattgttcagcctgcagagg
agaagctttggggtgagctcagtgtggccttgcagggcctgaaggagctgcaggaaagct
ggagagagacaattgccaagggctgcagggacaggacacagggaatggctgcccagtgcc
agagggcagggctggatgggatattgggcaggaattgttccctgggagggtgggcaggcc
ctggcacagggtgcccagagcagctggggctgcccctggatccctggcagtgtccaaggc
caggctggacattggggcttggagcagcctgggacagtggaaggtgtccctgcccatggc
aggggtgggactggatgagctttaaggtcccttcca
>Ccor_TEdenovoGr-B-G1203-Map13_reversed_inc#CLASSI/LINE
gccctggggagaaggacttgggggtggtgggtgagaggctgactgcccggcctggcaccc
cagaaaccccccctgtgctgggctgggccccagcgtgggcagcaggggagggggggattc
tgcccctctgccccgctcagctgagaccccacctgcagagctgccccgcctggggaccaa
catcaggaggacgggagctgctggagccagtccagaggaggccacggagctgctccaggg
ctggagcccctctgctctggagccaggctgggagagctgggggtgctcacctggagagga
gaaggctccagggagagctccgagccccttgcagggcctaaaggggctccaggagagctg
cagagggactggggacaaggcatggagggccaggagccagggaatggcttcccagtgcca
gagggcagggctggatgggatcttgggcaggaattgttccctgggagggtgggcaggccc
tggcacagggtgcccagagcagctggggctgcccctggatccctggcagtgcccaaggcc
aggctggacattggggcttggagcagcctgggacagtgggaggtgtccctgcccatggca
ggggtggcactggatgggctttaaggtcccttccaacccaaaccattccgggattctgtg
>Ccor_TEdenovoGr-B-G522-Map3_inc#CLASSI/LINE
tcaaccacttccctgggctgcctgttctagtgcttgatcccctcttttttgaaggaattt
tttcctaatatccagtctaaacttcccctggtgcaacttgaggctattttcttttgtcct
attgcttgttatctgggggaagaggccgatcctcatgtggctacaccctcctttcaggca
gctgtagagtgtgataaggtccctcctgagcctccttttctccaggctaaacacctccag
ctccctcagctgctcctcatcagacttgtgctcctgaccctttcccagcccctttgccct
tctctggacgcgctccagcacctcggtgtctttcttgtggaggggcccagagctgagcat
agcactcgagatgtggcctcaccagtgctgagtacagggggacaatcactgccctggtcc
tgctggccaggatgccattggctttttggtcacctgggcacacactggctcttgttcatc
cagatgtcaaccagcaacctcaggttctttcctgctgggcagctttcctgcctctccgga
tccctctgtagagcctttctaccctcagcagatcaatggtcctgcccaactcggtgtcat
ctgtgaactgactgagggtgtcctcaatcccctggtccaggtcatcgatgaagatgttaa
acagggctggccccaacactgagccctgggaccaccatgagtgaccagctgccaactgga
tgtaatgccattcaccaccactctctgggcccagccatataaccagtttttaaaccagca
aacactgtacccatccaagccatgagcagccagtttct
>Ccor_TEdenovoGr-B-G60-Map20_reversed_inc#CLASSI/LTR
tgtagatacaaaaatgctgctagcaaggattttcttgctattttctacgtctgtgagaga
cttttctctctcgcagaagaggtagcagggtatgtaaacaaccaagccaccttgaaaagt
cttgtttatggtatagtagaaaaatattttgacaatggatgttttaggattttagccaat
caccccaaggggtggctggtcttttgtccaattagactatgaagaaaaaagtctataaaa
gagtttgtaaaataattaaatagatcaatcttgctgcacaattcctgcctgctggatctt
ctctcctcctcctccctatggctgcgggacacggtgatataccctagggcccaggcctgc
ggtaatatttggtgctccctacgtgatctgcactctgtgacgtgtcctgcacgctgcgag
ccaagccaaatttctctagaggtacgctgttccctttcccccctgggaccgggaagtccg
acaggactgagaaatggcgaacagcggctcacaaaccgatgctgtggtactggtctggaa
aggtgtgtttagtatattgcacacctccattcctgaaaactcagtttgggaattattagg
ctgggctaccttaaaagggatttccatggacagagatactgccctggactttgccttatg
gcaggaatttggctgtgctgtctgacacgagctcctgccagcagcgttagaattatatca
aacctggtgtttgttattttttctgctgacggaccttgactgtggcagcagggctggctc
gcctatttcggtgatgagtgacggaggaatgtccgagggggaccccgctgactgggcttc
cggggcaaatgatggtggattcggaatagccccccggctccacaggcagagcctgcgctg
gctcaccctgcacagtcgcaggactccgcggcccccagggaccctgcgccggcagaggcg
gggggtggggcagcgggagggtgcacagcctgccttaccgctcagcttggcggcggccac
ggcttatccagggccgcagattagtggcttagcaaactggaccccagagcggctcctagc
tcagttgtgtatgcgcctggatctaacttcttagctggcgtagtgctgggtgtgcctgcc
cctagactgcctgggtgtggtccgctgccctccttggcgctggactgttctgtgcagttg
cagaactgagccatcgaccttttaatacagcatctgcctttgctgacagagttaccgaac
atatcccgaagggtggaggacctgttcagcttgctactgcagcggatgcccgaggcactc
tgccgtgcggggcgcgccgagcccgcgccaccagcgccgcctgtgggagccgctgctcca
aaccaggaaacggtgtggccggcggcgaacccggaagcagcgctgctgcgggaaaactcg
gaagcggcggcggctgcggagcggcggctggggcagcggcgccgggtgcggccgcggagc
acgggtcagcagcggttccgagcgcggctggggagcgcgaaacaggagcggttttggcag
cgaccgcgccgaacgcggctggggtgcgagagacaatcgcggcgccgagcgcggctgtag
ccccagagatggcggcagcagtttcagtaccggtttggtcgggattggccgagacggcct
cctgtaaagaagttgctgttcaaactgcagcgcagccacctgtctgtgctgtctgttctg
cctctagcgaacttagccaaagtgcccctctctgttcatttctgtttgctcccagcacct
cagagttgcctttgcctgatgattcatcgtcggtcagtgaggcagatgaggttctggccc
caggttgttaggcggctgtagccgcgcggcgaaggaaaaggctgcgccggtctcgcccct
ggacctttcaggactgcacggtaacagtgcgtccgacccactacagtctcttcttagagt
ctgttaagatgcgagcattggaggagggtgactggaggttattggaaacacttggaatgc
caaatagatctgaggattctgggggtaaccggggagctgttacacttcatccacaggctg
tgccagaagttcaggatggtagtgattccccaaaaggggagatccaagctttctcccaga
ttctggcgagcgtggtaagtatgaggtagttgcttggaaggttgcccaggacctccaatc
caaggtggcacaatatgggctaggttctgctgaggttatgcagataataagggtgataaa
tacagatttgctttctccatttgatatcagacacttaggtcaaattctatttcaacctgt
acaatttacagtttttgagaaaacctggagaaagctggccaacaaggctgcattagtgaa
tatgtagctccctgctgctgatctagacggacagcaggaatggatggggactggtccctt
ctctgatcccagtctacagggtaccttgtcctctagcatcctgcagcaagctcaacaggt
cggcatggctgccgtgttgaaaaccatagagttgtctgcctagaaagcgatatactgaaa
tagttcaagggaaatcagagtcattcctctctttgtagagaaagtcgctgcttctctcga
gaagcagggatgacgggttaagacagttgttgttaaggcagttagtgagagatatcgcaa
agaggagtgcagaaaaatcatagatgccttaccaggggatcctgaggtgacagacatggt
cgaagcctgcgctaaggtgggatctgggaaccagaaaaggtctgctttggctgcgttcct
gcagcctgttcacgcatcttctggtcgtgaaccaaagcaaccaaaacaggcgaaaaaacg
gaagcggcctaagccgagccaaaaagagaacacaccgatcccccagtgcaagaggtgtgg
caggccagggcattgctcggactattgtagatccctgactcatgccgatggtcggccttt
gtcgggaaacttccgccggggtgcaaggagggggattgctctccgatgcagtctctcccc
cagagagtggcacaggtacaggcacaggcctacccagccaccctagagacagcacccagg
gatcagacggcacccacggatcagacgggtttgacgtccacaccgcagccgcagtcgtct
tagactctagcggtatttataaggttcccttggatgcatatggacccttagcccagggat
ccagtgcgatgctggtgggaaaacctgacgttgcccatcaaggaatcttagtgcactcag
gagttattgatgctgactttaaaggtcagatttgcgctatggtctccacgcaaaaacccc
ctgtaactattcctgaaaagacctgccttgctaaattagtgccttttaagtcttgtgtcc
ccaggatagaacaaactcacgaagataacggcagtggatttacgggacttctgcaggcct
tctggactgcagacatctctgaccaaaggccacagatgacatgtaccctggtcctgccga
acgcccgtccaccccggattcagcttcgaggtttgattgatacgggtgctgatgtaacta
tcatctccttctctgcatggcctccctcatggcctttagccccggtgggatcggccatcg
caggagtaggaggaaccacacagagctatttaagcgaatcgcttgtggtggtgaaggact
cagaggggcacacagctacaattaggccttatgttgctatcacttcccttaacctttggg
gacgggatgtgttggcagcttggggcgcatggattgggacaaatttttagcaggggtcac
tgtgcgtgagggggcacagtatcctacactgcctttgtggtggttgattaacacaccaat
ccgagtcagactctgctcagttagttgaattaagggctgttatcatggcttttcaatgat
tctcacaggaacctttgaatttggttactgaagctgactagcaaaagctttgtatacaat
taatcaccttacagtaccacagaattcaaataatcctgttattctgaatcattttcttca
ttgcagtctgcaggcgagacaactgcccgggaagtctgggtgcggaatttacttactaac
cagtgggaaggccctcatgagcttatcgtttggggtcgtgggtatgcttgcttttccaca
gatactggggtacggtggctaccttcagaatgtgttcgccctgacctacggcaccagagg
cagaacaggcaacctccaaatgatggccagaatgccaaccatccaaatggtgaccagaat
gtagatcatcagcctaatgactcttctgatgatgaccaggatgtcgaccatcaggcagat
ggtccttctacaagcagagactgggatggtccttccacaagcagagactgaactttaa
>Ccor_TEdenovoGr-B-G340-Map3_reversed_inc#CLASSI/LTR
caatataagaagaaagttgcaaaagttagatggggttcaagacatgagtaaattgttaga
agtagcttggatagtgttttgggatagagactccagtgacaaagttagaccttgtcctag
gaagagggttattcaggagaagtcatctaagagagcttcccctatggacaaagatccgtg
ttcttattgcaagaagaatgggcattggaagggtgactgtccaatgttgaagaagatgcc
tccagttccccagctcccattgggacaagacttgtactcatagtgatggggactggaggc
ttttcccccagcggagccttcggttatagctaagctggggaaagatgatatcgaatttgt
ggtagacaccagcgcagcatattctgtgttaaatacttagaagggaaactgagtcgtgat
actgttcatgttgttggggcaacaggggtaactgaaacatggcctttcttctaacctttg
aaatttaaactggggaagcactgggtaactcatcaatttctttatatgcctaattcccct
aaaccattgctggggagggatttgttggagaaattggaagttgaaattaaatttaaaaag
gggagggtgtacgagttatcattcctgaacctaaatttgtcgaagttgctgcacttttta
cagatgtggtgaaattctcattggagttgaacatgctgtcaatctgattgtgtgggccag
tgatgttccaggaagatccaaacaggcagaaccagtgagcattgcactcaaaccaggagc
tacactggtaaggcaaaaccaatatcctttgaaattagaaggttgtagaggattggcacc
tataattgaaaaattcctccagcatgggttattagtgcaatgtgagtccaggtataacac
ccatcctttcagtaaagaaagctgatggtaagagttatctgttagtgcaagatttgaggg
caattaacaaaattacagagtacatacactcagttgttgccaatccctatactcttttga
ccacagacagatgaattagggtggtttactgttgtggacctgaaggatgcctttttctgc
attcctgtgcataaaaacagctaggatctttttgcttttgagtggggaaatcccgaaaca
gggaggaaaagtcatcttacttggacagtcctaccccagggtttcaagaatagcccaaca
atatttggaaaccagctagcaaaggaattggaagattggaggagacaagagccaggaggg
gttattcttcactatgttggtgacatcttgattgcagctaagaccagttcactgtaagtt
taagctttttgggactgagtgggtacagagtttctaaagacaaggcacagattgctaagg
cagcagtagtttatttgggtcttgagatcttttgtggacactgacagctcggcaaggatc
ggaaagaagccatctgctgtctttcagagccccacaccgtgatagagatgcaagcttttc
tgggaatggttggttggtgtcgtttgtggatagcaaattatggattgttggtgaggccct
tgtatggagcattaaaagcagctgaaaatggcattattatttggactgagagcacaaggt
ctgcatttaaacagctgaaacactctctaatgtcagctccagcactgggtttaccagact
tgactaaggcttttgaactttttatacatgagagacttaatgtggcattgggtgtattag
cacagtgcctcggaagccaacggaggggcctgcttttccaaatagctggacaatgttagc
caagggtggcctgggtgtttgaaggctgtggtggctactgtcatcttgattcaagaggcc
tggaaactcacccttggacaacattgtagtgtatgtgccacatgcggtagctgtagtatt
ggaacagaaaggaggacattggctgtctggcaaccggctgcttagatatcagtcactggt
gttggagcaggatgatgttaccttgaaaacaacttctgttgttaaccctgccatgtttct
gtcctctgctttaactgacgatgtgcctgagcatgactgcagacaatcgaggaggtctat
tccagcagagcagacctgaaggatgtgcccctagagaatccagactgggagctgtttaca
gacaggagcagcttcatgagaaatggtaaactaatgacaggttatgcagtaacaacccag
gacaaggtgatcaaggcgaaggccctgccggcagatgtgtcatcacagaaagctgaactg
attgcgctgacaagggccctggacctgagcgaaggaaagaaagtaaatatatggactgac
tctaaatgtgcgtttcgtgttttccatgcccatggagccatctggaaggagagaggactg
ttgaacgctcaaggtaatcagatcaaacatgctgaacaactctttgccctcttagagagc
atcaaaagactcacagaagtagctatcatgcattgtaggggtcaccataaagggaaaacc
actccagaattgggaaattgctttgctgatgaaacagcaagggttgcagaaaaaggtatt
cttgcagtaattccacaaaaagagattgatttttcagggttcaccccaaagtatgattag
gcagaccacaagttaattaagtttcttaaggctgagatcatagaaaatggatgggctgtt
atacctgtgaatcaggttgtagtcccacctctaattcttcgagagctagctcgaagagaa
cgtgcaagcacacatttcggggttgaaaattttgaaacctctgaaaaatgtagtaatagg
aaagggaatggcagatgtacaatcagtagtgagcaagtgtgaaatctgctgtaaaaacaa
tcttgatacaaggaaaagagttgtgttaggagtaacagaggcaggggatcttcctggaga
ttactggcaaatagattttgctgagttacacgcaaagagtgatacaggtacatactggtg
ttggttgacaccttctgtggatggcctgaagcttatccctgtcgcactaacacagccagg
gaggtggtgaaagttttgcttaatcatgtaataccgaggtttggggttcctttgggtatg
tccttggacaggggaccacattttgttgcaaatgtgtttcaggaggtttgtcagattttg
ggaattgcttgggatctgcacacaccttacagaccccaagcaagtggtaaggtggaacgc
gtgaatgggacctttaaggtacaaatcagcaaaatttgtcaagagacatccatgacgtgg
gtttaggccttgcctatagttttgctgcggatctgcatacaaccgaggtggagggataac
atcagtccctatgaaatattgtatggcaggccatatcaaattccacatgttccaggtgaa
attcacatgagggggaaacttgatttgcagagatatctgatggctttaggttgtagtttg
cagaagctccagaattacatcgtgttatccagacccataggactggacacccctgcacat
cccttccagcctggagactgggtctgttaagtggtgggacagtgatcctctacaggccaa
gtggagaggaccattccagattttgctgaccaccctcactgcagtcaaagttgctggcaa
aggaccctggattcactagtccagagttaagaaggcttctgctcctgaaacaactgagaa
aacagatactgatacaaacgaagatgatgtagtttaaattatttttcctgtgcttgttat
ctacagagttggtaacctggctcaggtttggaagtaaattttgtatatggttctagtcca
aagtgtatccaaaggcattcatttggatacagagctaataattgacatgtaaactgaagt
ggaaatatcagcaaaatttgtttacaatttgagaattaacttagatcttatgttggatag
tattcaaagctgattgtatcttccataccctggtttcatggttaccaaactggccctggt
ttaaagattgtttgtagtggttgtaattataattcttgtttataatatactgttgttaga
tgtatattgttagtagatatttagagtatttggaatagagtcttgacaaggtagaggcct
tgtcaagcctctaaagggggggaatgatgccttaagttttaacttttatatttttcaaat
tctgtactgcttagtgtgtaactctgaagtttcttgtggcctgttaatttctgttctctc
ctgctggttagacatataagcctctcctggtttgcttttcaaggacaccaggcctccaaa
tgtgtaaaccaaagcgtggagggggggcaagcttggggtaaaactgaagttttaattgga
gaattaaccctgctatgcaaatcgaccaaacttataaacgtgtgaagaacttgtgacctg
gggtccattttgggagtagcttctgagtgcccagggtgtatctttgaaggcctttcaaat
aaatacctactttt
>Ccor_TEdenovoGr-B-G859-Map3_reversed_inc#CLASSI/LINE
accctcactggattttcttagcaaaactgttaaagcctatgtaagagcaaagcttctgtc
cccggtctccccgggaccatgggcttcctggggctgtgtgtgcagctaaacctgcattca
caaaaccagcaacaaaacccatgctaacccaggtgtgctcccactttcacaatccttggt
tacgtgatcacaaagccacccccgtcaccccccagtcgtatggattttgtctacaaagtt
gggcacatgggtgttttacaatattcttttagtctaacccaactactttaattgatgtgt
cagaacctttattgctgtaatcgctcttctctcaaatgttcacattaacgaattgttcag
ccttgatgtgctgtgtacttactaaaaggaaaaccttgttttcttctgcagatggtactt
cagaaatgtaagcacatagaaatgtagaaatgtcttttgatgagttgagtgtcttgtttg
tgactggatctcctacataaagctgtacctgctttgtgttttccctgtgaccagtcctca
ggttcttttaaggcttgcattcactgatcaatgtgttagatctcttttcctcctccattt
ccttctcttctcctcacctctcctctccttccttcttcccctttttctgttttcattttc
cttgtccataagaatctgcccctgtttattgctgatttgcaagtcaacagcatctcaaag
acattgaggtgctggagtgtgtccagagaaaggcaatggagatggtggaaggtctggagc
acaaatgctatgaggagtggctgaggcagctgggagtatttagcctggagaaaaggaggt
tcagggggaaccttatcattctctgcaagtacctgaaaggaagcagcggtgagctggatg
ttgctctcttctcccaagaaacaagcaataggataagaggaaatggcctcaagttcttcc
agtggaggtttagattggatattaggaaaatcatcttcactgaaaggttgatcaggcatt
tgaacaggctgctcagggaagtggtggagtccccacccctggaggtgttgaaaagatgtg
taaatgtggcacctggggacatggtttaattgtggacttggcagttctgggttaacagtt
ggacttgatgatctttaatatctttttcaacctaatgattctgtgattcagtaagtcggg
aagaataatatgaaaaaacaattcccaggaaaatacttgggttgtatgtatgcattcaag
tgttttcttttcactttttgattagctcaaactcagataatatt
>Ccor_TEdenovoGr-B-G2000-Map6_reversed_inc#CLASSI/LINE
ggtcagggcagtccttgggtggatccaggctggggatgggcagatggagcagccctggga
gaagccctgggggtgctgtgggggagagtctgggccccagcgtgggcagcagggcagggg
ggattctgcccctctgccccctcagctgagcccccacctgcagagctgccccagccctgg
gcccagctcaggaaggagctggagctgctgcagccaggccagggcaggcaccaggatgag
cagagggatggagcagctctgctgggaggaaaggctgccagagctgggcttgttcagcct
gcagaggagaagctctggggtgacctcactggggccttgcagggcctgaaggagctgcag
gaaacctggagagagacaattgccaagggctggagggacaggacacagggaatggcttcc
cagtgccagggggcagggctggatgggagattgggaaggaattgttccctggcagggtgg
gcaggccctggcacagggtgcccagagcagctggggctgcccctggatccctggagtgtc
caaggccaggctggacattggggctgggagcagcctgggacagtgggaggtgtccctgcc
catggcagggggtg
>Ccor_TEdenovoGr-B-G1699-Map3_inc#CLASSI/LTR
tgttggaaccctgggttcagagaatttcagtctttcagtgctgacaggcaatgatcctca
aaagcacactgcatttgacctgaggccttgggaaaggcttcccaaattatgtgataacac
tgagattgttgctgtgtaattaaagttatatcactgggtggaatatgtagagatgtagaa
aaattaggtttatgggatatatatgtaacaagatggaggattttgggtgtgggttagttc
ttcttctttcctccttcttcttcacaaatctgggtgttctggtattggttcaaaaaaccc
gcagtgcggaacatgaatgattagttattggattataagtaaaaataaattagttggcat
tccataattggatagtttggactttaaaagaccttggaagttagaactcggggccatttt
caccttgttaacttagaggcacattctgtgcagctgtactatagataagaaataataaac
atctgagtccgaagaaaaactctgcgtctcctgcgttttaatccgaactctgagtaaaag
aactcacgaaacagaggcaaagaagaaaagaaacaaaacagagaaaattaat
>Ccor_TEdenovoGr-B-G529-Map10_inc#CLASSI/LTR
tgtattggttttgcacggcctggtttttggtagcaggggggccacagagatggctcctgt
gaggaagctgctggaagcttcccaccatgtccagcagagccaatcgctgatggctctgaa
gatggacatgctgctggccaaaactgggccaatgagagaggttggtaacgcctctgtgat
gacatatttaagaagaaaatcaaaacaaagtcacaagattttggattctagtcagagaag
aggaggaggtgagaacatgtgagggaaaacaacatggcgacaccaaggtcagtggagaag
gagggggaggaggtgctccaggcgccggagccgagattcctctgcaggccgtggtgcaga
ccatggtgaagcagctgtgcccctgcagcccatggggatccacgggggatgcagagatcc
acccgcagcccgtgggggaggtgcccgtgccggagcgggtggatgcctggaggaggctgt
gatccagtgggagacccggtggagagagagggcccctgcttccaggctggagcagcctgt
ccttggaggactgcaccccgtggaaagagagagccacggcgcagcagttttgggagggct
gtgtgcccgtgggaggggctcacgctgcagcaggtgcggtggggctgctgctcgtgagag
tggacccacgccggggaagttcacggagaactgtctcccgtgggagggaccccacggcct
cacaggggaaggactcctctcccggagcagcggaaggaaatctcggtgatgaactgacca
aacccccatgccctgtctccctgcgctgtcggtgggaaggagggaggggctgggggggaa
aaggtgttctaagggcttattttacttctcattatcctcctctgattctgttagtaataa
attcactttgcaactttaagttgagcctgttttgcccttgaagtgttttctcccggtcct
tatctcaactcatgaagccttcgttaattttttttctttttctctcctctgcccagctgt
ggcaggggagggtgagcgagcggctctcgtgggtgcctggcgttgggccagtgtcaaacc
acgac
>Ccor_TEdenovoGr-B-G56-Map11_reversed_inc#CLASSI/LTR
gtagatacaaaaatgctgctagcaaggattttcttgctattttctaagtccgtgagagat
ttttctctctcgcagaagaggtagcagggtatgtaaacaaccaagccacctgcaaccttg
aaaagtcttgtttatggtatagtagaaaagtattttgacaatggatgttttaggattttg
gccaatcacccccaaggggtggctgatcctttgtccaattagactatgaagaaaaaagtc
tataggagtttgtaaaataattcaatcaatcaatcttgctgcacaattcctgcctgctgg
atcttctctcctcctcctccctatggctgcgggacacggtgatataccctagggcccagg
cctgcggtaatatttggtgctgcccgacgtgatctgcactctctgatgtgtcctgctgtt
gcgagccaagccgaatttctctagaggtacgctgttccccttccctcctgggaccgggaa
gtccgacaggactgagaaatggcgaacagcggctcacaaaccgatgctgtggtactggtc
tggaaaggtgtgtttagtataatgcacacctccattcctgaaaactcagtttgggaatta
ttagactgggctaccttaaaagggatttccatggacagagatactgccctggactttgcc
ttatggcaggaacttggctgtgctgtccgacacgagctcccgactggggagccagcagcg
ttagaattatacaaaacctggggttcgttatttattctgctgacagaccttgactgtgat
agcagggctggattgcctattttggtgatgagtgacggaggagtgtccgggggggaccct
gctgaccgggcttccggggtaaatgatggtggatttggaaaaccctccccggctccacag
gcagagcctgtgctggctcaccctgcacagttgcaggactctgcggcccccagggacccc
gcgccggcagaggcgggggggtcggggcagcgggagggcgcacagcctgccttgccgttc
agctcggtggcagccacggcttatccagggccgtgaatcagcggtttagcaacttggacg
gccagagcggctcctagcttggttgcgtatgcacctggatctaacttcttagctggcgtt
gcgccgggcctgcttgcgcctagactgcctgggtgtggtccgctgccctccttggtgctg
gattgttctgcgcagttgcagaactgagccattgaccttttaatacagcatctgcccttg
ctaacagagttaccgaacatatcccgaaggttggaggacctgttcagcttgctgctggtg
tggatgccagagccaccctgctgtgcggggcgcgctgagcccgcgccgcccgtgggagcc
gcggctccgagccaggaagtggtgcgggcagcggcgaactcggaagcagtgctgccgtgg
gagaacccggaagcggcggtggctgcggagcggcggccggggagcgtgaagcaggagtag
agacgagcgcggcgccgagtgcggctgttgccccagagacagcggcagcagcttcagtac
tggctcggttgggactggctgagagggcaccctgtaaagaagctgctgttcaaactgcag
cgcaggcaactgtagtctgtgctgtcttttctgcctctagcgaacttagccaaagtgccc
ctctccgtccatttctgtttgttcccagcacctcagagttgcctttgcctgatgattcat
cgtcaggcagtgaggcagatgaggttctggccccaggtcgtcaggcggctgtagctgtgc
ggcgaaggaaaaggctgcgccagtctcggccctggacctttccggactgcatggtaacag
tgtgtccgacccattacagtcgcttcttagagtcagttaagatgcgagcattggaggagg
gtgactggaggttattggaaacacttggaatgccaaatagatttgaggattctgggggta
accggggagttgttacacttcatccacaggctgtgccagaagttcaggatggtagtgatt
cccccaaagagatccaagctttcccggtgtataaggctctcccagattcaggggagcgtg
ataagcatgaggtgattgcttggaaggttgtccaggacctgcaatccaaggtggcacaat
atgggctaggttgtgctgaggttatgcagataataagggtgataaatacagatttgcttt
ctccgtttgatatcagacacttaggtcaaattctgtttcaacctgtacaatttacagttt
ttgagaaaacctggagaaagctggctgatagggctgcattagtgaatatgcagctccctg
ctgctgatcctagatggacagtgggaatggatgctttgatggggactggtcccttctctg
atcccagtctacagggtactttgtcctctagcgtcctgcagcaagctcaacaggtcggcg
tggctgccctgttgaaaaccatagagttgtctgcacccagaaagcgatatactgaaatag
ttcaagggaaatcagagtcattcctttcttttgtagagaaagtcgcttcttctcttgaga
agcaggttgaggatgacgggttaagacagttgttgttaaggcagttagtgaggtaatgca
aatgaagagtgcagaaaaatcatagatgccttgccaggggatcctgaggtaacagacatg
gtcgaagcctgtgctaaggtgggatctgggaaccagaaaaggtctgctttggctgcgttc
ctgcagcctgttcacgcatcttctgaaccaaagcaaccaaaacaggcgaaaaaacggaag
tggcctaagccaaaccaaaaagagaacacaccgatcccccagtgcaagaggtgtggcagg
ccagggcattgctcggactattgtagatccctgactcatgccgatggtcggccgttgtcg
ggaaacttctgccagggtgcaaggagggggaattgctctccgatgcagtctctcccccgg
agagtggcacaggcctacccagccaccctagagagggcacccagggatcagacggttttg
acggccacaccaatttaccaggttttttgacagaaggcaatgccagggctgacatgctgg
ccaactctgcgtgggtagggtctcagcctgacaaaattgcacaagccaaggcatcgcacg
gtttcttccatcaaagtgcacataccctgcagaagcagtttcatttaacgccaaccgagg
cgcgcgacattgtcagtgcttgtgcgactgtcacggactcgttgcgcctttgccagcggg
ggtaaaccccagagggctaaaagccttgcagatttggcaaacggatgtaactcacatccc
tgaatttggtcggctgaaatatgtgcacgtgtctattgacactttctcctcggctatgtg
ggctactgctcacactggagagaagggccgtgatgtcattgcccattggaaattggcttt
ctcagtcccgggtgtgccagcttctgtgaaaaccgataatggtcctgcctacgcctcgga
gaagacgcggcagtttttacacctatggggtgtagaccatacctttggtatcccacgttc
tcctactggccaagccattgttgaacgtgctcatggtaccttgaagcgtgttttggacaa
acagaaaaggggaatgcatggagaaaccccgcagagtcgactagcaaaagctttgtatac
aattaatcattttacagtaccacaaaattcaaataatcctgttattctgaatcattttct
ctcattgcagtctgcaggtgagacacaactgccccgggcaaaagtctgggtacggcattt
actcactaaccagggaaggccctcatgagcttatcgtttggggtcgtgggtatgcttgcg
tttccacagatactggggtacggtggctaccttcaaaatgtgttcgccctgacctacggc
accagaggcagaacaggcaacgtccaaatgatggccagaacgccgaccatccaaatggcg
gccagagtgtagatcatcagcatgatgatcaggatgtcgaccatcaggcagatggtcctt
ctacaagcagagactgggatggtccttccacaagcagagactgaactttaaaattcttgt
tatggagtcagatagttaaagccttaaggacatatttagaattaataactgatgtagatt
tctctttaggattaatagtagagttgttatcttataaaacaaaaagggggaattgtagat
acaaaaatgctgctagcaaggattttcttgctattttctaagtccgtgagagatttttct
ctcttgcagaagaggtagcagggtatgtaaacaaccaagccacctgcaaccttgaaaagt
cttgtttatggtatagtagaaaagtattttgacaatggatgttttaggattttggccaat
cacccccaaggggtggctgatcctttgtccaattagactatgaagaaaaaagtctataaa
agcgtttgtaaaataattcaatcaatcaatcttgctgcacaattcctgcctgctggatct
tctctcctcctcctccctatggctgcgggacacggtgatataccctagggcccaggcctg
cagtaat
>Ccor_TEdenovoGr-B-G1164-Map3_inc#CLASSI/LTR
tccaaactgattcattaggagaaaaactggaaagagctattaccagccaagctgagatga
tggacaaaaggctttctgctcaagctgaggtgttggataaaagacttgtaacagcactta
gtgctcttgctataagcaattctcgagcaatgccacgagctaatatagatgaaggagtgt
gctttcgatgtggcaagcctggacatttaatgagaaattgtccagggcttggagagattc
caatgataccacttcgttgtctgagatgtagaaagggaagacactatgctaacagatgtt
gctctagatatgatgcagatgggaatctcttgctgggaaacgaatttttgagtgcgatgc
ctcgctgcgtgatgaaacaaatagcagcagtccatcacccagagctcccatcctctggag
accaaagtcacacacagttagcagaatggtcaaatacctcccgagtgactcaaacctcct
gccccctggagcattctgtaccttggcagcctgcaaattgatatgctttatgaatagttc
ccactacctgatacccgcaggggttactgggacgtctgaagaaaagcaggactttttaat
tagggaaaagatgcatgtcgtatcataggtctcgtggtttatccaacaattgtctcagca
aattatcatgaagagcttacaattctggctcaacctcctttagttgttcctgcaggaaca
caactagccaccgctgttgcagtgcctactacagctgttcgcagagcgatagagatggaa
gggcagccacctataacagaaaactcaaatgtgggaccagagattttctggacagagcat
attggacgtgacaggccattattgacttgcagtttaatgcataacaataaaacaatcatg
gttcaaggcctattagacacaggagcagatgttactatcatttctcacttgttttggcca
aaagactggaagctggtaactcccctggataccctcacaggtatagggggcgccacttta
tgcttacaaagtgaatctgcaattacagtcagaggacctgagggaaaaacagcaattgtt
tgtccttttattgtgagaaagcctattacagtctggggaagagatttgttatctcagtgg
gcagtcaagttggaagtggatttttagtgggggccatgcaggcactcatcacccctaagc
tttcgtggaaaaccgatgaagccatttgggttaatcaatggcccctagaagaagaaaaat
tgagtgcccttaagaaattagtccaggaacaattgcagaaaggatatatcatagaaacaa
ctagtccttggaattcaccagtgtttgttatacacaagaagacctctgatacctggagac
tgcttcaagaccttagaagaatcagtgaagtaatagaagatatggacccctccaacctgg
acttccttcactctctatgattcccagagattggcctttagttatcattgatttaaagga
ctgttttttcaatattccacttcatccagaagatgctccacgttttgcattctccgttcc
aagtattaaccgacaagagccattgatgaggtaccattgggttgtgcttcctcaaggaat
gaaaaattcacctactatatgtcaatggtttgtggcaaaagccttatctccagccaggcg
aaaacatcctaaagcaaagattctacattacatggatgatctgttaatttcagcaccaac
acagaaggagatggaggaagcacgtgatagtgttgtaaaagagattaaaagggctggact
tgagatttctacgtcaaaaatacaggaaactccaccgtggaaatatttgggatggaacat
gactgaagagtcaataaggccacagaaaatacagcttcgaattaaagttcatactttaca
gatttgcagcagcttttgggagagataaattggattagagttactttagggattactaat
gatgaacttgctccagtttttgatttgttaaagggagattgtgactttacatccccaaga
accctcacacctgaagctctaaaggcacttgacagagtaacagaggcttttcagaaaaga
caagcacattgttgtgtagattcacaaccattcttccttgcagtactgggggaagaaatg
caattgtatggtcttatatttcaatgggatgcttctgccaaggatcccttattgataata
gaatgggtctttttgccttgccggttttccaagacaatcttcacaatgatggaagtgtta
gctcagattataatcagaggcaggtcaaggttgttaactatggcaggcaaagagtttgca
ataatttatttgcctctgaagaagcaatattttgattgggcattactaaactcagaagaa
cttcagatagcattattgaattatccaggcacttgttctattcatttccctagttataaa
ttatttcaggcaaaattaagctttagagaaagaccactggtaagtgaagtgcctttggac
gctgtgacaatttttagtgatggatcataaagacacattgctcggtggtaacgtggcaag
acccagaaactaaaacatggaaacagaatattcaaatagtagagggttcaacccaggtag
tagaacttgcagcagtcgttagagcatttcagcttttcccggagccttttaatttgatta
cagattctgcttatgttgctaatatagttaagagaatagaaggatcagttttgaaggatg
ttagcaataatgctctgtatcgtcatcttaaatgtctttatgcacttgtgcaagatagaa
ctaatcaatattttgtctcccatattagggctcattcttcactcccaggattcctggcgg
agggcaactccagggctgataagttaacagttgccatagtgaacaccttgccaaatattt
ttgaacaagcaaagttgagtcatgccttttttcatcagaatgcacaagctcttatgagca
tgtttcgtttttccagagatcaggctagagcaattgtaaatacctgcccagattgccaac
tggtgcagcctcctgtttccacggagcagtaaaccctcgagggctacagagtttgcaatt
gtggcaaatggatatcactaagtatccatcttttggaaaatataaaaatatccatctgtc
agtggatacattttccaatgcagtttttgcttctgtacacacaggagagacagcaaatca
tgtgtgtcagcattttttgcaagctttcgcttccttgggggtacctcaagaaataaaaac
agataatggtcctgcttatacagcccagaaggtagccacatttttgatgaattggggtgt
tcgccatacttttggcattccttatttgcccatgagtcaggcaattgtagaaaggacaca
tcattccttgaagtgtattttagatcagcaaaagggagatctagcacaagcaacaccaca
gatgcgattaagtaaagctttgtatgtttataactttttgaatagttcttctgcagagcc
tgatcctccaatatttaggcatttctctaatagcacacatgcaagattgagagaaaatcc
tttggttctgattagaaatccagaaacaggacaaatagaaggtccattgccattaataac
ctgggggaaagggtttgcttgtgtttctacaggtacgggacctaggtggcttcctgcgaa
gaatgtgaaaccatatcatgcgcagaaagaagctgacaactctacaagtagagaagagag
tacgcagacgtgaacttcgcagagactacagcccatacctgcaatcttttgttttattgt
taaagctgtaaattttaggttttagattgatgtaagagtgcataagcaaatgtgttgtaa
agatcttttggcaaatagtcctcatttttttatttaaagaaggtataaaatatttttgtg
cttcatcattatatgaagtggaagtgaaattgggaaatacaaaaaaatattcttacaaat
tagtttagagattgaaatttgagaaggagtcttttgccaagagaactttcaagaaacatg
aaatttaatcaagtgttaagtttgttttttgctttgtttgtcttgtttgttttcggtggg
acagctttgctggttgatcaacctaagaccaatgtttgggtgactttagctaatgcttca
gggttggatactctatgtctgtctaccacaactccagaaaatccattttcaacttgtcta
gtcaatgttccaatagagaattggccaatcccagagaaaattgacagggccttacgaggt
acctttgccggatcagaagtttgggaacactatactccagtaaatacatgggaatggtgg
actccctatcttcctaaaacctctgatgaacctgaagaattggaaatccttggttctgta
aaagtgaaattctgtgttgagttccattctacaaacattaatcaatcactgatgagagat
gtttctccatatcaccctgtgtataagaaccactccttttggtgtaatagtacttttgta
gtttcatctgcacctagctctcttcctctgcaattaccaagaggaatgttttttgtatgt
ggagacagagcatggccagctatcccttcaaacattaagggtggtccgtgtactttggga
gagcttacattatttactcctaatatgaagacagttgccaacgtgagacacagataaaaa
agatctactctgcatcaatatggaccagattgcaaagatgattttaccccatggggctat
ggaaaaaggcttgtaacatctcttcttatgccaccagttgcctcagtagttgcgttaaag
cagttggatcggttgggatgttggctgagtaaacaatctaatgccacatcccttgcatta
agtggccttttagcagatgtcaaaaatgtgaggcatgcaactttgcaaaatagagcagcc
attgattttcttttgctggcccatggacatggatgcaaagactttgaggggatgtgctgt
atgaatctgtctgaccactcagagtctatttataagagcatacaagaacttaaagagggt
gtgtcgaaaataagaattgatgatggaacttggctggatactttatttagtggatggggt
ttagcatcgtgggtaaagaaatgtcttacaacaggtctatacattttggcagtcatagta
atagttctcataatggtgccatgtttgtttcaatgtgtacagcgaatgcttgataaatcc
atcaaaggagtttttttggtgcagaaaggagggggagatgtgggagacagaggagtagga
actcctgcaattaaaggaggctttgatttacaaccctggaagagactaggtctggcttaa
ttgacagagatttgtggactttaagcaaaaggattacaaacttgtgttcctatcattata
agtaaaattgtacactgggtgttttggtgaagggttttaaaatataatagtgtggtttta
tatagtttaagttaagaatgtagatggtataagagagacatctgtgtgtacgtgacatga
gcagttattggtcaagacatagctgcattgcagtgagaagtgccacaggtgataggtcat
taatctaaaacaaagtgtcgttttaagtatctattggattagaaagttataaattacgat
gtaaccctaaatcttgtgactagttgccattacttggaggtgttgtaaaatctcacgcct
cgactgatgcgtttgttattttaaacaataaattcgtgtaattgcatagtcccatccct
>Ccor_TEdenovoGr-B-G16-Map20_inc#CLASSI/LTR
agcgatttggtacaaaaactcaataccattttctctaaagataagaattactagaaatgc
aaagcagacacaaaacttcaaagaatacaaagaaatttattacagacccaaaagagggaa
aaagaaaaaagataaatctccacacatcctcttctcttctaccatcctcacatctcctac
tgacatgtagagacaattgatataatcaatctgccactccccatacttgtatttcatcta
ccaagaggattcacccttgccctgctatcgagaaactatcacaacaaggatacctgggag
atactgtccatgtaaatccaccccttggctcttcccacctatagatggcactcttgaatt
actgaggcatcaaggtcgagccaagaacaaatctcttcacctctccaatccaactctaac
agagacacttctacttccctgtcaagtgttacagtggggattactgtaacacgcatgtat
caaacaaggaggcccgtggaaaagaagatatatatggacagattcttgatagatgtttca
gagagatgtttatttctccagccgcatggccggggctctgccgaggaactgctgcaatca
cgggacccgagggtccttctgcccgcgcaggggaacacaaaacaaccaatggggaacgag
gctgaccaggggcagggaaaccccgtgtctccccccctcagggcccctctcccagggcta
catggcaggggggggagggaccccaacatttcacccgtttatttttaacaaaaagagatt
taaaacttaacattgaaaaacaactggataaacatgagataacaagaacagtttcaaaac
aaaacaagccaccctcctgagtctttaaatgtccaaacagattctctggaacatcttaag
gctgacagaagggagacaggactctctgggcatgctttgtggggaaactgaggcaggaga
gggtttaatttctttccctcccccttttcatccccccctcggcatcggagaggagttgta
gggaaagggaattgtatagggaagccatggggtgaaaaaacggattaggaataaactggg
gatggggtaaacttaggaaagggttcatattgggtatagggtaaaagggggaaagtaggc
tgtgggtagggaagttgctgggatggatattgtttataattttgtgcataacggctgcct
ttgactggaatacctccaggcccagtaacatttgctgcttgtaaacccttctttccttgc
actatatcaaattgtacaacttccccatctcctacactttgcaggtaatttttagggtta
ttccttttaatggcagttctatggatgaataaatcttcccctgtatcatctcgtgttata
aatccatagttgttttttacattgtaccatttcacagttcctgtgactttcgttgctaca
actcctcctatcacgtgcttgcgtgtttgtcgtggctgctggtcccgcgtggccgctgcc
tcgccgactccgacgtctcggccgggcccccgcgttgcggctgctccgcgctctccgagc
ggcgctgctccggcgcgtgtctgggctctgcgcggccccgacgttgccatcgccgccggc
cccgtgccctgtgagcggttccgctccgccaactccacgctgctttgagagcggccccgt
ttcggctcggcgctgcgctgcgcggcttctcgtgtcgctgtggaaaaccgccgcttctcc
ctctacagggctctccgagccagtgtgctcagagcgggcttccacgccgacccccggttc
ctggctgctcgtgggggccgcctctctgctgcacgtggcccacggcacccgcggcgcctg
cggcgtcgctccctcactcgcggtcgcgtggccggggaccccgagacagggatggggtcc
gcgataaggcgcgcgctcccgagggggccgggcgcatccagcgcaggcacctccgccggc
acggctgcagtcacgcgctcctgggatggcggcctcgcgcggtctcggccacgggataag
tatggccatcctctgctctaggggtaatgggaccatacaaatgctcctcaagagcttcac
tgattacaagggatgcacggagaggttctatcactagtgcatgttttgtttgatccctta
tctcatcccagatctcgtgccaaaaacacccgtgactagttccagtaattccaggaggat
caatatcaaaaagtaagtctcgagaaatatagaagaaatttttgaaaagccagttaaaaa
gaaatgttctagatctcccggaacaaatactttcttgttttgttgttcaaggattccttt
aacttctagatacatttctttctgtggctcagagagccacatttcccacgattcttccat
agtccagagagaatatccaaaccaaggtgagaagagagaggcatctagagtggttatttt
actcacgaattttctgtccttagggatcggtgatcgttcttgcccgcattcctccaccag
tttgttacagtggggattactgtaacacgcatatatcaaacaaggaggcccgtggaaaag
aaatatatatgaagacagattcttgatagatgtttcagagagatgtttatttctccagcc
gcatggccggggctctgccgaggaactgctgcaatcacgggacccgagggtccttctgcc
cacacaggggaacacaaaacaaccaaatggggaacgaggctgaccaggggccagggaaac
cccgtgtctctcccccccagggcccctctcccagggctacatggcagggggagaaggacc
ccaacagtcaatcatg
>Ccor_TEdenovoGr-B-G832-Map4_inc#CLASSI/LTR
ttacagctggtggtgggggtctgcggctgtgacccaggaagaggtgaccggtccggggag
atggtcctgaaaggaatcgccttcccgaggtccggtgtcttccctcagctgctggcaggg
gggcccttgcagaggctgtcagctctttagtgatattggctcgtgattccagctcagctc
tgcagggcagcctctaggccaagccagaccagagagagagacgagagggctcgtgtggct
ggttccgcatgaaggtagctttattgttggttccctctggcgaagggaggccagggatga
gctctctctctacaggggccagttggtcttttatagggatacaggggatcggtaagggac
caatgggttacagagggtctgggatagaccagtgggttacgaaggatctgcatagtgtct
cctaaaggattgtgggtctgttttttctcgccgtgactcaagagtcctttccagggagtc
ctgctgggcgattgcgaaatctcttatctcagcagagatccctcccgggcagtggctggg
catatcccacaactcccccttctgtatttattaaaaaggcattcccagcagcctttctgc
agcaacataggaggcaagagaacataagtaacacagtaataattacaatgaataccgaca
gagctcccttaatcaaagatgcaatccatcccgttattccccatcgtccagaaaggtcat
tgacccagtctaggctcttttctacttttaggtcttttactagttcttgtggtttctgga
tgtttgcctggatggatgttgagtgcgaagaaagattgaagcagcacatcccttcaaagt
cttggcagccatgtccgtgggctagcagtaggtagtctattgctgctcggttctgtaggg
ttgcgtgtctggtagtctcctcatctcttaaaagatcgctcaaggtggcagatgtcgcat
tggcctgtttgcttagccaacaccctaggtgattgatatccccaagggccttgagtgcag
gtaaccaaggggtgaacacggaagctgcaacttgtcctgccttattccaattgtaaatgt
ggctgtcacaactttcgtcaaactcagcaaaggatctcttttgatgtgttgatgtgtctg
tttgtctccaattatgtaacaatgtaatatttggggtgagagtagaaagcttgccaaggc
tacaggggcctccttggaggcgtgaggggatcccggcccatactctgtgatcacagacaa
gaagactccccggggtagcacttttgggtggagagtggacacagagagtacgtggctggt
gtaattgcaccaatcttgactattataggctttgttagatggtgatatgtcttttctgta
tgtgttttttgcttggtcaatccctggccagtgttggctttgcagtctaaaataaaattt
gacacaatatgttgctttggaggaccccagcaggtttaattcttggggttcatctcgagc
atttggcagaatctttgtccactcatcccaagtgtctaccgggttgggcctcttacctgt
ggtgtggaggagctctgagttagtgatgggccaatcatctgctactaaaggaattcctac
caggcacgtagagagtgggttgtctacgctgcccatggacaggcatagattgtcttgatt
gagtgtctttgctagggtcacccaaacattatggctaggctgtgggacaagccagctgaa
ggcatgtggtacggtggagaacatcgaggcagcggtgaggacagcatcaacgtagataca
tttcatctttgggcagggatggggcttctgagagggaatataagcgagatttgttagctt
tgtggtgagaggggaggttttggggtttagggaggtttgacaagggttgagggaagggga
tgttttggggtagcaaggggtgataacatataaactagggatcagttttttcaggctgtg
tctggcctacggcttgactttttgctgtagcttcttgttcagctttctgtttcgtctgct
gccgtgtggtgggacgatctttttcctggttggtgggcatctggcgacgttttcgtctcc
atgccgagctggtctggttttgtggaggtcctgtatttgtctcaggagagttcttggtgt
ttgtggtagcagtgtttgtagggcctaagtatggttttatactttttcctgggaaccact
ttgggccagatggtagctggacacaggcgtagcctctcccccaggtaatcaattggaaag
gcccagagacctggtgtgtttctgggtccttcaccagcactggtggcttctctgtgagtt
tagcttgggttgaatttgagaagtggtggagtattgggggtcaggctctgatgatgtacc
atttaggaagttaatgacatagagagccttacagagtctttcaacaggagataagatttc
tgtttctctccgttgctggttgaggactcttttgagggtttggtgggtcctttctatgat
ggattgtcctgtgggatttctaggtatgcctgtcttgtgttttattccccattggttgaa
gaaatcttttaatttgagaggtgtaggcaggcccattatctgttttgatttcttcaggga
ctcccagggtggcgaaggcaaggagaaaatgcttgatgacgtggatggcattttctcctg
catgggctgatgcaaacactgccccagaaaatgtgtcaactgacatgtgcatgtatttgg
atctcccaaaggatgggaagtgggttacgtcagtttgccacaattggcagctgttcagac
catgggggttgactccggtacccatagatggtatttggtagttctggcagttcgggcacg
ttgcaatgatagcttttgcttgatcttttgaaagcttgaacattctgacgagggcaggaa
tgttttggtgaaaaaatgcatgtgacaactttgcctgggcaaagatgtcagggacgtttg
cagtctctgctggcatggccagtgtatctgctctcctgttcccttcggcaatgggaccag
ggaggtcagtgtgtgacctcacatgcataatgtagtaaggctgttttctgtgggagatta
aatggattaatgtagaaaccaattggtatgatttttggttggagacgtcctttagaaaag
catgttcagccctcatagctatgccagcgacataagccgaatctgtgaccagattaaaag
gttcatctttaaacttctcaaaggctctgacaacagctgctaattcagcaatctgtggag
atccctctactatttggatatcagattcccatttctgggtattgggttgtctccatgtca
tgacagaccgatgtgacgagccatcggtaaagatggtcagagctttgagaggttttttac
tttggattaattttggaatcaatttaaaagctgcttcacggtagaaaagtctatgttttg
gcatgtgaatggaaatttggcctgtgtagctatctagggctaactggaggctctcattgg
tctggagcaactgctttagatcttcagtggtcaatggcaagtatatgcatgtgaactcac
accctgcaagagagcggagacgagttctggccttttttattaaatgtgccattacttctt
ggaaggtggttaatgtctttgtaggttgatggcttgtgaagacccattcaagtatcagca
aagggtctctgagtttagggtcccattggaagatcagtccatgtaaatggggagctttac
ccaaaactgcaaactggagaggcaggctgggttcaacgcgatgggcttggcgtgaagaca
gggcttcttggactttggtgatggtatctcgggcttcaggtgtgggggcgcgtggagagt
ccaagtctttgctgccgtggaggaggttgaagaggggattgaggtcttcttttgtgactc
ccagtagggggcgtatccaatttatggatccgcacaggctgtgtaagtcccttagggttt
tggggtcctctttgatggcgagttgctggggtacgatggttctctcacggatctggaggc
cgaggtaagtccatgggctggagtgctgcactttgtcctcatggatctcgaaccttgctt
cttctatggcttcaattgtctttttaagagttctgtccaagtaagttttttctgatgcac
agattagtatgtcatccatatagtggtaaatgattgcttctgggaacaggctcctgatgg
gggatagaatgtgggcgacgtaccactggcagatggttgggctgttcttcatgccttgtg
ggaggacgagccaatggtatcttctgagtggggcttgtttgttaagagaggggatggaga
aggcgaaccgtggtgcgtcctggggatggagtgggatgttaaagaaacagtctttaatgt
ctatgatggccagcagccagtcttggggcagcattgatggtgatggtaggccgggttgga
gggggcccatgtcttcaatgacctcattgatctttcgtaggtcctggagtagtctccatt
tgtttttgccgggctttttcagtacaaagacaggggaattccaagggcttgtggttttgg
tgatatgacctttggcgagttgctcttccaccagggcttccagcgtgctgagtttttctt
ttttgaggggccactgccttgtccattttgggttgtcagtcttccaggtgagcgggggag
tagatggcagcgcgcgtttctcagtggccccagtcagaaatcctggctgggaatggtaag
ggtggcaccccactgggatagaaggtctctgtcccatagggtgatgggggctcttaccac
gaatggtcgggtggtggctatcttgccttcgggtccttcaatgacgacatttcgtttgct
tctcatggatactgcaactccaccaatcccggagatcatacctgccactggctccagttc
ccaattccctggccactcggagcgggcgatgatggtcacgtctgctccggtgtccagcat
ctctgggcggtagaccctctctcctttacagaacaagctgcacttgatggtcggtttgtt
tgagcccacaatctctatccacattggtgtaggattgaggggaagctgttctgggcggtt
ctgtggaagtaaaaaagcttgagcgatcggtgttccctgtgggagaaagaaaggtgtgtc
cgtgcagcaaagctggacaagaatctcttgtccagggtgcactgtttgtatctcaggtaa
tacaaagagttgttctggaccatggatggtgtcgcttaggataagaatgtcccatgggcc
gttctgcggtccatactttcctgtgggaatatgataaaaacgcttgtcaacaaagttaat
tggcagtgatgttaccagttggcgtctggttccgatcggtagcgctctgtgtgttggatc
cttctcatgtgttctgggatcgcctggggtgatggtgccgggtgaggtccagttgtctgc
tctcggtggtccgatgtggagttcacagctggggcggggtagtatggcctttgatttgtt
gtctgagcgcggggccttgacaccgtgctccggtagaagtttttttgacgctgctggtgc
tgttgctgtctctggtgcctttggtaggtggcacgatggtcctgggtgggtgacctttgt
gggcagtcctttataaagtgtccaagttcgccacattagaaacagcgggcattctcctta
gagactgctgcagcaaatgcaccggaaactcctctgtgatgccttttacaactgcttggg
tcattgtgttttctgtggatgtgtgtcttgtacaggtctctatcatttgttctattgtgg
gttctgtgtccatgggtagggccctcaagatgttcttacattgttcgttagcatttacca
tggcaagtttgcccaaaagttcttttcgtccatccggactttttgtctgtttttctaagc
tagcttttaaacgatcaacaaactgaatgaagctttcattttctgactgtttgatgttag
agaaatattgtgtaggaacagaatcatcaggggtaaggagcagcgatgtcttagctgcaa
tagctatgtcttgtaatgctacttcaggtaaggttgtagcttgatctaagggtttttgga
ggtcaccttctccagccagtttttctattgtccaatctgtctgatttgcatctttagcat
aagtgtcagacagtgtttttaagtgtcttttccaatgcctttcccataacatatattcgg
caggggaaaggatgcagttaataatgtttttaatatcatgtggtactaatgtataggcag
agaaagtggcttccaataagtttctaaagaaatgtgaccctctcccatgttcttttgctg
ccttgctaagctctttgatttctttgtatgggataggttcccatgtttttgtagatgggc
cacccctcctccttttccctataatgactggaaaggctgagattttctgggctaactccc
agtctccctcccggttcgcttccctgcgtgtctgtgcccatcggtcttcagattcagagt
cagagctgctgctactgtcatctggacaggagggataggctgtggcagggcggggctggg
atacagggggcgtagcgcggcatttttgaaatgccggctttgctttacccagggcgggga
tggtggggggtcgggggtggtttgaggggtgggaaggggttctgttgtggcagcatgtgg
gtggagaggttgtacagcaggaggtcgtttggtgggtcgggttgcaggtagtgccggttt
cgcaattccgtgtggagtcggggtgggctgtaggagggtgtggggggcggtgggctttag
ggcaggagcgggggggatggggattgcgcaagaacccgtggtggggggggggggtgcagg
gagagggggagcatcagcagggattgcgcaagatgcagctgggaggggggagagcgggtg
tgccggcgcctgccaggtggcagggccatttgcggtggggggaggggggagggagattcc
attctttgggcggtagcctggggcggtgctgcggatagctgcgttccgccagcggtgaga
ggggcagacgcttgttccgtccccacggtgtgtgtgcggggctctgtgggactggtcccg
tgttgtaccatggctgttccgtgggtgcgggggggggcagcggcggcggggcggcttgct
gggatggggctgccgcgctggggtggggggggcagggccgcgtggagcagggatgcggca
ggagcgctgtgggtgggggggttggggggtggtgcgagagggggaagggggtgtcgtgcg
gggagggttgcggataccaggggcgcagggagatggggctgggggcggctcagaggcatc
cgtcccggggagggggatgggtctgggatgggtgccgcgtgcgctgcctggggggtggca
gcggaaccgagggggcgagcggggggttgggtatgggaggactgctgggaataggggatc
ggggtagggaagtggggtggccggcgcccctgccgggccagggccggggtggctggctgg
gtccgcgctctggctggccattgccggaggcggagagggggggtgggaggggggaagggc
agagaaggggtttggctgagggggggttttcgcacgacacgttttcaccagtaaatgaaa
taaaggaatgaatt
>Ccor_TEdenovoGr-B-G1490-Map3_inc#CLASSI/SINE
agctgtcctgcagggctccagccagacgagaggcttgggggacgtctggtgtggtcccac
cttcaggttggcatttcaaagcagtgcaggagtgggaaaatttgaaaaaatagattatcc
agaaccacacttgatctgtctcctctcactcaccagacctgaggaggtgctggataaatg
atgcacggcaggcggtgaaatcaggagcaactctgattttactccttgcgtgctgcaatg
cagcctcggaaaggagagatgctttgtgccgtgtgcacacacgtgtgaatcgtccagagt
tccacattgattctgaagctttgtacccagctgttggtttttccctgatcttgctcagtt
ttgcttcaatgtttccaaaataaagagatcacaggaaacaaattaaaagtttaaaaagac
aagaacaacaagtgacaaaactgtgtaagttttttatagcatagtttttcttttattaaa
tcttttgtcagtagagatgttgctcctaactacctctttatgacttttgacccacatgta
ttttaattattactttctagtatttgttatgcttttgaaccccacgtacaacagaggagt
gccatcgatagtagttttctctcccaaacaggctaaagcactcgtttctttctgccgaag
aggcggaaccgcgtgtgtttcgtgtgccatcgcacagcccggcgccggtatctgcacagg
gcctttagggcctggggcagccgtgtggcgatgctgccgcagccgagcccagcccttggg
gccgctgtccgtgtgcatttggaagcgcacggacacaattcccagccccgtccggctttg
tgcttcatgttcctgttgcctgtgcgggcggagcggggccggcgggagccgcgctcccct
cagagcccctgagggcggcagcaatggcggcgccgctccctcagcgcccgggcccggccc
cggcgggcggggagcgctcggcagcgccctggtggcagcagggcccgagccccggcccaa
acgggctctgttccggaggcgccgcacaggcgggaggggagacccctgcaagagtcgctg
cctgaggcattgccccggccctggggcggcacctggcccctggccgtgtggcaccgcgcg
agcttctcgtgcttccacttctctatgaagtgaaggaattccgccaaattaaatttaaca
aagaaatagatgttattctgcggccgaaagatcggttacatcgaaagccacgatcgagga
aatcagctcagagcccggggtcggagctgggtgaacacgcacagatctgatctctctcgc
>Ccor_TEdenovoGr-B-G1076-Map3_inc#CLASSI/LTR
gctttattccttaactgtccgctcaatgcccaaggacgctggatggacctggggccgggg
tcagagccatggacccgagggggcattgaacggttcagcccaatggctcgggggtctctg
gggctcgggagggagtgtgctgggagtgctgtgctgctctttgggtttgtgttctggcta
gcgggagaaaggttctgttggtttttcttgttctttttcccttcccttgcccccttgcct
cccttccgtcctcgccggtccggggagcctgggggtggccctggctggtctgagcctgtg
tgtttgttccgtctctgggaatttgttgtattttgaggttttttttctgttctaccttgt
tttgtttggtgttaataaacagtttggtttttttccactttcgcttgttgtgacccactt
gtcttattggtggcggaaaaggggaggcccttttccctttggaggagacactcactccgg
agtgtttcttccttaagttttgtctccaaaaccgagacataaatttggtgcccaacttaa
ggggcatgtggaagtggaaaaaaacattttggtttgaattacttttgtagtgagttcaca
tcagtaagaccacgctgtttaatagtttttctgtggaacctaaccataagtacatgtcca
cagctatgggcagtcgggtccctggcttacaccttttgtaagtcaggaataagaatcagg
actgccattttaatatgcttggtgttagtgatttctcgaagtttgtctgaagtaatggaa
accattgagaatgtgtatgttatgttgtttttccatcctggccctggtagtttccttttg
gaatgtattagcaattacacccagtttgttaggggaaaagcaggggatgatatttcccag
cccttcatctccttcttccccttcagatctggcacgtcaccttttgaaagtgtccagttt
cccctggatgttaaagataccactttttaatgatgttatctagcagggtttctctatgtg
gtctctagcttgtctaaaataagggctgagatttccagaggggttgcccagacacctgcc
ccagttgtggaaaatcctaagtggtgtggggtatgggaggacataggccagaccctgaag
cagttttctgacccagtagcctggaattttcctcctgaatgaattcagaatccagctgag
gtgaggaagtatctgaaggaaagctgcaataacaacacggatgaaaagaaaaagctcatt
gccatgtgctgggtcctggctaacgcttaccgcatcctgctagatactgtagggcagaag
atacagccagaggagcaggagaataagccggcagacaccccaatcactctggctgcagct
aaagcagatggggagcctaaaccaataacgattgcccctgcccagcgaaagaaacacaaa
gccaaatccatttgctcagtggatgatgacaggcagccgggaccttcacagccagcagag
gaatctgaacctgaaatcatcactgagtccctgtccatagagagcctttgtaccctgagg
aaagattacacccgatagcctgatgaaactatattaagttggatggtccaaatctgggat
gctgcaggcaatggtacagttctggatggcactgaagtgaggcatttgggatccctgtca
cgtgacctaagtattgaccaagggatgacaaggggccctgaagctctcagtctctggaca
cggctcttaagaagtgtgaaggaaagatacccgtgctggaaagatctccagctgcagcta
aacccctggaaaaccatggaacaagggattcaatgcctgagagaactggcagtgatagag
atcatattctcaggtgaccaagcaattaggagccctgacatggtaaaatgtacaccagtg
atatggggatgagacagtgagttctacggtgaggaggctccgggtgtatgcagacactgt
gcacggcccaacacaagcaagaatcgcagctgtggaaaagagtctgtcagagaccataca
gagggtggaagacaggatggacaagactcatcagaaactcaggaaggagctgaaagaggg
ccttctccaaatcgcatccgtgcagaccagaggctgttatcagaagcagacgtcccacgg
ctagggagagagggtacaccccaagagctgaactgtggttcttcctgtgtgacagtgggg
aagacatgaggaggtgggatggaaaaccaacttctgtcctggcagcatgggtatgtgaat
tgaaggatggtaatgctgagagagggagttccaccagaagggaaacagctcaaggttcaa
atgataaccaggattagagggtccctgcctctagccaggcagaggccagggaaaatcgtg
tcttttggacagtgtgggtccgatggcctggcacatcagaaccacagaaatatgaagcct
tggttgacacgggcacgcagtgcactttgattccattgagacatggggcagaaccggttt
ctatttctggagtgacagggggatttcaggagttgtcactgcttgaagctgatgtgagcc
taactggacaagagtggaagaaacatcctattgtgactggcccagaggccccgtgtattc
tgggcatagactttctctggagtgggtatttcaaagacccaaagggactcaggtgggcct
ttggaatagctgctgtggaggcagagggcattcggcaattgaacaccttgcctgggctga
ccgagaatccttcttcagttgggctcctgaaggtagtgaagtgagtgccaattgccacct
tgacagtgcattgacggcagtaccggacaaatagagatgctgtgattcccatccacacaa
tgattggtgagctggagagccaagggacggtcagcaaggcccacttcactcactcaaggc
cctgtttggtctgtatgcaggtcagaaggggaatggagattgactgtggactattgcggc
ttgaatgaagtaactccactgctgagccctgccatgccagacatgttggagctccaatac
aagctggagtccaaagcagcaaaatggtctgccaccatttatattgcaaatgtgtttttc
tccattcctctggcagcagagtgcaggcctcagtttgctttcacctggaggggtgtgcag
tacacctggaaccggctgccccaggggtggaagcacagtcccaccatctgccatggactg
atccagactccactggaaaagggtgaggctccagaacatctgcagtacattgatgacatc
attgtgtgggggaacacagcattggaggtatttgggagagaagatcatccagagtctcct
ggaagccagctttgccatcaaaagaacaaagtcaagggacctgcccaagagatccaattc
ctagctgtatatatatgtataaacgtgtgtgtttaaagctgaattgtattaatctgggca
ttgagcagatggtatgga
>Ccor_TEdenovoGr-B-G1913-Map6_reversed_inc#CLASSI/LTR
tatgttgaagggatgtcctaggttacaatgtaagatgtgcccacaagcatgtattctatc
accatcttcatgagctgttaaaaccagatggggcagtgctccctgcctcctccctcaaga
ctatgtcctgttaatggcccatcagtgccttatctcatgactcatcattccactgtgaga
tgctccacccagagggagaaaccaagcatcccatcctggatataaactgggatttttgaa
gaccacaggcagcttttcccactggatttccagaggacaagagctacatacctaccactg
gaccttctgaggaagaccagatctttctacacaggatcactgcttcaacagaaccacatc
cttcacttcaggaggactgcagccaccaccttatcggactgctactgctaccctgactaa
cagggtcaggtcgtatctgactctgtcagtttaaatcagttttttccctgccttgtttta
tatatatatattagtaaagaactgttattcctatttcccatatctttgcctgaaagcccc
ttgatttcaaaattataataatttggagggaaggggggttgcatctgccattccaaggga
ggctcctgccttccttagcagacacctgtctttcaaaccaagacattgaaacactcatgt
cctggaattt
>Ccor_TEdenovoGr-B-G1186-Map3_reversed_inc#CLASSI/LTR
aaaagctgcaattgtttattaaactatggaggtagacaagttatcctctgtagttgaagg
aggatacgcttgcagaattagcccgtatatccggaacaatatgaattgccaaagatgtgc
cattgcagcctgtaaaatatgtagtgccaaatatgtaccgcttccgcttatgttatgtaa
gtaaagagataaaataccaaatatgggagagaaaacaggggtcattcagaggactatgga
ggaagacttctggcttcagcctcaacgaccaccagaaggcagaagaagaccccctagcaa
cacaacgcacatgcgcagagaaactagataacaaccacctggaaggccgggaagggggag
gaaaaaaccatatataaaggactctgtacaagctaaaaaacgtggcagtcggcggagcgg
agactcccctgtcacccagcgctgcttttgctcacattctacttgcttaattactaataa
atttcatttattaaactaagagtgcatcccccttattgttgcgcactctttacaattttg
gtgccgtgactcggatgggaagatagcgacctaccgtctcttagggaggcgccccgaggt
actccttggcccggggatcggtggtgcgcttacccccacaccgacgaacctaaattctag
aatggtgagcaattgagaaccggtcaaatcccataaagtttagtgcactaaagtccggac
gaagacgcaggaccgcgtgagtatcgagcatcgggattccgtccgggcgggattgggttt
cctgagatataacgactgagaggttcgaaatactgaaccaagcgagtgtggaccctttag
tactacgtttcccgactcccgcgagggaccgggctaggaataaggggagcgagtgtgtgt
gtgtgtgcagatatctcagaagatgggggcgaagggcagcaagccttcggtccccatggg
gagggtccagcagggagggccccagtgataccccaaaacacccccctagcattcatgcta
aataattggaaatacctccctagttcacccgggaaacacaaagccagaatgatagaattc
tgtactaaaatatggggaggaaagaaatacaaaagaacgtgatttggccagtttttgggt
cagatgaagattgggtgcgacaacaacttaacctgtgggtaaacagtaaaagtccgcttg
acccagaagaaagtgcatatgctgcaatgtggctagaaaaaccccaggtagctatgtttc
ccttaaatgagagaaagaaagaaaggaaagaagagcaggaagatgagctattattgaatc
cacccccatatgtgcccccggcacaggcaccggaggcaccgccaccgccaattcccctcg
atgcaccaattaatgcagagcgagtgtcccccattacagtcaggaggagaactagaaatc
aacgagaacaagctcagatgtacccactagagaggtacctatgggaggacccctacccgg
gatcggatatgttactgtccctttaaattcaggagacttacgagaattcaagagaactga
aatggggagtttattagatgatccattaggagtagctgaaaggctagatcaattcttggg
acccagtctctatacctgggggagatgaactcaatattaagccagctgtttacatccgaa
gaaaaagaaatgattaggagggctggcatgagaatatgggatgcccgtcatgcccaagga
ccgcaggcagacactaaatggccattacagaatcccaactgggataaccagaatgccgaa
catagggtccacatgggggatctaagaactatagtgattcagggaatcagagaagccgta
ccccgtggccagaacattagtaaagctttcaatgagagacaacggaaggacgagagcccc
accgagtggttagagagattaagaaaagccctacagttatactctggaacggatccagca
agtcctttaggacaagctgttttaaagactcactttgtagcgaaatcctgggacgacatt
aggagaaaacttgaaaagctagaagattggcaggatagaggcttagaagaactgttgaga
gaagcccagaaagtgtacgtgcggagagaggaagagagcagtaaacgacaaataagaatg
atggtagcagcggtcagggaggatagaaaaggacgaccagaaggattccggggaaggtca
aatgtagtagaaaagaaggaacaaggaaactgtttttattgtggaaagagaggacatata
aaaaagaactgcagagaacgaatcagagacgagggaatattaaaggcagaataggatagt
caggggctctatatattaggggaccggagtcatcaggagcccttgataaaattaaaaata
ggtccccaacgtcaggagttcacctttctagtagacacaggggcagagcgatccacaatt
aaacaattaccggagggtgcaccctttcacatgaaaaagtccaagttataggagcaaaag
gagaaccatttaaagtaaacaaaattaaagatgtcatatttgagtctgaaaataaatatg
ggataggtgaactcctgctagtcccagaagcggactacaatttattgggacgggacttga
ttattgaattacaattagaaatcaaagttgaaaatgaaaaattggctgtcagagcatatc
ccctcacagtagcagacagggaagaaatcaattctaacatatggtattccccagacacaa
taggaaagctaaatattccaccaattaagatacaaataacggacccacaaatcccagtga
gaataaaacaatatcctatttctctggagggacggaaaggactaaagccagaaatcgaca
gattattaaaacaaggaatcctagaaccgtgcatgtcttcctttaatactcccattttgc
ctgtacagaaacctaatggaaaatatcgattagttcatgatttaagggaaataaataaac
gaacagttacccggttccccgtagtagctaatccatatacattattaagccggctaggtc
cacagaggacgtggtatagtgtgatagatttaaaagatgcattctgggcatgcccactag
cagaagagtgtagagattattttgcctttgaatgggaagacccagaaacgggacgcaaac
aacaactaaggtggacagtccttccccaaggatttactgaatcaccaaatctgttcgggc
aagctctagaggagttattaacggatatcaagtacaatagggaaggtactcttgcagtat
gtagacgacttgctgatagcaggaagtgagagggaagaagttaggatagaaagtgtcaaa
ttattaaattttttggcactaaaaggattacgagtttctgaagagaaattgcaatttgta
gaagaaaaagtcagtatttaggacattatttatttgaaggacagaaaataatagacccag
aacgtattaaaggaatattagaattacctatacaaataccaaaagacagattagacaagt
gttaggcctatttggatactgtagacaatggatagaaaattatagctccaaagttaaatt
cttatatgaacagctagcaaaagataagctgcctaaatggacccctcaagatcaagaaga
ttttgttaagttaaaaaaagaattaagtcaagcacctgtcctaagtctcccggatataaa
gagacctttttttatttgtgaacacaaatgaagggacagcatttggaatattaactcaag
aatgggcggggcagaaaaaaccagtagcttatttatctaaattattagaccctgtgagta
ggggatggccagtttgcatccagatcattgtggtggctgccttgttagtagaagaaacaa
ataaaattacttttaatggagaaataattttatacgcaccccataatatcagaggggtat
tacagcaaaaggcagagaagtggctcacagatagtcgattgctcaaatatgaaggaatac
taattgaatcacctaaactgtcacttagaacaaccggggccatgaatccagcagaatttc
tatattcaggaggaggtagtgaataatacatgattgcttccaaactatagaacaccaaag
ccggataagacccggtttagaagaagaggaactcgaggaaggagaggtctttttcataga
tggatcctcgagagtagtagaaggaaggcgcacctcggggtatgccgttgtgaaatttga
taaaggagagtttaaaatagtggaatctggacctttgagtgcaacctggtctgcccaagc
atgtaattgtatgccctttggaaagctttgaaattactggaagggaaaacaggttcaata
tatacagactccaagtacgcctatgggatagtacacacctttggaaagatttgggaagaa
cgaggatttataaactcccaagggaagaaactaattcacacagaactaatacgacgagtt
ttaaaatcactcagaggcccttctagaatagcagtagtacatattagaggccatcagcgt
ggtaccagttatcaaattagaggaaacaatgtagcagatgaagaagctaagctagtcgca
gggaatctcagtattttgtttacaatgaaggagataccacaaaaagacgaaaaccttagt
tttgaccaaaaagaaagagagaaattgcaagacatgggagctaaagaacacaataagaat
atatgttaccagatggtcgtgaaatattgcctaaaggaatagccacagatatccttacaa
aaatccaccaaaaaacacattggggtacccaagccttagtagatcattttgaacagttat
atgcctgtatagggatttataacattgcaaaatcaataacctggtcttgtgagatttgcc
agagggtaaaccgaagtaggagtaagcagaaacaatcgggaggacgacctccagcatacc
gacccttttcacacatacaggtcgattttacagagctaccaaaaaagggaagatataaat
acctccttgtaataattgatcacctcacccactatgttgaagcttttcctaccggtaagg
caactgccaatcaggtagcaaaagtgctgctcgagcagataatacctcgatacggggtaa
ctgaagtgattgactcagatcgcggacctcatttcacatctaaaatcattaaagaaatag
tggacaatataggaattagatgggattaccatacaccatggcaccccagagttccggtaa
ggttgaaagaataaatggagaaatcaaagtaattttgacaaaactaatgatagaaaccaa
attatcttggattaaatgcttaccaatggcattattaattctgagaactcgaccaagagc
tgatttgggaatttctgcctatgaaatggtgtatggtatgccctatcgtattgagaaacc
cagactaaccttttaattcgagactatgctataaatgaatatgtttcacaactggcaaaa
caccgagaagaattgtggaaacaggactagtggtacaaagacctccactagacttaaaaa
ttcacaaaatcgaacctggagaatgggtattaatccgggtatggagggaagagactttga
aacccaaatgggagggtccttatcttgttttgctgactacagaaactgccgtcagaacag
ctgagcgcggctggacacacgcaagcagatcaaggaccagtaccaccaccccagtggaaa
atcaccagccctccgggagaaagcaaacttgtattaagaagagcgatgagtacaaaaact
aaatgatagaaactgtagttgaaccatttattaagttgccgtttgctgtgcagtgtgtaa
taggatttgtgattgctttagcattatcaatagttttatattttttatggaaaattgtta
aatgtggaagaagaatttgtatatgaatgatagagaacaaaccgaaatatggaacctacc
actagatattagaaggctaaatcaaaagacacgtttaatattcacacctataattgagag
actgccaaaagagataaaatcccagattcctccacccccatatacctttattgagattca
aacagtaatcagctgaacaatttcaactagcaattttgcattgggatttggaggtgtggg
gcgcagccatcactgcccaactagaatcacatattataaaaagccagtgcagaggataca
gaaaagggaagagataaaccagaccagaccttgagcgattgaaggtacaggttcccttcc
ctgaacaggaaacccctgctgccgagaagatgagacacctcgtagccggatgcaacccgg
ttgacgagcgaggcagaggaggtaacccggggaggaaaggttacctaatgctcaagcgag
gagaatattatcaatggctcttcctccttttctctgtcatcctgagtaagcctgtgaagc
tggttgaggctgggaatccacaccaaccgtttaaatggtccctaataaaatgggaagatc
aaaaaataatatccacagtaatagggccagggaatgttagttttaactgccagctcttga
tcttatagtaatacaaccctgcctaaacaatagggggttttatttttgccctgcatctaa
tccagggaaaagctattgtaattggcccgggcactactactgtgcgtactggggctgcga
aaccatcgctttttggttttccccttgaggaggggaagacccgcatattaaggtggaatg
gagacctagtggatgccaacctccacaaatagatcatagttcaggggtagcacgtgccgg
aaattgtcatggaattcagataaaagtaaaaaacccagtatcagacgaatgggatattgg
aaaaacctggggagctaggctatgggaacccggcacggatagagggggcttatttttaat
acgaagggaccccttcccccatgatccagtttccataggtccaaccctgagctctcaccg
aaaaggcccggattaaggcaaaacaaataaaacaaaacaacaaaataaaacagaaccgca
gaactccaccagacctagcccccctacccagattaggaacccagaccccctctgggaatt
aatgttagcctcatatgaagcacttaatagaacaagaccaaatctaacagagaatgctgg
ttgtgctataatatcaaacctccttatatgaagctaaggaaaagataataaagttcagtg
gtccagtaaaacaaatccacaagagtgctcttggagtgagcagaaaaattacacccaagg
aatcacaatacaaagtgtaaatggaaaagggaaatgcttaggagcagtacctgaacaata
caaatttttgtgtaacagtaccattactagacgtaacatcgaaaccaagaaaagtgaatt
taacaagtggataatacccactttcggggcaaagtgggtgtgctcagacataggagtaac
accttgtttatcaatcaaaatgctaaatgcatcacgacaattttgtgtgcaagttataat
agttccacgattaatatatcatacctctgaagagataatgtatcattttgaggggactta
agcaggaaaaagagagaacctctgactgcgataacattggcgactttactaattgcagga
ggggtgggggcgggcacaggtgttgcctctatagtcagaagtactgaaattcaaaagtta
caaacagctgtaaacgaagatctggagcgaatagaacagtccattgaaaacttagctact
tcagtgaaatcactttcagaagtggtgttacaaaatcgaaggggattagatctgttattc
cttaaagaaggaggattatgtgttgcactgaaagaggaatgctgttcattcgcagaccat
accggagtcgtactggactctatgtccgaactccgaaaacgattagaacaacgaaaaaag
gaacgggaaatgaataaatcatggtacgaaggatggttcagtgccaccccttggttaacg
actttgttgtctgccatagcgggacccctgataataattattttaggactcatctttgga
ccatgtattattcgatatgtgttgaggttcatacatgaaaaatttgatataaccaaattg
ctaattttaacaaccaatgcgaaataccaagctatgtctgaaaaaggtgaaaatgagtac
tgtgaatgtgattccaaatcacctgtatacgattgttgctgtgcagaaaatggaataaga
ttttgtgattgtcatagtagatgtgagtggtgtgggaagaaaataaaggaggaggagatc
gaaatagtttaataaacaatagaggttaaaaaaaaaaaaaaaggggggagttgttaaaag
ctgcaattgtttattaaactatggaggtagacaagttatcctctgtagttgaaggaggat
acgcttgcagaattagcccgtatatccggaacaatatgaattgccaaagatgtgccattg
cagcctgtaaaatatgtagtgccaaatatgtaccgcttccgcttatgttatgtaagtaaa
gagataaaataccaaatatgggagagaaaaacaggggtcattcagaggactatggaggaa
gacttctggcttcagcctcaacgaccaccagaaggcagaagaagaccccctagcaacaca
gcgcacatgcgcagagaaactagataacaaccacctggaaagacaggaaagcggaagaaa
aaaccatatataaaggactctgtacaagctaaaaaacgtggcagtcggtggagcggagac
tcccctgtcacccagcgctgcttttgctcacattctacttgcttaattactaataaattt
catttattaaactaagagtgcattccccttattgttgcgcactctttac
>Ccor_TEdenovoGr-B-G387-Map20_inc#CLASSI/LINE
cctgcaccttgacaggaacagccccaggcaccagcacaggctggggggtccctgctggag
cagctctgaggggaacgccaaggaggccaatgggatcctggggtgcagcaggacagaaga
gcattcccagcagggcagggagggatcctgcccctctgggcagccctggaggcacctctg
gagtgctgtgtccagccctggctcctcagcacagcagggccagggagctcctggagcggg
gccggcggaggctgcgcagctgaggaagggcctggagcatctccgtgcccagcacaggct
gagggagccggggctgctcagcctcgagaggagccccagctgagaggggccctcagccct
ggctgtccctggctgcagggagggctccgagcagggcccgggctctgctccggggcccag
caatggcaccagagcaccgggcagggcctgagcccagcaattgccctgcccaggaggcag
aactgctgccctgggcagtgcccagccctgagcacattggccacagaggctctgggctct
cctccctggggctgttgcagagctgtgtgcacacagtgctgtgccctgtgctccgggatg
gccctgctggagcagggaggtgccaccaggtgaccctctgtgctccctgccagcctgagc
catcctgggatcctgtgaa
>Ccor_TEdenovoGr-B-G1669-Map5_inc#CLASSI/LTR
tgttggaaccctgggttctgagaatttcagcctttcagtgctgacaggcagtgatcctca
gaagcacactgtatttgacctgaaaccttgggaaaggcttcctaaattgtgtgataacac
tgaggttgttgctgtgtaattaaaagttatatcactgggtggaatatgtagagatgtaga
aaaattaggtttatgggatatagtaggtaacaatatggaggattttgggtgtggatttgt
tcttcttcttttctccttcttcttcacaaatctgggtgttctggtattgggtcaaaaaac
ccgcagtgcagaacatgaatagttagttattggattataagtaaaaacaaattattggca
ttccataattggtaatttggactttaaaaggccttggaagttagaactcagggccatttt
ccaccttgttaacttagaggcacactctgtgcagctgtattatagataagatataataaa
catctaagtccgaagaagaactctcgtctcctgcattttaattcaaactctgagtaaaag
aactcacgaaacagaggcaaagaagaaaagaaaaaaaaagagaaaattaat
>Ccor_TEdenovoGr-B-G1035-Map3_reversed_inc#CLASSI/LINE
ctctgttcccaggcgccagctctccctgagctgctccctaccttgtttaagagttcattt
gtttggagctccttggaagcagctgcaggcactgaggagatgccaattagtgtcagggca
gttaatttggagaggggcgggaggaagcaggactttaaattgctccaaggcctgttcctc
ctgcactgggaaatacagggagcacctgagctgctcagctgggctgctttagggtgcaga
ggtgaatttggagctgatttctttggggtgctcagcagatgctggccatgatctctgcac
gtgcaatcccagctgctcagccgggatggagccttccttagctcccaataaatctcaaac
cactccttagctcctcataaacctgaaaccagaacgttggcacagcagcctcctgagaag
tggcattttgactgggattttttctgaaccattaacttttgtttgctggagctttccctg
caaagcgctggatccgcacctcgacacgttcgcgtgggattcctcagcgccgcttctcgt
cccaaaaatactctgaaaaaggagatttggcctctctaggtacactctggcctggaacag
agaaagcctttggaaaggattgatgccagtcttatcacatgcatgtatattttaattatg
attatcagcagaagtcataattaatgacagtggaatatctccatattaacagctatcagg
agcagcccacacaattcatgggggtgacctcagtgcttttgtgggaatctcagcccaatt
gccagctgtccaaaggctccttttgccagcactgatcccactttcagcagaactgtgcag
ctcagtgatattaaagtcagcaaaactctcaagtataaacccatttcccaggttttttca
tgagggagtgttcctgaggtcagccctgcacgggaacaactgagagagccacaaacgagc
caccaaacgtctcacaggggacaccaccaccagcacaggtgtgaagggatttctttttgc
cccagaattgtgaatccacagcccaagccacgtgcacacactgcagatgtgaagtgtatt
tttactcccagcaagcacctgggaatgaaaaaacctcagccccaaagtttgatgtctaaa
cagcaacacagaagttctaaagcagctgtcgagacaaacaaaacacagcaaaaacaaagc
agaaagggagcaaaaacttgtcacgctggccgtgtttccgagggtgacaggttctgctgt
gctgggaatgcagcaccaaacacaaaaatcctactgcaactcctggatcccacagcagga
aggacatggagattccccgtgggaatcagggatgcagcactcggctgtgttcccatcact
ccctcaggaatagccaggtttagctcattctgtctgcccagagaggggggatttgcccct
ggatcccctggaatgttccaggccaggctggacattggggctgggagcagcccgggacag
tgggaggtgtccctgcccgtggcagcgctggcactggatgagctttaaggtccttccaag
cccaaatcgttctgtgattcttagagccctgaaattctcgtgacaagagcttatggtccc
ttcccaaaaaaaccccattgcacgactctgcagcttctggagccctgggtccatggaaat
gcagtttcagaggagctccgaggaaatggtgttttggggagagcagagtggctggaacag
aggaacacgatcgctctcctcgagcgagcccttgtgtctcagggagcgggatcggctcgc
tcctaacgcacctggtgattcccagagcgggggatggaaatgcagccctggtccgaaaga
aaccctgcccgggaaggcgggctgggattgtgagctggctgcgggagctcgctgttaaag
gcgatcttttggctgtacaggtgcgcctttgtctctgtgcgaagcacccgcccgtagcgc
cctttgtgctgctgtctcctgatttccttaagcttttattaaacggtcccttttcttcaa
ctttccttcaaattctcgagtgaagctcgttttggcagctgcgcgtgcgcggatccttgc
gcgtgcgcagatggccgggggtgcgcggatcagtgcgcatgcgcgggcggggacgcatca
ccggcgatccctccgcgggcaggaccgcatcataaatagtccctcctggcggatcactcc
gcctgcgcatgcgcatagccgccgagccctcttctgaacgggattgtgatgttggatttt
tgcacgttccatcattgttaggaatggattgtgatgttggttttttcatgttccttaatg
tgagaaaagctttgcctgggttctgtaatgtaatgctgtagaatgtctgtagtttgggtg
ctcagtttgggaaggatggggggggctcttcacattcctggaaaattttatcagaagaaa
agaacccggagccagacggaatggagccaaggaaaaagataagactgataagatgatact
cagcaactccaaagaattaatgaatgatgcatgatggtgatgaataaaaataagcgctgt
acttttaaagccgatcttttggatgtacaggtgcgcctttggctctctgccgaagcagcc
ggccgtaccgccctttttgctgttgtctcctaattgtcccttttcttcaactttccttca
aattttacaaatagcgaacctcgtgtttcacaatttggggcccgtacggggataaaggct
cagctctgggatctcccggggaacccagagcaggggggtgcccccgcccgcttttggcgg
cctcgctttgtgcttcccggcggggtcaggggggtttgcagtcaaacacccggagcgcaa
gagaggagacaaagcaacaagcaaggaaagaaaaggctccctgaggtaattaaacatgta
aaatcttgtgcaccaagactccgagaaaggtgagtagtttttcttttttctttttggggg
gagaagggggatgaaagtgtgtgcatgagatgcgggctggttaccccagagctgcgaagc
gagtgtggagcctctgaggctgcggctctgctctgccgcgagggaagcagtcagtaaaga
ggcgaagccaaagataaaaggagtgagagaagccccgggttaactgggacgggctttcag
ggaagggattggactccttgaaggaggggagtcaagaatttcctagtatgggatccgaga
aatttagggtttaagactgccggattgagggttcaaaaattcgagacatgcgggcttaac
tgctaaatggagggttagttccgagacatttgggttttgaggctgctggattgagagttt
aaaaaaatttcaagaaatccaggcttaattgtgccaaattgaggattacttcaagaaagc
tggaattttgggcccaggggtgagcattggccaacaatttgaaattaaaaggtacctaag
tcttgtgtggttgtgactgatagcgcttgagaaagagaagttggaacaataataaggagt
gagtgagaatgaatgaggatgtatgtgatagaaatgctaaaccttgaaatagaactttat
tttctggaaggaggcatattttattaa
>Ccor_TEdenovoGr-B-G1115-Map3_reversed_inc#CLASSI/LTR
taatgatttataagaagttgacagaggtacaggcagctgtttgaagtgtgtatgatatgt
ggtttcttcatcctaaccccagtcctagcttcagtagcctgttttgggaatttattagta
attgcacccagattgttagaggaggaggagacggggtttcccttctctttaaatttgata
ggttatcttttgagaatgttcggtttcccctggtgttaaagagaccattctcctggtatt
taatctggtaatcttcctctgtgtggttcgcagcttgtctagaatgagagttcagatttc
cagggtgactgctgagacacctgacccagaggtggaacatcctgagtggtgtggggaatg
ggaggatatgggccaaacctgaagaaattctctgacccggtggtttgggatttccctcct
gaacaagttcagaaaccagctgagtgggaatatctgaaagagaaatacaatgacaattct
gagaacaaggtttttgcaatatgttgggctttggcatatgcctatcgcacactgcagcag
gtaaaggtagggaggaagataaatcagcgaagcctgcagacatcccagccataccagaca
gcaagcccaaaccagatggagagtctaagccattgacagtggctcctgtcatgaggaaaa
agcacacaaccaaaactgattgcccagtgaaagatgaggatgatgcaggggaaggaacct
caaaaccaccaactgactcaggcacagaaaccattactgagtccttgtccataaaggacc
ttcacagcttaagaaaggactacaccctactgatgaatccataataagttggatggtccg
tatttgggatgctgcaggtgatgatgtgatgctggacggtgctgaagcgaggcatttggg
atccctgtcacatgatccagtgatcgaccaagtgatgataaggggggctgactcttcagt
ctctggagatggttttgacaggcgtgattgaaagatatatgtgtggagatgatctctaca
tgcagcaaacccagtggaaggccatagaacaagggatccagcacctgagagaactagggg
tggtagagattgtgttcacagatgacccaggattgattagtccagaccgggcgagagtta
atccattgatgtggcgaaaactcgtacgacttgggccacaagaatatgcttctgctttcg
caataatgaaaccgaactacggtgcgaatgagactgtgcaggatatggcagtgaagctct
gagtgtatgcagattctgtgcatggcccaatacatgtaagaatcgcagctgtggaaacac
gtgcagaaaatggaagataagatggagaagagtctccaggagattaaagagtgccttctc
caaatctcagtggtacagatcagagattctgataccaaaggcggacattccctagagaga
aggtacatcctatgaagtgagctgtgggatttcctgtgtgacagtggggaaaacaggaag
tggggtggacaatctacttctgctctggcagcacgagtgtgtgaattgaaggcgcgcaag
tctcagaaaggaagttctaccaaaaaggaagtagctccagttgcctgtagccaaactgct
ggaaattatggaaaagatgatggcatgtctgattcccatgaaggaacctctaagatgcag
gcccagggaaagaaggataaccaggcatagaggggccctgcctctagccaggtagaggtc
agggaaaaccgtgttttttggactgtgtggattcgttggcctggtacatcagaaccacaa
aaatatatgccttggttgacactggtgcgcagtgtacaataatcccatcgcagcatgtgg
gggtagaatctgtttctatttcttgtaacaggtggatcacaagatttgaccttggtggaa
gctgaggtgagcctgactggaaatgagtggaagaaacatctcattgtgactggcccagag
gccccgtgcattttgggcatagacttcctccgaagcgggatccaaagggactcaagtggg
cttttggaatagctgctgtggagacagagggcattaagcaattgaacactttgcctgggc
tatcggagaacccatctgcagtaggccttctgaaggtggaagaacaaagagtacctattg
ctacctcggcagtgcattgctgacagtaccggacaactcgagatgctgtgattcccatcc
acaagatgatccgtgagctggagagccaagtggtggtcagcaagacccactcacccttca
gcccatctggcctgtgcgcaaatctgaaggagaatggagattgactgtggactatcgtgc
cttgaatgaagtgactccactgttgagcgctgctgtgccggacatgttggagctccagta
cggctggagtccaaagcagcgaagtggtacgccactattgacattgccaatgcatttttc
tccattcctctggcagcagagtgcaggcctcagtttgccttcacctggaggggtgcagta
tacctggaacgactgccccaggggtggaagcacagtcccaccatttgccatggactgatc
cagactgcactagaaaagggtgaggctccagaacatttgcagtacattgatgacatcatt
gtgtgggggaacactgcaacagaagtgtttgagaaaggagagaaattatccaattctcct
ggaagctggtttgccatcaagaagagcaagtcaagggacctgctcgagagatccagttcc
tgggagtgaaatggcatcagattcccactgaggtcatcaataagatcacagcaatgtctc
caccaaccaacaggaaggagacgcaagctttcttaggtgccctaggtttttggaggatgc
atattcctgagtatagccagattgtgagtcctctttacctggttatccccaagaagaacg
atttccattggggtcctgaacagcaacaagcttttgcccaaatcaagcaggaaatcgctc
atgccgtagcccttggcccagtcaggacaggactggagtgaagaacgtgctctactctgc
agccgggagccatggtctgtcctggagcctttggcagaaggtgtctggtgagacttgagg
tcgaccactgggattttggagtcgaagctacagagggtctgaagccaactacaccccaac
cgagaaggaaatcttggccgcctatgaaggaatccaagctgctcagaggtaattggcact
gagaactcctcctggcaccccgactaccggtgctggggtggatgttcaaagcaaggttcc
ctctacccaccatgccaccaatgccacatggagcaaatggattgctctcatcacacagtg
cgcctgtatcgggaaactgaatcgccctgggattttggaaataatcacaaattggtctga
aggtgaaaactttggtctcactgatgaagaggaacaagtgatacgtgctgaagaagctcc
accgtacaaccaactgccgtcagaagacacatgctacgctcttttcattgatggttcttg
tcgcatcgtagggatgaaatgaaagtggaaagcagctgtatggagtcccacatgacgggt
tgcagaagctactgaaggagaaggtggatcaagccaactttctgaactcgaagctgttca
actagccctggacattgctgaaaggagaagtggccaaagctctacctctacactgattca
tggatggtagccaatgctctgtggggatggctggaaaagtgggaaaaagctaattggcag
tgtaggggaaaaccaatctgggctgctgaggagtggaaagatatcgctgcccgagtaaga
aagctggttgtgaaagtccgccatgtatatgcttatgtccccaagagtagggctcatgag
gagcaccaaaacagcaggcaggtagatcaggctgcaaagatagaagtgtcccaggtagac
ttggattggaaacataaggagagttgttctagctcgatgggcccatgatgcctccggtca
tcagggcagagatgccacctatagtgggcatgagacgaggggtggatctaaccatggaca
gtatctcccaggttatccatgactgtgagacatgcgctgcgatcaagcaggccaagcggg
tgaagcccctgtggtatggtgggcggtggtccaaatacaagtatggggaggcctggcaga
ttgattacatcacactgcctcaaacccgccaaggcaagcgctatgtgctcacaatggtag
aagccaccactggatggctggagacctacctgtgcctcatgctactgcctggaacaccat
cttgggtcttgaaaagcaagtcctttggaggcatggcacccctgagggaattgagtctga
caatgggactcattttaagaatagccttattaacacctgggctagggaacatggcatgag
tgggtgtaccatatcccttaccatgtaccagctgcaggcaaagtggaacggtgcaatgga
ttgttgaaaaccactttgaaggcactggggggaactttgaaaaattgggaacagcatcta
gcaaaggctacctggttagttaacacccgaggttccaccaatagagctggtccagcccaa
tctgaatccctgcatatagtagatgaggtcccagtagtgcatgtcagaggtctgttagga
aagcctgtttgggttaattctgctttgagtacagacagacccatccgtggggttgttttt
gctcagggacctggttgcacatggtggttaatgcagaaagatggaacaacacgttgtgta
ccacatggagatctgattgttgggtgaaaaccatctgtagtgtggaatgcctgtatatcc
tttcttgctgagtgtcactgttagtacatagctgtgtatatatatgtattgatgtgtgtg
tgtagaattagaatatcttagtttgggcattgagccaacgatatgggataaggggtggag
tgtcttggggtgactttatgatgtgtatcccatgttgctgcctatgcccagaaattagtt
cttgtgcctttctatgcctttaaactgagcctgagagggggaaggaaaaactgaaaaact
ttttcaaagcagtttgcagcttgttcaaggtcacacagagatagcgactttttttccagc
tg
>Ccor_TEdenovoGr-B-G1735-Map12_inc#CLASSI/LINE
catagaatcacagaatgtttaggttggaaaagacctctaagatcattgagtccaaccatt
aacccagcactccaagccaccactaaaccatgtccccaagtgccacatctacatatcttt
taaatccctccagggatggtgactccaccacttccctgggcagcctgttccaatgcttga
caaccctttcgtgaagaaatttttcctaaatccaatctaaacctcccctggtgcaacttg
aggcgtttcctctctcctgtccctgttccctgggagcagagcccgacccccccccggctg
ccccctcctgtcagggagttgtgcagagccacaaggtcccccctgagcctcctttgctcc
agcctgagcccctttcccagctccctcagccgctcctggtgctccagacccctccccagc
tctgttcccttccctggacacgctccagcccctcagtctttcttgttgtgaggggcccag
agctgccccagcacttgaggtgtggcctcagcagtgccagcacaggggacggtcactgcc
ctggtcctgctgccacaccctggctgggacagcccaggggccattggccttcttggccac
ctgggcacccctgggctcatgtccagctgctgtcaccagcacccccagggccttttcgca
gctttccagccacttttcccccagtctggagctgcagggggttgtgtgacccaagggcag
gatccagcacttcccctggttgtacctcaccccactggcctcatcccatggatccagcct
gtccagatccctctgcagagccctcctgccctcagcagatccacactccccccaacttgg
tgctgtcagaactgactgagggtgcactcgatcccctctccaggctatgaagatttaaac
agcttgtccccagtactgactaggggaaccccacgtgccggcccagttgattcctcatcc
ccaccact
>Ccor_TEdenovoGr-B-G331-Map3_inc#CLASSI/LTR
tgttggggttttaggagttctcctggtttttttttctgttaaaggaattttccccataca
tgttgctagggggacaaattgctgggtacttaagaaaaacaaaagacctggccactgggg
gggtgcatctggctactcttttgtttcacctgggtgtgtgggcagtcggtccccggcgtt
tggacagagagggaggctgctttcttcggctgcttttccttctgccggagaaaccccggg
atcccaagcccgccttccctgccccgctgggagccgggccgtggccgccctgcccccgcc
gttgcttcgagccttcgctacgttgtagccctgctcgccctgcctgcccagacctccggg
gggttccccgccgtttggatacatctcgtctgccacccgggatttgtgctcgtccctgcg
ttccacctgccgttccagcctgctgttcccgagggtccggccggacaccgggatcggctg
cccaggggtttgtgaagcctttgttccatcccttcccgggatcccagggcaccagtgccg
cgtgctccccgagctcgctccggagcgccccctgcagccgcgggggaaccatcgcacctg
ccctgctcaccgggagccgccagcgcccctgccggctgcgagcggaactgcacccgaggg
gaaagggcccgacagccgagaaggctgggactgggtttgtgattgtttgctgttactgcc
atagttattgttgtttgtttgactggttatacacatatagatatataatagtaaagaact
gttattcctatttcccacatctttgcctaaaagccccttgatttcaaaattataataact
cggagggaaggggggttgcatctgccattccaagggaggctcctgccttccttagcagac
acctgtctttcaaaccaagac
>Ccor_TEdenovoGr-B-G1036-Map3_inc#CLASSI/LTR
gtgtccgccgcgcccgtctccactgccatcccagccagccccgctgtcgctgttcctgtc
ccccagccctctcgctccacagccagcccgccgctttcggtgtccctgtgcccgccccag
cccagctctccgctccacaccagcccagcccgccgttcggtgtccctgtgcccggcccag
cccggctctccgctccacaccagcccagcccgccgctttcggtgtccctgtgcccgtccc
cagcccgcccgccacaaccagcccagccgccgctttcggtgtccctgtgcccggccctag
cccggctctccgctccacaccagccagcccgccgctttcggtgtccctgtgcccggccca
gcccggctctccgctccacaccagccagcccgccgctttcggtgtccctgtgcccgccct
agcccgctctccgctccacaccagcccagcccgccgcttttggggcccgccccggccccg
ccccgcccccgccccggctccggccccgctcccgatgtccgcggccgttccagcagcccc
tgcccccgctgcgttctctgccgcggctccattgaacccggcttcggccccgcgggccgc
gctgggcccgccggcagctcggcctcctggcgccgtggctgctgcggacccgtgcagagg
ctccacgccagcctctggtaccggccccaagagctggtgcccttggcggtgccggcagca
gcctccgcctttgctcccccgctcctggaggaatcggcctccgagaggattcccacctcc
taccccccctccctccctcgcctgcaccgttcccctggcagcgaccgcttctgctgctcc
tctgaaaggagaagcaaaacgccaaagttccatctcgaggaacgagcccttgcagaagga
aataatatctggagacggttcttccagatgtgtccaaggaaaaagaatgtcagggtaggc
tttagttgatggggggactatgcacactggaagatttagcacacaagaagggaaatacat
ctactgattcaaggtacgcttttggaggggtgcacgcctttgggaaaatctgggaagaaa
ggggattgcttggttcagagggagaggggctgatgcatgggagacttgttttggaggttt
tagaggcattggaattgcctgaagagagagctgtggtacatagggggggacagcgggggg
atggcctcagagatgggaggagggagtttggcagatcgggggggctgaggatgctgcaga
gaatgggataaaaagggttgtgttaattttgacctcgaagagcgaaaaattggagactcc
aaaattcagtgaaacagaggaaaaagaatgaaggaagaagggggggaaggccagacgaat
gtggaaaatggaaacttcctgacggaaggcagttacttcataagtcactcaccagaaaaa
tattagaaaacatgcatcaaaaactcattggggtactaaggctttgtgtgatcactttct
aaggaattatgggtgcattggaatctatgggttggctaaacaaataactgaaagatgtat
ggtttgccaaaaagtaaataagaaggtgatgagaaaaacaacttcaggaggtcgtgagtt
ggctctccgaccattcaaagtatccaagtggactttactgaactcccccaagtgcagagg
tggaaattcttgttagtaataacagaccatcttacccattgggtggaagctgttcccagt
gtcagagccacagccaatgtagaatgtaaaaccctcttagaacaaattattcccaggtat
ggaatgattactaagatagacacactttacatcaaaagttttacagcaactaactcaagc
cttaagaataaaatgagaactacatagcccatggcacccacagagttcaggacgggtaga
gaggatgaaacaaactttaaagagaaccttaactgaattaataattgaaactcaaatgtc
atgggtaaaatgccaacctctggctttattgagagttcagacacaaccaggtcagacctg
agagtgtcaccttacgaaatgatggttggtgttgaagatgaaagtttggtaagaaagttt
cacagatgtgtgggctcggcgagagatctctgagtgtggagcctgaggatgggacagaaa
tggaagcaggttttgatgtagagtggaagatgtttgctgaaacattgatcactgaatggg
tgagaggacaaaggttggagatgagctggaaggagatttttgtgcttaggacagaggtat
gtgactgcaaacaaggacatgtttttcaccgggtgggtgggtctcaggaagagcagaagt
aaatagaaaacatgtttttgccaggaagagagctatggcaggcagacaaggaatgttgat
gtggcaggaagaagagaggtctgagagtgttccattgtgagcttgaattgtagcttgctt
gctcttgtgagtggatggtggtgactctggggttctataggatatgtacagtacggtggt
ggtagtacctaagataggctataggcaaatgtaaaggtgttgtgtatggtgcttgttggt
tgttatgtcttgggatactcagcaaagaaaggtgtacaatgctctcttgaacagaaagcg
gcttcagttatgcctacaagctgtggctgacagctgtggggctggctctggatacccact
ccctgaaatgcttttgtgacttttcctatgcaataaacagctttcaagagagctgcctga
agtccagacatccttcatgaacccttttcctatagtttgggttaccctttttgaacaccc
aaaatgaaactgctacctatgaattaggggaatgagtgttaaagaatatgtcaacacaat
tgcaaggacccttgaagatttgcggttcaaagggataatccctcaaaccactcctttaga
ctttaaaatccgtaacatccatccaggggagtgggtgttagtaaaaacatggaaggagca
atctttagctgcacaagggaaaggtccttttcaggtgctactgacaactgaggcagcgat
ccgggccaaggagcgagggtggatccacggcagcagaatcaaagcacccgtgcaggaacc
taaggagtggactagaacatctaagcctggggataccaaggtaactcttaagagggaact
gggggttaatgcgctgggaaaacccaaatgattcaagagatacaccaagaatcacacctg
actgggaaataaggccaagcttatagcagtggtttcaagtgttgcctggacaagtcctga
gacacctccaataccctccttggggaggaatccttccactccaaacaggaggatcaggac
tattttgggctgagggttctcatattctgcccttagcctgtgatttattcaaaaaggagg
aggaattgctacctccaacagtgccataccacataccctgtctaattcatcccattactg
gacatgctagctgggttaaatgtaaatgtctagactgataaaatattgctactgtagttc
acagaaacacactctcactgcacgaagtgttgaacgccaaatctattccccatccaggca
gagcaaagaacagctgaaacagcaaccctgctttggggatgggaattactagtgcctgtt
gaatgggagatacctgaggaacggtgggaagctacaattaagaagtgtcaaaagcaattt
gcctggaaatcagcgaaaaggaagtgacgaggaaatagagggcaagcccgatgccactgt
agctgccaccaagaagatcactacccctgctgtgggcagcagccccataggcacgggggt
ggaggtatcggccatatgactctgttattcctttatctgtcactcctcttttgtctctgc
cctctggggataccgacacagccacgccatgggtgttaccgacagctgacatggaaaaca
cccaggttcctttttcattgcacgtacccatgtcaacagt
>Ccor_TEdenovoGr-B-G949-Map3_inc#CLASSI/LTR
gccaaagccaaaagaagtggccctgctgtccttgtaaagcccatgggtttggagactccc
cagttaatccagggaatccattggctgaccaaacagctcaagaggttgctgcaaaagctc
tccttgcactaatgcctagcaaaaacttgaatgttctgcaacaacacccagattctagtg
atcaggacaggcagtcagcagcagctatggaaaatgctagcaggtgattggtaaccccgt
gtgggcaggtaattgtagctccacaattaatgtataatggaactaaagcatcaggaacca
cgtgaggaaatggagaatctggtggccagtttacaaaggcatctagtaagcagaaaaatg
ggaaaaaatgatagatcagttgttgagaaagatgtgattggttttgaaggaagaaggctg
cctccagggctggttaaatgggaatcaccaggtgattttggccaactgattttgcagaag
tgcccaggcagaagggggactggcacattttggcattggtggatcctttttctggttgtc
cagaagctttcccatgtggcaccaacaagacaagggaagtcttggaagttttgctgaaat
gaatatttcatagcagtgggactaactcttgtaagccttaaaaggtgcatggttctcaac
agatcattggggctggactcgcctgtacatcctttccaaccaggagatgcggtgtgcatc
agaacctggaattttggaacaatgcagccaaagtggaagggaccatctcaagtcctcctg
gtaacctaccctgcactcaaggtagaaggaatccaacttggggttcatcacatgtgggta
aaaccagcgagcacacattaaacacagcagaaacaagactgacaccgtggggtttggggt
tttacataaatcctgttgttttaggtattgaatatgattttctaaggggatactatttat
tggatctagatgaagatgatcaataattgtgtatctataataataatagaaacgatgttc
ctgacttctgggaagggaaatgtggttttcaaagtcagtgcaagattttggcagattaca
gaatgtaacccttgtaacagcttgtttgccaacaccaacctctgcagaaaatccagttcc
gtggggagcttcagtcagcaatttgacaaaaatctgggaacgcgtgtgggaaggaaatag
cacccagggcacctggacagggatggaagaatattccttaccatggacacatctgaacaa
tagtgctgagaattgtaacatttccaaagtggatctggaaattacctcaggaaatattta
tcagctgacagattgctttgatatcccctggggctgtcaaattccagcagtatggaatgg
gcctcagacaggccactgggaatgtttccaggcagttgggtgtctgggctgggaagggag
cccaggcttcccacaggaccccttagaggtgggtatcaaatatcctgatttaatagggtc
aaggccaaaggatcccaggaccaaggaaaagtgggattgcccttggacagacacttgagc
tgtttggaatgctgaggtggctcctggctgtggcccaggctctgaggctgggctgtgttt
gttgaaatgattctgcctttctcagtgacacctgggctgagccaacaagcaacgagcgtt
ggagaggcatggagtgtcagcaggacatggtcagatcttaggaggcccaggatgggtggg
aagtgatggaatttggagcacacgtttgcccctgggagaatcag
>Ccor_TEdenovoGr-B-G1633-Map3_inc#CLASSI/LTR
atttttgaacaagcaaaactgagtcatgcttttttcatcaaaatgtgcaagcacttatgt
gaatgtttcatctttctagggatcaggcaaaagcaatcgtaagtgcctgtcctgactgcc
aacttgtacagcctcctgtctcaacgggagcagtcaatccatgaggattgcaaagcttgc
aattgtggcagacggatattaccaaattcctgtctttcaggaaatttaaaaatatccatg
tgtccgtggataccttttcaggtgcagtctttgcttcagtacatacaggtgagacagcca
gtcatgcctgtcagcattttttgcaagtgtttgcttcattagggtacctcaagagataag
aacaggcagtggccctgcatacaagcaaagaaattggctgattttttaatggcttgggga
gtgtggcacacttttggtgttccttactctcccacaagtcaagccattgttgaaagaaca
tatcactcttaaaacttattttagatcagcaaaaaggagggttggcacaggcaacaccac
agatgaggttgagcaaagctctgtatgtctttaattttttaaatagctcttttgtagagc
ctgatccaccaattttcagacatttctctaacagtgcaagagcgaaaagagaatcctcca
gtgttaattagaaacccagaaacagggaagattgaaggtccatttcctttaataatgtgg
gcaaagggtttgcttgtgtttccacaggcggtcaactcagatggcttccagcaaagaacg
tgaaaccctatcaagtgcgaaggaacgctgacaaccctacaagtaaagaagcaggcacac
agatgtgagctgaacagagattgcaacctctgcctgacatcttgcattctatctacagaa
gattgtgaactttgggtgtgggaatcagtagtattgtagaattttttgttagatgatagt
gtaagaagaatatggaacttaatcgaaaattatgcttatgcttttttgctttgcttgctt
ttggctatgcagatttacctgttaaccaacctaaagtaatgtttgggtgactttagctaa
tgcatcaggtttagatgctatgtgtttgtccgacacgacctctgagaaaccattttccac
ctgtttggttggtgtgccaatggatgcttggccaatcccgatagaaattgatgaagcttt
tcagggtccctttgttaagacaaatgtgtggaattactacaatccagtagatgcatggga
ttggtgggttcctcaccttcccaaggcatcttttgaacctcaggaattagccatccttgg
ttctacatatatgaccttttgtgtcaaatttaattatgcaaacaagggtcaatctttaat
taaggatgttactccttatcacaatttatataaaaatcagactttatggtgcaattatat
ttctttagttcattctgtatatgatactccc
>Ccor_TEdenovoGr-B-G1494-Map3_inc#CLASSI/LINE
ttcctctaggaaggtgccatggctgacgtctcagctgaggtgcctttacaccagtgtgtg
cagcatgggcaacaaacaggaggagttggaagccactgtgctgctggaaagttgtgacct
tgttgtcgttcctgaaacttggtgggatggatcctgtttctggagtgtgacttttaatgg
ttacaggctgttcagaagggacatgggaggaaggagaggcaggggttgctctttacatca
agaggtgggttgagtgtggagagcctctgaagaatagccatgagcaggtggaaagcttgt
gggtaggggcgcgagactgaggctaaggggatcttttgggtggggtctgttacaggcgcc
tggtcaaggggaggcttctgacaaagcctttgcttcagctgcaggaggtgttgtgctcgc
agggtcttgttctgttgggggacttcagccacccctgcagctgttgggaaaggggctgta
ggcaatccttgagattcctggaatgcatggaggataacttcctgaccaggtgatagacag
ccctgccgtaggggatgtgttcccggatctcttggtcaccagtgcaggtgggctaactgg
ggcgtcaagattggaggcagcctgggcggcagtgatcatgccctggtggagtttgcagtc
ctgagggatatgggttgggtaaggagtcaaggttggctcttgaactttaggaaagtagtt
ttcagttttttggggatctagtcagtgggatcccttgggagtcttccctcaggggcaagg
gagtggaagagagctggcagatcttccttagagtgtaagagcttgcaatccccaggagca
aggaatcagacacagagggtgggagactggcatggctgagtagggacttgctggtcaaac
taaagggaaagaagcaaatgcagaggcagtggaaactgggacatgtgagctgggaagtgt
ttagagatgaagtttggttgtgtagggatggggtgaggaaggccaaggcctggcaaggtt
cagaaagaatggggagggcttctagaggtatgttagccagaaatgggaggtcaaaggagg
tgtgtcccctgatacacagtgctggtggagtggtgaacagttgatgagaaggctgaggta
ctcaagaacttttttttctctgtcttgaatggtaacctctcttcccatttttgggtggat
ggacagcaggagggggctgggggagcaaagtctctcccgctttaagtgcagatcaggttc
atggttcttcgaggaacttgaatgtatttaagtctgtggggcccaatgagctgcatccca
gagtcctgagggaatcagttgatgtagttgccaagtcactctccatgacatttgaaaagt
tgttgctgtcaggtgaagtcccaggtgactgggaaaggggaaacattgtacccatcttta
agaagggtagaaaggaggagcctgggaactactgacctgtcagcctcccctctgcctggg
aagatcatggaatagatgctgcttggagctgtgcacatgtaggacagggatgtgatttgg
gacagccagcatggctttaccaagggcaggtcctgcctgatcaacctggtggccttctgt
gatgggttgactgcagtagtggacaagggaggggctgcagatgtcgtttgtgaggccttt
ggcattgttccccacaacctccttctctctaaattggagagagatggatttgctgggtgg
ggtgttcggtggatgaggaatcagttgcatccagagggtagtggtcaatggctcagtcgc
agtggacatcagtgaccagtggtgtccctcaggggtctgtattgggacctgtgttatctt
gattaatgatataggtgaatgggtttgcagatgacaccaagctgagcggtgctgttgtca
gtcttgaaggatgggatgccatccagaggcatctggacaagctggtgaagtgggtccatg
ggaatctcatgaggtttaacaaggccatgtgcaaggtgctgcccctgggttggggcagct
cctggtatcagtacatctggggatgaacagatgagagcagccctgtgagaaggccttggg
ggtgctggtgggtgagaggctggacatgacccagccatgggcactcacagcccagagagc
caaacgtgtcctgggctgcatccaaagcagcgtgggcagcaggggcgggggggggttctg
cccctctgctgtgctgagaccccacctggagggctgcatccagctctggggtcccagcac
aggaaggacatggacctgttggagtgagtccagaggagccaccagtatgataggggtctg
gagtacctctcctgtgaggaaaggctgggagggttgggtttgttcagcctggagcagagc
aggctttggtgtgacctaattgcagctttccagtacctgaagggagcgtccgggagaggg
actttttacaagagcatgtagtaggaagggtgattggttttaaattgagaggagttttcg
gttagatattgggaagaatttctttactgtgagtgtggtgaggcactggaacaggttgcc
ctgagaagttgtggatgtcccatccctgggactgtttaatgccagattggatggggctct
gagcaacctggtctcgtggaaggtgtccctgttgatggcagggggttggaactaggtgat
ctttatggtcccttccaacccagg
>Ccor_TEdenovoGr-B-G1400-Map9_inc#CLASSI/LTR
tgtcctaggttacaatgtaagatgtaaccaaaagtatgtattctattatcatcttcacaa
gctgttaaagcaggtggggcagtgttctttatctcctaccatgactcatccctgataact
ccctccgggggctatctctgtttaatgggccatcaaggacccactgcatgactcatagaa
ttacatcatcccattgtgagatgctccgcccagggggaggagccaagcattcccacctgg
atataatctggggtttggaacagcacaagcagcccttacctactggattcccagaggaca
agagctaaccactggaccttcaggtgaagaccagacccttctacaggatcactgcttcaa
cagaaccacttcatctggactgctaccaccaccctgactaacagggtgtcaggttgtatc
ctgactctgtcagtgttcttgtactattgcatttattttaattttcctattaaattataa
ttctgacttgtgatctcccactggtttgttttcaaactagtac
>Ccor_TEdenovoGr-B-G108-Map8_inc#CLASSI/LINE
tgtcttcggcccatgcctcacatgggagggaccctgagctgctctcctcctcactgctcc
agctcaggtgtgtgacttctgcccactttgtggacagccctggcaaactgcacacagacc
tgagctccttggagcgggacccctcctcagatggtgcctctgacaggcacagctctgctt
ctgcccctgccccctgcccatcgagatcttccagctggctgggcgaggggctgggggagc
tgcggtccatagccgggtatggggtcgaggcccttctccggctgtgaggggctctgctgg
gcagagctggggctgggcctgtggctgtgcacgggtgaaggttcccgtgctctgcccatg
cctcgcgtggcctcaaagggggcctctcttcttcacttccccagcttgcatctttccacg
ttcttctccgtgggacagctcttggaggctgtccacctccaagtctccttccagctgccc
tcccagcactgcccctgccccctgccaagcgacagcttccagctggccgggccaggggct
gggggcgcagcaggggctgtgcggggcagctgcccggctctgtgcccctgctgcgggggc
cgctgccgccgtccctgagcccgtgccctggtccaggtgccgctgtgtccccggctgctg
gccgcgtcgccggatcacagccgccaccctgctcagcatggcccgggagccgcgccgcag
cgagtgcagcagagcctgcccgcagcccctggggctgtgcggggccgctgcccggctctc
tgctgctgccgcctgcgcgccaggggcagcacaggagtcacggtgctcctcagcttcctg
cggggctgcccgtgactcgcagctgcgcccctgcacggaggaggccgaggctgagcaccc
ggcactcggacagcggggcagggggctcagaaccagctgcaaaccggctggaaccagctg
gaaccggcggggacaggagtgtgtaaagagtgcggtgacagagctgtcacacagctcctc
gcagtgacaaatcagccactgccaatggaagccgtggatgtgccacagctttttaaaagt
gtgttttcacatcatgcacagctgtagagttgtagaaggcattgctgcaggctgaaatgt
atttagaaagaattacaaatgagaaagaattgtggaaagttttccaaaaatccaagagca
tcattttgttggtgtttattacgtgtgataattgcacactcagccgagaattcccttcta
aaatcagcacagagggcccactgaaaaatgcagaggctcttgcacaaggaacatgggcaa
caccaagtttaggatcaagacctgggatgtgaaaatcctgggctcattgggaaaaggggt
ttccttccaccacagttaagaattccatcatttgcccctttataatgcagagtaaaccac
aggagaactcagatggttcaggaggaaaggaaaaaactccagagatgagctgttggaaga
gaatttcaagcatggctgaaatgttgacgtagctccaatttaaactgggaaattacaaga
ggaaataatggtgaatattccagtaagggaggtttagatgggatattgggaaggaattgt
tccctgggagggtggggaggccctggcacagggtgcccagagcagctgtggctgcccctg
gatccctggcagtgtccaaggccaggttggacggggcttggagcaccctgggctagtgga
aggtgtccctgcccatggcagggggtggcactggatgggctttgaggtcctttccatcca
aaccatctatgattctatgattccatactgacccttttggtttttcaatctccaacaaag
agatttccccctt
>Ccor_TEdenovoGr-B-G1577-Map20_inc#CLASSI/LINE
tgatacaattgggtgggagtttgatctgctggagggcggaggctctgcagagggattgga
caggctggatcctgggctgaggcatgtgtgagggtcaacaggcaagtgcgggccctgccc
tgggtcacaccaaccccctgagctccaggctggggcagaggggctggaaagctgggaaag
gccctgggggtgctggtgacagcagctggacacgagcccaggggtgcccaggtgggcaag
aggccaatggcccctgggctgtcccagccatggtgtggcagcaggaccagggcagtgccc
gtcccctgtgctggcactgctgaggcacctcagtgctggggcagctctgggcccctcatg
caagagagaccttgaggggctggagcgtgtccagggcagggaacggagctgggaaggggc
tggagccccaggagcggctgagggagctgggaaaggggctcaggctggagcaaaggaggc
tcaggggggaccttgtggctctgcacaagtccctgacaggagggggcagccgggggggtc
gggctctgctggcagggaacagggacaggaggagagggaacggcctcaggctgggccagg
ggaggctcagggtggacagcagcaggaatttccccatggaaagggtgctcaggccttggc
aggggctgcccagggaggtttggagtgcccatccctggaggtgtccaaggaagggctgga
ggtggcactcagtgctctgggctggggacaaggtggggatgggcacagcttggactcgat
ggccttggaggtcttttccaacctcagtgattctgtgattctggataaccttatttt
>Ccor_TEdenovoGr-B-G1701-Map3_inc#CLASSII/HELITRON
ccagggaagccggctgccgccttgcgccttcagcctttcggccgcggccctgaaacgaac
gcgcctacggagcgggaaaaatccgagcgcactcggggaaggaggccgttaccgatggca
gctttagccagcgggcccggcgcgagccgagcggctttgggaaaaggagagcgagcccga
ggcgtgagctacaagacggcgctgcactgcccgcctgcggtgctgccgcccctccttccg
ccttgcgaaccgctggttgaagggggcaggggcggggcgaggccagcgcgcgtttcccgc
cccggaggcggggcctttcgccgggctcgcgcgaagggtccaatgggagccggccggtgt
ctcgcgggcggccaatcggcgcgggcggcgggctataaatagtcggcggctgggagccgc
tggcgcagtgcgggctgtggtggttgtgcgttgcttgtgcgtgtgttggtgctgggcgat
ggcgcgcacgaagcagacggcgcgtaagtcgacgggcggcaaggcgccccgcaagcagct
ggccaccaaggcggcccgcaagagcgcgccggccacgggcggcgtcaagaagccgcaccg
ctaccggcccggcacggtggcgctgcgcgagatccggcgctaccagaagtccacggagct
gctgatccgcaagctgcccttccagcgcctggtgcgcgagatcgcgcaggacttcaagac
cgacctgcgcttccagagctcggccgtgatggcgctgcaggaggccagcgaggcctacct
ggtggggctcttcgaggacaccaacctgtgcgccatccacgccaagcgcgtcaccatcat
gcccaaggacatccagctggcccgccgcatccgcggcgagcgtgcataagtctcctgcga
gcttgctggcaaaacaagccatgaaaacccaaaggctcttttaagagccactacaacatt
aaaagagctgagcctgtt
>Ccor_TEdenovoGr-B-G1070-Map3_inc#CLASSI/LTR
ttatctacctcaagaggttggtgcactgggtccttagctctcacccatcccgcatggtgg
cagtaccctgtccagatccgctgtaccctctccttccgtgtccagatcaaagccacctgt
gatggcaggttcagccactcctcgtttattaccttacagtgcacagccgcgaataccgtc
ccctattcctcatccaggagggggagaagatggaatgcatggattcttcggtgaagagga
acctgcatccctgcagtccagtcaagctgcaagttgattaaatgctggtatggacatggt
ttcacctgacaagtgtgtttcaagagatacgtctgttacaacagactggtcaagtattag
gaaaaatggtttcaaagacagatattttactatggccgaaacagatagtattgtaatgct
gtattccagacacaatcaaaatcctcctgtatggcaacctatggatcatcaagttatcaa
agatttaatggatgcagtgaagaatgatggactgggaagtccatacttcaaacaactttt
gagaggcacatttaacaattatgatttggtacttttgattgtagaagtattgccttgaca
ctttttgcagatgcacaactcctgctatgggatgcaagatggagaagagtacttcgtgag
ctgagagaaatatgcaggaggaccacatgcagctctcacattggagcaattggctggtga
cgaacctcatgctagacctgaagatcaggcagtgtttttgccttgaaatgtgcttataga
tatcaaagaagcagtgcaaacagcaattttacaaattccacctactggaaccccagaagg
cgtttacacagaagtaaagcaaggtcttgctgaaacttttacctcatttgttgatcatct
catgcaagccttggacagacaagtcagtgatgaagtggcaaaaccatatctgctacgagg
tcttgcttttgcaaatgctaatgcagagtgcaaacgtataatcagtgctatacctggtca
agcgaccatagctgaaatgatagaagcatgcagtaaggtgggcacacctcagcatgttgc
agcagttcaagcaaatgcttttggacacgaacttggaaaacttcttaaagagcaagttgc
agcgcttcgttcagatttgcaacgaagtaactccacagaagtaatggcagcagaactctc
aagaaggccatgcttcaggtgtagaaaatttggatacatctaaagattttgccctgagtc
tgtagaggatgcaagagtactgaatcactgtgcaagatacagcgcttagaacctgcttca
acaatctgcaggatctacagtatctcttaggaacaataaattgaaacaggacaattttgg
agaacaccaatggtggacttgctttagtttttgacttgctaagaggagattgtgacatca
tgtctcccaggactcttactcctgaggctcaaaagctcttgactgagtggcaaatgccaa
atgctcattttttggaagatataaaaatatctatctgccagtggatatattttcttatgt
ggtttttgcttccttgcataggggagggatattggaacatgcatgtcagcattttctgca
agcattttcatcattaggtgtactttaaaagataaaaacaaacaatagtctagcttatat
ggcaaaagagctacattaattcttaatgggtcagggtgcatgtcacttctttggtattcc
tcattcttctacagggtaagcaattattgaaagaacacactaaactttaaaatccccttt
tggttaaacaagtaaaggggggaggcagaggctacacctcaaatgtgcttgaatgaagtg
ctgtgtgttttaaattttttaaacagtttttttgcagaatcaaatttgcttataattaga
catttttcaacaccatataggcaaagttaagggcaaaccctttggtttagatcagaaatc
cagagatagggaaaattgaaagtccatttcaactaatagcttggggcaaagggtatgctt
gtgtcttaatgggtgcacgacttaagtggattccagcaaaaaacgtgaaaccttatcaag
tccagaaacaagcaggaatcgactttgggaacaaggaggtgagcacgcagatgtgaatca
gtgtcaacgctactgttgatgccacagatatcagttgtctttctgtgcaagaactgtgga
ctgagtcttatgtaaaaagtgggaaagttgatggtgtaaatttgtatgtaagagtgtgtt
agaagttgtgttacagatcagagattcctatgtgggataaagctgttgagaatgaagttc
agtcaggtattacatttgtgccttatcatttcactgattgcctaagcaatgcagctttcc
cagtaaagcaaccaaaagaaaatgtctgggagactttggccaatgcatcaggcttagata
ccatctgtctaattcattcaaggccaaagaagccattttcaacgtgtttagttggtctac
cagcagacaaatggccaccttccaaacatgctgatctaaaactttcatgattcggttcaa
atccagtggagagttgggatgtttggaccaaatcccttctggaggctccttacgaacctc
atgaattggaaattcttggttcaataaagatggagttttgtgtagtattcagttctccag
ggttgaaacaaaataaagataacagatgtcactccaaattacgaaatatatagaaatgca
acatcttggtgcaattcaacagtaaagatgagcatatcgttcaacccggatccattgcaa
ttgctatgagggatgtttctcatttgtggggacagaatttggtctgcaattccctcaact
gtcaagggcggtccatgcagctttggaaagctttctttgctaacgcctaatgcaaaaatg
ataaaagaacataagagtagggagaaaagatttgttgagcaatataaatctgattgtaat
gacaaatttgtagcttggaattttggacaaaggttttctgcagctctccttttacctggt
gctgctgcaggagcagccttgagacaattggatcaattgggctgttggctaagtaagaac
tctcgtgctgtctctctcgcactgagcgatatgttaactgatgttcagagtgtgagacaa
gcgactctgcaaaacagagcagcaattgattatcttctattagtgcatggacatggatgt
gaagaatttgaaggtgtgtgttgtatgaatttgtcagatcattcgaaatccatccatgaa
agtatgtggcatttagaggttggaatagttaaacttggagaagaaagcggatcattgttg
aatgatttgttcaattggtttgaccttacatccttatggagaaaaattttgtagataggt
ttgtatgttttaactattgttgtaattcttttagtatttgtgccttgtatacttcactgt
gctagacgagccacggataaagctgttaaggaagtgtttttggtttaaacaggaggggga
gatgtaggaacccagagtgctgagactatttctctgcctgtttttaagggttcttacccc
cttgaacaacactgttttagcttccaaccttggaaaaaattagcaacggtcagacaagaa
ctagaaaatacagtggtgtgagttaggttatagactactatgtaatattgtcacagggtg
aaaaatttagtggttttgggcttctctttgtagtaaatagataagagtaaaaagtatcaa
aatggaggattgttgttctctagaccttcttctccttcttctactactccatattctgca
gtaaaagtagtttgggatgattggatagagaattccgcagttcctggtcgtgttactgaa
taattggtaggaaagtgaaaataatgtatgtttttagtaactattggttacattatcttt
aaaaggctgtgtaaatcttgataattagacttctttcttgttttctgtgttctgtgctgt
acctgggtcatgctagtggctctgttcctctgctaagacttcataaacaactatctggca
gcattgaaactcaaggaaaagtcttggtttatcttttaaactccttgcaaggacttttag
caaattctctcccat
>Ccor_TEdenovoGr-B-G2025-Map4_inc#CLASSI/LINE
ggtcactggttccccagggtagcattggcccagctgttcaatatctttatggatgatctg
gatgaggggattgaggcacctagtgtttgcagatgcaccaagttggggggagtgtggatc
tgctggagggcaggaaggctctgcagagggatctggacaggctggatccatgggctgagg
ccagtggtgtgagggcaacaagggcaagtgctgggtcctgcccttgggtcacaccaaccc
ctgagctccaggctggggcagaggggctggaaagcctgggaaaggccctgggggtgctgg
tgacagcggctggacacgagcccaggggtgcccaggtgggcaagaggccaatggcacctg
ggctgtcccagccatggtgtggcagcaggaccagggcagtgcccgtcccctgtgctggca
ctgctgaggcacctcgagtgctgtggccagctctgggcccctcaggcaagagagaccttg
aggggctggagcgtgtccagggcagggaacggagctgggaaggggctggagccccaggag
cggctgagggagctgggaaaggggctcaggctggagcaaaggaggctcaggggggacctt
gtggctctgcacaagtccctgacaggagggggcagccgggggggtcgggctctgctcgca
gggaacagggacaggaggagagggaacggcctcaggctgggccaggggaggctcagggtg
gacatcaggaggaatttccccatggaaagggtgctcaggccttggcaggggctgcccagg
gaggtgttggagtgcccatccctggaggtgttcaaggaagggctggaggtggcactcagt
gctctgggctggggacaaggtggggattgggcacaggttggacttgatggtcttggaggt
cttttccaacctaaatgattctgtgattctaaaaaaaaaacatt
>Ccor_TEdenovoGr-B-G718-Map3_inc#CLASSI/LTR
gcctgtttttaggtagcaggggggccacagaggtggctcttgtgaggaagctgctggaag
attccaccatgtccggcagagccagctgatggctctgaagatggacatgatgctggccaa
acctgggccagtgagagaggttggtaacacctctgtgatgacatatttaagaagaaaatc
aaaacaaagtcacaagattttggattctagtcagagaagaggaggaggtgagaacatgtg
agggaaacaccatggtgacaccaaggtcagtgaagaaggagggggaggaggtgctccagg
caccggagctgagatgcctctgcggggtgcccgtgccggagcgggtgggtgcctgcagga
ggctgggatccaggggcagtcccggtgcagagagggccctgctcccaggctggagcagcc
tggccttggagcgctgcaccctgtggcagacagagcccggcgcagcagttttggggggct
gtgtgcccgagggaggggctcacgctgcagcaggggcggtggggctgctgctcctgagag
cggacccacgccggggaagttcaggagagctgtctcccgtgggagggagcccacggcctc
ccaggggaagattcctctcccggagcagcgaaggaaatctcggtgatggactgagcaaac
ccccgtgccctgtccccctgcgctgtcggggggaaggagggaggggctggggggaaaagg
tgtttttgaggggttattttatttctcagtatcctcctctgattctgttagtaataaatt
cactttgtaactttaagttaagcctggtttgcccttgaagtgttttctcccggtccttat
ctcaactcatgaagcattagttaatcatttttccccctctctcctctgcccagctgtggc
aggagagggtgagggagtggctcttgtgggtgcctggcgccgggcgagtgtcaaaccaca
aca
>Ccor_TEdenovoGr-B-G1001-Map6_inc#CLASSI/LTR
gggattggacacaaccagcgctgcagcacctgggaccactgaaaaagggttttttcacta
aaaaccagtgaaccagcagtgaacggcaaaaatggacgttcctgtctccgggaaaacagc
agggatcaggccggggaggaggtcgctggctccgggaggttttccaagccgggaatgagc
gcgggcagcagaaggaagaagctctgcaggagctgccgcgccgcctcagacacggagggg
ctgcgctgcccgagcggaagcggcgggagcagcgggaacaccgcgggcacggggcacggg
agcggggaacacccgggcacgggagcaccgggagcggcgggagcagcgggaacaccgggg
ggagcaccgggagcggcgggagcagcgggaacaccgcgggcacggggagcaccgggagcg
gcgggagcagcgggaacagcgcgggcacggggagccgggagcgcgggagcagcgggaaca
cgcgggcacggggagcacgggagcggcgggagcagcgggaacacgcgggcacgggagcac
gggagcggcggcagcgggaacacgcgggcacggggagcaccgggagcagcgggaacaccg
cgggcacggggagcaccgggagcggcgggagcagcgggaacaccgcgggcacggggagca
ccggcgggagcagcgggaacacgcgggcacggggagcagcgggagcagcgggaacaccgc
gggcacggggagcaccgggagcggcgggagcagcgggaacaccgcgggcacggggagcgg
cgggagcagcgctgctccgggcgcgcagtgcgcaggcgcggggccagaagcgaccaaggg
caggcggcggcgcggcggtgacgtcccaggggctgtgagggggcctcggtccgggcagag
gagccgcgggaaccgggagcgcttttggggtcgggacttgggccgggggggtcccggggg
ccacgcggtgtctttggtggcctttaggagggtcaaaggaaagagtctccggttgtgggt
gaaaaatctccgttgagggacaccccgtggaagaggctggcgctgtgctcgtgccgggtg
agtgttccaggctggatctggttgagggatgtgggagaggcggccgcgatcctgtccgtg
tcctggagctggaggtccggccgcggaggtgtgaaaaacacttacggagttctattggac
tcaagctcctgcctttccgtggccattcctctgtcatcagaggccctccacagacccagc
agttggttacattcggctccttacctatcctttcccctaattccacaaacagattttttt
tctcaattttgagatttcattttttaattgttgtttgagtttcaactacatgtcttgaac
tggggtcgatacagagttagattgttgtgctggctttgcctctttatttactagttgttc
ttttactaagcttgagactttattcccaacaatagatgcgaaacaaacccacctctcccc
ttttggacatttacttcccaacctgccccactcattcctaggttttctacagtccagtgc
tttttcccattttgcatccagttttctactttggatgggttgtaacagagactgttgaca
tgggtacgtgcaatgaaaaaggaacctgggtgttttccatgtacagctttcggtaacacc
catggcgtggctgtgtcggtatccccagagggcagagacaaaagaggagtgacagataaa
ggaataacagaggtcccatatggccgatacctccacccccctgcctatggggctgctgcc
cacagcaggggtatgtgatcttcttggtggcagctacagtggtcatcgggccttgccctc
tatttcctcgtcacttccttttcgctgatttccaggcaaattgcttttgacacttcttaa
ttgtagcttcccaccgttcctcaggtatctcccattcaacaggcactagtaattcccatc
cacaaagcagggttactgtttcagctgttctttgctctgcctggattggggaatagattt
ggcgttcgacacttcgtgcagtgagagtgtcgtttctgtgaactacaatagcaatatttt
atcagtctagacatttacatttaacccagctagcatgtccagtaatgggatgaattagac
agggtatgtggtatggcactgttggaggtagcaattcctcctcctttttgaataaatcac
aggctaagggcagaatatgagaaccctcagcccaaaatagtcctgatcctcctgtttgga
gtggaaggattcctcctcaaggagggtattggaggtgtctcaggacttgtccaggcaaca
cttgaaaccactgctataagcttggccttatttcccagtcaggtgtgattcttggtgtat
ctcttgaatcatttgggttttcccagcgcattaacccccagttccctcttaagagttacc
ttggtatccccaggcttagatgttctagtccactccttaggttcctgcacgggtcctttg
attctgctgccgtggatccaccctcgctccttggcccggatcgctgcctcagttgtcagt
agcacctgaaaaggacctttcccttgtgcagctaaagattgctccttccatgtttttact
aacacccactcccctggatggatgttacggattttaaagtctaaaggagtggtttgaggg
attatccctttgaaccgcaaatcttcaagggtccttgcaattgtgttgacatattcttta
acactcattcccctaattcataggtagcagtttcatgttgggtgttcaaaaagggtaacc
caaactataggaaaagggttcaggaaggatgtctggacttcaggcagctctcttgaaagc
tgtttattgcataggaaaagtcacaaaagcatttcagggagtgggtatccagagccagcc
ccacagctgtcagccacagcttgtaggcataactgaagccgctttctgttcaagagagca
ttgtacacctttctttgctgagtatcccaagacataacaaccaacaagcaccagacacaa
cacctttacatttgcctatagcctatcttaggtactaccaccaccgtactgtacatatcc
tatagaaccccagagtcaccaccatccaatcacaagagcaagcaagctacaattcaagct
cacaatggaacactctcagacctctcttcttcctgccacatcaacattccttgtctgcct
gccatagctctcttcctggcaaaaacatgttttctatttacttctgctcttcctgggacc
cacccacccggtgaaaaacatgtccttgtttgcagtcacatacctctgtcctaagcacaa
aaatctccttccagctcatctccaacctttgtcctctcacccattcagtgatcaatgttt
cagcaaacatcttccactctacatcaaaacctgcttccatttctgtcccatcctcaggct
ccacactcagagatctctcggccgagcccacatatctgcaaaactttcttaccaaacttt
catcttcaacaccaaccatcatttcgtaaggtgacactctcagtctgacctggttgtgtc
tgaactctcaataaagccagaggttggcattttacccatgacatttgagtttcaattatt
aattcagttgttaaggttctctttaaagtttgtttcatcctctctacctgtcctgaactc
tgtgggtgccatgggctatgtagttctcattttattcttaaggcttgagttagttgctgt
aaaacttttgatgtaaagtgtgtctatcttagtaatcattccatacctgggaataatttg
ttctaagagggttttacattctacattggctgtggctctgacactgggaacagcttccac
ccaatgggtaagatggtctgttattactaacaagaatttccacctctgcacgtgggggac
ttcagtaaagtccacgtggatactttgaaatggtggagagccaactcacgacctcctgaa
gttgtttttctcatcaccttcttatttactttttggcaaaccatacatctttcagttatt
tgtttagccaacccatagattccaatgcacccataattccttagaaagtgatcacacaaa
gccttagtaccccaatgagtttttgatgcatgttttctaatatttttctggtgagtgact
tagaagtaactgccttccgtcaggaagtttccattttccacattctctggccttcccccc
cttcttccttcattctttttccttgtttcactgaattttggagtctccaatttttcgctc
ttcgaggccaaaattaacacaaccctttttatcccattctctgcagcatcctcagccccc
ccgatctgccaaactccc
>Ccor_TEdenovoGr-B-G1026-Map5_inc#CLASSI/LTR
cttttaaaggctcttcacaaatatggattacagattgcacctgaaaaaatccaaacagaa
gcaccctggaaatatttgggattaaaaatatttgaacataccatatgccctcaaactgtt
caatttgacactacagtgcgtactctaaatgatgcacagaaattgttaggaaccattaat
tggctgcgtccctatttaggattcaccgctgcacaactttctcctttgttcaatatatta
gcaggagattcagatttaaactcaccaagacagattacccctgaagctcaacaagcctta
gataaggtgcaacaaactatttccaatcaccatgtgtaccgtgtggaccctgacattgat
gtcgttgtttttgttgtaattccagaatttcatccaacaggtattattgcacaatggtct
gatcattggtcccctgacccattgcatattttagaatggatgtttttatctcacaagcct
aaaaaaacagtcactacaatttttgaattgattgctcagttaattattaagtgtagacac
cgatgcctgcaaattgctgccaaagatcctgctaaatttactgttcctattcagcaagat
tattttgagtggtccttggccaatagttctgcactgcagagcgcactgcagagctacaca
ggacaaattgattaccattttcccagtcataaattactacaatcactgaataccacccca
ttatcagcaaaacctaaattaagtcatactcctgtaaatgggcctacagtatttacagat
gggtcaggaaaaacaggtacagcaattgttacctggaaaaatgaggacggatggcagact
ttgcagggtcagggtactggatccgcacaattggtcgaattaaaagcagttactgtggcc
tttcatcattttaatgagccttttaacctaattgttgattcagcttatgttgcagatgtt
gtacaacgagtagattgttcccttttgaaagaagttaataatgctgatttgtttcttttg
ctaaaggctttatggacagctgttttgcaacgcatttatcctttttatgttttgcatatt
agaagccatacaaacctaccaggatttcttgcagaaggtaatgctcgtgctgatgcatta
gctaatcctgtttgggcagttcctcagccagataaactagcccaggctaaaacatctcac
accttttttcatctaaatgcgcgcacattgtgtaaacagttttcgctaacgcctacagaa
gctcgtgctattgttagtgcttgcccagattgtcataactttaatggacctttaccctta
ggagtaaatccccgtggtcttttggccctacagctttggcagactgatgttacacacatt
tcagattttggtcgttttaaatatgtacatgtatctattgacaccttttcctctgttata
tgggcttctgctcatgttggagaaaaggcccgtgatgtaattttgcactggcagcaagcc
tttgctgctttaggcatacctgcctgtgtgaaaactgacaatgggccagcctacgcctct
cagaaagttaggaattttttacgtctgtggggtatctctcacaaatttggtattcctcat
tctcccactggtcaggctgttgttgaacgtgctcatcacacacttaaaactgttttagaa
aaacaaaaagggagaatgcaaggggaaaccccacagtccagacttttgaaagctgtatat
accataaatcacttgaccataccggctcattcaaacaatccctcaattttaaatcatttt
tattccttgcagtccaccagtgaaacacatttgcctcgagctaaagtatgggtaaggaat
ttgcttaccagccagtgggaaggcccctgggaccttgtcacttgggggcgtggatacgct
tgtgtttccacagatactggaccacggtgggtgccagcaaggtgtgtgcgtcctgatttg
cagcagaatatcccaccacctgttcggccagatcctgagggtaacagcaacacaggttga
tgaccttggcagggtagttcgagctacctctgaccagagagagcattgagcactggtgac
caaggaggactgtattgcactgtatatccctgtgatcaaggggtattggcttgcattggg
atgtactggagtgcaaatggcaatgaataacagaaaaatgcaggtgccaatatggtcctt
gtcagttttgctgagcttagtgcctgctgtttctgcttggcctgttagtcagccgagaac
caatgtgtgggttaccctggccaatgcgacggggcaagatactctgtgcttagctactgc
tactcctgacaatcctttttctacctgccttgttggcttgccgttagatgactggccaaa
gcctaggacagttagcaagcttttacaatcacgcaatcacgctgatgcttgggatcagtg
ggtttcataccttccccatgcaactcttgagccgcaagaaatagagcttttaggatctgt
gaaaatggacctttgtgttaagtttaattactctggatctgatcagtccaaagtatggga
tgtttctcctaaccaacccatatttgcaaatgaaagtgcctggtgcaattacagttcacc
acatatttcacactctactactgttcctctagctttgccaccaggggtgttttttatttg
cggagactgagcatgggctgtgattccatcacacatcaagggaggtccttgcagcttagg
acgactctcactgttaacacctaacacatctatgattttacagcataaaccacggagggg
aaaacgcagcatccatgtgtttgcccctgattgtgatgacagcaccaaattttggccacc
aggtacttgatgggctgtttccttcttttctccacaagtagcagctgctaaagcattggg
actgttaaacaagttaggatgttggttagctcggcaaactaacgctacttcacttgcttt
agccggattattatcagatgttggttcagtaaggcatgctacactgcaaaatagagctgc
tattgattttttgttgttagcacatggacatggatgtgaagatttcgatggaatgtgttg
tatgaatttgtctgatcattcaaaatctattcatgcccacattaaagaattacaaacaag
cgtgtcaaaattgcgtgaagaatcagaatctgattggcttactagtttgtttggcaattg
gcaaattgtgggatggatcaaaaatctacttaaaattggatgcctgatcctattggttat
tttttgcatcctgctcattgtgctgtgtttattgtcttttttgcaaagggccctgcaaaa
gtcaataaacactgcctttgtaatacaaaaacaaagggggggacctgatgaggctgacag
ctggtctgggggcctcacagagtcagacctaaagacagtcagaatttacctgtgagattt
ttacagtgaaattttgcagcttcagtgaaacccacagagaaggccaagaagataatcaat
gagagatgttctggacacaaggagaggatgttcttgttatgggacgttgagtgtgtacaa
ggaagaatttgtggataatatgtaacaactatacttttgcttgtatagctgattgtttta
ctgcctgaatggtcattgtttgttagacagcccgcttgttattgtttgttaggtggccaa
tttcaatagccacagcatgtgaagaggtataagaatagagtagagaatataaaaaatttt
ttaatcgactttggattatgacaagctttgtgctgttatgtccctcgacaaagcacagaa
actggaaaatcccaggtccagcaatgctc
>Ccor_TEdenovoGr-B-G993-Map3_inc#CLASSI/LTR
gctttggacattggctttggcgagaatgagagcctgacccagaagagagattccgttatc
tccctttgcgttgttgttatgaattaccctggtaattctcagcctagtgggggagtagag
gtaagtgatgtatatttaaaaccatctgtggccaggatactgcttcttgtgaaagccctt
caacaggaagctcagctggcacaagccccacctttggactttgctgcttgtaacatccaa
ccaggagattgagtcctagttaaggagtagaaagaagcgccagtggttgtgaaatggcgt
ggcccattccaagtgtcactgacgacagaaacagccatcaagacagctgaacacaggtgg
acccgtcactctcgggtcaaggtctctgaagcctcagagatttgcacatctcagctggag
gagaaggccgggaggccgtgactgacactctgcaggagtgggccggagcagtagccagtg
cttcgacatccgtggaagccctgagtgcctacccacagaccatctgctgaaatagtctct
atgggtatccctcctctagaatttccactcactggggcgctaatacttgctggattgttt
aagtggtttctgtgtcttcaattgccacaggtggtgcagaagacaacgggaaaattagac
tcgctaattagatcacattattaaaatattttccttactagttctacttttatatggtca
gctaagtttaggccaggagtgggagaatcaatttgcagccttaggagaagaagtagcaaa
agtttttaaccttagcaattgctggctctgtggagggccaggagggtctgaagagtggcc
atggttggctagcccagctgaacctaaatggtgggtcaatgtgagggccacaatgggatg
ggatttggggccaaagaaggaagtccatggccacttcattcttctccaacaggcacttat
tgcctaaacaggacagggtgtgtctatgtaggaaaaggtgtttgtcaattgactttccct
ctgggtttaaacaattgggtttggccctccaattgccctccttacaattgttccaaatat
caagacaattgcaatcaaatagctgttcagctcactaatggtagctgcgtaaggtgttct
taccaaaaatatttggaagcctgtaaagcaatggggagggacaaggggtttttttgacca
cgtatttttaagctgtccgcacgaaaattccacaagtagaagacatgttgtttgtgatta
tcagtgggaatggcaacaccggattggaactcaaagccttttagtgagttctgctccaaa
tccaaccaagcagcttgcagatgtaaatgtagatgggaaccctgtgtgggagcttggaaa
tgcaaatgctgtgacccttatggtggggcaactattgttggaggaccgttaggcccggga
atcctgctgtattttgacccaccaattgatgaccaagggtaggaaggcccctttgctaat
ggaacacgggctttgaaaggacattattggatttgtggccaacatgcttagctcaggtta
ccttcaaactgggatatggtatatttattagactgttgttctttttgctactacaagttc
agggaaatcgcttaggaatcaaaatctgtgaggatttaattagagaaaagcactcagctg
atgcagccttggctggagggagcaccccaaaacggggaaatgatgaatggccaccagaac
gagttacgcaacacgatggaccagccccttggaaacctaagcaattaatcccagatgcct
gggaacccatttatcatttgaatgagataattaggttacaagctgtctcagaaataatta
cctaccagccagtcacagctcttgaccgtcttgctgagcaacccacttcaatgaggaaag
cggtattttcaacattggatggtattagattatctgttagcagaagaaggaggagtttgt
gggaaattcaatgactcgagctgctgtttgcaagcggatgacagcggaaatgtggtcaaa
caaataacaaaggaaataacgtcagctcatggacctgtccaagtgttgaaaggatggtaa
tgggacatgttttcatggttaactggccagctatgggctaaatgaataccatatgctata
gcaactctaatcttttgagcatgcgtgacaccatgctgggtgcagctctttcagcaggtg
gtcaaggggatgccgctagcagccatgcctacctgatccagaaaggactacaaaaggaca
gaaaaggatgtcactgcaaataatagcaaaagccaagaagactcaagaaggaaaaattaa
atcaatggtaattaaggtttgtaaagacaaatacagatcaactaaaaagaggagggatta
aaaggaatgagatggatgagtctttacaaacagactgtgtgaatcggcctgtagacaagg
ctaggaatttatgggtagtgaagtaacagaagaaactattagttctctagaactgttgct
aatcaacagggactgttgattaatccaggccgtgttaaatttctgaacctagagcaaggc
aacaaagacttaatagcattaggaatggttttttttctttcttttcgatgccaaaagggg
ggtgcatattagaggagggcatagagtaggcagttctggaagtctgtatctcccgaatac
ctcagcccgtggggaaaaggaagagggtgttgtggccgggaacttggcataaaaaagggg
ctgcatcccgcaaccgtttgacagaccccatgggaaaagccccatggactctccctgtag
tcgaagaatgttgcaggactcctctgtctccttttcggacataaacctcaggcatcgtgg
attaattttccctaacggca
>Ccor_TEdenovoGr-B-G362-Map3_reversed_inc#CLASSI/LTR
tgttggggttttaggaggtctcctagtttttttttctgttaaaggaattttcccccatac
atgttgctagggggacaaatgctgggtacttaagaaaaaacaaaagactcaggggtgggg
gcctggctactcttttgtttcacctgggtgtggggtcagttcgctctcagcgttcggaga
gagagggagcgagaagctgctgttctttcttcggctgctttttctttctgctggaaaaaa
ccccgggatcccaagcccgccttccctgccccgctggaggccgggctgtggccgccctgc
cccgctgctgcttcgagccttcgctacgttgtagccgtgctcgccctgcctgcccagacc
tccgggggggttccccgtttggatacatctcgtctgccacccgggatttgtgctcgtccc
tgccgtccagcctgccgttccagcctgctgttcccgagggtccggccggacaccgggatc
ggctgcccaggggtttgtgaagcctttgttccatcccttcccgggatcccagggcaccgg
tgccgcgtgctccccgagctcgctccggagcgccccctgcagccgcgggggaaccatcgc
acctgccctgctcaccgggagccgccagcgcccctgccggctgcgagcggaactgcaccc
gaggggaaagggcccgacagccgagaaggctgggactgggtttgtgattgtttgctgtta
ctgccatagttattgttgtttgtttgactggttatacacatatagatatataatagtaaa
gaactgttattcctatttcccacatctttgcctaaaagccccttgatttcaaaattataa
taactcggagggaaagggggttacatctgccattccaagggaggcttctgccttccttag
cagacacctgtctttcaaaaccaagac
>Ccor_TEdenovoGr-B-G197-Map3_inc#CLASSI/LTR
tgtcttggggtgattttatgataatactgtattcccctatcgtctgctttatgcccagaa
atgggtcccacagctttaagctgggtccaggagaggggggagagaagccaggcgaattct
tcagcgcggtttgtgttcaaggactcacacacactcccccgcgttctcaccgctgcagag
ccgagggagcaccttcctgcttttagccagcctgttagctgaggcaagaaattttcccat
accggcataccgaaatcctccggtaacttcttcttcttcttctggaactgttcggcctag
ctgtgatccgagaaccagatcatcggaccccgtggaccggcagggaggctgcggggacgc
cgcatcccggcctcggacctcgggaggggccgagccagctacagagggaactctaaatcc
accagctttctctgcatcgaggaggtttattatctaacattactcatttttttcctgtgc
cctgcggcactctgcttgttaaataaatagtttttttcactttcatccaagaaattcctt
tcgtattggtgggggagggagtgctgaaacctgtcttctgtggaggagacgttccttcca
gagcgtttccccctaaacttgtctcaaaccgagac
>Ccor_TEdenovoGr-B-G343-Map3_reversed_inc#CLASSI/LTR
gaaacatagatttagaggaaacataaagattttagtcataggcttgggatttcagtagta
ggtttgggcccagtgagggttaatcaaaatagttaggagagctggacctgaaatagagtt
ttagatgttagtaactgattaccaaataattgatgatatagaattttagatgttagtaac
tgattaccaaataactgatgatctgtcatttgcatgtttgtttagctgtgcttagaataa
tgagcagaaacattgataagttggtgtatagaataaagacaattaccaatttcctccctt
tgtgggagcccatccaaaagtcatgcaagaggaaacttagaggtcactaaagtaattagg
attgttaaagttcagaaaggcaaaaaggtcaaagtgaggaagatgagttacttcatcttc
tttaggaccactgacccaattcaagaccaccgactccattcaggacacacactacgcatg
cttaatgacatttaagctcatttccatatgaagtggagaatgggaggtgttaacgttatg
aatatgcattttgtattttggatattcataatatttggaaataaaaggtatcgtgtttgc
ttgtatcggggcctgcgtcttagggagctatcccacgcagtgcctggcgccaaataaaac
atgcactttctaactctaaactgttagagagtttttgtctgtctcagttggatatcgata
ttagatcgatattcagttttttggtaaatc
>Ccor_TEdenovoGr-B-G1566-Map3_inc#CLASSI/LTR
tgatgccttaggttttaacttttatatttttcaaatcctgtactgcctagtgtgtaactc
tgaaacttcatatagcctgttagctactgttctctcatgctggttagacataacaaaccc
tctctaggcctgcacttcaaggacaccttgttgtcccaggccccaaaatatgtaaactaa
agcctttgaagggggagcaaacttggggtaattacatcattacctgaaattataattgga
gaattaaccctgatatgcaaatggaccaaacttataaaagtgtgaaaaacccgtgaccca
gggtccatcttgggtgtagcccctggcttttgactgcccagggtgtacctttgaaggccc
ttcaaataaatacctacttttattctcttaatcttgtctagcctctgttttcaggtagcc
acttcaaggcatc
>Ccor_TEdenovoGr-B-G1815-Map3_reversed_inc#CLASSI/LTR
gttggaggttaggatttttcctttttttttttctttctctcagggaattttctcccattt
gttgcctaagagatgataacgaccgatacttaagagagacaaaagatgtggccagaggag
gagggggaagggtgcagctggctacatctcttagctggggggctttctcttgggaagggc
agagatacccgagattttggctggggggtgaggggctgggctcagctcctctctctctct
cgctctcgggatcggaggggaggtcggctgctgttgctgcggggagaatttgctgccact
gcggagttcgccctttactgcttcctcctaccgtgggtgagcctttgctcgtaagagcag
ctgttgaactgggaccttattaacacccacctcactggaaaggaccctcaccatctactc
gggtgccccaggggaaaacctgggaccccgaccccctcccccctcgagggagctctcccg
gctgcttgcgggagcccagctgccgctgcccagccccgctgttttctgccgctgcttcgg
gttttttgctacactttaacccgacacccctgtctgccggacccctgcagctcctgctac
ggctgcggagtttctgctacattttgtttgccaccccggggtgtgctcgcctctgctgtt
ccagcttgctgctccgaggttcctgctacagcccatttcgccatccggaggggcaccagg
accggctgcccctgtgggtttgcaaaggaagccccttttcatctcttctgccggctggcc
gccatttcccccgtgcagagaggcggccgagctcgcgccacagcgccccctgcagccgcg
ggggaatcatcgcacctgccctgcccggccgggagccaccagcgcccctgccggctgtga
ccggaactgcaccaaaggggaaagggcctgacagccgagagaaggctgttactgggtttc
tggttttgtttgttgttgctgctgttgttgtttgtttgccttgttatatatatatatata
ctagtaaagaactgttattccttttcccatatctttgcctgaaagccccttaatttcaaa
gttataataatttggagggaagggggtcatattttccattccaagggaggttcctgcctt
ccttggcagacacctgtctttcaaaccaagac
>Ccor_TEdenovoGr-B-G479-Map5_inc#CLASSI/LTR
tgtgttggtttaacacagcctggtttttggtgggggcaggagaaaagctgctcgaaactt
ctatgtctggcacagagccaatcgctgaaggctctgacgatgggcaggttactagcccaa
ttagacaagttggtaacgcctctgtgatgacatatttaagaaaggaaaaaccgcgggaag
ctctcttttcttctcccgaggggtggtgaggggctgccggggcccatcccagcgggggcg
cggggccgcgcgccggggccctcccgaggccggaccgcgcggccggggccctcctgaggc
cagagccgcccggcgaggaccaggcgggcgcgtgcggtgccggcagggaccacgtggcca
gcagcgagagacatggcgagcaattccccgatgcggagcccagacgagatcaacctctca
actgcaacttacagacaccaactttcttccaagtcagagaaaaaggaaaagtgaggacac
gtgaggaaaaccaacatggcggcaccgaggtcagtgaaaaaaaaggagagggaggaggtg
ctccaagcgccggagctgagattctcctgcaagccgtggtgaggactataatacaacaaa
ctgtttccctataattcatgaggtgcatgggggggtgcagagatccacgcgcagcccgtg
aagaagagtactcacgctggagcgcgtggatgctgaaaagctgtaatctagtgaggaact
cgaacagagagagatgacccttgcttttagagatagaggaagagagccttcgcttccaaa
ctagaacagctcatccttaaaagactaaaccccatgaactaaaatgacccacgctaggca
gttgtgggaagactgcttggcccgtgggagggattcacattgcagcaggttcgggcggga
ctgctgcttgtggaagttaaaaccacgctagaaaagttcgcagagaactatctcccgtgg
gaaggatcccacggcacagcagaagaaactcttttccttaagcatactgaagaaagattt
ttaagaagtgaaatactgaccaaaaccccatgttttgtttccttgcgcggtcggtggaaa
gagggagggactgggaaagaaaggtgttctgaaggtttgctttggttctcattacccttt
ttacttttaattctgttaataataaatcttctttatactgtttaagttttgaacctgttt
tgccttaaagtgttttttttcaataatccttatctcaactcatgaaaatgaagttttcaa
ttccccctcctctgctcagctatagcagaggaaaataagtagatggttttttcgtgggtg
cctggcgcttagccagctcaaaccacgac
>Ccor_TEdenovoGr-B-G1787-Map4_inc#CLASSII/MITE
tgatgccatgaagattttttgccttttcttttatacccctgttatacctttttacaactt
ctgtattcttagtgctttttgcctacattcttggacttgtttgtcaagctaagagactaa
acattttagaagcttcgtagttagggatcagtgtgccccagaccccaaggtcctctccag
aacacattctgtaaactaagatagaaccatccaggggaaggttccttggggaggggggct
cactcgagcctctcattggggaatctttgatagatatgctaattagtaaaacctataatg
ttataccagatcttttgggggtgtgcatttgcggtgtgcatttcggtgcatttgacctgg
acgtgtgcacctaaggatccttaaaataaataccaaggtaaaatcccttttccccttcta
accgtgtttgactcttgattttaagaccaggaaaaggcatc
>Ccor_TEdenovoGr-B-G692-Map4_inc#CLASSI/LTR
aatgggaccctcaaaacccagatttgcaagatttgtcaagagacatccatgacatgggtt
caagccctgcctatagccttgctgagagtccgcatacagccaaggagaagggacaacatc
agtccctatgaaatattatatggcaggccataccaggttccacatatcccaggggaaatt
catatgagaggtaaaaatgatttgcagaaatatttaatggctctgagttccactttgcag
aagctccagagattcgtcgtgttatccaaaccaataggattggacacacctgctcatcca
ttccagcctggagactgggtctacatcaagtggtgggacagcgaccccttgcaagccaag
tggaagggaccattccaagttttgctgaccacttttactgcggtcaaggttgctggcaag
ggaccgtggattcactactccagggtgaagaaagcttctgctcccgaaatcaccaagaag
acagagactgatacaaatcagaaagatgcagtctaaactgttttttacatgtttgctgtt
tgcccaactggtaaccatggttcagggttcaccccatgatttgcataagactgtggtcca
aaatgtgtccaagttcttatgtggaccaaagtggaagaattaagaaagatttggatgaaa
tttggaagggaactcaaattctacatgaagtagcttctagaaataacaccttaaaatttg
atcatatttttgataccctcacctcatggttaccaaactgggcctgggtaaaagaaatat
tcataatagctgtaattgtagttattatctgtgtaatttcctgtggagcagccggttgtg
taaaccggttctgtgggtaaaaaatagagtagagtagagactagacaagatagagttttg
ttagtctctaaaaggggggaaatgatgccatgaagatttttgccttttcttttatacccc
tgttatacctttttacaacttctgtactcctagtgctttttgcctacattcttagacttg
tttgtcaagctaagagactaaacattttagaagcttcgtagctagggatcagtgtgcccc
agaccccaaggtcctctccagaacacattctgtaaaccaagatagaaccatccaggggaa
ggttccttggggaggggggctcacttgagcctctcattggggaatctttgatagatatgc
taattagtaagacctataatgttatacccaatcttttgggggggaggaggacacagacag
agactaggcggggtgcatctcaatgcatatgacctggacgtgtacacctaaggatcctta
aaaataaataccaaggtaaaatcccttttccccttctaaccatgtatgactcttgatttt
aagaccaggaaaaggcatcagtg
>Ccor_TEdenovoGr-B-G1173-Map3_inc#CLASSI/LTR
gttgtgagagattggttacgtgaaaagggacatatagattcaggatatacagattctttg
cagcttactgatctgagaagctggctacgtgagaacgggcacataggcccttgcagctag
ctgagcaaggtctcataagacaatgcaccacacatcctgtgtaacaactgaagttacaga
atattacatgtatcttgctcagtaactgaaccaccattgagtcttactgctgaactatgg
gtttatttgcagagccagcaaggttaggttttggcagcaaaacaatggacatctgtggtt
agaaggccagggaaaaaggcagaactgctgaccacgaaagggggtctaaggaggggttta
ggatcagcttagtcgacgtgaaccacttagaatgcgccgttacgaatatgcataaagcct
attattgttagtatataaggagttctggtgcgatcaataaatcggattcctgctgatcac
tcatattgagcgtctgggttttccctctatcgcgacattctggcgcccgaacagaggatg
gaaaaagggaccgtagaggcggatagcctacgtccgtcagcctgcggggaatagggacca
tagaggtggacaacctgtggccacggcacgatggagagtctgcgtcggtcccgtaatcag
ctcgggaggctgcagaggtggtgaatagtccacacctccgagctcaggagcacctacaga
ggagtcctgctggccacgcaccgccgggtcttgcaaaggctgcaacagcgcgctgacgtt
taggtatggctaatagacaagcggtgtatgatttgctccggtgctttttagaaaagcgga
gcacaccagggatagattgtaaaaaggatctccctggacttttagattatggggttgcta
agggttgttttattgatccgaatgaagtttttgagagggagcagtggaaagtgtttgggg
ataagatatttgatgcagctacgcaggatgataaggtggctaaaaagatgatgaaaccgt
ggcgggcagtgagtaatgctttggcacagtatgaggcagagcagaaggctgcagcagccg
ctgcgcagcgcttaggaatgccgcttactcgggagaaggacatgggtgatagctgcctgt
tacctcctactatgaatacttttactatgcagacaggaaaagtagtctcagattctgtgt
tttcgcctcctgcatctccccaagctgttagtgccccctctgcatcgttagagcatgagt
tattgcctacagctccaccgtttgagcaatcccccacagcccccctcaaccgctgccgcc
tgagagccggttggcagcactttctctcccttctgagcaagctaatagttcgcttagtgt
aaacacagactcaggaattcaagagatagctcaggaacgagaggaattttggagagaggt
tgctaaaaatattgctgctgagggagacatagattctgccagagagtttgtacaggcttt
tccagttgaattttcacctgctatgctcaaggacagattactgttaatatcagaccttta
gattggaaagtgcttacccaactgcgagccactgttaatgaatctgggttaaaaggggaa
ccaactcgtcaaatgcttgattttttgtggggctctatgctcttgctactgaatgatgtt
aaaaatatcactaagctaatactaacacagcaccagcgtatgctgtttggagcttactgg
cagactttatgccagcagtcggtagcaatgcagctgggagcaggagatcctttacatggg
gtaactttagaggaattaatgggtctgggaaattacacccggacagaagcacaggctctc
ataggtcctgataaggttcgggaaagcatgaatttagcacgacgagcaatagatgagatt
aagcaaccagggggattaccatcatatatgagtatcaaacagggaagagatgagccattt
ggtacctttatagatcgcgtagcaaatgctgttttagcaactgggcttccagactatatg
catggtattttgcttaaacaatgtgctattcagaattgtaaccccactgcacgtagtgtg
ttagttactctgcctgctacttggactattgaggaggcactagagagaatgtcacaggtc
cctgtaggtccccaagctatgattgttaatgcaataaaggaacttggaaaggaactggga
atagggatgaaacagcaggctgaggtagctcagaggcagattgaggcaaatcagagtcag
gttttagctgcccttgcacctttgcaaaatcaccggagtgggtctcgacgacagaccacc
cgactgcgatgttttcgttgtggagtctccggtcacatgagacgggattgtaattccggt
aacgtctggtgtcagcattgccggtcggacacccatgccagcactgcctgccggaggtcg
ggaaacgggaagtcgagcgggaaggcccgccccgcgatgacaccaaaagcagcagcatac
ccagcgacccaggaagtcaacacctgcgtgcctctaccgcctctgagcagcactttcgtc
tccaacctgcaacctgggggagcctcgggttggacctggcaatgtcaataaactgtactc
ttatagacaatcgaccgcagcgtgtccccaccgggattaaaggacctatagttataaatg
ggaaagctgtcggagcacttttaattggacgctcatcagctactatggaaggattacaaa
tacttacaggactaattgatgtggattatactggagaaattcaaattatggtacagactc
tttttccacctatgttcatagaaaagggcactcgactagcccaattggtgcctttgccgg
ttctcactgaaggactatcacccatacactccgaccccaggggtgagggagccttcggat
ccacagggctggcagccatgctcactgtgagcttgaaaagttggccacgtcgcctggtga
cagtaacataccgagaagagactgttaccctgacagcactcttggacactggcgctgatg
tatccatcatcagcagtcaccactggcctcagcattggcctacctttgaatctgatgcta
cagtcactggagtgggaggacttaccctcgctcgcaagtcccctccattgcaatggacta
tagctgatcaagtggtaaattgcagtgtgtctatcatcccattgccacttggtgttgctg
ctctggtgggatgagacatactcgctcaaatgggcatggttcttaccacagaccaaaatt
tttaggagtggccattgcttggactttccccatccctatttggtggaagacagaacagcc
gatttgggttgagcaatggtccctaaagcgggaaagtcttgaacaagcacatattctggt
tcaagagcaatttaatcaaggacatttacgactttctacaagtccctggaatactccaat
ttttgtcattcaaaagaaatcagggaaatatagactgttgcatgatttacgagctgttaa
tcgacaaatgcatgatatgggggcccttcaaccaggcctaccaaatccttcaatgctacc
agcagggtggtcgctgctaatagtcgacctcaaggactgttttttcaccatttccctgca
tgaagatgacaagccgagatttgcttttactctgccagccattaacagaggagcacctgc
tcagcgctttgaatggacagtgcttcctcagggtatgcgcaactcacctaccctttgtca
actttatgttgattcagcactgcagcccatttggaaaatgtttccagataccatcgttta
tcattacatggatgatatcttgttagcgcaagaaaatccgttcaccacgcagcaaaagga
tatactgcacaggactttgaatgatcggggcctgcacatagctcctgagaaaattcaaac
ttcagctctgtggatttatctaggttggaaaatcactgacagcactatccaacctcaaaa
gcttaccattcatacagacattcgtaacctgcatgatgtgcagaaacttatgggagatct
gcagtggcttcgccctgtagttggcattcctaatgaactgctaaatgagcttcgtccact
tttgaaaggcaccaaccctgcacagtcagttacactgacacctgaacagaaggctgtgct
acagactattgcagagcagatcactacaggcctcacttcaagacgtgatcctgcattacc
tttggacattacaatcatttgtggcccacagtatctgctcgctgcaattacccaatgcaa
attaacagaaatgggggagccacccaaggatattagggtcctagaatggattgcaccacc
attgcagcctagaaggacaattcaagagaaagtggcaactttagcagacttgattcaaaa
ggcgcgcatcagaattttgcaggtggatggaacagatccagggacgatctggatacctat
atcgcccacggatctagaatggttcctgcttaactcaccggagctgcagcgagccctctt
gagtgaaggacctaatttggtagcaaagccactaccaacacctgtgttagcctggatgac
taaccatgggtggatttctaaaccaaaaagagctcaagaaccgctggataatgcgcttac
tgtgttcactgatgctggaagaaagtcacggaaagcagcggtcacgtggaaagatgataa
cacttggaggcaccggattctaaaagcaacaccagaggattcattacaaacattagaact
ttatgctgttgcttgggccttggtgtgatggaaggacatgcctcaatattgtttcagatt
ctttatatgtagtaggggttgcgaatcgcattgaggatgcagcactgcgtgacatcaaaa
atcagagactggtagcactccttatcagcatgcaaatagcaattgctaaacgaactgaag
catatgcagtgctacatattagaagccacatgagcacagacggcctaggggaaggaaatg
accgggctgatcagctagtggcaggaatcgtccagcccccactaccggttcatcaacagg
cgagagaggctcatgccaccttccatcagaatgctaaaggacttgcacgaagctacggca
tttccatagccgaagcgcaagcaattgttaaggcctgtccggtgtgcagtttccataata
gtggaattggaataggctgtggagttaatcccagaggacttaaagccaatgaactttggc
agatggatgttacgcatgttccagcattaggccgcctgaaatatctccgcgtctctattg
atacctatagtcatttcgtttgggctatgccacagccaggtgaaaaggctagagacgtgc
gcagacatttaagtagttgctttgcagtgatgggagtcctgaaagccattaagacggaca
atggccctgcttatgttagcaagaccattcaaacgttcctgcaaacatggaacatcagtc
ccaccacgggaatcccacactcacctactgggcaagctattgtagagagagctaatggga
ctgtaaagagatatttagagaagtttaaagatattatagacccaaaagaaagagtagcaa
aagctttgtttgtattaaaccatctttgtatttttggtgatgaaaaggagccccctgcaa
taaaacataaagaaggggctccaccagctcaaaggggaactggaagctatgttcacttta
aggacatggctactggggaatggaaaggccctgcagaagtgttatattttggtcgtggct
atgtttgtgtgcttactcctacaggtccgcagtggatacccagccgctgggtcaaaccga
caccgctcaagcctggagcctccacaataccaccttccggagctgagtctgcttcggcta
catctagtagctgatccggtgatcgcacctcttgcaaacatcgtgcctaccctatttagg
cactttgaatcctgggaggaagcagaacagctagtgggcgcccttgaacagtattatcca
gggaaacttcattgttgaacctgtggtgtttgcgggaagccagggcattttgcatggttt
cttctccggtgtgggggttgtaacaaagagtggtgggttcatcagacacttctgttaggg
ggagcatggtgtattaattgtgagggaacttggcgacgtgacacgttacagagagcttta
gaatgggaaactggtttaccaattttcagggtcttactctttatgagtcagtagaacaat
gagctattgctgagtttcgctatcgaattaatcataacgttgctcgcattcgcttacagc
ttaaatccgcaaaagtgcatagagtttgcggagatggccttaagataccatgccaatggg
tggtgcgtactcatgagtgggaacgcatgtgccatcgctttagtgcttgcaacattgctg
ataactgtgcacgctaccgatccacatcatgttagtgctatagaccaccgaaagaacatg
tggattacctgggttaatcaaacaggccaagattctttttgcttatccttagcaacgcct
tctgaccctttccgcacttgccttattggggttc
>Ccor_TEdenovoGr-B-G1493-Map6_inc#CLASSI/LTR
tgtgatagataaatgttataatattggctttctgcaaatgttaaaatgaatgatgttaaa
gtagctttgttattgtaatagatacatattataatatggctttctacaaatagatgctat
atgtataatgttaaagtagctttgttataaagatgtagttttgtaacaataactaatgcc
tttatttctgtcattaactaaacttagacataatagtgaaatagctaatatagttatgct
tgtggtaattgaactgtctgcttggttggataacatccaaccaacatgtgttgaagaccc
ctgctactgacatgccaactatcagcaactaccgtctgcagaaaccatggaccaaagccc
actctgggggtgatgataaaaactgactaaaaccacagccaagaaatgcgcatgctctaa
aaaggcagatccaaggaggagccatgctaaacagttcctggaacatgtaaactagtttaa
ggaaaagtttgaatatgcataattgattatgaatatgcactaggctgatgcaataggaca
ggtatgtaaagggtgtctccgaaataacaggtgtgctcttggctgagtgccaaagcaccc
ggcactgtgaattttgctttattatctttgtcccttattgtcctttattaaacttttaaa
tcctaacaggagagtgaacctcgtttttcac
>Ccor_TEdenovoGr-B-G565-Map20_reversed_inc#CLASSI/LTR
tgttggggttttagtttagtcctagttttttttcctgttaaaggaattttctcccatatg
catgttgctaggggacaaatagctggtacttaagaaagacaaaaaggctcagggggtggg
gcgggcctggctactcctttgttttcacctgggtgtggggtcagttcgctctcagcgtcc
ggagagagaagctgcagagaaaggagctgctgcttctttctttttggccgttttttcttt
ctgctggaaacaacgccgggatcccaaaagccgctttccctgccctgctggaggccgggc
tgtggctgccctgccccgctgctgcttcgagccttcgctacgctgtagccctgctcgccc
tgcctgcctggacctccgtggggttctcccgtttggatacatctcgtctgccacccggga
tttgtgctcgtccctgccgctccagcctgccggtccagcctgcgttccagcctgctgttc
ccgagggtccggccggacaccgggatcggctgcccaggggtttgtgaagcctttgttcca
tcccttcccgggatcccagggcaccggtgccgcgtgctccccgagctcgctccggagcgc
cccctgcagccgcgggggaaccatcgcacctgccctgctcaccgggagccgccagcgccc
ctgccggctgcgagcggaactgcacccgaggggaaagggcccgacagccgagaaggctgg
gactgggtttgtgattgtttgctgttactgccatagttattgttgttttgtttgactggt
tatatacatataatatataaaaatagtaaagaactgttattcctatttcccacatctttg
cctaaaggcccttgatttcaaaattataataacttggagggaaaaggggttacatctgcc
acttcaagggaggcttctgccttccttagcagacacctgtctttcaaaaccaagac
>Ccor_TEdenovoGr-B-G504-Map4_reversed_inc#CLASSI/LTR
ttgtgtcttaggttacaatgtaagatgtaaccaaaagtatgtattctatcaccatctgtt
aaaaccaggtggggcagtgttctttatctcttccatgacacatccctgataactccctcc
gggggatatcttctgttaatgggccatccagcctcactgcatgactcataaaattacatc
atcccattgtgagatgctccgcccagggggaggaaccaagcattcctacctggatataat
ctgaggtttggaacaccacagtcagcccttacctactggattcccagaggacaagagcta
cataaccaccactggaccttcagaggaagaccagacccttctacaggatcactgcttcaa
cagaaccacatctatcacttcaaagaggactgcagccaccccttaattggactgctacca
ccaccctgcccggcagggtgtcaggtctatcctgactctgtcaggttaagccagtgtttc
tgtattattgccttgttatatatactagtaaagaactgttattcctatttctcatatatt
tgcctgaaagccccttaatttcaaaattataataattcggagggaagggggttacatttt
ccattccaagggaggctcctgccttccttagcagacacctgtctttcaaaccaagac
>Ccor_TEdenovoGr-B-G911-Map5_reversed_inc#CLASSI/LTR
atccctcatctgcctcatgatcatcgccgaggacagagactgaacacaggagtcctggcc
tggctgaggtgggatgtctgccaagtgttgcctgcgggtgtgcccactgggaactggtat
gcattcctgaggaaaattagtgcaggtcgcaatggactgcgtcgttcttgctgcccaggc
gggaaggactgcgctgaagcggaaaggaatgacctgtcttgtacgtctgtcctgtacctg
ttcccaaagcaaggggccccataacaatgggatttcccaacctcttggccagttgcccct
tgcttctgaaaaggactataaagggactttctgaaataactgagtctgagatctcctcat
ggaaagaagacgaatctattggcggaagaccatgaggacttcgtctcatccgttggtagt
tattgcccctctttttcttcctctctactttgtttctctctctctctctttctctcttct
attgcattactgtgttgtgggtacttaataaaggtgcactgttttgattaaaactgaaat
ctcttgtgtccttttacactctgagatctataaacgaaccatcacgacccccttgcatta
gcggatcgtgacattaaactggcgtcacggacaggatctgacagacagaaggggttgcaa
ggttgtgtgtagtctgtaataggggaaggacgtttcactccagccacctagcccgacacc
cgaaaagggtgagcggtgtctagaaagcaaggggggtgactcgaatttcccgcaaactgc
acacgcctgggtgaaaagcaccccatactcagttgagggctctgtcttcagatttttcgc
aaaagatctcttagtgtaaaaggggaactgtgttttttggtgtgtgtgtgaatttggact
gcttggtgtagtgaagagacaaccataagtaacttaaggagtacctcccaagcagatttg
gtctcttcacccacccagggaagcgaagggagacacagtggagttgtgtgtgttgtggtg
tgtaattaacttttacctccctgtggtggtttttatccctttataaaatgactgaaaacc
ctagtgcaaaagttaaagctgcgttttatgctctgctagcaaaacataatgcccggcctt
ctccgggaggggaagaatgggctcaaaataactggtttaatttggataatgtaactgata
gagtgtgttctttacaacgtgagactagatttaaatttggccgaaataaaatcataatct
gctctgttttaggggcatgccttgtggcggctatagatcacgcttaaagcgatgtactga
ggagaaagcaatcatagattcccttcaaaacctagtggagattttacagaaacaattaga
tgaagagaagaataaaaatcatttgctagaggctgctttaaaagaggaatattttaggaa
ttcaaagaatactgactcaccaaaagagacagaggaaaaggaaactcctcacattaacca
aatatacccccagaaagaactaatactagtaaaaaattgtggggaaaactgctgccctcg
tataagacctctgattaaaacagaatataattatatcaatgatgaagatttgaaccgcat
atcaccactaaacaaataccatacactgctgttgaattggccaggttaaaaaaggagtat
gggcggctccccatgaatctgagacggaatatgttttccgagtgtccctcactggaggag
accaaattcaattaactgaacaggaggccagtggatactggggacatggagtttcttgac
aacaggagacaaacgtggcacatggtcgctgactcagcgcagctttctgggccgggggac
tcaatcctttagaaaggggagaccctttcgctatagttggtacccgtgatcaacttctag
aaagcgtccacaaagccgcctgtctgcaaatgatccatgaaaggaaattaactcctggat
atgaatcccccatgcaattacctgttaaacctgaatgatgacccctttaattcgaggttt
ccagaatcactcaaatctacagcaattgtccttcaaaaaaccatagcagctgtaggtccc
gtagaaggctggatagattccttggaaacccgagcgaccgaactggatctaccgatcctg
ggtttactccatattcaaccccctctcagccgccaggttcacaatcgaattcacctgccg
gtgattgcaaagtttggacatggagtgaggttgcagaagatctgattaattacggtagga
aatatggacctataaaaatcccagaggaaaaatcagacaaaacaaaaggtgtcaggtaca
ttagggctcctcatagtgaaaaaccagagaatgtaaaacagatctctaatcgtcagcatt
ggtggttattaggtatcaaaaaggggtccccagagatgtgatggatggcttaccccttga
taaattgagtaaggtagtgtctaactggcactgccgaaaacccattctaccgaatccgtc
acttcaacccagtgcacccctcctccctcagaatctgggcagtgagtcagagcaacttct
ccctcagagtctgtgcagtgagccaaaacgacctctccctcaaaaccagggaaactagac
cctccgtctcttgtcagtgggcgaagagacggagcatgggtatacctgagaatgctcact
aaaaataaaacaggagatataatgatcacagctattacaggtcctaaacgggcacctgta
acttttctgattgacactggggcacaaatttctgcgctgacaaagaaagatgcccagagg
tgtggaattgttccaacaaagaaccgatattgtgttttaagtgccttgggca
>Ccor_TEdenovoGr-B-G570-Map3_reversed_inc#CLASSI/LTR
tgtcagagactgaaatattatagtttatgacttaaacattttcttaaaggacttttaaaa
ctgtattacaaaagctgcagagaagactaccacaccctgaatggggccctgactgaggcc
ttacactgctcgctgatgaagataagataaagtaacaactcagggctggggacattcaca
aagcacaggcttaacacctccaaggtggagaccacagccccagggctatcagctgccagg
ctcgcacagaccctcgaaccaaagggtggagggaggagaggctttgggtatcttggaaaa
gcctctggtcagaggcgcagtgactgcccatcctccactgtgcagaggagcccagctgag
gggtcctcaccgggggggggaagcttatccacagcagaagggggtgacatggcccatcac
aggggcccccctcaaaggggtccccagaccctgcaccagagcaccagagatgatgcaaca
gaccctcagtgttgcaagggacagtgtcaagccggcccctgcaagggagacacgtgggcg
ttcccacctggcccacagcgtgtattaatccacgggattctgcactctttggcggtggtg
tggcagcgtggccacggcagcgacgggggaccctcaccaccagcagaccagatggagggg
agcaacgagacgtcgttgggaccctcggatgggtgatatgcttccacctaacccctgtca
cctctccctgttcccccaccccccacgcacacttcttttttctatttctttctttctttc
ttttctcttcccttctctttgcctcttttactattaaataaaatacatccattttttggc
atcaacatctaacctcgtttggttttaatctcgtttctgggaatattttgaaccttctaa
gttctttccggtttatgcacagagacttagcttgctttgcttttctgggtttaaaccgga
tcgtaac
>Ccor_TEdenovoGr-B-G536-Map17_s_1_inc#CLASSI/LINE
atcccaggatggctcaggctgcagggagcacagagggcacctggtggcacctccctgctc
cagcagggccatcccggagcacaggcacagcactgtgtgcacacagctctgcaacagccc
cagggaggagagcccagagcctctgtggccaatgtgctcagggctgggcactgcccaggg
cagcagttctgcctcctgggcagggcaattgctgggctcaggccctgcccggtgctctgg
tgccattgctgggccccggagcagagcccgggccctgctcggagccctccctgcagccag
ggacagccagggctgagggcccctctcagctggggctcctctcgaggctgagcagccccg
gctccctcagcctgtgctgggcacggagatgctccaggcccttcctcagctgcgcagcct
ccgccggccccgctccaggagctccctggccctgctgtgctgaggagccagggctggaca
cagcactccagaggtgcctccagggctgcccagaggggcaggatccctccctgccctgct
gggaatgctcttctgtcctgctgcccccaggatcccattggcctccttggccccaggaca
ctctgcaggctcagggacagctcggtgtcccccaggacccccaggacactctgctggctc
agggacagctcggtgtcccccaggacccccaggacactcgcgtcaggacagctcgggtca
ggtccttcccctcagagctgctccagcaggaccccccagcctgtgctggtgcctggggtt
gtt
>Ccor_TEdenovoGr-B-G536-Map17_s_2_inc#CLASSI/LINE
aaccccaggatgggtgaggcgggaggggcccccaggggctcctctggtgccacctccctg
ctccagcagggccatcccagagcacagggcacagcagtgtgtccatggggctctgcaata
tccccagggaggagactgcacagcctctctggccaatctgctcagggctgggccctgccc
agggcagaagttctgcctcctgtgcagggggagctccctgggctcaggccctgcccgtgg
ctctggggccattgctgggccccggagcagagcccgggccctgctcggagccctccccgc
acacagggacacccagggctgagggcccctctcagctggggctcctctcgaggctgagca
gccccggctccctcagcctgtgctgggcacggagctgctccaggcccttcctcagctgcg
cagcccccgccggccccgctccaggagctccctggccctgctgtgctgaggatccagagc
tggacacagcactccagaggtgcccccgggctgggcacaggggcgggatcccctccctga
cctgctgccaaggctcttcccgatgcccccaggccacccttggcctccttggccccagga
cactctgctgcctcagggacagctccttgtcccccagcacccccaggtccttccccgcag
agctgctccagcaggtcccctcagcctgtgc
>Ccor_TEdenovoGr-B-G1373-Map3_inc#CLASSI/LINE
tctgctctggcgcagcctcacctagtctggggagtttgggcgccacaataaagaaagatc
taagctttagagagtgtccaaaggagggccaaaggatggggaagggtctggaggggccaa
gaggagggctgagggcacttggtttgttcagctggagaagaggagactgagggcagagct
cacgggggctgcagctcctcccgaggggcagctccgatctctgctcccgggccagggaca
ggacccagggaacggctggagctgggccagggcagggtcaggctggatatcagggaaagg
ttcttcccccagagggtgctgggcactgcccaggctccccagggaatgggcacggccccg
aggctgccagagctccaggagcgtttggacagcgctgccagggatgcccagggtgggatt
gttggggtgtctgtgcagggccaggggttggactggatgatccctgtgggtcccttccaa
ctcaggatattctgtgattctgtg
>Ccor_TEdenovoGr-B-G828-Map19_inc#CLASSI/LTR
tttgcatttgtcgaatgatttaaatgaaaaactttagtgtagtggtttggtccaaaatac
tcattactgtttatcttctgtgagataagaattaggagaaacgcaaagcaggcaccaaac
ttgaaagaatataaagaagtttattaacagacctaaaagaagaaaaaaaaaaattatacc
acaccttcagaactcttctcctccccccaccttcctcccttctcccactgacaatgtaaa
aagacaacccttgagatgttcagtctgtttaccacttccaaataactttgttcagtccat
ttaggaagaggagtctctctgctcgcatgtgagtcccttcccccaacttgcagcttttcc
cacaactgctttcgagggtccactcttgaaggtttttggggtacaattttaaggttgagc
cgttcagaaacaaaagttctcttcacccatctctgggagcatttcatctctaagaacaga
ggcccttctccttccctgggagcaaagggtcttcctcatcttcatctttaggactatctc
tgggagcatctctaggaactgaggttttctcctttcccatttggagcaaaagtcctcatt
gcttccatctctccctgtccaaacttctcatgaaattacagctgcgtcagcatctgccta
tctcagcgcaggtgcttttgctccaagacgagttgaacactccaccccccataccttcat
gaaattacaacaggatactctgatatatcatagcttcacaacagaatttcagctttaagc
atctcctctttctcttccctcaggttttcagctcttcacagcactaaaagggttaatctc
acctggccttgcagctggaatgtggcttatgcagtggagaggggggggagccgagccgct
ctggctgctgacagcgggaggggggggggttccgcgggtggaacagggcccatcggctcc
aggatggccgtggcctggcccggcctggcctgagcagggcctgggccgggcccactggcc
cctgcacggggcccgcagccacctgtcccagcaccggaaacgagaagagcgctctgcctc
agggtttctattcttaagtgtggatcacagaggcggtcacaactttaagtggcttaaaga
attgtccatattcaaactggccagctgataggttctgtcaggtcacagaggaagctgtaa
gcacccttgcaaggacatcccttctgggactatgcttgctaacccatgacaaccattttg
ttattcatatagtaattttttt
>Ccor_TEdenovoGr-B-G1848-Map4_reversed_inc#CLASSI/LINE
atattttggtgctcatctggaatatttttttgtgataaatttcaagtctggggggcaaaa
attccacattttttgttaaaggcaggaaaactcctaaaaacactacggataaatggattt
tctttgcagaaacattggaaaagctggaggagctgcccatgccattcctaattattttag
gcatgtttttttccttcttttagagacacctcttgtggtttttcctttcaaaatgaactt
ggaaattgaaattaaaaatgagaattcctttaaaaatcgagagaccagtcctggctgctc
aaattgggaatgggaagggaattttgggtttctggagatgatggaaaagaagttttggga
taggaaaagagattgtccctaaatctgcatcccaaatccatcgtgagccatggctgggca
ctgctgatttcattggaaaaccataggaaggatttaactgaggagatgcaaaatgtccag
gaaaggagaaaacatggggaagccacaggtggattccaagctttttccatgttgggattt
gatgtccagcagtcccttcaggataaaagctgggctccatttccagtctcactttgggtg
attttccctggatttcaggcactccaattccatggtgaacaccctgagagatgcctggag
atgctccaggatcaatctgggatgaattcccagctgagggagctgggaaaggggctccag
ggggacccactcccagggaacaaggattgggatgagagggaacggccccgagctgggcca
gggaagggttaaattggatatttgggataatttctctatggaaaagggggtcaggcattg
gaaatgcccaggaggggttggagtcccatccctggaggtgtccctggaggaattcctgga
tgtggcactcggtgctctggtggggattgggcacagcttggactcaatgatcccagagac
ctttcccaaccttaataatcctgggattctctctgccgcaattccataaccacgaatttc
cccacaaatacaaacatttctttgtcccaatctccgcaggatttcatccatcagcctcct
taaatcccaggccctgctgtccatggaagtctcactggccccgggatttttagggatgtg
gatatccctgtctttgcagacctgcaggactgcaattcctggtcccttcccatttttcca
ttattccaagtgcagctggaagaaaccctggaatagctggggtgggacagtgagcctgga
attaaagcttttccaaactggacaaggaggcccagacatggcattggagggtgaaggagc
atcctatggaagctgggaattctcctctctcctgaacaatcccaggggtggagaaaaggc
tcccaacactcggctgaactctccggcctttttaaggagaggccacggctttatttactg
ctcttggaaggatgggagagctccagctcccggccaaaatccagtcgggaataacagctc
caaagagcaacttgaactcggaggagcctcttcactcccatctttctcctttcctggagc
tgagcgcagccggaatccgtcagaatccgtctgcagagctggcacggcctcatccttatc
tttgccatcggcatcccggacttttcttgctgacaaatgaggaatatttacgccaggagg
ctgtgggaacacagcattccccccgtcacaaataaatcacggcaccaacgttatctggat
ccgcagggaacggacaaatccataaaattccctgcacggagacggtcagaccctgggctg
acccagggaacaggaggatttgttccaaggagctcctggtgctcccagctcccagtccca
gtcccgagtgaatgttgggatcattggcattaattgatacgggattaattggtgtgatta
tcgtgggccagctgatgtcagcacggttaacacaggttttattcccttcccaaccggcat
ttttaacccctggccatcctattaaattacctcattagcagttattgatcagatcattgt
tagatcacagaaacacaattaagattccatttaaaggcgtcgaacgcgattttcagaaag
aaaggtctgaacacccggctgttgaaaatcccgagcctttcaagtttgccaatcccaaaa
gtcaaacagagggaataaaggctggctccggaatgcgtgtgaagcattgttctcccgctg
tcaatcagcagcctgcggttcccgacaatggagttgttttccaaagtttcccaaagttta
ctctgcggagtcatcgcagcctcgtgaaatccgactcccgctggtgctgtggttgggaaa
taaagcagggagaattctccttgtttcctcatggctggagcttcgggatttgccctcagt
gagcgcttggggatgcagctgcaagaatcccagatcctgggttttgtgaggggagtcacc
tgagtgcccattccagtggctttatcgatccatggaatccatggatatttgttggatatc
gttccttgagcattcaagaaaaaagttaaacttcttgtgcccaacttttccatcggaggg
gtttgttcaggagcatcccaccttgaacataaaggagagctcggattgggaatgaaatgg
aatttgggatcatcacagttcatcattcctgtcatggaatcatggaatggtttggattgc
aagaactttaaggatcatccagtgccaccccattccatgggccgggacacctcccacgtc
ccaggctgctccagcctggccttgggcactgccagggatccaggggcggccccagctgct
ctggcaattccagcccagcccctccccaccctcccagcgggaattcccaattcccaatct
cccatccagccctgccctctggcactgggaagccattccctggctcctgtccctcaggcc
ttgtccccagtccctctgcagctctcctggagcccctttaggccctgcaaggggctcgga
gctctccctgtgtccttcccttccccaggtgaacattccagctctcccagcctggctcca
acccctggagcagctctgtgacctcctctggattcacttccagcagttccaggtctttcc
tgtgctgggagccccagaggaggttgaggttcccccataattattaattttttattgact
gaccctgacttagggaaacctaaagttttagtgaccccacaacactttttccaaactttc
catgggatgtaggaggaatattctcagtttgggctggaattctctgctggaagcacgatc
agagaggatgaacatctggagccagctgattatcaaggagcccacggagagcttggagcc
cccggatgaactctgcccaccttttaaatcattgggattgtgcaacccaaattccaaacg
ctcccgcacatcccctgctgtgaggctccatccatggagaaaatccagcattccacagga
tcacagaaccgattctgttggaaaagacctctaagatcctggaatccaacctgtgactcc
gtctttttgcatgtgggagctgtggaaatgcagggaattttctgggatctccctgtggtt
ggttgcaaataacggaggaaaggaagattttcctgaactctgcttccaaaccaaacaact
ggggaacaattccattttccaaaggggattcagagtgggaatgtgcttgagaatggaggt
ggttttgttgtcccggcagggagcagggacaggagttccagggaaagctggcactgcatt
ccaacatttaaatatttatggaaaggtgacaaaaggtctctgaaaacacctttggctttc
ccttcacctcattaaacccttggcattccctggattcagcccaaaagcctggaatagggg
gacagtcgggtggctgggtaagaacacagcgacctcactgacctgaggcctcatcctcag
cctcggcaatgattgggaaatctccatggaccctgcttggccaaagtccgggaaagtgga
gcagagcaaggcaggaaaggtctggccagtgtcacctccttggtttagtgtcccctctca
ggtgtcaccctggggctcctggaataaggaatggcaggatctcctttccatcccttccca
gctgcaccagagaatttgggattaaagaagcccatgaagggcactgaaagaaatcggaag
gattttccctcagtctgaccatccaaggccagactggacgggccttggagaaacctggga
tagtgggagatgtccctgcccatccaggggctggaatgggatcatccttaaggtcccttc
caacccgcaccattccatggctctggaatcctcactgccctgcagacgtggatttgatgg
agcatcgcagtcctggcttccttccgccacagtgaccccaacatgcaaaacctaaaaggg
gttggaattaggtggtgttcaagctctcttccatcccaggcaattctgggattccatgga
tatcttgggaaccaccccggacaaagatttggtgtggcaggacttctgtccatgaaactt
cattaatgatttcttagggacaggaaaacgctccctaaggactccactctgaactccagc
cctgtcccggggtttgatggaggtcgatgttctccagctccacaggatcagagctcggaa
taaatggaaaaccggaaggacggtggagaggaaatccagccctgaataaatgaggaggtt
tttgctgttccatccgtgcagtcaccttcgggttgttgaaacaatccctttgtcccacat
tttctgcttggggcaggaatttgtaatcaggcatggagttaatgtgaaaaccagggaaaa
tcaacttccagaggctgggatacagcagggatacagcagggatacagcagggagagagct
ccagcctggctttcccaatctcagtcacaaggtcaggatttgataaaacacaaatgaata
ttaagggagagaaatcgggaataaaccatgcctaaaacactcctcagttgctctgcacat
ggaattggaactcggagtttggagaaggaatttttccatctcttggtctcctgtgcctga
tacaggcagggaaaatgtggattcctaaggagtctgatgcaaagacaaaaatcaggatgt
ggaaggagtgggtgatctgagtggatcccagaatcccggaatggtttgggttggaagtga
ccttaaggatcgtcccattccacccctgccatgggcagggacacctcccactgtcccagg
ctgctccagccccaatgtccagcctggccttgggcactgccagggatccaggggcagccc
cagctgctctggcaattccagcccagcccctcccagggaggaattccttcccatctccca
tctaacgccgctctctgtcagtctgaacccatccctctgtcctgtccctccagatcctga
tgaaaattccctctcccgcttccctggagccccttcagacaccggaagttgctctgaggt
cttcccacatccttctcctctccaggctgagcattcccatttctcccagcctggctccat
ggggaaggtgctccagtccctttatcaattccatggcctcctctggacatgctccaacat
tcccaagtccttcttaaactgggatcctttactgggaggcagctgcacatccggccctcc
cagcagggagggaacagggaacagctgggaatggcactgtatccgtttgttcccgctgga
tccaatatcccattgggaagcactgccaggatcacctgaactcagttctaatgaagctcc
tggcaggactgtgagccaggttagttagtctgagcttaattacgccctgctccagaataa
tttcaatccactgtttcataaacatcccagaattccagtctgggccttgctcagctccgc
ggatcaggatggacaaatttaaaaccaaactaggactaaagtaaagctcacagcattccc
aagggcagatgtgcaaatttggaacactgaggatttttttgggatcacgggggtggcttt
gggctgcgacaaggaatttgaagttggatttcgtgtgggaaaagcaggataaagtatgga
taacagggggacaagaggaaagagaaagtccaggtgtctccttttcctgtcaggaatcct
ctccaacctggatccagctgctggatgtgtggaaagtgtcagaacaaactgggaatgcac
agttgggatacctgggaataaatttccctgccaacctcaccatttgctcctcaggacaca
caaaattccctggtttttctcctttcccacttaatcttcgatgacaaaaccagccccaaa
tgtcactagaggaaaattctggtaaaagcatggattttgtcctgggggggggggaaaacc
aggattgggtttgggttttccacacagagacttctcttttctccctaaaccagcagtgat
ctggaaaatcctcagggatgggatttttctggatgtctctggctcctaaaggatttgatc
ccatgcagggggttccctgtgcaagttccgtggatgaactcccggacccgggtttgggaa
tggagcaggcacagccacaggcaggtgggagctggaagctcaggatgaatcctaaatttc
cagtatttctcctgccgggtctgatcctcgccaggttcctgaggaagaatcaagccagag
ggaagagaacagggagctgggataccaatcctggtaaaatccatctttgggaatctgaac
catccacgctcttccaggggattttccaccagcaggaggagggatgagatcagagcctaa
ctggaggctgagacaagcgggaatagcaggaggtttttagggaataattcaaatacttcg
ggatcagatggaaattctgtgattgggagggagggaggggtatccagcagaaatggagag
ggaatattccaaaggaagccggagtgaaaagcggagtcacacaaggtggcagtgcagatt
gtcagcgggccttggggacactgggaaaaggcgacaaacatcccatcggatcaggtgcaa
caggagaatccaggcatttactgctgctggaattccaccccggaattctgcttgggcgac
tcctccgcgttcggagtcggccggacaacacccaggttaattcctacttgttcccatgga
ttaatgaacgccatttcctgatctaatctggttccatcctgaattatctgacttttcatc
atcatcacttggacgaggctgagggcagttgggacctcagggagcacagacagattccaa
aaatctcccaatccactgcttggatctgatagccaggggcacatggaacgagctccatgc
aggagaggaacatccaggcaattcctaggaaatctggatgccccggaatcccagaatccc
acagtggtttgggttggaagggatcatctcattccaggtcctggatactccagctgcgtt
aggctgtgaggagtttggagctcagctgggaatgttcatcctggaggaaaggaggctctg
[truncated: 235,774 more chars]
