# Supplementary material for: MCHelper automatically curates transposable element libraries across eukaryotic species
Source: Genome Res. 2024 Dec;34(12):2256–68. doi: 10.1101/gr.278821.123 (PMC11694758; doi:10.1101/gr.278821.123)
Supplement: Supplement 6 [file Supplemental_Data_S3.zip › Supplementary Data File S3/Ccornix/REPET.fa]

>Ccor_TEdenovoGr-B-G515-Map5_reversed#CLASSI/LINE/nan
ACTGGGAGGAGCTGTTGACTCCCTCAAAGGCAGGGAGGCCCTGCAGAGAGACCTCCACAA
ATGGGAGGGCTGGGCAATCACCAACCATGTGAAGTTCAACAGGGGAAAGTGCCGGATTCT
GCACCTGGCATGGGGCAACCCTGGATGTACAGAGAGACTGGGGAATGAGAGGCTGGAGAG
CAGGGCCATGGAAAGAGACCTGGGGGTCCTGGTCGATGGAAAGTTGGATCTGAGTCAGCA
GCGCCCTGGCAGCCAGGAGGGACATCCCTGTCCTGGGGGACATCAGGAATTGCCAGCCGG
GCAAGGGAGGGATTGTCCTGCTCTGCTCTGGGCTGGGGCGGCCTCACCTCGAGTGCTGGG
GGCAGCTTTGGGCCCCACAATATAAGAAAGACATGGAACCATTAGAGAGTGTCCAGAGGC
CACAAGGATGGTGAAGGGCCTTGAGGAGAAGCCGTGTGAGGAGTGGCTGAGGGCACTTGG
TCTGTTCAACCAGGAGGAGACTGAGGGGAAACCTCATTGCAGTTACAACTTCTTGTGATG
AGAAGAGGAGAGGCAGACACTGATCTCTGCTCTGTGGTGACAGTGACAGGACCGGAGGGA
ATGGCTTGAAGTTGTGTCAGTGGAGGCTTAGGTTGGATATCAGGAAAAAAGGTTCTTCCC
CCAGAGGGTGGCTGGGCACTGAAAAGGCTCCCCAGGGCAGTGGTCACAGCACCAAGGCAT
GAGAGAGCTCAAGGAGTATTTGAACAATACTCTCAGGCACATGGTGTGACTCTTGGGGAT
GGTGCTGTGCAGGGCCAGGAGTTGGACTTGATGATCCTT
>Ccor_TEdenovoGr-B-G1397-Map3#CLASSI/LINE/nan
CAGGCCCAGGGCAGGGCCCGTCCCCTGTGCTGGCCCTGCTGAGGGACCTCAGGGCTGTGT
CCAGTTCTGGGCCCTCCTGGCCAGAGAGCCCTGGAGGGGCTGGAGCGTGTCCAGGGCAGG
GAACGGAGCTGGGAAGGGGCTGGAGCCCCAGGAGCGGCTGAGGGAGCTGGGAAAGGGGCT
GAGCCTGGAGCAAAGGAGGCTCAGGGGGGACCTTGTGGCTCTGCACAAGTCCCTGACAGG
AGGGGGCAGCCGGGGGGGTCGGGCTCTGCTGCCAGGGAACAGGGACAGGACAAGGGGAAA
CGGCCTCAGGCTGGGCCAGGGGAGGCTCAGCTTGGACAGCAGCAGGAATTTCTGCATGGA
AAGGGTGCTCAGGCCTTGGCAGGGGCTGCCCAGGGAG
>Ccor_TEdenovoGr-B-G181-Map13#CLASSI/LTR/nan
AGGTTCTTAGAAATACTTCTGCCTGAATTAAGGTGTCAGACGACTGAAAATAGTTCATGC
CAGTCAAACATTGATATAAAGTTTTGCTCATTAGTAAAGAAGCTACAACCAAAGAAGCCT
CCCTGAAGAGTGGGACTTTGGACTGAAAGTCAAATTGCTGATTAGATAAAGGGAAACCCA
TTGTTCAGTCATCTCAGGCTGAGGGAAAGGTATGCATCCACAAAAGGCCAAAGCCACCAA
TGCTGCAACTGAGAATCCTCCCCGGCTGAGTCTTCTTGGGGTGGGGGGAGAGCACAGCGT
CACATGAAGCCAGGTTTACACAGACTTCCCCCCGAGCCGAGGGGGGAGGAGGAGGTTTCA
GGTGCGTGGCGTAACCTCTGGTGAGAGGGCACTGAACACCCATCCTCTGTTACACAAACA
GGCCCAGGATCTGTGGAACCCCGTGCAGCCCCACAGGGCACATCCACGGGACTTTCACGT
GAGAGGCAGCTGAGGGGGAGCCATAATCCATCAAAGACCCCCCAAAGCTGCCTCTCCCCA
GAAAGTCCCATGGCTTTGCACCACAGGACTGCACGTGATGCAACAGATCCAGAGCCTGCT
TGTGTAACAGAGACTGGGTGTTTATTCCCCCTCCCCAGGGGTTGCGACAGGCACCTGAAA
CATCCTCCTCCCACCTCGGCTCGAGGGAGTCTATATAAACCTGATCAGATTCTATGAGCT
TTTGGGCTCTCCCCCCACCACCAAGAAGACCAGCTGGAGAGGATCAACAGAACATCGCTG
GGATCCATGGAGTGGTGATATTTTCCTTATTCTGTCCCAGTCACTCTCTTTCTGTCCCCC
CCACCTATTTTCTACTTTCTTTCTTTCTTTCTCTCTCTCTCATATTTACCATCAAATAAA
ACCCATACTATTGACTGGCATATGGTCTCATTTGCACCTTAATTAGGGCAGAGGCATTTC
TAAGAACCTTAACAACTGGATCTTAACA
>Ccor_TEdenovoGr-B-G1442-Map3#UNCLASSIFIED
ATCTGGTGTGAGGTAGAAGTAGGGCGACCATCAGCCAAGGTGCTTTGCTTGCAGGAGCTG
TTGCCAGAGCACCAAGCTGGTGGTGTCAGGGCTGGTGCTGAGGGCCCTTAGCAGATGTAG
CCACCCCTTCTGCCATAGCAGCCCAGGCCTCCCAGCCCATAGCCATAGCCAAGGCCAAAG
CCAAAGCCACCAGAGATGGGCTGTCCCTGGGCACTGAGTTCACTACCAACAGCAGCCGAG
GAGGTGGATCCGACAGCGGTGTTCTGGGGGAAGGAGGTCATGATGGGTCCTGGCAGGGTG
ACCAGCACAGGGGAAGGGTTGATGACAACGTGGGAGTCCTGGCATTGCAGGGCACAGGGC
TCGTTGCAGCTGTTGGCCAGCGGGGTGGGTCCGCAGGGGCGGCAGAGGTCGTAGCAGGCC
ATGGGTGTGGTGTGGAGGGTCCCTGGAAGAGAGAGGGGAATGAGGCAGGGCAGG
>Ccor_TEdenovoGr-B-G1583-Map3#CLASSI/LINE/nan
ACAGGGTCCAGTTGGAGGCCTGTTCCTAGTGGTGTCTCCCAAGGTTCAGTACTGGGCCCA
GTCTTGTTTAACTTATCCATCAGTGACTTGGATGAAGGGGCAGAGGCCTCCTCAGCAGTG
TCACTGACAACACAAAGCTGGGAGGAGTGGCCGATGCCCCAGAGGGCCGTGCAGCCCTTC
AGAAGGACCTTGACAGGCTGGAGAGATGGGCAGGGAGGAACCTTCTGAAATTCAGCAAAG
GCAAATGCAGGGTCCTGCACCTGGGGAGGAGCAAGCCCAGGCACCAGCACAGGCTGGGAA
TGACCTGCTGGAAAGCAGCTCAGTGGAGGAGCTGGGGGTGCTGGTGGACAACAAGCTCTC
CATGAGCCAGCAGTGCCCTGGTGGCCAAGAAGGCCAATGACATCCTGGGCTGCGTTAAGA
AGAGCATTGCCAGCAGGTCGAGGGAGGTGATCCTGCCCCTCTACTCAGCCCTGGTGAGGC
CACATCTGGAAATGCTGTGTCCGGTTCTGGGCTCCTCAGTACAAGAAGAGACATGGAGCT
CCTGGAGCAGGTCCAGCAGAAGGCAACAAAGAGGATTAAGGGACTGGGGCATCTCTCTTA
TGAGGAAAGGCTGAAGGAGCTG
>Ccor_TEdenovoGr-B-G908-Map3#UNCLASSIFIED
TAGCTTGGGTCTTTCCTTTTGGAGGACCTTAACAGAAAGTAGTTCCATTTCAGATGAATG
AATCCCACAAAACCAGTGCTCAGCCTGTGGGGTCAGCAGGGACTCACTGCTCACCCCTGC
GATGGGAGCCGGGCTTGCGAGCAGGAACCAGCAAAGGAGCTGGAGAAGTCCTCCCTGCAG
ACACACCTGTAACTCAACAGCCAGAGAAGCTTCTGTCATCTCTGCTGATCTGCATGGGCA
GCACTGAGCTGCAGGAGCAGGGAGGGGATGCCGCAGGGCGAGGGCACACACGGGCACAGC
TGTGTCCTGGCACCTGCAGCGATGGCCCGCTGGCCACCTTTGGGCTCTGAGCTGGCAGCT
CTCCCAGGGGAAAGGCCTTGACCTACCCTCATCTTCTCGCTGAGGCTCAGTCGTGGACAT
GGGCTGGGAAGTCGCTTGACCATCACCAACAGGTTCAGCTGCAAAGAAAGGCAGGACAGA
ACAGCTCCCCTGGCACTGTTGGACATCCTCAGGCTCCCTGGGGCCGGCAGAGGAGCCGCG
CCGGGCACAGCGCCCCGGGCCACAGCCCTGGGCCCGGCCCCTTCCCTCTCTGCTCTTCTC
CGGGGCTGCACAGAGCACACGCAAGGAGCAACTGGCATTGCACACGGCAAGAAGGCTGAC
AGCTAAATGCTCCTTCCTGCCCCGACAGCGACCCTGGGGGATCACTCAGGGCTCGAGAAG
GGAGCAGGGCAAGGTTTCCAGAATCCTTCGGCCTTGAGGTGACGTTAACGAGAGTGGCAC
CTGAGTGAGCTCTTGCCACAGTGACACTGATCATTGTGTCACTAAAAAGGGACATTGAGA
ACTTGCCTCCAGCATGCTCCAAGATCTTCAAACCATCATTCACCAGCAATTCCAGATAAT
CCAAGTCGTGTTGCCAATCTAGAAGGGAGCAGAGATCAGAACCATTCCATGGTGTGCTGG
GATCCCCTTCTGCCTTAGGGAACTGGGCACTGCAAGGGGGTTGGGCAAGGCCCTGGGAGC
CAGATGCCAATGGACATGGCCAAAGCTGCAGAGGGGCCTGGGGAGCTCTGGGCTGGCTCC
TGGTCCCTCTCGTCCCTCTTTGCAGGCCCTGGGCAACATCCCAGGAGGGGCGGCTGGAGC
AGCCCAGGGCCCCTCAGGGCTCTCCCACTCCCACCACAGAAGCCCTCCCTACAGGCCTGG
GGAAAACCCTCCCCCACGCTTCCCGGGGAGAAGGGAGCGCTGTCCCGGGAAGGGGGAGCC
CGGCCGCCGGCTCACCTGCTCCCCGCGCTCGCATCGGAGCAGCCTGGGCAGCCCTGGCAG
GCAGGGCCACTGCCAGCAGGAGCAGGAGCAAGAGGCGCAGAGCAAGGGCCATGGTGCCTT
GCCCTCAGCCAGTCCCGCAGCTCTCGCTGCCACCACAGTCCTGGCACTGCTGTGCCAAGG
TCAGCACCGCTGCTGCCGCCGCCGCTGCTGCCGCAACAGTTGTGGTCACCGACGGACTGC
TCGGTC
>Ccor_TEdenovoGr-B-G2006-Map3#CLASSI/LINE/nan
TGAGTCAGCAGTGCCCTGGAGCCAGGAGGGACATCCCTGTCCTGGGGACATCAGGCTGGG
CCAGGGAGGGATTGTCCCGCTCTGCTCTGGGCTGGGGCAGCCTCACCTCCAGTGCTGGGG
CACTTTGGGTGCCACAACATCAGAGAGATCCAAAGCTGCTCCAGAGCGTCCAAAGGAGGG
AGCCGGGGCTGGGGAAGGGTCTGGAGGGGCCGCCCGAGGAGCGGCTGAGGGCACTGGGCT
GGTCCAGCTGCAGCAGAGGAGCTGAGGGCAGAGCTCCCCGGGGCTGCAGCTCCTGCCCAG
GGCAGCGCAGGGACAGCTCCGAGCTCTGCTCCTGGGCCAGGGACAGCACCCAGGGAGCGG
CTGGAGCTGGGCCAGGGCAGGCTCAGGCTGGAGAGCAGGGAAAGGTTCTTCCCCAGAGGG
TGCCGGGCACTGCCCAGGCTCCCCAGGGAATGGGCACGGCCCCGAGGCTGCCAGAGCTGC
CAGGGGTGCACAGGGTGGGGTTGCTGGGGTGTCTGTGCAGGCCCAGGAGCTGGATTGATG
ATCCTTTTTGGTCCCTTCCAACT
>Ccor_TEdenovoGr-B-G278-Map4#CLASSI/LINE/nan
CTTGTCCTGAGGAGTCCAGAACTGGACACAGCACTCCTGGGGTGACCTCTCTAGGGCTGA
GTACAGGGGCAGAATCGCCTTCCATGACCTGTTGGCAATGCCATTCCTAATGCCCCCCAG
CATACCACTGGCCTCCTTGGCCACCAGGACACTCTGCTGGCTCATGGACAGCTTGGTGTC
CACCAGGACCTGCAGGTCTGCAGAGCTGCCCCCCAGCAGGTCAGCCCCAGCCTGTGCTGG
TGCCTGGGCTTGTTCCTCCCCAGGTGCAGGACCTGGCATTTGCCTTTGCTGAATTTCAGA
TGGTTCTTCTCTGCCCATCTCTCCATCCTGTCAAGGTCCTTCTGAAGGGCTGCAGAGCAC
GCCTGGGTGTGTTGGCCATTCCTCCCAGCTTTGTGTTCTCAGTGAATTTGCTGAGGAGGC
ACATTCCCCTTCATACAAGTCAAGGATGAACAAGTTAAACAGTTCTGGGCCCAGTATTGA
ACCTTGGGGGACACCACCAGTGACAGACCTCCAACTGTACCACTGATTTTGACCATCTGG
GATCTGCTCTTCAGCCATTTCTTGACCCACCTCACTGTCCACACATCCAGCCCACATCCC
TGAATTTGTCCATGAGGATGTTGTGAGAGACAGTGTTGAAATCCTTGCTGAAGTCAAGTA
GACAATATCCACTGCTTTCCCCTCATCCATCCAAGCAGTTGTTTCATTGTAGAAGGCAAT
CAGGTTGGTCAA
>Ccor_TEdenovoGr-B-G1939-Map3#UNCLASSIFIED
TAAATAAAATCCCTGTGTTGTCCTCATATGGTCTCCTTTGCACTTTCATTCGGGCAGAGG
CATCTCTCCCTCATGGGATCCTAACACCTGCGCAGGGTCCCTTCCAGCCACAAGCATTCC
TGGGTTCTGCCAGCTCCTCGCTTCCCTTTTCTTCTTCCCTCTGCTTCGAGCTGGGGCTGT
GCTTGGGAATGTCCAGCAAAGAAGCCTTTGCTGTTTGCTCTGGGAGCCCACTCAGCTTCG
GGACCTTGTCACCTGCACCTGCACAGCTCCCCTGCGAGGCACGGCAGAAACAGCGCCCCG
GAAGCCTCGGGAATTGCCCTCTGTGCTCCATGACACACACTGCAATGGTCTGGAATTCCA
GTTTCCAGCAAGGAAAAGAAGTTCCTGCTCTTTAGACAAAGCTCTGAAGGGGCTGAAAGC
CAAGTGGAGCAAGGTCTTACAATGACATTTCACAACCAGCCTTCATAACTTAGTCAAGGG
TTGTTTTAGCACATGGACTGGGAAAAAAATCAGGGGCGGGTCTTTGGCTG
>Ccor_TEdenovoGr-B-G1779-Map4#UNCLASSIFIED
ATAGAACAGAGCAGTTATGCCAAGTTAAACCCAGAGCGCTGCATGACAAGGTTCGACCCA
GGTCTGAGGGCTCCACCCCAGAGAGCAGCTCTGCAGTGCAGGTCCCAGGCCCACCCAGGA
GAACAGAACAGAGATGGGCACACCTACAGCAGGGCTCAGGCAGGGACTGAAGGTCCCAGG
CAGAGCTGGGACACCTCCCCTGGGCCCTTGGCAGGAGATGGTGGGGGTGTGGGTCCCAGG
AGAGGCCAGTCCCAGCCACTGAGGCCTGTGAGCACCCCCACGTCCTGGCAGGACTAGGCT
TCAGTGCTCATGTGCTCTTCTTCCGACACTGGTGGTTGGACACTTCGGAGACAGACTATT
GGGCCAGATGGACCTTCCCTCTGAGATAGCACTGCTGTTCTCAGGCTCTTGTGTTTTAGT
ATGTTT
>Ccor_TEdenovoGr-B-G862-Map3#UNCLASSIFIED
AAATAAGAGTAATTTGGGGAAAACAACCTTTGAAGGTTGAGGAAGGAAAGAAATCAAACC
CACTGCTCTTAAGAAAAAAAAATAAATATCTACACATGGAGAAATAAAAGAGACCTTTAG
GAATAGGCTACAACAATTTCATCAGTCTCGGAGGCCAATTGAAGGAAACAGCTTATTCGC
ATCACTTAAGGACCAATGATAAAAGATAGCATCTGGTCTATAACGGAGAAAAAACAAACC
TCTTTTTCTGATCACCGCCCTCACTGGCTGAGGACTCTTTAGTGGCAGGGGAAGATTCCT
CTGAATTAGCTTTGTCTTCTGTTCTCTTGCCATCTTCTTTGCTATCTCTGGCTTCGGCAC
CTGCGCCTTTCTCCGCTGTCTCCCCACTAGAGGCTTCCAGGCCTTGGGAGCGTTTGCTAC
TCTGATCGCTTAGGGTCTCTACCACTACACCTTCAGAGTCCGGGGCCTCTTCCTCGGGGC
TCTGTTCACTTGTCTCCCCTTTTGCTACCACTAAACGCTTTGCTTCCTTCCTTGCCAAAG
CTTGGGCCGATTTGCTGTCCAAAGCTAAAGCATCTTCCTCCAACTGAGCGGCAGCGAGAG
CGTCCTCTTCCTCAGCCAGCCTCTTGCCTGGCCCCGCGTTACTGGCTTCCTGCGCACGCG
GCCGCTCCGCTTCGGGAGGTTCTTCGTTAAGTAGCTCAGATTTACAAGTTTCCCCCAAAA
TGTCGAGTATTTTCTCATTTTCTACGGATTTAACAGGAATAGAATGGCACAAGATTTAAT
CACCAGGGAAATACAGCAATCACAAATGTGGAACTGGCATGGCTGCCACACTAACACCAA
GAGAACTGCTAAGCTACACAGAGATTGGAAAACCCTAGTGTACACAGTGTTACAGCTACC
ACGCTAACTGCTCTCTCACACACTGCCAAATCAGCCCTAGCACCTCAACAGGGAAGAAAA
ATGCCCCCACAGATTTAACAAAAAACTTCGGGCTCAGCCTTCATATTCTTCAGCAAATCG
TTCAGCTCTGTTTCTTCTCTAGTTAGCTTCCAGAGTCCGAGATGCTTAACTGAACGTATC
AAGGCACTGAGAGTTCAATTTTCCAAATTTCTGTGAAGTTCTTTTAGCAGAGACAGTCCA
ACATGAGAACTGGGCATCTTCTGAGGGTTCTGAGTGTGTTTGCAGTCCAGAAA
>Ccor_TEdenovoGr-B-G1708-Map4#CLASSI/LTR/nan
TGTGATGCCTTAGGTTTTAACTTTGATATTTTTCAAACCCTGCACTGCCCAGTGTGTAGC
TCTGAAGTTTCGTGTGGCCCGTCAGCTGCTGTTCTCCCATGCTGGGTAGACATAACAAAC
CTCTCTAGGTTTGCTCTTCAAGGACACCTTGATTGTCCCAGGCCCCAAAATGTGTAAACT
AAAACCTAGAGGAGGGGCGAACTTGGGGTAATGACATCATGAACTGAGGTTATAACTGGA
GAATTAACCCTGGTATGCAAATGGACCAAACTTACAAAAGTGTGAAGAACCCGTGACCCA
AGGTCCATCTTGGGTGTGGCCTTTTGACTGCCCAGGGTGAGCCTTTGAAGGCCCTTCAAA
TAAACACCTACTTTTATTCTCTTACTCTTGTCCAGTCTCTGTTTTTAGGTGGCCACCTCA
AGGCATCA
>Ccor_TEdenovoGr-B-G639-Map5_reversed#CLASSI/LTR/nan
TGTGTTTGTTTTGCACGGCCTGGCTTTTTGGTAGGGGAGGGGGGCCACAGAGGTGGCTGC
TGGAAGCTTACACCACGTCCAGCAAAACCAATCCCTGATGGCTCTGAAGATAGACATGCC
GCTGGCCAAGGCTGGCCCAATTAGAGATGACGGTAATGCCTCTGTGATAACATTTTTAAG
AAAAAAAAATTGAAACAAAGTGGGGGCACAGTTTGAATTAGATAAAGAGAAGGGGAGGAT
GTGAGAACATGTGAGGGAAACTACATGGAGACACCAAGGTCAGTGGAGAAGGAGGGGGAA
GGACAGGCTGCTCCAGCTTGGCACCAGGAGCTGAGATTCCTCTGCAGGCTGTGGTACAGG
ACCATGGTGAAGCAGCCGTGCCCCTGCAGCCCATGGGCATCCACCCGCTCCAGGATGCAG
AGATCCACCCACAGCCCGTGGGTGGAGGTGCCCACGCCTGAGCAGGTGGATGCCCATGGG
CTGCAGGGGCACGGCTGCTTGATCCAGTGGTCGAGACCACAGCCTGGAGAGAGGGGGCCC
CTGCTTCCAGGTGCCTGGAGCAGCTCTGCCCCCTCCTTGGAGCACTGCACCCCGTGGAAG
AGTGACTCCATTGTTGTTTTCACCACAGCATGTTTTGGGAGGACTGTGTGCCCTTCTCTG
GCGAGGAGACTCACATTGCAGCACTTTGTTTTGGCAGGACTGCTGCTCGTGAGATCTGGA
GCCACACTGGAGAAGTTCACAGAGAACTGTCTACCTGTGGGAAGGGACCTTGGCCAGTGG
CGTGTCCATCTTCACAGGCAGGAAGGACTGTCTCTCCCTGAGCATGGTGGAAGATCTCAG
GTGACGAACTGACCAAAACCCCCATTCCCTGTCTCCTGCGCTGTCAAAAAACAGGCCGTG
GGAAGGAGGGAGGAGTTTGGGGTAAAAAAAAGGCGGTTTTAAGGGCGTATTTTACTTCTC
ATTATCCTCATCTGATTTTGTTAGCAATAAATTCACTTTATACTTCTAAGTTGAGCCTGT
TTTGCCCTTTGAGTGCTTTCTCCCATTCCTTATCTCAATTCATGAAGCCTTCATTAAATT
TTTTTCTCTCCGTTGCCCAGCTGTG
>Ccor_TEdenovoGr-B-G1549-Map4#UNCLASSIFIED
TGCAGAATTATTGAGGGATCAGGGACATGGATCATTGATAGAATTATGGGATCAATAAAA
GAACTATACAAGCAATAGGCCTGGAAGCAAAAGGCCTGTGTGTGAGAAAAACTCTCCATG
AGAAAATCCCTGTGTGACAGGGCTGGGAACAAAGAGGGAGTTTGAAGATTTGCAGCTGTT
CAGATAAGACCCGGAGAAGGAGAGGTAAACTCTGAATTCTTTTAATCATAACATAACTGT
AGAAGCTTGCCAATGTAAGTCCAATTATGTAGAAGTAGAAATGCGCTTTGATAAGTTTTA
AGCCACTTAAGAGTTAACAAGCTGGTATACTATATAAGTGCCTCTGGATTGCTAATAAAC
GGAGTTTTGCTCTTATCAACCATATTGGCTTTGGACTGCAATTTTCTCCCCCCGCCGGAG
CCCTGGGCCTCTCTTCTTTTTACAATTCCAACA
>Ccor_TEdenovoGr-B-G1954-Map3#CLASSI/LINE/nan
TAGGTTGGAAAGGACCTTTGAGGTCATCGAGCCCAGCCTGCGACCCAACACCACCTTGTC
AACCGGACCATGGCACTGAGAGTCACATCCAGGCTCTCATCAAACACCTCCAGGGACAGG
GACTCCACCACCTCCCTGGGCAGCCCATTCCAATGCCCAGTCACCCTTTGTGAAGAATTT
CTTCCTAATGTCCAGCCTAAACCTCCCCTGGTACAGCTTAAGGCTGTGTCTTGTCCTGTC
GCTGTGTCCTGGGAGCAGAGCCCGACCCCCAGCTGGCTGTCCCCTCCTGTCAGGGAGTTG
TACAGAGTGATGAGGGCTCCCCTGAGCCTCTCTTCTTCCAGGCTCAACAGCCCCAGCTCC
CTCAGCTGCTCCTCACAGCACTTGTGTTCCAGACCCCTCACCAGCCTTGTTGCCCTTCTC
TGGACACACTCCAGCCCCTCAACATCTGCCATGAACTGGGGGTGCAGAACTGGACACAGC
ACTCAAGGTGCGGCCTCAGCAGTGCC
>Ccor_TEdenovoGr-B-G1179-Map3#CLASSI/LTR/nan
TGTGGGAGTGTGTTTTGCTTTGGTTCAGTCCGGGTCTCCCCTCGAGTTTTGTACCTTTGT
ATCTACCCAGTTTGTATCCTCCCAATTTTCTGCCAATTACCCCATTTCCCACCTTTGTCT
CCTCCCTGGCCCTTGCCAATCGTGCTGGCACCCCTCCCAGGCTTCTAGAAAGTTCTGGCA
GGGGCATCGTGTGATTGGCTAGGGGAAAAAGATCCCTCCCTTCCTCTCCCATGGTTGGTT
CCCTGATGCGCCTTTCAACCTGTTCACCACACCCTTCCCTTCTCCGATTGGTTCCCTCCC
ATGTTACCACCCACCCATAAATCCTCCCGCAGATGCCTTCGGAGCTCACGCCGAACTGGG
CATCCCTGGGAGGTGGGACCTCGTATCCGAGGCTCAATAAACTTCCCAGATTTAACCCAG
TTCTGAGTCTGCCTCCTCCCTCCACCGCTTGCCTCCATCCCAGCGGTCCTGTGGAAGGAC
CCACGAGCCAGACCTCTGGTCTCCCGGAGTCCGGAGGCTGGCCCCCGCAGCCGACTGCGT
CCGGAGCTGACCGGGCTGAGTGGGATCCACTCCAAGGGGACGCAGAGGCAGCTTGGCGCC
CATCGCGGGGCCCCCCGCTCCATCGGACCCCGCGGAACGGACTGGTCGGCTCTCTGAGCC
TGTCCTTGGGACGTCTAGCTACCCCAGTTGTAGCACGCTCCGTTTTAGGGAGCTGCGCTC
CTGGGGGAGAGGACGGTAGCTCCGCCTGCGCCGGCAGAGTCGTCCTCGGTGGAGGATTGG
TCGTCTGGAGCCCGCCTGGACACTAAGGGGTAAGTATTTTCCCCCGGGGGGGGGAATCTA
CTTCAAAGCCGGTAAAGGCTTTTCGGGACCTCTACGGTCCCTGGCTCCTGAGGAGCCGCG
AGGCTGCGCAGCCCCGGGGCGGGTGTGTCACTTGCCTCCGGTTGGGATTTAGTGTCCAGG
GTTTATTCCTTCGGCTTCAGATGTTGTGCTGTGGATATGGGCGCTAAACTGTCCACAGCA
CAGAAGGGGGTATATATCCAAGTTGTGGGACTCCTAGAGGGTGGGGGGAAACGTTTTTCT
AAGGGGTGTTTAAAAAGGTTTGTTCGTTGGCTGTTCTTGCACTTCCCTCACTGCTCCCAA
AATTCGGTTTTAAGCGTTCCCTTTTGGAACGCCGTGGGAGCAAAATTGGCAGAATCACAA
TTGGCGAAAGAAAAAGATTTAGATAAGTTTTCTTTGTTATATTTGCAAATTCGGTCTGCT
TTAAACAAAAAAAGGGAGAGGGAAGGACAGCCAACCCCGGGTTCCCCAGTTGCTACCCCT
AAGTCTTCTCCTAAGCCCGTGTCCCCTAAACCGGGCATCCTGAAGAGAGCAAACCGCGAT
GCTGCGCAGGGTTGCTATCGACTCCCTGGCTCTCCTCGGGATTCCCGGTCCCCCCGCCCG
GACAGTCCTGGCCAGACTGCCCGGGGCTCACCCCGTTCCCCGACTTCCCCAGTTCTAAGA
CCCCGAGTTCGTTTTAGCCTAACGGAAGATTCAGAAAATGGCTTCCCTACCCAAGGAGGA
CAAGATGGCGGGCGCCACATGGCAGAGACCCCCTCTTGCCCTCCCTCTCCTTCCCCATCC
CGAAACCCTTTCCTCCCACTTTCTAACCCCTCCCATCCCAACTCCTCCCCGTACCCTGAC
CCCTCCTACTCCCAAGTTGGGTCCGCCCTTGCTACTCCTCCCACCCCACTTCGGTGTACG
CCCCCTTGCTCCGCCCCGGGGGGTTGTCGTAGGTCCGTGTCCGGTCGCCACCCACTTCCC
GCTTCCGGTTCCCACGCCCCTACCTCCGGTTCCCACGGTTGGCCTTCCGGTTCCCACGGT
GAGTGGCCGGAAGGGGGGGGGCCTGAGGACCGGAACCCGGAACTGGACCCCATCCCTTCA
GTCGCTCCGGTTATTTATCAGAGGTCCCGGAGAGGGGGAATGACCCATGCCAGTTGGGAA
CCCCTCTCCCATCAAACAATTAAGGAGCTCTGCAAAGCGCAGAAGGAGTTTGGGAGGGAG
AGCGAATATTTTCGCGGCCTTTTACAGGCAAATCTCTCCGGAGCGGTAATGACGCCTTTT
GATCTGCGTCAACTTTTCTCATGCTTACTTTCCTCGGCAGAGTTTCTGCTCTGGAAATCG
GCATGGGAAAGGGAGCTCTGCCGACTCCTTCCAGTGCTATTGCAGGGATCCGATACGGCC
GTTGATGCCGATAATCAGGCATTGACAATGGACCATCTGAGCGGCGAGGGGGAATGGGCT
CTGGCGCCGAAGCAGGCCCAGGGTCTGCCTTTAGAGGTGCTGCAGCGGGTCAAGGAACTA
GCCGGTAAGGCATTCCTTGACCTGAGGCCGGACGCGCCTGTGGAGAGCTACTCGCGGGTC
CGACAGCAGCCCACGGAATCATTCCTCAGATTTGTCGAGAGACTAACCCGAGCCGTAGAG
TTGCAGGTCAGGCAGCCGGCGGCCAGAGAGGAGGTCATCGTGGAGATGGCGATGGCAAAC
GCGAACCCCCAGTGTAAGGCAGCCATCCTGAGCCTCCCTCTGGACCCTCCGCCAACAATA
CAAGCCATGCTAGAAGTCTGCGCTGCGAAAGCGCCGCACCTGCAACCTGTCGGCTCGGAC
AAGCAAAGACCCCGGGGAATGGCTTCTGTGGGAGCAGCTACACCACGCCCTGCTGCGGAC
CAGAGGAGAACCACAGGCCAAGGCGTCCGACCTCCATCGAAGAACGCCCGGAGGCAGCCA
CAACAGCAGACCCGGAACACCTGCTTCCTCTGCAACCAGCCTGGACACTGGACCAAAGAC
TGCCCGCTCAAGCGGGAATTCCATCAGTTTAAGAAGGAGCAGGGGTTGGGGGGACTCGTA
AACGAGTCTCAAAAAAACTGAGTGGGGAGCGCGCGCCCGCCCCGCGTGAAGATAAAAAAG
GGACGGGACGCGAGGGGGAGGAGGGGCTGGGGAGGGCAGGGTGTGATAAAACAAATCTAC
CGGATGTGACAATTCAGCCTGACTTGACTTCTTTCTCCGACAACTCTTTCAGGTTGCAGC
TGTTGACACCGCTCCTCCTGAAGGACAGCGAGTGGCACGCCGCACCGGTGAGCACCGGTG
GTGAGCTGGGGGCGAGAGACCAGAGCCCAGACAGGTATGTCATCATCGGAGATGTTAACT
GCACACCACCAGAGATCGAAGTCGCTCCGGGGCTAATGACATCTAGTCCCGAAGGACCCG
TTCTCTGGCTGCGCTGTGTCCGTCCACCTCTGTTTCTGCCCAGAGGGCAGATGGTCGCCC
AGGCTATCCCTGCAGGAGGGCCACACCCAATAGTGTGTGCCACCCATGTAATAGGAACAG
GGAAGCCGAGGGTGGACTGCAAAATCAACAGAGGGGAAGAAGTCCTTCACCTCAAGGGGC
TTCTGGACACAGGGGCAGATGTGACGATCATTCCCACACGGGAATGGCCGGCACATTGGG
AACTGCAGAACGTGGCAGGGCACGTACAAGGTGTTGGGGGCATCCAATTGGCAAAACAAT
CTAGAAGCATCGTACAAATTAAGGGGCCGAGCGGACAATTGGCCAATATACGTCCGTTCG
TACTTGATTACAAGGAACCCCTCTTGGGGAGAGATCTCATGCAGCAGTGGGGAGTCACTA
TTGACATTCCTGACCCCCCACAGAATTTTTGCGCAGCGGTCACTGAGGAGCGCCCTACCC
AGAAATTGACTTGGAAAACAGACTGCCCAGTTTGGGTAGAACAGTGGCCGCTCTACGGCG
AGAAATTGGAGGCGCTCGAGAAGCTCGTGGAGGAGCAGCTTAAGAAGGGGAATATAGTGG
AGACCAACAGCCCTTGGAATTCCCCTGTCTTTGTAATTAAAAAACCTAACAAAGACAAAT
GGCGGCTCCTCCAGGACCTTCGCCAAATTAATAATGAGATTGAGGACATGGGCTCTCTCC
AACCAGGGATGCCGTCCCCGACGATGCTTCCCCAAAATTGGAATTTGGCCGTAATTGATA
TTAAGGATTGTTTCTTCCAAATTCCTCTACACCCTGACGATGCCCCACGTTTTGCCTTCT
CGGTTCCGGTCATCAACCGAGGAGCCCCAAGAAAGAGATACCATTGGAAGGTGCTGCCAC
AGGGCATGAAGAACAGCCCGACCATCTGCCAGTGGTATGTCTCTTCCTTGCTTGCCCCAG
TACGCGCAGCCGCAAAGGAGGCCATCATCCTTCATTACATGGATGATGTCCTCGTGTGTG
CCCCCGATGATGACATGCTGGCGAATGTGCTTGACCTGACAATCGGAGCATTGGTTGCTG
CAGGGTTCGAGCTCCAGCAAGATAAAATTCAAAGGATGCCACCTTGGAAATACCTGGGCC
TTGAAATTACCAAGCGGACCATTGTGCCGCAAAAATTGGCAATCCAAACAAATATAAAGA
CATTGGCGGATGTCCACAAACTGTGTGGATCTTTAAACTGGGTAAGGCCGTGGCTGGGTC
TGTCTAATGAAGACCTAGCCCCCCTTTTCGATTTGTTGAAAGGGGGAGAGGAGCTTAGTT
CTCCCCGGACGCTTACCCCAGAGGCACAGACAGCCTTGGAGAAGGTGCAACACCTGATGT
CCACCAGGCAGGCAAGCAGGTACAGGCCTGACTTGCCGTTTAGATTCATCATCCTGGGCA
ATCTGCCGCACCTACACGGGGTCGTCTTCCAATGGGAAGACAACAGGAAGAGCAAGAAGG
ACCAGGACCGGAGGGATCCTCTCTTGATAATTGAGTGGGTTTTCCTCAGTCACAACAGGT
CCAAGAGGATGACACGGCCACAAGAGCTGATGGCTGAACTGATCCGGAAAGCTAGAGTCC
GGATCAGAGAGTTATCGGGACGTGACTTTGACTGCATCCACGTACCAATCAGGATGCGGA
CGGGCCAAATTACTAAAGCAATGTTGGAGAGCCTGCTTCAGGATTGTGAAGCCTTGCAAT
TTGCTCTGGAGGGTTACACAGGCCAAATTTCTTTACATAGGCCGGCCCACAAAATTTTTA
ATTCGGAAATTCAATTTGAGTTGAGTACAAAGAGTGTTCGGAGTAAGGAACCTTTAAAGG
CCTTGACCGTTTTCACTGACGCGTCTGGGGCTTCTCACAAGTCTGTCATGACTTGGAAAA
ACCCCCAAACTCAGCGGTGGGAGGCGGATATTAAAGAGGTGGAAGGATCACCTCAAGTCG
CTGAGTTAGACGCAGTCGTCAGGGCTTTTGAAAGGTTTCCCAAACCCCTAAATTTAGTAA
CCGACTCCGCATATGTTGCAGGAGTAGTCTCCAGAGCCGAGTATGCCATCTTGCAAGAGG
TCTCCAACACAGCTTTATATGAGTTGCTCTCAAAATTGGTCAATCTAGTCTCCCACCGAG
AGCAACCCTATTACGTGATGCACGTCAGGTCACACACGGACCTGCCCGGGTTCATCGCGG
AGGGCAACAGGAGGGCAGATGCCCTCGCTGCGCCAGCCGTGATGGCCCCGCTCCCGGATA
TATTTGAGCAGGCCAAAATCAGCCATCGGCAGTTTCATCAAAACGCCCCTGCCCTGGTCC
GGCAGTTCAACCTGAAGCATGACCAGGCCAGGGCGATTGTGGCCGCGTGTCCAGAATGTC
ATCAGTTAGCTCTTCCCGCCATTGGCACCGGCATTAATCCCCGTGGACTCAACAGTTGCG
AGGTGTGGCAGATGGACGTGACGCATGTCGCTTCATTCGGCAGGATGAAGTATGTACATG
TGTCAGTGGACACCTTCTCTGGAGCCGTCTTTACTTCTGCCCACGCAGGGGAAAAGGTTA
GCGATGTCAGAAGGCACTTAGTGCAGGCATTCGCTACCCTGGGCATCCCCAAGGTCATAA
AAACGGACAATGGCCCTGCGTATTCTTCTAAGGAGTTCAGGAGCTTCCTGCAGCAATGGG
GAATAGAACATAAAACGGGCATCCCCTATTCCCCAACAGGCCAAGCCATCGTGGAAAGGG
CTCATCAAAACATCAAAAGGATGTTACAGCGTCAAAGGTCCCCAGAAAAACTAGACTCCC
CAGTTGTCAGGCTCTCAAGGGCACTGTTCACGTTGAATTTCCTTAACTGTGCCTTTGAGA
ACCTGAACCCACCGATTGTGCGGCACTTTGGAGGGTCTCGGCAGCTGCAAATGAAAGAAA
AGCCTCCGGTGTGGATTAAAGACCCGGAGACTCGGGAGATACAGGGCCCCCATGAGTTAA
TCACGTGGGGGAAGGGATATGCTTGCGTATCCACCCCCGAGGGCCCTAGGTGGATCCCAT
CGAGATGGGTGAAACCGTGTGTCTCCCGTCCCGCCGGAAAAGGAAGTCAAGCAACCCCTA
AGACCGGGATAGGCTGACCCCATGCCCTCTGGACCCCAACTTTACCCCAGTTAGGTCCTT
GTTTTAATAATGTTCTCTCTAAGTTTGTTTTAGTTGGAGACACCGGAGATGGATCCTGCA
CCATCCGCCCGAGCCATCACCAGAAGCCTGCAGCTGATCATCATCTTGCAGCTGCTTCCC
TGGCCTGTGTCACTGTGGATCGTTCCCCAGCTGGCAGCAAACGTATGGTCGGTCCTGGCA
CGAACCATGGGCCAGGACCACATATGTTTGTCCACAGCCGCGGCCCAAAACCCGATGGCT
ACATGTCTGGTAGGGATCCCTCTTGGGCGAGAGGAGCTTACATCTCTCCTTGAAAAGCTC
AAAGCCACGCAGGCTCTGACGACGCCCGCAAGTAAGGCTACTGTCGCTAAGCCACCTGTC
AACCTGCACCGTCCCCGGGTACCCTATCGGAGACGGCCTCCTTTCAGCTGGCACCGCAGG
GGGAAACGCAACACCGATAACCCCCTGGAAAAGTGGCTGCCCCTGCTCCCGAAGACTAGT
AGTGAGCCCCAAGAGCTGGATCTCTTGGGATCCTATCCGGCTCACTACTGTGTCCAATTT
CAATTCGGGTTGTCCCCGGATCGGGAGGCTTTTAAAAACATAGCCCCGAACCGTCGTGAC
TATGGGGCAGACAAATGGTGCCTGGCCGTCAGCGGGGTGACCACCGACAACCCACATAGG
TCACACCCAAAAGGGTTACCCCAAGGACTATTCCTCATCTGCGGTGACAGGGCGTGGGCA
GGCATCCCTTCTCGCCTGTTAGGAGGCCCTTGTACCATTGGCCGCTTGACGCTGTTGACG
CCCAACCAAACTCTAGTGCATGATTGGGAAAGGAAAAGAAACAGGACTTCCGAATTGGCA
ATTCGAAAACGTGAACTTTCAAATCTGGACCAAAATTGTGACTCGGAAGTTGTTCATTGG
GCCAGACCAAAAGGGGTTGCAATCACCACGTTATTGCCGTGGGTGGCTGCAGCCAAAGCG
TTAGGGGAATTAGGTCATTTGGAATGTTGGGTCGTCAAACAAGCAAATCTTACTTCAAGT
GCCCTGAGTGACCTCCTAAAAGACGAGCAAATAACCAGACAAGCCACCTTACAAAACAGG
GCCGCTATCGACTTCCTACTCCTCCTCCATGACCACCGGTGTGAGGAGTTCGAAGGGCTG
TGCTGCCTAAACTTGTCATCTAGAGCGGAGAACATCCACAAGACTCTCGACAAGATGCAG
GCCATGGTATCGCAGATCCAACGCGAGACGGGTGATTGGCTCGGCAGCATCCTCAACGGA
TGGGGACTATCAGGATGGGCAGTGTCTATTCTCCGGACCGGACTGCTTTTGTTTTTCGTC
CTTTTGGTTACCCTGATTATGTTCGGACTTCTCAGAAGACTGCTGTTTAAATTGATTGCG
AGCTCCCCCTCCCCCGTGGACATTGGCCAGGCCGAAGCTCTCCTGGAATCAGAGCACGAG
CCCATGGCCCCAGAGTCGCAGTGGTTTGGGGACTTATATCCAGACTCTGAATATTGTCCC
CAACCCGAATTTGAGTCATCATAAAAAACAAAAAAGGGGGAGATGTGGGAGTGTGTTTTG
CTTTGGTTCAGTCCGGGTCTCCCCTTGAGTTTTGTACCTTTGTATCTACCCAGTTTGTAT
CCTCCCAATTTTCTGCCAATTACCCCATTTCCCACCTTTGTCTCCTCCCTGGCCCTTGCC
AATCGTGCTGGCACCCCTCCCAGGCTTCTAGAAAGTTCTGGCAGGGGCATCGTGTGATTG
GCTAGGGGAAAAAGATCCCTCCCTTCCTCTCCCATGGTTGGTTCCCTGATGCGCCTTTCA
ACCTGTTCACCACACCCTTCCCTTCTCCGATTGGTTCCCTCCCATGTTACCACCCACCCA
TAAATCCTCCCGCAGATGCCTTCGGAGCTCGCTCCGAACTGGGCATCCCTGGGAGGTGGG
ACCTTGTATCCGAGGCTCAATAAACTTCCCAGATTTAACCCAGTTCTGAGTCTGCCTCCT
CCCTCCACCGCTTGCCTCCATCCCGGCGGTCCTGTGGAAGGACCCACGAGCCAGACCTCT
GGTCTCCCGGAGTCCGGAGGCTGGCCCCCGCAGCCGACTGCGTCCGGAGCTGACCGGGCT
GAGTGGGATCCACTCCAAGGGGACGCAGAGGCAG
>Ccor_TEdenovoGr-B-G605-Map3#UNCLASSIFIED
CCCTGACAAAGGGCCCTGTGTCCAAGCAATGGGCAATGAAAAGAATTGGAGAATGCGGGC
ATCGATCCCGCTGCCTCTCACATGCTAAGCGAGCGCTCTACCACTTGAGCTAATTCCCCA
CCCTGCAGCCTCTGCCTGAGGTCCTCTCCCCTCCCAGGCTCTCAGCCCTTCCCCAGGATG
CCCTGCACCCAAAGCCTGGGCTGCCCAACAGCCTCACTCTCATACCACCAACTCATCCAC
TCATGTTCCTGCTGGAGGTGACTGCAGACAAGCCAAGTGGTCAGAATCACCTTCCCATGC
CCAAGGGTTCACCTAAAAATGCCTTGGCTGGTTATCTCCCACAACTTAGGCAAGAGCTCA
TGACTGGGCAACTCATTATGGGGAATCGCCTGGGCAGGACCAAAAAAAGGCAGTGATGCC
ACAGGGTGTGGGCCAGAGCCAAAAGAGCACTCCTTCGAGCCGGAGTTGAACCAGCGACCT
AAGGATGGCCATGCAAGGGAGCCTACAGTCCTCCGCTCTACCAGCTGAGCTATCGAAGGA
AGCGTGGGGACATGCCCAGGACCTCGCCCAGCACACACTCAGACAGCACTTTTCCCAAGC
CACAGGGCACCATCATGCCTCTATTGCCACATCCTGCTTCAAACAGCCTCAGCTCCAACA
TCACAGCACCTCACTCAACACTTTAGCCCATCAATCATGCAAAACAACAACAGAAAGGCT
CCATAAGCTTCTAGGACATAATTTTCTACAGATGGACTCTCTTCATGTCCACACAGAGTT
TATCCATATCCTGCTGCATTTTCCCTTGATTCGCTTTCACTGTGGTGTCTTTTGCTCTCT
TCTCAAGCACAAGACAAAACAAAATGACAGCCATTCCTCTGTTCTTTAAC
>Ccor_TEdenovoGr-B-G953-Map16#CLASSI/LTR/nan
AGGTGTCTTGGGGTGACCTTATGATGTGTATCCCATATCGCTGCCCTATGCCCAGAAATT
AATTATTGTGCCTTTCTATGCCTCTGAACTGAGCCTGAGAGGGGGAAGGAAAAAACTGAG
CAAAACTTTCTCAAAGCAGTTTGCAGCTTGTTCAAGGTCACACAAAGATAGCAGGTGTTT
TTTTTCCCCAGCTGGGGCAGGGGGGGGAGCGAGGAAGCACCCAGGCTTGCTGCTTTTTTC
CAGTCAGCTTTTGGCCAGTTTTTTTCGGCAGTTTCTTGTTCTCTGGAGAGAGACTGAGAG
TTGAACTTTGTTTTTCCTTCTCTGGAATTTCGGATTTTCTTCCCTTTTCTACTGGACTGC
CTGATTTCTGTAACATCAGAGCACATCGGGAGGACTTTCCACCGGGCACAGAGGGCCTGG
CCCTGGCCCAAGCCCCAGCTCCGAGGAGACCAAAGGGAGGACTCTGAACACTTTCTCCCA
GGTTTTTTTCCTCTACAGCGAAAGATTTTATTATTTAACATTATTTTCCTTTTCCCGTGT
GTTTGTTAAATAAATAGTTTTTATCTTCTTCACTTTCCTTCTGAGGAAAATTTATTTTTT
TTTCCCGAACCTGGTGGGGGAGGAGGGGTGGTTGTGCCTTCTCTCAGAGGTATATATATA
TTTCTAAATTTGGCCAAACCGGAACAAATTTAGTGGCGCCCAACTGTGTGGCTCGAAGGA
AAGTGAAAAAAACCTGTGCTAATTACATTTTGGTTTGAATTTACTTATTCTGTGTTGGAG
TAAAGTAGTCACCATGCTGGTTGAGTTCATAATGTCTCTCTGGCTCGATGTACTCATGTC
TTTCTGGTCCTTAGGCTTCATTGAGGTACTAGTGCTTTTTTGGTCCCTAGGGTTGTTTGC
CTATCCACAACTTGCTCCAATCTTGTCCTTGATATGTAAATTTTACAGAGAAGGGAGACG
AATCAGGATTTCTATTTTGCTGTGCTCGGTGATAATGATTTATAAGAAGTTGATAGAGGT
ACAGGCAGCTGTTCGAGGTGTGTATGATAAGTGGTTTCTCCGTCCTAACCCCAGTCCTAG
CTTCAGTAGCCTGTTTTGGGAATTTATTAGTAATTGCACCCAGATTGTTAGAGGAGGAGG
AGACGGGGTTTCCCCTTCCCTTTAAATTTGATAGGTTATCTTTTGAGAATGTTCAGTATC
CCCTGGATGTTAAAGAGACCACCCTCCTGGTATTTCTGGTATTTAATCTGGTAATCTTCC
TCTATGTGGTCTGTATGTCTCACAGCTTGTCTAGAATAAGAGCTCAGATTTCCAGGGTGA
CTGCTGAGACACCTGACCCAGAGGTGGAAAATCCTGAGTGGTGTGGGGAATGGGAGGACA
TCGGCCAAACCCTAAAGAAATTCTCTGACCCGATAGTTTGGGATTTCCCATCTGAACAAA
GTTCAGAAACCAGCTGAGGTGGGAAAATATCTGAAAGAGAAATACAATGACAATTCTAAT
GAGAACAAGCTCCTTGCAATATGTTGGGCTTTGGCATATGCCTATCGCACACTGCAGCAG
CAAGTAAAGGTAGAGAGGCAGGAAGATAAATCAGCAAAGCCTGCAGACACCCCTGCAGTC
ACTCAGGCTGCAGATAAACCAGACAGCAAGCCCAAACCAGATGGAGAGTCTAAGCCACTG
ACAGTGGCTCCTGTCACGAGGAAAAAAGCACACAACCAAAACTGATCGCCCAGTGAAAGA
TGATGATGATGCAGGGGAAGGAACCTCAAAAGATGCAGGGGAAGGAACCTCAAAACCACC
AACGGACTCAGGCACAGAAACCATTACTGAGTCCATGTCCATAAAGGACCTTCACAGCCT
AAGAAAGGATTACACCCGACGGTCCGATGAATCCATAATAAATGTTGGATGGTCCGTATT
TGGGATGCGGCAGGTGATGATGTGATGCTGGACGGTGCTGAAGCGAGGCATTTGGGATCC
CTGTCACATGATCCAGTGATCGACCAAGAGATGAAAAGGGAGGCTAACTCTACCAGTCTC
TGGAGACGGGTTTTGACAGGCGTGATTGAAAGATATATGTGTGGAGATGATCTCTACATG
CAGCAAACCCCAGTGGAAGACCATAGAACAAGGGATCCAACGCCTGAGAGAACTAGGGGT
GGTAGAGGTTGTCTTCACACAATGACCCAGGATTGAGGAGTCCAGACCGGGCCAGAGTTA
TTCCATACATGTGGCGAAAACTCATACAACTTGGGCCACCAGAATACGCTTCTGCTTTAG
CAATAATGAAACCGGACTACGGTGCGAATGAGACTGTGCAGGATATGGCAGTGAAGCTCC
GAGCATATGCAGACTCTGTGCATGGCCCAACACATGCAAGAATCGCAGCTGTGGAAACAC
GTATGCAGAAAATGGAAGATAAGATAGAGAAGAATCACCAGGAACTCAAGAAGGAGATCA
AAGAGGGCCTTCTCCAAATCTCAGTGGTACAGATCAGAGATTCTGATACCAAACGCGGAC
GTTCCCAAGAG
>Ccor_TEdenovoGr-B-G1313-Map20#CLASSI/LTR/nan
GGTCCTGTTGGAACCCTGGGTTCTGAGAATTTCAGCCTTTCAGTGCTGAGAGGCAGTGAT
CCTCAGAAACACACTGTATTCGATCCAAAACCCTGGGAAAAGTTTCCTAAATTGTGTGAT
AACACTGAGGTTGTTGCTGTGTAATTAAAAGTTATGTCACTGGGTGAAATATGTAGAAAT
GTAGAAAATTAGGTTTAGAAGATATAGGTAATAATAGGTTACAATATGGAGGATTTTGGG
TGTGGATTTATGTCTTCTTCCTTCTCCTTCTTCTTCACAAATCTGAATGTTCTGTCATTG
GGTCAAAAGTTCCGCACTGCAGAACATGAAAAGTTAGTAATTGGATTGTAAGTAAAAACA
CATTACTTAGCATCTCATAATTGGTTAGTTTAGACTTTAAAAAAGCTTGGAAAATTAAAA
CTCACGGCCATTTTTCCACCCTTCCAACAAAGAGGCACACTCTGTGCAGCTGTGTTACTG
ATAAGATATAATAAACAACTAAGTCCGAACAAGAATACTCGATCTCCTGCGATCTCAATT
CAAACTCTGAGTAAAAAGAACTCAGGAGATGTAAAAAGAAAAAGAAGAAAAAGTAATAGC
A
>Ccor_TEdenovoGr-B-G106-Map10#CLASSI|I/LINE|LTR/NA|NA
TGCAGGGGGATGTGGACAGGCTGGCTGGATGGTGTGAGGCCAATGGGATGAGGTTCATGA
AGAGCAAGGCCTGGGTCCTGCCCACGTGTCCCAACAAGGCCCTGCAGTGCTCCAGGCTGG
GGGCAGAGTGGCTGGAAAGCTGCCCAGCAGGAAAGGCCCGGGAGGTGCTGGCCAACGGCG
GCCGAACGTGAGCCTGAGTGTGCCCAGCTGGGCAAGGAGGCCGGTGGCCTCCTGGCATTC
TGTGTCAGCAATAGTGTGGCCAGCAGGACCAGGCTGGTGATTGTCCCTCTGTGCTGGGCA
CTGGGGAGGCCACAGCTCAAGTGCTGTGTGCAGATGTGTGCCCCTGTTCAGATGCGGTTA
GGGAGAGGCGCCTCTGCCCGAATTAAGGTGCCAAGGGGACCATCCACCAAAGTCAACAAG
AGGGATTGTATTTAACAATAAATGTGGGGTGGGGAGATAGGCATAGGAAAGAGCAGGGTG
AGAAGGAAAGAGGGGGAAGATCGGCGGTGGGGTGAGATGGGGAAGAGATAAAACAGAAGA
CATTCCAAGATGCTCGGCTCCAGCAGCATCCCGTCAGTCCTTCCTCACCCTGCGATTCTC
TGCACTGGGGGTGCCGGTGGTTCTTGTGGAGGTGAGAACGCCCGAGTCATTCATCCGGGG
TTAACACCTTTCTCCAGTCCATCTCGAGGGTATCCAGGGAAGCATTTTCCTATTTGCCAT
GTGAAAGGAGTATGGGCCTTCATTTCCCTGCAATGCAGAGGCCCAAGGAGCATTTCTCAG
CTCCTAATGCAGCCTGGGGACAGGGTGGGGATGAACCCCCACAATAAAGCCCGGGCCTAA
AGTCAGCTTCTGTGGGATTCTACAAAGACAGCACAGCAATCCTTCCTCAGGCAGCTCTCC
CTGACCAGGCTGCCTTGCAGTTATCATGGGGGTGAGGGGCTGGGGCCAGCAGCAGGACCT
ACCTTTGGCAACTGGTTGCCTTGGGCACCATCCATCCATCCATCCATCCGTGCATGCATC
GGTGCCTCCAGTGTTTGTCTCCCTCTCCAGTGCTGTTGCCTCCGGTAGCTGCCGTTGCCC
CTGGGAGCTGGGCGTCCTCAGGGGGAGCCGGCATCTTTGGGGATCGTCCTGGTGCTGGCA
GTGGGGCTCACTCCTCCAGCTGCCTACTGAGGCAGCTGAAAGAGAAGAGCCGGCGCAGAG
CCCGCCGGGCCGTCTTGACGATGGAGCGCCATCGCCGTGGGGCCGGGGGCCGCGGGACAG
TGGCCATGCCAGCGGGGGGAGAAGGGCCACTGCGTGCCAGGGGCTGGGCAGGCAGCGGGC
AAGCTCCTGCCGGCGCCCCATCCCGGCAGGGCTTTGCCTGGGGAGGGGCGGCCTGGGCAC
GGCCAGCCTCCATGCCTGCTGCGTCGGCCTCGTCCGCGGGATCGGCAGGCGAGGCACAAA
CCGCAAACAGCTCTGGCTCTTGGGGCGGTGCCGTGGGGAGAGGCTCACTGTGCCCCTCGT
CGCGGGGATCGCTGTCCATGGCAGAAACTGCTGTCCCTGCTTCTTCCTCTTGCGGTGGGA
GAGACGAGGCGCTCTCTGGCTCGCTGTCCCTCTCTCCTGCCGCTTCTCTGTCAGGGAGCT
GTTCTTCCTCCCACAGCTCCCTGATGAGAGCGTCGCAGGACAGCGAGTCATCGGAGACGG
GGCACAGGTCGGCCAACAACTGGTCAAGAGACACAAGCTCTGAGGAGCTTTCTGTCTCTC
CTGCGGCATCTTTGGTCCCTCTGCAAGTGCCGTGCGGCACCGAGGGACCTGCAGCTGGCT
CCAGGGTGGGACTCGATGGATCCCTGCGGACGCAGCTGGACGTCGTGCGGCTTTCGTTGT
TGTCCAGGGAGGAGAAGATGGCTCTAAACCTCTCCTCATACACTTTGTCTTCCAGCTCCT
CCAGCTGCTCTATCTTTTTCCGCAGAAGATGCATCAAAGCGTCCTCATCCTCTGGGCACA
GCTGCTTGCGACGCGCAGTTTGCTCGGCCGGCCGACGCGTTCCCTGCGCCCCTTGGCGGG
CCCTCAACCACTTGGAAGTGCTTGAGGCGGAGCTGACGGACCTGTTCTCACGCAGATACG
GGGCGAGGTCTCTAAACAGGTCACTGCAGGTGTTGCCACCATGCCCCTCCTGCACCTTGA
TGAGCTCCTCTGTCTCAGAGTGCCCCAGGTGCTTCCACGCTGGCTGGGTCCCTGTGCACA
TCTGCACATTGCGTGCGGGTTGCACAGGCCTGGCAAGTGATGGTCCGTGTCATGTCCCTG
GGCGCTGCCAAATCCCTGCTGTGGTCACTCCCAGGGAGAGCAGCTACTCTGAGGAGGCAG
CAGCTTCTCTGGAGGCAGCAACTCCCCTGGGCTGATTGTGGCACAGTGTTCATCAGAGGC
CACTCGCCACAATGCCCAAGCAGCAGCAGGTGAAGTGCCCACGGGCAGAGACCCCGTGAG
GGGCATGACGGTGGTCCAGGTGACCTGCTCTACCACCTGTGGCTGCAGGTGAGGGACCTG
TGGGATGGAGGGAGAGGCTGCAGGATGGAGACGGCTGTGCGGGGAAAGTGTCCCCCTGGG
GCAGAGACAGCCAGGCCCTGGCACCGAGGCCTGTGCTCTGCGGAGGGGCCAGCGCTGGCA
TGGGTTCCCGGCACAGCAAGCTGCCCCAGGGACAGCGAGCAGAGCTGGGAACCCAGCCCA
GCGCTGGCTGCCGTGGCCGCAGAGCACCTGCCTCGGGGCCAGGGCCGGGCTTGCTCGGCA
CGTGGGGGATCACCGTGCCCGCACTGCAGCCGCTCCCTCCATCCTGCTCCTCCCCCTGCT
TCCCACAGGTAGACCCACAGGCAGCCCCTCAGGAGGCAGCCCGTGGGCAGGTCACCTGGA
CCACCGTCACGCCCATCCCTGGGAGTGCTCTGATGAACACTGGCCACAATCACCCAGGGG
AGTTGCTGCCTCCAGAGAAGCTGCTGCCTCCTCAGAGAGCTGCTCTCCTGGGAGTGACCA
CATCAGGGATTTGGAGCGCCCAGGGACATGACACGGACCCACGTCACAATGGCCTCTGGG
CATCAACTTTGCCACCGCGGGTCACAAAGGCCTGGTGGGCAC
>Ccor_TEdenovoGr-B-G1711-Map4#UNCLASSIFIED
ACACACACACAAGAAGCCAACGGTCACACAGGGCCCGCTTGCAGAATTCCTGATCCAAAC
CCTCGCCTTTCCTGCCCAGCACTGAGGGAAATCTGACAGAGGATTCATAAAGAGCCCCTC
GCTGAGAGCAGTCATCGCCCCAGGCCTTCAGGCTTGGCAAGATCCTGAAGTGAACGGACC
CAAATTCAATTCCTAAATCTGAATCTCTGACAAGTCCTGTTAGAAAGACAGCGGACAGTC
CATCAGAACACAGAATTAAAAGGCTGCACAAGGAATAACAGAAGCTTTTCCAGGAACAGC
ACAAGTTCCTTTTCTCCCTCACCAGTCCGGGACCGTGAGACCTTTGGCCCCAGGAGACAG
GAGAGCTGTTATCAACACTCGAACCTCCCAAGCGTTGTTATTGCTCAGAGAGCTGCGCCG
GCACTGAGCTACTCCCATGCGCCTGCAGGGCTCTGGGGAGGGGCAAGACGACGTCCCACT
CCTGCCTGGAGAAATTTCAACCCCGTAAAAAGTCATTTCCCTTCTCTCTCTCTGACCCAT
>Ccor_TEdenovoGr-B-G395-Map3_reversed#CLASSI/LINE/nan
ATGGGGAGTGGCTGATCCACCTAAAGGCTGTGTTGCCATTCAATGGGACCTTGATAGGGG
GGAGAGTTGGGCAGGGAGCAACTCAATGGGGTTCAAAAAGGGCAAGTGTAGGGTCCTGTA
CCTGGGGAGGAATAACCCCAAGCACCAGCACAGGCTGGGGTCTGACCTGCTGCAGAGCAG
CTCTGCTGAGAAGGACCTGGGAGTTTTGGTGGATGACAGGTTGCCCAACACCCGGCAGTG
TTCCCTGGCAGCCAGGAGGGCCAATGGACTCCTGGGGTGCATCAGGAAGAGTTTGGCCAG
CAGGCTGAGGGAGGTGATCCTTCTACCTGTCCTCAGCCCTGGTGAGGCCACACCTGGAGT
GCTGTGTTCAGTTCTGGGTTCCTCAGTATAAGAAAAGGAAGGAGCTACTGGAGAGGGTCC
ATCAATGGCCACAAAGATGACTAAGGGTCTAGAGTATCTCTGTTAGGAGAAAAGACTGTG
GGGGCTGGGCCTGTTTAGTCTAGAGAAGAGCAGACTGAGAGGGGATCTCTTTAATGCATA
TAAATATCTCAGAAGCAGGGTCAAAGGGATAGTACCAGACTATTTTCAGTGGTACCCAGC
GACAGGACAAAAAGCAGTGGCCATAAATTAAAACACAGGAAGTTCCATTTTAATATGAGG
AAGAACTTCTTTGCATTGAAGGTGGCAGAGTGCTGGAACAGCTGCCCAGGGAG
>Ccor_TEdenovoGr-B-G1470-Map5#CLASSII|I/MITE|LTR/NA|NA
TGATGCCTTAGATCTTGACCTTTGTGTTTTTCAAATCCTGTACTGCTTAGAGTGTAACTC
TGAAGTTTCTTGTGGCCTGTTGGTTTCTGCTCTCTCAGGCTGGGTAGACATAACAAAAGC
CTCTCTGGGCCTGCACTCCAAGGTCACCCAGACCATCCTAGGCCCAAAAAGTATAATCCA
AAGAGCTTCTAAGGGGGGCAAGCGGAGGGGAAATTACATCATTGAACTGAAGCTTTAATT
GGAGAATTAACCCTGATATGCAAATGAACCAAACCTATAAAAGTGTGAAGAACTCGTGAC
CTGTCATCCATCTTGGGGTCCATCTTGGCAATAGCCTGTGGCTCCCAGGGTGTACCTTTG
AAGGCCTTTCAAATAAATACCTATTTTATTCTTTTACTCCTGTCCAGTCTCTGTGTCTAG
GAGGCCTCTTAAGGCATCA
>Ccor_TEdenovoGr-B-G1972-Map6_reversed#CLASSI/LINE/nan
CCCCCAGCCCTGGGCTGATCCCAGCGTGGGCAGCAGGAAAGGTGGGAATTGTGTCCCTGG
GCCCCCTCAGGTGAGAGCCCACCTGCAGAGCTGCCCCAGCCCTGGGGCCAAGAGCAGAAG
GACGTGGAGCTGCTGGAGAGAGCCCAGAGGAGGCCCCGGAGCTGCTCCAGGCCTGGAGCC
CCTCTGCTCTGGAGGCAGCCTGGGAGAGCTGGGAATGTTGCCCTGGAGAAGGGAAGGAGC
CAGGGAGAGCTGCGAGCCCCTTGCAGGGCCTAAAGGGGCTCCAGGAGAGCTGCAGAGGGA
CTGGGGCCAAGGGCTGGAGGGCCAGGAGGCAGGGAATGGCTTCCCAGTGGGAAAGGGGAG
CTTGGGCTGGGATGTTGGGAAGGAATTGCTGGCTGGGAGGGTGGGGAGGGGCTGGGCTGG
AATTGCCAGAGCAGCTGGGGCTGCCCCTGGATCCCTGGGAATGTCCAAGGCCAGGCTGGA
CACTGGGGCTTGGATCCAGCTGGGACAGTGGGAGGTGTCCCTG
>Ccor_TEdenovoGr-B-G1908-Map4#UNCLASSIFIED
TTGAATGAGAGCTTTGGTGGATCAATGCTGCGTTTATTCCTCCTGGGTCCCTCGTGGAGA
CGCTCAGGCTGCGCTCTGCCAGCACCCACGTGTGCACACGATCTCACCTTCGCAGGCGGT
CGCGAGCAGCCGCTCACACACACAGTCCATGCACGAGCTGGAGACAGAGAGGCGAGAGGG
GCTCTCTGCATGCAGCTCCGAGGTGTTTAATGGCAACACACCCAAAGGGGGAAAAGGCAA
GAGGAACCCAGAACTGAAAGCCTGCACCGGTTTTATCCCGAAAACTCCCTAAGGTGGGCA
GAGCATCCAAAACCAATAGTCTGAGGGCTAGGGGGCACAGGCAAGGTTGAGTGACATAAC
AGGGGCCATTGGGAAAAGGGATGGGAGGGGGGAAAGGGCAAGTGACCAGCAGAATGTAGA
CAAAGGGAGAACTTTCTAGCACAGTGTTGTAGGGAGAGATCACTTTTAGGGTAACTTGGG
GGGTGTAAAGTGGACTTAACCACAGCAACA
>Ccor_TEdenovoGr-B-G2004-Map3#UNCLASSIFIED
GTGTGTGGGGTATGCCCAGCCCCTGCCATGGAGAGAGGCCTGCTGAGATAAGGAGATTGC
TTAACTGCCCAGCAGGACTCTCCCTGGAAAGGGAGCTACTTTGCAGTTACAGTGAGAAGA
AGACAGACCCAGAATCCTCTGGGAGACCCTATGCAGATCCTTTGTAACCCATTGGCTTTT
ATCCTCTGACACCCACCCCCTGGATCCCTATAAGAGCTAGCCCTCTGCCCCTGGGAGGAG
AGAGAGCTCGTCCTTGGCCTCCCCTATGCAGGGTGTGGGCTAATAAAGCTGCCTCATGCA
AAACTGCTATATGGGTCTCTTGTCTCTCTCCTCCTGGTCTGGCCTGGAGATTGCCCAGCA
GAGCAAAAAGCTGAAATCACGAGCTGACAATCACTAAAGAGCTGACAGCTTCTCTGCAAG
GGTACTCCAGCTATGGCTGAGGGAAGACACCAGGCCTAGGGAAGACGATTCCTCACGGGA
TCATCTCTCCAGACCGGTCACAGCTTCCTGGGTCAGAGCTACTGACCCCACACCAGGCAC
ATCAG
>Ccor_TEdenovoGr-B-G335-Map20#CLASSI|II/LINE|MITE/NA|NA
GAATCATGGAATGGTTTGGGTTGGAAGGGACCTTAAAAGCTCATCCAGTGCCACCCCCTG
CCATGGGCAGGGACACCTTCCACTGTCCCAGGCTGCTCCAAGCCCCAATGTCCAGCCTGG
CCTTGGGCACTGCCAGGGATCCAGGGGCAGCCCCAGCTGCTCTGGGCACCCTGTGCCAGG
GCCTGCCCACCCTCCCAGGGAACAACTTCCTGCCCAATATCCCATCCAGCCCTGCCCTCT
GGCACTGGGCGAAGCCATTCCCTGTGTCCTGTCCCTGCAGTCCCTTGGCAATTGTCTCTC
TCCAGCTTTCCTGCAGCTCCTTCAGGCCCTGCAAGGCCACACTGAGCTCACCCCAAAGCT
TCTCCTCTGCAGGCTGAACAATGCCAGCTCTGGCAGCCTTTCCTCCCAGCAGAGCTGCTC
CATCCCTCTGCTCATGCTGCTGCCTCCTCTGGGCTCTGTGCAGCAGCTCCAGGTCCTTCC
TGTGCTGGGCCCCAGGAGCTGGGGCAGCTCTGCGAGAAGGACCTGGGGTCTCAGCTGAGG
GGTCAGAGCTGGGCCTGCCCCAGCCCAGAATCCCCCCGTCCCCTGGGCTGAGCCCCACGC
TGTGGGCTCAGCCCAGGGCAGGGGGGATTCTGGGCTCCCTGTGCCCCCGGCCGGGGCAGG
TCCAGCTCTCACCTGCAGAGCTGCCCCAGCCCTGGGGCCCAGCACAGGGAGGGCCTGGAG
CTGCTGGAGAGAGCCCAGAGGAGGCTCCAGGATGAGCAGAGGGATGGAGCAGCTCTGCTG
GGAGGAAAGGCTGGGAGAGCTGGGATTGTTCAGCCTGGAGAGGAGAAGCTCTGGGGTGAC
CTCACTGGGGCCTTGCAGGGCCTGAAGGAGCTACAGGAAACATGGAGAGAGACTCTTGAC
AAGGGAATGGAGGGCCAGGACACAGGGAATGGCTTCCCCCAGTGCCAGAGGGCAGGGATG
GATGGGATATTGGGAAGGAATTGTTCCCTGGGAGGGTGGGCAGGCCCTGGCACAGGGTGC
CCAGAGCAGCTGGGGCTGCCCCTGGATCCCTGGCAGTGCCCAAGGCCAGGCTGGACATTG
GGGCTTGGAGCAGCCTGGGACAGTGGAAGGTGTCCCTGCCCATGGCAGGGGGTGGGAACT
ACATCATCTTTAAGGTCCTTTCCAACCCAAACCATTCC
>Ccor_TEdenovoGr-B-G1362-Map5#CLASSII|I/MITE|LTR/NA|NA
TGATGCCTTAGGTTTTAACTTTTATATTTTTCAAATTCTGTACTGCTTAGTGTGTAACTC
TGAAAGTTTCTTGTAGCCTGTTAATTTCTGCTCTCGTGCTAGGTAGACATAACAAAGCCT
CTCTGGGTCTGCTCTTCAAGGACACTTAGGCTGTCCTAGGCCCAAAAGTATAAACCAAAG
AGCCGCTAAGGGGGGGGTAAGCTGAGGGGAAAACTGAAGCTTTAATTGGAGAATTAACCC
TGCTATGCAAATGAACCAAACCTATAAAAGTGTGAAGAACTCGTGACCTGTCGTCCATCT
TGGGGTCCATCTTGGCAATAGCCTCTGGCTCCCCAGGGGGTACCTTTGAAGGCCTTTCAA
ATAAATACCTACTTTTATTCCCTTACTCCTGTCTAGTCTCTGTTTCTAGGAGGCCTCTTA
AGGCATCAA
>Ccor_TEdenovoGr-B-G2015-Map5#CLASSI/LINE/nan
GGATCATCAATCCAGCTCCTGGCCCTGCACAGACACCCCAGCAACCCCACCCTGTGCACC
CCTGGCAGCTCTGGCAGCCTCGGGGCCGTGCCCATTCCCTGGGGAGCCTGGGCAGTGCCC
GGCACCCTCTGGGGAAGAACCTTTCCCTGCTCTCCAGCCTGAGCCTGCCCTGGCCCAGCT
CCAGCCGCTCCCTGGGTGCTGTCCCTGGCCCAGGAGCAGAGCTCGGAGCTGTCCCTGCGC
TGCCCTGGGCAGGAGCTGCAGCCCCGGGGAGCTCTGCCCTCAGCTCCTCTGCTGCAGCTG
GACCAGCCCAGTGCCCTCAGCCGCTCCTCGGGCGGCCCCTCCAGACCCTTCCCCAGCCCC
GGCTCCCTCCTTTGGACGCTCTGGAGCAGCTTTGGATCTCTCTGATGTTGTGGCACCCAA
AGTGCCCCAGCACTGGAGGTGAGGCTGCCCCAGCCCAGAGCAGAGCGGGACAATCCCTCC
CTGGCCCAGCCTGATGTCCCCAGGACAGGGATGTCCCTCCTGGCTCCAGGGCACTGCTGA
CTCACATCCAACTGGCCATGGACCAGCACCCCCAAGACCCTTTCCAGGGGCTGCTCTCCA
GCCC
>Ccor_TEdenovoGr-B-G1365-Map20#CLASSI/LTR/nan
ACTGTTGGAACCCTGAGTTCTGAGAATTTCAGCCTTTCAGTGCTGACAGACAGTGATCCT
CAGAAGCACACTGCATTTGACCTGAAGCCTTGGGAAAGGCTTCCCAAATTGTGTGATGAA
CACTGAGGTTGTTGCTGTGTAATTAAAAGTTATATCACTGGGTGGAATATGTAGAGATGT
AGAAAAATTAGGTTTATGGGATATATGTAACAATATGGAGGATTTTGGGTGTGGATTTGT
TCTTCTTCTTTTCTCCTTCCTTCTTCACAAATCTGGGTGTTCTGGTATTGGGTCAAAAAA
ACCCGCAGTGCAGATCATGAATAGTTAGTTATTGGATTATAAGTAAAAACAAATTACTTG
GCATTCCATAATTGGGTGATTTGGACCTTAAAAGGCCTTGGAAGTTAGAAACTCACGGCC
ATTTTCCACCTTGTTAACTTAGAGGCACACTCCTGTGCAGCTGTATTATAGATAAGATAA
TAATAAACAATATCTAAGTCCGAAGATAAACTCCCTGGTCTCCTGCATTTTAATTCGAAC
TCTGAGTAAAAGAACTCACGAAACAAAGGCAAAGAAGAAAAAGAAACGATAAAAAAGAGA
AAATTAATAACTGAGGAATTAATATT
>Ccor_TEdenovoGr-B-G194-Map5#UNCLASSIFIED
TTGTCTTGGGGTGACTTGATGTTGTATTCCCTATCGCTGCTCTATGCCCAGAAATTAGTT
TTATGCCTTTCTATGCCTTTAAACTGAGCCTGAGAGGGGGGAGAGAAAAAACCCAACAAA
ACTTTCAAAACAGTTTTGCAGTTTGTTTTCATGTTTTTTGAGGACACAGAGATAGAGACA
GCTCTCGGCATTCAGCTGCGGCAGGAGAGCGAGAGCAGAGGGAAGCACCCGGCTTGCTTA
CTTTCCAGCCAGCTTTCGGCCAGTTTTTCAGCTCCTTTTCCTCCGGAGAGTTGAACTTTG
TTTTCCTGGGACTCCGATTTTTTTTCCCTTCTTCTCTGCTGGACTGCTTCAATATCAGAA
CACATCGGGAGGACTTTCCACCGAGCACAGAGGGCCTGGCCCTGGGCCAAGTCCCAGCTC
CGAGGAGGAGGGAGACCAAAGGGAGGACTCTAACATTTTCCCAGGTTTTTCTCCACAGTG
AGAGATTTTATTATTTAGCATTATTATCCTTTTCCCGTGTGTTTGTTAAATAAATAGTTT
TTATCTCTTTCACTTTCCTTCGAGGAAAAAGTTTTTTTTCCCGAACCTGGTGGGGGAGGG
GTGGTTTGTAACCTGCCTTCTCTCAGAGGATATATTCCTAAATTTGGCCAAACCAGCACA
AA
>Ccor_TEdenovoGr-B-G1795-Map9#CLASSII|I/MITE|LTR/NA|NA
ACCGGTGATGCCTTAGGTTTTAACTTTTATATTTTTCAAATCCTGCACTGCCTGGTGTGT
GACTCTGAAGTTCCTTGTAGCCTGTTAACCTCTGCTCTCTGTGCTGGGCAGACACAACAA
AGCCTCTCTGGGCCTGCTCTGCAGGGACACCCAGACCGTCCTAGGCCCAAAATGTGTAAA
CCAAAGAGCCTCTAAGGGGGGCAAGCTGAGGGGAATTACATCATTAACTGAAGCTTTAAT
TGGAGAATTAACCCTGATGTGCAAACGAACCCAACCTATAAAAGTGTGAAGAACTCGTGC
CCTGGGGTCCACCTTGGGGTCCATCTGGGCAGTGGCCTCTGGCCCCCAGGGGTACCTTTG
AAAGCCTTTCAAATAAACACCTGCCTTATTCCCTTACTCCTGTCCAGTCTCTGTTTCTAG
GAGGCCTCTTAAGGCATCACT
>Ccor_TEdenovoGr-B-G769-Map4#CLASSI/LTR/nan
TGTTGGGGTTTTTAGGAGTTCTCCTGTTTTCTTTTTCTCTTAAAGAATTTTTCCCATATA
TGTTGCCAGGGCAACAAATTACTGTGTGCTTAAGAAAAACAAAAGATGTGGCCACAGAGG
GAGGGGTCCAACTGGCTACTCTCTTTCACCTGGGGGTTGGGTACACCCCGGGTGGGCTGG
TGTTCTCGGCGTTGGGACGGAGAGATGCTGCCATCATTGTGGAGGGATTTCGTCAGCGCT
GCGGGCTTCTGCTTTCAGCTGCCTTCCTTCTACCGTGAGTGGAGCCTGCTCACTGGAGCG
GCTGTTGCACTGGGACCCTAACACCCCACCTCACTAAAAGAGGGACCTGTTCACCATCTG
CTCGGGTGCCTCAAGGAGAAACCCCGGGATTCCCAAGCCCGCCTTTCCCTGCCCCCCTGG
AATCCGGGCTGCAGCCGCCCTGCCCCTGTCGCTGCTTTGAGCCTTCGCTACCTCGTAGCC
CCCGCACGCCCTGCCTGCCCAGACCTCCCGGGGTTCCCGCTGCAGCTCCGGAGTTTGATA
CATCTCGTCTGCCACCCGGGATTTGTGCTCGTCCCTGCTATTCCAGCCTGCAATTCCCGA
GGGTCCGGCCGGACACCGGGATCGGCTGCCCAGGGGTTTGTGAAGCCTTTGTCCCATCCC
TCCCCGGGATCCCAGGCCACCAGTGCCGCGTGCTCCCCGAGCTCGCTCCGGAGCGCCCCC
TGCAGCCGCGGGGGAACCATCGCACCTGCCCTGCTCACCGGGAGCCGCCAGCGCCCCTGC
CGGCTGCGAGCGGAACTGCACCCGAGGGGAAAGGGCCCGACAGCCGAGAAGGCTGGGACT
GGGTTTGTGATTGTTCGCTGTTACTGCCATAGTTATTGCTGTTTGTTTGACTGGTTATAC
ACATATATATATATATAAAATAGTAAAGAACTGTTATTCCTATTCCTCATATCTTTGCCT
GAAAGCCCCTTAATTTCAAAATTATAATAATTTGGAGGGAAGGGAGTTGCATTTTTCATT
TCAAGGGAGGCTCCTGCCTTCCTTGGCAGACACCTGTCTTTTCAAACCAAGACAC
>Ccor_TEdenovoGr-B-G716-Map4#UNCLASSIFIED
TTTCTTTTTCTAGGTATGTTCTTAGCTGAGATGATTGAGAAGTACTTCGTATCCCCCACA
CTATTCAGAGTCATCCGACTTGCCAGAATCGGTCGAATCCTGCGCCTCATTAAGGGCGCT
AAGGGAATCCGCACTCTGCTTTTTGCTCTGATGATGTCTCTTCCTGCTTTGTTCAACATT
GGGCTGCTGCTCTTCCTGGTCATGTTCATCTATGCCATATTTGGCATGTCCAACTTTGCC
TATGTCAAGAGGGAAGTTGGGATTGATGACATGTTCAACTTTGAAACGTTTGGCAACAGC
ATGATCTGCCTGTTTCAGATCACCACGTCCGCGGGCTGGGATGGTTTGCTCGCCCCGATC
CTTAACAGTGGGGAGCCAGACTGTGACCCCCATAAAGATCATCCAGGGAGTTCTGTGAAA
GGTGACTGTGGCAACCCTTCTGTTGGGATTTTCTTCTTTGTCAGCTACATTATCATATCC
TTTCTGGTAGTGGTGAACATGTACATCGCTGTGATTTTGGAGAACTTCAGTGTTGCTACT
GAAGAAAGCGCTGAACCCTTGAGCGAGGACGACTTTGAGATGTTCTATGAAGTCTGGGAG
AAGTTTGATCCTGATGCAACACAATTCATAGAATATAGTAAATTATCAGATTTTGCAGCT
TCACTAGATCCACCTCTTCATCATACCAAAACCAAACAAAGTCCAGCTTATTGCAATGGA
TCTGCCCATGGTGAGCGGTGACAGAATTCACTGCCTTGACATCTTGTTTGCTTTCACAAA
GCGTGTATTGGGGGAAAGTGGGGAGATGGACGCCCTCAGAATACAGATGGAAGATCGGTT
TATGGCAGCCAATCCTTCTAAAGTCTCCTATGAACCAATTACAACCACATTGAAACGAAA
ACAGGAGGAGGTGTCTGCTGTCATCATTCAGCGTGCTTACAGACGTCACCTTTTAAG
>Ccor_TEdenovoGr-B-G1565-Map3#UNCLASSIFIED
AGTGATGCCTTTTCCTGGTCTTAAAATCAAGAGTCAAACATGGTTAGAAGGGAAAAAGGG
ATTTTACCTTGGTATTTATTTTAAGGATCCTTAGGTGCACTACGTCCAGGTGGAATGCAC
TGAAATGCACACCTCAATGCACACCCCCAAAAGATCTAACATTATAGGTCTTACTAATTA
GCATATCTATCAAAAATTCCCCAATGAGAGGCTTGAAGGAGCCCCCCCCCCCCAAGGAAC
CTTCCCCTGGATGGTTCTATCTCAGTTTACAGAATGTGTTCTGGAGAGGACCTTGGGATC
TGGGGCACGCTATCCTCTACCCACGAAGCTTCTAAAATGTTTAGTCTCTCAGCTTGACAA
ACAAGTCCAAGAATGTAGGCAAAAAGAATACAGAAGTTGTAAAAAGGTATAACAGGGGTA
TAAAAGAAAAGGCAAAAAATCTTCATGGCATCAC
>Ccor_TEdenovoGr-B-G1240-Map3#UNCLASSIFIED
TGAGGAGATTGACAGCTGGACTGACAATCTCCCAGAATCAGACCTGAAACCAGTCAGAAT
TTACCCGTGAGAATATTACAGTGAAATTCTGCAGCTTTAGTAAAACCCACAGAGAAGGCC
AAGAAGATAATTAATAAGAGAAGATGTTCTGGACACAAGGGGAGGATGTTCTTGTTATGG
GACATTGAGAGTGTACAAGGAAGAACTTGTGGATAATATGTAGCAACTATACTTTTGCTT
GTATAGCTGATTGTTTACTGCCTGAATGGTCATTGTTTGTTAGGCAGCCTTGTCATTGTT
TGCTAAGCAGCCAATCTTAAATTAGGCCACAGCCATTGTGAAGAGGTATAAGAATAGCAG
TAGAGAAAATAAAAAATCTTTCTACCTTTCTCGACTATGGATTACGACTAGTGTGGCTTT
TATGTCTGCCTCGACAACAGCCAC
>Ccor_TEdenovoGr-B-G1841-Map3_reversed#CLASSI/LTR/nan
CCTTATCCAAGAGATGGGACAGTCACGGTTATCACGATTTATTACTTAAAAATCAACAAG
GCATCAGTCTCAGAGGCTGTGATTTAGTAACAATTCACCATAACTGAGAAAGTCACAGGT
TTCAGAGTTAGATGGCAATTTATAACTTTTTGGTCCAATAAGCAATTGACACTGAACTTT
GTTTTGACTTTATAACCTATCACCTTTGGTATTTTTTACTGCATTGCGTCTGTTTCACAA
CCAATGCCTTGCTAGCTCAGGTACACACATATACTTCTATTATAACAGCCACATTCTTAA
CTTAAACTATAAAATCACATTACTATACTTTAAAACCCTTCACCATATCACCCAATACAT
TTTCTTACTTATAACTATAGAAACCTTGGTTTATAATTCTTCTGCTTAAAGTCTGTATAG
CTTTGCCATTACATCAATCCAAGCTCTTTCCAGGGCTGTAAATCAAACTCATTAATGCCT
GTGGAAGTTTCTGCTTCTCTGTTTCCCACA
>Ccor_TEdenovoGr-B-G592-Map3#CLASSI/LTR/nan
ATTTGTGGAGATGCCAGAGTGCTTTGCTGAGGCAGAGGAGGTGAGCAGTTGGGTGTGCAG
TGGCTAAATCTCTGATCTAAAAAGACAGAGGGTGAAGGATGGGCTATGAGTGAGACAGCA
GAGGGTCCTGTGGAGTCGGGCAGGTGCCTCTTGCCATGCTGAGTTGTCCTGCCTTGCACA
GAACACTGGGCTGTGGGGCTCCCTCTCCATCCCACCCTGGGGAAGTACTGGGCCATTGAC
TGTGGCCTGAGAGTGTTCATCTCTGTTAATGGCCATAATGGGCCATAATCAACTCAACTG
TACTGGTGTGATGGGCAGCTGTGTTGTCTCAGAAGGTGTCAAGGATTCACAAAGGGCCCC
CACCCTGGGGGAGGTACCTGGGCATTCCCACCAGAACCTGAGTGGATATAAACCCAGTAG
ATTTTGTGTTCCATGGATTTTCCTGTGGATTTTTCCCCACCACTTCTTCGGGACTTCCCC
ATGACCCAATGGATCCAGTTTGTGACCACTACTTCAACGAAGACTGTGAAGCAATCAAGG
CTTGTTGTGGGGCCTATGGGTGGTGAGATCTTCACACTCTTGTCCTTTCTCTCTCTCTCT
TTTCCCTTGTGTATGTTCTTGGGTGATGTTGTACTTTCATATTGCAATGCTTTCATGTGG
TTGTATTACT
>Ccor_TEdenovoGr-B-G188-Map3#UNCLASSIFIED
TAAGATAAACAGAATTGCCCAATCAAAATTTATAAAGAAATAACATTTATTATGCGACCG
AAATATCGGTCTCAAAAGCCATGATCAAGAAAAGCAGCCCCGAGCCCAGGATCGGAGCTG
GGTGAACACGTATAGATCTGACCTCTGTCGCATCAGACCTCCCAAGTTCACAAATGCTGC
TTCGGCTGGTTCCTTCTTATACAGTTTTTGGGCAGAGTCCGAATTAATTCTATTCTTCTC
GCAATTTAGCATATTCATGATGTTTTCTTGTCCCGAAGTTGGGCTGCACAAAGCCTTTCC
TGGGTCTGATGAATTGTCCATCCTGGGTGATGAATGGGCCATCTCTGGTTCCTGGAACAG
TTATTTTTAGTTCCCGGAATGTCCAATTCCTTATCAGCTGAGATGTAGATATCAGAAGAT
AGTGATCAAGCCATCATAGTGTTAATGTCCCGGTGATAAGATCCAACCCCACCTGGGGTG
GAATCCTCACCTATTGATTACATCTGTGCTGAAAAAACTTCTTGTTCAACTGCTCTAGTG
TTGTGAAATTTTCCTCTCAGCCAGGTTGGTGGGGGGGTTTTAAACTCTGTCTCTGCATGG
TTTTATTACATTTCAGTTTTATACATAATAGCACGAATTACATACTTTATTTATAACA
>Ccor_TEdenovoGr-B-G662-Map4#UNCLASSIFIED
TTGTTACGATCCGGTTTAAACCCAGAAAAGCAAAGCAAGCTAAGTCTCTGTGCATAAACC
GGAAAGAACTTAGAAGGTTCAAAATATTCCCAGAAACGAGATTAAAACCAAACGAGATTA
AATGTTGATGCCAAAAAATTGATGTATTTTATTTAATAGTAGAGAGGCAAAGAGAAGGAA
AGAGAAAAGAAAGAAAGAAAGAAATGGAAGAAGTGTGCATGGGGGATTGGGGGAACAGGG
AGAGGTGACAGGGCTTAGGTGGAACCATATCACCCATCCGAGGGTCCCAATGATGTCTCG
TTGCTCCCCTCCATCTGCTCTGCTGGTGGTGAGGGTCCCCCATCGCCGCCGTGGCCACGC
TGCCACACGGTGCCACACGCCAGAGGGTGCAGAATCCCGTGGATTAATGCACACTTTGGG
CCAGGTGGGAACGCCCACGTGTCTCCCCTTGCAGGGGCCAGCTTGACACTGTCCCCTGCA
ACACTGAGGGTCTGTTGCATCACCTCTGGTGCTCTGGGGCAGGGTCTGGGCACCCCTTTG
AGAGGGGGCCCCTGTGATGGGCCATGTCACCCCCTTCTGCTGTGGATAAGCTTCTCCCCC
CCAGTGAGGAGCCCTCAGCTGGGCTCCTCTGCACAGTGGAGGATGGGCAGTCTCTGCGCC
TCTGACCACAGGCTTTTCCAGGACACCCAAAGCCTCTCCTCCCCCCACCCTTTGGTGCAG
GGGGTCTGTGTGAGCCTGGCAGCTGATAGCCCTGGGGCTGTGGTCTCCCCCTTGGAGGTG
TTAAGCGTGTGCTTTGTGAATGTCCCCAGGCCTGAGTTGTTACTTTATCTTACCTTCATC
AGCAAGCAGTGTAAGGCCTCAGACAGGACCCTATTCAGGATGTGGTAGTCTTCTCTGCAG
CTTTTGTAATACAGTTTTAAAAGTCCTTCAAGAAAATGTTTAAGTCATAAACTATAATAT
TTCAGTCTCTGACAG
>Ccor_TEdenovoGr-B-G486-Map3#CLASSI/LINE/nan
TGGAATGGACCTCAAATATCATCTATTCCCAACACCCCCTGCCATGGGCAGGGACACCTC
CCCCTAGACCAGGTTGCTCAATGCCTTATTCAACCTGGCTTTGAACACTGTCAGGGTTGG
GGCATCCACAACCTCCCTGGGCAACCTGTTCCAGTGTCTTACCACCCTCACAGTGAAAAA
TTTCTTCTTAATGTCTAACCTAAATCTTCCACTCTTTCAATTTATACCCATTATTCCTTG
TCCTGTCACTGCAGTTCCTGATGAAGAGTCCCTCTCCAGCTCCCCTGTAGGTCCCCTTCA
GATACTGGAAGTTTGCCATGAGGTCTCCATGCAACCTTCTCTTCTCCAGGCTGAACGGCC
TCAGCTTTCTCAGCCTGTGTTCATAGGGAAGGTGCTCCAATCCTCTTACAAACTTCATGG
CCCTCCTCTGGACTTGCTCCAACAGTTCCAGGTCTTTCTTATGTTGGGGACACCAGAACT
GTGCACAGTACTCCAGGTGGGATCTCATGTGAGCAGAGTAGAGGGGCAGAATCACCTTCT
TTGACCTGATGGCCACACTCCTTGTGATGCAGCCCAGGATTTGATTGGCTTTCTGGGCTC
TGAGCACACACAGCTGGCTCATGTCGAGTTTTTCATCACTTGTCAACTCCAAGTCTTTCT
CCTCAGGGCTGCTCTCAATCACTTCTCTGCCCAACCCATTGGTGTGTCTGGGATTGCCGT
GACCTGGATGTAGGACCTTGCGCTTTGCTTTGTTGAACTTCACGAGGTTTGCTTCAGTCC
ACATCTCAAGCCTGTCAAGGTCCCTCTGGATGCCATTATCCCTTCCCTCCATC
>Ccor_TEdenovoGr-B-G247-Map4#CLASSI/LTR/nan
TGAAACACAGAATTTTAAAAGAAACATAAAGATTTAGTTAGAAGGTTAGCTGCGCTGAAT
TTAGTTAAAATAGAAGTGAGTTTAGGCCCGGCTAGAATCAATTAAAAGTTAATAGTTAGT
TAAGAAGAGCTGGACCTGAAATGAGTTTTCAAGATGCGAGTAACTGATTACTAAATAACT
GATTACCTGTCACTTTTATGTTTGTTTAGCTGTGCTTAGAATGAGAAACAGAAACATTGA
TAAGTAGATCTAGGGAACGTAAACAATTATCAATTTCCTCCCCATCTGAGAACCTATTCA
AAAGTCACACAAAGAGGAACTGGAAGGTCACCAAAAGTAATTTGTATTGTCAAAACCCAG
GAAGGCAGAAAGGTCAAATCGAGGAAGACCACTTTTACTTCATCTTTGAGACCACCGACC
CAATTCAGAGAACATACCACACATGCTTAATGACATTTAAGCTAATTTCCATACGAAGCG
GAGAATGGGAGGTGTTAATGTTATAAATATGCATTTGTATTTTGAATATTCATAACTTTT
GTAGATAAATAGACTCTGTATCAACTTGTACCTTTGCACTGCGTATCAGGGAATTATCCC
ATGCAGCTGCCCAGCACTGGAATAAACATACACTTTCTAACTCTAAACTGTTAGAGAGTC
TTTGTCCATCTCATTTGGGTGTCGATATTAGATCCATACCCATATTTTGGTAATTCA
>Ccor_TEdenovoGr-B-G1693-Map4#CLASSI/LTR/nan
GTGATGCCTTAGGTTTTAACTTTTCTATTTTCAAATCCTGCACTGCCTGGTGTGTAACTC
TGGAGTTTCTTGGAGCCTGTTCATTTCTGCTCTCTCGTCCCAGGCAGACGTAACAAAGCC
TCTCCAGGCCTGCTCTCCAAGGACACCCAGACTGTCCTAGGCCCAAAAACTATAAACCAA
AAGCCTCTAAAGGGAGTGCAAGCAGAGGGAAAATTACCTCATTAACTGAAGCTTTAATTG
GAGAATGAACCCTGCTATGCAAATGAACCAAACCTATAAAAGTGTGAAGAACTCGTGCCC
TGCCGTCCATCTCGGGGTCCATTTTGAGAACAGCCTCAGGCTCCCCAGGGGTACCTTTGA
AGGCCTTTCAAATAAATACCTGCCTTTATTCCCTTAATCCTGTCTCATCTCTGTTTCTAG
GAGGCCTCTTAAGGCA
>Ccor_TEdenovoGr-B-G893-Map3#CLASSI/LTR/nan
GGGTACTAAGGCTTTGTGTGATCACTTTCTAAGGAATTATGGGTGCATTGGAATTTATGG
GTTGGCTAAACAAATAACTGAAAGATGTATGGTTTGCAAAAAAGTAAATAAGAAGGTGAT
GAGAAAAACAACTTCAGGAGGTCGTGAGTTGGCTCTCCGACCATTCCAAAGTATCCACGT
GGACTTTACTGAACTCCCCCAAGTGCAGAGGTGGAAATTCTTGTTAGTAATAACAGACCA
TCTTACCCATTGGGTGGAAGCTGTTCCCAGTGTCAGAGCCACAGCCAATGTAGAATGTAA
AACCCTCTTAGAACAAATTATTCCCAGGTATGGAATGATTACTAAGATAGACACACTTTA
CATCAAAAGTTTTACAGCAACTAACTCAAGCCTTAAGAATAAAATGAGAACTACATAGCC
CATGGCACCCACAGAGTTCAGGATGGGTAGAGAGGATGAAACAAACTTTAAAGAGAACCT
TAACTGAATTAATAATTGAAACTCAAATGTCATGGGTAAAATGCCAACCTCTGGCTTTAT
TGAGAGTTCAGACACAACCAGGTCAGACCTGAGAGTGTCACCTTACGAAATGATGGTTGG
TGTTGAAGATGAAAGTTTGGTAAGAAAGTTTTGCAGATGTGTGGGCTCGGCCGAGAGATC
TCTGAGTGTGGAGCCTGAGGATGGGACAGAAATGGAAGCAGGTTTTGATGTAGAGTGGAA
GATGTTTGCTGAAACATTGATCACTGAATGGGTGAGAGGACAAAGGTTGGAGATGAGCTG
GAAGGAGATTTTTGTGGTTAGGACAGAGGTATGTGACTGCAAACAAGGACATGTTTTTCA
CCGGGTGGGTGGGTCTCAGGAAGAGCAGAAGTAAATAGAAAACATGTTTTTGCCAGGAAG
AGAGCTATGGCAGGCAGACAAGGAATGTTGAGAGATACACCAAGAATCACACCTGATTGG
GAAATAAGGCCAAGCTTATATCAGTGGTTTCAAGTGTTGCCTGGACAAGTCCTGAGACAC
CTCCGATACCCTCCTTGGGGAGGAATCCTTCCACTCCAAACAGGAGGATCAGGACTATTT
TGGGCTGAGGGTTCTCATATTCTGGCCTTAGCCTGTGATTTATTCAAAAAGGAGGAGGAA
TTGCTACCTCCAACAGTGCCATACCACATACCCTGTCTAATTCATCCTAGTACTGGACAT
GCTGGCTGGGTTAAATGTAAATGTCTAGACTGATAAAATATTGCTACTGTAGTTCACAGA
AACGACACTCTCACTGCACGAAGTGTCGAATGCCAAATCTATTCCCCATCCAGGTAGAGC
AAAGAACAGCTGAAACAGTAACCCTGCTTTGGGGATGGGAATTACTAGTGCCTGTTGAAT
GGGAGATACCTGAGGAACGGTGGGAAGCTACAATTAAGAAGTGTCAAAAGCAATTTGCCT
GGAAATCAGCGAAAAGGAAGTGACGAGGAAATAGAGGGCAAGGCCCGATGCCCACTGTAG
CTGCCACCAAGAAGATCACGTACCCCTGCTGTGGGCAGCAGCCCCATAGGCAGAAAACTG
TATGCAAAATGGGAAAAAGTACTGGATTGTAGAAAACCTAGGAATGAGTGGGAGCAGGTT
GGGAAGTAAATGTCCAAAAGGAGAAAGATGGATTTGTTTCACATATATTGTTGGGAATAA
AGTCTCAAGCTTAGTAAAAGAACAACTAGTAAATAAAGAGGCAAAGCCAGCACAACAATC
TAACTCTGTATCGACCCCAATTCAAGACATGTATGTGAAACTCAAACAACAATTAAAAAA
ATGAAATCTCAAAATTGAGAAAAAAAAATCTGTTTGTGGAATTAGGGCAAAGGATAGGTA
AGGAGCTGAATGTAACCAACTGTTGGGTCTGTGGAGGGCCTCTGATGACACAGGAATGGC
CATGGAAAGGCAGCAGCTTGAGCCCAATAGAACTCCGTAAGTGGAATCGGACAAGGATAA
GGGGAGAAAACAGACCAGCAGGGTGGGTACTGAGTTCAACAGCGATAGGAGAGGAGTGTC
TCTGGCGCACCGGGAACAATTTCCTCAACGAAGTAGGAAATACTCCCTGTAAGAGATAGA
AGGTCAGTAATGGAACTTTTACATGGTGGGTCCCCGAGAAACCAGCTCTGTATTGGACTC
AGGAAAAAACAAAAGAAAAGAATTGTAAGTACAATAATAATGCCGGAT
>Ccor_TEdenovoGr-B-G1984-Map3_reversed#CLASSI/LINE/nan
ATTCACTAAAGGTAAATCATGTTTGACCAACCTGGCTGACTTCTGTGATGAACCAACTGC
CTGAATGGATGAGGGCAGATCAGTGGATTTTGTCTACTTTGATTTCAGCAAGGCCTCTGA
CACTGTTTCTCACAACATCCTCACAGGCAGACTCAGGGTGTGAGGACTGGATGAGTGCAC
AGTGAGGTGGATTGAGAACTGGCTGAACAGCAGATCCCAGAGGGTCATAACCAGTGGCAC
AGGGTCTAGTTGGAGGCCTGTCACTACTGGTGTCCCCTGAGGCTCAATACTGGGTCCAGT
ATTGTTTAACTTATCCATGAATGACTTGGATGAAGGGGAGATGCCTCCTCAGCAAGTTCA
CTGAGGACAGGAAGCTGGGAGGTGTGGCCAATACCCCAGAGAACTGTGCAGCCCTTCAGA
AGGGCCTTGACAGGCTGGAGGGATGGGCAGAGAGGAACCTTCTGAAATTCAGCAAAGGCA
AGTGCAGGGTCCTGCACTGGGGGAGGAATAACCCCA
>Ccor_TEdenovoGr-B-G1370-Map3#CLASSII|I/MITE|LTR/NA|NA
TGATGCCTTAGGTTTTAACTTCTATATTTTTCAAATCCTGTACTGCCTAGTGTGTAACTC
TGAAGTTTCTTGTAGCCCGTTAATTTCTGCTCTCTCGTGCTAGGCAGACATAACAAAGCC
TCCCTGGGCCTACTCTCCAAGGACACCAAGACTGTCCTAGGCCAAAAAGTATAAACCAAA
GAGCCTCTAAAGGGGGGCAAGCAGAGGGGAATTACATCATTAAACTGATGCTTTAATTGG
AGAATTAACCCTGCTATGCAAATGAACCAAACCTGTAAAAGTGTGACGAACTCGTGACCT
GTCATCCACCTTGGGGTCCATCTTGGCAACAGCCTCTGGCTCCCCAGGGGTACCTCTGAA
GGCCTTTCAAATAAATACCTACTTTTATTCCCTTACTCCTGTCTAGTCTCTGTGTCTAGG
AGGCCTCTTAAGGCATCAA
>Ccor_TEdenovoGr-B-G1260-Map12#UNCLASSIFIED
ACATGTGGCATTTAAGTAAAACCTTATAAAATGAAGGCCTTGTTGCCTTTGTAAAATTAT
GGCTCAGGCCTGTTACTTTGGCTAGAGAAGGACTGTGAGAAAAGTCCGTGAGAAGAAAAA
CAATTAGTTTTTACCCATGAGAATGTAAGTATCAACAGAAGCAAGAAAGTTAAACAGTAG
AAGGAGAAAAACAGCAACATATCTGCACCTGTTATTTTTCTGAATGCTTGAATGCTTATG
CTATAGGTAGCCAATGGTAGTATATTGTAGTTAATAATAGCCAATGAGTCTATTGTAGTA
GTTTAGCAGCCAATGAATCTGTAACACGAATGATAACATACAAAAGGTGTATAAAAGAGG
CTGCTTTGTTTAATAAATGGCTTTTTGGCCCTTGAAAGAGGCACTGTCTGTGTGTGTCGT
GACCGCCCCAACAGCGACAA
>Ccor_TEdenovoGr-B-G981-Map3#UNCLASSIFIED
GGTCACTCATTCCCTCTCTGGGTTTGCTTTTCATACCAGATCGGGACTCCTGCCACAGGC
AGGCAAAGGCTGCCCCTCTCTCTCTGCCTCTCGGGATGCCTCAGACCTTTGCTGGGGCCA
CCCTTGACGCTGAGTCTTTCCCAGCTCACTCAGCCCATCCCAGCTCCCTTTCTGCCCTTC
CCCGACCTCTTGCAGCTCCACTCGAGTGTTCCTTTGGGGAGCAGCTGCCAGAACTGCAGC
CAGGATTCCAAGCCCATGCTAAGCAGGATTTAGGCAGTGCCTAAATGAGGATGTGCTCTC
CATCAGGGAGAAAGGGAAGAGCAAACACCCCCAGCAATTCATTCCCTGCAGTTGGGCTGA
CAGGAGTGGTTTTTGAGCTCTCCTGTGTAGAGTTTCCATGGCACCATCCCCAAGAGCCCC
ACTGCCCTCTCTTGGAGCAGCAATGGCCACATCAGTCTGTCATTCTCTGCTGCCACTCAG
GACGAGTTCTCCCCTTGCAGGCACACTTCCTTATCTGCATCAGCACTTTGCTTTTCTCTC
TTTTCTCCCCACTGGCTGCTCTCTGATGGCCAAGGCCAAACACCTTTCTATTAACAGCAA
ACTTGGCCTTCTCACCCCTCGTTCCAGGTCCAGGTATTTGAAATCTGAACGTGGGTTTGG
ACACGAGGAATTGCCCAGACCATGCAATGTCCATAGAGCCAGTGTGGACATTGAGAACTA
CAGCTTGTAGGGCACAAAACTCCAGCATGGAGGAAAACCAGCAGCCTCAGCACTAACTGG
CTTTGACATGACTACGACATCTTTTCCTCCTTATTCAGAAGAATGCAATTTGACAAGTTC
AACTGCAAAGAGGTGCTCCTTAGAACTATTAACACAAGGGCCAAACATAGCTAGGAAATG
GCCCTTCATGGCATCTGCCCTTCTCACCAGCACATCCTTCCTTTCCTTCTCCAGGCTCTC
CAGTTTCCTCTGCAGAGATGCCACCTCCTGATGAAGAGTCACAGCCTCTTCCTTCAGGGC
AATGGCCTCTTTCTCCAGGGCAGTTTCTCGAGAGGTCTTCTGGTGTTCTGCCCTCCACAT
CGCTGCAGCAGGAAGGAGAAGGAGAATGAGAACAGCAAAGCAAAGGCAAACTGATGTGCA
TCCTGCAGGGACAACAGCACTGTCTTCTCGGCCTGCCTGTGTTTGCAGGCCCTAAGGCCA
CAAGGGCTTCCAAAGCTGACAGAAATGAAGGAGAAAAAAGCAGGAATCAAAGGGGCAAGG
TTCAGAGGAACAGGAAAGTGTCTTTGCTCTTGGGCTTGTGCAGAGTGAGCAATCCAAGAG
AGACAAAGGAGCGGGGATGCCTGTGCAGCCCTGCTCCAGAGAGGCCAATAGCCTGGAGGC
TCTGGCAGGGCCTGGAGTTGGGGGGAATCGAGCTGAGGCATCCAGCTACAGCTCCTCAGC
ACAGACACAGCACCTGAAAGGCACCACCTGTGCACGGGATCAGCCATAGCACAGCCAGAT
GGCACTGCCAGCCACGGCATCTTTCTCGAGAAAACGCTTTCACTGGCACTGGATGGATAA
ATCTCCTGCTGGTTGTTCTTCCCCTCTGCCATCTCTGGGCACTTTTGCTCTGCACGGGAT
CAGAGATCCCTGCTGGCGAGACAGGATGGGGCAGTGGGTGCGAGAGGAGAAGCTCTACCT
TGCTCACTTTCCTCCAACTCCTGCTGCAGCTCCTGGTTGCAGGCTCTGAGATTGTCCCAC
TGAGCCTG
>Ccor_TEdenovoGr-B-G1707-Map14#CLASSII|I/MITE|LTR/NA|NA
TCTGATGCCTTAGGTTTTAACCTTTATATTTTTCAAATTCTGTACTGCTTGGTGTGTGAC
TCTGAAGTTTCTTGTAGCCTGTTAATTTCTGCTCTCTCATGCTAGGTAGACATAACAAAG
CCTCTCCGGCCCTGCTTTCCAAGGACACCAAGACTGTCCTAGGCCAAAAAGTATAAACCA
AAGAGCCGCTAAGGGGGGGCGGGTAAGCTGAGGGGAAAACTGAAGCTTTAATTGGAGAAT
TAACCCTGCTATGCAAATGAACCAAACCTATAAAAGAGTGAAGAACTCGTGACCTGGGGT
CCATCTTGGGGTCCATTTTTGAGAATAGGCTTCAGGCTCCCCAGGGTGTACCTTTGAAGG
CCTTTCAAATAAATACCTACTTTTATTCCCTTACTCCTGTCTAGTCTCTGTTTCTAGGAG
GCCTCTTAAGGCATCAC
>Ccor_TEdenovoGr-B-G1439-Map3#CLASSI/LTR/nan
TTGTTATAAACATATATTGTAATATTGGCTTCTCGCAAGTATTAAGGTAGATATTATATA
ATGTTGGAAATGCTTTTGCTGTGTGGATGTAGTTTTCTTTCTTTTTAGCAAGAATTTAGC
AAGTGTGAGCGAGTAAGATAACTTCCAAGGGAACAGAGGATGAGGCCCAAGAGCCGCTAT
CACCGCTCTGCCCGGGGGGCAAAGAGGCCCAAAGCTGCAATCAGCCCTGACTGTCTGGGG
AATTAAGAGGCCCACTCTACTATCAACTCTCACCTAGCGAGCCCAGGCCCAAGAATCAAA
ATAAATAAAACCGCAAGGCAGAAGAATACGCATGCTCTAAAAAGGCGGGACCAAGGAGTG
GCCATGCAGAACAGCTCCGGGAAAAGTTTGAATATGAATAGAGAACAGACAGTAAAAATG
GTATAAAAAGGACTCACCTCGAGCATCAGGTGTGCTCTTGGCAGAGCGCCAAGGCACCCG
GCCGTTATCTCTTTGCTTTATTTTATGTGTCTCTTATTGTCTTTATATTAAACCCTTTAA
ATTCTCACAGGAGAGTGAACCTCGTTTTTCACAG
>Ccor_TEdenovoGr-B-G461-Map3#UNCLASSIFIED
TGTTATACATAAAACAGAAAGTTTGGCTTTCGCATTGATGAAAGAATAAGTAAATAACTC
AAAATATGAATGTTGTTAATTAAGTTGTTAATTAAGAAAATTTGCAGTTCAAGTTCCTTG
ATGTTTAGGTGTTAAATGTGACTTCTAAGTTCTAAACAGAGTTTAAGAGTTTAAACTACA
TTGAAAAATCCTATGGTGTTCATCTTTGAGTTCAGTTATATTCCAGAGAGAAAAAGCCCC
TCACCCATAGCCAAGGTGCTATATTTAGAAGCCGACTGGTAACCTGTCACCAAGCTCCAT
AGTAACCATGAATTTTAATGAAGAAGTTTCCCGCCAGAAACTCAGATGACATCACCCAGA
GACTGCACCCCTAGTAACCAGCGAGCCATTGGTCAAAAGACCTTACATCATCCCCTGAAC
CAGGACCAATGAGTTGGACATTGAAAAGAACTCCACCAATCATCTCCTACTTTGGAGGCG
GGACAGTAGGTGGTAATGGGAGGGGTTAGGGGAGCATAAAAACCTCGAACACAGACCGAG
GAGGGCTTTTTGCCTGCTTTTTGCCAGCATTGGTGATTGCTCCATTGCCTCTGCAACCCC
TTTCTCGGGATTAGCCCAGGCAGAGCCCAGTGCTGGGGATCTTAGGCCTACTTGTTAAAC
TATTTCGCTTGGGGCTAGCCCAGGTGAGACCCAGCACTGTGGGTCTTTGCTTTGGGTTTA
TAGCCTGTTCTTGGCTGCAAGTGTCTTCAATTGCTGCAGATCCGGGTGAGATTTTTTAAT
TAAGGAATTTGGCCGTTTTGTTTAATAAATCATTTTTTAATCTTCAAAGTGAGTGTGGCC
TCATTCCTGACA
>Ccor_TEdenovoGr-B-G426-Map3#UNCLASSIFIED
TATTAAATTGATTTTGGTGCTCCTTATGGCTTTACTAAGAAGGTTTTTTTTCAGTAAAAA
TTTTCCTTCAGCATTGCTGAGTTTTTCCACATTCATTTGTAATTTTGCCACTTGAAGCCA
AGGATGTTGAATGTTCTGCTGGTTCCTTGGTCTCAGTTAAAATAAGCCAAAGCCACAGAC
ACATAATCTAAACTATTCAGTCTTCTTGCTGGTAAGGAGAAGCAAAGGAGCAGGGCTGCT
GCACAGGCTTCCCTGGGCAAGTGGCTGCTGGCTTAGGGAAGCTGTGCAAGGAGAAACTTG
CCCTTGACTCCTCTTAGTGTTCATGCAGTGTCACAACTGACTTGCACCTTCTCTCTCTGC
TCAGCTCCAGCAGATCTGTAAGATTTTGAATGCACACATGGATTCCCTGCAGTGGATTGA
CCAGAACTCAGGTGAGATTTCTCCTGCAGCCTTTTGGGAATGTGAATGGAAAGCAGGAGC
ACTGTGAGTGTTTGTTGTTCATCCCTGAAGCTGCCTGAGGAGTCTTCCTCCTCACCTTCA
ATGTCACTGTCCCTTCTGTGCTGAATTCTCCTGCTGTGCCTCATTAGAGGCCTCTGCTGA
GAAGTAATTCCTGGCAACTGCAGCTGTTTTACCAAAAAAGCCCTGCTTGAA
>Ccor_TEdenovoGr-B-G1193-Map20#CLASSI/LINE/nan
CAGCACTAGTGTGGCCAGCAGGACCAGGGCAGTGCCCGTCCCCCTGTGCTGGGCACTGCT
GAGGCCACACCTCGAGGGCTGTGTCCAGTTCTGGGCCCCTCATGGCCAAGAGAGACCCTG
GAGGGGCTGGAGCGTGTCCAGGGCAGGGAAAGGGAGCTGGGAAAGGGGCTGGAGCCCCAG
GAGCGGCTGAGGGAGCTGGGAAAGGGGCTCAGGCTGGAGCAAAGGAGGCTCAGGGGGGGA
CCTTGTGGCTCTGCACAAGTCCCCTGACAGGAGGGGGCAGCCGGGGGGGTCGGGCTCTGC
TGGCAGGGAACAGGGACAGGAGGAGAGGGAACGGCCTCAGGCTGGGCCAGGGCAGGCTCA
GGGTGGACAGCAGCAGGAATTTCCCCATGGAAAGGGTGCTCAGGCCTTGGCAGGGGCTGC
CCAGGGAGGTTTGGAGTGCCCATCCCTGGAGGTGTCCAAGGAAGGGCTGGAGGTGGCACT
CAGTGCTCTGGGCTGGGGACAAGGTGGGCATCGGGCACAGCTTGGACTCGATGGGCTGGG
AGGGCTTTTCCAGCCTCAGGGATCCTGGGATTCTGTGAA
>Ccor_TEdenovoGr-B-G823-Map3#CLASSI/LTR/nan
CCGTACCACATGCCTTCAGCTGGCTTGTCCCACAGCCTAGCCATAATGTTTGGGTGACCC
TAGCAAAGACACTCAATCAAGACAATCTGTGCCTGTCCATGGGCAGCGTAGACAACCCAC
TCTCTACGTGTCTGGTAGGAATTCCTCTAGTAGCAGATGACTGGCCCATCACTAACTCAG
AGCTCCTCCGCACCACAGGTAAGAGGCCCAACCTGGTAGACACTTGGGATGAGTGGACAA
AGATTCTGCCAAATGCTCGAGATGAACCCCAAGAATTGAACCTGCTGGGGTCCTCCAAAG
CAACATATTGTGTCAAATTTTATTTTAGACTGCAAAGCCAACGCTAGGCCAGGGATTGAC
CAAGCAAAAAATACATACAGAAAAGACATATCACCATTTAACAAAGCCTATAATAGTCAG
GATTGGTGCAATTACACCAGCCACGTACTCTCTGTGTCCACTCTCCACCCAAAAGTGTTA
CCCCGGGGGGTGTTTCTTGTCTGTGGTGACAGAGTATGGGCCGGGATCCCCTCACGCCTC
CAAGGAGGCCCCTGTAGCCTTGGCAAGCTTTCTACCCTCACCCCAAATATCACATTATTA
CATAATTGGAGACAAACAAACACATCAACACGTCAAAAGAGATCCTTTGCTGAGTTTGAT
GAAAGTTGTGACAGTCGCATTTACAATTGGAATAAGGCAGGACAAGTTGCAGCTTCCGTG
TTCACCCCTTGGTTAGCTGCACTCAAGGCCCTTGGGGATATCAATCACCTAGGGTGTTGG
CTAAGCAAACAGGCCAATGCGACATCTGCCGCCTTGAGCGATCTTTTAAGAGATGAGGAG
ACTACCAGACACGCAACCCTACAGAATCGAGCAGCAATAGACTACCTACTGCTTGCCCAC
GGACATGGCTGCCAAGACTTTGAAGGGATGTGCTGCTTCAATCTTTCTTCACACTCAACA
TCCATCCAGGCGAACATCCAGAAACTACAAGAACTAGTAAAAGACCTAAAAGTAGATAAG
AGCCTAGACTGGGTCAATGACCTTTTTGGACGATGGGGAATAACGGGATGGATTGCATCT
TTGATTAAGGGAGCTTTGTGGGTATTCATTGTAATTATTACTGTGTTACTTATGTTCTCT
TGCCTCCTATGTTGCTGCAGAAAGGCTGCTGGGAATGCCTTTTTAATAAATACAGAAGGG
GGAGTTGTAGGGTATGCCCAGCCACTGCCCTGGAGGGACTGTCTGCTGAGATAAGGAGAT
TGAGCAATCTCCCAGCAGGACTCCCCTGGAAAGGCAACCACTTTTTCAGTTACGGCGAGA
AGAAGACAAACCCAGAATCCTCTGGGAGACCCTATGCAGATCCTTTGTAACCCACCCTTT
ACCCTCTGACACCCACCCCCTGTATCCCTATAAAGCTAGCCCTCTGCCCCTGCGAGGG
>Ccor_TEdenovoGr-B-G1053-Map3_reversed#CLASSI/LTR/nan
ATTGGATAACACAGAGAAAGAAATGGTCAACAAAGCTGCTATATCTGCTATAGAAACTCA
AATTGCAGCTGGGAGTCTCCAAGGTTCAGTTAATGACATCTATCCCCTAGCAAACCCTGA
CTGGGATCCCAATGTCCCAGAACAGATGGAAAGGCTGAAGTGATACCAGAAATGGGTGGT
TGTTGAGTTAACAACATATTCTGTGTTAAATACTTTAAAAGGTAAACTGAGTCAAGACAC
AGTGGATGTGATCGGAGCTACAGGGGTAAGTGAAACAAGGCCTTTTTTCCAACCTTTAAA
ATTTAAATTGGGAAAACACTGGGTGACTCACCAGTTCCTGTATATGCCAAATTCCCCAAT
GCCATTATTGGGCAGAGATCTACTGGAGAAGTGGGAAACAGAAATTAAGTTTTCCAAGGA
GGGCGGAGTGAAAGTTATAATCCTGGAATCTAAAATTATCGAAGCAGCTGCTATACTCAT
ACAGGAATGCCATGGAAATATTCCCAAAGAAGTTGAAGAGGCTGTCATTCAAATAGTGTG
AGCCAGTGATTCTCCTGAGAGATCCAAAAAAGCTGAACCTGTGAGTATCACACTCAAAGC
AGGGGCTATACCAGTAAGGCAGAGATAATACCTCTGAAATTAGAAGCCCGCAAGGGTTTA
GTACCTGTGATTGAAAAGTTTCTCAAATTTGGGTTGTTAGTGGAATGTGAATCCAGGTAC
AACACACCAATCTTGCCAGTAAAGAAAGCTGATGGTAAAAGCTACAGGTTGGTACAGGAT
TTGAGGGAAATCAACAAGATAACAGAGGACATACACCCCGTGGTAGCAAATCCTTACACA
CTTCTGACAACACTAACAAATGAATTAGGGTGGTTCACTGTTTTAGATCTCAAGGATGCC
TTTTTCTGCATTCCTGTGCACAAGAATAGCCAAGAATTCTTTGCTTTTTAGTGGGAGAAT
CCTGTAATAGGGAGAAAGACCCAGCTCACCTGGACAGTTTTACCACAAGGATTCAGAAAC
AGCCCAACCATATTCAGAAACCAGCTGACAAAGGAGCTGGATGACTGGAGGAAACAAGAA
CCAGGAGGAGCAGTTCTCCAGTATGTTGATGACATCTTGATAGCAGCCAAGATGTGAGAT
GACTGCATCCAGCTCACTGTAAGTCTGTTGAACTTTTTAGGCCAAAGTGGGTATCGGGTC
TCGAAAGAGAAGTCACAGGTTGCCAGAGAAACAGTAGTTTACCTGGGCCTGGAAATTTTT
CGTGGACATCGACAATTCAGCAGAGAACAGAAGGAAGCCATCTGCTGACTTCCAGAGTCC
CATACCGTAAAGGAGATGCAGGCCTTCCTAGGGATGGTAAATTAGTGTCACCTATAGATA
TCAAACTCTGGATTATTGATAAAACCTCTGTATGAGGTCCTTAATGCAGCCAAAAAGGGG
ACGATCATGTGGACAGAGAATGCCAGGGCTGCATTTAAACAGCTGAAACATTCCTTGATG
TCAGCCCCAGCTCTGGGGCTGCCAGACTTGACTAAACCTTTTGAACTCTTTACACATGAG
CGACTGAATGTTGCTCTGGGGGTACTGGCACAGCATCTTAGAAACCAGCGAAGAGCTATG
GCCTGTTTCTCAAAACAACTAGACAGTTGGCCAAGTATGCTTGAAAGTTGTGGCAGCAGT
GGTCCTTCTAATATAGGAGGCCCGTAAATTCACCCTTGGGCAGCACATTGTCGTGTATGT
ACCCCATGCAGTGATAAATGTGCTGGAGCAAAAGGGGGGACACTGGCTCTCCCCTAGCAG
GATGCTCAAATACCAATCTGTGTTGTTAGAACAGGATGATGATACTCTAAAGACAACTTC
TGTGGTCAACCCTGCGACGTTTTTATCATCTACGTTACTTGACAGTGTGCCTGAGCATGA
TTGTTTGCAGACAATAGAGGAAACTTATTGCAGCAGACCAGACCTGAAAGATGTTCCTTT
GAAAGATCCAGACTGGGAATTGTACACTGATGGGAGCAGCTTCATGAGAAACGGTAGGAG
GATGACTGGTTACGCCGTAACCACCTCAGATAAAATCATTGAGGCAAAAGCCTTGCCTCC
AGATGTATCATCACAGAAAGCTGAACTCATTGCACTAACGAGAGCTCTAGAACTGAGCGA
GGGGAAGAAGGCGAACATACAGCCTGATTCCAAATATGCCTTCAGTGTTGTTCATGCCCA
CGGAGCTATTTGGAAAGAACGTGGCCTGCTGACTGCTCAAGGTAATGAGGTTAAGTATGC
TAAACAGATTCTTGCACTCTTACAGAGTATTTGGAAGCCTACAGAAGTGGCTATCATGCA
TTGCAAGGGTCATCAAAAAGGGAAAACAGCCCCTGAACTGGGAAATTGTTTTGCTGATGA
AACAGCAAAAGGGATTGCAGAAAAAGGCATTTTTGCAGTGGTACCATAGAAAGAGATAGA
TTTGTCAGAATTTGCCCCAAAATATGATCAGAGGTATCACAAATTAATTAAGTTCCTTAA
GGCTGAGATCAAAGAAGGTGGGTGGGCTGTTACCCCGGTAGGACAAGTTGTAGTTCCACC
CCTGCTCCTCCGGGAAATAGCCCAATGAGAGCACAAAAGTACTCACTGGGGAACAGAAAA
TCTTTTAAAGCATCTGAAAAAGGTAGTGATGGAGAGAAGGATGACTGATATTGCACAATC
TATAACAAGCAAGTATGAAACCTGCTGTAAAAACAACCCTGACACAAGCAAGAGAGCTGT
GTTGGGAGTGACAAAAACAGGAGATCTCCCGGGAGATTATTGGCAAATAGATTTTGCTGA
GATGCCACACAAAGAGGGATGCAGGTATATACTGGTACTGGTTGACACCTTCAGTAGATA
GCCTGAGGCATTCCCCTGTCGCACCAACACAGCAAAAGAAGTAGTGAAAGCTTTGCTCAA
TCATGTAATACCAAGATTTGGGGTTCCTTTGGGAATGTCATCAGTTAGACCACCACATTT
CATTGTGATGGTGGTTGGGGAAGTTAGCAGGATTCTAGGACTTACCTGGGACCTGCACAC
ACCATACAAGCCCCAGGCAAGTGGTAAAGTTGAACGCATGAATGAGACCCTCAAAACCCA
AATTTGCAAGATTTGTCAAGAGACATTGATGACATGGGTTCAAGCCCTGCCTATAGCCTT
GCTGAGAGTCCGCGTACAGCCAAGGCAAAGGGATAATGTAAGTCCCTATGAAATATTATG
TGGCAGGCCATACCAGGTTCCACATATCCCAGGGGAAATTCATATGAGAGGTAAAAATGA
TTTGCAGAAGTATTTAATGGCTCTGAGTTCCACTTTGCAGAAGCTCCAAATACTTGTGTT
ATCCAAACCAATAGGATTGGACACACCTGCTAATCCATTCCAGCCTGGAGATTGTGTCTA
CATCAAGTGGTGGGACAGTGACCCCTTGCAAGCCAAGTGGAAGGGACCATTCCAAGTTTT
GCTGACCACTTTTACTGCAGTCAAGGTTCCTGTGGATTCACTACTCCAGGGTGAAGAAAG
CTTCTGCTCCCGAAACCATGAAGAAGACAGAGACTGATACAAATCAGAAGGATGCAGTTT
AAACTGTTTTTTACATGTTTGCTGTTTGCCCAACTGGTAACCATGGTTCAGGGTTTGCCC
TATGATTTGCACAGCGCTGTAGTCCAAAAGGTGTCCAA
>Ccor_TEdenovoGr-B-G1749-Map6#UNCLASSIFIED
ATTAATACCGTCCCTGCCCGGCTCCGTGGGGTCCCGCGTGCCCCCACAGCCGCACGGGTG
GGTTCAGCAATGCCGTCGGTACCAAAGAGTCCAGAAGGGCATTTGCGTGCGTTCCGCCAG
CAGCATTTATTGCTGCTACGCTGGCGAAGGGTGCAGAGGCAAACACCAACATGATCCCGC
AGCTCACAGTTTTATCCGGGGGTGGGGAAAGGGCAGGACTAGGGAACAGGGACCAATGGG
GAAGCTCTGGGGGAGCGATGAGGGGTGGAGGCTGACAGCCAACCGGGGAATCCAAACTGG
GATAGATTCACGTAACAGAACATGGCATCCTGGGAGAAGCCTTTCTGGTCACCCTAACAT
AAAGTGGTTCTTGTGGTACTAGGGGCTTGTCTTACTGAGAACTCTCTGTCCCTTGTAATG
TATGTTCACCGGCCACCACAGTA
>Ccor_TEdenovoGr-B-G1511-Map3#UNCLASSIFIED
GTAGCCTGTTAACCCCCTAATTCTGTGTTGCCATGTTCCCCCGTTCCCTGCCCTAGCCTT
GGCCACTCCCTCGGTTTCTCCCTGTTGGCTCCTGTACCCCAACCCTGCCCAGGGACCGCC
CTTGGGCCCCTGACAAAACCAACCCGCACCCAGACCACGAGGTTTCTCTCTCTGCCTCCG
AGGGTGCTGGGACAAGATGGGATTAAAGCCATTTTACCACCCTCATGGGAGACCCTTCTC
TACCTCTTTCATCACCACTGCGTTGTAACGCTGCTGGCTGCCCGAGCCAGATCGCGGGGC
TGTCCGAAATGGACTCCGGGATGCGACCAGTCACAGGGCCCTAGGAAATCCCGGCTGTGC
TCACAGGGAGCTGCAGCCTGCTAGGCAGAGTCAAGCGGTTACAACA
>Ccor_TEdenovoGr-B-G393-Map9#UNCLASSIFIED
CTTGTCAGGATTTCCAGGATTGTCCCGGGATTAAAGTATGCACGAGATGTCACTGAGATG
ATTTATTGCTGAATCAGTCTCATGTTTATTGAAGGGTGAGACAGAAGAGTCATTACGAAC
AGCATCTCTAATATCAAAGGCAGTAGTTACAGTAACAATAGCAGAAGTGGTAGGCCTGGC
AGCTGCAGCAGGTACAGATGCCAGGTAGCAGCAATTCAGTGAGGTAGCAACAGCTTGCTG
AAGAAGCAGCAGCCTGCCTCACTATATCTCTACAAGGCTTTTTATAACTTTTTTAGCCAA
TAAGCAAATGCCACAAAGCTTGCTACACATTTGTACCAATCAACACTGTATAATTTTGCC
GCAATGCGTATTTTCTTATCCAATAAACATATTGCTATTATAGCCTATTGCACAAGCTTA
TACTAATACATCTTAACTTTCTAGGAAACTTTATTATTAAACTTATTATTAAACTCAAAA
CTCTTTACTCTTTTATTTATCACTATTATTTCTTGTATAAAGTATATTTTTACTACATTT
CTATTCTTATAAGGCATATTTATTTCAAAACTACAAAACTGCATTTGCTTTAATTTTGCA
AAAGCTTATTGCTCTAAGTCAGGCAGTTTTCGCCAAGGCCGCAAATCGAAACATGTATCC
ATTTCTATCTGCTCAAGCACAATGTCGTTTATGTATTCTGTCAGCACCTGCGGGCTCTCT
GTGAGAGAGCTCCCTGCAACTTCATTTCCCACAACA
>Ccor_TEdenovoGr-B-G320-Map6#UNCLASSIFIED
ATTGTTATAAATAAAGTATGTAATTCGTGCTATTATGTATAAAACTGAAATGTAATAAAA
CCATGCAGAGACAGAGTTTAAACCCCCCCCCCCACCAACCTGGCTGAGAGGAAAATTTCA
CAACACTAGAGCAGTTGAACAAGAAGTTTTTTCAGCACAGATGTAATCAATAGGTGAGGA
TTCCACCCCAGGTGGGGTTGGATCTTATCACCGGGACATTAACACTATGATGACTTGATC
ACCATCTTCTGATATCTACATCTCATCTGATAAGGAATCGGACATTCCGGGAACTAAAAA
TAACTGTTCCAGGAACCAGAGATGGCCCATTCATCATCAGAGATGGCCCATTCATCACCC
AGGATGGACAATTCATCAGACCCAGGAAAGGCTTTTGTGCAGCCCAACTTCGGGACAAGA
AAACATCATGAATATGCTAAAATTGCGAGAAGAATAGAATTAATTCGGACTCTGCCCAAA
AACTGTATAAGAAGGAACCAGCCGAAGCAGCAGTCGTGAACTTGGGAGGTCTGGTGCGAT
AGAGATCAGATCTATGCGTGTTCACCCAGCTCCGACCCCGGGCTCGGGGCTGCTTTTCTC
GATCATGGCTTTCTGTGTGACCGATCTTTCGGCCGCGGAATAAAATCTATTTCTTTATTA
AATTTAATTTGGCTGAATTTCTTTACCTCA
>Ccor_TEdenovoGr-B-G1910-Map3#UNCLASSIFIED
CCTGGGCTGACATTATGAAGCCGCTTTATTCCTCACCCATCCGCTCAATGCCCGAGGACG
CTGTGCCTGTAAGAGGGACCCAGGGGCGGAGCCAGGGACCGGAGGGGGCAGGTGAACGGC
TCAGCCCAAGGGCTCCAGGCTCTGGGCAGGGCTGGGGAGGGAGTGCGCCGGGAGCACTGT
GCTGCTTTTTGGGTTTCCTTTGTGTTCCAGCTAGCTGGGAAAAGGTTCTGTTGGGTTTTT
TCCTTGTTCTTTTTTCCCTTTCCTTCCCCTTGCCTCACTGCCTCCCTTCCCTCCTCACCA
GTCCGGGGAGCCTGTGGGTGGCCCCGGCTGGTCCAAGCCCGTGTGTCTGTTCCCTCTCTG
GGAATTTGTTGTATTTTGAGGGGGTTTTTTCCCTGCTCTACCCTGTTTTGTTTGGTGTTA
ATAAACAGTTTGTTTTTTCCACTTTCACTTGCTGTCACCCACTTGTCTTATTGGTGGAGG
AAAAGGGAAGGCCCTTTTCCCTTTGGAGGAGACACTTATTCCGGAGTGTTTCCTCCTGAA
GTTTTGTCTCCAAAACCGAGACAC
>Ccor_TEdenovoGr-B-G1662-Map3#UNCLASSIFIED
TATCACCTTTGGGTCCGGTGGTGGACAACCTGGTGTGTTGCGACCTTCCTAGAGAAAGTG
TCCCACCAGGGAAAGGCTTTTCCAGGGGCTTTAGCAACTTCCCTGGGCGACAGGTTATTT
CAGCAAGTGTAGCAACTTCTCTGCTACAAGTGATATCAGCTCTTTTTGATTCAGCTCTTT
GTGAAATCACCCAGGCAAAACTCAGGGACAGAGAGACAGGAGCCTTGTATGGCAGTTCCA
CAGAGGTAGCTTTTATTGTCCAGCAGCCCCTGTGAAGGGGAGGCCAGGGACAAGACCTCC
CTCTCTTCAGGGGTAGAAGCAGAGGTTATATGGGGAAGGCAGGGGGTGGGGTAGAAACCA
ATTAGCCAACAGGGTACAGGCTATTACCATAAAGAAGCAAGGCATGTTGGGAGTGGCTCT
TTTTGTCACCGTGACCCAGAGGAAGGTTGCTTATCTCTGGGGAGATTCTTTTGGGCCTCA
GGCCTCTCTCCAAGGGAGTGCAGAGGGCTCCTGCACCAAGGGCTCACAGCCCTCCACAG
>Ccor_TEdenovoGr-B-G204-Map3#UNCLASSIFIED
TGTCTTGGGGTGACTTGATGTTGTATTCCCTATCGCTGCTCTATGCCCAGAAATTAGTTT
TATGCCTTTCTATGCTTTTAAACTGAGCCTAAGTGGAGAGAGAGAAAACTGAGCAAACTT
CTCAAAGCAGTGCTTTTCAAGGACACAGACAGAGATAACACACTCTCGTTCTCTGCATTT
TTTTTTCTTCTGCGTTCTGCTGCTGTGGGAGAGGAGCAGAGAAGCACCCTGCTTGCTTGT
TCAGCCAGTTTTCGGTTTTCTTTTTCTCCGGAGAGAGACAGAGAGTTGAACTTTTGTTTT
CCTGGGACTTCATTTTTTTTTCCTTTTTCTCTGCTGGACTGTTTCAACATCAGAATACAT
CGGGAGGAATTTCCACCGAGGCCTTGGCCCTGGAGGTGGGCCCACCACCCCGTCCCAGCT
CCAAGGAGGGGGAGAGAGAGAGACTATGGAAGGACTCTGAAATTTTCCCAGGTTTTCTCT
CTACAGCGAGAGGTTTCATTATTTAGCATTAGTATCTTTTTTTTCCTATGTATTTGTTAA
ATAAATAGTTTTTATCTCTTTCACTTTCCTTCGAGGAAAAAGTTTTTTTTCCCGAACCTG
GTGGGGGAGGGGTGGTTTGTAACCTGCCTTCTCTCAGAGGATATATTTCTAAATTTGGCC
AAACCGGCACAGT
>Ccor_TEdenovoGr-B-G637-Map16#UNCLASSIFIED
TGCTTACCACTTTACAGGAAGAAGCTGGCACAGCGCCTGCAGGATGCAGAGGAACATGTT
GAGGCTGTCAATGCCAAATGTGCCTCCCTGGAAAAGACAAAGCAGAGGCTGCAGAATGAA
GTGGAGGACCTGATGATTGACGTGGAGAGATCCAATGCTGCCTGCGCTGCTCTGGATAAG
AAGCAGAAGAACTTTGACAAGGTCTTTTGGCCTCCAGCACCAGGACTCCTGGCCAGAGCA
TTCCCCCATGACTGCCACATCCCTACTCACACCGCGTTTCTCTTCAGATCCTGGCAGAAT
GGAAGCAGAAGTATGAGGAAACGCAGGCTGAGCTGGAGGCCTCGCAGAAGGAGTCGCGCT
CTCTGAGCACGGAGCTGTTCAAGATGAAGAATGCCTATGAGGAGTCCTTGGACCACCTGG
AAACAATGAAGCGGGAGAACAAGAACCTGCAGCGTAAGTCCCTGGCCCTCTGCTCCTCAC
TGGGCTTTCTCACTATCAGCCATTACCACCATTGTTCATGGGTCTGTGCCTGCAGGTCTG
CAAAGATGCCTGTCACCTTGGTGGGACAGGGCCCTTGCCATTCTGCTCTGTGCCTGACCA
TGCCAATGATCCTTGTTTCCACAGAGGAGATTTCCGACCTCACGGAGCAGATTGCTGAGG
GAGGAAAGGCAATTCATGAGCTGGAGAAAGTCAAGAAGCAGGTTGAGCAGGAGAAATCTG
AAATCCAGGCTGCTCTGGAAGAGGCTGAGGTATGTGGCCATAATCAGTGGTGTCTGCAGT
AACTAAATGAGGAAATAGGCCTCAAAAGGCCCTATGTGTTCCCCTGTGTTCTGGCTGGGG
AGTGCAGAGAGCTGAGATCTCTGGAAATATTCTGTCACTCCCTAGAATGCAAGGAGAGGG
TTTATCAATGTTATCAATGTTTGTGTCCACTTGCCCAGGCCTCCCTGGAACATGAGGAGG
GGAAGATCCTGCGCCTGCAGCTTGAGCTCAACCAAGTGAAGTCTGAGATTGACAGGAAGA
TAGCAGAGAAAGATGAGGAGATTGACCAGATGAAGAGAAACCACCTCAGAATTGTGGACT
CCATGCAGAGCACGCTTGGATGCTGAGATCAGGAGCAGGAATGAAGCCCTGAGGCTGAAG
AAGAAGATGGAGGGAGACCTGAATGAAATGGAGATCCAGCTGAGCCATGCCAACCGCCAG
GCTGCAGAGGCACAAAAGAACCTGAGAAATACACAGGGAGTGCTCAAGGT
>Ccor_TEdenovoGr-B-G651-Map6#UNCLASSIFIED
AGTGAATGTGGCCTAGGAACAGCTCTGTGGTCAAGGGAGCAGCAGAGGAACTGAAGGATG
CTCTTCCCCGGCCACAGCTGCTGCTTTGTGCTCTGGGGCAGCGCTGCCGCTGCTGGGCTT
CCTCGGGGAAAACAGCTCCTTTAGGATGGGGCTTTGCTGCAAAGCTTTCCCTGAGCTGGG
TGTCTGCAGGAGGCAGAGTCGGGATACCAGTGTCAGGAGTTTTCCATGGTTTTCCAGGCT
CTTGGACACAGCACGTTCCGGGCAATTTGCCAGCGTGAGGCAGAGCAAAATGGGTGCAAT
TGGACTCTGCAAATGCAGTTCAGGCAGACGCTGATTCTTTTAACTTTTTCCATGGCAGGT
TCGCGAATTCTTGGGCATTTTGGGAGTCTGCCTTGACTTGCAGGGATTGAAGGGTTTAGG
TGTGGAATTGTTTGGCCAGCTTGCTCCAAGGCCATGCTGTACTTCCTGCGAAGTGCCCCA
CAGCTCCCAGGCCCGAGGGGCTGCTGGCTGGGTGCTGGTTCTGCTCTGCCCTGGGAACTG
GGAGCCCCTGGGAGGGCTGGGGGTGACACCTGCACATGGGCTGGGGGAAGCCTGGAATTG
TATCGGCAGCCACTTTTCTATGCAGCTCTATGGACCGGTGTGCTGCTGAACGAAGCGGCT
CTTCAGCACAATAAATTTCAGGCAGTTTGGAAAAACCACGGAATATCTCCGAGTTAACGA
TGGGAGAGGGTTGGGGCTGCTCCCTGATAAACGTGCAGGGCACGGGGCAGTGGGAAACGA
AGATGGGCCCTCAGAGGAGCGGGGGCTGCTCCTCGCTCTCGGGGCGCCGCGGGCGCTGCG
CAGCCTTCCCCTCTTACTTCCCAATTCCTCATTTTGTGCCTCCTTTTCCCTTGGGGATGC
GCCCGGGCCGCATTCCAGCGGCCGCCACGGCAACAGCGCCTGCGGGCGGCGGGGT
>Ccor_TEdenovoGr-B-G210-Map3#UNCLASSIFIED
TGTAGGAACCCAGAGTGCAGAGAATATTTCTCTGCCTGTTTTGAAGGGGTTTTACCCCCC
TGAACAACACTGTTTTGACCTCCAACCTTGGAAAAAACTGCCTACTATTAGAAAAGAACT
AGAAACTAAACTGGTGTGAATTAGGTGATAGAATACTATGTGATATTATCACAGGGTGAA
AAATTTAGAATTTTTAGGTCTATTTGCATAGTAAATAGATAAAAGTAGAAAACCTCAAAA
TGGAGGATAAGTTGTAGTTAAAAGCTTCTTTCTCCTTCTTCACTAACTCCATATTTTGCA
GCAATAGTGGTCTGGGATGATTGGATAAAGAATTCCGCAGTTCCTGTCTACGTGATTTAG
GAACTTGTTGGACATTGGTAAAAAAGTGAAAATATCTTGCATTTTAAGTTTTCATTGGGT
AATTTATCTTTAAAAGGCTGTGTAAATCTTGATAATTAGGCTTTTCTCCTTCATTCTCTG
CTCTGTGCTGTGTCTGGGTCACGCTAGTGACTCTGTTTCTCTGATAAGACTTAATAAACA
ACTATCTAGCAGCAGTGAAGGCTGAAAAGTCTCCGTTTGTCTCTCGAACTAACTCCTGGC
AAGGACTTTAAAAACTCTCTCCCATCAGGAGAGATTTGATTACAGCACAATCAGTGTC
>Ccor_TEdenovoGr-B-G583-Map3#UNCLASSIFIED
TTCCTCTAATTCCACAGATACAAGGTGCTTAATGCCAGCGCCATCCCCGAGGGACAGTTC
ATCGATAGCAAGAAGGCTTCTGAGAAGCTCCTTGGCTCAATCGATGTGGACCACACCCAG
TACAAATTTGGACACACCAAGGTACAAACTTCTCCATTCACTGAGTCCCTGGGCTTTGCT
CTACCTGACAATGATGTGCTGCAACATTCCCTCTCCCAAGGTGTTCTTCAAAGCTGGGCT
GCTGGGACTCTTGGAGGAGATGAGGGATGAGAAGCTGGCACAGCTCATCACCCGCACCCA
GGCCAGGTGCAGGGGCTTCCTGATGAGAGTGGAGTACCGGAGAATGGTGGAGAGGAGGTA
CAAATTCCTCTTCTTCAGTTAAAGTCACTCTGCTCATGGGAAAGTGTTGACACTCATCAG
ATTGTGAATATTCATTGTATGTTTTAATTATGCCTCAGGGAATCCATCTTCTGCATCCAG
TACAACATCCGTGCATTCATGAATGTCAAACACTGGCCATGGATGAAGCTGTTCTTCAAG
ATCAAGCCCTTGCTGAAGAGTGCAGAGTCTGAGAAGGAAATGGCCAACATGAAGGAAGAG
TTTGAGAAAACCAAGGAAGAGCTTGCAAAGTCTGAGGCAAAGCGGAAGGAGCTGGAGGAG
AAAATGGCATCTCTAATGAAGGAGAAAAATGACCTGCAGCTCCAAGTGCAGGCTGTAAGT
AACATT
>Ccor_TEdenovoGr-B-G1386-Map3#CLASSII/MITE/nan
TGTTGAAAAAGTTCGATGACTTCGGCGGGGAAGACATTGCAGAACAACCAATATGATTGA
TAAAAGCAAGCTCCGTTTATTAGCAATCCAGAGGCACTTACATAGTATACCAGCTTGTTA
ACTCTTAATTGGCTTAAACCTATCAAAGTGCATTTCTGCTTCTACATAATTAGACTACAT
TGGCAAGCTTCTACTAGTTATGTTATGATTAAAGAATTCAGAGTTCACCCTCCCTTCTCA
TGGTCAGTACATCTTATCTGCACAGCTGCACATCCTCAAAACTCCCTTTTTGTTCTCAGG
CCTGTTTCTCACACAGGTGCTTTCTCATGCAGGCAGTTTCTCACACAAACCTTTGCTTGC
AGGCCTTTTGCTTGTACAGTTCTGTTATTGATTTGTTCCCTTTATCAATAATCCATGTCC
CTGATCCTCTAATCATTTTGCAACAC
>Ccor_TEdenovoGr-B-G573-Map6#UNCLASSIFIED
TGACCAAAGGACAGAAGAACCCAGGTCATGAAGCCTGACACTGCTCAAACAGGGGTCAGG
CACAAAATCACAACACTCTCCACTGCACAAAAACATCTCTGCTGTTTGTGTCACCCAACA
CAGCTCCCCTGAACCAACATTCAAATAGTCAAGGGTGACACCGGCCCCAGGTAAGGCGAT
ACCCAGCACATTTACATCCCTGCACCTGCCCTGCTCCCCAGAGCAGCAGCACCAAAATCC
CCCCCAGCAGCAGCAGCAGCTCTATAAAGCTGCTCTTGCCATCCCTGACACTCCACCAAC
AGCAGCCACTGCCCTGCCTCAGGCACTGCTGCCACAGCCCCCTTGGCCAGCACAGCTCTG
CTCCCCAGCTCGCAGCATGGAAGCTTGTCACTCTCCACAGCAATCCAATGTCACTTCATA
CGGGGCCACAGCTGTGGCCATCATCAGCCTGGAGGCCTTTGCTGGCATGTGGATAAACGC
TTTCCTTGTTTGTGTGCTTTGCATTGCCTGGGTCAAAAAGAAAACCCTGAACTCTAATGA
GAAGATCTTGCTGCTTCTGGGATGCTCCAGGTTTTGCTATTTGTGCATCTCATGGGTATA
CTCCTTTCTTTCAATAATTTATCCCAATTACCTTTATGTTCATCCCACACTTCAACTACT
TGTATCTTTTCAAAGCTTTTTTAATTATTCCAACTTGTGGTTTTCTGCCTGTCTTTGTGT
TTTTTATTGCATAAAAATTGCGAATTTCAGGAACAGGTTCTTCATCTACCTGAAAGTAAA
AATTGACAGGATTGTGCCCTGGCTCTTGTTGGGGTCAGAGATTTT
>Ccor_TEdenovoGr-B-G1598-Map3_reversed#CLASSI/LTR/nan
TGATGCCTGAAGTTTTCAGCTTTTATGTAATCTTCATGTATTTGTAGCTTTGTAGACTGT
TAAGTGCCTCGGTGTAACTTCTAGTACTTTGCCACCTTTCTTCCCACAGTGAACAGGTGC
TTATTGACACATTCCTAAAATTTTGTTATGTCTTGCCTGTTACTTCTCCAAGGACATTTT
ATTTGGCACCACGTAACCACAGGCATAAAAAAGGTAGGGTAGGAGGGCAGAACCCAGGGT
GGGACATTACCTAACCAACCACTCCTCTAGTTGGACAATATTGGCCAGATACTCTAATTG
CCCAATCTTATCAATTGTAAGGATCTAATTTGGGGCACTATTTTTCACCATATTGGGTAC
CTGAAGGCTTTCAAGTGAAGGTTTGCTTTTATATTATCATTCTAACATGGTCTGGAGAAG
TTTGTGTTCTATTTCCAGGC
>Ccor_TEdenovoGr-B-G634-Map3_reversed#CLASSI/LINE/nan
TATCTTCATTAATGACACAGATGAAGGAATCAAGTGCACCCTCAACACATTTGCAGGTAA
CACCCAGCTGAGTGGTGCAGTTCACGCACCTGAAGGATGGGATGCCATCCAGAGGGACCT
GGACAAGCTCAAGAAGTGGCCCACGGGAATCTCATGAGCTGTAACAAGACCACGTGCAAG
GGCCTGCACCTGGGTCAGGACGGCTCCTGGTGTCAACACAGGCTGGGGATGAACAGATCA
AGAGCAGCCCTGAGGACTTGGGGGTGCTGGTGGGTGAGGGGCGGCACACAACCCAGCCAT
GGGCACTCACAGCCCAGAAACTACCCTGTCCTGGGATCATCCAAAGCACTGTGGGCAGCA
GCTGAGGGAGGGGATTCTGCCCCTCTGCCCCGCTCAGGTGAGACCCCTCCTGCAGAGCGA
CATCCAGTGCTGGGGTCTCCAGCACAGAAAGGACATGGACCTGTTGGAGCAAGTCCAGAG
GAGGCCACCAAGATGATCAGCACCTCTCCTATGAGGAAATGGCTGAGAGAATTGGGATTG
TTCTGCCTGGACAAGAGAAGGCTTTGGGGTGACCTAACTGAGGCCTTCCAGTACCTGGAG
GGAGCCTACAAGAAGGATGGAGAAGGACTTTTTACAAGAGCAGGTAGTAACAGGACAAGG
AGGGATGGCTTCAAACTGAAGGAGGGTAGGTTTTGATTAGATATTAGGAAGAAATTCTTA
ACTGTGAGGATGGTGAGGCACTTGCACAGGATGCTTAGAAAAGCTGTGGATGCCCCATCC
CTGGAAGTTTTCAAGGCCAGATTGGATGAAGCTCTGAACAACCTGGTCTAGTGGAAGGTG
TCCCTGTCCGTGGCTGGGGGTTTGGAACAAGATGATCTTTAAGGTCCTTTCCAACCCAAG
CCATTCTATGAGTCTGTGAA
>Ccor_TEdenovoGr-B-G318-Map13#UNCLASSIFIED
ACTGAAGTAAAGACAATTCAGCCAAATTAAATTTAATAAAGAAATAGATTTTATTCCGCG
GCCGAAAGATCGGTCACACAGAAAGCCACGATCGGAGAAAAGGTCAGCCCCGAGCCCGGG
GTCGGAGCTGGGTGAACACGCACAGATCTGACCTCTATCGCACCAGACCTCCCAAGTTCA
CGGATGCTGCTTCGGCTGGTTCCTTCTTATACAGTTCTTGGGCAGAGTCCGAATTAATTC
TATTCTTCTCGCAATTTAGCATATTCATGATGTTTTCTTGTCCCGAAGTTGGACTGCACA
AAGCCTTTCCTGGGTCTGATGAATTGTCCATCTTGGATGATGAATGTGTCCATCTCTGGT
TCCTGGAACAGTTAATGTTAGTTCCCGGAATGTCCAATTCCTTATCAGCTGAGATGTAGA
TATCAGAAGATAGCGATCAAGTCATCATAGTGTTAATGTCCCGGTGATAAGATCCAACCC
CACCTGGGGTGGAATCCTCACCTATTGATTACATCTGTGCTGAAAGAACTTCCCTTTTCA
ACTGCTCCAGTGTTGTAAAATTTTCCTCTCAGCCAGGCTGGTGGGGAGGGGGGTTTGAAA
CTCTGGCTCTGTATAGTTTTATTACAGTTCATTTTTATACATAACAGCACGAATTACAGA
CTTCATTTATAACACTCCCC
>Ccor_TEdenovoGr-B-G1178-Map8_reversed#CLASSI/LTR/nan
CTGTTGGGGTGGCTCAGCCTGCTCTCGGGCTGAAACCATCAAATGTCAGTCACCAGAAGA
GATCACTGAGGTCTAGGTTACCTCCCCCTGGGTGGCTCCCAATCCTAAATTACCTCCCCC
TGTTCCAGAAAGTTCTCCCTTTTGTAGTTATTAATTGGTTCCCTGTTATGACTCCTGCCT
CCCTGTTTTCCCCATTTGTTCTGAAAAATTGTATCCTCCCCTCTGCTTGTACCCCATTGG
TTGTTTTCCCTTTCCCTGCCTTACTCCATCCCCCCCATAAAGGGGGCTAGCCCGCGTCTC
CTCGGCGCTTTTTGCTGGTCCCTGGTCCCTCCTGCAAATAAACCTGTTGGAACTCACACC
AGAAGCCCCTCCCGCCTTCTTTGCCTCCGGGCTAACGCCAGCCTGATCCATCGGCCGCCC
GACGTGCTTCCTCTGAGGAGGAGCCAGCGCACGCACCCATCTCACGCTGATTCCACTGAG
CCGTCCAGCGAGGACGCTGTGGAGGCTAACGCTGCGTCCCCTCTGCCCGAGGGCACGCCG
GGGCTTGTGGTGACAAGCCCCCGGTTGCGTTAGGTTGGCGCCCCGAACAGGGACGACACA
CACGTGCGTTCCTGCATCGTCCTCGCTGCCAGGAGGCTGCGAGTGTCAGCGATTCGGAGA
CGCCGACGCCTCTCGCGGCAGCGCGCTCTGTTTTAAAAGCCGCGCTCCGAGAGGAGGCTG
CCAACTCCTGCCAGGAGAGCAGCCTGTCCCGGAGGACCCCACCGTGCCTTTTTGTTTCCA
GGACCGGAAGCCTGTGTCTTCTTTTTGTGTGTGTGAGTATTCTTGTGATTCCCGGCCCCT
GGAAAATTATTTTTAATTTCTCCTTTTTGCCGGTGGTGGGTGAAGTTAGAGGCTGAGGTT
TAAGATGGGAGCTAAGCTTTCTCAGCCTCAGCGGGAGGTTTATGTCCAAGTTGGGGAATC
CCTGAAGAATTGTGGATTAAAGTTATCAAAGGGGTTTTTGAAAAGGTTTGTTAAGTGGCT
GTTCTTTTATTTTCCCCAGATGTCCCCTGCTAATTTGAAGTCAGCCACGTTTTGGCAATT
TGTGGGGGACAAAATATTAGAATTAAACCAAAGGGGAGATTCCTCCGGAGAGAGGTTTCT
CTACATGGTCTGGGCTTTGAGAGATATACACAAAGCTAATCGGAAAATTAAAGAAAAGCC
CCGAATTCTCCCCAGTTCTTCCCAAGTCCCTCTTTCCCCCCCTCGCATTCCTCATCCCAC
TACCCCGTCGCTGAGAAGACCGGGAGTTGTAAAATGCCCAGAGGCACAGGGCTGCCACCG
TCTCCCTGACTCTCCTCGATCCTCTCAGCCGCCCTGCCGAAGTAGCTCTGGCCAGGCTGT
TTCGGCTTCTACCCAAACCCTCTCTCCTATGCCCTCTTCCCCGGTTGTTCTCCCAAAAAG
CGGTTCCCAGTTTTATTGCCCTGAAAATGACGGCGAAGGCTTTTCTTCGTCCACCGTTTT
GTCCCCTTTCCCTGCTGTTCCTGCACTCCCCCAAAATGGAGGAGACCGCATGGCACAGCC
CGCCTTTTTTCCTTCTTCTTCCCAAAATCCTCTTGCCCCCCCTCCTCCTCGCCCTGTCCT
GGCCCCGCCCCCTCCTAACGCGTGATGTCTGTGAGCTCCTCCTTCGCGTCGGGTCCCGCC
CCCTGCGTCGGGAGTCCCCGCCTTTCCCGTGGCCACTCCTCTTTGTCCTCAGCCCCCGCC
TACCGGGAGGAGCCTTCTGGTTCCCACGCCTCGTCTTCCGGTTCCCACTGCTGTGGAAAC
CGGAACCGACGCCATCTTGAACCCGGAACCGGGAGCCTCCTCCGGTCCCTTCGCCGCTCC
GGTTACTTATAACCGAGCTGGCGGCAACCCCACCTGGAAACCCTTTGACCCTGCTGGGCT
CAAAGAACTTTGTAAAGCCCAGAAGGAGTTTGGGAGGGAGAGTCCATATTTCCGGAATCT
CCTGCGGGCCACCCTCACTAATACAGTGTTGGTCCCAGCAGACCTCCAAAGCATTTTTTC
CTGCTTGCTTTCTCCAGCCGAATTCGAGTTGTGGGATGATGGGTGGAGAAAGCAACTAAG
AGAGGTCCTCCCAATCCTGTTGCAAGACCCTAATAACGCAGGGGTTTCCATGGACCACCT
TACCGGTGAGGGGTTGCTTGCCAAGCCACAAGACCAGGCCCGAAACACCCCAGAGCCGGT
CTTAAATGCTGTTAAACATGCGGCGGAGCAAGCATTTTTAATGATGCCCCCTAAATCGGC
GCCTCTACTAAATTTTACTGAAATTCGGCAACTCCCAAATGAACCATTTATTGACTTTAT
TGACAAATTAAAATTAGTGGTGGAGAAGCAAGTGGAAGATACAAGAATTAGAGAAAGCAT
AATCACTCAAATAGCTAAAGCTAATGCAAATGAACCTTGTAAGAGAGTGATTATGACCCT
TCCACTTGATCCTCCACCAACGTTAAAGCAGATGATTCGGCACTGCACAACCTTAGTTCC
AATTGGCCAACCAAATTTAAAAATGAGGGGGAATGTGGTAGGAGCTGCGGGTGCCGCTGA
GGCAACGGCACCTCAGGACAAGAGGATGACAAACAGAACCTGGACCTGTCACAGATGTGG
CAAGCCAGGACATGTGGCCCGGAACTGCAGAGCTCCAGCCCCAATTAATCAAAGTTCCCG
AGCTGTTTCCCCAGGGCAAGTACCATCGCCCACTCCCATGGAGGTACAGCCGGGAAACTG
AGGACCCAGCGCGGGATCTGCGGCCCCGCGTGATGACATAAATAAAGAAGCCGCAACCAG
AAAAACTGTGACTGCAGCCACTGCAACCACGATGGACTCCATCACACCTCAACGGGTCCT
CGTGAGCTGCAAAGGACTGAAAGACTGCTGCTTGTTTATAATAGGAGACACCACGCGTAC
ACCACCAGAGATCTCAATAACACCAGAGATCGTCCAAGTAGGATCACAAGGACTCTTTAC
AATTAACATCCAATGTATTCATCCACCTTTCTTTCTTGCAGCTGGCCAGGTTCTCGCCCA
GGCCATCCTCATGCCCAGAAGTTCACCAGAAAACTACAACCCATCTGTCTTCTGGGCTGA
GGTGGTAGGGGAGGACAAGCCGATGCTAAGCTGCAAGATTTCATGCCAGGGCTCGGACAT
CAGCCTAGCAGGGATGATGGACACGGGGGCAGACGTGACGGTCATCGCCTCCAACAACTG
GCCGTCACATTGGGGGTTGCAACCGGCGGAAGGTATTGTTACGGGTGTGGGAGGATCTGT
GGCTGCCCAGAGAAGCAGGACTCTTGTCCAGATTGAGGGTCCAGAGGGGCGGATTGCAAC
AGTCCGTCCATTTGTTATTGACTCTGGGTTTACATTGTGGGGCAGGGATCTCATGTCCCA
GTGGGGAGCCCTGGGTTGAGATCCCATCTCAACCCCGGGATTTTTAGTAGGGGCCACTGC
TGGAGCGCCCCACCCAGAAATTGAATTGGCTCACCAATAAAAGGGTCTGGGTGGATCAGT
GGCCTTTAAAAACACACCAATTGAGAGCGCTCACTGCACTCGTGGAGGAGCAGCTGGGGA
AGGGGAACATTGAGCCTTCCAACAGCGCTTGGAACTCCCCGGTCTTTGTGATCCGGAAGC
CGGGGACAGACAAGTGGAGACTCCTTCACGACCTGCGGAAAATTAACGAGGTCATTGAGG
ACATGGGACCCCTGCAGCCTGGAATGCCATCACCCTCTATGCTCCCTAGGCAGTGGAAGC
TAGCAGTCATAGACATCAAGGACTGCTTCTTCCATATCCCCCTGCATCCGGACGATGCGC
CCCGGTTTGCCTTCTCGGTGCCTTCCCTCAACCGAGAGGCTCCCATGCAGCGCTACCAGT
GGCGAGTTCTGCCGCAAGGCATGAAAAACTCGCCCACCATCTGCCAGTGGTATGTCGCTC
GCATTCTGTCCCCTGTCCGGAAAAAGGCAGTTAGAGCTGTGATCCTACACTACATGGACG
ATGTTTTGGTGTGTGCGCCCACACAGCAGTACCTGGACTGGACTCTGGGGGAGGTAATCA
GGGCTTTAGAGGCTGATGGATTCGAAATCCATCCCGAAAAGGTCCAGAAGACCTCACCTT
TTAAATACCTAGGACTCAAAATTGAGGAGCAGACAGTGGTGCCCCAACCGTTAAAGATCA
ATGATAACCCCAGGACTCTGCAGGAACTCCATCAACTCTGCGGATCCATCAACTGGGTGA
GGCAGCTCCTGGGACTGACGACTGAGGACCTTGCCCCTCTGTTCAACCTGCTTTGTGGGA
ACGAGGATCTCAAATCCCCGAGGCAGTTGACAGAAGAGGCAAGAAACTCCCTCATCAAAG
TCCAGGAGGCGCTGTCATCTCGCCAAGCCCATCGTTATGCCCCAGGTCTGCCCTTTCAAT
TTATAGTGTTGGGGGAAAATGCCATACCTCCATGGGCTGGTTTTCCAGTGGGACAAGGTG
CAGAGGGATCCCCTTCTGATTATTGAGTGGGTTTTCCTCTCGCACCAGCTGTCCAAAAGT
ATTACCACGCCACAGGAGCTCATGGCTCAGTTGGTGATAAAGGCTAGGTCTCGCCTCCGT
ACCCTTGCGGGGTGTGATTTCACATGTGTTTACTTGCCACTAACAACCAATGCACTGGAC
CATCTCCTTCAAAACAACAATCATCTCCAATTTGCCTTTGATAGTTATTCGGGACAAATA
TCGGCTCACAACCCGAAACACAAATTGTTCAATTCGGCCTTTAAACTAATTCCAAAAGAA
ATTCAGAGTCGTGAACCCCTCAATGCCCTGACGATCTTTACGGATGGTTCTGGGGCATCT
CACAAGTCTGTCATCGTTTGGAGGAATCCTTGCACTCAGAAGTGGGAGTCTGATGTGCAG
GTGGTCGAAGGATCCACCGCAGGTTGCAGAGCTTGCCGCAGTGGTCAGAGCATTTGAGCG
GTTCAACGAACCTTTTAATTTGGTAACAGATTCCGCATATGTAGCAGGAGTGGTGTCCAG
AGCAGAAAGAGCATCGCTCAGAGAGGTGGCAAATCCAAAAATCTATAAATTGCTTTCGAA
GCTAATTCCAAATTGTCTCCCACCGAAAGCAACCCTTTTACGTAATGCATGTGAGGTCAC
ACACTGACCTGCCAGGGATTTATTGCCGAAGGGAACAGGAGAGCAGATGCCCTAGCTATG
CCCATCGAGCTAGCGAATCTGCCTAACAGATTCCAGCAAGCCCAGCTGAGCCATGCAATG
TTCCATCAAAATGCTCCAGCTCTCGTCCGGATGTTCCACCTCACTAGAGACCAGGCGAAA
GACCATTGTGGCGACGTGCCCCAACTGCCAAAAACATCAGCTTCCATCACTAGGTCAGGG
GGTTAACCCCCGAGGCCTCAGGCAGTTGTGAGGTATGGCAAGACAGATGTCACCCACTTC
CCCCAATTTGGCCGCCAGAAATATATTCACGTTTCTGTGGATACTTTTTCTGGTGCAACC
TTTGCCTCAGCTCACCGTGGGGAGAGGGCCAAAGATGTCATCAACCACCTGGTACAGGCC
TTTGCTTGTGTTGGGGACACCGAAATAAATTAAAAACTGACAATGGCCCTGCGTACACCT
CTGCAGAGTTGAACAGATTCTATGAGTGAGTGGGGTGTGGATCACATCACTGGCATCCCT
CACTCGCCCACAGGCCAAGCCATCGTGGAGAGGAAACATCAGACACTAAAAAGACTGCTT
GAACAACAAAAGGGTGGCAATGAGATCGCTGTCCCCATCCATAAGACTGTCCAAAGCGTT
GTTCACGTTGAATCTTTTTAAACTGTTCCTATGAGGAACCTGATCCTCCCATCCTGAGAC
ACTTCACAAACTCTGCTAAACATAAACTGACTGAGAGACCTGAGGTCCTAATAAAGGACC
CTGACACTTTACAGATACGTGGCCCGTAGTACCCCCTAGTCACCCAGGGTAGAGGCTACG
GGTGTGTTTCAACCCCCTTAGAAGGACCTAAATGGATCCCTGGAAAGTGGATCAAACCTT
TCTTAACAAAGACATCAAAACCAAAGCAGCCTGAAAACGCAGTAGCAACAGCCTGGAAAA
GGAGGAGAAACAAGACCTCCTGAATAAACAAGAAATTCTCCTCCCAGGCTGCAAAGACAA
ACATTCCCTTTCCCACCTTCTCTAATGTGTTTCCCTCCCCTAAGTGGCCCTTTGTTTTGA
AAGAGGGGGAGTCCAAGGGAGCCATTGTTATTTAAGTTAATTGTATTTGTATTAATTTTA
TTTATGTTACACTGTCCCTAAAGTTATCTCCCATAACTGCATGATGACATCCTACATGCT
GCTGTCCCACCTGCTGCTGCAGCTCCTCCTGTACACTGGGAGCTCCAGTAGCCGGATTCC
TTCAATTATCAAGGACATTGTATGGGGGTTTCTTTATGGAGTTGTTAATTTTATTAGCCC
TTCCCATTTTTAAGTGTTTGGTTTTGAAATCCCTTAAGCCTTTCCCCTCATTTCAATGTA
ATAAAGAAGGGGGAGATGTTGGGGTGGCTCAGCCTGCTCTCGGGCTGAAACTCATCAAAT
GTCAGTCACCAGAAGAGATCACTGCGGTCTAGGTTACCTCCCCCTGGGTGGCTCCCAATC
CTAAATTACCTCCCCCTGTTCCAGAAAGTTCTCCCTTTTGTAGTTATTAATTGGTTTCCC
TGTTATGACTCCTGCCTCCCTGTTTTCCCCATTTGTTCTGAAAAATTGTATCCTCCCCTC
TGCTTGTACCCCATTGGTTGTTTTCCCTTTCCCTGCCTTACTCCACCCCCCCATAAAGGG
GGCTAGCCCGCGTCTCCTCGGCGCTTTTTGCTGGTCCCTGGTCCCTCCTGCAAATAAACC
TGTTGGAACTCACACCAGAAGCCCCTCCCGCCTTCTTTGCCTCCGGGCTAACGCAAGCCT
GATCCATCGGCTGCCCGACGACGTGCTTCCTCTGAGGAGGAGCCAGCGCACGCACCCATC
TCACGCTGATTCCACTGAGCCGTCCAGCGAGGACGCTGTGGAGGCTAACGCTGCGTCCCC
TCTGCCCGAGGGCACGCCGGGGCTTGTGGTGACAAGCCCCCGGTTGCGTTAGT
>Ccor_TEdenovoGr-B-G793-Map13#CLASSII/TIR/nan
GCTGTAGTGGGTTGAACCTGAGTTGATGGACAGTCTTTTAGACTAATGACGCTTCTCACA
ATTTACATATTTAAACCGCACGGAAAGGCGGGAATTCCCTTTTTCGTCCGAGCTCGCCTG
CTGGAAGGTGGGGAGGGGGGGCTCCGAGCCTCCAGGCCTCCTGCCGGGCCGGGCCTCCAC
GGGGCCACTGCCCCTTCCCCCCCTTTCCCAACACTGCGGCACGGACCCTGGGTCGCTGCG
GGGGGACTGTCCCAGAGCCGCAGGGCGCGGCGGCTTCTGGGGACAGGCGGGTCCCTCTCC
TCTCCATGCCGGAGCCGGCGGAGTCAACGGGAGCCGGCAGAGCCTCCTGTCTGCAGCCAG
CACACTTCGTGCTGAACTGAAGAGGACACCATGCAGCCAGCAGCACAAAGGGAGCGAGGC
TTTATCCCCACCGTAAAGCCTGAACAAGAACACTCTTCAACATGGCGGCTTCAGAGTCAG
AGAGAAAGAGAAGGTGAGTCCTGTGGGACGGAGCTGAGCATGGCGACGGGAGAAAAGAGG
GCGGTGCCGCGATTCTGGCGCGCAGCTTAAAAAACCTTCTTGCATGCCGTGGTAAGAAAC
TGTAATACCACAAACTGTTTGTCTCTTTAATCCATTTGAAGTACATGGGGGGAATGGAGA
ATCCACGTGTGGCCTGTGAAGATTGTGAAGAGTGCCTATGCCAGGCTATATAGAAGCAGT
GAGAGGCTTTTAGAGACTTGTGGCGAAGAAAAGCCTTTGTGTGCAGGCCAAAATAACTTA
TCCTTAAAAAGATTAATAACCCCATGTGATGGCCCATGTTTTGCAGTGTGAAGGAACTGT
GAGATTTTTCATGGGAGAGATGTTTTACACCACAGCAGATTGTTTGTTTCCGGGCGCAGG
TCTGCTGTTGGTGGCAGTTTGGGAACCACGTGCAACTGAAGGAAAACCCTTTTTTTCCTT
AAGCATAAGAGAGAGACTTTTCAAGAACTGCAACACTGACTAACATCCCATGTTCTGTTA
TCCTTTGTGCGAGTTGGGTAAAAAGGAGAGAAGTGCTGGAAAGGGGGGGGGGGGGGGAGG
AGGATTTGCTTTAATTTCTTTTTGTTATTTTCTCTTTACTTTTAATTCTATTAGTAATAA
AACTCTTTCATTGTACTGCAACTGTTTAAGGTTTGTGCCTGCTTTGCTTTTCTCCTAATT
CTTATCTCACAGAAGGAAAATAAGTAAGTAAATGAATATTTTGAACCAAAACCACTACAC
TTAATTGGTGTTTCTAGCCCGGTTTACGAACTCAACCCGCTACAAA
>Ccor_TEdenovoGr-B-G1792-Map5#UNCLASSIFIED
TGTCATAAATGAAATAAATGGCTTTCGCATCAACAAAGAATAATTAATTAAGTTTATGTT
AATTCTGTTTGTGAAGTTCAAGGCAAACCTCTTTCATGTTCTGTTCCCCTTTTCAAGTTT
CATACCCCCACTCCAAGTTCTACTTCAACCTTTAAGTTTCACTTATATATTATAATGTTT
AAATGTTCAGGATAAGAGTTACCTACTGGTTAAATGTGTTTGTTAATGTTAAGACTTTAA
AATGGTGTTTTAAAACTATATCTCTTTTAATAAATCCTTAAAAATCAAGTCAGGAGAAGC
CCCGGAAGTGCTTGCCCTAGAGCTAAATTTAACCACCTACCGTTAGGACTGCAGGTAACT
CCATGGCAACCATGAATTTCAAAGAGGAGCCTTCCCGCCAAAGACCCAGATGATGTCACC
AAAGGAGGGGGAGCCCAGAAATCGAACCCCTGACAACCAGCAAGCTATTGGATGGAGAAT
ACAACCAATGAAGTGTCCTAATACTTCACTCCTAGACCCGATCCAACTCGAGAGACTTTT
ATTAGGACCCTACCAATCACCCCAGACCTTGAGGGCAGGACAATGGGAGGAATTGGGAGG
GGCCAAGGGGGTATAAAACT
>Ccor_TEdenovoGr-B-G1783-Map9#UNCLASSIFIED
TCTGTGGGGGTATACTTACAGCTTTTTACCGGCTAGGCTAGTAGTTTAATGCCTTAGAAA
GCCTCGAGCAGCCTAGAGAGGTAGCACGGGCAATCCAGCATTTCAGTAGCTCTAAAAGCG
GCAAAATGGTAGCTGCAAATCTAATACCACCAGCAGAAGCAAAGAGGGAGAAATATAGCT
CTTAGCTTGCTTAATTTCCCGCAATTAGAAGCTTTCAAAAGAAACAGAAGCACACAGATG
TTCGCAGAAAGAGTTGCAAAGCCAAAAGAGGGCGGGCCCCGCCTTGGTCCTCTCTTTTAT
TCGGAGAAGGGGAAAGGGGAGGACTGGGGGCGGACCCGGGGTGACCGGCCAGTCAGACAC
TGCTAAAGAGTTTGAGTTACATTTGGTTTTGCCCGCGCTTTGGAACAAAGGGGTTCAGCT
TGGGGAGGGGGAGGGGAAGCTCGGAGCAGGCAGCAACAC
>Ccor_TEdenovoGr-B-G1759-Map9#UNCLASSIFIED
CAGCCCTTTTATTGAAAAAATGGGTGGCTCTTAAAAGAGCCTTTGGGTTGCAAGTGACGG
TCCGAGACGCCCTACTTGGAGCTGGTGTACTTGGTGACAGCCTTGGTGCCCTCGGACACG
GCGTGCTTGGCCAGCTCGCCGGGCAGCAGCAGCCGCACGGCCGTCTGGATCTCCCGCGAC
GTGATGGTGGAGCGCTTGTTGTAGTGCGCCAGGCGCGACGCCTCGCCGGCGATGCGCTCG
AAGATGTCGTTGACGAAGGAGTTCATGATGCCCATGGCCTTGGACGAGATGCCCGTGTCG
GGGTGCACCTGCTTCAGCACCTTGTACACGTAGATCGAGTAGCTCTCCTTGCGGCTCTTC
TTGCGCTTCTTGTCCCCTTTCTTTTGCGTCTTGGTGACCGCCTTCTTGGAGCCCTTCTTG
GGCGCGGGGGCGGACTTGGCCGGCTCGGGCATTGCTGCA
>Ccor_TEdenovoGr-B-G786-Map14#UNCLASSIFIED
CCAAAATAAAATTGGCAAAAATTCACATCAAATGCCTTGAGTGATCTTTGCTCTCCCAGC
GAGTCCCTTGCGAATGCAAACAAATCCCAAAGCCCCCGCCCTCCGCCATGGGGGGAGGAG
GCCGGAGCCCCCCCGGCCCCAGCTGGGGCGAGGAGCACGCATGGCCCGGGGACTGTCTCC
GTCCCTCCCCGTCCTCGGCGGTCCTGTGGGTGTTCTTCAGGCCTCTCCTGTCGGGGAACG
ATCGGGGAGTGGGGGGATCTCTGTCCCTGTCATGCCGGGGGGATGCTCGGGGTGGTCCAG
CCCAGGGCTGAGAGGGACAGAGACCCCCTGGCCCCCAGGCCCCACACGCATTTCCCAGGG
CGAGAGGGACGGACACCCCTCGAGTGTCCCCCGGGTGCCTGGACACAATAAAAGTGGCAG
AAAATCAAACGTAACAGCACACTAAATGCCTTGGCTGAATATTTGCTTTGTCGAGGCCCC
GCGCTGGGTCACAATGGACGCTGGGTTTCCGTGAGGTTCCCCTTGGGTGACAACGCCTTC
CGAATAACCACTCGAGAGCCGAGGGCTGTCGGAGCTCTGAGACCGCTCTTTGCAGCGTCC
AGCGGGGAGTTAAGGGCAGCGTTGAAATCGAATGATATCAATGCAAAAGGATGCAAAGCA
CAGCGTGGTGAACAGGAGCTTTGGAGCCCTCGGCACAGAGGAGATTTTCAGAGGAGAAAT
CCCCTGGTTCACCTGGCACCCAATCAAGAGCGGCCACTGCTGAATGCCACACTCCGGTGG
CGTTTTTTATTTAATTTTTAATATTTGATAGGGTTCCATTGTCGCTGAAGTTTTTGGTAA
TGCCCGGGGTGTGATGTCATTGGACCCACCGCCTCTCGACCAATCAGATCGCTTCCGCTA
CGTTCTGGCCCCCGCCCCTCATTGTTTCCTCACAATGTGGAACCTTGGCGCTCGATTCCC
ATTGGCTGCCCGCCCAGGGGGGCGGGGCTTAGGCTGCCTATATAAGGCGGCGGCCGGTGG
CAGGGCCTCAGCTGCGGTCCAGACCACAGTGAGTTCGGGCACCATCCGCAGCCCTGCCAG
TTGGCAAAAATCACATCAAATGCCTTGAGTGATCTTTGCTCTCCCAGCGAGTCCCTTGCG
AATGCAAACAAATCCCAAAGCCCCCGCCCTCCGCCATGGGGGAGGAGGCCGGAGCCCCCC
CGGCCCAGCT
>Ccor_TEdenovoGr-B-G1096-Map3#CLASSI/LTR/nan
ATTGATTTTGTGGATAAACTGAGGCTCGTAGTGGAAAGACAAGTGGAAGATCCGAAAACA
AGAGAGCATATTATAATGCAAATTGCAAAAACTAATGCCAATGATGCTTGTAAAAGAGTG
ATTTTGGGTCTTCCATTCAAACCTCCACTGACCTTAAGTCAAATGATTCGTGCTTGCACG
ACATTGGTGCCAATTCATCAGCCAAATTTAAAAACGGGGAAAAACTTAAAAGGAACTGCA
GCCGCTGCAGATGCAACAGCATCTCAGGGCAATAGAAATGCTAATTGGGTCTGTCACAGG
TGTGGCAAACCAGGGCACTTGGCCCGAAACTGCAGAGCTCCGGCTCCAATTAATCAGGGT
TCCCGAGCTGTCTCCCCAGGGCAAATGTCATCGCCTGCCACTGATGGGATGCAGCCAAAA
AACTGACAGGACCGCATGTGGAGTGGCAGGGCCATGCTGGGGGAACAAATCATGAAACTG
CCACCAGGAAAATGGTTACCACGACCACTGCAACTCAAATGGACTTGGTGACACCCCAGA
GAATCGTCATGAGTTGCGAGAATCTGAGAGACTGTATATTGTTTGTGTTAAAAGATGTTG
TACATTCACCAGCTGACATTTGTGTTACACCAGAAATTGTTCAAGTGGGGCCACAAGGGT
TCTTTACTGTCAATATCCAGTGTGTTAACCCTCCCTATTTTCTTGCTGCTAACCAAGTTG
TAGCCCAAGCTATTCTCATGCCCAGTAGTCCGCCACAGGACTACAACCCCTCTGTCTTCT
GGGCTGAGGTAGTTGGGAACGACAAACCCATGCTTAACTGCAAACTGTCTTGCCAAGGCT
CAGACATCAGCCTGGCAGGAATGATGGACACGGGAGCAGATGTGACAGTCATTTCTTCCC
ACAATTGGCCGTCACACTGGGAGCTGCAGCTGGCAGAAGGTATCGTGACGGGTGTGGGGG
GATCTATATCTGCCCAGAGAAGCAGGGCAGTTGTCCAAATTGAGGGTCCAGAGGGACAGA
TAGCATCAGTCCGTCCTTTTGTAATTGACTCTGGATTTACATTGTGGGGCAGGGATCTCA
TGTCCCAGTGGGGGGCTCGAGTTGAAATTCCATCTCAACCCCAAAATTTTTAGTAAAGGC
CACTGCGGAGCGCCCCCTCCAGAAATTAAATTGGATCTCTGACAAACATATCTGGATGGA
TCAGTGGCCTTTGAAAAATGACAAATTAAAGGCGCTCACCGCACTCATGGAGGAGCAATT
GAAAAAAGGAAATATCGAACCATGTAATAGTCCTTGGAACTCCCCGGTATTTGTAATCAA
AAAGCCAGGGAAAGACAAGTGGCACCTCCTACAGGACTTGCAGAAAATAAATGCAGTCAC
TGAGGACATGGGACCCCTGCAGCCCGGAATGCCTTCACCCTCCATGCTCCCCAGGCAGTG
GAAGGTAGCAGTCATTGATATTAAAGACTGTTTCTTCCAGATCCCACTACACCCAGACGA
TGCACCCCGGTTTGCCTTCTCGGTACCTTCCATCAACCGAGAGGCTCCCATGCAGCGCTA
CCAGTGGCGAGTTTTGCCGCAAGGCATGAAAAACTCACCCACCATCTGCCAGTGGTATGT
AGCTCACATTCTGTCCCCCATCAGAAAGTTAGCAGCAAAGGCAATAGTGCTCCACTATAT
GGACGATGTTTTGGTGTGTGCTCCTAACCAATCCTATTTAGACTGGACATTGGGGAAGGT
AATAGAGGCCTTAGAGGCAAATGGATTTGAGATCCAGGCCGAAAAGGTCCAGAAAACCTC
TCCATTTAAATACCTTGGACTGAAAATCCATGAACAGACTGTGGTTCCCCAACAAGTCAA
AATTAATGATAACCCTAAGACCTTGCAGGAACTCCATCAGCTCTGCGGGTCCATAAATTG
GGTGAGGCCGCTCCTAGGGCTGACGACAGAAGATCTCACTCCTCTGTTCAACCTCCTGCA
AGGGAAAGATGACCTCACATCACCCAGGCATCTAACAGAGGAGGCGAGACAGTCCATCTG
TAAGGTACAGGAAGCGCTGTTGTCCCGGCAGGCACACTGCTGCACCCCAGGTCTGCCTTT
TCAATTTATTGTATTAGGGGAAATGCCATACCTCCAAGGGCTGATATTTCAGTGGGATGA
GGTGCAGAGTGATCCCCTGTTAATCATCGAGTGGGTTTTCCTCTCACACCAGCCATCCAA
AAGTATCACAATGCCACAGGAGCTCATGGCTCAGTTGGTGATGAAAGCTAGATCCCGCCT
CCACACCCTTGCAGGGTCTGACTTTACATGCATCTACCTACCATTGGCAACCGATTCACT
TGATAACCTCCTTCAAAACAATGAGCACCTCCAATACGCCCTAGACAGCTACACAGGCCA
AATTTCTATACACCATCCAAAACACAGACTGTTTACTTCAGTCTTCAAACTGATTCCAAA
AGAAATTCAAAGCAGAAAACCATTAAATGCCTTGACAATCTTTTCAGATGCCTCCGGTTG
TTCCCGCAAGTCTGTCATCACATGGAAGGATCCTTGCACTCAGAAGTGGGAGTCTGATGT
GCAGGTAGTTGAAGGATCCCCACAAGTGGCAGAACTTGCAGCCGTGGTCAGAGCATTTGA
GCGGTTCAGTGAACCATTTAATTTGATAACTGATTCAGCCTATGTAGCAGGTGTAGTTTC
CAGGGCAGAGAGAGCCTTACTAAAGGAGGTTGCAAACCCAAAAATTCACAACTTGCTTTC
GAAATTGATTCAACTGATCTCCCACCGAAAGCACCCATTCTATGACATGCATGTGAGATC
ACACACTGACCTGCCAGGATTTATTGCCGAAGGGAACAGGAGAGCAGATGCCCTAGCTAT
GCCCATCGAGTTAGCGAATCTGCCTAACAGATTCCAGCAAGCCCAGCTGAGCCATGCAAT
GTTCCATCAAAATGCTCCAGCTCTCATTCGAATGTTCCACCTCACTAGAGACCAGGCGAA
AGCCATTGTGGCAACATGCCCCAACTGCCAAAAACATCAGCTTCCATCATTAGGTCAAGG
GGTTAACCCCCGAGGCCTAGGCAGTTGTGAGGTATGGCAAACAGATGTCACCCACTTCCC
CCAATTTGGCTGCCAGAAATATATTCATGTTTCTGTGGATACCTTTTCTGGCGCAACCTT
TGCCTCAGCCCACCGTGGGGAGAGGGCCAAAGATGTCATCAACCACCTAGTACAGGCCTT
CGCTGTGTTGGGGACACCAAATAAAATAAAAACTGACAATGGCCCTGCGTACACCTCTGC
AGAGTTAAAAACATTCATGAGTGAGTGGGGTGTGGATCACATCACTGGCATCCCTCACTC
GCCCACAGGCCAAGCCATAGTAGAAAGGAAACATCAGACACTAAAAAGACTGCTAGAACA
ACAAAAAGGCGGCAATGAGATCACTGCCCCCATCATAAGACTTTCCAAAGAGTTGTTCAC
TTTGAACTTTTTAAACTGTTCCTATGAGGAACCTGATCCTCCCATCCTGAGACACTTCAC
AAACTCTGCCAAACATAAACTGACTGAGAGACCTGAGGTCCTAATAAAAGACCCTGATAC
TTTACAGATACGTGGCCTGTACCCCCTAGTCACCCGGGGTAGAGGCTACGGGTGTGTTTC
CACCCCAGAGGGTCCAAGATGGATCCCTGGGAAGTGGATCAAACCCTTTTTGAGACCACC
TGTGGATGCCAAGCAAAGGAAAGAAGCTGCCACAGCCTGGAAAAGAAGAAAAACCAAGCC
ACCTGGAAAAAAGACTCCTCCTCCAGGCCTGAAAAACAAACCCTCCACCTCCCAGTCTCC
TTAAAATGTGTCTCCCTTCCCAAAATGACCCCTCAGTTTTGTTTTGAAAGAGGGGGAGTC
CAAGGGAGCCATTGTTATTTAAGTTAATTGTATTTGTATTAATTTTATTTGTGTTACACT
TTTCCTAAAGTTACCACCCTTGACTGCGTGATGACATCCTACCTGCTGCTGTCCCACCTG
CTGCTGCAGCTCCTCCTGTGCACCGGAAGCTCCAGCAGCTGGATTCCTTCCATGATCAAG
GACATTGTATGGGGTTTCTTTATGGAGTTGTTAATTTTATTAGCCCTTCCCATTTTTAAG
TGCTTGGTTTTGAAATCCCTTAAGCCTTCCCCCTCATTTCAAGGTAATAAATAAAGGAGG
AGATGTTGCAGTGACCCAGCCCACTGCGGGGCTGGGGCAGCGTGATGCCAATCAATCCCA
GCCCATCCCCTGGATCGAGTTTCCCGAAGAGGCAGACTCAGAGGGTGGGTCGAGGGGCGG
CTCAGAAGCCTAAGCTGCACCCCCCCGGGCGGTGCCCGGGTACAAGCCGCCTCCCCCGGT
TCGGGAAAATTCTCGGTTACTCGGTTGTTCACTGGTTCTCTGCTATAAACTCCCGCCTCT
CGGTTTACCCCAGTGGTTCTTGTTAAATTGTATCCTCCCCCTGGCCTGTAACTCATTGGT
TGTTTTCCCCTTTCACCATGGTTTTCAAATTCCCTATAAAACTGAGGACAAGCCTCAGGG
GAGGATCCCATCACATTCCATCCCTTCCGAGCTTGTTCGGGTTGCGAAACTTCTAACAAT
AAACCTGTTAGGAGTCAGACCAGAACAGCCTCTCTCTTCCTTTGTCTCCGAGCTAACGTG
AGCCGATACCATCGGCTCCTGCCGTGTTCCCTCTGCAAAGAAGCCAGCTAGCTAGCTCAG
CCAGCAGCACTTTTCCTGATGCCGAAGTTGCTTCAGCGACGCGCAGAAGTAATGCAGCTG
GACTGTCTCTGACCTGGGGCACGCCAGAGCTCGTGCCTCGAGCACAAGAACTGC
>Ccor_TEdenovoGr-B-G888-Map5_reversed#CLASSI/LINE/nan
TTTTGAGCAGTCTTGGGAATCTGGGGAGGTCCCAGCTGACTGGAAGCTGGTGAATGTTGT
TCTGATTTTCAAGAAGGGCAAGAAGGACCCTGGACTATAGGATTGTCTTCAGTGCCTGGT
AAAATCATGGAAAAGATTATTCCAGGGGGTGTTGAGGTTCCATGGGGACCACGCAGTCAC
TGGTCACAGCCAGCACGGCTTCAGGAGGGGAAAGTCCTGCTTGTCCAACCTGATCTGCTG
CAGCAGGGTAACCCACCTGGCTGATCAAGGGAAGCCAGCTGGTGGAATCTTTTTGGACTT
CAGCAAAGCTTTTGATACCATCTCTCCCAGGATCCTTCTGGACAAAATGCCCAGTGTTCA
GCTGGATGAACACATCACGGGATGGGTGAGCAGCTGGCTCACGGGTTGGGCACAAAGGGT
GACACTGACTGGGGTGACATCAGACTGGGGGCCTGGGGGGTTCTGCAGGGCTCCATCCTC
GGCCCTGTGCTCTTCAACATCTTCATTACAACCTGGACCCAGGGCTCAAAGAACACTAAG
GAAGTTTGCTGGTCACACTAAATTGGGATGAGCTGTTGACTCCCTTGAGGGCAGAAAAGC
CCTACAGAGAGACCCAGACAAATGAGAGAGATGGAGAATCCCCAACCATGGGAAGTTTAA
CACAGGCAAGTGCTGGATTCTGCACCTGGGAGGGGGCACCCCTGGCTGCGTGGATGGACT
GGGAATGAGAGGCTGGAGAGCAGCTGTGGGAAGGGACCTGGGGGTCCTGGTCGATGGCCA
GTTGGATCTGAGTCAGCAGTGCCCTGGCAGCCAGGAGGGACATCCCTGTCCTGGGGGCAT
CAGGCCCAGCACTGCCAGCCAGGCCAGGAAGGGGATTGTCCTGCTCCACTCTGGGCTGGG
GTGGCCTCACCTCGAGTGCTGGGGGCAGTTTTGGGCACCACAGGATAAAAAAGACATGAT
GCTATTCGAGAGTGCAGAGGAGGCCATGAGGATGGGGAAGGGTCTGGAGGGGAAGCCCTC
AATGAAGAGCAGCTGAGGGCACTTGGTGTGTTCAGCCTGGAGAGAGGAGACTGAGGTCAG
ACCTCACTGTGGTCTTCAACATCGTCACAAGGGGCAGCTCTGGTCTCTTCACTCTCCTGA
CCGGGGACAGGACCCCAGGGAATGGCTGGAGCTGGGCCAGGGCAGGTTTAGGTTGGAGAT
CAGGAAAAAGTTCTTCCCCCAGAGGGTGCTGGGCACTGCCCAGGCTCCCCAGGGAATGGT
CCTGGTCCTGTGGCTGCCTGAGCTCAAGAAGAGTTTGCAACGCTCTCAGGGATGCAGAGG
GTGGGATTGTTGGGGCGTCTGTGCAGGGCCAGGAGCTGGATGGATGGTTTTGGTGGGTGC
CTCCCAACTCAGCCTATTCTGTGATTCTATG
>Ccor_TEdenovoGr-B-G1654-Map13_reversed#CLASSI/LINE/nan
GTGCCCAGGTGGGCAAGAGGCCACTGGCCCCTGGGCTGGATCAGGAATTGTGTGTCCAGC
AGGAGCAGGGCAGGGATTGTCCCTCTGTGCTGGGCACTGAGAGGCCCCTCGAGGGCTGTG
CCCAGTTCTGGCTCCAGGCTGGAGCAAAGGAGGCTCAGGGGGGACCTTGTGGCTCTGCAC
AAGTCCCTGACAGGAGGGGGCAGTCCGGGGGGGTCGGGCTCTGCTGCCAGGGAACAGGGA
CAGGAGGAGAGGGAACGGCCTCAGGCTGGGCCAGGGCAGGCTCAGGGTGGACAGCAGCAG
GAATTTCCCCATGGAAAGGGAGCTCAGGCCTTGGGAAGAGCTGCCCAGGGAGGTTTGGAG
TGCCCATCCCTGGAGGTGTCCCAGGAAGGGCTGGAGGTGGCACTCAGTGCTCTGGGCTGG
GGACAAGGTGGGCATCGGGCACAGCTGGGACTCGATGGTCTGGGAGGGCTTTTCCAGCCT
CAGTGGTTCTGGGATTCT
>Ccor_TEdenovoGr-B-G591-Map4#CLASSI/LINE/nan
CCCTGGGTGAGGGCAGCCCCCGGGATCAGTCCAGGCTGGGGCTGAGCAGAGGGAGCAGCC
CTGGGAGAGGCCCTGGGGGAGCTGCGGGGCAGAGCTGGCCCTGCCCCGGCCGTGTGCGCT
GGGAGCCCAAACCCCCCTGCCCTGGGCTGAGCCCCAGCGTGGGCAGCAGGGGAGGGGGGA
TTCTGCCCCTCTGCCCCTCAGCTGAGACCCCACCTGCAGAGCTGCCCCAGCCCTGGGGCC
AGCACAGGAAGGACCTGGAGCTGCTGCACAGAGCCCAGAGGAGGCAGCAGCATGAGCAGA
GGGATGGAGCAGCTCTGCTGGGAGGAAAGGCTGCCAGAGCTGGCATTGTTCAGCCTGCAG
AGGAGAAGCTTTGGGGTGAGCTCAGTGTGGCCTTGCAGGGCCTGAAGGAGCTGCAGGAAA
GCTGGAGAGAGACAATTGCCAAGGGCTGCAGGGACAGGACACAGGGAATGGCTTCCCAGT
GCCAGAGGGCAGGGCTGGATGGGATATTGGGCAGGAATTGTTCCCTGGGAGGGTGGGCAG
GCCCTGGCACAGGGTGCCCAGAGCAGCTGGGGCTGCCCCTGGATCCCTGGCAGTGCCCAA
GGCCAGGCTGGACATTGGGGCTTGGAGCAGCCTGGGACAGTGGAAGGTGTCCCTGCCCAT
GGCAGGGGTGGGACTGGATGAGCTTTAAGGTCCCTTCCAACCCAAACCATTCTATGATTC
TGTGAT
>Ccor_TEdenovoGr-B-G1174-Map4#CLASSI/LTR/nan
TGTGGGAGTGTGTCTTGTTTGGTTCAGTCCGGGTCTCCCCTTTGGGTTTCGTGTTACTGT
ACCATCCCAGTTTATACCCTCCTGGTTTCGTGTTCATAACCCTGCTTTCTCTATTTGTCT
CCTCCCAGACCCCTGCCAATCTCTCCGGCACCCCTCCCAAGCTTCTAGAAAGTTCTGGCA
GGGGCGTCGAGTGATTGGTCTTGGGGGGAGGATCCCTCCCTTCCTTTCCCAAGATAGGTT
CCCTTGTGTGTCCCTCATCCCGCAGACCCATCCTTCTCCTTCCCTGATTCGATGCCGTTG
TCATCCCTCCCCTGTCGCCACCCCCCCATAAAACCCCTGGCAGGCGCGCTCAGGGTTGCT
CATTGCTGGACACCCCCGGGGGGCGAGGTCCCCTGTTCGGAGACACAATAAACCTTCCGG
ATTTCATCCACAATTGAGCCTGCCTCCTTCTTCCACCACCTGCCTCTATTGCCGCGGTCC
TGTGGAAGGACCCACGAGCCAGACCTCTGGTCTCCCGGATTCCGGAGGCTGGCCCCCGCA
GCCTGCTGCGTCCAGAGCTGACCGGGCAAAGTGGGAACTGCTCCAAAAAGGACGCAGAGG
CAGCTTGGCGCCCATCGCGGGGCCCCCGCTTCCACCGGACCCCACGGAAGGGACTGATTG
GACTTCCAAGTGCGTCCTTGGGACGCCAAGCTACCCCAGTTGTAGCACGCTCCGTTTTAG
TGAGCTGCGCTCCTGGGGAGGAGGACGGTAGCTCCACCCGCGCCAGCAGAGTCGTCCTCG
GTGGAAATCGGGACGCCTGGAGCTTGCCTGGACACCAGCAGGTAAGTATTTCCCCGGGGG
GGGGAACTTACCGTAAAGCCTTTCGAGGCAGTTCCCGCGTGCAGGCGGAGCCACACGAGC
CGCAGTGTCGGCGGCAGAGCGAGGCACGGCGGGAGCGGCGGGACCCGGCGGTGCCCGCCC
GGCCGAGCGCAGCGCGTGGTGGACGGCTTCGCACGGTCCGCGGCTCGTAGGAGCCCAGGG
TAGGCTGCGCAGCCCCGGGGCGAGTGTGTTGCTTGCCTCCGGTTTGTTTCGGGGAATCGG
TGTCCGAGGGTTGGTTTATTTTTAAAGCTCCAGACGTCGTGCTGTGGATTATGGGCGCAA
AATTGTCCACAGCACAAAAGGGGGTATTTTTCCAAGTTGCGGGACTCCTGGAGGGGGGGG
GGAAACGTTTTTCTAAAGGGTGTTTAAAACGGTTTGTGCGGTGGCTGTTCCAGCACTTCC
CTCAGTGCTCCCACAGTTCGGTTTTAAGCGATCCCTTTTGGAACGCCGTGGGAGCAAAAA
TAGCTCAATCTCAATTGACAAAAGAAAAGGATTTAGATAAGTTTTCTTTGTTATACCTAC
AAATTCGGTCTGCTTTAAATCAAAAAAGGGAGAGGGAAGCACAGCCTGCCCCCGGTTCCC
CAGTTACCCCTAAGCCTTCTCCTAAACCCGTGTCCCCTAAACCGGGCATCCTGAAGGAAG
CAAACCGCGATGCTGCGCAGGGTTGCTACCGACTCCCTGGCTTTCCTCGGGATTCTCGGC
CCCCCCGCCCAGACCAGTCCTGGCCAGACTGCCCGGGGCTTATCCCGTTCCCCGACTTCC
CCAGTTGCTAGACCCCGTGTTCGCTTTAGTTATATTGAGAACTTAGAAAATGGATTCCCT
GCCCGACGAGGACAAGATGGCGGGTGCCACATGGCAGAAACCCCCTCTTGCCCTCCCCCC
GTTTCTTCATCCCAAAACCCCTTTCTGTCAAGTCCCAACCCCTTTCGTCATGACCCCTCC
CAGTACCCTAACTCCTCCCACACCCAAGCTGGGTCCACCCCTGTTGCCCCTCCCACTTGT
CATCAGTGCACGCCCCCGTGCTCCGCCCCTAGAAGTTGTTGTAGGTCCGTGTCTGGTTGC
CACCCGCTTCCTGCTTCCGGTTCCCATGCTTGGCCTTCCGGTTCCCACGGTGAGTGGCCG
GAAGGGGAAGGGCCTGAGGACCGGAACCCGGAACTGGACCCCATTCCTTCAGCCGCTCCA
GTTTTTTATCAAAGGTCCAGGAGAGGGGGAATGACCCACACCAACTGGGAACCCCTCTCC
CACCAAACAATAAAAGAACTCTGCAAGGCGCAGAAGGAGTTCGGGAGAGAAAGCGAATAT
TTTCGCGGTCTTTTAAGGGCAAATCTCTCCGGAGCAGTAATGACGCCTTTTGATTTGCGT
CAGCTTTTCTCGTGCTTGCTTTCCTCAGTAGAGTTTCTGCTCTGGAAATCAGCATGGGAA
AAGGAGCTCCGTCAACTCCTTCCGGTGCTTCTGCAAAGTTCGGATACGGCCGTTGATGCC
GACAATCAGGAAATAATGATGGACCATCTGAGTGGCGAGGGAGAATGGGCGTTGGCGCCG
AAGCAGGCCCAAGGTCTGCCTTTAGAGCTGCTGCAACAGGTCAAGGAAGCGGCCGGAAAG
GCATTCCTTGGCCTGAGGCCGGACGCACCCGTGCTAACGTACTCGCAGGTCCGTCAGCAA
CCCACTGAATCGTTCCTAAGGTTTGTGGAGCGATTAACCCGAGCCGTAGAGTTGCAGGTT
AAGCAGCCGGCGGCCAGAGAGGAGGTCATCACAGAGATGGCAATGGTCAACGCCAACCCG
CAGTGCAAGGCGGCCATCCTGAGCCTCCCCCTGGACCCTCCGCCGACGATACAGGCGATG
TTAGAGGTTTGCGCTGCGAAGGCGCCACACCTACAACCTGCCGGCTCGGATAAGCAGCGA
TCCCGGGGAACGATTTCGGTGGGAACAGCAACACACCATACTGCTGCGGACCAGAAGAGG
ACCACGGGCCGAAGCAACAGACCACCTCCGGCAAAGAACAGCCAGAAGCGGCCTCAACAG
CAGACCAAGAACACCTGCTTCCTCTGCGACCAGCCCGGGCATTGGACCAAAGATTGTCCA
CTCAAGAGACAGTTTTATCAATTTAAAAGAGAACAAGGGTCGGGGGGGCTTGAGGGCCGG
GAACAAAAAAAACTGAATGAGGAGCACGCGCCCGCCCCGCGTGAAGACAAAAAAGGGACG
GGACGCGAGGGGGAGGAGGGACAGGGGAGGGCAGATAGCGATGACACAAAATCACCAGAT
ATGACTTTTCAGCCTGACTTCACTTCTCCTGCTGACGGTTCTTTCAGGTTGCAGCTGTCG
ACACCGCTCTTCCTGAAAACCAACGAGTGGCACGCCGCACCAGTAAGTGTCGGTGGTGAG
CTGGGGACGTGGGACCCAGAGCCCTAGCAGGTATGTCATTGTCGGAGATGTTAAATGCAC
ACCACCAGAGATCGAAGTCGCTCCGGGACTAATGACATCCAGTCCCGAAGGACCCGTTCT
CTGGCTGCGCTGTGTCCGTCCACCTCTGTTTCTGCCTAGAGGGCAGATGGTCGCCCAGGC
TATCCCTGCAGGAGGGCCACACCCAATGGTGTGTGCCACTCATGTAATAGGAACAGGGAA
GCCGAGGGTAGACTGTAAAATCAACAGAGGGGAAGAAGTCCTTCACCTCAAGGGACTTCT
GGACACAGGGGCAGATGTGACGATCATTCCCACACAGGAATGGCCGGCACATTGGGAACT
GCAAAACGTGGCAGGGCACGTACAAGGTGTTGGGGGCATCCAATTGGCTAAACAGTCTAA
AAGCGTCGTACAAATTAAGGGGCCGAGCGGACAATTGGCCAATATACGTCCGTTCGTATT
GGATTACAAGGAACCCCTCTTGGGGAGAGACCTCATGCAGCAGTGGGGAGTCACCATTGA
CATTCCTGACCCCCCGCAGAATTTTTGCGCAGCGGTCACTGAGGAGCGCCCTACCCAGAA
ACTGACATGGAAAACGGACCATCCAGTGTGGGTAGAACAGTGGCCGCTCTACAGTGAGAA
ATTAGAGGCGCTCGAGAAGCTCGTGGAAGAGCAGCTTAAGAAGGGGAATATCGTGGAGAC
CAACAGCCCCTGGAATTCCCCTGTCTTTGTAATTAAAAAACCTAACAAAGACAAATGGCG
GCTCCTCCAGGACCTTCGCCAAATTAATGATGAGATAGAGGACATGGGCTCTCTCCAACC
AGGAATGCCATCCCCAACGATGCTTCCCCAAAATTGGAACCTGGCAGTAATCGATATTAA
AGATTGTTTTTTCCAAATTCCTCTACACCCTGACGATGCCCAGCGTTTCGCCTTCTCGGT
TCCGGTCATCAACCGAGAAGCCCCAAGAAAGAGATACCATTGGAAAGTGCTGCCACAGGG
CATGAAGAACAGCCCGACCATCTGCCAATGGTATGTCTCTTCCTTGCTTGCCCCAGTTCG
CGCAGCCGCAAAAGAGGCCATCATATTCTCACTACATGGATGATGTCCTCGTGTGTGCCC
CCGACAATGACATGCTTGCGAATGTGCTTGACCTGACAATCAGAGCATTGGTTGCTGCAG
GGTTCGAGCTCCAAGAAGAGAAAATTCAAAGGATGCCACCTTGGAAATACCTGGGCCTTG
AAATTACAAAGCGGACCATTGTGCCGCAAAAATTGGCAATCAATACAAATATTAAGACAT
TAGCAGATGTCCACAAACTGTGTGGGTCACTAAACTGGGTAAGGCCGTGGCTGGGTCTAT
CCAACGAAGACCTAGCCCCCCTTTTTGATTTACTAAAAGGGGGAGAGGAGCTTAGTTCTC
CCCGGACACTTACCCCAGAGGCGACGGACAGCCCTGGAGAAGGTGCAACACCTGATGTCC
ACCAGGCAAGCAAGCAGGTATAGACCTGACTTGCCATTTAAGTTCATCATCCTGGGTAAT
CTGCCACACCTGCACGGGGTTGTCTTCCAATGGGAAGACAAAAGGAAGAGCAAGGAAGAC
CAGGACCAGAGGGACCCCCTCTTGATAATAGAGTGGGTCTTCCTCAGTCATAACAGGTCC
AAAAGGATGACACGGCCACAAGAGCTGATGGCTGAACTGATCCGGAAGGCTAGAGTCCGG
ATCAGGGAACTATCAGGATGTGACTTCGACTGCATTCACGTACCAATCAGGACACAAACG
GGCCAAATTACCAAGGCAATGTTGGAGAGCTTGCTTCATGATTGTGAAGCTTTGCAATTC
GCTCTGGAAGGCTACACAGGCCAAATTTCCCTACATAGGCCAGCCCACAAAATTTTTAAT
TCGGAAATCAAATTCGAATTAAACACAAAGAGTGTTCGGAGCAAGGAACCTTTAAAGGCC
TTGACCGTTTTCACTGACGCGTCTGGGGCGTCCCACAAGTCAGTCATGACTTGGAAAAAC
CCCCAAACTCAGCGGTGGGAGGCTGATATTAAAGAGGTGGAAGGATCACCTCAAGTCGCT
GAGTTAGACGCAGTCGTCAGGGCTTTTGAAAGATTCCCCGAACCCTCTAATTTTAGTAAC
CGACTCTGCATATGTAGCAGGGGTAGTCTCCAGAGCTGAACATGCCATATTACAAGAGAG
GTCTCCAACACAGCCTTATATGAGTTGCTCTCAAAATTGGTTAACCTAGTCTCCCACCGA
GAGCAACCATATTACGTGATGCACGTCAGGTCACACACGGACCTGCCCGGGTTCATCGCG
GAAGGCAACAGGAAGGCAGATGCCCTTGCTGCGCCAGCCGCGATGGCCCCGATCCCAGAT
GTATTTGGGCAGGCCAAAATTAGCCATCAGCTGTTCCATCAAAACGCACCTGCCCTGGTC
CGGCAGTTCAATCTGAAGCATGACCAGGCCAGAGCGATCGTGGCCGCGTGTCCTGAATGT
CACCAATTAGCTCTTCCCGCCATTGGCACCGGCACAAACCCCCGTGGACTCAATAGTTGC
GAGGTGTGGCAGATAGACGTGACACATGTCGCTTCATTCGGCAGAATGAAGTATGTACAT
GTGTCAGTAGACACCTTCTCCGGAGCCGTCTTTGCCTCTGCCCACACAGGGGAAAGGGCT
AGCGATGTCGGAAGGCACCTAGTGCAGGCATTCGCTACCCTGGGCATCCCCAAAGTTATT
AAAACCGATAACGGCCCAGCCTACACCTCCAAGGAGTTCAGGAGCTTCCTACAGCAATGG
GGAATAGAGCACAAGACAGGCATCCCCTATTCCCCGACAGGTCAAGCGATAGTCGAGAGG
GCTCACCAAAATATCAAGAGGATGCTACAAAGGCAAAGGTCCTCAAAGAAATTAGAATCC
CCAGCTGTCAGGCTCTCAAGGGCACTGTTCACACTAAACTTCCTCAACTGTGCCTTTGAG
AACCTGAATCCACCGATCGTGCGGCACTTCGGGCGGTCTCAGCAGCTGCAAATGAAAGAA
AGGCCTCCGGTGTTGGTTAAAGACCCGGAGACTCGGGAAATACAGGGCCCTCATGAACTA
GTTACATGGGGGAAGGGATATGCATGCATATCCACCCCCGAGGGCCCCAGGTGGATCCCA
TCAAAATGGGTGAAACCGTGTATTTCCCAGCCCACCGGAGGAAGGAGTCAAGCACCCCCT
AAAACCGGGGTGGGTTAACCCTACGCCCCTCTGGACCCTAACTTCTCCCCCAGTTATTAT
TCCCAATTTTAATATTCTTCCTTTTGAGTTTCTTTCTAGTTTAGAGACTACAGAAATGGA
TCCTGCACCGTCCATCCGAGCCATCGCCAGAAGCCTGCAGCTTGTTGTCATCCTGCAGCT
GCTCCCATGGCCTGCATCGCCGTGGATAGTTCCCCAACAGGCAGCAAACGTGTGGTCAGT
CCTGGCGCAAACCATGGGCCAAGACCACATATGTTTACATCAAGGGCGGAGAACATCCAC
AGACAAGATGCAGGCCATGGTGATGCAAATTCGGAAAGAAACTGGTGACTGGCTCGGCGA
CATCTTCAGCAAATGGGGACTATCCGGATGGGCAGGATCTATTTTCCGACCTGGACTGAT
TTTTCTTTTTGTTTTGTTGGTTGCCCTAATTTTGTTTGGACTCCTCAAGAGAATGTTAGT
AAAGTTGATTACAAGCTCCCCCTCCCCTACAGATATTGACCGAGCCGAGGTACTCCCGGA
TGCAGAGACCCTGCAAGAACCGGAGCTCGAACCTACGGCTCCTGAGTTGCAAGAGTTCGA
GGTCTTTTATCCGGACTCTGAATATTACCCCCAGCCGAACTTTAAACCATCTTAAAAAAC
AAAAAAGGGGGAGATGTGGGAGTGTGTCTTGTTTGGTTCAGTCCGGGTCTCCCCTTTGGG
TTTCGTGTTACTGTACCATCCCAGTTTATACCCTCCTGGTTTCGTGTTCATAACCCTGCT
TTCTCTATTTGTCTCCTCCCAGACCCCTGCCAATCTCTCTGGCACCCCTCCCAAGCTTCT
AGAAAGTTCTGGCAGGGGCGTCGAGTGATTGGTCTTGGGGGGAGGATCCCTCCCTTCCTT
TCCCAAGATAGGTTCCCTTGTGTGTCCCTCATCCCGCAGACCCATCCTTCTCCTTCCCTG
ATTCGATGCCGTTGTCATCCCTCCCCTGTCGCCACCCCCCCATAAAACCCCTGGCAGGCG
CGCTCAGGGTTGCTCATTGCTGGACACCCCCGGGGGGCGAGGTCCCCTGTTCGGAGACAC
AATAAACCTTCCGGATTTCATCCACAATTGAGCCTGCCTCCTTCTTCCACCACCTGCCTC
TATTGCCGCGGTCCTGTGGAAGGACCCACGAGCCAGACCTCTGGTCTCCCGGATTCCGGA
GGCTGGTCCCCGCAGCCTGCTGCGTCCAGAGCTGACCGGGCAAAGTGGGAACTGCTCCAA
AAAGGACGCAGAGGCACC
>Ccor_TEdenovoGr-B-G1359-Map3_reversed#CLASSI/LTR/nan
ACAGGCTGGTTTTTGGTAGCAGGGGTGCCACAGAGGTGGCTTCTCGGAGAAACTGCTGGA
AGCTTCCACCTTGTCCAGCAGAGCCAATCCCCAATGGCTCTGAAGATGGACATGACACTG
GCCAAGGCTGGGCCACTGAGAGAGGCTGGTAATGCCTCTGTGATAACAGATTTCAGAAGA
AAATCAGAACAAAGAGGGGCACTGTTAATTCCAGCTAGAGAAGAGGAGGAGGTGAGAACA
TGTGAGGGAAACAACACGGAGACACCAAGGTCAGTGAAGAAGGAGGGGGAGGGCGGTACT
CCAGGCCCCAGAGCCAAGATTCCTCTGCAGGCCGTGGTGATAACCATGGTGAAGAGGTGC
CCACGCCAGAGTGAGTGGATGCCTGGAGGAGGCTGTGGTCCAGTGAGAGACCCGGTGGAG
AGACAAGAAGCTCCTGGCTTCCCAGCTGGAGCAGCCTGGCCTTGGAGGACTGCACCCCGT
GGAAGAGTGACCCA
>Ccor_TEdenovoGr-B-G1766-Map5#UNCLASSIFIED
CTGAGGAAGGTATCTTTTCAGCTTTTTACCGGCTAGCGCTTGTATTTCAATGCCTTAGAA
AGCCTTGAGCAACCCAGAGAGGTAGCACGGGCAATCTGGCACTTTAGTAGCTCTAAAATC
GGTACCTGAATCAGCTGCAAAGCAAATACCACCAGCAGAAGCAAAGAGGGAGAAATAGAG
CTCCCTGCTCGCTCAATTTCCTCCAGTTAGAAGCTTTCAAAACAAACAGACGACAAGACG
CTCACAGGAAGGATAGCAGAGCCAGGAGAGGGCGGGGCCTCCCTCGATCGTCTCTTGTAT
CCGGAGAAGGGGAAAGGGGAGGACTGGGGGCGGACCCGGGGTGACCGGACAGTGAGACAC
TGCTGAAGAGTCTGAGTTACATTTGGTTTTGCCCACGCTTAGAACAAAGGAGCTCAGAGC
ACATGGCAGAGGCAAGTGTCTTTGGGAGGGGGAAGGGAAGCTCAGAACAGGCAGCAACAA
T
>Ccor_TEdenovoGr-B-G1499-Map3#CLASSI/LINE/nan
GGCTCAGTGTGGGTCAGCAGTGCCCGGGCAGCCCTGAGGGCAAACCCCCTCCCAGAGCAC
CGAGCACGGCACAGCCGGCACAGAGAGGGGATGGTCCTGCTGGGCTCAGCCCTGGGGCAG
CCTCAGCGTGGGCCCTGCTGGGCTCTGCAGGTGGAGAAGGATGGGAAGGTCCTTCAGCAC
ATCCTGAGGAGGGAAACAAAGCTGGAACCTCCTGTGAGGAGCAGCTGAGGACTTTGGGCT
TGTCCAGTTTGGCAAAAAGGAGGCTGAGGGGTGACCTCACTGCTCTCTGCAGCTTCATGA
GGAGGGGAAGGGCACAGGGAGGTGCTGAGCTCTCCTTCCTGGCATCCAGGGACAGGACAC
GTGGGAATGGTTCAGAGCTGTGCCAGGGGAGGTTCAGA
>Ccor_TEdenovoGr-B-G263-Map20#CLASSI/LTR/nan
GGTGCTGTGTCTTGGTTTGAAAGACAGGTGTCTGCCTAAGGAAGGCAGGAGCCTCCCTTG
GAATGGAAGATGCAACCCCCCTTCCCTCCAAATTATTATAATTTTGAAATCAAGGGGCTT
TCAGGCAAAGATATGGGAAATAGGAATAACAGTTCTTTACTAATATATATATATATGAAC
ATATGAATATATATATATATAAATATATATAAACAAGGCAGGGAAAAAAAAAGAACAAAA
CTGATTTAAACTGACAGAGTCAGATACGACCTGACCCTGTTAGTCAGGGTAGCAGCAGCA
GTCCGATAAGGTGGTGGCTGCAGTCCTCCTGAAGTGAATGGATGTGGTTCTGTTGAAGCG
GTGATCCTGTGTAGAAAGATCTGGTCTTCCTCAGAAGGTCCAGTGGTAGGTATGTAGCTC
TTGTCCTCTGGAAAATCCAGTGGGAAAAAGGCTGCCTGTGGTCTTCAAAAATCGCAGTTT
ATATCCAGGATGGGATGCTTGGTTTCTCCCTCTGGGTGGAGCATCTCACAATGGAATGAT
GAGTCATGAGATAAGGCACTGATGGGCCATTAACAGGACATAGTCTTGAGGGAGGAGGCA
CAGGGAGCACTGCCCCACCTGGTTTTAACAGCTCATGAAGATGGTGATAAGAATACATGC
TTGTGGGCACATCTTACATTGTAACCTAGGACACACTG
>Ccor_TEdenovoGr-B-G1203-Map13_reversed#CLASSI/LINE/nan
GAGTCCAGAGGAGGCCCTGGAGCTGCTCCAGGGCTGGAGCCCCTCTGGAGCCAGGCTGGG
AGAGCTGGGGGTGCTCAGCTGGAGAGGAGAAGGCTCCAGGGAGAGCTGCGAGCCCCTTGC
AGGGCCTAAAGGGGCTCCTAGGAGAGCTGCAGAGGGACTGGGGACAAGGGATTCAGGGCC
AGGACCCAGGCAATGGCTTCCCAGTGCCAGAGGGCAGGGCTGGATGGGATCTTGGGCAGG
AATTGTTCCCTGGCAGGGTGGGCAGGGGCTGGCATGGAATTGCCAGAGCAGCTGGGGCTG
CCCCTGGATCCCTGGCAGTGCCCAAGGCCAGGCTGGACATTGGGGCTGGGAGCAGCCTGG
CACAGTGGGAGGTGTCCCTGCCCATGGCAGGGGGTGGCACTGGGATGGGATTTAAGGTCC
CTTCCAACCCAAACCATTCTGGGATTCCATGAAA
>Ccor_TEdenovoGr-B-G1912-Map3#UNCLASSIFIED
AATTGTTGCTGTCTGCCCCTGAGGTGCAGCACCACCCGGGACTGGCCAGACAAGTCCAGA
CTTGTTTCAGTCATGTGCCCTGAATCCCCTTTGTTCTAAGCACCGGTAAAACTGAAAGTA
ACTTGGATTCCCCCGGAACAGTCTGATTGGCTGCTTACTCCAGGTCCACCCCTAGCTCTC
CCCTTTCCCTTCCCCCAAATAAAAGGCGAGCCGAGCGGGCTCCACCCCCTCTTGCCCTGG
CTCCCCATCTGTAAATAGCTGCTCCTGTCTCTCTCGCAGGACAGGAGGAATAAACAAACA
GGATTGAAGCACAGAGTTTGAGCTGTATTTCTACCTCTTTGCTTCTGCTATTGACATTAG
CTTTACAGCTATCACTTGCTGCATTTTGGAGCCACCGAGTTGCTGGATTGCCCGTGCTGT
CTCTGGGCAGCTCGGGGCTTTCTAAGGCGCAGAATGGTGAGCTGAACGACTGAGCAAGCT
GAGAACATCTCCACAG
>Ccor_TEdenovoGr-B-G1902-Map4#CLASSI/LTR/nan
CTGGTTTTTGCTGGGGTAGAGTTCATTATCTTCACAGTGGCTGGTATGGGGCTGTGTTTT
AGATTTCTGCTGAGCACAAGGTTGATAATTAAGAGATGTTTTGTTATTGCTGAGCAGGAC
TTGCACAGAGCCAAGGCCTTTTCTGCTTTCCATACTGCCACGCTGGCAAGGAATGTGGGG
GTGCTTGGGAGGCTGGGAGGAGACACAGCCAGGACAGGTGACCCCAGCTGACCAGAGGGA
TATTCCAGACCACAGGACATCATGCTCAGGGTATAAAGTGTGGGGAAGAAGGAGGAAGGG
GGGAACATTTGGAGTGATGGTGTTCGTGTTCCCAACTTGTTACCATGTGATGGGGCCCTA
CTCTCCTGGGGATGGCTGAACACCTACCTGCCCATGGAAAGAAGTGAATTAATTCATTGT
TTTGCTTTGCTTGTGTGCATGGCTTTTGCTTTTCCTATTAAACTGTCTTCATCTCAAACC
CATGAGTTTTCCAGCTTTTACCCTTCCAAGTCTCTCCCCAGTGCTGCTGATGGGGGAGTG
AGAAAGTGGCTGC
>Ccor_TEdenovoGr-B-G522-Map3#CLASSI/LINE/nan
TGGCTACACCCTCCTTTCAGGCAGCTGTAGAGTGTGATAAGGTCCCTCCTGAGCCTCCTT
TTCTCCAGACTAAACAACTCCAGCTCCCTCAGCTGCTCCTCATCAGACTTGTACTCCTGA
CCCTTTCCCAGCCCCTTTGCCCTTCTCTGGACGCGCTCCAGCACCTCAGTGTCTTTCTTG
TGGAGGGGCCCAGAGCTGAGCACAGCACTCGAGATGTGGCCTCACCAGTGCTGAGTACAG
GGGGACAATCACTGCCCTGGTCCTGCTGGCCAGGATGCCATTGGCTTTTTGGTCACCTGG
GCACACACTGGCTCTTGTTCAGCCAGATGTCAACCAGCAACCTCAGGTTCTTTCCTGCTA
GGCAGCTTTCCTGCCTCTCCGGATCCCTCTGTAGAGCCTTTCTACCCTCAGCAGATCAAT
GGTCCTGCCCAACTCGGTGTCATCTGTGAACTGACTGAGGGTGTCCTCAATCCCCTGGTC
CAGGTCATCGATGAAGATGTTAAACAGGGCTGGCCCCAACACTGAGCCCTGGGGACCACC
ATGAGTGACCAGCTGCCAACTGGATGTAATGCCATTCACCACCACTCTCTGGGCCCAGCC
ATATAACCAGTTTTTAAACCAGCAAACACTGTACCCATCCAAGCCACAAGCAGCCAGTTT
CTC
>Ccor_TEdenovoGr-B-G1853-Map3#UNCLASSIFIED
GTGTCCTGGGGTGATGTTATGAAGCTGCTTTATTCCTTAACCATCCTCTCAATGCCCCAG
GACGCTGTGCCTCTAAGATGGACCCGGGGGATGGGGCCGGAGCCACGGACCCGAGGGGGC
GGTTGAACGGTTCGGCCCAACGGCTGCAGGGGCTCGGCAGGGCTCGGGAGGGAGTGTGCT
GGGAGCACTGTGCTGCTTTTTGGGTTCCTTTGTGTTCCAGCTAGCTGGGAAAGGGTTCTA
TTGGGTTTTTTTTCTTGTTCTTTTTTCCCTTTCCTTCCCCTTGCCTCACCTGCCTCCCTT
CCCTCCTCGCTGGTCCGGGGAGCCTGCAGGGGTGGCCCCAGCTGGTCCGAGCCCGTGTGT
CTGTTCCCTCTCCGGGAATTTGTTGTATTTTGAGGGGGTTTTTTTAATCCTGTTCTACCC
TGTTTTGTTCGTGTGTTAATAAAGAGTTTGGTTTCTTTTTCCCACTGTCACTCCTTGTGA
CCCATTTGTCTCATTGATGGAGGAGAAGGGGAGGATCACTCATTCCGGAGTGTTTCCTCC
TGAAGTTTTGTCTCAAAAGCCGAGACAAG
>Ccor_TEdenovoGr-B-G330-Map3#UNCLASSIFIED
TGAATGGATGATGTGGGTTTAAATAAGTCCCTGCCTTTTGCCCAGGCCTCTGGCAGCAGG
CAGTCGTGTTATTGAGGTGGCCAGCACCCCAAGACCCACTCTCATTCATAAGTTCTTTAA
AAATGGCTGATTCAATCTGTTATAGAATGAATTATTTATTTAATAGACACAAAACTAACA
GACGTAAGACTTAAACCAGACTATTACTACACAGGAATAAGACAAAAGGAAATACTAGTA
TTATACATGCAGGGTTAAAGGTACCTATTAATTTTACTGCTAGCGAAGAAATAGTATAAC
TTAGGATCCAATGTTTCTCACCACCAAACTGTTGAAGGGGCACACATCGAAATCCTTTCC
TTCAATTTCCAGAAAAGTAACCATGAAGTTGTGTCCAAGCTTCGAGAAGAAATCATCTCG
CATGTTCCCAAGGAGTGTGTAAGAGACTTCTGCCTCTGTGATAAACTGTAGTACTTCTAT
AGTGTAAAAACAGGCCTTTTGGTCACCTATGTTTTTTTATCTCTTCCCACATCTGTTAAG
CTGGCAGACTTTTGGTGCCAGGAGATGAACCCACTGGGCCTTGCCCACCTGGGTTATCTC
TTCTATCTGCACCAGCCACCTGTGGTGGGGAGAAGGATGATATGCCCTGCCACAAACATA
T
>Ccor_TEdenovoGr-B-G687-Map3#UNCLASSIFIED
CCAGAACCAGGTTCAGACATCATGGAGGTTCTTGCCCAAGGACGTTGCCAGCAGATTTAG
CAGGGACGACATCTGCTGCCACCATAGCAGTTGGTGATGCAGGAGATGTCAAAGCCGCCA
GAGTTGATGGGCACTCCGCCAGAGCTGAGGATGCTGCCAACAGCAGCGGAGGTGGAGGAT
CCCACCACGGTGTTCTGTGGGAAGGAGCTGAGGATGGGCCCGGGCAGGGTCACCACGACT
GGGGAGGGCTGGATGGCCACGGTGGAGCTCTGGCACTGCCTGACACAGCACTCATTGCAG
CTGTTGGCCAGCGGGCAGGGGCCGCAGGGCTGGCAGCAAGGGTTGCAGGGCTGGCAGCAG
GACATGGCTCGGGGTCACAGGTGCACCTGGCACAGAGGGCAGGGAGAAGCAGAATGTAAG
GACGCTTGAGAAGCAGCAGTGCCCCCAAGCACCCTGCAGCCAAGGCACCTCCTGGCCCAC
ACTGCAGTGCCCACCTCAAAGCCCAGGAGCCACCTCAGACAAGTCCCAGCCTCTCTCTGC
ACAAGATCTTCTCCCCCCTGCCTTCTCCCAGCAGAAGCAGCTGCCAGCCCTGGGCTCTGA
CAGCCTCGATCAGCTGAGACCTCCAGCCAGGAAAGAGCTGGTCTGGAAGCAGGAGGAGAG
AAGGAGGAGAAGGATTGGAGGCTTCCCACTCACCTGATTCCTGAGGAGGAGGTGAGAGAA
GTGGATGCGAGAGCAGAGACTTGGGCTGCCTTTTATAGCAGTCCTGCACTGCCTCAGGCC
CAGTAGCACCTTGGTGGAAGTAATAATTTTGTGACCAGCTCATGGCAAGTGTGCCCCATC
CCAGCTAATGGCAGGGGCTGTGTCCTTGTTTCCTGCACTGCCGCCTTTTCATTTCCTGGC
ACATGCCATATGCTTTCCTGCATGAAGACTTCTGTAAGTGCAGGGATGAGAGGCCCAAGT
ATTTCCGGGACATAAACACATCAGCACAGGCAGAATGCTCACATCATGGTCTGGTGGCAT
TCCATGCAGGCACGTGATGTGAACCTGTGTCATTCCTGTGGGTTTGTTTGTGGCAAAGTT
>Ccor_TEdenovoGr-B-G192-Map3#UNCLASSIFIED
TGTTATGAATGGATGATGTAGGTTTAAATCAGCTCCTGTCTTTTGCCCAGGCCTCTGGCA
GCAGGCAGTAGCTGTATTGAGGTGACCAGCACCCCAAGATCTCACTCTTATTCACAAGTT
CTTTAATAATGGCTGATTTGGTCTATTATAAAATGGATTATTTATTTATAGACACAAAAC
TAACAGACATAAGACTTAAAACAGGCTATTACTACACAGGGATAAGACAAAAAGGCATAC
TAGTATTATACACGTGGAGTTAAAGGTACCATTAAATTTACAGCTAGCTATGAAATAGTA
TAACTTAGGATTCAATGTTTCTTACCATCCAATCTTGATGGAGTATACATCGAAAAATCC
TCTCTCTCAATTCCCGGGGAAAGGGACCTGGAGTTGGTCCAAGGCTCCAGGGAGAAATCT
TCTCACACCTTTCCAAGGAGTGTGTAAGAGACTTCTGCTTCTGTGATAATTGTGTGGGCT
TTTATAGACATAAGAACCATGTCTTTTGGTCAAGAATATTTCTTTCATCTCTTCCCACAT
TTGCTTTCCAGACTAAGATGTTGATTCTTAGCTGGGGGCCTGAGCCCTTTTGGAACCAGA
GATACTCCATGCTGGGCCTGTGACCTGCCCGAGTTATCTCTTGCATATGCACCAATCATC
TGTGGTAGAGAGGGGGTAGACATGTCCTGCCACAGC
>Ccor_TEdenovoGr-B-G60-Map20_reversed#CLASSI/LTR/nan
TGCCCTGTAGATACAAAAGATGCTGCTAGCGAGGATTTTCTTGCTATTTTCTAAGTCCGT
GAGAGACTTTTCTCTCTCACAGAAGAGGTAGCAGGGTAATGTAAACAACCAAGCCACCTG
CAACCTTGAAAAGTCTTGTTTATGGTATAGTAGAAAAATATTTTGACAATGGATGTTTTA
GGATTTTAGCCAATCACCCCCAAGGGGTGGCTGGTCCTTTGTCCAATTAGACTATGAAGA
AAAAAGTCTATAAAAGAGTTTGTAAAATAATTAAATAAATCAATCTTGCTGCACAATTCC
TGCCTGCTGGATCTTCTCCTCCTCCTCCTCCCTATGGCTGCGGGACACGGTGATATACCG
TAGGGCCCAGGCCTGCGGTAATATTTGGTGACTGCCCGACGTGATTCTGCACTCTCTGAC
GTGTCCTGCATGCTGCAGAGCCAAGCCGAATTTCTCTAGAGGTACGCTGTTCCCCTTCCC
CCCCCGGGACCGGGAAGTCCGACAGGACTGAGAAATGGCGAACAGCGGCTCACAAACCGA
CGCTGTGGTACTGGTCTGGAAAGGTGTGTTTAGTATATTGCACACCTCCATTCCTGAAAA
CTCAGTTCGGGAATTATTAGACTGGGCTACCTTAAAAGGGATTTCCATGGACAGAGATAC
TGCCCTGGACTTTGCCTTATGGCAGGAACTTGGCTGTGCTGTCCGACACGAGCTCCCGAC
TGGGGACCCAGCAGCGTTAGAATTATACAAAACCTGGCGTTCGTTATTTATTCTGCTGAC
AGACCTTGACTGTGACAGCAGGGCTGGATCGCCTATTTCGGTGATGAGTGACGGAGGAAT
GTCCGAGGGGGGACCCCGCTGACTGGGCTTCCGGGGCAAATGATGGTGGATTCGGAAAAA
CCCCCCCGGCTCCACAGGCAGAGCCTGCGCCGGCTCACCCTGCACAATCGCAGGACTCCG
CGGCCCCCAGGGACCCCGCGCCGGCAGAGGCGGGGGGGGTCGGGGCAGCGGGAGGGCGCA
CAGCCTGCCTTGCCGCTCAGCTCGGCGGCGGCCACGGCTTATCCAGGGCCGCAAATCAGC
GGCTTAGCAAATTGGACCCCCAGAGCGGCTCCTAGCTCGGTTGCGTATGCACCTGGATCT
AACTTCTTAGCCGGCGTAGCGCCGGGCGTGACTGCCCCGAGACTGCCTGGGTGTGGTCCG
CTGCCCTCCTTGGCGCTGGACTGTTCTGCGCAGTCGCAGAACCGAGCCATCGACCTTTTA
ATACAGCATCTGCCTTTGCTGACAGAGTTACCGAATCATATCCCGAAGGATGGAGGACCT
GTTCAGCTTGCTAGAGCAGCTGCAGCGGATGCCCGAGGCACCGCTGCCGTGCGGGGCGCG
CCGAGCCCGCGCCGCCAGCACCGCCCGCGCCGCCCGCGGGAGACGCGGCTCCTAAACCAG
GAAGCGGCGCGGCCAGCGGCGAACCCGGAAGTAGTCGCTGCCGCGGGAAAACCCGGAAGC
GGCGGCGGCTGTGGAGCGGCGGCCGGGGGCAGCGGCGCCGAACGCGGCTGGGGAGCGCAA
AACAGGAGCGGTGCCGACCGCGGCCGGGGAGCGCGAAACAGGAGCGGATTCGGCAGCGAC
GGCGCTGAACGCGGCTGCAGTGCAAGAGACAAGCGCGGTGCTGGCCGCGGCGCCGAGCGC
GGCTGTTAGCCCCAGAGACGGCGGCAGCAGCTCCAGTACCGGCTCGGTCGGGACTGGCCG
AGACAGCATCCCGTAAAGAAGCTGCTGTTCAAACTGCAGCGCAGCCAACTGCAGTCTGTG
CTGTCTGTTCTGGCTCTAGCGAACTTAGCCAAAGTTCCGCCCCTCTCCGTCCATTTCTGT
TCACTCCCAGCACCTCAGAGTTGCCTTTGCCTGATGATTCATCGTCAGGCAGTGAGGCAG
ATGAGGTTCTGGCCCCAGGTCGTCAGGCGGCTGTAGCCGCGCGGCGAAGAAAAAGGCTGC
GCCGGTCTCGCCCCTGGACCTTTCAGGACTGCACGGTAACAGTGCGTCCGACCCACTACA
GTCGCTTCTTAGAGTCAGTTAAGATGCGAGCATTGGAGGAGGGTGACTGGAGGTTATTGG
AAACACTTGGAATGCCAAATAGATCTGAGGATTCTGGGGGTAACCGGGGAGCTGTTACAC
TCCATCCACAGGCTGTGCCAGAAGTTCAGGATGGTAGTGATTCCCCAAAAGGGGAGATCC
AAGCTTTCCCAGTGTATAAGGCTCTCCCAAATTCAGGGGAGCATGATAAGCATGAGGTAA
TTGCTTGGAAAGTTGCCCAGGACCTCCAATCCAAGGTGGCACAATATGGGCTAGGTTCTG
CTGAGGTTATGCAGATAATAAGGGTGATAAATACAGATTTGCTTTCTCCATTTGATATCA
GACACTTAGGTCAAATTCTATTTCAACCTGTACAATTTACAGTTTTTGAGAAAACCTGGA
GAAAGCTGGCCGACAAGGCTGCATTAGGGAATATGCAGCTCCCTGCTGCTGATCCTAGAC
AGACAGCAGGAATGGATGCTTTGATGGGGACTGGTCCCTTCTCTGATCCCAGTCTACAGG
GTACCTTGTCCTCTAGCGTCCTGCAGCAAGCTCAACAGGTCGGCATGGCTGCCCTGTTGA
AAACCATAGAGTTGTCTGCACCCAGAAAGCGATATACTGAAATAGTTCAAGGGAAATCAG
AGTCATTCCTCTCTTTTGTAGAGAAAGTCGCTGCTTCTCTCGAGAAGCAGGTTGAGGATG
ACTAAGGTTGTTAAGACAGTTGTTGTTAAGGCAGTTAGTGAGAGATAACGCAAATGAGGA
GTGCAGAAAAATCATAGATGCCTTACCAGGGGATCCTGAGGTAACAGACATGGTCGAAGC
CTGCGCTAAGGTGGGATCTGGGAACCAGAAAAGGTCTGCTTTGGCTGCGTTCCTGCAGCC
TGTTCACGCATCTTCTGGTCGTGAACCAAAGCAACCAAAACAGGCGAAAAAACGGAAGCG
GCCTAAGCCGAGCCAAAAAGAGAACACACCGATCCCCCAGTGCAAGAGGTGTGGCAGGCC
AGGGCATTGCTCGGACTATTGTAGATCCCGGACTCATGCCGATGGTCGGCCTTTGTCGGG
AAACTTCCGCCGGGGTGCAAGGAGGGGGAATTGCTCTCCGATGCAGTCGCTCCCCCAGAG
AGTGGCACAGGTACAGGCACAGGCCTACCCAGCCACCCTAGAGACGGCACCCAGGGATCA
GACGGCACCCAGGGATCAGACGGTTTTGACGTCCACACCGCAGCCGCAGTCGTCTTAGAC
TCTAGCGGTATTTATAAGGTTCCCTTGGATGCATATGGACCCTTAGCCCAGGGATCCAGT
GCGATGCTGGTGGGAAAACCTGACGTTGCCCATCAAGGAATCTTAGTGCACTCAGGAGTT
ATTGATGCTGACTTTAAAGGTCAGATTTGCGCTATGGTCTCCACGCAAAAACCCCCTGTA
ACTATTCCTGAAAAGACCTGCCTTGCTAAATTAGTGCCTTTTAAGTCTTGTGTCCCCAGG
ATAGAACAACAAACTCACGAAGATAACGGCAGTGGATCTACGGGACTTCCGCAGGCCTTC
TGGACTGCAGACATCTCTGACCAAAGGCCACAGATGACATGTACCCTGATCCTGCCGAAC
GCCCGTCCACCCCGGATTCAGCTTCGAGGTTTGATTGATACGGGTGCTGATGTAACTATC
ATCTCCTTCTCTGCATGGCCTCCCTCATGGCCTTTAGCCCCGGTGGGATCGGCCATCGCA
GGATTAGGAGGAACCACACAGAGCTATTTAAGCGAACGGCCTGTGGTGGTGAAGGACTCA
GAGGGGCACACAGCTACAATTAGGCCTTATGTTGCTACCACTTCCCTTAACCTTTGGGGA
CGGGATGTGTTGGCAGCTTGGGGCGTACGGATTGGGACAAATTTTTAGCAGGGGTCACTG
TGCGTAAGGGCGCACAGTATCCTACACTGCCTTTGCAGTGGTTGATTAACACACCAATCC
GAGTCAGACTCTGCTCAGTTAGTTGAATTAAGGGCTGTTATCATGGCTTTTCAGCGATTC
TCACAGGAACCTTTGAATTTGGTTACTGAAGAGCCGACTAGCAAAAGCTTTGTATACAAT
TAATCACCTTACAGTACCACAAAATTCAAATAATCCTGTTATTCTGAATCATTTTCTCTC
ATTGCAGTCTGCAGGCGAGACACAACTGCCCCGGGCAAAAGTCTGGGTACGGAATTTACT
CACTAACCAGTGGGAAGGCCCTCATGAGCTTATCGTTTGGGGTCGTGGGTATGCTTGCAT
TTCCACAGATACTGGGGTACGGTGGCTACCTTCAAAATGCGTTCGCCCTGACCTGACGGC
ACCAGAGGCAGAACAGGCAACCTCCAAATGATGAGCCAGAACGCCAACCATCCAAATGGC
GACCAGAATGTAGATCATCAGCCTAATGACTCTTCTGATGATGACCAAGATGTCAACCAT
CAGGCAGATGGTCCTTCTACAAGCAGAGACTGGGATGGTCCTTCCACAAGCAGAGACTGA
ACTTTAAATTTCTTGTTATGGAGTCAGATAGTTAAAGCCTTAAGGACATATTTAGAATTA
ATAACTGATGTAGATTTCTATTTAGGATTAATAGTAGAGTTGTTATCTTATAAAACAAAA
AGGGGGAATTGTAGATACAAAAATGCTGCTAGCAAGGATTTTCTTGCTATTTTTCTAAGT
CCGTGAGAGACTTTTCTCTCTCACAGAAGAGGTAGCAGAGGAATGTAAACAACCAAGCCA
CCTGCAACCTTGAAAAGTCTTGTTTATGGTATAGTAGAAAAATATTTTGACAATGGATGT
TTTAGGATTTTAGCCAATCACCCCCAAGGGGTGGCTGGATCCTTTGTCCAATTAGACTAT
GAAGAAAAAAGTCTATAAAAGAGTTTGTAAAATAATTAAATAAATCAATCTTGCTGCACA
ATTCCTGCCTGCTGGATCTTCTCTCCTCCTCCTCCTCCCTATGGCTGCGGGACACGGTGA
TATACCGTAGGACCCAGGCCTGCGGTAATATATGGT
>Ccor_TEdenovoGr-B-G340-Map3_reversed#CLASSI/LTR/nan
TTACTGGCAAATAGACTTTGCTGAGTTACCACACAAAGAAGGATACAGGTACATACTGGT
GTTGGTTGACACTTTCAGTGGATGGCCTGAAGCTTACCCCTGTCGCACTAACACAGCCAA
GGAGGTGGTGAAAGTTTTGCTTAATCATATAACACCAAGGTTTGGGGTTCCTTTGGGTAT
GTCCTTGGATAGGGGACCACATTTTGTTGCAAATGTGATTCAAGAAGTTAGCCGGATTTT
GGGAATTGCTTGGGATCTGCACACACCTTACAGACCCCAAGCAAGCAGTAAAGTGGAATG
CATGAATGGGACCCTTAAGGCACAAATTAGCAAAATTTGTCAAGAGACATCCATGACATG
GGTTCAGGCCTTGCCTATAGCTTTACTGAGGATCCGCATACAACCGAGGCAGAGGGATAA
CATCAGTCCCTATGAAATATTGTATGGCAGGCCATATCAAATTCCACATGTTCCAGGTGA
AATTCACATGAGGGGAAAACTTGATTTGCAGAGATATCTAATGGCTTTAGGTTCTACTTT
GCAGAAGCTCCAGAATTACATCGTGTTATCCAGACCCATAGGACTGGACACTCCTGCACA
TCCCTTCCAGCCTGGAGACTGGGTCTGTGTTAAGTGGTGGGACAGTGATCCTCTACAGGC
CAAGTGGAGAGGACCATTCCAGATTTTGCTGACCACCCTCACCGCAGTCAAAGCTGCTGA
CAAAGGACCCTGGATTCACTACTCCAGAGTTAAGAAGGCTTCTGCTCCTGAAACAACTGA
GAAAACAGAGACTGATACAAACGAAGATGATGTAGT
>Ccor_TEdenovoGr-B-G859-Map3_reversed#CLASSI/LINE/nan
AAAAACCCTCACTGGATTTTCTTAGCAAAACTGTTAAAGCCTATGTAAGAGCAAAGCTTC
TGTCCCCGGTCTCCCCGGGACCATGGGCTTCCTGGGGCTGTGTGTGCAGCTAAACCTGCA
TTCACAAAACCAGCAACAAAACCCATGCTAACCCAGGTGTGCTCCCACTTTCACAATCCT
TGGTTACGTGATCACAAAGCCACCCCCGTCACCCCCCAGTCGTATGGATTTTGTCTACAA
AGTTGGGCACATGGGTGTTTTACAATATTCTTTTAGTCTAACCCAACTACTTTAATTGAT
GTGTCAGAACCTTTATTGCTGTAATCGCTCTTCTCTCAAATGTTCACATTAACGAATTGT
TCAGCCTTGATGTGCTGTGTACTTACTAAAAGGAAAACCTTGTTTTCTTCTGCAGATGGT
ACTTCAGAAATGTAAGCACATAGAAATGTAGAAATGTCTTTTGATGAGTTGAGTGTCTTG
TTTGTGACTGGATCTCCTACATAAAGCTGTACCTGCTTTGTGTTTTCCCTGTGACCAGTC
CTCAGGTTCTTTTAAGGCTTGCATTCACTGATCAATGTGTTAGATCTCTTTTCCTCCTCC
ATTTCCTTCTCTTCTCCTCACCTCTCCTCTCCTTCCTTCTTCCCCTTTTTCTGTTTTCAT
TTTCCTTGTCCATAAGAATCTGCCCCTGTTTATTGCTGATTTGCAAGTCAACAGCATCTC
AAAGACATTGAGGTGCTGGAGTGTGTCCAGAGAAAGGCAATGGAGATGGTGGAAGGTCTG
GAGCACAAATGCTATGAGGAGTGGCTGAGGCAGCTGGGAGTATTTAGCCTGGAGAAAAGG
AGGTTCAGGGGGAACCTTATCATTCTCTGCAAGTACCTGAAAGGAAGCAGCAGTGAGCTG
GATGTTGCTCTCTTCTCCCAAGAAACAAGCAATAGGATAAGAGGAAATAGCCTCAAGTTC
TTCCAGTGGAGGTTTAGATTGGATATTAGGAAAATCATCTTCACTGAAAGGTTGATCAGG
CATTTGAACAGGCTGCTCAGGGAAGTGGTGGAGTCCCCACCCCTGGAGGTGTTGAAAAGA
TGTGTAAATGTGGCACCTGGGGACATGGTGCCAGGTTTTTTAATTGTGGACTTGGCAGTT
CTGGGTTAACAGTTGGACTTGATGATCTTTAATATCT
>Ccor_TEdenovoGr-B-G2000-Map6_reversed#CLASSI/LINE/nan
GGTCAGGGCAGTCCTTGGGTGGATCCAGGCTGGGGATGGGCAGATGGAGCAGCCCTGGGA
GAAGCCCTGGGGGTGCTGTGGGGGAGAGTCTGGGCCCCAGCGTGGGCAGCAGGGCAGGGG
GGATTCTGCCCCTCTGCCCCCTCAGCTGAGCCCCCACCTGCAGAGCTGCCCCAGCCCTGG
GCCCAGCTCAGGAAGGAGCTGGAGCTGCTGCAGCCAGGCCAGGGCAGGCACCAGGATGAG
CAGAGGGATGGAGCAGCTCTGCTGGGAGGAAAGGCTGCCAGAGCTGGGCTTGTTCAGCCT
GCAGAGGAGAAGCTCTGGGGTGACCTCACTGGGGCCTTGCAGGGCCTGAAGGAGCTGCAG
GAAACCTGGAGAGAGACAATTGCCAAGGGCTGGAGGGACAGGACACAGGGAATGGCTTCC
CAGTGCCAGGGGGCAGGGCTGGATGGGAGATTGGGAAGGAATTGTTCCCTGGCAGGGTGG
GCAGGCCCTGGCACAGGGTGCCCAGAGCAGCTGGGGCTGCCCCTGGATCCCTGGAGTGTC
CAAGGCCAGGCTGGACATTGGGGCTGGGAGCAGCCTGGGACAGTGGGAGGTGTCCCTGCC
CATGGCAGGGGGTGG
>Ccor_TEdenovoGr-B-G1699-Map3#CLASSI/LTR/nan
TGTTGGAACCCTGGGTTCAGAGAATTTCAGTCTTTCAGTGCTGACAGGCAATGATCCTCA
AAAGCACACTGCATTTGACCTGAGGCCTTGGGAAAAGCTTCCCAAATTGTGTGATAACAC
TGAGGTTGTTGCTGTGTAATTGAAGAGAAGTTTGTTGTATCACTGGGTGGAATATGTAGA
GATGTAGAAAATTTAGGTTTATGGGATATAGTAATATATATATGTAACAAGATGGAGGAT
TTTGGGTGTAGGTTAGTTCTTCTCCATTCCTCCTTCCTTCACAAATCTGGGTGGTCTGGT
ATTGGTTCAAAAAACCCGCAGTGCGGAACATGAATGATTAGTTACTGGATTATAAGTAAA
AATAAATTAGTTGGCATTCCATAATTGGATAATTTGGACTTTAAAAGACCTTGGAAGGTA
GCACTCGGGGGACCATTTTCACCTTGTTAACTTAGAGGCACACTCTGTGCAGCTGTACTA
TAGATAAAAAATAATAAACATCTGAGTACGAAGATAAACTCTGTGTCTCCTGCATTTCAA
TCCAAACTCTGAGTAAAAGAACCAAGAGACTGAGGCAAAGAAAATACAAATCAGAGAAAA
TTAATAA
>Ccor_TEdenovoGr-B-G73-Map5#UNCLASSIFIED
TTGTCATAGGTTAGCAAGCATAGTCCCGGAAGTGATGTCCTTGCTAAGGGGTGCTTACAG
TTTCCTCTGGGACCTGATAGAACCTATCAGCTGGCCAGTTTGAATATGGACAATTCTTTA
AGCCACTTAAAGTTGTGACCGCCTCTGTGATCCACACTTAAGAATAGACAAACTCCCCCC
CAAGCTCTCTCTCGTTTCCGGCGCTGGGACAGGTGGCTGCGGGCCCCGTGTGGGGGCCAG
TGGGCCAGCCCGCCCAGGCCCTGCTTGGGCCAGGCCGGGCCGGGCCACGGCTCCAGGATG
ACCCCCCCAGCAGGGCTGTGGGCAGCCAGAGCGGCTCGGAACCACCCCACCTCCACTGCG
GCCAAGATTTCAGCAAAAGCGGCACCTCTGTCCGGCAGAGGTCAGGTGACCAACAGCGAT
AAGCCACATTCCAGCTGCAAGGCCGAGGTGAGATTAACCCTTTTAGTGCTGTGAAGAGCT
GAAAACCTGAGGGAAGAGAAAGAGGAGATGCTTAAAGCTGAAAGTCTGTTGTGAAGCTAT
GATATATCAGAGTATCCCGTTGTAATTTCATGAAGATATGGGGGGTGGAGTGTTCAACTC
GTAAGCAAAAGCACCTGCGCTGAGATAGGCAGATGCTGAAGCAGCTGTAATTTCATGAGA
AGTTTGGACAGGGAGAGATGGACCAGATGAGGACTTTTGCTCCAAACGGGAAAGGAGAAA
ACCTCAGTTCCTAGAGATGCTCCCAGAGATAGTCCTAAAGATGAAGATGAGGAAGACCCT
TTGCTCCCAGGGAAGGAGAAGGGCCTCTGTTGAAAAGCTGCAAGTCGGGGGAAGGGACTC
ACATGCGAGCAGAGAGACTCCTCTTCCTAAATGGACTGAACAATATTTGGAAGTGGGCAG
CTGTCTCGTTGTGATAATGTTTTCATAGCACGAGCAAGAAGAGACTTCTCTTTCTAAATG
GACTGAACAAGGTTATTATGGAAGTGGTAAACAGACTGAACATCTTAAGGGTTGTCTTTT
TACATTGTCAGTGGGAGAAGGGAGGAAGGTGGGGGGAGGAGGAGAGTTCTGAAGGTGGTA
TAATTTTTTTTTCCCCTTCTTTTAGGTCTGTTAATAAACTTCTTTATATTCTTTCAAGTT
TGGTGCCTGCTTTGCATTTCTCCTAATTCTTATCTCACAGAAGATAAACAGTAATGAGTA
TTTTGGACCAAACCACTACAG
>Ccor_TEdenovoGr-B-G1922-Map20#UNCLASSIFIED
TTTTATCGCAGGGGGTCCGATGCTGGTCAGCACCGGTGTGCCGCGACCTTCCTAGAGAGA
GCGTCCTGCAAAGAACAACTCTTCCAGGGGCGGTGGCAGGCCTCCCTGGGCAGCAGGGGA
TTTCAGCAAGTGTAGCAACTGATTTCTCTGCTACAAGTGATTCCAGCTCTTGTGATTCAG
CTCTTTGTGAAATCACCCAAGGCGAACTCGGGGACAGAGAGACAGGAGCCTCGTTTGGCA
ATTCCACAGAGGTAGCTTTTATTGTCCAGCAGCCCCTGTGAAGGGAAGGCCAGGGACAAA
GGCTCCCTGGCTACAGGGGCAGAAACAGGAGGCTTTTTATGGGAAAGGCAGGGGGTGGGG
TAGAAACCAACTAGCCAACTGGGTACAGGCTATTACCATATAGAAACAAGGCATGCTGGG
GGTGGTTCACTTTGTCACCATGACCCAGAGGAAGGTTGCTTATCTCTGGGGAGAGTCTTT
TTTGCCCTCAGGCCTCTCTCCTCCAAGGGAGCTGCAGAGGGCTCTTGTGCCAAGGGCTCA
CAGCCCTCCACAACGGTATGAG
>Ccor_TEdenovoGr-B-G732-Map11#UNCLASSIFIED
TTCAACAGAACACGAGCTTGATCAACACCAAGAAGAAGCTGGAAACAGACATTGCCCAGA
TCCAGGGTGAAATGGAGGATACCATCCAGGAAGCCCGCAATGCTGAGGAGAAGGCCAAGA
AGGCCATCACAGATGTGAGTTGGACATTCCTGGCATTGCTGATGGTGAATGTCCTGTCCC
CCAAATATCTGCAGCCCCAAAATGGCTTTGCCCCTTTGCTCTGATCAGGCGGCCATGATG
GCAGAAGAGCTGAAGAAGGAGCAGGACACCAGTGCCCACCTGGAGAGGATGAAGAAGAAC
CTGGACCAGACGGTGAAGGACCTGCAGCACCGTCTGGAAGAGGCCGAGCAGCTGGCACTG
AAGGGAGGGAAGAAGCAGATCCAGAAGCTGGAGGCCAGGGTGTGTAGGGCTGGGGTTGTG
GGTGAGTGAGGCTGTCCTTGGAGAGACATTGCCAGGGAAGCTGCAGGGATGGGCTTGTCC
TTGCAGGTGCGGGAGCTGGAAGGGGAGGTTGATGCTGAGCAGAAGCGCAGCGCTGAAGCC
GTGAAGGGTGTGCGCAAGTACGAGCGGAGGGTGAAGGAACTGACCTACCAGGTAAGGCAG
GAGGTCTCCTGCTCTGACAGGGTTTGCTCACAGCAAGCCACATTTTGCACACACCATCGC
CAAGGGCAATTGTTAATCCTGTGTGATGTAGCACCAAGAATTGACTCTCTTTCCTCTTTG
CCAACCACTTTAGTCTGAGGAAGACAGGAAGAATGTCCTCAGGCTGCAGGATCTGGTGGA
CAAGCTGCAAATGAAAGTGAAATCCTACAAGAGACAAGCTGAGGAGGCTGTAAGTATT
>Ccor_TEdenovoGr-B-G1820-Map3#UNCLASSIFIED
AGCAGTGCCCAGCAGCTCTCCTACCTTCCCTGTGGCTTCCTTGCCCTCCCCCAGGGCCAT
GTGAATGGAGATGTTCTCTTGCAGACGACACTGGCCCATGCGTTCAGAGGCTCCCTGGTT
CTCTTGCCTCTCACCGAGCACCTTTAGAAGCAGCCCAGTCTTCGAGACCATCTTGGCACA
GGCCAGCTGGAGCTGGGGCAGGCTGCAGTCCGTCCTCAGGGCTCGCTCCACGTGGGCCGT
GAACGTCCGCAGGCCTTTGTCCGGCACCAGCAAGCGCAGGAAACGATCGACCGTGGTTTC
CAAGCGCTCTCCTGGAACCAGCGCAAGGTCTGGGCCTTGGGGGCTCCCAGGTTTATTGAG
GAACCTGGAGCCTTCTTCCTGTTGCTTCCAGTGCGTCTCTGTGGTGTCAGGGATGATCAG
GAGGTGCCCGCGCAGAGAGGACTGCCCCTCTTCAGCCGTGGCCTCTGCCCTGCTGCTCGC
AGCGGGGCGGCTCTGAACCAACGGGTCAGAGAGAAAATCCAGGTTCCTGTTTAGAC
>Ccor_TEdenovoGr-B-G1705-Map5#UNCLASSIFIED
AAGTGTTGCAGTGTGTGAGATTAATGTATGCTGTTCCTGTGTTTTAGATTGGCCTGTTGG
TCTCCGCCCCTTTGTACCTTATCTGGTCCCCATCTAAAAAGTTCCCTTCTCCTGGTTCTC
CTATTAGTTTCTGTTCTCCTGCCTGCCCCTCTCTCTTCCCCGTTGGTTGTTGCACCCTTG
TCCCTCCCTTACCCCGCCTCCTGGCCCTCAGCCCATTGGTTCTGGTTTCTTCCTGCCCCT
AGGAACCCCGATAAAAAGTTGTACCCCTGCTCTCCATTTGGTCTTTTGTTGTTTGCGCGG
GGACCCTCCACGCGTGGAATAAACCCTCGTAGCTGGAACCCTATACAAAAGACCCTTCTC
GTTTCTTTTCCACTGATCGCCGCATAGTGGATGTGTGAGTGAGTAGCTGCACCACCTCGG
AGTGTGTGTCTGTGCCTTCGTTTGGCCCCAGCGCCGAAGCGGCTTCCCCCCCCGCCCCCG
GCTGGGGACGCTTTTGGAAGGTCACGGCATTTCACCATCTCGCTCCGCCCGCGGCAC
>Ccor_TEdenovoGr-B-G1588-Map3#UNCLASSIFIED
CTGGTAACACTGTCCCTGCCCGGCTCCGTGGGGCCCCGCGTGCCCCCACAGATGCACGGG
TGGGTTCAGTGTCACAGTCAATACCAAAGAGTCCAGAAGGGCGTTTGGGTGCATCCTGGC
AGGAGCATTTATTGCTGCTACACTGTCCAGGGGTGCAGAGGCAAATACCAACGTGAGCCC
AGAACTCACAGTTTTACCTGGGGGAAAAGGTGGGACCAGGGAATGGAGGCCAATGGGGAA
GCTCTGGGGGAGTGATGAGGGGTGGAGGCTGACAGGCAACCGGGGAATCCAAATTGGGAT
AGATGAACAGAACAGAACAAGCATCCTGGGAGAAGCCTTTCTGGTCACCCTAACGTAAAG
TGATTCCTGTGGTAGGGGGGACTTGTCTTACTGAGAACTCTCTGTCCTTTGTAGTGTGTG
TTCAGCAGCCACCACAC
>Ccor_TEdenovoGr-B-G1952-Map3_reversed#CLASSI/LTR/nan
TGTTGGAAAATGTGGAATATGTAAAATTTTCTTAAGAAAGGATGTTCTTTAATGTTTGAT
CTTTGTATACTTTCAAACCTAATCAACAAGAAGGGAGATTTAATCTGTGAAACAGAGAGC
AGACAACAAGCTCTAAGTGATGTCCAGATGTTACAAAGACAAATTACTTGTTGGTAGAAA
TGCCTTGTTAAGCTTTAGGGCCTGACAGGTTTCAGCCATCTCACACCTAGAGGGAGGTTA
GCAAAGTTGGGAAGAAGGATGTACCATTGACAGCAGACACAAAGAATGCAGAATTTATGG
GCCACAAGGACATTTGACAGAATCCCCAAGATGAGGAACAAACTAATAAACCCTACCCAG
CAACTGTGCTGAATCAGCTCTGACTGGGTAAAAGGTAATTCTGCAGGGGGAGATCCCAAC
CACCGACTCATCGACCCAAAAACCCATCGGCCCAAAAGAAGAGAAACACCATGGGACTGA
TTAGCATGAGAAGCGAAAGAATCATTAACCAAGAGAAGATAGAACACTAATTAATATGAG
AACTATGTAACTTGTAGCCAATGAAT
>Ccor_TEdenovoGr-B-G861-Map3_reversed#CLASSI/LTR/nan
GGACAGCGGATCATCGTCCGACTGCGAAGCAGCCTCTGCGACTTTGTCGCCCGCAGAGCC
AGAGCCAGCCAGGGCTGCCGGGGGTCAGCCCCAAGAGGAGGAGAAGCACCGAGAGATGAT
GCATGAAGTAATCAAGAAGCTTGCTGAATTGTCTATACGTCAGGACGCACTGGAGTCTAA
GGCTTGCGAAACCACACCATCAGCACCGTGGCGTCCCGTGGACCCACCGGTCAAGACAGC
CACCAGAACTCCTCCGTTCCCGTTGGGAGAACCGGGCACAGGGCCTACGGCCCCTCCCTT
CCCGCAAGAGGAGGTGCAGCCATTGCCTCCATCAGCCCTGACAGTGAGGACTGATCCATT
GTGAAGGAGATGGAACGGAGTTGTCCGTAACGCAATCATTGAAGGAGATTGGCAAGCCGT
AGATGCCCTAGCCTGCCCTGTACTGATACAGGGGGACACCGCAAGGTGGGAGCCCCATGA
CTGGAAGATCTTGCAGCAAGCGAAGCAAACGGTCACCACGCACGGCCTCCGGTCTGAAGC
TACACGGAGCATCCTGCAGTTTATCTTTACAGCAGATGTCCTGTGTCCTAATGATTGCAT
CAGCATCGCACAGTTGTTGTTAACCCCTTCACAGTTCCTGCTCTGGGAGCGAACGTGGAA
GCGGCTAGCACAAGAAGAAGCTAGCAAACACCAAGGTGATACACAAGACCCACTGTATGC
GATCCAAGCCGACATGCTAACTGGGAGCGGGGCTTATGGAGCGACGGTGACGCAGCTGAC
CATGCCCACAATCATTCATCACTTGTCACAGACTCTTGCCCACAAAGCCTTGTTGTCAGT
ACCCGAAAAGAAGAAGTCTCCTCCATATGCAGCAGTCCGACAGGGGCTGTCAGAGCCATA
TGGTCAGTTCATTGACCGTCTGTCAGCAGCCTTGAAGGACGCAACTGAGCTCTCTGAAGA
GCTCCAAGAGCAAATGTTCCGGACCCTTGCCTTTGAAAATGCTAATAGGCAAACTAAGAC
GATTCTTGCCACGCTGCCCCAGGGAGCAGGAGTAGACGAGATGCTCGTGCGTGCTAGCCG
TGCAGAGCAGTCGTCTCAAACAGCTGCATTTACCACAACGCTGCAGAATGTCCTGCAAAA
GCAGGGACAAGTCATCGCCGCAGCTCTGACGGGAGGGGCGCAAAGTAAAAAGGGGGCGAG
GGCCGCTGGCCCACCTCCTGGTCCCCGGACGGGTGGAGTAGCCTGTTTCCAGTGCGGTGA
AGAGAGGCCTGTGTAACCTTCGGGAGACAGATGACCCTATTGGAGATTGGCTTAAGGGTC
TGGGTATCACCGGATGGCTGCGTACCTTGGTAGTAGAATGCTGCCGATTGCTATTTGTAG
TTATAATAGGCTTAATAGTATTTGGGTGCATTTTTTCTTGCATTAAAGCGGGGCTGCGAA
AGATTATCGACCAGGCCTGGGTTGCCCAAAAAGAAAACGGGGGATGTGTAGAGGGATTCC
TTGTGGAACAGGGGCATATGATACCCCTGGAAAGATTGGACAACCCAGGGTTGCTGAGGA
AAAGCCCCTGAACTGGCCCCTGGCTGCAGGCAAGCCTGGAAAGCACCTGGCTGCAGGCAG
CCCTGAAAGTCCTTGGCAAAGTTATACACTGGTCGTCTCCCCCGCTGATTAGAGGCTGTC
TAGAGGGACTGGGCATGAATCTTTGCAAAAGTAGATATAAGCTTGCATAGTTGAACAATA
AAGGGAGAACGATGCTCAAATCGTATCGGTGTACGTGTCGTTACTCTGGCCAGCTCTCC
>Ccor_TEdenovoGr-B-G166-Map20#UNCLASSIFIED
TGTTACAATCCAGTTTAAACCCAGAAAAGCAAAGCAAGCTAAGTCTCTGAGCATAAACCG
GAAAGAACTTAGAAGGTTCAAAATATTCCCAGAAATGAGATTAAAACCAAACGAGGTTAG
ATGTTGTTGCCAAAAAATGGATGTATTTTATTTAATAGTAAAAGAGGCAAAGAGAAGGGA
AGAGAAAAGAAAGAGAGAAAGAAATAAAAAAAAGAAGTGTGCGTGGGGGGTGGGGGAACA
GGGAGAGGTGACAGGGGTTAGGTGGAAGCATATCACCCATCCGAGGGTCCCAACGATGTC
TCGATTGCTCCCCTCCATCTGGTCTGCTGGTGGTGAGGGTCCCCCGTCGCCGCCGTGGCC
ACGCCGCCACACGCTGCCACACGCTACCACAGCACGCCACACGCTGCCACACGCCAAGAG
AGTGCAGAATCCCGTGGATTAATATACACTTTGGGCCAGGTGGGAACGCCCACGTGCCTC
TCCTTGCAGGGGCTAGCTTGACACACTGTCCCTTGCAACACTGAGGGTCTGTTGCATCAT
CTCTGGTGCTCTGGTGCAGGGTCTGGGGACCCCTTTGAGGGGGGCGCCCTGTGATGGGCC
ATGTCACCCCCTTCTGCTGTGGATAAGCTTCCCCCCCCCCTGGTGAGGACCCCTCAGCTG
GGCTCCTCTGCACAGTTGGAGGATGGGCAGTCACTGCACCTCTGACCAGAGGCTTTTCCA
AGATACCCAAAGCCTCTCCTCCCTCCACCCCCTTGGTTCAGAGGGTCTGTTGGAGCCTGG
CAGCTGATAGCCCTGGGGCTGTGGTCTCCACCCTTGGAGGTGTTAAGCCTGTGCTCAGTG
AATGTCCCCAGCCCTGAGTTGTTACTTTATCTTATCTTCATCAGTGAGCAGCGGTAGTAA
GGCCTCAGTCAGGGCCCCCATTCAGGGTGTGGTAGTCTTCTCTGCAGCTTTTGTAATACA
GTTTTTAAAAGTCCTTTAAGAAAATGTTTAAGTCATAAAATATAATATTTCAGTCTCTGA
CACT
>Ccor_TEdenovoGr-B-G1506-Map3#CLASSI/LINE/nan
GGGAACGGAGCTGGGAAGGTTCTGGAGCCCCAGGAGCAGCTGAGGGAGCTGGAAAGGGGC
TCAGGCTGGAGCAAAGGAGGCTCAGGGGGGACCTTGTGGCTCTGCACAAGTCCCTGACAG
GAGGGGGCAGCCGGGGGGGTCGGGCTCTGCTGACAGGGAACAGGGACAGGAGGAGAGGGA
ACGGCCTCAGGCTGGGCCAGGGCAGGCTCAGGGTGGGCAGCAGCAGGAATTTCCCCATGG
AAAGGGTGCTCAGGCCTTGGCAGGGGCTGCCCAGGGAGGTTTGGAGTGCCCATCCCTGGA
GGTGTCCCAGGAATTCCTGGAGGTGGCACTCAGGGCTCTGGGCTGGGGATGGGGCACAGC
CTGGACTCGATGGGCTGGGAGGGCTTTTCCAACC
>Ccor_TEdenovoGr-B-G529-Map10#CLASSI/LTR/nan
CACTGTATTGGATTGGCACGGCCTGGTTTTAGGCAGCAGGGGGGACACACAGATGGCTCC
TGTGAGGAAGCTGCTGGAAGCTTCCCACCATGGCTGGCAGAGCCAATGCCTGATGGCTCT
GAAGGTGGACATGCTGCTGGCCAAAACTGGGCCAGTGAGAGAGGTTGGTAACACCTCTGT
GATGACATATTTAAGAAGAAAATCAAAGCAAAGGTCACACAGATTTTGGATTCCAGCCAG
AGAAGAGGAGGAGGTGAGAACACGTGAGGGAAACAAGACGGCAACACCAAGGTCAGTGGA
GAAGGAGGGGCAGGAGGTTGCTCCAGGAGCCGGAGCCGAGGTTCCTCTGCAGGCCGTGGT
GCAGCCCATGGTGAAGCCCGCTGTGCCCCTGGCAGCCCATGGATCCACGGGGGATGCAGA
GATCCACCCGCAGCCACGTGGCGAGGTGCCCGTGCCGGAGCGGGTGGATGCCTGGAGGGG
GCTGTGATCCAGCGGGAGACCCCGGTGCAGAGAGAGGGCCCTGCTTCCAGGCGGGGAGCA
GCCTGGCCTTGGAGGGCTGCACCCCGTGGGAAGAGAGAGCCCCGGCGCTGCAGTTTGGGA
GGGCTGTGGGCCCGTGGGAGGGGCTCAGGCTGCAGCAGGGGCGGTGGGGCTGCTGCTCCT
GAGAGCGGACCCACGCCAGGGAAGTTCAGGAGAACTGTCTCCCGTGGGAGGGACCCACGG
CCTCACAGGGGAAGACTCCTCTCCCGGAGCAGCAGAAGGGAATCTCGGTGATGGACTGAC
CAAGCCCCCATGCCCTGTCTCCCTGCGATATTGGTGGGAAGGAGGGAGGGGCTGAGGGGC
GGAGGAAGGTGTTCTAAGGGCTTAATTTACTTCTCATTATCCTCCTCTGATTCTGTTAGT
CATAAATTCACTGTACAGCTTAAGTTGAGCCTGTTTCGCCCTTGAAGTGTTTTCTCCCGG
TCCTTATCTCGACTCATGAAGCATTTGTTAATTTTCTTTTTTCCTTTTCCCTCCTCTGCC
CGGCTGTGGCAGGGAAGGGTGAGCGAGCGGCTCTCCTGGGTGCCTGGCGTTGGGCCAGCG
TCAAACCACGACA
>Ccor_TEdenovoGr-B-G1219-Map20_reversed#CLASSI/LTR/nan
GAGTGTTGGAACCCTGGGTTCAGAGAATTTCAGTCTTTCAGTGCTGACAGGCAGTGATCC
TCAAAAGCACACTGCATTTGACCTGAGGCCTTGGGAAAGGCTTCCCAAATTATGTGATAG
CACTGAGATTGTTGCTGTGTAATTAAAAAAGAAGTTTGTTATATCACTGGGTGGAATATG
TAGAGATGTAGAAAATTTAGGTTTCTGGGATATAGTAATATACATGTAACAAGATGGAGG
ATTTTGGGTGTAGGTTAGTTCTTCTTCTTTCTTCTTCCTTCTTCTTCACAAGCCTGGGTG
ATCTGGTATTGGTTCAAAAAAACCCGCAGTGCAGAACATGAATGATTAGTTACTGGATTA
TAAGTAAAAATAAATTAGTTGGCATTCCATAATTGGGTAGTTTGGGCTTTAAAAGACCTT
GGAAGGTAGAACTCTGGGGGCCATTTTCACCTTGTTAACTTAGAGGCACATTCTGTGCAG
CTGTACTATAGATAAGAAATAATAAACATCTGAGTCCGAAGAAAAACTCTGCGTCTCCTG
CGTTTCAATCCGAACTCTGAGTAAAAGAACTCAAGAGACAGAGGCAGAGAAAAAGAAAAG
AACAGAAACAGAGAAATTTAATAGA
>Ccor_TEdenovoGr-B-G282-Map20_reversed#CLASSI/LTR/nan
CTGGTTTTGGGTAGCAGGGGGGCCAGAAAGATGGCTTCTGTGAGAAGCTGCTGGAAGCTT
CCACCATGTCTGGCAGAGCCAATGTCTGATGGCTCTGAAGATGGGAATGCTGCTGGCCCA
AAGCTGGGCACCAATGAGAGCAGGTTGGTAACGCCTCTCTGATGACACATTTGCGGGCAG
AGGAGGGGAAATGAAAAAAAAGTTACACGATTTTGGATTCTAGTGTGAGATGAGGAGGGG
GTGAGAACATTTGAGGGGCAACAACATGGTGGCATCAAGTTAAGTTGAGAAGTGAGGGGG
ATTTGTTGCTAACGGAGCCGGAGCCGAGGTTAATGTGAAGGCCGTGGTAAAAGAAGACCA
TGGTAGAAGCAGCTTTTTCCCCCAGCCCCTCCCTCCTTCCCACCGACAGCGCATGGAGAC
AGGGCCTGGGGGGGAGGTGCCCGTGCCGGAGCGGGATTTCCTTCGGATGCTCCTGGAGGA
GGAGTCTTCCCCTGTGATCCAGTGGGAGACCCTCCGGTGGAGAGAGAGGGCCCCTGAACT
TCCCAGGCTGGGAGCAGCTCTGGCCTTGGAGCGACTGCACCGCCCGTGCGAAAGAGAGAG
CCCCTCCCACGGGCGCAGCAGTTTTGGGAGGGCTGCTGTGCCCGTGGGAGGGGCTCACTG
CTGCAGCAGGGTGCGGTGTTCCAAGGACAGGCTGCTGCATCCTGAGAGTCGGACCCACTC
TCGCCAGCGGAAGTTCCACTGGAGAACTGTCTCCCGTGGGAGGGACCCCACGGCCTCACA
GGGGAAGACTCCTCTCCCGGAGCAGCGGAAGGAAATCTCGGTGATGGACTGACCAAACCC
CCATGCCCTGTCTCCCTGTGCTGTCGGTGGGAAGGAGGGAGGGGCTGGGGGGCGGAGAAA
GGTGTTCTAAGGGCTTATTTTACTTCTCATTATCCTCCTCTGATTCTGTTAGTAATAAAT
TCACTTTGCAACTTTAAGTTGAGCCTGTTTCGCCCTTGAAGTGTTTCTCCCGGTCCTTAT
CTCAACTCATGAAGCGTTTGTTAATTTTTTTTTTTCCTTTTCCCTCCTCTGCCCGAGCTG
TGGCAGGGGAGGGTGAGCGAGCGGCTCTCGTGGGTGCCTGGCGTTGGGCCAGTGTCAAAC
CACGACAAT
>Ccor_TEdenovoGr-B-G580-Map18#UNCLASSIFIED
TCAGTAAAGTGCAGACATGGCCTCTTCAGATGCTGAGATGGCCGTCTTTGGGGAGGCGGC
TCCTTACCTCCGAAAGTCAGAGAAGGAGAGAATTGAGGCCCAGAACAAACCTTTTGATGC
CAAGACATCTGTCTTTGTGGCTCATCCAAAAGAATCCTTTGTGAAAGGGACAATCACAGA
GCAGGGAATCGGGCAAAGTCACTGTCAAGACTGAAGCAGGAGAGGTGAGTAAAAAGCAAG
ACTGAAGGACAACATTTGATCCCCACTCTGAGCTTCTTAGCTGACATGCATGTATATCCT
TTGTTCCCTCTGACAGACCCTGACCGTGAAGGAAGATCAAATCTTCGCCATGAACCCTCC
CAAGTACGATAAAATCGAGGACATGGCCATGATGACCCACCTCCACGAACCCGCTGTGCT
GTACAACCTCAAAGAGCGTTACGCAGCCTGGATGATCTACGTAAGTGGCAGCAGCAGCTT
CCTTTGGGCAGCGGCAGGAAGTGCTGGGCCAGGCTCAGGGGAAGCCAACGTGCTGTGTCC
CTTCCTTGCAGACCTACTCGGGTCTCTTCTGCGTCACCGTCAACCCCTACAAGTGGCTGC
CGGTGTACAACCCGGAGGTGGTGTCTGGCCTACCGAGGCAAGAAGCGCCAGGAGGCCCCT
CCACACATCTTCTCCATCTCTGACAACGCCTATCAGTTCATGCTGACTGGTGAGTGGCTC
>Ccor_TEdenovoGr-B-G1183-Map3#CLASSI/LTR/nan
TGAATCAGGGGGATGGGAAGCAGGAGAATTAGTTTGTTAGGAACAATGCATCCAGCTTGG
TCAGCATACCAGGGCAGGAAGAAAAGATAAGAGACCACTGATAAGAGCAGAGGGAGTCTC
AGACAGACATCCTGCGCTCAACCCAAAACTAGCTCAAACCAGTCTCGAAGCTTAAACCCA
GGCCAGGGGTACAAAAGAGCATGCGTAGGGAAGAAAGGTGAAAAGTTCAGGATGAGGAAG
ACTCCTGACTTCATCAAAAAGACCCTCGGAAGACCCCTACCAAAGCCACCAAACCACACT
GCGCAAGCGCAACGCGGATGTAAATGACTTTTGGGTTCATTATAATACGAAGCGAGGCTG
GGCGGGGCTAGGTGATGAATATGTATAGGCGTGTTGCGAAACTTAATGAATATGGAACTT
GTAACCCGATAAATACCGAGCTGAATGCAGCTGTCGGCACGCATGATTTTGGAGGAGCGA
TCCCCCGTGCGTCCCAGCTGGAAATAAACATACCTACTTTACTACTTCTTTAGTAGTGGA
GTTCTGTCCGCTCTTCATTTGGCGAGCAGCCAGGAGAAACTCTGTCCGGCTGCAGGATCG
GCTGAGGAGCGGACATCCTAGGCGCGCCCCAGGGCTTTCCTGGAGGATCTCCGCCCCTCG
GCTCGCTCACTGCGGCGGACAGACAACGACCTGGAACTGCGGATAAACGGTATGTTTTGC
ATTTAGGTTGCCTGTAAGTCGTACGCGTGGCCAGGGCTGCTGGTAAGCCGCGAGGAGACG
TCCCGCGTTCAGCGCAGTCCCTGTGAGGGTAAAGGTGGGACTTGCAAGCAACCGGCTACC
GGAGCCGGCAAGGGGGAATCGCCGACCGATAGGGCGGCCGCTAGCGATCCTGGGAGCGGA
TCGGGTGATTCCAGGGGGGTCCCACCGGAACTTGTTACCGTGTCGGAAAATACAAGCGGG
ACCCTGAAACTGTTACAAGCGAGTGTTGCGAACATTTTTGCTACTAGTAGCTGGTTTGAA
TGTTGTTGTGTTGCTTATATGTCTGTGTGGATATTGGTTGTTGACAGACTGCTTTTATGT
GTGTAGATGTGTATTAGGTCGCCTATTCGTTTGTAAATCGGGAGCGTGCGTGTTGCCGTG
TGTCGTTTGAGAGTGTGATATTGAGACATTTGTTTGGGGGAGTGCTTGCTTGTTGAATTT
AGAATCGTGGCTGGGAGAACCTCTGCAGAAGGATTAGTGGCAGAGAATTTAGAGTTTGAA
AGAGTACGTGGAATAACTTGTTCTTGTGGATGTATCAGAACCTTTTATTCAACGGGAGGA
TGGCAGGTTGCATGGGTATTAATACAGTGTAAAGTTTGTACGAGGAGGTGATACTGCTCT
TCTGCCAGACGGCAGAGCCTGTGTTCTCAGTGCTATTAAGCTGATTTTGAGCCTGAGATT
TTAAAGGTTGTGTGTGGGAAGTCGCATTTGGTACCTGAGATTTAGGAATTTCGGGAAGAA
ATTGGGAAAGAACTGAGAGAGAGTGTGGAAAAAGGGGATTTCAAGCAGCAGCAAGGCAGG
CTTGGCAGAAGGCACAAGAGAATTTATAAAGAGTAACTTATACACTATACAGGTGACCCG
GAGGGGGTGGCACAGTATGGGAACCAGACAAAGTAAAGAAATCCCCAGAGCAAGCCCGCT
GGGCTGTATTCTGGTACATTGGAAGGAGATAGTAGGAGCTGGAGGCACAGAAAATAAAAG
AACCCTTATAAAATATTGTACCCAGTGGTGGCCACTGTATAAATTAGAAAATGAAGCCAA
ATGGCCATCTAATGGAACTTTAGATTATAATACCTTGCTTCAGTTAATGCTGTTTCTGAG
GCGGGAAGGTAAATGGGAAGAAGTTTCCTACGCTGACGCATTTTTTTCTCTCCGAAAACA
CCCTGAATGGCAGAGAGATTGTGGAATCAAACCCCCCAGTGATCCTATGGTGTTAGCTCT
GGAAAAAGAAAATAATAAGGGCCGAAGAAGAATCAAACGATGCTGCTCGTCATGCAGCAT
AGGCCAGAGATGCACAAGGTCAGACAAAGTCTATCAAGCAGCAGCCCAGGGACAAGATGA
TGATGAATTAACCGATTTGCTTAAGCCTCCCCTTAGGAGACAGGAAGAGGATGCGGACTC
GGAAGGAACACCAACGCCAACCTCCTCTCCCCCGGGCAGTCCTGTCTCGTCCCGAACCAG
GAAACAGGTACTGATGGCACCTCTGAGAGAGGCAGTGGCACCTGATGGGGATACAATGTT
AATTAGAGTACCTTTCTCTACTGCTGACCTAGATGCATGGTATAACGTTGCCAAAAATTA
CCGAAGTGATCCAGCAGGTACTGCTGAGCGCTTGCGACTTATAATCAAACAGCATAATCC
AGATTGGGCTGATATACAATTATTATTGGGTGGACTAACAGAGACAGAAAGACAGCTAGT
TTTGAAAACAGCTCGAGACTTGGCAGAGGACTATTACAAAACACAACAATTAGATGTAAA
AGATTACTTCCCACTCCAGGAACCACACTGGAACCCGAATAGAACAGCTGAATTAAAGAA
ATTAAAAGGTTATCAAGAATGGATAGCAAAAGGGGTGGAAAGAGCTATTCCCAAGACCCT
AAACTGGTCAGCTTTGTACGCAATAAGACAGGGTCCTTCCGAGTCACCATCCGAATTCCT
GGATCGTCTGAGGGATGCAATGCGCCGTAACACATCGCTGGATCCTGAGACCGAGGTAGG
GCTACAACAGCTGGTATCTTTGTTTCTAGGACAATCCACAGGAGATATCAGACGTAAATT
GCAGAAACTTCAGGGGCCAGAAGGGAGGAACCTGGAAACTCTATTGGATGCAGCTTGGAG
GGTATTCAGTAATCGAGAAGAAGGTTACAAGCAAGGGATGAGGAAATTAGTAGCAGTAGT
AAAAGAAGGGAATAGAGAAAAGCTTAGACAAGGACCCCCCAGACGAGGACCTCCCAGACA
AGGCCCACCCCGGCTAGGTAGAGACCAATGCGCGATTTGTGGGAGGTTTGGTCATTGGAA
AAACGAGTGCCCAGAAAGAAGACAAGAAGACCACCAGAACAAGGGAAACCGAGGAAGGGG
GAGGGTGGTTGCACACGTGAAAGAAGATTGAAGAGGACCGGGGGATTCCACCCTAGCAGA
TCCACTGGTTATAATGAAGCTAGGGGACAAAGAAAAAGAAATAGAATTTTTGGTGGATAC
AGGGGCAACATATTCAGTTTTAAATAAAGCTTTAATGCCTGTGGGGGATGACTATATTGT
GGTACATGGAGCAACTGGCCAATCTGAAAAAGCTTATTTTTTTTAAACCATTGAAAATAT
AAAATTGGGAAACAATGGGGTATTCACAAGTTTTTATATTTACCCAATTCTCCAAAGGCT
CTCTTGGGAAGAGATTTATTAGAACAATTACAAGCAACCATTATTTTTAGGAATGGGGAA
GTTATTCTGGAGGTAAATGACCAACAGTATGTAGAAATACTGAGCCTAATATTAACAACC
AAAGACCCTGTAGAGGAAATCAGGGAAGAGATAATGGAGCAAGTGTTCCCAGGAGTCTGG
GCCACAGATGTACCTGGAAGAGCCAAAAATGCAACCCCAATACAGATCAAACTCAAAGAA
GGGAGACAACCAGTTAGAATTAAACAGTACCCCCTTAAAAGGGAAGACAGGGAAGGAATT
GGCCCAATAATTGAAAAATTCTTGCAGTTGGGATTACTAAAAGAGTGCCAGTCTGATTTC
AATACTCCTATCTTGCCTGTCCGTAAACCTGATGGGTCTTACCGGGTGGTACAGGATTTA
CGGGCTGTTAACAAGATAACTGAGGACCTCTATCCTGTGGTGGCAAACCCTTACACTCTG
TTAACATGTTTAACACCAGAGCTAACTTGGTTTACCGTTTTAGATCTAAAGGATGCCTTC
TTTTGCCTCCCTCTCCATGAAGCCAGCCAGAAAATTTTTGCATTCGAATGGGAAAGCCCT
AAGAGTGGGCGCAAAACCCAGCTCACATGGACGGTGTTGCCTCAGGGATTTAAGAACAGC
CCCACCCTGTTTGGAGAACAGCTCGCAAAAGACATAGAGTCCTGGGAAGCCCCACCAGGA
GAAGGGAAGCTATTGCAGTACGTGGATGATCTCCTAATAGCTACCCGAACAGAGGAAGCT
TGCACAGCCTGGACGGTAAGCCTCTTAAACTTCCTGGGACTCCAAGGGTACAGGGTATCC
AAGAAAAAGGCTCAGGTGGTGAAACAAAAAGTGATCTATCTGGGCTATGAAGTCAGTGCT
GGGCAACGAACTTTGGGGCAAGATCGCAAAGAAGCGATATGCCAAACCCCGAAACCCCAG
ACAGTGAAAGAGTTACGGACTTTTCTGGGGATGACAGGGTGGTGCAGACTGTGGATTTAC
AATTACGGGCTGCTCGTGAAACCACTATATGAACTCATTACAAAGGAAAGCAGAGATCTC
CAGTGGACAAAGGAGGCCACGCGGGCCTTCAGCCAGCTGAAGAATGCCCTCATGTCAGCT
CCAGCTCTAGGACTTCCAGACGTGAGTAAGCCATTCTTTCTATTTTCCCATGAGAAGCAA
GGGATCGCCCTGGGAATACTAGCACAGGACCTGGGCCCATACCGACGGGCAGTTGCCTAT
TTCTCTAAGCAGCTAGATGCAGCAGCCAAAGGATGGCCTGGGTGCCTCAGAGCTGTTGCA
GCAGTCGTGCTAAACATCCAGGAAGCACGCAAATTCACCTTGGGCCAGAGAATGACTGTG
CTGGTGTCCCACACGGTGTCTGCGGTGCTGGAAGTGAAAGGTGGGCACTGGCTCTCCCCA
CAACGGTTCCTGAAATATCAAGCCATCATGGTAGAACAAGATGATGTAGAAATAGTGGTA
ACTAACATTGTCAACCCAGCTTCCTTTCTCAGTGGAAATCAAGGGGAACCGGTACGCCAT
GATTGCCTGGAGACTATCGAAGCTACCTACTCCAGCCGCCCGGATCTAAAGGATACCCCT
TTAGACAACACAGAGACCTGGTTTACTGATGGGAGCAGCTACGTCATCAGTGGAAAGCGG
CATGCTGGGTATGCAGTTACCACCTGCCGCGAGGTGATAGAATCTGGACCCCTGCCAACA
AACACCTCTGCGCAGAAGGCTGAAATAATCGCCCTAACCCGTGCCTTAGAGATGGCAAAA
GGAAAGAAAATAAACATCTATACAGACTCAAGGTATGCCTTTGGAGTTGTGCACGCACAC
GGGGCCATTTGGAAAGAAAGAGGACTGTTAAATTCGCATGGAAAGAACATCAAACATGCA
CAAGAAATAATGCAGCTGTTAGAAGCAGTCCAGCTACCTGAGAAGGTAGCAATCATGCAC
ATAAGGGCGCATCAAAAGGTGAGCTCAGAATTGGAAGAAGGAAATGAACTGGCGGACAGA
GAGGCAAAAGAGGCAGCAAAAGGTGAGGTAACAATAACTGGAGCCTTGATCCCAGATGGA
CAACTTTCCCTAGAGGGTAAGCCAACATATAATAAAAAAGACAGGAAATTGATTAAAGAT
GAAAGGGGAACATTTAACCAAGAGGGATGGGCTATCAATGCAGAAGGAAAAGTAGTTATT
CCCTCTCATTTGCTATGGGCCGTAGTTAGAGAGGAACACCAGAAAACACACTGGGGAACA
AATGCCTTATATAACTACTTAATTGGGAAAATTATCGCTAGAAACTTATACGAAACTGTT
GTGCAAGTAACTCGACAGTGCAACCTTTGCCTCCAGACTAACCCCAGAAACACCCCCAAA
CCAAAAATGGGCCAGACTGGGAGAGGCCATGGGCCTGGACAGCAGTGGCAAATTGATTTT
ACGGAACTTCCAAGAAAAGGGGGGTATCAATATTTACTGGTGCTGACAGATACCTTTTCA
GGATGGCCAGAAGCTTTTCCTACCAGGACCGCTAAGGCTCGAGAAGTAACCAAGGCGTTA
CTACAAGAAATAATACCGCGCTTCGGAGTTCCAGCCACAATGTCCTCAGATAGGGGACCA
CATTTTATTTCAAGGGTGGTACAACAAACCAGCCGACATTTAGGCATAGATTGGGAACTC
CACACTCCATACCACCCCCAGTCGAGTGGCCAAGTAGAGAAAATGAATCATTTGATTAAA
CAGCAAATTGTGAGATTAGGGCAAGAAGCTAACCTACCCTGGCCCCAATCTCTTCCACTT
GCGTTGTTACGAATTCGGACCAAGCCCAGAATTAAGGAAAAGTTAAGTCCCTTTGAAATA
CTCTATGGGAGACCATATGGGGTACAGAAAGGCATATCTACCCAAATAGGGGAAGAGACG
CTAACCACCTACATGATTGCCTTAGATAAACAGCTTAGAGAAATTAGAAAACACGTGGCT
GGAACCCGAAGTCGAGGTTTGGACGGTCCTGTACATGACATTCAGCCTGGAGATTATGTA
TATGTTAAGTCTCTTACAGAAAAGACTCTGGAACCACAGTGGGAAGGACCATTCCAGGTG
CTTCTCACCACTTACACCGCGATTAAGATCAGAGAACAGAGTGCCTGGATTCACCATACC
CGAGTAAAGAAGGCTCCAGAGGCCCCTTGGAAAGTGACCCCTGGGGATGATGAACTGAAA
TTGAAGTTCACCCGAACAAAATGAAAATGTCAGGGTGGCACGCAAGTATAACCCAGAAAA
TTGTTTTTCTCACAGTTATAATTGTAACCTTCAGCTGGGAAGTTATTCATAAGAGAGAGG
ACATATGGTCCCAAGCCTTTATGCGGGTTACTGGACTCATGGGGAGATATTCTGATATAA
AAGATTTAAACCTGTTGACTGTAGTCATGCACGGAAACCAAATGTATACAAAGCAAGAAT
GGAAAAAACAAAGAACTTGGCAGCTCCAAGGGACTGTAGGAGAAAAAATCAAGATAGGAT
GCCGAATGGTTAACGGGACTACTCATAGAAAAGCAACCCAAATCAGTGTCTCAACTACTC
CTACAGACAAACACCGTGAGATCTGTAGTTATTCAAGTGAAGCAGATTGTTGGTATAATT
TTACATTGGTACAGACTGTGGAAGTGGTTTGTCTTTGGGGCCAAGACAGCAATGGACTCT
CATTCAAATTCCAGATAAATGCCATGGCTAGGCCTACTACCCACTCTGACAATCAGATCC
AAACCCAGGTCACATTACTTAAGTCTGAGCCAAAAGTTTATGAGATTGGCCCTTATGTAG
TGAGGAACACAGGCCAGCAATTACTGCTGTTTAATCCAGAATGGTCTCTTAAGCGTGTAG
AACTACTAATGCAAATTAACATTTCTGAAATCCAACCAGCCTGCTCCCCTTTAATTCAAA
CATCCCTTGAAGGATGGACAGCCTGGCTGCAGAAGCAAACACCCCTCAAAGGCAGAATGC
GGAGAGACCTGACTGGCATGCTGGGAACAGGACTGGGAGTCATAAATGGGATTGATTCAG
AGATACTGATGAACAAACTGGCCACAGCGACCAGTGATCTGACCAAATTAAAACAGCCCC
TACAATCCTCCCTCTTAGCATTAGGAAACAGCCAGTGGCAAGTCTCAAAAATACTCCCAG
ACCTAGCAAAACTCAGCAACCTGGACCACGAACTGATATTAAACACACTTGGCACAGCTC
AAGACAACGTCTCATTAGCCCTTAGCTGCATACAAGCTCAATTATGGATGCAGTCCACAG
CTTCCTTAATCATAAGAGAAGGTAATGAAGGTGTATTTCCTATTGAAATCCGAGAGGCTG
TTTGGAACAATGCTACTAAATTAGAAAGAAAGCTCCAATCCTGGTGGACCTTGGTAAATT
TCACCTATGACCCAATGACTAACATAGCTACTGCCTTCGTGCTTACGATACGGAATGCCA
CAGTTTATGTAATTCATCCTATTGTTGCATTGGGACTAAACCATAAAGGGACAGTTTTTT
ACCCCTCTGAACACAGAGTATGGGCTCGGATGGTAGGAGAAAAATGGCAAACAGTGAATT
TAGAATCTTGCATCACACGGGAACAACAAGGATTTATCTGTGAAAGTAATACACTTGATG
CCAGAGACATATGTCTTGATGCAGAACAAGGCATTTGTCACTTTGAGATCCACCCAGACA
CTTCACCAAAAACTGTACTTGTATATATTGGTCAAGGCTGTGTATGCTTAAGAACTATCT
GCACTTCTATGATAATAGATGACAATGTTATTAATGTAACTGCCATGAATCACTCTAATT
TTTGTATTTGTAATTTTGCCAAAATTGTTGGGTGTGACTTTTCGTATTTAGCACCAGTTG
TGTCTCATCAATTAATAAGGTCTAACTACACCATTTACCATAAATTGCTACCCACACCTA
TTGGGATGGACCTAACATTAGTAAAGCAATTAGTGAAACATCAGGACCTAATGGAGATTT
TGAGAGAAATCCAAAGAAATGGGGAAAAGACCTTAATCACCGTCCATTATGACACACAAG
AAATCAGCAGAATCTTGCAAAGAGTAAAACAAGACGCAAGACATAACTGGTGGGACTCGC
TTTTCGGGTGGTCACCTACCGCAACAGGCATCCTAAATACGTTATGTCACCCCATCATTG
TCTTACTAACCTTGGTTAGTGTCTGCCTCGTGCTGTCTATCACGTTACTAATTTGGAACT
ATAGAGTACTCAAAAGGTTATCAGTTCTAACTACTTTGTCAAACGCACACGGAAAAACAT
TAAGGGATGCCTACCAAAAAATTCATTAGAAAAAGAATTTAAGTATTAGTAAAAGAATTT
ACTAACTCTTTAGAAAAGGGGGGACTGAATCAGGGGGATGGGAAGCAGGAGAATTAGTTT
GTTAGGAACAATGCATCCAGCTTGGTCAGCATACCAGGGCAGGAAGAAAAGATAAGAGAC
CACTGATAAGAGCAGAGGGAGTCTCAGACAGACATCCTGCCTCAACCCAAAACTAGCTCA
AACCAGTCTCGAAGCTTAAACCCAGGCCAGGGGTACAAAAGAGCATGCGTAGGGAAGAAA
GGTGAAAAGTTCAGGATGAGGAAGACTCCTGACTTCATCAAAAAGACCCTCGGAAGACCC
CTACCAAAGCCACCAAACCACACTGCGCAAGCGCAACGCGGATGTAAATGACTTTTGGGT
TCATTATAATACGAAGCGAGGCTGGGTGGGGCTAGGTGATGAATATGTATAGGCGTGTTG
CGAAACTTAATGAATATGGAACTTGTAACCCGATAAATACCGAGCTGAATGCAGCTGTCG
GCACGCATGGCTTTGGAGGAGCGATCCCCCGTGCGTCCCAGCTGGAAATAAACATACCTA
CTTTACTACTTCTTTAGTAGTGGAGTTCTGTCCGCTCTTCAC
>Ccor_TEdenovoGr-B-G645-Map3#CLASSI|I/LINE|LTR/NA|NA
GGGACACACCAGGAAACACCAGGACACACCGGGACAGGCCGGCAGAGCGGGCAGCGCTCG
GCCTGCAGAGGAGCAGCTTCGGGGTGACCCAGCTGGGGCCGCCCAGTGCCTGAAGGGGCC
GCAGGAAAAGATGGAGAAAGAGGATTTCCAAGGGACGGAGGGACAGGACACAGGGAATGG
CTTCCCAGTGCCAGAGGGCAGCGATGGATGGGAGATTGGGAATTGGAAATTCCTGGCTGG
GAGGGGGGGGAGGCCCCGGCAGAGTTCGCCCAGAGCAGCTGTGGCTGCCCCTGGATCCCT
GGCAGTGCCCAGGGCCAGGCTGGACATTGGGGCTGGAGCAGCCTGGGACAGTGGAAGGTG
TCCCTGCCATGGCAGGGCTGGCACTGGATGGGCTTTAAGGTCCTTCCAACCCAAACCATC
CTGGGATTCTGGGATTGTTATAAATGTACTGTGGTGTTGGCTTTTCGCATGTTCCATCAT
TGTTATGGATGGATTGTGATGTTGGTTTTTTTCATGTTCCTTAATGTGAGAAAAGCTTTG
CCGAGGTTCTGTAATGTAATGCTGTAGAATGTCTGTAGTTTGGGTGACAGTTTGGGAAGG
ACGCGGGGGGGTCTTCACATTCCTGGAAAAGGAGTGGACTAGAACATCTGAGCCTGGTGA
TACCAAGGTAACTCTTAAGAGGGAACTGGGGGTTAATGCGCTGGGAAAACCCAAATGATC
CAAGAGATACACCAAGAATCACACCTGACTGGGAAATAAAGCCAAGCTTATATCAGTGGT
TTCAAGTGTTGCCTGGACAAGTCCTGAGACACGTCCGATACCCTCCTTGGGGAGGAATCC
TTCCACTCCAAACAGGAGGATCAGGACTATTTTGGGCTGAGGGTTCTCATATTCTGCCCT
TAGCCTGTGATTTATTCAAAAAGGAGGAGGAATTGCTACCTCCAACAGTGCCAT
>Ccor_TEdenovoGr-B-G1469-Map4_reversed#CLASSII|I/MITE|LTR/NA|NA
GTGATGCCTTAGGTTTTAACTTTTCTATTTTTCAAATCCTGCACTGCCTGGTGTGTGACT
CTGAAGTTTCTTGTAGCCTGGTAATTTCTGCTCTCTCATGCCAGGCAGACATAACAAAGC
CTCTCCAGGCCTGCTCTCCAAGGACACCCAGACTGTCCTAGGCCCAAAAGTATAAACCAA
AAGCTTCTAAAGGGGGGGCAAGCTTGGGGAAATGACATCATTAACTGAAGCTTTAATTGG
AGAATTAACCCTGCTATGCAAATGAACCAAACTTACAAAAGTGTGAAGAACTCGTGACCT
GTTGTCCATCTTGGGGTCCCTCTTGGCAGTAGCCTCTGGCCCCCAGGGGGTACCTTTGAA
GGCCTTTCAAATAAATACCTCTTTTATTCCCTTACTCCTGTCTAGTCTCTGTTTCTAGGA
GGCCTCTTAAGGCATCACC
>Ccor_TEdenovoGr-B-G905-Map3_reversed#CLASSI/LTR/nan
ATCAAGTGATCCCATTAGTAAGAGATGTTGAAATTCCAGGGAGATCAAAACGGGCTCCCC
CAGTGATTATTGAACTACTGGAAGGGGCACAACCAGTGTCAGTTAAACAATATCCACTAA
GGCATGAAGCACGAGTAGGAATAGAACCAATAATTACTAAATTTATTGATCAGAAGTTGT
TGAGAGAGTGTAGATCTTCCTACAATACCCCAATTCTACCAGTGCAAAAGCCAAATGGAT
CAATTAGTTCAAGACCTGAGAGCGATAAATACAATATCAAAAACACTACATCCCATAGTA
ACCAATCCTTACACTTTACTCACAAAATTACAAAGTGACTGGGTGTGGTTTTCAGTTTTA
GATTTAAAAGATGCTCTCTTTTGTCTGCCATTAGCTGAAAGCAGTCAGGAATTTTTGCCT
TTGAATGGGAAAACCCCAGAACAGGGAGAAAAAGCCAACTTACATGGACTGTATTGCCAC
AAGGATTCAAAAATAGCCCCACGATATTTGGAGGTCAATTATCCCAAGAACTGGAAGCCT
GGACACCGCCACTTAGAGAAGGTACACTCCTGCAGTACGTTGATGACCTACTGATAGCAA
CAAGGACCCGTGAAGACTGCAAGAACTGGACTGTAAGTCTTTTAAATTTTCTGGGACTAA
GTGGATATAGAGTCTCCCCTGAAAAGGCTCAGCTAGTCCTCCAGAATGTTACATATCGAA
GGTATAAACTAGCAAGAGGGGAGAGAGCCTTGGGAGACAACAGGAAGGAGGCAATTTGTC
AAATGCCCAGGCCAACCACAACCAAAGAACTGAGAACCTTTTCTGGGAATGACAGGATGG
TGTAGATTATGGATTTACAACTATGGACTCATTGTGAAACCTTTATACCAACTCCTAAAA
GAGACTGGGGGAACTCACCTATGCTGGACACCAGAGACTAATAATGCATTTGTAACTCTG
AAACGTGAGTTAATGCAAGCTCCAGCACTGGGCATACCAGATGTCACTAAACCTTTTCTG
TTGTTCTCACATGAGAGACAAGGACTGGTGCTGGAACTTTTGGCACAGAAGCTGGGACCA
TACAAAAGGCCAGTGGCTTATTTCTCCAAGCAGCTGGACGTGGTCAGCCAAGGAGAGCCC
GCCTGCCTGCGTGCAGTGGCAGCTGTGATCCTGAACATAGAGGAAGCCCTCAAGTTCACA
CTGGGCCAGCAGAGAACTGTTTTTGTCTCTCACACAGTGTCAGCAGTGCTCACACAGAAA
GGAAATCACTGGTTAAGCCCATCTCGCTTTCTCAAACACCAAGCTGTCCTAGCAGAATCG
GAGGATGTGAGTAGCCAAGTAACCAACGTTTTAAACCCAGCAGCTTACCTCCAGGGCAAG
GCTGCTGAGGAGCCTGTACAGCATGACTGCATTGAAACCATGGAGGCAGTTGACTCCGGC
CGCCTGGACCTAAAGGACTCTCCGCTAGAAAATGCAGACAACTGGTTCACTGATGGGAGC
AGTTATGTCAAGGATGGTGAGCGGCTCGCTGGGTATGCAGTTACAACCACAGACGCTGTC
ATTGAGGCAAAACCGTTACCTGTGGGGACATCAGCTCAAAAGGCTGAAATAATAGCCCTA
ACTGGAGCCTTGGCATCAGCCGAAGGAAAACCTATCAACATTTGGACTGATTCAAGGTAT
GCTTTTGGGGTGGTACACGCTCACGGGGCTATCTGGAAAGAAAGGGGTCTATTAACCTCA
CAGAAGAAAGAAATCAAGCATGCTACTGAAATCGTGCAGTTACTGGAAGCAGTGGTAAAA
CCTTCAAAAGTGGCTATAATGCATTGTAAGGGACACTCCCAGGGTAACACTATCCCTGAA
CTGGGAAATGCTATGGCAGACAAAACAGCAAAGGCAGTGGCCAGTGGGGTTCAGATCCAA
GCCCTAGCTCTAATTCCTTCTAGCATCCTTATGGGTATGAAAAAAACCCCCACATACGAC
ACTGATGATTTAAATTGGATACAAGAAGACAAGGGACAAATGAGCACAGATGGGTGGGCT
AGGCTAAAGGGTCTCATAGTCATACCCAGAAAACTGTTAAAATTATTTATCCAAAGCGAA
CATT
>Ccor_TEdenovoGr-B-G1639-Map4#UNCLASSIFIED
TGTGGCGATCTGTTTACCCATTGCTTTTCCTATCCCACATTGTTCCCCCTTGTTCCTTGC
CCCTAGCCCTGGCCACTCCCTCAGGCTCTCCCTATCGGTTCCTGTACCCCAACCCTGCCC
ATGTACCGCCCCTGAGCCCCTGACAAAACCCCCTGCGCCCGGATCACGGGGTCTCTCTGC
CTCGGGGGGTCCCTGGGACAAGCTGTAACCATTAAAAGTGCTCTGAAGCCCTCATGGGGA
GACCCTTCTGGCCTCCTTCGCCGTCACTGTGTTGTAGAGCTGAGAGCTGCCGGAGCAAAA
CCGCGGAGCCGTCCCAAATGGACAGCGGGAGGGCGGCAATGGTCACACTGCCCTAAGCAG
CTCTGCTGAGCTCTCAGGGAAAGCTGCAGCTTGCTAAACCAAACCTAGCACTACGACAGT
>Ccor_TEdenovoGr-B-G1936-Map7#UNCLASSIFIED
ATGTAATAAATGGTTAAAAGTTTGGGTTTTTTTTCTGGTTGAGAAGAAGTTAAAAGTTGC
TTGTTAAAAGATTGGGGATATACAGTTAATGAGTTAATTGTTATTGTGACTGTACGGGTG
TAATGTTGCTATGTGCCCGCTAGATGGTGACACCAATGGGGGAAAGTAATGGGTCTATAG
AAAGGAGGAGAATGTTCTAGAATGTTCTTAAGATGACTTAATTATTATGATGTAAACATT
TTGAGGAATTATTGGTTAGGGGGCAAACCAATCACTCGATGCCCCAGAGACTGATGGAGC
TGAACACCAATGAGGACCCCGGCAACGAGCCACCAGAGGGAGGATCTGAGCTGCACCAAT
CACAGCATCAAGAGAGACTATAAAAACTGCCCCGGGGCTCAGCCCCCGGGGCGTCTTCCT
GAGGAACCTGAGTCCGAGGGAACGCCCTCCGTGTTGCGCACTGTTTGTTTTTTTTCTGGG
TTGTCGAGTGGGACTTGGGCTTACCTCGAGTCTCCGCTCCTGGTTTTCTTTTTAATAAAC
GAGCAGACTTTTACTCCACCCAAAAAGTCCAAGCCTCGTTTATAACAC
>Ccor_TEdenovoGr-B-G1622-Map4#UNCLASSIFIED
GGGGAAACACAAAAGGTGGAAAGGATTTCAGGTGTGAGAAATAAAAGCAGGTTTCAGAAA
ATAAAGCAAAAGGATTTAGGATTCAGCTTTGCCTGTGAAAAGATAGAAGATACAGTTATA
CAGCAAGCAAGGACATTAAAAACAATGGTTAGAGTTTCTAGGCTTGGCCTAGATAGATTT
TGGAGTTGCAAAAAATATGCTTAGCAAGATAGATAAGTTTAAGCCTTATAATGGAATATT
GTGTATTGTTATGACAAGGCATAACAAGCCAGCATTGTGTTCAACAGCTGTACATGTGCT
GTTGTGGACTGGTTAAGACAGCTGTCTGTAACTTTTAGAAGCATGCTGATTGGCCAAAAA
GCTTTTAAGAATGCTCTGTAACCAGGAAGTTTTTGGATGCCCTTGGCAGCGTGAGCTCTG
TACCAACTCTGTCTCAACTCGGTATGTGAGACTGATAATGGAATAAAATAATAAAAGGCT
CCTGGAGCGCCTGTCCAGGCTCCCCGTCCCATTTGTTGCCGAAAACGCCAACAT
>Ccor_TEdenovoGr-B-G149-Map13#UNCLASSIFIED
TGTGTCTTGGGGTGACTTTATGATGTTGTATTCCCTATCGCTGCACTATGCCCAGAAATT
AGTATATGTGCCTTTCTATGCCTTTAAACTGAGCCTGAGAGGGGAGAGAGAAAAGTGTAC
TTTTTCAAAGCAGTTTGCAGTTTGTTTTCATGTTCCAAGGACACAGAGATAAAACCTGTC
TGCTTCTGCAGCGGCGGGAGCGGGAGGAAGCAGCCTGCTTGCTTTCCAGCCAGTTTTCGG
CTTTCTTTTTCTCCGGAGAGAAAGAGACGGAGAGTTGAACTTTTGTTTTCCTGGGACTTT
ACATTTTTTTCCCCTTTTTTTTCCTCTGCTGGACTGTTTCAACATCAGAATACATTGGGA
GGAATTTCCACCGAGGCCTTGGCCCTGGAGGTGGGCCCACCACCCCATCCCAGCTCCAAG
GAGGGGGAGAGAGAGATAACTACGGAAGGACTCTGAAATTTTCCCAGGTTTTCTCTCTAC
AAAGCGAGAGGTTTCATTATTTAGCATTAGTATCTTTTTTCCCTGTGTATTTGTTAAATA
AATAGTTTTTATCTCTTTCACTTTCCTTCGAGGAAAAAGTTCATTTTTTTCCCCGAACCT
GGTGGGGGAGGGGGTGGTTTGTAACCTGCCTTCTCTCAGAGGATATATTTCTAAATTTGG
CCAAACCGGCACA
>Ccor_TEdenovoGr-B-G1408-Map4#CLASSI/LINE/nan
ACAGCATTGGTGGACAGGGGCAGAGCTGCTGACATCCCCTACCGGGCTTTATGCAAAGTG
TTTGACACTGCCCCACACAACATCCTTGTCTCTAAATTGGAGAGACATGGACTTGAGGGA
TGGACCACTGGGGAGATAAAGAACTGGCTGGGTGGCCACCCACAAAGAGTTGTGGTCCAA
GGGCTCATGGTCCATGTGAAGACCAGTGACGAGTGGTGTCCCTCGGGGGTCACTGCTGGG
GCCGATACTGCTCAACATCTTTGTCAGGGATGTGGACAGAGGGATCAAGGGCACCCTCAG
CAAGTTCACTGACAGCACCAGGCTGAGTGGGGCAGTGACACGCTGCAGGGAAGGGATGGC
ATCCAGAGGGACCTGGACAGGCTTGAGAGCTGGGCCAGTGCAAACCTCATGGAGGTCAAC
AAAGCCAAGTGCAAGGTCCTACACCTGGGTCATGGCAATCCCAGACACACCAACAGCATG
GGCAGAGAAGAGATTGAGAGCAGCCCTGTGGTGAAAGACTTGGGGGTGATGGT
>Ccor_TEdenovoGr-B-G760-Map3#CLASSI/LINE/nan
TTTAACTGATTCATCAATGACTTGGATGAAGGAGCAGATGCCTGCTCAGCAAGTTCACTG
GTGACACAAAGCTGGGAGCAGTGGCCAATACCCCAGGGTGCTGTGAGCCCTTCAGAGGGA
CCTCGACAGGCTGGAGAGATGGGCAGGGAAGAACCTCCTGAAGTTCAGCAAGGGCAAGTG
CAGGGTCCTGCACGTGGGGAGGAACAGCCCCAGGCACCAGCACAGGCTGGGGGTGACCTG
CTGGGAAGCAGCTCTGGGAAGGAGGACCTGGGGGTGCTGGTGCACAACAAGCTGTCCATG
GGCCAGCAGTGCCCTTGTGGCCCAGTCCCAATGGCATCCTGGGCTGCATTAGGAAGAGCA
TTGCCAGCTGGTCAGGGAGGTGATCCTGCCCCTCTACCCAGCCCTGGTGAGGCACATCTG
GAGTGCTGTGTCCAGTTCTGGGCTCCTCAGGACAAGAGAGACAAGGAGCTCCTGGAGAGG
GTCCAGCAGAGGGTGGCAAATGATGAAGGGACTGGAGCCCCTCCCTTCTGAGGAAAGGCT
GAGGGAGCTGGGCCTGTTCAGGCTGGAGAAGAGACACTGAGAGGGAACCTCATCCGTGTG
TGTCAGTGTCTGCAGGGAGGGCTCAGAGGATGGACCAGGCTCTGCTCGCCGGTGCCGGGC
AATGGGACAAGAGGCAGCGGGCAGGAACTGAGGCACAGGAAGTTCCACCTGACCATGAGG
AAGAGGTTCCTCACTGAGCAGTGCCCGAGCACTGGGACAGATTGCCCAGAGAGGCTGTGG
AGCCTCCCTCACTGGGGGTATTCAAGAGCCATTTGGACACCATCCTGTGCCATGTGCTCT
GCGATGACTCTGCTTGAGCAGGGAGGTTGGACCAGATGACCCACAGTGGTCTCTTCCAAC
CTGACCCACCCTGGGATTCTG
>Ccor_TEdenovoGr-B-G1726-Map8#UNCLASSIFIED
GTGTGAAAAACGAGGTTCACTCTTAGTAAAATTTTAAGGAAAGTTTAATAAAAGGGACAA
TTAGGAGACAATAGCAAAAAGGGTATTACAGCCGGGTGCTTTGGCAGAGATCCAAAGGCA
CACCTCTACATCCAAAAGATCGTCTTTAAAAGTACATCTCTTATTGCATATTCATCACAA
TCATGCATGATTCATAAATTCTTTGGAGTTTCTGTGTATCATCCCATCAGCCTTATCTTC
CTCCTTGGCTCCATTCCGTCTCTGCTCCCTCCATAAATTCTTCTCTCTCTGGTTTCGGGT
CTTCTTCTTCTTCTCTGATAAGATACTCCAGGAATGTGAAGGCTTTCTCTGCCTATCTTT
TCTAAATTGACTACATAAACAATAGACATTCTATATCATGTATTACATTACAGAACCTAG
GTAAAGTTTTTCTAACATTAAGGAACATGAAAAAAAAGCCAACATCACAATACATTCATA
ACAATTATGTAACATGCGAAAAGCCAACATCACAATACATTCATAACAAT
>Ccor_TEdenovoGr-B-G642-Map3#CLASSI/LINE/nan
CAACAATGAAAAGTGCTGGATTCTGCACCCGGGATGGGGCAACCCTGGATGTCGTACAGA
CTGGGGAAGGAGATGCTGGAAAGCAGCACCACAGAAAGGGACCTGGGGGTCCTGCTTGAG
GGCCAGTAGGATCTGAGTTAGCAGAGCCCTGGAGCCAGGAGGGACATCCCTGTCCTGGGG
GCACCAGGCCCAGCAGCGCCAGTCGGGCCAGGGAGGGGATTGTCCTGCTCTGCTCTGGGC
TGGGGCGGCCTCACCTCCAGTGCTGGGGCAGTTTGGGCACCACAGTGTAAAAAAGAGAGC
GTCCAAAGGAGGCCATGAGGACAGTGAAGGGCCTTGAGGGGAAGCCATGTGAGGAGCTGC
TGAGGGCACTTGGTCTGTTCAGCTGGAGGAGAGGAGACTGAGGGGAGACTCATTGCAGTC
TGCAACTCCCTCGTGAGGGGACGAGGAGGGGCAGACACTGATCTCTGCTCTGTGTGACCA
GGGACAGGGCCCAAGGGAATGGCCTGAAGCTGTGTCAGGGCAGGTTTAGGTTGGATATTA
GAAACAGGTTCTTCCCCCAGAGGGTGGTTGGGTACTGGAACAGGCTCCCCAGGGCAGTGG
TTGCAGCACCAAGGCTGGCAGAGCTCAAGGAGTGTTTGGACAACACTCTCAGGCACATGG
TGTGACTCTTGGGGATGGTGCTGTGCTGGGCCAGGAGTTGAACTCAATGATCCTTGTGGG
TCCCTTCCAACCCAGCATATTCTGTG
>Ccor_TEdenovoGr-B-G1054-Map3#UNCLASSIFIED
ATGTCGAGGTCTCCTCCCCCCACCATGTAGCCCTGGGAGAGGGGCCCTGAGGGGACAGGC
ACGGGGTTTCCCTGCCCCTGGTCAGCCTCGTTCCCCGTTGGTTGTTTTGCGTTTCCCTGC
GCGGGCAAGGACCCTCGGGTCCCGTGATTGTAAGAGTTCCTCGGCAGAGCTCCGGCCACG
CGGCTGGAGAAATAACCATCTCTGAAACATCTACCAAGAATCTGTCCATATCTATTTCTT
TTCCATGGGACTCCTGGTTTGATATGTCGTGTTACAGTATCCCCGCTGTAACAGAGCAAC
ATCTCCTGTCACATTGCCCCCAGTCGCTCCAGCTGCTCCTGCCAACAGCCCCCTGCAGGA
AGGAGCACAGACCCCAGTGCGCGTTGGCTTTGGCTGCCCATGGGCAGAGAAGCCCTCCGG
GGCACAGGTCTCTGGGGCAGGAGACGGGCGCCAGTGCTGCCAGAGCTCGAGGGGTGGCAG
GTCTGCTTCGGCAGGGACTCTGCCACACCTGCCGATTGCAGCGTTCCCCGGGGCCCAGGG
GTCAGAGCAGCATTCGTGCCCTGGCCCACACGTTCCCTGTCTGCGTCACACCCCCGGGCT
TAGGATGGCCACCGGCCGGGACGCGTCCCAAGGAGGCCGTGCCAGCTTCTGTGGAAGGCC
CCGTGCCCTTCCCGCCGCGGCTGCGTCGGCAGCCGTGGGGGCTCCTGGTGCTGCCCCGAG
CCCGCAGAGCAGGGGAGCGTTTGCTTATGGTTGGAGCCGTTGCTTAAGTTCCTGTCGGGC
TGTCTTAGACACTCGGGGCAAGGGATTCCTTCCAAGCTGGGCCACTTGGGGCGGGCTGGG
GGCGGCCCAGGGCAGGTGGCATTGTGTGCAAGGGCCCTTTGTGACACGGTGCAGCACGGT
CACCGTGGGTGTCCCAGGGCCCTTTGTGACACGTGCTGCTGACATAGGTGCTGGCGGCGA
CGCGGCCACGCCACAGTGCTCGGAGCACGCGACGGGACAGGACGGGACAGAGCGGTGCCG
CACAGCCCACTCGTTCAAGTAGCCATACATCTACTCAGTGGCATGGAGCAGAGGCCCCTG
ACCGTGCCCAAGCAGGCCTTGGGGGAGGAAGAAGGCCCTGGAGCTGCCCCAGCACAGCAG
CCTGCAGAGCTGGAGCAGTTCCAGCAGCCGCAGGAGGGTGAGTGGCAGAGCTGGGCCCCA
GGGCTGGTGCCTGCAGCCAGCTAGGCCCCATCCCATCCCATCCCATCCCATCCCATCCCA
TCCCATCCCATCCCATCCCTCCCATCCCATCCCATCCCATCCCCCTGGGAACATGCCCAT
GGACAGGAGGGAAGAGGGGCCGGGGCAGACCCCCCCGCAGCGGCCGTGCCCCATGCCCCG
GCCCAGGCCCGGGCTGTGTTCTCCGGCCTCTCCCGCAGCCCCTCAGCTCTGGCCGCGCTC
GCTCTTTGCCAGATGCAGCCGTGGACCGGACACAAGAGCAGGGCCCCGCCCGTGGCCGCT
TCCGCAGAACAGCGCAGGTACCTGCAGCCATCCCCACCCGGGCTGGGCCTGCTGTCGCTG
CTCAGCCGAGCACCGCGCTGGCAGCACCCCATGGAACATCCCTCCCTTCTTTGCCCTTCT
CCTGCAGATGATTTGCAAATTCATCAGGAGAATTCGGGAGGAAGAGAGCAGCGTCACGGG
CACTGGGGTCAGAGCATACCCTCACATCTTCAAAACCAAGACCAGTGCCGCCCTGCTGGA
TATGCTTGTGGAGGAGGGCGTTTCCAGCCCAAAGCAAGTAAGCAGCCTGTGGCCAGGGCT
GGAGCCCCCCAGGAATCGCTTGGCCACCCAAGCCACGCCCGCTGGTCACTTTAAGCCTTT
GAGGCCATCACAGTGTGCTGGGAAGGGAAGCGCTTCTCTGCAGAAGCTGGGGACATTAGT
CCCTCTGGCAGCTTTCCAACTCTCCCTGTGCCTTCTCCAGGTGCCCGCCGTGGTGAGGTA
CATCCACCAGTGGCTCCTGTCCAATGAGTATCCTGAGTACAGACTGTCCAGGACCCTTCT
GGATCTGACTGAGGCCTACCCCACTGATGTGGTGATGACTATCCTGCGTGTGGCCCCATC
ATGTGACAGGTATGGGGCCCACCTGCCCAGAGGGCCCAGGGCTCACCAGCCCCTCGCCCT
GTGGAGCCCGTCCCAGGTGTCTGACAAACGCAGAGTTCCAGGGCCCTCTGGCTCCTCCAT
TTCCCAGCCCTGGCATGTCAGCCCCCAAGCCTGCTGCCATGCTCCCTCCCTGCCCCTCAG
GGGCCCGTCCCCACAGCGGTGGGCTGCCTGGGTGCTGCCTGTGAGGGGCACTGGGCAGAG
GCAGGGCTGGCAGCCAGCTCAGGTCCCCGCTGCTGCCCAGGCCACGGTGCTGTGGCCGAG
ATCCCCCCTGAGACGGAGCTCTGACCCCACAGAGCTGCCACGGCCATGTGGAAGACGCTC
ATGTGCTCAGTCAGGACTTCAAAGACAGTCATGCCGCTACTCCTCGATGTGCTGGAGAGC
TGGCCAGAGCACAGCACGCGCACCTCCGACGGGGACGACACAGACGTCTTTGCCCTGGCT
GTGAGTTTCTGGAACCGGCCCTTGCTCGCCCCCGGGTCGCCGCTCCAGCAGTTC
>Ccor_TEdenovoGr-B-G1837-Map3#UNCLASSIFIED
TAAAGAAGTGAGGGCTTCGGTGGATCAATGCCACGTTTGTCCCTACAGGGTCCCTCGTGG
ACTGCTCAGGCAGCACTCTGCCAGCACCTACGCGTGCACACGATCTCACCTTCACAGGTG
GTCGCGAACAGCCGCTCACACACACGGTCTAAGCACGAACCGGAGACAGAGAGGTGAGAG
GGGCTCTCTGCACGCAATTCCAAGGTGTTTAATGGCAACACCCCGAAGGGAACAGAGGAA
AGAAAGAACAACCGAAAGCCCGTGCCCGTTTTATCCTGAAAACTTCCAAAGGCGGGCAGA
GCATCCAAAACCAATAGTCTGAGGGCTAGGGGGCAGAGGCAAGGTTGAATGACATAACAG
GGGCCAATGGGAAAAGGGATGGGAGGGGGAGAAGGCCAGTGACCAGCAGAATCTAGACAA
AGGGAGAACTTTCTAGCACAGTGTTGTAAGGAGAGACCACTTTTAAGGCAACTTGGGGGG
TGTAAAGTGGACTTAGCCACCGCAACA
>Ccor_TEdenovoGr-B-G1132-Map4_reversed#CLASSI/LTR/nan
GAACCAGTGTTTTCTTTTAGTTTTTCCTTTTCTTTAATTTCTCCATTAAATTGTTATTCT
GACTTGGTGCCTCCCACTGGTTTGTTTTCAAACTAGTACATATTTTGGCGCCCAATGTGG
GGCTTGCTCTGAGAGAAAGTCAGAATTACAATTTTGTATTAACAGAAACCTATTCACCAT
GGTGCTCAGCTTGTCTATATGGGTACTGTATCTTGCTCTCTATATTTTTCCTCACATGGG
GAACTACCTGCCTGTTGTATTGCTCCTGTTAAAACCAGGGAATGGTATGAGAATTGCTTT
ATTGGTTTATTATGTCTATAGCATAATAACCTGCGAGGCGATGAATACCATTCGGAATAT
ATACTCAGTTTTGTTTGGCTGTCCTAGTCTGGGCTCCTGTGTCTGGGATCTCCTCAACAA
TCGCACCCAGCCCCTGGTGGGAGGAGTAGAGAGTGGTTTCTTCCAGCCTTTCAGGCCAGG
CACAGCAGTTTTTGAAAATATTGAATTCCCTCTGGATGTCAAAGACGGCATAAACTTGCT
GTCAGTTCTGCTTTGTCTTCTCTGTACAGCCTGCACCATGTACACCATGCTTAGAATCAG
AGCTATGGCACAGCATCCTCAGTCTGTCAGCGTCTCCACACAAACCATCACTGAACCAGA
ACAGCCTAAACCGATTGGCAGTTGCCCCCGTTCAGAAGAAGAAATCAAAAAGCAAATCAG
TCCGCATAGTGACTGACGAGGATGCAGCAGGACCTTCGCACCCAGCAGAAGAGGCAGAGC
CAGAGATCATCACTCGGTCGCTATCCCTGGGTGAGCTGCGTGACCTGCGGAGGGAATTCA
CCCGCCAGACGAATGAGTCTATCCTGACCTGGCTGCTCCGCATCTGGGACGCTGCAGCCA
ATGACACCATTCTGGATGGAAGTGAGGCCAGGCAACTGGGATCTCTGTCCCGGGATGTGG
TCATTGACCAGGGGATCGGGAGAACCCAAGAAACTCTCAGCCTCTGGCGGCGACTGCTGA
CAAGTGTAAGGGACAGGTACCTTTGTAAAGAAGACCTCCAGGTGCACCAAGGAAAATGGA
GCACAATGGAACAAGGTATCCGGTGCCTGAGGGAATTGGCTGTGCTGGAGATCATTTTCT
CAGAAGATGAGAGATTTCCTAAGAGCCCAGATGGTGTCCAGTGCACGTCACAGATGTGGT
TGAGGTTCGCACGCCTTGGACCAGAGATGTACTCCCGTTACCTGGCAACGCTGCAATGGA
GGGAAGGCGAGGACAGGGTGGGCGTCTTGGTGAACAAACTGAGGATTTACGAGGACACCG
TCACAGCCCCGTTTCGCACCCATGTCTCGTCCGTGGGAAACAAGTCTTTTGGCTGAGCAA
GTCCGGAGCTTGATTGAAGAAGGCCATCAGAAACTGAAAAAGGAACTTAAGGAAGAGATT
TACCACATCTCGCCAGAACCAACAAGAGTCTCTGCCATTAGGAGCCGGCGTCCCCCAACC
AGGGAGAGAGGATACACCCCACGAGGTAATCTCTGGTTTTTCCTTCAGGAACATGGAGAA
GACATGAGTAAGTGGCATGGAAAACCCACCTCCTCCTTAGCAGCCAGGGTACGTGAACTA
AAAAGAGGGACAACTACCACAAGAAGCTCATCTAGAGTCAACGCTGCTCCGGTCTCTTGT
GCACAGAACTCCAGATGGTATAGGAATGATAATATGACCGATCCTCTTGAAGGGACCTCA
GGAGCATATTCACCAGAGGGGAGCAACGTGTACCATGACCAGGAATAGAGGGGCCCTGCC
TCTAGCCAGGTAGAGGAAAGGGACAATCGGGTCTTTTGGACTGTGTGGATCTGATGGCCT
GGCACATCTGACCCACAAAAATACACGGCTTTGGTTGACACCGGCGCTCAATGTACTCTG
ATGCCATCAAGGTATGTGGGAGCAGAACCCATTTCTATTTCTGGGGTGACAGGAGGATCC
CAGCAGTTGACTGTACTGGAAGCTGAAGTGAGTTTAACTGGGAACGAGTGGCAGAAACAC
CCCATCGTGACTGGCCCGGAGGCCCCGTGCATTCTCGGCATAGACTATCTCAGAAATGGG
TATTTCAAGGACCCAAAAGGACATCGTTGGGCTTTTGGGATAGCTGCTGTGGAGACAGAA
GATATCAGACAACTGAGTACATTGCCTGGCCTCTCAGATGACCCCTCTGCCGTGGGACTG
CTAAGAGTTGAAGAACAACAGGTGCCAATCGCCACAGCAACAGTGCACCGTCGGCAATAC
CGCACCGACAGAGACTCTGTGGTTCCCGTCCATGAGATGATTCGTAAACTGGAGAGCCAA
GGGGTGGTCAGCAAGGCCTGTTCACCTTTCAACAGCCCTATATGGCCAGTGCGTAAGTCC
AGTGGAGAATGGAGGCTGACGGTGGACTACTGTGGCCTGAATGAGGTCACGCCACCATTG
AGCGCCGCTGTGCCGGACATGTTGGAACTTCAGTACGAGCTGGAGTCCAAAGCAGCGAAG
TGGTACTCCACTATTGACATTGCCAATGCCTTCTTCTCCATTCCTTTGGCAGCAGAATGC
AGGCCCCAGTTTGCTTTTACCTGGAAGGGGTGTGCAATACACCTGGAACCGACTGCCCCA
GGGGTGGAAGCACAGTCCCACCATTTGCCATGGACTGATCCAGACTGCATTGGAAAAGGG
TGAGGCTCCAGAACATCTGCAGTACATTGATGACATCATCGTGTGGGGAAACACAGCAAA
GGAAGTATTTGAGAAAGGAGAGAAAATCATCCAGATTCTCCTGGAAGCTGGCTTTGCCAT
CAAAAGGAGCAAAGTCAAGGGACCTGCCCGAGAGATCCAGTTCCTGGGAGTAAAGTGGCA
AGATGGACGACGTCAGATTCCCACCGAGGTCATCAATAAGATCACTGCGATGTCTCCACC
GACCAGCAAGAAGGAAACACAAGCTTTCCTAGGTGCCATAGGTTTCTGGAGGATGCACAT
TCCCGAGTACAGCCAGATCGTGAGCCCTCTCTACCTGGTTACCCGCAAGAAGAATGATTT
CCACTGGGGCCCTGAACAGCAGCAAGCCTTCGCCCAGATCAAGCAGGAAATCGCTCATGC
TGTAGCCCTTGGCCCAGTCAGGACAGGACCAGAGGTGAAGAACGTGCTCTACTCTGCAGC
CGGGAACAATGGTCTGTCCTGGAGCCTCTGGCAGAAGGTGCCTGGTGAGACTCGTGGCCG
ACCACTGGGATTCTGGAGCCGAAGCTACAGAGGGTCTGAAGCCAACTACACTCCCACAGA
GAAGGAAATCTTGGCAGCCTATGAAGGAGTCCAAGCTGCCTCAGAGGTAATTGGCACTGA
AGCACAGTTGCTTCTGGCACCCCGACTACCGGTGCTGGGTTGGATGTTCAAGGGAAAGGT
TCCTTCCACGCATCACGCCACCGACACCACATGGAGCAAATGGATTGCTCTCATCACACA
GCGTGCCTGTATTGGAAACCCGAATCGCCCTGGGATTCTGGAAATTATAACAAACTGGCT
TGAAGGTGAGACTTTTGGATTATCTTCTGAAGAAGAGGAAGAGCAAGTGACTCGTGCTGA
GGAAGCCCCACCATATAATGAGCTACCGGAGACTGAAAGACGTTATGCCCTCTTCACTGA
TGGTTCCTGCCGAATTGTAGGCGCTAACCGGAAGTGGAAAGCTGCAGTATGGAGCCCCAC
ACGACGAGTTGCACAAGCTACCGAGGGACAAGGTGGATCGAGTCAGGTTGCAGAGCTTAA
AGCCGTCCAGCTGGCTTTGGATATTGCTGAACGAGAGAAGTGGCCGAGGCTCTATCTCTA
CACCGACTCGTGGATGGTAGCTAATGCTCTGTGGGGATGGCTGGATCGCTGGAGAAAGGC
CAACTGGCAGCGCAGAGGGAAACCCATCTGGGCCGCTGAGATTTGGCAGGACATCGCCGC
CCGAGTAGAGAAGCTGACCGTGAAGGTTCGACACGTGGATGCGCACGTACCCAAGAGTCG
GGCTAATGAAGAGCATCGCAACAACGAGCAGGTGGACCGAGCTGCCAAGGTGAAAGTATC
TCAGGTGGATCTGGACTGGCAGCACAAGGGAGAATTATTCCTAGCTCGTTGGGCCCATGA
TGCCTCTGGTCATCAGGGGAGAGATGCAACATACCGATGGGCCCGTGACCGAGGGGTGGA
CCTTACCATGGACAGCATCTCACAGGTCATCCACAGTTGTGAGACCTGTGCTGCAATCAA
ACAGGCCAAGCGGGTGAAGCCTCTGTGGTACGGTGGACGATGGTCAAAGTACAGGTATGG
GGAAGCCTGGCAAGTTGACTACATCACCCTTCCCCAAACCCGCCAAGGCAAGCGCTACAT
GTTGACCATGGTTGAAGCAACCACTGGATGGCTGGAGACCTACCCTGTGCCTCATGCTAC
AGCCCGGAACACCATCCTGGGCCTGGAAAAGCAAGTCCTGTGGAGACATGGCACCCCTGA
GAGGATCGAGTCAGACAACGGGACTCATTTTAAGAACAGCCTCATCAACACCTGGGCCAG
AGAACTCCTTATCATGCACCAGCTGCTGGGAAAGTTGAACGCTGCAATGGACTACTTAAA
ACCACCCTAAAGGCACTTGGTGGGGGGACCTTCAAAAATTGGGAAGTGAACTTAGCAAAG
GCCACCTGGATGGTCAATACCCGAGGGTCCATCAATCGAGCTGGTCCCGCCGAGTCTGAA
CCCTTGCACACAGTGGATGGAGATAAGAGTCCCTGTGGTACACCTGAGAGGTATTTTAGG
AAAGACTGTTTGGATTAATCCCACCTCAGGCAAAGGCAAACCCATCCGTGGGATTGTCTT
TGCTCAAGGACCTGGTTGCACTTGGTGGGTAATGCAGAAAGATGGGGAAAGCCGTTGTGT
ACCACAAGGAGACCTAATCTTAGGTGAGAACTGTGTGTAGGGTTTCATTGTATATATATA
TGTGTGTGTGTGTGTTTTAGAGTTTAAGGAAGGTATTGATTTGGGATGATGTAGATGGTA
ATAGAATAAGGGGTGGATAATGTCCTGGGTTGCAGTGTATTCTATTACCATCCTCATGAG
CTGTTGAAATCAGGTGGGGCAGTGTTTCCTTGCCTCTTACCCCATTGTGAGATGCTCCAC
CCAGAGGGAGGAACCAAGCATCCCATCCTGGATATAATCTGAGATTCTGAACACCAGAGA
CAACCCTTTCCACTGGATTTCCAGAGGACAGGAGCTACATAGCCACCACTGGACCTTCTG
AGGAAGAGCAGACCCTTTTTCTACAGGATCACTGCTTCAGAGGACTGCAGCCACCATTCT
ACCAGACTGCTACCACCACCCTGACTAACAGGGTGTCAGGTTGTATCTTGACTCTGTCAG
TTTGAACCAGTGTTTTCTTTTATTTTTTTTCCTTTTCTTTAATTTCCCCATTAAATTGTT
ATTCTGACTTGGTGCCTCCCACTGGTTTGTTTTCAAACTAGTACA
>Ccor_TEdenovoGr-B-G919-Map4#CLASSI/LTR/nan
CATCATCGGAGGAGGAAAAGGTGACATGTGCTGAGGAGCCCCTACCATATAATCAGCTAC
CTGGAAATGAAAAGCGATACACTCTCTTCACTGACAGTTCCTGCCATGTTGTAGGGATAC
ATTGAGAATGGAAAGCAGCTCTATGGAGCCCCATGCAGAAAGTTGCAGAACCTTTTGAGT
GACAAGGTGGATCAAGCCAGGTTGCAGAGCTGGAAGCTGTCCAGCTGGCTCTAGGTATTG
CTGAATGAGAGAAGTGGCCCGTGCTCCACCTCTGTACTGACTCATGGATGGTGTCAAATG
CTCTGTGGAGGTGGCTGGAATGATGGAAAAAGACCAACTGGCAGTGCAGAGATAAACCCA
TCTGAGCTGCTGAACTGAGGCAAGACGTCACTCCCTGGGTAGAGAAGTTGGCTGCAAAAG
TAGATCATGAGATGCACACGTGCCCAAGAGTCAGGCTACTGAAGGACATCACAACAATGG
ATGGTGGATCGAGCTGCCAAGATTAAAATGTCTCAGGAGGATCTGGACTGGAAACACAAG
GGTGAATTATTTCTGGCTTGGTGGGCCCATGACACCTCAGGTCATCAGGGAAGAGATGCA
ACACCCAGATGGGCTCGTGATCGAGGGATGGGCTTACCCATGGACTCTGTGTCCCAGGTT
ATCCATAACTGGGAAACATGTGCTGGGATGAAGCAGGCCAAGCAAAGCCTCTCTGCTATG
GTAGATGATGGTCAAAATATAAATAAGGGGGGCCTGGCCGATCGGTTACATCACACTCCT
GCAGGCCTGCCAAGGCAAGTGCTACGTGCTCTTGTAAACAACCACTGGATGGCTGGAGAA
GTACCCGTGCCTCACACCGCTGCCTGGAACACCATCCTGGGCCTTTCAAAGGTACTCCTG
TGGTGACCTGGAACTCCTGAGAGAACTGAGTCAGACAACAAGACTCATTTCCAAAGCAAC
CTTCTGGACAGCCAGGCCAGGGAACACAGTATTGAGTGGCTTTACCCTATTCCCCATCAT
GCACCAGCCTCTGGGAAGATCAAACGGTACAATGGACTGTTAAAAACCACGCTGGAAGCA
ATGGGTGGTGGGACCTTCAAACACTGGGATTTACATTTAGCTAAGGACACCTGGTTTAGT
TAACACCTGAGGCTCTACCAATTGAGCTGTCCCTGCCCAATCAAAACCTCCATGAACCAT
AGAAGAGGATAAAATCCCTGTGAAGCATACAAGAAAATATTAGGGAATACAGTTTGGATT
AGTCCTGCCTCAAGCAAAGGCAAACCCATCCTTGGCATTATTTTTGCCCAAGGACCTGAG
TGAGCTTGGTGGGTAATGCAGAGGGACCAGGAAACATGATATGTACCTCAAGGGGATTTG
ATTTTTGGGTGAGAAGAGACTGTAATGTTGAATTGTATAACACTGGTTGCTGAATGACAC
TGCCACTTTTTGCCAGAACTACCACGGACAATGAGTACGGACTGCTCCAGCAGTCATGAG
CTCCTGATGCAGACTGAAACC
>Ccor_TEdenovoGr-B-G1485-Map13#CLASSI/LTR/nan
TACTGAAAGGAATGAGGGACTTGTCTTTACAAACAAGCTGTGGGCCTGCTGGAAGATAAA
ACTAGTACTGAGAGATAAAAGAAACAATGGGAAGGATTCCACTGATTGATGAATGGAAAG
AAAGAGATTTGTCTTTACAAATAAACTATAGGTCTGCTGATAAATGAAATTGGATATTGA
GAGATGAAAGAAACAATGGGAAGAACCATAAATTCCATAAGAATTAAAATAAAGGGGGGG
TGGAGATTATACATTAGAAGGGAGTCTTAGGTATTAGGCATTTCGGGAAGTCTGTACCTC
TCAAGTACCTCAGCCAATGGGGAAAGAGAGAGGGGAAATGCGGTCGGGAAATTAGGATAA
AAAGGAGGCTGCGCCCTCCAAAAATTTGAGAGACCCCAGGGGAAATGCCCCATGGCCTCT
CCCTTTATTCGAATAAAGTAACAGGACTCCTCTGTCTCCTTTTTGGACATAAACCTCTGG
TGTTTGTGGATTAATTTTCCTGACACC
>Ccor_TEdenovoGr-B-G56-Map11_reversed#CLASSI/LTR/nan
GTATGTAGGTACAAAAATGCTGCTAGCGAGGATTTTCTTGCTATTTTCTAAGTCCGTGAG
AGATTTTTCTCTCTCACAGAAGAGGTAGCAGAGGAATGTAAACAACCAAGCCACCTGCAA
CCTTGAAAAGTCTTGTTTATGGTATAGTAGAAAAATATTTTGACAATGGATGTTTTAGGA
TTTTGGCCAATCACCCCCAAGGGGTGGCTGGTCCTTTGTCCAATTAGACTATGAAGAAAA
AAGTCTATAAAAGAGTTTGTAAAATAATTAAATAAATCAATCTTGCTGCACAATTCCTGC
CTGCTGGATCTTCTCCTCCTCCTCCTCCCTATGGCTGCGGGACACGGTGATATACCGTAG
GAACCAGGCCTGCGGTAATATTTGGTGCTGCCCGACGTGATCTGCACTCTCTGACGTGTC
CTGAACTGCTGCGAGCCAAGCCGAATTCCTCTAGAGGTACGCTGTTCCCCTTCCCCCCCG
GGACCGGGAGGTCCGACAGGACTGAGAAATGGCGAACAGCGGCTCACAAACCGACGCTGT
GGTACTGGTCTGGAAAGGTGTGTTTAGCATATTGCACACCTCCATTCCTGAAAACTCAGT
TCGGGAATTATTAGACTGGGCTACTTTAAAAGGGATTTCCATGGACAGAGATACTGCCCT
GGACTTTGCCTTATGGCAGGAACTTGGCTGTGCTGTCCGACACGAGCTCCCGACTGGGGA
GCCAGCAGCGTTAGAATTATACAAAACCTGGCGTTCGTTATTTATTCTGCTGACAGACCT
TGACTGTGATAGCAGGGCTGGATCGCCTATTTCGGTGATGAGTGACGGAGGAATGTCCGA
GGGGGGCCCCGCTGACTGGGCTTCCGGGGCAAATGATGGTGGATTCGGAAAAACCGCCCC
CGGCTCCACAGGCAGAGCCTGCGCTGGCTCACCCTGCACAATCGCAGGACTCCGCAGCCC
CCAGGGACCCCGCGCCGGCAGAGGCGGGGGGGTCGGGGCAGCGGGAGGGCGCACAGCCTG
CCTTGCCAGTTCAGCTCGGCGGCAGCCACGGCTTATCCAGGGCCGCAAATCAGCGGCTTA
GCCAACTTGGACCCCCAGAGCGGCTCCTAGCTCGGTTGCGTATGCACCTGGATCTAACTT
CTTAGCCGGCGTAGCGCCGGGCGTGCCTGCCCCGAGACTGCCTGGGTGTGGTCCGCTGCC
CTCCTTGGCGCTGGACTGTTCTGCGCAGTCGCAGAACCGAGCCATCGACCTTTTAATACA
GCATCTGCCTTTGCTGACAGAGTTACCGAACCTATCCCGAAGGATGGAGGACCTGCTCAG
CTTGCTAGTGCAGCGGATGCCAGAGCCACCCTGCCGTGCCGGGGCGCGCCGAGCCTGCAG
GGGCAGCACCGCCCGCGCCGCCCGCGGGAGACGCGGCTCCGAGCCAGGAAACGGTGCGGC
CAGCGGTGAACCCGGAAGCAGCGCTGCCACGGGAAAACCCGGAAGCGGCGGTGGCTGCGG
AGACACGGCCGGGGAGCGTGAAGCAGGGCCGAACGCAGCCGCGGTGCAAGAGACAAGCGC
GGCGCCGAGCGCGGCCGTAGCCCCAGAGACGGCGGCAGCAGCTTCAGTACCGGCTCGGTC
GGGACTGGCCGAGACGGCATCCCGTAAAGAAGCTGCTGTTCAAACTGCAGCGCAGCCAAC
TGCAGTCTGTGCTGTCTGTTCTGCCTCTAGCGAACTTAGCCAAAGTGCCTCTCCTCTCCG
TCCATTTCTGTTCACTCCCAGCACCTCAGAGTTGCCTTTGCCTGATGATTCACTCGTCAG
GCAGTGAGGCAGATGAGGTTCTGGCCCCAGGTCGTCAGGCGGCTGTAGCCGCGCGGCGAA
GAAAAAGGCTGCGCCGGTCTCGCCCCTGGACCTTTCAGGACTGCACGGTAACAGTGCGTC
CGACCCATTACAGTCGCTTCTTAGAGTCAGTTAAGATGCGAGCATTGGAGGAGGGTGACT
GGAGGTTATTAGAAACCCTTGGAATGCCAAATAGATCTGAGGATTCTGGGGGTAACCGGG
GAGCTGTTACACTCCATCCGCAGGCTGTGCCAGAAGTTCAGGATGGTAGTGGCTTCCCCA
AAAGGGGAGATCCAAGCTTTCCCAGTGTATAAGGCTCTCCCAGATTCAGGGGAGCATGAC
AAGCATGAGGTAATTGCTTGGAAAGTTGCCCAGGACCTCCAATCCAAGGTGGCACAATAT
GGGCTAGGTTCTGCTGAGGTTATGCAGATAATAAGGGTGATAAATACAGATTTGCTTTCT
CCATTTGATATCAGACACTTAGGTCAAATTCTATTTCAACCTGTACAATTTACAGTTTTT
GAGAAAACCTGGAGAAAGCTGGCCGACAAGGCTGCATTAGCGAATATGCAGCTCCCTGCT
GCTGATCCTAGACAGACAGCAGGAATGGATGCTTTGATGGGGACTGGTCCCTTCTCTGAT
CCCAGTCTACAGGGTAACTTGTCCTCTAGCGTCCTGCAGCAAGCTCAACAGGTCGGCATG
GCTGCCCTGTTGAAAACCATAGAGTTGTCTGCACCCAGAAAGCGATATACTGAAATAGTT
CAAGGGAAATCAGAGTCATTCCTCTCTTTTGTAGAGAAAGTCGCTGCTTCTCTCGAGAAG
CAGGTTGAGGATGACGGTGTTAAGACAGTTGTTGTTAAGGCAGTTAGTGAGAGATAACGC
AAACGAGGAGTGCAGAAAAATCATAGATGCCTTACCAGGGGATCCTGAGGTAACAGACAT
GGTCGAAGCCTGCGCTAAGGTGGGATCTGGGAACCAGAAAAGGTCTGCTTTGGCTGCGTT
CCTGCAGCCTGTTCACGCATCTTCTGGTCGTGAACCAAAGCAACCAAAACAGGTGAAGAA
ACGGAAGCGGCCTAAGCCGAGCCAAAAAGAGAACACACCGATCCCCCAGTGCAAGAGGTG
TGGCAGGCCAGGGCATTGCTCGGACTATTGTAGATCCCGGACTCATGCCGATGGTCGGCC
GTTGTCGGGAAACTTCCGCCGGGGTGCAAGGAGGGGGAATTGCTCTCCGATGCAGTCGCT
CCCCCAGAGAGTGGCACAGGTACAGGCACAGGCCTACCCAGCCACCCTAGAGACAGCACC
CAGGGATCAGACAGCACCCAGGGATCAGACGGGTTTGACGTCCACACCGCCACACCAATT
TACCAGGGTTTCTGAACAGAAGGCAATGCCAGGGCTGACATGCTGGCCAACCCTGCGTGG
GTAGGGCCTCAGCCTGACAAAATTGCACAAGCCAAGGCATCGCACGGTTTCTTCCATCAA
AGTGCACATACCCTGCAGAAGCAGTTTCATTTAACGCCAACCGAGGCGCGCGACATTGTC
AGCGCTTGTGCTGACTGTCACGGACTCGCTGCGCCTTTGCCAGCGGGGGTAAACCCCAGA
GGGCTAAAAGCCTTGCAGATTTGGCAAACGGATGTAACTCACATCCCAGAATTTGGTCGG
CTGAAATATGTGCACGTGTCTATTGACACTTTCTCCTCGGCTATGTGGGCTACTGCTCAC
ACTGGAGAGAAGGGCCGTGATGTCATTGCCCATTGGAAATTGGCTTTCTCAGTCCTGGGC
GTGCCAGCTTCTGTGAAAACCGATAATGGTCCTGCCTACGCCTCGGAGAAGACGCGGCAG
TTTTTACACCTATGGGGTGTAGACCATACCTTTGGTATCCCACATTCTCCTACTGGCCAA
GCCATTGTCGAACGCGCTCATGGTACCTTGAAGCGTGTTTTGGACAAACAGAAAAGGGGA
ATGCATGGAGAAACCCCACAGAGCCGACTAGCAAAAGCTTTGTATACAATTAATCACCTT
ACAGTACCACAAAATTCAAATAATCCTGTTATTCTGAATCATTTTCTCTCATTGCAGTCT
GCAGGCTGAGACACAACTGCCCCGGGCAAAAGTCTGGGTACGGAATTTACTCACTAACCA
GTGGGAAGGCCCGCATGAGCTTATCGTTTGGGGTCGTGGGTATGCTTGCGTTTCCACAGA
TACTGGGGTACGGTGGCTACCTTCAAAATGCGTTCGCCCTGACCTACGGCACCAGAGGCA
GAACAGGCAACCTCCAAATGATGACCAGAACGCCAACCATCCAAATGGCGACCAGAATGT
AGATCATCAGCCTAATGACTCTTCTGATGATGACCAAGGATGTCAACCATCAGGCAGATG
GTCCTTCTACAAGCAGAGACTGGGATGGTCCTTCCACAAGCAGAGACTGAACTTTAAATT
TCTTGTTATGGAGTCAGATAGTTAAAGCCTTAAGGACATATTTAGAATTAATAACTGATG
TAGATTTCTATTTAGGATTAATAGTAGAGTTGTTATCTTATAAAACAAAAAGGGGGAATT
GTAGATACAAAAATGCTGCTAGCGAGGATTTTCTTGCTATTTTTCTAAGTCCGTGAGAGA
CTTTTCTCTCTCACAGAAGAGGTAGCAGGGAATGTAAACAACCAAGCCACCTGCAACCTT
GAAAAGTCTTGTTTATGGTATAGTAGAAAAATATTTTGACAATGGATGTTTTAGGATTTT
GGCCAATCACCCCCAAGGGGTGGCTGGTCCTTTGTCCAATTAGACTATGAAGAAAAAAGT
CTATAAAAGAGTTTGTAAAATAATTAAATAAATCAATCTTGCTGCACAATTCCTGCCTGC
TGGATCTTCTCCTCCTCCTCCTCCCTATGGCTGCGGGACACGGTGATATACCGTAGGAAC
CAGGCCTGCGGTAATAGA
>Ccor_TEdenovoGr-B-G1398-Map3#UNCLASSIFIED
TTGTGAGAAAGGACCGCTCACAATTTAAATTTTGAACAATTTATTAAATTGTTAACACAA
CGATCAGAGGCTTAGATTGGCTGTCTGCCTTTACACAAAGCGAAGTGCAGCGCTGGGTGT
GGCTTCAGATAACCTGTAGCCAGACAGCCTCAAGAGCTTTGACACCACATTTTATACCCC
AAAGACCCCGCCCATCACCTCCCCTATACCCTCCCCTTAGGATCAAGATGACTGGCTGGT
GTTTGAGTCAGTTCATTCGGTCGGCTGGTGGCTTGCTTCCCGTTGTCTAGGGTCTTGTCA
TAGGTGCGGTCTTCACCCAATGATCCTCTTGCCTGTGCCTCTTTATGCAGGAGTCTCCTC
TAAACGCCTCCTTCAATTACATCACTAATATTCTGGAACATTCCCGGCTCCTCCATTATT
AAAATCTGTTATTTACGTGAACTATAACTATTATTAACCTCAATTATAGGGAAGACAAGG
ATATTAACTTGACATAACATTACCTGTTCAGAACATCCAAGTACCTTATCCCATAACAAT
TAAACAGCAACT
>Ccor_TEdenovoGr-B-G1046-Map3_reversed#CLASSI/LTR/nan
CTGTGGATAATTTAGGATGGGGGGGGAAATGTAGGAGATTAGGGACAGGCGTTCGGAAGA
TATTGCGTTGTACGGGACAGGTAAAACCCCTCCCCTCTACAGGTAATACTTGACCAGAAG
GAAGTGACGCGGTAAACCCAGGTTATTTAACCCTATGTAACCCATGAATAAACGCCATTT
GCCGTCCACCAAATTGGTGTCTGTGAGCTGATGGCCTGAACGACCTGAGGTGGTCGTCGT
ACCGTTCCTGAACCAGGTCGCTACGCCTCCGAGAGGCAACAAGTGGTGCCGAAACCCGGG
AATCCGGAATCGGAATCGGGATTGGGAATTCGCCTGGATGGGTGAACGGTGGCCGGCGCG
GCGGGACCAGCCCGGCGGGGGGGATGCTCCCGGACCAGCGAGGAGGATGGAAGCTCTCGC
GAAGGTCGTATCTCAGATTCATAAGCAATGGGGCATTGATTGCAAGCCAAAAGATTTTAC
TCTCGCTGTTGCGAGGCTTTTGGAAATTGGGGTCATAGACCGACCGGTGGATATACTCCA
CCCAGAAGTATGGGACAAATGTTCCAAGGCTCTGGCCGACGAAACAATGTCCTCGGGTTC
GGGGAAATACCTTAAATTATGGGGAAAAGTCGTGCAGGCTTTGCGTAAGGCCCTGCAAGA
GCAGGAGACCTGGAAAGCCGCACGGAACTGTTTGCTAGCCACACCTTGGCTGGGAGTTGG
GGTGGCTACACAAACGGCGGATGAAAGCAGCCCTGCCGAGCGTACAGGCTCGCAGGAGCA
GGGACCCTCTCCACAGCCCCCCAGCCCAACCCTACCTACAGAGGGAAAGGAGCGGGCGCA
GTCATTCTGGGGCGGGCTGGTGGAGGAGGCACGGGGGGCTGCCGTTAAAGTGGAGTCCGA
AACGGCGTGGGCGAGACCCCCACCCTATGCCCCGCAGAATGGCGCCGACCCCGGGCGTGA
ATGGAAAAGGGGGGGGAATCCCGGAGGGGGAACCAGGGCCAACCAGAGCGCTCGCCCGGA
AACATGCCCATATATAGCAAGAGCCTCCCTCAGCAGGAGGCGGGGCGAGCCCAGGGGGAA
GGAACGGCCCAATCCTAAGAGAAGGGGGTGGGGTAGGAGCCCGGTGAAAAAGCTCCGGAG
CCCGGAAGTATCCAGTCAGTCGACTTCCGGCTCCGAGTCGGACTACAGCTGGAGCGAGTG
GCCTGACGAATGGTCCGTAACCGACTCCGACTCCGACCAAGATTATTTAAGAATAGATAA
AAGCTATAACCACCGCGCTCCTACTTGGGCCAAGGGGAAATTTGAAAAAGAACGTACCCC
GCTTACAGACTGGAGAAAGATAAAAACAGCCTGTGCTGAATGGGCCCCTTCAACCACGCT
AGCTTTCCCGGTCCGGGTAGGAGGGCAAGGCGGAAACCAGAGGACTTACTCACCGATAAA
TCCTAAAGATATACAAGCAATTGTTAAAGCAATTGCAGACAGAGGGATTAATTCGGCTAT
GGTTTCCACCCTCATCGACAGCCTTTTTGGAGGGGATGACATGCTCCCATTTGACATTAA
ACAAACCTGCAGATTAATTTTTGATGGGGCAGGGATGATTGTTTTCAAACAAGAGTGGGA
AGACAATTGCGCAAAGCAACTAGCCCTAGTAACTGGGGCAGACCACCCCCTCCACGGCTC
CAGCCTACAGCGGCTAATGGGCACGGACCCAACCATGATCACACCCCAGGCGCAGGCCGA
GGGCCTACGGGCCCACGAAGTCATGGCAACTACCCGCGCCGCCAGAGAAGCTATCCGCTC
TGCTTCCAGAGTTATTGCTAGACCATCGCCATGGTCCACAATAAAGCAGAGCGAGAGCGA
AAGCTTCACACAATTTGTAGACCGCCTCCAGGCAGCAGTCGATTCCTCTGCTCTGCCCTC
AGAAGCAAAGGGCCCTGTGGTGGCAGAATGCTTGCGTCAACAATGCAATTCTGCCACTAA
GGACATTTTACGGTCATTACCAGCTGGGTCCAGTATTGCAGATATGATTAAGCATGTCGC
AAAAGAAGAACATCTGGCCCCAATCCAGGCAGCTGTCCGCACTGCAATAACCAGTGTAAT
GGCATGCTTTAAATGTGGCCAGGCAGGCCACGTTGTAATGAATTGTCCCCAATTAGAGCC
TCCATCAACAGCAGTTCCCCCATGCCAGACCCGACCTAGAGGGCCATGCTGGGCATGTGG
GAAAAAGGGACATTTTGCCAGAGAATGCAGATCCAAGCTCCAGGGAAACAGGAGGGGGAG
GGGGCATCCGGGCCACACACAGCTCCCTCCCACTCGGGACATGAAGCGGCCCAGCTATGC
CAATCCTCAATGGGCCATGGAGCTCCCGCACCCACTGCCCCCCCGGGAAATGACCAATTC
CACAGCTCAACCGATGGCTCAGTTAAACCTGTCTGCGCTCCAGGCACAGCAGGAACAAAC
TCCTGGGAGCGAGATCCCTGGGTGGCTTTGGCCATGAAAGTGGGCAGCCACCCGCCGATC
GTATGGGGAGTTTGCTGTCTCCATAACAACCCAGGTGACTCTGCTATTCGTCTCCCCTTT
TTGATTGATACGGGATCAGATGTTACCGGTTGTCCCAGAAACATACTGGCCTATACATTG
GGAACTGGAGGAGGCCCCCATGGTGGGCGGAGTTGGGGGACTATCTCGGGCCCAAAAAAG
CACCCAACTGATAGCGATAACGCTCCGCACCGAAAGAGGACCGGAGAAAACTATCACCCT
TTTCCCATATGTTATGCCAAAGTGTCCACCCTTGTTGGGGAGGGATGCCCTTGCCCTACT
GAAAGTCAGGGTGACAAATTT
>Ccor_TEdenovoGr-B-G1543-Map3#UNCLASSIFIED
GTCTTGGGGTGACTTGATGTTGTATTCCCTATCACTGCACTATGCCCAGAAATTAGTATA
TATGCCTTTCTATGCTTTTAAACTGAGCCTGAGAGGGGAAAGAGAAAAGTGTACTGTTTC
AAAGCAGTTTGTTTTCATGTTCTGAGAACACAGAGATAAAAACATGTCTGCTTCTGCAGA
GCGAGGGTGGGGAAAGCACCCTGCTTTTGGCCAGTTTTTCAGCTCCTTTTTTTTCTCCAG
AGAGAGATGGAGAGTTGAACTTTTGTTTTCCTGAGACTTTGGTTTTTTCTTTTTTTTTTT
TTTTTGTCTGCTGGATTGTTTCAACATCAGAATACATTGGGAGGAATTTCCACCGAGGCC
TTGGCCCTGGAGGGGGGCCCACCACCCCGTCCCAGCTCCAAGGAGGGGGAGAGAGAGATC
TACAGAAGGACTCTCAATTTTCCCCCAGGTTTCTCTCAGCAGAGCAAGAGGTTTTATTAT
TTAGCATTATTATCCTTTTCCTATGTGTTTGTTAAATAAATAGTTTTTATCTCTTTCACT
TTCCTTCGAGGAAGATTTATTTTTTCCTGAACCTGATGGGGGAGGGGTGGTTGTAACCTG
CCTTCTATCAGAGGATATATTTCTAATTTTG
>Ccor_TEdenovoGr-B-G1238-Map3#CLASSI/LINE/nan
TGGAGAGAGTCCAGAGGAGGCCATGGAGATGCTCCAAGGGCTGGAGCCCCTCTGCTCTGG
AGCCAGGCTGGGAGAGCTGGGGGTGTTCACCTGGAGAAGAGAAGGATCCAGGGAGACCTC
AGAGCCCCTTCCAGTGCCTAAAGGGGCTCCAGGAGAGCTGGAGAGGGACTTGGGACAAGG
GATGGAGGGACAGGACACAGGGAATGGCTTCCCACTGCCAGAGGGCAGGGATGGATGGGA
TATTGGGAAGGAATTCCTGGCTGTGAGGGTGGGGAGGCCCTGGCACAGGGTGCCCAGAGA
AGCTGTGGCTGCCCCTGGATCCCTGGAAGTGTCCAAGGCCAGGCTGGAAAGGGCTTGGAG
CAGCCTGGGATAGTGGGAGGTGTCCCTGTCCATGGCAGGGGGTGGCACTGGAAGAGCTTT
AAGGTCCCTTCCCACCAAAAC
>Ccor_TEdenovoGr-B-G234-Map20_reversed#CLASSI/LINE/nan
ATCAGGGCAGCCCCTGGGATCAATCCAGGCTGGGGATGAGCAGAGGGAGCAGCCCTGGCA
GAAGGACTTGGGGGTGCTGTGGGTGAGAGCTGGACATGCCCCGGCCGTGTGTGCTGGGAC
AGAACCCCCCTGAGCTGGGCTGAGCCCCCAGCCCCGTGGGCAGCAGGGGAGGGGGGAATT
CTGCCCCTCTGCCCCGCTCTGCTGAGACCCCCCTGCAGGGCTGCATCCAGCCCTGGGATC
CCAGCACAGGAAGGACAGGGAGCTGCTGGAGCCAGTCCAGAGCAGGGACACCAAGGGGAG
CAGAGGGATGGAGCAGCTCTGCTGGGAGGAAAGGCTGAGGGAACTGGGATTGTTCAGCCT
GGAGAAGAGAAGGCTTTGGGGTGACCTCACTGTGGCCTTGCAGTGCCTGAAGGGAGCCCA
CAGGAAAGATGGAGAGAGACAATCTTGGCAAGGGCCTGCAGTGACAGGACAAGGGGCAAT
GGCTTCACACTGACAGAGAGCAGGTTTAGATTGGATATGAGGAAGAAATTGTTCCCTGTG
AGGGTGGGGAGGCCCTGGCACAGGTTGCCCAGAGAAGCTGTGGCTGCCCCATCCCTGGCA
GTGTCCAAGGCCAGGTTGGATGGGGCTCTGAGCAAGCTGGGATAGTGGAAGGTGTCCCTG
CCCATGGCAGTGGGGTTGGAACGGGATGATCTTTAAGGTCCCCTTCCAACCCAAACCATT
CCATGATTCTGTGATA
>Ccor_TEdenovoGr-B-G1883-Map4#UNCLASSIFIED
TGAGAGGGACCAATCTGATTTTTCTTTATGCCTCAACATGTGTTATACATGAGGTGAAAA
TGACTCCAGGGGCTGCACACGTGCTGGGAGCCCTGTCCCCGGGGAGGCTTCGCCTGGCAG
CCCCCAGGGCAGAGAAAGCTTCCGCGATCGGGCTGCGAGCGACCCCGCCTTGCTGGTGGG
GCTGATCCCCGGCTGCCCGGGAAAAAATGCCCAGGAAACTGGGCTCTGGGAGCGGCTTTA
GCACACAAAAGCAGGGAGCTGCACCACAACCCGGGGTCATTTCATTTGGGTTTCTCGGAG
GGAGCGGGGGCTTGCCCAGAGGCTCAGCTTGGCCCCCCTCGCCTTTTTCTCCCTGCGGTC
CTGCTTCTTCCCTGGCTGTCTGTCCTGTCCGCACGTGTCCTGCCCTGCTTCGCCGTTTCC
CCGAGGCAGCTCGACCCCACGGCACCCCAGTGCTCTGCTTGG
>Ccor_TEdenovoGr-B-G1207-Map3#CLASSI/LTR/nan
TTGATGCCTTAGGTTTTAACTTTCATATTTTTCAAATCCTGTACTGCCTAGTGTGTAACT
CTGAAGTTTCTTGTAGCCTGTTAACTTCTGCTCTCTCATGCTAGGTAGACATAACAAAGC
CTCTCCAGGCCTGCTCTCCAAGGACACTCAGACCATCCTAGGCCCAAAAAGTATAAACCA
AAAGCTTCTAAAGGGGGGGCAAGCTTGGGGAAATTACATCATTAACTGAAGCTTTAACTG
GAGAATTTATGCTGATATGCAAATGAACCAAACCTATAAAAGTGTGAAGAACTCATGACC
TGTCGTCCATCTTGGGGTCCATCTTGGCAGTAGCCTCTGGCTCCCCAGGGTGTACCTTTG
AAGGCCTTTCAAATAAATACCTACCTTTATTCCCTTACTCCTGTCTAGTCTCTGTTTTTA
GGTGGCCTCTCAAGGCATCA
>Ccor_TEdenovoGr-B-G1472-Map3#UNCLASSIFIED
CCCACTCTCCCCTGCTCTAGCCCTGGCCACTCCCTCAGGTTCTCACTATTGGTTCCTGTA
CCCCAACTCCGCCCAGGGACCGCCCCTGAGCCCCTGACAAAACCCCCCTGCGCCCGGATC
ATGAGGTCTCTCTGCCTCTGGGGGTCGCTGGGACAAGATGCGACTGTTAAAAGATCCTCT
TAAACCCCCATGGAAAGACCCTTCTCACCTCCTTCACCATCACTGGTTGTAAGGCTGACA
GCTACCGGAGCAAAACCGCGGAGCCGTCCAAAATGGACTGCGGGAGGGCAACCATGGTCG
CACTGCCCTGAGCAGCTCCGCTGAGCTCTCAGGGAAAGCTGCAGCTCGCTAAACTAAACC
TAGCACTACTACAG
>Ccor_TEdenovoGr-B-G1217-Map3#UNCLASSIFIED
AGCAGAGCTAAGACCATGTTTAATGGAAAGCTCGTCTTTTATAGTGTGGTTCTCAATAAA
GAACTTACATGATTGGCTTATTCACCCACCACCTCTGAAGGTGATAGGTTGAGCAGTAAG
ACACCCATTTCCAAATATTATTCTCACAAGACTGAAAACAATTCTAGTGTTCTCACAGCA
ACCTGCAGGTGCAGAAATGGTTTACATTCCCTGAAACTGTTGTCCATCCAGTTTGCATGA
GAACGAAAGCTTTCACAGAGAAGCTGTGAGAAGCTGGATTTCTCTAACTGCTCTCTCATG
AGAAAGAAAAGTTTCACAGGAAAATTCCTCTGCTCCTGCCTTTTAGCATCCACAG
>Ccor_TEdenovoGr-B-G1732-Map3#UNCLASSIFIED
GCAATCAGGGGCTTGTTATCACAAGCCTCGGCGTGCCCTCGGGCAGAGGGGACGCAGCGT
TAGCCTCCACAGCGTCCTCGCTGGACGGCTCAGTGGAATGGGTGCGAGATGGATGCGTGC
GCTGGCTCCTCCTCAGAGGAAGCACGTCGGGTGGCCGATGGATTAGGCCTGCATCAGCCC
GGAAGCAAAGAAGGTGAGAGGGGCCTCTGGTGTGGGTTCCAGCAGGTTTATTTGCCAGAG
GGTCCAGGGACCAGAAAAGGCCCCGAGAAGAACAGGACACAACCTTTTATGTGGGGGCGG
AGCAAGGTGGGGAAAGGGGAAACAACCAATGGGGTACAGGCAGAGGGGAGGATACAATTT
TTCAGAACCAATGGGGAAAACAGGGAGGCAGGAGTCACAACAGGGAACCAATTAACAACT
AAGAAAGGGAGAACTTTCTGGAACAGGGGGAGGTAACTTGGGATTGGGAGCCACCCAGGG
GGAGGTAACCTAGACCTCAGTGATCTCTTCTGGTCCGCCTTCCAACCCACTGTCCTGGGC
AGGGAAATCCACCCAGTGGATGGCCCTGGTTTGACTGACATTTGATGGTCTCAGCCCAAG
AGTAGGCTGAGCCACCCCAACA
>Ccor_TEdenovoGr-B-G1044-Map4#UNCLASSIFIED
ACTCTGCAGCTTTACTGCATGGATGAAACAGACACAGGAACATCAAACTGGAATTAATTT
AGAAGGACTGATGCTGAGACTGGGGGCAGGAAAAAGGTAGAACTGTAAAAGGGAGACCTT
CCCACTGAGTCATGAGGTGCAGAAAAGACACCCCTGCTTTCTAAACACCTTCTCAGGGGA
GGTGCAGATGGATCCAATCCCAGCCCCAGACTTGATCAACACTTTATGACTAAGGGATTA
TAACAGCACTTAATCATGGGCCTTTCCCTCCTGTCCATCTGATTCCACTGGTTTTTGTCT
AAGGGACTGTTCTCAAAATAGGAATCTGCCTGAGAGACTGGGAGAAGGTGTGGCAAGAAA
ATGTATCACGGGAAAATCAGGATAAAAATGCTGGTGCACAGCTCCCCCTGATTGACATTA
GGGTGGTAGAATGCACTTATTGAGCGTTTTAATGTTTTTGGATTTGCCATGCAAATTTCA
CGTAGCTTCTGCAAGGGCTGAGGGTCTGCTCTGGGTGTCTGCAGGGCCTGAGGCTCTGAC
CTGAGCAAGCCTAATGCAGCACACCTTCCTCTGTCCTCTGCAGAGGCTCTCTTGAAGGCA
GCAGGAGCTGAGCCAGGGGGAGAGAAGCCTCAATTCCCCTTCAGGATGTGGTGAACTGGT
TTTGTCAAAAGCAGGGGAGGGTTGCTCTTGCCTGGTGTAACTGAGTCAGAAATGGTGACC
ACAGCGTCCTGCCTGTTGCTTGTGAGAGGGGGGTGAGCTGGGGAAGGTGTGTGCTGGGCT
CCATTAGGTAAGAACCAAGTTGCTGTGGAAACTATCACACCATCAAACCGCCTGACATTA
TTTCCTGGTGGCCCCTTCCTCCTCCCTACCCCTGAGTGCAAAACAACTGCAGGGTTTCTT
CTCTGCTCATATGAGCATTTTCCTCCCTCAGGCCTTCAGCAAGGTCTCTCCTCACTGAAG
CTCTTGAATGTGCCAGAGAGACACTTCCCTGCACAAAGTCTGGAAAAGACAAATTCAGCC
AACAGGAAATCTACCTTATCAAAGCTGTGTTTCCAATCCCACTGGGCATTAGGACAGTTG
GATTCCAGCAATCTCCGGGCCGGCTTTGGAAGAAAAAGCACAGAACACCCACAGCATTTT
GGCCTCATAAAACTTTATTTTCATCACTACTACAGGAACCTAAAATACACATGAGATACA
TTTGGCAGAAGAAATACAGGCTTAATAAATAAATATTTCTCTGGTTAAACATTATCTGGT
TGAATTGAATCACTTCAGATCCTACACAGCTCTTCTCATCTGCACTATATACTTAACTGT
TATTAAAGCTATCTGAAATGCAGTGCTAGAAATGGCAACTGCTGGGTGTGAATTCCCTCA
GCAGTAATACTTCCAGGTCTCCAGGCAGTAACACAACATGCCTGGGAAAGGTGCTTTTAA
AAGGCCATTTATCTAGGGTGAGCCCTGGAGTTTTCAGAGCTGTTGAAGCAGGCAGGACAC
TTGTATGCAAATGCCAGAAGAGTGGGGAGATCTACTTAGCAGGAGGATGAGGATAAATCC
ACTCTCCTCTGTTCTCAGGGAAGAGGAAACAGCAAAAGCACTTAAAGCTCTTCAGTGTAA
ATCATCTGGCCAGGCAGGAGTGAACAGTATTCAGTGTCTGCAGGGGAAGGTGCTGCCTTG
TGTCCTGGGTGGTCACTGTCAGCAGCTCTGCCACTGCTTGTTCAACCCCTCGTGCTGCTG
GTTCACGTTCTTTCCTGCTCTTCCTCGGGTTCCTCTTGCCTTCATTCCCCATGTCTGGAA
GAGCAGAGGGGGATTTAAACTCCATTTAATGAAACTGGGCCTATGAACCACAGTTGGACA
GCTGTGTGCTCCCTTACCTCAGAAAAGAAACAGCTTGATACTCAGGAGGGTATTGAAGGC
GATGCTCTTTGCCAGCAGGACTCTCAGGCCCAACACAGCCATGGACAGCATGTTCACTCT
GTGCCCTTCAGGATCTGCTCAGAGACCAGAAAAGAGGGGAGAGATCATGGTCTACGCTTG
GATGTTGTGCTCGTGGCAGAAAGCGGAAAAAATCCCAGCTGGTGGTTTTGGGGAAAGGAA
GAGCAGGAAAGGAAGAGACGATAGAGAACACGGCAACAGCAGGGGAGCCCAGGGTCTGTC
TGTGTTGCTTTTGGCTTCCTGGGGCTTGTGTGTTAGTGCAGGAGCAACCTTGGAACAGCA
GCTTGTGTCTGGTGAATATGTTGTGTTCTGACTCCTCTGCCCTGGAGAAAATACATTTCC
ATGCCTTTATCCCCCAAACAGCAACGTAACTTCACAACCTGTTTGGGTAACTCACCTTGT
GCTGAGGGGGCTGTGCTGTTACAAACCCGGTTACTGGCCCCTGGTTCTTCAGCCTC
>Ccor_TEdenovoGr-B-G1551-Map3#CLASSI/LTR/nan
TTGTACTGGGCTGTCATGGCCAGGTTTTGGTGGTGGGGTGGCTTCTGTGAGAAGCTGCCA
GAAGCTTCCCCTGTGCCCAGCAGAGCCAATTCCAGCCGGCTCCAGGACAGACCCACCCCT
GGCCAAGGCTGGGCCCAGCAGTGACAGTGGCAGCAGCTCTGGGGAACATCTGGGAAGGGG
GAGGAAATCCCCGAGGAATTGCAGCTGGGTGACAGCAGTGGGAATTTGTGAGAGGAGCAG
CTCTGCAAACCCCCAGGGCAGGGCAGGAGGGCAGGGCCCCACACGGCAGCAGGGGCTGCC
TGAAGGAGGCTGTGACCCCGGGAACTCCACGCTGCAGCAGCTCCTGGCAGCACCTGTGGC
CCTGTGGAGAGAGGAGCCCAAGCTGGAACAGGTTTGCTGG
>Ccor_TEdenovoGr-B-G753-Map5#UNCLASSIFIED
GCCGGGTGCTCAGCCTCGGCCTCCTCCGTGCAGGGGCGCAGCTGCGAGTCACGGGCAGCC
CCGCAGGAAGCTGAGGAGCACCGTGACTCCTGTGCTGCCCCTGGCGCGCAGGCGGCAGCA
GCAGAGAGCCGGGCAGCGGCTCCCGCACAGCCCCAGGGGCTGCGGGCAGAGCTCTGAGCT
GCACTCGCTGAACGGCGACGGCTCCCGGGCCATGCTGACAGCTGCAGTTTGGTGGCGGCT
GTGATCCGGCGACTTTGCGGCCAGCAGCCGGGGACACAGCGGCACCTGGACCAGGGCACG
GGCTCAGGGACGGCGGCAGCGGCCCCCGCAGCAGGTGGCACAGAGCCGGGCAGCTGCCCC
GCACAGCCCCTGCTGCGCCCCCAGCCCCTGGCCCGGCCAGATCTGGAAGCTGTCGCTTGG
CAGGGGGCAGGGGCAGCTGCTGGGAGGGCCATAGCTGGAAGGAGACTTGGAGGTGGACAG
CCTCCAAGAGCTGTCCCACGGAGAAGAACTGCTGGAACAGATGCAGAGCTGGGGAAGTGA
AGAAGAGAGGCCCCCTTTGAGGCCACGCGAGGCATGGGCAGAGCACGGGTGAACCTTCAC
CCGTGCACAGCCACAGGCCCAGCCCCAGCTCTGCCCAGCAGAGCCCCTCACAGCCGGAGA
AGGGCCTCGATTCTTCCCATACCCGGCTATGGACCGCAGCTCCCCCAGCCCCTCGCCCAG
CCAGCTCTTGGAAGATCTCGATGGGCAGGGGGCAGGGGCAGAAGCAGAGCTGTGCCTGTC
AGAGGCACCATCTGAGGAGGGGTCCCGCTCCAAGGAGCTCAGGTCTGTGTGCAGTTTGCC
AGGGCTGTCCACAAAGTCGCAAAGCAGCGACCAAACTGCAGCTGTCCCCATGCCGAGGCC
GTCCCACTTCAGGAGGGCGCTCAGGGCTCTGCGCAGGGCGTTCGGGAGCCTCAGACA
>Ccor_TEdenovoGr-B-G578-Map3#UNCLASSIFIED
ACAGGAAGGATCACTTTCATCTTTTACATTGCTGAGTGCTCACTTCTGCATCCCTTCTTC
AAACAAGGACATTTTAATCCAGCTTTCATGTTGTTTGTTCTCTTCACAGATTTTTGATTA
TTTTGTCCCGAGACTTGGTGATACGCACAAGAAAGTGAAGCAGAAGGCGCTGGACGTGCT
GGCTGAAATCATAGGCATCCTGAAAGATGGCTTAAACCCGGTGATCATCTGTCTTGTTGA
AGGAATAACAAACAACCTAAACTCAAAGGACCCCGGGGTTTATGCCGCAGCTGTGAAAGC
GCTGGAAGAATCCATGGCTCACTTAGGTAAGGCTGAGCCCTGGCATGGACTCTCCTCAAG
TGTGTCTCTGCCTCTGCGAGTCAAGAGAACGCTGAGTGCCTTGACAGCTGTTGTTGTCTG
TGGAAACCTCCAGCTGACATCCACCAGAAGCTGTGCAGGTGCAGTCCTTACGCACCAGTC
CCCCACCAGGCTTGAATGTGCATCAGCATTTCCCAAAAGTCCCAGGAGCCCTTGGCTCTG
TGCTGCTTGTCTGAAGAGGAAGTGCTGGACTACAGCTTTGCTAGAATTCAGGGCCAAAGG
GATTTTTGGAGTTTGCCTGGGCCCCAGTTGACTTCCCAAATGAATAGCTTTGCTGTTGGC
ATGAAGGGACACTGGCTCATCAGAGCTTCTGCAGAGCAGCCTCCTGGAAGGCTCCACATT
ATAGGTATTAGCT
>Ccor_TEdenovoGr-B-G1916-Map3#UNCLASSIFIED
TCGTGAACCATCCGCTGTGGCTTGGCGGTGCTGGAGCGCGATGTGCTGCGATCTTCCTAA
AAGGTCTCCTTAGCGAAGCTGCTCAGCAGGACCACCACACGCTCACACGTGTACACGCAC
ACACGCACGGATAGCTCCTTAAAATGGTCCAACGGCAAAGAGGCAGGAAGGGTCTCCGTA
TAGAATTCCACGGGAGAGGTTTATTGCAGCCACGCTCGTGAAGGGTTCCAGGGACAAGGA
CAAGGAACAATGGAGGGTCTGGGTTTAAGTATGGGAGTGGATCGAGCATCAGGGACCAAT
GATCTGAGGGCACGGGGGCGGTACACAGGTGGGACTAGGGTATGGGAACCAGTGGGGAAA
CTCTGGGGGAATGGCGATGGGGCAAGGGCCAATGGGGGGAACCTGGAGTGGAGAACCTTC
TAGGGCAGGGACATATGAGGTAACAAAGGGGCGGAGAGGCCAACGGCCAACCAGGGAAGC
AGAACTGGGGTACATTAACATAGCAAAGCAGGGCAGCCTGGGGGAAGCCTTTTCTGTCAC
CCTAAACTGGGGAGGATCTTTTGGTACTAGGGACTGTCCCACCAGTGGACTGTCTTTGTC
TCTTCTACCA
>Ccor_TEdenovoGr-B-G83-Map7_reversed#CLASSI|I/LTR|DIRS/NA|NA
CTGTTGGGGAAGATGAAACAGGAAAGCCTTATAAATATGATTGCCTGACAAAAGATTTTG
GGAATATGAAAACTACAGGCAACATCGAAATGAAAGCCACTTTTGAAATACCAAGTCTTA
GTTACTGAACAACTGGAAAACAATGGTATGGCCGACTGAAGGTAATCCCCTCTTGATGGA
ACAATACCCTCTGCTTGCAGGCAGGTCCAAGGGTCAGAGCAGACCCTACTAGCTCAGCAG
AAGGGGTCCAAAGAGTAGTTTTTAGAAGTTAAGATGTAACACTCTATGGTAATGTCTGAC
TTCATGCCAGTCTGTAAATTGAAAATGCTATTGAAACATTTTTGGGTGTTTTCTACTTAG
ATTGGGATTAATGACAATTCGAATATTCAGTACAGAAGATGGTTTAGTGTCTCTTTAACC
ATGAGTTGAGACAGTCTGTCCCAAACTACTGGGGGGACACTAGAGCTGTTTGGGAACAGA
CTTAGCTCTTACACTTTCGGAATTGTTCTGTATTGGGATTAAGGTGTTGGCATTTGCAGG
GGCAGAATAGTTCTCAGTCTGTCAGCTGTATTTATAAAAGCAGGTGCTCATATTCCACCC
TCCCCCTCCTTGTAATGCACGGCTTGTGTGCCTGGATGTGGCTGTAGAGATCGATTGTCT
CCGTCCGATACCGTAAAGTAGTCCCATTCGGTAACCTACAGTCAGGAGCGCATCGTGATG
GCCGAACCGATAGCCAGCAGCTGCGGTGTTCGAGGGAGTGCGAACGTGATTGAACGCCCG
GTGCTGCTTTCTCCATGGGTTGGACACTTCTCCGGGATGCGGCGGTGAAGTCAGAGAGGC
AGGCAGCGGAGCCAGCTGGAAGATGTGCGGCTGGTCCCGGCAGAGCGGTGCTGTGGTTGG
AGTAGTGTGAGCTGGAGCTCTGATATTGCTGATCCGGGAGTTGCAGCAATTGCGCATGCG
TGGGTTGCAGCAATTGCGGACCCATGCGTGAGGTCCTGAGCACGGAAAGCCGTTGCCAAG
CGACGCCTGAAACCCGAGCTCTGGGAAAGGACCTAAAAGCAGCGTCCTGACTGCCGAGTG
GAGTGCCCGGCCAGCCCCCCACGACGGACCTCTGACTAAGGACGCTGCTCCTGCGACATC
ATCTAAGTGAGTATCATACTGGTCTAAAAAATGGGACAAACCCACTCTGCCCATGACAGA
GATCTCTATAAGCAACTTAAGCATTTACTTATAAGCTCTGGTCCAAGTCAGTTGCCTAAA
CAGGAGCTAAAAAATCTTTTAGAATGGACCCGACTTAATTTCCCAAATGCTGACCGTTCA
GCCGTCTTTACAAGAGACTTTTGGGACACAGTTGGAGTTAAGCTCTTTAATAATATCTCC
TACCGGGATATGGCTGCCGCGCAGCTGCTCCCAGCTTGCAGAGCGCTGGTAGAGCTGTTT
GCTGCGATGGCGCCGCCCGCAGCAGTCACCCGCAACCCACGCATGCGCAATTGCTGCAAC
ACACGCATGCGCAATTGCTGCAACTCCCGGATCAGCGGTATCACTCCGCTCACACTCCTC
CAACCACAGCACCGCTCCCGGGACCAGCCGCACATCTTCCCGCGACTCCGCCGCCTGCCT
CCCTGACTCCGCTGCCGCTTCCCGGAACCAACCCAAGCAGCACCGAATCACGCCCGCACT
CCCTCGAACACCCAGCCGCGCTATCGCCCTCTGCGCTCCTGACACCGAATGGGACTACTT
TGTATCACCAATCGATCGCACAGCCACAGACAGGCACACAAGCCGTGCAACAAGGAGGGG
GAGGGTGGAATATGACACCTGCTTTTATAAATACAGGACAGACTGAGAACTATTTTGCCC
CTGCAAATGCCAACCCCTTAATCCCAATACAAAACAATTCCGAAAAAGAACTAAGTCTGT
TCCCAAACAGCTCTGGTGTCCCCCCAGTGTTTGGGACAGACTTCTCAACTCAGAAAGAGA
CACTAAACCCTGAAGATTCGCCTGCATTAATCCCAAAAGTAGAAAACTCCCAAAAATGTT
TCAATAATTTTCAATTTACAGACTGGCATGAAGTCAGACGCCAAATTTGCAAAGAGGAAA
ATCTAAATCCTTTAGCTATGCCTGTACTATTCAGCCAGCAAGCTGGTGGTCCTAGAACAT
GGCAAGCTATCCCACACCATGAGATTAAAGAGTTGCGGAAAGCAATAAAGGACAGTGGTA
TCTGCTCTCCATACTTTAAGCAACTGCTAAAAAGTACCCTAAAAGGAACACATCAAACTT
TAAAACGCATTTTAAATCAACAGAAAGGGGGAGAAGCCCAGGCTACACCTCAAAGAAGGT
TGAATAAAGCCTTGTATGTTTATAATTTCTTGAATAGCTCTGCAGAAGAGCCTGATCCCC
CCATTTTTAGACATTTCTTAAACAACAAAAAAGCAAAACTGAAAGAGCACCCCCTAGTTT
TAATTAAGAATCTAGAATCAGGAAAAATAGAAGGACCATACAATCTTATAACATGGGGGA
AGGGGTTTGCGTGTGTTTCCACAGGTGGAGAGCTCAAGTGGGTTCCAGCAAAAAACGTGA
AGCTGTACCACACATCAAAGCCCGTTGTCGGTTCCACTTCAGCCAGTGACCCCGCGAGTG
GAAGCCGAGAAGCCAGCACTGAAATGTGAACTAGGCAGAACCACTGAGAGAAGATTGTCT
GCCAGAAACAGCTCAAGAAAAGAATGGAGTTTTAGCATTATTTGTGTAGATGCATGTTGC
TTTTAACCTTTTGTTTTAGTTTTTGTAGTGAAGCTTTACCTGTAAATCAACCAAAGACAA
ATGTTTGGGTTGCTTTAGCCAAATCTGCAGGCTCCGATACCATCTGTCTATCTGACACAA
GCCCTGACAAACCTTTTTCAACCTGTTTAGTTGGAATGCCTTTTCCAGAAGGTTTTGGTA
ATGTTACTTTTGATAAGTATTGGCCATATGATAATCATCACATTTCTCCAACTCCCAGCC
ATAGACACCAAACTTACATTGATTATCTTTTATTAGCACATGGGCATGGCTGTGAAGATT
TTGAAGGATTATGCTGTATGAACTTATCCGATCATTCTGTTTCCATTCACAAACAGTTAC
AAAACCTAAGGGACCTAGCTAACCAAATTACAACAGATAACCCGTCTTGGCTAGACAGTT
TGTTTGATGGTTGGAGCTTTGCACCTTGGCTAAGGGAACTCTGTAAAATAGGCTTGATTA
TTCTAGTAGTAATAATTATAGTTTTAGTAGCAGTACCTTGTATACTTCAGTGTGTGCAAA
AAATGACGAGTAGGACTATGTCTAATATCTTAATTGTTCACCAGAAAGGGGGAGATGTTG
GGGAAGATGAAACAGGAAAGCCTTATAAATATGATTGCCTGACAAAAGATTTTGGGAATA
TGAAAACTACAGGCAACATCGAAATGAAAGCCACTTTTGAAATACCAAGTCTTAGTTACT
GAACAACTGGAAAACAATGGTATGGCCGACTGAAGGTAATCCCCTCTTGATTGAACAATA
CCCTCTGCTTGCAGGCAGGTCCAAGGGTCAGAGCAGACCCTACTAGCTCAGCAGAAGGGG
TCCAAAGAGTAGTTTTTAGAAGTTAAGATGTAACACTCTATGGTAATATAAGAACTCTTA
TAGGCTGTATGTAAATGCTATAGGATTTGTATCTTGTATTAGATTGGTTAGTGACAATTA
GAATATTCAGTACAGAAGATGATTTATTGTATTGTAACCAGGACTTCAGACCTTTCCTTA
CTACTTCCACTCCTTCTTACTTCCACTCTTGCTCTTACACTCTCTCTCTCTCTCTTACCC
GCTTACTCTCTTGCTCTCTTGGGCCTGCTCAGAGCTGAGTCTGGCAGCTCTGAGCAGTGC
CCCTATACCCACACCCTTTGCAATAAACCGCCTGTGTCCCAAGACCTGCCTATAGAGATC
TCTCGTCTCCGTCCGTC
>Ccor_TEdenovoGr-B-G1748-Map3#CLASSI/LTR/nan
GTGTATTGGGTCTGGCTGAGCTGGAGCTCATTTCCCTGTAATAGCCCCCATAGTGCTGCT
GCACTTTGCAGTGATAGCTGGAAAGGTGTTGATAGCGCACCAGTGTTTTGGCTATTGCTC
AGCAGCACCAGCACAGCATCAGCGCTGTCTCTCCAACATTCCTGCCTCCATCAAGGGGCT
GGGGGGTGGGCAAGGTCCAGGGAGGGGTCACAACCAGGCCAGCTGACCCAAACTGACCAA
AGCAATATTCCATGGCATATGATGTCAGCTCAGATACAAAAGCTGAGGGAGGGAAGGAGA
AGGAGCAGGGGCATTGGTCATTTTAGTATTTGCTTTCCAGAGCAGCCGCTCCACCCGCTG
AAGCCCTGCTTCCCGGGAAGTGGCTGAGCATCTCTCACCAATGGGAAGCAGAGATTAATT
TTTTTTTTCCATTTTACTTATGTGCATGCAAACTTTTGCTTTTTTTAATTGCTTTAGTAA
ACAGCCTTATCTCA
>Ccor_TEdenovoGr-B-G1933-Map3#UNCLASSIFIED
TTGTCCTGGTTACAGGACAGTAGGGTGCCAGTTTAGGACTATGTGGGTGTACCACACTGT
GTATTCTACTCCCCTCTGTCATTTCTGATGAGCTCCTAATGATGGGTCATTTTCAGGAGC
TGTCCTGTGCACACCAGACACCTCAGGCTACAGGCTGGGTAGGCAGGGTAGTGCAAGGCA
GGGTAGTGTTTCTTCTTCTTCACACCTACGACTCAGCTGTGGTAACTCCCTCCAGGAAGC
ACCAGCACAGTTACACCAATCCTGAGGGGTCATTTCTGCTGATGGGCTGTAAGGGACTCA
ATGGCACCAGCAGAATAGGCAACAACTCAGAGCATCAAGGACTTCCAAGTATCCCATGAC
TCACAGGATTACATCATCCAGTGTAAAACTCCCTGCCCCAGGGGAGGTCCTGAGCATTCC
CACCTGAACCTAAGCATATATAATCTTTGGGGTTTTGGGGTCTTGGGACAACACCACTTG
ACAGATCCAGAGGAG
>Ccor_TEdenovoGr-B-G1600-Map5#CLASSI/LINE/nan
GGGCAAGGGAGGGGATTGTCCCGCTCTGCTCTGCTCTGGGGCAGCCTCACCTCCAGTGCT
GGGGCAGTTTTGGGTGCCACAGGATAAGAGAGATACAAAGCTATTGGAGAGTGTCCAAAG
GAGGGCCACGAGGATGGTGAAGGGTCTGGAGGGGAAGCCGTAGGAGGAGCAGCTGAGGGC
ACTTGGTCTGTTCAGCCTGGAGCAGCCTGAGGACAGACCTCACTGCAGTCTAAAACTTCC
TTGTGAGGGAAAGAGCAGGGGCAGGCACTGATCTCTTCTCTGTGGTGACAGTGGCAGGAC
CCAAGGGAATGGCCTGAAGCTGTGTCAGGGGAGGTTTAGGTTGGGTATTAGAAAAAGGTT
CTTCACCCAGAGGGTGGCTGGGCACTGGAATAGGCTCCCCAGGGAAGTGGTCACAGCACC
AGCCTGAGAGAGTTCAAGAAGCATTTGGACAATGCTCTCAGGCACATGGTGTGATTCTTG
GGGTGTCCTGTGCAGGGCCAGGAGTTGGACTTAATGATCCTTGTGGGTCCCTTCCAACTC
AGGATATTCTATGAT
>Ccor_TEdenovoGr-B-G1164-Map3#CLASSI/LTR/nan
GTCATCCAAACTGATTCATTAGGAGAAAAACTGGAAAGAGCTATTACCAGCCAAGCTGAG
ATGATGGACAAAAGGCTTTCTGCTCAAGCTGAGGTGTTGGATAAAAGACTTGTAACAGCA
CTTAGTGCTCTTGCTATAAGCAATTCTCGAGCAATGCCACGAGCTAATATAGATGAAGGA
GTGTGCTTTCGATGTGGCAAGCCTGGACATTTAATGAGAAATTGTCCAGGGCTTGGAGAG
ATTCCAATGATACCACTTCGTTGTCTGAGATGTAGAAAGGGAAGACACTATGCTAACAGA
TGTCGCTCTAGATATGATGCAGATGGGAATCTCTTGCCGGGAAACGAATTTTTGAGTGCG
ATGCCTCGCTGCGCGATGAAACAAATAGCAGCAGTCCATCACCCAGAGCTCCCATCCTCT
GGAGACCAAAGTCACACACAGTTAGCAGAATGGTCAAATACCTCCCGAGCGACTCAAACC
TCCTGCCCCCTGGAGCATTCTGTACCTTGGCAGCCTGCAAATTGATATGCTTTATGAATA
GTTCCCACTACCTGATACCCACAGGGGTTACTGGGACGTCTGAAGAAAAGCAGGACTTTT
TAATTACGGGAAAAGATGCATGTCGTATCATAGGTCTCGTGGTTTATCCAACAATTGTCT
CAGCAAATTATCATGAAGAGCTTACAATTCTGGCTCAACCTCCTTTAGTTGTTCCTGCAG
GAACACAACTAGCCACCGCTGTTGCAGTGCCTACTACAGCTGTTCGCAGAGCGATAGAGA
TGGAAGGGCAGCCACCTATAACAGAAAACTCAAATGTGGGACCAGAGATTTTCTGGACAG
AGCATATTGGACGTGACAGGCCATTATTGACTTGCAGTTTAATGCATAACAATAAAACAA
TCATGGTTCAAGGCCTATTAGACACAGGAGCAGATGTTACTATCATTTCTCACTTGTTTT
GGCCAAAAGACTGGAAGCTGGTAACTCCCCTGGATACCCTCACAGGTATAGGGGGCGCCA
CTTTATGCTTACAAAGTGAATCTGCAATTACAGTCAGAGGACCTGAGGGAAAAACAGCAA
TTGTTTGTCCTTTTATTGTGAGAAAGCCTATTACAGTCTGGGGAAGAGATTTGTTATCTC
AGTGGGCAGTCAAGTTGGAAGTGGATTTTTAGTGGGGGCCATGCAGGCACTCATCACCCC
TAAGCTTTCGTGGAAAACCGATGAAGCCATTTGGGTTAATCAATGGCCCCTAGAAGAAGA
AAAATTGAGTGCCCTTAAGAAATTAGTCCAGGAACAATTGCAGAAAGGATATATCATAGA
AACAACTAGTCCTTGGAATTCACCAGTGTTTGTTATACACAAGAAGACCTCTGATACCTG
GAGACTGCTTCAAGACCTTAGAAGAATCAGTGAAGTAATAGAAGATATGGGACCCCTCCA
ACCTGGACTTCCTTCACTCTCTATGATTCCCAGAGATTGGCCTTTAGTTATCATTGATTT
AAAGGACTGTTTTTTCAATATTCCACTTCATCCAGAAGATGCTCCACGTTTTGCATTCTC
CGTTCCAAGTATTAACCGACAAGAGCCATTGATGAGGTACCATTGGGTTGTGCTTCCTCA
AGGAATGAAAAATTCACCTACTATATGTCAATGGTTTGTGGCAAAAGCCTTATCTCCAGC
CAGGCGAAAACATCCTAAAGCAAAGATTCTACATTACATGGATGATCTGTTAATTTCAGC
ACCAACACAGAAGGAGATGGAGGAAGCACGTGATAGTGTTGTAAAAGAGATTAAAAGGGC
TGGACTTGAGATTTCTACGTCAAAAATACAGGAAACTCCACCGTGGAAATATTTGGGATG
GAAAATGACTGAACAGTCAATAAGGCCACAGAAAATACAGCTTCGAATTAAAGTTCATAC
TTTACAAGATTTGCAGCAGCTTTTGGGAGAGATAAATTGGATTAGAGTTACTTTAGGGAT
TACTAATGATGAACTTGCTCCAGTTTTTGATTTGTTAAAGGGAGATTGTGACATTACATC
CCCAAGAACCCTCACACCTGAAGCTCTAAAGGCACTTGACAGAGTAACAGAGGCTTTTCA
GAAAAGACAAGCACATCGTTGTGTAGATTCACAACCATTCTTCCTTGCAGTACTGGGGGA
AAAAATGCAATTGTATGGTCTTATATTTCAATGGGATGCTTCTGCCAAGGATCCCTTATT
GATAATAGAATGGGTCTTTTTGCCTTACAGATCTCCAAAGACAATCTTCACAACGATGGA
AGTGTTAGCTCAGATTATAATCAGAGGCAGGTCAAGGTTGTTAACTATGGCAGGCAAAGA
GTTTGCAATAATTTATTTGCCTCTGAAGAAGCAATATTTTGATTGGGCATTACTAAACTC
AGAAGAACTTCAGATAGCATTATTGAATTATCCAGGCACTTGTTCTATTCATTTCCCTAG
TTATAAATTATTTCAGGCAAAATTAAGCTTTAGAGAAAGACCACTGGTAAGTGAAGTGCC
TTTGGACGCTGTGACAATTTTTAGTGATGGATCAATAAAGACACATTGCTCGGTGGTAAC
GTGGCAAGACCCAGAAACTAAAACATGGAAACAGAATATTCAAATAGTAGAGGGTTCAAC
CCAGGTAGTAGAACTTGCAGCAGTAGTTAGAGCATTTCAGCTTTTCCCGGAGCCTTTTAA
TTTGATTACAGATTCTGCTTATGTTGCTAATATAGTTAAGAGAATAGAAGGATCAGTTTT
GAAGGATGTTAGCAATAATGCTCTGTATCGTCATCTTAAATGTCTTTATACACTTGTGCA
AAATAGAACTAATCAATATTTTGTCTCCCATATTAGGGCTCATTCTTCACTCCCAGGATT
CCTGGCGGAGGGCAACTCCAGGGCTGATAAGTTAACAGTTGCCATAGTGAACACCTTGCC
AAATATTTTTGAACAAGCAAAGTTGAGTCATGCCTTTTTTCATCAGAATGCACAAGCTCT
TATGAGCATGTTTCGTTTTTCCAGAGATCAGGCTAGAGCAATTGTAAATACCTGCCCAGA
TTGCCAACTGGTGCAGCCTCCTGTTTCCACGGGAGCAGTAAACCCTCGAGGGCTACAGAG
TTTGCAATTGTGGCAAATGGATATCACTAAGTATCCATCTTTTGGAAAATATAAAAATAT
CCATCTGTCAGTGGATACATTTTCCAATGCAGTTTTTGCTTCTGTACACACAGGAGAGAC
AGCAAATCATGTGTGTCAGCATTTTTTGCAAGCTTTCGCTTCCTTGGGGGTACCTCAAGA
AATAAAAACAGATAATGGTCCTGCTTATACAGCCCAGAAGGTAGCCACATTTTTGATGAA
TTGGGGTGTTCGCCATACTTTTGGCATTCCTTATTCGCCCACGAGTCAGGCAATTGTAGA
AAGGACACATCATTCCTTGAAGCGTATTTTAGATCAGCAAAAGGGAGATCTAGCACAAGC
AACACCACAGATGCGATTAAGTAAAGCTTTGTATGTTTATAACTTTTTGAATAGTTCTTC
TGCAGAGCCCGATCCTCCAATATTTAGGCATTTCTCTAATAGCACACATGCAAAATTGAG
AGAAAATCCTTTGGTTCTGATTAGAAATCCAGAAACAGGACAAATAGAAGGTCCATTGCC
ATTAATAACCTGGGGAAAAGGGTTTGCTTGTGTTTCTACAGGTACGGGACCTAGGTGGCT
TCCTGCGAAGAATGTGAAACCATATCACGCGCAGAAAGAAGCTGACAACTCTACAAGTAG
AGAAGAGAGTACGCAGACGTGAACTTCGCAGAGACTACAGCCCATACCTGCAATCTTTTG
TTTTATTGTTAAAGCTGTAAATTTTAGGTTTTAGATTGATGTAAGAGTGCATAAGCAAAT
GTGTTGTAAAGATCTTTTGGCAAATAATCCTCATTTTTTTATTTAAAGAAGGTATAAAAT
ATTTTTGTGCTTCATCATTAGATGAAGTGAAAGTGAAATTGGGAAATACAAAAAAATATT
CTTACAAATTAGTTTAGAGATTGAAATTTGAGAAGGAGTCTTTTGCCAAGAGAACTTTCA
AGAAACATGAAATTTAATCAAATGTTAAGTTTGTTTTTTGCTTTGTTTGTCTTGTTTGTT
TTCGGTGGGACAGCTTTGCTGGTTGATCAACCTAAGACCAATGTTTGGGTGACTTTAGCT
AATGCTTCAGGGTTGGATACTCTATGTCTGTCTACCACAACTCCAGAAAATCCATTTTCA
ACTTGTCTAGTCAATGTTCCAATAGAGAATTGGCCAATCCCAGAGAAAATTGACAGGGCC
TTACGAGGTACCTTTGCAGGATCAGAAGTTTGGGAACACTATACTCCAGTAAATACATGG
GAATGGTGGACTCCCTATCTTCCTAAAACCTCTGATGAACCTGAAGAATTGGAAATCCTT
GGTTCTGTAAAAGTGAAATTCTGTGTTGAGTTCCATTCTACAAACATTAATCAATCACTG
ATGAGAGATGTTTCTCCATATCACCCTGTGTATAAGAACCACTCCTTTTGGTGTAATAGT
ACTTTTGTAGTTTCATCTGCACCTAGCTCTATTCCTCTGCAATTACCAAGAGGAATGTTT
TTTGTATGTGGAGACAGAGCATGGCCAGCTATCCCTTCAAACATTAAGGGTGGTCCGTGT
ACTTTGGGAGAGCTTACATTATTTACTCCTAATATGAAGACAATTGCCAACGTGAGACAC
AGACAAAAAAGATCTACTCCACATCAATATGGACCAGATTGCAAAGATGATTTTACCCCA
TGGGGCTATGGAAAAAGGCTTGTAACATCTCTTCTTATGCCACCAGTTGCCTCAGTAGTT
GCGTTAAAGCAGTTGGATCGGTTGGGATGTTGGCTGAGTAAACAATCTAATGCCACATCC
CTTGCATTAAGTGGCCTTTTAGCAGATGTCAAAAATGTGAGGCATGCAACTTTGCAAAAT
AGAGCAGCCATTGATTTTCTTTTGCTGGCCCATGGACATGGATGCAAAGACTTTGAGGGG
ATGTGCTGCATGAATCTGTCTGACCACTCAGAGTCTATTTATAAGAGCATACAACAACTT
AAAGAGGGTGTGTCGAAAATAAGAATCGATGATGGAACTTGGCTGGATAATTTATTTAGT
GGATGGGGTTTAGCATCGTGGGTAAAGAAATGTCTTACAACAGGCCTATACATTTTGGCA
GTCATAGTAATAGTTCTCATAATGGTGCCATGTCTGTTTCAATGTGTACAGCGAATGATT
GATAAATCCATCAAAGGAGTTTTTTTGGTGCAGAAAGGAGGGGGAGATGTGGGAGACAGA
GGAGTAGAAACTCCTGCAATTAAAGGAGGCTTTGATTTACAACCCTGGAAGAGACTAGGT
CTGGCTTAATTGACAGAGATTTGTGGACTTTAAGCAAAAGGATTACAAACTTGTGTTCCT
ATCATTATAAGTAAAATTGTACACTGGGTGTTTTGGTGAAGGGTTTTAAAATATAATAGT
GTGGTTTTATATAGTTTAAGTTAAGAATGTAGATGGTATAAGAGAGACATCTGTGTGTAC
GTGACATGAGAAGTTATTGGTCAAGACATAGCTGCATTGCAGTGAGAAGTGCCACAGGTG
ATAGGTCATTAATCTAAAACAAAGTGTCGTTTTAAGTATCTATTGGATTAGAAAGTTATA
AATTACGATGTAACCCTAAATCTTGTGACTAGTCGCCATTACTCGGAGGTGTTGTAAAAT
CTCACGCCTCGACTGATGCGTTTGTTATTTTAAACAATAAATTCGTGTAATTGCATAGTC
CCATCCCTTAAAG
>Ccor_TEdenovoGr-B-G1613-Map3#UNCLASSIFIED
CTGCTAAGCAGGTTTATTAACAAAAACTAACAATGGAGCAATTAAGGTTCCTAACAGCTG
GCTAGCTTATTCCCAGGGAGGAGAACCCAACCCACACTGGGTGCCTAACCAGGATCAATT
GGTCAGAGACCCAGATTGCTAGGGGAGTCACCTTTTATACCCCTCCCGGGAGCACCAACC
CCCTCCCGAGAGTCTTGGAGACAACTTGATTGGTGTTTGTCGGCTCATTGTCCAGGTGAT
TGGTTCATTCAAATAGACAAGGTAGGGGCATCAAGTGATTGGTGAAGTCCTGGTCCAATC
CAGGTCCTCGGGTTATCCCCTTATGCTAATCACAGTTGACCCCCTTCTTCTAGAAAGTTC
TCCCTTCCCCTCCTGTCAATCAACTCCAGGCCTAGTACTAATACAAGAAACAAACCTAAA
ACTAATCAGCCCCATTTCCCAAATTAAATACACAAACAGATTTAACAGTTACCCAAATAA
CAAAATACCCCTTAACCATTTAACAGTAACTTGGAACCAATTAGCCATTAACTGTTTTAA
CAAATTATTAACAGAGAGAAACTTTTGTCATGGAGGACTACAAAAGTCAACCTCCCACAG
TCATTTATAACA
>Ccor_TEdenovoGr-B-G1446-Map3#UNCLASSIFIED
ACTGTCGCTGTTATCCCCCCAGAGAACGGCGAAATCACGACATAGGCAGGTCAGATGATA
TGGCCAAAGCAGAGCTAAGACCTCATTTAATGAATTTCTCCTCTTTTATAGTGTAGTTCG
CAATAAAGAAATTACATGATTGGCTTATTCACTCACCACCTCTCAAGGTGATAGGCTGAG
CAGTAAGACACCCATTTCCAAATATTATTCTCACAAGACTGAAAACAATTCTACAGTTTC
CACAACAACTTGCAAGTGCAAAAATGGTTTACATTCTTACAAACTGTTATCCATCCAGTT
CTCATGAGAACGAAAGCTCTCACAGAGAAGCTGTGAGAAGCTGGATTTCTCTGTTTCTCA
GCTAAAGCATGAGAAAGGAAAAACTTCACAAACTACAGAGCTGGAAAATTTCTCTGCTCC
TGCCTTTTAGCATCCACA
>Ccor_TEdenovoGr-B-G551-Map4#UNCLASSIFIED
TGGTTTGACGCAGCTAAGTGTCAAGCACACGAAATCTGTTATTTTCATAAGGGGAAAATA
AGAAAATATTGAGGAAAACTAGAGAGCTGCAAGGCAAAACAGGTTCAAACTTAAACAGTT
GCTGTACAAAGAAAAAGTTTATTACTAACAGAATTAAAAGTAAAAAGAAATAACAAGAAA
TTAAAGCAAACCTCCCCTCTCTTCCAGCACTTCCCTCCTTTTACCCAACTCGCACAAAGG
ATAACAGAACATGGGATTTTAGTCAGTGTTGCAGTTCTTGAAAAGTCTCTTTCTTATGCT
TAAGGAAAAAAGGGTTTTCTTCTGCTTCACATGGTTCCCAAACTGCCACCAACAGCAGAC
CCGCCCAGAAAGAAACAATCTGCTGTGGTGTAAAACATCTCTCCCATGCAAAATCTCACA
GTTCCTTCACACTGCCAAACATGGGCCATCACATGGGGTTATTAATCTTTTTTAAGGATG
AGTTATTTTGGCCTGAACACAAAGGCTTTCTTCGCCACAAGTCTCTAAAAGACCTCTCAC
TGCTTCTATATAGCCTGGCATAGGCACTCTTCACAATCTTCATGGGCCACACGTGAATTC
TCCATCCCCCCATGTACTTCAAATGGATTAAAGAGACAAACAGTTTGTGATATTACAGTT
TCTTACCACAGCATGCAAGAAGTTTTTTTAAGCTACGCACGAGAATCGCGGCACCGCCCT
CTTTTCTCCCGTCGCCATTCCCAGCTCCGTCCCACGTGACTCACTTCTCTTTCTCTCTGA
CTCTGAAGCCGCCATGTTGAAGGGTGTTCTTGTTCAGGCTTTACGGTGGAGAAAGCCTCG
CTCCCTCTGTGCTGCTGGCTGCATGGTGTCTTCTTCAGTTCAGCACGAAGTGTGCTGGCT
GCAGACAGGAGGCTCTGCCGGCTCCCGTTGACTCTGCTGGCTCCGCGTGGAGAGGAGAAG
GACCCGCCGGTCCCAAGAAGCCGCACCGGATGGGTTTAGCTGTGTGGCAGTCCATGGCTG
GTTTTAGCTG
>Ccor_TEdenovoGr-B-G544-Map8#CLASSI/LTR/nan
GTGTCGTGGTTTGAAGCTGGCTAAGTGCCAGGCACCCACGAAAAAACACCATCTACTTAT
TTTCCTCTGCTATAGCTGAGCAGAGGAGGGGGAATTGAAAACTTCATTTTCATGAGTTGA
GATAAGGATTATTGAAAAAAAAACAAAAAACTTTAAGGCAAAACAGGTTCAAAACTTAAA
CAGTATAAAGAAGATTTATTATTAACAGAATTAAAAGTAAAAAGGGTAATGAGAACCAAA
GCAAACCTTCAGAACACCTTTCTTTCCCAGTCCCTCCCTCTTTCCACCGACCGCACAAGG
AAACAAAACATGGGGTTTTGGTCAGTATTTCACTTCTTAAAAATCTTTCTTCAGTATGCT
TAAGGAAAAGAGTTTCTTCTGCTGTGCTGTGGGATCCTTCCCACGGGAGATAGTTCTCTG
TGAACTTTTCTAGTGTGGTTTTAACTTCCACAAGCAGCAGTCCCGCCTGAACCTGCTGCA
ACGTGAGTCCCTCCCACGGGCCAAGCAGTCTTCCCACAACTGCCTAGCGTGGGCTCATTT
TAGTTCATGGGGTTTAGTCTTTTAAGGATGAGCTGTTCTAGTTTGGAAGCGAAGGCTCTC
TTCCTCTATCTCTAAAAGCAAGGGTCATCTCTCTCTGTCCGAGTTCCTCACTAGATTACA
GCTTTTCAGCATCCATGCACTCCAGCGTGAGTACTCTTCTTCACGGGCTGCGCATGGATC
TCTGCACCCCCCCATGCACCTCATGAATTACAGGGAAACAGTTTGTTGTATTATAGTCCT
CACCATGGCTTGCAGGAGAATCTCAGCTCCAGCGCTTG
>Ccor_TEdenovoGr-B-G16-Map20#CLASSI/LTR/nan
TAGTAAGCGATTTGGTACAAAAACTCAATACCATTTTCTCTAAAGATAAGAATTACTAGA
AATGCAAAGCAGACACAAAACTTCAAAGAATACAAAGAAATTTATTACAGACCCAAAAGA
GGGAAAAAGAAAAAAGATAAATCTCCACACATCCTCTTCTCTTCTACCATCCTCACATCT
CCTACTGACATGTAGAGACAATTGATATAATCAATCTGCCACTCCCCATACTTGTATTTC
ATCTACCAAGAGGATTCACCCTTGCCCTGCTATCGAGAAACTATCACAACAAGGATACCT
GGGAGATACTGTCCATGTAAATCCACCCCTTGGCTCTTCCCACCTATAGATGGCACTCTT
GAATTACTGAGGCATCAAGGTCGAGCCAAGAACAAATCTCTTCACCTCTCCAATCCAACT
CTAACAGAGACACTTCTACTTCCCTGTCAAGTGTTACAGTGGGGATTACTGTAACACGCA
TGTATCAAACAAGGAGGCCCGTGGAAAAGAAGATATATATGGACAGATTCTTGATAGATG
TTTCAGAGAGATGTTTATTTCTCCAGCCGCATGGCCGGGGCTCTGCCGAGGAACTGCTGC
AATCACGGGACCCGAGGGTCCTTCTGCCCGCGCAGGGGAACACAAAACAACCAATGGGGA
ACGAGGCTGACCAGGGGCAGGGAAACCCCGTGTCTCCCCCCCTCAGGGCCCCTCTCCCAG
GGCTACATGGCAGGGGGGGGAGGGACCCCAACATTTCACCCGTTTATTTTTAACAAAAAG
AGATTTAAAACTTAACATTGAAAAACAACTGGATAAACATGAGATAACAAGAACAGTTTC
AAAACAAAACAAGCCACCCTCCTGAGTCTTTAAATGTCCAAACAGATTCTCTGGAACATC
TTAAGGCTGACAGAAGGGAGACAGGACTCTCTGGGCATGCTTTGTGGGGAAACTGAGGCA
GGAGAGGGTTTAATTTCTTTCCCTCCCCCTTTTCATCCCCCCCTCGGCATCGGAGAGGAG
TTGTAGGGAAAGGGAATTGTATAGGGAAGCCATGGGGTGAAAAAACGGATTAGGAATAAA
CTGGGGATGGGGTAAACTTAGGAAAGGGTTCATATTGGGTATAGGGTAAAAGGGGGAAAG
TAGGCTGTGGGTAGGGAAGTTGCTGGGATGGATATTGTTTATAATTTTGTGCATAACGGC
TGCCTTTGACTGGAATACCTCCAGGCCCAGTAACATTTGCTGCTTGTAAACCCTTCTTTC
CTTGCACTATATCAAATTGTACAACTTCCCCATCTCCTACACTTTGCAGGTAATTTTTAG
GGTTATTCCTTTTAATGGCAGTTCTATGGATGAATAAATCTTCCCCTGTATCATCTCGTG
TTATAAATCCATAGTTGTTTTTTACATTGTACCATTTCACAGTTCCTGTGACTTTCGTTG
CTACAACTCCTCCTATCACGTGCTTGCGTGTTTGTCGTGGCTGCTGGTCCCGCGTGGCCG
CTGCCTCGCCGACTCCGACGTCTCGGCCGGGCCCCCGCGTTGCGGCTGCTCCGCGCTCTC
CGAGCGGCGCTGCTCCGGCGCGTGTCTGGGCTCTGCGCGGCCCCGACGTTGCCATCGCCG
CCGGCCCCGTGCCCTGTGAGCGGTTCCGCTCCGCCAACTCCACGCTGCTTTGAGAGCGGC
CCCGTTTCGGCTCGGCGCTGCGCTGCGCGGCTTCTCGTGTCGCTGTGGAAAACCGCCGCT
TCTCCCTCTACAGGGCTCTCCGAGCCAGTGTGCTCAGAGCGGGCTTCCACGCCGACCCCC
GGTTCCTGGCTGCTCGTGGGGGCCGCCTCTCTGCTGCACGTGGCCCACGGCACCCGCGGC
GCCTGCGGCGTCGCTCCCTCACTCGCGGTCGCGTGGCCGGGGACCCCGAGACAGGGATGG
GGTCCGCGATAAGGCGCGCGCTCCCGAGGGGGCCGGGCGCATCCAGCGCAGGCACCTCCG
CCGGCACGGCTGCAGTCACGCGCTCCTGGGATGGCGGCCTCGCGCGGTCTCGGCCACGGG
ATAAGTATGGCCATCCTCTGCTCTAGGGGTAATGGGACCATACAAATGCTCCTCAAGAGC
TTCACTGATTACAAGGGATGCACGGAGAGGTTCTATCACTAGTGCATGTTTTGTTTGATC
CCTTATCTCATCCCAGATCTCGTGCCAAAAACACCCGTGACTAGTTCCAGTAATTCCAGG
AGGATCAATATCAAAAAGTAAGTCTCGAGAAATATAGAAGAAATTTTTGAAAAGCCAGTT
AAAAAGAAATGTTCTAGATCTCCCGGAACAAATACTTTCTTGTTTTGTTGTTCAAGGATT
CCTTTAACTTCTAGATACATTTCTTTCTGTGGCTCAGAGAGCCACATTTCCCACGATTCT
TCCATAGTCCAGAGAGAATATCCAAACCAAGGTGAGAAGAGAGAGGCATCTAGAGTGGTT
ATTTTACTCACGAATTTTCTGTCCTTAGGGATCGGTGATCGTTCTTGCCCGCATTCCTCC
ACCAGTTTGTTACAGTGGGGATTACTGTAACACGCATATATCAAACAAGGAGGCCCGTGG
AAAAGAAATATATATGAAGACAGATTCTTGATAGATGTTTCAGAGAGATGTTTATTTCTC
CAGCCGCATGGCCGGGGCTCTGCCGAGGAACTGCTGCAATCACGGGACCCGAGGGTCCTT
CTGCCCACACAGGGGAACACAAAACAACCAAATGGGGAACGAGGCTGACCAGGGGCCAGG
GAAACCCCGTGTCTCTCCCCCCCAGGGCCCCTCTCCCAGGGCTACATGGCAGGGGGAGAA
GGACCCCAACAGTCAATCATGA
>Ccor_TEdenovoGr-B-G1702-Map9_reversed#CLASSI/LINE/nan
CCCCTGTGCTGGCCCTGCTGAGGGACCTCAGGGCTGTGTCCAGTTCTGGGCCCTCCTGGC
CAGACAAAGGAGGCTCAGGGGGGACCTTGTGGCTCTGCACAAGTCCCTGACAGGAGGGGG
CAGCCGGGGGGGTCGGGCTCTGCTGCCAGGGAACAGGGACAGGACAAGGGGAAAGGGCCT
CAGGCTGGGCCAGGGGAGGCTCAGCTTGGACAGCAGCAGGAATTTCTCCATGGAAAGGGT
GCTCAGGCCTTGGCAGGGGCTGCCCAGGGAGCTTTGGAGTGCCCATGCCTGGAGGTGTCC
AAGGAAGGGCTGGAGGTGGCACTCAGTGCTCTGGGCTGGGGACAAGGTGGGCATCGGGCA
CAGCCTGGACTCCATGGGCTGGGAGGGCTTTTCCAGCCTCAGGGATCCTGGGATTCTGTG
ATT
>Ccor_TEdenovoGr-B-G489-Map20#UNCLASSIFIED
GAGTGTCAGGTTTTTTGCGTGCTAGCTCAAAGAGAGCCCGGAGGTCTAGCCGCAACCCGA
CTGCACTACGGCAGGCACAGACACACACAGAAGCGCAGGCAGACGAGGGTGCGCTCCTCA
CCCGAGGGGGCCGTCCCTAAACAGGGTGTGAAGGCACGCAGGCAGAGGCAAAGAAGGGAA
AAGAGAGAGGGGGGACTCTCCGTGTAATTTCTACGCAGAAGGTTTATTGAGGTGAGACAA
TGGAGGGGGGAGGAAGATGGAAGAGCCAAGGATCTGACAAGGGTCCAGGGATTTTATAGT
GGGGATAGGAAAGGCGGGGGATAAGGGATACAGCAAATGGGATACTTGACAGGAGGCAGG
GTTGAGTGCAAGGGAACCAATGGAAATAACACAAAGGAGGGATTTAGGGAAGGAACCAAT
GGGGCATCGAGGAACAAAGAACTTTCTAGAACTGATACATATTAAACTTGGGAAAATGAA
TATACACAACCTCATACATAAAGCAAGGAGGGAAAAACATTAACCAATCAGGGGAAAACA
TGCAAACAGCAGAACAAAGGAATCATGGGTTCTCACCATGACTGCAAAGTTACATGCTAA
ACTTGGGTTGCTGACCACCACAGCTGGTTGTCTGAGTTCTCCTCAGGAGACAGAAGCGGC
TGGAGCCACCTGCACTGCCACACAAG
>Ccor_TEdenovoGr-B-G1214-Map20#UNCLASSIFIED
AACATTGACTATTGATGCCTTTTCCTGGTCTTAAAATCAAGAGGCATACACAGGTTAGAA
GGGGAAAAGGGATTTTACCTTGGTATTTATTCTTAAGGATCCTTAGGTGTACACGTCCAG
GTCATATGCATCAAGATGTACCCCACCGAGTCTTTCCCTGTCCGTCTCTGTGTCTCTCTG
TCTCCCTGTGTGTGTTTCCCTGTGTGTGTGTGTGTGTGCCTTAGTCCCCCCCCAACATTG
GGTATAACATTATAGGCTTTACTAATTAGCATATCTATCAAAGATTCCCCAATGAGAGGT
TCAAGTGAGCCCCCCCCTCCCCAAGGAACCTTCCCCTGGATGGTTCTATCTTGGTTTACA
GAATATGTTCTGGAGAGGACCTTGGGGTCTGGGGCACACTGATCCCTAGCTACGAAGCTT
CTAAAATGTTTAGTCTCTTAGCTTAACAAACAAGTCCAAGAATGTAGGCAAAAAGCACTA
GGAATACAGAAGCTGTAAAAAGGTATAACAGGGGTATAATAACAGGGGTATAAAAGAAAA
GGCAAAAATCTTCATGGCATCAGTATAACAGTGA
>Ccor_TEdenovoGr-B-G832-Map4#CLASSI/LTR/nan
CTTATCTCAGCAGACATCCCTCCAGGGCAGGGGCTGGGCATACCCCACAACTCCCCCTTC
TGTATTTATTAAAAAGGCATTCCCAGCAGCCTTTCTGCAGCAACGTAGGAGGCAAGAGAA
CATAAGTAACACAATAATAATTACAATGAATACCCACAAAACTCCCTTAATCAAAGATGC
AATCCATCCCGTTATTCCCCATCGTCCAAAAAGGTCATTGACCCAGTCTAGGCTCTTATC
TACTTTTAGGTCTTTTACTAGTCCTTGTAGTTTCTGGATGTTTGCCTGGATGGATGTTGA
GTGCGAAGAAAGATTGAAGCAGCACATCCCTTCAAAGTCTTGGCAGCCATGTCCGTGGGC
AAGCAGTAGGTAGTCTATTGCTGCTCGATTCTGTAGGGTTGCGTGTCTGGTAGTCTCCTC
ATCTCTTAAAAGATCGCTCAAGGCGGCAGATGTCGCATTGGCCTGTTTGCTTAGCCAACA
CCCTAGGTGATTGATATCCCCAAGGGCCTTGAGTGCAGCTAACCAAGGAGTGAACACGGA
AACTGCAACCTGTCCAGCCTTATTCCAATTGTAAATGCGGCTGTCTGTCACAACTTTCGT
CAAACTCAGCAAAGGATCTCTTTTGACATGTTGATATGTCTGTTTGTCTCCAATTATGTA
ATAATTTGATATTTGGGGTGAGGGTAGAAAGCTTGCCAAGGCTACAGGGGCCTCCTTGGA
GACGTGAGGGAATCCCGGCCCATACTCTGTCACCACAGACAAGAAACACTCCCCGGGGTA
ACACTTTTGGGTGGAGAGTGGACACAGAGAGTACGTGACTGGTGTAATTGCACCAATCCT
GACTATTATAGGCTTTGTTAAATGGTGATATGTCTTTTCTGTATGTGTTTTTTGCCTGGT
CAATCCCTGGCCAGCATTGGCTTTGCAGTCTAAAATAAAATTTGACACAATATGTTGCTT
TGGAGGACCCCAGCAGGTTCAATTCTTGGGGTTCATCTCGAGCATTTGGCAGAATCTTTG
TCCACTCATCCCAAGTGTCTACTGGGTTGGGCCTCTTACCTGTGGTGCAAAGGAGCTCTG
AGTTAGTGATGGGCCAATCATCTGCTACTAAAGGAATTCCTACCAGACACGTAGAGAGTG
GGTTGTCTACACTGCCCATGAACAGGCACAGATTGTCTTGATTGAGTGTCTTTGCTAGGG
TCACCCAAACATTATGGCTAGGCTGTGGGACAAGCCAGCTGAAGGCATGTGATACGGCGA
AAGAACATCCAGGCAGCGGTGAGGACAGCATCAACGTAGATAAATTTCATCTTTGGACAG
GGATGGGGCTTCTGAGAGGGAATATAAGCGAGATTTGTTAGCTTTGTGGTGAGAGGGGAG
GTTTTAGGGTTTAAGGAGGTTTGA
>Ccor_TEdenovoGr-B-G1877-Map3#CLASSI/LINE/nan
ATCCAGGAGGGAATTCTGCCCCTGTGCCCCCTCAGGTGAGGCCCCACCTGCAGAGCTGCC
CCAGCCCTGGATCCAGCACGGGAAGGAGCTGGAGCTGCCGGAGAGAGCCCAGAGGAGGCT
CCAGGGGGATCCGAGGGATGGAGCAGCTCTGCTGGGAGGAAAGGCTGGAGAGCTGGGAAT
GTTCAGCCTGGAGAGGAGAAGCTCTGGGGTGACCTCAGTGTGGCCTTGCAGGGCCTGAAG
GAGCTGCAGGAAACCTGGAGAGAGACTTTGGACAAGGCATGGAGGGACAGGAGCCAGGGA
ATGGCTTCCCAGTGCCAGAGGGCAGGGCTGGATGGGAGATTGGGAATTGGGAATTGCTGG
CTGGGAGGGTGGGGAGGGGCTGGGCTGGAATTGCCAGAGCAGCTGGGGCTGCCCCTGGAT
CCCTGGCAGTGCCCAAGGCCAGGCTGGACATTGGGGCTGGAGCAGCCTGGGACAGTGGAA
GGTGTCC
>Ccor_TEdenovoGr-B-G1703-Map4#UNCLASSIFIED
CTGGACAACACTGTTTTTGACCTTCATCCATGGAGAAAATTGCCTACCCTCTGGGAAGAA
TTAGAATCTACACTGGTGTGAACTAGGTGATAGAATACTATGTAAGATTATCACAGGGTG
AAAAATTTAGAGGTTTTGGGTTTATTAATATAGTAAGTAGATAAAAGCAAAAAACATCAA
AATGGAGGATTGTTGTTGTTCTCCAGACCTTCTTCTTCTTCTTCTACTACTCCATATTCT
GCAGTAGAAGTAGTCTGGGATGATTGGATAAAGAATTCCGCAGTTCCTGTCTACGTGACA
AGAAAATTTACTAGACATTGGTAGAAAAGTGAAAATATCTTTCATTTTAAGTTTTCATTG
GGTGATTTACCTTTAAAAAGACTGTGTAATCTTGATAATTTGGCTTTTCTTGCATTCTCT
ACTTCATGCTATGTCTGGGTCACGACAGTGGCTTGTATTTCGCTGATAAGACTTAATAAA
CAACTACAGAAGAAAGAGAAGGCTAAAAGTCCCATTCGTCTCTGACTCCTGGCAAAGACT
CTAAAAAGCCTCCCCCATCAGGGGAGACACAATTAAGGCACTGGACTGCGTCA
>Ccor_TEdenovoGr-B-G1120-Map8_reversed#CLASSI/LTR/nan
TGTTGAGAGTCTTTCTGAAGAATGGCTAAAAAGCAAAGGTCATGATGACACTGTAGGATT
GATAAAGATGCAGACTTGGCAAGGATACTAAATCCTTGTGCAAGGAGTTGTATAAACAAC
AGGATGTGAGTCCAGATAAGTAAGCTGAAAGAAACCATATGGAAGAGAAAATAAGACCCC
TATGTTTGCAGATCTCATGGAATAGCTCCCACCAATAAGGAGCTCAGCTTTTGCAATATG
TATGAGCTAATTAGTAGTACTATAAGTATGTGTAGATTATTACAATAAACGAGACTTGCT
GACCACAATGCCGTGAGGCTTGTCTCCCGCGACTCCACCCAACATCTGGCGCCCGAACAG
AAGATGTTGCCTTATGCGACGGGGAGTTGCGTTGGGTTCGGGTCCTGCAGCTAGAGGGAC
GGCGAAAGAGGTTGCGTACGGCAAAAACGCAGCGCCCAGCCGCGTCGTGCCTATCACCTC
CGCGCCCGAGCGACCGTACAGACGGGCTCGCCGATACGTGCTGCCGAAGCCTGGAGAGCT
AGCAACGGTACCGTAAGTATGGAAAGGCAAGCAGCATAGGAGCTTTTTAAAGCTTTTTTA
CTTAAGCGTAACTTTAAAGGAATTAAGCTTGAGAAAGACCTCCCCGTTCTTTTAACGCAT
GCGCGCTCTTATAGTTTTTTCACTGACCCCCACTCCATTCATGAATTAAGTCAGTGGCGC
GCGTATGGGGATGAATTTTGGGATCTTGTCTTAGATGACGATAAGCCAGCTAAAAAGATT
TCTAAACTATGGAGAGTTGTCCACAATGAACTTTTAATGGTACAGGCAGAGAAAAAAGCG
GCAGAAAAAATTAAGATTGCTCAGGATCGGAACCGTCATTACGGCGATCACAGTGCCTCT
GTTTTCTCTGGCCCACCTAATCCCCCCACCTTTGCTGCGGTTCAAATTCCGCCTGAGGCT
CTTGCCTCTGAGTCGCCTGCTCCCCCGCAGCCCCCCCCCCGCCGCTTGAGCCGGCCCGGG
AGCTGCCCAGCCTGCTCCTCCACCGCCCTTGCCTCACCCGTCTCCGCCGGACTGTTCTCG
TTCGCGAAACCCCTTTGTTAGCCCTGAGCCTGTCCCTGGGGCAGAGTCTGACCTCGCGGA
GGCCATGGCTAGGGGTCATAGAGAACTCTGGGCTGCGGTTGCTCGTGACGGCTTACAAAA
GGGTGATTCTGACATGCTAGCGGCTGCCCAGGACAGCGTGGCGTTCCCTGTTTTATTTGT
CCCGAATCCACAAGGGGGTGGCAGTATTGCGCAGGTGACTAATCTTGATTAGAAGCTGCG
AGCGCAGCTCCGAGCAACGGTGGGGAATTACGGTGTAACCAGTGAACCAGTTAAACAGAT
GCTTGATTATATTTTTAACGCTTTTACCCTTCTTCCTGCTGACATTAAAGGCATTACTAA
GCTTATGTATACCCCGCATCAGCGACTGCTTTTTGAAGCTCGCTGGAGGGAGGAAGCCGC
TATTACTGCTGCTGTCCCCAGGCCAGCGGCAGATCCCTTGACAGGTGTTACAGTAGCTGA
GCTCATGGGTGAAGGGGATCACATGAGAGTAGAAGCCCAAGCAGCACTAGGACCTGCCAA
GCTACGGGAAGCTATGGCAGTTGCTAAGAAAGCAATGGATAAGGTCCGAGCCCCAGGTGG
GATCCCGATGTATATGAGCATAAAACAAGGCAGAGAAGAGTCTCTAGGCTCTTTTGTTGA
CAAAGTTATGGAAGCCATTTCAAAAGCTGGGGTTCAAGAGCATATGCATGACCCGTTGCT
TAAACAATGCCTTTTACAAAATGGCAATCAGGCCACCCGTGCCCTTATTACTTCCACCCC
AGGGGATTGGACTGTCCAGCAACTTTTAGAAAAAGCTGCGACCATGCCCACTGGCTCGCA
ACTATTCTTAGCACAAGCCTTAGAAAAATTAGGTGAAGGGCTTAAACAACAGGCTATCAG
CTCTCAAAATCAGGTTATGGCAGCCCTTGCTCCTCTCCAAGCGGCAGCAGCACGTCCTCG
CCAAGCTCCAGGTGGCCCATGAAGTGTCATCGCTGTGGGACACCCGGTCACATCTGTCAG
TCCTTGGAATACTCCTATTTTTGTCATACGCAAGAAGTCTGGTGCGTTTCGCCTTCTACA
GGACCTCCGTGCAGTAAATCAACAAATGGAATTTATGGGGGCGCTACAACCTGGTCTCCC
CAATCCGGCTATGTTGCCCCAAAACTGACCTCTTTTAATTATAGATCTCAAGGACTGCTT
TTTTACTATTCCATTGCATCCAGATGACACCAAGCGCTTCGCCTTTACCTTACCTGCCCT
GAATAAAGGAGAACCAGCCAAGCGATTTGAATGGACTGTATTGCCACAAGGGATGAAAAA
CTCACCTACTTTGTGCCAACTGTCCCCTATGGGTTCCGGCTAAATGGACTAAGCCTGTTG
TCACTGATGAGCAACCCACAACAGAGGAAAGCGAGAAGAGTACAGAGGAAGATCTCACAA
ATCCTGCAGGAAGTTGAGCAACGGTTTCGCGTTACCTTCCTTGTGGAATCTGAACAGGAG
ATAGAGGATCATCTCCTTCCACATCTGCAGAGACACTTTTTACGCTTTTGCCAATCTGCT
TGCTTTGCATGTAATTGTAGTGATCATAAGGCGTGGGTAAGATTGTTTTGCGGAGGTTGT
AATTTACAGTGGTGGGTACACCAGCGACATCTATCAGAAGGGTTTTGGTGTCGGTCGTGG
AGTTTTCACTGGCACCGGGAGACAAGCCTCACGGAGCATTGTGGTCAGCAAGTCTCAGTT
TATTGTAATAATCTACACATACTTATAGTACTACTAATTAGCTCATACATATTGCAAAAG
CTGAGCTCCTAAGAGTATTGGTGGGAGCTATTCTATGAGCATCTAGCAAACGTAGGGGTC
TTATTTTCTCTTCCATATGGTTTCTTTCAACTGTACTTATCTGGACTCACATCCTGTTGT
TTATACAACTCCTTGCACAAGGATTTAGTATCAACTTGAACCAAGAAAGTCTGATCATCT
TTATCAAGCCGGCTGTGTCATCATGACCTTTGCTTTTTAGCGCATTCTTCAGTAAAGGGT
CTCAACACTTCCCTACCCTCCTAAGGTGTTTGACCCTAGAGATAATATCTGGGTTTCCTT
GGCACGCGAATTAAACACCACAACATTCTGTGCCTCCTTAGCCACACCCAGTACTCCATT
TTTGACATGCTTAGTTGGAGTACCTTTAACAGAAAATACATGGCGCAACTTTGTAATCGA
GACCCAGAAGCAGTTCAAACCTATTTGGCAGTTGAATTCCACAAAAAATATTACTCATGG
CCTACTAGACTATGATATCTGGGATGATAAACTCCCGGTGGGCCCTGAGCCACAAGAAAT
AGAACTAGTTGATTCCCTTAACGCTACAGCCTGTATCTATATTAATAGTTCACGCAATTT
ATGCCAAGAGGGCAGCCTTCGTGGCTGTCAAATGAATACATCCAACCCCACCTTGATTAA
TCCTGTTGGCAATGCTTCACAGTGGGACTTAGAATGGTGCAACGTTACCGTGAGAAATCG
ATCTCTTGCAGCCCCTGGAACGTTTTTCCCTCGAAAGTTACCCAGAGGGTTTTTCCTAAT
TTGTGGAAATCGTGCCTGGTCAGGTATCCCATCCAAGCCTGTAGGCGGGCCCTGTACCTT
TGGCCAACTGAGTCTTGCACTTCCACAGCACCATCCTAATGCTACACACCGAATACGATG
GAAGAGGTCCTTAGCAGAAACTATAACATCTGATTGTGAGGATGACCTCACGTTATGGAG
CAAATTAGAAGTGCTTTTTACCTCCCTTTTTGTTCCTGGTGCAGCTGCAGCACGAGCCCA
TCGTCACTTAGAAAAACTGACATGTTGGGTAGTTAAACAAGCAAATGGTACCAGCCGAGT
GTTGTCTGAACTTGCAGAGGACCTGAGTTCAGTCCAGCACGCCCTGCTTCAAAATAGAGC
AGCTATAGATTTTTTACTCTTAGCCCATGGCCATGGCTGTGAAGACTTTGAAGGAATGTG
CTGCATGGATCTTGAGGATCATTCTAAGTCCATCCACGCCGAAATTAAGAATTTGATTGA
ACACTCCCAAAAGATAAAAAAGGACTCCGGATTTTTCGGATTAGAAGGACTTACAGAGTG
GATGGGCTTAGAAGGATGGATGAAAAGTGTGATCAAATCTTTAATGCTATTGCTAATCAT
TGTTTTGCTTGGTTTACTTATGCTTAGCTGTATAATGTCATGTGTAAAAAATTTAATTTT
GAAGTCAGTCAATATGACTATGATCATGCAAAAAGAAAACGGGGGAAGTGTTGAGAGTCT
TTCTGAAGAATGGCTAAAAAGCAAAGGTCATGATGACATAGCGGGCTTGATAAAGATGCA
GACTTGGCAAGGATACTAAATCCTTGTGCAAGGAGTTGTATAAACAACAGGATGTGAGTC
CAGATAAGTAAGTTGAAAGAAACCATATGGAAGAGAAAATAAGACCCCTATGTTTGCAGA
TCTCATGGAATAGCTCCCACCAATAAGGAGCTCAGCTTTTGCAATATGTATGAGCTAATT
AGTAGTACTATAAGTATGTGTAGATTATTACAATAAACGAGACTTGCTGACCACAATGCC
GTGAGGCTTGTCTCCCGCGACTCCACCC
>Ccor_TEdenovoGr-B-G849-Map3#UNCLASSIFIED
CCCTGGCAGAGCAGGTGGTAGCTGAGGGAGGAGGAGAACAAACGACCACAACTCTCCAGC
AATGCTGCACAAAGGCTTTAATGAGAAGGAGCAAAAGCAGAGGCACAGAACACAGACCAA
GGGACACGCGTGCGGGGAACAGGCAGGGAAAGAGATCGGCCCATTTGCCAAGGACAGAGG
GGATGAGCCGCCGGCTTCAGCAGATCTGACCGCAGCGGGGGGAAGGCAGACACAGGCCTG
ACCCCCCCAGCCCAAGGGAGCCCCCAGAAGAGATGGGAACCCCCGCACTGCTGAGGGAGC
TGCCCACAGCAGCCGACAGAGAGGATCCCACGGCTGTGCTCTGAGGGAAAGAGGTGAGGA
TGGGGCCCGGCATGGTCACCACCACCGGCGAAGGCTCGATGAACACCGTGGAGTCAGCGC
AGCGGGCGACACAGGGCTCACTGCAGCTGCTTGCAAGGGGGGTTGGGCCACAGGGGCCGC
AGGGCCGTGGGGGACAGGGTCTGCAGCAAGACATCTCTCGGCGCAGGAGGCAAAGCTGCA
ACACAGAGCAGGGAGCGCCAACCAGCCTCAGGATCAGTCTGTCTGTCCCTCAGCTCTCTC
CAGGGACACATGCGGTCTTCAAAACACGCTCTGTGCCCTCAGCTCCCACATCCCTCCTCG
TGCCCTGTGAGTGGAACGGCACAGGAAGGCCGCCCCACTTCAGGAATAGGACCCAGCACA
GTGGCTTTAAGGCCCCTGTGGAAAGACGGGTCACAGCCCATGTCCAGAACAGACATGGCT
GTGTTAGAGATGTCTGGAGACATTTTGCTACATGCACGGCAGGTGTGAATTCTGCTGGGC
ACATCCCCCTGCGGCTGAGCCCCATTGATCCCCTTCTGCTGGAACAAAGCCCCCTCTTCC
CAGCTGTCCCCAGCCACCCCCATGGAAAGGCTGATGGCCCTTCAACAGTTCTGTGTCAGG
GCCAAGCTGAGGCAGCCCAAGGATCAGCCTGGGCAGCCTCCATGACAGCAGTTCAGCCCA
CAGGGAGAGATGGAGCGGACTCAGGCTTACCTCGTTCCTCGAGGAAAGGCACACCAGAGA
GGAGGAGGATGCAGAGCCTGGAGCAGCACAGCCTTTTATGCCGTGTCCCAGAGCCCTGTG
GGGCCACAAACATTCCTTGTTCGTGAAACATCCAAACTCCTGGGAGTGGCCACTTGCGAG
GCCTCGCTGCTGATGAAGTCCCTGCCTCTTTCATCTCA
>Ccor_TEdenovoGr-B-G1490-Map3#CLASSI/SINE/nan
TTTTTCTTTTTTTATATCTCTTGTCAGTAGAGATGCTGCTCCTAACTACCTCTCTCTGAC
TTTTGACCCACATGTATTTCTAATTATAACTTCCTAGTATTTGTTATGCTTTTGAACCCC
ACGTACAACAGAGGAGTGCCATCGATAGTAGTTTTCTCTCCCAAACAGGCTAAAGCACTC
GTTTCTTTCTGCCGAAGAGGCGGAACCGCGTGTGTTTCGTGTGCCATCGCACAGCCCGGC
GCCGGTATCTGCACAGGGCCTTTAGGGCCTGGGGCAGCCGTGTGGCGATGCTGCCGCAGC
CGAGCCCAGCCCTTGGGGCCGCTGTCCGTGTGCATTTGGAAGCGCACGGACACAATTCCC
AGCCCCGTCCGGCTTTGTGCTTCATGTTCCTGTTGCCTGTGCGGGCGGAGCGG
>Ccor_TEdenovoGr-B-G524-Map3#UNCLASSIFIED
CAAAAGGGTCGGAGGGGCAGTGTCAGTGCTTAGAACTGTGCTCTAGGAAGTCCATGGAGG
GATGGGAGAGGCCACTGTAGAAGATGAGGAAGTAACACAGCTTGTGTTCATTTGCTAGTA
GAAGCAAAGCTGTGAAGGTACTTGAGATGATTACAGTTCTTTGGGCAGAGATTCCAGTAT
CTATGGGCAGCTACATGCAGCACGTGAATCCTCCGGCAGCAGCTGACTCTGTACAAAAGC
TCACCTGACGACTGTGGATTCTTCCTGTGATTTTACAGTTGCGGGAGATGGAACAAAAGT
TTCTTCAGTCAGAGCGTTGTGTTTGTGACTTGAAGATTGCCTTGGATAAGAAGGAAAGAG
AAGCAACAGCTTCTGCCCAGAAACTGCAGGACCAGCTGTTGGCACACGTGGAGACTGTGA
AACGACTGGAAGAACGTGTGCAGCGGTAAGAGAACAACACAGTGGGGCAAGGTGTCTGTT
GCTTGCAGGGATTGCCTGAAAACTCCAGGATAGATACATAGCCTTGTTGCATCCCAGCAA
ATCATTACCGTTTTGAATGATACTCTTGATTTTTATTGTTTTGCACTGTTCTTTTGGAAT
TGGTGCTCTGGCAGATTTTTATAGTAAGACCTGTATTTCTTTTTAAGCCTTGAAATTGAA
AAGACCAGTTTGGAAGGCACTGTCCAGCAACAAAGCGACAGGATTGAAGCCCTGCAGAGA
GACCTGCAAGCCACTGCCCCAGTAAGCTGCTCACAAATTTCCCTTTTGGTGACTCCTGAG
CCTAGTTACCTGTTTCTATGGGGAAATTTTATGGTGAGGTTTTCCTGGAGA
>Ccor_TEdenovoGr-B-G308-Map20#UNCLASSIFIED
GTAACGCTGTCCGCGTCATTAATTGTTGCCTTCCCTGATGGGGGAGATGTTCAGATTTTT
GCCAGGAGAAAAAAGGAGGTGAATGGGACTTCATGCTTCTCAGTCTCCAGATAGGTGTTT
ATTAGTTCTTATCTAAAGAGTACAAGCCACTGGCATGGCCTAGACATAGCACAGAGCAGA
GAATGCAGCAAGAAGACAACTTATCAAGATCTCACAGCCTTTTTAAAGGTAAATTACCCA
ATGAAAGCTTAAAACACAAGATATTTTCACTTTTTTCACCAATGTCCAACAAGTTCCTAA
ATCACGTAGACAGGAACTGCGGAATTCTGTATCCAATCATCCCAAACCACTATTGCTGCA
AAATATGGAGTTAGTAGAAGAAGGAGAAAGAAGCTTTTGAGAACTACAACTTATCCTCCA
TTTTGAGGTTTTCTACTTCTATCTATTTACTATGCAAATAGACCTAAAAACTCTAAATTT
TTCACCCTGTGATAATCTCACATAGTATTCTATCACCTAATTCACACCATTGTAGATTCA
AATTCTTCCCAGAGGCTAGGCAAATTTTTCCCATGGACAAAGGTCAAAACCAGTACTGTC
CAGGGGGGTAAAAACCTTTCAAAACAGGCAGAGAAATATTCTCTGCATTCTAGGTTCCCA
CACATCCCCCTCCTGTTTGAACCAAAAACACTTCTTTGACAGCTTTGTCCACGGCTCATC
CAGCACAAGGAAGTATACAAGGCACACATACTAAAAGAACTACAACAATAATCAATACAT
ACAAACCTATCTT
>Ccor_TEdenovoGr-B-G2005-Map3#CLASSI/LINE/nan
CAGAACCACAGAATTAACCAGGCTGGAAAAGACCTTTGAGGTCATCGAGTCCAACCTGTG
ACCCATCACCACCTTGTCACCCAGCCCACGGCACTGAGTGCCACATCCAGGCTTCATTAA
ACACCTCCAGGGACGGTGACTCCGCCACCTCCCTGGGCAGCCCATCCCAGTGCCCAGCCA
CCCCTTCTGTGAAGAAATTCCTCCTGGTGTCCAACCTAAACCTCCCTTGGCACAGCTCAA
GGCTGTGTCCTCCTGTCCTGTTGCTGGCTGCCTGGGAGAAGAGACCGACCCCCACCTGGC
TGCCCCCTCCTGCAGGGAGCTGTAGAGAGGGACGAGGTCCCCCCTGAGACTTCTCTTCTG
CAGGCTGAGCCCCTCCAGCTCCCTCCGCTGCTCCTCACACCACTTGTGTTCCAGACCCCT
CACCAGCCTTGCTGCCCTTCTCTGGCCACTCTCCAGCATCTCCACATCCTTCCTAAATTG
AGGGGCCCAGAACTGGACACAGCACTCGAGGTGCAGCCTCACCAGTGCCCAGTACAGGGC
AGGAATCACTTCC
>Ccor_TEdenovoGr-B-G1076-Map3#CLASSI/LTR/nan
GTGGCCCTGGCTGGTCTGAGCCCATGTGTTTGTTCCGTCTCTGGGAACTTGTTGTATTTT
GAGGTTTTTTTTCTGTTCTACCCTGTTTTGTTTGGTGTTAATAAACAGTTTGGTTTCTTT
TTTCCCACTTGCGCTTCTTGTGACCCACTTGTCTTATTGGTGGCAGAAAAGGGGAGGCCC
TTTTCCCTTTGGAGGAGACACTCACTCCGGAGTGTTTCCTCCTGAAGTTTTGTCTCAAAA
ACCGAGACATAAATTTGGCACCCAACTTAAGGGGCATGTGGAAATGGAAAAAAAAAAACC
AAACCAAACCATTTTGGTTTGAATTACTTTTGTAGTGAGTTCACAGCAGTAAGACCACGC
TGTTTGATTTAATAGTTTTTCTGTGGAACCTAACCATAAGTACATGTCCACAGCTATGGG
CAGTCGGGTCCCTGGCTTACACCTTTTATAAGTCAGGAATAAGAATCAGGACTGCCATTT
TAATATGCTTGGTGTTAGTGATTTCTCGAAGTTTGTCTGAAGTAATGGAAACCATTGAGA
ATGTGTATGTTATGTTGTTTTTCCATCCTGGCCCTGGTAGTTTCCTTTTGGAATGTATTA
GCAATTACACCCAGTTTGTTAGGGGAAAAGCAGGGGATGATAATTCCCAGCCCTTCATCT
CCTTCTTCCCCTTCAGATCTGGCACGTCACCTTTTGAAAGTGTCCAGTTTCCCCTGGATG
TTAAAGATACCACTTTTTAATGATGTTATCTAGCAGGGTTCCTCTATGTGGTCTCTAGCT
TGTCTAAAATAAGGGCTGAGATTTCCAGAGGGGTTGCCCAGACACCTGCCCCAGTTGTGG
AAAATCCTAAGTGGTGTGGGGTATGGGAGGACATAGGCCAGACACTGAAGCAGTTTTCTG
ACCCAGTAGCCTGGAATTTTCCCCCTGAATGAATTCAGAATCCAGCTGAGGTGAGGAAGT
ATCTGAAGGAAAGCTGCAATAACAACACGGATGAAAAGAAAAAGCTCATTGCCATGTGCT
GGGTCCTGGCTAACGCTTACCGCATCCTGCTAGATACTGTAGGGCAGAAGATACAGCCAG
AGGAGCAGGAGAATAAGCCAGCAGACACCCCAATCACTCTGGCTGCAGCTAAAGCAGATG
GGGAGCCTAAACCAATAACGATTGCCCCTGCCCAGCGAAAGAAACACAAAGCCAAATCCA
TTTGCTCAGTGGATGATGACAGGCAGCCGGGACCTTCACAGCCAGCAGAGGAATCTGAAC
CTGAAATCATCACTGAGTCCCTGTCCATAGAGAGCCTTTGTACCCTGAGGAAAGATTACA
CCCGATAGCCTGATGAAACTATATTAAGTTGGATGGTCCAAATCTGGGATGCTGCAGGCA
ATGGTACAGTTCTGGATGGCACTGAAGTGAGGCATTTGGGATCCCTGTCACGTGACCTAA
GTATTGACCAAGGGATGACAAGGGGCCCTGAAGCTCTCAGTCTCTGGACACGGCTCTTAA
GAAGTGTGAAGGAAAGATACCCATGCTGGAAAGATCTCCAGCTGCAGCTAAACCCCTGGA
AAACCATGGAACAAGGGATTCAATGCCTGAGAGAACTGGCAGTGATAGAGATCATATTCT
CAGGTGACCAAGCAATTAGGAGCCCTGACATGGTAAAATGTACACCAGTGATATGGGGAT
GAGACAGTGAGTTCTACGGTGAGGAGGCTCCGGGTGTATGCAGACACTATGCACGGCCCA
ACACAAGCAAGAATCGCAGCTGTGGAAAAGAGTCTGTCAGAGACCATACAGAGGGTGGAA
GACAGGATGGACAAGACTCATCAGAAACTCAGGAAGGAGCTGAAAGAGGGCCTTCTCCAA
ATCGCATCCGTGCAGACCAGAGGCTGTTATCAGAAGCAGACGTCCCACGGCTAGGGAGAG
AGGGTACACCCCAAGAGCTGAACTGTGGTTCTTCCTGTGTGACAGTGGGGAAGACATGAG
GAGGTGGGATGGAAAACCAACTTCTGTCCTGGCAGCATGGGTATGTGAATTGAAGGATGG
TAATGCTGAGAGAGGGAGCTCCACCAGAAGGGAAACAGCTCAAGGTTCAAATGATAACCA
GGATTAGAGGGGCCCTGCCTCTAGCCAGGCAGAGGCCAGGGAAAATCATGTCTTTTGGAC
AGTGTGGGTCCGATGGCCTGGCACATCAGAACCACAGAAATATGAAGCCTTGGTTGACAC
GGGCACGCAGTGCACTTTGATTCCATCGAGACACGTGGGGGCAGAACCGGTTTCTATTTC
TGGAGTGACAGGGGGATTGCAGCAGTTGTCACTGCTTGAAGCCGATGTGAGCCTAACTGG
ACAAGAGTGAAAGAAACATCCTATTGTGACTGGCCCAGAGGCCCCGTGTATTCTGGGCAT
AGACTTTCTCCAGAGTGGGTATTTCAAAGACCCAAAGGGACTCAGGTGGGCCTTTGGAAT
AGCTGCTGTGGAGGCAGAGGGCATTCGGCAATTGAACACCTTGCCTGGGCTGACCGAGAA
TCCTTCTTCAGTTGGGCTCCTGAAGGTAGTGAAGTGAGTGCCAATTGCCACCTTGACAGT
GCATTGACGGCAGTACCGGACAAATAGAGATGCTGTGATTCCCATCCACACAATGATTGG
TGAGCTGGAGAGCCAAGGGACGGTCAGCAAGGCCCACTTCACTCACTCAAGGCCCTGTTT
GGTCTGTATGCAGGTCAGAAGGGGAATGGAGATTGACTGTGGACTATTGCGGCTTGAATG
AAGTAACTCCACTGCTGAGCCCTGCCATGCCAGACATGTTGGAGCTCCAATACAAGCTGG
AGTCCAAAGCAGCAAAATGGTCTGCCACCATTGACATTGCAAATGTGTTTTTCTCCATTC
CTCTGGCAGCAGAGTGCAGGCCTCAGTTTGCTTTCACCTGGAGGGGTGTGCAGTACACCT
GGAACCGGCTGCCCCAGGGGTGGAAGCACAGTCCCACCATCTGCCATGGACTGATCCAGA
CTCCACTGGAAAAGGGTGAGGCTCCAGAACATCTGCAGTACATTGATGACATCATTGTGT
GGGGGAACACAGCATTGGAGGTATTTGGGAGAGAAGATCATCCAGAGTCTCCTGGAAGCC
AGCTTTGCCATCAAAAAGAACAAAGTCAAGGGACCTGCCCAAGAGATCCAATTCCTAGCT
GTATATATATGTATAAACGTGTGTGTTTAAAGCTGAATTGTATTAATCTGGGCATTGAGC
AGATGGTATGGAATAAGGGGTGGAATGTCCTGGGGTGATG
>Ccor_TEdenovoGr-B-G1913-Map6_reversed#CLASSI/LTR/nan
ACTGTCCTAGGTTACAATGTAAGATGTGCCCACAAGCATGTATTCTATCACCATCTTCAT
GAGCTGTTAAAACCAGGTGGGGCAGTGCTCCCTGCCTCCTCCCTCAAGACTATGTCCTGT
TAATGGCCCATCAGTGCCTTATCTCATGACTCATCATTCCATTGTGAGATGCTCCACCCA
GAGGGAGAAACCAAGCATCCCATCCTGGATATAAACTGTGATTTTTGAAGACCACAGGCA
GCCTTTCCCACTGGATTTCCAGAGGACAAGAGCTACATACCTACCACTGGACCTTCTGAG
GAAGACCAGATCTTTCTACACAGGATCACCGCTTCAACAGAACCACATCCATTCACTTCA
GGAGGACTGCAGCCACCACCTTATCGGACTGCTACTGCTACCCTGACTAACAGGGTCAGG
TCGTATCTGACTCTGTCAGTTTAAATCAGTTTTTTCCCTGCCTTGGTTTTATATATATAT
ATAAGTAAAGAACTGTTATTCCTATTTCCCATATCTTTGCCTGAAAGCCCCTTGATTTCA
AAATTATAATAATTTGGAGGGAAGGGGGGTTGCATCTTCCATTCCAAGGGAGGCTCCTGC
CTTCCTTAGCAGACACCTGTCTTTCAAACCAAGACA
>Ccor_TEdenovoGr-B-G1186-Map3_reversed#CLASSI/LTR/nan
TGTGTTAAAAGCTGCAATTGTTTATTAAACTATGGAGGTAGACAAGTTATCCTCTGTAGT
TGAAGGAGGATACGCTTGCAGAATTAGCCCGTATATCCGGAACAATATGAATTGCCAAAG
ATGTGCCATTGCAGCCTGTAAAATATGTAGTGCCAAATATGTACCGCTTCCGCTTATGTT
ATGTAAGTAAAGAGATAAAATACCAAATATGGAGAGAGAAAACAGGGGTCATTCAGAGGA
CTATGGAGGAAGACTTCTGGCTTCAGCCTCAACGACCACCAGAAGGCAGAAGAAGACCCC
CTAGCAACACAACGCACATGCGCAGAGAAACTAGATAACAACCACCTGGAAAGACAGGAA
AGCGGAAGAAAAAACCATATATAAAGGACTCTGTACAAGCTAAAAAACGTGGCAGTCGGC
GGAGCGGAGACTCCCCTGTCACCCAGCGCTGCTTTTGCTCACATTCTACTTGCTTAATTA
CTAATAAATTTCATTTATTAAACTAAGAGTGCATCCCCCTTATTGTTGCGCACTCTTTAC
AATTTTGGTGCCGTGACTCGGATGGGAAGATAGCGACCTACCGTCTCTTAGGGAGGCGCC
CCGAGGTACTCCTCGGCCCGGGGATCGGTGGTGCGCTTACCCCCACACCGACGAACCTAA
ATTCTAGAATGGTGAGCAATTGAGAACCGGTCAAATCCCATAAAGTTTAGTGCACTAAAG
TCCGGACGAAGACGCAGGACCGCGTGAGTATCGAGCATCGGGATTCCGTCCGGGCGGGAT
TGGGTTTCCTGAGATATAACGACTGAGAGGTTCGAAATACTGAACCAAGCGAGTGCGGAC
CCTTTAGTACTACGTTTCCCGACTCCCGCGAGGGACCGGGCTAGGAATAAGGGGAGCGAG
TGTGTGTGTGTGTGCAGATATCTCAGAAGATGGGGGCGAAGGGCAGCAAGCCTTCGGTCC
CCATGGGGAGGGTCCCAGCAGGGAGGGCCCCAGTGATACCCCAAAACACCCCCCTAGCAT
TCATGCTAAATAATTGGAAATACCTCCCTAGTTCACCCGGGAAACACAAAGCCAGAATGA
TAGAATTCTGTACTAAAATATGGGGAGGAAAGAAAATACAAAAGAACGTGATTTGGCCAG
TTTTTGGGTCAGATGAAGATTGGGTGCGACAACAACTTAACCTGTGGGTAAACAGTAAAA
GTCCGCTTGACCCAGAAGAAAGTGCATATGCTGCAATGTGGCTAGAAAAACCCCAGGTAG
CTATGTTTCCCTTAAATGAGAGAAAGAAAGAAAGGAAAGAAGAGCAGGAAGATGAGCTAT
TATTGAATCCACCCCCATATGTGCCCCCGGCACAGGCACCGGAGGCACCGCCACCGCCAA
TTCCCCTCGATGCACCAATTAATGCAGAGCGAGTGTCCCCCATTACAGTCAGGAGGAGAA
CTAGAAATCAACGAGAACAAGCTCAGATGTACCCACTAAGAGAGGTACCTATGGGAGGAC
CCCTACCCGGGATCGGATATGTTACTGTCCCTTTAAATTCAGGAGACTTACGAGAATTCA
AGAGAACTGAAATGGGGAGTTTATTAGATGATCCATTAGGAGTAGCTGAAAGGCTAGATC
AATTCTTGGGACCCAGTCTCTATACCTGGGGGGAGATGAACTCAATATTAAGCCAGCTGT
TTACATCCGAAGAAAAAGAAATGATTAGGAGGGCTGGCATGAGAATATGGGATGCCCGTC
ATGCCCAAGGACCGCAGGCAGACACTAAATGGCCATTACAGAATCCCAACTGGGATAACC
AGAATGCCGAACATAGGGTCCACATGGGGGATCTAAGAACTATAGTGATTCAGGGAATCA
GAGAAGCCGTACCCCGTGGCCAGAACATTAGTAAAGCTTTCAATGAGAGACAACGGAAGG
ACGAGAGCCCCACCGAGTGGTTAGAGAGATTAAGAAAAGCCCTACAGTTATACTCTGGAA
CGGATCCAGCAAGTCCTTTAGGACAAGCTGTTTTAAAGACTCACTTTGTAGCGAAATCCT
GGGACGACATTAGGAGAAAACTTGAAAAGCTAGAAGATTGGCAGGATAGAGGCTTAGAAG
AACTGTTGAGAGAAGCCCAGAAAGTGTACGTGCGGAGAGAGGAAGAGAGCAGTAAACGAC
AAATAAGAATGATGGTAGCAGCGGTCAGGGAGGATAGAAAAGGACGACCAGAAGGATTCC
GGGGAAGGTCAAATGTAGTAGAAAAGAAGGAACAAGGAAACTGTTTTTATTGTGGAAAGA
GAGGACATATAAAAAAGAACTGCAGAGAACGAATCAGAGACGAGGGAATATTAAAGGCAG
AATAGGATAGTCAGGGGCTCTATATATTAGGGGACCGGAGTCATCAGGAGCCCTTGATAA
AATTAAAAATAGGTCCCCAACGTCAGGAGTTCACCTTTCTAGTAGACACAGGGGCAGAGC
GATCCACAATTAAACAATTACCGGAGGGTGCACCCTTTCACATGAAAAAGTCCAAGTTAT
AGGAGCAAAAGGAGAACCATTTAAAGTAAACAAAATTAAAGATGTCATATTTGAGTCTGA
AAATAAATATGGGATAGGTGAACTCCTGCTAGTCCCAGAAGCGGACTACAATTTATTGGG
ACGGGACTTGATTATTGAATTACAATTAGAAATCAAAGTTGAAAACGAAAAATTGGCTGT
CAGAGCATATCCCCTCACAGTAGCAGACAGGGAAGAAATCAATTCTAACATATGGTATTC
CCCAGACACAATAGGAAAGCTAAATATTCCACCAATTAAGATACAAATAACGGACCCACA
AATCCCAGTGAGAATAAAACAATATCCTATTTCTCTGGAGGGACGGAAAGGACTAAAGCC
AGAAATCGACAGATTATTAAAACAAGGAATCCTAGAACCGTGCATGTCTTCCTTTAATAC
TCCCATTTTGCCTGTACAGAAACCTAATGGAAAATATCGATTAGTTCATGATTTAAGGGA
AATAAATAAACGAACAGTTACCCGGTTCCCCGTAGTAGCTAATCCATATACATTATTAAG
CCGGCTAGGTCCACAGAGGACGTGGTATAGTGTGATAGATTTAAAAGATGCATTCTGGGC
ATGCCCACTAGCAGAAGAGTGTAGAGATTATTTTGCCTTTGAATGGGAAGACCCAGAAAC
GGGACGCAAACAACAACTAAGGTGGACAGTCCTTCCCCAAGGATTTACTGAATCACCAAA
TCTGTTCGGGCAAGCTCTAGAGGAGTTATTAACGGAGTATCAAGTACAATCAGGGAACGT
ACTCTTGCAGTATGTAGACGACTTGCTGATAGCAGGAAGTGAGAGGGAAGAAGTTAGGAT
AGAAAGTATCAAATTATTAAATTTTTTGGCACTAAAAGGATTACGAGTTTCTGAAGAGAA
ATTGCAATTTGTAGAAGAAAAAGTCAAGTATTTAGGACATTATTTATTTGAAGGACAGAA
AATAATAGACCCAGAACGTATTAAAGGAATATTAGAATTACCTATACCAAATACCAAAAG
ACAGATTAGACAAGTGTTAGGCCTATTTGGATACTGTAGACAATGGATAGAAAATTATAG
CTCCAAAGTTAAATTCTTATATGAACAGCTAGCAAAAGATAAGCTGCCTAAATGGACCCC
TCAAGATCAAGAAGATTTTGTTAAGTTAAAAAAAGAATTAAGTCAAGCACCTGTCCTAAG
TCTCCCGGATATAAAGAGACCCTTTCATTTATTTGTGAACACAAATGAAGGGACAGCATT
TGGAATATTAACTCAAGAATGGGCGGGGCAGAAAAAACCAGTAGCTTATTTATCTAAATT
ATTAGACCCTGTGAGTAGGGGATGGCCAGTTTGCATCCAGATCATTGTGGCGGCTGCCTT
GTTAGTAGAAGAAACAAATAAAATTACTTTTAATGGAGAAATAATTTTATACGCACCCCA
TAATATCAGAGGGGTATTACAGCAAAAGGCAGAGAAGTGGCTCACAGATAGTCGATTGCT
CAAATATGAAGGAATACTAATTGAATCACCTAAACTGTCACTTAGAACAACCGGGGCCAT
GAATCCAGCAGAATTTCTATATTCAGGAGGAGGTAGTGGAATAATACATGATTGCTTCCA
AACTATAGAACACCAAAGCCGGATAAGACCAGATTTAGAAGAAGAGGAACTCGAGGAAGG
AGAGGTCTTTTTCATAGATGGATCCTCAAGAGTAGTAGAAGGAAGGCGCACCTCGGGGTA
TGCCGTTGTGAAATTTGATAAAGGAGAGTTTAAAATAGTGGAATCTGGACCTTTGAGTGC
AACCTGGTCTGCCCAAGCATGTGAATTGTATGCCCTTTGGAAAGCTTTGAAATTACTGGA
AGGGAAAACAGGTTCAATATATACAGACTCCAAGTACGCCTATGGGATAGTACACACCTT
TGGAAAGATTTGGGAAGAACGAGGATTTATAAACTCCCAAGGGAAGAAACTAATTCACAC
AGAACTAATACGACGAGTTTTAAAATCACTCAGAGGCCCTTCTAGAATAGCAGTAGTACA
TATTAGAGGCCATCAGCGTGGTACCAGTTATCAAATCAGAGGAAACAATGTAGCAGATGA
AGAAGCTAAGCGAGTCGCAGGGAATCTCAGTATTTTGTTTACAATGAAGGAGATACCACA
AAAAGACGAAAACCTTAGTTTTGACCAAAAAGAAAGAGAGAAATTGCAAGACATGGGAGC
TAAAGAACACAATAAGAAATATATGTTACCAGATGGTCGTGAAATATTGCCTAAAGGAAT
AGCCACAGATATCCTTACAAAAATCCACCAAAAAACACATTGGGGTACCCAAGCCTTAGT
AGATCATTTTGAACAGTTATATGCCTGTATAGGGATTTATAACATTGCAAAATCAATAAC
CTGGTCTTGTGAGATTTGCCAGAGGGTAAACCGAAGTAGGAGTAAGCAGAAACAATCGGG
AGGACGACCTCCAGCATACCGACCCTTTTCACACATACAGGTCGATTTTACAGAGCTACC
AAAAAAGGGAAGATATAAATACCTCCTTGTAATAATTGATCACCTCACCCACTATGTTGA
AGCTTTTCCTACCGGTAAGGCAACTGCCAATCAGGTAGCAAAAGTGCTGCTCGAGCAGAT
AATACCTCGATACGGGGTAACTGAAGTGATTGACTCAGATCGCGGACCTCATTTCACATC
TAAAATCATTAAAGAAATAGTGGACAATATAGGAATTAGATGGGATTACCATACACCATG
GCACCCCCAGAGTTCCGGTAAGGTTGAAAGAATAAATGGAGAAATCAAAGTAATTTTGAC
AAAACTAATGATAGAAACCAAATTATCTTGGATTAAATGCTTACCAATGGCATTATTAAT
TCTGAGAACTCGACCAAGAGCTGATTTGGGAATTTCTGCCTATGAAATGGTGTATGGTAT
GCCCTATCGTATTGAGAAACCCCAGACTAACCTTTTAATTCGAGACTATACTATAAATGA
ATATGTTTCACAACTGGCAAAACACCGAGAAGAATTGTGGAAACAAGGACTAGTGGTACA
AAGACCTCCACTAGACTTAAAAATTCACAAAATCGAACCTGGAGAATGGGTATTAATCCG
GGTATGGAGGGAAGAGACTTTGAAACCCAAATGGGAGGGTCCTTATCTTGTTTTGCTGAC
TACAGAAACTGCCGTCAGAACAGCTGAGCGCGGCTGGACACACGCAAGCAGAATCAAAGG
ACCAGTACCACCACCCCAGTGGAAAATCACCAGCCCTCCGGGAGAAAGCAAACTTGTATT
AAGAAGAGCGATGAGTACAAAAACTAAATGATAGAAACTGTAGTTGAACCATTTATTAAG
TTGCCGTTTGCTGTGCAGTGTGTAATAGGATTTGTGATTGCTTTAGCATTATCAATAGTT
TTATATTTTTTTATGGAAAATTGTTAAATGTGGAAGAAGAATTTGTATATGAATAATAGA
GAACAAACCGAAATATGGAACCTACCACTAGATATTAGAAGGCTAAATCAAAAGACACGT
TTAATATTCACACCTATAATTGAGAGACTGCCAAAAGAGATAAAATCCCAGATTCCTCCA
CCCCCATATACCTTTATTGAGATTCAAACAGTAATCAGCTGAACAATTTCAACTAGCAAT
TTTGCATTGGGATTTGGAGGTGTGGGGCGCAGCCATCACTGCCCAACTAGAATCACATAT
TATAAAAAGCCAGTGCAGAGGATACAGAAAAGGGAAGAGATAAACCAGACCAGACCTTGA
GCGATTGAAGGTACAGGTTCCCTTCCCTGAACAGGAAACCCCTGCTGCCGAGAAGATGAG
ACACCTCGTAGCCGGATGCAACCCGGTTGACGAGCGAGGCAGAGGAGGTAACCCGGGGAG
GAAAGGTTACCTAATGCTCAAGCGAGGAGAATATTATCAATGGCTCTTCCTCCTTTTCTC
TGTCATCCTGAGTAAGCCTGTGAAGCTGGTTGAGGCTGGGAATCCACACCAACCGTTTAA
ATGGTCCCTAATAAAATGGGAAGATCAAAAAATAATATCCACAGTAATAGGGCCAGGGAA
TGTTAGTTTTAACTGCCAGCTCTGTGATCTTATAGTAATACAACCCTGCCTAAACAATAG
GGGGTTTTATTTTTGCCCTGCATCTAATCCAGGGAAAAGCTATTGTAATTGGCCCGGGCA
CTACTACTGTGCGTACTGGGGCTGCGAAACCATCGCTTTTGGATTTCCCCTTGAGGAGGG
GAAGACCCGCATATTAAGGTGGAATGGAGACCTAGTGGATGCCAACCTCCACAAATAGAT
CATAGTTCAGGGGTAGCACGTGCCGGAAATTGTCATGGAATTCAGATAAAAGTAAAAAAC
CCAGTATCAGACGAATGGGATATTGGAAAAACCTGGGGAGCTAGGCTATGGGAACCCGGC
ACGGATAGAGGGGGCTTATTTTTAATACGAAGGAACCCCTACCCCATGATCCAGTTTCCA
TAGGTCCAACCCTGAGCTCTCACCGAAAAGACCAGATTAAGGCAAAACAAATAAAACAAA
ACAACAAAATAAAACAGAACCGCAGAACTCCACCAGACCTAGCCCCCCTACCCAGATTAG
GAACCCAGACCCCCTCTGGGAATTAATGTTAGCCTCATATGAAGCACTTAATAGAACAAG
ACCAAATCTAACAGAAGAATGCTGGTTGTGCTATAATATCAAACCTCCTTATTATGAAGC
TATAGGAAAAGATAATAAAGTTCAGTGGTCCAGTAAAACAAATCCACAAGAGTGCTCTTG
GAGTGAGCAGAAAAATTACACCCAAGGAATCACAATACAAAGTGTAAATGGAAAAGGGAA
ATGCTTAGGAGCAGTACCTGAACAATACAAATTTTTGTGTAACAGTACCATTACTAGACG
TAACATCGAAACCAAGAAAAGTGAATTTAACAAGTGGATAATACCCACTTTCGGGGCAAA
GTGGGTGTGCTCAGACATAGGAGTAACACCTTGTTTATCAATCAAAATGCTAAATGCATC
ACGACAATTTTGTGTGCAAGTTATAATAGTTCCACGATTAATATATCATACCTCTGAAGA
GATAATGTATCATTTTGAAGGGGACTTAAGCAGGAAAAAGAGAGAACCTCTGACTGCGAT
AACATTGGCGACTTTACTAATTGCAGGAGGGGTGGGGGCGGGCACAGGTGTTGCCTCTAT
AGTCAGAAGTACTGAAATTCAAAAGTTACAAACAGCTGTAAACGAAGATCTGGAGCGAAT
AGAACAGTCCATTGAAAACTTAGCTACTTCAGTGAAATCACTTTCAGAAGTGGTGTTACA
AAATCGAAGGGGATTAGATCTATTATTCCTTAAAGAAGGAGGATTATGTGTTGCACTGAA
AGAGGAATGCTGTTCATTCGCAGACCATACCGGAGTCGTACTGGACTCTATGTCCGAACT
CCGAAAACGATTAGAACAACGAAAAAAGGAACGGGAAATGAATAAATCATGGTACGAAGG
ATGGTTCAGTGCCACCCCTTGGTTAACGACTTTGTTGTCTGCCATAGCGGGACCCCTGAT
AATAATTATTTTAGGACTCATCTTTGGACCATGTATTATTCGATATGTGTTGAGGTTCAT
AAATGAAAAATTTGATATAACCAAATTGCTAATTTTAACAACCAATGCGAAATACCAAGC
TATGTCTGAAAAAGGTGAAAATGAGTACTGTGAATGTGATTCCAAATCACCTGTATACGA
TTGTTGCTGTGCAGAAAATGGAATAAGATTTTGTGATTGTCATAGTAGATGTGAGTGGTG
TGGGAAGAAAATAAAGGAGGAGGAGATCGAAATAGTTTAATAAACAATAGAGGTTTAAAA
AAAAAAAAAAAAGGGGGGAGTTGTTAAAAGCTGCAATTGTTTATTAAACTATGGAGGTAG
ACAAGTTATCCTCTGTAGTTGAAGGAGGATACGCTTGCAGAATTAGCCCGTATATCCGGA
ACAATATGAATTGCCAAAGATGTGCCATTGCAGCCTGTAAAATATGTAGTGCCAAATATG
TACCGCTTCCGCTTATGTTATGTAAGTAAAGAGATAAAATACCAAATATGGGAGAGAAAA
ACAGGGGTCATTCAGAGGACTATGGAGGAAGACTTCTGGCTTCAGCCTCAACGACCACCA
GAAGGCAGAAGAAGACCCCCTAGCAACACAACGCACATGCGCAGAGAAACTAGATAACAA
CCACCTGGAAAGACAGGAAAGCGGAAGAAAAAACCATATATAAAGGACTCTGTACAAGCT
AAAAAACGTGGCAGTCGGTGGAGCGGAGACTCCCCTGTCACCCAGCGCTGCTTTTGCTCA
CATTCTACTTGCTTAATTACTAATAAATTTCATTTATTAAACTAAGAGTGCATTCCCCTT
ATTGTTGCGCACTCTTTACAC
>Ccor_TEdenovoGr-B-G1704-Map3#CLASSI/LTR/nan
TGTTGCTTTTGGCTTGGGCAGAGCTAATTTCCTTGACAGTGGCTGGTACTGGGCTGTGTT
TTGGATTTGTGCTGAACAGAGTGCTGATAATACAGAGATGTTTTTGTTGTTGCTGAGCAG
GGCTTGCACAGAGCCAAGGCCTTTTCTGCTTCTGTACTGCCGGGCTGGGGAGGGGGCTGG
GGATGCACGGGAGGCTGGGAGGAGACACAGCCAGGACAGGTGACCCCAACTGACCCAAGG
GATGTTCCAGACCATGTGACATCATGCTCAGTGTAGAAACTGGGGGGAGAAGGAGGAAGG
GGGGATGTTTGCAGTGATGGCGTTTGTCTTCCCAAGTCACCATTGCATGTGATGGGTCCC
TGCTCTCCTGGGGATGGCTGAACACCTGCCTGCACAAGGGAAGCAGTGAATTAATCCCTT
GCTTTACTTTGCTTGCATGCATGGCTTTTGCTTTCCCTATTAAACTGTCTTTATCTCAAC
CCACGAGTTTTCTATCTTTTACTCTCCTGATTTTCTCCCTGATCCAGCTGGTGGGGTAGC
GAGTGAG
>Ccor_TEdenovoGr-B-G1585-Map3#CLASSI/LTR/nan
CTCGTCCCTGCCGTTCCAGCTTGCTGCTTCCAAGGCTCCTGCTACAGCTCATTTCGCTAT
CCAGAGGGGCACCGGGATCAGCTGCCCCTGGGGCTTTGCAAAGGAAACCCTTTTTCCATC
CCTTCCGCCGTCTCACCCGCCATTACCCCGTGAGGGAGATGCGGCCGAGCTCGCGCCACA
GCGCCCCCTGCAGGCGCGGGGGAATCATCGCAGCCGCCCTGCCCGGCCGGGAGCCACCAG
CGCCCCTGCCGGCTGTGAGCAGAACTGCACCGAAGGGGAAACCACCTGCAGCCGAGAGAG
GCTGGTGCTGGGCTGCTGCTCTGTTTGCTGCTGCTGCTGCCGGTGTTGTTGTTTGTTTGC
CTTGTTATACATATATATACTAGTAAAGAACTGTTATTCTTTTTCCCATATCTTTGCCTG
AAAGCCCCTTAATTTCAAATTTATAATAATTCAGAGGGAAGGAGGTCATATTCTCCATTC
CAAGGGAGGTTCCCACCTTCCTTGGCAGACACCTGTCTTTCAAACTGAGACAG
>Ccor_TEdenovoGr-B-G1266-Map4#CLASSI|II/LTR|MITE/NA|NA
GGCTCAAAATAACTGGTTTAATTTGGAGAGTGTGACTGATAGAATATGTTCATTACAACA
TGAGACAAAATTTAAATTTGGCCGAAATAAAACCATAATCTGCTCTGTTTTAGGAGCATG
CCTTACAGCAGCTATAGATCACCGCTTTAAGCGATGTAGTGAAGAGAAAGCAATCATAGA
TTCCCTTCAAAACCTAGTGGAAATTTTACAGAAACAATTAGATGAAGAAAGGAATGAAAA
TCATTTGCTGCGGGCTGCTTTAAAAGAGGAATATTTTAAGAATTCAAAGAATGCTGACTC
ACCAAAAGAGACAGAGGAAAAGGAAACTCCTCACATTAACCAAATATACCCCCAGAAAGA
ACTAATGCTAGTGAAAAATTGTGGGGAAAACTGCTGCCCTCGTATGAGACCTCTAATTAA
AACAGAATATAATTATATCAATGATGAAGATTTTGAACCGCAT
>Ccor_TEdenovoGr-B-G1458-Map3#UNCLASSIFIED
CCCCCAGAACCCCAAAGCTGCCACCAGACCCCACCCCCCAAGATGCTGCTGGGGGTTGGG
GGCTCCATGTTGGGGTTCATCCTCCTGGCACTGCAGGAGAAGGTGAGGGGGGTCCCCAGG
GGCCGTGTGTGTCCCCCCAGAGCGTGTGTGCCCCCCCCATCCCGGTGTCACCCCCTTTTC
CCTGCCCACAGGGCTCCTGCGCCAGCCCCTGCTGCCCCGGGAGGGAATTTGGGGAGGGGG
CAGAGGGGGTGCGCAGCCCCCGCCGGGGGATGACCCCGGCCCAGCGCCCTTCGGTCAGCA
CCGAGCTGGGCTTGGGGCCGCAGGAGGAAGAGGCTGATGGGAAGCAGATCCTGCAGGGGG
GACAGGGCTTGGGCTCAGGGCAAGGTCCTGCCCTGCACACCTGGCTCAGGTGTGAGCCTG
CCCCGGGAAGGGAGCGGGACATTCCCATCCCCACGGATCAGGG
>Ccor_TEdenovoGr-B-G914-Map7#UNCLASSIFIED
AGGACTCCACAGTGCAGGATTCAGTCTCTGCTTTTAAGCTCTGCGCCTGCTTTTGAGCCC
CCGAAACGCAGCACTGGGTCTCTTTTTGTGAGCCCAAAACCGCTCCTGTCCCTCGGGTTC
GGAGCCCCCAGAAGTGCCCGGGGCCATGGCTGGACCCCAGCTGGGCACCAGCAGCCGCTC
CCTCACCCCCCGTGGGATGGGGAAGAGACCAGAGACAAAATTCCAGCTCAGAACAGTTTA
ATAATGGAAACCAAGACAAATGCAATCATTTGAGAGTAATGACAACACATAGTGACAGTG
AGAGCAACAAGAGCAGTGGTAACAATAATGAACAGGAGACAGAGAAAATCCCCTCCACAC
CCCCCCCCTTTAACATTATAAATCCAAAATTTAATCCAGAGCACCACAAACTCCCACTGT
GGGGGATTTCCATATTCCTGTTCCTTTCTCTGTGTTCTGTCCTGGGGATTTGTGGACTGA
GGGAGGCACTGGCCGCTCCTCTGGCCAAGGGGAAGGCTCCTGTGCTATTCCCATGAAGAG
AACACCTGGAATTACTGCCCTGGGAGCCCAGTCCGGTCCTTCCAGTGACTGGGGGGCACC
CAGAGGGTCTTTACACGAAATGAAAATGACATCCTGGCCCAGTGCATTGACAGCAGGATT
GGACACTCCTGGCCAAGGTGACCAGTCCGTGGGAGTCGCACCGGTGACCATCCAGGGGGG
ATTTTAACTTGGAGACTTGCAGATTTCAGCGTGCAGAAGCTCCAATTCTTTTTGGCACCT
CTTGTTTAAATGTCTCCCCACTGGAAGAGGTCAATTAGTCTTTTTAATGACCTGACTGCC
AGAGGCAGGGAAAACCAATCAGCGTTCCCTGAACGCCTCCAGCACTTCCAAGTCCACCTG
CAAGGAGTGGCCGATGGGCAGGAGCCTGCCCAGAACAGGCTCAGAGATGGGGCTTTCAAC
CCAAACCATTCCATCATTCCATGATCTCTGCCTGTATTGATGTTGCACTGTTCCCTCTCA
AATTTAAATTCCCAAATTTAGATGATTTATTCAAGGAATCATTTTTAAATTATTCAGGAA
TAAAAAGGGAAGCATCAAACATACAAGAATCATTCCTACACCCACCAAACCATTCTTAAC
TGGAAGCCTATTCCCTCATCTCTGTCCTTGTTTTGCTTTCCTGGAAAACCTTGTGATCCC
AGAGTCTCTCAGAGCGATGTACTGGCATTACTGCAAGGTTTGCTCTCTCAGAGAGCCAGG
GGGGTTTACAGCACTTGTTCCTCTGCATCTTTATCCTTTCATCAGCTTTCCCCTGGAACG
GTGCTGTGGGAGAAGCTTGGAATTACTAGAAATGGATCAGGTTCACATTTTTTCCCCACC
AGTTTTCAACTGTTTTGATTTTACCAATGTGCCCAGGAACACTGCTGTGAAAGGATCAAT
CAGAACATCCTGAAAGAGAAAACCACCTCCAGCAGGCAGCCAGAATGATCCCATTTCTGT
TCTTACCTGGTCCTGCCAGAGCTCCCAACAGCCATTCCCATTCCAAAACAAGAGCTATGG
AAGGCATTCCTGCTGTCCATGAGGGTGAGGAGGCAGTTCTGGATGTTCTTTGCTGTGGAA
TCAGACAACAAACAGAGTGTAAATGATCTTGGTGGTCCCTTCCAAGCCAAACCAGCCCGT
GATTCCATGCGTGGATCAGCACCTGTCCCAACTCCATTCCAGAAACCTCCTCCCACTAAC
CCAGAACTTTCCTTTTTCTGCTCAACATCAGGGATTTGCTGCCGAGTGCCCCGGGCAG
>Ccor_TEdenovoGr-B-G582-Map4_reversed#CLASSI/LTR/nan
CTGTATTGGTTTGCCACAGCCTGGTTTTGGGTAGCAGGGAGCCACTGAGATGGCTCCTGT
GAGGAAGCTGCTGGAAGTTTCCCACCATGCCCGGCAGGGTCAGTGGCTGATGGCTCTGAA
GATGGACATGCTGCTGGCCAAAACTGGGCCAATGAGAGAGGTTGGTAACGCCTCTGTGAT
GACATATTTAAGAAGAAAATCAAAACAAAGTTACAAGATTTTGAATTGTAGCCAGAGAAG
AGGAGGAGGTGAGAACATGTGAGGGAAAACAACATGGAGACACCGAGGTCAGTGGAGAAG
GAGGGGGAGGAGGGAGGTGCCCGTGCCGGAGCGGGTGGATGCCTGGAGGAGGCTGTGATC
CCGTGGGAGACCCGGTGGAGAGAGAGGGCCCTGCTTCCAGGCGGGAGCAGCCTGTCCTTC
TCACAGGGGAAGACTCCTCTCCCGGAGGAGCAGCGGGAGGAAATCTCGGGGATGGACTGA
CCAAACCCCCAGGCCGTGTCTCCCTGCGCTGTCGGTGGGAAGGAGGGAGGGGCTGGGGGG
GGAAGGTGTTCTAAGGGCTTATTTTACTTCTCATTATGCTCCTCTGATTCTGTTAGCAAT
AAATTCACTTCACAACTTAAGTTGAACCTGTTTCACCCTTGTTGTCTTCTGGTCCTTGTC
TCACTCATGAAGTGTTCATGAATTTTTTTTTCTTTTTCCCTCCTCTGCCCAGCTGTGGCA
GGTGAGGGTGAGTGAGTGGCTCTGGTGGGTGCGTGGCGTTGGGCCAGCGTCAAACCATGA
CAC
>Ccor_TEdenovoGr-B-G1718-Map4#CLASSI/LINE/nan
AGGGCCCAGCACAGGGAGGAGCTGGAGCTGCTGGAGAGAGCCCAGAGGAGGCTCCAGGAT
GAGCAGAGGGATGGAGCAGCTCTGCTGGGAGGAAAGGCTGCGAGAGCTGGGGGTGTTCAC
CTGGAGAGGAGAAGCTCTGGGGTGACCTCAGTGTGACCTTGCAGGGCCTGAAGGAGCTCC
AGGAAAGATGGGGAGAGAGGATTTCCAAGGGCTGGAGGGAGGGACAGGACACAGGGAATG
GCTTCCCACTGGCAGAGGGCAGGGCTGGGTGGGAGATTGGGCAGGAATTGTTCCCTGTGA
GGGTGCCAGGCCCTGGCACAGGGTGCCCAGAGCAGCTGTGGCTGCCCCTGGATCCCTGGC
AGTGCCCAAGGCCAGGCTGGACATTGGGGCTGGGAGCAGCCTGGGACAGTGGGAGGTGTC
CCTGCCATGGCATGGGGTGGCACTGGATGGGCTTAAAGGTCCCTTCCAACCCAAACCACT
CCGGGATTCTCTGATT
>Ccor_TEdenovoGr-B-G387-Map20#CLASSI/LINE/nan
CCTGCACCTTGACAGGAACAGCCCCAGGCACCAGCACAGGCTGGGGGGTCCCTGCTGGAG
CAGCTCTGAGGGGAACGCCAAGGAGGCCAATGGGATCCTGGGGTGCAGCAGGACAGAAGA
GCATTCCCAGCAGGGCAGGGAGGGATCCTGCCCCTCTGGGCAGCCCTGGAGGCACCTCTG
GAGTGCTGTGTCCAGCCCTGGCTCCTCAGCACAGCAGGGCCAGGGAGCTCCTGGAGCGGG
GCCGGCGGAGGCTGCGCAGCTGAGGAAGGGCCTGGAGCATCTCCGTGCCCAGCACAGGCT
GAGGGAGCCGGGGCTGCTCAGCCTCGAGAGGAGCCCCAGCTGAGAGGGGCCCTCAGCCCT
GGCTGTCCCTGGCTGCAGGGAGGGCTCCGAGCAGGGCCCGGGCTCTGCTCCGGGGCCCAG
CAATGGCACCAGAGCACCGGGCAGGGCCTGAGCCCAGCAATTGCCCTGCCCAGGAGGCAG
AACTGCTGCCCTGGGCAGTGCCCAGCCCTGAGCACATTGGCCACAGAGGCTCTGGGCTCT
CCTCCCTGGGGCTGTTGCAGAGCTGTGTGCACACAGTGCTGTGCCCTGTGCTCCGGGATG
GCCCTGCTGGAGCAGGGAGGTGCCACCAGGTGACCCTCTGTGCTCCCTGCCAGCCTGAGC
CATCCTGGGATCCTGTGAAA
>Ccor_TEdenovoGr-B-G1669-Map5#CLASSI/LTR/nan
TGTTGGAACCCTGGGTTCTGAGAATTTCAGCCTTTCAGTGCTGACAAGCAGTGATCCTCA
GAAGCACACTGTATTCGACCCGAAACCTTGGGAAAAGCTTCCTAAATTGTGTGATAACAC
TGAGGTTGTTGCTGTGTAATTAAAACTTATATCACTGGGTGGAATATGTAGAGATGTAGA
AAATTAGGTTTAGGGGATATAGGTTACAATATGGAGGATTTTGGGTGTGGATCTTCTTCT
TTCTTCCTTTCTCCTTCTTCTTCACAAATCTAGGGGTTATGCTATTGGGTCAAAAGTCCC
GCACTGCGGGTCATGAAAAGTTAGTAATTGGATTATAAATAAAAACATATTACTTGGTAT
TTCATAATTGGTTAATTTAGACCTTAAAAAGCCTTGGAAGTTAGAACTCACGGCCATTTT
CCACCTTGTTAACTTAGAGGCACACCCTGTGCAGCTGTATTATAGATAAGATATAATAAA
CAACTAAGTCCAAAGATGAATTCTCGGTCTCCTGCATTTTAATTCAAACTCTGAGTAAAA
GAACTCACGAAACAGAAACAAAGAAGAAAAGAAACAGCAAAAAAGAGAAAATCAAAACCC
AGGAAAATTAATA
>Ccor_TEdenovoGr-B-G1532-Map3#CLASSI/LINE/nan
AAGTTGGCCAGAAATGCAGGCAACAATAAAAAGAGCTTTTTCAAATATATTAATGGCAAT
AGGCAGTGTAAAAATAACATTGGCCTGTTACAGGTTGAGGATGGTCCCCTCACAAAGAGG
GACAGGGACAAAGCACAGGTGTTTAATGCATTCTTTGCCTGTGCCTTCAACACAGATGAT
GGACCAAGGGGGTTTCAGTGCCCTGAGCTGGAGGACCATGACCGTGAGAATGTTCAAATC
CCAGCTGATCCTGAAATTGTGTGGGATCTGCTGCTCCAGCTGGATCCCTAAAAATCTATG
GGGCCTGATGGGATTCATCCAAGAATCCTCAAGGAGCTGGCTGATGTCATTGCAAAGCCT
CTCTTGATTTTTGAGTGGTTTTGGGAATCCAGAGAGATCCCAGCTGACTGGGAGCTGGCT
AACATTGTCCTGATTTTCAAGAAGGGCAAGAAGGAGGACCCCGGAAACTACAGGCATGTC
AGTCTCACTTCAGTGCCTGGTAAAGTTATGGAGAGGATCATTCTGGGAGGTATTGAAAAA
CACCTGAAAGACAATGCAGTCATTGGTGACAGCCAGCA
>Ccor_TEdenovoGr-B-G648-Map7_reversed#CLASSI/LINE/nan
TCCTCATAGGTAAGCTCAGGAAATGTGGTTTAGATGAATGGACAGTGAGTCGGATCAAGG
ACTGGCTGAATGGCAGAGCTCAGAGGGTCAGGGGAGTAGAATCCAGTTGGAGGCCTGCAG
TCAGTGGTGTTCCCCAGGGATCAATGCTGGGTCCAGTCTCACTCTACTTGTTTCTCACTG
ACCTGGATGAAGGGATACAAGGTTCCCTCAGCAGGTTTGCTGATGATACAAACTGGGGGG
GTTGGCTGATACACCTGAAGGCTCTGCTGCCCTCCGGCTGGACCGTGGTAGGCTGGAGAG
TTGGATGGAGAGAACCCCAGTGAGGTTCAACAAGGGCAAGAGCAGGGTCCTGCCCCAGGG
AGGAATAACCCCAAGTACCAGCACAGGCTGGGGCTGCCCCACTAAAGAGCAGCTCTGCAG
AGAAGGACCTGGGAGTTCTGGGGGATCACAAGGTGACAATGAGCCAGCAGTGTGTCCTTG
TGGCCACGAGGCCCAGTGGGATCCTGGGGTGCGTCGGGAAGAGTGTGGCCAGCAGGTCAA
GGGAGCTGATCCTCCCCCTCTACTGGGCCCTGGTGAGGTCACATCTGGAGTGCTGTGTCC
AGTTCTGGGCTCCTCAGTACAAGAGAGAAATGGAGCTTCTGAAACGTGTCCAGCGAAGGG
TCATAAAGATGATGAGGGGTCTGGAGCATCTCTCTTATGGGGAGAGACTGAGAGAGCTGG
GCCTGTTTAGTCTAGAGAAGAGAAGACTGAGAGGGGATCTCATCAATGCATATAAATATC
TCAAAGATGGGTACCAAGAGGTTGGTGCCAGATTCTTTTCAGTGGTGCCCAGTGACAGGA
TGAGGAACAATGGTCATAAACAAAAACACAAGAAGTTCCACCTCATCTTGAGGAAGAACT
TCTTTATGTTGAGGGTGGCAGAGCACTGGAACAGGCTGCCCAG
>Ccor_TEdenovoGr-B-G1880-Map3_reversed#CLASSI/LINE/nan
GTTTGCAGATGACACCAAACTGAGCGGTGCTGTTGACACTCCTGAAGGACAGGATGCCAA
CCAGAAGCACCCGGACAAGCTCGAGAAGTGGGCCCATAGGAATCTCATGAGGTTTAACAA
GACCAAGTGCAAGGTGCTGCCCCTGGGTCAGGACAACCCCCAATATCAGCACATCTGGGG
ATGAACAGATGGAGAGCAGCCCTGTGAGAAGGCCCTGGGGGTGCTGGGGGATGAGAGGCT
GGACATGACCCAGCCATGGGCACTCACAGCCCAGAGAGCCAAACGTGCCCTGGGCTGCAT
CCAAAGCAGCGTGGGCAGCAGGGGAGGGAGGGGATTCTGCCCCTCTGCTCTGCTCTGGTG
AGACCCCACCTGGAACACTGCATCCAGCTCTGGGGTCCCAGCACAGGAAGGACAGGGACC
TGTTGGAGTGAGTCCAGAGGAGCCACCAGTATGATTAGGGGGAGGGAGAACCTCTCCTAC
AAGGAAAGGCAGAGAGAATTGGG
>Ccor_TEdenovoGr-B-G1762-Map6#CLASSI/LINE/nan
AGCAGAAGGACGTGGAGCTGCTGGAGAGAGCCCAGAGGAGGCCCCGGAGCTGCTCCAGGC
CTGGAGCCCCTCTGCTCTGGAGGCAGCCTGGGAGAGCTGGGAATGTTGCCCTGGAGAAGG
GAAGGAGCCAGGGAGAGCTGCGAGCCCCTTGCAGGGCCTAAAGGGGCTCCAGGAGAGCTG
CAGAGGGACTGGGGCCAAGGGCTGGAGGGCCAGGAGGCAGGGAATGGCTTCCCAGTGGGA
AAGGGGAGCTTGGGCTGGGATGTTGGGAAGGAATTGCTGGCTGGGAGGGTGGGGAGGGGC
TGGGCTGGAATTGCCAGAGCAGCTGGGGCTGCCCCTGGATCCCTGGGAATGCCCAAGGCC
AGGCTGGACACTGGGGCTTGGATCCAGCTGGGACAGTGGGAGGTGTCCCTGCCCATGGAA
TGGGGTGGGAATGGGATGATATTTAAGGTCCCCTCCCAACCCAACCCATTCCATGATTCC
ATGAAAT
>Ccor_TEdenovoGr-B-G1035-Map3_reversed#CLASSI/LINE/nan
GCTCCTCTGTTCCCAGGCACCAGCTCTCCCTGAGCTGCTCCCTACCTTGTTTAAGAGTTC
ATTTGTTTGGAGCTCCTTGGAAGCAGCTGCAGGCACTGAGGAGATGCCAATTAGTGTCAG
GGCAGTTAATTTGGAGAGGGGCGGGAGGAAGCAGGACTTTAAACTGCTCCAAGGCCTGTT
CCTCCTGCACTGGGAAATACAGGGAGCACCTGAGCTGCTCAGCTGGGCTGCTTTAGGGTG
CAGAGGTGAATTTGGAGCTGATTTCTTTGGGGTGCTCAGCAGATGCTGGCCATGATCTCT
GCACGTGCAATCCCAGCTGCTCAGCCGGGATGGAGCCTTCCTTAGCTCCCAATAAATCTC
AAACCACTCCTTAGCTCCTCATAAACCTGAAACCAGAACGTTGGCACAGCAGCCTCCTGA
GAAGTGGCATTTTGACAGGGATTTTTTCTGAACCATTAACTTTTGTTTGCTGGAGCTTTC
CCTGCAAAGCGCTGGATCCGCACCTCGACACGTTCGCGTGGGATTCCTCAGCGCCGCTTC
TCGTCCCAAAAATACTCTGAAAAAGGAGATTTGGCCTCTCTAGGTACACTCTGGCCTGGA
ACAGAGAAAGCCTTTGGAAAGGATTGATGCCAGTCTTATCACATGCATGTATATTTTAAT
TATGATTATCAGCAGAAGTCATAATTAATGACAATGGAATATCTCCATATTAACAGCTAT
CAGGAGCAGCCCACACAATTCATGGGGGTGACCTCAGTGCTTTTGTGGGAATCTCAGCCC
AATTGCCAGCTGTCCAAAGGCTCCTTTTGCCAGCACTGATCCAACTTTCAGCAGAACTGT
GCAGCTCAGTGATATTAAAGTCAGCAAAACTCTCAAGTATAAACCCATTTCCCAGGTTTT
TTCATGAGGGAGTGTTCCTGAGGTCAGCCCTGCACGGGAACAACTGAGAGAGCCACAAAC
GAGCCACCAAACGTCTCACAGGGGACACCACCACCAGCACAGGTGTGAAGGGACTTCTTT
TTGCCCCAGAATTGTGAATCCACAGCCCAAGCCACGTGCACACACTGCAGATGTGAAGTG
TATTTTTACTCCCAGCAAGCACCTGGGAATGAAAAAACCTCAGCCCCAAAGCTTGATGTC
TAAACAGCAACACAGAAGTTCTAAAGCAGCTGTCGAGACAAACAAAACACAGCAAAAACA
AAGCAGAAAGGGAGCAAAAACTTGTCACGCTGGCCGTGTTTCCGAGGGTGACAGGTTCTG
CTGTGCTGGGAATGCAGCACCAAACACAAAAATCCTACTGCAACTCCTGGATCCCACAGC
AGGAAGGACATGGAGATTCCCCGTGGGAATCAGGGATGCAGCACTCGGCTGTGTTCCCAT
CACTCCCTCAGGAATAGCCAGGTTTAGCTCATTCTGTCTGCCCAGAGAGGGGGGATTTGC
CCCTGGATCCCCTGGAATGTTCCAGGCCAGGCTGGACACTGGGGCTGGGAGCAGCCCGGG
ACAGTGGGAGGTGTCCCTGCCCCTGGCAGCGCTGGCACTGGATGAGCTTTAAGGTCCTTC
CAAGCCCAAATCGTTCTGTGAGTCTTAGAGCCCTGAAATTCTCATGACAAGAGCTTAAGG
TCCCTTCCCAAAAAAACCCCATTGCACGACTCTGCAGCTTCTGGAGCCCTGGGTCCATGG
AAATGCAGTTTCAGAGGAGCTCCGAGGAAATGGTGTTTTGGGGAGAGCAGAGTGGCTGGA
ACAGAGGAACACGATCGCTCTCCTCGAGCAAGCCCTTGTGTCTCAGGGAGCGGGATCGGC
TCGCTCCTAACGCACCTGGTGACTCCCAGAGCGGGGGATGGAAACGCAGCCCTGGTCCGA
AAGAAACCCTGCCCGGGAAGGCGGGCTGGGATTGTGAGCTGGCTGCGGGAGCTCGCTGTT
AAAGGCGATCTTTTGGCTGTACAGGTGCGCCTTTGTCTCTGTGCGAAGCACCCGGCCCGT
AGCGCCCTTTGTGCTGCTGTCTCCTGATTTCCTTAAGCTTTTATTAAACGGTCCCTTTTC
TTCAACTTTCCTTCAAATTCTCGAGTGAAGCTCGTTTTGGCAGCTGCGTGTGCGCGGATC
CTTGCGCGTGCGCAGATGGCCGGGGGTGCGCGGATCAGTGCGCATGCGCGGGCGGGTACG
CATCACCGGTGATCCCTCCGCGGGCAGGACCGCATCATAAATAGTCCCTCCTGGCGGATC
ACTCCGCCTGCGCATGCGCATAGCCGCCGAGCCCTCTTCTGAACGGGATTGTGATGTTGG
ATTTTTGCACGTTCCATCATTGTTAGGAATGGATTGTGATGTTGGTTTTTTCATGTTCCT
TAATGTGAGAAAAGCTTTGCCTGGGTTCTGTAATGTAATGCTGTAGAATGTCTGTAGTTT
GGGTGCTCAGTTTGGGAAGGATGGGGGGGGCTCTTCACATTCCTGGAAAATTTTATCAGA
AGAAAAGAACCCGGAACCAGACGGAATGGAGCCAAGGAAAAAGATAAGACTGATAAGATG
ATACTCAGCAACTCCAAAGAATTAATGAATGATGCATGATGGTGATGAATAAAAATAAGC
GATGTACTTTTAAAGCCGATCTTTTGGATGTACAGGTGCGCCTTTGGCTCTCTGCCGAAG
CAGCCGGCCGTACCGCCCTTTTTGCTGTTGTCTCCTAATTGTCCCTTTTCTTCAACTTTC
CTTCAAATTTTACAAATAGCGAACCTCGTGTTTCACAATTTGGGGCCCGTACGGGGATAA
AGGCTCAGCTCTGGGATCTCCCGGGGAACCCAGAGCAGGGGGGTGCCCCCGCCCGCTTTT
GGCGGCCTCGCTTTGTGCTTCCCGGCGGGGTCAGGGGGCTTTGCAGTCAAACACCCGGAG
CGCAAGAGAGGAGACAAAGCAACAAGCAAGGAAAGAAAAGGCTCCCTGAGGTACCGCGGT
AATTAAACATGTAAAATCTTGTGCACCAAGACTCCGAGAAAGGTGAGTAGTTTTTCTTTC
CTCTTTTTGGGGGGAGAAGGGGGATGAAAGTGTGTGCATGAGACGCGGGCTGGTTACCCC
AGAGCTGCGAAGCGAGTGTGGAGCCTCTGAGGCTGCGGCTCTGCTCTGCCGCGAGGGAAG
CAGTCAGTAAAGAGGCGAAGCCAAAGATAAAAGGAGTGAGAGAAGCCCCGGGTTAACTGG
GACGGGCTTTCAGGGAAGGGATTGGACTCCTTGAAGGAGGGGAGTCAAGAATTTCCTAGT
ATGGGA
>Ccor_TEdenovoGr-B-G1297-Map20_reversed#CLASSII|I/MITE|LTR/NA|NA
TTGTCATGATGCCTTAGGTTTTAACTTTTATATTTTTCAAATCCTGTACTGCCTAGTGTG
TAACTCTGAAGTTTCTTGTAGCCTGTTAATTTCTGCTCTCTCATGCTAGGTAGACATAAC
AAAGCCTCTCCAGGCCTGCTCTTCAAGGACACCCAGACCGTCCTAGGCCCAAAAAGTATA
AACCAAAGAGCCTCTAAGAGGGGGGCAAGCTGAGGGGAAATTACATCATTAAACTGAAGC
TTTAATTGGAGAATTAACCCTGATATGCAAATGAACCAAACCTATAAAAGTGTGAAGAAC
TCGTGACCTGTCGTCCATCTTGGGGTCCATCTTGGCAGTAGCCTCTGGCTCCCCAGGGGG
TACCTTTGAAGGCCTTTCAAATAAATACCTACTTTTATTCCCTTACTCCTGTCTAGTCTC
TGTTTCTAGGAGGCCTCTTAAGGCATCAATGC
>Ccor_TEdenovoGr-B-G1049-Map5#CLASSI/LTR/nan
AGTGTAGAGGAATTCCTTGTGGAGCGGGGGCATAGGATACCCCAGGAGAGCTTGGGCATC
CCAGGGCTGTTGCAGAAGTACCCCTGACGGGGCCTCAGGCTGAAGATAGGCTTGCAAGGC
ACCTGCTAGCCGGCAGCCTTGAACAGCCTTGGGAAAAGGTATACACTGGTCAGCTCCCCC
ACTGCTTAGAGGCTTTCTCATGGGAAAGGGGCCGTGAACTTTGCAAAGTATAACTTGGTG
AAGGTAAACAATAAAACTGGAGCACGATGCTCAAATCGTATCGGTGTTCGTGTCGTGACT
CTGGCTGGCTCTCCTGCACCCGGGACCCCCCCCCCCCCGCTAAACGTGGCGCCCGAACGG
CAGGGACCCGAGTGAGTTTTGCTACATGCAGGTTCGCTTAAACGCGGTAAGACTCCGAAT
TTCATCGTATCGGTGCGGCGGAGCCAGGGGAGCCAGAGCAGGTGGCGCCGGAGACCGTAT
TTTCGCATGGCTAAGCGAGTACCTGCAGCAAAGAAGCTATGGATTACGAGGCGGGGACTC
GACTCCTAGCTAGTATCCTCTCTAAGAGAGGCGAGATTGTGAAAGACCGAGATCTGAATG
CCCTCATTACATGGGCCCGGGAACATGGGTGTGTGAAATACACTTCGCTTTTGTTCTCAG
TCGAAGCGTGGGGGGAAGTTGGAAACGAATTGTGGCTGTCCACGATTGAGGGAGGAAAGG
AAGCTAAAGAAGCTAAAGCTCTCTGGCTTAACCTGGAGAGCAGTAACTGGCACTCTCGCA
GAGATGAAAGCAGAGAGGACAGTGGCCGTGGCCGCCATAGAGGCTTTAGAGAGTAGCAGC
TCCGGGTGTAGCGGCTCCGGGAAAGGAACAGACGGGGGTCTTATGGAGCGGCGGCCAGAG
ACCAGGGCGGAGTCCAGGGTTGCACGGTTCTTCGGGCTGGCCGCGAAAAGACCGATTAAA
GGCACAGCAGCACCCGTCCGCTCACTGCGGGAGTTGCTGGACTCAGCAGGGAAGGAAGTT
ACCCCTCCGACATCTGAGAGAGAAATGGCTGCGAAGGCGGAAGCAGAGCCGCCCGACTCA
GGGGGCGGGGCACAGGCGGGCCAAGGAGAAACAGGCGGTCCTAGTGCCCGGCCGAAAGCG
GCGGCGCAAACCAGCGGTCCTAAAGCCCGGCCGAAAGCGGCAGAGCGCAACCCCCCCTCT
GCCAGACAGCGGAGCAACGTCCGGCAGCGAAGCAGCTTCTGCGGTTTCGTCGCCTGCAGA
GCCAGAGCCAGCCAGGGCTGCCGGGGGTCAGCCCCAAGAGGGGGAGAAGCACCAAGAAAT
GATGCAAGAAGTAATCAAAAAGCTTGCTGACTTATCTACACGGCAAGACGCGCTAGAGTC
CAAAGCTTGTGATATTACACCATCAGCACCGTGGCGTCCCGTGGCCCCACCGGTCAAGTT
AGCACTCAGAGCTCCTACGTTCCCGTCGGGAGAATCAGGCACAGTGCCTACAGCCCCTCC
CTTCCCGCAAGGGGAGGTGCAGCCGTCGTTTCCATCAGCCCCGACAGAGAGGACTGACCC
ATTGCAAAGGAGATGGAATGGAGTTATCCGTGATGCAATCATTGAGGGTGATTGGCAAGC
AGTGAATGCCCTCGCTTGCCCTGTACAGATACAAGGGGACACTGCAAAGTGGGAACCCCA
TGACTGGAAGATCTTGCAGCAAGCCAAGCAAACGGTCACCACGCATGGCTTGCGGTCTGA
AGCTACACGAAGCATTCTGCAGTTTATCTTTACAGCAGATGTCCTGTGTCCTAATGATTG
CATCAGCATCGCACAGTTGTTATTAACCCCTTCACAGTTCCTGCTCTGGGAGCGAACGTG
GAAGCAGCTAGCACAAGAAGAAGCTAGCAAACACCAAGGTGACACACAAGACCCACTGTA
TGCACTCCAAGCTGACATGCTAACTGGGAGCGGGGCTTATGGAGCGACGGTGACACAGCT
GACCATGCCCGTAGTCATTCATCAGTTGTCACAGACTCTTGCCCACAAAGCCTTGTTGTC
AGTACCTGAAAAGAAGAAGTCTCCCCCGTATGCAGCAGTCCGACAGGGGCTGTCAGAGCC
ATATGGTCAGTTCATCGACCGTTTGTCAGCAGCCTTAAAGGATGCAACTGAGCTCTCTGA
AGAGCTCCAAGAGCAAATGTTCCGAACACTTGCCTTTGAAAATGCTAATAGGCAAACTAA
GACAATTCTTGCCACGCTGCCCCAAGGAGCAGGTGTAGACGAGATGCTCGTACGTGCTAG
CCGTGCGGAACAGTCATCTCAAACAGCTGCTTTTACTGCAACGCTGCAGAATGTCCTGCA
ACAACAGGGACAAGTCATCGCCGCAGCACTGACCAGAGGGGTGCCCAGCAAGTGGTGCCG
TGCTACGCATACAGGACCCTGAAGCGAGAAGGTGCAGTCAGCATCAGCTCCTGAGGAAAG
TGACGCCACTACTACAACAGCTGGAACTCTGGGACCTCCGTCCCGAGAAGCCTTGGGAGA
GGCTGCAGACGTGGCTGAGTGAGGGAGCTGAGGACTTGCCAGATCCACCACTCTCCGTAG
CAGGAGAAATAGCGAGACCCTGGGGCGAATGTAACAGCTGCCCTGGGTGGTTGCTAGTGA
CTTGTGGTGGGTGTCGGGGAACCCTCTCCAAAGGCAAAACCAAGAAGGAGAGTTGCATAA
ATTTTTGGGTATAGCACCAGACACAGAGGTAGAGTGAGAAATTGTTTTTTGACTGTCTTG
AGACAGGAGCATTAGCGGACATTTTCAATCAGCTGTCCGCCCATTTAGATTGAGTGAAGG
CAGTTAATTTGGCTAGCATCTATGTTTTTACCTGGTGCTTCAGCAGCCAGGGCTCACGCT
ATTTTGCATAAACTTGCTTGCTGGGCGAGAGGATAAGTTAAACATAACTTCGCAGATGCT
TGATGAGCTAAGCGCAGATGTTACTAGTGTTAGACATACAGTATTACAAAATCGAGCAGC
CATTGATTTTCTACTACTAGCTCACGGCCACGGCTGTGAAGAGTTCCAGGGTATGTGCTG
TATGAATCTTTCTGACCACTCTGTCTCAATTCACAAGCACCTCTCTGACCTCCAGAGGGG
CCTACACAACCTTCGGGAGACAGACGACCCTATTGGAGATTGGCTTAAGGGTCTGGGTAT
CACCGGATGGCTGCGTACCTTGGTAGTAGAAGGCTGCCGATTGCTATTTGTAGTTATATT
AGGCTTAATAATACTTGGGTGTATTTTTTCTTGCCTTAAAGCGGGGCTGCAAAAAATCAT
CGACCAAGACCATGGGTTGCCCAAAAAGAAAACAGGGGATATGATAGAGGAATTCCTTGT
GGAGCGGGGGCATAGGATACCCCAGGAGAGCTTGGGCATCCCAGGGCTGTTGCAGAAGTA
CCCCTGACGGGGCCTCAGGCTGAAGATAGGCTTGCAAGGCACCTGCTAGCCGGCAGCCTT
GAACAGCCTTGGGAAAAGGTATACACTGGTCAGCTCCCCCAGCTGCTTAGAGGCTTTCTC
ATGGGAAAGGGGCGTGAACTTTGCAAAGTATAACTTGGTGAAGGTAAACAATAAAACTGG
AGCACGATGCTCAAATCGTATCGGTGTTCGTGTCGTGACTCAGGCTGGCTCTCCTGCACC
TGGGACCCCCCCCCCCCCGCTAAA
>Ccor_TEdenovoGr-B-G868-Map9_reversed#CLASSI/LTR/nan
TTGTCATGGTTTAGCATAGTTTGGGTTTTTAGTTAAAGAGGGCTCCATCAGTCACGGAAG
TGATTCTCTTGCAAAGAGGTGCTTACAGCTTCCTCTAGACCCAATAGAACCAATCAACTG
GCTAGTTTGAATATTGGCAACTTTTTTAAGCCACTTAAGAAGCTTGACACGCCTCTGTGA
TCCACATTTAAGAATGAACAAACCCCAGGAAAAGCTCTCTTGCTTCCAGCTTTTGGACAG
GTAACTGGGGGCCCTGCGGCGCGGCCCAGCGGGGCCAGGCCGGGCCCTGCTCGGCGCGGC
CCGGCCAGGTCAGCCACGGTGCGGCTTGGCTGAAGATCTCAGCCGCTTCTGCTCGCTGGA
CACCCGGCACAGCCCCCTCAGTGCGGGCCGGGCTCGGCCGGGAGACAGCCACCCTGGAGC
CTCGCGGCCCTGTTCCATCCGCGGCCCTGCTCCGTGCAGGCGGCCCCGCAGCACGGCCCG
GCCAGGCCGGCCCTCACCCAGTGCGGCCGAAATTCATCTGAGGCCGCTGCCCGGCAAAGA
TCATGTGACCAACAGCGATAAGCGAATTCCAGCTGCAAGGCCCGGGTGAGATTAACTCTT
TTAGTGCTGTAAGATTTTCTCCAGAACAGATGAAGCCTGCAGACATCAATCCTCTCCCGA
GTCAGAGGAAAAGGAAAGGTGAAGGCACGTGAAGAAAACACCATAAAGACACCAAAGTCA
GTGAAGAATGGAAGAGCTGAAACCCCGAGAGAGGAGAAAGAGGAGATGCTTCAAACCTAG
AAGCTGAAATTCTGTTGTAAAGCTATGGTGGTGATGGACTATGATACATCAGAGTACCCA
TTGTAATTTCATGAAAGCATGGGGGGGTGGAGCGTTCAAACTGCAATTGTGAGCAAAAGT
ACCTGTGCTGAAATAAGCAAATGTTGAAGTAGCTGTGATTTGATGAGAAGCTTGAACAGA
GAGAGATGAAAGTGATGAAGACCCTTGCTCCCAGGGGAAGAAGAAGACCTCTGTTCCTAG
AGATGAAGATGCTGCTCCCAGAGATAGGTGAAGAGAACCTTTGTTTCTGAACAGCTCAAT
CCTTAAAATGGTACCCCAGTAGCTCAAGATTGGACCCTTGAAAGCAGTTGTGGGGAAAGC
TGTAAGACGAGGGAAGGGACTTTCACATGTGAGCAGAGAACCAACCCAGGCAGCTGTCTC
GCTGTGACATTGAAGCCATGAGAGAACTGTTTCTTGTGGAGATGTCTCCATAGCATGAGC
AAGAGAGACTCCTCTCCCTAAGTGAACTGAAAAAAGAGATTATTATAGAGGTGGTAAACT
GACTGAAAAAATCTCAAGGGTTGTCTTTTTACGTTGTCAGTGGGAGAAGGGAGAAAGGTG
GGGGGAAGAGAAGTGTTCTGAAGGTTTAGTCTGACTTTTTTTTCTTTCTTTTAGGTCTGT
TAATAAACTTCTTTATATTCTTTTAAGTTTTGTGCCTGCTTTGCTTTCTCCTAATTCTTA
TCTCACAGAAGGAAAATAAGTAAGTAATGGATATTTTGAACCAAACCACTACAG
>Ccor_TEdenovoGr-B-G1115-Map3_reversed#CLASSI/LTR/nan
TTTCCCCCCTGAACAAGTTCAGAAACCAGCTGAGGTGGCGAAATATCTGAAAGAGAAATA
CAATGACAATTCTAATGAGAACAAGCTCCTTGCAATATGTTGGGCTTTGGCATATGCCTA
TCGCACACTGCAGCAGGTAATGGTAGAGAGGCAGGAAGATAAATCAGCAAAGCCTGCAGA
CACCCCAGTCACTCAGGCTGCAGCCAAACCAGACAGCAAGCCCAAACCAGATGGAGAGTC
TAAGCCATTGACAGTGGCTCCTGTCACGAGGAAAAAGCACACAACCAAAACTGATCGCCC
AGTGAAAGATGAGGATAATGCAGGGGAAGGAACCTCAAAACCACCAACTGACTCAGGCAC
AGAAACCATTACTGAGTCCATGTCCATAAAGGACCTTCACAGCCTAAGAAAGGACTACAC
CTGACAGTCTGATGAATCCATAATAAGTTGGATGGTCCGTATTTGGGATGCTGCAGGTGA
TGATGTGATGCTGGACGGTGCTGAAGCGAGGCATTTGGGATCCCTGTCACGTGATCCAGT
TATTGACCAAGCGATGATAAGGGGGGCTGACTCTGCCAGTCTCTGGAGATGGGTTTTGAC
AGGCATGATTGAAAGATATATGTGCGGAGATGATCTCTACATGCAGCAAACCCAGTGGAA
GACCACAGAACAAGGGATCCAGCGCCTGAGAGAACTAGGGGTGGTAGAGATTGTGTTCAC
AAATGACCCAGGATTGAGGAGTCCAGACCGGGTCAGAGTTAATCCATTCATGTGGCGAAA
ACTCATACGACTTGGGCCACAAGAATACGCTTCTGCTTTAGCAATAATGAAACCGAACTA
CGGTGCGAATGAGACTGTGCAGGATATGGCAGTGAAGCTCCGAGCATATGCAGACTCTGT
GCATGGCCCAACACATGCAAGAATCGCAGCTGTGGAAACACGTATGCAGAAAATGGAAGA
TAAGATGGAGAAGAATCTCCAGGAGATTAAGATTAAGAAGGAGATCAAAGAGGGCCTTCT
CCAAATCTCAGTGGTACAGATCAGAGATTCTGATACCAAATGCGGACGTTCCCTAGAGAG
AAGGTACATCCCACGAAGTGAGCTGTGGGATTTCCTGTGTGACAGTGGGGAAAACATGAG
GAAGTGGGGTGGACAATCTACTTCTGCTCTGGCAGCACGAGTGCGTGAATTGAAGGAGCG
CAAGTCTCAGAAAGGAAGTTCTACCAAAAAGGAAGTAGCTCCAGTTGCCTGTAGCCAAAC
TGCCGGAAATGATGGAAAAGACGATGACATGTCCGATTCCCATGAAGGAACCTCTAAGAT
GCAGGCCCAGGGAAAGAAGGATAACCAGGCATAGAGGGGCCCTGCCTCTAGCCAGGTAGA
GGTCAGGGAAAACCGTGTTTTTTTGACTGTGTGGATTCGTTGGCCTGGTACATCAGAACC
ACAAAAATATGATGCCTTGGTTGACACTGGTGCGCAGTGTACAATAATCCCATCGCAACA
TGTGGGGGTAGAATCTGTTTCTATTGCTGGTGTAACAGGTGGATCACAAGATTTGACCTT
GGTGGAAGCTGAGGTGAGCCTGACTGGAAATGAGTGGAAGAAACATCTCATTGTGACTGG
CCCAGAGGCCCCGTGCATTTTGGGCATAGACTTCCTCCGAAACGGGTATTTTAGAGACCC
AAAGGGACTCAAGTGGGCTTTTGGAATAGCTGCTGTGGAGACAGAGGGCATTAAGCAATT
GAACACTTTGCCTGGGCTATCAGAGAACCCATCTGCAGTTGGCCTTCTGAAGGTGGAAGA
ACAAAGAGTACCAATTGCTACCTCGACAGTGCATCGCCGACAGTACCGGACAACTCGAGA
TGCTGTGATTCCCATCCACAAGATGATCCGTGAGCTGGAGAGCCAAGGGGTGATCAGCAA
GACCCACTCACCCTTCAACAGTCCCATCTGGCCTGTGCGCAAATCTGAAGGAGAATGGAG
ATTGACTGTGGACTATCGTGCCTTGAATGAAGTGACTCCACCGCTGAGCGCTGCTGTGCC
GGACATGTTGGAGCTCCAGTACGAGCTGGAGTCCAAAGCAGCGAAGTGGTACGCCACTAT
TGACATTGCCAATGCATTTTTCTCCATTCCTCTGGCAGCAGAGTGCAGGCCTCAGTTTGC
CTTCACCTGGAGGGGCGTGCAGTACACCTGGAACCGACTGCCCCAGGGGTGGAAGCACAG
TCCCACCATTTGCCATGGACTGATCCAGACTGCACTAGAAAAGGGTGAGGCTCCAGAACA
TTTGCAGTACATTGATGACATCATTGTGTGGGGGAACACCGCAACAGAAGTGTTTGAGAA
AGGAGAGAAAGTTATCCAAATTCTCCTGGAAGCCGGTTTTGCCATCAAGAAGAGCAAAGT
CAAGGGACCTGCTCAAGAGATCCAGTTCCTGGGAGTGAAGTGGCAAGATGGGCGGCATCA
GATTCCCACTGAGGTCATCAATAAGATCACAGCAATGTCTCCACCAACCAACAAGAAGGA
GACGCAAGCTTTCCTAGGTGCCATAGGCTTTTGGAGGATGCATATTCCTGAGTATAGCCA
GATTGTGAGTCCTCTTTACCTGGTTATCCCGCAAGAAGAACGATTTCCATTGGGGCCCTG
AACAGCAACAAGCTTTTGCCCAAATCAAGCAGGAAATCTCTCATGCTGTAGCCCTTGGCC
CAGTCAGGACAGGACCCGAAGTGAAGAATGTGCTCTACTCTGCAGCCAGGAGCCATGGTC
TGTCCTGGAGCCTTTGGCAGAAGGTGTCTGGTGAGACTCGAGGTCGACCACTGGGATTTT
GGAGCCGAAGCTACAGAGGGTCTGAAGCCAACTACACCCCAACAGAGAAGGAAATCTTGG
CAGCCTATGAAGGAATCCAAGCTGCCTCAGAGGTAATTGGCACTGAAGCACAACTCCTCC
TGGCACCCCGACTACCGGTGCTGGGGTGGATGTTCAAAGCAAAGGTTCCCTCTACCCACC
ATGCCACCAATGCCACATGGAGCAAATGGATTGCTCTCATCACACAGCGCGCCCGTATCG
GAAAACTGAATCGCCCTGGGATTTTGGAAATAATCACAAATTGGCCTGAAGGTGAAAACT
TTGGTCTCACTGATGAAGAGGAACAAGAACAAGTGACACGTGCTGAAGAAGCTTCACCAT
ACAACCAACTGCCATCAGAAGACACATGCTACGCTCTTTTCACTGATGGTTCTTGTCGCA
TCGTAGGGATGAAACGAAAGTGGAAAGCAGCTGTATGGAGTCCCACATGACAGGTTGCAG
AAGCTACTGAAGGAGAAGGTGGATCAAGCCAACTCGCTGAACTCAAAGCTGTTCAACTAG
CCCTGGACATTGCTGAAAGAGAGAAGTGGCCAAAGCTCTACCTCTACACTGATTCATGGA
TGGTAGCCAATGCTCTGTGGGGATGGCTGGAAAAGTGGGAAAAAGCTAATTGGCAGTGTA
GGGGAAAACCAATCTGGGCTGCTGAAGAGTGGAAAGACATCGCTGCCCGAGTAAGAAAGC
TGGTTGTGAAAGTCCGCCATGTAGATGCCCATGTCCCCAAGAGTAGGGCTAATGAAGAAC
ACCAAAACAACAAACAGGTAGATCAGGCTGCAAAGATAGAAGTGTCACAGATAGACTTGG
ATTGGAAACATAAAGGGAGAGTTGTTCTTAGCTCGATGGGCCCATGATGCCTCAGGGTCA
TCAAGGCAGAGATGCCACCTATAGATGGGCACGAGATCGAGGGGTGGATCTAACCATGGA
CAGTATCTCCCAGGTGATCCATGATTGTGAGACATGCACTGCGATCAAGCAGGCCAAGCG
GGTGAAGCCCCTGTGGTATGGTGGGCGATGGTCCAAATACAAGTATGGGGAGGCCTGGCA
GATTGATTACATCACACTGCCTCAAACCCGCCAAGGCAAGCGCTATGTGCTCACAATGGT
AGAAGCCACCACAGGATGGCTGGAGACCTACCCTGTGCCTCACGCTACTGCCCGGAACAC
CATCCTGGGCCTTGAAAAGCAAGTCCTTTGGAGGCATGGCACCCCTGAGAGAATTGAGTC
TGACAATGGGACTCATTTTAAGAACGGCCTTATAAACACCTGGGCTAGAGAACATGGCAT
TGAGTGGGTGTACCACATCCCTTACCATGCACCAGCTGCAGGCAAAGTGGAACGGTGCAA
TGGATTGTTGAAAACCACCTTGAAGGCACTAGGTGGGGGAACTTTGAAAAATTGGGAACA
GCATCTGGCAAAGGCCACCTGGTTAGTTAACACCCGAGGTTCCACCAATAGAGCTGGTCC
AGCCCAATCTGAATCCCTGCATACAGTAGATGGAGATAAGGTCCCAGTAGTGCATGTCAG
AGGTCTGTTAGGAAAGACTGTTTGGGTTAATTCTGCCTTGAGTACAGACAAACCCATCCG
TGGGGTTGTCTTTGCTCAGGGACCTGGTTGCACATGGTGGGTAATGCAGAAAGATGGAAC
AACACGTTGTGTACCACAGGGAGATCTGATTGTTGTGTGAAAACCACCTGTAATGTGAAA
TGCCTGTATACCCCTGCTTGCTGAGTGTCACTGTCACTGTTTGTACATAGCTGTGTATAT
ATATGTAATGTATTGGGTGTGTGTGTAGAATTAGAATATCTTAGTTTGGGCATTGAGCCA
ACGATATGGGATAAGGGGTGGAATGTCTTGGGGTGACTTTATGATGTGTATCCCATATCG
CTGCCTATGCCCAGAAATTAATTTTTGTGCCTTTCTATGCCTTTAAACTGAGCCTGAGAG
GGGGAAGAAAAAACTGAGCAAAACTTTTTCAAAGCAGTTTGCAGCTTGTTCAAGGTCACA
CAGAGATAGGGACTTTTTTTCCAGCTGCGGCAGGGGAGGGAGGAAGCACCCGGCTTGCGG
TTTTCCAGTCAGCTTTTGGCCAGTTTTTCAGTTTCTTTTTCTCCGGAGAGAGACTGAGAG
TTGAACTTTTTTTCTCTTCCCTGGAATTTTGGATTTTCTCCCTTTTCTACTGGACTGTTT
CAATATCAGAGCACATCGGGAGGACTTTCCACCGGGCACAGAGGGCCTGGCCCTGGGCCA
AGCCCCAGCTCCGAGGAGACCAAAGGGAGGACTCTAACACTTTCCCAGGTTTTTTCTCCA
CAGCTGAGAGATTTTATTATTTAGCATTATTATCCTTTTCCCGTGTGTTTGTTAAATAAA
TAGTTTTTATCTCTTTCACTTTCCTTTGAGGAAAATTTATTTTTTCCCGAACCTGGTGGG
GGAGGGGTGGTTGTGCCTTCTCTCAGAGGATATATTTCTAAATTTGGCCAAAC
>Ccor_TEdenovoGr-B-G699-Map4#CLASSII|I/TIR|LTR/NA|NA
AGTGTCATGGTTTAGCACAGTTTGGGTTTTTAGTTAAAGAGGGCTCCATCAGCCACGGAA
GAGATTCTTTGCAAAGAGGTGCTTACAGCTTCCTCTAGACTCAGTAGAACCAGTCAACTG
GCTAGTTTGAATATTGGCAACTATTTTAAGCCACTTAAGAAGTTTGACACGCCTCTGTGA
CCCACATTTAAGAACAAACAAACCCCAGGAAAGCTCTCTTGCTTCCAGCTTTTGGACAGG
TAACTGGGGGCCCGTGCGGCCCAGCAGGGCCAGGCCAGGCCCTGCTCGGTGCGACCCAGC
CGGGTCGGCCACAGCACGGCTTGGCTGAGATCTCAGCTGCTTCTGCTCGCTGGACACCCG
GCACAGCCCCCTCAGTGCGGCCCGGGCTGGCCGGGAGACAGCCACCCTGGAGCCTTGCGG
CCCTGTTCCATCCGCGGCCCTGCTCCGTGCGGGCGGCCCCGCGGCTCGGCCAACCCCTCC
CAGTGCAGCTGGAAATAAAATGCTACACCAAAACGAACTCCGGCCGCCACCTGGCAGAAA
TTAGGTGACCAACAGCAAAAGGCGAATTCCAGCTGCAAGGCCCAGGTGAGATTAACACTC
TTAGTGCTGTAAAATTCTCCAGAACAGATGAAGCCTGAAGACATCAATCCTCTCCCGAGT
CAGAGAAAGAGGAAAGGTGAAGGCATGTGAAGAAAACACCATAAAGACACCAAAGTCAGT
GAAGAAGGAAGAACTGAAACCCCGAGAGAGGAGAAAGAGGAGATGCTTCAAACCTAGAAG
CTGAAATCCTGTTGTAAAACTATGGTGATGGACTATGATACATCAGAGTACCCATTGTAA
TTTCATGAAAGCATGGGGGGTGGAGCGTTCAAACTGCAATTGTGAGCAAAAGTACCTGTG
CTGAAATAAGCAAATGTTGAAGTAGCTGTAATTTGATGAGAAGCTTGAACAGAGAGAGAT
GAAAGTGATGAAGACCCTTGCTCCCAGGGAAGAAGACCTCTATTCCTAGAGATGAAGATG
CTCCCAGAGATAGGAGAAGAGAACCTTTGTTTCTGAACAGCTCAACCTTAAAATGGTACC
CCATTAGCAAAGATTGGACCCTCAAAAGCAGTTGTGGGGAAAGCTGTAAGTCGAGAGAAG
GGACTTTCACATGTGAGCAGAGAACCAACCCAGGCAGCTTTCTCGCTGTGACATCGAAGC
CATGAGAGAACTGTTTCTTGTGGAGATGTCTCCATAGCATGAGCAAGAGAGACTCCTCTC
ACTAAGTGAACTGAAAAAGAGATTATTACAGAGGTGGTAAACTGACTGAAAATCTCAAGG
GTTGTCTTTTTACGTTGTCAGTGGGAGAAGGGAGAAAGGTGGGCGAAAGAAAGTGTTCTG
AAGGTTTAGTCTGACTTTTTTTCTTTCTTTTAGGTCTGTTAATAAACTTCTTTATATTCT
TTTAAGTTCTGTGCCTGCTTTACTTTCTCCTAATTCTTATCTCACAGAAGGAAAATAAGT
AAGTAATGGATATTTCAAACCAAACCACTACACT
>Ccor_TEdenovoGr-B-G1965-Map5#CLASSI/LINE/nan
GAATCCCAGGATGGGTCAGGCTGGAAGGGATCACAGTGGCTCATCTGGTGCCACCTCCCT
GCTCCAGCAGGGCCATCCCAGAGCACACAGCACAGGATTGTGTCCAGATGGTTCTGGAAT
ATCCCCAGTGAGAGAGACTCCACACCCTCTCTGGACAATCTGTTCAGGGCTCAGTCACTG
CCCAGGGAAGAAGTTCTGCCTCCTGTCCAGGTGGAATTTCCTGGGCATCAGTCCCTGCCC
GTTCCTCTGGTGCCATGGCTGGGCCCCACGGAGCAGAGCCTGGGCCCTGCTCGGAGCCCT
CCCTGCACACAGGGACACCCAGGGCTGAGGGCCCCTCTCAGCTGGGGCTCCTCTCCAGGC
TGGACAGCCCCAGCTCCCTCAGCCTTTCCCTGTCAGGGATGCTCCAGGCCCTAAATCATC
TCCTCAGCCTCTGCTGGCCCCGCTCCAGGAGCTCCCTGTCCCTCCTGTCCTGAGGAGCTC
AGGACTGGACACAGCACTGCAGCTGTGCCTCCCAGGGCTGGGCAGAGGGGCAGGATCACT
CCCTGACCTGCTGGCAATGATCTTCACAATGCACCCCAGGACACCACTGACCTTCTTGGC
CCCCGGGGCACTGCTGGCTCATGGACAGCCT
>Ccor_TEdenovoGr-B-G1305-Map3#UNCLASSIFIED
TGTGGTGGCTGGTGAACATACATTACAACGGACAGAGAGTTTTCAGTAAGACAAGTCCCC
AGTACCACAAGAACCACTCTATGTTAGGGTGACCAGAAAGGCTTCTCCCAGGATGCATTG
TTCTGTTATGTTAATCTATCCCAGTTTGGATTCCCCAGTTGGCTGTTGGCCTCTACCCCT
CGTCACTCCCCCAGAGTTCCCCACTGGTCCCCGTTCCCCAGTCCCGCCTTTTCCCCGCCC
CCAGATAAAACTGTGAGTTTCAGGATCATGTTGGTATTTGCCTCTGCAACCTTCGACAGT
GTAGAAGGAACAAATGCTCCTGCCAGAACGAACCCAAATGCCCTTCTCGACTCTTTGCTA
CCGACTATAACACTGAACCCACCCGTGCTTCTGTGGGTGCACGCGGGACCCCACAGAGCC
GAGCAGGGACAGTATTA
>Ccor_TEdenovoGr-B-G1154-Map4#CLASSI/LTR/nan
AATGTTATAAACATATATTATAGTATTGGCTTCTCGCAAAGTATTAAAGTAGATATTATA
TAATGTTAGAAATGCTTTTTGCTGTGTGGATGTAGTTTTCTCTCGTTTTAGCAAGAATGT
TAGCAAGTGTGAGCAAGTAAGATAACCTCCAATCGAGCAGAGGATGAGGCCCAAGGAGCT
GCTAATCAACACTTTGTCCAGGGAACAAAAGGGCCCAAAGGCTACTCCGCCCGGAGAGAA
AACGGGCGGCCAGGAGAGTCCGAGAGCCACTATCACCGCTCTGCCCGGGGGGCAAAGAGG
CCCAAAGCTGCAATCAGCCCTGACTGTCTGGAGGAATTAAGAGATCCACCCTACCATCGA
CTCTTACCTAGCGGGCCCAACCCCAAGAATCAAAAGAAATAAAACCACAAGGCCGAAGAC
TACGCATGCTCTAAAAAGGCGGACCCAAGGAGTGGCCATGCAGATCAATTCCTAGAAAAG
TTTTAATATGAATAGAGAACAGACAGTAAAAATGGTATAAAAAGGACTCACCTCGGGCAT
CAGGCGTGCTCTTGGCAGAGCGCCAAGGCACCCGGCCGTTATCCCTTTGCTTTATTTTAT
GTGTCTCTTATTGTCTTTATATTAAACTCTTTAAATTCTAACAGGAGAGTGAACCTCGTT
TTTCACAACTGGGGCCTCGCCCGGGATCTACACCTCGCCTCTGAAAAGCGTGGGAGGATT
CAAGAAGCAAAGGGTAAGGCGCCCCCTGCCCAAATTGGCAGGACCCTTGCTTAGCATCCT
CTGGCGCGGTTTGGTGGCAGCAGGGCAACACCCAGAGGACAAGAAAGACACAAAAATAAA
GCAAATAAAAGAGAGCGCTCTCGACAAAAATCCCACAGACACTGGAAAAGCAACAGGACT
GGTAAGTATTGTCCAAACAAAAAGGGGGTGGTTACGGGAGATGAGTGTGTGTGAATGAGA
CGCGGACTGGTTGCCCCAGATCTGCGAAGCGAGTGTGGCAGTCTCTGAGTGCTGCGGTTC
CGTCTTGTTCGCGAGAACAGCGGCCAGCGAGGAGACGAAGCGAGAGATAAGAGGAGTGAA
AGAATCTCCCGGGGGTGACTGGGACGGGGTCCCCAGGGAAGGGGTTGCAAAGTGGGAGCT
ACACCCCCCATAAATCCTAAGGATTATTTCATACCCATGGGTGGATACTAACAAGTGACT
TGAAAGAGGTACCTTATTATTCTGTTGTGAGTAAGAATGAGTGAGTGAACAAATATTAAA
AAAGAGTGAATGTGTGAATGAAAAACTGTGTAATTAGAAGTTAACTTTGTTTTTGGGGAG
GTGGGCTGTAATAAATTTTTTTTTTGTTTTTTGTACTGTGAAAGGGTGGGTAGTACTTTA
CAGCAGTGAAGATTGGTGTTTTAAAGGAATGAATTAGTATTTCAAAGGGGGGGGGGATAA
ATTGGTATTTTGAGTAAGTTGGAATAGAGAACTCCTGGAAAAATGGGACCACTACCTAGT
AAAATAAGTTCAAGGGTGCCAGAGGAGATACCCCAAGACAGTCCCCTTGGGGTCAAACTC
GCGAACTGGGAAACTGATCCTTCCACAAAAGGAAAAGATAAAGTAAAAATGATTCAATTC
TGCATGAAAGAGTGGGTAAAAAAGGAAATCAGATCTGATCATGTGTACTGGCCAAAATAT
GGGTCTGATGAGGCATGGATTTGCCAGGCTCTAAATTTTCTTGGGGAAAAGGGACTAAGG
GCATCAAAAAGGAAATTACAGTTTGTGGAATCAGAAGTAAAATATCTCTGGCCACCTGAT
AAGCAAAGGTAGCCGAAAACTAAGTCCTGAAAGAATTACAGGGATTTTATCCCTCCCTCC
TCCCTCTTCAAAAAAGGAGGTTAGGAGACTGCTGGGGCTACTGGGATATTGCAGACTATG
GATTGAAGGATATACACAAGCAGTAAAATTTTTATATGAAAAATTAACAGGGGGAGACAA
TATACAATGGACCAAAAATGATGATAATAAATTAGAAAAACTGAAGTTGAAACTAGCCTC
GGTACCAGCCCTAAGCTTACCCTCACTAGAAAAACCCTTTCATTTATATGTGAATGCAGA
AAATGGAGTAGCTCATGGTGTATTAGTCCAGGAATGGGGAGGGGTGAGAAGACCAATAGC
TTATTTATCTAAACTATTGGACCCAGTAAGCCGTGGCTGGCCAGTATGCATTCAAGCCAT
AGCAGCTACTGCTATTTTGGTGGAGGAGAGCCGTAAGCTCACCTTTGGAAGTAAACTGAT
TGTATACACACCCCATGCGGTCCGAAATGTGCTAAATCAAAAAGCTGAAAAATGGTTAAC
AGACTCCAGGATACTAAAATATGAAGCAATTCTGATTGACAGTAATGATCTAACTATAGA
AACAAGCAAAAGCCTCAATCCGGCCCAATTCCTGTATGGAGAACCAAAAGATAACCTGGC
ACATGATTGCTTGGAAATTATTCAATACCAAACAAAAGTTCGGGAAGATCTAGAAGAACA
AGCCCTCTTAGAAGGGGAAAGAATATATGTGGATGGTTCATCCAGATGCTTGCAAGGAAA
AAGAATGTCAGGATATGCCTTAGTCGATGGGATAAATATGCAGACCATCGAAAAAGGAAA
ACTACCTTCAAATTGGTCGGCGCAATCTTGTGAATTATACGCTCTAAAAAGAGCACTGGA
GCATTTAGCACACAAAAAGGGGACCATCTATACTGATTCAAAGTATGCCTTTGGGGTAAT
ACATACCTTTGGAAAGATCTGGGAAGAAAGGGGTTTACTAAATTCAAAGGGGAAGGAACT
GATACATGAAGGCCTGATTTCAGAAGTGTTGGAGGCATTAAAATTGCCTGAAGAAATAGC
TGTAGTGCATATCAAAGGACACCAAAAAGGGATGACCCCAGAAATAAGAGGGAATAATCT
AGCAGACCAAGAAGCCAAAGATGCAGCAGAAAATGGGACTAAACGAATTATGTTAATCCT
GACCCCAGAAAGGGGAGAATTGGAAATCCCCAAATTTAGTAAAGAAGAAGAAAAGAATTA
TTTAAGATAGGGGGAGAACAAGATCAATCTGGAAAATGGAAACTCCCTGATGGGAGACAG
TTACTTAATAAGCCACTCACTAAGAGAATATTAGAAGATATGCATCAAAAAACTCATTGG
GGCACTCAAGCTTTGTGTGATCATTTTCTGAGAAATTATGGGTGTATTGGAATCTTTGGG
GTAGCAAAACAAATAACTGGGAACTGTATAACTTGCCAAAGAGTGAATAGGAAAATAATG
AGAAAAACAACATTAGGAGGCCGCGAGTTAGCTCTGCGACCATTCCAAAGTATCCAAGTA
GATTTCACTGAACTTCCTCAAGTACAAAGATGGAAGTTCCTATTAGTAATAGTAGACCAT
CTAACTCATTGGGTAGAAGCAGTTCCTGCTACTAGAGCTACAGCTAACATAGTATGCAAA
ACCCTTCTGGAACAAATTATTCCCAGATATGGAATGGTTAATAAAATAGACTCAGATAGA
GGAACACATTTTCATCCAAAGTCTTACAACAAATAACTCAAGCCTTGGGAATAAAATGGG
AATTACATACCCCCTGGCACCCACAAAGTTCAGGCCGAGTAGAAAGAATGAACCAGACTT
TGAAAAAAACTTTAACAAAATTAATGATTGAAACTCAAATGTCATGGGTAAAGTGCTTAC
CTTTGGCTCTGTTGAGAGTCCGAACACAGCCCAGGTCAGACCTGGGAGTATCTCCTTATG
AGATGATGTTCGGATTACCCTTCCTTACCACTCAACATGAAACAGCCACTTATGAAGTAG
GAGAAGCAAGTGTCAAAAAATATGTCACCACAATTGCCAGAACACTTGAAAATTTGAGGC
TGAAAGGAATGATCCCTCAAACCACAACTTTAGAGTTCAAAATTCATAATATCCACCCAG
GGGAATGGGTACTAGTAAAAACATGGAAAGAACAATCTTTGACTCCACAATGGGAGGGTC
CTTTTCAGGTACTGCTGACGACTGAGGCCGCAATCCGGACCAAGGAACGAGGGTGGATCC
ATGCCAGCAGAATCAAAGGACCTGTAAAAGAACCTGAAGAGTGGACTGTAATATCCAAAC
CAGGTGACACCAAATTGATTCTTAAACGGAGGCCAGGTGGCAACGAACTAGAACAATCTA
AATAATCCAAGGGATATGCAAAGAATCACACCTAACTGAGAAGTAAAAGCCAAATTTATA
TCAGTGACCCCTGGACAAATTCTGGGACATCTTGGAGAAGAATATTCTCACTTCAAACAG
GAAGGGTTGGGACTGTATCAAACAGGGAACTCTCATATTCTGATTCTAGCCTGTGATTTG
TATTGAGAAGGGGGAGAATCACAACTTCCATCAGTGCCACATCATATACCCTGTTTGAAT
CATTCTAATACGGGGCATGCCAGCCAGGTCAAATATAAGTAATTAATCTGGAGGGAAACT
GGCATTTCACATCATCGACACCCTAGTTGTAAAAGGTGTCAAGCACAAAATCAACCCCCT
TATCCAGACAAAATCATAAGCAACAAAAGCAATAACTTTGCTCTGCAGATGGGAATTACC
AGTGCCTGTTGAATGGGAAATACCTAAGATACAAACAGTTAAAAAAGGTGCCAAAAGAAA
TTTGCCTAAAAGCTACAAAGGAAGTGACAAGGAAATAGAGGGCAAGACCGGGTTGGCCAC
TGTACTCGCCACCAAGAAGATCCAATACACCTGCTATGGGTTGCAACCTCATAGGCAAGG
GAGGTGGGAGTATAAGCCATGCCGGACCTCTGTTATTCCTTCTTTTGTCACTTATCCTGG
TCCCTTTCGGGACACCGGCAAGACCATGTTACAAATGCTATCGAAAGCTCTACATGGAAA
GACACCGGGGCTTCTTTCTTATTACTCATACCCATATCAACAGTCACTGTTATGACTCGT
CCAAATTAGGTATTTGCATGCATAAAGGGGAAAAATATTAGATTACAGAAAATTTGGGAA
CAAGTGGAAACAGACTAGGAAGTAATTGTCCAAAAGGAGAAAAATGGATTTGTTTCACAG
CTGCCACCAGGGGAACAGTCCAAGATTTGGTAAAAGAACAAGTGGTAAGTAAAAATACAA
AGCCAGCACAGCAACCTCGCCCTATATTCACCTCACACCAGGACCTGTATGCAAAGCTTA
AACAACAGTTAAAAGAGGAAAAAACCCCAAGGTTAGGAAAAAACCTGTTTGTGGAATTGG
GGGAGAAGATAGGTAAAGAACTTAACATAACCAACTGTTGGGTCTGTGGAGGAGCTTTAA
TGACAGAAGAATGGCCATGGAAAGGTAGCAGCATAGGCCCAGTAGAACTCCTTAAATGGA
ACCGGACAAATATAAGAGGGGGGAACCGACCTGAGGGGTGGATTTTAAGTTCAACAGTGA
TAGGGGAAGAATGCCTCTGGCGAACTGGGAAAAACTTTCTTAATGAAGTAGGAAACACTC
CCTGTAAAAGGTATAAAGTGAGCAACAAAACTTCAACGTGGTGGGTCCCAGAAAAACCAA
CTTGGTATTGGGCTCAGAAAAAAGGAAAAGACTGTATATATGATAATGAAATTGGACTCT
TTCAGTGTAATGACACAAGGAAAAATCCTTATTTTGGAATCCCAGAAATATCCAAATTTT
GGGAGAATATAAATCAACAAGAAGGTGATTATTGGAAAGCACCAGATGGCTTATTTTGGA
TATGTGGGAAAAGGGCATACCCAAGACTCCCTTCACATTGGAAAGGGAGTTGTACACTAG
GAATCATTCAACCAGGGTTTTTCCTTTTACCAGAACCAGAGGGAGATCAATTAGGAATAC
CTGTCTATGAAGACTTCAAAAGAAATAAAAGAGATTTAATTGGAGGATTCCAAAAATGGA
AAGATGAGGAATGGCCCCCTGAACGAATATTAAAAACATATGGGCCAGCTACCTGGGCAC
AAGATGGAAGTTGGGGATATCGAACCCCAATTTACATGCTGAATCGTATCATCAGACTCC
AAGCCCTTGTAGAAATCATAACCAATGAAACAGCTGGGGCTATGGAATTAATAGTCAGCC
AGCAACACCAAACCAGAGCTGCAATATATCAAAATAGGCTGGCTTTAGACTATTTACTGG
CTGAAGAAGGGGATGTGTGCGGGAAGTTCAATACATCGGATTGTTGTTTAAAAATTGATG
ACAATGGGAATGCCATTCTAGATATCGCCAACAATATCAGAAAAATAGCCCATGTACCAG
TCCAAAAATGGGAATCAATGATGACTGCTAACTGGTGGGATGGCATATTGGGGAAAGAAT
GGTGGAAGAAGCTAGGCTTCTTCCTCTTATGTGCTACAGCTGGTCTAATATTTCTCCCTT
GCTTGATCCCCTGCTTTATTCGGCTAATCACCAGCGTAGTTCAAGGCATGCAAGTTGTGG
CAATGCCTACTGACCCAAAGTTGGCTATGTCTGGAACAGCACAAAAAATTATGGTATTAA
AAAGACAAAGTGATATAAAAGACCCTCTCGAAGAAGCCAAATTGATCTGTGAAAAGAACG
AACAGACATTAGAAGCCAAGAAAAAAGAATTATTGCTCAAGCCAAATGATTTATAAAATA
GAAAAAGGGGGGGATTGTTATAAACATATATTATAGTATTGGCTTCTCGCAAAGTATTAA
AGTAGATATTATATAATGTTAGAAATGCTTTTTAGCTGTGTGGATGTAGTTTTCTCTCTT
TTTAGCAAGAATGTTAGCAAGTGTGAGCAAGTAAGATAACCTCCAAGCGAACAGAGGATG
AGGCCCAAGAAGCTGCTAATCAACACTTTGTCCAGGGAACAAAAGGGCCCAAAGGCTACT
CCGCCCGGAGAACGGGCGGCCAGGAGAGTCCGAGAGCCCTTATCACCGCTCTGCCCGGGG
GCAAAGAGGCCCAAAGCTGCAATCAGCCCTGACTGTCTGGAGAATTAAGAGATCCACCCT
ACCATCGACTCTTACCTAGCGGGCCCAACCCCAAGAATCAAAAGAAATAAAACCACAAGG
CAGAAGACTACGCATGCTCTAAAAAGGCGGACCCAAGGAGTGGCCATGCAGATCAATTCC
TAGAAAAGTTTTAATATGAATAGAGAACAGACAGTAAAAATGGTATAAAAAGGACTCACC
TCGGGCATCAGGCGTGCTCTTGGCAGAGCGCCAAGGCACCCGGCCGTTATCCCTTTGCTT
TATTTTATGTGTCTCTTATTGTCTTTATATTAAACTCTTTAAATTCTAACAGGAGAGTGA
ACCTCGTTTTTCACA
>Ccor_TEdenovoGr-B-G454-Map3#UNCLASSIFIED
TTTGTTGGAGTCACTGAGCCAACAGCTGAGCCAGCTGGTGGGCCAGAGAGCCCTGAAATA
GCAAAGGCCTGCTGGTAGAAAAACTCAGATATTTGAGATACCACTCTCACCTTTGTGTGA
GTAAAGGAAAAGCCTCTCCCACAATTCCCTGCGGATGAAATGTAACCTTACACACCCCCC
AGACCCTGGTTGAAGAAAACTACCTCTCCCAGCAGCCTGTGGGGCTGCCTACCTGACCTG
ATCCCCCACTCTGCCCCTTCCCTCTGCTCATTGGTTCCCTTCCCTGGTCCCGCCTTTGTA
CCGCCCCCATGCCCTCAGATCACTGGTTCTGTGACCCTATGTAAACGTGAGCACGAACAT
GCCTTGCTCTCTCGCTTTTGGTCACCTCTGTGGAGGATGAAATAAACCTCGTCTGTGGAA
TGCGCCATGCGGAGGGCCCTCCTCGGCTCCTTATCTCTGGTAATATTGAGCTATCTGGCT
TGAGTGTGTGTGTCACCAGCGTTTAACATCTGCGCGGGGCTGAAAGGAGAAGTTTGCTAG
CGTGAACTGACGCACCCGAGCGGTCTCGCGCCCGAGACGGTTTTGGGGAACACAGCAGCG
ATCTCCCAATGGCCCTAACACCCCACACTTCTATAAA
>Ccor_TEdenovoGr-B-G1304-Map3#UNCLASSIFIED
GAATGAAGCCCAACTAGGATGCTGACAGGATATTGCAGAGTTTGCAGATTGTCTCTCCTG
CAAAGAAGGCTATTAAATTTCAGGGAGCTCTGTGTGTCCCCAGAACTGCTGCAGCTGCAG
AATACGGCCTCACCCACAAGGTTGCTTTTTACAATACAGTCACAGTTGAATTTTAGCATG
TGTGTCTGCAGATCTGGGCTCTTCCTGGGTGCATCCACTTTCTGTGGTCTGTTGGGATGA
GAAACTCAGAAGCAGCCACATCCAAAAGCTGCTGGGGAGATAGAAAAGGCTGAGATTACA
AAGTCTTTGTGTGTAGATCAGTTTTACAATCCATCCTTTAATATACATACCTATCATCAA
TTAGAAGAAACACTGTTTGAGAGGAAGAAATCAGTCTTCCAATCCCCTGGGAAGTTGGAA
TACATTTCTGGAATTGAGTTTGCTG
>Ccor_TEdenovoGr-B-G1030-Map3_reversed#CLASSI/LTR/nan
ATTACCATCCTCATGAGCTGTTGAAACCAGGTGGGGCAGTGTTTTCTTGCTTCTCATCCC
ATTGTGAGATGCTCCACCCAGAAGGAGGAACCAAGCATTCCATCCTGGATATAATCTGAG
ATTCCGAACACCACAGACAGCCTTTCCACTGGATTCCCAGAGGACAGGAGCTACACAGCC
ACCACTGGACCTTCTGAGGAAGAGCAGGCCCTTTCTACAGGATCACTGCTTCAACAGAAC
CACATCCACCACTTCAGGAGGACTGCAGCCACCATCTTATCGGACTGCTACTGCCACCCT
GACTAACAGGGTGTCAGGTTGTATCCTGATTCTGTCAGTTTAAACCAGTGTTTTCTGCCT
TTATTTTTTTGATTTCCCTATTAAATTGTTATTCTGACTTGGTGCCTCCCACTGGTTTGT
TTTCAAACTAGTACATATTTTGGCGCCCAATGTTGGGCCGTGTGCTGAGAAAAGTCAGAA
TTACAATTTTGTATTGTAGAAGCCACCTACTCACTATGATGCTCAACATGCTTACATGGG
TCTTGTACCTAGCTCTCTATATTTTTCCACACATGGGGAACTACCTGCCAGTTGTAATGC
TCCTGTGTAGACCAGGGTATGGTATAAAATTTGCTTTATTAGTCTATTATGCCTACTGCA
TGATAACCTCCGAGGCAATGAACATAATTCGGAATATATACTCAACTTTGTCTGCTTGTC
CTACTCTAGGCTGCTACATCTGGGGCCTCAACAATCACACCCAGCCCCTGGGGGGAGGAT
TAAAGAATGTTTTTTTCCAGCCTTTCAGGCCTGACACAGCAGTTTTTGGAACTATTGAGT
TCCCTCTGGATGTTAAGGATGGCATAATCTTCTTGTCAGTTCTTTTTTCTTTTTTCTCTA
TGACCTGCACTGTGTACACCATGCTTAGAATCAGAGCTATGGCACAGCATCCTCAGGTCA
GCTCCCACACAAACCATCACTGAACCAGAACAGCCTAAACTGGTTGCAGTTGACCCGTTC
AGAAGAAGAAATCAAAAAGCAAATCAGTCCGCATAGTGACTGACGAGGATGCAGCAGGAC
CTTCGCACCCAGTCAGAAGAGGCAGAGCCAGAGATCATCACGTCGGTCGCTATCCCTGGG
TGAGCTGCGAGACCTGCGGAGGGAATTCACCCGCCAGACGAAACGAGTCCATCCTGACCT
GGCTGCTCCGCATCTGGGACGCTGCAGCCAATGACACCATTCTGGACGGAAGTGAGGCCA
GGCAGCTGGGATCTCTGTCCCGGGATGTGGTCATTGACCAGGGGATCGGGAGAACCCAAG
AAACCCTCAGCCTCTGGCGGCGACTGCTGACAAGTGTAAGGGACAGGTACCTTTGTAAAG
AAGACCTCCAGGTGCACCAAGGAAAATGGAGCACAATGGAACAAGGTATCCGGTTGCCTG
AGGGAATTGGCTGTGCTGGAGATCATTTTCTCAGAAGATGAGAGATTTCCTAAGAGCCCA
GATGGTGTCCAGTGCACGTCACAGATGTGGTTGAGGTTCGCACGCCTTGGACCAGAGATG
TACTCCCGTTACCTGGCAACGCTGCAATGGAGGGAAGGCGAGGACAGGGTGGGCGTCTTG
GTGAACAAACTGAGGATTTACGAGGACACCGTCACAGCCCCGTTTCGCACCCATGTCTCA
TCCGTGGAAACAAGTCTTTTGGCTGAGCAAGTCCGGAGCTTGATTGAAGAAGGCCATCAG
AAATTGAAAAAGGAACTTAAGGAAGAGATTTACCACATCTCGCCAGAACCAACAAGAGTC
TCTGCCATTAGGAGCCGGCGACCCCCAACCAGGGAGAGAGGATACACCCCACGAGGTAAT
CTCTGGTTTTTTCTTCAGGAACATGGAGAAGACATGAGTAAGTGGGATGGAAAACCCACC
TCCTCCTTAGCAGCTCGGGTACGTGAACTAAAAAGAGGGACAACTACCACAAGAAGCTCA
TCTAGAGTCAACACTGCTCCGGTCTCCCGCACACAGAACTCCAGACGGTATAGGAATGAT
AATATGACCGATCCTCTTGAAGGGACCTCAGGAGCGTATTCACCGGAAGGGAGCAACGAT
GTAACATGACCAGGAATAGAGGGGCCCTGCCTCTAGCCAGGTAGAGGAAAGGGAGAATCG
GGTCTTTTGGACTGTGTGGATCCGATGGCCTGGCACATCTGACCCACAAAGATACACGGC
TTTGGTTGACACCGGTGCTCAATGTACTCTGATGCCATCAAGGTATGTGGGAGCAGAACC
CATTTCTATTTCTGGGGTGACAGGAGGATCCCAGCAGCTGACTGTACTGGAAGCTGAAGT
GAGTTTAACTGGGAACGAGTGGCAGAAACACCCCATTGTGACTGGCCCAGAGGCCCCGTG
CATCCTCGGCATAGACTATCTCAGAAATGGATATTTCAAAGACCCAAAAGGACATCGTTG
GGCTTTTGGGATAGCTGCTGTAGAGACAGAAGATATCAGACAACTGAGTACCTTGCCTGG
CCTCTCAGATGACCCCTCTGCTGTGGGACTGCTGAGAGTTGAAGAACAACAAGTACCAAT
CGCCACAGCAACAGTGCACCGTCGGCAATACCGCACCGACAGAGACTCTGTGGTTCCCGT
CCATGAGATGATTCGTAAACTGGAGAGCCAAGGGGTGGTCAGCAAGGCCCATTCACCTTT
CAACAGCCCTATATGGCCAGTGTGTAAGTCCAGTGGAGAATGGAGACTGATGGTGGATTA
CCGTGGCCTGAATGAGGTCATGCCACCACTGAGTGCTGCCGTGCCAGACATGTTGGAGCT
TCAGTATGAGCTGGAGTCCAAGGCAGCAAAGTGGTACGCCACCATTGATATTGCCAATGC
CTTCTTCTCCATTCCTTTGGCAGCAGAGTGCAGGCCTCAGTTTGCCTTCACCTGGAGGGG
CGTGCAGTACACCTGGAGCCGACTGCCCCAGGGGTGGAAGCACTGTCCCACCATTTGCCA
TGGACTAATTCAGACTGCACTGGAAAAGGGTGAGGCTCCAGAACATCTGCAGTACATCGA
CGACATCATTGTGTGGGGGAACACGGCAACGGAAGTATTTGAGAAAGGAGAGAAGATCAT
CCAGATTCTCCTGGAAGCCGGTTTTGCCATCAAGAAGAGCAAAGTCAAGGGACCTGCCCG
AGAGATCCAGTTCCTGGGAGTAAAGTGGCAAGATGGAC
>Ccor_TEdenovoGr-B-G1935-Map5#CLASSI/LINE/nan
TTCCCAGAACCCCAGAGTGGGTGAGGCTGAAGGGCCCACAGGGGCTCAGCCGGCGGCACC
TCCCTGCCCCAGCAGGGCCATGGCAGAGCCCAGGGCACAGCAGTGTGCCCACACAGCTCT
GCAATATCCCCAGCGAGGGACACTGCACAGCCTCTCTGCACAATCTGCTCGGGGCCGGGC
CCTGCCCAGGGCAGCAGTTCTGCCTCCTGGGCGGGGGAATTGCTGCGCTCAGGCCCTGCC
CGGTGCTCTGGGGCCGCTGCTGGGCCCCGGAGCAGAGCCCGGGCCCTGCCCTGAGCCCTC
CCTGCAGCCAGGGACACCCAGGGCTGAGGGCCCCTCTCAGCTGGGGCTCCTCTCGAGGCT
GAGCAGCCCCGGCTCCCTCAGCCTGTCCTGGGCACGGAGCTGCTCCAGGCCCTTCCTCAG
CTGCGCAGCCTCCGCCGGCCCCGCTCCAGGAGCTCCCTGGCCCTGCTGGGCTGAGGAGCC
>Ccor_TEdenovoGr-B-G1810-Map4_reversed#CLASSI/LTR/nan
TGTGCTGGTTTTGGCTGGGGTAGAGTTAATGTTCTTCACTGTGGCTGGTGTGGGGCTGTG
TTTTGGATTTGTGCTGAACACAGGGTTGATAACACAGAGAGGTTTTGTTATTGCTGAGCA
GGGCTCACACAGAGCCAGGGCCTTTTCTGCTTTTCCTACTGCCATGCTGGCCAGGAAGTT
CAGGGTGTGTGGGAGGCTGGGAGGAGACACAGCCAGGACAGGTGACCCAAACTGACCAAA
GGGACATTCCAGACCACCTGACATCATGCTGAGTGCATAAAGTGGGGGGAAGAAGGAGGA
ATGGGGGGATGTTTGGAGTGATGGTGTTTGTCTTCCCAAGTCACCGTTGTGTGTGATGGG
GCCCTGCTCTCCTGGGGATGGATGAACACCTGCCTGCCCACGGGAAGCACTGCATCAATT
CCTTGTTTTGCTTTGCTTGTGTGTATGGCTTTTCCTTTCCCTATTAAACTGTCTTTATCT
CAATCCATGAGTTTTCTGGCTTTTACATTTCTGATTCTCTCCCCAGTCCTGCTGGTGGGG
GAGTGAGTGAGTGGCTGTGTGGGGCTTGGCTGCT
>Ccor_TEdenovoGr-B-G1683-Map5_reversed#CLASSI/LTR/nan
GTGAGAGGAAAGCTCATGTCTTTACAAACAGTTTGATGGGTGAAGGTATGGGTGTTAACA
TCTTTGAAATGGGTCTTCACGTCTCCACTAACTTTGGGCACCAGGTTTGTTGCAGAGCCC
AGACAGTTTGGCTCCTGAAACAGACAAGTGGGTCTGCATAAGCCCGAGTTTCTGAACTTT
GGGGTAAAATAGTAGGTTCAAGGGGGGATATGTGGGAGGCAGTTCAGGAAGGCTGTACCT
TCCTGCTACCTCAGCCAATGGGGGAAGGAAGAGGGCAACGTGCGGCCGGGAGTTTGGGAT
AAAAGGAGGCTGCGCCCTCCAAAACCTCAAGAGAGGAAACCCTGTGGGCGTGTGCCCCAG
TGGAGTTTCTTCCTTCATTCGAATAAAGTTGCAGGACTCCTCTGTCTCCTCTTTGGACAT
AAACCTCTGGCGTTTGTGGATTTTCCTGACA
>Ccor_TEdenovoGr-B-G1735-Map12#CLASSI/LINE/nan
TCAAACCATTCCCCCAGCACTGCCAAGGCCACCACTGTCCAACCCATGTCCCCAAGTGCC
ACATCCACACAGCTTTTAAATCCCTCCAGGGATGGGGACTCCAACACTGCCCTGGACAGC
CTGTTCCAAGGATTAATAACCCTTTCCATGAAGGAATTTTCACCCAATATCCAACCTGAA
CCTCCCCTGGCCCAGCCTGAGGCCGTTCCCTCTCCTCCTGTCCCTGTTCCCTGCGAGCAG
AGCCCGACCCCCCCGGCTGCCCCCTCCTGTCAGGGACTTGTGCAGAGCCACAAGGTCCCC
CCTGAGCCTCCTTTGCTCCAGCCTGAGCCCCTTTCCCAGCTCCCTCAGCCGCTCCTGGGG
CTCCAGCCCCTTCCCAGCTCCGTTCCCTTCCCTGGACACGCTCCAGCCCCTCCATGTCTC
TCTTGTCCTGAGGGGCCCAGAGCTGTCCCCAGCACTGGAGGTGCCTCAGCAGTGCCAGCA
CAGGGGACGGGCCCTGCCCTGGGGCTGTGGCCACACCCTGGCTGGGACAGCCCAGGGGCC
ACTGGCCT
>Ccor_TEdenovoGr-B-G1889-Map3#CLASSI/LINE/nan
ACTTCCCTGGTCCTGCTGGCCACACTATTCCTGATCCAGGCCAGGATGCCATTGGACTTC
TTGGCCACCTGGGCACACTGCTGGCTCATGTTCGATCGGCTGTCGACCGGTACCCCCATG
TCCCTTTCTGCCTGGCTGCTGTCCAGCCACTCTGTCCCCAGCCTGTAGCGCTGCAGGGGG
TTGTTCTGGCCAAAGTGCAGGACCCAGCACTTGGACTTATTAAACCTCATGTTGTTGGAC
TCAGCCCATCTATCCAGCCTGTCCAGGTCCCTTTGCAGAGCCCTCCTACCCTCCAACAGA
TCCACACTCCCAGCGTGGTGTCATTTGCAAATTTACTGATGGTGGGCTCAATCCCCTCGT
CCAGATCATCAGTGAAGATATTAAACAGGACTGGCCCCAGCACTGATCTCTGGGGGACAC
CACCAGTGACTGGCTGCCAACTGGATGCAGCACTGTTCACCACCACACTCTGGGGCTGGC
TGTCCAGCCAGTTCTTAACCAGTGAAAGGTGACCACCACCTGTCCAAGGCGTGGGCTGCC
AGCTTTCCCAGGAGTATGCT
>Ccor_TEdenovoGr-B-G666-Map6#UNCLASSIFIED
CTGTTACGATCCGGTTTAAACCCAGAAAAGCAAAGCAAGCTAAGTCTCTGTGCATAAACC
AGAAAGAACTTAGAAGGTTCAAAATATCCCCAGAAACGAGATTAAAACCAAACGAGGCTA
GATGTTGTTGCCAAAAAAATGGATGTATTTTATTTAATAGTAGAGAGGCAAAGAGAAGGG
AAGAGAAAAGAAAGAAAGAAATAGAAAACAGAAGGGTGCGTGGGGGTAACAGGGAGAGGG
GTTGGATGGAAGCCCATCACCCATCTGAGGGTGCCAACGACGTCTCGTTGCTCCCCTCCA
TCCGGTCTGCCGGCGGTGAGGGTCCCCCGTGGGCGCCGTGGCCACGCCGCCACATGCTGC
CACAGCCGAAGGGTGCAGAATTCCGTGGGTTAGTGCACACTTTGGGCCAGGCGGGAACGC
CCACGTGCCTCTCTTGCAGGGGCCGGCTTGACACTGTCCCTTGCAACACTGAGGGTCTGT
GGCATCATCTCTGGTGCTCTGCTGCAGGGTCTGGGGGCCCCTGTGCTGGGCCATGTCACC
CCTTCTGCTGTGGATGAGCTTCCTCCCCCCGGTGAGGACCCCGCAGCTGGGCTCTGCACA
GTGGAGGATGGGCGGTCACTGCGTCTGTGACCACCGGCTTTTCCAAGGTACCCAAAGCCT
CTCCTCCCTCCACCCCTTGGTGCGAGCCCGGGCAGCTGATAGCCCTGGGGCCGTGCTCCT
CATCTTGGAGGTGTTAAGCCTGAGCTCCTTGAATATCCCCAGCCCTGAGTTGTTACTTTA
TCTTATCTTCATCAGCGAGCAGTGTCAGGCCTCAGGGCCCCATTCAGGGTGTGGGAGTCT
TCTGCAGCTTTTGTAATACAGTTTTAAAAGTCTTTTAAGAAAATGTTTAAGTCATAAAAC
ATAATATTTCAGTCT
>Ccor_TEdenovoGr-B-G947-Map3#UNCLASSIFIED
AGGAAGCAGATAGCTTGGCTGATGCTGAGGAAAGGTGTGACCAGCTCATCAAAACCAAAA
TCCAGCTGGAAGCCAAAATTAAGGAGGTGACTGAAAGGGCTGAGGATGAAGAGGAAATTA
ATGCTGAGCTGACAGCCAAGAAGAGGAAACTGGAAGATGAATGTTCAGAGCTGAAGAAAG
ATATTGATGACCTTGAGCTAACACTGGCCAAGGTGGAGAAGGAAAAACACGCCACCGAAA
ACAAGGTATGAGGTAGAACCTGTCACTCGCACTCCAGAAAAGAGCCCAGTGCTATTACAG
GACTTTTATATCTACTTCCTTTATTTACACTTCCTCCCTTCTTCTCAAAGGTGAAAAACC
TGACGGAGGAAATGTCAGCCCTGGATGAGACCATCGCCAAGCTGACAAAAGAGAAGAAAG
CCCTCCAAGAGGCCCATCAGCAAACCCTGGATGACCTGCAGGTAGAGGAGGACAAAGTCA
ATACACTGACCAAGGCCAAGACCAAGCTGGAGCAGCAAGTGGACGATGTAAGCACACAGA
TGTAGAGCAGGAACAGCACAGGTATGGAGTCTGACCTGGCTGGGAGAGCACTGATGGTCT
TGTTGTGTTTTAAGTGTGGCTGTGGGACACCTGAGTGCTGGGCTGGAGCACTTGTGTTTT
TTCTTTGAGCTCTAACACGGTTCACTTTGCCCAAAGGAAAGATTTTGAAATCAGCCAGAT
CCAGAGCAAAACTGAGGACGAACAAGCCCTGGGCATGCAACTTCAGAAGAAGATCAAGGA
GCTGCAGGCAAGTCTCTGTTCCTTCCCCTCCCTTGCTCAGGCTCAGCTCAGGCAGGAGGA
GGGCACGGGTGTGAAGGGTCCCTGCTGTTCTCCAGGCCCGTATTGAGGAGCTGGAGGAGG
AGATTGAGGCAGAGCGAACCTCTCGCGCTAAAGCAGAGAAGCATCGGGCTGACCTGTCGA
GGGAGCTGGAGGAGATCAGCGAGCGCCTGGAAGAAGCAGGAGGGGCGACAGCAGCTCAGA
TCGATATGAACAAGAAGCGTGAGGCAGAATTCCAGAAGATGCGCCGTGACCTGGAAGAGG
CCACGCTGCAGCACGAAGCCACGGCTGCCGCCCTGCGCAAGAAGCACGCGGACAGCACCG
CTGAGCTGGGGGAGCAGATCGACAACCTGCAACGCGTGAAGCAGAAGCTGGAGAAGGAGA
AGAGTGAGCTGAAGATGGAGATTGATGACTTGGCCAGCAACATGGAGTCTGTCTCCAAGG
CCAAGGTATGCAGATGCAGGAGAACATGCTCACAGGGCCAAGGTGTGGCACAAAAGCTGC
CTCTTCCAGACACATTCCCACAAACAAAATCCCCACTGTGACAATCAGGCAGAGTGCACT
CCATCATCTCTTCCCCCTTCCTGTGTCTGTTCTCTAGGCCAACCTGGAGAAGATGTGCCG
CACCCTGGAAGATCAGCTGAGTGAGATTAAAACAAAGGAGGAGCAGAATCAGCGCATGAT
CAACGACCTCAATACGCAAAGAGCTCGCCTGCAGACAGAGTCAGGTGAGACAC
>Ccor_TEdenovoGr-B-G331-Map3#CLASSI/LTR/nan
TTGTTGGGGTTTTAGTTCTCCTACTGTTTTCTTTTTCTCTTAAAGGAATTTTCCCCATAC
ATGTTGCCAGGGGGACAAATTACTGGGTGCTTAAGAAAAACAAAGGACCTGGCCATAGAG
AGAGGGGTGCATCTCTTTCACCTGGGTTTGTGGGCAGTCAGTTCCCGGCGTTTGGACAGA
GAGAGAGGCTGCTTCTTCGGCTGCCTTCCTTCTACTGGAGAAACCCCGGGATCCCAAGCC
CGCCTTCCCTGCCCCGCTGGGAGCCGGGCTGTGGCCGCCCTGCCCCCGCCATTGCTTTGA
GCCTTCGCTACTCTGTAGCCCCGCCACGCCCTGCCTGCCCAGACCTCCAGGGGGTTCCCA
CCGCAGCTCCTGAGTTTGGATACATCTCGTCTGCCACCAGGAATTGGTGCTCATCCCCGC
TGTTCCAGCCTGCTGTTCCTGAGGGTCCGGCCGGACACCGGGATCGGCTGCCCAGGGGTT
TGTGAAGCCTTTGTTCCATCCCTTCCCGGGATCCCAGGGCACCGGTGCCGCGTGCTCCCC
GAGCTCGCTCCGGAGCGCCCCCTGCAGCCGCGGGGGAACCATCGCACCTGCCCTGCTCAC
CGGGAGCCGCCAGCGCCCCTGCCGGCTGCGAGCGGAACTGCACCCGAGGGGAAATAGCCT
GACAGCCGAGAAGGCTGGGACTGGGTTTGTGATTGTTTGCTGTTACTGCCATAGTTATTG
CTGTTTGTTTGACTTGTTATACACATATAGATATATAATAGTAAAGAACTGTTATTCCTA
TTTCCCATATCTTTGCCTGAAAGCCCCTTAATTTCAAAATTATAATAATTCGGAGGGAAG
GGGG
>Ccor_TEdenovoGr-B-G729-Map4#CLASSI/LTR/nan
TGTAGTGGTTTGGTCCAAAATACTCATTACTGTTTACCTTCTGTGAGATAAGAATTAGGA
GAAAAGCAAAGCAGGCACAAAACTTGAAAGAATATAAAGAAGTTTATTAACAGACCTAAA
AGAAGGGGAAAAAAAAAAATAAAATCATACCACACCTTCAGAACACTTCTCCTCCCCCCA
CCTTCCTCCCTTCTCCCACTGACAATGTAAAAGACAACCCTTGAGATGTTCAGTCTGTTT
ACCACTTCCATAATAACCTTGCTCAGTCCATTTAGGAAGAGGAGTCTCTCTTGCTCACGC
TATGGAGACCATCTCCACAAGAAATTCTCTCATGCCTTCAAGCATCACAACGAGCCAGCC
GCCCGGGTTGGTTCTCTGCTCGCATCATGTGAGAGTCCCTTCCCCCGACTTGCAGCTTTT
CCCACAACTGCTTTTGAGGGTCCAATCTTGAGCTACTGGGGTACCATTTTAAGGTTGAGC
CGTTCAGAAACAAAAGTTCTCTTCACCCATCTCTGGGAGCATTTTCATCTCTAAGAACAG
AGGCCCTCCCCCTGTCCCTGGGAGCAAAGGGTCCTCCTCATCTTCATCTCTAGGACTATC
TCTGGGAGCATCTCTAGGAACTGAGGTCTTCTCCTTCCGATTCGGAGCAAGAGTCCTCAT
CACTTCCATCTCTCCCTGTTCAAACTTCTCATCAAATTACAGCTGCTTCAACATTTGCTT
ATTCCAGCACAGGTGCTTTTGCTCACAAGTACAGTTTGAACGCTCCACCCCCCATGCCTT
CATGAAATTACAATGGGTACTCTGATATATCATAGTCTATCACCACCATAGCTTTACAAC
AGAATTTCAGCTTTAAGCATCTCCTCTTTCTCCTCCCTCAGGTTTTCAGCTCTTCACAGC
ACTAAAAGGGTTAATCTCACCTAGGCCTTGCAGCTGGAATTTCGCTTATCGCTGCTGGTC
ACATGATCTTTGCTGGGCAGCGGTGCAGCTTCAGCTGAATCTTCGGCTGCACTGGAGGGG
GGAGGCCGCGCCATGTCTGCACATAGCAGGGCTGTGGGGGGCCGCGGGTGGAACAGGGCC
GCATCGGCTCCAGGATGGCCGTGGCCCGGCCCAGCCTCGAGCAGGACCTGGCCCGGGCCC
TCAGGGCCCCGTACGGGCCCTGCAGCCACCTGTCCCAGCACCGGAAACGAGACAGACCTC
CCCCAGGCTTTGTCCATTCTTAAATGTTCACCACAGAGGCGGTCAAAATTTTAAGTGGCT
TAAAAAATTGTCCATATTCAAACTGGCCAGCTGATAGGTTCTGTCAGGTCATAGAGGAGC
TGTAAGCACCTCTTTGCAAGAACATCACCTCCGGGACTATGCTTGCTAACCCATGACA
>Ccor_TEdenovoGr-B-G1637-Map7#UNCLASSIFIED
CTGTGGTGGCCGGTGAACATACATTACAAGGGACAGAGAGTTTTCAGTAAGACAAGGCCC
TAGTGCCACAAGAACCACTTTATGTTAGGGTGACCAAAAAGGCTTCTCCCAGGATGCGTG
TTCTGTTCTGTTAATCTATCCCAGTTTGGATTCCCCGGTTGGCTGTCAGCCTCTACCCCT
CGTCACTCCCCCAGAGCTTCCCCATTGGTCCCCGTTCCCTGGTCCCGCCTTTTCCCCACC
CCCAGATAAAACTGTGAGTTTTGGGATCATGTTGGTATTTGCCTCTGCACCCTTCGGCAG
TGTAGCAGCAATAAATGCTCCTGCCAGAACGCACACAAATGCCCTTCTCGGCTCTGTGCT
ACCGACTGTAACACTGAACCCACCCGTGCGGCTGTGGGGGCACGCGGGACCCCACGGAGC
CGGGACAGAGACAGTATTAT
>Ccor_TEdenovoGr-B-G1175-Map7#CLASSI/LTR/nan
TGTGGGATATGCCCAGCCACTGCCCTGGAGGGATGTCTGCTGAGATAAGAGATTTTGCAA
TCACCCAGCAGGACTCCCTGGAAAGGACTTTTGAGTCATGGTGAGGAAAAGTAGACCCAC
AATCCTTTGGGAGACCCTATGCAGATCATTCTGTAACCCACTGGTCTATCCCAGACCCTC
TGTAATCCATTGGTCCCCTTGCTGATCCCCTGTATCCCTATAAAAGAAGACCAATTCGCC
TCTGTAGAGGAGAGAGCTCTCGTCCCTGGCCTTCCCTTCGCCGGAGGGAACCCACAATAA
AGCTACCTTCGTGCGGAACCAGCCACACGGGTCCTCTCGTCTCTCTCTCCGGTCTGGTTT
GGCCTAGAGGCTGCCCTGCAGAGCTGAGCTGGAAATCACGAGCTGATATCACTAAAGAGC
TGACAGCTTCTGCAAGGGCTCCTCTGCCAGCAGCTGAGAGGAAGACACCGGACCTCGGGC
AGGCGATTCCTTTCGGGACCATCTCCCCGGACCGGTCACCTCTTCCTGGGTCACAGCCAC
GGACCCCACCACCAGCTGTAATAACTGGCGCCCGAACAGCCTTGGATCCTGGAACCCTGG
ACCTGGCCCGAGCTGCGTCTTGATCACCAAGACAGAACCAGCTGTTCGTGTGCTGCTCCT
CTGAAGATAGACCTACGTTTTAGCAGGCCTTTCGGACGGGGACAGTTCGAGTCCCCTCAT
CTCCCACCTAGGACAAAGTCCCTGAGGATCGAACTGCCAGACCATCCCCTCAGCAGACCT
TTCCAGGAGCCAGCCCCACCAGAAAACGGGATTTGTAAGTTTAAACTTGGGGCTCTGCTC
TCCTCTTGCGCGCATTTTAAGTTACTTTGGGGTTTTTTTTTCTCTCTTTTTTTCTGCTGA
GGGAGGAACTAAGATGGGACATAGGCAAGCTAAACCCAGCCTTTCCCAATCTGAGAGAGA
CCTATACCCCTTTCTTCTGACTCTTCTCTTAAAATCTGACTTTAAATTCTGTAAAGGTGT
TCTTTCTAAGAAAAATCTTAAATCTTTCAGTAATTGGATATCTCTAAATTTCCCTGAAGC
TAACACCGATTCTGTTCTTTCTGATCCGTTCTGGGACAGTGTGGGGAACAAACTGTATTC
CTCTCAAGCCTCGGGAAACCTCTCAGTTTCAAAATTCATTCCTTTATTTCATTTACTGGT
TAAAACGTGTCGTGCGAAAACCCCCCCTCAGCCAAACCCCTTCTCTGCCCTTCCCCCCTC
CCACCCCCCCTCTCCGCCTCCGGCAATGGCCAGCCAGAGCGCGGACCCAGCCAGCTGCCC
CGGCCCTGGCCCGGCAGGGGCGCCGGCCCCCCCACTTCCCTTCCCCGATCCCCTGTTCCC
GGCGGTCCTCCCGTGTCCGGCCCCCCCTGCTCGCCCCCTCGGTTCCGCTGTCACCCCCCA
GGCAGCGCACGCGGCACCCATCCCAGACCCATCCCCCCTCCCCGGGATGGATGCCTCTGA
GCCGCCCCCAGCCCCGTCTCCCTGTGCCCCTGGTATCCCGCAACCCTCCCCTGCACGACA
CCACCCTTCCCCCTCTCGCACCGGCCCACGGTGCCTCCGACCCCCCCCAACCCGCCGCGT
CCCACCGCGTCCCAGTCTCCTGCCGCGTCCCAGTCTCCTGCCGCGTCCCTGCTCCACGCG
GTCCTGCCCCCCCCACACCCCAGCGCGGCAGCCCCGTCCCAGCAAGCCGCCCCGCTGCCG
CTGCCCCCCCCCAGCACCCACGGAGCAAGCATGGTACAGCACGGGACCGGGACCAGTCCC
GCAGAGCTCCGCGCACACACCGTGGGGCACGGAACAAGCGTCACGCCCCCCGCCAGCGTC
TGCCCCTCTTGCCGCTGGCGGAACGCAGCTATCCGCAGCACCGCCTCAGGCTATCGCCCA
TAGAATGGAATCTCCCTCCCCCCTTCCCCCACCGCAAATGGCCCTGACACCCTGGCAGGC
GCCGGCACACCCGCTCTCCCCCCTCCCAGCTGCATCTTGCGCAATCCCTGCTGATGTTCC
CCCTCTCCCTGCACCCCCCCTCCCCCTCCCACTCCGGGTTCTTGCGCAATCCCCATTCCC
CCCGCTGCTGCGCTAGAGCCTACTGCCCCCCCACACCCTCCTATCGCCCACCCCGACTCC
ACATGGAATTGCGAAACCGGCACTACCTGTAACCCGACCCACCAAACGACCTGCTGCTGT
ACAACCTCTCCACCCACATGCTGCCATAACAGGACCCCTTCCCACCCCCTCAAAGCACCC
CCGACCCCCCGCCATTCCCGCCCTGGGTAAAGCAGAGCCGGCATTTCAAAAATGCCGCGC
TACGCCCCCTGTATCCCAGCCCCGCCCTGCCACAGCCTATCCCTCCTGTTCAGATGACAG
TAGCAGCAGCTCTGACTCTGAATCTGAAGATCGATGGGCACAGATACGCAGGGAAGCGAA
CCGGGAGGGGGATTGGGAGTTGGCTCAGAAAATTTCAGCTTTTCCAGTCATTATAGGGAG
AGGGAGGAGGGGTGGTCCATCTACAAAAACATGGGAACCTATCCCATACAAAGAAATCAA
AGAGCTTAGCAAGGCAGCAAAAGACCATGGGAGAGGGTCACATTTCTTTAGAAACTTATT
GGAAGCCACTTTCTCTGCCTATACATTAGTACCACATGATATTAAAAACATTATTAACTG
CATCCTTTCCCCTGCCGAATATATGTTATGGGAAAGGCATTGGAAAAGACACTTAAAAAC
CACTGTCTGACACTTATGCTAAAGATGCAAATCAGACAGATTGGACAATAGAACAACTGG
CTGGAGAAGGTGACCTCCAAAAACCCTTAGATCAAGCTACAACCTTACCTGAAGTAGCAT
TACAAGACATAGCTATTGCAGCTAAGACATCGCTGTTTCTTACCCCTGATGATTCTGTTC
CTACACAATATTTCTCTAACATCAAACAGTCAGCAAATGAAAGCTTCATTCAGTTTGTTG
ATCGTTTGAAAGCTAGCTTAGAGAAACAGATAGAAAGTCCGGATGGACGAAAGGAACTTT
TGGGCAAACTTGCCATGGTAAATGCTAACGAACAATGTAAGAATATCTTGAGGGCCCTAC
CCATGGACACAGAACCCACAATAGAACAAATGATAGAGACCTGTACTAGACACACATCCA
CAGAGAACACAATGACCCAAGCAGTTGTAAAAGGCATCACAGAAGGAGTTTCCGGTGCAT
TTGCTGCAGCAGTCTCTAAGGAGAATGCCCGCTGTTTCTATTGTGGCGAACTTGGACACT
TTATAAAGGACTGCCCACAAAGGTCACCCACCCAGGACCATCGTGCCGCCTACCAAAGGC
ACCAGAGACAGCAACAGCACCAGCAGCGTCCAAAAAACTTCTATCGGAGCGCGGTGTCAA
GGCCCCGCGCCCAGACAACAAATCAAAGGCCATACTACCCCGCCTCAGCTGTGAACTCCA
CATCGGACCACCGAGAGCAGACAGCTGGACCTCGCCCGGCACCATCATCCCAGGCGATCC
CAGAACACATGAGAAGGATCCAACACACGGAGCGCTACCGATCGGAACGAGACGCCAACT
GGTAACATCACTGCCAATTAACTTTGTTGACAAGCGTTTTTATCGTATTCCCACAGGAAA
GTATGGACCGCATGACGGCCCATGGGACATTCTTATCCTAAGCGATACCATCCATGGTCC
AGAACAACTCTTTGTATTACCTGAGATACAAACAGTGCACCCTGGACAAGAGATTCTTGT
CCAGCTTTGCTGCACGGACACACCTTTCTTTCTCCCACAGGGAACACCGATTGCTCAAGC
TTTTTTACTTCCACAGAACCGCCCAGAACAGCTTCCCCTCAATCCTACAGCAATGTGGAT
AGAGATTGTGGGCTCAAACAAACCGACCATCGAGTGCAGCTTGTTCTGTAAAGGAGAGAG
GGTCTACCGCCCAGGGATGCTGGACACCGGAGCAGACGTGACCATCATCGCCCGCTCCGA
GTGGCCAGGGAATTGGGAACTGGAGCCAGTGGCAGGTATGATCTCCGGGATTGGTGGAGT
TGCAGTATCCATGAGGAGCAAACGAAATGTTGTCATTGAAGGACCTGAGGGCAAGATAGC
GACCACCCGACCATTCGTGGTAAGAGCCCCCATCACCTTATGGGGCAGAGACCTTCTATC
CCAGTGGGGTGCCACTCTTACCATTCCCAGCCAGGATTTCTGACTGGGGCCACTGAGAAA
CGCGCGCTGCCATCTACTCCCCCGCTCACCTGGAAGACTGACAACCCAAAATGGACAAGG
CAGTGGCCCCTTGAAAAAGAAAAACTCAGCGCGCTGGAAGCCCTGGTGGAAGAGCAACTT
GCCAAAGGTCATATCACTGAGACTACAAGTCCTTGGAATTCCCCTGTCTTTGTACTGAAA
AAGCCCGGCACAAACAAATGGAGACTACTCCATGACCTACGAAAGATCAATGAGGTCATT
GAAGACATGGGCCCCCTCCAACCCGGCCTGCCATCACCATCGATGCTGCCCCGAGACTGG
CTGCTGGCCATCATAGACATTAAAGACTGTTTCTTTAACATCCCGCTCCATCCCCAGGAC
GCACCACGGTTCGCCTTCTCCATCCCCTCTCTTAACAATGAAGCCCCACTCAGAAGATAC
CATTGGCTCGTCCTCCCACAAGGCATGAAGAACAGCCCCAACCATCTGCCAGTGGTACGT
CGCCCACATTCTATCCCCCATCAGGAGCCTGTTTCCAGAAGCAATCATTTACCACTATAT
GGATGACATACTAATCTGTGCATCAGAAAAAACTTACTTGGACAGAACTCTTAAAAAGAC
AATTGAAGCCATAGAAGAAGCAGGGTTCGAGATTCGTGAGGACAAAGTGCAGCACTCCAG
CCCATGGACTTACCTCGGCCTCCAGATCCGTGAGAGAACCATCGTACCCCAGCAACTCTC
CATCAAAGAGGACCCTAAAACCCTAAGGGACTTAACACAGCCTGTGTGGATCCATAAATT
GGATACGCCCTCTACTGGGAGTCACAAATGAAGACCTCGATCCCCTCTTCAACCTCCTCC
ACGGCAGCAAAGACTTGGACTCTCCATGCGTCCTCACACCTGAAGCCCGAGATACCATCA
CTAAAGTTCAAGAAGCCCTGTCTTCACGCCAAGCCCATCGCGTTGAACCCAGCCTGCCTC
TTCAGTTTGCAGTTTTGGGTAAAGCTCCCCGTTTCCATGGACTGATCTTCCAATGGGACC
CTAAACTCAGAGACCCTTTGCTGATACTTGAATGGGTCTTCACAAGCCATCAACCTACAA
AGAGATTAACCACCTTCCAAGAAGTAATGGCTCATTTAATAAAAAAGGCCAGAACTCGTC
TCCGCTCTCTTGCAGGGTGTGAGTTCACATGCATATACTTGCCATTGACCACTGAAGATC
TGAGGCTGTTGCTCCGGACCAATGAGAGCCTCCAGTTAGCCCTAGATAGCTACACAGGCC
AAATTTCCGTTCACATGCCAAAACATAGACTTTTCTACCGTGAAGCAGCTTTTAAATTGA
TTCCAAAATTAATCCAAAGTAGAAAACCTCTTAAAGCTCTGACCGTCTTTACTGATGGTT
CGTCACATCGGTCTGTCATGACATGGAGACAACCCAATACCCAGAAATGGGAATCTGATA
TCCAAATAGTAGAGGGATCTCCACAGATTGCTGAGTTAGCAGCTGTTGTCAGAGCCTTTG
AGAAGTTTAAAGATGAACCTTTTAATCTGGTCACAGATTCGGCTTATGTCGCTGGTATAG
CTATGAGGGCTGAACATGCTTTTCTAAAGGAGGTCTCCAACCAAAAACTATACCAATTGG
TTTCTACATTAATCCATTTAATCTCGCACAGAAAACAGCCTTACTACATTATGCATGTGA
GGTCACACACTGACCTCCCTGGTCCCATTGCCGAAGGGAACAGGAGAGCAGATGCACTGG
CCATGCCAGCAGAGACTGCAAACGTCCCTGACATCTTTGCCCAGGCAAAGTTGTCACATG
CATTTTTTCACCAAAACATTCCTGCACTTGTCAGAATGTTCAAGCTTTCAAAAGATCAAG
CAAAAGCTATCATTGCAACGTGCCCGAACTGCCAGAACTACCAAATACCATCTATGGGTA
CCGGAGTCAACCCCCGTGGTCTGAACAGCTGCCAATTGTGGCAAACTGATGTAACCCACT
TCCCTCCCATCCTTTGGGAGATCCAAATACGTGCACGTGTCAGTTGACACATTTTCTGGG
GCAGTGTTTGCGTCAGCCCATGCAGGAGAAAGTGCCATCCACGTCATCAAGCATTTTCTC
CTTGCCTTCGCCACCCTGGGAGTCCCTGAAGAAATCAAAACAGATAATGGGCCTGCCTAC
ACCTCTCACAAGTTAAAAGATTTCTTCAACCAATGGGGAATAAAACACAAGACAGGCATA
CCTAGCAATCCCACAGGACAATCCATCGTAGAAAGGACCCACCAAACCCTCAAAAGAGTC
CTCAACCAGCAACGGAGAGAAACAGAAATCTTGTCTCCTGTTGAAAGACTCTGTAAGGCT
CTCTATGTCATTAACTTCCTAAATGGTACATCATCAGAGCCTGACCCCCAAGTACTCCGC
CACTTCTCAAATTCAACCCAAGCTAAGCTCACGGAGAAGCCACCAGTGCTGGTGAAGGAC
CCTGAAACACACCAGGTCTCTGGGCCTTTCCAATTGATTACCTGGGGGAGAGGCTACGCC
TGTGTCCAGCTACCATCTGGCCCGAAGTGGTTCCCAGGAAAAAGTATTAAACCATACTTA
GGCCCTACAAACACTGCTACCACAAACACCAAGAACTCTCCTGAGACAAATACAGGACCT
CCACAAAACCAGACCAGCTCGGCATGGAGACGAAAACGTCGCCAGATGCCCACCAACCAG
GAAAAAGATCGTCCCACCACACGGCAGCAGACGAAACAGAAAGCTGAACAAGAAGCTACA
GCAAAAAGTCAAGCCGTAGGCCAGACACAGCCTGGAAAAACTGATCCCTAGTTTATATGT
TATCACCCCTTGTTACCCCAAAATATCCCCTTCCCTCAACCCTTGTCAAACTTCCCTAAA
CCCCAAAACCTCCCCTCTCACCACAAAGCTAACAAATCTTGCTTGTATTCCCTCTCAGAA
GCCCCATCCCTGCCCAAAGATGAAATGTGTCTACGTTGATGCTGTCCTCACCACAGCCTT
GATGACCTAAAAGTAGTCAATGACCTTTTTGGACGATGGGGAATAACGGGATGGATTGCA
TCTTTGATTAAGGGAGCTCTGTGGGTATTCATTGTAATTATTACTGTGTTACTTATGTTC
TCTTGCCTCCTACGTTGCTGCAGAAAGGCTGCTGGGAATGCCTTTTTAATAAATACAGAA
GGGGGAGTTGTGGGATATGCCCAGCCACTGCCCTGGAGGGATGTCTGCTGAGATAAGAGA
TTTTGCAATCGCCCAGCAGGACTCCCTGGAAAGTGACTTTTGAGTCATGGTGAGGAAAAG
TAGACCCACAATCCTTTGGGAGACCCTATGCAGATCATTCTGTAACCCATTGGTCTATCC
CAGACCCTCTGTAATCCATTGGTCCCCTTGCTGATCCCCTGTATCCCTATAAAAGAAGAC
CAATTCGCCTCTGTAGAGAGAGAGCTCGTCCCTGGCCTTCCCTTCGCCGGAGGGAACCCA
CAATAAAGCTACCTTCGTGCGGAACCAGCCACACGGGTCTTCTCGTCTCTCTCTCTGGTC
TGGTTTGGCCTAGAGGCTGCCCTGCAGAGCTGAGCTGGAATCACGAGCTGATATCACTAA
AGAGCTGACAGCTTCTGCAAGGGCTCCTCTGCCAGCAGCTGAGAGGAAGACACCGGACCC
CGGGCAGGCGATTCCTTTCGGGACCATCTCCCTGGACCGGTCACCTCTTCCTGGGTCACA
GCCTCGGACCCCACCACCAGCTGTAATAAT
>Ccor_TEdenovoGr-B-G743-Map3#CLASSI/LINE/nan
ATGGGTAAGAAATGGTTTGGACAGTCACATCCAGAGGATAGCGGTCAACAGCTCAGCGTC
TCAATGGACATCAGTGACAAATGGTGTCTCTCAGGGGTCTGCACTGGGACCAGTGTTATT
TAATATCTTCATTAATGGCATAGACAAAGGGCTCAAGTGCACCCTCAGCAGATTTGCAGG
CGACACCAAGCTGAGTGGTGCAGTTGACACACCTGAAGGATGGGATGCCATCCAGAGGGA
CCTGGACAAGCTCAAGAAGTGGCCTGGTGGGAATGTCATGGGTTCTAACAGGAGCAAGTG
CAAGGTGCTGCAGCTGGGTCAGGGCAACCCCCTGTAACAATACAGGCTGGGGGATGAACA
GATCCAGAGCGGCCCTGCCAAGAAGGACTTGGGGTGCATGAGAGGCTGGACATGAGCAGG
CAAAGTGCCCTCCCAGCCCAGAAAGCCAATTGTATCCTGGGCTGCATCAAAAGCAGTGTG
GCCAGCCGGTCAAGGGAGGGGATTCTGTCCCACTGCTCCACTCTGGTGAGACCCCACCTG
GAGTGCTGCATCCAGCTCTGGGGCCCCATCACAGGAAGGACATCAACCATGATGACCAGA
GAGTTGGAGTACCTCTTCAGTGGGGAAAGGCTGGGAGAATTGGGATTGTTTAGCCTGGAA
GAGAGAAGGCTTTGGGGTGACCCAATTGTGGCCTTCCAGTACCTGAAGGGAGCCTACAAG
AAGGATGGAGAGAATCCATTCACAAGAGCATATAGTGACAGGACAAGGGGCAATGGCTTT
AAATTGAAAGTGAGCAGCTTTGGAGTAGACATTTGGAAGAAATTTGTTACTGTGAGGGTG
GGCAGGTACTGGAACAGTTCGCCCAGAGAAGTGGGGGGGGGGGGGGGGGGGTTGTGCGGG
GAGGGTGCCCCATCCCTGAGAGTGTTCAAGGCCACGTTGGATGGGGCTCCGAGCAACATC
TGGCCTAGTGGAAGGTGTACGTGCCTACAGTGGGAGGGTGTGAACTAGATGATCTTTAA
>Ccor_TEdenovoGr-B-G1771-Map3#CLASSI/LTR/nan
AAATGATGCCTCAGGTTTTAACTTTTATATTTTTCAAATCCTGCACTGCCTGGTGTGTAA
CTCTGAAGTTTCTTGTAGCCCGTTAAATTCTGCCCTCTCATGCCAGGCAGACATAACAAA
GCCTCTCCAGGCCTGCTCTCCAAGGACACCCAGACTGTCCTAGGCCCAAAAAGTATAAAC
CAAAGAGCCTCTAAGGGGCGTAAGCTGAGGGGAATGACATCATTAAACTGAAACTTTAAT
TGGAGAATTAACCCTGCTGTGCAAATGAACCAAACCTATAAAAGGGTGAAGAACTCATGA
CCTGGGGTCCCTCTTGGGGTCCATCTTGGCAGTGGCCTCTGGCTCCCCAGGGGTACCTTT
GAAGGCCTTTCAGATAAATCCCTGCCTTATTCCCTTACTCCTGTCCAGTCTCTGTTTCCA
GGAGGCCTCTTCAGGCATCGGTTC
>Ccor_TEdenovoGr-B-G1924-Map10#CLASSI/LINE/nan
GGGGGGGATTCTGCCCCTGTGCTCAGGTCAGGTGAGACCCCACCTGGAATTCTGTGCACA
GTTCTGGTGCCTCCAACACAAGAAGGACATGGAACTGTTGGAGCAGGTCCAGAGGAGGCC
ACTGAGTTGCTGAGGGGACTGGAGCACCTCCCCTCTGGAGCCAGGCTGGGAGAGCTGGGG
CTGCTCAGCCGGGAGAGGAGAAGGTTGTGTGGAGAGCTCACAGCTCCTTCCAGGGTCTGA
AGGGATACAGGGAAACTGGAGAGGGACCCTGCAGCAGGAACTGGAGGGCCAGGACACAGG
GAATGGCTTCCCAGTGCCAGAGGGCAGGGCAGGATGGTAGATTGGGTGTTATGAAGGAAT
TGTTCCCTGTGAGGGTGGGCAGGCCCTGGCACAGGGTGCCCAGAGCAGCTGGGGCTGCCC
CTGGATCCCTGGCAGTGCCCAAGGCCAGGCTGGACATTGGGGCTTGGAGCAGCCTGGGAC
AGTGGAAGGTGTCCCTGCCCATGGCAGGGGTGGCAACTGGATGAGCTTTAAGGTCCTTCC
AACCCA
>Ccor_TEdenovoGr-B-G620-Map4#UNCLASSIFIED
ATATGTCATACATGAAATCCCTAATTAGCTTGGTCTTTGCATGTTAAGTGCTTTAATTAG
TTAATTCTGAGTTAAATATTTTTTTAATTGAATGTTAAAGTTAACCCATCAGCCCAGGTA
CAAAAATCAAGTTCTATTATTAGTGCTTTCACTTGTTCAAAGTAGTTTATCTGCACCAGT
CCCAGTTAAAATCCCCCAGTTAAAAGTTTCCCAGTTAAAAATCCCTTTTCAAACTTTAAA
CCACTTGTACACTATAAGAGTTGTTTCTCCCATGTTCATTGTCTACTTTTACAAATGTTT
TAAGATGTATTAGATGTATTTTAATATTTTTTTTAAGGGTTTTACTTTGCACTTTAGTCC
CAGGACCAACTCCAAAACCCCAGTTTCTAACAGCCAACAGCTATTTTTAGCCCCATAGCC
ACTTATTCTGCAGGCAAGCTCCATGGCAACCTGAATCTTAATGAGGGCATGTTACCACCC
TTACTTCAGCTGTTACTACCCCCCTGACAACGACGAGCTATTGGTAGACAGAAATGTTCT
GTCAAAGGGAAAGCACCAATCACTTTGGACCAAAGGGGTGTGCTGTGGGCGGGCTGTGGG
CGGGCTGTGGGCGGACTGGGGCGGAGCAAAGGCACTATAAAACAACGAGACAAGCCTCAG
AGCAGCGCAGACCTCTGCAGATTAGCTGTAGTGGATGCCAGTGCTGGGTATTAAAGCCTT
ACTCCTATTAAGGAGCCTTTAATAATAATTTTTCTTGACTTTTGGATTAGCTAAAAGTCA
GCCCAGCACTGCAAGTTCTTCCACCAGAGGTCCAGTGCTGTCTAAGCCTGAAGATCTCAA
ATCCCTGCGCTCCTGGGGCATACCAACTCACGAGCCATAGGATCCCAAATTTTTATATTT
TTCTAATTTTTGTAATTTTTCAATTTTTCTGTTTACAATAAATTATTTTAATTTTTACTA
AGAGTTGTCTCATTCCTCACATAA
>Ccor_TEdenovoGr-B-G1328-Map3_reversed#CLASSI/LINE/nan
GAGGCACCAGGATGATCCGAGGGATGGAGCAGCTCTGCTGGGGGGAAAGGCTGGGAGAGC
TGGGAATGTTCACCTGGAGAAGGGAAGGATCCAGGGAGAGCTCCGAGCCCCTTGCAGGGC
CTAAAGGGGCTCCAGGAGAGCTGGAGAGGGACTGGGGACAAGGCCTGGAGGGACAGGAGC
CAGGGAATGGCTTCCCAGTGCCAGAGGGCAGGGCTGGATGGGAGATTGGGAATTGGGAAT
TGCTGGCTGGGAGGGTGGGCAGGGGCTGGGCTGGAATTGCCAGAGCAGCTGGGGCTGCCC
CTGGATCCCTGGCAGTGCCCAAGGCCAGGCTGGACATTGGGGCTGGGAGCAGCCTGGCAC
AGTGGGAGGTGTCCCTGCCATGGCAGGGGTGGGATTGGATGG
>Ccor_TEdenovoGr-B-G316-Map9#CLASSI/LINE/nan
TTCAGAAGGACCTTGACAGGCTGGAGAGATGGACAGGGAGGAACCTTCTGAAATTCCACA
AAAGGAAATGCAGATGGTTCTGCAATATCTCTGGGGAGGAACAACCCCAGGCACAAGCAC
AGGCTGGGGGATCTGTACCAGTGCATGGAAACCAGCTCTGTAGAGAAGGTCTACCTGGTG
GTTCTGGTGGACAACAAGCTGTCCATGAGCCAGCAGTGTCTGCCCATTGCCGCCAAGAAG
GCCAATGGAATCCTGGGGTGCAGCAGGAAGAGCATTGGCAGCATGGTCAAGGGAGGTGAT
CCTGCCCCTCAGATACTCACAGCCCTTGGTGAGGTCACATCTGGAGTGCTGTGTCCAGCT
CTGGGCTCCTCAGGACAAGAGAGACGTGGAGCTCCTGGAGCAGCTCCAGTGGAGGGTAAC
AAAGATGATTAAGGGACTGGAGCATCTCTCTTACCCTGCACTGGAAAGGCTGAGGGAGCT
GGGCGTCTGTCCAGTCCTCAGGAGCCCAGAGCTGGACACTGCACTCCAGAGGGGACCTCA
TCAATGTCTGTGAGTATCTGAAGGGCAGGATCACCTGCCAAGACCGGATGGAGCCAGGCT
CTGCTCAGTGGTGCACCCCAGGATTCAATAGGACTTCTAGGAGGCAATGGGCAGAAACTG
ATGGCACAGGGACAGTTTGTTGTCCACCTGAACATGAGGAAGAACTTCTTTACTGTGCAG
ATGACTGAGCACTGGAACAGATTGACCAGAGAGGTTGTGGAGTCTCCCTGACTGGAGATA
T
>Ccor_TEdenovoGr-B-G1256-Map20#CLASSI/LINE/nan
CCAACAGCAAAAGGACCTGGAGCTGCTGGAGAGAGTCCAGAGGAGCCCCCGGAGCTGCTC
CAGGGCTGGAGCCCCTCTGGAGCCAGGCTGGGAGAGCTGGGGGTGCTCAGCTGGAGAGGA
GAAGGCTCCAGGGAGAGCTGCGAGCCCCTGGCAGGGCCTAAAGGGGCTCCAGGAGAGCTG
CAGAGGGACTGGGGACAAGGGATTCAGGGCCAGGACCCAGGCAATGGCTTCCCAGTGCCA
GAGGGCAGGGCTGGATGGGATCTTGGGCAGGAATTGTTCCCTGGCAGGGTGGGCAGGGGC
TGGCATGGAATTGCCAGAGCAGCTGGGGCTGCCCCTGGATCCCTGGCAGTGCCCAAGGCC
AGGCTGGACATTGGGGCTGGGAGCAGCCTGGCACAGTGGGAGGTGTCCCTGCCCATGGCA
GGGGGTGGGAT
>Ccor_TEdenovoGr-B-G1630-Map3#UNCLASSIFIED
TGATGCCCGAAAGATAGGCTGGAAATAAATCCCCATAGACTGATGTCTATAGAGCAGGTA
TTTGTTTATTGCAGCGCTGGTGGTGAGGGGGATTTTTCCTCCTAACTCACCCGCCTTTGT
CAAGTGCTGTGGTATATTTATACAGTAAATTTTGCTTAATGTTGCTATGTCATTACAGCA
TCATCACATATGCGCTGGAACTAATTTACATAGCATGATCTCATGGTTATTAGATAATTC
TTTGCACTGTGCATGCACTTCCCCAATTCCGAGGTCTTGTGGGGGTCTTTGATGAAGGCT
TCTAAAGTCTTCTTCGCACTTGAACTTTTCAACTTTGTCTTCGGGGCATGCGCAGTTACG
ATGCTCTTCAGTCCATCTGGTCTTAACCGGCCTAAATTCTTTGTTTTGTGGCTAATTGGC
TTTGGCTTGCCAATTTCTCATTAGTACTACACTTACCTATCTCTAAAACTATACACCTGG
TAAGTTTTTTTTGTTTTGTTTTTATTTTTTTTCTCTTTTTCTCTATTCTGCACATAAGCA
ACTAGTTAACTATATACTAGCCATTACATTGTATAAAAAGTTATTAATATTAGATTATAT
GGGTATCAAAACTTATGATTCAGGTTATATAAGCAT
>Ccor_TEdenovoGr-B-G616-Map4#UNCLASSIFIED
TATGGACCAGACACCTTCTCTATGTGCAGCGGACTCACCACCTACATGGCTTACGAAGTT
CACGGTGAGTGCAAGCATGGGAATTCTGACTCTAACTGACCTGGCTTTTGTCTCCTCTTA
GGGAATGACCAAGGCACAATTGCTGCTCTTGCACCTTGAGGTGCACACAAACCAAGGGCT
GCAGCAGTTGCACAAAGGGTTTGGCATCTCCGCAGATCAGGACTGCAACAGGGTGGTGTC
ACAGCCCCCAGAAATGACCCAAACCAAACCCTTACAGCTGCTTTCCACAAAGCTTAAGGG
GGCTTCGATTTGGGCCCGGAGTGTTTCAACCCACACCGAGCTCCCCTGTAATGCCCAGTC
AAGAAAATGGGTCATTCTAAGAACCGCTGTCCTTCAGGGCAGAGCTTGCTGACGAGTGTG
ATCCAGGCAGCCACCAAACCCCGGTGCTTCACAACACTAAGCCAAGTGGCTTCAATCCCT
CGAGGTTTTTCTCAGTGCCAACGATTCGAATTCCCCAGGGCTTTAATGACCTGCACTTGG
TAGGATTCTTGCAGAACGTCACAGCCCATATGCCTGGGCCCGTGAACTGCCAGCAGCCTC
ACCGTGTAATGCCCAGCCATCGGGATTCCCAGGAGCGAGTGCCATAGAGCCCCGATTTCT
GCACGGGAAATGCCAAAGGGGTTTCAAGAGCACGTCTTTGTGGGCATTCCTTGCTGAGCC
ACAGAGCTGGTGCTCTTTGGGCTCTCCAAGGGAATCTGTCCCTCGTACAGCTCAAACATT
CCTAGTGCAGCAATCCTTCAGAACCTGCCTGGCTCTGAGCAACACCAGCACCCTCCTGCA
GAAAGGCA
>Ccor_TEdenovoGr-B-G52-Map17#CLASSI/LTR/nan
GAAGGGAGACAGGACTCTCCGGGCATGCTTTGTGGGGAAACTGAGGCAGGAGAGGGTTTC
TTCCATTTGTACCTGTTGGAACTCTAAACAAAAATAGTTAATTTCTTCCCTCCCCCTTTT
CATCCCCCCCTCAGCATCGGAGAGGAGTTGTAGGGAAAGGGAATTGTATAGGGAAGCCAT
GGGGTGAAAAACGGATTAGGAATAAACTGGGGATGGGGTAAACTTAGGAAAGGGTTCATA
TTGGGTATAGGGTAAAAGGGGAAAGTAGGTTGTGGGTAGGGAAGTTGCTGGGATGGATAT
TGTTTATAATTTTGTGCATAACGGCTGCCTTTGACTGGAATACCTCCAGGCCCAGTAACA
TTTGCTGCTTGTAAACCCTTCTTTCCTTGCACTATATCAAATTGTACAACTTCCCCATCT
CCTACACTTTGCAGGTAATTTTTAGGGTTATTCTTTTTAATAGCAGTTCTATGGATGAAT
AAATCTTCCCCTGTATCATCTCGTGTTATAAATCCATAGTTGTTTTTTACATTGTACCAT
TTCACAGTTCCTGTGATTTTCGTGGCTACAACTTCTCCTATCACGTGCTTGCGTGTTCGT
CGTGGCTGCTGGTCCCGCGTGGCCGCCGCCTCGCCGACTCTGACGTCTTGGCCGGGCCCC
CGCGTTGCAGCTGCTCCGCGCTCTCCGAGCGGCGCTGCTCCGGCGCGTGTCTGGGCTCTG
CGCGGCCCCGCGTTGCCATCGCCGCTGGCTCCATGCCCTGTGAGCGGTTCCGCTCCGCAA
ACTCCACGCTGCTTTGAGAGCGGCCCCGTTTCGGCTCGGTGCTGCGCTGCGCGGCTTCTC
GTGTCGCTGTGGAAACCGCCGCTTCTCCCTCCACAGGGCTCTCCGAGCCGTGTGCTCAGA
GCGGCCTGCCACGCCGATGCCCGGTTCCTGGCTGCTCGTGCGGCATCGCTCCCTCACTCG
CGGCCACGTGGCCGGGGACCCCGAGACAGGGATGGGGTCCGCGATAAGGCGCGCGCTCCC
GAGGGGGCCGGGCGCATCCAGCGCAGGCACCTCCGCCAGCACGGCTGCAGTCATGCGCTC
CTGGGATGGCGGCCGCACGGTCTCGGCCATGGGATTATGGCCATCCTCTGCTTTAGGGGT
AATGGGACCATACAAATGCTCCTCAAGAGCTTCGCTGATTACAAGGGATGCACGGAGAGG
TTCTATCACTAGTGCATGTTTTGTTTGATCCTTTATCTCACACAAGATCTCGGACCAAAA
ACACCCGTGACTAGTTCCAGGAGGATCAATATCAAAAAGTAAGTCTCGAGAAATATAAAA
GAAATTTTTGAAAAGCCAGTTAAAAAAATGTTCTAGATCTCCCGGAACAAATACTTTCCT
GTTTTGTTGTTCAAGGATTCCTTTAACTTCTAGATACATTTCTTTCTGTGGCTCAGAGAG
CCACATTTCCCACGATTCTTCCATAGTCCAGAGAGAATATCCAAACCAAGGCGAGAAGAG
AGAGATCTAGAGTGGTTTTTACTCACAAATTTTCTGTCCTTAGGGATCGGTGTCTTTGCC
AGCATTTCTCTACCATTTGTTACAGTGCAGATACTGCAACACGCATATCAGACAATGAGG
CCCGTGGAAAAGAAATATATATGGACAGATTCTTGGTAGATGTTTCAGAGATGTTTATTT
CTCCAGCCGCATGGCCGGGGCTCTGCCGAGGAACTGAGGCAATCATGGGACCCGAGGGTC
CTTGCCCGCGCAGGGGAACACAAAACAACCAATGGGGAACGAGGCTGAGCAGGGGCAGGG
AAACCCCGTGTCTCCCCCCCAGGGCCCCTCTCCCAGGACCACATGGCGGGGGGGGAACCC
CAACA
>Ccor_TEdenovoGr-B-G856-Map5_reversed#CLASSI/LTR/nan
ATTCAGGATAGGGGGGGGGAAATGTAGGAGATTAGGGACAGGCGTTCGGAAGATATTGCG
TTGTACGGGACAGGTAGAACCCCTCCCCTCTACAGGTAATACGTGAGCAGAAGGAAGTGA
CGCGGTAAACCCAGGTTATTTAACCCTATGTAACCCATGAATAAACGCCATTTGCCGTCC
ACCAAATTGGTGTCTGTGAGCTGATGGCCCGAACGACCTGAGGTGGTCGTCGTACCGTTC
CTGAACCAGGTCGCTACGCCTCCGAGAGGCAACAAGTGGTGCCGAAACCCGGGAATCCGG
AATCGGAATCGGGATTGGGAATTCGCCTGGACGGGTGAACGGTGGCCGGCGCGGCAGGAC
CAGCCCGGCGGGGGGGACGCTCCCGGACCAGCGAGGAGGATGGAAGCTCTCGCGAAGGTC
GTATCTCAGATTCATAAGCAATGGGGCATTGATTGCAAGCCAAAAGATTTTACTCTCGCT
GTTGCGAGGCTTTTGGAAATTGGGGTCATAGACCGACCGGTGGATATACTCCACCCAGAA
GTATGGGACAAATGTTCCAAGGCTCTGGCCGACGAAACAATGTCCTCGGGTTCGGGGAAA
TACCTTAAATTATGGGGAAAAGTCGTGCAGGCTTTGCGTAAGGCCCTGCAAGAGCAGGAG
ACCTGGAAAGCCGCACGGAACTGTTTGCTAGCCACACCTCGGCTGGGAGTTGGGGCGGCT
ACGCAAACGGCAGATGAAAGCAGCCCTGCCGAGCGTACAGGCTCGCAGGAGCAAGGACCC
TCTCCACAGCCCCCCAGCCCAACCCTACCTACAGAGGGAAAGGAGCGGGCGCAGTCATTC
TGGGGCGGGCTGGTGGAGGAGGCAAGGGGGGCTGCCGTTAAAGCGGAGTCCGAAACGGCG
TGGGCGAGACCCCCACCCTATGCCCCGCAGAATGGCGCCGACCCCGGGATCAAAGAAGGG
CTGCTAGATAACGCGGGGGGGCGTGAATGGAAAAGGGGGGGGAATCCCGGAGGGGGAACC
AGGGCCAACCAGAGCGCTCGCCCGGAAACATGCCCATATATAGCAAGAGCCTCCCTCAGC
AGGAGGCGGGGCGAGCCCAGGGGGAAGGAACGGCCCAATCCTAAGAGAAAGGGGCGGGGT
AGGAGCCCGGTGAAAAAGCTCCGGAGCCCGGAAGTATCCAGTCAGTCGACTTCCGGCTCC
GAGTCGGACTATAGCTGGAGCGAGTGGCCTGACGAATGGTCCGTAACCGACTCCGACTCC
GACCAAGATTATTTAAGAATAGATAAAAGCTATAACCACCGCGCTCCTACTCGGGCCAAG
GGGAAATTTGAAAAAGAACGTACTCCGCTTACAGACTGGAGAAAGATAAAAACAGCCTGT
GCTGAATGGGCCCCTTCAGCCACGCTAGCTTTCCCGGTCCGGGTAGGAGGGCAAGGCGGA
AACCAGAGGACTTACTCACCGATAAATCCTAAAGATATACAAGCAATTGTTAAAGCAATT
GCAGACAGAGGGATTAATTCGGCTATGGTTTCCACCCTCATCGACAGCCTTTTTGGAGGG
GATGACATGCTCCCGTTTGAC
>Ccor_TEdenovoGr-B-G1036-Map3#CLASSI/LTR/nan
ATTGAACGCGGCTTCGGCCCCGCGGGCCGCGCTGGGCCCGCCGGCAGCTCGGCCTCCTGG
CGCCGTGGCTGCTGCGGACCCGTGCAGAGGCTCCACGCCAGCCTCTGGTACCGGCCCCAA
GAGCTGGTGCCCTTGGCGGTGCCGGCAGCAGCCTCCGCCTTTGCTCCCCCGCTCCTGGAG
GAATCGGCCTCCGAGAGGATTCCCACCTCCTACCCCCCCTCCCTCCCTCGCCTGCACCGT
TCCCCTGGCAGCGACCGCTGCTGCTGCTCCTCTGAAACGAGAAGCAAAACACCAAAGCTC
CATCTCGAGGAACGAGCCCTTGCAGAAGGAAATAATATCTGGAGACGGTTCTTCCAGATG
TGTACAAGGAAAAAGAATGTCAGGGTATGCTTTAGTTGATGGGGGGACTATGCACACTGG
AAGATTTAGCACACAAGAAGGGAAATACATCTACTGATTCAAGGTACGCTTTTGGAGGGG
TGCACGCCTTTGGGAAAATCTGGGAAGAAAGGGGATTGCTTGGTTCAGAGGGAGAGGGGC
TGATGCATGGGGGACTTGTTTTGGAGGTTTTAGAGGCATTGGAAGTGCCTGAAGAGAGAG
CTGTGGTACATAGGGGGGGGACAGCGGGGGGATGGCCTCAGAGATGGGAGGAGGGAGTTT
GGCAGATCGGGGGGGCTGAGGATGCTGCAGAGAATGGGATAAAAAGGGTTGTGTTAATTT
TGACCTCGAAGAGCGAAAAATTGGAGACTCCAAAATTCAGTGAAACAGAGGAAAAAGAAT
GAAGTAAGAAGGGGGGGAAAGCCAAGACGAATGTGGAAAATGGAAACTTCCTGACGGAAG
GCAGTTACTTCATAAGTCACTCACCAGAAAAATATTAGAAAACATGCATCAAAAACTCAT
TGGGGTACTAAGGCTTTGTGTGATCACTTTCTAAGGAATTATGGGTGCATTGGAATTTAT
GGGTTGGGTAAACAAATAACTGAAAGATGTATGGTTTGCCAAAAAGTAAATAAGAAGGTG
ATGAGAAAAACAACTTCAGGAGGTCGTGAGTTGGCTCTCCGACCATTGCAAAGTATCCAA
GTGGACTTTACTGAACTCCCCCAAGTGCAGAGGTGGAAATTCATGTTAGTAATAACAGAC
CATCTTACCCATTGGGTGGAAGCTGTTCCCAGTGTCAGAGCCACAGCCAATGTAGAATGT
AAAACCCTCTTAGAACAAATTATTCCTAGGTATGGAATGATTACTAAGATAGACACACTT
TACATCAAAAGTTTTACAGCAACTAACTCAAGCCTTAAGAATAAAATGAGAACTACATAG
CCCATGGCACCCACAGAGTTCAGGACGGGTAGAGAGGATGAAACAAACTTTAAAGAGAAC
CTTAACTGAATTAATAATTGAAACTCAAATGTCATGGGTAAAATGCCAACCTCTGGCTTT
ATTGAGAGTTCAGACACAACCAGGTCAGACCTGAGAGTGTCACCTTACGAAATGATGGTT
GGTGTTGAAGATGAAAGTTTGGTAAGAAAGTTTCACAGATGTGTGGGCTTGGCGGAGAGA
TCTCTGAGTGTGGAGCCTGAGGATGGGACAGAAATGGAAGCAGGTTTTGATGTAGAGTGG
AAGATGTTTGCTGAAACATTGATCACTGAATGGGTGAGAGGACAAAGGTTGGAGATGAGC
TGGAAGGAGATTTTTGTGGTTAGGACAGAGGTATGTGACTGCAAACAAGGACATGTTTTT
CACCGGGTGGGTGGGTCTCAGGAAGAGCAGAAGTAAATAGAAAACATGTTTTTGCCAGGA
AGAGAGCTATGGCAGGCAGACAAGGAATGTTGATGTGGCAGGAAGAAGAGAGGTCTGAGA
GTGTTCCACTGTGAGCTTGAATTGTAGCTTGCTTGCTCTTGTGAGTGGATGGTGGTGACT
CTGGGGTTCTATAGGATATGTACAGTACGGTGGTGGTAGTACCTAAGATAGGCTATAGGC
AAATGTAAAGGTGTTGTGTATGGTGCTTGTTGGTTGTTATGTCTTGGGATACTCAGCAAA
GAAAGGTGTACAATGCTCTCTTGAACAGAAAGCGGCTTCAGTTATGCCTACAAGCTGTGG
CTGACAGCTGTGGGGCTGGCTCTGGATACCCACTCCCTGAAATGCTGGGACTTGGCCTAT
GCAACAAACAGCTTTCAAGAGAGCTGCCTGAAGTCCAGACATCCTTCATGAACCCTTTTC
CTATAGTTTGGGTTACCCTTTTTGAACGCCCAAAATGAAACTGCTACCTATGAATTAGGG
GAATGAGTGTTAAAGAATATGTCAACACAATTGCAAGGACCCTTGAAGATTTGCGGTTCA
AAGGGATAATCCCTCAAACCACTCCTTTAGACTTTAAAATCCATAACATCCATCCAGGGG
AGTGGGTGTTAGTAAAAACATGGAAGGAGCAATCTTTAGCTGCACAAGGGAAAGGTCC
>Ccor_TEdenovoGr-B-G1459-Map3#UNCLASSIFIED
AGAAATCTAGGATTTGAGCTCAGGACTCAAACAAGGAGGATTTTTTGGGGGAAGAGTGTT
CATAAATTGACAATCAGCAGCAGAAAAAGTGGTTGGTTGGTTTGTTTGTTTGTTTTCTAG
AACAAGAACCAGTCTAGTGGGTGAGTGTCTGTCCTGAAGGTCTCAAAACCGTGTAGGATC
TGGACTTCAAACTTAACTTAACTTTTGGTTTAGATATGGATTGATCATTTCTCTTTTTGA
ATTAGTTCCCTCCCAAGCACCTACCAGAGCTAGAGAGATTGGAAGACCGGTGTGTTTTCA
CACCTGCTTGGCCAAAAGCTCCTTGAAAAGGGCAACTCAGAGCTCACCAACAGAGAGAAA
ACCATCACTGTGTTTATTAGAAACTGCTTGGGCCAGTGTGCAACTTCAGCAGAGGAATGG
AAGGGCTAATGAGAACAAAATTT
>Ccor_TEdenovoGr-B-G1378-Map3#CLASSII|I/MITE|LTR/NA|NA
CTGATGCCTTAGGTTTTAACTTTTATATTTTTCAAGTCCTGTACTGCCTAGTGTGCAACT
CTGAAGTTTTGTGTGGCCTGTTAGCTGCTGTTCTCTCATGCTGGTTAGACATAACAAACC
TCTCTAGGTTTCCACCTCAAGGACACCAGGCCCCAAAATGTGTAAACTAAAAGCCTCTGA
AGGGGGGCAAACTTGGGGTAATTACATCATGAACTGAGGTTATAACTGGACAATTAACCC
TGATACACAAATGAACCAAACTTATAAAAGTGTGAAGAATTTGTGACCCAGGGTCCATCC
TGGGTGTAGCCTTTTGACAGCCCAGGGTGTACCTTTGAAGGCCCTTCAAATAAATACCTA
CCTTTATTCCCTTATTCTTGTCTAGTCTCTGTGTCTTAGGTGGCCACCTCAGGCATCA
>Ccor_TEdenovoGr-B-G2007-Map5_reversed#CLASSI/LTR/nan
TGAGCATCTGTCTCAGGTTGCAGTGTAAGATGTAACCAAAATCGAGCATTCTATCACCAG
CTGTTGAAACCAGCTGGGGCAGGGTTCTTTATCTCTTCCATGACACATCCCTGATAACTC
CCTCCGGGCCATATCTTCTGCTAATGGGCCACCAAGCCTCACTGCATGGCCCATCAAGTT
ACATCATCCCACTGGGAGATGCTCCGCCCAGGGGGAGGAACCGAGCGTTCCTGCCTGGCT
GTAAGCTGAGGTTTGGAACGGCACAGGCAGCCCTGACCTCCTGGCTTCCCGGAGGACAAG
AGCTCCATAAGCAGCACTGGACCCGCAGGGGAGCACCAGACCCTTCTACAGGATCACGGC
TTCAGCAGAGCCACATCCATCACTTCAGCAGGGCTGCAGCCACCATTTAATGGGGCTGCT
CCCACGCCCTGCCCGGCAGGTGCCAGGCTGTGTCCTGACTCTGGCAGTGTCTCTGTACCT
CTGCATTGATTTTAATTTTCCCATTAAATTGCAGTTCTGACTTGGGATCTCTCCCTGCTT
TGCTTTCAGACAAGTACAGCA
>Ccor_TEdenovoGr-B-G949-Map3#CLASSI/LTR/nan
CAGTCACCTACTGCAGAGTGTGCCAAAGCCAAAACAAGTGGCCCTGATGCCCTTGTAAAG
CCCATCGGTTTGGAGACTCCCCAGTTAATACAGGGAATCCATTGGCTGACAAAACAGCTC
AAGAGGGTGCTGAAAAACCTCTCCTTGCACTAATACCTAGCAAAAACTTGAATGTTCTGC
AACAAAAACCAGATTCTAGTGATCAGGACAGGCAGTCAGCCCCATCAGCAGCAGCTACGG
AAAATCCCAGCAGGTGATTGGTAACCCCGTGTGGGCAGGTAATTGTAGCTCCACAATTAA
TGTATAATGGAACTAAAACATCAGGAAACACATGAGGAAATGGAGAATATGGTGGCCAGT
TTACAAAGGCATCTAGTAAGCACAAAAATGGGAAAAAATAATAGATCAGTTGTTGAGAAA
GAAGTGATTGGTTTTGAAGGAAGAAGGCTGCCTCCAGGGCTCCTTAAATGGGAATAATCA
CCAGGTGATTTTGGCAAACTGATTTTGCAGAAGTGCCCAGGCAGAAGGGGGACTGGCACA
TTTTGGCATTGGTGGATACTTTTTCTGGTTGTCCAGAAGCTTTCCCATGTGGCACCAACA
AGACAAGGGAAGTCTTGGAAGTTTTGCTGAAATGAATATTTAATAGCAGTGAGACTAACT
CTTGTAAGCCTTAAAAGGTGCATGGTTCTCAACAGATCATTGGCGCTGGACTCGCCTGTA
CATCCTTTCCAACCAGGAGATCCGGTGTGCATCAGAACCTGGAATTTTGGAACAATCCAG
CCAAAGTGGAAGGGACCATATCAAGTCCTCCTGGTAACCTACCCTGCACTCAAGGTAGAA
GGAATCAAACTTGGGGCTCATCACATGTGGGTAAAACCAGCGAGCACACATTAAACACAG
CAGAAACAAGACTGACTGACACCGTGGAGTTTGGGATTTTTACATAAATCCTGTTGGTTT
AGGTATCAAATATGATTTTCTAAGGGGATACTATTTATTGGATCTAGATGAAGATGATCA
ATAATTGTGTATCTATAATAATAATAGAAACAATGTTCCTAACTTCTGGGAAGGGAAATG
TGGTTTTCAAAGTCACTGCAAGATTTTGGCAGATTACAGAATGTAACCCCTGTAACAGCT
TGTTTGCCAACACCAACCTCTGCAGAAAATCCAGTTCCGTGGGGAGCTTCAGTCAGCAAT
TTGACAAAAATCTGGGAACGCGTGTGGGAAGGAAATAGCACCCAGGGCACCTGGACAGGG
ATGGAAGGAGAATATTCCTTACCATGGACACATCTGAACAATACTGCTGAGAATTGTAAC
ATTTCCAAACTGGATCTGGAAATTACCTCAGGAAATATTTATCAGCTGACAGATTGCTTT
GATATCCCCTGGGGCTGTCAAATTCCAGCAGTATGGAATGGGCCTCAGACAGGCCACTGG
GAATACTTCCAGGCAGTTGGGTGTCTGGGCTGGGAAGGGAGCCCAGGCTTCCCACAGGAC
CCCTTAGAGGTGGGTATCAAATATCCTGATTTAATAGGGTAAAGGCCAAAGGATCCCAGG
ACAAAGGAAAAGTGGGATTGCCCTTGGACAGACACTTGAGCTGTTTGGAATCCTGAGGTG
GCTCCTGGCTGTGGCCCAGGCTCTAAGGCTGGGCTGTGTTTGTTGAAATGATTCTGCCTT
TCTCAGTGACACCTGGGCTCACCCAACAAGCAACGAGAGTTGGAGAGACATGGACTGTCA
GCAGGACATGGTCAGATCTTAGGAGGCACAGGATGGGTGGGAAGTGATGGAATTTGGAGC
ACACGTTTGCCCCTGGGAGAATCAGG
>Ccor_TEdenovoGr-B-G1633-Map3#CLASSI/LTR/nan
GATCAGGCAAAAGCAATCATAAGTGCCTGTCCTGACTGCCAACTTGTACAGCCTCCTGTC
TCAACAGGAGCAGTCAATCCACGAGGATTGCAAAGCTTGCAGTTGTGGCAGACAGATATT
ACCAAATACCCGTCTTTCAAGAAATTTAAAAATATCCATGTATCAGTGGATACCTTTTCA
GGTGCAGTCTTTGCTTCAGTACATACAGGTGAGACAGCCAGTCATGCCTGTCAGCATTTT
TTGCAAGCATTTGCTTCATTAGAGGTACCTCAAGATATAAGAACAGAAAATGGCCCTGCA
TACACAGCAAAGAAATTGGCTGATTTTCTAATGGATTGGGGAGTTCGGCACACTTTTGGT
GTTCCTTACTCTCCCACAAGTCAAGCCATTGTTGAAAGAACACATCACTCTTTAAAACAT
ATTCTAGATCAGCAAAAAAGGAGGGTTGGCACAGGCAACACCACAGATGAGGTTGAGCAA
AGCTCTGTATGTCTTTAATTTTTTAAACAGCTCTTTTGTAGAGCCTGATCCACCAATTTT
CAGACATTTCTCTAACAGTACAAGAGCAAAGTTAAAAGAAAATCCTCCAGTGTTAATTAG
AAACCCAGAAAC
>Ccor_TEdenovoGr-B-G135-Map20#UNCLASSIFIED
GCTGTTGGAGTGAAAGCTCCTCTGGACTCAGGCCCAGAGGGAAGCCAAAGCACAGGGGTT
GAATTAAAACCTTTGGACAAGCTGAGATACATGAAGCCACACCAAAGTGAAATAGAAATA
TAGATTTTTTAAACTTTTCAGTAGAAATATATGCTAAGTGCCTTAAACATTAAAAAGCTG
TAGCAGAGACCTTAAACACAGTTCTTGCTGCAGCAGTGTTACCTTTTCACAGAATTTCTT
TACTTTAGACAAAATATAGATAGAATTATACTGTTCACATTTTTTAGATAGAGTGTTCAC
ATAAACAATAAGAACTGATAGAAACTGTATACACAAATCTGTGTAATACCTATGTAACAC
TTGTGTAAGGCTTACGACTGTTAGAATTAGACCAGGATAGGTTAAGAAAAGGAAAACTAG
AATCGTGTGTTAATCTTATTGGTCAATTAACAAATATAATCCACACTTCTGTAAGAAAAA
ATACTATAGAGTATAGAGCATAGTATATAGAGTATAGAGCATAGAGCGTATAGAGTATAG
AGCATATAGAGTATATGGAGCATATAGAGCATATAGAAGAAGAAGAAGCTGGAGCTGTTT
TTGCCTGCTGTTTTGCTGTTGCTGCTTGCCTTTATCATGTAACCCCCTTCGAACTCTGCC
TTCAAGAAAGCTGTGAGACTATGAAATAAAGAACTTAGCAGAACAGCAGCCTCCTCTGCT
CTCTTACCCTGGTCCGAGAAGGAAGGGTACCCCGTCAAAAGCTCAACAGTTGTCC
>Ccor_TEdenovoGr-B-G1468-Map3#UNCLASSIFIED
GCCCGGTGGCTCCGGCGGGGGGAGAAATTGCAGTCCAAAACCAATGTGGCTGATAAGAGC
AAGCTCCGTTTATTAGCAATCCAGAGGCACTTATATAGTATACCAGCTTGTTAACTCTTA
AGTGGCTTAAAACTTATCAAAGCGAATTTCTGCTTCTACATAATTGGACTTACATTGGCA
AGCTTCTACAGTTATGTTATGATTAAAAGAATTCGGAGTTCACCTCCCTTCTCTCCCGGT
CTTATCTCCACAGCTGTACCTTCTCAAAACTCCCTTCTTGTTCCCAGCTTGGTTCTCACA
GGGATTTTTCTCATGCAGAGTTTTTCTCACACACAGGCCTTTTGCTTGCAGGCCTATTGC
TTGTATAGTTCTTTTATTGATCCCATAATTCTATCAATGATCCATGCCCCTGATCCCTCA
ATAATTCTGCAACA
>Ccor_TEdenovoGr-B-G452-Map3#CLASSI/LTR/nan
CTTGTTGGAGACTGAAATGTTATGTTTCATGGCTTAAACGTCTTCATGAAGGACTTTTGC
CTATTATAGCAAAGGTGTATAATGACGCTGCACCACCGAAGCCCACCCTGGATGGGCCTC
CTCATTGAAACCCTGAGCTGAGTTAAACCACCCAAGGAATAGAGATAAGAAAAGTGACAC
TATTGTTCAAAGCATCTGGAAGAGCATCCACAGCAGGGCCCAGCCCAGCACCATTGGGGT
GGAAGCCACAGCCCCAGGTTTTTCTGTTGCCAGGCTCACACAGATCCCTACACCAAAGCG
GGGAGGAGGAGAGGTTTTGGGTGTGTGGCATAGCCTCTGGCCAGATGCAGTGAATGCCAT
CATCTGCTGGGCAGACTGGCCCAGCTGTGGGGCCTCCCACCCCGGGAAGGCCACATCTAT
GGGACAGCAGAGGGGGTGTCATGGCCCATCAAAGGCCCCCCCCAAAGGGGTCCTCAGACT
CTGCACCAGAGCACTGCACGTGATACTACATGATACAACAGATACAGAGTCTTGCAAGGG
ACAGTGCCAAACTTGCCCCTCCCCCTCAGGGAGGTACCTGTGTGTTCCCACCTGCCCAAA
CATGTATTAATCCATTGGATTCTATACTTTTCGGCGGGGGACTCTCACCACCAAGAAGAC
CAGATGGAGGGAAGCAATGAGACATTGTTGGGACCCAAGAAGGGATGATATGTTTCTACT
TAATCTCTGTCACTCTCCCTGTCCCCCCACACACCTCTTTTTCTATTTC
>Ccor_TEdenovoGr-B-G1151-Map6_reversed#CLASSI/LTR/nan
TTGTGAGAGATTGGTTACGTGAAAAGGGACATATAGATTCAGGATATACAGATTCTTTGC
AGCTTACTGATCTGAGAAGCTGGCTACGTGAGAACGGGCACATAGGCCCTTGCAGCTAGC
TGAGCAAGGTCTCATAAGACAATGCACCACACATCCTGTGTTAACAACTGAAGTTACAGA
ATATTACATGTATCTTGCTCAGTAACTGAACCACCATTGAGTCTTACTGCTGAACTATGG
GTTTATTTGCAGAGCCAGCAAGGTTAGGTTTTGGCAGCAAAACAATGGACATCTGTGGTT
AGAAGGCCAGGGAAAAAGGCAGAACTGCTGACCACGAAAGGGGGTCTAAGGAGGGGTTTA
GAATCAGCTTAATCGACGTGAACCACTTAGAATGCGCCGTTACGAATATGCATAAAGCCT
ATTATTGTTAGTATATAAGGAGTTCTGGTACAATCAATAAATCGGATTCCTGCTGATCAC
TCATATTGAGCGTCTGGGTTTCCCCTCTATCGCGACATTCTGGCGCCCGAACAGAGGACG
GAAAAAGGGACCGTAGAGACGGATAGCCTACGTCCGTCAGCCTGCGGGGAATAGGGACCA
TAGAGGCGGACAACCTGTAGCCACGGCACGATAGAGAGTCTGCGTCGGTCCCGTAAGCAG
CTCGGGAGGCTGCAGAGGTGGTGAAAAGTCCACACCTCCGAGCCCAGGAGCACCTACAGA
GGAGTCCTGCTGGCCACGCACCGCCGGGTCTTGCAAAGGCTGCAACAGCGCGCTGACGTT
TAGGTATGGCTAAGAGACAAGCGGTGTATCAATTGCTCAAATGCTTTTTAGAAAAGCGGA
GCACACCAGGGATAGATTGTAAAAAGGATCTCCCTGGACTTTTAGATTATGGGGTTGCTA
AGGGTTGTTTTATTGATCCGAATGAAGTTTTTGAGAGGGAGCAGTGGAAAGTGTTTGGGG
ATAAGATATTTGATGCAGCTACGCAGGATGATAAGGTGGCTAAAAAGATGATGAAACCGT
GGCGGGCAGTGAGTAATGCTTTGGCACAGTATGAGGCAGAGCAGAAGGCTGCAGCAGCCG
CTGCGCAGCGCTTAGGAACGCCGCTTACTCGGGAGAAGGACATGGGTGAGAGCAGCTGCC
CATTACCCCCCTCTGTGAATACTTTTACTATGCAAACGGGGAGGGCAGCCTCAGATCCTG
TTTTTTCGTCTCCCGCGTCCCCTCAAGCTGTTAGTGCACCATTAGCACCTTTAGAGCATG
AGATAGTGCCTACAGCTCCTTCGTTAGAGCAATTGCCCACAGCCCCCCCTCAACCGCTGC
CTCCTGAGAGCCGGTCGGCAGCACTTTCACTCCCTTCTGAGCAAGCTAATAGTTCGCTGT
TTGTAAAAACAGACTCAGGAATTCAAGAGATAGCTAAGGAACGAGAGGAATTTTGGAGAG
AGGTTGCTAAAAATATTGCTGCTGAGGGAGACATAGATTCTGCCAGAGAGTTTGTACAGG
CTTTTCCAGTTGAATTTTCACCTCCTAATGCTCAAGGACAGATCACTGTTAATATCAGAC
CTTTAGATTGGAAAGTGCTTACCCAACTGCGAGCCACTGTTAATGAATCTGGGTTAAAAG
GGGAACCAACTCGTCAAATGCTTGATTTATTTATGGGGCTCTATGCTCTTGCTACCGAAT
GATATTAAAAATATCACTAAGCTAATACTAACACAGCACCAGCGTATGCTGTTTGGAGCT
TACTGGCAGACTTTATGCCAGCAGTCGGTAGCAACGCAGCGGGGAGCAGGAGATCCTTTA
CATGGGGTAACTTTAGAGGAATTAATGGGTCTGGGAAATTACACCCGGACAGAAGCACAG
GCTCTCATAGGTCCTGATAAGGTTCGGGAAAGCATGAATTTAGCACGACGAGCAATAGAT
CAGATTAAGGAATCAGGGGGATTGCCATCATATATGAGTATCAGACAGGGAAGAGATGAG
CCATTTGGTACCTTTATAGATCGCGTAGCAAACGCTATTGTAGCAACTGGGCTTCCAGAC
TATATGCATGGTATTTTGCTTAAACAATGTGCTATTCAGAATTGTAACCCCACTGCACGT
AGTGTGTTAGTTACTCTGCCTGCTACTTGGACTATTGAGGAGGCATTAGAGAGAATGTCA
CAGGTCCCTGTAGGTCCCCAAGCTATGATTGTTAATGCAATAAAGGAACTTGGAAAGGAA
CTGGGAATAGGGATGAAACAGCAGGCTGAGGTAGCTCAGAGGCAGATTGAGGCAAATCAG
AGTCAGGTTTTAGCTGCCCTTGCACCTTTGCAAAATCACCGGAGCGGGTCTCGACGACAG
ACCACCCGACTGCGATGTTTTCGCTGTGGAGTCTCCGGTCACATGAGACGGGATTGCAAC
TCTGGTAACGTCTGGTGTCAGCATTGCCGATCGGACACCCATGCCAGCACTGCCTGCCGG
AGGTCGGGAAACGGGAAGTCGAGCGGGAAGGCCCGCCCCGCGATGACACCAAAAGCGGCA
GCATACCCAGCGACCCAGGAAATCAACACCTGCGTGCCTCTACCGACTCTGACCAGCACT
TTCGTCTCCAGCCCGCAACCCGGGGGAGCCTCGGATTGGACTTTTGGCAATCTCAATAAA
CTGTACTCTTATAGACAATCGACCGCAGCGTGTCCCCACCGGGATTAAAGGACCTATAAT
TATAAATGGGAAAGCGGTCGGAGCACTTTTAATCGGACGCTCATCAGCTACTATGGAAGG
ATTACAAATACTTACAGGACTAATTGATGCGGATTATACTGGAGAAATTCAAATTATGGT
ACAGACTCTTTTTCCACCTATGTTCATAGAAAAGGGCACTCGACTAGCCCAATTGGTGCC
TTTGCCGGTTCTCACTGAAGGACTATCACCCATACACTCCGACCCCAGGGGTGAGGGAGC
CTTCGGATCCACAGGGCCGGCAGCCATGCTCACTGTGAGCTTGAAAAGTCGGCCACGCCG
CCAGGTGACAGTAACATACCAAGAAGAGACTGTTACCCTGACAGCACTCTTGGACACTGG
CGCTGATGTATCCATCATCAGCAGTCACCACTGGCCTCAGCATTGGCCCACCTTTGAATC
TGGATGCTACAGTCACTGGAGTGGGAGGACTTACCCTCGCTCGCAAGTCCCCTCCATTGC
AATGGACTATAGCTGATCAAGTGGTAAATTGCAGTGTGTCTATCATCCCATTGCCACTTG
GTGTTGCTGCTCTGGTGGGACGAGACATACTCGCTCAAATGGGCATGGTTCTTACCACAG
ACCAAAATTTTTAGGAGTGGCCATTGCTTGGACTTTTCCCCTCCACCAGCTCAAAGAGGG
ACTGGAAGCTATGTTCACTTTAAGGACATGGCTGCTGGGGAATGGAAAGGCCCTGCAGAG
GTGTTATATTTTGGTCGTGGCTATGTTTGTGTGCTTACTCCTACAGGTCCGCAGTGGATA
CCCAGCTGCTGGGTCAAACTGACACCGCTCAAGCCTGGAGCCTCCACAATACCACCTTCC
GGAGCTGAGTCTGCTTCGGCTACATCTAGTAGCTGATCCGGTGATCGCACCTCTTGCAAA
CATCGTGCCTACCCGATTTAGGCACTTTGAATCCTGGGAGGAAGCAGAACAGCTACTGGA
CGCCCTTGAACAGTATTATCCAGGGAAACTTAATTGTCGAACCTGTGGTGTTTGCGGGAA
GCCAGGGCATTTTGCATGGTTTCTTATCCGATGTGGGGGTTGTAACAAAGAGTGGTGGGT
TCATCAGACACTTCTGTTAGGGGGAGCATGGTGTATTATTTGTGAGGGAACTTGGCGACG
TGACACGTTACAGAGAGATTTAGAACGGGAAACTGGTTTACCAATTTTTCAGGGTCTTAC
TCTTTATGAGTCAGTAGAACAATGAGCTATTGCTGAATTTCGCTATCGAATTAATCATGA
GGTTGCTCGCATTCGCTTACAGCTTAAATCCGCAAAAGTGCATAGAGTTTGCGGAGATGG
CCTTAAAATACCACGCCAATGGATGGTGCGTACCCATGAGTGGGAACGCATGTGCCATCG
CTTTAGCGCTTGCAACATTGCTGATAACCGTGCACGCTACCGATCCACACCACGTTAGCG
CTATAGACCACCGAAAAAACATGTGGATTACCTGGGCTAACCAAACAGGCCAAGATTCTT
TTTGCTTATCCTTAGCAACGCCTTCTGACCCTTTCCGCACTTGCCTTATTGGGGTTCCAT
TAGCAGAAACTGGTAGCCTTAAAAAATACACCCTCAGCTACTCAGAGCCGGAAATTGCAC
TCTCAACCTTTTGTAATGCAAGCTATTCTACCCTCACTGATAACTATCTCGATACTCACC
TCTCTACTTTTAACATCTGCAATGACCTTAAAATAAAGAAAAACCCTCTAGCTGCCCAAG
CACGAGCAATTGCCTTAGGCCTTAATTACATCTATGTTTGAGCCACAAGAGCTAGATCTC
TTAGGCTCTCAGCCTAGTCCCTATTGTCTTATGTTTAAAGGCAGTCACTTTGACAGCAGT
GTCAGCCCCCAAAGGCCAAACAAAGACAGTACATGGCTGAGCCCTACCACCTCATGGTAC
TTTAACATCACAGTGTACTGCAATGGCTCAGTATGGCCAGTTGATAATCCTCCACAAGAA
CCTAGGGCTTTGCCCTCAGGAACTTTCCTCATTTGTGGGGACAGGGCATGGCCAGGAGTG
CCTTCTAAACCAGTGGGAGGACCGTGCTATTTTGGGAAACTAACAATGTTTGCTCCTAGC
ATTCAGCAACTGTTAAATATTACACACAAGCGAGCACGACGAAGCGCTCTTCCATTAGAT
CCTAATTGCAGAGACGATGTGCAGTTATGGAAAACTCCTGCTGTCTTTTTTGCTTCTCTT
TTGGTCCCAGGAGCTGCATCAGCACGTGCCCTCACTCAGCTTAGAAGGTTGGCATGTTGG
ACAGGCAAGCAAGCAAATGTCACCTCACACCTGATAGGTGAGCTTGTTGCAGACGTGGAT
AGCTTACGCCACGCCTTACTGCAAAATCGTGCAGCCATTGATTTCCTACTGTTAGCACAT
GGACATGGATGCAAAGACATAGAAGGAATGTGCTGCTTTAACTTATCAGATCACAGTAAA
TCCATACATTCTCAGCTTCAATGGCTCACTGAACATACCAAAAAGCTCACTGTTCAGGAC
AGTCCTTTCGATAGATGGTTTCAAGGGACCTTTGGAGGACTTGGAGTTTGGGCCGTAAGT
CTCATAAAAGAAGGTCTTAGATGGGTCGGCATCATACTTTTGCTATTGCTTGGAGCACGC
ATTATATTTTCTTGTTTAGCCAAACGTGTAGATCAACTAACTCAGGGAGTTTTGCTTGCT
CAAACTAATATAAACGGGGGAATTGTGAGAGATTGGTTACGTGAAAAGGGACATATAGAT
TTGGGATATACAGATTCTTTGCAGCTTACTGATCTGAGAAGCTGGCTACGTGAGAATGGG
CACATAGACCCTTGCAGCTAGCTGAGCAAGGTCTCATAAGACAATGCACCACACATCCTG
TGTTAACAACTGAAGTTACAGAATATTACATGTATCTTGCTCAGTAACTGAACCACCATT
GAGTCTTACTGCTGAACTATGGGTTTATTTGCAGAGCCAGCAAGGTTAGGTTTTGGCAGC
AAAACAATGGACATCTGTGGTTAGAAGGCCAGGGAAAAAGGCAGAACTGCTGACCACGAA
AGGGGGTCTAAGGAGGGGTTTAGAATCAGCTTAGTCGACGTGAACCACTTAGAATGCGCC
GTTACGAATATGCATAAAGCTTATTATTGTTAGTATATAAGGAGTTCTGGTACAATCAAT
AAATCGGATTCCTGCTGATCACTCATATTGAGCGTCTGGGTTTCCCCTCTATCGTGACAA
>Ccor_TEdenovoGr-B-G629-Map3#CLASSI/LINE/nan
ATCTGCTGGAGGGTAGGAGGGCTCTGCAGAAGGACCTGGACAGGCTGGATCCATGGGCTG
AATCCAGCAGTATGAGGTTTAACAAGACCAAATGCCTGCACTTCGGCCACAACAACCCCA
GGCAGTGCCACAGGCTGGGGACAGAGTGGCTGGACAGTGGCCAGGCAGAAAAGGACCTGG
GGGTGCTGGTGCCAGCAGCTGAACATGAGCCAGGGTGTGCCCAGGTGGCCAAGAAGGCCA
ATGGCATCCTGGCCTGTACCAGCAACAGTGTGGCCAGCAGGACCAGGGCAGGGATTGTCC
CCCTGTACTCAGCACTGGTGAGGCCACATTCTGGGCCCCTCAGTTTAGGAAGGACATTGA
GCTGCTGGAGCATGTCCAGAGAAGGGCAGCAAGGCTGGTTAAGGGTCTGGAGCACCAGTC
CTGTGAGGAGCAGCTGAGGGAGTTGAGGTTGTTCAGCCTGGAGAAGAGGAGGCTCAGGTG
TGACCTTATCACTCTCTACAGCTCCCCAAAAGGAGGGTGTATCCAGATGAGGGTTGGGCT
CTTTTTCCAGGCAACCAGTGACAGGACAAGAGGACACAGTCTCAAGCTGCACCAGGGGAG
GTTCAGATTGGACATTAGGAGGTATTTCTTCACAGAAGGGGTGATTGGGCACTGGAATTG
GCTGCCCAGGGACGTGGGAGAGTCACTGTCCCTGGAGGTGTTTAAGGAAAGACTGGATGT
GGCACTCAGTGCCGTGGTGTGGTTGACAAGGTGGTGTTCGGTCATAGGTTGGACTTGATG
ATCTCACAGGTCTTTTCCAACCTAGTTGATTTTGTGATTCTGT
>Ccor_TEdenovoGr-B-G1842-Map3_reversed#CLASSII|I/MITE|LTR/NA|NA
CTGTGCTGATGCCTGAGGATTTTAGCTTTTATATCTCTCATATATTTGTGATCCTGCAGT
TCTTTAGTGTGTAACTCTAAACTCCATATGCAGTGTTAGCTGCTGTTCTCCCATCTGGGT
CAGACAAAACAATTCCTCTCCAGGCCTGGGAATCAAGGACACCTGACTGCCTCAGGCCCC
GAGAAATGGGAACAGCAGAGAGTTGGGGGGGAACAAACTTGGGGTGAACGACTTCATCAC
CTGAAGCTGTAATTGGAGGATTAACCCCCGATATGCAAACGGACCAAAGCTAGAAAAGTA
TGAAAACCAGTGACCCCATGGTCCATTCTGGGTGCAGCCCCTGGGGGGGCTTTGTCTGCC
CTGAATGTACCTGAAGGCCCTTCAATAAATGTAACCTCTTTTATTCTCTTAATTTTGTCT
GGCCTCTGCTTTTAGGTAGCCCCATAAGGCATCAGC
>Ccor_TEdenovoGr-B-G1300-Map20#UNCLASSIFIED
CCATGCTGTTGTAAAGTATTTGAACCTTGATAGTGTGCCCCAGCCAAACCATTTTTAGTT
ATTTTTACCAGAGCCCTCAGAGTGGGACCAGGCTGGAATTACCCTCACTGGCTTCACCTG
GCCTTTCCACCTTCAGCTGCAGCACATCAGCCCCAAGAGGGGTTTTTAAGCTCCAGTCTG
AAGGTTCGAGGGAAGAGAGAGGTGGGACAGGTTTATATCTGCTTCTCTGTCCTTTGCTGT
CTTGTTGTTTGGATTTCCTGGACTAACTTGGCTGCTGATCACTGGATGGGTTTTGTTGCT
GTCATCATCTTGATGCTGCTTGCCTGGATCAGGAGCCCCACCTGTTAGAGCCCTCAGGAA
TTCATCAAGGACTGAAAGGTAAACTGTGCTAAATTGGGAAAAGAATTGGGAAAGAAGAAG
CTGAAAAACTAAATACCAAGACAGCAAGGAATAGATAAAAAAAAGGACTGTGCTGCACTA
GATTAAAACCAATCATATTATCAGAAAAGTGTGTGTGGAGCTCATGGACAAAATAGAGAA
ACCAATCAAGCAATGTGAGATCTCATGCACAGCAGTTGCAAAATGTATATGGACTGTATT
ATGGATA
>Ccor_TEdenovoGr-B-G470-Map5#CLASSI/LTR/nan
GTGTTGGGGTTTTAGGAGTTCTCCTAGGTTTTTTTCTGTTAAAGGAATTTTCCCCCCATA
CTGTTGCTAGGAGGACAAATTGCTGGGTACTTAAGGAAAACAAAGAGCTACCCACTGAGG
GTGGGGTGCACCTGGCTACTCTTTTGTTTCACCTGGGTGTGTGGGCAGTTCGGTCCCCGA
ACGCCAGAGAGGGAAGCTGTTTTTTCGTCGGCTGTTTTTTTTTCCTTCTGCGGAGAAAGA
CCCCAGGATCCCCGGCCCACCTTCCCTGCCCCGCTGGAGGCCGGGCCGTGGCCGCCCTGC
CCCGCCGCTGCTTCGAGCCTTCGCTACGTTGTAGCCCTGCTCGCCCTGCCTGCCCAGACC
TCCGGGGGGTTCTCCGTTTGGATACACCTCGTCTGCCATCCGGGATTTGTGCTCGTCCCT
GCCGTTCCAGCCTGCCGTTCCAGCCTGCTGTTCCCGAGGGTCCGGCCGGACACCGGGATC
GGCTGCCCAGGGGTTTGTGAAGCTCCTTTGTTCCATCCCTTCCCGGGATCCCAGGGCACC
GGTGCCGCGTGCTCCCCGAGCTCGCTCCGGAGCGCCCCCTGCAGCCGCGGGGGAACCATC
GCACCTGCCCTGCTCACCGGGAGCCGCCAGCGCCCCTGCCGGCTGCGAGCGGAACTGCAC
CCGAGGGGAAAGGGCCTGACAGCCGAGAAGGCTGGCACTGGGTTTGTGATTGTTTGCTGT
TACTGCCATAGTTATTGTTGTTTGTTTGACTGGTTATACACATATAGATATATAATAGTA
AAGAACTGTTATTCCTATTTTCCACATCTTTGCCTAAAAAGCCCCTTGATTTCAAAATTA
TAATAACTCGGAGGGAAGGGGG
>Ccor_TEdenovoGr-B-G1149-Map20_reversed#CLASSI|I/DIRS|LTR/NA|NA
TCTGTTGCTGCCTGTTCCGAGCTTCCCCTCCCCCCTCCCAAAGACACTTGCCTCTGCCAT
GTGCTCTGAGCTCCTTTGTTCCAAGCGCGGGCAAAGCCAAATGTAACTCAGACTCTTCAG
CCAGTGTCTGATTGGCCGCTCACCCCGGGTCCGCCCCCAGTCCTCCCCTTTCCCCTTCTC
CTAATAAAAGATGGTCCCTAGAGGGGAGGCAAACGCCCTCTCTCAGCTCAGCTATCTTTC
CTGTGAACATCTCTTGGTCGTCTGTCTCTATTTGAAAGCTTCTAACTGCAGGGAATTGAG
CAGAGCAGGGAGCTATATTTCTCCCTCTTTGCTTCTGCTGATGGTATTTGCTCTGCAGCT
GATTCAGGTACCGATTTTAGAGCTACTAAAGTGCTAGATCGCCCGTGCTACCTCTCAAGG
CTGCTCGAGGCTTTCTAAGGCATTGAAATACAAGCGCTAGCCGGTATAAAGCTGAAAAGA
TACCTTCCACATTTGGCGCCCAGCGTGCTATCTCTGAACTCCGGTTCTGAGAGACTTTTA
GGGTGTCCCAGGCAGCTGTGTGTCTGCTGGAGTTAGCTCTGCACGTCCTGCTGTGCCAGC
TCTTGTGTGGCGAGGTGTGTACTTTTTGTGTAACATCGAGCCCAGAGCCTCAGCCTGTAC
CCTCCCCCACGCCACGTGGCGAGGGAACGGCTGGAAAGGCAGAAAGACCCTTCTCGCGAT
TTTTTTTTTTCTCCGGACCTGCTTTCCTGTGATAAATCCAGAATTCTGGTGAGTATTTCC
CTGCTGGTTTAGGGGCTCCTGTCTTAAGCTGGTGCCGGTGTAAACTTTCTCTTTTTTTTT
TTTCCTCCTTTTTGGTGAGTAAGGGGTTGAGGTTTGTGGTGGTGCATTCATAATGGGATC
TGAAGTTTCTGCACACCATAGAGAAATATACCACCAAGTTCAAAGTTACCTTTCTTTAAA
CTGGGCATAAATACCCTAAAAATCTAGTTCAATCTTTTGTACAATGGCTTTTTTCAGTAC
TTTCCTAATCTGACCTCCGAAGACATAAGATCTGCTGAATTTTGGGGATAAGGTGGGGAG
AAAACTCTCCTCTCTGAGGCGTGCAGGAGATTGAAACAGTTTCAAAATTCTTTCCTCTCC
TGTTACTAAGTTATACTTTGCCGGAGAAAAAGGCAGTACATGAAAAGCCACTGCAAAACC
CCCCTGTTAATTCCCTTATACCCTCTTCCAACCCCTGTGTCCCGGACCCCTCTTCCCCTA
CGCTGGAAAACACAGCTAGAGCAGACTGCTTCTCAGCACAGGAGAGCTATCGTCCTCCTG
GCTCACCCGTGTTTCCTCAGCACCCTGCCTTGGATGGGAATCCGGAGCCCATCCCAGGAC
CTTCCCCAACCCCTTTTCTCCACTCCCTTTTCCCCAGTTTCTAGCCCTCATGTTTCAAGC
GCTGCGTAAAAACCCCTTCTCCCCTGATCTCTTTGTTCCCAGGGTCGGCCATTGCCATGT
GCTCGCAGCCCGGGAAAAAATCCCCTCCCCCCAACCGCTTTTCTCCGAGTTTGTTTGTCT
CCAGTAATGGCGGACGCAATGTTCCTTCCTCTCCAAACTACACCTCCCACAATCCCTTTC
TCCCCCATCCCACCAAATCCCTTCTTGTCCCCCCCCATCCCCTCCCACTCCTGTGTCACA
ACGCCTGACCCCGCCCCCGACCCCGCCCCCGACATGCGTCGTGTTTCATCCCCTCCCTCT
GTTCCCCGGCCCACGGCTCAAGTGGCTTCCCATTGTCCCACCCCAGGTTCCCACAGTCCT
GTGACTGACCCCTCTCAATCCGGGAACCCATGCCTACCAGGAAGTAACTCCAAACTGCTT
CTACTACACTCTCTTGTACTAGCAATGGAGCTAAACCCTGACTGGAAACCCCTTTCTTAT
TCTGATATTAAGGATTTGTGCAAGGCAATTAAGGAGTTTGGAATGCATAGTAATTATTTT
AAGAGCCTTTTAAAGTGCTACTTTTGCAACTCACTTACTTGTACCTCATGAATTTTACTT
ACATTAATGGCAAACTCTTCTCACACCTGGTGATTTTATGATGTGGAAAAAGCAATGGAA
AATAATTTTATCTGATTTATTAAAAATTTTGTGGCAAACTCCAGATAATTACCTGGATTT
TGAAAAACAATTATATCACATTAGACCTTTTATCTGGTGACAATAATATGGCAAATCCTC
AAAAACAAGCAATGCTTATCCCTCGTCCAGTTCTTACTGAAATCACACGTGCTGCCTGAA
AAGGCCTTAACATTATTACCATCTCAAACTCCTAATTCTCATTATACCACCATCAAGCAA
TTGTCAAATGAAAATATTATTCACTTTTATAACCGTTTGTACGAAGCTGTCTCTTCCCAG
GTCCCTAATCCTGACCTCCAACAAGCGCTCCTACTCGAACTTCTCCAAGTTAATAACGAA
TGATTGCTTGCAAACAAGTCATTCTCACTCTCACCGCTGTATCCTCCTCCTACTGTTGAA
TCCATCCTCGAAGTCTGTACGAAGAAGGTGCAGCCTGAACACAGCCTGCTCCCTTTTTGA
AAAAAAGTGGGGATGGTTGGGGAGGTTGTGGAGAATGTTACAGGTACAGGGAGAAACTCA
ATCGCGCGGTAACTTTGTATGCTATCGTTGTCAGAAAAAGGGACATGTAGCTCGCAATTG
CAGAGCAATTATAACTGCTGATAAAAACTCTCCAAAGACTGTTTCCCCAGGTCAACAGCA
GGGAAACTAGCGACTCAACGCGTCCTAAAACAGCTCCGCGTTCAGACATAAATAGGGCTG
CAGACAAAGCAACTTGGACTTCTGGACTCAGGTTTAAGGTAACCTGTGATAAAGCACACC
ATTTCAACAACAACAAACAGACTGTAATACCCATTTCATTCCAGAATGTGGACCACATGC
CAGAATTTACATACCTTTTTGTTATTGGGGACACTCGGGAAACACCTGCTGGGATAGAGG
TTACACCCACACTCATGAAAATGGATCAGAACGGGTGTTCTAACCTAATGGTACAATGTA
TATATCCACCGTACTTTATGCCTAAAGGTCAAGTCATTGCACAGGCCTTTCCACTGCCCT
ATAAATACCTGCCCACAGATGGTCATATCCCAGCCATCTGTTGGACTGAGGTTTTGGGAA
ACAACAAACCTGTAATAGAATGTAAGCTCCGTTACAAATCACATAAAATCAGTATAATGG
GAATGTTAGACACAGGTGCTGATGTGTCTGTCATTCCATTTGATAAGTGGCCTACGCAAT
GGGAATTGCAATCTCAGGGCATCATACAAGGGATTGGAGGTACCCAAATTGCAAAGCAGT
CCAAACACACCATCCAAATTGAAGGTCCTGAAGGACAAATAGCGACACTTCGTCCGTATG
TCCTAGACACCAAATTCACCCTGTGGGGAAGGGATGCCATGTCTCAGTGGGGAACAAAAA
TTGATATCACGCCTAGACATCAAAATTTTCCCTTGCAGGCCACTGGAAGCAGAGTGCCAT
CCACATAAATTAAATTGGAAAACAGATGAACCCGTGTTGGGTTAACCAGTGGTCCGTTAA
AAAAAGAAAACTTAAGAGGCACTCAAAACATTAGTAGCTGAACAATTGGCTAAAGGAAAT
ATAGTTCCAACTAACAGCCCATGGAACACACCCGTGTTTGTAATACAAAAACCGGGAAAG
AACAAATATAGGCTACTCCAAGATCCTTAGAGAAGTTAATAAGGTTATTGAAGACATGGG
ACCCCTTCAACCAGGTATGCCATCACCTTCAATGCTCCCACAACATTGGCATTTAGCTGT
TCTTGACATCAAAGATTGCTTCTTTCATATTCCACTCCAACCCTGCAGATGCCCCCCGAT
TTGCATTTTCTGTATACCATCTCTTAATCGTGAAACTCCCATGGAACGTTATCATTGGCT
TGTGCTTCCCCAAGGTATGAAAAATTCCCCAACTCTCTGCCAAGAGTATATTGCTAAAAT
TCTATCTCCCATCCGTGCCAAAGCAGAGAAAGCCATCATCCTGCATTACATGGATGATGT
GCTGGTGTGTGCTCCCAATAATCAGTATCTCGAGCAGACACTTAACATGGTGGTTGAGGC
CCTAGAGGCCAAGGGCTTTGAATTACAACCTGAAAAAATGCAGAGAACAAGCCCTTGGAA
ATACCTCGGACTCAAAATCACAGAAACCTCTATCACCCCAACACCTGTCACCATTAATAA
TAACCCAAAAACATTAGAGGAAGTGCAACAGATCTGTGGGACACTGAAGTATTTAAGGTC
CTGGTTAGGACTCACCACAGAGGATGTAGCTCCTATTGCAAACCCTAGTAAAAGGGGAAG
GCGGTCCAGCATCCCCTAGATCCCTGACAGAAGAGGCAAGGCAGTCTCTCAAAAAGGTAC
AAGAGCTCATTTCCACCAGACAAGCACACAGGTATCAGCCCTCCCTACCCTTTAAGCTTG
TCATTCTAGGGAAGGTACCACGCTTTCATGGCCTCATATTTCAGTGGGACAAAGAGCAGA
AGGAACCCCTCATCATAATTGAATGGGTATTCCTTCCACTCCAACCTCCTAAAACCATCA
CACAGCCACAAGAACTAATGGCAAAAATTATCATGAAGGGTAGAGCAAGGCTCCGCACCC
TGGCAGGATGTGACTTTGCATGCATCTATTTACCTGTAACAACTGACGCATTAGATCACC
TACTCCAAAATAATATAAATTTACAATTTGCATTAGATAGTTACTCAGGCCAAATCTCCA
AATCATTACCCAAAACATGACATGTTTAATCTGCCATTCTTTTTCATCCCTCGAGAGATT
CAAAGTAGAAAACCCCTCGATGCGATTACCGTTTTTACTGATGCCTCAGGAAAAAGTAAA
AAGTCTGTGGTCACATGGAAAAATCCAAAGACGCAAAAGTGGGAATCTGACATCGAGGTA
ATCCAGGGATCACCACAAGTAGCTGAATTAGCAGCTGTTGTTAGAGCATTTGAGAGGTTC
AAAGAACCCTTTAATTTGGTCACAGACTCAGCATATGTAGCTGGAGTAACTGTTAGAGCT
GAGCATGCTCTCCTAAAAGAAATCTCAAACAAGAAAATTTATGATTTACTCTCAAAATTA
ATTTATCTGGTTTCCCACAGAGAGCATCCCTATTTTGTCATGCATGTGAGGTCACATACA
AACCTGCCAGGATTTATTGCGGAAGGTAATCGTAGAGCTGATGCTCTGGCTATGCCAGCA
GACATAGTTTCTATCAGCCGACTTACCAAAGCTCCCCCAAGTTTTTGAACAAGCAAAATT
GAGCCATGCCATGTACCATCAAAATATTCCTGCTCTTATCCGCATGTTCCATCTGTCGCG
GACACAGGCAAAAGCAATAGTGGCAACATGTCCCAACTGCCAGAAGCTACAGCTTCCATC
ACTGGGCATGGGGGTCAATCCCAGAGGCATTAATAGCGGTGAAGTGTGGCAAATGGACGT
CACACATTTCCCCTGAATTTGGGAGATTAAAATACGTTCATGTTTCTATTGATATACCTT
CTCTGGTGCTATGTATGCCTCTGCACATGCAGGTGAAAAGGCTAAGGATGTTGAAAAACA
TCTTGTCCAAGCTTTTGCTGTGCTCGGTATACCTGAGGAGATAAAAACTGATAATGGACC
TGCCTACACCTCCCAGGAGTTTAAAAACTTTCGTCAGCAGTGGGGATTTCGACATGTTAC
AGGTATTCCTCACTCCCCAACTGGACAAGGCATTGTTGAACGTGCCCATCAAACCCTCAA
GCGAATGCTGCTACAACAATCAGGGACCACCAAACTCAACTCACCTGTCCTCAGACTCAG
CAAAGCACTGTTTACCATAAACTTCCTGAATGGCACCTTTGAGGATCCAAACCCTCCCAT
CTATCGTCATTTCCAGAACACCAGGAGACAGAAACTGCAGGAAAATCCAGAAGTCCTGAT
CCGGGACCCAGAGACTCAAAAAATCCAAGGACCACTTGGTACAAACTTGTAAACTTGGGG
ACGTGGGTATGCCAGTGTATCTACCCCTCAAGGACTGAGATGGATCCCAGGGAAGTGGGT
AAAACCTTATGTCACTTCCTCAAAAGTTAAGGAGGTTTAAAACTGCCTCCTGGAAGAGAC
GCCGTAAAAAAGAATCCTGATTTTGCACCTTCATGTAAACCCCCTACTGCAGATCTTTAT
GTTAATCCCTTAAGTTAAGTTGCACTGTTTTGCACTCAGGTTTTTGCACTGTATTTTGTA
AATCTTCGTCCTGATACTCCATACCATAGATGTCCTGACTAAACCCCTGAGTTTTGACTG
GGGAACTAGTTTAAAGGCATCCTAGGTACTGTCGAGTTGTAGGGACGATAGATTACAATT
ATATTTTGCACTGTTGTTTTGTTACTGTTCTATGCACTTTTAAGTTACTAAGAGTTACAA
CCCAGCTTTAAAGAAAAAAAAAATAGGGAATTGTTGCTGCCTGTTCCGAGCTTCCCCTCC
CCCCTCCCAAAGACATGTGCTCTGAGCTCCTTTGTTCCAAGCGCGGGCAAAGCCAAATGT
AACTCAGACTCTTCAGCAGGTATGTCTGATTGGCCGCTCAGCCCCGGGTCCGCCCCCAGT
CCTCCCCTTTCCCCTTCTCCTAATAAAAGATGGAATCGAGGGGAAGGCAAACGCCCTCTC
TCAGCTCAGCTACCTTCCTGTGAACATCTCTGGTCGTCTGTCTCATTTGAAGGCTTCTAA
CTGCAGGGAATTGAGCGAGCAGGGAGCTATATTTCTCCCTCTTTGCTTCTGCTGATGGTA
TTTGCTCTGCAGCTGATTCAGGTACCGATTTTAGAGCTACTAAAGTGCTAGATCGCCTGT
GCTACCTCTCAAGGCTGCTCGAGGCTTTCTAAGGCATTGAAATACAAGCGCTAGCCGGTA
TAAAGCTGAAAAGATACCTTCCGCACTGG
>Ccor_TEdenovoGr-B-G1587-Map3#UNCLASSIFIED
TGTGGGAAATTGGCTACGTGAGAAAGGGCACATAGACCCTTTGCAGTTTACTGAGCAAGA
TCTTGCAGAACACCGCACGCATCTTGTGTAACAATTGAAGTTGCAGAATATTGCACGTAT
CTTGCTCAACAACTGAACTAGCATTGAGTTCTTATTGCTGAGCTATGGGTTTTATTGCAG
AGTTAGCAAGGATAGTCTTTGGCAGCAAAACAATAGATGCCTGTGGTCAGGAAGGCCAGA
GAAAAAGGAGAACTGCTGACCACAGAAGGGGAACTAAGGGAGGGGTTAGAGATCAGCTAA
GACGACGTGAACCACTTAGAATGCGCCTTTACGAATATGCATGAGCCTATTATTGATAGT
ATATAAGAAGCTTTGGTACGATCAATAAATGAATTCCTGCTGATCACTCATATTGAGCGT
CCGGGTTTTCCCTCCATCGCGACAGTG
>Ccor_TEdenovoGr-B-G1494-Map3#CLASSI/LINE/nan
TTGGATGGTCACATCCAGAGGGTCGTGGTCAAGGGCTCAGAGTCGCAGTGGACACCAGTG
ACAAGTGGTGCCCTCAGGGGTCTGTACTGGGACCAGTGTTATTTAATGTCTTCATCAGTG
ACATAGACAAAGGGATCGAGTGCACCCTCAGCAAATCTGAAGATGACCCCAAGCTGAGTG
GTGCTGCACATCTGAAGGATGGGATGTCATCCAGAGGGACATGGACAAGCTGGGAACATG
TGGCCTGTGGGAATTCCATGCGATTTAATAGACCAAGTGCTGGTGCTGCACCAGGGTCAG
GGCAAACCCTGGTATGAATACAGGCTGGGCATGAACAGACTGAGAGCAGCCCTGCTGAGA
AGGACTTGGGGGTGCTGTGGGTGAGAGGCTGGACATGACCCAGCCATGGGCACTCACAGC
CCAGAGAGCCAAACGTGTCCTGGGCTGCATCCAGAGGAGTGTGGGCAGCAGGGGAGGGAG
GGGATTCTGCCCCTCTGCTCTGCTCTGCTGAGACCCCACCTGCACTGCTGCACCCAGCTC
TGGGGTCCC
>Ccor_TEdenovoGr-B-G1626-Map3#UNCLASSIFIED
TGCCTCTGCGTCCTTTTTGGAGCAGTTCCCACTCAGCCCGGTCAGCTCTGGATGCAGCAG
GCTGTGGGGGCCAGCCTCCAGAATCCAGGAAACCAGAGGTCTGGCTCGTGGGTCCTTCCA
CAGGACCGCAGCAATAGAGGCAGGTGGTGGAAGAAGGAGGCAGACTCCAATCTGGGTGAA
ATCTGGGAAGTTTACTATGCCCTCGAGCACGAGACCGCACCTCCCAGGGGAATCCAGATC
TGAGTGAGTCTGGAAGACTCGTGCAGCAGGTTTTATAGGGGGGGTGGCGACAAGGGAGGG
GTCACAAGGATAACCAACCAGAAAAGGGAAGGGTGCGGTCTATGGGATGAGGGACACACA
AGGGAACCAATCAGGGGCAAGAGAGGGAGGAACCCTTTCCCCAAGGCCAATCACTCGACG
CTCCAGCCAGAGCTTTCTAGAAGCCTGGGAGGGGTGCCAGTGCGATTGGCAGGGGCTTGG
GAGGAGACAGAGAAGGAAAGTAAAGCAATTGACATAGAACTGGGAGGGTACAAACTGGGT
TAATACAAAGGGTACAAATTCTAAGGGGAGACCCCAGACCAAACCAAACAGAAACACACT
TCCACA
>Ccor_TEdenovoGr-B-G1357-Map3#UNCLASSIFIED
GGGAGTCAGGGAGGATTTTTTTGGATAGATTTTTTGGACGAAAATAAAGCGCGAATGCAG
CGATATTGTATCTGAGAACTGTTTATTGATAAAGAAGGGTGAGTGTTCCTACTGAAGGGG
GATAGAAAAGAGAGCAGAGGGAAAAAGAGACGGAGAGAGAGACAGAAGACAGGGACAGAT
CGTTACCCCCGTACCCCAGGCACCCTGTTAGCATCAACTCGGCAGATGAAGCGTGCGTGC
CGCAAGCTGCGATGTGTCTGCGTGGCTCCCGTAGCGGGCTGGCGCACTTTCCAAACAGCA
GCAGGCTGCGTGTCTCTTCCATCGCGAAGAACAGGTTGCTGTGGCTACGGGCACACTCCT
GGAGCAGCTGCGGGTTGTCAGGGTCGGGGCCTGGCGGCTGTGGGCTGGCTGCCACGGGCC
GGTACCACAGGCAACATGGGGAACGCGGTGGCAGCAACGACAGCCATGGCTGGGTGCAGG
CAGCGTCCGCTCCCTCGGGGAAACAGCAGAGCA
>Ccor_TEdenovoGr-B-G120-Map20#UNCLASSIFIED
AGTACTGTTGAGTGTAGGAACCCAGAGTGCCGAGAATATTTCTCTGCCTGTTTTTAAGGG
TTCTTACCCCCCTGAACAACACTGTTTTAGCTTCAAACCTTGGAAAAAATTACCAACAGT
CAGACAAGAACTAGAAAACTATAGAAATATATAGAAAATACAGTGGTGTGAATTAGGTGA
TAGACTACTATGTAAGATTGTCACAGGGTGAAAAATTTTAGAGGTTTTGGGCTTCTCTTT
GTAGTAAATAGATAAGAGTAAAAAATATCAAAATGGAGGATTGTTGTTGTTCTCTAAACC
TTCTTCTCCTTCTTCTACTACTCCATGTTCTGCAGTAAAAGTAGTTTGGAATGATTGGAT
AGAGAATTCCGCAGTTCCTGCCCGTGTTACTGAATAATTGGTAGGAAAGTGAAAATAATG
TACGTTTTTAGTAACTATTGGTTAAAATATCTTTAAAAGGCTGTGTAAATCTTGATAATT
GGTCTATAGACGCTCTCACTCCTGCTTTTCTGTGCTTCTATGCTGTACCTGGGTCACGCT
AGTGGCTCTGTTCCTCTGATAAGACTTAATAAACAACTATCTGGAAGCATTGAAACTACA
GGAAAAGTCTCGGTTTATCTTTGAAACTCCTTGCAAGGACTTTCAGCAAACTTCTCTCCC
ATCAGGAGGGACTTGATTTATGGCACGGTACAGTGTCAATTGTGGTGCCACCGTGTTCGG
CCTCATCGGAACGAAGCAACCCAGA
>Ccor_TEdenovoGr-B-G279-Map3#UNCLASSIFIED
TTGTGGTGATGCGATGTTTTTATTGTGTTTTTATATGTTCTTTGTATATTCTTTGTACCC
CAATGGTTCATCCCTACCTTCCCTACTTCTATTCCCAGTTGGTTTGCCCCAGACCCAAGC
TGCTCCCACGGTGCTCCCAATATGGTTATCCCCTCCCCTTGTTCTGGCTCTTTCCCTATC
AATCACCCAAACCCCTCCTGTTGTTCCCAAAAGTTCGGTGTCCATCACCTGAGCCCTCCC
TAATTACCCTTATATGGTCCCCATCAATCCCCCGAGACCCTGCCCCCTCGGATACCTCCC
CTCTTGGAAATCCCCTAAACCTGGATGCCCCATTGGGGCATGTGATCCCTTTCCCTCCAC
CCCTCGAGGCTATTGGCCTATGTGAATGTCTATCCCTGTCCATATCCCTCCCCTAAAGAT
CCCTATTGGTCCCCTGTTAAGCCATCCCCATGGTAATGCCTCCCCTTATAAGGTGTTGCC
CAGAGCTGCTTGGGGCTTGTTCTCTGTGGATACTCTCCAATAAAGTTGGGTTACCTCCCG
TGGCAAGCCTCCTCGCTACTTTTTATCTCTCCCTTCGTCGAGGGCTGCTGACTGCTACAG
TGTCTGGAGCCGGTGCTCCCCTGGGTAGAGCAGAGGCTTCAGAGGAGCAGCTTTAAAGCT
CCGTGCCTCCGGCTGCTCCCCACTCCTGCCGCACACCGCTGGAGCCAGCCTGGGCAGTAG
ACAGCAGCGGTCACTGTGACAAT
>Ccor_TEdenovoGr-B-G1400-Map9#CLASSI/LTR/nan
TTGTCTTAGGTTACAATGTAAGATGTAACCAAAAGTATGTATTCTATCACCACCTGTTAA
AACCAGGTGGGGCAGTGTTCTTTGATCTCTTCCATGACACATCCCTGATAACTCCCTCCG
GAGAGATATCTTCTGTTAATGGGCTATCAAGCCTCACTGCATGACTCATAAAATTACATC
ATCCCATTGTGAGATGCTCCGCCCAGGGGGAGGAACCAAGCATTCCTACCTGGATATAAT
CTGAGGTTTGGAACACCACAGTCAGCCCTTACCTACTGGATTCCCAGAGGACAAGAGCTA
CATAAACACCACTGGACCTTCAGGTGAAGACCAGACCCTTCTACAGGATCACCGCTTCAA
CAGGACCACTTCATCTGGACTGCTACCACCACCCTGACTAACAGGGTGTCAGGTTGTATC
CTGACTCTGTCAGTGTTCTTGTACTATTGCATTTATTTTAATTTTCCTATTAAATTATAA
TTCTGACTTGCGATCTCCCACTGGTTTGTTTTCAAACTAGTACAGCTT
>Ccor_TEdenovoGr-B-G1152-Map4#CLASSI/LTR/nan
TTGTGGGAGACAGAGGAGTAGAAACTCCTGCAATTAAAGGAGGCTTTGATTTACAACCCT
GGAAGAGACTAGGTCTGGCTTAATTGACAGAGATTTGTGGACTTTAAGCAAAAGGATTAC
AAACTTGTGTTCCTATCATTATAAGTAAAATTGTACACTGGGTGTTTTGGTGAAGGGTTT
TAAAATATAATAGTGTGGTTTTACATAGTTTAAGTTAAGAATGTAGATGGTATAAGAGAG
ACAACTGTGTGTACGTGACATGAGAAGTTATTGGTCAAGACATAGCTGCATTGCAGTGAG
AAGTGCCACAGGTGATAGGTCATTAATCTAAAACAAAGTGTCGTTTTAAGTATCTATTGG
ATTAGAAAGTTATAAATTACGATGTAACCCTAAATCTTGTGACTAGTCGCCATTACTCGG
AGGTGTTGTAAAATCTCACACCTCGACTGATGCGTTTGTTATTTTAAACAATAAATTCGT
GTAATTGCATAGTCCCATCCCTTAAAGTTATTTTCCTCCGACACGTGAAGCGCGGAAAAC
GGACAAGTGGTGCCCGGTGTGCGGCGGATTTACAGCGCAGAGGTCGGAGTAGGATGAAGA
GGATTCCCCCGGTCGACGTGAGTTAGCCAAACCCTGAAACGAAGGGTGATCCGGCGAGAG
CTAAAGCTGAAAGGAAGCTTAAACGAAGGGTCGCGGGCCGATTTCTCCAAAGCACGCCGG
TAGGAGAACTGTCTTCAACGTTGAGTGGAGGCAGGGGCCGGGGAGGTTAAGAGATGGGTG
AGAATATTTCAAAAGAACAAAGGGATGTTTATAATAAGTTAGATGCCTTGCTGAAGTTAC
ATTCTGAGCCTCTTCCCAGCAAAGAAGTGAAAGATTTATTGCTTTGGGTTTTCCGTAATT
GCCCTGACGTTGATTTTGACCTTCTTCTTACTAAATCAGTTTGGGATGATATTGCAACTA
GACTTTACGATCTCGCTTCAAAACGCGATAAGGCGGCGGCTATGTTAATCCCTGCTTGCC
GGGTGGTGATAGAATTGTTGAACAGCTCAGTGATTAATGGCGGCTCTGAAATTTTAACTG
CGCCACGGGCTCCCTCGCAGTCGCCCCCTCCGGCCGCTTGTAATATTGCACCCGAAAGGG
GGGGTGGTGAAGAAAAGAGGGGGGAGCCCTCGGAAGTGACGTATGGTGCCAGAGGGCGGG
AGGCCCCGGAAATTACATCTCAGGAAATGACATCTTCGGAAGTGATGAAAGCAAAGATGG
ATGCCCCCATGACAGCTCGGAGGGTTGCCGGTAGCACAGCAGATGTGCAAACTCAGGATG
AGTGTTTACCATCAGTGGATGAATCTAATTTAAGCCTTCAAGATATGAATAGGCTTTCCT
CTGCCGATAAGCAGAGAGAAATAAATCTAAGAGAAAAGCCTGTTTTAACAAATTGGAATG
TTATACATCGGGAGGTATCTAAAGAGGATGATCTTGTCCCAGCTCGTAAATCGTTGTTAG
CATTGCCGGTGAGATATGAGAGAAGAGGAGCAAACCCGAGATGGGAGATGGAGGAAGCTC
GTGACAGTGTTGTAAAAGAGATTAAAAGGGCTGGACTTGAGATTTCTACGTCAAAAATAC
AGGAAACTCCACCGTGGAAATATTTGGGATGGAAAATGACTGAACAGTCAATAAGGCCAC
AGAAAATACAGCTTCGAATTAAAGTTCATACTTTACAAGATTTGCAGCAGCTTTTGGGAG
AGATAAATTGGATTAGAGTTACTTTAGGGATTACTAATGATGAACTTGCTCCAGTTTTTG
ATTTGTTAAAGGGAGATTGTGACATTACATCCCCAAGAACCCTCACACCTGAAGCTCTAA
AGGCACTTGACAGAGTAACAGAGGCTTTTCAGAAAAGACAAGCACATCGTTGTGTAGATT
CACAACCATTCTTCCTTGCAGTACTGGGGGAAAAAATGCAATTGTATGGTCTTATATTTC
AATGGGATGCTTCTGCCAAAGATCCCTTATTGATAATAGAATGGGTCTTTTTGCCTTACA
GATCTCCAAAAACAATCTTCACAACGATGGAAATGTTAGCTCAGATTATAATCAGAGGCA
GGTCAAGGTTGTTAACTATGGCAGGCAAAGAGTTTGCAATAATTTATTTGCCTCTGAAGA
AGCAATATTTTGATTGGGCATTACTAAACTCAGAAGAACTTCAGATAGCATTATTGAATT
ATCCAGGCACTTGTTCTGTTCATTTCCCTAGTCATAAATTATTTCAGGCAAAATTAAGCT
TTAGAGAAAGACCACTGTTAAGTGAAGTGCCTTTGGATGCTGTGACAATTTTTAGTGATG
GATCAGGAAAGACACATTGTTCAGTGGTAACGTGGCAAGACCCAGAAACTAAAACATGGA
AACAGAATATTCAAATAGTAGAGGGTTCAACCCAGGTAGTAGAACTTGCAGCAGTAGTTA
GAGCATTTCAGCTTTTCCCGGAGCCTTTTAATTTGATTACAGATTCTGCTTATGTTGCTA
ATATAGTTAAGAGAATAGAAGGATCAGTTTTGAAGGATGTTAGCAATAATGCTCTGTATC
GTCATCTTAAATGTCTTTATACACTCGTGCAAGATAGAACTAATCAATATTTTGTCTCCC
ATATTAGGGCTCATTCTTCACTCCCAGGATTCCTGGCGGAGGGCAACTCCAGGGCTGATA
AGTTAACAGTTGCCATAGTGAACACCTTGCCAAATATTTTTGAACAAGCAAAGTTGAGTC
ATGCCTTTTTTCATCAGAATGCACAAGCTCTTATGAGAATGTTTCGTCTTTCCAGAGATC
AGGCTAGAGCAATTGTAAATACCTGCCCAGATTGCCAACTGGTGCAGCCTCCTGTTTCCA
TGGGAGCAGTAAACCCTCGAGGGCTACAGAGTTTGCAATTGTGGCAAACGGATATTACTA
AGTATCCATCTTTTGGAAAATATAAAAATATCCATCTGTCAGTGGATACATTTTCCAATG
CAGTTTTTGCTTCTGTACACACAGGAGAGACAGCAAATCATGTGTGTCAGCATTTTTTGC
AAGCTTTCGCTTCCTTGGGGGTACCTCAAGAAATAAAAACAGATAATGGTCCTGCTTATA
CAGCCCAGAAGGTAGCCACATTTTTGATGAATTGGGGTGTTCGCCATACTTTTGGCATTC
CTTATTCGCCCACGAGTCAGGCAATTGTAGAAAGGACACATCATTCCTTGAAGCGTATTT
TAGATCAGCAAAAGGGAGATCTAGCACAAGCAACACCACAGATGCGATTAAGTAAAGCTT
TGTATGTTTATAACTTTTTGAATAGTTCTTCTACAGAGCCCGATCCTCCAATATTTAGGC
ATTTCTCTAATAGCACACATGCAAAATTGAGAGAAAATCCTTTGGTTCTGATTAGAAATC
CAGAAACAGGACAAATAGAAGGTCCATTCCCATTAATAACCTGGGGCAAAGGGTTTGCTT
GTGTTTCTACAGGTACGGGACCTAGGTGGCTTCCTGCGAAGAATGTGAAACCATATCACG
CACAGAAAGAAGCTGACAACTCTACAAGTAGAGAAGAGAGTACGCAGACGTGAACTTCGC
AGAGACTACAGCCCATACCTGCAATCTTTTGTTTTATTGTTAAAGCTGTAAATTTTAGGT
TTTAGATTGATGTAAGAGTGCATAAGCAAATGTGTTGTAAAGATCTTTTGGCAAATAATC
CTCATTTTTTTATTTAAAGAAGGTATAAAATATTTTTGTGCCTCATCATTAGATGAAGTG
AAAGTAAAATTGGGAAATACAAAAAAATATTCTTACAAATTAGTTTAGAGATTGAAATTT
GAGAAGGAGTCTTTTGCCAAGAGAACTTTCAAGAAACATGAAATTTAATCAAATGTTAAG
TTTGTTTTTTGCTTTGTTTGTCTTGTTTGTTTTCGGTGGGACAGCTTTGCTGGTTGATCA
ACCTAAGACCAATGTTTGGGTGACTTTAGCTAATGCTTCAGGGTTGGATACTCTATGTCT
GTCTACCACAACTCCAGAAAATCCATTTTCAACTTGTCTAGTCAATGTTCCAATAGAGAA
TTGGCCAATCCCAGAGAAAATTGACAGGGCCTTACGAGGTACCTTTGCAGGATCAGAAGT
TTGGGAACACTATACTCCAGTAAATACATGGGAATGGTGGACTCCCTATCTTCCTAAAAC
CTCTGATGAACCTGAAGAATTGGAAATCCTTGGTTCTGTAAAAGTGAAATTCTGTGTTGA
GTTCCATTCTACAAACATTAATCAATCACTGATGAGAGATGTTTCTCCATATCACCCTGT
GTATAAGAACCACTCCTTTTGGTGTAATAGTACTTTTGTAGTTTCATCTGCACCTAGCTC
TATTCCTCTGCAATTACCAAGAGGAATGTTTTTTGTATGTGGAGACAGAGCATGGCCAGC
TATCCCTTCAAACATTAAGGGTGGTCTGTGTACTTTGGGAGAGCTTACATTATTTACTCC
TAATATGAAGACAATTGCCAACGTGAGACACAGACAAAAAAGATCTACTCCACATCAATA
TGGACCAGATTGCAAAGATGATTTTACCCCATGGGGCTATGGAAAAAGGCTTGTAACATC
TCTTCTTATGCCACCAGTTGCCTCAGTAGTTGCGTTAAAGCAGTTGGATCGGTTGGGATG
TTGGCTGAGTAAACAATCTAATGCCACATCCCTTGCATTAAGTGGCCTTTTAGCAGATGT
CAAAAATGTGAGGCATGCAACTTTGCAAAATAGAGCAGCCATTGATTTTCTTTTACTAGC
CCATGGACATGGATGCAAAGACTTTGAGGGGATGTGCTGTATGAATCTGTCTGACCACTC
AGAGTCTATTTATAAGAGCATACAACAACTTAAAGAGGGTGTGTCGAAAAATAAGAATCG
ATGATGGAACTTGGCTGGATAATTTATTTAGTGGATGGGGTTTAGCATCATGGGTAAAGA
AATGTCTTACAACAGGCCTATACATTTTGGCAGTCATAGTAATAGTTCTCATAATGGTGC
CATGTCTGTTTCAATGTGTACAGCGAATGATTGATAAATCCATCAAAGGAGTTTTTTTGG
TGCAGAAAGGAGGGGGAGATGTGGGAGACAGAGGAGTAGAAACTCCTGCAATTAAAGGAG
GCTTTGATTTACAACCCTGGAAGAGACTAGGTCTGGCTTAATTGACAGAGATTTGTGGAC
TTTAAGCAAAAGGATTACAAACTTGTGTTCCTATCATTATAAGTAAAATTGTACACTGGG
TGTTTTGGTGAAGGGTTTTAAAATATAATAGTGTGGTTTTATATAGTTTAAGTTAAGAAT
GTAGATGGTATAAGAGAGACATCTGTGTGTACGTGACATGAGAAGTTATTGGTCAAGACA
TAGCTGCATTGCAGTGAGAAGTGCCACAGGTGATAGGTCATTAATCTAAAACAAAGTGTC
ATTTTAAGTATCTATTGGATTAGAAAGTTATAAATTACGATGTAACCCTAAATCTTGTGA
CTAGTCGCCATTACTCGGAGGTGTTGTAAAATCTCACGCCTCGACTGATGCGTTTGTTAT
TTTAAACAATAAATTCGTGTAATTGCATAGTCCCATCCCTTAAAGTTATTTTCCTCCGAC
ACGTGAAGCGCAGAAAACGGACAG
>Ccor_TEdenovoGr-B-G1388-Map9#CLASSI/LTR/nan
ACTGATGCCTTAGGTTTTAACTTTTATATTTTTCAAATCCTGCACTGCCTGGTGTGTCAC
TCTGGAGTTTCTTGGAGCCTGTTCACTTCTGCTCTCTCGTGCTGGGCAGACATAACAAAG
CCTCTCTGGCCCTGCTCTCCAAGGACACCCAGACTGCCCTAGGCCCAAAAACTATAAACC
AAAGAGCCTCTGAAAGGGGGGCAAGCTGAGGGGAAATTACATCATTAAACTGAAGCTTTA
ATTGGAGAATTAACCCTGCTATGCCAATGAACCAAACCTATAAAAGTGTGAAGAACTCGT
GACCTGGGGTCCATCTTGGGCTCCATCTTGGCAGTGGCCTCTGGCTCCCCAGGGGTACCT
TTGAAGGCCTTTCAGATAAATACCTGCCTTTATTCCCTTACTCCTGTCTAGTCTCTGTTT
CTAGGAGGCCTCTCAAGGCATCAAA
>Ccor_TEdenovoGr-B-G1402-Map4#UNCLASSIFIED
GGGGGTGCCAAGGTCCCACTCCCCCCTCGCCACCCCAGGAGCCCCCAGCCCCAGCGCTGG
AGCCATCGCGCTGCTCCGGGCAGATCCCGGCGGTGCAGGTTGGGAGATGCGGCAGTGCCC
GAGGGAGGGCGGGGGAATGGGGGGATCACTTCCAGCTGTCCCAGAGAAGGCTCTGTAAAG
ATGCCACTCCTGGGATCCCCCAGCCCTCTCTGCGTTCCCCCTCCCGGCTCTCCAGGCTCC
GAGAGGAGCCCCAAGGGCTGCAAGTCCCCACCCAGGGTCCCCAGCAAGGCCCAGTTTGGA
TGTGCAGCCCCCAATGTTCCCAGTTTCCCTCTCCTTTCCCCGGGCCGGGATCCCCCGCCC
CCAGCGGGTGGGAGCAGCCGAGAGCCCCGCGCTGCCCATCCCGACCTGTCCCGGCTCCAT
CCCCGCTGCTCCCGCGGGCTGCGAGGGGCTCGG
>Ccor_TEdenovoGr-B-G781-Map3#CLASSI/LINE/nan
CTGCTTATCAAACCTGATTTCCTTTGATGACAAGGTAACCCACCTAGCTGACCAAGGGAA
GCCAGTTGATGTCATCTTTTTGGATTTCAGCACAGCTGTTGATACTGTCTCTCACAGGAT
CCTTCTGGACAAAATGTCCAGCACACAGCTGGATAAACACAGCATGGGATGAGTGAGCAA
CTGGCCCATGAGTTGGACACAAAGGGTTATAGTGAATGGAGTGACATCACACTGGTGACC
TGTCACTACTGGGGTTCCACAGGGCTCCATCCTCAGCCCTGTGCTCTTCAGCATCTTCAT
AAATGATTGGAGGCAGGACTGGAAGAGATACTAAGCAAGTTCACAGATGATATAAAACTG
GGAGGAGCTGCTGTCTCCCTCCAGGGTAGGGAGGCCCTGCAGAGAGACCTCCACAAATCA
GAGGGCTGGGCAATCACCAACCACATGAAGTTCAACAAGCGAAAGTGCCAGATTCTGCAC
CTGGGAGGGAGCAACCCTGGATGTACAGACAGAGCAGGGAATGAGATGCTGGAAAGCAGC
ACCACGTAAAGGAACCTGGGGGTCCAGGTCAATGGCAAGTTGAATATGAATCAGCAGTGC
CCTGGCAGCCAGGAGGGCCAAGTGTGTCCTGGGGGCATCAGGCACAGCATCGCCAGCTGG
GCAAGGGAGGGGATTGTCCCGCTCTGCTCTGCACTGGGGTGGCCTCACCTCGAGTGCTGG
GGGCAGTTTTGGGTGCCACAATGTTAGAAAGACATGAAACTGTTAGAGAGTGTCCAAAGG
AAGGCAACAAAGATGGTGAAGGGCCTTGAGGGGAAGCCGTGTGAGGAGCAGCTGAGGGCA
CTTGGTCTGTTCAGCCTGGAGGAGACTGAGGGGAGACCTCACTGCAGTTACAACTTCCTC
ATGAGGGGAAGAGGAGGGACAGGCACTGATCTCTTCTTTGTGGTGACCAGTGACAGGACC
TGAGGGAATGGCCTGAAATTGTGTCAGGGGAGGTTTAAGCTGGATATCAGAAAAAGATTC
TTCACCCAGAGGGTGGTTGGGTATTGAACAGGCTTCCCAGGGAAGTGGTCACAGCAGCAG
CCTGACAGAGTTCAAGAAGCATTTGGACAATGCTCTCAGGCACATGCTGTGACTCTTGGG
GATGGTCCTGTGCAGGGCCAGGATTTGGACTTGATGATCCTTGTGGGTCCCTTCCAACTC
AGCATATTCTGTGATTCT
>Ccor_TEdenovoGr-B-G1315-Map3#UNCLASSIFIED
TGTGGTGGCTGGTGAACATACATTACAAGGGAGAGAGAGTTTTCTGTAAGACAACTCCCT
AGAACCACAAGAACCACTTTATGTTAAGGTGACCAAAAAGGCTTCTCCCAGGATGCCTGT
TCTGTTATGTTAATCTATCCCAGTTTGAATTCCCTGGTTGGCTGTCAGCCTCTACCCCTC
ATCACTCCCCCAGAGTTCCCCATTGGTCCCTGTTCCCTAGTCCCACCTTTTCCCCCCACT
CCCACAGAAAACTGTGAGTTTTGGGCTCATGTTCGTATTTGCCTCTGCACCCTTCGACAG
TGTAGCAGCAATAAATGCTCCTGCTGGAACGCACACAAATGCCCTTCTCGACTCTTTGCT
ACCGACTGTAACACTGAACCCACCCGTGCTTCTGAGGGTGCACGCGGGACCCCACGGAGC
CGAGCAGGGACAGTATTAT
>Ccor_TEdenovoGr-B-G108-Map8#CLASSI/LINE/nan
TCTGCTATTGGCAGGGCAGCCGCCACTGCTCAGCCCCTGCCCCCTGCCAAGCGACAGCTT
CGCAGCTGGCCGGGCCAGGGGCTGGGGGCGCAGCAGGGAGCTGTGCGGGGCAGCGTGACC
CGGCTCTGCTGCCCCTGCTGCGGGGGCCGCTGCCGCCGTGAGCCCTGCAGCGGCCGTGCC
CTGGTCCAGGTGCCGCTGTGTCAGGCCCGGCTGCACTGGCCGCGTCGCCGGATCACAGCC
GCCACCCTGCTCAGCAGGGTGGCGGCCGGGAGCCGGCGCCGCAGCGAGTGCAGCAGAGCC
TGCCACAGCAGCCCCTGGGGCTGTGCGGGGCCGCTGCCCGGCTCTCTGCTGCTGCCGCCT
GCGCGCCAGGGGCAGCACAGGAGTCACGGTGCTCCTCAGCTTCCTGCGGGGCTGCCCGTG
ACTGCGCAGCTGCAGCCCCTGGCACGGAGGAGGCCGAGGCTGGAAGCACCCGGCCTCGGA
CAGCGGGGCAGGGGCAGCTCAGAACCAGCTGCAAACCGGCTGGAACCAGCTGGAACCGGC
GGGGACAGGAGTGTGTAAAGAGTGCGGTGACAGAGCTGTCACACAGCTCCTCGCAGTGAC
AAATCAGCCACTGCCAATGGAAGCCGTGGATGTGCCACAGCTTTTTAAAAGTGTGTTTTC
ACATCAGGCACCGTGCTAGAGTTGTAGAAGGCATTGCTGCAGGCTGAAATGTCTTTAGAA
AGAATTACAAATGAGAAAGAATTGTGGAAAGTTTTCCAAAAAATCCAAGAGCATCATTTT
GTTGGTGTCTATTACGTGTGATAATTGCACACTCAGCCGAGACTTCCCTTCTAAAATCAG
CACAGAGGGCCCACTGAAAAATGCAGAGGCTCTTGCACAAGGAACATGGGCAGCACCAAG
TTTAGGATCAAGACTTGGGATGTGAAAATCCTGGGCTCATTGGGAAAAGGGGTTTCCTTC
CACCACAGTTAAGAATTCCATCATTTGCCCCTTTATAATGCAGAGTAAACCACAGGAGAA
CTCAGATGGTTCAGGAGGCAAAGGAAAAAACTCCAGAGATGAGCTGTTGGAAGAGAATTT
CAAGCATGGCTGAAATGTTGACGTAGCTCCAATTTAAACTGGGAAATTACAAGAGGAAAT
AATGGTGAATATTCCAGTAGAGCAGGGGAGGTTTAGATGGATATTGGGAGGGAATTGTTC
CCTGGGAGGGTGGGGAGGCCCTGGCACGGGGTGTCCAGAGAAGCTGTGGCTGCCCGTGGA
TCCCTGGCAGTGTCCAAGGCCAGGTTGGATGGGGCTTGGAGCACCCTGGGCTAGTGGAAG
TTGTCCCTTCCCATGGCGGGGGGTGGCACTGGATGGGCTTTGAGGTCC
>Ccor_TEdenovoGr-B-G345-Map20#UNCLASSIFIED
TCCCATTAAGATAAACAGAATTGCCCAATCAAAATTTATAAAGAAATAACATTTATTATG
CGACCGAAATATCGGTTTCAAAAGCCACGATCGAGAAAAGCAGCACCACGAGCCCGGGGT
CGGAGCTGGGTGAACACGCATAGATCTGATCTCTATCGCACCAGACCTCCCAAGTTCACG
ACTGCTGCTTCGGCTGGTCCCTTCTTATACAGTTTTTGGGCAGAGTCCCGAATTAATTCT
ATTCTTCTCGTAATTTTAGCATATTCATGAAGTTTTCTTGTCCCGGAGTTGGGCTGCACA
AAGCCTTTCCTGGGTCTGATGAATTGTCCATCCTGGGTGATGAGTGGGCCATTTCTGCTG
ATGGATGGGCCATCTCTGATGATGGATGGGCCATCTCTGGTTCCTGGAACAGTTATTTTT
AGTTCCCGGAATGTCCAGATTCCTTATCAGATGAGATGTAGATATCAGAGTGTGGTGATC
AAGTCGTCATGGTGCAAATGTCCCGGTGATAAGATCCAACCCCACCTAGGTGGAATCCTC
ACTTATTGATTACATCTGTGAGAGAACTACTTTTAGTGTTGTGAAATTTTTCCTCTCAGC
CAGGCTGGTGGAGGGATTTTGAAACTCTGTCTCTGCATGGTCTGATTACATTCCAGTTTT
ATACATAATAGCACGAATTACATACTTTATTTATAACAGAGTGAA
>Ccor_TEdenovoGr-B-G1430-Map3#UNCLASSIFIED
GTTTTTGTCAACAAACGGGACAGGGAGCCTGGACAGGCGCTCCAGGAGCCTTTTATTATT
TTATTCTGTTATCAGTCTCATACACAGAGTTGAGACAGAGATGGTACAGAGCTCACACCG
TCAAGGGCATCCAAAGACTTCCTGGTTACAGAGCATTCTTAAAAGCTTTTTAGCCAATAG
CATGCTTCTAAAAGTTACAAACAGCTGTCTTAACCAATCCCCAATCAGTGCACGTACTTC
TGCTATGCACAATGCTCGCTTGTTATGCCTTTTATATAACAATACACAATATTCCATTAT
TAAGCTTATACTTATCTATCTTGCTAAGCATATTTTTTTGCAACTTCAAAATCTATCTAG
GCCAAACCTAGAAACTCTAACCATTGTTTTTAATGTCCTTGCTTGCTGTATAACTGTATC
TTCTTCTATCTTTTCACAGCCAGAGCTAAATCCTAACTTCTTTTCTGCCTTATTTTCTGA
AACCTGCTTTTATTTCTCACACCTGAAATCTTTTCCACCTTTTGTGTTTCCCCACAG
>Ccor_TEdenovoGr-B-G1643-Map6#UNCLASSIFIED
CTGTGGGATATGCCCAGCCCCTGCCCTGGAGGGAGGCCTGCTGATAAGGAGATTGCACAA
CCTCCCAGCAGAATCCCCTTGGAAAAGGCAGCACTTTTCAGTTATGGCGAGAGAGGACAC
AGAACCATGATCCTCTGGGAGACCCTATGTAGATCCTTTGTAACCCATTGGCTTTTACCC
TCTCACACCCACCTTTGTATCCCCATAAAAGAAGCCCGGCTAGCTCAGTCGGGAGAGCGA
GCCTGTCACTGGCCACCTTTCGCGGGTGCAGGACAATAAAGCCACCTATGCGGGAATGCC
ATACAGGCCTCTCGTCTCTCTTTCCTGGTCTGGCCTGGAGATTGCCTCGCAGAGCAAGAG
CTGAAATCACTAGCTGAAAATCACTAAAGAGCTGTTAGCCTGCTGAAACAGGCACCTCTC
TGCAAAGGCACTCCAGCGGCTGAGGGAAAGCTGCACGGCCCCTGGAAGACGGTTCCTCGC
AGGACCATCTCTCCGGACCGGTCACGGCTTCCTGGGTCTGAGCTACAGACCCCACACCAG
CTGCCACAC
>Ccor_TEdenovoGr-B-G1862-Map3#UNCLASSIFIED
AATGTGATTTATCCTAAGATAAGAACTCCAGGTGGGAATTGCAGGAGGAGCTGTCTGGAT
GCTTGCATAATCAATGCATTCCAGAGATGGGGGAATGGTGAAGATTGTGATTGATCTTGG
TACACGTGGGCCTGCAAAAGGGTACAAAATGCTCCTGGAGACTGGGCCAACTGGGCAAAC
TGATCTCCAGAGCTTGCAGGGCAGCTTCCAGGTGGATCCCAGCCCAGCAGGGATGGGACA
CCTGCAGGGTACATCCAGCCCGAAGATGGGAACACTCCGTTTTGGACAGGGGAGTTAACA
GGGCTAAGATCCAGCCACATGTGGAGATAAAATCCTAAAGTAGCTCCGTGGGTGCTTTGC
TGCTTTGCAATTGTGCTTTCTGCAAACCTGCACGTTTCCAGCTGTACCTGCTTATGTTAC
AGCCCTTTAGACCTGCTGGTATAATACACTGCATTGGCAATATTTAGGTACTGTATTAGC
AATAAATCTCATCAAAATCACCCACATTATCAGTGTCATAC
>Ccor_TEdenovoGr-B-G676-Map20#UNCLASSIFIED
CCACCCTGTCAGAGACTGAAATATTATATTTTATGACTTAAACATTTTCTTAAAGGACTT
TTAAAACATTTAAAACTGTATTACAAAAGCTGAAGAGAAGACTACCACACCCTGAATGGG
GCCCTGACTGAGGCCTGACACTGCTCGCTGATGAAGATAAGATAAAGTAACAACTCAGGG
CTGGGGACATTCACTGAGCACAGGCTTAACACCTCCAAGATGAGGACCACAGCCCCAGGG
CTATCAGCTGCCAGGCTCGAACAGACCCTCGCACCAAGGGGTGGGAGGGAGGAGAGGCTT
TGGGTATCTGTTGGAAAAGCCTCTGGTCAGAGGTGCAGTGACTGCCCATCCTCCAACTGT
GCAGAGGAGCCCAGCTGAGGGGTCCTCACCGGGGGCGGGGGGGAAGCTTATCCACAGCAG
AAGGGGGTGACATGGCCCATCACAGGGGCCCCCCTCACCAAGGGGTCCCCAGACCCTGCA
CCAGAGCACCAGAGATGATGCAACAGACCCTCAGTGTTGCAAGGGACAGTGTGTCAAGCC
AGCCCCTGCAAGAGGAGGCACGTGGGCGTTCCCACCTGGCCCAAAGTGTATATTAATCCA
CGGAATTCTGCACTCTTTGGCGTGTGGCGGCGTGTGGTGGCGTGTGGTGTGGCAGTGTGG
CATGGCGTGTGGCAGCATGTAGCGGCGTGGCCACGGCGGCGACGGGGGACCCTCACCACC
AGCAGACCAGATGGAGGGGAGCAACGAAGACGTCGTTGGGACCCTCGGATGGGTGATATG
CTTCCACCTAACCCCTGTCACCTCTCCCTGTTCCCCCAACCCCCCCACGCACACTTCTTT
TTTTCATTTCTCTCTTTCTCTCTTTCTTTTCTCTTCCCTTCTCTTTGCCTCTTTTACTAT
TAAATAAAATACATCCATTTTTTTTGGCAACAACATCTAACCTCGTTTGGTTTTAATCTC
ATTTCTGGGAATATTTTGAACCTTCTAAGTTCTTTCCGGTTTATGCTCAGAGACTTAGCT
TGCTTTGCTTTCCTGGGTCTAAACCGGATCGTAACACCCCC
>Ccor_TEdenovoGr-B-G1577-Map20#CLASSI/LINE/nan
CAGAGGGGCTGCAAAGCTGGAAAAGGCCCTGGGGGTGCTGGTGACAGCGGCTGGACACGA
GCCCAGGGGTGCCCAGGTGGGCAAGAAGGCCAATGGCCCCTGGGCTGTCCCAGCCCTGGG
GTGGCCAGCAGGACCAGGGCAGTGCCCGTCCCTCTGTGCTGGGCACTGCTGAGGGACCAC
CTCGAGATGCTGGGGCCAGCTCTGGGCCCCTCATGACAAGAGAGACCCTGAGGGGCTGGA
GCGTGTCCAGGGCAGGGAACGGAGCTGGGAAGGGGCTGGAGCCCCAGGAGCGGCTGAGGG
AGCTGGGAAAGGGGCTCAGGCTGGAGCAAAGGAGGCTCAGGGGGGACCTTGTGGCTCTGC
ACAAGTCCCTGACAGGAGGGGGCAGCCGGGGGGGTCGGGCTCTGCTCGCAGGGAACAGGG
ACAGGAGGAGAGGGAACGGCCTCAGGCTGGGCCAGGGCAGGCTCAGGGTGGACAGCAGCA
GGAATTTCCCGCATGGAAAGGGTGCTCAGGCCTTGGCAGGGGCTGCCCAGGGAGGTTTGG
AGTGCCCATCCCTGGAGGTGTCCAAGGAAGGGCTGGAGGTGGCACTCAGTGCTCTGGGCT
GGGGACAAGGTGGGCATCGGGCACAGCTTGGACTGGATGGCCTTGGAGGTCTTTTCCAAC
CTCAGTGATTC
>Ccor_TEdenovoGr-B-G973-Map3#UNCLASSIFIED
TTGGGGTGACATCCACCTTTTTTGTACATCATGGAATTCCAAATAAAGATAGGAATAGCT
ACGGCTTCCTATAATCCCTGCTCCCCACATTGGTCTTTTCAGAGCCCACACAACTGGGGA
GCCAAGGGTCTTTCATTCCAGGAGCTCTTGGATAGGAGGCAAGAGGTTTAAATTCTTGTG
AGAATTTAAGCCCAAGGCTATTTAATCTCCTTCCTCCTCTGTCCCCATGGCAGTGGAATT
ACTTACCTGGGGACACTGCTGAGTGTAGTGCCAGTGTCAAAAGTTCTCAAAGCAGAGGCA
GTTACAGATCTGTCTCAAAACTCCTCACCCCTGGGAGCTCTTCACTCAGCTCTGCATTCC
TGCCCCAAGTTGAGTCAGTGGAAGACCACTGGACAATTGGACACTTCACAGTAAATTTGG
GCCAGCGGGCTGCCCAAACTGGGAATAAGTTATCACATGCCAAGTAGTGCCCTGCTGGTG
TTTGGGGATCATGGAATAAAGGTGCTGTGCAGAGTCAGCCCAGTGGTTCCTGGGAAACCT
TCCCAAGCAGATGCAAGCCGAGCATTTGGTTTGAAAGCCTGGCTGGAGAGTGAGTGCACT
CAAGGGATTATTGCAGCTGAAAATTCTTACAGTGAACCCAAACCTTTACATTCCTTTGTC
TGTCCCCACCTTAATTTTAAATGAAGTTTTAGAAATAAAGAAATGGCACTTACTTGGTAC
AACTGTGAGTGTCGTCCCTGGTCCAGTTGCTGCTCACACTGCTAAGACTTATTCCAATAA
CTCATTCTTTCCTCAGGTGTTCAAAAGTGTTGTAAAACAGGAGATGAAAAGCCAGATATT
AGTCCTAATTATCCATGGGTGCATGTCCATGAGGGGATCCAGAGGTACATTTACTTCCAA
AACTGGAAAGGGAAAAAAGTTAATTGAATAGTTCCATGATTTCAAATAGCTTGACTGAGT
ACAGAAGTTCCAAATTCTCCCTTTCTTCCATAGTTTACAACCCCCATGAGCTCTTTTATC
TTTCCAGGGTAAAAGGAACTATAGAAAGAATGTTCTATTTGTCTCTTTAAGCATTCCAGT
CATCCATCCCTTTTCTTTCCCAAAATATCTCACCTTTTTTCCTTCTTTGGGCTTTTGTGC
AGGTCCCTATGCTGCTTATATCACTGTGATACTCCCGATACCCAAAAACACTGTGATCTA
TTTCATAGCAAAAACTGTCTCTGTTCCAGTACACAGAATTTTGGATTATACAGGCAGTCA
CATGACTCCTTCAGTGGTTTAAGACCCAACGTACCACATGAAGAAACACCACATGTCTTT
CAAGGAAGGATCTGAAATAATATCCAAAATGTTGAGTTGTAAATGAGAACTTGTGGATGA
CATGACAGCTCTGCAAAGTCTGAGGGACTTAAGCTGGATAGAAAGCAGGAAAATAATCAG
TACTTTTGGTGTTATTTCAAAGCATTTCTGAAAATTCTTCTGCCTTGCTGGAAGCTGTCC
TCTTTTTCTCCTTTGTTTCAATGCTCAGAAGCTGGAGGAATGTGCCCTCTGGGCTCTTAG
AATTGGCATCTGGGGGTCGTTTAGTACCTTAGAAAGTCTTTATGCTGTTTTAGGTAAGAG
GAGAAGGTGGGCAAAATGATTGTTCTTTGTTATGTAGAGGTGCTGTACCCTTGGGAGTGA
GGATCAAAGAGTAAAGGAGGTGCTACCCATTGACCAAATCCTTCATGATATTCAAGCTCT
GTATCAGAACCCCTTGATGGCCAGAGGCAGACTCAGCTTCTGAGACTCTGCAGCTTCAAG
AGCCCAGCCGTGCCTTTTGTAACAAAGGAAGGGCTCGTTGAGTCTGTGCCCATCAGGA
>Ccor_TEdenovoGr-B-G1607-Map20#UNCLASSIFIED
CCTGTTCCGGTTTGGTCAAATTTAGAGATATATCCTCTGAGAGAAGGCACAACCACCCCT
CCCCCCACCAGGTTCAGGGAAAAAATAAATTTTTCCTCGAAGGAAAGTGAAAGAGATAAA
AACTATTTATTTAACAAACACACGGGAAAAGGAAAATAATGCTAAATAATAAAATCTTTT
GCTGTGAAGAAAAAAACCTGGGAAAGTGTTAGAGTCCTCCCTTTGGTCTCCTCGGAGCTG
GGGGCTTGGCCCAGGGCCAGGCCCTCTGTGCTCGGTGGAAAGTCCTCCCGATGTGTTCTG
ATATTGAAGCAATCCAGCAGAAAAAGGGAAAAAATCCGAAATATTCCAGGGAAGGAAAAA
AAAAGTTCAACTCTCAGTCTCTCTCCGGAGAAGAAAAAGAAAAGAAACTGAAAGAAAAAA
AAACTGGCTGAAAGCTGGCTGGGAAAAAAAAAAAAAGTCGCTATCTCTGTGTGACCTTGA
ACAAGCTGCAAACTGCTTTGAAAAAGTTTTGCTCAGTTTTTTTTTCCCTTCCCCCTCTCA
GGCTCAGTTTAAAGGCATAGAAAGGCACAAGAATTAATTTCTGGGCATAGGGCAGCGATA
TGGGATACACATCATAAAGTCACCCCAAGACACAC
>Ccor_TEdenovoGr-B-G74-Map20#CLASSI/LTR/nan
CCCAGCTGTTGGGGTTTTAGTTTAGTCTTAGGTTTTTTTTTTTTCCTGTTAAAGGAATTT
TCTCCCATATGCATGTTGCTAGGGGACAAATAGCTGTACTTAAGAAAGACAAAAAGGGGG
AGTGGGGCGGGCCTGGCTACTCCTTTGTCTACACCTGGGTGTGGGGATCAGTTCGCTCTG
AGCGTCCGGAGAGAGAAGCTGCAGAGAAAGGAGCTGCTGCTTTCTTTCTTTTTGGCCGTT
CTTTCTTCCTGCTGGAAACAACGCCGGGACCCCAAAAAGCCGCTTTCCCTGCCCTGCTGG
AGGACCGGGCTGTGGCTGCCCTGCCCCTGCTGCTGCTTCGAGCTTTTCGCTACGCTGTAG
CCCTGCTCGCCCTGCCTGCCTGGGCCTCCGTGGGGTTCTTCCCATCTGGATACATCTCGC
CTGCCACCCGGGATTTGCGTTCGTCCCTGCCGTTCCAGCCTGCCGTTCCAGCCTGCCGTT
CCAGCCTGCTGTTCCTGAGAGCCCGGGATCAGCTGCCCAGGGGTTTTGTGAAGCCTTTGT
TCCATCCCTTCCCGGGATCCCAGGAGCACCAGTGCCGCGTGTTTCCCGAGCTCGCTCCGG
AGCGCCCCCTGCAGCCGCGGGGGAACCATCGCACCTGCCCTGCTCACCGGGAGCCGCCAG
CGCCCCTGCCGGCTGCGAGCGGAACTGCACCCGAGGGGAAAGAGGCCTGACAGCCGAGAA
GGCTGGCACTGGGTTTGTGATTGCTGTTACTGCCATAGTTGTTGTTGTTTTTGTTTGACT
GGTTATATACATATATATATATATAGATATATATATAGTAAAGAACTGTTATTCCTATTT
CCCACATCTTCGCCTAAAGGCCCTTGATTTCAAAATATAATAACTTGGAGGGAAAAGGGG
TTATATCTGCCACTTCAAGGGGGGCCTTCTGCCTTCCTTAGCAGACACCTGTCTTTCAAA
ACCGAGACAGATCTTGGCGCCCAATGTGGGGCCTGAGGGCATTAAGAGATAGAGGTGAAA
AAGGAATAACAGTTCCTCGATAACTTTATTTTGTGTGCTGGATATTGGAACCTTGTTAGG
CAGCACTATGTGGTCTAGTTTACCCTGGTTTGGGTGGCATGTGGCCGTGGCTATATTCTT
CCCCTTTGCAGCTCCTTACTTGAATATGGGTCCTCTGACTAAGGCTACCATTGCTGTTAT
CCAGCTTGCGTTATGGGTCGAGAAGGTGAGGAATTCATGGGTTTTTAACTTCCTCCGGAA
TGTGGGCACATGGGATAAACAGCTATCACACACTGAGCACATGTTTTTGGGGTTATGTTA
ACAATGGTACCCTTCTGTGAGGAAATGACACCAGGGGAAGTTTTCTCTCCCAACCCCTCA
ACCAGTTCTTTGGGCCCACCCCATCAATTTTCGAAGGGTTTAAATTCCCTCTGAATACTA
ACCATCTGCTGCTGATAGGCCTACTCTATTTAGCATTCAAGGATAAGTTGAGATTGGCTT
GGATCATCTACCCGGACACCAGTACCGCCCAACAGTCCACCTCAGAAATGGACTACCCAA
ACTGGGTGGGGGTACTGGCAAAAGGGATGCAGGAGATATGCCAGGAGATGTGCCAAGAGA
TGGGTCAGGTGCGCCAGGGGATATGCCAGGAGATGGGCCAGGTGCGCCAGGAGATATCCA
GAGATATGCCAATTGCTAAGGGAATACACCTCCTCAGCTAGTGAAAAACCCTCTCCCTGC
CCCAAAGAGGGTGAGTCCGATGGTGCAGCAAGTGGAACCCACGGATGTTACAACCGTCCA
GGCTTCAGCTGAACCACAAGGACAACCACAGCCAGCAGCAGTCGCCCCTGTGCAAAGGAG
GAAGTATAAGACCAAATCAGTACGACCAGTTAATGATGATGGGCAACCAGGGCCCTCACA
ACCAGCAGGAGAGCCAGAGCCAGAAATCATCACTGAGTCCCTGTCGCACGACAGTCTCCG
TGCTATGCGAAACGACATTGTGCGAAGGGGGCGTGAGCCTTATACCACCTGGCTGCTTCG
GGTTTGGGACCTTATGGGCACAAGTGTGCAACTGGATAGTGGTGAGGCAAGGTATCTGGG
ATCGTTGACCCAGGACCCAGGTGTGGACCAGATATTTGTGAGGGAGCCAGGGCCTCTCTC
TCTCTGGGAGCGGCTCTTTAATGAGTGTGAGAGAAAGGTTCATTCACAAAGAAAGAATGC
AGGAGTATCATCATAGAATGCAGTGGAAGACACTCGAGCAAGGGATCCAACAGCTAAGAG
AGGTGGCAATATTAGAGGTACTCTTTGGGAAGGATGGACAGCATGATAATGACCCCGATA
AGGTCAGGTGCACAGGACAGATGATGTGGAACCTGGCAAGGCTAGGGCCATCACAATACA
CCACCTTCATTGCAACGATTGATGCTGACAATACCCGAGAAACAGTGGGCTCTGTTGCCA
ACAAGCTCAGGCATTATGACAGCATGATCAATGGCCCGCTGAAAGCTCATGTCTCTGCTG
TGGTCCAGGACCTCAAAGAGGAGATGAAGGAAGATGAGGAAGGAAATGAGGGAGGAGATG
AGGGAGGAGATGAGGGAGGAGATGAGGAGGGGTCAGTGTGGCACCAGTGCGAGTCACAGG
CCCCCAAGTCAGAGCCCGTCGTCCCCCTGCTAGAGAGAGAGGGTACACCCCACGAGCTGA
GCTGTGGTTTTTTCCTGTGTGAGCATGGGGAAGACATGAGAAGGTGGGATGGGAAACCCA
CCTCTGCCCTGGCAGCGCGGGTGCGTGAACTCAAGGAGGGAGGCACTAACCGAGGGGGTT
CCGCTAAGGTGAAGGTAGCCTCAGCCTCCCGTGACCGAGCTGCCAGGCATTACAGAAGGG
AGGATGATATGTCGGATCCCCTTGAAGGTACCTCGAGCATGTACGCCCAGGGAAAGAATG
ATAACCAGGGCTAGAGGGGCCCTGCCTCTAGCCAGGAAGAGGCACGGGAGAACCGAGTTT
TCTGGACGGTGTGGATCCGATGGCCTGGCACATCAGAGCCACAAAAATATGATGCATTGG
TTGATACTGGGGCACAGTGTACTTTAATGCCATCGGGACATGTGGGGGCAGAACCTGTAT
CCATCGCTGGGGTGACCGGGGGATCACAGCAGTTGACCCTTTTGGAAGCTGAGGTGAGCC
TGACTGGGAAGGAGTGGCAAAAGCATCCGATTGTGACCGGCCCAGAGGCCCCGTGTATTC
TGGGCATAGACTTCCTCCGGAATGGCTACTACAAAGACCCAAAAGGACTCAGGTGGGCAT
TTGGGATTGCTGCTGTGGAGGCAGAGGGCATTAGGCAATTGAACACCCTGCCTGGACTAT
CTGAGAATCCTTCTGCAGTTGGGCTCCTGAAAGTGGAAGAGCAACGAGTGCCAATTGCCA
CCTCGACAGTGCACCGCCGGCAGTATCGGACAAATCGAGATGCTGTGATCCCCATCCACA
AGATGATCCGCGAGCTGGAGAGTCAAGGGGTGGTCAGCAAGACCCACTCACCCTTCAACA
GCCCCATCTGGCCTGTGCGCAAGTCTGACGGGGAATGGAGATTGACTGTGGACTATCGTG
CCCTGAAATGAAGTGACTCCACCGCTTGAGCGCTGCCGTGCCAGACATGTTGGAGCTCCA
GTACGAGCTGGAGTCCAAAGCAGCGAAGTGGTACGCCACTATTGACATTGCCAATGCATT
CTTCTCCATTCCTCTGGCAGCAGAGTGCAGGCCTCAGTTTGCCTTCACCTGGAGGGGCGT
GCAGTACACCTGGAACCGACTGCCCCAGGGGTGGAAGCACAGTCCCACCATCTGTCATGG
ACTGATCCAGACTGCACTAGAAAAGAGTGAGGCTCCAGGAACATCTGCAGTACATTGATG
ACATCATTGTGTGGGGGAACACCGCAACCGAAGTGTTTGAGAAAGGAGAGAGAATAATTC
AAATTCTCCTGCCAAGCTGGTTTTGCCATCAAAGAAGAGCAAGGTCAAGGGACCTGCCCG
AGAGATCCAGTTCCTGGGAGTAAAGTGGCAAGATGGACGACGTCAGATTCCCACTGAGGT
CATCAATAAGATCACCAGCCAATGTCTCCGCCGACCAACAAGAAGGAAACCACAAGCTTT
CCTAGGCGCTATAGGTTTCTGGAGGATGCACATTCCCGAGTACAGCCAGATCGTGAGTCC
TCTCTCACCTGGTTACCCGCAAGAAGAATGATTTCCACTGGGGGCCCTGAACAGCAGCAA
GCCTTTCACCCAGATCAAACAGGAAATTGCTCACGCCGTAGCCCTTGGCCCAGTCAGGAC
AGGACCAGAGGTGAAGAACGTGCTCTACTCTGCAGCCGGGAACAATGGTCTGTCCTGGAG
CCTCTGGCAGAAGGTGCCTGGTGAGACTCGGGGCCGACCACTGGGATTCTGGAGCCGAAG
CTACAGAGGATCTGAAGCCAACTACACTCCCACAGAGAAGGAAATCCTGGCAGCTTATGA
AGGAGTCCAGGCTGCCTCAGAAGTAATCGGCACAGAGGCACAACTCCTCCTGGCACCCCG
ACTACCGGTGCTGGGGTGGATGTTCAAAGGAAAGGTTCCCCTCCACGCATCACGCCACCG
ACGCTACTTGGAGCAAATGGATTGCCCTCATCACGCAGCGCGCCCCGAATTGGAAACCCA
AGTCGCCCTGGGATCTTGGAAAATAATTACAAACTGGCCGGAAGGTGAGACTTTTGGGTT
ATCTTCTGAAGAAGAAGAGGAGCAGGTGACACGTGCCGAAGAAGCCCCACCATATAACGA
GCTACCAGAGAGTGAAAGACAATTAACGCCCTCTTCACTGATGGTTCCTGCCGAATTGTA
GGCGCTAGCCGGAAATGGAAAGCCGCTGTAATGGAGCCCCACACGACAAGTTGCACAGGC
TACTGAAGGAGAAGGTGGATCGAGCCAATTTGCTGAGCTCAAAGCTGTCCCAATTAGCTC
TGGACATAGCTGAAAGAGAGAAGTGGCCAAAGCTCTACCTCTACACTGATTCATGGATGG
TAGCCAATGCTCTGTGGGGTTGGCTGGAAAGGTGGAATAAGGCAAACTGGCAGCGCAGAG
GAAAACCAAATCTGGGCTGCTGAAGAGTGGAAAGACATTGCCACTCGGGTAGAGAAGCTA
TCCGTGAAGGTCCGTCATGTAGATGCTCACATCCCCAAGAGCCGGGCTAATGAAGAACAT
CGTAACAACAAACAGGTAGATCAAGCTGCGAAAATAGAGGTGTCCCAGATAGACTTGGAT
TGGCAACATAAAGGAGAACTGTTCCTAGCTCGATGGGCCCATGATGCCTCAGGTCATCAG
GGCAGAGATGCCACCTATAAGTGGGCACGAGACCGAGGGGTGGATCTAACCATGGACAGT
ATCTCCCAGGTTATCCATGATTGTGAGACATGCGCTGCGATCAAGCAGGCCAAGCGGGTG
AAGCCTCTGTGGTATGGCGGGCGAATGGTCCAAATACAAGTATGGGGAGGCCTGGCAGAT
TGATTACATCACACTGCCTCAAACCCGCCAAGGCAAGCGCTATGTGCTCACAATGGTAGA
AGCCACCACTGGATGGCTGGAGACCTACCCTGTGCCTCACGCTACTGCCCGGAACACCAT
CCTGGGCCTGGAAAAGCAAGTCCTTTGGAGGCATGGCACCCCTGAGAGAATCGAGTCTGA
CAATGGGACTCATTTCAAGAACAGCCTTATAAACACCTGGGCTAGAGAACATGGCATAGA
GTGGGTGTACCACATCCCTTACCATGCACCAGCAGCTGGGAAGGTTGAGCGGTGTAATGG
ACTGCTTAAAACCACCTTGAAGGCACTGGGTGGGGGGACTTTCAAAAACTGGGAGATGCA
TTTAGCAAGAGCCACCTGGTTAGTTAACACTCGAGGTTCCACCAGCCGAGCAGGCCCTGC
CCAATCTGAACCCCTACAAACAACAGACGGGGATAAGGTTCCAGTGGTGCACATGAGAGG
TATGCTTGGAAAAACTGTTTGGGTAAAGTCTGCCTTGAGCAAAGACAAACCCATCCGTGG
GGTTGTTTTTGCTCAGGGACCAGGTTGCACCTGGTGGGTGATGCAAAAGGATGGAGAGAC
CCGATGCTTACCTCAAGGGGACCTTGTTTTAGGGTGAACTACCCATGGCTCTGTACTTGT
ATCAGTATCAGCATGTATATTTGTATATAATTTGGGTAATGCATAGATTTATATGGTTAA
AAAAAGTTAAGTTTCATGTAACATGTTAGTATGGGAAAAAATTCGGGGTGGATAATGTTG
GGGTTTTAGTTTAGTCTTAGTTTTTTTTTTCCTGTTAAAGGAATTTTCTCCCATATGCAT
GTTGCTAGGGGACAAATAGCTGTACTTAAGAAAGACAAAAAGGGGAGTGGGGGCGGGCCT
GGCTACTCCTTTGTCTACACCTGGGTGTGGGGTCAGTTCGCTCTGAGCGTCCGGAGAGAG
AAGCTGCAGAGAAAGGAGCTGCTGCTTTCTTTCTTTTTGGCCGTTCTTTCTTCCTGCTGG
AAACAACGCCGGGACCCCAAAAGCCGCTTTCCCCTGCCCTGCTGGAGACCGGGCTGTGGC
TGCCCTGCCCCGCTGCTGCTTCGAGCTTTTCGCTACGCTGTAGCCCTGCTCGCCCTGCCT
GCCTGGGCCTCCGTGGGGTTTCTCCCATCTGGATACATCTCGTCTGCCACCCGGGATTTG
CGTTCGTCCCTGGCGTTCGCCCCTGCCGTTCCAGCCTGCCGTTCCAGGTCCCTGCCGTTC
CAGCCTGCTGTTCCTGAGAGCCCGGGATCAACTGCCCAGGGGTTTGTGAAGCTCCTTTGT
TCCATCCCTTCCCCGGGATCCCAGGGCACCAGTGCCGCGTGTTTCCCGAGCTCGCTCCGG
AGCGCCCCCTGCAGCCGCGGGGGAACCATCGCACCTGCCCTGCTCACCGGGAGCCGCCAG
CGCCCCTGCCGGCTGCGAGCGGAACTGCACCCGAGGGGAAAGGGCCTGACAGCCGAGAAG
GCTGGCACTGGGTTTGTGATTGCTGTTACTGCCATAGTTGTTGTTGTTTTTGTTTGACTG
GTTATATACATATATATATATATATATATATATAGTAAAGAACTGTTATTCCTATTTCCC
ACATCTTCGCCTAAAGGCCCTTGATTTCAAAATATAATAACTTGGAGGGAAAAGGGGTTA
TATCTGCCACTTCAAGGGGGGCCTTCTGCCTTCCTTAGCAGACACCTGTCTTTCAAAACC
GAGACACAACT
>Ccor_TEdenovoGr-B-G738-Map4#CLASSI/LTR/nan
TGTTACAGTGCGGATACTGCAACACGTGTATCAAACAAGGAGGCCCGTGGAAAAGAAATA
TATATGGACCGATTCTTGGTAGATGTTTCAGAGATGTTTATTTCTCCAGCCGCATGGCCG
GGATCTGCCGAGGAACTGTAGCAATCACAGGACCCGAGGGTCCTTGCCCGCGCAGGGGAA
CACAAAACAACCAATGGGGAACGAGGCTGACCAGGGGCAGGGAAACCCCATCTCTCCCCC
CTCAGGGCCCCTCTCCCAGGACCACATGGCAGGGGGGGAGGGACCCCAACATTTCACCCG
TTTATTTTTAACAAAAAGAGATTTAAAACTTAACATTGAAAACAACTGGATAAACATAAC
AAGAACAGTTTCAAAACAAAACAAGCCACCCTCCTGAGTCTTTAAATGTCCAAACAGATT
CTCTGGAACATCTTAAGGCTGACAGAAGGGAGACAGAACTCTCCGGGCGTGCTTTGTGGG
GAAACTGAGGCAGGAGAGGGTTTAATTTCTTCCCTCCCCCTTTTCATCCCCCCCTCAGCA
TCGGAGAGGAATTGTAGGGAAAGGGAATTGTATAGGGAAGCCATGGGGTGACAAATGGAT
TAGGAATAAACTGGGGATGGGGTAAATTTAGGAAAGGGTTCATATTGGGTATAGGGTAAA
AGGGGAAAGTAGGTTGTGGGTAGGGAAGTTGCTGGGATGGATATTGTTTATAATTTTGTG
CATAACAGCTGCCTTTGACTGGAATACCTCCAGGCCCAGTAACATTCGCTGCTTGTAAAC
CCTTCTTTCCTTGCACTATATCAAATTGTACAACTTCCCCATCTCCTACACTTTGCAGGT
AATTTTTAGGGTTATTCCTTTTAATGGCAGTTCTATGGATGAATAAATCTTCCCCTGTAT
CATCTCATCTTATAAATCCATAGTTGTTTTTTACATTGTACCATTTCACAGTTCCTGTGA
TTTTCGTTGCTACAACTTCTCCTATCACATGCTTGCGTGTTCGTCATGGCTGCTTGTCCC
GTGTTGCGCCCCGCGCCCTCCGAGCAGTTCCGCTCCGCCAACTCCACGCTGCTTTGAGAG
CGGCCCCGTTTCAGCTCAGCGCTGCGCCGCTTCTCCCTCCACAGGGCTCTCCGAGCCGTG
TGCTCAGAGCGGGCTTCCACGCCGACCCCCGGTTCCTGGCTGCTCGTGGGGGCCGCCTCT
CTGCTGCACGTGGCCCACGGCACCCGCGGCGCCTGCGGCATCGCTCCCTCACTCACGGTT
GAGCGGCCGGGGACCCCGAGACAGGGATGGGGTCCGCGATAAGGCGCGGGCTCCCAAGGG
GGCCGGGCGCATCCAGCACAGGCACCTCCGCTGGCACGGCTGCAGTCACACACTCCTGGG
ATGGCTGCCACACGGCCTCGGCCACGGGATTACGGCCATCCTCTGCTATAGGGGTAATGG
GACCATACAAATGCTCCTCAAGAGCTTCGCTGATTACAAGGGATGCACGGAGAGCGTTCT
ATCACTAATGCATGTTTTGTTTGATCCCTTATCTCATCCCAGATCTCATGCCAAAAACAC
CCGTGATTAATTCCAGTAATTCCAGGACGATTAATATCAAAAAGTAAGTCTCGAGAAATA
TAAAAGAAATTTTTGAAAAGCCAGTTAAAAAAATGTTCTAGATCTCCCGCAACAAATACT
TTCTTGTTTTGTTGTTCAAGGATTCCTTTAACTTCTAGATACATTTCTTTCTGTGACTCA
GAGAGCCACATTTCCCACGATTCTTCCATAGTCCAGAGAGAATATCCAAACCAAGGCGAG
AAGAGAGAGATCTAGAGTGGTTTTTACTCACGAATTTTCTGTCCTTAGGGATCGGTATCT
TGCCAGCATT
>Ccor_TEdenovoGr-B-G268-Map9#UNCLASSIFIED
ATTGTGGTGATGCGATGTTTTTATTGTATTTTTGTATGTTCTTTGTACCCTAATGGTTCG
TCCCTACCTTCCCCCACTTCTACTCCCAGTTGGTCTGTCCCAGATCCAAGCCGCTCCCCC
GGTGCTCCCAAAAAGTGGTTATCCCCTCCCCTTGTTCTGGCACCTTCCCTATCAATCACC
CAAACCCCTCCCGGAGTTCTGGACTGTTCTGTGTCTGTCACCCAAGCCCTCCCTAATTAC
CCTTATATGGTCCCCGTCAATCCCCTGAGACCCTGCCCCCTCGGATACCTCCCCTCTTGG
AAATCCCCTAAACCTCGATGCCCCATTGGGGCATGTGACCCCTTTCCCTCCACCCCTCGA
GACTATTGGTCCACGTGAATGTCTATCCCTGTCCATATCCCTCCCCCAAAGACCCCTATT
GGTCCCCTGTCAGGCCATCCCCGTTGTAACACCTCCCTTTATAAGTTGTTGCACAGACTC
TGATCTGTGCTTGTGCTCCTTGGACTCCCTTCGGGCAATAAACCTGAAACTGTATCCAAA
GGCAAGCCTCCCCGCAACTTTCTATCCTCTCCCTCGTCGGGGCTGCTGACAGCCACAGCA
CCTGGAGCTTCAGCTCCCCTGGGCAGAGCTGAACTCCAGAGGAGCAGCTTTAAAGCCTCG
AGCCTTCGGCTGCTCCCTACTCCTGCCGCACACCGCAGGTGCTGGCCGGGCTGAAGATAG
CGGTCACTGCGACAC
>Ccor_TEdenovoGr-B-G1701-Map3#CLASSII/Helitron/nan
GCGATGGCGCGCACGAAGCAGACGGCGCGTAAGTCGACGGGCGGCAAGGCGCCCCGCAAG
CAGCTGGCCACCAAGGCGGCCCGCAAGAGCGCGCCGGCCACGGGCGGTGTCAAGAAGCCG
CACCGCTACCGGCCCGGCACGGTGGCGCTGCGCGAGATCCGGCGCTACCAGAAGTCCACG
GAGCTGCTGATCCGCAAGCTGCCCTTCCAGCGCCTGGTGCGCGAGATCGCGCAGGACTTC
AAGACCGACCTGCGCTTCCAGAGCTCGGCTGTGATGGCGCTGCAGGAGGCCAGCGAGGCC
TACCTGGTGGGGCTCTTCGAGGACACCAACCTGTGCGCCATCCACGCCAAGCGCGTCACC
ATCATGCCCAAGGACATCCAGCTGGCCCGCCGCATCCGCGGCGAGCGCGCTTAAGTTTCC
T
>Ccor_TEdenovoGr-B-G2018-Map3#UNCLASSIFIED
CAGGAGCTGGGAGGTTCCAGCCATGCTCCCTTGCCAGGCTCTCCTGCCTGCTGTGGTGCT
TGCACTCACAGCCCTTCAGGCCCTTGCCTCTGACACCTTCATCGCAGCCGTCTACGAGCA
TGCCGTCATCCTGCCTGATCCCACCGAGGAGCCCATTTCCCCCGATGATGCTTTGGCCCT
GATGAACAAAAACATGGATGTCTTGGAAAGGGCCATCAAGGAAGCTGCCCAGAAGGTATG
GGGGTGCCGTGAGGGTTGTCCATCAGTGTTTTTCTGCTCCTGCTGACCCTCCTGGTTGTC
TGTTGATGGGTGTCCTTTTAACGGAGCCTGTTGTGACAGGGTGCCCACATCATTGTGACT
CCTGAAGATGGCATCTACGGCTGGCGATTCACAAGAGAATCCATCTACCCTTACCTGGAG
GATATCCCTGATCCGGTGGTGAATTGGATTCCCTGCACTGACCCCTCAAGGTGATTCCTT
CTGCAGTGCTTTATGTGATTTCAAACTATTATCTCCTGGAGTCTTGAGCAGCTCACACTA
AATGACTGAGAACTGCTAAT
>Ccor_TEdenovoGr-B-G730-Map8#CLASSI/LINE/nan
CAAGCTGGGGGCATGTGTCAATCTGCTGGAAGGTAGGAGGGCTCTGCAGAGAGACCTGGA
ACGGTTGGATGGATGGGCAGAGTCCAACAGGATGAAGTTTAACAAGTCCAAGTGCCAAGT
CCTGCACTTTGGCCACAAACAACCCCTGCAGTGCTACAGGCTGGGGACAGAGTGGCTGGA
CAGTGGCCAGGCAGAAAGGGACCTGGGGGTGCTGGTCGACAGCCGACTGAACATGAGCCA
GCAGTGTGCCCAGGTGGCCCAGAAGGCCAACGGCACCTGGCCTGGATCAGGAACAGTGTG
GCCAGCAGGACCAGGGAAGTCACTCTTCCCCTGTACTCAGCACTGGTGAGGCCACACCTC
GAGTGCTGTGTCCATTTCTGGGCCCCTCAGCTCAGGAAGGACGTGGAGACGCCCTGAACA
CATCCAGAGGAGGGCAAGAGGGCTGGTGAAGGGCCTGGAACACAAGCCCTGTGAGGAACA
ACTGAGGGAGCTGGGGTTGTTTAGCCTGGAGAAAAGGAGGCTCAGGGGAGACCTTGTCAC
TCTCTACAACTGCCTGAAAGGAGGTTGTAGCCAGGTGGGGGTCGGGCTCTTTCTCCAGGC
AGCAACTGACAGAACGAGAGGACACAGCCTTAAGCTGTGCCAGGGGAAGTTTAGGTTGGA
TGTCAGGAAAAAGTTTTTTACTGAAAGAGTGATAAAGTTCTGGAATCGTCTTCCTGGGGA
GGTGGTGGAGTCACCGTCCCTGGATGTGTCTAAAAAAAGATTGAATGTGGCACTTGGTGC
CATGGTTTAGTTGAGGTGGTGTTAGGGCATGGGCATGGGTGTTAGGGCATGCACAGGGTT
GGACTCGGTGATCTTGGAGGTCTCTTCCAACCTGGCGATTCTGTGATTCTGTG
>Ccor_TEdenovoGr-B-G139-Map4#UNCLASSIFIED
AACTGAGGTGTTTTTGCAGCTGAGAGGAAGCTGAAGGGGGTTTACCCCTCGCGTGCTGAC
AAAAGGAAGCCCGGAGGTCAAAGCTACAACCCCTCTGGAAGGCGGCAATCCCCGCTGAGA
CACACAAAAGGAAGGGGTAGAGCTCCTCACCCAAGGGAGCTTTCCTCCTGTTGCTGGAAT
GAAGGCATGAAGACGAAGGCAAAGAAGAAAGAGAGGGGACTCTCCGTATGTGTTCCACAC
AGGTTTATTCCAGCAAAAAGACAGGGACAAAGAGCCAAATTTTTGACAGGGTCCAGGGAT
TTTATACTGAGTACAGAATAGGCGGGGAAAGGGATCTCAGCCAATGGGGTAAAGGCAAGT
AGGTGGGGTTGACAGCAAGGAAACCAATGGGGACAACACATAGGAGGGACTTAGGGAAGG
ATCCAATGGGGCGTCGAGGAACAAAGAACTTTCTAGAACTGATACATATTAAACAAGGGA
TATGAATATACATAACTTCATACATAAAACAGGGAGGGGAAAACATTAACCAATCAGGGA
AAAACATGCAAACAGCAGAACAAAGGAATTATGAGTTCTCACCGTGACTGCAAAGTTATA
TGCTAAACTTGGGTTGCTGACCACCACAGCTGGTTGTCTGAGTTCTCCTCAGGAGACAGA
GTGGCTGGAGCCACCT
>Ccor_TEdenovoGr-B-G1334-Map16#CLASSI/LTR/nan
TTTATTGTTTGTCCTAGGTTACAATGTAAGATGTAACCAAAAGCATGTATTCTATTATCA
TCTTCACAAGCTGTTAAAGCAGGTGGGGCAGTGTTTGTTATCTCCTACCATGACTCATCC
CTGATAACTCCCTCCGGGAGCTAATCTCTGTTTAATGGGCAATCAAGGACCCACCACATG
ACTCATAGAATTACATCAACCCATTGTGAGATGCTCCACCCAGGGGGGAGGAGCCAAGCA
TTCCCACCTGGATATAATCTGGGGTTTGGAACAGCACGAGCAGCCCTTACCTATGCTGGA
CTCCCAGAGGACAAGAGCTACCACTGAGACCTTCAGGTGAAGACCAGACCCTTTTCTACA
GGATCACTGCTTCAACAGGACCACTTCATCTGGACTGCTACCACCACCCTGACTAACAGG
GTGTCAGGTTGTATCCTGACTCTGTCAGTGTTCTTGTACTATTGCATTTATTTTAATTTT
CCTATTAAATTATAATTCTGACTTGTGATCTCCCACTGGTTTGTTTTCAAACTAGTACAG
>Ccor_TEdenovoGr-B-G1070-Map3#CLASSI/LTR/nan
ACTGAGAGAATGTGCAGGAGATTATCTACCTCAAGAGGTTGATGCACTGGGTCCCCAGCC
CTCACCCATCCCGCATGGTGGCAGTACCCTGTCCAGATCCACTGTACCCTCTCCTCCAGT
GTCCAGATCAAAGCCACCTGCGATGGCAGGTTCAGCCACTCCTCGTTTATTACCTTACAG
TGCACAGCCGCGAATACCATCCCCTATTCCTCATCCAGGAGGGGGAGAAGAAGATGGAAT
GCATGGATTCTTCGGTGAAGAAGAACCTGCATCCCTGCAGTCCAGTCAAGCTGCAAGTTC
ACGAAATGCTGGTATGGACATGGTTTCACCTGACAAATATGTTTCAAGAGATACGTCTGT
TACAACAGACTGGTCAAGTATTAGGAAAAAAGGACTCAAAGACAGAAATTTTAATATGGC
CAAAACAGATAGTATTGTAATGCAAGTTATGTATACCAGACAAAATCAAAATCCTCCTGT
ATGGCAACCTATGGATCATCAAGTTATCAAAGATTTAATGGATGCAGTAAAGAATGATGG
ACTGGGAAGTCCATACTTCAAACAACTTTTGAGAGGCACATTTAACAATTATGATTTGGT
ACCTTTTGACTGTAGAAGTATTGCCTCGACAATTTTTACAGATGCACAACTCCTGCTATG
GGATGCAAGATGGAGAAGAGCACTTCGTGAGCTGAGAGAAAAATATGCAGGAGGACCACA
TGCAGCTCTCACATTGGAGCAATTGGCTGGTGACGAACCTCATGCTAGACCAGAAGATCA
GGCAGTGGTTTTGCCTCGAAATGTGCTTATAGATATCAAAGAAGCAGCGCAAAAAGCAAT
CTTACAAATTCCACCAACTGGAACCCCAGAAGGCGTTTACACAGAAATAAAGCAAGGTCT
TGCTGAAACTTTTACCTCATTCGTCGATCATCTAAAGCAAGCCTTGGACAGACAAGTCAG
TGATGAAGTGGCAAAACCATATCTGCTACAAGGTCTTGCTTTTGCAAATGCTAATGCAGA
GTGCAAACGTATAATCAGTGCTATACCTGGTCAAGCGACCATAGCTGAAATGATAGAAGC
ATGCAGTAAGGTGGGCACACCTCAGCATGTTGCAGCAGTCCAAGCAAATGCTTTTGGACA
AGAACTTGGAAAACTTCTTAAAGAGCAAGTAGCAGCGCTTCGTTCAGATCTGCAACGAAG
TAACTCCACAAAAGTAATGGCAGCAGAACTCTCAAGAAGGCCATGCTTCAGGTGTAGAAA
ATTTGGATACATCTAAAGATTTTGCCCTGAGTCTGCAGAGGATACAAGAGTACCGAATCA
CTGCGCAAGATACAGCGCTTAGAACCTGCTTCAACAATCTGCAGGATCTACAGTAGCTCT
TAGGAACAATAAATTGAAACAGGACAATTTTGGAGAACACCAATGATGGACTTGCTTCAG
TTTTTGACTTGCTAAGAGGAGACTGTGACATCATGTCTCCCAGGACACTTACTCCTGAGG
CTCAAAAGGCTCTTGACAGAGTGGCAAATGCCAAATGCTCATTTTTTGGAAAATATAAAA
ATATCCATCTGCCAGTGGATACATTTTCCAATGCGGTTTTTGCTTCCTTGCACACAGGAG
AAACAGTGAAACATGCATGTCAGCATTTTCTGCAAGCATTTGCATCATTAGGTATACTTT
AAAAGATAAAAACAAACAATAGTCTAGCTTATATAGCAAAAGAGCTACATTAATTCTTAA
TGAGTCAGGGTGCACGTCACTCCTTCGGTATTCCTCATTCTCCTACAGGGTAAACAATTA
TTGAAAGAACACACCAAACTTTAAAATCCCCTTTTGGTTAAACAAAAAAAAGGGGGGAGG
CAGAGGCTACACCTCAAATGCGCTTGAATAAAGCACTGTATGTTTTAAATTTTTTAAAAC
CAGTTTTTTTTGCAGAATCAAATTCGCTTATAATTAGACATTTTCCAACACCATATAGGC
AAAGTTAAAGGCAAACCCTTTGGTTTAGATCAGAAATCCAGAGACAGGGAAAATTGAAAG
TCCATTTCAACTAATAACCTAGGGCAAAGGGTATGCTTGTGTCTTAACAGGTGCACGACT
GAAGTGGATTCCAGCAAAAAACGTGAAACCTTATCAAGTCCAGAAACAAGCAGGAATCGA
CTTCGGGAACAAGGAGGCGAGCACGCAGATGTGAATCAGTGTCAACACTACTGTCGATGC
CACAGACATCAGTTGTCTTTCTGTGCAAGAACTGTGGACTGAGTCTTATGTAAAAAGTGG
GAAAGTTAATGGTGTAAATTTTGTATGTAAGAGTGTGGTAGAAGTTGTGTTACAGATCAG
AGATTCCTATGTGGGATAAAGCTGTTGAGAATGAAGCTCAATCAGGTATTACACTTGTGC
CTTATCATCTCACTGATTGCCTTAAGCAATGCAGCTTTCCCAGTAAAACAACCAAAAGAA
AATGTCTGGGAGACTTTGGCCAATGCATCAGGCTTAGATACCATCTGTCTAACTCATTCA
AGGCCAAAGAAACCATTTTCAACATGTTTAGTCGGTCTACCAGCAGACAAATGGCCACCT
TCCAAACATGCTAATCTAAAACTTTCACGATTCGGTTCAAATCCAGTGGAAAGTTGGGAT
GTTTGGACCAAATCCCTTCCGGAGGCTCCTTACGAACCTCAGGAATTGGAAATTCTTGGT
TCAATAAAGATGGAGTTTTGTGTAGTATTCAGTTCTCCAGGGTTGAAACAAAATAAAGAC
AAGATAACAGATGTCACTCCAAATTACGAAATATATAGAAATGCAACATCTTGGTGCAAT
TCAACAGTAAAGATGAGCATATCGTTCAACCAGGATCCATTGCAATTGCCATGAGGGATG
TTTCTCATTTGTGGGGACAGAATTTGGCCTGCAATTCCCTCAAATGTCAAGGGCGGTCCA
TGCAGCTTTGGAAAGCTTTCTTTGCTAACACCTAATGCAAAAATGATAAAAGAACATAAG
AGTAGGGAAAAAAGATTTGTTGAGCAATATAAATCTGATTGTAATGACAAATTTGTAGCT
TGGAATTTTGGACAAAGGTTTTCTGCAGCTCTCCTTTTACCTGGTGCTGCTGCAGGAGCA
GCCTTAAGACAATTGGATCAATTGGGCTGTTGGCTAAGTAAGAACTCTCGTGCTGTCTCT
CTCGCACTGAGCGATATGTTAACTGATGTTCAGAGTGTGAGACAAGCGACTCTGCAAAAC
AGAGCAGCAATTGATTATCTTCTATTAGTGCATGGACATGGATGTGAAGAATTTGAAGGT
ATGTGTTGTATGAATTTGTCAGATCATTCGAAATCCATCCATGAAAGTATACGGCAATTA
GAGGATGGAATAGCTAAACTTGGAGAAGAAAGCGGATCATTGTTGAACGATTTGTTCAAT
TGGTTTGACCTTACACCCTTATGGAGAAAAATTTTGAAGACAGGTTTGTATGTTTTAACT
ATTGTTGTAATTCTTTTAGTATTTGTGCCTTGTATACTTCACTGTGCTAGACGAGCCACG
GACAAAGCTGTCAAGGAAGTGTTTTTGGTTCAAACAGGAGGGGGAGATGTAGGAACCCAG
AGTGCCGAGAATATTTCTCTGCCTGTTTTTAAGGGTTCTTACCCCCCTGAACAACACTGT
TTTAGCCTCCAACCTTGGAAAAAATTACCAACGGTCAGACAAGAACTAGAAAATACAGTG
GTGTGAATTAGGTGATAGACTACTATGTAAGATTGTCACAGGGTGAAAAATTTAGAGGTT
TTGGGCTTCTCTTTGTAGTAAATAGATAAGAGTAAAAAATATCAAAATGGAGGATTGTTT
TTGTTCTCTAAACCTTCTTCTCCTTCTTCTACTACTCCATATTCTGCAGTAAAAGTAGTT
TGGAATGATTGGATAGAGAATTCCGCAGTTCCTGCCCGTGTTACTGAATAATTGGTAGGA
AAGTGAAAATAATGTACGTTTTTAGTAACTATTGGTTAAATTATCTTTAAAAGGCTGTGT
AAATCTTGATAATTAGACTCCACTCCTGCTTTTCTGTGCTCTATGCTGTACCTGGGTCAT
GCTAGTGGCTCTGTTCCTCTGATAAGACTTAATAAACAACTATCTGGAAGCATTGAAACT
CAAGGAAAAGTCTCGGTTTATCTTTGAAACTCCTTGCAAGGACTTTTAGAAAATTCTCTC
CCATCAGGAGGGATTTGATTTATGGCACGGTTCAGTGTCAA
>Ccor_TEdenovoGr-B-G1185-Map5_reversed#CLASSI/LINE/nan
AAAAGTTGGTTAATCCACGTAGGGGCTGTGGAGAGAAGGATACAAAGGAACTTTTCCATG
ATTTTGGGGCTTGAAGAGGGAGTGAATTTCCCTCGAAGCTGGGAAGGGCCTGAGGATGAT
AAAGCAAAGGAGCAGCTTCATCTCTCCCTGGCAGAGAGCTCTGGGCTCCATTATGGATAC
AAATCAATCCCAGCAGGATTTCAAAGGGTTTCTTTAGGATGTCAGGTCCCTCTTTATCAG
ATCCCTGCTGGGATTCAGGGCCTGCCTGGTCATGGGGTGCTTTGATAAGGGCTGGATTTA
AATCCCAGATCTGAGAGCAGACATGAAAGGTCCCTGGGTTTCTAAGGGTTGAAAAGCTCG
AGCTGGATTCGCTGCAGAGCTGAAAAGTCAGGATAAGAGAGAGCAAGGAGTGGCCAGCAG
GCTCAGGCTCCTGATCACGCCCCTGGGATCCATGGGATCCATAGGATCCGTGGCCTCTGG
CACGCTGCTCCAGCACCCTGCAGGGTGACTGACAGCCGGGCAGGGGAAGGAGCCACCAGC
AGCTCTGCGATGTGCACCATCGTTCACCTTGCACGTGGCCTAAACAGCCACCAAGCACCG
ATGGACTGACTGAGCCGGAAATACCGGAGAGATCCCAGTTTGCACTCCAAATTCCCTGCA
GCCTGTTCCCTTCCTGATCCATCCCTTGAAGCAGCAAGAGTGGAATTCCTTCCGTGGTTG
CTCTTTCCCTCCTGTTTTCCACTCAACAAGAAAAAGCAGCCACGTGAACAGGAGTAAAAG
CCCCAAACCCACAAAAAAGCACATTCTCAGCATCACTAATCCCTGCCAAATTGCCAGGAA
CCTTCCAAAACTACATCCAAGCTTGGAAACAGGGAGCCAGTTGTTTGTTTAAGCAGCTAT
TGATCCAGTCTCTTCCAGCTAATTAAACTATTCACTATTTAAACTCATTAAACTGCTCAT
CCTGCTCCTGGCAGCCAGAGGCAAAGAAGAAATCGTGTCTAGATTAAATGGTGATGGTGA
ATGTGCCCATGCCAGTCCTTGGAGAGGTTGGAATTGCATCCCTGTTCCTCTGCTCTCTTT
TCCTTCCTTTTTCCTGCAGTGATTCCCACCCGGATTCCTCAGCTCCAGCTCTCTGAGCAG
CCTCACGGGGAGCATTTCATCCCCTTGGAGCCAACTCCATTTGTTGCATCCTTCATGCCT
CAACCACCCCTAAAAGCAGGGAAGTGCTGATGGGCAGTGCAGCTGCTTCCACTCGGGAAT
GTTTCCAGTGGAACAGGGAGGGAATTCTGAGAAGCTTCCACCCACTGCACGTTAATTGCT
GGATAAAAGGTGAGGCAGCAAAGGATCAACAAAGGGAGATTTCAGCAAGACAAAGTCCAG
ACAGAGAGGCTGCAAGTGTTGCTGGGGCTGCTAAGCTGGGAAAACTGCAAGGTCAGGCTG
TGGGAACATGGATTATACTGAGGTCTGGAACCGGTGTTGGGAAAGGGCCCAAAGTAACTG
CACAGCGAATTTCCTTACCATGAGCCAGGCTCATTCCCTGAGCTGACCAATATCTCTGAG
CTCCCCTTCATGGCACAGCCCTGCCAGTAAAGAACAGAAGTTCCTGCTGCTCCCACTGGA
ATTCTGTAGCGTGCCTGGCATTCCATACGTTCTGCTGCCTGAGAATTCCTGCAGCCGTCC
TTGGGAAGAGCAGTTCACTGCCACAGGAGGAACAAGAGGAAAGCAGTTGCCACTCTCGGG
TTCTGTGCTCTGTAAAAAGTAAAACCAGATCAAGATCAAAGCTCCATAAAGCTGGAACCA
TCTCCAACCTCGGGACAGCCCTTCTGTGGGAAAAGCGGGGATGGGCAATTAGGAAGGAGA
TCATCATGCACATGGGCAAGGGGGGGGAATTAAATTCTGTTGCTTTCTGATTGAGGCCTG
CTTCAATTTGCAGCCTTTATAATATCAGTTTAATGGGACTTTTTGTGCTTTAAAGAGGTT
TTTATTAGCTGGGGGTTGTCCCTGCCTGGACTGAGGCACAGCACAATGAGTCTCCTGCCT
CCTGAAGCCGTGTCGTTATCCCAGCATCTGAAATTAAAAACCAGCACTCTGGGAAACCTC
TCTACTCTGAGGAGAAGTGTGTTTGGGTCTGTGGAGAGCCTGGAACAGCTCTGAGAGACA
CCAAACATCCTGTGGATCCCAATGAACAGCAAAACATTCCAGCAGCTCCTTCCAACACCG
CCCTTGTAGGGAACTCTGTCACCCCAGTGGGTATTTGTGGGAGTAAGGAAGAAATCCCAC
TGATGACCTCAGTGTGATCACCTCTGGTTCGTCTGGGGATAAATCTCCTTTATCCTTCTG
GGAGAATAAAGGAATCCAATGCTGCCTTAATCCCCTGCTCCTCGGAGTCTGGATTTCCAG
AATCCATCTCCTGGCCCAGCATGGGAAGGGTTGTCCAGCGCTGGAACAGCTGCCCAGGGC
AGTGGTGGAGTCACCAACCCTGGAAGTGCTCCACTTGAGGTCATGGGTTGATGTGACCAT
GGTGGTGGTTGATGTTTGGACTTGATGATGCTAAAGGCCTTTGCCAGCCTCAACAACCCC
AAGATTCCATGATTTTCTGCCTTTTTCTCCTGCTCTGGGGCTGAGAAACTCCTTGAGCGG
AGCAGCAGTGGGAGCAGGGAGCCACAGGCTGCACATCAGAGCTCTGCAGGCACTTTTAAT
CCACCTCTCTGCATGTTCATGGAAGATGGCACAGGAAATCTCTCAGCCCCAAAGCATCTC
CCCAGCTCTGCACATCCAGGACAAACCCGAGGTGAATGATCCCCTCTAAGCTCCTTCCAG
AGCCATTCCAGCGGCAATCAGAGGCAGCAGTTCCTAGAGAAACGGCTCCTATCTAATTTA
GGAGCCTCCCCTTGGGGAGGAGACATCCATTTCCCCTTCTACCTGTCATTCTTCTTCATT
TATGGACTCAATAAGGCAGGAAATCTGGCAGGCTTGAAGTAAAAAACGAGCTGTTCACAG
CAAAGAGAGCCTCAGCAGGTAAAAAAAAAAAACCCCAAACTGTTGGAATCAAGATGCAGT
TAATAGGAGCAAAAATAAATAGAAACAGACCCTAAATGTAAATGAACATTACATCACCAC
TGGCATTTCAGCTCCTTTTCCAATACAGAAATAGCAGCAGATTTAACTTGCAGAAAGTTG
CTGTGTTCACACAGCCAGAGCTGCTTTGGGGGCACAGCCCTGAACCTTCTGCTCCCCAAA
ACAACTCAAGACTCAAGAAAGGAGAAACAGGGATCAGGAAGAGGGAGAAAATCCCAACTT
CCTGGTCAAAAGAGGTTAAGAGAAATACAATTCCATCCCTTAACCCTGCGGAGATGGGAT
CTGTTGGCGTTTGCCAGCTCCAGAGGAGTTTGCTCCACCTTGGGCAGATCGGAGGTGAAA
GCAAATAATTCAACTGCAGCCCCGGAGAAGGCTGGGCTCTTAACTGGCAGAGATTCCAGA
GGGAGGGAAATAACCTCCAGTGCCATTTGAGCAGCAGGTTTCTCTCCCAGCTGCCACCTC
AAATCCTCGAGATCCCCATTGGCCACCCAAATTCCAGGCACCATTTCCAGCCTGGAAACA
AACTCGGAGTGCTCTCAGAGTGAGACCTTAAAGCTGGAGCACCTCAGCCACCACACCTGC
TCAATCCCTGCTCTCCCAGGGCTCAGCCTGGAGAAAAGGAGGCTCCAGAGAGACCTTTTC
CCTCTCTGGAATTCCCTGACAGGAGGGGGCAGCCGGGGGGGGTCGGGCTCTGCTCCCAGG
GAACAGGGACAGGAGGAGAGGGAACGGCCTCAGGCTGGGCCAGGGGAGGCTCAGGGTGGA
CATTGGGAAAAAATCCTTCATGGAAAGGGCTGTCAAGCATTGGAATGGGCTGCAAGGCTC
CTGACATGCTCAGGTCCTGGAAAAGTCGAGGGAGAACAGGGAGAATTCTGCAGCCTTCAA
CATGGTGCCTTCATCCCCAGGTGTTCTGAGTCATTTCAGGGAGTGAAGAGTTACAGGGCA
GGAAACAAAGGCAGCTGAAGAAGATCTGAGACGATTTTCCCTTATTCTTACACACCTCAG
ACATTCAATTTTGTCCAAGTTTGTGTCTCGAATTTAAACCCAAATCCTTCCCTGTGGGAA
GGAGATGATCCCGGCCTGCCATGTGCCAGAGCGAGAGTGACAGAGGGAAGGATGTTACTT
GGGGAAGAGTGGCACACTGACATTTCATCGTGGCTGATATGGCAGAGAGACTTCATTTTT
TTTAACAGCAAAAGCTTCAATATTTCACAAAATCTGTGTTCCCTGTGATTATTTGTAAAG
CACACTGGCAGGGCTCTGGCTGGAGGGATCTATAATTGGAGATGGGAAGAGTGGATGGGA
GGACAGGGATGCAGCAGAGGGAGATCAGGAGGAAAATTAGGAATTCTTTCATTCTTTTCT
GGATTTTTTGGGTTCTTTTAATGTGATCCATTTTAAATCCAGGCTTAAGATCTGATTCAA
CTTCAGATTTTTTTTGCTGCCCAAACTTTCTTCTGTCCCTGGCTGGGAAAAGCAGAAAAC
CAAAAGCTTTTCCCAAAATTCCTCATGAAATATTCCCCAATCTGGCAGGAGGGTGGTGTG
GGAATGGGCAGCCTCACTTTCTGTCCAGGTGCCTGAAGCACCTCCGAGGTGTTGCTCCGG
GTTTATCATTGCTGGGAACAATTCTGGCCCAAAGAAGGGGAAGCACAGAGCGGCACTGCC
AGGGTGCGACACGGCCAGGGCACAAGGAGGCCCTGGGTTAACTCCTTAGAGACCAGGTTT
GCAGGAGCTTTGTGGAAGGTTTGGGGTGGTTTGGGGATGGCTGAAGGGTTTCTGACAGCC
AATTAATTGGGAGTCAATCCCCCTACAGATCCCCATTCCCAGCTCCCCCAGGAAGCTCCT
GCAATGGTCTCTAAGGAGGTTAATGGAATATCTGCTTTTGCCCTGCACGTGTCGCACCCT
GACGGGGCCGCAAAGCACTTCCCCTTCTTTGGCCCTGCAGGAGCCCCAGCACTGAAAATC
CCCGAGCAACACCTCGGAGCTGCCACAGGCACCCAGACAGAAGGGGAAGGTGCCCATTCC
CTCAGCTCCCGGCTGCCAGATAGGGGAATATTTCATGAGGACTTTTGGGAAAAGCGTTGG
GTTTTCACCTTTTCCCTGCGTGTGAGGAAGCGTCTGCCACCAGGGGACTGGAATGGGGGC
TCTAATCCCAGGTGTCACATCCTCCCAAACTTCCAGCTCCCGGAACTAGAAAAGAGCTTT
AATGGATGGAAAAGAAATCCCCAAACCACGACCTGAGAATGAGTTAATGACTTGGAAATC
ACCGGGAAGGGCAAAGCGTGGGGGCTGGAAGTCAAAGGGGTTCGGAGTTGGCCTCAGGTG
CTGGCGCAAGGGTGACACGAGGAGGGGAGGTGGAGGTTGCACTGGTTCCTCTCCCGAGGC
AGCCGATGGCATTCCGCAGTGGGAAATGCAGGGAAAAGAAATCCAAAATTCAGAACTGGC
TCAGGAGAGCCAGCAGCTGCCTGGGAACACCAGAGGGAGCAGAGACAAGGAGCAGGACAA
GGAGAAGGCAGGAAAGGAGAAGCCACTCGGGCTTCTGAGATGGCTTCCAGGGGAGGGGGA
AGGGAGCCCTTCCCGTACCTCAAATACCGGGAGCACAGCAGCAAAGGGATGTGTGTGACA
GGGATGTGCAGGACAGGAGGGCACCGGCTGGAATCTCCCTGGACACAGGTGATGCAGCTC
CCTCAGGGCACACCTCACCCCAGCCAGGGTGCAGGGATGGCTCTGCCCAGGCTCAGCTGC
GCCTCTGGAAACGCCAAATCCCAGCTCCCTGCCCTGGAGCTGCCCCTTTCCTGCCGGGAA
AGGAAAAGCAGGACTGAATTTTCCAGGTCCCCCCCACCTGGTTCTGTCTCAGCTTTGAGC
TGGAACTTCCTCAAACCTCCCAAGCCAGTCCCAGCCTTTCCCACCAATTTCCTCTGTGGA
ACCCAAGCAGCCGCACCTCCCTCTCTCTAAATAATCAGAATATTGGCAGGGCTGCTCTCT
CCACACTTTAATTCTCTCCACAGTTCAATTGTCTCCTTTCAGAGGTACTAGGAGCTGTTT
GCACTTCAGTTTTTTCCGGCTCTGTGCTTTGCTCCTCTGTTCCCAGGCACCAGCTCTCCC
TGAGCTGCTCCCTACCTTGTTTAAGAGTTCATTTGTTTGGAGCTCCTTGGAAGCAGCTGC
AGGCACTGAGGAGATACCAATTAGTGTCAGGGCAGTTAATTTGAAGAGGGGGGAGGAAGC
CGGACTTTAAACTGCTCCAAGGCCTGTTCCTCCTGCACTGGGAAATACAGGGAGCACCTG
AGCTGCTCAGCTGGGCTGCTTTAGGGTGCAGAGGTGAATTTGGAGCTGATTTATTTGGGG
TGCTCAGCAGATGCTGGCCATGATCTCTGCACGTGCAATCCCAGCTGCTCAGCCAGGGTG
GAGTCTTCCTTATCTCCCAATAAATCTCAAACCACTCCTTAGCTCCTCATAAACCTGAAA
CCAGACGGTTGGCACAGCAGCCTCCTGAGAAGCAGCATTTTGACAGGGATTTTTTCTGAA
CCATTAACTTTTGTTTGCTGGAGCTTTCCCTGCAAAGCGCTGGATCTGCATCCCGACACG
TTCGGGTGGGATTCCTCAGCGCCGCGTCTCGTCCCAAAAATACTCTGAAAAAGGAGATTT
GTCCTCTCTAGGTACACTCTGGCCTGTAACAGAGAAAGCCTTTGGAAAGGATTGATGCCA
GTCTTATCACATTCATGTATATTTTAATTATGATTATCAGCAGAAGTCATAATTAATGAC
AATGGAATATCTCCATATTAACAGCTATCAGGAGCAGCCCACACAATTTCATGGGGGTGA
CCTCAGTGCTTTTGTGGGAATCTCAGCCCAATTGCCAGCTGTCCAAAGGCTCCTTTTGCT
GGCACTGATCCCACTTTCAGCAGAACTGTGCAGCTCAGTGATATTAAAGTCAGCAAAACT
CTCAAGTATAAACCCATTTCCCAGGTTTTTTCACGAGGGAGTGTTCCTGAGGTCAGCCCT
GCACCGTTTGCTTGAGGGAGGACTTCAGCCTCCCGTGCTGGCACAGAGCTCCAAGGGAAG
CAAAGTGCCCCAGGAAAGCTGTTTTGGACAAATCTCATCAAACAGTGCTGGGGGAGAACA
AACACCACAAAAACTGGGATTTGCTGGCACAGGGGCTTGGACATCACACATCCTTCCCTG
TTCTTGGGTAACAGAGTTATCAGAGATCTCCTGAGTAGCTACACCAGTAAAAAAGTGACT
TTTCCAGCCCAGATGCAGCTGCATAAGCGTTCGGAGTGGCAAAATGAAAAGAATGTAAAA
ATCCCACCATGGAGTGAGATGGTGCCACCTCCTGCACCTGGGCCACCGTGGAACACTCCA
GGCTGGGGGAATAGGGGCTGGAAAACTGGGAAAGGCCCTGGGGGTGCTGGGGACAGCAGC
TGGACACGAGCTGGGTGTGCCCAGGTGGGCAAAGCCAAGGGCACCTGGGCTGTGCCAGCT
TGGGGTGACAGCAGGGCCAGGGCAGTGCCCGTCCCTGTGCTGGCACTGCTGGGGCACCTC
CAGTGCTGGGGGCAGCTCTGGGACAAGAGGGACACAGAGGGGCTGGAGCGAGTCCAGGGA
AGGGAATGGAGCTGGGAAGGGGCTGGAGAATTCCTGAGGGAGCTGGGAAGGGACTGGAGT
TCCTGAGGGAGCTGGGAAAGGGGCTCAGGCTGGAGCAAAGGAGGCTCAGGGGGGACCTTG
TGGCTCTGCACAAGTCCCTGACAGGAGGGGGCAGCCGGGGGGGTCGGGCTCTGCTCCCAG
GGAACAGGGACAGGAGGAGAGGGAACGGCCTCAGGCTGGGCCAGGGGAGGCTCAGGGTGG
ATATTGGGGAAATTCCTCCATGGAAAGGGTGCTCAGGCCTTGCCACAGCTGCCCAGGGAG
GTTTGGAGTGCCCAGCCCTGGGAGTGCTCCAACACCTGTGGCTGTGGCATGGGCGGACGT
GGTCAGCGGTGGCCGTGGTGGTGCTGGTTGCACTCAGTGATCTCCGAGGTCTTTTCCAAC
CTTGATTCCGCTCTCAAGTCAGCCCCACGGAGGAGCAGCACAAAAGGCACCCCCAGGCTG
CGAGCGGAGGGTTCAGAACACGCTGCGGCAGCAGGAACGAAGCTCTGCAGGATGAAACTG
AAAAGGGGAGAAATGCCGGGCTCTGTGAAAGGGAACAACTGAGAGAGCCACAAACGAGCC
ACCAAACTTCTCACAGGGGACACCACCAGCAGCACAGGTGTGAAGGGACTTCTTTTTGCC
CCAGAATTGTGAATCCACAGCCCAAGCCACGTGCACACACTGCAGATGTGAAGTGTATTT
TTACTGCCAGCAAGCACTTGGGAATAAAAAAACCTCAGCCCCAAAGCTTGATGTCTAAAC
AGCAACACAGAAGTTCTAAAACAGCTGTCGAGAGAAACAAAACACAGCAAAAACAAAGCA
GAAAGGGAGCAAAAACTTGTCACGCTGGCCGTATTTCCGAGGGTGACAGGTTCTGCTGTG
CTGGGAATGCAGCACCAAACACAAAAATCCTACTGCAACTCCTGGATCCCACAGCAGGAA
GGACATGGAGATTCCCAGTGGGAATCAGGGATGCAGGACTCGGCTGTGCTGCCATCCCTC
CCTCAGGAATAGCCAGGTTTAGCTCATTCTGTCTGCCCAGAGAGGGGAGATTTGCTCCTG
GATCCCCTGGAATGTTCCAGGCCAGGCTGGACACTGGGGCTGGGAGCAGCCCGGGACAGT
GGGAGGTGTCCCTGCCCGTGGCAGCGCTGGCACTGGATGAGCTTTAAGGTCCTTCCAAGC
CCAAATCGTTCTGTGAGTCTTAGAGCCCTGAAATTCTCATGACAGAGGTGGAACTGCAAG
AGCTTAAGGTCCCTTCCCAAAAAAACCCCATTGCACGACTCTGCAGCTTCTGGAGCCCTG
GGTCAATGGAAATGCAGTTTCAGAGGAGCTCCGAGGAAATGGTGTTTTGGGGAGAGCAGA
GTGGCTGGAACAGAGGAACAGGAACAGTCTCCTCGAGCAAGCCCTTGTGTCTCAGGGAGC
GGGATCGGCTCGCTCCTAACGCACCTGGTGACTCCCAGAGCGGGGGATGGAAATGCAGCC
CTGGTCCGAAAGAAACCCTGCCCGGGAAGGCGGGCTGGGATTGTGAGCTGGCTGCGGGAG
CTCGCTGTTAAAGGCGATCTTTTGGCTGTAAAGGTGCGCCTTTGTCTCTGTGCGAAGCAC
CCGGCCGTAGCGCCCTTTGTGCTGCTGTCTCCTGATTTCCTTAAACTTTTATTAAACTGT
CCCTTTTCTTCAACTTTCCTTCAAATTCTAGAGCGAAGCGCATTTTCCCAGCTGCGCATG
CGCGGATCATTGCGCATGCGCAGCGCATCACCGGTGATCCCTCTGTTCTGAACGGGATTG
TGATGTTGGCTTTTTGCACGTTCCATCATTGTTAGGAATGGATTGTGATGTTGGTTTTTT
CATGTTCCGTAATGTGAGAAAAGCTTTGCCTGGGTTCTGTAATGTAATGCTGTAGAATGT
CTGTAGTTTGGGTGCTCAGTTTGGGAAGGATGGGGAGGGGGTCTTCACATTCCTGGAAAA
TCTTATCAGAAGAAAAGAACCCGAAACCAGACGGAATGGAGCCAAGGAAAAAGATAAGAC
TGATAAGATGATACTCAGCAACTCCAAAGAATTAATGAATGATGCATGATGGTGATGAAT
AAAAATAAGCGATGTACTTTTAAAGCCGATCTTTTGGATGTACAGGTGTGCCTTTGGCTC
TCTGCCGAAGCAG
>Ccor_TEdenovoGr-B-G1846-Map4#UNCLASSIFIED
CTCTGGGCTCGCAGGGTGCGGAAATGAAAGCGGGGGCTCTGCAGGCACAGCGGCCACAGT
GGGGGCTGAGGCAGGGCCCCCGCTGGCCACAGCCACTCGGTGTGGGAAAGGCCCTGCCAG
CCCCAACCCTGCAGCAGGACCAGTCCCAGGCACGCTGCAAGCCCCGGGCCAGGCAGCTCT
TGCAGCGCTGGGCAGAGCTCAGCCCACAGCAGACGCTGCAAGGAGAGGCTGTGGCTGCAG
TGCCCCAAACAATGCTGGCCCAGGGGGGATGTGCCAGGCTGTCTCCTGCTCGCCCGGCCT
TCCTCCTCCTCCTCCTCGCTGCTGCTGCTGCTGCTGCTGGGTGAGTTGGGGATGGCTTTG
CCTTGGGGCTCAGCACTGCAGGGCTGCTGAGCGGGGCAGGACAGGGCCCGTGCTGGGCCC
AGGGCAGGCCCCAGGGGAAAGGGTGTGTGGAGCAGCCGTGCAGCACTGAGGGGCAGAGCT
GCTCTGGGGAGGGCAGCAGGACCAGTGCTTCCTCCAGCT
>Ccor_TEdenovoGr-B-G910-Map3_reversed#CLASSI/LTR/nan
CTTTGTCGCCCACAGAGCCAGAGCCAGCCAGGGCTGCTGGGGGTCAGCCCCAAGAGGAGG
AGAAGCACCGAGAGATGATGCATGAAGTAATGAAGAAGCTTGCTGAATTGTCTATACGTC
AGGACGCACTGGAGTCTAAGGCTCGCAAAACCACACCATCAGCACCGTGGCGTCCCATGG
ACCCACCGGTCAAGACAGCCACCAGAATTCCTCCGTTCCCATTGGGAGAACCGGGCACAG
GGCCTACAGCCCTTCCCTCCCAGCAAGAGGACATGCAGCTATTGCCTCTGTCAGCCCCGA
CAGCGAGGACTGATCCATTGCGAAGGAGATGGAATGGAGTTGTTCGTAATGCAAACATTC
TGAGAGGTTTGCTTCTCGTAAGCATCCTAGCAGTGTCTCACGCAATGTTGACAGCAATCC
AAAAGAGACAAAACATGTGGGTCACCCTAGCTAATTTAACGGGGCAAGACTCTATGTGTC
TGAGCCTGGCCATGCCAGGGGACCCATTTCGCACCTGCTTAATTGGGGTCCCATACTTTA
ACCCGCAAGACTTCTGAGGGATGCTAGACAACAGCTCACTGATAGGGAATGCCACAGGCA
ATGGCAATTGTTCAGGGCTGATCGGACTCAAGCCTGCGCAGCAGCGTGTCTGCTGGCAAG
CTGCATTCTTGAAAAGCATCAATGTCACTATGGGGACACCCGAAGAGTTAGATCTACTGG
GTTCCACAAACCAAACTGGGGATGGTTACATGACATTCGAGCCACCCACTACCAGTCAAT
TAAATGTTAATAGGTGCCTTTGGGCCACTGTCTACCCTCTTGCAGACTGGTTTCTGAGAA
ACTACGAGTCCGAAGCAATTTACTACCTAATCAACCTCATGGGTCAAGCCCCGAAACGCC
TCCCCAGTGGTACGTTCTTAATATGTGGGGACCGCACGTGGAATGGGGTTCCCGCCAGCC
CACATGGGGGACCGTGCTACTTAGGGAAACTCACCCTGTTCCACCCAAACCTGCATCAAC
TCTTAAGTATCACCCACCGCACTGAAACCAGGGTGCGGCGTTCAATCCATGAGCTCGAAT
GTGAAGGGACTGAAGAGCCCATCTTTTGGAGTCGTAGTACAATTTGGCTAGCATCCATGT
TTTTACCTGGTGCTTCAGCAGCTAGGGTGCACGTAACATTACACAAACTTGCTTGCTGGG
CAAGAGACGAACTAAACATAACTTCGCAGATGCTTGACGAGCTAAGCGCAGATGTTACTA
GTGTTAGGCATGCAGTATTACAAAATAGGGCAGCCATTGATTTTCTACTATTAGCCCATG
GCCACGGCTGTGAAGATTTCCAAGGTATGTGCTGTATGAATCTTTCTGACCACTCTGTCT
CAATTCACAAGCACCTCTCTGACCTCCAGAGGGGCCTGCACAACCTTCAGGAGACAGACG
ACCCTATTGGGGATTGGCTTAAGGGTCTGGGTATCACCGGATGGCTGCGTACCTTGGTAG
TAGAAGGCTGCCGATTGCTATTTGTAGTTATAATAGGCTTAATAGTATTTGGGTGCATTT
TTTCCTGCGTCAAAGCAGGGCTGCGAAAGATTATCGACCAGGCCTGGGTTGCCCAAAAAG
AAAATGGGGGATGTGTAGAGGGATTCCTTATGGAACAGGGGCATATGATACCCCTGGAAA
GATTGGACAACCCAGGGTTGCTGAGGAAAAGCCCCTGAACAGGCCCCTGGCTGCAGGCAG
GCCTGGAAAGCACCTGGCTGCAGGCAGCCCTGAGAGTCCTTGCAAAGTTACATGCACTGG
TCGGCTCCCCCGCTGATTAGAGGCTGTCTAGAGGGACTGGGCGTGAATCTTTGCAAAAGT
AGATATAAGCTTGCATAGTTGAACAATAAACAGAGAACGATGCTTAATCATATCGGTGTA
CGTGTCGTTTATCTGGCCAGCTCTCCAGACTCGGTCCCTAAC
>Ccor_TEdenovoGr-B-G1015-Map4#CLASSI/LTR/nan
TGTTACAGTGGGGAAACTGCAACAAGTGTATCAGACAACGAGGCCCGTGGAAAAGAAATA
TATATGGACCGATTCTTGATAGATGTTTCAGAGATGTTTATTTCTCCAGCCGCATGGCCG
GAGCTCTGCCGAGGAACTGCTGCAATCACGGGACCCGAGGGTCCTTGTCCACTCAGGGGA
ACACAAAACAACCAATGGGGAACGAGGCTGACCAGGGGCTAGGGAAACCCCGTGTCTCTC
CCCCCAGGGCCCCTCTCCCAGGACTACATGGCAGGGGGAGGGCCCCAACATTTCACCCAT
TTATTTTTAACAAAAAGAGATTTAAAACTTAACATTGAAAACAACTGGATAAACATGAGA
TAACAAGGACAGTTTCAAAACAAAACAAGCCACCCTCCTGAGTCTTTAAATGTCCAAACA
GATTCTCTGGAACATCTTAAGGCTGACAGAAGGGAGACAGGACTCTCCAGGCATGCTTTG
TGGGGAAACTGAGGCAGGAGAGGGTTTCTTCCATTTGTACCTGTTGGAACTCTAAACAAA
AATAGTTAATTTCTTCCCTCCCCCTCTTCATCCCCCCCTTGGCATCGGAGAGGAGTTGTA
GGGAAAGGGAATTGTATAGGGAAGCCATGGGGTGAAAAACAGATTAGGAATAAACTGGGG
ATGGGGTAAACTTAGGAAAGGGTTCATATTGGGTATAGGGTAAAAGGGGAAAGTAGGTTG
TGGGTAGGGAAGTTGCTGGGATGGATATTGTTTATAATTTTGTGCATAACGGCTGCCTTT
GACTGGAATACCCCCAGGCCCAGTAACATTTGCTGCTTGTAAACCCTTCTTTCCTTGCAC
TATATCAAATTGTACAACTTCCCCATCTCCTACACTTTGCAGGTAATTTTTAGGGTTATT
CTTTTTAATAGCAGTTCTATGAACAAATGTGTCTTCTTGGTTGTCACATCTTGTTATAAA
ACCATAATTTTGTTTAACATTATACCATTTTACTATTCCTAAAACCTTAGCTATGGTGAT
TTTTTCCTTTTTCCGAGTGGCTGCTGTTTTCTGTCTCACTGCGCTTTTACTTTCTCTTTC
ACTTTCGCTCGCTCCCGTGTTGAAACTGCCAGGGTTGTCAGTGCTGCCGGGGCTGTCAGG
GCTGCTCGTGCCTGCACGCTCTTCCCGGGGTTGCATTCGGGGCTGCGCGGGCCGGGCCGG
GCCGCGCCGCTCAGCTCCCCGCACGCCGCTGCCGCCTCTGCTCTCAGCTGCGCTGCCACT
GCCTGGCGCCGCACCCACGTCTCGGCCGGGCCCCCAAGCGACAACCCCCCAGTGCCCTGC
TCCAGCGCGCGTTTCAGCTAGGCGCGGCTCCGCTCCACCGCCACCGCCGCCAGCCGCCGC
CCGCGCATGCCGCCCCTCTCGGTCAGGCGTTCATGGGGCTCGCTCCACCACGCGCTGCGC
GGGGCCGGGTGGGCACCGCCGGGTCACGCCGCTCCTGCCACGCCTCGCTCTGCTGCCGAC
ACTGCAGCTCGCACCGCTCCGCCCACACGCAGGAACTGCCTCGCTGCTGCTCGCAGAGGG
CTCAGTCCACGTGGTCTGGGTCGCATGGACTCTGAGGCACGCTTCCCTTCGCCAGGACAC
AGCTGACATTGCTCAACAGTCTCAGTAATTAAATAATATTCACGAAAATATTCTTCCATC
GGCATATATTTTGACTCAGAAATTAACTGTGTCCAAACGGTCTTCCAAAAGTCTTTGGTA
AGAATTAAATCCCAAGAAATGTAGAAAAAGTTCTTAAACAACCATGAAAGGAAATGTTTC
AGTTCCTTTTGAGCTTGAATTAAGCTAAAATTTACAAATCGTTGTTCAAGAATCTTTTCA
AGTTTAAGATAAATGTCCATATGCGGCTCGGAGAGCCAAGAGTCTTTCCATGGTTCCTCC
ATAATTTAGAGATGGAACAGCAAAACAAAACAAGAAGAGGAATCCAGAGTTTACTCACAA
ATCAGTCACTGTCCTTAGGGATCGGGGATCGTTCTGCTCGCATTATCAACCATTTGTTAC
AGCAGGGAAACTGCAACACGATGTATCAGACAAAGAGGCCGGTGGAAAAGAAATATATAT
GGACCGATTCTTGATAGATGTTTCAGAGAGATGTTTATTTCCCCAGCCGCATGGCCGGAG
CTCTGCCGAGGAACTGAGGCAATCACGGGACCCGAGGGTCCTTGCCCGTGCAGGGGAACA
CAAAACAACCAATGGGGAACGAGGCTGACCAGGGGCTAGGGAAACCCCGTGCCTCCCCCC
CAGGGCCCCTCTCCCAGGACCACATGGCAGGGGGAGGGCCCCA
>Ccor_TEdenovoGr-B-G1866-Map3#UNCLASSIFIED
TGTTGCAGTGGCTAAGACCACTCTACACCCCCCAAGTTGCCCTAAAAGTGGTCTCTCCTT
ACAACACTGTGCTAGAAAGTTCTCCCTCTGTCTAGATTCTGCTGGTCACTGACCCTCTCT
CCCCTCCCATCCCTTTTCCCATTGGCCCCTGTTATGCCATTCAACCTTGCCTCTGCCCCC
TAGCCCTCAGACCATTGTTTCTGGATGCTCTGCCCGCCTTTGGCAGTTTTCAGGATAAAA
CTGGCGTGGGCTTTTGGTTTGGTGGTTCTTTCTTGCCTCTGTTCCCTTCGGGTGTGTTGC
CATTAAACGCCTCAGAATTGCATGCAGAGAACCCTTCTCACGTCTCTGTCTCCGGTTCGT
GCACAGACTGGGTGTGAGCGGCTGTTCGCAACCACCTGTGAAGGTGAGGTTGTGTGCACA
TGTAGGTGCCAGGAGAGTGCTGCCTAAGCAGTCCACGAGGGACACAGCAGGGACAAACGT
GGCATCGATCCACCAAAGCCCTC
>Ccor_TEdenovoGr-B-G1672-Map3#UNCLASSIFIED
TGTCCTGGGGTGACGTAATGAAGCCGCTTTATTCCTTACCCACCCGCTCATTGCCCAAGG
ACGCTGTGCCTTTAGGATGGACCCGGGGGCGGGGCCGGAGCCAGGGCCCGAGGGGGCGGT
TGAACGGTTCAGCCCAAGGGCTTCAGGCTCCGGGCAGGGCTCGGGAGGGAGCGCGCCGGG
AGCGCTGTGCTGCTTTTTGGTTTCCTTTGGGTTCCAGCTAGCTGGGAAAAGGTTCTGTTG
GGGTTTTTTCTTGTTCTTTTTTCCCTTTCCTTCCCCTTGCCTCACTGCCTCCCTTCCCTC
CTTGCCGGTCCGGGGAGCCTGCAGGGTGGCCCCGGCTGGTCTGAGCCCGCGTGTCTGTTC
CCTCTCCGGGAATTTGTTGTATTTTGAGGGGGTTTTTTTCCCCTGTTCTACCCTGTTTTG
TTTGTGTGTTAATAAACAGTTTGTTTTTTTCCACTTTCACTTGCTGTGACCCACTTGTCT
TATTGGTGGAGGAAAAGGGGAGGCCCTTTCCTCCTGAAGTTTTGTCTCCAAAACCGAGAC
ACT
>Ccor_TEdenovoGr-B-G2030-Map5#UNCLASSIFIED
GTCCCTGTTGTGCAGGGGAGCAGCTCCCAGGCCGTTTTGTGGAACTCCTTGTGAGGCACA
CAGGCATTTTGCTGCCAGGACATTGGATCCCACTCGCTGGGGCAGGTGCCCCCAGAGGTG
CTGCAGCACTAAAATGCAGTTGCCAGTGCAGCTCTTGCTGCCTCGGTGAAAATCTCCTGA
GACAAGGAGCCTGGCAGGACACGTGCTTGGCAACAGCCAGTGTGCAGCTGAAACCTCCAG
GATGGCCCAGAGTGCCACGCTGGACACTGCCTGTCCTTGGGGTTCAGAGCAAAGCAGATG
CTTGGTGTGTCTGTGCAGTGTGCGGCTCCTGCTTGCTCCCAAATGAGCAATTGCCAGGAG
ATGTGTGCAGAGCTGCCTGGGCTCCCTGAGCAGGCCTGGCAGGGGCTGCAGCACGTGGGG
TGGCAACGCAGCCTTGCGAGGCTGTGAATGTCTTGGTGCTCGCCCAGAGGGGGAATGGTG
TGGGCTGAAAGGCTCCGTGTTTGCCAGGCTGTTGCAAAGGAAAAGGGAGAATCCTCCTGA
ACTCAGGCAAAGGGGACCTGCAGCCCACTGAGGCGGCTGCTGAGCACCTCCTGCACCAAT
CC
>Ccor_TEdenovoGr-B-G2025-Map4#CLASSI/LINE/nan
AGTCCTGGGCCCCGCCCTTGGGTCACACCAACCCCCTGCAGCTCCAGGCTGGGGCAGAGG
GGCTGGAAAGCTGGGAAAGGCCCTGGGGGTGCTGGTGACAGCAGCTGGACACAGCCCAGG
GGTGCCCAGGGGCCAAGAGGCCAATGGCCACTGGGCTGTCCCAGCCATGGCGTGGCAGCA
GGAGCAGGGCAGTGACCGTCCCTGTGCTGGCACTGCTGAGGGACCACCTCAGATCCTGGG
GCAGCTCTGGGCCCCTCATGTCAAGAGAGACCTTGAGGGACTGGAGTGTCCAGGGCAGGG
AACGGAGCTGGGGAGGGGCTGGAGCCCCAGGAGCGGCTGAGGGAGCTGGGAAAGGGGCTC
AGGCTGGAGCAAAGGAGGCTCAGGGGGGACCTTGTGGCTCTGCACAAGTCCCTGACAGGA
GGGGGCAGCCGGGGGGGTCGGGCTCTGCTCCCAGGGAACAGGGACAGGAGGAGAGGGAAC
GGCCTCAGGCTGGGCCAGGGCAGGCTCAGGGTGGACAGCAGCAGGAATTTCCCCATGGAA
AGGGTGCTCAGGCCTTGGCAGGGGCTGCCCAGGGAGGTTTGGAGTGCCCATCCCTGGAGG
TG
>Ccor_TEdenovoGr-B-G721-Map3#CLASSI/LTR/nan
TGTTGAGGTTTTAGGAGTTCCCCTTTTGCTTTTTTCCTCTTAAAGAATTTTCCCAATACG
TGTTGCTAGGAGACAATAACAGCTGGATACTTAAGAGAGACAAAAGACCTGGCCACAGTT
CAGGGGAAGGGTCCAGCTGGCTACTCTCTCTTACCTGGGGTTTTCTTGTGTAGGGCAGAG
ATGCCATGAGGTTCGTGCTGGGAAAAAGGGGCTGGGTGGAGCCCCTAGCTCTCTTGTGCT
CTCGGCGTTCGGAGGGGAGAGAGGCTGCGTCGCTGTGGGGAGGATTCATCACCACTGCGG
GGTTCTGCCTTCTGCTGCCTTCCTTCTACCGTGAGTGGAGCTCTGCTTGCTGGAGCAGTC
GTTGCACTGGGACCCTATTTAACACCCTACCTCACTAAAAGAGGGATGTTTTACCGTCTG
CTCCGGTGCCTCAGGGGAAAAACCCCAGGATATGGAGCCAGCTTTTCCCTACCCTGCTGG
GAGCTGGGCTGCCGCTGCCCCACCCCCGCTGTTTCTTTGCCACTGCCCCGAGCCTTCGCT
ACACTGCAGCTCCTCACTCCCTGCCTGCCGAGACATCCCGGGGTTCCCGCTGCAGCTCCA
GAGTTCAATACATCTCATCTACCACCCGGGATTTGGTGCTCATTCCTGCCATTCCAGCCT
GTTGCTCCCGCGGGCCCTGCTGGGGCACTGGGATCGGCTGCCCAGGGGGTTTGTGAACCT
TTTCTTCCATCCCTTCCTGGCTTGGCCAGGCCGCCATTGCTGCGTGCTTCCCGAGCTCGC
TCCGGAGCGCCCCCTGCAGCCGCGGGGGAACCATCGCACCTGCCCTGCTCACCGGGAGCC
GCCAGCGCCCCTGCCGGCTGCGAGCGGAACTGCA
>Ccor_TEdenovoGr-B-G718-Map3#CLASSI/LTR/nan
GCCTGTTTTTAGGTAGCAGGGGGGCCACAGAGGTGGCTCTTGTGAGGAAGCTGCTGGAAG
ATTCCACCATGTCCGGCAGAGCCAGCTGATGGCTCTGAAGATGGACATGATGCTGGCCAA
ACCTGGGCCAGTGAGAGAGGTTGGTAACACCTCTGTGATGACATATTTAAGAAGAAAATC
AAAACAAAGTCACAAGATTTTGGATTCTAGTCAGAGAAGAGGAGGAGGTGAGAACATGTG
AGGGAAACACCATGGTGACACCAAGGTCAGTGAAGAAGGAGGGGGAGGAGGTGCTCCAGG
CACCGGAGCTGAGATGCCTCTGCGGGGTGCCCGTGCCGGAGCGGGTGGGTGCCTGCAGGA
GGCTGGGATCCAGGGGCAGTCCCGGTGCAGAGAGGGCCCTGCTCCCAGGCTGGAGCAGCC
TGGCCTTGGAGCGCTGCACCCTGTGGCAGACAGAGCCCGGCGCAGCAGTTTTGGGGGGCT
GTGTGCCCGAGGGAGGGGCTCACGCTGCAGCAGGGGCGGTGGGGCTGCTGCTCCTGAGAG
CGGACCCACGCCGGGGAAGTTCAGGAGAGCTGTCTCCCGTGGGAGGGAGCCCACGGCCTC
CCAGGGGAAGATTCCTCTCCCGGAGCAGCGAAGGAAATCTCGGTGATGGACTGAGCAAAC
CCCCGTGCCCTGTCCCCCTGCGCTGTCGGGGGGAAGGAGGGAGGGGCTGGGGGGAAAAGG
TGTTTTTGAGGGGTTATTTTATTTCTCAGTATCCTCCTCTGATTCTGTTAGTAATAAATT
CACTTTGTAACTTTAAGTTAAGCCTGGTTTGCCCTTGAAGTGTTTTCTCCCGGTCCTTAT
CTCAACTCATGAAGCATTAGTTAATCATTTTTCCCCCTCTCTCCTCTGCCCAGCTGTGGC
AGGAGAGGGTGAGGGAGTGGCTCTTGTGGGTGCCTGGCGCCGGGCGAGTGTCAAACCACA
ACAG
>Ccor_TEdenovoGr-B-G1995-Map8#UNCLASSIFIED
ACTATTGCGGCCGGGTTGGGGTCTGTGGCTCAGACCCAGGAAGCCGTGACCAACCCAGAG
AGAGTGTCCCGCAAGGGACAGTCTTCCAGAGGTCTATGGCGTTCCCTCAGCCGCCGGAGA
TGCCTTCTGCAGAAAAGGGTGCCTGTCTCAGCAGGCTGTCAGCTCTTTAGTGATTTCAGC
AAGAGTGACTTCAGCTCTTGTTCTGCGAGGCAAACCCCAGGCTGGACCAGGAGGAGAGAG
ACGAGAGGCTCATTTAGCAGTTCCGCATGAGGCAGCTTTATTAGTCCACACCCCTACGAA
GGGGAGGCTAGGGACGAGCTCTCCAAACTCAAAGGGGGAGAAGGGTAGATCTTATAGGGA
TACAAGGGTGGGTGTGAGAGGGTAGAAGCCAATGGGTTACAAAGAATCTACATAGGGTCT
CCCAGAGGATCATGGTTCTTGTTTTCTCTCACCCTCACCGCAAAGTGCTGCCTTTTCCAA
GGGGATCTTGCTGGGAGGTTATGCAATCTCCTTATCTCAGCAGGCCTCCCTCCAGGGCAG
GGGCTGGGCATACCCCACAACA
>Ccor_TEdenovoGr-B-G1594-Map4#CLASSI/LINE/nan
TCTGGGGCATAGTGATCATGAAATTATAGAGTTTTCAATATTTGGTGAAATAAGGAGGGA
CATCAATAAAACTTTCACACTAGACTTCTGGAGGGCAGACTTTGGCCTATTCAGGAGACT
TATTTGGAGAGTTCCTCGGGAAGCAGCCCTTAAAAACAAAGGAGTCCAGGAAGGATGGGC
GTGCTTCAAAACATAGATCTTGAGGGCACAGGAACAGACTGTCCCTGTGTGCTGAAAGAT
GAGTCAACGAGGCAAATGTCCAGCCTGGATGGGCAAGGAGCTTATGAAGGAACTAAGGAA
TAAAAAGAGGATGTATCATCTTTGGAAGGAGGGTCAGATATCTCAGGAAATACTTAAGGG
GGTTGTTAGGGCATGTAGGAAAAAAAATTAAAGAGGCCAAATCTCAGTTAGAACTTAATT
TGGCAACTAATGTGAAGGATAATAAAAAATGCTTTTAAAAACACATTAATGGCAAAAGGA
AGGATAAGAACAACCTCTGTTCTCTACTGGATGCGGGAGGGAATTTAGTGACCACAGATG
GGGAGAAGGCAGAGGTGTTTAACGCCTTCTTTGCCTTGGTCTTTATCGG
>Ccor_TEdenovoGr-B-G853-Map3#UNCLASSIFIED
GTGACCTCAAGGATGACAAGCTCTTCCTCAGCCTGGGCACCTTCTTCAAAGACACGCTCC
ACGCCCCATGTGCAGGTGAGTGCACAGCCAGGGGGATGCTCCCAGAGCTGGGCATGGCAC
GGCCTGGCCGGGCACCAAAGGTTCCCCCTTTGCTGGGGCGGCTGCAGTCAATTCTTCAGT
GGCTGCCAAGCTGCTTTTGGGCTCTGGGCAGCTGCTGAGGAGGTGGATGTGCCATGGCTG
GCTGCAGGCTGGGCACATGTCCTGCCCTCCTGCTCTGCTCCCAAAGGCAGCAATGCTGGG
CAGCTTTGGGCCCAGCTCTGAGCACGGCCAGCACGGCCTGGGCACTGCGGGCGGCTGGGA
CAAGGGGACAGGAGGCTTCAGCTGACGGGCGGGTTCTGGTTTCTCTCCTTGCAGCCGGGC
TCTGCCGATGCTGAGGCTGCTCCAGGCTCTGCCAGGGCTCTGGGCTCTGACAGCTTTGCA
TCAGACGAGCCCCTTGCGAGCACAGCGACGGAGCTTTCTGCTTTTGCAGGTGAGTGAGAC
TCTGGTGCAGGCCAAGAGATTGCACTCAGGGACACACATGCCACTGGCAAGAACCCAAAC
TCTCCACAGTGCCAGCGGAACGCCTGGATCTGCACAGGATGTTCTGTCTGTCCCACTCTT
CCTTCCTTTTGGGCTGGAATTGTGCCACTGCACCTTCTTCCTCCTCTAGAAGTGCCACGA
GTGGGCCAAAGCTGGCGAGTGGGCCGTGTTCCTGAGGCAGTGCAGTCTGGAGCTGATGGA
TGAAGAATTGCCCTTCTCCACTGCCAAACCAGAGCAAAAAGCCCGAAGTGGGACTTTGTG
TCTTTAAGAAAGCCCTGACAATTTCCGAGGGAATGTGCAGCTCATTGGCAGGGTGAGAAG
GAAGGGCATCTTCTCAGGGAGTTGGGGTGGGACAGAGTTTAGATTGCCAGTCCTGCTCGG
AGCTGGCAGGGCACAGAGCCGTCCTCAAGCCCAGCCGTGCACCACAGCAGTGTCTCAGGG
CTGCTGTGCCAGGTTACGGTGTCATTCAGAGGCGCTCTGCAGCCCTCAGCTGTCCTCACT
GCCGTGTTCCCATTGCCTTTTCCTCGGCCCTCCACCACGATGAGCTCTGTGAATTTTTTC
CCAGCTCTGTGTCCAGAGCAGCTGTCCAAGAGCTGAAGGGAGCAGCGTTTAGAAGCAGTT
CCAAGATTTCTAGGCAGGAAGGGGAGCTGGTGGCCATCCTTGGAACTTGCCGTGTTCATC
AGGAGGGGGTGCTGGTTCTTTGGGAATATGGAACAATGGGAACACAAGTGTTTGGAAAAA
TCCCAGTTTTCTGTGGATTTGTG
>Ccor_TEdenovoGr-B-G1101-Map20#CLASSI|I/LTR|DIRS/NA|NA
TGATGAAGCTGCATGGTGTCCTGGGTTGCAGTGTATTCTATTACCATCCCCATCAGCCGT
TGAAATCAGGTGGGGCAGTGTTTCCTTGCCTCCTCCCCCCAGACTATCTTTCTGTTAATT
GCCCATCATTGTCCTGCCGCCTGACTCAGAGATAACTCCCTCCGGACTATCTTCTGTTAA
TGAGCCTAATCAACACTTTGCCTCATGACTCATTACCCCATTGTGAGATGCTCCACCCAG
AGGGAGGAACCAAGCATCCCATCGTGGATATAATCTGAGGACTCTGAACACCAGAGACAC
CGGCCTTCCCACTGGATTTCCAGAGGACAGGAGCTACACAGCCACCACTGGACTTCCTGA
GGAAGAGCAGACTGTTTTACTACAGGATCACTGCTTCAGAGGACTGCAGCCACCATTTCT
ACCAGACTGCTACCACCACCCTGCCTAACAGGGTGTCAGGTTGTACCTTGACTCTGTCAG
TTTGACAGTGTTTTTTTCTTTTACCTTTTTTTTTTTTCCCCTTTTCTTTAATTTCCATTA
AATTGTTATTCTGACTTGGTGCCTCCCACTGGTTTGTTTTTCAAACTAGTACATAATTTG
GCGCCCAATGTGGGGCATGCTCTGAGAGAAAGTCAGAATTACAATTTTGTGTTAACGGAA
ACCTATTCACCATAGGTGCTCAGCTTGTCTACGTGGGTACTGTATCTTGCTCTCTATATT
TTTCCTCACATGGGGAACTACCTGCCTGTAGTATTACTCCTGTTAAAACCAGGGAATGGT
ATGAGAATTGCTTTAATGGTTTATTATGCCTACAGCATAATAACCTGTGAGGCGATGAAT
ACCATTCGGAGTATATACTCAGTTTTGTTTGGCTGTCCTAGTCTGGGCTCCTATGTCTGG
GATCTCCTCAACCAAATCGCACCCAGCCCCTGGGTGGGCAGGAGTAGAGAGTGGTTTCTT
CCAGCCTTTCAGGCCAGGCACAGCAGTTTTTGGAAAATATTGAAGTTCCCTCTGGATGTC
TAAAGACGGCATAAACTTCGCTGTCAGTTCTGCTTTTGTCTTCTCTGTATCAGCCTGCAC
CATGTACACCATGCTTAGAAACAGAGCACTACTTATGGCACAGCATCCTCAGGATGAGGG
AGGGAAAAACGAGCAGAGCAAACAAACAAAAAAAAAAAGCACTGTCAGCGTCCCCATGCA
AACCATCACTGAACCAGAACAGCCTAAACCGATTGCAGTTGCCCCCCGTGCAGAAGAAGA
AATCAAAAAGCAAATCAGTCCGCATAGTGACTGACGAGGATGCAGCAGGACCTTCGCACC
CAGCAGAAGAGGCAGAGCCAGAGATCATCACTCGGTCGCTATCCCTGGGTGAGCTGCGAG
ACCTGCGGAGGGAATTCACCCGCCAGACGAACGAGTCTATCCTGACCTGGCTGCTCCGCA
TCTGGGACGCTGCAGCCAATGACACCATTCTGGACGGAAGTGAGGCCAGGCAACTGGGAT
CTCTGTCCCGGGATGTGGTCATTGACCAGGGGATCGGGAGAACCCAAGAAACCCTCAGCC
TCTGGCGGCGACTGCTTACAAGTGTAAGGGACAGGTACCTTTGTAAAGAAGACCTCCAGG
TGCACCAAGGAAAATGGAGCACAATGGAACAAGGTATCCGGTGCCTGAGGGAATTGGCTG
TGCTGGAGATCATTTTCTCAGAAGATGAGAGATTTCCTAAGAAGCCCCAGATTGGTGTTC
CAGTGCACGTCACAGATGTGGTTGAGGTTCGCACGCCTTGGACCAGAGATATACTCCCGT
TACCTGGCAACGCTGCAATGGAGGGAAGGCGAGGACAGGGTGGGCGTCTTGGTGAACAAA
CTGAGGATTTACGAGGACACCGTCACAGCCCCGTTTCGCACCCATGTCTCATCCGTGGAA
ACAAGTCTTTTGGCTGAGCAAGTCCGGAGCTTGATTGAAGAAGGCCATCAGAAATTGAGA
AAAGGAACTTAAGGAAGAGATTTACCACATCCCACCAGAACCAACAAGAGTCTCTGCCAT
TAGGAGCCGGCGACCCCCAACCAGGGAGAGAGGATACACCCCACGAGGTAACCTCTGGTT
TTTCCTTCAGGAACATGGAGAAGACATGAGTAAGTGGGATGGAAAACCCACCTCCTCCTT
AGCAGCCTCGGGTACGTGAACTAAAAAGAGGGGACAACTACCACAAGAAGCGCATCTAGA
GTCAACATTGCTCCGGTCTCCCGCACACAGAACTCCAGACGGTACCGGAATGATAATATG
ACCGATCCTCTTGAAGGGACCTCAGGAACGTATTCACCGGAAGGGAGCAACATGCAACAT
GACCAGGAATAGAGGGGCCCTGCCTCTAGCCAGGTAGAGGAAAGGGAGAATCGGGTCTTT
TGGACTGTGTGGGTCCGATGGCCTGGCACATCTGACCCACAAAGATACACGGCTTTGGTT
GACACCGGTGCTCAATGTACTCTGATGCCATCAAGGTATGTGGGAGCAGAACCCATTTCT
ATTTCTGGGGTGACAGGAGGATCCCAGCAGTCTGACTGTACTGGAAGCTGAAGTGAGTTT
AACTGGGAACGAGTGGCAGAAACACCCCATCGTGACTGGCCCGGAGGCCCCGTGCATTCT
CGGCATAGACTATCTCAGAAATGGATATTTCAAGGACCCAAAAGGACATCGTTGGGCTTT
TGGGATAGCTGCTGTGGAGACAGAAGATATCAGACAACTGAGTACATTGCCTGGCCTCTC
AGATGACCCCTCTGCCGTGGGACTGCTAAGAGTTGCAGAACAACAGGTGCCAATCGCCAC
AGCAACAGTGCACCGCCGGCAATACCGCACCGACAGAGACTCTGTGGTTCCCATCCATGA
GATGATTCGCAAACTGGAGAGCCAAGGGGTGGTCAGCAAGGCCCATTCACTCTTTCAACA
GCCCTATATGGCCAGTGCGTAAGTCCAGTGGAGAATGGGAGGCTGACGGTGGACTACCGT
GGCCTGAATGAGGTCACGCCACCATTGAGCGCCGCTGTGCCGGACATGTTTGGAACTTCA
GTACGAGCTGGAGTCCAAAGCAGCGAAGTGGTACGCCACTATTGACATTGCCAATGCCTT
CTTCTCCATTCCTTTGGCAGCAGAATGGCAGGCCCCAGTTTGCTTTTACCTGGAAGGGTG
TGCAATTACACCTGGAACCGACTGCCCCAGGGGTGGAAGCACAGTCCCACCATTTGCCAC
GGGACTGATCCAGACTGCATTGGAAAAAGGGTGAGGCCCTCCAGAAACATCTGCAATACA
TCGATGACATCATCGTGTGGGGAAACACAGCAAAGGAAGTGTTTGAGAAAGGAGAGAAAA
TCATCCAGATTCTCCTGGGAAGCTGGCTTTGCCATCAAAAGGAGCAAAGTCAAGGGACCT
GCCCCAAGAGATCCAGTTCCTGGGAGTAAAGTGGCAAGATGGACGACTGTCAGATTCCCA
CCGAGGTCATCAATAAGATCACTGCGATGTCTCCACCCGACCAAGCAAGAAAGGAAACAC
AAGCTTTCCTAGGCGCCATAGGTTTCTGGAGGATGCACATTCCCGAGTACAGCCAGATCG
TGAGCCCTCTCTACCTGGTTACCCGCAAGAAGAATGATTTCCACTGGGGCCCTGAACAGC
AAGCAAGCCTTCGCCCAGATCAAGCAGGAAATCGCTCATGCGGTAGCCCTTGGCCCAGTC
AGGACAGGACCAGAGGTGAAGAATGTGCTCTACTCTGCAGCCGGGGAACAATGGTCTGTC
CTGGAGCCTCTGGCAGAAGGTGCCTGGTGAGACTCGTGGCCCGACCACTGGGATTCTGGA
GCCGAAGCCTACAGAGGGTCTGAAGCCAACTACACTCCCACAGAGAAGGAAATCTTGGCA
GCCTATGAAGGAGTCCAAGCTGCCTCAGAGGTAATTGGCACTGAAGCACAGTTGCTTCTG
GCACCCCGACTACCGGTGCTGGGTTGGATGTTCAAGGGAAAGGTTCCTTCCACGCATCAT
GCCACCGACACCACATGGAGCAAGTGGGATCGCCCTCATCACACAGCGTGGCCCGTATTG
GAAACCCGAATCGCCCTGGGATTCTAGAAATTATAACAAACTGGCCTGAAGGTGAGACTT
TTGGATTATCCTCTGAAGAAGAGGAAGAGCAAGTGACTCGTGCTGAGGAAGCCCCACCAT
ATAATGAGCTACCGGAGACTGAAAGACGTTATGCCCTCTTCACTGATGGTTCCTGCCGAA
TTGTAGGCGCTAATCGAAAGTGGAAAGCTTGCAGTATGGAGCCCCACACGACGAGTTGCA
CAAGCTACCGAGGGACAAGGTGGATCGAGTCAGGTTTGCAGAGCTTTAAAGCCGGTCCAG
CTGGCTTTGGATATTGCTGAACGAGAGAAGTGGCCGAGGCTCTATCTCTACACCGACTCA
TGGATGGTAGCTAATGCTCTGTGGGGATGGCTGGATCGCTGGAGAAAGGCCAACTGGCAG
CGCAGAGGGAAACCCATCTGGGCCGCTGAGATTTGGCAGGACATCGCCGCCCGAGTAGAG
AAGCTGACCGTGAAGGTTCGACACGTGGATGCGCACGTACCCAAGAGTCGGGCTAATGAA
GAGCATCGCCAACAACGAGCAGGTGGAACCGAGCTGCCAAGGTGAAAGTATCACAGGTGG
ATCTGGACTGGCAGCACAAGGAGAGAATTATTCCTAGCTCGTTGGGCCCATGATGCCTCT
GGTCATCAGGGGAGAGATGCCAACATACCGATGGGCCCGTGACCGAGGGGGTGGACCTTT
TCCATGGACAGCATCTCACAGGTCATCCACAGTTTGTGAGACCTGTGCTGCAATCAAACA
GGCCAAGCGGGTGAAGCCTCTGTGGTATGGTGGACGATGGTCAAAGTACAGGTATGGTTG
AAGCCTGGCAAGTTGACTACATCACCCTTCCCCAAACCCGCCAAGGCAAGCACTACGTGT
TGACCATGGTTGAAGCAACCACTGGATGGCTGGAGACCTACCCTTGTGCCTCATGCTACA
GCCCGGAACACCATCCTGGGCCTGGAAAAGCAAGTCCTGTGGTGAGACATGGCACCCCTG
ATAGGATCGAGTCAGACAACGGGACTCATTTTAAGGAACAGCCTCATCAACACCTGGGCC
AGAGAACACGGTATCGAATGGATATATCATATTCCTTATCATGCACCCAGCTGCTCGGAA
AAGTTGAACGCTGCAATGGACTACTTAAAACTACCCTAAAGGCACTTGGTGGGGGGACCT
TCAAAAATTGGGAAGTGAACTTAGCAAAGGCCACCTGGATAGTCAATACCCGAGGGTCCA
TCAATCGAGCTGGTCCTGCCGAGTCTGAACCCTTGCACACAGGTGGATGGAGATAGAGTC
CCTGTGGTACACCTGAGAGGTATTTTAGGAAAGACTGTTTGGATTAATCCCACCTCAGGC
AAAGGCAAAACCCATCCGTGGGATTGTCTTTTGCTCAAGGACCTGGTTGCACTTGGTGGG
TAATGCAGAAAGATGGGGAAAACCCGTTGTGTACCACAAGGAGACCTAATCTTAGGTGAG
AACGGTGTGTAGGGTTTCACTGTATGTATATATATATATATATATATATATATATATACA
TGTATGTGTGTTTTAGAGTTTAAGAAGGTATTGATTTGGGATAATGTAAGATGGTAATAG
AATAAGGGGTGGATAATGTCCTGGGTTGCAGTGTATTCTATTACCATCCCCATCAGCCGT
TGAAATCAGGTGGGGCAGTGTTTCCTTGCCTCCTCCCCCCAGACTATCTTTCTGTTAATT
GCCCATCATTGTCCTGCCGCCTGACTCAGAGATAACTCCCTCCGGACTATCTTCTGTTAA
TGAGGCCTAATCAACACTTTGCCTCATGACTCATTACCCCATTGTGAGATGCTCCACCCA
GAGGGAGGAACCAAGCATCCCATCGTGGATATAATCTGAGGCTGAACACCAGAGACACCG
GCCTTCCCACTGGATTTCCAGAGGGACAGGAGCTACACAGCCACCACTGGACTTCCTGAG
GAAGAGCAGACTGTTTTACTACAGGATCACTGCTTCAGAGGACTGCAGCCACCATTTCTA
CCAGACTGCTACCACCACCCTGCCTAACAGGGTGTCAGGTTGTACCTTGACTCTGTCAGT
TTTGACAGTGGTTTTTTTTCTTTTACCTTTTTTTTTTCTTCCCCCTTTTCTTTAATTTCC
ATTAAATTGTTATTCTGACTTGGTGCCTCCCACTGGTTTGTTTTTCAAACTAGTACACTC
AATGGAAAAGAAAT
>Ccor_TEdenovoGr-B-G526-Map3_reversed#CLASSI/LTR/nan
TATGTGTTGGGGTTTTAGTTTAGTCCTAGGTTTTTTTTCTGTTAAAGGAATTTTCCCCCC
CCCATACATGTTGCTAACGTAACAAATAGCTGATCGTTGGATACTTAAGAAAACAAAGAG
CTACACACTGGGGGTGGGGTGGGCCTGGCTACTCTTTTGTTTCACCTGGGTGTGGGGTCA
GTTTGCTCTCTGCGTCTGAGAGAGAGAGGAATCTGCTTGCTTTGGCTACTTTGCTTTCTG
CTGGAAACAACACCGGGATCCCAAAGCCGCCCTCCCTGCCCCACTGGAGGCCAGGCCGTG
GCCTCCCTGCCCCGCTGTTGCTTCAAGCCTTCGCTGTGTTGTAGCTGTGCTCGCCCTGCC
TGCCTAGACCTCCGGGGGGTTCTCCGTTTGGATACATCTCGTCTGGCTTCCGGGATATGT
GCTCATCCCTGCCGCTCCAGCCTGCTGCTCCAGCCTGCCGTTCCAGCCTGCTGTTGCCAA
AGCTCCAGCCGGACACCGGGGCCAGCTGCCCAGGGGTTTGTGAAGCCCTTGTTCCATCCT
TTCCCGGGATCCCAGGCCACCAGTGCCGCGTGCTCCCCGAGCTCACTCCGGAGCGCCCCC
TGCAGCCGCGGGGGAACCATCGCACCTGCCCTGCTCACCGGGAGCCGCCAGCGCCCCTGC
CGGCTGTGACTGGAACTGCACCCGAGGGGAAAGGGCCCGACAGCCGAGAAGGCTGGGACT
GGGTTTGTGATTGTTTGCTGTTACTGCCATAGTTATTGTTGTTTTGTTTGACTGGTTATA
TAGATATATAATAGTAAAGAACTGTTATTCCTATTTCCCACATCTTTGCCTAAAGGCCCT
TGATTTCAAAATTATAATAACTCGGAGGGAAAGGGGTTACATCTGCCACTTCAAGGGAGG
CTTCTGCCTTCCTTAGCAGACACCTGTCTTTCAAAACCAAGACAGTATG
>Ccor_TEdenovoGr-B-G1438-Map3#UNCLASSIFIED
CAGGTTTTTGCGTACTAGCTCAAAGAGTGCCTGGAGGTCTAGCCGCAACCTGACTGCACT
ACGGCAGGCACGAACACACACAAAAGCGCAGTCAGACGAGGGTGTGCTTCTCACCCGAGG
GAGCCATCCCTGAGCTGATATGAAGTTACGCAGAAGGTTTATTGAGGTGAAACAATGCAG
GGAAGAGATGGAAAGCTGAATATCTGACAGGGTCCAGGGATTTTATAGTGGGGGTAGGAA
AGGCGAGGATAAGGGATACAGCAAATGGGATACTTGACAGGAGACAGGATTGAGGGCAAA
GGAACCAATGGAAATAACACAAAGGAGGGATTTAGGGAAGGAACCAATGGGGTGTCGAGT
ACAACAGAACATTCTAGAATTAATACATATTAACTTTGAGGGAAATGAATATTAACAAAC
TTATACATGCAACAGGGAGGGGAAGACATGAACTTATGACATAAAAATATGTAAACTGTG
GAACTGGGGGATTATGGTCTCTCACCCTAACCACAGAGTGAGGCATTAAGCTTTGGTGCC
TGACCACCACAGTTTGGTGTCTGTTGGATCTTCAGGGGTTAGGGTGGCTGCAGCCACTTG
CACTGCTACA
>Ccor_TEdenovoGr-B-G1001-Map6#CLASSI/LTR/nan
CACTTACGGAGTTCTATTGGACTCAAGCTCCTGCCTTTCCGTGGCCATTCCTCTGTCATC
AGAGGCCCTCCACAGACCCAGCAGTTGGTTACATTCGGCTCCTTACCTATCCTTTCCCCT
AATTCCACAAACAGATTTTTTTTCTCAATTTTGAGATTTCATTTTTTAAATTGTTGTTTG
AGTTTCAACTACATGTCTTGAACTGGGGTCGATACAGAGTTAGATTGTTGTGCTGGCTTT
GCCTCTTTATTTACTAGTTGTTCTTTTACTAAGCTTGAGACTTTATTCCCAACAATAGAT
GCGAAACAAACCCACCTCTCCCCTTTTGGACATTTACTTCCCAACCTGCTCCCACTCATT
CCTAGGTTTTCTACAGTCCAGTGCTTTTTCCCATTTTGCATCCAGTTTTCTACTTTGGAT
GGGTTGTAACAGAGACTGTTGACATGGGTACGTGCAATGAAAAAGGAACCTGGGTGTTTT
CCATGTACAGCTTTCGGTAACACCCATGGCGTGGCTGTGTCGGTATCCCCAGAGGGCAGA
GACAAAAGAGGAGTGACAGATAAAGGAATAACAGAGGTCCCATATGGCCGATACCTCCAC
CCCCCGTGCCTATGGGGCTGCTGCCCACAGCAGGGGTATGTGATCTTCTTGGTGGCAGCT
ACAGTGGTCATCGGGCCTTGCCCTCTATTTCCTCGTCACTTCCTTTTCGCTGATTTCCAG
GCAAATTGCTTTTGACACTTCTTAATTGTAGCTTCCCACCGTTCCTCAGGTATCTCCCAT
TCAACAGGCACTAGTAATTCCCATCCACAAAGCAGGGTTACTGTTTCAGCTGTTCTTTGC
TCTGCCTGGATTGGGGAATAGATTTGGCGTTCGACACTTCGTGCAGTGAGAGTGTCGTTT
CTGTGAACTACAATAGCAATATTTTATCAGTCTAGACATTTACATTTAACCCAGCTAGCA
TGTCCAGTAATGGGATGAATTAGACAGGGTATGTGGTATGGCACTGTTGGAGGTAGCAAT
TCCTCCTCCTTTTTGAATAAATCACAGGCTAAGGGCAGAATATGAGAACCCTCAGCCCAA
AATAGTCCTGATCCTCCTGTTTGGAGTGGAAGGATTCCTCCCCAAGGAGGGTATCGGAGG
TGTCTCAGGACTTGTCCAGGCAACACTTGAAACCACTGCTATAAGCTTGGCCTTATTTCC
CAGTCAGGTGTGATTCTTGGTGTATCTCTTGAATCATTTGGGTTTTCCCAGCGCATTAAC
CCCCAGTTCCCTCTTAAGAGTTACCTTGGTATCCCCAGGCTTAGATGTTCTAGTCCACTC
CTTAGGTTCCTGCACGGGTCCTTTGATTCTGCTGCCGTGGATCCACCCTCGCTCCTTGGC
CCGGATCGCTGCCTCAGTTGTCAGTAGCACCTGAAAAGGACCTTTCCCTTGTGCAGCTAA
AGATTGCTCCTTCCATGTTTTTACTAACACCCACTCCCCTGGATGGATGTTACGGATTTT
AAAGTCTAAAGGAGTGGTTTGAGGGATTATCCCTTTGAACCGCAAATCTTCAAGGGTCCT
TGCAATTGTGTTGACATATTCTTTAACACTCATTCCCCTAATTCATAGGTAGCAGTTTCA
TGTTGGGTGTTCAAAAAGGGTAACCCAAACTATAGGAAAAGGGTTCATGAAGGATGTAAC
TGGACTTCAGGCAGCTCTCTTGAAAGCTGTTTATTGCATAGGAAAAGTCACGGAAAAGCA
TTTCAGGGAGTGGGTATCCAGTAGCCAGCCCCACAGCTGTCAGCCACAGCTTCGTAGGCA
TAACTGAAGCCGCTTTCTGTTCACAGAGAGCATTGTAGCCACCTTTCTCACATTGCTGAA
CCAGTATCCCAAGACTATAACAACCAACAAGCACCAGACACAACGCCAGCCTCTTACACG
GGGTTTGCCTATACGCCTATCTTAGGTCACTACCACCACCGTAGACTCTGTACATTGACC
CTCCTATAGAACCCCAGAGTCACCACCATGGCCAATCACAAGAGCAAGCAAGCTACAATT
CAAGCTCACAATGGAAGCACTCTCAGACCTCTCTTCCGGTTCCTGCCACATCAACATTCC
TTGTCTGCCTGGACCATAGCTCTCTTCCTGGCAAAAACATGTTTTCTATTTACTTCTGCT
CTTCCTGGCCGCCTGCCCTTGGTCGCTTCTGTCCCGCGCCTGCGCACTGCGCG
>Ccor_TEdenovoGr-B-G1558-Map10_reversed#CLASSI/LTR/nan
ATTGTTGGAACCCTGAGTTCTGAGAATTTCAGTCTTTCAAGTGCTGACAGACAATGATCT
TCAAAAGCACACTGCATTTGACCTGAGGCCTTGGGAAAGGCTTCCCAAATTGTGTGATAA
CACTGAGATTGTTGCTGTGTAATTAAAGTTATGTCACTGGGTGGAATATGTAGAGATGTA
GAAAAATTAGGTTTATGGGATTTAGTAACAAGATGGAGGATTTTGGGTGTGGATTTGTCC
TTCTTTTTTTCCTCCTTCTTCTTCACAAATCTGGTGGTTTTGGTATTGGTTCAAAAAACC
CACAGTGCGGATCATAAATGAATAGTTACTGGGTTATAAGTAAAAATAAATTAGTTGGCA
TTCCATAATTGGACAGTTTGGACTTTAAAAGGCCTTGGAAGTTAGAACTCAGGGCCATTT
TCACCTTGTTAACTCAGAGGCACATTCTGTGCAGCTATATTATAGATAAGAAATAATAAA
CATTTGAGTCTGAAGATAAACTCCGTGTCTCCTGTGTTTCAATCCGAACTCTGAGTAAAA
GAACTCACGAAACAGAGGCAAAGAAGAAAAGAAACTAAACAGAGAAAATTAATAC
>Ccor_TEdenovoGr-B-G1026-Map5#CLASSI/LTR/nan
CAACAAACTATTTCCAATCGCCATGTGTACCGTGTGGACCCTGACATTGATATCGTTGTT
TTTGTTGTAATTTCAGAATTTCATCCAACAGGTATTATTGCACAATGGTCTGATCATTGG
TCCCCTGACCCATTGCATATTCTAGAATGGATGTTTTTACCTCACAAGCCTAAAAAAACA
GTCACTACAATTTTTGAATTGATTGCTCAGTTAATTATTAAGTGTAGACACCGATGCCTG
CAAATTGCTGCCAAAGATCCTGCTAAATTTACTATTCCTATTCAGCAAGATTATTTTGAA
TGGTCCTTGGCCAATAGTTCAGCACTGCAGAGCGCACTGCAGAGCTACACAGGACAAATT
GATTACCATTTTCCCAGTCATAAATTACTACAATCACTGAATACCACCCCATTATCAGCA
AAACCTAAATTAAGTTGTACTCCTGTAAATGGGCCTACAGTATTTACAGATGGGTCAGGA
AAAACAGGAACAGCAATTTTCACCTGGAAAAATGAGGACGGATGGCAGACTTTGCAGGGT
CAGGGTACTGGATCCACACAATTGGTCGAATTAAAAGCAGTTACTATGGCCTTTCATCAT
TTTAATGAACCTTTTAACCTAATTGTTGATTCAGCTTATGTTGCAGATGTTGTACAACGA
GTAGATTGTTCCCTTTTGAAAGAAGTTAATAATGCTGATTTGTTTCTTTTGCTAAAGGCT
TTATGGACAGCTGTTTTGCAATGCATTTATCCTTTTTATGTTTTGCATATTAGAAGCCAT
ACAAACCTACCAGGATTTCTTGCAGAAGGTAATGCTCGTGCTGATGCATTAGCTAATCCT
GTTTGGGCAGTTCCTCAGCCAGATAAACTAGCCCAGGCTAAAACATCTCACACCTTTTTT
CATCAAAATGCACACACATTGTGTAAACAGTTTTCACTAACACCTACAGAAGCTCGTGCT
ATTGTTAGTGCTTGCCCAGATTGTCATAACTTTAATGGACCTTTACCCTTAGGAGTAAAT
CCCCATGGTCTTTTGGCCCTACAGCTTTGGCAGACTGATATTATACACATTTCAGAATTT
GGTCATTTTAAATATGTGCATGTATCTATTGACACCTTTTCCTCTGTTATATGGGCTTCT
GCTCATGCTGGAGAAAAGGCCCATGATGTAATTTTGCACTGGCAGCAAGCCTTTGCTGCT
TTAGGCATACCTGCCTGTGTGAAAACTGACAATGGGCCAGCCTACGCCTCTCAGAAAGTT
AGGAATCTTTTACGTCTGTGGGGTATCTCTCACAAATTTGGTATTCCTCATTCTCCCACT
GGTCAGGCTGTCGTTGAACGTGCTCATCACACACTAATAAATTGTTTCAGAAAAACAAAA
AGGGAGAATGCAAGGGGAAACCCCACAGTCCAGACTTTTGAAAGCTGTATATACCATAAA
TCACTTGACCATACCAGCTCATTCAAACAATCCCTCAATTTTAAATCATTTTTATTCCTT
GCAGTCCACCAGTGAAACACATTTGCCTCGAGCTAAAGTATGGGTAAGGAATTTGCTTAC
CAGCCAGTGGGAAGGCCCCTGGGACCTTGTCACTTGGGGGCGTGGATACGCTTGTGTTTC
CACAGATACTGGACAACGGTGGGTGCCAGCAAGGTGTGTGAGTCCTGATTTGCGGCAGAA
TATCCCACCACCTGTTCGGCCAGATCCTGAGGATAACAGCAACACAGGTTGATGACCTTG
GCAGCATAGTTCGAGCTACCTCCGACCAGAGAAAGCATCGAGCACCGGTGACCAAGGAGG
ACTGTATTGCACTGTATATCCCTGTGATCAAGGGGTATTGGCTTGCATTGAGATGTACTG
GAGTGCAAATGGCTATGAGTAACAGAAAAATGCAGGCGCCAATATGGTCCTTGTCAGTTT
TGCTGAGCTTAGTGCCTGCTTGGCCTGTTAGTCAGCCGAGAACCAATGTGTGGGTTACCC
TGGCCAATGCGACGGGGCAAGATACTCTGAGCTTAGCCACTGCTACTCCTGACAATCCTT
TTTCTACTTGCCTTGTTGGCTTGCCAATAGATGACTGGCCAAAGCCTAGGACAGTTAGCA
AGCTTTTACAATCATGCAATCATGCTGATGCTTGGGATCAGTGGGTTTCATACCTTCCCC
CTGCAACTCTTGAGCCGCAAGAAATAGAGCTTTTAGGATCTGTGAAAATGGACCTTTGTG
TTAAGTTTAATTATTCTGGGTCTGATCAGTCCGAAGTATGGGATGTTTCTCCTAACCAAC
CCGTATTTGCAAATGAAAGTGCCTTGTGCAATTACAGGTCACCACATATTTCACACTCTA
CTACTGTTCCTCTAGCTTTGCCATCAGCGGTGTTTTTTTATTTGCGGAGACTGAGCATGG
GCTGCGATTCCATCACACATCAAGGGAGGTCCTTGCAGCTTAGGACGACTCTCACTGTTA
ACACCTAACACATCTATGATTTTACAGCATAAACCACGGAGGGGAAAACGCAGCATCCAT
GTGCTTGTCCCCTGATTGTGATGACAACACCAAATTTTGGCCACCAGGTACTCTATGGGC
TGCTTTCCTTATATTTCTCCACAAATAGCAGCTGCCCTATTAAGCATTGGGACTGTTAAA
CAAGTTAGGATGTTGGTTAGCTCGGCAGACTAACAAGCAACTTCACTTGCATTTAGCCGC
ATTATTAACAGATCAGTTGGTTCAGTAAGGCATGCTACAGTTGCAAAATAGTATCTGCCA
TTGATTTTTTGCTTCTAGCACATGGACATGGATGTGACGATTTCAATGGAACGTGCTCTC
CTTGTATCCAGAATTTGTCCTATCATTCAAAATCTATTCATGCCCACATTAAAGAGTTAC
AAACAAGCGTGTCAAAATTGCAACTGAAGAATCAGAATCTGATTGGCTAAATAGTTTGTT
TGGCAATTTCAGGTCAAATTGTGGGATGGATCAAAAATCAGCTTAAAGCCTCATCAGATG
CCCGATCCTATTGGTTATTTTTTGCATCCTGCTCATTGTGCAGTGTTTATTGTCTTTTTT
GCAAAGGGCCCTTTGCAAAAAAGTCAATAAACACTGCACTTTGAGTAGGATACAAAAAAT
AACCAAAAGGATCAGGCAACCAATTTTGAGGAGATTTTTGATCCAGCTGGCAACTGGCCA
ATTCACAGAGTCAGACTATAAAGCCAGTCAGAATTTACCCGTGAGATTATTCACAGTGAA
ATTTTGACACGCTTCATTGAAACTCACAGAGAAGGCCAAGAAGATAATTAATGAGAGAAG
ATGTTCTGGACACAAGGAGAAGATGTTATGGGACATTGAGAGTGTACAAGGAAGAACTTG
TGGATAATATGTAGCAACTATACTTTTGCTTGTATAGCTGATTGTTTTACTGCCTGAATG
GTCATTGTTTGTTAGACAGCCTTGTCATTGTTTGCTAAGCAGCCAATCTCAATAGGCCAC
AGCAACTGTGAAGAGGTATAAGAATAGCAGTAGAGAAAATAAAAAATCTTTTCTACCTCT
CTCGACTATGGATTATAACTAGTGTGGCTTTTATGTCCACCTCGACAAAAGCAACAG
>Ccor_TEdenovoGr-B-G998-Map4#UNCLASSIFIED
AAAAAAACATGCACCACCTCTCAACCTAAACCGTTAAGCCTCCTGGTGATGCTGACTGAC
AAAGAGTCCAACCGCAGTTAGATTCCAACAGCTACTTCCAATGACCTGTCAACAGAGCTT
TGCAGACTTGCAACAGTCCAATAAACTAAAGGGGCTATGTTTCATGGCTGCTTTTCAAAC
ATCATTGACTTATGTCCCTTTGCCAGGTTAAGTGAAGGTGGCCCGTCCACCTTGATCAAA
GTCAGCAGAATTTTGGCCCAATTTGCTGTTATGCAACACATCATGACACGATCTCTTGGT
GTTGATGCAAAATTCCCACTGAAGTGCAAGTCGTTACATGACTTAAGGCTACCTACTCCC
AGAGTGTCCACTCCACTGCCACACCCATTTTCTGGCCACCTTTAAATGACTGAGCAGTCT
TACTGTTTCAAACATTCCTCAGGGGTATGTGACCACCATCTCCTCCTTTCTGAAGTTTAG
GAACCTAATTTAAAAGTAGTACTAGCAATACCAGTTTATCCAAAATCCATTTGCTCCATC
AACAAACTCCGAGCAAGCGCTGAGAATTAGTTTCAAGACTTTTACATATTTTTACAGTGG
GCTTTTTGTTTGCTTGTTTGTTTTTAAAGCAGATGGAGTAGTCCGCTGTTTCCCTGAGGC
TACCAGGGGTGCGAAGCAGGCAGGCAGAGCCCTGGCATGGGTGGCACAGGGGACCCCGGG
CGCTGACGGCTGCCACCAGCGCACGCCAGCTCGGGACCGGCAGGCAGGGCTGCACCCCGC
GTCTGCCACAACACCTGCAGCTTCTGCAGCCTGAAACACAGCTGGCTCAGGGGTTTAAAT
CAAGAGCCAAAATATTTTGCTGCTCAATTTGGGGCAGAGAAAGGTCATCACTTCTAGCAT
GGCATAAGCCTGCCACTACATTTCTGTGAAGGACAATCACCTTGTTGGAGTGAAACTCCT
GGGTAAAATACTGAAGCGCTTTCAGATTCATATTATCCGACATTTCGGTGACCTTCTTTT
ATACCTGCATTGCTTCATACTGCTGGTTTTGGGCACAAGTTCTTTGTACACTATCCTGGA
AATTCAAAAGAAAAAACCAAAAACAACACCCACCCCTCCCCCACCACCACCCCTTCCCCA
TCCACAACCCTAACAAAACCAACCTCCAGAATGTTCAGGATTTCAAATGAGAACAAGCAT
AGATGGGACATAAAAAGATGGATCCTCCTTAGACATTTGTGCATGCAGTGCCCTGCAATC
AACTCCTAAATTCTACTTCTCGTACACCAAATATCTGTCTTCGGAACTCCTTGTTCTCCA
TTCAAACCCTTCTGAGAGGGTAATCGAGGAGATACTCTACATATTTTTAGCACATGCTGC
ACTAGTCAATTAAATCCAATGCACAGCATAACTTGACTAACTGAGGCGGTGACAAGGTCA
ATTAAGACCTGTTCATATCTTAATTTGGAGCTCTTCCAACTGCTTGAAAAGTGAAGCCTT
GGACATTGAAGGTTCAGACTAAGGAAAATCCAAAACGTGGACAGCATCTCCCTTCTGCTG
GAAGCCTTGAAGTTCACCACTGCAGTCTGCAGCCTACACAGATCATCTGAGTATTGTAAA
AGTTCTCCAAGGAAGAACAAGAACAAGGCTAATGCATGCACACAAACGCTGATCAAAAGC
ACTTGATGCTCTTGGACAAAAATATGTAACCTTCACTTTTGGAAAGACAAGGTGACTATG
GTTGTCTCTACAGTACTAGTAGGAAAAAATCCCTGAAGTTTTGCAAAACCTCTTTTCAGG
GCTTTGTTAACTTCATTTTTGTTAAGAATTGGGGAACACAGAGAGACCTGTCACTTTTTT
TGCAGAATGCCATAGAAACTGCTACACTCACTTCAACAACAGTCCAAGGAACCTTCTCTG
CAAATACTGACCATATGCAGTTCTGGTTGATACAAACCCCCATTACCTAAGAAAGGAACA
ACTCGGCAAGCAGTTTGCAAAGATGAACAACTTAGCACGACTGCGGCTGATGACATACCC
TGACCTTTTTTCCCTTCAGCTATGGGTGCCGTACCCTCCTACCCTCACACATGCCACTCA
AAGCTCCTTGCATGGAGCTCTCGCACCACCTATGCCAGCAACTGTGCCAAGCCGCCACCC
TTCTTCAGCACCACCGCACCTACCACAAGGTAGCTGAATCAGAGGACAGGAAAAAGAGGT
CGCCAAATGGAGGGAAGTTGTTCCCCCTGACAGCTAAGCTCCAACTTTTGGTGTCCCTTA
TGTCCTTCCCAGGACGGGCGGGAAAACGCCTCGGCGGAGCGCAGCGCTGGGCGGGAGCGG
CCGGCACAGCACCGAGCGCGCTCCCCACTCCCTCCCGCCCGCGCCGCTGCGGAGACCCCG
GGTTCGCCGGAATCGGCCACGTGCTGCACGGAGGGCAGCGCGGCAAAGGCGGCCACCCCT
CGTCGCTCTGGGAAGGCCGGCCTCGGATCCCCGCTCTCTCCACCGGCACGGGCAGTGCCA
GCAGCC
>Ccor_TEdenovoGr-B-G694-Map8#UNCLASSIFIED
TTTCTGCCTTTTTCACAGATCGGGAGAACCAGTCCATCCTGATCACGTACGTACAGCCCC
TGCGCGGGTCCCTGCGGGGCTGCCCGGTGCCAGGGGACCTCCTGCCTGACCACGCACCCT
CTGCTTCTCTCTTGGCTCTGACAGCGGAGAATCCGGTGCTGGGAAGACTGTAAACACAAA
GCGTGTCATCCAGTACTTTGCAACAATTGCAGCCAGTGGAGAGAAGAAGAAGGAGGACAA
GACATCAGGCAAAATGCAGGTGAGTTGGGAAGAACAGACTGAACATGTGGCCTGTCATTG
CCCTGTCAACTAAACACAGTCACTGAATAATTCTCTCCCTGCAGGGAACGCTTGAGGATC
AAATCATCAGCGCCAACCCACTGCTGGAGGCCTTTGGAAACGCCAAGACCGTGAGGAACG
ACAACTCCTCACGCTTTGTAAGTGGTTGCTTTGTGTAAAATCTCTCCCCCCACTGGTAAG
ATACATGGTGCCTGAGCAGTTCTTCATGCAAAGGAGATGCCAGCAGAACACATCCAGGCT
GACCTGCTGCTGCTTCTGCTTAACAGGGCAAATTCATCAGAATCCACTTTGGTGCCACAG
GCAAGCTGGCTTCTGCTGACATTGAAACTTGTAAGAGATTCTCCTGGACTGCTCCCATCC
CTTCCCAAATTCCCACCTCCATGTACATTGCCACAAGTGCCTAACTCTTTCTACCTCCCT
GGGCAGATCTGCTGGAGAAGTCCAGAGTCACTTTCCAGCTCAAGGCGGAAAGAAGCTACC
ACATCTTTTATCAGATCACGTCCAACAAGAAGCCGGAGCTAATTGGTAGGA
>Ccor_TEdenovoGr-B-G321-Map4_reversed#CLASSI/LINE/nan
GACCAGTGCTACTTAATATCTTCATTAATGACACAGACAAAAGGATCGAGTGCACCCTCA
GCAAACTGGCCGGTGACACCGAGCTGAGTGGTGCAGTTGACACACCTGATGGACGGGATG
CCATCCAGAGGGACCTGGACAAACTTGAGAAATGGGCCTGTGGGAATCTCATGAGGTTTA
ACAAGGCCAAGTGCAAGGTGCTGCACCTGGGTCAGGGCAACCCCTGGTATCAACACAGGC
TGGGGATGAACAGATCAGAGCAGCCCTGCTGAGAAGGACTCGGGGGTGCTGGTGGAGGAG
AGGCTGGACATGACCCAGCCGTGGGCACTCACAGCCCACAGAGCCAAACGTGTCCTGGGC
TGCATCCAAAGCAGCGTGGGCAGCAGGGCCAGGGAGGGGATTCCACCCCTCTGCTCTGCT
GAGACCCCACCTGGAGAGCTGCACCCAGCTCTGGGGTCCCAGCACAGGAAGGGCATCAAC
CTGCGGAATCAAGTTCAGAGGAGGCCACCAAGATGATTGGAGGGATGGAGCACCTCTCCT
GTGATGGAAGGCTGAGAGAGTTGGGTTTGTTCAGCCTGAAAAAGAGAAGGGTTTGGGGTG
ACCTGCTTGTGGCTTTCCAGTATCTGAAGGGAGCCCACAAGAAAGATGGAGAAAGACTTT
TTACAAGGGCTTGTAGTGACAGGACAAGGGGGAATGGCTTCAAACTGAAAG
>Ccor_TEdenovoGr-B-G1488-Map3_reversed#CLASSII|I/MITE|LTR/NA|NA
TTGATGCCTTAGGTTTTAACTTTTATATTTTTCAAATTCTGTACTGCCTAGTGTGTAACT
CTGAAAGTTTCTTGTAGCCTGTTAACTTCTGCTCTCTTGTGCTAGGTAGACATAACAAAG
CCTCCCTGGGCCTGCTCTCCAAGGACACCTAGACTGTCCTAGGCCAAAAAGTATAAACCA
AAAAGCCTCTAAAGGGGGGGTAAGCTGAGGGGAATTACATCATTAACTGAAGCTTTAATT
GGAGAATTAACCCTTATATGCAAATGAACCAAACCTATAAAAGTGTGAAGAACTCGTGAC
CTGTTGTCCATCTTGGGGTCCATCTTGGCAGCAGCCTCTGGCTCCCCAGGGGGTACCTTT
GAAGGCCTTTCAAATAAATACCTACCTTTATTTCCTTACTCCTGTCTAGTCTCTGTGTCT
AGGAGGCCTCTTAAGGCATCA
>Ccor_TEdenovoGr-B-G1944-Map3#UNCLASSIFIED
TATAACTTAATTCCACACACAACATGTTCAAGTGTTCAGCTGAGGCTAATCCAGAGGAAA
ATAAACGGAGATTGAAAGGGGAAACCCCAGAATTTTCTGTTGCTGAAAAATCCCTTTGAT
TTGCTATTTCTGTAATCTTTATAGTAAGCTTTACAAAGCTCCTCTGTGAGGTATCAGACA
AGAATTTTGCAATCAGAACCTTCTGCTATTTGAGGTTTTCCTGATGTCCAAGCCTTCCTG
CCCTGCACTGCTATTTAACCTGTTGCTGTTGTTTGTGAGTCTCAGAAGATCCCTCCTGCC
TGCCTTCCCACACTCAGTTACCATCGTGGCCTATTTGACATGATCTATTGCTTTTCTTCT
CACCTGAACAGATCAGTTCTTCCATAATTCTTCCTTTCACAACTTCCAGAAGTCAAAATT
CATTCTTTTCCACTTCTGAAAGAGAATAAACCTTATGCCCAGTAAAAGCAAATCAGGAGA
ATGGAAAATACTGCAAGAGGTGTTTTGAAAGAAGCCAGAACCTTCCCCCTGC
>Ccor_TEdenovoGr-B-G677-Map3#UNCLASSIFIED
TGTAGCAGGTTGAACCTGAGTTGATGGACAGTCTTTTAGACTAATGACGCTTCTCACAAT
TTACATATTTAAACCGCGCGGAAAGGCGGGAATTGCCTTTCGTTCCAGCTCACCTGCAGG
CAGGTGGGGGGGGACCTCCAAGCCTCCGGGCCCCGCAGGGCCAGGCTGTGGCCCCTGCCC
CCCCCCTTTCCCAACGCCACAGCACGGACCCTGGGTCACTGGGAGGGGAACTGTCCCAGA
GCCCAGGCAACTAAAACCAGCCATGGACTGCCACACAGCTAAACCCATCCAGCGCGGCTT
CCTGGGACCGGCGGGTCCTTATCCTCTTCTCTCCATGCAGAGCCAGCGGAGCCAACGGGA
GCCGGCGTAGCCTCCTGTCTGCAGCCAGCACACTTCGCGCTGAACTGAAGAAGACACCAT
GCAGCCAGCAGCACAAAGGGAGCGAGGCTTTCTCCACCGTAAAGCCTGAACAAGGACACT
CTTCAACATGGCGGCTTCAGAGTCAGAGAGAAAGAGAAAGTGAGTCACGTGAGACGAAGC
TGAAAATGGCGACGGGAGAAAAGAGGGCGGTGCCGCATTTCTCGCGCGTAGCTTAAAGAA
ACTTCTTGCATGGTGTGGTAAGAAACTGTAATATCACAAACTGTTTGTCTCTTTAATCCA
TTTGAAGTACATGGGGGGATGGAGAATTCATGTGCGGCCTGTGAAGATTGTGAAGAGTGT
CTATGCCAGGCTACATAGAAGCAGTGAGAGGCTTTTAGAGACTTGTGGTGAAGAAAGCCT
TTGTGTTCAGGCCAAAATAACTCATCCTTAAGAAGATTAATAACCCCATGTGATGGCCCA
TGTTTGGCAGTGTGAAGGAACTGTGAGATTTTTCATGGGAGAGATGTTTTACACCACAGC
AGATTGTTTCTTTCTGGGTGGGTCTGCTGTTGGTGGCAGTTTGGGAACCATGTGAAGCAG
AAGAAACCCCTTTTTTCCTTGAGCATAAGAAAGAGACTTTTCAAGAACTGCAACACTGAC
TAAAATCCCATGTTCTGTTATTCTTTGTGTGAGTTGGGTAAAAGGAGGAAAGTGCTGGAA
GGGGGGGGGGTTTGCTTTAATTTCTTGTTATTTCTCTTTACTTTTAATTCTTTTAGTAAT
AAAACTCTTTCTTTGTACTGCAACTGTTTAAGTTT
>Ccor_TEdenovoGr-B-G993-Map3#CLASSI/LTR/nan
AAGCTGGTAATAGAAACCAAGATGCCATGGGTAGGGCTTTGGACATTGGCTTTGGTGAGA
ATGAGGGCCCGACCCAGAAGAGAGATTCAGTTATCTCCCTTTCAGTTGTTGTTATGAATT
ACCCTGGTAAGTCTCAGCCTAGTGGGGGAGTAGAGGTAAGTGATGTATATTTAAAACCAT
CTGTGGCCAGGATACTGCTTCTTGTGAAACCCCTTCAACAGGAAGCTCAGCTGGCACAAG
CCCCACCTTTGGACTTTGCTGCTTGTAACATCCAACCAGGAGATTGAGTCCTAGTTAAGG
AGTAGAAAGAAGCGCCAGTGGTGGTGAAATGGCGTGGCCCATTCCAAGTGTCACTGACGA
CAGAAACAGCCATCAAGACAGCTGAACACAGGTGGACCCGTCACACTCGGGTCAAGGTCT
CTGAAGCCTCAGAGATTTGCACATCTCAGCTGGAGGAGAAGGCCGGGAGGCTGTGACTGA
CACTCTGCAGGAGTGGGCCGGAGCAGTAGCCAGTGCTTCGACATCGGTGGAAGCCCTGCG
TGCCTACCCACAGACCATCTGCTGAAATAGTCTGTATGGGCATCCCTCCTCTAGAATCTC
CACTCACTGGGGGGCTAATACTTGCAGCCATTGTTTTACGTTAAGTGGTTTCTGTGTCTT
CAATTGCCACAGGTGGTGCAGAAGACAACGGGAAAATTAGACTAGCTAATTAGATCACAT
TATTAAAATATTTTCCTTAATAATTCTACTTTTATATGGTCAGCTAAGTTTAGGCCAGGA
GTGGGAGAATCAATTTGCAGCCTTAGGAGAAGAAGTAGCAAAAGTTTTTAACCTTAGCAA
TTGCTGGCTCTGTGGAGGGCCAGGAGGATCTGAAGAGTGGCAATGGTTGGCTAGCCCAGC
TGAACCTAAATGGTGGGTCAATAGTGAGGGCCATAATGGGATGGGATTTTGGGCCAAAGA
AGGAAGTCCATGGCCACTTCATTCTTCTCCAACAGGCACTTATTGCCTAAACAGGACAGG
GCGTGTCTATGTAGGAAAAGGCGTTTGTCAATTGACTTTCCCTCTGGGTTTAAACAATTG
GGTTTGGACCCACAATTGCCCTCCTTACAATTGTTCCAAATATCAAGACAAATGCAATCA
AATACCTGTTCAGCTCACTAATGGTAGCTGCGTAAGGTGTTCTTACCACACTTACCAAAA
TATTTGGAAGCCTGTAAAGCAATGGGGAGGGACAAGGGGTTTTTTTGACCACCTATTTTT
AAGCTGTCCCCACGAAAATTCCACAAGTAGAAGACATGTTGTTCATGATTATCAGTGGGA
ATGGCAACACCGGATTGGAACTCAAAGCCTTTTAGTGAGTTCTGCTCCAAATCCAACCAA
GCAGCTTGCAGATGTAAATGTAGATGGGAACCCTGTGTGGGAGCTTGGAAATGCAAATAC
TGTGACCCTTATGGTGGGGCAACTATTGTTGGAGGACCGTTAGGCCCGGGAATCCTGCTG
TATTTTGACCCACCAATTGATGACCAAGGGTAGGAAGGCCCCCTTGCTAATGGAACACGG
GCTTTGAAAGGACATTATTGGATTTGTGGCCAACATGCTTAGCTCAGGTTACCTCCAAAC
TGGGATATGGTATATATATTAGACTGTTGTTCTTTTTGCTACTACAAGTTCAGGGAAATC
GCTTAGGAATCAAAATCTGTGATGATTTAATTAGAGAAAAGCAGTCAGCTGATGCAGCCC
TGGCTGGAGGGAGCACCCCAAAACGGGGAAAAGATGAATGGCCACCAGAACGAGTTACGC
AACACGATGGACCAGCCACTTGGAAACCTAAGGAATTAATCCCAGATGCCTGGGAACCCA
TTTATCATTTGAATGAGATAATTAGGTTACAAGCTGTCTCGAGAAATAATAACCAACCAG
CCAGCCACAGCTCTTGACCTTCTTGCTGACCAAGCCACTTAAATGAGGAAAGCGGTATTT
CAACATTGGATGGTATTAGATTATCTGTTAGCAGAAGAAGGAGGAGTTTGTGGGAAATTA
AATGACTCGAGCTGCTGTTTGCAAGCAGATGACAGCGGAAATGTGGTCAAACAAATAACA
AAGGAAATAACGTCAGCTCATGGACCTGTCCAAGTGTTGAAAGGATGGTAATGGGACATG
TTTTCATGGTTAACTGGCCAGCTATGGGCTAAATGAATACGATTTCTCCTCTTATATGCT
ATAGCAACTCTAATCTTTTTACCATGCGTGACACCATGCTGGGTGCAGCTCTTTCAGCAG
GTGGTCAAGGGGATGCCGCTAGCAGCCATGCCTACCTGATCCAGAAATGACTACAAAAGG
ACAGAAAAGGATGTCACTGCAAATAATAGCAAAACCCAAGAAGACTCAAGAAGAAAAAAT
TAAATCAATGGTAATTAAGGTTTGTAAAGACAAATACAGATCAAATAAAAAGAGGAGGGA
TTAAAAGGAATGAGATGGATGAGTCTTTACAAACAGACCGTGTGAATCTGCCTGTAGACA
AGGCTAGGAACTTATGGGTAGTGAAGTAACAGAAGAAACTATTAGTTCTCTAGAACTGTT
ACTAATCAACAGAGACTGTTGATTAATCAAGGCCGTGTTAAATTCCTGAACCTAGAGCAA
GGCAACAAAGACTTAATAGAATTAGGAATGGTCTCTTTTTCTTTCTTTTCGATGCCAAAA
GGGGGGTGCATATTAGAGGGGGGCATAGAGTAGGCAGTTCCGGAAGTCTGTATCTCCCGA
GTACCTCAGCCAGTGGGGAAAAGGAAGAGGGTGCTGTGGCCGGGAACTTGGCATAAAAAG
GGGGCTGCATCCCGCAACCGTTTGAGAGACCCCATGGGAAAAGCCCCATGGACTCTCCCT
GTAGTCGAAGAATGTTGCAGGACTCCTCTGTCTCCTTTTCGGACATAAACCTCAGGCATC
GTGGATTAATTTTCCCTAACGGCAG
>Ccor_TEdenovoGr-B-G1602-Map5#UNCLASSIFIED
GTGATGCCTTTTCCTGGTCTTAAAATCAAGAGTCAAACACAGTTAGAAGGGAAAAAGGGA
TTTTACCTTGGTATTTATTTTAAGGATCCTTAGGTGCACTACGCCCAGGTCGAATGCACC
TTAATGCACACCACAATGCACACCCCCAAAAGATCTGGTATAACATTACAGGCCTTACTA
ATTAGCATATCTATCAAAAATTCCCCAATGAGAGGCTCAAATGAGCCCCCCTCCCCAAGG
AGCCTTCCCCTGGATGGTTCTATCTCAGTTTACAGAATGTGTTCTGGAGAGGACCTTGGG
GTCTGGGCACACTGATCCCTAACTACGAAGCCTCTAAGATGTTGAGTGTCCTAGCTTGAC
AAACAAGTCCAAGAATGTAGGCAAAAAGCACTAAGAGTACAGAAGTTGTAAAAAGGTATA
AAAGGGGTATAAAAGAAAAGGCAAAAAATCATCATGGCATCAA
>Ccor_TEdenovoGr-B-G414-Map3#UNCLASSIFIED
CAGTGGGAGAAGGCAGTATGGTTGTGCAGGAGTGCTCTCATGGTGTGTAATGTGTTGGCA
GGTTCCCAAATCAGGCATTTGCCCAAGGTAGATTTCCATTTTGCAGTGCCTGGGGCTATC
TCTGTCCACTGGCCTGCTTTTCTCACTGTTCATGCTTGAAGGGGTTTTGCACCTTCCAGC
TGTCATGGCCAGACCTACAGGTCTGGCTTTGTCCTTGGAGGGGGGAGAGTGCTCAGGAAA
GAAGTGACTGAAGTTGCAGGTGTGGAGATGGGGAGGAGGTGAGGCATCCTGCTAATGCCT
TTGTGGAATCCTGTTCTCCATGCCCTGTCCGACAGAGATAGTGCCCTTTCATTGGTAGCT
TTCAATAGCAGTACAAATTTGGGCTTCTTCCTGAGAGAAAAGAATTACTTACCCTGGTGG
TAGCTCCAGGGTTCTGCCTTGATTGCTGATGGCAGTGAGGAGGCACAGCCACTTCTCTGA
GCCCAGCTGGGCCCTTGAAACTGGGTACATGCAATTGACAGGTGGGGAGAGGTCTCTTGT
TCTTTGTGGTGGTTGAAGGTGCACTACCTCCTTCAGGCACAGGCAGCCTCCCAGGACAGA
CTAGAACACACCAGAGCCAGACATCAGGACTCAGAGAGCAACCAGCTGAAAGACAGAGCT
CTCAAATGTACATTGGACAAGCTAAAAAATGCCCAACCAGAGAGTACTTTTCTAAGAGAA
TCCACGCAGGCTGAAGTGGAACACTACAAAGAGCTGTATCTGCAGGAAAAGAAAAACAGA
AAATTCATTGCAAAGAAACTTGAAAGGCAAGTCCATGTTGTTTTGGAGCGGTAATAAGAG
ACTCCTGTTTTCTCCTTCCTCTTTCTTACGAATTTCTCATCTACATCTGGCCTGCATTAT
>Ccor_TEdenovoGr-B-G1690-Map3#UNCLASSIFIED
ATGTTGTGGTGGCTAAGTCCACTTTACACCCCCCAAGTTACCCTAAAAGTGGTCTCTCCT
TACAACACTGTGCCAGAAAGTTCTCCCTTTGTCCAGATTCTGCTGGTCACTGGCCCTCTT
CCCCCTCCCATCCCTTTTCCCATTGGCCTCTGTTATGTCATTCAACCTTTCCTCTGCCCC
CCAGCCCTCAGACTATTGGTTTTGGATGCTCTGCCCACCTTTGGGAGTTTTCGGGATAAA
ATGGGCGTGGGCTTTCAGTTGTGGTTCTTTCTTGCCTCTGTTTTCTTCGGGGTGTTGCCA
TTAAACACCTCGGGTTTGCATGCAGAGAACCCCTCTCGCCTCTTTGTCTCCGTTCGTGCA
CAGACTGTGTGTGACCACCTGCGAAGGTGAGATTGTGTGCACGCGGAGGTGCTGGGAGAG
CGCCGCCTAAGAGGTCCACGAGGGACCCAGTAGGGACAAACACGGCATCGATCCACCAAA
GCTCTCATTCA
>Ccor_TEdenovoGr-B-G1713-Map5#CLASSII|I/MITE|LTR/NA|NA
CCTGATGCCTTAGGTTTTAACCTTCATATTTTTCAAACCCTGTGCTGCCTACTGTGTAAC
TCTGAAGTTTCTTGTAGCCTGTTAACTTCTGCTCTCTCGTGCTAGGCCTGCTCTCCAAGG
ACACTCAGACCGTCCTAGGCCCAAAAGTATAAACCAAAAGCCTCTAAAGGGGGGGCAAGC
TTGGGGAAATTACATCATTAACTGAAGCTTTAAATGGAGAATTAACCCTGATACGCAAAT
GAAACAAACTTATAAAAGCGTGAAGAACTTGTGACCTGTTGTCCACCTTGGGGTCCATCT
TGGCAGTAGCCTCTGGCTCCCCAGAGTGTAGCTTTGAAGGCCTTTCAAATAAATACCTAC
CTTTATTCCCTTACTCTTGTCTAGTCTCTGTTTTTAGGTGGCCACTTCAGGCATCAGT
>Ccor_TEdenovoGr-B-G1982-Map4#UNCLASSIFIED
CTACAATGACCTGGACAAGGCAATCGAGGGCACCCTCAGTCATTTGGCAGACGACACCAA
GTTCAGTGGCAGTGTCGATCTGCTGGAGGGCCAGGAGGCTCCTGACTGAGGGGCCATTGT
AGCTGCTGCCCCAAGGATTGGAGGAGCAAAACTCCTCCACTAGGAGAACTAAGAGAGTTC
AATTCTGTAGGGGAAGTTAGGGGTAGATGTTCCTAGTGCTCTCTACTAGAATTTTAGATA
AGAGGATATAGAAGTGTTAATATAGCTACTGCCTCAAGAATGTGAGGACTATAGATAGAA
GAATTAAGAGAGTTAAATTCTGTAGGTGAAAGTAGGGGCAGATACTAGTAGTGCTCCCTG
CTAGTATTTAAAATAACAGGATAAAGGCCATCTCATGGCTTCTGTTCCTGTTTAATTAAT
AAATTACAAGCTGGGGCTCAGCATAGGCAATAACATAAGAAAGACAAGTGTTGAAGCTAG
AGAGCGGTGAAGCTTTAAACTGGACATTAGAATTGCTAAAGAAAAGGAGTAGGAAGCTCT
TTTTGTTTCTGAGAGATAATCTTATTCAGCACTTGGTCTGGAATATGTTCCTCTG
>Ccor_TEdenovoGr-B-G1974-Map8#UNCLASSIFIED
GCTGCCTCTGCGTCCTTTCGGAGCGGTTCCCACTCAGCCCGGTCAGCTCTGGACGCAGCA
GGCTGCGGGGGCCAGCCTCCGGAATCAGGGAAACCAGAGGTCTGGCTCGTGGGTCCTTCC
ACAGGACCGCAGCAATAGAGGCAGGTGGTAGAAGAAGGAGGCAGACTCCAATCTGGGTGA
AATCCGGGAAGTTTATTGTGCCCTCGAGCACAAGACCTCACCTCCCAGGGGAACCCAGCT
[truncated: 504,471 more chars]
