# Supplementary material for: MCHelper automatically curates transposable element libraries across eukaryotic species
Source: Genome Res. 2024 Dec;34(12):2256–68. doi: 10.1101/gr.278821.123 (PMC11694758; doi:10.1101/gr.278821.123)
Supplement: Supplement 6 [file Supplemental_Data_S3.zip › Supplementary Data File S3/Ccornix/RM2+MCHelper.fa]

>ltr-1_family-28#CLASSI/LTR
gagaggaaagatgttgctaatgtctttacaaacaatttgatgggtgaaggtatgggtgtt
aacgtctttgaaatgggtcttaatgtctctactaactttgggcagcaggtttgttgcaga
gcccagacagcttggctcctgaaacagacaagtgggtctgcacaagcctgaacttctgaa
ctttggggtaaaatagtaggttcaaggggggatatgtggtaggcggttcgggaaggctgt
accttcctggtacctcagccaatggggaaaggaagagggcaacatgcggccgggagtttg
ggataaaaggaggctgcgccctccgaaacctcgagagagaaaaccccgcgggcgtgtgcc
ccagtggactctctccctttattcgaataaagttgcaggactcctctgtctcctttttgg
acataaacctctggcgtttgtggattttcctgac
>ltr-1_family-38#CLASSI/LINE/CR1
caggacaagggggaatggcttccactgcagagggcagggttagatgggatattgggaaga
aattttccctgtgagggtggggaggccctggcacagggtgcccagagaagctgtggctgc
ccctggatccctggaagtgtccaaggccaggttggacggggcttggagcaacctgggcta
gtggaaggtgtccctgcccatggcagggggtggaactggatgggctttaaggtcccttcc
aacccaaaccattctgtgattctat
>rnd-1_family-7#CLASSI/LINE/CR1
gcagctggggaccttgctttgttcagctggagaagactgagggagactcagcgggggctg
cagcttctcctgaggggaaggaggggcaggctctgatctcttctctctgtgaccagtgac
aggacctggggaacggcatggagctgtgtcaggggaggtttaggctggatattagggaaa
ggttcttcccccagagggtgctgggcactgcccaggctccccagggaatgggcacggccc
cgaggctgccagagctccaggagcatttggacaacgctctcagggatgcccagggtgggg
ttgttggggtgtctgtgcagggccaggagttggacttggtgatccttgtgggtcccttcc
aactcaggacattctatgattctgtg
>rnd-1_family-4#CLASSI/LINE/CR1
agaactgtgggggacaataaaaagagtttttttaaatatattaatggcaataggcagtgt
agaaataacatcagcccattacaggatgaggatggtcacctcacaaacagggacaagaca
aggcagaggtgtttaatgcattctttgcctctgtcttcaacatggatgatggaccaaggg
ggtctcagtgccctgagctggaggaccatgactgcgagaatgatcaactcccagtaccct
gaaattgtgtgggatctgctgctccagctggatccctacaaatctatggggcctgatggg
attcatccaagaatcctcaaagagctggctgatgtcattgcaaaacctctctcaatgatt
tttgaatagtcttgggaatctggagaggtcccagctgactggaagctggcaaatgttgtc
ccaattttcaagaagggcaagaaggaggaccctggaaactacaggcctgtcagtctcact
tcagtgcctggtaaaattatggagaagattattctgggaggtattgaaaaacacctgaag
gacaatgcagtcattggtcacagccagcatggcttcatgaggggaaagtcctgcttatca
aacctgatttccttttatgacaaggtaacccacctagctgatcaagggaagccagttgat
gtaatctttttggatttcagcaaagcttttgatactgtctctcacaggatccttctggac
aaaatgtccagcactcagctggataaacacatcatgtgatgggtgagcaactggctcatg
ggttgggcacaaagggttatagtgaatggggtgacatcagactggtgacctgtcactagt
ggggttccacagggctccatcctcggccctgtgctcttcaacatcttcataaatgacttg
gatgcaggactggaagggatactgagcaagtttacagatgatacaaaactgggaggagct
gttgactccctcaaaggcagggaggccctgcagagagacctcaacaaattagaggactgg
gcaatcaccaaccatatgaagttcaacaagggaaagtgctggattctgcacctgggatgg
ggcaaccctggatgtacggacagactggggaatgagatgctggaaagcagtgccatggaa
agggacctgggggtcctggtcaatggcaagttgaatatgagtcagcagtgccctggcagc
caggagggccaagcgtgtcctggggggcatcaggcacagcatcgccagccgggcaaggga
ggggattgtcccgctctgctctgcactggggcagcctcacctcgagtgctgggggcagtt
ttgggtgccacaatataagaaagacattaaactattagagagtgtccaaaggagggcaac
aaagatggtgaagggccttgaggggaagctgtatgaggagtggctgaggtcacttggtct
gttcagcctggagaagaggagactgaggggagacctcattgcagttacaacttcctcatg
aggggaagaggaggggcagacactgatctcttctctgtggtgaccagtgacaggacccaa
gggaatggcctgaagttgtgtcaggggaggtttaggttggatattaggaaaaggttcttc
acccagagggtggttgggcactggaacaggctccccagggaagtggtcacagcaccaagc
ctgacagagttcaagaagcgtttggacaatgctctcaggcacatggtgtgactcttgggg
atggtcctgtgcagggccaggagttggacttgatgatccttgtgggtcccttccaactca
gcatattctgtgattctgtgattgagactggaaataatg
>rnd-1_family-11#CLASSI/LINE/CR1
tgggctcctcagtacaagaaagacaaggagctactggagagggtccagcaggccacaaag
atgataggggtctggagcatctctcttatgaggagagactgcgggagctgggcctgttta
gtctggaagagaagactgagaggggatctcatcaatcatataaatatctcaaagggggtg
ccaagaggatggtgccagactcttttcagtggtgcccagtgacaggacaaggagcaatgg
ccataaactaaaacacaagaagttccacctcaacatgaggaagaacttctttacattgag
ggtggcagagcactggaacaggctgcccagggaggttgtggagtctccctctctggagac
attccaaacccacctggacatgttcctgtgtcacctgctccaggtgaccctgccttggca
ggggggttggactggatgatctccagaggtcccttccaaccctaacaattctgtgattct
>rnd-1_family-18_s_1#CLASSI/LTR
tgtattgggtttgcatggccaggttttggtagtgggggggctacaggggtggcttctgtg
agaagctgccagaagcttcctccatgtccagcagagccaatccctggtggctccaaagat
ggacgtgccactggccaaggctgggccaattagaaatggtggtaacgcctctgtgataac
atatttaagaagaaaaaaaaaaaagttattgcgcagttgtaattgcagccagagaagagt
ggagtgagaacatgtgagaggaacaactctgcagacaccaaggtcagtgagaaggagggg
aggaggtgctccaggcaccagagctgagattcctctgcagcccatggtgcagaccatggt
gaggcagctgtgcccctgcagcccatggaggtccaggggatgcagagatccacctgcagc
ccatggaggagacccatgccggagcaggtggatgcctgagaggaggctgtgaccctgtgg
gaggccctgacaggtctggagagaggagcccatgctggagaggtcggatgttgcagtgga
gcagcctgtccttgaaggactgcaccccatggaagagtgacccacgctgcagcagtttgg
ggactgtcggactggtgcttgtgagatggactcacgttggagaagttcatggagaactgt
ctcctgtgggagggaccccacggtggagcaggggaaggactcctctccctgagcagcagc
agaaacaacgtgtgatgaactgaccataacccccattccctgtctccctgtgctgctggg
ggggaggaggtagagctgggaaggagggaggggtggggggaaggtgtttttaaggtctta
ttttacttctcattatcctgctctgattttgttagtaataaattcaattaatatctctaa
tttgagcctgttttgcccatgatggtatttgatgagtgatctctcccggtccttatctca
acccatgaaccctttgttatattttctctcccctgtccagctggaggggagtgatagagg
gctttggtgggtgcctggcatccagccagggtcaacccactac
>rnd-1_family-18_s_2#CLASSI/LTR
tgtgttggttttgcacggcctggtttttggtagcaggggggccacagaggtggcttctgt
gagaagctgctggaagcttccaccatgtccagcagagccaatccctgatggctctgaaga
tggacatgctgctggccaaagctgggccaattagagatggtggtaacgcctctgtgataa
catatttaagaagaaaatcaaaacaaagtaggggcagtttttattctagccagagaagag
gaggaggtgagaacatgtgagggaaaacaacatgggacaccaaggtcagtggagaaggag
ggggaggaggtgctccaggcgccagagccgagattcctctgcaggccgtggtgaagacca
tggtgaagcagctgtgcccctgcagcccatggggatccacgggggatgcagagatccacc
cgcagcccgtgggggaggtgcccatgccggagcgggtggatgcctggaggaggctgtgat
ccagtgggagacccggtggagagagagggccctgcttccaggctggagcagcctgtcctt
ggaggactgcaccccgtggaagagtgacccacgcccagcagttttgggaggactgtgtgc
ccgtgggagggactcacgttgcagcagttttgggaggactgctgctcgtgagagtggaac
cacgctggagaagttcacggagaactgtctcctgtgggagggaccccacggtctcacagg
ggaaggactcctctccctgagcagcggaagaaaatctcgggtgatgaactgaccaaaacc
cccatgccctgtctccctgcgctgtcggtgggaaggagggaggggttgggggaggaaaag
gtgttttaagggcttattttacttctcattatcctcctctgattttgttagtaataaatt
cactttgtacctctaagttgagcctgttttgcccttggagtgttttctcccggtccttat
ctcaactcatgaacccttcattaattttttttttctctcctctgcccagctgtggcaggg
gagggtgagtgagcggcttcgtgggtgcctggcatttggccagtgtcaaaccatgac
>rnd-1_family-18_s_0#CLASSI/LTR
ttctgtgagaagctgccagaagctttccccatgtccaacagaaccaatgccaggtggctt
caagatggatctgccactgggccaaggctgagcccatcagagatggtggtagtgcctctg
tgataacatatttaagaagggaaaaaaaagtgttattgtgcagttgtaattgcagccaga
gaagagaggagtgagaatatgtgagaggaacagctctgcagacaccaaggtagtggagaa
ggagagggaggaggtgctccaggtgctggagctgagattcccctgcagcccatggtgcag
cccatggtgaggcagctgtgcccctgcagcccatggaggtccatggggatgcagagatcc
acctgcagcctgtggaggaccccacgctggagcaggtggatgcctgaaaggaggctgtga
tcctgtgggaagtctatgatggagcgggtctcggggcctgtgctccttggggacccatgc
tggagcaggctgttcctggaggactgcaccctatggaagagtgatccacgttggagcagt
ttgtaggagaactgcatcccgtgggatggactcatattggagaagtttgtggagggctgt
ctcccatgggagggaccccacactggagcaggggaaggactcctctccctgagcagtagc
agaaacaacatgtgatgaactgaccataacccccattctctatctccctgcgctgctggg
ggaggaggtagagatgggaaggagggaggggtggggggaaggtgtttttttaggttttgt
tttacttctcattattctgctctgattttattggtaataaattcaattaatatctctaag
ttgagtctgttttgcccatgatggtatttggtgagtgatctctccttgtccttattcaac
tcatgagctttttgttatattttc
>rnd-1_family-9#CLASSI/LINE/CR1
actctttgcctcagtctttaacagaaagacgtttcctcaggcctggtggtaagtgcaggg
aacagaatgccctgatccaggaggaagtagtcaggactgctggcttagacattcaaagtc
tatgggactagatgggatccatcagggttgagggagctggcagaggctcaagccactctc
catcatttaccacagtcctggctaactgggaggttccagtgactggaagttagccaatgt
gaccccatttacaaaagggtggaaggaggatccggaactacaggccgtcagcctgacctc
agtgccgggaaggttatggaacagatcatcttgagtgccatcacacagcacatacaggac
aaccaggggatcaggcccagccagcatgggtttaggaaaggcaggtcctgcttgaccaac
ctgatctccttttatgaccaggtgacctgcctagtggatgagggaaaggctgtggatgtt
gtctacctggacttcagcaaagcctttgacactgtctcccacagcattctcctggaaaag
ctggcagcccatggcttggacaggtgcactctttgctgggttaaaaactggctggatggc
cgggcccagagagtggtggtgaatggagttgcatccagctggcggccagtcaccagtggt
gttccccagggctcagtattggggccagtcctgtttaatatctttattgatgatctggat
gaggggattgagtgcaccctcagtaaatttgcagatgacaccaagttgggtgggagtgtt
gatctgctggagggtaggaaggctctgcagagggatctggacaggctggatgatgggcga
ggccaattgtatgaggttcaacaaggccaagtgccaggtcctgcactttggtcacaacaa
ccccatgcagcgctacaggctgggggcagagtggctggaaagctgcccggtggaaaagga
cctgggggtgctggtcaacagcggctgaacatgagccagcagtgtgcccaggtggccaag
aaggccaatggcatcctggcctgtatcagcaatagtgtggccagcaggaccagggcagtg
attgtccccctgtactcggcactggtgaggccacacctcgagtcctgtgtccagttctgg
gcccctcacttcaagaaggacattgaggtgctggagcgtgtccagagaagggcaacggag
ctggtgaagggtctggagcacaagtcctatgaggagcagctgagggagctggggttgttt
agcctggagaaaaggaggctcagggggaccttatcactctctacaactcctgaaaggagg
ttgtagtcaggtgggggttggtctcttctcccaggcaacaagtgacaggacaagaggaca
tagtctcaagctgcaccaggggaggtttaggttggatattaggaaaaatttcttcacgaa
agggtgataagcattggaatgggctgcccagggaggtggtggagtcaccatccctggagg
tgtttaaaaaaagactggatgtggcacttagtgccatggtttagttgaatggtggttggt
caaaggttggacttgatgatcttggaggtcttttccaacctaaatgattctgtgattctg
aattctgtgaatttttaaaaatttgctatta
>rnd-1_family-14#CLASSI/LINE/CR1
caaaggagtcagaagtggcatgcttcaaaacaaaatcttgaaggcacagaacagactgtc
cctatgtctaaagatgagttgaaaggaaattccagctgcaaggagttttgagaactaagg
aataaaaaaggtgtatcatctttggaagagggtcaggtatctcaggaaatatttaagagg
ttgttaggcatgtaggaaaaaaattagagaggccaaagctcattagaacttaattggcac
ttctgtgaaggataataaaaaatgtttttataaatacattaatggcaaaaggaagggcaa
gaacaacctcgttctttattggatgcgggagggaattagtaccaagatgaggaaaaggca
gaggtacttaacgccttctttgcctcagtctttaacagaaagacgttgtcctcaggacaa
ctgtcctcctgggctggtagatggtgtcagggagcagaatggtccccctgttatccagga
ggaagcagtcagagacctgctgagccacttagatgctcataagtctatgggaccagatgg
gatccatcccagggtgatgagggagctggcagatgagcttgcaagccactctccatcatt
taccatcagtcctggctcactggggaggtcccagatgactggaagctggccaatgtgatg
cccatccacaagaagggcaggaaggaggatcctggaaactacaggccagtcagcctgacc
tcagtacccggtaaggttatggaacagattatcttgagtgccatcacacagcacctacag
gatggccaggggatcagacccagccagcatgggtttaggaggggcaggtcctgcttgacc
aacctgatctccttttatgaccaggtgacccacctggtggatgcgggaaaggctgtggat
gttgtctacctggacttcagcaaggcctttgacactgtctcccacagcatactcctggaa
aagctggcagcccacggcttggacaggtgcactctttgctgggttaagaactggctggat
ggccgggcccagagagtggtggtgaatggtgctgcatccagctggcggccagtcactagt
ggtgtccctcagggatctgtgctggggccagtcctgtttaatatctttattgatgatctg
gatgaggggattgagtccaccatcagtaaatttgcagatgacactaagctgggagcgtgt
gtcgatctgctggaaggtaggagggctctgcagagggacctggacaggttggatagatgg
gcagagtccaataagatgaagtttaacaagtccaagtgccgggtcctgcactttggccac
aacaaccccctgcagcactacaggctggggacagagtggctggacagtggccaggcagaa
agggacctgggggtactggtcgacagcgactgaacatgagccagcagtgtgcccaggtgg
ccaagaaggccaatggcatcctggcctgtatcaggaatagtgtggccagcaggaccaggg
aagtcattcttcccctgtactcggcactggtgaggccgcaccttgagtactgtgtccagt
tctgggcccctcagttcaggaaggacgttgaggtgcttgagcatgtccagagaagggcaa
caaggctggtgaagggcctggaacacaagtcctatgaggaacggctgagggagctggggt
tgtttagcctggagaaaaggagactcaggggtgaccttatcactctctacaacttcctga
aaggaggttgtagccaggtgggggttggtctcttctcccaggcaacaactgacagaacaa
gaggacacagtcttaagctgcaccaggggaagtttaggttggatattaggaaaaagttct
tcactgaaagagtgattaagcactggaatggctgcccagggaggtggtggagtcaccatc
cctggatgtgtttaaaaaaagactggatgtggcactcagtgccatggtttagttgagtgg
tgtgttaggcataggttggactcgatgatcttgaaggtcttttccaacctagtgattctg
tgattcttgatatttaatatcttttgttaaaatacat
>rnd-1_family-12#CLASSI/LINE/CR1
gtcaggtgaagtcccaggtgctggaaaaaggaaaatgcaccatttttaaagagaaagagg
accttgagaactacccctgtcagcctcacctctgtgctgggaaatcatggaacagatcct
cctagaagctatgctaaggcacatggaggacagggagggatttgggacagccagcacggc
ttcaccaagggcaagtcctgcctgaccaacctagtggcttctatgatggagtgactacat
cagtggacaagggaagagctacggatgtcattatctggacttctgtaaggcctttgacac
agtcccccacaacatccttctctctaaattggagagaatgatttgatgggtggactgttg
gtggatgaggaattggttggatggtacatccagagggtagtggtcaaggctcaatgtcct
gatggacatcagtgacagtggtgtccctcaggggtctgtactgggcctcatatttatctt
cataatgacaagaca
>rnd-1_family-13#CLASSI/LINE/CR1
atggatctcttcccaaacctcttgagtggatggacgcaagacgggactgggggagcaaag
tccccttaaggaagatcaggttcatgaccacctgaggaacctgaatatacataagtctat
gggacctgatgagatgcatcccagagtcctgagggaattgctgatgtagttgccaagcca
ctctctatgatatttgaaaagtcatggcagtcaggtgaagtcccaggtgactggaaaaag
ggaaacattgtacccatctttaaaaagggtagaaaggaggaccctgggaactactgacct
gtcagcctcacctctgtgcctgggaaggtcatggaacagatcctcctagaagctgtgcta
aggcacatggaggacagggaggtgatttgagacagccagcacagcttcaccaagggcaag
tcctgcctgaccaacccagtggccttctgtgatggagtgactcatcagtggacaagggaa
gggctacagatgtcatttatctggacttctgtaaagcctttgacatggtcccccacaaca
tccttctctctaaactggagagaatggatttgatgggtggactgttaggtggataaggaa
ttggttggatggtcacatccagagggtagtggtcaatggctcagagtcctgatggacatc
agtgacaagtggtgtccctcaggggtccatactgggaccagtgttatttaatatcttcat
taatgacatagacaaagggattgagtgcaccctcagcagtttgcagatgacaccaagctg
agtggtgtggttgacacacctgaaggatgggatgccatccagagggacctggacaagctc
gagaagtgggcccatgggaatctcatgaggtttaacaagaccaagtgcaaggtgctgcac
ctgggtcagggcaacccctggtatcaacacaggctggggatgaacagatcgagagcagcc
ctgcccagaaggacttgggggtgctggtgggtgagaggctggacatgacccagccatgtg
cacttgcagcccagagagccaattgtgtcctgggctgcatccaaagcagcgtgggcagca
gggagagggaggggattctgcccctctgctctgctctggtgagaccccacctgcagtgct
gcatccagctctggggtccccagcacaggaaggacatggacctgttggagtgagtccaga
ggagggccaccaagatgattagagggatggagcacctctcctatgaggaaaggctgagag
aattgggattgttcagcctggagaagagaaggctttggggtgacctaattgtggccttcc
agtacctgaagggagcctacaagaaagatggagagggactttttacaagggcatgtagtg
acaggacaagggggaatggcttcaaactgaaagagagtaggtttagattagatattagga
agaaattctttactgtgagggtggtgaggcactggaacaggttgcccagagaagttgtgg
atgccccatccctggaagtgttcaaggccaggttggatggggctctgagcaacctggtct
agtggaaggtgtccctgcccatggcaggggggttggaactagatgatctttaaggtccct
tccaacccaaaccattctatga
>rnd-1_family-5#CLASSI/LTR
gtgctggttttggctggggtagagttaattttcttcacagtggctggtatggggctgtgt
tttggatttgtgctgaacacagggttgataatacagagatgtttttgttattgctgagca
gggcttacacagagccaaggccttttctgcttttcatactgccacactggcgaggaagct
gggggtgcatgggaggttgggaggagacacagccaggacaggtgaccccaactgaccaaa
gggatattccagaccatatgacatcatgctcagtatataaagtggggggaagaaggagga
aggggggggatgtttggagtgatggtgtttgtcttcccaagtcaccgttacatgtgatgg
ggccctgctctcctggagatggctgaacacctgcctgcccatgggaagcagtgaattaat
tccttgttttgctttgcttgtgtgtgtggcttttgctttccctattaaactgtctttatc
tcaacccatgagttttctagcttttacccttctgattctctccccatcccactggtgggg
gagtgagtgagtggctgtgtggggcttggttgctggctggggttaaaccacga
>rnd-1_family-19#CLASSI/LTR
tgtgctggttttggctggggtagagttaattttcttcacagtagctggtatggggctgtg
ttttggatttgtgctgaaaacagtgttgataatacagagatgtttttgttattgctgagc
agggcttacacagagccaaggccttttctgcttctcatccaccccaccagtgaggaggct
gggggtgcacaagaagttgggaggggacacagccaggacagctgaccccaactgaccaaa
gggatattccaaccatatggcatcatgctcagtatataaagctgggggaagaaggaggaa
gggggggacatttggagtgatggtgtttgtcttcccaagtcactgttacatgtgatggag
ccctgctttcctggggatggctgaacacctgcctgcccatgggaagtggtgaatgaattc
cttgttttgctttgcttgtgtgcatggcttttgctttacctattaaactgtctttatctc
aacccatgagttttctcacttttacccttctgattctctcccccatcccactggggggga
gtgagcgagtggctgtgtggggcttagttgctggctggggttaaaccacgac
>rnd-1_family-20#CLASSI/LINE/CR1
cttgaagacattcctgggctcattaggaagagtttccagcagtaagggagtgatcttccc
ctctactcagcactggtgaggccacacctggagtgctgtgtccagttctgggctcctcag
tacaagagagacatggatactggagagagtccagtaaagggccacaagatgattaaggga
ctggagcatctctcctatgaggaaaggctgagagagctgggactgttcagcctgagaaga
gaaggctagggggatctcatcaatgttataaatacctgaagggagggtgcaaagaggacg
gagccaggctcttctcagtggtgcccagtgacaggacaagaggcaatgggcacaaactga
aacacaggaggttccatctgaacatcaggaaaaacttttttactgtgagggtgaccgagc
actggcacaggttgcccagagaggttgtggagtctccatccttggagatattcaaaagcc
atctggacacagtcctggcaagctctaggtgccctgcttgagcagggaggttggaccaga
tgacctccagaggtcccttccaacctcaccattctgtgattctgtgaattaaaaaaaagg
tttctttaa
>rnd-1_family-22#CLASSI/LINE/CR1
cttgacatctacaagtccatgggccctgatgggtatgcatccatgagtgctgagagaact
ggggataccatagtgaggccgctcacatcatctttgaaaggtcatggcaatcaggagagg
tgcctgaggactggaagaaagcaaatgtatcctggtcttcaaaaagggcaagaagagtac
tcagggaactactgccagtacacatcacctcaatccctggaaagtgatggaggtctcatt
ctggaggcctcttatccacaggatgacaaaaggtgtcaggattagtcagctgtaaatcat
gcttgaccaacctgattgccttctatggtgaaaaactacctggatggatgaggggagagc
agtggatattgtctaccttgacttcagcaaggcttttgacactgtctctcacaacatcct
cataggcaaactcaggaagtgtggctggatgagtggacagtgaggtggattgagaactgg
ctgaatggcagatcccagaggtcgtaatcagtggcacagggtctagttggaggcctgtca
ctagtggtgtcccccaaggttcaatactgggcccagtattgtttaacttattcatcaatg
acttggatgaaggggcagatgcctcctcagcaagttcactgatgacacaaagctgggagg
agtggctgataccccagagggctgtgcagcccttcagaaggacctcgacaggttggagag
atgggcagagagaactgtctgaaattcaacaaaggcaaatgcagggtcctgcacctgggg
aggaataaccccatgcaccagcacaggctgggggctgactgctggaaagcagctctgtgg
agaaggacctgggggtcctggtggacaacaagctgtccatgagccagcagtgtgtccttg
tggccaagaaggccaatggatcctgggatgcattaggaagagcattgccagcaggtcaag
ggaggtgatcctgcccctctgctcagccctggtgaggcacatctggagtgctgtgtccag
ttctgggctcctcagtacaagagagacatggagctcctggagcaggtccagtggagggta
acaaagatgattaggggactggagcatctctcttatgaggaaaggctgagggagctgggc
ctgttcagcctcaagaagagacaactgagaggggacctcatcaatgtctatcagtatctg
aagggagggtgccaagaggatggatccaggctcttctcagtggtgccaagcaataggaca
agaggcaatgggcagaaactgatgcacaggaagttccacctgaacatgaggaagaacttc
tttactgtgtgggtgaccaagcactggaacagattgcccagagaggttgtggagtctccc
tcactggagatattcaagaactatctggacacaatcctgtgccatgtgctctgggatgac
cctgcttgagcagggaggttggaccagatgacccactgtggtcccttccaaccttaccta
ttctgtgattct
>rnd-1_family-23#CLASSI/LINE/CR1
agggatattagacctgtgtttgtaacagagaaggctggtggggatgtgtgctgaagcctg
gggcacagtgatcatgaaataagagttttcgatatttggtgaagtaaggaggggcatcag
caaaacttctatattggacttctggagggcagactttggcctatagattatttaagagtc
ttgggaaagtcttaaagcaaaggagtccaggaaggtggacatcttcaaaaagaaatcttg
aaggccaggaacagactgtcccttgtgctgaaagatgagccaaggggaaaatgaccagcc
tggtgagcagggagctttggaactgaaaaaagagggtgtatcacctttggaagaaggggc
aggtaactcaggaggtctttaaggatgttgttaggtcatgtaggaagaaaattagagagg
caaaagctcagttagaacttaatctggcacttctgtaaaggataataaaaaatgttttta
taaatacattaatagcaaaaggaggggtaaggacaacctccattctttattggatgcagg
ggggaatatagtacaaagatgaggaaaaggctgaggtacttaataccttctttgcctcag
ttttcaacagtaagacaggttgtcctcaggacactggcctcctgagctggtagatgggac
agggagcagaatggccccctgtatccaggaggaagcagtcagagacctgctgagccactt
agatgctcacaagtctatggggccagatgggatccatcctagggtgatgagggagctggc
ggatgagcttccaagccactctccatcatttaccatcagtcctggctcactggggaggtc
ccagatgactggaagttggccaatgtgacacccatccaaagaagggcagaaggaggatcc
aggaaactacaggcctgtcagcctgacctcggtgccggcaaggttatggaacagatcatc
ttgagtgccatcacaggcactacaggatggccaggggatcagacccagccagcatgggtt
taggaggggcaggtcctgcttgaccaacctgatctccttttatgaccaggtgacccacct
ggtggatgagggaaaggctgtggatgttgtctacctggacttcagcaaagcctttgacac
tgtctcccacagcatactcctggaaaagctggcagcccatggcttggacaggtgcactct
tcactgggttaagaactggctggatggccaggcccagagagtggtggtgaatggtgctgc
atccagttggtggccagtcaccagtggtgtcccccagggatcagtgctggggccagtcct
gtttaatatctttattgatgatctggatgaggggattgagtccaccatcagtaaatttgc
agatgacactaagctggggcgagtgtgatctgctggagggtaggagggctctgcaaggga
tctggacaggctggatagatgggccgagtccaacaatatgaggtttaacaagtccaagtg
ccgggtcctgcactttggtcacaacaaccccctgcagtgctacaggctgggggcagagtg
gctggacagtggccaggcagaaagggacctgggggtgctggtcgacagcggctgaacatg
agccagcagtgtgcccaggtggccaagaaggccaatggcatcctggcctgtatcaggaat
agtgtggccagcaggaccagggaagtgattcttcccctgtactcggcactggtgaggccg
cacctcgagtctgtgtccagttctgggcccctcatttaggaaggacattgaggtgctgga
gcatgtccagagaagggcaacagggctggtgaagggtctggagcacaagtcctgtgagga
gcagctgagggagctggggttgtttagcctggagaaaaggaggctcagggggaccttatc
actctctacaactcctgaaaggaggttgtagcaggtgggggttggtctcttctcccaggc
aacaagtgacaggacaagaggacacagccttaagctgcccaggggaggtttagattggat
attaggaaaaatttcttcacagaaagagtggttaagcattggaatggctgcccagggagg
tggtggagtcaccatccctggaggtgtttaaaaaaagtctggatgtggcacttagtgcca
tggtttagttgacaaggggtgttaggtcaaggttggacttgatgatcttaaaggtctttt
ccaacctagttgattctgtgattctatatatgatttcttgtaaaagaa
>rnd-1_family-28#CLASSI/LINE/CR1
agaaaagagctgaatctgatcttataggagagctgagggagctgggttttcagcctggaa
aaaggaggttaggggaccttattcctctacaactcctgaaaggaggttgtagaggtgggg
tcagtctcttctcccaagtaacaagaagacaagaggaaatggcctcaagttgtaccaggg
gaggtttagattggatattaggaaaaatttcttcactgaaagggttgtcaagcattggaa
caggctgcccagggaagtggttgagtcaccatccctggaggtatttaaaagatatgtaga
tgtggcacttagggacatggtttagtggtggacttggcagtgctgggttaatggttggac
tcgatgatcttagaggtcttttccaacctaaatgattctatgattctaaatatttttaaa
aaattaaaattttaac
>rnd-1_family-30#CLASSI/LINE/CR1
taagccttccatcatatttgagaagttggtgagtccagtgactgaaaaggggaaacatta
ccccatttttaaaaaggaaaaagaaagacctggggaactacagaccagtcagtctcacct
ctgtgcctgcaagatcatagagcagatcctcctggaagctatgctaaggcacatggaaat
aaggaggtgattggtgacagccaacatggcttcactaagggcaaatctgcctgacaaatt
gtggccttctatgatggagttacagcatcggtggataagggaagagcaactgatatcatt
tatctggacttgtgcaaagcatttgacactgtccccagacatccttgtctctaaactgga
gagacatggatttgatgggtggactatttggtggataaggaattggctggatggtcacac
tcagagagttgtggtcaatagctcaatgtccaagtggaagcagtgacaagtggtgttcct
caggggtcagtattgggaccggcgctgtttaacatctttgttggtgacatggacagtggg
atcgagtgcaccctcagcaagtttgcagatgacaccaagctgtgtggtgcagttgacaca
ctggagggaagggatgccatccagagggacctggacaagcttgagaagtgggcccatgtg
aacctcatgaagttcaacaaggccaagtgcaaggtcctgcacctgggtcggggcaatccc
aagcaaaatacaggctgggcagagaaggattgagagcagccctgaggagaaggacttggg
ggtgctggtggatgagaagctcaacatgacccagcaatgtgcacttgcagcccagaaagc
caactgtatcctgggctgcatccaaagcagcgtggccagcagggtgagggaggggattct
cccctctgctctgctcttgagaccccacctggagtgctgcatccagctctggggtcccca
gcaaagaaagacatggacctgttggagcgagtccagaggagggccacaaagatgatcaga
gggctggagcacctctcctatgaagacaggctgagagaattggagttgttcagcctggag
aagagaaggctctggggagaccttatagcagccttccagtacctaaagaggcctacaaga
aagctggagagggactttttacaagggcatgtagtgataggacaaggggaatggctttaa
actgaaagagagtaggtttagattagatattaggaagaaattctttactgtgagggtggt
gaggcactggaacaggttgtccagagaagttgtggatgccccatccctggaagtgttcaa
ggccaggttggatggggctttgagcaacctggtctagtggaaggtgtccctgcccatggc
aggggggttggaactagatgatctttaaggtcccttccaacccaaaccattctatgattc
ta
>rnd-1_family-32#CLASSI/LINE/CR1
tatggcggcccagagagtggtggaatggagtaatccactggtcaagtgggttccccaggg
ctcagtttggggccagtcctgtttaatatctttataatatctggatgaggggatagtgca
ccctcagtcatttgcagatgacaccaagttgggtgggagtgttgatctgctggagggagg
aaggctctgcagagggatctggacaggctggatcgatgggccgaggccaattgtatgagg
ttcaacaaggccaagtgccaggtcctgcacttgggtcacaacaaccccatgcagtgctac
aggctgggggagagtggctggaaagctgcccagtggaaaaggacctgggggtgctggtca
acagcagctgaacatgagccagcgtgtgcccaggtggccaagaaggccaatggcatcctg
gcctgtatcagcaatagtgtggccagcaggaccagggcagtgattgtccccctgtactcg
gcactggtgaggccacacctcaaatcctgtgttcagttctgggcccctcactacaagaaa
gacattgaggtgctggagcgtgtccagagaagggcaacggagctggggaagggtctggag
cacaagtcttatgaggagcagctgagggagctgggggtgtttagcctggagaaaaggagg
ctcaggggggaccttatcactctctacaactacctgaaaggaggttgtagccaggtgggg
gtcggtctcttctcccaggtaacaagtgacaggacaagaggaaatggcctcaagttgcac
caggggaggtttagattggatattaggaaaaatttcttcactgaaagggttgtcaagcat
tggaacaggctgcccagggaagtggtggagtcaccatccctggaggtatttaaaagacgt
gtagatgtggcacttagggacatggtttagtggtggacttggcagtgctgggttaatggt
tggactcgatgatcttaaaggtcttttccaacctaaatgattctatgattc
>rnd-1_family-33#CLASSI/LINE/CR1
caatttcagaaagtccttgggaaacagccttaaaaacaaaggggtccaggaaggctggac
atacttgaagacagaatcttgaaggcagacatatccctatgcaaagatgagctgggaaag
accgcctggataagcagggagcttttgaggaactcaggaaaaaaagagggtgtatcacct
ttggaagaaggggcaggcaactcaggaagtgtttaaggatgttgttaggtcatgtagaga
gaaaattagagaggcaaaagctcagttagaactcaatctggccacttctgtgaaggataa
taaaaagtgtttttataaatacattaatagcaaaaggagggcaaggaaaatctccattct
ttattggatgcgggggggaatatagtcaccgaagatgaggaaaaggctgaggtacttaac
accttctttgcctcagtttttaacagaaagacaggttatcctcaggacaactggcctcct
gagctggtagacggggacagggagcagaatggccccctgtaatccaggaggaagcagtca
gtgacctgctgagccacttagatgctcacaagtctatgggaccagatgggatccatccta
gggtgatgagggagctggcagagagcttgccaagccactctccatcatttatcatcagtc
ctggctaactggggaggtcccagatgactggaagctggccagtgtgatgcccatccacaa
gaagggccggaaggaggatctggaaactacaggcctgtcagcctgacctcggtgcccggc
aaggttatggaacagatcatcttgagtgccatcacacggcacctacaggatggccagggg
atcaggcccagccagcatgggtttaggaggggcaggtcctgcttgaccaacctgatctcc
ttttatgaccaggtgacccacctggtggatgagggaaggctgtggatgttgtctacctgg
acttcagcaaagcctttgacactgtctcccacagcattctcctggaaaagctggcagccc
acagcttggacaggtgcactctttgctgggttaagaactggctggatggccgggcccaga
gagtggtggtgaatggtgctgcatccagtggcggccagtcactagtggtgtcccccaggg
tcagtgctgggccagtcctgtttaatattttattgatgatctggatgaggggattagtcc
accatcagtaaatttgcagatgacaccaagctgggtggagtgttgatctgctggagggta
ggagggctctgcagagggatctggacaggctggatcgatgggctgagtccaacgtatgag
gttcaacaagtccaagtgctgggtcctgcactttggccacaacaaccccctgcagtgcta
caggctggggacagagtggctggacagtggccaggcagaaagggacctgggggtgctggt
cgacagcagctgaacatgagccagcagtgtgcccaggtggccaagaaggccaatggcatc
ctggcctgtatcaggaatagtgtggccagcaggaccagggaagtgattgtccccctgtac
tcggcactggtgaggccgcaccttagtctgtgtccagttctgggcccctcaattaggaag
gacgttgaggtgctggagtgtgtccagaggagggcaacaaggctggtgaagggtctggag
cacaagtcctatgaggaatggctgagggagctggggttgtttagcctggagaaaaggagg
ctcaggggagaccttacactctctacaactcctgaaaggaggttgtagccaggtgggggt
tggtctcttctcccaggcaaccagtgacaggacaagaggacacagtcttaagctgcacca
ggggagtttaggttggacataggaagaattcttcactgaaagggtgattaggcattggaa
tgggctgcccagggaggtggtggagtcactatccctggagtgtttaaaaaaagactggac
gtggcactcatgctatggtttagttgacatggtggtgttaggtcaaggttggactcgatg
atcttggaggtcttttccaacctttattctgtgattct
>rnd-1_family-37#CLASSI/SINE
attagctcagttggttagagcatggtgctaataacaccaaggttgtgggtttgatccctg
tatgggccattcacttaagagttggacttgatgatccttgtgggtcccttccaactcaga
atattctgtgattc
>rnd-1_family-38#CLASSI/LINE/CR1
aggatgaagaggtggatgattattctataagcagctggaatgtttcaagattaccagctc
ttgttcttgtaggactttaacgtgctagatatctgctgggaactcaccagcagagaagag
gcatctaggaggttcttagagtgaatggaagaagcttcttgtcacagctgggagttagcc
taccaggggggggctctgctagacctgctgtttacatacagagaagggctggtgggagat
gtggtgttgagctgtttggggcagtgactgaatacagtttttcatattctgaaacaagga
gggcatcaataaaacttccagctggattcggagggcagcgcctattcaagagattattgg
agagtccttgggaagcagccttaaaaacaaaggggtccaggaaggctggttcatacttca
agacagaaatcttgaaggcactagatcagactgtccctatgtgctgaaagatgagttgac
aaggaagatgaccagccataggcagggagcttttgaaggaactaaggaaaaaaaagaggg
tgtatcacctttggaaggagggtcaggtatctcaggaaatgtttaagggagttgttaggt
catgtaggaaaaaaattagagaggcaaaagctcaattagaacttaatctggccacttctg
tgaaggataataaaaaatgtttttataaatacattaatggcaaaaggaagggcaaggaca
acttccattctctattggatgcgggagggaatttagttaccgaagatgaggaaaaggcga
ggtacttaacaccttctttgcctcagttttcagcagtaagacaggtcatcctcaggacaa
ctgtcctcctgggctggtagatggtgacagggagcagaatagcccccctgttatccagga
ggaagcagtcagagacctgctgagccacttagatgctcacaagtctatgggaccagatgg
gatccatcctagggtgatgagggagctggcagatgagcttgtgaagccactctccatcat
ttaccatcagtcctggctcactggggaggtcccagatgactggaagctggccagtgtgat
gcccatccacaagaagggccagaaggaggatcttggaaactacaggccagtcagcctgac
ctcagtgcccagcaaggttatggaacagatcatcttgagtgccatcacacagcacctaca
ggatggccaggggatcagacccagccagcatgggtttaggaggggcaggtcctgcctgac
caacctgatctccttttatgaccaggtgaccctcctggtggatgagggaaaggctgtgga
tgttgtctacctggacttcagcaaagcctttgacaccgtctcccacagcaaactcctgga
aaagctggcagcccacagcttggacaggtgcactctttgctgggttaagaactggctgga
tggccaggcccagagagtggtggtgaatggtgctgcatccagctggcggccagtcactag
tggtgtcccccagggatctgtgctggggccagtcctgtttaatatctttattgatgatct
ggatgaggggattgagtctatcatcagtaaatttgcagatgacactaagctgggagtgtg
tgtcgatctgctggagggtaggagggctctgcagagggacctggacaggctggatagatg
ggccgagtccaataatatgaggtttaacaagtccaagtgctgggtcctgcactttggcca
caacaaccccctgcagtgctacaggttggggacagagtggctggacagtggccaggcaga
aagggacctgggggtactggtcgacagctgactgaacatgagccagcagtgtgcccaggt
ggccaagaaggccaatggcatcctggcctgtatcaggaatagtgtggccagcaggaccag
ggaagtcattcttcccctgtactcagcactggtgaggccacaccttgagtactgtgtcca
gttctgggcccctcagtttaggaaggatgttgaggtgcttgaacatgtccagaggagggc
aacaaggctggtgaagggcctggaacacaagccctatgaggaacggctgagggagctggg
gttgtttagcctggagaaaaggaggctcaggggtgaccttatcactctctacaacttcct
gaaaggaggctgtagccaggtgggggtcggtctcttctcccaggcaaccactgacagaac
aagaggacacagtcttaagctgcgccaggggaagtttaggttggatattaggaaaaagtt
cttcactgaaagagtgattgggcactggaatcgtctgcccagggaggtggtggagtcacc
atccctggatgtgtttaaaaaaagactggatgtggcactcagtgccatggtttagttgac
atggtggtgttaggcataggttggactcgtgatctcaaaggtcttttccaacctagttaa
ttctgtgattcgtgaatatctgctcagtgtgttaagtgacagttt
>rnd-1_family-43#CLASSI/LINE/CR1
caccttattgtgctttaatactaaggaggcttaaagaaagtggacaattttaagggcctg
ttgtataggacaaggggtaatggttttaaactaaaagagggtagattagactagatataa
ggaagaaattttttacaatgagggtggtgaaacactggaacaggttgcccagagaggtgg
tagatgccccatccctggaaacattcaaggtcaggttggatggggctctgagcaacctga
tctagttgaagatgtccctgctcattgcaggggggttggactagatgacctttaaaggtc
ccttccaacccaaactattctatgattctatatttctgaaatcaaaaat
>rnd-1_family-45#CLASSI/LTR
tgtcagagactgaaaatagttcatgcctcaaacattgatataaagttttgctcattatac
aaaaactgtataaagaagctacaaccaaagaagcctccctgaagatgcctgactgggact
ttggactgtaagttaaactgctagattagataaagggaaacctattgttcaatcatctca
ggcctagggaaaacaaacaaggctgaggaagaatgcatccacaagaaagccaaacccagc
agctggagaatcatccctggctgagtttggggtgggggagaccacagcccacagaagcca
ggtttacacagactcccccccaaccgagggggaggaggaggttttgggtggtgggtaacc
tctggtcagaggcagtgaacacccatcctcccttacacaaactggcccagctgtggaacc
cccaaccccacaggccacatccacgggacattcacgtgagaggcagctgagggggtgtca
taatccatcaaagaccccccaaagtgctccccagatcattcctgaggccttgcaccacag
gactgcacgtgatgcaacagatccagagtctgctgcaagagactgtgcaaactccccccc
cccccgggggaggtgcctgggcattcccacctggcctgagcgtatattaacccattggat
tctatgcttttggggggaccttcaccaccaagaagaccagctggagaggatcaacggaac
atcgttgggatccacggagtggtgatattttctttattctgtctctgtcactctctttct
gtcccccccacctattttctatttctttctctctttctctctctctctctcatatttact
atcaaataaaacccatactattgtcactggcatatggtctcgtttgcaccttaattcggg
cagaggcatttctaagaactttaataaccggatctaac
>rnd-1_family-49#CLASSI/LINE/CR1
agtagaattaagaaggtcaaggccatggaattaatctggcaagattaaggataaagaagg
gtttctcaaatcatcaacaaaagaaaaggaaaatggggcgtctgaatgagggaccctgta
acaagaacagagaaggcagagttactgaatgccttctttgctcagtcttactgacaagac
cagccctcgggaatctctgacccagagacaagggtaaaggaatgtggaaggaagactttc
cttggtcaaggaggattgggttagagaacacctaggcaaatttgacatccacaaatccat
gggccctgatgggatgcatccagagtgctgagagagctggggacacatagcaggctgctc
acatcatctttgaaaggtcatggcgatcaggagaggtgcctgaggactggaagaaagcaa
atgtcacttcgtcttcaaaaagggcaagaaggaggacccagggaactactggccagtcag
cctcacctcaatccctggaaaggtgatggagcactcattctggaggccatcactatccac
gtggatgacaagaaggtgatcaggagtagtcagcatggattcactaaaggtaaatcatgc
ttgaccaacctgattgccttctataatgaaacaactgcctgggtggatgaggggagagca
gtgggtattgtctacctgacttcagcaaggcttttggcactgtctctcacaatatcctca
taggcaaactcaggaagtgtggactggatgagtggacagtgaggtggattgagaactggc
tgaatggcagactcagagggttgtaatcagtggcagagtccagttggaggcctgtcacta
gtggtgttccccaaggtcaatactgggcccagtattatttaacttgttcatcaatgactt
ggatgaaggggcagatgcctcctcagcaagtttactgatgatacaaagtgggaggagtgg
ctgataccccagagggctgtgcagcccttcagaaggacctcgacaggctggagagatggg
cagagaagaactttctgaagttcaaaaggcaagtgcagggtcctgcacctggggaggaat
aaccccatgcaccagcacaggctgggggctaacctgctggaaagcagctctgcagagaag
gacctgggggtcctggtggacaacaagctgtccatgagccagcagtgtgcccttgtggcc
aagaaggccaatggtatcctggggtgcattaggaagagtattgccagcaggtcaagggag
gtgatcctgcccctctactcagccctggtgaggccacatctggaggctgtgtccagttct
gggctcctcagtacaagagagacatggagctcctgggggggtccagcggagggcacaaag
atgattaggggactggagcatctctcttataggaaaggctgagggagctgggcctgttca
gcctggagaagagatgactgagaggggacctcatcaatgtatataagtatctgaaggggg
gtgtcaagaggatggagccaggctcttctcagtggtgccagataggacaagaggcaatgg
gcagaaactgatgcacaggaagttccacctgaatatgaggaagaacttctttactgtgcg
ggtgacgagcactggaacaggttgcccagagaggttgtggagtctccctcactggagata
ttcaagaaccatctggacacaatcctgtgccagtgctctagatgacctgcttgagcaggg
aggttggaccagatgacccactgtggtcccttccaaccttatattctgtgattctataat
aagaaa
>rnd-1_family-62#CLASSI/LTR
tttttttttttttgtattgggtttgcatggccaggttttggtagtgggggggctacaggg
gtggcttctgtgagaagctgccagaagcttcccccatgtccggcagagccaatgccagcc
ggctccaagatggacctgctgctggccaaggctgagccaatcagaaatggtggtaacacc
tctgtgataacatatttaagaagagaaaaaaaagttattgcacagatgtaattgcagcca
gagaagagggagtgagaatatgtgagaggaacagctctgcagacaccaaggtcagtggag
aaggaggggcaggaggtgctccaggcgctggagctgagattcccctgcagcccgtggtgc
agaccatggtgaggcagctgtgcccctgcagcccatggaggtccacggggatgcagagat
ccacctgcagcccatggaggagacccacaccggagcaggtggatgcctgagaggaggctg
tgaccccatgggaagcccgtgctggagcaggctcctggcagggacctgcagacccatgga
gagaggagcccacactggagcaggtttcctggtaggacttgtgaccctgtgggggaccca
cactggagcaggctgtgcctgaaggactgcaccctgtggaagagtgacccacattggagc
agtttgtggagaactgttgcccgtgggatggactcacattggagaagttcatggagaact
gtctcccatgggagggaccccacgctggagcaggggaaggactcctctccctgagcagtg
gcagaaacaacgtgtgatgaactgaccataacccccattccctgtctccctgcaccgctg
ggggggaggaggtagagctgggaaggagggaggggtggggggaaggtgtttttaagattt
attttacttctcattatcctgctctgattttgttagtaataaattcaattaatatcccca
atttgagtctgttttgcccatgacggtatttggtgagtgatctctccctgtccttatctc
aactcatgaaccctttgttatattttctctcccctgtccagttgggaggggagtgataga
gtggctttggtgggtgcctggcatccagccagggtcaacccactacaaaaacaaatttta
aaaattttataaaaa
>rnd-1_family-68#CLASSI/LINE/CR1
aatgaagtcctctcgtagccattcaggcacagggaggggcttcctccagccatcggaggt
gcattaaaagaaggctctaggagcgagacccggagcgtggcgaacaggagggaaacaggc
gttcttgagggtgtggcatggcagtttgcgcagttcacgcaggcagggcaagcaggcagg
gttgcagcatcctcctgctagtggggtttttattttgttttgttttttgttgttttgggg
tttttttcagcaatggtctccaaacaatcaaaagctatagctgtaaaagtgtaccaacca
aacagaacccaagaaggacacatctgtccagaccccttctgtaggagtgtctgagcctgt
cagtagtaccaggggacagtgcaaaagacacctgcatgcggtgcgaacaggtgaatgatc
tcctgtctggtggccgagcttaaggaggaagtagaaaaactaaggagtattagggaaagt
gaaagggaaatagactggtggagtttcacccttccatccctgagagaagcccaccaggag
tcagaggactcccatgcctcctaccatcaggcagaaggaggagacctagtagatgaaggg
gagtggaaatgggtccctctcggggaggtaataaaaattcctcccaccccatcacctacc
caggtgccacttcagaataggtatgaggccctggatccagagggtcagccagatgacacg
aagaaaacaatctgcctggagagcctcccagttacacttctctgtcagacaatcactacc
tctagcattaaaaaaaaagaagggtagtcatagtaggtgactcccttctgaggggaacag
agggccctgtatgtcaaccggacccatcccacagggaggtctgctgcctccctggggccg
ggtatgggatacaccaggagactccctgggctgattcagccctctgattattacccactg
ctgatactccaggctggcagtgatgagattgaaaagagcaccagggcaattaaaagggac
ttcagggctctgggttgagtggttgatggggcaggagcacaggtggtgttctgctcagtc
ccttcagtggcagggacaaatgatgaaaggaacaggagaacccacattatcaacaagtgg
cttaagggctggtgccatcgcgaattttgggttctttgatcacggggcaacttttacggc
acctggcctgctggagccagatgggctccatctatcgttaagggcaaaaggattctagcc
catgaattggcagaactcattgagagggctttaaactaggtttgaagggggaaggggatg
caactaggctctccagaaacaagcccaagggtggtaagccagagttgggtgaagtcagca
gcccgttgaagtgcatgtacactaatgcacgcagcatgggtaacaaacaagaggagctgg
aagccatggtacagcagcaaagctatgatgtaatcaccatcacggaaactgtgggatgac
tcacataactggaggctgcaatggatggctacaagctcttcagaagagacaggagaggga
gaagaggtggagggatgctctgtatatagggaggctcttgacaccatggaaattgagatt
aatgatgataaggtcgagtgcctatgggtaagaatcagggggaaggccaataaggcactc
ctggtgggagtctgttatagaccacccaaccaggataagaggtggatgacttattctaca
agcagctggaggatgtttcaagatcaccagcccttgttcttgtaggtgactttaacctac
cagacatctgctgggaactcaacacagcagagaagaggcagtctaggaggttcttagagt
gtatggaggacaacttcttgtcacagctggtgagtagcctaccaggggagggactacgct
agacctgctgtttgcaacagagaagggctggtgggagatgtggtggttggaggctgtctg
gggcacagtgatcatgaaattacagagttttcaatatttggtgaaacaaggaggggcatc
aataaaacttccacactggacttctggagggcagactttggcctattcaagagatttatt
cgagagttccttgggaagcagcccttaaaaacaaaggagtccaggaaggatgggcatgct
tcaaaacagaaatcttgaaggcacaggaacagactgtccctatgtgccaaaagatgagtt
gacaaggaaaatgaccagcctggatgggcaaggagcttttgaaagaactaaggaaaaaaa
aagagggtgtatcacctttgaaggagggtcaggtatctcaggaaatgcttaagagagttg
ctaggtcatgtaggaaaaaaattagagaggcaaaagcccagttagaactcaatctggcaa
cttctgtgaaggacaataaaaatatttttataaatacattaatggcaaaaggaagggaag
gacaacctccattctctattagatgcaggagggaatttagtaactaaagatgaggaaaag
gtagaggtacttaacaccttctttgcctcagttttcaacagaaagacaggttgtcctcag
gacaactgtcctcctgggctggtagatggtgtcagggagcagaataccccccctgttatc
caggaggaagcagtcagagacctgctgagccacttagatgctcacaaatctatgggacca
gatgggatccatcctagggtgatgagggagctggcagatgagcttgcgaagctctctcca
tcatttaccatcagtcctggctcactggggaggtcccagatgactggaagctggccaatg
tacacccatccaaagaagggccagaaggaggatccggaaactacaggccagtcagcctga
ccttggtgccgcaaggttatggaacagatcatcttgagtgccatcacacggcacctacag
gatggccagggtatcagacccagccagcatgggtttaggaggggcaggtcgtgcctgacc
aacctgatctccttttatgaccaggtgacccgcctggtggatgcgggaatgctgtggatg
ttgtctacctggacttcagcaaagcctttgacacgtctcccatagcatactcctggaaaa
gctggcagcccacagcttggacaggtgcactcttgctggttaagaactggctggatggcc
aggcccagagagtggtggtgaatggtgctgcatccagttggcagccagtcactagtggtg
tcccccagggatcagtgctggggccagtcctgtttaatatcttcactgatgatctggatg
aggggattgagtccaccatcagtaaatttgcagatgacaccaagctgggagtatgtgtcg
atctgttggagggtaggagggctctgcaaagggacctggacaggctggatagatgggcca
agtccaacaacatgaggtttaaaagtccaagtgctgggtcctgcactttggccacaacaa
ccccctgcagcgctacaggctggggacagagtggctggacagtggccaggcagaaaggga
catgggggtaccggtcgacagccgattgaacatgagccagcagtgtgcccaggtggccaa
gaaggccaatggcatcctggcctgtatcaggaatagtgtggccagcaggaccagggaagt
cattcttcccctgtactcggcactggtgaggccacaccttgagtactgtgtccagttctg
ggcccctcagttcaggaaggacattgagatgcttgaatgtgtccagaggagggcaacaag
gctggtgaagggcttggaacacaagccctatgaggaacggctgagggagctggggttgtt
tagcctgaagaaaaggaggctcaggggagaccttatcactctctacaacttcctgaaagg
agggtgtagccaggtgggggtcagtctcttctcccaggcaaccactgacagaacaagagg
acacagtcttaagctgcgccaggggaagtttaggttagatgtcagaaaaaaattcttcac
tgaaagagtgattgggcactggaatcatctgcccagggaggtggtggagtcactgtccct
gacatgtttaaaaaaagactggacgtggcactcagtgccatggtttagttgatgaggagg
tgttaggtcataggttggacttgatgatctcaaaggtcttttccaacctagttcattctg
tgattctgtattttgtgattctgtgattctaagtattatgaaacttttagagttcctgta
ttaaa
>rnd-1_family-80#CLASSI/LINE/CR1
tgctctgagccaggctgggagagctggggtgttcacctggagaagagaaggctccaggga
gactcagagccccttgcagggcctaaaggggctccaggagagctggagagggactgggga
caaggcatggagggacaggacacagggaatggcttcccagtgccagagggcagggctgga
tgggatattgggaaggaattgttccctgggagggtgggcaggccctggcacagggtgccc
agagcagctggggctgcccctggatccctggcagtgcccaaggccaggctggacattggg
gcttggagcagcctgggacagtgggaggtgtccctgcccatggcaggggtggcactggat
gggctttaaggtcccttccaacccaaaccattctgtgattctt
>rnd-2_family-31#CLASSI/LINE/CR1
ataccagtgtggtcgncgctgcagtgggcntctgctactaggccgcntnancaggagaca
agaagtagtggntgaggccttctncagacagctggaagnagcttcacatttgcaggccct
ggtcctcgtgggggacttaaccaccccagtatctnttggagggacaacacagcagggcan
aagcggtccaggaggtttgtngagagcttccttacccgagtaatagaggagccaacgagg
agaggtgctgtctgcgtccggaccttatccacagcaaggaagggctggtcgggatgtaaa
gctcgaagacagccttggctgcagtgaccatgaggtggtggattcgagatcctnagaggc
gnaaggagggcgcgcagcaaagtcacagtactggacttcaggagagcgggtggcccttca
ggatctttggtagagtnccatgggataaagccctggagggaagangggcccaaaaaggaa
agctggttaatattcaaggatcacctcctccaagctcaggagcgatgnatcccaacaaac
aggaagtcaggcaaaagcgccggaaggcntgcgtggatgaacaaggagctcctggcaaaa
actcaaacacnaaanggaagcctanagaaggtggaagcagggacaggtgacctgggagga
atacagaganactgtccgagcacgcagggatgaggttaggaaagccaaagcccagntgga
attaaatctggcaagggacgtcaaggacaacaagaagggcttctacaggtacatcggcga
caaaaggaagactagggaaaatgtgggcccgctgctgaaggggacaggggacctggtgac
anaggacgcggagaaggctgaggtactnaacgccttctttgcctcagtctttactggtaa
aggcagtcgccttcagga
>rnd-3_family-370#CLASSI/LTR
tttcttcctagtaggtggtgctgtgctgtttggatacatgagaataatgttgataacaca
ctgatgttttagctgttgttgagcagtgcttaccctcagtcaaggacttttcagtttctc
atgctctgcagtgagcaggtgcacaaaagctgagagggagcacagccaggacagctgacc
cgaactggccaaagggatattccacaccacagaacatcatgcccagtatataaaccgggg
cagttggccagagggactgatggctgctcggggacggctgggcatcggtcagtgggtggt
gagcaattgtattgtgcatcacttgtttttcttgggttttattcctctttctctctttcc
ttttcattattattattgttgttgttattattactatatatattttactttatttcaatt
attaacctgttcttatctcaacccatgagttttactttttcctgtactcttccccatccc
accggggggggggagtgagcgagtggctgtatggtacttagttgctagccgggttaaacc
>rnd-3_family-819#CLASSI/LTR
gtcctggttccagccaggacagggttaatttttgcagtagccaggagggggcatggctag
gacctggaggttattctataccacctcatgtcattgctgggggcaggggaaaggaagtct
cttccaggaagaagggtcctttcggttgagtaagcatggcagagggagcggtcgggtaat
gcctgttgtgagcatttttgcatgtgaatcctttttctctcttgtacacttttgttatta
atattgttgctgttactgttcgttttcttatctcattgctgtttccagtaaattgttctt
atctcaacctgtgatctttaccttttgtgcctccaattctcctctccagcccactacagg
gggaggggaaagggggagcgaggagcagcacatggtttggagagtctcagtgggagcact
aaattggggagtaccattcctaaaccacaac
>rnd-3_family-609#CLASSI/LTR
ttatttataaatcaatgtaaggacttaaagagcacagttgcctgtctcaaacactgttaa
ggccacagaaggactttgccatgagataagcacagaaggagtgacaggatggcactaact
ccaggcctggcagagggagatctggttagcacatcctgggtaatgcatccagacaaaaat
tcccactgtggcaaactgtgtaaagaagcaactgctcatacacatatcaccggtcaaaca
aagatcaccccaagttatgggacagatggcatctgtgaccaccaagaccacgaagccccc
ctgaatatgcctcctggatacctggaacttggactgtaagttaagccaccatagcaggaa
cttgagataagataaaggtggtactattgtctgggtgttatctcagacctagggggaggt
taacaaagctgggggagaagaatgtatcactgataatggacacaaagaatgcagaattta
tgggccacaaggaaagccaactcagcaactgtgctgaaatcagctcgactgggtaaaagg
taattctggcagggggagatctgaccacactcacaacccaccgacccaagaaacccacca
actcaaaagaagagaaagactgagcatgggactaattagcattagaagtgagggaatcat
ttaaccaatagaataagagaactgtgtagccaatgagcattaattcctttgtttgctaaa
atgtataaatagtgaaaagttttgaatgacctcgggacccccaccaccaagaagcccagg
gtgaagaaggaccaacgggatgctgctggatccatgggtggtgactatcttctgcttgat
ctctctctctctcccccccctctcttttctatttctttctatctctctacctcacattta
ttgttaaataaaatctgtattattgacttcggcatatggtctcatttgcaccttaatttg
ggcagaggcatctctcactaatcggatcttaacattatgcaaaaac
>rnd-4_family-4580#CLASSI/LTR
cagagttctagatctgaaaggaataagatgaatgtgtctttacaaacagaccgtgtgaat
ctgcttgtagatagggctaggaacttatagatagggaagtaacagaagaaactatcagtt
ctagaaaatgttactaatcaacacggactgttgctcagccaaggccgtgttaaattcctg
aacctagagaaaaagaacaaagacttaatagaattatgaatagtttttctttcttttata
taacaaaagggggggtgcatattagaggggggcatagagtaggcgattcgggaagtctgt
accttccgagtacctcagccaatggggaaaaggaagagggtgatgtggccaggaacttag
gataaaaagggggctgcatcccccaacaatttgagagaccccatgggaaatgccccatgg
cctctccctttatttgaataaagttacaggactcctctgtctcctttttggacataaacc
tctggcattgtgaattaattttcctac
>rnd-4_family-607#CLASSII/TIR
ttagtaaanttgcctaacacttcccattanaagaccctgntttcagttgcttataacttt
gccaagctntaactgttcgggctgaaattttccatgccaggtgtctcaggctgaattttt
ctggaaagtttcagccaaaacggttcagccgtttccgaga
>rnd-4_family-1090#CLASSI/LINE/CR1
ctttaaactagcttggaagggagaaagggacacagccaggcttgccagtgatgagtgatg
gggttgtgtgtcaaaatttgaggaaaggggtactaatggatctcccaatgtgctttagga
ggtgttggctacagtgtaccacacctgaaatgtttctacactaatgcctgcagtgtgagg
gacaaacaaggggagcttgaggctttggcccagtcccagagatttggtattgctggcata
agtgaaacctggtgggatgagtgctgtgtctggagtgccttgttggatgtttacaggctc
ttcaggagggacgggcagggcaggagaggttggggggtgtcactgtgtttgaagggtttg
aatgtatggagctcacagttgtcaatggtgcagttgagagtctctgggtgagaatcacgg
gtccaacaaataatgcagatgtcattgtgggagtctgtagacctcctggccaggacaatg
atgatttgttctttgaggaactgaggggctcttccaagtcaactgcccttgtccttatgg
gggacttcagcttgccagaaattaactgggaatatcacacagctgtagaacctgggccag
aagattcctaaaaaacttggatgacagctttatggagctggctgggaaagattccctcct
tgatcttctgcttgtcgacagagtggatctcgtgagcaaagtggatattggtggctgtct
tggcctcattgaccccgaagtgattgagtttaaaatctctgttgacaggaggaaaagtgc
caaaacctctgctctggacctgaggagggcagacttcaggctgctcagggagttagtgag
tttccccttggaaaatgtttttgcgggtgctggggtccattagtgttggttgctttttaa
acatcacctcctaagggcacaggagcaggcaattcccaaatgttggaagtgagggagctg
agggagaaggccgtcttggttgagcagggatcttctcttggaaataaggcaaaaaaggaa
ggtgtatgcccagtggaagcatatgggaagagtagagagctgctgcttgccactgtacgg
atagaatttgtgtggccaaagctcagttggagttgaagctgggcagaactgcgggggaca
ataaacagagttttttcaaatctgttagtggcaacaggcagtgtagaaataatattgtcc
tgttacaggatgaggatggtctcctcaccagccgggacagagacaaggcagaggtgttta
acgcattctttgtctctgtcttcaacatggatgagggccaggggtgctctgagctggagg
accatgactgcgaggatgatcaactcctagttgaccctgaaattgtgcaggatttgcttc
tctaggtggatccctgtaaatctgtggggcctggtgggattcatctgggaattgtcaagg
agctggctgatgtcatcgcagaacctctcttgatttttgagctgttttgggaatctagag
aggtcccagctgactggaactgtttgtgattgtcctgattttcaagcagtgcaagaagga
ggaccccagaaactacaggcctgttagtttcacttcattgcctggtaatgttatggagaa
ggttattctgggaggttgataaacaccttgaagacagtgtagttgttggtcacatctagc
agggctttatgagaggaaagttctgttatcgaacctgattttcttttatgtcaaggtagc
ccatctggttgatgaagggaagccggttgatgtgatgtttttggatttcagtaaagcttt
tggtgctgtctctcacagtgtccttctggacaggacacatgtggatgaacgtatcatgtg
gtgggtgagcagctggctgatgggttgggcacaaagggttatagtgaatggggtgacgtc
agactggcggcctgtcactagtggggttctgtagggcttcaccttctgctgttcaacatt
ttcatcaatgacttggatgcaggactggaagggatactgagcaagttcacagatgataca
aaattgggaggagctgttgactcccttgaaggcagggaggtcctgcagagagaccttggc
aaatcagagggctgggcaatccccaatcaataagggaaattgttggattctgtacttgga
atggggcatctctggatgtgtgggcatactggggaatgagaggctggagagcagtgctgt
ggaaagggacctgggggtcttggttgatggcaggttgaacatgagtcagcagtgccctgg
cagccaggagggccaagcgtgtcctggggggcatcaggcacagcatcaccagctgggcaa
gggggggattgtccttctttgctctgcactggggtggcctcacctcaagtgctgggtgca
gttttgggtgccacaatataagaaagatattaagctattagagagtgtctaaagtagggc
cacgaggatgttgaagggtcttgaggggaagctgtatgaggagtggctgaggtcacttgg
tctgttcagcctggagaagaggagactgaggggagacctcattgcagtctgtaagttcct
catgaggggaagaggaggggcagactctgatctcttgtctgtgttgaccagtgacaggac
ctgagggaatggcctgaggttgtgtcagggtatgtttaggttggatattaggaaaaggtt
cttcccctagatggtggttgagcaggaacagctccccagggaagtggtcacagcagtgac
agagttcgagaagtgtttgggcaatactctggggcacatggtgtggctttggggatgttc
tgtgtggggccaggagttggacttgatgatctttgtgggtcccttccaactcag
>rnd-4_family-1837#CLASSI/LTR
tgtaaaggccccaaaaactcgctcaatgagacttttaaaaggggcttaggtttttcatgt
actctgagttagacgcatgggagaaatactgacaagatattctcaagaggtcaaaacaac
aaaaaactttactggcaactttagaaaatcagagaactttggcaaaagtttagagcaaca
ttcaatcaacataaaacacttctcaaagcattaacttggcccattcaacttagcaaactc
taagcccattcaattttaagttactcaaaaattccaagaagagaattagaagagaaagaa
agagaaagagagaaagaagaaaagatacagaaaagaacaaatatagctaccaattctggg
ttccagtggtgttcatgatagaaattccaagaggaggtagggtcaagacatgtgcttgcc
tcgtgttcgccttaaataccccttggccttcctgggcccttcccccaggtgggacttctg
gtcatttggccactcaggagctgggttaggggctccagaggtgggtgtggagcattgcct
cgtgtgccagggattggcagccactgcgggctgggatacaggctctaggggttggggtgt
gtagggcagtgcattgcctcaccagggcaaggcctgacctgcccctttccccacacatca
tcccaaaatgttttgagccagcaatctttccagtctctcac
>rnd-4_family-1520#CLASSI/LINE/CR1
agggctagagaaatgccttgcggtgagagatctgaagagttcaatctattcagcttatca
aaaagaagatngaggggtgacttgattaccgtgtaagtaccttcgcggggagaaaataaa
ctgggtngcagaagggctctttaacctagcggagaaaggcgtaacaagagccaatggctg
gaagctgaagccagacaaattcaaattgga
>rnd-5_family-2908#CLASSI/LINE/CR1
aantatgcatgtgaantgaacggcataagaattgtttgaaatggtccgagggggcataag
cagaaatgatgggatgaaattaagcaaggaaaaatttaggctgaatatcaggaaaanttc
ctgacagtgagatncattagactgtggaatagtctcccaagggaagcggtggaagcccca
tcgcttgagtcatttaaaantagactggacaaagcactggaaaatatactgtagggaaca
atcctgcgntggcagggggatggactagatgacctaataggtcttttccatctctaattt
ctatga
>rnd-5_family-468#CLASSI/LINE/CR1
agttcctcaaggatcagtcttgggactgatcttatttaatatttcattaatgaccttggc
acaaaaagtaggagtgtgctaatgaaatttgctgatgacacaaagttgggaggcatcgtc
aatacagaggaggatcggaatatcatacaggaagaactggatgaccttgaggactggagt
aatagaaatgggatgaaatttaacagtacaaagtgcaaggtcatgcacttagggactaat
aacgagaatttctgctataagct
>rnd-5_family-712#CLASSII/TIR
tttgttctctattacgaaggacatttgcatgaaaacaggatctttgtttcttaagagttc
atctgctcctgctgcttattcccctacctgaagtcccataatcctctgtttgtgacatca
caattggtcgccgtggaaacgattatgatgtcacaganaggattatgacttcaggtgagg
aataagcagcaggaacagatgaactct
>rnd-5_family-4112#CLASSI/LTR
tgttggaaatgatacaaagtttaaaattttttatataactttagtcaggggttttgttcg
cctttgcccgggggaagggaattgaagtttcttttcaaaggactgtttcaccaggcgagg
cctgatgagcttaacatctcaacagactgggagtagcacagaagatacacaaaagataac
gaccattaacgaccatcaactccaaacatcacccctggcatggtcggagacacctggtct
gggaaaagaagataagagaacaagaatgagaacctaattagcatcgaaggcgaagagatc
ataaccaataggaaaccaaatactaagaactgtgtaacttgggaccaatgaacattgaac
caatgaatttctatgggttttgactgtataagtatgtgaaaaatctagtaaaatcatgtg
tgatggaatgattttctctgcacaacccgggctatgtgtggatgaaatgatttctgttgc
acatcctggccagaacaacatcctggccagaataaagtaatgccttgattctctaacact
aaaaatgttgttggagagtttttgtttttcccgcagtttcggtgac
>rnd-5_family-11272#CLASSI/LTR
tgttgcaaaatgtggaatatgtaaaattttcttaagaaaggatgttctttgatgtttgat
ctttgtatactttcaagcctaatcaacaagaagggagatttaatccgtgaaacagagagc
agctaacacaagctctaagtgatgtccaggtgttagaaaaacaaattacttgttggtaga
attgccttgttaaggtttagggcttgacatgcttcagtgatctcagacctagggggaggt
taacaaagcttgggaagaaggatgtaccactgatagtggacacaaagaatgcagaattta
tgggccacaaggacatttggcagaactcccaagataaggaagaaactaataaagccaact
cagcaactgtgctgaaatcagctccaactgggtaaaaggtaattctggcagggggagatc
gtgaccaccgactcagaccaccgacccaagaaacccactgactcaaaagaagagaaagac
tgagcatgcggactaattagcatgagaagcgagagaatcattaaccaatagaagatagaa
tactaattaataagagaactatgtaacttgtagccaatgaacactaattcctttgtttgc
taaaatgtataaatagtaaaaagttttgatagttggtgtgcttgatttgtggaataccac
cgagcacccaggcttgtgcaactctgaaataaataatcaatgtctctctcgagtgtgtaa
ttattggcttgttgcacaccgggtaacaaatctgatttttgtggacaac
>rnd-5_family-1655#CLASSI/LINE/CR1
aagggacacccaatgaaattgaaaggcaacaaatttaaagtgataaataaaaggacattt
ttgctcacaatgtataattaacctgtggaactcattgccgcgagatatcgctgaggccaa
gagcttagcaggattcagaaaaggattagacatttatatggataacgagaacattcacgg
ttacattagacaggattaaataaaacaagcattttagaagggatataaactntcgcgctt
caaggcataagccaaccgctaactgatngcaggggttaggaagaaacttcccttgtgggc
aagttattctataattgtccatctacggggtttcttgcaccttcctctgaagcatctggt
actggctnctgtcggagaaagaataccggactaggaggactaccaggctcatctggtgtg
gcgattcctgtgct
>rnd-5_family-13935#CLASSI/LTR
gttgcctggaatcaaaagacaaaaatttccaaacaatattaagagtggtaagataaaaag
caattctttaatgaaagctttcaggtgcacaaatatggcttgtgcacacgtgatacagga
tttctacaatttttataaggttaattaattagtatatctagcaggtacatccaataggag
atcagttgccccagtaacccacccttgggtcagccccttggagttggtccaggggcttct
ttgccctatttcttgttatgtctcttaagttctggtggaaaacaagatgtccttgttaga
aattctcttcttaagaataagactaaacagaatttcaagaatgtgttagaaagggttagc
ttattttctatgtgagaaagggcaggaaaagtactagaaactatacaactatatattaaa
aatctacaaggctacaaatatatgaaaaatataaaaaactaaaaaatctttaggcatcac
tagagtgaaa
>rnd-5_family-1717#CLASSI/SINE
atgggctgttcacctctaggtcaccggttcgaatncagcccaggtcagtggtgaccgnaa
gttgtttaccatctgacagctgtttgntggcctatgcgaaatgagttggtggtctcagtc
cagttcctagcgggcaggtgtccacatctcagaatagcactgtcacaactgccatccttg
tcggcngtcncagcagagaggccgaggancgaacgggcatgaagagcgaact
>rnd-5_family-16451#CLASSII/TIR
gaccactccaccgcaggtaagaaatgagaaattttgagggccattgaacacgtgattttt
cacagtggatcagcacaaagttatttagcacaggtgtttctgtaattgtgatgcactgag
aaaattcngtgttcaatggccctcaaactcncacttccatctgtgcagggtatgg
>ltr-1_family-2#CLASSI/LTR
cttgcctcctccccccagactatctttctgttaattgcccatcattgtcctgccgcctga
ctcagagataactccctccggactatcttctgttaatgagcctaatcaacactttgcctc
atgactcgttaccccattgtgagatgctccacccagagggaggaaccaagcatcccatcg
tggatataatctgaggctgaacaccagagacactggcttcccactggatttccagaggac
aggagctacacagccaccattggacttcctgaggaagagcagactgttttactacaggat
cactgcttcagaggactgcagccaccattctaccagactgctaccaccaccctgcctaac
agggtgtcaggttgtaccttgactctgtcagtttgacagtgttttcttttactttttttt
ttccccttttctttaatttccattaaattgttattctgacttagcgcctcccactggttt
gttttcaaactagtacataatttggcgcccaatgtggggcttgctctgagaaaaagtcag
aattacaattttgtataaacagaaatctattcaccatggtgctcagctggtctgcatggg
tactgtatcttgctctctatgtttttcctcacatggggaactacctgcctgttgtattac
tcctgttaaaaccagggaatggtatgagaattgctttattggtttattatgtctatagca
taataacctgcgaggcgatgaataccattcggaatatatactcaattttgtttggctgtc
ctagtctgggctcctatgtctgggacctcttcaacaatcacagccagcccctggtggagg
agtagagagtggtttcttccagcctttcaggccaggccacagcagtttttgaaaaaattg
agtttcctctggatgttaaggatggtataatcttcgttgtcagttctcttctcttttttc
tctatggcctgcattgtgtacaccatgcttagaaacaaaacactacttagtgtggtgcaa
cgtctgcttgaggaggaggtaaaaaggagcaaagcagcaaataccatgtctacacagact
gtcacacagaaaggagccaaaagcaaagcaaccgcatccatttctacgcagaccgtcaca
gaggagaaaggaaccaaaagcaaagcaacgctccattcaccagacgcacagaggagaaag
aaccaaagcaaagcaaccgcatccatttctacgcagaccgtcacagaggagaaaggaacc
aaaagcaaagcaaccgcatccatttctacgcagaccgtcacagaggagaaaggaaccaaa
agcaaagcaaccgcatccatttctacgcagaccgtcacagaggagaaaggaaccaagagc
aaagcaaccgcatccatgtctacgcagaccgtcacagaggagaaaggaaccaagcgcaaa
gcaaccgcgtccatctctacgcagactgacacagaggagaaaggaaccaaacgcaaagca
acagcgtccatgtctacgcagactgacacagaggagaaaggaaccaaaagcactgtcagc
gtccccatgcaaaccatcactgaaccagaacagcctaaaccgattgcagttgcccccgtg
cagaagaagaaatcaaaaagcaaatcagtccgcatagtgactgacgaggatgcagcagga
ccttcgcacccagcagaagaggcagagccagagatcatcactcggtcgctatccctgggt
gagctgcgagacctgcggagggaattcacccgccagacgaacgagtctatcctgacctgg
ctgctccgcatctgggacgctgcagccaatgacaccattctggacggaagtgaggccagg
caactgggatctctgtcccgggatgtggtcattgaccaggggatcgggagaacccaagaa
accctcagcctctggcggcgactgcttacaagtgtaagggacaggtacctttgtaaagaa
gacctccaggtgcaccaaggaaaatggagcacaatggaacaaggtatccggtgcctgagg
gaattggctgtgctggagatcattttctcagaagatgagagatttcctaagagcccagat
ggtgtccagtgcacgtcacagatgtggttgaggttcgcacgccttggaccagagatatac
tcccgttacctggcaacgctgcaatggagggaaggcgaggacagggtgggcgtcttggtg
aacaaactgaggatttacgaggacaccgtcacagccccgtttcgcacccatgtctcatcc
gtggaaacaagtcttttggctgagcaagtccggagcttgattgaagaaggccatcagaaa
ttgaaaaaggaacttaaggaagagatttaccagatctcaccagaaccaacaagagtctct
gccattaggagccggcgacccccaaccagggagagaggatacaccccacgaggtaacctc
tggtttttccttcaggaacatggagaagacatgagtaagtgggatggaaaacccacctcc
tccttagcagctcgggtacgtgaactaaaaagagggacaactaccacaagaagcgcatct
agagtcaacattgctccggtctcccgcacacagaactccagacggtaccggaatgataat
atgaccgatcctcttgaagggacctcaggaacgtattcaccggaagggagcaacatgcaa
catgaccaggaatagaggggccctgcctctagccaggtagaggaaagggagaatcgggtc
ttttggactgtgtgggtccgatggcctggcacatctgacccacaaagatacacggctttg
gttgacaccggtgctcaatgtactctgatgccatcaaggtatgtgggagcagaacccatt
tctatttctggggtgacaggaggatcccagcagctgactgtactggaagctgaagtgagt
ttaactgggaacgagtggcagaaacaccccatcgtgactggcccggaggccccgtgcatt
ctcggcatagactatctcagaaatggatatttcaaggacccaaaaggacatcgttgggct
tttgggatagctgctgtggagacagaagatatcagacaactgagtacattgcctggcctc
tcagatgacccctctgccgtgggactgctaagagttgcagaacaacaggtgccaatcgcc
acagcaacagtgcaccgccggcaataccgcaccgacagagactctgtggttcccatccat
gagatgattcgcaaactggagagccaaggggtggtcagcaaggcccattcacctttcaac
agccctatatggccagtgcgtaagtccagtggagaatggaggctgacggtggactaccgt
ggcctgaatgaggtcacgccaccattgagcgccgctgtgccggacatgttggaacttcag
tacgagctggagtccaaagcagcgaagtggtacgccactattgacattgccaatgccttc
ttctccattcctttggcagcagaatgcaggccccagtttgcttttacctggaagggtgtg
caatacacctggaaccgactgccccaggggtggaagcacagtcccaccatttgccacgga
ctgatccagactgcattggaaaagggtgaggctccagaacatctgcaatacatcgatgac
atcatcgtgtggggaaacacagcaaaggaagtgtttgagaaaggagagaaaatcatccag
attctcctggaagctggctttgccatcaaaaggagcaaagtcaagggacctgcccaagag
atccagttcctgggagtaaagtggcaagatggacgacgtcagattcccaccgaggtcatc
aataagatcactgcgatgtctccaccgaccagcaagaaggaaacacaagctttcctaggc
gccataggtttctggaggatgcacattcccgagtacagccagatcgtgagccctctctac
ctggttacccgcaagaagaatgatttccactggggccccgaacagcagcaagcctttgcc
cagatcaagcaggaaatcgctcatgcggtagcccttggcccagtcaggacaggaccagag
gtgaagaatgtgctctactctgcagccgggaacaatggtctgtcctggagcctctggcag
aaggtgcctggtgagactcgtggccgaccactgggattctggagccgaagctacagaggg
tctgaagccaactacactcccacagagaaggaaatcttggcagcctatgaaggagtccag
gctgcctcagaggtaattggcactgaagcacagttgcttctggcaccccgactaccggtg
ctgggttggatgttcaagggaaaggttccttccacgcatcatgccaccgacaccacatgg
agcaagtggatcgccctcatcacacagcgtgcccgtattggaaacccgaatcgccctggg
attctagaaattataacaaactggcctgaaggtgagacttttggattatcctctgaagaa
gaggaagagcaagtgactcgtgctgaggaagccccaccatataatgagctaccggagact
gaaagacgttatgccctcttcactgatggttcctgccgaattgtaggcgctaatcgaaag
tggaaagctgcagtatggagccccacacgacgagttgcacaagctaccgagggacaaggt
ggatcgagtcaggttgcagagcttaaagccgtccagctggctttggatattgctgaacga
gagaagtggccgaggctctatctctacaccgactcatggatggtagctaatgctctgtgg
ggatggctggatcgctggagaaaggccaactggcagcgcagagggaaacccatctgggcc
gctgagatttggcaggacatcgccgcccgagtagagaagctgaccgtgaaggttcgacac
gtggatgcgcacgtacccaagagtcgggctaatgaagagcatcgcaacaacgagcaggtg
gaccgagctgccaaggtgaaagtatcacaggtggatctggactggcagcacaagggagaa
ttattcctagctcgttgggcccatgatgcctctggtcatcaggggagagatgcaacatac
cgatgggcccgtgaccgaggggtggacctttccatggacagcatctcacaggtcatccac
agttgtgagacctgtgctgcaatcaaacaggccaagcgggtgaagcctctgtggtatggt
ggacgatggtcaaagtacaggtatggtgaagcctggcaagttgactacatcacccttccc
caaacccgccaaggcaagcactacgtgttgaccatggttgaagcaaccactggatggctg
gagacctaccctgtgcctcatgctacagcccggaacaccatcctgggcctggaaaagcaa
gtcctgtggagacatggcacccctgataggatcgagtcagacaacgggactcattttaag
aacagcctcatcaacacctgggccagagaacacggtattgaatggatatatcatattcct
tatcatgcaccagctgctggaaaagttgaacgctgcaatggactacttaaaactacccta
aaggcacttggtggggggaccttcaaaaattgggaagtgaacttagcaaaggccacctgg
atagtcaatacccgagggtccatcaatcgagctggtcctgccgagtctgaacccttgcac
acagtggatggagatagagtccctgtggtacacctgagaggtattttaggaaagactgtt
tggattaatcccacctcaggcaaagacaaacccatccgtgggattgtctttgctcaagga
cctggttgcacttggtgggtaatgcagaaagatggggaaacccgttgtgtaccacaagga
gacctaatcttaggtgagaacggtgtgtagggtttcactgtgtatatatatatatatata
tatgtatgtgtgttttagagtttaagaaggtattgatttgggataatgtagatggtaata
gaataaggggtggataatgtcctgggttgcagtgtattctattaccatccccatcagctg
ttgaaatcaggtggggcagtgtttccttgcctcctccccccagactatctttctgttaat
tgcccatcattgtcctgccgcctgactcagagataactccctccggactatcttctgtta
atgagcctaatcaacactttgcctcatgactcgttaccccattgtgagatgctccaccca
gagggaggaaccaagcatcccatcgtggatataatctgaggctgaacaccagagacaccg
gcttcccactggatttccagaggacaggagctacacagccaccattggacttcctgagga
agagcagactgttttactacaggatcactgcttcagaggactgcagccaccattctacca
ga
>ltr-1_family-15#CLASSI/LTR
tgttgctgcctgttccgagcttccctcccccccccaaagacatgtgctctgagctccttt
gttccaagcgcgggcaaagccaaatgtaactcagactcttcagcagtgtctgattggccg
gtcaccccgggtccgcccccagtcctcccctttccccttctcctaataaaagatgtcgag
ggaggggaaacgccctctctcaggttagctactttcctgtgaacatctctggtcgtctgt
ctcatttgaaagcttctaactgcagggaattgagcgagcagggagctatatttctccctc
tttgcttctgctgatggtatttgttttgcagctgattcaggtaccgattttagagctact
aaagtgctagatcgcccgtgctacctctctaggctgctcgaggctttctaaggcattgaa
ctacaagcgctagccggtaaaaagctgtaaaataccttccgcatttggcgcccagcgtgc
tatctctgaactccggttctgagagacttttagggtgtcccagcagctgtgtgtctgctg
gagttagctctgcacgtcctgctgtgccagctctgtgtggcgaggtgttactttttgtgt
aacatcgagcccagagcctcagcctgtaccctcccccacgccacgtggcgagggaacggc
tggaaagtagaagacccttttcacgttttttttttctccggacctgctttcctgtgataa
atccagaattctggtgagtatttccctgctggtttaggggctcctgtcttaagctggtgc
cggtgtaaactttctctttttttttcctcctttttggtgagtaaggggttgaggtttggt
gtgcattcataatgggatctgaagtttctgcacaccatagagaaatataccaccaagttc
aaagttacctttctttaactgggcataaataccctaaaaatctagttcaatcttttgtac
aatggctttttcagtactttcctaatctgacctccgaagacataagatctgctgaatttt
gggataaggtggggagaaaactctcctctctaggcgtgcaggagatgaaacagtttcaaa
attctttcctctcctgttactaagttatactttgccggagaaaaaggcagtacatgaaaa
gccactgcaaaacccccctgttaattcccttacaccctcttccaacccctgtgtcccgga
cccctcttcccctacgctggaaaacacagctagagcagactgcttctcagcacaggagag
ctatcgtcctcctggctcacccgtgtttcctcagcaccctaccttggatgggaatccgga
gcccatcccaggaccttcccaaccccttttctccactcccttttccccagtttctagccc
tcatgtttcaagcgcgcgtaaaaaccccttctcccctgatctctttgttcccagggtcgg
ccattgccatgtgctcgcagcccgggaaaaacccctccccccaaccgcttttctcccagt
ttgtttgtctccagtaatggcggacgcaatgttccttcctctccaaactacacctcccac
aatccctttctcccccatcccacaaatcccttcttgtccccatcccctcccactcctgtg
tcacaacctgaccccgcccccgcccccacagctcgtgtttcacccctccctctgttcccg
cccatggctcaagtgccgcccctgcctcccacaaccccgcccccaacccctcccctcctc
cggccgcgtccccgcctccactccccgcccctgcccctccactccccgcccctgcttccc
attgtcccgccccaggttcccacagtcctgtgactgcccctctcaatccgggaacccatg
cctaccaggaagtaactccaactgcttctactacactctcttgtactagcaatggagcta
accctgactggaaacccctttcttattctgatattaaggatttgtgcaaggcaattaagg
agtttggaatgcatagtaattattttaagagccttttaagtgctacttttgcaactcact
tacttgtacctcatgatttacttacattaatgcaaactcttctcacacctggtgattttg
tgatgtggaaaaagcaatggaaaataattttatctgatttattaaaaattttgtggcaaa
ctccagataattacctggattttgaaaacaattatatcacattagaccttttatctggtg
acaataatatggcaaatcctcaaaaacaagcaatgcttatccctcgtccagttcttactg
aaatcacacgtgctgctgaaaaggccttaacattattaccatctcaaactcctaattctc
attataccaccatcaagcaattgtcaaatgaaaatattattcacttttataaccgtttgt
acgaagctgtctcttcccaggtccctaatcctgacctccaacaagcgctcctactcgaac
ttctccaagttaatacgaatgatgcttgcaaacaagtcattctcactctcccgctgtatc
ctcctcctactgttgaatccatcctcgaagtctgtacgaagaaggtgcagctgaacacag
ctgctccctttttgaaaaaagtggggatggttggggaggttgtggagaatgttacaggta
caggagaaactcaatcgcgggtaactttgtatgctatcgttgtcagaaaaagggacatgt
agctcgcaattgcagagcaattataactgctgataaaaactctccaaagactgtttcccc
aggtcaacagcagggaaactagcgactcaacgcgtcctaacagctccgcgttcagacata
aatagggctgcagacaaagcaacttggacttctggactcaggtttaaggtaacctgtgat
aaagcacaccatttcaacaacaacaaacagactgtaatacccatttcattccagaatgtg
gaccacatgccagaatttacatacctttttgttattggggacactcgggaaacacctgct
gggatagaggttacacccacactcatgaaaatggatcagaacgggtgttctaacctaatg
gtacaatgtatatatccaccgtactttatgcctaaaggtcaagtcattgcacaggccttt
ccactgcccaaatacctgcccacagatggtcatatcccagccatctgttggactgaggtt
ttgggaaacaacaaacctgtaatagaatgtaagctccgttacaaatcacataaaatcagt
ataatgggaatgttagacacaggtgctgatgtgtctgtcattccatttgataagtggcct
acgcaatgggaattgcaatctcagggcatcatacaagggattggaggtacccaaattgca
aagcagtccaaacacaccatccaaattgaaggtcctgaaggacaaatagcgacacttcgt
ccgtatgtcctagacaccaaattcaccctgtggggaagggatgccatgtctcagtgggga
acaaaaattgatatcacgcctagacatcaaaattttcccttgcaggccactgaagcagag
tgccatccacataaattaacttggaaaacagatgaacccgtgtgggttaaccagtggtcg
ttaaaaaaagaaaacttagaggcactcaaaacattagtagctgaacaattggctaaagga
aatatagttccaactaacagcccatggaacacacccgtgtttgtaatacaaaaaccggga
aagaacaaatataggctactccaagatcttagagaagttaataaggttattgaagacatg
ggaccccttcaaccaggtatgccatcaccttcaatgctcccacaacattggcatttagct
gttcttgacatcaaagattgcttctttcatattccactccaccctgcagatgccccccga
tttgcattttctgtaccatctcttaatcgtgaaactcccatggaacgttatcattggctt
gtgcttccccaaggtatgaaaaattccccaactctctgccaagagtatattgctaaaatt
ctatctcccatccgtgccaaagcagagaaagccatcatcctgcattacatggatgatgtg
ctggtgtgtgctcccaataatcagtatctcgagcagacacttaacatggtggttgaggcc
ctagaggccaagggctttgaattacaacctgaaaaaatgcagagaacaagcccttggaaa
tacctcggactcaaaatcacagaaacctctatcaccccaacacctgtcaccattaataat
aacccaaaaacattagaggaagtgcaacagatctgtgggacactgaagtatttaaggtcc
tggttaggactcaccacagaggatgtagctcctattgcaaacctagtaaaaggggaaggc
ggtccagcatcccctagatccctgacagaagaggcaaggcagtctctcaaaaaggtgcaa
gagctcatttccaccagacaagcacacaggtatcagccctccctaccctttaagcttgtc
attctagggaaggtaccacgctttcatggcctcatatttcagtgggacaaagagcagaag
gaacccctcatcataattgaatgggtattccttccactccaacctcctaaaaccatcaca
cagccacaagaactaatggcaaaaattatcatgaagggtagagcaaggctccgcaccctg
gcaggatgtgactttgcatgcatctatttacctgtaacaactgacgcattagatcacctg
ctccaaaataatataaatttacaatttgcattagatagttactcaggccaaatctcaaat
cattacccaaaacatgacatgtttaatctgccattctttttcatccctcgagagattcaa
agtagaaaacccctcgatgcgattaccgtttttactgatgcctcaggaaaaagtaaaaag
tctgtggtcacatggaaaaatccaaagacgcaaaagtgggaatctgacatcgaggtaatc
cagggatcaccacaagtagctgaattagcagctgttgttagagcatttgagaggttcaaa
gaaccctttaatttggtcacagactcagcatatgtagctggagtaactgttagagctgag
catgctctcctaaaagaaatctcaaacaagaaaatttatgatttactctcaaaattaatt
tatctggtttcccacagagagcatccctattttgtcatgcatgtgaggtcacatacaaac
ctgccaggatttattgcggaggtaatcgtagagctgatgctctggctatgccagcagaca
tagttctatcagccgacttaccaaagctcccccaagtttttgaacaagcaaaattgagcc
atgccatgtaccatcaaaatattcctgctcttatccgcatgttccatctgtcgcggacac
aagcaaaagcaatagtggcaacatgtcccaactgccagaagctacagcttccatcactgg
gcatgggggtcaatcccagaggcattaatagcggtgaagtgtggcaaatggacgtcacac
atttccctgaatttgggagattaaaatacgttcatgtttctattgataccttctctggtg
ctatgtatgcctctgcacatgcaggtgaaaaggctaaggatgttgaaaaacatcttgtcc
aagcttttgctgtgctcggtatacctgaggagataaaaactgataatggacctgcctaca
cctcccaggagtttaaaaactttcgtcagcagtggggatttcgacatgttacaggtattc
ctcactccccaactggacaaggcattgttgaacgtgcccatcaaaccctcaagcgaatgc
tgctacaacaatcagggaccaccaaactcaactcacctgtcctcagactcagcaaagcac
tgtttaccataaacttcctgaatggcacctttgaggatccaaaccctcccatctatcgtc
atttccagaacaccaggagacagaaactgcaggaaaatccagaagtcctgatccgggacc
cagagactcaaaaaatccaaggaccgtacaaacttgtaacttggggacgtgggtatgcca
gtgtatctacccctcaaggactgagatggatcccagggaagtgggtaaaaccttatgtca
cttcctcaaaagttaaggaggttaaaactgcctcctggaagagacgccgtaaaaagaatc
ctgattttgcaccttcatgtaaaccccctactgcagatctttatgttaatcccttaagtt
aagttgcactgttttgcactcaggtttttgcactgtattttgtaaatcttcgtcctgata
ctccataccatagatgtcctgactaaacccctgagttttgactggggaactagtttaaag
gcatcctaggtactgtcgagttgtagggacgatagattacaattatattttgcactgttg
ttttgttactgttctatgcacttttaagttactaagagttacaacccagctttaaagaaa
aaaaaatagggaattgttgctgcctgttccgagcttcccctcccccctcccaaagacatt
gcctggtgctctgagctcctttgttccaagcgcgggcaaagccaaatgtaactcagactc
ttcagcagtgtctgattggccggtcaccccgggtccgcccccagtcctcccctttcccct
tctcctaataaaagatggtcgagggggggcaaacgccctctctcggctcagctaccttcc
tgtgaacatctctggtcgtctgtctcatttgaaggcttctaactgcagggaattgagcga
gcagggagctatatttctccctctttgcttctgctgatggtatttgctttgcagctgatt
caggtaccgattttagagctactaaagtgctagatcgcctgtgctacctctctaggctgc
tcgaggctttctaaggcattgaaatacaagcgctagccggtaaaaagct
>ltr-1_family-19_s_1#CLASSI/LTR/TRIM
tgttgcagtggggatactgcaacacgcatatatcaaaccaggagtcccgtggaaaggaaa
tatatatggacagacagattcttgctagatgtttcagagatgtttatttctccagccgca
tggccggagctctgccgaggaactgttccagtcacgggaccaagggtccttctgcccgcg
cagggaacacaaaccaaccaatgggaacgaggctgagcaggggcagggaaaccccgtgtc
tgtgccctcagggcccctctcccagggctacacggcaggggagggaccccaacacctcac
ccgttttattttaataaaaggagaatgaaaacaactggataaacataacaagaacagttt
caaaacaaaacaagccaccctcctgagtctttaaatgtccaaacagattctgtggaacat
cttagggctgacagaagggagacagaactctctgagcatgctttgtggggaaactgaggc
aggagagggtttaacttcttccctcccccttttcatcccccactcggcattggaaaggga
tttttggggaaacaattggcaaaagcatggttttgtgagggaaaccatggatgaaaaaac
ggattgggaatacactgggggtaataggacatagggtaaaagggaaaggtgggattagga
aagggagactgtagggggggcttacaatggagatattgtctaacatgactacgatttttt
gcatatatactgccttttacaggaacaccatcaggcccagtgacctgcgatgcttgtaac
ccttttctacctcgtataattttgaattccaccacctctccatctcccaagcttgggatg
catttttcagggttattctttttaatagcagttctatgcacgaatatgtcttgctggttg
tcacaccttgttataaaaccataattttgcttaacattataccattttactatccctaag
gtcttagttactatgatcttttcctttttccgagtggctgctgttttctgtctcgctgcg
tctttgctctctctttcggtcgctcccgtgttggaattgtcggggctgctggtgcctgcg
cgctcttcccggggtcgcgttcggggctgcgcgggccgggccgggccgcgccgctcagtt
ctccgtgcgtcgcctcctctggtcgcagcttcgctgccgctgccgggcgctgcacccacg
tctcggccgggcccccgagcgacgacccccccgcgccctgctccagcgcgcgtctcggct
gggcgcggctccgctccaccgccaccgccgccagccgccgcccgcgcgccgcccctctcg
gtcgggcgttcacggggctcgctccaccacgcgctgcgcggggccgggcgggcaccgccg
ggtcccgccgctcccgccgcgcctcgctccgccaccgacactgcggctcgcgtggctccg
cccgcgcgcgggaactgcctcgctgctgctcgcagagcgctcggtgcacgtggcctgggc
cgcacggtccctgcgccaggcttcccttcgccaggacacagctgacattgctcaacagtc
tcggtaactaaataatattcacgaaaatattcttccatcggcatatattttgactccagt
attaactgtgtccaaacggttttccaaaagcccttggtaagaattaaatcccaagaaaca
tagaaaaagttcttaaacaaccatgccaggaagtgtttcagttctttttgagcttgaatc
aagctaaaatttacaaatcgttgttcaagaatcattttaagtttaagataaatgtccata
tgcggctctgagagccaagagtcttcccacggttcctccatagtttagatatggaatagc
aaagcaaaaccaagaagaggaatccaaagtttccagggtttactcacacaaatcagtcgc
ttagggatcggggatcgttctgctctcaattctccaccatttgttgcagtggggatcctg
caacacgcatatatcaaaccaggagtcccgtggaaaggaaatatatatggacagacagat
tcttgatagatgtttcagagatgtttatttctccagccgcatggccggagctctgcccag
gaactgttccagtcacgggaccaagggtccttctgcccgcgcagggaacacaaaccaacc
aatgggaacgaggctgagcaggggcagggaaaccccgtgtctgtgccctcagggcccctc
tcccagggctacacggcaggggagggaccccaac
>ltr-1_family-20#CLASSI/LTR/TRIM
tgttacagcggggattactgtaacaagcatatatcaaaccaggagtcccgtggaaaagaa
gtatatatggacagattcgtggtagatgtttcagagatgtttatttctccagccgcatgg
ccggggctctgctcaggaactccgcagtcacgggacccgagggtccttggccacacaggg
gaacacaaaccaaccaatggggaacgaggctgaccaggggcagggaaaccccgtgtctcc
cccccagggcccctctcccagggctccatggcaggggggagggaccccaacatctcaccc
gttttattttaataaaaggagaatgaaaacaactggataaacataacaagaacagtttca
agacaaaacaagccaccctcctgagtctttaaatgtccaaacagattctctggaacatct
tagggctgacagaagggagacagaactctccgggcatgctttgtggggaaactgaggcag
gagagggtttaatttcttccctcccccttttcatccccccctcggcatcggagaggaatt
gtagggaaatggaattgtatagggaagccatggggtgaaaaacggattaggaataaactg
gggatagggtaaacttaggaaagggttcatattgggtatagggtaaaaggggaaagtagg
ctgtgggtagggaagttgctgggatggatattgtttataattttgtgcataacggctgcc
tttgactggaatacctccaggcccagtaacatttgctgcttgtaaacccttctttccttg
cactatatcaaattgtacaacttccccatctcctacactttgcaggtaatttttagggtt
attccttttaatggcagttctatggatgaatagatcttcccctgtatcatctcgtgttat
aaatccatagttgttttttacattgtaccatttcacagttcctgtgactttcgttgctac
aactcctcctatcacgtgcttgcgtgttcgtcgtggctgctggtcccgcgtggccgctgc
ctcgccgactccgacgtctcggccgggcccccgcgttgcggctgctccgcgctctccgag
cggcgctgctccggcgcgtgtctgggctctgcgcggccccgcgttgccatcgccgctggc
cccgtgccctgtgagcggttccgctccgcaaactccacgctgctttgagagcggccccgt
tccggctcggcgctgcgctgcgcggcttctcgtgtcgctgtggaaaccgccgcttctccc
tccgcagggctctccgagccgtgtgctcagagcgggctgccacgccgatgcccggttcct
ggctgctcgtggcccacggcacccgcggcgcctgcggcatcgctccctcactcgcggtcg
cgtggccggggaccccgagacagggatggggtccgcgataaggcgcgcgctcccgagggg
gccgggcgcatccagcgcaggcacctccgccggcacggctgcagtcatgtgctcccggga
tggcggccgcgcggcctcggccacgggattagtatgatcctctgctttaggggtaatggg
accatacaaatgctcctcaagagcttccctgattacaagggatgcacggagagttcttca
ctatcatgttctgtttgatcccttaccttatcccagatctcgtcccaaaaacacccctga
caagatccaggaggttcaatatcaaaaagtaagtctcgagaaatataggagaaatttttg
aaaagccagttaaaaaaatgttctagatctcccggttccaatactttcttgttttgttgt
tcaaggattcctttaacttctagatacatttctttctgtggctcagagagccccatttcc
cacgattcttccatagtccagagagaatatccaaaccaagatgagaagagagaggtctag
agtggttattttactcacgaattttctgtcctcagggatcggtgtcttgcccgcattcct
ccaccagtttgttacagcggggattactgtaacacgcatatatcaaaccaggagtcccgt
ggaaaagaagtatatatggacagattcttggtagatgtttcagagatgtttatttctcca
gccgcatggccggggctctgctcaggaactctgcagtcacgggacccgagggtccttgcc
cacacaggggaacacaaaccaaccaatggggaacgaggctgaccaggggcagggaaaccc
cgtgtctcccccccagggcccctctcccagggctccatggcagggggggggaccccaac
>ltr-1_family-26#CLASSI/LTR
tgggagtgtgtcttgtttggttcagtccgggtctcccctttgggtttcgtgttactgtac
catcccagtttataccctcctggtttcgtgttcataaccctgctttctctatttgtctcc
tcccagacccctgccaatcctctggcacccctcccaagcttctagaaagttctggcaggg
gcgtcgagtgattggtcttggggggaggatccctcccttcctttcccaagataggttccc
ttgtgtgtccctcatcccgcagacccgtccttctccttccctgattcgatgccgttgtca
tccctcccctgtcgccacccccccataaaacccctggcaggcgcgctcagggttgctcat
tgctggacacccccggggggcgaggtcccctgttcggagacacaataaaccttccggatt
tcatccacaattgagcctgcctccttcttccaccacctgcctctattgccgcggtcctgt
ggaaggacccacgagccagacctctggtctcccggattccggaggctggtccccgcagcc
tgctgcgtccagagctgaccgggcaaagtgggaactgctccaaaaagagcagaggcagct
tggcgcccatcgcggggcccccgcttccaccggaccccacggaagggactgattggactt
ccaagtgcgtccttgggacgccaagctaccccagttgtagcacgctccgttttagtgagc
tgcgctcctggggaggaggacggtagctccgcccgcgccagcagagtcgtcctcggtgga
aatcgggacgcctggagcttgcctggacaccagcaggtaagtatttccccggggggggga
acttaccgtaaagcctttcgaggcagttcccgcgtgcaggcggagccacacgagccgcag
tgtcggcggcggagcgaggccggcggggcggcgggacccggcggtgcccgcccggccgcg
cgcagcgcgtggtggacggcttcgcacggtccgcggctcgtaggagcccagggtaggctg
cgcagccccggggcgagtgtgttgcttgcctccggtttgtttcggggaatcggtgtccga
gggttggtttatttttaaagctccagacgtcgtgctgtggattatgggcgcaaaattgtc
cacagcacaaaagggggtatttttccaagttgcgggactcctggagggggggggaaacgt
ttttctaaagggtgtttaaaacggtttgtgcggtggctgttccagcacttccctcagtgc
tcccacagttcggttttaagcgatcccttttggaacgccgtgggagcaagaatagctcag
tctgaattgacaaaagaaaaggatttagataagttttctttgttatacctacaaattcgg
tctgctttaaatcaaaaaagggagagggaagcacagcctgcccccggttccccagttacc
cctaagccttctcctaaacccgtgtcccctaaaccgggcatcctgaaggaagcaaaccgc
gatgctgcgcagggttgctaccgactccctggctttcctcgggattctcggcccccccgc
ccagacagtcctggccagactgcccggggcttatcccgttccccgacttccccagttgct
agacccgggttcgctttagttatattgagaacttagaaaatggattccctgcccgacgag
gacaagatggcgggtgccacatggcagaaaccccctcttgccctccccccgtttcttcat
cccaaaacccctttctctcaagtcccaacccctttcgtcatgacccctcccagtacccta
actcctcccacacccaagctgggtccacccctgttgcccctcccacttgtcatcagtgca
cgcccccgtgctccgcccctagaagttgttgtaggtccgtgtctggtgccacccgcttcc
tgcttccggttcccagcttggccttccggttcccacggtgagtggccggaaggggagggc
ctgaggaccggaacccggaactggaccccattccttcagcgctccggttttttatcaaag
gtccaggagagggggaatgacccacaccaactgggaacccctctcccatcaaacaataaa
ggagctttgcaaggcgcagaagagttcgggagagaaagcgaatattttcgcggtctttta
agggcaaatctctccggagcagtaatgacgccttttgatttgcgtcagcttttctcgtgc
ttgctttcctcagtagagtttctgctctggaaatcagcatgggaaaaggagctccgtcaa
ctccttccggtgcttctgcaaagttcggatacggccgttgatgccgacaatcaggaaata
atgatggaccatctgagtggcgagggagaatgggcgttggcgccgaagcaggcccaaggt
ctgcctttagagctgctgcaacaggtcaaggaagcggccggaaaggcattccttggcctg
aggccgacgcacctgtgctaacgtactcgcaggtccgtcagcaacccactgaatcgttcc
taaggtttgtggagcgattaacccgagccgtagagttgcaggttaagcagctggcggcca
gagaggaggtcatcacagagatggcaatggtcaacgccaacccgcagtgcaaggcggcca
tcctgagcctccccctggaccctccgccgacgatacaggcgatgttagaggtttgcgctg
cgaaggcgccacacctacaacctgccggctcggataagcagcgatcccggggaacgattt
cggtgggaacagcaacacaccatactgctgcggaccagaagaggaccacggccgaagcaa
cagaccacctccggcaaagaacagccagaagcggcctcaacagcagaccaagaacacctg
cttcctctgcgaccagcccgggcattggaccaaagattgtccactcaagagacagtttta
tcaatttaaaagagaacaagggtcggggggcttgagggccgggaacaaaaaaactgaatg
aggagcacgcgcccgccccgcgtgaagacaaaaaagggacgggacgcgagggggaggagg
gacaggggagggcagatagcgatgacacaaaatcaccagatgtgattttcagcctgactt
cacttctcctgctgatggttctttcaggttgcagctgtcgacaccgctcttcctgaaaac
caacaagtggcacgccgcaccagtaagtgtcggtggtgagctggggacgtgggacccaag
ccctagcaggtatgtcattgttggagatgttaaatgcacaccaccagagatcgaagtcgc
tccgggactcatgacatccagtcccgaaggacccgttctctggctgcgctgtgtccgtcc
acctctgtttctgcctagagggcagatggtcgcccaggctatccctgcaggagggccaca
cccaatggtgtgtgccaccatgtaataggaacagggaagccgagggtagactgtaaaatc
aacagaggggaagaagtccttcacctcaaggggcttctggacacaggggcagatgtgacg
atcattcccacacgggaatggccggcacattgggaactgcaaaacgtggcagggcacgta
caaggtgttgggggcatccaattggcaaacagtctaaaaggtcgtacaaattaaggggcc
gagcggacaattggccaatatacgtccgttcgtattggattacaaggaacccctcttggg
gagagacctcatgcagcagtggggagtcaccattgacattcctgaccccccgcagaattt
ttgcgcagcggtcactgaggagcgccctacccagaaactgacatggaaaacggaccggcc
agtgtgggtagagcagtggccgctctacagtgagaaattagaggcgctcgagaagctcgt
ggaagagcagcttaagaaggggaatatcgtggagaccaacagcccctggaattccccgtc
tttgtataaaaaacctaacaaagacaaatggcggctcctccaggaccttcgccaaattaa
tgatgtgatagaggacatgggctctctccaaccgggaatgccatccccaacgatgcttcc
ccaaaattggaacctggcagtaatcgatattaaagattgttttttccaaattcctctgca
ccctgacgatgccccgcgtttcgccttctcggttccggttatcaaccgagaagccccgag
gaagagataccattggaaagtgctgccgcagggcatgaagaacagcccgaccatctgcca
atggtatgtctcttccttgcttgccccagttcgcgcagccgcaaaagaggccatcatatt
ccactacatggatgatgtcctcgtgtgtgcccccgacaatgacatgcttgcgaatgtgct
tgacctgacaatcagtgcattggttgctgcagggttcgagctccaagaagagaaaattca
aaggatgccaccttggaagtacctgggcctggaaattacaaagcggaccattgtgccgca
aaaattggctatcaatacaaatattaagacttagcagatgtccaccaactgtgtgggtca
ctaaattgggtaaggccgtggctgggtctatccaacgaagacctagcccccctttttgat
ttactaaaagggggagaggagcttagttctccccggacacttaccccagaggcgcggaca
gccctggagagggtgcaacacctgatgtccaccaggcaagcaagcaggtatagacctgac
ttgccatttaagttcatcatcctgggtaatctgccacacctgcacggggttgtcttccaa
tgggaagacaaaaggaagagtaaggaagaccaggaccagagggaccctctcttgataata
gagtgggtctttctcagtcataataggtccaaaaggatgacacggccacaagagctgatg
gctgaactgatccggaaggctagagtctggatcagggagttatcaggatgtgacttcgac
tgcattcacgtaccaatcaggacacaaacgggccaaattaccaaggcaatgttggagagc
ttgcttcatgattgtgaagctttgcagttcgctctggagggctacacaggccaaatttcc
ttacataggccagcccacaaaatttttaattcggaaatcaaatttgaattaaatacaaag
agtgttcggagcaaggaacctttaaaggccttgaccgttttcactgacgcgtctggggcg
tcccacaagtcagtcatgacttggaaaaacccccaaactcagcggtgggaggctgatatt
aaggaggtggaaggatcacctcaagttgctgagttagacgcagtcgtcagggcttttgaa
agattccccgaaccctttaatttgataactgactctgcatatgtagcaggggtagtctcc
agagctgaacatgccatattgcaagaggtctccaacacagccttgtatgagttgctctca
aaattggttagcctagtctcccaccgagagcaaccattttacgtgatgcacgtcaggtca
cacacggacctgcccgggttcatcgcggaaggcaacaggaaggcagatgcccttgctgcg
ccagccgcgatggccccgatcccagatgtatttgggcaggccaaaattagccatcagctg
ttccatcaaaacgcacctgccctggtccggcagttcaatctgaagcatgaccaggccaga
gcgatcgtggcgcgtgtcctgaatgtcaccaattagctcttcccgccattggcaccggcg
caaacccccgtggccttaatagttgtgaggtgtggcagatagacgtgacacatgtcgctt
cattcggcagaatgaagtatgtacatgtgtcagtagataccttctctggagccgtctttg
cctctgcccacacaggggaaagggctagcgatgtcaaggcacctagtgcaggcattcgct
accctgggcatccccaaagttattaaaaccgataacggcccagcctacacctccaaggag
ttcaggagcttcctacagcaatggggaatagagcacaagacaggcatcccctattccccg
acaggtcaagcgatagtcgagagggctcaccaaaatatcaagaggatgctacaaaggcaa
aggtcctcaaagaaattagaatccccagctgtcaggctctcaagggcactgttcacacta
aacttcctcaactgtgcctttgagaacctgaatccaccgatcgtgcggcacttcgggcgg
tctcagcagctgcaaatgaaagaaaggcctccggtgttggttaaagacccggagactcgg
gaaatacagggccctcatgaactagttacatgggggaagggatatgcatgcatatccacc
cctgagggccccaggtggatcccatcaaaatgggtgaaaccgtgtatttcccagcccact
ggaggaaggagtcaagcaccccctaaaaccggggtgggttaaccctatgcccctctggac
cctaactctgccccagttgttattcccaattttgatattcttccttttgagtttctttct
agtttagagactacagaaatggatcctgcaccgtccatccgagccatcgccagaagcctg
cagcttgttgtcatcctgcagctgctcccatggcctgcatcgccgtggatagttccccaa
caggcagcaaacgtgtggtcagtcctggcgcaaaccatgggccaagaccacatatgttta
catcaagggcggagaacatccacagacaagatgcaggccatggtgatgcaaattcggaaa
gaaactggtgactggctcggcgacatcttcagcaaatggggactatccggatgggcagga
tctattttccgatctggactgatttttctttttgttttgttggttgccctaattttgttt
ggactcctcaagagaatgttagtaaagttgattacaagctccccctcccctacggatatt
gaccgagccgaggtactcccggatgcagagaccctgcaagaaccggagctcgaacctacg
gctcctgagttgcaagagttcgaggtcttttatccggactctgaatattacccccagccg
aactttaaaccatcttaaaaaacaaaaaagggggagatgtgggagtgtgtcttgtttggt
tcagtccgggtctcccctttgggtttcgtgttactgtaccatcccagtttataccctcct
ggtttcgtgttcataaccctgctttctctatttgtctcctcccagacccctgccaatcct
ctggcacccctcccaagcttctagaaagttctggcaggggcgtcgagtgattggtcttgg
ggggaggatccctcccttcctttcccgagataggttcccttgtgtgtccctcatcccgca
gacccatccttctccttccctgattcgatgccgttgtcatccctcccctgtcgccacccc
cccataaaacccctggcaggcgcgttcagggttgctcattgctggacacccccggggggc
gaggtcccctgttcggagacacaataaaccttccggatttcatccacaattgagcctgcc
tccttcttccaccacctgcctctattgccgcggtcctgtggaaggacccacgagccagac
ctctggtctcccggattccggaggctggtccccgcagcctgctgcgtccagagctgaccg
ggcaaagtgggaactgctccaaaaaggacgcagaggc
>ltr-1_family-29_s_1#CLASSI/LTR
gaagtgggtatttgctttatttggcgtgccgggtgtgtggggatcgctcctccaaacaca
cacaccggtgctctctacaacacagtattatgggttaaattatgaatattcatcacattc
cttgggacaggttatacaaattatttttcggaagtcattaatatcattagcataggggcc
ggttatgcgctgtgtgttctggtggttgcgctgaggaaggctcctcttcttccttggggg
tctttctgatgaaggccagtagtcatcctcccagtgcacttttcacctttctccctgggc
atgtgtagtcctttgaggaatgattcagcggtctctgagatgatccttgtcccctctatc
ttgacaagattagggtgagttcggcttcttaggttttgtaattaacatcttctgtctgaa
ctaacatttgttgtctcctaatagttaacttgtgcttacatgagttagttattgactgcc
ccttcttcaatctccccttttctttggttatttgtaattctttacaaatcttgcatgtct
ttgaagtaagaacccttctctatcttatttctaagtttatgcttgtgccattgagcatag
gcattgcgattccaggtacataatatcatacaacagtaactactaatacaaacagtaagt
aagaatgcagtaacacaaatagctattacaaacaattgtttaagccaggataagttgggt
aaccatgctgtaagtttgtcccatacctctttaagccttcaagaagtgtcatctaaggtg
atctgatgcaatgttctctttgggtaaataattttaatagttttctgggtatgattatga
gaccctttagcctagcccacccatctgtgctcatttgtcccttgtcttcttgtatccaat
ttaaatcatcagtgtcgtatgttgggtttttttttatttataaggatgctagaaggaatt
agagctagggcttggatctgaaccccactggctattgcctttgctgttttgtctgccata
gtatttcccatttcagggatggtgttaccctgggagtgtcccttacaatgcattatagcc
acttttgaaggttttaccactgcttccagtagcgtgcttgatttcttctgtgaggttaat
agacccctttctttccagatagccccgtgagcgtgtaccaccccaaaagcataccttgaa
tcagtccaaatgttgataggttttcctttggctgatgctaaggctcgagttagggctatt
atttcagccttttgagctgatgtccccacaggtaacggttttgcctcaatgacagcgtct
gtggttgtaactgcatacccagcgagccgcttaccatccttgacataactgcttttatca
gtgaaccagttgtctgcattttctagcggagagtcctttaggtccaggcggccggagtca
gctgcctccatggtttcaatgcagtcatgctgtacaggctcctcagcagccttgccctgg
aggtaagctgctgggtttaaaacgttggttacttggctactcacatcctccgattctgct
aggacagcttggtgtttgagaaagtgaggtgggcttaaccagtgatttcctttctgtgtg
agcactgctgacactgtgtgagagacaaaaccagttctctgctgtcccagtgtgaacttg
agggcttcctctatgttcagggtcccagctgccactgcacgcaggcaggtgggctctcct
tggctgaccacgtccagctgcttggagaaataagccactggccttttgtgtggtcccagc
ttctgtgccaaaagttccagcaccagtccttgtctctcatgtgagaacaacagaaaaggt
ttagtgacatctggtatgcccagtgctggagcttgcattaactcacgtttcagagttaca
aatgcattattagtctctggtgtccagcataggtgagttcccccagtctcttttaggagt
tggtataaaggtttcacaattagtctatagttgtagatctataatctacaccatcctgtc
attctcagaaaagttctcagttctttggttgtggttggcctgggtatttttcaaattgcc
tccttcctgttgtctcccaaggctttctcccctcttgctagtttataccttcgatatgta
acattctggaggactagctgagccttttcagggagactctatatccacttagtcccagaa
aattttgaagacttacagtccagttcttgcagtcttcatgggtccttgttgctattgtag
gtcatcactgtactgcaggagtgtaccttctctaagtggtggtgtccaggcttccagttc
ttgggataattgacctctaaatatcgtggggctatttttgaatccttgtggcaatacagt
ccatgtaagttggctttttctccctgttctggggttttcccattgaaaggcaaaaattcc
tgactgctttcagctaatggcagacaaaagagagcatcttttaaatctaaaactgaaaac
cacactcagtcactttgtaattttgtgagtaaagtgtaaggattggttactatgggatgt
agtgtttttgatattgtatttatcgctctcaggtcttgaactaattgatccatttggctt
ttgcactggtagaattggggtattgtaggaagatctacactctctcaacaacttctgatt
aataaatttagtaattattggttctattcctatttgtgcttcatgccttagtgtatattg
tttaacttacactggttgtgccccttccagtagttcaatagtcactgggggagcccgttt
tgatctccctggaatttcaatatctcttactaatgggatcatttgatttgttattttact
atctatgggtatttttcttttttcagtcttgtttgtttggtcggttgttttttttttgtt
tggtttggttttttttcctaggcctgagttggtcaaagaatgggttttccctttatctaa
tcttagtggtttaacttacactttaaagtccttgtcaggtatctttggttgtagcttctt
tatacagtttttgttataataatattcttactttgctgtataattctgtagattatgaag
gattagtttttatgatacaaaactaacacacaaaacattttcatacaaaatgttctcatg
caaacatatctttatattagggctatgctctgttttccaggagccagattatagcactct
tgtcatttaatcttgacacagactacaaactgtggctttatttttggtgggattaaaaat
gaaatgaattctctttcaaacttagttttttgttttttggtttttttttaatttttggtg
aataaattgccttcatcccattctgcacctacaactgagattgcagaatgtgctataaat
aggaggggtgaggaaaagttaaaatatcttcttaagacatatggcatgagattgaacagc
actttagtttgagagctggtagaaggcttttctatatccctcttggtttaggaaggggga
ttcaatcatttctcatgtagcatttgcttgtgttttgtcaagattctttaattcactaat
tagaaaattcaaaaaatttagccagattataataattttgaagccttctgaggcagaact
gggaaggttagtccatatttgtaggatttcaaatatgtgtaaattcttatatcaactcag
gataatattggttgagacaaatgatacatctataagaccttaaccacaccatttttcagt
aaaaagacaaaacagacaaaaattaaactcaagaatatgtagaatgctttaactactatt
tgatctttcactaagtcacttgcaatgaaaacacaaacaaattacaaacattaaccaact
gacaatgcgagcaattatggtgacactttaaatttcattggttttcacacagctccatct
catgtgttggtagattcctagaaaagaaaagtgaaaatttggcccactagactgattatt
aaaaagaagtaaaactttttggggctaacacaaagtgacagtgaagcaatggttatcaca
tttaggtgtgattttgctgcttgcagtttccttgctctcaaactgctttctttatctttg
atgtcgggacatttgacattcctagaaaagagaaaagaaacaaacttctcccaaaaaaaa
agaaaaatatgtctgagtgaaacaagagtttaattgcattaacttattcatgtggagttt
tagtttttattctatgaagtgcttgttgcaccacttttgttgtctcccacaggttttcag
tggggtttcttccaattgattcttcagtggagggagtgagactgcttttaaaagttttgc
aagagttgcagtctgtgaatcaggcatttgagttgcttttttttttttttttttaataac
caatcacatttttagtaatcaatcatcttttagtaaccaattgttccttatctcaatttt
tttttaccaagtccaccccaggagtagagaggtgactgacaaattaaccaaggaaggaca
gcaaaacattttgcccataggtttttctatagcccctgcagatgaggctgcatgccaaat
acctggggctgcacagggacaacactatccccacaaggctgcaggattagaatctgccaa
ttctagttctccacaataatccacagactggtggcggggttccctacaagctaggagctc
gtctcagaactgaaacctgccagttttggctttt
>ltr-1_family-4_s_1_s_2#CLASSI/LTR
taaacaaccaagccaccttgaaaagtcttgtttatggtatagtagagaaatattttgaca
atggatgttttaggattttagccaatcaccccaaggggtggctggtcttttgtccaatta
gactatgaagaaaaaagtctataaaagagtttgtaaaataattcaatcgatcagtcttgc
tgcacaattcctgcctgctggatcttctctcctcctcctccctatggctgtgggacatgg
tgatataccctagggcccaggcctgcggtaatatttggtgctgcccgacgtgatctgcac
tctctgatgtgtcctgctgctgcgagccaagccgaatttctctagaggtacgctgttccc
tttcccccctgggaccgggaagtccgacaggactgagaaatggcgaacagcggctcacaa
accgacgctgtggtactggtctggaaaggtgtgtttagtataatgcacacctccattcct
gaaaactcagtttgggaattattaggctgggctaccttaaaagggatttccatggacaga
gatactgccctggactttgccttatggcaggaattcggctgtgctgtccgacacgagctc
ctgccggcagcgttagaattatacaaaacctggcgttcgttattttttctgctgacggac
cttgactgtgacagcagggctggcttgcctatttcggtgatgagtgacggaggaatgtcc
gagggggaccccgctgaccgggcttccggggtaaatgatggtggattcggaaaaaccccc
ctggctccacaggcagagcctgtgctggctcaccctgcacagtcgcaggactctgcggcc
cccagggaccccgcgccagcagaggcgggggggttggggcagcgggagggtgcacagcct
gccttaccgctcagcttggcggcggccacggcttatccagggccgcagatcagtggttta
gcaacttggacccccagagcggctcctagctcggttgcgtatgcacctggatctaacttc
ttagctggcgtagcgctgggtgtgcctgccccgggactgcctgggtgtggtccgctgccc
tccttggtgctggactgttctgcgcagttgcagaactgagccatcgaccttttaatacag
catctgcctttgctgacagagttaccgaacatatcctgaagggtggaggacctgttcagc
ttgctactgcagcggatgcccgaggcaccctgccatgcggggcgtgccgagcccgcgcca
cccgtgccgcccgtgggagacgctgctccaaaccaggaagcggtgcggccggcggcgaac
ccagaagtagtgctgccgcgggagaactcggaagcggcggcggctgtggagcggcggctg
gggggggcggcgccgaacgcggccggggagcgcgaaagaggagcggtggcgggggccgcg
ctgagcgtggctgcagtgcgagggccaagcgtggcgccgagcgcggctgtagccccagag
acggcggcagcagttccagtaccggctcggtcgggactggccgagacggcaccctgtaaa
gaagttgctgttcaaactgcagcgcagccagctgcagtctgtgctgtctgttctgcctct
agcgaacttagccaaagtgcccctctctgtccatttctgttcgctcccagcccctcagag
ttgcctttgcctgatgattcatcgtcagtcagtgaggcagatgaggttctggccccaggt
tgtcaggcggctgtagccgcgcggcgaaggaaaaggctgcaccggtctcgcccctggacc
tttcaggactgcacggtaacagtgcgtctgacccactacagtctcttcttagagtctgtt
aagatgcgagcattggaggagggtgactggaggttattggaaacacttggaatgccaaat
agatttgaggattctgggggtaaccggggagctgttacacttcatccacaggctgtgcca
gaagttcaggatggtagtgactccccaaaaggggagatccaagctttcccagtgtataag
gctctcccagattctggggagcgtgataagcatgaggtaattgcttggaaggttgcccag
gacctccaatccaaggtggcacaatatgggctaggttctgctgaggttatgcagataata
agggtgataaatacagatttgctttctccatttgatatcagacacttaggtcaaattcta
tttcaacctgtacaatttacagtttttgagaaaacctggagaaagctggccaacaaggct
gcattagggaatatgtagctccctgctgctgatcctagacggacagcaggaatggatgct
ttgatggggactggtcccttctctgatcccagtctacagggtaccttgtcctctagcatc
ctgcagcaagttcaacaggtcggcatggctgccgtgttgaaaaccatagagttgtcagcg
cctagaaagcgatatactgaaatagttcaagggaaatcagagtcattcctttcttttgta
gagaaagtcgctgcttgtctcaagaagcaggttgaggatgacgggttaagacagttgttg
ttaaggcagttagtgagagatattgcaaacgaggagtgcagaaaaatcatagatgtgttg
ccaggggatcctgaggtgacagacatggtcgaagcctgcgctaaggtgggatctgggaac
cagaaaaggtctgctttggctgcgttcctgcagcctgttcacgcatcttctggtcgtgaa
ccaaagcaaccaaaacaggcgaaaaaacggaagcggcctaagtcaaaccaaaaagagaac
acaccgatcccccagtgcaagaggtgtggcaggccagggcattgctcggactattgtaga
tccctgactcatgccgatggtcggccgttgtcgggaaacttccgccggggtgcaaggagg
gggattgctctccgatgcagtcgctcccccagagagtggcacaggtacaggcacaggcct
tcccagccaccctagagacggcacccagggatcagatggttttgacgtccacaccgcagc
cgcagttgtcttagactctagcggtatttgtaaggttcccttggatgtgtatggaccctt
agcccagggatccagtgcgatgctggtggggaaacctgacgttgcccatcaaggaatctt
agtgcactcaggagttattgatgctgactttaaaggtcagatttgcgctatggtctccac
gcaaaaaccccctgtaactattcctgaaaagacctgccttgctaaattagtgccttttaa
gtcttgtgtccccaggatagaacaaactcacgaagataacggcagtggatctatgggact
tccgcaggccttctggactgcagacatctctgaccaaaggccacagatgacatgtaccct
ggtcctgccgaacgcccgtccaccccggattcagcttcgaggtttgattgatacgggtgc
tgatgtaactatcatctccttctctgcatggcctcccttatggcctttagccccggtggg
atcggccatcgcaggattaggaggaagcacacagagctatttaagcgaacggcttgtggt
ggtgaaggactcagaggggcacacagctacaattaggccttatgttgctaccacttccct
taacctttggggacgggatgtgttggcagcttggggcgtatggattgggacaaattttta
gcaggggtcactgtgcgtgagggggcacagtatcctacactgcctttgtggtggttgatt
aacacaccaatccgggtccgactctgctgagttagttgaattaagggctgttatcatggc
tttcaacgattctcacaggaatctttgaatttggttactggagccgactagcaaaagctt
tgtatacaattaatcaccttacagttccacaaaattcaaataatcctgttattctgaatc
attttcttcattgcagtctgcaggcgagagacagctgccccgggcaaaagtctgggtgcg
gaatttactcactaaccagtgggaaggccctcatgagcttatcgtttggggttgtgggta
tgcttgcatttccacagatattggggtacggtggctacctttagaatgtgttcgccctga
cctacggcaccagaggcagaaccggcaacctccaatgatgatcagaatgccaaccatcca
aatggtgaccagaatgtagatcatcagcctaatgactcttctgatgatgaccaagatgtc
gactatgaggcagatggtccttctgcaagcagagactgggatggtccttccacaagcaga
gactgaactttaaatttcttgttatggagtcagatagttatagccttaaggctttagaat
taataactgatgtagatttttatttaggattaatagtagagttgttatcaaccaaaaggg
ggaattgtagttacaaaaatgctgctagcaaggattttcttgctattttctaagtccgtg
agagacttttctctcatgcagaaggggtagcagggaatgtaaacaaccaagccacctgca
accttgaaaagtcttgtttatggtatagtagaaaaatattttgacaatggatgttttagg
attttagccagtcaccccaaggggtggctggtcctttgtccaattagactatgaagaaaa
aagtctataaaagagtttgtaaaataattcaatcgatcagtcttgctgcacagttcctgc
ctgctggatcttctctcctcctcctccctatggctgcgggacatggtgatataccctagg
gcccaggcctgcggtaat
>ltr-1_family-5#CLASSI/LTR
ggtacaaaaatgctgttagtgaggatcttcttgttatttttctaagtccgtgagagactt
ttctctctcacagaagaggtagcagggaatgtaaacaaccaagccacctgcaaccttgga
aagtcttgtttatggtatagtagaaaatattttgataatggatgttttaggattttggcc
aatcacccccaaggggtggctggtcctttgtccaattagactatgaagaaaaaagtctat
aaaagagtttgtaaaataattaaataaatcaatcttgctgcacaattcctgcctgctgga
tcttcttctcctcctcctccctatagctgcgggacacggtgatataccgtaggaaccagg
cctgcggtaatatttggtgctgcccgacgtgatttgcactctctgacgtgtcctgctgct
gcgagccaagccgaattcctgtagaggtacgctgttcctttacccccccgggaccgggag
gtccgacagaactgagaaatggcgaacagcggctcacagaacgacgctgtcgtactggtc
tggaaaggtgtgtttagcatattgcaaacctccattcctgaaaactcagttcgggaatta
ttagactgggctactttaaaagggatttccatggacagagatactgccctggactttgcc
ttatggcaggaactcggctctgctgtccgacacgagctcccgactggggagccggcagcg
ttaggattatacaaaacctggcgttcattattttttctgctgacagcccttgactgtgat
agcagggctggatcgcctgtctcggtgataagtgacggaggaatgtccgaggggggcccc
gctgactgggcttctggggcaagtgatggtggattcggaataacccccccggctccacag
gcagagcctgcgccggctcaccctgcacagtctcaggactccgcagcccccagggacccc
gcgccggcagaggcggggggtcagggcagaggcagggcgcacagcctgccttgccgttcg
gctggacggcagccacggcttatccagggccgcagatcagcggcttagccaactggacgc
ccagagagcgtcctagttcggttccgtatgcacctggatctaacttagcgggcgtagcgc
cgggcgtgccccccccgggactgcctggctgtgctccgctgccctccctggcgctggact
gttctgcgcagtcgcagaaccgacgtatggacctttttatgcagcatttgccctttctgg
cagagctgcgaaacctatcccgtaggatgggggacttgctcagcctgttagagcggcgaa
tgcctgagcccgtgccgcccgcggcccccccgccagaagcgggagacgcagctctgagct
gagaaacggcgcggccggcggcggcggcggggggagcgctggcgggggacggcccggcag
cggcggcgtctgctgagcggcgggcagaggtggcggcgccgagcgcgcctggggagcgtg
aaacagcagcggaagcggcggccgtgccgaacgtggctgctgtgcgggagacggccgcgg
cgccgggcgcagtcgtagctccagagtcggctgcagcttcagtaccggctcggtcggatc
tggccgagacggcctcctgtaaagagactgctgtaaaaactgccgcgcagccagctgcag
tctgtcctgtctgttctggctctggcgaacttagccaaagtgcctcccctccccgtacat
ttctgttccctcccagcaccccaaagttgcctttgcctgatgattcctcgtcaggcagtg
aggcggatgaggttctggccccaggtcgtcaggcggctgtagccgcgcggcgaagaaaaa
ggctgcgccggtctcgcccttggacctttccggactgcatggtaacagtgcgtccgacgc
atcgtaatcgcttcctagagtctcttaaggtgcaagcattgggggagggtgactggaggt
tattagaaatccttggactgccaaatagatctgaggattctgggggtaaccggggagctg
ttacactccatccgcaggctgtgcccgacgttcaggatggtactggttccccaaaagaga
tccgagctttcccagtgtataaggctctcccagattcaggagagcatgacaagcatgagg
taattgcttggaaagttgcccaggacctccaatccgaggtggcacaatatgggctgggtt
ctgctgaggttatgcaaataataagggtgataaatacagatttgctttctccatttgata
tcagacacttaggtcaaattctatttcaacctgtacaatttacagtttttgagacaacct
ggagaaagctggccaagaagactgcattagcaaatttgcagctccctgctgctgatccta
gacagacagcaggagtggatgctttgatggggactggtcccttctctgatcccagcctac
agggtaacttgccctctagcatcctgcagcaagcacaacaggtcggcatggctgccctgt
tgaaaaccatagagttgtcagcacccagaaagcgatatactgaaatagttcaagggaaat
cagagtcattcctttcttttgtagagaaagttgctgcttctctcgagaagcaggttgaag
atgacgggttaagacagttgttgttaaggcagttagtgagagataacgcaaacgaggagt
gcagaaaaatcatagatgccttaccaggggatcctgaggtaacagacatggtcgaagcct
gcgctaaggtgggatctgggaaccagagaaggtctgctttggctgcgttcctgcagcctg
ttcgcgcatcttctggtcgtgaaccaaagcaaccaaaacaggtgaagaaacggaagcggc
ctaagcctagccaaaaagagaacacaccgatcccccagtgcaagaggtgtggcaggccag
ggcattgcacgggctactgtagatcccggactcatgccgatggtcagcctttgtcgggaa
acttccgccggggtgcaaggagggggaattgctctccgatgcagtcgctcccccagagag
tggcacaggtacaggcacaggcctacccagccaccctagagacggcacccagggatcaga
cggcacccacggatcagacgggtttgacgtccacaccgcagccgcagtcgtcttagactc
tagcggtatttataaggttcccttggatgcatatggacccttagcccagggatccagtgc
gatgctggtgggaaaacctgatgttgcccatcaaggaatcttagtgcactcaggagttat
tgatgctgactttaaaggtcagatttgcgctatggtctccatgcaaaaaccccctgtaac
tattcctgaaaagacctgccttgctaaattggtgccttttaagtcttgtgtccccaggat
agagcaacaaactcacgaagataacggcagtggatctacgggacttccgcaggccttctg
gactgcagacatctctgaccaaaggccacagatgacatgtaccctgatcctgccgaacgc
ccgtctgccccggattcagcttcgaggtttgattgatacgggtgctgatgtaactatcat
ctccttctctgcgtggcctccctcatggcctttagccccggtgggatcggccatcgcagg
attaggaggatccacacagagctatctaagcgaacggcctgtggtggtgaaggactcaga
ggggcacacagctacaatcaggccttatgttgctaccacttcccttaacctttgggggcg
ggatgtgttggcagcttggggtgtacggattgggacaaatttttagcaggggtcactgtg
tgtaagggcgcacagtatcctacactgcctttgcggtggttgactgacacaccagtcttt
gagccgcagtggcccctaccaaaagagaagttagacgcccttcatcagctggttcaggaa
cagttgcaacaggggcaccttgaaccttctactagcccctggaacactcctgttttcgta
attaagaagaaatcagggaaatggaggttattgcaggacctccggaaagttaatgcagta
atggaaggtatgggggcattgcaacctggcatgccctctcccaccatgattcctacgggg
tgggacatcctgatcattgatttaaaggattgttttttcacaattcctttgcatcctgat
gacaaaccaaaatttgcctttactgtgcctgccattaacaatgctgaacctgctaagaga
taccaatggaaggtcctccctcaagggatgaggaacagcccaattatctgtcagtggtat
gtcgcccaagctttagccggagttcgcaagcagtttcctgatgcacgctgctaccactac
atggatgatatcctggtggcagcgtccactcgggacgagctgctgagaatacagcctcag
ctgctcgctgctctgcatgcctatggattagaggtagctccggagaaagttcaacagcat
cctccttggaaatatttaggagtgaaaattttggaccaaattatccaacgccaagaggtg
caattcccggattcaattaaaaccttgaatgatgctcaaaagctgttgggtgtcatcaat
tggttacgaccttatttaggtctaactgcagagcagctttcccctctttttaatatatta
aaaggggaccctggtctgaattcacctcgggagttgactccggaagcgcggcaagcgctg
caggaggtccaacgggctgtttctgctcgtcaggtttatcgagtggatccctccattgct
atcactgtttacattactattccagacctccatcctacaggtatcattggccagtggaat
gcacaatggcctgatcctttgcatatcctagaatgggtctttttgcctcaccagccaaaa
aggacggtgaccacagtgtttgaattggtcgcttctctgataatcaaatgccgtcaacgg
tgtttgcaactgatggctgcggatcctgcagtaattgtcattccgatctcaaaggaatac
tttgagtggagcctcatccatagtgctcctttgcaaagcgcgctgcaaaacttttcaggg
cagatcacttaccatctgcccagccataaattactgcagctggcaaaatcgaccgtactt
tccttgcggccgagaaatagccgagtgccggtgcaaggacccaccgtctttacggatggt
tcagggaaaactgggaaagccattgttacctggaaggagggatcggaatggcaggtgctg
aaggaacacgagtcaggctctgctcagttagttgaattaagggctgttaccatggctttt
cagcgattctcacaggaacctttgaatttggttactgactctgcttatgtagcagatata
actcaacgcttagattgttcacttctgaaggaggtgaacaatgcggctctgttttcactg
ttgcaaaccttgtggtctgcgattcaggctcgagtgcatccgtattacattctgcacatt
cgaagccacaccaatttaccagggtttctaacagaaggcaatgccagggctgacatgttg
gccaaccctgcgtgggtagggcctcagcctgacaaaattgcacaagccaaggcatcgcac
ggtttcttccatcaaagtgcacataccctgcagaagcagttccatttaacgccaaccgag
gcgcgcgacattgtcagcgcttgtgctgactgtcacggactcgctgcgcctttgccagcc
ggggtaaaccccagagggctaaaagccttgcagatttggcaaacggatgtaactcacatc
ccagaatttggttggctgaaatatgtgcacgtgtctattgacactttctcctcggctatg
tgggctactgctcacactggagagaagggccgtgatgtcattgcccattggaaattggct
ttctcagtcctgggcgtgccagcttctgtgaaaaccgataatggtcctgcctacgcctcg
gagaagatgcggcagtttttacacctatggggtgtagaccatacctttggtatcccacat
tctcctactggccaagccattgtcgaacgcgctcatggtaccttgaagcgtgttttggac
aaacagaaaaggggaatgcatggagaaaccccacagagccgactagcaaaagctttgtat
acaattagtcaccttacagtaccacaaaattcaaataatcctgttattctgaatcatttt
ctctcattgcagtctgcaggcgacagacagctgccccgggcaaaagtctgggtacggaat
ttactcactaaccagtgggaaggccctcatgagcttattgtttggggtcgtgggtatgct
tgtgtttccacagatactgggatacggtggctaccttcaaaatgcgttcgccctgaccta
cggcagcagaggcagaacaggcaacctccaaatgatgaccagaacgccaaccatccaaat
ggcgaccagaatgtagatcatcagcctaatgactcttctgatgatgaccaggatgtcaac
catcaggcagatggtccttctacaagcagagactgggatggtccttccacaagcagagac
tgaattttaaatttcttgttatggagtcagatagttaaagccttaaggacatttttagaa
ttaataactgatgtagatttctatttaggattaatagtagagttgttatcttataaaaca
aaaagggggaattgtaggtacaaaaatgctgttagtgaggatcttcttgttatttttcta
agtccgtgagagacttttctctctcacagaagaggtagcagggaatgtaaacaaccaagc
cacctgcaaccttggaaagtcttgtttatggtatagtagaaaatattttgataatggatg
ttttaggattttggccaatcacccccaaggggtggctggtcctttgtccaattagactat
gaagaaaaaagtctataaaagagtttgtaaaataattaaataaatcaatcttgctgcaca
attcctgcctgctggatcttcttctcctcctcctccctatagctgcgggacacggtgata
taccgtaggaaccaggcctgcggtaat
>ltr-1_family-49_s_1#CLASSI/LTR/TRIM
tgtgctcctttgtgctgccatgtgtctctaggcaggttttgcagctcacagctcaattct
ctcttataattccccttttttttttttttcaattgagaattatggcagttattgaacaga
tagaactttgagaaacaatgtaaagttgtctgaaacttttaccatcactcagagtctgca
actgtcctgtttcatagtgaagacttagagagtctttcctaggcaagtcttttaagttta
ctttgaaagagggtccagcttttgtaagatcaaattagcaagtcaaaatgacttgattat
acttttagggcagaaagacttgggtttgatggtataatccctagtcagccagggctaggg
cttggccagagccttaagctttgcctgaggtttttctaaaatacttataaaattgcttaa
aaacttttttaatatcattttgaatgtgattgaaaaattaagaacatattaacttcttta
cagtctttcgtggggggcacaccccatctctgcatttcttctttttctaacagtatgtaa
cacaagcatctttcaatttactaaattcaggaaaatgtgtaacataacatgcagttttct
tactatgaacagtgaactaatatatctaatcgaatatcaggtgctcactgtgtaaaacta
agcaaggtagtatcttcaactgtttaaataccattttacagaatgtatataaatctaggc
tttggacaattatgataacattaactttctaagtggttttaaaaggtttcaaaaggtaac
aagtctgatttttgctttaataagtagcttacaaattataattattatctatcacaaaaa
gccattagaacaatgcagggtgttacaaggtggtgtggtaaaaatgcctatggtccagtt
gtgggagcgttttgcctggcttgcagccattctcgcacaaggtggtgcaaaatgctgtag
cctccccactcttggggaaggggctatgggtccacttagtcttttttccagcacagtatc
agcttccgagagtctgcaaggaatgggatccttggctgtaggagtgtggttcctgtgggt
tgcgcgggtccctcgggcttgtctcttcatttctcacatgcagagagccacttgcggcct
tcgccatgcgctgagcggagccgcggccctgccagctttcggtgctgctgacccgcctgt
ccgtggcgtgggggtggctgctgggcgcggttgtggcggggctttgccgtgtgctcgccg
ctatggctcggtgccgtgtgcttgctggcgccgcgcggctctgccatgtgctcgccggtg
ctttgtggctctgccatgtgcttgccggcgtgtggtccctggtgtcgcgctcgctttccc
cccgctgcttctgctgctgctgctgcactttcgcagagggcagagatggaacacgctacc
cggacgggacttcccggctccagccacttgctgtgacccggctccagctgatgccgcatg
gcgtggggcggcgtgtgcttttctacggtaccgtctggcttccctcctgtgtcaaacagg
tcggggatgaggggccatcttctggttctcttcccactgccctgacagacttacggtcgc
ttgctggcggcgcagaagggctcggcatgtctgctgcggtggcacaagcgtctttctttg
tccggtctttgggtgccggctgcgctgtgagtgctttgcacactgtcctccacggacaca
aaagctctgtcagtgctgcgttgtgtgactcggttccataatgcgtctaaagcgtcccat
gtccgaggatcaaaaatattggttctatctaaagttgaatctctgttttttgcctagaac
aagagtctgttcaaatctgtagactcaactttcctgccatgtttctttaaaatctgtttt
aacgtctttgggatgttctgttcttgggatactccatcccttatgttccccatggctcgc
ctacaacttgtagggattatcgctggccagcgttcctgtttctttcagcagcgcttcaag
tcccatggggctcactgacagcgtacagataggtgtgtaataaattcctcacacggggca
ccatttgttggtgattgaatcttggaccctgactggcagggaatctgaatcgtttgttca
aaggagtgagttggttttatacacttttctaaggcacagtatttccttatatggcgtgac
ctatcctgtgttgccactttctcagtgttcttctatggggtgatcactcgctgttcactc
atctgtgagctcgtggccggctcctctctgtagggtctgccgtgtgacgcctcctcccgc
cagggttcggtggagacaagcctctttgtgctgccgtgtgctcctttgtgctgccgtgtg
cctctgcaggc
>ltr-1_family-50#CLASSI/LTR
gatgggaagcaggagaattagtttgttaggaacaatgcatccagcttggtcagcatacca
gggcaggaagaaaagataagagacctctgataagagcaggggggtctcagacagacatcc
tgcaaactagctcaaaccagtctcgaaggccaggggtacaaaagagcatgcgtagggaag
aaaggtgaaaagttcaggatgatgaagacttctgccttcatcaaaaagaccctcggaggc
cccttcccaaagccaccaaaccacactgcgcaagcgcaacgcggatgtaaatgacttttg
ggttcattataatacgaagcgaggctgggtggggctaggtgatgaatatgtataggtgtg
ttgggaaacttaatgaatatggaacttgtaaccggataaataccgagctgaatgcagctg
tcggcacgcatgattttggaggagcgatcccccgtgcgtcccagctggaaataaacatac
ctactttactacttctttagtagtggagttctgtccgctcttcatttggcgagcagccag
gagaaactctgtccggctgcaggatcggctgaggagcggacatccttggcgcgccccagg
gctttcctggaggatctccgcccctcggctcgctcactgcggcggacagacaacgacctg
gaactgcggataaacggtatgttttgcatttaggttgcctgtaagtcgtacgcgtggcca
gggctgctggtaagccgcgaggagacgtcccgcgttcagcgcagtccctgtgagggtaaa
ggtggggcttgcaagcaatcggctaccggagccggcagggggaatcgccgacggataggg
cggccgctagcgatcctgggagcggatcgggtgattccaggggggtcccaccggaacttg
ttaccgtgtcggaaaatataagcgggaccctgaaactgttacaagcgagtgttgcgaaca
tttttgctactagtagctggtttgaatgttgttgtgttgcttatatgtctgtgtggatat
tggttgttgtcggactgcttttatgtgtgtagatgtgtattaggtcgcctattcgtttgt
aaatcgggagcgtgcgtgttgccgtgtgtcgtttgagagtgtgatattgagacatttgtt
tgggggagtgcttgcttgttgaatttggaatcgtggctgggagaacctctgcgaaggatt
agtggcagagaatttagagtttgaaagagtacgtggaataacttgttcttgtggatgtat
cagaaccttttattcaacgggaggatggcaggttgcatgggtattaatacagtgtaaagt
ttgtacgaggaggtgatactgctcttctgccagacggcagagcctgtgttctcagtgcta
ttaagctgattttgagcctgagattttaagggttgtgtgtgggaagtcgcatttggtacc
tgagatttgggagttttgggaagaaattgggaaagaactgtgagagagtgtggaaaaagg
ggatttcaagcagcagcaaggcaggcttggcagaaggcacaagagaatttataaagagta
acttatacactatacaggtgacccggagggggtggcacagtatgggaaccagacaaagta
aggaaatccccagagcaagcctgctgggctgtattctggtacattggaaggagatagtag
gagctggaggcacagaaaataaaagaacccttataaaatattgtacccagtggtggccac
tgtataaattagaaaatgaagccaaatggccatctaatggaactttagattataatacct
tgcttcagttaatgctgtttctgaggcgggaaggtaaatgggaagaagtttcctacgctg
acgcatttttttctctccgaaaacaccctgaatggcagagagattgtggaatcaaacccc
cagtgatcctatggtgttagctctggaaaaagaaaataataagggccgaagaagaatcaa
acgatgctgctcgtcatgcagcatcggccagagatgcacaaggtcagacaaagtctatca
agcagcagctcagggacaagatgatgatgaattaaccgatttgcttaagcctccccttag
gagacaggaagaggatgcggactcggaaggaacaccaacgccaacctcctctcccccggg
cagtcctgtctcgtcccgaaccaggaaacaggtactgatggcacctctgagagaggcagt
ggcacctgatggggatacaatgttaattagagtacctttctctactgctgacctagatgc
atggtataacgttgccaaaaattaccgaagtgatccagtaggtactgctgagcgcttgcg
acttataattaaacagcataatccagattgggctgatatacaattattattgggtggact
aacagagacagaaagacagttagttttgaaaacagctcgagacttggcagaggactatta
caaaacacaacaattagatgtaaaagattacttctcactccaggaaccacactggaatcc
gaatagaacagctgaattcaagaaattaaaaggttatcaagaatggatagcaaaaggggt
ggaaagggctattcccaagaccctaaactggtcagctttgtacgcaataagacagggtcc
ttccgagtcaccatccgaattcctggatcgtctgagggatgcaatgcgccgtaacacatc
gctggatcctgagaccgaggtagggctacaacagctggtatctttgtttctaggacaatc
cacaggagatatcagatgtaaattgcagaaacttcaggggccagaagggaggaacctgga
aactctattggatgcagcttggagggtattcagtaatcgagaagaaggttacaagcaagg
gatgaggaaattagtagcagtagtaagagaagggaatagagaaaagcttagacaaggacc
ccccagatgaggacctcccagacaaggcccaccccggctaggtagagaccaatgcgcgat
ttgtgggaggtttggtcattggaaaaacgagtgcccagaaagaagacaagaagactacca
gaacaagggaaaccgaggaagggggagggtggttgcacatgtgaaagaagattgaagagg
accgggggattctaccctagcagatctactggttataatgaagctaggggacaaggaaaa
agaaatagaatttttggtggatacaggggcaacatattcagttttaaataaagctttaat
gcctgtgggggatgactatattgtggtacatggagcaactggccaatctgaaaaagctta
tttttttaagccattgaaatataaaattgggaaacaatggggtattcacaagtttttata
tttacccaattctccaaaggctctcttgggaagagatttattagaacaattacaagcaac
cattatttttaggaatggggaagttattctggaggtagaaatactgagcctaatattaac
aaccaaagaccctgtagaggaaattagggaagagataatggggcaagtgttcccaggagt
ctgggccacagatgtacctgggagagccaaaaatgcaaccccaatacagatcaaactcaa
agaagggagacaaccagttagaattaaacagtacccccttaaaagggaagacagggaagg
aattggcccgataattgaaaaattcttgcagttgggattactaaaagagtgcccgtctga
tttcaatactcctctcttgcctgtctgtaaacctgatgggtcttaccgggtggtacagga
tttacgggctgttaacaagataactgaggatctctatcctgtggtggcaaacccttacac
tctgttaacatgtttaacaccagagctaacttggtttaccgttttagatctaaaggatgc
ctttttttgcctccctctccatgaagccagccagaaaatttttgcattcgaatgggaaag
ccctaagagtgggcgcaaaacccagctcatgtggacggtgttgcctcagggatttaagaa
cagtcccaccctgtttggagaacagctcgcaaaagacatagagtcctgggaagccccacc
aggagaagggaagctattgcagtacgtggatgatctcctaatagctacccgaacagagga
agcttgcacagcttggatggtaagccttttaaacttcctgggactccaagggtacagggt
atccaagaaaaaggctcaggtggtgaaacaaaaagtgatctatctgggctatgaagtcag
tgctgggcaacgaactttggggcaagatggcaaagaagcgatatgccacaccccgaaacc
ccagacagtgaaagagttacggacttttctggggatgacagggtggtgcagactgtggat
ttacaattatgggctgctcgtgaaatcactatatgaactcattacaaaggaaagcagagc
tctccagtggacaaaggaggccacgggggccttcagccagctgaagaatgccctcatgtc
agctccagctctaggacttccagacgtgagtaagccattctttctattttcccatgagaa
gcaagggatcgccctgggaatactagcacaggacctgggcccataccgacgggcagttgc
ctatttctctaagcagctagatgcagcagccaaaggatggcctgggtgcctcagagctgt
tgcagcagtcgtgctaaacatccaggaagcacgcaaattcaccttgggccagagaatgac
tgtgctggtgtcccacacggtgtctgtggtgctggaagtgaaaggtgggcactggctctc
cccacaacggtttttgaaatatcaagccatcatggtagaacaagatgatgtggaaatagt
ggtaactaacattgtcaacccagcttcctttctcagtggaaatcaaggggaaccggtacg
ccatgattgcctggagactatcgaagctacctactccagctgcccggatctaaaggatac
ccctttaggcaacacagagacctggtttactgatgggagcagctacgtcatcagtggaaa
gcggcatgctgggtatgcagttaccacctgccgcgaggtgatagaatctggacccctgcc
aacaaacacctctgcgcagaaggctgaaataatcgccctaacccgtgccttagagatggc
aaaaggaaagaaaataaacatctatacagactcaaggtatgcctttggagttgtgcacgc
acacggggccatttggaaagaaagaggactgttaaattcgcatggaaagaacatcaaaca
tgcacaagaaataatgcagctgttagaagcagtccagctacctgagaaggtagcaatcgt
gcacatagggcgcatcaaaaggtgagctcagaattggaagaaggaaatgaactggcggac
agagaggcaaaagaggcagcaaaaggtgaggtaacaataactggagccttgatcccagat
ggacaactttccctagagggtaagccaacgtataataaaaaagacaggaaattgattaaa
gatgaaaggggaacatttaaccaagagggatgggctatcaatgcagaaggaaaagtagtt
attccctctcatttgctatgggccgtagttagagaggagcaccagaaaacacactgggga
acaaatgccttatataactacttaattgggaaaattattgctagaaacttatatgaaact
gttgtgcaagtaactcgacagtgcaacctttgcctccggactaatcccagaaataccccc
aaaccaaaaatgggccagactgggaggggtcatgggcctggacagcagtggcaaattgat
tttacggaacttccaagaaaaggggggtatcgatatttattggtgctgacagatactttt
tcaggatggccagaagcttttcctaccaggaccgctaaggctggagaagtaaccaaggtg
ttgctacaagaaataataccgcgcttcggagttccagccacaatgtcctcagataggggg
ccacattttatttcaagggtggtacaacaaactagccgacatttaggcatagattgggaa
ctccacactccataccatccccagtcgagtggccaagtagagaaaatgaatcatttgatt
aaacagcaaattgtgagattagggcaagaagctaacttaccctggccccaatctcttcca
cttgcgttgttatgaattcggaccaagcccagaattaaggaaaagttaagtccctttgaa
atactttatgggagaccatatggggtacagaaaggcatatctacccaaataggggaagag
acgctagccacctatatgattgctttagataaacagcttagagaaattggaaaacacgtg
gctggaacccgaagtcgaggtttggatggtcctgtacatgacattcagcctggagattat
gtatatgttaagtctcttacagaaaagactctggaaccacagtgggaaggaccattccag
gtgcttctcaccacttacactgcgattaagatcagagaacagagtgcctggattcaccat
acccgagtaaagaaggctccagaggccccttggaaagtgacccctggggatgatgagctg
aaattgaagttcacccgaacaaaatgaaaatgtcagggtggcacgcaagtataacccaga
aaattgtttttctcacagttataattgtaaccttcagctgggaagttattcataggagag
aggacatatggtcccaagcctttatgtgggttactggactcatggggagatattctgata
taaaagatttaaacctgttgactgtagtcatgcacggaaaccaagtgtatacaaagcaag
aatggaaaaaacaaagaacttggcagctccaagggactgtaggagaaaaaatcaagatag
gatgccgaatggttaatgggactactcatagaaaagcaacccagatcagtgtctcaacta
ctcctacagacaaacaccgtgagatctgtagttattcaagtgaagcagattgttggtgta
attttacattggtacagactgtggaagtggtttgtctttggggccaagacagcaatggac
tctcattcaaattccagataaatgccatggctaggcctactacccactctgacgatcaga
tccaaacccaggtcacattacttaagtctgagccaaaagtttatgagattggcccttatg
tagtgaggaacacaggccagcaattactgctgtttaatccagaatggtctcttaagcgtg
tagaactactaatgcaaattaacatttctgaaatccaaccagcctgctcccctttaattc
aaacatcccttgaaggatggacgggctggctgcagaagcaaacacccctcaaaggcagaa
tgtggagagacctgactggcatgctgggaacaggactgggagtcataaatgggattgatt
cagagatactgatgaacaaattggccacagcgaccagtgatctgaccaaattaaaacagc
ccctacaatcttccctcttagcattgggaaacagccagtggcaagtctcaaaaatactcc
cagacctagcaaaactcagcaacctggaccacgaactgatattaaacacacttggcacag
ctcaagacaacgtctcattagcccttagctgcatacaagctcaattatggatgcagtcca
cagcttccttaattataagagaaggtaatgaaggtgtttttcctattgaaatccgagagg
ctgtttggaacaatgctactaaattagaaagaaagctccaatcctggtggaccttggtaa
atttcacctatgacccaatgactaacatagctactgccttcgtgcttacgatacggaatg
ccacagtttatgtaattcattctattgttgcattgggactaaaccataaagggacagttt
tttacccctctgaacatagagtatgggctcggatggtaggagaaaaatggcaaacagtga
atttagaatcttgcatcacacgggaacaacaaggatttatctgtgaaagttatacacttg
atgccagagatatatgtcttgatgcagaacaaggcatttgtcactttgagatccacccag
acacttcaccaaaaactgtacttgtatatattggtcaagtctgtgtatgcttaagaacta
tctgcacttctatgataatagatgacaatgttattaatgtaactgccatgaatcactcta
atttttgtatttgtagttttgccaaaattgttgggtgtgacttttcgtatttagcaccag
ttgtgtctcatcaattaataaggtctaactacaccatttaccataaattgctacccacac
ctattgggatggacctaacattagtaaagcaattagtggaacatcaggacctcatggaga
ttttgagagaaatccaaagaaatggggaaaggaccttaatcaccgtccatatgacacaca
agaaatcagcagaatcttgcaaagagtgaaacaagacgcaagtcataactggtgggactc
gcttttcgggtggtcacctaccgcaacaggcatcctaaatacgttatgtcaccccatcat
tgtcttactaaccttggttagtgtctgcctcgtgctgtctatcacgttacttatttggaa
ctatggagtactcaaaaggttatcagttctaactactttgtcaaacgcacacggaaaaac
attaagggatgcctaccaaaaaattcattagaaaaggaatttaagtattagtaaaagaat
ttactaactttttagaaaaggggggactgaatcagggggatgggaagcaggagaattagt
ttgttaggaacaatgcatccagcttggtcagcataccagggcaggaagaaagataagaga
cctctgataagagcaggggggtctcagacagacatcctgcaaactagctcaaaccagtct
cgaaggccaggggtacaaaagagcatgtgtagggaagaaaggttaaaagttcaggatgat
gaagacttctgccttcctccaaaagaccctcgaagacccctaccaaagccaccaaaccac
actgcgcaagcgcaacgcggatgtaaatgacttttgggttcattataatacgaagcgagg
ctgggtggggctaggtgatgaatatgtataggtgtgttgcgaaacttaatgaatatggaa
cttgtaacccggtaaataccgagctgaatgcagctgttggcacgcatggttttggaggag
cgatcccccgtgcgtcccagctggaaataaacatacctactttactacttctttagtagt
ggagttctgtccgct
>ltr-1_family-53#CLASSI/LTR
tgtggtgatgcgatgtttttattgtatttttatatgttctctgtaccccaatggttcatc
cctaccttccccactcctattcccagttggtttgccccagacccaagccgctcccccggt
gctcccatatggttgttctcctccccttgttctggctctttccctatcaatcacccaaac
ccctcctgttgttcccgaaggttctgtgtccatcacctgagccctccctaattaccctta
tatggtccccgtcaatcccccgagaccctgccccctcggatacctcccctcttggaaatc
ccctaaacctcgatgccccattggggcatgtgacccctttccctccacccctcgagacta
ttggcccagtgaatgtctatccctgtccatatccctccctcaaagatcctattggtcccc
agttaagccatccccattgtaacacctccctttataaggtgttgccgatctgatcgggct
tgtcctctgtggattcccttcaataaacttggattatctcctgtggcaagcctccttgct
actttttatcttttccctcgtcagggctgctgacagccacagtgcctggagcttcagctc
ccctgggcagagctgaggctccagaggagcagctttaaagctccgagcctccagctgctc
cccactcctgccgcacaccgcaggagctagcctgggcagtggtcagtagcggtcactgcg
ac
>ltr-1_family-55#CLASSI/LTR
tagaaagcagaagtgagagcactgctaaactcatgtcagaagtggacgcggtaatgttgc
taggccgcgaaccatggcaggcagtacggcctaccaggaaatagctagtgtaagggaatg
gcatgcttggtatgtgtcggttagtgctagcttgtagttttgcaatgttattaagaaaca
tagatatggttgttacagtgattgctgcttatataaggatttatttttagttactgctga
aaaggtataaatacttagctctgtatcattgatattgcttattgcatccaagcaatctgc
cctgtctcttccatcgctgaccgtcacttgccatctggtgtcccgtgtgaggatgggcct
gctcttaagtgacagtcggtgatgccctgcagagcttcagtaacttcgccgaaggttaag
ccgcaggagaagtgtgagcctttggagctgtggttaagctgctggaagaagcgggagccg
cgctggctggcaactgatcctctgaaaaagaggtgagttgctgcagggagctatgggcca
gggtcaggggatgaccaccctagaaagagacgtgtttgagcttatgtcaaagctgcttga
caagcaaggcaaatctttgcctgcgcacgatttaaaaattatactccgatggactgcttc
cagactgcaaggggtgactcagtccacagtttttgcagtggatctgtgggatagagtagg
agtggagctttggaatgctgtagctgagggtgatagagctgctgcagagatgattctctc
ctggaaagtaatctttgaagctttgaaagctcgggaaaaatctcttggtaaagataaaga
ggatgccccttgccccccctctgcagaagcggagcctcagaactctttacaatttgaaga
gattgtgcctctttcactaaaggctccagccccccttgcaacaaaaagggagaggggctc
ctcatgatctataaaagcatttactgctggctatggtccagctgacagcagtgaggatga
aggagaggatccttttgaccccggacccatcgatcctgaaaaagagctagatttatttcc
ccctgaccctcacgatacctgggtctgcttgaaacaacaagcattaaaggaaggggattt
cgactttgcagacaaaattgtggcaccgggaccaagaaagcaaactgctcattgggaaca
gctgtctttcccagagcttaaggagctttggtgggcggccacagagcacggtattagttc
gccgtattttgtgatcctgctagattctgtgtttgcagctcatatcatgacaccgtatga
tttaaaaacactggcacagctgttgctatcccccactcaaaactctttatgggacaagga
gtgggaaaaaggtctacaggatctgcttctatcttatgtgtgtcatgttaatgagaccct
ggtgggcctcacgattagacagcttatgggaatgggaccatatactgatcctgctgtcca
agcctgagccattcccagggaagcccttgagggaatccgagatgtggcttgccaagcctt
cttgaaggtccctgatgcaaaaacgcctcagaaatcattcactactattgtccaggggcc
ccaagaatcttatatgcagtttgtcgaccgccttaagcaggctctcgattgccaagttga
taatgcagaagctcgtgaaattttgcttttggagcttgctgttgagaatgccaatgcaga
ctgtaaaaaactccttaagtccctgcctaatcaaaatccaactctagttgaaatggttga
agtgtgtatctgtgttggcaccctagaacatctatatgcggccatggctgcagcttttgc
agctgtgagagggccccctgcaatttcaggagtctgttttggctgcggcaaacgcggtca
cttaagaagggactgctctgctctgaaaagggataaacccaaaaccactcctgtgtgctc
acggtgccgcagaggcccctattctgctcaccaatgtcgctctaagtatgattccgaagg
ttgcctgctccaaggataccagggaaactggaaccagggcgcgggacggtggtgccgcgc
tctgacacagatgcctcagctgcctttgcagatgtcagtcccgcagatgccccgtggaag
cttccctcaagtctttgcccagcaactgcaggtggtgccggattggatttgtacatctca
gccacagtaatgttatgtgattcttcttttcatttactccctacaggaatttttggacca
gtagggccccaaaaaagtgccctgcttttgggaaggtcctcaggtagcctttcaggactt
tctgttctccctgtggtcgtggacttagattctaatggcgaacttaagatcatggtttgt
acccctaatccactgtgttttatcccgtgagggacctgcatagctaaattaatccctctt
ccacatgattcatcatcttctgtagaaaaatatagcaccagggtgggaggatttggttct
atagggaccccataaatactatgggcaaacaatttcaggtaagcatcctacctgtcagtg
caccctgtcattatggggacaacaaataacgctcaccggtattttagataccggagctga
cgttactgtcatttctcaagataagtggccccctaactgggccctcatggaggtgcccct
ggccctcaccgggataggaggaagcagttgcagttatcaaagtcaccatctgattcaggt
gagaggaccagaaaaccacacagccagtgtaaggccatttgttttacctgtggccatagt
gttatggggacgagatgtactctctcagtggggtttcagaattcagtctgctttttaatg
gggctattgaattatgcgacaccctgaaattaacctggaaaactgatatgcctatttggg
tggatcagtggttcctgctattacttaaactgtgtgcactcactgaattggtcgaggaac
atcttcaaaaggggcacattgtcccctccactagtccttggaattcacctgtgtttgtca
ttaaaaaacaaactggcaagtggtgcttgctccatgaccttcgtaaaattaatgctgtta
tggaggacatgggggttctccagcctggcctcccatctcctaccatgatcccttgagatt
ggcatttgacagtcattgatttaaaggattggttttttgatattcccttgcatcctgagg
acgcacccaaatttgccttttctgtcccgagcaccaatatgcaggcacccttgcaaaggt
atccctgggttgtcctgcctcacggcatgaaaaatagctgcactatttgccagtggtttg
ttgcaaaaattctcagtcccatttgtgtggacatgcctgacgctcttttatatcattata
tggatgatattctaattgctgcagaaaaacaagttttggagaaagccttagcccttgtca
gcgatgctgtaacccaagcaggactttgtgttgctcctgaaaaattcagtgtcaaccccc
ttggaaatatcttggctggcaaattaggacctagcgtatttctcctcagcctttacaaat
tcaaaccaacatttttactttgtatgatgctcagaagcttttggggacatttaattgggt
ttgtcccctgttaggaatctcaaatgcagatttgagccctttgttttctctgttaaaagg
ggaaccagatttattatcaccttggcgggttacactggaagcttgccaagcattgcaaaa
ggtagctgatgctatttcaaacctgcaagtggcccgatgggctcctgagttgcccttttc
tttaatcattttaaatctggccaagcagccccatgctttaatttttcagtgggaccctag
tttgccagatcctttattaatcattgaatggatttttctgccacatcacatgtccaaaac
tgtcagtacccaacatgaaatgtttgctttgctcattgtaaaagctggacagagacttgt
tgcaggtgtagatttttgtttgatttgcttgcctattactgctgtttatttacagtggct
acttcaacagtctgaagtgtttcagatggctctcaccgatttctctggacaactttctac
acatcccacacaagctcgtggcagccggttttaatcttttaacacgacccaagagaagtg
aagttccgttgcaagcgttaactgtttttacagatggatctggtcgctgccacaagtctt
tgatgctgtggtgggactcaaatctcaattgatgggactcagatgtcaccactgtttcag
gatcccctcaaattgttgaattagcagccattgtatgagcctttgaatgctggcctattc
tttttaacctaataactgattctgcttatgttgcaggacttgtggaaagagctgaagctg
ctgtgttgaaagatgtgcctaatgcaggcttgttttattggctgcaacaacttgttttcc
ttttagatgatagacaggagttgtattttgtaatgcatgttagatctcacactaccttgc
ctggttttattgcagaagggaattgccaggtggatttgcttatgctacctgtgcaagtgt
tacctgatcgcttttcccaggcaaaaatcagtcactcattttttcatcagaatgctgttg
cgcttgcgagagcttttgctttgctttcttgccaagcctctagcattgtggctgtgtgcc
cagactgtcaaagacactcctttccctctcttgctggaggtgttaaccctagaggactcc
agagcctcgaaatttggcaaacagatgttactcactttcccaattttggcagacttaagt
atatacattcctctatagataccttttcaggtgccctgtttgcatcctgttatacaggag
aatcgtcggaagatgtttgctgtcattttgtgagtgcctttgctgtcttgggaattcctt
cacagattaaaactgataatgggccagtgtatatttcccagagagttgtaaattttcttg
ccctctggggagtgacacacaaaacggggattccttattcctccacaggccaagctatta
ctgagtgagcccactgttcactaaagtgtcttttatttcgacagaaagggggaatgggga
atgttaccccagctgagtggttacagaaggcattgtatgtttttaattttttaaattgtt
ccctgatggattccaaccctccgattgtaaggcactttgggaataatcgacagttagagg
ttaaacagaaggctccagtccttgttaatgacccagaaacaggtaagatcctgggacctt
atcccctcatcatatggggaaggggttttgcctgtgtttctatagagaatggcccgaggt
ggatcccagctaagaacgtgagacccttcagagaatccttgaatacttgtcctgaggatc
ttgaggatcttgaccaccctggcacactatcagtggagaccccagccatttcagtctctg
ccttggttccagagatcacagaggacacctcctcccgaccaccagctcagcctgtttcta
cttgattccaggggacttgattttccattattgttttgttttggtgtggggtccactctg
gctgaggtcgaagctgtgattgcagatcaagtctctctttgtgagtggtattggaaatgg
tttaaggagagacttggacttgagaataaccttattccttgttttgtttgcaaggattat
tcccatcaggtgtgggttttgtgtcagtgttggaagtgttagaagcggtggtattgcata
ttgcatcgccctcctggcaactgtccacagtgtgatgttttgtgctattcttatggtaat
tgtatcattttaaaatttgtgtgtggtcatgagtatggctggcttccacattggtatttt
tgggagctggatctgccttttcaggctggtcctcttagtaggactctttctcgatgaagg
agaggtggtcgcaatgccaccccttccagagcgcaatgtttggcttacgctggctgaagc
tttatacgagtctacgttgtgcctgtccatgacctcccctggtgaccctttccaaacttg
tttggtagctatgcccttagtggagagtgaattggatgttttattcaatttaacagtttg
aagagagtgtactgctgtgggtcgaattgagccgacctggtggtgccaggaaagttggcg
tgaaaaggctggtgaatcagccgggtggtatttttctagcgacaatggtttaggagtaga
taaggttcttaattttcttcctctttctatgccacctcaagaattggatatttttgggtc
catgcagtcttttgtgtttttatctaaattatactaacagtgccaatagaaaattcggcc
ttggtgtttcaggaacaggaatttacgccaatgtttctgcctggtgtaaccatattttgc
cccagcaattactcctggaagcactgctattggattgttagacaatgtatttttgatatg
tggaaacggagcttggaagggagtaccgggtaaggccgtaggaggtccttgtagttttgg
gtgactaatgatgtttcactcttttcagggaaacttacggtctttgcacaagctggtgtg
agcaaaatgcagcacacacacatatatccaggattgtgatgataatgttcagtcttggaa
cctaggagcccgagtgtttgcctctattattccatctattggaacggcacatgcactgaa
aaccctgaataaccttggctgctggcttgcaaaacaaactaatgctactagctctgcttt
aacaggcttattaacagatgttagcgtgagacatgctacactgcagagtagagctgcaat
tgattttttgcttttggcacgtgggcatcgttgtgatgaatttgaaggcttatgctgcat
gaacttgtctgatcactctttgtctattcatgctaacatacaagcccttcgagatggtgt
caccaaattgagagtttttagtgataacgactggcttggaagcatacttggaggatgggg
acttactggctggcttacgcatttagctaaagcaggaatttatattttagccatgctgct
gcttatgatgatttgtctgccatgtgttttgcaatgtgtttggagactgattgataagtc
aacaaagaaagagggggagatgtggaggtacagctagaaagcagaagtgagagcactgct
aaactcatttcagaagtggacgcggtaatgttgctaggccgcgaaccatggcaggcagta
cggcctaccaggaaatagctagtgtaagggaatggcatgcttggtatgtgtcggttagtg
ctagcttgtagttttgcaatgttattaagaaacatagatatgtttgttagtgtttgctgc
ttatataaggattgtttttagttactgctgaaaaggtataaatacttagctctgtatcaa
taaaattgcttattgcatccaagcaatctgccctgtctcttccatcg
>ltr-1_family-60_s_1#CLASSI/LTR
gtgtagaggaattccttgtggagcgggggcataggataccccaggagagcttgggcatcc
cagggctgttgcagaagtacccctgacggggcctcaggctgaagataggcttgcaaggca
cctgctagccggcagccttgaacagccttgggaaaaggtatacactggtcagctcccccg
ctgcttagaggctttctcatgggaaaggggcgtgaactttgcaaagtataacttggtgta
ggtgaacaataaaactggagcacgatgctcaaatcgtatcggtgttcgtgtcgtgactct
ggctggttctcctgcacccgggacccccccctgctaaacgtggcgcccgaatggcaggga
cccgagtgagttttgctacatgcaggtttgcttaaatgcggtaagactccgaatttcatt
gtatcggtgcggcggagccaggggagccagagcgggtggccccaaagccgagtaaagccg
ggggcccggtctcgaagctgaatagaaggccggaggataagccccaaagccgagtaaagc
cgggggctaaacctcaaagctgagtggccggagaccgtattttcgcatggctaagcgagt
acccgcagcaaagaagctatggattatgaggcggggactcgactcctagctagtatcctc
tctaagagaggcgagattgtgaaagaccgagatctgaatgccctcattacgtgggcccgg
gaacatgggtgtgtgaaatacactttgcttttgttctcaaccgaagcgtggggggaagtt
ggaaacgaattgtggctgtccacgattgagggaggaaaggaagctaaagaagctaaagct
ctcggcttaacctggagggcagtaactggcactctcgcagagatgaaagcagagaggaca
gtggccgcggccgccatagaggctttagagagtggcagctccgggtgtagcggctccggg
aagggaacagacgggggtcttacggagtggcggccggggaccagggcggagtccagggtt
gcacggttctttgggctggccgcgagaagaccgattaaaggcacagcagcacccgtctgc
tcactgcgggagttgctggactcggcagggaaggaagttatccctccgacgtctgagaga
gaaatggctgcgaaggcggaagcagagccgcctgactcagggggcggggcacaggtgggc
caaggagaaacaggcggtcctggtgcccggccgaaagcggcggcgcaaaccagcggtcct
aaagcccggccgaaagcggcagagcgcaacccccctctgccggacagcggagcaacgtcc
ggcagcgaagcggcttctgcggtttcgttgcctgcagagccagagccagccagggctgct
gggggtcagccccaagagggggagaagcaccaagaaatgatgcaagaagtaatcaaaaag
cttgctgacttatctacatggcaggacgcgctagagtccaaagcttgtgatattacacca
tcagcaccgtggcgtcccgtggccccaccggtcaagttagcactcagagctcctacgttc
ccatcgggagaatcaggcacagtgcctacagcccctcccttcccgcgaggggaggtgcag
ccgtcgtttccatcagccccgatggagaggactgacccattgcgaaggagatggaatgga
gttatccatgatgcaatcattgagggtgattggcaagcagtggatgccctcgcttgccct
gtacagatacaaggggacactgcaaagtgggaaccccatgactggaagatcttgcagcaa
gccaagcaaacggtcaccatgcatggcttgtggtctgaagctgcacgaagcattctgcag
tttatctttacagcagatgtcctgtgtccgaatgattgcatcagcatcgcacaattgttg
ttaaccccttctcagttcctgctctgggagcgaacgtggaagcggctagcacaagaagaa
gctagcaaacaccaaggtgacacacaagacccactgtatgcactccaagctgacatgcta
actgggagtggggcttatggagcgacggtgacacagctgaccatgcccgtagtcattcat
cagttgtcacagactcttgcccacaaagccttgttgtcagtacctgaaaagaagaagtct
cccccgtatgcagcagtccgacaggggctgtcagagccatatggtcagttcatcgaccgt
ttgtcagcagccttaaaggatgcaactgagctctctgaagagctccaagagcaaatgttc
cgaacacttgcctttgaaaatgctaataggcaaactaagacaattcttgccacgctgccc
caaggagcaggtgtagacgagatgctcgtgcgtgctagccgtgcggaacagtcatctcaa
acagctgcttttactgcaacgctgcagaatgtcctgcaacaacagggacaagtcatcgcc
gcagcactgaccagaggggtgcccagcaagtggtgccgtgctacgcatacaggaccctga
agcgagaaggtgcagtcagcatcggctcctgaggaaagtgacgccactactataacagct
ggaactctgggacctccgtcccgagaagccttgggagaggctgcagatgtggctgagtga
gggagctgaggacttgccagatccaccactctccgtagcaggagaaatagcgagaccctg
gggcgaatgtaacagctgccctgggtggttgctagtgacttgtggtgggtgtcggggaac
cctctccaaaggcaaaactaagaaggggagttgcataaatttttgggtatagcaccagac
acagaggtagagtggggaattgttttttgactgtcttgagacaggagcattagtggacat
tttcaatcagctgtccgcccatttagatcgagtgaaggcagttaatttggctagcatcta
tgtttttacctggtgcttcagcagccagggctcacgctattttgcataaacttgcttgct
gggcgagggataagttaaacataacttcgcagatgcttgatgagctaagtgcagatgtta
ctagtgttagacatgcagtattacaaaatcgagcagccattgattttctactactagctc
acggccacggctgtgaagagttccagggtatgtgctgtatgaatctttctgaccactctg
tctcaattcacaagcacctctctgacctccagaggggcctacacaaccttcgggagacag
acgaccctattggagattggcttaagggtctgggtatcaccggatggctgcgtaccttgg
tagtagaaggctgccgattgctatttgtagttatattaggcttaataatacttgggtgta
ttttttcttgccttaaagcggggctgcaaaaaatcatcgaccagacctgggttgcccaaa
aagaaaacgggggatatgtagaggaattccttgtggagtgggggcataggataccccagg
agagcttgggcatcccagggctgttgcagaagtacccctgacggggcctcaggctgaaga
taggcttgcaaggcacctgctagctggcagccttgaacagccttgggaaaaggtatacac
tggtcagctcccctgctgcttagaggctttctcatgggaaaggggcgtgaactttgacaa
agtataacttggtgtaggtaaacaataaaactggagcatgatgctcaaatcgtatcggtg
ttcgtgtcgtgactctggctggattctcctgcacctgggacccccc
>ltr-1_family-60_s_2_s_2#CLASSI/LTR
tacccctggaaagattggacaacccagggttgctgaggaaaagcccctggactggcccct
ggctgcaggcaagcctggaaatgacctggctgcgggcagccctgagagtccttggcaggt
tatacactggttggctcccccgctgattagaggctgtctagagggactgggtgtgaatct
ttgcaaagtagatatcagtttgcctagttgatcaagcggagaacgatgctttattgtatc
tgtgtatgtgtcgtttctctggccagctcttcggactcggtccctttcacctggcgcccg
atgtggggcttgagtgatttttcgcttaaatgcggtttgttttcgcttaaatgcgtttcg
cttagatgcggcaagactccgaatcatcgcacgggtggtgaggagcctggagggctggag
tgggagtgtcccggcaaaaaagttgagtggagccggagaccggagctcgcgcggccgagc
aagcccctgcaggtaagaagctatggaatacaaggctggcacttgtctcctagccagtat
cctctctaagagaggtgagactgtaaaagatcgagatctttatgcccttattacgtgggt
ccgggaacagggtttttgaaatgcacttcgcttttgtttttgaccaaggagtggtgggaa
gttggaaacagactgtggctgttcatgattgagggtggaaaggaaggtaaagaagctaaa
gctctcggattaacttggagagctgtgactagtaccctcgcagaaatgaaagcagagagg
gaggtggccatggtggccatggaggcgctggggggtggtggccctggaaaggaaagagag
aggggtctcatggagcgtggccggaggccaggtcggagtgcagggttgcgcaattcttcg
ggctgaccgcgggtcgacttatgagggggacatcagcacctgtctgctcgctgcgggagc
tgctggacccggtggggaaggaagttatccctccgaagtctgagggagaactggttgcaa
aggtggaagctgaggctcccgactctgggggcggggtgcaggcgagcagaggagaagcga
gcggtcctagctgccggctgaaaatggcagtgcgtgaccccctctgccggacagcggatc
attgtctgactgcaaagcagcctctacggctttgtcgcctgcagagccagagccagccag
ggctgctgggggtcagccccaagaggaggagaagcaccgagagatgatgcatgaattaat
gaagaggcttgctgaattgtctacgtgtcaggacgtgctggagtctaaggcttgcgaaac
cacaccatcagcaccgtggcgtcctgtggacccactggtcaagacagccaccagagttcc
tccgttcctgttaggagaaccgggcacagtgcctatggcccttcccttcccgcaagagga
tgtgcagccattgccttcatcagccccgatggtgaggactgatccattgcgaaggagatg
gaatggagttgtctgtaatgcaatcattgaaggagattggcaagccgtagatgccctggc
ctgccctgtactgatacagggggacactgcaaggtgggaaccccatgactggaagctctt
gcagcaagggaagcaaacggtcaccatgcatggcttccggtctgaagctacgtggagcat
cctgcagtttatctttacagcagatgtcctgtgtcctaatgattgcgtcagcatcacata
gttgttgttgaccccttcatagttcctgctttgggagtgaacgtggaagcggctagtaca
agaagaagctagcaaacatcaaggtgatatgcaagacccactgtatgcgatccaagctga
catgctaactgggagcggggctttttgagcgacggtgatgcagctgaccatgcccacaat
cattcgtcagttgtcacagactcttgcccataaagccttgttgtcagtacctgaaaagaa
gtctcctctgtatgcggcagtccgacaggggctgtcggagccatatggtcagttcattga
ccgtctgtcagcagccttgaaggacgcaactgagctctcggaagagctcctagagcaaat
gttccggacccttgcctttgaaaatgctaataggcaaactaagacgattcttgctgcgct
gccccagggagcaggagtggatgagatgctcgtgcgtgctagccgtgcggagcagttatc
tcaaacagttgcatttactgcaacgctgcagaatgtcttgcaaaagcagggacaagtcat
cgccgcagcgctgaccggaggggcgcaaagtaaaaagggggcgagggccgctggcccacc
tcctggtcccccgacgggcagagtagcctgtttccggtgcggtgaagaggggcacctgag
gcgtacttgctggaaaatggtgtggtgccacaactgcaattccggcacccatgccaccat
agcatgccgccatgcgggaaatggccagttcagtgtggtggggccatacaccaggacaca
agtgagcgccccaaagagccacgagtcgagtgcaaccctggtggtttccttcagcggaac
cagccagccacctgagggagcctcggagtggatgtggcaacctcaatggaagtcacgctg
atgaaccaccaggtcaccctgatcccgaccacagccaagggccccctgtcatcagacagc
cctcgtctgggtggcctactcgtggggcggtcatcaaccagccggcagggagtagtggtg
ctccctgtagtcattgacgccggctacaccagcgaaattaagatcatggcctacgtgctg
caaccacccgtgactgtcctgcagggcagtcgcattgcccaaattgtccccattccccta
attcagtaacagcagtgtccgttgagaccacgcttttgggtcctctgggtttgacgtgtt
ttggacgttgaacctggcccagagacctcagcggcaagtgatcctgcgaagtggggcaga
agccatcaaaatatggctttttgacacaggggctgacgttaccataattaaccaggtggt
atggccacctggttggggactggaaaaaccagcagccatgcttgttggggtggggggaac
acaaatccccccagtaagtgcaaccccaattaccctagagtttgaggacaatcaacccgt
tgtgtgtcgcccctatgttatggagctgcctcagaccctgcaagcctgattggccgtgac
atccttgcgcagcttgggcttgtgctcaccacagaccagcatttatgctgactgccgctg
ccgatcagccgcccatatggttaacagattactctgtctgggtcgagcagtggccggtaa
cagacgaaaggctgaagatagtagaacagcttgttgcagaacagctagcggcaggacaca
tcaagccttcggtcagcccatggcacacccccatctttgtgatcccacagaggtcaggaa
aatggcgcctccttcatgacctttgccaagtgaatgcgcgcatgcaaactatgggggcac
tgcaacctgggctaccggctcctacaatggtcccagcgggatggcaaatcactgtaattg
acttaaaggactgctttttcacaatgccgctgcatccaaaggacacagaacgttttgcct
ttacagtgcccacaaagaatcgcagtgagcctactaagttctacgagtgggttgtcctgc
cccaggggatgaaaaattcccccaccctgtgtcagctatatgttgactgggcactacgtc
tgattcaacgatgctacgcagaagcactcatctaccgttacatggatgacatcctgctaa
agagttcccagataaagagatgcaatgggtcagagagcaactgtgtgagactggattaga
gattgcccccaagaagatccagcggactgcacctgggctggctcatatcagaatcgcaag
ttaggccccaaaagatcgagctaaacacagaaatctccatgctccatgatgcgcaatggt
ctaggagatctgcagagtcgcgggaatcatgaatgctgacctcgcccccttcctgctatg
gctgcatgggacgaacgctgccgagccttgggaatgctccccggaccaagcagcagctct
cgccaaggtcgcagctaagctgcggcacgcatgggtgtcgcccagagaagaaggagtccc
actcgccatcctcatcaccctgattggtgcagcaggttcacatgccatcatccaccaatg
gcaaaagaaagagggggaggacatctggattctcaaatggatcttcccgccaactcagcc
acgcttcagactgcagtccagggtagagatggtggcgcttttaatccgaaagagtcacta
ccgagtggtggagttggacggcagggaggcagaggacatcagtataccattccggacagg
ggactttgagtggatgctatgccatgcggaggcactgcaagaagctctgctcggattcac
cggcgtggttcataacaagcgtccacagggaaggctggcgcagttgctggggcgctatga
gtggctggaccgcctgctgaatgtagaatggccggtactggggcacatggtgttcacgga
tgcggggaggaagatgaagtgggctgcctgtgtgtggaaagagaatgatcgctggaagac
tcatgtcatagcgggagaaccggccgacagcttgcaaacacttgaactgcgtgccgtgat
atgggccttacaacagtggtcgaaggaactggtgaatgtagtcagcgattccctatatgt
tgttggagtagcccaacggatccatgatgcggaaatccggcgtactaacaacgaacatct
gggcagcttgcttattacattgcggcatatcctgcaacaacggacacacccctactgtat
cctgcacgtttggagccaccagtggaactctgggttgggagagggcaatgcctgtgcaga
cgaggcggtgaccttttgccccatagtggctttccggcctgcgagcgtttttgagcaagc
ccgatgtagccatgatttgttccagcaaaacggaaaatccctgcggggacagtttaggat
cccgctgatagatgcgaaaggcatagtgcgggctgtttcccgctgtagccatcccggcct
tgggttgggagtgggggttaatcccaagggtttgaaagctctcaagctctggcaaatgga
cgtcactcacgtccctgagttcggccgacagtgctttgtccatgtaacaattgacacttt
ttcacacttcctgtgggctaccgctcagacaggagagaaggcattgcatgtggagcggca
tctgctctcttgctttgcagtaatgggggtacccaaaaagatcaaagtggacaatgggcc
agcatacaccagcggtcgcctagccagatttatgcagcagttgggggtagaacatatcac
ggggatcccacactcgcccactggtcaggcagtggtagagagagcccattgtacactaaa
agaatatctgggccgacagaaaggggaagagatggaaccaagtaaatggctaagcaaagt
gctgtttacgttgaacttcctctctctggccggggatagggaggagcctccagtggcagt
ccatcatcagacggtttgtaggggaatcgagcgagctcttccaggaataagtgttttgta
tcgtgaccctcgaacgggtttgtgggaaggtcccagcccagtgctatttaatggccgagg
atatatgtgtgtttcctccccagagggactgctgtgggtgcccagcaagtggtgccgtgg
tactcatgcaggaccctgaagcaagaaggcgcagtcagcatcggctcctgagtaaagtga
ccactactacaacagctggaactctgggacccccgtcccgagaagccttgggagaggctg
cagacgtggctgagtgagggggctgagaacttgcctggtccaccactctctgtagtgggg
gaaatagcgagaccctgtggcgaatgtagcggctgccctgggtggttgctagtgacttgc
ggtggttgtcggcggaccctctggacacagaagctaacgttagaaagcgggtggtatatt
tgcccgccttgtgcggaccgtgatcgaaggcggaaccaagaaggggagttgcgtaaattc
ttgggtatagcatcagacacagaggtagagtggggaattgttttgactgtcttgagacaa
gggtattggtggacatctttgatcggctgtctgcccatttagatcgagtgaaggcagtac
ggagtgtggcagtgttagggcgagagtgtagtacacaggttcgtgtcccgtggcagcatg
tggtggtctccgagcgctgggaagtgaccaagcagcgctgggcctgcaaacgttctgaga
ggtttgcttctcgtagcatcctagccgtgtcccatgccatgttgacagcaatccagaaga
gacaaaacatgtgggtcaccctagctaatttaggggggcaagactctatgtgtctgagcc
tggccacgccaggggacccattttgcacctgcttaattggggtcccatattttaacccgc
aagacttccgagggatgctagacaacagctcgctgatagggaacgccacaggcaatggca
gttgttcagggctgatcggactcaagcctgcgcagcagcgtgcctgctggcaaggtgcat
tcttgaaaatatcaatgtcaccatggggataccagaagagttagatctactgggttccac
aaaccaaactggggatggttatatgacattcgagcctcctactaccagtcaattaaatgt
taataggcgcctttgggccactgttgaccctcttgcagactggtttctgagaaactacga
gtccgaagcaatttactactgaatcaacctcatgggtcaagccccgaaacgcctccccag
tggtacgttcttaatatgcggggaccgcgtgtggaatggggttcccgccagcccacatgg
gggactgtgctacttagggaaactcaccttgttccatccaaacctgcatcaactcttaaa
tatcacccaccgcactgaaaccagggtgcggcgttcagtccatgagctcaaatgtgaagg
gactgaagagcccgtgttttggagtggtagtccaatttggctagcatctatgtttttacc
tggtgcttcagcagctagggcgtacgcaacgttacataaacttgcttgttgggtgaggga
tgagctaaacgtaacttcgcagatgtttgacgagctaagtgcaggtgttactagtgttag
gcatgcggtattacaaaatcgggcagccattgattttctactattagcccacagctgtga
aggtttccaaggtatgtgctgtatggatctttctgaccactctgtctcgattcacaagca
cctttctgacttccagaggggcgtgcacaaccttcgggagacagacgaccctattggaga
ttggcttaagggtctgggtatcagcggatggctgcgtaccttggtagtagcaggctgccg
attgctatttgtagttatattaggcttaatagtatttgggtgcattttttcttgcgttaa
agcggggctgcgaaagattatcgaccaggcctgggttgcccaaaaagaaaatgggggatg
tgtagagggattccttgtggaacaggggtatatgatacccctggaaagattggacaaccc
agggttgctgaggaaaagcccctgaactggcccctggctgcaggcaggcctggaagggac
ctggctgcaggcagccctgagagtccttggcaaagttatacactggttggctcccccgct
gatttgaggctgtctagagggactttgtgaaagtagatatcagcttgcatagt
>ltr-1_family-61#CLASSI/LTR
ttgtggaatgggggcatatgataccaggagagcttgggcaccccagggttgttgcagaag
tacttctgatggggtctcaggctgaagataggcttgctaggcacctgctagctggcagcc
ttgaacagccttgggaaaaggtatacactggtcagctcccctgctgcttagaggctttct
tgtgggacaggggtgtgaactttgcaaagtataacttggtgtaagtaaacaataaagggg
agcatgatgctcagatcgtatcggtgtttgtgtcgtgtctccggctggttgccctgcacc
tgggacacccccccgctaaacctggtgcctgaacagggacctgagtgagttttgctacat
gcaggtttgtttagtgtggtaagacttcgattcgtcttattggtgctgaagcctggggaa
tcagagtgggtggccccaaagccaagtaaagccgggggctaagcctcaaagccgagtggc
cggagatggcattttcgcgtggccaagtgagtgtctgcagccaagaatatggattacgag
gctgggactcgactcctagctagtatcctctctaagagaggtgagattttgaaagactga
gatctgaatgccttcgttacgtgggcccgggaacatggattattgcgttacactttgctt
ttgttttcgaccgaagtgtggtgggaagtagggaacgaattgtggctgtccactattgag
ggtggaaaggaagctaaagaagctaaagctcttggcttaacctggagatccgtaactaac
actctcgcagagatgaaagctgaaagtacagtggctgcggcggccattgaggctttgggg
tgtggtggctctgggaagggaacggacgggggtcttatgaagcggcggctggggaccagg
gcggagtccagggttgcacggttctttgggctggctgcaggaagactgattaagggcaca
gcagcacccgtacgttcgttgcgggagttgctggacttggtggggaaggaagttacccct
ctgacgtctgagagagaaatggctgtgaaggtggaagcagagccgcccgactcagggggc
ggggcgcaggcgggtgaaggagaaacgagcggtcctggtgcttggctgaaagtggtggcg
gaaatgagcggtcctagctcctggccaacagtggcggagcgcaacctccctctgccggac
agcggagcaacgtctgatggcgaagcagcctctgcggtttcgtcgcctgcagagccagag
ccagccagggctgccgggggtcagccccaagaggaggagaagtaccgagagatgatgcat
gaagtaatcaaacggcttgctgaattatgtacatggcaggacgtgctggagtctaaggct
tgtgatattacaccatcagcaccgtggcgtcctgtggccccaccggtcaagttggcctcc
agagctcctacgttcctgtcgggagagtcggggacagtgcctacggcccctcccttcccg
cgaggggaggtgcagccattgtctctgtcagccctgacggtgaggactgatccattgcga
aggagatggaatggagttgtctgtgatgcaatcattgagggtgattggcacgcagtggat
gccctcgcttgccctgtacagatacaaggggacactgcaaagtgggaaccccatgactgg
aagctcttgcagcaagccaagcaaatggtcaccacgcatggcttgtggtctgaagctgca
cgaagcattctgcagtttgtctttacagcaggtgtcctgtgtctgaatgattgcatcggc
atcgcccagttgttgttaactccttcacagttcctgctctgggagtgaacgtggaagcgg
ctagcacaagaagaagctagcaaacaccaaggtgatacacaagacccactgtatgtgctg
caagctgacatgctaactgggagcggggcttatggggcggcggtgacacagctgaccatg
cccatagtgattcatcagttgtcacagactcttgcccacaaagccttgttgtcagtacct
gaaaagatgaagtctcccccgtttgcagcagtccgacaggggctgtcagagccgtatggt
cagttcattgaccgtttgtctgcagccttaaaggatgcaactgatctctctgaagagctc
caagagcaagtgttcctaacacttgcctttgaaaatgctaataggcaaactaagacaatt
cttgctatgctgccccagggagcaggagtagacgggatgctcgtgcgtgctacctgtgcg
gaacagtcctctcaagcagctgcttttactgcaacgctgcagaatgtcctgcaacaacag
ggacaagtcattgctgcagcactgaccagaggggtgcaaggacagaaggggacgaaggct
gctggcccacctcctggtccctggacgggcagagtaacctgtttctgatgtggtgaagag
gggcacctgaggcgcgcttgccagaaaccgttgtggtgtcacaactgcaattctggcacc
catgccaccatagcatgccgtcgtgcgggaaatggccagcgcagcatggtggggtcttgc
gccagtacacaagtgagtggcccaaagggccacgagttgagtgcaaccccggtggtttcc
ttcaccagaaccagccagccacccgagggagccttggagtggacgtggcaacctcaatag
aagtcatgctgatggaccgccaggtcaccctgatcccgaccacagccaagggccccctgt
catcagacggccctcgtctgggtggcctactcgtggggcggtcatcaaccagctggcagg
gagtattggtgctccctggagtcatcgacgctgactacaccggtgaaattaagattattg
cttacgtgctgcaaccacctgtgactatcccgcagggcagtcgcgttgcccaaatcgtcc
ccatttccctaatgaccaatggggggatcagcaacaacaatgtccacggtgacgatggtt
ttgggtcctctgggtttgacatgttttggacattgaacctggcccagagacctcagtggc
aagtgatcctgcgaagtggggcagaagccatcaacatacagctgctttttgacacgggct
gacgttaccataattaaccaggcggtatggccacctggttggggactggaaaaaccagca
gccacgctggtaggggtgggaggaacacaaatcctccaagtaagtgcaaccccagttacc
ttagagtttggggacaatcgaaccattgtgtgtcgcccctatgttatgaagctgcctcag
accctgcaaggcttgattggatgtgacatccttgcgcagctaggccttgtgctcaccaca
gaccagcatttatgctgatggccgctgccgatcagccgcccatatggtctctcacctggt
taacagatgatcctgtttgggttgagcagtggcgggtaacagatgaaaggctgaagatag
tagaacagcttgttgcagaacagctagcggcaggacacctcaggccttcggtcagcccat
gtaagacccccatctttttgatcccaaagaagtcaggaaaatggcgcctccttcatgacc
tttgccaagtgaatgcgtgtatgcaagctatgggggcactgcagcctgggctgctggctc
ctacaatgattccagcgggatggcaaatcactaattgacttaaaagactgcttttttaca
atcccactgcatccaaaggacacagaatgttttgcttttacagtgcccacaaagaattgt
agtgagcctgctaagtgctacgagtgggttgtcgtaccccagggaatgaaaaattctccc
atgctgtgtcagctatatgttgactgggtgctctgtccgattcgacgatgttacgcagaa
gcattcatctaccattacatggatgacatcctgatatctactgccacagtgttctcagac
caagagatgcaatgggtcagagaacacttgcatgagattggattagagattgccccccag
aaaatttagcggactgcaccatggaagtacctgggctggctcatatcagactcgcaaatt
aggccccaaaagattgagctacatacagaaatctccatgctccatgatgcgcaatggctt
ttaggagatctgcaatgggtctgtggggtcgcgggaatcacgaatgctgacctcgccccc
ttcctgccatggctgcatgggacgaacgctgccgagcctcgagaatgctccctggaccaa
gcagcggctcttgccaaggtcgcagataagctgtggcatgcatgggtgtcgcgcagagaa
gaaggagtcccactcgccattcttatcaccctgatcagtgcggcagttcacatgccatca
tccatcaatggcagaagaaagagggggaggacatccggattctcgaatggatcttcccgc
cgactcagccatgcttcagactgcagtccagggtagagatggtggcgtttttaatccgaa
agagtcgtgatcgagtggtggagttggacggcagagaggcagaggacatcagtatactgg
tccggacaggggacttggtgtggatgctatgccatgcggaggcacttcaagaagctctgc
tcggattcaccggcgtggtccatgacaagtgcccacagggaaggctggtgcagtttctgg
ggtgctatgagtggctggactgcccgctgaatgtagtacggccagtactagggtgcacag
tgttcatggatgtggggaggaagacgaagcgggctgcttgtgcgtggaaagagaatgacc
actggaagactcgtatcatagtgggagaaccggctgacagcttgcaaacactcgaactgc
gcgccgtgatatgggccttacaacagtggtcgaaggaaccggtgaatgtagtcagcgatt
ccctatatgtcgttggagtagcccaacggatccatgatgcagaaatccggtgtactaaca
atgaatatctgggcagactgcttattacattgtggcataccctgcaacaacggacacacc
cctactgtatcctgcacgtttgaagccaccagtggaacattgggctgggagagggcaatg
cccgtgcagatgaggcggtgacctgtgccctcatagtgcatctcctgcctgcgaacactt
ttgagcaagccagatgtagccgtgatttgttccatcaaaacgcaaaatccctgcagagac
agtttaagattctgctgacagaagtgaaaggcatagtgcgggcttgtccctgctgtagcc
atcacggcccggggttgggtgtgggagttaactccgagggtttgaaagcccttgagctct
ggcaaatggacgtcactcacatccctgagtttggtcgacagtgctatgtccatgtaacaa
ttgacaccttttcacatttcctgtgggctaccgctcagacaggagagaaggcatgtggag
cggcatctgctcttttgcttcggagtaatgggggtacccaaaaagatcaaaacggacaat
gggccagcatacactagcggtcgcctagccagatttatgcagcagtggggggtagaacat
atcacggggatcccacactcgcccaccggtcaggcagtggtagagagagcccatcgtaca
ctaaaagaatatctgggctgacagaaagggggagagatggaaccaagtaagcggttaagc
aaggtgctgtttacattgaacttcttctctctggctggggatagggaggagcctccagtg
gcaatccatcatcagacagttggtaggggaatcgagcgggcccttccaggaataagtgtt
ttgtaccgtaaccctcgaatgggtttgtgggagggtcccagcccagtgctatttaatggt
cgaggatatatgtgtgtttcctccccagaggcctgttgtgggtgcccagcaagtggtgcc
gtgctatgcatgcaggaccctgaagcgagaaggcgcagtcagcattggctcctgaggaaa
gtgatgccactacttcaacagctggaattctgggacgctcgtcccgagaagccttgggag
aggctgcagccgcggctgagtgagggggctgagaacttgccagatccaccactctgtgta
gcaggagaaatagcaagactctgtggcgaacgtaacggctgccctgggcggttgctagtg
acttgtggtgggtgttggggaaccctctctgaaggtggaaccaagaaggggagttgcgta
gattcttgcatatcgcaccagacacagagatagagtggggaattgttttgactgtcttga
gacaagggtattggcggacattttcgatcggctgtccgcccatttagatcgagtgaaggc
agtacggagtgttgcagtgttagggtgagagtgtagcacactggtttgtgtcctgcggca
gcatgtggtggcccctgagcgctgggaagcggcaaagcagcgctgggcccgcaaacattc
tgagaggtttgcttcttgtaagcatcctaactgggtcccatgtaatgttgacagcaatcc
aaaagagacaaaacatgtgggtcaccctagctgatttaacggggcaagactccatgtgtt
tgagcctggccacgccaggggacccgtttcgcacctgtttaattggggtcccatatttta
acccgcaagacttccgagggatgctagacaatagctccctgttagggaacgccacaaaca
atggcaagtgtttagggctgattggacttaagcctgcgcagtagcgtgcctgctggcaag
gtgcattcttgaaaagcatcaatgtcaccatgggaccaccagaagagttagatctagtgg
gttccacaaaccaaactggggatggttacatgacattcgagcctctcactatcagtcaat
taaatgttaataggtgcctttgggccactgttgaccctcttgcagactggtttctgagaa
actacgagtccgaagcaatttacccccaaatcaacctcacgggtcaagccctgaagcgcc
tccccagtggtatgttcttaatatgcggggaccatgtgtggaatggggttcctgccagct
cacatgggggaccgtgctacttagggaaactcaccctgttccatccaggcctgcatcaac
tcttaaatatcacccaccgcactaaaaccagggtgcggcgttcaatccatgtgctccagt
gtaaaagaaatgaagagtctgttttttggagtcatggtataatttggctagcatctatgt
ttgtagctggtgcttcagcagccagggctcatgctattttgcataaacttgcttgctggg
cgagggatgagctaaacataacttcgcagatgcttgacgagctaagtgcatgcagtatta
caaaatcgggctgccattgattttctactactagctcatggccatggctgtgaagagttc
cagggtatgtgctgtatgaatctttctgactactctgtctccattcacaagcacctctct
gacctccagaggggcctgcacaacgtttgggagacagacgaccctattggagattggctt
aagggtctgggtatcaccggatgggtgcgtaccttggtagtagaaggctgccgattgcta
tttgtagttatattaggcttaatagtatttgggtgtattttttcttgccttaaagcgggg
ctgtgaaagatcatcaaccaggcctgggttgcccaaaaagaaaacgggggatgtgtagag
ggattccttgtggaacaggggcatatgatacccctggagagcttggggaccccagggttg
ttgcggaagtacctctgatgtggccttggctgccggtaggcttggaaggcacctggttgc
tggcagccttgagagtctttggcaaagttatacactggtcggctcccccgctgcttagag
gctttctcgtgggactgggtgttgatctttgcaaagtataagtttgtgtagttaaacaat
aaa
>ltr-1_family-62_s_1#CLASSI/LTR
tgtagagaaatggctgagtgaacagggacatgtatacgtgcacaatccaagctgtattag
tgaactgtccttgactagggaaaaaagagaggagcagtgctgatgtggcaagccgacagg
attttggggagggggatgctgaccatagaaagagaaagacttatgttagttagtcgtgtg
catattaatctgtaaccaatcgcttgctattaaaggccgcgtgaacagtagctgtaatcc
aatagtatggagcttgcttatgcgtgcttggagaattagggtataactatgggtctgaca
atagaataaatggagttccatcatatctctgtgagaagcgtggttcatcccggcagatct
ctggctatttctggcgtccgaccagggaccgttcctcagaggaagatacgctcgctgatc
accgaaagaagggtgacgatgacgagcgacagagatactgcgggcggagagtgtcgaccg
tgagtcaaaggatgtcggtcaggccggtaagaagggtcgctaccttccctccatgatacc
ctgctagcatggatttagagtttgcggcagcacagaaattactcctcagtatccttgcta
agcgaggggaggaggtcaaggaaaaggatctaaatgagctcgttttatgggcgtgggagc
atggacatttgcgggtccccctttcctcttcgatgcagccgagtggagggaagtagggga
tcacctgtgggactgtactgtctggggaaaagggaaagaaattacaaacttagggcccac
ctgtagaactgttataaataccttgaaaaatatgcaagctgagtcgaaagtagctgcagc
tgtggtggaggcgattgcaacactggctggggttgttgctcctgcccgaactacacagcg
cggggggctgagtggactgtttaaaagcccgagcgggattaaagggcagaaagcagagaa
gcactttgagactgtcagtgagctcctgcgggagcaggagaaagagctcttgcaatcaga
gccaaaagaggaagttaccgccaccgtgcctcagagcaaactgaaggcaaatgcggaagt
tacagtcgaccagtcaatggcggagcaacgggtggtccttcttgtcaaccgtgcctctac
cctgcttgcctgccacctctgctgccagcagagattcatcctgggccacagactgttcct
ctgccagatgatgacatactaatgacagaggcgacaaatgaggtacctgctcatccccca
ggatcttgcgtgaacctacaagcattggaaagatgggctcatcaagtagaagaggcaatg
catcaaatgaaaccacactttgattgtgctctgtcttctatggaagaaaagctcaattgg
aagcaggagtcacaacagggtgccactgagtcccgaaagggtgtggcccagacggccctg
caactacaggaatgggctcaggttgagccctccgctccaccccccgtagtcacacataac
agccatattaggttacaagccaccccaggggtacaaatttgttataaagacccatggatg
ggacaatgggggggggtggctccattgttatttaacttatagctgtgtttctacagatac
cggaccaatatgggttccttgcagatggaccaagcctgctcccagtcccgctgtcgacaa
aagtggctccagcgagtgcgtgaccgactgagccaggacgtggcacgtacagcagatgtt
cccaacctttgggaagtgaatcttcgcttggtggctgatgacctcacatttggacgacca
ctcggagtctgggaacagtccccaagtgtgcatgctaattgctgcaggaattgtttacgc
tgttataatagcttgtgcttgcgcttgtgctgtgggtgttgtggggaagagcttactggg
ggaagttggaatgtagatgagcaaggtagtttatgctgagaatgttatcaagtgcctgag
acaagaagttttaggcagtgtgcgtctatcgtgctcggaattccaccacaacagattaga
gttagctcatttagggatccacatgagtttttactaagcttggaagtgtgggcagggaag
gaagccatcagacgtctgcaagtgagtaaaaagaccactgtaacccaggcatggtgccct
acatgtggctcctcctctcaggtactttcaccctgagtaaagctgtggtaacttcagtgt
cagaaagagaaaacatgtgggtaacatgggctcaccaggcgaacgagatggatttttgtc
tggccatggggttggcagcagatccatttcgcacatgtctaattggcgtgccatggatct
cacttgaggacacgtttcaaaaatgggtgacagatctagggaaaattaatgaggaggtgg
agcaacaaatgcaaaacaaaagaaaccagggtgagtgcttaggttgttggtttagttatc
ggcactccttgcagcaaacccgtattattgccaatttaacaaaaaatgcaaccttgcctc
ttcaagagctacagctttatgggtccctttttcccagtacgcttgttaacgtaacaccgt
ggaccactttttccaatgtggtgcctccaatgcaatatgccaacgggtcttgggttttct
tctttggagatccttgggaggactatcaggcatgacagggcatggcctcctttccatgga
gacagaacgtatcgggacactccatcggaggctggaatgtgctggccacattgggaggag
ctgagtctattgacacaactggaggaaaggttttacctcctggagtgtttttgatatgtg
gagatagagcatggaatgggattcctcatagtccagttgggggtctttgctacctgggaa
agctaactatgtttgccccttctatatgagcatggaaaaacattacggcatcagaaagtt
ggaaacgtaggatgcggaatagataccagcgtagtgtttccacatttgataaagattgta
atgataaggtaaacattatgagtttgagtgcatttataccattggctatttttaacccag
ggtgtgctgcagctcatggctataacaatctgaaaaagttggcctgttggtcagaaaagg
aatttaataggacttcccatgtattaaatgagcttttaactgatgtagatagcattaggt
atgctgtactacaaaatcgagctgcgattgattttttattgctagctcacggccatggtt
gcaaggagtttgaaggtatgtgttgtatgaacctatcagaccatcccagagtatccattg
acagctctcagaactgcaggatgcttttcaaaagatacagatccatacagacagcttctc
tgagtggctgtccttgctcggtctgtcaggatggttaggaaacctggttcaagaaggatt
atgtctgctagctacactagtaattgtggcaataataatttgttgtggttttgggtgtat
acggaaagctttagagaaagttgttcatcaggcttggcttgtgcaagaagaaaaaggggg
aattgtagagcaatggctgagtgaacagggacatgtatacgtgcacaatccaagctatat
tagtgaactgtccttggctagggaaaaaagaggggagcaatgctgatgtggcaagccgac
aggattttggggagggggatgctgaccatagaaagagaaagacttatgttagttagtcgt
gtgcatattaatctgtaaccaatcgcttgctattaaaggccgcgtgaacagtagctgtaa
tccaatagtatggagcttgcttatgtgtgcttggggaattagggtataactatgggactg
gcaatagaataaacggagttccatcatatctctatgagaagcgtggttcatcccggcaga
tctctggctattc
>rnd-3_family-60#CLASSI/LINE/CR1
gtagctcctctcgctagccnntcaggcacagggaggggcntcgccnggagccatcgntag
ggcattgctgnctaaaagaangctccaggnngcgtgagcgacnngtgagtgcagcaaacg
ggagtgggcaaacagggtgcgncacntcngaagggtgtggcacacggcagttcgcgcagg
cgttcgngcaagcaggcaaggttgaagtcatcctcctgctagtggggtttttattttatt
ttgcttggttttggggtttttttcagcaatggtntccacgatgcagaaanctatagtcct
cgcactcgccagaaaggatgtagcgacccagacagagctcccttggaaacacgcagccgt
ccaggtctcaggctgcagggagtgcctgagcctgtcgctaggacgtgcagcagagacaac
agctgtgngacgcgaccccaggcggacganctnctctgcctggtggcagagcttcaaggg
aggaggtagaaaggttaaggagtatcagagantctgaaagggagatagactgctggaacc
acgctctgccctccctgagagaagcagccacaggagtcagaggantcccgtacctcctnc
cgccaggcagaangnggngacttaagatagagggggaatggaaacgggtctccatgctcg
gggnggtagaagaatccctccccgcctccctcgccttcccaggtgcctctgcanaanagg
tatgaggctctggatncggagggccagccagacgacgnngaagaagaaagtctgtccgga
gggcctcccagctacacttctcgccagacaaatcacaactncnagnattaagaagaaaaa
agggtagtcgtagtaggcgactcccttccgaggggaacagagggccctatatgccggncg
gacccatccctcagggaagtctgatgactttctggggcccgggttaaggacatcaccagg
aaactccctagcctgatncggccctntgattactacccactgccgntcttccangtnggc
agtgatgaggctgaagagagnagtacnagggcaatcaaaagggacttcagggccctggga
tgantggttgatagggaaactggagcacaggtgattttttctctcggtccctccggcngc
agggacgaatgacaaaaggaacaggagaacccantttatcaacgaatggctgaanggctg
gtgccatcggtagaattttggtttttttgatcacggngcggcttncatggcaccaggcct
gctggcgncagatggggttcacctcaatccagggcaaaaggattccagctcacgagttag
cggggctcattgagagagctttaaactagatttgaaaggggagggggatganaccaggct
ctccagagangancctaagggtgctgccagattgggcgaaatngctgacagcccagctga
agtgcatctacaccaatgcacacagcatgggcaacaaacaggaggagctggaagccatcg
tgcagcaggaaagctatgacctagttgccatcacggaaacntggcgggatgantcccacg
actggagtgctgcngtngatggctacaagctcttcagaagagacaggcgaggaaggagag
gcggnggggtngccctgtacatcagggagnggnttgantgtnnagagctgcnctgangat
ggatganaaggttgagngcctatgggtgagaatcaggggga
>rnd-4_family-497#CLASSI/LINE/CR1
gtcaatgctgaaataaagcggcaggaagaagactggcctggctgaacagagagtttggct
aatagggaaaaaaggagagtttgacctttggaagaaggggaggcaactcagaggactaca
aggatttgtgaggcatgcagggagaaaattagaaggccaaagcccaattaaacttattgg
ctactgctgtaaaagacaataaaaattttctataaatacatagcaacaaaaggagggcta
aggagaattccaccctttattggatgtggggggaaacatagtgacaaaggatgaggaaag
gctgaggtacttaatgccttctttgcctcagtttaatagcaagaccagttgttctcgggt
gcccagccccctgactggagacagggacagggagcagaatgaagcccccataatccaaga
ggaaatggtcagaacctgctacaccacttagacacacacaagtctatggggccgatggga
tccacccaagggtactgagggagctggtggaagtgctcactgagccactctccatgattt
accagcagtcctggctaaccagggaggtcccagttgactggaagttagctaatgcgatgt
ccatctacaagaagggtgagaaggaggatccagggaactacaggcctgtcagcctgacct
cagtgccagggaaggtcatggagcagatatcttgagtgccatcatggcacatacagaaca
accaggggatcaggccacccagcagggtttaggaaaggcaggtcctgcttgaccaacctg
atcttctatgacaaggtgacccacttagtggatgagggaaaggctgtgaatgttgtctac
ctggacttcagtaaagcctttgatactatttcccacagattctcctggagaaactggctg
cctgacttggacaagcgcactttggtaaaactggggtggcccaggagtgtgggatggtgg
cagtgtgttccccagggctcagtatggggctcctgttatatctttatcaatgatctgggg
gacaggcacctcagtttgcagagaccaagttgggtggagtgttgttgctggaggaggaag
gctctacagagggatctggacagctggatcgatgggtcaaggcctgatgaggtcaacaag
gccaagtgcgatcctgcacttgggtcacaacaaccccagcagctcaggctgggggaagag
tggctggaaagtgcctggtgggaaaggaccttggggtgctggtcaacagtagctgaacat
gagccagcgtgtgcccaggtggccaagaaagccaatggcatcctgctgtcagcatagtgt
gg
>rnd-4_family-2384#CLASSI/LTR
gactttatgatgtgtatcccatgtcgctgcctatgcccagaaattaatttttgtgccttt
ttatgcctttaaactgagcctgagagggggaaggaaaaactgagcaaaactttttcaaag
cagtttgcagcttgttcaaggtcacatagatatagcgacttttttttcagctgcggcagg
ggaggggggaagcacccggcttgctttttttttccagtcagcttttggccgttttttcag
tttttttttctttggagagttgaattttttttttcctgggattttgtttttttttccttt
tctgctggactgtttcaatgtcagaatgcatcgggaggactttccactgagggcttggcc
ttgggccacgccccagctccgaggagggggaggggaggactctgaacttttcccaggttt
ttttctgcatggcgaggttttattatttagcattattatccttttcccgtgtgtttggta
aatagtttttatctctttcactttcctttgaggaaaatttattttttccgaacctggtgg
ggggggggtggttgtgctttctctcagaggatgtatttctaaatttgaccacaccggcac
aaatttagtggcgctcaactgcgtggctcgaaggaaagtgaaaagtctgtgctaattaca
ttttggtttgaatttacttattctgtgttggggtaagatagtcaccatgttgtttgagtt
cctaatatttctctggcttgatgtattcatgtctttctggtccttaggcttgaggtactg
ttgcttttttggtccctaggggtgtttgcctatccacaacttggtctgatcttgtccttg
atatgtaatttttgcagaggagggagacgaattcggatttctattttgctgtgctcggtg
ataatgatttataagaagttgacagaggtacaggcagctgtttgaggtgtgtatgatatg
tggtttctttgtcctaaccccagtcctagcttcagtagcctgttttgggaatttattagt
aattgcccccggattgttagaggaggaggagacggggtttcccttctctttaaatttgat
aggttatcttttgagaatgttcggtttcccctggatgttaaagataccatcctcctggta
tttaatctggtaatcttcctccgtgtgattcacagcttgtgtagaatgagagttcagatt
tccagggtgactgctgagacacctgacccagaggtggaacatcctgagtggtgtggggaa
tgggaggatatgggccaaatcctgaagaaattctctgacccggtggtttgggatttcctg
tctgaacaagttcagaaaccagctgaggtgggaaatatctgaaagagaaatacaatgaca
attctaatgagaacaagctccttgcaatatgttgggctttggcatatgcctatcgcacat
tgcagcaggtaatggtagaggggcaggaagatcaatcggcgaagcctgcagccatcccag
ccaaaccagacagcaagcccaaaccagatggagagtctaagccattgacagtggctcctg
tcacgaggaaaaagcacacaatcaaaactgattgcccagtgaaagatgaggataatgcag
gggaaggaacctcaaaaccaccaactgactcaggcacagaaaccattactgagtcattgt
ccataaaggaccttcacagcttaagaaaggactatacccgacagtctgatgaatccataa
taagttggatggtccgtatttgggatgctgcaggtgatgatgtgatgctggacggtgctg
aagtgaggcatttgggatccctgtcacgtgatccagttatcgaccaagcgatgataaggg
gggctgactcttcagtctttggaggtgggttttggctggcgtgattgatagatatctgtg
cgcagcaaacccagtggaaggccatagaacaagggatccagcgcctgagagaactagggg
tggtagaggttgtgttcgcagatgacccaggattgagtagtccagaccgggtgagagtta
ttccatttatgtggcgaaaactcgtacggcttgggccacaagaatacgcttctgctttcg
caataatgaaaccggactatggtgttaatgagactgtgcaggatatggcagtgaagctct
gagcgtatgcaggttctgtgcgtggcccaacacatgtaagaatcgcagctgtggaaacac
gtatgcagaaaatggaagataagatggagaagaatctccaggagcttaagaaggagatca
aagagggccttctccaaatctcagcagtacagatcagagattctgataccaaaggtggac
gttccctagagagaaggtacatcccatgaagtgagctgtgggatttcctgtgtgacagtg
gggaaaacatgtggaggtggggctgctctggcagcacgagtgcgtgaattgaaggcgcgc
aagtctcagaaaggaagttctaccaaaaaggaagtagttccagttgcctgtagtcaaact
gctggaaattatggaaaagacgatgacatgtccaattcccatgaaggaacctctaagatg
caggcccagggaaagaaggataaccaggcatagaggggccctgcctctagccaggtggag
gtcagggaaaaccgtgttttttggactgtgtggattcgttggcctggtacatcagaacca
caaaaatatatgccttggttgacactggtgcgcagtgtacaataatcccatcgcagcatg
tgggggtagaatctgtttctatttctggtgtaacaggtggatcacaagatttgaccttgg
tggaagctgaggtgagcctgactggaaatgagtggaggaaacatctcattgtgactggcc
cagaggccccgtgcattttgggcatagacttcctccgaagcgggatccaaagggactcaa
gtgggcttttggaatagctgctgtggagacagagggcattaagcaattgaacaccctgcc
tgggctatcggagaacccatctgcagtaggccttctgaaggtggaagaacaaagagtacc
tattgctacctcggcagtgcattgctgacagtaccggacaactcgagatgctgtgattcc
catccacaagatgatccgtgagctggagagccaagtggtggtcagcaagacccactcacc
cttcagcccatctggcctgtgcgcaaatctgaaggagaatggagattgactgtggactat
cgtgccttgaatgaagtgactccactgttgagcgctgctgtgctggacatgttggagctc
cagtacgagctggagtccaaagcagcgaagtggtacgccactattgacattgccaatgct
tttttctccattcctctggcagcagagtgcaggcctcagtttgccttcacctggaggggc
gtgcagtatacctggaaccgactgccccaggggtggaagcacagtcccaccatttgccat
ggactgatccagactgcactagaaaagggtgaggctccagaacatttgcagtacattgat
gacatcattgtgtgggggaacaccgcaaccgaagtgtttgagaaaggagagaaagttatc
cagattctcctggaagccggttttgccatcaagaagagcaaagtcaagggacctgctcga
gagatccagttgctgggagtgaagtggcatcagattcccactgaggtcatcaataagatc
acagcaatgtctccaccaagcaacaagaaggagacgcaagctttcttaggtgccataggc
ttttggaggatgcatattcctgtgtatagccagattgtgagtcctctttacctggttatc
cgcaagaagaacgatttccattggggtcctgaacagcaacaagcttttgcccagatcaag
caggaaattgctcatgcggtagcccttggcccagtcaggacaggacctgaggtgaagaac
gtgctctactctgcagccgggagccatggtctgtcctggagcctttggcagaaggtgtct
ggtgagacttgaggtcgaccactgtgattttggagtcgaagctacagagggtctgaagcc
aactacactccaaccgagaaggaaatcttggcagcctatgaaggaatccgagctgcctct
gaggtaatcggcactgaagcacaactcctcctggcaccccgactaccggtgctggggtgg
atgttcaaaggaaaggttccctctacccaccatgccaccaatgccacatggagcaaatgg
attgctctcatcacacagtgcgcccgtatctggaacctgaatcaccctgggattttggaa
ataatcacaaattggtctgaaggtgaaaacttttgtctcactgatgagcggaacaagaac
cagtgatacgtgctgaagaagctccaccatacaaccagctgccgtcagaagacatatgct
gtgctcttttcactgatggttcttgtcgcatcgtagggatgaaatgaaagtggaaagcag
ctgtatggagtcccacatgacgggttgcagaagctactgaaggagaaggtggatcaagcc
aacttgttgaactcaaagctgttcaactagccctggacattgctgaaagagagaagtggc
caaagctctacctctgcactgattcatggatggtagccaatgctctgtggggatggctgg
aaaagtgggaaaaagctaattggcagtgtaggggaaaaccaatctgggctgctgaggagt
ggaaagacatcgctgcccgagtaagaaagctggttgtgaaagtccgccatgtagatgcct
atgtccccaagagtagggctgatgaggagcctgataccagcaagcaggtagatcaggctg
caaagatagaagtgtcccaggtagacttggattggaaacataagggagagttgttcctag
ctccatgggcccatgatgcctccggtcatcaaggcagagatgccacctataggtgggcat
gagatcgaggggtggatctaaccatggacagtatctcccaggtgatccatgactgtgaga
catgcgctgcgatcaagcaggccaagcgggtgaagcctctgtggtatggtgggcggtggt
ccaaatacaagtatggggaggcctggcagattgattacatcacactgcctcaaacccgcc
aaggcaagcgctgtgtgctcacaatggtagaagccaccactggatggctggagacctacc
ctgtgcctcacgctactgcctgtaacaccatcttgggtcttgaaaagcaagtcctttgga
ggcatggtacctctgagggaattgagtctgacaatgggactcattttaagaacagccttg
ttaacacctgggctagggaacatggcattgagtgggtgtaccatatcccttaccatgtac
cagctgcaggcaaagtggaacggtgcagtggattgttgaaaaccactttgaaggcactgg
ggggaactttgaaaaattgggaccagcatctggcaaaggctacctggttagttaacaccc
gaggttccaccaatagagctggtccagcccaatctgaatccctgcatatagtagatgagg
tcccagtagtgcatgtcagaggtctgttaggaaagcctgtttgggttaattctgccttga
gtacagacagacccatccgtggggttgtttttgctcagggacctggttgcacatggtggt
taatgcagaaagatggaacaacacgttgtgtactgcatggagatctgattgttgggtgaa
aaccactgtaatgtggaatgcctgtgtatcatttcttgctgattgtcactgttagtatat
agctgtgtatatatatgtatttgtgtgtgtgtgtagaattagaatatcttagtttgggca
ttgagccaacgatatgggataaggggtggaatgtcttggggtgactttatgatgtgtatc
ccatgttgctgcctatgcccagaaattaatttttgtgcctttctatgcctttaaactgag
cctgagaggaggaaggaaaaactgaaaaactttttttaagcagtttgcagcttgttca
>rnd-4_family-782#CLASSI/LINE/CR1
tggagtttttatttgaaggagtcaataagctgaagggaaggagtgtttaagttatcttct
acctgaaattttgataggtttttaacagtccccctcaccaaaattaaggaaataaagaag
tcttaggagcagaggaagtccctgcacagagagataattccttaaaacagacaggggagt
gagcacttggttactgcagcagatggtgtttggcagtagtgttccaagggttctgcgccg
ttcggaacgtntatnaatganccggaaaaggggtgagagcagtgaggtgacagagtttgc
tgacgatacaaaattattcagggtagtgaggatnagggctgactgcgaagagttgcagaa
ggatctnacgagactgagtgactgggcaataaaatggcagatgaaattcagtgtngataa
atgcaaagtgatgcacgtggggaaaaacagtcctagcttcacatataaaatnatgggctc
cgagctgtccgttgccactcaggaatgagaccttgggttatgaggatagttccatgaaaa
catcagcctgtgcttgacagcaggccaaaaagcaaatcaaatattaggaattattaggaa
aggaacagagaacaaaacagaaaatatcattatgccgcnatataaatccgtggttcaccc
tcgttttgnataccacaagcatcttctttcctgttctccttcctaatctgcaatgaagat
atacagantggaaaaattcagaggtgggaaaggacaaaggatgtatncaaagggcngagt
gggctgggactctctngcctggggcaaaagccctaaagatagctggcaggatgataatgg
tggagaggttagnaaaactgagtggatgggtggagagggacgcatctttcactgtctctt
ccagcacaagaattaagggccatcgnatgaaactngtaganaccgcattcagagcagggg
gaggcatctctt
>rnd-5_family-785#CLASSI/LINE/CR1
acaatacacagttacaaggaaaacgcganaacgtggttcactgtcnaacggaaggantac
agcaggtgtgttccacagggatctgtcctgggtcnggtnctattcaatattttcattaac
gacttggatgatggaanagagagtgtgcttattaaatttgcagatgacgccaagctggga
gagagagcaagtgggaaggcaggatcagaattcgaaangatcttgacaaattggagaaat
gatctgaaaaggatgcaacggggacaagnagaagatactataatnagggaacagtcagcg
gcacaaatgcaggatggggaacaactgattagggagcagttntntaggaaaggatctggg
ggttgcagtcgatcgcaagcagctgaacatgagtcaacaatgtcatgctgttgcagaaaa
gtcccaggatatttataatcagatgattcatgaagatacacagaaaaaaatctctcactc
tatttcatcactggtaagatct
>rnd-5_family-2603#CLASSI/LTR/TRIM
tgcctgcagaggcagatggcagcacaaaggagcacatggcagcacagagaggcttgtctc
cacgggaccctggggggaggaggtgtcacatggcagaccctacggtgaggagcctgccgg
gatctgtcagatgggtgagctgtgagtgatcatcccatagaaggacattgaggaagtggc
aacacgggataggtcacgccatgtaaggaaatgctgtgccttagaaaagtgtataaaacc
agttcattcctttgaataaactattctgattccttgccagtctgtgtccctgattcagtt
gccgataaatggtgccctgtgtgaggaattttttacacgcctctctgtgcgctgtcggtg
agcctcatgggacttgaagtgctgctgcaggaagcaggaatgctggccagtgataatccc
tacaagttgtaggtgagctatggggaacgtgggggatggcgtatcccaggaacagaatgt
cccagagacgttaaaatggattttaaagaaacatggcaggaacgttgagtctacagattt
gaacagactcttgttctgggcaaagatctgtgattcaactttggatagtaccgatatttt
tgatccttggacatgggacgctttagacgcgttgtgggaccgagttacgtgacgcagtgc
tgatggagcttttgtgtccgtggaggacagtgtgcaaggcggtcatggcgcatgcggcac
ccagagactggacaaagaaagactgttgtgtcactgcggtagctgtgccgagcccttctg
tgctgccagcgagcgaccgtaagtctgtcggggctgtgggaggagaatcagcaggtgtcc
cctcgtccccgacctgtttgaccctggagggaagccagatggtagcgtagagaagcacct
gccgccccgcgtcatgtggcatcagctggagtcgggttgcggtgagtggctggagccggg
gggtcctgtcctggtagcgttttccctctctgccctctgcgagagtgcagcagcagcggc
agctgcggtggggggaaagcgtgcgcggcgctggtgagtgcacgccggcaagtgcatggc
atggctggatggcagtggtgagcacatggcagagctgtgtggtggcggtgagcgcatggt
ggcgagccatagcggcgagcatgcggcaaagctgcgccgcggctgtgcccggcggccgct
cccgtgccgcggatgggcgggtcagcggtgctgggagctggcggggctgcggctcctctc
agctcgtggtgggggctgtgagtggctctctgcatgtgagaagtgaggaggtgggctggc
ggggcccgcgcaggcgggcgggcccgggctgttacagccagggctccccttccttgctga
ctcttgggagctgatactgtgctggaaaaaagactgagtggaccgatagccccttccttg
ggggtgggggggctgcagtattttgcagcggcttgtgcgggaatggctgcaggctaggca
tgttgttgttgcagctggtccctatgcttttttaccacaccaccttgtgatcccctgcat
tgttctgattgctttttgtgatggataataattataatttgtaagctatttttttaagca
ggaattaggcttgttactttttgaaaccttttgaaacctcttagagagttaatgttatta
taattttctaaggcctggatttatatacattctgtgaaatggtatttaagcagttgatga
tattaccttgcttatttttgcttggtgtgtggttgttgttgtgttagatgtattatttta
ctgttcatagtaagaaaagtgcatgttatgttccacattttcctgaatttagtaagttga
aagatgtttgtgttacatattgttagaaaaggggggaatgcagagatggggtgtggcccc
tgcggaagactgtaaagaagtttatatgttcttaatttttcaattgcattcagaatgata
ttaataaagtttttaagcaattttatacgtattttagggaaacctcagtcacagtttgag
gctctggccaagccctagctgtggctgattggggattataccatcagatccaggtgtttc
tgccctcaaagtgtcatcaagtcattttgatttgttaatttgatcttagaaaagctggac
cctctttcaaagtaaacttgaaagtcttgcctaggaaagactttctaggtctttactgtg
aaacaggacagttgcagactctgagtgatggtaaaagttttagacaactttacattgttt
ctcaaagttttctctgtttaatcactgccataattcttatttgtataaaccagaaagggg
gaattatgagagagaattgggttgtgatctgtaaaacctgcctagaggcacgtggtagca
caaaggagcacatggcggcacacagaggtttgtctccacgggaccctgggg
>rnd-5_family-6495#CLASSI/LTR
gacccagcccactgcgggctggggcagggatgccaatcaatcccagccctccctggatcg
agtttccccaagacacagactcgagggtgggtcgatgggcggctcagaagcctaagccac
atccccctgggcgggcccgggtcaaaccgcctccccgttcgggaaaattctcggttactc
ggttgttcatgggctctttgttataactcccgcctcccagtttcccccattggttcttgt
tgaattgtatcctccccctggcttgtaactcattggttgttttccctttccccgcggttt
tcaaaccccctataaaactgagggcaaggccaggagtctatgcattccttttctggttgc
taaacttctgacaataaacctgttggaagccagaccagaaccccctctctcttcctttgt
ctccgaactaacgtgagccagaccatcggctcctgccgtgtctcctctgcaaagaagcca
gcagccgcccagcagcgcctttcctgatgccgaagtcgcttctgcaaacacagaagaata
ccgctggatttctctgaccgagggcacgccagagctcgtgctgaagacaagactgcgtta
agttggcgcccaagcgtggggctcatgcgagtggatccctggacgtcgtgctgtcggtgg
acagcgaaaaagcgactttggagctgccaacgcctctcggtgcagcgctctgttttagga
ggtgccctgagagaaggctgctaactcccctgatttgcatgaactgaccttggagagcag
ccacctcggaggaccccacccgtgctttttgttcgggaccggacgcctgtaactgtgaat
ttgtactgattttgaactgaaatttgtgtgagtatccccggtccctgagatttttgtttc
ttttttccttttgcgggtggcgggtggaaaaagtgttgagagagccatgggttcaaaact
ttctcagcccaaagagaggtttttctccaagttgcgaaatcccttgaagttagtggttta
aattttcaaagggttgttaaaacagtttgttcgctggcttttcttttaccttcctcaagt
gtctcccgcaaatttaaaatccctgccttctggcaggctgtggggataaattactgattt
aaagcggaaaggggactcctctggagaaaaattcttccccctagttttagtccttcggga
cttgcataaaatggaccagaaagtaaaagaaaagcacaaaccccgcagttcttcccatat
ccctccttcctctcctcgtgtccctcaccccacttccccttcgttggaaaaaccgaaagg
ggtaaatgcccagaggcacagggttgctaccttctccctgacccctctcggtcttttcaa
ccaccctgttggtagcctggccaggctgcctcgacctcttcccaaacccgtatccctcgc
cctcttccccagttgtaagcccagaaaactgttctaaatgctgtttgccattatcccccc
cccactccacgtgtctacaaatggcagagaccgatggcacagtccaccccttcccccttc
tccttcccacaatccctttcccctcctcccccaaccctttcctatctccacccccagaca
tgacgtcttcggttcctcccacacgtcgggtaccgccccctgcatcgggaatccctgccc
atcctgtgaccactcctccttgtcctccaatcctgcccactgtggaggacttcctggttc
ccacgccccctcttccggttcccacagggtagaaaccggaaccacgccatcttgaaatcg
ggtccgggagtcccctcagccccctcctatccctttgcgctcctgttacctatgaccgag
caggcaataatcccacatggaaaccttttgattctgcagggctgaaagagctttgcaaag
cccagaaggatttgggagggagagtcagtattttaagaacctcctgcagataaccctcac
cactacagtgatggtgccacatgacctcaaaagcattttttcctgcttgctttccccatc
gaatttcaaatgtgggaagaaggttggagaaagcaactgagagaggtcctcccattttac
tgcaggatccaaacaatgcaggggtttctatggatcaccttaccggtgaggggttattgc
caagccacagaaccaggctcaaaacacaccagagccggtcctgaatgctgtaaagcaagc
agcagagcaagcattcttaatgatgccccctaaattagcacctcaattgaattatacaga
gattcggcaactgcaaaatgagccatttattgattttgtagataaactgaggctcgtgtg
gaaagacaagtggaagatccaaaaacaagggagcatattataacgcaaattgcaaaaact
aatgccaatgaagcttgtaaaagagtgattttgggtcttccattcgacctccaccaccct
aaaccaaatgattcgtgcttgcatgacattagtgccaattaaccagccaaatttaaaaac
ggggggaatttaataggaactgcaaccgctgctgatgcaacagcatctcaggacaaaaga
aatgctaattgggtctgtcacaggtgtggcaaaccagggcacttagcccaaaattgcaga
gccctggctccaattaatcagggtttccgagctgtctccccagggcaaatgacatgcctg
ccccattgggatgcagccaaaaaactgacagacgcgtggattggcagggccacgtggggg
aaaaataaaaaactgccaccagaaaaattgttaccatgaccacgcaactcaaatggactc
ggtaacaccccagagaatctcatgagttgcgagaatctgagagactgtatattgtttgtg
ttaaaagatgttgtacatcaccagctgacatttgtgttacaccagaaattgttcaagtgg
ggccacaagggtttttactataacatccagtgtgttaaccctccctttttcttgctgcta
accaggttgtgcccaagctattctcatgcccagtagtccgccacaggactacaacccctc
tgtcttctgggctgaggtagttgggaagacaaacccatgcttaactgcaaactgtcttgc
caaggctcggacatcagcctggcaggaatgatggacacgggagcagatgtgacagtcatt
tcttcccacaattggccgtcacactgggagctgcagctggcagaaggtatcgtgacgggt
gtggggggatctatatctgcccagagaagcagggcagttgtccaaattgagggtccagag
ggacagatagcatcagtccgtccttttgtaattgactctggatttacattgtggggcagg
gatctcatgtcccagtggggggctcgagtcgaaattccatctcaaccccaaaatttttag
taaaggccactgcggagcgcccctccagaaattaaattggattctgacaaaatatctggg
gatcagtggcctttgaaaaaaacaaattaaaggcgctcaccgcactctggaggagcaatt
gaaaaaaggaaatattgaaccctctaatagccttggaattccccggtatttgtaatcaaa
aagccgggaaagacaagtggcgcctcctacaggacttgcggaaaataaatgcagtcattg
aggacatgggacccctgcagcccggaatgccttcaccctccatgctccccaggcagtgga
agttagcggtcattgatataaggactgcttcttccagatcccactacacccagacgatgc
accccggtttgccttctcggtaccttccatcaaccgaaaggctcccatgcagtgctacca
gtggcgagttctgccgcaaggcatgaaaaactcacccaccatctgccagtggtatgtgct
cgcattctgtcccccatcagaaagttagcagcaaaggcaatagtgctccactatatggat
gatgttttggtgtgtgctcctaaccaatcctatttagactggacattggggaaggtaatc
gaggccttagaggcaaatggatttgagatccaggctgaaaaggtccagaaaacctctcca
tttaaataccttggactgaaaatccatgaacagactgtggttccccaacaagtcaaaatt
aatgataaccctaagaccttgcaggaactccaccagctctgcggtccataaattgggtga
ggccgctcctagggctgacgacagaagatctcgctcctctgttcaacctcctgcgaggga
aagatgacctcacatcacccaggcatctaacagaggaggcgagacagtccatctgtaagg
tacaggaagcgctgttgtcccggcaggcacactgctgcgccccaggtctgccttttcaat
ttattgtattaggggaaatgccatacctccacgggctgatatttcaatgggacgaggtgc
agagtgatcccctgttaatcatcgagtgggttttcctctcgcaccagccatccaaaagta
tcacaagccacaggagctcatggctcagttggtgatgaaagctagatcccgcctccacac
ccttgcagggtctgactttacatgcatctacttaccattgacaaccgattcacttgataa
cctccttcaaaacaatgagcacctccaattcgccctagacagctacccaggccaaatttc
tatacaccatccaaaacacagactgtttacttcggtcttcaaactgattccaaaagaaat
tcaaagcagaaaaccattaaatgccctgacaatcttttcagatggctctggagttcccgt
aagtctgtcatcacttggaggatcctcgcactcagaagtgggagtctgatgtgcaggtag
ttgaaggatccccacaagtggcagaacttgcagctgtggtcagagcatttgagcggttca
gtgaaccatttaatttgataatgattcagcctatgtagcaggtgtagtttccagggcaga
gagagccttactaaaggaggttgcaaacccaaaattcacaacttgctttcaaaattgatt
caactgatctcccaccgaaagcaaccattctatgtcatgcatgtgagatcacacactgac
ctgccaggatttattgccgaagggaacaggagagcagatgccctagctatgcccatcgag
ttagcgaatctgcctaacagattccagcaagcccagctgagccatgcaatgttccatcaa
aatgctccagctctcatccgaatgttccacctcactagagaccaggcgaaagccattgtg
gcgacatgccccaactgccaaaaacatcagcttccatcattaggtcagggggttaacccc
cgaggcctaggcagttgtgaggtatggcaaacagatgtcacccacttcccccaatttggc
cgccagaaatatattcatgtttctgtggataccttttctggtgcaacctttgcctcagcc
cactgtggggagagggccaaagatgtcatcaaccacctagtacaggccttcgctgtgttg
gggacaccaaaaaaataaaaactgacaatggcccagcatacacctctgcagagttaaaaa
gattcatgagtgagtggggtgtggatcacatcactggcatccctcactcgcccacaggcc
aagccattgtagaaaggaaacatcaaacactaaaaaaactgttagaacaacaaagaggcg
gcaatgaaatcccgcccccatcctaagactttctaaagcgttgttcactttaaacttttt
aaactgttcctatgaggaacctaaccctcccatcatgagacacttcacaaactctgccaa
acataaactgactgagagacctgaggtcctaataaaagaccctgatactttacaaatacg
tggcccataccccctagtcacccggggtagaggctatgggtgtgtttccaccccagaggg
tccaaaatggatccctgggaagtggatcaaaccctttttgagaccacctaagatgccaaa
caaggaaagaagctgccacagcctggaaaagaagaaaaaccaaaccacctagaaaaaaga
ctcctcctccaggcctgaaaaacaaaccctccccttcccagtctccctaatgtgtttccc
tcccaaaaatgatccctcagttttttttgaaagagggggagtccaagggagccattgtta
tttaagttaattgattgtttaatttatttgtgttatacttttcctaaagttaccaccctt
gactgcgtgatgacatcctacctgctgctgtcccacctgctgctgcagctcctcctgtgc
acgagccgcagcggatcctccaatcaagacatgtatgggtttttatgtgttgttaattta
tgcttctttttaagttgttttaaatccttaagccccctctttcaaaataaaagggagtgt
tgtgaccgcccactgcgggtggggcagcggatgcaatcaatcgccccctggatattccca
gagacgaggggggtcgatgggcggccagacctaagccacatccccctgggcgtgcccggg
tcaaacgcctcccccgttcgggaaaattctcgttactcggttgttcatgggttctttgtt
gtaatcccctcccggtttcccccattggttcttgttgaattgtatcctccccgcttgtac
catggttgtcttccctttccccgcgttttcaaaccccctataaaactgagggcaagcccg
gatctatgctctttctggttgctgaacttctgacaataaacctgttggaagccagaccag
aaccccctctcttttcctttgctccgataacgtgagcccagaccatcggctcctggtgcc
tctgaagaagccagcgccgcccagccagcacctttctgtgccgaagccgttctgtaaaca
cagaagtaacgctgattctgacgaggcacgccagagc
>rnd-5_family-11302#CLASSI/LTR
tgattttaagttattttataatattatcttattatactgtattttggtttgtttttacta
tataatactttggtttatttaatttaattagttcttctgcataagctacttgtttgcttc
cctgtaacaaaatggggcaagcaaatagcgaaagaaaagacccagtgaagaaatacaaaa
tcttcccagagagtccattgtggcagatgcttttaaactgggaagaaggtgttttaacta
aggaaaaagaccagtttcaaatgattcgttactgtgtttttaagtggccaaaacatcaaa
ttcgtaaagatgggcttaagtggcccaagtatgggtcttctgaaaagtggctctgcgaag
ctttgtattcttatatacattgcagagcttcaatatattctgatgaattggattatgcta
gaatttggttgaattattggcaaaaacaagatgaagagcaagacaagacgaaaggattgg
aagaggagactaaatctaattcaattggttgtaataaaagtttaaaccaaattttttcta
ttgcagaagaaccaaaacaaaaggtgaaaaaaaccctaaattaaatcaaccaaagtggga
ccgtttagactatcttcctccagtaactcctccagcaaggagagttcaaattgaacaaga
aagggttcttccttcatcgagttgcccaaccgaaagggactcagaaagtgagaatgaaag
tgaaaaagaagtttctgtttcttcctgttctcatacagacaattggatacaagatttctt
ctagtcaggatggcccagtatcttgcactagaaagaaatcttttaaaacacctgactgtc
ccgcctgccttggcactcgccatgagtctaaaattttacctcttagagaggtacccattg
gaaatgctcaaggaggaattggttatgttgttgtacctctggcttcgtccgaggtacgag
aatttaaaaaggaaatgaaaagtttaatggctgaccccattggtttagctgatcaatttg
atcaattcctcggccctaatatttataattggggagagatgcaatctatcttacactctt
tcttcaccattgaagaacgaaaactgattagagccgcaggagtgacggtctgggacagag
aaaataattctaatcagggcccgattggagagcacaaattaccactgactgatcctgagt
ggaatccaaattctgaagagggcaggaggaacatgaagtattgtagaaatttaattataa
aaggtatcagagaagctgttccccgggttaataatatgagaaaggcattttgtggggagc
aggagaaggatgagtccccaacagcttggatggcttggttaaggaataacatccaacttt
attctgtcattgatttggacagtgaaggtggtaagactatgttgaaagtacattttgtgc
ttcactcctggcctgacattaggaggaaattggaaaaattggagaagtggccagagaggg
aactggattaattgttggaggaagctcaaaaggtctttgttaggagggatgaggagagga
tgaaggctaagagccggataatgagcaacagtactaatgttccagtccatggccctccta
cccaaagaactttcccagggggtatcccacaacagcatttttttcagccacagccacaag
tttgtacttgtcatatacaacctaccttacaatctacctcaattgttcagggacttaaga
ggttaatttgcacttgttgtaataaagaaggccacgggcactggcactgttttaaaaaac
agagggatcaaggagtcctccaagtggagggacaaattttgaataactgaaggggtcagg
ggctctattctctgggggaaaaacatttcaaagagcccttgataaaattagaagttggac
cccagagacaggaagtggagtttttagtggacacaggtgctgaaaggacctgtgtcattg
aaaaacctccaggatgttttatctctcaagatgtgttagatatttttggtgctaatggtg
aaagttttgccgttcctataattaaaaatgtgaccctttttatacaggggcgtactcata
cgggggacgttctgtatttacctgaagctgggatcaattttttggacgtgatttccaagt
acctctgagagttggggtggtaccgcaaggcgggaaaatgtcgactaaattgtttgtttt
gtctttagcagatgagcaacacattgacccggtagtgtgggcgagacctggcaaccgggg
aaaactggacatcacacctctaatgattgagttgctcccaaacagccgtccagtgcgtgt
accccaatatcctctctcgaaggacaaaagaaagggcctgaagcttgttattgtggactt
actacgggatggaattctcgagatctgtaaatcttcttataacacccaattttggctgtc
cagaaaccagataagtcattccggcttgtacaagatctgcgtgaggtcaataagagagtt
caaaccaggtatctgttggtgcaggacccttatacactcctgagtcgggtacccccaacg
catgcctggttctctgttattgactttaaggatgctttctggtcatgtcttctagattct
cgttgcagggacatctttgcatttacctgggaggatccggacactggacggaagcagcag
ctgcgctggactcgtttgcctcaaggttacaccgaggcactcacactctttggccaagcg
ctagaagatttgctaagttccttttctccacccgaagggattcaggtaactcagtacgta
gatgacctgctcctctctgggggacaggagtctacggtgagaactgctaccattcagtta
ctgaattttctagggaggaatgggctgagggtgtcaaaacctaaattgcaattcgtgtta
caggaggtgaagtatttgggacatttaattggctatggcacaaaaaaactcagtgccgaa
agagttgaaggcatcctaaatttaccacctccaacttcaaaatgtgaaattcggcaatta
ttaggcctatttggatactgcagactgtggattgatcagtattcacaatctgccaaattt
ttatatgagaaattaatggaagaggaaccttttaattgggcttattcagacacacaaaaa
ttacaagatttgaaagagaaattaacgaaagcccccgttttaagccttccttcactggaa
aagcccttcgatctgtttgttaatgtggagaaaggaattgcctatggcgtcttgacccaa
gagtggggtggagtcaggaagccggttggtttcctttccaagttactagatccagtgtcc
agaggatggccagtctgcatccagtccattgccgcagcagccgttctggtttcggagagc
caaaaactcatttttggtgggaatttgactgtgcatacaccacactcaattaagactatt
ttaacccacagggctgcggagtggttaactgacccgaggatggtcaaatatgaggccatt
ctcatgcactcagaccacctgaggctagtggtatgtgcacatcaaaatccggctcaattt
ctttatgggaccccttctgaaaatgaatttgaacataattgtattgatgtaattgatatc
caaataaagttagagaggacctagtggattgtcccctcaatgaaggggaaatcctcttcg
ttgacggtcgtctcgagtggtagatggaaaatggtgctctggctattcggtggttgatgg
acaccagatgtgcgtgttagaaaagggcaaattaccatcgacctggtcagctcaagtctg
tgagctctatgccctagaaaaagcactccgccgactagctggaagcattgggaccattac
actgactcgagatacgctatggtgtagtccacacctttggaaagatctggtccgaagggg
ggttcctgaataccaaagggaaagatttcttatataaggaattgattttaaatattctaa
aagcactgcaactgcctcaggtgatctcagtggtgcatattccaggccatcagtcgggtg
ctactatagaagctcgagggaacagcttggcggacttggcagcaaaagaagcagcagtgg
aaggggaggtagaggtgatggaagtgaaccaacttccaaatacatcccaactgacactac
ttcacaaactagcgttttacccacgcccatttttacttatcaggagaagcaaaaattagt
tttaattggagccaatgagattctcaaggccgctggtatttaccagataagcgccaactt
taaacaaaaattaacacgagaaattttacaaaatatttatcaaacgaatcattggggttc
aagggctctggcggatcactatctcaggacttttggatgtattggtgtttatgaaattgc
caatcaaataacacgggactgtgtaatctgtcaaaaagttaatagaaaggtaatgaaaaa
gaacactggcggaggaattgaattagcgatcaggcctttccaaaatattcaaattgactt
tacggaaatgcctcctgtccagaggtggaaatacttgttggtaattgtttatcaccttac
tcactgggtggaagctattccaactgtcaacgcaacagcccagacagtgagtaaagtgat
tcttgagcaaattatccctcgttatgggatagtccaccgtatagattcggatcgaggtac
ccattttacctcccaaattgtgcaacaattggctcagcaattaggaataaattggagatt
acataccccgtggcatccacaaagctgtgggagagtggaacggatgaaccagacgctcaa
gaacgctctcacaaaattgatgttggaaacaaaatggacctgggtaaaatgtcttccact
cgctcttcttagaattcgaactcagccaaggtctgatttgggttgttccccatatgggat
gttatatggattgccctaccttgttacatcgcaagagttgaatgttaaagagtgtgggaa
caccagtgtcgaacagtatgtaccgttcattgcaaaaaatcttgagttgctaagggaaag
aggtcttctttcaccaacacctccacttgattttagtttacatcacatcaattcaggtgg
ctgggtgttagtaaaatcctggaaagagaagtctttaacgccatcttgggaaggtccatt
tcaggtccagctagccacgaaactgctgtccgaacatttgagaagggctggacgcacgtc
aagagagtgaagggtcctgtagcgccaccagctgaaggaaaggaacctcctgacgaacca
tcgaattaaatatcttgtttgaaagctccatttagcgttcctcagtccaagttgataaaa
ccctgtattctcagttcttcccagttatacctcgttagtaagtgttagctacaagttgtt
agattaagttgaaaatatttggttgttaattctgttttttgttgttctcttttacagatt
ctgccttcgtataaccatattgtcacatcaactgtatagtgaggctccatttgaagccgg
cattctttttcaataacagttcaatcgggttccaaatttacgggcatggtacttttattc
tttgacaaggccaaccctaaattaaccatgagtttccaggagtctgagattgctgaagaa
ccatctgaaggtgggacgcctaaaggaaggactagaggagcaaagatgacaagccccacc
agcagaggcgacctgaatgctaatatctcctcctgggtctgcctgatggggaaggtgagc
gacatcctgatactaaatgtgatctgtctctgggtcctctggctccccttcactcaagca
ggcgacagccgttgtaacaaatgttacaagactgtgtatcaggcagaaggaagctcattt
caaattcgacactttttccgagcacatacttatgttaatccatcttgttacaacctaaca
gagttgagtacctgctcagaaaaaggtcacaagtattggattggcagaaacattggcacc
ctaacgcataagcagaagggagagtgcccctcccaagatgattggctttgtttcaatttt
agatatataaccaggacagaagatttgttaaaaagaaagacctatgacactgatctgatc
caggaggtggtcatagaagaaaaggaaaaacaaaaagcaagcaatcctttggtgtcaagg
aaaaacttatttattgacctggcagaaaggattggacaacagctaaatttgacaaattgc
tgggtgtgtggaggaacttagaatcggaaagttggccttggcgggagtcagtcttggacc
ccctgatttactccgactgagtgatctttcccccgcaacccgacatgacaatgaaacttg
gctgctaagtaattctgttattggagaagaatgcatctggaggaaaggaagaaaattttt
aaaagaagttggtgagactatatggaaaaggtacctggtaactgatgggcaaaggcactg
gtggataccccaagagccagatgtattctggtctgcagaaaagattaaaaacaaaaattg
tgttttgaattctgttaagagagtctggcagtgctgggatcagggaaatccatactctgt
tctgccacaaatttccaagtactggatcacagcagcaagtattcaacctcacttctggga
ggcaccacaggatctctattggatctgtggtaactgagcttactccagtttaccacctct
ctggaaagggaggtgcactcttggagccattcaaccaaacttcttcc
>ltr-1_family-1_inc#CLASSI/LTR
tgttggggttttagtttagtcttagtttttttcctgttaaaggaattttctcccatatgc
atgttgctaggggacaaatagctgtacttaagaaagacaaaaaggggagtggggcgggcc
tggctactcttttgtttacacctgggtgtggggtcagttcgctctgagcgtccggagaga
gaagctgcagagaaaggagctgctgcttctttctttttggccgttcttttctttctgctg
gaaacaacgccgggaccccaaaagccgctttccctgccctgctggaggccgggctgtggc
tgccctgccccgctgctgcttcgagctttcgctacgctgtagccctgctcgccctgcctg
cctgggcctccgtggggttctcccatctggatacatctcgtctgccacccgggatttgtg
ttcgtccctgccgttccagcctgctgttcctgagagtccgcggacaccgggatcggctgc
ccaggggtttgtgaagcctttgttccatcccttcccgggatcccagggcaccagtgccgc
gtgctccccgagctcgctccggagcgccccctgcagccgcgggggaaccatcgcacctgc
cctgctcaccgggagccgccagcgcccctgccggctgcgagcggaactgcacccgagggg
aaagggcctgacagccgagaaggctgggactgggtttgtgattgtttgctgttactgcca
tagttgttgttgttttgtttgactggttatatacatatatatatatatagtaaagaactg
ttattcctatttcccacatctttgcctaaaggcccttgatttcaaaattataataacttg
gagggaaaaggggttatatctgccacttcaaggggggcttctgccttccttagcagacac
ctgtctttcaaaaccaagac
>ltr-1_family-11_inc#CLASSI/LTR
gtctggcgcccaccgtgattgccgagcccacacccagcacctgcagtctggcgcacaacg
tgattgaacgcccggttcagctttctccatctgtaggacttttctccatggacggtaact
aaaagaccagttatagccacctagaacttgtcgtgagcacggcataccgatgctgcgcat
cgtaatagctggagctctgtaattctgcggaggcagccctcgagcacggggattacctgg
agctcttggagggactcgcctggcagacctcgagcacgggcggccactgctgcgcagcgg
ctccctggagctcttagaggaggtctgccgtgtcacccctcgagcacggacacgctgcta
agcagtgctgaccggagctctgcggagggaaatctgccgcacgccccgagcacaggcgag
tagtgctgagcaccgcctgcactggagctctcagtgcggacccacccgtgaggtcctgag
cacggaaagccgttgccaagcgacgcctgaaaccggagctctgggaaaggaccgaaaagc
ggcgtcctgactgccgagtggagtgcctggccagccccgcacgacagacatctgagtaag
gacactgcccctgcgacatcacctaagtgagtatcatactggtctaaaaaatgggacaaa
cccactctgcccatgacagagatctctataagcaacttaagcatttacttataagttctg
gtccaagtcagctgcctaaacacgagctaaaaaatcttttagaatggacccgacttaatt
tcccaaatgctgaccgttcagccgtctttacaagagacttttgggacacagttggagtta
aactctttaataatatctcctaccgggatatggcagctgcacagctgctcccagcttgca
gagcgctggtagagctgtttgctgcagtggcgccgcccgcagcagtcaccccgccgagcc
cagctccggctgctagtccgccccttgccgtcgcgagcccgcagcggagcatggcccccg
cccctccgccggaccccgtggctccgatacccgcggtccggctgacgcgcgccgcccctc
cccccgcgctcacggcccccacacccgttaccccggccccagccaccccaccggacccta
cggcccctcccgcccctcccgccatcccgttcctccccgctgccccatcccccgcggtcc
ccgccttccgttccagcgtctccgtggccccgcccctcgcccctgcccccccgtgccccc
ccccggttccgtcaccgcggctccaccccccccgctgccgtcattgctaccccacccccc
actgctgacatcatgatggccccgccccccggcggtacccctgcggggccagcgcctacc
cccctgctacctacgggtgttacccctcccccagccgcgccggttatggccatggctgcc
attatagccggccccccccaaagccaagcggcgacccttcttccagccccccaggtcccc
ccccccccccacggcgccgatggtagccattgttccatccgcgtccatcgctgctgcgtc
ttcacagtctcctaccgctcccgaaccactggtgcccagagcgccggtcacggccacgct
gctgtcccctgcaccccctgtgcacgttatcgcaggaaccatacccccccaccctgtcgt
tcaagcgcacacagcacgccccgagcggttccccgaccccgtggcggcacagcagccgcc
tgtgtctactcccgttcctcctgccatttctgtgccgttccccgatcccggcacaccacc
gcttgcgctgggagcgccccagctccgcgagccacttggtcccggtgccgcgctgcctgc
acggaggtctgcagtcccccccgtacctgcccctgctccagctacgtctcccggcactgc
agccccgtctcccgcggcaccaccacccaccccagcccagcctacaagcttccagcagca
gcacgccgcgatccagccaccagccctcctgcctcccgcgaccgcagccccagcccctgg
ttctgcagtcctgccatctcctgctttgccgaaaccatctgccacacagactgccgccat
tacatcctgccgcgcggacctgatgatgcaacatgcgcatgcgcacttgctgcaactccc
ggatcagcgatatcactccgctcagacttctccaaccacagcaccgcttccggaaccagc
cgcgcatcttcccgcgactccgccgcctgcctccctgactccgccgccgcttcccggaac
caacccaaacagctctggtgtccccccagtgtttgggacagagttttcaactcagaaaga
gacactaaaccctgaagattcgcctgcattaatcccaaaagtagacaacccccaaaaatg
tttcaataattttcaatttacagattgccatgaaataagaccccaaatctataaagatga
aaatcttagtctattaactaagcctgtgatagctagccaacagcctgacagtcataaaac
gtgggctctcatctccactctcgaaattaaagaactaaaaagtgctgtaagatacagtgg
catttgctctccataccttaagcaactgctaaaaagtaccctaaaaggaacacatcaaac
tttaaaacgcattttaaatcaacagaaaaggggagaagcccaggatacacctcaaagaag
gttgaataaagccttgtatgtttttaatttcttgaatagctctgcagaagagcctgaacc
ccccatctatagacatttcctaaacaacaaaaaagcaaaactgaaagagcaccccctagt
tttaatcaagaatctagaatcaggaaaaatagaaggaccatacaatcttataacatgggg
gaaggggtttgcatgtgtttccacaggtggagagctcaagtgggttccagcaaaaaacgt
gaagctgtaccacgcatcaaagcccactgtcagttccacttcagccagtgaccccacgag
tggaagccgagaagccagcactgaaatgtgaactaggcagaaccactgagagaagattgt
ctgccaaaaacagctcaagaaaagaatggagttttagcattatttgtgtagatgcatgtt
gcttttaaccttatgttttagtttttgtagtaaagctttacctgtaaatcaaccaaagac
aaatgtctgggttactttagccaaatctgcaggctccgataccatctgtctatctgacac
aagccctgacaaacctttttcaacctgtttagttggaatacctttaccagaaggttttga
taatgttacttttgataaatattatccatgtgataatcatcacctttctccgacttccag
ccatagacaccaaacttacattgattatcttttattagcacatgggcatggctgtgaaga
ttttaaaggattatgctgtatgaacttatccgatcattctgtttccattcacaaacagtt
acaaaacctaagggacctagctaaccaaattacaacagatgacccgtcttggctagacag
tttgtttgatggttggagctttgcaccttggctaagggaactctgtaaaataggcttgat
tattctagtagtaataattatagttttagtagcagtaccttgtatacttcagtgtgtgca
aaaaatgacgagtaagactatgtctaatatcttaattgtccatcgaaaagggggag
>ltr-1_family-103_inc#CLASSI/LTR
acaaaggagatgtgaagagaattactcagtaaaagcactgttctagacaatttcagctta
atatcctaaggtgttgcagctactgagccagcagctatgatggctgaggggccaaggagc
cccaaaatagcagaggcctgctggtggactaattctgaggtttaagaacactccctaacc
tcatggtgagaaaggaaaagcctctcccatcaggctttgtggtgccagcagacttggtct
gtctgattggcttgttaccctacacacccccagagcttccccattggctccctttcccta
gtcctgcctttgtaccacccccgtgccctcagatcattggtccctgatgctccctctgct
ccagtacataaaccctgggccctcggaggtccgctctctttcgtctctggtctcccttcg
cagcaggatgcaataaaccttgtctgtggaatgccatatgggagagccctcctgactctg
cttctggtaacgctgagctatctggcttgagtgtgtgtgtggtagagtccgtgccttaca
gctgtgtgggtgaaaggagtaagcttgctggagtgctatactgcacccaccagaacgatt
ccttgccagggatgtttcagggaaacacagctacccttcacgaacccacatacagtgcga
taaggg
>ltr-1_family-106_inc#CLASSI/LTR
ttatgcttgtgtggttatagataaagcacctttgataccagaaatggattcggttgtcct
tagaagaccattttattcctcatactactgataaatatactttttttatttattacagaa
caagctctgctgtgttaatagtgagatttagaagtacagaaagatattcactgatgtaga
tatatgacagaatgaaatagacttaggttttgttattggcattgacaggataagaattgt
aagggagcttagaaaatcattcctgactataatgtgagtcatcactgtttgctttgtgct
ttcaaaatatgaattgaccatttgtggaaaacatagtaaaacagggtttggctggtgcaa
aacaaggggaatgttgtaatgtatttgaaccctgatagtgtgccccagccaaaccatctt
cagttattcttatcagagccctcaggaattcatcaaggttactgaaatgtaaactgcgct
aaattgggaaagaagaagctgagaagcagaataccaagacagcaagaaatagataaagaa
ggactgtgccgcactggactagaaccaatcatgttttctgaaaagtgcgtgcagaacgtg
tggacaagatagagggaccaatcaagtaatgcgtgatcatgtgtacagcagttgcaaaat
gcataagtagagtgtaatgtaaacaataaatgtcttctgcgaaatcatattgattcgttg
ttcagaagtcctgagctcc
>ltr-1_family-108_inc#CLASSI/LTR
ttattttatactattcttcaaaatgtgttcctaccctgaatactatgtttgtaattcata
gtactgtctttgctggcatgtaaagatactctaactttttgtcatgctaagtgcaccagc
atcaataa
>ltr-1_family-109_inc#CLASSI/LTR
aggaagaaagctacagcacttgctagtgctgtggcaactgtttcccccttttataaatta
ctgagaaccatgtccatggtgtgcattcaggtaagcttgtaaaatgtggcaaaatctca
>ltr-1_family-110_inc#CLASSI/LTR
tgtggtggccgattgacctgtggtacaagagacagagagagttcttggtaagacagtctc
tggtgccaaagacttacggttatggtgagggaaagaagcctctcccaggatgccttgttc
ggttatggtaatgtaccccagttctgcttccccggttggctcctggtgttagccacaccc
ctgtacttaagctcgagctgtcacgtgctcggggtcatttgcctctagaacccttcacaa
gttgtagcaataaactgctttctgtggaactctaagcaaggacccttctcaactccttgc
cgtcggcttaatattactgaagccatccctgcgtctgtgtgctcatgcatgtgagccaca
gagccggcaggggactcagtaat
>ltr-1_family-12_inc#CLASSI/LTR
tgttataaacatatattataatattggcttctcgcaaagtattaaggtagatattatata
atgttagaaatgctttttgctgtgtggatgtagttttctctctttttagcaagaatgtta
gcaagtgtgagcaagtaagataacctccaagcgagcagaggatgaggcccgagaagctgc
taatcaacactttgtccagggaacaaaagggcccaaaggctgctccgcccggagaacggg
cggccaggagggtccgagagccgctatcaccgctctgcccggggggcaaagaggcccaaa
gctgcaatcagccctgactgtctggagaattaagagatccaccctaccatcgactcttac
ctagcgggcccaaccccaagaatcaaaagaaataaaaccacaaggcagaagactacgcat
gctctaaaaaggcggaaccaaggagtggccatgcagaacagctcctggaaaagttttaat
atgaatagagaacagacagtaaaaatggtataaaaaggactcacctcgagcatcaggtgt
gctcttggcagagcgccaaggcacccggccgttatccctttgctttattttatgtgtctc
ttattgtctttatattaaactctttaaattctcacaggagagtgaacctcgtttttcac
>ltr-1_family-113_inc#CLASSI/LTR
aaacaaaggaggcttagtaaaagaagaacaaagaccacttggttaaataaaagaagctta
ttctgctgagccagggagaagatgtaacaaagtttctaaaatgtaacagatagaacagta
gtttgcaataagctataacaaaacgcttggtctgaaagaaatggtctgatgctcgaatca
tttattctattggctgtctagaggcatgttattttaatctgatggtaaaaatattataaa
aactgtgtgcttttctaataaatgtttccggccttatcactgtctggggaccgtgctttg
tgtgctgatacgccgcaaa
>ltr-1_family-115_inc#CLASSI/LTR
tgaaacatagatttagaagaaacataaagattttagttataggctagctgtgttgaaatt
agttagaataggaaggaatttgggcccagctagagttaattaaaatagttaagagagctg
gacctgaaatgggttttaagatgttagtaactgattaccaaataactgatgatctgtcat
ttgtatgtttgcttagctgtgcttagaacgaggaatagaaacattgataagttggtgtag
ggaacaaggacaattaccaatttcctcccttggtgggaacccgttcaaaagtcacgcaag
aggaaacttagaggtcactaaagtaattaggattgttaaagttcagaaaggcaaaaaggt
caaaatgaggaagatgagttacttcatcttttttgggaccactgacccaattcaagacca
ccgactcaattcagaacacacactacgcatgcttaatgacatttaagctcatttccatac
gaagcggagaatgggaggtgttaatgttatgaatatgcatttgtattttggatattcata
atttttgtaaataaaaagctttgtgtttgcttggatcggggccctgcgtcttagggagct
atcccacgcagtgcctggcgccaaataaaacatacactttctaactctaaactgttagag
agtttttgtccgtctcagttggatatcgatattagatcgatattcatattttggtaaatc
>ltr-1_family-119_inc#CLASSI/LTR
tgttggagtgaaagctcctctggactcaggcccagagggaagccaaagcacaggggttga
attaaaacctttggacaagctgagatacatgaagccacaccaaagtgaaatagaaatata
gatttttaacttttagtagaaatatatgctaagtgccttaaacattaaaaagctgcagca
gagaccttaaacacagttcttactgcagcagtgttaccttttcacagaattctttacttt
agacaaaatatagatagaattatactgttcacattttttagatagagtgttcacataaac
aataagagctgatagaaactgtatacgcaaatctgtgtaatacctatgtaacacttgtgt
aagacttacgactgttagaattagaccaggataggttaagaaaaggaaaactagaatcgt
gtgttaatcttattggtcaattaacaaatataatccacacttctgtaagaaaaaaatata
gagcatatagaaatagaagaagaagctgttttctgcctgctgtttgctgttgctgcttgg
ctttatcatgtaacccccttcgaactctgccttcaagaaagctatgagactatgaaataa
agaacttagcagaacagcagcctcctctgctcttttaccctggtccgagaaggaagggta
ccccatcaaaagctcaac
>ltr-1_family-13_inc#CLASSI/LTR
caaagggtaaggcgccccctgcccaaattggcaggaccttgcttagcatcctctggcgcg
gttggtggcagcagggcaacacccggaggacaagaaagacacaaaaataaagcaaataaa
agagagcgctctcgacaaaaatcccacagacactggaaaagcaacaggactggtaagtat
tgtccaaacaaaaagggggtggttacgggagatgtgtgtgtgaatgagacgcggactggt
tgccccagatctgcgaagcgagtgtggcagtctctgagtgctgcggttccgtcttgttcg
cgagagcagcggccagcgaggagatgaagcgagagataagaggagtgaaagaatctcccg
ggggtgactgggacgggtccctagggaaggggttgcaaagtgggagctacaccccccata
tgctgggttgaggaaaactccaagagcacccaggatctaaaagtaccccaagaggagttg
gggttggatgctaacagtgctgggttgagggaaatccaagagcacccagaatcctaggat
tatttcatacccatggtggatactaacaagtgacttgaaagaggtaccttattattctgt
tgtgagtaagaatgagtgagtgaacaaatattaaaaaggagtgaatgtgtgaatgaaaga
ctgtgtaattagaagttaactttgtttttggggaggtgggctgtaataaatttttttttt
ttttttgtactgtgaaagggtgggtagtattttacagcagtgaagattggtgttttaaag
gaatgaattagtatttcaaaggggggataaattggtattttgagtaagttggaatagaga
actggaaaaatgggaccactacctagtaaattagtttcaagggtgccagaggagataccc
caagacagtccccttggggtcaaactcgcgaactgggaaactgatcccaaaaggaaaaga
taaagtaaaaatgattcaattctgcatgaaagagtgggtcaaaaaggaaatcagatctga
tcatgtgtactggccaaaatgtgggtctgatgaggcatggatttgccaggctctaaattt
tcttggggaaaagggactaagggcatcaaaaaggaaattacagtttgtggaatcagaagt
aaaatatcttggccacctgataagcaaaggtagccgaaaactaagtcctgaaagaattac
agggattttatccctccctcctccctcttcaaaaaaggaggttaggagactgctggggct
actgggatattgcagactatggattgaggatatacacaagcagtaaaatttttatatgaa
aaattaacagggggagacaatatacaatggaccaaaatgatgatgataaattagaaaaac
tgcagttgaaactagcctcggtaccagccctaagcttaccctcactagaaaaaccctttc
atttatatgtgaatgcagaaaatggagtagctcatggtgtattagtccaggaatggggag
gggtgagaagaccaatagcttatttatctaaactattggacccagtaagccgtggctggc
cagtatgcattcaagccatagcagctactgctattttggtggaggagagccgtaagctca
cctttggaagtaaactgattgtatacacaccccatgcgtctgaaatgtgctaaatcaaaa
agctgaaaaatggttaacagactccaggatactaaaatatgaagcaattctgattgacag
taatgatctaactatagaaacaagcaaaagccttaatgctgcccaattcctgtatgggga
accaaaagatgacctggcacatgattgcttgaaattattcaataccaaacaaaagttcgg
aagatctaggaacaagccctcttagaaggggaaagaatatatgtggatggttcatccaga
tgcttgcaaggaaaaagaatgtcaggatatgccttagtcgatgggataaatatgcagacc
atcgaaaaaggaaaactaccttcaaattggtcgcgcaatcttgtgaattatacgctctaa
aagagcactggagcatttagcacacaaaaaggggaccatctatactgattcaaagtatgc
ctttgggtaatacatacctttggaaagatctgggaagaaaggggtttactaaattcaaag
gggaaggaactgatacatgaaggcctgatttcagaagtgttgaggcattaaaattgcctg
aagaaatagctgtagtgcatatcaaaggacaccaaaaagggatgaccccagaaataagag
ggaataatctagcagaccaagaagccaaagatgcagcagaaaatgggactaaacgaatta
tgttaatcctgaccccagaaaggggagaattggaaatccccaaatttagtaaaaagaaga
aaagaattatttaagatagggggagaacaggatcaatctggaaaatggaaactccctgat
gggagacagttacttaataagccactcactaagagaatattagaagatatgcatcaaaaa
actcattggggcactcaagctttgtgtgatcattttctgagaaattatgggtgtattgga
atctttggggtagcaaaacaaataactgggaactgtataacttgccaaagagtgaatagg
aaaataatgagaaaaacaacattaggaggccgcgagttagctctgcgaccattccaaagt
atccaagtagatttcactgaacttcctcaagtacaagatggaagttcctagtaatagtag
accatctaactcattgggtggaagcagttcctgctactagagctacagctaacgtagtat
gcaaaacccttctggaacaaattattcccagatatgaatggttaataaaatagactcaga
tcgaggaacacattttcatccaaagtcttacaacaaataactcaagccttggggataaaa
tgggaattacatacccctggcacccacaaagttcaggccgagtagaaagaatgaaccaga
ctttgaaaaaactttaacaaaattaatgattgaaactcaaatgtcatgggtaaatgctta
cctttggctctgttgagagtccgaacacagcccaggtcagacctgggagtatctccttat
gagatgatgttcgattacccttccttaccactcaacatgaaacagccacttatgaagtgg
agaagcaagtgtcaaaaatatgtcaccacaattgccagaacacttgaaaatttgaggctg
aaaggaatgatccctcaaaccacaactttggagttcaaaattcataatatccatcgggga
atgggtactgtaaaaacatggaaagaacaatctttgactccacaatgggagggtcctttt
caggtactgctgatgactgaggccgcaatccggaccaaggaacgagggtggatccatgcc
agcagaatcaaaggacctgtaaaagaacctgaagagtggactgtaatatccaaaccaggt
gataccaaattgattcttaaacggaggccagtggcaatgaactagaacaatctaaataat
ccaagggatatgcaaagaatcacacctaactgagaagtaaaagccaaatttatatcagtg
acccctggacaaattctgggacatcttggagaagaatattctcacttcaaacaggaaggg
ttgggactgtatcaaacagggaactctcatgttctgattctagcctgtgatttgtattga
gaagggggagaatcacaacttccatcagtgccacatcatataccctgtttgaatcattct
aatacggggcatgccagccaggtcaaatataagtaattaatctgtagggaaattggcatt
tcacatcatcgacaccctagttgtaaagggtgtcaagcacaaaatcgaccccctatccag
acaaaatcataagcaacaaaagcaataactttgctctgcagatgggaattactagtgcct
gttgaatgggaaatgcctaagataaaacagttaaaaagggtgccaaaagaaatttgccta
aaagctacaaaggaagtgacaaggaaatagagggcaagaccgggttggccactgtactcg
ccaccaagaagatccaatacacctgctatgggttgcaacccataggcaagggagtgggcg
tataagccatgccggacctctgttatttcttcttttgtcacttatcctggtccctttcgg
gacaccggcaagaccatgttacaaatgctacgaaagctctacatggaaagacaccggggc
ttctttcttattactcatacccatatcaacagtcactgttatgactcgtccaaattaggt
atttgcatgcataaaggggaaaaatattagaagaaaatttgggaacaagtggaaacagac
taggaagtaattgtccaaaaggagaaaaatggatttgtttcacagctgccaccaggggaa
cagtccaagatttggtaaaagaacaagtggtaagtaaaaatacaaagccagcacagcaac
ctcgtcctatattcacctcacgccaggacctgtatgcaaagcttaaacaatagttaaaag
aggaaaaaaccccaaggttgggaaaaaacctgtttgtggaattgggggagaggataggta
aggaacataaccaactgttgggtctgtggaggagctttgatgacagaagaatggccatgg
aaaggtagcagcataggcccagtagaactccttaaatggaaccggacaaatataagaggg
gggaaccgacctgaggggtggattttaagttcaacagtgataggggaagaatgcctctgg
cgaactgggaaaactttcttaatgaagtaggaaacactccctgtaaaaggtgtaaagtga
gtaacaaaacttcaatgtggtgggtcccagaaaaaccaacttggtattgggctcagaaaa
aaggaagaggctgtgtatatgataatgaaattggactctttcagtgtaatgacacaagga
aaaatccttattttggaatcccagaaatatccaaattttgggagaatataaatcaacaag
aaggtgattattgaaagcaccagatggcttattttggatatgtgggaaaagggcataccc
aagactcccttcacattggaaagggagttgtacattaggaatcattcaaccagggttttt
ccttttaccagaaccagagggagatcaattagaatacctgtctatgaagacttcaaaaga
aataaaagagatttgattggaggattccaaaaatggaaagatgaggaatggccccctgaa
cgaatattagaaacatatgggccagctacctgggcacaagatggaagttggggatatcga
accccaatttacatgctgaatcgtatcatcagactccaagcccttgtagaaatcataacc
aatgaaacagctgggctatggaattaatagtcagccagcaacgccaaaccagagctgcaa
tatatcaaaataggctggctttagactatttactggctgaagaaggggtgtgcgggaagt
tcaatacatcggatgttgtttaaaaatgatgacaatgggatgccgttctagatatcgcca
acaatatcaaaaaatagcccatgtaccagtccaaaaatgggaatcaatgatgactgctaa
ctggtgggatggcatattggggaaagaatggtggaagaagctaggcttcttcctcttatg
tgctacagctggtctaatatttctcccttgcttgatcccctgctttattcggctattcac
cagcgtagttcaaggcatgcaagttgtggcaatgcctaccgacccaaagttggctatgtc
tggaacagcacaaaaaattatggtattaaaaagacaaagtgatataaaagaccctctcga
agaagccaaattgatctgtgaaaagaacgaacagacattagaagccaagaaaaaagaatt
attgctcaagccaaatgatttataaaatagaaaaaggggggattgttataaacatatata
gtattggcttctcgcaaagttaaagtaggtattatataatgttagaaatgctttttgctg
tgtggatgtagttttctctctttttagcaagaatgttagcaagtgtgagcaagtaagata
acgtccaagggaacagaggatgaggcccgaggagctgctaatcaacactttgtccaggga
acaaaagggcccaaaggctactcctcccggccaggaggtccgagagcttatcaccgctct
gcccgggggcaaagaggccaaagctgcaatcagccctgactgtctggagaattaagagat
ccaccctaccatcgactcttacctagcggcccaaccccaagaatcaaaagaaataaaacc
acaaggccgaagactacgcatgctctaaaaaggcgacccaaggagtggccatgcagatat
tcctggaaaagtttaatatgaatagagaacagacagtaaaaatggtataaaaaggactca
cctcggcatcaggcgtgctcttggcagagcgccaaggcatccggccgttatccctttgct
tttttttatgtgtctcttattgtctttatattaaactctttaaattctaacaggagagtg
aacctcgtttttcac
>ltr-1_family-14_inc#CLASSI/LTR
tgttgctgcctgttctgagcttcccctccccctccccaaagacactgcctgccatgtgct
ctgagctcctttgttccaagcgcgggcaaagccaaatgtaactcagactctttagcagtg
tctgattggccgctcaccccgggtccgcccccagtcctcccctttccccttctcctaata
aaagatggtcgaggggaggcccgccctctctcagctcagctactttcctgtgaacatctc
tggttgtctgtctcatttgaaagcttctaactgcagggaattgagcgagcagggagctat
atttctccctctttgcttctgctgatggtatttgctttgcagctgattcaggtaccgatt
ttagagctactaaagtgctagatcgcccgtgctacctctcaaggctgctcgaggctttct
aaggcattgaaatacaagcgctagccggtataaagctgaaaagataccttccac
>ltr-1_family-16_inc#CLASSI/LTR
ttaatcctgtgaaggatacaggatgttttgttcactaaatatcaagtagcaggaaaccag
ctgcctatacctagataagagccagagacaaatatgtgcttgcctaatccctatctgtac
ttgcttaatcagcttttagttccaggaccttgagcataatgaccatacaaggaggggtca
accaaaagacaccggaggatgactactaaccttcattctgcgaccaccaggaggaaaaaa
aagaccccctagcaacaagtcacacatgcgcagaataccatgaaagagacacgttaaccg
gaaaagagactgtataagaaggaactggaactggcgaaaggtgcggcagttggtggagcg
gagactcccctgccgcccagcgctgtatttgcttttgccttgcttgcttgctgttaataa
ataaaatttgtaattagcaagattgagtcccggaatttatcacatatttatca
>ltr-1_family-17_inc#CLASSI/LTR
attggtgctgtgactcggatgcaacttgtacggcggggtaacggctctaccggggaggcg
ccccgccgatctgtcggcggccctggtggtcccgatccctacctcggttgcaccgacgaa
cctaaattcaaggcattaggcaaaggaagccggcagaccctgtaaattttgtgcacaaag
gtccggacgaagacgcaggacgcgtgagtatctgtgcggaaggatccgttcggtctgggt
cgggtatcctggagtgctgcgagtgtgtgcatgagaggggaaccggcagctcggattctc
caagcgagtgtggaccctcagtagtgcggttctcattgcccgcgagggcgtgagccacga
accaggggaagcgagtgaatctgcaccacagacgcgcttgagggcactccagaagatggg
acaggggaaaagcaagccctccgtacccataaaacttcccccggtgcctagagatagccc
actggggtttatgttagataattggagacattaccctagcacagggggtaaggataaagc
taaaatgattcattattgtatagaaatatggggcgggaaggaaatttcccagggtgtttt
ctggcctatatttggatcatctgaaagataggtaaagcagaaacttaacgcctgggtaaa
tacaaaaactccttttagtcaggaagcaagtaagaatgatagtggcggcagttagggaga
caagaggaaacgatcctccccctcctcgtagaccgcgtcaaatgccccagagaaatgggg
gaggggacacacgagtagagaaaagggatgtgaatgtgtgtttttattgtggaaatagag
ggcactttaggagagactgcagaaaaaggctgaaggatgagaggatgtttaaagaggatt
agaggggtcaggggctctatttgctgggggcacgaaaacatcaagagcccttaataaaaa
ttaagataggtcctcagcaacaggaatttaagtttttggtaaacactggagcagaacggt
ccacgatacaagtgttgcccgccgggtgcaaaatttcccagggtactgcccaagtggttg
gggcaaaaagggaaccctttgaagtccccattataaagaatgtattagtaaaaacaagat
ctaaaatgggaatagggagccttttattagttccagaagctgattataatttgttaagaa
gggacttaattatagagataagcattaatgtagaagtaatgaataaataattaaaagtta
gactttgtcccttgagagtggaggatgaagagaagattaatccagaagtatggtacaccc
cagagagtgtgggaagactcgaaatacctcccttctcggtaaccattaaagatcctgagg
tgccgataagggtcaaacaataccccatttctccagagggaaaaaggggattaaaacccg
aagttgacaggctactgagtaaaggtcttttagaaccttgtatgtccccttttaacaccc
ctatcttgccagtaagaaaggcagatgggtcatacagactagttcacgatctaagggaaa
taaataaaagaacagtagcgcgcttcccggtagtggccaacccttataccttattgagca
gattaggtcccgaaaatcagtattatagtgtaattgatcttaaagatgcattttgggcat
gccccctagacgagaaaagtagagactattttgcctttgagtgggaagacccagtaacac
ataggagacagcaattaagatggacagtgctcccccagggatttacagagtctccgaact
tatttggacaagccttagagcaaatcctgcaagaatatcagactagagaaggagtggtcc
tcattcagtatgtagatgaccttttaattgcaggaggagcagaggacaaagtacgagcag
aaagcatcagactattgaattttctcagtgttaaaggactaaaagtatctaagtgtctcg
gttttgaaagacaggtgtctgctaaggaaggcagaaaccccccttgaagtggcagatata
accccttttccctccaagttattatattttgaaatcaagggcctttaggcaaagatgtgg
gaaataggaataacagttctttattctctctctctatatatgtatataaccagtcaaaca
aaacaacaacaacaatggcacaatggcagtaacagcaaacaatcacaaacccagtcccag
ccttctcggctgtcaggccctttcccctcgggtgcagttctgctcgcagccggcaggggc
gctggcggctcccggtgagcagggcaggtgcgatggttcccccgcggctgcagggggcgc
tccggagcgagctcggggagcacgcggcactggtgccctgggatcccggggaaggatgga
acaatgaagcttcacaaacccctgcgcagctggtcccggactctcaggaacagcaggctg
gaacggcaggctggaacggcaggctggagcagcaggcgggaacggcaggctggagcggca
gggacgaacgcaaatcccgggtggcaggcgagatgtatccagatgggaaaaacccacgga
ggcccaggcaggcagggcgagcagggctacagcgtagcaaaagctcgaagcagcagtgga
gcagggcagccacagctcggtctccagcagggcagggaaagcggcttttggggtcccggc
gttgtttctagcaggaagaaagaacggccaaaaagaaagaagcagcagctcctttctctg
cagcttctctctccggacgctcagagcaaactgaccccacacccaggtgtagacaaagga
gtagccaggcccgccccactcccctttttgtttttcttaagtacagctatttgtccccta
gcaacatgcctatgggagaaaattcctttaacaggaaaaaactaagactaaactaaaacc
ccaacactaaggcaaaattacaatttgtggaagaggaagtgagatatttaggccattatc
taagtaaaggagaaaagaaaatagaccctgaaagagtaaaagggattctgtccataccac
cccctaagaacaaaagacaagtgaggcagttactgggtctagtggggtattgtagacagt
ggattgagaactatagtaacaaagttaagttcttatataataagttaagccaagaaagtt
taataaagtagagcgaggaggataaccaacacctaggagtactgcagcatgatctagtca
atgcccctgtcctgagcctaccagatttaaaaagacctttctatctatttataaatgctg
acaatggaacggcccatggagtactaacccaagaataggctggaagaaagaaacctgtgg
ggtacttatcaaaattgttagatcctgtcagtaaagggtggcccacctgcctgcaggcaa
tagtagcttgtgctctcctggtagagaagactaacaagattaccctcaatggaaaactaa
gggtattatcccctcataatattagagaaattttacaacaaaaagcagacaaatagataa
ctgatgccagactcttgaagtatgaggggatcctattagactccccgaaattaaccctgg
aggtaacaacgctacaaaatcctgctcagtttttgtatggagagcccgatgaagctaaat
tggcccataattgcctgttaaccataaaagagcaaactaaaataagaccagatcttgaag
aagaagaattagaagaaagagatagattgtttgtagatagatcatctcgagtaatcgata
gaaaaagagtatccggttatgcaataatgagaagagaagagtttaaagtgatagaatcag
gaccattaaatagatcctggtccgcacaagcctgtgagctttatgccgtgttacgagcac
tgcaattattaaataataagttaggaacaatatacactgattctaagtatgcctatgggg
ttgtgcacacgtttgggaaaaaaataaggtgtagagaccccaagtgtcactgttatccgt
ttgtatgctacatctgtaaagtatgcggggacaagtggtggagtcactgtaggcgaggga
ttccccctagaggggtttgtattccttgctggacgctccagcggaacctaactgattgga
tcttaaagtatagggtggtgcatgaaagattaataaaagaatctgaagaatggtggaaaa
tctttgcatacgggattgagccaaaatattattgctatcatcctaatgagccaatcccct
ttatagttgaaattattaattgcacctgtcgtacccacctgaagggaatccggtgtgata
cacctcaggttaagaactgtaactgggactcctatgttaagaggcaaaaagagcgacaga
attgcccccaggggtctcctgaagaatactcttgctgccgagaagatggtacccctcgtg
gctcgaagcaaccgagtcgacgagcgaggcagaagagtagaaagctgtggaggaaagaac
ccccagaatgggataataaaactacgctcatggaaatgcctcagaagtaagattaagagc
aaggatccctggagggagggcaggtcgcaatgtgtaaattggaggaatcctcgaacatac
ttttgtactccccacgcctttagtgatgctcgttgcttgacccggcatattacccttctt
gtgcttacattgtatttaaatgaagctagcgcaacagaatccctatcacaccaaccattt
aaatggtcattaatacggtgggaagatcagaaggttatacaaacagtaactatgccaagt
aacccaagctttagttgtcaactctgtgatcttatacaggtagaaccatgcctgaacaaa
aaaggattttatttctgcccagcatctaacccagggaaaacctattgtaactggcctgga
cactactactgtgcatactggggctgtgaaacagtcgcctttgggttttcccctggagga
ggaaaagacaaatatatcaaggtcgggtggaggcccagcgggtgtcagcccccagaggac
cactgattttgttagtgcttggactcacctttggaccatgtatatttaataaactaattt
ctatagtaagaagccgcttagaagcagcacaccttatgcttgtcagagctaagtatgaac
gaatacttgaagaagaaaacttagaaacattagaactggctaaacaagaattacaaagat
tcagtgaacaaaaatgaataaagaagagaaatggggga
>ltr-1_family-3_s_2_inc#CLASSI/LTR
tactgtatcttgctctctatatttttcctcacatggggaactacctgcctgtagtattac
tcctgttaaaaccagggaatggtatgagaattgctttaatggtttattatgcctacagca
taataacctgtgaggcgatgaataccattcggagtatatactcagttttgtttggctgtc
ctagtctgggctcctatgtctgggatctcctcaacaatcgcacccagcccctggtgggag
gagtagagagtggtttcttccagcctttcaggccaggcacagcagtttttgaaaatattg
aattccctctggatgtcaaagacggcataaacttgctgtcagttctgctttgtcttctct
gtacagcctgcaccatgtacaccatgcttagaaacagagctatggcacagcatcctcagg
atgagggagggaaaaagagcagagcaacaaacaccatgctacgcagactgacacaaggag
aaaggaaccaaatgcaaagcaacagcgtccatgtctacgcagactgtcaccgaggagaaa
gaacccagatgcaagacaacagcgtccatgtctacgcagactgacacagaggagaaagaa
ccaaatgcaaaacaacagcgtccatgtccacacagactgacacagaggagaaagaaccca
gacgcaagacaacagcgtccatgtccacacagactgacacagaggagaaagaacccagac
acaagacaacagcgtccatgtccacacagactgacacagaggagaagggaaccaaaagca
ctgtcagcgtccccatgcaaaccatcactgaaccagaacagcctaaaccgattgcagttg
cccccgtgcagaagaagaaatcaaaaagcaaatcagtccgcatagtgactgacgaggatg
cagcaggaccttcgcacccagcagaagaggcagagccagagatcatcactcggtcgctat
ccctgggtgagctgcgagacctgcggagggaattcacccgccagacgaacgagtctatcc
tgacctggctgctccgcatctgggacgctgcagccaatgacaccattctggacggaagtg
aggccaggcaactgggatctctgtcccgggatgtggtcattgaccaggggatcgggagaa
cccaagaaaccctcagcctctggcggcgactgcttacaagtgtaagggacaggtaccttt
gtaaagaagacctccaggtgcaccaaggaaaatggagcacaatggaacaaggtatccggt
gcctgagggaattggctgtgctggagatcattttctcagaagatgagagatttcctaaga
gcccagatggtgtccagtgcacgtcacagatgtggttgaggttcgcacgccttggaccag
agatatactcccgttacctggcaacgctgcaatggagggaaggcgaggacagggtgggcg
tcttggtgaacaaactgaggatttacgaggacaccgtcacagccccgtttcgcacccatg
tctcatccgtggaaacaagtcttttggctgagcaagtccggagcttgattgaagaaggcc
atcagaaattgaaaaaggaacttaaggaagagatttaccacatcccaccagaaccaacaa
gagtctctgccattaggagccggcgacccccaaccagggagagaggatacaccccacgag
gtaacctctggtttttccttcaggaacatggagaagacatgagtaagtgggatggaaaac
ccacctcctccttagcagctcgggtacgtgaactaaaaagagggacaactaccacaagaa
gtgcatctagagtcaacgctgctccggtctcccgcacacagaactccagacggtaccgga
atgataatatgaccgatcctcttgaagggacctcaggaacgtattcaccggaagggagca
acgtgcaacatgaccaggaatagaggggccctgcctctagccaggtagaggaaagggaga
atcgggtcttttggactgtgtgggtccgatggcctggcacatctgacccacaaagataca
cggctttggttgacaccggtgctcaatgtactctgatgccatcaaggtatgtgggagcag
aacccatttctatttctggggtgacaggaggatcccagcagctgactgtactggaagctg
aagtgagtttaactgggaacgagtggcagaaacaccccatcgtgactggcccggaggccc
cgtgcattctcggcatagactatctcagaaatggatatttcaaggacccaaaaggacatc
gttgggcttttgggatagctgctgtggagacagaagatatcagacaactgagtacattgc
ctggcctctcagatgacccctctgccgtgggactgctaagagttgcagaacaacaggtgc
caatcgccacagcaacagtgcaccgccggcaataccgcaccgacagagactctgtggttc
ccatccatgagatgattcgcaaactggagagccaaggggtggtcagcaaggcccattcac
ctttcaacagccctatatggccagtgcgtaagtccagtggagaatggaggctgacggtgg
actaccgtggcctgaatgaggtcacgccaccattgagcgccgctgtgccggacatgttgg
aacttcagtacgagctggagtccaaagcagcgaagtggtacgccactattgacattgcca
atgccttcttctccattcctttggcagcagaatgcaggccccagtttgcttttacctgga
agggtgtgcaatacacctggaaccgactgccccaggggtggaagcacagtcccaccattt
gccacggactgatccagactgcattggaaaagggtgaggctccagaacatctgcaataca
tcgatgacatcatcgtgtggggaaacacagcaaaggaagtgtttgagaaaggagagaaaa
tcatccagattctcctggaagctggctttgccatcaaaaggagcaaagtcaagggacctg
cccaagagatccagttcctgggagtaaagtggcaagatggacgacgtcagattcccaccg
aggtcatcaataagatcactgcgatgtctccaccgaccagcaagaaggaaacacaagctt
tcctaggcgccataggtttctggaggatgcacattcccgagtacagccagatcgtgagcc
ctctctacctggttacccgcaagaagaatgatttccactggggccccgaacagcagcaag
cctttgcccagatcaagcaggaaatcgctcatgcggtagcccttggcccagtcaggacag
gaccagaggtgaagaatgtgctctactctgcagccgggaacaatggtctgtcctggagcc
tctggcagaaggtgcctggtgagactcgtggccgaccactgggattctggagccgaagct
acagagggtctgaagccaactacactcccacagagaaggaaatcttggcagcctatgaag
gagtccaagctgcctcagaggtaattggcactgaagcacagttgcttctggcaccccgac
taccggtgctgggttggatgttcaagggaaaggttccttccacgcatcatgccaccgaca
ccacatggagcaagtggatcgccctcatcacacagcgtgcccgtattggaaacccgaatc
gccctgggattctagaaattataacaaactggcctgaaggtgagacttttggattatcct
ctgaagaagaggaagagcaagtgactcgtgctgaggaagccccaccatataatgagctac
cggagactgaaagacgttatgccctcttcactgatggttcctgccgaattgtaggcgcta
atcgaaagtggaaagctgcagtatggagccccacacgacgagttgcacaagctaccgagg
gacaaggtggatcgagtcaggttgcagagcttaaagccgtccagctggctttggatattg
ctgaacgagagaagtggccgaggctctatctctacaccgactcatggatggtagctaatg
ctctgtggggatggctggatcgctggagaaaggccaactggcagcgcagagggaaaccca
tctgggccgctgagatttggcaggacatcgccgcccgagtagagaagctgaccgtgaagg
ttcgacacgtggatgcgcacgtacccaagagtcgggctaatgaagagcatcgcaacaacg
agcaggtggaccgagctgccaaggtgaaagtatcacaggtggatctggactggcagcaca
agggagaattattcctagctcgttgggcccatgatgcctctggtcatcaggggagagatg
caacataccgatgggcccgtgaccgaggggtggacctttccatggacagcatctcacagg
tcatccacagttgtgagacctgtgctgcaatcaaacaggccaagcgggtgaagcctctgt
ggtatggtggacgatggtcaaagtacaggtatggtgaagcctggcaagttgactacatca
cccttccccaaacccgccaaggcaagcactacgtgttgaccatggttgaagcaaccactg
gatggctggagacctaccctgtgcctcatgctacagcccggaacaccatcctgggcctgg
aaaagcaagtcctgtggagacatggcacccctgataggatcgagtcagacaacgggactc
attttaagaacagcctcatcaacacctgggccagagaacacggtattgaatggatatatc
atattccttatcatgcaccagctgctggaaaagttgaacgctgcaatggactacttaaaa
ctaccctaaaggcacttggtggggggaccttcaaaaattgggaagtgaacttagcaaagg
ccacctggatagtcaatacccgagggtccatcaatcgagctggtcctgccgagtctgaac
ccttgcacacagtggatggagatagagtccctgtggtacacctgagaggtattttaggaa
agactgtttggattaatcccacctcaggcaaaggcaaacccatccgtgggattgtctttg
ctcaaggacctggttgcacttggtgggtaatgcagaaagatggggaaacccgttgtgtac
cacaaggagacctaatcttaggtgagaacggtgtgtaggtttcactgtgtatatatatat
atatatatatatgtatgtgtgttttagagtttaagaaggtattgatttgggataatgtag
atggtaatagaataaggggtggataatgtcctgggttgcagtgtattctattaccatccc
catcagccgttgaaatcaggtggggcagtgtttccttgcctcctccccccagactatctt
tctgttaattgcccatcattgtcctgccgcctgactcagagataactccctccggactat
cttctgttaatgagcctaatcaacactttgcctcatgactcattaccccattgtgagatg
ctccacccagagggaggaaccaagcatcccatcgtggatataatctgaggctgaacacca
gagacaccggcttcccactggatttccagaggacaggagctacacagccaccattggact
tcctgaggaagagcagactgttttactacaggatcactgcttcagaggactgcagccacc
attctaccagactgctaccaccaccctgcctaacagggtgtcaggttgtaccttgactct
gtcagtttgacagtgttttcttttaccttttttttttccccttttctttaatttccatta
aattgttattctgacttggtgcctcccactggtttgttttcaaacta
>ltr-1_family-21_inc#CLASSI/LTR
tgtaagagacggtccgaagatccctcatctgcctcacgatcatcgccgaggacagagact
gaacacagcagtcctggcctggctgaggtgggattgtctgccaagtgttgcctgcgggtg
tgcccactgggaactggtacgcattcctgaggaaaattagtgcaggtcacaatggactgc
gccgttcttgctgcccaggcgggaaggactgcgctgaagcggaaaggaatgacctgtcct
gtacacctctccgtacacctgtcttgtacgtctgtcctgtacctgtttcccaaagcaacg
gaccccataacaatggctgtagatttcccaacctcttggccagttgcccctcgcttctga
aaaggactataaagggactttctgaaataaccgagtcgagatctccccacggaaagaaga
cgaatctattggcggaagaccacgaggacttcgtctcatccgttggtagctattgcccct
ctttttccccctctctactttgtttttctctctctctctctctctcttactctcttctat
tgcattactgtgttgtgggcacttaataaaggtgcactgttttgattaaaactgaaatct
cttgtgtccttttacactctgagatcgataaacgaaccatcacgacccccgcttgcatta
gcggatcgtgac
>ltr-1_family-22_inc#CLASSI/LTR/ERV
ttaaactggcgtcacggacaggatctgacagacagaaggggttgcaaggttgtgtgtagt
ctgtaataggggaaggacgtttcactccagccgcacctagcccgacaccccgaaaagggt
gagcggtgtctagaaagcaaggggggtgactcgaatttcccgcaaactgcacacgcctag
gtgaaaagcaccccatactcagttgagggctctgtcttcagatttttcgcaaaagatctc
ttagtgtaaaaggggaactgtgttttttggtgtgcgtgtgaatttggactgcttggtgta
gtgaagagacaaccataagtaacttaaggagtacctcccaagcagatttggtctcttcac
ccacccagggaagcgaagggagacacaggcgaagctgttgtgtgcagtgtgatgtgtaat
taacttttacctccctgtggtggttttgatccctttataaaatgactgaaaaccctagtg
caaaagttaaagccgcgttttatgctctgctagcaaaacacaatgcccggccctctccgg
gaggggaagaatgggctcaaaataactggtttaatttggataatgtaactgatagagtat
gttctttacaacatgagactagatttaaatttggccgaaataaaaccataatctgctctg
ttttaggggcatgccttgcggcggggctataaatcacgcttaaagcgatgtactgaggag
aaagcaatcatagattcacttcaaaacctagtggagattttacagaaacaattagatgaa
gagaagaataaaaatcatttgctagagactgctttaaaagaggaatattttaagaattca
aagaatactgactcaccaaaagagacagaggaaaaggaaactcctcacattaaccaaata
tacccccagaaagaactaatactagtaaaaaattgtggggaaaactgctgccctcgtata
agacctctgattaaaacagaatataattatatcaatgatgaagatttgaaccgcatatca
ccactaaacaaataccatacactgctgttgaattggccaggttaaaaaaggagtatgggc
ggctccccatgaatctgagacggaatatgttttccgagtgtccctcactggaggagacca
aattcaattaactgaacaggaggccagtggatactggggacatggagtttcttgacaaca
ggagacaaacgtggcacatggtcgctgactcagcgcgcagctttctgggccgggggactc
aatcctttagaaaggggagaccctttcgctacagttggtacccctgatcaacttctagaa
agcgtccacaaagccgcctgtctgcaaatgatccatgaaaggaaattaactcctggatat
gaatcccccacgcaattacctgttaaacctgaactgatgacccctttaattcgaggcctt
ccagaatcactcaaatctacagcaactgtccttcaaaaaaccatagcagctgtaggtccc
gtagaaaggctggacagattccttggaaacccgagcgaccaaactgcatctaccgatcct
ggctttactccatattcaaccccctctcagccgccaggttcacaatcaaattcacctgcc
agtgattgcaaagtttggacatggagtgaggttgaagaagatctgattaattacagtagg
aaatacggacctataaaaatcccagaggaaaaatcagacaaaacaaaaggtgtcaggtac
attagggctcctcatagtgaaaaaccagagaatgtaaaacagatctctaatcgtcagcat
tggtggttattaggtatcaaaaaggggtccccaaagatgtgatggatggcttacccctag
ataaattgagtaaggtagtgtctaactggcactgccgaaaacccattctaccgaatccgt
caattcaacccagtgcacccctcctcccccagaatctggacagtgagtcagagcaacttc
tccctcagagtctgtgcagtgagccaaaacgacctctccctcaaaaccagggaaactaga
ccctccgtctcttgtcagtgggcgaagagacggagcatggatatacctgagaatgctcac
taaaaataaaacaggagatataacgatcacagctattacaagtcctaaacgggcacctgt
aacttttctgattgacactggggcacaaatttctgcactgacaaagaaagatgcccagag
gtgtggaattgttccaacaaagaaccgatattgtgttttaagtgccttgggcacaacaga
atctatgaatgtggccttagtcaagctcactttgcctggagaggaaaatcaactctctat
taataaaaatcattcaaatttttgtgtttgtaactttactaaaatcataggatgtgattt
ttcatatttagccccagttacttcttatcaccttttacagtccaattacacactgattca
ccaattattgcctacccccattggaatgaaccttactttggtaaagcaattgctgcttca
ccaagatttaattgaaattttgcaaaagatcaagaaaaatggacagaaaaccttggtaac
tgttcatcacaatgtgaaagaaatacatcgtgttctagaaagggtaaagaaaggtgctga
acacaggtggtgggatactctttttgggtggtcacctactgctacaggtgtcctgaacaa
attgtgtcatcccatcattgttctcttgattttgatcttgattggttttgctttatcagc
agtcttatacatcatgaattggagaatgatgaaacggttaacacaattgacatctataat
agatgtccacgtcccatccactgtggacacccccaaggttgttgacacgagacgaactac
acgagtattaaaataagatgtgataagaaattagaggtattttgattaaaaaattacatg
tgtattctgatttaaaaaattatttacttctttcttttgtttccttctttttttttcttt
tcttttttcttttctttcttttcttttcttttcttttcttttttcttttcttttcttttc
ttttcttttcttttcttttcttttcttttcttttcttttcttttcttttcttttcttttc
ttttcttttccttcctttcttatgttctctacccttttccgggatatgctaccaacattg
acgagtcctgaagacttcacaatgacactacgaaatcgtgctgatggagctcgcttgacg
acaatcgtgagtcacggggtg
>ltr-1_family-23_inc#CLASSI/LTR
tgacaaatatgaaaatagaatttgtggaaggatggctgcaagaaagaggacatgaaactt
agagctgctgaaagctcagcagctaaccacaagaatgagcaaggtcagcatgaccgtgag
cctgcctgctagacaaagataggatcttgtggtcaagcgagacaaggatgtgagttacag
ccctaaccacagctgggcagagctaagaaaatgtaacttttaagaattatccaatcaact
aaggacaactatgattagctaataaagccagctataaatgtaatcgcagaatcactaata
aacgaagcttgcttaacaatcatattgattgtccgcatcttccctcgtcctccgcaaat
>ltr-1_family-24_inc#CLASSI/LTR
atggtgacgccgacgtgatacaaggacggcacgacaagaggacgagtgagaaagctctgg
taagcagcgaccgggaggcaaaaggaaccgcagcgttggtgcttcttgttcccgtgcctg
gaccaacccaataacggagtgtccgccgctcggtgagttgcctgcaggggaaaggcggca
acgggcgcccatactagcaggctgaaagatggaaagacaggcagctcttcatttactcac
ttgctttttagaaaagcgtagagttcaggacctcgatttaaaaaaggacctgccagggtt
actcacgtacggaaacgtgcaggggtttttcaaggaccctaatactgtgtttgatgtggc
agagtggaggcggtatggagaccagctgtgggagcaggtgatagacgacaacaaagccgc
aaaaagggttatgaaaccgtggcaagcggtcattaatggtctaaagcagcatcatattga
ggaaaacctagccgcggtagccaattcctacttgaacaacggggggacagccccatgttc
gagcacaggcgagccagaaataaaaccagggcagttagacctagggagtgataatgtccc
catacccccagcaactcgaacattctcagtcgctgctcgagctagccatgcagcagcaga
gagcatgtcatcaacccaaacagcagagccctctgccccgctggcagaagatgcacattc
aaaaacagatcccctgagacaaccacaccccaatgagcctcacaaacatgcagtaaaagg
ggtagactgggaccatataaaaagggaagcattacaagccggcgacagcactattttaaa
ggagcttgaggatgactgggcattccctgtggtatatggccaagataatcggggaaatgt
caccgccacatacagccctctggattagaaattgctattccagctccgcagcactgtcgc
tgagtctggcatccacggagagccagcaaaacagatgctaaattatatttggggaactgg
cattttactgcaagaagatattaagaccattatgaaaatgattctaacccaatcccaatt
aatgctatggccgtctcattggaatgatcactgcggcccatctgcccagacctgctggcg
atcctctagccggattcacagcagaccagtacacaggtatagggatgtatgcctccatag
aagaacaagctcagctaggaccagaattactgcaagaagccatgcgactagctagggctg
ccctatgtcaggtcaggactgccctgccaactccctcgtacatgggaataaagcaaggta
gagatgagacttttgcatcattcattgatcgagttacagacgccattaactgatctgatg
tgcaagaatggatgaaaggcgccttgttaaggcaatgcgccatggaaaacgcaaactcca
gcacccaggcgattttaataactctgccagggaacaccacagtagaagaaatgctagaaa
gaatgatcagggtccccgtaggagagcgtgccatgctcgtagaggcagtaagagaggtag
ggcgcagtatcaaagcacaccaggggcaagtactggccgccctagcccccctgcaggcca
agccagcggcagcgccgagggaccccacacgtcctcgatgcttccgctgcggacagcagg
gacacattcaccgagagtgcaccacctcaggagtttggtgtcagagatgccagatggaca
accatagcacctcagcatgccaacgcagacagggaaacaggaagccgagcgctcggagcc
gcggcgcgatggcaccaacagcagctcccgcaatagcatcagcaccccaccccaaccact
ccagccagccagtcgcctccgtcccagcacctcaggaagcctcggcttggacttggcaac
cacagtagacactgttcttgcaaacaaagaagtcatatgtgcacccacgggggtgcgtgg
ccctctaaagcacaatggacaaacctatggagcactactaataggccgctcctcagcagc
cctgaagggcctcctcgttattcccggactcattgacgccaactacacaggggaaattaa
aatcatggttcaagcgcagttccccccattgattatacctgccggcagcaaaatagctca
actagttcccctgccacacctcatccaagatgcaaatagctgcgccctagagcccagagg
caaccgtgggttcggatcaacaggaggcctggcgctcttgacagtacctatgaactctcg
accagtagtccgcattacgctcagccatggcccagaaagaattcacctgcgagccctcct
agactctggagccgacatcaccatcatctcccacctagaatggccaccacattggcccct
tcaaaacgcagccagagcagtagaaagggtagggggagcatcagcagtacaacggagtgc
ccccgtccaaatagcgcttgatggccgccggctaacccttgcagtcaccgttatgccatt
gccaaagggcgtgtccgccttgatcggacgtgatgtactcagccaaattggagcagtact
cactacagaaacggcttttcaatagcggccattgcatggactttccccattccactcacg
tggctcagtgacaatcccatatggattgagcagtggccgctaaaagaggaaagtcttgtc
caagcacactccctggtgcaagagcagctaaaccaaggtcatgtccggctgtctaccagt
ccctggaatacgctcatattcgtaatcaagaagaaatctggcaagtaccgactactacat
gacctgagggccatgaacgccgagacgcaagcaatgggagcactacagccagggctgccc
aacccagcaatgctacccgtgggttggctcctgctgatcatagacctaaaggactgcttt
ttcaccatctgcctgcaccctgcagacatgcagagatttgcctttaccttaccatcaatt
aataaacaaagccccgcacaacactttgaatgggttgtgctgccgcaaggcatgcgtaat
tctcccaccctgtgccagctctttgtagacgctgctttgcaaccccttcggcaaaggtgg
acacaaacaatcatttatcattacatggatgatatcctgctagctcagccagagcccttc
accccagtgcaagagcaaaaactgatcgagcaactgaagcagcacggcctagtagctgcg
ccagagaaaattcaacgcactcctgcttggaaataccttggctgggaaatcacagaatcg
cacattcaacctcaaaaacttgcgctgcagacaaaagtgcgcacactccacgatgtgcaa
cgcctgctcggagatctgctgtggctgcgaccagtcgttggcctgtccaacgatgacctt
aactgcctgcgccccctactcaaaggtgttgacccagcagctccagtgcacctgatgcct
caacaagaagcacaaattcaacaaataagtgacctagtcacacagtgcgcagtagcgcat
cgggacctcacagcacctatagaccgtacaatccttaccggtcccgagcagctcgccgct
gctctcacacaaaaaagaaaacgggggagccacaagtcctagaatggctcttttcaacct
tgcagccaaagacaactctgcaagagcaaattgaaaatctggccgagctgatccaaaaag
agcgagaccgagcacttcaagtaacgggccgagaacccaacaccatttatgtccccataa
agaaggacgtactagattggtatctacagcattccaatgccctctgcgccagcctgctca
cagaatggactccagttgatacccggccagttaaagtgcctatgctacagtggatgcagt
tacacacttgggtgcctaagccaaagctcttgctacaacccttgcgagacaccacgacag
tgtttaccgatgcaggaagaagatcgatgagagccgccgccgtatggcacgacggcaaac
agtggtgccaacatgtcctgccagcagacccagatgattccttgcagacactggaactgg
ccgctgtcatttgggcactcagcaactggctgaaagaccgcatcaacatcattacagact
ccctgtacattgcgggcgtggcacagcgaattgaaaccactcgcattaaagaagtgtcca
ataaaaggttgtttaccctactgtgccagctaagacaagcagtacagcagcaagaagaag
cctaagcagtactccacatccgcagtcacaagtggaacgaaggcctaggagaaggcaatg
cccttgcagatcgactagtgaccgccatcaccgtgcccctcgatcaatttcagctcacac
ggcaagcccatgagacattccaccagaatgccaaaggtccgttgtgggtactgagccgtt
ggacccgacctgctctagcagatgacagagtcgccacgagatcaggcaaagacatctgtt
ccaactccaccctagcaactagagatccgcttcaacaactcgagaaacttttgggtcaat
cccttcactggactactcagcgggaactattggacctaataagctggattaagaggcaag
ggtggcaaggtgggcagtgtaacacttgcttacactgcggacaaataaggtgtcacgctt
gggtaaaaatgctgtgtgggagttgtcatcataaggtgtggattttccaagagcatttac
aatcttggttgtgtcacaactgctacaccagggggacccaaagatcctgggccagagact
tggctgactggacagggtatcctaccgagatagcagtcaacctcattgaagacgtgaacc
aaagggcaaattgggttttggtgtgggatctttggcaagcagtggctcgattaacggccc
aaacagccacttacataattgggcatcgctgcaaagtagggctcaaaatctcccagctgt
gggaggttgaagatggggattgggaccgcctttgccgtcgctttgctgtggtccctaggg
tggaccgccagggcgattgtgcaccgcatagacaccgagagaacatgtgggtcacctggg
ctaaccagacaggccaagagtccttctgcttatcactagccacgccttctgatcccttcc
gtacctgccttatcgggttcccattgacaaaggccagtagcctcaaaagctacacctcta
aatatcaagagccagaagccgtgctcttggccttttgtgttgtgacgagcggtagcacaa
cgcttgacatctgcgagacccttcaaattaagcagaaccctttagccgcccaagcgcaaa
agatcaccctaggccttaatacatctacgctcaaacagcaagagctagatctcttaggtt
cccagcctggtccctattgccttatgtttggatactatggctataacggcaatttaaagc
cccaacagccgatcaatgataacacatggctgagccccaccacctcatggtactccaatg
gcacagcctactgcaatggctcagtgtggccagttaatgaccctccacaagaacctaggg
cgttaccctcgggaaccttccttatttgcggagatagagcatggccaggagtgccttcta
agctgatgggaggactgtgttattttgggaagctaacaatgtttgcccctagcatccaga
caaatcctaaacatcacgcccaaacgatcacgatggagcattcatcagttaggccctgat
tgcagagacaatgtggaattatgggaaccccctgctgtcttttttgcctcactcctagca
ccaggggttgcctcagcacacgccctcacccagctcaaaaagctcgcgtgttgagcaggc
aagcaggcgaatgccacctcagatgtgttgggtaagctcgctgcagatatagatagcctt
cgccatgcactactgcaagaccgagcagccattgactttttattactagctcaaggccat
ggctgccaagaatttgaaggaatgtgctgctttaatctatccgatcacagcacttccatc
cataagcaactgcaatggctgcgagagcatactcagaagcttactgtagaaagcaacccc
tttgatcaatggcttgctagcctctttggtaatctttccccttggatgcgaaccatttta
acagaagctcttcgctggctcagtataatttttgccatgctgcttattatccgaaatagc
taattcttgcattatgcgccaggtaacaaagatcacaaacaatgtcctgcttgtgcaaaa
agaaaaaacgggaa
>ltr-1_family-27_inc#CLASSI/LTR
tgttataaataaagtatgtaattcgtgctattatgtataaaactggaatgtaatcagacc
atgcagagacagagtttcaaaatccctccaccagcctggctgagagaaaaatttcacaac
actaaaagaagttctctcacaataagtgaggattccacctaggtggggttggatcttatc
accgggacatttgcaccatgacgacttgatcaccaccttctgatatctacatctcatctg
ataaggaatcggacattccgggaactaaaaataactgttccaggaaccagagatggccca
tccatcatcagagatggcccactcatcacccaggatggacaattcatcagacccaggaaa
ggctttgtgcagcccaactccgggacaagaaaacttcatgaatatgctaaaattacgaga
agaatagaattaattcggactctgcccaaaaactgtataagaagggaccagccgaagcag
cagtcgtgaacttgggaggtctggtgcgatagagatcagatctatgcgtgttcacccagc
tccgaccccgggctcggagctgcttttctcgatcgtggcttttgagaccgatatttcggt
cgcataataaatgttatttctttataaattttgattgggcaattttgtttatctc
>ltr-1_family-29_s_2_inc#CLASSI/LTR
ccaagctctctcctctggcagcttggacactgttcactctttctagtagaagtacaatac
cactttctaatacatgtacaacaaatccaagcttcacaactgttttcacacactaggcac
gggatttcaaaagggaaattagatggagctatattagaaaggcgttgggggtctgggtgt
tttcaattcaatagctaaaatctttctcctctaaaatccgccccccttcggacagtaagg
ttgaattccaaaccaacggtttatatgatttatcctcattcactctttgccaaacgcttc
gcttttctctggccgagcccgtcgccggggtacggaaccgcagatagagctcctcactcg
ctccgcactttgacagcacgtctcatccactctcactcgcacagcagcagaatagcaaca
gacaaaacacaaagagccgtacaatagcgcctaacagcggggtccaaccccttaaaggta
cctttcacagtggggtccaaccccggggggtccaacccttaaaagtcggggtccaacccc
ttaaaagtacttttcctcttgcccaggactaattttgggagacccagtcttccttgggac
tttcaacccaccctcagggactcgaaccctggacctgcaggtattttgtgtttcaaagga
atagcaaatcccttaatttggtgcagatggtccttgtctgcccccgccgtgagccaaagg
acagctgagctccccctgaaaattcagggtggcgactgggaggtctgcttacccctggat
ccggcagccgggcagagagggtcccatctcggggtgccagatgaatcatgccacaaccgg
gccaggagacacttgagagacagagtcagagaagtgggtatttgctttattcggcgcgcc
gggtgtgtggggatcgctcctccaaacacacacacaccggtgctctctacaacacagtat
taagggttaaattatgaatattcatcacattccttgggacaggtgtggttatacaaatta
tttctcggaagtcattaatatcattagcatatgggtcacgcatgcgctgtgtgtcctggt
ggtcgcactgaggaaggcctctcctcttcctcgggggtctttctgatgaaggccagtagt
catcctcacagtgcacttttcacctttctccctgggcatgcgtagtcctttgaggaatga
ttcagcagtctctgagatgatccttgtcccctctatcttgacaagattagggtgaattcg
gcttcttaggttttgtaattaacatcttctgtctgaactaacatttgctgtctcccaata
gttaacttgtgcttacatgagttagttattgactgccccttc
>ltr-1_family-30_inc#CLASSI/LTR
tccggcaccccgagatgggaccctctctgcccggctgccggatccaggggtaagcagagc
tcccagtagccaccctgaattttcagggggagctcagctgtcctttggctcacggcgggg
gcagacaaggaccatctgcaccaaattaagggatttgctattcctttgaaacacaaaata
cctgcaggtccagggttcgagtccctgagggtgggttgaaagtcccaaggaagactgggt
ctcccaaaattagtcctgggcaagaggaaaagtacttttaagggtttggaccccgacttt
taaaggggttggaccccccagggttggaccccactgtgaaaggtacctttaaggggtcgg
accccgctgttaggcgctattgtacagctctttgtgttttgtctgttgctgttctgctgc
tgtgtgagtgagagtggatgagacgtgctgtcaaagtgcggagcgagtgaggagctctat
ctgcggttccgtaccccagcgccgggctcggccagagaaaagcgaagcatttggcaaaga
gtgaacgaggataaatcatataaagcgttggtttggaattcaaccttactgtccgaaggg
gggtggattttagaggagaaagattttagctattgaattgaaaacatccagacccccaac
gcctttctgatatagctccatctgatttcccttttgaaatcccatgttaagtgtgagaaa
acagttgtgaagcttgtatttgtgtgcatgtattaattgtgagagaaagtggtattgtac
ttctactagatggagtgggtggtgtccaagctgccagaggagagagcttggtatcagact
ggaaagagcaagaataaaaaaaaacttggcagaaaatgaaagtgcagataatgttagagt
aaggagagagtggcagagaatagtgagaaatttgaaaggaactggttagaaaagtaagag
atgaagaaaaggaaaagcaatggcaaaggtgatggcagaagttgtaagaattgtggacat
tgtgattaataggtttgggtgtttagttcccttttctgctcggtgttttgtgcggagctg
taaggctcctgttatgtggtgcttgtgcagagctgaaaggctcctgtttggaggggaccc
gtgcccctgtgccttttgtgttttgttgtgaaaagccaaaattggcaggtttcagttctg
aggcgagctcctatcttgtggggagcctcgccaccagtctgtgctttattgtggagaact
agaattggcagattctaatcctgcagccttgtggggatggtgttgtccctgtgcaggccc
aggtatttgtcatgcagcctcatctgcgggggctgtagagaaacctatggggaaaatgtt
ttgctgtccttccttggttaatttgttagtcacctctctactcctggggtggacttggta
aaaaaaaaaaaaaaaagataaagaacaattggttactaaaagataattgattgctaaaaa
tgtgattggttattaaaaaaaaaaaaaaaggcaatccaaatgcctgattcacagactgca
actcttgcaaaacttttcaaagcagtctcactccctccactgaagaatcaattggaagaa
accccactgaaaacctgtgggagacaataaagtggtgcaacaagcacttcatagaataaa
aactaaaactccacttgaataagttaatgcaattaaactcttgtttcactcagacatatt
tttcatttttttgggagggggaaagtttgtttcttttctcttttctaggaatgtcaaatg
tcccgacatcaaagataaagaaagcggtttgagagcaaggaaactgctggcagcaaaatc
acacctaaatgtgtgataatcattgcttcactgtcactttgtgttagccccaaaaagttt
tactttttttaataatcggtctagtaggccaaattttcacttttcttttataagaatcta
ccaacacatgagatggagctgtataaaaaccaatgaaatttaaagtgtcaccgtaattgc
tctcattgtcagttggttaatgtttgtaatttgtttgtgttttcattgcaagtgacttgt
tgagagatcaaatagtagttaaagcattctacatattcttgagtttcatttttgtctaac
ttgttttgtctttttactgaaaaagagtgtggttaaggtcttatagatgtatcatttgtc
tcaaccaatattatcctgagagttggtataagaatttatacatatttgaaatcctacaaa
tatggactaaccttcccagttctgcctcagaaggcttcaaaattattataatctggctaa
attttttggattttctaattagtgaattaaaaaaatcttgataaaacacaagcaaatgct
acatgagaaatgattgaatcccccttcctaaaccaagagggatacagaaaagccttctac
cagctctcaaactaaagtgctgttcaatctcatgccatatgtcttaagaggatgttttaa
cttttcctcacccctcctatttatagcacattctgcaatctcagttgtaggtgcagaatg
ggatgaaggcaatttattcaccaaaaaaaaaccaaacaaaaaaacccccccaaaaaaacc
tccctaagtttgaaagagaattcatttcatttttaatcccaccaaaataaagccacagtt
tgtagtttgtgtcaagattaaatgacgagtgctataatctgtctcctagaaaacagagca
tagccctaatgtaaagatatgtttgcatgagaacattttgtatgaaaatgttttgtgtgt
tagttttgtatcataaaaactaatccttcataatgtatagaattacacagcagagtaaga
atattattataacaaaaactgtataaagaagctacaaccaaagaagcctcctgaagatac
ctgaccaggactttaaaagtgtaagttaaaccactaagattagataaaggaaagagaaat
acccatagatagtaaaataacaaattaagtgatcccattagtagaagatgttgaaattcc
agagagatcaaaacgggctcccccagtgattattgaactactggaaggggcacaaccagt
gtcaattaaacaatatccactaaggcatgaagcatgagtaagaatagaaccaataattac
taaatttattaatcagaggttgttgagagagtgtagatcttcctgcaataccccaattct
accagtacaaaagccaaatgaaagttattgattagttcaggacctgaggacactttactc
acaaaattacaaagtgactgggtgtggttttcagttttagatttaaaagatgctctcttt
tgtctgccattagctgaaagcagtcaggaaatttttgcctttgaatgggaaaaccccaga
acagggagaaaaagccaacttacatggactgtattgccacaaggattcaagacccatgat
atttggaaatcaattagccaaggaactggaagcctggacactgccacttggagaaggtac
actcctgcagtacatcgatgatctactgatagcaacaaggacccatgaagactgcaagag
ctggactgtaagtcttttaaattttctgggactaagtagatatagagtctcccctgaaaa
ggctcagctagtcctccagaaggtttcgtatctagggtatgaactggcaggaggggaaag
agccttgagagacaacaggaaagaggcaatttgtcaaatgcccaggccaaccacaatcaa
agaactgaaaacctttctagaaatgacaggatggtgtagattacggatctacaactatag
actcattgtgaaacctttataccaactcctaaaagagactgggggaactcacctatgctg
gacaccagagactaataatgcattgataactccgaaacgtgagttaatgcaagctccggc
attgcgcataccggatgtcactaaaccttttctgttgttctcacatgagagacaaggact
ggcactgggacttttggcacaaaagctgggaccgtacaaaaggccagtggcttatttctc
caagtagctggacgtggtcagccaaggagagcccgcctgcctgcgtgcagtggcagctga
acgtagaagaagctcacaagttcacactgggacagcaggtaactgtttttatctctcaca
cagtgtcaacagtgctcacacagaaaggaaatcactggttaaccccatctcgctttctta
aataccaggctgtcctagcagaatcggaggatgtgagtatccaagtaactaaaatccagc
agcttacctccagggcaaggctactgaagagcccgtacagcacgactgcatcgaaaccat
ggaggcagtttactccagccacccagacctaaaggactctccactagaaaatgcagaaaa
ctggttcaccaatgggagcagttatgtcaaggatggtaagcggctcgctgggtatgcagt
tacaaccacagacgctgtcattgaggcaaatctgttacctgtggggacatcagctcaaaa
ggctgaaataatagccctaactcgagccttggcattggccaaaggaaaacctatcaacat
ttggactgattcaaggtatgctttcgggctggtacacgctcatggggctatctagaaaga
aagaggtttattaacctcacagaagaaagaaatcaagcatgctactgaaatcatgcagtt
actggaagcagtagctataacgcattgtaagggacactcccagggtaacactatccctga
actgggaaatgctatggcagacaaaacagcaaaagcagtggctggcagggatcaaattca
agcccttgctctaatcccttctaacatccttatggatgaaaaacccccaccatatgacac
tgatgatttaaattaggtacaagaagggaagaaacaaataggatctgatgagtaggctaa
aataaaagatctcactgtaatacccagaaaactgctaaaattatttatccaaagcgaaca
ttgcatcaaatcaccttagatgacacttcttgggggtttaaagaggtatgagacaaactt
acatcatggttacccaacttatcctggcttaaacaattatttgtaatagctatttgtgtt
attgcattcttacctactgtttgtattagtagttactgttgtatgatattatgtacttgg
aatcacgatgcttatgctcaatgacacaagcataaacttagaaataaaatagagaaggtt
cttactttaaagacatgcaagatttgtagagaattacaaataaccaaagaaaagggggga
>ltr-1_family-4_s_2_s_2_inc#CLASSI/LTR
cttgctattttctgagtccgtgagagacttttctctctcacagaagaggtagcagagaat
gtaaacaaccaagccatctgcaaccttgaaaagtcttgtttatggtatagtagaaaaata
ttttgacaatggatgttttaggattttagccagtggtcccaaggggtggctggtcctttg
tgcaattagactatgaagaaaaagtctataaaagagtttgtaaaataattaaataaatca
attttgctgcacaattcctgcctgctggatcttctcccctcctcctccctatggctgtgg
gacacggtgatataccgtagggcccaggcctgcggtaatatttggtgctgcctgatgtga
tctgcactctctgatgtgtcctgctgctgcgagccaagccgaatttctctagcggtacgc
tgttccccttccccctcggggaggtccgacgtgactgagaaatggcgaacagtggctcac
aagccgatgctgtggtactggtctggaaaggtgtgtttagtatattgcacacctccattt
ctgagaactcagttcgggaattattagattgggctaccttaaaagggatttccatggaca
gagatactgccctggactttgccttatggcaggaacttggctgtgctgtccagcacgagc
tcccgtttggggagccggcagtgttagaattatagcagacctggcgttcgttatttattc
tgctgaccgaccttgactgtggcagcagggttggcttgcctattttggtgatgagtgatg
gaggaatgtctgggggtgcaaatgatggtggatttggaaaaactccctcggctccatagg
cagagcctgcgcggcctcgccctgcacaatcgcaggactctgtggcccccagggaccctg
tgccggcagaggcggggggtcggggcagtgggagggtgcacagcctgccttgccgctcag
cttggtggtggccatggcttatccagggccgcgaattagtggtttagcgacttggatccc
cagagcggctcctagctcgtttgcaaattcacctggatgtcccttcttagctggcgtagc
gccgggtgtgagtgcgctgagactgcctgggtgtggtccgctgccctccttggcgctgga
ctgttctgcaccactgcagaactgtgccatcgaccttttaatacagcatctgcctttgct
gacagagttaccgaacatatcccagcggttgggggacttgttcagcttgctactgctgtg
gatgccagaggcacctgctgtgcggggtgtgccgggcctgtgccgccagcgccgcccgcg
cggcccgcgggagtcgcggctccaaaccaggaggcggtgtggccggtggcgaacccggaa
gggcgctgccgcaggaaaacccggacgcggctggggggcaggtggggagtgtggcgccgg
gtgcggctgggcgcgcgggccaggggacggcgctgagcgctgctgtggtgcaagagatga
gcgcggtgccgcgcgcggctgtagccccagagatggcggtagcagctccagtactggttc
ggtcgggactggccgatatagcctcccgtaaagaggctgctgttcaaactgcagcgtagc
cagctgcagtctgtgttgtctgttctgcctctagcgaacttagccaaagtgcccctctct
gtccatttctgttcactcccagcatctctgagttggctttgcctgatgactcattgtcag
gcagtgaggcagatgaggttctggccccaggtcgtcaggtggctgtagctgcgcggcgaa
ggaaaaggctgcgccggtctcgcccctggacctttcaggactgcacggtaacagtgcgtc
caacccattacagtcgcttcttagagtcagttaagatgcgagcattggaggagggtgact
ggaggttattggaaacacttggaatgccaaatagatttgaggattctggggtaaccggga
gctgttacactccatccgcaggctgtgcctgaagttcaggatggtagtggttccccaaaa
ggggagatccaagctttcccagtgtataaggctctcccagattcaggcgagcgtgataag
catgaggtaattgcttggaaggttgcccaggacctgcaatccaaggtggcacaatatggg
ctgggttctgctgaggttatgcagataataagggtgataaatacagatttgctttctcca
tttgatatcagacacttaggtcaaattctatttcaacctgtacaatttacagtttttgag
aaaatctggagaaagctggccaaaaggctgcattagggaatatgcatctccctgctgctg
atcctagacggacagcgggaatggatggtttgatggggactggtcccttctctgatccca
gtctacagggtaccttgtcctctagtgtcctgcagcaatcaacaggtcggcatggctgcc
ctgttgaaaaccatagagttgtcagcacccagaaagcgatatactgaaatagttcaaggg
aaatcagagtcattctctcttttgtagagaaagtcgctgcttctctcgagaagcaggttg
aggatgacgggttaagacagttgttgttaaggcagttagtgagagataatgcaaacgagg
agtgcagaaaaatcatagatgccttaccaggggatcctgaggtaacagacatggtcgaag
cctgcgctaaggtgggatctgggaaccagagaaggtctgctttggctgcgttcctgcagc
ctgttcatgcatcttctggtcgtgaaccaaagcaaccaaaacaggtgaaaaaacggaagc
ggcctaagccgagccaaaaagagaacacaccgatcccccagtgcaagaggtgtggcaggc
cagggcattgctcgggctattgtagatcccgactcatgccggtggtccctttgtcgggaa
acttccgccggggtgcaaggaggggaattgctctccgatgcagtcgctccctcagagagt
ggcacaggtacaggcacaggcctacccagccatcctagagacagcacccagggatcagac
ggcacccagggatcagatgggtttgacgtccacactgcagccgcagtcgtcttagactct
agcggtatttataaggttcccttggatgcatatggacccttagcccagggatccagtgcg
atgctggtgggaaaacctgatgttgcccatcaaggaatcttagtgcactcaggagttatt
gatgctgactttaaaggtcagatttgcgctatggtctccacgcaaaaccccctgtaacta
ttcctgaaaagacctgccttgctaaattagtgccttttaagtcttgtgtccccaggatag
aacaaactcatgaagataacggcagtggatctacgggacttctgcatgccttctggactg
cagacatctctgaccaaaggccacagatgacatgtaccctgatcctgccgaacgccgtct
gccccggattcagcttcgaggtttgattgatacgggtgctgatgtaactatcatctcctt
ctctgcgtggcctccctcatggcctttagccccgtgggattggccatcgcaggattagga
ggaaccacacagagctatttaagcgaacgcctgtgtggtgaaggactcagagggcacaca
gctacgattaggccttatgttgctaccacttcccttaacctttgggggcgggatgtgttg
gcagcttggggtgtacggattgtgacaaatttttagcaggggtcactgtgtgtaagggtg
cacagtatcctacactgcctttgtggtggttcattaacacaccaatctgagtcagactct
gctcagttagttgaattaagggctgttatcatggtttttcaatgattctcacaggaacct
ttgaatttggttactgaagccgactagcaaaagctttgtatacgattaatcaccttacag
taccacaaaattcaaataatcctgttattctgaatcattttctctcattggagtctgcag
gtgagacagctgccccgggcaaaagtctgggtgtggaatttactcactaaccagtgggaa
ggccttcatgagtttatcgtttggggtcgtgggtatgcttgcgtttccacagatactggg
gtacggtggctaccttcaaaatgcgttcgccctgacctacggcagcagaggcagaacagg
caacctccaaatgatgaccagaacgctaaccatcaaatggcgcgagaatgtagatcatca
gcctaatgactcttctgatgatgaccaggatgtcgaccatcaggcagatggtccttctac
aagcaagactgggatggtcc
>ltr-1_family-31_inc#CLASSI/LTR
aataaatggttaaaagtttttcttttggttaaaaagaagttaatagttacttgttataca
cagttaataagttgattattattgcgagtgtacgggtgtaatgctgctatgtgatcgcta
gatggtgacaccaaatgggggaagagtggtaggtctacagaaaagtggagaatgttctgg
aatgttcttaagatgacttaatggtttatgatgtaaacatcttgaagaattattggttag
agggcaaaccaatcactcgacgccccagagattgatggagctgaacgccaatgaggaccc
tagcaacgagccaccagagggaggatcggagctccaccaatcataacatcagagggacta
taaaacggccccgggggctcagcccccgcgcgcggggtcttcctgaggaacctgagtccg
aaggaacgccctgtgcgtcacactgtttgtttttttctggcttgtcgcgcggagcctggg
cttatcctgggttcccgctctcagcggttaacaaataaacgagttgacttttcctttaaa
agtctcagcctcgtttacaaca
>ltr-1_family-32_inc#CLASSI/LTR
attctggggcctcgtccgggataagccacaccccctgggtggtcccgaggaaggacaggt
cccgggaagatgtctctggccgatttttgccacccggagtttggatttcttcaaggccgt
tgacggcagctggctttcccgagtaacggctgagagcacgacaacccagaagggagaggg
ccctccgagagggagcggggctcgcaggtacgcagggtagtactgtgagtggggtgaggc
ataagggggtgcgagagggtgtgttagggcggctggttggggcgggggctgcgtggagcg
ggctcccggagcgagtgtggaagcgagtgtggacgagagagtgtggtacccttagggacc
ccagggagggggagacgggggagtacctccttttcgccgcccttacccgcgtaggctccc
gttcctccgtggttggaggctccgaggggtggcgtggcgctgggtgtgagggctgctgga
ctctcgggtgggacaccggcgcacgcagtgagatcccaacgggggggcacagtagcctca
ccggccacggccgcctggagggcagtgcctcagggcagatcaaggcgggtctggcacctg
gggaactaggacctttggaggttggaggttaataacttctgcccggggaccatcaggttt
gggtggccgccggacaggggattgccccttctctggcaggggaaggggaaggtacccaac
ccaagggggattaggaccccgagtgagagatcccgagtgcggactcatgaggggggaagt
ttctcacggcgcctcaagctgggaatcctgtgtgcgggggattcattgagggagaaaaat
tcctcgcaacgcggtgacaaggagaggtcaccggttgtgagaagctccctcactcaatag
gagtgagagggggtgttagaatctgccaggatagggataagttttattcttatttgttat
atgcctaagtgattttatcttcttaatttggaatccaagactacttgggtgtattctgtt
agtagtatttgttttatttaaatacctttttttaataacttcttatcagtaatagatata
tgaatttctttggggaggaggggggaagagattgatttggtcgtgtgattgcgggagact
taataggcgaggtcctgaggtgaggttcatccaatagtcctcaggccgtctattaaggag
agagtgtatgaatgtagttgttttggagtgttgttaacttcactggagcggtcggcttgg
taaaaggctgtaaaaggtgtcttacagctaacaagcgctaatttgcgatatataattgtt
attcattagtggcattttttgtgttggcagtttgtgctttaggttggaactcaagactac
ttgggtgcattttgttagtcctttttttgttattcggaaggggtttttttggcgcatatt
aattagttaaagaaaggacttataaaaattattttaattgcgtagttgctgcggtgagcc
cagcggtggggttctgagatggtagtccccagaccgcctatcaggcagagagaagaagtg
tctagtggcgtcagatgaacgccattttgcgatataaattgttctgattattctttagtg
gcatttttctgttggcattttgtgttttaggttggaactcaagactacttgggtgtattt
tgttagtcctttttggttattcaaaagaatttttagtgtacataaattaagtttaaaagt
cttataaaattattttaattgcgtggttgttgcggtaagcccgacggtgaggctctgaca
tggtagtcaccagactgcttatcaggcagggaggagagtgtgtctaatagcgcctggcaa
acgccatcttaattttaagaaactgtcagtgcctcagccgttttacgacctaggcagcag
aggagaggtgattggtggtgtctggcaggagccatattaattttttttttggagaactcc
ccggaggagggagggtttcccccgctacgggccggaaaagcctggtggggttcatccggt
tttcagttgggccgccattttggttgtagtttttggtggggtgcatccggtttccggttg
ggccgccattttggttgtagttttttttggtctccgatcggaactcccacgatcggtgta
ttttcccacgattcctttgaggttcctacatataggttttccccttttctctctcatttt
attgaaacgctttgtgttatcatttgagactggcagtcttattaagttcccatattaagg
gattcataacttgaattattttagtaatttattaaatatttaaattgtaatccaagtatt
atattaaggaattaaaacttgtattattttagtaatattaaagaattaatttaaatataa
atacttgaattattgtggtagtttattaaatatttaaattataattcaattattttatta
aggaatttaaaactcatattattttagtaacttattaaatatttaaattatttataatta
gtacattaaggaattaactaaaatataattatttgaactattttagtaatttatcaagta
tttaaattataacccgattattatattattaaatatttaagttataatccaattattata
ttattaaatatttaaattataatcagattattatatttattaaatatccaaattataatc
caatttattattgaatcatgggtcagtgtgcagggaaggattcccagaatacaaagaagg
aaaagaaagagataaaagacattcctcccaacagtcccttaggggaaatgctgaaatttt
gggatactgatacaaatttaaagaaattggacagaattagaatgattaattatagcgttg
aaatttggtcaaaggaagtgattcaggaggggcctgtttattggccctggtacggatcta
aagaaaaatggatgtgcagggccttaaacaaacacgttaacttaaaagaaaaccaaaatg
aggaagaaatattatatgcagcctgctggcttgaaaatgaaatctgggataagaagataa
gagtgtacaaaatggaaagagaggaaaaaaaggaagagaaagaggaaaactctaagagga
aatgggatcctctggatcacctcccagccccctctccaccaacaccacctgtagttcacc
ctcctacccctccagtaccccctcctagtcaaccaataccactgcctgcatctccacctg
cacctcagcctcctcctgtatatactaatccagaacccaaaaccccaattacctgcccga
caccgctccccacttcttttgtagtccagccttattctccaaacccctctttaatatctc
agagtctccctatgtcccttattacacctcctacatttcagtctgttccccttagtttct
ctttgatgtctcagtcacctgctgaggaactggtttctaataaaagaactgaacagggag
gggatggactccaaagttctcgaggagttgatggacattgttgttgcagaaatgcagaaa
caggaaaaatcagaagggagctcaagtcagcacaattatgacactcggtctcaagcaaag
aggtgtcagtccaaggaagaagtagtggagaaattgttgcccttgagagaggtacccatg
ggaggtgttaggggaggaattgggtttgtaaatgcaccattaacagcctctgaggttagg
aactttaaaaaggaaataaagagtttattggaagaccctatagggatatcaaatcaactg
gatcaattcctaggacctagtatatatacatgggaggaattgaactctattttaggtatt
cttttctgcccggaagagatccaattaatacgtgcagcagggatgagaatatgggaaagg
gaaaataggattggtccccgaggggaggaaaagatgccaaataatcaaccagactgggat
cctaatgaggagctggggagaagaaatatgagagattatagatctttagtagtgagggga
atacgagaagcagttcctagggcaagtaatgcaaggctagcttttgatagccaacaggag
aaggatgagacacctagtgcatggttggaaagattgaaaagaaacttccagctgtatttg
agtgttgatccagaaagtccagagggacaaatattggtaaaaatacagtttgtaaccagg
gcatggacggatattcggaggaaattagaaaagatggatgattggcaggaaaagggcctg
gatgaactgttgagggaggcacaaaaggtgtatttgaggagagaggaagaaaagactaag
acgaaagcaaagattatggtggccatagccaaagagagtgtaggagctgggagggaagag
tagaaaggagagcagagtgtaagaaagtatgtactaacgattaccagcactttaaaagaa
ctgcgacagaaaggatatcttccccaggcaacacccatcgattttaacatccataagttc
caacctggcgactgggttctaatcaaaacttggaaggaagaaccattaactcccaagtgg
gaaggaccttttcaagtcttattaaccactgaaactgcagtgaggacacaagagaaaggg
tggacccatgtttccagagtaaaaggaccggtgccagctccgaccgaatggacagtggtg
ggaacgacggacactaagttgactttaaagaaaaagtcaccagagaaattatgagatttt
taacggttttaaaggagttattaagctatttataaagtgttaatcattaatttatgtatt
tttaaaacttacagatttttgaagttgaaatgtaattggtgaacaactatatgataagac
ctgttttaatatccggtgtttctcgttacagatccgaagaattctgaaggaatagagcat
cctcccacgcacctagtaatcagaccctaaaaggaagaaaaataaattgacacaaaaggg
gagattgtcactgcaacaagagggtaacagtagccaacgggtaagaatactgcaaggggg
caagaccggatcaggatacactcttgccacagagagtcgcggatcctctaattgggatta
gaggggagacatgggtgggagagtgccctgtaccggacccctgctgataggggttctcct
catgattaacatccaagcaggaggagcaccaccctgtgataaatgttactaccccttgta
tgcgggagattctcggacggccatcctaagaacccattcgaatctgagccctaattgtgc
caactttttagagctgcaaacttgcatagaggatggccgaaactattggctttttgagaa
ttgttccggtttggccaaatttagaaatatatatatactctgagagaaggcacaaccacc
cctccccccaccaggttcgggaaaaaaaataaattttcctcgaaggaaagtgaagaagat
aaaactatttatttaacaagcacacgggaaaggaaaataatgttaaatggtaaaatcttt
cgctgtagaggaaaaacctgggaaagtgttcgagtcctccctttggtctcctcggagctg
gggcttgggccggggccaggccctctgtgcccggtggaaagtcctcccgatgtgctctga
tgttacagcaatcaggcagtccagtagaaaagggagaaaatccgaaattccagagaagga
aaagttcagctctcagcctctctccagagaacaaggaactgccgaaaaaactggccaaaa
gctgactggaaaaaaactgccagcctgggtgcttcctcgctccccccctgccccagctgg
gaaaaaaaacctgctatctttatgtgaccttgaacaagtttcaaactgctttgagaaagt
tttgctcagttttttcttccccctctcaggctcagttcagaggcatagaaaggccaataa
ttaatttctgggcataggtagcgatatgggatacacatcataaggtcaccccaagacaag
aatgtagggacttttaaacaaaaattgctgggagaatgccctatgaaagagaaatggatc
tgctctgagaaagacccgacaaagcaaaaagaaaaagcaggaaaatgggagccagacttg
attagagaaaagaaggtaaaagggataattaagaagggacctgaaatcagaatgatggga
ggaaagaacttgttcctagatctggtcaagaaaataagccatgaatggaatataactgat
tgttggatttgtggagatacccggatggcagaggtttggccttgggaggggattgctttg
accccacaggagaccctaaagataatggagaaggaatcatcaggaccagatgagagggag
gaagaagaaacttggagcttgaggtcgggagtcatcagagaagagtgtctgtggaggaga
ggtcctaaatatatagcatatgtgggtgagcttccctgcaaaaggtattttgtaacaaat
ggtacacaccagtggtggatccctaaggctaaggatttatattgggcaagaaaacaaaaa
caagggtgtacatatgtggaacgagaaaagttatatgaatgtattaccagggaacccaac
cccttccaagatgaaccgaaaatttcaaaattctggagtaagattggcataaacaatgta
agttttcataattactggcgagcaccaaaaggactcttctggttatgtgggaaaatggcc
tatgttatgcttcaaaaagactgggctgggagctgtaccctaggcataataagaccctcc
tcctttttcctacttccaggaattgagggacaaagtcttggggttcctctgtatgatgaa
ttggcacggagaaaaagggacattcagataggaggaacccagaagtggggggaggatgag
tggccacctgagcggatcatagccacctatggtcctgccacttgggcccaggatggatca
tgggggtacaggactccaatatatatgttgaatagaattatctgccttcaagcactggtg
gaaataatatctaaccaatccaccctagctctggagttactttctgcacaatccagacaa
atgagaactatgatataccaaaataggctggccctagattacctgctagccgaggaaggt
ggtgtgtgtggaaagttcagttcgtcctagtgttgtgtagaaattgatgaccacagtgaa
gctatcaaaaatataactactaacatcagaaaattagcccatgtccctgtacaaaggtgg
accccgctgtttaaatctaattggtgggacaacctactaaccagagagtggtggaagaaa
gcattgataattgttggactctcatttgctggtttcctattcctgccatgtttaatcccc
tgttttgttagacttataacttctgttgtgtagaatatgcccctcattcaggaattacag
acacaaaaccaggagaaaatggcgagaattaaagtgctgcaagcggatgaattagaagag
gatcaggaaggaaaggaaacccctgaagcagtgaaagaaatatataagaaataccaaaga
ctgcagaagatttataagaattatgaggacactgcctaataaaaactgtaaaactgtgag
atggttgatgcgggcaaaagcccaatcaaagttttagaggggggag
>ltr-1_family-33_s_1_inc#CLASSI/LTR
tgttggggtggctcagctcactcatgagctgagatcgttacatgccactcaagtcagggc
catccattgggtggatttccccgcccatgacagtgggtcggagggcggatcatgggacgg
ctcggaggtctaagccgcatccccctgggtggttcccaggcccaagttacctccccctgt
tctggaaagttctctttttctcggttgttcattggttccctgttgtgactcccgcctccc
tgttttccccattggttctagtttaattgtatcctcccccttggttgtaccccattggtt
gcttcccttttccccgccttgttccacccccctttaaaaagccatgcacggcttccctcg
gggcctttctggtccctggaccctccggcaataaacctgtgttggaacccacaccagagg
cccctctctgttcctttacctccgggctgacgcaagcccagacaccggctgcctgtcgtg
cctcctctgaggaggaagcagcacgcgcgtccagcttgcgccctgctttgccaccgaagg
cgttccctgaggacgtcgtggaagtgacgctgcgttccctctgaccgagggcacgccaga
gctcgacctttcgagccagcctgcgtcatatttataat
>ltr-1_family-33_s_2_inc#CLASSI/LTR
gttggggtggatcagcctgctctcgggctgaaaccatcaaatgtcagtcaaaccagggcc
atccactgggtggatttccccacccaggacagtggatcggaaggcggaccagacgagatc
actgaggtctaggttacctccccctgggtggctcccaatcctaaattacctccccctgtt
ccagaaagttctccctttttagttattaattggttccctgttatgactcctgcctccctg
ttttccccatttgttctgaaaaattgtatcctcccctctgcttgtaccccattggttgtt
ttccctttccctgccttactccacccccccataaagggggctagcccgcgtctcctcggg
gctttttgctggtccctggtccctcctgcaaataaacctgttggaactcacaccagaagc
ccctcccgccttctttgcctccgggctaacgccagcctgatcatcggctgcccgacgtgc
ttcctctgaggaggagccagcgcacgcacccatctcacgctgattccactgagccgtcca
gcgaggacgctgtggaggccaacgctgcgtcccctctgcccgagggcacgccggggcttg
tgattacaagcccccggttgcgttaatactcagctt
>ltr-1_family-33_s_3_inc#CLASSI/LTR
tgacccagcccactgttgggctggggcagttgaatgccaatcaattcagggctctccctt
gggtggatttccccacccaggacagtgattcagagggtgggtcgatgggcggcacagaag
cctaagccgcatccccctgggtggcacccgggttcaaaccgcctccccctgttcgagaga
gttctctgttattcggttgttcattggctccctgttgtaactcccgcctcccggtttccc
ccattggttcttgttgaattgtatcctccccctggcttgtatctcattggttgccttccc
tttccctgccattttcaaaccccctataaaactgaaagcgaaagcccctcggaggctttt
ttctggttgctggaacctctgacaataaacctgttggaacccagaccagaggcccctctc
ttttcctttgcctccggattaacgtgagcccagaccatcggcccctgacgtgcctcctct
gtggaggagccagcacgcgcgcccagccagcgcctttcctgctgccgaagtcggtcctga
aggacgttgcagaagtaacgctgcgtcccctctgactgagggcacgccagagctcgtgct
agcgagccagggacagcgtt
>ltr-1_family-34_s_1_inc#CLASSI/LTR
accagatggcctattttggatatgtggaaaaagggcatatgcaaagctcccctcttagtg
gaaagggagttgtaccctgggaatcatacacccaggattctttcttttaccagagccaga
cagagatcaattaggaataccagtgtatgaggatctaaaaagaaataaaagagaattgat
tggaggatctcaaaaatggagagacgaggaatggcctgctgagtgcataattgaaacgta
tgggccagccacctgggcacaagatgggagttggggatatcgaaccccaatttacatgct
gaatcggattataagactccaagcagttgtagaaataataacgaaccaaactggtcaggc
attggaattactagctagccaacaaagccaaacaagagctgcggtgtatcagaataggtt
ggctttagactatctattggctgaagaaggaggtgtttgtggaaaatttaatacatcaga
ttgttgtttgaagatagatgaccatggggatgccatcctagatatagccaaaaatatcag
aaaaatagcccatgtaccggtccaaaagtgggaatccgcactaaaacttagctggtggga
taatgtattgggaatagaatggtggaagaagctaggtttcttccttttatgtgccactgc
aggcttgatatttctcccttgcctgatcccctgttttattcgattaatatctaccgtggt
ccaaggcatgcaaatagtaccaatgcctgtggaaccaaaattggctacatctggaacggc
acaaaagatcatggtgttgaagaagcaaaatgatatcaaagacccctttgaagaagcaag
attgatttgtgaaaaaaatgagcaaataataaaggctagaaaacaagggatactgctcaa
gccaaatgatctgtaaaaaaaggaaaagtgaggtattgttatgaatgtattgtgatgttg
gcttttctcatgttccataatgttagaaaaactttacctaggttctgtaatgtaatacat
gatatagaatgtctattgtttatgtagtcaatttagaaaagataggcagagaaagtcttc
acattcctggagtatcttatcagagaagaagaaaacccgaaaccagagagaagaatttat
ggagggagcagagacagaatggagccaaggaggaagataaggctgatgggatgatacaca
gaaactccaaagaatttatgaatcatgcatgattgtgatgaatatgcaataagagatgta
cttttaaagacgatcttttggatgtagaggtgtgcctttggctctctgccaaagcacccg
gccgtaataccctttttgctattgtctcctaattgtcccttttattaaactttttttaaa
attttactaagagtgaacctcgtttttcacagtcatca
>ltr-1_family-34_s_2_inc#CLASSI/LTR
taatgttagaaaaattttacctaggttctgtaatgtaatacatgatctagaatgtctatt
gtttatgtagtcaatttagaaaagataggccgagaaagtcttcacattcctggagtatct
tatcagagaagaaaaaccagaaactggagagaagaatttatggagggagtagagacgtaa
tggagccaaggaggacgatagggctgatgggatgatacataggaactccacagaatttat
gaatcatgcatgattgtgatgaatatgcaataagagatgtacttttaaagacgatctttt
ggatgtataggtgtgcctttggctctgtgcccggccgtactatcctttttgctgttgtct
cctaattgtcccttttatttaactttttttaaattttacaaagagtgaaccttgtttttc
acagttggtggcctgtatggggaaaaggtgtcgcctctgagatctcctggggcacccaga
gtgggggggcacccctgcccgcttttggcggcctcgctttgtgtttcccggcgtggttct
gggggttttcaggtcatacacctggaggacaggagaggagataaagcaaaaagaaaggaa
tgaaaaggctccctaagatactgcagtagttaagcatgtaaaatcttgtgcacgaagact
cagagaaaggtgggtattttttctttcctctttttttggggggatacgggggatgaaagt
gtgtgtatgagaggtgggctttgcccccagacctgcgtggcgagtgtggagcttctgagg
ctgcgtttctgctctcccgcgagggaagcagtcagtaaagaggcgaagtgaaagataaaa
ggagaacccccggtttaactgggactgggtttcaggggagggattggatcccttgaagga
ggggagtcaagagtttcctagtacaaaccatgaggaaacgagacaaaaagtaagagggcc
tctaaagatttgccaggttgaggattggatccgagagatttgggttttgagattgctgaa
ttgaggattgaatccaagaaatccgggcttaattctgccaagttgaggattactccaaga
aatttgggttttgagactgctggattgaggattgaatccaagaaatttgggcttaattct
gctaagttgagggttgcttcaggaaatttgggttttgagactgttggattgagggttgga
tccaagaaatttgggcttgattctgctaaattgaggattactccaagaaacctggaattt
tgggcccaggggtgaatattggctaacaatttgaaattaaaaggtactttaatcttgtgt
ggttgtgactgatagtgcttgagaaagagatattggaacaataaaaaggagtgagtgaga
atgaatgaaaatgtatgtgatagaaatgttaaaccttgaagtataactttattttctgga
gggaggcatattttattaagaggagggaacttttgtattctaggagaggaaaggggaaag
aggtggtggggtctggattgttttgttggattaaaaaagtgggaaacaaaggcctgggaa
gggtagataagattctgagaaaatgggacataaaactagtaagcaagagtcaggaaataa
aaaagggaatagaggtgtgccagcggagataccccaggaaagctctttgggagttatgtt
agctaactggaatacttttggatgtagaaggaaaaagagcaaagtgaaaatgataccgtt
ttgtatgtttgattgggccgagaaggaaataagatctgaccgtgttttctggcccagata
tggttcttttgaagtttggatctgtcaggctttacaagtatttctaagttctaaagaacc
ttttaacacagaagaaggcaagtatgcttcatgctgggtgggaaacatagagtctagggg
ataagaatttttaagttgtcagagaccccagaaaaggagcagagggaaaacaagaaagag
aagggctgggaccccctggaagcattgtcccctccattgccgcttgtgccctgccccccc
agcccaggctcctgttgcgccgctcgcagctgcaccgccggtcttggggcccgaggtccc
gcctgtcctggctcttatggctccaccttcggctccaccgcttgtcccagcggctgcggc
tccgctggtagccctggtgttcctgccgctcccttcagcccctgcgggtcctgtgggagc
ccagcccgccgcttttggggttcccccgcccctaccccggctccggccccggtcccagtt
ctggcttcagccccagttccgatgtccgtggccgttccatcagcccctgcccccgctgcg
ttgtttgccatggctccattgaacccggctttggccccatgggccgcgctgggtccgccg
gcagctgggagtcctgtcgccgtggctgctgtggaccgtgtgcagagtccacgctaaact
ctggtatccgccggaagaacttgtctccttggtggttccggtggcagtccccgcgtatgc
ccccgccccccgactcctgcaggaatcagctttggagaggattcctacctcctaccctcc
ttccctcgcctgcactgttcccctggcaacgaccaaagt
>ltr-1_family-35_inc#CLASSI/LTR/ERV
aatggtgaccctgacgtgatccgatttggggtatcactgaccctctctccgtccaggagg
cgccccgctgattctaacagcctggtaggataagtgggttctgggaaccaatcggaccac
cgaactaaattcagaccaatgccacaatcgagaaaagaagggaataaaaagagctctcag
ggaactcggggggtgacccagggtgggatccccggagccatggcagggtaattcactcat
aaaaatctacatgcacgaagaatccacacaggaaaatggaccgtaaatatcacgtggttg
agtgaggagcgatcgagtgtgtgtatgagacgtgataccatcacgaagtgagtgcggacc
ccaagatcgcagttcctctctcccgcgagggaagaggtcggtcacgggggaagtgaaaga
cacggggtaaaaacccaatttttcacacgtcaagcccgaataaatcgagagattcgaagg
atcgatcgcaggacgactagaggggaaagtacatccttttttgagttcaaggactggtaa
acccactagtctcggacacagtccaggaaaagagtcagagcattgagagcagttaccgga
ggaaaacccccagagcagtcctctgtgagggctaatagaccggtaacaaattaaatacag
atttgaagtggtaccgatttaggaacttggaggaattggcgtaaagtccagaccggacat
gctagtgaagcaatttttttttagaaatgggacagaaaaagagtaaaatccagagaaaac
cccaagaaaaatcagggggagggaaggaacaagggatacctgaaatccctagagatagtc
ccctggggtggatattaaagcattggggggactgtcccaaaaggagaaacaaatccaagg
aaaagatggtttatttttgcttggagatatggagggggagagggtgcaaagaaaacaggg
aacatgtaatttggcccatttttggcactttcgaaatgtggacctgccaggctttaagcc
actatgtaaacactaaaactccacatgggaaagaggaggaagattatgctaagatgtggg
ggtctgttcgaaccgagctactcccaataaaaacacaacgggggtctgccaccccgaatg
ggacatgggaccccttagacagcattccgcccctgtatctggttcctctgcacccacccg
tgcaggcacaagcaccccaaatggatggcgcagtggcgataccaggacaggtaccaatac
cacaaatttatccccaacttcaacctctgcccccactgctgcctgggggaaatgaaaatc
actccattcccaccctgggagtctactctcccccatccagcaggacatgttttcaagcaa
agaaagccaacggagattacggggagggggaggaagacaagcataagctacttcccttaa
gagaggtgccaactgcaccaggagttacagggttcataaacgtgcccattaacacagggg
acgtgagagcttttaagaaagagatgggaaaattaatggacgatcccctaggggtggcgg
accagctggatgaatttttggagaacagtatatactcatatgatgatatctgtgcaatac
taagatccctattcaacagcgaggagcaggaaatgattaaacaagcagggatacgaggat
gggaaagcaggaacacacaaaggacacggtaagcctggcgcggggtcccgagcctcagag
gaatcaggcccctcccccgcaatggaaccaggatacccagagaaacctcccagagtgttt
ttactccgggaggaaagggcattttaagagggactgtaggagaaggatgaaagatgagaa
aatctttcaggaggattaggggtgtcaggggcttctaaatttggggtccagaacatctag
agagcccttgataaaattaaaagtcagacccctgaagcaggaactaatgtttttggtaga
ctcgggagctgaacgaaccaccgttcagcaactgccgagcggatgtacaaaaagcaaaga
tacccagacagtggtcggggcaaaaggggaaccctttaaggtcccggttattaaagatgt
agagttccaatctgaaaccaggatatgcgtggggaatgttttgttggttgaagaggcgga
ctacaatttgttaggaagagatttgatggtggcttttgaggtaagcttgattgttcagga
gtcacagcttgtggtgaacttatacaaactaaccatagaggatgaaaacaaggtgaatcc
gaaagtctggtataccaaaggggaggcaggaagaatagaaatgacacccattcgtatcga
gattaaaaggccagaagatctgattaggggttaaacaatatcctcttcctatagaagaga
gaaaggggctaaagccagtaatagacgaactaatgggggggtggaactctggagccttgc
gtgtccaggcatggcactcctgttctggcggtgcagggatcggacggtggctgtggattg
gtgcaggatctgggagcagtgaatgcgagagctggggtgctgttccccacggtccctaat
ctgtgcactttgatgggtggcatctccccctcagatacctggtgtagtgtggtggacttg
tgggatgccttttggacttgtcctctggcggaggagagtcgggattgtttcacttttcgg
tggggggatccggggacctgccgggggcggcggctcgggtgggcctccttgcctcagggg
tttgtggactcaccgagcttgtttggtcgggctcttgagcaattgctcagccggtttgga
cctgtttggggagccacgctgcctcagtgcgtggatggcttgctggtggctggaccaaca
gaaagggatgtgagagaagccactatgaggttgttaaatttcttaggagataaggggtta
aaagtcttcaaatcaaaactccagttcactaaacccaaggtaaaatacctgggacattgg
ctaacgaaagggaaaaagaaattagatcctgaaagagtagcaggcattgtggcactgcct
cctcctcatacaaaaaagggaaatcaggcagttactaggactcctagggtactgcagaca
atggattgagagatataatgaaaagatgaaatttctatatgagaaattaaccaccgacag
gataaagtggacagagcaagatgaggaaggatttaaagaactgaaggaggcactaatgac
agcccctgtcttgagtctcccagatgtgaagaaatagtttcaattatttgtggatgtcag
caagcacactgcccacagagtcttaacacaggattgggcaggagccgagaaaccaatagg
atatgtgtcaaagctgttgtatcccgtgagcaaaggatggcccacatgcttgcaggcaat
agtagaagtggcactgatggtagaggaagcgaaaaaaagtgacttttagggcacctttaa
ttgtttatactcctcacagtgtcaggaacctgctgcagcagaaggctgataaatggctta
ctgatgctaggctcctaaaatattaggcaatattggtccattctcatgatttagaactgc
ggacaactacagcacaaaaccctgcacagtttctgtatgggggggccccggagacaccaa
ctcatgattgtgctgagatagtggagctacaaacaaagatgagaccggatctggaacaag
aagagctggaagaaggagagaaatggtttatggatggttcagcgagggtagtagaaggga
aaaggaactcaggatatgcagtaatagatggaaagacaggaaaagtggtggagtcgggac
ctctaagtgctagttggtcagctcaagtgtgtgaattgtatgcagtattgagagctctaa
aaggattgaaaggggaaaaaaaaaggaactatttttacggactctaagtatgcatttggt
gtagtacacacttttgggaaaatttgggaagaaagagggttaattaacaccagagggaga
ggattaatccatggagaaataataaaacagatcctggaagctgtcagggagccagaggca
atctcaatagtgcatgttaaggaacaccagacagggatgcagttctggacccaaggaaat
aatttagctgataaagaggcgaaaaacgcagcattattaaaggtgagtaccccggaggtc
gagcaaggaaaacccagagaataccccccacaaccttccaaaaaaggagattgaagacta
tttaaaaatagggggaaagttagaagaaggtaagtggaagttacctgatgggagggagct
actgtcaaaggaatacagtaggaaaatcctaaagagactacatcagcaaactcactgggg
ggcacgggctctagcagaacaatttttgaaatttttcggatgcaagggtatttatgaatt
agcaaagcaggaggtacaggggtgcatgatatgccagagagtaaaccgggctaactccca
gcaggcagtgctgggaagtcgccctgtcgctcatcaaccctttgaaaggatccaaataga
ttttactgagctacctaaggttggaagatataaaaacttgttagtattgattgataaact
aactcactgggtggaggctttccctacctctagggcaacagcccagacggtctcaaagat
attaatggaagaaattataccccgatatggtataatagactacatagattcagatcaaag
gacacatttcacctctaaaattattaagcaattggccgaggcactagggattcgatggca
atatcacacccgttggcaccctccaagctcagggcaggtcgagagaatgaaccaaactct
aaaaaattatcaaaattaatgttagaaacaaaaatgtcctggatgaagtgtcttccctta
gccctcctaaacatccaaattatgccacactcagagacagggctgtcaccctttgagatg
ctgtatgggatgccttatgaacacggaatgccagtagggcatcctgggatagaggatgga
caaatccaaccttatctgatagcaattaatagaaacttacaggagttaaggaaacgtggg
ctggtgacacaacattcccccctgggatttgctatccacaaggtacagccgggggacaaa
gttcttataaaaacatggaaggaaacccctctcactcctcactgggagggtccatttctt
gtcctcctcactacagacgcagcaattcggatggcagagaaaggctggacgcacacttcc
caggtgaagaaaatcgaactccaggaaggagcacctgagtgaaggatcacttcttcacca
ggatacttaaagataaaattgcactgacccaacaaatgaccgggagggatcagataagtt
gcaatgtaattggttgtgaatgttatccctttgtctctttcaagtgtgaatattgtaagg
aaatttgggttgctcattgtcacagaggagataagcccagaggcccgtgtacaaagggtt
tggaggaggagcaagacctgactagccaatacttaacccttgctactaacgtagggaaat
tggaactagattcccctgagtggtacgccatatataagtacggagtaaggggaaaattag
gcacacaagcagaaattctaacagttgagtgccggaaaaacaatcaaaagtatcttgcag
atcaaacacaataaagctctctaggtggaacgtatagaagaaaaggtatgctattcggtc
cagccataggaccccggaagagtattcctgctgccgagaagatggcatacctcgccactg
gctgcactccagtgggcgaaggcaaaggcagagggatacacctatgggggttcctgatgg
tcctgagcctgaccatataccaaacacataatacaccactagagagtttgtctcccaagg
agggccaaagagctgacagcctttgcaaactgtgtcagcaggtcctcccaaaggagcagg
agacacaccagagctcagggaactgcaagggaaaaagcaaaaactgtaatttgaatggca
ctcgattccaaatttgtgaattagatgataaaattgaatgtttatcccaaaatgcaaggt
ttaaggaaaggaagtcagaagctcctcctttcaaaactagaaaccaatactataagagac
ataagagaaatctagaccaaatgccggtttcaatctgtgaccactgtaatcatactgtat
gggttggagggaagaaaaaaatctatctccgtagcctattcccagatcaacaaattatgt
tatgataattcaaaattaagcatgtgcttgatggatggaaaaacttactgggtggggaaa
aatttaaggtacgaagacagatcacccctcggcaacgaaccagttatactggacctcctg
gaggaaaatgatgacagggcgtgcttgcaatatgacaaaaccttttgcttttccaaaaac
aaagaagacatggacccagaaagcactatgaaacaggtagccttagagcttaagagacaa
gaatctgaaatgagaaaaaggagagtggaacaggagagactattgactttgagtaaacaa
tacaacttattagaaaagcagtataacaattgggaatggccaacccctagccagaacttg
ttcatagagctaatgcaagagattgccactaagttaggtttatccaactgttggatctgt
ggggggctgaagtcagcagagaaatggcattggaagggtgaaggcttagctccagaacag
cttctaaaatgggataagaatcagttctcaaaaactacacagaggcctgaaggttggatt
ctggaccaacgggtgatagggacaatttgcatcagcagagaaggaaatgaatataccaag
gtcatgggatacaccccgtgtatatccaccctagcagtatattcaaataataaaagtaaa
atctggcaaccagaaccccctgcaggatattggagtcaggaaagaaaggcaaactgtgat
tggaatagtcgagttaacctttgctggtataagcaacctggagctaacccttaccaatcc
ttagaggacttaagagagtattggagggaaccagaaaacacaaaaataaaatggaaagcc
cctaatggtatgtactagatatgtgggaaaaaggcatacagcgaactaccccgtaaatgg
aaaggttcatgcactctgggtatgattcgaccctctttctttacactccccagatgagaa
agtggcctgttaggagcccctctatacgaaaccttaagctgaaagaaaagggaaataaag
aaagcactacctatagcaggtaggagtcagaagtggggtgaagaagaatggccaatatta
tggtccagcaatctgggcacaagatgggagctgggggtctagaacccctgtctatttact
aaatcgactcaaggctccaggctgtggtggaagttgtttcaaatcataccttggatgcac
tagagctgttagccaaacaacattcccagatgcgggcctttgtataccagaaccgaattg
cattagactatctgttagctgaggaagggggagtctgtgggaagttcaatgaatcagaat
gctgcatagagattgatgactatggagagaccatcagaggtctcgcagctgagatcaaga
aggtggcacatgttccggtccaaaaacggaattccatcttacaagcatcatggtggtgta
gcaggttgagttcgaaaccgggcagaaacaccaattaaagtagtggttttggttcaaaat
attcattacttacttattttccttctgtgagataagaattaggagaaaagcaaagcaggc
acaaaccttaaacagttgccgtacaatgaaagagttttattactaatagaattaaaagta
aagagaaaataacaaaaaaattaaagcaaatccccctccccccctccctttccagcactt
ctctccttttacccagctcacacaaggataacagaacatgggatgttagtcagtgttcca
gttcttgaaatagtctctctcttatgcttaaggaaaaaagggttttccttcagttgcacg
tggttcccaaactgctactaacagcagacccgcccggaaacaatcaatctgctgtgtgta
gaacatctctcccatgaaaaagttcacagttccttcacactacaaaacatgggccatcac
atggggttattaatctttttaaggataagttatttgggcctgcacacaaaggcttttctt
cgccacaagtctctaacagcctcttactacttctatatagcctggcataggcactctcca
taatcttcataggccacacgaggattctccatccccccatgttcttcaaatggattaaag
agacaaacagtttgtggtattacagtttcttaccacggcatgcaagaaggtttttaagct
acgcgccagaatcgcggcaccgccctcttttctcccatcgccatgctcagctccgtccca
cgtgattcacttctctttctctctgactctgacgccgccatgttgaagggtgttcttgtt
caggctttacggtggggaaagcctcgctccctctgtgccgctggctgcgtggtgtcctct
tcagttcagcacgaagtgtgctggctgcagacaggaggctctgccggctcccgttgactc
tgcaggctccgcatggagaggagagggacccgcctgtccccagaagccgcgctggatggg
tttagctgtgagcagtccatggctggttttagctgcctgcggctctgggacagtcccccc
gcagcgacccagggtccgtgccacagtgatgggaaaggggggaaggggcagtggccccgg
cccagcggggccgggaggctcggagcccccccccccaccttccagcaggcgagctccgac
taaagggcaagtccagccttttcgtgcggtttaaatatgtaaattgtgagaagcataatt
ggtctaaaagactgtccatcaactcagggtcaacccaatacaggtgggaacaattatttg
atagcgcatggtggaagaaggcagtatttttcatactttgttcagtggccggggtgatat
tcataccctgcatgataccatgttttattagattaatacactcagtagtacaaggtatgc
aaatagctgcgatacccatggacccaagactagctgctggaggattaggcaaaaacaata
aaatctcaaaaatcatggaattaagagaggaagaagcaaatagtaaagctgccgaggtcc
tgataaggtttgaggaacagataaaggaagaagagctagagttacaggaagaattaaaat
ggctatgaataaaagggactttttgtttgaatatttctatttttatatttgtagtaaatc
tgtgacgatagtatttctatttttataaaattttaaaacttgtggtgatgaaaatgggaa
aaagggtagcacgaattaatgtttccatgtaaaaggggggggaa
>ltr-1_family-40_s_1_inc#CLASSI/LTR
gaagcagaagaattggtttgttaggagcaatgcatcttgcttggtcagcataccagagca
ggatgagaagatatgagactattgataaggtgggggggtcttggccagagatcctgtttt
taacctaaaactagctcaaaccagtcttgaagtttggacttaggccaggggtataaaggg
catgcgcagggaggaaaggtgaaaagttcaggatgaggaagactcctttctttatctgag
gacgactctcggagacccctgccgtggccaccagaggacactgcgcacgcgcaatgtgga
tgtaaatgacttttgggtttattgtaatacgaagcgaggctgggcggggctaggtgatga
atatgtataggtgtattgggaaacttaatgaatctggaacttgtaacccgataaataccg
agctgaatgcagctgttggcacgcatggttttggaggagctatcccccatgtgttccagt
gctggaataaacatacctactttactacttatttagtagtggagtcttttctgctcatca
ttttggcgagcagccaggagaaactctgtccggctgcaggatcggcttaggagcggatgt
cctaggcacgccccagggctttcctggaggatctccgcctctcggctggctcactgcggc
ggacagacaacgaccttctggaactgcgggtaaacggtatgttttgcatttagggtgcct
gtgagtcgtacgcgtggccagggctgctggtaagctgcgaggagatgtcccgcgtgcagt
gtagtccctgtgagggtaaaggtggggcttgcgagcaaccggctaccggagccggcaagg
gggaatcgctgaccgatcgagtggctgctggtgatcctgagagtggatcgggtgattcca
aaaaggggggccctgccggaacttgttactgttgggaaaatgtaagcgggaccctgaagc
tattacaagtgagtgttgtgaacatttttgctactagtagctggtttgaatgttgttgtg
ttgcttatatgtctgtgtggatattggttgttgttggattgcttttatgtgtatgtggct
gtatattagctcgcctatttgtttgtaaatcttgggtgtgcgtgttgccgtgtgttgttt
gagagtgtgatattgaagcatttgtttgggggggtgcttggaatcgtggctgggagaacc
ccttcccctcagtggttcggtttggatttgtgggagtttataaatccaataagacactgg
atagagaggagaggcaaacgagtcgctttagagggaatatacagaacctctgcaggaaga
ttagtgactcttgattgggaacaaccagcagcagagaatttagggtttgaaagagtatgt
ggaatagcttgtttttgtggatgcatcagaacttttcattcaacaagagggtggcatgtt
gcatgggtattggtacagtgtaaagtttgtaagagaaggtggtactgctcttctgccagg
tggcagagcctgtgttctcagtgctatcaggggtactctaatgaagttgattttgagcct
gagattttaaagattgtgtgtggaaagtcgcatttggtacctgagatttgggaagttggg
gaagaaaactgggaaagagctgtgagagagtgcgaagaaggatttgggtggaagcgagat
aaaactaggagacggagatagaaacaacagtggctaagcagggagggaggtcgttacccc
atccctcagtagttatatggtaagagcatagccctgactctttctgttcatgtgtcctat
ctgcatgagtgataggagggactccctgctttgtgtgggtgtaagaagactccagcccca
caccggctgtgggtcttagctcagtgcggattttgtggaagtcggagatgttataattct
atttatttagcaagcagaaatctgtgcccggagtgttgggaaggcaaggaacgttttgtg
ttgaaacttttgtgtggcaaggagcatcacattcctaaaatagtgtgctagaaacagatt
gggaggagatagtaaagacttttgaagaaatttcaagttgcagcgaagcaggcttggcag
aaggcataggagaatttataaagagtgtcttatacactatataggtgacccgaaaggggt
ggcacggtatttgagtgaactcaaactctgaatgggatgggaaccagacaaagtaaggaa
attcccagagcaagcctgctgggctgtatcttggcacattggaaagagatagtaggagct
ggaggcacagaaaataaaagaacccttataaaatattgtacccagtggtggtcactgtat
aaattagaaaatgaagcaaaatggccatctaatggaactttagattataataccttgctt
cagttaatgctgtttctgagacgggaaggtaaatgggaagaagtttcttacgctgatgca
tttttctccctccgaaatcaccctgaatggcagagagattgtggaatcaaaccccccagt
gatcctatggtgctagctctggagaaagaaaataaaaaaggccgaggaagaattaagcgg
tgttgtttgttgtgcagtatagatcagagatgtacaaggtcagacaaagtctatcaagca
gcagctcagggacaagatgatgatgaattaaccgatttgcttaagcctccccttaggaga
caggaagaggatgtggactcggaaggaacacgaatgccaaccccctctcccctgggcagt
cctgtctcgtcccgaaccaggaaacaggcacctctgagagaggcagtggcacctgatggg
aatacaatgttgattagagtacctttctctactgctgacctagatgcatggtataacgtt
gccaaaagttactgaagtgatccagcgggtactgctgagcgcttgcgacttataatcaaa
cagcataatccagattgggctgatatacaattattattgggtggactaacagagacagag
agacagttagttttgaaaacagctcgagacttggcagaggactattacaaaacgcaacaa
ttagatgtaaaagattacttcccactccaggaaccacactggagtcctaatagaacagct
gaattagagaaattaaagggttatcaagaatggatagcaaaaggggtggaaagggctatt
cccaagaccctaaattggtcagctttgtatgcagtaagacagggtccttttgagtcacca
tccaaattcctggatcgtctgagggacgcaatgcgctgtaacacatggctggattttgag
accgaggtaggggtacaacagctggtatctttgtttctcggacaggagatatcaggtgta
aattgcaaaaacttcaggggccagaggggagggacttggaaactctattagacgtagctt
ggagggtattcagtaatcgagaagaaagttacaagaagggatgaggaaattggtagcagt
agtaagggaaggaaatagggaaaaacccagacaaggaccccccagacagggcccaccccg
gctaggtagagaccaatgcgcgatttgatgatttttgttccttggaagaacgagtgccca
gaaagaagacaagaagac
>ltr-1_family-40_s_0_inc#CLASSI/LTR
tgaatcagggggatgggaagcaggagaattagtttgttaggaacaatgcatccagcttgg
tcagcataccagggcaggaagaaaagataagagaccactgataagggcagggggagtctc
agacagacatcctgcctcacccaaaactagctcaaaccagtctcgaagcttaaaccaggc
caggggtacaaaagagcatgcgcagggaagaaaggtgaaaagttcaggatgaggaagact
cctgacttcatcaaaaagaccctcggaagacccctaccaaagccaccaaaccacactgcg
caagcgcaacgcggatgtaaatgacttttgggttcattataatacgaagcgaggctgggc
ggggctaggtgatgaatatgtataggcgtgttgcgaaacttaatgaatatggaacttgta
acccgataaataccgagctgaatgcagctgtcggcacgcatggctttggaggagcgatcc
cccgtgcgtcccaggctggaaataaacatacctactttactacttctttagtagtggagt
tctgtccgctcttc
>ltr-1_family-41_inc#CLASSI/LTR
tttggcgagccagncaggagaanctctgtccggctgcaggatcggctgaggagcggncat
cctaggcgcgccccagggctttcctggaggatctccgcccctcggctcgcccactgcggc
ggacagacaacggcctgctggaactgcggataaacggtatgttttgcatttaggttgcct
gtaagtcgtacgcgtggccagggctgctggtaagccgcgaggagacgtcccgcgcncaag
agcgcagtccctgtgagggtaaaggtggggcttgcaagcnaccggctaccggagccggca
agggggaatcgccgaccgatagggcggccgctagcgatcctgggagcggatcgggtgatt
ccaagggggggtcccaccggaacttgttaccgtgtcgggaaaatataagcgggaccctga
aactattacaagcgagtgttgcgaacatttttgctactagtagctggtttgaatgttgtt
gtgttgcttacatgtctgtgtgnacattggttgttgtcggactgcttttatgtgtgtaga
tgtgtattaggtcgcctattcgtttgtaaaacgggagcgtgcgtgttgccgtgtgtcgtt
tgagagtgtgatattgagacatttgtttgggggggagtgcttgcttgttgaatttggaat
cgtggctgggagaacctctgcagaaagattagtggctcttgattgggaacaaccagcagc
agagaatttagagtttgaaagagtacgtggaataacttgttcttgtggatgtatcagaac
cttttattttgagcctgagattttaaaggttgtgtgtgggaagtcgcatttggtacctga
gatttgggagnttcgggaagaaattgggaaagaactgngagagagtgnggaaaaagggga
nttcgggcggnancgaggcagagctagnggacagaggtagaaacagcagcagcaaggcag
gcttggcagaanncacaaagagtaacttataaagagtgacctatacactatacaggtggc
ccgaagggggtggcacagtatttgagngaactccaactctgaataggatgggaaccagac
aaagtaaggaaatccccagagcaagcccgctnggctgtattctggcacattggaaggaga
tagtaggagctggaggcacagaaaataaaagaacccttataaaacattgtacccantggt
ggccantgtataaattagaaaatgaagccaaatggccatctaatggaactttagattata
ataccttgcttcagttaatgctgtttctgaggcgggaaggtaaatgggaagaagtttcct
acgctgacgcattttttttctctccgaaaacaccctgaatggcagagagattgtggaatc
aaancccccagngatcctgtggtgttagctctggaaaaagaaaataanaagggccgaaga
agaatcaaacgatgctgctcgtcatgcagcatagnccagagatgcacaaggtcagacaaa
gtctatcaagcagcagcccagggacaagatgatgatgaattaaccgatttgcttaagcct
ccccttaggagacaggaagaggatgcggactcggaaggaacaccaacgccaaccccctct
cccccgggcagtcctgtctcgtcccgaaccaggaaacaggtactgatggcacctctgaga
gaggcagtggcacctgatggggatacaatgttgattagagtacctttctctactgctgac
ctagatgcatggtataacgttgccaaaaattgccaaagtgatccagcaggcactgctgag
cgcttgcgacttataatcaaacagcataatccagattgggctgatatacaattactantg
ggtggactaacagagacagaaagacagctagttttgaaaacagctcgagacttggcagag
gactattacaaaacacaacaattagatgtaaaagattacttcccactccaggaaccacac
tggaatccgaatagaacagctgaattnaagaaattaaaaggttatcaagaatggatagca
aaaggggtggaaagggctattcccaagaccctaaactggtcagctttgtacgcaataaga
cagggtccttccgagtcaccatccgaattcctggatcgtctgagggatgcaatgcgccgt
aacacatcgctggatcctgagaccgaggtagggntacaacagctggtatctttgtttcta
ggacaatccacaggagatatcagacgtaaattgcagaaacttcaggggccagaagggagg
aacctggaaactctattagatgcagcttggagggtattcagtaatcgagaagaaggttac
aagcaaggggtgaggaaattagtagcagtagtaagagaagggaatagagaaaaacttaga
caaggaccccccagacgaggacctcccagacaaggcccaccccggctaggtagagaccaa
tgcgcgatttgtgggaggtttgtgtcatnngaaaaacgagttgcccagaaagaagacaag
aagaccaccagaacaagggaaactcgaggaagggggagggtggttgcacatgtgaaagaa
gattgaagaggaccgggggattctaccctagcagaatccactggttataatgaagctagn
ggacaagggaaaaagaaatagaatttttggtggatacaggcggcaacatattcagtttta
aataaagctttaatgcctggtgggggatggactatattgttggtacatggagcaactggc
caatctgaaaaaagcttacttttgtaagccattgaaatataaaatcgggaaacaatgggg
tattcacaagtttttatatttacccaattctccaaaagcactcttgggaagagatttatt
agaacaattacaagcaaccattatttttaggaatggggaagttattctggaggttaaatg
accaacagtatgtagaaatactgagcctaattattaacaaccaaagaccctgttagaggg
aaattagggaagaagataatgggccaagtgttcccaggagtctggcgccacagatgtacc
tgggagagccaaaaatgcaaccccaatacagatcaaactcaaagaagggagacaaccagt
tagaattaaacagtaccccctcaaaagggaagacagggaaggaattggcccaataattga
aaaattcttacagntgggattactaaaagggtgcnngtctgattttcaatactcctntcc
tgcctgtccgtaaacctgatgggtcttaccgggtggtacaggatttacgggctgttaaca
agataactgaggacctctatcctgtggtggcaaacccttacactctgttaacatgtttaa
caccagagctaacttggtttaccgttttagatctaaaggatgccttctttcgcctccctc
tccatgaagccagccagaaaanttttgcattcgaatgggaaagccctaagagtgggcgca
aaacccagctcacgtggacggtgttgcctcagggatttaagaacagtcccaccctgtttg
gagaacagctcgcaaaagacacagagtcctgggaagccccaccaggagaagggaagctat
tgcagtacgtggatgatctcctaatagctacccgaacagaggaagcttgcacagcctgga
cggtaagcctcttaaacttcctgggactccaagggtacagggtatccaagaaaaaggctc
aggtggtgaaacaaaaagtgatctatctgggctatgaagtcagtgctgggcaacgaactt
cggggcaagatngcaaagaagcgatatgccanaccccgaaaccccagacagtgaaagagt
tacggacttttctggggatgacagggtggtgcagactgtggatttacaattacgggctgc
tcgtgaaaccactatatgagctcattacaaaggaaagcagagatctccagtggacaaagg
aggccacgcgggccttcagccagctgaagaatgccctcatgtcagctccagctctaggac
ttccagacgtggagtaagccattctttctattttcccatgagaaagcaagggatcggccc
tggggaatactagcacaggacctgggcccataccgacgggcagtttgcctatttcttcct
aagcagcnagatgcagcagccaaaggatggnctggggtgcctcagagctgttgcaagcag
tcgtgctagaacatccaggaagcacgcaaattcaccttgggctcagagaaatgactgtgc
tggtgtcccacacggtgtccgcggtgctggaagtgaaaggtgggcactggctctccccac
aaaggtttcctgaaatatcaagccatcatggtagaaacaagatgatgtagacaatagtgg
gtaactaacattgtcaacccagcttcctttctcagtgggaaatcaagggggaaccggtac
gccatgattgcctggagactatcgaagctacctactccagccgcccgggacctaaaggat
acccctttaagcaacacagagacctggtttatctgacgggagcagctacatcatcagtgg
aaagcggcatgctgggtaatgcggttaccacctgccgcgaggtgataggaatctggacac
nctgccaacaaacacctccgcgcagaaggcctgaaataatcgccctaacccgtgccttag
agatggcaaaaggaaaggaaataaaccatctatacagactcaaggtatgcctttggagtt
gtgcacgcacacggggccatttggaaagaaagaggactgttaaattcgcatggaaagaac
atcaaacatgcacaagaaataatgcagctgttagaagcagtccagctacctgagaaggta
gcaatcatgcacacaagggcgcatcaaaaggtgagctcagaattggaagaaggaaatgaa
ctggcggacagagaggcaaaagaagcagcaaaaggtgaggtaacaataactggagccttg
atcccagatggacaactttccctagagggtaagccaacgtataataaaagagacaagaaa
ttgattaaagatgaaaggggaacatttnaccaagagggatgggctatcaatgcagaagga
aaagtagttattccctctcatttgctatgggccgtagttagagaggagcaccagaaaaca
cactggggaacaaatgccttatataactacttaattgggaaaattatcgccagaaactta
tacgaaactgttgtgcaagtaactcgacagtgcaacctttgcctccagactaatcccaaa
aacacccccaaaccaaaaatgggccanactgggaggggccatgggcctggacagcagtgg
caaattgatttcacggaacttccaagaaaaggcgggtaccgatatttactggtgctgaca
gacaccttttcaggatggccngaagcttttcctaccaggaccgctaaggctcgagaagta
accaaggcgttgctacaagaaataataccgcgcttcggagttccagccacgatgtcctca
gatagggggccacactttatttcaagggtggtacaacaaactagccgacatttaggcata
gactgggaactccacactccataccatccccagtcgagtggccaagtagagaaaatgaac
catttgattaaacagcaaattgtgagattagggcaagaagctaacctaccctggccccaa
tctcttccactcgcattgttacgaatncggaccaagcccagaantaaggaaaagctaagt
ccctttgaaatactctatggganaccatatggggtacagaaaggcatatctacccaaana
ggggaagagacgctagccacctacatgattgccttagataaacagcttagagaaattgga
aaacacgtggctggaacccgaagtcgaggcttggacggtcctgtacatgacattcagcct
ggagattatgtatatgttaagtcncttacagaaaagactctggaaccacagtgggaagga
ccattccaggtgcttctcaccacttacaccgcgattaagatcagagaacagagtgcctgg
attcaccacacccgagtaaagaaggctccagagaccccttggaaagtgacccctggggat
gatgaactgaaattgaagttcacccgaacaaaatgaaaatgtcagggtggcacgcaagta
taacccagaaaattgtttttctcacagttataattgtgaccttcagctgggnagttattc
ataggagagaggacatatggtcccaagcctttatgcgggttactggactcatggggagat
attctgatataaaagatttaaacctgttgactgtagtcatgcacggaaaccaagtgtata
caaagcaagaatgggaaaaacaaagaacttggcagctccaggggactgtaggagaaaaaa
atcaagataggatgccgaatggttaacgggactactcatagaaaagcaacccaaatcagt
gtctcaactactcctacagacagacaccgtgagatctgtagttattcaagtgaagcagat
tgttggtgtaattttacactagtacagactgtngaagtggtttgtctttggggccaagac
agcaatggaccctcattcaaattccagataaatgccatggctaggcctactacccactct
gacgatcagatccaaacccaggtcacattacttaagtctgagccaaaggtttatgagatt
ggcccttgtgtagtgaggaacacaggccagcaattactgctgtttaatccagaatggtct
cttaagcgtgtagaactactaatgcaaattaacatctctgaaatccaaccagcctgctcc
cctttaattcaaacatcccttgaagggtggacagcctggctgcagaagcaaacacccctc
aaaggcagaatgcggagagacctgactggcatgctggggacaggactgggagtcataaat
gggattgattcagagatactgatgaacaaattggccacagcgaccagtgacctgaccaaa
ttaaaacagcccctacaatcctccctattagcattgggaaacagccagtggcaagtctca
aaaatactcccagacctagcaaaactcagcaacctggaccacgaactgatattaaacaca
cttggcacagctcaagacaacgtctcattagcccttagctgcatacaagctcaattgtgg
atgcagtccacagcttccttaatcataagagaaggnaatgaaggtgtnttccctattgaa
atccgagaggcngtttggaacaatgctactaaattagaaagaaagctccaatcctggtgg
accttggtaaatttcacctatgacccaatgactaacatagctactgccttcgtgcttacn
atacgnaatgccacagttnatgtaattcatcctattgttgcattgggactaaaccataaa
gggacagttttttacccctctgaacacagagtatgggctcggatggtaggagaaaaatgg
caaacggtgaatttagaatcttgcatcacacgggaacaacaaggatttatctgtgaaagt
aatacacttgatgccagagacatatgtcttgatgcagaacaaggcatntgtcactttgag
gtccacccagacacttcaccaaaaactgtacttgtatatattggncaaggctgtgtgtgc
ttaagaactacctgcacttctatgatgatagatgacaatgttattaatgtaactgccang
aatcactctaatttttgtatttgtaattttgccaagattgttgggtgtgacttttcgtat
ttagcgccagtcgtgtctcatcaattaataaggtctaactacaccatttaccataaattg
ccacccacacctattgggatggacctaacattagtaaagcaattagtggaacatcaggac
ctnatggagattttgagagaaatccaaagaaacggggaaaggaccttagtcaccgtccat
tatgacacacaagaaatcagcagaatcttgcaaagagtgaaacaagacgcaagccataac
tggtgggactcgcttttcgggtggtcacctaccgcaacnggcatcctaaatacgttatgt
caccccatcattgtcttactaaccttggttagtgcctgcctcgtgctgtctatcacgtta
cttatttggaactatggagtactnaaaaggttatcagttctaactactttgncaaacgca
cacggaaaaacattaagngatgcctaccaaaaaaaattcattagaaaaggaattcaagta
ttagtaaaagaatttactaactctttagaaaagggggga
>ltr-1_family-42_inc#CLASSI/LTR
tgtgaccgataggtaaagctttgtaaagggaaggcctggtaaaatcatggctccggcctg
ttacttagcctaagtagaaatggactgtgggagaatgactcagctagaatagaggaagtg
aggcatgctgcgtgaatgcctcgtgcccgcaccgtggtgtatggtggttggttaaatttg
gtttgttgtgccttaaaactatgtaaactaacaaccgactaacggcataaaaaggccggg
ttttttgtaaataaagttcctcctttgcacctgcctggggactcctcgctgctccctagc
gttac
>ltr-1_family-43_inc#CLASSI/LINE/CR1
tcactgcctgcatccacaaggtcgccaggatttaattacgttacccaagatataattaag
gcattgaaaatgctgccctgaataccagcactgaatccctgccatttacaggtgggtgct
ggtttcctgatgcttcccacagagttattccccctctggagtccctgtcaccctctggat
ggggctgagtccgtgagcagccttttgctgccgttgggatgtgaccaaccctactgagtg
tgtgttcatcgccctgttcccgtcgctgagagcacaatccctgcacaacccgacgggctc
tgcttccctgagcacctcctgtgagctgctgggagaggctgagctgagcaggaatcctga
atcctgctgcagggacgctgctcaggaaaacaccctgcagctcctgctccagcacggatt
cactgctcggatcccagcaggggttgggaattccttgtccgggctgctttgagcacgagc
atcacgcacagcagcgaccaagctctgtaaccacagcaggagctccacgtgtttttcttg
gaaaatggagctcaggacactgtgtcctcgactggaaagaagaaaaggatgtcacagcac
ggaattaagtggaaagcactgtttgcacgcggaggtgtcacagcctttgcattccctcct
tcacccacagcaatggttgggaatatccaggattgaagccccagcctggtcccagggccc
tcgttaggcacaggcccccacagcagcacaaatctcatggaaacttcctttttttcatta
gttcccaccttaaccaagagtattagctcaaaggactctaattaaataattgcctaaaga
atactgagtaaatacaatgacataactacagcttcaataaaaaaaaccctaaagcttctt
atcttcatccatcaagcattaaacacaatagaatcctgtctggggctgaattcttctggt
cactttgttgtggtctctgtttatacttcaaaagttttaactgctcatattcatgttctg
cttcttcctggcctgtggaaggggttggaatgagatggtctctgaggtcctctccaactc
aaaccactccatgaatctgtgattttatgctctacttgcaaagtttgtaattctttggag
ttcagggtattttagccaacagaagaggttgctgtgaacctcgtaagcttcacagcaaca
gtcccccaggacaattcatagcaacaaaatgtgaggagtttgcacaaagtggggcggggg
tttcgtgtaagggtgctctgaaacatctggctgtgtcatttgggaggaaaacatccccta
agatgttcccatcaagtgggtgagacactcctggcactgagagctgctgcagccagggaa
acaccaaacagaatcagcagctgagagtcaaacccagcccaaaccacagggagagaacct
ccagaagtgttaaacctaaagcactgcactgcttttcatcttcaaagcaccttcaaacca
gcagctaattaatttttacagcagccctgtgtgctcaggtgcctcaaacatcatctctgt
ttgtagatacaaagagccaaaggtgatggaatgtgttgcagaccaaaaggagtctgtgct
gaggtggaggtgggtgctgtgtttgcaccacaaacctgtccgtgttacacttccaaggaa
aaagatttaaagacaaagaggagaatttaatctctttaagtggaacagggatctaaacaa
ctccacgaggcaccaaatgatggcaacttccagtggctccaggtgcaacgaggctgaggg
agttggggctgttcacgctggagcagagggaaatttctccagttctcatcactttgggct
gacggagtctgtgcacctcaccaggagttccagagccacagcagcacatgtagaatggca
cttcctccctgccaggccgggccatttcttgccctttctgtttaaaggatctccttccag
ggctatttcattgggagttgtgcacaggtgctcacctcaaacaggatattatgggagcgc
agtgcagtgcactgcagtgggaatgcattagttcatccagcaaggaaacatgactggctg
aatttcctttctttcatttctttctatctgtgactcagccttttgaaaataaagagaaaa
aaagaaaaaaaaaagcattaaaagcacaaaggaccgctcccaaattctttggtgcatccc
tgctcatgctgagggaaacctcctgcgctggatgtggagcagagcaggagggaggtgcct
ccagcagggcaggctctgcttcctgcagttaaatttgggaggttctgtgctgtgcagaga
gggcagaacaagttcagtgtggagacaacaaaaaaatggccagagatggaatattatcct
gggatttcgggttggtggatgcggcccttccacccctctggctgggaagagcacgcctgc
tccgactgctcttcccagtcagcagagccctttcaggaagcccaggaatgctggcatgat
tctgtgcagtgatgcagaagctgcaggtaaacagctgctctttcacagcttcttttttca
tcaaagcttttgcagagctctttgggagccagaggcccatcacagaaattgctcggattc
aaatgcagataaaaccaaattattttatattttcctttggagtttttagccaactcgagc
cctgttccagcccatatcttgtggctgttgagatctgtttttcttgtgcacacagctggt
tcaggcactggctgaggagatctcctccacgttttctggaagtgatgtgtttgcatcaat
aaacctgtggataagcacaaggatgatgcatttgcatcctctacagctccgactccctgc
cagggaagcccttcagcaggaattcagagcacctgattaggaggcctgcctctttctggg
agctggaaagaggctgaaataaactgtgcaaaacccaacttcctccagcgtttgctgctc
caaggctgcagctgcaccaaagtgtgaaaaagccaaagtcaccagctgctggacaccaaa
aacctcctggtgctcagacccagggcatgattaacaggtacaatttatccctggatttaa
agaaaagggctcaaaacgcagctgagaaccacagcattttgcacctctagaagtggttat
gcaaaattcagttctttaggagtcaggttctctcgcaccatgcaggacacagattttact
ctgtgccctcacccaccttctggaacaacatccagactgactcagaataaaatttcataa
aagaaatttcaatcttagcctaagacttagcacagggagtcccagcccagaatagatttt
tacgggaagttagaaacctctgggaacaaaaaaacccccaagctttaaactgaagcatca
acagagcctcaacaagagccgtgccagcagctcagtgcacaatatatacattgtatgcag
agcatatagaatgccataattacagccagatgggtgcaaacatagattcactctggccat
gagtaatacctcatgagtgcagaaaaaaagaacccaaatgcctattttaaatcagcagag
tttggaggggggaaaatgtgacccatccctggtggggatgtgacagaaaatgagtatttt
tcctcagcattgccactctgtgtggaaccgtcccctgcagccacttgtccacctccagct
gtgttcccttcccagaggttttcctggatggattttgaaatatgatttcctgtttttaaa
aaggccctgcctggctctgcacactccaggtatccatgtcagtgaaaggaagagatgttt
cctgctgccatcccaataaaaagatcccttcagacagaggtgccacttatccttgtttgg
cactggagctgctcagcctcatcccaccatgttttagaacatttttgcactggattcctc
ctcttctttcctctctctggctgctggtgaggcctcagcttccatccctaaatgtccggg
tttctccttgctttgcatgttccgtactgggagttttgaggctggctgggaccccaacat
tgcatccatactcaaaacatcattctgcacccccggggatccagagcaaggagcagttta
tgactgaacccttgactgagttgtcgaatgaacctgcagctcattttgctgaaaaaaatc
agctggaatgaaggagttggggacaaccagtgagaaacaaagtcctaagcgcagagcagt
gccccaaggtgaaaacctccccccagatcccaaatcccaaatgcttgcatcttccgggac
tgaagggtgcagggcaggggactcaagggatggctgaggccacatttccacccagccagc
agtggcccacgcagtgtcacccagcagtgccacagctccagctcaccggggtcctgcccc
agctctcctgcctgggaaggagggaaatccctccccagacaaggggcaggctggctggtg
gttactgagtgggatttaaagatgtcttggcttcaggggagccttgatggggtcatttaa
agatccctgggagcagcacaggcggtgctgcacccagcctgatgaaggggctgggcagag
tttaggagagtttgaattccttttcttgctcctggctttgggatggagtcgctgggcgtt
caaacaatgcctggtgagcgacctgcaaatgttgaacccatgggcgctaaaggtgatggg
actgaccctgaaaggtgaagcatccagctgcccctggctgggctgagcaggcacagggcc
ctgaacagagagcctggagctcgggatgtgacccagagccagccctgagaatccagcaga
tacaaaagggctgcactaagtgctcccagcagcccgaaggatgcatttgggtccgttact
gcaccgaagcacgtgcagaatctgttccacgcagagagaggagcaggcagggcagaaagc
agcaaatgcaaactctgaaaaacctcagcaatgtttgcagcactaaaacccacgccagca
gcattaaaaccaccacactcagctcggtccctccgtgacagcccccgagtgtgacagagg
gatggcacctctgacgttctgcagggacatctctgtgcagcaacacagcaaaaaaggtca
ccacgaaacaaagatgtagctggtaaaatctcaggctttttgtaagagacaaaaccatcc
ccaagagcaggaatgcaaggctcagagcgagggacaagcagtttaagacaggctatataa
aaacacattttcccccagcccccagatcaatgatttcggaggtgtgaggctgctttagtt
tgtctgtgcattaattgcgtgtttttctaaaactttaaaattcctacctggctctccacc
tctgtccctcgtcttcaggttaacacacacagacatccccctcaccctgatgccatgaag
attttttgccttttcttttatacccctgttgtaccttttttacaacttctgtattcttag
tgcttttcgcctacattcttggccttgtttgttcagctcggagactcaacatcttagaag
attggtagccagggatcagtgtgccccagagcccaaggtcctctccagaacacattctgt
aaactgagatagaaccatccaggggaaggttccttggggaggggggctcactcgagcctc
tcattggggaatctttgatagatctgctaattagtaaaacctataatgttctaccagaac
ttttgggggggtcattgcggtgggcatggag
>ltr-1_family-44_inc#CLASSI/LTR
gatgccatgaagattttttgccttttcttttatacccctgttatacctttttacaacttc
tgtattcttagtgctttttgcctacattcttggacttgtttgtcaagctaagagactaaa
cattttagaagcttcgtagctagggatcagtgtgccccagaccccaaggtcctctccaga
acacattctgtaaactaagatagaaccatccaggggaaggttccttggggaggggggctc
acttgagcctctcattggggaatctttgatagatatgctaattagtaaaacctataatgt
tatacccgatcttttggggggtagactttgcggggtgcatttcgatgcatatgacctgga
cgtgtgcacctaaggatccttaaaataaataccaaggtaaaatcccttttccccttctaa
ccgtgtatgactcttgattttaagaccaggaaaaggcatc
>ltr-1_family-45_s_1_inc#CLASSI/LTR
tgaagctataggaaaagataataaagttcagtggtccagtaaaacaaatccacaagagtg
ctcttggagtgagcagaaaaattacacccaaggaatcacaatacaaagtgtaaatggaaa
agggaaatgcttaggagcagtacctgaacaatacaaatttttgtgtaacagtaccattac
tagacgtaacatcgaaaccaagaaaagtgaatttaacaagtggataatacccactttcgg
ggcaaagtgggtgtgctcagacataggagtaacaccttgtttatcaatcaaaatgctaaa
tgcatcacgacaattttgtgtgcaagttataatagttccacgattaatatatcatacctc
tgaagagataatgtatcattttgaaggggacttaagcaggaaaaagagagaacctctgac
tgcgataacattggcgactttactaattgcaggaggggtgggggcgggcacaggtgttgc
ctctatagtcagaagtactgaaattcaaaagttacaaacagctgtaaacgaagatctgga
gcgaatagaacagtccattgaaaacttagctacttcagtgaaatcactttcagaagtggt
gttacaaaatcgaaggggattagatctattattccttaaagaaggaggattatgtgttgc
actgaaagaggaatgctgttcattcgcagaccataccggagtcgtactggactctatgtc
cgaactccgaaaacgattagaacaacgaaaaaaggaacgggaaatgaataaatcatggta
cgaaggatggttcagtgccaccccttggttaacgactttgttgtctgccatagcgggacc
cctgataataattattttaggactcatctttggaccatgtattattcgatatgtgttgag
gttcataaatgaaaaatttgatataaccaaattgctaattttaacaaccaatgcgaaata
ccaagctatgtctgaaaaaggtgaaaatgagtactgtgaatgtgattccaaatcacctgt
atacgattgttgctgtgcagaaaatggaataagattttgtgattgtcatagtagatgtga
gtggtgtgggaagaaaataaaggaggaggagatcgaaatagtttaataaacaatagaggt
taaaaaaaaaaaaaaaaggggggagttgttaaaagctgcaattgtttattaaactatgga
ggtagacaagttatcctctgtagttgaaggaggatacgcttgcagaattagcccgtatat
ccggaacaatatgaattgccaaagatgtgccattgcagcctgtaaaatatgtagtgccaa
atatgtaccgcttccgcttatgttatgtaagtaaagagataaaataccaaatatgggaga
gaaaaacaggggtcattcagaggactatggaggaagacttctggcttcagcctcaacgac
caccagaaggcagaagaagaccccctagcaacacagcgcacatgcgcagagaaactagat
aacaaccacctggaaagacaggaaagcggaagaaaaaaccatatataaaggactctgtac
aagctaaaaaacgtggcagttggtggagcggagactcccctgtcacccagcgctgctttt
gctcacattctacttgcttaattactaataaatttcatttattaaactaagagtgcattc
cccttattgtt
>ltr-1_family-45_s_2_inc#CLASSI/LTR
ttaaaagctgcaattgtttattaaactatggaggtagacaagttatcctctgtagttgaa
ggaggatacgcttgcagaattagcccgtatatccggaacaatatgaattgccaaagatgt
gccattgcagcctgtaaaatatgtagtgccaaatatgtaccgcttccgcttatgttatgt
aagtaaagagataaaataccaaatatgggagagaaaaacaggggtcattcagaggactat
ggaggaagacttctggcttcagcctcaacgaccaccagaaggcagaagaagaccccctag
caacacaacgcacatgcgcagagaaactagataacaaccacctggaaagacaggaaagcg
gaagaaaaaaccatatataaaggactctgtacaagctaaaaaacgtggcagtcggcggag
cggagactcccctgtcacccagcgctgcttttgctcacattctacttgcttaattactaa
taaatttcatttattaaactaagagtgcattccccttattgttgcgcactctttacaatt
ttggtgccgtgactcggatgggaagatagcgacctaccgtctcttagggaggcgccccga
ggtactcctcggcccggggatcggtggtgcgcttacccccacaccgacgaacctaaattc
tagaatggtgagcaattgagaaccggtcaaatcccataaagtttagtgcactaaagtccg
gacgaagacgcaggaccgcgtgagtatcgagcatcgggattccgtccgggcgggattggg
tttcctgagatataacgactgagaggttcgaaatactgaaccaagcgagtgtggaccctt
tagtactacgtttcccgactcccgcgagggaccgggctaggaataaggggagcgagtgtg
tgtgtgtgtgcagatatctcagaagatgggggcgaagggcagcaagccttcggtccccat
ggggagggtcccagcagggagggccccagtgataccccaaaacacccccctagcattcat
gctaaataattggaaatacctccctagttcacccgggaaacacaaagccagaatgataga
attctgtactaaaatatggggaggaaagaaaatacaaaagaacgtgatttggccagtttt
tgggtcagatgaagattgggtgcgacaacaacttaacctgtgggtaaacagtaaaagtcc
gcttgacccagaagaaagtgcatatgctgcaatgtggctagaaaaaccccaggtagctat
gtttcccttaaatgagagaaagaaagaaaggaaagaagagcaggaagatgagctattatt
gaatccacccccatatgtgcccccggcacaggcaccggaggcaccgccaccgccaattcc
cctcgatgcaccaattaatgcagagcgagtgtcccccattacagtcaggaggagaactag
aaatcaacgagaacaagctcagatgtacccactaagagaggtacctatgggaggacccct
acccgggatcggatatgttactgtccctttaaattcaggagacttacgagaattcaagag
aactgaaatggggagtttattagatgatccattaggagtagctgaaaggctagatcaatt
cttgggacccagtctctatacctggggggagatgaactcaatattaagccagctgtttac
atccgaagaaaaagaaatgattaggagggctggcatgagaatatgggatgcccgtcatgc
ccaaggaccgcaggcagacactaaatggccattacagaatcccaactgggataaccagaa
tgccgaacatagggtccacatgggggatctaagaactatagtgattcagggaatcagaga
agccgtaccccgtggccagaacattagtaaagctttcaatgagagacaacggaaggacga
gagccccaccgagtggttagagagattaagaaaagccctacagttatactctggaacgga
tccagcaagtcctttaggacaagctgttttaaagactcactttgtagcgaaatcctggga
cgacattaggagaaaacttgaaaagctagaagattggcaggatagaggcttagaagaact
gttgagagaagcccagaaagtgtacgtgcggagagaggaagagagcagtaaacgacaaat
aagaatgatggtagcagcggtcagggaggatagaaaaggacgaccagaaggattccgggg
aaggtcaaatgtagtagaaaagaaggaacaaggaaactgtttttattgtggaaagagagg
acatataaaaaagaactgcagagaacgaatcagagacgagggaatattaaaggcagaata
ggatagtcaggggctctatatattaggggaccggagtcatcaggagcccttgataaaatt
aaaaataggtccccaacgtcaggagttcacctttctagtagacacaggggcagagcgatc
cacaattaaacaattaccggagggatgcaccctttcacatgaaaaagtccaagttatagg
agcaaaaggagaaccatttaaagtaaacaaaattaaagatgtcatatttgagtctgaaaa
taaatatgggataggtgaactcctgctagtcccagaagcggactacaatttattgggacg
ggacttgattattgaattacaattagaaatcaaagttgaaaacgaaaaattggctgtcag
agcatatcccctcacagtagcagacagggaagaaatcaattctaacatatggtattcccc
agacacaataggaaagctaaatattccaccaattaagatacaaataacggacccacaaat
cccagtgagaataaaacaatatcctatttctctggagggacggaaaggactaaagccaga
aatcgacagattattaaaacaaggaatcctagaaccgtgcatgtcttcctttaatactcc
cattttgcctgtacagaaacctaatggaaaatatcgattagttcatgatttaagggaaat
aaataaacgaacagttacccggttccccgtagtagctaatccatatacattattaagccg
gctaggtccacagaggacgtggtatagtgtgatagatttaaaagatgcattctgggcatg
cccactagcagaagagtgtagagattattttgcctttgaatgggaagacccagaaacggg
acgcaaacaacaactaaggtggacagtccttccccaaggatttactgaatcaccaaatct
gttcgggcaagctctagaggagttattaacggagtatcaagtacaatcagggaacgtact
cttgcagtatgtagacgacttgctgatagcaggaagtgagagggaagaagttaggataga
aagtatcaaattattaaattttttggcactaaaaggattacgagtttctgaagagaaatt
gcaatttgtagaagaaaaagtcaagtatttaggacattatttatttgaaggacagaaaat
aatagacccagaacgtattaaaggaatattagaattacctataccaaataccaaaagaca
gattagacaagtgttaggcctatttggatactgtagacaatggatagaaaattatagctc
caaagttaaattcttatatgaacagctagcaaaagataagctgcctaaatggacccctca
agatcaagaagattttgttaagttaaaaaaagaattaagtcaagcacctgtcctaagtct
cccggatataaagagaccctttcatttatttgtgaacacaaatgaagggacagcatttgg
aatattaactcaagaatgggcggggcagaaaaaaccagtagcttatttatctaaattatt
agaccctgtgagtaggggatggccagtttgcatccagatcattgtggcggctgccttgtt
agtagaagaaacaaataaaattacttttaatggagaaataattttatacgcaccccataa
tatcagaggggtattacagcaaaaggcagagaagtggctcacagatagtcgattgctcaa
atatgaaggaatactaattgaatcacctaaactgtcacttagaacaaccggggccatgaa
tccagcagaatttctatattcaggaggaggtagtggaataatacatgattgcttccaaac
tatagaacaccaaagccggataagaccagatttagaagaagaggaactcgaggaaggaga
ggtctttttcatagatggatcctcaagagtagtagaaggaaggcgcacctcggggtatgc
cgttgtgaaatttgataaaggagagtttaaaatagtggaatctggacctttgagtgcaac
ctggtctgcccaagcatgtgaattgtatgccctttggaaagctttgaaattactggaagg
gaaaacaggttcaatatatacagactccaagtacgcctatgggatagtacacacctttgg
aaagatttgggaagaacgaggatttataaactcccaagggaagaaactaattcacacaga
actaatacgacgagttttaaaatcactcagaggcccttctagaatagcagtagtacatat
tagaggccatcagcgtggtaccagttatcaaatcagaggaaacaatgtagcagatgaaga
agctaagcgagtcgcagggaatctcagtattttgtttacaatgaaggagataccacaaaa
agacgaaaaccttagttttgaccaaaaagaaagagagaaattgcaagacatgggagctaa
agaacacaataagaaatatatgttaccagatggtcgtgaaatattgcctaaaggaatagc
cacagatatccttacaaaaatccaccaaaaaacacattggggtacccaagccttagtaga
tcattttgaacagttatatgcctgtatagggatttataacattgcaaaatcaataacctg
gtcttgtgagatttgccagagggtaaaccgaagtaggagtaagcagaaacaatcaggagg
acgacctccagcataccgacccttttcacacatacaggtcgattttacagagctaccaaa
aaagggaagatataaatacctccttgtaataattgatcacctcacccactatgttgaagc
ttttcctaccggtaaggcaactgccaatcaggtagcaaaagtgctgctcgagcagataat
acctcgatacggggtaactgaagtaattgactcagatcgcggacctcatttcacatctaa
aatcattaaagaaatagtggacaatataggaattagatgggattaccatacaccatggca
cccccagagttccggtaaggttgaaagaataaatggagaaatcaaagtaattttgacaaa
actaatgatagaaaccaaattatcttggattaaatgcttaccaatggcattattaattct
gagaactcgaccaagagctgatttgggaatttctgcctatgaaatggtgtatggtatgcc
ctatcgtattgagaaaccccagactaaccttttaattcgagactatgctataaatgaata
tgtttcacaactggcaaaacaccgagaagaattgtggaaacaaggactagtggtacaaag
acctccactagacttaaaaattcacaaaatcgaacctggagaatgggtattaatccgggt
atggagggaagagactttgaaacccaaatgggagggtccttatcttgttttgctgactac
agaaactgccgtcagaacagctgagcgcggctggacacacgcaagcagaatcaaaggacc
agtaccaccaccccagtggaaaatcaccagccctccgggagaaagcaaacttgtattaag
aagagcgataagtacaaaaactaaatgatagaaactgtagttgaaccatttattaagttg
ccgtttgctgtgcagtgtgtaataggatttgtgattgctttagcattatcaatagtttta
tatttttttatggaaaattgttaaatgtggaagaagaatttgtatatgaataatagagaa
caaaccgaaatatggaacctaccactagatattagaaggctaaatcaaaagacacgttta
atattcacacctataattgagagactgccaaaagagataaaatcccagattcctccaccc
ccatatacctttattgagattcaaacagtaatcagctgaacaatttcaactagcaatttt
gcattgggatttggaggtgtggggcgcagccatcactgcccaactagaatcacatattat
aaaaagccagtgcagaggatacagaaaagggaagagataaaccagaccagaccttgagcg
attgaaggtacaggttcccttccctgaacaggaaacccctgctgccgagaagatgagaca
cctcgtagccggatgcaacccggttgacgagcgaggcagaggaggtaacccggggaggaa
aggttacctaatgctcaagcgaggagaatattatcaatggctcttcctccttttctctgt
catcctgagtaagcctgtgaagctggttgaggctgggaatccacaccaaccgtttaaatg
gtccctaataaaatgggaagatcaaaaaataatatccacagtaatagggccagggaatgt
tagttttaactgccagctctgtgatcttatagtaatacaaccctgcctaaacaaaagggg
gttttatttttgccctgcatctaatccagggaaaagctattgtaattggcccgggcacta
ctactgtgcgtactggggctgcgaaaccatcgctttggatttcccctgaggaggggaaga
cccgcatattaaagtaatggagacctgtggatgccaacctccacaaatagatcatagttc
aggggtagcagtgccggaaattgtcatgaattcagataaaagtaaaaaacccagtatcag
acgaatggaatattggaaaaacctgaggagc
>ltr-1_family-46_inc#CLASSI/LTR
attttggtgccgtgactcggatgggaagatagcgaccctaccgtctcttaggggaggcgc
cccgaggtactcctcggcccggggatcggtggtgcgcttacccccacaccgacgaaccta
aattctagaatggtgagcaattgagaaccggtcaaatcccataaagtttagtgcactaaa
gtccggacgaagacgcaggaccgcgtgagtaccgagcatcgggattcccgtccgggcggg
attgggtttcctgagatacaacgactgagaggttcgaaatactgaaccaagcgagtgcgg
accctttagtactacgtttcccgactcccgcgagggaccgggctaggaataaggggagcg
agtgtgtgtgtgcgtgcagatatctcagaagatgggggcgaagggcagcaagccttcggt
ccccatggggagggtcccagcagggagggccccagtgataccccaaaacacccccctagc
attcatgctaaataattggaaatacctccctagttcacccgggaaacaccaaagccagaa
tgatagaattctgtactaaaatatggggaggaaagaaaatacaaaagaacgtgatttggc
cagtttttgggtcagatgaagattgggtgcgacaacaacttaacctgtgggtaaacagta
aaagtccgcttgacccagaagaaagtgcatatgctgcaatgtggctagaaaaaccccagg
tagctatgtttcccttaaatgagagaaagaaagaaaggaaagaagagcaggaagatgagc
tattactgaatccacccccatatgtgcccccngcacaggcaccggaggcaccgccaccgc
caattcccctcgatgcaccaattaatgcagagcgagtgtcccccattacagtcaggagga
gaactagaaatcaacgagaacaagctcagatgtacccactaagagaggtacctatgggag
gacccctacccgggatcggatatgttactgtccctttaaattcgggagacttacgagaat
tcaagagaactgaaatggggagtttattagatgatccattaggagtagctgaaaggctag
atcaattcttgggacccagtctctatacctgggggagatgaactcaatattaagccagct
gtttacatccgaagaaaaagaaatgattaggagggctggcatgagaatatgggatgcccg
tcatgcccaaggaccgcaggcagacactaaatggccattacagaatcccaactgggataa
ccagaatgccgaacatagggtccacatgggggatctaagaactatagtgattcagggaat
cagagaagccgtaccccgtggccagaacattagtaaagctttcaatgagagacaacggaa
ggacgagagccccaccgagtggttagagagattaagaaaagccctacagttatactctgg
aacggatccagcaagtcctttaggacaagctgttttaaagactcactttgtagcgaaatc
ctgggacgacattaggagaaaacttgaaaagctagaagattggcaggatagaggcttaga
agaactgttgagagaagcccagaaagtgtacgtgcggagagaggaagagagcagtaaacg
acaaataagaatgatggtagcagcggtcagggaggatagaaaaggacgaccagaaggatt
ccggggaaggtcaaatgtagtagaaaagaaggaacaaggaaactgtttttattgtggaaa
gagaggacatataaaaaagaactgcagagaacgaatcagagacgagggaatattaaaggc
agaataggatagtcaggggctctatatattaggggaccggagtcatcaggagcccttgat
aaaattaaaaataggtccccaacgtcaggagttcacctttctagtagacacaggggcaga
gcgatccacaattaaacaattaccggggggtgcaccctttcacatgaaaaagtccaagtt
ataggagcaaaaggagaaccatttaaagtaaacaaaattaaagatgtcatatttgagtct
gaaaataaatatgggataggtgaactcctgctagtcccagaagcggactacaatttattg
ggacgggacttgattattgaattacaattagaaatcaaagttgaaaacgaaaaaattggc
tgtcagagcatatcccctcacagtagcagacagggaagaaatcaattctaacatatggta
ttccccagacacaataggaaagctaaatattccaccaattaagatacaaataacggaccc
acaaatcccagtgagaataaaacaatatcctatttctctggagggacggaaaggactaaa
gccagaaatcgacagattattaaaacaaggaatcctagaaccgtgcatgtcttcctttaa
tactcccattttgcctgtgcagaaacctaatggaaaatatcgattagttcatgatttaag
ggaaataaataaacgaacagttacccggttccccgtagtagctaatccatatacattatt
aagccggctaggtccacagaggacgtggtatagtgtgatagatttaaaagatgcattctg
ggcatgcccactagcagaagagtgtagagattattttgcctttgaatgggaagacccaga
aacgggacgcaaacaacaactaaggtggacagtccttccccaaggatttactgaatcacc
aaatctgttcgggcaagctctagaggagttattaacggagtatcaagtacaatcagggaa
nntactcctgcagtatgtagacgacttgctgatagcaggaagtgagagggaagaagttag
gatagaaagtgtcaaattattanattttttggcactaaaaggattacgagtttctgaaga
gaaattgcaatttgtagaagaaatgaagctataggaaaagataataaagttcagtggtcc
agtaaaacaaatccacaagagtgctcttggagtgagcagaaaaattacacccaaggaatc
acaatacaaagtgtaaatggaaaagggaaatgcttaggagcagtacctgaacaatacaaa
tttttgtgtaacagtaccattactagacgtaacatcgaaaccaagaaaagtgaatttaac
aagtggataatacccacttccggggcaaagtgggtgtgctcagacataggagtaacacct
tgtttatcaatcaaaatgctaaatgcatcacgacaattttgtgtgcaagttataatagtt
ccacgattaatatatcatacctctgaagagataatgtatcattttgaaggggacttaagc
aggaaaaagagagaacctctgactgcgataacattggcgactttactaattgcaggaggg
gtgggggcgggcacaggtgttgcctctatagtcagaagtactgaaattcaaaagttacaa
acagctgtaaacgaagatctggagcgaatagaacagtccattgaaaacttagctacttca
gtgaaatcactttcagaagtggtgttacaaaatcgaaggggattagatctgttattcctt
aaagaaggaggattatgtgttgcactgaaagaggaatgctgttcattcgcagaccatacc
ggagtcgtactggactctatgtccgaactccgaaaacgattagaacaacgaaaaaaggaa
cgggaaatgaataaatcatggtacgaaggatggttcagtgccaccccttggttaacgact
ttgttgtctgccatagcgggacccctgataataattattttaggactcatctttggacca
tgtattattcgatatgtgttgaggttcatanatgaaaaattcgatataaccaaattgcta
attttaacaaccaatgcgaaataccaagctatgtctgaaaaaggtgaaaatgagtactgt
gaatgtgattccaaatcacctgtatacgattgttgctgtgcagaaaatggaataagattt
tgtgattgtcatagtanatgtgagtggtgtgggaagaaaataaaggaggaggagatcgaa
atagtttaataaacaatagaggttaaaaaaaaaaaaaaaaaaaggggggag
>ltr-1_family-47_inc#CLASSI/LTR
gatcaatagttaactcatgtaagcacagttaactattgggagacagcaaatgttgatcac
aaaacctaagaagcaggattcaccttaatcttgtcaagataagaggaacaagaatttact
tgaaaccaacacagaaaccgctgaatcattctacaaaggactgcgcatgctccagaaaga
aaggtgaaaagtgcattgtgatgaagactactgatcttcatcagaaagacccccgaggaa
gaagaggagccttcctcagtgcgaccaccaggacacaccacgcatgtgtgacacatatgc
taatgatattaatgacttccgagaactaatttgtataaccactcctatcccaaggaatgt
gatgactattcatgaattttacccataatattgtgttgtaggaagtgctgtgtgtgtgtg
ttaggaggagcgatcccccacacaccgcgccgaataaagcaaatacccacttctctgact
ctgtctctgaagtgtctcttggcccggtttggggcgattc
>ltr-1_family-48_inc#CLASSI/LTR
actggcaccccagaggggaccctaactctgcctggctgctggatccaggggtaagcagac
ctcccagccacggccctgaattttcagggggagctcagctgtctcctggctcatggcgag
agcagacaaggaccatctgcaccaaattaaggtatttgctattttttgttgagtagaaat
tcccatgggtccagggttcaagtccccgagggtgggttgaaagtcccgaggagactaggt
ctcccaaaattagtcctgggcaaaaggaatggtacctttaaggggttggagcccccaggg
attggaccccactcttatgcacaaggaaagatacctttaaggggttggaggccccagggg
ttggaccccactgtcatgcactatcgtatttttgttctgtctgtcgctgttttgctactg
tgtgagtgagaacagatgagacgtgttccggacacaaagcgagtgtggagctctagctgt
ggttctgtaacccggagccgggagtggccaatgaaaagcgaagtgattggcagtgagtga
atgagtataaatcatataaactattggtttggagttcaaccttgttatcctgagggaggc
ggattgtatcactggaggggagagattttagacattaaattgagaacacccagacacgca
accccttttctaatgtagctccacgtaacttccctcctgaaattccgtggaaacagttgt
gaggcttggactttgtgtacatgtattaattgtgagagaaagtggtattgtactaaaaga
agtgggtggtgtccaaaatgagggtgtaagtaatgttaaagtaaggggagggtgacagaa
tagtgagaggtttattgtggctttagtgtgtggatctgggaggcttggaaagaaaagtgg
gaggagatgtgcaggaaggcttgcatggaaagagagaagagagggagagaaaagagagga
acagacaaaggaggcaatgggatcatcagaaagcaaggaaataacccagaagagtccact
gggatgtgtgttagcacactggaaagaactaggaggaatccctggagggactatgaaaaa
gagcaccctaattaaatactgtaaccaatggttgccactatacaaattagatgatggtga
aaagtggccagaaaatgggactttaaactataacaccttactacaattaatgctattttt
aaggagggagaatagatgggatgaaattttttacgtggattgttttttactttaagacgt
aaaccagagtggcaaaaacggtgtggtatcagtttggcaccccaggattcaatggtcctg
cttttagaaaaggaggcaaaagggaaaagctgcatgaagaggtgttgctcataatgcaat
atagggcagagatgtttaaagctcaaaactgagagagaccaggatcccttagaaagccag
gagttaatgaaatacagtggtgacaccctaacatcagggacaacgtccccagcatctcta
acatccctggagggtagtgggaacaaagggacaagtgaggctagctcaggaatatcatcc
agaactaggagcaaggtccctgtagagaagaagcttatagcactgctcagacaagtggta
gggccagatgggggaataacagaagttaaagcaccatttacagctctggatttagatacc
tggagggaggcagccagaatgtatagaaaagaccctgaaaaggtagcaaagaggcttgaa
ttagttgttagaaatcaggatgttgattgggatgttaatgctatcagagctagctgaaac
agaaaaagcagctgtaatatccacggcaagaacacatgtgcagggacaaatagctactgg
gatattacacggtaatgtaggtaacattttccccacggaagatccacattgggacccaaa
tgatccacaaacatatccgtttttggttagatacaggaaattaatacactgggactgcta
aacactatacctaaaatgtttaattggtcattgttgttcagtattcaccaggaaaccact
gagtctccagactcatttgtagaaaggctaagggataatatgaggagacacactacactg
gatccagcttctgaaatcgggcagtaacagttaatatccttattaatgggtcagtcagcg
ccagctatacgcagaaaattgcaaaaggtcagggaaccaggtaacgggaacttagagaaa
cttttagcagcagcgtgggaagtttataaaaacagagcacagccccttacggtcacggtt
gcccaggttaggggaccgagattccccaggggtgggaggaggcctccacctggggggcaa
agacagcaatgcccagcccctaaccgatgtttactgtgtggccagctcaggcattggaag
cggaattgtcctatgaatcgtgccgcgattccgacgacacaatcatcagccccgccagaa
ccagtgactgtagcacaactgtatcagtagtgacagggactggctggtccctccctagcc
gacccgctggttaaacttaggctaggggaacgggaggtggaatttttggtaggtactgga
gccacgttctcagtcctgaatcagacttttgagtcctataagcaatgattatgtccaagt
tattggggccacggggaaaacagaaaaagcctactttttaagacccttaaaatttacatt
aggtaaaaagatgggaatacatcaatttttatatcttccaaattcaccaaagccactgct
aggcagagatctattaatttggttagaagcaaaaacagaatttacagaataaggaatgag
actacacgttcctgaggaaaaattaattatggccttaagtttagcaaatttccctgaaag
aggagaaatacccatggatagtgaaataacagatcaagtgatcccactagtattggatgt
tgaaattccagggagatcaaaatgggcttccccggtgattactgaactactggaaggtgc
acaaccagtgtcagttaaacaatatccactaagacaagaagcacgagtgggaatagaacc
aataattgccaaatttattgatcaagggttgttgagagagtgtaggtctccctataatac
cccaattctaccagtacaaaagccaaatggaagttatagattggttctggacctaagggc
aataaatgcaataacgaaaacacttcatcccgtagtggccaatccttacacttacaaaat
tacagagtgactgggtgtggttttcagttttaaaggattcttttgtctgccattagctga
aagcagtcaggaaatttttgcctttgaatgggaaaaccccagaacagggagaaagagtca
gctcacatggactgtattgccacaaggattcaaaatagccccacgatatttggagatcaa
ttagccaaggaactggaagcctggacaccgccacttggagaaggtacactcctgaagtac
gttgatgacctactgatagcaacaaggacctgtgaagactgcaaggactggactgtaagt
attttaaattttctgggactaagtggatatagggtctcctctgaaaagactcagctagtc
ctccaaaaagttacatatctgggatatgaactggtgggaggagagagagccttgggaaat
aacaagaaggaggcaatttgtcaaatgccctggccagctacaaccaaagaactgagaact
tttctgggaatgacaggatagtgtaggttgtggatctacaactatggactaattgtgaaa
cctttataccaactcctgaaagaaactgggggaactcacctatgctggacaccagagact
aataatgcatttgtaactctgaaacgtgagttgatgcaagctccagcactatgcatacca
gatgtcactaaaccttttctgttgttctcacatgagaggcaaggactggtgctgggactt
ttggcacagaagctgggaccatacaaaaggccagtggcttatttctccaagtagctggac
gtggtcagccgaggatggcccgcctgcctgcgtgcagtggcagccatcatcctgaacata
gaggaagttcgcaagttcacaatgggccagcagatgactggttttgtctctcacacagtg
tcagcagtgctcacacagaaaggaaatcactggttaatcccatctcgctttctcaaatac
caagctgttctaacagaatcggaggatgtgagtaccaacatcttaaatccagcagcttac
ctccagggcaaagctactgaggagcctgtacagcatgactgcattgaaaccatggaggca
gtttactccagccgcccagaccttaaaggactctccgctagaaaatgcggacaactggtt
cactgatgggagcagctatgtcaagaatggtaagcggtttgctgggtatacaattacaac
cacagacgccgtcatcgaagcaaatccgttacctgtggggacatctgcgcaaaaggctga
ggtaatagccctgacttgagccctggcattagctgaaggaaaacctatcaacatttggac
tgatagaaggtatgccttcggggtggtacatactcatggggctatgtggaaagaaagggg
tttattaacctcacagaagaaagaaatccagcatgctactgaaatcttacagttgctgga
agtggtgctaaaaccttcaaaagtggctatgatgcattgtaaaggacactcccagggaag
caccatccctgaactaggaaatgctatggcagacaaaactgcaaagtcagtggctagtgg
ggttcagatccaagccctagctctaatcccttctaacatccttatgggtgaaaactcccc
accatacaacactgatgatttaaattggatacaagaagaaaagggacaaatgggaacaga
caggtgggctaaaataaagggtctcatacccagaaaactgttaaaattgtttatccagag
cgaacattctaagacacattggggagttgatgctctacataaccacttaaaggacaaagt
gacagcaccaaaattaaaggagacaattgaggacataacttccacttgtgaaatctgtct
taaaaataactctaataccactgttaggctaaacacagggactgtccctaaaggagtttt
accaggggatgtgtggcaaattgacttttctgaattacctagaagagggggatatctttt
agtcctcacagacacttcttcaggttggccagaagctttcccttgtaggacaaataaagc
tagagaagttgttaaagctttagtacaagaaattattccacgatttggggtgccttggga
aattaattctgatacgggatcacacttcgtagcccaggtggtggtgcagagagtgagtag
tcatctactgggtataagctggcaattacatgcaccatacaggcctcaggcaagtgggca
agtagaaaagattaatcacttaataatacaacaatttgccaaaatttgtcaagaaactaa
tttatattggtatcaggctctgcccatggctttgctaagaattagggtaaaaccacggtt
taaagaaaaactaagtccctttgaaattttgtatggaaggccctacagaacaaatgtcac
aatgacagcgtggctctgttagggcaaagctacttaatagattatgtaaagcatttaggt
caaaaattacgatcaatgtggactacagttgttaattgtcaaccgccaccacctgataaa
ccctttcacaatgtgaatccaggagattgggtttatgttaagtctctttcaggagatcca
cttcaggaaaaatgggaaggaccttatcagacactgctgaccactcacacagcaattaaa
gtacaaggaaaaccaacttggatccattatacaaagacaaaacctgcgccaaaaccagag
tgggaagcaagaacaggacctctacgccttcaaatacaaaaaatcaacacaacatgattt
ggaccatattagtggcactggtaactggggagggtgcatgggatcaaaatacataccttc
tattgctcaaaggtggtgttgagaactttaactgattgctggatatgctcccagctgcct
gaaaattctgctagaggctttcctttggttgggacaacattccctaatacaacagaaatc
catgctgcacttagtactaataacctttcacattatgtcaacatatccctagaccaactt
cagtggaaattagagcttgaggaatcaataaatgagtcctcactggtaccctgtgtgcag
cggtgctgggaggagtctatacccaaaaactcaggaggaaataagatggattccaaatgt
gggagcttaacatttataggcagctaccccaactgctcaagtttttggacctatgggggg
ggttaacatgtagaataagaatcaaacgagacgaagaccaaagcccaagggttggccagt
gccctcatgacagggttggtactggatatatggacacagtgcctataaagttttaccctt
aagatggcaaggccgctgtgcgataggacgagtatttccccacattaatgttgtctctca
actacaaggcttgctccaaacttttatacacagcaccaaaaggacatcaaaccccttgat
agatagacccactggatttcacagctttgcgaggtggtttatacccagcctcggagtaag
tgagctagaaaaatcaatagtgaatcttttcactaccgtagaaaccataatgaatgccac
tgcagatgccataagaacacagcaaatcgagattaagagcatgtcacaattggctataca
gaatagacttgcattagatttgctgtacgccaaagagggaggagtatgtacagttataaa
tacaagctgttgcagttatgttgatttaaataaatgcatagaaacagatttgcagacaat
tctggacaaaacacaaacattgcatcagatcaccttagatgacacttcttgggggtttaa
agacatatgggacaaacttacagcgtggttacccaacttatcctggcttaaacaattgtt
cgtaatagttatttctataattgcattgttatttactgtttgcattagtagttactgttg
tacaattttatgtacttggaatcgcaatgcttatgctcaatggcaaaagcacaaacttag
aagcaagatagagaagggtacttactttcaagacgtgagatgtgtaaagaattacaaatg
accgaagaaaaagggggga
>ltr-1_family-49_s_2_inc#CLASSI/LTR
taggttgtcagcgattgaatcacggacccagaccggcagggaatctgaatcatttattca
aaggagtgagttggttttatacacttttctaaggcacagtatttccttatatggtgtgac
ctatcccgtgttgccacatcagcaacacactttctcaatgtccttctatgggatgatcac
tcgctgttcactcgtctgtcagctcccggcaggctcctctctgtaggggtctgccctgtg
acacctcctccccccagggtccggtggagacaagcctctgtgtgccgccatgtgctcctt
tgtgctgccatgtgcctctgcaggcaggttttacagctcacaacccaattctctcttata
attccccataattcccccttttctgttttatacaaataagaattatgacagtgattgaac
agatagaactttgagaaacaatgtaaagttgtctaaaacttttaccatcactcagagtct
gcaactgctggaaggtcctgtttcatagtgaggacttagaaagtctttcctaggcaagac
tttcaagtttactttgaaagagggtccagctttttaagatcaaattagcaagtcaaaatg
acttgattacacttttagggcagaaacacctgggtctgatggtataatccccagtcagcc
agggctagggcttggccagagcctcaagctttgactgagagggtttccctaaaatactta
taaaattgcttaaaaactttattaatatcttgtgatcattctgaatgcgattgaaaaatt
aagaacatataaacttctttacagtcttttgcggggggcacaccccatctctgcattccc
ccttttctgttctaacaatatgtaacacgaacatctttcaacttactaaattcaggaaaa
tgtgtaacataacatgcagttttcttactatgaacagtaaaataatacatctaatacaac
aacaagtgcgcaccaagtaaaaataagcaaggtaatatcattaactgcttaaatacttca
ttgtttcacagaatatatataaatctaggccttggaaaattacaattataataacattaa
ctctctaagtggtttcaaaaggtttcaaaaggtaacaagcctaattcttgctttaaaaaa
tagcttacaaattataattattatctatcacaaaaagcaatcagaacaatgcaggggggt
cacaaggtggtgtggtaaaaaagcagtctttgagatagggtcaatttgaacattttgaat
aaaaaacagagttctatggaccagctgcaggaacaacatacttagcttgcagccattccc
gcacaagctggtgcaaatgctgaatgctgcagcccccccacccccgaggaaggggcatgg
tccacttagtccttttttccagcacagtatcagctcccgagagtctgcagggaacgggag
ccctggctgtagcggccgtcccggcgctggcggcgggtccggcggctggcagaggcccgc
cggcctgtctcttcacttctcacatgcagagagccactcgcggcccccgccatgcgctga
gcagagccgcggccccgccagctcccagcgccgctgatcccgcccgtccgtggcgtgggg
gcggccgccggcgcggccgtgcggctttgccatgtgctcgccccatgtgctcgccgcccg
ccggctctgccatggctcgccg
>ltr-1_family-51_inc#CLASSI/LTR
gtcctggggtgatgttatgaagccgctttattccttaaccatccgctcaatgcccaagga
cgctgtgcctttaagatggacccgggggcggggccggagccacggccgagggggcagttg
aacggttcagcccaagggctccgggggcttcggcagggctcgggagggagtgcgccggga
gcactgtgctgctttttgggtttcctttgtgttccagctagctgggaaaaggttctgttg
gggtttttttcttgttcttttttccctttccttccccttgcctcactgcctcccttccct
cctcgccggtccggggagcctgcgggggcggccccggggccccggggtggccccggctgg
tccgagcccacgtgtctgttccctctctgggaatttgttgtattttgagggggttttttt
tatcctgttctaccctgttttgtttgtgtgttaataaacagtttggtttctttttcccac
tttcactccttgtgacccatttgtctcattgacggaggaaaaggggaggaacactcattc
cggagtgtttcctcctgaagttttgtctcaaaaaccgagac
>ltr-1_family-52_inc#CLASSI/LTR
aattcggcgcccaatgtgtggcatgtgaaagtggaaaaaaaccaaaacattttggtttga
attacttttgtattgaggtacagcagtaagatcatgctgtttgatttaataattcttctg
tggaacttagctatgagtacatgtccacagctatgggcagttaggtccctggcttacact
ttttataagtcaggaataagaatcaggactgccattttgatatgcctggtgttggtgatt
tctcaaagtttgatgaagtaatggaaaccattgagaatgtgtatgtcatactgtttttcc
attctggccttggtagtttccttttggaatgtattagtaattacactcagtttgttaggg
gaaaagcaggggatgataattcccagcccttcatctccctcttccccttcagatctggca
tgttaccttttgaaggtgtccagtttcccctggctgtcaaagatgccaccttattatttt
atctagcagggttcctctatgtagtctctagcttgtctaaaataagggctgagatttcca
gaggggttgcccagacacctgccccagttgtggaaaatcctaagtggtgtggggtatggg
aggacataggctagaccctgaagcacttttctgacccagtagcctggaactttccccctg
aacaaattcagaatccagctgaggtggggaagtatctgaaggaaaactgcaataacaaca
gtgatgaaaaggaaaaggctcattgccatgtgctgggtcctggctaaacgcttacaccgc
atgctgcgagatactgtagggcagcagatacagccagaggagcaggagaataagccagca
gacaccccaatcactccagctgcagctaaagcagatggggagcctaagccaccaccactt
gcccctgtccagagaaagaaacacaaagccaaatccatttgcccactggatgatgatggg
cagccaggaccttcacagccagcagaggaattggaacctgaaatcatcaccgagtccctg
tccatagagagccttcttgtaatcgctgaggaaggattacacccaacagcctgatgaaac
tatattgagttggatggtctgaatctgggatcctgccggtgatggtacaattctggatgg
cactgaagcgaggcatttggggtctctgtcacgtgatttaagtatcaaccaagggatgac
aaggggggcctgaagctctcagtctctggacacggctcttaagaactgtgaaggaaagat
atctgtgccgggaagatctccagctgcagctaaacccctggaaaaccatggaacaaggga
ttcaatgcctgagagaactggcagtgatagagatcacattctcagataaaaggtacacca
gtgatgtggctgaaacttgcacgacatgcaccaccagaacacacccctgctttggcaatg
atgacgtcgaatgacggggatgagacagtgagttctagtggtgaggaggctccgggcgta
tgcacacacagtgcatggcccaacacaagcaagaattgcagctgtggaaaagagtctgtc
agagaccatacagaagatggaaggtaggatggacaagagtcatcagaagctcaggaagga
gcggaaagagggccttctccaaatcacatcagtgcagaccagaggccctgttaccagaag
cagatgtcccacggctagggagagagggtacaccccaagagctgaactatggttcttcct
gtgtgacagtggggaagacaagaggaggaggtgggatggaaaaccaacttctgtcccagc
agcaccggtgcgtgaattgaaggatggtaaggctgagagagggagttccaccagaaggga
aggagcaagagtttcgaatgataaccaggactagaggggccctgcctctagccagggaga
gaccagggaaaatcacgtcttttggacagtgtgggcccgatggcctggcacatcagaacc
acaaaaatacgaagccttggttgacccgggcacacagtgcaccttgattccatcaagaca
cgtggggatagaaccagtttctatttctggagcgacaggggcatcggagcagttaacact
gcttgaagccaatgggagcctaactggaaaacagtggaaaaaacatcctattgtgactgg
ccatggggccccgtgtattctgggcatagattttcctcagagtgggtatttcaaagaccc
gaagggactcaggtgggcatttgggattgctgctgtggagacagagggcattaggcaatt
gaacaccctacctgggctgactgagaatccttctgcagttgggcttctgaagggagaaga
gcaacgagtgccaattgccacctcgacagtgcaccgccggcagtatcggacaaatcgaga
tgctgtgatccccatccacaagatgatccgtgagctggagagccaaggggtggtcagcaa
gacccactcacccttcaacagccccatctggcctgtgtgcaagtctgatggggaatggag
attgactgtggactatcgtgccttgaatgaagtgactccaccattgagcactgctgtgcc
ggacatgttggagctccagtacgagctggagtccaaagcagcgaagtggtacgccactat
tgacattgccaatgcattcttctccattcctctggcagcagagtgcaggcctcagtttgc
cttcacctggaggagcgtgcagtacacctggaacaaactgcactggcaaagggtgaggct
ccagaacatctgcagtacattgatgacatcattgtatgggggaacacagcatcggaggta
tttgggaaaggagtgaagatcatctagactctccaggaagcctgctttgccatcaaaaag
aacaaaagtcaagggatctgcccgagatccaattcctgggggtgaagtggcaagacggat
gacgtcagatccccaccgaggtcgtcaataaaatcaccgcaatgtctccacaaaccaaca
aaaaagaaacacaagctttcccaggtgccataggcttttggaggatgcacattcctgaat
atagccaaattgtgagccctctctatctggttacctgtaaggagaacaatttccactggg
gccctgaacagcagcaagcctttgcccagatcaaacaggaaattgctcacgccatagccc
ttggcccagtcaggacaggaccagaggtgaagaacgtgctctgctctgcagccgggaaca
atggtctgtcctggagcctctggcagaaggtgcctggtgagactcggggccgaccactgg
gattctggagccgaagctacagagggtctgaagccaactacactcccacagagaaagaaa
tcttggccgcctgtgaaggaatcgaagctgcctcagaggtaatcggcacagaggcacaac
tcctcctggcaccccgactaccggtgctggggtggatgttcaaaggaaagattccctcta
cccaccatgccaccgatgccatatggagcaagtggattgccctcataacacaatgtgccc
atattggaaacctgaatcaccctgggatcttagaaataatcacaaattggcctgaaggtg
aaagctttggtctcactgatgaagaggaacaagaacaagtgacacgtgctgaggaagctc
caccgtacaaccaactgccagcagatgaaacacgctacgctcttctcaccgatggttctt
gtcgcatcgtagggatgaaccagaagtggaaagaagctgtatggagtcccacacgatggg
ttgcagaagccactgagggagaaggtggatcaagccaacttgctgaactcaaagccatcc
agttggctcttgacattgctgagagagaaaagtggccaaagctctaccttgacactggtt
catggatggtagccaatgctctctgggggtggctggaaaggtggaaaaaggccagctggc
agcataagggacaaccaatatgggctgctgaggagtggaaagatattcccactcaggtag
agaagctacctgtgaaagtctgctgtgtagatgcccatgttgccaagagttgggctgatg
aggaacaccaaaacaatgaacaggtagatcaggctgcaaagatagaggtgtcaaagatag
atttggattggcagcacaagagagttgttcctagctcaatgggcccatgatgcctcaggc
catcaagacagagatgccacctgtaagtgccaccgaggggtggatctaaccatggacagt
atctcccaggtgatccatgattgtgagacatgcgctgcaatcaagcaggccaagcgggtg
aagcctctgtggtatggcgggcgatggtccaaatacaagtatggggaggcctggcagatt
gattacatcacactgcctcaaacccgccaaggcaagcgctatgtgctcacaatggtagaa
gccaccactggatggctggagacctaccctgtgcctcatgctactgcctggaacaccatc
ctgggcctggaaaagcaagtcctgtggaggcatggcacccctgagagaatcgagtccgac
aatgggactcatttcaagaacagccttataaacacctgggctagagaacatggcattgag
tgggtgtaccacatcccttactatgcaccagcagctgggaaagtggaatggtgcaatggc
ctgctcaaaaccaccttgaaggcactgggtgaacttttaaaaactgggagatgtatttag
ctaaggccacatggctggtgaacactcgaggctccaccaaccgagcaggccctgcccaat
ccaaacccctgcatacagtagatggagacaaagtcccagcagtgcatatcttgcgactct
tgggaaaaaccgtctggattagttctgcatcaagcaaagacaaccccatggattgtcaac
ctcagtggccaggttgcacatggtggataatgcagaaggatggagaaacacattgtgtac
cacagggagatttgatgttgggcgagaactgcttgtaacattggaatgcctatatctgtt
tgtttaatgtcactgccactgtttgtatatagttatgtatatacgtataaacgtgtttaa
agttgaaatatattcatttgggcattgagcagacggtatggaataaggagtgga
>ltr-1_family-54_s_1_inc#CLASSI/LTR
aaaactaatgctactatctctttaacagttattaacagattgtaggtgacatgctacact
cagaatagactgcaattgattttttgcatttgcctgcagtgaaatttgaatatgctgcat
gaacttgtctaactctgtctattcatgcaaatcagcccttaaatagtgtacaaattgaga
gtttatgataacactgttgaaatacttgaggatggacttactggctggcctaagcattta
gctaaacaggaatttatattttagcctgctgctgcttatgatgatttgtctgccatggtt
ttgctgtgttagagactgattatagtcaacaaagaaattttacttagaaagaaaggggga
gatgtggagatacagctagaaagcagaagtgagagcactgctaaactcatgtcagaagtg
gacgcgctaacgctgctaggccgcaaaccatggcaggcagtacggcctaccatgaaatag
ccagcataagggaaaggcatgcttggtatgtacctgtgcggttagtgctagcttctagtt
ttgcaatgttattaagaaacatagatatggttgttatagtgattgctgcttatataagaa
tttatttttagttactgctgaaaaggtataaatactcagctctgtatcaataaaatcggc
ttattgcatccaagcaatctgccccgtctcttccatcgccgaccgtcacgcgacatatat
at
>ltr-1_family-54_s_2_inc#CLASSI/LTR
gtgcttttcagtagctggatgtgacgtgtggagatacagctagaaagcagaagtgagagc
actgctaaactcatgtcagaagtggacgcgctaacgctgctaggccgcaaaccatggcag
gcagtacggcctaccaggaaatagctagtataagggaacggcatgcttggtatgtgtcgg
ttagtgctagcttgtagttttgcaatgttattaagaaacatagatatggttgttatagtg
attgctgcttatataagaatctatttttagttactgctgaaaaggtataaatactcagct
ctgtatcaataaaatcggcttcttgcatccaagcaatctgccccgtctcttccatcgc
>ltr-1_family-57_inc#CLASSI/LTR
tggtgaccccgaggtgaactgcaaccgcagccaaagaaggtacgtgcgagactgcgactg
gtccccccgctctgaggccgcgtggaactagactgagaaatggaacataaatcctcaaaa
gaaagaaagtctgtgatacagatcgcaggagttaatataagtgatggggagctcactgcg
ttatctacctggtctatcggacatggatattttacagactttgataatgttttgaaccca
gacacctggaggggactgggggatgccttaatcctctcattttcagctggtgacgcagag
gtagccaatttgatatgtacctgggggactttacacaaagtaatgcaaaaatggacaaaa
ggcagagagggaaaagtcaagccaggatcagatgaatctgagtctgggggcttccctagc
tcggatggggatgatgagttctctgagggggggcgggaccctgagcggtgcggaaagttt
ggtcgtccagctcccgatagcctctcagaggaagatgaagggtttctacccctgccccca
gaaatatatccactcctcactggcaggaggatcgaggtgcctcctgtcttttgcccctac
tttagttacctcagtggtatctacccttcctgtggccctgccattgccatctgcaggagg
ggtggagggagtcatggctgctgccgccgcagtgccaatatctgggatagcacaatcagc
cgcactgccgccacaagtggcacccgtgccatcagccctgtacccgggcttggtgcagca
accttggtcgcccgtgtccatgtgtttggtgctctgttgttccactccgggccctgtggt
acttgggtaccatacacatgtcccaacagctgggaattttttggctcaggggaggaagca
gcagcggccatgctcactgctatctgactctcttggggaacaagtcttggcagctttgca
tgaggtaaagcaacagcttgcagtgcagcaggaggtgttgcaacagattgtagcggctgg
atgcctgccagatctggcagcggggtccacggagctatgggtggcatcggccgttctggc
cgtgtggcagactgtggggctggcagatgcgccgtcaggatcagctgcgcggctgggatc
agtcgtgctgccggcactggacttgtccacagagctgggcgcggggctgtcggctttggt
ggctgggcaaaaatccctgcccagccgaaagttggcaccaatttgacctacaacatttca
ggtgccgggtgtggccgctgctgctttggccttaacaggcatggcttcagcccccgctgc
tccaccccctgcagctctggccgctgccgttccagcctctgctgctccaccctcatcggc
cctagccgctgacaccactattccgcccactggctcagagttggcatgccaatctcctgg
gagatcatccagcacacccttggatgatgatgcaagtagcgtggccatggaaatgcctgc
tctgtggcaggaatccagagcagtgctcagatgcaagcagcattcaacatgccgagtccg
caattgtccttggaccctcctggactgtaaagtgactgtccatcctagaaatctgaaaca
gttctgggaacaggttaaaaggtgtgcattgcaggacggggactaggagttgctagaaag
aattgggatgcctggcaagcaaatggcacctgagcagtctgctaccttgtcccagagaag
tggccaggcagatcaaagcaatgtcataatgcagcaaagtagtgatgatacagatggaat
atgtccaggctttccatgtgcagaaagccctccctaactctgggcaggctgacaaacatg
agtgtttcgcttggaaagtgtttcaggatttgcaaactaaggttgctcagtatggattaa
gttctcctgaggtcatgcagattattagagtgctgaatactgacctgctctctccatttg
atattaagcatttagatcagatgttatttcaacctatacaatattcagtttttgaagcca
attggagacggatggctgagaaggctgtagctgggaatatgcaattgctcaaactgatcc
cgggcgtctagttcctgtggatgctttcatgggaatcaataactgttgggaccctggtgt
tcaggctacctgccttcctcaaatcctggaacagattcagaaggttggtatcgcagccct
gataaaaagtttagatacagctgctccaaagacatgatatgtaaaaatatctcaggggca
gaaagagaactttttattttttgtggaaaagattgctgcagccctggaaaagcaggttga
agatgagatcatggggcagctgttgtgcagacagctagcaagtgataatgctaatgatga
gtgcagaaggatcatagatgctctgcctggagaacccacaataacaccaatggttgatgc
ctgtgctaaggtgggatctggagagcataaatctgctttagcatcagttctaagacctct
tcaattaaattctggtggacaaaagacacctaagattgagagcacacacaaacagcttaa
atgaaggaacagaaacaaggagaacaggtgagttgttcaatgcaaaagatgtggcaggcc
aggtcattcttcagactactgccagtctatctatcatgccaatggtcaacctctgatatg
ttcagggaacttgaccaggaatgcaaaggggagtcaaatatttcctcagggcatagctcc
tctgagacaggcctactcagccagcttagagctggcacccagggattggccggcatggat
gtgcatgcagtagcaacagtcaacttagaatattggggggggggaaaaaaaaaaaaaaaa
aaaaagagaagaatctgagtggcaggtgctggaaggccacgagtcaggttcagcccagct
ggctgaactaagggctgttgccatggcttttctcaggttcctttgaatttggtcactgat
tctgcctacagagccagtaacagtgttgggttatatctgctataacccaacgcttaggtt
gctcacttttgaaagaagtgaataatgcagctctgttttcactattgaaggccttgtgga
gtgcaattcaagctctagtgcatccacattacattttccatatttgaagccacactaatt
tgccaggtttcataacagaaggcaatgccagggctgacatgctagctaaccctgcgtggg
tagtgcctcagcctgacaaaactgcacaagctaaagcattgcacaatttcttccatcaaa
gtgcgcataccttgcagaagcagtttcatttgatgccagctgaggctcaggacattgtca
gtgcttgtgctggctgtcacagactcgctgaacctctgccatcaggggtaaaccctagag
gcctacaagccttgcagctttggcagacagatgtaacacacattcctgaatttggctgat
ttaagtatgtgcacatgtttattgacactttctcctcagctacatgggcatctgctcata
ctggggagaaaggtcacgatgtcatcgcccattggaaactcgctttcgtgattttgggtg
taccttcttctgcgcaaaccgataatggccctgcctatggctctcagaagaggcgggagt
ttctgcacctatggggtgtagatcatactttgggtattctgcattctcctcctggccaag
ccattgttgaacacgctcacggtactttgaagagtgttctggagaaacaaaaagcggaat
gcatggagaaaccccacagagctgactagaaaaatgttatatacaattaatcaccttaca
gtgccaccaaatttaaacaatcttgttattttgaataattttctctcattgcagtctgca
ggcaaggtgcacctgcctcgagcgaaagtctgggtatgggacctcctcactaagaagtgg
gacggccctcatgagctcattgcttggggttgtgggtatgcttgcatttccacagatatt
ggggtatgatggctacctgcaagatgcattcgccctgacctgtggcaccagaagtagaac
aggcgacctccaaggcaaccttcagatgatgaccagaatgcagatcattcatcgaatgat
ccctctgatgatgaccaagatgtcgaccatcagcctggtccttctacaagcagagactga
atttcagagactgaatttcaagtttcttatgttatggagtcagaacgttatgcagaatgt
tagagcccttaaagccattcagaattaatgactgcacgtatagctggatttgctagatgt
atctcccatgatattgctggagaatctctctgcctactctaaatcagtatctgatttgga
tttagtttggtaacagccattaccaaacagatccttcatgctgtgtttgttctcctcgct
gcaagggatcccacagaggattacaaacattacctttttggtctttaaaacaaaaagggg
gaa
>ltr-1_family-58_inc#CLASSI/LTR
aagggaattgttgaggaatggttggaggatcagggacatgggtccctggaagagctgtac
aagcaaacacctttttagcttgacataagcaggcctcttgctagctgcagaaaaaggaaa
tcgtgagaacagaaatcatgagaataaagaaagaaggcaaggacacaaacacagtgttct
tgacaatcctgttatagataaacaacaggacgtgctgacaagatgtactgaccatgagag
atgaggaagaaccctgatttcccaaatcgcaacattagcaatacgtgcaaaatgtagctt
tttacccagcgtcaatagagaagtgacaagtatgcatatttgagtgtataaaagcagagt
cttgatttcaataaactgaagcttgcattatcaatcacactgattgtctgcatgtcttcc
ctcgccggagtcaacaatggcaccgaa
>ltr-1_family-59_inc#CLASSI/LTR
ggcgcctgaacagggacggctcttatctcattctcactgaccgaagcgagagaccggaga
agcaccagtagcagcgaccagagggcagaagatcggcagctgcaggcaagcatctgatcc
atgcctggactgacctacaggggggtccgtcgtccggctgacaagggctaacctgaaaag
gctgcacaactcctgtcgacagggaaagtgttaggacacaggtatggaaacagaggtggc
ccttgatttatttttacgctttttagaaaagcgcagagttaaagagataaacctttgtaa
ggatttaaatgggttagtggcgttcggaaaaaagcaagggttctttaaggacccaggatc
attttttcacgaacaccaatgacaagaatatggtgcttgtttatggaatctagttataga
caataataaagaagctaaaaagttaatgaagccatggagagcagtatcatgttgaaaaac
aggtagcagcagttgcaactgcccacgtagaagggaaagaccccccacctggtatgatgt
cattaggaagtgattatgctgccgtgcctccaacaatgaacactatagttgttcgacctc
ctacagagaaagctgagatatcagggggaacaacaggggaagggtccaaacccaagccca
ctgctcctcccttggaggaggaaagtgagctatcagaaagtgaggaagaagaactagagc
aggaagcaaccagataccataaaagtcttgttactactaacagcattggtagcaaaggaa
aaattaaggcatgccgaatcccaagtacaagagttaatcgagttaattggaggcaaatag
caaaagcagctcttgagcataaagactatgaactcgtagaatctatcggagatcctttag
ctttccccgtaatttatcagatggatagagaaggtatagcaggagagtataatctcgtgg
actggaagttgttaactcagctacgaggcacagtcagtgagtcagggctgcacagtgaac
cagctaagcaaatgttaaactatgtatggggaagtgggattctttgcccagaagatatta
aaactattgtcagaatgattatgactccgtcacgattaatgttgtggcaggtacattgga
atcggctttgtgatgcctctgctaacacgccccgtgacccgccaagaccctttaaatggg
gtcacagtggagcagcttatgggtgttgggcagtttgccagagttgaaatgcaagtacaa
gtggggccagaaagattattggaagctatgcgacttgcacagcaagctatgtcctatata
aaaacaacaccccctcagccctcctacctatcgatcaagcaaggaagggacgagtcattt
gcaagctttgttgatagagttactaatgctataaacaattctgatgtacaagaatggatg
aaaggagcattgttaagacagtgcataatagaaaattgtaactctgccacccgatccata
atagttacattgccagcagacgcaccagtagaactgatgctagacagaatgagccgagta
ccagtagggccacacgcaatgctcgtggaagctgttaaaaagttagggaaagatctagtg
cacgcccaaaaccaagcttttgcagccctcaccccactgaaaggagcagaagcaccgaga
agtgggaaagtctgcaacaagcccatgcattagtgcatgaacaactaagccaaggacatt
tgcaaccatctacgagtccatggaatactcctatcaatgtgatcaaaaagaaatcaggaa
agtatcgattattgcatgatttgcgtgccattaatgctcaaatgcaagccatgggagccc
tgcaacctggtcttcccaaccccgcagttgtgcccgagaactggcatttgttaatagtag
atttaaaagactgcttttttactttgccgttgtatcctaatgacatgcctcgttttgcct
tcagcctccctgctataaacagggaaggacctgcgtctcgatatgagtggacagtgcttc
cacaagggatgaaaaacagccccacctcatgtcaaatgtatgttgatgctgcattaaagc
cagttcggacacagtggccaaaaactattatttatcattacatggatgacatccttgtca
ctcagccagacccaattaccccccaacacgaacttttgcttactaatcagctaaaacagt
atggcttgattgttgcaccagaaaaagttcagcgtacacctctttggaagtatttagggt
ggagcattaccgaagcacaaatcaagccacaaaaattaacaattcaaactaatattaaga
ccctgcaagatgcacaaaactcacgggtgacttgcagtggttacggccagtcgtaggcat
cagtaatgaagacctagagatactgagacctctgctgagagggactgatccctctttgcc
agttcagcccacatcagaacaaattgatactatccagcatatcagtactgttattgcaaa
tagagcagttgatcatatggatgctgatctcccagtcaattttacggtcctccacagaga
gagtcaacttatcggtgcactgactcagtgcaaaaagaaaaagggggagcaagttagggt
cctggaatggatgtttacaagcctacagcccaaaataacattgcaataaaaaatcgacaa
tgtagcagaattagtacagaaaggccgcaaccacataatacaagtcactggacaagagcc
aggaacgatttatttgccaatgaaacgagatgagctcgattggtacttgcaacactctca
agctctacaaatcagcctgctaagcaatgcccagcaaattgaagtacagccgcttaaagc
ccctgtactgaaatggatggctcagcatacatggattcagatccctaaaagaagtaaaca
accactacaaggagcattaacagtgttcaccaacaccggaaagaagtctcggcgagcagc
tgcgacgtggcaagttcaaggtcaatggtgtcatcagatactagaggctgaacctggaga
ctctttgcagacccttgaattagctgcagtggtctgggcatttaagcggtggttgactgt
taagctcaatgtagtgtcagactctttacacgttgctggcatcgtagaacaaacagagga
tgctaggataagggacataagcaacaagcgcttatttgagctgctgcgtcagctccaatc
agccattggtcagagaacgtgtgcctatgctataatacacatcaggagtcacaaatggac
agaggacctgggcaaaggaaatgcttatgcagatcagttagtctcaatgacagtaccact
gagtgagtttgcaaaggcacaagaagcccatagcacattccaccagaatgccagaggcct
tcatagacagtttgatgttactatggaggaagctaagagaataatacgggcatgtcctac
acgtagccatcatggtccgggcctcggtattggggttaatccctgaggcttaggcccgaa
cgaaatatggcaaatggatgtgacccatggtcccgaatttggcagactgaagtacatgca
tgtcaccatagacacttgcagcaagtttatatgggcatcattttctgttactagcccaag
gacatggttgtgaagattttgaaggaatgtgctgtatgaatttatccgaccactcccaat
cgattcacaggcagataaaatgaattgcatcaattaaccacacaattgcaaaaagaagac
agttttggcttagagggatggttgaaatccctgggcttagggccatggttagtttcactg
gtacaacacttcatcaccgtaggactactaatattattcataatagtgtgcttaccttgc
ctgtgccaatgcttccaaagaatgatatactacatctgtgactaaccaggtgttattgct
tgtacaaaaagaaaaagggggaa
>ltr-1_family-60_s_0_inc#CLASSI/LTR
tgtagagggattccttgtggaatataggataccccaggagggcttgggcatcccagggct
gttgcagaagtacccctgacggggcctcaggctgaaaacaggcttgcaaggcacctgcta
gccggcagccttgaacagccttgggaaaaggtatacactggtcagctcccccgctgctta
gaggctttctcatgggaaaggggcgtgaactttgggaaaaagtataacttggtgtaactg
aataataaaactggagcacgatgctcaaatcgtatcggtgttcgtatcgtgactctggct
ggattcccctgctcccgggaccccccccc
>ltr-1_family-7_inc#CLASSI/LTR
gttgctggtgaccacgaagagaccctagagaccttgaaactcgcagtcttgggttgaaac
acatcttgctttgcccctctctctctgccggcgaactacggaggggccagagtgacgatc
caggactgtgacaagggctttaggacctagcatggaaaggcagaagcatggaaaggaagg
tgagttaagagggaaaaaggggactggtattgtgctagcactagggaaggagatctccga
gggaggtggaaaggttggggtttgaatgtgtgggcagagaaggccgcgaaaggggaaaac
gtaaacctttccccacaaaactatggagaggaggggacgccctctgttgaatccacaaga
gcccacaggctacagtccacacaactgtgggagtagcccagaggcttgagagtttggtgg
gctggttgggaggatgggaggctgcaggttcaaatcctgcggagactggatttttgtgtg
tgcgcatttactgtttgctaaaattagttgctttttagtattttaaagtgctgtagtttg
tgtagtaagctagataaatcgcctgggaagtcagaattccaagactggattgcaggctga
attctggagttaaaagcttttctccgacagagttttcctgtttatgagtaaacacaggtg
gtgttttttcagatgaaaacgtgaaaattccccataatagtcctttagagttgaaaataa
aacactggagatggctgacagggcggagaaccactctgtacacccgagaattgatccagt
tgtcgacatgggtttgtctgacttaattttaaagtcagggaagctggcctcactttcata
gcttggaaaatgacatcattactgacctgatggtagaactgagaccattatgtaggtttg
atgaattaagatatgcagagctttttactatatatctgaacagagaagaagcatatgtga
tagagaagaacactgttgccgttgcatgcagggacggcaaaaaatgacataaattcaggt
cagagaagatggtcgaagctgaccctttaatgccaaaaacccatctttttatagcatgga
tctcaaaagagaaattacatgattggccccttggctagccacccaccacagtgagtggct
gagcggtataaccacccatttcaaaatattattctcagtgaaccaaaaccaattccacta
tattctcacaacagccctgcacctgcaaatgtttaccaatagcaaaccatcagacatcta
gcttgtctgacggtttgctatttgactttcatatgagacagtaaaaagtggagaattttt
ctctgctagccttctcagcatctacagaacgctatggaaattacttaaagaaagagaaag
ggagggaaaaagctgccaccagctagcttgaatacgaccagagaaattgatatgacagat
gtagatatggtggccccagctttgcacaacgggggggtcttcctctccccgttcagccac
tggggcagcccgcacaggtgggggtgggggatagaggagcgagaccgctggtgggggtgg
gggtaaggagtggagggccaccgcggccgccgtccccggaaagggacaagcgggcagtgg
tttcacagccagatggagctggctgggggctgtggcgcgcggccaactccaagacagaat
cggctcggcgtggagcctccccctccctcttcctcgtctggaccagaggcgggcttgcca
ccgccccctgaccgccccagaggcgaagaaggggcagagtggccaccgccccctgatttt
tccagaggcggacatggaggcgggggagaagcgggctggccgccgctccccaagttccct
gaacatggaagtgaaggcaaaaatggacatgggcattccccagtacggcgaactgcaagt
ttcagagctagagacaggcagagccgctcgctgtccccactttgccgcacggccactgtt
aaagctgggggtggacaggatggccccgacccaggtggctcttgcggagccagggatgga
ggaagctgcttgcagcccctgcctccctgtgcctccactgccataaaagcgggacagtcc
ctgatgtccctgatcaacattcggctgagacaatctttaataccaatgaagcagtttcag
ttaaaagcaaatgggatgattccaatacagatggtttcccgcagggggaagatagcccaa
gaagccatgaaagcagtcagtcccatcgctaaacacacaacatcaaaagcagatgaaggg
ggagggaaggacctctattagaggtacctctgggataggctgtgggaaagtggggtgatt
tatataaagacaccattctccctcggaaaactacagcagtggaaaaacttgattagattg
gataacacagagaaagaaatggtcaacaaagctgctatatctgctatagaaactcaaatt
gcagctgggagtctccaaggttcagttaatgacatctatcccctagcaaaccctgactgg
gatcccaatgtcccagaacagatggaaaggctgaagtgataccagaaatgggtggttgtt
gagttaacaacatattctgtgttaaatactttaaaaggtaaactgagtcaagacacagtg
gatgtgatcggagctacaggggtaagtgaaacaaggccttttttccaacctttaaaattt
aaattgggaaaacactgggtgactcaccagttcctgtatatgccaaattccccaatgcca
ttattgggcagagatctactggagaagtgggaaacagaaattaagttttccaaggagggc
ggagtgaaagttataatcctggaatctaaaattatcgaagcagctgctatactcatacag
gaatgccatggaaatattcccaaagaagttgaagaggctgtcattcaaatagtgtgagcc
agtgattctcctgagagatccaaaaaagctgaacctgtgagtatcacactcaaagcaggg
gctataccagtaaggcagagataatacctctgaaattagaagcccgcaagggtttagtac
ctgtgattgaaaagtttctcaaatttgggttgttagtggaatgtgaatccaggtacaaca
caccaatcttgccagtaaagaaagctgatggtaaaagctacaggttggtacaggatttga
gggaaatcaacaagataacagaggacatacaccccgtggtagcaaatccttacacacttc
tgacaacactaacaaatgaattagggtggttcactgttttagatctcaaggatgcctttt
tctgcattcctgtgcacaagaatagccaagaattctttgctttttagtgggagaatcctg
taatagggagaaagacccagctcacctggacagttttaccacaaggattcagaaacagcc
caaccatattcagaaaccagctgacaaaggagctggatgactggaggaaacaagaaccag
gaggagcagttctccagtatgttgatgacatcttgatagcagccaagatgtgagatgact
gcatccagctcactgtaagtctgttgaactttttaggccaaagtgggtatcgggtctcga
aagagaagtcacaggttgccagagaaacagtagtttacctgggcctggaaatttttcgtg
gacatcgacaattcagcagagaacagaaggaagccatctgctgacttccagagtcccata
ccgtaaaggagatgcaggccttcctagggatggtaaattagtgtcacctatagatatcaa
actctggattattgataaaacctctgtatgaggtccttaatgcagccaaaaaggggacga
tcatgtggacagagaatgccagggctgcatttaaacagctgaaacattccttgatgtcag
ccccagctctggggctgccagacttgactaaaccttttgaactctttacacatgagcgac
tgaatgttgctctgggggtactggcacagcatcttagaaaccagcgaagagctatggcct
gtttctcaaaacaactagacagttggccaagtatgcttgaaagttgtggcagcagtggtc
cttctaatataggaggcccgtaaattcacccttgggcagcacattgtcgtgtatgtaccc
catgcagtgataaatgtgctggagcaaaaggggggacactggctctcccctagcaggatg
ctcaaataccaatctgtgttgttagaacaggatgatgatactctaaagacaacttctgtg
gtcaaccctgcgacgtttttatcatctacgttacttgacagtgtgcctgagcatgattgt
ttgcagacaatagaggaaacttattgcagcagaccagacctgaaagatgttcctttgaaa
gatccagactgggaattgtacactgatgggagcagcttcatgagaaacggtaggaggatg
actggttacgccgtaaccacctcagataaaatcattgaggcaaaagccttgcctccagat
gtatcatcacagaaagctgaactcattgcactaacgagagctctagaactgagcgagggg
aagaaggcgaacatacagcctgattccaaatatgccttcagtgttgttcatgcccacgga
gctatttggaaagaacgtggcctgctgactgctcaaggtaatgaggttaagtatgctaaa
cagattcttgcactcttacagagtatttggaagcctacagaagtggctatcatgcattgc
aagggtcatcaaaaagggaaaacagcccctgaactgggaaattgttttgctgatgaaaca
gcaaaagggattgcagaaaaaggcatttttgcagtggtaccatagaaagagatagatttg
tcagaatttgccccaaaatatgatcagaggtatcacaaattaattaagttccttaaggct
gagatcaaagaaggtgggtgggctgttaccccggtaggacaagttgtagttccacccctg
ctcctccgggaaatagcccaatgagagcacaaaagtactcactggggaacagaaaatctt
ttaaagcatctgaaaaaggtagtgatggagagaaggatgactgatattgcacaatctata
acaagcaagtatgaaacctgctgtaaaaacaaccctgacacaagcaagagagctgtgttg
ggagtgacaaaaacaggagatctcccgggagattattggcaaatagattttgctgagatg
ccacacaaagagggatgcaggtatatactggtactggttgacaccttcagtagatagcct
gaggcattcccctgtcgcaccaacacagcaaaagaagtagtgaaagctttgctcaatcat
gtaataccaagatttggggttcctttgggaatgtcatcagttagaccaccacatttcatt
gtgatggtggttggggaagttagcaggattctaggacttacctgggacctgcacacacca
tacaagccccaggcaagtggtaaagttgaacgcatgaatgagaccctcaaaacccaaatt
tgcaagatttgtcaagagacattgatgacatgggttcaagccctgcctatagccttgctg
agagtccgcgtacagccaaggcaaagggataatgtaagtccctatgaaatattatgtggc
aggccataccaggttccacatatcccaggggaaattcatatgagaggtaaaaatgatttg
cagaagtatttaatggctctgagttccactttgcagaagctccaaatacttgtgttatcc
aaaccaataggattggacacacctgctaatccattccagcctggagattgtgtctacatc
aagtggtgggacagtgaccccttgcaagccaagtggaagggaccattccaagttttgctg
accacttttactgcagtcaaggttcctgtggattcactactccagggtgaagaaagcttc
tgctcccgaaaccatgaagaagacagagactgatacaaatcagaaggatgcagtttaaac
tgttttttacatgtttgctgtttgcccaactggtaaccatggttcagggtttgccctatg
atttgcacagcgctgtagtccaaaaggtgtccaaggttctaatgtggaccaaagtgggag
aattaagaaagatttaaatgaaatttggaagggaactcaaattctacatgaagtagcttc
cagaaataacaccttaaaatttgatcatatttttaagaccctcaccttgtggttaccaaa
ctgggcctgggtaaaagaagcatttataatagctgtaattgtagttattatctatgtaat
agcctgtggatcagctggttgtgtaatccagttctgggggtaatgtaaagtagagactag
acaaggtagggttttgttagtctctaaaaggggggaa
>ltr-1_family-62_s_2_inc#CLASSI/LTR
aaaggagattgtagagaaatggctgagtgaacagggacatgtgtacgtgcacaatccaag
ctatattagtgaactgtccttgactagggaaaaaagagaggagcaatgctgatgtggcaa
gccaacaggatgttggggagggggatgctgaccatagaaagagaaagacttatgttagtt
agtcgcgtgcatattaatctgtaaccaatcgcttgctattaaaggccacgtgaacagtag
ctgtaacccaatagtatggagcttgcttatgcgtgcttggagaattagggtataactatg
ggtctgacaatagaataaacggagttccatcatatctctatgagaagcgtggttcatcct
ggcagatctctggctatttctggcgcccgaccagggaccgttcctcagaggaagatacgc
tcgctgatcaccgaaagaagggtgacgatgacgagcgacagagatactgcaggcggagag
tgtcgaccgcgagtcaaaggacgtcggtcaggccggtaagaagggtcgctaccttccctc
cgtgataccctgctagcatggatttagagtttgcggcagcacagaaattactcctcagta
tccttgctaagcgaggggaggaggtcaaggaaaaggatctaaataagctcgttttatggg
cgcgggagcatggacatttgcgagtccccccctcctcttcgatgcagccgagtggaggga
gtaggggatcacctctgggactgtactatccagggaaaagggaaagaaatgacaaactta
gggcccacctggagaactgttataaatgccttgaaaaatatgcaagccgaatcaaaagta
gctgcggctgcggtggaggcaattgcaacaccggctggggttgtcgctcctgcccgaact
acgcagtgcagggggctgagtggactgtttaaaagcccgagcgcgataaaagggcagaaa
gcagagaagcactttgagactgtcagtgagctcctgcgggagcaggagaaagagctcttg
caatcagagccaaaagaggaagttaccaccaccgcgcctcagagcaaactgaaggcaaac
gcggaagttacagtcgaccagtcaatgggcggagcaacgggcggtccttcttgtcagcag
cgcctctaccctgcttgcctgccccctccacctccgctgccagcagagattcatcccgga
ccacagactgcttctctgccacagactgtttcccgccagagccacagactgttcctctgc
cagatgatgacataccaatgacagaggtgacaaatgagctacctgctcatcccccaggat
cttgtgtgaacccacaagcattggaaagatgggctcatcaagtagaagaggcaatgcatc
aaatgaaaccacactttgattgtgctctgtcttctatggaagaaaagctccatcagaagc
acgagccacaacagggtcccactgagtcccgaaagggtgtggcccagacagccctgcaac
tacaggaatgggctcaagtagagccctccgctccacctcccgactttgataacgtaccac
ctccacccatgtca
>ltr-1_family-67_inc#CLASSI/LTR
tgttgcaattattaaaggatcaggggcatggatcattgatagaattatgggatcaataaa
agaactgtacaagcaataggcctgcaagcaaaaggcctgtgtgtgagaaaaactctgcat
gagaaaatccttgtgtgaggaaaaaacaggcctgggaacaaagagggagttttgaaacga
tgcagctgtcctgataagatgtgctaaccaggagagaagggaggtgaactctgaattctt
ttaatcataacataactgtagaagcttgccaatgtaagtccaattatgtagaagtagaaa
tgtgctttgataagctttaagccacttaggagttaacaagctggtatactatataagtgc
ctttggattgctaataaacggagttttgctcttatcaaccatattggtttggactgcatt
cctccccccgccggagtccccgggctctcttcttttacaattccaac
>ltr-1_family-69_inc#CLASSI/LTR
ttgccttcacctggaggggagtgcagtacatctggaaccaactgccccaggggtggaagc
acagtcccaccatctgtcatggactgatccagactgcactagaaacgggtgaggctccag
aacatctgcaatacattgatgacatcattgtgtggaggaacacgataacggaagtatttg
agaaaagagagaagatcatccaaattctcctggaagccagcttcgccatcaagaagagca
aaatcaaggggcctgcctgagatatccagttcctgggggtaaagtggcaagacagatggc
atcagattcccatcaaggtcatcagtaagatcgccataatgttcccgccaaccagcaaaa
aggacacacaaactttcctaggcaccataggtttttggagaatgcacattcctgagtaca
gccagatcgtgagccctttctacctggtcacccgcaagaacgatttccactggggtcctg
aacagcagcaagccttcacccagatcatgcaggagatggctcatgtggtagcccttggcc
cagtcaggacaggactggaggtgaagaacgtgctctactctgcagctgggaacaagggtc
tgtcctggagcctttggcagaaggtgcctggtgagactcagagtcgaccactgggattct
ggagctgaagttacagagggtctgaagccaacactgttgtgatagtacaaacttatgcta
caacaaagtgtcattaccaactaaaagcccacattatcattaaaatcatcacttgcttaa
tgcaagtacagttgaattcttgactgtaggatttaacgttatgagttctgagttatgatc
taaaagttttagaccacgtgagggagacatgtctgagctcgcgccacagcgccccctgca
ggcgcgggaaccatcgcaccagccctgcccggccgggagccaccagcgccccctgccggc
tgtgagcggaactgcaccgaggggaaagggcccaacagccgagagaggctggcactgggc
tcctggttctgtttgttgttgctgccggtggttgtgttgtttgtttgtttgccttgttat
acatatatgtactagtaaagaactcttcttcctttcccatatatctgcctgaaagccccg
taatttgaagttataataattcagacggaagtgggtcatattttttcctgccttccttga
cagacacctgtctttcaaaccaagccaacttttcctggaggtttgtcctgctatggtttt
ggatttgtcaaacaagataattttgctagaattattagcaaggaatttgctggaaaatgt
gttatgttgtcatggctgtgtttttagtatttttccttcttgcctactgctttaagttga
gaaagatgatcctaaagcacaggcaaaggctcaaaattagaagtgcagaaaggtaaaccc
cagcatccaggagaggatggcagagggcagaaggctaggtcttttcagtacagccttcct
gggtagaggggccagcctgatgccttggtgacttccctgtcttctgcagtaatcttgaaa
gaaaattgtcaatgatggcagggagttagggggtagttgttaactttaaagaaataaaat
tgttcatcatcttaatattttggatttcaccaggttttacccgggtagtctccaagtctg
agagccgggacacatagctggctctgcatttccaactcctccaacacaaaggtcctggta
atttctaagtccccaaacctcgcagatcctcttcatctgggcaaagcagaaccttgtgta
acaatctggtcaatacagcctcatctctttatgtaacagtgagaacgcaatgattacaaa
accccttaacaatctgcagctcctaatttcctgctttgttcttcatccttacttaataat
cttagcttgctgaggtctcccctgccccatgacaaatgccagctctgtttacttatgaaa
cttgtgagtcgggctgtagcctgcagggtatctgcagctctgtccaagcccaaactctaa
tattggatcctagggatgtatcaaaataacagagttacaagtagctctttatttcttcaa
taatgtatatgcaacctttgaggaacagctgaaagtactcagaagcaaaaacaaaccaag
gatggttggagttgatgatctttgaggccttttccaacctacatgattctattattctct
gattccatgaaatgggggaagattaaatggagtgaattgaatcctcctttaggcttctga
gggcagataaagcagtgctatatttgaaatcaaggccagagagaaagaaagaagcacaca
ggattagatataaatttcacagttattctgagctgttcgacccatgcctcctccctctgc
tttaagaggtttaaggactattctgaaagacaggcggttgggaagggaggtggcttaatg
acctaagccctaggtttgaaatacctggaccacctatgtttgcacacattaatcccgaca
aacaatttgagctattcctctgctgtcagatagagtttagagatttttcaggagcaaatt
ttggaaacaagacactgtttattgtgtatagactcctggtagagcccacagtggtccaag
aagacaatgagttcactcaccatagggtttttcagggacagaaactgtccctttccacat
gcgtggccacagcgtgtggtgggagatggctcgctatccctgtagcattgtcagtgccag
gaaatcactctcagggaagagttaggcagccgaaacaccaagttcagatcaccctggcac
aaccttggataaccatgctgtttcagatcaggtgtgtattcatagctgacaagtcgcttt
ttaaaaatctctatattttgaagtcctaagaggtttttaaggatctgtgaagattagcag
tgctgttctgggagccaaagggtaatgccctcctacagctccagggctggggtattaatg
gccgttgtataatgtggcaatccctcattgcccagctttgccccaggggacacacactct
gtcctcaccaaataatggtgagcagcctgcagcaaaggcacgtagactgacagcctgaag
caaaaacctctcagaaaaagacaaaaataaattcctttttcctcaggagatccagtagct
aatgaaaaactgaaatgggctctgggccctagacagtcacagttggtagtgccctgagga
ccaatttcataccatcatcaagctctccttccaattttggagcctccttttgtctttgtt
gtgtgaatcaatctgttgcaagtgacttaaaaaaatcactcatcagcgaaggcaaaaaca
agttacaaaagcacaacatcaaagggcacaaacagatgcatgcccctaatgtgtccttaa
gcttctagttcattcagacaagctgttaaaagaataaaaatacatttttaaaaaatactt
ttttattaagcctactatctataaaagtacagatgagtatggggcatgtaaaagaaattt
tgaatccatttggtatctctccagcccactcctcataactacattgggagatttctatcc
ctctgtttcacaccatatccagaagggtaccctgtgaactgacttcatgtgcctctgttc
acttgggcaggggagggtgcaggacttcaccatccctacaggtgcccatggcaatgtgct
gcagacaagaaaggcagagccagcaccatacagacatggaaaagaaaccttcacacagaa
caatctgtccatcacccaaatttgtcctgtatcctaagctgatgaataagcaggtttcat
tggcattaattccatttaataaaaatattacagctatgccttttgacaattacagagtaa
aacaacaaaagtaaataatttatatcttccgccactggtaatcagctctgcttattatgt
taggcatttttttaaaatttattttattattcttctggtagtcctttgtgaattaatgac
ttcctaacagacaacagatacgttactgtgcatgctgcagagaggtgttttacagagccc
agagacacataaagacctacctagatacttgtattgagaatgattatagagcagcagatg
ggtaaatcagcacagcagtattcttttaataacctcataacacatttattgcattatttg
tgtactcacagaaccacaggatgatcttcacaggttactgttatgatgtttttcattgtt
taatgtagtgttttgagatgctactataaaaagtgcagtatttctatttatctcagaaaa
ttctgtgtatgtgcaacaagatccctgtagcattctgcattccattaatgttttcttttt
acctacaatgtatgggttttggtgtagaaaggaaaacagtacatttctcatcagtgcttt
tatgaaatgcttctggttccacatcaagtagacaaacatgtctaccttctcagtatttct
gttcctgagaaatagaaactggctgctggctaccctgtcaccagtagtttttgcaaactg
cagaaattggcaagggctttcctgacaatcacaatttctcccaggtgtttttcagaggtg
caagtttttttggccctggccttcggtcctttcctgtttgagataggccatataatccac
cagatcagaattacatacccaaacacattaggctggttattacattgtccaaacttctga
tgttttgtcagagcaaccatagtgacaccaagatgtagaaagaaagcaaacaatattttc
caaaatcccgagtgaaatgtaagggagaaaaaagaaaattaatctggccatgggcatctg
acaatcctataattaatctgtagttgcaataagcagtatgaaatgcagtaaaaaagcagc
aatgtgaaatgcatttaactacattcttaatagatttatcaattcagatgatggaaatgt
aatcagcaaaatacattttgccctccagcaaaatactttatgagatccttcttgaaataa
tacttgcaaaatggaaatttatgccagtgtgccaaaacaaagattatgtttgtggtgcac
aatatgtcatttttggttaagtatctgcttttaatactgggcctaattttgtttgaaaat
tatatgtagttactgtcaaatttcacttaatcttaaacagtggttgaatggtgtctttgc
tgcatttgcttgtgattgcaatttgagtaaaacaagcaaccaccggagaacctgcagagg
gtctgtgatgcaatgatcagtctgcacaagttacgcacacaccatttctggatgaacgct
gaacccagtgtgtttgaatacattggatttatctcttaggtgccactctgctgatcagcc
ttgcacagaaatcaaaacaagcactacagggggctcccaggagctctgacccagatcagc
atcatgagggcacaattgtgaggaatataaaaagagaatgaagaaaagaaaaacaagagg
atggacccctatttaaaattatatattcagtctttgagaacccacattcacttccacaaa
ctgccgtgactgaatctaggcaggtagatgtgtggggatggtttaggaattttggttttt
tttcaatggaaggttggtcagcagagctctcaaattcagtatattctagcccttataaat
tcctgattgtcgtcattctttgcatgctcacatgtttggttccttgtcacaaaaatatac
tggtagtgcctggatgtcttcaaaagacatgtaaggtgtggcacttaaggacacagttta
gtgatggacttggcagttgtgggttaagtgttgggcctgatgacttttaagggtcttttc
caacctaagtgatttcaggattctgatttggcaatgagtcaaaccgcatcctgacaggtc
ttcttttccttaagtacaatattgaggactgattaatgcctgctggttgtaaacctcaac
tggcaagatgtgtgttgatatatgacaataaaactaacatgctaacctactggatactca
tccaaccttctcttttcagtcaaaggccatctgaaactgacaacagtctttcaaggtttt
ccaagcaattggattctgatcaacgtaaagatcacaagactaaatttaccagctgttaat
tctttttgtatgcacatgagaaacagctggagcaagtattctccaaattcagcaactatt
tcttccatcctaagcacatttttacagaaacagaagaacctgactatggaggtctgtcct
tgacaggcttctatcagtagcttgagtgaaggagtcagaaaataatgaattaaataaatc
cgaaatgctctctcccgatgaatatccccaatcctcaatatttagagactattttgtgat
ttgaaggctttatatcccatgcaaaatgttcatcagagagacttgacgtttatttggata
aaccacagtacttagggctcatgccagagtattggttacaattttaaaacacttactaca
tgatgtctcatatgaattatatcatactacatgatgtctcatatggaccagttctgtggc
actggaaatcattcacagttctgcagtatagatgtaaacaactccactgtagatatctca
ttagtaccaaatcaggtatctcagactcctcttttcacatggcagtctgccacaaaatgt
ttctcttcctcttaagaactgtcataacaattgctcggaacagatttgcccttcaccttc
actacctccagatttcaggggagaacaaaaatgtctttcctaacacctcttcctaaagtt
cttccagttgagtgcacccttttatccttttttaataccacaggagatttctatgctaag
gtgcttcataaatcaatgtgtattgtagggaatttgatgacctgtttctgtgcaattgcc
agaaagaacagaaaaccaatgttgttaaataggtgtgatttttctctccttctctctctc
ttaggatggatttatagacttcttggagttcatagctgcaataaatttggttatacgagg
gaaaattgaccaaaaattgaaatggtatttcaagctgtacgatgctgatggaaacggatg
cattgacaaaaggaactattaagcatattcagggtaagcaagttatgaccaatagcaaga
gcatttgatatagtgcattgctcctgaaacagtggttcatcatgtctgtaaatggattgt
ctgtactttatctgttgttttacagttgtaaaaccagaattaacagtggctagtagtgac
agtcctgacattagtttcttccttattgaacacatctaagtagtattttactttaaacca
cggctctacagataaaatactttactgaaagtgaaatactgcagaaacagtagagacatt
tctgtgataaactatactatgaggcagggtagaactgtagcagcatgatgaataaaacag
atggttacaagtatatgtgccagtctgttgtggaaaactggcttctcaaactgaacttgc
agcaagaaaaatatagatgtcatcaaaatattatgatattttaacttttttgaaggcttt
tagatttgtttactacaaataccttgacccctgttttaaaatgaaatcatggaaatataa
ttttactattaaatcatgcagtgacatttggataaaaagactttcaaaattttgcagaaa
atgtgtccccttcaaacccataaaaccaaagaagtgcaattctttctttaaaacgatctt
cataattttcagctttctctaatgaaataacgtgctcttcgttagctgctttcatccaag
aggtatgttagggctccttacaagtatacatgactcaatactgctccctaaatgtacagg
actcactacagatcaaagttttgctgcagggagcatcagacctaaatagagttttaatgt
cataacaaataaggaatgtacttttcctggattctgcattactgctggtgccaagccagt
cacagtcagagactttaaatagctgctgccaaaattaaaaaaaactggagctaccgggtc
aacaaataaagctattacctaaagagcagctttctacaggtagaaggagagattgaatct
tcccggttttttctttgagactaatgaaatctttctttcgcagctattcttcattaattt
cacccagagccaatgagtcaattatgttttgtctggggctttatccaaaatgagaattaa
aattaaaatcctttcaatgtaaagaagatctatttttcaacttatctggttttaaaacca
gtttaaaactctgtgtgttttcatctcttttggagcataagaactttaacttaagcctgc
ctaagtcattgacctagactagattaaaaatggtgggctctaaaagagaacaaatgggct
tgcagccattagggggtgcccagcttataataagcatcagtaaacaagggcttgtccaaa
aagatgtgtcatatctgagacgttaatttagaaacacagaagtcctattaaaattaaatc
tgtctctacagctatgcgaactatggaccagcatatcactatcaatcatcagaactcctt
ccagacaactatacaccctttcagtgcccagtattttactatttaaggggattctgtggt
agtcagtgactcaaatacttcagtgttgctttactcttagcactgcaaaaaatttaactg
tggaagggctacaactttctactgaagactgcaggacggtcagacatataaaacaccaaa
agtacctaaagtacaaat
>ltr-1_family-70_inc#CLASSI/LTR
tgatgccttaggttttaacttttatatttttcaaatcctgtactgcctagtgtgtaactc
tgaagtttcttgtagcctgttaatttctgctctctcatgctaggtagacataacaaagcc
tctccaggcctgctctccaaggacacccagaccgtcctaggcccaaaaagtataaaccaa
aagcctctaaagggggggcaagctgaggggaattacatcattaactgaagctttaattgg
agaattaaccctgatatgcaaatgaaccaaacctataaaagtgtgaagaactcgtgacct
gtcgtccatcttggggtccatcttggcagtagcctctggctccccagggggtacctttga
aggcctttcaaataaatacctacctttattcccttactcctgtctagtctctgtttctag
gaggcctcttaaggcatc
>ltr-1_family-8_inc#CLASSI/LTR
tgtccgtttcccgcgcttcacgtgtcggaggaaaataactttaagggatgggactatgca
attacacgaatttattgtttaaaataacaaacgcatcagtcgaggcgtgagattttacaa
cacctccgagtaatggcgactagtcacaagatttagggttacatcgtaatttataacttt
ctaatccaatagatacttaaaacgacactttgttttagattaatgacctatcacctgtgg
cacttctcactgcaatgcagctatgtcttgaccaataacttctcatgtcacgtacacaca
gatgtctctcttataccatctacattcttaacttaaactatataaaatcacactattata
ttttaaaacccttcaccaaaacacccagtgtacaattttacttataatgataggaacaca
agtttgtaatccttttgcttaaagtccacaaatctctgtcaattaagccagacctagtct
cttccagggttgtaaatcaaagcctcctttaattgcaggagtttctactcctctgtctcc
cac
>ltr-1_family-72_inc#CLASSI/LTR
tgttggaaccctgagttcagagaatttcagtctttcagtgctgacaggcaatgatcctca
aaagcacactgcatttgacctgaggccttgggaaaggcttcccaaattatgtgataacac
tgagattgttgctgtgtaattaaagttatatcactgggtggaatatgtagagatgtagaa
aaattaggtttatgggatataatgtaacaagatggaggattttgggtgtggattagttct
tcttctttcctccttcttcttcacaaatctgggtgttctggtattggttcaaaaaacccg
cagtgcggaacatgaatgattagttattggattataagtaaaaataaattagttggcatt
ccataattggatagtttggactttaaaagaccttggaagttagaactcggggccattttc
accttgttaacttagaggcacattctgtgcagctgtactatagataagaaataataaaca
tctaagtccgaagaaaaactctgcgtctcctgcattttaatccgaactctgagtaaaaga
actcacgaaacagaggcaaagaagaaaagaaacaaaaagagaaaattaat
>ltr-1_family-74_s_1_inc#CLASSI/LTR
tgtgagagattggttacgtgaaaagggacatatagattcaggatatacagattctttgca
gcttactgatctgagaagctggctacgtgagaacgggcacatagacccttgcagctagct
gagcaaggtctcataagacaatgcaccacacatcctgtgtaacaactgaagttacagaat
attacatgtatcttgctcagtaactgaaccaccattgagtcttactgctgaactatgggt
ttatttgcagagccagcaaggttaggttttggcagcaaaacaatggacatctgtggttag
aaggccagggaaaaaggcagaactgctgaccacgaaagggggtctaaggaggggtttagg
atcagcttagtcgacgtgaaccacttagaatgcgccgttacgaatatgcataaagcctat
tattgttagtatataaggagttctggtacaatcaataaatcggattcctgctgatcactc
atattgagcgtctgggtttcccctctatcgcgac
>ltr-1_family-74_s_0_inc#CLASSI/LTR
ccaatgtgaaggattggttacgtgagaagggacatatagattctttgcagcttactgatc
tgagaagctggctacgtgagaacgggcacatagacccttgcagttagctgagcaaggtct
cacagaacactgcaccacacatctgtgtaacaactgaagttgcagaatatcacatgtatc
ttgctcaataactgaaccaccattgagtcttattgctgagctatgggtttatctgcagag
ttagcaaggataggttttggcagcaaaacaatggacatctgtggttagaaggccaggaaa
aaaggagaactgctgaccacaaaagggggactaaaggaggggttagagatcagcttagcg
acgtgaaccacttagaatgcgccgttacgaatatgcatgaagcctattattgatagtata
taaggagctttggtacaatcaataaatcggattcctgttgatcactcatattgagcgtct
gggttttccctctatcgcgacacccaaaact
>ltr-1_family-76_inc#CLASSI/LTR
tgttgcggtggctaagtccactttacaccccccaagttgccctaaaagtggtctctcctt
acaacactgtgctagaaagttctccctttgtctagattctgctggtcactggccctctcc
cccctcccatcccttttcccattggcccctgttatgtcattcaaccttgcctctgccccc
tagccctcagactattggttttggatgctctgcccgcctttgggagttttcgggataaaa
cggcgcgggctttcggttttgttgttcttcttgcctctgttcccttcgggtgtgttgcca
ttaaacacctcggaattgcatgcagagaacccctctcgcctctctgtctccggttcgtgc
acagactgtgtgtgtgagcggctgttcgcgaccacctgcgaaggtgagattgtgtgcacg
cgtaggtgctggcagagtgccgcctaagcgtgtccacgagggacccagtagggacaaacg
cggcatcgatccaccgaagccctcatt
>ltr-1_family-79_inc#CLASSI/LTR
tgtggaaaccatgtttttactagaaaatggacatatcgtgaaccagccataaaatagaag
aaccagagcacgtaagacagaaggacttgagcacgtacacaggggaaaaagtccatggga
aggttgtgagaaaggaacaagcagcattggggaggatgtgaacgaggaacaagcaaagga
agaaaaggataagaaaatgcaaactgaaggacagttgtgacatacacgacggacgatgtg
acacacatacaagagccaatcataaagcataaagtagcgtgtgaaaataggccttaacca
ataataattatgcacgatcgcgtgtagggaaagcaagaattgtatattagggacagtagt
tcatcaataaaatggcttctgcctgattcacattgaatcgtgtagagtccattgtttctc
tccgc
>ltr-1_family-9_inc#CLASSI/LTR
agtggtgcccggtgtgcggcgaatttacagcgcagaggtcggagtcaggatgaagaggat
tcccctggtcgacgtgagttgatttacctgaaccctgaaacgaagggtgatcaggcggaa
gctaaagctgaaaggaagcttaacgaagggttgcgggccgatttctcccatagcacaccg
gaaggagaactgccttcaaggttgggtggaggcaggaaccgggtaggttagatatgggtg
agaatatttcaaaagaacaaagggatgtttataataagttagatgccttgctgaagttac
attctgagcctcttcccagcaaagaagtgaaagatttattgctttgggttttccgtaatt
gccctgacgttgattttgaccttcttcttactaaatcagtttgggatgatattgcaacta
gactttacgatctcgcttcaaaacgcgataaggcggcggctatgttaatccctgcttgcc
gggtggtgatagaattgttgaacagctcagtgattaatggcggctctgaaattttaactg
caccacgggctccctcgcagtcgccccctccggccgcttgtaatattgcacccgaaaggg
ggggtggtgaagaaaagaggggggagccctcggaagtgacgtatggtgccggagggcggg
aggccccggaaattacatctcaggaaatgacatctttggaagtgatgaaagcaaagatgg
atgcccccatgacagctcggagggttgccggtagcacagcagatgtgcaaactcaggatg
agtgtttaccatcagtggatgaatctaatttaagccttcaagatatgaataggctttcct
ctgccgataagcagagagaaataaatctaagagaaaagcctgttttaacaaattggaatg
ttatacatcggaaggtatctaaagaggatgatcttgtctcagcttgtaaatcgttgttag
cattgccggtgaggtatgggagaggaggagcaaacccgagatgggaagctctggcacatg
atgacattaaggatttaagaagagcgataaaggagagtggtttgggatctccctacttta
aacagctgttaaaagcaactttagatcatgtggatttaacaccttttgactgtaaaaata
ttgcttccatgcttttaactgattcgcagtatttactgtgggatttaaagtggtgtagac
ttcttggaaaactgatagagaattacgcaggaggtcctaatgcagctctgacacttgcac
aattggcaggagatccacctcatgacaggccagaagatcaagcagatctggcaagggcgg
tccttgctgacctcaaagaagcagctaaaagggcacttttgcaaattgagcctgtgggtt
ctccacaaggtgcctatacacaaatcaagcagggtcctactgagaccttttcttctttca
ttgattggctgacccaggctttggagagacaatgtgaggatgatgttgctcgtccaattt
tattacggaatcttgcttacgttaatgctaatgagaaattgtccagggcttggagagatt
ccaatgataccacttcgttgtccgagatgtagaaagggaagacactatgctaacagatgt
cgctctagatatgatgcagatgggaatctcttgccgggaaacgaatttttgagcgcgatg
cctcgctgcgcgatgaaacaaatagcagcagtccatcctctggagaccaaagtcacacac
agttagcagaatggtcaaatacctcccaagcgactcaaacctcctgccccctggagcatt
ctgtaccttggcagtctgcaaattgatatgctttatgaatagttcccactacctgatacc
cacaggggttgctgggacatctgaagaaaagcaggactttttaattatgggaaaagatgc
atgtcgtatcataggtctcgtggtttatccaacaattgtctcagcaaattatcatgaaga
gcttacaattttggctcaagcattacaacctcctttagttgttcctgcaggaacacaact
agccaccgctgttgcagtgcctactacagctgtacgtagagcgattgagatggaagggca
gccacctataacagaaaactcaaatgtgggaccagagattttctggacagagcatattgg
acgtgacaggccattattgacttgcagtttaatgcataacaataaaacaatcatggttca
aggcctattagacacaggagcagatgttactatcatttctcacttgttttggccaaaaga
ctggaagctggtaactcccctggataccctcacaggtatagggggcgccactttatgctt
acaaagtgaatctgcgattacagtcagaggacctgagggaaaaacagcaattgttcatcc
ttttattgtgagaaagcctgttacagtctggggaagagatttgttatctcagtggggagt
caagttggaagtggatttttagtgggggccatgcaggcactcatcacccctaagctttcg
tggaaaaccgatgaagccatttgggttaatcaatggcccctagaagaagaaaaattgagg
gcccttaagaaattagtccaggaacaattgcagaaaggacatatcatagaaacaactagt
ccttggaattcaccagtgtttgttatacacaagaagacctctaatacctggagactgctt
caagaccttagaagaatcaacgaagtaatagaagatatgggacccctccaacctggactt
ccttcactctctatgattcccagagattggcctttagttatcattgatttaaaggactgt
tttttcaatattccacttcatccagaagatgctccacatttcgcattctccgttccaagt
attaaccgacaagagacattgatgaggtaccattgggttgtgcttcctcaaggaatgaaa
aattcacctactatatgtcaatggtttgtggcaaaagccttatctccagccaggcaaaaa
catcctaaagcaaagattctacattacatggatgatctgttaatttcagcaccaacacag
aaggagatggaggaaacgcgtgatagtgttgtaaaagagattaaaagggctggacttgag
atttctacgtcaaaaatacaggaatctccaccgtggaaatatttgggatggaaaatgact
gaacagtcaataaggccacagaaaatacagcttcaaattaaagttcatactttacaagat
ttgcagcagcttttgggagatataaattggattagagttactttagggattactaatgat
gaacttgctccagtttttgatttgttaaagggagattgtgacattacatccccaagaacc
ctcacacctgaagctctaaaggcacttgacagagtaacagaggcttttcagaaaagacaa
gcacatcgttgtgtagattcacagccattcttccttgcagtactgggggaaaaaatgcaa
ttgtatggtcttatatttcaatgggatgcttctgccaaggatcccttattgataatagaa
tgggtccttttgccttacagatctccaaagacaatcttcacaacgatggaaatgttagct
cagattataatcagaggcaggtcaaggttggcaggcaaagagtttgctataatttatttg
cctctgaagaagcaatattttgattgggcattactaaactcagaagaacttcagatagca
ttattgaattatccaggcacttgttctgttcatttccctagtcataaattatttcaggca
aaattaagctttagagaaagaccactgtggagtgaagtgcctttggatgctgtgacaatt
tttagtgatggatcaggaaagacacattgttcggtggtaacgtggcaagacccagaaact
aaaacatggaaacagaatattcaaatagtagagggttctacccaggtagcagaacttgca
gcagtagttagagcatttcagcttttcccggagccttttaatttgattacagattctgct
tatgttgctaatatagttaagagaatagaaggatcagttttgaaggatgttagcaataat
gctctgtatcgttatcttaaatgttttcatacacttgtgcaaaatagaactaatcaatat
tttgtctcccgtattagggctcattcttcactcccaggattcctggcggagggcaactcc
agggctgataagttaacagttgccatagtgaacaccttgccaaatatttttgaacaagca
aagttgagtcatgccttttttcatcagaatgcacaagctcttatgagaatgtttcgtctt
tccagagatcaggctagagcaattgtaaacacctgcccagattgccaactggtgcagcct
cctgttcccatgggagcagtaaaccctcgagggctacagagtttgcaattgtggcaaacg
gatattactaagtatctgtcttttggaaaatataaaaatatccatctgtcagtggataca
ttttccaaagcagtttttgcttctgtacacacaggagagacagcaaatcatgtgtgtcag
cattttttgcaagctttcgcttccttgggggtacctcaagaaataaaaacagataatggt
cctgcttatacagcccagaaggtagccacatttttgatgaattggggtgttcgccatact
tttggtattccttattcgcccacgagtcaggcaattgtagaaaggacacatcattccttg
aagcgtattttagatcagcaaaagggagatctagcacaagcaacaccacagatgcgatta
agtaaagctttgtatgtttataactttttgaatcgttcttctgcagagcccgatcctcca
atatttaggcatttctctaatagcacacatgcaaaattgagagaaaatcctttggttctg
attagaaatccagaaacaggacaaatagaaggtccattcccattaataacctggggcaaa
gggtttgcttgtgtttctacaggtacgggacttaggtggcttcctgcgacgaatgtgaaa
ccatatcacgcgcagaaagaagctgacaactctacaagtagagaagagagtacgcagacg
tgaacttcgcagagactacagcccacacctgcaatcttttgttttattgttaaagctgta
aattttaggttttagattgatgtaagagtgcataagcaaatgcgttgcaaagatcttttg
gcaaataatcctcatttttttatttaaagaaggtataaaatatttttgtgcttcatcatt
agatgaagtgaaagtaaagttgggaaatacaaaaatattcttacaaattagtttagagat
tgaaatttgagaaggagtcttttgccaagagaactttcaagaaacatgaaatttaatcaa
atgtcaagtttgttttttgctttgtttgccttgtttgtttttggtgggacagctttgccg
gttgatcaacctaagaccaatgtttgggtgactttagctaatgcttcagggttggatact
ctatgtctgtctaccacaactccagaaaatccattttcaacttgtctagtcaatgttcca
atagagaattggccaatcccagagaaaattgacagggccttacgaggtgcctttgcagga
tcagaagtttgggaacactatagtccagtaaatacatgggaatggtagactccctatctt
cctaaaacctctgatgaacctgaagaattggagattcttggttctgtaaaagtgaaattc
tgtgttgagttccattctacaaacattaatcaatcactgatgagagatgtttctccatat
caccctgtgtataagaaccactccttttggtgtaatagtacttttgtagtctcatctgca
cctagctctattcctctgcaattaccaagaggaatgttttttgtatgtggagacagagca
tggccagctatcccttcaaacattaagagtggtctgtgtactttgggagagcttacatta
tttactcctaatatgaagataattgccaatgtgagacacagacaaaaaagatctactcca
catcaatatggaccagattgcaaagatgattttaccccatggggctatggaaaaaggctt
gtaacatctcttcttatgccaccaattgcctcagtagttgcgttaaagcagttggatcgg
ttgggatgttggctgaggaaacaatctaatgccatgtcccttgcattaagtggcctttta
gcagatgtcaaaaatgtgaggcatgcaactttgcaaaatagagcagccattgattttctt
ttgctggcccacagacatggatgcaaagactttgaggggatgtgctgcatgaatctgtct
gaccactcagagtctatttataagagcatacaacaacttaaagagggtgtgtcgaaaata
agaatcgatgatggaacttggctggataatttatttagtggatggggtttagcattgtgg
gtaaagaaatgtcttacaacaggcctatacattttggcagagttatagtaatagtcctca
taatggtgccatgtctgtttcaatgtgtacagcgaatgattgataaatccatcaaaggag
tttttttggtgcagaaaggagggggag
>ltr-1_family-81_inc#CLASSI/LTR
gaaaggtaagtcccattttcagatgaggtagcaataccctgagatgcaattactcagttt
tattctggcttatccaacacaaacaaggtctcaggtgaggtcctgag
>ltr-1_family-83_inc#CLASSI/LTR
tgtctattcttttctgctcttcctgattttctgcttttgattgtttctaagacccacagg
ctttgtctgaacaacttatattctggagctgtgttgctattatgctagttcagggaatta
ttgatactttttaacattatccttggaaattaaggtatcaccaatatccataagaaagtg
gctcttctgagggtggcctgtgacatcaatctgccatgcagtcccagcctgtgcatacgt
aggacagatctcaggttttagcagaaataggttcttctgttactggacttaggaatctgc
cttctcacagcattagtcttttaatgtagaaaagccatgtcaacaggtgttgtcc
>ltr-1_family-85_inc#CLASSI/LTR
gggctctgggagcgcctttgaggggctgccgcagggagcagagcgctctgggcggtgacg
cttagactggaagagaggagaatgccaccctccctgcatggggaggaaaaggtagagctg
tagccccgggtgcccggacagagcaggatgtcccgtgcctgcccctcagcaccgcgaagc
tgccctgctcccgaagggggccaggaaccccccagcatcagccccagacggcgcccggcc
cccatcgctccggccttcagggcagcgcagccacccggccccaccgcggcgctggcggtg
cccgggccgggcagggccggccccgcccgcggggagcgtttcccggccgggcacgggcag
acggcagggaaggggctccgcaagggatctgtgcccggccagccccgctggcagctcccg
ggccaggctttgcgcctccgcagacctcactctgcccctccatcccccgcatccctcctc
cttcccccgccgctccgctcccacccctctgaccccggccccctcccagctcagcccccg
cagcgctcacggctcccccgagctcccccaaaccggctgccagcaaaggcggcttcctcc
agcccccgctcggagcagacaccacccgcccgctgccctcggacccctcttctcctgccc
ggccatctccccagacacggccaaacacaggcaacaggaggcaggagcccaacaagatcc
cgctccgggctgctcccgcctcccagccccacagcccatccccaggtcctaccgtccccc
tccggacccgcagctcccgggctgacagaagcccatctcagtccgtttttatccagccct
ggctcttaactcggtgctgcttcccttttatagcagagcagagcaatttccgggaaatca
ggcttttactgcagcagaatgtgaaagtggaaccactcttttggggtcagatgatttgga
ttagagcccaatttccgctccagctgtggtttgagttggctgacgctccactctcagctc
tttgcacagagctctgaccctgaactgctgtgctggtacctggagggcaggtgaggccct
cagcccttcctggggctggtgctccatcaggaaaaggagcaggggcagccacagcatctc
tgttatcgacagattgatgcataaagtcatctttcataagtttctttagtgttacagcgt
tgtgagttttcttcagcagtgataaatttgtagtgatccataatgtaatgtggatttgat
tgctgctgtttgactgctggcatt
>ltr-1_family-88_inc#CLASSI/LTR
gagataagaaatcctgttcagttctgttcactcttgcttaacagaaagcactctgggaaa
ggttcagctaacagcaaggtaaaaaacaggtcacatgaccagagagcgggttgtatggct
ggcatgtggtcggccttgtgtgtgaggcagtgattggttggggagatgtgtggataccat
gtgatcagagagctgattgggtaaagggatgcgtgaacagtgacagcacagtggcaggca
gccaatgtgtgcttcttttggttaagtttagcacataaaaaggcttggtttgttacaata
aatgatcttctttggagcaagcaaggaggtgcgtgtgtctttgttccccattgctaca
>ltr-1_family-89_inc#CLASSI/LTR
ggacagcctttctgaccctttacctgggttcctagggcagtatctcagtgtggtgcttat
gctgtctggctggcagtccctctgggcaaacaggttgtgtatggtgagcttttaataggc
agatgcaaggctggaagtaagcaggctgcaggatgctggggttagtgctgatcctcagga
gtttgtagttgtcctgcatgttttctctgagctctggtgggtaggaatgactcctgctga
cagccaagggagtgttgctaatgtgctttgttggcttccatgggacatggaaaaaggtcc
ccttagaaagcaaggtgttttccctacatttattctgtgtgcaggtcccatgtgtgttga
agcaaaggctttgaggagaggcttcctggaggaacacccaacctcgtgaagaatggctgc
ttagttgtgttcttgtgctgccagtttcccagagaaacaaaggcagtttcaagacgcgct
gtattccttgattaagtgttttgatagggagagacttggagaagtttatgtagaggtctg
tgtggaggaggcttcttgcagaaagcttagcagcagcctttgcttccaactgtgtgtttt
gtgcctgttaactctggcatcctcctcttttgggctttgaagcctgtgatgacaggacat
ggaacacttggcttgggatgcgtgttccacttgttatggatctcaaagagggagcaagca
agtgaagtctggctgtgggagccccgttgtggcagcaagctccataaataaacagcaagt
aggtgtgtgcttttgctaggagtacacaa
>ltr-1_family-10_inc#CLASSI/LTR
tgttggggaagatgaaacaggaaagccttataaatatgattgcctgacaaaagattttgg
gaatatgaaaactacaggcaacatcgaaatgaaagccacttttgaaataccaagtcttag
ttactgaacaactggaaaacaatggtatggccgactgaaggtaatcccctcttgattgaa
caataccctctgcttgcaggcaggtccaagggtcagagcagaccctactagctcagcaga
aggggtccaaagagtagtttttagaagttaagatgtaacactctatggtaatataagaac
tcttataggctgtatgtaaatgctataggatttgtatcttgtattagattggttagtgac
aattagaatattcagtacagaagatgatttattgtattgtaaccaggacttcagacattc
atcttctcactcttctcttacttctactcttgctcttacctctctctctctctctcttac
ccgcttactctcttgctctcttgggcctgctcagagctgagtctggcagctctgagcagt
gcccctatacccacgccctttgcaataaaccgtgtgtcccaagatctgcctatagagatc
tctcgtctccgtccgtcgccgccgtcccgacaaccccccaacctac
>ltr-1_family-91_inc#CLASSI/LTR
tgttgcggtgaaccatggccaacccagggtcagccggatcaagtggaccaaaaggtccat
tggtttgatgcttccacagcccaaaagccttgaagtcacagggagcacccaaaaggctgt
gaaaaatatgtagatccgtgccttaccattggccgctgccctcccctccccttatttctc
atatttggttgtctttccagagagttctatgttcttcggtagttaattggcccttgttac
tcctccccgcctactccttctcccatttgctgtaattccttctccccgcctttgtaacac
cccctagctgatgtttcattggttactgtgtgttttccacgcccattctgtaggggtata
agaccccatgtcagccccattttttcggctttctccgtggttttcctgtgttcttcaata
aaccctctccccccacgaagaagtccctccgcttctttcctgcctccttcgcgcaccttc
gccatcggtgggcaaggcgaacccgaccaggagcttcgcctgccctcctgcgctgtgatc
ggcctccgtcctccccttcggggcaggcagaagattgcccggtgcccgggacagcgtgct
agccggcaacggcaccgcggc
>ltr-1_family-93_inc#CLASSI/LTR
tgcagtgtgtgagattaatgtatgctgttcctgtgttttagattggcctgttggtctccg
cccctttgtactttatttggtccccatctagaaagttcccttctcctggttctcctatta
gtttctgttctcctgcctgcccctctctcttccccgttggttgttgcacccttgtccctc
ccttaccccgcctcctggccctcagcccattggttctggtttcttcctgcccctaggaac
cccgataaaaagttgtacccctgctctccattttgtcttttgttgtttggcggggacctt
ccacgcgtggaataaaccctcgtagctggaaccctatacaaaagacccttctcgtttctt
ttccactgatcgccgcatagtggatgtgtgagtgagtagctgcaccacctcgagtgtgtg
tctgtgccttcgtttggccccagcgccgaagcggcttccccccgcccccggctggggacg
cttttggaaggtcacggcatttcaccatctcgctccgcccgcggcatttatcta
>ltr-1_family-98_inc#CLASSI/LTR
tagtgaaggtcgaagaaccagagagctctggtgagaccactcctggtgggttagaaagta
taaaaactcaggactaggtacaagaaaactacctctcccatctgccttgcgcttatgctt
ggcctggtccctactcgcccttccttcttcccattggtcccttccctagtcttcttttgt
accccccgtgccctcagatcattggtttgggtccagtacaaaatgctggtccgcgttgtt
cgccctcttttgtctctggtctcccttcgtgacaggatgaaataaacctgtccgtggaaa
tgccatgcgagagagccctcctgactctgtgcctctggtaatgctgagctatctggcttg
agtgtgtgtgtgagatccgcgcctaaacagccacgcgggtggaaggagtaagcttgctgg
agtgctgtactgcacacctgagcgatctcttgccagggacgcttcagggaaaatgcagtg
aactcccccaaaacccacgca
>ltr-1_family-100_inc#CLASSI/LTR
tgttggaaccctgggtttagagaatttaggtttctgggatataataatatatatatgtgt
aacaatatggaggattttgggtgtggatttgttcttcttcttttctccttcttcttcaca
aatctgggtgttctggtattgggtcaaaaaacccgcactgcggatcatgaatagttagtt
attggattataagtaaaaacatattacttggcatttcataattggttgatttggacctta
aaaggccttggaagttagaactcagggccattttccaccttgttaactaagaggcacatc
ctgtgcagctgtgctatagataagaaaataataaacatctaagtcagaagaaaaacctgg
cgtctcctgcgttttaatccaaactctgagtaaaagaactcgcgattcagaggcaaaaaa
aaaaagagaaaatt
>rnd-1_family-26_inc#CLASSI/LTR
tcataggttagcaagcatagtcccggaagggacgtccttgctaaggggtgcttacagttt
cctctgggaactgatagaacctatcagctggccagtttgaatatggacaattctctaagc
cacttaaagttgtgatcacctctgtgatccacatttaagaataggcaaactccccctcca
agctctctctcgtttccggcgctgggacaggtggctgcaggccccgagtgggggccagcg
ggcccggccaggccctgcttgggccaggccgggccgggccacggccatcctggagccgat
ggacctgttccagccatggaaccccccccactgccttgccgtgggcagccggagcggctc
ggctctcccccctctccactgcgataagaaaaattcaacattccagctgcaaagctgcaa
ggccgaggtgagattaaccctttttattgctgtgaagagctgaaaacctgagggaagaga
gagaggagatgcttaaagctgaaattctgttgtgaagctatgatatatcagagtatcctg
ttgtaatttcatgaagatatggggggtggagtgttcaactcgtaagcaaaagcacctgcg
ctgagataggcagatgctgacgcagctgtaatttcatgagaagtttggacagggagagat
gaaccagatgaggacttttgctccaaacgggaaaggagaaaacctcagtccctagagatg
aaccagatgaggacttttgctccaaatgggaaaggagaaaacctcagtccctagagatga
accagatgaggacttttgctccaaatgggaaaggagaaaacctcagttcctagagatgct
cccagagatagtcctaacgatgaagatgatgaagaccctttgctcccagggaaggagaag
ggcctctgtttttgtttctgaacggctcaaccttaaaattgtaccccaaaaaacttcaag
agtggaccctcgaaagcagttgcgggaaaagctgcaagtcgggggaaaggactcacacgc
aggcagagagactcctcttcctaaatggactgaacaatatttggaagtgggcggctgtct
cgttgtgataatgttttcatagcatgagcaagaagagacttctctttctaaatggactga
acaaggttattatggaagtggtaaacagactgaacatcttaagggttgtcttttacattg
tcagtgggagaagggaggaaggtggggggaggaggagagttctgaaggtggtataatttt
tttttcttcttttaggtctgttaataaacttctttatattctttcaagtttggtgcctgc
tttgcatttctcctaattcttatctcacagcagataaacagtaatgagtattttggacca
aaccactacactaaattggtgtttccgcccggttacaaa
>rnd-1_family-44_inc#CLASSI/LTR
tgtggggtatgcccagccactgccctggagggatgtctgctgagataaggagattgcgca
atctcccagcaggactccctggaaaggcaaccactcttagtcacggcgagaaaagacaga
cccacaatcctttgggagaccctatgcagatcctttgtaacccattggcctttcccagac
cctctgtaaccattggcctcacccatcccctgtatccctataaaagcaagccctctgccc
ctgtgagcagagagagctcgtccctggcttccccttcgccggaggggacccacaataaag
ctaccttcgtgcggaaccagccacacgagcctctcgtctctctctctggtctggtttggc
ctggaggctgccctgcagagctgagctggaatcacgagctgataatcactaaagagctga
cagcctctgcaagggccctcctgccagcagctgagggaagacaccgggcctcgggaaggc
gattcctttcgggaccatctccccggaccggtcacctcttcctgggtcagagccactgac
cccacaccagctgtaa
>rnd-1_family-48_inc#CLASSI/LTR
tgtcagagactgaaatattatagtttatgacttaaacattttcttaaaggacttttaaaa
ctgtattacaaaagctgcagagaagactaccacaccctgaatggggccctgactgaggcc
ttacactgctcgctgatgaagataagataaagtaacaactcagggctggggacattcaca
aagcacaggcttaacacctccaaggtggagaccacagccccagggctatcagctgccagg
ctcgcacagaccctcgcaccaaagggtggagggaggagaggctttgggtatcttggaaaa
gcctctggtcagaggtgcagtgactgcccatcctccactgtgcagaggagcccagctgag
gggtcctcaccgggggggggaagcttatccacagcagaagggggtgacatggcccatcac
aggggcccccctcaaaggggtccccagaccctgcaccagagcaccagagatgatgcaaca
gaccctcagtgttgcaagggacagtgtcaagccagcccctgcaagggagacacgtgggcg
ttcccacctggcccaaagtgtatattaatccacgggattctgcactctttggtgtggtgt
ggggcgtgtggtgggcgtgtggcggcgtggccacggcggcgacgggggaccctcaccacc
agcagaccagatggaggggagcaacgagacgtcgttgggaccctcggatgggtgatatgc
ttccacctaacccctgtcacctctccctgttcccccaccccccacgcacacttctttttt
catttctttctctctttcttttctcttcccttctctttgcctcttttactattaaataaa
atacatccattttttggcatcaacatctaacctcgtttggttttaatctcatttctggga
atattttgaaccttctaagttctttccggtttatgcacagagacttagcttgctttgctt
ttctgggtttaaaccggatcgtaac
>rnd-1_family-50_inc#CLASSI/LTR
tgtaggaacccagagtgccgagaatatttctctgcctgtttttaagggttcttacccccc
tgaacaacactgttttaacctccaaccttggaaaaaattaccaacaatcagacaagaact
agaaaatacagtggtgtgaattaggtgatagactactatgtaagattgtcacagggtgaa
aaatttagaggttttgggcttctctttgtagtaaatagataagagtaaaaaatatcaaaa
tggaggattgttgttgttctctaaaccttcttctccttcttctactactccatattctgc
agtaaaagtagtttggaatgattggatagagaattccgcagttcctggccgtgttactga
ataattggtaggaaagtgaaaataatgtacgtttttagtaactattggttaaattatctt
taaaaggctgtgtaaatcttgataattagacttcactcctgctttctgtgctctatgctg
tacctgggtcacgctagtggctctgttcctctgataagacttaataaacaactatctgga
agcattgaaactcaaggaaaagtctcggtttatctttgaaactccttgcaaggactttag
aaaattctctcccatcaggagggatttgatttatggcacggttcagtgtc
>rnd-1_family-53_inc#CLASSI/LINE/CR1
tcaggattaaagggaggatattgtggtgggggtctgctacaggctgcctgagcgggaaga
ccaagtaggtgtggctctctatagacaggagcattctcatgttcataatccctggtgttc
atgggggtcttcaaccttcccattagctgttgtaggtatagcacagcgtggcataagcac
tccaggaggttcctggaatgtgttgatgataacttctttctccgatgaggagtttttgag
gagaagtgctctgctgggttttgttctcgccaacaagaagggattggtggggaatgtgaa
gtttagggcagcctcgtctgcagtggtgatgaattggtggagtgccaggtccttggggca
gccaggggggtgtacagcaagctttctgtcctggacttcaggggagcagcctttggcctc
ttcagggatcttcttggtagagtaccatgggatgaagccttggagggaagaggggcccag
gaatggtggttgatattcaaggttcactttcttcaagctcaggagtgatgcatcctacaa
agtggatgtcaggcaaaaacaccaggaggtctttgtggatgaacaatcaaacttaagaag
gaagcctgtggagggtggaagcaaggatgggtagcttgtgaggaatacaaggaaattgtc
caagcagccagggattgggttaggaaagc
>rnd-1_family-55_inc#CLASSI/LTR
tgtcgcgaaccccgcggcttggcggtgctggagcgtgaggtgccgcgaccttcctaaaag
cgtctccaaagcgaagccgctcggcaggaccaccacacactcacacacgcgtacacgcac
acacacacggatagctccagtaaatgggtcgacggcaaagaggcaggaagggtcttcgta
tggagttccacgggagaggtttattgcagccacactcgtgaagggttccagggacgaaga
caaagaacaatggagggtccaggtttaagtacgggagcggatcgagcatcagggaccaat
gatctgagggcacgggggcggtacacaggcgggactagggaatgggagccaatggggaaa
ctctgggggagtggcgatggggcaagggccaatggggggaacctggagtggagaaccttc
tagggcagggacatataaggtaacaaggggcggggaggccaacgggccaaccagggaagc
agaactggggtacattaacatagcagagcaaagcatcctgggggaagccttttctgttca
ccctaacctggggaggatctttggtactagggactgtcccaccagtggactctctttgtc
ccttgtaccacaggctcactggccaccac
>rnd-1_family-60_inc#CLASSI/LTR
tgcctcaaacattgatataaagttttgctcattataacaaaaactgtataaagaagctac
aaccaaagaagcctccctgaaggtacctgactgggactttggactgtaagttaaaccact
aagattagataaagggaaaacccattctttaattatctcaggcctaggaaaaaacaagca
aggctgaagaagaatgcgtccacaagaaagccaaacacagcagagattcttccctggctg
agtttggggtgggggagaccacagcctgcagaagccaggtttacacaggctcgccccccc
caaataaggtggggggaggaggttttgggtgtgacctctggtcagaggcagtgaacaccc
gtcctcccttacacaaactggcctagctgtggagcccccaatgccacaggccattcatgt
gagaggcagctgagggggtgtcataatccatcaaaggccccccggagtgcgcccccgagt
cattcttgaagctttgcaccacgggactgcacgtgatgcaacaaacccagagtctgttgt
aagagacaatggcaaactcccccacccctggaggtgcctggtttttcctacctagcctga
gttttattaacccatcagattctgtgcttttcaggaggaccttcatcaccaagaagacca
gctggagaggatcaacggatcattgttgggatccatggagtggtgatattttccttattc
tgtccgtctctctctgtttgtgtcctccatctgttttctatttctttctttctttctttc
tcatatttattatcaagtaaaacccatgctgttgtcactggcatatggtcttgtttgtac
cttaatttggtcagaggcatttctaa
>rnd-1_family-71_inc#CLASSI/LTR
tgtcttaggttacaatgtaagatgtaaccaaaagtatgtattctatcaccatctgttaaa
accaggtggggcagtgttctttatctcttccatgacacatccctgataactccctccgga
ggatatcttctgttaatgggccatcaagcctcactgcatgactcataaaattacatcatc
ccattgtgagatgctccgcccagggggaggaaccaagcattcctacctggatataatctg
aggtttggaacaccacagtcagcccttacctactggattcccagaggacaagagctacat
aaccaccactggaccttcagaggaagaccagacccttctacaggatcactgcttcaacag
aaccacatctatcacttcaagaggactgcagccaccatttaatcggactgctaccaccac
cctgcccaacagggtgtcaggttgtatcctgactctgtcagttaagcagtgtttctgtac
tattgcatttatttttaattttcctattaaattgtaattctgatttcgaatctctcactg
gtttgctttcaa
>rnd-1_family-74_inc#CLASSI/LTR
tgtcagagactgaaaatagttcatgcctcaaacattgatataaagttttgctcattataa
agaagctacaaccgaagaagcttccctgaagagtgggactttgaactgaaagtcaaactg
ttgattagataaagggaaacgcattgttcagtcatctcaggctgagggaaaggttgcatc
cacaaaaggccaaagccaccagctgcaactatccccggctgagtttggggtggggggaga
gcacagctcacagaagccaggtttacacagactccccccaaccgaggggggaggaggagg
ttttgggtgcatggtgcaacctctggtgagaggcaataaacacccatcctccgattacac
aaactggcccagctgtggaacccccaaccccacagggcacatccacgggactttcacgtg
agaggcttggccccacagggctgcacgtggtgcaacagacccagagtctgctgtgagaga
ctgacccccaccccagggggacatggccggacatgcccacccagcctgagcatgtacacc
catgggactctgtgccttctggggggaccttcaccaccaagaagaccagctggagaggat
caacggaacatcgttgggatccacggagtggtgatattttccttattctgtccctgtcac
tctttctgtcccccccacctattttctacttctttcttctttctttcttctctctctctc
tctctctcatatttaccatcaaataaaacccttactattgtcactggcatatggtctcgt
ttgcaccttaattcgggcagaggcatttctaagaaccttaaaactggatcataa
>rnd-1_family-75_inc#CLASSI/LTR
tgtgccggtttggacaaatttggaaaatatatcctctgagagaaggcaggttacaaccac
ccctcccccaccaggttcgggaaaaaaaataaattttcctcgaaggaaagtgaaagagat
aaaaactatttatttaacaaacacacaggaaaaggataataatgctaaataataaaacct
ctcgctgtggagagaaacctgggaaaatttcagagtccttccgtaggttctctctcctcc
tcctcggagctgggtcgggtgggcccacctcagggccagggcctcggtggaaagtcctcc
cgatgtgttctgatgttgaaacagtccagaagagaagaagggaaaaaaccgaagtcccag
gaaaacaaagttcaactctccgtctctctccggagaaaaagagctgaaaagctggctgga
aagcaagcagggtgcttcctccctcttgctgctgctgagcagagaagtctctatctctgt
gtgtccttgaacaagctgcaaactgctttgaaaaagttttgctcagttttttccctcccc
cctctcaggctcagtttaaaggcacagaaaggcacaaaattaatttctgggcatagagca
gcgatatgggatacacatcataaagtcaccccaagac
>rnd-1_family-79_inc#CLASSI/LTR
tgtcctggggtgatgttatgaagccgctttattccttaaccgtccgctcaatgcccaagg
acgctgtgcctttaagatggacccggggggcggggccggagccaggacccgagtgcgggg
cagttgaacggctcagcccaacggctcgggggctcgggctggcagggctcgggagggagt
gcgccgggagcgctgtgctgcttttttgggtttcctttgtgttccagctagctgggaaaa
ggttctgttgggtttttttcttgttcttttttccctttccttccccttgcctcactgcct
cccttccctcctcgccggtccggggagcctgcgggggtggccccggcgggcccgcggggt
ggccccggctggtccgagcccggtgtctgttccctctccgggaatttgttgtattttgag
gggttttttttatcctgttctaccctgttttgtttgtgtgttaataaacagtttggtttc
tttttcccactttcacttcttgtgacccacttgtcttattggtggaggaaaaggggaggc
ccttttcccttggaggagacactcattccggagtgtttcctcctgaagttttgtctccaa
aaccgagac
>rnd-3_family-322_inc#CLASSI/LINE/CR1
cttcaggttccttaggtggtctcgaacctgatcttctcctacagcgggnggttcttcgtt
ctcccagtccctgcctttgccttctgcgactcgggcggtgtggct
>rnd-4_family-169_inc#CLASSI/LTR
tctggtgagagactgaaatgttaaggttaatgactcaaacaatcgccatttgcaaaagca
gcagggtgctttgctgaggccaggtttgcaccccccagccgaaggggaggaggagaggtt
ttggtgtgtggtggtgaaacctctgatctgctaagaacagcccaggtgcagagggggtgc
gcacccaccaccagaggatgaccagacaaaccgacctttgtttagcaacaagctgggttt
tgagccagataagggagaaggccgataagaaacagatcctactaggtgggataatgcttt
ttatcatgccaatgtcctcccttacacaactggctcaggtgtaaaactcccctccgggga
ggtatgggacattcacatgtaggcctgaaggtattcatcccttctgatggggcataactg
gctcaactacgcggtgagagcagctgtcatgtcttagaaggtgtcataaaccatcaaaga
cccccgaagtgcccccagactcattctggggccttcaccagaggactggctgatcccgtg
cacagtgttcatcagaagtgtaaaactcccccccaggggaggtacctgggcttcccacct
gaacctgagtgtatattaacccattgaactttgtgtttctgggcttccccacccatggat
aagactggatcacttcaaccaacagacattgaaattgcaacaatcaagtcttattctgga
tccacgggtggtgatatctttccctcttctactcctatccttttcttttttttttccttt
atattttcttaagtgtatctttatacttttatattgctatattctatagataataaccaa
aacagctacatacctcctttccattgaaccaaattgttctaaaataaacctgccaatata
atttatatataacactagtcattcagtgtgtttcactctaatccccccaagggatctatt
aacaagaacctcagtt
>rnd-4_family-138_inc#CLASSI/LINE/CR1
aagagagatcaggggatgaagagcctgtcttacagaggagactggcaaaatagcaggtga
aagggaggatgattgctntctgcaaatacatcaggaggataaacaccagaggggaaaaga
gctatttaagctaaaggacaatgctggcacaagaacaaatgggtataaactggccatgaa
taaatttaggctggaaattagaagagggtttctaancatcagagcagtgaggttctggaa
cagccttccagtaggaacagtggagcaaaaaacccaactgcttttaagacggagctngac
agtttntgaaaggntttnggtatgacgtggtgcctggatgggaccagagctctcaaggca
gagcacatcggtctatggctgttcatggtcatagcagtaggt
>rnd-4_family-1064_inc#CLASSI/LTR
tttctcgtgnagggcagagataccgcgagatttgggctgggagaaaggggctgggcgcag
cccctagctctcttgcgctctcggcattcggaggggagagaggctgcngtcgctgtgggg
agaattcgccgccaccgcggggttcngccttctgctgccttccttctaccgtgggtggag
ctctgctcgcnggagcggccgttgcactgggaccctattaacacccnacctcactaaaag
agggacctcctcaccatctgc
>rnd-4_family-417_inc#CLASSI/SINE
tcacagctcccgatgatgctgancaagtcactcaaacaaaantttccacaggtggtcnct
gactgtgtgttcctcattttctgggtgcctgacttgagancctggggatctgatttgcag
aagtgctgagcgctcncagctgcaactgaagtcaatgggagcngtgctctganacgnacg
aagtgctaaaaagtctgaactctgagaaatcaggttctaagcatgccatatngaacacca
aaaatgaacggacgcgtttgacgatttaactttatctctgtncctcagtttcccancttt
aaagcgaggggtaanaanctgtccttccncaccacaaaaggtatgggaggataaattaat
tcaggcactggagaaattagtgtattaaaaatatgaaaaatattgagaaaattctgtctt
nagagcagggtttgaatagtgcgcagnaaataaggcatgagccccacatcgactagnacg
gaantcaaanaatanacggaataantgctcgtcaagtgagcaccatccatccttgcacgn
tgaatgagaaaggtcctntggaaaaaacatactgtgatcgtgtcattaaagactgcgtca
tgatgcatggcacaaggtgggntggatttanctcntgcanttctcgacttttcccgantn
tttggtaangcgacttgctgtcaatggatttgctacataatt
>rnd-4_family-2356_inc#CLASSI/LTR
tataggagaaagtttcacgaaggatgtctggacttcaggcggctctcttgaaagctgttt
attgcataggcgaagttacagcatttcagggagtgggtatccagagccagccctacagct
gccagctccagctgtaggcatacctgaagccactttctgttcaagttacaaagcattata
tacttttctttgcagagtatcttaatacataacaaccaataagcaccatacacaatacct
ttacatttgcctatagcctatcatagctactaccatcaccatattatagtcattattatc
caatcacaagagtaagtaagttacaatttaagcttacagtggaaaattctcagacctctc
ttcttcttgctacatcaacatttcttgtttgcctgccatatctctctttttggtaaagac
atgttttctatttacttatgctcttcttgagacttatttacttggtgaaaaacatgtctt
tgtttgtagtcacatacctttgtcctatcataaaaatctccttccaactcatctccaacc
tttgccttctcagttactcagtgatcagtgtttcagcaaaacatcttttactctatatca
aaacttgctttcatttctatctcatcctcagtttctacattcagagatctttctgccaag
cctacatacctgtgaaactttcttaccaaactttcatcctccccaac
>rnd-4_family-5058_inc#CLASSI/LTR
atgccttaaaacctagaaatgaaacacacacactttcgagataatattagtataggaggt
aatataaaggctggtctttattggaggcctccaggggcagatatggaaaatgtccacaaa
agcccaccccacaggggtgaaacagttttataagtttagcaaattagcataattgacaaa
aatcaccaattaggagcacaagtggtgatgcaattcccccccagttcaagccctttctaa
atcctcccccctcagatgggaactgaacttgttatgaaaatgtgtctcgaagagctggtt
ttcggccttggttcccaggagaaccaagataggataggggctttggaatatgttttgtct
ttctgcctatcagggcagggaaaagtactgggaaaactagctagaatgcaataatagcta
cagagctcaaatatatgtgtaaagaatacagagaatatataaaagaaaaaaaggcaaaaa
tcataggcatcactgaacaaggattgtgtccagctgagcagaatgttgtgtg
>rnd-4_family-1352_inc#CLASSI/SINE
ggtgctaaaatccaatcccctgtcttagaaatgtacatccaaatttggtgaaacttcctg
acctcaatctcttcagttccccggccgtaaaacggaaataataccccatctctcactggg
gctttnngtagatctaatttaacgtctgtgtagcatagcacttggacaccgtagtgatga
gcagcacagaaaagcccgcgaggaaattgataattccgtcttcagagcagggtttgaata
gcgtgcggtaaataaggcatagggccacacatcgaacantgaggataaaaaaaaatactg
aatagctgctcattaagtgagcaccgtccattctgtgcactgaatnaggcagggatcctg
tggaaaaanantatgtgtgntcgtgtaattaagattacttcatcataatgcgtatgtgta
agagaa
>rnd-4_family-1525_inc#CLASSI/LINE/CR1
ttgtgtcctgttctggtgatcacactttgaaaacacgcttaacattgaaaagatattcat
tagagattggaaanaatgcctatgggttggaaataagcgttnaagntcagtcatattgtt
caatttgctgactaccaggaganaaggttaagaggtgacttgatcacggtctgcgagtac
cttcatgggaacgaganttctgatantaganggctctttaatctagcaganaaaggcata
acgaaatccagcggctggaagctgaagctagacaaattcagactagaaataaggtgcata
tttttaacagtgagggtaattaaccactggaacaacttatctaggagggggttgngttca
tccgccacnggcagatnttatgannaagatagatacagcatagcccaagcatgttattct
ctngatttagagtctactcagtgaganacatggnnttnattatacagnaggtcagnctag
attctagtagtatgc
>rnd-4_family-6759_inc#CLASSI/LTR
acagacaacaagagaatagaaattttcagttcccttgaagttgcaaaatagagcttaaag
actaactagcaaatagataaaagaatataaaagtagacacacaggatgctaaagtagctg
gaaccagtggataaacagataatgaggaacatagtggttttgtggcaaagttatgtaaca
agaaacaacagcgcatgccctaagaaagttcaaggcaaggtcattacaaattgggggcac
tcagtgagtagaccaccagagacccctttagacaaccctctaggaccataaaaggacttc
cagtaagaggcagatgcatgaaatagttctaggaaaagtgatgtttatgtattagctagg
aagtacactgtaatgaatatgtatgatcagatggaataaataccctgttgtaaagtttca
tgacacaatcattagaggaaaaatcctccatgtgtccaggctgaataaagaatgcctgct
ttctaatacttcaaattgtgttagaaagtttattctctgccaatttcggtatcaga
>rnd-4_family-333_inc#CLASSI/LINE/CR1
tcaggtgttcacaaaggatcttgaaaggggagcaaacggggaggggacacgtttgctgat
gccaccaatgtgaatcacactgcaggaattaaagctgactacactttgttgcagaaggat
ctcacagtattgaaggctgggcaagaagatggcacaacaaatgcagtgttggtacagaca
caagcaacagagagtgtgtacacacactccctaaatctgcataaatctccacacagattg
atgtctaaaacccagttatttccaatcacagtaggtgtcttgtaatttgcattgggagtg
ctgtgaaattatcactcactgcttaggagaggtcggtcaaaaaggcaaacagaaattagg
aattattaggaaaagagaaacgaatccagaagcatcttatgctgccgtgttgcacatacc
tcttgaaaggtaattccggtctcttatctcaaaaggatgnaatagagtatgaaagtgttc
agagaaggcttaggagacnanaggaatcagtcagatgcatgaacngacttccaanctggg
gggagtacaaaatcagctgacttcagcgggaaaaagagacagccttaggtgaaggcatgg
ggnttnaaggtcatcgaagtgcctttgtctctgaagtgacaagctggtgnttncncacta
ctcattcggcacaccggaagtaggggacatnaaatgaaattatnaggtagcaggctcaaa
gcaaacaaagggaagtnnttttncgcgggatncgtagctaagctgtggagcccactgcca
caggacgtcgtggatgccaaaagcataaatgggttcgaaaaagcagattaganaaantca
cggaagaaaaatccatcaagggctgttaaacannaagatgcaactcctggctcaggaagt
ctctaaactgcagattgccggaagctgggaaagaactggagagaagcattattggcttgc
cctgttcttacagtgcttttttcagcanctgctgctgnccgctatcagggacaggaca
>rnd-4_family-2206_inc#CLASSI/LINE/CR1
agaggaagatcccaggtaactgccagcagcttagcctgacatcaaccccagacaaaacaa
cagaactgatacaggattccaataanaaagaattaaaggnagggaatataattaatgcca
ntcaacatngttttatggaaaacaggtcttgtcaaacacaanctgattttcttctgatga
gattacaagttcggctgataaggtaactgcgtagatataatgtacttaaacttctgtaag
gcatttgactttgtancacacgacantctgattaaaaaattagcactgcgcantnncaat
gaagcgcaccttaaacggattaagaaccgnctaagtgacattttaaaaagtagtcgctna
tggggaatcattatcgaatgggagcgtttctagagagnntgntctgcagggattggtang
aagcctcacgctattcgtcatttttgcagtgatatggaagtaaaataaaattgcttctaa
taacatttntggntgacgcaaagattgatggantgagaa
>rnd-5_family-4427_inc#CLASSI/SINE
ataggcaacaatgcccaggcattgcttttcaaaggagcctccgggtttcctgtgtccaag
caggaatccggtgggggggcagcatggagtgggggacaagggaagtcgtctctgttcatt
cttggctctgccacagacttcctgtgtgaccttgggcaagtcacttagcctctcgtgcct
cagtttccccgtctgtaaaacggggataataatacttccctacctcgcaggggtgttgtg
aggattaattagttaatgtttgtaaagaacagtactctaangatgttcagtgc
>rnd-5_family-15290_inc#CLASSI/LTR
tgtggagggctgtgagcccttggcacaagagccctctgcactcccttggaggagagaggc
ctgagggcaaaaagactttccccagagataagcaaccttcctctgggtcatggtgacaaa
gtgaaccacccccagcatgccttgtttctatatggtaatagcctgtacccagttggctag
ttggtttctaccccaccccctgcctttcccataaaaagcccctgtttctgcccctgaagg
gagtctttgtccctggccttcccttcacaggggctgctggacaataaaagctacctctgt
ggaactgccatacgaggctcctgtctctctgtccccgagttcgccttgggtgatttcaca
aagagctgaatcacaagagctggaatcacttgtagctgagaagttgctacacttgctgaa
atcacctgctgcccagggaggcctgccaccgcccctggaagagttgttccttgcaggacg
ctctctctaggaaggtcgtggcacaccggtgttgaccagcatcggaccccct
>rnd-5_family-5542_inc#CLASSI/LINE/CR1
ctggacagaccaaaatttatatattaattctggtcttcctgcaatgcccttaataacatg
ctttaacttttggtcagccctgaagtggtcaggcagttggactagatgatcgttgtaggt
cccttccaactgaaatattctattctattctgttctattctattct
>rnd-5_family-1507_inc#CLASSI/SINE
tctgcntnagctgtaataacgttnacctgncattacctcacagggtgttgtgaggnttaa
ttaattaatgtttgtaaagcgctttgagatcctcggatgaaaggcgctatagaagtgcaa
agtattattaacattaatattgcataagtggccttgantcccttcgcattgcaaaagtac
aataanccctgcaaggg
>rnd-5_family-6596_inc#CLASSI/LTR
agggaagatgtgtgctaatgtctttacaaacaattcgatgggtgaaggtatgggtgttaa
cgtctttgaaatgggtcttaatgtctctaccaacttcgggcagcaggtttgttgcagagc
ccagacagcttggctcctgaaacagacaaatgggtctgcacaagcctgagcttctgaact
ttggggtaagtctattgcagaacccagacagcctgaacttctgacaatagacaagggtct
gcacaagcctgaacttccgaactttgggggaaaatc
>rnd-5_family-215_inc#CLASSI/SINE
ganaggaacaaaagcctgaggaaacnntcaaggangcagagnttctataancacttattc
tcccatagacatcctgtgtgatctggaaagagtcactcaacttctctgtgcctcagtttc
ccatctgtaaaatggggataatacttacctacctcacaggggtgttgtgaggctttaatt
aatgtttgtaaagtgctttgagatcctcggatgaaaggtgcnataagaatcaaattatta
at
>rnd-5_family-1003_inc#CLASSI/LINE/CR1
aaggaatagagagcatgcttattaaatttgcagatgacaccaagctgggagggactgcaa
gtatgttggaggacaggattagaattcaaaatgatcttgacaaattggagaaacggnctg
aaagaataggatgcgattcatagggacaaatgcaaggtnctgcacttaggcaggaataat
cagctgcacaaatacaggatgggaacgaccgtttaagnagcagttttatntgaaggattt
atggatcacaaactgaacatgagtcaacaacgtcat
>rnd-5_family-1532_inc#CLASSI/LINE/CR1
taggaagtacatggcgacctcactgaggtgcctacaccatgctgcagcatgggcaacaaa
caaattgaagccactgctgctgaaagctatgaccttgttgccattactgaaacttggtgg
gatgaatcccatgactggagtgtgactattaatggctacaggctgttcagaagggacagg
ggaggaaggagagcgaggggttgccctctacatcaagaggtggattgagtgtgaagagct
tctctgaagaacagccatgagcaggtgaaagcctgtgggtaagaacagagactgaggaac
aaagggaaccttgtggtgggtctgttaaggcccctgacaagggagcctttgacaaaacct
tcttgctccagcacaggaggcattgtgctcgcaggctcttgtcctgctgggggacttcag
ccaccccaacatctgctggaaaagagcacaggagctgtaggcaatccaggagactcctgg
aatgcatggaggataacttcttgaccaggtaatagacagccctaccaaggggagcgttac
ggacctgatggtcaccagtgcaagtgagctaatggggacatcaagattggaggcagcctg
ggctgcagtgatcatgcactggtggagtgcagtcctgagggatatgggtcaggtaaggag
taaagtcaggcccctgaactttaggaaagcagattccagtttcaggatagtcagtgggat
cccttgggaactgccctcagcaagggagagaacagagctggcagatctttaaggactcca
agaggcaagagctgcaatcccaggagcaagaatcagacaaggaaggaagagactggcatg
gctgagtagggactgctggtcaaactaaagggaagaagcaaatgcaagcagtggaaacag
ggacaggtatcctgggaagagtatagagatgaagtggttgttagggatggggtgaggaag
gccaaggagtggagctgaacttggcaagggacacaaagaatacagaagggcttctacagg
tatgtacagaaaaggaaggtcaaagaagggtaacccctgataaacaatgctggaactgga
caaagatgagagaaggctgaggtactcaacatttttttgcctcagtcttcaatgtaacct
ctcttcccaacctctaagtggatggacagcaggatggggactgggggagcaaagtccctc
ccacttaagtaagatcaggttcatgaccacctgaggaacctgaaatactaagtctatggg
acctgatgagatgcatcccagagtcctgagggaatgctgatgtagttgcaagccactctc
catgaatttgaaaagtatggcagtcaggtgaagtcccaggtgactggaaaaggggaaaca
ttgtacccattttaaaaagggtagaaaggaggaccctgggaacactgacctgtcagcctc
acctctgtgcctgggaagatcatggaacagatcctcctagaagctgtgcaggacatggag
gacagggaggtgatttgggacagccagcaccttcaccaagggcaagtcctgcctgaccaa
cccatggccttctatgatggagtgactccatcagtggacaagggaagggctcagatgtct
tactggacttctgtaaagcctttgacagtcccccacaacatccttctctctaaatggaga
gagaggatttgatgggtggactgtttggataagaattgttggacagtacatccagagggt
agtggtcaaggctcagagtcccaatggacaccagtgacaagtggtgtccctcaggggtct
gtattgggaccagtgttattaatgtcttcatcaatgacatagataaagggatcgagtgca
cctcagcaaatttgcagatgaccccaagctgagcggtgctgtgacacacctgaaggatgg
gatgccatccagagggacctggacaagctggagaagtgggcccatggaatctcatgaggt
ttaacaagaccagtgcaaggtgctgcacctgggtcagggcaacccctggtatcagtacag
gctggggatgaacagatcaagagcagcctgtgagaaggacttgggggtgctggtgggtga
gaggctggacatgacccagccatgggcactcacagcccagaaagccaaacgtgtcctggg
ctgcatccaaagcagcgtgggcagcagggccagggaggggattctgcccctctgctctgc
tctggtgagaccccacctgaacctgcatccagctctggggtcccagcacaggaaggacat
ggactgttggagtgagtccagaggaggccaccaaatgattagagggatggagcacctctc
ctgtgaggaaaggctgagagattgggttgttcagcctggagaagagaaggctctagggtg
acctaattgcagccttccagtacctgaagggatacaagaaagggagagggactttttaca
agagcatgtagtgagaacaagggggaatggctttaaactgaaagagatgttagttaatat
aggaagaattctttacttgaggtggtgagcatggaacagttgcccagagaagttgtggat
cccatccctgaatgtttaaggccgctggatgggctttgagcaacctggtctagtggaaga
tgtccctgagcagggttggaactagatgatttaggtcccttccaacccagccattcatga
ttcttgttcattatcctttgagataa
>rnd-5_family-22227_inc#CLASSI/LTR
aatttttttctcagaaaatatgttgtaaagtatttgaaccttgatagtgtgccccagcca
aaccatttttagttatttttaccagagccctcagagtgggaccaggctggaattaccctc
actggcttcacctggcctttccaccttcagctgcagcacatcagccccaagagggttttt
aagctccagtctgaaggtttgaggggagaggtgggataggtttatatctgctccctgtcc
tttgctgtcttgttgtttggatttcctggactaacttggctgctgatcactggatgggtt
ttgttgctgtcatcatcttgatgctgcttgcctggatcaggagccccacctgttagagcc
ctcaggaattcatcaaggactgaaaggtaaactgtgctaaattggaaaagaattgggaaa
gaagaagctgaaaaactaaataccaagacagcaaggaatagataaaaaaggactgtgctg
cactggattaaaaccaatcatattatcagaaaagtgtgtgcggagctcatggacaaaata
gagaaaccaatcaagcaatgtgagatctcatgcacagcagttgcaaaatgtatatgtact
gtattatggataagttgtaaaatgtataagtagagtacatgtaaaagtagtaaagtaaat
gtataagtataagtaagtaaaatgcataagtactgtgttatgtagaagttgtaaaaagta
taagtaagtaagaaaatgtataagtagagtgatatgtaatgtataagtagtataatgtat
aagtaagtgaaatgtataagtaggtagaatgtataagtaagcaaagtgtataagtagggt
attatgtcaaagttgtgagatgtgtgagtgcaggtgtattttaaacaataagaagcttct
gtgtaatcatattgatttgttgatcagaaggcatgagttcctgc
>rnd-5_family-42925_inc#CLASSI/LTR
tgtggggaaacacaaaaggtggaaaagctcttaggtgtgagaaaaaagcaggtttcagaa
ataaagcaaaagaatttaggaatcagctttggctgcgaaaacttgaagatagaagaagat
acaattatatagcaagcaaggacattaaaacaatggttagagtttctaggtttggctgag
ataggttttgaagttgcaaaaaatatgcttagcaagatagataagtttaagcttaataat
ggaatattgtgcattgttatataaggcataacaagcaagtattgtgtacaacagatgtac
gtgcgctgttgaggattggttaaaacagttgtctgtaacttttagaagcatgctaattgg
ctaagaagcttttaagaatgctctgtaaccaggaagtctttggatgcctgtgacggcgtg
agctttgtaccatctctgtctcaactctgtatgtgagactgataacggaataaaataata
aaaggctcctggaacgcctgtccaggctccccgtcccgtttgtcgacgaaaacgccga
>rnd-5_family-13152_inc#CLASSI/LTR
ttttccctgactgatggttggcctcacttttgcaaagtctaactgggatcacagcactac
ttgtgcttatgacacttgctttgagctgtgtaaagaacatggttgtgaaagcatgtgggg
aatcgtgggatgtgagtaaaggagcagagtgaggcttctgaaggcttgaagggaagagaa
gcttcccagccctccaaggggggaaatttgccagatgaaaatcgtttgcacctggtgggt
tcatacaatgcttcttctccaaaagccactggccatggaactgcacaaggctgattctgt
gggcagcaaccagcccaggtgtgccaactttcaccagttcaccgggcagtcagggctggc
tttggggtcagtgaccaccagggacccccaaagagacccccagggcagaagaagggatgt
gcaaaggggtgggggaaatctgcaatgattttggggcaatgattatcgtgtgtgtgtttc
ttgtgggacaatctgggaatgtgtctgtgaaacacagtctgcaaacaggaacattcctga
actcggcacacacgactttgggaggggctctcccctcgtgcatcggcccaataaagaatg
ctgctgcttcgtgctgcgctggtgctgaggaggttttgtttcactgaagttttggtaaca
cctctgtgcctgtgtcacagacccacagagcagctgtgatgtcagaaaggggctgtgtga
catcacaggtgggctggacatcacagggtattggtgtgacatcacagagagggctgggcc
atcccagaagaggctgtgacatcacagagtgggttgtgacatcacagggtggttgtatga
catcatagagtctactgtgacatcatggagcagttttgtgacatcacagagtggtgctgt
gacatcagagagtgggctctgacatcatggggtagaggtcagatatcatctcgcagacta
tgacatcactgagcaattgtgacatcacagagcaggctgtgacatcacagggtgctggtg
tgacatcacagagtggttctgtgacatcccagaactggctgtgacattgcagagtgggtt
gtgacatcacagggtggctttatgacatcatggagtcagctgtgacatcccggagcagct
gtgtgatgtcacagagaggactgtgccatcacaggtggtgtgacatcacagagtggctat
gacatcacagggtggttatgtgacatcacagagtgagctgtgacatcgcagatatggctg
tgatatcacagggcagaggtctgacatcatagagcagactgtgacatcactgagtggttg
tgacatcacagagcaggttgtgacatcccagggtggctgtgtgacatcccagggggttgg
atgccatggcaaccctcatcagttccagttcccttggaaacgcccccaggacccattgct
gcagtcaggctccgtggccacttgcccgcagactgtggctgccctcggctgccatggcag
ccctcaggacagagcggtgccggggctggtgccagctacaattgcagtgacactcgctga
tgccctcaggtgccacggcagtggccacagggacccgttcctcactttggtgccacggac
accaacgcttggccccgctgccatgggcattggcacgctcacctgcactcagggcccgtg
gccgggcactgctgccatggacacgggcacggagccctgggccacaggcggctgccgtgg
ccaccagcccaaggtcccgtggccaggtcgggggcatggaaaggaacccgtggagctgtg
gtgatggtgggtggccatggggtgctgctgtgggctgggccagagggaat
>rnd-5_family-18742_inc#CLASSI/LTR
ttgtctggggaagccacgtggaaccgctgcgcnncgggaacggccgccatcttgtctttg
tcccggcggccacgcggaactaagtcgaggtggtgagcaccttgtttctgttttgtgggt
tgtaaagcaccttctcttttttgtatacttttgttattaatactgttgctgttactgtgc
gtttcttattccattgctntntgctttcagtaaattgttatctcaacccgtagtctctgc
ctttgtccctctcttgccggaaggggtgggggaaggggagtggcttatttggagtttaat
ttccngctggtgttaaaccaccac
>rnd-5_family-1828_inc#CLASSI/LINE/CR1
gganatattagaccaaacagataagttagatgttagtaagtcgccaggaccggatggcat
tcacctggaagctctcaaatgtgaaactgcagaactgctggccaagntgtgtaanccatc
actacaaacagccgctgtgccggaggactggggagtttcccatctacaaaaagggctcta
gaggggatcctgggaa
>rnd-5_family-8401_inc#CLASSI/LTR
tgtcgctgttggggcggtcacgacacacacagacagtgcctctttcaagggccaaaaagc
catttattaaacaaagcagcctcttttatacaccttttgtatgttatcattcgtgttaca
gattcattggctgctaaactactacaatagactcattggctattactaactacaacatac
taccattggctacctatagcataagcattcaagcattcagaaaaataacaggtgcagata
tgttgctgtttttctccttctactgtttaactttcttgcttctgttgatactacattctc
atgggtaaaaactaattgtttttcttctcacggacttttctcacagtccttctctagcca
aagtaacaggcctgagccataattttacaaaggcaacaaggccttcattttataaggttt
tacttaaatgccac
>rnd-5_family-10035_inc#CLASSI/LINE/CR1
ttgggtgccgtcaggaanggtgtcgagaataagacagaatgcaccattttgcccttatat
ctttggtgtagccncattgtagatactgtgtgcagttctggcctctgtatctcaagaaga
catagcggagttagagaagnggcactaaaatgacaagggtggagcagctgnctnatgaag
aagctgaaaggcagtttggagaggagaagactgnagagagatatgaccgaggtttacaaa
atcatgaaggcggtggataaggtgaacgcggaactgttactcaccaaatcctgcaacact
agggggaactcgntgaaactagtaggagatttaaaacagatacagtncttacgcagcggg
cagtgaacttctgggatttgttgccacaggaggttgtggaggcagacaatatcagcaggc
tcaagaaggtccattaaaacctacnagaggaataggcagggatgtaccctctaacatccc
taatacaacaattgtggatgctggggantggaagggacgggactgcagaaagtggccagg
ctcgcgngctctccctaaacagcgtctcctattgccactgctggagacagaaactgagct
agatggaccaccagtgggactattcaggaagtgtccttacgtgg
>rnd-5_family-5910_inc#CLASSI/LTR
aattttagttaatggttttaattacttttaaattattgttttaattaatcataaccagta
tatatattaattataaacagtgtgttattcttagattactcttagccagcatttgcaaag
ttgtcataagctacttttgtgggaacacagctggggaaaatgactgaaactttaagtttt
gataaactaactctgatgtgcttcaatgaacaaagcctgggagaggaagatggattgttg
aggttggacatctggaatgcagaatttatggaccacaaggacattttgcagaaagcagaa
gataaagaagaggctaaaaaagactcagtagatgtttggaaagtccctctggaggaaaaa
gatactaaaaaactaaaaatatagactaattagcatgagaagtgagaaatcaataaccaa
tagaggatagaatactaattaatgaaagagaattatgtaatttagaaccaatgaacatta
atctttttttttgctaaaaatgtataaataggtgaaaaagttttgtatcagtgtctgtgt
ggaggctggaattttgtcggccacacacacacccctggccaagaataaagtaatgcctga
ctcgctggcactaaaaaggcggtgttagagggttttatttatcccgtggaggatttg
>rnd-5_family-3020_inc#CLASSI/LINE/CR1
gttnaaaggactgngaggaataattaaatgcttaaggcagcatgtttaaacaacgcaata
gagaaggctattngaattaaaanattactcttcagaaagtgtggaagtcntgtccaaacg
aggaaaataaaaagatcataaactcnncncangctgaacgtagancctaataaggcaagc
caaaaaaagattttgaggagcaacttgctaaaggcgtaaaagcactaataanaactttct
cagaagcaggaagcctgccagagagtctagtagggccgaatagatgatcgaggtgtaaaa
ggagcactcgaggaagataaggccatagcagaaaagctaaatgaattctttgcatcggtg
ttcgctgcggaggagntcggggaggttcccgcgccggagcctttctttacagggggttga
atcctgaggaactgtctcaaattgaagtgtcagtagaagagattttagaacaaatcgata
aaatgaatagtaacaaatcgccaggaccagatggcattcacccaagagttctaaagaaac
tcaaatatgagactgtcaaactactgattacgatntgaaaccactgcttnaatcagctaa
tggacagaggaatgggaagtggcaaatgtgacgccagtcttnaaaaaaggtccttacagg
aacttggcagagnagananannacagaccagtgaaattaanttntgtaccaganaaattg
gtagaaaagtcataganaacagaatgagtgtgtgcattatatacctggnaagagtcanat
cattttgcagagcgcagncatgcncnacaaatccatcannattccctgaaggagttaacg
agaatcggataagggcatgcanctgatatacagtggacctgggttttcacaaagcgcttc
acgtcaccaaagggccttaaagaaantaagcagtcatgggataganaanaaggncncctc
acgtgatttaatacatnactanaagaaaaaaaaaaaaaaaaaanagatnaa
>rnd-5_family-9880_inc#CLASSI/LINE/CR1
aaaaaaacctaagaagtggtcaccagagaccanacagngctccctnaaggagctcaagnn
tgaaatngctgaactttcttccnttgcatctgaggattggagggtgncantttttaaaaa
gcgttccagctgggaggacccagagaactacaggccngtaagcctgatatccgtaccaga
caaannggtagaaacngtaataaggaacagcgggcacgtggataaatatgatntgcctgg
gaagagtcagcacggctttcgtaaagggaagtcctgcctcacataaggcagttctttgaa
gggatcaacgagcacgtggataagggtgatccggttgatcttggatttncaaaaggcttt
cgacaaagtccctcaccaaaggcttttaaagaaactaagctgcca
>rnd-5_family-1856_inc#CLASSI/LINE/CR1
gagggatgcggnagcccaagcatgtggatttgtcaagaacaaatcatgtcaaaccaatct
aattttcctntggcagggtaacaggcagcctttgnggntaagggaggagcagnagatgtn
atncatcttgactttagtaaggcttttgactctcactnatggggcattctcgaagcaagc
nagggaatatggtcgaggtgaaatgctgcaggatgcgaaaccagctnagcaaataccacg
aagactgtttgtnttcnctgtccaaatggaaanatggtttcagtaggttctgcaggggtc
tgtccaggctctggcaatattcagtattttcattaatggnctggacgatggaatagagaa
tatacttattaaatttgcagacaacgccgagctgaaagggactgtcaagngctttcgaag
aacagaattagaatgatcttgacaaactgaagaaacaggctggaaagaagagatttgacg
agagcaaagnngaatntntgagaactaatgaaa
>rnd-5_family-6340_inc#CLASSI/LTR
gcctttttggcgcccagcgtggtggttcgagataacgacagatttgattggaatgtgcta
gactgaatttatagctgttantgctgtttagctattaatgggcaggctcctgtgcttgcc
atggggctcgcttgcctgactgtatattagagtctagtgctcgttagtggctgctttttg
ctttcgctgcttgctgcggcgctgtgctgcttatcaccttactntgctgtgcctgggaac
gttttgataacagcnatggcgatgtgcctgggctggcgggtggccagggcatcgctgctg
tttctgtgctgctgtactggacaggctggaactccagtgtgaacttgagtgaaggggctg
tgacccgtggatgagtccgagtgtgggnanggtacacctcgaagtatctggccgcggtac
gcccgtgctgcagcaggcgtcacctctgaagcgtctgtggccgtggatgagnccgcgctg
gaacacctcgaagccctgcggccatggacgtccgcactcgagcaggcgccgcctnaaggg
cactgcggcccatggataagtctacggcagagcaggggcaaggggaggagttcatcgcaa
tgttaaacccaatggtctggnccaaagggaccaggggtggagattgtaacggataccttt
aaattgttgtaacccgtgatttgagttgcatgttacaggaattgctgtagcaggaaccac
ccgaaccagtggaggacaagcctcacaagaagcagtgcaagtgcagcagtgacccggcct
gagctggctttggtgcccagtaactccacgcaacaccacctctcctgtcccgagtgacca
ccataacagatggagcccnaagtcatggactaaatgaactcagtggacattttgtggacg
ttttacaggggtggtccatagactaaggggantgatatctgtgtataattgcatcaaagg
atgggaagggggngggtggtggttaatgaggacgtattggatagtgcgggacctgagcat
gacgtaaatggtatggaataagg
>rnd-5_family-2486_inc#CLASSI/LINE/CR1
attcaggaaggaattttccctcgggtcagtactggcagagctgncgggggttttctcgct
tttcctctgtagtgtgggncgtggtccgcttcctaggatcatccgggcattttcacctaa
caanttccctgctactgcggggacccaggacactggcaatgcccttgatctctcctgcgt
gttcagggttttgtggcttttggtcttttgtgtactanaggtcttaagtttgttataggg
cgtcgggaagtgttttgtggcct
>rnd-5_family-8097_inc#CLASSI/LINE/CR1
tctccgtccttgaaggttttcgagacccgactggataaagccctgagcaacctggtctga
cctcanngctgaccctgctttgagcaggaggttggactagagacctcctgaggtcccttc
caacctgagttatcct
>rnd-5_family-1027_inc#CLASSI/LTR
tctgccactagagcttcataagctcctgccttcccgagggtttgctgccatcttttccct
ttttttcctggagtgcgcggtcgcctgtggaggtgccaccttggggtgggtctgatgcca
ttttccctttcggtggtcggccgtggtgggtgtcatctggaaggaatttttccgccattt
tgggggtctctttgttctggtggagttcgtgagatttagcaattttgtatctagtgatta
tttactgttattttttgcattttgctgttttgcttgttagtaaactgttattttttcact
tatatctactggtattttttccttattggtggaaagggattggttgaaatcaaggggagg
acttcattttagagtgttcgcctttgagttgtcttaaaccaagac
>rnd-5_family-18251_inc#CLASSI/LINE/R2
cctcggcagggccgggctcctgccacggccctgtgtgccagggaccggcagcgctgggcg
cagggaccccagggagggcacggaaatgcggggcagagctggggggcagcgagatgggcg
cgtgcagccggccggggcagaggagcagcagcctgcaggacagacggccaagggccgggc
agggctgggcagggccagaggcacccagggctttgtcccctgggctctgggaccgcctct
gggnacccacggaaggaactttccgttgaggggctgcactttggttctccctcaccctcc
ctgaagaggctggcaggggttgcattttatgacatttgtccttcctccccctcacatccc
actgccccacaaacagccccgagccacccgggagggacaggccctgccgtgccaggcctg
ggctcagggctgggcctttctgcttcctccanccagcccagggctttctcagcattgcag
ccctgccagagcctctgctccctgcaatcctggcagagctcaaggatctgctctcacgag
tccctggggaggctttggcagtccctgccctcagtggggcccattgatgctccaagggac
ttgagtttggcttctgactccttgagcagcttcttcatccttctctcaatgcctgagggt
cctgggctcagccccaaatccacgtggggctcattaaaatacggaaagcctaagagctct
ttctcttccttcagttgtcttcaagtatccagggctttgcagctgactggagtcagttcg
gagttctgttaaggagggagatttcaaagngcgcctcgtgacttcgtttttaatttcggt
ttttggttttttcctttcccggctcggagaagctgcagtagcgatcttcgagctgccttg
agggtgaanntnatcctctgcaggtctgagcacgggggcancgngccggcgggagcggag
ccgccccgctccagcccgctcctcgccccaacctcgccgtgcctgacagcgcccgnctgg
cacaggtggcttcttcccttcgaccgccgtncccntgagctctgcggctggctgtcccgg
nccgcggcaccatgtgccaactgctctcctcagggctctgcctncacacaggcccgggga
agttttcctgtntgtaaggaaagaatggaaaagcctgagcaggtttcctcaacaacaaac
cctacatgctcagtccaggctgcctggaatgatgtcccctttctacaagggacactgtga
gcaggaatgatctctgggagcagaattctcgcagtctttccgctgaattctctgtccctg
tcctttgcctggctctctgttgcagatggaagctgctggcgccattctcagctcgaagcc
ctcttttgatgcaagcagatgctcccaggtgtgttcagcagctgttgctcggtgttgatg
caaagcttttgtgttcctcatggaaccaaggggccattgtgacaccgcgcaaccagcgga
gctgctggaccttgtcacctgtcacctgcccctgcccgcgggaggcacagcagaaccagc
aacctgggagcctcaggaatgcccctctgggatccatggcacacactccaagggtctgga
gttccaggttccagcaaggaaaagatgttcctgcccttgaaggcaaagctcttgagaagg
ggtcgaaagccaagtggagcaagatcttacagtgacatttcactgccagccgtcgtaact
tcacccatggttgtcgtagctcatggactgggaacaaaatcaggggagggtctttggctg
ggagctgccctggctaaagagagacactgtgagagaaacagagcgggcaaagaaaggcag
aagagaaaggaggacacaaacacagtcagctgagaaggtggcagtctgaaaacagaactg
gaacggactgaaaatgaatgggacagaagtcagtcattctgaaagttttatttactatca
aaacaccacccacagagccagccctacacaatcctgatcccacccctccaaatctggatc
ccagtcacctttcaaccccatctcaccctggaggctgtagaatcgagtaattttggcatg
ggactgagtttttttgaggtgggaacaacccattttgaggtgggattgagcccttttggg
gtaggattgaattgttttcagtgggattgagtcgttttgaggtgatccctcttggctttt
ggagtgcaaagagatggagaacactgcccaaaatccnccaagaacccacaaatactccag
aatatgcccccaaaccctaaattccccctcaaatacctgtgaaatggtgggacttcaaac
atctgtgatcaatttctttctttttagtcctattttgggtgtttttaagtgatgaggatg
aatcagaagacaattagggccaaaataaaaggataaccagccgaagctcttcccacattc
cgatcacncggaacgtgggccaccagggctctccccagcgcggatcctgcgacgggggat
ggggctggagcagcgcacgaagctcttcccacactcggggcactcgcagggcctctcccc
ggtgtcggatcgcgctggtgccggatcaggctggagctncggctgaagctcttcccacat
tccgagcactcgtagggccgctccccggtgtggatccgctggtgctcgatcaggccggag
ttctggctgaagctcttcccgcattccgggcantcgtagggccgctccccggcgtggatc
cggcggtgcaggaagaggctggagcgggtctgaagcctcttcccgcactccgagcactcg
tagggcttctccccagtgtggatctcctgctgctggacgtcaggtngcng
>rnd-5_family-2256_inc#CLASSI/LTR
gtgttggtttaacacagcctggttttttggtggggggggggaaagccacagaagtggctt
ctgtgagaagctgctagaagcttccactatgtccgacagagccaatctctgatggctctg
aagatggacatgctgctggcccaattagagaggttggtaacgcctctgtgatgacatatt
taagaaggaaatcaaaacagcgcacggcagttttttccaaggggtggcgaggcgccgccg
ccgggaccatcccgggcggggcatgcgcgcggggccgccgccatctcggcacggcccgcg
gcgagctttgcctgcctggctgcccctagccagccacgctgtgggcagaagggcaggggt
ggcggcagcggcttctccttcccggtgccccgcatgaagagaggcgttgaatggcgccgg
tgccgcggcggccgccactgcccgcacagtggcggcggggccacgtggccggcagcggaa
acatggcgagcgattccccgacgcagaacctagatgaaatcaacctctcagcgctgcgag
atcctgcagaaatctttgaactggtggaatttgttggcaatggtacttacgagcagcagt
tttttccttctagtcgagaaagaggaggaagtgaggacatgtggaggaaaacaacatggt
ggcaccaaggtcagtggaaagaaagagggggaggaggtgctccaagtgtcagagtgagat
ttctctgcaagccgtggtgaggactatgataaaacaaactgtctccctgtaatccatgaa
gtccatgggggatgcagagatccactcgcagcctgtgggaaaggtgctcacgccagagcg
ggtggatgctagaaaaagctgtaatccagtgggagacccgaatagagagagagccttgct
tccagagtaaaagagggcccttgcttccaaactagagcagcttatccttaaaagactaca
ccccatggactagtgacccacgccacagcagttttgggaagactgttttgcccgtgggag
ggactcagttacagcaggttgggcaggactgctactcgtgaaattagaaccacgctggag
aagttcacggagaactgtctcccgtgggaaggaccccacggcacagcagaagagaactcc
tctccctaagcgaactgaagaaagatctcgagtgagaactgaccaaaacccccacgccct
gtctccctgcgctgtcggtgggaaggagggaggggctggggggggaaaaaggtgttttaa
aggcttattttattcctcattatcctcctctgactctgttaataataaatttactttata
cctttaaatttgaacctgttttgcccttagagtgttttctcccagtccttatctcaactc
atgagccctttgttttttcctctcccagaagtgaggaacggtttttgtgggtgcctggta
ttttgaccagtgtcaaaccatgacaa
>rnd-5_family-5228_inc#CLASSI/LTR
ggcgcccgaacagaggacggaaaaagggaccgtagagacggatagcctacgtccgtcagc
ctgcggggaatggggaccgtagagacggacaacctgtagccacggcacgatagagagtct
gcgtcggtcccgtaagcagctcgggaggctgcagaggtggtgaaaagtccgcacctccga
gcccaggagcacctacagaggagtcccgctggccacgcgccgccgggtcttgcaaaggct
gcaacggcgcgctgacgtttaggtatggctaagagacaggcggcgtntgatttnctcaaa
cgctttttagaaaagcggagcacaccagggatagatcgtaaaaaggatctccctggactt
ttagattatggagttgctaagggttgttttantgatccgaatgaagtttttgatgaggna
gcagtggaaagcgtntggggataagtgtttgatgcggctacgcangacgataaggcggct
aaaaagatgacgaaaccgtggcgggcagtnantaatgntttggnacagtatgaggcagag
nagaaggcngcagcagccgctgcgcagcgcttagggacgccgcttactcgggagaaggac
atgggtgagagcagctgcccattacccccctctgtgaatacttttaccatgcaaaagggg
agggcagcctcagatcctgttttttcgtctcccgcgtcccctcaagctgttagtgcacca
ttagcacctttagagcatgagatagtgcctacagctccttcgttagagctgcccacagcc
ccccgctgtttgtaaaaacaaactcagagagtcaagagatagctaaggaacgagaggaat
tttggagggaggttgctaaaaatattgctgctgagggagacatagataatgccagagaac
ttgcacatgcttttccagtcgaattttcaccctctgatgctcaaagacaagttactgtta
atattaaacctttagattggaaattgcttacccagctgcgagccactgttaatgaatctg
ggttaaaaggggaaccaactcgtcaaatgcttgattattttgtggggctctatgctcttg
ctaccgaatgatattaaaaatatcactaagctaatactaacacagcaccagcgtatgctg
tttggagcttactggcagactttatgccagcagtcggtagcaacgcagcggggagcagga
gatcctttacatggggtaactttagaggaattaatgggtctgggaaattacacccggaca
gaagcacaggctctcgtaggtcctgacaaggttcgggaaagcatgaatttagcacgacga
gcaatagatcagattaaggactcaggaggattgccatcgtatatgagtatcagacaggga
agagatgagccatttggtacctttatngatcgcgtagcaaacgccgttttagcaactggg
cttccagantatatgcatggtaccttgcttaaacaatgcgctattcagaattgtaacccc
actgcacgtagtgtgttagttactctgcctgctacttggactattgaggaggcattagag
agaatgtcacaggtccctgtaggtccgcaagctatgcttgttaatgcaataaaggaactt
ggaaaggaactgggaatagggatgaaacagcaggctgaggtagctcagaggcagattgag
gcaaatcagagtcaggttttagctgcccttgcacctctgcaaaatcaccggaggcgggtc
tcgacgacggaccacccgactgcgatgttttcgctgtggagtctccggtcacatgagacg
ggattgccccaacgccggtaacgtctggtgtcagcattgccggtcggacacccatgccag
cgctgcctgccgcggaggtcgggaaacgggaagccgagcgggaaggcccgccccgcgatg
acaccaaaagcggcagcatacccagcgacccaggaaatcaacacctgcgcgcctctaccg
actctgaccagcactttcgtctccagcccgcaacccgggggagcctcggattggacttgg
caatctcaataaactgtactcttatagacaatcgaccgcagcgtgtccccaccgggatta
aaggacctatagttataaatgggaaagcggtcggagcacttttaatcggacgctcatcag
ctactatggaaggattacaaatacttacaggactaattgatgcggattatactggagaaa
ttcaaatcatggtacagactctttttccaccaatgttcatagaaaagggcacccgactag
cccaattggtgcctttgccggttctcactgaaggactatcacccatacactccgacccca
ggggtgagggagccttcggatccacaggaccggcagccatgctcactgtgagcctgaaaa
gttggccacgccgcacggtgacagtaacataccaagaagagactgttaccctgacagcac
tcttggacactggcgctgatgtatccatcatcagcagtcaccactggcctcagcattggc
ccacctttgaatctggatctacagtcactggagtgggaggacttaccctcgctcgcaagt
cccccccattgcaatggactatagctgatcaagtggtaaattgcagtgtgtccatcatcc
cattgccacttggtgttgctgctctggtgggacgagacatactcgctcaaatgggcatgg
ttcttaccacagaccaaaattttttaggagtggccattgcttggacttttcccctccacc
agctcaaagagggactggaagctatgttcactttaaggacacggctacaggggaatggaa
aggccctgcngaggtgtcatattttggtcgtggctacgtttgtgtgcttactcctacagg
tccgcagtggatacccagccgctgggtcaaaccgacaccgcgcaagcctggagcctccac
aataccaccttccggagctgagtctgcttcggctacatctagtagctgatccggtgatcg
cacctcttgcaaacatcgtgcctacccgacttaggcactttgaatcctgggaggaagcag
aacagctactggacgccctcgaacagtattatccagggaaacttcattgtcgaacctgtg
gtgtttgcgggaagccagggcattttgcatggtttcttatccgatgcgggggttgtaaca
aagagtggtgggttcatcagacacttctgttagggggagcacggtgtattatttgtgagg
gaacttggcgacgtgacacgttacagagagctttagaacgggaaactggtttaccaattt
ttcagggtcttactctttatgagtcagctgaacaacgagctattgctgaatttcgctatc
gaattaatcacgaggttgctcgcattcgcttacagcttaaatccgcaaaagtgcgtaaag
tttgcggagatggccttaaaataccacgccaatggatggtgcgtacccatgagtgggaac
gcatgtgccatcgctttagcgcttgcaacatcgctgataaccgcgcacgctaccgatcca
caccacgttagcgctatagaccaccgaaaaaacatgtgggttacctgggctaaccaaaca
ggccaagantctttttgcttatccttagcnacgccttctgaccccttccgcacctgcctt
atcggggtcccattagcagagaccggtagccttaaaagntacaccctcaactactcagag
ccagaaaccgcgctctcagccttttgtaatgcgagctattctaccctcaccgataactat
ctcgatactcgcctctctacttttgacatctgcaatgacctnaaaataaagaaaaaccct
ctagctgcccaagcacgagcgatcgccttaggccttaatacatctatgttcgagccacaa
gagctagatctcttaggctctcagcctagtccctattgtcttatgtttagaggcagtcac
tttgacagcagtntcagcccccaacggccaaacaaagacagcacatggctgagccctacc
acctcatggtactttaacgtcacagtgtactgcaatggctcagtatggccagttgataat
cctccacaagaacctagggctttgccctcaggaactttcctcatttgtggggacagggca
tggccaggagtgccttctaaaccggtgggaggaccgtgctattttgggaaactaacaatg
tttgcccctagcattcagcaactgctaaacatcacgcacaagcgatcacgacgaagcgct
cntccgttagaccctgattgcagagacgatgtgnagttatggaaancccctgctgtcttt
tttgcctctctcctagccccaggagctgcatcagcacacgccctcactcagcttagaagg
ttggcatgttggacaggcaagcaagcaaatgtcacctcacacctgataggtgagcttgtt
gcagacgtggatagcttacgccacgccttactgcaaaatcgtgcagccattgatttccta
ctgctagcacanggacatggatgcgaagacgtagaaggaatgtgctgctttaacttatca
gatcacagtaaatccatncactctcagcttcaatggctcactgaacataccaaaaagctc
actgttcaggacagtcctttcgatagatggtttcaagggacctttggaggacttggagtt
tgggccgtaagtctcataaaagaaggtcttagatgggtcggcatcatacttttgctattg
cttggagcacgcattatattttcttgtttagccaaacgcgtagatcaactaactcaggga
gttttgcttgctcaaactaatataaacgggggaa
>rnd-5_family-16352_inc#CLASSI/SINE
agaggatggtgttgtggttaaggcagagganngggnctcaagggacctggcgtgttcttt
gccacagacctcctgcgcatgactttgggcaagtcacttaacctctctgtgcctctgttt
nccatctgtaaaatggagatagaggncattcacctccctacagcacaggagtgctcaatg
gagactcgtgtggttgacagatgctctcttccgatccacaggantcatgaantttcattg
acagg
>rnd-5_family-4502_inc#CLASSI/LTR
gagcagttgcgntgtgcgtcacttgctttgcatannctaattctnttatcattattgata
nttctcccttttctgtcctnctgaactgnntttntctcagcccacaaatttnatcttttc
cctccccagttctctccaaaaacccattctccatgggggactgggntgngcgagcggctg
tgtggtgtttagntgcctgctggcanttaaacagcacaacagccctttttggcgcccagc
gtggggcacgaagggttgagataacgacagatctgaccagagcgngttggaaaacaaatt
tgttataagcattcgttgtattagtttaatagtcgctggtcacaatgttgntttatctgc
tctcagagttgttgtgctgttctcagagctgtgttatgtaacaccttncttgctgtatac
gttccctgttgtgctgtttgtcacctctgggggctgggctaaggttatcgttttgttnag
tactncgtaacactggcttatgatgacatgatattgctggtcgtgaggctnatctggtat
ttgtactcagcgttgctatcncctccgtacttcgggagccatctattggaaactattaat
aattgcatcctttaccttttcctcagagagccaatctgtgggggnagagacgccacccnc
cccccgccttccccttctcctccaggctcgttgcaatggctcttganaattttgaatata
cttaggatgttaaaccagcatgttcctgttgctgtgtctcttgattgtatttcaggcctt
gtttagacttaactgtctaaggataccagtcaggtatctgccctgagcctgagcagttat
agtggaaggatgtgtgggatagtacaggcaaatgtgtaggacagtgggcacctcgaatat
tttggaatttcaccctggaactagttcagaatcctgaaaaactagtaaaatatttggaag
aagtatgctgtcaccctggcagttccagagagaaacaaatcacggcaacgtgctggggcc
tggcccatgcctatcaagttctgttcaacactattcagtaccctcaaggggacaagaagg
tttttggatctgatgacaaaatgtcaggcactttggctacccaagtcccaacaatagata
ctgcatctgaaccaaagaacacacctgtattgataccatcttcacaagaagaaatgctgg
aagcagaagtcggctcctttagtaagggatgaaggaggctcttctaagggtcagcagcag
gaagaagtggacaaggcagtctactccaaagcagggccattatgagaacaagaggaggaa
ga
>rnd-5_family-1824_inc#CLASSI/LINE/CR1
agccagggaattacggaccagtcagcttaacttcaattcccggaaaaatactggaacaaa
tnatcgaacatatttgtaagcacctagaagataacaaggagatgagtaacagccaacgtg
gatttgtcaagaacaatt
>rnd-5_family-6908_inc#CLASSI/SINE
ctttcatgtcattggctcagttaattaaaattgcagtnatagggagactggatggctcag
gagactggtaatgggatatggagcctttcacctctaggtcaccggttcaaatccggccca
ggtcggtagcgaccgaaagtcgttaccatctgatggctgttcggcggcctgtgtgaaatg
agtgggtgatttcgggctccccncgggcaggtgtccgtctgcgcgaaaaacacctgtnct
gcggctggcgctaattggnacccttgctggcaatcccagcccggagatggcctgggcacg
gaa
>rnd-5_family-10793_inc#CLASSI/SINE
tgattaacagagcgctggactaggagtcaggaaacctgcgctcngttcccggctctgcca
cngactcgctgtntgacctcgggcaagtcacttaacctttctgtgcctcngttcctcctt
ccgctcttcgtctatcttgtctnttnaggccctgagctacgcagggaagggcatggttct
cactgggtgttt
>rnd-5_family-13898_inc#CLASSI/LINE/CR1
tttaggaaggacaggcagtggaggtggagggcgtgtttcccttcatgtcagtgacccgct
ggagtgcatggagctctgcctggggatggatgaggggccgtctgagagtttttgtttcag
gattaaggggagggcagggacaggtggtattatagtgggggtctggtacaggctgtctga
cggaagagtgggttgatgaggccctttacagacagataggagcagctttgtgttcagaag
tccttgtgggggacttcaactgccctgatatctgttgtaggggcactacagcagggcgtg
ggcaagttcctggcatgtgttggtggcaatttccttctccaagtgatagaagggccagca
aggaggtgttgtgctgggcctttttcttaccaacaaggaggggttgttgaggaatgtgaa
gttcaagggcagc
>rnd-5_family-10387_inc#CLASSI/LTR
agagaggctggatagattcctgtgaaacccgagtgaccgaacttgatctactgatcctgt
gtttactccattttcaacctcctctcagccgccaggttcacaatcaaattcacctgctgg
tgattgcaaagtttggacatggagtgaggttgcagaagatctgattaattacagtagaaa
atatggacctataaaaatcccagaggaaaaatcagaaaaaacaaaaagtgtcaggtacat
tcggactcctcatagtgaaaaaccagagactgtaaaacagatctctaaccgtcagcattg
gtggttattaggtatcaaaaagggggtccccagagatgtgatggatggcttaccccttga
taaattgagcaaggtagtgtctaactggcactgccgaaaacccattctaccaaacccatc
agttcaacccagtgcacccgtcctccctcagaatctgggcagtgagtcaaagccacttct
ccctcaaggtccgggcaatgagccaaaacagcttcttcctcaaaacctgggaaactaggt
tctccgtttcttacaggtgggagaagaaacggagcatgggtatacctgagaatgctcact
aaaaataaaacaggagatataatgatcacagctattacaggccctaaacaggaacttgta
acttttctgattgacactggggcacaaatttctgtgctgacaaagaaagatgcccagagg
tgtggaattgttccaacaaagaaccgatgttgtgttttaaatgccttgggaacaacagaa
tctatgaatgtggccttagtcaaactcactttgcctggagaggaaaaccaactttctatt
aatctggtgattggagatattccaaccaatttattagtgatgaatgcccttgctgggagg
cagtgggaggactcggagcgtcttctgtggtcttttggcatgccacgttttaacatcaga
ctgctccaagctgcaccctccctaccattcagcaaagtaattaacgtgaaacaatacccc
ctcccctgggtgccaaagagggtatcaagccagtgatacaggagctgcgagaacaaggag
tagtagttaatactcattctcctttcagttctccggtatggccagtgccaacgcctaatg
ggaagtggaggctgacaatagatttttgcaggctaaatgccaacacagaccctcttacag
cagcagtcccaaacctggccgaattaataacattgattcaagaaaaggctcattcaatca
tggcgactacagatgtcaaagacatgttttttatgctacctttacagccagaagatatgg
accgttttgctttcacatgggaaggtcagcaatacacttttactaggcttccccaaggct
acaaacattcccctaccctggctcatcacgctttagcccaagagttagaaaaaataccca
aagctgacaatgtagctgtttatcgatacattgacgatatccttgtgggaggagatgaaa
tagaagaagtgagagatacccaacagaaaataatctcccacttagaaagccttgatttgc
aaattccctcagaaaaaatccaaaagccttcacatgaagtgaaatttttgggaatttggt
ggaagggaggtatgacatgtatcccacctgataccctaacctctttagatcagattaaaa
tgcctgaatccaaaaaagatctccaacatgctttaggcttattagtgttctggagaaaac
atatcccatattttccataattgccagacctctttataacttgttgagaaaagggataaa
atgggaatggactgcttctcaggaagaagcattgcaattgttggtttttgaagcaacagc
tcaccaagccctgggccctattcatcctacagatcctttccaggtggaatggggatttgc
ctcctcagggttgtcaggacacatatggcagtgtggtcctgagggtccgacgaggcctgt
tggttttactcccgtggcttcaaagatgctgaaaaaagatgcactccctgggcaaaagga
ttgtttgtggttagcttagctctcctaggagtggagagtattgcatgacaacaaccaatt
gttttgagaggccctttcaaagttattaagacagtctctactgggacgcccccacctgac
agggtggcccagagggcctcagtaaggaagtggtatgctcagattgaacattattgtagc
gtcttctcaataactgaaggagctgtaaaagatctggcaatccaagaggctgaaaacttg
ggttgcagccaggacaaacctgcctcagtcattaaagtagcccctcctttttcccccaaa
cagtcagcaaattcttggttatggatgcttctgccaagcgaaaggtgtggaaatataagg
ctgtagccctccacacttcctcaggttaatgaattgtcacagagggggtaggcagcgccc
aagttggcgagctgatagctgtttggagtgttttccaacgtgaggcacagaatagttctc
ttgtctgtatctacaccgattcctatgctgtttttaagggatgtactgagtggcttcctt
tttggcagcaaaatgattgggaagttaacagaatcccagtatggcaaaggaaaagtggca
agaaattctaaatattgcaagtcaagggaattttgctgtggggtgggtagcctctcacca
gacagatggaaatccagcaggagagtggaacaataaagctgatgagttagcaagactaag
tcctgtgaaaaaagatcaaattacagaggactgggagcacttcctagaatggttgcatgt
aaaaagacaacacataggtgcaaaagatttgtacaaagaagcccttgctcgtggttggcc
tgttaccagagaaatgtgtaaaacatgcatatcagcctgtgagcaatgctgcagacggct
agaaagacaccctttggaagatgatcctctgcctttaagaaagggtaaaggcttgtggga
tgcgtggcaggtagattatatcggcccctttaaaaagtcaggaggtgaacactttgtgct
ggtaggagtagagattatatctgggttagtccaggccgatgcttttaaaagagctacagg
agataatactgttaaagcattgcagggatggtttggaactttcccacaaccacaagaaat
tcaatctgataatgggtctcactttactgccaaacttgtacaggattgggcaaaaagcga
agggattaaatggacttttcacaccccttactaccctcaagctaacggcattgtagaaag
gaccaatggtctcttgaaatgacttttgaaaacacaggagggaaattgggatgttcagct
atgggaagctgtgaaaggtgtgaatgataggtgggggtaaacgcgtgtcccaaaatcact
gccttttgcccaacagctccaagcataattccctcactacagggaccaaatgattctaag
aatcctgcacactaccctgggcaacctgttttggtagacctccctactggaggaggagta
ccacaagtgctaaaaagccctctgaataaatatgcatgggtagcctctgatgccctaggg
agagagcattggatgcatacaagctggctaattccatcattttaattttctgcctcttgg
tggcagactctgttgtgtttacttttcacagaagaactcggagggacatgaagaccacat
aaaccatgataagacgggtaatacttatctgcatcctaccacaacaccatggccaaaaac
cagctgggtggctgtggtctgaagctaccattaggtacactagtgctctaggatcctatt
ccagagatcgtcacccaaacctagcgactgtagtactgtacaaccctgaggtataccgtc
caagtgaatgggcatgggacttgaaggattgggctggaatcctaaatggaacaatcagtg
aaaaaattaaggtaggatgcagaaaagtagaaagatctctctgtgagaaagcttccacca
ttgcaatagctgggaattttctaaaaccagatgggaaaagcgatttgcaccccaacatta
cagccaaactctgccctacaatggagtgtgtgtgtgacaaataaacccccttcatcctgt
gttgtcgtcagaagaatgtcggtaactacaccttagaccccagtaccaacaattggcaaa
ataacccagcagatcagccaagtctgaaaggtttaacttataaattcaaaataaaggcct
tagcaaagcccatactgagagcagtagtcacataccatggtataagcagccccttgtgtt
agatgacaagaataatgttttcccttcctttatggtaccaaacctatacacagttatagc
attggacctcatagctgtgttttgtttactgaaattcaaaatcaagattgttggctaaac
ttaactgctgtacaattttcccataaagtcatgtgtggtaaaaacaatacaaaatactga
ggggaactcgaggttgatgttgtaatacttaacacccaaccactggttatgctgagcccg
agaatttttgaaattggaccttatataatcaggaaaacaggccaacaacaaatattgttc
aatccagcatggtcccttaagcaagtcaaattgctgatgcaaaacaatgtctcagaaatt
cagc
>rnd-5_family-1815_inc#CLASSI/LTR
tgggcatgaggcctctgaaatgtggttgtcttggggtggttttctattcccatgatcatc
tgctctatgcccagaaatggttgctgtagctttaaggtgggtccgggggaggggggagcc
ttggggctcttgcgcgggctttttcaaagcctcactccccaggtgtccatggtgccgtgt
ggactgggctctctttgttgcttagctagcttggttttttgttagcttaggcaagaaggt
tttttttccctttccctggccttggagactgcagcagcaatccttcggtggccttttttt
tttctgaactgttcggtttggttttggtccgagatcagagaggacaatcgacgggagacg
aatcagccggggaccagtgggaagctaaggggccgctccatctcggccccagacctcgga
aaagccaacccagcgagagaaaggacaccaaatccaccagcttcatctgctgtgaagagg
ggaccaacatcagagattcaccaggttcccatctgttttgcccaagctgctgcatgaacc
ttttggtttttttctttccctgagacaaaagccgcgccattgttttttttttcctcccca
ccacatggtcagccgttgttgtttttttctttccctggcattttggggttttttttgttt
cggtgtgggtgtgggggtgggtgtgggggttaaggtctgacaattcaatatctagcattt
attcattttttttcctgtgccatgtgggcacttgtttgtcaataaacagttggggttttt
ttcactttcatccactagtattaatttcttattggcagaaagggattgttggaacccttt
tttttagaggaaacactcattccagagtgtttttctcctaaacttgtctctaaactgaga
catgaagctcaa
>rnd-5_family-4485_inc#CLASSI/LINE/CR1
aaaagaacaagaagaatgagcagtgttcttgaaaacatgacctctgaagaaaagatagga
tttggagaaanagagtgactggatggaanatagaagtgcactctttgatatgcagaaggt
ancggcaaagaggaaaggaataatctgttctccgtgtccgtcgtggatagaacaagaagt
aatggncttaaattgnagcaaaggagatttagattanacattaggaaaagattttcagcn
gtaaatcacagaaaaagaccatctagagaggctgtggantttccattactggaagtcttt
gagaacanattagacagacanctgccaagagctgagtaaag
>rnd-5_family-9663_inc#CLASSI/LINE/CR1
cacacagacaccaactnaaggaatngtgtaatttactanaatgcaaaactgcaaagaatc
acaaaaggataagctnagcaatgcacctaatcatcactaccaaagattgcctgcagtgat
taagaaagatacancaccagttaccctnanactttaccatcacccagatccacncatcag
ctgggggaagctgtcccagccaaggactggagagccactcccggnnactgggaantcctg
cggctgcctccagccgcagctgaaggctccaacctcgctgtgagagggcccagctttgac
agtgctgaanaaacaagctgacannacttctagtgcgggaacatctgntttcatcctcct
cttgggttcctcccnaagcctggccagggctcaaggaggagccaagggagttgnctttga
ccatacacccccaaacaaggccagatgtcggatttcatggccttgtctttgaccatacac
ccccaaacaaggccagatgtcgatttcatggccttgtccggcttctaaatacggaaaggt
aaatacatgtttcgccaatgagcgatacatatatcacattgctaatgatcatgcatattt
cgntaatgagcagatacaaagataacntttggttggaaggttcatccagaggtcancttt
ggctcagggcctgttgttcaggcctcagtcaggcctcttgttcaggccttggcacttcgg
gacgtggtttagtgctgggctcgacagtgctgggttaacggttggacttgatgagctcag
aggtcttttccagcaggaaggattctgtaattccaggattctgtctgctgcattcagcca
ggtccatggtacagcattgctttggtcnaaaagtctcctcttgctcagctcttgtggcct
aaggcttcagctccttcagctcctggtgctgagctgctcatgctgaacgagacgactcag
agagaagaatacagttcatccaattccttctggcacacggagaggggaggctgtgaaagc
aggagcattgtttgctgtggcct
>rnd-5_family-4402_inc#CLASSII/TIR/PIFHARBINGER
ccactgcatgctgtctaggaattaccacgctagtcaatttagggtaaattttcaaagtag
tgcacggggatttagccgcgcggctcccattaacgttaatgggagtcatgcggctaaatc
cccgcacattgctttgaaatgtacccctttgtgtttctcaaa
>rnd-5_family-7636_inc#CLASSII/TIR
gagcggagcggcgggctcggccgtggggcgcgcgggggggaacggacacacgggcaccgg
acacacggacacgcggacaaacgctcccagcgcttcagcggcagcggcagcagcggcagc
agcggcagcagcggcagcagcacaagagcagcagaagagcagcgagtccacgaaccctct
gcgtcccttctcctgctcctcctctccctctcccagtgtctcgcaccctctcccgctctc
cctttcgttccccaaccccgcctcccgcggcctccctctccccacgcccggccgggccat
gcccccggcccgcccccggccctgggcggggctgcgccctccccgcccccgggcgtcctg
ccgcggtcttgcctccgcccggctcttgccgtcctggctgtggcgctgctgggcgggcat
cagtgcctggctcctgggcaccatcgccagcccctggctccggctggcccgaccccgacc
ccgcccccccggccccggtcccggcctcggctcctgccggggcccgccggggacacaggc
ggcgcggccgctcccgccgcctccgcagcgtcttccccggtccgaagtccgccgctcttg
agcgcggccgccggccccgagccgccggtgtccgcttcaaaagagccaacatgtggggat
ggccggcccggggcggttgagtggcgctcgggggccgttcctggccgcgggccgagcgct
gacggccgcgtctcgccggcagggaaggcgtagcagggcctgaaggagcggtaccggctg
ggttcgctgctggggcgcggcggcttcggcagcgtcttggcggcgacgcggctctcggac
ggcgccccggtgagtggcggggccggcggcgggcgcgggaggcggggggcaaaggaggag
gagaaggagcatggggctcggcagggcgggcggtgagctcagcccgctgctccccttgcc
ttgtaggtggccatcaaacgtgtgctacggaaccgcatccgccattggggccagctggtg
agtgagcgaggggctgcgggagaagccggggcgcgatgggcggggatgagccgaggcccg
gcagggtggaagccgccaggacgcctcgggggagagcgggcgtgggggcagcggagggcg
cagagcgtcccgggctgggtgagggcttgccgagccctggcacggcatcggccccgctga
cggcatcgtgctcctcccgcagcccgacggcacccgcgcaccactggaggtcgtgctgct
ggacaaggtgtccgctggcttccctggtgtggtgcagctcctcgagtggctggagctccc
cagcaacgtggtgctggtgctggagcggccggagcggtctcaggacctgcttcatttcat
ttgggcgcggggcttcctgtgcgaggaggtggcgcgggagctgttccgccaggtgctgga
ggccgtgcggcactgcaccagctgcggggtcctgcaccgggacatcaaaccggagaacat
cctggttgacctggccaccgggcaggccaaactcattgactttggctgtggcacctacct
gcaagccgcagcctacaccagctttgcaggtgagcccacgcagggggaggctcctggtag
cggcatctcagagcccaacatctcacagcccaagccggctgtggccggggggattgtccc
ttttgctgctggtcatggcagctggagtcttcagctttgctgcttttgagcggcgctggc
tgaggggccatcttccagccctgctggcagcctttgccagcccctctgcccaggactggc
gctggggctggggcagccagcgccacagaaacacccgtgggtgggggtagcagagagggg
gggccagaacctgtgctccagcccgtttggtgtgcaggcgagacagggctcggactgctc
tgctgcccgtgcttgccttggcttaagaatggtttctggggcagtgcaggcagggaggat
gaaagcgtggtttttccccagcaccaagtgggtttttcctttgcatggaatgctcgggcc
ttgccagggcttccgctgccctcttgcgacaccagcggcttcttttccaacccccagttt
gtacacaagtccccggtgctggcgagagggcagcgggtgcggcccccgcatgcccaggga
tgctggggcgaggctctggagcaggcagcgtccccctgaagaactccatctctattccat
aggaacaccgtcctacagccccccggaatggacgcacctcgtctggtaccacggcgaggc
agcgaccgtctggtccctgggcatcgtgctgcaccagatggtctgcggggagcacccttt
caggaggggctggaacagcacctggggccggctctcgctcccacgacggctctctccagg
tggatcctcgtctctgcagcacgggggaatagcagtgctgggagacagcagcgggctcag
gagcatgccacactggcagctgctgaggaggtggcaatgtcctgctctcctccaaaagaa
attgatggcaaagtttaggcacagccctgagcacacgcagcacggcctggccatggcaag
agtggggcaaagcggacaggagccttctgcaactgactggtgctttctgctttctctgcg
cagagtgccaggatctcatccgacggtgtttatccgtgctctcctcggaaaggccctcat
tagaagatctgtcctgtgatccttggatgcaggatattcgcgtgccgtaggagaagggag
agagccacacgcacgctttgagccagggagccggtaagttccagctgcacacgtgccttg
gcaagaggcagcaaagaaaggcagagtttttgtcctgcctgaatcgctgcgcagggctcc
tcagctgggcacgcgcagccctgctgctggagctgagctgctcttcccagcactggtggc
ccccatgccagctgcttttgcttgtcctgcttcagcgacagccggggccctgggcagagc
actgacagcctgctccagccccagggaagaaggaggccctggagaagctgtgccaggtgc
ggctgctgctgctggagacatggagggtgacatcaaggatgacaagctcttcctccacct
ggcaagctgaagatgatggacttcaattgtggcaccttctccaaagccaggctccacggc
gaatttgcagatgagtccacacgcagggggatgctcccagatttgtgcattgcacagcct
ggccgggaagcaaaggttcccccctttgctggggcggatgcaaccaattcttcagtcggc
tgccaagctgctttttggcagggctggggggatgggctgggctggttttgaactgggagt
ctgctcctggccctgccaacagcccccagcacccaccgtgccccgtgctggggctggggc
agccggcctgacacaaagcaagccccatggtgggagcagaggttggacagcagaagctgt
gcatgggctgctttgctctgcaggcaaggaagggcttgggctgctccactgcccttgttg
gctttgggctcagcatgacttttgggggcagtgcagggggaagggagaaagcgtgggctg
ccctggcccgtgggtgggtttttccctcgcatggcgggcttgggccttcctcaaggcccc
agcagagagaagattttttacctttttccttgtttcccctttttgtctgtaatctctttt
cattgatttatggtttgtttttccaaaggaagcgttctaggtggtgtctggtctggatgg
ggaagtgcttgggagcagctgcggcgtgggtgggacgtgcccttggagaaggctgaggac
agcgtttgggagcagcttttcttctggcggtgggaggcgtgaggtgggtgcccgtcctct
tggcacggctgggataagggcttttgggagacggcagcgagcgcagcagcatcccgctct
gggcagctgctgaggaggtggctgtgccacggccggctgcaggctgggcacgtgtcctgc
cctcctgctctgctgccagaggcagcaatgctgggcagctttgggcagcgctctgagcac
ggccagcacggcctgggcaccgcgggcggctgggacaagggggacgggagccttcagctg
acgggcgctttctgctttgtctccttgcagccgggctctgtggatgctgaggctgctctg
ggctccgccagggctctgctgtggctcaggcccggggccacgagaagccaaagaagaaac
gccgtgacctgcagcagagacgtgcttgagcagctcggcagtgcagctcaagtttgcaga
gcgtgcacctccaggggaaaatatgacaccccccaataacaaacttgttcagtaacttct
gaaatgaaatcagtctgggatgacccccaatgacatttttcagcttgctcaagctgaagc
tcagcccttctctgaacagttctctgccccacctgccttttgcttcacaagtgctccctc
tttcccccagtgagttgccagctcagtgcagtctctgttgcactgtagccttccttgatg
cccctggccacgaggaggagtgagccccaggtttagggactcatgttgtcactggctgaa
gaacagcaatgtctcagaggtctggtgagatttgggtgtcattcagagctgctctccagg
cctcagctctgctcactgttgggttcccactcccttttcctcgttcttcgagcaggatga
gctctgtgaatgcccttgactctcgccactcttgccagcccagccacccagcccagtcag
gcttaagctggggctttgtctcctctggcaccctagtgcagtcccctctgcggggagcag
cagccccagagcgcagcacacagcagtgcaggccgcacctggagcagctccctgcagcca
tggcctggctctttgtggcaaccaaatgcttcctgtgtgcagctgtccctggaggatggt
cccagggcagagcccagccgggctcccactgcatcccctggagcttggggcagacagcgc
tcgcagagctgaggttcatggtgagcacccagagctgtggcttgcagtcggtgtttgcaa
gcgttgtgttctcatctcctgtgacttgtggggaaaaggagctgtgcggccgggccagcg
ctgctcctctgggcagtgacgaggctgaaggtctttgctgttgccgaggaggcggcattg
agccttagcggggcctggcaggtgtggagccggatctcgcctgctgtccggggctcgctg
cccgccaaccgcccccacccgccgcgctccgttctgcagggatagaaggctctggctgtg
cgagggtttccatcacgtctgtgtacccgtggctgtggaatgcacatggagagggaaagt
gtcagtcacggtgctggcacactccttcctttccatacaggacacgtccctgcgcacctc
gtgtgcggatctattcaaaggagaggcgtggatagagatttcccacggagctctgactct
ggcggaagtcaccttgtcagccagcagccaggggatttgtttcccagctctgtgtcggtc
ggtgcccaagagctgaagggagcagcatttagaggcagtttccagatttctaggcaggca
gtggagctgacaagcatccgcgtaactcgccgtgttcatcgggaggggctgctgcttctt
tgggagtacggcacaagggagacacgagacttggaaaaatcccagctctctgtggatttg
tgca
>rnd-5_family-2259_inc#CLASSI/LTR
ccagcgtggggctcaaagggttcgagataacgacagatttgattgggatgtgctagactg
aatttatagctgttattgctgtttagctattaatcggcaggctcctgtgcttgccatggg
gctcgcttgcctgnctgtnnattagagtctagtgctcattagtggctgctttttgctttc
gctgcttgctgtgctgctgntccgctccttatcttactntgctgtgcctgggaacgttct
gataacagcaacggngatgtgcctgggctggcagntggccagggcgtcactgctgtgcct
gtgctgctgcactggacaggctggaactccagtgtgaactcgagtcaaagggaccgtgac
ctgtggacgagtccacngnggaacaggacaccccgaagcgtctgtggccgtggataagtc
cacgccagagcaggtgcatctcaaagcgtctgtggccgcggttacgtctgtgccgcggca
gatacccctgaaggnaccgtggcccaaggataagnccgcgctgnaggaggcacaccctga
agcgcccgtggctgtgcatgaggccncactggagcacntcaaagctatggccgtggataa
gcccacgacggagcaggnacatcccggctgcagccaggggcgggccgtgtgaggacaggt
ttncttccgaagggactgtggccgtgggtaaggccgcgccggagcggatctgtttctgag
gggantgnggcccacggacagggttccgtgctggagcagntgcatccctnagggccactg
cggtctgtggataaatccagcagcagggttgagagcaaagggaggagttcattgcaatac
taaaccctataacctgacttaaggggaccaggggtggagattgtaatggatgtaccttna
aaccgttgtaacccgtgatttggctgcatgttttcaggaattactgtagcaggaaccacc
cgaacccgcggaggacgagccttanaagcggcaagtgcagcagtgacctgacctgagctg
gctttggtgcccagtaactccacgcnacacaccacctctcccgtcctgagtgaccaccat
gacggatggagcccaaagtcatgnactaaangaactcagcggacgtttgtggatattgtg
gacattttacggcattttatggacattttgcaggggtggtccatagactaagggaacgat
gtctgtgtacgtatntcaaacgatgtgaaagggcgtggaagntaacataatgtattggat
agtgtgggacctgaacatgacgtaaatggtatggaataactgg
>rnd-5_family-2730_inc#CLASSII/TIR
attaaattatctgtagcagcaggaacacattattatttctgtcttatatgctccttgcta
gaggaccataaatctttgaagtatcattacagcagcgccgttcgcgncgctatagttaag
gntntgtcagcatttccattataaacccctnttttcaggggtttataactcagccgtaaa
aatttcgctctaggctgaaacttggcatacaatgtctcagtctcagtgaatttat
>rnd-5_family-25214_inc#CLASSI/LINE/CR1
gctggttcactggtttttagtgaaaaaacccctttttcagtgagtccccaggtgctgcag
cgctggttgtgtccaatcccacagcccagagcagagcagtgggacagagctgaggcagga
acgccctggaacatcccagggctgatttagtctggattttttcctccttctggaggagtt
tctgggggtatcaagggtcccctaaactgtctccctgctccattatttgatccagttcat
ttgggatcactcagaaaatcctgttcccctcatgtctcctggcaccatttgttatccttg
gttccatctctagagcaaacagaaacttcgaatttaatttaaatgagattctataacatt
caagcatcactttttaccacctgctcttcccttttcctcttcctcacttttttctttccc
tttctctcttccacctctttctttccctttccctttcccttcacattccctttctctttt
ccatctctttctttccctgattcctgaattttttttgccccagaatccacagcccaagcc
acgtgcacacactgcagatgtgaagtgtatttttactgccagcaagcacctgggaataaa
aaaaccttagccccaaagcttgatgtctaaacagcaacacagaagttctaaaccagctgt
cgagagaaacaaaacacagcaaaaacaaagcagaaagggagcaaaaacttgtcacgctgg
ccgtgtttccgtgggtgacaggttctgctgtgctgggaatgcagcaccaaccacaaaaat
cctactgcaactcctgggtcccacagcaggaaggagatggagattcccagtgggaatcag
ggatgcaggactcggctgtgctgccatcactccctcaggaatagccaggtttagctcatt
ctgtctgcccagagaggggggatttgctcctggatcccctggaatgttccaggccaggct
ggacactggggctgggagcagcccgggacagtgggaggtgtccctgcccgtggcagcgct
ggcactggatgagctttaaggtctttccaagcccaaatcgttctgtgagtcttagagccc
tgaaattctcatgacagaggtggaactgcaagagcttaaggtcccttcccaaaaaaaccc
cattgcacgactctgcagcttctggagccctgggtccatggaaatgcagtttcagaggag
ctccgaggaaatggtgttttggggagagcagagtggctggaacagaggaacaggaacagt
ctcctcgagcaagcccttgtgtctcagggagcgggatcggctcgctcctaacgcacctgg
tgactcccagagcgggggatggaaatgcagccctggtccgaaagaaaccctgcccgggaa
ggcgggctgggattgtgagctggctgcgggagctcgctgttaaaggcgatcttttggctg
taaaggtgcgcctttgtctctgtgcgaagcacccggccgtagcgccctttgtgctgctgt
ctcctgatttccttcagcttttattaaacggtcccttttcttcaactttccttcaaattc
tagagtgaagctcgttttggcagctgcgcgtgcgcggatccttgtgcgtgcgcagatggc
cgggtgtgcgcggatcagtgtgcatgcgcgggtggggaggtatcgccgccgatccctccg
cgggcaggaccgcatcacaaatagtccctcctggcggatcactccgcctgcgcatgcgca
tagtcgctggtccctccgcgggcgggctgcatcaccgctgatccctctgttctgaacggg
attgtgatgttggctttttgcatgttccatcattgttaggaatggattgtgatgttggtt
ttttcatggtccttaatgtgagagaagctttgcctgggttctgtgatgtaatgctgtaga
atgtctgtagtttgggtgctcagtttgggaaggatggggggggggtcttcgcattcctgg
aaaatcttatcagaagaaaagaacccgaaagcagacggaatggagccaaggaaaaagata
agactgataagatgatactcagcaactccaaagaattaatgaatgatgcatgatggtgat
gaataaaaataagcgatgtacttttaaagcggatcttttggctgtagaggtgcgcctttg
gctctctgccgaagcagtgagggcactggggccttactgggagctctgtgagggcactgg
ggccttactgggagcactgggaggggggcactgggggcattgttggagcactggggccat
actgggagcactgggaggtcactgaggccatactgggagtgctgggagggcactgaggcc
atactgggagtgctggggccatactgggagcactgggatgtcactgaggccatactgggt
gtgctgggagggcact
>rnd-5_family-9729_inc#CLASSII/TIR
ctagtggttttcaacctgtggtccgcagacccctgggggtccgcggactacttctgaagg
gtctgcgaaaggtaactaagaaaagcaagcccgttgtcgggaggcttaaatttaccgtan
atggaccttcatacgcactggnaacttttagaggatctgtagtttataaaaggctggnag
gcatntccacagannttatactccc
>rnd-5_family-17796_inc#CLASSI/LINE/CR1
ttccatccttggagagtgcaaaatttgantggacaaggccctgagcaacctgatctaact
ttgaagttagccctgctttgagtaggagtttgactagatgacctccagaggtcccttcca
gcttcgtttttatgtgtttctatggtctatgaagacatttttcaatgaacttta
>rnd-5_family-1902_inc#CLASSI/LTR
gatgatcccctctaggacaggattcaagcacacatgtcagaacatatacacaaagagcac
attcctgtccccagaggagctgtcactaatgtgtcctgatgctccagaacgtgtcaatgt
gggcttcaccagctccaagctctacatttgcccaatgagagtttcattccaatttcactg
tcaaattaacagtcaagattcatttcaagacaagtactcaagttaccaaacccattgtcc
ccacaggccaagaacgccctggcccacgccctgcagtccgctcgccacgactgtgacttg
ctccgggaacaatatgaggaggagcaggaggccaagggggagctgcagcgcgccctgtcc
aaggccaacagcgaagtggcccagtggagaaccaaatacgagacggacgcgattcagcgc
acggaggagctcgaggaggccaagtacgtgggaagcaggatggcaaatgatgggagaaac
tggtcaagggaaattggaatctctgagagtgggttaacacaagaatgggatgaaggcaag
gatatactgtctttgtaaataaaggggagagaggaagggaaagacagagtgtagattgga
agagaaaacataggctttagggctagaagtgcaaagataggcctaaatgtccgtagatga
tcggacccagcaaaggatagatcctttcagatctctgaaaagcgcttggcacaaaacccc
caaagtgatgaactggcctctcatgacagtatagaactcacgcccttccaagccctaacg
tggcactgtgcttctctcctcccaggaagaagctggcacagcgcctgcaggatgcagagg
aacatgttgaggctgtcaatgccaaatgtgcctccctggaaaagacaaagcagaggctgc
agaatgaagtggaggacctgatgattgatgtggagagaaccaatgctgcctgcgctgctc
tggataagaagcagaggaactttgacaaggtcttttggcctccagcaccaggactcctgg
ccagagcattcccccatgactgccacatccctactcacaccgcgtttctcttcagatcct
ggcagaatggaagcagaagtatgaggaaacgcaggctgagctggaggcctcgcagaagga
gtcgcgctctctgagcacggagctgttcaagatgaagaatgcctatgaggagtccttgga
ccacctggaaacaatgaagcgggagaacaagaacctgcagcgtaagcccctggccctctg
ctcctcactgggctttctcactatcagccattaccaccattgttcatgggtctgtgcctg
caggtctgcaaagatgcctgtcaccttggtgggacagggcccttgccattctgctctgtg
cctgaccatgccaatgatccttgtttccacagaggagatttccgacctcacggagcagat
tgctgagggaggaaaggcaattcatgagctggagaaaatcaagaagcagattgagcagga
gaaatctgaactgcaagcctccctggaggaagctgaggtacatacaatgctaataaatgg
tgtccccaccaagagtatgggtgtagttctttggagagacagcaggaaagcaagccaacc
tttcatgtggaactgcatgaaagacgacttagaaagtaagacactgttcatgctgaactg
tgcaggcctctctggaacacgaagaggggaagatcctgcgcctgcagcttgagctcaacc
aagtgaagtctgagattgacaggaagatagcagagaaagatgaggagattgaccagatga
agagaaaccacctcagaattgtggagtccatgcagagcacgctggatgctgagatcagga
gcaggaatgaagccctgaggctgaagaagaagatggagggagacctgaatgaaatggaga
tccagctcagccatgccaaccgtgtggctgcagaggcacagaagaacctgagaaacaccc
aggcagtgctcaaggtctgttcagcaaagctgcagaaggagaaatgagatccctgacatt
ttttgccatggaagtgaacactgacacctggtaatttctcttgtctctccttccaggaca
ctcagatccatctggatgatgctctcaggacacaggaggacctgaaggagcaggtggcca
tggtggagcgcagggcaaacctgctgcaggctgaagttgaggagctgcgggcagccctgg
agcagacggagcggtcgaggaaattggctgagcaggagcttctggatgcaactgaacgtg
cacagctcctccatacccaggtcaggcgctgctggaaattgttcccattcacaagggata
acaaagaatttgattgttatagatcttgtaagtgattactgcgtaaacatttgaagaagt
gtgctccagtatgtcccctcctgccagcccccaatgtctggtttaccgttctgctgctaa
agaagtctcttgcattaaagaccttcctaaaccctacccacactttcaggccttgatgtg
gaagcatttgctctgacagtagcaatcctgtctttcctgttgcacagaacaccagcttga
tcaacaccaagaagaagctggaaacagacatttcccagatccagagtgaaatggaggata
ccatccaggaagcccgcaatgctgaggagaaggccaagaaggccatcacagatgtgagtt
ggatattcctggcattgctgatggagaatgtcctgtcccccaaatatctgcagccccaaa
atggctttgcccctttgctctgatcaggcggccatgatggcagaagagctgaagaaggag
catgcagcaccgtctggatgaggccgagcagctggcactgaagggagggaagaagcagat
ccagaagctggaggccagggtgtgtagggctggtgttgtgggtgagtgaggctgtccttg
gagagacattgccagggaagctgcagggatgggcttgtccttgcaggtgcgggagctgga
aggggaggttgatgctgagcagaagcgcagcgctgaagccgtgaagggtgtgcgcaagta
cgagcggagggtgaaggaactgacctaccaggtaaggcaggaggtctcctgctctgacag
ggtttgctcacagcaagccacattttgcacacaccatcgccaagggcaattgttaatcct
gtgtgatgtagcaccaagaattgactctctttcctctttgccaaccactttagtctgagg
aagac
>rnd-5_family-2670_inc#CLASSI/LINE/L2
aggagacaacaggtgggtacaagcagatggggaagcacgaggagcgaataagaaggtcgg
cttcataggnagtggtctcagcncnncagcagcctagccattgtcaagnttcttttncag
gcatcacggcaaagaggagntttgagaagggatttgaaggaggataacgaggcagctttg
cggatgcatgagggagctctgctccaagcatggggggcagcaggggagaaagcacaaaga
tgcttntttgaaaangtaacaaatgggatnattggagcttggcgtcaggggccgactgga
ggcgggagccgatctattctttggaataaacgagtganaataggtcgggagggaatnagg
ccgcgaagggctttgaaagtnaagncaagtannttacgtttatatnacagaaaaagggaa
gccannggaagggggagataacgatggtcaaagtgacganccaggaaaa
>rnd-5_family-2675_inc#CLASSI/LINE/CR1
caaatgataagcaatttagaaaacatgacctgccgaggtaggtatgaaagaattaggttt
gtttagtctgggaaaaaaaagagaaaactgaagaaggactatgatagcagccttcaaatg
cataaaaggttgttgcaaagaggacgntgatcaantgttttcgtgcccgtggtggacagg
acgagaagtagtaaggattaatttgcagcagggaagatttaggttngatattgggaaaaa
ctttacttgagggcggtaanacgttgaagcagactncttaagaaagccgcggagtttcca
cgagtaggcgtgtttaagtcagacgaacatctgtcagggatgntctaggcatagtcaatc
ctgccttggaagaaaagg
>rnd-5_family-29159_inc#CLASSI/LTR
aagctttcaaaagatcaagcgaaaggtatccttgcaatgtgcccgcactgttagaactac
caaataccatctatgggtaccggagtcaaccccatggtctgaacagctgccaatacatgt
ggcgaactgtacgtaacccacttcccatcctttgggagatccaaatacgagtactgcacg
tgtcagttgacacattttctggggcagtgtttgcgtcagcccatgcaggagaaaatgtca
tccacgtcatcaagcattttctccttgccttcgccaccctgggagtccctgaagaaatca
aaacagataatgggcctgcctacacctctcgtaagttaaaagatttcttcaaccaatggg
gaataaaacacaagacaggcatacctagcaatcccacaggacaatccatcatagaaagga
cccaccaaaccctcaaaagagtcctcaaccagcaacggagagaaacagaaatcttgtctc
ctgttgaaagactctgtaaggctctctatgtcattaacttcctaaatggtacatcatcag
agcctgaccccccagtactccgccacttctcaaattcaacccaagctaagctcacagaga
agccaccagtgctggtgaaggaccctgaatcacaccaggtctctgggcctttccaattga
ttacctgggggagaggctacgcctgtgtccagctaccatctggcccgaagtggttcccag
gaaaaagtattaaaccatacttaggccctacaaacactgctaccacaaacaccaacaaga
actctcctgagacaaatacaggacctccccaaaaccagaccagctctgcatggagacgaa
gacgtcgccggatgcccaccaaccaggaaaaagatcgtcccaccacatggcagcagacga
aacagaaagctgaacaagaagctatggcaaaaagtcaagccgtaggccagacacagcctg
aaaaactgatccttagtttatatgttatcaccccttgttaccccaaaatatccccttccc
tcaacccttgtcaaacctccctaaaccccaaaacctcccctctcaccacaaagctaacaa
atctcgcttatattccctctcagaagccccatccctgcccaaagatgaaatttatctacg
ttgatgctgtcctcaccgctgcctcgatgttcttcaccgtaccacatgccttcagctggc
ttgtcccacagcctagccataatgtttgggtgaccctagcaaagacactcaatcaagaca
atctgtgcctgtccatgggcagcgtagacaacccactctctacgtgcctggtaggagttc
ctttagtagcagatgattggcccatcactaactcagagctcctccgcaccacaggtaaga
ggcccaacccggtagacacttgggatgagtggacaaagattctgccaaatgctcgagatg
aaccccaagaattaaacctgctggggtcctccaaagcaacatattgtgtcaaattttatt
ttagactgcaaagccaatgctggccagggattgaccaagcaaaaaacacatacagaaaag
acatatcaccatttaacaaagcctataatagtcaagattggtgcaattacaccagccacg
tactctctgtgtccactctccacccaaaagtgttaccccggggagtgtttcttgtctgtg
gtgacagagtatgggccgggatcccctcacgcctccaaggaggcccctgtagccttggca
agctttctactctcaccccaaatattacattgttacataattggagacaaacagacatat
caacatgtcaaaagagatcctttgctgagtttgacgaaagttgtgacagccacatttaca
[truncated: 9,903 more chars]
