# Supplementary material for: MCHelper automatically curates transposable element libraries across eukaryotic species
Source: Genome Res. 2024 Dec;34(12):2256–68. doi: 10.1101/gr.278821.123 (PMC11694758; doi:10.1101/gr.278821.123)
Supplement: Supplement 6 [file Supplemental_Data_S3.zip › Supplementary Data File S3/Ccornix/RM2.fa]

>ltr-1_family-1#LTR/ERVL [ Type=INT, Final Multiple Alignment Size = 10 ]
TGTTGGGGTTTTAGTTTAGTCTTAGTTTTTTTTCCTGTTAAAGGAATTTT
CTCCCATATGCATGTTGCTAGGGGACAAATAGCTGTACTTAAGAAAGACA
AAAAGGGGAGTGGGGCGGGCCTGGCTACTCCTTTGTCTACACCTGGGTGT
GGGGTCAGTTCGCTCTGAGCGTCCGGAGAGAGAAGCTGCAGAGAAAGGAG
CTGCTGCTTCTTTCTTTTTGGCCGTTCTTTCTTCCTGCTGGAAACAACGC
CGGGACCCCAAAAGCCGCTTTCCCTGCCCTGCTGGAGACCGGGCTGTGGC
TGCCCTGCCCCGCTGCTGCTTCGAGCTTTCGCTACGCTGTAGCCCTGCTC
GCCCTGCCTGCCTGGGCCTCCGTGGGGTTCTCCCATCTGGATACATCTCG
TCTGCCACCCGGGATTTGCGTTCGTCCCTGCCGTTCCAGCCTGCTGTTCC
TGAGAGCCCGGGATCAACTGCCCAGGGGTTTGTGAAGCCTTTGTCCCATC
CCTTCCCGGGATCCCGGCAACCANCGCGCCTGCCCNAGCTCGCTCGGGAG
CCGCCAGCGCCCCTGCCGGCCGCGAGCGGAACCATCGCACCCGCCCTGCT
CACCGGGAGCCGCCAGCGCCCCTGCCGGCTGCGAGCGGAACTGCACCCGA
GGGGAAATAGCCTGACAGCCGAGAAGGCTGGCACTGGGTTTGTGATTGCT
GTTACTGCCATAGTTGTTGTTGTTTTGTTTGACTGGTTATATACATATAT
ATATATAGAGTAAAGAACTGTTATTCCTATTTCCCACATCTTCGCCTAAA
GGCCCTTGATTTCAAAATATAATAACTTGGAGGGAAAAGGGGTTATATCT
GCCACTTCAAGGGGGGCCTCTGCCTTCCTTAGCAGACACCTGTCTTTCAA
AACCGAGACA
>ltr-1_family-2#LTR/ERVL [ Type=INT, Final Multiple Alignment Size = 25 ]
TAATTTGGCGCCCAACGTGGGGCTTGCTCTGAGAGAAAGTCAGAATTACA
ATTTTGTATNAACAGAAACCTATTCACCATGGTGCTCAGCTGGTCTGCGT
GGGTACTGTATCTTGCTCTCTATATTTTTCCTCACATGGGGAACTACCTG
CCTGTTGTATTACTCCTGTTAAAACCAGGGAATGGTATGAGAATTGCTTT
ATTGGTTTATTATGTCTATAGCATAATAACCTGCGAGGCGATGAATACCA
TTCGGAATATATACTCAATTTTGTTTGGCTGTCCTAGTCTGGGCTCCTAT
GTCTGGGATCTCNTCAACAATCGCACCCAGCCCCTGGTGGGAGGAGTAGA
GAGTGGTTTCTTCCAGCCTTTCAGGCCAGGCACAGCAGTTTTTGAAAANA
TTGAATTCCCTCTGGATGTTAAAGACGGCATAANCTTCCTGTCAGTTCTG
CTCTGTCTTCTCTGTACGGCCTGCACCGTGTACACCATGCTTAGAANCAG
AGCACTTTATGGCGCAGCGTCTGCTCAGGATGAGGGAGGGAAAAAGGAGC
AGAGCAGCAAACACCATGTCTACGCAGACTGTCACAAGNAGAAAGGAGCC
AAANGCAAAGCAACAGCGTCCATNTCTACGCAGACCGTCACAGAGGAGAA
AGGAACCAAANGCAAAGCAACAGCGTCCATGTCTACGCAGACCGNCACAG
AGGAGAAAGGAACCAAANGCAAAACAACNGCGTCCATGTCCACGCAGACC
GNCACAGAGGAGAAAGGAACCAAGAGCAAAGCAACAGCGTCCATGTCCAC
GCAGACCGTCACAGAGGAGAAAGGAACCAAAAGCAAAGCAACAGCGTCCA
TGTCTACGCAGACCGTCACAGAGGAGAAAGGAACCAAAAGCAAAGCAACA
GCGTCCATGTCCACGCAGACTGACACAGAGGAGAAAGGAACCAAACGCAA
AGCAACAGCGTCCATNTCTACGCAGACTGNCACAGAGGAGAAAGGAACCA
AACGCAAAACAACAGCGTCCATGTCCACGCAGACTGACACAGAGGAGAAA
GGAACCAAAAGCACTGTCAGCGTCCCCATGCAAACCATCACTGAACCAGA
ACAGCCTAAACCGATTGCAGTTGCCCCCGTGCAGAAGAAGAAATCAAAAA
GCAAATCAGTCCGCATAGTGACTGACGAGGATGCAGCAGGACCTTCGCAC
CCAGCAGAAGAGGCAGAGCCAGAGATCATCACTCGGTCGCTATCCCTGGG
TGAGCTGCGAGACCTGCGGAGGGAATTCACCCGCCAGACGAACGAGTCTA
TCCTGACCTGGCTGCTCCGCATCTGGGACGCTGCAGCCAATGACGCCATT
CTGGACGGAAGTGAGGCCAGGCAACTGGGATCTCTGTCCCGGGATGCGGT
CATTGACCAGGGGATCGGGAGAACCCAAGAAACCCTCAGCCTCTGGCGGC
GACTGCTTACAAGTGTAAGGGACAGGTACCTTTGTAAAGAAGACCTCCAG
GTGCACCAAGGAAAATGGAGCACAATGGAACAAGGTATCCGGCGCCTGAG
GGAATTGGCTGTGCTGGAGATCATTTTCTCAGAAGACGAGAGATTTCCTA
AGAGCCCAGATGGTGTCCAGTGCACGTCACAGATGTGGTTGAGGTTCGCA
CGCCTTGGACCAGAGATATACTCCCGTTACCTGGCAACGCTGCAATGGAG
GGAAGGCGAGGACAGGGTGGGCGTCTTGGTGAACAAACTGAGGATTTACG
AGGACACCGTCACAGCCCCGTTTCGCACCCATGTCTCATCCGTGGAAACA
AGTCTTTTGGCTGAGCAAGTCCGGAGCTTGATTGAAGAAGGCCATCAGAA
ATTGAAAAAGGAACTTAAGGAAGAGATTTACCAGATCTCACCAGAACCAA
CAAGAGTCTCTGCCATTAGGAGCCGGCGNCCCCCAACCAGGGAGAGAGGA
TACACCCCACGAGGTAACCTCTGGTTTTTCCTTCGGGAACATGGAGAAGA
CATGAGTAAGTGGGATGGAAAACCCACCTCCTCCTTAGCAGCNCGGGTAC
GTGAACTAAAAAGAGGGACAACTACCACAAGAAGCGCATCTAGAGTCAAC
GTTGCTCCGGTCTCCCGCGCACAGAACTCCAGACGGTACCGGAATGATAA
TATGACCGATCCTCTTGAAGGGACCTCAGGAACGTATTCACCGGAAGGGA
GCAACATGCAACATGACCAGGAATAGAGGGGCCCTGCCTCTAGCCAGGTA
GAGGAAAGGGAGAATCGGGTCTTTTGGACTGTGTGGGTCCGATGGCCTGG
CACATCTGACCCACAAAGATACGCGGCTTTGGTTGACACCGGTGCTCAAT
GTACTCTGATGCCATCGAGGTATGTGGGAGCAGAACCCGTTTCTATTTCT
GGGGTGACAGGAGGATCCCAGCAGCTGACCGTACTGGAAGCTGAAGTGAG
TTTAACTGGGAACGAGTGGCAGAAACACCCCATCGTGACTGGCCCGGAGG
CCCCGTGCATTCTCGGCATAGACTATCTCAGAAATGGATATTTCAAGGAC
CCAAAAGGACATCAGTTGGGCTTTTGGGATAGCTGCTGTGGAGACAGAAG
ATATCAGACAACTGAGTACATTGCCTGGCCTCTCAGATGACCCCTCTGCC
GTGGGACTGCTAAGAGTTGNAGAACAACGGGTGCCAATCGCCACAGCGAC
AGTGCACCGCCGGCAGTACCGCACCGACAGAGACTCTGTGGTTCCCATCC
ACGAGATGATTCGCGAACTGGAGAGCCAAGGGGTGGTCAGCAAGGCCCAT
TCACCTTTCAACAGCCCTATATGGCCAGTGCGTAAGTCCGGCGGAGAATG
GAGGCTGACGGTGGACTACCGTGGCCTGAATGAGGTCACGCCACCATTGA
GCGCCGCTGTGCCGGACATGTTGGAACTTCAGTACGAGCTGGAGTCCAAA
GCAGCGAAGTGGTACGCCACTATTGACATTGCCAATGCCTTCTTCTCCAT
TCCTTTGGCAGCAGAATGCAGGCCCCAGTTTGCTTTCACCTGGAGGGGTG
TGCAATACACCTGGAACCGACTGCCCCAGGGGTGGAAGCACAGTCCCACC
ATTTGCCACGGACTGATCCAGACTGCACTGGAAAAGGGTGAGGCTCCAGA
ACATCTGCAGTACATCGATGACATCATCGTGTGGGGAAACACAGCAAAGG
AAGTGTTTGAGAAAGGAGAGAAAATCATCCAGATTCTCCTGGAAGCTGGC
TTTGCCATCAAAAGGAGCAAAGTCAAGGGACCTGCCCGAGAGATCCAGTT
CCTGGGAGTAAAGTGGCAAGATGGACGACGTCAGATTCCCACCGAGGTCA
TCAATAAGATCACNGCGATGTCTCCACCGACCAGCAAGAAGGAAACACAA
GCTTTCCTAGGCGCCATAGGTTTCTGGAGGATGCACATTCCCGAGTACAG
CCAGATCGTGAGCCCTCTCTACCTGGTTACCCGCAAGAAGAATGATTTCC
ACTGGGGCCCTGAACAGCAGCAAGCCTTCGCCCAGATCAAGCAGGAAATC
GCTCACGCGGTAGCCCTTGGCCCAGTCAGGACAGGACCAGAGGTGAAGAA
CGTGCTCTACTCTGCAGCCGGGAACAATGGTCTGTCCTGGAGCCTCTGGC
AGAAGGTGCCTGGTGAGACTCGNGGCCGACCACTGGGATTCTGGAGCCGA
AGCTACAGAGGGTCTGAAGCCAACTACACTCCCACAGAGAAGGAAATCTT
GGCAGCCTATGAAGGAGTCCAAGCTGCCTCAGAGGTAATCGGCACTGAAG
CACAGTTGCTTCTGGCACCCCGACTACCGGTGCTGGGTTGGATGTTCAAG
GGAAAGGTTCCCTCCACGCATCACGCCACCGACGCCACATGGAGCAAATG
GATCGCCCTCATCACACAGCGCGCCCGTATTGGAAACCCGAATCGCCCTG
GGATTCTGGAAATTATAACAAACTGGCCTGAAGGTGAGACTTTTGGATTA
TCCTCTGAAGAAGAGGAAGAGCAAGTGACTCGTGCTGAGGAAGCCCCACC
ATATAACGAGCTACCGGAGACTGAAAGACGTTACGCCCTCTTCACTGATG
GTTCCTGCCGAATTGTAGGCGCTAATCGAAAGTGGAAAGCTGCAGTATGG
AGCCCCACACGACGAGTTGCACAAGCTACCGAGGGACAAGGTGGATCGAG
TCAGGTTGCAGAGCTTAAAGCCGTCCAGCTGGCTTTGGATATTGCTGAAC
GAGAGAAGTGGCCGAGGCTCTATCTCTACACCGACTCATGGATGGTAGCT
AATGCTCTGTGGGGATGGCTGGATCGCTGGAGAAAGGCCAACTGGCAGCG
CAGAGGGAAACCCATCTGGGCCGCTGAGATTTGGCAGGACATCGCCGCCC
GAGTAGAGAAGCTGACCGTGAAGGTTCGACACGTGGATGCGCACGTACCC
AAGAGTCGGGCTAATGAAGAACATCGCAACAACGAGCAGGTGGACCGAGC
TGCCAAGGTGAAAGTATCACAGGTGGATCTGGACTGGCAGCACAAGGGAG
AATTATTCCTAGCTCGTTGGGCCCATGATGCCTCTGGTCATCAGGGGAGA
GATGCAACATACCGATGGGCCCGTGACCGAGGGGTGGACCTTNCCATGGA
CAGCATCTCACAGGTCATCCACGGTTGTGAGACCTGCGCTGCGATCAAAC
AGGCCAAGCGGGTGAAGCCTCTGTGGTATGGTGGACGATGGTCAAAGTAC
AGGTATGGNGAAGCCTGGCAAGTTGACTACATCACCCTTCCCCAAACCCG
CCAAGGCAAGCGCTACGTGTTGACCATGGTTGAAGCAACCACTGGATGGC
TGGAGACCTACCCTGTGCCTCACGCTACNGCCCGGAACACCATCCTGGGC
CTGGAAAAGCAAGTCCTGTGGAGACATGGCACCCCTGATAGGATCGAGTC
NGACAACGGGACTCATTTTAAGAACAGCCTCATCAACACCTGGGCCAGAG
AACACGGTATCGAATGGATATATCACATCCCTTATCATGCACCAGCTGCT
GGAAAAGTTGAACGCTGCAATGGACTACTTAAAACCACCCTAAAGGCACT
TGGTGGGGGGACCTTCAAAAATTGGGAAGTGAACTTAGCAAAGGCCACCT
GGATAGTCAATACCCGAGGGTCCATCAATCGAGCTGGTCCTGCCGAGTCT
GAACCCTTGCACACAGCGGATGGAGATAGAGTCCCTGTGGTACACCTGAG
AGGTATTTTAGGAAAGACTGTTTGGATTAATCCCGCCTCGGGCAAAGACA
AACCCATCCGTGGGATTGTCTTTGCTCAAGGACCTGGTTGCACTTGGTGG
GTAATGCAGAAAGATGGGGAAACCCGTTGTGTACCACAAGGAGACCTAAT
CTTAGGTGAGAACGGTGTGTAGGTTTCACCGTGTATATATATATATATAT
ATGTATGTGTGTTTTAGAGTTTAAGAAGGTATTGATTTGGGATAATGTAG
ATGGTAATAGGAATAAGGGGTGGATAA
>ltr-1_family-11#LTR/ERVK [ Type=INT, Final Multiple Alignment Size = 1 ]
GTCTGGCGCCCACCGTGATTGCCGAGCCCACACCCAGCACCTGCAGTCTG
GCGCACAACGTGATTGAACGCCCGGTTCAGCTTTCTCCATCTGTAGGACT
TTTCTCCATGGACGGTAACTAAAAGACCAGTTATAGCCACCTAGAACTTG
TCGTGAGCACGGCATACCGATGCTGCGCATCGTAATAGCTGGAGCTCTGT
AATTCTGCGGAGGCAGCCCTCGAGCACGGGGATTACCTGGAGCTCTTGGA
GGGACTCGCCTGGCAGACCTCGAGCACGGGCGGCCACTGCTGCGCAGCGG
CTCCCTGGAGCTCTTAGAGGAGGTCTGCCGTGTCACCCCTCGAGCACGGA
CACGCTGCTAAGCAGTGCTGACCGGAGCTCTGCGGAGGGAAATCTGCCGC
ACGCCCCGAGCACAGGCGAGTAGTGCTGAGCACCGCCTGCACTGGAGCTC
TCAGTGCGGACCCACCCGTGAGGTCCTGAGCACGGAAAGCCGTTGCCAAG
CGACGCCTGAAACCGGAGCTCTGGGAAAGGACCGAAAAGCGGCGTCCTGA
CTGCCGAGTGGAGTGCCTGGCCAGCCCCGCACGACAGACATCTGAGTAAG
GACACTGCCCCTGCGACATCACCTAAGTGAGTATCATACTGGTCTAAAAA
ATGGGACAAACCCACTCTGCCCATGACAGAGATCTCTATAAGCAACTTAA
GCATTTACTTATAAGTTCTGGTCCAAGTCAGCTGCCTAAACACGAGCTAA
AAAATCTTTTAGAATGGACCCGACTTAATTTCCCAAATGCTGACCGTTCA
GCCGTCTTTACAAGAGACTTTTGGGACACAGTTGGAGTTAAACTCTTTAA
TAATATCTCCTACCGGGATATGGCAGCTGCACAGCTGCTCCCAGCTTGCA
GAGCGCTGGTAGAGCTGTTTGCTGCAGTGGCGCCGCCCGCAGCAGTCACC
CCGCCGAGCCCAGCTCCGGCTGCTAGTCCGCCCCTTGCCGTCGCGAGCCC
GCAGCGGAGCATGGCCCCCGCCCCTCCGCCGGACCCCGTGGCTCCGATAC
CCGCGGTCCGGCTGACGCGCGCCGCCCCTCCCCCCGCGCTCACGGCCCCC
ACACCCGTTACCCCGGCCCCAGCCACCCCACCGGACCCTACGGCCCCTCC
CGCCCCTCCCGCCATCCCGTTCCTCCCCGCTGCCCCATCCCCCGCGGTCC
CCGCCTTCCGTTCCAGCGTCTCCGTGGCCCCGCCCCTCGCCCCTGCCCCC
CCGTGCCCCCCCCCGGTTCCGTCACCGCGGCTCCACCCCCCCCGCTGCCG
TCATTGCTACCCCACCCCCCACTGCTGACATCATGATGGCCCCGCCCCCC
GGCGGTACCCCTGCGGGGCCAGCGCCTACCCCCCTGCTACCTACGGGTGT
TACCCCTCCCCCAGCCGCGCCGGTTATGGCCATGGCTGCCATTATAGCCG
GCCCCCCCCAAAGCCAAGCGGCGACCCTTCTTCCAGCCCCCCAGGTCCCC
CCCCCCCCCCACGGCGCCGATGGTAGCCATTGTTCCATCCGCGTCCATCG
CTGCTGCGTCTTCACAGTCTCCTACCGCTCCCGAACCACTGGTGCCCAGA
GCGCCGGTCACGGCCACGCTGCTGTCCCCTGCACCCCCTGTGCACGTTAT
CGCAGGAACCATACCCCCCCACCCTGTCGTTCAAGCGCACACAGCACGCC
CCGAGCGGTTCCCCGACCCCGTGGCGGCACAGCAGCCGCCTGTGTCTACT
CCCGTTCCTCCTGCCATTTCTGTGCCGTTCCCCGATCCCGGCACACCACC
GCTTGCGCTGGGAGCGCCCCAGCTCCGCGAGCCACTTGGTCCCGGTGCCG
CGCTGCCTGCACGGAGGTCTGCAGTCCCCCCCGTACCTGCCCCTGCTCCA
GCTACGTCTCCCGGCACTGCAGCCCCGTCTCCCGCGGCACCACCACCCAC
CCCAGCCCAGCCTACAAGCTTCCAGCAGCAGCACGCCGCGATCCAGCCAC
CAGCCCTCCTGCCTCCCGCGACCGCAGCCCCAGCCCCTGGTTCTGCAGTC
CTGCCATCTCCTGCTTTGCCGAAACCATCTGCCACACAGACTGCCGCCAT
TACATCCTGCCGCGCGGACCTGATGATGCAACATGCGCATGCGCACTTGC
TGCAACTCCCGGATCAGCGATATCACTCCGCTCAGACTTCTCCAACCACA
GCACCGCTTCCGGAACCAGCCGCGCATCTTCCCGCGACTCCGCCGCCTGC
CTCCCTGACTCCGCCGCCGCTTCCCGGAACCAACCCAAACAGCTCTGGTG
TCCCCCCAGTGTTTGGGACAGAGTTTTCAACTCAGAAAGAGACACTAAAC
CCTGAAGATTCGCCTGCATTAATCCCAAAAGTAGACAACCCCCAAAAATG
TTTCAATAATTTTCAATTTACAGATTGCCATGAAATAAGACCCCAAATCT
ATAAAGATGAAAATCTTAGTCTATTAACTAAGCCTGTGATAGCTAGCCAA
CAGCCTGACAGTCATAAAACGTGGGCTCTCATCTCCACTCTCGAAATTAA
AGAACTAAAAAGTGCTGTAAGATACAGTGGCATTTGCTCTCCATACCTTA
AGCAACTGCTAAAAAGTACCCTAAAAGGAACACATCAAACTTTAAAACGC
ATTTTAAATCAACAGAAAAGGGGAGAAGCCCAGGATACACCTCAAAGAAG
GTTGAATAAAGCCTTGTATGTTTTTAATTTCTTGAATAGCTCTGCAGAAG
AGCCTGAACCCCCCATCTATAGACATTTCCTAAACAACAAAAAAGCAAAA
CTGAAAGAGCACCCCCTAGTTTTAATCAAGAATCTAGAATCAGGAAAAAT
AGAAGGACCATACAATCTTATAACATGGGGGAAGGGGTTTGCATGTGTTT
CCACAGGTGGAGAGCTCAAGTGGGTTCCAGCAAAAAACGTGAAGCTGTAC
CACGCATCAAAGCCCACTGTCAGTTCCACTTCAGCCAGTGACCCCACGAG
TGGAAGCCGAGAAGCCAGCACTGAAATGTGAACTAGGCAGAACCACTGAG
AGAAGATTGTCTGCCAAAAACAGCTCAAGAAAAGAATGGAGTTTTAGCAT
TATTTGTGTAGATGCATGTTGCTTTTAACCTTATGTTTTAGTTTTTGTAG
TAAAGCTTTACCTGTAAATCAACCAAAGACAAATGTCTGGGTTACTTTAG
CCAAATCTGCAGGCTCCGATACCATCTGTCTATCTGACACAAGCCCTGAC
AAACCTTTTTCAACCTGTTTAGTTGGAATACCTTTACCAGAAGGTTTTGA
TAATGTTACTTTTGATAAATATTATCCATGTGATAATCATCACCTTTCTC
CGACTTCCAGCCATAGACACCAAACTTACATTGATTATCTTTTATTAGCA
CATGGGCATGGCTGTGAAGATTTTAAAGGATTATGCTGTATGAACTTATC
CGATCATTCTGTTTCCATTCACAAACAGTTACAAAACCTAAGGGACCTAG
CTAACCAAATTACAACAGATGACCCGTCTTGGCTAGACAGTTTGTTTGAT
GGTTGGAGCTTTGCACCTTGGCTAAGGGAACTCTGTAAAATAGGCTTGAT
TATTCTAGTAGTAATAATTATAGTTTTAGTAGCAGTACCTTGTATACTTC
AGTGTGTGCAAAAAATGACGAGTAAGACTATGTCTAATATCTTAATTGTC
CATCGAAAAGGGGGAGA
>ltr-1_family-101#LTR/ERVK [ Type=INT, Final Multiple Alignment Size = 1 ]
AACTATTGGAGCCCCGTGTGAGGACTCACACTTTGGACTCCCTGAGGAAA
ACGAGAGGAAAAAGAAGAAAAGGCAGCTTAGAGCTGGAAAAGGTAGAAGA
ACATTCCCTGGGGAAAAAAAGAAAAAGGATCTTGGACCCTAGCGGCTGGT
GAAAGGAACCAGGACCAGACTTCTGAACAGTTACGGAACAAAGGGAACTG
AGGAAGGTTTCTGACGGCAAAGTCAGGTATGATTCATATGCTTCAGGGTT
AATCCTAGAGTCATAATGGGAAATGTTATGCCAAAATCGCAGAGAGACGC
TTTTAATAAGTTAATAAGCAGCCTCCTGTGGAAATGGTCCAGCTGCACAG
CTTCTTCCCATTTGCAGAGCTGTATATAAAGTAATAGTAAGCAAAAATCA
GATAGAACAACGCAGCGAGGTGCCGGCAGCTTCTCACAGCGACACGGCTG
GCGTGCAGCCTATGCTGCCTGCACAGGAGGGGGAGGGGACCCTGTCTCCT
TCTCAGGCTCAGGCAGCAGGAGCTATAATTCTAGCGAAACAGAAGGAATC
TGTAATAGATCCCTAGCCAGTTGAGATGTGTGCCCTTGCAGCAGGCACAA
TAAAAGAGAAACAACCAACTTCTGAGAGAATGGAGGGAAACAGTTCCGCT
GCTTCTCTCGGAGAAGAGGCAAATTTGGCAGATACCAGGGGCTCAAGCGA
GGGGAGCGTGGGTTTGTCCCTAGCCAGTCCACAAACAGCGGAACAGACCG
ATCCGGGGTGGCAGGAGGTAACAGAACAACAGGAGCGACCCCAGACAAGA
GAAACAAAAGCAGGGCACGATGTCGGAATGGCAGTTTCAAACACTGAACC
AGAAATAACAAGCTGTAACTCCCTACTGCCCATCGCTGTGGCACGAGGTC
CCTCTCAGTCACCTGCTTTTGTGCAGGGTCCTGATAGGTCTCTCACCATG
GCGGCAAGCCCCGCGGCTTCCTGGTTAAATCCCAGCATGGCACAGGCTAG
TGTATTTCCTGGAGACTTGCTCCAAAACTTTTTAATACAGCTACAAAGCT
GCGTACAGGACGTGTGCTTCCTGCAAAATGGCAGCACACAGCTCACTTCC
CCTGTACAACAAAGTGGCGGCACCCTAGTCATTTCCATAAACAATGCCTA
CCGACTTCCACCTGCGCCATCTTGGGACCAACAAGTTGCTCGTCCTCCAG
CTACAGCGCCACCCGTGGCCACTTCTATTATTGCACTCTCAAATATATGT
AATAAACAGACACAGAGTCGACCCGATTTCTGCGCTAGGGAAGAAAGCGC
GAATGCAGCTTTGAAGCCAGAAGGAAAAACATCTTTACAGGGCATAAATC
TACAAAATGCACAATCTACACATTGCAAATAGAGAATTAGTCACATTTTC
TCATAATTTAGGAGTATTTTCAAGCAATAATCCAAATAATTCTTCAGAAG
ATATGCCTAACTTTACCAACTGGGCAGACAAGCCTAAGAAGATACAACAC
CACCAGCAAGATACAACAACTGTCTCTTCAATTCTTTCATGATTCCTCAT
GAATCCTACAGAGGAATGGGGTGTCTGGACTAAATTTCTCCCTAAGACAC
CCTATGAACCTTAAGAATTGGAAATCCTTGGCTCAGTAAAAATGGATTTT
TGCATAATATTTAATTCTCCTGAGTCAAAACAGAATAAAAACAAAATCAC
AGATGTCACTCCAAATCATGCATTGTACGAAAATGTGACATCTTGGTACA
ATTTCACCTCAGTCTCATAATCTGAAGGTCATGAGTTCGATCCTCACACA
TTCTCCTTTTTTTTAGTCTTTGCTGATATCAAAGAACTGCAAATAGGTCT
TTCAAAATTAAGAGAAGAAAATGAGTCCGGTTAGTTTAATGATCTGTTTG
GTAACTAGCAAATTACTAAATTGATCAAAGGTCTCATAAAAATGGGAGGT
CTAAATATAATTGTTATCCTTCTCATTTTCCTTAGAAGAAGGTTTAACCA
AACTCAAAGTTGAAAGAGGATCATGGCTGGATGATCTGTTTGATTGGTTG
AGCCTCACTCTATTGTGGAGAGAGCTTCTGAAATTGGGCATATATGTTTT
GATTGTCATTATAGTCATCATGGTACTTATACCTTGTATACTTCAGTGTA
TCCGACAATGGTTTAACAAAGCAGTTAAAGCAGGGCTCATGGCTCAAACA
GGAGGGGAGATA
>ltr-1_family-102#LTR/Unknown [ Type=INT, Final Multiple Alignment Size = 1 ]
CTGCTTGGTCCCGCTCTCGTTCGTCTCTGGTCTCCCTTCGCAGCAGGATG
CAATAAACCTCGTCTGTGGAGATGCCATACGGGAGAGCCCTCCTGACTCT
GCCTCTGGGAACGCTGAGCCATCCAGCTTGAGTGTGTCTGTGAGAGTCCA
TGCCTTACAGCTGTGTGGGTGAAAGGAGTAAGCCTGCTGGAGTGCCATAC
TGCACCCACCAGAACGATTCCATAGCCAGGGGTGTTTCAGGGAAATGCAA
CTGCCCTTCATGAACCACACACAGTGCGTTAAGCGGCCACCTGAACCTGG
ACTTCTGCTTAAAAGTTCCTGAAAATGTCCCTGAAGCTTCTGAGCTACCA
GGAGTCATGTTTCAGTGATGCTGCTCCCCTGAGGAGCAGATCTACATTTT
ATTAGGTCTGTTTGGAGGGGCATCTGGGACCCCTCCAGAAGACCACGCTG
AGAGTTTTATTTGACCCCCAGAGTGCTGGAGCAGTGTAAGTGGTACTTCG
TTTGGGTCCCTTTTTGCACTTTTTTGTATTACCTTTTCCTCTCAGTACTG
GGAAGAGTCTTCTGGGGAAGGATGGGTAGAAAGTTAGCTCTTCCCCAAAA
GGAGGTATATTCCCAAATAAAGAATAATCTTAAGGTGGGAAAACCTCTCC
TTTTCTGAGAGAAATTTGAAATGTTTTGTCCATTGGCCGTTTGAGTTTTT
TCCGGGTGTTTCTAGGGCTTCTGTACAGTCTCTTGGGTTCTGGGACAAAG
TCGGAGAGAAGTTAACCCTTCTCAGACAAAGTGGAGATGCCTCAGTTGCA
AGGTTTTTCCCTCTGTTAGTCACTATTTATAAATCAGTTAGGAATTCGGA
GACTGAGTCAGCTGTGCTGGGGAATCCGGGTCCCTTTGGTGATGGTACCC
CTTTGTTTCTTCCCTCTCCCTGTGTTCCCCCCCACCCCAACCCCCAGGGG
TGATCAGAAAGTGTAATCCACCACGTGGTGCAGAGGAGCTACTGGCCTTC
TGACTTTTCTAGGTCCCCCCTAGCCTCTTCTCAGATCGGGACTGATCACC
CCACCCTGGGGGGACCGCTAAACCTCCTCCCAACACCTCAAGATCCCGCT
GTGTTGACCCTAGTAGGTTTTCAAAATGGCACAGACGGCCTGGCTGGCCG
CGCCATATTGCCTTCTTTGAATTCACTCGCGCCTGCCCGGGTCCCTGGCC
CCTCCCTAACTCCGCCCACAGCGTTGCTGCATGTCCCTGCGTCAGACCCC
TCCCCCACATCAGCACGTGTGCTGCCCAGCCCCCATGCTACTAAAACCAA
AAGCAAAAGCAGTGCCAGCTGGCTGGGGCTGCCGGGCCCGCTGCGTTCAG
CACTGGGATACCTCCCTGCTCCTCAGATACCAAGGATTACCGGGCAAAGA
TAAGGAGGCGGGCCGTGAGGGGAGGGGACTGGGAGCTGGCAGGCAGACTC
GATGTAAGAGCAACCCCAGTCCGATATGACTGGAGGGGAGAGAACACATG
GTGAAAACTGCTTTCTGAACTGGTCCTGGGACATATTAAAAGGCTAGCTG
AAAGAGCTTTGTTTCTGACGCCTAGTGACTACACCCCCTCTCATAATTTC
TCCACTATAAAGCAGGCAGTCGATGAGACTTCTATATAGAAGATCATTGA
CAGACTTAAAGACTCATTTGAAAAGCAAGTTGAGAATCTGGAAGCCCAGA
AAGAGCTGTTGTGTGTATTGGCTATGGCAAATGCAAATGAGAATTGTAAA
AAAATCCTCCAGGCTCTTCCTTTGGATCCTGCTCCTACTATTGATCAAAT
GATTGAGGCCTGCACTAAATTAACCTCCCCTGAGGTGACAATAGCCCAGG
TGGTTTCAAAAGGGGTGGTGGAAGCACTGGCAGAGAGAGAAGCCAAGATG
CTTCGATTGTGGACGCTTTAAACTTCTGGTTAAAAGTTGTCCTGAACCAA
AAGATAATAACAAAGATTCCAAGCCTGTCCCCCAAGACTGTCCCACATGC
AAACACCACCACCAGAAACATTTGGGAAAATGTTGTGCGGGACGGCCTCA
TGTGAGGACACTAAGCATCGAGCTGTTTCCCTCCACCAGGATTCTAGCCT
GAAGGATGGACCTCAGAACTGTAAGCAAACGGAAACTCATTGGGTTTTGG
TGAGTGAGCTTTCTTTTCTCTTTGAGGACAATACACCGTTCACTTAGGGA
GAGGAGTCTCTCTTGCTCATGGTATGGAGACATCTCCACAAGAAGCTCTC
TTCATGGCTTCACAACGAGACAGCCGCCCAGGTTGGTTCTCTGCTCGCAT
GTGAGAGTCCCTTCCCCTGACTTACAGCTTTCCCTACAACTGTTTTCGAG
GGTTCAATCTTGAGCTATTGGGGTACCATTTTAAGGATGAGCTGTTCGGA
AACAAAAGTTCTCTTCACCTATCTCTGGGAGCATCTTCATCTCTAGGAAT
AGAGGCCCTCCTCCTCCCCTGGGAGCAAGGGTCCTCATCACTTTCATCTC
TAGGAATAGAGGCCCTCCTCCTCCCCTGGGAGCAAGGGTCCTCATCACTT
TCATCTCTAGGAATAGAGGTCTTCTCCTTCCCTAGGAGCAAGGGTCCTCA
TCAAATTACAGCTAATGTAATTTGCTTATTCCAGCACAGGTGCTTTTGCT
CACAAGTACAGTTTGAACGCTCCAACCCCCCATGCTTTCATGAAATTACA
ACAGGTACTCTGATATATCATAGTCCATCACCATAGCTTTACAACAGAAT
TTCAGCTTCTAAGCTTGAAGCATCTCCTCTTTCTCCTCCCTCAGGGTTTC
AGATCTTCCTGCTTCACTGACTTTGGTGTCTTTATGGCGTTTTCTTCACG
TGCCTTCACCTTCCCTCTTCCTCTGACTTGGGAGAGGATTGATGTCTGCA
GGCTTCATCTGTTCTGGAGGAAACTTACAGCACTAAAAAAGGGTTAATCT
CACCCGGGCCTTGCAGCTGGAGTTCGCTTATCGCTGTTGGTCACATGATC
TTTGCCAAGCAGTGGGGCAACCCCAGATGAATCTTTGGCCACACTAGAGG
GGGGAGGGGGCTGGGAGCCAGGCCGTGCCACCTGCACTGAGCAGGGCTGG
GGGGGGGGGGCCACGGATGGAACAGGGCTGCGCCACGGCCGACCCAGCCG
GACGAGCAAGACACGGCCCAGCCCTGCTTGTTCGCCTGCAGGCCCCCCCT
GCTACCTGTCCAAAAGCCAGAAGACAAGAGAGCTTTCCTGGGCTCTGTTC
ATTCTTAAATGTGGATCACAGAGGCGTGTCAAGCTTCTTAAGTGGCTTAA
AAAGTTGCCAATATTCAAACTAGCCAGTTGATAGGTTCTGTTAGGTCATA
GAGGAAGCTGTAAGCACCTTTTTACAAGAAAATCACTTCCATGGCTGATG
GAGCCTTCTTTACTAAAAACACAAACTATGCTAAACCATGACAACACCAC
ACATAACTGTGGGACAGACTGGATTTCTGGACAAGACTACAGACATTCTG
ATCAGGGGAGACCCTGTGCATGGACCACCTGAACTTTTTATCTTTCCTGA
GGTTCAGACTGTGAATATAAACAGTACAGTTACTGTTACTGTTAGCTGTA
ACAACCAACCATGGTTCATGAACAAAGAGACACCCTTGGACCATTGGTGA
CAGCTCCTGAGGAGACAACAGATGACACTCCAGACTGTGAAAAGAAAACC
CCAGACAAGGAGACAAGTGCAGCTTGGAGAAGACGCTGGTGCAAGATATT
GGACACGTGAATGTCCAACTGTGCTACCTCCAGGCTGTTCCCCAAAAATC
TGAAACCCCAAAGCCCCTTATATGTTACCTTCATGTGTTTCCCTACCCCA
CAACCACCTTACCCATGTGCTACCTATCTCATGAATATAAGAAAAAAGGG
GGGAGGCGAGAGGGAAAAAGATAAGACAATGAAAAAACATATTTTAATAA
TTTTTTGCTTAAAATCCCACAGAAAAAAGACTACCCATACCTTACTTACC
ACCATGTCCGTAACTGTCTACCTCTGCCTTCTCCCGCTCGCCTGGATCTC
CGTGAGGATGATCTGCCCTTCTCAGGTCAGGTACCCTATCCGGTAGCCGC
TTTGGTTAAATGGGCGAATGTGCTGCCTACAGCACCAGAGGAACCCCAAG
AATTGGGACTACTGGGTCCTCCAAGGCTACCCACTACCTCAAGTTTTTCC
TCAGCCTGAATGGAGTGGCGATAATCTGGTCAGAACACCAGAAATTGAGT
CATATTAAAGATATGACACCTCTTGAAAAAGTTTATTTCACCAAAAATTG
GTGCCAAGACGAGCACCTCATCCCAGCTGAGTCACCCATGTACAAGGACC
AGATTAAAGAGCTAAAGATAGAAGGAGACTCGGATTGGTTTGGAAACCTT
TTTGGACAATGGGGATTTGAAGGACGGGTGAAACCCTTAGTCAAAGCTGG
ATTGTGGGTAATTCTAATAATTGTTATAGTTTTAAGTTTATTTGGTTGTC
TTAAGTGCCTATCTAAGTCGATAGGAAAGGCTTTTCCTTTAAAAAAGAAA
GGGGGAGA
>ltr-1_family-103#LTR/Unknown [ Type=INT, Final Multiple Alignment Size = 1 ]
CCTTGTGTTGAGGTGACTAGGTTTAAGAACACTCCCAAATATGACGAGAA
AGGAGAAGCCTCTCCCATCAGGCTTTGTGGTGCCACGCAGACTTGGTCTG
TCTCCTTGGCTTGTTACCCTACACACCCCCAGACCTTCCCCACTGGCTCC
CCTTCCCTAGTCCTGCCTTTGTACCACCCCCATGCCCTCAGATCATTGGT
CCCGATGCTCTCTCTGCTCCAGTACAAAAACCCTGGGA
>ltr-1_family-104#LTR/Unknown [ Type=INT, Final Multiple Alignment Size = 1 ]
AATGAGAAGGAGGTATCTTTACTAACAAACTGTGCGTCTGCTGGTAGATA
AAACCAGATACTGAGAGGTGAAAGAAGCAATGGGAGGAACCATAAATTCC
ATAGGATTTCCACTAATTGACACAAACTGTTACTCACCTGAGGCCGAACT
AAATCCCTAGATTTAGAGAAAAAGAACAGAGACACAAGGAAA
>ltr-1_family-105#LTR/ERV [ Type=INT, Final Multiple Alignment Size = 1 ]
AATAAAAGGCAGGGGGTACACATTAGAAAGGCAGTTTGTATTATCTGGGG
GCTCTTGTCTGGGACATTTCCACCGTCCAGGGCAGTGGGCAGCGAGCAGA
GCTGAAGGCGCCTCACCCAGTTTCGGTGATCAGCTCCCCTTGGTGGCAGC
TGGCACCGGACGATCGATTGGGTTCCTGAGACTGTCCAGGAGACAGATGA
GTGGCGGACCAGGGGGGTCCCTGAAGAGTCCACAGGGAAGGACCACTGAA
AATCTCACCGGTGAGTACAATGGGATCTTCAGAGAGTAAACCTGGGAGGG
CACCCATGGAGGGTAGCATAGGTAAAACAAGGCACCCATGGAGGGTAGCA
TAGGTAAATCAGGGCACCCATGGGTTGCAAAGGTAAAGCCGGGAAGAGGT
CCCAGCAAAAGGGGTGATGATCCCAAAACATCTCCGAAGAATCCCTTGGA
AGAATGTGGAGCTGGTTTACACATTCTCCCAGAGGTAATTAAGGACATGG
ACGCCCAAAGTGGGCAATAACAGGAAGTCGAGGAGGGGTCTCGACAATCC
ATGCCTGGGGGGGCAATAAGGGGAGTTGAGAAGGGGTCTCGACAACAAGA
GATGGACAAATGATGTTGATATGTTGGGAAAAAAAATTAGTTGAAGGAGA
GTGTAGAGAAATATGGTTGAGACAAGGAGTGGCTGGGCGCGGAGCCACGG
GACCGGGAGCATGGGCTGGGGGGCTGTGGGAGCTGTGGGACAGCCGGGGC
TCAGCGCCGAGCGGTGCCTGACCCCGCCAGCCCCGGGCAGGGCGGCAGTG
GCCGCCGGCCCCGATGAGGCTGCGGGACGCCCCGGCCGCCTGTGGTGCTG
CCGGCCGTGCGGCAGGACAGAGACCGGCTCTGGTATACAGTGTGTGATAA
AGAGAGTGAGCACAAAGAGGAGGAGAAAAGAATATCCGTGAAATGCTGAT
TGCACGTGGAAAGATTAGGATTTTCTTTTAAGGATTTTGTTTGGTTCTCT
GGAGAAATGAATGATTTTGAGCTGTGGGAGAATGAGTACCCACAAGCAGT
AGCTAAGGGGGGACTAGAGGAAGGCAAAGGTGATGGCAGAGTTTTTACAG
CCCTGGAGGGATAAAGCACAGGGCCCAAGGAGTCCCCTGGGATAGAAGGG
ACGGGGGTTGGCCACAAGGAAGTGGCAGGGGCTTTCCCTCCTAGGCAGGG
GAGAGACTACCAAAACAGCAGTTGAAAAAGAATTAGTGTGCTATCTGCAG
GGCAGAGGGGCACTGAAAGCAGGACTGTCCGCAGGGACAGCTGGACCCTC
AGGAGGAGGAGGTCCAGAGGAAAATGGAGATGGATTGCTAGGGGTGTCAG
GGGCTCCCATTATACCAGGGACCCACCACACTGGAGCCCTTGCTAACTTT
TAAGGTGGGTCTGGATCAAGAGGAGGTGTGTTTCCTGGTAGACACAGGGG
CCTCTCCATCCACCTTGAATTTTATCCCTAAGGGGAAAAATTGTCAAAAA
GATCTTTGATTATTCAAGGGGTGAGTGGAAAAGATGAGCAGGTGCATTTT
ATTCAACCACTGTTAGTAAATGTGAGGAGTAGGTTTGAATGCAAGAATTT
CTGTTTGTTCCTAATTGTGATTGTAATTTACGGAGAAGAGATTTCATGGC
TAAAGTGGGAATGCAAATTAGTATTGTGAAAAATGATACAGAGGCTAACA
CTATGGTAACTTTGTGTAAAATGTCTGAGAAGGTCTCTACTGTCATTGTC
TGCAGAACTGTGCAGCCATGACTTTAATGGTAACTGAGGCCTGAAAACTG
ACAGTGGGAGGATATCTGATTGTTAAAGTTTCACATCAGGTTAAAGCTTT
GTTAACTGATAGAGCCTCTAAGTGGATGGCCAGCACTCGGTTTTTACAGT
ATGAATCTTGTTTAATGGAACAGGAGGATTTAGAATTGAAAAGTGAGGAA
GGGTGACAAGGCAATAATACAGGGGGATGTGTCATGGATGAGACAAAGAA
CACTGCCCTACCTGGTTTTAACAGCTAGTGATAGAATGCATACTTTTGGT
TACATCTTACGTTGTAACCTAAAACAGGTCTAACCCAGCCTCCTGTCTGA
ACGGTCCTGAAGAGGGGGACCAGGAAGAAACCCATGACTGCATTCAAGTG
ATAGATCTCCAGACCCCAGCTAAGGAAGATTTATGAGACACTCCCTGGCC
TCATTGGGGGACCAGGCAGGGTGCTCAGAGGAGGCAATAGGTAACCGACT
GGCTGATGAGGAGGCTTGGAAAACTGCACTGTTGCCAGAAATCTCTAAGA
TCCTCCCATTGCTCCCAGTAACTGCACCGCTGCCAGAGAAACTGTCTTTT
GCACCAGAGGAGCTTGAGATAATTAAAAAGAGCAGAGCAGAGGAAGGAGG
GGATAATTGGTTTACAAGGGATGTTAAGCAGAGGATACCAAAAGCTCTGG
CCTTACAAATATTAAAACAACTCCATGAAGGGAGTCATTGAGGCTCTTAA
GGATTGGCAGAAGCCTTCCTCAAAATGTACACTGCTGTGGGTCTTTTTAC
TCTGGCAAAGCGAGCTATTGAGGTTTACTTGATTTGTGCTAAAACCAGTA
ACAGGGTTACAAAGAAAATTGCCAGGGGAGGGAGGTCTTGGGCAATTCTC
AGCCTAGTGGGGGGGGGGGTGGAAATAAGTGATGTATTTAAAACACTAGG
TGGCCAGGATACTGTTTCTTGTAAAACCTATTCGACAGGAAGCTCAGCTG
GCACAGCCCCTGCCTTTGGACTTCGCTGAGGACAGGAGGCTGCGACTGAC
ACTCCACAGGAGTGGCCTAGAGGAGTAGCCAGTGCGTTGACATTGGGGGA
AGTCTGGGGGAAACCCACAGACTGACTGCTGAAATAGTCTGTATGGGCAT
CCCTCCTTTCGGATCTCCGGTCATTGGGGGCTAATCTTCACTGTCATTGT
TTTCTTTATGTTAAACTGTTTCTGTTCTTTCACTCGCCGCAGGTGGTGCG
GGAGACAACGTGAGAATTACATTAGGTGATTAGATTAGACCACACTATTA
GAATGTTTTTCTTAATAATCTTACTTTTCTATTGTCAGTTAGGTTTGGGC
CAGAGGTGGGAGAATCGTTTTTTTAGTCCTAGGAGAAGTAGCAAAAACCT
TTAAGCTTAGCAGTTGTTGGGTCTGTGGAAGACCAGGAGGATCTGAAGAC
GGGCCATGGGTGGCCAGTCCAGTCAAACCTAAATGGTGGGTCAGCTCCCT
GAGTGAGGTCCATAATGGGATGGGATTTTGGGACAAGGAAGGAAGTCCGT
GGTGGCTTCCTTCTTCTGAAAGAGGCATTTATTGTCTAAATAGAACAGGA
GGCATATACACGACAAAAAGTGTTTGTGACTGGACTTTATCTTTGCATTT
AGGCTGTTGGACCCCCAACTGCCCTCCTTACGATTGTTCCAGATATTGAG
GCAGATGGAATCAAAAGAATGTTAAGCTCACTAATGGTAGCTGGGTAAGG
TGTTCCTACCATAATAACCAAAGGGATTTTGAAGGCTGTAAAGCAGTGGG
GAAGGATAAGTTTTTTGACCACTTATTTTTAAGCTGCTCCCAAGATAATT
CCACAAATAGGACACCTGTTGTCCATGACTATCAGTAGAAGTGGCAACAC
CGGAATGGAACTCAAACCCTTTTTAAGTTCTGGTCCAGATCTACAAAACA
GATCTGGAATGTAACTGTAGGTGGAAACCTCATGTGGGAGCTTGGAAATG
CAAATATTGTGATTCTTATGGTGGGGCAACTATTGTTGGAGGACTGTTAG
GCCCAGGAAGCAAGCTGTATTTTGACCCACCAATTGATGATGAAACTTGG
GAAGGTCCCTTTGCCAATGGGACCTGGGCTTTGAAAGGGCATCACTGCAA
ATAATTGCAAAACCAAAAAAGACCCAGGAACAGAAAATGAAGTCAATGAT
AACTAAAGGTTGTAAAGACAATTATTGAGAAAATAAAAAGAGGAGGGATT
GAAAGG
>ltr-1_family-106#LTR/ERVK [ Type=INT, Final Multiple Alignment Size = 1 ]
TTGTTGTAATGTATTTGAACCCTGATAGTGTGCCCCAGCCAAACCACCTC
CAGTTATTCTTATCAGAGCCCTCAGGAATTCATCAAGGTTACTGAAATGC
AAACTGTGCTAAATTGGGAAAGAAGAAGCTGAAAAACAGAATACCAAGAC
AGCAAGAAATAGATAAAGAAGGACTGTGCCGCACTGGACTAGAACCAATC
ATATTTTCTGAAAAGTGCGTGCAGAGTGTGTGGACAAGATAGAGGGACCA
ATCAAGTAATGCGTGATCGTGTGCACAGCAGTTGTAAAATGTGTAAGTAG
AGTGTTACGTAAACAATAAAATGTCTTCTGCGAAATCACATTGATTCATG
GTTCAGAAGTCCTGAGCTCCTGCA
>ltr-1_family-107#LTR/ERVK [ Type=INT, Final Multiple Alignment Size = 1 ]
TGCTGGTGACCTCGCGATGTGATAAACGCTGCGATAATGAAGCAGACAGG
ACCCTTTGGATTCTGAAGGGGGTCTGTGGAGTGAAAAGGCCGGGGGACCC
CATCGGAACCTGCTGCGGCTGGACCGTGGAGGGGGGCAGAGTTGGAGGAT
GGATCCACTGGAGTCTGGGAGCAGAAGAAAGCTCCTGGGAAAAGAGCTCC
GGAAAACGTACGCTGCAGTGGGTACACCCGAAGAGGTGAGTGACCGGGGG
CTGGAGGATGGGGAAGGGACTGTCAAAGGAAGAACAGGCCACGTTCAGGG
TTCTCCAGCGTATTGTCTCCGAGAGAGAAATTAAATATGACCCAGAGGTC
TTGAAAAGACTGTTAAAATGGGGTCAGGAGAGAGGATTTTTTGCCACCCT
CTGGAGTGTTGTCAACACCCTTGAGTGGGAAAGGCTGGGAATCGCTCTCT
GGGATGGATTAAAAGAAACTAAGGGACTTAGCACAGTATGGAAATTAATA
ATAACGGTGCTAAGGCAAATAGAAGCAGAAAAAACAGCTGCGGTAGGGGC
AGCAGCCCATCTAGAGCCAGGCAGTCCCGCGGCTGCCTTTCCGACGTAAG
CACGAGAATTCTTTGGGGGAGTAGACCCAGTTATACCGTCCCTGCCTTCT
GCACCCGCGGAGACGGAGTTACAGGCTCCGCAGCCCGCACCAGAACCAGA
GAAAATGGAAGTGGATGAGCTCCCCTCTCCACAGCCTCCAGGATTACCTA
CGGGGTGTCCCGTGGCATCCCCTGAAGAGTTAACAATTGCATTAGGAGGG
CACGGATATCCCCCGCGACCCCCCTCACCGCCCGTTCAGATGCAAATGAC
GGGCATTCAAAGGCAGAGCATTTGCGCAGCTTTGAAGAGGAAGAGCACAG
GCGGCAGGAGAAAGAAAGAAAGAGAAAAACAGAAACCGCTACTGGTGGCG
GAGGGGAGAAAGAATCCTGAATCAGCTGCTGAATGTGTGTCGCGGTGCCG
AGTTTTCGGACGGCGTTGGCCCGGCTCCCCGGGGGGGTGGCCCCGGTGGG
GGTCCGTCCGCCCTGTGACTCCTGCCGAGGAAACAGAGAAGGGGGGAAAA
CCGCGGGAGCGAGAAGGGGATGCGGGGAAATTCCAACCGGGGCAAAAGCT
GGAGCGGAGCCGGGGAATGCGAAGAACGACTGATCCCCCGGCTCAAAGGC
CGGAGCGGAAAAAAGAAAGTCCTGCCCGCGGCTCCCCAAGCCGCCCTGCT
TCCGACAATCCTGCTCGGCGGTGGCAGGGAATCATACGGGAGGCTTTGAT
TGAGGGTGAATTTATTGCACAAGCGTTCCCGGGAATTGCTGCCCCCGGTA
ATCCGAACCAACGCCAGTGGGCGGGGCTCAATTGGAAGCTCGTCCGAGAA
GGACAAAAAGCTGGGATGCAGTATGGATTAACCAACCCGGACGTGCAAAC
TTTGTTGCACCATATTTTTACGAGTGGTTTAATGACTCCGTTTGACTGTA
GAAAGCTGGCAGAAATCTTTTTGAAACCCACACAGAGACTGCTATGGCAA
GCGGGTTGGGAAAGGCGTATAGATGGTGCCGTGATTGAAAATCTTGAGCT
CTTGCAAGGGTACCCCAAGCTCAGGCACGTTTACATACAGCAATTCTGCA
GCAGTCTCAGCAGCTAGCACGGGAGGCATTCCGTGCTGTCCCAGACATGG
GACTTCCGTCACCGTCCCATACAACCGTTAAGCAAGAGGCAAAGGAGACT
TTCATGAGTTTCATAGATTCCTTTGCAGATCGTTGGTCTCCTATTTTGCC
ATTGTCTGTGGCTGTGCTGAATAAGGAAAAACATGTGATGGGTATACTGA
TGCAGTGGGATGGCCCGGCTAAACAGCCACTAAAGATCTTAGAGTGGGTG
TTTTTACCATTCAGTTTGGGTAAATCTGTGACTACGTGAATGGAGGCTAT
AGCAAAAATTGCAGTGAAGGCACGGAAATGAACATTGGAAATTGCAGGAA
GGGAACCCCAAAATATTCTTCTTCCATTATCTAAGGATTACTTGCAATGG
TCATTACAGAATTCAGACACCTTACAATGGGCATTGTTGAATTTTCCAGG
TCTCATTAGTACTCATTTTCCCCCTCATAAATTTTTTTCTTTACATCAAC
AGGTCGAAGGACTACCTTGGTTATCAAAGCAACTTGTAGAAGGCCTCATG
CCAAATGATCTTGTTAACATTGTTTCTGATTCTCTTTACGTAGTAGGTGC
TGTTGAGTGCATGGAGCGATCATTACTGAAAGAAACTCGAAGCTGGCGGT
TGTGGCAACTCTTTGTGCAGCTCTGGCAGTTACTTAATTCTCGCAAGCAG
GATTATTTTATCACCCATATACGGAGTCACTCTGGTTTAACAGAAGGTCT
GGCCTTGGGAAAAGAGAAAGCTAACCAATTGGTGGCACCACTTCGGGCCT
CTGCTTCTCCCAATAACGAATCATTTGCGGTTAGTAGGTACTCACAGTGA
CCCACCAGCATTAACACATTACTCAGGTTTGCAGCAAGATTCTGAATTGA
TACAGCACCGACCAAAAGTTCGTTTTAAAAATCCTATGCCAGGGTCAGAA
GGACCCCGATGGATACCAGTGAAATGGGCTCACCCCTGGCTTGAGAAGGA
CACTCTGATTCCTAATATTACCGATAAATAAACATTGGGGTTTTTTTACT
TTAGGTGTTGCTGCTGCTCAAGCTCTGGTGATGCTTAATAAGGTGAGAGG
TTGGACAGTCAAACAGTTAAATGAGAAAGCTTTGTAATTACTATTAGCCA
TTACTGTATTGCTTTGTGTTATTCCATATATAATGAAATTGGCGACCCAT
TTGTTGGAAAACATAGTAAAAAGGGTTTGGGTGGTGCAAGAAGAAAAAGG
GGGAA
>ltr-1_family-108#LTR/Unknown [ Type=INT, Final Multiple Alignment Size = 1 ]
TATTTTATACTATTCTTCAAAATGTGTTCCTACCCTGAATACTATGTTTG
TAATTCATAGTACTGTCTTTGCTGGCATGTAAAGATACTCTAACTTTTTG
TCATGCTAAGTGCACCAGCATCAATAAAGGCTGCTAT
>ltr-1_family-109#LTR/Unknown [ Type=INT, Final Multiple Alignment Size = 1 ]
AGCTATCTGGGCAGGAAGAAAGCTACAGCACTTGCTAGTGCTGTGGCAAC
TGTTTCCCCCTTTTATAAATTACTGAGAACCATGTCCACGGTGTGCATTC
AGGTAAGCCTGTAAAATGTGGCAAAATCTC
>ltr-1_family-110#LTR/Unknown [ Type=INT, Final Multiple Alignment Size = 1 ]
CAAAAACTTAGCGGTTATGGGGAGGGGAAAGATCCCTCTCCCAGGATGCC
CTGTTCAGTTATGGTAATGTACCCCAGTTCAGCTTCCCCGGTTGGCTCCT
CGTGTTAGCCACACCCCTGTATTTAAGCCTGAGCTGTCACCTGCTCAGGG
TCATTTGCCTCGAGAACCTTTCACAAGTTGTAGCAGTAAACTGCTTTCTG
TGGAACTCTAAGCAAGGACCCTTCTTAACTCCTTGCTGTTGGCTTAATAT
TACTGAAGCCATCCCTGTATCTGT
>ltr-1_family-12#LTR/ERVL [ Type=INT, Final Multiple Alignment Size = 3 ]
GATTGTTATAAACATATATTATAGTATTGGCTTCTCGCAAAGTATTAAAG
TAGATATTATATAATGTTAGAAATGCTTTTTGCTGTGTGGATGTAGTTTT
CTCTCGTTTTAGCAAGAATGTTAGCAAGTGTGAGCAAGTAAGATAACCTC
CAAGCGAGCAGAGGATGAGGCCCAAGGAGCTGCTAATCAACACTTTGTCC
AGGGAACAAAAGGGCCCAAAGGCTACTCCTCCCGGAGAACGGGCGGCCAG
GAGGGTCCGAGAGCCCTTATCACCGCTCTGCCCGGGGGGCAAAGAGGCCA
AAGCTGCAATCAGCCCTGACTGTCTGGAGAATTAAGAGATCCACCCTACC
ATCGACTCTTACCTAGCGGGCCCAACCCCAAGAATCAAAAGAAATAAAAC
CACAAGGCCGAAGACTACGCATGCTCTAAAAAGGCGGACCCAAGGAGTGG
CCGTGCAGATCAATTCCTAGAAAAGTTTTAATATGAATAGAGAACAGACA
GTAAAAATGGTATAAAAAGGACTCACCTCGGGCATCAGGCGTGCTCTTGG
CAGAGCGCCAAGGCACCCGGCCGTTATCCCTTTGCTTTATTTTATGTGTC
TCTTATTGTCTTTATATTAAACTCTTTAAATTCTAACAGGAGAGTGAACC
TCGTTTTTCACA
>ltr-1_family-111#LTR/ERVK [ Type=INT, Final Multiple Alignment Size = 1 ]
GCATTCATGCCTGCGAGCCATGGAGCAGGCAGGGAACCCAGTAATAAGTG
GCGGCTCAACGTGGATTTCCTTGGACCTCCTTGACAGTGTCTTCAGAAGT
TTCGGGGTTCAAGCTGCATTTGGAGCAGCCACTTCCCTCGAAGAAGCCTC
TGAGTTCTATCAAGGGGTTTCAGAGGGGGAGACCGACAATTTCCTTAGAA
GTGGAGACCGGTCTGCAGTTGACTGGACCAGCCCATGAATATTATTTGAC
CCTCTGGTGAGATATGGGTCACCTTTTCTCCTTTTCATTTTTCTCTTTTG
TCTCAGGGCTGGAAGGAGAGGGAGATGGATGTGGAGATCGTCCGTCTCCT
ATGGGAAGCCTTTCCCCAAGTTGTAAAAACCCTTATTTGTGGGAACTTTC
ATTTTTCAGGGGAAGATTTAATGCATTTTCTAACTTTGCTGCTTAACAAC
TTTAAAGGGAATTTAAAACCGCTTGTCCCTTGGCTGTTTGTGTTGGGAAA
AATTTATTTGTTCTACCAGCTAGTTAGAAAGCTCTTAAAAATGTTAGGAA
CAGTTTGAAAAAAGCCCACCTGCCTGCTTCCCTACCCCTGCATCCCTGAT
CCCTCTACCCTGCTTCAAGGGACACTGGGAGGTGGATCCTGCCCAAGTGC
ACAGGACTGCTACCGACTTGCCTGCTTCCTCCTGAACTTCTTTGTTCCTT
GCCCAGGGTGGTGCTGGCCAGGCCATCCCAGATCCTGCCCCAGACCTCTC
CCGCGTACCTATTTCCCTGTTTTTTTCCACTTTAAACTTGCTCCAACACG
ACGGCAGCATGGCCGGTCCTACAAACCCAGCTGCTACTTCTATTTTTACT
TCTCCCGCCTCCACTCTTCTACATGGCCAAGGCCACGTGTGGGCAGTGGC
GGGCTTTTTGCCTGTGCCCAGCCCCCCTCCACATCCACTCCCTGGCCTCT
CCCACTGGCTTCTGCTCACGTTACAGCGCCCAGCTCCCCCTCCATCCCCG
GCTCCACCCCTCCTGCCTGATTGCATTACAGGGCCCAGCTCCCACCATCC
CCCGCCGGCTCCGTCTCATGTGTTCGCGTCCGGTTTCCCTCCCTCCACTG
GGACTCCCTTCCCAGCCGCTGATCCTGCATCTCCCTCCTGTGTCCCTGTC
CCCTCCATCGCTGGTCCCATGAGACCCAACCCACCTCAGATTCCCACACG
GCTGAACCCGGGAGTGGGGGGGAGGAACGTCGGAAAGACACTGTCCTGGC
CACACTGCACCGGGCGGCCCCAGCTCTCCAGAAGCCCCGCACCCCTGCCA
GGCACTCTCTCTCCAGTTCAGAAGAGGAGAGCAATGATTCCTCAGATTCA
GATGCTGAATCTAGGGACTATTGGGCTAAAGTGAAAAAACAGGCAGCCAA
ATATGGTAACTGAGACCTAGCAAATAAGTAAGGTTATGCCATACGCTGCC
CCAGTCACTTTCACAAGAGGAGGCAGAAATGCCCACTGGGAACCAACCAA
TACCTTACCCAGCAGCTACCAAGTTTCTCTCTCCACTGTCACCTTAGTGC
CACACTATACCAAAAATATTGTGTCATATCTGGTCTCTCCCATGGAGAAT
ATGCTGTGGGAAAGAACACAGAAGAAACAGTTAAGGGGCCTCCTACAAAC
ATATCAAGGAGACCTCACAAAAGCCCATCTAACTATTGAACATTTATGTG
GAGAGGGTAACTTTGAGCAGCCCCAGGACCAGGCCCAAGACATCCCTGAG
GCTGTCCTCGGACATATTAAAAAGGCAGCAGATGCAGCCCTGCTTCAGAC
CCCAGATGATGCCACTTCCACTTTGAACTTTTTGGATGTTAGACAAAGCA
TAGAGGAGTCTTTTATTAAATTTATTGATTGTTTAAAGAGCTCTATTGAA
AGGCAGGTGGAGAATGCAGAAGCCCGCAAAGAGATTTTACACAGTTTGGC
AATGGCGACTACCATCCACAGAACACACAATAGCAATAGCAGTTTCAAAA
GGGGTGGCTGAAGCTTTGGTGGCATCACCCAAGGAACAGCAAAAATGCTT
TAATTGTGGGGAGTTTGGACACTTTCTTAAGGACTGCCAGGAACATCAGG
TGGCCAAGGACTTTCACCAACCAGTGGGATGCCCACTATTAGACTGCCCA
ACCTGTCAGCTCCACCACCAACGCCACTTGGGAAACAGCCAGCAAAGCGT
GGTACGGCTACGCGCTATGACACCAAATGCCAAGCTGCCCCGCCCTGCCT
TGCATGCTGTCCCAAGGTTTTGGAAATAATTCCTGATTATGCCCATGTGG
ACCAGGAGTCTCAGAGGCATCCCAACAGGTCCAGGTGGGCACCCGACAGC
AGCTGTTGAGTGCCCTTTCTATTCAATTTGATAATGAGGGCATGTATAAA
ATCTCTAGGGGAAAATTTGGGCCCCTGGATGGCCCAAGAGACATTTTAAT
TACAGGAAATGGACTTTATGGGCCAGATGAACTTTATGTTACTCCAGAAG
CCCAAACCGTCAGCCTTCAAGACGAACTTTTTGTGATTGTTTCATGCAAT
AAGCCCCCTTGGTTCATCGGCCCAGCAAACACTACCACCAAAGACACAGC
TGGGCCTGGAGTTGATGCAGAACAACCTGAGGATCAAAGAAGCAGAACCT
GGAGACAGAGACAACGCAAATCTCCGCCGCAGACACAACCAGAGCTGCGA
CCGGATAAGTTTACACCACTGACGTGTTCCCATACCCCTGTTACCATTCC
CTTTTTTTTTTTCCAGCTTCCTAGTTAATAAAGAAAGGGGGATGTAAAGA
GGGAGGGAATGGAAGGCCCAGCCTGAAAATTGCAAATTCTTAACTGTTTA
AAATTCTAGCGGAGACACCTGCCAACTGACACTCCATCAGGAAACCCAGC
ATTTGTCCCACCACCACCCTCTGGATGTTCCCGATACCACTGGCAGCAGA
GGCTTGAACTGTACTGCAGCCAAAAAGAGACCCTGGCAAAGACTACCCCC
CTTCGTGAGAGCATCCATACCAGTGCCCAGAGAAAAAATCCCCTGAAGGA
TTTGAAGACTTGTTGAGATGATGGGTTGTGGGTGTTTCTGATTGTTTTTG
TTGTTCTATGTATGTTTGGTTGTTTGGGGCATTTGGTTCTGGGATCTCTG
GGAGAGGCCTCTTTAATTAATACAGAAAAGAGGAGTTGTGGTGGCTGATT
GACCTGTGGTACAAGAGACAGAGAGAGCTCTTGGTAAGACAGTCTCTGGT
GCCAAAGACTTAGCGGTTAT
>ltr-1_family-112#LTR/ERVK [ Type=INT, Final Multiple Alignment Size = 1 ]
AATGGTGTCCAATTAACAGGGACATGAAGCCTCTGAGCTGATTCTGGACT
GGTGGCATATTTCCAACTGAACCAAAGGGTGGGTTTCAAGAATCGTCAAG
GACGTCCTTCTTGTTGTGGGCTAAGGAGCGATTACAGATCAGCCTTGCAA
GCAGTTGGGGAAAAAATTAAATTTTATAGATAAATATAAAAAAAACCAAA
ACAAGAAAACAACCTCACAAAAACAAAACAAAACAAAAAATATATATAGG
ATGGGGAATAATATAAGTAAATTAGAAACTTTTCAGAAAAGCTGTTTATT
ACGTATCACAAGGGAGCAAGGTTATAGAATTCAAGAAAGCAAGCTTATAC
AAACCCATATGTGGGTGAAGGCTAACTGTCCATGGTATGAAGTAAAGGAA
TTGTATAACCTTGTAAAATGGAAGCGACTGAGTGATTCTTTAAAGACTTA
TCAATCAGAGAATCAAGAGGTTAATGCTGATGAATTTATTACATGGCGAA
TTGTTTATTCTGCACTATGAACTTTTCACGATTTGGACAAAATTAATCAG
CCCGCAGTAGATCTGTTGGCAAATACTTCTTCAGAATCAACACCACCACT
TTCACATCATAACCCGGTAGTTTTGCAAAAGGAGGAGAGAATTAGTGAGG
ACGAACTAGAGGGTGATCCCATACATTTAAAAGACTGTAATTTACATCCT
TCTGTGAAATGACAGCCAATGAAAGCTATGGCTGCAGCACCTTCTAGTGA
TGCAAAGCTGTTTAAACAACAATTAAATCCTATGTGACTGATAATGAAGC
TTTGCTGCCCTCTGAGCCAAAACACCTTTTAGACACTTGCCAAAAACTGT
GATAGATCAAGGGGATGTTGAACTGCTTAAAGCTATGCCCATAATTTATC
ATAACAAGCATCCTTGTCATGAGCAAATTTCTTATGGTACGGCTAAGGAG
TTAATCTTGACTATGAGTGAAAAAGATCTGCAATCTTCCTATATGATGGG
ACTCACAGAGTCTATGGCAGAAAGCTATATAATGTTACCTGCTTATTGGA
AAGCTTTATTTAAATTGGTTATGACACCAGGACAGTATTCAGTTTGGTGA
TCTGAATACCAAGATTTATGTCAAGAGCAGGCATTGGCAAATATCAGTAC
TGGTAATGCTGAAATAACAAGGGATCATCTGGCAGGGATGGGAGCTCAGA
CATCTATAAGGGATCAATTAAGAATGCCCCCAGAAACATTTAACGAAGTG
AGAGTGCTGGTTATAAAAGTTCTGAGAAGAGTATCGAATGTTAATAAGAC
GGAGCCTGGCTTTTCCACCAAAGAGCAAGGACCCCGAGAGCCTTACATCA
CCTTTATTGATTGTTTGCAGGCAGCTGTGAATAGGCAAGTTGAATTACCA
GCTGCAGCAGAAGATTTGTTGAAATCCTTAGCCTATGAAAATGCTAATCC
TGACTGTCAAAAAGCAATTAATCCAACCAGAAACAAACCTGGTATCACTG
TAATTGACTTTATCAAAACCTGTACACATACTGGTACAGAAAAACACAGA
GCAGATTTGTTAGCAATTGTTTGGCTCAACAGCTACAAGTGGCTCAGGCA
ACAATTGAATGCTTTGACTATGAGGAGGAAGGCCATGTGAGAAATCAGTG
CCTAAAGAATGAGCAAAGAAATAAAAAACCTCGCAGGCTGTGCCCCAGAT
ACAAAAAAGGCTAACACTGGAGTAGCCAATACCGTTCTAAATTCAGCCAA
GATGGAAGACCCCTGCCAAAGCTGGGAAACTCAAAGGGGGCACAGGATCC
AGCGCACCTCAACAAAACAGGATCCAGCTGCAGCTAAACCCCACAGCTCC
GGCTATATCAGGGGAACCCCAGGCAGTGCTGGCTTGGACTTGGCAGTTTC
CACCACAACCACAATAACAATAATAATACATTGGTTCAGCTAATACCTAC
AGGTTTAACTGGACCCCTTCCTCTTAAATGCCATGCATTGCTACTTGGGA
GATCATCAGCCTCTATAAGTGGACTTTTTATTTTACCAGGAATCATCAGC
TCTGATTCTAGGGGTGAAATAAAAATCGGACTCCTAACCCACCTTGTATT
ATTCCAGCAGGATAGTGCGTTACTCAATGGATCCCACTTCCTATATTGTT
AGATACAAAATCAATACCATCTATCAATGCTAACAGGGGCACTGGAAGTT
TTGGGAGGACAGGTACTCCTAACATTTATTGGTCTAAACTTATTTCAGTG
CAACAACATTTTCTAACCTATGTTGTAGACGACAAGTTTTTACAAGATGA
CCCTGTAGTATTGCAAAATTATTTTGCCTTTTTGTGCCTCTCTCTTGACA
AATTTCATCTTTGTATTTCAGCAGACAAGATTCAAATTGTACGACCTTGG
TAATACCTAGGGTTTCTATTATTTGAACAAAAAATTGTTCCTCAGTCTGT
TGTGCTAAAGACCTCTATTAAAATGCTAAATTATTTGCAAACATTATTAG
GAACTATTAATTGGCTCAGACCTACCCTTGGTTCCTCCACTATGGAATTG
TCACCCTTGTTTAATTTCTTTAAGGGAGGCATAGATCTAACATTTCCTCG
CAAGCTGGATGCAAAAGCCCGAGAAGCATTGCAACTTTTAACAGATAAAA
TTCAGACCTCTTTTGTATCCAGATGTCAAACAGAATTACCACTGAGGCTT
TGTCTTATCCTGGCTGAATTCCAACCATATGCACTAATAGGATAGACTTG
TTTCCACTGGACGAAAAAGATGCCAAATCCTAAGTGGGGAATATCCTTCT
CACACTCACATTCCTTTGTCTGCAGACTCTTTTCAGAACATGTTCCAAGA
ATCATTATCTTTACAGGCTGCCCTGGCAGACTTCTTGGGAAACATTGTTA
ATTCTTTGACTAAAAATAAACTCTAGCAATGTTTAAAAGATCTTTCTTTA
CAGACGCATTTTCTAACATCATCACAGCCCCCCCCTTGGTACATCACCTC
TGGAACAATTGGACGAAGCAATATTTCTTTTAAATTTCTTAAATATTTCC
AGATTTGATAACAAAAGAGCAAGTGAAAGAAGGTTTTCCCATGATGCTTT
AACAGATTCTCAACCACTTGTTTATTATAAAGATTTGCAGAGTGGACAAT
GACTGGGCCCTGTGCCTTGGGGACATAGCCCAGGACATGAGGGCCTGGTT
ATGGTTGTGTTTCTCTATCCACAGGAGCTCACTGGCTGCCTACAAAGAAC
ATCAAACCTGCTGCAGAGGGAATGAACTCTTGAAGGCATCACAATTTTGG
TTTGGCAATCAGTTACAATGAGTTAGGCAAAACATACATGACCTTTTTTG
TCATCCTCAGAGGATTCTCGAGGATGGTGAATGAGGCATGAGTCCCACAA
CCAAAGACGA
>ltr-1_family-113#LTR/Unknown [ Type=INT, Final Multiple Alignment Size = 1 ]
CTGTGGGGCAAGAAAACAAAGGAGGCTCAGTAAAAGAAGAACAAAGACCA
CTTGGTTAAATAAAAGAAGCTCTTTCCGCTGAGTCAGGGAGAAGATGTAA
CAAAGGTTCTAAAATATAATATATAGAATTAGTAGTTTGCAATAAACTGT
AACAAAACGCTTGGTCTGAAAGAAATGGTTTGATGCTCGAATCATTTATT
CTGTTGTCTGTCTAGAGGCATGTTATTTTAATCTGATGGTAAAAATATTA
TAAAACCTGTGTGCTTTTCTAATAAATGTTTCCGGCCTTATCACTGTCTG
GGGACCGTGCTTTTTGTGCCAATATGCTGCA
>ltr-1_family-114#LTR/Unknown [ Type=INT, Final Multiple Alignment Size = 1 ]
GTGAACTTAAAATCACAGGAACAACAATCCTCACGGGCAGACAATGACCC
AAAGGATGTAACATTTGCCGCCTGGAGGAGATGCCGTCGAGAAGAAACAG
GAAACCCTGACCCCCTCAACCCCAACAACCCTAATAACCTGTTCTTCTTG
CTCTTTCAGGTGTAACCCAAGTTTACCTAATTCCTTGTATTTACCTGTTT
ACCTGTTTTTGGTGAAAAAACCCCAAAAACCTTTATGTTGGAAGGAAGAG
CCAACAGAAAGTCATTTAAGATACTTACCTTATATGTTTTTCCCTTTTAG
AGCACTCATCATGGCACCCATGAAAGTTCTGACCTACCTCTGGTTCCTGA
TGTGGAGATGGATCCTCCTGATGTCCTCGTCAAGTAGTGTGGATAACCCA
TTGTCATCATGCCTGGTGGGCGTCCCCTTAAGGCTGAATGAAATGCCGGT
TGTTGGCCCAGCAAAAGGTTGGGATATCTGGGTGAACTCTCTAAAAATTG
TTCAGGATGAGCCCCAAGAATTGGAGTTATTGGGGTCTTACAAAGCAGAA
TTCAGTGTAAACTGGGATTTAGGCTGACAGTTAGAACATCATATAAAAAT
TTGAAAAATGTCAGCCCCAAAGAGGCTTATTAAAAATTTAAAAATTGGTG
CAATCTCACCCAGGTGTCTCAACTCTATGGTGGAGTCCCTACCTCTGCCT
CAAGTGTCAAGAATTATTTAGTTCAAGCTGTAACCAATTTCTTCTTAAAA
ACAAAAGGGGAGATGTCGCAGTGCAGGTGGCAGTGGCCACCGCAGCAGAG
CATTCAGAGGACTGGTGGACAGGCTTCCAGAACACAGAGGTCTCATTCTC
ACCCCATGATTACGGTTCCCATGTTCCTAGTGGTTCTTAGTTTACATGTG
TAAGTTTATTGGTTCAGGAGTTCTCCACCCAGTTTTATGTATAAATTTCA
TGTTTATGCATTTTCCTTAATTGCCTATGTATTAATTCTGGAAAGTTCTC
CCTTCTTCGATGCTTTGTATGCCTACTTATGTAATTCCCTCCCTTAAGTT
ATCCCTATTGGATATTCCGCTGTTGTCCCCTCCTTCTCAGTTGATCCCCA
TTGGTTATTTCCCTTTGTTCCACTCCCATATAAAATACTGTGATGTGTCT
CACTTCTTA
>ltr-1_family-115#LTR/ERV1 [ Type=INT, Final Multiple Alignment Size = 1 ]
ATAGAGTTAGAAGAAACATAAAGATTTTATTTATAGGTTAGCTGTGTTGA
AATTAGTTAGAATAGGAAGGAATTTGGGCCCAGCTAGAGTTAATTAAAAG
AGTTAAAAGAGCTGTATCTGAAATGGGTTTTAAGATGTTAGTAACTGATT
ACCAAATTACTGATGATCTGTCATTTGTATGTTTGCTTAGCTGTGCTTAG
AACGAGGAATAGAAACATTGGTAAGTTGGTGTAGGGAACAAGGCCAATTA
CCAATTTCCTCCCTTGGTGGGAACCAGTTCAAAAGTCATGCAAGAGGAAA
CTTAGAGGTCACTAAAGTAACTAGGATTGTTAAAGTTCAGAGAGGCAAAA
AGGCCAAAATGAAGAAGATGAACATACTTCATCTTTTTAAGACCACTGAC
CCAATTCAAGACCACCGACTCAATTCAGAGCACACACTACGCATGCTTAA
TGACATTTAAGCTCATTTCTATACGAAGCGGAGAATGGGAGGTGTTAATG
TTATGAATATGCATTAGTATTTTGGATATTCATAATTTTTGTAAATAAAA
AGCTTTGTGTTTGCTTGGATCGGGTCCTGTGTCTTAGGGAGCTATCCCAC
GCAGAGCCTGGTGCCAAATAAAACATACACTTTCTAACTCTAAACTGTTA
GAGAGTTTTTGTCCGTCTCAGTTGGATATCGCTATTAGATTGATATTCAT
ATTTTGGT
>ltr-1_family-116#LTR/ERV1 [ Type=INT, Final Multiple Alignment Size = 1 ]
GACTCTGGTGGGACCCTGCTTTATCTGGACGAGGGGCCAGGGGTCTGGGG
ACCCCTCCTCAGGCACCTGCCCCGCATTTTTGGGGAGACGGGGCTCCTTG
ATCCTCTGACACCCCGGGGAGAGACCAGGACCTGCCGGAACCACGGACAA
AGAGGTATGTTTTAAAATTAAAGGGGTACCTTAAAGAAGGCAGCTTGTAA
GACACAGCGGGATGCCCTGTGCGAAGCGGAAGCCTGGGAGAGTTTATAAG
TGTCCGCAGAAAGTATAGTAATTTTTTAATGGAGCGGGTAATGGCTCCAA
AGTTTCATCTTCCGTAAGGGGAGTAGAGCTGCCTCTGTTTCCCAGGGAGG
GGAACAAGGTACAGGGGTGCTGCCCTGGTCTCTCGTGGAGGAGAGCTGGG
CGTGCTGTGTGGGTGGCCGTGCGGTGCGTGTGGCTGCGGAGTTCAAGTGG
CTGCAAGAACTCCGGCTTGGTTCGTTCCTGTAGAGGGGAGCGAGGACCAT
GGGGTTGCCCACTGGAGGAGTACGGGCGGTAGCGGCGGGAGCGCCATCGG
TTCCGGCCCAGTCAGTGGCTTAAAAGCAGCATTGGCTTGTAGTTTGGGAT
ACGAGTGGTGAACAGAGAGAGAGACTAACTCTATTTTGAGTGCTGTGTGC
ATGCGTTAGAGACGCACCAGAGGTCTACAGGGAGCTCTTTGGGTGAAAGA
GTACGGACCCCCTAGGCTGTGGAAACAGTGTATGGGTATGGTGGCTGGGT
TATGCCAAAAGGGTTTGTTGGAACTGTGAATTAACAGTGTGTTGTGTGTG
TGTTTAGTTTGTGAGAGTTTGTATTGTATGTGTTTTGATTTGTGTGTATT
TGGAGCAGATTAGCCATGTATTTGTGTGAAAAAGTTATCAAAGTTTATGT
TTAGTGGAGTTGGTGGAAGGATTTTTGTGCTTGAGAAAGTGGAGAGTTTT
TTTGTGTCTAGAGAGTGGGTTGCAAGAAAAGAACTAAGGAGTGTGCGTGA
GTTTTAAGTTGTGTGAATGGTGGTGGTGAAATTTGGTTAAGGTATTAGTG
AAAAAGTGGTGATTGTGTGTTTGAAAGTTGTTAAATTTGTGTTTAAAGGA
GCAAGTGGAGCTAGTCTGAAACTATGCCCGGCATTACTTTGGCAACCAGT
GGAGTGATTTGAGTTTGTAGCTTTGGATTTTTGTTTTGTAAGTTTTTAGT
ATATTTTGAAAAGTTTGATTGCAAGTGAGTTTAAATTTGGTAGTTTGGTG
CGGGGTAACATCCAGACGAAGGGCTAATAATTTTAACCTTAGCAGTGAGG
CAGAACGGCGTAGCATGTAGGGCGGGTTCAAGACTAAACCCCCCGCTCGC
TCAGCAGCGCAGGCGAAGCGTCAGGGGCTAAACCCCCCCTCTCAGCAGAG
TGAGTGAGTGAGGTGGCGGCACAAGCTGTAACTCGCCAGCTCGCCAGAGT
TCAGCGTAGCCTTGCGAAACCCCAGCAGAATGTTTGCTCAGGGTTGCGAA
AGGCTTGTGGTGGGTTTTATAAGTTTAAAATTGTTGGTTTAAGTGCTTTG
AGTGAATTGTTTTAAGCATTTGAATGTGTGGTGTGAGTTTTATGTGCTGT
GTGAATTTGTTTTAGATTTGAATAAAAAGGAGGGGTTTTTTTGAGTGGTA
GAGTGTGTGTGTTGTGAATTTTATTAACAAGCTTTTTTTGTGTGGGGGAG
GGGTCGCAGATGATACAGAATCAGAGTTACCATCAGCTCCATCCCCGAAC
CCCGCTCCACTTTCTATTTCATCCCCCTCTGGGAAATCGATAACAACTAA
CCTGTACCCACCTTTACCAAGTAGTGACAGCAAAGAGGATGAACCATCCT
CCCCACAGGGTCCTATAACATTAAGGACCCCGGGGCGAACTAAAAGAAAT
ATACAAAAGGCGATGGATGAATTCAGTTATGATGGACATTATGTGGAAAG
TTGGGACTTTACTAATTATTCTTGCAATCGTAGCAAGAGTCAAAGCAGTA
CCACGCCAGTCTAATGCAACTGAAATATCCCGAAGCCAGGGGAAGGCATA
TGATCGTCACTTTCGGAAGGCTTTGAACAAAATGCTCAGAGTCACAATTA
CAAGCCTGTGGGAAGGAAGGGGTGCTTGAAGATGTAAATATGCATTTGTG
CAAGATGGGTTTCATTACCATCCGCCCATGAAACTTACCTGATTTGGCCC
TGGATGCTGTGACAAATGCTTGAGCAGTTAAGTTTAGACTCACAATAGAG
GGGTGTGCAACAAAAGCAAATTAACATTTGTCTCATCATTGGTGGAATGT
GCTTTTCAGATGGTCACCGACAGCTGCTGGTATATTCAATGCCTTGATTC
ATCCTATTATTGTATTGCTCATTTTAGTAAGCGCAAGTTGGATTTTATCT
GTGGTGATGCTTGTTTGGTATTGGAAGATGCTGTGGAGAATAGCAGCATT
GACATCACTATCCAAAGCGTATGGTTTGGTCTTGAATGAGAAAAAGCCTG
ACCATGCGGCTTGGATAAATGATTAGGAATCTGTGTACTAAGTAAAAGAA
TTTACTCACTGTTAAAAGAGAAGTGGGGAATGAAAC
>ltr-1_family-117#LTR/ERVK [ Type=INT, Final Multiple Alignment Size = 1 ]
ACAGCCTTGATGACCTAAAAGTAGTCAATGACCTTTTTGGACGATGGAGA
ATAACGGGATGGATTGCATCTTTGATTAAGGGAGCTCTGTGGGTATTCAT
TGTAATTATTACTGTGTTACTTATGTTCTCTTGCCTCCTACGTTGCTGCA
GAAAGGCTGCTGGGAATGCTTTTTAATAAATACATTGTAGGATTATAGTG
TATGTCTTATGCATAATTTCATTTTCTTGCATGTAATTTAGAGGAAGTAA
ATCAGTGGTACACTTAGTTGTTACTCCATCTGAATGTTGTCTTACGTGGT
GCAACAATTTCATATTGCCTCCATTCTCATCAGCTTAGAGTAGTATGGAA
TTTCTTGTTAGGAACAGCAAAAATTTATTCCCTTCAGACTGCAAGGAGAA
AGATGTAGTCCTTATTTTTTACCCTTCACAAATAGACAATTGAAATAATT
AAAAGCTTCACACATGCTGGGTGATTTCACTTACTCCTGATGTTTAACAG
GTAAGCATTGCTGGAATTACAATCATTTTATCAATGTGACATATCTTTGT
GATTCTTAACTAATAGTATTGCCTACAGGCTTGGCACCTAGGGGGAAAAA
TCAGTTCTTAAAAAGAAAATATTTTTACTGGATGGACAGAAATTCAATGC
TTATGGAAAAGAAAAGGCATGTTGTCAAATCACATTTTAGCTGAGGCAAT
AAGTAACAACAGAAATGCGAAATTACAGAGAACCAGTTATTTTGTTAAGA
GTAACTTACAGTGGTTCCAAGATAATGCAGACTTTCTACAAAGTATAGGA
GTATCAAGGGAAACCTGTCTTCATCTTTCTTTGTCTTTAAATACTGAGTA
ATTAAAGTTCGTATTTTGTAAGTTGCATTTCTCTCCTCAGAAACACAGTA
AGTAATACATATAAAAGAAGTAGTGACATGATTGGGGAAAAAACTCAAAC
ACACGATTTTGAGTGCAACGAGGCACGTGGCGATAAGTCATTTCACCAGT
AAATGATAGAGGATGCATATATTGTCATACCAGGTACTAATGTGTCATGC
ATGTCTGTTTTTCATTTGTCCCGTGTTATGAAAAGGATATGAATGATATC
TGACAACTTTGTGGAAGATTCAATAATCAGAAAGCCTTTATATTTGTGAA
GTGTGGAAATTTTGATGGTTTTGCACTGAAAGAACTATCCCAAGAATATT
AATGTATTCTTTGAGGTCATACAGTGATTTTTAGTAGTTAATGTAGTATT
TATCTTCATTATTCCTCTGCTCTATGTTTGAGACAATTTTCTCAGTGTTA
ATCTGTATTGGATTGGGTCTGATTACTTTATATGGAGGGCCTGGTTTAAA
TATACAAAGAGAATTGATAAAATCTTGTAAAATCTCATTGAAGTTAATTC
TGTTCTGGATGCCATTCTGGTGGGTATTGGTCAAATGAATTCTCTTGGTA
ACTGCTATTTTCAGTTATTTTCTGTATTTTTTTAATATGTGGACTGGTGG
CAAAGGATATGCCATCTTGTTCCTAGTCTCCTTGCTTAGATTCAGTAATA
ATCTTTAATTACAAATTGCCTTGAATTGGCATCACTCTGTTGTCATTCTG
TTTGACAGGCAAGAAGACAAGCTAGCTGTGATCTGAAGAAGTAATTTTTT
TAAACTGAAGTACTGTTTTTTCCAGTATTATAATTGATGCTGGGAATTAC
TGATGAGCTTATACTTCTAAACAGCAGTGAACATAACGGAAGTTTTATAA
CCGTAGAAATGTCCTACAAATACTGTCAAAAGGTTTTAAATATCTGTTCA
TAGGTGATGGTACCTACACTCACTGTGAATCTCAAATTATTTTCTATTTT
CTTTCATAGAAGTCTTCTAGTTAATGTCCTTCTGTCTTTTTTATTTTTTT
CCCAGATAAGGATATAAATCACGTTGAAGCCGTATGCCGCTTGATAACTG
GCATTAAAAGTCTTGGGAAGGAACAGCTGAACACATACATGCTGAGTTGT
TTTGGACCTTTGCTTATGGAGCTGGCCATTCATTCCTGTCACCAGCTAGT
AGTGCTGTTCCCTTGAGCTTTTGATGTTTGTGGCACCAGCTTCTGATGCT
GCCGTTGCTTTCGAATGTCTTACAGATTGGTTTTAATACTGTTCTTCACA
CTGCAGCACAGAATGGGAGTTCTGCAGTTTCAGGCTGAAGTACTAGGCTG
GGGGTTGCTGGCTTGAAGGCTTTCTGCTGTGATTTTTCCTTTGTACTGGT
TTGCAGTGAGGGTAATAATTCTGCAGTGAACTGCTGACTCCTTCCCTTCT
GCATGGTTACTTTTCCAAGTTGATTGCTTTTGGTTACCAGAGCACGTACC
TATGCTTCAAACAGAACTAAATTAATTTTTAAATCTAATTGCAGAAGATG
GAATAAAGTATTTCCTTGTTTGTCTTTGCTACTTGGCCTGTGATGTTCTA
AGCCTCAAAATGGCAGCAAGTAGTAGCTTTAAAAGTTTGCAAACTCTTGG
AAGAACGTTTTAAGTCAGTCTTATTTGTGAAATATTATTGAGCTTTTGAA
TGTAGTTTAGGGTGACGTATAATGAATTTCAGAATTGTTTCTGCTTAACA
CTTAGATGCTAACATTCGTTCCTTTGAGTCTTGTTGCCTTTAAACATGAC
ATAGCTCTGCTGAATTTTTTGGTGAACTATATTGACTACAGAGCCATGAG
CTGCAGTTTAGAGCAAAGGTGACAGTCTGACAATGAAGAAAGCATGGATT
TGGAAACAAATGTGACCGTTCTGTTTTGTGAAGTAGCAGTGTCACTGAAA
CGGTCCATGTGATGCTGAAAATAGAAATGAGAAGAAGGCTTCCCAGTGTT
CTAGCATCTACTGGTGTATACTTGCTGTGATGGTGACCATACGTTTCCAT
GTTAGAGGTGGTAATAGCTTGTAGTGAGCACTTGCGTCTGTAAAGGCACC
AAATAATGTGTTTGGAATAGTTGTGAGGGAAGGGTAAAATAGTCTGTTTC
CAAGAGAAATAGGAAAAAAACAAATAAATATTGCGTATTCTTAAGATGCT
TATAAGAATCTAATGCTATATTCATTAAACACGGTATACTTTGTTAGAAA
TACATTAGAATCCTATTAGAATAAAAGAGTGTGTGTTTGGCTGATTGTGA
ATAAGTGATAGGTGAATTTTCTTGAGGAGTGGGTGACGATTGCTGATGAC
CTAATCAGACAGGTGTGAAACAGCCAGGATGCCCTTCTTTGAATTTAAAG
CAAGCTGTCTGCACATCTGGAAGATGGAAGCACTGCAGTACACTCAGGAG
ATCAGGTCTGGTCTGCGGTCATACCTGAACGAGGTGGTATCTGTTAGGCA
GGTTTTTTGAAAGCTTTGTTTAATAAGATTATTGTCAATAGACAAATTAT
GCAGTAAATACCAGGGGAAGGTGCTATGGATCTGCTAATGGATGTAGATG
TTGCAAGAGGTCAGGGACTACAAGGAATCAAATGCACCAAAAGGCTGAAA
AAATTATCTGGCGAGATGATCCACTTCTGTGTATGGTAGTATTCAAGTAT
GTTTTTAGCTATTAAGAATTATCAGTATCTTTATAGTATCTTTTATTAAA
AAACCCACCCAAGATAATTTTGAAAGACAGATGTTGGTGATAGTTCTGTT
ATGTGACACCCTGCAGAGGTAAGACAAGGCTGAATAGGCAAGTATTGGTT
ATGACTTGTGGGTAATACAAAATTCCATTTTTGTGGTCCTCTCTGAGCGC
CTTGTGTTGCATTTTCTGACCAAGCTCTGTTTTATTTTTAGGAGCAAAGC
TTTGTGTTTAAAATGGAAGTTGATGTGAATGGAGAGTCCAGAACTGCCCT
CTCCAATTTCCCTGTGCCCCTTGCAGAGGTGAGTTGTGCAGGCAGGATGG
AAGGAGAAAAGCCACGCTGTTCCAGCACCCCCTGCTCACCAATGCGGCGG
ACAGTCGCAGGATATCAGATCCTTCACATGGATTCTAACTACCTGGTTGG
CTTCACAACTGGAGAGGAGCTGCTAAAATTAGCCCATAAGTGTACGGGAA
GTGAAGAGAATAAAGGAGAATCTGGTCTGAACTTGGGCTCCAAACATCTT
GATTCAGGACTTCCACGTTCCTCGCGCTTGTACAAAACTAGAAGTAGGTA
CTACCAGCCATATGAGATCCCAGCAGTAAATGGAAGGAGAAGGAGACGGA
TGCCCAGTTCAGGGGATAAATACAATAAAGCTTTACCATATGAACCTTAC
AAGGCATTTCATGGTCCCCTGCCTCTCTGTCTTTTGAAAGGTAAAAGGGC
TCATTCCAAATCCCTGGACTACCTCAATTTAGACAAAATGAGCATTAAGG
AACCTGCTGACACGGAAGTGCTACAATACCAGCTCCAACACCTTACTCTT
AGAGGGGATCGTATGTTTGCAAGGAATAGTACATGAGCTATCATCTCAAA
TTTAGAAATGGTTTCTTACCTTCTCTCTGTTGCTGCAAAAATCCACTGTT
GTACTGTGTACATGACTGTCCACATTGTAGGTGGTTGTATCAGCTCAGTG
TTACCAGAAAGGAATTTATTTGAATACAGTCTTAGCAATGCAATGTGTTA
CAAATAATTGGAGAGAGAAATCTTTCCTGAGCAAGCAGCTTCTGATGCAG
ATTTGACTGCAGCTGGTGGACGTTTTTTTGGACACATTTTAAAAAAAAAA
AGATTTTGATTTTTGGGATTTTTTTTTTTTTTTGTTGGTACAGCTAGATC
TAGTATTTACAGTATTTCAGCACTGAAAAATTGGTGATGTCTGCTTGGTT
GTTGCTAATTTTGGCTTGATGTTAGAAAATGCTCTTGGATAAGTACTCAA
GGAGGTTTTTTGGTTTTACTTTTTGTTTCTGTAATAAAAACTGGCGCCCA
AACAGCCTTGGATCCTGGAACCTGGACCTGGCCCGAGCTGCGTCTTGATC
ACCAAGACAGAACCAGCTGTTCGTGTGCTGCTCCTCTGAAGACAGACCTA
CGTTTTAGCAGGCCTTTCGGACGGGGACAGTTCGAGTCCCTCATCTCCCA
CCTAGGACAAAGTCCCTGAGGATCGAACTGCCAGACCATCCCCTCAGCAG
ACCTTTCCAGGAGCCAGCCCCACCAGAAAACGGGATTTGTAAGTTTAAAC
TTGGGGCTCTGCTCTCCTCTTGCGTGCATTTTAAGTTACTTTGGTTTTTT
TTTCTCTCTTTTTTTCTGCTGAGGGAGGAGCTAAAATGGGACATAGGCAA
GCTAAACCCAGCCTTTCCCAATCTGAGAGAGACCTATACCCCTTTCTTCT
GACTCTTCTCTTCAAATCTGACTTTAAATTCTGTAAGGGTGTTCTTTCTA
AGAAAAATCTTAAATCGTTCAGTAATTGGATATCTCTAAATTTCCCTGAA
GCTAACACCGATTCTGTTCTTATTTCATTTACTGGTGAAAACGTGTTGTG
CGAAAACCCCCCCTCAGCCGAACCCCTTCTCTGCCCTTCCCCCCTCCCAC
CCCCCCTCTCCGCCTCCGGCAATGGCCAGCCAGAGCGCGGACCCAGCCAG
CTGCCCCGGCCCTGGCCCGGCAGGGGCGCCGGCCCCCCCACTTCCCTTCC
CCGATCCTCTGTTCCCGGCGGTCCTCCCGTGTCCGGCCCCCCCTGCTCGC
CCCCTCGGTTCCGCTGTCACCCCCCAGGCAGCGCACGCGGCACCCATCCC
AGACCCATCCCCCCTCCCCGGGACGGATGCCTCTGAGCCGCCCCCAGCCC
CGTCTCCCTGCGCCCCTGGTGTCCCGCAACCCTCCCCTGCACGACACCAT
CCTTCCCCCTCTCGCACCGGCCCGCGGTGCCTCCGACCCCCCCACCCACC
GCGACCCACGCCGCCGCGTCCCAGTCTCCTGCCGCGTCCCAGTCTCCTGC
CGCGTCCCTGCTCCACGCGGTCCTGCCCCCCCCACCCCAGCGCGGCAGCC
CTGTCCCAGCGAGCCGCCCCGCCGCCGCTGCCCCCCCCCGCACCCACGGA
GCAGCCATGGTACAGCACGGGACCGGTCCCGCAGAGCTCCGCACACACAC
CGTGGGGCACGGAACAAGCGTCACGCCCCCCGCCAGCGTCTGCCCCTCTT
GCCGCTGGCGGAACGCAGCTATCCGCAGCACCGCCTCAGGCTATCGCCCA
TAGAATGGAATCTCCCTCCCCCCTTCCCCCACCGCAAATGGCTCTGCCAC
CCTGGCAGGCGCCGGCACACCCGCTCTCCCCCCTGCCAGCTGCATCTTGC
GCAATCCCTGCTGATGTTCCCCCTCTCCCTGCACCCCCCCCCCCCACTCC
GGGTTCTTGCGCAATCCCCATTCCCCCCGCTGCTGCGCTAGAGCCTACTG
CCCCCCACACCCTCCTATCGCCCACCCCGACTCCACATGGAATTGCGAAA
CTGGCACTACCTGTAACCCGACCCACCAAACGACCTCCTGCTGTACAACC
TCTCCCCCCACATGCTGCCATAACAGGACCCCTTCCCACCCCTCAAAGCA
CCCCCGACCTCCTGCCATTCCCGCCCTGGGTAAAGCAGAGCCGGCATTTC
AAAAATGCCGCGCTACGCCCCCTGTATCTCAGCCCCGCCCTGCCACAGCC
TATTCTTCCTGTCCAGATGACAGTAGCAGCAGCTCTGACTCTGAATCTGA
AGATCGATGGGCACAGATACGCAGGGAAGCGAACCGGGAGGGGGATTGGG
AGTTGGCTCAGAAAATTTCAGCTTTTCCAGTCATTATAGGGAGAGGGAGG
AGGGGTGGCCCATCTACAAAAACATGGGAACTTATCCCATACAGAGAAAT
CAAAGAGCTTAGCAAGGCAGCAAAAGACCATGGGAGAGGGTCACATTTCT
TTAGAAACTTATTGGAAGCCACTTTCTCTGCCTATACATTAGTACCACAT
GATATTAAAAACATTATTAACTGCATCCTTTCCCCTGCCGAATATATGTT
ATGGGAAAGGCATTGGAAAAGACACTTAAAACCACTGTCTGACACTTATG
CTAAAGATGCAAATCAGGCAGATTGGACAATAGAACAACTGGCTGGAGAA
GGTGACCTCCAAAAACCCTTAGATCAAGCTACAACCTTACCTGAAGTAGC
ATTACAAGACATAGCTATTGCAGCTAAGACATCGCTGTTTCTTACCCCTG
ATGATTCTGTTCCTACACAATATTTCTCTAACATCAAACAGTCAGCAAAT
GAAAGCTTCATTCAGTTTGTTGATCGTTTGAAAGCTAGCTTAGAAAAACA
GATAGAAAGTCCGGATGGACGAAAGGAACTTTTGGGCAAACTTGCCATGG
TAAATGCTAACGAACAATGTAAGAACATCTTGAGGGCCCTACCCATGGAC
ACAGAACCCACAATAGAACAAATGATAGAGACCTGTACTAGACACACATC
CACAGAGAACACAATGACCCAAGCAGTTGTAAAAGGCATCACAGAGGAGT
TTCCGGTGCATTTGCTGCAGCAGTCTCTAAGGAGAATGCCTGCTGTTTCT
AATGTGGCGAACTTGGACACTTTATAAAGGACTGCCCACAAAGGTCACCC
ACCCAGGACCATCGTGCTGCCTACCAAAGGCACCAGAGACAGCAACAGCA
CCAGCAGCGTCCAAAAAACTTCTACCGGAGCACGGTGTCAAGGCCCCGCG
CTCAGACAACAAATCAAAGGCCATACTACCCCGCCCCAGCTGTGAACTCC
ACATCGGACCACCGAGAGCAGACAGCTGGACCTCGCCCGGCACCATCATC
CCAGGCGATCCCAGAACACATGAGAAGGATCCAACACACGGAGCGCTACC
GATCGGAACGAGACGCCAACTGGTAACATCACTGCCAATTAACTTTGTTG
ACAAGCGTTTTTATCGTATTCCCACAGGAAAGTATGGACCGCATGACGGC
CCATGGGACATTCTTATCCTAAGCGATACCATCCATGGTCCAGAACAACT
CTTTGTATTACCTGAGATACAAACAGTGCACCCTGGACAAGAGATTCTTG
TCCAGCTTTGCTGCACGGACACACCTTTCTTTCTCCCACAGGGAACACCG
ATTGCTCAAGCTTTTTTACTTCCACAGAACCGCCCAGAACAGCTTCCCCT
CAATCCTACAGCAATGTGGATAGAGATTGTGGGCTCAAACAAACCGACCA
TCGAGTGCAGCTTGTTCTGTAAAGGAGAGAGGGTCTACCGCCCACCT
>ltr-1_family-118#LTR/Unknown [ Type=INT, Final Multiple Alignment Size = 1 ]
TCCACACTTCTGTAAGTTTAGATAATAGAAGAAGAAGCTGTTTACTGCTT
GCTGTTTGCCTGCTGCTGCTGTTACTGCTTGGCCTTATCATGTAACCCCT
TTGAACTCTGCCTTCAGAAAACTATGAGACTATGAAATAAAGAATTTTAG
CAGGACGGCAGCCTCCTCTGCTCTTTCACCCTTGTCTGAAAAGGAAGGGT
ATCCCACCAAAATCTCAACAAATGGTGCCTCTATTTTAAGGGAGAAAACT
TAAAAGAATTTCCTGTTGAAGCATCTCCAAAGTAGGAAGAAAAAGGCTGT
TTGGAAGAAACAGAAAAATCCTGGGAGCAAAGTGGACCTTGAAATGAAAG
GTGACACGGTATCTATTTGATGCTGAAAGGAAAACATAAACCCAGCTTGA
AGGATGAGCTGGAGAGAACTGTGCTGAAGTGTTGCTATGACCCAGCCCAC
TGCGGGGCTAGGGCAGCGAGATGCCAACCCCAACCAATCCCAGCCTGAGG
AAAAGAGTCTCGGGAGCATCCCATCCCATCCCAGCTTATGATCATCGCCA
TGTTCTGGTTGTGAAATTCCATGAGCACAAGAACTGTGTTACTGAAGCTT
ACCTCTGGGGAGGAAAGGTAAGCATCCTTTGGAGTAATCTAGATGGGGAA
CAATACGACAAAAGAGCAGAGGCAGATTATGAACATCTAAAATATTTATT
AATATGTAATAATGACAAGATCCCAAGCAAAGATTTGAAAGATCTTTTAA
TATATGCTCAAAAAAACTTCTCAGAAGTTAAAGCAGGCTCTGCATTAAAT
AAAAAAAGTATGGGACCAAATAGGTATAAAATTATTTGATGAATCCATCC
GTGGAAATAAATCTGTATCAAATATACTGCCCATATGGCAAATAATTGTT
GAAATATTGAATAATCCCTTCTCTAAATTCATAATTACAGTCCTTGAAAT
AGAATCCAATAACGAAATACTGCAAACTCCAGTTTCAAATTCTATATCGC
AGCTAGACACTAATGTGGGTGGAGAGGGCTCTCAGCCAGATGGCACATAC
AGGAGACACATGTGCACGCGAGTTTGCATGTAGCACCTTGGGTGCAGATA
GCCCACTCACAAAACCTCCACGTTCTTTAACTGCTGTTAAACTGCAGACC
CAGGACCCCCCGGGACCGGCGGACATGGCACAGCCGTGTTCTCGGGCTGC
ACAGCTAGTTCAAACAGCTCCGTGTGAAGCCCCAGCACCTCCAGGTGCCT
CTCCGAGCAAGCCGAGCGCAGCCGCTGCTGATGCTTTGGAAGCCGCAGCA
GACGGAGCAACCCCCCCTTCGTCTTTGCCCCTGACTCCGCCCCATCTCTA
CGGGCAACAGACGGGTTTTCTGCAGGTGCTGCCGTTCCTTTCTTATTGGG
ATTCCCATACCCCTCCTGGCCTGAGAAAACAGGAGGGATTTTCCCTTCCC
TTTGCGAAACAGCTTTACTTTTTGCCTCCACAGCCAAGAAACCCGAAATT
TTTATAGATTCAAACTCGGTCCTGCTGCCTGATCCAAGCGCCAGACCTCT
GTGTGTGGCCTCCTGCTGCCACCACTCACTTCTTCCCCCCTGCACGGAGC
TGCTACGGTGTCCAACCTGCAGCCCATGACGGAGCAGCATTCGGCACCCG
CGCTTGTTTCCCCACCATTGGTGCAGCCACTGCCTGTGCCAGCCGGCCTG
CCGCTGGACCACCCTGGCCATGACCCTCTGCCCATGGTTCCTCAAATGGA
TCAAGTCTTCTATATTCAAGCCGGTGCTTGGCCAAAAAACTACTTCACTA
CAGAAATCTTGCCGGGTACCCACGATGTACAAAATGTGCGCTCACGTTAT
CCCAGACAACCAGCTGATGTCCCAACAACGCCATCTGCCATACAAGAACA
TGGCGGTGCCCTCATCACTTCCGTAAACAATGCCTACGTACTTCCGCTGG
TGCCATCTTGTAACCAACAAGTTGCTCATCCGCCAGCTGCAGCACCACCT
GTGGCTGCTTCTGTTATTGCACCCTCAAATACTTGACAATACACAGACAC
AGATACAGCCTGCCTCGGAACCCATTCTATTGCACAGAAAGGGGGGAGAT
GGACCAGAAAGAAACAGCTGCTGGAATAATAAACACAGAAGAATGGACAA
TGATTGTTCTGCTTCTGGTGAAGAAGAAAACCTATCTCTCCCTCATCAAG
ACACCCTCTAAGGGAAAGTCGACCTCAGCAAATAGCTACCATACAAGCAG
CTACCTTGGGAGAGTCACTTGAAAAGGATCTCAAAAGTCAGTCAGAAGTA
ATCGACCAGAGACTTGCAAAAACCCTTGACGCTCTCAATTTAACAATTCA
GCAGAGCAATAAGGTCATGTAGTGGGAATCAGTAATATTGTAGAATTCTT
TGTTAGATGATAGTGTTATGATACTC
>ltr-1_family-119#LTR/ERVK [ Type=INT, Final Multiple Alignment Size = 1 ]
ATGTTGGAGTGAAAGCTCCTCTGGACTCAGGCCCAGAGGAAAGCCAAAGC
ACAGGGATTGAATTAAAACCTTTGGACAAGCTGAAATACATGAAGTCACA
CCAAACTGAAATAGAAATACAGATTTTTTAACTTTTAGTAGAAATATATG
CTAAGTGCCTTAAACATTAAAAAGCTGTAGCAGAGACCTTAAACACAGTT
CTTGCTGCAGCAGTATTACCTTTCACAGAATTCTTTACTTTAGACAAAAC
ATAGATAGAATTAAACTGTTCACATTTTTAGATAGAGTGTTCACATAAAC
AATAAGAACTGATAGAAACTGTATATGCAAATCTGTGTAATACCTATGTA
ACACTTGTGTAAGGCTTACGACTGTTAGAATTAGACCAGGATGGGTTAAG
AAAAGGAAAACTAGAATCGTGTGTTAATCTTATTAGTTAATTAGCAAATA
TAATCCACACTTCCATAAGAAAA
>ltr-1_family-13#LTR/ERV1 [ Type=INT, Final Multiple Alignment Size = 1 ]
ATTGGGGCCTCGCCCGGGATCTACACCTCGCCTCTGAAAAGCGTGGGAGG
ATTCAAGAAGCAAAGGGTAAGGCGCCCCCTGCCCAAATTGGCAGGACCTT
GCTTAGCATCCTCTGGCGCGGTTGGTGGCAGCAGGGCAACACCCGGAGGA
CAAGAAAGACACAAAAATAAAGCAAATAAAAGAGAGAGCTCTCGACAAAA
ATCCCACAGACACTGGAAAAGCAACAGGACTGGTAAGTATTGTCCAAACA
AAAAGGGGGTGGTTACGGGAGATGAGTGTGTGTGAATGAGACGCGGACTG
GTTGCCCCAGATCTGCGAAGCGAGTGTGGCAGTCTCTGAGTGCTGCGGTT
CCGTCTTGTTCGCGAGAACAGCGGCCAGCGAGGAGACGAAGCGAGAGATA
AGAGGAGTGAAAGAATCTCCCGGGGGTGACTGGGACGGGTCCCCAGGGAA
GGGGTTGCAAAGTGGGAGCTACACCCCCCATATGCTGGGTTGAGGAAAAC
TCCAAGACCACCCAGGGTCTAAAAGTACCCCAAGAGAAGTTGGGGTTGGA
TGCTAGCAGTGCTGGGCTGAGGAAAACTCCAAGAGCACCCAGGATCTAAA
AGTACCCCAAGAGGAGTTGGGGTTGGATGCTAACAGTGCTGGGTTGAGGG
AAATCCAAGAGCACCCAGAATCCTAGGATTATTTCATACCCATGGTGGAT
ACTAACAAGTGACTTGAAAGAGGTACCTTATTATTCTGTTGTGAGTAAGA
ATGAGTGAGTGAACAAATATCAAAAAGGAGTGAATGTGTGAATGAAAGAC
TGTGTAATTAGAAGTTAACTTTGTTTTTGGGGAGGCGGGCTGTAATAAAT
TTTTTTTTGTTTTTTGTACTGTGAAAGAGTAGGTAGTACATTACAGCAGT
GAAGATTGGTGTTTTAAAGAAATGAATTAGTATTTCAAAGGGGGGGGGAT
AAATTGGTATTTTGAGTAAGTTGGAATAGAGAACTGGAAAAATGGGACCA
CTACCTAGTAAAATAAGTTCAAGAGTGCCAGAGGAGATACCCCAAGACAG
TCCCCTTGGGGTCAAACTCGCGAACTGAGAAACTGATCCTTCCACAAAAG
GAAAAGATAAAGTAAAAATGATTCAATTCTGCATGAAAGAGTGGGTAAAA
AAGGAAATCAGATCTGATCATGTGTACTGGCCAAAATGTGGGTCTGATGA
GGCATGGATTTGCCAGGCTCTAAATTTTCTTGGGGAAAAGGGACTAAGGG
CATCAAAAAGGAAATTACAGTTTGTGGAATCAGAAGTAAAATATCTTGGC
CACCTGATAAGCAAAGGTAGCCGAAAACTAAGTCCTGAAAGAATTACAGG
GATTTTATCCCTCCCTCCTCCCTCTTCAAAAAAGGAGGTTAGGAGACTGC
TGGGGCTACTGGGATATTGCAGACTATGGATTGAGGATATACACAAGCAG
TAAAATTTTTATATGAAAAATTAACAGGGGGAGACAATATACAATGGACC
AAAATGATGATAATAAATTAGAAAAACTGAAGTTGAAACTAGCCTCGGTA
CCAGCCCTAAGCTTACCCTCACTAGAAAAACCCTTTCATTTATATGTGAA
TGCAGAAAATGGAGTAGCTCATGGTGTATTAGTCCAGGAATGGGGAGGGG
TGAGAAGACCAATAGCTTATTTATCTAAACTATTGGACCCAGTAAGCCGT
GGCTGGCCAGTATGCATTCAAGCCATAGCAGCTACTGCTATTTTGGTGGA
GGAGAGCCGTAAGCTCACCTTTGGAAGTAAACTGATTGTATACACACCCC
ATGCGTCCGAAATGTGCTAAATCAAAAAGCTGAAAAATGGTTAACAGACT
CCAGGATACTAAAATATGAAGCAATTCTGATTGACAGTAATGATCTAACT
ATAGAAACAAGCAAAAGCCTCAATCCGGCCCAATTCCTGTATGGAGAACC
AAAAGATGACCTGGCACATGATTGCTTGAAATTATTCAATACCAAACAAA
AGTTCGGAAGATCTAGAAACAAGCCCTCTTAGAAGGGGAAAGAATATATG
TGGATGGTTCATCCAGATGCTTGCAAGGAAAAAGAATGTCAGGATATGCC
TTAGTCGATGGGATAAATATGCAGACCATCGAAAAAGGAAAACTACCTTC
AAATTGGTCGCGCAATCTTGTGAATTATACGCTCTAAAAGAGCACTGGAG
CATTTAGCACACAAAAAGGGGACCATCTATACTGATTCAAAGTATGCCTT
TGGGTAATACATACCTTTGGAAAGATCTGGGAAGAAAGGGGTTTACTAAA
TTCAAAGGGGAAGGAACTGATACATGAAGGCCTGATTTCAGAAGTGTTGA
GGCATTAAAATTGCCTGAAGAAATAGCTGTAGTGCATATCAAAGGACACC
AAAAAGGGATGACCCCAGAAATAAGAGGGAATAATCTAGCAGACCAAGAA
GCCAAAGATGCAGCAGAAAATGGGACTAAACGAATTATGTTAATCCTGAC
CCCAGAAAGGGGAGAATTGGAAATCCCCAAATTTAGTAAAAAGAAGAAAA
GAATTATTTAAGATAGGGGGAGAACAAGATCAATCTGGAAAATGGAAACT
CCCTGATGGGAGACAGTTACTTAATAAGCCACTCACTAAGAGAATATTAG
AAGATATGCATCAAAAAACTCATTGGGGCACTCAAGCTTTGTGTGATCAT
TTTCTGAGAAATTATGGGTGTATTGGAATCTTTGGGGTAGCAAAACAAAT
AACTGGGAACTGTATAACTTGCCAAAGAGTGAATAGGAAAATAATGAGAA
AAACAACATTAGGAGGCCGCGAGTTAGCTCTGCGACCATTCCAAAGTATC
CAAGTAGATTTCACTGAACTTCCTCAAGTACAAGATGGAAGTTCCTAGTA
ATAGTAGACCATCTAACTCATTGGGTAGAAGCAGTTCCTGCTACTAGAGC
TACAGCTAACATAGTATGCAAAACCCTTCTGGAACAAATTATTCCCAGAT
ATGAATGGTTAATAAAATAGACTCAGATCGAGGAACACATTTTACATCCA
AAGTCTTACAACAAATAACTCAAGCCTTGGGGATAAAATGGGAATTACAT
ACCCCTGGCACCCACAAAGTTCAGGCCGAGTAGAAAGAATGAACCAGACT
TTGAAAAAACTTTAACAAAATTAATGATTGAAACTCAAATGTCATGGGTA
AATGCTTACCTTTGGCTCTGTTGAGAGTCCGAACACAGCCCAGGTCAGAC
CTGGGAGTATCTCCTTATGAGATGATGTTCGATTACCCTTCCTTACCACT
CAACATGAAACAGCCACTTATGAAGTGGAGAAGCAAGTGTCAAAAATATG
TCACCACAATTGCCAGAACACTTGAAAATTTGAGGCTGAAAGGAATGATC
CCTCAAACCACAACTTTAGAGTTCAAAATTCATAATATCCACCAGGGAAT
GGGTACTGTAAAAACATGGAAAGAACAATCTTTGACTCCACAATGGGAGG
GTCCTTTTCAGGTACTGCTGACGACTGAGGCCGCAATCCGGACCAAGGAA
CGAGGGTGGATCCATGCCAGCAGAATCAAAGGACCTGTAAAAGAACCTGA
AGAGTGGACTGTAATATCCAAACCAGGTGACACCAAATTGATTCTTAAAC
GGAGGCCAGTGGCAACGAACTAGAACAATCTAAATAATCCAAGGGATATG
CAAAGAATCACACCTAACTGAGAAGTAAAAGCCAAATTTATATCAGTGAC
CCCTGGACAAATTCTGGGACATCTTGGAGAAGAATATTCTCACTTCAAAC
AGGAAGGGTTGGGACTGTATCAAACAGGGAACTCTCATATTCTGATTCTA
GCCTGTGATTTGTATTGAGAAGGGGGAGAATCACAACTTCCATCAGTGCC
ACATCATATACCCTGTTTGAATCATTCTAATACGGGGCATGCCAGCCAGG
TCAAATATAAGTAATTAATCTGGAGGGAAACTGGCATTTCACATCATCGA
CACCCTAGTTGTAAAAGGTGTCAAGCACAAAATCAACCCCCTTATCCAGA
CAAAATCATAAGCAACAAAAGCAATAACTTTGCTCTGCAGATGGGAAATA
CCAGTGCCTGTTGAATGGGAAATGCCTAAGATACAAACAGTTAAAAAGGG
TGCCAAAAGAAATTTGCCTAAAAGCTACAAAGGAAGTGACAAGGAAATAG
AGGGCAAGACCGGGTTGGCCACTGTACTCGCCACCAAGAAGATCCAATAC
ACCTGCTATGGGTTGCAACCTCATAGGCAAGGGAGGTGGGCGTATAAGCC
ATGCCGGACCTCTGTTATTCCTTCTTTTGTCACTTATCCTGGTCCCTTTC
GGGACACCGGCAAGACCATGTTACAAATGCTACGAAAGCTCTACATGGAA
AGACACCGGGGCTTCTTTCTTATTACTCATACCCATATCAACAGTCACTG
TTATGACTCGTCCAAATTAGGTATTTGCATGCATAAAGGGGAAAAATATT
AGATTACAGAAAATTTGGGAACAAGTGGAAACAGACTAGGAAGTAATTGT
CCAAAAGGAGAAAAATGGATTTGTTTCACAGCTGCCACCAGGGGAACAGT
CCAAGATTTGGTAAAAGAACAAGTGGTAAGTAAAAATACAAAGCCAGCAC
AGCAACCTCGCCCTATATTCACCTCACGCCAGGACCTGTATGCAAAGCTT
AAACAATAGTTAAAAGAGGAAAAAACCCCAAGGTTAGGAAAAAACCTGTT
TGTGGAATTGGGGGAGAGGACAGGTAAGGAACATAACCAACTGTTGGGTC
TGTGGAGGAGCTTTGATGACAGAAGAATGGCCATGGAAAGGTAGCAGCAT
AGGCCCAGTAGAACTCCTTAAATGGAACCGGACAAATACAAGAGGGGGGA
ACCGACCTGAGGGGTGGATTTTAAGTTCAACAGTGATAGGGGAAGAATGC
CTCTGGCGAACTGGGAAAACTTTCTTAATGAAGTAGGAAACACTCCCTGT
AAAAGGTATAAAGTGAGCAACAAAACTTCAACGTGGTGGGTCCCAGAAAA
ACCAACTTGGTATTGGGCTCAGAAAAAAGGAAAAGGCTATATATATGATA
ATGAAATTGGACTCTTTCAGTGTAATGACACAAGGAAAAATCCTTATTTT
GGAATCCCAGAAATATCCAAATTTTGGGAGAATATAAATCAACAAGGAAG
GTGATTATTGAAAGCACCAGATGGCTTATTTTGGATATGTGGGAAAAGGG
CATACCCAAGACTCCCTTCACATTGGAAAGGGAGTTGTACATTAGGAATC
ATTCAACCAGGGTTTTTCCTTTTACCAGAACCAGAGGGAGATCAATTAGG
AATACCTGTCTATGAAGACTTCAAAAGAAATAAAAGAGATTTAATTGGAG
GATTCCAAAAATGGAAAGATGAGGAATGGCCCCCTGAACGAATATTAGAA
ACATATGGGCCAGCTACCTGGGCACAAGATGGAAGTTGGGGATATCGAAC
CCCAATTTACATGCTGAATCGTATCATCAGACTCCAAGCCCTTGTAGAAA
TCATAACCAATGAAACAGCTGGGCTATGGAATTAATAGTCAGCCAGCAAC
GCCAAACCAGAGCTGCAATATATCAAAATAGGCTGGCTTTAGACTATTTA
CTGGCTGAAGAAGGGGTGTGCGGGAAGTTCAATACATCGGATGTTGTTTA
AAAATGATGACAATGGGATGCCGTTCTAGATATCGCCAACAATATCAGAA
AAATAGCCCATGTACCAGTCCAAAAATGGGAATCAATGATGACTGCTAAC
TGGTGGGATGGCATATTGGGGAAAGAATGGTGGAAGAAGCTAGGCTTCTT
CCTCTTATGTGCTACAGCTGGTCTAAAATTTCTCCCTTGCTTGATCCCCT
GCTTTATTCGGCTATTCACCAGCGTAGTTCAAGGCATGCAAGTTGTGGCA
ATGCCTACAGACCCAAAGTTGGCTATGTCTGGAACAGCACAAAAAATTAT
GGTATTAAAAAGACAAAGTGATATAAAAGACCCTCTCGAAGAAGCCAAAT
TGATCTGTGAAAAGAACGAACAGACATTAGAAGCCAAGAAAAAAGAATTA
TTGCTCAAGCCAAATGATTTATAAAATAGAAAAAGGGGG
>ltr-1_family-14#LTR/Unknown [ Type=INT, Final Multiple Alignment Size = 10 ]
TTGTTGCTGCCTGTTCCGAGCTTCCCCTCCCCCCTCCCAAAGACATGTGC
TCTGAGCTCCTTTGTTCCAAGCGCGGGCAAAGCCAAATGTAACTCAGACT
CTTTAGCAGTGTCTGATTGGCCGGTCACCCCGGGTCCGCCCCCAGTCCTC
CCCTTTCCCCTTCTCCGAATAAAAGAGAGGGCCGAGGGGAGGCANACGCC
CTCTCTCGGCTTNGCNACCTTTCTGCGAACATCTNTGGTCGTCTGTCTCT
ATTTGAAAGCTTCTAATTGCAGGGAATTAAGCGAGCNGAGAGCTATATTT
CTCCCTCTTTGCTTCTGCTGGTGGTATTAGTTTTGCAGCTGCATTCAGGT
ACCGCTTTTAGAGCTACTGAAATGCTAGATCGCCCGTGCTACCTCTCTAG
GCTGCTCGAGGCTTTCTAAGGCATTGAACTACGAGCGCTAGCCGGTAAAA
AGCTGAAAGTATACCTTCCGCA
>ltr-1_family-15#LTR/ERVK [ Type=INT, Final Multiple Alignment Size = 5 ]
TTTGGCGCCCAGCGTGCTATCTCTGAACCCCGGTTCTGAGAGACTTTCAG
GGTGTCCCAGGCAGCTGCGTGTCTGCTGGAGTTAGCTCTGCACGTCCTGC
TGTGCCAGCTCTGTGTAGCGAGNTGTTACTTTTTGTGTAACATCGAGCCC
AGAGCCTCAGCCTGTACCCTCCCCCACGCCACGTGGCGAGGGAACGGCTG
GAAAGCGGAAGACCCATCTCGCGTTTTTTTTTTTCTCCGGACCTGCTTTC
CTGTGATAAATCCAGAATTCTGGTGAGTATTTCCCTGCTGGTTTAGGGGC
TCCTGTCTTAAGCTGGTGCCGGTGCAAACTTTCTCTTTTTTTTTTTTTTT
TTCTCCTTTTTGGCGATTTAGGGGCTGAGGTTTGTGGTGCTGCATTCGTA
ATGGGATCTGAGGTTTCTGCACACCATAGAGAAATATACTACCAAGTTCA
AAGCTACCTTTCTTGTACTGGGCATAAATACCCTAAAAATCTAGTTCAAT
CTTTTGTACAATGGCTTTTTCAGTACTTTCCTAATCTGACCTCCGAGGAC
ATGAGATCTTCTGAATTTTGGGATAAGGTGGGGAGAAAACTCTCCTCTCT
TAGGCGTTCAGGAGATGAAACAGTTTCAAAATTTTTTCCTCTCCTGTTAC
TAAGTTATACTTTGCCGGAGAAAAAAGCAGTACATGAAAAGCCACCGCAA
AAACCCTCTTTTAATTCCCTTACACCCTCTTCCAACCCCTGTGTCCCTGA
CCCCTCTTCCCCTACGCTGGAAAACACAGATAGAGCAGACTGCTTTTCAG
CACAGGAGAGCTATCGTCCTCCTGGCTCACCCGTGTTTCCTCAGCACCCT
GCCTTGGACGGGAATCCGGAGCCCGTCCCAGGACCTTTCCAACCCCTTTT
CTCCACTCCTTTGTCCCCAGTTTCTAGCCCTCATGTTTCAAGCGCGCGTA
AAAACCCCTTCTCCCCTGATCTCTTTGTTCCCAGGGACAGCCATTGCCAT
GTGCTCGCAGCCCGGGAAAAAACCCCTCCCCCCAACCGCTTTTCTCCGAG
TTTGTTTGTCTCCAATAATGGCGGACGCAATGTTTCTTCATCTCCAAACT
ACACCTCCCACAATCCCTTTCTCCCCCACCCCACAAATCCCTTCTTGTCC
CCATCCCCCCCACTCCCGCGTCGNAACCTGACCCCACCCCGCCCCCCACA
GCGTCGTGTTTCACCCCTCCCTCTGTTCCCGCCCATGGCTCAAGTGCCGC
CCCTGCCTCCCACAACCCCGCCCCCAACCCCTCCCCTCCTCCGGCCGTGT
CCCCGCCTCCACTCCCCGCCCCTGCCCCTCCACTCCCCGCCCCTGCTTCC
CATTGTCCCGCCCCAGGTTCCCACAGTCCTGTGACTGCCCCTCTNAATCC
GGGAACCCATGCCTACCAGGAAGTAACTCCAACTGCTTCTACTACACTCT
CTTGTACTAGCAATGGAGCTAACCCTGACTGGAAACCCCTTTCTTATTCT
GATATTAAGGATTTGTGCAAGGCAATTAAGGAGTTTGGAATGCATAGTAA
TTATTTTAAGAGCCTTTTAAGTGCTACTTTTGCAACTCACTTACTTGTAC
CTCATGATTTACTTACATTAATGCAAACTCTTCTCACACCTGGTGATTTT
ATGGTGTGGAAAAAGCAATGGAAAATAATTTTATCTGATTTATTAAAAAT
TTTGTGGCAAACTCCAGATAATTACCTGGATTTTGAAAACAATTATATCA
CATTAGACCTTTTATCTGGTGACAATAATATGGCAAATCCTCAAAAACAA
GCAATGCTTATCCCTCGTCCAGTTCTTACTGAAATCACACGTGCTGCTGA
AAAGGCCTTAACATTATTACCATCTCAAACTCCTAATTCTCATTATACCA
CCATCAAGCAATTGCCAAATGAAAATATTATTCACTTTTATAACCGTTTG
TACGAAGCTGTCTCTTCCCAGGTCCCTAATCCTGACCTCCAACAAGCGCT
CCTACTCGAACTTCTCCAAGTTAATACGAATGATGCTTGCAAACAAGTCA
TTCTCACTCTCCCGCTGTATCCTCCTCCTACTGTTGAATCCATCCTCGAA
GTCTGTACGAAGAAGGTGCAGCTGAACACAGCTGCTCCCTTTTTGAAAAA
AGTGGGGGATGGTTGGGGAGGTTGTGGAGAATGTTACGGGTACAGGGAGA
AACTCAATCGCGNGGTAACTTTATATGCTATCGTTGTCAGAAAAAGGGAC
ATGTAGCTCGCAATTGCAGAGCGATTATAACTGCTGATAAAAACTCTCCA
AAGACTGTTTCCCCAGGTCAACAGCAGGGAAACTAGCGACTCAACGCGTC
CTAACAGCTCCGCGTTCAGACATAAATAGGGCTGCAGACAAAGCAACTTG
GACTTCTGGACTCAGGTTTAAGGTAACCTGTGATAAAGCACACCATTTCA
ACAACAACAAACAGACTGTAATACCCATCTCATTCCAGAATGTGGACCAC
ATGCCAGAATTTACATACCTTTTTGTTATTGGGGACACTCGGGAAACACC
TGCTGGGATAGAGGTTACACCCACACTCATGAAAATGGATCAGAACGGGT
GTTCTAACCTAATTGTACAATGTATATATCCGCCGTACTTTATGCCTAAA
GGTCAAGTCATTGCACAGGCCTTTCCACTGCCCAAATACCTGCCCACAGA
TGGTCATATCCCAGCCATCTGTTGGACTGAGGTTTTGGGAAACAACAAAC
CTGTAATAGAATGTAAGCTCCGTTACAAATCACATAAAATCAGTATAATG
GGAATGTTAGACACAGGTGCTGATGTGTCTGTCATTCCATTTGATAAGTG
GCCTACGCAATGGGAATTGCAATCTCAGGGCATCATACAAGGGATTGGAG
GTACCCAAATTGCAAAGCAGTCCAAACACACCATCCAAATTGAAGGTCCT
GAAGGACAAATAGCGACACTTCGTCCGTATGTCCTAGACACCAAATTCAC
CCTGTGGGGAAGGGATGCCATGTCTCAGTGGGGAACAAAAATTGATATCA
CGCCTAGACATCAAAATTTTCCCTTGCAGGCCACTGAAGCAGAGTGCCAT
CCACATAAATTAACTTGGAAAACAGATGAACCCGTGTGGGTTAACCAGTG
GTCGCTAAAAAAAGAAAACTTAGAGGCACTCAAAACATTAGTAGCTGAAC
AATTGGCTAAAGGAAATATAGTTCCAACTAACAGCCCATGGAACACACCC
GTGTTTGTAATACAAAAACCGGGAAAGAACAAATATAGGCTACTCCAAGA
TCTTAGAGAAGTTAATAAGGTTATTGAAGACATGGGACCCCTTCAACCAG
GTATGCCATCACCTTCAATGCTCCCACAACATTGGCATTTAGCTGTTCTT
GACATTAAAGATTGCTTCTTTCATATTCCACTCCACCCTGCAGATGCCCC
CCGATTTGCATTTTCTGTACCATCTCTTAATCGTGAAACTCCCATGGAAC
GTTATCATTGGCTTGTGCTTCCCCAAGGTATGAAAAATTCCCCAACTCTC
TGCCAAGAGTATATTGCTAAAATTCTATCTCCCATCCGTGCCAAAGCAGA
GAAAGCCATCATCCTGCATTACATGGATGATGTGCTGGTGTGTGCTCCCA
ATAATCAGTATCTCGAGCAGACACTTAACATGGTGGTTGAGGCCCTAGAG
GCCAAGGGCTTTGAATTACAACCTGAAAAAATGCAGAGAACAAGCCCTTG
GAAATACCTCGGACTCAAAATCACAGAAACCTCTATCACCCCAACACCTG
TCACCATTAATAATAACCCAAAAACATTAGAGGAAGTGCAACAGATCTGT
GGGACACTGAAGTATTTAAGGTCCTGGTTAGGACTCACCACAGAGGATGT
AGCTCCTATTGCAAACCTAGTAAAAGGGGAAGGCGGTCCAGCATCCCCTA
GATCCCTGACAGAAGAGGCAAGGCAGTCTCTCAAAAAGATACAAGAGCTC
ATTTCCACCAGACAAGCACACAGGTATCAGCCCTCCCTACCCTTTAAGCT
TGTCATTCTAGGGAAGGTACCACGCTTTCACGGCCTCATATTTCAGTGGG
ACAAAGAGCAGAAGGAACCCCTCATCATAATTGAATGGGTATTCCTTCCA
CTCCAACCTCCTAAAACCATCACACAGCCACAAGAACTAATGGCAAAAAA
TTATCATGAAGGGTAGAGCAAGGCTCCGCACCCTGGCAGGATGTGACTTT
GCATGCATCTATTTACCTGTAACAACTGACGCATTAGATCACCTACTCCA
AAATAATATAAATTTACAATTTGCATTAGATAGTTACTCAGGCCAAATCT
CCAATCATTACCCAAAACATGACATGTTTAATCTGCCATTCTCTTTCATC
CCTCGAGAGATTCAAAGTAGAAAACCCCTCGATGCGATTACCGTTTTTAC
TGATGCCTCAGGAAAAAGTAAAAAGTCTGTGGTCACATGGAAAAATCCAA
AGACGCAAAAGTGGGAATCTGACATCGAGGTAATCCAGGGATCACCACAA
GTAGCTGAATTAGCAGCTGTTGTTAGAGCATTTGAGAGGTTCAAAGAACC
CTTTAATTTGGTCACAGACTCAGCATATGTAGCTGGAGTAACTGTTAGAG
CTGAGCATGCTCTCCTAAAAGAAATCTCAAACAAAAAAATTTATGATTTA
CTCTCAAAATTAATTTATCTGGTTTCCCACAGAGAGCATCCCTATTTTGT
CATGCATGTGAGGTCACATACAAACCTGCCAGGATTTATTGCGGAGGGTA
ATCGTAGAGCTGATGCTCTGGCTATGCCAGCAGACATAGTTCTATCAGCC
GACTTACCAAAGCTCCCCCAAGTTTTTGAACAAGCAAAATTGAGCCATGC
CATGTACCATCAAAATATTCCTGCTCTTATCCGCATGTTCCATCTGTCGC
GGACACAGGCAAAAGCAATAGTGGCAACATGTCCCAACTGCCAGAAGCTA
CAGCTTCCATCACTGGGCATGGGGGTCAATCCCAGAGGCATTAATAGCGG
TGAAGTGTGGCAAATGGACGTCACACATTTCCCTGAATTTGGGAGATTAA
AATACGTTCATGTTTCTATTGATACCTTCTCTGGTGCTATGTATGCCTCT
GCACATGCAGGTGAAAAGGCTAAGGACGTTGAAAAACATCTTGTCCAAGC
TTTTGCTGTGCTCGGTATACCTGAGGAGATAAAAACTGATAATGGACCTG
CCTACACCTCCCAGGAGTTTAAAAACTTTCGTCAGCAGTGGGGATTTCGA
CATGTTACAGGTATTCCTCACTCCCCAACTGGACAAGGCATTGTTGAACG
TGCCCATCAAACCCTCAAGCGAATGCTGCTACAACAATCAGGGACCACCA
AACTCAACTCACCTGTCCTCAGACTCAGCAAAGCACTGTTTACCATAAAC
TTCCTGAATGGCACCTTTGAGGATCCGAACCCTCCCATCTATCGTCATTT
CCAGAACACCGGGAGACAGAAACTGNAGGAAAATCCAGAAGTCCTGATCC
GGGACCCAGAGACTCAAAAAATCCAAGGACCGTACAAACTTGTAACTTGG
GGACGTGGGTATGCCAGTGTATCTACCCCTCAAGGACTGAGATGGATCCC
AGGGAAGTGGGTAAAACCTTATGTCACTTCCTCAAAAGTTAAGGAGGTTA
AAACTGCCTCCTGGAAGAGACGCCGTAAAAAAGAATCCTGATTTTGCACC
TTCATGTAAACCCCCTACTGCAGATCTTTATGTTAATCCCTTAAGTTAAG
TTGCACTGTTTTGCACTCAGGTTTTTGCACTGTATTTTGTAAATCTTCGT
CCTGATACTCCATACCATAGATGTCCTGACTAAACCCCTGAGTTTTGACT
GGGGAACTAGTTTAAAGACATCCTAGGTACTGTCGAGTTGTAGGGACGAT
AGATTACAATTATATTTTGCACTGTTGTTTTGTTACTGTTCTATGCACTT
TTAAGTTACTAAGAGTTACAACCCAGCTTTAAAGAAAAAAAAATAGGGAA

>ltr-1_family-16#LTR/Unknown [ Type=INT, Final Multiple Alignment Size = 2 ]
TGTGAAGGATACAGAATGTTTTGTTCACTAAATATCAAGTAGCAGGAAAC
CAGCTGCCTAGATCTAGATAAGAGCCAGAGACAAATATGTGCTTGCCTAA
TCCCTATCTGTACTTGNTTAATCAGCTTTTAGTTCCAGGACCTTGAGCAT
AATGACCATATAAGGAGGGGTCAACCAAAAGACACCGGAGGATGACTACT
ACCCTTCATCCNGCGACCACCAGGAGGAAAAAAAAGACCCCCTAGCAACA
AGTCACACATGCGCAGAATACCATAGAAGAGACACTTCAACCGGAAAAGA
GACTGTATAAGAAGGAACTGGAACTGGCGGAAGGTGCGGCAGTTGGTGGA
GCGGAGACTCCCCTGCCGCCCAGCGCTGTATTTGCCTTTGCCTTGCTTGC
TTATTAATTAATAAAATTTTGTGATTGGCAAAATGGAGTTCCTGGATTTG
TCACATATTTATCACA
>ltr-1_family-17#LTR/ERV1 [ Type=INT, Final Multiple Alignment Size = 1 ]
ATTGGTGCTGTGACTCGGATGCAACTTGTACGGCGGGGTAACGGCTCTAC
CGGGGAGGCGCCCCGCCGATCTGTCGGCGGCCCTGGTGGTCCCGATCCCT
ACCTCGGTTGCACCGACGAACCTAAATTCAAGGCATTAGGCAAAGGAAGC
CGGCAGACCCTGTAAATTTTGTGCACAAAGGTCCGGACGAAGACGCAGGA
CGCGTGAGTATCTGTGCGGAAGGATCCGTTCGGTCTGGGTCGGGTATCCT
GGAGTGCTGCGAGTGTGTGCATGAGAGGGGAACCGGCAGCTCGGATTCTC
CAAGCGAGTGTGGACCCTCAGTAGTGCGGTTCTCATTGCCCGCGAGGGCG
TGAGCCACGAACCAGGGGAAGCGAGTGAATCTGCACCACAGACGCGCTTG
AGGGCACTCCAGAAGATGGGACAGGGGAAAAGCAAGCCCTCCGTACCCAT
AAAACTTCCCCCGGTGCCTAGAGATAGCCCACTGGGGTTTATGTTAGATA
ATTGGAGACATTACCCTAGCACAGGGGGTAAGGATAAAGCTAAAATGATT
CATTATTGTATAGAAATATGGGGCGGGAAGGAAATTTCCCAGGGTGTTTT
CTGGCCTATATTTGGATCATCTGAAAGATAGGTAAAGCAGAAACTTAACG
CCTGGGTAAATACAAAAACTCCTTTTAGTCAGGAAGCAAGTAAGAATGAT
AGTGGCGGCAGTTAGGGAGACAAGAGGAAACGATCCTCCCCCTCCTCGTA
GACCGCGTCAAATGCCCCAGAGAAATGGGGGAGGGGACACACGAGTAGAG
AAAAGGGATGTGAATGTGTGTTTTTATTGTGGAAATAGAGGGCACTTTAG
GAGAGACTGCAGAAAAAGGCTGAAGGATGAGAGGATGTTTAAAGAGGATT
AGAGGGGTCAGGGGCTCTATTTGCTGGGGGCACGAAAACATCAAGAGCCC
TTAATAAAAATTAAGATAGGTCCTCAGCAACAGGAATTTAAGTTTTTGGT
AAACACTGGAGCAGAACGGTCCACGATACAAGTGTTGCCCGCCGGGTGCA
AAATTTCCCAGGGTACTGCCCAAGTGGTTGGGGCAAAAAGGGAACCCTTT
GAAGTCCCCATTATAAAGAATGTATTAGTAAAAACAAGATCTAAAATGGG
AATAGGGAGCCTTTTATTAGTTCCAGAAGCTGATTATAATTTGTTAAGAA
GGGACTTAATTATAGAGATAAGCATTAATGTAGAAGTAATGAATAAATAA
TTAAAAGTTAGACTTTGTCCCTTGAGAGTGGAGGATGAAGAGAAGATTAA
TCCAGAAGTATGGTACACCCCAGAGAGTGTGGGAAGACTCGAAATACCTC
CCTTCTCGGTAACCATTAAAGATCCTGAGGTGCCGATAAGGGTCAAACAA
TACCCCATTTCTCCAGAGGGAAAAAGGGGATTAAAACCCGAAGTTGACAG
GCTACTGAGTAAAGGTCTTTTAGAACCTTGTATGTCCCCTTTTAACACCC
CTATCTTGCCAGTAAGAAAGGCAGATGGGTCATACAGACTAGTTCACGAT
CTAAGGGAAATAAATAAAAGAACAGTAGCGCGCTTCCCGGTAGTGGCCAA
CCCTTATACCTTATTGAGCAGATTAGGTCCCGAAAATCAGTATTATAGTG
TAATTGATCTTAAAGATGCATTTTGGGCATGCCCCCTAGACGAGAAAAGT
AGAGACTATTTTGCCTTTGAGTGGGAAGACCCAGTAACACATAGGAGACA
GCAATTAAGATGGACAGTGCTCCCCCAGGGATTTACAGAGTCTCCGAACT
TATTTGGACAAGCCTTAGAGCAAATCCTGCAAGAATATCAGACTAGAGAA
GGAGTGGTCCTCATTCAGTATGTAGATGACCTTTTAATTGCAGGAGGAGC
AGAGGACAAAGTACGAGCAGAAAGCATCAGACTATTGAATTTTCTCAGTG
TTAAAGGACTAAAAGTATCTAAGTGTCTCGGTTTTGAAAGACAGGTGTCT
GCTAAGGAAGGCAGAAACCCCCCTTGAAGTGGCAGATATAACCCCTTTTC
CCTCCAAGTTATTATATTTTGAAATCAAGGGCCTTTAGGCAAAGATGTGG
GAAATAGGAATAACAGTTCTTTATTCTCTCTCTCTATATATGTATATAAC
CAGTCAAACAAAACAACAACAACAATGGCACAATGGCAGTAACAGCAAAC
AATCACAAACCCAGTCCCAGCCTTCTCGGCTGTCAGGCCCTTTCCCCTCG
GGTGCAGTTCTGCTCGCAGCCGGCAGGGGCGCTGGCGGCTCCCGGTGAGC
AGGGCAGGTGCGATGGTTCCCCCGCGGCTGCAGGGGGCGCTCCGGAGCGA
GCTCGGGGAGCACGCGGCACTGGTGCCCTGGGATCCCGGGGAAGGATGGA
ACAATGAAGCTTCACAAACCCCTGCGCAGCTGGTCCCGGACTCTCAGGAA
CAGCAGGCTGGAACGGCAGGCTGGAACGGCAGGCTGGAGCAGCAGGCGGG
AACGGCAGGCTGGAGCGGCAGGGACGAACGCAAATCCCGGGTGGCAGGCG
AGATGTATCCAGATGGGAAAAACCCACGGAGGCCCAGGCAGGCAGGGCGA
GCAGGGCTACAGCGTAGCAAAAGCTCGAAGCAGCAGTGGAGCAGGGCAGC
CACAGCTCGGTCTCCAGCAGGGCAGGGAAAGCGGCTTTTGGGGTCCCGGC
GTTGTTTCTAGCAGGAAGAAAGAACGGCCAAAAAGAAAGAAGCAGCAGCT
CCTTTCTCTGCAGCTTCTCTCTCCGGACGCTCAGAGCAAACTGACCCCAC
ACCCAGGTGTAGACAAAGGAGTAGCCAGGCCCGCCCCACTCCCCTTTTTG
TTTTTCTTAAGTACAGCTATTTGTCCCCTAGCAACATGCCTATGGGAGAA
AATTCCTTTAACAGGAAAAAACTAAGACTAAACTAAAACCCCAACACTAA
GGCAAAATTACAATTTGTGGAAGAGGAAGTGAGATATTTAGGCCATTATC
TAAGTAAAGGAGAAAAGAAAATAGACCCTGAAAGAGTAAAAGGGATTCTG
TCCATACCACCCCCTAAGAACAAAAGACAAGTGAGGCAGTTACTGGGTCT
AGTGGGGTATTGTAGACAGTGGATTGAGAACTATAGTAACAAAGTTAAGT
TCTTATATAATAAGTTAAGCCAAGAAAGTTTAATAAAGTAGAGCGAGGAG
GATAACCAACACCTAGGAGTACTGCAGCATGATCTAGTCAATGCCCCTGT
CCTGAGCCTACCAGATTTAAAAAGACCTTTCTATCTATTTATAAATGCTG
ACAATGGAACGGCCCATGGAGTACTAACCCAAGAATAGGCTGGAAGAAAG
AAACCTGTGGGGTACTTATCAAAATTGTTAGATCCTGTCAGTAAAGGGTG
GCCCACCTGCCTGCAGGCAATAGTAGCTTGTGCTCTCCTGGTAGAGAAGA
CTAACAAGATTACCCTCAATGGAAAACTAAGGGTATTATCCCCTCATAAT
ATTAGAGAAATTTTACAACAAAAAGCAGACAAATAGATAACTGATGCCAG
ACTCTTGAAGTATGAGGGGATCCTATTAGACTCCCCGAAATTAACCCTGG
AGGTAACAACGCTACAAAATCCTGCTCAGTTTTTGTATGGAGAGCCCGAT
GAAGCTAAATTGGCCCATAATTGCCTGTTAACCATAAAAGAGCAAACTAA
AATAAGACCAGATCTTGAAGAAGAAGAATTAGAAGAAAGAGATAGATTGT
TTGTAGATAGATCATCTCGAGTAATCGATAGAAAAAGAGTATCCGGTTAT
GCAATAATGAGAAGAGAAGAGTTTAAAGTGATAGAATCAGGACCATTAAA
TAGATCCTGGTCCGCACAAGCCTGTGAGCTTTATGCCGTGTTACGAGCAC
TGCAATTATTAAATAATAAGTTAGGAACAATATACACTGATTCTAAGTAT
GCCTATGGGGTTGTGCACACGTTTGGGAAAAAAATAAGGTGTAGAGACCC
CAAGTGTCACTGTTATCCGTTTGTATGCTACATCTGTAAAGTATGCGGGG
ACAAGTGGTGGAGTCACTGTAGGCGAGGGATTCCCCCTAGAGGGGTTTGT
ATTCCTTGCTGGACGCTCCAGCGGAACCTAACTGATTGGATCTTAAAGTA
TAGGGTGGTGCATGAAAGATTAATAAAAGAATCTGAAGAATGGTGGAAAA
TCTTTGCATACGGGATTGAGCCAAAATATTATTGCTATCATCCTAATGAG
CCAATCCCCTTTATAGTTGAAATTATTAATTGCACCTGTCGTACCCACCT
GAAGGGAATCCGGTGTGATACACCTCAGGTTAAGAACTGTAACTGGGACT
CCTATGTTAAGAGGCAAAAAGAGCGACAGAATTGCCCCCAGGGGTCTCCT
GAAGAATACTCTTGCTGCCGAGAAGATGGTACCCCTCGTGGCTCGAAGCA
ACCGAGTCGACGAGCGAGGCAGAAGAGTAGAAAGCTGTGGAGGAAAGAAC
CCCCAGAATGGGATAATAAAACTACGCTCATGGAAATGCCTCAGAAGTAA
GATTAAGAGCAAGGATCCCTGGAGGGAGGGCAGGTCGCAATGTGTAAATT
GGAGGAATCCTCGAACATACTTTTGTACTCCCCACGCCTTTAGTGATGCT
CGTTGCTTGACCCGGCATATTACCCTTCTTGTGCTTACATTGTATTTAAA
TGAAGCTAGCGCAACAGAATCCCTATCACACCAACCATTTAAATGGTCAT
TAATACGGTGGGAAGATCAGAAGGTTATACAAACAGTAACTATGCCAAGT
AACCCAAGCTTTAGTTGTCAACTCTGTGATCTTATACAGGTAGAACCATG
CCTGAACAAAAAAGGATTTTATTTCTGCCCAGCATCTAACCCAGGGAAAA
CCTATTGTAACTGGCCTGGACACTACTACTGTGCATACTGGGGCTGTGAA
ACAGTCGCCTTTGGGTTTTCCCCTGGAGGAGGAAAAGACAAATATATCAA
GGTCGGGTGGAGGCCCAGCGGGTGTCAGCCCCCAGAGGACCACTGATTTT
GTTAGTGCTTGGACTCACCTTTGGACCATGTATATTTAATAAACTAATTT
CTATAGTAAGAAGCCGCTTAGAAGCAGCACACCTTATGCTTGTCAGAGCT
AAGTATGAACGAATACTTGAAGAAGAAAACTTAGAAACATTAGAACTGGC
TAAACAAGAATTACAAAGATTCAGTGAACAAAAATGAATAAAGAAGAGAA
ATGGGGGAT
>ltr-1_family-18#LTR/ERVK [ Type=INT, Final Multiple Alignment Size = 4 ]
CCTCACCCGTTTTATTTTAATAAAAGGAGAATGAAAACAACTGGATAAAC
ATAACAAGAACAGTTTCAAAACAAAACAAGCCACCCTCCTGAGTCTTTAA
ATGTCCAATCAGATTCTGTGGAACATCTTAGGGCTGACAGAAGGGAGACA
GGACTCTCTGAGCATGCTTTGTGGGGAAACTGAGGCAGGAGAGGGTTTAA
CTTCTTCCCTCCCCCTTTTCATCCCCCACTCGGCATTGGAAAGGGATTTT
TGGGGAAACAATTGGCAAAAGCATGGTTTTGTGAGGGAAACCATGGGTGA
AAAAACGGATTGGGAATACACTGGGGGTAATAGGACATAGGGTAAAAGGG
AAAGGTGGGATTAGGAAAGGGAGACTGTAGGGGNNGCTTATAATGGGGAT
ATTGTCTAANATGACTACGATTTTTAGCATATATACTGCCTTTCACAGAA
ACACCATCAGGCCCAGCGACCTNCGNTGCTTGTAACCCTTTTCTCCCTNG
CACAATTTTGAACTCCACCACCTCTCCATCTCCCAAGCTTGGGATGCATT
TTTCGGGGTTATTCTTTTTAATAGCAGTTCTATGNACGAATACGTCTTGC
TGGTTGTCACACCTTGTTATAAAACCATAATTTTGCTTAACATTATACCA
TTTTACTATCCCTAAGGTCTTAGCTACNANGATCTTTTCCTTTTTCCGAG
TGGCTGCTGTTTTCTGTCTCGCTGCGTCTTTGCTCTCTCCTTCGNTCGCT
CCCGCGTTGGAACTGCCGGGGCCGCTNGTGCCTGCGCGCTCTTCCCGGGG
TCGCGTTCGGGGCCGCGCGGGCCGGGCCGGGCCGCGCCGCTCAGTTCTCC
GTGCGTCGCCTCCTCTGGTCGCANCTTCGCTGCCGCTGCCGGGCGCCGCA
CCCACGTCTCGGCCGGGCCCCCGAGCGACGACTCCCCCGCGCCCTGCTCC
AGCGCGCGTTTCGGCTGGGCGCGGCTCCGTTCCACCGCCACCGCCGCCAG
CCGCCGCCCGCCGCGCCGCCCCTCTCGGCCGGGCGGCTNCACNGGGCTCG
CTCCACCACGCGCTGCGCGGGGCCGCGCGGGCACCGCCGGGTCCCGCCGC
GCCTCGCTCCGCCGCCGACACTGCGGCTCGCGTGGCTCCGCCCGCGCGCG
GGAACTGCCTCACTGCTGCTCGCAGAGCACTCGGTGCACGTGGCCTGGGC
CGCACGGTCCCTGCGCCAGGCTTCCCTTCGCCAGGACACAGCTGACATTG
CTCAACAGTCTCGGTAATTAAATAATATTCACGAAAATATTCTTCCATCG
GCATATATTTTGACTCCGANATTAACTGTGTCCAAACGGTCTTCCAAAAG
CCCTTGGTAAGAATCAAGTCCCAAGAAACGTAGAAAAAGTTCTTAAACAA
CCATGCCAGGAAGTGTTTCAGTTCTTTTTGAGCTTGAATCAAGCTAAAAT
TTACAAATCGTTGTTCAAGAATCATTTTAAGTTTAAGATAAATGTCCATA
TGCGGCTCTGAGAGCCAAGAGTCTTCCCACGGTTCCTCCATAGTTTAGAN
ATGGAACAGCAAAGCAAAANCAAGAAGAGGAATCCAAAGTTTCCGGGGTT
TACTCACACAAATCAGTCGCTTAGGGATCGGGGATCGTTCTGCTCTCAAT
TNTCCACCATT
>ltr-1_family-19#LTR/Unknown [ Type=INT, Final Multiple Alignment Size = 12 ]
TGTTGCAGCGGGGATTACTGCAACACGCATATATCAAACCAGGAGTCCCG
TGGAAAGGAAATATATATGGACAGACAGATTCTTGGTAGATGTTTCAGAG
ATGTTTATTTCTCCAGCCGCATGGCCGGGGCTCTGCTCAGGAACTGTTCC
AGTCACGGGACCCGAGGGTCCTTCTGCCCGCGCAGGGGAACACAAACCAA
CCAATGGGAACGAGGCTGAGCAGGGGCAGGGAAACCCCGTGTCTGCGCCC
CCAGGGCCCCTCTCCCAGGGCTNCATGGCAGGGGAGGGACCCCAACA
>ltr-1_family-20#LTR/ERVK [ Type=INT, Final Multiple Alignment Size = 3 ]
CACCCGTTTTATTTTAATAAAAGGAGAATGAAAACGACTGGATAAACATA
ACAAGAACAGTTTCAAGACAAAACAAGCCACCCTCCTGAGTCTTTAAATG
TCCAAACAGATTCTGTGGAACATCTTAGGGCTGACAGAAGGGAGACAGAA
CTCTCCGGGCATGCTTTGTGGGGAAACTGAGGCAGGAGAGGGTTTAATTT
CTTCCCTCCCTCTTTTCATCCCCCCCTCGGCATCGGAGAGGAATTGTAGG
GAAATGGAATTGTATAGGGAAGCCATGGGGTGAAGAACGGATTAGGAATA
AACTGGGGATAGGGTAAACTTAGGAAGGGGTTCATATTGGGTATAGGGTA
AAAGGGGAAAGTAGGCTGTGGGTAGGGAAATTGCTGGGATGGATATTGTT
TATAATTTTGTGCATAACGGCTGCCTTTGACGGGAATACCCCCAGGCCCA
GTAACATTCGCTGCTTGTAAACCCTTCTTTCCTTGCACTATATCAAACTG
TACAACTTCCCCATCTCCTACACTTTGCAGGTAATTTTTAGGGTTATTCC
TTTTAATGGCAGTTCTATGGATGAATAGATCTTCCCCTGTATCATCTCGT
GTTATAAATCCATAGTTGTTTTTTACATTGTACCATTTCACAGTTCCTGT
GACTTTCGTGGCTACAACTCCTCCTATCACGTGCTTGCGTGTTCGTCGTG
GCTGCCGGTCCCGCGTGGCCGCCGCCTCGCCGACTCCGACGTCTCGGCCG
GGCCCCCGCGTTGCGGCTGCTCCGCGCTCTCCGAGCGGCGCTGCTCCGGC
GCGTGTCCGGGCTCTGCGCGGCCCCGCGTTGCCATCGCCGCTGGCTCCGC
GCCCTGTGAGCGGTTCCGCTCCGCAAACTCCGCGCTGCTTTGAGAGCGGC
CCCGTTTCGGCTCGGCTTTCTCGTGTCGCTGTGGAAACCGCCGCTTCTCC
CTCCACAGGGCTCTCCGAGCCAGTCTCTCAGAGCGGCTGCCACGCCGATG
CCCGGTTCCTGGCTGCTCGTGGCCCACGGCGCCCGCGGCGCCTGCGGCAT
CGCTCCCTCACTCGCGGTCGCGTGGCCGGGGACCCCGAGACAGGGATGGG
GTCCGCGATAAGGCGCGCGCTCCCGAGGGGGCCGGGCGCATCCAGCGCAG
GCACCTCCGCCGGCACGGCTGCGGTCGCGCGCCCCCGGGATGGCGGCCGC
GGGTCTCGGACACGGGATAAGTATGATCTTCTGCTTTGGGGTAATGGGAC
CATACAAATGCTCCTCAAGAGCTTCACTGATTATAAGGNATGCACGGAAA
GCTTCTCTTTGATCCCATACTTTACCCCAGATCTCGTCCCAGAAACACCC
CTGACAAGATCCAGGAGGTTCGATATCAAAAAGTAAGTCTCGAGAAATAT
AGGAGAAATTTTTGAAAAGCCAGATGAAAAAATGTTCTAGATCTCCCGGT
TGCATTACTTTTTTGTTTTGTTGTTCAAGGATTCCTTTTACTTCTAGATA
CATTTTTTTCTGTGGCTCAGAGAGCCCCATTTCCCACGATTCTTCCATAG
TCCAGAGAGAATATCCAAACCAAGATGAGAAGAGAGAGGTCTAGAGTGGT
TATTTTACTCACGAATTTTCCTCAGGGATCGGTGTCTTGCCCGCATTCCT
CCACCAGTT
>ltr-1_family-3#LTR/ERVL [ Type=INT, Final Multiple Alignment Size = 31 ]
TGTCCTGGGTTGCAGTGTATTCTATTACCATCCCCATCAGCCGTTGAAAT
CAGGTGGGGCAGTGTTTCCTTGCCTCCTCCCCCCAGACTATCTTTCTGTT
AATTGCCCATCATTGTCCTGCCGCCTGACTCAGAGATAACTCCCTCCGGA
CTATCTTCTGTTAATGAGCCTAATCAACACTTTGCCTCATGACTCGTTAC
CCCATTGTGAGATGCTCCACCCAGAGGGAGGAACCAAGCATCCCATCGTG
GATATAATCTGAGGCTGAACACCAGAGACACCGGCTTCCCACTGGATTTC
CAGAGGACAGGAGCTACACAGCCACCACTGGACTTCCTGAGGAAGAGCAG
ACTGTTTTACTACAGGATCACTGCTTCAGAGGACTGCAGCCACCATTCTA
CCAGACTGCTACCACCACCCTGCCTAACAGGGTGTCAGGTTGTACCTTGA
CTCTGTCAGTTTGACAGTGTTTTCTTTTACCTTTTTTTTTCCCCTTTTCT
TTAATTTCCATTAAATTGTTATTCTGACTTGGTGCCTCCCACTGGTTTGT
TTTCAAACTAGTACA
>ltr-1_family-21#LTR/ERVL [ Type=INT, Final Multiple Alignment Size = 2 ]
TGTAAGAGACGGTCCGAAAATCCCTCATCTGCCTCACGATCATCGCCGAA
GACAGAGACTGAACACAGCAGTCCTGGCCTGGCTGAGGTGGGATTGTCTG
CCAAGTGTGGCCTACGGGTGTGCCCACTGGGAACTGGTTATGCATTCCTG
AGGAAAATTAGTGCAGGTCACAATGGACTGCGCCGTTCTTGCTGCCCAGG
CGGGAAGGAACTGCGCCGAAGCGGAAAGGAACGACCTGTTCCTGTACACC
TCTCCAGTACACCTGTCTTGTACGTCTGTCCTGTACCTGTTTCCCAAAGC
AAACGGACCCCATAACAATGGCTGTAGATTTCCCAACCTCTTGGCCAGTT
GCCCCTCGCTTCTGAAAAGGACTATTAAAGGGACCTTCTGAAAATAACCG
AGATCGGAGATCTCCCCACGGAAAGAAGACGAATCTATTGGCGGAAGACC
ACGAGGACTTCGTCTCATCCGTTGGTAGCTATTGCCCCTCTTTTTCCCCC
TCTCTACTTTGTCTCTCTCTCTCTCTCTTACTCTCTTCTATTGCATTACT
GTGTTGTGGGCACTTAATAAAGGTGCACTGTTTTGATTAAAACTGAAATC
TCTTGTGTCCTTTTACACTCTGAGATCGATAAACGAACCATCACGACCCC
CGCTTGCATTAGCGGATCGTGACA
>ltr-1_family-22#LTR/ERV [ Type=INT, Final Multiple Alignment Size = 1 ]
TTAAACTGGCGTCACGGACAGGATCTGACAGACAGAAGGGGTTGCAAGGT
TGTGTGTAGTCTGTAATAGGGGAAGGACGTTTCACTCCAGCCGCACCTAG
CCCGACACCCCGAAAAGGGTGAGCGGTGTCTAGAAAGCAAGGGGGGTGAC
TCGAATTTCCCGCAAACTGCACACGCCTAGGTGAAAAGCACCCCATACTC
AGTTGAGGGCTCTGTCTTCAGATTTTTCGCAAAAGATCTCTTAGTGTAAA
AGGGGAACTGTGTTTTTTGGTGTGCGTGTGAATTTGGACTGCTTGGTGTA
GTGAAGAGACAACCATAAGTAACTTAAGGAGTACCTCCCAAGCAGATTTG
GTCTCTTCACCCACCCAGGGAAGCGAAGGGAGACACAGGCGAAGCTGTTG
TGTGCAGTGTGATGTGTAATTAACTTTTACCTCCCTGTGGTGGTTTTGAT
CCCTTTATAAAATGACTGAAAACCCTAGTGCAAAAGTTAAAGCCGCGTTT
TATGCTCTGCTAGCAAAACACAATGCCCGGCCCTCTCCGGGAGGGGAAGA
ATGGGCTCAAAATAACTGGTTTAATTTGGATAATGTAACTGATAGAGTAT
GTTCTTTACAACATGAGACTAGATTTAAATTTGGCCGAAATAAAACCATA
ATCTGCTCTGTTTTAGGGGCATGCCTTGCGGCGGGGCTATAAATCACGCT
TAAAGCGATGTACTGAGGAGAAAGCAATCATAGATTCACTTCAAAACCTA
GTGGAGATTTTACAGAAACAATTAGATGAAGAGAAGAATAAAAATCATTT
GCTAGAGACTGCTTTAAAAGAGGAATATTTTAAGAATTCAAAGAATACTG
ACTCACCAAAAGAGACAGAGGAAAAGGAAACTCCTCACATTAACCAAATA
TACCCCCAGAAAGAACTAATACTAGTAAAAAATTGTGGGGAAAACTGCTG
CCCTCGTATAAGACCTCTGATTAAAACAGAATATAATTATATCAATGATG
AAGATTTGAACCGCATATCACCACTAAACAAATACCATACACTGCTGTTG
AATTGGCCAGGTTAAAAAAGGAGTATGGGCGGCTCCCCATGAATCTGAGA
CGGAATATGTTTTCCGAGTGTCCCTCACTGGAGGAGACCAAATTCAATTA
ACTGAACAGGAGGCCAGTGGATACTGGGGACATGGAGTTTCTTGACAACA
GGAGACAAACGTGGCACATGGTCGCTGACTCAGCGCGCAGCTTTCTGGGC
CGGGGGACTCAATCCTTTAGAAAGGGGAGACCCTTTCGCTACAGTTGGTA
CCCCTGATCAACTTCTAGAAAGCGTCCACAAAGCCGCCTGTCTGCAAATG
ATCCATGAAAGGAAATTAACTCCTGGATATGAATCCCCCACGCAATTACC
TGTTAAACCTGAACTGATGACCCCTTTAATTCGAGGCCTTCCAGAATCAC
TCAAATCTACAGCAACTGTCCTTCAAAAAACCATAGCAGCTGTAGGTCCC
GTAGAAAGGCTGGACAGATTCCTTGGAAACCCGAGCGACCAAACTGCATC
TACCGATCCTGGCTTTACTCCATATTCAACCCCCTCTCAGCCGCCAGGTT
CACAATCAAATTCACCTGCCAGTGATTGCAAAGTTTGGACATGGAGTGAG
GTTGAAGAAGATCTGATTAATTACAGTAGGAAATACGGACCTATAAAAAT
CCCAGAGGAAAAATCAGACAAAACAAAAGGTGTCAGGTACATTAGGGCTC
CTCATAGTGAAAAACCAGAGAATGTAAAACAGATCTCTAATCGTCAGCAT
TGGTGGTTATTAGGTATCAAAAAGGGGTCCCCAAAGATGTGATGGATGGC
TTACCCCTAGATAAATTGAGTAAGGTAGTGTCTAACTGGCACTGCCGAAA
ACCCATTCTACCGAATCCGTCAATTCAACCCAGTGCACCCCTCCTCCCCC
AGAATCTGGACAGTGAGTCAGAGCAACTTCTCCCTCAGAGTCTGTGCAGT
GAGCCAAAACGACCTCTCCCTCAAAACCAGGGAAACTAGACCCTCCGTCT
CTTGTCAGTGGGCGAAGAGACGGAGCATGGATATACCTGAGAATGCTCAC
TAAAAATAAAACAGGAGATATAACGATCACAGCTATTACAAGTCCTAAAC
GGGCACCTGTAACTTTTCTGATTGACACTGGGGCACAAATTTCTGCACTG
ACAAAGAAAGATGCCCAGAGGTGTGGAATTGTTCCAACAAAGAACCGATA
TTGTGTTTTAAGTGCCTTGGGCACAACAGAATCTATGAATGTGGCCTTAG
TCAAGCTCACTTTGCCTGGAGAGGAAAATCAACTCTCTATTAATAAAAAT
CATTCAAATTTTTGTGTTTGTAACTTTACTAAAATCATAGGATGTGATTT
TTCATATTTAGCCCCAGTTACTTCTTATCACCTTTTACAGTCCAATTACA
CACTGATTCACCAATTATTGCCTACCCCCATTGGAATGAACCTTACTTTG
GTAAAGCAATTGCTGCTTCACCAAGATTTAATTGAAATTTTGCAAAAGAT
CAAGAAAAATGGACAGAAAACCTTGGTAACTGTTCATCACAATGTGAAAG
AAATACATCGTGTTCTAGAAAGGGTAAAGAAAGGTGCTGAACACAGGTGG
TGGGATACTCTTTTTGGGTGGTCACCTACTGCTACAGGTGTCCTGAACAA
ATTGTGTCATCCCATCATTGTTCTCTTGATTTTGATCTTGATTGGTTTTG
CTTTATCAGCAGTCTTATACATCATGAATTGGAGAATGATGAAACGGTTA
ACACAATTGACATCTATAATAGATGTCCACGTCCCATCCACTGTGGACAC
CCCCAAGGTTGTTGACACGAGACGAACTACACGAGTATTAAAATAAGATG
TGATAAGAAATTAGAGGTATTTTGATTAAAAAATTACATGTGTATTCTGA
TTTAAAAAATTATTTACTTCTTTCTTTTGTTTCCTTCTTTTTTTTTCTTT
TCTTTTTTCTTTTCTTTCTTTTCTTTTCTTTTCTTTTCTTTTTTCTTTTC
TTTTCTTTTCTTTTCTTTTCTTTTCTTTTCTTTTCTTTTCTTTTCTTTTC
TTTTCTTTTCTTTTCTTTTCTTTTCTTTTCCTTCCTTTCTTATGTTCTCT
ACCCTTTTCCGGGATATGCTACCAACATTGACGAGTCCTGAAGACTTCAC
AATGACACTACGAAATCGTGCTGATGGAGCTCGCTTGACGACAATCGTGA
GTCACGGGGTGG
>ltr-1_family-23#LTR/Unknown [ Type=INT, Final Multiple Alignment Size = 2 ]
TGTGGAAGAATGGCTGCAAGAAAGAGGACATGAAACCCTGAGAGCTGCTG
CAAAGCTCAGCAGCAAACCACAAGAATGAGCAAGGTCAGCATGACCNTGA
GCCTGCCTGCTGGACAANGACAGGATCTTGCGGTCAGCGAGACAAGGATG
TGGGTTACAGCCCTAACCACAGCTGGGCNGAGCTAAGAAAATGTAACCTT
TAAGAATTATCCAATCAACTAAGGACAACTATGATTAGTTAATAAAGCCG
GCTATAAATGTAACCGCAGAATCACTAATAAACGAAGCTTGCTCACCAAT
CATATTGATTGTCCGCATCTTCCCTCGTCNTCCGCAA
>ltr-1_family-24#LTR/ERVK [ Type=INT, Final Multiple Alignment Size = 1 ]
ATGGTGACGCCGACGTGATACAAGGACGGCACGACAAGAGGACGAGTGAG
AAAGCTCTGGTAAGCAGCGACCGGGAGGCAAAAGGAACCGCAGCGTTGGT
GCTTCTTGTTCCCGTGCCTGGACCAACCCAATAACGGAGTGTCCGCCGCT
CGGTGAGTTGCCTGCAGGGGAAAGGCGGCAACGGGCGCCCATACTAGCAG
GCTGAAAGATGGAAAGACAGGCAGCTCTTCATTTACTCACTTGCTTTTTA
GAAAAGCGTAGAGTTCAGGACCTCGATTTAAAAAAGGACCTGCCAGGGTT
ACTCACGTACGGAAACGTGCAGGGGTTTTTCAAGGACCCTAATACTGTGT
TTGATGTGGCAGAGTGGAGGCGGTATGGAGACCAGCTGTGGGAGCAGGTG
ATAGACGACAACAAAGCCGCAAAAAGGGTTATGAAACCGTGGCAAGCGGT
CATTAATGGTCTAAAGCAGCATCATATTGAGGAAAACCTAGCCGCGGTAG
CCAATTCCTACTTGAACAACGGGGGGACAGCCCCATGTTCGAGCACAGGC
GAGCCAGAAATAAAACCAGGGCAGTTAGACCTAGGGAGTGATAATGTCCC
CATACCCCCAGCAACTCGAACATTCTCAGTCGCTGCTCGAGCTAGCCATG
CAGCAGCAGAGAGCATGTCATCAACCCAAACAGCAGAGCCCTCTGCCCCG
CTGGCAGAAGATGCACATTCAAAAACAGATCCCCTGAGACAACCACACCC
CAATGAGCCTCACAAACATGCAGTAAAAGGGGTAGACTGGGACCATATAA
AAAGGGAAGCATTACAAGCCGGCGACAGCACTATTTTAAAGGAGCTTGAG
GATGACTGGGCATTCCCTGTGGTATATGGCCAAGATAATCGGGGAAATGT
CACCGCCACATACAGCCCTCTGGATTAGAAATTGCTATTCCAGCTCCGCA
GCACTGTCGCTGAGTCTGGCATCCACGGAGAGCCAGCAAAACAGATGCTA
AATTATATTTGGGGAACTGGCATTTTACTGCAAGAAGATATTAAGACCAT
TATGAAAATGATTCTAACCCAATCCCAATTAATGCTATGGCCGTCTCATT
GGAATGATCACTGCGGCCCATCTGCCCAGACCTGCTGGCGATCCTCTAGC
CGGATTCACAGCAGACCAGTACACAGGTATAGGGATGTATGCCTCCATAG
AAGAACAAGCTCAGCTAGGACCAGAATTACTGCAAGAAGCCATGCGACTA
GCTAGGGCTGCCCTATGTCAGGTCAGGACTGCCCTGCCAACTCCCTCGTA
CATGGGAATAAAGCAAGGTAGAGATGAGACTTTTGCATCATTCATTGATC
GAGTTACAGACGCCATTAACTGATCTGATGTGCAAGAATGGATGAAAGGC
GCCTTGTTAAGGCAATGCGCCATGGAAAACGCAAACTCCAGCACCCAGGC
GATTTTAATAACTCTGCCAGGGAACACCACAGTAGAAGAAATGCTAGAAA
GAATGATCAGGGTCCCCGTAGGAGAGCGTGCCATGCTCGTAGAGGCAGTA
AGAGAGGTAGGGCGCAGTATCAAAGCACACCAGGGGCAAGTACTGGCCGC
CCTAGCCCCCCTGCAGGCCAAGCCAGCGGCAGCGCCGAGGGACCCCACAC
GTCCTCGATGCTTCCGCTGCGGACAGCAGGGACACATTCACCGAGAGTGC
ACCACCTCAGGAGTTTGGTGTCAGAGATGCCAGATGGACAACCATAGCAC
CTCAGCATGCCAACGCAGACAGGGAAACAGGAAGCCGAGCGCTCGGAGCC
GCGGCGCGATGGCACCAACAGCAGCTCCCGCAATAGCATCAGCACCCCAC
CCCAACCACTCCAGCCAGCCAGTCGCCTCCGTCCCAGCACCTCAGGAAGC
CTCGGCTTGGACTTGGCAACCACAGTAGACACTGTTCTTGCAAACAAAGA
AGTCATATGTGCACCCACGGGGGTGCGTGGCCCTCTAAAGCACAATGGAC
AAACCTATGGAGCACTACTAATAGGCCGCTCCTCAGCAGCCCTGAAGGGC
CTCCTCGTTATTCCCGGACTCATTGACGCCAACTACACAGGGGAAATTAA
AATCATGGTTCAAGCGCAGTTCCCCCCATTGATTATACCTGCCGGCAGCA
AAATAGCTCAACTAGTTCCCCTGCCACACCTCATCCAAGATGCAAATAGC
TGCGCCCTAGAGCCCAGAGGCAACCGTGGGTTCGGATCAACAGGAGGCCT
GGCGCTCTTGACAGTACCTATGAACTCTCGACCAGTAGTCCGCATTACGC
TCAGCCATGGCCCAGAAAGAATTCACCTGCGAGCCCTCCTAGACTCTGGA
GCCGACATCACCATCATCTCCCACCTAGAATGGCCACCACATTGGCCCCT
TCAAAACGCAGCCAGAGCAGTAGAAAGGGTAGGGGGAGCATCAGCAGTAC
AACGGAGTGCCCCCGTCCAAATAGCGCTTGATGGCCGCCGGCTAACCCTT
GCAGTCACCGTTATGCCATTGCCAAAGGGCGTGTCCGCCTTGATCGGACG
TGATGTACTCAGCCAAATTGGAGCAGTACTCACTACAGAAACGGCTTTTC
AATAGCGGCCATTGCATGGACTTTCCCCATTCCACTCACGTGGCTCAGTG
ACAATCCCATATGGATTGAGCAGTGGCCGCTAAAAGAGGAAAGTCTTGTC
CAAGCACACTCCCTGGTGCAAGAGCAGCTAAACCAAGGTCATGTCCGGCT
GTCTACCAGTCCCTGGAATACGCTCATATTCGTAATCAAGAAGAAATCTG
GCAAGTACCGACTACTACATGACCTGAGGGCCATGAACGCCGAGACGCAA
GCAATGGGAGCACTACAGCCAGGGCTGCCCAACCCAGCAATGCTACCCGT
GGGTTGGCTCCTGCTGATCATAGACCTAAAGGACTGCTTTTTCACCATCT
GCCTGCACCCTGCAGACATGCAGAGATTTGCCTTTACCTTACCATCAATT
AATAAACAAAGCCCCGCACAACACTTTGAATGGGTTGTGCTGCCGCAAGG
CATGCGTAATTCTCCCACCCTGTGCCAGCTCTTTGTAGACGCTGCTTTGC
AACCCCTTCGGCAAAGGTGGACACAAACAATCATTTATCATTACATGGAT
GATATCCTGCTAGCTCAGCCAGAGCCCTTCACCCCAGTGCAAGAGCAAAA
ACTGATCGAGCAACTGAAGCAGCACGGCCTAGTAGCTGCGCCAGAGAAAA
TTCAACGCACTCCTGCTTGGAAATACCTTGGCTGGGAAATCACAGAATCG
CACATTCAACCTCAAAAACTTGCGCTGCAGACAAAAGTGCGCACACTCCA
CGATGTGCAACGCCTGCTCGGAGATCTGCTGTGGCTGCGACCAGTCGTTG
GCCTGTCCAACGATGACCTTAACTGCCTGCGCCCCCTACTCAAAGGTGTT
GACCCAGCAGCTCCAGTGCACCTGATGCCTCAACAAGAAGCACAAATTCA
ACAAATAAGTGACCTAGTCACACAGTGCGCAGTAGCGCATCGGGACCTCA
CAGCACCTATAGACCGTACAATCCTTACCGGTCCCGAGCAGCTCGCCGCT
GCTCTCACACAAAAAAGAAAACGGGGGAGCCACAAGTCCTAGAATGGCTC
TTTTCAACCTTGCAGCCAAAGACAACTCTGCAAGAGCAAATTGAAAATCT
GGCCGAGCTGATCCAAAAAGAGCGAGACCGAGCACTTCAAGTAACGGGCC
GAGAACCCAACACCATTTATGTCCCCATAAAGAAGGACGTACTAGATTGG
TATCTACAGCATTCCAATGCCCTCTGCGCCAGCCTGCTCACAGAATGGAC
TCCAGTTGATACCCGGCCAGTTAAAGTGCCTATGCTACAGTGGATGCAGT
TACACACTTGGGTGCCTAAGCCAAAGCTCTTGCTACAACCCTTGCGAGAC
ACCACGACAGTGTTTACCGATGCAGGAAGAAGATCGATGAGAGCCGCCGC
CGTATGGCACGACGGCAAACAGTGGTGCCAACATGTCCTGCCAGCAGACC
CAGATGATTCCTTGCAGACACTGGAACTGGCCGCTGTCATTTGGGCACTC
AGCAACTGGCTGAAAGACCGCATCAACATCATTACAGACTCCCTGTACAT
TGCGGGCGTGGCACAGCGAATTGAAACCACTCGCATTAAAGAAGTGTCCA
ATAAAAGGTTGTTTACCCTACTGTGCCAGCTAAGACAAGCAGTACAGCAG
CAAGAAGAAGCCTAAGCAGTACTCCACATCCGCAGTCACAAGTGGAACGA
AGGCCTAGGAGAAGGCAATGCCCTTGCAGATCGACTAGTGACCGCCATCA
CCGTGCCCCTCGATCAATTTCAGCTCACACGGCAAGCCCATGAGACATTC
CACCAGAATGCCAAAGGTCCGTTGTGGGTACTGAGCCGTTGGACCCGACC
TGCTCTAGCAGATGACAGAGTCGCCACGAGATCAGGCAAAGACATCTGTT
CCAACTCCACCCTAGCAACTAGAGATCCGCTTCAACAACTCGAGAAACTT
TTGGGTCAATCCCTTCACTGGACTACTCAGCGGGAACTATTGGACCTAAT
AAGCTGGATTAAGAGGCAAGGGTGGCAAGGTGGGCAGTGTAACACTTGCT
TACACTGCGGACAAATAAGGTGTCACGCTTGGGTAAAAATGCTGTGTGGG
AGTTGTCATCATAAGGTGTGGATTTTCCAAGAGCATTTACAATCTTGGTT
GTGTCACAACTGCTACACCAGGGGGACCCAAAGATCCTGGGCCAGAGACT
TGGCTGACTGGACAGGGTATCCTACCGAGATAGCAGTCAACCTCATTGAA
GACGTGAACCAAAGGGCAAATTGGGTTTTGGTGTGGGATCTTTGGCAAGC
AGTGGCTCGATTAACGGCCCAAACAGCCACTTACATAATTGGGCATCGCT
GCAAAGTAGGGCTCAAAATCTCCCAGCTGTGGGAGGTTGAAGATGGGGAT
TGGGACCGCCTTTGCCGTCGCTTTGCTGTGGTCCCTAGGGTGGACCGCCA
GGGCGATTGTGCACCGCATAGACACCGAGAGAACATGTGGGTCACCTGGG
CTAACCAGACAGGCCAAGAGTCCTTCTGCTTATCACTAGCCACGCCTTCT
GATCCCTTCCGTACCTGCCTTATCGGGTTCCCATTGACAAAGGCCAGTAG
CCTCAAAAGCTACACCTCTAAATATCAAGAGCCAGAAGCCGTGCTCTTGG
CCTTTTGTGTTGTGACGAGCGGTAGCACAACGCTTGACATCTGCGAGACC
CTTCAAATTAAGCAGAACCCTTTAGCCGCCCAAGCGCAAAAGATCACCCT
AGGCCTTAATACATCTACGCTCAAACAGCAAGAGCTAGATCTCTTAGGTT
CCCAGCCTGGTCCCTATTGCCTTATGTTTGGATACTATGGCTATAACGGC
AATTTAAAGCCCCAACAGCCGATCAATGATAACACATGGCTGAGCCCCAC
CACCTCATGGTACTCCAATGGCACAGCCTACTGCAATGGCTCAGTGTGGC
CAGTTAATGACCCTCCACAAGAACCTAGGGCGTTACCCTCGGGAACCTTC
CTTATTTGCGGAGATAGAGCATGGCCAGGAGTGCCTTCTAAGCTGATGGG
AGGACTGTGTTATTTTGGGAAGCTAACAATGTTTGCCCCTAGCATCCAGA
CAAATCCTAAACATCACGCCCAAACGATCACGATGGAGCATTCATCAGTT
AGGCCCTGATTGCAGAGACAATGTGGAATTATGGGAACCCCCTGCTGTCT
TTTTTGCCTCACTCCTAGCACCAGGGGTTGCCTCAGCACACGCCCTCACC
CAGCTCAAAAAGCTCGCGTGTTGAGCAGGCAAGCAGGCGAATGCCACCTC
AGATGTGTTGGGTAAGCTCGCTGCAGATATAGATAGCCTTCGCCATGCAC
TACTGCAAGACCGAGCAGCCATTGACTTTTTATTACTAGCTCAAGGCCAT
GGCTGCCAAGAATTTGAAGGAATGTGCTGCTTTAATCTATCCGATCACAG
CACTTCCATCCATAAGCAACTGCAATGGCTGCGAGAGCATACTCAGAAGC
TTACTGTAGAAAGCAACCCCTTTGATCAATGGCTTGCTAGCCTCTTTGGT
AATCTTTCCCCTTGGATGCGAACCATTTTAACAGAAGCTCTTCGCTGGCT
CAGTATAATTTTTGCCATGCTGCTTATTATCCGAAATAGCTAATTCTTGC
ATTATGCGCCAGGTAACAAAGATCACAAACAATGTCCTGCTTGTGCAAAA
AGAAAAAACGGGAAT
>ltr-1_family-25#LTR/ERVK [ Type=INT, Final Multiple Alignment Size = 2 ]
TGTGGGAGTGTGTTTTGTTTGGTTCAGTCCGNGTCTCCCCTTTGGGTTTC
GTGTTACTGTACCATCCCAGTTTATACCCTCCTGGTTTCATGTTCATAAC
CCTGCTTTCTCTATTTGTCTCCTCCCAGACCCCTGCCAATCTCTCCGGCA
CCCCTCCCAAGCTTCCAGAAAGTTCTGGCAGGGGCGTCGAGTGATTGGTC
TTGGGGGGAGGATCCCTCCCTTCCTTTCCCAAGATAGGTTCCCTTGTGTG
TCCCTCATCCCGCAGACCCATCCTTTTCCTTCCCTGATTCGATGCCGTTG
TCATCCCTCCCCTGTCNCCACCCCCCCATAAAACCCCTGGCAGGCGCGTT
CAGGGTTGCTCATTGCTGGACGCCCCCGGNGGGCGGGGTCCCNTGTTCGG
AGACACAATAAACCTTCCGGATTTCATCCACAATTGAGCCTGCCTCCTTC
TTCCACCACCTGCCTCTATTGCCACGGTCCTGTGGAAGGACCCACGAGCC
AGACCTCTGGTCTCCCGGATTCTGGAGGCTGGTCCCCNCAGCCTGCTGCG
TCCAGAGCTGACCGGGCAAAGTGGGAACTGCTCCAAAAAGGACGCAGAGG
CA
>ltr-1_family-26#LTR/ERVK [ Type=INT, Final Multiple Alignment Size = 1 ]
GCTTGGCGCCCATCGCGGGGCCCCTGCTTCCACCGGACCCCACGGAAGGG
ACTGATTGGACTTCCAAGTGTGTCCTTGGGACGCCAAGCTACCCCAGTTG
TAGCAGGCTCCGTTTTAGTGAGCTGCGCTCCTGGGGAGGAGGACGGTAGC
TCCACCAGCACCAGCAGAGTCGTCCTCGGTGGAAATCGGGACGCCTGGAG
CTTGCCTGGACACCAGCAGGTAAGTATTTCCCCGGGGGGGGAACTTACCG
TAAAGCCTATCGAGGCAGTTCCCGCGTGCAGGCAGACCCACGTGAGCCGC
AGTGTCGGCGGCAGAGCGGGCGCGGCGGGCGCGCGGGACCCGGTGGTGCC
CGCCCGGTCGGCGCGCAGCGCGTGGTGAACGGCTTCGCACGGTGCGCGGC
TCGTAGGAGCCCCGGGTGGGCTGCGCAGCCCCGGGGCGAGTGTGGTCCGG
TCGCCTCCGGTTTCTGGTGGGAGCTAGTGTCCAAGGGTTGGTTTATTTTT
AAAGCTCCAGACATCGTGCTGTGGATTATGGGCGCAAAATTGTCCACAGC
ACAAAAGGGGGTATTTTTCCAAGTTGCGGGACTCCTGGAGGGGGGGGGGA
AACGTTTTTCTAAAGGGTGTTTAAAACGGTTTGTGCGGTGGCTGTTCCAG
CACTTCCCTCAGTGCTCCCACAGTTCGGTTTTAAGCGATCCCTTTTGGAA
CGCCGTGGGAGAAAAATTGGCGCAATCTCAATTGGCAAAAGAAAAGGATT
TAGATAAGTTTTCTTTGTTATACCTACAAATTCGGTCTGCTTTAAATCAA
AAAAGGGAGAGGGAAGCACAGCCTGCCCCCGGTTCCCCAGTTGCTTCCCC
TAAGCCTTCTCCTAAACCCGTGTCCCCTAAACCGGGCATCCCAAAGGAAG
CAAACCGCGATGCTGCGCAGGGTTGCTACCGACTCCCTGGCTTCCCTCGG
GATTCTCGGCCCCCCCGCCCAGACGGTCCTGGCCAGACTGCCCGGGGCTT
ATCCCGTTCCCCGACTTCCCCAGTTGCTAGACCCTGTGTTCGCTTTAGTT
ATATTGAGAACTTAGAAAAATGGATTCCTGCCCGACGAGGACAAGATGAC
GGGTGCCACATGGCAGAAACCCCCTCTTGCCCTCCCCCCGTTTCTTCATC
CCAAAACCCCTTTCTGCTCACAGTCCCAACCCCTTTCGTCATGACCCCTC
CCAGTACCCTAACTCCTCCCACACCCAAGCTGGGTCCACCCCTGTTGCCC
CTCCCACTTGTCATCAGTGCATGCCCCCGTGCTCCGCCCCTAGAAGTTGT
TGTAGGTCCGTGTCTGGTTGCCACCCGCTTCCTGCTTCCGGTTCCCATGC
TTGGCCTTCTGGTTCCCACGGTGAGGACCGGAACCCGGAACTGGACTCCA
TTCCTTCGGCCGCTCCAGTTTTTTATCAAAGGTCCAGGAGTGGGGGAATG
ACCCACACCAACTGGGAACACCTCTCCCACCAAACAATCAAAGAACTCTG
CAAGGCACAGAAGGAGTTTGGGAGAGAAAGCGAATATTTTCGCGGTCTTT
TAAGGGCAAATCTCTCCGGAGCAGTAATGACGCCTTTTGATTTGCATCAG
CTTTTCTCGTGCTTGCTTTCCTCAGTAGAGTTTCTGCTCTGGAAATCAGC
ATGGGAAAAGGAGCTCCGTCAACTCCTTCCGGTGCTTCTGCAAAGTTCGG
ATATGGCCATTGATGCCGACAATCAGGAAATAATGATGGACCATTTAAGT
GGCGAGGGGGAATGGGCATTGGCGCCGAAGCAGGCCCAGAGTCTGCCCCT
AGAGGTGCTGCAGCAGGTCAAGGAACTGGCCGGTAAGGCATTCCTTGGCC
TGAGACCGGACGCGCCCGTAGAAAGTTACTCACGGGTCTGTCAGCAACCC
ACTGAATCGTTCTTAAGGTTTGTGGAGCGATTAACCCGAGCTGTAGAGTT
GCAGGTTAAGCAGCCGGTGGCCAGAGAGGAGGTCATCACAGAGATGGCAA
TGATCAACGCCAACCCGCAGTGCAAGGCGGCCATCCTGAGCCTCCCCCTG
GACCCTCCGCCGACGATACAGGCGATGTTAGAGGTTTGTGCTGCGAAGCG
CCACACCTACAACCTGCCGGCTTGGATAAGCAGCGATCCCGGGGAACGAT
TTCGGTGGGAACAGCAACACACCATACTGCTGCGGACCAGAAGAGGACCG
CGGGCGGAAGCAACAGACCACCTCCGGCAAAGAACAGCCAGAAGCGGCCT
CAACAGCAGACCAAGAACACCTGCTTCCTCTGCGACCAGCCCGGGCATTG
GACCAAAGATTGTCCACTCAAGAGACAGTTTTATCAATTTAAAAGAGAAC
AAGGGTCAGGGGGGCTTGAGGGCCGGGAACAAAAAAAACTGAATGAGGAG
CACGCGCCCGCCCCGCGTGAAGACAAAAAAGGGACGGGACGCGAGGGGAA
GGAGGGACAGGGGAGGGCAGGTAGCGATGACACAAAATCACTGGATATGA
CACTTCAGCCAAACTTGACTTCCTTTTCCGACGGTTCTTTCAGGTTGCAG
CTGTTGACACCGCTCCTCCTGAGGAATAGCGAGTGGCACGCCGCACCGGT
GGTGAGCTGGGGGCGGGAGATCAGAGCCCTGACAGGTATGTCATCGTCGG
AGATGTTAACTGCACACCACCCGAGATCGAAGTCGCTCCGGGGCTAATGA
CATCTAGTCCCGAAGGACCCGTTCTCTGGCTGCGCTGTGGTCCGTCCACC
TCTGTTTCTGCCTAGAGGGCAGATGGTCGCCCAGGCTATCCCTGCAGGAG
GGCCACACCCAGTGGTGTGTGCCACTCATGTAATAGGGACAGGGAAGCCG
AGGGTAGACTGTAAAATCAACAGAGGGGAAGAAGTCCTTCACCTCAAGGG
ACTTCTGGACACAGGGGCCGATGTGACTATCATTCCCACACAGGAATGGC
CGACACACTGGGAACTGCAAAACGTGGCAGGGCACGTACAAGGTGTTGGG
GGCATCCAATTGGCTAAACAGTCTAAAAGCGTCGTACAAATTAAGGGGCC
GAGCGGACAATTGGCCAATATACGTCCGTTCGTATTGGATTACAAGGAAC
CCCTCTTGGGGAGAGACCTCATGCAGCAGTGGGGAGTCACTATTGACATT
CCCGACCCCCCACAGAATTTTTGCGCAGTGGTCACTGAGGAGCGCCCTAC
CCAGAAACTGACATGGAAAATGGAACATCCAGTGTGGGTAGAACAGTGGC
CGCTCTACGGTGAGAAATTAGAGGCGCTCGAGAAGCTCGTGGAGGAGCAG
CTCAGGAAGGGGAATATCATGGAAACCAACAGCCCCTGGAATTCCCCTGT
CTTTGTAATTAAAAAACCTAACAAAGACAAATGGTGGCTCCTCCAGGACC
TTCGCCAAATTAATGATGAAATTGAGGACATGGGCTCTCTCCAACCAGGG
ATGCCGCCCCCGACAATGCTTCCCCAAAATTGGAATTTGGCCGTGATTGA
CATTAAAGATTGTTTTTTTCCAAATTCCTCTACACCCTGACGATGCCCAC
GTTTCGCCTTCTCGGTTCCGGTCATCAACCGAGGAGCCCCAAGAAAGAGA
TATCATTGGAAGGTGTTGCCACAGGGCATGAAGAACAGCCCGACCATCTG
CCAATGGTATGTCTCTTCCTTGCTTGCCCCAGTTCGCACAGCCGCAAAGG
AGGCCATCATCCTTCATTATATGGATGATGTCCTCGTGTGTGCCCCCGAC
AATGACATGCTTGCGAGTGTGCTTGACCTGACAATCGGAGCATTGGTTGC
TGCAGGGTTCGAGCTCCAAAGTGAAAAAATTCAAAGGATGCCACCTTGGA
AATACCTGGGCCTTGAAATTACAAAGCGGACCATTGTGCCGCAAAAATTG
GCAATTCAAACAGATATTAAGACATTGGCGGATGTCCACAAACTGTGTGG
GTCCTTAAACTGGGTAAGGCCGTGGCTGGGTCTGTCCAATGAAGACCTAG
CCCCCCTTTCTGATTTGTTGAAAAGGGGGAGAGGAGCTTAGTTCTCCCCG
GACACTTACCCCAGAGGCACGAACAGCCTTGGAGAAGGTGCAACACCTGA
TGTCCACCAGGCAAGCAAGCAGGTATAGACCTGACTTGCCATTTAAGTTC
ATCATCCTGGGTAATCTGCCACACCTGCACGGGGTTGTCTTCCAATGGGA
AGACAAGAGGAAGAGCAAGGAGGACCAGGACCAGAGGGACCCCCTCTTGA
TAATAGAGTGGGTCTTCCTCAGTCATCACAGGTCCAAAAGGATGACTAAG
CCACAAGAGCTGATGGCGGAACTGATCCGGAAGGCTAGAGTCTGGATCAG
GGAACTATCAGGGTGTGACTTTGATTGCATTCACGTACCAATCAGGACAC
AAACGGGCCAAATTACCAAGGCAATGTTGGAGAGCTTGCTTCATGATTGT
GAAGCCTTGCAATTTGCTCTGGAAGGTTACACAGGCCAAATTTCTCTACA
TAGGCCGGCCCACAAAATTTTCAATTCGGAAGTTCAATTCGAATTAAGCA
CAAAGAGTGTTCGGAGCAAGGAACCTTTAAAGGCCTTGACCGTTTTTACT
GACGTGTCTGGGGCGTCTCACAAGTCAGTCATGACTTGGAAAAACCCCCA
AACTCAGCGGTGGGAGGCTGATATTAAAGAGGTGGAAGGATCACCTCAAT
CGCTGAGTTAGACGCAGTCGTCAGGGATTTTGAAAGGTTTCCCGAACCTC
TAAATTTAGTTACCGACTCCGCATATGTTGCAGGAGTAGTCTCCAGAGCC
GAGTATGCCATCTTACAAGAGGTCTCCAACACGGCTTTATATGAGTTGCT
CTCTAAATTGGTTAACCTAGTCTCCCACCGAGAGCAACCCTATTACGTGA
TGCACGTCAGGTCACACACGGACCTGCCCGGGTTCATCGTGGAAGGCAAC
AGGAAGGCAGATGCCCTTGCTGCACCAGCCGCGATGGCCCTGATCCCAGA
TGTATTTGGGCAGGCCAAAATTAGCCATCAGCTGTTCCATCAAAACACAC
CTGCCCTGGTCCGGCAGTTCAATCTGAAGCATGACCAGGCCAGAGCGATC
GTGGCTGCGTGTCCAGAATGTCATCAGTTAGCTCTTCCCGCCATTGGCAC
CGGCATTAACCCCCGTGGACTCAGTAGTTGCGAGGTGTGGCAGATGGACG
TGACACATGTTGCTTCATTCGGCAGAATGAAGTATGTACATGTGTCAGTG
GACACCTTCTCCGGAGCCGTCTTTGCTTCTGCCCACGCAGGGGAAAGGGC
TAGCGATGTCGGAAGGCACTTAGTGCAGGCATTCGCCACCCTGGGCATCC
CCAAAGTCATCAAAACGGACAATGGCCCTGCGTATTCATCCAAGGAGTTC
AGGGGCTTCCTGCAGCAATGGGGAATAGAACATAAGACGGGCATCCCCTA
TTCCCCGACAGGTCAAGCAATAGTCGAGAAGGCTCACCAAAATATCAAGA
GGATGCTACAAAGGCAAAGGTCCTCAAAGAAATTAGAATCCCCAGCTGTC
AGGCTCTCAAGGGCACTGTTCACACTAAACTTCCTCAACTGTGCCTTTGA
GAACCTGAATCCACCGATCGTGCGGCACTTCGGGCGGTCTCAGCAGCTGC
AAATGAAAGAAAGGCCTCCGGTGTTGGTTAAAGACCCGGAGACTCGGGAA
ATACAGGGCCCTCATGAACTAGTTACATGGGGGAAGGGATATGCATGCAT
ATCCACCCCCGAGGGCCCCAGGTGGATCCCATCAAAATGGGTGAAACCGT
GTATTTCCCAGCCCACTGGAGGAAGGAGTCAAGCACCCCCTAAAACCTGG
GTGGGTTAATCCTACACCCCTTTGGACCCTAAGTTCGCCCCCAGGTATTC
TTCCCAATTTTAATATTCTTCCTTTTGAGTTTCTTTCTAGTTTAGAGACT
ACAGAAATGGATCCCGCACCGTCCATCCGAGCCATCGCCAGAAGCCTGCA
GCTTGTTGCCATCCTGCAGCTGCTCCCATGGCCTGCGTCGCCGTGGATAG
TTCCCCAACAGGCAGCAAACATGTGGTCAGTCCTGACGCAAACCATGGGC
CAAGACCACATATGTTTACATCAAGGGCAGAGAACATCCACAGACAAGAT
GCAGGCCATGGTGATGCAAATTCGGAAAGAAACTGGTGACTGGCTCGGCG
ACATCTTCAGCAAATGGGGACTATCCGGATGGGCAGGATCTGTTTTCCGA
CCTGGACTGATTTTTCTTTTTGTTTTGTTGGTTGCCCTAATTTTGTTCGG
ACTCCTCAAGAGAATGTTAGTAAAGTTGATTACAAGCTCCCCCTCCCCTA
CGGATATTGACCGAGCCGAGGTACTCCCGGATGCAGAGACCCTGCAAGAA
CCGGAGCTCGAACCTACGGCTCCTGAGTTGCAAGAGTTCGAGGTCTTTTA
TCCAGACTCTGAATATTACCCCCAGCCGAACTTTAAACCATCTTAAAAAA
CAAAAAAGGGGGAGA
>ltr-1_family-27#LTR/ERV1 [ Type=INT, Final Multiple Alignment Size = 4 ]
TGTTATAAATGAAGTNTGTAATTCGTGCTGTTATGTATAAAANTGGANTG
TAATNAGACCATGCAGAGNCAGGGTTTCAAANTCCCCCCCACCAGCCCGG
CTGAGAGGAAAATTTCACAACACTAGAGCAGTTGAAAAGGAAGTTCTCTC
AGCACAGAAGTAATCAATAGGTGAGGATTCCACCCCAGGTGGGGTTGGAT
CTTATCACNGGGACATTNGCACCATNACGACTTGATCACCACNCTCTGAT
ATCTACATCTCANCTGATAAGGAATNGGACATTCCGAGAACTAAAAAAAC
TGTTCCGGGAGCCAGAGATGGCCCATCCATCATNAGAGATGGCCCTTCCA
NNANCAGAAGACGGNCNAATCCATCACCNAGGATGGACAATTCATCAGAN
CCAGGAAANGCTTTGTGCAGCCCAACTCCAGGACAAGAAAACNTCATGAA
TATGCTAAAATTGCGAGAAGAATAGAATTAATTCGGACTCTGCCCAAGAA
CTGTATAAGAAGGAACCANCCGAAGCAGCANCCGTGAACTTGGGAGGTCT
GGCGCGGTAGAGGTCAGATCTATGCGTGTTCACCCAGCNCCGACCCCGGG
CTCGGNGCCGACCTTTTCCCGATCGTGGCTTTCTGTGNGACCGATNTTTT
GGCCGCGNAATAAANNCTATTTCTTTGTNAANTTTGATTNGGCTGAATTC
TNTTTACCCCA
>ltr-1_family-28#LTR/ERV1 [ Type=INT, Final Multiple Alignment Size = 2 ]
TGAGANGAAAGCTCATGTCTTTACAAACAGTTTGATGGGTGAAGGTATGG
GTGTTAANATCTTTGAAATGGGTCTTCACGTCTCCACTAACTTTGGGCAC
CAGGTTTGTTGCAGAGCCCAGACAGTTTGGCTCCTGAAACAGACAAGTGG
GTCTGCATAAGCCCGAGTTTCTGAACTTTGGGGTAAAATAGTAGGTTCAA
GGGGGGATATGTGGGAGGCAGTTCAGGAAGGCTGTACCTTCCTGGTACCT
CAGCCAATGGGGAAGAGAAGAGGGCAACGTGCGGCCGGGAGTTTGGGATA
AAAGGAGGCTGCGCCCTCTGAAACCTCAAGAGAGGAAACCCTGTGGGCGT
GTGCCCCAGTGAAGTTTCTTCCTTTATTNGAATAAAGTTGCAGGACTNCT
CTGTCTCCTCTTTGGACATAAACCTCTGGCGTTTGTGGATTTTCCTNACA

>ltr-1_family-29#LTR/Unknown [ Type=INT, Final Multiple Alignment Size = 2 ]
TGAGTCACGCCTCAACCGGGCCAGGAGACACTTCAGAGACAGAGTCAGAG
AAGTGGGTGTTTGCTTTATTCGGCGCGCCGGGTGTGTGGGGATCGCTCCT
CCAAAACACACACACCCTGGTGCCCTCTACAACACAGTATTANGGGTTAA
ATTATGAATATTCATCACATTCCTTGGGACAGGTGTGGTTATACAAATTA
TTTCTCGGAGGTCATTAGCATACGGGCCACGCATGCGCTGTGTGTCCTGG
TGGTCGCACTGAGGAAGGCCTCTCCTCTTCCTCGGGGGTCTTTCTGATGA
AGGCCAGTAGTCATCCTCCCAGTGAACTTTTCACCTTTCTCCCTGGGCAT
GCGTAGTCCTTTGAGGAATGATTCAGCAGTCTCTGAGATGATCCTTGTCC
CCTCTATCTTGACAANATTAGGGTGAATTCGGCTTCTCAGGCTTTGTAAT
TAACATCTTCTGTCTGAACTAACATTTGCTGCCTCCCAATAGTTAACTTG
TGCTTACATGAGTTAGTTATTGACTGCCCCTTCCTCA
>ltr-1_family-30#LTR/ERV1 [ Type=INT, Final Multiple Alignment Size = 1 ]
TCCGGCACCCCGAGATGGGACCCTCTCTGCCCGGCTGCCGGATCCAGGGG
TAAGCAGAGCTCCCAGTAGCCACCCTGAATTTTCAGGGGGAGCTCAGCTG
TCCTTTGGCTCACGGCGGGGGCAGACAAGGACCATCTGCACCAAATTAAG
GGATTTGCTATTCCTTTGAAACACAAAATACCTGCAGGTCCAGGGTTCGA
GTCCCTGAGGGTGGGTTGAAAGTCCCAAGGAAGACTGGGTCTCCCAAAAT
TAGTCCTGGGCAAGAGGAAAAGTACTTTTAAGGGTTTGGACCCCGACTTT
TAAAGGGGTTGGACCCCCCAGGGTTGGACCCCACTGTGAAAGGTACCTTT
AAGGGGTCGGACCCCGCTGTTAGGCGCTATTGTACAGCTCTTTGTGTTTT
GTCTGTTGCTGTTCTGCTGCTGTGTGAGTGAGAGTGGATGAGACGTGCTG
TCAAAGTGCGGAGCGAGTGAGGAGCTCTATCTGCGGTTCCGTACCCCAGC
GCCGGGCTCGGCCAGAGAAAAGCGAAGCATTTGGCAAAGAGTGAACGAGG
ATAAATCATATAAAGCGTTGGTTTGGAATTCAACCTTACTGTCCGAAGGG
GGGTGGATTTTAGAGGAGAAAGATTTTAGCTATTGAATTGAAAACATCCA
GACCCCCAACGCCTTTCTGATATAGCTCCATCTGATTTCCCTTTTGAAAT
CCCATGTTAAGTGTGAGAAAACAGTTGTGAAGCTTGTATTTGTGTGCATG
TATTAATTGTGAGAGAAAGTGGTATTGTACTTCTACTAGATGGAGTGGGT
GGTGTCCAAGCTGCCAGAGGAGAGAGCTTGGTATCAGACTGGAAAGAGCA
AGAATAAAAAAAAACTTGGCAGAAAATGAAAGTGCAGATAATGTTAGAGT
AAGGAGAGAGTGGCAGAGAATAGTGAGAAATTTGAAAGGAACTGGTTAGA
AAAGTAAGAGATGAAGAAAAGGAAAAGCAATGGCAAAGGTGATGGCAGAA
GTTGTAAGAATTGTGGACATTGTGATTAATAGGTTTGGGTGTTTAGTTCC
CTTTTCTGCTCGGTGTTTTGTGCGGAGCTGTAAGGCTCCTGTTATGTGGT
GCTTGTGCAGAGCTGAAAGGCTCCTGTTTGGAGGGGACCCGTGCCCCTGT
GCCTTTTGTGTTTTGTTGTGAAAAGCCAAAATTGGCAGGTTTCAGTTCTG
AGGCGAGCTCCTATCTTGTGGGGAGCCTCGCCACCAGTCTGTGCTTTATT
GTGGAGAACTAGAATTGGCAGATTCTAATCCTGCAGCCTTGTGGGGATGG
TGTTGTCCCTGTGCAGGCCCAGGTATTTGTCATGCAGCCTCATCTGCGGG
GGCTGTAGAGAAACCTATGGGGAAAATGTTTTGCTGTCCTTCCTTGGTTA
ATTTGTTAGTCACCTCTCTACTCCTGGGGTGGACTTGGTAAAAAAAAAAA
AAAAAAGATAAAGAACAATTGGTTACTAAAAGATAATTGATTGCTAAAAA
TGTGATTGGTTATTAAAAAAAAAAAAAAAGGCAATCCAAATGCCTGATTC
ACAGACTGCAACTCTTGCAAAACTTTTCAAAGCAGTCTCACTCCCTCCAC
TGAAGAATCAATTGGAAGAAACCCCACTGAAAACCTGTGGGAGACAATAA
AGTGGTGCAACAAGCACTTCATAGAATAAAAACTAAAACTCCACTTGAAT
AAGTTAATGCAATTAAACTCTTGTTTCACTCAGACATATTTTTCATTTTT
TTGGGAGGGGGAAAGTTTGTTTCTTTTCTCTTTTCTAGGAATGTCAAATG
TCCCGACATCAAAGATAAAGAAAGCGGTTTGAGAGCAAGGAAACTGCTGG
CAGCAAAATCACACCTAAATGTGTGATAATCATTGCTTCACTGTCACTTT
GTGTTAGCCCCAAAAAGTTTTACTTTTTTTAATAATCGGTCTAGTAGGCC
AAATTTTCACTTTTCTTTTATAAGAATCTACCAACACATGAGATGGAGCT
GTATAAAAACCAATGAAATTTAAAGTGTCACCGTAATTGCTCTCATTGTC
AGTTGGTTAATGTTTGTAATTTGTTTGTGTTTTCATTGCAAGTGACTTGT
TGAGAGATCAAATAGTAGTTAAAGCATTCTACATATTCTTGAGTTTCATT
TTTGTCTAACTTGTTTTGTCTTTTTACTGAAAAAGAGTGTGGTTAAGGTC
TTATAGATGTATCATTTGTCTCAACCAATATTATCCTGAGAGTTGGTATA
AGAATTTATACATATTTGAAATCCTACAAATATGGACTAACCTTCCCAGT
TCTGCCTCAGAAGGCTTCAAAATTATTATAATCTGGCTAAATTTTTTGGA
TTTTCTAATTAGTGAATTAAAAAAATCTTGATAAAACACAAGCAAATGCT
ACATGAGAAATGATTGAATCCCCCTTCCTAAACCAAGAGGGATACAGAAA
AGCCTTCTACCAGCTCTCAAACTAAAGTGCTGTTCAATCTCATGCCATAT
GTCTTAAGAGGATGTTTTAACTTTTCCTCACCCCTCCTATTTATAGCACA
TTCTGCAATCTCAGTTGTAGGTGCAGAATGGGATGAAGGCAATTTATTCA
CCAAAAAAAAACCAAACAAAAAAACCCCCCCAAAAAAACCTCCCTAAGTT
TGAAAGAGAATTCATTTCATTTTTAATCCCACCAAAATAAAGCCACAGTT
TGTAGTTTGTGTCAAGATTAAATGACGAGTGCTATAATCTGTCTCCTAGA
AAACAGAGCATAGCCCTAATGTAAAGATATGTTTGCATGAGAACATTTTG
TATGAAAATGTTTTGTGTGTTAGTTTTGTATCATAAAAACTAATCCTTCA
TAATGTATAGAATTACACAGCAGAGTAAGAATATTATTATAACAAAAACT
GTATAAAGAAGCTACAACCAAAGAAGCCTCCTGAAGATACCTGACCAGGA
CTTTAAAAGTGTAAGTTAAACCACTAAGATTAGATAAAGGAAAGAGAAAT
ACCCATAGATAGTAAAATAACAAATTAAGTGATCCCATTAGTAGAAGATG
TTGAAATTCCAGAGAGATCAAAACGGGCTCCCCCAGTGATTATTGAACTA
CTGGAAGGGGCACAACCAGTGTCAATTAAACAATATCCACTAAGGCATGA
AGCATGAGTAAGAATAGAACCAATAATTACTAAATTTATTAATCAGAGGT
TGTTGAGAGAGTGTAGATCTTCCTGCAATACCCCAATTCTACCAGTACAA
AAGCCAAATGAAAGTTATTGATTAGTTCAGGACCTGAGGACACTTTACTC
ACAAAATTACAAAGTGACTGGGTGTGGTTTTCAGTTTTAGATTTAAAAGA
TGCTCTCTTTTGTCTGCCATTAGCTGAAAGCAGTCAGGAAATTTTTGCCT
TTGAATGGGAAAACCCCAGAACAGGGAGAAAAAGCCAACTTACATGGACT
GTATTGCCACAAGGATTCAAGACCCATGATATTTGGAAATCAATTAGCCA
AGGAACTGGAAGCCTGGACACTGCCACTTGGAGAAGGTACACTCCTGCAG
TACATCGATGATCTACTGATAGCAACAAGGACCCATGAAGACTGCAAGAG
CTGGACTGTAAGTCTTTTAAATTTTCTGGGACTAAGTAGATATAGAGTCT
CCCCTGAAAAGGCTCAGCTAGTCCTCCAGAAGGTTTCGTATCTAGGGTAT
GAACTGGCAGGAGGGGAAAGAGCCTTGAGAGACAACAGGAAAGAGGCAAT
TTGTCAAATGCCCAGGCCAACCACAATCAAAGAACTGAAAACCTTTCTAG
AAATGACAGGATGGTGTAGATTACGGATCTACAACTATAGACTCATTGTG
AAACCTTTATACCAACTCCTAAAAGAGACTGGGGGAACTCACCTATGCTG
GACACCAGAGACTAATAATGCATTGATAACTCCGAAACGTGAGTTAATGC
AAGCTCCGGCATTGCGCATACCGGATGTCACTAAACCTTTTCTGTTGTTC
TCACATGAGAGACAAGGACTGGCACTGGGACTTTTGGCACAAAAGCTGGG
ACCGTACAAAAGGCCAGTGGCTTATTTCTCCAAGTAGCTGGACGTGGTCA
GCCAAGGAGAGCCCGCCTGCCTGCGTGCAGTGGCAGCTGAACGTAGAAGA
AGCTCACAAGTTCACACTGGGACAGCAGGTAACTGTTTTTATCTCTCACA
CAGTGTCAACAGTGCTCACACAGAAAGGAAATCACTGGTTAACCCCATCT
CGCTTTCTTAAATACCAGGCTGTCCTAGCAGAATCGGAGGATGTGAGTAT
CCAAGTAACTAAAATCCAGCAGCTTACCTCCAGGGCAAGGCTACTGAAGA
GCCCGTACAGCACGACTGCATCGAAACCATGGAGGCAGTTTACTCCAGCC
ACCCAGACCTAAAGGACTCTCCACTAGAAAATGCAGAAAACTGGTTCACC
AATGGGAGCAGTTATGTCAAGGATGGTAAGCGGCTCGCTGGGTATGCAGT
TACAACCACAGACGCTGTCATTGAGGCAAATCTGTTACCTGTGGGGACAT
CAGCTCAAAAGGCTGAAATAATAGCCCTAACTCGAGCCTTGGCATTGGCC
AAAGGAAAACCTATCAACATTTGGACTGATTCAAGGTATGCTTTCGGGCT
GGTACACGCTCATGGGGCTATCTAGAAAGAAAGAGGTTTATTAACCTCAC
AGAAGAAAGAAATCAAGCATGCTACTGAAATCATGCAGTTACTGGAAGCA
GTAGCTATAACGCATTGTAAGGGACACTCCCAGGGTAACACTATCCCTGA
ACTGGGAAATGCTATGGCAGACAAAACAGCAAAAGCAGTGGCTGGCAGGG
ATCAAATTCAAGCCCTTGCTCTAATCCCTTCTAACATCCTTATGGATGAA
AAACCCCCACCATATGACACTGATGATTTAAATTAGGTACAAGAAGGGAA
GAAACAAATAGGATCTGATGAGTAGGCTAAAATAAAAGATCTCACTGTAA
TACCCAGAAAACTGCTAAAATTATTTATCCAAAGCGAACATTGCATCAAA
TCACCTTAGATGACACTTCTTGGGGGTTTAAAGAGGTATGAGACAAACTT
ACATCATGGTTACCCAACTTATCCTGGCTTAAACAATTATTTGTAATAGC
TATTTGTGTTATTGCATTCTTACCTACTGTTTGTATTAGTAGTTACTGTT
GTATGATATTATGTACTTGGAATCACGATGCTTATGCTCAATGACACAAG
CATAAACTTAGAAATAAAATAGAGAAGGTTCTTACTTTAAAGACATGCAA
GATTTGTAGAGAATTACAAATAACCAAAGAAAAGGGGGGAT
>ltr-1_family-4#LTR/Unknown [ Type=INT, Final Multiple Alignment Size = 46 ]
TGTAGGTACAAAAATGCTGTTAGCGAGGATCTTCTTGTTATTTTTCTAAG
TCCGTGAGAGACTTTTCTCTCTCACAGAAGAGGTAGCAGGGAATGTAAAC
AACCAAGCCACCTGCAACCTTGGAAAGTCTTGTTTATGGTATAGTAGAAA
ATATTTTGATAATGGATGTTTTAGGATTTTGGCCAATCACCCCCAAGGGG
TGGCTGGTCCTTTGTCCAATTAGACTATGAAGAAAAAAGTCTATAAAAGA
GTTTGTAAAATAATTAAATAAATCAATCTTGCTGCACAATTCCTGCCTGC
TGGATCTTCTCCTCCTCCTCCTCCCTATGGCTGCGGGACACGGTGATATA
CCGTAGGAACCAGGCCTGCGGTAATACA
>ltr-1_family-31#LTR/Unknown [ Type=INT, Final Multiple Alignment Size = 2 ]
TGTAATAAATGGTTAAAAGTTTTTCTTTTGGTTAAAAAGAAGTTAATAGT
TACTTGTTATACACAGTTAATAAGTTGATTATTATTGCGAGTGTACGGGT
GTAATGCTGCTATGTGATCGCTAGATGGTGACACCAAATGGGGGAAGAGT
GGTAGGTCTACAGAAAAGTGGAGAATGTTCTGGAATGTTCTTAAGATGAC
TTAATGGTTTATGATGTAAACATCTTGAAGAATTATTGGTTAGAGGGCAA
ACCAATCACTCGACGCCCCAGAGATTGATGGAGCTGAACGCCAATGAGGA
CCCTAGCAACGAGCCACCAGAGGGAGGATCGGAGCTCCACCAATCATAAC
ATCAGAGGGACTATAAAACGGCCCCGGGGGCTCAGCCCCCGCGCAGCGGG
GTCTTCCTGAGGAACCTGGGTCCGAAGGAACGCCCTGTGCATCACACTGC
TGTTTTTTTTCTGGCTTGTCGCGCGGAGCCTGGGCTTATCCTGGGTTCCC
GCTCTCAGCGGTTAACAAATAAACGAGTTGACTTTTCCTTTAAAAGTCTC
AGCCTCGTTTACAACA
>ltr-1_family-32#LTR/ERV1 [ Type=INT, Final Multiple Alignment Size = 1 ]
ATTCTGGGGCCTCGTCCGGGATAAGCCACACCCCCTGGGTGGTCCCGAGG
AAGGACAGGTCCCGGGAAGATGTCTCTGGCCGATTTTTGCCACCCGGAGT
TTGGATTTCTTCAAGGCCGTTGACGGCAGCTGGCTTTCCCGAGTAACGGC
TGAGAGCACGACAACCCAGAAGGGAGAGGGCCCTCCGAGAGGGAGCGGGG
CTCGCAGGTACGCAGGGTAGTACTGTGAGTGGGGTGAGGCATAAGGGGGT
GCGAGAGGGTGTGTTAGGGCGGCTGGTTGGGGCGGGGGCTGCGTGGAGCG
GGCTCCCGGAGCGAGTGTGGAAGCGAGTGTGGACGAGAGAGTGTGGTACC
CTTAGGGACCCCAGGGAGGGGGAGACGGGGGAGTACCTCCTTTTCGCCGC
CCTTACCCGCGTAGGCTCCCGTTCCTCCGTGGTTGGAGGCTCCGAGGGGT
GGCGTGGCGCTGGGTGTGAGGGCTGCTGGACTCTCGGGTGGGACACCGGC
GCACGCAGTGAGATCCCAACGGGGGGGCACAGTAGCCTCACCGGCCACGG
CCGCCTGGAGGGCAGTGCCTCAGGGCAGATCAAGGCGGGTCTGGCACCTG
GGGAACTAGGACCTTTGGAGGTTGGAGGTTAATAACTTCTGCCCGGGGAC
CATCAGGTTTGGGTGGCCGCCGGACAGGGGATTGCCCCTTCTCTGGCAGG
GGAAGGGGAAGGTACCCAACCCAAGGGGGATTAGGACCCCGAGTGAGAGA
TCCCGAGTGCGGACTCATGAGGGGGGAAGTTTCTCACGGCGCCTCAAGCT
GGGAATCCTGTGTGCGGGGGATTCATTGAGGGAGAAAAATTCCTCGCAAC
GCGGTGACAAGGAGAGGTCACCGGTTGTGAGAAGCTCCCTCACTCAATAG
GAGTGAGAGGGGGTGTTAGAATCTGCCAGGATAGGGATAAGTTTTATTCT
TATTTGTTATATGCCTAAGTGATTTTATCTTCTTAATTTGGAATCCAAGA
CTACTTGGGTGTATTCTGTTAGTAGTATTTGTTTTATTTAAATACCTTTT
TTTAATAACTTCTTATCAGTAATAGATATATGAATTTCTTTGGGGAGGAG
GGGGGAAGAGATTGATTTGGTCGTGTGATTGCGGGAGACTTAATAGGCGA
GGTCCTGAGGTGAGGTTCATCCAATAGTCCTCAGGCCGTCTATTAAGGAG
AGAGTGTATGAATGTAGTTGTTTTGGAGTGTTGTTAACTTCACTGGAGCG
GTCGGCTTGGTAAAAGGCTGTAAAAGGTGTCTTACAGCTAACAAGCGCTA
ATTTGCGATATATAATTGTTATTCATTAGTGGCATTTTTTGTGTTGGCAG
TTTGTGCTTTAGGTTGGAACTCAAGACTACTTGGGTGCATTTTGTTAGTC
CTTTTTTTGTTATTCGGAAGGGGTTTTTTTGGCGCATATTAATTAGTTAA
AGAAAGGACTTATAAAAATTATTTTAATTGCGTAGTTGCTGCGGTGAGCC
CAGCGGTGGGGTTCTGAGATGGTAGTCCCCAGACCGCCTATCAGGCAGAG
AGAAGAAGTGTCTAGTGGCGTCAGATGAACGCCATTTTGCGATATAAATT
GTTCTGATTATTCTTTAGTGGCATTTTTCTGTTGGCATTTTGTGTTTTAG
GTTGGAACTCAAGACTACTTGGGTGTATTTTGTTAGTCCTTTTTGGTTAT
TCAAAAGAATTTTTAGTGTACATAAATTAAGTTTAAAAGTCTTATAAAAT
TATTTTAATTGCGTGGTTGTTGCGGTAAGCCCGACGGTGAGGCTCTGACA
TGGTAGTCACCAGACTGCTTATCAGGCAGGGAGGAGAGTGTGTCTAATAG
CGCCTGGCAAACGCCATCTTAATTTTAAGAAACTGTCAGTGCCTCAGCCG
TTTTACGACCTAGGCAGCAGAGGAGAGGTGATTGGTGGTGTCTGGCAGGA
GCCATATTAATTTTTTTTTTGGAGAACTCCCCGGAGGAGGGAGGGTTTCC
CCCGCTACGGGCCGGAAAAGCCTGGTGGGGTTCATCCGGTTTTCAGTTGG
GCCGCCATTTTGGTTGTAGTTTTTGGTGGGGTGCATCCGGTTTCCGGTTG
GGCCGCCATTTTGGTTGTAGTTTTTTTTGGTCTCCGATCGGAACTCCCAC
GATCGGTGTATTTTCCCACGATTCCTTTGAGGTTCCTACATATAGGTTTT
CCCCTTTTCTCTCTCATTTTATTGAAACGCTTTGTGTTATCATTTGAGAC
TGGCAGTCTTATTAAGTTCCCATATTAAGGGATTCATAACTTGAATTATT
TTAGTAATTTATTAAATATTTAAATTGTAATCCAAGTATTATATTAAGGA
ATTAAAACTTGTATTATTTTAGTAATATTAAAGAATTAATTTAAATATAA
ATACTTGAATTATTGTGGTAGTTTATTAAATATTTAAATTATAATTCAAT
TATTTTATTAAGGAATTTAAAACTCATATTATTTTAGTAACTTATTAAAT
ATTTAAATTATTTATAATTAGTACATTAAGGAATTAACTAAAATATAATT
ATTTGAACTATTTTAGTAATTTATCAAGTATTTAAATTATAACCCGATTA
TTATATTATTAAATATTTAAGTTATAATCCAATTATTATATTATTAAATA
TTTAAATTATAATCAGATTATTATATTTATTAAATATCCAAATTATAATC
CAATTTATTATTGAATCATGGGTCAGTGTGCAGGGAAGGATTCCCAGAAT
ACAAAGAAGGAAAAGAAAGAGATAAAAGACATTCCTCCCAACAGTCCCTT
AGGGGAAATGCTGAAATTTTGGGATACTGATACAAATTTAAAGAAATTGG
ACAGAATTAGAATGATTAATTATAGCGTTGAAATTTGGTCAAAGGAAGTG
ATTCAGGAGGGGCCTGTTTATTGGCCCTGGTACGGATCTAAAGAAAAATG
GATGTGCAGGGCCTTAAACAAACACGTTAACTTAAAAGAAAACCAAAATG
AGGAAGAAATATTATATGCAGCCTGCTGGCTTGAAAATGAAATCTGGGAT
AAGAAGATAAGAGTGTACAAAATGGAAAGAGAGGAAAAAAAGGAAGAGAA
AGAGGAAAACTCTAAGAGGAAATGGGATCCTCTGGATCACCTCCCAGCCC
CCTCTCCACCAACACCACCTGTAGTTCACCCTCCTACCCCTCCAGTACCC
CCTCCTAGTCAACCAATACCACTGCCTGCATCTCCACCTGCACCTCAGCC
TCCTCCTGTATATACTAATCCAGAACCCAAAACCCCAATTACCTGCCCGA
CACCGCTCCCCACTTCTTTTGTAGTCCAGCCTTATTCTCCAAACCCCTCT
TTAATATCTCAGAGTCTCCCTATGTCCCTTATTACACCTCCTACATTTCA
GTCTGTTCCCCTTAGTTTCTCTTTGATGTCTCAGTCACCTGCTGAGGAAC
TGGTTTCTAATAAAAGAACTGAACAGGGAGGGGATGGACTCCAAAGTTCT
CGAGGAGTTGATGGACATTGTTGTTGCAGAAATGCAGAAACAGGAAAAAT
CAGAAGGGAGCTCAAGTCAGCACAATTATGACACTCGGTCTCAAGCAAAG
AGGTGTCAGTCCAAGGAAGAAGTAGTGGAGAAATTGTTGCCCTTGAGAGA
GGTACCCATGGGAGGTGTTAGGGGAGGAATTGGGTTTGTAAATGCACCAT
TAACAGCCTCTGAGGTTAGGAACTTTAAAAAGGAAATAAAGAGTTTATTG
GAAGACCCTATAGGGATATCAAATCAACTGGATCAATTCCTAGGACCTAG
TATATATACATGGGAGGAATTGAACTCTATTTTAGGTATTCTTTTCTGCC
CGGAAGAGATCCAATTAATACGTGCAGCAGGGATGAGAATATGGGAAAGG
GAAAATAGGATTGGTCCCCGAGGGGAGGAAAAGATGCCAAATAATCAACC
AGACTGGGATCCTAATGAGGAGCTGGGGAGAAGAAATATGAGAGATTATA
GATCTTTAGTAGTGAGGGGAATACGAGAAGCAGTTCCTAGGGCAAGTAAT
GCAAGGCTAGCTTTTGATAGCCAACAGGAGAAGGATGAGACACCTAGTGC
ATGGTTGGAAAGATTGAAAAGAAACTTCCAGCTGTATTTGAGTGTTGATC
CAGAAAGTCCAGAGGGACAAATATTGGTAAAAATACAGTTTGTAACCAGG
GCATGGACGGATATTCGGAGGAAATTAGAAAAGATGGATGATTGGCAGGA
AAAGGGCCTGGATGAACTGTTGAGGGAGGCACAAAAGGTGTATTTGAGGA
GAGAGGAAGAAAAGACTAAGACGAAAGCAAAGATTATGGTGGCCATAGCC
AAAGAGAGTGTAGGAGCTGGGAGGGAAGAGTAGAAAGGAGAGCAGAGTGT
AAGAAAGTATGTACTAACGATTACCAGCACTTTAAAAGAACTGCGACAGA
AAGGATATCTTCCCCAGGCAACACCCATCGATTTTAACATCCATAAGTTC
CAACCTGGCGACTGGGTTCTAATCAAAACTTGGAAGGAAGAACCATTAAC
TCCCAAGTGGGAAGGACCTTTTCAAGTCTTATTAACCACTGAAACTGCAG
TGAGGACACAAGAGAAAGGGTGGACCCATGTTTCCAGAGTAAAAGGACCG
GTGCCAGCTCCGACCGAATGGACAGTGGTGGGAACGACGGACACTAAGTT
GACTTTAAAGAAAAAGTCACCAGAGAAATTATGAGATTTTTAACGGTTTT
AAAGGAGTTATTAAGCTATTTATAAAGTGTTAATCATTAATTTATGTATT
TTTAAAACTTACAGATTTTTGAAGTTGAAATGTAATTGGTGAACAACTAT
ATGATAAGACCTGTTTTAATATCCGGTGTTTCTCGTTACAGATCCGAAGA
ATTCTGAAGGAATAGAGCATCCTCCCACGCACCTAGTAATCAGACCCTAA
AAGGAAGAAAAATAAATTGACACAAAAGGGGAGATTGTCACTGCAACAAG
AGGGTAACAGTAGCCAACGGGTAAGAATACTGCAAGGGGGCAAGACCGGA
TCAGGATACACTCTTGCCACAGAGAGTCGCGGATCCTCTAATTGGGATTA
GAGGGGAGACATGGGTGGGAGAGTGCCCTGTACCGGACCCCTGCTGATAG
GGGTTCTCCTCATGATTAACATCCAAGCAGGAGGAGCACCACCCTGTGAT
AAATGTTACTACCCCTTGTATGCGGGAGATTCTCGGACGGCCATCCTAAG
AACCCATTCGAATCTGAGCCCTAATTGTGCCAACTTTTTAGAGCTGCAAA
CTTGCATAGAGGATGGCCGAAACTATTGGCTTTTTGAGAATTGTTCCGGT
TTGGCCAAATTTAGAAATATATATATACTCTGAGAGAAGGCACAACCACC
CCTCCCCCCACCAGGTTCGGGAAAAAAAATAAATTTTCCTCGAAGGAAAG
TGAAGAAGATAAAACTATTTATTTAACAAGCACACGGGAAAGGAAAATAA
TGTTAAATGGTAAAATCTTTCGCTGTAGAGGAAAAACCTGGGAAAGTGTT
CGAGTCCTCCCTTTGGTCTCCTCGGAGCTGGGGCTTGGGCCGGGGCCAGG
CCCTCTGTGCCCGGTGGAAAGTCCTCCCGATGTGCTCTGATGTTACAGCA
ATCAGGCAGTCCAGTAGAAAAGGGAGAAAATCCGAAATTCCAGAGAAGGA
AAAGTTCAGCTCTCAGCCTCTCTCCAGAGAACAAGGAACTGCCGAAAAAA
CTGGCCAAAAGCTGACTGGAAAAAAACTGCCAGCCTGGGTGCTTCCTCGC
TCCCCCCCTGCCCCAGCTGGGAAAAAAAACCTGCTATCTTTATGTGACCT
TGAACAAGTTTCAAACTGCTTTGAGAAAGTTTTGCTCAGTTTTTTCTTCC
CCCTCTCAGGCTCAGTTCAGAGGCATAGAAAGGCCAATAATTAATTTCTG
GGCATAGGTAGCGATATGGGATACACATCATAAGGTCACCCCAAGACAAG
AATGTAGGGACTTTTAAACAAAAATTGCTGGGAGAATGCCCTATGAAAGA
GAAATGGATCTGCTCTGAGAAAGACCCGACAAAGCAAAAAGAAAAAGCAG
GAAAATGGGAGCCAGACTTGATTAGAGAAAAGAAGGTAAAAGGGATAATT
AAGAAGGGACCTGAAATCAGAATGATGGGAGGAAAGAACTTGTTCCTAGA
TCTGGTCAAGAAAATAAGCCATGAATGGAATATAACTGATTGTTGGATTT
GTGGAGATACCCGGATGGCAGAGGTTTGGCCTTGGGAGGGGATTGCTTTG
ACCCCACAGGAGACCCTAAAGATAATGGAGAAGGAATCATCAGGACCAGA
TGAGAGGGAGGAAGAAGAAACTTGGAGCTTGAGGTCGGGAGTCATCAGAG
AAGAGTGTCTGTGGAGGAGAGGTCCTAAATATATAGCATATGTGGGTGAG
CTTCCCTGCAAAAGGTATTTTGTAACAAATGGTACACACCAGTGGTGGAT
CCCTAAGGCTAAGGATTTATATTGGGCAAGAAAACAAAAACAAGGGTGTA
CATATGTGGAACGAGAAAAGTTATATGAATGTATTACCAGGGAACCCAAC
CCCTTCCAAGATGAACCGAAAATTTCAAAATTCTGGAGTAAGATTGGCAT
AAACAATGTAAGTTTTCATAATTACTGGCGAGCACCAAAAGGACTCTTCT
GGTTATGTGGGAAAATGGCCTATGTTATGCTTCAAAAAGACTGGGCTGGG
AGCTGTACCCTAGGCATAATAAGACCCTCCTCCTTTTTCCTACTTCCAGG
AATTGAGGGACAAAGTCTTGGGGTTCCTCTGTATGATGAATTGGCACGGA
GAAAAAGGGACATTCAGATAGGAGGAACCCAGAAGTGGGGGGAGGATGAG
TGGCCACCTGAGCGGATCATAGCCACCTATGGTCCTGCCACTTGGGCCCA
GGATGGATCATGGGGGTACAGGACTCCAATATATATGTTGAATAGAATTA
TCTGCCTTCAAGCACTGGTGGAAATAATATCTAACCAATCCACCCTAGCT
CTGGAGTTACTTTCTGCACAATCCAGACAAATGAGAACTATGATATACCA
AAATAGGCTGGCCCTAGATTACCTGCTAGCCGAGGAAGGTGGTGTGTGTG
GAAAGTTCAGTTCGTCCTAGTGTTGTGTAGAAATTGATGACCACAGTGAA
GCTATCAAAAATATAACTACTAACATCAGAAAATTAGCCCATGTCCCTGT
ACAAAGGTGGACCCCGCTGTTTAAATCTAATTGGTGGGACAACCTACTAA
CCAGAGAGTGGTGGAAGAAAGCATTGATAATTGTTGGACTCTCATTTGCT
GGTTTCCTATTCCTGCCATGTTTAATCCCCTGTTTTGTTAGACTTATAAC
TTCTGTTGTGTAGAATATGCCCCTCATTCAGGAATTACAGACACAAAACC
AGGAGAAAATGGCGAGAATTAAAGTGCTGCAAGCGGATGAATTAGAAGAG
GATCAGGAAGGAAAGGAAACCCCTGAAGCAGTGAAAGAAATATATAAGAA
ATACCAAAGACTGCAGAAGATTTATAAGAATTATGAGGACACTGCCTAAT
AAAAACTGTAAAACTGTGAGATGGTTGATGCGGGCAAAAGCCCAATCAAA
GTTTTAGAGGGGGGAGT
>ltr-1_family-33#LTR/Unknown [ Type=INT, Final Multiple Alignment Size = 2 ]
TGTTGGGGTGGCTCAGCTCACTCAGGAGCCGAGATCATTGCATGCCACTC
AAGTCAGGGCCATCCATTGGGTGGATTTCCCCACCCAGGACAGTGGGTCG
GAGGGCAGATCATGGGACGGCTCAGAGGTCTAAGCCGCATTCCCCTGGGT
GGTTCCCAGACCCAAGTTACCTCCCCCTGTTCTGGAAAGTTCTCCCTTTT
TCAGTTGCTCATTGGTCCCCTGTTTTAAGTCCTGCCTCCACATTTTCCCC
ATTGGTTCTGGAAAATTGTATCCTCCCCTTTGTCTGTACCTTACTGGCTA
CTTCCCTTTTCCCCGTCTTGTTCCACCCCCCCTTAAAAGGGCATGTACTG
TTCTCCTCAGGGCCCTTCTGGCAATAAACCTGTGTTGGAACCCATACCAG
AGGCCCCTCTCTGTTCCTTTGCCTCCGGGTTGACACAAGCCCTGACACCG
GCTGCCTGTTGTGTCCCCTCTGAGGAGGAAGCAGCACGCGCCTCCATCTT
GCGCCTCGCTTTTCCACTGAAGACGTTCTGAGGACGTCGTGGAAGTGACG
CTGCGTTCCCTCTGACCGAGGGCACACCAGAGCTCGACCATTCAAGCCAG
CCAGCGTCAC
>ltr-1_family-34#LTR/ERVL [ Type=INT, Final Multiple Alignment Size = 2 ]
TGTTATGAATGTATTGTGATGTTGGCTTTTCGCATGTTCCATAATGTTAC
AAAAACTTTACCTAGGTTCTGTAATGTAATACATGATACAGGATGTCTAC
TGCTTATGTAGTCAATTTAGAAAAGATAGGCAGAGAAAATCTTCACATTC
TTGGAGTATCTTATCAGAGAAGAAGACAACCAGAAACCAGAGAGAAGAAT
TTATGGAGGGAGCAGAGACATAATGGAGCCAAGGAGGAAGATAAGGCTGA
TGGGATGATACACAGAAACTCCAAAGAATTTATGAATCATGCATAATTGT
GATGAATATGCAATAAGAGATGTACTTTTAAAGACGATCTTTTGGATGTA
GAGGTGTGCCTTTGGCTCTCTGCCAAAGCACCCGGCCGTAATACCCTTTT
TGCTATTATCTCCTAATTGTCCCTTTTATTAAACGTTTTTTTAAATTTTA
CAAAAGTGAACCTCGTTTTTCACA
>ltr-1_family-35#LTR/ERV [ Type=INT, Final Multiple Alignment Size = 1 ]
AATGGTGACCCTGACGTGATCCGATTTGGGGTATCACTGACCCTCTCTCC
GTCCAGGAGGCGCCCCGCTGATTCTAACAGCCTGGTAGGATAAGTGGGTT
CTGGGAACCAATCGGACCACCGAACTAAATTCAGACCAATGCCACAATCG
AGAAAAGAAGGGAATAAAAAGAGCTCTCAGGGAACTCGGGGGGTGACCCA
GGGTGGGATCCCCGGAGCCATGGCAGGGTAATTCACTCATAAAAATCTAC
ATGCACGAAGAATCCACACAGGAAAATGGACCGTAAATATCACGTGGTTG
AGTGAGGAGCGATCGAGTGTGTGTATGAGACGTGATACCATCACGAAGTG
AGTGCGGACCCCAAGATCGCAGTTCCTCTCTCCCGCGAGGGAAGAGGTCG
GTCACGGGGGAAGTGAAAGACACGGGGTAAAAACCCAATTTTTCACACGT
CAAGCCCGAATAAATCGAGAGATTCGAAGGATCGATCGCAGGACGACTAG
AGGGGAAAGTACATCCTTTTTTGAGTTCAAGGACTGGTAAACCCACTAGT
CTCGGACACAGTCCAGGAAAAGAGTCAGAGCATTGAGAGCAGTTACCGGA
GGAAAACCCCCAGAGCAGTCCTCTGTGAGGGCTAATAGACCGGTAACAAA
TTAAATACAGATTTGAAGTGGTACCGATTTAGGAACTTGGAGGAATTGGC
GTAAAGTCCAGACCGGACATGCTAGTGAAGCAATTTTTTTTTAGAAATGG
GACAGAAAAAGAGTAAAATCCAGAGAAAACCCCAAGAAAAATCAGGGGGA
GGGAAGGAACAAGGGATACCTGAAATCCCTAGAGATAGTCCCCTGGGGTG
GATATTAAAGCATTGGGGGGACTGTCCCAAAAGGAGAAACAAATCCAAGG
AAAAGATGGTTTATTTTTGCTTGGAGATATGGAGGGGGAGAGGGTGCAAA
GAAAACAGGGAACATGTAATTTGGCCCATTTTTGGCACTTTCGAAATGTG
GACCTGCCAGGCTTTAAGCCACTATGTAAACACTAAAACTCCACATGGGA
AAGAGGAGGAAGATTATGCTAAGATGTGGGGGTCTGTTCGAACCGAGCTA
CTCCCAATAAAAACACAACGGGGGTCTGCCACCCCGAATGGGACATGGGA
CCCCTTAGACAGCATTCCGCCCCTGTATCTGGTTCCTCTGCACCCACCCG
TGCAGGCACAAGCACCCCAAATGGATGGCGCAGTGGCGATACCAGGACAG
GTACCAATACCACAAATTTATCCCCAACTTCAACCTCTGCCCCCACTGCT
GCCTGGGGGAAATGAAAATCACTCCATTCCCACCCTGGGAGTCTACTCTC
CCCCATCCAGCAGGACATGTTTTCAAGCAAAGAAAGCCAACGGAGATTAC
GGGGAGGGGGAGGAAGACAAGCATAAGCTACTTCCCTTAAGAGAGGTGCC
AACTGCACCAGGAGTTACAGGGTTCATAAACGTGCCCATTAACACAGGGG
ACGTGAGAGCTTTTAAGAAAGAGATGGGAAAATTAATGGACGATCCCCTA
GGGGTGGCGGACCAGCTGGATGAATTTTTGGAGAACAGTATATACTCATA
TGATGATATCTGTGCAATACTAAGATCCCTATTCAACAGCGAGGAGCAGG
AAATGATTAAACAAGCAGGGATACGAGGATGGGAAAGCAGGAACACACAA
AGGACACGGTAAGCCTGGCGCGGGGTCCCGAGCCTCAGAGGAATCAGGCC
CCTCCCCCGCAATGGAACCAGGATACCCAGAGAAACCTCCCAGAGTGTTT
TTACTCCGGGAGGAAAGGGCATTTTAAGAGGGACTGTAGGAGAAGGATGA
AAGATGAGAAAATCTTTCAGGAGGATTAGGGGTGTCAGGGGCTTCTAAAT
TTGGGGTCCAGAACATCTAGAGAGCCCTTGATAAAATTAAAAGTCAGACC
CCTGAAGCAGGAACTAATGTTTTTGGTAGACTCGGGAGCTGAACGAACCA
CCGTTCAGCAACTGCCGAGCGGATGTACAAAAAGCAAAGATACCCAGACA
GTGGTCGGGGCAAAAGGGGAACCCTTTAAGGTCCCGGTTATTAAAGATGT
AGAGTTCCAATCTGAAACCAGGATATGCGTGGGGAATGTTTTGTTGGTTG
AAGAGGCGGACTACAATTTGTTAGGAAGAGATTTGATGGTGGCTTTTGAG
GTAAGCTTGATTGTTCAGGAGTCACAGCTTGTGGTGAACTTATACAAACT
AACCATAGAGGATGAAAACAAGGTGAATCCGAAAGTCTGGTATACCAAAG
GGGAGGCAGGAAGAATAGAAATGACACCCATTCGTATCGAGATTAAAAGG
CCAGAAGATCTGATTAGGGGTTAAACAATATCCTCTTCCTATAGAAGAGA
GAAAGGGGCTAAAGCCAGTAATAGACGAACTAATGGGGGGGTGGAACTCT
GGAGCCTTGCGTGTCCAGGCATGGCACTCCTGTTCTGGCGGTGCAGGGAT
CGGACGGTGGCTGTGGATTGGTGCAGGATCTGGGAGCAGTGAATGCGAGA
GCTGGGGTGCTGTTCCCCACGGTCCCTAATCTGTGCACTTTGATGGGTGG
CATCTCCCCCTCAGATACCTGGTGTAGTGTGGTGGACTTGTGGGATGCCT
TTTGGACTTGTCCTCTGGCGGAGGAGAGTCGGGATTGTTTCACTTTTCGG
TGGGGGGATCCGGGGACCTGCCGGGGGCGGCGGCTCGGGTGGGCCTCCTT
GCCTCAGGGGTTTGTGGACTCACCGAGCTTGTTTGGTCGGGCTCTTGAGC
AATTGCTCAGCCGGTTTGGACCTGTTTGGGGAGCCACGCTGCCTCAGTGC
GTGGATGGCTTGCTGGTGGCTGGACCAACAGAAAGGGATGTGAGAGAAGC
CACTATGAGGTTGTTAAATTTCTTAGGAGATAAGGGGTTAAAAGTCTTCA
AATCAAAACTCCAGTTCACTAAACCCAAGGTAAAATACCTGGGACATTGG
CTAACGAAAGGGAAAAAGAAATTAGATCCTGAAAGAGTAGCAGGCATTGT
GGCACTGCCTCCTCCTCATACAAAAAAGGGAAATCAGGCAGTTACTAGGA
CTCCTAGGGTACTGCAGACAATGGATTGAGAGATATAATGAAAAGATGAA
ATTTCTATATGAGAAATTAACCACCGACAGGATAAAGTGGACAGAGCAAG
ATGAGGAAGGATTTAAAGAACTGAAGGAGGCACTAATGACAGCCCCTGTC
TTGAGTCTCCCAGATGTGAAGAAATAGTTTCAATTATTTGTGGATGTCAG
CAAGCACACTGCCCACAGAGTCTTAACACAGGATTGGGCAGGAGCCGAGA
AACCAATAGGATATGTGTCAAAGCTGTTGTATCCCGTGAGCAAAGGATGG
CCCACATGCTTGCAGGCAATAGTAGAAGTGGCACTGATGGTAGAGGAAGC
GAAAAAAAGTGACTTTTAGGGCACCTTTAATTGTTTATACTCCTCACAGT
GTCAGGAACCTGCTGCAGCAGAAGGCTGATAAATGGCTTACTGATGCTAG
GCTCCTAAAATATTAGGCAATATTGGTCCATTCTCATGATTTAGAACTGC
GGACAACTACAGCACAAAACCCTGCACAGTTTCTGTATGGGGGGGCCCCG
GAGACACCAACTCATGATTGTGCTGAGATAGTGGAGCTACAAACAAAGAT
GAGACCGGATCTGGAACAAGAAGAGCTGGAAGAAGGAGAGAAATGGTTTA
TGGATGGTTCAGCGAGGGTAGTAGAAGGGAAAAGGAACTCAGGATATGCA
GTAATAGATGGAAAGACAGGAAAAGTGGTGGAGTCGGGACCTCTAAGTGC
TAGTTGGTCAGCTCAAGTGTGTGAATTGTATGCAGTATTGAGAGCTCTAA
AAGGATTGAAAGGGGAAAAAAAAAGGAACTATTTTTACGGACTCTAAGTA
TGCATTTGGTGTAGTACACACTTTTGGGAAAATTTGGGAAGAAAGAGGGT
TAATTAACACCAGAGGGAGAGGATTAATCCATGGAGAAATAATAAAACAG
ATCCTGGAAGCTGTCAGGGAGCCAGAGGCAATCTCAATAGTGCATGTTAA
GGAACACCAGACAGGGATGCAGTTCTGGACCCAAGGAAATAATTTAGCTG
ATAAAGAGGCGAAAAACGCAGCATTATTAAAGGTGAGTACCCCGGAGGTC
GAGCAAGGAAAACCCAGAGAATACCCCCCACAACCTTCCAAAAAAGGAGA
TTGAAGACTATTTAAAAATAGGGGGAAAGTTAGAAGAAGGTAAGTGGAAG
TTACCTGATGGGAGGGAGCTACTGTCAAAGGAATACAGTAGGAAAATCCT
AAAGAGACTACATCAGCAAACTCACTGGGGGGCACGGGCTCTAGCAGAAC
AATTTTTGAAATTTTTCGGATGCAAGGGTATTTATGAATTAGCAAAGCAG
GAGGTACAGGGGTGCATGATATGCCAGAGAGTAAACCGGGCTAACTCCCA
GCAGGCAGTGCTGGGAAGTCGCCCTGTCGCTCATCAACCCTTTGAAAGGA
TCCAAATAGATTTTACTGAGCTACCTAAGGTTGGAAGATATAAAAACTTG
TTAGTATTGATTGATAAACTAACTCACTGGGTGGAGGCTTTCCCTACCTC
TAGGGCAACAGCCCAGACGGTCTCAAAGATATTAATGGAAGAAATTATAC
CCCGATATGGTATAATAGACTACATAGATTCAGATCAAAGGACACATTTC
ACCTCTAAAATTATTAAGCAATTGGCCGAGGCACTAGGGATTCGATGGCA
ATATCACACCCGTTGGCACCCTCCAAGCTCAGGGCAGGTCGAGAGAATGA
ACCAAACTCTAAAAAATTATCAAAATTAATGTTAGAAACAAAAATGTCCT
GGATGAAGTGTCTTCCCTTAGCCCTCCTAAACATCCAAATTATGCCACAC
TCAGAGACAGGGCTGTCACCCTTTGAGATGCTGTATGGGATGCCTTATGA
ACACGGAATGCCAGTAGGGCATCCTGGGATAGAGGATGGACAAATCCAAC
CTTATCTGATAGCAATTAATAGAAACTTACAGGAGTTAAGGAAACGTGGG
CTGGTGACACAACATTCCCCCCTGGGATTTGCTATCCACAAGGTACAGCC
GGGGGACAAAGTTCTTATAAAAACATGGAAGGAAACCCCTCTCACTCCTC
ACTGGGAGGGTCCATTTCTTGTCCTCCTCACTACAGACGCAGCAATTCGG
ATGGCAGAGAAAGGCTGGACGCACACTTCCCAGGTGAAGAAAATCGAACT
CCAGGAAGGAGCACCTGAGTGAAGGATCACTTCTTCACCAGGATACTTAA
AGATAAAATTGCACTGACCCAACAAATGACCGGGAGGGATCAGATAAGTT
GCAATGTAATTGGTTGTGAATGTTATCCCTTTGTCTCTTTCAAGTGTGAA
TATTGTAAGGAAATTTGGGTTGCTCATTGTCACAGAGGAGATAAGCCCAG
AGGCCCGTGTACAAAGGGTTTGGAGGAGGAGCAAGACCTGACTAGCCAAT
ACTTAACCCTTGCTACTAACGTAGGGAAATTGGAACTAGATTCCCCTGAG
TGGTACGCCATATATAAGTACGGAGTAAGGGGAAAATTAGGCACACAAGC
AGAAATTCTAACAGTTGAGTGCCGGAAAAACAATCAAAAGTATCTTGCAG
ATCAAACACAATAAAGCTCTCTAGGTGGAACGTATAGAAGAAAAGGTATG
CTATTCGGTCCAGCCATAGGACCCCGGAAGAGTATTCCTGCTGCCGAGAA
GATGGCATACCTCGCCACTGGCTGCACTCCAGTGGGCGAAGGCAAAGGCA
GAGGGATACACCTATGGGGGTTCCTGATGGTCCTGAGCCTGACCATATAC
CAAACACATAATACACCACTAGAGAGTTTGTCTCCCAAGGAGGGCCAAAG
AGCTGACAGCCTTTGCAAACTGTGTCAGCAGGTCCTCCCAAAGGAGCAGG
AGACACACCAGAGCTCAGGGAACTGCAAGGGAAAAAGCAAAAACTGTAAT
TTGAATGGCACTCGATTCCAAATTTGTGAATTAGATGATAAAATTGAATG
TTTATCCCAAAATGCAAGGTTTAAGGAAAGGAAGTCAGAAGCTCCTCCTT
TCAAAACTAGAAACCAATACTATAAGAGACATAAGAGAAATCTAGACCAA
ATGCCGGTTTCAATCTGTGACCACTGTAATCATACTGTATGGGTTGGAGG
GAAGAAAAAAATCTATCTCCGTAGCCTATTCCCAGATCAACAAATTATGT
TATGATAATTCAAAATTAAGCATGTGCTTGATGGATGGAAAAACTTACTG
GGTGGGGAAAAATTTAAGGTACGAAGACAGATCACCCCTCGGCAACGAAC
CAGTTATACTGGACCTCCTGGAGGAAAATGATGACAGGGCGTGCTTGCAA
TATGACAAAACCTTTTGCTTTTCCAAAAACAAAGAAGACATGGACCCAGA
AAGCACTATGAAACAGGTAGCCTTAGAGCTTAAGAGACAAGAATCTGAAA
TGAGAAAAAGGAGAGTGGAACAGGAGAGACTATTGACTTTGAGTAAACAA
TACAACTTATTAGAAAAGCAGTATAACAATTGGGAATGGCCAACCCCTAG
CCAGAACTTGTTCATAGAGCTAATGCAAGAGATTGCCACTAAGTTAGGTT
TATCCAACTGTTGGATCTGTGGGGGGCTGAAGTCAGCAGAGAAATGGCAT
TGGAAGGGTGAAGGCTTAGCTCCAGAACAGCTTCTAAAATGGGATAAGAA
TCAGTTCTCAAAAACTACACAGAGGCCTGAAGGTTGGATTCTGGACCAAC
GGGTGATAGGGACAATTTGCATCAGCAGAGAAGGAAATGAATATACCAAG
GTCATGGGATACACCCCGTGTATATCCACCCTAGCAGTATATTCAAATAA
TAAAAGTAAAATCTGGCAACCAGAACCCCCTGCAGGATATTGGAGTCAGG
AAAGAAAGGCAAACTGTGATTGGAATAGTCGAGTTAACCTTTGCTGGTAT
AAGCAACCTGGAGCTAACCCTTACCAATCCTTAGAGGACTTAAGAGAGTA
TTGGAGGGAACCAGAAAACACAAAAATAAAATGGAAAGCCCCTAATGGTA
TGTACTAGATATGTGGGAAAAAGGCATACAGCGAACTACCCCGTAAATGG
AAAGGTTCATGCACTCTGGGTATGATTCGACCCTCTTTCTTTACACTCCC
CAGATGAGAAAGTGGCCTGTTAGGAGCCCCTCTATACGAAACCTTAAGCT
GAAAGAAAAGGGAAATAAAGAAAGCACTACCTATAGCAGGTAGGAGTCAG
AAGTGGGGTGAAGAAGAATGGCCAATATTATGGTCCAGCAATCTGGGCAC
AAGATGGGAGCTGGGGGTCTAGAACCCCTGTCTATTTACTAAATCGACTC
AAGGCTCCAGGCTGTGGTGGAAGTTGTTTCAAATCATACCTTGGATGCAC
TAGAGCTGTTAGCCAAACAACATTCCCAGATGCGGGCCTTTGTATACCAG
AACCGAATTGCATTAGACTATCTGTTAGCTGAGGAAGGGGGAGTCTGTGG
GAAGTTCAATGAATCAGAATGCTGCATAGAGATTGATGACTATGGAGAGA
CCATCAGAGGTCTCGCAGCTGAGATCAAGAAGGTGGCACATGTTCCGGTC
CAAAAACGGAATTCCATCTTACAAGCATCATGGTGGTGTAGCAGGTTGAG
TTCGAAACCGGGCAGAAACACCAATTAAAGTAGTGGTTTTGGTTCAAAAT
ATTCATTACTTACTTATTTTCCTTCTGTGAGATAAGAATTAGGAGAAAAG
CAAAGCAGGCACAAACCTTAAACAGTTGCCGTACAATGAAAGAGTTTTAT
TACTAATAGAATTAAAAGTAAAGAGAAAATAACAAAAAAATTAAAGCAAA
TCCCCCTCCCCCCCTCCCTTTCCAGCACTTCTCTCCTTTTACCCAGCTCA
CACAAGGATAACAGAACATGGGATGTTAGTCAGTGTTCCAGTTCTTGAAA
TAGTCTCTCTCTTATGCTTAAGGAAAAAAGGGTTTTCCTTCAGTTGCACG
TGGTTCCCAAACTGCTACTAACAGCAGACCCGCCCGGAAACAATCAATCT
GCTGTGTGTAGAACATCTCTCCCATGAAAAAGTTCACAGTTCCTTCACAC
TACAAAACATGGGCCATCACATGGGGTTATTAATCTTTTTAAGGATAAGT
TATTTGGGCCTGCACACAAAGGCTTTTCTTCGCCACAAGTCTCTAACAGC
CTCTTACTACTTCTATATAGCCTGGCATAGGCACTCTCCATAATCTTCAT
AGGCCACACGAGGATTCTCCATCCCCCCATGTTCTTCAAATGGATTAAAG
AGACAAACAGTTTGTGGTATTACAGTTTCTTACCACGGCATGCAAGAAGG
TTTTTAAGCTACGCGCCAGAATCGCGGCACCGCCCTCTTTTCTCCCATCG
CCATGCTCAGCTCCGTCCCACGTGATTCACTTCTCTTTCTCTCTGACTCT
GACGCCGCCATGTTGAAGGGTGTTCTTGTTCAGGCTTTACGGTGGGGAAA
GCCTCGCTCCCTCTGTGCCGCTGGCTGCGTGGTGTCCTCTTCAGTTCAGC
ACGAAGTGTGCTGGCTGCAGACAGGAGGCTCTGCCGGCTCCCGTTGACTC
TGCAGGCTCCGCATGGAGAGGAGAGGGACCCGCCTGTCCCCAGAAGCCGC
GCTGGATGGGTTTAGCTGTGAGCAGTCCATGGCTGGTTTTAGCTGCCTGC
GGCTCTGGGACAGTCCCCCCGCAGCGACCCAGGGTCCGTGCCACAGTGAT
GGGAAAGGGGGGAAGGGGCAGTGGCCCCGGCCCAGCGGGGCCGGGAGGCT
CGGAGCCCCCCCCCCCACCTTCCAGCAGGCGAGCTCCGACTAAAGGGCAA
GTCCAGCCTTTTCGTGCGGTTTAAATATGTAAATTGTGAGAAGCATAATT
GGTCTAAAAGACTGTCCATCAACTCAGGGTCAACCCAATACAGGTGGGAA
CAATTATTTGATAGCGCATGGTGGAAGAAGGCAGTATTTTTCATACTTTG
TTCAGTGGCCGGGGTGATATTCATACCCTGCATGATACCATGTTTTATTA
GATTAATACACTCAGTAGTACAAGGTATGCAAATAGCTGCGATACCCATG
GACCCAAGACTAGCTGCTGGAGGATTAGGCAAAAACAATAAAATCTCAAA
AATCATGGAATTAAGAGAGGAAGAAGCAAATAGTAAAGCTGCCGAGGTCC
TGATAAGGTTTGAGGAACAGATAAAGGAAGAAGAGCTAGAGTTACAGGAA
GAATTAAAATGGCTATGAATAAAAGGGACTTTTTGTTTGAATATTTCTAT
TTTTATATTTGTAGTAAATCTGTGACGATAGTATTTCTATTTTTATAAAA
TTTTAAAACTTGTGGTGATGAAAATGGGAAAAAGGGTAGCACGAATTAAT
GTTTCCATGTAAAAGGGGGGGGAAT
>ltr-1_family-36#LINE/CR1 [ Type=INT, Final Multiple Alignment Size = 1 ]
TGCCTCTGGATCCCAGGAAGTGTCCAAGGCCAGGCTGGATGGGGCTTGGA
GCAACCTGGGCTAGTGGAAGGTGTCCCTGCCCATGGCAGGGGGTGGCACT
GGATGGGTTTTAAGGTCCTTCCAACCCAAACCA
>ltr-1_family-37#LINE/CR1 [ Type=INT, Final Multiple Alignment Size = 1 ]
TTATATAATTCTATGAATCTATTAATCTATGACTCCAGGCTTCTGTGGAA
AGAGTAGCATAAAACCTGGATTTAAGATACAGCTGCTGACTTTTCACTTC
TGCAGAAGGCAAGACTTGAGGCGTTCTGTGAGCTCCAGGGCATACCTGGA
TATAATACTATTTTCACAAGTAATCTTGCTTATTAAAATATTTACATTGT
TATTCTCCACTCTATCATTCTAACAATGGCAGTTTCTAACTACTGATGTG
CAATTTGGGAAATCTGCCTTTTAACATGTTTAAAGAGAATAATGAGTAAC
TGGTTTTCTCAACCCATGCAAAAGGAAGGGAATGTTTAGAAGTTGTCTCT
GTGATCCTCAAAATGTTTGTTGTAAACATCCCACGCTGCATGAGGAATGC
TGTAGGGACTGTAGAAGGAGGCAGTGGAAGAGCAACAGCCTTGTGAGGGA
ATGATAATTAATCTAACCAGGCACTTGGTGTCCTGGGGTGAAAGCAAACT
CCCCCAATTAATCAGTGTGACATCCAGAGGTCACTCGCCAGCGCTTCAGA
CATCTTTGCATCTCTGGATATGAAGGTGAGGAGACATATGATGAAATTGG
ATCTTGTGGCTTCCTCCTCCATGCTGACCTTTGCTGGAACCTGCTCTGAG
GAGGCTGCCAGCTGCTGTTCCAGGGATTTGGGCTGGAGAACGCACAGGCG
CTCTCTGTGTTGGCTGTAAACTCTATTTGCTGCCAGGGCAGGCTCTGCTC
TCAGCAGATCAACACCTTATCAGTACAGCCTTCAGGCAGCAGTGGAGCTC
AGTGTCCAAAGAATAACAAGGAAACAGCACAGAGGAGGTGTCAAAGCCTG
AGCCATGTTTTGGACATTTGGAACTCTTGTCCCCTTCCTACACAAACCCC
AACAGTGCACAATAACCTTCCTCCCTCTCCCACAACTCCTCTGCTGAGTC
CTCCCTGCCAACCTCCCCATGCTGTCAGTGGGGCACCCATTCACCACTAT
CAGCCAACTGGCCTGCCCTGCCTACTTCCCCACCCTCCTCATGCTCTTCC
CCCTTCTTGGAGCCCTAGAAAACCAAATACTCAACTTCTAAAAATACTCT
GATAGTGTCTGAAAAGCACTGGTCTTGTAAACCAAAGAGTGAGGACTACA
CCTCTTCTGGAATTCCACAGAACATCTCAGAAAAAATGACTTAAAGCTCC
ATCTCCAACTCCCAACGCTGACAGTTTTACATTGATAACCCTCACAAAGC
TCCAAAACAAGAGGAGTTTGTAACAGCCTCAAACCCCAACCAAGAAATTC
CCTGTAATACAAATGGAAAAAAAAGAAAATAAAAAGAAAAAAATAAATAA
AAAGGAAATAAGTATAGCTGGGACATGACTGATTTCCTTCACATTAAGCT
GAAGGGTGTTAAACAGCTTTACTTCCAAAAACGTAAGGAAGGTAAGGAAA
GGACTTGACCCAGCAAGCAGGGAAGAGAGAAAACATTCTACAGGGAGCCA
TGAGGGTTAAGGATTCTCAATTAGGAGAGGATGGGAAAGATAACTTGAAG
GAAAACAGGCATTCAGAGTTTGAAGAAAGGATGTGGAATACCCTCAAGTG
AGAGAGCTCCCAGGCAGAGCCTTGTTCCTGGGGAACTCCCTCCCCACAGA
TGTTGTGGAATGTGAAACAGCTATCAGGGAGCTAATGGAATATTTGGGGA
GCTACTTCTTCCATCAACATATGGGCATCTTAGAGATCCTTATTTACCTC
TTTTTTTTCCCTCTAGGAGGCTGAATATTGGTGAGCAGTAATTGTAGGGA
GTTTTTAATCATATGAGCAATAATACCCATAACACATTCCCAAAAAATTT
CTTTGCTTATTATTGTGCTGCCATAGCAACAGCTAATGTGGTGTAATAAC
AGATTTCTGAGACTTCCATATGGTCATTTTAATCTTTCATTTGCTATTCC
CATATAACCACAAGGAAAAACTTCTGGAAGGGATTTTTTTTTTACTCCCT
CAGCACTGCCCCTGATGAAATGCAGTAGGACCGGATACAGCTAAAATGTC
ACAGAGTGAACTGGGACTACTTTATTAAACATGTGACTTTCTGAAGTTCT
ATTACCCAATCAATTTTCTGTAAGCCAGATAGAGATGTTTCCCACTCTGT
ACAAAATAATTATGACCTTTACAGTCCTCTTTAGTTATGACTGTCTTCTG
AATACTTCAGGACTTCTAATTTGCTGTTTTACCCAGCTTGTTTGGCTTGT
GGGAGGGTTTTAACTAATGAGAATGGTCTGAAAGGGCCATATAAGGAACA
GCTGAGGGCACTTACCTTGTTCAGCTGGAGAAGAGGGGCCTGAGGGCAGA
GCTCACCAGGGGGCTGCATCTCCTTCTGAGGGACAGCTCCAATCTCTGCT
CTCTGGGACAGGACCCAGGGAGTGGCTGGAGCTGGGCCAGGGGAGGTTTA
GGTTGGGTATCAGGGAAAGGTTCTTCCCCCAGAGGCTGCTGGGCACTGCC
CAGGCTCCCCAGGGAATGGGCACAGCCCCGAGGCTGCCAGAGCTCCAGGA
GCGTTTGGACACCACTCCCAGGGATGCACAGGGTGGGATTGTTGGGGTGT
CTGTGCAGGGCCAGGGGTTGGACTGGATGGTCCCTGTGGGTCCCTTCCAG
CTCAGGATATTCTGTGCTTCTGATTCTGTAAAATACACCAACTAAAACTC
GGGAAATTTCAGTTGAACAGAGAAATTCTCTACTCTGAAGATGATCAAAT
GCTAGAACAGGTTGGCCAGAGGGGTTATGCTGTCTCCAATCCTTAGAGAT
ACCCAACTGTGCAGCTTGCTTTCCCTGGCTCTGAGCAGGAGAACTGGACA
GGGTGACCTTCAGAGGTGTCTTCCAACCTCAGTTACTTGGGTATTTTGCT
AGAGATGTCAGATCTCAAAGCGTGTCAGTTCTGGGTGTTTCTTCCATGAA
ATCCCAAGGTCCACATTCTTCCCATGTAACTTCAGGCAATTCAGTTAAAA
ACCTGGATGCTTCTACAGTTCTGACAACACAGACAGAAGTACTCACAGGA
GAAATCTGAAATCTCCTTTAGCACTTCAAAGCAAGGGCAGGTACATCAAA
ATCAGCAACGTTATGTAACAGTTTTGGAAGAGCTGTTGCTTTTTAAAGAA
TACCTAGAGAAGTTACACAAGAGACTGGGGTTTTGATCTCCTATTCCCAG
TTTGAAGCAAGGCAGATCAATCTCCTCTCTTTACATTTCCACCTCTGGAA
ATCCTTTCCTGTAAATGCTGTAGAGCTGTGTCTTTAATGGGTACAGGAGT
GCTAGCCAGGTATCAAGGCATCATCATGAGCAATAGTGATCCCTTCCAAA
AGCTTCTCTGCATTTCAAATCGTGCCACTTAATTGATAATCTCTATAAAA
ACATCCTGGTTGTGTCAAAACCAGAATTCCTGGCTCGTTGAAGTCCATGT
GCAAGTTTTAATATGCTTCAGTCATGTAAGGGTGATCGTTGGCTTATGTC
AACTTGTGTCTTGACAAAAGCTTAAAATGCAGCTTTCTGAAATATTTTTT
CATAAAGTCTTTAAGGCGAGAGTTTTAGGGGAGACAGAGAGAGATATATC
TTGACTCTTTTAGGCCATTGAGTTACCACCAGGGTTTATATAAGACAGGT
GTGAGGGATAAAATCAGTCAATTACTGAAAAATAATACGCAATTCAGAGA
GGACTTCTCTGGGTTATAGCCCCCAGCTGCTGGTGCACATCCTGGAAAAT
AACTATCTCAATTATCAACTTGGCACCAAGAGTGATGTTTGTGAGTCACA
ATTAAAGCCAGTTCTTTGAACTGGCCTTGCTGTGCTTTATGATCAGGAAC
CTGCAGGTGAACACCAAGTTTCACTTTTAAGACCTGCTCCATAATTTAAG
CCAGAGGAACATCTAACATGCACTTTTGTGCATTAGCAAAGACCTGGCTG
CCTCATTCCAGGAAAAATGCAGAAAAGGAGAGAAACCTTCAATTTAAAGG
GGATATTTTTAGAGGTGCCTCATTCTGTCATATTTTTCACGATACTTTAT
TACTGCATTAACAACTTCAAAAAGTCTTTTGAGCTACTTCACTCTATTTG
TCTAATTACCTGCCTTTCTTTTCTGGAACTAGCACTATAAAACACACTCC
AAGCAGTGGAATGAAGTCGTTAATCAAATTGCAAATTTAACAGTCGCAGG
GAGCAACAAAAGATTGGCAGGAAGAGATGGTGGGTGGTAGGAAAGTGTTT
CTGGCAAAGCACGAGTTGACTTGCGATGTTTTGCAAACAAGGCACTACTT
CCTGCAAATTATTCCTCATCTCAGGTGTCTGGGTAGGAGCAGAGCTCTGC
AAAAGTGGAGGTACAAAGAGTTTTTTAGACATAGGACATCGTTAATTTTG
GATGTACAGGGACCAAAAGATAAAAGCAGGTGGTTCCTGAGCTACAGAGC
CACCCAGATCTTCCCTGGGCATTGAGCAAATCATATCCTGCCTCTCATGG
AATGAGACTCTGGAGCAGCGCTTTACTGAGATACATTAGCAGAGTTTTTC
TTCTATCCATCCACATGTTTTTATACACTTTTTATTAATTTCAATGTCTT
TGTGGTGTTTGTCCTTTTGCTACATTTTAGTAAAAATGGCCAGTAAGGTT
AAGAGTTTTAGGGAAACAGCGAGCAAACACATGTAAGCATTCCATTTTCT
TGGAAAATCGGGTTGAAAATGACCTGTGTGTTCCCCTGTTTTGTACAGAA
TCAACCACCACGAATATTACTGATTTTGATTGTGTTCGCAGTTCAGAGAC
ATTCCTACTCTTCCACCCTTGTTCTCTACAACATCTTCTTCTACAACTAA
ACCCTGTGAACTGGAAGTCTGCATATAACTTGTCTGGTGACAACTTACCA
GTAAGAAGAAATATTTTTCTTATAATACCAAGGAAATTAATCCTTAATAT
TTAGCCACTTTCCAGTCCACTTTCCACTGTCTTAGCTATCCACTCAGATA
AAACATGCACTGCAATTTAAAAGGAAATCTATTCCAAGGGAGTTTCATTA
ATACACACCCTTCTCAGTTAATGCAGTGCTCTGAAAGCAATATATTGAGC
AATATCTGAGTGATTCGGTGCTGGAGCGTTAATCCTGTGGGAATGGCACG
TTAATAGTCTTGTTTGGATTGAACATCATTCATCCAGGGCATGTCATTCA
CAATTCATTGCAGATATCTGATATCAGCAATTAATGGGGATGAATTTGCT
TAAAACAAGCCCTGGGTGTATCATAGATCATTTTCCATCTCCGCAGGCAA
TGGAAACTGTATGATACCAAGTCTGACTCCTCTAATTCTTAACCTAGTTT
AGGCTTAACTGAATTTAGACAAACTTGCAGAAGATAAGGGTCTAGAAGAG
TTCGGGATCCACTCTTCTACAACTCAGGAAGCAGGCTGGTGGAAGTTCCA
AGTTTTGCTTTTCATTTTGATCAAAAAATTTCTTGCTGAAAAACTGGTAA
AGAGTGAGATATTTCCCCAAATGAGCCGTGGGTCTCCAGCAAGACTGAAT
CACAGAGAAATTGAGCTGCTGGAACTAGGGGGAGAGGGGAGGAATGCATG
AAAAAGAAAGACACCTTTCAACTTGGAAAGCATCCCTCCAAAATATCCAC
ATTTATTGTCCAAAAGATTGACTAGCAGGCTGCTCCTTGGCAGACTTGTG
ACATTTTTCTGCACCAGCTTTATGAAAAATTTGAGTTACGTTTCCTGTCA
TCGTTCCTCTGTGGCTTTGATGCTGGCTTGCTTTAAAGTCAAATCAAAAG
CATCAGAGGGGCAGTCAAAGGCCTGTTGTCTGTGTAAAGTCCTGTTTCCC
AGCTGAAACAGCTCTGGGAGAGGACTGGCATGATCCGTGCTTTGAAGGGA
GGGAAGCAGGAGTTCAGTTCTGAAAGGATCTCAAGTGCTGCTGTCCCCAG
CACAGCAGGGTCCTTCTGGAGTTCAGGGACTGACCTCAACTGCATCCTTT
GAGCGAGCTGGGAAGCGGGGCCAGGGAATTCAAGGATGGTGGGATGAGAT
GGAAAGCACAGATCAAAGGGGGATTCACACAGGGACCAGTGGGGAGAAAA
GGGTGGAAAGAGATATGCAAAAGGGGATGGCAAAAGAGAATCAGGATGAA
GTGGCTCCTGGTCTTGTCTATGTCACAGGGGTGTAGGACTTCCTATGTTT
TAGAGCTGGGAGCCAGACTTGGTTTTACACAAGAAGAATGTGGATCTTTT
GGACCAGGTCTGGAGGGGACCACACAGATCCTCTGAGGGCTGGAGCCCCT
CTGCTCTGGAGCCAGGCTGGGAGAGCTGGGGGTGTTCACCTGGAGAAGGG
AAGGCTGCAGGGAGACCTCAGAACCCCTTCCAGGCCCAAAGGGGATTTCT
AAAGAACAGTGAAAGGGATTTTTACATGAGCAGACAGTGATAGGGCAAGG
GGGCCTGGTTTTAAACTAGAAGAGGAGAGATTTTGTGGGACATTAGGAAG
GAATTGTTCCCTGGGAGGGTGGGGAGGCCCTGGCACAGGGTGCCCAGAGA
AGCTGTGGC
>ltr-1_family-38#LINE/CR1 [ Type=INT, Final Multiple Alignment Size = 1 ]
TGCCCCTGGATCCCTGGAAGTGTCCAAGGCCAGGTTGGACGGGGCTTGGA
GCAGCCTGGGCAGTAGAAGGTGTCCCTGCCCATGGCAGGGGGTGGCACTG
GATGGGCTTTGAGGTCCCTTCCAACCCAGACCA
>ltr-1_family-39#LTR/Unknown [ Type=INT, Final Multiple Alignment Size = 6 ]
GGGTGAGGTGTTGGGGTCCCTCCCCCGCCGTGTAGCCCTGGGAGAGGGGC
CCTGAGGGCACAGACACGGGGCTTCCCTGCCCCTGCTCAGCCTCGTTCCC
ATTGGTTGGTTTGTGTTCCCTGCGCGGGCAGAAGGACCCTTGGTCCCGTG
ACTGGAACAGTTCCTCGGCAGAGCTCCGGCCATGCGGCTGGAGAAATAAA
CATCTCTGAAACANCTAGCAAGAATCTGTCTGTCCGTATATATTTCCTTT
CCACGGGACTCCTGGTTCGATATATGCATGTTGCAGNATCCCCACTGCAA
CA
>ltr-1_family-40#LTR/ERV1 [ Type=INT, Final Multiple Alignment Size = 6 ]
TGAATCAGGGGGATGGGAAGCAGGAGAATTAGTTTGTCAGGAACAATGCA
TCCAGCTTGGTCAGCATACCAGGGCAGGAAGAAAAGATAAGAGACCTCTG
ATAAAACCAGGGGGAGTCTCAGACAGACATCCTGCGAACTAGCTCAAACC
AGTCTCGAAGGCCAGGGGTACAAAAGAGCATGCGCAGGGAAGAAAGGTGA
AAAGTTCAGGACGANGAAGACTCCTGNCTTCATCAAAAAGACCCTCGGAA
GACCCCTACCAAAGNCACCAAACCACACTGCGCAAGCGCAACGCGGATGT
AAATGACTTTTGGGTTCATTATAATACGAAGCGAGGCTGGGCGGGGCTAG
GTGATGAATATGTATAGGCGTGTTGCGAAACTTAATGAATATGGAACTTG
TAACCCGATAAATACCGAGCTGAATGCAGCTGTCGGCACGCATGATTTTG
GAGGAGCGATCCCCCGTGCGTCCCAGCGCTGGAAATAAACATACCTACTT
TACTACTTCTTTAGTAGTGGAGTTCTGTCCGCTCTTCA
>ltr-1_family-5#LTR/ERVK [ Type=INT, Final Multiple Alignment Size = 21 ]
TTGGTGCTGCCCGACGTGATTTGCACTCTCTGACGTGTCCTGCTGCTGCG
AGCCAAGCCGAATTCCTGTAGAGGTACGCTGTTCCTTTTCCCCCCCGGGA
CCGGGAGGTCCGACAGAACTGAGAAATGGCGAACAGCGGCTCACAGAACG
ACGCTGTCGTACTGGTCTGGAAAGGTGTGTTTAGCATATTGCGCACCTCC
ATTCCTGAAAACTCAGTTCGGGAATTATTAGACTGGGCTACTTTAAAAGG
GATTTCCATGGACAGAGATACTGCCCTGGACTTTGCCTTATGGCAGGAAC
TCGGCTGCGCTGTCCGACACGAGCTCCCGACTGGGGAGCCGGCAGCGTTA
GAATTATACAAAACCTGGCGTTCGTTATTTATTCTGCTGACAGCCCTTGA
CTGTGATAGCAGGGCTGGATCGCCTATCTCGGTGATGAGTGACGGAGGAA
TGTCCGAGGGGGGCCCCGCTGACTGGGCTTCCGGGGCAAGTGATGGTGGA
TTCGGAATAACCCCCCCGGCTCCACAGGCAGAGCCTGCGCCGGCTCACCC
TGCACAGTCGCAGGACTCCGCAGCCCCCAGGGACCCCGCGCCGGCAGAGG
CGGGGGGTCAGGGCAGAGGCAGGGCGCACAGCCTGCCTTGCCGTTCGGCT
GGACGGCGGCCACGGCTTATCCAGGGCCGCAGATCAGCGGCTTAGCCAAC
TGGACGCCCAGAGAGCNTCCTAGTTCGGTTCCGTATGCACCTGGATCTAA
CTTAGCGGGCGTAGCGCCGGGCGTGCCCCCCCCGGGACTGCCTGGCTGTG
GTCCGCTGCCCTCCCTGGCGCTGGACTGTTCTGCGCAGTCGCAGAACCGA
GCCATGGACCTTTTTATGCAGCATTTGCCCTTTCTGGCAGAGCTACGAAA
CCTATCCCGAAGGATGGAGGACCTGCTCAGCCTGCTAGAGCGGCGAATGC
CCGAGCCCGCGCCGCGAGCGGCGCCCGGCCCCGGGCCCCGCCGGCCGCGC
GGCCCGCGCCCCCCCGCCAGAAGCGGGAGACGCGGCTCCGAGCCGGGAAA
CGGCGCGGCCGGCGGCGGAAACGCGGCGCGGGAGCAGCGCCGCCGCGGGA
GAACGGCCGGNAGCGGCGCCGCGGCGCGGGCCGCGGAGCGCCGGGCAGAG
GCGGCGGCGCCGAGCGCGCCCGGGGAGCGCGAAACAGCAGCGGAAGCGGC
GACCGCGCCGAACGCGGCCGCTGTGCGAGAGACGNGGCCGGGCGGCGCCG
GGCGCGGCCGTAGCCCCAGAGTCGGCTGCAGCTTCAGTACCGGCTCGGTC
GGANCTGGCCGAGACGGCCTCCCGTAAAGAGACTGCTGTAAAAACTGCCG
CGCAGCCAGCTGCAGTCTGTCCTGTCTGTTCTGGCTCTGGCGAACTTAGC
CAAAGTGCCTCCCTCCCCGTACATTTCTGTTCCCTCCCAGCACCCCAAAG
TTGCCTTTGCCTGATGATTCCTCGTCAGGCAGTGAGGCAGATGAGGTTCT
GGCCCCAGGTCGTCAGGCGGCTGTAGCCGCGCGGCGAAGAAAAAGGCTGC
GCCGGTCTCGCCCCTGGACCTTTCNGGACTGCACGGTAACAGTGCGTCCG
ACGCATTATAATCGCTTCCTAGAGTCTNTTAAGATGCGAGCATTGGGGGA
GGGTGACTGGAGGTTATTAGAAATCCTTGGAATGCCAAATAGATCTGAGG
ATTCTGGGGGTAACCGGGGAGCTGTTACACTCCATCCGCAGGCTGTGCCA
GAAGTTCAGGATGGTACTGGTTCCCCAAAAGAGATCCAAGCTTTCCCAGT
GTATAAGGCTCTCCCAGATTCAGGAGAGCATGACAAGCATGAGGTAATTG
CTTGGAAAGTTGCCCAGGACCTCCAATCCAAGGTGGCACAATATGGGCTA
GGTTCTGCTGAGGTTATGCAGATAATAAGGGTGATAAATACAGATTTGCT
TTCTCCATTTGATATCAGACACTTAGGTCAAATTCTATTTCAACCTGTAC
AATTTACAGTTTTTGAGACAACCTGGAGAAAGCTGGCCGGCAAGACTGCA
TTAGCAAATTTGCAGCTCCCTGCTGCTGATCCTAGACAGACAGCAGGAGT
GGATGCTTTGATGGGGACTGGTCCCTTCTCTGATCCCAGTCTACAGGGTA
ACTTGCCCTCTAGCATCCTGCAGCAAGCTCAACAGGTCGGCATGGCTGCC
CTGTTGAAAACCATAGAGTTGTCAGCACCCAGAAAGCGATATACTGAAAT
AGTTCAAGGGAAATCAGAGTCATTCCTCTCTTTTGTAGAGAAAGTCGCTG
CTTCTCTCGAGAAGCAGGTTGAGGATGACGGGTTAAGACAGTTGTTGTTA
AGGCAGTTAGTGAGAGATAACGCAAACGAGGAGTGCAGAAAAATCATAGA
TGCCTTACCAGGGGATCCTGAGGTAACAGACATGGTCGAAGCCTGCGCTA
AGGTGGGATCTGGGAACCAGAAAAGGTCTGCTTTGGCTGCGTTCCTGCAG
CCTGTTCACGCATCTTCTGGTCGTGAACCAAAGCAACCAAAACAGGTGAA
GAAACGGAAGCGGCCTAAGCCGAGCCAAAAAGAGAACACACCGATCCCCC
AGTGCAAGAGGTGTGGCAGGCCAGGGCATTGCACGGGCTACTGTAGATCC
CGGACTCATGCCGATGGTCGGCCTTTGTCGGGAAACTTCCGCCGGGGTGC
AAGGAGGGGGAATTGCTCTCCGATGCAGTCGCTCCCCCAGAGAGTGGCAC
AGGTACAGGCACAGGCCTACCCAGCCACCCTAGAGACGGCACCCAGGGAT
CAGACGGCACCCACGGATCAGACGGGTTTGACGTCCACACCGCAGCCGCA
GTCGTCTTAGACTCTAGCGGTATTTATAAGGTTCCCTTGGATGCATATGG
ACCCTTAGCCCAGGGATCCAGTGCGATGCTGGTGGGAAAACCTGACGTTG
CCCATCAAGGAATCTTAGTGCACTCAGGAGTTATTGATGCTGACTTTAAA
GGTCAGATTTGCGCTATGGTCTCCACGCAAAAACCCCCTGTAACTATTCC
TGAAAAGACCTGCCTTGCTAAATTAGTGCCTTTTAAGTCTTGTGTCCCCA
GGATAGAGCAACAAACTCACGAAGATAACGGCAGTGGATCTACGGGACTT
CCGCAGGCCTTCTGGACTGCAGACATCTCTGACCAAAGGCCACAGATGAC
ATGTACCCTGATCCTGCCGAACGCCCGTCCGCCCCGGACTCAGCTTCGAG
GTTTGATTGATACGGGTGCTGATGTAACTATCATCTCCTTCTCTGCGTGG
CCTCCCTCATGGCCTTTAGCCCCGGTGGGATCGGCCATCGCAGGATTAGG
AGGANCCACACAGAGCTATTTAAGCGAACGGCCTGTGGTGGTGAAGGACT
CAGAGGGGCACACAGCTACAATTAGGCCTTATGTTGCTACCACTTCCCTT
AACCTTTGGGGACGGGATGTGTTGGCAGCTTGGGGCGTACGGATTGGGAC
AAATTTTTAGCAGGGGTCACTGTGCGTAAGGGCGCACAGCATCCTACACT
GCCTTTGCGGTGGTTGACTAACACACCAATCTTTGAGCCGCAGTGGCCCC
TACCAAAAGAGAAGTTAGACGCCCTTCATCAGCTGGTTCAGGAACAGTTG
CAACAGGGGCACCTTGAACCTTCTACTAGCCCCTGGAACACTCCTGTTTT
CGTAATTAAGAAGAAATCAGGGAAATGGAGGTTATTGCAGGACCTCCGGA
AAGTTAATGCAGTAATGGAAGGTATGGGGGCATTGCAGCCTGGCATGCCC
TCTCCCACCATGATTCCTACGGGGTGGGACATCCTGATCATTGATTTAAA
GGATTGTTTTTTCACAATTCCTTTGCATCCTGATGACAAACCAAAATTTG
CCTTTACTGTGCCTGCCATTAACAATGCTGAACCTGCTAAGAGATACCAA
TGGAAGGTCCTCCCTCAAGGGATGAGGAACAGCCCAATTATCTGTCAGTG
GTATGTCGCCCAAGCTTTAGCCGGAGTTCGCAAGCAGTTTCCTGATGCAC
GCTGCTACCACTACATGGATGATATCCTGGTGGCAGCGTCCACTCGGGAC
GAGCTGCTGAGAATACAGCCTCAGCTGCTCGCTGCTCTGCATGCCTATGG
ATTAGAGGTAGCTCCGGAGAAAGTTCAACAGCATCCTCCTTGGAAATATT
TAGGAGTGAAAATTTTGGACCAAATTATCCAACGCCAAGAGGTGCAATTC
CCGGATTCGATTAAAACCTTGAATGATGCTCAAAAGCTGTTGGGTGTCAT
CAATTGGTTACGACCTTATTTAGGTCTAACTGCAGAGCAGCTTTCCCCTC
TTTTTAATATATTAAAAGGGGACCCTGGTCTGAATTCACCTCGGGAGTTG
ACTCCGGAAGCGCGGCAAGCGCTGCAGGAGGTCCAACGGGCTGTTTCCGC
TCGTCAGGTTTATCGAGTGGATCCCTCCATTGCTATCACTGTTTACATTA
CTATTCCAGACCTCCATCCTACAGGTATCATTGGCCAGTGGAATGCACAA
TGGCCTGATCCTTTGCATATCCTAGAATGGGTCTTTTTGCCTCACCAGCC
AAAAAGGACGGTGACCACAGTGTTTGAATTGGTCGCTTCTCTGATAATCA
AATGCCGTCAACGGTGTTTGCAACTGATGGCTGCGGATCCTGCAGTAATT
GTCATTCCGATCTCAAAGGAATACTTTGAGTGGAGCCTCATCCATAGTGC
TCCTTTGCAAAGCGCGCTGCAAAACTTTTCAGGGCAGATCACTTACCATC
TGCCCAGCCATAAATTACTGCAGCTGGCAAAATCGACCGTACTTTCCTTG
CGGCCGAGAAATAGCCGAGTGCCGGTGCAAGGACCCACCGTCTTTACGGA
TGGTTCAGGGAAAACTGGGAAAGCCATTGTTACCTGGAAGGAGGGATCGG
AATGGCAGGTGCTGAAGGAACACGAGTCAGGCTCTGCTCAGTTAGTTGAA
TTAAGGGCTGTTACCATGGCTTTTCAGCGATTCTCACAGGAACCTTTGAA
TTTGGTTACTGACTCTGCTTATGTAGCAGATATCACCCAACGCTTAGATT
GTTCACTTCTGAAGGAGGTGAACAATGCGGCTCTGTTTTCGCTGTTGCAA
ACCTTGTGGTCTGCGATTCAGGCTCGAGTGCATCCGTATTACATTCTGCA
CATTCGAAGCCACACCAATTTACCAGGGTTTCTAACAGAAGGCAATGCCA
GGGCTGACATGCTGGCCAACCCTGCGTGGGTAGGGCCTCAGCCTGACAAA
ATTGCACAAGCCAAGGCATCGCACGGTTTCTTCCATCAAAGTGCACATAC
CCTGCAGAAGCAGTTCCATTTAACGCCAACCGAGGCGCGCGACATTGTCA
GCGCTTGTGCTGACTGTCACGGACTCGCTGCGCCTTTGCCAGCGGGGGTA
AACCCCAGAGGGCTAAAAGCCTTGCAGATTTGGCAAACGGATGTAACTCA
CATCCCAGAATTTGGTCGGCTGAAATATGTGCACGTGTCTATTGACACTT
TCTCCTCGGCTATGTGGGCTACTGCTCACACTGGAGAGAAGGGCCGTGAT
GTCATTGCCCATTGGAAATTGGCTTTCTCAGTCCTGGGCGTGCCAGCTTC
TGTGAAAACCGATAATGGTCCTGCCTACGCCTCGGAGAAGACGCGGCAGT
TTTTACACCTATGGGGTGTAGACCATACCTTTGGTATCCCACATTCTCCT
ACTGGCCAAGCCATTGTCGAACGCGCTCATGGTACCTTGAAGCGTGTTTT
GGACAAACAGAAAAGGGGAATGCATGGAGAAACCCCACAGAGCCGACTAG
CAAAAGCTTTGTATACAATTAATCACCTTACAGTACCACAAAATTCAAAT
AATCCTGTTATTCTGAATCATTTTCTCTCATTGCAGTCTGCAGGCGACAG
ACAGCTGCCCCGGGCAAAAGTCTGGGTACGGAATTTACTCACTAACCAGT
GGGAAGGCCCTCATGAGCTTATCGTTTGGGGTCGTGGGTATGCTTGCGTT
TCCACAGATACTGGGGTACGGTGGCTACCTTCAAAATGCGTTCGCCCTGA
CCTACGGCACCAGAGGCAGAACAGGCAACCTCCAAATGATGACCAGAACG
CCAACCATCCAAATGGCGACCAGAATGTAGATCATCAGCCTAATGACTCT
TCTGATGATGACCAGGATGTCAACCATCAGGCAGATGGTCCTTCTACAAG
CAGAGACTGGGATGGTCCTTCCACAAGCAGAGACTGAATTTTAAATTTCT
TGTTATGGAGTCAGATAGTTAAAGCCTTAAGGACATATTTAGAATTAATA
ACTGATGTAGATTTCTATTTAGGATTAATAGTAGAGTTGTTATCTTATAA
AACAAAAAGGGGGAAT
>ltr-1_family-41#LTR/ERV1 [ Type=INT, Final Multiple Alignment Size = 2 ]
TTTGGCGAGCCAGNCAGGAGAANCTCTGTCCGGCTGCAGGATCGGCTGAG
GAGCGGNCATCCTAGGCGCGCCCCAGGGCTTTCCTGGAGGATCTCCGCCC
CTCGGCTCGCCCACTGCGGCGGACAGACAACGGCCTGCTGGAACTGCGGA
TAAACGGTATGTTTTGCATTTAGGTTGCCTGTAAGTCGTACGCGTGGCCA
GGGCTGCTGGTAAGCCGCGAGGAGACGTCCCGCGCNCAAGAGCGCAGTCC
CTGTGAGGGTAAAGGTGGGGCTTGCAAGCNACCGGCTACCGGAGCCGGCA
AGGGGGAATCGCCGACCGATAGGGCGGCCGCTAGCGATCCTGGGAGCGGA
TCGGGTGATTCCAAGGGGGGGTCCCACCGGAACTTGTTACCGTGTCGGGA
AAATATAAGCGGGACCCTGAAACTATTACAAGCGAGTGTTGCGAACATTT
TTGCTACTAGTAGCTGGTTTGAATGTTGTTGTGTTGCTTACATGTCTGTG
TGNACATTGGTTGTTGTCGGACTGCTTTTATGTGTGTAGATGTGTATTAG
GTCGCCTATTCGTTTGTAAAACGGGAGCGTGCGTGTTGCCGTGTGTCGTT
TGAGAGTGTGATATTGAGACATTTGTTTGGGGGGGAGTGCTTGCTTGTTG
AATTTGGAATCGTGGCTGGGAGAACCTCTGCAGAAAGATTAGTGGCTCTT
GATTGGGAACAACCAGCAGCAGAGAATTTAGAGTTTGAAAGAGTACGTGG
AATAACTTGTTCTTGTGGATGTATCAGAACCTTTTATTTTGAGCCTGAGA
TTTTAAAGGTTGTGTGTGGGAAGTCGCATTTGGTACCTGAGATTTGGGAG
NTTCGGGAAGAAATTGGGAAAGAACTGNGAGAGAGTGNGGAAAAAGGGGA
NTTCGGGCGGNANCGAGGCAGAGCTAGNGGACAGAGGTAGAAACAGCAGC
AGCAAGGCAGGCTTGGCAGAANNCACAAAGAGTAACTTATAAAGAGTGAC
CTATACACTATACAGGTGGCCCGAAGGGGGTGGCACAGTATTTGAGNGAA
CTCCAACTCTGAATAGGATGGGAACCAGACAAAGTAAGGAAATCCCCAGA
GCAAGCCCGCTNGGCTGTATTCTGGCACATTGGAAGGAGATAGTAGGAGC
TGGAGGCACAGAAAATAAAAGAACCCTTATAAAACATTGTACCCANTGGT
GGCCANTGTATAAATTAGAAAATGAAGCCAAATGGCCATCTAATGGAACT
TTAGATTATAATACCTTGCTTCAGTTAATGCTGTTTCTGAGGCGGGAAGG
TAAATGGGAAGAAGTTTCCTACGCTGACGCATTTTTTTTCTCTCCGAAAA
CACCCTGAATGGCAGAGAGATTGTGGAATCAAANCCCCCAGNGATCCTGT
GGTGTTAGCTCTGGAAAAAGAAAATAANAAGGGCCGAAGAAGAATCAAAC
GATGCTGCTCGTCATGCAGCATAGNCCAGAGATGCACAAGGTCAGACAAA
GTCTATCAAGCAGCAGCCCAGGGACAAGATGATGATGAATTAACCGATTT
GCTTAAGCCTCCCCTTAGGAGACAGGAAGAGGATGCGGACTCGGAAGGAA
CACCAACGCCAACCCCCTCTCCCCCGGGCAGTCCTGTCTCGTCCCGAACC
AGGAAACAGGTACTGATGGCACCTCTGAGAGAGGCAGTGGCACCTGATGG
GGATACAATGTTGATTAGAGTACCTTTCTCTACTGCTGACCTAGATGCAT
GGTATAACGTTGCCAAAAATTGCCAAAGTGATCCAGCAGGCACTGCTGAG
CGCTTGCGACTTATAATCAAACAGCATAATCCAGATTGGGCTGATATACA
ATTACTANTGGGTGGACTAACAGAGACAGAAAGACAGCTAGTTTTGAAAA
CAGCTCGAGACTTGGCAGAGGACTATTACAAAACACAACAATTAGATGTA
AAAGATTACTTCCCACTCCAGGAACCACACTGGAATCCGAATAGAACAGC
TGAATTNAAGAAATTAAAAGGTTATCAAGAATGGATAGCAAAAGGGGTGG
AAAGGGCTATTCCCAAGACCCTAAACTGGTCAGCTTTGTACGCAATAAGA
CAGGGTCCTTCCGAGTCACCATCCGAATTCCTGGATCGTCTGAGGGATGC
AATGCGCCGTAACACATCGCTGGATCCTGAGACCGAGGTAGGGNTACAAC
AGCTGGTATCTTTGTTTCTAGGACAATCCACAGGAGATATCAGACGTAAA
TTGCAGAAACTTCAGGGGCCAGAAGGGAGGAACCTGGAAACTCTATTAGA
TGCAGCTTGGAGGGTATTCAGTAATCGAGAAGAAGGTTACAAGCAAGGGG
TGAGGAAATTAGTAGCAGTAGTAAGAGAAGGGAATAGAGAAAAACTTAGA
CAAGGACCCCCCAGACGAGGACCTCCCAGACAAGGCCCACCCCGGCTAGG
TAGAGACCAATGCGCGATTTGTGGGAGGTTTGTGTCATNNGAAAAACGAG
TTGCCCAGAAAGAAGACAAGAAGACCACCAGAACAAGGGAAACTCGAGGA
AGGGGGAGGGTGGTTGCACATGTGAAAGAAGATTGAAGAGGACCGGGGGA
TTCTACCCTAGCAGAATCCACTGGTTATAATGAAGCTAGNGGACAAGGGA
AAAAGAAATAGAATTTTTGGTGGATACAGGCGGCAACATATTCAGTTTTA
AATAAAGCTTTAATGCCTGGTGGGGGATGGACTATATTGTTGGTACATGG
AGCAACTGGCCAATCTGAAAAAAGCTTACTTTTGTAAGCCATTGAAATAT
AAAATCGGGAAACAATGGGGTATTCACAAGTTTTTATATTTACCCAATTC
TCCAAAAGCACTCTTGGGAAGAGATTTATTAGAACAATTACAAGCAACCA
TTATTTTTAGGAATGGGGAAGTTATTCTGGAGGTTAAATGACCAACAGTA
TGTAGAAATACTGAGCCTAATTATTAACAACCAAAGACCCTGTTAGAGGG
AAATTAGGGAAGAAGATAATGGGCCAAGTGTTCCCAGGAGTCTGGCGCCA
CAGATGTACCTGGGAGAGCCAAAAATGCAACCCCAATACAGATCAAACTC
AAAGAAGGGAGACAACCAGTTAGAATTAAACAGTACCCCCTCAAAAGGGA
AGACAGGGAAGGAATTGGCCCAATAATTGAAAAATTCTTACAGNTGGGAT
TACTAAAAGGGTGCNNGTCTGATTTTCAATACTCCTNTCCTGCCTGTCCG
TAAACCTGATGGGTCTTACCGGGTGGTACAGGATTTACGGGCTGTTAACA
AGATAACTGAGGACCTCTATCCTGTGGTGGCAAACCCTTACACTCTGTTA
ACATGTTTAACACCAGAGCTAACTTGGTTTACCGTTTTAGATCTAAAGGA
TGCCTTCTTTCGCCTCCCTCTCCATGAAGCCAGCCAGAAAANTTTTGCAT
TCGAATGGGAAAGCCCTAAGAGTGGGCGCAAAACCCAGCTCACGTGGACG
GTGTTGCCTCAGGGATTTAAGAACAGTCCCACCCTGTTTGGAGAACAGCT
CGCAAAAGACACAGAGTCCTGGGAAGCCCCACCAGGAGAAGGGAAGCTAT
TGCAGTACGTGGATGATCTCCTAATAGCTACCCGAACAGAGGAAGCTTGC
ACAGCCTGGACGGTAAGCCTCTTAAACTTCCTGGGACTCCAAGGGTACAG
GGTATCCAAGAAAAAGGCTCAGGTGGTGAAACAAAAAGTGATCTATCTGG
GCTATGAAGTCAGTGCTGGGCAACGAACTTCGGGGCAAGATNGCAAAGAA
GCGATATGCCANACCCCGAAACCCCAGACAGTGAAAGAGTTACGGACTTT
TCTGGGGATGACAGGGTGGTGCAGACTGTGGATTTACAATTACGGGCTGC
TCGTGAAACCACTATATGAGCTCATTACAAAGGAAAGCAGAGATCTCCAG
TGGACAAAGGAGGCCACGCGGGCCTTCAGCCAGCTGAAGAATGCCCTCAT
GTCAGCTCCAGCTCTAGGACTTCCAGACGTGGAGTAAGCCATTCTTTCTA
TTTTCCCATGAGAAAGCAAGGGATCGGCCCTGGGGAATACTAGCACAGGA
CCTGGGCCCATACCGACGGGCAGTTTGCCTATTTCTTCCTAAGCAGCNAG
ATGCAGCAGCCAAAGGATGGNCTGGGGTGCCTCAGAGCTGTTGCAAGCAG
TCGTGCTAGAACATCCAGGAAGCACGCAAATTCACCTTGGGCTCAGAGAA
ATGACTGTGCTGGTGTCCCACACGGTGTCCGCGGTGCTGGAAGTGAAAGG
TGGGCACTGGCTCTCCCCACAAAGGTTTCCTGAAATATCAAGCCATCATG
GTAGAAACAAGATGATGTAGACAATAGTGGGTAACTAACATTGTCAACCC
AGCTTCCTTTCTCAGTGGGAAATCAAGGGGGAACCGGTACGCCATGATTG
CCTGGAGACTATCGAAGCTACCTACTCCAGCCGCCCGGGACCTAAAGGAT
ACCCCTTTAAGCAACACAGAGACCTGGTTTATCTGACGGGAGCAGCTACA
TCATCAGTGGAAAGCGGCATGCTGGGTAATGCGGTTACCACCTGCCGCGA
GGTGATAGGAATCTGGACACNCTGCCAACAAACACCTCCGCGCAGAAGGC
CTGAAATAATCGCCCTAACCCGTGCCTTAGAGATGGCAAAAGGAAAGGAA
ATAAACCATCTATACAGACTCAAGGTATGCCTTTGGAGTTGTGCACGCAC
ACGGGGCCATTTGGAAAGAAAGAGGACTGTTAAATTCGCATGGAAAGAAC
ATCAAACATGCACAAGAAATAATGCAGCTGTTAGAAGCAGTCCAGCTACC
TGAGAAGGTAGCAATCATGCACACAAGGGCGCATCAAAAGGTGAGCTCAG
AATTGGAAGAAGGAAATGAACTGGCGGACAGAGAGGCAAAAGAAGCAGCA
AAAGGTGAGGTAACAATAACTGGAGCCTTGATCCCAGATGGACAACTTTC
CCTAGAGGGTAAGCCAACGTATAATAAAAGAGACAAGAAATTGATTAAAG
ATGAAAGGGGAACATTTNACCAAGAGGGATGGGCTATCAATGCAGAAGGA
AAAGTAGTTATTCCCTCTCATTTGCTATGGGCCGTAGTTAGAGAGGAGCA
CCAGAAAACACACTGGGGAACAAATGCCTTATATAACTACTTAATTGGGA
AAATTATCGCCAGAAACTTATACGAAACTGTTGTGCAAGTAACTCGACAG
TGCAACCTTTGCCTCCAGACTAATCCCAAAAACACCCCCAAACCAAAAAT
GGGCCANACTGGGAGGGGCCATGGGCCTGGACAGCAGTGGCAAATTGATT
TCACGGAACTTCCAAGAAAAGGCGGGTACCGATATTTACTGGTGCTGACA
GACACCTTTTCAGGATGGCCNGAAGCTTTTCCTACCAGGACCGCTAAGGC
TCGAGAAGTAACCAAGGCGTTGCTACAAGAAATAATACCGCGCTTCGGAG
TTCCAGCCACGATGTCCTCAGATAGGGGGCCACACTTTATTTCAAGGGTG
GTACAACAAACTAGCCGACATTTAGGCATAGACTGGGAACTCCACACTCC
ATACCATCCCCAGTCGAGTGGCCAAGTAGAGAAAATGAACCATTTGATTA
AACAGCAAATTGTGAGATTAGGGCAAGAAGCTAACCTACCCTGGCCCCAA
TCTCTTCCACTCGCATTGTTACGAATNCGGACCAAGCCCAGAANTAAGGA
AAAGCTAAGTCCCTTTGAAATACTCTATGGGANACCATATGGGGTACAGA
AAGGCATATCTACCCAAANAGGGGAAGAGACGCTAGCCACCTACATGATT
GCCTTAGATAAACAGCTTAGAGAAATTGGAAAACACGTGGCTGGAACCCG
AAGTCGAGGCTTGGACGGTCCTGTACATGACATTCAGCCTGGAGATTATG
TATATGTTAAGTCNCTTACAGAAAAGACTCTGGAACCACAGTGGGAAGGA
CCATTCCAGGTGCTTCTCACCACTTACACCGCGATTAAGATCAGAGAACA
GAGTGCCTGGATTCACCACACCCGAGTAAAGAAGGCTCCAGAGACCCCTT
GGAAAGTGACCCCTGGGGATGATGAACTGAAATTGAAGTTCACCCGAACA
AAATGAAAATGTCAGGGTGGCACGCAAGTATAACCCAGAAAATTGTTTTT
CTCACAGTTATAATTGTGACCTTCAGCTGGGNAGTTATTCATAGGAGAGA
GGACATATGGTCCCAAGCCTTTATGCGGGTTACTGGACTCATGGGGAGAT
ATTCTGATATAAAAGATTTAAACCTGTTGACTGTAGTCATGCACGGAAAC
CAAGTGTATACAAAGCAAGAATGGGAAAAACAAAGAACTTGGCAGCTCCA
GGGGACTGTAGGAGAAAAAAATCAAGATAGGATGCCGAATGGTTAACGGG
ACTACTCATAGAAAAGCAACCCAAATCAGTGTCTCAACTACTCCTACAGA
CAGACACCGTGAGATCTGTAGTTATTCAAGTGAAGCAGATTGTTGGTGTA
ATTTTACACTAGTACAGACTGTNGAAGTGGTTTGTCTTTGGGGCCAAGAC
AGCAATGGACCCTCATTCAAATTCCAGATAAATGCCATGGCTAGGCCTAC
TACCCACTCTGACGATCAGATCCAAACCCAGGTCACATTACTTAAGTCTG
AGCCAAAGGTTTATGAGATTGGCCCTTGTGTAGTGAGGAACACAGGCCAG
CAATTACTGCTGTTTAATCCAGAATGGTCTCTTAAGCGTGTAGAACTACT
AATGCAAATTAACATCTCTGAAATCCAACCAGCCTGCTCCCCTTTAATTC
AAACATCCCTTGAAGGGTGGACAGCCTGGCTGCAGAAGCAAACACCCCTC
AAAGGCAGAATGCGGAGAGACCTGACTGGCATGCTGGGGACAGGACTGGG
AGTCATAAATGGGATTGATTCAGAGATACTGATGAACAAATTGGCCACAG
CGACCAGTGACCTGACCAAATTAAAACAGCCCCTACAATCCTCCCTATTA
GCATTGGGAAACAGCCAGTGGCAAGTCTCAAAAATACTCCCAGACCTAGC
AAAACTCAGCAACCTGGACCACGAACTGATATTAAACACACTTGGCACAG
CTCAAGACAACGTCTCATTAGCCCTTAGCTGCATACAAGCTCAATTGTGG
ATGCAGTCCACAGCTTCCTTAATCATAAGAGAAGGNAATGAAGGTGTNTT
CCCTATTGAAATCCGAGAGGCNGTTTGGAACAATGCTACTAAATTAGAAA
GAAAGCTCCAATCCTGGTGGACCTTGGTAAATTTCACCTATGACCCAATG
ACTAACATAGCTACTGCCTTCGTGCTTACNATACGNAATGCCACAGTTNA
TGTAATTCATCCTATTGTTGCATTGGGACTAAACCATAAAGGGACAGTTT
TTTACCCCTCTGAACACAGAGTATGGGCTCGGATGGTAGGAGAAAAATGG
CAAACGGTGAATTTAGAATCTTGCATCACACGGGAACAACAAGGATTTAT
CTGTGAAAGTAATACACTTGATGCCAGAGACATATGTCTTGATGCAGAAC
AAGGCATNTGTCACTTTGAGGTCCACCCAGACACTTCACCAAAAACTGTA
CTTGTATATATTGGNCAAGGCTGTGTGTGCTTAAGAACTACCTGCACTTC
TATGATGATAGATGACAATGTTATTAATGTAACTGCCANGAATCACTCTA
ATTTTTGTATTTGTAATTTTGCCAAGATTGTTGGGTGTGACTTTTCGTAT
TTAGCGCCAGTCGTGTCTCATCAATTAATAAGGTCTAACTACACCATTTA
CCATAAATTGCCACCCACACCTATTGGGATGGACCTAACATTAGTAAAGC
AATTAGTGGAACATCAGGACCTNATGGAGATTTTGAGAGAAATCCAAAGA
AACGGGGAAAGGACCTTAGTCACCGTCCATTATGACACACAAGAAATCAG
CAGAATCTTGCAAAGAGTGAAACAAGACGCAAGCCATAACTGGTGGGACT
CGCTTTTCGGGTGGTCACCTACCGCAACNGGCATCCTAAATACGTTATGT
CACCCCATCATTGTCTTACTAACCTTGGTTAGTGCCTGCCTCGTGCTGTC
TATCACGTTACTTATTTGGAACTATGGAGTACTNAAAAGGTTATCAGTTC
TAACTACTTTGNCAAACGCACACGGAAAAACATTAAGNGATGCCTACCAA
AAAAAATTCATTAGAAAAGGAATTCAAGTATTAGTAAAAGAATTTACTAA
CTCTTTAGAAAAGGGGGGAC
>ltr-1_family-42#LTR/Unknown [ Type=INT, Final Multiple Alignment Size = 2 ]
GTGTGACCGATAGGTAGANCTTTGTAAAGGGAAGGCCTGGTAAAATCATG
GCTCCGGCTTGTTACTTGGCCTAAGTAGAAATGGACTGTGGGAGAATGAC
TCAGCTAGAATAGAGGAAGTGAGGCATGCTGCATGAATGCTTCGTGCCGG
CACCGTGGTGTATGGTGGTTGGTTAAATTTGGTTTGTTGTGCCTTAAAAC
TGTGTAAACTAACAACCGACTAATGGCATAAAAAGGCTGGGTTTTTATAA
ACAAAGTTCCTCCTTTGCACCTGCCTGGGGACTCCTTGCTGCTCCCTAGC
GTTACA
>ltr-1_family-43#LINE/CR1 [ Type=INT, Final Multiple Alignment Size = 1 ]
TCACTGCCTGCATCCACAAGGTCGCCAGGATTTAATTACGTTACCCAAGA
TATAATTAAGGCATTGAAAATGCTGCCCTGAATACCAGCACTGAATCCCT
GCCATTTACAGGTGGGTGCTGGTTTCCTGATGCTTCCCACAGAGTTATTC
CCCCTCTGGAGTCCCTGTCACCCTCTGGATGGGGCTGAGTCCGTGAGCAG
CCTTTTGCTGCCGTTGGGATGTGACCAACCCTACTGAGTGTGTGTTCATC
GCCCTGTTCCCGTCGCTGAGAGCACAATCCCTGCACAACCCGACGGGCTC
TGCTTCCCTGAGCACCTCCTGTGAGCTGCTGGGAGAGGCTGAGCTGAGCA
GGAATCCTGAATCCTGCTGCAGGGACGCTGCTCAGGAAAACACCCTGCAG
CTCCTGCTCCAGCACGGATTCACTGCTCGGATCCCAGCAGGGGTTGGGAA
TTCCTTGTCCGGGCTGCTTTGAGCACGAGCATCACGCACAGCAGCGACCA
AGCTCTGTAACCACAGCAGGAGCTCCACGTGTTTTTCTTGGAAAATGGAG
CTCAGGACACTGTGTCCTCGACTGGAAAGAAGAAAAGGATGTCACAGCAC
GGAATTAAGTGGAAAGCACTGTTTGCACGCGGAGGTGTCACAGCCTTTGC
ATTCCCTCCTTCACCCACAGCAATGGTTGGGAATATCCAGGATTGAAGCC
CCAGCCTGGTCCCAGGGCCCTCGTTAGGCACAGGCCCCCACAGCAGCACA
AATCTCATGGAAACTTCCTTTTTTTCATTAGTTCCCACCTTAACCAAGAG
TATTAGCTCAAAGGACTCTAATTAAATAATTGCCTAAAGAATACTGAGTA
AATACAATGACATAACTACAGCTTCAATAAAAAAAACCCTAAAGCTTCTT
ATCTTCATCCATCAAGCATTAAACACAATAGAATCCTGTCTGGGGCTGAA
TTCTTCTGGTCACTTTGTTGTGGTCTCTGTTTATACTTCAAAAGTTTTAA
CTGCTCATATTCATGTTCTGCTTCTTCCTGGCCTGTGGAAGGGGTTGGAA
TGAGATGGTCTCTGAGGTCCTCTCCAACTCAAACCACTCCATGAATCTGT
GATTTTATGCTCTACTTGCAAAGTTTGTAATTCTTTGGAGTTCAGGGTAT
TTTAGCCAACAGAAGAGGTTGCTGTGAACCTCGTAAGCTTCACAGCAACA
GTCCCCCAGGACAATTCATAGCAACAAAATGTGAGGAGTTTGCACAAAGT
GGGGCGGGGGTTTCGTGTAAGGGTGCTCTGAAACATCTGGCTGTGTCATT
TGGGAGGAAAACATCCCCTAAGATGTTCCCATCAAGTGGGTGAGACACTC
CTGGCACTGAGAGCTGCTGCAGCCAGGGAAACACCAAACAGAATCAGCAG
CTGAGAGTCAAACCCAGCCCAAACCACAGGGAGAGAACCTCCAGAAGTGT
TAAACCTAAAGCACTGCACTGCTTTTCATCTTCAAAGCACCTTCAAACCA
GCAGCTAATTAATTTTTACAGCAGCCCTGTGTGCTCAGGTGCCTCAAACA
TCATCTCTGTTTGTAGATACAAAGAGCCAAAGGTGATGGAATGTGTTGCA
GACCAAAAGGAGTCTGTGCTGAGGTGGAGGTGGGTGCTGTGTTTGCACCA
CAAACCTGTCCGTGTTACACTTCCAAGGAAAAAGATTTAAAGACAAAGAG
GAGAATTTAATCTCTTTAAGTGGAACAGGGATCTAAACAACTCCACGAGG
CACCAAATGATGGCAACTTCCAGTGGCTCCAGGTGCAACGAGGCTGAGGG
AGTTGGGGCTGTTCACGCTGGAGCAGAGGGAAATTTCTCCAGTTCTCATC
ACTTTGGGCTGACGGAGTCTGTGCACCTCACCAGGAGTTCCAGAGCCACA
GCAGCACATGTAGAATGGCACTTCCTCCCTGCCAGGCCGGGCCATTTCTT
GCCCTTTCTGTTTAAAGGATCTCCTTCCAGGGCTATTTCATTGGGAGTTG
TGCACAGGTGCTCACCTCAAACAGGATATTATGGGAGCGCAGTGCAGTGC
ACTGCAGTGGGAATGCATTAGTTCATCCAGCAAGGAAACATGACTGGCTG
AATTTCCTTTCTTTCATTTCTTTCTATCTGTGACTCAGCCTTTTGAAAAT
AAAGAGAAAAAAAGAAAAAAAAAAGCATTAAAAGCACAAAGGACCGCTCC
CAAATTCTTTGGTGCATCCCTGCTCATGCTGAGGGAAACCTCCTGCGCTG
GATGTGGAGCAGAGCAGGAGGGAGGTGCCTCCAGCAGGGCAGGCTCTGCT
TCCTGCAGTTAAATTTGGGAGGTTCTGTGCTGTGCAGAGAGGGCAGAACA
AGTTCAGTGTGGAGACAACAAAAAAATGGCCAGAGATGGAATATTATCCT
GGGATTTCGGGTTGGTGGATGCGGCCCTTCCACCCCTCTGGCTGGGAAGA
GCACGCCTGCTCCGACTGCTCTTCCCAGTCAGCAGAGCCCTTTCAGGAAG
CCCAGGAATGCTGGCATGATTCTGTGCAGTGATGCAGAAGCTGCAGGTAA
ACAGCTGCTCTTTCACAGCTTCTTTTTTCATCAAAGCTTTTGCAGAGCTC
TTTGGGAGCCAGAGGCCCATCACAGAAATTGCTCGGATTCAAATGCAGAT
AAAACCAAATTATTTTATATTTTCCTTTGGAGTTTTTAGCCAACTCGAGC
CCTGTTCCAGCCCATATCTTGTGGCTGTTGAGATCTGTTTTTCTTGTGCA
CACAGCTGGTTCAGGCACTGGCTGAGGAGATCTCCTCCACGTTTTCTGGA
AGTGATGTGTTTGCATCAATAAACCTGTGGATAAGCACAAGGATGATGCA
TTTGCATCCTCTACAGCTCCGACTCCCTGCCAGGGAAGCCCTTCAGCAGG
AATTCAGAGCACCTGATTAGGAGGCCTGCCTCTTTCTGGGAGCTGGAAAG
AGGCTGAAATAAACTGTGCAAAACCCAACTTCCTCCAGCGTTTGCTGCTC
CAAGGCTGCAGCTGCACCAAAGTGTGAAAAAGCCAAAGTCACCAGCTGCT
GGACACCAAAAACCTCCTGGTGCTCAGACCCAGGGCATGATTAACAGGTA
CAATTTATCCCTGGATTTAAAGAAAAGGGCTCAAAACGCAGCTGAGAACC
ACAGCATTTTGCACCTCTAGAAGTGGTTATGCAAAATTCAGTTCTTTAGG
AGTCAGGTTCTCTCGCACCATGCAGGACACAGATTTTACTCTGTGCCCTC
ACCCACCTTCTGGAACAACATCCAGACTGACTCAGAATAAAATTTCATAA
AAGAAATTTCAATCTTAGCCTAAGACTTAGCACAGGGAGTCCCAGCCCAG
AATAGATTTTTACGGGAAGTTAGAAACCTCTGGGAACAAAAAAACCCCCA
AGCTTTAAACTGAAGCATCAACAGAGCCTCAACAAGAGCCGTGCCAGCAG
CTCAGTGCACAATATATACATTGTATGCAGAGCATATAGAATGCCATAAT
TACAGCCAGATGGGTGCAAACATAGATTCACTCTGGCCATGAGTAATACC
TCATGAGTGCAGAAAAAAAGAACCCAAATGCCTATTTTAAATCAGCAGAG
TTTGGAGGGGGGAAAATGTGACCCATCCCTGGTGGGGATGTGACAGAAAA
TGAGTATTTTTCCTCAGCATTGCCACTCTGTGTGGAACCGTCCCCTGCAG
CCACTTGTCCACCTCCAGCTGTGTTCCCTTCCCAGAGGTTTTCCTGGATG
GATTTTGAAATATGATTTCCTGTTTTTAAAAAGGCCCTGCCTGGCTCTGC
ACACTCCAGGTATCCATGTCAGTGAAAGGAAGAGATGTTTCCTGCTGCCA
TCCCAATAAAAAGATCCCTTCAGACAGAGGTGCCACTTATCCTTGTTTGG
CACTGGAGCTGCTCAGCCTCATCCCACCATGTTTTAGAACATTTTTGCAC
TGGATTCCTCCTCTTCTTTCCTCTCTCTGGCTGCTGGTGAGGCCTCAGCT
TCCATCCCTAAATGTCCGGGTTTCTCCTTGCTTTGCATGTTCCGTACTGG
GAGTTTTGAGGCTGGCTGGGACCCCAACATTGCATCCATACTCAAAACAT
CATTCTGCACCCCCGGGGATCCAGAGCAAGGAGCAGTTTATGACTGAACC
CTTGACTGAGTTGTCGAATGAACCTGCAGCTCATTTTGCTGAAAAAAATC
AGCTGGAATGAAGGAGTTGGGGACAACCAGTGAGAAACAAAGTCCTAAGC
GCAGAGCAGTGCCCCAAGGTGAAAACCTCCCCCCAGATCCCAAATCCCAA
ATGCTTGCATCTTCCGGGACTGAAGGGTGCAGGGCAGGGGACTCAAGGGA
TGGCTGAGGCCACATTTCCACCCAGCCAGCAGTGGCCCACGCAGTGTCAC
CCAGCAGTGCCACAGCTCCAGCTCACCGGGGTCCTGCCCCAGCTCTCCTG
CCTGGGAAGGAGGGAAATCCCTCCCCAGACAAGGGGCAGGCTGGCTGGTG
GTTACTGAGTGGGATTTAAAGATGTCTTGGCTTCAGGGGAGCCTTGATGG
GGTCATTTAAAGATCCCTGGGAGCAGCACAGGCGGTGCTGCACCCAGCCT
GATGAAGGGGCTGGGCAGAGTTTAGGAGAGTTTGAATTCCTTTTCTTGCT
CCTGGCTTTGGGATGGAGTCGCTGGGCGTTCAAACAATGCCTGGTGAGCG
ACCTGCAAATGTTGAACCCATGGGCGCTAAAGGTGATGGGACTGACCCTG
AAAGGTGAAGCATCCAGCTGCCCCTGGCTGGGCTGAGCAGGCACAGGGCC
CTGAACAGAGAGCCTGGAGCTCGGGATGTGACCCAGAGCCAGCCCTGAGA
ATCCAGCAGATACAAAAGGGCTGCACTAAGTGCTCCCAGCAGCCCGAAGG
ATGCATTTGGGTCCGTTACTGCACCGAAGCACGTGCAGAATCTGTTCCAC
GCAGAGAGAGGAGCAGGCAGGGCAGAAAGCAGCAAATGCAAACTCTGAAA
AACCTCAGCAATGTTTGCAGCACTAAAACCCACGCCAGCAGCATTAAAAC
CACCACACTCAGCTCGGTCCCTCCGTGACAGCCCCCGAGTGTGACAGAGG
GATGGCACCTCTGACGTTCTGCAGGGACATCTCTGTGCAGCAACACAGCA
AAAAAGGTCACCACGAAACAAAGATGTAGCTGGTAAAATCTCAGGCTTTT
TGTAAGAGACAAAACCATCCCCAAGAGCAGGAATGCAAGGCTCAGAGCGA
GGGACAAGCAGTTTAAGACAGGCTATATAAAAACACATTTTCCCCCAGCC
CCCAGATCAATGATTTCGGAGGTGTGAGGCTGCTTTAGTTTGTCTGTGCA
TTAATTGCGTGTTTTTCTAAAACTTTAAAATTCCTACCTGGCTCTCCACC
TCTGTCCCTCGTCTTCAGGTTAACACACACAGACATCCCCCTCACCCTGA
TGCCATGAAGATTTTTTGCCTTTTCTTTTATACCCCTGTTGTACCTTTTT
TACAACTTCTGTATTCTTAGTGCTTTTCGCCTACATTCTTGGCCTTGTTT
GTTCAGCTCGGAGACTCAACATCTTAGAAGATTGGTAGCCAGGGATCAGT
GTGCCCCAGAGCCCAAGGTCCTCTCCAGAACACATTCTGTAAACTGAGAT
AGAACCATCCAGGGGAAGGTTCCTTGGGGAGGGGGGCTCACTCGAGCCTC
TCATTGGGGAATCTTTGATAGATCTGCTAATTAGTAAAACCTATAATGTT
CTACCAGAACTTTTGGGGGGGTCATTGCGGTGGGCATGGAGG
>ltr-1_family-44#LTR/Unknown [ Type=INT, Final Multiple Alignment Size = 1 ]
TGCATTTGATCTGGACGTGTGCACCTAAGGATCCTAAAAATAAATACCAA
GGTAAAATCCCTTTTCACCTTCTAACCGTGTATGACTCTTGATTTTAAGA
CCAGGAAAAGGCA
>ltr-1_family-45#LTR/Unknown [ Type=INT, Final Multiple Alignment Size = 4 ]
TGTTAAAAGCTGCAATTGTTTATTAAACTATGGAGGTAGACAAGTTATCC
TCTGTAGTTGAAGGAGGATACGCTTGCAGAATTAGCCCGTATATCCGGAA
CAATATGAATTGCCAAAGATGTGCCATTGCAGCCTGTAAAATATGTAGTG
CCAAATATGTACCGCTTCCGCTTATGTTATGTAAGTAAAGAGATAAAATA
CCAAATATGGGAGAGAAAAACAGGGGTCATTCAGAGGACTATGGAGGAAG
ACTTCTGGCTTCAGCCTCAACGACCACCAGAAGGCAGAAGAAGACCCCCT
AGCAACACAGCGCACATGCGCAGAGAAACTAGATAACAACCACCTGGAAA
GACAGGAAAGCGGAAGAAAAAACCATATATAAAGGACTCTGTACAAGCTA
AAAAACGTGGCAGTCGGCGGAGCGGAGACTCCCCTGTCACCCAGCGCTGC
TTTTGCTCACATTCTACTTGCTTAATTACTAATAAATTTCATTTATTAAA
CTAAGAGTGCATCCCCCTTATTGTTGCGCACTCNTTACA
>ltr-1_family-46#LTR/ERV1 [ Type=INT, Final Multiple Alignment Size = 2 ]
ATTTTGGTGCCGTGACTCGGATGGGAAGATAGCGACCCTACCGTCTCTTA
GGGGAGGCGCCCCGAGGTACTCCTCGGCCCGGGGATCGGTGGTGCGCTTA
CCCCCACACCGACGAACCTAAATTCTAGAATGGTGAGCAATTGAGAACCG
GTCAAATCCCATAAAGTTTAGTGCACTAAAGTCCGGACGAAGACGCAGGA
CCGCGTGAGTACCGAGCATCGGGATTCCCGTCCGGGCGGGATTGGGTTTC
CTGAGATACAACGACTGAGAGGTTCGAAATACTGAACCAAGCGAGTGCGG
ACCCTTTAGTACTACGTTTCCCGACTCCCGCGAGGGACCGGGCTAGGAAT
AAGGGGAGCGAGTGTGTGTGTGCGTGCAGATATCTCAGAAGATGGGGGCG
AAGGGCAGCAAGCCTTCGGTCCCCATGGGGAGGGTCCCAGCAGGGAGGGC
CCCAGTGATACCCCAAAACACCCCCCTAGCATTCATGCTAAATAATTGGA
AATACCTCCCTAGTTCACCCGGGAAACACCAAAGCCAGAATGATAGAATT
CTGTACTAAAATATGGGGAGGAAAGAAAATACAAAAGAACGTGATTTGGC
CAGTTTTTGGGTCAGATGAAGATTGGGTGCGACAACAACTTAACCTGTGG
GTAAACAGTAAAAGTCCGCTTGACCCAGAAGAAAGTGCATATGCTGCAAT
GTGGCTAGAAAAACCCCAGGTAGCTATGTTTCCCTTAAATGAGAGAAAGA
AAGAAAGGAAAGAAGAGCAGGAAGATGAGCTATTACTGAATCCACCCCCA
TATGTGCCCCCNGCACAGGCACCGGAGGCACCGCCACCGCCAATTCCCCT
CGATGCACCAATTAATGCAGAGCGAGTGTCCCCCATTACAGTCAGGAGGA
GAACTAGAAATCAACGAGAACAAGCTCAGATGTACCCACTAAGAGAGGTA
CCTATGGGAGGACCCCTACCCGGGATCGGATATGTTACTGTCCCTTTAAA
TTCGGGAGACTTACGAGAATTCAAGAGAACTGAAATGGGGAGTTTATTAG
ATGATCCATTAGGAGTAGCTGAAAGGCTAGATCAATTCTTGGGACCCAGT
CTCTATACCTGGGGGAGATGAACTCAATATTAAGCCAGCTGTTTACATCC
GAAGAAAAAGAAATGATTAGGAGGGCTGGCATGAGAATATGGGATGCCCG
TCATGCCCAAGGACCGCAGGCAGACACTAAATGGCCATTACAGAATCCCA
ACTGGGATAACCAGAATGCCGAACATAGGGTCCACATGGGGGATCTAAGA
ACTATAGTGATTCAGGGAATCAGAGAAGCCGTACCCCGTGGCCAGAACAT
TAGTAAAGCTTTCAATGAGAGACAACGGAAGGACGAGAGCCCCACCGAGT
GGTTAGAGAGATTAAGAAAAGCCCTACAGTTATACTCTGGAACGGATCCA
GCAAGTCCTTTAGGACAAGCTGTTTTAAAGACTCACTTTGTAGCGAAATC
CTGGGACGACATTAGGAGAAAACTTGAAAAGCTAGAAGATTGGCAGGATA
GAGGCTTAGAAGAACTGTTGAGAGAAGCCCAGAAAGTGTACGTGCGGAGA
GAGGAAGAGAGCAGTAAACGACAAATAAGAATGATGGTAGCAGCGGTCAG
GGAGGATAGAAAAGGACGACCAGAAGGATTCCGGGGAAGGTCAAATGTAG
TAGAAAAGAAGGAACAAGGAAACTGTTTTTATTGTGGAAAGAGAGGACAT
ATAAAAAAGAACTGCAGAGAACGAATCAGAGACGAGGGAATATTAAAGGC
AGAATAGGATAGTCAGGGGCTCTATATATTAGGGGACCGGAGTCATCAGG
AGCCCTTGATAAAATTAAAAATAGGTCCCCAACGTCAGGAGTTCACCTTT
CTAGTAGACACAGGGGCAGAGCGATCCACAATTAAACAATTACCGGGGGG
TGCACCCTTTCACATGAAAAAGTCCAAGTTATAGGAGCAAAAGGAGAACC
ATTTAAAGTAAACAAAATTAAAGATGTCATATTTGAGTCTGAAAATAAAT
ATGGGATAGGTGAACTCCTGCTAGTCCCAGAAGCGGACTACAATTTATTG
GGACGGGACTTGATTATTGAATTACAATTAGAAATCAAAGTTGAAAACGA
AAAAATTGGCTGTCAGAGCATATCCCCTCACAGTAGCAGACAGGGAAGAA
ATCAATTCTAACATATGGTATTCCCCAGACACAATAGGAAAGCTAAATAT
TCCACCAATTAAGATACAAATAACGGACCCACAAATCCCAGTGAGAATAA
AACAATATCCTATTTCTCTGGAGGGACGGAAAGGACTAAAGCCAGAAATC
GACAGATTATTAAAACAAGGAATCCTAGAACCGTGCATGTCTTCCTTTAA
TACTCCCATTTTGCCTGTGCAGAAACCTAATGGAAAATATCGATTAGTTC
ATGATTTAAGGGAAATAAATAAACGAACAGTTACCCGGTTCCCCGTAGTA
GCTAATCCATATACATTATTAAGCCGGCTAGGTCCACAGAGGACGTGGTA
TAGTGTGATAGATTTAAAAGATGCATTCTGGGCATGCCCACTAGCAGAAG
AGTGTAGAGATTATTTTGCCTTTGAATGGGAAGACCCAGAAACGGGACGC
AAACAACAACTAAGGTGGACAGTCCTTCCCCAAGGATTTACTGAATCACC
AAATCTGTTCGGGCAAGCTCTAGAGGAGTTATTAACGGAGTATCAAGTAC
AATCAGGGAANNTACTCCTGCAGTATGTAGACGACTTGCTGATAGCAGGA
AGTGAGAGGGAAGAAGTTAGGATAGAAAGTGTCAAATTATTANATTTTTT
GGCACTAAAAGGATTACGAGTTTCTGAAGAGAAATTGCAATTTGTAGAAG
AAATGAAGCTATAGGAAAAGATAATAAAGTTCAGTGGTCCAGTAAAACAA
ATCCACAAGAGTGCTCTTGGAGTGAGCAGAAAAATTACACCCAAGGAATC
ACAATACAAAGTGTAAATGGAAAAGGGAAATGCTTAGGAGCAGTACCTGA
ACAATACAAATTTTTGTGTAACAGTACCATTACTAGACGTAACATCGAAA
CCAAGAAAAGTGAATTTAACAAGTGGATAATACCCACTTCCGGGGCAAAG
TGGGTGTGCTCAGACATAGGAGTAACACCTTGTTTATCAATCAAAATGCT
AAATGCATCACGACAATTTTGTGTGCAAGTTATAATAGTTCCACGATTAA
TATATCATACCTCTGAAGAGATAATGTATCATTTTGAAGGGGACTTAAGC
AGGAAAAAGAGAGAACCTCTGACTGCGATAACATTGGCGACTTTACTAAT
TGCAGGAGGGGTGGGGGCGGGCACAGGTGTTGCCTCTATAGTCAGAAGTA
CTGAAATTCAAAAGTTACAAACAGCTGTAAACGAAGATCTGGAGCGAATA
GAACAGTCCATTGAAAACTTAGCTACTTCAGTGAAATCACTTTCAGAAGT
GGTGTTACAAAATCGAAGGGGATTAGATCTGTTATTCCTTAAAGAAGGAG
GATTATGTGTTGCACTGAAAGAGGAATGCTGTTCATTCGCAGACCATACC
GGAGTCGTACTGGACTCTATGTCCGAACTCCGAAAACGATTAGAACAACG
AAAAAAGGAACGGGAAATGAATAAATCATGGTACGAAGGATGGTTCAGTG
CCACCCCTTGGTTAACGACTTTGTTGTCTGCCATAGCGGGACCCCTGATA
ATAATTATTTTAGGACTCATCTTTGGACCATGTATTATTCGATATGTGTT
GAGGTTCATANATGAAAAATTCGATATAACCAAATTGCTAATTTTAACAA
CCAATGCGAAATACCAAGCTATGTCTGAAAAAGGTGAAAATGAGTACTGT
GAATGTGATTCCAAATCACCTGTATACGATTGTTGCTGTGCAGAAAATGG
AATAAGATTTTGTGATTGTCATAGTANATGTGAGTGGTGTGGGAAGAAAA
TAAAGGAGGAGGAGATCGAAATAGTTTAATAAACAATAGAGGTTAAAAAA
AAAAAAAAAAAAAGGGGGGAGT
>ltr-1_family-47#LTR/Unknown [ Type=INT, Final Multiple Alignment Size = 2 ]
TGGTAAGACTGATCAATAGTTAACTCATGCAAGCACAGTTAACTATTGGG
AGACAGCAAATGTNGATCACAAAACCTAAGAAGCAGGATTCACCTTAATC
TTCTCAAAATAAGAGGAACAAGAATTTACTTGAGACCAACACAGAAACCG
CTGAATCATTCTACAAAGGACTGTGCGTGCTCCAGAAAGAAAGGTGAAAA
GTGCATTGTGCTGAAGACTACTGATCTTCATCAGAAAGACCCCTGAGGAA
GAAGANGCACCTTCCTCAGTGAGACCACCAGCACACACCACGCATGTGTG
ACACATATGCTAATGATATTAATGACTTCTGCGAACTAATTTGTATAACC
ACTCCTATCTCAAGGAATGTGATGACTATTCATGAATTTTACCCATAATA
TTGTGTTGTAGGAAGTGCCAGTGTGTGTGTTTGGAGGAGTGATCCCCCAC
GCACCTGGTGCCGAATAAAGCAAATACCCGCTTCTTGGANTCTGTCTCTG
AAGTGTCTCTTGGCCTGGTTTGGGTGATTCA
>ltr-1_family-48#LTR/ERV1 [ Type=INT, Final Multiple Alignment Size = 1 ]
ACTGGCACCCCAGAGGGGACCCTAACTCTGCCTGGCTGCTGGATCCAGGG
GTAAGCAGACCTCCCAGCCACGGCCCTGAATTTTCAGGGGGAGCTCAGCT
GTCTCCTGGCTCATGGCGAGAGCAGACAAGGACCATCTGCACCAAATTAA
GGTATTTGCTATTTTTTGTTGAGTAGAAATTCCCATGGGTCCAGGGTTCA
AGTCCCCGAGGGTGGGTTGAAAGTCCCGAGGAGACTAGGTCTCCCAAAAT
TAGTCCTGGGCAAAAGGAATGGTACCTTTAAGGGGTTGGAGCCCCCAGGG
ATTGGACCCCACTCTTATGCACAAGGAAAGATACCTTTAAGGGGTTGGAG
GCCCCAGGGGTTGGACCCCACTGTCATGCACTATCGTATTTTTGTTCTGT
CTGTCGCTGTTTTGCTACTGTGTGAGTGAGAACAGATGAGACGTGTTCCG
GACACAAAGCGAGTGTGGAGCTCTAGCTGTGGTTCTGTAACCCGGAGCCG
GGAGTGGCCAATGAAAAGCGAAGTGATTGGCAGTGAGTGAATGAGTATAA
ATCATATAAACTATTGGTTTGGAGTTCAACCTTGTTATCCTGAGGGAGGC
GGATTGTATCACTGGAGGGGAGAGATTTTAGACATTAAATTGAGAACACC
CAGACACGCAACCCCTTTTCTAATGTAGCTCCACGTAACTTCCCTCCTGA
AATTCCGTGGAAACAGTTGTGAGGCTTGGACTTTGTGTACATGTATTAAT
TGTGAGAGAAAGTGGTATTGTACTAAAAGAAGTGGGTGGTGTCCAAAATG
AGGGTGTAAGTAATGTTAAAGTAAGGGGAGGGTGACAGAATAGTGAGAGG
TTTATTGTGGCTTTAGTGTGTGGATCTGGGAGGCTTGGAAAGAAAAGTGG
GAGGAGATGTGCAGGAAGGCTTGCATGGAAAGAGAGAAGAGAGGGAGAGA
AAAGAGAGGAACAGACAAAGGAGGCAATGGGATCATCAGAAAGCAAGGAA
ATAACCCAGAAGAGTCCACTGGGATGTGTGTTAGCACACTGGAAAGAACT
AGGAGGAATCCCTGGAGGGACTATGAAAAAGAGCACCCTAATTAAATACT
GTAACCAATGGTTGCCACTATACAAATTAGATGATGGTGAAAAGTGGCCA
GAAAATGGGACTTTAAACTATAACACCTTACTACAATTAATGCTATTTTT
AAGGAGGGAGAATAGATGGGATGAAATTTTTTACGTGGATTGTTTTTTAC
TTTAAGACGTAAACCAGAGTGGCAAAAACGGTGTGGTATCAGTTTGGCAC
CCCAGGATTCAATGGTCCTGCTTTTAGAAAAGGAGGCAAAAGGGAAAAGC
TGCATGAAGAGGTGTTGCTCATAATGCAATATAGGGCAGAGATGTTTAAA
GCTCAAAACTGAGAGAGACCAGGATCCCTTAGAAAGCCAGGAGTTAATGA
AATACAGTGGTGACACCCTAACATCAGGGACAACGTCCCCAGCATCTCTA
ACATCCCTGGAGGGTAGTGGGAACAAAGGGACAAGTGAGGCTAGCTCAGG
AATATCATCCAGAACTAGGAGCAAGGTCCCTGTAGAGAAGAAGCTTATAG
CACTGCTCAGACAAGTGGTAGGGCCAGATGGGGGAATAACAGAAGTTAAA
GCACCATTTACAGCTCTGGATTTAGATACCTGGAGGGAGGCAGCCAGAAT
GTATAGAAAAGACCCTGAAAAGGTAGCAAAGAGGCTTGAATTAGTTGTTA
GAAATCAGGATGTTGATTGGGATGTTAATGCTATCAGAGCTAGCTGAAAC
AGAAAAAGCAGCTGTAATATCCACGGCAAGAACACATGTGCAGGGACAAA
TAGCTACTGGGATATTACACGGTAATGTAGGTAACATTTTCCCCACGGAA
GATCCACATTGGGACCCAAATGATCCACAAACATATCCGTTTTTGGTTAG
ATACAGGAAATTAATACACTGGGACTGCTAAACACTATACCTAAAATGTT
TAATTGGTCATTGTTGTTCAGTATTCACCAGGAAACCACTGAGTCTCCAG
ACTCATTTGTAGAAAGGCTAAGGGATAATATGAGGAGACACACTACACTG
GATCCAGCTTCTGAAATCGGGCAGTAACAGTTAATATCCTTATTAATGGG
TCAGTCAGCGCCAGCTATACGCAGAAAATTGCAAAAGGTCAGGGAACCAG
GTAACGGGAACTTAGAGAAACTTTTAGCAGCAGCGTGGGAAGTTTATAAA
AACAGAGCACAGCCCCTTACGGTCACGGTTGCCCAGGTTAGGGGACCGAG
ATTCCCCAGGGGTGGGAGGAGGCCTCCACCTGGGGGGCAAAGACAGCAAT
GCCCAGCCCCTAACCGATGTTTACTGTGTGGCCAGCTCAGGCATTGGAAG
CGGAATTGTCCTATGAATCGTGCCGCGATTCCGACGACACAATCATCAGC
CCCGCCAGAACCAGTGACTGTAGCACAACTGTATCAGTAGTGACAGGGAC
TGGCTGGTCCCTCCCTAGCCGACCCGCTGGTTAAACTTAGGCTAGGGGAA
CGGGAGGTGGAATTTTTGGTAGGTACTGGAGCCACGTTCTCAGTCCTGAA
TCAGACTTTTGAGTCCTATAAGCAATGATTATGTCCAAGTTATTGGGGCC
ACGGGGAAAACAGAAAAAGCCTACTTTTTAAGACCCTTAAAATTTACATT
AGGTAAAAAGATGGGAATACATCAATTTTTATATCTTCCAAATTCACCAA
AGCCACTGCTAGGCAGAGATCTATTAATTTGGTTAGAAGCAAAAACAGAA
TTTACAGAATAAGGAATGAGACTACACGTTCCTGAGGAAAAATTAATTAT
GGCCTTAAGTTTAGCAAATTTCCCTGAAAGAGGAGAAATACCCATGGATA
GTGAAATAACAGATCAAGTGATCCCACTAGTATTGGATGTTGAAATTCCA
GGGAGATCAAAATGGGCTTCCCCGGTGATTACTGAACTACTGGAAGGTGC
ACAACCAGTGTCAGTTAAACAATATCCACTAAGACAAGAAGCACGAGTGG
GAATAGAACCAATAATTGCCAAATTTATTGATCAAGGGTTGTTGAGAGAG
TGTAGGTCTCCCTATAATACCCCAATTCTACCAGTACAAAAGCCAAATGG
AAGTTATAGATTGGTTCTGGACCTAAGGGCAATAAATGCAATAACGAAAA
CACTTCATCCCGTAGTGGCCAATCCTTACACTTACAAAATTACAGAGTGA
CTGGGTGTGGTTTTCAGTTTTAAAGGATTCTTTTGTCTGCCATTAGCTGA
AAGCAGTCAGGAAATTTTTGCCTTTGAATGGGAAAACCCCAGAACAGGGA
GAAAGAGTCAGCTCACATGGACTGTATTGCCACAAGGATTCAAAATAGCC
CCACGATATTTGGAGATCAATTAGCCAAGGAACTGGAAGCCTGGACACCG
CCACTTGGAGAAGGTACACTCCTGAAGTACGTTGATGACCTACTGATAGC
AACAAGGACCTGTGAAGACTGCAAGGACTGGACTGTAAGTATTTTAAATT
TTCTGGGACTAAGTGGATATAGGGTCTCCTCTGAAAAGACTCAGCTAGTC
CTCCAAAAAGTTACATATCTGGGATATGAACTGGTGGGAGGAGAGAGAGC
CTTGGGAAATAACAAGAAGGAGGCAATTTGTCAAATGCCCTGGCCAGCTA
CAACCAAAGAACTGAGAACTTTTCTGGGAATGACAGGATAGTGTAGGTTG
TGGATCTACAACTATGGACTAATTGTGAAACCTTTATACCAACTCCTGAA
AGAAACTGGGGGAACTCACCTATGCTGGACACCAGAGACTAATAATGCAT
TTGTAACTCTGAAACGTGAGTTGATGCAAGCTCCAGCACTATGCATACCA
GATGTCACTAAACCTTTTCTGTTGTTCTCACATGAGAGGCAAGGACTGGT
GCTGGGACTTTTGGCACAGAAGCTGGGACCATACAAAAGGCCAGTGGCTT
ATTTCTCCAAGTAGCTGGACGTGGTCAGCCGAGGATGGCCCGCCTGCCTG
CGTGCAGTGGCAGCCATCATCCTGAACATAGAGGAAGTTCGCAAGTTCAC
AATGGGCCAGCAGATGACTGGTTTTGTCTCTCACACAGTGTCAGCAGTGC
TCACACAGAAAGGAAATCACTGGTTAATCCCATCTCGCTTTCTCAAATAC
CAAGCTGTTCTAACAGAATCGGAGGATGTGAGTACCAACATCTTAAATCC
AGCAGCTTACCTCCAGGGCAAAGCTACTGAGGAGCCTGTACAGCATGACT
GCATTGAAACCATGGAGGCAGTTTACTCCAGCCGCCCAGACCTTAAAGGA
CTCTCCGCTAGAAAATGCGGACAACTGGTTCACTGATGGGAGCAGCTATG
TCAAGAATGGTAAGCGGTTTGCTGGGTATACAATTACAACCACAGACGCC
GTCATCGAAGCAAATCCGTTACCTGTGGGGACATCTGCGCAAAAGGCTGA
GGTAATAGCCCTGACTTGAGCCCTGGCATTAGCTGAAGGAAAACCTATCA
ACATTTGGACTGATAGAAGGTATGCCTTCGGGGTGGTACATACTCATGGG
GCTATGTGGAAAGAAAGGGGTTTATTAACCTCACAGAAGAAAGAAATCCA
GCATGCTACTGAAATCTTACAGTTGCTGGAAGTGGTGCTAAAACCTTCAA
AAGTGGCTATGATGCATTGTAAAGGACACTCCCAGGGAAGCACCATCCCT
GAACTAGGAAATGCTATGGCAGACAAAACTGCAAAGTCAGTGGCTAGTGG
GGTTCAGATCCAAGCCCTAGCTCTAATCCCTTCTAACATCCTTATGGGTG
AAAACTCCCCACCATACAACACTGATGATTTAAATTGGATACAAGAAGAA
AAGGGACAAATGGGAACAGACAGGTGGGCTAAAATAAAGGGTCTCATACC
CAGAAAACTGTTAAAATTGTTTATCCAGAGCGAACATTCTAAGACACATT
GGGGAGTTGATGCTCTACATAACCACTTAAAGGACAAAGTGACAGCACCA
AAATTAAAGGAGACAATTGAGGACATAACTTCCACTTGTGAAATCTGTCT
TAAAAATAACTCTAATACCACTGTTAGGCTAAACACAGGGACTGTCCCTA
AAGGAGTTTTACCAGGGGATGTGTGGCAAATTGACTTTTCTGAATTACCT
AGAAGAGGGGGATATCTTTTAGTCCTCACAGACACTTCTTCAGGTTGGCC
AGAAGCTTTCCCTTGTAGGACAAATAAAGCTAGAGAAGTTGTTAAAGCTT
TAGTACAAGAAATTATTCCACGATTTGGGGTGCCTTGGGAAATTAATTCT
GATACGGGATCACACTTCGTAGCCCAGGTGGTGGTGCAGAGAGTGAGTAG
TCATCTACTGGGTATAAGCTGGCAATTACATGCACCATACAGGCCTCAGG
CAAGTGGGCAAGTAGAAAAGATTAATCACTTAATAATACAACAATTTGCC
AAAATTTGTCAAGAAACTAATTTATATTGGTATCAGGCTCTGCCCATGGC
TTTGCTAAGAATTAGGGTAAAACCACGGTTTAAAGAAAAACTAAGTCCCT
TTGAAATTTTGTATGGAAGGCCCTACAGAACAAATGTCACAATGACAGCG
TGGCTCTGTTAGGGCAAAGCTACTTAATAGATTATGTAAAGCATTTAGGT
CAAAAATTACGATCAATGTGGACTACAGTTGTTAATTGTCAACCGCCACC
ACCTGATAAACCCTTTCACAATGTGAATCCAGGAGATTGGGTTTATGTTA
AGTCTCTTTCAGGAGATCCACTTCAGGAAAAATGGGAAGGACCTTATCAG
ACACTGCTGACCACTCACACAGCAATTAAAGTACAAGGAAAACCAACTTG
GATCCATTATACAAAGACAAAACCTGCGCCAAAACCAGAGTGGGAAGCAA
GAACAGGACCTCTACGCCTTCAAATACAAAAAATCAACACAACATGATTT
GGACCATATTAGTGGCACTGGTAACTGGGGAGGGTGCATGGGATCAAAAT
ACATACCTTCTATTGCTCAAAGGTGGTGTTGAGAACTTTAACTGATTGCT
GGATATGCTCCCAGCTGCCTGAAAATTCTGCTAGAGGCTTTCCTTTGGTT
GGGACAACATTCCCTAATACAACAGAAATCCATGCTGCACTTAGTACTAA
TAACCTTTCACATTATGTCAACATATCCCTAGACCAACTTCAGTGGAAAT
TAGAGCTTGAGGAATCAATAAATGAGTCCTCACTGGTACCCTGTGTGCAG
CGGTGCTGGGAGGAGTCTATACCCAAAAACTCAGGAGGAAATAAGATGGA
TTCCAAATGTGGGAGCTTAACATTTATAGGCAGCTACCCCAACTGCTCAA
GTTTTTGGACCTATGGGGGGGGTTAACATGTAGAATAAGAATCAAACGAG
ACGAAGACCAAAGCCCAAGGGTTGGCCAGTGCCCTCATGACAGGGTTGGT
ACTGGATATATGGACACAGTGCCTATAAAGTTTTACCCTTAAGATGGCAA
GGCCGCTGTGCGATAGGACGAGTATTTCCCCACATTAATGTTGTCTCTCA
ACTACAAGGCTTGCTCCAAACTTTTATACACAGCACCAAAAGGACATCAA
ACCCCTTGATAGATAGACCCACTGGATTTCACAGCTTTGCGAGGTGGTTT
ATACCCAGCCTCGGAGTAAGTGAGCTAGAAAAATCAATAGTGAATCTTTT
CACTACCGTAGAAACCATAATGAATGCCACTGCAGATGCCATAAGAACAC
AGCAAATCGAGATTAAGAGCATGTCACAATTGGCTATACAGAATAGACTT
GCATTAGATTTGCTGTACGCCAAAGAGGGAGGAGTATGTACAGTTATAAA
TACAAGCTGTTGCAGTTATGTTGATTTAAATAAATGCATAGAAACAGATT
TGCAGACAATTCTGGACAAAACACAAACATTGCATCAGATCACCTTAGAT
GACACTTCTTGGGGGTTTAAAGACATATGGGACAAACTTACAGCGTGGTT
ACCCAACTTATCCTGGCTTAAACAATTGTTCGTAATAGTTATTTCTATAA
TTGCATTGTTATTTACTGTTTGCATTAGTAGTTACTGTTGTACAATTTTA
TGTACTTGGAATCGCAATGCTTATGCTCAATGGCAAAAGCACAAACTTAG
AAGCAAGATAGAGAAGGGTACTTACTTTCAAGACGTGAGATGTGTAAAGA
ATTACAAATGACCGAAGAAAAAGGGGGGAT
>ltr-1_family-49#LTR/Unknown [ Type=INT, Final Multiple Alignment Size = 2 ]
TGTCGACGACTGANTCTCGGACCCAGACCAGCAGGGAATCTTAACTGTTT
ATTCAAAGGAGTGAGTTGGTTTTATACACTTTTCTAAGGCACAGTATTTC
CTTATATTGACGTGACCTACCCCGTGTTGCCACATCAGCAACACACTTTC
TCAACGTCCTTTTATGGGATGATCACTCGATGTTCACTCGTCTGTCAGCT
CCCGGCAGGCTCCTCTCTCTAGGGGTCTGCCGTGTGACACNTCCTCCCCC
CAGGGTCCGGTGGAGACGAGCCTCTGTGTGCTGNCATGTGCTCCTTTGTG
CTGCCATGTGCCTCTGCAGGCAGGTNTTACGGCTCACAACTCAGTTNTCT
CTTATAATTCCCCATA
>ltr-1_family-50#LTR/ERV1 [ Type=INT, Final Multiple Alignment Size = 1 ]
TTTGGCGAGCAGCCAGGAGAAACTCTGTCCGGCTGCAGGATCGGCTGAGG
AGCGGACATCCTTGGCGCGCCCCAGGGCTTTCCTGGAGGATCTCCGCCCC
TCGGCTCGCTCACTGCGGCGGACAGACAACGACCTGGAACTGCGGATAAA
CGGTATGTTTTGCATTTAGGTTGCCTGTAAGTCGTACGCGTGGCCAGGGC
TGCTGGTAAGCCGCGAGGAGACGTCCCGCGTTCAGCACAGTCCCTGTGAG
GGTAAAGGTGGGGCTTGCAAGCAATCGGCTACCGGAGCCAGCAGGGGGAA
TCGCCGACGGATAGGGCGGCCGCTAGCGATCCTGGGAGCGGATCGGGTGA
TTCCAAGGGGGGGTCCCACCGGAACTTGTTACCGTGTCGGAAAATACAAG
CGGGACCCTGAAACTGTTACAAGCGAGTGTTGCGAACATTTTTGCTACTA
GTAGCTGGTTTGAATGCTGTTGTGTTGCTTATATGTCTATGTGGATATTG
GTTGTTGACAGACTGCTTTTATGTGTGTAGATGTGTATTAGGTCGCCTAT
TCGTTTGTAAATCGGGAGCATGCGTGTTGCCGTGTGTCGTTTGAGAGTGT
GATACTGAGACATTTGTTTGGGGGAGTGCTTGCTTGTTGAATTTAGAATC
ATGGCTGGGAGAACCTCTGCGAAGGATTAGTGGCAGAGAATTTAGAGTTT
GAAAGAGTACGTGGAATAACTTGTTCTTGTGGATGTATCAGAACCTTTTA
TTCAACGGGAGGATGGCAGGTTGCATGGGTATTAATACAGTGTAAAGTTT
GTACGAGGAAGTGATACTGCTCTTCTGCCAGACGGCAGAGCCTGTGTTCT
CAGTGCTATTAGAGGTACTCTGAAGCTGATTTTGAGCCTGAGATTTTAAG
GATTGTGTGTGGGAAGTCGCATTTGGTACCTGAGATTTGGGAGGTTTGGG
AAGAAAATTGGGAAAGAACTGTGAGAGAGTGTGGAAAAAGGGGATTTCAA
GCAGCAGCAAGGCAGGCTTGGCAGAAGGCACAAGAGAATTTATAAAGAGT
AACTTATACACTATACAGGTGACCCGGAGGGGGTGGCACAGTATGGGAAC
CAGACAAAGTAAAGAAATCCCCAGAGCAAGCCTGCTCGGCTGTATTCTGG
TACATTGGAAGGAGATAGTAGGAGCTGGAGGCACAGAAAATAAAAGAACC
CTTATAAAATATTGTACCCAGTGGTGGCCACTGTATAAATTAGAAAATGA
AGCCAAATGGCCATCTAATGGAACTTTAGATTATAATACCTTGCTTCAGT
TAATGCTGTTTCTGAGGCGGGAAGGTAAACGGGAAGAAGTTTCCTACGCT
GACGCATTTTTTTCTCTCCGAAAACACCCTGAATGGCAGAGAGATTGTGG
AATCAAACCCCCAGTGATCCTATGGTGTTAGCTCCGGAAAAAGAAAATAA
TAAGGACCGAAGAAGAATCAAACGATGCTGCTCGTCATGCAGCATCGGCC
AGAGATGCACAAGGTCAGACAAAGTCTATCAAGCAGCAGCTCAGGGACAA
GATGATGATGAATTAACCGATTTGCTTAAGCCTCCCCTTAGGAGACAGGA
AGAGGATGCGGACTCAGAAGGAACACCAACGCCAACCTCCTCTCCCCCGG
GCAGTCCTGTCTCGTCCCGAACCAGGAAACAGGTACTGATGGCACCCCTG
AGAGAGGCAGTGGCACCTGATGGGGATACAATGTTAATTAGAGTACCTTT
CTCTACTGCTGACCTAGATGCATGGTATAACGTTGCCAAAAATTACCGAA
GTGATCCAGTAGGTACTGCTGAGCGCTTGCGACTTACAATTAAACAGCAT
AATCCAGATTGGGCTGATATACAATTATTATTGGGTGGACTAACAGAGAC
AGAAAGACAGCTAGTTTTGAAAACAGCTCGAGACTTGGCAGAGGACTATT
ACAAAACACAACAATTAGATGTAAAAGATTACTTCTCACTCCAGGAACCA
CACTGGAACCCGAATAGAACAGCTGAATTAAAGAAATTAAAAGGTTATCA
AGAATGGATAGCAAAAGGGGTGGAAAGAGCTATTCCCAAGACCCTAAACT
GGTCAGCTTTGTACGCAATAAGACAGGGTCCTTCCGAGTCACCATCCAAA
TTCCTGGATCGTCTGAGGGATGCAATGCGCCGTAACACATCGCTGGATCC
TGAGACCGAGGTAGGGCTACAACAGCTGGTATCTTTGTTTCTAGGACAAT
CCACAGGAGATATCAGATGTAAATTGCAGAAACTTCAGGGGCCAGAAGGG
AGGAACCTGGAAACTCTATTGGATGCAGCTTGGAGGGTATTCAGTAATCG
AGAAGAAGGTTACAAGCAAGGGATGAGGAAATTAGTAGCAGTAGTAAAAG
AAGGGAATAGAGAAAAGCTTAGAAAAGGACCCCCCCCAGATGAGGACCTC
CCAGACAAGGCCCACCCCGGCTAGGTAGAGACCAATGCGCGATTTGTGGG
AGGTTTGGTCATTGGAAAAACGAGTGCCCAGAAAGAAGACAAGAAGACTA
CCAGAACAAGGGAAACCGAGGAAGGGGGAGGGTGGTTGCACACGTGAAAG
AAGATTGAAGAGGACCGGGGGATTCCACCCTAGCAGATCCACTGGTTATA
ATGAAGCTAGGGGACAAGGAAAAAGAAATAGAATTTTTGGTGGATACAGG
GGCAACATATTCAGTTTTAAATAAAGCTTTAATGCCTGTGGGGGATGACT
ATATTGTGGTACATGGAGCAACTGGCCAATCTGAAAAAGCTTATTTTTTT
TAAACCATTAAAATATAAAATTGGGAAACAATGGGGTATTCACAAGTTTT
TATATTTACCCAATTCTCCAAAGGCTCTCTTGGGAAGAGATTTATTAGAA
CAATTACAAGCAACCATTATTTTTAGGAATGGGGAAGTTATTCTGGAGGT
AGAAATACTGAGCCTAATATTAACAACCAAAGACCCTGTAGAGGAAATCA
GGGAAGAGATAATGGAGCAAGTGTTCCCAGGAGTCTGGGCCACAGATGTA
CCTGGAAGAGCCAAAAATGCAACCCCAATACAGATCAAACTCAAAGAAGG
GAGACAACCAGTTAGAATTAAACAGTACCCCCTTAAAAGGGAAGACAGGG
AAGGAATTGGCCCGATAATTGAAAAATTCTTGCAGTTGGGATTACTAAAA
GAGTGCCAGTCTGATTTCAATACTCCTATCTTGCCTGTCCGTAAACCTGA
TGGGTCTTACCGGGTGGTACAGGATTTACGGGCTGTTAACAAGATAACTG
AGGATCTCTATCCTGTGGTGGCAAACCCTTACACTCTGTTAACATGTTTA
ACACCAGAGCTAACTTGGTTTACCGTTTTAGATCTAAAGGATGCCTTCTT
TTGCCTCCCTCTCCATGAAGCCAGCCAGAAAATTTTTGCATTCGAATGGG
AAAGCCCTAAGAGTGGGCGCAAAACCCAGCTCACATGGACGGTGTTGCCT
CAGGGATTTAAGAACAGCCCCACCCTGTTTGGAGAACAGCTCGCAAAAGA
CATAGAGTCCTGGGAAGCCCCACCAGGAGAAGGGAAGCTATTGCAGTACG
TGGATGATCTCCTAATAGCTACCCGAACAGAGGAAGCTTGCACAGCCTGG
ACAGTAAGCCTTTTAAACTTCCTGGGACTCCAAGGGTACAGGGTATCCAA
GAAAAAGGCTCAGGTGGTGAAACAAAAAGTGATCTATCTAGGCTATGAAG
TCAGTGCTGGGCAACAAACTTTGGGGCAAGATCGCAAAGAAGCGATATGC
CAAACCCCGAAACCCCAGACAGTGAAAGAGTTACGGACTTTTCTGGGGAT
GACAGGGTGGTGCAGACTGTGGATTTACAATTACGGGCTGCTCGTGAAAC
CACTATATGAACTCATTACAAAGGAAAGCAGAGCTCTCCAGTGGACAAAG
GAGGCCACGGGGGCCTTCAGCCAGCTGAAGAATGCCCTCATGTCAGCTCC
AGCTCTAGGACTTCCAGACGTGAGTAAGCCATTCTTTCTATTTTCCCATG
AGAAGCAAGGGATCGCCCTGGGAATACTAGCACAGGACCTGGGCCCATAC
CGACGGGCAGTTGCCTATTTCTCTAAGCAGCTAGATGCAGCAGCCAAAGG
ATGGCCTGGGTGCCTCAGAGCTGTTGCAGCAGTCGTGCTAAACATCCAGG
AAGCACGCAAATTCACCTTGGGCCAGAGAATGACTGTGCTGGTGTCCCAC
ACGGTGTCTGCGGTGCTGGAAGTGAAAGGTGGGCACTGGCTCTCCCCACA
ACGGTTCCTGAAATATCAAGCCATCATGGTAGAACAAGATGATGTGGAAA
TAGTGGTAACTAACATTGTCAACCCAGCTTCCTTTCTCAGTGGAAATCAA
AGGGAACCAGTACGCCATGATTGCCTGGAGACTATCGAAGCTACCTACTC
CAGCTGCCCGGATCTAAAGGATACCCCTTTAGACAACACAGAGACCTGGT
TTACTGATGGGAGCAGCTACGTCATCAGTGGAAAGCAGCATGCTGGGTAT
GCAGTTACCACCTGCCGCAAGGTGATAGAATCTGGACCACTGCCAACAAA
CACCTCTGCGCAGAAGGCTGAAATAATCGCCCTAACCCGTGCCTTAGAGA
TGGCAAAAGGAAAGAAAATAAACATCTATACAGACTCAAGGTATGCCTTT
GGAGTTGTGCACGCACACGGGGCCATTTGGAAAGAAAGAGGACTGTTAAA
TTCGCATGGAAAGAACATCAAACATGCACAAGAAATAATGCAGCTGTTAG
AAGCAGTCCAGCTACCTGAGAAGGTAGCAATCGTGCACATAAGGGCGCAT
CAAAAGGTGAGCTCAGAATTGGAAGAAGGAAATGAACTGGCGGACAGAGA
GGCAAAAGAGGCAGCAAAAGGTGAGGTAACAATAACTGGAGCCTTGATCC
CAGATGGACAACTTTCCCTAGAGGGTAAGCCAACATAAAATAAAAAAGAC
AGGAAATTGATTAAAGATGAAAGGGGAACATTTAACCAAGAGGGATGGGC
TATCAATGCAGAAGGAAAAGTAGTTATTCCCTCTCATTTGCTATGGGCCA
TAGTTAGAGAAGAACACCAGAAAACACACTGGGGAACAAATGCCTTATAT
AACTACTTAATTGGGAAAATTATCGCTAGAAACTTATATGAAACTGTTGT
GCAAGTAACTCGACAGTGCAACCTTTGCCTCCGGACTAACCCCAGAAACA
CCCCCAAACCAAAAATGGGCCAGACTGGGAGAGGTCATGGGCCTGGACAG
CAGTGGCAAATTGATTTCACAGAACTTCCAAGAAAAGGGGGGTACCGATA
TTTATTAGTGCTAACAGATACTTTTTCAGGATGGCCAGAAGCTTTTCCTA
CCAGGACCGCTAAGGCTGGAGAAGTAACCAAGGTGTTACTACAAGAAATA
ATACCGCGCTTCGGAGTTCCAGCCACAATGTCCTCAGATAGGGGACCACA
TTTTATTTCAAGGGTGGTACAACAAACCAGCCGACATTTAGGCATAGATT
GGGAACTCCACACTCCATACCACCCCCAGTCGAGTGGCCAAGTAGAGAAA
ATGAATCATTTGATTAAACAGCAAATTGTGAGATTAGGGCAAGAAGCTAA
CTTACCCTGGCCCCAATCTCTTCCACTTGCGTTGTTACGAATTCGGACCA
AGCCCAGAATTAAGGAAAAGTTAAGTCCCTTTGAAATACTCTATGGGAGA
CCATATGGGGTACAGAAAGGCATATCTACCCAAATAGGGGAAGAGACGCT
AACCACCTACATGATTGCCTTAGATAAACAGCTTAGAGAAATTCGAAAAC
ACGTGGCTGGAACCCGAAGTCGAGGTTTAGACGGTCCTGTACATGACATT
CAGCCTGGAGATTATGTATATGTTAAGTCTCTTACAGAAAAGACTCTGGA
ACCACAGTGGGAAGGACCATTCCAGGTGCTCCTCACCACTTACACTGCGA
TTAAGATCAGAGAACAGAGTACCTGGATTCACCATACCCAAGTAAAGAAG
GCTCCAGAGGCCCCTTGGAAAGTGACCCCTGGGGATGATGAGCGGAAATT
GAAGTTCACCCGAACAAAATGAAAATGTCAGGGTGGCACGCAAGTATAAC
CCAGAAAATTGTTTTTCTCACAGTTATAATTGTAACCTTCAGCTGGGAAG
TTATTCATAGGAGAGAGGACATATGGTCCCAAGCCTTTATGCGGGTTACT
GGACTCATGGGGAGATATTCTGATATAAAAGATTTAAACCTGTTGACTGT
AGTCATGCACGGAAACCAAGTGTATACAAAGCAAGAATGGAAAAAACAAA
GAACTTGGCAGCTCCAAGGGACTGTAGGAGAAAAAATCAAGATAGGATGC
CGAATGGTTAACGGGACTACTCATAGAAAAGCAACCCAGATCAGTGTCTC
AACTACTCCTACAGACAAACACCGTGAGATCTGTAGTTATTCAAGTGAAG
CAGATTGTTGGTATAATTTTACATTGGTACAGACTGTGGAAGTGGTTTGT
CTTTGGGGCCAAGACAGCAATGGACTCTCATTCAAATTCCAGATAAATGC
CATGGCTAGGCCTACTACCCACTCTGACAATCACATCCAAACCCAGGTCA
CATTACTTAAGTCTGAGCCAAAAGTTTATGAGATTGGCCCTTATGTAGTG
AGGAACACAGGCCAGCAATTACTACTGTTTAATCCAGAATGGTCTCTTAA
GCGTATAGAACTACTAATGCAAATTAACATTTCTGAAATCCAACCAGCCT
GCTCCCCTTTAATTCAAACATCCCTTGAAGGATGGACGGGCTGGCTGCAG
AAGCAAACACCCCTCAAAGGCAGAATGTGGAGAGACCTGACTGGCATGCT
GGGAACAGGACTGGGAGTCATAAATGGGATTGATTCAGAGATACTGATGA
ACAAACTGGCCACAGCGACCAGTGATCTGACCAAATTAAAACAGCCCCTA
CAATCCTCCCTCTTAGCATTAGGAAACAGCCAGTGGCAAGTCTCAAAAAT
ACTCCCAGACCTAGCAAAACTCAGCAACCTGGACCACGAACTGATATTAA
ACACACTTGGCACAGCTCAAGACAACGTCTCATTAGCCCTTAGCTGCATA
CAAGCTCAATTATGGATGCAGTCCACAGCTTCCTTAATCATAAGAGAAGG
TAATGAAGGTGTATTTCCTATTGAAATCCGAGAGGCTGTTTGGAACAATG
CTACTAAATTAGAAAGAAAGCTCCAATCCTGGTGGACCTTGGTAAATTTC
ACCTATGACCCAATGACTAACATAGCTACTGCCTTCGTGCTTACGATACG
GAATGCCACAGTTTATGTAATTCATTCTATTGTTGCATTGGGACTAAACC
ATAAAGGGACAGTTTTTTACCCCTCTGAACATAGAGTATGGGCTCGGATG
GTAGGAGAAAAATGGCAAACAGTGAATTTAGAATCTTGCATCACACGGGA
ACAACAAGGATTTATCTGTGAAAGTTATACACTTGATGCCAGAGATATAT
GTCTTGATGCAGAACAAGGCATTTGTCACTTTGAGATCCACCCAGACACT
TCACCAAAAACTGTACTTGTATATATTGGTCAAGTCTGTGTATGCTTAAG
AACTATCTGCACTTCTATGATAATAGATGACAATGTTATTAATGTAACTG
CCATGAATCACTCTAATTTTTGTATTTGTAGTTTTGCCAAAATTGTTGGG
TGTGACTTTTCGTATTTAGCACCAGTTGTGTCTCATCAATTAATAAGGTC
TAACTACACCATTTACCATAAATTGCTACCCACACCTATTGGGATGGACC
TAACATTAGTAAAGCAATTAGTGAAACATCAGGACCTAATGGAGATTTTG
AGAGAAATCCAAAGAAATGGGGAAAAGACCTTAATCACCGTCCATATGAC
ACACAAGAAATCAGCAGAATCTTGCAAAGAGTAAAACAAGACGCAAGACA
TAACTGGTGGGACTCGCTTTTCGGGTGGTCACCTACCGCAACAGGCATCC
TAAATACGTTATGTCACCCCATCATTGTCTTACTAACCTTGGTTAGTGTC
TGCCTCGTGCTGTCTATCACGTTACTAATTTGGAACTATAGAGTACTCAA
AAGGTTATCAGTTCTAACTACTTTGTCAAACGCACACGGAAAAACATTAA
GGGATGCCTACCAAAAAATTCATTAGAAAAAGAATTTAAGTATTAGTAAA
AGAATTTACTAACTTTTTAGAAAAGGGGGGAC
>ltr-1_family-6#LTR/Unknown [ Type=INT, Final Multiple Alignment Size = 2 ]
TGATGCCATGANGATTTTTTGCCTTTTCTTTTATACCCCTTTTATGCCTT
TTTATAACTTCTGTATTCTTAGTGGGTTTTTGCCTACATTCTTGGACTTG
TTTGTCAAGCTAGGAGACTAAACGTTTTAGAAGCTTTGTAGTTAGGGATC
AGAATGCCCCAGACACCAAGGTCCTCTCCAGAATACATTTTGTAAACTAA
GATAGAACCATCCAGGGGANGGTTCCTTGGGGAGGGGGCTCACTCAAGCC
TCTCACTGGGGAATCTTTGATAGATATGCTAATTAGTAAGACCTATAATG
TTATACTCAATCTATTGTGGGTGTGCATTTCAGTGCATTTGACCTGGACG
TGGTGCACCTAAGGATCCTTAAAATAAATANAAAGGTAAAATCCCTTTTT
CCCTTCTAACCATGTTTGATTCTTGATTTTAAGACCAGGAAAAGGCATCA

>ltr-1_family-51#LTR/ERVL [ Type=INT, Final Multiple Alignment Size = 2 ]
TGTCCTGGGGTGATGCTATGAAGCCGCTTTATTCCTTAACCCTCCACTCA
GTGCCCGAGGGGCAGTTGAACGGTTCAGCCCAAGGGCTCAGGGGGTCTTG
GCAGGGCCCAGGAGGGAGTGTGCCGGGAGCACTGTGCTGCTTTTTGGTTT
CCTTTGTGTTCCAGCTAGCTGGGAAAAGGTTCTGTTGGGGTTTTTTTCTT
GTTCTTTTTTTCCCTTTCCTTCCCCTTGCCTCACTGCCTCCCTTCCTTTT
GGTCCGGGGAGCCTGTGGGGGCAGCCCCAGTGGGCCCACGGGGTGGCCCC
CGCTGGTCCGAGCCCGCGTGTCTGTTCCCTCTCTGGGAATTTGCTGTACT
TTGAGGGGGTTTTTTTNATCCTGTTCTACCCTATTTTGTTCCTGTGTTAA
TAAACAGTTTGGTTTCTTTTTCCCACTTTCACTCCCTGTGACCCATTTGT
CTCATTGACGGAGGAAAAGGGGAGGAACACTCATTCTGGAGTGTTTCCTC
CTTGAAGTTTTGTCTCGAAGACCNAGACA
>ltr-1_family-52#LTR/ERVL [ Type=INT, Final Multiple Alignment Size = 1 ]
AATTCGGCGCCCAATGTGTGGCATGTGAAAGTGGAAAAAAACCAAAACAT
TTTGGTTTGAATTACTTTTGTATTGAGGTACAGCAGTAAGATCATGCTGT
TTGATTTAATAATTCTTCTGTGGAACTTAGCTATGAGTACATGTCCACAG
CTATGGGCAGTTAGGTCCCTGGCTTACACTTTTTATAAGTCAGGAATAAG
AATCAGGACTGCCATTTTGATATGCCTGGTGTTGGTGATTTCTCAAAGTT
TGATGAAGTAATGGAAACCATTGAGAATGTGTATGTCATACTGTTTTTCC
ATTCTGGCCTTGGTAGTTTCCTTTTGGAATGTATTAGTAATTACACTCAG
TTTGTTAGGGGAAAAGCAGGGGATGATAATTCCCAGCCCTTCATCTCCCT
CTTCCCCTTCAGATCTGGCATGTTACCTTTTGAAGGTGTCCAGTTTCCCC
TGGCTGTCAAAGATGCCACCTTATTATTTTATCTAGCAGGGTTCCTCTAT
GTAGTCTCTAGCTTGTCTAAAATAAGGGCTGAGATTTCCAGAGGGGTTGC
CCAGACACCTGCCCCAGTTGTGGAAAATCCTAAGTGGTGTGGGGTATGGG
AGGACATAGGCTAGACCCTGAAGCACTTTTCTGACCCAGTAGCCTGGAAC
TTTCCCCCTGAACAAATTCAGAATCCAGCTGAGGTGGGGAAGTATCTGAA
GGAAAACTGCAATAACAACAGTGATGAAAAGGAAAAGGCTCATTGCCATG
TGCTGGGTCCTGGCTAAACGCTTACACCGCATGCTGCGAGATACTGTAGG
GCAGCAGATACAGCCAGAGGAGCAGGAGAATAAGCCAGCAGACACCCCAA
TCACTCCAGCTGCAGCTAAAGCAGATGGGGAGCCTAAGCCACCACCACTT
GCCCCTGTCCAGAGAAAGAAACACAAAGCCAAATCCATTTGCCCACTGGA
TGATGATGGGCAGCCAGGACCTTCACAGCCAGCAGAGGAATTGGAACCTG
AAATCATCACCGAGTCCCTGTCCATAGAGAGCCTTCTTGTAATCGCTGAG
GAAGGATTACACCCAACAGCCTGATGAAACTATATTGAGTTGGATGGTCT
GAATCTGGGATCCTGCCGGTGATGGTACAATTCTGGATGGCACTGAAGCG
AGGCATTTGGGGTCTCTGTCACGTGATTTAAGTATCAACCAAGGGATGAC
AAGGGGGGCCTGAAGCTCTCAGTCTCTGGACACGGCTCTTAAGAACTGTG
AAGGAAAGATATCTGTGCCGGGAAGATCTCCAGCTGCAGCTAAACCCCTG
GAAAACCATGGAACAAGGGATTCAATGCCTGAGAGAACTGGCAGTGATAG
AGATCACATTCTCAGATAAAAGGTACACCAGTGATGTGGCTGAAACTTGC
ACGACATGCACCACCAGAACACACCCCTGCTTTGGCAATGATGACGTCGA
ATGACGGGGATGAGACAGTGAGTTCTAGTGGTGAGGAGGCTCCGGGCGTA
TGCACACACAGTGCATGGCCCAACACAAGCAAGAATTGCAGCTGTGGAAA
AGAGTCTGTCAGAGACCATACAGAAGATGGAAGGTAGGATGGACAAGAGT
CATCAGAAGCTCAGGAAGGAGCGGAAAGAGGGCCTTCTCCAAATCACATC
AGTGCAGACCAGAGGCCCTGTTACCAGAAGCAGATGTCCCACGGCTAGGG
AGAGAGGGTACACCCCAAGAGCTGAACTATGGTTCTTCCTGTGTGACAGT
GGGGAAGACAAGAGGAGGAGGTGGGATGGAAAACCAACTTCTGTCCCAGC
AGCACCGGTGCGTGAATTGAAGGATGGTAAGGCTGAGAGAGGGAGTTCCA
CCAGAAGGGAAGGAGCAAGAGTTTCGAATGATAACCAGGACTAGAGGGGC
CCTGCCTCTAGCCAGGGAGAGACCAGGGAAAATCACGTCTTTTGGACAGT
GTGGGCCCGATGGCCTGGCACATCAGAACCACAAAAATACGAAGCCTTGG
TTGACCCGGGCACACAGTGCACCTTGATTCCATCAAGACACGTGGGGATA
GAACCAGTTTCTATTTCTGGAGCGACAGGGGCATCGGAGCAGTTAACACT
GCTTGAAGCCAATGGGAGCCTAACTGGAAAACAGTGGAAAAAACATCCTA
TTGTGACTGGCCATGGGGCCCCGTGTATTCTGGGCATAGATTTTCCTCAG
AGTGGGTATTTCAAAGACCCGAAGGGACTCAGGTGGGCATTTGGGATTGC
TGCTGTGGAGACAGAGGGCATTAGGCAATTGAACACCCTACCTGGGCTGA
CTGAGAATCCTTCTGCAGTTGGGCTTCTGAAGGGAGAAGAGCAACGAGTG
CCAATTGCCACCTCGACAGTGCACCGCCGGCAGTATCGGACAAATCGAGA
TGCTGTGATCCCCATCCACAAGATGATCCGTGAGCTGGAGAGCCAAGGGG
TGGTCAGCAAGACCCACTCACCCTTCAACAGCCCCATCTGGCCTGTGTGC
AAGTCTGATGGGGAATGGAGATTGACTGTGGACTATCGTGCCTTGAATGA
AGTGACTCCACCATTGAGCACTGCTGTGCCGGACATGTTGGAGCTCCAGT
ACGAGCTGGAGTCCAAAGCAGCGAAGTGGTACGCCACTATTGACATTGCC
AATGCATTCTTCTCCATTCCTCTGGCAGCAGAGTGCAGGCCTCAGTTTGC
CTTCACCTGGAGGAGCGTGCAGTACACCTGGAACAAACTGCACTGGCAAA
GGGTGAGGCTCCAGAACATCTGCAGTACATTGATGACATCATTGTATGGG
GGAACACAGCATCGGAGGTATTTGGGAAAGGAGTGAAGATCATCTAGACT
CTCCAGGAAGCCTGCTTTGCCATCAAAAAGAACAAAAGTCAAGGGATCTG
CCCGAGATCCAATTCCTGGGGGTGAAGTGGCAAGACGGATGACGTCAGAT
CCCCACCGAGGTCGTCAATAAAATCACCGCAATGTCTCCACAAACCAACA
AAAAAGAAACACAAGCTTTCCCAGGTGCCATAGGCTTTTGGAGGATGCAC
ATTCCTGAATATAGCCAAATTGTGAGCCCTCTCTATCTGGTTACCTGTAA
GGAGAACAATTTCCACTGGGGCCCTGAACAGCAGCAAGCCTTTGCCCAGA
TCAAACAGGAAATTGCTCACGCCATAGCCCTTGGCCCAGTCAGGACAGGA
CCAGAGGTGAAGAACGTGCTCTGCTCTGCAGCCGGGAACAATGGTCTGTC
CTGGAGCCTCTGGCAGAAGGTGCCTGGTGAGACTCGGGGCCGACCACTGG
GATTCTGGAGCCGAAGCTACAGAGGGTCTGAAGCCAACTACACTCCCACA
GAGAAAGAAATCTTGGCCGCCTGTGAAGGAATCGAAGCTGCCTCAGAGGT
AATCGGCACAGAGGCACAACTCCTCCTGGCACCCCGACTACCGGTGCTGG
GGTGGATGTTCAAAGGAAAGATTCCCTCTACCCACCATGCCACCGATGCC
ATATGGAGCAAGTGGATTGCCCTCATAACACAATGTGCCCATATTGGAAA
CCTGAATCACCCTGGGATCTTAGAAATAATCACAAATTGGCCTGAAGGTG
AAAGCTTTGGTCTCACTGATGAAGAGGAACAAGAACAAGTGACACGTGCT
GAGGAAGCTCCACCGTACAACCAACTGCCAGCAGATGAAACACGCTACGC
TCTTCTCACCGATGGTTCTTGTCGCATCGTAGGGATGAACCAGAAGTGGA
AAGAAGCTGTATGGAGTCCCACACGATGGGTTGCAGAAGCCACTGAGGGA
GAAGGTGGATCAAGCCAACTTGCTGAACTCAAAGCCATCCAGTTGGCTCT
TGACATTGCTGAGAGAGAAAAGTGGCCAAAGCTCTACCTTGACACTGGTT
CATGGATGGTAGCCAATGCTCTCTGGGGGTGGCTGGAAAGGTGGAAAAAG
GCCAGCTGGCAGCATAAGGGACAACCAATATGGGCTGCTGAGGAGTGGAA
AGATATTCCCACTCAGGTAGAGAAGCTACCTGTGAAAGTCTGCTGTGTAG
ATGCCCATGTTGCCAAGAGTTGGGCTGATGAGGAACACCAAAACAATGAA
CAGGTAGATCAGGCTGCAAAGATAGAGGTGTCAAAGATAGATTTGGATTG
GCAGCACAAGAGAGTTGTTCCTAGCTCAATGGGCCCATGATGCCTCAGGC
CATCAAGACAGAGATGCCACCTGTAAGTGCCACCGAGGGGTGGATCTAAC
CATGGACAGTATCTCCCAGGTGATCCATGATTGTGAGACATGCGCTGCAA
TCAAGCAGGCCAAGCGGGTGAAGCCTCTGTGGTATGGCGGGCGATGGTCC
AAATACAAGTATGGGGAGGCCTGGCAGATTGATTACATCACACTGCCTCA
AACCCGCCAAGGCAAGCGCTATGTGCTCACAATGGTAGAAGCCACCACTG
GATGGCTGGAGACCTACCCTGTGCCTCATGCTACTGCCTGGAACACCATC
CTGGGCCTGGAAAAGCAAGTCCTGTGGAGGCATGGCACCCCTGAGAGAAT
CGAGTCCGACAATGGGACTCATTTCAAGAACAGCCTTATAAACACCTGGG
CTAGAGAACATGGCATTGAGTGGGTGTACCACATCCCTTACTATGCACCA
GCAGCTGGGAAAGTGGAATGGTGCAATGGCCTGCTCAAAACCACCTTGAA
GGCACTGGGTGAACTTTTAAAAACTGGGAGATGTATTTAGCTAAGGCCAC
ATGGCTGGTGAACACTCGAGGCTCCACCAACCGAGCAGGCCCTGCCCAAT
CCAAACCCCTGCATACAGTAGATGGAGACAAAGTCCCAGCAGTGCATATC
TTGCGACTCTTGGGAAAAACCGTCTGGATTAGTTCTGCATCAAGCAAAGA
CAACCCCATGGATTGTCAACCTCAGTGGCCAGGTTGCACATGGTGGATAA
TGCAGAAGGATGGAGAAACACATTGTGTACCACAGGGAGATTTGATGTTG
GGCGAGAACTGCTTGTAACATTGGAATGCCTATATCTGTTTGTTTAATGT
CACTGCCACTGTTTGTATATAGTTATGTATATACGTATAAACGTGTTTAA
AGTTGAAATATATTCATTTGGGCATTGAGCAGACGGTATGGAATAAGGAG
TGGAA
>ltr-1_family-53#LTR/Unknown [ Type=INT, Final Multiple Alignment Size = 2 ]
TGTGGTGATGCGATGTTTTTATCGTATTTTTGTATGTTCTTTATACCCTA
ATGGTTCGTCCCCTACCCTCCCCACTTCTACTCCCAGTTGGTCTGTCCCA
GATCCAAGACGCTCCCCCGGTGCTCCCAAAAATGGTTATCCCCTCCCCTT
GTTCTGGCACCTTCCCTATCAACCACCCAAACCCCTCCCGGAGTTCTGGA
CTGTTCTGTGTCTGTCACCCGAGCCCTCCCTAATTACCCTTCTATGGTCC
CTGTCAATCCCCTGAGATATACCCCCCTCGGATACCTCCCCTCTTGGAAA
TCCCCTAAACCTGGATGCCCCATTGGGGCATGTGACCCCTTTCCCTCCAC
CCCTCAAGACTATTGGTCCACGTAAATGTCTATCCCTGTCCATATCTCTC
CCCCAAAGACCCCTATTGGTCCCCTGTCAGGTCATCCCCGTTGTAACACC
TCCCTTTATAAGTTGTTGCACAGATCTGATCAGTGCTTGTGCTCTTTGGA
CTCCCCTCGGGCAATAAACCTGAAACTGTATCCAAAGGCAAGCCTCCCCA
CAACTTTCTATCCTCTCCCTCATCAGGGCTGCTGACAGCCGCAGCACCTG
GAGCTTCAGCTCCCCTGGGCAGAGCTGAACTCCAGAGGAGCAGCTTTAAA
GCCTCGAGCCTTCAGCTGCTCCCTACTCCTGCCGCACACCACAGGTGCTG
GCCAGGCTGAAGATAGCGGTCACTGCGACAGC
>ltr-1_family-54#LTR/Unknown [ Type=INT, Final Multiple Alignment Size = 2 ]
TGTGGAGACACAGCTAGAAAGCAGAAGTGAGAGCACTGCTAAAACTCAGT
GTCAGAAGTGGACGCACTAACGCTGATAGGCCGCGAACCATGGCAGGCAG
TACGGCCTACCAGGAAATAGCTAGAATAAGGGAATAGCACGCTTGGTATG
TGTCAGTTAGTGCTAGCTTGTAGTTTTGCAATGTTATTAAGAAACATAGA
TATGGTTGTTACAGTGATTGCTGCTTATATAAGAATCTATTTTTAGTTAC
TGCTGAAAAGGTATAAATACTCAGCTCTGTATCAATAAAATTGCTTATTG
CATCCAAGCAATCTGCCCTGTCTCTTCCATCGCCGACCGTCACGCGACA
>ltr-1_family-55#LTR/ERVK [ Type=INT, Final Multiple Alignment Size = 1 ]
ACTGGTGCCCCCGTGCGAGGACTGGGACTGCTCTTAAGTGACAGTCAGCG
ATGCCCTGCAGAACTTCAGTAACTTCACCAAAGGTTAAGCAGCAGGAGAA
GCGTGAGCCTTTGGAACTGTGGTTAAGCCGCAGAAAGAAGCAGGAACCAC
GCTGGCTGGCAACTGATCCTCTGAAAAAGAGGTGAGTTGCTGCAGGGAAC
TAAGGGCCAGGGTCAGGGGATGACCACCCTAGAAAGAGACGTGTTTGAGC
TTATGTCAAAGCTGCTTGACAAGCAAGGCAAATCTTTGCCTGCACACGAT
TTAAAAATTATACTCCGATGGACTGCTTCCAAACTGCAAGGAGTAACTCA
GTCCACAGTTTTTGCAGCAGATCTGTGGGATAGAGTAGGACTGGAGCTTT
GGAATGCTGTAGCTGACAGTGATAAAGCTGCTGCAAAGATGATTCTCTCC
TGGAAAGTAATCTTTGAAGCTTTGAAAGCTCAAGAAAAATCTCTTGCTAA
AGATAAAGAGGATGCCCCGTGCCCCCCCCTCCGCAGAAGCGGAGCCTCAG
AACTCTTTACAATTTGAAGAGATTGTGCCTCTTTCACTAAAGGCTCCAGC
CCCCATTGCAACAAAAAGGGAAAGGGGCTCCTCATGATCTATAAAAGCAT
TTACTGCTGGCTATGGTCCAGCTGACAGCAGTGAGGATGAAGGAGAGGAT
CCTTTTGACCCCGGACCCATCGATCCTGAAAAAGAGCTAGATTTATTTCC
CCCCGACCCTCACGATACCTGGGTCTGCTTGAAACAACAAGCATTAAAGG
AAGGGGATCTAGACTTTGCAGACAAAATTGTGGCACCGGTCTTACATATA
GGACCAAGAAAGCAAAATGCCCATTGGGAACAGCTATCTTTCCCAGAGCT
TAAAGAGCTTTGGCGGGCAGCCACAGAGCACGGTATCAGTTCACCGTATA
TTTCTCATCCTGCTAGATTCTGTGTTTGCAGCTCATATCATGACACCATA
TGATTTAAAAACACTGGCACAGCTGTTGCTATCCCCCACTCAAAACGCTT
TATGGGACAAGGAGTGGAAAAAAGGTCTACAGGATCTGCTTATACCTTAT
GTGTGTCATGCTAATCAGACCCTGGTGGGCCTCACGATTAGACAGCTTAT
GAGAATGGGACCACATACCGATCCTGCTGTCCAAGCCTGAGACATTCCCA
AGGAAACCCTTGAGGGAATCCAAAACATGGCTCACCAAGCCTTCCTGAAG
GTCCCTGATGCAAAAACGCCTCAGAAATCATTCACTACTATTGTCCAGGG
GCCCCAAGAATCTTATATGCAGTTTGTCGACCACCTTAAGCAGCCGCTCA
AACACCAAATTGATAATACAGAAGCTCACAAAATTTTGCTTTTGAAGCTT
GCTGTTGAGAATGCCAATGCAGACTGTAAAAAACTCCTTAAGTCCCTGCC
TAACCAAAATCAAACTCTAGTTGAAATGGTTGAAGTGTGCATCTGTGTTG
GCACCCTAGAACATCAATATGCAGCCATGGCTGCAGCCTTTGCAGCTGTG
AGAGGGCCCCCTGCAATTTCAGGAGTCTGTTTCAGCTGCGGCAAACGCAG
TCACTTAAGAAGGGACTGCTCTGCTCTGAAAAGGGATAAACCCAAAACCA
CTCCTGTGTGCTCACAGTGCCGCAGAGGCCCACATTCTGCTAACCAATGT
CACTCCAAGTATGATGCCAAAGGTTGCCTGCTCCAAGGATACCAGGGAAA
CTGGAACCAGGGCGCGGGACAGCAGCGCCGCGCTCTGACACAGATGCCTC
AGCCGCCTCTGCAGATGTCAGCCCCGCAGATGCCCCACAGAAGCTTCCCT
CAAGTCTTCGCCCAGCAACTGCAGGTGGTGCCGGATTGGACTTGTACACC
TCAGCCACAGTAACGTTAAATGATTCTTCCATTCATTTACTCCCTACAGG
AATTTTTGGACCACTAGAGCCCAAAAAAAGTGCCCTGCTTTTAGGAAGGT
CCTCAAGTAGACTTCCAGGACTTTCTGTTCTCCCTGTGGTCGTGGACTTA
GATTCTAATGGAAAACTTAAGATCATGGTTTGGACCCCTAATCCACCATG
TTTTATCCCGCGAAGGACCTGCATAGCTAAATTAATCCCTCTTCCACATG
ATTCATCATCTTCTGTAGAAAAACATAGCACCAAGGTGGGAGGATTTGGT
TCTATAGGGACCCCATAAATACTACGGGCAGAAACAATTTCAGGTAAGCA
TCCTACCTGTCAGTGCACCCTGTCATTATGGGGACAACAAATAACGCTCA
CCGGTATTTTAGATACCGGAGCTGACGTTACTGTCATTTCTCAAGATAAG
TGGCCCCCTAACTGGGCCCTCATGGAGGTGCCCATGGCCCTCACCGGGAT
AGGAGGAAGCAGTCGCAGTTATCAAAGTCACCATCTGATTCAAGTGAGAG
GACCAGAAAACCACACAGCCAGTGCAAGGCCATTTGTTTTACCTGTGGCC
ATAGTGTTATGGGGACAAGATGTACTCTCTCAGTGGGGTTTCAAAATTCA
GTCGGCTTTTTAATGGGGCCATTGAAGCACGCGACACCCTGAAATTAACC
TGGAAAACTGATACCCCTATTTGGGTGGACCAATGGTCCCTGCTATTACC
TAAACTGTGTGCACTCACTGAACTGGTCGAGGAACATCTTCAAAAGGGAC
ACATAGTCCCCTCCACTAGTCCTTGGAATTCACCCGTGTTTGTCATTAAA
AAACAAACTAGCAAGTGGTGCTTGCTCCATGACCTTCGTAAAATTAATGC
TGTTATGGAGGACATGGGAGCTCTCCAGCCTGGCCTCCCATCTCCTACCA
TGATCCCTCGAGATTGGCATTTGACAGTCATTGATTTAAAGGATTGCTTT
CTTGATATTCCCTTGCATCCTGAGGACGCACCAAAATTTGCCTTTTCTGT
CCCGAGCACCAATATGCAGGCACCCTTACAAAGGTATCACTGGGATGTCC
TGCCCCAAGGCATGAAAAATAGCCCCACTATTTGCCAGTAGTTTGTTGCA
AAAATCCTCAGTCCCATTCGCCTAGACATGCCTGACGATCTTTTATATCA
TTACATGGATGACATTCTAATTGCTGCAGAAAAACAAGAAGTTATGGAGA
AAGCCTTAGCCCTTGTCAACGATGCTGTAAACCAAGCAGGACTTTGCGTT
GCTCCTGAAAAATTCAGCGTCAACCCCCTTGGAAATACCTGGGCTGGCAA
ATTAGGACCTAAAGTATTTCTCCTCAGCCTTTACAAATTCAAACAAACAT
TTGAACTTTGCATGATGCTCAGAAACTTTTGGGGACAATTAATTGGGTTT
GTCCCCTGTTAGGAATCTCAAATGCAGACTTGAGCCCTTTGTTTTCTCTA
TTAAAAGGGGAACCAGATTTATTATCACCTTGGCAGGTTACACTGGAAGC
TCGCCAAGCATTGCAAAAGGTAGCTGATGCTATTTCAAACCGGCAAGCGG
CCCAATGGGCTCCTGAGTTGCCCTTTTCTTTAATAATTTTAAATCTGGCC
AAGCAGCCCCATGCTTTAATTTTTCAGTGGGACCCTAATTTGCCAGACCC
TCTATTAATCATTGAATGGACTTTTCTGCCACACCACATGTCCAAAACTG
TCAGTACCCAACATGAAATGTTTGCTTTGCTCATTGTAAAAGCTAGACAG
AGACTTGTCACACTTGCAGGTGTAGACTTCTGTTTGATTTGCTTGCCTAT
GACTGCTGATTATTTACAGTGGCTACTTCAACAGTCTGAAGTGTTTCAGA
CGGCTCTCACCGATTTCTCTGGACAACTTTCTACACATCCCCTAAAACAC
AAGCTCATGGCAGCAGGTTTTAATCTTTTAACACGACCCAAGAGAAGCAA
AGTCCCCTTGCAAGCGTTAACTGCTTTTACAGATGGATCTGGTCGCTCCC
ACAAGTCTATGATGCTGTGGTGAGACTCAAATCCCAATCGATGGGACTCA
GATGTCACCACTCTTTCAGGATCCCCTCAAATTGCTGAATTAGCAGCCAT
TGTATGAGCCTTTGAATGCTGGCCTATTCTTTTAAACCTAAGAACTGATT
CTGCTTATGTTGCAGGACTTGTGGAAAGAGCTGAAGCTGCTGTGTTGAAA
GATGTGCCCAATGCAGGCTTGTTTTATTGGCTGCAACAACTTGTTTTCCT
TTTAGATAATAGACAAGAGTCCTATTTTGTAATGCATGTTAGATCTCACA
CTACCTTGCCTAGTTTTATTGCAGAAGGAAATCGCCAGGTGGATTTGCTT
ATGCTACCTGGGCAAGCGTTACCTGATCGCTTTTCCCAGGCAAAAATCAG
TCACTCAGTTTTCCATCAGAATGCTGTTGCACTTGCGAGAACTTTTGCTT
TGCCTTCTTGCCAAGCCTCTAGCATTGTGGCTGTGTGCCCAGACTGTCAA
AGACACTCCTTTCCCTCTCTTGCTGGAGGTGTTAACCCTAGAGGACTCCA
GAGCCTCGAAATTTGGCAAACAGATGTTACTCACTTCCCCAATTTTGGCA
GACTTAAGTATATACATTCCTCTATAGACACCTTTCCAGGTGCCCTGTTT
GCATCCTGTTATACAGGAGAATCGGCAGAAGATGTTTGCCATCATTTTGC
GAGTGCCTTTGCTGTCTTGGGAATTCCTTCACAAATTAAAACTGATAATG
GGCCAGCGTATATTTCCCAGAGAGTTGCAAATTTTCTTGCCCTCTGGGGA
GTGACACACAAAACGGAGATTCCTTATTCCTCCACAGGCCAAGCTATCAC
TGAGTGAGCCCACTGTTCACTAAAGTGTCTTTTATTACAACAGAAAGGGG
GAATGGGGAATGCTACCCCAGCCGAGCAATTACAGAAGGCATTGTATGTT
TTTAATTTTTTAAACGGTTCCCTGATGGATCCCAACCCTCCGATTGTAAG
GCACTTTGGGAATAACCAACAGTTAGAAGTTAAACAGAAGGCCCCAGTCC
TTGTTAATGACCAAGAAACAGGTAAGATCATGGGACCTTATCCCCTCATC
ACATGGGGAAGGGGTTTTACCTGTGTTTCTACAGAGAATGGCCCAAGGTA
GATCCCAGCTAAGAACGTGAGACCCTTCAGAGAATCCTTGAAAACTTCTC
CTGAGGATCTTGAGGATCTTGACCACCCTGGCACACTATCAGTGGAGACC
CCAGCCATTTCAGTCTCTGCCTTGGTTCCAGAGATCACAGAGGACACCTC
CTCCCAACCACCAGCTCAACCAGTTTCTACTTGATTCCAGAGGACTTATC
GACTTTACACTACTATTTGATTTCCGGGGACGACCCACTCCAACAGAAGT
AGAAGCTGTAATTGCAGATCAAGTCTCTCTTTGTGAGTGGTATTGGAAAT
GGTTTAAGGAGAGACTTGGACTTGAGAATAACCCTATTCCTTGTTTTGTT
TGCAAAAATTATTCCCATCAGGTGTGGGTTTTGTGTCAGTGTTGAAAGTG
TTAGAAGCGGTGGTATTGCATATTGCATCACCATCCTGGCAACTGTCCAC
AGTGTGATCCTTTGTGCTATTCTTACGGTAACTGTATCATTTTAAAATTT
ATGTGTGGTCATGAATATGGCTGGCTTCCACAATGGTATTTTTGGGAGCC
AGATCTGCCTGTTCAGGCTGGTCCTCTTAGTAGGACTCCTTCTCGATGAA
GGAGAGGTGGTCACAATGCCACCCCTCCCAGAACACAATGTTTGGCTTAC
ACTAGCTGAAGCTTTAAACGAGTCTACGTTGTGCCTGTCCATGACCTCCC
CTGGTGACCCTTTCCAAACCTGTTTGGTAGCTATGCCCTTAGTGGAAAGT
GAAGTGGATGTTTTATTCAATTTAACAGTTTGAAGAGAGTGTACTGCTGT
GGGTCGAATTGAGCCGACCTGGTGGTGGCCAGGAAAGTTGGCGTGAAAAG
GCTGGTGAATCAGACGAATGGTATTTTTCCAGCGACAAGAGTTTAGGAGT
AGATAAGGTTCTTAATGTTCTCCCTCCTCCTATGCAACCTCAAGAATTGG
ATATTTTTGGGTCCACACAGCCTTTTGTGTTTTTATCTAAATTATACAGT
CCCAATAGAAATTTCAGAAATATAACAGTCCCAATAGAAAATTCGGCCTA
GATGTTTCAGGAACAGGAATTTACGCCAATGCTTCTGCCTGGTGTAACCA
TACTTTGCCCCAACCAACTACTCCTGGAAGCACTGCTATGGGATTGTTAG
ACAACATATTTTTGATATGTGGAAACGGAGCTTGGAAGGGAATACCGGGT
AAGGCCGTAGGAGGTCCTTGTAGTTTTGGGCAACTAAGCATGTTTCACTC
TTTTCAGGGAAACTTACGATCTTTGCACAAGCTGGTGTGAGCAAAATGCA
GCACACACACATATAGCCAGGATTGTGATGATAATGTTCAATCTTGGAAC
CTAGGAGCCCGAGTGTTTGCCTCTATTATTCCATCTATTGGAACGGCACA
TGCACTAAAAACCCTGAATAACCTTGGCTGCTGGCTTGCAAAACAAACTA
ATGCTACTAGCTCTGCTTTAACAGGCTTATTAACAGATGTTAGCGTGAGA
CATGCTACACTGCAGAGTAGAGCTGCAATTGACTTTTTGCTTTTGGCACA
TGGGCATCATTATGACGAATTTGAAGGCTTATGCTGCATGAACTTGTCTG
ATCACTCTTTGTCTATTCATGCTAACATACAAGCCCTTCAAGATGGTGTC
ACCAAATTGAGAGTTTTAAGTGATAACAACTGACTTGGAAACATACTTGG
AGGATGGGGACTCACTGGCTGCCTTAAGCATTTAGCTAAAGCAGGAATTT
ATATTTTAGCCATGCTGCTGCTTATGATGATTTGTCTGCCATGTGTTTTG
CAATGTGTTCACAGACTGATTGATAAGTCAACAAAGAAAAAGGGGGAGA
>ltr-1_family-56#LTR/Unknown [ Type=INT, Final Multiple Alignment Size = 2 ]
TGCAGATGCTAAAAAAGCTGGCAGAGAAATTTTCCTATTTTTTACAGCCG
CTTGTGAAAGTCTCCTTTCTCATGCAAGCTAGCTGAAAACAGTGTAGAGG
GTTTTGTAAACCAAGACTTTATCTCACAGGTGCAAACTTGTTATGCACAG
TCTTGTTTTCCACACTGAAGAAAANATTTTGAAATGGGTGTTGTAGCATT
CAGCCAATCACCCTGGTAGGTGTATGGTCAAGCACCCAATAATGTTATAC
CACTCTTGCGAACAAAGATATATAACTGAGTCTGTAATTAATGAAATAAT
CCCGTTTTATCCTGGACTTTTGTGTTGTTCTTCACGCCATCCCTGCGGAC
AACAGCGACATC
>ltr-1_family-57#LTR/ERVK [ Type=INT, Final Multiple Alignment Size = 1 ]
TGGTGACCCCGAGGTGAACTGCAACCGCAGCCAAAGAAGGTACGTGCGAG
ACTGCGACTGGTCCCCCCGCTCTGAGGCCGCGTGGAACTAGACTGAGAAA
TGGAACATAAATCCTCAAAAGAAAGAAAGTCTGTGATACAGATCGCAGGA
GTTAATATAAGTGATGGGGAGCTCACTGCGTTATCTACCTGGTCTATCGG
ACATGGATATTTTACAGACTTTGATAATGTTTTGAACCCAGACACCTGGA
GGGGACTGGGGGATGCCTTAATCCTCTCATTTTCAGCTGGTGACGCAGAG
GTAGCCAATTTGATATGTACCTGGGGGACTTTACACAAAGTAATGCAAAA
ATGGACAAAAGGCAGAGAGGGAAAAGTCAAGCCAGGATCAGATGAATCTG
AGTCTGGGGGCTTCCCTAGCTCGGATGGGGATGATGAGTTCTCTGAGGGG
GGGCGGGACCCTGAGCGGTGCGGAAAGTTTGGTCGTCCAGCTCCCGATAG
CCTCTCAGAGGAAGATGAAGGGTTTCTACCCCTGCCCCCAGAAATATATC
CACTCCTCACTGGCAGGAGGATCGAGGTGCCTCCTGTCTTTTGCCCCTAC
TTTAGTTACCTCAGTGGTATCTACCCTTCCTGTGGCCCTGCCATTGCCAT
CTGCAGGAGGGGTGGAGGGAGTCATGGCTGCTGCCGCCGCAGTGCCAATA
TCTGGGATAGCACAATCAGCCGCACTGCCGCCACAAGTGGCACCCGTGCC
ATCAGCCCTGTACCCGGGCTTGGTGCAGCAACCTTGGTCGCCCGTGTCCA
TGTGTTTGGTGCTCTGTTGTTCCACTCCGGGCCCTGTGGTACTTGGGTAC
CATACACATGTCCCAACAGCTGGGAATTTTTTGGCTCAGGGGAGGAAGCA
GCAGCGGCCATGCTCACTGCTATCTGACTCTCTTGGGGAACAAGTCTTGG
CAGCTTTGCATGAGGTAAAGCAACAGCTTGCAGTGCAGCAGGAGGTGTTG
CAACAGATTGTAGCGGCTGGATGCCTGCCAGATCTGGCAGCGGGGTCCAC
GGAGCTATGGGTGGCATCGGCCGTTCTGGCCGTGTGGCAGACTGTGGGGC
TGGCAGATGCGCCGTCAGGATCAGCTGCGCGGCTGGGATCAGTCGTGCTG
CCGGCACTGGACTTGTCCACAGAGCTGGGCGCGGGGCTGTCGGCTTTGGT
GGCTGGGCAAAAATCCCTGCCCAGCCGAAAGTTGGCACCAATTTGACCTA
CAACATTTCAGGTGCCGGGTGTGGCCGCTGCTGCTTTGGCCTTAACAGGC
ATGGCTTCAGCCCCCGCTGCTCCACCCCCTGCAGCTCTGGCCGCTGCCGT
TCCAGCCTCTGCTGCTCCACCCTCATCGGCCCTAGCCGCTGACACCACTA
TTCCGCCCACTGGCTCAGAGTTGGCATGCCAATCTCCTGGGAGATCATCC
AGCACACCCTTGGATGATGATGCAAGTAGCGTGGCCATGGAAATGCCTGC
TCTGTGGCAGGAATCCAGAGCAGTGCTCAGATGCAAGCAGCATTCAACAT
GCCGAGTCCGCAATTGTCCTTGGACCCTCCTGGACTGTAAAGTGACTGTC
CATCCTAGAAATCTGAAACAGTTCTGGGAACAGGTTAAAAGGTGTGCATT
GCAGGACGGGGACTAGGAGTTGCTAGAAAGAATTGGGATGCCTGGCAAGC
AAATGGCACCTGAGCAGTCTGCTACCTTGTCCCAGAGAAGTGGCCAGGCA
GATCAAAGCAATGTCATAATGCAGCAAAGTAGTGATGATACAGATGGAAT
ATGTCCAGGCTTTCCATGTGCAGAAAGCCCTCCCTAACTCTGGGCAGGCT
GACAAACATGAGTGTTTCGCTTGGAAAGTGTTTCAGGATTTGCAAACTAA
GGTTGCTCAGTATGGATTAAGTTCTCCTGAGGTCATGCAGATTATTAGAG
TGCTGAATACTGACCTGCTCTCTCCATTTGATATTAAGCATTTAGATCAG
ATGTTATTTCAACCTATACAATATTCAGTTTTTGAAGCCAATTGGAGACG
GATGGCTGAGAAGGCTGTAGCTGGGAATATGCAATTGCTCAAACTGATCC
CGGGCGTCTAGTTCCTGTGGATGCTTTCATGGGAATCAATAACTGTTGGG
ACCCTGGTGTTCAGGCTACCTGCCTTCCTCAAATCCTGGAACAGATTCAG
AAGGTTGGTATCGCAGCCCTGATAAAAAGTTTAGATACAGCTGCTCCAAA
GACATGATATGTAAAAATATCTCAGGGGCAGAAAGAGAACTTTTTATTTT
TTGTGGAAAAGATTGCTGCAGCCCTGGAAAAGCAGGTTGAAGATGAGATC
ATGGGGCAGCTGTTGTGCAGACAGCTAGCAAGTGATAATGCTAATGATGA
GTGCAGAAGGATCATAGATGCTCTGCCTGGAGAACCCACAATAACACCAA
TGGTTGATGCCTGTGCTAAGGTGGGATCTGGAGAGCATAAATCTGCTTTA
GCATCAGTTCTAAGACCTCTTCAATTAAATTCTGGTGGACAAAAGACACC
TAAGATTGAGAGCACACACAAACAGCTTAAATGAAGGAACAGAAACAAGG
AGAACAGGTGAGTTGTTCAATGCAAAAGATGTGGCAGGCCAGGTCATTCT
TCAGACTACTGCCAGTCTATCTATCATGCCAATGGTCAACCTCTGATATG
TTCAGGGAACTTGACCAGGAATGCAAAGGGGAGTCAAATATTTCCTCAGG
GCATAGCTCCTCTGAGACAGGCCTACTCAGCCAGCTTAGAGCTGGCACCC
AGGGATTGGCCGGCATGGATGTGCATGCAGTAGCAACAGTCAACTTAGAA
TATTGGGGGGGGGGAAAAAAAAAAAAAAAAAAAAAGAGAAGAATCTGAGT
GGCAGGTGCTGGAAGGCCACGAGTCAGGTTCAGCCCAGCTGGCTGAACTA
AGGGCTGTTGCCATGGCTTTTCTCAGGTTCCTTTGAATTTGGTCACTGAT
TCTGCCTACAGAGCCAGTAACAGTGTTGGGTTATATCTGCTATAACCCAA
CGCTTAGGTTGCTCACTTTTGAAAGAAGTGAATAATGCAGCTCTGTTTTC
ACTATTGAAGGCCTTGTGGAGTGCAATTCAAGCTCTAGTGCATCCACATT
ACATTTTCCATATTTGAAGCCACACTAATTTGCCAGGTTTCATAACAGAA
GGCAATGCCAGGGCTGACATGCTAGCTAACCCTGCGTGGGTAGTGCCTCA
GCCTGACAAAACTGCACAAGCTAAAGCATTGCACAATTTCTTCCATCAAA
GTGCGCATACCTTGCAGAAGCAGTTTCATTTGATGCCAGCTGAGGCTCAG
GACATTGTCAGTGCTTGTGCTGGCTGTCACAGACTCGCTGAACCTCTGCC
ATCAGGGGTAAACCCTAGAGGCCTACAAGCCTTGCAGCTTTGGCAGACAG
ATGTAACACACATTCCTGAATTTGGCTGATTTAAGTATGTGCACATGTTT
ATTGACACTTTCTCCTCAGCTACATGGGCATCTGCTCATACTGGGGAGAA
AGGTCACGATGTCATCGCCCATTGGAAACTCGCTTTCGTGATTTTGGGTG
TACCTTCTTCTGCGCAAACCGATAATGGCCCTGCCTATGGCTCTCAGAAG
AGGCGGGAGTTTCTGCACCTATGGGGTGTAGATCATACTTTGGGTATTCT
GCATTCTCCTCCTGGCCAAGCCATTGTTGAACACGCTCACGGTACTTTGA
AGAGTGTTCTGGAGAAACAAAAAGCGGAATGCATGGAGAAACCCCACAGA
GCTGACTAGAAAAATGTTATATACAATTAATCACCTTACAGTGCCACCAA
ATTTAAACAATCTTGTTATTTTGAATAATTTTCTCTCATTGCAGTCTGCA
GGCAAGGTGCACCTGCCTCGAGCGAAAGTCTGGGTATGGGACCTCCTCAC
TAAGAAGTGGGACGGCCCTCATGAGCTCATTGCTTGGGGTTGTGGGTATG
CTTGCATTTCCACAGATATTGGGGTATGATGGCTACCTGCAAGATGCATT
CGCCCTGACCTGTGGCACCAGAAGTAGAACAGGCGACCTCCAAGGCAACC
TTCAGATGATGACCAGAATGCAGATCATTCATCGAATGATCCCTCTGATG
ATGACCAAGATGTCGACCATCAGCCTGGTCCTTCTACAAGCAGAGACTGA
ATTTCAGAGACTGAATTTCAAGTTTCTTATGTTATGGAGTCAGAACGTTA
TGCAGAATGTTAGAGCCCTTAAAGCCATTCAGAATTAATGACTGCACGTA
TAGCTGGATTTGCTAGATGTATCTCCCATGATATTGCTGGAGAATCTCTC
TGCCTACTCTAAATCAGTATCTGATTTGGATTTAGTTTGGTAACAGCCAT
TACCAAACAGATCCTTCATGCTGTGTTTGTTCTCCTCGCTGCAAGGGATC
CCACAGAGGATTACAAACATTACCTTTTTGGTCTTTAAAACAAAAAGGGG
GAAT
>ltr-1_family-58#LTR/Unknown [ Type=INT, Final Multiple Alignment Size = 2 ]
TGTTGAGGAATGGTTAGNGGATCAGGGACACGGGTCCCTGGAAGAGCTGT
ACAAGCAAACACCTTTTTAGCTTGACATAAGCAGGCCTCTTGCTAACTGC
AAAAAAAGGAAATCGTGAGAACAGAAATCATGAGAATAAAGAAAGAAGGC
AGGGACACAAACACAGTGTTCTTGACAATCCTGTTACAGATAAACAACAG
GACATGCTGACAAGATGTACTGACCATGAGAGATGAGGAAGAACCCTGAT
TTCCCAAAATCGCAACATTAGCAATACGTGCAAAATGTAGCTTTTTACCC
AGCGTCAATAGAGAAGTGACAAGTATGCATATTTGAGTGTATAAAAGCAA
AGCCTGAATTTCAATAAACTGAAGCTTGCATTATCAATCACACTGATTGT
CTGCATGTCTTCCCTCGCCGGAGTTAACATCAA
>ltr-1_family-59#LTR/ERVK [ Type=INT, Final Multiple Alignment Size = 1 ]
GGCGCCTGAACAGGGACGGCTCTTATCTCATTCTCACTGACCGAAGCGAG
AGACCGGAGAAGCACCAGTAGCAGCGACCAGAGGGCAGAAGATCGGCAGC
TGCAGGCAAGCATCTGATCCATGCCTGGACTGACCTACAGGGGGGTCCGT
CGTCCGGCTGACAAGGGCTAACCTGAAAAGGCTGCACAACTCCTGTCGAC
AGGGAAAGTGTTAGGACACAGGTATGGAAACAGAGGTGGCCCTTGATTTA
TTTTTACGCTTTTTAGAAAAGCGCAGAGTTAAAGAGATAAACCTTTGTAA
GGATTTAAATGGGTTAGTGGCGTTCGGAAAAAAGCAAGGGTTCTTTAAGG
ACCCAGGATCATTTTTTCACGAACACCAATGACAAGAATATGGTGCTTGT
TTATGGAATCTAGTTATAGACAATAATAAAGAAGCTAAAAAGTTAATGAA
GCCATGGAGAGCAGTATCATGTTGAAAAACAGGTAGCAGCAGTTGCAACT
GCCCACGTAGAAGGGAAAGACCCCCCACCTGGTATGATGTCATTAGGAAG
TGATTATGCTGCCGTGCCTCCAACAATGAACACTATAGTTGTTCGACCTC
CTACAGAGAAAGCTGAGATATCAGGGGGAACAACAGGGGAAGGGTCCAAA
CCCAAGCCCACTGCTCCTCCCTTGGAGGAGGAAAGTGAGCTATCAGAAAG
TGAGGAAGAAGAACTAGAGCAGGAAGCAACCAGATACCATAAAAGTCTTG
TTACTACTAACAGCATTGGTAGCAAAGGAAAAATTAAGGCATGCCGAATC
CCAAGTACAAGAGTTAATCGAGTTAATTGGAGGCAAATAGCAAAAGCAGC
TCTTGAGCATAAAGACTATGAACTCGTAGAATCTATCGGAGATCCTTTAG
CTTTCCCCGTAATTTATCAGATGGATAGAGAAGGTATAGCAGGAGAGTAT
AATCTCGTGGACTGGAAGTTGTTAACTCAGCTACGAGGCACAGTCAGTGA
GTCAGGGCTGCACAGTGAACCAGCTAAGCAAATGTTAAACTATGTATGGG
GAAGTGGGATTCTTTGCCCAGAAGATATTAAAACTATTGTCAGAATGATT
ATGACTCCGTCACGATTAATGTTGTGGCAGGTACATTGGAATCGGCTTTG
TGATGCCTCTGCTAACACGCCCCGTGACCCGCCAAGACCCTTTAAATGGG
GTCACAGTGGAGCAGCTTATGGGTGTTGGGCAGTTTGCCAGAGTTGAAAT
GCAAGTACAAGTGGGGCCAGAAAGATTATTGGAAGCTATGCGACTTGCAC
AGCAAGCTATGTCCTATATAAAAACAACACCCCCTCAGCCCTCCTACCTA
TCGATCAAGCAAGGAAGGGACGAGTCATTTGCAAGCTTTGTTGATAGAGT
TACTAATGCTATAAACAATTCTGATGTACAAGAATGGATGAAAGGAGCAT
TGTTAAGACAGTGCATAATAGAAAATTGTAACTCTGCCACCCGATCCATA
ATAGTTACATTGCCAGCAGACGCACCAGTAGAACTGATGCTAGACAGAAT
GAGCCGAGTACCAGTAGGGCCACACGCAATGCTCGTGGAAGCTGTTAAAA
AGTTAGGGAAAGATCTAGTGCACGCCCAAAACCAAGCTTTTGCAGCCCTC
ACCCCACTGAAAGGAGCAGAAGCACCGAGAAGTGGGAAAGTCTGCAACAA
GCCCATGCATTAGTGCATGAACAACTAAGCCAAGGACATTTGCAACCATC
TACGAGTCCATGGAATACTCCTATCAATGTGATCAAAAAGAAATCAGGAA
AGTATCGATTATTGCATGATTTGCGTGCCATTAATGCTCAAATGCAAGCC
ATGGGAGCCCTGCAACCTGGTCTTCCCAACCCCGCAGTTGTGCCCGAGAA
CTGGCATTTGTTAATAGTAGATTTAAAAGACTGCTTTTTTACTTTGCCGT
TGTATCCTAATGACATGCCTCGTTTTGCCTTCAGCCTCCCTGCTATAAAC
AGGGAAGGACCTGCGTCTCGATATGAGTGGACAGTGCTTCCACAAGGGAT
GAAAAACAGCCCCACCTCATGTCAAATGTATGTTGATGCTGCATTAAAGC
CAGTTCGGACACAGTGGCCAAAAACTATTATTTATCATTACATGGATGAC
ATCCTTGTCACTCAGCCAGACCCAATTACCCCCCAACACGAACTTTTGCT
TACTAATCAGCTAAAACAGTATGGCTTGATTGTTGCACCAGAAAAAGTTC
AGCGTACACCTCTTTGGAAGTATTTAGGGTGGAGCATTACCGAAGCACAA
ATCAAGCCACAAAAATTAACAATTCAAACTAATATTAAGACCCTGCAAGA
TGCACAAAACTCACGGGTGACTTGCAGTGGTTACGGCCAGTCGTAGGCAT
CAGTAATGAAGACCTAGAGATACTGAGACCTCTGCTGAGAGGGACTGATC
CCTCTTTGCCAGTTCAGCCCACATCAGAACAAATTGATACTATCCAGCAT
ATCAGTACTGTTATTGCAAATAGAGCAGTTGATCATATGGATGCTGATCT
CCCAGTCAATTTTACGGTCCTCCACAGAGAGAGTCAACTTATCGGTGCAC
TGACTCAGTGCAAAAAGAAAAAGGGGGAGCAAGTTAGGGTCCTGGAATGG
ATGTTTACAAGCCTACAGCCCAAAATAACATTGCAATAAAAAATCGACAA
TGTAGCAGAATTAGTACAGAAAGGCCGCAACCACATAATACAAGTCACTG
GACAAGAGCCAGGAACGATTTATTTGCCAATGAAACGAGATGAGCTCGAT
TGGTACTTGCAACACTCTCAAGCTCTACAAATCAGCCTGCTAAGCAATGC
CCAGCAAATTGAAGTACAGCCGCTTAAAGCCCCTGTACTGAAATGGATGG
CTCAGCATACATGGATTCAGATCCCTAAAAGAAGTAAACAACCACTACAA
GGAGCATTAACAGTGTTCACCAACACCGGAAAGAAGTCTCGGCGAGCAGC
TGCGACGTGGCAAGTTCAAGGTCAATGGTGTCATCAGATACTAGAGGCTG
AACCTGGAGACTCTTTGCAGACCCTTGAATTAGCTGCAGTGGTCTGGGCA
TTTAAGCGGTGGTTGACTGTTAAGCTCAATGTAGTGTCAGACTCTTTACA
CGTTGCTGGCATCGTAGAACAAACAGAGGATGCTAGGATAAGGGACATAA
GCAACAAGCGCTTATTTGAGCTGCTGCGTCAGCTCCAATCAGCCATTGGT
CAGAGAACGTGTGCCTATGCTATAATACACATCAGGAGTCACAAATGGAC
AGAGGACCTGGGCAAAGGAAATGCTTATGCAGATCAGTTAGTCTCAATGA
CAGTACCACTGAGTGAGTTTGCAAAGGCACAAGAAGCCCATAGCACATTC
CACCAGAATGCCAGAGGCCTTCATAGACAGTTTGATGTTACTATGGAGGA
AGCTAAGAGAATAATACGGGCATGTCCTACACGTAGCCATCATGGTCCGG
GCCTCGGTATTGGGGTTAATCCCTGAGGCTTAGGCCCGAACGAAATATGG
CAAATGGATGTGACCCATGGTCCCGAATTTGGCAGACTGAAGTACATGCA
TGTCACCATAGACACTTGCAGCAAGTTTATATGGGCATCATTTTCTGTTA
CTAGCCCAAGGACATGGTTGTGAAGATTTTGAAGGAATGTGCTGTATGAA
TTTATCCGACCACTCCCAATCGATTCACAGGCAGATAAAATGAATTGCAT
CAATTAACCACACAATTGCAAAAAGAAGACAGTTTTGGCTTAGAGGGATG
GTTGAAATCCCTGGGCTTAGGGCCATGGTTAGTTTCACTGGTACAACACT
TCATCACCGTAGGACTACTAATATTATTCATAATAGTGTGCTTACCTTGC
CTGTGCCAATGCTTCCAAAGAATGATATACTACATCTGTGACTAACCAGG
TGTTATTGCTTGTACAAAAAGAAAAAGGGGGAAT
>ltr-1_family-60#LTR/Unknown [ Type=INT, Final Multiple Alignment Size = 2 ]
TGTAGAGGAATTCCTTGTGGAGTATAGGATACCCCAGGAGGGCTTGGGCA
TCCCAGGGCTGTTGCANAAGTANCCCTGACGGGGCCTCACGCTGAAAGCA
GGCTTGCAAGGCACCTGCTNGCTGGCAGCCTTGAACAGCCTTGGGAAAAG
GTATACACTGGTCAGCTCCCCCGCTGCTNNGAGGCTTTCTCATGGGAAAG
GGGCGTGGACTTTGGAGAAAGTATAACTTGGTGTAACCGGACAATAAAAN
NGGAGCACGATGCTCAAATCGTATCNGTGTTCGTATCGTGACTCTGGCTG
GATTCCCCTGCTCCCGGGACCCCCCCCGCTACACCA
>ltr-1_family-7#LTR/ERV1 [ Type=INT, Final Multiple Alignment Size = 1 ]
GTTGCTGGTGACCACGAAGAGACCCTAGAGACCTTGAAACTCGCAGTCTT
GGGTTGAAACACATCTTGCTTTGCCCCTCTCTCTCTGCCGGCGAACTACG
GAGGGGCCAGAGTGACGATCCAGGACTGTGACAAGGGCTTTAGGACCTAG
CATGGAAAGGCAGAAGCATGGAAAGGAAGGTGAGTTAAGAGGGAAAAAGG
GGACTGGTATTGTGCTAGCACTAGGGAAGGAGATCTCCGAGGGAGGTGGA
AAGGTTGGGGTTTGAATGTGTGGGCAGAGAAGGCCGCGAAAGGGGAAAAC
GTAAACCTTTCCCCACAAAACTATGGAGAGGAGGGGACGCCCTCTGTTGA
ATCCACAAGAGCCCACAGGCTACAGTCCACACAACTGTGGGAGTAGCCCA
GAGGCTTGAGAGTTTGGTGGGCTGGTTGGGAGGATGGGAGGCTGCAGGTT
CAAATCCTGCGGAGACTGGATTTTTGTGTGTGCGCATTTACTGTTTGCTA
AAATTAGTTGCTTTTTAGTATTTTAAAGTGCTGTAGTTTGTGTAGTAAGC
TAGATAAATCGCCTGGGAAGTCAGAATTCCAAGACTGGATTGCAGGCTGA
ATTCTGGAGTTAAAAGCTTTTCTCCGACAGAGTTTTCCTGTTTATGAGTA
AACACAGGTGGTGTTTTTTCAGATGAAAACGTGAAAATTCCCCATAATAG
TCCTTTAGAGTTGAAAATAAAACACTGGAGATGGCTGACAGGGCGGAGAA
CCACTCTGTACACCCGAGAATTGATCCAGTTGTCGACATGGGTTTGTCTG
ACTTAATTTTAAAGTCAGGGAAGCTGGCCTCACTTTCATAGCTTGGAAAA
TGACATCATTACTGACCTGATGGTAGAACTGAGACCATTATGTAGGTTTG
ATGAATTAAGATATGCAGAGCTTTTTACTATATATCTGAACAGAGAAGAA
GCATATGTGATAGAGAAGAACACTGTTGCCGTTGCATGCAGGGACGGCAA
AAAATGACATAAATTCAGGTCAGAGAAGATGGTCGAAGCTGACCCTTTAA
TGCCAAAAACCCATCTTTTTATAGCATGGATCTCAAAAGAGAAATTACAT
GATTGGCCCCTTGGCTAGCCACCCACCACAGTGAGTGGCTGAGCGGTATA
ACCACCCATTTCAAAATATTATTCTCAGTGAACCAAAACCAATTCCACTA
TATTCTCACAACAGCCCTGCACCTGCAAATGTTTACCAATAGCAAACCAT
CAGACATCTAGCTTGTCTGACGGTTTGCTATTTGACTTTCATATGAGACA
GTAAAAAGTGGAGAATTTTTCTCTGCTAGCCTTCTCAGCATCTACAGAAC
GCTATGGAAATTACTTAAAGAAAGAGAAAGGGAGGGAAAAAGCTGCCACC
AGCTAGCTTGAATACGACCAGAGAAATTGATATGACAGATGTAGATATGG
TGGCCCCAGCTTTGCACAACGGGGGGGTCTTCCTCTCCCCGTTCAGCCAC
TGGGGCAGCCCGCACAGGTGGGGGTGGGGGATAGAGGAGCGAGACCGCTG
GTGGGGGTGGGGGTAAGGAGTGGAGGGCCACCGCGGCCGCCGTCCCCGGA
AAGGGACAAGCGGGCAGTGGTTTCACAGCCAGATGGAGCTGGCTGGGGGC
TGTGGCGCGCGGCCAACTCCAAGACAGAATCGGCTCGGCGTGGAGCCTCC
CCCTCCCTCTTCCTCGTCTGGACCAGAGGCGGGCTTGCCACCGCCCCCTG
ACCGCCCCAGAGGCGAAGAAGGGGCAGAGTGGCCACCGCCCCCTGATTTT
TCCAGAGGCGGACATGGAGGCGGGGGAGAAGCGGGCTGGCCGCCGCTCCC
CAAGTTCCCTGAACATGGAAGTGAAGGCAAAAATGGACATGGGCATTCCC
CAGTACGGCGAACTGCAAGTTTCAGAGCTAGAGACAGGCAGAGCCGCTCG
CTGTCCCCACTTTGCCGCACGGCCACTGTTAAAGCTGGGGGTGGACAGGA
TGGCCCCGACCCAGGTGGCTCTTGCGGAGCCAGGGATGGAGGAAGCTGCT
TGCAGCCCCTGCCTCCCTGTGCCTCCACTGCCATAAAAGCGGGACAGTCC
CTGATGTCCCTGATCAACATTCGGCTGAGACAATCTTTAATACCAATGAA
GCAGTTTCAGTTAAAAGCAAATGGGATGATTCCAATACAGATGGTTTCCC
GCAGGGGGAAGATAGCCCAAGAAGCCATGAAAGCAGTCAGTCCCATCGCT
AAACACACAACATCAAAAGCAGATGAAGGGGGAGGGAAGGACCTCTATTA
GAGGTACCTCTGGGATAGGCTGTGGGAAAGTGGGGTGATTTATATAAAGA
CACCATTCTCCCTCGGAAAACTACAGCAGTGGAAAAACTTGATTAGATTG
GATAACACAGAGAAAGAAATGGTCAACAAAGCTGCTATATCTGCTATAGA
AACTCAAATTGCAGCTGGGAGTCTCCAAGGTTCAGTTAATGACATCTATC
CCCTAGCAAACCCTGACTGGGATCCCAATGTCCCAGAACAGATGGAAAGG
CTGAAGTGATACCAGAAATGGGTGGTTGTTGAGTTAACAACATATTCTGT
GTTAAATACTTTAAAAGGTAAACTGAGTCAAGACACAGTGGATGTGATCG
GAGCTACAGGGGTAAGTGAAACAAGGCCTTTTTTCCAACCTTTAAAATTT
AAATTGGGAAAACACTGGGTGACTCACCAGTTCCTGTATATGCCAAATTC
CCCAATGCCATTATTGGGCAGAGATCTACTGGAGAAGTGGGAAACAGAAA
TTAAGTTTTCCAAGGAGGGCGGAGTGAAAGTTATAATCCTGGAATCTAAA
ATTATCGAAGCAGCTGCTATACTCATACAGGAATGCCATGGAAATATTCC
CAAAGAAGTTGAAGAGGCTGTCATTCAAATAGTGTGAGCCAGTGATTCTC
CTGAGAGATCCAAAAAAGCTGAACCTGTGAGTATCACACTCAAAGCAGGG
GCTATACCAGTAAGGCAGAGATAATACCTCTGAAATTAGAAGCCCGCAAG
GGTTTAGTACCTGTGATTGAAAAGTTTCTCAAATTTGGGTTGTTAGTGGA
ATGTGAATCCAGGTACAACACACCAATCTTGCCAGTAAAGAAAGCTGATG
GTAAAAGCTACAGGTTGGTACAGGATTTGAGGGAAATCAACAAGATAACA
GAGGACATACACCCCGTGGTAGCAAATCCTTACACACTTCTGACAACACT
AACAAATGAATTAGGGTGGTTCACTGTTTTAGATCTCAAGGATGCCTTTT
TCTGCATTCCTGTGCACAAGAATAGCCAAGAATTCTTTGCTTTTTAGTGG
GAGAATCCTGTAATAGGGAGAAAGACCCAGCTCACCTGGACAGTTTTACC
ACAAGGATTCAGAAACAGCCCAACCATATTCAGAAACCAGCTGACAAAGG
AGCTGGATGACTGGAGGAAACAAGAACCAGGAGGAGCAGTTCTCCAGTAT
GTTGATGACATCTTGATAGCAGCCAAGATGTGAGATGACTGCATCCAGCT
CACTGTAAGTCTGTTGAACTTTTTAGGCCAAAGTGGGTATCGGGTCTCGA
AAGAGAAGTCACAGGTTGCCAGAGAAACAGTAGTTTACCTGGGCCTGGAA
ATTTTTCGTGGACATCGACAATTCAGCAGAGAACAGAAGGAAGCCATCTG
CTGACTTCCAGAGTCCCATACCGTAAAGGAGATGCAGGCCTTCCTAGGGA
TGGTAAATTAGTGTCACCTATAGATATCAAACTCTGGATTATTGATAAAA
CCTCTGTATGAGGTCCTTAATGCAGCCAAAAAGGGGACGATCATGTGGAC
AGAGAATGCCAGGGCTGCATTTAAACAGCTGAAACATTCCTTGATGTCAG
CCCCAGCTCTGGGGCTGCCAGACTTGACTAAACCTTTTGAACTCTTTACA
CATGAGCGACTGAATGTTGCTCTGGGGGTACTGGCACAGCATCTTAGAAA
CCAGCGAAGAGCTATGGCCTGTTTCTCAAAACAACTAGACAGTTGGCCAA
GTATGCTTGAAAGTTGTGGCAGCAGTGGTCCTTCTAATATAGGAGGCCCG
TAAATTCACCCTTGGGCAGCACATTGTCGTGTATGTACCCCATGCAGTGA
TAAATGTGCTGGAGCAAAAGGGGGGACACTGGCTCTCCCCTAGCAGGATG
CTCAAATACCAATCTGTGTTGTTAGAACAGGATGATGATACTCTAAAGAC
AACTTCTGTGGTCAACCCTGCGACGTTTTTATCATCTACGTTACTTGACA
GTGTGCCTGAGCATGATTGTTTGCAGACAATAGAGGAAACTTATTGCAGC
AGACCAGACCTGAAAGATGTTCCTTTGAAAGATCCAGACTGGGAATTGTA
CACTGATGGGAGCAGCTTCATGAGAAACGGTAGGAGGATGACTGGTTACG
CCGTAACCACCTCAGATAAAATCATTGAGGCAAAAGCCTTGCCTCCAGAT
GTATCATCACAGAAAGCTGAACTCATTGCACTAACGAGAGCTCTAGAACT
GAGCGAGGGGAAGAAGGCGAACATACAGCCTGATTCCAAATATGCCTTCA
GTGTTGTTCATGCCCACGGAGCTATTTGGAAAGAACGTGGCCTGCTGACT
GCTCAAGGTAATGAGGTTAAGTATGCTAAACAGATTCTTGCACTCTTACA
GAGTATTTGGAAGCCTACAGAAGTGGCTATCATGCATTGCAAGGGTCATC
AAAAAGGGAAAACAGCCCCTGAACTGGGAAATTGTTTTGCTGATGAAACA
GCAAAAGGGATTGCAGAAAAAGGCATTTTTGCAGTGGTACCATAGAAAGA
GATAGATTTGTCAGAATTTGCCCCAAAATATGATCAGAGGTATCACAAAT
TAATTAAGTTCCTTAAGGCTGAGATCAAAGAAGGTGGGTGGGCTGTTACC
CCGGTAGGACAAGTTGTAGTTCCACCCCTGCTCCTCCGGGAAATAGCCCA
ATGAGAGCACAAAAGTACTCACTGGGGAACAGAAAATCTTTTAAAGCATC
TGAAAAAGGTAGTGATGGAGAGAAGGATGACTGATATTGCACAATCTATA
ACAAGCAAGTATGAAACCTGCTGTAAAAACAACCCTGACACAAGCAAGAG
AGCTGTGTTGGGAGTGACAAAAACAGGAGATCTCCCGGGAGATTATTGGC
AAATAGATTTTGCTGAGATGCCACACAAAGAGGGATGCAGGTATATACTG
GTACTGGTTGACACCTTCAGTAGATAGCCTGAGGCATTCCCCTGTCGCAC
CAACACAGCAAAAGAAGTAGTGAAAGCTTTGCTCAATCATGTAATACCAA
GATTTGGGGTTCCTTTGGGAATGTCATCAGTTAGACCACCACATTTCATT
GTGATGGTGGTTGGGGAAGTTAGCAGGATTCTAGGACTTACCTGGGACCT
GCACACACCATACAAGCCCCAGGCAAGTGGTAAAGTTGAACGCATGAATG
AGACCCTCAAAACCCAAATTTGCAAGATTTGTCAAGAGACATTGATGACA
TGGGTTCAAGCCCTGCCTATAGCCTTGCTGAGAGTCCGCGTACAGCCAAG
GCAAAGGGATAATGTAAGTCCCTATGAAATATTATGTGGCAGGCCATACC
AGGTTCCACATATCCCAGGGGAAATTCATATGAGAGGTAAAAATGATTTG
CAGAAGTATTTAATGGCTCTGAGTTCCACTTTGCAGAAGCTCCAAATACT
TGTGTTATCCAAACCAATAGGATTGGACACACCTGCTAATCCATTCCAGC
CTGGAGATTGTGTCTACATCAAGTGGTGGGACAGTGACCCCTTGCAAGCC
AAGTGGAAGGGACCATTCCAAGTTTTGCTGACCACTTTTACTGCAGTCAA
GGTTCCTGTGGATTCACTACTCCAGGGTGAAGAAAGCTTCTGCTCCCGAA
ACCATGAAGAAGACAGAGACTGATACAAATCAGAAGGATGCAGTTTAAAC
TGTTTTTTACATGTTTGCTGTTTGCCCAACTGGTAACCATGGTTCAGGGT
TTGCCCTATGATTTGCACAGCGCTGTAGTCCAAAAGGTGTCCAAGGTTCT
AATGTGGACCAAAGTGGGAGAATTAAGAAAGATTTAAATGAAATTTGGAA
GGGAACTCAAATTCTACATGAAGTAGCTTCCAGAAATAACACCTTAAAAT
TTGATCATATTTTTAAGACCCTCACCTTGTGGTTACCAAACTGGGCCTGG
GTAAAAGAAGCATTTATAATAGCTGTAATTGTAGTTATTATCTATGTAAT
AGCCTGTGGATCAGCTGGTTGTGTAATCCAGTTCTGGGGGTAATGTAAAG
TAGAGACTAGACAAGGTAGGGTTTTGTTAGTCTCTAAAAGGGGGGAAA
>ltr-1_family-61#LTR/ERVK [ Type=INT, Final Multiple Alignment Size = 1 ]
CATCGTATCGGTGTGGCGGAGCCAGGGGAACCAGAGCGGGTGGCCCCGAA
GCCAAGTAAAGCCCGGGGCCCGGTCTCAAAGCAGGATAGCCAGCCGGAGG
ATAAGTCCCAAAGCCGAGTAAAGCTGGGGGCTAAACCTCAAAGCTGAGTG
GCCGGAGACCGTATTTTCGCGCGGCCAAGCGAATACCCGCAGCACAGAAG
CTATGGATTACGAGGCGGGGACTCGACTCCTAGCTAGCATCCTCCCTAGG
AGAGGTGAGATTGTGAAAGACCGAGATCTGAATGCCCTCATTACGTGGGC
CCGGGAACATGGGTGTGTGGAATGCACTTCGTGTTTGTTCTCAGTCGAAG
TGTGGGGGGAAGTTGGAAACGAACTGTGGCTGTCCAGGATTGACGGAGGA
AAGGAAGCTAAAGAAGCTAAAGCCCTCGGATTAATCTGGAGGGCAGTAAC
TGGCACTCTCAGAGAGATGAACACAGAGAGGACAGTGGCCGCAGCTGCCA
TAGAGGCTTTAGAGGGCAGCAGCTCTGGGAAAGGAACAGACGGGGGGTCT
TACAGAACGGCGGTCAGAGAACAGAGCAGAGTCCAAGGTAGCACGGTTCT
TCGGGCTGGCAGCGAAAAAACCGATTAAAGGCACAGCAGCACCCGTCCAC
TCACTGCGGGAGTTGCTGGACTCAGCAGGGCAGGATGGTATCCCTCCGAC
GGCTGAGAGAGAAATGGCTGCGAAAGCGGGAGCAGAGCCGCCTGAGTCAG
GGGGCAGGGCGCAGGTGGGCCAAGGAGACACAGGCAGTCCTGGTGCCCGG
CCGAAAGGGGCAGAGCAACGGAGCGGTCCTAACTCCCAGACGAAAGCAGC
AGAGCGCAACCCCCCTCTGCCGAACAGTGCAGCAACATCTGGCAGCGAAG
CAGCTTCTGCGGTTTTGTCACCTGCAGAGCCGGAGCCAGCCAGGGCTGCT
GGGGGTCAGCCCCAAGAGGGTGAGAAGCACCAAGAAATGATGCAAGAAGT
AATCAAGAAGCTTGCTGACTTATCTACACAGCAGGATGTGCTAGAGTCCA
AAGCTTGTGATGTTATGCCGTCAGCATCGTGGCGTCCCGTGGCGCCACCG
GTCAAGTTAGCACTCAAACCTCCTATGTTCCTATCAGGAGAATCAAGCAC
AGTGCCTACAGCCCCTCCCTCCTCGCGAGGGGAGGTGCAGCCGTCGTTTC
CATCAGCCCCGACAGGGAGAACTGACCCGTTGCGAAGGAGATGGAATGGA
GTTATCCGTGATGCGATCATTGAGGGTGATTGGCAAGCAGTGAATGCCCT
CGCTTGCCCTGTACTGATACAAGGGGACACTGCACAGTGGGAACCCCATG
ACTGGAAGATCTTGCAGCAAGCCAAGCAGACAGTCACCATGCATGGCTTG
CGGTCTGAAGCTACACGAAGCATTCTGCAGTTTATCTTTACAGCAGATGT
CCTGTGTCCTAATGATTGCATCAGCATTGCACAACTGTTATTAACCCCTT
CTCAGTTCCTGCTCTGGGAGCGAACGTGGAAACAGCTAGCACAAGAAGAA
GCTGGCAAACATCAAGGTGACACACAGGACCCACTGTATGCACTCCAAGC
TGACATGCTAACTGGGAGCAGAGCTTACGGGGCGACGGTGACACAGCTGA
CCGTGCCCGTAGTCATTCATCAGCCATCACAGACTCTTGCCCACAAAGCC
TTGTTGTCGGTACCTGAAAAGAAGAAGTCTCCCCCGTATGCAGCAGTCCA
ACAGGGGCTGTCAGAGTCATATGGTCAGTTCATCGACCGTTTGTCAGCAG
CCTTAAAGGATGCAACTGAGCTCTCTGAAGAGCTCCAAGAGCAAGTGTTC
CGGACCCTTGCCTTTGAAAATGCCAATAGGCAAACTAAGACAATTCTTGC
CACGCTGCCCCAAGGAGCAGGTGTAGATGAGATGCTCGTGCGTGCTACCC
ATGCAGAACAGTCATCTCAAACGGCTGCTTTTACTGCAACACTGCAGAAT
GTGCTGCAAAAACAGGGACATGTCATCACCGCAGCACTGACTGGAGGGGC
GCAAAAGAAAAAAGGGGTGAAGGCTGCTGGCCCACCTCCTGGTCCCCAGA
CAGGTAAAGTGATCTGTTTTCGATGCAGTGAAGAGGGGCACCTGAGGCGC
ACTTGCCAGAAACCAGTGTGGTGCCATAACTGCAATTCCGGCAACCATGC
CACCATGGCATGCCGTTGTGCGGGAAACGGCCAGCGCAGTGCAATGGGGT
CTCGCACCAGGACACAAATGAGCGCCCCAAAGGCTCACGAGTCGAGTACA
ACCCTGGTGGTTTCCTTCACCAGAACCAGCCAGCCACCCGAGGGAGCCTC
GGAGTGGACGTGGCAACCTCAATAGAAGTCACGTTGACGGACGGCCAGGT
CACCCTGATCCCAACTACAGCCAGGGGCCCCCTGTCATCAGATGGCCCTC
ATCTGGGTGGCCTGCTCGTGGGGCGGTCATCAACCAGCCGGCAGGGAGTA
GTGGTGCTGCCTGGAGTCATCGACGCCGACTACACCGGTGAAATTAAGAT
CATGGCTTACGTGCTGCAACCACCCGTGACTATCCTGCAGGGCAGTCGCA
TTGCCCAAATCATCCCCATTCCCCTAATGATCAACGGGGGAACCAGCAAC
AGTGTCCACAGAGACCACGGTTTTGGGTCCTCTGGGTTTGACGTGTTTTG
GACATTGAACTTGGCCCAGAGACCTCAGCGGCAAGTGATCCTACGAAGGG
GGGCAGAAGCCATCAAAATACAGCCGCTTTTCGACACAGGTGCTGACGTT
ACCATAATCAACCAAGCAGTATGGCCACCTGGTTGGGGACTGGAAAAACC
AGCAGCCACACTGGTAGGGGTGGGAGGAACACAAATCCCCCAAGTTAGTG
CAACCCCAATTACCCTAGAATTTGAGGACAATCAAACCATTGTGTGTTGC
CCCTATGTTATGAAGCTGCCTCAGACCCTGCAAGGCCTGATCGGACGTGA
CATCCTTGTGCAGCTAGGCCTTGTGCTCACCACAGACCAGCATTTATGCT
GATGGCCGCTGCCGATCAGCCGCCCATACGGGCTCTCACCTGGTTAACAG
ATGATCCTGTTTGGGTCAAGCAGTGGCCAGTAACGGGTGAAAGGCTGAAG
ATAGTAGAACAGCTTGTCGCAGAACAGCCAGCAGCAGGACACATCAAGCC
ATCGGTCAGCCCATGGAACACCCCCATCTTTGTGATCCCAAAGAAATCAG
GAGAATGGCGCCTCCTCCATGACCTTCTCCAAGTGAATGCGCGCATGCAA
GCTATGCGGGCACTGCAGCCTGGGCTACCAGCTCCTACAATGATTCCAGA
AAGATGGAAAATCACTGTAATTGACTTAAAAGACTGTTTTTTACAATCCC
ACTGCATCCTAAGGACACGGAATGTTTTGCCTTTACAGTGCCCACTAAGA
ATTGCAGTGAGCCTGCTAAGCGCTACGAGTGGGTTGTCCTACCCCAGGGA
ATGAAAAATTCCCCCACACTGTGTCAGCTATATGTTGACTGAGCGCTCCA
TCTGATTCGACGACATTACGCAGAGGCACTCATCTACCACTACATGGATG
ACATCCTGATAGCTACTGCCACAGACTTCTCAGACCAAGAGATGCAATGG
GTCAGAGAACACTTGCATAAGACTGGATTAGAGATTGCCCCCCAGAAGAT
CCAGCGGACTGCACCATGGAAGTACCTGGGCTGGCTCATATCAGATTCGC
AAATTAGGCCCCAAAAGATCGAGCTACACACAGAAATCTCCATGCTCTAT
GATGCACAATGGCTGTTGGGAGATCTGCAATGGGTCCGCGGGGTTGCGGG
AATCACGAACGCCGACCTCGCCCCCTTCCTGCCATGGCTGCACGGGACGA
ACGCTGCTGAACCTCGAGAATGCTCCCCGGACCAAGCAGCAGCTCTTGCC
AAAGTCACAGATAAGCTGCGGCACGCATGGGTATCACGCAGAAAAGAAGG
AGTCCCACTTGCCCTCCTTATCATCCTGATCAGTGCAGCAGGTTCACATG
ACATCATCCATCAATGGCAGAAGAAAAAGGGGGAGGACATCCGGATTCTT
GAATGGATCTTCCCACCGACTCAGCCACGCTTCAGACTGCAGTCCAGGGT
AGAGCAAGTGGCGTTTTTAATCCGAAAGAGTCATGATTGAGTGGTGGAGC
TGGACGGCAGAGAGGCAGAGGACATCAGTATACCAGTCCGAACAGGGGAC
TTGGAGTGGATGCTACGCCATGTGGAGGCACTGCAGGAAGCTCTGCTCGG
ATTCACCGGCGTGGTTCATAACAAGCGCCCACAGGGAAGGCTGGAGCAGT
TGCTGGGGGCTATGAGTGGCTGGACTGCCCGCTGAATGTAGAACAGCCGG
TACTAGGGCGCACAGTGTTCATGGATGTGGGGAGGAAGACAAAGCCTGTG
CGTGGAAAGAGAATGACCGCTGGAAGACTCATGTCATAGCGGGAGAACCG
GCCAACAGCCTGCAAGCACTCGAACTGCGCGCCGTGATATGGGCCTTACA
ACAGTGGTCAAAGGAACCGGTGAATGTAGTCAGCGATTCCCTATATGTCG
TTGGAGTAGCCCAATGGATCCATGATGCAGAAATCCGGCGTACCAACAAC
GAACATCTGGGCAGACTGCTCATTACATTGCAGCACACCCTGCAACAACG
GACACACCCCTACTGTATCCTGCACGTTCGGAGCCACCAGTGGAACATCG
GGCTGGGAGACGGCAATGCCCGTGCAGACGAGGCGGTGACCTGTGCCCCT
ATAGTGCATCTCCCGCCTGCGAACACTTTTGAGCAAGCCAGATGTAGCCA
TGATTTGTTCCACCAAAACGCAAAATCCCTGTAGAGACAGTTTAAGATCC
CGCTGATAGAAGCGAAGGGCATAGTGCGGGCTTGTCCCCGCTGTAGCCAT
CACGGCCCGGGGTTGGGTGTGGGAGTAACCCCAAGGGTTTGAAAGCCCTC
GAACTCTGGCAAATGGATGTCACTCACGTCCCTGAGTTCGGCCAACAGCG
CTATGTCCATGTAACAATTGACACCTTTTCACATTTCCTGTGGGCTACTG
CTCAGACAGGAGAGAAGGCGCTGCATGTGGAGCGGCATCTGCTCTCTTGC
TTCGCAGTAATGGGGGTACCCAAAAAGATCAAAACGGACAATGGGCCAGC
ATACATCAGCGGTCACCTAGAAAAATTCACGCAGCAGTGGGGGGTAGAAC
ATATCACGGGGATCCCACACTCGCCCACCAGTCAGGCAGTGGTAGAGAGA
GCCCATTGTACACTGAAAGAATATCTGGGCCGACAGAAAGGGGGAGAGAT
GGAACCAAGTAAGCGATTAAGCAAGGTACTGTTTACATTGAACTTCCTCT
CTCTGGCTGGGGATAGGGAGGAGCCTCCGGTGGCAATCCATCATCAGACA
GTTCATAGGGGAGTTGAGCAGGCCCTTCCAGGCATAAGTGTGTCATACTG
TAACCCTCAAACGGGTTTGTGGGAGGGTCCCAGCCCAGTGCTATTTAACG
GCCGAGGATATATGTGTGTTTCCTCCTCAGAAGGACCATTGTGGGTACCC
AGTAAGTGGTGCCGTGCTATGCATGCAGGACCCCAAGGCGAGAAGGCGCA
GGCAGCATCAGCTCCTGAGGAAAGTGGCGCCACTACTTCAACAGCTGGAA
CTCCAGGACCTCCGTCCCAAGAAGCCTTGGGAGAGGCTGCAGACGTGGCT
GAGTGAAGGAGCTGAGGACTTGTCAGATCCACCACTCCGTGTAGCAGGAG
AGATAGCGAGACCCTGGGGCGAATCTAACAACTGCCCTAGGTGGCTGCTA
GTGACTTGTGGTGGGTGTCAGGGAACCCTCTCCAAAGGCAAAACCAAGAA
GGAGAGTTGCATAAATTTTTGGGTATAGCACCAGACACAGAGGTAGAGTG
AGAAATTGTTTTTTGACTATCTTGAGACAGGAGCATTAGCGGACATTTTC
AATCATCTGTCTGCCCATTTAGATCAAGTGAAAGCAGTCAATTTAGCTAG
CATCTATGTTGTTACTTGGTGTTTCGGCAGCCAGGGCTCACGCTGTTTTG
CATAAACTTGCTTGCTGGGAGAGGGATAAGTTAAACATAACTTCGCAGAT
GCTTGATGAGTTAAGCGTAGATGTTACTAGTGTTAGACATACAGTATTAC
AAAATCGAGCAGCCATTGATTTTCTACTACGAGCTCACAGCCACGGCTGC
GAAGAGTTCCAGAGTATGTGCTGTATGAATCTTTCTGACCACTCTGTCCC
AATTCACGAGCACCTCTCTGACCTCCAGAGGGCCCTACACATCCTTCAGG
AGACAGACGACCCTGTTGGAGATTGGCTTAAGGGTCTGGGTATTACCACA
TGCCCGTGTACCTTGGAAGTAGAAGGCTGCCGATTGCTATTTGTAGTTAT
ATTAGGTTTAATAATACTTGGGTGTATTTTGTTTTGCCTTAAAGCGGGGC
TGGGATAGATCATCGACCAGACCTGGGTTGCCCAAAAAGAAAACAGGGGA
TG
>ltr-1_family-62#LTR/Unknown [ Type=INT, Final Multiple Alignment Size = 2 ]
TGTAGAGNAATGGCTGAGTGAACAGGGACATGTATACATGCACAATCCAA
GCTGTATTAGTGAACTGTCCTNGGCTAGGGAAAAAAGAAAAGAGCAATGC
TGATGTGGCAAGCCAACAGGATTTTGGGGAGGGGGATGCTGACCATAGAA
AGAGAAAGACTTATGTTAGTTAGTCGTGTGCATATTAANCTGTAACCAAT
CACTTGCTATTAAAGGCCGCATNAACAGTAGCTGTAATCCAATAGTACGG
AGCTTGCTTATGCGTGCTTGGGGAATTAGGGTATAACTATGGGNCTGGCA
ATAGAATAAACGGAGTTCCATCATATCTCTATGAGAAGCGTGGTTCATCC
CGGCAGATCTCTGGCTATTCA
>ltr-1_family-63#LTR/ERVK [ Type=INT, Final Multiple Alignment Size = 1 ]
TGGCGCCCGACCAGGGACCGTTCCTCAGAGGAAGATACGCTCGCTGATCA
CCGAAAGAAGGGTGACGACGACAAGCGACAGAGATACTGCGGGCGGAGAG
TGTCGACCGTGAGTCAAAGGATGTCGGTCAGGCCGGTAAGAAGGGTCGCT
ACCTTCCCTCCATCATACCCTGCTAGCATGGATTTAGAGTTTGCGGCAGC
ACAGAAATTACTCCTCAGTATCCTTGCTAAGCAAGGGGAGGAAGTCAAGG
AAAAGGATCTAAATAAGCTAGTTTTATGGACGTGGGAGCATGGACATTTG
CGGGTACCCCCTTTCCTCTTCAATGCAGCCGAGTGGAGGGAAGTAGGGGA
TCACCTGTGGGACTGTACTGTCTGGGGAAAAGGGAAAGAAATGACAAACT
TAGGGCCCACCTGGAGAACTGTTATAAATACCTTGAAAAATATGCAAGCC
GAATCGAAAGTAGCTGCAGCTGCAGTGGAGGCGATTGCAACACTGGCTGG
GGTTGTCGCTCCTGCCCAAACTACACAGCGCGGGGGGCTGAGTGGACTGT
TTAAAAGCCCGAGCGCGATAAAAAGGCAGAAAGCAGAGAAGCACTTTGAG
ACTGCCAGTGAGCTCCTGCAGGAGCAGGAGAAAGAGCTCTTGCAATCAGA
GCCAAAAGAGGAAGTTACCACCACCATGCCTCAGAGCAAACTGAAGGCAA
ACACGGAAGTTACAGTCGACCAGTCAATGGCGGAGCAACGGGCGGTCCTT
CTTGTCAACCGTGCCTCTACCCTGCTTGCCCGCCACCTCCACTGCCAACA
GAGATTCATCCCGAGCCACAGACCGTTCCTCTGCCAGATGATGACATACC
AATGACAGAAGCGACAAATGAGGTACCTGCTCATCCCCCAGGATCTTGCG
TGAACCTACAAGCATTGGAAAGATGGGCTCATCAAGTAGAAGAGGCAATG
CATCAAATGAAACAACACTTTGATTGTGCTCTGTCTTCTATGGAAGAAAA
GCTCAATTGGAAGCAGGAGTCACAACAGGGTGCCACTGAGTCCCGAAAGG
GTGTGGCCCAGACGGCCCTGCAACTACAGGAATGGGCTCAAGTTGAGCCC
TCCGCTCCACCCCCCATAGTCACACATAACAGCCATATTAAGTTACAAGC
CACCCCAGGGGTACAAATTTGTTATAAAGACCCACGGATGGGACAATGGA
GGGCGCTGGCTCCATTGTTATTTAACGGTCGAGGTTATAGCTGTGTTCCT
ACAGATACCGGACCAATATGGGTTCCTAGCAGATGGACCAAGCCTGCTCC
CAGTCCCGCTGTCGACAAAAGTGACTCCAGCGAGTGCATGACCAACTGAG
CCAAGACGTGGCACGTACAGCAGATGTTCCCAACCTTTGGGAAGTGAACC
TTCGCTTGGTGGCTGACGACCTCACATTTGGACGACCACTCGGAGTCTGG
GAACAGTCACCAAGTGTGCATGCTAATCACCGCAGAAATTGTTTACGCTA
TTATAATAGCTTGTGCTTGCACTTGTGCTGTGGGTGTTGTGGGGAAGAGC
TTACTGGGGGAACTTGGAATGTAGACAAGCAAGGTAGTTTATGCTGAGAA
TGTTATCAAGTGCCTGAGACAAGAAGTTTTAGGCAGTGTGAGTCTATCGT
GCTCGGAATTCCACCACAACAGATTAGAGTTAGCTCATTCAGGGATCCAC
ACGAGTTTTCACTAAGCTTGGAAGTGTGGGCAGGGAAAGAAGCCATCAGA
CGCCTGCAAGTGAGTAAAAAGACCACTGTAACCCAGGCATGGTGCCCTAC
ATGTGACTCCTCCTCTCAGGTACTTTCACCCTGAGTAAAGCTGTGATAAC
TTCAGTGTCAGAAAGAGAAAACATGTGGGTAACATGGGCTCACCAGGCAA
ACCAGATGGATTTTTCTCTGGCCATGGGGTTGGCAGCAGATCCATTTCGC
ACATGTCTAATTGGAGTGCCATGGATCTCACTTGAGGACACGTTTCAAAA
ATGGGTGACAGATCTAGAGAAAATTAATGAGAAGGTGAAGCAACAAATGC
AAAACAAAAGAAACCAGGGCGAGTGCTTAGGTTGTTGGTTTAGTTATCAA
CACTCCTTGCAGCAAACCCATATTATTGCCAATTTAACAAAAAATGCAAC
CTTGCCTCTTCAAGAGCTACAGCTTTATGGGTCCCTTTTTCCCAGTACGC
TTGTTAACGCAACACCGTGGACCAACTGTTCCAATGTGGTGCCTCCAATG
CAATATGCCAACAGGTCATGGGTTTTCTTCTTCAGAGATCCTTGGGAGGA
CTATCAGGCACGACAGGGCATGGCCTCCTTTCCATGGAGACAGAACATAT
CAGGACACTCCATCGGAGGCTGGAACATGCCAGCCACATTGGGAGGAGCT
GAGTCTATTGACACAACCGGAGGAAAGGTTTTACCTCCTGGAGTGTTCTT
GATATGTGGAGATAGAGCATGGAATGGGATTCCTCATAGTCCAACTGGGG
GTCTTTGCTACCTGGGAAAGCTAACTATGTTTGCCCCTTCTATACGAGCA
TGGAAAAACATTACGGCATCAAAAAGTTGGAAAAGTAGGATGCAGAATAG
ATACCAGCGTAGTGTTTCCACATTTGATAAAGATTGTAATGATAAGGTAA
ACATTATGAGTTTGAGTGCATTTATACCATTGGCTATTTTTAACCCAGGG
TGTGCTGCAGCTCACAGCTATAACAATCTGAAAAAGTTGGCCTGATGGTC
AGAAAAGGAATTTAATAGGACTTCCCATATATTAAATGAGCTTTTAACTG
ATGTAGATAGCATTAGGTATGCTGTACTACAAAATCGAGCCACAATTGAT
TTTTTATTGCTAGCTCACGGCCATGGTTGCAAAGAGTTTGAAGGTATGTG
TTGTATGAACCTATCAGACCATCCCAGAGTATCCATCGACAGCTCTCAGA
ACTGCAGGATGCTTTTCAAAAGATACAGATCCATACAGACAGCTTCTCTG
AGTGGCTGTCCTTGCTCGGTCTGACAGGATGGTTAGGAAACCTGGTTCAA
GAAAGATTATGTCTGCTAGCTACACTAGTAACTGTGGCAATAATAATTTG
TTGTGGTTTTGGGTGTATACGGAAAGCTTTAGAGAAAGTTGTTCATCAGG
CTTGGCTTGTGCAAGAAGAAAAAGGGGGAAT
>ltr-1_family-64#LTR/Unknown [ Type=INT, Final Multiple Alignment Size = 2 ]
TGTGGATAATTCAGGATGGGGGGGGGAAATGTAGGAGATTAGGGACAGGC
GTTCGGAAGATATCGCGTTGTGCGGGACAGGTAGAACCCCTCCCCTCTAC
AGGTAATACNTGANCAGAAGGAAGTGACGCGGTAAACCCAGGTTATTTAA
CCCTATGTAACCCATGAATAAACGCCATTTGCCGTCCACCAAATTGGTGT
CTGTGAGCTGATGGCCCGAACGACCTGAGGTGGTCGTCGTACCGTTCCTG
AACCAGGTCGCTACGCCTCCGAGAGGCAACAG
>ltr-1_family-65#LTR/ERVK [ Type=INT, Final Multiple Alignment Size = 2 ]
GCAACAAGTGGTGCCGAAACCCGGGAATCCGGAATCGGGATCGGGATCGG
GAATTCGCCTGGATGGGTGAACGGTGGCCGGCGCGGCGGGACCAGCCCGG
CGGGGGGGATGCTCCCGGACCAGCGAGGAGGATGGAAGCTCTCGCGAAGG
TCGTATCTCAGATTCATAAGCAATGGGGCATTGATTGCAAGCCAAAAGAT
TTTACTCTCNCTGTTGCGAGGCTTTTGGAAATTGGGGTCATAGACCGACC
GGTGGATATACTCCACCCAGAAGTATGGGACAAATGTTCCAAGGCTCTGG
CCGACGAAACAACGTCCTCGGGTTCGGGGAAATACCTTAAACTATGGGGA
AAAGTCGTGCAGGCTTTGCGTAAGGCCCTGCAAGAGCAGGAGACCTGGAA
AGCCGCACGGAACTGTTTGCTAGCCACACCTCGGCTGGGAGTTGGGGTGG
CTACACAAACGGCGGATGAAAGCAGCCNTGCCGAGCGTACAGGCTCGCAG
GAGCAGGGACCCTCTCCACAGCCCCCCAGCCCAACCCTACCTACAGAGGG
AAAGGAGCGGGCGCAGTCATTCTGGGGCGGGCTGGTGGAGGAGGCACGGG
GGNCTGCCGCTAAAGNGGAGTCCGAAACGGCGTGGGCNAGACCCCCGCCC
TATGCCCCGCAGAATGGCGCCGACCCCGNAGGGATGGGGGGGCGCCACAC
GCGGCCGGCAGAAGCGGGGGGGGTGCGCCGGGGGGCGCACACGCGGCCGG
CANAAGCCGGGGAGGTGCGCNGGGAGACANACANGCGGCCGGCGGCAGCG
GGGGNGGTGCGCCNGGTAACGCAGACGCGGCCGGCGGGATCAAAGAAGGG
CCGCCAGATAACGCAGACGCGCGTGAACGGAAAAGGGGGGGGAATCCCGG
AGGGGGAACCAGGGCCAACCAGAGCGCTCGCCCGGAAACATGCCCATATA
TAGCAAGGGCCTCCCTCAGCAGGAGGCGGGGCGAGCCCAGGGGGAAGGAA
CGGCCCAATCCTAAGAGAAGGGGGTGGGGTAGGAGCCCNGTGAAAAAGCT
CCGGAGCCCNGAAGTATCCAGTCAGCCGACTTCCGGCTCCGAGTCGGACT
ACAGCTGGAGCGAGTGGCCTGACGAATGGTCCGTAACCGACTCCGACTCC
GACCAAGATTATTTAAGAATAGATAAAAGCTATAACCACCGCGCTCCTAC
TCGGGCCAAGGGGAAATTTGAAAAAGAACGTACCCCGCTTACAGACTGGA
GAAAGATAAAAACAGCCTGCGCTGAATGGGCCCCTTCAACCACGCTAGCT
TTCCCGGTCCGGGTAGGAGGGCAAGGCGGAAACCAGAGGACTTACTCACC
GATAAATCCTAAAGATATACAAGCAATTGTTAAAGCAATTGCAGACAGAG
GGATTAATTCGGCTATGGTTTCCACCCTCATCGACAGCCTTTTTGGAGGG
GATGACATGCTCCCATTTGACATTAAACAAACCTGCAGATTAACTTTTGA
TGGGGCAGGGATGATTGTTTTCAAACAAGAGTGGGAAGACAATTGCGCAA
AGCAACTAGCCCTAGTAACTGGGGCAGACCACCCNCTNCACGGCTCCAGC
CTACAGCGGCTAATGGGCACGGACCCAACCATGATCACACCCCAGGCGCA
GGCCGAGGGCCTACGGGCCCACGAAGTCATGGCAACTACCCGCGCCGCCA
GAGAAGCTATCCGCTCTGCTTCCGGGGTTATTGCTAAGACCATCGCCATG
GTCCACAATAAAGCAGAGCGAGAGCGAAAGCTTCACACAGTTTGTGGACC
GCCTCCAGGCAGCAGTCGATTCCTCTGCTCTGCCCTCAGAAGCAAAGGGC
CCTGTGGTGGCAGAATGCTTGCGTCAACAATGCAATTCTGCCACTAAGGA
CATTTTACGGTCATTACCAGCTGGGTCCAGTACTGCAGATATGNTTAAGC
ATGTCGCAAAAGAAGAACATCTGGCCCCAATCCAGGCAGCTGTCCGCACT
GCAATAACCAGTGTAATGGCATGCTTTAAGTGTGGCCAGGCAGGCCACGT
TGTAATGAATTGCCCCCAGTTAGAGCCTCCGTCAACAGCAGTTCCCCCAC
GCCAGACCCGACCTAGAGGGCCATGCTGGGCATGTGGGAAAAAGGGACGT
TTTGCCAGAGAATGCAGATCCAAGCTCCAGGGAAACGGGAGGGGGAGGGG
GCATCCGGGCCGCACACAGCTCCCTCCCACTCGGGACATGAAGCGGCCCA
GCTATGCCAACCCTCAGTGGGCCATGGAGCTCCCGCACCCACTGCCCCCC
CGGGAAATGACCAATTCCACAGCTCAACCGATGGCTCAGTTAAACCTGTC
TGCGCTCCAGGCACAGCAGGAACAAACTCCTGGGAGCGAGATCCCTGGGT
GGCTTTTGGCCATGAAAGTGGGCAGCCACCCGCCGATCGTATGGGGAGTT
TGCTGTCTCCATAACAACCCAGGTGACTCTGCTATTCGTCTCCCCTTTTT
TGATTGATACGGGATCAGATGTTACCGGTTGTCCCAGAAACGTACCGGCC
TATACATTGGGAACTGGAGGAGGCCCCCATGGTGGGCGGAGTTGGGGGGC
TATCTCGGGCCCAAAAAAGCACCCAACTGATAGCGACAACGCTCCGCACC
GAAAGAGGACCGGAGAAAACTATCACCCTTTTCCCATATGTTATGCCAAA
GTGTCCACCCTTGTTGGGGAGGGATGCCCTTGCCCTACTGAAAGTCAGGG
TGACAATCAACGAGCCAGGTAGACCGACTGGTGTCGACAGTCTCAGAGAC
CCTGAAAGCAAATGGCTTTGAAATCGCGAGCGCAAAGATAAAAAAGGGAC
CATGTGTAACCTTTCTAGGAGTAGGAATTACAAGCTCCTACATAACCCCG
CTCCAGATAAAAATCCGCAGGGATATCAAGACGCTCCATGATATGCAGCA
GCTGGTGGGATCTCTACAATGGCTCCGCAACATCATCCTGATTCCTCCCG
AGGTCATGGACCCCTTAAATGACCTCCTGAGAGGAAAAAACTCATGGGAA
CAGAAAGTTCTGACACCAGAAGCGACAAGCTCGCTCAACTTTATCGAGCA
GCAAATGTCTGTGAGTACGCTTACCAGGCGGGACCCAGGAGCACCTCTTG
ATTTGTATGTTCACTTCACAAATAAAGGAGGGGTAGGAGCGCTAGCCCAG
GGGCCCCCTGACAAAGCCCAACCGATACAGTGGGTGGTCTTGGGAAAGCC
GTCGCGTGCATTTTCCCTGGGAGTTGAGTGTCTTGGCAACCTTATCATGA
AAGGGAGACTTGCCCTAAGGCACTTGGGCACGGAACCCGCCAAGATATAC
CTACCCTTCCGCAAACAGCTCTCCGCGCAATCAACGACAATGTCAGAGCT
TTTAGCCATAGCCCTCACTGGTTTTGGAGGAGAGATTCGCTATGCCGCAA
AACCCCCATGGACCCAGCTGCTTGCGATCATCGACATCGATCTCCCGCCA
AAAGTCATCGACCGACCGCAACCGGGACCGATGGTCTTCACAGACGCATC
GTCGCTAACCGCAACTGCAGCAGCGGTGTGGCAGTCAGGAGAGCAGTGGC
AGTGCATCAAAGCAACTGACCCTACGCTTTCAGTCCAACAACTCGAAGCA
GCTGCCGTGGTGTTGGCGTGTGGACTGTTCCCAGAAGAGCACCTCAACAT
TGTGACTGACTCTATGTTTGTGGCTAAGCTTTGCCTAGCCATGTCAGGCG
TGTCAGTGTCCACGTGGCTGTGATGCTTGAAGAAGCACTCTCTTCGCGGA
AGGGCACCATATCTGTCATCCACGTTAACAGCCACAATCCGGTTAAAGGA
TTCTTTCAAATCGGAAACGACAAGGCAGATGCCGCCGCAAAAGGACTGTG
GACACTGAGAGATGCCCGTCAGCTACACGAGTCTCTCCACATCGGAGCTA
GAGCACTAGCAAAAAGGTGCGGGATTTCAACTGACTATGTCATCTACTAA
AACCCCGAGCGTGGCTTGCAGTGACTGTGGACACATATAGCGGAATGATC
GTGGCCACACAACACCTAAGAACTGATTCTAAAGCAACCATCCAACATTG
GCTAACAGCTATGGCGTGGCTCGGCGTTCCGAAGCAGATCAAGACAGACA
ACGGTCCAAACTTTATTTCAAAATCGAGCCAAACATTTGTTTCAAAGTGG
GGTATCACTCTGGTACATGGCATCCCGTACAATAGCACCGGGCAGGCCAT
TGTTGAGCGGGCAAATCAAACCCTGAAAACCAAATTGGAAGTGTTAGCAA
AAACAGAGGGCTTTACCAATTCTATTCCCCCAGGGGACCAGGCGCGCATA
TTGGCAACTGCCCTGCTAGCACTGAACCAATTCCCTAGGGGGGATGAGAC
AAACAGTCCCGCCCAGAAACACTGGGCCACTCGAGCACTAGACGAAGGCC
CACAAGTTGTAATCAAAAATGAGTTGGGGGAATGGGAACAAGGCTGGAGA
CTAGTGCTCACGGGGCAAGGGTACACGGCTGTTAAAAAAGATGGTAGAGT
CAAATGGTGTCCACTTAAGTCTATCAAACCTGACCTTCAGAATAAGACTA
ATGAAAGCTGCGAGGTTTTGTTTGCAGGACTGGATCTTTGGACGCCCCCG
TGACCCATACATCCCAGTGCCTGAAGGAAGCGACAAGTCATCGAGCAGCC
CAACAGCGCCCAAGAATCCTACACCAGTGAAATCCAAGCAACAACGGTAT
CTTTGCGTAATTTTGCTTTTACAGCTCCTTGGCAGAGGGCAAGCCGATGC
AGAACATCACCCTCACCAGCCATTCAGGTGGGTCCTATGCCACCTTTCGG
GCGACAAAGCAATCAAAGAAACCATCACACCAGACAGCCCATCTTTAGAG
TTTAAGCTAAAAGACATTTTTCCCTCGCATCTACAATTCCCCAATTTTGG
TGATTTCTCACTGTACCAAACCTATTGGTGTCCTGCTTCAAACCCAGGTA
AAAGCTACTGTAACTATCCAGGGTACGGTTATTGTGGGTATTGGGGGTGT
GAGACTATCGTGACAAGCGATAGATGGCACCACAGCAACCTGATGAGTTC
CTCCAAGTCAAGTATGCACCCCGAGGCTGTCGCGAGCCAAAATTCTCACT
TGACAAGCGAATATACCTGCCCCAAGACGGGACGAGACACACTTGCACAC
ACTACAGAATGACAATTCTACAGCCGGCCCATAAGAGTTGGGCCTCGGGT
AGAGCATGGACAGTGTATGTTCGCGCCCCTCACAACTATTGGGTGAATGT
ACAAATTGTCAAGCTCCTACCGTCAGAATCCTGACCAGTCGGGCCTAATC
AGATTCTTACGGTAAATAGAAATCCTATCCTCACCCCACCTGGCCCATTA
GGTACCTATCAGATACCCAAGTCAGCTCCTTACGACCTGTTTCTCAGCGT
ACTGAACGCTACCTTTTTGTCATTGAATCAATCAAACCCAAACTTTACAG
AATCATGCTGGCTATGTTATGATGCACAACCCCCTTTTTATGAGGGCATT
GCACTTAATGTTCCTTTTGGCTACTCAGCAGCACAAAATCCACACCAGTG
CAAGTGGAACACCCCTCACCGAGGAGTTACTCTGAGTCAGATCACAGGCC
AAGGCAAGTGCTTTGGCAATGCAGTCTTAGCAAAACGAATGGGCAATGTC
TGTACTGAATTTGTCAAACTTGACAAAACGATCAATAAGTGGGTGGTCGC
ATCCACGTCAGGAATGTTTGTTTGCTAGCAATCCGGAATAAGCCCCTGTG
TGCTTCTTGATAAGTTCGATAACTCTGCTGATTTTTGTGTCCAAGTTTTA
ATTGTTCCTAGAGTCCTGTATCACCAAGAAGAAGAAATGTACCACCTTTT
TGAAGAACCTAGCCGGCTCCACAAGAGAGAAGTAATAACAGGCATAACCA
TGGCAATGCTGCTCGGCCTTGGAGCCACCGGCGCAGCCACAGGTGTTTCA
GCCCTCGTGACACAACACCAGGGACTTTCTCAGCTGCAGATGACTATTGA
TGAGGACTTACAAAGGATTGAAAAATCCGTCTCCTTTCTAGAGAAATCTG
TTTCCACTAAACAAATTGGTGTCATTTGTTAAAAGCCGGTTAGAAAAGGT
TAACATTCTGTTTGTTGACCGNCAGCAATTGCTCTAGAGCGCATTTATTT
TATAAATGTTATATCACTTTTTATAACTTGTTATGTAGGTTTTTACTAGT
TCTTGAAATTTTATACCATTTATACTTTGCATGTTTTTTAATCAATCATG
GCGGGGGGGGAAA
>ltr-1_family-66#Satellite [ Type=INT, Final Multiple Alignment Size = 1 ]
TTTGACCGGGATTCATGTTGACCGGGATTCATGTTTGACCGGGATTTCAC
CGTTCTCTGGGGATAACAGCGACATCTGGTGACCAACCGGCGTGTACTGC
AACCCCACCGACTTAGAAGGTCTCGGATGGAACGGAGTGAGTACCGAAAC
CGGACCTTAGAGGGTCTGCTGACCCGCGACGTGTACTGCAACTGCAACCG
GACCTTACAGGATCTGGTGACCCCTCATGTGTACTGCAAACCGGACTTTA
GAAAGGCGTGTGCCCCCCCACTTCGGCGGCCGCGGGACGGGACCCTCCCC
GGGCCCGCGGGACGGGAGTTTCTCCCAAGCTGCAGCTGGCCTCCCTCTGG
AGCTGCGCGGAACACAGACTGAGCCACAGAGCGAGTACCGGAACCGCAAA
CTTAGAAGGTCTGGTAACAGCGGCATGTGCTGCAATTGCGTCCCAGACTT
GGGATGTCTGGTGTCCCAGCCGACGGGTACCGAAAGTATCTGGTGCTCGT
CCAACGCGTATACAGCCGCTCGGACTTTAGAAGGTCTGGTGCCTTCCGAT
CGCATATCAGACTCTCGGAGACATGGGGCGTGCGCAGCAGCTGCCTCACC
GAAGCCGTGAGATGGAACCGTGGACTGGAAAGATGGGACATAAAGACGCA
AATAAGGTACTCTCTGTCTTAAAATCTGCGATAACGCTCATGGGAGCTGA
GAATTTTATCGCAGACGGAGGAAAAGGGAAGGGACTGCTTAATTCTGTGT
CCTCAGGATGTTCTCCGACCACGGAGGGAACGAACCGTCTTTCGTCCTTC
GTTCCGGGACATCCCACCCCTCCGGATCGGAGCAGCCTTCAGCTCCACCA
CTGCCGTCCGGCGGGGGCGGGGGGAGCTGGGGGAGTCGCGGCGGCGGCCG
TTTCGGCAGAAATCGCCGCTCCCCGGGCCGATCCGCTGCCGCCCGCTTGC
CAGGTGGGTCCAGCACCCGCCGCAGCCCCGGGGGCGGCTCCAGCGGGCGC
AGCATCACTGCCAGCCGCGCTACAGCTGCTTGTACCGCTATTACATGGGC
TGCCCAGGTCGGTTCTGGCGCGCGGCCATACCGTCCCGGTCCCCTGCGGC
CCCATATCCCGTAACTTTCGATCGCGTGCAAGATGAGCATGCGCAAATGT
TTGGAGAGGGCCTCCCTCCCGCCCGCAGGCGCATGAGCCAAGTTTCCTGA
ATTCTGTCTCTATGGGGGAACAGATCTTAGCAGTTTTGCATGACATAAAA
GCAGAATTCGCGGCACTGCCAGAGCAAATGGTAGCGGCAGTTATTGCCGG
GCTGCCACTACAGTTAGTCCCCGTGCCAGCCTTGGCCGTGGGGCCGGACA
CTCCGCGCACACCGCCGGAGACGGCCGCGCAGGCGTCAGAGCTGGCGGCT
GCGGTGCCCGCGCGGACCGTAGCTCCAGCCCCTGTTGCGGCCACCACCGG
TCTAGCCGCCGAGGCTCCGGGCTCCGGCGCTGCCTCGCCTCCGGCCCCGG
AGCCGGCGTGGGCAGAAGCGGCGCTGCCGGCCTCGGCCGTGGAGCCGGGG
GGAGGTCGGCGCCCGCGCCCCTGGAGCTCGCGCTGCGGGAGGTGGGGGCT
GAGGTGATCGTGTCTGCGATACCGGCTGTCATAACCCCCCACTCCTCCAC
GAAAGCGGGAGCAAACTCGAGCCACAGGATCCCGGGCGCCAGGCGCCGCC
CGGGTTCCAGCCTTCGAGGTTTTACCCCCTGCCACCCCGCCCGCCGGGGC
TCCAGGCTCCGGCGCGGCCCCACCTGCCAGTCCAGCGCTGGCGCGGCCGA
AAGCGGCAGTGGCAGCCCCGGCCGTACGAGGGGGCACGGCCACGCCTTCT
GGCCCAGGGCCGACATGCCAGTCTCCCAGGGGATCGTTGGGCACGCTCCT
GGCCGGAGGGGTGAGCAGCGTTGCCAGGCCAACATTTGCTTCACGGCAGG
TTGCTTAAGCAAGCCCGTAGTGAGTATTCATCTCCATCTAATCTGAGTAA
GTTGTTTCCTCGTAGTCACTGAGATCTTTCAGGATCTCTCTTCTATGTGA
CTCCGCTGGTGTATGAGGAGAACTGAGCTGATCTGATATTTTCCCACATT
CGGGACACTCGTGAGCTCTCTCAATTTTTTTCTTTAGCTGCAGATACATC
TCCTTGGACAGGCTCTCCAGCCGTCCCCTCTGCAGGCTCTCTTCAGTCTT
TAGTCCCTCTTCCTGTTTCACCAGGTTTGCTATGGCTTTATCCAGTGCAG
CTTCGTGGTTTTTCAGTGCTTCCAGAGGTAGCTTTGAGTTTGGTCACTGA
TAAATAGGCTGTGGA
>ltr-1_family-67#LTR/Unknown [ Type=INT, Final Multiple Alignment Size = 1 ]
TGTTGCAATTATTAAAGGATCAGGGGCATGGATCATTGATAGAATTATGG
GATCAATAGAAGGACTGTGCAAGCAATAGGCCTAGAAGCAAAAGGCCTGT
GTGTGTGAGAAAAAACTCTCCATGGGAAAGTCCCTGTGTGAAGAAAACAA
GCAGGGCTGGGAATAAAGAGGGAGTTTTGAAACGATGCAGTTGTCCTGAT
AAAATGTGCTAACCAGGGAAAAAGGGGGGT
>ltr-1_family-68#LTR/ERVK [ Type=INT, Final Multiple Alignment Size = 1 ]
AGCTGTAATAACTGGCGCCCGAACAGCCATTGGACCCCGGACCTTGGATT
CCTGGCCTGAGCTGCGTCTTGACCACGCCAAGACAGAACCAGCTGTTCGT
GTGCTGATCCTCTGAAAAAAGGACCTACGTTTAAGCATGGCCTTTTGGAG
GGGGACAGTTCGAGACACTCGCTTCTCTCACCTGGGGAAGAAACCCCTGA
GGATCGAACTGGCCGGACCATCCCCCCAGCAGACTTTTTTTGGACTTCAA
CAGGAGCCAGCCCCAGCAGGAGACGGAATTTGTAAGTTTCAAATCAGCCT
CTCCTCTCTTTCTTGCACGCAAAAACTTTTAAGTCCTTTTTGGGTTTTTT
TCTCTTTTTTCTGCTGAGGGAGGAACTTAAATGGGAAATAGGCAAGCTAA
ACCCAGCCTTTCCCAATTTGAGAGAGACCTATACCCCTTTCTTCTGACCT
TTTTCTTAAAATCCAACTTTAAATTCTCTAAAGGTGTTCTTTCTAAGAAA
AATCTCAAATCTTTCACTAATTGGATATCTCAAAGTTTTCCTGATGCCAC
CAAAGACTCTGTCCTTTCTGATCCGTTCTGGGACAAAGTGGGGAAGAAAT
TCTATTCCTCTCAAGCAACTGGAAACCTCTCTGGTTCCAAATTCATTCCT
TTATTTCATTTAATGGTTAAAACGTGTTGTGCGACTAACCCACCCCAGCC
AAACCCGTTCTCTGCCCTTCCCCCCTCCCACTCCCCCTCTCCACCTCCGG
CAATGGCCAGCCCGCCTGCCGCCCCGGCCCTGGCCCGGCTGGGGCGCCGG
CCGCCCCACTTCCCTACTCCAATCCCGTATTCCCAGCAGTTCTCCCATAC
CCAAACCCCCCTGCTTGCCCCCTCGGTCCTGCTGCCACCCCCTAGGCAGT
GTACACGAGACCCCCAGACCCATCCCCCCTCCCCGGGATGGACGGCTCTG
AGCCCCCCCCAGCGCAATCCCCCTGGTATTTCGCAATCCTTCGCACACGA
CACCACACTTCCCCCTCTTGCACCGGCTCACGGTGCCTCTGACCCCCCCA
CCCCACTGCGTCTCTGCTCCCTGCCGCGTCCCTGCTCCCTGCCGCGTCCG
TGCTCCCTGCCGCGTCCCTGCTTCCCGCAGGCCTAACCATGGCAGCCCCG
TCCCAGCAATGCGTTCCACCGCCGCTGCCCCTCCCTGCACCCACAGAGCA
GGCATGGTACAACACGGGGCTGGTCCCACACAGCCCTGCGCACGCACTGA
GGGGCATGGAAAAAGCGTCACACCCCCCGCCAGCGTCTGTCCCTCTCGCC
GCTGGTGGAATGCAGCTATCCACGCCACTGCCCCAGGCTGCCGCGCATGG
AGCAGACTCTCCCTCCCCCCTCCCCCCACCGCCAATAGCCCCGCCACCCT
GGCAAACGCCGCCAGACCCGCTCTCTCCCCCCACAGCTACATCTTACGCA
ATGCCTGCTACTAATCCCTCTCTTCCTACACTCCCCCCTCCCCCTACCAC
GGGTTCTTGCAAAATCCCCATCTCCGCTCCTGCCCTAAAGCCCACCGCCG
CCCCACACCCTCCTGCAGCCCATGCTGACTCCACATGAAATTGAGAAACC
GGCATCACCTGCAACCCAACCTCCCCCCAAACGACCTGCTGCTGTACAGC
CTCTCCAGCCCCATGTTGCCACAACAGACCCCCTTCCCATCCCTCAAAAC
ACCCCCGACCCCCCGCTACTCCTGCCCTGGCTAAAGCAAAGTTGGCATTT
CAAAAATGCCGCGCTACGGCCCCTGTATCACAGCCCCGCCCTGCAACAGC
CAAGCCCTCATTTTCAGATGACAGTAGCAGCAGCTCTAATTCTGAATCAG
AGGACCACTGGGCACAGACACGCAGGGAGGCGAACCGGGAGGGAGACTGG
GAGCTAGCCCAGAAAATCTCAGCCTTCCCAGTCATTATAGGGAAAGGGAG
GAGGGGTGGTCCATCAACTACAAAAACATGGGAACCTATCGCATACAAAG
AAGTCAAAGAGCTTTGCGAGGCAGCAAAAGAACATGGGAGAGGGTCACAT
TTCTTTAGAAACTTATTAGAAGCCACTTTCTCTGCCTATACATTAGTACC
ACATGATATTAAAAACATTATTAGTTGCATCCTTTCCCCTGCCGAATATA
TGTTATGGGAAAGGCATTGGAAGAGACATTTAAAAACATTGTCTGACTCT
TATGCCAAAGATGCAAACCAGACAGATTGGACAATAGAACAACTGGCTGG
AGAAGGTGACCTCCAAAAACCCTCAGATCAAGCTACAACCTTATCTGAAG
TAGCATTACAAGACATAGCTATTGCAGCAAAGACATCGCTGCTCCTTACT
CTAGATGATTCTGTTCCTACACAATATTTCTCTAACATCAAACAGTCAGC
AAATGAAAGTTTCATTAAGTTCGTTGATCGTTTAAAAGCTAGCTTAGAGA
AACAGATAGAGAGTCCAGATGGACGAAAGGAACTTTTAGATAAACTTGCC
ATGGCAAATGCTAATGAACAATGTAAGAATATTTTGACGGCCCTACCCAT
GGACACAGAATCCACAATAGACCAAATGGTAGAGACCTGTACCAGACACA
CATCCACAGAAAACACAATGACCGAAGCAGTTGTAAAGGGCATCACAGAG
GGAGTTTCTGGTGCATTTGCTGCAGCAGTCTCTAAGGAGAATGCCCACTG
TTTCTATTGTGGTGAACTTGGACACTTTATAAAGGACTGCCCACAAAGGT
CACCCACCCAGGACCGTTGTGCCACGTACCAAAGGCACCAGAGACAGCAA
CAGCACCAGCAGCATTCAAAAAACTTCCATCGAAGTGCGGTATCAAGGCC
CTGCGCTCAGATAACAAATCAAAGGCCATACTACCCCACCCACATCGGAT
CACTGAGAGCAGACAACTGGACCTCAGCCAGCACCATCATCCCAGGCGAT
CCCAGAACACATGAGAAGGAACCAACACATGGAGTGCTACCAATCAGAAC
CAGATGTCAACTGGTAACATCACTGCCACTTAACTTTATTGACAAGAGTT
TTTACTGTATCCCCACAGAAAAGTACGGACCGCAGAACGGCCCATGGGAC
ATTCTTATCCTAAGCGATACCCTCCATGGTCCAGAACAACTCTTTGTATT
ACCAGAGATACAAACAGTGCACCCTGGACAAGAGATTCTTGTCCAGCTTT
GCTGCACGGACACACCTTTCTTTCTCCCACAGGGAACACCGATTGCACAA
GCCTTTTTACTTTCACAGAACTGCCCAGAACAGCTCCCTCTCAATCCAAC
AGCAATGTGGATAGAGATTGCAGGCTCAAACAAACCGACTATAGAGTGCA
GCTTGTTCTGTAAAGGAGAAAGGATCTACCGTCCAAAATATAAAACCATA
CCGAGGCCCTACGAACACTGCTTCCACAAACACCAACAAGAACTCTCCTG
AGTCAAATACAAAAACCAGACCAGCTCTGCATGGAGACGAAAACGTCGCC
AAATGCCCACCAACCAGAGAAAAGATCGTTCCACCACACAGCAGCAGACG
AAACAGAAAGCTGAACAAGAAGCTACAGCAAAAGTCAAGCCGTAGGCCAG
ACACAGCCTGAAAAACTGATCCTTAGTTTATATGTTACCGCCCCTTTTAC
CCCAAAATACCCCCATTTCCCTCAACCCTTGTCAAACCTCCTTAAACCCC
AAAACCTCCCCTCTCACCACAAAGCTAGCAAATCTTGCTTATACTCCCTC
TCAGAAGCCCCATCCCTGTCCAAAGATGAAATTTATCTACGTTGACCTTT
TTGGATGATGGGAATAACAGGATGAATTGCATCTTTGATTAAGGGAGCTT
TGTGGGCATTCATTGAAATTATTATTGTGTTACTTATGTTCTCTTGCCTC
CTACGTTGT
>ltr-1_family-69#LTR/Unknown [ Type=INT, Final Multiple Alignment Size = 1 ]
CACTGTTGTGATAGTACAAACTTATGCTACAACAAAGTGTCATTACCAAC
TAAAAGCCCACATTATCATTAAAATCATCACTTGCTTAATGCAAGTACAG
TTGAATTCTTGACTGTAGGATTTAACGTTATGAGTTCTGAGTTATGATCT
AAAAGTTTTAGACCACGTGAGGGA
>ltr-1_family-70#LTR/ERV1 [ Type=INT, Final Multiple Alignment Size = 1 ]
ATAATTATGCCTTAGGTTTTAACTTTTATATTTTTCAGATTCTGTACTGC
TTAGTGTGTAACTCCGAAGTTTCTTGTAGCCTGTTTATTTCTGCTCTCTC
AGGCTAGGTAGACATAACAAAGCCTCTCCAGGCCTGCTCTCCAAGGACAC
TCAGATCATCCTAGGCCCAAAAAGTATAAACCAAAGAGCCTCTAAGGGGG
GCAAGCTGAGGGGAATTACATCATTAACTGAAGCTTTAATTGGAGAATTA
ACCCTGCTGTGCAAATGAACCAAACCTATAAAAGTGTGAAGAACTCGTGA
CCTGTCATCCATCTTGGGGTCCATCTTGGCAATAGCCTCTGGCTCCCCAG
GGGGTATCTTTGAAGGCTTTTCAAATAAATACCTACTTTTATTGCCTTAC
TCCTCTCTAGTCTCTGTTTCTAGGAGGCCTCTTAGGCCA
>ltr-1_family-8#LTR/ERVK [ Type=INT, Final Multiple Alignment Size = 2 ]
TGTCCGTTTTCTGCGCTTCANGTGTCGGAGGAAAATAACTTTAAGGGATG
GGACTATGCAATTACACAAATTTATTGTTTAAAATAACAAACGCATCAGT
CGAGGCGTGAGATTTTACAACACCTCCGAGTAATGGCGACTAGTCACAAG
ATTTAGGGTTACATCGTAATTTATAACTTTCTAATCCAATAGATACTTAA
AACGACACTTTGTTTTAGATTAATGACCTATCACCTGTGGCACTTCTCAC
TGCAATGCAGCTATGTCTTGACCAATAACTTCTCATGTCCCGTACACACA
GATGTCTCTCTTATACCATCTACATTCTTAACTTAAACTATATAAAATCA
CACTATTATATTTTAAAACCCTTCACCAAAACACCCAGTGTACAATTTTA
CTTATAATGATAGGAACACAAGTTTGTAATCCTTTTGCTTAAAGTCCACA
AATCTCTGTAAATTAAGCCAGACCTAGTCTCTTCCAGGGTTGTAAATCAA
AGCCTCCTTTAATTGCAGGAGTTTCTACTCCTCTGTCTCCCACA
>ltr-1_family-71#LTR/Unknown [ Type=INT, Final Multiple Alignment Size = 1 ]
TGAATAACTGGTGCTCCCATGTGAGGACTCAGAGTTTGGACTTCCCTGAA
GAAATGAGAGGAAAAAGAAGAAAAAGCAGCTTAGAACTGGAAGAGGAAAA
GAAGAAAAAGCAGCTTAGAGCTGGAAAACGAAAAAGAATATTCCCCAGGG
AAAAAAGGATCTCGGACCCTAGTGCTGGTGAAAGGAACAGGGCCGTACTT
CTGAACAGTTACGGAACAGAGGAAACTGAGGAAAATTTCTGACGGCAAAG
TCAGGTATGAATTATATGCTTCAGGGTTAATCCTGAGTTCATAACGTTAT
GTCAAAATCGCAGAGAGATGCACTTAATAAGCTAGAATCTATGGTTAAAG
AACACCCTACAGCTGTCCCAAAAAACCAATTAAGAGATCTCGGTATCTCT
GAGATTCTGTACATCTAAGACTATATAATATAGCCTCTCTTGGAAATGGT
CCCGCTGCAAGTCTTCTTCCCATTTGCAGAGTTGTATACGAAATTATGGC
AAGCAAATTCCCTAATCAAAATAATGTAGAACAGCGCAGCAAAATGCCGG
CAGCTTCTCACAGCGACACAGCTTGCGCGCAGCCTCTGCAGCCCACACAG
GAGTGGGAGGGGACCCCACCTCCTCCTCAGGTGGCAGGAGCTAAAATTCA
AATGGAACAGAAGGAGTCTGTAACAGATCATGAGCTGCCCGAAATGTTAA
ACACAATTGCTGGTGCAGCAGATATGGCAAAAGCAAAGCAGATAACATCT
GAGGGGTTGCAGGGAAATGCGGGTTCATCCCTGGTCGATTCACGAACCAC
GGCACAGACTGACCTGGGACTGGAGCGGTCAAAACAACAAAAGCCACCCC
AGACAAGCCAGAGAGAAGCAGAATGTGATACTTTACCCGTCGCTGCGGCA
TGTAGTCTCCCTCAGTTGCCTGTTTTTATGCAAAATCCTATAGAATCCCC
CACTGCCGTGGCGAGCAGGGGACTTGTGTTTTTGCAAAATGGTGGCGCAC
AGCTTACCTCTGCCGTACAGCAAAATGGCAGCGCGCAGCATACATCCACC
ATACAAGAAGATGGCAACACCCAGCGTACTTCCGTAAACAATGCCTATGT
ACTTCCACCTGCACCATCTTGTGACCAACAAGTTGCTTATCCTCCAGCTG
CAGTTCTACAGTGGGCCGCTTCTGTTATTGCATCCTCAATTATATATAAT
ACACAGATAAAAACACAACTGAATTTCTGTATGAGGGAATAAGGCATGAA
TGCAGCTTTGAAGCCAGAAGGAAAAACATCTTTACAAGGCATAAATCTAC
AAAATACAAACAATCTACAGAATGCATATAGAGAATTAGTCACATTTTCT
TCTAATTCAGGTGTATTTTCAAGCAATAATCCAAGTAATTCTTCAGAAGA
TACACCTAACTTCACCAACTGGGCAGAGGTTAGAAGAAAGGCAGTAAAGT
GCCAGTATAATAGTGTGGGAATTGTTGGTATCGTAAAGCCTTGTTGACAA
ATGTGTGGTGTGGATCATGTTACAATTCAGAATTACATACAAAGTGTAAG
GCCACTGAAATTTTAATTATATTAGGTCACGAGGAAGGAAATAGTCCGCG
TCTCCATGGTAATTGGAGAAAATTTAGAGAGAATCCAAAGAGGTCCAAAT
TTGCGGAATTGAATGCAAAAGAAATAACTTTCGTGCCTTACGCTTGGCTT
GTCCCAGAACGAGATTGAGAAAAGAAACCAAAGTGTCTCTTCAAATCCCA
CAGAGGAATGGGGTGTCTGGACTAAATTTCTTCCTGAGACACCCTATGAA
CCGAACCTCAAGAACTGGAAATCTTTGGCTCAGTAGAAATGGATCAAGGA
TCTCATAAAAATGGGAGGTCTAATTATAATTGTTATCCTTCTCATTTTCC
TGAAAAATAATCCTCAAAGTTAAAAGAGGATCATGGTTGGATGATCTGTT
TGATTGGTTGAGCCTCGCTCTGTTGTGGAGAGAGCTTTTGAAATTGGCCG
TGTATGTTTCGATCGTCATTATAGTCATCATGGTACTTGTACCTTGTCTA
CTTCAGTATATCTGACAATGGTTTAACAAAGCAGTTAAAGCAGTGTTCAT
GGTTCAAACAGGAGAGGGAGA
>ltr-1_family-72#LTR/ERVK [ Type=INT, Final Multiple Alignment Size = 1 ]
TGTTGGAACCCTGGGTTCAGAGAATTTCAGTCTTTCAGTGCTGACAGGCA
ATGATCTCCAAAAGCACACTGCATTTGACCTGAGGGCTTGGGAAAGGCTT
CCCTTTTTATGTGATAGCACTGAGGTTGTTGCTGTGTAATTAAAGTTATA
TCACTGGGTGGAATATGTAGAGATGTAGAAAAATTAGGTTTATGGGATTT
AGTAACAAGATGGAGGATTTTGGGCATGGGTTTGCTCTTCTTCTTTCCTC
CTTCTTCTTCACAAATCTCGGTGTTTTGGTATTGGTTCAAAAAGCCCACA
GTGTGGATCATGAATAATTAGTTATTGGATTATAAGTAAAAATAGATTAG
TTGGCATTCCATAATTGGATAGTGTGGACTTGAAATGGCCTTGGAAGTTA
GAACTTGGGGCCATCTTCACCTTGTTAACTTAGAGGCATATCCCATGCAG
CTGTGCTGTAGATAAGAAATAATAAACATCAATTAGAAGAAGCAGCCTGG
TGTCTCCTGCATTTTAATCTGAACTCTGAGTAAAAGGACTCATGAAACAG
AGGCAAAGAAGAAAAGAAACAAAACAGAGAAAACTCATA
>ltr-1_family-73#LTR/ERVK [ Type=INT, Final Multiple Alignment Size = 4 ]
TTCTGGCGCCCGAACAGAGGACGGAAAAAGGGACCGTAGAGACGGATAGC
CTACGTCCGTCAGCCTGCGGGGAATAGGGACCATAGAGGCGGACAACCTG
TAGCCACGGCACGATGGAGAGTCTGCGTCGGTCCCGTAAGCAGCTCGGGA
GGCTGCAGAGGTGGTGAANAGTCCACACCTCCGAGCCCAGGAGCACCTAC
AGAGGAGTCCTGCTGGCCACGCACCGCCGGGGTCTTGCGCTGCGCAGCGC
TTAGGAACGCCGCTTACTCGGGAGAAGGACATGGGTGATAGCTGCCCGTT
ACCCCCCACNATGAATACTTTTACTATGCAGACAGGAAAAGTAGTCTCAG
ATTCTGTGTTTTCGCCTCCCGCATCCCCCCAAGCTGTTAGTGCCCCCTCT
GCATCGTTAGAGCATGAGTTATTGCCTACAGCCCCACCGTTTGAGCAATC
CCCCACAGCCCCCCCTCAACCGCCGCCGCCTGAGAGCCGGTCGGCAGCAC
TTTCACTCCCTTCTGAGCAAGCTAATAGTTCGCTTAGTGTAAACACAGAC
TCAGGAATTCAAGAGATAGCTAAGGAACGAGAGGAATTTTGGAGAGAGGT
TGCTAAAAATATTGCTGCTGAGGGAGACATAGATTCTGCCAGAGAGTTTG
TACAGGCTTTTCCAGTCGAATTTTCACCTCCTAATGCTCAAGGACAGATC
ACTGTTAATATCAGACCTTTAGATTGGAAAGTGCTTACCCAACTGCGAGC
CACTGTTAATGAATCTGGGTTAAAAGGGGAACCAACTCGTCAAATGCTTG
ATTNTTTGTGGGGCTCTATGCTCTTGCTACCGAATGATATTAAAAATATC
ACTAAGCTAATACTAACACAGCACCAGCGTATGCTGTTTGGAGCTTACTG
GCAGACTTTATGCCAGCAGTCGGTAGCAACGCAGCGGGGAGCAGGAGATC
CTTTACATGGGGTAACTTTAGAGGAATTAATGGGTCTGGGAAATTACACC
CGGACAGAAGCACAGGCTCTCATAGGTCCTGATAAGGTTCGGGAAAGCAT
GAATTTAGCACGACGAGCAATAGATCAGATTAAGCAACCAGGGGGATTAC
CATCATATATGAGTATCAAACAGGGAAGAGATGAGCCATTTGGTACCTTT
ATAGATCGCGTAGCAAACGCTGTTNTAGCAACTGGGCTTCCAGACTATAT
GCATGGTATTTTGCTTAAACAATGTGCTATCCAGAATTGTAACCCCACTG
CACGTAGTGTGTTAGTTACTCTGCCTGCTACTTGGACTATTGAGGAGGCA
CTAGAGAGAATGTCACAGGTCCCTGTAGGTCCCCAAGCTATGATTGTTAA
TGCAATAAAGGAACTTGGAAAGGAACTGGGAATAGGGATGAAACAGCAGG
CTGAGGTAGCTCAGAGGCAGATTGAGGCAAATCAGAGTCAGGTTTTAGCT
GCCCTTGCACCTTTGCAAAATCACCGGAGCGGGTCTCGACGACAGACCAC
CCGACTGCGACGTTTTCGCTGTGGAGCCTCCGGTCACATGAGACGGGATT
GCAACNCCGGTAACGTCCGGTGTCAGCATTGCCGGTCGGACACCCATGCC
AGCACTGCCTGCCGGAGGTCGGGAAACGGGAAGTCGAGCGGGAAGGCCCG
CCCCGCGATGACACCAAAAGCGGCAGCATACCCAGCGACCCAGGAAGTCA
ACACCTGCGCGCCTCTACCGNCNCTGANCAGCACTTTCGTCTCCAACCCG
CAACCCGGGGGAGCCTCGGGCTGGACCTGAGGTTGGCAATCTCAACAAAC
TGTACTCTTATAGACAATCGACCGCAACGTATCCCCACCGGGATCAAAGG
ACCTATAATTATAAATGGGAAAGCGGTCGGAGCACTTTTAATCGGACGCT
CATCAGCTACTATGGAAGGATTACAAATACTTACAGGACTAATTGATGTG
GATTATACTGGAGAAATTCAAATTATGGTACAGACTCTTTTTCCACCNAT
GTTCATAGAAAAGGGCACTCGACTAGCCCAATTGGTGCCTTTGCCGGTTC
TCACTGAAGGACTATCACCCGTACACTCCGACCCCAGGGGTGAGGGANCC
TTCGGATCCACAGGGCCGGCAGCCATGCTCACTGTGAGCTTGAAAAGTCG
GCCACGCCGCCAGGTGACAGTAACATACCAAGAAGAGACTGTTACCCTGA
CAGCACTCTTGGACACTGGCGCTGATGTATCCATCATCAGCAGTCACCAC
TGGCCTCAGCATTGGCCCACCTTTGAATCTGGATGCTACAGTCACTGGAG
TGGGAGGACTTACCCTCGCTCGCAAGTCCCCCCCATTGCAATGGACTATA
GCTGATCAAGTGGTAAATTGCAGTGTGTCTATCAGAATTTTGCAGGTGGA
TGGAACAGATCCAGGGACGATCTGGATACCTATATCGCCCACGGATCTAG
AATGGTTCCTGCTTAACTCACCGGAGCTGCAGCGAGCCCTCTTGAGCGAA
GGACCTAATTTGGTAGCAAAGCCACTACCAACACCTGTGTTAGCCTGGAT
GACTAACCATGGGTGGATTTCTAAACCAAAAAGAGCTCAAGAACCGCTGG
ATAATGCGCTTACTGTGTTCACTGATGCTGGAAGAAAGTCACGGAAAGCA
GCGGTCACGTGGAAAGANGATAACACTTGGAGGCACCGGATTCTAAAAGC
AACACCAGAGGATTCATTACAAACATTAGAACTTTATGCTGTTGCTTGGG
CCTTGGTGCGATGGAAGGACATTCGCCTCAATATTGTTTCAGATTCTTTA
TATGTAGTAGGGGTTGCGAATCGCATTGAGGATGCAGCACTGCGTGACAT
CAAAAACCAGAGACTGGTAGCACTCCTTATCAGCATGCAAATAGCAATTG
CTAAACGAACTGAAGCATATGCAGTGCTACATATTAGAAGCCACATGAGC
ACAGACGGCCTAGGGGAAGGAAATGACCGGGCTGATCAGCTAGTGGCAGG
AATCGTCCAGCCCCCACTACCGGTTCACCAACAGGCGAGAGAGGCTCANG
CCACCTTCCATCAGAATGCTAAAGGACTTGCACGAAGCTACGGCATTTCC
ATAGCCGAAGCGCAAGCAATTGTTAAGGCCTGTCCGGTGTGCAGTTTCCA
TAATAGTGGAATTTGCAATAAAACATAAAGAAGGGGCTCCACCAGCTCAA
AGGGGGACTGGAAGCTATGTTCACTTTAAGGACATGGCTACTGGGGAATG
GAAAGGCCCTGCAGAAGTGTTATATTTTGGTCGTGGCTATGTTTGTGTGC
TTACTCCTACAGGTCCGCAGTGGATACCCAGCCGCTGGGTCAAACCGACA
CCGCTCAAGCCTGGAGCCTCCACAATACCACCTTCCGGAGCTGAGTCTGC
TTCGGCTACATCTAGTAGCTGATCCGGTGATCGCACCTCTTGCAAACATC
GTGCCTACCCGATTTAGGCACTTTGAATCCTGGGAGGAAGCAGAACAGCT
ANTGGACGCCCTTGAACAGTATTATCCAGGGAAACTTNATTGTCGAACCT
GTGGTGTTTGCGGGAAGCCAGGGCATTTTGCATGGTTTCTTNTCCGATGT
GGGGGTTGTAACAAAGAGTGGTGGGTTCATCAGACACTTCTGTTAGGGGG
AGCATGGTGTATTAATTGTGAGGGAACTTGGCGACGTGACACGTTACAGA
GAGCTTTAGAACGGGAAACTGGTTTACCAATTTTTCAGGGTCTTACTCTT
TATGAGTCAGTAGAACAACGAGCTATTGCTGAGTTTCGCTATCGAATTAA
TCATAACGTTGCTCGCATTCGCTTACAGCTTAAATCCGCAAAAGTGCATA
GAGTTTGCGGAGATGGCCTTAAAATACCACGCCAATGGATGGTGCGTACC
CATGAGTGGGAACGCATGTGCCATCGCTTTAGCGCTTGCAACATTGCTGA
TAACCGTGCACGCTACCGATCCACACCACGTTAGCGCTAATGCAAGCTAT
TCTACCCTCACTGATAACTATCTCGATACTCACCTCTCTACTTCAAGGGA
CCTTTGGAGGACTTGGAGTTTGGGCCGTAAGTCTCATAAAAGAAGGTCTT
AGATGGGTCGGCATCATACTTTTGCTATTGCTTGGAGCACGCATTATATT
TTCTTGTTTAGCCAAACGTGTAGATCGACTAACTCAGGGAGTTTTGCTTG
CTCAAACTAATATAAACGGGGGA
>ltr-1_family-74#LTR/Unknown [ Type=INT, Final Multiple Alignment Size = 4 ]
CTGAAGTGTGAGAGATTGGTTACGTGAAAAGGGACATATAGATTCGGGAT
ATACAGATTCTTTGCAGCTTACTGATCTGAGAAGCTGGCTACGTGAGAAC
GGGCACATAGGCCCTTGCAGCTAGCTGAGCAAGGTCTCATAAGACAATGC
ACCACACATCCTGTGTAACAACTGAAGTTACAGAATATTACATGTATCTT
GCTCAGTAACTGAACCACCATTGAGTCTTACTGCTGAACTATGGGTTTAT
TTGCAGAGCCAGCAAGGTTAGGTTTTGGCAGCAAAACAATGGACATCTGT
GGTTAGAAGGCCAGGGAAAAAGGCAGAACTGCTGACCACGAAAGGGGGTC
TAAGGAGGGGTTTAGGATCAGCTTAGTCGACGTGAACCACTTAGAATGCG
CCGTTACGAATATGCATAAAGCCTATTATTGTTAGTATATAAGGAGTTCT
GGTACAATCAATAAATCGGATTCCTGCTGATCACTCATATTGAGCGTCTG
GGTTTCCCCTCTATCGCGACA
>ltr-1_family-75#LTR/ERVK [ Type=INT, Final Multiple Alignment Size = 1 ]
CCTGGCGCATTGAACAGTGACTTGGCTGAAGTCTTTGGAAGAGTGTCCCC
CGGGGAGTGAAAGCCCCGAGGAGTCACCATTTGGAGAGTCCACAAACCCA
ACAAGAGATCTAAATTCTATTAGACCTGCCTGGAAGGACAGCCAATAACT
CTCTCAGCATGAGAGAGCTGGCTGACAAATGGAGAACCATCCACCGAGAT
TTCTTCTTTTACCCGGGAGCTGGGAGCCAGAGGGCTTGGCGTGGCTCGGT
GCCGGATAAGCGGCGTGAGCAGGGACGCCACAGCAAGGGCTCAGCAGACT
GGCTTCGGAATCGGCGAAAGCTGGCGAAACTCGGGGTGAGTGAAGCCAAG
GAGAGTTCGTTCGGATCCCTTTTCATCTTTTCTTTTACTAGCTTTTTTTT
CTCTCCAGTGTTACAATAGAATCTGTTAAGAGCCCCACATTCTGGGACCG
GGTAATCGAGAGGCTGGCTTTTCTGAGGCAAGGCGGGGACGAGGCAGTTA
AGAAGTTTTTCCCCTCAGCAGTTTTAGTTTAGAAACTGGTCTTGGAATCA
GAACAGGAGGCTGCGATGCCTGAGAATGCAAAGTCCCAGGCAGGAGACAC
TCCTCCCTGCCGCGCGGCACTCCCTGCCCGCAGACGGCGCGGCCACTCGT
GGCTGCTGCCATGCCGGGGTGCGTCCCCCAACCAAGTCCACTGAGTAGTG
GCACGCAGCCTAGCCTGCCCCACCACAGGCACCTTCCCCGGTTCCAAGTT
CGAGCACCCCAGCCCTGGCCCTGTCACCGCGCCACAAACATGGCTCAAGC
CACATGGCCAGATCCGGCGGCCTCACCGCCCCCCCCCCCGCTACGGGGTC
TCCCGCCCCTGCCCCAAACAATGGAAGCCACGTGTCAGCAGCAGCTCCTC
AAAATGGCAGAAACCACATGGCGGGCATTTCACAATCACGTGGTCCCCAT
CCCCCACCTGCTCCCACATGCATCATCATGCCGGGCCCCTCCCCTACGTT
GATGGGTGTTACCGTGCTGGGACCCTCCTATGTCACCGGGAATCCCTTCT
GTGAGGCACACCCCACCCCTGCAGGAAATCCCTTTTGGGTCTCAGGCTCC
GCCCACACCCTCGCCCCTTTCTTTGGCAGCCCCTTCCCTAACCCCGCCTA
CCCCTTTGGCTCCCGTGGTCCCACAAACCTGGAAGCAAACAGAGACTGGG
AGTTTATAGCTGCCCGTGTTACATACAATAGACAGGGACAGAAACCGCAG
TGGGAACCATTCCCATTTGCCAATTTAAAGGAACTGTGTGAGACTGCAAA
TGATTTTGGGCGGGAATCCCCTTATTTCAAAAGGCTAGTTCAGGCTACTT
TCGCTGAAAGCATTCTAGTGCCGCATGATATTAAGAGAATCATGTCCAGC
TCTCCCCAGCTGAATGTCTATTGTGGGAGAGGACATGGAAAAGGCTGCTC
CGGGACCTCCACGTGAGTTACCAGAGAGATCCCAACAGATCAAATTTAAC
CTTAGAGCAGCTATGTGGCAAAGGCAACCTAGAAAAGCCTTTAGATCTGG
CCCGGACTCTCCTGGAGCTGGTCCTGGGTGACTTGAAGTGGGCTGCAGAG
AGGGCATTGTCTCTTACCCCCGCCAGCTCTACCCCTCCTGCCAGCCACTC
CAGTATAAAGCAGGAACAAGAGGAGAGCGTCATCAAATTTGTAGACTGGT
TAAAAGGGGCAATAGAGATCCAGGTCGAAAGCATAGCAGCTCAGAGAGAG
CTGCTTAGAACTCCCCCACCCTCAACCAAATGGTGGAAGTGTGCACCAAA
CTAGTAGGGGAAGAATCCACCCTTAACCCAAGCTTCCAACAAGGGGTGGT
GGGTGCCATAACAGCAGGAAAGGATGATAATGAAAGACCCCGGTGTTACA
ACTGTGGAAGTTTTCAACACTTCCCAAGATATCTTAACGGGAAAAGAAAG
CCAGTTATTACAGACTGTTCTACCTGCAAGCACCAGCCGGGAAATGGGCA
GTGAAGAGCGGCCTGGCCCCACGCAACAACACCATTGGCTGTCTCTCCCT
GCCCTGCCACCCATGCCATGGATAGTGACTCCTTGCCGCAGTGGGAAGCA
GGCAAAAGACTTTTGCTTGTGACTACCTGTGCACACCTTTTCCACGATAG
AACTCAGCAACTCATATACGCAGGTTTTGAAAAACTTTTGGATAAAATAG
TAGATGTTCCTTGGACCACCAACAACAGCTCCTGAGAACATAAGAAAAAA
CAAAGATAACCCTGACGCTGAATCAGACAAAGACGAGACTAGTGCCACCT
GGAGGTGACGTCGACGCAAAGTGACAAGCCACGTGAACATCTAATTTGGG
CCCCCTCCAGACTGTTTCAGTTTAAAATCCCCCTGAACCCCTCTGACCTT
CCCTCATGGTTTCCCCACCCGAATAATCCCTTACCCTTCCTTTACCCCAT
ACCTACCTTCTTTTTTTGAAAAGGGAGGATGGAAAAGGGAAATTGATAAA
GGGAGAATGAACATTTCCAGTTTCAGGTATTCTTGAGTGATTCGGCCTTT
CAATAATCTTGCCATGATCCTTAGCAACTTTATTTGAGACCCTTACAGAG
ACACGGGCCCCAGCTCCCCCATGGAACCTGGCACCTGTCACCCTGCTGTC
TCCTAACCCGAGCAAGTACAAAGAGACGCTGCTGTGGCTATGGATGCTGT
GGCTGATAAGAGCATGGAAATAGAAGCTTTGGTAGCCCAGAAAGGTCCAC
CGCACCCAGCACCATTGAAGGAACTCGAGACTGGGTGGGATATTGGGAAC
TCGGGGGAGGGGTTGCCTCCCTCCAGAGGCTTTGCGGGTGTTTCTGGTTG
TTCTGCCATCCATTCATTGTTTGAAATACTGCCACAACCCTAGACCTTCA
GTGTTAAAATCAAAATACCCTTTCCCCGGTCATAGAAAGGGGAAGAACAG
TTCCCACCTTAGTTAGTTCCAAGTAATTGGGGGGGGACCCTTCTTTTAGA
GTAAGTTAGGAGGAGA
>ltr-1_family-76#LTR/Unknown [ Type=INT, Final Multiple Alignment Size = 1 ]
CTGTTGCAATGGCTAAGTCCCCTTTACACTCCCCAAGTTGCCCTAAAAGT
GGTGTCTCCTTACAACGCTGTGCTAGAAAGTTCTCCCTTTGTCTAGATTC
TGCTGGCCACTGGCCCTCTCCCCCCTCCCATCCATTTTCCCATTGGCCCC
TGTTATGTCATTCAACCTTGCCTCTGCTCCCTAGCCCTCAGACTATTGGT
TTTGGATGCTCTGCCTGCCTTTGGGAGTTTTCAGGATAATACTGGCAAGG
GCTTTCGGTTTTGGGTTCTTCTTGCTTCTGTTCCCTTCAGGTGTGTTGCC
ATTAAACACCTCAGAACTGCATGCAGAGAACCCCTCTCGCCTCTCTATCT
CCGGTTTGTGCATAGACTGTGTGTGAGCGGCTGTTCACAACCACCTGCGA
AGGTGAGATTGTGTGCATGGGTAGGTGCCAGGAGAGTGCCGCCTAAGCGT
CTCCATGAGGGACCCAGTAGGAACAAACGCAGCATCAATCCACCAAAGCC
CTCTTCCATA
>ltr-1_family-77#LTR/Gypsy [ Type=INT, Final Multiple Alignment Size = 1 ]
TTCCCCAACAGTTTGTTAAAACGATCTGCATGAGGTTCGTCATATATAAG
AAGCTTAGCTTGGTTGCACCAAGAAGTTACATTGCTATAAGCTGGGTGAT
ATGGGGTAACGTTTAAATGAGGACCGTTTTCTCCTAGGAAGTGAAAGAAA
TAGCAGGTATCCATAGTTAACGAGCCTAGGATTTCTAGCTCTTGAAGGTC
AGATTTATCAATTTTAGAAATCATCCCCTTGATGTTAACTTGAATCCCAC
CATTTGACAATTCACAAGTTAGCATTGGTCGTTGTTGACTTATGTGTTGA
ACCCATAGAACCTCAGGACTTTCAGGAGCAACTGAGAAACGGCGCGGTGG
TATTTGTTCCGCAGTTCCCATGGGCAGTGCTATGGCAATGGCTATAGGGG
TTCTAGGTGGGATATACAATGGGGGATGGCAGGCATTTGCTAGCACTAGC
AGTTCTTCATTGCAGCTAGCAGATATTACGCAAGGCAAAACTAGCAGTCC
CAGGATGTTATTTCTCTCTTTACCAACAACCAAAAAGTCTTGTCTAGTTT
GTGAAGCCCCTGTAATTCTTGTTGAAATATAGTCATAACCATTATCCTTT
AAAAAGGCTGTTGGCTTGGAGGTTGCCAAGGTGCACTGGGACCCTGGGGG
TAGCAGGCCTGGGTCATTACTTGGGATTGCGCTGATGGTGAAGCGAAGTG
GTTCTGAGTTGGGGTATTCATAAATTTTACCTTGGGTGTTTGGGGTGCCA
CTACTTGTTTCGTCACGCGATGGCATTGCGCGCTCGTATTGGAGTTTTTT
GGACTGTGTTTTCCACTTGTATCTTGTCTGGATCGACACTGCCAGGCAAA
ATGCTTTCCCTTCTTGCAGATAGGGCAGCGATCTGGTGCTTGTGCACCTT
TTTTGAGTTCTGGGCAGTTCTTCATGATATGGCCGGGTTTTTTACAGAAA
TAGCAAGGTCCTGAAGTTACAGCAGCTTGCATGACAGTCATGGTGTTGCT
TTGTTGCTGGAGGTTTAGATGCAAGGCAGCCAGGATTTCAGTAAGTTTTT
GGTCTCGTGCTTCTGCTTGTGCTGCCTGTGCAGCTGTTTGTACTGTTTGA
GCTGTCAGAGACCTCTCAATTTTTTCTCCTAGAGCTTTTCCAAGTTCATT
TGCTTGTATAGTTGCCACCTGCTGTGGACCTCCTATTTTGTTACAGGCAT
CAATCATCTCAGGCACTGTGGGTCTTTCTTTTCCCAAAGTTTTGATAACT
TTTTTACATTCTGCATTGGCATTATTTTCAATAATGTCCCGTATCATTAT
TGGGCGAGCTATGTCGTCGTTGCATTGTCGTTCTGCTGCTTGGATGACCC
GGTCCACAAATGTGGTGAATGGTTCAGACAACTCTTGGCTAATGAGATTA
TAGGCTTTCTCAAAACTTCCTGCAGGCTGAATTTGCAAGAAGGCTTTGCG
AGCCATCTTTTTGATGTCATCTAATGCTGTTTTGGGTAAATTTATTTGAT
TGTCATTTTGATCATCAGGATGGTCACCAGTCAGCTTAGATATGACAAGG
GTACGAAGGTCTGCGTCAGTACTTTGTTTATAAGTGGCTAGTACCCCTGC
AAGCAGTCTCTTCCATTTGAGTTCCCATAGCATATATTGTGAGTCTGTGA
GAATTATACTAGCAAGATTTTTACAGCCATTTGGTATAAGAACAGACTTA
GTTCTTTTTTGGAATTGTTCTGTATTAGGATTGAGGGGTTGGCATTTGCA
GGGGCAGAATAGTTCTCAGTCTGTCCTGTATTTATAAAAGCAGGTGTCAT
ATTCCACCCTCCTTCTCCTTGCTGCATGGCTTGTGTGCCTGGCTGTGGCA
GTGGGATCGATTGGTGATACAAAGTAGTCCCATTCGGTGTCAGGAGCGCA
GAAGGCGATAGCGCAGCTGGGTGTTTGAGGGGGTGCGAGCGTGATTCGGT
TGTAGGTTACGGGATGGCCGGACGTAGACGG
>ltr-1_family-78#LTR/ERVK [ Type=INT, Final Multiple Alignment Size = 1 ]
TTGTTTCTCTCCACAGATGGTGACCCTGGACGTGATACTTCAAAAAGAAG
TGGAGGAGACACCCTGATGGAGAAGACCGGCAGGAGATTTTTGCACAGCT
GGACGGTGAGCCAGGGGAGCAAGGGAGCTCCAGGATTTATCAAAGTATGT
GACGACCGGACACCCTTGAGGTGAGCAGCCAGTGCAGCTATGGGGCAGAA
AGTTTCTGCAGAAGAAGGGGCCAGAGTCAGGTTACTGTTACAAATCCTTT
CTATGAGAGGGGTGAAATATGAGGAGCCCACATTGAGATGATTGTTGCTA
TGGTGCCGGCAAAACGGCTCTGCACCTGAGCCAAATATGGCTTTTAATCC
AGAACCTTGGAAGGGAGTGGGTGACCGCTTGTGGGACGCTGTTAGCAATG
GGGATAAGGAAGACCGTTCTTTGGCTACAGCATGGAAATTAGTTTTTGTG
ACCTTACAAGATATGAAAGCGGAGCGAGCAGCTGCCAATGGGGCCACACA
GGCATTTGCGGCAGCCCCAATAGCCTGCCCTGTTATCACAGCTTTTGAAC
CTCCCTTACCGTATCCAAGTGTCCCTGAGGAGGCACCTGCTGTGCCTACA
GCCCCAATACAATCTAAGCCGCCTCCAGAGGCACCTGTGGAAGTTGACAC
TGAGTATCCACCTCTGCCACCTACCCCTCCAGGGGGAGACTTTTCTTTTC
CACCTCCACCACCTAGTGCTGTTCCTGCACCACCCCCGCTGCCGGCAGCA
GACTGGGGTCTCAAGATACTTCAGAAAATAGAGGAGCAGGAGCGTGCATG
GCTGGCAATAGAACCGCAATAACCAGAACAACCGAACACGGAGTGGGAGA
GACTGCTGCGAACCTTACGGGAAAGAGACGTAAGGAAGATCAGATGGGAG
GAAAGACAACCAAGTAACTCAGGGTTTAGGGGGAGAGTCAGATTGGGATT
GTTTGCAGTGGATTCAATGTAAGGAAATGGAAGCAGAAGAGTTATGGAGG
AGAAAGGGAAAACAAATGGGGGGGAAGTGGATCAGCAGGTGGTGGATCAG
GGCCAAGTGATGGGTCAGGGCCATGCTATTTTGAGAAAAGCTGGAAAGGA
GTTATACAGAATGCCATAATAGAGGGAGAATTTATTCCTGGGGCTTATCC
AGTAGTGTTGGGGGGCACAAATCCTGACGGGGGCCGTAAACCTAACCACT
GGACACCTTTTGTTTGGGAGGTAATTAAAGAAGCTAGAAAATCAGTTCGT
GATTATGGGTTGCAAAATCCTTACACACAGTCATTTATTGATAACATCTT
AGGGTCTAATATTCTTTGCCCTTATGATTGTCAACAATTAATGCTATTAT
TACTCACAGGGATGCAATATATATTATTGAAGTCTAAGTGGACTGACTTA
TGTCAGCAAGCTGCTGTAGCTAACTTAGACAGGGATGATGATGATGACCC
TTTGAAATTTGCATCTGTAGAAATGCTAACAGGAACAGGTGCATTTATTG
ATGCTCAAGTACAGAGCCAAATGAATGGACAGATTTTACATCAGTCAGCC
CATGCAGCTCGACAGGCTCTGAGGCAAATGCCTGAGGATGGCAAAATAGT
GCCACCTTTTACTAAAGTAACACGAGGACCATCCGAAATATACATGTCCT
TCTTGGATTGATTGTGAGAAAGTATTCAAAGGTCTGGCGTTCCTGAAGTG
GCAAGGGATTCTGTCCTTATGTCCCTAGCAGTTCAAAATGCTAATTTGGC
ATGCAAAAGAATTCTGATGGCACTCCCTCGCACTGCTTCCATAGTAGATA
TAATGGAGGCCTGTGAGAAAGTCAGAATGCCGGCAGAAAATGCTGTCCTA
ATGGCTGAAGCATTTGCTGTGGCTGTAAAGCTGCTTGTAAAACAAGGTCA
GGGAGATAAGGGACCACCTTGTTTTAAATGTGGGAAACAAGGGCATGTAA
AAGCACAGTGCCGAGCTTCTAAAACTGAAAAAGTTACCTTTTCTGGGGTT
TGTAATCATTGTCAGAAAACTGGGTATAGGGCCTTTGAGTGCAGGTCAAA
TTTTAAAAAGGATGGTACCCCACTGGGAAACTGGAAGAAGAGCACAGGGG
GCCTCGGTGCAATGACCAATACGGGGACCCAACAGAGGGCTGCTTGGATC
GCCTCTCCGCTGCCACCTCAGGGAGTGCCGGAGTGGACGTTTCCACAGCT
GTAACAGAAGTAACATTGTTTGATTTGCAAGTGCAGTGTGTCCCTACCAA
TGCAAAGGGACCATTAGGGAAAGGATTAAGTGCAATTTTGCTGGGACGAT
CGTCAACTTCTGGCCAAGGAGTGTTTGTGCTACTAGGGTTTATTGATGCA
GACTATCAGGGTGTCATACATATCATGGTTTGGACTCCAAATCCTCCAGT
GCAAATACAGGAGGGAGAAAAAATTGGGCAATTGATACCATTCCAGTCTT
CTAGCAATGAATATAAAAAATTCAAAGCCACAATGCAAAGTTTTGCTATC
ATGGAAAGATGGGAGCGCTTGCGAATTGACAATGTTAGTTGATACAGGAG
CAGATGTCACTATAATTGGAATCAACAACTGGCCAAAAAAATGGCCCATA
AAAATGCAGAAACAGTGATTGGGGGTGTGGATGGACAGCAAAATACCTGG
ATAAGTGCAGATATTGTATCCTGTAGGCTTTTGGATGGTAGCCAGTGTAC
TGTTAGGCCATATGTTATGCCTATCCCACTGAATTTATTGGGAAGGGATG
TTTTAAGTCAGTTGGGTGCAACCCTGGTTACAAAATCACCCAAGTTGGAC
AATATGTGGTATCACCAACTCAGATTTACAACTTCTGTTAAATTTATTGT
CAGGAGGAGGGGGTGTTAATGCTCCTCAAAATGTAACCAAAGCAGCACAA
AAGGCTCTTGAAAATAATGGGCAAAAAACTGTACAAGTCTATACATTCCA
CATGAATCCAGATGTGAACATTGCAGTAGCTATATTTAGTCAAAAAGCTC
ACGTGTTTGCAGCGAAACCGAGTAATAGAAATATCCGGATTCAAGCCTGC
AGGAATTATTGTGCCAACAACTAAAGTATATTTAAATTGGATGCTAAGAC
ATAGCAGAGACTTGCAAACTGCTACTTTGGAGTTTACAGGCAAACCAGTG
TTCGTACACCAGGACATAAAATGTACACATTTGTAAAAAATACTGAGATA
ATTTCAAAATCCCTTTGTTCTTCTAAGCCAGTTCCAGTGGAAAAACTGGG
AAGGCTGCTTATGTTTGGAGAGAGAAAGAGCAGTGGAAACAGGAAGTTCT
ACATGAAACAAATGGCCACTCTACTCAGTACTTAGAATTATTGGCAGTAG
CAGCAGTATTTGAAAAATGGAATAATCAGCCAATTAATGTTGTATGCGAT
TCACTGAAACCATGGCTGGGGAAAGACAGCGATCCCAACCTGTGTGCTGA
TACCGAAAATTGAAATCTCACCTCAGCTACAGCTCAAATGTCCTGATTCA
GACTGTGGACAGTGTAAACCATGGGTATTGTGTAAGTTGTGATGCAAGGT
GGTATTGCAGTAGTATTAATATTGTTACGAAAAAATGTAAAGAAATACAT
ACTGCAGAGGAACGTAAAGTAGGAGTAAAACAAGTTTTTATTGGAACAAG
ATCCCTTTGCCAAAAGAGGCTGAAGATTGGTGGGTACCTGAGGATGACTG
CTCATGGCTTTTAGCACACTGGAAGGAGAGAATGCAAGAAAAATGGGATC
TAGTGGGAAAATTTCAGTGATCACATTTTTACTGTTAAGCCTTATGACAA
CAGTCAAAGCATACAATATGCTGGAAGTAGCACCACAACACAATGTATGG
GTGACTTTTACTAATGATTCCTTTTGTCTGTCTATGGCTATGCCAGCTGA
TCCATTCCGTACTTGCTTGATAGGCATAGCTGACTTTAACCCTGAACGAT
TTAAGGGATACCTAAATAGACCAATTCCTGCTACTAGTAATGTTACAATG
CTTAATGCTACATTATTGGCTGGTTCAGAAGCAGCAGGAGCCATAGCTAA
TTGTACTGAGGACTTGCTTTTGGCACTTAATGCGACTTCAATAGAGCCCC
AAGAGCTTACACTGTTAGGTTCAATGGGAAAGAACGGCAGTTGTGTTGAA
TTTGGTAATGTTCATGGTGTCTTGGCATGTCTTAATAGAACCAGACAGCA
AGACCCAGAAACAAATTATGGCTATTTCCAAAACATCTCACCCAAAGCAC
CAGAATACCATGAATGTGTTCCAAATCAAACTCGGAAAATAGGGTGCCAG
AAGAATGAGTATTTGTTTTGCCCACACCGATTTGTGCATGAAGTAAACAA
TCCATCTGCTGCTCTTTGGAATAATGATACAGCTAAACGAAACATGAAAA
AGATCACGACAGGACATGGGCTAGACACATGGTTGGAAGGATTTGGGCTT
ACTGGGTGGTTGAAAGATTATTGTCAAACAAATCCTTATTATAGGGGCTG
TGTTTATTTGTTTTTTAATTGTTTTGCCATGTTTAATCACTTGTATTTCT
AGAAAGGTGTAGAAATCAATACATAGCATATGGCTGGTTCAAGGAAAGAA
AGGGCAGAAA
>ltr-1_family-79#LTR/Unknown [ Type=INT, Final Multiple Alignment Size = 1 ]
TGTGGAAACCATGTTTTTACTAGAAAATGGACATATCGTGAACCAGCCAT
AAAATAGAAGAACCAGAGCATGTAAGACAGAAGGACTTAAGCACGTACAC
AGGGGAAAAAGTCCATGGGAAGGTTGTGAGAAAGGAACAAGCAGCATTGG
GGAGGATGTGAAGGAGGGAAAAGCAAAGGAAGAAAAGGATAAGAAAATGC
AAACTGAAGGACAGTTGTGACATACACGATGGACGATGTGACACACACAC
GAGCCAATCATAAAGCATAAAGTAGTGTGTGAAAATAGGCCTTAACCAAT
AATAATTATGCACGATCGTGTGTAGGGAAAGCAAGGATTGTATATTAGGG
ACAGTAGTTCATCAATAAAATGGCTTCTGCCTGATTCACACTGAATCGTG
TTGAGTCCATTGTTTCTCTCCGCA
>ltr-1_family-80#LTR/ERVK [ Type=INT, Final Multiple Alignment Size = 4 ]
AGCTGTGATAACTGGCGCCCGAACAGCCTTGGACCCCGGAGCCCCGGACC
TGGCCTGAGCTGCGTCTTGACACGCCAAGACAGAACCAGCCGTTCGTGTG
CTGNTCCTCTGAAGATAGACCTACGTTTTAGCAGGCCTTTCGGACGGGGA
CAGTTCGAGACCCTCGCCTCCCACCTAGGACTGAAGTCCCTGAGGATCGA
ACTGCCAGACCATCCCCCCAGCAGACCTTTCCAGGAGCCAGCCCCACCAG
AAAACGGGATTTGTAAGTTTAAACTTGGGGCTCTGCTCTCCTCTTGCGCG
CATTTTAAGTNATTTTGGGTTTTTTTCTCTTTTTTCTGCTGAGGGAGGAA
CTAAGATGGGACATAGGCAAGCTAAACCCAGCCTTTCCCAATCTGAGAGA
GACCTATACCCCTTTCTTCTGACCCTTCTCTTAAAATCTGACTTTAAATT
CTGTAAAGGTGTTCTTTCTAAGAAAAATCTCAAATCTTTCAGTAATTGGA
TATCTCNAAATTTCCCTGANGCTACCACNGACTCTGTCCTTTCTGATCCG
TTCTGGGACAGNGCGGGGAACAAACTGTATTCCTCTCAAGCCTCGGGAAA
CCTCTCNGTTTCNAAATTCATTCCTTTATTTCATTTACTGGTTAAAACGT
GTCGTGCGAAAACCCCCCCTCAGCCAAACCCCTTCTCTGCCCTTCCCCCC
TCCCACTCCCCCTCTCCGCCTCCGGCAATGGCCAGCCAGAGCGCGGACCC
CGCCAGCCGCCCCGGCCCTGGCCCGGCNGGGGCGCCGGCCNCCCCACTTC
CCTNCCCCGATCCCCTGTTCCCGGCGGTCCTCCCGTACCCGGCCCCCCCC
GCTCGCCCCCTCGGTTCCGCTGCCACCCCCCAGGCAGCGCACGCGGNACC
CATCCCAGACCCATCCCCCCCCCCGGGATGGATGCCTCTGAGCCGCCCCC
AGCCCCGTCTCCCTGTGCCCCTGGTATCCCGCAACCCTTCNCGCACGACA
CCACCCTTCCCCCTCTCGCACCGGACCCGCGGTGCCTCCGACCCCCCCCG
CCCTCACGCCCCCCCACCGCGTCCCAGCTTCCTGCCGCGTCCCTGCTCCA
CGCGGTCCTGCCCCCCCACACCCCAGCGCGGCGGCCCCGTCCCAGCAAGC
CGCCCCGCCGCCGCTGCCCCCCCCGCACCCACGGAGCAGGCATGGTACAA
CACGGGACCGGGACCGGTCCCGCAGAGCTCCCGCGCACACATCGTGGGGC
ACGGAACAGTCACGCCCCCCGCCAGCGTCTGCCCCTTTCGCCGCTGGCGG
AACGCAGCTATCCGCGGCACCGCCCCAGGCTATCGCCCGNAGAATGGAAT
CTCCCTCCCCCCTTCCCCCACCGCNAATGGCCCTGACACCCTGGGCAGGC
GCCGGCACACCCGCTCTCCCCCCTCCCAGCTGCATCTTGCGCAATCCCTG
CTGATGCTCCCCCTCTCCCTGCACCCCCCCTCCCCCCACCACGGGTTCTT
GCGCAATCCCCATCTCCCCCGCTNCTGCCTAGAGCCCACCGCCCCCCCAC
ACCCTCCTACAGCCCATCCCGACTCCACACGGAATTGCGAAACCGGCACT
ACCTGCAACCCCCCNCAAACGACCTGCTGCTGTACAACCTCTCCACCCAC
ACGCTGCCACAACAGACCCCTTCCCACCCCTCAAACACCCCCGACCCCCC
ATTCCCCTGCCCTGGCTAAAGGAAAGCCGGCATTTCAAAAATGCCGCGCT
ACGCCCCCTGTATCCCAGCCCCGCCCTGCCACAGCCTATCCCTCCTTTTC
AGATGACAGTAGCAGCAGCTCTGACTCTGAATCTGAGGATCGATGGGCAC
AGACACNCAGGGAAGCGAACCGGGAGGGAGACTGGGAGTTAGCCCAGAAA
ATCTCAGCCTTTCCAGTCATTATAGGGAAAGGGAGGAGGGGTGGTCCATC
ATCTACAAAAACATGGGAACCTATCCCATACAAAGAAGTCAAAGAGCTTT
GCAAGGCAGCAAAAGAACATGGGAGAGGGTCACATTTCTTTAGAAACTTA
TTGGAAGCCACTTTCTCTGCCTATACATTAGTACCACATGATATTAAAAA
CATTATTAACTGCATCCTTTCCCCTGCCGAATATATGTTATGGGAAAGGC
ATTGGAAAAGACATTTAAAAACACTGTCTGACACTTATGCTAAAGATGCA
AATCAGACAGATTGGACAATAGAACAACTGGCTGGAGAAGGTGACCTCCA
AAAACCCTTAGATCAAGCTACAACCTTACCTGAAGTAGCATTACAAGACA
TAGCTATTGCAGCTAAGACATCGCTGCTCCTTACTCCTGATGATTCTGTT
CCTACACAATATTTCTCTAACATCAAGCAGTCAGCAAATGAAAGCTTCAT
TCAGTTTGTTGATCGTTTGAAAGCTAGCTTAGAGAAACAGATAGAGAGTC
CGGATGGACGAAAGGAACTTTTGGGCAAACTTGCCATGGTAAATGCTAAC
GAACAATGTAAGAATATCTTGAGGGCCCTACCCATGGACACAGAACCCGC
AATAGAACAAATGATAGAGACCTGTACTAGACACACATCCGCAGAAAACA
CAATGACCCAAGCAGTTGTAAAGGCATCACAGAGGGAGTTTCCGGTGCAT
TTGCTGCAGCAGTCTCTAAGGAGAATGCCCGCTGTTTCTATTGTGGCGAA
CTTGGACACTTTATAAAGGACTGCCCACAAAGGTCACCCACCCAGGACCA
TCGTGCCGCCTACCAAAGGCACCAGAGACAGCAACAGCACCAGCAGCGTC
CAAAAAACTTCTATCGGAGCGCGGTGTCAAGGCCCCGCGCCAGACAACAA
ATCAAAGGCCATACTACCCCGCCCAGCTGTGAACTCCACATCGGACCACC
GAGAGCAGACAGCTGGACCTCACCCGGCACCATCATCCCAGGCGATCCCA
GAACACATGAGAAGGATCCAACACACGGAGCGCTACCGATCGGAACAGAC
GCCAACTGGTAACATCACTGCCATTTAACTTTGTTGACAAGCGTTTTTAT
CGTATTCCCACAGGAAAGTATGGACCGCAGAACGGCCCATGGGACATTCT
TATCCTAAGCGACACCATCCATGGTCCAGAACAACTCTTTGTATTACCTG
AGATACAAACAGTGCACCCTGGACAAGAGATTCTTGTCCAGCTTTGCTGC
ACGGACACACCTTTCTTTCTCCCACAGGGAACACCGATTGCTCAAGCCTT
TTTACTTCCACAGAACCGCCCAGAACAGCTTCCTCTCAATCCTACAGCAA
TGTGGATAGAGATTGTGGGCTCAAACAAACCGACCATCGAGTGCAGCTTG
TTCTGTAAAGGAGAGAGGGTCTACCGCCCAGGCCCTACAAACACTGCTNC
CACAAACACCAACAAGAACTCTCCTGAGACAAATACAGGACCTCCCCAAA
ACCAGACCAGCTCNGCATGGAGACGAAAACGTCGCCGGATGCCCACCAAC
CAGGAAAAGGATCGTCCCACCACACGGCAGCAGACGAAACAGAAAGCTGA
ACAAGAAGCTACGGCAAAAAGTCAAGCCGTAGGCCAGACACAGCCTGGAA
AAACTGATCCCTAGTTTATATGTTATCACCCCTTGTTACCCCAAAATATC
CCCTTCCCTCAACCCTTGTCAAACCTCCCTAAACCCCAAAACCTCCCCTC
TCACCACAAAGCTAACAAATCTTGCTTGTATTCCCTCTCAGAAGCCCCAT
CCCTGCCCAAAGATGAAATGTGTCTACGTTGATGCTGTCCTCGCCGCNGC
CTCGATGACCTAAAAGTAGTCAATGACCTTTTTGGACGATGGGGAATAAC
GGGATGGATTGCATCTTTGATTAAGGGAGCTTTGTGGGTATTCATTGTAA
TTATTACTGTGTTACTTATGTTCTCTTGCCTCCTACGTTGCTGCAGAAAG
GCTGCTGGGAATGCCTTTTTAATAAATACA
>ltr-1_family-9#LTR/ERVK [ Type=INT, Final Multiple Alignment Size = 1 ]
AGTGGTGCCCGGTGTGCGGCGAATTTACAGCGCAGAGGTCGGAGTCAGGA
TGAAGAGGATTCCCCTGGTCGACGTGAGTTGATTTACCTGAACCCTGAAA
CGAAGGGTGATCAGGCGGAAGCTAAAGCTGAAAGGAAGCTTAACGAAGGG
TTGCGGGCCGATTTCTCCCATAGCACACCGGAAGGAGAACTGCCTTCAAG
GTTGGGTGGAGGCAGGAACCGGGTAGGTTAGATATGGGTGAGAATATTTC
AAAAGAACAAAGGGATGTTTATAATAAGTTAGATGCCTTGCTGAAGTTAC
ATTCTGAGCCTCTTCCCAGCAAAGAAGTGAAAGATTTATTGCTTTGGGTT
TTCCGTAATTGCCCTGACGTTGATTTTGACCTTCTTCTTACTAAATCAGT
TTGGGATGATATTGCAACTAGACTTTACGATCTCGCTTCAAAACGCGATA
AGGCGGCGGCTATGTTAATCCCTGCTTGCCGGGTGGTGATAGAATTGTTG
AACAGCTCAGTGATTAATGGCGGCTCTGAAATTTTAACTGCACCACGGGC
TCCCTCGCAGTCGCCCCCTCCGGCCGCTTGTAATATTGCACCCGAAAGGG
GGGGTGGTGAAGAAAAGAGGGGGGAGCCCTCGGAAGTGACGTATGGTGCC
GGAGGGCGGGAGGCCCCGGAAATTACATCTCAGGAAATGACATCTTTGGA
AGTGATGAAAGCAAAGATGGATGCCCCCATGACAGCTCGGAGGGTTGCCG
GTAGCACAGCAGATGTGCAAACTCAGGATGAGTGTTTACCATCAGTGGAT
GAATCTAATTTAAGCCTTCAAGATATGAATAGGCTTTCCTCTGCCGATAA
GCAGAGAGAAATAAATCTAAGAGAAAAGCCTGTTTTAACAAATTGGAATG
TTATACATCGGAAGGTATCTAAAGAGGATGATCTTGTCTCAGCTTGTAAA
TCGTTGTTAGCATTGCCGGTGAGGTATGGGAGAGGAGGAGCAAACCCGAG
ATGGGAAGCTCTGGCACATGATGACATTAAGGATTTAAGAAGAGCGATAA
AGGAGAGTGGTTTGGGATCTCCCTACTTTAAACAGCTGTTAAAAGCAACT
TTAGATCATGTGGATTTAACACCTTTTGACTGTAAAAATATTGCTTCCAT
GCTTTTAACTGATTCGCAGTATTTACTGTGGGATTTAAAGTGGTGTAGAC
TTCTTGGAAAACTGATAGAGAATTACGCAGGAGGTCCTAATGCAGCTCTG
ACACTTGCACAATTGGCAGGAGATCCACCTCATGACAGGCCAGAAGATCA
AGCAGATCTGGCAAGGGCGGTCCTTGCTGACCTCAAAGAAGCAGCTAAAA
GGGCACTTTTGCAAATTGAGCCTGTGGGTTCTCCACAAGGTGCCTATACA
CAAATCAAGCAGGGTCCTACTGAGACCTTTTCTTCTTTCATTGATTGGCT
GACCCAGGCTTTGGAGAGACAATGTGAGGATGATGTTGCTCGTCCAATTT
TATTACGGAATCTTGCTTACGTTAATGCTAATGAGAAATTGTCCAGGGCT
TGGAGAGATTCCAATGATACCACTTCGTTGTCCGAGATGTAGAAAGGGAA
GACACTATGCTAACAGATGTCGCTCTAGATATGATGCAGATGGGAATCTC
TTGCCGGGAAACGAATTTTTGAGCGCGATGCCTCGCTGCGCGATGAAACA
AATAGCAGCAGTCCATCCTCTGGAGACCAAAGTCACACACAGTTAGCAGA
ATGGTCAAATACCTCCCAAGCGACTCAAACCTCCTGCCCCCTGGAGCATT
CTGTACCTTGGCAGTCTGCAAATTGATATGCTTTATGAATAGTTCCCACT
ACCTGATACCCACAGGGGTTGCTGGGACATCTGAAGAAAAGCAGGACTTT
TTAATTATGGGAAAAGATGCATGTCGTATCATAGGTCTCGTGGTTTATCC
AACAATTGTCTCAGCAAATTATCATGAAGAGCTTACAATTTTGGCTCAAG
CATTACAACCTCCTTTAGTTGTTCCTGCAGGAACACAACTAGCCACCGCT
GTTGCAGTGCCTACTACAGCTGTACGTAGAGCGATTGAGATGGAAGGGCA
GCCACCTATAACAGAAAACTCAAATGTGGGACCAGAGATTTTCTGGACAG
AGCATATTGGACGTGACAGGCCATTATTGACTTGCAGTTTAATGCATAAC
AATAAAACAATCATGGTTCAAGGCCTATTAGACACAGGAGCAGATGTTAC
TATCATTTCTCACTTGTTTTGGCCAAAAGACTGGAAGCTGGTAACTCCCC
TGGATACCCTCACAGGTATAGGGGGCGCCACTTTATGCTTACAAAGTGAA
TCTGCGATTACAGTCAGAGGACCTGAGGGAAAAACAGCAATTGTTCATCC
TTTTATTGTGAGAAAGCCTGTTACAGTCTGGGGAAGAGATTTGTTATCTC
AGTGGGGAGTCAAGTTGGAAGTGGATTTTTAGTGGGGGCCATGCAGGCAC
TCATCACCCCTAAGCTTTCGTGGAAAACCGATGAAGCCATTTGGGTTAAT
CAATGGCCCCTAGAAGAAGAAAAATTGAGGGCCCTTAAGAAATTAGTCCA
GGAACAATTGCAGAAAGGACATATCATAGAAACAACTAGTCCTTGGAATT
CACCAGTGTTTGTTATACACAAGAAGACCTCTAATACCTGGAGACTGCTT
CAAGACCTTAGAAGAATCAACGAAGTAATAGAAGATATGGGACCCCTCCA
ACCTGGACTTCCTTCACTCTCTATGATTCCCAGAGATTGGCCTTTAGTTA
TCATTGATTTAAAGGACTGTTTTTTCAATATTCCACTTCATCCAGAAGAT
GCTCCACATTTCGCATTCTCCGTTCCAAGTATTAACCGACAAGAGACATT
GATGAGGTACCATTGGGTTGTGCTTCCTCAAGGAATGAAAAATTCACCTA
CTATATGTCAATGGTTTGTGGCAAAAGCCTTATCTCCAGCCAGGCAAAAA
CATCCTAAAGCAAAGATTCTACATTACATGGATGATCTGTTAATTTCAGC
ACCAACACAGAAGGAGATGGAGGAAACGCGTGATAGTGTTGTAAAAGAGA
TTAAAAGGGCTGGACTTGAGATTTCTACGTCAAAAATACAGGAATCTCCA
CCGTGGAAATATTTGGGATGGAAAATGACTGAACAGTCAATAAGGCCACA
GAAAATACAGCTTCAAATTAAAGTTCATACTTTACAAGATTTGCAGCAGC
TTTTGGGAGATATAAATTGGATTAGAGTTACTTTAGGGATTACTAATGAT
GAACTTGCTCCAGTTTTTGATTTGTTAAAGGGAGATTGTGACATTACATC
CCCAAGAACCCTCACACCTGAAGCTCTAAAGGCACTTGACAGAGTAACAG
AGGCTTTTCAGAAAAGACAAGCACATCGTTGTGTAGATTCACAGCCATTC
TTCCTTGCAGTACTGGGGGAAAAAATGCAATTGTATGGTCTTATATTTCA
ATGGGATGCTTCTGCCAAGGATCCCTTATTGATAATAGAATGGGTCCTTT
TGCCTTACAGATCTCCAAAGACAATCTTCACAACGATGGAAATGTTAGCT
CAGATTATAATCAGAGGCAGGTCAAGGTTGGCAGGCAAAGAGTTTGCTAT
AATTTATTTGCCTCTGAAGAAGCAATATTTTGATTGGGCATTACTAAACT
CAGAAGAACTTCAGATAGCATTATTGAATTATCCAGGCACTTGTTCTGTT
CATTTCCCTAGTCATAAATTATTTCAGGCAAAATTAAGCTTTAGAGAAAG
ACCACTGTGGAGTGAAGTGCCTTTGGATGCTGTGACAATTTTTAGTGATG
GATCAGGAAAGACACATTGTTCGGTGGTAACGTGGCAAGACCCAGAAACT
AAAACATGGAAACAGAATATTCAAATAGTAGAGGGTTCTACCCAGGTAGC
AGAACTTGCAGCAGTAGTTAGAGCATTTCAGCTTTTCCCGGAGCCTTTTA
ATTTGATTACAGATTCTGCTTATGTTGCTAATATAGTTAAGAGAATAGAA
GGATCAGTTTTGAAGGATGTTAGCAATAATGCTCTGTATCGTTATCTTAA
ATGTTTTCATACACTTGTGCAAAATAGAACTAATCAATATTTTGTCTCCC
GTATTAGGGCTCATTCTTCACTCCCAGGATTCCTGGCGGAGGGCAACTCC
AGGGCTGATAAGTTAACAGTTGCCATAGTGAACACCTTGCCAAATATTTT
TGAACAAGCAAAGTTGAGTCATGCCTTTTTTCATCAGAATGCACAAGCTC
TTATGAGAATGTTTCGTCTTTCCAGAGATCAGGCTAGAGCAATTGTAAAC
ACCTGCCCAGATTGCCAACTGGTGCAGCCTCCTGTTCCCATGGGAGCAGT
AAACCCTCGAGGGCTACAGAGTTTGCAATTGTGGCAAACGGATATTACTA
AGTATCTGTCTTTTGGAAAATATAAAAATATCCATCTGTCAGTGGATACA
TTTTCCAAAGCAGTTTTTGCTTCTGTACACACAGGAGAGACAGCAAATCA
TGTGTGTCAGCATTTTTTGCAAGCTTTCGCTTCCTTGGGGGTACCTCAAG
AAATAAAAACAGATAATGGTCCTGCTTATACAGCCCAGAAGGTAGCCACA
TTTTTGATGAATTGGGGTGTTCGCCATACTTTTGGTATTCCTTATTCGCC
CACGAGTCAGGCAATTGTAGAAAGGACACATCATTCCTTGAAGCGTATTT
TAGATCAGCAAAAGGGAGATCTAGCACAAGCAACACCACAGATGCGATTA
AGTAAAGCTTTGTATGTTTATAACTTTTTGAATCGTTCTTCTGCAGAGCC
CGATCCTCCAATATTTAGGCATTTCTCTAATAGCACACATGCAAAATTGA
GAGAAAATCCTTTGGTTCTGATTAGAAATCCAGAAACAGGACAAATAGAA
GGTCCATTCCCATTAATAACCTGGGGCAAAGGGTTTGCTTGTGTTTCTAC
AGGTACGGGACTTAGGTGGCTTCCTGCGACGAATGTGAAACCATATCACG
CGCAGAAAGAAGCTGACAACTCTACAAGTAGAGAAGAGAGTACGCAGACG
TGAACTTCGCAGAGACTACAGCCCACACCTGCAATCTTTTGTTTTATTGT
TAAAGCTGTAAATTTTAGGTTTTAGATTGATGTAAGAGTGCATAAGCAAA
TGCGTTGCAAAGATCTTTTGGCAAATAATCCTCATTTTTTTATTTAAAGA
AGGTATAAAATATTTTTGTGCTTCATCATTAGATGAAGTGAAAGTAAAGT
TGGGAAATACAAAAATATTCTTACAAATTAGTTTAGAGATTGAAATTTGA
GAAGGAGTCTTTTGCCAAGAGAACTTTCAAGAAACATGAAATTTAATCAA
ATGTCAAGTTTGTTTTTTGCTTTGTTTGCCTTGTTTGTTTTTGGTGGGAC
AGCTTTGCCGGTTGATCAACCTAAGACCAATGTTTGGGTGACTTTAGCTA
ATGCTTCAGGGTTGGATACTCTATGTCTGTCTACCACAACTCCAGAAAAT
CCATTTTCAACTTGTCTAGTCAATGTTCCAATAGAGAATTGGCCAATCCC
AGAGAAAATTGACAGGGCCTTACGAGGTGCCTTTGCAGGATCAGAAGTTT
GGGAACACTATAGTCCAGTAAATACATGGGAATGGTAGACTCCCTATCTT
CCTAAAACCTCTGATGAACCTGAAGAATTGGAGATTCTTGGTTCTGTAAA
AGTGAAATTCTGTGTTGAGTTCCATTCTACAAACATTAATCAATCACTGA
TGAGAGATGTTTCTCCATATCACCCTGTGTATAAGAACCACTCCTTTTGG
TGTAATAGTACTTTTGTAGTCTCATCTGCACCTAGCTCTATTCCTCTGCA
ATTACCAAGAGGAATGTTTTTTGTATGTGGAGACAGAGCATGGCCAGCTA
TCCCTTCAAACATTAAGAGTGGTCTGTGTACTTTGGGAGAGCTTACATTA
TTTACTCCTAATATGAAGATAATTGCCAATGTGAGACACAGACAAAAAAG
ATCTACTCCACATCAATATGGACCAGATTGCAAAGATGATTTTACCCCAT
GGGGCTATGGAAAAAGGCTTGTAACATCTCTTCTTATGCCACCAATTGCC
TCAGTAGTTGCGTTAAAGCAGTTGGATCGGTTGGGATGTTGGCTGAGGAA
ACAATCTAATGCCATGTCCCTTGCATTAAGTGGCCTTTTAGCAGATGTCA
AAAATGTGAGGCATGCAACTTTGCAAAATAGAGCAGCCATTGATTTTCTT
TTGCTGGCCCACAGACATGGATGCAAAGACTTTGAGGGGATGTGCTGCAT
GAATCTGTCTGACCACTCAGAGTCTATTTATAAGAGCATACAACAACTTA
AAGAGGGTGTGTCGAAAATAAGAATCGATGATGGAACTTGGCTGGATAAT
TTATTTAGTGGATGGGGTTTAGCATTGTGGGTAAAGAAATGTCTTACAAC
AGGCCTATACATTTTGGCAGAGTTATAGTAATAGTCCTCATAATGGTGCC
ATGTCTGTTTCAATGTGTACAGCGAATGATTGATAAATCCATCAAAGGAG
TTTTTTTGGTGCAGAAAGGAGGGGGAGA
>ltr-1_family-81#LTR/Unknown [ Type=INT, Final Multiple Alignment Size = 1 ]
GAGAAAGGTAAGTCCCATTTTCAGATGAAGTAGCAATACCCTGAGATGCA
ATTACTCAGTTTTATTCTGGCTTATCCAACACAAACAAGGTCTCAGGTGA
GGTCCTGAGGAGT
>ltr-1_family-82#LTR/ERVL [ Type=INT, Final Multiple Alignment Size = 1 ]
TGTGGCAGGGCATATCCCCCCTCTTCCCACCACAGGTGGCTGGTGCAGAG
GGGTGAGATAACCCAGGCAGGCTGAAGGCCCAGCAGGGACCATCTCCTGG
CTCCAAAAGGTCTGCAGCCTAACCAAGAATCAACACCTTGGTATGGAGAG
CAGGCGTGGAAAGAGATAAAATAAAACAAACATAGGTGAGCAAAAGGCTT
GCCTTACACTATAAAAGTAATAAAGATTACCAGGGAGGTAGAAGTCTCTT
ACACACTCCCTGGGAATGTGCAAGATGACTTCTTCCCAAAGCTTGGACAC
ATCTTCGTGGTTACTTTTCCAGAAATTGAGGGAAAGGATTTTGATGTGTG
CCCCTTCAACAACTGGATGGTAAGATATATTGGATCCTAATCTATACAAT
TTCTTTGCTAGCTGTATTAAAAAATGGTACCCTGTCATGCTCTGTATATT
TAGCTATTAATAGTTTCTTTTGTCTTATTCCTGCGTAGTAATAGTCTGTT
TTAAGTCTTATGCCTGTTAGTTTTGTGCCTATTAAATAAATAATTCATTC
TCTAATAGACAGAATCAGCCATTATTAAAGAACTTGCAAATGAGAGTGGG
TTTTGGGGGGCTGGCCACCTCAATAAAGCTACTGCCAGAGGCCTGGGCAA
AAGTCAGGGAATTAACTAAACACCTCACATCTATTCATAATATTTTCGCA
TAGTCAAATGGATAATGGAAAATGATACAAAAAATCAGACTAAAGACTTA
GCAGACTATTTACAGAAGCACAGTGTTCATATTGAAATTAATGATTCTTG
GCCAACAGATAATTGGTTTCAGTGAGGAAAAATAAAAGGAAAAAAAAATG
AAAAGCGGGGATCACTGAAAGATTAAAAAGGAAAGAGAACAATCTGTCAT
GCCCTTGCACTATGTTTAAACTCTGCTTGGGAATGGAGAGACCAAATGAT
AAAAGAAAATGATAAATTGATGAATGACATACAGAGATTAAAACTGTCAA
AATTATCCTTGCAATGCCACACAAAGTAAAACAAGAGCTAAAAGAATCTA
AGAAGAACACAAAAACATTGGAGGAAAAATTGGAATTGACATTACTACAT
ACTCCCAAAGCTAAAGATGTTAGAAAAATTCAGAAATTAATAACATCACC
TGAAGCTTGGGACAGTGATATTTGGGAAAGCTCTGACGAAAACGATCATG
AAAACATTGAATTGTATTCTCATGAAAGCATGGAACTTCCACCTCTTAAA
GAGGAAGAAGATCCAGAATTTAAAATGAAACCTATAATAAAAACTGTAAT
ATCTGAAGGACCGCAGGGTGGTCAGAGGCAAAACACAACCAAAACATCCC
CCTTTGATCCTCTGCAATTGGTAAACCTCCGAGAAATGTACAACAGAAAA
GCAGGAGAAACTGAAACTGAATATTTATGGAGAGTTTGTCTCACGGGGGG
AGAAGATATATTATTAGATGGGACAGAAAGTTATGGGTTTTGGGGAGCAG
GCATATTTCTACATCATGGGCTGCAGCCCCCCACCGAACCCCACTCTATC
ACAAGCTGAGTTGCATATTGAGCAGGTGGAATGAATAATATAGAAAGGGG
GGAACCAGTCTCAATTCCTATGCCCTCATCAGATGATGTTACTATGGCCA
TAACAAAAGCTGCTTGCATACAAGCAATGCATGATCACACAAACAGGAAC
ATTCCAATCTCTGCAGAAGTAGACCCTGGGAGAATGAGGTCTCTGATTTG
AGGGGCCCCAGCTGTACTAAAAATTTTTTTTGGTGGGGTAACGAAATGAA
ATCCAGAACGACATAGTCTAAAAAGAGCCCTATGCAATCCACGAGCCCCA
TGGAGAATGATTCTGACCTGGGTAGATCTCTCACATGAAATAGTAATCCA
TGCAAAAGAAATAGGTTGGGACACCCAGGAAAAGGATTCAAGTGATGAAA
TGCAGAAAGTCCCCCAAATGACGGGTGAGAGTTGTTAAACACAGAAAAGG
GAAAACCCTAGCTAAATTAGCCCCCACAGAGAGAATAGGAATAAACTGTG
GAGGACTGCTATAGCCCTGATGATACCCAGGTCTGCCCTAAGAAAGCAGT
CTAAGAATGTGATAGCAGGAATAATTCAAGCTATAGAAAAAGCCAAGGAA
AAGGCGGCAGACAACACAAACATTTCACAGGAAAAAAGGATTGGTCCCAA
CCCTTTAGCAACACAGGAAAACTGATCACTGCTAGGAAGCCCAGGGGGCA
GCTAGCCCAGCACCTACCCACATATCAGTATCAGTGCATTCCTAATGAGA
TTATCCCTTATGTACATTTGCCAGTGGAACATAAGAGGAGTCCTTTGACA
TTCCTTATTGACACAGGAGCCCAAATTTCTTCAGTCACCCTCACAGAAGC
TGAAAGGTTAAACCTAAGTTTTAAAAAGAAAAAGATTCATTTGACTGGCT
TTAATGAAAATAGTGCTATAGCTTATATTGCTAAAGTCGGTTTACGGTTA
CCTGGGGAAAAACAGATGACTTCACACATGTTTGCAACAGCTGATCATGA
AGAAAACATTTTAGGATATGATATCCTTCAAGGAAAAAATTGGCAGTTAC
CAAATGGAGCTGTGTGGTCTTTCAGCTCTGCAGGGATCTCACACAGTAAT
CTTTTTGGGAAAAATAAAAAAAAAGCAACCTCCTAAGAATGGCTCCAATA
TTGCCCACTTCTGCTGTAACTAATGTCAAACAATACCCTATACCCACTGC
AGCCAAGCAAGGGATAAATGAAGTAATAAAAAACTTAGAGCAGAGAGACA
TCATATTTAGAACACACTCTGCATTCAACTCCCCTGTCTGGCTGGCGAAA
AAGCCAGATGGGAGCTGGCGTTTGACAGTTGATTATTGGAGACTTAACAC
AAACATAGGACCCTTGACTGCAGCTGTCCCAAACATTGCAAACCCCACTG
CTTCACTGCAAACCTCTGCACGTAAGTGGATGGCAGTGCTAGATATAAAG
GACATGTTTTTTATGGTGCCAATTTGAGAGGAAGATAAACCCAAATTTGC
ATTCACGTGGGAAGGAACACAATATACATTCAACCGCCTACCCTAGCGGT
ACAAGCATTCACCAACTATTGCTCACAATGTGTTAAATGAACTCCTTCAA
CAAATAAAAATTCAGGAAAGGGTGCAGCTTTACCAATACATTGATGATGT
GTTGGTGGGGGGTGAAGAAGAAAGTGCAGAAGGGCTTCCAGCACAGGACA
TATGAAATAAATTGAGTGAAGAGGGAATAGAATTGCCCTCAAACAAGTGT
CAGGGACCCTCTAAAGAAGTTAAATTCTTATGGACTTGGTGGATTGCAGG
TCAAGCTATGATTCCAGATGAAATCTTCACAAAATTGGATGCTATACCTA
CCCCCACAACAAAAACGAACAGCAGCAAATCATGAGTACTTGGGGTACTG
GAGAAATCATGTCCCCGGGGTTTTCTATAATAGCAAGACCCTTATACACA
CTAATGAGGAAACATCAAAAGTGGGAATGGCTTGATAACCACAAACAGGT
TTTGCAAACACTAATAGTAGAATTGAAAACATACCAATCACTTGCGCCAG
TTTACCCCAGTGATCCCATAATAGCTGAGTGGGGTTTTGCTGAGCATGGT
ACTGTAATTTGTTTCAAAAGGGACTGTATGGGCCAAAACGGCCCCTGAGG
TTTAGTTCCACAGCACAAAAAACACTGAAAAGAGGTACACTGATTATGAA
AAGGGATTATTATCTCTGACCAGAACCCTCAAACAAGTAAAAAAAATTCA
ACAGCAGCAGCCTGTAAAAGTTCAAGGACCTTTCAATTTCTTAGCCAGCA
CTAAGAAAGGCTTGGCTCCCCCTGAGGTCATAGCTCAGACACCCATAGTT
CACAAGTTGTATGCATACCTTTCTGGGATATCAGACCAAATGGGTGTTTC
TGAGGGGCCAACAAAGCCTACAAAATTGCACATAACTGTAACTCCAGACA
TGTTATCTCTGCAGCAACCATATAAACCTAGTCTGATATCGGATGCCCCT
GCCTTCACCTCAAATTCCAAAGTAAAAGGTGTCTGGTTGACTGACACCTC
AGCCTCATTAATGGTAAATAGAAATACAGAGCAGTGTCTCTGAATATCGA
AACGGGAGTGGAAGTGATAGAAGAGGGATTAGGAAGTGCACAGGTAGGAG
AATTGAAAGCTGTATTACTGGCAGTAAAGGAAAATGCAAAAACGGTATAT
GTTGATTCATATGCCATATGGGCTGGTGCCACACAGTGGTTGTGTCAGTG
GGAAGCGTTAGATTGGCAGGTGAATGGGAAAGTAGTTTGGCAGAAGGAAG
ATTGGGGTGGTTGGTACTACAGGCTCAGTCCCGACAAATCCAGATAGGCT
GGGTTAAAGCCCACACAAATGACCAAGCCTTACAAACTTATTGGAATAAC
AAGGTAGATCAGCTAACAAAATTGGAGGACTCACAGCATTGGTACCGATT
AGGTTACCGAATGGTTGCACTGCAAATTAAGACATACTGGACAGGAGGTC
CTATTTTTTGCAGCACAAAGCAGAGGCTGGGCAATAACCAGGAAAATGTG
TAAAGACATTCTCACACAGTGTCCACAGTGCCAGCTGAGGCTTGAACGAG
ATCACCCAGACCTGGCACCACCTTTACACATCAGAATTAATAAGACACTT
TGTTCAACCCGGCAAATAGATTATATCAGACCCCCGAAAATATCTAAGGG
TTACGAGTATATACTAACAGGTGTAGAAGTTATATCTGGGCTATTAAGAG
CCACTAAAAGCAGGCAGGCCAATGCAGAAACTACTATCTCAGGGCTTAGT
GACTGGTTTTCCAGTCTCCCTATCCCAGACTCTATACAGAGTCACAATGG
ATCACACTTCACCAGTGTGGTGGTACAGGATTGGGCCAGGAAGGAAGGTA
TCAAGTGGATTTTCCATACACCTTATTATCCCCAGGCAAATGGGATTGTG
GAGTGTGACAGTGGTTTACTAAAACGTTACCTTAAGCCACAGAAGCCTGG
GTGGGATAAAAAGTTAACTTTTGCGCTGTACCAGATAACAACCGACATGG
GCTGATGGACAGCCTGGTCTCATGAGCTTTCCTGTGTCCTATTCTTTTGA
AACAGCCCCAAATAACACAACTGAAACTTTTCAGAGTAACTTAACAGTGG
ACCACAGTTAAATTGCCTCAGATTGGAATCGTGCCTATGACTCTGACAGA
CACTCAAGGGCCTGTGGCCTGGGTGGCTACTAATTCTAACAGCCACCAAC
AGAGGATTAGCTCCCGATGGACATTCCCCACATTCTAAACTGTCTGTTTC
TGTAACAAACCTGGTTTTGCTCTGAACAAAATCCATTTCCCAGTGAAGCC
TCGTAAACTGTGCCTACACTGCTGCCATGTGGCAGCAGTGAGCATAGCAA
CATGTTTACAACTAGAGGCCAAGGAGGGAACCGCTGCTGTACCTCTCTGG
AAAAAAACATATTTATCATTACTTAAGTTCTGCTGTTTTAGTTTCTCTAA
TAACCTTGAATGTTTAAGAATATCCCCACAAGACAGAAGACTAGGTGGTT
ACCCCAACATGAAACAGAAAAGCACTCAAACAGCAGGGGAAAAGACTGTT
CGCTACCTACACGGCTGTAAAAGCTACAGAGACTCCTGGACTTCTAAAGG
CAAATAACACCGACTCCAAACACAGAGGAACCTATGGGAATGCACAATGA
CCAGTAAATTCATTGTAATCAAAAATGTTAATTATGGTATTGTTTACATT
CTTATATTTACAGGTCAATGTTTTTAATAACACTGAATAGCTAATTAGCC
ACCCTGATAAAACCCTGTGATTAACCATTATAAAGGGAAATCTAGAAAGC
AGTGTCACTATTCCTAAGAGCCACGCCAACCTAACACAGATAAAACAACC
GCTATCTGACCCCTGGAAGAAGAACTCCCACCTCAAGCTAATACAAGCTG
GAACACTGGTAACAAATTGCAGAGATTGCTGGACCTGTTCTCAGTTTCCC
ACTCACTCAGATGGAAGTATTTGGATGATGGGAATTCCCACACCAAACAT
ATTTTCCAATGGTATTCCTCCCGCTGGAATGATGCTCCTTCTGGAACGGA
AGGCAGTCTGAACCTTTATAGACCAACAAATCCTAACTGTAGATGTAGTA
GCCATGGAAACCTTCTGTATTCACAGATCCTTAAAGGGACCAGGGATGAC
TTCACACCAAAAAATGGAATTACCTGAATGTAGCCTAGGGATCATGGTAG
GAATCTATCCCAAGTTCCATTCATATTTGGATGTATTTGGAAAAGGCATT
TTAACCACACACTGGTGGCCTATTCCAGACAATATGGGATACTATTGGCT
TTGCGGAAATCAAGCTAGAAAAGCTCTACCCCCTAGATGGCATGGAATAT
GTGCCATTTGAACTGTCGTCCCAGAAATAGATGTCATTGATAAATCAGAA
TTCCCCAGAGGACACCTACGATCTTTCATAACAAGGTATAAATGAAATTT
AAATCCCTTTTGAAAGACTGAAAGATCCTCTGGTTTCCACAGATTTGTGA
GAGGGTTCCTACCATGGCTAGGAGTGCCTGAATTAGAATAAGCAATAGAG
AATATATCCAGAGTCATCAAACAAATAGAAAATCGGACAAACAATGCAAT
CAGGGCTTTGAAGTTACCAGCCTCTCAAAAGTAGTTAAGCAAAACCAAAT
GGCCTTCGACTTGCTTTTGGCTGCCAAAGGTGGGGTATGCACAGTTATCA
ACACCAGCTGCTGTGTATACATAGATCAGACCCTGAGAATACAAACTGAT
CTAGAGAAGATTAGGAAAAACACTGGAATCTTATATGAAATCCAGAAGGA
TCAAGGGGGTCGCGTTAAAGGGACAGATATATTTGACTGGATAACATTAT
GGATTCCGAATCTAAATACAATCATGAGGAAACTGATTGGCGTAATAATT
GTTGTTCTGACATTAATGTTTGGTATATGGATTATATTCCAAATTTGCAA
AACTGGAACCAGCAGAATGTGTAAATCTGGCAATAACCATTTTCTCTAAA
AACTTCAAGAGAATAAATTTAACCTTGTTCACTTAGCATTAAAACCTTAT
TTAGTACTGTTGAAGTATGAAATGATTTGATAATTTAGTTATTTTGATTG
ATATTTGTATATAATTTGTAGTTTCACAAGTATTGCTTTAGAATATGACT
TGAATTTTCATATGGTTATGGAATCAGTTTTGATTACCTCTCCCTACCTC
TTCAAGGTAAAATGTAAGTAAGCAAAAACAATTAAGTTTAATTACATCCT
TGCTTCCCCTGAGACAATCAAACCATTATATAATATATATAGATATATAT
ATTTGTTTAGATTATTGTAGAATTGTCTAACACTTAATACATTAAGCAAA
GCTAAACTTCACTGAGGAAGGAGACTGAACCAAGAAACGTAAGGGAAAAT
GAAAAGAGTCACCAACCATCCACTGAACTCCTTCAATCACTACAACCGAA
GAACTACCTCCGCAAATTCTTCTCTGTTCCTGGCTTGCATGTCATCCTCC
TATGATCTCAAGATTCAAGGGGTGGGGGAACAACCTACCCTACATGGACT
AATAATTGGACTGTCCTTAACTACCATGTACGCTCTGAATCTAATACCAT
GCCTTACACATATTTGTGTTATATGATCTAATGCGTAAGTACATAAATTG
AAGCAACAACAGGTGCTTATCATCAATATCTTTTAATGAAATAATACAAC
TTAGGAAAACAATGTGTATCAAAATACTCAGCGATGGTGTACACACACAT
GAAAGTGGATACTTTTATAGCATGGAGGCAAGAGATACCTGCACTAATAC
TCAATGAGGTAAAATCAGTTCCTCTAGACACAGTGGTGGAATGTGGCAGG
ACATGTCCTCCCCCTCTCTACCACAGATGGCTGGTGCATATGGAAGAGAT
AACCAGGTGGGTGAAAGGCCCAAAGAGGTCATCTCTGGCACCAAAAGGGC
TCAGGCCCCCAGCTAAGAGTCAGCATCTAAGAGTCTGGAGAGAATATGTA
GAAAGAGATAAAAGAAAAATAAATATTCTTGGCTGAAAGACACTGTTTCA
CAAAGAATATAAAAGACACACGAATTATCATGGAGGCAGAGGCCTTCTAC
AAACACATACCCTGAAAGTGTGCGAGACTTCTCCCCGAAGTTTGGACACA
GATTCCACAGTTACTTTCCTGGGAATTGAGTGAAAGGATTTCGATGTATG
CTCCATCACAAATTCGATGGTAAGAAGCATTGGATCCTAAGTTATATTAT
TTCTTCACTCGCTGTAAAATTAATGGTACCTTTAACCTCGCGCTGTACTT
GCTTACTAGTAATCTCTTTTTGTCTTATTCATATGTAGTAGTAGTCTTTC
CAAAGTCTTATGTCTGTTAGTTTTGTGTCTATTAAATAAATAATTCATTC
TATAATAGACTGAATCAGCCATTATTAAAGAACTTGAGAACAAGAGTGCG
TTTTGGGGGGCTAGCCACCTCAATAAAGCTACTGCCTGCTGCCGGAGGCC
TGGACAATAGGCAGGGACTTATTTAAACACCTCACGTCTATTCATAACAC
ACTGTCTATTCTTTTCTGCACTTCCTGATTTTC
>ltr-1_family-83#LTR/Unknown [ Type=INT, Final Multiple Alignment Size = 1 ]
TCTGCTTTTGATTGTTTCTAAGACCCACAGGCTTTGTCTGAACAACTTAT
ATTCTGGAGCTGTGTTGCTATTATGCTAGTTCAGGGAATTATTGATACTT
TTTAACATTATCCTTGGAAATTAAGGTATCACCAATATCCATAAGAAAGT
GGCTCTTCTGAGGGTGGCCTGTGACATCAATCTGCCATGCAGTCCCAGCC
TGTGCATACGTAGGACAGATCTCAGGTTTTAGCAGAAATAGGTTCTTCTG
TCACTGGACTTAGGAACCTGCCTTCTCACAGCATTAGTCTTTTAATGTAA
AAAAGCCATGTCAACAGGTGTTGTCCTAACA
>ltr-1_family-84#LTR/Unknown [ Type=INT, Final Multiple Alignment Size = 1 ]
GCTCCCGGGCTGGGGATGGCCCGACCCTGCCCCTCTTTTTATCCGGCTCC
CGCCTCCCCGGTGGGTGTTGCTCCTCCTGTTAGAGGTGGTGAGGTGCGGT
GCCGGTTTCCTGGAAATCATGTTTTTTACTGCAGCAGAGTGTGGAAGTGA
AACTGGGGCGCTGCTGCCTGGTTTGGGGTGAAGGTCAGCAGGAGGTGAGC
AGTAACTGGGCCACATGGCTGGAAATCTCCTAACCTACTCCTCTTACTCT
GGATCATCAAATCCCAGACTACTCAGTGCTCCTCCTGCCTCCATAGGAAG
GGCTGACGGCAGCCAGACCTCGGAACAGGATGGAGCTGAGGAGGGGAGGG
ATGGGGGGAGCTGCTTGTTGGTGCGATTACATCAGCTCCATGCCCTGAAC
AACCCAGGGACACGGAGACAACCTTCAGACACATCAGCCTACACCACCTG
AGCCCACACAGGCTGGGGAAGTTCCCTGGGCTGGAGCAAGGCCAAAAGAA
GGAAGATGGGAAACGGGGACCCACAGCACAGCTCCTGCAGCCAGAGCCGT
CCCAGCAAACCCACAGAGGATCCATTAATAATACCCCAGGGACAATAGGG
TTGATTCCCTGTGCTCGAGGGCTGCAGCTCCCACCATGTTTTCCAGTGCA
GCAAGTGAGCACAAAGCGTGCCAGCACCAAGGATCTGGGATGCCAGGCCA
CTCCCGAAATCTCCCTCTGCTTTTGTGGTAGAAGAGGCTGATGCTCTGGC
AGGGGGTTCCTCCTCCTCCTGCAGCACCGACACAAGGCTGTGGGACCCCC
TGGAGCAGGAAGCCACGGGGCTGGAGCAAAACACCCTGGGTTTGGGGAGG
CAGACATGAGAGGAGGAACACCAGCAGTGGGATGTTCTGTCATGGTTTGA
CATGGGCCCAACACCAGGCACCCACAAGAGTCGCTCATTCACCCTCCCCT
GCCACAGCTGGGCAGCGGAGAGGGAAAATAATTAACAAACACTTTCACCA
CCGAGACTTCCTTCTGCTGCTCTGGGAGAGGATTCCTTCCCCTGTGAGGC
CGTGGGCTCCCTCCCACGGGAGACAGTTCTCCTGAACTTCTCCAGCGTGG
GTTCACTCTCACGATCAGCAGCCACACCACACCTGCTGCAGCGTGAGCCC
CTCCCACAGGCACACAGCCCTCCCAAAACTGCTTCAACGTGACTCTCTCT
TTCCACGGTGTGCAGTCCTCCAAGACAAGGATGCTCTAGCCTGGAAGCAG
AGGCCTCTCTCTCCACCGGTTCTTGCACTGGATCACAGCCTCCTCCAGGC
ATCCACCCATTCTGGCCCAGGCACCTCCCCCAGGGGCTGCAGGTGGATCT
CTGCACCCCCTGTGGATCCCCAGGGGCTGCAGGGGCACAGCTTCTTCACC
AGGGTCTTCACCATGGCCTGCAGAGGAATCTCGGCTCCAGCACCTGGAGC
ACCTCCTCCCCCTCCTTCTTCACTGACATTGTTGTCACCATGTTGTTTTC
CCTGAGGTGTTCTTACCTCCTCCTCGCCTCTGGCTGGAAGAAAAAACTGT
GCACCTTTGTTTTGATTTTCTTCTTAAATATGTCATCACAGAGGTGTTAT
CAACCTCTCTCATTGGCCGAGCCTTGGCCAGCAGCATGTCCATCTTCAGA
GCCATCAGCCATTGGCTCTGCTGGACATGGTGGAAGCTTCCAGCAGCTTC
TCACAGGAGCCATCTTTGTGGCCCCCCTGCTACCAAAAACCAGGCTGTGC
GAAACCAATACATGTTCCCAGGTGTTGGAGCAGTCTGAGGACCCTGCCCC
CCCCCCCCCCCCATTCTTTTCCTCGTGTCTCTGTTCTTTTTCTCTAAATC
CAGGGATTAGCACAGTCTTGAGTGAGTAACAGTCTGTGTCAATTAATGGA
ATTCCTATGGAAGTTATGGTTCCTCCCATTGCTTCTTTCACCTCTCAGTA
TCTGGCTTTATCTACCATCGGGCCCACAGTTTGTTTGTAAAGACACTTCC
TTCTCATTCCTTTCAGGACCCAGCACAGAGCCAGCAGTGGGGCAGGGCAC
ACCCTCCCCCCTGCACACACACATGCGTGCACATGTGAAAGCACACACAG
ACACAGAGGTGCACCCCATGTGCTCACACACATGAGCACACCCACAGCAC
AGGAGCTTTTCCCAGCGTTCCCTGGAGCAGAGGCCATGGCCTCCAGCCCC
TGACCGCGTCTCTTGGCTGCTCCTGGCAACCTGAGGCTGTCAGCTTGCCA
CAATGTCCCATGTCCCACTGCTTCCATGGCCATGCCCAGGGGCAGGAAAG
GGGTCAGGAGAAGTGATTGATTTCCATGGAACTGAGCTCGGAGCCAAGGA
ATGTGCCTGAGTGAAATTCCCACTCCAGTTCTTCGGGCTTTGGTTGGGCT
CTGAATGTTCCTTGAATCTCCTGGGCCTGGGCAGAGCTGGGGCTCCAGGC
TCTCTGGGGGCACGGCTGTCACCCACAAGGCCACTGCCGGTGCCACCACG
GCCAGACGGCAGCGCTGCATTCCCTCCCACCTGACACACCAGCACCGCAG
AGTCTCCTCCCGGACCCCCTCCCTTTCCATGGCCATCAGCCCCATCTGTC
CTTGGGGCACAGTGGCTCTCACCCTCCCAGCCAGCCCCACTGGCAGCTCT
CAGGCCAGGCTTGGAGCCTCTGCAGACTTCAGTCTGCCCCTCCATCCCCC
CGCATCCCTCCTCCTTCCCCCGCCACTCACAATGAAAGGGTTAAAATCAT
TGTACTTGGGCATGCTTTGGTGTACTGGGGATAGAATAAGATACATTGTA
ATCAATGTAGAAGCTAGCTGAGTAACTTGGCAAGAGATAGGGAACATATT
GTGGTATTTACTGTGGAATCACTGCTATTGTCTTTTGTTGTGTTGCCATT
TTACTGTGGGTCTTTTTTTTCTTTTTTTCTGCGGCTTCCACTGTGGAATG
AGTGAGAGTGAAAAAGAGTGCGGTATCTACTAAGAGAGATACACAGTGCC
ATAAATGGTGGGAAAATGAGCTCACTTTTAGGCTAGGGAGAGAAGGGATT
CAATAGCCACTAGACAGGAGCACAGAAAGGAGTTGGCAAGATTGGCAGAG
GATAAGGGCAGTGTGGCCAAGGAGAGCAAGGGAACCTGAAAAGGCAATCA
TTATTTCCCTAGTGTGTGGGAGAAAGGACTCGGTTCCCCGATGCCCAAGG
ACTGTTAGCATAGATCGATGGGTTGTGTCTGACCAATCACCAGATGGACT
ACAGCTAAAAGCCACAAATCATGAACAGTTGGTTATGTTTTGTCGCTTTT
TAGCAGGTTGCAGGGACTTTTAACGTAAATAATGTGTGGTTTTGTCACAT
ATAATGATTTTACTAAGCATACCTGTGAATGATGGTTTAGCATAGTCAGG
AAATGCTTATTTGCAATGGGTAAGGAACTTTACAAGTTCTTTCAATGTTT
CTAATTGCTAAATATGCACTGCTGCCCCTCGAGAAAATGGGCAAATTCCA
CTGTTAGGAATACCTTCCACGAACTGGATGAGAACATTCCAAAAGAAAGG
TAAACAAAGGAACTGCACACATAACATTACTGAGAATGAGGGAAAGAGCT
TCCAGCTGAGTGATTTGCCCCCAGAATATCATTTTAAAGTAAAAAGTAAG
TGCAGGAATGATACTAAGTGTACTACACCACCTGATATTTTTGCTATCTT
TCATCAAGATCCTAACTGTACTAACACCATAAATGTGAGTACATTTGATT
GTGATTCCCCTTTGTAGAAGTGCCTCAATCATACGTTGTTTAAACAAAGG
ACACTAACTACACTGCCTTAGGCCGCAACAGGACAGGCCCTCCTTGGTGG
GCCAAATGCCCTTTAGAACCTGGATACTGGTGGCTGTGTGGTGAAGGAAA
GGCCCAGAAACACTTAAAACTAAAAAAAAACCACTGCTTTGCCAGCTATC
TCACCTTAGCCACCTGATATGAACCAAGAAAGAAGTTGGGAGGAACAGTT
CAGAGCTATGGAGATGAAATCAGAGGGCCCCAATAACCCCCTAATTTAAT
AGGGAACAGGCTTCCATAGTTGTGTTTGTGCATTATTTCCAATGTTAGGA
ATAGTACAGTTAGAAAAAGCAATTGTAAACATTTCAGCTGAGATGGAAAT
TACAGCTAACTCAACAGCCAATGCACTTAGGTGACTACAGACTGAAATGG
AATCTTTGAAAGATGTAGTTTTTCAAAATCGTATGGAAAGGATTAAAATC
ATTGTACTTGGGCATGCTTTGGTGTACTGGGGATAGAATAAGATAAACTG
TAAAATGTAGAAGCTAGCTGAGTAACTTGGCAAGAGATAGGGAGCAAC
>ltr-1_family-85#LTR/Unknown [ Type=INT, Final Multiple Alignment Size = 1 ]
GCTCCCACCCCTCTGACCCCGGCCCCCTCCCAGCTCAGCCCCCGCAGCGC
TCACGGCTCCCCCGAGCTCCCCCCAAACCGGCTGCCAGCCAAAGGCGGCT
TTCCTCCAGCCCCCGCTCGGAGCAGACACCACCCGCCCGCTGCCCTCGGA
CCCCTCTTCTCCTGCCCGGCCATCTCCCCAGACACGGCCAAACACAGGCA
ACAGGAGGCAGGAGCCCAACAAGATCCCGCTCCGGGCTGCTCCCGCCTCC
CAGCCCCACAGCCCATCCCCAGGTCTACCGTCCCCCTCCGGACCCGCA
>ltr-1_family-86#LTR/ERV1 [ Type=INT, Final Multiple Alignment Size = 1 ]
TCCCTCCAGGCCCTTGTCCAAAGCAAAGCAGGAACAGACACCTCTGTGAA
CACTCCCCAGGGCCCCGTTTCCCCCTCTCCCATACATTTACAGAAGGAGG
TTGCCCAGAAGCTGGCCACAAGGCTATCTGCAGACACTTGTTAAGAACCT
GACCTCTGGCATCCCACTGCAAGTTTCCACTCAGAAATAGCAGTGCCTGG
CTGCAGCTTTCTTGGCAGGAGACATCCCACACCTGGCAGTAACAGAGCGT
TGGGGTTTGGCAGGGGATTTTCAATGCATGCATTCAACACTCGTGTTTGA
GTGGGAAAATCCACAGGCACCCTTATGCCAAGGACTGCTGTAACCGCTGG
ACTCTGCCTAGCAGGCTGCAGCTCCCTGAGAGCTCAGCAGGGGTTACCCA
GGGCCGTGCGACAGTCACATCCCGGAGTCCATTTCGGACAGCCCCTCGAT
CTGGCTCCGGCAGCCAGCAGCGTTACAATGCAGTGGTGGTAAAGAAGGCA
GAGAAGGGTCTCTCATGAGGGTTTGAGATGGCTTTAATCACATCTCATCC
CCACGACGTTCAGAGGTAGAGAGACAACCTGGTCTGGGTGTGGGGTGGTT
TTGTCAGGGGCCCAAGGGCGGTCCCTGGGCAGGGCTGGGGTACAGAACAA
ATAGGGAGAAACCGAGGGAGCGGCCAAGGCTAGGGCAGGGAACAGGGGGA
GCAGGAGAAATAGGAAAAGCAGTGGATTAACAGATCCCACGAAGGATGGC
CCAGCTGCTTGTGAGCAGTCATGGCTATGGTGCTGTTGATTCAGGAAGCT
CCTAAATTGACTCTGGGACAAAGCAGGATGGTCTCTGTGCCACAGGTGGG
CCGAGTCTTTCCCTGTGTCTCTGTGTCTCTGTGTCTCCATGGCACAGACA
GGCTTGGAACAAAAGGGGGGCCACTGCCTGTCTACCAAGGGGTACTTTGG
ACCTTCAAACCCCATCGACCAGACATGGGACACAGATATCACACTTAACT
GGAAGCAGCACAAAAACCAGCTGAGGCTGCAATTCTGCGCTGTGGAACGC
GCCAGACTGACACTGAAATCGGCTGGATAGAAACTTTCTAACACAGTTTT
GAGTATTAGAAAGCAGCTGCTCTTCATTGCAGCACTGGTCATTTGGGGGA
TCCTTCCTCCGATCCTGACGAGTGTTGGATGAGCAGAGGTTTTCTCATAC
ACGCTGATTGCATATTCATTAGCTACCCCCACATACTTGACTTTATTTGG
CATAGTCACTCCCCTTATCAGAAGTCCTTAAATGGATCTTCAGGATCTGT
CTTCGAAGTCTGGCGTCCTTTTCACGTGGCTGTTCCTCGAGCCCCGCATT
TGAGTAAGGGCAATATTGTTGTTTTACATAACTTCTGCTTTGTCAGCCTT
GCAGAGCTGAGCTGGCATTTTCCATGACTTCTCTTTGCCTGAGTTACACC
CTTTATCTATTTTCCCACGGCTGTGCTGCTCTCCTGTCCTTATCAAGTCC
CCCCTTTGCTTGAGACTACGTTCCTTATGGGAACCAGTGTCTTAATATTT
ATATTTCGTTTTAGAGTGTAAGGCATTACAACAGCTGCAACACTGAGTCT
TGATGCCAGCTAAAACCGTACAGCAATTATTATGGTGACAATTATAAACA
GATGTTTTACCGAGTCCAGCTGGGTACCCCTGAAGGAAGTTTGGTCCAGA
TTTCTTCAACTCCCCAGCAGGTGTCGTCTTGAGCCAAGGGGCTTTGCCCC
TTTTGATTCTGGAAGAACATAGCCACGATTTTACTCTGTCCAGTTTCAAG
ACTCGTGGATCAAATATTGCTTCTAGGGTTCTGCTGTCCTTATTTACTCC
TGCACCGGGCAGGCTCTGGGTTTTTCAGGGGGTCGCAGTGATCTCGGGGC
TCCTCCAGCACTATTCCTGCGTGTGTTGCTCAGTCCCCGCTGCTTTGGCC
TCGCACGCCATCTCCTCTGCTCCCACAGGCTCCGGGACATCGGCAGGGAC
ATCATCTTCCCTCTGGGGAGAGGGGGAAAGGTGACACCATCCCGCGAGGG
GTGCAGCCCCTGCCCACCCCCGCCCGTGCCCCCGGCGCGGGGGATGCTCA
CCGCCAGCGATGCTCCGCAGCTCCTGGATCTCCTGCTGCAGCCGCAGCCG
CAGCAGCTCCCGCAGCAGCTCCCGGCGCCGGCTCCGCGGGGTGACCCCCA
TGCGCCGCAGGGACCCCTCGGTCAGGCGCAGCAGCGCTCGGCCCGTCAGG
GCGTGTTCCCGGGCCAGCTCCGCCAGCCCCCCGGAGCCGCCGTGCGCCGC
CAGCCAGGAGCCCACCTCGGCCCCCGACCAACCGCCCCGCCGGGGGAGGA
GAGGGGGAGCCGGGCTGTCCCCTCGGGCCCTGCAGCCCCATGGAAGCCAC
AGGGTCACGCTGCCACCTCTGTGGCACAGTGCCCCCGCCCCAGCCTGAAC
GCAGCCCTCGGTCGCATCCCTGCACTGATGCTGGGGGCTGCACCCGCGTC
CCCGTCCTCGGCCCAGGGGGGTCCCCCATCCTCCACCCCCAGGGATCCGC
AGATAACCCGTAGGAGCCCCCCATCCTTCACCCGTGGGGAGCCGCCATCC
CATGCCCAAGGGGGTCCCTTAAACCGCCACCCATGGGGGTCCCCAAACCT
CCACCTGTGGGGGTCTCACATCCCCCTCCCATGGATGTCCCCCTGTCCTC
CACTCCCGGGGTGCAGTTATCTGGGGGGGTCCCCAGCCCCTGCCCTCTCT
CACCTCAGCCTCGGGGCACCTCTCCAGGGGTGCCTCAGCCCCATCCTGCG
CCGGGGCTTCCATGTGGGGCCGGGTGCAGGGCACGGGGCACTTCTGGCTC
CCTGCAAACGGGGCTCCGTCAGCGGGGGCTCCCCCGGACCAGCCCCCCCC
ATGTCCTGCCAGCCACACAACCCCCCCAGCCCCCACCCTGGCAAACCACT
ATCCCAGGGGTCCCTCCTGGGGGGACACAGTCGCGGGTTTGTCGCGCTCG
TCCATGCCACCCACCCCTGCCCCCCAGCACAAGGGGCCGCGACCCCCGGG
ACCCACCGCCCGTGGAGTGCGGTGACCCACCGCAGAGCCCGGCGCACCCC
GGTGGCACCAGCCCCGGCTCGCCCGTGCCCTGAGCCCGTAGAGGACACCG
GCACCGCCCGGCTCCCCCGCCCGGCCGGGACCCGACCCCTTCCTTCTTAT
CCCCCCGCCTCCTACCTCTCTCCGGGTCCGTGCCCAACACCAGGAGAGCG
AAAGGAACCTTTGCCCCGGCGCTGGCTCCACGGGCACAGCCCCGTGCGCT
GCCCCACAAACGGCCCTGCCGGGCACGAGGGACCCCTGGGCATCCCGGGG
AGCCGAGGCACAGGGCCAGGCGGGGTTGGACTGGGCTCCCCTCCATACCG
GGAGCCGTGCAGGAGCTCTGCCCAGCCCGTCCCGGATCGCTGCCACCAGC
CCACCCCGCTACCCTGAGCACCTTCCACGCCACACGGGCACGGGACGCAC
CGGAGAGGCTTCAGCCACGATCGTGCCGCTGGCGGCGAGGGTCCCACAGG
CGGTGGGGACGCAGGAGAGGCACCGGCGGGGCCGGGGAGGAGCGGGATGA
GCTTCCAGGATGAGTCACATCCGACGGGCTGCAGCCCTGCCCGGCCGAGC
GGGTGCGGACCAGCCCCCGCCTGCAGCGCCCCAGGGCGCTGCTGTGCCCC
CGCAGCCTGGAGGGGGTTAAACCCCCCAAATTAACCTGCCCAGGGCAGGG
CTGGAGTGCCCATCCCGGGAGGGATTGAACAGCCGCGTGGATGTGGCACT
TGGGGACGCGGGTCCGTGGTGCCCTCGGCAGCGCTGGGGGAGCGGCTGGA
CTCGATGATGATCTCAGTTTTCTTTTCCACCCTAAACAATTCCGCGATTC
TAGACCCCAGCCGGCCCTTCTCCTCTGGCCCTGGCAGCTCCCCTCTCCCC
CTGGAGCAGTGCTCTTGCACAAGATTTCCAATAAAGAATAAACAGGACAG
CCTGGGTGCTGCACCCATCCCTTATCTCAGCCCAGCCTCCAGCGCGGGGC
TGGGCAGCAGCTGGCGGGTGGCAGAAACTCCTTCTGTCATAAAAAGGACT
CGAAGGTGTTTGCAAGGTACTTCAGGAGAAACTCTGCTCCCTGGCAGGTA
ACAGCAGCCACCCTCAGCATCACGAAGCCATGAGGAACGGGTGAAGAAAA
TAACAAGGATATTAAACAAAAAACCAAGTATCTCATCTTCCCCAATGCTT
GGGAGAAAGACAGCCCTGAACACTTGCAGCTTATCACCACCTCAGAGCCC
CTTGCACACCAGTTGTGATTCCATGATTTCAGAGAGCCAACACCTGGAGT
CAGCTCACAGCCCCCCACCACAGACACCACAGGAACAGTCCCGAAAGCAT
TTCAGCTGAAGGGAGGGAAAGAAAACAGCCATGAGTGGGTTTTGTCCTGA
TTTATTGCGCTTCCATCAGCGACATTCATTTGCCAGATGCAATTTGCTCA
TTCCAACAGCATTTGGACAGCATGGAGCAAACTGCCCCCTCAGAGCCCAG
CTCAGCCCCTGGGACTGAACCTGCTGCTCCTCCCCACAGCATTACCTCCC
CTCTCAGCCCACCCACCTCCACTGCTTCACATTCTCCTGATCTCCAAACT
TCATTGTCCATACAGGGCTTTGAAATAGTTTTTGTTCCCCAGAGGGAGAA
ATCCTGGAGAGTTACCAGAGGGATCAGACAGGGTACAAGGAGCCTGCAGA
GACTCAGAGCCACGTTAACTGTTCCTCTCCTGGACGTGGAATAGAGCGTG
CTCATTAGATAAAAATTACTGGCTGAGTAGCTACAAGGGATTGATAAAGG
CCACGGATCCCCTCTCCAAGAAGGATTGGGTGCAGGATTTATTAGTGCAT
TGAAATGGCATTGCCAGGCACAGGATGGAGGGACAAGGCTCCCAGTGCCG
TTACTGGGGGTAAAGCTCCACGATCATCGCGTGTCCCTGGGGACAGAGAG
AGAAAACATCACAGAAATGGCTCATGAACAGAGACAAGAATCATTATTAC
AGCCACGGATCAGGGCATGAAAAACGTGAGCCCTGAGTGGCGATGGGGGG
CAGCCAGAGGTTGCCTGAGGGAGCTCTGAACACCCAGCACCCAGAGCTGG
TGTAACCAGACAGGACTCCAGAGTCCCAGCAGAATCAGACCTGCCATTCC
TGCCCTCTCCCAAGGGAACACGCTGGAGCACAGCACCATTACCTGCCCTC
CTGCAGCACAGGCAGCGACCAGGCCGTACTGTCCCCCCTCCTTCTTCAAC
CTGTGGGCAGCAGTGATGACCAGGCGGCAGCCGGTGGCCCCAAAGGGGTG
TCCCAGGGACAGGGAACCCCCCCAGGTGTTGAACTTGTCCAGGGGAGGGG
CTCCAACCTGCAGGGACACAGAGAGACACATCCCATCATCACCTGGCCAT
CACTAGCTCATCCCAACACCAAGCCTACAGCAGTTCAGGATGGCACATGA
GGCTGATCAGGGGATAAATGCACCCCAAAGGTGTTCCTGCTTTGCCTGCA
GCCCCTCAGGGAAGCCCTGCACTGAGCAAGGACTGAGCCCCTCACACTGT
TCTTAATTCCCTCCTCTCCAAGGATTGTGGCTCTGGATCTCCACCTCCTA
CCAACAACGGGAATAGCATCCCAAAAAAATTTCGTTTCCCAAAGAAACTG
CCTAAATTGGGATTTGCTAACCCAAGCTCAAGGAGCATCACTGCTCCTCA
CAGGACAGAGCCAGAGCCTGGCTGTGCAGCATCAGTACAGGCAGCTGCCA
GGAGGGAGCCCAGTAACCCCAAGGTTAAACTGAACTGCAGAGAAAAGGAG
GAAAATGTCCTGACTGCGCCTTACCTTTGACTTCCTGCCCATGTAGTTCT
GTGCAAACCAATCCGAATCCATGGCTTTCAGGTTAGCCAGGATCTGCCCC
TGCAAGGGAGGGGAGGGTGACATTGATAAGAACCCAAAGCAGGTGGCTAC
AGGGAGGCATCCCAGATTTAGAGCACTTACAGCAAAAGCCTCGTGGAACT
CGAACACGTCGATGTCACTCAGGGTGAGCCCGGCCTTCTCCAGCACTTTG
GGAGTGGCGTAGGTGGGGCTGAAGGAGGGAGGACACACAAGTCTTGCATC
AGTGTTTCCTGTCAGCATCATCCCCCTTTTTCCAGAGTCACATCCTTCTC
TCTGGGCTCGTGGCCCAGCTCTGCCCATCCCTCTCCATGGGAAGCACAGC
CCCCAGAACTCCTGCTGAGGTGCCCCAGCGATCCCGGGCTGTTCCTGCCA
CTGCTGCTCTCCCACCTCCCCTCCTGCTCACACTCGTGAAGGCCTGAGGA
GATGCAACATCTCCTGAGACACTTCCCAAAAACACACCATGGCAAGAGAG
GGCTGTTGTGGGAGCAGGGGCTGTGGGGGGACGCTCTCCATCTCCACCTA
CCCCAGGAGCAGCTGGTCCTTCGGATCCTGGGACACGTACACGAAATCCC
TGTGCAGGAAAAGGGCTGTCAGTGCCAGGGAGAGGAGAAGGAAGTGGGAG
CAGAGGCCACTGGACCAGCCCTCCCTACCTTAGGTAGGCCTTTGGTTTGT
ATCCCATGGCCAGGGCCTTCTCCTCAGACATGATCAGGATGGCCGACGCT
CCGTCGGTCTGGAATGGGCAGGGAGAAGCCGGGTCAGGGGTGAAGGACCT
GCAGCCCCTGCACACAACGAGCCCCACAGCCCTCAGAGAGAGAGGACCTG
AACATCACCAGAGCCTCCAGGACACCCCACTGCGATGGGGGCCAAAGGCT
GCTGGAGTGAGTGGATGGATGGGGGATCACTAATGGTGCCAGCACACGCT
GCTGAAGCGCCTCCTTACAGCCCACAGGCACAATGCCCCCCAGGACTGAG
GGGCCTGAAAGCACTGCTAGGCCTGGGACAAGTTGCTCATCCCAAACACT
CAGCTGTCCTCCCAGTTCCATCCCAAAACTGAGAATAATTCCAGGACAAC
ACAAGCCACAGGTTCACCATGTGACAAGAATGAGCACTGTGGGTTTGGCA
CATCAAATCATGGAATTATGTATTCTTCATGTATTTGGAGCTCTGTAGAC
TGTTAAATGCCCTGGTATAACTTCCAGTACTTTTCCAGCTTTCTTTCCCA
CAGTGAACAAACATTTATTGATGCATTCCTAAAATATTGTTTAGTCTTGC
CTCTTACTTCTCCAAGGACTTTTTATTTTGCACCATGTAATCATAGACAT
GATAAAGGTAGGGTAGGAGATGGGGAGGGGAGCCCCCATGGGGCAGAACC
CAGGGGGGAATTATTTAACCAACTCCTCTATTTGGACAACATTGGCTGGA
TATTCTAATTGCCCCATCTCATATTAAATGGTACAAATCTAATTCAGGCT
GTGGGTTTTCACCATATTCTGTACCTGAAGGCTTTCAAGGAAAGGTTTGC
TTTTATACTGTCATTCTAACGTTGTCTGGAAAAGTTTGTGTTCTATTTCC
AGGCATCACAAGCCCCAATGTCCAGCCTG
>ltr-1_family-87#LTR/ERVK [ Type=INT, Final Multiple Alignment Size = 1 ]
AAATGGCAGCCCAATCTGGGACATCTCACAGGCAGTGAAAGACGTGGACT
GCACTGGCAGCAACTTCCACTGAACCAGGAATCGGTTGACCAGGAAAGTT
TGGCAAAGGAACCCAAACACACGCCCATCACCTACCAGGTGAACAGTGCC
AGGTGAGCAGTGGAAGAATTACAGGCAGAAAAACTCCCATGGAACGAAGA
TGGAGCCTATGGTGGCTCCTGCATCAGCAAAGTACAGACATCTCCAATGC
TAAGCTTGCTGGACGGGGTGTCCATGCATTTAAAAGACTTCCCTTCTACT
GAGACTTTTTAATTGGAAGCCTGGCAGGCAGTAGGACAGGAACTTTTTTG
ATATTGCCGGGAACGGTGATGCCAATGATTGTGGGCACTTCACCCCATGG
AGGACTATTATGGCGTTTCTTAAAGAAGTCGTGTGGATGTCCGCCATTTC
GCAACGTCAGAAACTGATTCCCCTGAGCCCTCAGTTATAAATGAGAATTG
CTGATGTTGGCTTTCATATGTGGGGTTTATGGTTAAAGGTGGTTGAGTTG
AAATTGTTGATGAGGTAAATAAGTTGATTGTTATATGATCTGTTGATGGG
GTTGGGTCGTTTGTTGACAATGTTAATCTGGTTTTAAGGAAGGGGGTGGG
GGCATTGACCGTATGAACAGAAGGGGATAAGCGGGGGATCACTAGTGGGC
GACAACGAGCCAGTGAGAAGGTCCCAAGACCAACCAGCCAATCAGGATAA
CCCTCGGGAGGCAGGGTTTGGGTGGAGACACGTTGAGCCCCACGACATAA
AAACTGTGTTCCCAAGCAGGAGGCGTGGCTCTGGCCACGTGCCATGAGCG
GTGACGAACCCAGCGCTGTAATCCTTTGCTTCGTGGAATTGCTGATCGCT
AACATTGATTCCCCGATTGTCAAATTATCCTTCCTTAACTAATAAAATTC
AAAGTTTTGAAGACGTGAGGCGGCGTTTCTCACATCAAGCCTCCTCACAC
CCACTTCCAACACACTGGACGAAGTCTTAGCACCATCTTTGCAACCCTCC
CAATACTACCCCTCCTGTGTTTTGCAGTGAAACATTTGCTACCTTGCGTC
GGGGCTGCTCCGGTAGCGGGGCTGCCACTGCTTTTCACTCCCTCTCCTTC
CCCAGCAGCTGAAGCAGCCGCCGGGGTTCTGACAGGGCATCAGAAACAGC
ACCTCCGTCCCGGCACAGGTGGCTCTATCAGCCGCGCGCCGCGGCAGCGT
AAAGCGGCGGACGGCGCTCGGGGCCGGCGGCAGTGGGTTGGGTGCCGTGG
GCTTGTTGCCGCGGGTAACATCGGGAACACGGCGGTGATCGCTGCATCGT
GGGAAACACAGTGGCAGCAGGTCCGACCCCTTGGAAGCGCACCGGGGCCG
GCCACTGCCTGCCGAGGCCGAGCCGTGCGGCGGCAGCTGCACCCGGGAAC
GGCTGCGGAGCTGCCCCGCCGCGCCGGCCCCTTTGTTCTCAGCGTGTTTC
ATCCAGTCGCGGAAAGCAGTGGCAGGGACGGGCGCCGCGCTGGAAACCCC
GGGAGCCCATCCAGCACTTCATAGCTTGATCCGTGCTTATTTTTTCGAAG
TACCCTTTCAATTAATGAAACTGAGTTGCAGAAATTTTGTCCTACTCAAA
AAAACCCGTGGAAGAATGGCTCCCGCCTTGCTGCTTCCCCGATGCAGAAA
AGACTATACCACTGGAATGAAGCTTGTAGATCAACACTGGATAAAGACAG
TAACCCTCTCACCCCACAGCGAATTCTGACTCAGGGCTTGTTAACAACTT
ACACACATTTGCAATATTCTTCAGTGCATCTTGGAGATTACTAGAGTTGC
CTCGATAAAATGCAAGAACTTATATATACCTTCTGTGAAGGAAAATTGGC
AAATTCAGGTATTGTTAAGTTTCCTGCAGGTGATGTAGTTGTTGTATATG
TCATTTTGTAAGTTAAGAGATTTAGCTGTAAGCAACTTTCCCAGCTGGTC
AGCCCTGGACGCTCATTGTTAAAGTTTTACCATACCACCTTGTGACCCTC
TGCATTGTTCTGACTGCTTTTTGTGCCAGTTATTGGGTGTTATAATCTGT
CCCCCTGTTCATGAGAAAGATAAGGTCTTGTGAAGTCATGTTCCCAACTG
ATACTAATTGAGGTTTGGTATTTAAGCAGCTGATGATAGTTATATTAGAT
ATGTTGCTAGCTATCAAAGTGCATGCTATCAAAAAAAAAGGGGGGAGACA
GGGGAGA
>ltr-1_family-88#LTR/Unknown [ Type=INT, Final Multiple Alignment Size = 1 ]
TAAGAAATCCTGTTCAGTTCTGTTCACTCTTGCTTAACAGAAAGCACTCT
GGGAAAGGTTCAGCTAACAGCAAGGTAAAAAACAGGCCACATGACCAGAG
AGCGGGTTGTATGGCTGGCATGTGGTCGGCCTCGCGTGTGAGGCAGTGAT
TGGTTGGGGAGATGTGTGGATACCATGTGATCAGAGAGCTGATTGAGTAA
AGGGATGCATGAACAGTGACAGCACAGCAGCAGGCAGCCAATGTGTGCTT
CTTTTGGTTAAGTTTAGCACATAAAAAGGCTTGGTTTGTTACAATAAACC
ATCTTCTTTGGAGCAAGCAAGGAGGTGCGTGTGTCTTTGTTCCCCATTGC
TACAAGAAGCAACAC
>ltr-1_family-89#LTR/Unknown [ Type=INT, Final Multiple Alignment Size = 1 ]
CACGGACCTTGGACAGCCTTTCTGACCCCTTACCTGGGTTCCTAGGGCAG
TATCTCAGTGTGGTGCTTATGCTGTCTGGCTGGCAGTCCCTCTGGGCAAA
CAGGTTGTGTATGGTGAGCTTTTAATAGGCAGATGCAAGGCTGGAAGTAA
GCAGGCTGCAGGATGCTGGGGTTAGTGCTGATCCTCAGGAGTTTGTAGTT
GTCCTGCATGTTTTCTCTGAGCTCTGGTGGGTAGGAATGACTCCTGCTGA
CAGCCAAGGGAGTGTTGCTAATGTGCTTTGTTGGCTTCCATGGGACATGG
AAAAAGGTCCCCTTAGAAAGCAAGGTGTTTTCCCTACATTTATTCTGTGT
GCAGGTCCCATGTGTGTTGAAGCAAAGGCTTTGAGGAGAGGCTTCCTGGA
GGAACACCCAACCTCGTGAAGAATGGCAGCTTAGTTGTGTTCTTGTGCTG
CCAGTTTCCCAGAGAAACAAAGGCAGTTTCAAGACGCGCTGTATTCCTTG
ATTAAGTGTTTTGATAGGGAGAGACTTGGAGAAGTTTATGTAGAGGTCTG
TGTGGAGGAGGCTTCTTGCAGAAAGCTTAGCAGCAGCCTTTGCTTCCAAC
TGTGTGTTTTGTGCCTGTTAACTCTGGCATCCTCCTCTTTTGGGCTTTGA
AGCCTGTGATGACAGGACATGGAACACTTGGCTTGGGATGCGTGTTCCAC
TTGTTATGGATCTCAAAGAGGGAGCAAGCAAGTGAAGTCTGGCTGTGGGA
GCCCCGTTGTGGCAGCAAGCTCCATAAATAAACAGCAAGTAGGTGTGTGC
TTT
>ltr-1_family-90#LINE/CR1 [ Type=INT, Final Multiple Alignment Size = 1 ]
TGCTAGGAGTACACAAATAAAAAAGGAGCTGTCTGTGGGGGTTGCAGTTT
TTGCTGTGCAGTTGCAAGGGGAGTGGGCTGGAAGGGAACGTTTCGCATTC
TCAGCATCAGTCAGAGCCACAGTGAGATCCCAGGTACTTTTGTGTTAGGC
CCTTCCCTGACAGTAGCAAGGTACCACAGCAGGGTGCTCCTTCCTGCCTT
CCTGCCCTGAAGTGGCCTTTGGTTGATTGTTTTACACCAATACCTTGCAG
AAAACCAATCAACAAATATAAAACTTCCTGGCTCCCTTTTTTCTCTACTC
AACCAACCTTGGTCAAGAATGAGACCCCTGCAAACAGTATAAATATTCCA
AGTGTAGGTCATGAATTCTGCAGGCAGTAACTCTTGTGTCTGTGAGCATC
TTTCCCCCAAGGTTTCTCCCCACATATTTTACAATCGAGTATGGTAATAG
TATAAGAGAAACCATGGCTTCAGCACAGTGGCTGTGCCTGCACAATTATT
GAACTTTGTCTGAGATTTGGACAAACAAATGCAAATGCTTTGCATTTTCT
CATGTGTTCTGCCTATCCCTATGGCAGATAACTGTAGTTTTAAAAATCCA
AGTCCACTTTCCAACTTCACAATAAATCATGCCTGAGTCCTGCTGAGCTT
TTAAAAGTGGAAGAGATCAAATATGTACAAACTATTTAAACATACTGAGG
GTGGGAGGGTGCCAAGTCTGCAGTGCTAGTGCTGATCAGTGATTGAAATG
AGTGTGAAATGTATTTGCAAACACTTTACTTGCTGCCTGTGAGAAATGGA
TTGCTGGTCCCAGGCTCTGGGAATCAGAGGTGGGGAGTAAGAGCCACAAA
TATTTTCGTGCCTGGTAGATGGGAGGTGGAATAGTTGCCTTCCTGGTGAG
TGTCATGTGCAGAGAGGTAAAAGTCTGTATAAATCTCACCCTTGTTTTTC
AACCCCAAACTGGCCTGGGCAGTGAATGAAGATGCTTGGAAATAGCCCAG
CTTCTGCCAGTAAGAGGGCAGTGAAAGAGAACTGAAGCAGGAGGTCCACA
TCAGGAAGAAAGACATTTTTCACTTGGGAGATCTGAGTGAGAAGGGGAGC
AAATAGAGTCAGCGAGTGCATTGTCCAAATCTGTGTGGACCGGGTCTTGC
ATCCAGGTTACTGCATCCATAACAACAGGGATGTTAATGCTGGGATCTGA
AGATGGCATGCTCTGTAGTGATGCCTGTGGAGGGAGTTAAAGCAGATCGA
TGCATTCACAATATAGTGGTGGGCAGCCCCAGTGCCACAACAGTAGGACA
AACCCAAACAGAGATAATTATTCACCCTGAAAATTTAGGTTTTCAAATTT
CAGCAGAAAAGGTGCAACCCCCCTCTTCTGAGGTAAAGTTCCTGGGAGCA
TGGTGGAGGGGAGGAACAGTGTGTGTTCACCCCAAATCCTTGACTTCCTT
TGAGCAAATTAAAATTCCTGGATCGAAGAAGGAGCTATAACATGCCCTTT
CCCTGCTGGTAATTTGGGGAAAACACATCCTGGCTTTCTCCATCATAGCC
TGCCCTCATCATGATTTAACACACCAGAGGACCACCTGGGACAGGACCCC
TGTCCATGTAGAAGTTCTAAAATTGTTAATATTTGAGGCCAGGTTATATC
AGGTTTTAGGGCCAATACATCCAACAGATCCACTTCATATCAAATGGGGC
TTTGTAATTCATAGATTATCAATGCATATGTGGCAATGGGGACCTGAGGG
TCTGATTTGCCTTCTCAGGTTTTATTTGCACAGCTTTAAAGATGCAAAAA
AACTTTATTCAGTTTGGTAGCAGTGTCTCTGTGGCTAGTCTAGCTCTACA
GGGAGCTGAAAAAGTCATATGGCAAGAATCAGTTATTCTAGTGGGACCTT
TCAAGGTTTTGAAACCCATACTGGCCAGAACCCCCCCTGGTGTGGGGGTT
GCACAGGGAGAAGCAGTAAGAAGGTGGTATGAACAGTTACAGCATCACTG
CCATATGCCTCAGATAGATGAGGGAACAACCAGAGTGCTCCAAATACAAG
AAATGCCTGTCAGTCTACTGGAGCAGGAGCCTCACTTCTTATATAAAACC
TACCCCTCAAGTTGAGCCCCACCTGAAAAGTGTGTGATTCCCTGATATAT
CCTCCAAAAAGAGAGGGAAATAATGAGCAGTGTTCCTGCGTGTTGTTTCA
GGGGGCAGAACTGTGCAAGGGGAGAAGAAAGTGCTCAGATGGGAGATTTG
CTATCCATGTGCAGGCTGATTGTTAGAGAGGCTGACACTAAAGAACCAGT
GTTTATATGGACCCCTCTGTAGGTTACCCCTCTGCTGTTTTTAAGGGATG
CCCCAAGTGGCTCCCATTTTGCGAACAAAACCAGTGGGCGATCAGTTGGG
TTGCCAGTGTGGCAGTGAGAGAAATGGGAAGATACCCTAAACTTGGCTAA
GCAGAAGAGTTCCTTGGTGGGATGGATTCCTGCCCACCTGTTGAATAATC
AGGTAGATTCACTGAGCTGTGTGGCAGGTATGGCAGTAAAGGGAGAAGAA
AAATGGGAACATCTGCTAGAGTGGTCACGTGTCAAGGGAGACCACTCAGG
ATTTAATGACCTTTTTAAGGGACCTGGTAACACAGGGTGGCCTGTCACTT
GGGAACTGTGTAACACTGTCATCTGAGTCTGCAGCCCGTGTTCTACGGGA
CTAGAGAAACAACACCCCTTGCAGGAGGCACCCCTTCACTAATGACATGG
AAAAGGCCTTGGGGAGACCTGGCAGGTGGACTGTATAGAGCCTTGCCTGA
AGTCAGAAGGAAAGCAGTATGTTCTTGTCAGGGTGGAAGTAATGTCAGAG
CTCACTCAAGCTGAGGGAGTAGCAAGAGCAGCAGGGCACAGCACTGTAAA
GGGACTGAAGCTGTGGTTTAATTATTTGCCATGGCCCCAGTCCCTCCAAT
CCTACAATGGTAGTTACTTTACTGCCAGGGTGGTTCCAGACTGGGCATGG
GATGAAGGAATACAGTGGATCTTTCACACTCCATACTACCCCCAGGCACA
TGATATTGCTGAATGCAGGAATGGACTCTTGAAGAGGACCCTGAAACCTC
ATGAACCTGGATGGGCAAGAGGGTATGCTGGGGAGTTAATGGGTGCCCAT
AACTCACAGCCTTTTGTGTTCAATCCCCACCCATACTCCCTGGAACAAAA
GAGGCCAAAGAGCCTGCAAATCCTCTCCATTACCTAGGACAACTGGTTTA
GGCAGAATTACCAAGAGTGGGATTAGTACCCCTGACCTTGAAAAAGCCAC
TTAACTTGTGTGCCTGGGTGGTGGATTGTTCCCTCCTTTTAATCATGTTT
TGTTTTTATGCATGTATATGTTTTGCAGATTATCTGGAATCCACTGGTGG
ACCTATGCTTTCAACTGTTGAGTGAACGGATCATTTTGTGTATTTTTTAG
TTTGATTTTTCTAAGCCTATTTTGCCTTTTTACTAGAAAAAAAATGGTGT
GGGGAAAGTTTTTACTCTTATGTTATGGATGTATGATTTTGTCTCAAGCG
ACTAAGAATCAGAGTACTGAACCAAATTTAGCTTGGGAGTTGATACAAGG
ATTTATGCATATTTGGAATCATACAAATCAAGGAATATGCATTAACCTCC
CCAACTCTGCATCAGAGGGGTTTAGATTTATGATGATTTGGTTAAATTTT
TCAGAGATATTAACAAGAGAACTGGATAATCTTAAAAAAACAGGAGGAAA
TATTACCTGGGGAACAGTCGAGTCCCCGTTCCTAGAGCAGAAAGAAGGAC
AACAATGGGATGCAAATGGGACATGGGTAGAATACAAGAAAGCCTTTTAC
CAGCTCCCACGCGACTCTACCTGGAGCCATTTATGGAATCAGACATGCTA
TCGGTCATTAGACACCCACCCTACTGAGACCTTGCACAATGTCAGTTCTA
TCCCTTGCACAGTGGTACCATGGTGGGATTCTCCGGCTGAGGGCGGGTTT
TTCGAACATGAGTACAATTTACATTGGGATGCAGGATGGTGTATACAAAT
CCCTGATAACCCAGGAACCGCACACCAAGTTAACCGAACAAATTATGAGT
GGGCCTGGTCTCTGAAACAAATCTTTGACCCTATATATACCCTACAGTGG
GCCTCCAGGGCCCCCACAGGGAAAATAATAGAATGGGAAGTGGAGAAATC
AGACTGTAAGGACCATCAGACCACACTACCTAATGGGGAGAGCATCTGCT
GGAAAGTGAGGAACCATAGAAGCATTATCCAAAGTAAATCAGAGACCTCC
TTTCTGAATTGTTCCCGTATATTAGATTGTACCACAGGAGCAGGTGAGCC
TATAGAAACCTGGTACATCTCAGAGCTGAGAACTTTTATCCGGGACATGT
GTACCTGTTGGGATTATCCCAATTACGGCTATCTAAACCAAGACACCCGA
TGCAATGGGTCTTACGAAAATTCAGAGACAGCACTATCCTGTGGCATTCC
CGTTACACATGGCCCTGACCGAAGAAGGGTCTGGAATTCAAGCAGCGAAG
CACAGGAAGTTCCCCAAGGTGACCTGTATCAGTGTTCACAAGCCAAATAT
CCAGCTCCACGGGGAACGGTATGGGCATGTTCAGATGGGAAAATGTATTC
CCACTTGAACATGTATGATATGGCTGGACTCCAGTGTACTATTGGGTTTC
CTACCATGTGTCCATCTAAAACATTCAATTATACACTTTATCGTAACAAC
AAAGTGCAGAGAGAAATCCACAATCCAACAGATGCAAAAGGGTGGATTGG
GGGGATTCAAGTCCCTGACTATTATACCTGGAGACAAAATGTTGCGTTAG
ACTTAGAATCATTTTTTGTGTCCAGTGGAGTTATCCAACGGCACAAATAT
GTCTTGGAGAACTTAACAAGGCAAGTCCATGTGTTAAGCAACTGGACCGG
ACGTTTGCTCAGGGAACCAAGTTCACAGGTCCAGCAGTCATCGAAAATGG
CTTTGCAGAACCGATTAGCCCTAGATATGTTGTTGTTGAAAGAGAATGGA
GTGTGTGGGATGCTAAACCTAACAGATGGAGAATGCTGTGTCACTGTCCA
TAACGCCACCACCACCATAGAAGAGGCGCGTCAGAAGATGAAGGAGATTG
CTGAACAAACGGGAGAACTGTTTCAAGCAATGCAACCGAAGGACTAGTTT
GATGGACTGAGCCTGGATTGTGGATCACATGAATACTAAAGTGCCTTGGA
TTTAGGAGATGGCGAAGGTGGCTTGTGTACATTGCCCTTATGATACTGTG
TGGATTCTTGGGTTTGATGATAGGTTGAAAAGTCATGTCAAACTGTTTGC
TTGTGATGAGTTTATTATGGTTATAGAGGAAAGGTAGAGTTTCTAGCACT
GTATAATTCCACACCATTCACGTCATGGCAGGGATGTGGCTGCAGCAGGA
GGAAGCCAGGGGCTGGAAGTGGAAGGCTGGCCATCTTTTGCCATGCTTGG
GGGTGTGCAGGATTCAGGGGCAGCCTGACGGACCTAGCCCCTGTCTGCTG
CTGGCAGTCCCTTCCCTGTTCCTCTGAGCCGTGGCTTTTCTGGTTTGGTG
CTCAAAGACAGCGCTGGTGAGCCCAAGAGCTGGTGAACTGCTCCAAGAGA
AAGAAAAGAGAGAAAGCAGCAGCGCTGCAGAGCCCAGCTGAGCCACGTGG
AGCCCAAGCCACAGCTGCTGTGACTGCAGCGGCCACTGGAGCTGCCACAG
GAACCACTGAGCTCTCCAGGCCCACTCCCACAAAGTCAGGCCCAGGAGGA
GGGTCCTCTGACCTGCTTCAGAGCCCTGTCAGGTCCCACCAGGTTTTGTC
TTGTCCCTGTTCTTCTCTTGTTTTTGGTCTGAGGGGGGAAAGTTAAATTG
CAAGCCTCCCCGACATTCTGCTTTTGTTTTCCCACATATACCATGTTGCC
AGTGCAGGGCCAGTCAATGTTTTACCTTTGTCTGGGAAAACCACTCTGGA
TGTGGTCTTCGGGAAGTGTTTTTGTTGGTTCAGTAGTGAATACCCTTTTG
TGGGTAAAACACTCTCTTTTGTATACTCTTTTATTAACATTGTTGTGGTT
ATTGCAATTTTTCAGTAAATTGTGATTCCAATTTATAATCTCTCCTAGTG
TTTACTCCACTACCAGAAGGGGGCAGGGGAAAGGGGGCCGCTCAAGTAGG
TTTAATATTCCTGCAGGGTTTTAAAGCAGCACAGAGCTATAAGCAGGGGA
TGAAGGAGATTGTTGGGACTTGTGAAAAGACTGGTGACCTCATCAAACAA
AAAAAATCTCATAAAAAGCCTCATAAAATAGCTCTCGTTGAGTGAGGAAT
ATTTGAGTTCACCTCCAAAGACTCCAAGAGATGCCCTGCTGGGAATTTCG
TTGCTAGAATTGCTTAGCAAATCCATGCAAATGGGTTGGTACTTATAATT
TTACAGGATAAATATGAAGACACACAAGCATGATTTATTGATAGAGCATA
AGCTATATATAGTGCCCTTAACTGTATTATTAAAACTGAAGGTAAATAAT
TAATGGAATGAAGGAAAGATACATACAGCTCTGGCAGTTTTGATGGGAAG
CATTCCTGTCTTGCGGTAATTAAAATTGAATATATTCAAGAGTATTTTTG
TATGTCTTTCTGGCAAAAAAGATTATTTCCTCATTTCACCTGCATGCTAA
GAGACACTGTGTGTGGCTGCAGAAGCTGTGCAGCCAGTGTGAGAGGAGTC
AGGGAAGGAAAATGCTTCTGGCTGACAGGCTTGAATGCCACCCCCCACTC
AGGGTAGGATTACTGTCCGTGGTGTTGACCAGTTCTGTCTGGTTGACCCT
CAGAGTAGTTTCAGACAAGGTGTAACTCAAAGAACACGTGTTAGTTTTGC
CAGGTTCAATGCTGCCATGCCCATGAGAAGCATTTCAGAAAGGTACAGGC
TGGATTCAGTAGCAAGCAAGAGACAAAGTTAGTGTTTTATGATTAGAATC
AGAGGACTACTCAAGCAAAGCAAAATTCAGCTAGCAGTTGGTTATGGTCT
CCATAAACATTTTTCCTGGCTTTGAGAGGAAAAGATGGGCTCAAAGCAGG
CTCTTTCATGACTCAGGCCATCTTGTTTAGTGAACTGACTCAGTTAAAGA
CAGGGAGGGTCAAATATCCTGTGACACCTTTAGGGTATCCTTTCCCACTG
GATAGAGAGTCATTTATTTACACCATTTCCATGCTAACAACGTTAGTGAG
GTGAAAGTGACCTTACAACCAGTTGTTAAATTCCCTGGAATCAGAACCAT
AAGCAGTTGTCAGACAGTCTAAGCAGTCCCAGTGCTTCACCCAAACACAT
TCCAACACAAGCACTGCCACGGCCTCCCTGCCTTACTGTCCAGGTGGGAG
AACTGAACTGTGTTCATGGGGTCCATGGGAAACCATTCCCAACTTCAGCC
CCAGGGAAGCCTCGAAGCGGGAGGGAGAAGTCTTCTACTCGCACCACTGC
ATCTGCCCCACGCTTTTGTAAAACCAGTGGTCCTCTGATGCTTGGTCTGA
AGAGGAACAGAAATCTAGAGATTTAAGTGCTTTCAGTGGTCATAATGGAT
AAAATTTGTTTCTGGCTGTAATTTTTCAGTAGTATTGCAGCTTTCCAAAG
GTATGAAAAAAAAACCAATTAAAAAGTGCTTCACTTTTTACAGCATTAGG
GCACTTGTGGTGAGTCCTTCCCAGCCCACCTGTTCCAGTCCAAGCCATAG
TGAGAACCTGTACCTGTTCTCATGCTCAGAGAATCCTTTTCGTAGGTCTG
TCACCTTTATCCATCTCACCAGTGTCTACCGGTGTCTGAAGAGGGGATGT
CAGAGGAAGGAGCCAGGCTCTACTTGGTGCTGCCAAGCAATAGGACAAAA
AAGAAAGGGCAGAAACTAATGCACAGGAAGTTCCACCTGCACATGAAGGA
GAACTTCTTTGTTGTGCCTGTGACCAAGCACTGGAACAGGTTGTCCAGAG
GGTTGTGGAATCTCCCTCACTGGAGATACTCAAAAACCTTGATGCAATCC
TGTGTCATGTGCTCTGGAATGACCCTGCTTGAGGAGGGAGGTTGGACCAG
ATGACCCGCTGTGGCCCCTTCCAACCTGATTCTTTCTGTAAAAACGCTGA
GAGTTGACCAAGCACTAAAATCAATAACCAACATTAAAATCAAAGCCCCT
GCAAGTTCCAACAGTTCTCTCATAGTTTCTAATAAATCTTGGCACGTATT
ACAAATGAGCAATCAGATATGAATAATAAATTACAGCCATGTTCGTAGAG
CTTTATGTATCTGCTCTCCCAAAACACCTCCGGTCTCTGGCATGGCAACT
GTGCCGACGATGACAAGGCACAGCTCCTGCCTTTACATGAACGCATTTCT
GTGCGTGCAGACAGTCGCTGTGGGATGCTGATGCCCTGTGTTTGAACGGG
GGCAGCTGCCTTGGGCCGCACAAGCCCAAGGCGAACTCGCGGCGGGCCTT
GGCGCCAGAAGCCGGGGGGCGCCCGGCAGGGGCGGGGCGGGGGCCGGGCC
GGGCGGAAGTGACGGCGGCCGGGCGGAAGCGCGGCCGGGGCAGGGCGGAA
GCGGCGGCGGCAGCGGCGGTGCCGCGCAGGTGAGTGGCGGCCTGGGCTGC
CGAGAGCAGCGGGGCCTCTCCGGCCCGCGGGAGCCCCGGGGCGGCGGCGG
GGCGGCCTCGGCCCGGTCATGCCTGGCCTCGCCTCGTCTCTCTCGGTGTA
GCCGGCAGGGGCCCAGCACTTCGCCTTTACCCTGGTGTAAAGAGGAGTAC
GGCTACAGGCGCCGCGCGGTCCCCGGTCCCGTGGCAGTGCCCCCTGTGCA
CGGAGATGCTGCGGGATCTGTGCCGCTGTGTTCCTCCCTCTCTCCCTCAT
TTCCCCCGTCAGAGAGGCCTTGCCAGGCCGTGTCGCCGTTGCCTGTTTAA
GACTTGATTCAGAGTCGTTTGTCAAAGTCCATGACGGCTGTGAACGCGGT
GGGAACGCATCAGTTCTTCAGTGTGTTAATGACAGGTTGTTGCTTTTCAT
TTTATTTTGTGCTGTTTTGGTTCCTGTTTATTGCAGAGACTCTCGAGACA
AGCTGGGGACAGCAGCGTTTCTGTTGGCAAGGTGCTGCGTGCATGCACAC
GGTGTGTGCCCGACACGCAGAGTCACTGAGTCTTATGTGACCAGCATGAG
ATGTGGAGCCTCTTTGAGGAGAATTTCTTGCAGCTGTTGACTCATGTGGC
TGGGGTTTTGCTTCTGGGAGGAGTGTCTTTCCAGTGTCTGCCTTCTCTGG
GGCAACTAAAAGTCTCAAGAAGACGGTTGGCCATTACAGCATTGTGTGCA
GAAAGCATTTTTGTGACAGAGCAGAGATTGCACATCACCATTTTGCAAAG
GAGCCAGTAATCCTGAGTGAGGCTTTCATTGCCTGCTGATCTCAAGTGGG
GAAATTGTACTTTTCCCCTGCCTGCTGGGCTGCCCAGGAGGGACTGAGAT
TTGACTCTCTGCTTCTCCTTTTAAATTCTTACCACAACCAACAAGGTCTG
AAGAAAGAGGTTAATTTGAGGCACTAATTGTGACAGCAAGGCCTTGTATT
CCTCTTTCACCCAAATCTGATAATTTTATCACAATAATGCGAAGTTGTAG
ACTTGTGAATGGGCAAAAAGACCTTCCCCAGGGCTCAAAAATGACAGTAG
CAGTCAGAGATTTTTTTTTTGCTTCAACAGATACATCTTTTCTCTTTTGA
CTATTTCTAGTTCATACATGTTACTGTGATGTAAAAGTCTCCCTTTGCAT
GTTGGGCTCTGCTGCTGTAGAAGAAAAATGCACTGTAAATGCAGATGAGC
CAGAAGAAATTAAAAAGGCTACCAGTATTGGATTTTATCAAGTAAGTTGA
TAGTGTGTCCACACAGCAATGACTATGTGACTGCTTGTAGT
>ltr-1_family-10#LTR/ERVK [ Type=INT, Final Multiple Alignment Size = 3 ]
TGTTGGGGAAGATGAAACAGGAAAGCCTTGGAAATATGATTGCCTGACAA
AAGATTTTGGGAATATGAAAACTACAGGCGACATCGAAATGAAAGCCACT
TTTGAAATACCAAGTCTTAGTTACTGAACAACTAGAAAACAATGGTATGG
CCACTGAAGTAATCCCCTCTTGATGGAACAATACCCTCTGCTTGCAAGCA
GGTCCAAGGGTCAGAGCAGACCCTACTAGCTCAGCAGAAGGGGTCCAAAG
AGTAGTTTTTAGAAGTTAAGATGTAACACTCTATGGTAATATAAGAACTC
TTATAGGCTGTATGTAAATGCTATAGGATTTGTATCTTGTATTAGATTGG
TTAGTGACAATTAGAATATTCAGTACAGAAGATGATTTATTGTATTGTAA
CCAGGACTTCAGACACTTCTACTTCAGACTTTCTCATACTTCTCTCTTCC
ACTTCTACTCTTGCTCTTACTCTCGCTCTTACACTCTCTCTCTCACCCGT
TCACTCTCTTGCTCTCTTGGGCCTGCTCAGAGCTGAGTCTAGCAGCTCTG
AGCAGTGCCCCAATACCCACGCCCTTTACAATAAACCGGCCGTGTCCCGA
GACCTGCCTATAGAGATCTCTCGTCTCCATCCGTTACCGTCTACGTCCGG
CCGTCCCGACTGGACCCCAGAACCCCCGTAACCTACA
>ltr-1_family-91#LTR/Unknown [ Type=INT, Final Multiple Alignment Size = 1 ]
AACCATGGCCAACACCAGGGTCAGCTGAATCAAGTGGACCAAAAGGTCCA
TTGGTTTGGTGCCTCCACAGCCCAAAAGCCTTGAAGTCACAGGGAGCACC
CAAAAGGCTGTAAAAAATATGTGGATCCGTGCCTTACCATTGGCCGCTGC
CCTCCCTTCCCCTCCCCTTATTTCTCATATTTGGTTGTCTTTCCGGAGAG
TTCTATGTTCCTCAGTAGTTGATTGGCTCTTGCTACTCCTCCCCGCCTAT
TCCTTCTCCCATTTGCTACAATTCCTTTTCCCCGCCTTCTTAGCGCCCCC
TAACTGATGTATTATTGGTTACCGCGTGTTTTCCATGCCCACTCTGTAGG
GGTATAAAACCCCACGTCAGTCCCATTTTCTCGGCTTCTCCGTGGTTTTC
CTGTGTTCTTCAATAAACCCTCTCCCCCCCGAAGAAGTTCCTCTGCTTCT
TTCCTGCCTCCTTCACGCACCTTTGGCATCGGTGGGCAAGGTGAACCCAA
CCAGGAGCTTTGCCTGCCCTCCTGCACTGTGATTGGCCCCGTCCTCCCCT
TCGGGGCAAGCAGAAGATTGCCCGGTGCTCAGGGCAGCGTGCTAGCTGGC
AACGGCACCATGGCAAA
>ltr-1_family-92#LTR/ERVK [ Type=INT, Final Multiple Alignment Size = 1 ]
GCTGGCGCACAATGTGGGGCCACTGACCAACTGACCAGCTGTCCATCATC
CTGCCTGCCTCCGGCAGAGGTGGATTGGAGGGTCCCTGCTGGCCGAGGTC
AGCGGGAGTTGTCACCAGACATTGATCTCCTTCTTGTGGAGTGCGCCGCT
GCCGTCGCTGCTGGCGTGCAGCTCCTCAAGGGTCTGCGGGACATCTCCTC
GCCGGACCTGCAGCCAGAAGGAGGACCCTCACTGGCTTGTCTGTTCTGGG
GTATTCCTGCAGTAAGTGGAACCCCTAGAGCGCTTGGCGCATTGCACTTG
GCATGGGGTGTGAGTAGCTCAAAGACGGGGGAGAAGATACCTGGGGTTTG
CATTTATTTCTTCGGTTTACACCTGGTGGGGGGAAAGAACACCAGTCATG
GGGAATAAATTGTCCCAGGCTCAGCGGGGTTTTTATGTCCCAGTTGTGGG
TATCCTTCGGGGTTATGATTTTCAGTTTTCTAAAAGCCTTCTTAAGAAAT
TTGTGAAGTGTATCTTCCACTGCTTCCCTGGCACCTCTGCAGACTGAGTC
CGAAACCCTAAGATTTGGGCTTGGGCTGGGGAGTGGCTAGGAGAAGTGGC
CGCCATAAGAGACAGGGCGGTTTATCCGTCCATGCCCCTGTGTGCAGCTG
TCATAAATGCTCTTAAGAGGTCCAGGGGGGAGGGCGACCCCAGTTCTGCC
CCTTCGTCTTCTCCTGCCCCCAGCTCTCCTTCTCCCCGTGCCCCTAAAGG
GACTAGTCTCGGAGTTGCAACCCGCCTGACGGCATAGGGCTGCTCCCATC
TCCCCGGCTCTCCTGAGGCTTCTCCCCACCCTCCTCAAGCTGGGTTTGTG
CACCTGAACTTGAGGTCCTCCCTCAACCCCTTTTCCTCTCTCTCGTCCCC
TACTCTGCCCGAGAAAGAGACTGTTGTACCCTCTAAAGACCTTAATCCCT
TCTTGCCTCCGTGCCCCCCCCATCTTATTCTTCTTCCCTTAATCCCTATT
TATTCACCCGAGATGGCGCCAGCGCCCTTGTGACAGCTGCTGCCATCTTA
GAAAAAGACAAAGTGTCCTCCATTTTGTGTCCCTCGTCCTCTCAGTTTCC
CGCCGCCTTGCACAGCTACACCCTTGACCCCTCCCTCATTCCCCCCTCCT
CTCCACCCCCTTCCCTCGCATCGGCACCTCCCACTCCTGTGTCGACGGGC
GTTTCTGCGTTGGGTCCCTCCCATCTCACAGAGCGCCTCCCCCTCCTGAG
CCTCACACGTCCTGCCAGAGCAATCCCCAATTTGCGGGGCTCTCTATGGA
CCACCTCTGCAGACAAGGAACTTGGACTAAGCCCCAAGAACAGGCTGCCA
ACATCCCTGAAGCTCCCATCCTGCAAGACCTTAAGCAGGTCGCCCAGAGG
GCTCTGTTCCTCACTCCTACCACCACCACCCCTAAGACCCACTTCACACA
AGTCCTCCAAGGGCGATCAGAACCCTTTGTAGATTTTGTAGAGCAGCTTA
CACAGGAAATCCGCTCGCAGACACATGGGCACGAATTTCAACAGCAGCTG
CTGACAGAGTTGGCCCACTCCAACGTGAACGAAGCCTGCAAAGCAGTCCT
CAGAGCCCTACCTTTAGATCCTCCTCCCACCTTAGATCAAATGATTGAAG
CCTGTGTAAAGTTAGTGTCACTCAACCCCGAAGTTAAAAAAGGGGGAGTT
GTAGGAGTGGTGAGTCAAGGAGGGAAACCTCCATCCAAGAGCTGGTGTCA
CTGCTGTGGAAAGCTGAGGCACTGGGCAAAGGGATGTAAGGAACCCCAAG
CAGTAACACCTGTGCCCAAGCCTCTCATTTCAGGTTCGGGCCAGCTGGGG
CAGGGATGTTGCTGCAGCCACCACCGACCGAACGCGCAAGCACCACCCTT
GGGAAACTGAGCAGACAGCAAGATTCAGTTCTGTGCGGGGACATAAATGG
AGCTGCTATACCACCAAAAAAAAGATACTTTACAAGACTGGACAGAAGCT
GAGCTAGCCAATACAGCAGTTCAATTTTATACCTGGAGACTGGGTAGGAT
GGTGCCAATCATCCAGATCTCCAGCTTCATTTTTAAAAAAACTGGTGACT
GATCTGTTCTGGCCCAAACAGCGGTATCTATCCTGCTGGGGTCAGACATT
TTTATTACCAGACTTGCAGCATCAGAGCACCCGGGAGTTCAAGTCTTCCC
ATCCATACTAACCACCGATGGGAGAGGGGGGCTTCTATTCCTAGTCGAAT
GTCACCAGGCTCCTCTTTTTATCCCAGAAGGTGCTACAATTGTGCAAGGA
CGGGTCATCCCGAAAGATTGCCTAATGACCCACCAAGAGCCACACGTGTT
CTGGGCAGAAGTGATGGGTCCCAATAGGCCAACCCTTGAGTGTGAGTTGA
GTCAAGGGGGTGAGTAAGTTCTGCACCTAACCTCACCAGGCAGTGACGAC
CCCAAAGCTACAGCTTGGAAGAGGCCCTGACACCAGACAGCATCTGAAGA
AGAACTTGCTGCCCTCTTCCTGCTATTCCCTTTCCATGAATGTCTTCCCT
TTTCCCCTACTCCCTAACTTTCCACAACTACCTTTTAATTTGAAAAACGG
GGAGTTAACATGAGGCCAATGCTTCTTTAGAAGTTTCAAGCCATTTACCC
ACAGAAATCTCAGCAAAAGTTCTAGAGTCTCCAGGATGGTGACCCAGACC
TTCTTCCTTGGCCTCGGACTCCTTGTCCTGCCCTTTCTACTGGTAACAGC
GTGGATTGTGCAGCAGCTCCAAGCTAATGTTTGGGTTACGTTAGCCCAGG
CGTTGAGTTAAACTGGACTCTGTTTGGCCTTGGGTGGAGCAAGCGACCCA
ATGTCAACCTGCTTAATAGGCCTCCCCCTCCAGTCCCGAGAGTTTCTTAC
CCTGACACATGATGCCCACATACTGCAGCCCAACCGCTGGGATGAGTGAT
GTGGAATCTTCCCCCGGCGGACCAAAATCCCCAAGAATTACATCTGCGGG
GGTCCGCCAAAGTGGTGTACTGTGTTCATTTCTTTCATCAGACCGGTACA
CGCCACCAGTCCACCAACCTGACTTCTAGGGTCTATGACCCTAAAGACTG
GTGTGGGAAGATTGCTCCACGTCCCGACTTAACCACCCTAACCCAAGACA
GGGCCCAACTATTAAGGTGGCAGGATTCAGTAAAATTGACAAGAACCAAG
AGAACTGCTCTGCAAATTGATGATAACTGTGATGACACAGTCACCAATTG
GCCCCACTTTAAAAGGGCAGTGGTCTCCCTCTTCTTACCGTGGGTGGCGG
CAGACAAAGCCCTTGGAGAACTATCGCACATCTCATGCTGGCTGGGGAAA
AATGCGAAGGCGACTTCCTCCACCCTCAGCCAGCTCCTCTCAGACGAGGA
AGCCACCAGAAAACAAATCGATCCACGCCCAGATTGAGGAGCTCTGCGAG
CAAGTTACCCATCTCAAAGAGGAAGGAGATGACTGGTTTACCAACATCTT
TTCATCCTGGGGACTCTCTAGCTGGATTTCTACAATAGTCAAAGGCATTG
TTTGGGTCATGCTTACCTTTTTGCTAATCCTACTTGCTCTCCCTATACTT
AGGTATTTCATCTTAAAATCCATTAAAACTTACCTCCATGTATTTCAGTG

>ltr-1_family-93#LTR/Unknown [ Type=INT, Final Multiple Alignment Size = 1 ]
ATGTTGCAGCATGTGAGATTAATGTATGCTGTTCCTGTGTTTTAGATTGG
CCTGTTGGTCTCCACCCCCTTGTACTTTATTTGGTCCCCATCTAGAAAGT
TCCCTTCTCCTGGTTCTCCTATTAGTTTCTGTTCTCCTGCCTGCCCCTCT
CTCTTCCCTGTTGGTTGTTGCACCCTTGTCCCTCCCTTATCCCGCCTCCT
GGCCCTCAGCCCATTGGTTCTGGTTTTTCCCTGCCCCTAGGAACCCCGAT
AAAAAGTTGTACCCCTGCTCCCCATTTTGTCTTTTGTTGTTTGCCCGGGG
ACCTTCCACGCGTGGAATAAACCTCGTAGCTGGAACCTTATACAAAAGAC
CTTTCTTGTTTCTTTTCCACTGATTGCCGCATAGTGGATGTGTGAGTGAG
TAGCTGCACCACCTCGGGTGTGTGTCTGTGCCTTCGTTTGGCCCCAGCGC
CGAAACGGCTTTGCCCCCCGCCCCCGACTTGGGACGCTTTTGGAAGGTCA
CGGCATTTCACCATCTCGCTCCGCCCGCGGCA
>ltr-1_family-94#LTR/ERVK [ Type=INT, Final Multiple Alignment Size = 1 ]
TTTGGTGCCCGAAGCAGTGACCGCTGCAAAAGGGTCCCTGAAAGTGTCCT
CAGTAGCTTTAGCTGCTGGGCTCTAAGTTGCTTTCGGTACTGCCAATACC
CGAAGACAGTTTTGAGTTTTACCAAGGCTGCTCCGAGGGCTGACCGACAA
CATTCCTGCAGTGAAGACCGGTCAGATCAGCGGACCACCCTGAGAGCTTC
TTTTGATCCCGGATTTGTAAGTTCCAGTGGATCACCGTTATTCTCTTTAT
TATTTTAGTTTCCTCTCGGGTGTTGGGAAGTGTTTTGGGGAAAATGGGTG
CTAAATTAACCCGTCCCCAGCGAGAAGTTCAACTCCAAGTTGAGGGTGCC
CTTAAGGGAAGAATTTTGTTATTTGAAGGGGGATTTATCCGTTTTGTTTG
TTGGATTTTTAAGTTTCTTCCTCAAGTTTATGCTTCAGTCCAGAAATGTT
TTCCATTGCTTGTTTTAACTTACACTGCAGCTAAAAAAACAGGGAATCGT
TCAGCTGTGATGGGAATGTTTCTTCTCCCCCTGTTGCAAATTCTTCACCT
CTTTCCTCTCCCCATGCTCCCCTACCTGCTTCTCCTCCACAGGAGGGATT
GAGAGGTTGATCCCGTCAGTTGACACAGAGTTGCCATTGTCTCTCTGCCC
CCTCTCAGTCCCTTTTGCCCCCTTCTTGAGACGGGACTGATCACCCTGTC
TCAGACTCTACCTCAGCCCTTTTGCCTATGCCCCAACGTCCGATTGTGTC
TCCCCTAGTTGTCTCACAAGATGGCGCCGGCAACGTGGCCAGCCACATCA
TATTGTCTCCCCCAAACCCTGGGTTTCCCACGCCCACCAACGTGCTTGGT
CCCTCTCCTACTCTGCCCCTCGCGTTGTTGGGTGTGTCTTCGTTGGGCCC
TCCCTAGGTGTCGTTGGGCGTGCCTGCATTGGTCCCCACCCCTTCCATTG
GGAACCCTGCCCCTGGGAAACTACACCCTTCTGGTTCCCACGCCATCGGG
ACCACAAGTGGGTGTGGATGTGACTGGAAGTCGGCCATCTTGGGTTCTGC
TAAATGGCATCGGCTGCTCTGAACCCTACCTGCCAATACTTCCCCTTCTT
CTGAACAAGAAGAGAGTGATCTCTCAGATGTCAAGGATCACTGGGCTGGG
GTGAAGAGACAAGCTGTGAGAGATGGAGACTGGGAGCTAGCTTCTAAAAT
CAGTGTTGCTTCAGTCACATACCTCAGAGGGAGGAACCCCAGGTGGGAGC
CTATCCCATATGCACAACTTAAAGAATTGTGCAAAGCAGCCAAAGATCAT
GGGCGTGGGTCCCCTTACTTTAAAAATTTATTAGCAGCCACCTTCTCTGC
GCTCACTCTAGTCCCGCACAACCTTAAAAATATTATGTTGTGCCTCCTTT
CTTCAGCTGAATAGATGCTGTGGGAAAGGACTTGGAAAAAGAAATTAAGG
GAACTCCTCCAGATATATCAGAGGGATGCTAATCAGGTACCTCTAACCTC
TGACCATTTATGCGGCGAGGGGAATTATGAAAAGCCTCAAGACCAGCCTC
AAGATATTCCAGAGCTGGTCTTGGAAGACATTAAAAGAGCAGCAGAGAAG
GCACTGCTTCTTACCCCTACCGATTCCACTCCATCTCAAAATTTCTCTAA
CATCAAGCAAGCTATCAATGAGTCTTTCATAAAATTCATTGATAGACTTA
AAGAATCGGTAGAGAGACAAATTGAAAACAGAGAAGCACAAAAAGAACTT
TTATGTGTATTAGCTATGACAAATGCCAATGAAAATTGTAAAAAGATTTT
GAGAACTCTCTGTCTTGATCCTGTTCCCACTCTCAATGCCATGATTGAAG
TCTGTACGAAACAGACTTCTCCAGAAATTACCATCGCGCAGGCAGTTTCT
AAGGGAGTGGCTGAAGAAATGGCGGTGACAGCCAATGAAAAAACGCATTT
TTTAGCTGTGGCGAATTTGGTCATTTTATGAAAGACTGTCCAGAGTTCAT
AAATAATATCCCATCTCAAAGACTCAGTAAAATGTCTCTTACAGACTGTC
CTACTTGCCAACATCACCACCAGAGGCATCAAAAAAATGGACATCTGAGC
ATGGAGTGGCCTTACGCAGTGACATCAAATCAGACGCCGTTCAACCCCGC
CATGCATGTCACAGCCCAGACTCCGCTGACGACAGCTTAAATTGGTGCCA
CTGTGAATGGGACAGAGAGACCCAAGTTTCCGAAGCCTTTCACCACCTTC
AGGCAAGAACTTGACTCCAGCTGCTAAGAGGACTGTCTATTGACTTTTCA
GATTGCGACATATACTTAATTCCCACAGAACAATATGGGCCCTCAGACGG
CCCCAGAGACTTCCTAATATTAGGAGACCCTATTCACGGCCCAGAACAAA
TACTTGTAACACCTGAAGTACAGACTGTGGGCCTGTGTAAAGAACCTCCT
AGTGACTGTAACTTGCCTTGACCCACCATGGAGACTGACCAAGTGATCAC
CTATCACACAAAGCCTTCAAATACTAAACCGTACCTTGGGTCGACGATGC
CTGCTCCAGAAAACCCCCAAAAAGATGACAGCACACCACAATGAGACAAA
GAACCCTCCAAAGATGAGACCAGTGCTGCCTGGAGACGAAAGCGAAGCAG
ATTGACGGGACATGACAGTAACATCTAAGTGTCCTTCACCAGGCATTTTT
TACATATAAACCCCCTGTTACATACCTGTATCTGTGTCCCATCCCTTGTT
TTTCCTATTACCCTACCCTTAACCGTGTTCCCTGTCTCCCTCATTTTTAA
CCCTCACCGTTCCCTTTCATTTCTCTTAAAGGAGGGGGGGGCTGAAAGAA
ACCAACAAATTTATTTCAAAACCAACAAATTCTTTCAAATTTAATTTATA
ATTTTGCTTTAAAAACCCCTAGAAGAGCCAATCCCAACCCCACGTACCAC
AATGATTGCCCACCTCTGGTTCCTGCTTGCACCATGAATCTCCATGGAGC
CACAACCTGTCATCGCATACTAAAAGCATCATGTGATGATTCAAGAAACA
CAGGACCATGCTAAAAGCTGCAAGTAAAGAGGGAACCTAAGCGGTTCGAA
GACCTCTGTGGACATTGGGGGTTAAAAGGGTGGCTGAACTTTTTGCCCCG
TTCTGCTTTATGGAATATTTACTTTTATGTGTTTATTTAATTCCTTTAAA
AGGTTGCTTTTTAAATCTTTGAGACAGGCCCTTCTTCAAAAAATACAGAA
GGGGGAA
>ltr-1_family-95#LTR/ERVK [ Type=INT, Final Multiple Alignment Size = 2 ]
TCGACTTTGATAACGTACCACCTCCACCCTATGTCANGGGCGCTCCCACT
ACCTCTCGATTGGGGCACAACGCAGTACCGGATTCCCGGCCTCAACCCAG
CTTCGCCACCATNCGACAAGGCCATTCCGAAGGATACTCGCATTTCATCG
ANAGGCTTTGGNAAGCTCTGGCCAGCCAATCGGACGTGACAGAGGACGCG
AAGCAGAGTATGTTTAAGTTGTTGGCNTTTGAAGGAGCCAATCCAAACAC
AAAACGTGTCCTCGCCACCCTTCCAAGGGGCGTGGAAGTAAGTGATATGC
TCGAGCTAGCCAATCGAGCGGTACAGCAACAANAAGGACAAGTTATGGCC
AGTATGGTAGCAGAGGCCGTAAAACCTGCTACGAAGCTCCTGGCCACCGC
AGTTACAAGGATGGGCGTTAAATCACAAGGAGAAGAGCCAGGAACTTTGC
TTTCGCTGTGGCCGAAAAGGACATTTTCGTCGCATTTGCAAGNTGGCTGC
ATGGTGTGACCAATGCCAAAAGGATACCCATTCTACAACCGTATGCAAGA
GGTCAAAANNCGGGAAATCCAGCGCGAGGCCTCACCACGCCCNGACACAA
GTAGTCGGCCAGGCATCAGTGTCCAAGACCTTTCCCCCCCCACCACCAGG
GGAAGCCTGGGAGTCGATTTGGCAGCAGCAGTGAATATCACCTTAAAGGA
CAGCACTGTCCACAAAATTCCCNCGGGTGTTTTTGGCCCCGTGGTAGACG
NGGACAGTTCATTTGGAGCATTGCTATTAGGGAGATCATCAACAGGACTT
GCTGNACTAATAGTCCTACCAGGGGTCATTGATGCTGATTACACCGGAGA
AATTATGATTTGCGCTTATACCTTGTTTCCCCCTCTTACCCATTAAAGCG
GGACAACGGATTGCTCAGCTCGTGTTTATAGACAAGCCCGCAGGAGAAGA
AATTCATACTCGTCCTTATCGCAAAGACCGTGGCTTTGGGTCCACCGGGG
AAACAGTNGTCAATCTCGTACAGCAAATGAAANCTCGGCCCATGGTCACT
ATTACCATGTTAAATGACACCGAGGCGCATCAAATTACTGCAATNATGGA
TACAGGCGCTGATGTTACAATCATCAGCAGAGACAAGTGGCCTCGACGGT
GGCCTCTGTGCCCTGCAACTGGCGCGGTACAAGGCGTAGGGGGAGGAACC
ACCCCCATGCGCAGTTTGCAAGCGANAAAAATAAAGTTGCCAGAAGGGCA
AGAAGTTACTCTGTCCGCAACATAACAGGGCTCCGGAATGATGAAATAGC
TCCACTAATGCCCCTATTACACGGTACCTCTCCTCAATGCCCTGTCCAGC
TTAGCGACGACCAGCGCCGCTGTTTGCAGCATCTTGGGAACAAGATAACA
GGTGCCTTTGCTGATCGCTGCTTCCCAGACGAACCCATAGGGGTGCTTGT
ATTTAACCAAGAGGCTTCCCCTTTTGCAATGCTCTGTCAATGGCCAGCCT
GGCAAAAGGAAAAGGGGGGAAACGACCCTGTTGATAACACAATCTGTAGT
NCCAGGCTGCAGCGACAACAGCAACAAACACAAGCACCCGACAAAGCGAC
AACAAAGCGACCGAAAACTCCAGATGACAAATTTGCCCTATTGGAGTGGG
TGTTTACGTTGCACACGCCTCCAATGAGCATTTGGGCCAGAACAGCGGCA
ATTGCCCACTTGATTCGNAAAGCCAGGACTAGGACTCTTGAAACTGGTGC
TATGGAACCTGCATTCATAGCTTTACCTCTGAAAGCAGAGTCGAAAGAAN
GGATGTTACAACACTCTGAACCGCTACAAGTGGCGTTACTGGCCTACCCC
AGAGATGTTATTGATCGGTACCCAAAGGATGCACGACTCCAAATGTTAGG
AAAACAACTGTGGCTTGAGACTGCAAAGGTGTCCAAGCGTCCTGTAGAGG
GACGTACGGTATTTACTGATGCAGGCAAACAAAGTAGAAAAGCTGCCTGC
ACGTGGCTAGAGGGGACCACATGGAAGCATCAACCGACTCTTTGCAGTAG
CGTGGCACTAAT
>ltr-1_family-96#LTR/ERVK [ Type=INT, Final Multiple Alignment Size = 1 ]
GCTGGGGGCCTCCTCCGAGTACCGTGGTTCCAGTTCTCCGTGAGGAGCCC
AGCCGGGAAAGGAGAGGAATTAGAACCTGCCACCCAGGGAGTTAGAAGAT
TTTTTTCATGATGATACAGTGCAAAGTTGCAGCTGCGAGGGGGGAAAGGA
ATCAGAAGTGAAAAAGGGCCTAGATGAGATGGAAAAAATGTATATCAAAA
CTTCCAGAAGGTTGTAAGTTGAGTGATAGGAGATGGAAGGTTAAGGGAGC
TAAGAATGATCCATTTGATGTGGCCATGATTGAACAAGTACAAGTAAAAG
GCAATTCCTGAGAAAGCTGTGTAGATTTATTATACATGCCAAAATTAGGA
TGCAATTTACTAGGCCGGGACCTGCAATTACAGCTGGGGATAGGGGTAGT
CCCTGAGGAAGGCAGAATGGTGGCTAAGATAATGGTGCGAACAAAAGATG
AGGAGGAGACTATTAACCCTGAAGTGTGGGCAGAAGGAGGAGGGCATGGA
TTAGCTGTCACAGCCACAGTAACTCTGTGGATAATTTAGGATGGGGGGGG
AAATGTAGGAGATTAGGGACAGGCGTTTGGAAGATATTGCGTTGTACGGG
ACAGGTAAAACCCCTCCCCTCTACAGGTAATACTTGACCAGAAGGAAGTG
ACGCGGTAAACCCAGGTTATTTAACCCTATGTAACCCATGAATAAACGCC
ATTTGCCGTCCACCAAATTGGTGTCCACGAGCTGATGGCCTGAATGACCT
GAGGTGGTCGTCGTACCGTTCCTGAACCAGGTTGCTACGCCTCCGAGAGG
CAACAAGTGGTGCCGAAACCCCGGGATCCGGAATCGGAATCGGGATTGGG
AATTCGCCTGGACAGGTGAACGGTGGCCGGCGCGGCGGGACCAGCCCGGC
GGGGGGGACGCTCCCAGACCAGCGAGGAGGATGGAAGCTCTCGCGAAGGT
CGTATCTCAGATTCATAAGCAATGGGGCATTGATTGCAAGCCAAAAGATT
TTACTCTCGCTGTTGCGAGGCTTTTGGAAATTGGGGTCATAGACCGACCG
GTGGATATGCTCCACCCAGAAGTATGGGACAAATGTTCCAAGGCTCTAGC
CGACGAAACAATGTCCTCGGGTTCGGGGAAATACCTTAAATTATGGGGAA
AAGTCGTGCAGGCTTTGTGTAAGGCCCTGCAAGAGCAGGAGACCTGGAAA
GCTGCACGGAACTGTTTGCTAGCCACACCTTGGCTGGGAGTTGGGGCGGC
TATGCAAACGGCAGATGAAAGTACCCCTGCCGAGCGTACAGGCTCACAGG
AGCAGGGACCCTCTCCACAGGCCCCCAGCCCAACCCTACCTACAGAGGGA
AAGGAGCGGGCGCAGTCATTCTGGGGCGGGCTGGTGGAGGAGGCACGGGT
GGCTGCCATTAAAGTGGAGTCCGAAACGGCGTGGGCGAGACCCCCACCCT
ATGTCCCGCAGAATGGCGCCGACCCCGGAGGGGATGGGGGGGGTGCACAT
GCGGCCGGCACAAGCGGGGGAGGTGCGCCGGGAGGCACACACGCGGCCAG
CGGCAGCGGGGGTGGTGCGCCAGGTAACGCAGACGCGGCCGGCGGGATCA
AAGAAGGGCCGCCAGATAACGCAGACGCGCGTGAATGGAAAAGGTGGGGG
AATCCCGGAGGGGGAACCAGGGCCAACCAGAGCGCTCGCCCAGAAACATG
CCATATATAGCAAGAGCCTCCCTCAGCAGGAGGCGGGGCGAGCCCAGGGG
GAAGGAGCGGCCCAATCCTAAGAGAAGGGGGCGGGGTAGGAGCCCAGCGA
AAAAGCTCCGGAGCCCGGAAGTATCCAGTCAGTTGACTTCCGGCTCCGAG
TCGGACTACAGCTGGAGCGGGTGGCTTGACGAATGGTCCGTAACTGACTC
CGACTCCGACCAAGATTATTTAAGAATAGATAAAAGCTATAACCACCGCG
CTCCTACTTGGGCCAAGGGGAAATTTGAAAAAGAACATACCCCGCTTACA
GACTGGAGAAAGATAAAAACAGCCTGTGCTGAATGGGCCCCTTCAGCCAT
GCTAGCTTTCCCGGTCCGGGTAGGAGGGCAAGGCAGAAACCAGAGGACTT
ACTCACCGATAAATCCTAAAGATATACAAGCAATTGTTAAAGCAATTGCA
GGCAGAGGGATTAATTTGGCTATGGTTTCCACCCTCATCGACAGCCTTTT
TGGAGGGGATGACATGCTCCCATTTTACATCAAACAAACCTGCAGATTAA
TTTTTGATGGGGCAGGGATGATTGTTTTCAAACAAGAGTGGGAAGACAAT
TGCGCAAAGCAACTAGCCCTAGTAGCTGGGGCAGACCACCCCCTCCACGG
CTCCAGCCTACAGCGGGTAATGGGCACGGACCCAACCATGATCACACCCC
AGGCGCAGGCCAAGGGCCTACGGGCCCACGAAGTCATGGCAACTACGCGC
GCTGCCGGAGAAGCTATCCGCTCTGCTTCCAGAGTTATTGCGAGACCATC
GCCATGGTCCACAATAAAGCAGAGCGAGAGCGAAAGCTTCACGCAATTTG
TAGACCGCCTCCAAGCAGCAGTCGATTCCTCTGCTCTGCCCTCAGAAGCA
AAGGGCCCTGTGGTGGCAGAATGCTTGCGTCAACAATGCAATTCCGCCAC
TAAGGACATTTTACGGTCATTACCAGCTGGGTCCAGTATTGCAGATATGA
TTAAGCATCTGGCCCCAATCCAGGCAGCTGTCCGCACTGCAATAACCAGT
GTAATGCTTTAAATGTGGCCAGGCAGGCCATGTTGTAATGAATTGTCCCC
AATTAGAGCCTCCAACAACAGCGGTTCCCCCATGCCAGACCCGACCTAGG
GGGCCATGCTGGGCATGTGGGAAAAAGGGACATTTTGCCAGAGAATGCAG
ATCCAAGCTCCAGGGAAACAGGAGGGGGAGGGGGCATCCGGGCCACACAC
AGCTCCCTCCCACTCGGGACGTGAAGCGGCCCAGCTATGCCAATCCTCAA
TGGGCCATGGAGCTCCCGCACCCACTGCCCCCCGGGAAATGACCAATTCC
ACAGCTCAACCGATGGCTCAGTTGAACCTGTCTGCGCTCCAGGCACAGCA
GGAACAAACTCCTGGGAGCGAGATCCCTGGGTGGCTTTGGCCATGAAAGT
GGGCAGCCACCCGCCGATCGTGTGGGGAGTTTGCTGTCTCCATAACAACC
CAGGTGACTGCTATTCGTCTCCTCTTTTTGATTGATACGGGATCAGATGT
TACCCTTGTCCCAGAAACATACTGGCCTATACACTGGGAACTGGAGGAGG
CCCCCATGGTGGGCGGAGTTGGGGGACTATCTCGGGCCCAAAAAAGCACC
CAACTGATAGCGATAACGCTCCGCACCGAAAGAGGACCGGAGAAAACTAT
CACCCTTTTCCCATATGTTATGCCAAAGTGTCCACCCTTGCTGGGGAGGG
ATGCCCTTGCCCTACTGAAAGTCAGGGTGACAAATTTCTGATTTTTGTGT
CCAAGTTTTAATTGTTCCTAGAGTCCTGTATCACCAAGAAGAAGAAATGT
ACCACCTTTTTGAAGAACCCAGCCGGCTCCACAAGAGAGAAATAATAGCA
GGCATAACCATCGCAATGCTGCTCGGCCTTGGAGCCACCGGCACAGCCAC
AGGTGTTTCAGCCCTCGTGACCCAACACCAGGGACTTTCTCAGCTGCAGA
TGACTATTGATGAGGACTTACAAAGGATTGAAAAATCCATCTCCTTTCTA
GAGAAATCTGTCTCCCACTATGTTACTCCTAACGCTGATTTTCAGGCCTT
GCATACTAAACAAATTGGTGTCATTTGTTAAAAGCCGGTTAGAAAAGGTG
AACATTCATTTTGTTGACCGCCAGCAATTGCTCTAGAGCGCATTTATTTT
GTGAATGTTATATCACTTTTTATAACTTGTTACGTAGGTTTTTACTAGTT
CTTGAAATTTTATACCATTTATACTTTGCATGTTTTTTAATCAATCATGG
GGGGGGGGGAAATGTGGATAATTTAGGATAGAGGGGGGGAAATGTAGGAG
ATTAGGGACAGGCGTTTGGAAGATACCGCGTTGTACGGGACAGGTAAAAC
CCCTCCCCTCTACAGGTAATACCTGACCAGAAGGAAGTGACGCGGTAAAC
CCAGGTTATTTAACCCTATGTAACCCATGGATAAACGCCATTTGCCGTCC
ACCAAATTGGTGTCCGCGAGCTGATGGCCTGAATGACCTGAGGTGGTCGT
CGTACCGTTCCTGAACCAGGTCGCTACGCCTCCGAGAGGCAACATATG
>ltr-1_family-97#LTR/ERVK [ Type=INT, Final Multiple Alignment Size = 1 ]
GAACCCACGCATTGCGTTACCCTACCCCTAGGCGTAACCCTAACCATAAC
CCTTGGCAGAGCCTGAAATCTGGCATTAGGCTGAGGCGACTGCAAAGCAG
AAAGAAGAGGAGGAAGCAAGGTTTGGTCAGTGTCTCACTTCCCTTGGCAT
GTCTTTTGCATTGTCAGTGTCCCTGGAGAACTGCGCTTTGTGGTTTTCTA
AACTCGAACCCTAGGCCTAACCCAAACCCTACTCTGAGGTGGAAATCTGG
CATTGGGCTGAGGCGAGTGCCAAGCAGAAGGAAGATGAGGGAGCAAGGTT
GGGGCAGTGCTGTGCTCACCTTGGAATGCCTTTTCCACTGTCAAGTGTCC
CTGGAGCTCTAGGCTTTGTGGTTCTCTGAGCCCTAACCCTACGCATAACC
CTAACCCTACACCCAACCCTAAGTAGAGCTGGCAACTGGGCATTGGGCTG
AGGCAAGTGCCAAGCAGAAAGAAGAGGAGGGAGCCGGGTTGGGGCAGTGT
GCCGCGTCCCTTGGCATGCCTTTGACATTGTCAGTGTCCCGGCTGCTCTG
GGTTTTGGTTTTCTGAACCCTAACCCTAGGTGTAACCCTAATCCGAACAC
CAGGCAAAGCCTGAAATATGGGATTTGGCTCAGGTCGGTGCCAAGCAGAG
AAAAGAGGAGGGAGCAAGGTTGGGGCAGTGCCACGCTCCCCTTGGCAGTC
GTTTCGCATTGTCAGTGTCCCTGGATCACTGGGCTTTGTGGTTGTCTGAA
CCCTAATCCTAGGCATAACCCTAACCCTAACCCTAGACCTAACCCTAAGT
AGAGATGGCAACTGGGCATTGGGCTGAGGCGAGTGCCAAGCAGAAAGAAG
AGGATGGAACGAAGTTTGAGCAAAGTCTCGCTGCCCTTGGCATGTCTTTT
GAATTGTCAGTGTCCCTGGAACTCTGGGCTTTGTGACTGTCTGAACCCTA
ACCATAGGCAAAACTCTAACCCTTACCCTAACCCTAACCCTAGGCAGAGC
CTGAAATCTGGCATTGGGCTGAGGTGCATGTGCATGCCAAGCAGAAAGAA
GATGAGGGAGCTGGGTTGGGGCAGTGTCGCGCTCCCCTTGTCATGCCTTT
TGCACTGTCTTTTTCCTTAGGGGTCAGGGCTTTTTGGTTTTCTGAACCCT
AACCATAGGCGTAACCCTAACACTAACCCTAACCCCAATCTTGGCTGAGC
CTGAAATCTGGCATTGGGCTCAAACCAGTGCCCAGTAGAAAGAAAATGAG
GTAGCATGGCTGGGGCAGTGTCTCTCTCCCCTTGGCATGCCTTTTGCATT
GTCAGTGTCCCTGGAACTCTGGGTTTTGTGGTTGTCTGAACCCTTATGGT
GTAGTGAATGTTGAAGAACTAGAGAGCTCTAGTGAGACCGCTCGCTGGTG
GGTTAGTGAAGTGTAAAGAACTCAGCCGACTCAAATACAAGGAAAACTAC
CTCTCCCATTTGCCTCTGCTGCTGTATGCTTGGCCTGGTCTCTTACTCTG
GCCTTTCCTTCTTCTCATTGGTTCCCTTCCCCTAGTCTGCCCTTTGTCCC
ACCTCTGTGCCCTCAGTTCATTGGTTCGGCTCCAGTACAAAATGTTGGAT
CCCACATTGTTCCCCGTCTTGTCTCTGGTCTCCCTTCGTGACAGGATGAA
ATAAACCTCGTCTGTGAAAATGCCATGCGAGAGAGCCCTCCTCACTCTGT
GCCTCTGGTAATGCTGAGCTATCTGGCTTGAGTGTGTGTGTGAGATCCGC
GCATAAACAGCCACGCGGGTGGAAGTAGTAAGCTTGCTAGTGTGCTATAC
TGTACCACCTAAGCGATCTCTTGCCAGGGACGCTTCAGGGAAAATGCAGT
GGACTCCCCACAGAACCACACAGTGTTTTACGTGGCCGCCTGAACTTGGA
CTTTTGCTATAAAGTTCCTTAAAATGTCCTTGAGGCCTCTGTGCTAACAG
GAGTCATGTTTCAGTGCTGCTGCTCCCTAGGAGCAGATATACGTTTTATT
AGTCCTGTTTCGAGGGTGTCTGGGACCCCTCTAGAGACGGGAGGACCAGC
TGAACACCAGAGGACCATGCTCAGAGTTTCATTTTAGCCCCGGAGCGCCT
TAGTTGCATAAGTGGTATTCCATTTGGGGTTTTTTTTGCACTGTTTTGTT
TTACCTTTCCCTCTCAGTGCTGAGAAGAGTTTTCTAGGGAAGTATGGGTG
GAAAATTAGCTCTTCCCCAAAAGGATGTATAAACCCAAATTAAGGTTTAT
CTTAAGGTGGGAAAATTCCTTTTTTCTAAGAGAAATCTGAAATGTTTTGT
CCATTGGCTGTTTGAGTTTTTTCCAGGTGTGTCTAAAGCTTCTGTCCAGT
CTCTGGGCTTCTGGGACAGAGTGGGGGAGAAGCTGATGCTTCTCAGGCAG
AGTGGAGACTCCTCTGTTGCTAGGTTTTTCCCTCTGTTAGTCATAATTTA
TAAATTGGTTAAGAATTCAGAGACTGAGTCAGCAGTGCTGGGGAATCCAG
GCCCCTTTGGTGATGGTACCCCTCTGTTTCTGCTAAGCAGGTTTATTAGC
AAAAACTAACAATGGAGCGATTAAGGTTTGTAACAGCAGGCTAGCTTATT
CCCGGGGAGGAGAACCCAACTCACGCTGGGTGCCTGACCAGGATCGATTG
GTCAGAGACCCAGATCGCTAGGGGAGTCACCTTTTATAGCCCTCCTGGGA
GCACCACCCTCCTCCAGAGAGTCTTGGAGACAACTTGATTGGTGTTTGTT
GGCTCATTGTCCAGGTGATTGGTTCATTCAAATGGACAAGGTAGGGGCGT
CAAGTGATTGGTGAAGTCCTTGTCCAATCCAGGTCCTCGGATTATCCCCT
TATGCTAATTACAGTTGACCCCCTTCTTCTAGAAAGTTCTCCATTCCCCT
CCTGTCAATCAATTCCAGGCCTAGTACTAATACAAGAAACAAACCTAAAA
CTAATCAGCCCCATTTCCCAAATTAAATACACAAACAGATTTAACAGTTA
CCCAAATAACAAAATACCTGTTAACCATTTAACAGTAACTTGGAACCAAT
TAGCCATTAACTGTTTTAACAAATTATTAACAGAATGAAATTTTTGTCAT
GGAGGACTACAAAAGTCAACCTCCCACAGTCATTTATAACACTCTCCCTG
TGTTCCCCCCACCCCAACCCCCGGGAGGAACCAGAAAGTGCAAACCACCA
CACAGTACAGAGGAGCCACCAGCCCTCTGACCTTTCTGGGTCCCCCCTAG
TCTCTCCTCAGGTGAGGACTGATCACCCCATCCCAGAGAGACCCCTAACC
CTCCTTCCGACCCCTCAATGTCCCACCGGGTCGACCCTAGTTAGTTCACA
AGATGGCGCCAGCCACGTGCTTGGCTGCGCCATGTTGCCTTCTTCTTCTT
TGAATTTGCCCGCCCCTGCGGAAACCCCTGGCCCTCCCTAGCCCCGCCCA
CTGCATCACTGCATGCCCCTGCGTTGGATCCCCCCCGCTGGGGTGGGGCA
TGCCTTTTCGTCAGAACCCTCCCCTGTGGTGGTGTGTGTGCCCCTGTTGG
CCCCTTCCCTCACCATCGGGAGTCCCCTTCCCACTGCGGGGCCCCTCCTC
TGGGGCAGCGCGGGTGCCTGCAGTGGCCCCTCCCCTCCCTATCGAGAGTT
CCCTCCTGGACGTGGGCCCTGCCCATATCTATGCCCCCCTCTCCGGTGGT
CCCGCCCCAGGCCAACCCATCCCCACTGCCGCCCCTGGCCAGCCTTCCCC
CCGCCGGTTCCCACTCTCCCGAACCCAGAAGTGGGAGTGGCGCCGGCCAG
GTGGGGGCTACCCCGGCTCCTGCTGCGCCTCAGCAGCAGGTCCGCATGGT
GCACCACATGTCACACGAGGATACCCCTCCATCCTCGGAGGAGAAGGGAG
AGAGCAACGTCTCAGACATGGAGGATTACTGGGCAAAAATTACTGGGCGG
GCTGTGACGGGGGAGGACTGGGAGCTGGCAAGCAAGCTCGATGTAAAAGC
AGTTCCAGTCCAGTACGATGGGGCAGAGGGAAGCCCACGGTGGGAGGCAA
TTCCCTACAAACAGTTAAAGGAGCTGTGTAAAGCAGGGAAAGATTTTGGG
TGGAATTCCCCTTATTTTAAAAACGTGATCCAAGCTACCTTTGCTGCAAA
TACTGTAGTCCTTCATGACAAAAACACCATTATGTTGTGCCTTCTCTCCC
CTGCAGAGTACATGTTATGGGAGAGAACTTGGCAGAGGTTGTTGCATGAC
CTTCTCCAAGGTTATCTAAGGGACCTCAACAGACCTAATCTGACATTAGA
CCAGCTTTGCGGCCAGGGGAATTTGGAAAAGCCTCAGGATCAGGCAAAAA
TACTTTCTGAATTGGTCCTGGGAGATACTAAAAGGCTAGCTGAGAGAGCT
TTGTTGCTAACGCCTTGTGACTCCACCCTCTCTCATAATTTCTCCACCAT
AAAGCAGGCAGTAAATGAATCTTTCATAAAGTTCATCGACAGACTTAAAG
AATCAATCGAAAAGCAGGTTGAAAATTTGGAAGCCCAGAAAAAGCTGTTA
TGTGTATTGGCTATGGCAAATGCAAATGAGAATTGTAAAAAAATCCTCCG
GGCTCTTCCTTTAGATCCTGCTTCTACTATCGATAAAATGATCGAGGCCT
GCACCAGATTAACATCCCCTGAGGTGACCATAGCCCAGGCAGTTTCAAAA
AGGGTGGTGAAAGCACTGGCAGTTTCAAATAAAATACAGAAAGAGAAGCC
AAAATGCTTCAGTTGTAGAAGCTTTCAACATCTGGTTAAAAATTGCCCTG
AACATAAAGATGTTAACAAGGATTCTAAGCCTTCCCCTGCAGACTGTCCC
ACATGCAAACACCATCACCAGAAACATTCGGGAAATGGACGATAAAGTGC
GGAATGGCCCTGCGTGACGACATCAAGCATCGAGCCATTTCCCTCCACCA
TTCTTCCAGCCTGAATGATGGACCTCAGAACTGTAAGCAGAGACTCATCA
GGTTTTGGTGAGTGAGATTTCTTTCCTCTTTGAGGACAATACACCACACA
CAATAACTGTGGGACAGATTGGATTTTTGGACAGGACTTCAGACATTCTA
ATCTGGGGAGACCCTCATGGACCACCTGAACTTTTTATCTTTCCCGAGGT
TCAGACTGTGAACATAAATGGTACAGTTACTGTCAGTGTTTCTTGTAACA
ACCTTAATGTAAAGCCATACCTTGGTCCATCGGTGACAGCTCCTGAGGAG
ACAACAGACGACTGTGACAAGGAAACCTCAGACAAAGAAACAAGTGCCAC
TTGGAGAAGATGCCGGCGCAAGATACTGGACGTATGAACGTCCAATTGTG
CTACCTCCAGGCTGTTCCCCAAAAGCTGAAACCCCAAAAACGCCTTACAT
GTTACCCTTTTGTGTTTCCTTACCCCACAACCACCTTAACCGTGTGCTAC
CTACCTCATGAATATAAGAAAAAAAGGGGGGGGCGAGAGGGGAAAAAAGA
AAAAATAATGAAGAACCATCTCTTAATAATTTTTGCTTGAAATCCCATGG
AAAAAGGTCTACCGATACCTTACTTACCACCATGCACATAACTGTCTACC
TCCACTTTCTCCTGGTCTCCTGGATCCTGTTGATGCCCTGTTACCATCAG
AGGTCGTCGCGTGGATTGTCCTGCAGCCACAGGCCAATGTGTGGGTCACG
CTGGCGAAAGCACTCTAGTTAAGACCATATGCGCCTGTCTGTGGGCAGTG
TCAACAACCCACTTTCATCAGGCCTGGTGGGGATCCCTCTCCGTGAGGAT
GAACTGCCCTTCTCAGGTCAGGTACCCTACCTGGTGGACGCTTGGGACAA
ATGGATGAACGCACTGGCGGCAGCACCAGAGGAACCCCACAGCTGGTACT
GCTGGGGTCCTCCCAGGCTACCCACTGCCTCAGGTTTTTCTTCAGCCTGA
ATGGAGTGGCATTATCCGGGTCAAAACACCAAAAATTGAGTTATAATAGA
GAGGTGACACCTCGTGAAAAAGTATATTCAGTGAACAATTGGTGCTGAGA
CGAGCACCTCATCCCAGCTAAGTCACCCATGTATCCCAAAGCACTTCCTA
CGGGTAGGTTCCTGATCTGCAGGAATTGGGTGTGGTCCGGAATCCCATCC
TGGTTTCAGGGGGGAACGTGCACTCTTGGCAGGCTTTCTGTACTAGCACT
CAACAAAACCCAAATTTTGTATTGGAGAAATCATACTCAATTGGCCCGCC
AAAAGAGAGTAATACAGCGTT
>ltr-1_family-98#LTR/Unknown [ Type=INT, Final Multiple Alignment Size = 1 ]
GTTCGGTCTCTTTTTGTCTCTGGTCTCCCTTCGTGACAGGATGAAATAAA
ACTGGTCCGTGGAAACGCCATGCGAGAGAGCCCTTCAGACTCTGTGCCTC
TGGAAATGCTGAGCTATCTGGCTTGAGTGTGTGTGTGAGATCCGCGCCTA
AACAGCCACACGGGTGGAAGGAGGAAGCTTGCTGGAGTGCTGTACTGCAC
GACCTGAGCGATCTCTTGCCAGGGACGCTTCAGGGAAAATGCAGTGGACT
CCCCACAGAACCCACGCACT
>ltr-1_family-99#LTR/Unknown [ Type=INT, Final Multiple Alignment Size = 1 ]
TGCACTCAGAACCCCCCTCCCCGCAAAACCTGGCACCCGAGCAGGGACCC
GAGTGATTTTTTTGCTTAAATGCGGTGTGGTTTTTGCTTAAATGCGGTTT
CGCTTAAATGCAGTGTGTTTTTCACTTAAATGCAGTTTCACTTGAATGCG
GCAAGACTCCGAGTCATCGCATCGGTGTTGGAGCCTGGGGAGCCGGAGCG
GGAGGTTACTGACAATGTAAAAAGACAACCCTTAAGATGTTCAGTCTGTT
TACCACTTCCATAAGAAGCTTGTTCAGTCCATTTAGAAAGAGAAGTCTCT
TCTTGCTCATGCTATGAAAACATTATCACAACGAGACAGCCGCCCACTTC
CAAATATTGTTCAGTCCATTTAGGAAGAGGAGTCTCTCTGCCTGCGTGTG
AGTCCTTTCCCCCAACTTGCAGCTTTTCCCGCAACTGCTTTCGAGGGTCC
ACTCTTGAAGTTTTTTGGGGTACAATTTTAAGGTTGAGCCATTCAGAAAC
AAAAACAGAGGCCCTTCTCCTTCCCTGGGAGCAAAGGGTCTTCATCATCT
TCATCTTTAGGACTATCTCTGGGAGCATCTCTAGGGACTGAGGTTTTCTC
CTTTCCCGTTTGGAGCAAAAGTCCTCATCTGGTTCATCTCTCCCTGTCCA
AACTTCTCATGAAATTACAGCTGCGTCAGCATCTGCCTATCTCAGTGCAG
GTGCTTTTGCTTACGAGTTGAACACTCCACCCCCATATCTTCATGAAATT
ACAACAGGATACTCTGATATATCATAGCTTCACAACAGACTTTCAGCTTT
AAGCATCTCCTGTTTCTCTTCCCTCAGGTTTTCAGCTCTTCACAGCACTA
AAAGGGTTAATCTCACCTCAGCCTTGCAGCTTTGCAGCTGGAATGTTGAA
TTTTTCTTATCGAAGTGGAGAGGGGGAGAGCCGAGCCGCTCCGGGTGCCC
ACGGCAAGGCAGTGGGGGGGTTCCACGGCTGGAACAGGTCCATGGCTTCA
GGATGGCCGTGGCCCGGCCCGGCCTGGCCTGAGCAGGGCCTGGCCGGGCC
CACTGGCCCCCGCACGGGGCCCGCAGCCACCTGTCCCAGCGCCGGAAACG
AGAGAGAGCTTGGAGGGGGAGTTTGCCTATTCTTAAATGTGGATCACAGA
GGTGGTCATAACTTTAAGTGGCTTAGAGAATTGTCCATATTCAAACTGGC
CAGCTGATAGGTTCTATCAGTTCCCAGAGGAAACTGTAAGCACCCCTTAG
CAAGGACATCCCTTCCGGGACTATGCTTGCTAACCTACAGAGTGTGGCAG
TGTTAGGGCGAGAGTACACAGGTTCGTGTCCCGCGGCAGCATGTGGTGGT
CCCTGAGTGCTGGAAAGCGACAAAGCAGCGCTGGACCCACAAACATTCTG
AGAGGTTTGCTTCTCGTAAGCATCCTAACCGGGTCCCGCGCAATGTTGAC
AGCCATCCAAAAGAATTTTAACCCGCAAGACTTCCGAGGGATGCTAGACA
ATAGCTCCCTGATAGGGAACGCCACAAACAATGGCAAGTGTTCAGGGCTG
ATCGGACTCAAGCCTGCGCAGCAGCATGCCTGCTGGCAAGGTGCATTCTT
GAAAAGCATCAATGTCACCATGGGGACACCAGAAGAGTTAGATCTACTGG
GTTCCACAAACCAAACTGGGGATGGTTACATGACATTCGAGCCTCCCACT
ACCAGTCAATTAAATGTTAATAAGCACCTTTGGGCCACTGTTGACCCTCT
TGCAGACTGGTTTCTGAGAAACTACAAGTCCGAAGCAATTTACCACCGAA
TCAACCTCACAGGTCAAGCCCTGAAACGCCTCCTCAGTGGTAAGTTCTTA
ATATGTGGGGTCCGCCCACATGGGGGACCGTGCTACTTAGGAAAATTCAC
TCTGTTCCATCCAAGCCTGCATCAAGTCTTAAATATCACCCACCGCACTA
AAACTAGGGTGTCGCGTTCAATCCGAGCTCAACTGTAAAAGGAATGAAGA
GCCTGTCTTTTGGAGTTGTGGCAT
>ltr-1_family-100#LTR/ERVK [ Type=INT, Final Multiple Alignment Size = 1 ]
TTGGAACCCTGGGTTTAGAGAATTTAGGTTTCTGGGATATAATAATATAT
ACATGTATAACACAGTACAGAGGATTTTGGGTGTGGATTTGTCCTTCTTC
TTTTCTCCTCCTGCTTCACCAATCTGAGTGCTCTGGTATTGGGTCAAAAA
AACCCACACTGCGGATCATGTATAGTTAGTAATTGGATTATAAGTAAAAA
CATATTACTTAGCATTTCATAATTGGTTGATTTGGACCTTAAAAGGCCTT
GAAAGTTACAACTCGGGGCCATTTTTCACCTTGTTAACTTGGAGGCACAC
TCTGTGCAGCTGTGCTATAGATAAGAAAATAATAAACATCTAAGTCCGAA
GAACAACCTAGCATCTTCTGCCTTTTAATCCAAATTCTGAGTAAAAGAAC
TTGCAATTCAGAGGCAAAACGAAAATAGAGAAATTAACAT
>rnd-1_family-7#LINE/CR1 ( RepeatScout Family Size = 205, Final Multiple Alignment Size = 100, Localized to 31 out of 32 contigs ) [ putative subfamily of rnd-1_family-4 ]
GGCAGGCGCCGATCTCTTCTCTCTGGTGACCAGTGACAGGACCCGAGGGA
ACGGCNTGAAGCTGTGTCAGGGGAGGTTTAGGCTGGATATCAGGAAAAGG
TTCTTCCCCCAGAGGGTGNTCGGGCACTGNACAGGCTCCCCAGGGAATGG
TCACGGCCCCAAGGCTGCCAGAGCTCCAGGAGCGTTTGGACAACGCTCTC
AGGCACAGGGTGGGATTNTTGGGGTGTCCTGTGCAGGGCCAGGAGTTGGA
CTCGATGATCCTTGTGGGTCCCTTCCAACTCAGGATATTCTGTGATTCTG
TGATCATTGTAGGTCCCTTCCAACTGAGAACATTCTATGTGTTCTGT
>rnd-1_family-2#LINE/CR1 ( RepeatScout Family Size = 727, Final Multiple Alignment Size = 100, Localized to 31 out of 32 contigs )
GGAGCTGGGGNTGTTTAGCCTGGAGAAAAGGAGGCTCAGGGGGGACCTTA
TCGCTCTCTACAACTNCCTGAAAGGAGGNTGTAGCCAGGTGGGGGTCGGT
CTCTTCTCCCAGGCAACAAGTGACAGGACGAGAGGAAACGGCCTCAAGCT
GCGCCAGGGGAGGTTTAGGTTGGATATTAGGAAAAATTTCTTCACNGAAA
GGGTGGTCAAGCATTGGAACGGGCTGCCCAGGGAGGTGGTGGAGTCACCA
TCCCTGGAGGTGTTCAAGAGACGNGTGGACGTGGCACTTAGNGNCATGGT
TTAGTTGACNTGGCGGTGCTGGGTCAANGGTTGGACTCGATGATCTTAGA
GGTCTTTTCCAACCTAAATGATTCTGTGATTCT
>rnd-1_family-4#LINE/CR1 ( RepeatScout Family Size = 334, Final Multiple Alignment Size = 100, Localized to 31 out of 32 contigs )
AAGGCAGGGAGGCCCTGCAGAGAGACCTCGACAAATTAGAGGGCTGGGCA
ATCACCAACCATATGAAGTTCAACAAGGGNAAGTGCCGGATTCTGCACCT
GGGACGGGGCAACCCTGGATGTACGGACAGACTGGGGAATGAGAGGCTGG
AGAGCAGCGCCGCGGAAAGGGACCTGGGGGTCCTGGTCGATGGCAAGTTG
AACATGAGTCAGCAGTGCCCTGGCAGCCAGGAGGGCCAACCGTGTCCTGG
GGGGCATCAGGCACAGCATCGCCAGCCGGGCAAGGGAGGGGATTGTCCCG
CTCTGCTCTGCACTGGGGCGGCCTCACCTCGAGTGCTGGGGGCAGTTTTG
GGCGCCACAATATAAGAAAGACATTAAGCTATTAGAGAGCGTCCAAAGGA
GGGCNACGAGGATGGTGAAGGGCCTTGAGGGGAAGCCGTATGAGGAGCGG
CTGAGGTCACTTGGTCTGTTCAGCCTGGAGGAGACTGAGGGGAGACCTCA
TTGCAGTCTACAACTTCCTCGTGAGGGGAAGAGGAGGGGCAGGCACTGAT
CTCTTCTCTGTGGTGACCAGTGACAGGACCCGAGGGAATGGCCTGAAGCT
GTGTCAGGGGAGGTTTAGGTTGGATATTAGGAAAAGGTTCTTCACCCAGA
GGGTGGTTGGGCACTGGAACAGGCTCCCCAGGGAAGTGGTCACAGCACCA
AGCCTGACAGAGTTCAAGAAGCGTTTGGACAATGCTCTCAGGCACATGGT
GTGACTCTTGGGGTGTGTCCTGTGCAGGGCCAGGAGTTGGACTCGATGAT
CCTTGTGGGTCCCTTCCAACTCAGCATATTCTGTGATTCTGTGAT
>rnd-1_family-3#LINE/CR1 ( RepeatScout Family Size = 367, Final Multiple Alignment Size = 100, Localized to 31 out of 32 contigs )
AGGAAGAGCGTTGCCAGCAGGTCGAGGGAGGTGATCCTGCCCCTCTGCTC
AGCCCTGGTGAGGCCACATCTGGAGTGCTGTGTCCAGTTCTGGGCTCCTC
AGTACAAGAGAGACATGGAGCTCCTGGAGCGGGTCCAGCGGAGGGCNACG
AAGATGATNAAGGGACTGGAGCATCTCTCTTACGAGGAAAGGCTGAGGGA
GCTGGGCCTGTTCAGCCTCGAGAAGAGACGACTGAGAGGGGACCTCATCA
ATGCGTATAAATATCTGAAGGGAGGTGCCAAGAGGATGGAGCCAGGCTCT
TCTCAGTGGTGCCCAGCGACAGGACGAGAGGCAACGGGCAGAAACTGANG
CACAGGAAGTTCCACCTGAACATGAGGAAGAACTTCTTTACTGTGNGGGT
GACCGAGCACTGGAACAGGTTGCCCAGAGAGGTTGTGGAGTCTCCCTCNC
TGGAGATATTCAAGANCCGTCTGGACGCGATCCTGTGCNACGTGCTCTGG
GTGGCCCTGCTTGAGCAGGGAGGTTGGACCAGATGACCCNCNGNGGTCCC
TTCCAACCTNACCCATTCTGTGAT
>rnd-1_family-6#LINE/CR1 ( RepeatScout Family Size = 260, Final Multiple Alignment Size = 100, Localized to 31 out of 32 contigs )
GCTGGAAAGCTGCCCGGCGGAAAAGGACCTGGGGGTGCTGGTCGACAGCG
GCTGAACATGAGCCAGCGGTGCCCAGGTGGCCAAGAAGGCCAATGGCATC
CTGGCCTGTATCAGCAATAGTGTGGCCAGCAGGACCAGGGCAGTGACTGT
CCCCCTGTGCTCGGCACTGGTGAGGCCACACCTCGAGTCCTGTGTCCAGT
TCTGGGCCCCTCANTACAAGAAGGACATTGAGGGGCTGGAGCGTGTCCAG
GGAAGGGCAACGGAGCTGGGGAAGGGNCTGGAGCACAAGTCCTGGAGGAG
CGGCTGAGGGAGCTGGGAAGGGGCTCAGCCTGGAGNAAAGGAGGCTCAGG
GGGACCTTGTGGCTCTGCACAACTCCCTGACAGGAGGGGGCAGCCGGGTG
GGGGTCGGGCTCTGCTCCCAGGGAACAGGGACAGGACGAGAGGAAACGGC
CTCAGGCTGCGCCAGGGGAGGTTCAGGTTGGACATTAGGAAAAATTTCTT
CACGGAAAGGGTGGTCAGGCACTGGAACGGGCTGCCCAGGGAAGTGGTGG
AGTCNCCATCCCTGGAGGTGTTCAAAAGACGTGTGGACGTGGCACTT
>rnd-1_family-10#LTR/ERVL ( RepeatScout Family Size = 172, Final Multiple Alignment Size = 100, Localized to 31 out of 32 contigs )
GGGAGGGGTGGGGGAAAAGGTGTTTTTAAGATTTNGTTTTATTTCTCATT
ATCCTACTCTGATTTNATTGGTAATAAATTNAATTAATTTCCCCAAGTCG
AGTCTGTTTTGCCCGTGACGGTAATTGGTGAGTGATCTCTCCCTGTCCTT
ATCTCGACCCACGAGCCTTTCGTTATATTTTCTCTCCCCTGTCCAGCTGA
GGAGGGGAGTGATAGAGCGGCTTTGGTGGGCGCCTGGCGTCCAGCCAGGG
TCAACCCACCACA
>rnd-1_family-11#LINE/CR1 ( RepeatScout Family Size = 163, Final Multiple Alignment Size = 100, Localized to 31 out of 32 contigs ) [ putative subfamily of rnd-1_family-3 ]
TCCACCTCAACATGAGGAAGAACTTCTTTCCATGGAGGGTGGCAGAGCAC
TGGAACAGCTGCCCAGGGAGGNCGTGGAGTCTCCNTCCCTGGAGACATTC
AAAACCCACCTGGACGCGNTCCTGNGTNACCTGCTCCAGGTGACCCTGCC
TTGGCAGGGGGTTGGACTAGATGATCTCCAGAGGTCCCTTCCAACCCCAA
CNATTCTGTGATT
>rnd-1_family-18#LTR/ERVL ( RepeatScout Family Size = 101, Final Multiple Alignment Size = 100, Localized to 31 out of 32 contigs )
TGTATTGGGTTTGCATGGCCAGGTTTTGGTAGCGGGGGGCTACAGGGGTG
GCTTCTGTGAGAAGCTTCCACCGTGTCCGGCAGAGCCAATGCCAGCCGGC
TCCAAGACGGACCCGCCGCTGGCCAAGGCCGAGCCNATCAGNGACGGTGG
TAACGCCTCTGTGATAACATATTTAAGAAGAAAATAAAACAAAGTTCGCA
CAGCTGTTTAGCCAGAGAAGAGGAGGAGGTGAGAATATGTGAGAGGAACA
GCCCTGCAGACACCAAGGTCAGTGNAGAAGGAGGGGGAGGAGGTGCTCCA
GGCGCCGGAGCNGAGATTCCCCTGCAGCCCGTGGTGNAGACCATGGTGAG
GCAGCTGTGCCCCTGCAGCCCATGGAGGTCCACGGGGGATGCAGAGAT
>rnd-1_family-9#LINE/CR1 ( RepeatScout Family Size = 174, Final Multiple Alignment Size = 100, Localized to 31 out of 32 contigs ) [ putative subfamily of rnd-1_family-6 ]
TGTGCCCAGGTGGCCAAGAAGGCCAATGGCATCCTGGCCTGTATCAGCAA
TAGTGTGGCCAGCAGGACCAGGGCAGTGATTGTCCCCCTGTACTCGGCAC
TGGTGAGGCCGCACCTCGAGTCCTGTGTCCAGTTCTGGGCCCCTCACTNC
AAGAAAGACATTGAGGTGCTGGAGCGTGTCCAGAGAAGGGCAACGGAGCT
GGTGAAGGGTCTGGAGCACAAGTCCTATGAGGAGCGGCTGAGGGAGCTGG
GGTTGTTTAGCCTGGAGAAAAGGAGGCTCAGGGGGGACCTTATCGCTCTC
TACAACTGCCTGAAAGGAGGTTGTAGCCAGGTGGGGGTCGGTCTCTTC
>rnd-1_family-14#LINE/CR1 ( RepeatScout Family Size = 139, Final Multiple Alignment Size = 100, Localized to 31 out of 32 contigs )
CTCCTGGAGAAGCTGGCAGCCCACGGCTTGGACAGGCGCACCGTNCGCTG
GGTGAGGAACTGGCTGGATGGCCGGGCCCAGAGAGTGGTGGTGAATGGNG
CGACATCCGGCTGGCGGCCGGTCACNAGTGGTGTTCCCCAGGGCTCNGTN
CTGGGNCCAGTNCTGTTCAACATCTTCATCGATGACCTGGACGAGGGGAT
CGAGTGCACCCTCAGCAAGTTTGCAGACGACACCAAGCTGGGAGGAGTCT
GTTGACNCGCTNGAGGGCAGGGAGGCCCTGCAGAGGGACCTGGACAGGCT
GGAGNGNTGGGCCGACGCCAACCGTATGAAGTTCAACAAGGNCAAGTGCC
GGGTCCTGCACCTGGGNCGGGGCAACCCCGGGCGTNNGTACAGGCTGGGG
AANGAGTGGCTGGAGAGCAGCCCTGCGGAAAGGGACCTGGGGGTNCTGGT
CGACGGCAAGCTGAACATGAGCCAGCAGTGTGCCCTGGCGGCCAAGAGGG
CCAACGGCGTCCTGGGCTGCATCAGGAACAGCGTGGCCAGCAGGGCNAGG
GAGGTGATTGTCCCCCTCTGCTCNGCACTGGTGAGGCCNCACCTCGAG
>rnd-1_family-15#LINE/CR1 ( RepeatScout Family Size = 124, Final Multiple Alignment Size = 100, Localized to 31 out of 32 contigs )
AAGTCTATGGGACCTGATGGGATGCATCCCAGGGTCCTGAGGGAGCTGGC
NGATGTNGTTGCNAAGCCACTCTCCATCATNTTTGAAAAGTCGTGGCGGT
CAGGNGAGGTCCCNGNTGACTGGAAGANGGNAAACGTCGCNCCCATCTTC
AAGAAGGGCAAGAAGGAGGACCCGGGGAACTACAGGCCNGTCAGCCTCAC
CTCNGTGCCTGGGAAGGTCATGGAGCAGATCCT
>rnd-1_family-16#LTR/ERVL ( RepeatScout Family Size = 124, Final Multiple Alignment Size = 100, Localized to 31 out of 32 contigs )
GGAGGAGGTGCTCCAGGCGCCGGAGCNGAGATTCCCCTGCAGCCCGTGGT
GNAGACCATGGTGAGGCAGCTGTGCCCCTGCAGCCCATGGAGGTCCACGG
GGGAGCAGAGATCCACCCGCAGCCCGTGGAAGGACCCACGCCGGAGCAGG
TGGATGCCCCGAAGGAGGCTGTGACCCCGTGGGAGGCCCGCGCTGGAGCA
GGCTCCTGGCAGGGACCTGCGGACCCGTGGAGAGAGGAGCCCACGCTGGA
GCAGGTTTCCTGGNAGGACTTGCGACCCCGTGAGGAAGGGACCCACGCTG
GAGCAGTCTGTTCCTGAAGGACTGCACCCCGTGGGAGGGACCCACGCTGG
AGCAGTTCGTGAAGAACTGCNGCCCGTGGGANGGACCCACGCTGGAGAAG
TTCGCGGAGGACTGTCTCCCGTGGGAGGGACCCCACGCTGGAGCAGGGGA
AGGACTCCTCTCCCTGAGGCAGCAGAAACAATGTGATGAACTGACCGCAA
CCCCCATTCCCCGTCTCCCTGCGCCGCTCTGGGGGAGAAGAGGTAGAGCT
CGGGAAGGAGAGGAGGGAGGGGTGGGGGGAAGGTGTTTTTAAGATTTGTT
TTACTTCTCATTATCCTACTCTGATTTTGTTGGTAATAAATTCANTT
>rnd-1_family-12#LINE/CR1 ( RepeatScout Family Size = 161, Final Multiple Alignment Size = 100, Localized to 31 out of 32 contigs )
CCNGTCAGCCTCACCTCNGTGCCTGGGAAGGTCATGGAGCAGATCCTCCT
GGAAGCTATGCTAAGGCACATGGAGGACAAGGAGGTGATCGGGGACAGCC
AGCACGGCTTCACCAAGGGCAAGTCNTGCCTGACCAACCTGGTGGCCTTC
TACGACGGGGTGACCGCGTCGGTGGACGAGGGAAGGGCNACGGATGTCGT
CTACCTGGACTTCNGCAAGGCCTTTGACA
>rnd-1_family-13#LINE/CR1 ( RepeatScout Family Size = 153, Final Multiple Alignment Size = 100, Localized to 31 out of 32 contigs )
ATGGATTTGATGGGTGGACTGTTCGGTGGATAAGGAATTGGCTGGATGGT
CGCATCCAGAGAGTTGTGGTCAATGGCTCAATGTCCAGGTGGAGACCAGT
GACGAGTGGTGTCCCTCAGGGGTCNGTACTGGGACCGGTGCTGTTTAATA
TCTTCGTCAGTGACATGGACAGNGGGATCGAGTGCACCCTCAGCAAGTTT
GCAGATGACACCAAGCTGAGTGGTGCGGCTGACACGCCGGAGGGANGGGA
TGCCATCCAGAGGGACCTGGACAGGCTCGAGAAGTGG
>rnd-1_family-5#LTR/ERVL ( RepeatScout Family Size = 291, Final Multiple Alignment Size = 100, Localized to 31 out of 32 contigs )
TGTGCTGGTTTTGGCTGGGGTAGAGTTAATTTTCTTCACAGTGGCTGGTA
TGGGGCTGTGTTTTGGATTTGTGCTGAANACAGTGTTGATAACACAGGGA
TGTTTTCGTTATTGCTGAGCAGGGCTTACACAGAGCCAAGGCCTTTTCTG
CTTCTCGCACCGCCCCGCCGGCGAGGAGGCTGGGGGTGCACGGGAGGCTG
GGAGGGGACACAGCCGGGACAGCTGACCCCAACTGACCAAAGGGATATTC
CAGACCATATGGCGTCATGCTCAGTATATAAAGCTGGGGGAAGAAGGAGG
AAGGGGGGGACGTTCGGAGTGATGGCGTTTGTCTTCCCAAGTCACCGTTA
CGTGTGATGGGGCCCTGCTCTCCTGGGGATGGCTGAACACCTGCCTGCCC
ATGGGAAGCGGTGAATNAATTCCTTGTTTTGCTTTGCTTGCGTGCGCGGC
TTTTGCTTTCCCTATTAAACTGTCTTTATCTCAACCCACGAGTTTTCTCG
CTTTTACCCTTCCGATTCTCTCCCCATCCCGCTGGTGGGGGAGTGAGCGA
GCGGCTGCGTGGGGCTTGGCTGC
>rnd-1_family-8#LINE/CR1 ( RepeatScout Family Size = 178, Final Multiple Alignment Size = 100, Localized to 31 out of 32 contigs )
CTGGAGAGATGGGCNGAGAGGAACCTCNTGAAGTTCAGCAAGGGCAAGTG
CAGGGTCCTGCACCTGGGGAGGAACAACCCCANGCACCAGTACAGGCTGG
GGGCTGACCGGCTGGAAAGCAGCTCTGCGGAGAAGGACCTGGGGGTCCTG
GTGGACAACAAGCTGACCATGAGCCAGCAGTGTGCCCTTGCGGCCAAGAA
GGCCAACGGCATCCTGGGCTGCATTAGGAAGAGCGTTGCCAGCAGGTCGA
GGGAGGTGATCCTGCCCCTCTACTCAGCCCTGGTGAGGCCACATCTGGAG
TGCTGTGTCCAGTTCTGGGCTCCTCAGTACAAGAGAGACATGGANNTNCT
GGAGCGGGTCCAGCGGAGGGCCACGAAGATGATTAAGGGACTGGAGCATC
TCTCNTACGAGGAAAGGCTGAGGGAGCTGGGNCTGTTCAGCCTGGAGAAG
AGANGGCTGAGAGGGGACCTCATCAATGTCTATAAGTATCTGAAGGGAGG

>rnd-1_family-17#Unknown ( RepeatScout Family Size = 107, Final Multiple Alignment Size = 97, Localized to 31 out of 32 contigs )
GCCACACAGCTAAACCCAGCCATGGACTGCCACACAGCTAAACCCAGCCA

>rnd-1_family-19#LTR/ERVL ( RepeatScout Family Size = 90, Final Multiple Alignment Size = 90, Localized to 31 out of 32 contigs ) [ putative subfamily of rnd-1_family-5 ]
GGGAAGAAGGAGGAAGGAGGGACGTTCATAGTTACGGCGTTTGTCTTCCC
GAGTAACCGCTACGTGTGATGGAGCCCTGCTTTCCTGGGGATGGCTGAAC
ACCTGCCTGCCCATGGGAAGTGGTGAATGAATTCCTTGTTTTGCTTTGCT
TGTGCGCGCAGCTTTTGCTTTACTTATTAAACTGTTCTTATCTCAACCCA
CGAGTTTTCCCCTTTTCCGATTCTCTCCCCCATCCCACTGGGGGGGGAGT
GAGCGGCTGTGTGGTGCTTAGTTGCCGGCTGGGGTTAAACCA
>rnd-1_family-20#LINE/CR1 ( RepeatScout Family Size = 89, Final Multiple Alignment Size = 88, Localized to 31 out of 32 contigs ) [ putative subfamily of rnd-1_family-3 ]
CAGGCTCTTCTCAGTGGTGCCCAGTGACAGGACNAGAGGCAACGGGCACA
AACTGAAACACAGGAAATTCCGTCTGAACATCAGGAAAAATCTTTTTTNN
CACTGTGAGGGTGGCCGAGCACTGGNACAGGTTGCCCAGAGAGGTTGTGG
AGTCTCCATCCTTGGAGATATTCAAAAGCCANCTGGACACGGTCCT
>rnd-1_family-21#LTR/ERVL ( RepeatScout Family Size = 88, Final Multiple Alignment Size = 88, Localized to 31 out of 32 contigs )
AGAGAGGAGTGAGAATATGTGAGAGGAACAGCCCTGCAGACACCAAGGTC
AGTGAAGAAGGAGGGGGAGGAGGTGCTCCAGGCGCCGGAGCAGAGATTCC
CCTGCAGCCCGTGGTGCAGACCATGGTGAGGCAGCTGTGCCCCTGCAGCC
CATGGAGGTCCACGGNGGAGCAGAGATCCACCTGCAGCCCGTGGAGGANC
CCACGCCGGAGCAGGTGGATGCCCGAAGGAGGCTGTGACCCCGTGGGAAG
CCCGTGCTGG
>rnd-1_family-22#LINE/CR1 ( RepeatScout Family Size = 88, Final Multiple Alignment Size = 87, Localized to 31 out of 32 contigs ) [ putative subfamily of rnd-1_family-3 ]
AGGTTGCCCAGAGAGGTTGTGGAGTCTCCATCCTTGGAGATACTCAAGAN
CCGTCTGGACACGATCCTGNGCAACGTGCTCTGAGGATGGCCCTGCTTGA
GCAGGGAGGTTGGACCAGATGACCCCCTGNGGTCCCTTCCAACCTNANCC
ATTCTGTGATTCTGTGA
>rnd-1_family-23#LINE/CR1 ( RepeatScout Family Size = 83, Final Multiple Alignment Size = 81, Localized to 31 out of 32 contigs ) [ putative subfamily of rnd-1_family-14 ]
TCCTGTTTAATATCTTTATCGATGATCTGGACGAGGGGATCGAGTGCACC
CTCAGTAAGTTCGCAGACGACACCAAGCTGGGCGGGAGTGTTGATCTGCT
GGAGGGCAGGAAGGCTCTGCAGAGGGATCTGGACAGGCTGGATCGATGGG
CCGAGGCCAATCGTATGAGGTTCAACAAGGCCAAGTGCCGGGTCCTGCAC
TTGGGTCACAACAACCCCATGCAGCGCTACAGGCTGGGGCAGAGTGGCTG
GAAAGCTGCCCGGCGGAAAAGGACCTGGGGGTGCTGGTCGACAGCGGCTG
AACATGAGCCAGCGTGTGCCCAGGTGGCCAAGAAGGCCAATGGCATCCTG
GCCTGTATCAGCAATAGTGTGGCCAGCAGGAC
>rnd-1_family-26#LTR/ERVL ( RepeatScout Family Size = 75, Final Multiple Alignment Size = 75, Localized to 31 out of 32 contigs )
TGTCATAGGTTAGCAAGCATAGTCCCGGAAGGGACGTCCTTGCNAAGGGG
TGCTTACAGCTTCCTCTGGGACCTGACAGAACCTATCAGCTGGCCAGTTT
GAATATGGACAATTCTCTAAGCCACTTAAAGTTGTGACCGCCTCTGTGAT
CCACATTTAAGAATAGACAAACTCCCCCNCAAGCTCTCTCTCGTTTCCGG
CGCTGGGACAGGTGGCTGCGGGCCCCGTGCGGGGGCCAGCGGGCCCGGCC
AGGCCCTGCTCGGGCCAGGCCGGGCCGGGCCACGGCCATCCTGGAGCCAT
GGACCTGTTCCAGCCGTGGAACCCCCCCCACCCCCCACTGCCTTGCCGTG
GGCAGCCGGAGCGGCTCGGCTCTCCCCCCTCTCCACTGCGATAAGCAAAA
ATTCAACATTCCAGCTGCAAAGCTGCAAGGCCGAGGTGAGATTAACCCTT
TTTATTGCTGTGAAGAGCTGAAAACCTGAGGGAAGAGAGAGAGGAGATGC
TTAAAGCTGAAATTCTGTTGTGAAGCTATGATATATCAGAGTATCCCGTT
GTAATTTCATGAAGATATGGGGGGTGGAGCGTTCAACTCGTGAGCAAAAG
CACCTGCGCTGAGATAGGCAGATGCTGACGCAGCTGTAATTTCATGAGAA
GTTTGGACAGGGAGAGATGAACCAGATGAGGACTTTTGCTCCAAACGGGA
AAGGAGAAAACCTCAGTCCCTAGAGATGAACCAGATGAGGACCCTTTGCT
CCAAACGGGAAAGGAGAAGGGCCTCNGTTCCTAGAGATGAACCAGATGAG
GACTTTTGCTCCGAACGGGGAAGGAGAAAACCTCNGTTCCTAGAGATGCT
CCCAGAGATAGTCCTAACGATGAAGATGATGAAGACCCTTTGCTCCCAGG
GAAGGAGAAGGGCCTCTGTTTTTGTTTCTGAACGGCTCAACCTTAAAATT
GTACCCCAAAAAACTTCAAGAGTGGACCCTCGAAAGCAGTTGCGGGAAAA
GCTGCAAGTCGGGGGAAGGGACTCACACGCGGGCAGAGAGACTCCTCTTC
CTAAATGGACTGAACAATATTTGGAAGTGGGCGGCTGTCTCGTTGTGATA
ATGTTTTCATAGCATGAGCAAGAAGAGACTCCTCTTCCTAAATGGACTGA
ACAAGGTTATTATGGAAGTGGTAAACAGACTGAACATCTCAAGGGTTGTC
TTTTTACATTGTCAGTGGGAGAAGGGAGGAAGGTGGGGGGAGGAGGAGAG
TTCTGAAGGTGGTATAATTTTTTTTTCCTTCTTTTAGGTCTGTTAATAAA
CTTCTTTATATTCTTTCAAGTTTGGTGCCTGCTTTGCGTTTCTCCTAATT
CTTATCTCACAGAAGATAAACAGTAATGAGTATTTTGGACCAAACCACTA
CACTAAATTGGTGTTTCCGCCCGGTTACAAACCGAACCC
>rnd-1_family-27#Unknown ( RepeatScout Family Size = 74, Final Multiple Alignment Size = 72, Localized to 31 out of 32 contigs )
CCTGCAGCCAGCCCCACAGCAGCGCTCTCCAGCACACGCCAGCGCCTTCC
TGCCCCGCCCCAATGCCCCCCGCACCCGGCAGTCATGGCCACCGGCTCCG
CCCTCGGCAACAACGGAACCTGCAGCCAGACCCGGCGCCACACAAGCCAC
ACNAGCCACG
>rnd-1_family-28#LINE/CR1 ( RepeatScout Family Size = 71, Final Multiple Alignment Size = 71, Localized to 31 out of 32 contigs )
CTTGGCAGTGCTGGGTTAATGGTTGGACTCGATGATCTTAGAGGTCTTTT
CCAACCTAAATGATTCTATGA
>rnd-1_family-30#LINE/CR1 ( RepeatScout Family Size = 70, Final Multiple Alignment Size = 70, Localized to 31 out of 32 contigs ) [ putative subfamily of rnd-1_family-14 ]
TGTTTAACATCTTCGTCAATGACATGGACGGTGGGATCGAGTGCACCCTC
AGCAAGTTTGCNGATGACACCAAGCTGNGTGGTGCGGCTGACACGCCGGA
GGGANGGGATGCCATCCAGAGGGACCTGGACAGGCTNGAGAAGTGGGCCC
GCGNGAACCTCATGAAGTTCAACAAGGCCAAGTGCAAGGTCCTGCA
>rnd-1_family-32#LINE/CR1 ( RepeatScout Family Size = 67, Final Multiple Alignment Size = 67, Localized to 31 out of 32 contigs ) [ putative subfamily of rnd-1_family-2 ]
TGGAACAGGCTGCCCAGGGNAGTGGTGGAGTCNCCGTCCCTGGAGGNATT
TAAAAGNCGTGTGGATGTGGCACTTGGGGACATGGTTTAGTGGTGGNCTT
GGCAGTGCTGGGTTAACGGTTGGACTCGAT
>rnd-1_family-33#LINE/CR1 ( RepeatScout Family Size = 66, Final Multiple Alignment Size = 66, Localized to 31 out of 32 contigs )
TGCTTGACCAACCTGATCTCCTTCTATGACGAGGTGACCCGCCTGGCGGA
TGAGGGAAAGGCNGTGGATGTTGTCTACCTGGACTTCAGCAAAGCCTTTG
ACACTGTCTCCCACAGCATCCTCCTGGANAAACTGGCNGCNCACGGCTTG
GACAGGCGCACCGTGCGNTGGGTGAAGAACTGGCTGGATGGCCGGGCCCA
GAGGGTNGTGGTGAATGG
>rnd-1_family-37#SINE/tRNA ( RepeatScout Family Size = 55, Final Multiple Alignment Size = 55, Localized to 31 out of 32 contigs )
ATTAGCTCAGTTGGTTAGAGCATGGTGCTAATAACGCCAAGGTTGTGGGT
TCGATCCCCGTATGGGCCATTCACTTAAGAGTTGGACTCGATGATCCTTG
TGGGTCCCTTCCAACTCAGAATATTCTGTGAT
>rnd-1_family-38#LINE/CR1 ( RepeatScout Family Size = 47, Final Multiple Alignment Size = 47, Localized to 31 out of 32 contigs ) [ putative subfamily of rnd-1_family-33 ]
AAGGCTGTGGATGTCGTCTACCTGGACTTCAGTAAGGCCTTTGACACTGT
CTCCCACAGCATTCTCCTGGAGAAACTGGC
>rnd-1_family-39#LINE/CR1 ( RepeatScout Family Size = 46, Final Multiple Alignment Size = 46, Localized to 31 out of 32 contigs )
CTCTAAACTGGAGAGANATGGATTTGATGGGTGGACCGTTCGGTGGATAA
GGAATTGGCTGGATGGTCGCA
>rnd-1_family-43#LINE/CR1 ( RepeatScout Family Size = 42, Final Multiple Alignment Size = 42, Localized to 31 out of 32 contigs )
TGAAGATGTCCCTGCTCATTGCAGAGGGGTTGGACTAGATGACCTTTAAA
GGTCCCTTCCAACCCAAACTATTCTATGA
>rnd-1_family-44#LTR/ERVK ( RepeatScout Family Size = 39, Final Multiple Alignment Size = 39, Localized to 31 out of 32 contigs )
TGTGGGGTATGCCCAGCCACTGCCCTGGAGGGACGTCTGCTGAGATAAGG
AGATTGCGCAATCNCCCAGCAGGACTCCCTGGAAAGGCAGCTACTTTTCA
GTCACGGCGAGGAAAAGCAGACCCACAATCCTCTGGGAGACCCTATGCAG
ATCCTTCTGTAACCCATTGGCCTTTACCCTCTGNCACCCATTGGTCCCCA
CCCCTGTATCCCTATAAAAGCAGCCCTCTGCCCCTGTAGAGGAGAGAGAG
CTCGTCCCTGGCCTCCCCTTCGCCGGAGGGGACCGCACAATAAAGCTGCC
TTCGTGCGGAACCAGCCACACGGGCCTCTCGTCTCTCTCTCTGGTCTGGT
TTGGCCTGGAGGCTGCCCTGCAGAGCTGAGCTGGAATCACGAGCTGATAA
TCACTAAAGAGCTGACAGCCTCTGCAAGGGCCCCCCTGCCAGCAGCTGAG
GGAAGACACCGGGCCTCGGGAAGGCGATTCCTTTCGGGACCATCTCTCCG
GACCGGTCACCTCTTCCTGGGTCAGAGCCACNGACCCCATCACCAGCTGT
AATA
>rnd-1_family-45#LTR/ERVL ( RepeatScout Family Size = 37, Final Multiple Alignment Size = 37, Localized to 31 out of 32 contigs )
CCCCCAGGGGGACGTGCCTGGGCGTTCCCACCTGGCCCGAGCGTATATTA
ACCCACGGGATTCTGTGCTTTTTGGGGGGACCCTCACCACCAAGAAGACC
AGNTGGAGAGGATCAACGGGACGTCGTTGGGATCCACGGAGTGGTGATAT
TCTTCCACTTANTCTGTCACTCTCTCTCTGTCCCCCCCACCTCTTTTCTA
TTTCTTTCTNTTCTTTCTCTCTCTCTCTCTCTCTCTCT
>rnd-1_family-46#LTR/ERVL ( RepeatScout Family Size = 37, Final Multiple Alignment Size = 37, Localized to 31 out of 32 contigs )
GACCACAGCCCCAGGGCTATCAGCTGCCAGGCTCGCACAGACCCTCGCAC
CAAAGGGTGGGGGGAGGAGAGGTTTTGGGTGTGTTGGAAAAGCCTCTGGT
CAGAGGCGCAGTGAACGCCCATCCTCCGCTGCGCAGACCGGCCCAGCTGN
GGGGCCCCCACCGCGGGGGGGGAAGCTTATCCACAGCAGAAGGGGGTGAC
ATGGCCCATCAAAGGGGCCCCCCAAAGGGGTCCCCAGACCCTGCACCAGA
GCACCGCACAGGCATGATGCAACAGACCCTCAGTGTTGCAAGGGACAGTG
TCAAGCCGGCCCCCGCAAGGGAGGCACGTGGGCGTTCCCACCTGGCCCGA
AGCGTATATTAATCCACGGGATTCTGTGCTCTTTGGCGTGTGGT
>rnd-1_family-48#LTR/ERVL ( RepeatScout Family Size = 32, Final Multiple Alignment Size = 32, Localized to 31 out of 32 contigs )
TGTGGCGGCGTGTGGCGGCGTGGCCACGGCGGCGACGGGGGACCCTCACC
ACCAGCAGACCAGATGGAGGGGAGCAACGAGACGTCGTTGGGACCCNCGG
ANGGGTGATATGCTTCCACCTAACCCCTGTCACCTCTCCCTGTCCCCCCA
CCCCCCACGCACACTTCTTTTTTCTATTTCTTTCTCTCTTTCTTCTTCCC
TTCTCTTTGCCTCTTTACTATTAAATAAAATACATCAATTTTTTGGCATC
AACATCTAACCTCGTTTGGTTTTAATCTCGTTTCTGGGNATATTTTGAAC
CTTCTAAGTTCTTTCCGGTTTATGCACAGAGACTTAGCTTTCTTTGCTCT
TCTGGGTTTAAACCGGATCGTAACA
>rnd-1_family-49#LINE/CR1 ( RepeatScout Family Size = 31, Final Multiple Alignment Size = 31, Localized to 31 out of 32 contigs )
TTATTCATCAATGACCTGGATGANGGGGCAGATGCCTCCTCAGCAAGTTC
GCTGATGACACAAAGCTGGGAGGAGTGGCCGATACCCCAGAGGGCTGTGC
NGCCCTTCAGAAGGACCTCGACAGGCTGGAGAGATGGGCAGAGA
>rnd-1_family-50#LTR/ERVK ( RepeatScout Family Size = 30, Final Multiple Alignment Size = 30, Localized to 31 out of 32 contigs )
TGTAGGAACCCAGAGTGCCGAGAATATTTCTCTGCCTGTTTTNAAGGGTT
CTTACCCCCCTGGACAACACTGTTTTAACCTCCGNCCTTGGAAAAAATTG
CCAACGNTCAGACAAGAACTAGAAAATACAGTGGTGTGAATTAGGTGATA
GACTACTATGTAAGATTGTCACAGGGTGAAAAATTTAGAGGTTTTGGGCT
TCTCTTTGTAGTAAATAGATAAGAGTAAAAAACATCAAAATGGAGGATTG
TTGTTGTTCTCCAAACCTTCTTCTCCTTCTTCTACTACTCCATATTCTGC
AGTAAAAGTAGTTTGGGATGATTGGATAGAGAATTCCGCAGTTCCTGGCC
GTGTTACTGAATAATTGGTAGGAAAGTGAAAATAATGTACGTTTTTAGTA
ACCATTGGTTAANTTATCTTTAAAAGGCTGTGTAAATCTTGATAATTAGN
CTTCACTCCTGCTNTTCTCTGCTCTGTGCTGTGCCTGGGTCACGCTAGTG
GCTCTGTTCCTCTGATAAGACTTAATAAACAACTATCCGGAAGCACTGAA
ACTNAAGGAGAAGTCCCGGTTTGTCTCTGAAACTCCTTGCAAGGACTTTC
AGCAAATTCTCTCCCATCAGGAGAGATTTGATTTACGGCACGGTTCAGTG
TCA
>rnd-1_family-51#LTR/ERVL ( RepeatScout Family Size = 29, Final Multiple Alignment Size = 29, Localized to 31 out of 32 contigs )
TGTCAGAGACTGAAATATTATAGTTTATGACTTAAACATTTTCTTAAAGG
ACTTTTAAAACTGTATTACAAAAGCTGCAGAGAAGACTACCGCACCCTGA
ATGGGGCCCTGACTGAGGCCTTACACTGCTCGCTGATGAAGATAAGATAA
AGTAACAACTCAGGGCTGGGGACATTCACAGAGCACAGGCTTAACACCTC
CGGGGTGGAGACCACAGCCCCAGGGCTATCAGCTGCCAGGCTCGCACAGA
CCCTCGCACCAAGGGGTGGAGGGAGGAGAGGCTTTGGGTGTCTTGGAAAA
GCCTCTGGTCAGAGGCGCAGTGAACGCCCATCCTCCGCTGCGCAGACGGG
CCCAGCTGNGGGGCCCCCACC
>rnd-1_family-52#LTR/ERVL ( RepeatScout Family Size = 29, Final Multiple Alignment Size = 29, Localized to 31 out of 32 contigs ) [ putative subfamily of rnd-3_family-819 ]
TCTGTTATTAATATTGTTGCTGTTACTGTTCGTTTTCTTATCTCATTGCT
GTTTCCAGTAAATTGTTCTTATCTCAACCCGTGATCTTTACCTTTTGTGC
CTCCAGTTCTCCTCTCCAG
>rnd-1_family-53#LINE/CR1 ( RepeatScout Family Size = 29, Final Multiple Alignment Size = 29, Localized to 31 out of 32 contigs ) [ putative subfamily of rnd-2_family-31 ]
CTGGACTTCAGGAGAGCAGACTTTGGCCTCTTCAGGGACCTGCTTGGNAG
AGTCCCATGGGATANAGCCCTGGAGGGAAGAGGGGCCCAGGAAAGCT
>rnd-1_family-54#LTR/ERVL ( RepeatScout Family Size = 29, Final Multiple Alignment Size = 29, Localized to 31 out of 32 contigs )
TCACTCTCTTTCTCTCTCCCCCACCTNTTTTCTATTTCTTTCTCTCTCTC
TCTCTCTCTCTCTCTCACATTTACTGTCAAATAAAATCCGTACTATTGAC
TTTGGCATATGGTCTCGTTTGCACCTTAATTCGGGCAGAGGCATCTCTAA
GAA
>rnd-1_family-55#LTR/ERVK ( RepeatScout Family Size = 28, Final Multiple Alignment Size = 28, Localized to 31 out of 32 contigs )
ACACACACACGTGCGTGCACGCACACACGCACGGATAGCTCCAGTGNTTG
GGTCCGGCGGCAAAGAGGCGGGAAGGGTCTTCGCATGGNGTTCCACGGGA
GGAGGTTTATTGCAGCCACACCGCGAAGGGNTCCAGAGACAAAGAACAAT
GGAGGGTCCAGGTTTATGTACGGGAGCGGGGCGAGCATCAGGGACCAATG
ATCTGAGGGCACGGGGGCGGTACAAAGGCGGGACTAGGGTAATGGGGCCA
ATGGGGAAGCTCTGGGGGAGTGGCGAGGGGCAGGGGCCAATGGGGG
>rnd-1_family-57#Unknown ( RepeatScout Family Size = 27, Final Multiple Alignment Size = 27, Localized to 31 out of 32 contigs )
TGTGGTGATCTGTTTACCCACTGCTTTTCCTATCCCACATTGTTCCCCCN
CCCCCTNTTCCCTGCCCCTAGCCCTGGCCACTCCCTCGGGCTCTCCCTAT
TGGTTCCTGTACCCCAACCCCGCCCATGTACCGCCCCTGCGNCCTGACAA
AACCCCCCCGCGCCCGGATCACGAGGTCTCTCTGCCTCTGGGGGTCGCCG
GGACAAGATGTAACTATTAAAAGTCCTCTGAAGCCCTCATGGAGAGACCC
TTCTCGCCTCCTTCGCCGTCACTGTGTTGTAGAGCTGATAGCTGCCGGAG
CAAGANCGCGGGGCCGTCCGAAATGGACTACGGGAGGGCGACAATGGTCG
CACTGCCCTAAGCAGCCCCGCTGAGCTCTCAGGAAAGCTGCAGCCTGCTA
AACCAAACCTAGCACTACAACA
>rnd-1_family-56#Unknown ( RepeatScout Family Size = 28, Final Multiple Alignment Size = 25, Localized to 31 out of 32 contigs )
GGGACAAGGGCCAGAGATGGGGGGAACCTGGGGAGTGGAGAACTNNGAGA
ACTTCCGGGACAGGAACGTATAAGGTAACGAGGGGGCGGGGNGGCCAACA
GCCAACCGGGGAAGCAGAACTGGGGTACATTAACATAACAGAACAAAGCA
TCCTGGGAGAAGCCTCTTTGNTCACCNTAACCNTGGAGAGGTCTTCTGGT
ACCAGGGACTGTCTTACCGAGAACTCTCTCTGTCCCTTGTACCGCAGGCC
NACCGGCCACC
>rnd-1_family-60#LTR/ERVL ( RepeatScout Family Size = 23, Final Multiple Alignment Size = 23, Localized to 31 out of 32 contigs )
GATGCAACAGACCCAGAGTCTGCTGCGAGAGACATGCCCCCTCCCCCAGG
GGGACATGCCTGGGCGTTCCCACCTGGCCCGAGCGTATATTAACCCATNG
GATTCTGTGCTTTTCGGGGGGGGACCCTCACCACCAAGAAGACCAGNTGG
AGAGGATCAA
>rnd-1_family-62#LTR/ERVL ( RepeatScout Family Size = 23, Final Multiple Alignment Size = 23, Localized to 31 out of 32 contigs ) [ putative subfamily of rnd-1_family-18 ]
TGTATTGGGTTTGCGTGGCNAGGTTTTGGTAGCGGGGGGGGCTACAGGGG
TGGCTTCTGTGAGAAGCTGCCAGAAGCTTCCCCCGTGTCCGGCAGAGCCA
ACGCC
>rnd-1_family-63#LTR/ERVL ( RepeatScout Family Size = 22, Final Multiple Alignment Size = 22, Localized to 31 out of 32 contigs ) [ putative subfamily of rnd-1_family-18 ]
TGGCTTCTGTGAGAAGCTGCCAGAAGCTTCCCCCGTGTCCGACAGAGCCA
ACGCCAGCCGGCTCCAAGACGGACCCGCCGCTGGCCAAGGCTGAGCCCAT
CAGCGATGGTGGTAGCGCCTCTGGGATAACGTATTTAAGAAGGGGNAAAA
AAA
>rnd-1_family-64#LINE/CR1 ( RepeatScout Family Size = 22, Final Multiple Alignment Size = 22, Localized to 31 out of 32 contigs ) [ putative subfamily of rnd-1_family-37 ]
AGAGCACGGTGCTAACAACGCCAAGGTTGTGGGTTCGATCCCCGTATGGG
CCATTCACTTAAGAGCTGGACTCGATGATCCTTGTGGGTCCCTTCCAACT
CAGAATATTCTGTG
>rnd-1_family-65#Unknown ( RepeatScout Family Size = 22, Final Multiple Alignment Size = 22, Localized to 31 out of 32 contigs )
TGTTGGGGTGGCTCAGCCTGCTCTCGGGCTGAAACCATCAAATGTCAGTC
ACCAGAAGAGATCACTGAGGCCTAAGCCGCATCCCCCTGGGCGGCGCCCG
GGTCCAAGCCGCCTCCCCCTGTTCCGGAAAGTTCTCNCTTNCTCGGTTGT
TCATTGGTTCCCTGTTATAACTCCCGCCTCCCNGTTTCCCCCATTGGTTC
TTGTTAAATTGTATCCTCCCCCCGGCTTGTANCCCATTGGTTGTTTTCCC
CTTTCCCCGCGGTTTCCAAACCCCCTATAAAACTGAGGGCAAGCCGGCCC
GCTCCCATCGTCTCCTCGGCGCTTTCTCGCTGGCGTCCCTGGTCCCTCCT
GNAAATAAACCTGTTGGAACCCANACCAGAAGCCCCTCCCTCCTCCTTTG
CCTCCGGGCTAACGCGAGCCCGATCATCGGCTGCCTGNCGTGCTTCCTCT
GCGGAGGAGCCAGCGCGCGCACCCATCCCGCGCTGATTCCGCTGAGCCGC
TCCAGCGAGGACGCCGCGGAGGCTAACGCTGCGTCCCCTCTGACCGAGGG
CACGCCAGAGCTCGTGGTGACGAGCCCCCGGTTGCGTTA
>rnd-1_family-66#Unknown ( RepeatScout Family Size = 21, Final Multiple Alignment Size = 21, Localized to 31 out of 32 contigs )
TCATGGTGAGAACCCATGATTCCCTTGTTCTGCCGTTTGCATGTTTTCCC
CTGATTGGTTAATGTTTTCCCCTCCCTGTTTTATGTATGAAGTTATGTAT
ATTCATTTCCCTTNTTTAATATGTATNAGTTCTAGAAAGTTCTTCGTTCC
TCGACGCCCCATTGGNTCCTTCCCTAAGTCCCTCCTNTGTGTTGTTCCCA
TTGGTTCCCTTCCTGTCAACCCCNCCTNCTTGTCTCTACCCCATTGGCTG
AGATCCCTTTCCCCGCCTATTCCGTACCCAGTATAAGATCCCTGGACCCT
CCCTATCAATCGTGGCTCTTCGTCCCTGNCNCTTCACCGGAATAAACCTG
CTGTGGAACNCATACGGAGAGTCCCCTCTCTTTCTTCTTTGCCTCCGCCT
GCGTGCCTGCTTAACAGCGACAGGAGGATACAGCCCCTTTTGGGTGAGGA
GCTCTACCCCTTTTCATTGTGTGTTGGGCACTGAGTGCCGCCTTCCAGAG
GGGTTGCAGCGTTGACCTCCGGGCTTCTTTGTGTCGGCACGCGAGGGGTA
AAACCCCCTTCTGCCAGCTCCCAGCGGCTGAAAACCCCTCCA
>rnd-1_family-68#LINE/CR1 ( RepeatScout Family Size = 20, Final Multiple Alignment Size = 20, Localized to 31 out of 32 contigs ) [ putative subfamily of rnd-1_family-14 ]
GTCACNAGTGGTGTTCCCCAGGGCTCAGTACTGGGGCCGGTCCTGTTTAA
CATCTTTATCAATGATCTGGACGAGGGGATCGAGTGCACCCTCAGCNAGT
TCGCAGATGACACCAAGTTGGGTGGGAGCGCTGATCTGCCGGAGGGCAGG
GAGGCTCTGCAGAGGGACCTGGACAGGCTGGAT
>rnd-1_family-69#LTR/ERVL ( RepeatScout Family Size = 20, Final Multiple Alignment Size = 20, Localized to 31 out of 32 contigs )
GGGAGGAGGTAGAGGAGTCGGGGAGTGAAGTTGAGCCTGGGAAGAAGGGA
GGGGTGGGGAGAAGGTGTTTTTAAGNTTTGGTTTTATTTCTCACTATC
>rnd-1_family-71#LTR/ERVL ( RepeatScout Family Size = 19, Final Multiple Alignment Size = 19, Localized to 31 out of 32 contigs )
TCTATCACCANCTGTTAAAACCAGGTGGGGCAGTGTTCTTTATCTCTTCC
GTGACNCATCCCTGATAACTCCCTCCGGGGGGNTATCTTCTGCTAATGGG
CCATCAAGCCTCACTGCATGACTCATAGAATTACATCATCCCATTGTGAG
ACGCTCCGCCCAGGGGGAGGAACCGAGCATTCCTACCTGGATATAATCTG
AGGTTTGGAACACCACAGGCAGCCCTTACCTACTGGATTCCCAGAGGACA
AGAGCTACATAACCACCACTGGACCTTCAGGGGAAGACCAGACCCTTCTA
CAGGATCACCGCTTCAACAGAAC
>rnd-1_family-73#LTR/ERVL ( RepeatScout Family Size = 19, Final Multiple Alignment Size = 19, Localized to 31 out of 32 contigs )
TTTTTTCCCACTTTCACTTCCTGTGACCCACTTGTCTCACTGGTGGAGGA
AAAGGGGAGGCCCTTTTCCCTTCGGAGGAGACGCTCATTCCGGAGTGTTT
CCTCCTGAAGTTTTGTCTCNAAAACCGAGACA
>rnd-1_family-74#LTR/ERVL ( RepeatScout Family Size = 18, Final Multiple Alignment Size = 18, Localized to 31 out of 32 contigs )
GGCTGAGTTTGGGGTGGGGGGAGAGCACAGCTCACAGAAGCCAGGTTTAC
ACAGACTCCCCCCAGCCGAGGGGGGAGGAGGAGGTTTTGGGTGCGTGGTG
CAACCTCTGGTCAGAGGCANTGAACACCCATCCTCCGTTACACAAACCGG
CCCAGCTGTGGAACCCCCAACCCCACAGGCCACATCCACGGGACNTTCAC
GTGAGAGGC
>rnd-1_family-75#LTR/ERVL ( RepeatScout Family Size = 17, Final Multiple Alignment Size = 17, Localized to 31 out of 32 contigs )
GTGCCGGTTTGGACAAATTTGGAGGAAAATATCCTCTGATAGAAGGCAGG
TTACAACCACCCCTCCCCCACCAGGTTCGGGAAAAAAAGAAATTTTCCTC
GGAGGAAAGTGAAAGAGATAAAAACTATTTATTTAACAAACACACAGGAA
AAGGATAATAATGCTAAATAATAAAACCTCTCGCTGTGGAGAGAAACCTG
GGAAGATTTCAGAGTCCTTCTGTAGGTGTGGTCTCTCTCCTCCTCCTCGG
AGCTGGGTCGGCGTGGGCCCACCTCCAGGGCCTCGGTGGAAAATTCTCCC
GATGTGTTCTGATGTTGAAACAGTCCAGAAGAGAAGAAGGGAAAAAACCG
AAGTCCCAGGAAAACAAAGTTCAACTCTCCGTCTCCCTCCGGAGAAAAGG
AGCCGAAAGCTGGCTGAAAAGCAAGAAGGGTGCTTCC
>rnd-1_family-77#LTR/ERVL ( RepeatScout Family Size = 16, Final Multiple Alignment Size = 16, Localized to 31 out of 32 contigs )
TGTCTTAGGTTACAATGTAAGATGTAACCAAAAGTATGTATTCTATCACC
ATCT
>rnd-1_family-79#LTR/ERVL ( RepeatScout Family Size = 16, Final Multiple Alignment Size = 16, Localized to 31 out of 32 contigs )
TGTCCTGGGGTGACGTTATGAAGCCGCTTTATTCCTTAACCGTCCGCTCA
ATGCCCAAGGACGCTGTGCCTTTAAGATGGACCCGGGG
>rnd-1_family-80#LINE/CR1 ( RepeatScout Family Size = 16, Final Multiple Alignment Size = 16, Localized to 31 out of 32 contigs )
TGGCACGGGGTTNCCAGAGCAGCTGTGGCTGCCCCTGGATCCCTGGCAGT
GCCCAAGGCCAGGCTGGA
>rnd-1_family-83#LTR/ERVL ( RepeatScout Family Size = 15, Final Multiple Alignment Size = 15, Localized to 31 out of 32 contigs )
TGTCAGAGACTGAAAATAGTTCATGCCTCAAACATTGATATAAAGTTTTG
CTCATTATAAAGAAGCTACAACCAAAGAAGCCTCCCTGAAGACTGGGACT
TTGGACTGNAAGTCAAACCGCTGATTAGATAAAGGGAAACCCATTGTTCA
ATCATCTCAGGCTGAGGGAAAGGTATGCATCCACAAGAAGGCCAAAGCCA
CCAGCTG
>rnd-1_family-84#LINE/CR1 ( RepeatScout Family Size = 15, Final Multiple Alignment Size = 15, Localized to 31 out of 32 contigs )
CCACACACTCCAGGAACCTCCTAGACTGCCTCCTCTCCGCTGTGTTGTGT
TTCCAGCAGACA
>rnd-2_family-31#LINE/CR1 ( Recon Family Size = 17, Final Multiple Alignment Size = 17 )
ATACCAGTGTGGTCGNCGCTGCAGTGGGCNTCTGCTACTAGGCCGCNTNA
NCAGGAGACAAGAAGTAGTGGNTGAGGCCTTCTNCAGACAGCTGGAAGNA
GCTTCACATTTGCAGGCCCTGGTCCTCGTGGGGGACTTAACCACCCCAGT
ATCTNTTGGAGGGACAACACAGCAGGGCANAAGCGGTCCAGGAGGTTTGT
NGAGAGCTTCCTTACCCGAGTAATAGAGGAGCCAACGAGGAGAGGTGCTG
TCTGCGTCCGGACCTTATCCACAGCAAGGAAGGGCTGGTCGGGATGTAAA
GCTCGAAGACAGCCTTGGCTGCAGTGACCATGAGGTGGTGGATTCGAGAT
CCTNAGAGGCGNAAGGAGGGCGCGCAGCAAAGTCACAGTACTGGACTTCA
GGAGAGCGGGTGGCCCTTCAGGATCTTTGGTAGAGTNCCATGGGATAAAG
CCCTGGAGGGAAGANGGGCCCAAAAAGGAAAGCTGGTTAATATTCAAGGA
TCACCTCCTCCAAGCTCAGGAGCGATGNATCCCAACAAACAGGAAGTCAG
GCAAAAGCGCCGGAAGGCNTGCGTGGATGAACAAGGAGCTCCTGGCAAAA
ACTCAAACACNAAANGGAAGCCTANAGAAGGTGGAAGCAGGGACAGGTGA
CCTGGGAGGAATACAGAGANACTGTCCGAGCACGCAGGGATGAGGTTAGG
AAAGCCAAAGCCCAGNTGGAATTAAATCTGGCAAGGGACGTCAAGGACAA
CAAGAAGGGCTTCTACAGGTACATCGGCGACAAAAGGAAGACTAGGGAAA
ATGTGGGCCCGCTGCTGAAGGGGACAGGGGACCTGGTGACANAGGACGCG
GAGAAGGCTGAGGTACTNAACGCCTTCTTTGCCTCAGTCTTTACTGGTAA
AGGCAGTCGCCTTCAGGAG
>rnd-3_family-370#LTR/ERVL ( Recon Family Size = 33, Final Multiple Alignment Size = 32 )
TGCCGATCGCTGCTCGGGGACGGGCTGGGCATCGGTCAGCGGGTGGTGAG
CAATTGTATTGTGCATCACTTGTTTCTCTTGGGTTTTATTCCTCTCTCCT
TTNTCTCCTTTTTATTACCATTATTGTTATTATTATTATTAT
>rnd-3_family-60#LINE/CR1 ( Recon Family Size = 27, Final Multiple Alignment Size = 26 )
GTAGCTCCTCTCGCTAGCCNNTCAGGCACAGGGAGGGGCNTCGCCNGGAG
CCATCGNTAGGGCATTGCTGNCTAAAAGAANGCTCCAGGNNGCGTGAGCG
ACNNGTGAGTGCAGCAAACGGGAGTGGGCAAACAGGGTGCGNCACNTCNG
AAGGGTGTGGCACACGGCAGTTCGCGCAGGCGTTCGNGCAAGCAGGCAAG
GTTGAAGTCATCCTCCTGCTAGTGGGGTTTTTATTTTATTTTGCTTGGTT
TTGGGGTTTTTTTCAGCAATGGTNTCCACGATGCAGAAANCTATAGTCCT
CGCACTCGCCAGAAAGGATGTAGCGACCCAGACAGAGCTCCCTTGGAAAC
ACGCAGCCGTCCAGGTCTCAGGCTGCAGGGAGTGCCTGAGCCTGTCGCTA
GGACGTGCAGCAGAGACAACAGCTGTGNGACGCGACCCCAGGCGGACGAN
CTNCTCTGCCTGGTGGCAGAGCTTCAAGGGAGGAGGTAGAAAGGTTAAGG
AGTATCAGAGANTCTGAAAGGGAGATAGACTGCTGGAACCACGCTCTGCC
CTCCCTGAGAGAAGCAGCCACAGGAGTCAGAGGANTCCCGTACCTCCTNC
CGCCAGGCAGAANGNGGNGACTTAAGATAGAGGGGGAATGGAAACGGGTC
TCCATGCTCGGGGNGGTAGAAGAATCCCTCCCCGCCTCCCTCGCCTTCCC
AGGTGCCTCTGCANAANAGGTATGAGGCTCTGGATNCGGAGGGCCAGCCA
GACGACGNNGAAGAAGAAAGTCTGTCCGGAGGGCCTCCCAGCTACACTTC
TCGCCAGACAAATCACAACTNCNAGNATTAAGAAGAAAAAAGGGTAGTCG
TAGTAGGCGACTCCCTTCCGAGGGGAACAGAGGGCCCTATATGCCGGNCG
GACCCATCCCTCAGGGAAGTCTGATGACTTTCTGGGGCCCGGGTTAAGGA
CATCACCAGGAAACTCCCTAGCCTGATNCGGCCCTNTGATTACTACCCAC
TGCCGNTCTTCCANGTNGGCAGTGATGAGGCTGAAGAGAGNAGTACNAGG
GCAATCAAAAGGGACTTCAGGGCCCTGGGATGANTGGTTGATAGGGAAAC
TGGAGCACAGGTGATTTTTTCTCTCGGTCCCTCCGGCNGCAGGGACGAAT
GACAAAAGGAACAGGAGAACCCANTTTATCAACGAATGGCTGAANGGCTG
GTGCCATCGGTAGAATTTTGGTTTTTTTGATCACGGNGCGGCTTNCATGG
CACCAGGCCTGCTGGCGNCAGATGGGGTTCACCTCAATCCAGGGCAAAAG
GATTCCAGCTCACGAGTTAGCGGGGCTCATTGAGAGAGCTTTAAACTAGA
TTTGAAAGGGGAGGGGGATGANACCAGGCTCTCCAGAGANGANCCTAAGG
GTGCTGCCAGATTGGGCGAAATNGCTGACAGCCCAGCTGAAGTGCATCTA
CACCAATGCACACAGCATGGGCAACAAACAGGAGGAGCTGGAAGCCATCG
TGCAGCAGGAAAGCTATGACCTAGTTGCCATCACGGAAACNTGGCGGGAT
GANTCCCACGACTGGAGTGCTGCNGTNGATGGCTACAAGCTCTTCAGAAG
AGACAGGCGAGGAAGGAGAGGCGGNGGGGTNGCCCTGTACATCAGGGAGN
GGNTTGANTGTNNAGAGCTGCNCTGANGATGGATGANAAGGTTGAGNGCC
TATGGGTGAGAATCAGGGGGAAG
>rnd-3_family-819#LTR/ERVL ( Recon Family Size = 27, Final Multiple Alignment Size = 25 )
GTCCTGGTTCCGGCCAGGACAGGGTTAATTTTTGCAGTAGCCAGGAGGGG
GCATGGCCAGGACCCGGAGGTTATTCTATACCACCTCACGTCATTNCCAG
GGGCGGGGGAAAGGGACTCTTCCGGGGAGAGGGGTCCCTTCCGTAGCGTG
GAGGCGGCGGAGGGNGTGGTCGGGTACATGTTCGTCAGGTTGGGTCCATG
GTGAGCACTTTGCATGTGAATCGCTTGCCTCTTCTTGTACCTTTTGTTAT
TAATATTGTTGCTGTTACTGTTCGTTTTCTTATCTCATTGCTGTTTCCAG
TAAATTGTTCTTATCTCAACCCGTGATCTTTACCTTTTGTGCCTCCAGTT
CTCCTCTCCAGCCCGCCGCAGGGGGGAGGGGAGGGGAAGGGGGAGCGAGC
GAGCGGCGCATGGTTTGGAGTGTTTCAGTGGGAGCACTAAATTGGGGAAT
ACCATTCCTAAACCACA
>rnd-3_family-322#LINE/CR1 ( Recon Family Size = 24, Final Multiple Alignment Size = 22 )
CTTCAGGTTCCTTAGGTGGTCTCGAACCTGATCTTCTCCTACAGCGGGNG
GTTCTTCGTTCTCCCAGTCCCTGCCTTTGCCTTCTGCGACTCGGGCGGTG
TGGCTG
>rnd-3_family-609#LTR/ERVL ( Recon Family Size = 19, Final Multiple Alignment Size = 19 )
TAAGGACTTAAAGANCACAGTTGCCTGTCTCAAACACTGCCAAGGCCACA
GAAGGAANTTGCCATGAGATAAGCACAGAANGGAGGGAATGTGCGACAGG
ANGGCGCTAATTCCAGGCCTGGCGGAGGCAAGATCTGGTTAGCACATCCT
GGTTAACGCATCCGGACAAAATTCCCACTGTGGCAAACTGTGAAAAGAAG
CAACTGCTCATACACATATCACCGGTCAAACAAGGATCACCCCAAGTTAT
GGGACAGATGGCATCTGCGACCACCAACCACCCCCCCCCGAATATGCCTC
CGTGGATACCTGGAACTTGGACTGTAAATTAAGCCACCGTGACAGGAACT
TGAGATAAGATAAAGGTGGTACTGTTGTCCGGGTGTTATCTCAGGCCTAG
GGGGAGGTTAACAAAGCTGGGGGAGAAGAATGTATCACTGATAATGGACA
TAAAGAATGCGGAATTACGCCACAAGGAAAGCCAACTCAGCAACTGTGCT
GAAATCAGCTCGACTGGGTAAAAGGTAATTCCAGCAGGGGGAGATCACGA
CCACCGACTCAGACCATTCGAAACCCACCGACTCAAAAGAAGAGAAAGAC
CGAGCATGTGGACTAATTAGCATNAGAAGCGAGGGAATAATTTAACCAAT
AGCATAAGAGAACTGTGTAGCCAATGAGCGCTAATNCCTTTGTTTGCTAA
AATGTATAAATAGTGAAAAGTTTGG
>rnd-3_family-232#Unknown ( Recon Family Size = 16, Final Multiple Alignment Size = 15 )
GGTGAAATCCTGGCCCCGCTGAAGTCAATGGGAATTTTGCCATTGACTTC
AGTGGGGCCAGGATTTCA
>rnd-4_family-80#Unknown ( Recon Family Size = 67, Final Multiple Alignment Size = 61 ) [ putative subfamily of rnd-5_family-2476 ]
TCAAGTTTGCCTAAGTGTTCTCTAACCCGATCCTCCTCGACCAAGGGNAA
GTCTTCCTTGCTCCAGACTTCCTTTACCCTGGTCTCCTGGGAC
>rnd-4_family-82#Unknown ( Recon Family Size = 65, Final Multiple Alignment Size = 58 )
TCAGACTGTAACACAGCAGCTACGTCTGTACTAGTAAATTAAACGTGCCC
GGGACTGTTCTCTGGCACTGAGGCCAGCTGGCACGGAACGGCTCGTGTCC
ATACTATTAAACTNCTCTTANNCCTCCAAAACAGGGTGGCCGCATCCAAA
CTGCCTGTTGGGAATGGTCCCTGGCCCATGCTTAACTCCCAGTGCCCGGG
AATTGTTTGGGAGAGTGCTGGCTGGAACAAGTCCTGCCAGGGACCGTTCT
AACAATTTAACGGTATAGACGATTGAGTTCCAGTGCCCGGGAACGTTCCC
TGGCACTGTTTAATC
>rnd-4_family-497#LINE/CR1 ( Recon Family Size = 54, Final Multiple Alignment Size = 53 )
TTGTTCTCCGGGTACCCAGCCCCCTGAGCTGGAAGACAGGGACGGGGAGC
AGAATGAAGCCCCCATAATCCAAGGGGAAATGGTCAGTGACCTGCTGCGC
CACTTA
>rnd-4_family-2001#LTR/ERV1 ( Recon Family Size = 59, Final Multiple Alignment Size = 52 )
TTAAGGAAACTTCCCNGTCCGACCATCCAGGAGCCACTCTGGCAGTCACA
CTCCCACCGCCNGAGACTTCACTGCTGGGACCGAAGCCCCTTCGCAGCGG
GCGGCTCCAGTGAGCCGACGGGTGCCCCGCTTGACTCCCTACACACCCCA
CACTCACACAGTCAGACCAGGTTTCCTTACCGGCTCGACCCCAGGTTTCC
CATAGCAGAGTCTCAGACGTCTCGNTCCTTAAAGCAATTTAATCACGGCG
CAGTAACACAGNAACAGCTCGAGCTGGTGCCTCCGAGGAGGGACCCCCCG
AACAAAGGGGAACCCCTGGGCTTTTATACCCTCACAGTCTAAGCGCGGAA
GTCTCGCTCTTCCTCCTGAGTCCTCGGCTCCTGCCGTGTCTCTGAGTGTC
CGNTCACCTGGCTGGCGCCACAGGTCCCCGTGCCCTTTGTTATGCAAAGG
GTCGGCAGTTCACGGCTCCTGCTGTGTCTCTCAGTGTCCGNTCACCTGGC
TGNGCCACAGGTCCCCGTGCCCTTTGTTATGCAAAGGGTCGGCAGTTCAC
GGCCTCTTGCCTCGGGCTCCCACCCAGAGCTCAACCTGCAGCTCGCACTG
CAGCTGCACACCGAGCTACCTGCACCGAATGTATTCCTCAGC
>rnd-4_family-169#LTR/ERVL ( Recon Family Size = 53, Final Multiple Alignment Size = 50 )
TTGTGAGAGACTGAAATGTTAAAGGTTAATGACTCAAACAATCGGCCATT
TGCGAAAGCAGCGGGTGCTTTGCTGAGGCCAGGTTTGCACCCCCAACCGA
ANAGGGGGAGGAGGNGAGTTTTTGGGTGTGTGGTGGCGAAACCTCTGATC
CGCATAAGAACAGCCCAGGTGCAGAGGGGGTGAGCACCCACCACGGAGGA
TGACCGCACAAACCGGCTTGTTTAGCAACAAGCTGGGNTTTGAGCCAGAT
AAGGGAAGAGGCCGATAAGAAGCAGATCCTGCGAGGTGGGATAGTGCTTT
TTATCACGCCAATGTCCTCCCTTACACGACTGGCTCAGGTGTGAAAACTC
CCCTCCCACTCCCGGGGAGGTACCGGGACATTCACACGTAGGCCTGAAGG
TGTTCATCCCTTCTGATGGGGCATAACTGGCTCAACTACGCTGACGTGAG
AGGCAGCTGTCATGTCTTAGAAGGTGTCATAAACCATCAAAGACCCCCGA
AGCGCCCCCAGACTCATTTCTGGGGCCTTCCACCAGAGGACTGCGCGTGA
TCCACAGCGTTACATCANACAGTGTAAAACTCCCCCCCCCAGGGGAGGTA
CCTGGGCGTTCCCACCTGAACCTGAGCGNATATNAACCCATTGAACTTTG
TGTTTCGTGGGCTTCCCCCACCCCCGACGGATCAAGACTGCGACCATCAC
TTCGACCAACGGACATCGAAATTGCAACAATCAAGTCTCGTCGCTGGATC
CACGGGTGGTGTATCTTNNNCTNTCTACTCTTATCCTTTCTTTCTCTTTC
TTTCTTTTTCCCTTATACATTTTCTTAAGTGNTATTTTTATGCTTTTATA
TTGCTATATTNCTATAGATAATAACCAAAATGGCTACATACCTGCTTTCC
ATTGCAACCAAATTGTTCTAAAATAAACCCTACATATATATACATATATA
CACATNTACAAACACCGATCATTCAGTGTCGTTTCACTCTAATCCGCCCC
AAGGGATCTATTAACAAGAACCTGGGTTACCCTCGCCTTCAGGGGCGGGT
CGTAA
>rnd-4_family-192#Unknown ( Recon Family Size = 51, Final Multiple Alignment Size = 47 )
TGTCTACATTAGCAAGTGGGCACAGCCAGGAGCGGATCTGTAGAGCAAAA
CAGCTGGTGCTGAGGACCACGTCCACACTGCATAGTNTTTGCATTTCAGT
TTTACTTTGACTAGCTCTAGTCTGGTCCCGCGGACTGAAGCCCATTAGCA
GTCGGAGCGCATTAGGTACGCTCTGAGCAGANTGCTCCTCCAGGTTTAGT
TTCATCCGAAAGGAATCCAGTTTGCACGCTCCGAACATGATGCGAACCAA
AGCGCGGTAAGTGGGGACGACCGGGAGATTCGCTTCAAAAGCACACTCCT
GATCCGAACTAAAACGCTAGTGTAGACGCACC
>rnd-4_family-1195#Unknown ( Recon Family Size = 45, Final Multiple Alignment Size = 41 )
GTCGCTGTTGTACCCAGAGAACGGCGAAAATCACGACACAAATCCAGGTC
AGAGGATATGGCCGAAGCAGGCTAGACCTCGTTTAATNAACCATCACCTT
TTATAGCGTGGTTCGCAANAGAGAAATTACATGATTGGCCTATTGACCCA
CCACCTCCCAAGGTGATAGGCTGAGCGGTAAGACACCCATTTCNAAATAT
TATTCTCACAAGACCGAAAACAATTCCACTGTTCTCACAACAACCTGCAG
GTGCAGAAATGGTTTACATTCTCTCAAACTGTTGTCCATCCAGTTCGCGT
GAGAACGAAAGCTTTCACAGAGAAGCTGTGAGAAGCTGGATTTCTCTGCT
TCTCAGCTAAAGCATGAGAAAGGAAAAACTTCACAAAGCTGCGAGCGTGG
AAAATTCCTCTGCTCCTGCCTTTTAGCATCCAC
>rnd-4_family-83#Unknown ( Recon Family Size = 49, Final Multiple Alignment Size = 41 )
TGCAAATGAGTGTTTTAGGTCGCTTAAAGAATCACCGGCAAAGGTATCAG
CAAAAGCAGGTTTAATATAAANTGCGAAAAGCGCGACAAAGTTCGNTGGC
AAGGTTCACTCTACTACTTACTAGACGGNTAAAGCACACAAAGAAAAACG
GAACAAAATCCAAAATCAATTCCAAAACTAAAATCAACTNAGAACGATCT
ACGCGGAGNCTGGGGGTGNAAAAAGGGTAAGGGTGGGAAAGGGTAAGGAT
AAAGCCCTCCCGTTGAGTCGCGAGGTTCAGAGCGGACCCCCTTGCCAAAC
TTAGCCCCAGACTTGACCAACGGTTTAGGCCTAAAGGNTTTAGCAGCACT
TAAACTTCATAACGCTTAATTATAGCCTAATTTAAACAATTTANAAAANG
ATTCNATAGGATTTACTATAAGCACAACAGTAACTTACTTACAGGCCTAA
CTTACTTATGAATCTAAGTACTTAAGAATCTAAGAGAGCAGCATTCATAN
TACATTTGCTATAGCATATTCACATTCGCACGCACACAGACACAAAGGAG
TCTGTACAAGGGCAGTATACCTGTGAAAAATTCCCCTCAGAGTTCAGTGA
AATACTCACNTCGGATGCCTTTGCATCTCCTCAACGGGCGAAGGGTTGAG
CCTCGAGGAGTGGGGGTATCAGCCCAGGNCCCGTCGTCGGCTTCGGCGAC
GGTCCTCCAAGAGTACAGCAAACCTGAGAGTTCGCCGGCTCTGAGAGGAT
TCCCACTCAGAGGGAGGTGCTGGTCGCAGCCCGCTGCGGTCCAGGAGAGC
TCAAAGGGTCTCACTTTGGACCGCTGTTTATAGGGTCGCAAGAGAGTTGG
CTTTAGTCATAGCAATTTTCCATCCTGGCCGCAATTCGGGTCGGTAACTT
TCTTTGAAAGTNCGANAACAANAATGTTATTCCGCTCGGGCTGTTATTCA
GGCAAGAAAAATAAGTTTCCAAGGCTGTTCATAAAGAAAACAGGAGCTCG
TTAGACAGCANCAGTTCCTGGGAGCAGACAGTGTTTCTGATAAGCTCGAG
AGGAGCTNAGCCCAGGTGCTGTTCGTCAAGGCCGAGGCCTAACGAGCATT
TCTGAGATCACAGTGCGGCCCGGAAAGGAGTGGGGGGGAGGNAAATGCAC
CAT
>rnd-4_family-2384#LTR/ERVL ( Recon Family Size = 44, Final Multiple Alignment Size = 39 )
TCTTGGCGCCCAACGCGNGGCNCGTGAAGGAAAGTGAAAAAACCTGTAAT
AATTACATTTTGGTTTGAATCACTTTGTATTGGGGTAAAGTAGTCACCAT
GTTGNTTGAGTTNATAATGTCTCTCTGGTTTGAGGTACTAACGCCTTTCT
GGTCCCTAGGCCTGTTTGCCTACCCACAGCTAGNNCCGGTCTTGTCCCTG
GTACGTAACTTTTACAAAGCAGGGGCACGAATCCGGATTTCTATTTTGCT
GTGCTCGGTGATAATGATTTATAGAAAGTTGACAGAGGTACNGGCAGCCG
TTGAAAGTGTGTATGNTATGTNGTTTCTCCGTCCTAGCCCCGGTCCTAGT
TTCAGTAGCCTGTTTTGGGAATTTATTAGTAATTGCACCCAGTTTGTTAG
AGGAGGAGGGGATGGGGTTTCCCAGCCCTTCATCTCCCTTCCCTTTAGAT
CTGGCACGTCACCTTTTGAGAATGTTCAGTTTCCCCTGGATGTTAAAGAG
ACCACCCTCCTGGTATTTTATCTGGTAGGCTTCCTCTATGTGGTCTGCAG
CTTGTCTAGAATAAGGGCTNAGATTTCCAGGGNGGCTGNCGAGACACCTG
ACCCAGATGTGGAAAATCCTGAGTGGTGTGGGGNATGGGAGGATATGGGC
CAAACCCTGAAGAAATTCTCTGACCCAGTAGCTTGGAACTTCCCCCCTGA
ACGAATTCAGAANCCAGCTGAGGTGGGGAAATATCTGAAGGAGAAATGCA
ATGACAATTCTAATGAGAAAAAGCTCATTGCAATATGCTGGGCCTTGGCA
TATGCCTATCGCACACTGCTAGGTACTGTAGAGCAGCAGGTAAAGGCAGA
GGGGCAGGAAGATAAATCAGCAAGCCTGCAGACACCCCAGTCACTCAGGC
TGCAGCCAAACGGAGCCCAACAGATGGAGAGCCTAAGCCATTGACAGTGG
CTCCTGTCACGAGGAAAAAGCACACAACCAAAACCGATCGCCCAGTGAAA
GATGATGATGATGCGGGGGAAGGANCCTCANAGCCANCAACTGANTCAGA
NCCAGAAACCATTACTGAGTCCATGTCCATGAAGGACCTTCGTAGCCTAA
GAAAGGACTACACCCGACGGTCTGATGAATCCGTANTAAGTTGGATGGTC
CGNATCTGGGACGCTGCAGGCGATGATACAATTCTGGACGGCGCTGAAGC
GAGGCATTTGGGATCCCTGTCACGTGATCCAGCTATCGACCAAGGGATGA
TAAGGNGGCCTGAANCTCTCAGTCTCTGGACACGGCTCTTGAGAAGCGTG
AGGGAAAGATACCTGTGCNGAGANGATCTCTANNTGCAGCAAACCCCGTG
GAAGACCATGGAACAAGGGATCCAATGCCTGAGAGAACTGGCGGTGGTAG
AGATCGTCTTCNCAGATGACCNAGGATTGAGGAGTCCAGACAGGGTNAGA
TGTACACCAGTGATGTGGCNGAAACTCGCACGACTCGGGCCACNAGAATA
CGCCTCTGCTTTAGCAATGATGAAACNGGATTACGGTGTGAATGAGACNG
TGCGGGATATGGCGACGAAGCTCCGAGCATATGCAGACGCTGTGCACGGC
CCAACACATGCAAGAATCGCAGCTGTGGAAACGCGTCTGCAGAAAGTGGA
AGATAAGATGGAGAAGAATCACCAGGAACTCAAGAAGGAGATNAAAGAGG
GCCTTCTCCAAATCTCGTCAGTACAGACCAGAGACCCTGCTACCAAANGC
AGACGTTCCCCAGAGAAGAGAGAGAAGGTACATCCCACGAAGTGAGCTGT
GGTATTTCCTGTGTGACAGTGGGGAAGACATGAGGAGGTGGGANGGACAA
CCCACTTCTGCTCTGGCAGCACGAGTGCGTGAATTGAAGGAGCGCAAGTC
TCAGAAAGGAAGTTCTACCAAAAAGGAAGTAGCTCCAGTTGCCCGTAGCC
AAACCGCCGGAAATGATGGAAAAGACGATGGCACGTCCGATCCCCATGAA
GGAACCTCTAAGATGTATGCCCAGGGAAAGAAGGATAACCAGGNNTAGAG
GGGCCCCTGCCTCTAGCCAGGTAGAGGCCAGGGAAAACCGTGTTTTTTGG
ACTGTGTGGATTCGTTGGCCTGGTACATCAGAACCACAAAAATACGANGC
CTCGGTTGACACTGGTGCGCAGTGTACANTAATCCCATCGCAGCATGTGG
GGGTAGAATCTGTTTCTATTGCTGGTGTAACAGGTGGATCACAANATTTG
ACCCTGGTGGAAGCCGAGGTGAGCCTGACCGGAAATGAGTGGAAGAAACA
TCTCATTGTGACTGGCCCAGAGGCCCCGTGCATTTTGGGCATAGACTTCC
TCCGGAGCGGGTATTTCAGAGACCCAAAGGGACTCAGGTGGGCTTTTGGA
ATAGCTGCTGTGGAGACAGAGGGCATTAAGCAATTGAACACCTTGCCTGG
GCTGTCAGAGAACCCGTCTGCAGTNGGNCTTCTGAAGGTGGAAGAGCAAA
GAGTACCAATTGCTACCTCGACAGTGCATCGCCGGCAGTACCGGACAACT
CGAGATGCTGTGATTCCCATCCACGAGATGATCCGCGAGCTGGAGAGCCA
GGGGGTGGTCAGCAAGACCCACTCACCCTTCAACAGTCCCATCTGGCCTG
TGCGCAAGTCTGANGGAGAATGGAGATTGACTGTGGACTATCGTGCCCTG
AATGAAGTGACTCCACCACTGAGCGCTGCTGTGCCGGACATGTTGGAGCT
CCAGTACGAGCTGGAGTCCAAAGCAGCGAAGTGGTACGCCACTATCGACA
TTGCCAATGCATTTTTCTCCATTCCTCTGGCAGCAGAGTGCAGGCCTCAG
TTTGCCTTCACCTGGAGGGGCGTGCAGTACACCTGGAACCGACTGCCCCA
GGGGTGGAAGCACAGTCCCACCATCTGCCATGGACTGATCCAGACTGCAC
TGGAAAAGGGTGAGGCTCCAGAACATCTGCAGTACATTGATGACATCATT
GTGTGGGGNAACACCGCAGCGGAAGTGTTTGAGAAAGGAGAGAAAATCAT
CCAGATTCTCCTGGAAGCTGGTTTCGCCATCAAGAAGAGCAAAGTCAAGG
GACCTGCCCGGGAGATCCAGTTCCTGGGAGTAAAGTGGCAAGATGGACGG
CGTCAGATTCCCACCGAGGTCGTCAACAAGATCGCAGCNATGTCTCCACC
AACCAACAAGAAGGAAACACAAGCTTTCCTAGGTGCCGTAGGCTTTTGGA
GGATGCACATTCCCGAGTACAGCCAGATTGTGAGCCCTCTCTACCTGGTT
ACCCGCAAGAAGAACGATTTCCATTGGGGCCCTGAACAGCAACAAGCTTT
TGCCCAGATCAAGCAGGAGATCGCTCATGCGGTAGCCCTTGGCCCAGTCA
GGACAGGACCAGANGTGAAGAACGTGCTCTACTCTGCAGCCGGGAAGCAA
TGGTCTGTCCTGGAGCCTCTGGCAGAAGGTGCCTGGTGAGACTCGAGGCC
GACCACTGGGATTCTGGAGCCGAAGCTACAGAGGGTCTGAAGCCAACTAC
ACCCCAACAGAGAAGGAGATCCTGGCAGCCTATGAAGGAGTCCGAGCCGC
CTCAGAGGTAATCGGCACTGAGGCACAGCTCCTCCTGGCACCCCGACTAC
CGGTGCTGGGGTGGATGTTCAAAGGAGAGGTTCCCTCTACCCACCACGCC
ACCGATGCCACATGGAGCAAATGGATTGCTCTCATCACACAGCGCGCCCG
NATCGGAAAACCGAATCGCCCTGGGATCTTGGAAATAATCACGAACTGGC
CCGAAGGTGAAAACTTTGGTATCTCGNCTGANGAGGAGGAGGAACAGGTG
ACACGTGCTGAAGAAGCTCCACCGTACAACCAGCTGCCATCAGAAGAAAC
ACGCTACGCTCTTTTCACCGATGGTTCCTGTCGCATCGTAGGGACGAANC
GAAAGTGGAAAGCAGCCGTATGGAGTCCCACACGACGGGTCGCAGAAGCT
ACTGAAGGAGAAGGTGGATCAAGCCAACTCGCTGAACTCAAAGCCGTTCA
ACTAGCCCTGGACATTGCTGAAAGAGAGAAGTGGCCAAAGCTCTACCTCT
ACACTGATTCGTGGATGGTAGCCAATGCTCTGTGGGGATGGCTGGAAAGG
TGGGAAAAAGCTAATTGGCAGCGTAGGGGAAAACCAATCTGGGCTGCTGA
AGAGTGGAAAGACATCGCCGCCCGAGTAGGAAAGCTGGTTGTGAAAGTCC
GCCATGTAGATGCCCACGTCCCCAAGAGTAGGGCTAATGAAGAACACCGN
AACAACAAGCAGGTAGATCAGGCTGCAAAGATAGAAGTGTCACAGGTAGA
CTTGGACTGGNAACACAAGGGAGAGTTGTTCCTAGCTCGATGGGCCCATG
ATGCCTCAGGCCATCAGGGCAGAGATGCCACCTATAAGTGGGCACGAGAT
CGAGGGGTGGATCTAACCATGGACAGTATCTCCCAGGTTATCCATGACTG
TGAGACATGCGCTGCGATCAAGCAGGCCAAGCGGGTGAAGCCCCTGTGGT
ACGGTGGGCGATGGTCCAAATACAAGTATGGGGAGGCCTGGCAGATTGAT
TACATCACACTGCCTCAAACCCGCCAAGGCAAGCGCTATGTGCTCACAAT
GGTAGAAGCCACCACAGGATGGCTGGAGACCTACCCTGTGCCTCACGCTA
CTGCCCGGAACACCATCCTGGGCCTTGAAAAGCAAGTCCTTTGGAGGCAT
GGCACCCCTGAGAGAATCGAGTCTGACAATGGGACTCATTTCAAGAACAG
CCTTATNAACACCTGGGCTAGAGAACATGGCATAGAGTGGGTGTACCACA
TCCCTTACCATGCACCAGCTGCAGGCAAGGTGGAACGGTGCAATGGATTG
TTGAAAACCACCTTGAAGGCACTGGGTGGGGAACTTTCAAAAATTGGGAA
CAGCATCTAGCAAAGGCCACCTGGTTAGTTAACACCCGAGGTTCCACCAA
TAGAGCTGGTCCAGCCCAATCTGAATCCCTGCATACAACAGATGGAGATA
AGGTCCCAGTAGTGCATGTCAGAGGTCTGTTAGGAAAGACTGTGTGGATA
AATTCTGCCTCGAGTACAGACAAACCCATCCGTGGGGTTGTCTTTGCTCA
GGGACCTGGTTGCACATGGTGGGTAATGCAGAAAGATGGAACAACACGTT
GTGTACCGCAGGGAGATCTGATTGTTGGGTGAGAACCACCTGTAGTGTGA
AATGCCTGTGTACCNCTGCTCGCTGAGTGTCACTGTCACTGTTTGTACAT
AGCTGTGTATATATATATGTGTGTGTATATATATGTATTAACGTGTGTGT
GTAGAGTTAGAATATATTNGTTTGGGCATTGAGCCGACGATACGGGATAA
GGGGTGGAATG
>rnd-4_family-138#LINE/CR1 ( Recon Family Size = 45, Final Multiple Alignment Size = 38 )
AAGAGAGATCAGGGGATGAAGAGCCTGTCTTACAGAGGAGACTGGCAAAA
TAGCAGGTGAAAGGGAGGATGATTGCTNTCTGCAAATACATCAGGAGGAT
AAACACCAGAGGGGAAAAGAGCTATTTAAGCTAAAGGACAATGCTGGCAC
AAGAACAAATGGGTATAAACTGGCCATGAATAAATTTAGGCTGGAAATTA
GAAGAGGGTTTCTAANCATCAGAGCAGTGAGGTTCTGGAACAGCCTTCCA
GTAGGAACAGTGGAGCAAAAAACCCAACTGCTTTTAAGACGGAGCTNGAC
AGTTTNTGAAAGGNTTTNGGTATGACGTGGTGCCTGGATGGGACCAGAGC
TCTCAAGGCAGAGCACATCGGTCTATGGCTGTTCATGGTCATAGCAGTAG
GTA
>rnd-4_family-3302#Unknown ( Recon Family Size = 38, Final Multiple Alignment Size = 37 )
CTTGGGGAGGGGGAGGGGAAGCTCGGAACAGGCAGCAACA
>rnd-4_family-782#LINE/CR1 ( Recon Family Size = 39, Final Multiple Alignment Size = 35 )
TGGAGTTTTTATTTGAAGGAGTCAATAAGCTGAAGGGAAGGAGTGTTTAA
GTTATCTTCTACCTGAAATTTTGATAGGTTTTTAACAGTCCCCCTCACCA
AAATTAAGGAAATAAAGAAGTCTTAGGAGCAGAGGAAGTCCCTGCACAGA
GAGATAATTCCTTAAAACAGACAGGGGAGTGAGCACTTGGTTACTGCAGC
AGATGGTGTTTGGCAGTAGTGTTCCAAGGGTTCTGCGCCGTTCGGAACGT
NTATNAATGANCCGGAAAAGGGGTGAGAGCAGTGAGGTGACAGAGTTTGC
TGACGATACAAAATTATTCAGGGTAGTGAGGATNAGGGCTGACTGCGAAG
AGTTGCAGAAGGATCTNACGAGACTGAGTGACTGGGCAATAAAATGGCAG
ATGAAATTCAGTGTNGATAAATGCAAAGTGATGCACGTGGGGAAAAACAG
TCCTAGCTTCACATATAAAATNATGGGCTCCGAGCTGTCCGTTGCCACTC
AGGAATGAGACCTTGGGTTATGAGGATAGTTCCATGAAAACATCAGCCTG
TGCTTGACAGCAGGCCAAAAAGCAAATCAAATATTAGGAATTATTAGGAA
AGGAACAGAGAACAAAACAGAAAATATCATTATGCCGCNATATAAATCCG
TGGTTCACCCTCGTTTTGNATACCACAAGCATCTTCTTTCCTGTTCTCCT
TCCTAATCTGCAATGAAGATATACAGANTGGAAAAATTCAGAGGTGGGAA
AGGACAAAGGATGTATNCAAAGGGCNGAGTGGGCTGGGACTCTCTNGCCT
GGGGCAAAAGCCCTAAAGATAGCTGGCAGGATGATAATGGTGGAGAGGTT
AGNAAAACTGAGTGGATGGGTGGAGAGGGACGCATCTTTCACTGTCTCTT
CCAGCACAAGAATTAAGGGCCATCGNATGAAACTNGTAGANACCGCATTC
AGAGCAGGGGGAGGCATCTCTTC
>rnd-4_family-2382#Unknown ( Recon Family Size = 36, Final Multiple Alignment Size = 35 )
TGTCCCACCCTTAAGGGGAAGGGAGCACCCAAGATTCGTAGATGCTCGTG
GTCAAAAGGAACGACAAAAGTCAGAGGGTCCGCAAAAGCTTACGAAGTTT
TATTAGTAAATTACACACTTGGCATGGAAATTGGTATAAGTTAGTCCCTG
ACCTCCTAGTATAAGCACACGGCAGTGGGTTTTGGATAAGGGGTAGGGTG
AAAGGGAAGAGAGAGAAGAGAGAGAGATGAAAGGGAGAGATAAAGAGAGA
GAGAGAAAGGAAGAAAGAGAAAGAAGGGAGATCACCAGTCCTGGCTCCAG
CGTCGATCCAGCTGATGGGGTGTCCAGGGTCCTGGGGCGCACCGCCCTGG
GCTTCGTGGGGGTACCTTTTTATAGATAAGTTTTCCCCGCCCTGGAGATA
AGTTTCTCGCTTTCTATGCAAATTAGTTATCATGCGCAGTCCGTTCTTCC
AGACCTTTCTGGAAATGGGTCGGAGGCTTCGGGGGTCTTTGGTGGTCTTG
ATCCCCCCCTACAGTCCATGCCCGCTTCTCGACCTCATTCCTGCGCTTGC
GCTGTACTGTGTTGTGCTTATCTCCAGGAGCCAGAACAAGGACGTTTGTC
CCAGAAAAGTGCTGCCCTACCTCCGCATGGCCCCCTTCTCCAGCCACATC
CTGTTCTTTCTCACAGCGTGTTATTACCAACAATCCTTGGCTGGCTCCAC
GGCCATCCAGCTATCGGTGTTTGAGACATACACATTAGCCCCTTATCTTC
TGGGCTTCTAC
>rnd-4_family-328#Unknown ( Recon Family Size = 45, Final Multiple Alignment Size = 35 )
TGAATTTTATCTTATGTTAGTTGTCCGCTACANCTGAGCTAGTCACCCTA
GGCTCCCTTTATAGTCAATGGAGAGGCACTTTCAGGGAGCGATTCACCTG
ACCTATTTTAGACATCTACTTTAGGATGAGATGAATCGCGCCCTAGAAGT
GCCTATTTCTCTCCACTGACTATAAAGGGAGCCCAGGGTGACTAGCTCAG
ATGTAGAGACCTACACTGCAGATGCCTTAAGATAGAGGAG
>rnd-4_family-1647#Unknown ( Recon Family Size = 35, Final Multiple Alignment Size = 34 )
GCTGGTCCTGCCGAGCGGCTTCGCTTTGGAGACGCTTTTGGAAGGTCGCG
GCACCTCGCGCTCCGGCACAGAAGCCGCAGAGCTCGGGATAGCGAT
>rnd-4_family-1693#Unknown ( Recon Family Size = 41, Final Multiple Alignment Size = 34 )
AAAGTTACATGCTAAACTTGGGTTGCTGACCACCACAGCTGGTTGTCTGA
GTTCTCCTCAGGAGACAGAGTGGCTGGAGCCACCTGCACCGCCA
>rnd-4_family-1064#LTR/ERVL ( Recon Family Size = 33, Final Multiple Alignment Size = 29 )
TTTTCTCGTGNAGGGCAGAGATACCGCGAGATTTGGGCTGGGAGAAAGGG
GCTGGGCGCAGCCCCTAGCTCTCTTGCGCTCTCGGCATTCGGAGGGGAGA
GAGGCTGCNGTCGCTGTGGGGAGAATTCGCCGCCACCGCGGGGTTCNGCC
TTCTGCTGCCTTCCTTCTACCGTGGGTGGAGCTCTGCTCGCNGGAGCGGC
CGTTGCACTGGGACCCTATTAACACCCNACCTCACTAAAAGAGGGACCTC
CTCACCATCTGCTGG
>rnd-4_family-3954#Unknown ( Recon Family Size = 30, Final Multiple Alignment Size = 28 )
TGTGAGAAATGAGACAACTCTTAGTTAAAATAAAAATTAAAATAATTTAT
TGAAAACAGAAAAATTGAAAAATTACAGAAATTAGAAAAATATAAAAATT
TGGGATCCTATGGCTCGGTAGATGGTATGCCCCAGGAGCGCAGGGATTNG
AGATCTTCTGGCTGAGACAGCACTGGACCTCAGGTAGAGAAAAAGACTTG
CAGTGCTGGGCTGACTTTTAGCTAGTCCAAAAGTCAGAAAAAAATTATTA
AAGGCTCCTTAATAGGAGTAAGGCTTTTAATGCCCAGCACCGGCGTCCAC
CACAGCTAATCTGCAGNGAGAGGAGCGAGACCGCCTCTCTGCCTCGTTGT
TTTATAGTGCCTTTGCTCCGCCCCAGTCCGCCCACAGCCCGCCCACGGCC
CGCCCCTTCGGTCCNAAGTGATTGGTGCTTTCCCTTTGACAGATCATCTC
CGTCCACCAATGGCTCGTCGTTGTCAGGGGGGTGGTATCAGTTGAGATAA
GGGCGGTAAAATGCCCTCATTAAAATTCAGGTTGCCATGGAGCTTGCCTG
CAGANTAACGGCTATGGGGCTAAAAATAGCTGCTGGCTGTTAGAACTGGG
GTTTTTGGCCTTGGAACCAAAGTGCAAGTAAAAACACTTAAAAAAAGTAT
TAAAATACATCCAACACATCTTAAAACACTTGTAAAAGTATACAGTAAAC
ACGGGAAAGACAACTCTTATGGTGTACAGGTGGTTTGAAGTTTGAAAAGG
GAGCATAAGCTTGGGGATTTTTAACTGGGGAATTTTTAACTGGGAANGGT
GCAACTCTCTTAATAAACTACTTTGAACAATTGAAAACACTGATAACGGA
ACTTGATTTTTGTACCTGGGCTGATGGGTTAATTTTAACATTCAATTTAA
AAATATTTAACTCAAAATTAATTAATTAAAGCACTTAATATGCAAAGACC
AAGCACAATTAGGGATTTCATGTATGACA
>rnd-4_family-4580#LTR/ERV1 ( Recon Family Size = 32, Final Multiple Alignment Size = 27 )
GAAAGGAATGAGATGGATNTGTCTTTACAAACAGACCGTGTGGGTCTGCT
NGTAGATAAGGCCAGGNACTNAGAGATAAGGAAGCAACGGGAGAAACCAT
NAGTTCTAGAAAATGTTACTAATCGACACGGACTGTTGCTCAGCCAAGGC
CGTGTTAAATTCCTGAACTTAGAGAAAAAGAACAAAGACTTAATAGAATT
ATGAATAGTTTTTTTTCTTNCATTTTATATAACAAAAGGGGGGTGCATAT
TAGAGGGGGGCATAGAGTAGGCGATTCGGGAAGTCTGTACCTCCCGAGTA
CCTCAGCCAATGGGGAAAGGGAAGAGGGAGATGCGGCCGGGAAATTAGGA
TAAAAAGGAGGCTGCGTCCTCCAACAATTTGAGAGACCCCATGGGAAATG
CCCCATGGCCTCTCCCTTTATTCGAATAAAGTNACAGGACTCCTCTGTCT
CCTTTTTGGACATAAACCTCTGGCGTCGTGGATTAATTTTCC
>rnd-4_family-6560#Unknown ( Recon Family Size = 34, Final Multiple Alignment Size = 26 )
GTTATGAATGGATGTGNGGGTTTAGATAAGTCCCTGCCTTTTGCCCAGGC
CTCTGGCAGCAGGCAGTCGCTTTATTGAGGTGGCCAGCACCCCAAAACCC
ACTCTCGTTCGCAAGTTCTTTAATAATGGCTGATTCGGTCTATTATAGAA
TGAATTATTTATTTAATAGACACAAAACTAACAGACGTAAGACTTNAAAC
AGACTACTTACTACACAGGAATAAAACAAAAAGAGACTACTAGTAGATAA
AATACAGTGCAGGGTTAAAGGTACCTATTAATTTTACAGCTAGCGAAGAA
ATAGTATAGCTTAGGATCCAATGTTTCTTACCATCCAATTNNTGATGGGG
CACACATCGAAATCCTTTCCCTCAATTCCCAGGAAAGTAACCGCGGAANT
TGCGTCCAAACTTCGGGAGGAAGTCTCGCACGTTCCCAGGGAGTGTGTAG
GAGACTTCTGCCTCTGTGATAATTCGTGTGTGCTTTTATAGCTGTAAAAC
AGTGTCCTTTCGGTCACATGTTTATTTTCTTTTATCTCTTCCCACATCTG
CTCTCANACCAAGATGTTTATTCTCGGCTGGGGGTCTCAGACCCTTTGGC
GCCAGAGGAGATGACNCCCATGCTGGGCCCCCTTGCCACCTGCTGGGCCT
GGGTTATCTCTTCCATATGCACCAGCCACCCGAGTGGTGGAGAGGGGGGA
TGCCCTGCCA
>rnd-4_family-417#SINE/MIR ( Recon Family Size = 29, Final Multiple Alignment Size = 26 )
TCACAGCTCCCGATGATGCTGANCAAGTCACTCAAACAAAANTTTCCACA
GGTGGTCNCTGACTGTGTGTTCCTCATTTTCTGGGTGCCTGACTTGAGAN
CCTGGGGATCTGATTTGCAGAAGTGCTGAGCGCTCNCAGCTGCAACTGAA
GTCAATGGGAGCNGTGCTCTGANACGNACGAAGTGCTAAAAAGTCTGAAC
TCTGAGAAATCAGGTTCTAAGCATGCCATATNGAACACCAAAAATGAACG
GACGCGTTTGACGATTTAACTTTATCTCTGTNCCTCAGTTTCCCANCTTT
AAAGCGAGGGGTAANAANCTGTCCTTCCNCACCACAAAAGGTATGGGAGG
ATAAATTAATTCAGGCACTGGAGAAATTAGTGTATTAAAAATATGAAAAA
TATTGAGAAAATTCTGTCTTNAGAGCAGGGTTTGAATAGTGCGCAGNAAA
TAAGGCATGAGCCCCACATCGACTAGNACGGAANTCAAANAATANACGGA
ATAANTGCTCGTCAAGTGAGCACCATCCATCCTTGCACGNTGAATGAGAA
AGGTCCTNTGGAAAAAACATACTGTGATCGTGTCATTAAAGACTGCGTCA
TGATGCATGGCACAAGGTGGGNTGGATTTANCTCNTGCANTTCTCGACTT
TTCCCGANTNTTTGGTAANGCGACTTGCTGTCAATGGATTTGCTACATAA
TTT
>rnd-4_family-2413#Unknown ( Recon Family Size = 26, Final Multiple Alignment Size = 25 )
CAAAAAGGAAACANATGTTATANATGTAAANCCAAAAATTTATTTGTAGT
ATAATTGAAATCTTAACAGTCTAATCAAAGAATATTCGTTGCTTCAGATT
TNTTACAGGAAAATAAGAAAANAAAAATGCAGAAACCCTACTATATTGTC
GAAAAATCAGTAATAGTAATACANTTAAAATTGTTANNCACACGTCTTCC
TAGTACCTACCCCTTTTCCTGGTGTTGTGCTCACCCTTCCACTGCTCCTC
TGGGTCCTAGGGTCGACGGCTTCAGTTGGGTATGCGAGTCGTCAGCATCC
CGAGTCCTTCGTCGGGAGGAATATGATGTAAGTTGTGTATGTTGGTNNTT
TCTTCCTCCTCACTCTAGGATCCACTTGGGGTCATTTTTACNTATGTTTN
CTAACCTGCCTTTTGCTCTTTCTTCACTGGTCTGCAGNTCCGCGTTACAC
CCGAATTTACTGTATACGGTGTNTTTTACATATGTTNGATACTTGTTTTT
GTTCTCCTTGTTACCCTGCATTCCTTTAACTGACCATTGGTGAGTTGCTT
ATAGCCCTGGGGTCTCCGGTGCCAGCCTGTGCCCCGTCTCTTACCATCCC
ATGCCNGTGCTCCTCTGCACTGCATCCTGTATCCTGCTTCTCAAGGCCTC
TGCTGTCACACCAGGCCTGTATTTCTCTGCACTACGTCATTGTGNTAGAG
TCATNAATATCTCATTCTGCACAGAATAACTGCTTGTTGCTATGTCTGTA
TAAAACTGCGGTTGTACCATACAAAGATAAGCGAAAATAAAACAAACTAG
NCATAGNCACCTAGTCAGGCTGCTACAGCTAAACAAGNTAAAACAAAGCT
CCAGGCAGGTCAAGAAAAGTTCAGGCAGAGCAAGCCTGACAAGCCTCAGT
CCTGAGGCCTTGCAAACTCANTACAAAACTTACGGCCTGTTACTAGCAAT
ACTGTATTTACTG
>rnd-4_family-1197#Unknown ( Recon Family Size = 27, Final Multiple Alignment Size = 24 )
GCCTCTCCCCGAGTCCCCAGGCGCNGGNNGGGGCGGCNCAGGGCCTGNCC
CGCGNCGCCGGCTGCCGCCCGCCAGCGCCGCCNCCCCCGCGGGCCCGGCN
CGGGAGGCGCGGACTGAGCGCGGCCGCCCNCNGGCGCGGCAAGGCCCCGN
CCCGCGCAGCCCCGCGCGCCCCGCGCCCGCNGCCGCCGCGCCGCCCCCAG
NCNCGCNCTGCCCGNCGCCGCCCNCCNCGCCGCCCGGCTGACTCANNCGG
GNCCGCAGGGGCCGCGGGGCTCCNNCGCCGCNCGNGCGCCGACGGGNCCC
TGCCCGGGGCGCGNCNGGCTCGCGNGGCGGGAGCGGCGCGNGGCCAGCGN
TAAGGGGACAGGCGAGGCCGGAGCGCCTTAGAGCCGGGCCGCGTGCCCGC
GCGGGATCGGCGAGAGCNGCAGCNGCCGCCGGGCCCCGTCCTGCTCCGNA
CGCGTCCNCCCGNCGGCTACTGCTCTAACCGGNNGCNGGCCTGCGCCTCG
CACNGCTCCCNCAGGGGCGAATGTAGAGCTTCCCCTCNGGACCAGCCNGN
TCCCGAGGGATGTGATGCCCTCTGCNGGCGGATGTGCGTGNAGGTGCGTG
CGCGTGTNTGTGCGCGTACACGTGCGCACACGTCTATGTGTGTTTTGAAT
ACATGTACAGATTAAGATACATAAGTATATAGNACATATATATACGNATA
TGTGTATATACATANACGAANATATGTACGTACGNTATATATGTATGTGT
ATNGCAAGTATATATGTANNTATATATGCACACACATATATGTATATACN
TTTACGGATATATACATGCAGTATATATATACACACATATATACGCACAC
TATATATATGTACGTACACATATGTGTATATACATACACTATGATGTGTG
TGTGNGCGTGTGTGTNTGTGTATATACACATACAAGNAAAATGGGTATGT
ACATGTATNTATATANACANGTTTGTGTAAAATGTACTTTTAATGTCACC
TCTTAGCTGACTATTTCTTACATTGCCTGAAGCTTTCATTTAAAA
>rnd-4_family-945#Unknown ( Recon Family Size = 24, Final Multiple Alignment Size = 24 )
CCCCCCCAGCGACCCAGGGTCCGTGCCGCGGCGTTGGGAAAGGGGGAAAG
GGGCAGTG
>rnd-4_family-5656#Unknown ( Recon Family Size = 26, Final Multiple Alignment Size = 24 )
TGTAATAAATGAATTGGTTTCGGGGTGTTGGTTATTACTGTTTGGATGAG
ATATAAAAGAGGGGAGTTGAGGGTGGAATAGATGGACATGTTAATTGAAG
GGAAGTTGCGAGACTGTACGGGTGTAATGCCGGNATGTGACCACTAGATG
GGGACATAACGAGGACCCGATGGGTTTAATGGAAGGAACTTCTAGTGNAT
TGCCTCATAGGGTACAAGGGATGAGGACGATGCCCTAGACTGTNATTGGA
GAACGAGCCAACCAATGANGTGGACNCGTTTGGAAATGATTGGTCAAGAA
TGCACCGNGGTAGAGACCGACCGGAGNACNGGAAACGGGCCAATCAGCGG
GAGGATCCGAGNAATGCACCAGTCACGGTGGCACGACAGAGACTATAAAA
GCTGCCTGCACCCAGGGGGGGTCCTCCTGCGGAACTTGGGGTCCGAGGGA
GCACCCAGTGGGTCGCACTGTCTTGTTGGCGTTGTTTTTTCTGGCTTGTC
GCGCGGGGCCTGGGCTTATCCCGGGTCCCCGCTCTCGGCTGTTAATAAAT
AAACGAGTTGACTTTTCCTTCCAAAAGTCTCAGCCTCGTTTACAA
>rnd-4_family-151#Unknown ( Recon Family Size = 26, Final Multiple Alignment Size = 23 )
GACCCCCCAGAGCCCCCGAGCCGTTGGGCCCAGCCGTTNAACCGCCCCGC
ACTCGGTCCCGTGGCCCCG
>rnd-4_family-167#LINE/CR1 ( Recon Family Size = 24, Final Multiple Alignment Size = 23 )
GCAAATTCTGAAGGAGAGAATAATTAAAGACATGGAGGTAAATGGAAAAT
GGGATAAAATGCNANACGGGTTTATCAAAGACGTAGATCGGTGCCAGACT
AACTCGATATCTTTCTTTGATAAGATAACTGATTTTCTAGACAAAGGAAA
TGCAGTGGATCTAATCTATCTGGACTTCAGTAAAGCATTTGATACGGTGC
CGCATGGGAAATG
>rnd-4_family-1983#LTR/ERVL ( Recon Family Size = 26, Final Multiple Alignment Size = 23 )
ATCTTGGCGCCCAATGTGGGGCCTGAGGGCATTAAGAGAGAGAGGTGAAA
AAGGAATAACAGTTCCTGGATAACTTAATTTTGTGTGCTGGATATAGGAA
CCTCGTTAGGCAGCACTATGTGGTCTAGTTTACCCTGGTTCGGGTGGCAN
GTGGTCGTGGCTATATTCTTCCCCTTTGCAGCTCCTTACCTAAACATGGG
TCCTCTGACTAAGGCTACCGTTGCTGTTATCCAGTTTGCGCTATGGGTCG
AGAAGGTGAGGAATTCATGGGTTTTTAACTTCCTCCGGAATGTGGGCACG
TGGATAAACGGCTATCACACACTGAGCGCATGTTTTTGGGGTTATGTTAA
NAATGGTACCTTCTGTGAGGAAATGACACCAGGGGAAGTTTTCTCCCAAC
CCCTCAACCAGTTCTTTGGGCCCACCCCACCAATTTTCGAAGGGTTTAGA
TTCCCTCTGGATACTAACCANCTGNTGCTGATAGGCCTACTCTATTTAGC
ACTCAGGGATAAGTTGAGATTGGCTTGGATAACTACCCAGACACCAGCCC
CAGAGACTAGAGATCCTACCCCAGAGCCCCAGAGCCTGATCCTGCCCCAG
AACCTGACACGGCCCCAGACACTAGAGATCCTACCCCAGAGCCTGATCGC
CCCAGAGCCTGACACGGCCCCAGACACTAGAGACCCTGCCCCACAGCCTG
ATACCGCCCAACAGCCCACCTCAGAAATGGACTACCCGAACTGGGTGGGG
GTACTGGCGAAGGGGATGCAGGAGATGTGCCAGGAGATGGGCCAGGTGCG
CCAGGGGATATGCCAGGAGATGGGCCAGGTGCGCAAGGAGATGTGCCAGG
AGATGGGCCAGGTGCGCCAGGAGATATGCCAAGTGCTAAGGGAATACACC
TCCTCAGCTAGTGAAAAACCCTCTCCCTGCCCCAAAGAGGGTGAGTCCGA
TGGTGCAGCAGTGGAACCCACGGATGTTACAACCGTCCAGGTTTCAGCTG
AACCACAAGGACAACCACAGCCAGCAGCAGTCGCCCCTGTGCAAAGGAGG
AAGTATAAGACCAAATCAGTACGACCAGTTAATGATGATGGGNAACCAGG
GCCCTCACAACCAGCAGGAGAGCCAGAGCCAGAAATCATCACTGAGTCCC
TGTCGTACGACAGTCTCCGTGGTATGCGAAAAGACATTGTGCGAAGGGGG
CGTGAGCCTTATACNACCTGGCTGCTTCGGGTTTGGGACCTTATGGGCAC
AGGTGTGCAACTGGATAGTGGTGAGGCAAGGTATCTGGGATCGTTGACCC
AGGACCCAGGTGTGGACCAGATATTTGTGAGGGAGCCAGGGCCCCTTTCT
CTCTGGGAGCGGCTCTTAATGAGTGTGAGAGAAAGGTTCATTCACAAAGA
AAGAATGCAGGAGTACCATCATAGAATGCAGTGGAAGACACTCGAGGAAG
GGATCCAACAGCTAAGAGAGGTGGCAGTATTAGAGGTACTCTTTGGGAAG
GATGGACAGCATGATAATGACCCCGATAAGGTCAGGTGCACAGGACAGAT
GATGTGGAACCTGGCAAAGCTAGGGCCATCGCAATACACCACCTTCATTG
CAACGATTGATGCTGACAATACCCGAGAAACAGTGGGCTCTGTTGCCAAC
AGGCTCAGGNATTATGACAGTATGGTCAATGGCCCGCTGAAAGCTCATGT
CTCTGCTGTGGTCCAGGACCTCAAAGAGGAGATGAAGGAGATGAGGGAGA
TGAGGGAGGAGATGAGGAAGGTCAGTGTGGCACCAGTGCGAGTCACAGGC
CCCCAAGTCAGAGCCCGTCGTCCCCCNGCTAGAGAGAGAGGGTACACCCC
ACGAGCTGAGCTGTGGTTTTTCCTGTGTGAGCATGGGGAAGACATGAGAA
GGTGGGATGGGAAACCCACCTCTGTCCTGGCAGCGCGGGTGCGTGAACTC
AAGGAGGGAGGCACTAACCGAGGGGGTTCCGCTAAGGTGAAAGTAGCCTC
AGCCTCCCGTGACCGAGCTGCCAGGTATTACAGAAGGGAGGATGATATGT
CGGATCCCCTTGAAGGTACCTCGAGCATGTACGCCCAGGGAAAGAATGAT
AACCAGGGCTAGAGGGGCCCTGCCTCTAGCCAGGAAGAGGCACGGGAGAA
CCGGGTTTTCTGGACGGTGTGGATCCGATGGCCTGGCACATCAGAGCCAC
AAAAATATGATGCGTTGGTTGATACTGGGGCACAGTGTACTTTAATGCCA
TCGGGACATGTGGGGGCAGAACCTGTATCCATCGCTGGGGTGACCGGGGG
ATCACAGCAGTTGACCCTNTTGGAAGCTGAGGTGAGCCTGACTGGGAAGG
AGTGGCAAAAGCATCCGATTGTGACCGGCCCAGAGGCCCCGTGTATTCTG
GGCATAGACTTCCTCCGGAATGGCTATTACAAAGACCCAAAAGGACTCAG
GTGGGCGTTTGGGATTGCTGCTGTGGAGGCAGAGGGCATTAGGCAATTGA
ACACCCTGCCTGGACTATCAGAGAATCCTTCTGCAGTTGGGCTCCTGAAA
GTGGAAGAGCAACGAGTGCCAATTGCCACCTCGACAGTGCACCGCCGGCA
GTATCGGACAAATCGAGATGCTGTGATCCCCATCCACAAGATGATCCGCG
AGCTGGAGAGCCAAGGGGTGGTCAGCAAGACCCACTCACCCTTCAACAGC
CCCATCTGGCCTGTGCGCAAGTCTGACGGGGAATGGAGATTGACTGTGGA
CTATCGTGNCCTGAATGAAGTGACNCCACCGCTGAGCGCTGCCGTGCCGG
ACATGTTGGAGCTCCAGTACGAGCTGGAGTCCAAAGCAGCGAAGTGGTAC
GCCACTATTGACATTGCCAATGCATTTTTCTCCATTCCTCTGGCAGCAGA
GTGCAGGCCTCAGTTTGCCTTCACCTGGAGGGGCGTGCAGTACACCTGGA
ACCGACTGCCCCAGGGGTGGAAGCACAGTCCCACCATCTGCCATGGACTG
ATCCAGACTGCACTGGAAAAGGGTGAGGCTCCAGAACATCTGCAGTACAT
TGATGACATCATTGTGTGGGGGAACACGGCANCGGAAGTGTTTGAGAAAG
GAGAGAGAATAATCCAAATTCTCCTGNAAGCTGGTTTCGCCATCAAGAAG
AGCAAGGTCAAGGGACCTGCCCGAGAGATCCAGTTCCTGGGAGTAAAGTG
GCAAGACGGACGACGTCAGATTCCCACTGAGGTCATCAATAAGATCACAG
CAATGTCTCCACCGACCAACAAGAAGGAAACACAAGCTTTCCTAGGCGCC
ATAGGTTTCTGGAGGATGCACATTCCCGAGTACAGCCAGATCGTGAGCCC
TCTCTACCTGGTTACCCGCAAGAAGAATGATTTCCACTGGGGCCCTGAAC
AGCAGCAAGCCTTCGCCCAGATCAAGCAGGAAATCGCTCACGCCGTAGCC
CTTGGCCCAGTCAGGACAGGACCAGAGGTGAAGAACGTGCTCTACTCTGC
AGCCGGGAACAATGGTCTGTCCTGGAGCCTCTGGCAGAAGGTGCCTGGTG
AGACTCGGGGCCGACCACTGGGATTCTGGAGCCGAAGCTACAGAGGATCT
GAAGCCAACTACACTCCCACAGAGAAGGAAATCCTGGCAGCTTATGAAGG
AGTCCAGGCTGCCTCAGAAGTAATCGGCACAGAGGCACAACTCCTCCTGG
CACCCCGACTACCGGTGCTGGGGTGGATGTTCAAAGGAAAGGTTCCCTCC
ACGCATCACGCCACCGACGCTACTTGGAGCAAATGGATCGCCCTCATCAC
GCAGCGCGCCCGAATTGGAAACCCAAGTCGCCCTGGGATCTTGGAAATAA
TTACGAACTGGCCGGAAGGTGAGACTTTTGGGTTATCTTCTGAAGAAGAA
GAGGAGCAGGTGACACGTGCCGAAGAAGCCCCACCATATAACGAGCTACC
AGAGAGTGAAAGACAATACGCCCTCTTCACTGATGGTTCCTGCCGAATTG
TAGGCGCTAGCCGGAAATGGAAAGCCGCTGTATGGAGCCCCACACGACAA
GTTGCACAGGCTACTGAAGGAGAAGGTGGATCGAGCCAATTTGCTGAGCT
CAAAGCTGTCCAATTAGCTCTGGACATAGCTGAAAGAGAGAAGTGGCCAA
AGCTCTACCTCTACACTGATTCATGGATGGTAGCCAATGCTCTGTGGGGT
TGGCTGGAAAGGTGGAANAAGGCAAACTGGCAGCGCAGAGGAAAACCAAT
CTGGGCTGCTGANGAGTGGAAAGACATTGCCACTCGGGTAGAGAAGCTAT
CCGTGAAGGTCCGTCATGTAGATGCTCACGTCCCCAAGAGCCGGGCTAAT
GAAGAACATCGTAACAACGAACAGGTAGATCAGGCTGCGAAAATAGAGGT
GTCCCAGATAGACTTGGATTGGCAACATAAAGGAGAGCTGTTCCTAGCTC
GATGGGCCCATGATGCCTCAGGTCATCAGGGCAGAGATGCCACCTATAGG
TGGGCACGAGACCGAGGGGTGGATCTAACCATGGACAGTATCTCCCAGGT
TATCCATGATTGTGAGACATGCGCTGCGATCAAGCAGGCCAAGCGGGTGA
AGCCTCTGTGGTATGGTGGGCGATGGTCCAAATACAAGTATGGGGAGGCC
TGGCAGATTGATTACATCACACTGCCTCAAACCCGCCAAGGCAAGCGCTA
TGTGCTCACAATGGTAGAAGCCACCACTGGATGGCTGGAGACCTACCCTG
TGCCTCACGCTACTGCCCGGAACACCATCCTGGGCCTGGAAAAGCAAGTC
CTTTGGAGGCATGGCACCCCTGAGAGAATCGAGTCTGACAATGGGACTCA
TTTCAAGAACAGCCTTATAAACACCTGGGCTAGAGAACATGGCATTGAGT
GGGTGTACCACATCCCTTACCATGCACCAGCAGCTGGGAAGGTTGAGCGG
TGTAATGGACTGCTTAAAACCACCTTGAAGGCACTGGGTGGGGGGACTTT
CAAAAACTGGGAGGTGCATTTAGCAAGAGCCACCTGGTTAGTTAACACTC
GAGGCTCCACCAGCCGAGCAGGCCCTGCCCAATCCGAACCCCTACAAACA
ACAGACGGGGATAAGGTTCCAGTGGTGCACATGAGAGGTATGCTTGGAAA
AACTGTTTGGGTNAAGTCTGCCTTGAGCAAAGACAAACCCATCCGTGGGG
TTGTTTTCGCTCAGGGACCAGGTTGCACCTGGTGGGTGATGCAAAAGGAT
GGAGAGACCCGATGCNTACCTCAAGGGGACCTTGTTTTAGGGTGAACTAC
CCATGGCTCTGTACTTGTATCAGTATCAGCATGTATATNTGTATATAATT
CGGGTGATGCATGTATTTATATGGTTAAAAGGGTTAAGTTTCATGTAACA
TGTTAGTATGGGAAAAAATTCGGGGTGGATA
>rnd-4_family-2356#LTR/ERVK ( Recon Family Size = 22, Final Multiple Alignment Size = 22 )
ATAGGAGAAAGTTTCACGAAGGATGTCTGGACTTCAGGCGGCTCTCTTGA
AAGCTGTTTATTGCATAGGCGAAGTTACAGCATTTCAGGGAGTGGGTATC
CAGAGCCAGCCCTACAGCTGCCAGCTCCAGCTGTAGGCATACCTGAAGCC
GCTTTCTGTTCAAGTTACAAAGCATTNTATACTTTTCTTTGCAGAGTATC
TTAACACATAACAACCAATAAGCACCATACACAATACCTTTACATTTGCC
TATAGCCTATCATAGCTACTACCATCACCATATTATAGTCATTATTATCC
AATCACAAGAGTAAGTAAGTTACAATTTAAGCTTACAGTGGAAAATTCTC
AGACCTCTCTTCTTCTTGCTACATCGACATTTCTTGTTTGCCTGCGATAT
CTCTCTTTTTGGTAAAGACATGTTTTCTATTTACTTATGCTCTTCTTGAG
ACTTATTTACTTGGTGAAAAACATGTCTTTGTTTGTAGTCACATACCTTT
GTCCTACTCATAAAAATCTCCTTCCAACTCATCTCCAACCTTTGCCTTCT
CAGTTACTCAGCGATCAGTGTTTCAGCAAAACATCTTTTACTCTATATCA
AAACTTGCTTCCATTTCTACCTCATCCCCAGTTTCTACATTCAGAGATCT
TTCTGCCAAGCCTACATACCTGTGAAACTTTCTTACCAAACTTTCATCCT
CCCCAAC
>rnd-4_family-944#LTR/ERVL ( Recon Family Size = 24, Final Multiple Alignment Size = 22 )
GACACCAANGNGGACANGGAGGGAATGCGACAAGGAGAGAAACAGCAGGG
AACGAGAGGACAGCAAGGNNGGAGGNGGAGGAGGGCGGAGNAGATACTGN
CCCACAGGGTGACTACAGCNGAGTAGAGGAAATNGCAAGAAGGAAGCAGC
AGAGNAGGAAAAAGGTGAGAAGCAAGGAGCAGCAGAGAGAAACCACTGTG
CACTGACCCCAGCCCCCTGCGCCGCCCGTTGCCTCACCGAAGGGACTGAG
CGCAACCTGCAGCGATAACAAGGGGGGAGGAGAGGTGTCTGGAGTGAAGC
TGAGCCTGGGAAAGGGGAAGGAAAAGTGTTTTAATGTTTGTCTTCTTTGC
TTCCCAATACCCGAATCAGTAATTAAAGTTTGTGTTAACTGGCAGTAAAT
TAAGTTAAATTCCCGAAG
>rnd-4_family-5058#LTR/ERV1 ( Recon Family Size = 24, Final Multiple Alignment Size = 22 )
TTTCAACCTAGAAATGAAACAANACACACTTTCGAGACAGTGTTAGNATA
GTGAGGTAATATAAAAGCNGGTCTTTATTTGGAGGCCTCCAGGNGGCAGA
TTATGGAAAATGTCCACGAAAGCCACCCCCACAGGGTGAATACAATTTTT
ATAAGTTTAGCAAATTAGCATANTTGACAAGAATCNCCAATTAGAAGNAC
AGTTGGTGAGGTAATTCCCCCCCGGTTCNNAGCCCCTTCTNCGAATCCGC
TCCCCCCTCAGATAGGAACTGAACTTTGTTTATGAAAATGTGTCTCGAAG
AGCTGTTGTTTCGGCCTTGGTTCCCAAGGAGAACCAAGATAGGATAGGAG
CTTCGGAATGTGTTTTGTCTTTCTGCCTAACAGGGTAGGGAAAAGTACTG
GGAAGACTAGCTACGACATGCANTAATAGTCTACAGAGCTACAAATATAT
GTGAAAGAATACAGAGAATATATAAAAGCAAAAAAGGCAAAAATCTTTAG
GCATC
>rnd-4_family-607#DNA ( Recon Family Size = 25, Final Multiple Alignment Size = 22 )
CACATTNTATATAGGCGGGGCTGGTAGCGCCGCCTATTAGTAAANTTGCC
TAACACTTCCCATTANAAGACCCTGNTTTCAGTTGCTTATAACTTTGCCA
AGCTNTAACTGTTCGGGCTGAAATTTTCCATGCCAGGTGTCTCAGGCTGA
ATTTTTCTGGAAAGTTTCAGCCAAAACGGTTCAGCCGTTTCCGAGAACGA
GCTTAGGGAAGAACGCAAATATCATGGTTTGGCCATTTGAAAGTAATTCA
AGCTACAGGNACCTTGTTCNAGAGCACCTNNGTCGGGNGTAGA
>rnd-4_family-1352#SINE/MIR ( Recon Family Size = 23, Final Multiple Alignment Size = 20 )
GGTGCTAAAATCCAATCCCCTGTCTTAGAAATGTACATCCAAATTTGGTG
AAACTTCCTGACCTCAATCTCTTCAGTTCCCCGGCCGTAAAACGGAAATA
ATACCCCATCTCTCACTGGGGCTTTNNGTAGATCTAATTTAACGTCTGTG
TAGCATAGCACTTGGACACCGTAGTGATGAGCAGCACAGAAAAGCCCGCG
AGGAAATTGATAATTCCGTCTTCAGAGCAGGGTTTGAATAGCGTGCGGTA
AATAAGGCATAGGGCCACACATCGAACANTGAGGATAAAAAAAAATACTG
AATAGCTGCTCATTAAGTGAGCACCGTCCATTCTGTGCACTGAATNAGGC
AGGGATCCTGTGGAAAAANANTATGTGTGNTCGTGTAATTAAGATTACTT
CATCATAATGCGTATGTGTAAGAGAAG
>rnd-4_family-527#Unknown ( Recon Family Size = 22, Final Multiple Alignment Size = 20 )
CAGGGCCTGATCCAAACCCGCTGAAGTCAGCGGAAAGACTCCCGCTGACT
TCAGTGGGCTTTGGATCAGGCCCA
>rnd-4_family-886#LINE/CR1 ( Recon Family Size = 21, Final Multiple Alignment Size = 20 )
AGANTNAAATGTNTTTTTGTTGACTAAGNTGCACTCTAGCTCAACCGGAA
GNTACGGGCTTGATGCGGGAATCGTGGGTGAAGTTCTNTGGCCTGTGTTA
CGCAGGAGGTCAGANTAGATGATCATAATGGTCCCTTCTGGCCTTNAAAT
CTATGAATCTACAAGCCTTCTCTCATTAAA
>rnd-4_family-1525#LINE/CR1 ( Recon Family Size = 22, Final Multiple Alignment Size = 20 )
TTGTGTCCTGTTCTGGTGATCACACTTTGAAAACACGCTTAACATTGAAA
AGATATTCATTAGAGATTGGAAANAATGCCTATGGGTTGGAAATAAGCGT
TNAAGNTCAGTCATATTGTTCAATTTGCTGACTACCAGGAGANAAGGTTA
AGAGGTGACTTGATCACGGTCTGCGAGTACCTTCATGGGAACGAGANTTC
TGATANTAGANGGCTCTTTAATCTAGCAGANAAAGGCATAACGAAATCCA
GCGGCTGGAAGCTGAAGCTAGACAAATTCAGACTAGAAATAAGGTGCATA
TTTTTAACAGTGAGGGTAATTAACCACTGGAACAACTTATCTAGGAGGGG
GTTGNGTTCATCCGCCACNGGCAGATNTTATGANNAAGATAGATACAGCA
TAGCCCAAGCATGTTATTCTCTNGATTTAGAGTCTACTCAGTGAGANACA
TGGNNTTNATTATACAGNAGGTCAGNCTAGATTCTAGTAGTATGCT
>rnd-4_family-896#Satellite ( Recon Family Size = 26, Final Multiple Alignment Size = 19 )
GAGCAGCTGAAGTTGTAGGCAGCAAGAGCTTTCTCAGCCGGCACTTTTGT
GAGCTCTGTTTTTGCCAGATGTTTTCAAGTTTGTAGCCGGACTCTGCGAG
AGTGAAAAGATTTNTTAGCGCAAAGGAGTTCGTGTTGCCGTTTGAGTGTG
GTGCAAATAAGAGTTTGCACNTGGAAGGGGAAGATCAGCGAAATCTTTTT
GTCCTGACACAGTTGATTTGGGAGCAGGGACGTTTCCAGCTCGGCTCTGC
CCTTGGGGGTGGTTTCGAGCTGGGCTAGGTGCGTNTCCTTCTTTTGCAAG
TCGGCAGCGCCATCGTGTGGTTGTTTCGATGAGCGCTGACAGTGCCCAGG
AAAAAGCCAAGCGCTTCTCCGGCCCCATTCGTGTGGGAACAGCTCGGGGA
AGAGCTCCGCTGTGNATCCTGNCTCTTGGAGACTGAAAGAATGTGATCNC
GCGTATAGCTGGGAAGGAAGAGGAATCNTTTCATTGTTGGCTGTGCAGTT
TATAGGCTGCAAAAGAAAAGNNAGTTCCAGCACGGCCTCTTTCTTTTAGT
GTGAACATGCTCAACATGTAACTCGCACCCACTGAACTGCATCANACNCC
CTGGANATANGCACTTTCCTTCTCAAGCTCTAGGTACCATCCTACNCTCT
CACTCTCGCGGATCCCAAANCCCTTCAAAACGTCCAGCAGCTGCTCACGC
ACNAAAGGCAACCTAGAACAAAAAGCCAGGCGCTGGCCTTCGCATTCCCC
TTGCAGTCTGTAAACTAGGCGAAACACACCAGTGACCCGCACTTTCCTTC
TCAACTATATATGTAGCATCACATTCTCTCAGTGTGGCAGAGTCCACCGC
TACAGCGAAGCGTTTCCAGCTGCAGTTCGGACTGAGAGATGTGCCAGGAC
AGAAAGCATTCGCTGACCTTCCCTCTTCCCTGNGAAACCTGATACTCGCA
GCGCAATCACNTTCACACACCTTCAGCGTCGCCGAGTCCAAGCAGCTAGA
GCTCACAGAGATGGAAGCGTCAGGACAGAAGGNNTTCCTAAANTACCCCC
TTCTCCNAGCAGCCTTNAAACTGCGCACAGCACACTGGGGCTACGCGCCT
TCCTTCTCAGACAGACGCGCCATCCCGCTTTTCCACTCTCGCAGGTCCCT
TGNAAACGTCCAGCAGCTGCTCCCACACAAAAGAGGCGCCAGAAGAGAAA
GCCGTTGCTGGGCTGCACCTTCCCCTTGCCGCACCTNAACACCGCNCCAG
CAACACCGTGCACTCTGCACTTTCCTTCTCAGCTCTAGGTACCACACCAN
AGTGTTCTCTGAGTCTCGGAGTCCGAAGCCGAACAGAATTGCTNCCAGGG
ANNGCTCAGACAGGATNNAAGGGCGCCAGNACAGGNAGCTTCCGCTGACT
TCTCCNTTGCCACTGCTAACNTGAATTCGGAAGGCAGGCGAGTGGCAGTC
ANGCTTCCTCTTGCAGCCTGTGCGCTGCGCACACGAGCCACGGTGCNCTG
CGGCTTCGTTCTTCGCCTTACGTAACGTCACGCACTTTCATTCTCCCCAA
GTGTCGACTACGTCCGTCTACTCCTCACACGAAGCCCGGCGATGGCATTG
AGCTTTGCCGCTCTTCAGCGCGCTGCNCTGCCGAAACACGCCCAGTGCTA
TGCACGTTTCCTTCTCAGCTCTACGCACCGGCACATCCTNTCCGTCTCGC
AGTCTGAATCTAAACGGAAAGCTNCCCATGCTGCGTCTCGCACAGAGAAC
TGTGCCAGGACGAGAAGACTTGCTCGGCNCTTGCCCCTTACGCATGGAAA
CTTGCATTTGCANCGCGNTCAAGTGGCAGTCCTCTTTCCTTTACAGCCTG
CAAANCGCCGTCAGATCGCTGTGCTGCTGCACGTTCCTTCTCGGCTNGAA
GTACCGTCNTGGACTTTACTGCTCGGAAGGACCAAAGATNCGGATANACN
TCTCGCACAGGNANAAGGTGCCAGGACANAAACACGTTGTTCATTACCCC
TTCTCGTCGCCCAGATTGCGGTGNTNTNTTGAAAGTCTTGGACATTGAAA
GACTAATCCAGCAAGTGCTTCTCTCCTGGCA
>rnd-4_family-1677#Unknown ( Recon Family Size = 22, Final Multiple Alignment Size = 19 )
GCTCCTGCAGTGATCCTGACTGGAAGACCATTGTACACCGAGGAGTTAGT
GATCCACACAGCAGCTGACCTGAGCAGGCNCAGGCCCGTGCTGTGCTGTG
CACGNACAGCGCTTGGCCCTCAGGCCTGTGCTGTGCTGCACANATCCCTC
GGCGCCGCAGGGCAGACTCAGCCGGCTGATCGTAACGGAGGAGCCTGCGG
GCAGCTCCCACTCGGTACCAGTGATTCACACCTGCGTGGCCTTGCCTTTA
TCTNACAGTGCAGCAAGAAGTTCTCATGTGAACATCTTTCTGTTTGACAG
TAGAAATGATGAATAGAGTTGTTTNCTTGTAAGAAAATCCTGTAANAGCT
CGAATGACCAAAATGGGNNAACCTCTGCTACGGACGGGGTCTGCACGGTG
TGCTGCTACTCTTCAGTGCTGCACAGCTCGGGGCTCCCAGCATCTGAAGG
GACGTAAGATTATCTGCGCTATTCTCCTTCTTTATAGTGTTAGCTCTAAT
AAATNGCATTTTAAATGATGCCTTACAGAGTCCGAGTGCCTTTCTTACNG
GGATCGTAACGGACCAGCACCTCCCGNTGCA
>rnd-4_family-1090#LINE/CR1 ( Recon Family Size = 20, Final Multiple Alignment Size = 19 )
AGGATGAGGACGGTCACCTCACAAACAGGGACANAGACAAGGCAGAGATG
TTTAACGCATTCTTCGCCTCTGTCTTCAACACGGATGACGGACCAAGGGG
GTCCCAGTGCCCTGAGCTGGAGGACCATGACTGCGAGAATGATNAACTCC
CAGCCGACCCTGAANTTGTGCGGGATCTGCTGCTCCAGCTGGATT
>rnd-4_family-6759#LTR/ERV1 ( Recon Family Size = 19, Final Multiple Alignment Size = 19 )
GATAGACAACACGGAGAATAGAAATTTTCAGTTCCCCTGAAGTTGCTAAA
TAGAGCTTAAAAGACTAACTAGCAAAANAAGATAAAAGGACGTAAAAGTA
NACACACAGGATGATAAACGTAGCTGGAACCAGTGGATAAACAGATAATG
AGGAATACAGTGGNCTTTTGGCAAAGTTATGTAACAAGAAACAACAGCGC
ATGCCCAAAGAGAAGTTCAAGGCAAGGTCACCTGTAATATTGGGGCACTC
AGTGAGTACGACCACCAGAGACCCCTTTAGACGACCCTCNAGGACCATAA
AAGGACTTCCAGTAAGGGGCGGATGCATGCAAANTAGTTCTAGGAAAAGT
GATGTTTATGTATTAGCTAGGAAGTACNTTGTAATGAATATGTATGATCA
TGATGGAATAAANACCCTGTTGTAAAGTTTCACGACACACATTCGATTAG
AGGAAAGATCCTCTGAGTGNCCAGCGCTGCAATAAAGAATGCCTGCTTTC
TAATACTTCAAATTGTGTTAGAAAGTTTATTTTCCGGCCGATTTCGGTAT
CACT
>rnd-4_family-1837#LTR/ERVL ( Recon Family Size = 19, Final Multiple Alignment Size = 19 )
GTAAGGGCCCCAGACAACTCGCTCGACGAGCTCCTCTNAAAGGGCTTATG
GTTGTTTATGTACTCCTGAAATGCACGGTNCGCGNNCGNGAGAAATACCG
ACAAGATATTCTCAAGAGGTCAAAACAACACAAAACTTTACTGGCAAACT
TCAGAAAATCAGGGAACTTTGGCAAANGTTAATAGAGCAACATTCAATCA
ACATAAAGCACTTCNCAAAGCATTAACTTAGCCCATTCAACTTAGCAAAC
TCTAAGCCCATTCGATTTTAAGTTACTCAAATGTTCTGACCAGAGAAGAG
GGAATTAGAAGAAGAAACAGAAAAGATACAGAAAAGGACAGATATAGCTA
CCAACTCCTGGGTTCCAGCGGTGTTCAGCTGATAGAAACTCCAAGAGGAA
GTAGGGTCAAGACATGTGATTGCCTCGTGGTATCCTGGNCTTAAATACCC
TTTGGCCCTTCCTGGGCCCTCCCCCCAGGTGGGACTTCTGGTCNTNTGGC
CACTCAGGGGCTGGATTAGGGGCTCCAGGGGCGGGGTGTGGAGCATTGCC
TCCGGTGTGCCAGCGATTGGCAGCCACTGTGGGGCTGGGNTACAGGCTCC
AGGGNGGTGGGGTGTGGGGCAGGGCACCGCCTCACCAGGGCAAGGCCCGA
CCTGCCCCCCCACACACTCAGCACCCGAGNTGTTTCGAGCCAGCAATCTT
TCCAGTCTCTCACA
>rnd-4_family-81#Unknown ( Recon Family Size = 19, Final Multiple Alignment Size = 17 )
ATGGGAAGATGATAGGGTGAAAAGATAACAGTACGGAAATTACAGGGNGA
AATGCGGTTGCTACTCCCTGGATGGAATGCGGTCAGCATGCCCGACCTCC
CACACACAACACGNGCTAAGGGGGACTAAACGGAGGGTGGAGCAGAGTGG
AGACACCATGGCCAGGCTCTGTCGAAATCCTTGCAGAGGAGGGAACCCGG
TGGTACCTTNTAGCTGATAAGCCGCACAGCAGCTGNAAACCAAGGGAGAT
AAAGGAAGATGTCCCGCTGTTGAACCAGCAACTGTGGCGAAATCACTCTC
CTTGGACTGACACACGTCCCCATCCCAAGGTTACCTCGGTGCGTACTGAG
GTTCCGCCTCCAAGGTACGACCACCCCTCACTGANNANGATGTATGACTA
GAGTCACTCAAGCTCCACCTAAACGTAAAGAAATAGTATAAAGTGAGTTA
AGAACGGGGAGAAGTTAGGGAAGACTCCGTCATAACTTCTGGGATCAGTT
GACGGGCTGANCCTGTCTTCTCCCCCGTAGGGATGCCTATTGGGTAAGAA
CCGTACTCTATGNGCGCTGAATGATTATCTCGAGCTAGCTTTCGTTGGTG
ATTAGAGCTTGTCTNTATATTGCTTCGAATACGTTTTTGCAGTCAGATAC
TATCACCGGCAGTCCTCGAACCTTAACCTGTCACAATTTTATTAATAAAG
AGTGTTATTCCATNANCTGTTAGTGTGAGTCCTTCAAGGGCGCTAGCAGT
CGCCGGCAGCGGGTAACATACTCGACTAAAAGTGTGGAGACCCGGGAGGG
GGTCTCTCTTATGCTGTTGGCGTGTGTCCCTGAACAAGTCAGTCGAACCG
CCCTCCAATCCAGCGGACTGCTCAGTGAAGGGTCCCCATAACGGGACGCT
GACAGACTGGTCGGGCACAAGGGTCTCGGCTTTCCTGGGGCGCTGACAGA
CTGATCAAACACAAAGGGTTCGAGGAAATCTCCCCTTTTCATGTGACAG
>rnd-4_family-1520#LINE/CR1 ( Recon Family Size = 17, Final Multiple Alignment Size = 17 )
ATGAAACAAAAGGGCTNCAAACGGTCTNAGGGCTAGAGAAATGCCTTGCG
GTGAGAGATCTGAAGAGTTCAATCTATTCAGCTTATCAAAAAGAAGATNG
AGGGGTGACTTGATTACCGTGTAAGTACCTTCGCGGGGAGAAAATAAACT
GGGTNGCAGAAGGGCTCTTTAACCTAGCGGAGAAAGGCGTAACAAGAGCC
AATGGCTGGAAGCTGAAGCCAGACAAATTCAAATTGGAAATAAGGCACAN
ATTTTTAACAGNGAGGATGATTAGCTNCTGGAACAACNCTGCAGGGATGT
GATGGANTCTCCGTCTCTCAGCGTTTCACACCGNGACTGGA
>rnd-4_family-869#LINE/CR1 ( Recon Family Size = 18, Final Multiple Alignment Size = 17 )
TGGTCTACTGGGGGCTGATGGGNTCCATCTGNCAGAGAAGGGGAAGAGCA
TCTTCGGTCATAGGCTTGCCAAGCTGGTGAAGAGGGCTTTAAACTAAAGT
TGCTGGGGGAGGGGGAACCTCAATCCATCCCACTCCTACCAGTTTGATGC
CAGTGCCAGCAAGAGATGCCCAGAGCCTGGAGAGGGATCGCAGGTCAGCA
GGAGAGCACCTGAAGAGCAGCACAAAGGAATTCCAGCCACTCCAGCCAGT
AAGTCGGCTTCAT
>rnd-4_family-766#Unknown ( Recon Family Size = 18, Final Multiple Alignment Size = 17 )
GTGTGAGTCGGCACAGGCAGGNAGCCGGAACAACCACAAAACCACGGCTG
AAATGCAAAGAGTAAATTTATTTCGTTACCTCGCCAACCGGAGGATCCCN
AAAGCAGCACCCGGGCAGAGACACACAAGCGGGGACGCGGGCACCGCCAA
GCTCAGTCCATCCTGGCGGAGCAGCGGAGGCTGCTGTTTNCNCCCGTTTA
TCAAGGGTTCCCGCGCANGCGCAGTTTACCACTGTGCTGTGATCTTCCCT
GTGCTTTTTATGATCTCTGAGCTTTGATCTCTCTCCCAAAGCAGGGAGCT
CAAGCATGTCCGNGAGAGTGCCTCCAAGTCTCTNCGAACACCTATGTTAT
CTCTACACAGAAATTCTACTTCTCAAAACAGACAGAGGATAAACAGCAGT
AGGCATAATATGTGGGTTTTCCCACACTGTATTTTCCAGCTGCATTCCCA
GCTGCAAGGTCACTTGAGCGAATCTACCATCCTCCTCACCATTCTTCCGC
TTTTA
>rnd-4_family-144#Unknown ( Recon Family Size = 16, Final Multiple Alignment Size = 16 )
ACAGGAACATCACAGAGTTCCCANCTCTGATCCGAGCGCAAGATNCACTT
NTTTGACCTTTCCTCTCTAGCACAATGTACGCGTTACGTGNATGTGTNTT
TATAATAACTAAAAAAAATCAAAANCGCNCGCTCAAGGCCCTCCACTGCA
CACACTTNTCCCCCTGGGGAGAGGATGAGAGAACAAACACGTGACAGATG
TTAGTCACGTCGCTTAATGCACTACTGGAAGGCGCTCAGATACCACAGCG
ATGAGTGCAGTATGAAAAACAGATCTAGAAAAAAAATATGGGCTTTTACA
GGCGCATTCTTGAGCATCTTTCCTCTACATCCTCTTTTCCAAATTTA
>rnd-4_family-4324#Unknown ( Recon Family Size = 18, Final Multiple Alignment Size = 16 )
TGAGCCGCCCCTCGACCCACCCTCTGAGTCTGCCTCTTCGGGAAACTCGA
TCCAGGGGATGGGCTGGGATTGATTGGCATCNCGCTGCCCCAGCCCCGCA
GTGGGCTGGGTCACAGCAACAT
>rnd-4_family-401#Unknown ( Recon Family Size = 19, Final Multiple Alignment Size = 16 )
AGGGCCAGATCCTCAGCTGGTGTAAATCGGCANAGCTCCGCTGAAGTNAA
CGGGNCCGCCCTGATTTACGCCAGCTGAGGAT
>rnd-4_family-333#LINE/CR1 ( Recon Family Size = 21, Final Multiple Alignment Size = 16 )
TCAGGTGTTCACAAAGGATCTTGAAAGGGGAGCAAACGGGGAGGGGACAC
GTTTGCTGATGCCACCAATGTGAATCACACTGCAGGAATTAAAGCTGACT
ACACTTTGTTGCAGAAGGATCTCACAGTATTGAAGGCTGGGCAAGAAGAT
GGCACAACAAATGCAGTGTTGGTACAGACACAAGCAACAGAGAGTGTGTA
CACACACTCCCTAAATCTGCATAAATCTCCACACAGATTGATGTCTAAAA
CCCAGTTATTTCCAATCACAGTAGGTGTCTTGTAATTTGCATTGGGAGTG
CTGTGAAATTATCACTCACTGCTTAGGAGAGGTCGGTCAAAAAGGCAAAC
AGAAATTAGGAATTATTAGGAAAAGAGAAACGAATCCAGAAGCATCTTAT
GCTGCCGTGTTGCACATACCTCTTGAAAGGTAATTCCGGTCTCTTATCTC
AAAAGGATGNAATAGAGTATGAAAGTGTTCAGAGAAGGCTTAGGAGACNA
NAGGAATCAGTCAGATGCATGAACNGACTTCCAANCTGGGGGGAGTACAA
AATCAGCTGACTTCAGCGGGAAAAAGAGACAGCCTTAGGTGAAGGCATGG
GGNTTNAAGGTCATCGAAGTGCCTTTGTCTCTGAAGTGACAAGCTGGTGN
TTNCNCACTACTCATTCGGCACACCGGAAGTAGGGGACATNAAATGAAAT
TATNAGGTAGCAGGCTCAAAGCAAACAAAGGGAAGTNNTTTTNCGCGGGA
TNCGTAGCTAAGCTGTGGAGCCCACTGCCACAGGACGTCGTGGATGCCAA
AAGCATAAATGGGTTCGAAAAAGCAGATTAGANAAANTCACGGAAGAAAA
ATCCATCAAGGGCTGTTAAACANNAAGATGCAACTCCTGGCTCAGGAAGT
CTCTAAACTGCAGATTGCCGGAAGCTGGGAAAGAACTGGAGAGAAGCATT
ATTGGCTTGCCCTGTTCTTACAGTGCTTTTTTCAGCANCTGCTGCTGNCC
GCTATCAGGGACAGGACAC
>rnd-4_family-239#Unknown ( Recon Family Size = 17, Final Multiple Alignment Size = 15 )
TTTAAGGGCTTGTCTACATGGGGAAATTAATCCAAATTAACTAAAAGTGT
GAATTTAAAGTGGATTAGTTAAACTACATTAAANCCCTGTGGACACTCTC
ATTCAGAATTAAAGTGGCCTTAATTCGATTTAGCTTAATTCACTTCGAAA
GTAAATTAAGCTAAACTGAATTAAGGCCGCTTTAATTCTGAATGAGNGTG
TCTACACGGGGCTTTAATGCGGTTTAACTAATCCNTTANAAAAATGTTAA
TTCAGATTAATTTTCCTGAGTNTCCCCATGTGGANAGGTCCAGATGTGAC
AGT
>rnd-4_family-2206#LINE/CR1 ( Recon Family Size = 18, Final Multiple Alignment Size = 15 )
AGAGGAAGATCCCAGGTAACTGCCAGCAGCTTAGCCTGACATCAACCCCA
GACAAAACAACAGAACTGATACAGGATTCCAATAANAAAGAATTAAAGGN
AGGGAATATAATTAATGCCANTCAACATNGTTTTATGGAAAACAGGTCTT
GTCAAACACAANCTGATTTTCTTCTGATGAGATTACAAGTTCGGCTGATA
AGGTAACTGCGTAGATATAATGTACTTAAACTTCTGTAAGGCATTTGACT
TTGTANCACACGACANTCTGATTAAAAAATTAGCACTGCGCANTNNCAAT
GAAGCGCACCTTAAACGGATTAAGAACCGNCTAAGTGACATTTTAAAAAG
TAGTCGCTNATGGGGAATCATTATCGAATGGGAGCGTTTCTAGAGAGNNT
GNTCTGCAGGGATTGGTANGAAGCCTCACGCTATTCGTCATTTTTGCAGT
GATATGGAAGTAAAATAAAATTGCTTCTAATAACATTTNTGGNTGACGCA
AAGATTGATGGANTGAGAAC
>rnd-5_family-4427#SINE/MIR ( Recon Family Size = 107, Final Multiple Alignment Size = 79 )
ATAGGCAACAATGCCCAGGCATTGCTTTTCAAAGGAGCCTCCGGGTTTCC
TGTGTCCAAGCAGGAATCCGGTGGGGGGGCAGCATGGAGTGGGGGACAAG
GGAAGTCGTCTCTGTTCATTCTTGGCTCTGCCACAGACTTCCTGTGTGAC
CTTGGGCAAGTCACTTAGCCTCTCGTGCCTCAGTTTCCCCGTCTGTAAAA
CGGGGATAATAATACTTCCCTACCTCGCAGGGGTGTTGTGAGGATTAATT
AGTTAATGTTTGTAAAGAACAGTACTCTAANGATGTTCAGTGCT
>rnd-5_family-9#Unknown ( Recon Family Size = 106, Final Multiple Alignment Size = 77 )
AAGTTTTTCTGTCTCTTTCAGTGGACGGTTACAGTAGTGTACAGCGAGGG
CCGGCTGCTCCCTAAGGGANAGGGAGCCGGGAGCCGAGCGTGATGTCAGC
CAGCAGGCAGGGTGCCTCGCCAGCCAGGGCNCAGCCCCACAGTACCCGAG
CGAAGGTGAAGAAGGCAGGGCAGACCCAGAGATGGCGGCCAGGTTCAACC
AAGAGTCCAGATCATCAGGCAAGTCCGCGGCGACGAGGCAGGTCCGAGGT
CAAGCCGGGAAGTCAGTCCGCAGGTCAGGGTCCGGATCAGCAGGCCCATG
GCCAGGCAGGGCCGTGGCTGAGCTGGAGACCAGCACTCCTCCGGCACAGC
TCAGGCAGGGACTGAAGGCCCAGGGCTGAGCTTAAATGGGGCTCCTGGGC
CCATGGGCAGAGGTGTGGGTGGCCCCAGGTGAGGCTGGTCAGGGCCATTA
AGGCCTATTAG
>rnd-5_family-2908#LINE/CR1 ( Recon Family Size = 82, Final Multiple Alignment Size = 77 )
AAGAANTATGCATGTGAANTGAACGGCATAAGAATTGTTTGAAATGGTCC
GAGGGGGCATAAGCAGAAATGATGGGATGAAATTAAGCAAGGAAAAATTT
AGGCTGAATATCAGGAAAANTTCCTGACAGTGAGATNCATTAGACTGTGG
AATAGTCTCCCAAGGGAAGCGGTGGAAGCCCCATCGCTTGAGTCATTTAA
AANTAGACTGGACAAAGCACTGGAAAATATACTGTAGGGAACAATCCTGC
GNTGGCAGGGGGATGGACTAGATGACCTAATAGGTCTTTTCCATCTCTAA
TTTCTATGAT
>rnd-5_family-468#LINE/CR1 ( Recon Family Size = 88, Final Multiple Alignment Size = 75 )
GGGAAGGTAGAGGCTGAGTAAGAACCGCGGAGGTGGGGGACTGGTGACAG
GGAAGGGAAGTGCAGTGGGTTGTGCTGAAAGGGGAANTATCGGGCTGGAG
GGAGGNTACTAGNGGAGTTCCTCAAGGATCAGTCTTGGGACTGATCTTAT
TTAATATTTCATTAATGACCTTGGCACAAAAAGTAGGAGTGTGCTAATGA
AATTTGCTGATGACACAAAGTTGGGAGGCATCGTCAATACAGAGGAGGAT
CGGAATATCATACAGGAAGAACTGGATGACCTTGAGGACTGGAGTAATAG
AAATGGGATGAAATTTAACAGTACAAAGTGCAAGGTCATGCACTTAGGGA
CTAATAACGAGAATTTCTGCTATAAGCTG
>rnd-5_family-2253#LINE/CR1 ( Recon Family Size = 91, Final Multiple Alignment Size = 70 )
AAATAATGCGGATGTCATCGTGGGAGTCTGCTATAGACCNCCCAGCCAGG
ACGATGACGCTGATGAATTATTCTTTGAGGAACTAAGGGACACCTCCAAG
TCAACTGCCCTTGTCCTTATGGGGGACTTCAACTTGCCAGACGTCAACTG
GGAATACCACACAGCTGGNACAANCAGGTCCAGAAGATTCCTGAAGCACC
TGGANGATAACTTCNTGGTACAGGTACTAAGGGAGCCGACTAGGAAAGAT
GCCCTCCTTGATTTGCTGCTTGTNAACAGAGAGGGTCTCGTGAGTGAAGT
GGTGATTGGTGGCTGTCTTGGCCACAGCGACCACGAAGCGATTGAGTTTA
AAATCTCTGGTGGCAGGAGGAAAAGTGCCAGCAGAACTTCAACTCTGGAT
NTGAGGAGAGCAGACTTCAGGCTGCTCAGGGAACTAGTNAGTAAGGTCCC
CTGGGAAAATGCTTTTGAAGGTGCTGGCGTCCA
>rnd-5_family-10783#Unknown ( Recon Family Size = 80, Final Multiple Alignment Size = 67 )
TGTCAAGAGTCCAGTACTCTCTGACCAGGTTCTTTTAGATATTCCACACG
NGGAGGGTTTAATGTTTTAATACCAAATTTACTTATTTGAAGATATTTGA
CGTTACACGGGATTTTGATTTAGCAGAGTGATACAGCAATGTACTGAAAN
CACAACACAACGTGGTATAGCAATTGCAGTATAGCACAGTTGAATCACAA
TACNAACGTGATTCCCATTACCGGTCTCTGTATGCTCACCGTCACGACGC
TGGGCGTCCCCAGTCGCCGGGAAGGAATACGTGGGTTGAAGCCAGCTCAA
GCCCGTTGCTCTCTTCGAAGTTCATTTTGTTGGTTGTTCAGTTTTTATAC
TCTGTGTTGGGCTGATCTACATGCTGGTCTGGCTAGCTCAGGAAGACATT
CACGCTCTTTAATGAATCTCAGGGAAGGCCATTTACACNACCAGTTGATC
CACTCAACTGNTACAGCCGTTTATCTAAAACAAAGGCCACCCTCCGGTCC
CCTTTGTGTTGAGATAAGTTCAGCTTTCTTTGCAACAGCTGTGGTCACTC
CCCGTATTCTTCCCTGAGCTTCATGAGCACATCGCCCTTGCCCATCTCCT
CTGAGCCTTCTTCCATTGTAGGGGTTTGTT
>rnd-5_family-3110#Unknown ( Recon Family Size = 83, Final Multiple Alignment Size = 66 )
TGTGCTTGATTTGTGGANTACCACCGAGCACCCAGGCTTGCGCAACTCTG
AAATAAATAATCAATGTCTCTCTCGAGTGTGTGATTATTGGCTTGTTGCA
CACCGGGTAACGAATCCGATTTTTGTGGACA
>rnd-5_family-6653#Unknown ( Recon Family Size = 83, Final Multiple Alignment Size = 66 )
AAGATNAGCAAGCACCCTTGTAGCCACGGCGGNCCTGAAGAACGTAAGCG
AGGCAAGGTTTGTAGGGAGAGGTAATATCTTTTATTAGACCAACTGATAT
AGCTGGAAAAANNAATAGGCAAGCTTTCGGGCACACAAGCCCTTCTTCAG
GTCTGAAATCAGAAGCAGCAAACTTCCAAAGGCTAAATACAGGCTGAGAA
CAATTGCTCTGAGTTTAACTAGTTACGTTAATCAGTTAGACCATCTGAGA
GAAAAGGTAGCTGGTACCTGTGGAGCGAAAG
>rnd-5_family-15290#LTR/ERVK ( Recon Family Size = 77, Final Multiple Alignment Size = 65 )
TGTGGAGGGCTGTGAGCCCTTGGCACAAGAGCCCTCTGCACTCCCTTGGA
GGAGAGAGGCCTGAGGGCAAAAAGACTTTCCCCAGAGATAAGCAACCTTC
CTCTGGGTCATGGTGACAAAGTGAACCACCCCCAGCATGCCTTGTTTCTA
TATGGTAATAGCCTGTACCCAGTTGGCTAGTTGGTTTCTACCCCACCCCC
TGCCTTTCCCATAAAAAGCCCCTGTTTCCGCCCCCGNGCAGGGAGCCTTT
GTCCCTGGCCTTCCCTTCACAGGGGCTGCTGGACAATAAAAGCTACCTCT
GTGGAACTGCCAAACGAGGCTCCTGTCTCTCTGTCCCCGAGTTCGCCTTG
GGTGATTTCACAAAGGGCTGAATCACAAGAGCTGGAATCACTTGTAGCTG
AGAAGTTGCTACACTTGCTGAAATCACCTGCTGCCCAGGGAGGCCTGCCA
CCGCCCCTGGAAGAGTTGTTCCTTGCAGGACGCTCTCTCTAGGAAGGTCG
CGGCACACCGGTGCTGACCAGCATCGGACCCCCTGT
>rnd-5_family-8772#Unknown ( Recon Family Size = 69, Final Multiple Alignment Size = 62 )
GAAGGATGCTCTGCCTGGAGTGGGGGTAAAACAGCTCGAACAATGCCCTA
TTTGCAAAGCTATCAGTGGTGGATNGAGAAGGGGGCGTCATGCTGCTTTT
GGTGTTGAATAATGCTGAAACCAGCCTGACTCATCAACCCCAAAGTTAAA
CATCCTGATAGTGAGGCGAAGATGTGGCAGACCTGGTAAAGTACCTGATA
AAGGAACCAACAAGTGATACTACTGATAACTTATCTAAAGCTGCTGAGCT
GACACAGCTGGCCTGGAGACATATGACTGACAGTCAATCACTTTATACTA
TAAAAGCCCAGTCCCACTTTTTAACGGCAGGGNCTTCTAACACACCCCTT
CTTGGAGTGTGTGTGGAGATTCCTCCCTTGAGTGGGACGCCCCTCAAGGT
TACTCCTCGAGGCTGAGCGAAAGAGATTTGCCCACGGTCGTTGGTATGGG
[truncated: 142,919 more chars]
