# Supplementary material for: MCHelper automatically curates transposable element libraries across eukaryotic species
Source: Genome Res. 2024 Dec;34(12):2256–68. doi: 10.1101/gr.278821.123 (PMC11694758; doi:10.1101/gr.278821.123)
Supplement: Supplement 7 [file Supplemental_Data_S4.zip]

Archive with 25 entries (20 files):
- Supplementary Data File S4/
- Supplementary Data File S4/.DS_Store
- Supplementary Data File S4/Drerio/
- Supplementary Data File S4/Drerio/EDTA+MCHelper.fa
- Supplementary Data File S4/Drerio/EDTA.fa
- Supplementary Data File S4/Drerio/Reference_Dfam.fa
- Supplementary Data File S4/Drerio/Reference_Repbase.fa
- Supplementary Data File S4/Drerio/REPET+MCHelper.fa
- Supplementary Data File S4/Drerio/REPET.fa
- Supplementary Data File S4/Drerio/RM2+MCHelper.fa
- Supplementary Data File S4/Drerio/RM2.fa
- __MACOSX/
- __MACOSX/._Supplementary Data File S4
- __MACOSX/Supplementary Data File S4/
- __MACOSX/Supplementary Data File S4/._.DS_Store
- __MACOSX/Supplementary Data File S4/._Drerio
- __MACOSX/Supplementary Data File S4/Drerio/
- __MACOSX/Supplementary Data File S4/Drerio/._EDTA+MCHelper.fa
- __MACOSX/Supplementary Data File S4/Drerio/._EDTA.fa
- __MACOSX/Supplementary Data File S4/Drerio/._Reference_Dfam.fa
- __MACOSX/Supplementary Data File S4/Drerio/._Reference_Repbase.fa
- __MACOSX/Supplementary Data File S4/Drerio/._REPET+MCHelper.fa
- __MACOSX/Supplementary Data File S4/Drerio/._REPET.fa
- __MACOSX/Supplementary Data File S4/Drerio/._RM2+MCHelper.fa
- __MACOSX/Supplementary Data File S4/Drerio/._RM2.fa
