# Supplementary material for: MCHelper automatically curates transposable element libraries across eukaryotic species
Source: Genome Res. 2024 Dec;34(12):2256–68. doi: 10.1101/gr.278821.123 (PMC11694758; doi:10.1101/gr.278821.123)
Supplement: Supplement 7 [file Supplemental_Data_S4.zip › Supplementary Data File S4/Drerio/EDTA+MCHelper.fa]

>TE_00000005#CLASSII/TIR
ttttttgcatcttcatttttaaagatgtccgttaatcagtggttctcaaagtgggggtcg
ggacccccaaggggtcatggacaatgaaggggggtcgtctggtgatttccaaaaacttat
tatttttattaaaccataagaattaccatattttatccataacctactgaagagaaaaaa
aatagtatttatagtactatatactttatagttactatagtagcttattactagttctat
tggattgcgacccctggggtaattacattatattaaagacacagcatcagatgcagcaga
ttgattttataacaccaggttaaactttctggcccatttacagcactcacataataaaaa
aaattaaacaaagaatagacttgggtctattggtgtgtgtgtgccattgcatgcaatgtt
tctgtatttataaccacctcagaggatattgggggtcgcgagtcactggcattgtcattt
tgggggtcgcgggctgaaaagtttgggaacccctggttaaagcagtttgtcaacgatttt
gtaaactccaacaatcatagtctttcaaaca
>TE_00000008#CLASSII/TIR
cagtttaccattgaatagggttgggtatcatttggttatttcgatacagtgctaaatcga
tacttttaaaatggtaccggtgccaaaacggtgcctgaaccgataacttttagccacaaa
attatttgacaaaaaaatatatatattttaataattataattgaacaatataaattttta
taaaagtttaaagtaaacatcaattcatattttatatatttgaattgcattaatatattt
cttttgatcatttgtttgttagcataaatgcaagatttgcattatgctattaacattaca
ttagcttactactaacctgtggaaaggctgtcatcaaaatcaggagcaccttttttcggg
tttggggcttgtgactatttttacatggacatcagtgatctaatatttgccttaatctga
ataagacaataatatgattcaggtgtttacatgagttgctttttaatgttacattcatga
ttccagttacatgttatggcacatagatccataacgtcattgcgtcaccagcctataaag
tttcctccgcagtttgtgtctgtggtcctttaagataatcaaaaatcatgtttacgtggt
agactcttaatcaaagtattgtcttaatcatattaaaatcagagtattggtgtccatgta
aactactcataaagtgccagatgatgtcacaagctgtcaaagactccattcctcaccttt
taagttgattccatgagccctcacttttataagtttgacgtgtttcccccttacaccaac
ttttgtaaagcatctgctgcatgttggtgtgtcagaatcttgcttgtaaaatatagccat
actttagaatgcttagtttaagcaaattagatgaatgcgatcatgcgtgttgatgaaggg
agtcgctcaccgcatgcgccatactgcgcgctttgccttttataagcaacaagaacaaac
gcctgacatcgtgacgtatccctcaaagctgtttagaattaaatatttaagatggtgtga
cacaacgcgtacttatgtgtgcctttatgcaccccttgatgcttcttaagggcgtcacac
agcggatgcgccctcaaagccgtggcacggcgcgcacatgacagttgatagtatcacaca
ccagacaagcacaattgcatgttatttaaaatgaaaccattcagatggcactctgtcgca
tggcagaaatatgaacagtctgagtcgtggtgggcgcggacagtcgctgaatttcaattc
aagtgtcgcttcttgtgttgctttacgttcttatcagcactgaaattaagcaccgaaatt
tatatgctgatttgatccgtgcataccggttccaatatggttgggacccaactcttattt
tatttattatttatcagttttaaattttttttt
>TE_00000011#CLASSII/TIR
aattcttgcgtccccttaagcagcggttcccaaactggggtgcgcagtctgaccaccagg
ggtgcgtgagagaatgtttgtaatggcagaaaattatcttttattatttttatgcattta
tcttgggtaaacttcacatgtcatatttttgagagaaaaaaattcactgagagagaaaaa
aaaacacattacaaattgtaatttacaacctatgcatactcctcatctgcagtttcacgt
ctgcatcacaatagcccacctttcccattaggcgtaattgatagtacattctattttttt
ttcgcttactatatttatcaaaatgaacacctggttaaaaactgcactttaaagaagtca
agtgacaatagggataacatctacatcggcctcttctatggagatgtgcagcggccttga
atatatggactcggaggataacaaacgaggtgaagagccaggagaaatccagcagagatg
tactgatgaagagaattaggcctacgctagagagtgagaaaatgtcagtaagaaatgcaa
ataagaagttacattggtttcggttacatggattggagatgcagaaaatccaaatccgca
atgtgtagtctgtggtgaggttttagtaatgcagtcttaagccctcatatatggtccggc
acttacaaacagacacagccacttacaagacatgcctgtaagtttttttttcaaggaaaa
ttggaggaactgcagaagaagaaaaaaaggggcacaaaggagcagtagctttcatctaaa
aagttgcaccatcggtttcctgggtacactgcagcatccacaagaagctagcgatgaaaa
aacatgccagatgaacttttgtctgtacttaatgacgctgtgaaaattgtcaacttcata
aaagcttgtccattaaattcacgtattttattattttaatttaatcacgtatacagaaaa
tatgtgtatttagttattgtagttaaaaatgtggagtttatggagaaaggggtgcttgac
aggtgtcaaatattagaaaggggtgcacacagcaaaaagtttgggaaccactgccttaag
aac
>TE_00000014_LTR#CLASSI/LTR
tgtaacaaatgagatattttttgtttttcttctgttgcgctcaacaaacaaccaaatgaa
cagagaagggtctcatgaccttaaggttaacttcacacctttctccaaatttcaggaggt
aaaatattgacacttaagcatgaccaaataaccagagaagggtctccggaccttaaggtt
aactttctccaaatttcaggaggtagaatattgactctagataatcatgctgacactaca
aacctcaaattagtgctttgcaatcagaaataatgtgcaactagctgagagaggaggtgg
gcctgatcaactcacacttctctcttacctattaggccgacctttggccagcacccaaat
tttgactataaaggtgagggtttcttgctgaaacattggaagctcagccgtgggataagc
gcgcatcgcccggcattctcggacacacgtgttggttttccaatgtgactgcaacgggct
ccccagtctttgaagaggaaaatgatggcacgtctctgaggttgtatatacttgtatcaa
attgcttgaagttttcattatctgtcttttattcatgtaatctcatctttatttcgcatt
ataagccttttatgcaattttgttgtatttcgattaatgatgttcatgagtatgattcat
gattattgaatattattgtgataattgatatcagctgtgtgtaccagcaataaacagttg
tattgcttgattagtatggtgtatggaccattattggtgccttctcttgtcgattagcac
cacacttgtctcacttgcataaacacaaaccatactaaaacctttttggtatgctgaaac
attttacatactaaaatttggggcatactaaaac
>TE_00000022#CLASSII/TIR
tagaccaggggtgggcaaactcggtcctggagggccggtgtcctgcacagtttagctcca
actctaatcaaacacacctgcttatagatttctagtgatcttgaagacactgattagcat
gttcaggtgtgtttgattagtgttggagctaaactgtgcaggacaccggccctccaggac
cgagtttgcccacccct
>TE_00000031_INT#CLASSI/LTR
tgtagtgacacaaatgaccattttgtcacttgaggtgttgtagggttgtttctgacgcgt
gagagctcaacaaacgaatcatcctccaaatactgcttatcagatttattttttgcacag
acagttcttatggttcaatttccactcacagtctgatatataaatgctcataaaatcaca
ttgaatgcctcaataaagctctttcaaacacggtcaaaaaatgttgtgcttccctctaat
tacacacctgttgttctaagtctttgtctacctatatactcctccaaacccccactccac
ccagtggtcaaaaacagcattacaaaaaacataatggctcttacaccccggcccctaatt
gtacatggcaggtagacataacaattcaacaatgtacatacaaagagccattaaagcaac
actataaacattgcattaatcaattctgtgtaggtgtcaaatttaacagtctttaccatc
agtccattatatttccatgttgtcatacaacagacaaagttttgtcacgggtctctcaag
tacactggttttagtttgtactcgcacagaacgaacaagtccatttttatctggaaaaac
ctccagaattcgccccattaaccaagaccctcgaggggcagacgagtccacaatgacaac
aatgtcaccaggaacaaagtttctcctttccttattccatttctgccgatcttgaagcaa
aggcaaatattcatttgtccatcttttccagaataagtcacacatatactggacctgttt
ccatctcctcttgctgtataattcagatttttcaaataatccaggtggtaatactggttt
acctttcatctgaagaagatggtttggagtaagtggctccaaatcattggggtcatctga
caacttagttattgggcgatcatttagaatggcctcaatttcacatagtacagtatggaa
tccttcatcatccaaaatctgctgatgtaggatggaattcaaaattcttttgaccattct
gattacacgttcccagattccaccataatgcgaacctcctggaggattgaaactccactg
gacacctttctggagcattgccctttgaatcttgttttgattccatgatctcagtgattc
ctttaattccttttctgcggcaacaaagttggtaccattatctgatcttatttgagttac
ttgccctcgtctgcagataaatcttcgaagagtgttaatacatgaatcagtgtccaatga
gtaggcgacttccagatgaactgctcgacttgccatgcaagtaaagatgactccgtaacg
ttttacaatggagcgtcctcttttaacttccacaggaccaaaataatccaccccaacatt
cgaaaatggaggcaaatcgggaaggagtcgttccttcggcaagtctgccatcttctgctc
acccaccttaactccaaaacgtctacaatggccacaactcgatataatccttctggcagc
tgcattacccttaatgatccaatatcttttcctcagctctgaaagcatataatttcttcc
actgtgacctaactgttggtgtatatgacgcaagatgagcgtggcaatatgctgatcctt
agccagaatgatcggatgctttctttcttccggcatagcagaatttctcaatcgtcctcc
tactctcaaaataccgtcttgatagacgggatccaatttatacagcttgctgtctcggct
tatttttgaaacaggtgaaactgacagagcatcgatttcctttttaaactgttgcctttg
actgaatgcaacaatagctacttcagcttcattcacatcctgcaaacttaaatttggtgt
aaccacagaaccagttagttttcgaagttctttctccgtctttttagaagttactccaga
agagtctaaagaggcttgaatttcctttctcttttgacttcgttgtttcagaactgtctt
taatttcaagagccaagcaacagcaaccttcaactttgtccagtctgagaaatgagtaat
cagcctatgagtagcatttgactgttcacttacaagagtgctatttacacatatgttcct
cttgacttcaggatcatctgctttaagagcagaatcaaatatttgtgctggccattcttc
cactggtttccacagataacttggtccattgatccattctctgtttgttaacagctgatc
tgctttcagacctctggagcaacagtctgctggattttgagtcgtaggtatgtatcgcca
ctgtaatggtgttgtaatttctcttattgcagagatcctgttggcgacaaaggtaagaaa
acgtttgtcctcattttttatgtatttcaacacggacgtactatctgtccagaatactga
atcaaccaatggaaactgcatctctgcccttaacattttgtccactcgagcagcaagcac
agcagctgtcaattcaagacgtggaatagttactgatttcaaaggtgctactctagcttt
actgagtaggaatgttacgtgaacatcatgttttgtctccatcctaaggtacgtcacagt
gccatatccaagtgtacttgcgtcagcaaaatgatgcaactgaacgttggtaagttcatc
cattcctgctggttttagacatctgtccatcttgaaatctgccatcttctcaagctcttt
taaccataaagaccactgcctttggagatttgagggtagcagatcatcccatccacatct
tatcctacataactcttgcaggagaatttttgctgtaagagtgaatggagccaaaaatcc
taaaggatcatagacagagcatacctttgacaggacaccccgcctggtgcaaggatgatc
tttgctagttattttaaaattgaaagtgtcggattcaacacaccaccacaaaccaagagc
tctttccattggcaactggtccttgtccagatccatcatttttatgccctgggctcggtg
ttcttcaggtacactttgtagcacaatacggctattgctgatccattttattaactggaa
acctcctgctaagcagacatctgtgagatccttgatcatcaagacggcctcttcctcaga
aggtacacttttcaaacaatcatccatgtagaagtttgtgtgaattgtgtcaattacctt
ttcaggaaagtcatctttgttgtcctcagcagttctacgtaaagcatagcaagcacaact
tggggacgacacagcaccaaacaaatgcactttcatcctgtattccacagagtcctgatt
gatatcaccatctggccaccataggaaacgaagaaagtcagtatcttcttctgcaacttt
aacctggtgaaacattgcttttacatcagccataaatgcaataggctcttgtcgaaacct
cacaagaactcccaacagtgaatttgtcagattaggaccctgcagaagctgatcattcaa
tgatgtacctttaaaggcagctccacaatcaaacaccactcttaatgtttgcttcttggg
gtgataaaccccatggtgagggatataccaaactttcccttcatcctgttttaattgatg
taacggtactatttcggcataaccgtgtttaattacctcatccatgaaatctttatattc
ttgatggaaaatcttgtttctttcaaatttccttttcaatccaattaagcgctgtttagc
cacacaaaggttgtttggcaacatgggaatttccatcctaaaaggaagattcaatttata
atgtccatcttgaaactcaattgacttgcttaccttttccataaaggcatgctcttctct
tgacatttccttcttttcaacagaattctcattaaagtcatgattgtattgtttaccaag
catatcctccaattttcttacagaaatcctgttaacagtcacacctgaacatttgacctt
attcctgcttccttggagtggtccatttacaacccatcccaatagggttctaactgcata
aggtccatctccattgctgtttataacctcccagggctccattaccctggaagcatttgc
tccaatcagcaaatccacatcagcaggaatttgaggaatctcaacacctttcagatatgg
ccaattttccaaatccttttgagtgacaatgttgtctctggatacaggcattctttcttg
agtgaagacttctggaagactataaaaggtgtcatcaagaaggttagacacttccaatcc
agtcaaaacagtgctattaacagccctttgattgcccattgttttcaaaacaatattagt
ttcctttccctttaatttcaaactatgcattaagcgttctgaacaaaatgtggcagaact
gccaggatccaaaaatgcataggtttgaattaccgtttgtcccttgctggatttgacttg
aactggtacaattgataatgcacagtctccatcgtcaccggcccctgtttgaccacatgt
tgtaagggcaacatgtgcactacttaaagatgaatgactttgttcttgagtgcacactct
ttccttttgttggatatgcaaaatgctgggatgcttttgaccacacactgtacaagtcaa
gcgcttatcacatcttttacttatgtgtccaaaagaaagacagccaaaacaaacaccttt
ttcctttagaaagttcaatttgtctttatgcagcttgttttgcatttgtgtacactgctc
caataagtgatcacgtttgcagcacaaacatacaactggggcctttgatcttaaatcagt
ctcacagcattgaattgatttattgttggtgacaaccgttgttgcaaagctgtttctaac
tttagtcttaggttggaatttctgttgcacaggctgggtactctggatatcaccaaacaa
gggatctgatgacattttgacttgacgttcaacaaatatcacaatatctttaaaccgtgc
tctctgcttgcgtctttccattaactcacatgcaacagttctccaattttcccttaattt
gtaaggcaacttcatgatgatggttttcaaattgcttggcatctctagctcttccatata
gtcaatttcttccattacattacagcatccacgcaaaaagagagcataactctgcaatga
atttacatcctcagattttattgaaggccatgccaaaaccttttctacatatgcagaagc
tattttgaattcattgccgtaatgttcctttaacaatgctttagcttgcacataccctct
ttgtgcatccatatgctgacaactgcgcacaatctcccttggctgaccttgtgtatattg
ttccagaaagtataaacaatctctactatttttggttttgtcttctattccatgctcaaa
tgctctcataaaagttttatattgcagaggattgccatcaaacacaggaatatctctttg
aggcagtgtgctggattgttgttgttgtacaagcagagtggtaatctcattttgtttttg
caagatactacaaaggttcgaagttattattccatcactgttctgcattacacttgagga
ttgcatttgtgacgtgaaatgaggatcaatttgtggcacactgtgaatttgctgaatcac
gttccttgagctttcttgcagggggacttctattggcacatatgcctctgcatgagggtt
gagagtaacagttcctttatcacaatatgcattcatatcatcagtgcaggttttgagaga
ctgattatttaaaacagcaatttttgcagtagcggctgcaatctctgcatcaatatccag
ctgttcttgtctatgtctcagcttttcttgttgtacctccaaagtatgcttttcctttaa
agcagctgcacgcgccattaatgcagctttctctgcctctgccatgattcgtgctgaagc
agcagaagatctcccactacgtacactgcttgaacttttcttactggacgatttactgga
tttacatgaggatatgttggaaatgctatcatctggattaacatcctcttgacataccct
tgcatcaacaccagaacatgaaacttgactttcagcgctcaaccatttctcaacatcatc
tacaaactcatcgcaaatcaacatctttccattgaaccatgtttgttgtttttccttttc
ttcactgggcaaaagaaccatcaccgaattgtgcatttcctttgtttcgtctctcaattt
gatgaatttctcaaaggaacactgcacctccttttcatattctcggttggacataaaatc
ctttataatagccattaagttctttgccttgcttagtttacactttcgtgtcttttgcag
agtttccaatttttccaataaagccttaggagtaagcttaatgagccgcttttccctcac
atgctctgtttcaaacttctcaaatggcacaatagtctctgtctgttcacaggtagccgc
accatcatcatcacaattcattaaactcatattcacagctgaaatcgtttgcctcctaag
caactttaaaacttaagcaaccaatgcattggatttacgctattgtgtgcacacaaagtc
attcattaagtagcgctacacatacctttgtttcattcattcagttcatcacggctgctc
ctcaagaaagtccaaaaatgatgcatgatgatccacaaagaagccattttttgacaaatg
tagtgacacaaatgaccattttgtcacttgaggtgttgtagggttgtttctgacgcgtga
gagctcaacaaacgaatcatcctccaaatactgcttatcagatttattttttgcacagac
agttcttatggttcaatttccactcacagtctgatatataaatgctcataaaatcacatt
gaatgcctcaataaagctctttcaaacacggtcaaaaaatgttgtgcttccctctaatta
cacacctgttgttctaagtctttgtctacctatatactcctccaaacccccactccaccc
agtggtcaaaaacagcattacaaaaaacataatggctctta
>TE_00000039_INT#CLASSI/LTR
gtagcagactgaagaaggtcaggaagcgtttagcagtcaaaacttgtcttttattgaact
tttgcacgttgcagacagagtaatccttttagctcttcacataaaacaactctctctctt
gtgaaccaaagaaaaaccccagatacctgtcaatctctcgaaaacccgccccctccctct
caagtgcgcagactcctttttcccgtaatccagccccttaaagccctacattacccaaca
taaatacacgccaaactacaacaaccaggaactgtatttaaaccttttctagcatgctac
actgccccctcctcacaaagttcctcgacctcgagggaacaaacatagtcctggagacgt
cttggtggcctcttgactctctgagaccgaggtgagcccctatctgcaacagggccacca
gaatgtgaactttgtagctcaggaactggtgtagtttcacggaggacatctatagtatta
gaactacccaacccgtgtcccgcctcattctccagaacaggcataactgtaggagaggcc
agcactgtatctgctgaagcacaccctctgtacggagccagtctatccctgtgcaccgct
actttcctgcctcttggtggcatctgaacacggtaaacaacttccccaattctctccagt
acaatgcaaggccccacccactgtgcatcaagtttagggcacctgcccttcttcctctgt
gggctgtacacccacaccctctctcccgctgtgaagtgtcgccctttcgttttcaagtca
taattccgcttctgtcggatccccgctttcagcaagtgttgccttgcaaaactatgagcg
gtttccaaagaggcctgaagcctacttgcatactcagggcccggtggcacagcaggtgca
tcaggaggccttccataagccatttccccgggcgttctgatttctctgcccaacattaaa
agggcgggagtgcataaagttgagtcttgcacagctgatcggtatgccattaaaataaaa
ggcaagtgcctgtcccaatcttgctgattggtttcagttacaatggctaattgttctgcc
agagtcctattaaatctctcgacaagaccgtcactttgtgggtgtaaaggggtagtcctt
gtcttgtggatccccagtttttcacacataactgcaaatacacgtgactcaaagttccgg
ccctgatcactgtggatggactcagggaccccaaaacggctaaacatcccatccactaat
gcatctaccactgtctcagcttcttggtcaggcagtgcgtacgcctctggccattttgta
aaataatccatagacgtcaacacaaacctgttacccctctctgagcgtgggaatgggccc
attacatctacccccaccctctccattggccctcctacagggaactgctgaagaggagca
atggaccgaccagggggacccttacgggcagtgcaagcatcacaacgccgacaaaaatcc
tctacatctctccttacccgcccccagtaaaaacattgcctcactcgattaagtgttttt
gaaacaccaaagtgtccagaccccactgtaccatgagaagccccaataaccccctcacgc
aacacttttggtaccaccacctgccacctttcctctccagtggtggggtctttccaccct
ctctccaacacaccatcccgcagacgcaagcccttaaatttggcccataaagtttttgtt
gacagtgacataatagccacttcctcccacggaggtcgttgttgggcttgaacccactga
attactggctgcaggtctacatcttgctcttgcagccgcttccagtcctctatgcccaca
acctccattgctgcacacaccagtgtatccccacacttacaatcagcagaattctcccct
gcatcaacattccccagctctcggtccctggcttccttcttgtcgcagtagcgacaccca
gctatcgcacacggccggcgagacagagcatctgcgtttgcatggctcaaccctgtacgg
tgaactaccttcatgttgtacgcctgaagttcttcaatccagcgtgccagttggccttct
ggctctttaaatgacataagccactggagagcagaatggtcagtgcgtactgtgaaatgt
aacccacacaggtaatacttaaaatgtcgcacagcaaaaagcattgcaacgagttcccgc
ctggtaacgcagtacctgcgttcagccttactgaatgctttgctatagtaggcaatgact
ctctccccactagcccccacctgagagagaactgcccccatacccacattgctggcatct
gtgtctaaaatgaaaggaagtgccggatcagggggggccaagattggggctgtaaccaga
gacagtttcagggcagcaaaagaatcctgacactcctccgtccacctaaaggatttatcc
ttcttcagcagacggaaaagtgggtctgcaatgctggcaaaaccctccacaaacctcctg
taatatgacgctaagccaagaaaacttttaagctgctgtgctgttgtgggagcaggccag
ttgctcacagcctgcaccttctcttccactgtgccaattccctgtcctcccaatttgtgc
cctagaaatgtcacctccttcctaaagaatttacatttttctgggtgcagcttcaagcca
gactcactcacacgaaccagcacatgactgagggattccagtgaggtttgaaaagagcta
ccatgaaccagtatgtcatctaggtacaccagacactcagaccttggaatacccgacaac
accttgtccattaaccttgcaaacgtggcaggtgcattgcagagaccgaaacagagcacc
cggaactgccacagccctcgactggtgcaaaatgctgttttaggccttgcatcaggcgca
agcggtacctgccaatagccagaacgaaggtccaaggaagtgaaccatgaggaccccacc
accaggtccagtgattcgtcgacacggggaatggggtaggagtcctttctggtcacttca
ttaaggcgtctgtagtcaacacaaaatctccactggccccccttcttaggcactaagact
accggtgcagcccatgcactctcggagggctcaattatccctgcttgtgccatttctgtc
aaggccttatcagcagcatcctgtcgtgcaaaggggagcctccgtggccgcagcctaaca
ggtgtggcatctccagtctctatttcatgttgtactaggtgtgtttgccccacatctccc
tccctaaatgcaaaacagtgtttgaatttaaacagcaaatcccaaaactgcttctgctga
cactcatccaagccctcacaattcttacaccataactccctcaaatcccccaaccctgtc
tcctccccaagaggggaaatcagagtgctggttccctgcccttgcatgtcatggaattgt
ggggccaccctgggatagaccacaggcggagcaagggctaaggaagtaggagagttcttt
accccttgaggactgttgtcagctttgttgtggttttgcaagtgtggtatatgttccccc
ccattaggcttcccatgagaagattttgcctctagaaggcctgtaaaagacatatccctg
tcatttccagtggacatgacaacctcaggacccccttcgaaacaaagcataccatttttc
aagtctaacttacagcctgcacttcttaggaagtctagaccgagaatacaggggtcctgg
acagtagccacccacactgaatgttgtaatgtcttccctccgacagtgagctccacctcc
cctttacccttcattggtgcaagttcccctgtcactgtgcgtaacagaacagtggtggga
tccagtctggcattggttggtaccaaatctggtctcaagaccgttacagtagagcctgta
tccaccaatgccacacatggaactccttctactaaaattggtacatgacaaaaatcacta
acacatgttcgacccaccacaactacagactctttgggcccatatttcccctcccccaac
aaaacatgttttctcttcgtttgccccactcctttgacccctgatggaaaagtctcatgg
tcgggatgagagttgagggtccgcacatccccgctcatgcggaccccaggccgtttccct
ggttccccgctacattaggacactgtctgactaaatgtccagtctgaccacaaccccaac
aaacccttggtctcgtgcgaggacgttgctcggcttgaagtgtcacagatctaattaact
cagttatctctgagacccaggctggtctttcacttaacccctcccccacatcagcagacc
ttactggaacaatattgtgatgactctcttccaatttaggggttccacaaacaatttctc
tctccaaagccatttccaaagcatcctgtagggtatgtgggtgggccagttgagtttgtc
tgcggagctccacaggggccagggcctggacgaactggtctcttgcaagctccccttgaa
cagagggaggcatgtgggcatatgcacgtcgagtcagattctcaatgtcgtttgctaaaa
ctctcagctgctctccaggaagcctgcgtctattattcagttcagaacgcaggaggcctg
actgttcaaattggccaaaacgtcgtttcagagcaccgacaagtgcattatagtcatgtc
tgtgttcagggcttagaagtaacaagcaggacagggcatcgtcagttaggcacatagcca
attcaagagctttgcggtcctctgaccagcctccagctcgagccagcaattcaaattgag
catgaaaagcttcccaatcagctttgcctgaaaatttgggtgttttaacagtcactatag
ctgtagcgccgcggccgccactgcattcatatgcgtcggcagacagcgcggatccgtggg
cgccgccatgtttatttacatcgtcaggcagcgcagctccgtgggcgccgtcatgtccat
ttttatccgcacccggcggggttccaaaggtgccgcggcgtatatttacatcagccgaca
gcgccaacccttgggggctgctatgtttgttttcatcagtacctcgcgttgtaacatggg
cgccgccatgtttgtttgtttctctcgtgactgttcggtaactctcggcggcactcggct
ctggtaacgaaagcccggcgtctgctgccatccgcctcgtggcatcaatcacacgagctc
tgtgagattcccatcgatcttcctgcttaatcaagtgctcaggaggcgacattgatccat
ccagagccccacgaaacctttgactttggtccttagattcggactttatttttccttggg
tcttcttccacatcgcgttggttgcaggacgaaaaataagtaaatgcggctatccagttc
acttctgacaccagtgtagcagactgaagaaggtcaggaagcgtttagcagtcaaaactt
gtcttttattgaacttttgcacgttgcagacagagtaatccttttagctcttcacataaa
acaactctctctcttgtgaaccaaagaaaaaccccagatacctgtcaatctctcgaaaac
ccgccccctccctctcaagtgcgcagactcctttttcccgtaatccagccccttaaagcc
ctacattacccaacataaatacacgccaaactacaacaaccaggaactgtatttaaacct
tttctagcatgctac
>TE_00000065_INT#CLASSI/LTR
tgtcttgttttgcgtttaactttatttgttgcacggggcgtgcagtaattaaataaggag
acggacagtgagtaccaacaacttccagctttaatccacaacgtgttgccgtattacagg
ttaaccatcactagtaaactcttctactagtcgtaaattagtgtcgcaaatattcagtgc
ttacatgaatattacatctccctttttttcaaaaaacaacaaaagaaaatgacacattgc
atcactgaagtgtatatctaaattattaaacattactttagcataaacataaagggtgct
ggattaaacagaattgcaacagaaggcacttaatataagaacaaagtgtccatttctttc
tgacagcccataccagattttagatttcgttctctcacaggggcagcgatccgcctacac
cccagacgaatttcaaattacaaatcaaggatttctcttggtcgcactgctcgaccggat
ctggtatgatattgtatgggctgcacctctctgacttttaaaggctgtgctggtatttca
gcatgtacaggaaacattggcgatgtattgctgttttgattttcttcaatgtttgcagaa
ccacaaggctccacagcttcctcttttgtacagagaaggtgacgtcggtttctccgatac
acctgaccatctgaagtgcgaacatgataggatctttctgtgttggctggatgaacaaca
acagcaggcttccagaggccatgttcctgtatgcgaacaggttgtcccatgcgaagttgt
gacagttgatgcgctgaacgatcataatactttttctgatgctgttgctgctttgccctt
ttacagcgagcctctgtgactttgacaatttcaggtagtagctgcttgtttgtggttggc
agtatggatcgcagtctgcgactcataaggagctgagcaggtgacttaaagctgtcaaca
ggtgtattcctatactctaacaaactgagatagggatctttcccgtccatcatggctttt
gtcaacatcgattttgtgatctgcacagtcttctcagccaaaccgttgctctgggggtaa
taggggctagtggtggtatgtgtgaaaccccatgtctttgcaaagtcttcgaactccttg
cttcgatattgtggaccattgtcggagacaaatttctctgggataccatgtctcgcgaag
atcactttcagtttgctgattacagtggcggtcgttgtgttggtgagtttgtccacttca
aagaaccggctgtagtagtctactgtaatcatgtattcttcatgattccatgtgaaaaga
tctgaagctacgacttgccatggtctggttggtatttcatgagaaatcatgggctcctta
gtgtttgaacgacgttgctccaggcaagtatcgcacgtttcgaccatgtgttctatttgc
ttacacattcctggccaaaataacacatctcgtgctctttgctttgacttttcgacaccc
atgtgaccaacatgaatacgtgtgagcatttcttgtctgagtgatgttggtatgactatt
ttctcacctttgagaatgattccattggtcaatgagagttcgtctcggaagttccagaaa
tcactgacctctgccgggcacttcttcctctctccaggccatccattcagaatcacttgc
tgcagccgaatgagctggctgtctgattcagtctcaacacggatctgttgcagttttgtg
tcactgactggtaagcttttatataccatgtgaacttgcatgtccattccttcactgaga
ttgtcgtgctctgtctctatggattttctagagagggtgtctgccactggaatctccttt
ccaggtcggtgtatgatggtgatgtcatatttctggagctgtagaatcattctttggagt
cgcggcggagctgcagccagaggttttttcatcactgattcaagcggcttgtgatcagac
tctactatgacttcacggccataaacatactgatgaaaacgcttgcagccaaataggacc
gcatatagctccttttctatttgagcgtagctcacttcacattcagtcagtgaccttgat
gcatagctgagcggctttccgtcctgaagtaggactgctccaaggccatactttgatgcg
tccacttgaaggtgcagttttttctgcgggtcataatatgctagaactggtccaggttcc
ttagttatgaggtctttcatttttttgaatgcatcatcatgctgagaatcccatatgaac
tcgctggactgtttaagcagttgacgaagtggtgcattgatgtccgataaacagggagca
aacttcgacaagtaatttatcatgcccaggactgtttcgagctctgctttgctctttggt
ggctccatgtttttgatcgctgagaccttttcggggtccggcttgattccttcagcagat
aagcagtgaccaaagtagcgaacctcggtagcactcacaatgcttttctcagggttgagt
tttacacctttctcacgagacctttgcaacatcgcatgcaagttgtcgtcatgctccttt
ttggtttgtccgtacaccaggatatcgtcaacgattgcaacgacaccccttaaaccttcg
tacgtctcatcaattttgcgttgaaattcatcctgtgcggaaatgatgccaaatgggaga
cgtcgaaatctgtaccttccaaatggagtgttaaatgtcgtgagcttggatgactcctct
gtcagtttgattgcccagtaccctgaacgggcatccaacacactaaagtattttgcaccc
attaatttgggtgtgatgtcttcaatcgtcggtaaagggtagtgaggacgtttgatcgct
ttgttgaggtcacgggggtctaagcatattctaagtttgcgggttcgcggtttttccaca
actacgagtgcatttacccagtcagtgggctctgttacccttattatgaccccttgtctc
tccatattttgcagctcttctttcagtctgccacatagggccagaggtacccttcttggg
ggatacacgactggagttgcgtcggatttcagatggattgtgcattcccctgggaataat
ccaatgccatcaaatacatcagcatattcctccataatgcatttgtcctcttttaatgca
tttactgagagcactagctttattaagtccaggtcgaggcatgcttttagacctaacacg
ggcggtgcttgtgtgttaactatgtaaaagttcattagtgtttctctgtccttatatctg
catggcagtgcacatgtcccttttactgtgagcacttgaccaccatatccagtgagactg
tgtttagtcggtgagagtttgcactgagctttaattttatcaaatgtgtgcagtggaatg
acatttacctgcgctccagtgtccaacttgaaactaacttcagtttcctctacccctagt
agtatgtctgcaaatgcttgttccatgtcacctggtttttgtgagactgaatccacgaaa
aactctgcaggtgggtcttcttcacaatgtgaaacctctctgctcactgcatacatattc
tttttgcaaacagaacgacatactttggcgaaatggttacgttttccacatttgccacac
tgtttacctttagcagggcatttctcagatggaccgtgagcctggttgccacagtaaccg
caacttctgccgcgctccgtgacgtcattgctgctgcgatgtgaagctttcacttcagct
ttctttgctctcttctgtgactctctctgtgctgtgacagcgtgcagcacttgatcgcgg
ggattgtatgagctgtttgcgaacgttttgagctgagcttgtgcaacttcgtgtgatctg
gctatgtccatagccttgtctagcgttaactccgaaccaacgctgagcagcttctctcgc
actcgaggagagtgaatgccaaacacgatgcgatctctgaccatttcctcactgtctgca
taagcacagtctttcactaatagtcttagctcggttacaaattgctcaaaactttcattt
gctccttgtattcgctcatgaaatttatatctggcgaagattatgttcgttttgggcatc
acatatgcttcatacttgtcgtagtatgtttgcagtacctttgcttcgtctgccgtcagc
gcccaggtgttgaatatatctcttcctttttctcctatccataggagcaaatagctgcac
ttttcgtcttctcccctttttttcagtggacctgcgaacatgagctctgcatgctgtctg
aatttcctccatgcgtcgggtaaattagacgattcccagttcatgtgcggcgatggtact
cctgctaaatccattttttaaatttacttttcttctgacaccatgtcttgttttgcgttt
aactttatttgttgcacggggcgtgcagtaattaaataaggagacggacagtgagtacca
acaacttccagctttaatccacaacgtgttgccgtattacaggttaaccatcactagtaa
actcttctactagtcgtaaattagtgtcgcaaatattcagtgcttacatgaatattac
>TE_00000083_LTR_s_2#CLASSI/LTR
tgtcacggtttatggatctgtgtgttcctcctgtatgttatgtatcatgccttgtgtgtt
gtcatgtgtgagggtgtgtgtttgtttaccttttgtgttgacagcgtgctaggatcagct
gatgtcatcagctgacttatcatcctccagctgaacctcatttggctggctataaaattc
ctcctgtggtatgtgctggttatcagtccgttgttgtccttgtttgtccttgttcctgac
tgttgtctcccagtatcatccgctgtctgtttgatgtcatcgttgtggtcagtggctctc
ttttgtttgaactttcgtgtgtcctctgttcattaaaacactcgcatttggatcctcctt
gtcttgattcgtgacagaacggactgatcaaacatggatccagcgagtatctccggcctg
gctgaagttgttgcacacgctaccacacgcatgaacagacatgatgatcagatggtcacc
atcagtcgcgctgtccaggcgctggtcactcagatctctgatctcacaacacggttgcaa
cgtcttcatgctgtcggtcttcagcagcctgttgcagctaaccttagtccatctatgccg
gttcctgagcgaacagctggattttccgagcctcgccttccacctccagcgttctactcc
ggagagcctgagttttgtcgagcctttttagcgaagtgctcattgtacttttccctgcag
ccttcctcgttttccacggaggaatcgaaagtggcgtttgtcatcacgcttctcaccggg
agagcggcgcagtggggaactgctgtgtgggagaggaaactcccatgctgctcttcattt
gacaccttttcgacagagcttaaaaaggtattcgatcgaggtttggcgggcagagaggcg
gcacgggcgctaacagagttgcagcaggggcaacggagtgtcgctgactactccattgag
ttccgcaccctggcggccgagagcgaatggaacgcgcaggcgcagtgggacgtctttctc
catgggctggcagaccagataaaggataaaatattcaccctggatcttcctaaaaccctc
gacgaactcattgatctggccattcgtgtggattctcgtcttcagctcagggagagaaac
acgcgacgcacgcacgctctggtgagatcaccttttccggctgtcacggtagttccgggg
caggaggccacgcccctcgcggatcccgaaggcatgcagatgggccgctctaggctgtcg
ctggaggaaaagcgcagacgccgcagcaaggacctggtgtttcacagcggtggtgttgat
cacatcgcgattgagggtaaaagccagagcccgtcagtagaaaagagtttactgacgggt
ggagtatctttgaacaaatcttcccttgcagctactcttttgaatgttatgttggagtgg
tcatctggcaattttagtactcaagcaattattgactctggggcggagggaaattttatt
gactctgctttagtaaaaaaactcagacttcctgtgatttctctctcccaacctatatct
gttcatgctcttaatggttcttctcttccgtccattactcattcaactggtccaataaga
ctgatcacctctggtaaccactctgaaattattcatttttttttaacagaagctcctgtc
actccagtagtccttgggcatccttggctggtaatacacaatccacatattaactggaga
caggaatctgtaatatcttggagtgagagctgtcatgctacgtgtttgttgtctgcctgt
tcttctgtgtctcgttctgtttttcaggaagaacacatggatctgtcaaacgtgcccaag
gagtacctcgacctgaagagagtgttcagtaagtctcgagctgcttctctgcctccacat
cgtccctatgactgtgctatagagttattgccaggtacgtctccgcctaaaggcaaactt
tattcgctctctgttccagagagggaggccatggagaaatatatttctgattctctagca
gccaagatcatccgcccttcttcatcaccagcaggggcggggtttttttttgtgaaaaag
aaagatggctccctccgtccttgtatagactaccgagggctgaacgctatcacggtaaag
aatacatatcctttgccgctgatgtcttctgccttcgaacgtctgcagggggcatccttt
ttcacgaaattagacctccgcaatgcttaccatttggtccgcattcgagaaggcgatgaa
tggaagactgcctttaatacccccagggggcactttgaatattgtgttcttcctttcggt
ctgtccaacgcccctgcagtcttccaagcactcgtgaatgacgtgttgagagatatgcta
gatcagtttatttatgtttacctggatgacatactgatattttctcattctctccaggaa
cacgttcaacacgtcaggcgagtgcttcagaggctgctagagaatgggctttatgtcaag
gcggagaaatgcgtttttcatgcacagtctgttccttttctgggacatatcgtgtcagtc
gaggggatgcgcatggatccagagaaagttcaggctgtggtagattggccaaccccagat
tcccgcaaggccctgcagaggtttcttggttttgccaatttttaccggcgtttcattcgc
aacttcagccagctcgccgcacctctgactgccttaacctccctcaagactccgttcagg
tggtccaatgcagcgcaagttgcgtttgatcgtctgaaaagctgctttgtttcagcacct
attcttattgcccctgatccatcacggcagttcgtggtggaggttgacgcatcagaggtg
ggggtcggtgctatcctgtcccagcgctcttcctcggacggcaagatgcatccctgcgcg
tatttttctcatcgtctcaacaatgctgaacaaaattatgatattggtaatcgagagctg
ttggccgtcaagcttgcattggaagagtggcgtcattggctagagggttcgggggttccc
tttatcgtttggaccgatcataaaaatctggagtacatccaatccgccaaaagattgaac
tctaggcaggcgcggtgggctttatttttcggacgtttcgatttttccatctcgtaccga
ccaggttccaagaatgttaaacctgatgcactttctcgaatttttgatcactctgagcgc
gcatcatctcctgagaccatcgtgccacgcagactttttatctctgctgtcacctgggag
atcgagtcgagggtccgcatggccttagaaggggtaacgcctccgcctggatgcccaccg
agtcgtttatttgtgccagaggaattacggtctgacgtcatccgttggggtcactcttcc
aagttggcctgtcatccaggggtgagtcgtaccttgtatctaatcaaacaacgattctgg
tggccagttatggctcgtgacataaggaattttgtgttggcttgctcagtttgtgctgtt
tctaagacttccaatcgcccccccgctggacttcttcagccgctgtcagtgccatcgaga
ccctggtcccatattgcgctagatttcgttacgggtcttcccccctccaacgggaatacg
gtgattttgaccgtagtggaccggttttcgaaagccactcactttattcctctgcccaaa
ttaccatcagccagagagacagcggctgctgtcattgaccatgtctttcgtattcatggc
ctcccgacggatgtggtttctgacagggggcctcagttcatctctaaattttggagagag
ttttgtcatttaatgggggcgactgttagtctttcttctggtttccatcctcagagtaac
ggtcaaacggagagagccaaccaagatcttgaacgcatgttacgatgtttagtctctcag
aatccatcctcctggagccagcagctctcatgggttgagtacgcacataactcattacca
gtgtctgccacgggcctctctccatttgagtgtagtttagggtaccagccacctgctttt
cccagtctggaatccgaagtcgcggttccctctgcccacgcctttgtccagaggtgtcga
cgtacttggaatagggccagacagaccctccttcaagtaggtttgcgcaccaaggctaaa
gccgatcgccaccggtctaagcctcccgtttacgttgtcggtcaaaaagtgtggctttca
tctaaaaatattcctctccgcaccgtatgtaacaaacttgcacctaaattcattggcccg
ttttctgtcaccaagatcattagtccggtggcagtccgcctcaaacttcctccagcgtac
aggagaattcatcccgtttttcatgtctctaaattgaagcccgtttttcatacggccatt
aatccgcccactccggttccccccccgccgcgtctcgtagaaggggagacggtttattcg
gttaagcgcattctggactcgagacggaggggacgaggattccagtacttggtggactgg
gagggttacggtccagaggagaggagttgggttcctgcaagggacatattggatcattct
ctcatcgatgattacaatcgccaggtaaactcttctgggagcgccaagaggcgctcttag
gagagagggtactgtcacggtttatggatctgtgtgttcctcctgtatgttatgtatcat
gccttgtgtgttgtcatgtgtgagggtgtgtgtttgtttaccttttgtgttgacagcgtg
ctaggatcagctgatgtcatcagctgacttatcatcctccagctgaacctcatttggctg
gctataaaattcctcctgtggtatgtgctggttatcagtccgttgttgtccttgtttgtc
cttgttcctgactgttgtctcccagtatcatccgctgtctgtttgatgtcatcgctgtgg
tcagtggctctcttttgtttgaactttcgtgtgtcctctgttcattaaaacactcgcatt
tggatcctccttgtcttgattcgtgac
>TE_00000089_INT#CLASSI/LTR
gattggtgccgtgactcgtcgtttggtttgctgattgctgaccaccggaggtgctgcaag
agtgaggactgtcgcaggagctgggtggtgccgccttcgttaatctgcatggccggagcg
attcctcagtgactggtttgaaaaaaaaaagaaaaaaaagaaaaaaaagaaagacttttt
tttctctttgcttaagttacatggacatttaattcaaaggacattttaaatttgagtcta
tttgttttgcgaagtgtaagataaaaggggtttcaatatgttggatgaccaggaggataa
gttaacatccgaaatcagcaatattgctgctgggagagggaggggtgctctactaaccac
tcctgacaaaggtttttggtttatgggaccagaatatacaagcactgggaggggcagagt
gctaagaccatcatttgaaaccagaccagatgttagttgtagcccgataattcgatcaga
gaaacaagagggtaccaaaaatgaatcgaaaatttccagtgacatgagtgacctgataag
acaaattggctctgaaattggcgtagccatcagagacagtctgttacagaatagagattc
aggtttgtcacctggtaatagttctcgagaaatgcctgattcttccaaaactgacatgcc
gaatgctacaattatcgatgccaccaaactaaatttggtactgaaatctgagataactgc
tccaccttattatcgtggtgatggtacagataagtgctctataatagagtgggaagaact
gatgagggtttacattaacaaaagagaaatagtggatactgaaagggtcgaagaagtgac
gaacagacaaatggggagggctagggacatcataaaggtctggctgagtaacaagacgat
tactccaactgtagattcagttttcgcaatattaagacaccatttcagtgattgcagtag
ctcagggatgcctttagccgatttttactctgtgaaaccttactccaatgaaagcccatt
ggattattggataaggttgaacaaagcggctgaggtggctgaacattgccttagagagga
gggcagaactttaggtaatcgaagtagagaattggctgtaatgtttattcgacactgccc
agacaaggaactttccctagtgtttaaaagcaaatctgcacagtcatggactgcttctga
gattcaggagagactagatgagatgctgagggaacagaaagcaacagggcgagttacatg
tcaacatactgccaaaattcttgaacctgctgataatttgacaccgctgtctccccaggg
agcagaatcggctgcaccgccaacagataacggtgctcttgacaaagtcttgtccatgtt
ggaaaaggctctggtttgcaatgcacagtcagtacgtggtggttggtctaaaaattctaa
tagacagagccgtgtatgcagagtttgtgccagtaaagaccacagtactactgcccattg
caaaatggacaatctttgcttcaagtgcttttcttctggacacaggagcttcaattgtga
aaaaactgtgcacggggaaggcactagcgggcgagtagatgaagaacttcagggaaacta
gagagcctccgttgtggggagggcaatgtgaggctaaatgaaagtccctccttaaactct
gatattgaatcagtatattcattttgttgtgagaatgtaggcagagacaaaactgtgatt
tttcaaaatactgttcaattgctgcagaatgacagtctgttttacacaagtgttttggta
caggacaaagttcatctgagggggatgctggatagtggctccatggcaacgactttgagt
gccaatgtggtacctcaactaatagaagctgggatcttgagtcaggagttagttcccacg
tcagacattgttctggtaggatgtggaggaaaacagactagtcctgaaggtatgtgtgat
ctgaagcttgaagtgtatgggatcagttttagtgtccctgttcttgttgtaagcggacag
acagaccagctgatcattggtacgaacgtactgaaaccattgatcagagaaatgaaatcg
aatgaaggattctggcgtgttttggataaaccagatcagttaagtcagaatgaaaaccgg
caatttttacagatgctgtcaagtattgagcgatggagagggggctcaatccctgacagg
gtgggcactctgaagaccaagtctacagtaattttacaaccgatgagtgaacaccttgtc
tggggccggttgcctccgaatcagaagttttcagtgggtagcacagtggttattgaaccg
agtatgtctcgctgtgtccacagaaacattctcatcggtagagtaatctcacctctgtgg
ggtgacggttggctaccggtgaaaatgataaatccgacaaattcagaaattgtattgcgc
aaaaatgccaaagtggctgacgtttacccatgcattgctatggaagatttcgatcaggtg
caaacagttttccagaatgtggccgcatgcagcgacagttcatgtggtagcctgtctgcg
aaaagcacattacctgaatctaaggtagtcaatgactcgcgtttgaatgctctgggtctc
gatggattaagtgttgctgattgtgaggtgtcctcattttggaaaaacaaactcattgaa
ttaatcaagaaatatgatgatgttttctctagacattcgttggattgcggcgaggcgagg
gggttttgccatcgaattcggctggtcgatgacagaccctttcgtttaccgcatcgcaga
ctctcaccagcgcattatcacaaactgaggaagacactagatgagatggaacagaaagag
ataatcaggaagtcatcaagtgagtttgcgtcaccagtggtattggtctggaagaaaaat
ggagacttgcggttgtgcactgactttcggtggttgaatgctcgcacggtgaaggacgct
caccctctgcctcatcaagcggatgttcttgcagcactgggggggaatgcgctgtttagt
accatggacttaacatctgggtactataacattcctttacatgaggacgataaaaagttt
acagctttttgttctccccttggactgcacgaatataatcgattaccgcaaggcctttgc
aacagcccggcaaccttcatgagaatgatgcttactattttcggtgaccaaaatttcatg
agtctgctatgctatctagatgacttgttggttttcggtaagactgaggaagaaagtttg
cagagactagaaatggtgtttcagcgtctcagggaccataatctaaagctttcgccgtcc
aagtgtagtttcctgcgtaggtcagtaaaatttttaggccacattgtttcacaggctgga
gtggcaagtgatccgatcaaggtagaggctattgtgaatgtggcagagaaggacttaatg
gaggttgatggtattacgccttctgtgagtaaaattaggtcattcttgggaatggttata
tattatcaacatttcattgagaactgctctgtgatcgcaaagcctcttttccagttgtta
acgggtcagaagaaacctaggaaggggaaaggaacaggtagaaagttagttacagttcga
aaactcacctctgatgactggacagatgaatgcagagaagcggttgaagagctaaaggat
tccttggttaaacaggttttgctggctcatcctgacttctcaaaaccgtttatactttct
gttgatgcatcgacgaggggacttggagcagtgctctcccaagttcaggaggggcatact
gttgcaaggccaatcgtttttgcttcgaaggcactcaatcatgcgcaatccaagtaccct
gctcataggttagagtttttggcaatgaaatgggccatttacgataaattcagtcattgg
ctccgtggacacaaatttacagtatggacggacaataatccgcttaagtatattttgacc
aaaccgaagcttgatgcctgtgagcagagatggattgcgaagttggctccttttgaattc
gacatacaatacatacctggaacgaaaaatgtggtggctgatgccttgagtcgagagcct
tttgctgtacctaggattttgcacagacttaccaggacaccgtatgatgttttgaagcat
gaagcagagacacttgaagtagggcaggtgcaagatacgtttcatttgtcctgtgaaatg
acaaagggaaagatttgtgagcaattgtctgagtcgcagcaacatcatgaagtgactaac
ctggtacaaagtgtggtaggaggcaaagtgtcctgtggggaggtgtcagctattttgggt
tcgcatagtcactgggaggaaggtgcagctgttagggcagtcacctatgtacagcagtta
aggtgcttagaaaatgctacacagagccctcttgctaaacttactcacgctgatctgctt
gataaacaatgtcaagacccagtgataagtagagtaaggtttttcgttgaacgtggcaaa
cagccttctaggaaagaacgaggtagtgagtcgagggaaactctgcaaacactcaggcag
tgggccaaatttacaactaagctaggcatactgtatcgtgtgtgtaagaatccgacaacc
agaacaaggacgtaccaatatgttgtaccagcagtcttaaggggactggtgttgaatggg
gtccacgacgacgctgggcaccagggtcaacaccgtactctttggctagcgaggcagcga
ttttactggaactcaatggagaaagatgtgaagatgtatgtcgcacaatgtaaaagatgt
atactgagtaaaacacctgagccggaggccagagcgccacttgtatcaataacaacgaca
gcgccacttgagctggtttgtattgatttctggtcagccgaggatgtcaataacaaatca
gtcaatgtgttggtagtgactgaccactttacgaagctttcttgcgcgtatgtctgtcca
aaccaaatcgccaagaccgttgctcgtgttctttggaataattttttctgtgtatatggt
ttcccagcgaggatccactctgataggggtgcaaattttgagagttccctaatttcagaa
atgctgaaactatcgggcgtggagaaatcgcacacgacaccatatcatcccatgggtaac
ggtcaggctgaaaggtttaaccgtactcttgggatgatgataagatctctacccccgagg
tcaaaagcaaaatggccgcaattgctgaattctctgacattttcatacaattgcacgagg
catgagacaactggctacccgcctttctttttgatgtttgggcgcacgccgaggttgcca
gtggacgttctgtttgagagtgttcttttggatgggggtgctgttgatgtgagtaaatat
gtccagtctctgggacgagatctgagggaggcaatgtcgcttgcacaacaaaatgcacgt
caacagcaaggcaaacaggctgagcattataatctgagatgcaagggtcattctttacag
cctggcgatagagttcttctggcgaacaagggagagagagggaaacggaaattagcggac
cattgggaaagtacagtgtacatcgtaggaagcaaaaattgttctttgaacacttatggg
atccgtcatccagttactggccgtgtcaaaattgtacataggaacctattgatgccggta
atttttttgcctctacctgcttggggtgattctgcatctccagaaggtaattttagttca
cattctgtttcatcacagtctgatgttcaaggatgtgaaattgctgacagaacgtcccaa
tggattgctagcatggatgaggttgtaatgtcgagtgatgatgagttgacaaatgatgca
attgacaatcggtaccttggcatctgtgatcatgacatggggacacaagctgaacatgtt
gaggggttggaatgtctgagcttttctgaagtagtgtctgactgttctttcagacctccg
gacattagaagtgaacactcctgtgtagctgagcctcaaaatgttgctccgatttctcgc
agtgccatacccactgttaatgataattgtgaagctgtgacagtaggggaggaggttcta
gtgggttcacctcaccatacggcagatttttgttctttagcaggacaggccagtgtgcaa
caaggtacacgcaccaggtttggtaggcttattaaacctgttagcagacttttacataca
atgtccacacaaagagtttgccctgttattgatgtgtgaatttctatttccaaagttttc
attgttgatttctttttgtttgatagattgcatacccgtcaatttggagggatggacgtg
tttctggtggtcctagataaagttgtttattaaggaaaatgttatagtgaccatctagta
gtgtgtcatgattaaaatcgtgtatatggcatgatttttcagacgatagactgaggatta
gctacccttgagttatctgaatctctaacgagatagctttatagctgaattacctttatt
tggttgtgtgacatgttaacactattcttgaacattaagtgtctatatgctgtgcaataa
tctagtgcagaacagtgggggtgg
>TE_00000089_LTR#CLASSI/LTR
gtggcgtgtgtgtgttgttgcactagattattggttcctttttttattatcggaagggta
ttttattttgaaaggcggtttaaaggaaatagacatgacaaacaattaattactttcctt
ttacttcaatattttgcgttcttcttatttcagtgtttaaagtttctatagtgttctctt
tacatccatgtgaaaaataatataggtatttataagcgagtatgaccgcgtaggcgcgag
attatagctgacgtagtttccggtgcgcgctcactttgtgagatggcgtccaacagacag
gtgcgtttttcggctcctcttataaatgcctatattgttacattgatatggatgtttaga
ttattcagtatcttctgtaaggttaactattgtatcattattgtgagggaaacagatttg
gatcatatttgagtgtggagcgttttatataagttaagtttaatgagcacaatggctagt
ccaaattaaattctgtgtatgtttattattttttttctttttctttcattacatataaat
tatatatgtaaaatgtgaattagggctttaaatttaatcgggttgacactttacatttat
ttctgagagggtttgtgtagcatatctgcattttcctatgaaaatgagaacaaatgagtt
taaaaattttgtactgatcaaagacagacattgctgtgttgtgaagatttgttggactga
tgtctgttattttctttatgatacaggtatgttacaaatcacaatttgatgtattttatg
tattgtttttgtttatttttaacatggttattgtgctcatgcactcactttgtgagatgg
cgtccaacagacagacagacattgctgtgttgtgaagatttgttggactgatgtctgtta
tattctttatgatacagacagagagacaagaataaactctggttcgatcacattgctgta
tggatcctttcatttaaaccatcaaacacaacgcagaaggacatccattac
>TE_00000100_INT#CLASSI/LTR
tgttggcgcagccattttcgtgtatggtaaccggtatataatcttaattacacggaggta
aaataactcacgtctctcctcggttttctgctgaaccggaatacatttatttgcatatgt
ccaaatatgggaagcaggtaacacatgacatgacagtctgagggcacatccaatagtaac
gctaacacccccacttgcactcatactgtacagtatacaaactgtatatggtaacacaaa
tgttcgatttacataccaaacaaaaaacctttgaatttttccagcttaaactttgtcact
ggtttagtcatgacatcggctaccatgtcttctgtgggacagtactcaacagtcactttt
ccatcgctcagtgccgatcgaatgaaatgataccgtacatccacatgtttgcatctttga
cggcacactggattctttgatagtgcaatggcaccttgattgtcctcaaaaatctgtaca
ggcatatacatgcagtcattttccatactgtccaataactgtacaaggtacatgctttct
tgtgtggttacagtcagtgccatatactctgcctcgcatgtcgatagagctactgtggac
tgtttctttgacttccatgagatcaaaggaccatttgcagaaaggctgaaacagtaccct
gttgtgcttcttctgtcatttagatctgaggcaaaatcagcatcacaatatgccacaagt
ttaagtttttcatcacttttcttgtaacatagctcctgatcaattgtacccctcaagtac
ctcataacatgtttaaccgtagaccagagctgttcgtttggtttggacaaatactgtgat
agtttactaagaacccaacttagatcaggtctagtacatgtcattaggtagatcaaacta
cctactgcctcacgataccttttaggatcaataggatcactatcactgtcgtaatccaat
ttcagctcacatggtgttgatctgggtttacagtctaacatattgaatctctccagtatt
cgcaatatgtatcttttctggtttacccttacagttcccttactttgatcgaaatcaatt
cccagaaaatgtttgagctttcccagatctttcattttgaattttgatgtcagcatttct
ttcacatccttcagtaaactgttgtcactagcagctatgatgagatcatctacccagatt
attatgatcaccctgtctttaccacttcgcttactgtacacacagtaatcagccagattc
tgtatgaaatcattttcagtgagatacacatgtaacattttgttccaatttcgtcctgat
tgttttaaaccatacagtgatttgttcaatttacagactagtttatcacctctgtttgat
ttgacttcaaatcctttcggctgctccatgtaaatctcacaatctattggagcgtgtaag
taagccgttttcacatccatttggtgaagttcaagatcatattgtgctgccatttgcatt
aaggctcgaattgatgtgatatttgctgttggtgagaaagtctctatgtaatctacaccc
atcacttgactatagcccttagcaacatatctggccttgtatgtctctgtctcatctata
ttactcttaatagagtagacccatctaccccccactgcatgtttaccttctggtagtgta
gttagggtaaatgtattgttttcttgtagtgagctaatttcatcttccatggccttaacc
cacatcttagactcattggaattcatagcttcctcaaaagtctgtggtaaatcgcacatt
ctgtaacagtaatcaacattagtaagaatctgatcatcactctccacatcagatacataa
tctgtcaaatactgtggggctctcctatttctcttaggataacgtgcgcattgttcacca
ctctcagtttgagcactactctgactctctgtctcagttgtcttttctggcgtctcatta
gtaatgttatgtgttgactggggagatacatatctctctctatgagaatcatcatctgac
attgtgatttctgtctgtgtctgatgatcagccacacatcttgttatgaatttcacaagt
ctgtgcttcagaacttttcctgtgtctggataataaatcaaatatgcagggctgttttta
tcatatcctacaaaaatccctttttcacatctagcatccagcttctttttgtcgtgtttg
tatgcgtagcatactgaaccaaatattctcattttagagagatcaggctccttcccagtc
aatgcatagtatggggtttggtgtatacggctattgtagcacctgttgcgaattactgca
gcagtcattaccgcgtaggtccacaacatcttgggcaggccgctctctaagatcatgcat
cttgccatctcaaaaagtgttcgccaatttctctcggcagtcccattttgatggggcgaa
tatggcgctgaagtctcatggcgtataccattcttacttaaaagagactgaaactctttt
gctgtgaactctgttccattatctgacctaacacactttatgcgcccataaggtgctgtg
tcagcaatgaacttttcagttgctcttgcagtgtcacttttagcttttaaaaagtaaaca
aatactgcaccagagtaatcatcagtgaatgctaaagcatacttgaagccgtctttagct
tctgggtcaattggaccagctagatctgtgtgcactagttcgagtgcagctttagctctt
gtatcaggctccctgtttcggctctgtacaaatttaccctgtgtacaaatctcacaattt
aaattagatttatcaatcttccctgttattttcatccccttcactacattttgcaatttg
gaaatgtcttcataattgcagtgcccaagaatttcgtgccaggtttggatatcataacat
gagttacaactatcagtatcaccatctccattagcagtgttcagataatacagtctattg
tactcatgtatgctaaattttgtaccgtccttatgagtcagtttgtcttgtccttgttga
aagctgatcgaagctccgtttgttgttgctgctttaacagaaaaaatgttttgtggatac
gatggtatatacaaggcgttctttagtatcgttttcactttatgtcccgcgctgtcaatc
aagtgcacctctgcgtcacctcttctctgcgcaactccactcgcctttgttccgtccgcc
aactcaatgtagtgtttctccggttggaatttgtcatcaaactgtttgaatttcttaaga
tcagtaatgatatgcgaggtcgcgccagtgtcgaccatcagcccttttcgctgtatttcg
tatgatctgtagtcactggctttgaagataaatgtgtgttcctcatcatcgttcttgtcg
ctagccagtttaatatcatctctcctttttcgtctacagttctcgtctttgtgtgttgag
cttttgcagtaattacaccactgtcgtttgcagtttaaggctgggcatgtacgcattttg
tgccctttctgttggcagttgtaacacgtaatgtccgagtatgcgagcccttctctcccc
ttgcgtcccgagggggaggcatttgctttcatcacgttatcttcactggcgacactgtgg
aagttttcagtactctcaaaatttctcagcttcgttttaaactcagcaaacgttatttct
gtatcactctgtgtgatatgtattgcaaacggtttaaacgagtccggcaaacctttcaaa
atcatcgcaattagaagtccatcactaagggtttcttctgcatttcttagtgctgtgatt
gcggtttcagctcttataatatagtctgtgacactctcacttggtttcttttgtaaagaa
gttaactcggtatacagagaaatgattcgcggcttccctttgccagcatagtaggcccgt
aaaatccgcagagctttcctaccgtcatccgcggcatctctcatgacaagtgacaaactt
ttgtcatccaggtactggattaattctgcatacgcttcttcatttttatcaggtccttca
tcatcatcagcatgtgcggaggcctctgatagcaccgtctctttcaatcctagcaaccgc
atgtgtcctaaaaactttgtttcccaaagttcatagtttttctcatctccgtcgaaacac
aatctattccatcggttactcacatctcttctgggcccataacctgttggcgcagccatt
ttcgtgtatggtaaccggtatataatcttaattacacggaggtaaaataactcacgtctc
tcctcggttttctgctgaaccggaatacatttatttgcatatgtccaaatatgggaagca
ggtaacacatgacatgacagtctgagggcacatccaatagtaacgctaac
>TE_00000102_INT#CLASSI/LTR
tggcgtcgacgcgccgccgaaatcaaaattctaaataaaagtctcaatactaaattcaca
tatattggatagaaaatgtcaaaataaaatcactaaaacaatgaaaaagattttaatgaa
aaagacaatatcacaggtgatattataacccgttacatacacccctttttgatttcatta
aaatctgcctagaattcaatcacttggtataggtcctcaatgaaactaattcatttattc
aacttgaaagttacccactaaggagtcaagaaaacatcagggtgatcaagcctaaaatct
tcttggaatagtatgatgccttgtacaccatattatgacccaaccctttttattgtccat
tcgaattcaaaactagttcacctattcaccttcttaacaactctaccagcccgggttcta
acaccctgaatgtcaggaacagcagcctgagtttgaaactgtgttggtgtaggttcttct
gtgtcacaattcaagtcagcatccagagatgtctcattgttactattctccaagtcacgt
aactgattactggactctcctccattcatatcaagctgatctgattcaaggtctttctca
gcatcaatgtcctgtgcttgagaggtttcaaactttgagacgactgggcttctaatctcc
ttatcctctaaatttataatcacacctcctgaatccactgaatcacagtcttgcatggta
atctcattctcattataacaagtgtcatcatctgactcgctcactgagactggaatgatc
ctctccttatcagacgcctccacaggtaggaaactgatatccagcaccatgtttctgtgc
actacttttactcttccattctcatccttgatcttgtaagtgtgtgtttggaggtttctg
tcaatcacagtgtacaccacaggatgccacttgtctgatagtttcctcttccctctttct
cctttatttgccaccaacacacggtctccaatattcagacaaattcctttaactctcttg
ttgtaacccttcgcttgttttctctgttctctttcagaatgtctctgtgcaatctctgca
gcttcgtgaagatgtgacatcaaggatttcaggtaagtactatgatcgacgactactgga
tcatgtaggacttggccaaacatagcatccacgggtagcctaggcacacggccgaacatg
agttgaaagggagcaaaccctgttgtctcatggactgtagcattgtaggcaaaagtcagt
gtttgtatttgctctggccatttgtgcttctcttttaggggcagagtacggagcatgctt
cccaaggtacggttgaacctttcgacttccccatttcccatagggtggtatgcggtggta
tgggatttggagacacctgagagtttcaacagctctgctaagagagcactttcaaaattg
gccccttggtcggtgtggatgcgacctggaaatctgtacacacaaaacacacggtcccat
agtttccttgcaacctgttttgctgactgatttgaacaagggaaggcatgtgccaacttt
gtgaaatggtcagtcaatacgagcacatctacagagtgtttctttgcatcctctgcggtc
cagaaatttaggcacaccagttccattggcatagaggtcttgatgctttcgagaggggca
cgggcagatggttctggagtcttggctaagatacatctctgacagcacttgatataatca
caaatatctttccccatacttggccaaaagaaacgttgacgggctagatggatagttctc
gcttgtccctgatgacctgctaggtcatgcacaccccggagagctttttccttgaggcaa
gaaggtaataccaactgataccgcttgagtttgctgtgtggatcttgtgtgactctgtat
aatactccctccttgatcttaagtttttcccaatgcctgagaagggataaagctgcagga
ttcattttggctctttcccgccttgacggttgacgttttaagttcagaaagggcaccacc
cctgatacggccaaatcagcatgttgcatgtcacacatttcatctgcagtaatgctagga
aggacatcagtacaggttggaacgaaatcctggtaagactggattaactgcacagccctt
gcttgggatgtctcttcccactgatcatgcaaatttaagcaagctttgatagtatcgctg
tcagatggtaaggtaagacaggattggaggcaaatttgtaagttctgagctccctgacgg
aatgcatctctgacttcatctccgttaacctctttagcttccacaagtaagtctcgataa
ctctcctttattagcctactgctcactgtcttaacaaaagggtctctactcaatgcatcc
tttactatgttctttgttcctggaatatgcttcagctcaaaggtgtaagctgccaatttg
gacacccaatgttgctcacatgcgtcaagtttggctttagacataacatatgtgagggga
ttgttgtctgtccaaacagtaaatgtttgaccctttagccagtggctaaatttctcacac
acgctccatttgagtgctaggaactcaagcttgtggactggatagttccgttgggattta
cttagagtcttacttgtgaatgctatagggtgagcacgctcttcacctgcaggcacttga
gataatacagcccccaatccatctagggaggcatcgatcgccaagattagaggtcgagta
tagtcagggtgtgccaacaccacactttgcaatagactctccttgaggctattcaatgaa
tggtcacactccacagtccaatcagtcggcttgagctttctgtaggttccagctttagga
tcacccttgatgctcctcttccttctttgcccagccgtaagagcgaagagtggctttgct
aaggatgaacagccaggtatgaagtgttgataataaaggatcatgccgagaactgattta
atccttcgcactgatggcgtgcatttttggtcttccattagatcaaacttggagagtttg
gagataacatcaactttcgctggatcgactgcaactccatttccatctataatgtgaccc
aagaatctcacagaagtcctcattagatggcatttcttagggcttaacttaagattgtac
tgtctcagacggctgaatacgacctctagcctttccaatgcttctggctcacttggagtg
aacactagcagatcgttgagataacacagcaagctgctgaagtttaagtctccgaagatg
cttaccatcattcgcataaaggatgccggactgttgcatagcccttgcggcatcctatta
tactcatgcagcccaacaggggtcgtaaatgccgtgtattttttatcttcttcagccatg
gggatattataaaatccagatgtcaggtgtatggtgctaaagagagtgtttccgcctaaa
gcagccagacaattagactggtgtggaagtggatgtgcatccttgattgttctcgcattt
aaccatctgaaatctgtacatattctcaggttgccatctttcttccacactagaactaaa
ggcgaggcgtattcactcacagacttccttattatcccttgttcttccatttgagacaaa
acctgccgtagcttttgatagtgtgcaggcggcacccttcgataaggaagtctgaatggg
cgcttatccattagtcgaatgcggtggacaaaacccttcacttctccgcagtccaaagca
tgcttggaaaacacatcattgtatctctccagtaactctactaacttctctctagtgtca
tggctgacagaacaagattgaatgtcaatttcagaaaggccaacagtctccaaacgctgc
cttaaactatctgacgaatgagatagatgttgattctcatcgttaagcacccctgtttga
cttgacccttggaaaagttcaaaatcctccacggcgacacatgggaatacatctgccagt
ttacgattccttttgagagtaactggtttgtcagagaaatttgtgacttttacagggacc
catcgatcagcccataatggcgttacaactctccccaccatgatgtctcgtgatgcagat
cttgaagttgtcggttccatcacaactgtgcttcctggtgacatgggaacatttttgggc
agctttccccataccaaatgttcttgctttgctaacagagtgacacactgctgtaacttg
actgttcctactttgtctggcaactctgaacccttccatcggcatgtgttggccaaaaca
tccaagaactgctcacatcctgtcgtcggttcccctgagagattagaaacaagtcgccaa
tagtcactcgtgcctttcatacgatgtgcgaggaatttgatcacatttgtgccaataatt
aaatcatcccgctggccgggtacaacaagaataggtacttgacagctctctccatgaact
ttcagttcaacctcatacatgttactttacccccacaccccactaagatgacatcctgct
gaagagctgtggctgtagacaagacattttcacttaacatcctcttttctgctatgtcac
ttagggtgcgagccattgagccagtatctagcatcctcttcacagtatgcttattattaa
tggtgactggtgcatagaacaagttgtcaaatacttcaagagtttgcacattttgcgcta
tcactttggtccctgatggagcctgtgcacatgcggtttcataaaactggagaagatcaa
cattctctaggggttctctactgaggctcacgcatccccctccacaacgtgagccatcca
gtttaaacctgccgagcccctgggtggcgcttgacttggcctgaaacgttcgttcgtgca
ttttctttttccatgaccaggctgataacaagtaaagcacagatgttcacgccgacagtg
tgttacagtggagtgatcacgggatctgcacactttgcaaagcttactctgagatggttg
ggatggcgtttgggcattttgagaaagtgctcgatcaagaaggttaatcaaagtcctcat
acaattgtcatcactctgtgctgcacgtgtgatgctgacatcacactcacctggctcttc
agaaggtacaacactcactgcatccttgtgaggggtctgaatgcaagcagttacatgcct
tgtaacagaatggcgttttggtttggttgacatttgctctctttgatctgtctggtatcg
atcaagctgctcttgaatctcctgtgcagtccatttttctggagctttaaagcgaaacac
tgcagagagggtggggtcagggcagtacttcacgaacatcatggctgcttcctgacacgg
attttgcatctgccgtccaagtctcttcaaagcctcctctgtgagatctactgctttgtt
aagacgcacccaatactcaatagggttttctcctgctaatggaactgtaccatagaagtc
tgccaagggcatacaggaataattaacatcgccaaagtgttgtttcaggatgttcataat
aacttttgggttctcaattggtttcaaagttgaattacagcggagcgttactttgacgat
atccttcgctttacccatcaatctgcttaaaatctcttgatgctgttcagctaatggtgt
acttctctttcgcagatatgtttccattagttcttcccactctcgcacactgagcttatc
agttgaatctccccgatagactggaggttccttagcatccgactgcataatcaacctgac
ccccgtcaaattaagtgaaggtatgtcagtaaatgtggttttggtggcacctaagctttg
tgactgagtgtttgcattttcttctcccttactactagcttctttttgtgatgttaacat
tgtctgtccaacttgttgaacaatctgtgcaataaacccttgccaatctggattatttac
atcaggaacagctaaaggcacggtgtcagctgtggggctagctacctggtcagctatacg
tgtggagcataacacttgcggcttcccattaatcttactttctctcccaattggagtaac
gccaaaaaatctccccctaccaagacctaaaccagtcattgtctcatcgaaatcatcttc
atttaaactaaatgccatgttcaacttagaaaaatatagaatatagagaggaattaataa
taataaaataaaaatatgtacctttaagaccaa
>TE_00000102_LTR#CLASSI/LTR
aaccggtctgctttcgcccgctgttactggcctctgcgttgtgtgtaaggaagacaagga
cacgcgctacttcattcaccggagaaggtttattcaagcccaacatggactggccaccat
agctctgtggattgacatcaaacagtagctaaatctcttgtgggtcatataacagcagta
tattcctctccccagccagtgcaaagtgaactgctacttaactttaacagtcaggaaaat
tatatcattaacataatgaaacctactgtaaatatcaataaaaatcaataaatgaacata
aaacactgagatgataaaatggaaatacctgtggattgacatcaaacagtagctaaatct
cttgtgggtcatataacagcagtatattcctgtataacataatgtctattagttgctgta
atcacagatttacactaatacaaaatgtatcacatccacacgatataactacacattcct
gattcatccacacttaaatcatacaacagaacattgtaatacatctaaacagtaccaaca
gcattaaatggaaacattttatacactttagatacttaatttactcagaaaacgaggagc
acagcaaaacacctacctctccccagccagtgcaaagtgaactggcgagaggcgcgcgag
taatctaaaatggcgtcgacgcgccgccgaaatcaaaattcaaaataaaagtctcaatac
taaattcacatatattggatagaaaatgtcaaaataaaatcactaaaacaatgaaaaaga
ttttaatgaaaaagacaatatcacaggtgatattataacccgttac
>TE_00000105_INT#CLASSI/LTR/GYPSY
gaataatctgaccaaacgatggatgtggcagagaagggcaccatacgcttcgcggtggta
caccagggagcaatgctcggccgccacgaagaggagctctctgccaccagacatgccgtg
gacagtctgtctgctaaggtaacggagcttaccaaccagctgcacagatttcgccattgg
ggtccgtctaatgctgaccagccaatgtctgaaccccgtgtgaacaagcccccacgttat
gtgggccaaccctctgacagtgtgaggtggtgttttcactacagtcatctacctatgcca
ccgattgctcccgagtggcatttgttctctctctgctcactggacgggtgagagaatggg
gagccgccgtgtgggaggctaaatctgactgctgttctcactacgcctcttttaaggagg
aaatgttgaaggtttttgacagatctgcgctgggaagagaggcttcccgtcagctcgcgg
tgcttcgccggggtagtagatctgcggctgactttgccatccagttccgcaccctggcgg
cgaccagtgaatggaacgagccagcccttgttgcccgttttttggatggtctctcctccg
aattgaaggaggagcttttttcctcttgtctggactctcttatagggagggcgattcgtc
tgaataaacggttggggttgcgccgccgctccagaggcccccctgaagagagggggatgc
catccttccccccgtctcccgctcccacccccccctccggaacccatagaagtgggtggt
ttgcacatcacaaccgctgagtgtcaacgccgcctaattaacaggctctgcatgtactgt
ggggccgctgtccatttctttgccaagtgcccggtaaaaggggcaagctcaccagtagac
tggggagttctggcgagcgcgatatccttatcccccactccgttgcggcgaaccactctc
cctgctgtcctgcgccatggtggcacctctatttcctgtgaggcgtttattgactcagga
gctgaaggaaacttcatggatgaggcgtgggcattacgtcatggtattccctccatcgag
atagacaacccacctacggtgtacgcgctcaatggagatcttttgcatcaagttcgacgg
atcaccatgcctgtgtctcttaccgtctctggaaatcatcaagagacaataagatttttt
ttatttgactctgtcctttccccattaatactctgccacccctggctatctaaacataat
ccccacattgtctggtctgatgggactgttttgtcttggagtcttacctgtcatgataaa
tgtcttgtctctgctgttcctcctgtctcttctgtctctgtgttgcaggacgaaccaggt
gatttgtcaggcgtgccagaggagtatcacgatctgcgagcggtcttcagtcattcccag
gccgcttctctgcctccccatcaaccctatgactgtagcatcgatctcgttccaggtagt
actccccctagggggcgattgtattctctatccaagcctgagcgcgaagcccttgaacaa
tatctctcaaaatcactcacagctggcaccatagttccctctacgtcgcccgctggtgct
ggtttcttttttgttaagaaaaaaaacagctcgctgcgcctgtgtattgactatcgaggt
ctaaacagtataaccattaagaatcactatccgctgcccctcctgtcatcagcttttgag
atcttacaaggggctaaggttttcactaaattagaccttcgcaacgcatatcatttggtc
cgcatcaaggccgggcacgagtggaaaattggctttaatacgccgctcggccacttcgaa
tatagggtccttcccttcgggctggtaaacgccccttctgtgttccaagccctagtaaat
gacgtgctcagggacatgctgaacatcttcttttttgtctaccttgatgacatttaaatt
ttttctccttcgctcgagacccatatcctccaggttcgccacgtactacaacgcctgtta
gagaatcgacttttcgtaaaagcggagaaatgtattttccatgcggactcggttccgttt
ctaggctatatagtctccaacgtgggtattagcagggacccagcaaaagtacaagcagta
acagactggcccatcccggcgacacaaactgctctccagagatttttgggtttttcaaaa
tgttaccagcggtttatccgaaactttagccaagttgttgcgccattaactgctcttacc
tccacaaagtctaattttgtgtggtctcccgctgcccaagctgtgttcaacaaacttaag
catttattctcatccgcacccatccttgttatgcccgacccctcccgacagtttattgtg
gaggtggacgcctccagctccaccgttggaagccgttctctctcaacgctcggtcaccga
taataaggtccacccttgcgccctattttctcataagctctcgcccgcggtgcgtaatta
tgacgtgggtaatcgtgaactcttagccatttggttagctttaggcgaatggccacactg
gctcgaaggggcggctgtgccgtttgaggtttggactgaccattgcaacttgacgtacat
ccgtactgctaaaagactcaatgctcgacaggcgtgatgggcattattctttgggcgatt
tgacttcaccatctcttatcatccaagttctaaaaacatcaaaccagatgcgctatcacg
tctgttcaatccctccgacaacgactccaccctggaacccattcttgctaaaggctgtgt
tgtcggagccttagtctggggaatgaaacgtaaggttaaacgagctctcgcacgggttaa
aacccctcagagatgcccagagaataaattattctttcccaaacctttatgataggctgt
gctccgctgggcacacgcctcaaaattggtagcccacctgggggttaaaggcaccctaac
cgcgatccgtcaacgtttctggtggccgtctatcatacgcgacactcgttcttttgttat
gtcttgcccagtttgcgctcaattcaaaagtagtaactttccaccctcgggtctcctcag
accgttacccattccctcccgcccgtggtcttacatcgccttagacttcgttactgggtt
accaccttctgcgaacaataccattatccttactgtagtcgatcgcttctctaagtccgc
tcactttattcccgctcccaaactcccctctgcgaaacagaatgccgtactggttttcag
ccatgtttttagaattcatgggctaccagtagacattgtttctgacagaggtccgcaatt
cacttcgtgtttctggcgagaattctgccgacagataggggctactgccagtctgtcatc
aggcagattcaagcgaaacgcgtgaatcaaattctcggttgcctcctccgcaccttagca
gcgcagaatcccttctcgtggagcgaacagttaggctgggctgaatacgcgtataacgta
taacgcagggggcgctcctcgggggagggatt
>TE_00000109#CLASSII/TIR
aaacatgttcctagcaaggttttacttggtatacttgaaatacccaggcaggtgtgttga
ggcaagttggagctaaaccctgcagggcatcggacctccagaaacaagatcggtgacccc
t
>TE_00000118_INT#CLASSI/LTR
tgacgaatttcaagattgtatggctgtaccattaatgcccaacgcatcaagcgctgatta
tggttgtacattctgctcagaaaaacaagaggattatggtcagtatggacaataactgga
tatgaactacctgaaacatagacatcaaaatgtctcaacgctaagagtaatgccagggtt
tctttttctatggtggaatagtttaactgatgtcgattaaacttagcagaaaaataggat
acaggatgcaccactccgtcagcaccctcctggagaagaacagctcccgctcccacggca
ctagcatccacctccagctggaacgcacgagacacgtcaggagcggagagaacaggagca
ctgcaaagaagggattttgcagacaaaaatgcctgttggcaatcatcagtccaacaaaac
tcaacctttggactgcacaatcgcgttaacggagctaccacgcttgaaaagtttttacaa
aaacagcggtaaaatcccaccatacccagaaatcgacgcaactctcgtctcgtagcaggt
acaggatactctaagaccgcaaagatttttacatctacaggcttcacaaacccatttccc
acttgcttacctagataggtaacagaagctttagcaaactcacactttttgagattcaag
gtgagggaagcagcagataaacggtgaaaaacgtcagagagagatgaaagatgttcagac
caagtcagagagtgaattactacatcgtccaagtagatgttacagtttggaacatcaccc
aacacgatagacattaaacgctgaaaagttgccggtgcgtttcgcaaaccgaatgccatc
cgcgtatactgtagaaatgcgtccggagtcacaaacgcagagatattagatgcgcgctcc
gatagtgatatctgccaataaccttttaagagatctaatttcgtgatgtatttcgcagca
ccaaggttatcgatgcagtcatcaatacggggaagtgggaacgcatcaggcacagtaaca
gcattaatttttcgaaaatccgtacaaaaacggaaagatccatcagctttcggcactaat
acgcatggagagctccacgaactactacttggcacagcaaaaccatttcgcaaaagataa
tcaacttcggctttcattacctctctcttatttattggacagcgataagcatgttgctta
atcggtaatgcatctccgacatcgatgtcatgcgtcaggacagcggtaccacggggcaca
tcactgaacaaatctggaaaactctccaaaagcttttgtatatcctgcacctgatcatgg
gacagataagtaagctgagaaggcaaagttagtaacaattctgagtttttcattaatcca
ccgtttaacacttcaatcggcatactaaagccatcatccacatcctcgggtaacgtgcaa
gtcagcaaagacacaccctcctttatgtcagtcgctggtttccactcacctgcagaaaca
ctaacggtctcagtatcagcacggtcgacataggacttaatcatattgacatggcaaaaa
cgagtctttctcctccgatcaggagtatggattatatagcccgtttcgccaaccttactt
ttcacaaggtaaggaccagaaaaccgcgcagtcagagcagacccaggggtaggaattaaa
atcaacactttctcacctggcgaaaaattacgcaccactgttttttggtcatagaaacgc
ttcattttctgttgagagagtgaaagagcttccctagcaagatcacaagcttttcgtaag
cgctcccgcgtacgagaaacaaagtcgatcacgttagtcttacgagaactgataccaagg
aattcctcctttagcatcttcattggccctcgaatttcaaaaccgaacaccaactcagat
gggctaaatcctagggaatcttgtcgcgcttcacgcattgcgaataaaacaaaaggaaca
gcttcgtcccattcgtttccagtttcaacgcagaatttacggagagcagattttaacgtt
tgatgccaacgctctaaagctccttgcgactctgggtgatacgcactggacacaacatga
gaaactcctaatgcttttagtgagtttttaaacacgcgagaaagaaagtttgaaccctgg
tctgtttgaacaatttttggcaatccaaaagttgtgaagaattttgttaacgctttagtg
acagatttagcagttatattccttaaaggaatcgcttctgggaatcgagtagcggcgcac
ataacagttactagatattggcaaccagattttgcacgaggaagaggaccgacacagtcc
accaaaactcgttcaaatggctcacctacagcaggtataggacagagaggagcaagtggc
acagactgattcggctttccactcacttgacagacgtgacaggacttacagtagttggca
acgtccgattttaatcccggccaaaagaaatgcctaagcactcgatggtaggtcttatta
attccgagatgaccggaccaaagatggtcatgagccaaactcaacacagactgtctaaat
ttagatggaaccacaatttgatatacccaatcgtcctcattctctggctcactcaaagta
ctaacccactttcgcatcagcacggagtctttccaaacataatgacagtttcgccggtac
ggcgaactaacctcagcatttgtgcgacatttttgtaatgttggatcacccttctgcgca
tcaatcaaagcttctcgagaaacaggcaaatccataccaagatcaaaacgaacagacgac
gtcgccgtttgatctttaaccacagattctggaagcacatcatctcccagaatctgggaa
aaaatagagtcgttaaggcacttattttctgaacgatcacattttaattgtgctcgagta
gtaacgacactaggaaaaacttcgggaaaagtttcagcgcataaatcaagttgcttttca
taagaaggaagattagtcacctgcacaaccggcataactttaccaccagcaatatcattg
cccataataaagtcaattccctttactggtaacgatgcacgcactgccacttcaaaacat
ccagatgccaactccgatgttacccacacacgatgcaatggtacggttacataccccatt
tcaatgccttgaataatcgtgctggtctcacacgcagtggagtcgcaaaaatctaaagcg
tctgctaaaatgaaagattgagatcctccagtatcacgaagaattcgtacggatttccta
ccaccgtccccctcattcagtgatacaaaaccgtcgaagacaaaaggtttgaaacatgga
tctggttcgggaatggaagaaaaaggcagagttttgactaaaaccgaacctcggggctgc
attgattcctgtcgctcctgttttcgttgtaaagtacggcattcagacattatgtgtccc
aaattatggcaatacctgcattcttttcgagattttaagctagaagaagcccacacttta
ttttcaggaattttctcattctcgtgtccggacaacacattctcacctgtacgcttaaac
acagttttgtgcattaacgcatattcatccgctaatacagctgcttgttgtacagtgctg
accttctgttcgtttaagtataaagcagtacgttcaggaacgcaatttttaaactcctct
attaacataagctctcgcaaagaatttaagtctgtaactttacatgcttttacccagcga
tcaaacagtattcctttctcacgcgaaaactcaacataagtttgagatgcagattttttc
gtagtacggaaacgctgtctataatgctcaggaactaactcatatgcccgcaaaatcgca
gctttcatagcctcatactgaatgctatcctccacagaaagtgatgcacagacctcctgc
gccttacctgttaatttgcattgaagcatcaaagcccatacctcgtttggccacttcaaa
gcagtcgcaattcgttcaaaagcttgaaaatacgcttcaacttctttttcacggaaacat
ggaactagtgcaatattctttgctacatcgaaataccttgacggaattaacgcctcaggt
ttctcatcagatggaacagaattcacaacgatactggcatcagctggggcagtagccacg
tctacgccaccatttacgttaatagatctcacaggtgttttagataaagtctgagcagcc
tgtaattctaactctcgcatacgcactttcatatctgcatcaattcgatacatttcaatc
tgatgttttaaatcatcttgtctcgcttgagctcgatcttgtgtttcaagttgtaatcgc
gctaaacgaagttttaaacgccaatctgaacgaaattcaggtgatgcctcagaaagagaa
gctggttcaaacttaggcagggaaaaaggtggacatacctccccattaaccacatcccct
ggtgtagtcaaatcaccaacccgcacttgtgaagaaccttctgcatccactaatgattca
gcagcttgggtaaccactgtctctgttacaggaaagatacatttgtcaatcagaaaatca
cttatacacgcctttatctctgctttacgctgagttttaacaacaggaatttcaaaatgt
tgagcgatcaaaaataaatcgtttttacagcacacttccaattcctcaacactaggttga
tctatgaaattatttaaatcaaaagttgccatccttcaaaacatatgttgtgagcaaaaa
aaaataaaaaataccaaacacacagcccagtcctacacctacctaaccagaaaactaact
aaactcagctagtcttcagagggtaccgattaagagtttttttctctcccccggaatacc
tccaaaaataataaactaaaataataaagcaaaacaataaacagtcagccgtagccagac
tggcgcaaagcacagcctgttggcttactctaactcacccaggcaggagtcggtaaatga
tttactcaccacataagctagtcactgaaaaacacaaattttaagaattttacttaatcc
aggacgagctcccatttatgttacgaaccccagttttttaaggctcgtctagggaagggg
ttagcaacataaaaggacacagaaaccagaattacaattctctatttatttagagaccag
aaaatacgtatcctatttaattaaggtggcaacagaaatataaatcattaatcaaacaat
aaccaagtcaaagcaattgctttgactaacaaacaaaacatatattataaagaaaatatt
gataaaaaacaagaaaatcatagatcaaagaaacggcacaacaccagcatggctcctcag
cagcggctgcacaagacgcgcacagaagttcggaccttcttcatcagggcaagatacgga
gagattctcagcaagtacgggtcataccctccaaagagagacaagatcgcgaggatcggt
cagacgcgctggaaatcaagagccaccccgacacacactcagcttccgcttataaaggcg
acaagttgaattagcggcaggtgcaaggcggagccagcctcaaagaaaagaaattgcaat
taataaaacaatcttcaccacaacacaatcacgaagagaataataataataataataata
ataataatgaagaaaggctaaataaagaataaaccgtgac
>TE_00000118_LTR_s_0#CLASSI/LTR
aaaatatttatgttacgaaccccagttttttaaggctcgtctagggaaggggttagcaac
ataaaaggacacagaaaccagaaatacaattctctatttatttagagaccagaatatagt
gtcctatttaattaaggtggcaacagaaatataaatcattaattaaacaatatctaagtc
aaagcaattacttaaacaaacaaacaaaacataaatcataaagaaaatatagataaaaaa
taaaaacatagatcaaagaaacggcacaacaccagcatggctcctcagcagcggctgcac
aagacgcgcacagaagtttcggaccttcatcagggcaagatacggagagattctcagcaa
gtacgggtcatactctccaaagagagacaagatcgggaggatcagtcagacgcgctggaa
aacaagagccaccccgacacacactcagcttccgcttataaaggcgacaagccgaattag
cggcaggtgcaaggcggagccagcctcaaagaaaagaaacagcaattagtaaaacaatct
ccaccacaacacaaaatcacgaagaataataataataataataataataataagaaggaa
ggctaaataaagaataaaccgtgac
>TE_00000149#CLASSII/TIR
aggggcggactgggacaaaaattcagccctggcactgtagccacaccagcccacattacc
acaccgacacagccccacccacagacacgcacattcactatttattttggtgtacagatg
gtgaaataatatgacattcttgccagattttgattatgtatgggtaacctcggattgggt
cggcccatcttgaaaccaggcggcagttgccgattgggccaaatgcttaacatttattat
tattattattattattattattatcatcatcataatatcacatctagcaagagataaaag
ctgtctgcacttaaaaacaatacatatttaaaaaaaaactgaccggcccacatttaaaaa
ttggtccggcccttctggcatttgccagaattgccagatggccagtccgcccct
>TE_00000151#CLASSII/TIR
tgggggcttaagcccctgatgtattgtcaaaagcccctgatctcttggaatatgttgcac
ttaaataaaaaatatgttgtataacatttattttgttatctaagtactgaaaattaccac
atacatcacgaacattccacttaacgcagcttttgtgtcgggtaattaaatcgtcagctg
ttcagcagtacctgtttctaccggcaggtgggagtggctctgttgtcacatggtgttaaa
aaaatcccaccactgcacttcattcattcattattttgaggagctgaagctaatgaggta
ataatacaactctttcgcgaaactgaatagttttaacaactgatgaagcttatttgtttc
cacagtataaaatgtgtgtagttttggtgaaataaaataactataatcagtaaaatgtgc
atcatatcaatgtaaaaacatgcaagttagtcaaaaaaacgtaaattgtactagctttct
agatatgatatagatatgtagacatttatatgatatagcaagtcacatctgtttctgtaa
tagttaaatcacagtgagtttatgcatctagcttattattagttatattctactgtaaca
tgcaatgtcaatgttgggtgggtgaggcaacttctttggggctaagcccctcatcccttt
cgaccctagcaacgcccct
>TE_00000156#CLASSII/TIR/PIFHARBINGER
taaacaatcataaagtcttcgtgctgcaggaattaggaggtttgctgaaggtgcagctgt
ggtgcagtgaggggtttgcgtctttcataatctacggcagtttgcgttcatttaacagta
gattgattaataaatccatttgaaacagtcccttaaaagttactttcagtttcgggcttt
ggcgcgttttgcactcacgcacaagcgtaccgtgctaaagtccaagtcacacctcttcca
actgggccagggctggccaagtgaaccgtgcttgagcccgattcagagcactcacacttc
tgaaatgatccgggaaatgggcctggcacgg
>TE_00000169#CLASSII/TIR/PIFHARBINGER
ctaaaatgtaaaataaggttaatcttagggcctactcacactatgctatccgaaccgtgc
ccaggcccgtttcctggatcgtttgagaagtgtgagtgctctgaatcgggctcaggcacg
gttcacttgggctttggcgcggtacgcttgtgtgtgagtgcaaaacgtgcctgagcccga
aactgaaagcgagacgtgacttttaagggactgtttcatatggatttattaatcattctt
actgttcaatgaacgcaaactgtcgtagtttattaaagacgcaaacccctcactgcacga
cagctgcaccttcagcaaacctcctaattcctgcagcacgaggactttatgattgtttat
gagcgtcaaaagtggctgatctgttcggtgaaatatttgactgcgtgtcactgcatatca
aacgacttaaacgatataactaaagaaatctccactgtgctgagcgagagcgcttactga
acagcgcatcatcgatgacgtaagcgtgcccaggcccgaatgtaatgtgagtgcgggccg
tcgggggagacgggaggggggacaagcgtgctttggcccggttcaaggcaactgtacata
gtgtgagtacgccc
>TE_00000177_INT#CLASSI/LTR
aacgcttctcttcctgatgacgcaaatcactcaggcggacacagagaactgcgttctgcg
ttgtttattctgtaacagaaatatacatcctctggcaacagtatgcatttaaacatgcat
cgcctttctgcattcagcaaccattttctgctgtgttgccacataaagtcattttaacaa
aacattatttatttacaaaagttcaacatacctgtaacagaaatatacatcctctggcaa
cagtatgcatttaaacatgcatctaaaaaaccaaacaaatagtaagaaatcacccctgca
catattaatgtcatcattccagctacacatagcatgagcaaattaaaccacacaaagttt
gttacacacggcaatcacttgacagatttgatctaaaacatcacttaatgttcatattgg
acttgtatgtgttattaatatgtgttaaaatacaaaatttgtcacatttagctggagcac
attttacctaccgcctttctgcattcagcaaccattttctgctgtaggcggggctttgca
ggtgaaaggtgaaagaaacaattacacactgttgccacaagaggtctctcaacagccaga
aaataaacaaaataacccattttggtgaaagacaattaaacattattttaaccctgttac
atccaccccagctgaatttcaccaaaatcgcgaacatgcggaaaaaaacgataagataca
cacaataatctgtcaaaatacaagaccaacacacagagaaactaacaactatcaaagtat
cccgtaaggatgaataaagaagagactggcgccatagtctcaacttatcaactgtctgca
ggatgcccaatatacaccccacaactctgcgacaaaatacatcaaagttacagtaaagtg
tgtacaccaataaaaatatttgagaaaataaataaatgaaataataccactattattagc
cttaagagtaaagagagaggaagaaaaaaaaatcacatagaagcagagcttctttagttc
ccaaatctcaatcgcaaaacatccattaactgtctcaaaaaaacaactactctcgaagag
cttgaacaattgacttacaaatggatgttacataacccctagaattatggcttacgtctt
gtcttgacatagtgtagagtagtctatttactggtctgatgacacgtccaaaacgtgatg
tcgctcgggtaaatacacggggaaagtcatcctggacttgtcttagactaccacttgaat
tgcatggctgactgggtagtggaacggaaccagcaggttgctcaggacgaacaagaggaa
catcactcattgtattcaccacatcaagactggctgttgtgctagcaggacaagacattt
cactgtgtaggtcagcccgatcagagttatcctcaggtaactgagagacccattccagag
ttctaccaacacctgttacactagaacagatcgttccagtgtcctcaacaatggacagat
catctctgatagacactgagtcagctggaatagggataacactatcaaactcaccaacag
cagtagtgcctatatcagcatcagaactcacattgatggactcatccaaacagttaccac
tagggacaccatctacagtctcattctgatctaagcacaagtcagcatcgtgtaaagggg
aattctcagctgacgagaaaacatctgttcctggatcacttgaaggggacaaggatccag
aatcatctgtcagtggaagaaagttgactagtaataacaaattacggtgaactactttct
cctggccggtggtagtattacgaattctgtatgtgtttgtatcaggaaatttttcaatca
cgatgtagattgcagtctcccaacgatctgaaatttttttctttcccctctcagcacgat
tcgccaacagtacacgatcagaaatgctaatatcagacccttttgtcttcctattataca
gcacagcatgacgatgttgctccttagaagcatgtttctgagctattttcatagcctcag
aaagatccttcgtaagtgaagacacatacttggaaaaatcagtagttgttgagtcactca
agacactttgaaacattagatctataggcagacggggcaccctcccaaacatgaggtaga
aaggtgcaaacccggtagtctcatgcaccgtacagttgtacatgaaagtgagagactgta
accgcctcggccaatcagacttctctccaggaggcaatgcacgaatcatattaccaagcg
tcctgttaaatcgttcgacagcaccattccccattgggtggtatggggttgtacgggatt
tcctaacacctgacactctgagaagttcactgataagattgctctcaaagttagctcctt
gatcggagtgtattctctcaggaaagccatagatgcagaagaatttgtcccataaaacct
tggctacctccttagctgactgatttctacacaagaaggcctgagccagtctagtaaaat
ggtcggtcacaacaagaacatcaacagatttgttttgtgagttttctgctgaccaaaagt
caatgcagacaatctgtagaggtctgcttgactgtatgttaactagaggagctctatcac
tgggttcggcggtcttgctgacgacacaacgctggcactgacgtacatattcacgcacat
ctctgtcgagagataaccagaaaaaacgttgcctcactagactgagggttctgaactgac
cttgatggcctgcatgatcatgtgttcctttcattacctcgactttaagtgattcgggga
ctacaaactggaaacgccttgtcttcaaaaagctatccttcgacaccctgtaaagcactc
catcgaccatcttaaatttttcccaatgtttcaaataccttacaacttgaaaaggttcat
gcgctctctctcttctcgaaggcctacggcatctctctacgtactccacaacgcgagata
aaatgctatcgctgcgttgtttatcacgaagctcactcactgagtacgcaggaagacaac
catagtcattatcaaccacctgaggcacacagtgtaaatttgatattgcacgtacttgtg
ctccagtctcccagtcattatgggaccgaaacactgctgaaacctcatcacttgaaaaag
tcatgccattgtggaaaacagaatctggccgaggaaattgatcatcactatttgttgact
gtctaaacgcattttgaacagaaacatcagacatctcagtcatattgttcctgagacaat
caaaagcttcatgcaacaacctgtgtcccacgtgcacaaacggttcgcggctcaaagcat
cggcaactagattccgagaaccagggatgtacttaatatcgaaatcatagctggctaact
ttgctacccatcgctgctcgcaacaatccaattttggcttagtcataatatgggtcagcg
gattattatcagtgcagacggtgaacttgttaccttttagccagtggctaaacttgtcgc
acactgcccattttaacgccaaaaattccaacctgtgagcaggataatttctttgtgacc
gagaaagcgatttactggcgaatgcaattggcctagccattgtatctccctcttgcactt
gagacaaaacagctccgaggccatccaatgaggcatcagtagatagaataaagggctgat
cgaattttgggtgagccaaaactacgctgttgatcaaagatgacttaagcccctcaaaag
atctaacttgatcctctgtccaatgttcaggacgtaacttacagctctgcagagatcttt
tccgcctccatccacccttagagttcttcatctggcctgagagtagatcaaagagaggtc
tagcaatggatgaatacttgggtataaaatgttggtagtagttgattaagccaagaaatg
accggacgcgtttctgacttggagtcacaccatccttctccatcaaatcagcataagtca
ttctggcaatactgtcaactttacatggatcagtagagatgcctgtttcgtcaactatat
gcccgagaaatttcactgatcgtctgagaaagcaacatttctttggtgaaagctttaagt
tgtgtttactcaacctactaaataccatctcgagacgctccaaagcgatcttctcattag
gggcaaaaacaagtagatcgtcgagatagcaaagtaagcttaagaagttctgatcaccaa
agattgcagtcatcattctcataaaactacccggactgttacacaacccctgtggaaggc
ggttatattcatacaaccccaccggtgtagtaaatgcggagtattttctgtcatcatcat
gcaagggcatattgtaaaacccagatgtaagatctaaggtgctgaacaggcaattgccac
caagtgccgccaagcaatcagcttgatggggaagcgggtacgcatccttaaacgttcttc
tatttagccaccggaaatcggtgcaaatgcgcaagtccccgttctttttccaaaccagca
ctagtggagaagcaaattcactagtcgatttacgaattatttctctttcttccatctcgt
ctaggactttgcggagaacctgatactggctcggaggtattcttcggtaaggtaggcgaa
atggtttggtatcagtgacatgaattctgtgtacaaatccctcagccttaccacaatcaa
ggtgatgccgagagaaaatattctcgtactgtaaaataagttctcgaagcttattcttac
agtcttcagaagcctcacatgagttaatatctaatgcacccagaccagcatgttccaact
gtttaaccaaatcctcccgtcgatctaggcaagttctggagtcaaccctttgagtacagt
taaacagtggatcatcattacaggtgggtacaagattctccaaatcctcaagtgccacgc
atgcaaacagatcggcaatttttgcgttgcgtctcaacaaaacttgctgatgagacaaat
taatcagcttcagcggcacccaaccatcaccccacaacggtgtaacaagcctagccacta
acacgtgcctaggggccgatctagaagtagtaggctcagttatcacagtactaccgggtg
aaatgacacaagacttattcaacttaccccaaaccaagtattcacgcccaggttccaaac
acactgctgacgtacatctgactgtaccaatcttgtctgggatttcctcacccttccagc
gttccatcccagccaacatggaaaggaacctttctgattcctgatcatcattcagacatg
gatgagacaaggcattccagtatgcaggacaacgtttagactcacggagcacatgtttaa
tcacatttgtcccaattattagctcgtctagttggccttggacaactagcgtaggcacaa
tgatcttgcagccataaacttccatctcaatatcataagcagatttaggcttcactcgag
tgccaccacaccctatcaggactgcatcaaaattggatctattctcttttgtcaacacac
cagcatcgaggagtttggcctctgctttttcactcatcgtacaggccattgacccactat
caagcattccgccaagcgtcaacttgccttccacgatgactggtgtgtaaaacaaactag
aactactgctaattatgtttgtgttctgtacaattacattttctgtcaactcaccaaaat
ctacactcaccgcatctgcagcttcagcactggcaacattctcatgggagtcatcatcta
gacccgcacatccccccaccatatacgggtctataagtttcccccactctggttgcgccg
agctgacaccctgcgtggacatacattctgtgagtgacctggtgaaaaacaagagaagca
aagcctatctctaaagcaatgagttttggtggtgtgcgtgttagccttacaaacatcaca
ttgtacactaccttgcctataaactacattttgagggctcgggactctagaattttgtgc
caccttttctagcacttgttcaagcatactcatcatccgactgaagatctcactatcagg
cttctgcacgttttgtttcgtgtaggtgactggttcaatacactgagcctcagacaagct
actcggaacagctggaggaacattagacaggtctgtttgaatgttagactgacaataatc
agttgtcttttgtgggtcagtgcaatgtatagaagcgacagtgtatcgaggacgaggatt
aagattgctcaggggagttcttttttctctttgatagtcatccaaccttcgttgaatgtc
cctcgcattccactcatcaattggtttgcatttaaaaagacacaacaattcagggtcggg
gcaatgtttcacaaacatgcgcgtcacttccatgctaatgttatccataaatctgccctg
tctgcgcaatccttcttcagccaaatccgctgatttgttaagcctgatccagtaatcgac
tggattttctcttggttctgggtacgtcgaataaaaatcagctaagggcagacaagaagc
tgcatcactgaaatatctctgcagaattgaatagataatgtcagggttgcgtgcggcatt
tagagaagtatcactccttaatccaattttcacaatgtccctagctttgcccatcagcct
tgacattatctcatcagcttggtcagatattggacacttttgtttgattaactgtgattt
tgtcaaatcaatccagtcacggacagaatatttgtccgaaccatcacctttaaacattac
tggttctctttctgcttttacgtgcacagtgacttgaggcacatcttgtctgacactgtc
gacatccgggtctttgctgttatgtaaggcgcaattggaattaacaaccccagtctcagc
aagccgtgccatgatcgaatcgcctatttgagccccaagtcggcccatcatgtctgttat
ttgctgcaaagtttggtcagtattatcagcttttggagttgaaacaaaaggaccatgccc
cggaaaatgtcccactgtttggtttcttaatctgtgcccacgaccaacacctatagtgtt
atcgcgcactgtttgtacatgctcagtaccagggaatgactcattacgcaaagtaacatc
attgtataccccagtaagcaaagcgcccctccctctgggaacaaatgggcttgttgcatc
aaaatcagaaggaaatttttcggccataattgaatgtaaggaataataataacacaatta
tatatatatatcaagaaaaaaatagtgttctgagtccaaagtacaattttaccctaaatt
caaggatgtagatggcctgaaagaaaagaaaaaaatgaaaaagtgaaaaatatatatata
tgtaaccaaatgaccaaccagtcaacagtcagttttggaaatagtgatgaaaacacagca
ttctccaaagttcagcaatcatgtgacgatcttcagggttcagcaaacatgcgaagatct
tcagagttcatcaatcacgcaacagtcttcaaagatcagcaatcacacagcgatcctcaa
atttcagcaaccacgcggcgatctgcgttgtgcggatcctcgcgatgccacaggtcacgg
caccagtgtaacgcttctcttcctgatgacgcaaatcactcaggcggacacagagaactg
cgttctgcgttgtttattctgtaacagaaatatacatcctctggcaacagtatgcattta
aacatgcatcgcctttctgcattcagcaaccattttctgctgtgttgccacataaagtca
ttttaacaaaacattatttatttacaaaagttcaacatacctgtaacagaaatatacatc
ctctggcaacagtatgcatttaaacatgcatctaaaaaaccaaacaaatagtaagaaatc
acccctgcacatattaatgtcatcattccagctacacatagcatgagcaaattaaaccac
acaaagtttgttacacacggcaatcacttgacagatttgatctaaaacatcacttaatgt
tcatattggacttgtatgtgttattaatatgtgttaaaatacaaaatttgtcacatttag
ctggagcacattttacctaccgcctttctgcattcagcaaccattttctgctgtaggcgg
ggctttgcaggtgaaaggtgaaagaaacaattacacactgttgccacaagaggtctctca
acagccagaaaataaacaaaataacccattttggtgaaagacaattaaacattattttaa
ccctgttaca
>TE_00000206#CLASSII/TIR
tagaccaggggtgggcaaactcggtcctggagggccggtgtcctgcacagtttagctcca
accctaatcaaacacacctgcttatagatttctagtgatcttgaagacactgattagttt
gttcaggtgtgtttgactagtgttggaacaaaactctgcagggacaccggccctcgagga
tcaagtttgcccatccctggtct
>TE_00000209#CLASSII/TIR
agtggttctcaaactgtagtacatgtaccactagtggtacgcgggcttccttctagtggt
atgtggacatttatatataaatatgataacatatagcctatttctaaggtccaggcatca
tttgcaggtgttgatgaattggctactcgatgttaatactttacatttaagtacagaagt
ttttatttttactttttaagaacagcaacctttcatttttaactttaaaagcacatttta
atttaaacgttggtcttttgtgtttatttatttgtttgttttttaacatttaagtacagt
gttaatgttaaactattgttaatgtttaaagtggctgacaataatgaatatttttaataa
taggaattaatctgcctggtttttgaactgtgcagtgctgcagctgcttcatccttttca
gaggtggtacttgatgaaaaaagtttgagaaccact
>TE_00000216#CLASSII/TIR
agggctgggcgatttttcgattttttcgattaattcgaatttacgttttgagacgattta
attttatattaaatcgagaaatcgcgatttttaaaaaaatatatatttaatacattataa
tggcaccaatgcgctttggttcactctctgtatgaagcaggaagcacaccagaagcgcct
ctcggcgacgcgccgcgcagcaccacgcagcgccatggattttagaattctaaacaggtt
tctatacacacaccggcgccgcccagccacgattcaggacgcagttcatatttcagccgc
gccacagagcgccatctgattagtttcatgttaaatatcatgcgaatgtgcgcgtttggt
gtgtgatagtttaaactgtcatgtgcgcgccgtgtcgcggcgcttctggtgtgcgacctg
cttgactgcctgttaaagcgtgaagtcatgtaggattttacttgttgcattagtctgagt
cacgtctgtgtggattgtcaagaatattccctcatcaagtcgataaactcgatctcaaca
tgtatgaaggacgtaaaagcctgccatgtgaaaaaccgcgccgatcttttggtttgaaca
cgagcagaggtgagggcctgtagcagtgaaaatgaaagtacccgcccccatgacgtcatt
tagcggacctagttgaaaaccagacagatcaggcagcataatacagagagtggagcaaag
cgcatcaaatgatcggtatttaaaagggggaaaaaagaaaaatagattaaatatattatt
ttatattagacacacatctggtgcttgtatttgctcctgctatacgtccacaacttcaca
cattgggttaaattaggctttacagtttccatgttcagtccttttcttccactgtatctt
tttaagaaaaaggcagcagcattacaacctgtcattcaatcagaagacaaagtcaaagcc
gagctgacagccaatctttcctaggctcagcaaaacttgcaaaaaatacctctgtattcc
tgcaactgcaatatttacacaaatatttcttattcaaatcttcagcaacgctatttaact
cgtgaatttgttttacatttatttacaccttgaccgatttttgtatgacatggccattaa
aaatacaatgttccttaaccagatggtttttcaagttacttttaaagagaatgttacttc
agtcatgttgttgtaatgttttgagaagactagtaacacaataaaaaaaaaaaatcaaat
cgaaatcgtgaatcggtcaaactttataaaaaacctagattttttttttttttgccaaat
cgcccagccct
>TE_00000220_LTR_s_2#CLASSI/LTR
tgtgatatattgatgtttgcatttttgtatttgaaacaatagggactccgtagtacggaa
gtagttgatatagttctggcagtttcggatgaaagcagaaagtaaagctgttgcttaata
cggacgctccgactcaagtgtatcttttacagtcagatatatcacagtaaaagttggcga
cgaggataaactaatgctcggatgatggcactcattggaagtataggtgaatttgctccg
aaagcagaatcttggtcggcctacattgaacggctggaacagttctttgtggcgaatgag
ataagccaggagaagcaggttgcaacactcttgagcgtgatgggggcaacaacctatggt
ttactgaggaacttggtacaaccagaaaagccaaaggataagtcgtacaaagaaattgtc
gacaccttaaagagtcattttgaaccaaagccgttactgattgccgaaagatttcgtttt
aatcattgcaatcaaagagccgatgaaacagttacggaatatgcagcggagctgaaacag
tgtgctgtgagttgtgagttcggggcaacgctggatgaagcattgcgtgatcgattcgtg
agtggaatccgcaacgaagcctgccagcgacggctgttgtcagaatctaatctgacgttt
gcacgagcgttcgaaatcgcattaagcatggagacagctgagaaagacacgcagcagttg
cgagggcatgactcgcactcgagtgttgtacataaggtggaagtgcgacctttcagtcaa
cgagagaaaaagtgctatagatgtcatgggaaaaatcatagcgctcaggtatgtcatttt
aaggatgcaaggtgccataactgcggaaaaattgggcacattaagagagcatgcagagga
aagatggaagttggaaaaaggaaattgtatgcagagaagaatactaaatatgtggaggca
gaggaagctgaattacccatgttttcactacgggctgaggaaaatagcaaaaagtcattc
acagagacgtttgatgtaaatggcaaggaaattatgatggaaattgatactggcgcggcc
gtgagtatcatatctgagaaagaatttaaggcggtattcccaactgagccactagaggtc
gccagagtcaagctaaaaacttatacaggtgagcttatgcctgtattaggacagtttgaa
gcaaaagtgagctatgatgggcaaactgaagtgctaagtttgattgtggtgaaaggagag
gggccttcgttgtgtggcaggaattggctgcaaaaactctcattgaattggaggaaaatt
aagcatgtcagtcaagtgcaacaagtcacgtctattgaagaggtgctggagtcatgctct
gaggtgtttaaagaggaattgggcacactcagagggcttaaggcaaaaatacgagttaat
cctgaaatttctccacgtttttgtaaagctcgtccactgcctttttcaatgaaagctcaa
gttgatgcagaattagaccggttggagaaggctggcataatcacgcctgttaaatacagt
gaatgggcagcacccattgtgccagtggtaaaaaaagacaagactctaagattgtgtgga
gactacaaattaactgtgaatcaagcagtcactacagaaatttatccactaccgcggatt
gaggagttgatggctacactgagtggaggtaccattttttccaagattgacctggcttcc
gcgtatcagcaggtccttcttgaagatgagtccaaagagttgctaaccatcaacacgcac
cgaggattatttgtctataatagacttcccttcggtgtcagttcagcgccctctattttt
caaagaattatggagaatctcatgagagatcttgatgttattgtttaccttgatgactta
ttggtcactggaaaaacagagcaggaacacctgcagagactacaggcggtgctgaaaaga
ctccaggagaacggtttgagggtaaaaaaatctaaatgtgaatttggaaaaagccaaatt
gagtatttaggatttgtgctaaacagccagggccttcatccatccccagacaaagtggat
gcagtcaagaatgcaccagtacctacctgcgtgaaggagctgaaagcttttttggggttg
gtcaattactatggccgttttttgcccaaccagagtactatggctgccccgctctacaga
ctgctgagagataacgtgccatgggaatggaaacagtctgagcaagaagcttttgaaaaa
tgtaaagatttgctgacaaacgaaaaggttttaattcactatgatcctagtctaccactt
accttagcttgtgattcttctgcctatgggatcggcgctgtgttgcaacacaccatgccc
accggagaagaacgtcccattgcttacgcctcgcggacactgtcacctgctgaaaaaaag
tattcgcagattgaaaaggaggggttgtcgctgatctttggaataaaaaaatttcaccag
tacctttggggaagaaagttcaagatggtaactgaccataaacctttgttgactttgttt
ggagagcacaaaagtctacccaccatggcagcagccagaattcaaaggtgggcaatcatt
ctgtccgcttacgattaccacattgagtactgtccctcagagaaaaacagtaatgcagat
ggcctttcacgtgttcccttaccggagatgactgatgggggcacagctgccctatcagag
catattcatgcactaatagcggagcacttcgaacaagctcctttgaaggcagaacatgtg
tctcgtgtaacacgcagagacaaggtgttatccaaggtgcttaaatatgtcatggaaggt
tggccaatgaatgtggatgaaaatctaaaggcctatcacttgcggaggttagaactgtcg
gcagagagaggatgtgtactttggggcaccagagttataattcctgaaaaactgagaaaa
attgtgctgaaagagttgcatgtcggccatcaagggatggtaaagatgaaggcacttgcc
cgcaagtatgtgtggtggcctaaaatggatgcagaactggaacaggtttgtagaacctgt
gagccatgtcagatggaacaaaaagcaccccgccaggttcctttacacccctgggaattt
cctggtcagagctggaagagattacacatagactttgctggtcctttcttaggacacaca
tttatgattattgtggatgcatattcaaagtggctggaggtatttagaatgcctaacctt
acttcacaatccaccatttcaaggctgagaaggctgtttgcagcatacggacttccggaa
cacatagtcacagacaatggaacacaattcacttcggaagagtttaaaaattttatgcag
caaaatggcattcttcattccacaagtgccccaggtcatcccgctaccaatggccttgca
gaaaggtatgtgcagacatttaaagggggaataaagaaacttgcacacgtgacaatggac
ttggaggataagatctcactgtttttaatgcagtatcgcactactccgaactgcactaca
gggcaatcaccagccgatcttttccttaacagacatgtgcgcactcggctggactttgtt
cacccagatgtcactgttgctgttcgcaggaaacagtacctacaaaagttccatcatgac
aaaaggtctgtggagagatcattctctgagaaggatgcggtttaccttcgtaataccaca
ggaaaagggaacaaatgggttcctggagtgatagtaaagcaaaccggtcctgtgtcttat
aacgttcagggacaagacacagatggcactttcaggagacattgtgatcagttaagacca
cgggttgtagtggatgatcctgttgaacagatggactgctctgagactgggactgaaact
tccgttagaccctgtgcatcagaagaggaggaaccggtcatttcagagacttctgaaaag
gacagtgtaggaaatacaagcatggcacagggtctacgtcgctcatctagaattagaaag
acaccaaaacgctatgacccataatgcttaggaattacaactgtgcaaatgcaaccaagt
ttaaaatttgcaatggtctcgtaatatactaggtttagtatttttttttttctctctgct
gttgtgttaatgcaagaagaatttaacagctactgttagttttgatagtaatgttgttgc
atgtgcagtttttttttttatgtgaaggtaacagtaaatgtactgtgtttaaaaaggggg
gtaatgtgatatattgatgtttgcatttttgtatttgaaacaatagggactccgtagtac
ggaagtagttgatatagttctggcagtttcggatgaaagcagaaagtaaagctgttgctt
aatacggacgctccgactcaagtgtatcttttacagtcagatatatcac
>TE_00000223_INT#CLASSI/LTR
tggtaccaggagaaataacgaaaattaaaaagagagatgatgaataacatccgttcacca
gaggaattgaagttgacgggaaatgtcaatgagaactggaaagtttttaaacaaagtttt
gaactttatgcgctcgctatagggctggatggaaatgaacggaggaagattgcgttgctc
ttaacagtggcaggacgcagtgcactagatgtgtataacacgtttgtctttactgaagaa
gaaaaagataaatatgaggctgtgatagagaagtttgaacaatactgcacaccgaggaaa
aacgagacctatgaaaggtatgtcttcagaaacagactgcagaaggagtcagaatccatt
gagcagtatgttacagatctgagattaaaaagccagacatgcaattttggaacgctgtgt
gactccatgattagagatcaaatagtaattggagtacaagataaaagagtgaggatgcaa
ctgttgaaagagactgacctcacattagatagggcaataaaaatttgccaagcgtcagag
tgtgcaatggcacagctgaagacattcagtgaagagaaggagacagcagaagtggataca
gtacgtagtgcttcagagaaagccatgttaaataagaaaaaacaacaaaagccaaacaaa
gagagcagggcctgtggaaagtgtggcaacaaacatgcacggagaaaatgcccagcattt
ggaaaggactgtagaaaatgtggaggaagaaatcacttcgcaaagtgctgttattcaaag
aaaaaagttaaactccttgaaaagagaagcgacagtgaggatgaagaggcaccgattttc
ctggactcaattaaagaagggcaaactacttcaaaagatgaatggatagcacacatggag
gtaaatggtactgatgtcttactaaaattagacacaggagcacaggcaaacatcctgccg
atgaaagattttcaaagactgataaaaaagcccaggatatgtgacaaaaaggtgaatctg
aaaacctatgacaacaataccataccgacaaagggagtatgcagggtaagtttgtcctat
aatggacagaagaaaaatgttctttttgtgctcgtagaaggaaacaaacaagcaatactg
ggactgaaaacatgtatgcagcttggattaataaaaagagttcatgtcataaacaaagac
atgacagtgaaacagaaaaagaaagatgcaaacaccaaagaagttatgcacagtgactgg
ataaagcaatataaagaagtgttcagaggaataggacggttaccaggagaacacaagata
aagttgaaggaaacggcagaacctgttattcacccagcaagaaaagtgccagttgcttta
aaggagagacttaaaaagaaactagacacactgataaaagagggagtcatcaggaaaata
gaagagcccacagaatgggtgaactcacttgtaatagtggagaaagcagatggagatcta
agactgtgtatagatccaaaagatttaaacaaagcgattcaaagagaacactatagactt
ccaacaaagtctgatataacaagtgcgatgagtggagcatgttacttttccaaattggat
gcctcatctggattctatcagatggtcctagatgaagaaagcgcaaagctgtgcactttt
aatacgccatttggaaggcattgtttcttaagattaccgtttggcatcagttcagcccca
gaagtattccacagaactgtgcagcaactttttgatggaattgaaggagtaggagttttc
attgatgacgtggtggtttggggacgtacaaagaaagagcacgacgcaagactttgcagg
gtcctaaatcaagcacagaaaacaggattaaaactgaataaaaataagtgtgagttcgga
gtgagagaaattaccttcctgggagaaaggttgtctgaagaaggggtacaaccagacaga
gagaaaatccgcgcaatcaaagaaatgccagaaccaagagacaagaaagacctccagaga
gctttagggttagtaaactatttaggaaagtttgttccaaatctgtcagcaaatacaagg
tcattaagaaacctgttggaggcaaacacagagtggcaatggaaaaaggaacatatagaa
gagtgggtgtggttaaaggacagtttgaccaaagaacctgtcttaaagttctatgatcaa
gataagccactaaaagtctctacggatgcatcgaaattgggtttaggagcagttttgctt
cagcaacatgacatcgagtggtatccagttgcatatgcatctcgcacaatgacgtctgcg
gaaagaaactatgcacaaatagaaaaggaaactctaggtgcagtgtttggctgcgagaaa
ttccatgagtatgtttatggaagaccagtgatcctggaaacagatcataagcctctcata
gcaatctcaaagaaaccactaggagaagtgccacctcgcatacaaagactaatgctacgc
ctacagaagtatgatctggcctttgagtttaaaccaggcaagcacctcattgtggcagat
gccctgagcagagctagtttgcagaatagcacaagcagcacagaggaggatgtgcaagtt
cacgtagactctatccgagtacagataccagtatctactgcaaagtgggcagagatagct
aaagaaacgcagaaggatgaacatttaaaaagagtgatagaaataattcacttgcctgag
aaaggaatgttggaaaaaccataccaacattttcaagatgaactgacagtgctagatgga
gttctgctaaaaggaacaaaaatagtcgtacctaacaccatgaggaaaaagatgttaaaa
cttgtgcatgagggacacttgggaatggagaaatgtaagagacgggcacgagaggtactg
tactggccaggtatgcacagagacatagtgacattagtgcagaaatgtgaagtatgccag
cgacacagataccagcaacctaaagagcccatgaaaccacatgacaaaccaaaggaacca
tggagaaagattggaatggacttatttcaactaaaagacaaagattacttgttgcttatt
gactattattcaaattacccagaatttgtgagactgtcaaacacaacatcagagcaagta
attgtagaaacaaaagtcatatttgcacgtcatggtatcccaacaactgtagtaagtgat
aatggaccacagtttatcagtcagagctttaaagactttgcaagaaattatggatttgac
cacataacatcgagtccgctttatccacaatccaacggcttagcagagaaaggagtacag
attgtaaagcgcctgttgaaaaaagcagcagagacaggagaagatcctcacctggctgtt
cttaactacagggcatcacctatggaaaatggcctttcaccagcggaacttctcatgaat
cggaaactgcggacaagacttccatcagctaatcatcacatgatgcaaagttctgtgaat
catgcgaaagagaggcagattaactattacaacagaacagcaaaaccattgattccactg
gctcaagaagacgtggtacgggtgagatgtgatggacagtggggaccgttggccaaagtg
acaaaagagactatgcccaggtcttatgaagtgttgacagaacatggaaagttaatgagg
cggaacagaagacacctgctgaaagtgcctcagagagccttaaggagcaatgaaagtgac
tttcaggatgtggaaatctcaaagcaaaaagaacaatcagaattgcaagacaagttaaca
gagactgacagaaagaatgatgttgagagactgacagaacgtccaaagaggcaaatacaa
aaaccaaaaaggctaatagaagaaatgtaaattgttcatatatatgtaaaaaagttatag
tttcaagttttcaaaaaaaaaaaaaaaaaaaaaaaaaaaagggaag
>TE_00000228#CLASSII/TIR
caggggtgggcaaactctgtcctggagggccggtgtcctgcacagtttagctccaactct
aatcaaacacacctgcttatagatttcttgtgatcttaaagacactgattagtgtgttca
ggtgtgtttggccccggcccttgaggatcaagtttgc
>TE_00000243#CLASSII/TIR
catttaaatacaatattttaattgcaggggcgtagcaaccgggggggacggggggatacg
tccccctcacttttagagacagaccatttagaaacaggtgattaataattatatgaacgt
aaacttttggatctcattcagctgtcccccccacttttaaaatgtctgctacgcccctgg
tattgta
>TE_00000246_INT#CLASSI/LTR
gccgcccccacatttctttgcaaatgtgtaattccgaaaaggcacttaggtaaagggtta
actaaatggcacttaatctggcaaacatgggaggctaatgagcctgttaatagggcgaat
ataaattttccctttgacttccacttctgcagtcctaactttcccatcatctccagggaa
gaccttagtcacttgtccaactggccacagcgttcgaggtaattgatgatcaacaatcat
gacaaccgtgcctggctgcagattctccgcattcctgtgccatttctgacggatttgcaa
ctctgggaggtagttgagtaggaatcgtttccagaattggtctgctaaaagctgactgtg
tctccatctacgtttgctcagaaactctgattcggggtatattacttgaggcaagtttga
gtcaagccgccccatgagcagcatgttgggagtgacagggtcggggtctgctatatctga
ggatgtatatcccaggggttttgaattgagaatgccttcaatctcaacaagcatggtacg
cagcacttcctctgtcacaatttgatcccctatagtggaacagagagctgattttagaga
tcgtatctctctttcccaacagcccccaaaatgtgctgctccagggggattgaacttgaa
attaatctggtggctggccaattgctcttggagggaaggactaagcgcattgaaatcttc
ctttagtgttctctcgccacctctgaaattggtcccttgatcagagataatttcaaatgg
cttgcctctacgggagataaatcttcggagtgccattagaaatgaatctgtgtccatctg
acagagtagatccaggtatacagctcttgttgtcatacacttaaatatgactccccatcg
tttctcatgtctgcgcccaatcttgatgaggtaagggccgaaacaatcaactccagtcga
gtagaaagctggttgaagcaatcgcagtcttgaaggaggtaggtccgccattctaggaat
gttaggctggcctctccactgtttacatcccaagcatgttctctggtgcagccgaatagc
ttctctgcctctcaagatccagtacttacgacgtacctccgcaaagaccctttgtgctcc
aggatgatgtaaggtttcatcaaagtcctttatgatgagtctacttagtgggtgcttagg
atcgagaactatggggtgtatggtaaattcgtctaactgttctgtccgtctaagccgacc
accaaccctgatgagctgcatagtggtgtcatactctggagcgaggcacaaaaggcgact
ggtcattgataggggtttgtctgacttaagctgaaccatctcaactggaaaactttcggt
ttgtgcttgacgaagcagggatagctcggcttctttataatcctcagctgttagcacatc
cgtagtggtagcagacccatgcaagactctagctgtagctgtaagcagttccttatatga
ctcaaactgggtgcaattaggcaaggctgagtggagtacaggacttgtaagtccacagaa
tgtggattgttttagctcaacatcttcagaggatggatgtgagaaaggcctctttggcca
ctgatctggggacaggagaaggaatgatgggccttgactccatctgctcggcttagctag
ctcattcagagtcttgcctctcgttatatcatctgcgggattagactttgaatcaacata
acgccagtccttgggatctgttaactcctgtatctcagctattcttgttccaacgaacac
cttaaatcggcaggagtcggcttgaatccatgccagcacagtactggaatctgaccagag
agtgacctgatttatgggaacactgagttctgactttagtagtttggccagttgtgatcc
tgtcaaagcggcacataactcaaggcggggtattgactgttgtttctttggtgaaactct
ggaacgggctgttaagaaggctacctctacatctccttgagaactgagtgtttgaacgta
ggccactgagccgtaagctcgttccgaagcgtcacaaaatatgtgtaggtttctgatgca
ctcgggtttatccaactctggagtgacataacacctgggaatggatatgtgctgaatatc
tggtaactcttgctcccattcttgccaggcgtggagcagttcattaggaagctgaggatc
atcccattcccttttcttgtcccagagatgctgaactaagactttagctctcgtggtgta
agggacgatataccccagggggtcatactggctggccagaactttgtagatatggcgcat
ggtgggagtggagcttttaattggccgatacttgtatgacagtttgtccgatgtacagtg
ccagtatagtccaagtgcagattcttgtgcatctggttgctcttgggctagccacaatac
cagggtatttgatttagctgtagaagggatggtgtctagtacttgagggaaattgctggc
ccactgtctcagatcgaatcctccagtagctaggaggttgtgtaacttggatgcccggtc
tctggcttcttcctgggaatcaaaactctgaaggaaattgtctacatagaagtgtttctc
tatgctctctctgacatcttccccaggctgactatgatcgatgacatgcttctgaagagc
gaatgtcgcacagcaggggctgcacgttgtcccaaacgggagaacctgccactcatacac
ttggggaggctgatctcggttaaggtccctccagaggaatcttagcagtgggcggtcatc
tggaagcaatcgcacctgatgaaacatacctctaatatcgctactcaaagcgacagtgtg
ttcacggaatctcagaagtacagacatcagagaagggcccagtgtgggaccagggagaag
caactggttaagatttttccctctattttgaaatgaacagttaaatacgactctgttctt
cccattatgatgtgtcatgtggtggggaatgtaccacgactcctttgcttgatccacttg
atcaggaggtatcactttagcatatccagcctcctttagcttgttcatctctaactggta
ggcagcggcttgggtggaatctctggctagtcgcttctcaattcctctgaggcaaggcaa
aatgctttctggggtggattgcaagaggggcatatttttcactcgcagtaaaggtgtggc
atatctggttactccatctacctcaactcttatggtcttagactcaagcagtgaaagagc
ctcttgatcctgctttgaacgagtaatgagtttctcactgcggtacgggagcacatctag
ttgccacaatttctccacttgtctatacagatcagtatatgggtcttgagtagctgtgaa
aagacactgctggctaggaaggtggttcttgatcttatgagtaggcccttgtaaagtcca
acccaatcgagttttgatagcagcagggccgttaggtgggccaagacgaactggctctat
cggggtgatgagatgagggcaatctgaccctataaggaggagtggttgaacagattcagc
ttgtgacaatggtagaccttgtaaatgactgtacttgatttgtaactcatgaactgggta
ggtatgctccgctaatcctagtgtctcagctgtaaaggcattacgaatcataaaggaagt
tttaggttgagatgctggtgacactgtaaacgttactgaagctccatgcagagtgtgaag
atcttgtcttactgtacgaagaaccagttcctcaggtctgccagtcaatctaagctgctg
cgctgctgaatgcagcaagatggtgcgttcagacccgtcatctaagagggcataggtctc
taagcaatgactgccattcctcaggagtactttgcaaatcttcagtaagacctgtctgct
gtcagtaggccgatctagatacagtgtttctgttgttgtgttcactaaacaactttctga
actgttgactttaggtgtctcaggtgacttaacaagtgaccgatcattgacgtcatggag
gatgtacaaatggcggcgattgcaactcttacagggtgtcttgagattacactgtgcagc
ttgatgcgctcgtccacagcgccaacatctcttgtgtgactgtatccattgtactttctg
atctctgttaagcttctggaaactggaacacccattcaggtagtgatcttgagcatcaca
gtacgggcagaacattttcctatctctgaacttggggtcagaagacttatctggactgtc
actgcatgctttctctgtaccaaggaaaatactagtggccttagttggctgtcttgtgtc
tctaaaaggtcctctcctagggtcgagcactggcttatttgttggaggaaagaatctggt
gctgtcctcttgaacttgcagctcaaactctaaccactctgacagatccaacaaagtagg
gatgggaacctgttgtgggtggacagatcttctaaaacttgtctgcaggtcatgtggaag
cttacacaacagtcgtgatacatgggaaccacactctaactccatgtatcctttattccc
cagttgttgaagcatactcacaagagaacggactttcagtgcaaacatcctgaatgctct
cacatctccttggcggatatttggactgtccataagctcagctatcctctgaagcgccaa
ctgatggggctgtccatattgttggttaagtgcctccatagtatctgaaaaagggtataa
tgagttgcagtaggaatctgcaattaacaaagcttcctctagtttcaaatgatcaaccag
gatttgatacttgaatctctccgtagcgtccattggcagaatattctctagagctatacg
cagccgtgagaactcccttggatctggcttcacaaagtttgggatggttggagctggccc
cctatatgtactctcttgacttgggggggcacgcagtggtgtggaactgtggccaactct
acctttgtccactctgtcagatgttttatggggaaaggactggtactgttggggtcgaga
tggagttgggagcgatatttgctctaactgctgaagcctctgttccaagtcatgtaggcg
atcttgttttaatgactctgtactatcactcagtctctgaggtagtttggatctagggag
agggatgggccggtcattactagtgactagtggagtgtagacgcggggttggggagcagg
ggaaagtgcactctctgggtgaatactggtctgttcattcactgtaagtaagcttaactg
tgcttccaaagcctcattccttgctttaagcttccctatctgctcatatgaatgacgtcg
cagttcctctgtctctctccgcaactgctggaactctgtcagaatgtctgatgacaactc
aggattcttagaagcatgcgatcgttgttgttcatgctctctattgctgggactccactc
tatcaactgctctgttgtctgcatactggccccatagtcaacaagcggtaatgcagcagc
tccttgcaatctggaatcatcactccactctgaggatgtgtgtgctctctgttctgactg
taaactctgttgatgatcagtaagctcgaaatctgccaggtaactaggtagtcgcaccac
tcttctgggtctgattgctggctctggatcactctgatacatcattcttatgacagctca
ttaactccggctcgaaggaccat
>TE_00000254#CLASSII/TIR/HAT
tatagtgtcgtgacagtggcgtagcgcaaaatgcggaggcccccctgcagggatcaccca
gggggcccccagttgaagggggggggggggggtggggaatcactgatcgcacggccattc
ctgacaaaaagcttgtgtttgtgtgtacagaaatgtactattcaccctccctgttaaatt
tgatctaatcatgtcctgaaacacagctcctctcctgctttcacttctcatactgacgga
gggagcgattcgtttgtgaatgaatctccgttatgaacgactcgtctcgtacactagccg
acaacaacacaagtttctggcagcgcagcatctcgttgtcatatttcttttgcattgttt
gctgattttattcaacaaaactagcataagccgagtatttagtgcgagttggagctactt
tgccttatgattaatgcagtaagtgactgtattatcatcaataacgttacttgtttagca
caaatttcagaacatacaaaaagttaaaaaatttaatcttacttatgaaatgttctgcct
ttgtgctttgttttctttgtttgctcgttactacactcgtcgacagcgctaaagtcctgc
atcttcacgtaataatactgtcttgtctagtgcggttgaatgacatttgtcctgggaaca
ctgtaccaatgtggcggcgctattgacgcatcagggtccctttgcgatatctagtgtata
tatctatgtcacaaattgaggacagggaaaggaggcggggtgaagcgacaacgcggggat
tccttcacaaactgaggagcgatcacaaacctgaaagcggcgagagctcaaagtagccag
aagtcattcatttttaacgagaaccggcggcgagaaacagcggcgcgtctcattggctat
gacgcggttcgcggcaagcaatcagaatgaagtagtccaccgcttaagaggagttcagag
aacacagacctgtgaactttggttccgactacagttgttcccaagagtttgattattgcg
gttcctggatttattttcagttattgaaaatcgcgacgacgtggggccccctaatc
>TE_00000263#CLASSII/TIR
tatgcaatagggatgcaccgaaatgaaaatcttggccgaagccgaataataatgaattgc
ttggccgaaggccgaaggccgaataccgaacgcggtgttttgcatttttttttcctttta
gtttgcctattttttcaccattacaataattaaatagtaaaaattagctttttactattt
tgtgttgcttttcagagaaataaatcaaataacaaaaatactatttcaaaaatatttatt
taacactgaacatttttttaacattccagcagataatatacaaacaaagcacaatataac
ttaaaataaataaattagtaaaataaaaaaatatttttatttggccatctttgaagcccc
acttcttgaatagctgctgaaagaatgtaactgtatgtctacaacaacaaacgtgcatta
aatagtgcaaaaaatgtggatgacaacaaatgaataactgtcctagacatacagtaagcc
tacttagcctacttcttcagaaaaagtggcaggttcttctttatgaaaagtagtttctct
gctgtctcacatgaaagtcggttcctcttctcatcgatgacatgagatgcagcactaaac
agtctctcgctgtcggtgcgcggctcatctgtagtacgagcccgtttactctcggcgctg
ttttcatctcctgcgctgtgcatcacctgaccgtctccaacacttatcggctttcccaag
tccaactcggcctggatcatttctcgtgtgcgcagctttttcaccatatccaagtaatga
tctttatatcgtggatcaagctcagtcgcgatgcatttcataggttctgagtccgcctga
ctaaatcgtgcgctgacagcttctaagagcgcacttttagctgttttcactccttggtct
gttacagcgtctttgtttaaaagacgctttagtgctgcataaagcgcgcgcctctcactc
tacgcgggttactaggctatttgatcgcgtcattaaaaacgtcattgttcggcaaaattt
attcggcctttttacttattcggccgaacaccgaaagggctttttttggctattttcggc
cgaataatttcggttgccgaatattcggtgcatccctagaaatcatttatatgaaaag
>TE_00000273_INT#CLASSI/LTR
tgtgacggggtactatacctctgtcaacggagtaaatttacagttctactggcggacaaa
tatggacattgattccggtcagagaatcaggcaacaaagaagtaatcctcttcaaacttc
tttaataacaattattaagcagtcagtgccatcaaactttccaagtatgttgtggtctgt
agaacagatgaggaatacagtataaatataaggtatctttacacattcacttcaatgaga
aatcacaccatatatacaatgattaaacagtgataataaaggaacaaatatatacgttat
aacaaacaaactaattagttaaatggcagtaaaaggcaataggcggaatgacggagcata
tattgcacactgtattctctcgcggctagcgcgagcgatattttcccgcgatcgcggcgc
gatcgtcgtcatatataacaaacagtctcttatatgaaaggagtaaatgttcactcagtg
attgtcacattattactcacatttggtgcatgaacgcacaacatgtcggaagaaaaggag
cgcattgtgatctggcccggcatctgagtatgggaagttgcaccgctaataacagtccgt
gtgaaactcgctaaatattttcggttcctagtgggctttctgacatagccgcccccaatt
atcgataaagataattgtaaaccttaagaaaggccacctttggtttccgtgtctttatcc
ttcatttccggaatttgaatgagttttacaacaggcctcagatacgacttatccttgact
tggactttggcagttcgaatcctcccatccgcccctgcataggtctctgtaacagttccc
acaggccacagcgcacgcgggagttgattatctataagtagtacaacttggccgactacc
agccctttaccatctgttctccatttttgcctgccctgtagttctggtaagtagcgatgg
acaaatgcagcccagaattggtcagccagtacttgactgtgtcgccacctgcgtttaccc
agcatctcgttagagtcataaaggacttggggcaaggaggcatcatgacgtcccattagt
aacatatttggggttacaggatctgggtcggcaatgtcagatgagacgtagcccaagggt
ttggaatttagtatgccctccacctccactagtaaggtttgtaggacagactctggtaca
cattgttcccgaagaatgacttgcaaagcagccttaaccgatttcacttctcgctcccag
gttccaccaaagtgaggtgcgtttggtgggttaaatcgaaactgaatctgctgttgagct
agctgtgtctgaagctttggggccatttgcttaaatgagtctcttaactcgtggtcccct
cctacaaagttagtcccattatcacagagtatttcagcaggcttccctctacgggatatg
aaacgtcgtagagacagaaggaaggcatcagtatctagatgttcaagtaggtcaagatgc
aaacatctggtggttaaacacttgaataagatcccccatcttttctccctgcgccggcct
atctttatgtgaaagggtccgaagcagtctatgcccgtagagtagaatggtggtttaaac
agacgtagtcggcatggtggtaggtcggccatttgtgggttctgtggcttggcacgccag
aattggcagttctgacagaaatgctggtgtttccgcacagcttcgcgacctctaagcacc
caatatcgacgccttagctctgctagtactcgttctgcaccagggtgatggagttgttga
tctatgtcttggatcagtaactttgtgacttgatggtgagagtctagaacaatcgggtga
atagtatcaaatgacagggtttcagctcgacgaagacgtccacccactcttatcaactca
gcatctttgtcgaattctggagcaagagaactcaaacggctatctgtcggaatgggctgt
ccagctttcagggctctgaattcctctgggaatgaatcaagctgagcatgcgctaagaga
agcttttccgcctgtatatactttgaggcatcatttgtagtttcagcgtcagccgcccca
tcacaagatgtgacagtcgcttgaagaagttccttccaagttctgaactgactgaggtct
gctggtactgggcttggggtaactctaatggctgcaataaacgatgctcgtttgacttca
ttcatatcaggttcagactttgtactgggtgtcactggccatacttcctgtggttgagtc
aagaatgatggtccatatctccactggtgagggcctgctatttcctctaaagtaagcccc
ctggtaatgtggtcggcagggtttctattggagtcaacatacctccacttggacacatct
gtcagtgtctgaatttcagctactctcgaccctacgaacactttgtaccggcaagattct
gactttagccaatgcagcacagtagttgagtcggtccaatgtgtaacttggtgtatgggg
atagtaagctcagcttgtatgacctttgacatctgagcgccagagtgtgcagcacacaac
tccaggcggggcatcgataaacatttgcgaggagccactctagagcgagctaggacaaag
gatacatggaccttctcctcattccggatttgaagataggccaccgagccatatgccctt
tctgaggcgtcacagaatacatgtaactctctgatggtggagggagtatctgacattgca
ggagcgtatggtctggcgaattgtactgtagtgatatgggacagttctgcaacccatgtg
gaccatttatcacgcaagtataagggttcgatagggtcatcccagcttaggttttgtttc
cagagatcctgaatcaaggttttagccctagtggtaaagggtataataaagcccaggggg
tcaaactgactagccagggttttgtacaggtttctcattgttggctggatgggttcggct
atgcgggttttataaccaagggtgtcatcaatacagttccattgcaagccaagtgtgagt
tcctgcaggtaagagctactctgggacaaccagcactcgctactagccgatatagcctct
gatggaagatgcttcaggacagaaggtacgttgcacgcccactgtcggatttcaaagcct
ccctttaacagtgactcacgtaggccatcaattatagctttggcttcatcctgattgggg
gtactgtgaaggcagttgtcgacataaaatgaggtctccacaatatcagctaggtctggc
ctactttctctgttttcctgggaatggcactgaagggcataaatggcacagcacgggctg
catgttgtgccaaatggaagaacctgccactcgtaaatgtccggaactgcctccctattc
atattcctccagatgaatcgcagcacaggccggtccccaggtaacagacgcacttggtga
aacatgcctttgatatccccactcactgcaacggcatgctgtcggaacctcaaaatcacc
cccaacagagatggtcctagcgttggcccaggaagaagttgttcatttagactttggcca
ttatactggaaggagcagttaaagacgatacgatcttttccattatgatgcaccaggtgg
tgtgggataaaccatgactctgtggagtggtttgcctcttgtggtgttatctttgcgatg
taacctgctgactcaagcttttggatctcagaacagtaaacctgtgcctgctcaggattt
ttggctaattttctttcaaggtttctgaggctgggcaatacagcttcaatgcctgtatgg
agcaaagtgatgggggtacgtcttagcagtggagtagcataacgctgtatcccatttacg
tctactctgacagtagtagtctgtaagaggttatggcattgtttgtcttgctgtgatctt
gttatcagcttttcattgtatggcaatgtgtcaatttgccacaagcgctccacatgctga
gacagctcttcacgtgatggggctgtcataatatgtaggcattgttgcaggcctttgggg
ggctgaattggactcattggtccctgtagtacccaaccaagcttggtatgtatagcaacg
gggccaccatctggtccccttcgtactggctgtgttggcgtcaggaggtgtggcaggtca
gaccctatgaggagtaacggcttgactctgtctactggctgtaaaggcagacctttcaga
tggtggtatgacttctgtagtgctgctacggggtagttatgctcagcaagacatagacca
ggggcagaaaaggcattgcgtatgacatacctctctgatggcttggcaaatggagagacc
tcaaaggtgactttggacccattaaggttagtatggtttcgctggattgtctgcagagaa
agcacttctggaactccactaagcccaagctgtcgaactacttgagggaggacaatagtc
ctttctgagccatcgtcgagcacggcataagcctcaatagtttgggtttgactgtgcagg
agaactcgtgcgaccttgagcatcaccttctgtgagcggttaggtctatccagatagatt
tgtgtcgaaggcaaactcaccattagaactgctctggaagtgtctttaattgagtcatgc
agtatggtaagatggatttctttgcatattttacatggccgcttgaggttacaagtatta
actgagtgattcctcccacacttccaacagcgtttgtctcttgtgatccaactgacgatt
tgatcggtggtcagcttcttgaatttgtcacatgagttcaaatagtggtctgggttgtca
cagtacggacaatacggctttggcttgggactgacctttgccggtgttgctgctggtggc
ttaacagcgttttctgaagtcagaaacgaagtcgttggacgttcccaatgatatgaagaa
cttttactcctgccagatgtctttgtaatatctgactggaacatagcaaccgctctactg
gagatccgcttggcttgggattttgtctgtaaccaggctgctaggtcaggtagtgtatac
gttctgtctgtaccagattgaaggatgccatgactaaagcagtactccacaaagctatct
ctgtaggcagggggcatttttcctaaaaggcggtcaacatgggaaccacacatgagctca
aatccattctggccctctagagtcctcagcataccgactagggattggacagacagggcg
aatgagtcaaatgagtttgcgtcacctattttaagtggaggtgtactcataatagcccct
aattcagattgaactagctgtctgggctggccatacttcgcctgtaaagcttgtaaggct
gcggtgtaaggttgtgggtggtgcatataagctttagctagctgttgtgcactagcaaat
ttcagatgactcattaatacttggtatttgtattgctcgctaatgtgagtatggggactt
agtaggctgtctaaggccaatttcaagagggcaaagtcactttctgtaccactttcaaac
acaggtagtgttgggcgagggatgccataggctgcggccatcaaaagctctgttccgggt
tgaggcaagtagccagtttgggaaacaggtgaatttgcatagggctgtgggcaaataggc
atgttggatgcaactgtcaccctctgatgaggagctgttggtggtataatatcactgtct
gtgtggggcatagcattatgagtaactgttgtatgcatagggttaaaagtgggtcgtggc
actgaaattgggtttggtggatgctgattggccatttgggcagtgtgagctggagcttgt
gttaacttagttgcctgtagcgcccctgggggaaagtagggtgttgaatgggccatataa
ggatcctttaatgtgctctgtgcctctggaacagtttgtatgatctgcattctgggcggt
gcggagcatgaagactgctgtaggacagaagatggagctgggctagcacaaagggacttt
ggtggcggtgctgtggtgtctggggatgcttgaggttcagcatcgatcacacttaggtct
tggctgagtaaagaatttacaagtttagcgacttctaagtcagcttcggcctttttcagc
ttccgttgtctttccaattgattagctaatgcttcctttgcctccagagcctcttcctgt
acgcgctgagcctccttagcttgtgttcgcagtctgtgatattctatttcggccagcttg
tcctcctccatctgctcaagaaggttatcatactgacgctgcttaattttttcctccacg
atggctgcctgactgcttgtgagtgctaaagtagcttgtgcacgagaagtagtggaaaaa
ctactggatttagaatgaaggctggctttactatgggacgttttccttgactggctttta
tgttggctgtgacagcgtgaagcagtgattgaaggagggccctcaggaagtgtatagcca
acttcataatctcccaaatgtgatggcagtttaccctttctcttcggtctggctgcgggg
tctgatacaactacagttgcactgtccatattgtttgctttgccagctccggctcgaagg
accaacttgtgacggggtactatacctctgtcaacggagtaaatttacagttctactggc
ggacaaatatggacattgattccggtcagagaatcaggcaacaaagaagtaatcctcttc
aaacttctttaataacaattattaagcagtcagtgccatcaaactttccaagtatgttgt
ggtctgtagaacagatgaggaatacagtataaatataaggtatctttacacattcacttc
aatgagaaatcacaccatatatacaatgattaaacagtgataataaaggaacaaatatat
acgttataacaaacaaactaattagttaaatggcagtaaaaggcaataggcggaatgacg
gagcatatattgcacactgtattctctcgcggctagcgcgagcgatattttcccgcgatc
gcggcgcgatcgtcgtcatatataacaaacagtctcttatatgaaaggagtaaatgttca
ctcagtgattgtcacattattactcacatttggtgcatgaacgcacaacatgtcggaaga
aaaggagcgcattgtgatctggcccggcatctgagtatgggaagttgcaccgctaataac
agtccgtgtgaaactcgctaaatattttcggttcctagtgggctttctgac
>TE_00000306_LTR_s_0#CLASSI/LTR
tgttacgagtagtgtagtgtaggcttgtgtgtggtgtttctctccctctccctcttctct
ctctttctctcgctctctctctctttctcgctctaagtattcgcaggtgcagcggattac
gttgggacggaccatgattggcgcttggattggcggcggctataaaaacctgcagagaac
atgggttcgatggctccccgctctctctcgatttccccgcttgtactcagtggagaacgt
gatccaatgagtgtttgcttgtatctctttgtggcttgtgagatgccgttgtgttaattt
ttaaccggcgattgaagcccggttttctgtctccctgtcgggcttggagcatgtagggag
gtttggtgccttatttgttattttcgttttctcctgtgtttgttagtagggaggtaagtt
ttctgtattttattttatttgttttctagggaagtttaatctaatttagttagcttggtt
tattgtcatttattttggctgaacccctcctgatgttatttttgctccttatttctgtaa
ataaatcatattttcttgttaattcttagtggttgtgtttttggtatatattttggggag
agagagcgcgggggcaccagggattatatttttaatccctgttattttgttacgttttgg
ttaaatctctttttgattaaggatttttaatttaattcgtaac
>TE_00000307_INT#CLASSI/LTR
gagcccccctcctgtgagcgactcctggcacgaggaggcagatgacgacggggtctccca
cgtggtcgaggggccggtttatcagggtgattgcgatggaaggactcaataaggtttggg
tcgagaatgtcgtctgcatttacccaagagtgttcctctggaccgtacccctcccaatca
actaggtattgaagaactcttccccgacgcctggaatcaagtagttctcttactgggtac
acctcctcgccatctaccagagtgggcaggggactcttgtcagcagactcctcctccccc
tcctcggtgggaccagcagcaggcttgagcaaagaaacatgaaaagtgggagagattcga
taatgattaggcaggataagacgaaaggaaacaggtgtaatttgtttatcaatctggaac
ggacccacgtacctgggactaagtttcttgcagggtaatcgaaggcgcagatctctggta
gataaccaaacccactgaccaggaatgtattcggggttaggacgacgatggcgatcagct
tggtttttctgtctgcgaatggcacgctgtagacgagtatgagctaggttccaagtttcc
tcacttctgagtagccaatcatctactgctggaacattagagggttctccagaccagggg
aacagcgggggttggaatcccagaatgcattgaaatggggtgagaccagtcgaggatttt
tgaatggaattttgggcgtactcagcccacattaggtaacggctccagtcattctgatgt
tggctgcagtaggaacgaaggaaacgggtaatttcttgattaagccgttcagtttggccg
ttggcttgggggtgataaccagaagttagactgacgttgacgtttagcattttgaagaac
gctgaccagactctagatgtaaactgaggccctctatctgagacaatatcctcaggtaaa
ccataaaatcaaaatactaagttgcacaaatgttctgcagtttgcagagcagttgggagc
ttgggtaaaggtatgagacggcaagctttagaaaatctgtcgatgactgtgagtatggta
gtacaattgttggacatgggtagatccgtgacgaaatcaatggcaatgtgtgaccagggg
cgttgtggtatggggagaggttggagtaaaccggctggtagttgtcgtgatgatttctgc
gtattgcaggtgatgcagtgttgaataaatgtggtggtgtccttagacaacgatggccac
cagaaacgattttccagtagctggactgtagcgttaatgccaggatgtccggagttgggc
agtgagtgtactagttctaaaactcgagtccgtaaggtttcagggacaaacatcttattg
gttggacattcagctggggtctcttactgagcgttagcttgttcaatttcggtaattatg
tcccattggatgggtgcaacaatgagactgggagacagaatgttctcaggagcttgtggg
atttgatcaccttcaaattgtcgagacagggcatctgctttagtattctttgatccagga
cgataggtgaccacaaacttgaagcgggtaaagaacagggaccagcgtgcttgcctcggg
ttgagtctcttggcagttctcagatattctagattcttatgatctgtcagaacggtgaat
ggatgggtagacccctccaaccagtgacgccattcttcaaaggctgatttcatggccaga
agttccctatcaccaacaacataattcctctcggctgggtttagtttcctggaacagaag
gcacaaggatataatttggggggtgacccctgtctctgagacagtattgcaccaacgcca
gtatttgaagcatctacctcaacaatgaaggggagttctgggtcgggatggtggagaata
ggagctgtgacgaaccgttgttttagttgttggaatgcctgggtagcaggaagtgaccat
tgtagactgtgggctcctttctttagcattgatgttaggggttgtgcaacagagctaaag
ttcagaataaagcgtctgtaataattggcgaaaccaagaaaagcgttgaagttctttcag
ggtcgaaggctgtggccatttgagaattgagttcaccttccgtttgtccatggccacacc
ttcatgactaatgatgtagcccagaaatgaggtggatgtttgatggaccgtttgagcacc
gttcgtacatgatggatgtgttcttctagggtatcagagtataccagaatgtcatcgata
tacactatgactatgcgatttaggagatctctaaagatgtcattaacaaatgactggaac
acggatggactgtttaccaggccgaaaggcatgaccaggtattcataatgccctgtgctt
gtggagaaaccagatttccattcatctccctggcgaatgcgtatcaggttgtatgcactc
cgtagatcaagtttagtgtaatatttagcggttctaagttgttctaaggcagcaggcacc
aggggtagtgagtaccggaacttgacagttatctcattgaggccccggtaatcaatgcag
ggacgaagtccaacatcttttttcttcacaaagaaaaacccagcagaggcaggtgatgtt
gaaggtcgtataaagcctttctttaattcctcattgatatatttttccatggcctctgtt
tcaggtttggacaggggaaagattcgtcctctagggggcgttgtcccgggtaacagatca
atggcacaatcatagctcctgtgaggaggaagtttggtggcttcagttttgctaaaggcc
agagacagatcagaatattcaggtgggatgttaatgtcacaattgacttcagagacggtg
acagatctaacagacagaggtgagatgggggtgatgcattccgaaaaacaggtatccttc
catttaacaatttgtcccatcctccagttgatgtctgggttatgtcttcgcagccagggt
agtccgaggattatgggagtgcgaggtgttacaaggatgtaaaattgaatagtttctgtg
tgtagtatacctgtttgcatattgagttcttgcgtgagatgtaatatttgtcccgatcct
agtgggcgtacatctatcgcttccactgtcaaaagagaagaatagcaagttaaaggtatt
ttatgtctgtaagcacattttttagacatgaagtttcctgctgctcctgaatctaacaat
gcttttgttgttatctcgtgtccatttatctcaatggtaattggtatactgacacacata
tcaggattcaatgaatgcacaggaaaactcacccgatcctgggaagttgaatttggacgt
gaaggacagtaaactcgaagatggtttggttgaccacagtatagacagagtcgttgtgtt
aagtgacgatttcgttcttcagaagagatatgataggagttaacttgcatgggttcggat
tcatcagtggtaacagggacggacatacaataagaactgtgaggaacatgacgttgtcgg
gctctaacaaggttatcaatctgaatgctctgagaaatccttaaatgaaggaaaagcggt
accatcctccttccacattgccatagccaattctaatgccttgccagttagcagggagaa
aacgaaagcaatcttaccggagtccgttgcataaaacgtgggttgttggttgacaaagag
agagcactgaagtaaaaatcctttacacttcgtcgggtcaccatcaaacttttccggaaa
ggcgaggcaaggactcacttgagctggcgttcccatgacgggtataccgggaccggttgt
cgatgccatggtggccgccggtggcgagatatgcaggttctggagcgccttccccatctc
ctcggtgagtgacgtcaggtgtttcaactgatgatggtgtacggcgagttgacttgcctg
tgtagatagtgctgaggacaagtgagtgatagctgctggatcgtagggtggcgaagtctt
>TE_00000307_LTR#CLASSI/LTR
tgtaatgaatcgtcaccgagattgggatccatcgtgcagtttattattatcacagtaatc
aaacaacggcagagtaacagaatcgtggtcataaacaggcaaatggtcagggctggcagc
aagggatcgtagacggtaaacaggcaaggtcacaacaggaaaatcaaagtagagtataaa
cgctcagaaatgtcaactagtagcaaacaagacttcgcaaagaatgaaacaaaccagtct
gcttaaatagatggcggagtgatttcagctgggcccgtaatcaaacagacacggggtaga
tgggaaatgtagtgagggaactgtcagttaataatgaggtgatggtgccctctgctggtt
agaggagggaatcacggagtttgtctctgtga
>TE_00000317#CLASSII/TIR
acactgtaaaacccaacagtcaactttatcaaatgaaatgagtgtagttaactcaaaatt
gactgaaagttaattctactcatttgaaaagagttttgaactcagtgttgaaggtaatga
gttaattaaatacctcattacttcaacttaaatggagtaagttcacagtactcatataga
ttagtttttttaactcaaatggtttgtagcaatcggtttcctcaaacggtttgagttgcc
ttaacttattgggttttacagtactcagttggtttgagttctcttcatttattgggtttt
actgtgctcaaattgcttcatttactcaaatggattaagttcacagtactcattaggatt
agtttttgaacttaaatggtttgttgcaatcggtttcctcaaatggtttgagttacctta
actttttgggttttacagt
>TE_00000318#CLASSII/TIR
ggggtgtaacgatacactcagctcacgatacgatgtgtatcacgatataatgttcacgat
tcgatatgtatcacgatatttggaataaaaattgaaaatttaactgaaatgcaaatttta
ccaagtaaactattttttatgtatttcttttgtttcaacttgttaaactgaaccttcttt
tagaaaatatattaaacaggcctgtctctggaaaataaaacaatttaaaaacttcttaaa
aaatattattgaaatgacagagacaaaattaaggaacaatttaagtaaaggtgcaaaaaa
aataagctttctattcaattgaatttaacagtaagagcttaaggctttgcttggtcactt
gcgttttttgtgtgtgcaaaaaaatccacatttccaggtaatcagcagttctataagata
atcctgaacttatgtgtatctgtctgagaggtttttatggatggctgtcttcatgttggg
catgatgagtgacagggtggccgtcttttcattacacaggacagtcgtggctcttttcag
cagtttaggcaggtttactatttcttcggcgtcgctgatgtcggcgctatcaagtgtatc
atgttgacgtgcatttttgtgtacctctgtactcaaaagggttaatgctcgtcgtaatca
taactctaaaatgcgatatgattgtttaaataatgtgtacgttttcggtttcatttccac
tgctaagtgctgttcatacttcccacgcggctcctgaaagatcactctgttccacaaact
gaatgttgtttactactttattagtcacaacctgcaggttctgttcactgaagcagacgc
gcgcgtatggcaagccgttttagcatttaaacctttgttctgactatccataaatatatt
taattcatatttaattaaattcatttagagatatctctaattatattttgactagtcgaa
ttataattatgactagtcaaaatataattagagatatctctaaatatatttatggatagt
cagatcaaaggtttaaatgctaaaacggcttgccatacgcgcgcgtctatcatagtccgc
cctctgtagtaacagctcacgtcatgtgtgattttgcggccgccaatacatcattatatg
aagacagaatgatattttagggtgaattgtaccttataaatacagtatgtgactctttca
acaccattaggaggtatccatgtcgctgtgcaaagtatgtaaatcactgtgaagacttta
aaacttaggatgtttgacccagtatgcgtgtcaaaaagcggacgagtctaaagcaatgac
tgtacaaccgaaatgttgccagacgtctgattttgagaggatgggccatcctctatttca
actccactcatcttggtctgctaacattactgctgctgcaatctgaactcacgtgcgaca
gcaggtggaacgtagctcacgtgcaaacagctcaactaataagagaaaacggacgtcata
tcgtaatcaaatcgtcataacgccacgatgcatagagacatttttgcatcgcaataaatc
gtacaacgataaatcgttacacccct
>TE_00000336#CLASSII/TIR
tagggatgtcccgatcaggttttttttgcccttgagtccgagtcatttgattttgagtat
ctaccgataccgaaacccgatccgatacttctataatacataaaaaaaaataaagaagag
tgaagaaacagatccaggatgttccttattttttatttaattcaccttattttaacattc
aacaactctgttaacaaacagagcacttctgtgaggtagcttgaacaatcaagtaataaa
taacataaattcttcacttttggactttagtgcaacagtaaataaaaaatatataaaaca
aatagcacctcaacttaaaatacccggcaggcaatcccaagtttacatatctcacagttt
gctatggcaatgttgtcgtcatcaactttataatacctccagaccgcagacatactcgcg
ctttccgcttcaagctgcttccgtgttctactttgccggcatttaaccaatagcgtctct
gcaacaaagtgatgtcatgccgcacgtgttgctgtttctgtgtgaagtcaagaaagaggt
ctaactctgtgccaccgcataactatagatgtgtaaaaaataatgagaatatattatata
catatatattcgagtcctgatcgggaggtaacgtccgattccatgagtctgaaaccgtga
tcgggcccgatttccgatcacgtgatcggatctggacatccctataatgtttcttattta
aaattaata
>TE_00000349_LTR_s_1#CLASSI/LTR
tgtagcagcccttcagctttcaaagaataggcagagagtttttgacgggtgcatttaaaa
aggtttacttggatgcaataaagttcatcacataaatcatcgtctcagttctttgttgta
tacacagaagcatcaaaagaccaaaggcaccaaaagcaccaaagcaccgtaaaactagag
aaaacaaacaaacaaacaacatagaaaaataaacaacaaacatttacaaaacatctaaca
ttttccaaataaatcaaacaataaacaaaacatacctcgctctgcttgccgaagggacac
taaaagctcaaggcattcttccgagctgtacctgttagctcgtgaacaaacgtgaattgc
tcttactctgctttgtctcacttaaatcctattagtctagagcgccctcctgtggtgact
ccaattagggcaagcaaagcgagtacattaaatcatgggcagttacactcccaccaaatc
atggtatgaatcaaacaaacaaaacaaatatcatacatgattttaacttcaaatttaact
cacaaaataaatccacatacaaaattaacattatttgtctgatgcaagaaagttgcaact
aatcactctcaactataacaaccaatttttggattggtcgctcaataactgaatgtgaag
aatggtgccccaaccccgttttctgtttttgttctcctgtttgaactttaacgcgtctaa
caaggccatcgttacctggaaaaacctcaacaaccctacctaactgccatttgtttctag
gaagcatgtcatctttaatgattacaatgtcatttactttaagattacgtcgaggtacgt
gccacttctgtcttgtggatatattcaggagatattcccttttccaacgactccaaaact
gttcaatcaagtactgaaccctgcgccacctttttgtagcatacacgtcttcctttagaa
acttccctgggggaggaagagcagtctcggatttcattaaaacaagatgattaggagtta
aaggttctagtgattttgggtcgtttattccatccacagttaatggtcgactattaacaa
tagccatcgcttcataaaacaatgttcttagagaagagtcatccagtctaccagggcaca
aagaaagagtagaattcagcacattacgcacagtcctaatttggcgttcccagacacctc
ctgagtgactagctgaggcagcattaaagataaactcacactgattttccgcaagatatc
tctccagtgttttgacatcgcattccttaagagcctgtttgaattcatttctagctccta
caaagtttgtaccacagtcgcaataaagttgacgaacagctcctcgcagacttatgaaac
atctcaaagcattaatgaacatgtctgttgataggtcttcaagcatttcaatgtggactg
ctcgtgatgaaaggcaagtgaaaagaaggccgtaccttttgtactcctttcgtccctttt
ttataataaatggaccaaaacaatccatacccgtgtagcagaacggggaagaggcttcag
tacgttcttttggaagttctgccatttgttgttcctccactggtcgcctgagtttccgac
attgaacgcaattgtagattaacttagcaaccgacttactgccaccaataatccaaaatc
catgtgtcctgagttccataagcgtttgggaccttccttgatggcaaattttgctgtgat
agtgttttagaataaggttggtaatgtggctctctttgggcaaaattaatggatgtttga
cctcttcgctaagagatgatcctttcaaccttcctccaacacgaagaccatttttcaaga
tgggatccaggtggaaaagtgaactggatttctgaagagccttacctccttggattgttt
ggatttcttgggagaaggctcgttcttgaataagcttaatcacagcctgtaatgcacact
tgcgttcttcaacggtgacaatatccttaagacatttcttccttaatgctagccttttta
ttcgagcaacaacattgattagagttctcagggaagagaagtggccaaatcgatcaagga
agttagcagtatcactacttttagtcagccgtacctgtacaagtttgacttcaggatctc
ctactagtaatttagttgaagtgtttggagctggacacacttcttggtcccataaaaatg
taggtccagtcatccagttagtagatctcaactctgaaatgagtaaacctctagaggcat
ggtcagcaggattttgagatgtgttgacatgataccactggcttgtatttgtaatttcct
tgatcaattgaacacgattagcgacaaacacgtgaaaccttcttgcttcattgttgagat
atgcaagaacaacttgtgaatcagaccaaaagaactcttgatcgatcatcatttgcagtt
cagcttttagcaaaacactcagtctagcagaaaccaccgcagcagccaattccagtcttg
gaatactcttgatttttataggtgccactcgagccttggccattactaggcaacaatgca
cttcatttttgtcactcttgactcttaagtaggaacatgcaccataaccaaggttgcttg
catctgagaaatgatgcaactctgtcaacacaatcttactaaaggacgaaggatagtaac
atcttggaacagtaaaatctttcaagtcctggagactatttttccactcctcccaccgtg
gaattaagtcatcagggagagaatcgtcccattccatatttctctgacagagctcctgca
aaatgcactttcccttcaaaaggaaaggagcaacaaatccaatgggatcgtataaggaag
atacaattgacaagatacctcgacgtgttgcaggctgatctttaagttgagtgttgaaac
tgaatgtgtcatcctttgtagaccactgtatgccaagaacatgcccagatgattcaggag
tcaaatttagtggcttagaagaaaccgcccactctgacgaatccacacagcgcaagacat
ctttctcatttgagttaaacttatggagacgtaaccctccaagcttgcacagggttttag
cttctgcaatcaaatctttagcttcctgtatagatggaactgaaattaagccatcatcca
cataaaagttattattcacaaatgaagaggcttcagaatactcagatttgtacttctctg
cgagatacttcaggccaaagttcgcacacccaggagatgaagctgcaccaaaaagatgca
cagtcattctatattcaatgggctcttctttcaaatccccattcttccaccataggaatc
ttaaataatctctctcttcaggggggacatgaaattgatgaaacatcttttcgatgtcac
atgtcacagcaacggcttccttcctgaatctacaaagtactcccaccagagaattaatca
aatctggaccagtaagaagagtatcgttaagagatatgccacagaattttgatgagcaat
caaatactactcttaacttgtctggcttgtgagggtggtaaactccatgatgtggtatat
accaagctgtttctttatcaggtattactggagcaatctctgcatctcccttgttgagca
tttcttccataaaaatcttgtaattctcatggtactgttgatttgaccttaacttcttac
ctaaatgctgcagacgtaataaagccagcctcttgttgttagggagtgaaggtggattac
tgctcttgaaaggaagaggtaactgaaaatgtccatcttctttatgcttgatgttatcac
tgagataacgaataaagcggacatcttcctgtgacacatatttgtcttcataacttttct
cattaaagtcacactccaaaactttcaagacatcattagctgttggaactctcatttctt
tcacagacactcgatgaacaaaactttgacttccttgtctgtctaagtggggattacaaa
gaccgataatgctccagcccagcgcggttttctgtgcaaaaggctcattttccttaccga
ttatgacctctaggggagccaacgctgaagggcagtcatatccaatcaatagtcctatat
cacaactctgaagtggtggcatttcattggctatgtgcttaagatgagaccagcataatg
cagttttcttcgttggaatgtgagctttatccacaggaatgaaatcacacgtatacactt
gaggtatttggatacatttcccaccttgaagtcctcggattcgcagaccactaaccttgt
tacttgaagtaatcgtgtctgtagttgtcatagtactgagtttcagcttcaccgcttgac
tgctcacttgcagctcatcaataaaatccttcaaaataaagcttgtgtcactttgtgtat
cgagtaaggcataggtaaggatctcattttgtggctcttctactgtggagataaacactg
gaacaatactagaagtagcagagacatgttgtgttactgcataagacattgccctttggc
cctcttgacttgtatatgcttctgatgtaatatctgcttgggatacctctgaatgtttgc
ttttatcttcgtgcagacaagttggatgacgcagtccacatgttccacaaatatgccgtc
tcctacagtccctaaaaatatgccctcttctcaagcatccaaaacacatgtgattttcac
gaatgaaagatcttttatcatccatgggcttctctgcaaagataggacatttgacgatac
tatgcatttcactcttacacacagaacatggtgatgttaccttgaattctggtcttgaat
cttttacttgagccttaatattgaaagcttttgctcttttcagatacttttcatctggaa
cctttgaactggctagcagtggagaagtgaaagggttgcaagctatctttgattccttct
tcaagaattcagcaaattgcttaaaacttggatagtctcctgtcatatccaactcttcaa
caacaattctgttccatttacggacaatccattctggtaacttcttaagcaacttgtaat
tttcctcacaatcattcaagatggacaaacctttgacttgtggaatagcttcaacacaac
cttgcaagaaatcactgaactctctcaaggaaaatggatcgtttactcccaccttgggcc
atctcatgagtctctctcgaaaagcacgctgaataatgaatgggtttccatacctctcct
ccaagactctccaagcaccctgatatgtatcatccgagttcttataaaagaacccttcta
cggccttacgagcttctcctgcaagataggtttttaaatagaacattttctcacttgctg
ggatggatttacaatcaatgagtgctgtgaaggacattttccattcaataaacttcagag
gatcgccattaaaagtggttggttctggaacaggtaaacgacttatacttaaggagttca
ctaatgcttgagctaaattctcagtctctttagttttcctttcttcttgaaatgtttgtg
aaggtaatggatttatcacaggattacgttgaggtttgttagaagcttttcttcgttcag
gataaatgacatttccggtctcgtcgtcttccaaactgctctcttcaagacaactttctg
cattgttataagctttcactcgagctgcagctacgttgacatctttttccgcttgtaaca
attgcaattttgctttttcttcttctaacttggagcgcatttcaatttctttctgtttaa
tatccgctaacattcttgcttcttccagcttccagtcattctccagtttaactagtcgag
cttgctgattggaaatttcttgaatggcccttttctgctctactttagccgcaagttctg
cctctgcatcagctcgtttacttgaagcttcagaggaagtttctgagacagctgacaaac
tttctacagtctgtgacgatactgagataatggtctctgtattggtacaaccaaatatag
actcatactcctctttgttcaatatctgcctaactctctctttaactacttccctttttt
gaatgacatcaacagtttctattcgtttgctcaccaaatcacaaatttctgtactcaata
tggaacaaacatctactcttcttacaatctctggagtagcagtttgattacgcagtaatg
gggcataatgttgagtgacaacatcctgactagtttgaatgtctttcaaaatttgctcaa
gctcttcacatgtgcataaggcttttaatttacatctaatttctttagctgtctgcttcc
aggaagtataagctttattaaaggctttctcgtgcttttttgtctcttgtttttgcattt
ctaaacccttttctgtgggatttctttttcgagagcttgatcttgatctaacctgttgca
tttctgttgtactattcagatctttatcaagaactgacctttgacttgcttgtgccgcca
tttgctccgctgtgtcgtccattttgtctgtctacaacttaaatcagcaacctgcttaca
tcagacaaatttaaacacctaaaatattatagcaaaggtaataagtcaaaatcacatgtg
caacaacagtataaactcttaagactttaagcactttaaaattgcaaacatttgtctaat
acatgcatcatgaatataagcccaacattacacaaacaccttgaaacatgagcacttaaa
tcattagtcactcctcattctcaaacttcaattactgcatacaaattcaacaaagcatac
aaatataaatccttttttttctttaaaaattgcaattatcccaaaagtaataaatagata
aatatttttccttttcttgtacctctgagtccacaacgtttgtttgcagtcacctttcag
tctttcatgaagagttttcccagttaaccgtgtaaagtcgccgtcctagtgtagattcag
tctgttgtagataccatgcagtgccacagacgagatgaaggcttgtaacatgacactcat
gtgatgaatcaccaacgtgatgcaaacgccatgtgtagcagcgagttttactgtagcagc
ccttcagctttcaaagaataggcagagagtttttgacgggtgcatttaaaaaggtttact
tggatgcaataaagttcatcacataaatcatcgtctcagttctttgttgtatacacagaa
gcatcaaaagaccaaaggcaccaaaagcaccaaagcaccgtaaaactagagaaaacaaac
aaacaaacaacatagaaaaataaacaacaaacatttacaaaacatctaacattttccaaa
taaatcaaacaataaacaaaacatacctcgctctgcttgccgaagggacactaaaagctc
aaggcattcttccgagctgtacctgttagctcgtgaacaaacgtgaattgctcttactct
gctttgtctcacttaaatcctattagtctagagcgccctcctgtggtgactccaattagg
gcaagcaaagcgagtacattaaatcatgggcagttac
>TE_00000362#CLASSII/TIR
agtggtgtaaagtaactcattacaaatactcaaattactgtaattaattaccttttctca
ggaattgtaatttactgagtagttttttaaaaaagtgtacttttactctcacttgagtac
atttttagtgctgtatcggtacttttactccactactttcctttaacctgcagtcactag
tttttttcttgtgtatggagattaacaaaatcagacctgtgattcctgtccaatcaaatc
acacaatgaaggtaaatagcatcataatgaagtacttcaagaaatgggcgctttataaat
acagcaaactgtttggaagcattaaaagtgtccaagaagacgtctaaaatcaatatcagt
atttgacatcaatgacattaaattttggtcacctgacatcacaacctaaatctaacctaa
tattaacgtctcatgacgatgtgtgcctgctgggcaataactaaatgcactacagaatgt
tacgtttacacacacatgcacaaataacatgtaaatgcatcagcttttcacagcgtaata
ctcactactcactaggcaagtaatggtacttttagttgagtatgatttttcagtactctt
tccaccact
>TE_00000366#CLASSII/TIR
ttacaaatactcaaattactgtaattgagtagtttttctcaggaattgtaatttactaag
tagttttaaaaatgtgtacttttactttcccttgagtacatttttagtgctgtatcggta
cttttactccactactttccttcaacctgcagtcactattttttcctgtctatggggatt
agaaaaatcagtcctgtgattcctgtccaatcaaatcgcacatagaaagtaaatcgcatc
atactgaactacctcaagacatgcagcaaactgtttggaagcattaaaagtgtccaagaa
gatactttacacgcaatgacccagagactgttagactgaatgtcactgatgagaagatga
cggatgtttactgtatgatgaccgaaatggccttaaacaataactaaatgcactacagaa
tgttacgtttacacacacactgcacaaattacatgtaaatgcatcaacctttcccagcgt
aatactcactactcttgagtacttttaaaagggctactttttactcatactttgagtaat
atttacaacagatacttttactctacttgtactacatttttgggcaagtaatggtacttt
tacttgagtatgatttttcagtactctttccaccactgttttgctaattcaagttatatt
t
>TE_00000377#CLASSII/TIR
ccaagggtcctagtatacctagtaagaccttgattagctagttcaggtgtttttgattaa
gggtggtgcgcaaatctgcaggacaccggccctccaggatcaagtttggtgatccct
>TE_00000379#CLASSII/TIR/PIFHARBINGER
agccgcttttccactatcgtgctgaatcgttctttaaacagaactgttccattccgtgcc
aaaccgggccagacagcacggatacggtttcattttccactgtcgtgctgcgacaaagct
ctttaaaacattacacaaaacgcatcagtagttgccttggtaacgcaatgtaaacggctc
cctttgttcaattaaagttaaataagagccgaaactatttattttttttttttcataaaa
gcaaaagcaaccatgtgactaaacactgttatgccgctctatcaaataggggtgctaaat
ataggtacatgtgcacccttatttatttatatgttgcgcagctctggctaaattttattt
ggagggaaaattaccaaaatgtaacgtgatgattgaaaataattggaggggaaataaata
atatttaaaatctctgaacataacagaaaaataaacaatgataagacaacaataatagtg
catttgcattatagtggcagaaatataattttggacaggccttgtcaaaggtgagcgggc
actttcactaataaaaacacagcacataaattatttcatttttaacaattaattaaatta
cactgcgtttttatatcaaaagttgataatgatataaaatatactacattttgatggtaa
aatgaaaccaattaagcgatggctgttatttgttttactattcaaacattaaataacgaa
tgcagcaagtgaaaaaaaaacgaatatgaaacaacacatatatgcaggatttaaagcata
taaagcactattatatttagcaaaatgctgctctattatctttttattttgatcatttta
tttttattattataattatttttgtgttcataattaactaacaagctgtaggcgaattat
tgctagacgttttagaaaatatttgcgtagctatattaaagatcaccacaaaaaaaaaaa
aaaaacacagaaacatgttacatgcctcataaatgtcatataacttatgtataactgaat
catataattgcctatagctgaaatgatgaaaattgctcattttatttttataaaacattt
gtcaaaacgtattgatattttttgagtaaaagcaatactgacatttaagaatccatattt
atttaattcattcattcttttgacttgtttattagtgcatatgctataatataaatcata
caacagtaccttggacagttacagtgccgctccgtaaagctttcaagcaaagtcttttgg
acggccgacattacaacacgaacacgccgtccttcaggtggtctcgccggtattaacaag
ctgtcctggctttgaattaaaaagtgcaattatttcctcgttgttaaaagagtctgcaag
ttcgtgttccatggatatagtgatgttgttgtggaatttggacatcgacgatgcaaagcg
tgactttattcgctttattcgatgcgcagcaggaaaaaaaagtcagcagcgcaagtcgct
ggcatgtctctcccggatcagagcgagttttgtgctgtgaaatacagcgctgcgtgcaat
aaactcacattcaggcaggcgaagtaggtctgtattcaagtcaataaaataataacttta
atgaataaaatatcttcgtaagaatgtgatgagttattcacttctctgccagagactgct
ctatggttttaaaacccttttcaaactgtatcgtttagacctggatcattattttatatt
aaatgtactgtagtttattgaggatgtctgatgactagcgcgcttctgctgagccagctg
tggtagcttagcaaccgagtcgcgacgtcaacacacagaatctgtcagcacagttcagca
cggttgtctaaccgtgccgagaattccgggccgagaacggtttgtaatcgtgccgcgccg
ttccaggctcagtggagaaacaaccgtaaccgtaccgaagtgttcttagaacggtttggc
acgatagtggaaaagcagc
>TE_00000382_INT_s_1_s_1#CLASSI/LTR/GYPSY
tgtcacggttgtggatctatctgctcttcatttgaagtgtctgcgttgtgtgacagttca
ttatttatggtatgtgtttctaagtgtgtgtgcttctctctctgtgcttgtgtgggactc
gcgtgcctgtcagtgggtgtttgttttcgtggcatcagctgagcggtcacatgatccttg
ttaccggaactattgcgtgtcaccgctcggctgttaatcagcgcgctacaggtgtagcgc
atttttgtgcctataaatgttcagcgttcctgtctcactttgtcagttcgttgtatgctc
acggtgttttgtcttttgtcaggatcctctcgctgattctcgctggtggtgagtggctcg
gttgcttcctcgtttcactttcggatgcttccggttcctttgatgatgactgtttgattc
actctgttgacgagtgtcatgaactttctatcggcgctgccgaccaagatcgctactgtt
attcctgctaaaagactgtgtacttccagccactcaccattttctctgtcttttttctgt
gatcttcattaaataacttttacttgcaattgggttccacgtcctgattattgagcgtca
cagaacgaactgaccaacatggacccagcaagtgccgcagaaattcaggaggtgctttca
cgcagtgtcgccaggatggatcatcaagaccaacagatgaaaatgaccagccaagccatc
caagcactggtcaatcaagtttcggagctgactacacaagtccaacgactcagctcgggt
ctcagcgccggatcctccttaccagctccctccgtcgacccaccagccagcccgttggtc
aacgaaactccccgaaccaccgaaccacgactacctccaccacaaccttatgcaggtgaa
ccccatttatgtagagcctttattgccaaatgttcactttacatatctcttcaaccatca
tcttttcccaccgaagagagcaaggtggcgtttttaattaatctattgactggcaaagcg
gcattatggggaaccacggcgtgggagaagaaacttccctgctgtctgtcttttaagtcg
ttttcagaggagctcaagacggtgtttgatcaggctgcttcggggagggaggcatccaga
cgtctcgcggagcttcgccaggaggatcacagtgtggcggattactccattgatttccgc
accctggcggctgagtgtggctggaacagtgaagcccagtgggacatgttctttcacgga
ctcgcggaccacataaaagacgaaatttatgctttggagctgcccaagacgttggacggt
ctcatcagtctggctataagggtggacaaccgtctgcagcgcagaggcgttcacaaggag
ttccgtcctcaggcctgctttccagaggctacaacccccgatccggaacctgagcccatg
caggtgggaagatttcgcctctcgtcggaggagagacgtcgtcgtcgcacagggggactg
tgcatgtactgtggggttggtggtcattatgcagccgtatgtccagtcaagaacaaacca
tccactggtaagagttttttggtgggcgaaatattgactgggaaggacacttcaggttcc
acttttctacccattaaattgggagttaactcgaactttcattcctgtgatgcgctcatc
gattcaggagctgaagggagttttatcgattctgatctagttaataagttaaaaattcct
tgttttcctctttcttcacccatagctgttcatgcacttagtggactacctcttcctact
atcacgcacatcacggcccctattagacttattacttcaggaaatcatactgaaactatt
tccttttttctcactaagactgttaagaatcctgtcattctgggacatccgtggttggtg
ttacacaagccacatattaactggggccacaacacagtcttttcttggagcgagagctgt
cataagtcttgtctattgtctgcttgttccactgtgtcttgttctgtgtttcaggaagag
caggtggatctgtcaaacgtgccccgtgagtaccatgacctgaagagagtgttcagtaag
tcccgggctgcttctctacctcctcaccgtccctatgactgtgctatagacttattgcca
ggtacgtctccgcctaaaggcaagttatattcgctgtctgttccagagagggaggccatg
gagaaatatatttctgattctctagcagccaagatcatccgcccgtcttcttcaccggcg
ggggcgggatttttttttgtgaaaaagaaggatggttcccttcgtccgtgcatagactat
cgagggctgaacagcatcacggttaagaatacttatcctttgccgctgatgtcttcagcc
ttcgagcgtctgcagggggcgaactttttcacaaaattagatcttcgcaatgcttatcat
ttggttcgcataagacccggggatgagtggaaaacagcgtttaacacccctagagggcat
tttgagtattgcgttctgcccttcggcctttccaacgctccggctgtttttcaggcactc
gtcaatgacgtgttgagagatatgatagatcagtttatttatgtctacctggatgacatt
ctgattttttcccactctctccaggagcacattcaacatgtcagacgagtgttgcagagg
ctgttagagaatgggctttatgtcaaggcggagaaatgcgtttttcatgcacagtcggtt
cagttcttgggacatatcgtgtcagtcgaggggatgcgcatggatccagagaagattcag
gctgtggtagattggccaaccccagattcccgtaaggccctgcagaggtttctgggtttt
gccaatttctaccggcgttttatccgcaatttcagccagctcgccacacctctgacttcc
ttgacctcctccaaaacgccgttcaggtggtccagtgcagccgaggctgccttctccaaa
ctaaaaggctgtttcgtttcagccccgatcctcattgcccctgacccttccaggcagttc
gtggtggaggtcgatgcgtcggaggttggggtcggagccatcctgtcccagcgttccgcc
tcggatggcaaggtccatccttgcgcgtatttttctcatcgattatctcctgcagaaaga
aattacgacattggtaatcgagagttgttggccgtcaagcttgctttggaggagtggcgt
cactggttagaaggctcgggggtgccttttatcgtctggaccgatcacaaaaatcttgaa
tatattagatccgctaaaagattgaactccaggcaggctcggtgggcattatttttcgga
cggtttaattttaccatctcgtacagaccaggttccaagaacatcaaacctgatgcgtta
tcacgtcttttcgatccttcagatcgcaagtcatcttctgattctgtacttcctcagaac
atcgtcgtagctaacatatcttgggagatcgagtcgagggtccgtgcagccctggatggg
gtaacgcccccgatcggatgtccaccgagttgtttgtttgtgccagagggattacggtcc
gacgtcgtccggtggggtcattcctccaaggtagcttgtcacccaggggtgagtcgcaca
ttatttgttatcaaacaacgattttggtggccagctatggctcgcgatgtgcgtgatttt
gttttggcttgctctgtctgtgcggtttccaagtcttccaatcgcccacctgctggactc
ctccaaccgctgtcagtgccttcgagaccctggtcacacatttcgctagattttgttacg
ggtcttccatcctctaacggtaacacggtagttttgaccgtggtggaccggttctcgaag
gctgctcatttcatctctctgcccaaattaccatcagccagagagacagcggttgctgtc
attgatcatgtctttcgcattcatggcctcccgacggatgtggtctctgacagggggcct
cagtttgtctctaaattttggagagaattctgccgtttattgggggccactgttagtctt
tcttctggttttcatccccagagtaacggccagaccgagagagccaatcaggatcttgag
cgcacattgcgatgtttggtctcgcagaatccatcctcttggagccaacaactttcgtgg
gtggagtacgcacataattcgttaccagtgtctgccacgggcctttctccgtttcagtgt
agtctaggttaccagccaccagtttttcctagtctggaatctgaagttgcggttccctct
gttcacgcctttgtccagaggtgccgccgcacttggaatagggccagacagaccctcctc
caagtggggaagcgcaccaaggctaaagccgatcgccaccggtctaagcctcccgtttac
gttgtcggtcaaaaagtgtggctttctacgaaaaacattccgctccgcaccgtctgcaat
aagttagcccctaaatttattggcccttttattgtcactaagatcattaatcctgtggca
atccgcctcaaattacctccagcgtacaggagaattcatcccgtgttccatgtatccaaa
gtaaagcccgtttttcatacggcaattaatccgcacacaccagttccccccccgccgcgt
ctcgtagatggggagactgcttattcggttaagcgcattctggactctagacggagggga
cgaggatttcagtacttggtggactgggaaggttacggtccggaggagagaagttgggtt
ccggccggggacatattggaccactctcttatcgatgattacaatcgccaggtaggctcg
tctggggacgccaggaggcgtccgtaggggagagggtaatgtcacggttgtggatctatc
tgctcttcatttgaagtgtctgcgttgtgtgacagttcattatttatggtatgtgtttct
aagtgtgtgtgcttctctctctgtgcttgtgtgggactcgcgtgcctgtcagtgggtgtt
tgttttcgtggcatcagctgagcggtcacatgatccttgttaccggaactattgcgtgtc
accgctcggctgttaatcagcgcgctacaggtgtagcgcatttttgtgcctataaatgtt
cagcgttcctgtctcactttgtcagttcgttgtatgctcacggtgttttgtcttttgtca
ggatcctctcgctgattctcgctggtggtgagtggctcggttgcttcctcgtttcacttt
cggatgcttccggttcctttgatgatgactgtttgattcactctgttgacgagtgtcatg
aactttctatcggcgctgccgaccaagatcgctactgttattcctgctaaaagactgtgt
acttccagccactcaccattttctctgtcttttttctgtgatcttcattaaataactttt
acttgcaattgggttccacgtcctgattattgagcgtcac
>TE_00000382_INT_s_2_s_2#CLASSI/LTR
atttatttataaatttattttgtttttatatatattgtcacggttgcaggtttgtgcgct
tttccggagtgtctgtttgatcacgtgggtttgttttgtttttgttgtccacgtgtattt
gttttgatcacgtgtgatgacggcactcagctggcctgattagctcgccagctgaggctc
ataatcaggcctatatatggcacgttttctgtgtgtctttgtcagttcgttatgtgtgct
tatggtgtgtttttctgtctgtgtgctcaggacctgaggagttttttctggaccctgttt
tcctgtctgattcctgccctgtcccccctagccctagcaccattctttgtaccacttgtt
ttttgatttgactttgtcaatataaattatttttgttcactcgcacttggatccctctga
acttttattttaaacgtgacagaacgaactgaccttcaccatggatccagcgagtgcatc
acagatttcagagttcctcacaaacagcaacgcccggatcgatcgccaggatgaggcttt
ggccaccacgcacaggctatccaggccctggttgggcaggtttcactgctgacacgcagg
tccaacagctggtttctggagcagcacaagcggatcctgcaccagccccggaggtgatac
ctgcgccagttattgccagcgctagcgggttggtcgctctgttgagcctcgccttcctcc
tccgacctgctatgctggagagccgcacttgtgtcggtccttcctggccaaatgctccct
gtacatcaccctgcagccatccttgttttcctctgagcagtccaaggtggcgttcgtcat
caccctcctttctggaagggcggcccaatggggaaccacagcatgggagaaaaagctacc
gtgttgttcttccttcgacctgttctccaaagaactcaagaaggtctttgatcgggccgc
ctcagggagagaggccgcccgagtccttgctgagctccgccaggggaatcggagcgtggc
ggactattcaatcgagttccgcacgttggctgctgaatgcggctggaacgcggaggctca
atgggacatgtttctacatgggctttcggatcggcttcaggatgagatctactctttaga
tcttcctaagacctggacgagttagtggatttggctatccgggtggactccagactgctc
cgccgtgagagtcgctgcggcaagacagatttccggatcctgttcctgactttccggtct
cggcggtggcaccggaagtgagtagcgctgacccggaacccatgcagctgggcagatccc
gcttgtccgtgcaggagaagcgccgtcggagaacggagggactctgcctctactgcggtg
gggcggggcatcgggtggcttcctgtcccgtaaaagacaacacccatcagtaggtaagag
gttactgatgggtgaaattaatttggacaaatcctctacggctgccactttactgcccgt
caccttatcatggggttccggaagtcagaacacccaggccctcgtcgattccggggcgga
gggaaatttcattgactccagtttcgctttcagttttaaacttccggttatagcactgtc
acaacccattgcagtacgcgcactcagcggactttcccttcccactatcactcactccac
taaacccataaaactgatcacgtctggaaatcatgttgaacacatttcattttttttaac
agactgttccaacacaccggtggttttaggtcatccttggttaattcttcataagcctca
cattaactggggtcttaatactatattttcgtggagtgagaactgtcatcagtcttgtct
ttcgtctgctcgttctgctgtttcttgttctgtgtttcaggaggagcgcatggacctgtc
aaacgtgcccagtgagtacctcgacctgaagagagtgttcagtaagtctcgagctgcttc
tctgcctcctcaccgtccctatgactgtgcaatagatttattgccaggtacgtctccgcc
taaaggcaagttatactctctttctattcctgagagggaggccatggagaaatatatttc
tgattctctagcggccaagatcatacggccctcttcttcaccggcgggggcggggttctt
tttcgtgaaaaagaaggatgggtctcttagaccctgcattgactatcgagggctgaacag
catcacggtgaagaatacgtatcctttgccgctgatgtcttcagcgttcgagcgtctgca
gggggcttcgtttttcacgaaattagatctccgtaacgcatatcatttggttcgcatgaa
gcagggtcatgagtggaaaactgcgtttttgacccccagggggcattttgaatattgtgt
tcttccgttcgggctttctaatgctcctgcggttttccaagcactcgtaaatgacgtgtt
gcgagacatgatagatcagtttatttatgtctacctggatgacattctgattttttctcg
ttctctccaggaacatgtgcagcacgtcaggcgagtgcttcagcggctgctagagaatgg
gctttttgtcaaggcggagaaatgcgtgttccatgcacagtctgttccctttctaggaca
cattgtgtcagtcgagggggtgcgcatggatccagagaaggttcaggctgtggtaaattg
gccaattccggagtctcgtaaggccctgcagagatttctgggcttcgctaatttttaccg
gcgttttattcgcaatttcagccagctcgccgcccctctgacgtccttaacctcctccaa
aactcccttcaggtggtcgagcgcagcacaggctgcattctccaatctaaagagccgctt
tgtttcagctcccattttagtgacacctgatccctcccggcagtttgtggtggaggttga
cgcgtcagaggtgggggtgggcgctatcctgtcccagcgcgccgcctcggatgacagaat
tcatccgtgcgcgtttttctctcaccgattatctcccgcagaacgaaattacgacattgg
taatagggagttgttggctgtcaaactcgctttggaggagtggcgtcattggttggaggg
ttcgggggttccctttatcgtttggaccgatcataagaacctcgaatacatcaggtccgc
caaacgactcagctccaggcaggctcggtgggcattatttttcggacgtttcgactttac
catctcttatcggccgggttccaaaaacatcaaacccgacgcgttatcccgtctttttga
ttcttccgagcgcaatacgtctcttgagcccatcgttccccagaggatttgtatttctgc
agtgacatgggagatcgagagcagggtccgcacagccctggatggggtaacgcccccggt
cggatgcccacccagtcgtttgtttgtgccggaggagattcggtctgacgtcattcggtg
gggacattcctccaaagtggcttgtcatccaggggtgagtcgtacattatttttagttaa
acagcgattctggtggccagctatggcacgggacatacgcgagtttgttttggcctgttc
tgtttgtgctgtttctaagacttctaatcgccctcccgctggactccttcagccgctgtc
agtgccttcgagaccctggtcgcacatttcgctagatttcgtcaccggtctcccgccatc
tggtggcaatacggctgttttgaccgttgtggaccggttctcgaaggctactcattttat
tcctctgcccaaattaccctcagccagagagacagcggatgctgtcattaatcacgtctt
tcgcattcatggcctcccgacggacgtggtttctgacagggggccccagtttgtctctaa
attttggagagaattttgtcatttattgggagcgactgtaagtctttcttctggttttca
tcctcagagtaacggacaaaccgagagggccaaccaagatctcgagcgcatgttacgttg
tttggtttcccagaatccctcctcttggagtcagcagctcccatgggtggagtacgcaca
caattcattaccagtgtcggctacgggcctttctccgtttcagtgtagcttaggttacca
gccaccagcttttcccagtctggaatccgaagtcgcggtcccctccgcccacgcctttgt
ccagaggtgtcgacgcacttggaacagggccagacagaccctcctccaagtgggtgcgcg
caccaaggctaaagccgatcgccaccggtcgaagcctcccgtttacgtcgtcggtcaaaa
agtgtggctttcaactaagaatattcccttgcgttccgtatgtaataaacttgcacctaa
atttattggcccattcactgtcatcaagatcattagtccggtggcagtccgccttaaact
tcctccagcgtacaggagaatacatcccgtgtttcatgtttccaaattaaagcccgtttt
tcatacggcgattaacccgcccactccggttccccccccgccgcgtctcgtagatgggga
gaccgtttattcggttaagcgcattctggactcgagacggagggggcgaggatttcagta
cttggtggactgggaaggttatggtgcggaggagaggagttgggtgcctgcaaaggacat
attggatcactctcttatcgatgattacaatcgccaggtaagcgcttctgggagcaccag
gaggtgctcttgagagaggggtaatgtcacggttgcaggtttgtgcgcttttccggagtg
tctgtttgatcacgtgggtttgttttgttttgttgtccacgtgtatttgttttgatcacg
tgtgatgacggcactcagctggcctgattagctcgccagctgaggctcataatcaggcct
atatatggccacgttttctgtgtgtctttgtcagttcgttatgtgtgcttatggtgtgtt
tttctgtctgtgctctaggacctgaggagttttttctggaccctgttttcctgtctgatt
cctgccctgtccccctagccctagcaccattctttgtacacttgtttttgttatttgact
ttgtcaataaatattatttgttcactcgcacttggatccctctgaactttattttaaacg
tgac
>TE_00000382_INT_s_2_s_3#CLASSI/LTR
tgtcacggttgcaggtttgtgcgcttttccggagtgtatgtttgatcacgtgggtttgtt
ttgttttggttgtccatgtgtatttgttatgctcacgtgcatgacgacactcagctggct
gattagctcgccagctgaggctcatcatcgggcctatatcagggcgacgtttctatgtgt
cattgtcagttcgttacgtgtgctcatgtgtgtgttctgtctgtgctcaggccctgagga
gtttttctggaccctgtttttcctgtctgattcctgccctgtgttcctcgtccccctagc
ctgtcacttcttttgtttgttgatttgactttgtcaaataaactatttgttcacttgcat
tggatcctttttgactcttatttttgaacgtgacagaacgaactgacctttaccatggat
ccagcgagtgcatcccagatctccgagttcgtctccacagcaacgccaggatcgatcgcc
aggatgaggctttggccaccacggcacaggctatccaggccctggttggccaagtgtcgc
tgctcactcccaggtccaacagctgatttctggagctgcacaggctgacctgcaccagct
ccggaggtgacacctgcgccagcgactgcggttgctggtcgctctgttgagcctcgcctt
ccacctccgacctgctattctggggagcctctcttgtgtcgatccttcttgtccaagtgt
tccctttacatctccctgcagccatcattgttttcctccgagcaatccaaggtggcgttt
gtcatcaccctcctttcaggaagggcggcccaatggggaaccacagcatgggaacaaaag
ttaccatgctgttctaccttcgacctgttctccaaagaactaaagaaggtctttgatcgg
gccgcctccgggagagaggccgcccgagtccttgctgaactccgccaggggaatcggagc
gtggcggagtactcattgagttccgcacttagccgctgaatgcggctggaacgcggaggc
tcaatgggacatgtttctgcatggattttctgatcggcttcaggatgagatctattcctt
agatcttcctaagactctggacgagctagtggatttggccatccgggtggacaccagact
gctccgccgtgagagtcgcctgcagcaaggcaggttttcggatcccgtccctgactttcc
ggtcttgactgcgacaccggaagtgggagcgttgacccggaacccatgcagtgggcagat
cccgcttgtccgtgcaggagaagcgccgacggagaacggagggactctgcctctactgcg
gtggggcggggcatcgggtggcttcctgtcccgtaaaagacaacacccatcagtaggtaa
gaggttactgatgggtgaaattaatttggacaaatcctctacgtctgccactttactgcc
cgtctctttatcatggggttccggaactcataacacacaggcgctcgtcgattccggggc
ggagggaaacttcattgactctagtttcgctttcagttttaaacttccggttatagcact
gtcacaacccattgcagtacgcgcactcagtggactttcccttcccactatcactcactc
caccaaacccataaaactgatcacgtctggaaatcatgttgaacacatttcatttttttt
aacagactgttccaactcaccagtggttttaggtcatccttggttaattcttcataaacc
tcacattaactggggtcttaattctatattttcgtggagtgagaactgtcatgagtcttg
tctttcgtctgctcgttctgctgtttcttgttctgtgtttcaggaggagcgcatggacct
gtcaaacgtgcccagtgagtacctcgacctgaagagagtgttcagtaagtctcgagctgc
ttctctgcctcctcatcgtccctatgactgtgcaatagatttattgccaggtacgtctcc
gcctaaaggcaagttatactctctttctattcctgagagggaggccatggagaaatatat
ttctgattctctagcggccaagatcatacggccctcttcttcaccggcgggggcggggtt
ctttttcgtgaaaaagaaggatgggtctcttagaccctgcatagactatcgagggctgaa
cagcatcacggtgaagaatacgtatcctttgccgctgatgtcttcagcgttcgagcgtct
gcagggggcttcgtttttcacgaaattagatctccgtaacgcatatcatttggttcgcat
gaagcagggtcatgagtggaaaactgcgtttttgacccccagggggcattttgaatattg
tgttcttccgttcgggctttctaatgctcctgcggttttccaagcactcgtaaatgacgt
gttgcgagacatgatagatcagtttatttatgtctacctggatgacattctgattttttc
tcgttctctccaggaacatgtgcagcacgtcaggcgagtgcttcagcggctgctagagaa
tgggctttttgtcaaggcggagaaatgcgtgttccatgcacagtctgttccctttctagg
acacattgtgtcagtcgagggggtgcgcatggatccagagaaggttcaggctgtggtaaa
ttggccaattccggagtctcgtaaggccctgcagagatttctgggcttcgctaattttta
ccggcgttttattcgcaatttcagccagctcgccgcccctctgacgtccttaacctccgc
caagactcccttcaggtggtcgagtgcagcacaggctgcattctctaatctgaagagccg
ctttgtttcagctcccattctggtgacacctgatccctcccggcagtttgtggtggaggt
tgacgcgtcagaggtgggggtgggcgctatcctgtcccagcgcgccgcctcggatgacag
aattcatccgtgcgcgtttttctctcatcgattatctcccgcagaacgtaattacgacat
tggtaatagggagttgttggctgtcaaactcgctttggaggagtggcgtcattggttgga
gggttcgggggttccctttatcgtttggaccgatcataagaacctcgaatacatcaggtc
cgccaaacgacttaactccaggcaggctcggtgggcattatttttcggacgttttgactt
taccatctcttatcggccgggttccaaaaacatcaaacccgacgcgttatcccgtctttt
tgattcttccgagcgcaatacgtctcttgagcccatcgttccccagaggatttgtatttc
tgcagtgacatgggagatcgagagcagggtccgcacagccctggatggggtaacgccccc
ggccggatgcccacccagtcgtttgtttgtgccggaggagattcggtctgacgtcattcg
gtggggacattcctccaaagtggcttgtcatccgggggtgagtcgtacattatttttggt
taaacagcgattttggtggccagctatggcacgggacatacgcgagtttgttttggcctg
ttctgtttgtgctgtttctaagacttctaatcgccctcctgctggactccttcagccgct
gtcagtgccttcgagaccctggtcgcacatttcgctagatttcgtcaccggtctcccgcc
atctggtggcaatacggctgttttgaccgttgtggaccggttctcgaaggctactcattt
tattcctctgcccaaattaccctcagccagagagacagcggatgctgtcattaatcacgt
ctttcgcattcatggcctcccgacggacgtggtttctgacagggggccccagtttgtctc
taaattttggagagaattttgtcatttattgggagcgactgtaagtctttcttctggttt
tcatcctcagagtaacggacaaacagagagggccaaccaagatctcgagcgcatgttacg
ttgtttggtttcccaaaatccctcctcttggagtcagcagctcccatgggtggagtacgc
acacaattcattaccagtgtcggctacgggcctctctccgtttcagtgtagtttaggtta
ccagccaccagcttttcccagtctggaatccgaaatcgcggtcccctccgcccacgcctt
tgtccagaggtgtcgacgcacttggagcagggccagacagaccctcctccaagtgggtgc
gcgcactaaggctaaagccgatcgccaccggtcgaagcctcccgtttacgtcgtcggtca
aaaagtgtggctttcaactaagaatattcccttgcgttccgtatgtaataaacttgcacc
taaatttattggcccattcactgtcatcaagatcattagtccggtggcagtccgccttaa
acttcctccagcgtacaggagaatacatcccgtgtttcatgtttccaaattaaagcccgt
ttttcatacggcgattaacccgcccactccggttccccccccgccgcgtctcgtagatgg
ggagaccgtttattcggttaagcgcattctggactcgagacggagggggcgaggatttca
gtacttggtggactgggaaggttatggtgcggaggagaggagttgggttcctgcaaagga
catattggatcactctcttatcgatgattacaatcgccaggtaagctcttctgggagcac
caggaggtgctcttaggagaggggtaatgtcacggttgcaggtttgtgcgcttttccgga
gtgtatgtttgatcacgtgggtttgttttgttttggttgtccatgtgtatttgttatgct
cacgtgtcatgacgacactcagctggctgattagctcgccagctgaggctcatcatcggg
cctatatcagggcgacgtttctatgtgtcattgtcagttcgttacgtgtgctcatgtgtg
tgttctgtctgtgctcaggccctgaggagtttttctggaccctgtttttcctgtctgatt
cctgccctgtgttccgtcctcctagccttagcaccctcacttgcctttttgtatttgact
ttgtcaaataaaattatttgttcacttgcatttggatcctttttgactcttatttttgaa
cgtgac
>TE_00000385_LTR_s_1#CLASSI/LTR
tagataactgctatgttcatatatggtctttccggtgcccggaagaacacagtttcccta
tccgggtggttgtacaagttagtgatgttatgagcagccaagcacgtgaaagctaaaata
aagtaagcctattgttcctgataactgtctccatttttcatatcaacaaactacatggtg
tcagaagtaaagaagaaataatggccgagggatttcgccgaccagacccgctgatattcg
acggcaatatagctgaaaactggcgaaaattcgaattggagttcgacatattcatcgccg
cagctcacagcgataagccagaaaaaaccaaagcctacatactcctcaatcttgcgggac
cagaggcgatcgagagagagcgttcgttcacatacgctccagcgttactggcagccgatg
gtcaagatgtaatcacgccagcggagtcaagagaggatccagaatgtttaaaacggaaat
tcagagaagtgtgtaatccggagacaaatgtgacgatggagagacattcatttaatacca
ggaatcaaaaaccaggagaaactatcgaagcttatgtgagtacacttagaaataaagcaa
aaacatgtaactttggtgccctcacagacgaattaatcagagacagactagtgtgtggca
tagacaatgatagcgtgagaagagtgctgctcagagaaagtgatctgacgcttacaaaag
cgattaagatatgccaaatcagcgaattgaccgaacagcacacgaaagtgctggccgcac
cgcgtagcgggcttgcgagcgtcgacgcaatacacttcaatgcaaaggggagaaaaaagg
cagttgagcaccagcagcgaaaacacatgagtgggacaaagaacattgtcaactgtaaaa
attgtggtggaaatcatccagcaaaacgtgatcaatgcaaagcttttggacaacaatgtc
accgttgtaaaaagtttaatcatttcatgtcccaatgcaaatctgcgtcatacgacaatt
tcaaatccattcatcaaatcactgacgcaaacacagacagtagcgaagagtcatttcata
tcgatggactgtgtctgggtgccagtgaaatagatgcagttagtcataacaggataaaca
agcaagaaatacattgcagcctgacagtaaatggcaagccacttgagcttaaaattgaca
ccggagcaaagtgtaatgtcatctcaactgagacataccaaacactgagacatgatgaga
aaatccaggaaaagtcaaaaacaacattagtggcttatggaggcactgtgattcaaacac
aaggaacggtgatgatgcaatgctggactagcaaacaaaaatcacatatgttggagtttc
acgttgttgataaaaatgtcaaatcattgctgggcctgccagactgtttaaaaatggact
tgatatcccttaaggaagaagtgcatggaattgatctcaacaaaaatccaaatttgccac
aagaaatatttacagaatatgctgacctctttgatgataagctaggcaccttaccagtga
catattcgatgaagattaacccggacattactcctgtggtccgcccccctcgccgaatac
ctgtggcgatgcgggataaagtggaagctgaattaaaaaacatgacaaagctgggggtaa
taacacccatttcagagcccacacagtgggtgtcctcaatggttgccacacataagaaag
acactgacaagattcgtttatgcatagatccacgggatctaaacgaagccctcatgcgcc
ctcaccatcccatgcgcacagtagaagaggtagcttcacaaatgtccaatgccaatgtct
tttcagtgcttgatgctaaaagctcattctggcaaattaagttagatcacgagtcctccc
tttgcactgcttttgcaactccatttggcagatatgttttttgcgcatgcctttcggcat
taattcggcatctgaggtgttccagagggcaatggaacagatctttgcaggatttccatg
tgccataattgtagatgacatcatcgtcggaggaaaaggggaaaaagagcatgatgaaaa
cttaaagaaggttctaaacagggcacggcaggtgaatctaaaactcaacccacagaagtg
taagttcaagctcagagaagtcagttatgtgggccatctgttcacagaacaaggactaaa
accagacccagccaaaatacaggccataacagaaatgcaaccaccaagtgacaaagctgc
tttgcaacgttttttgggtatggctaactacctctgcaaattcattccaaattttagtga
actggcaacaccactacgacagctgctccacagggacgtagcttggtgctggtcgcatca
acagcaggaggcatttaacatgctaaaaaagtgcatcacattcccaccagtgctgagata
ttttgatgtaagcaaacctgtaactatcacatgtgatgcttctcaatatggattgggcgc
agcatgtctacaggatgatcagcctattagctatgcctcacgcactctcactgagactga
aatgagatatgcacaaatcgagaaagagctattggctgtggtctttgcctgtcaaaagtt
ctacgattatatctacggaaaaccggttttggtggaaacagaccatcagccccttgttac
aattctgaacaaacctctacaatcagctccagcacgactacagcgaatgatactgaagct
gcacaagttcgatttgacccttacctacaaaaaaggaaaacagctttacttggctgacac
tctgtcacgtgctcccagaaaggtgacaacaaaaaatgatgaggaggagtttgatgtctt
ggctgttcagatgatttcagtaaaccggctacaagagctcagagaacacactgaaaaaga
cagctctctgcaaattctatgtaacaccattaagcatggttggccaagaaaaattcaaag
tgttccagtgcaattgaaacccttctttcctttcagggatgagctcagtgttggggatgg
aatcatcacaaagggaacaagagttctagttcctcacagcctgcagagtgaatatttgca
gattttgcacaaaggccatgcaggagcagaagcgaccaaacgcagagcacgcgatgctgt
tttctggttgactataacacaggacatagacaattttgtacagtcctgcagcatatgcaa
tgctctgaagccccatcaacaaaaagagccattgcacctacacgaaataccagaactgcc
ttggtctgttgttgccactgacatatttgactggaacagccaacagtacctagtgctagt
tgattcatactctggctggtttgagataaattcacttacaaacatatcctcacaaaacat
catcagcaaattaaaaaggcacttctctgtgcatggcattccccaaaagcttatcaccga
taatggcacgcagttcacaagccagattttcagagactttgcaagttcatgggacttttg
tcacatcactagtagtcctgaataccctcaggcgaatggcctcgcagagagagctgttcg
tagtgcgaagcgcctgcttgaaactaccaagagggatgggacggacttgtatttgaattt
gctaaacatccgcaacattcctcgggataagatcctgggttcaccagcacagagactgat
gtccagggtaacacgtaccaatttgccaatcagcaaacagatgctgaaaccaaggacgaa
ggacacagtgaaggtaaaaacacaactttcaaaaaagagacaaatgcaaaaaatgtccta
cgacaaaaagagcaagccgctctccccactacatgaatcccaagtagtaaggatgcaaac
aacaaaaggacacgacaaaattggagttgtcagaacccctcttgtcaagcccagatcgta
tattgtggagtccgatggcaaagagtacaggagaaatcgtcgacatctgcttcctgtaaa
agaaccactaccacactgcagacaggccgatctggaggacttgttgtcacaacttcattc
tatgccagacagcaacagcccacctaaagatgctgtgcgtacggaagagaacattccacc
tgagccaactgatcaaaagttgccttatcgtactagatatggtcgggtttcaaagcctaa
tccaaagtactttgactaaatgttgttaaaaatcaacataaagaacatattattgcagag
agtaattctgatagtttattgttattttcagttgcaatccaagttttgctatttctataa
gttaccaagacatttgtaaagttgtaaaagtattctcttagagggagaacaaaaaactaa
agaaaggggatgtagataactgctatgttcatatatggtctttccggtgcccggaagaac
acagtttccctatccgggtggttgtacaagttgtgatgttatgagcagccaagcacgtga
aagctaaaataaagtaagcctattgttcctgataactgtctccatttttcatatcaacaa
actaca
>TE_00000393#CLASSII/TIR/HAT
gaggtctgcattccgcttaccacgggacccgaccagatttcttgcggcgtgggaataatt
tccaataaaacacggtagcggtcggtaactctggtgtaatttgaacgggagcgggtgggc
taacaatatagcattcccgagtcccgacattatttggaacagcatatctgtgatttcctc
attcttattgagcaccggtacagccagtgctcacgactgtacatgatgaacgcatgacca
gtgctttctgcactgtcagtctgtgcgcatcatctgcataatggtcctcagagcggcttt
accaacatgggagagcaaagtgaagatgcgctgtccttcagcttgcattagaaaacagtc
agtttactgttaggaaacccacatcaggcaagtctgatgtatgggagtctttttcatgcg
tcatagagcaaataaaaaaataccctttggcatgtgataatacctcaaagttttaccctt
tagcagtcacaagactggaacctcaggtttaaggcggcactcatgtctcatcacaaagga
aaaaaactgatttagcctacacttgcacaacctacagttttatctgttatctctctcttt
tggtagtacccaatttaaagtgagattttggaaaccagattaaatttagcgggaacgtcg
ggtcggtagaaaattatctaagcaggcagcgggtgaacaaaggctgaatatacggcggga
gcgtcgggtgcggaataaaaccttgcgggaggggactaaaaaattagtcccgtgcagacc
tctattaatatatttt
>TE_00000417_LTR_s_1_s_1_s_2#CLASSI/LTR
gtcaggctcggggatcgaacccgggtctctggcgtgtgaggttggctcttcccactgagc
cactgggagttgaagaacccagcatgaaacgcaacttgcttcttagaggaaatttattag
tgacaaaaaaaaatcttcaatatgggataaaaataaaggtagacaaaaaacggagacttc
aggttttccaatttcaaaaaatacaaaaactcaaacggccaaaaactcctgaacagtaaa
tgtccaaaaaaactacaaaaaatataagtcacaaaagactagcttaaatcaacaggttaa
aagagaaactcacagtgggtgacaggcttggatccacaataaccgagcaaagaacagagg
aaactggggttacttttatacaaacaactaaacaaggaacatgtgaaattgatctcggtg
attacaggtacccaataaaaagaaaagttgaaatggcgacatctagtggcgaataaaaaa
cattacatgaaaaattaaaatacagggcaaaaccctgacaggacccccccctctaggaac
ggctcctgacgttcttgccgagggatttgatcttaagagtgtgaaagtctcgaatgagtt
tcggatctaaaatgtccttggcagggacccaggaacgctcctcagggccgtagccttccc
agtccacgagatactgtcgggttttgcgtactttacgggtgtccagtatccggcggactg
tgtagactggttggcctccaaaaaaacgaggagggggaggtttacctgtcacagagaaag
gagaagacaaaactggttttagtaaagacacatgaaaggtagggtttatttttaaagatt
ttggtaagtataatttgtaggtgactgggtttactttcctggcgatcttgaatggaccaa
tgaacttctgggatagttttctggagtccactcgtaggggaatgttcctggttgaaagcc
agactctttggcccggacgcagattgggagctggtctgcgtctgcggttagcctggtgtt
ggtattgttgggataccttgagaagtttgagacgtgccttcttccaagtttggcgacagc
gtctaacaaactggagggctgaggggactgctacttccacctcctgttcaggaaatagtg
ggggggaatagccaaattggcactcgaaaggggacatgcctgtagctgatgaacagaggg
tgttatgtgcatattcagcccatataatgaactgagaccaagtggtgggattgtttgctg
tcatgcatctcagggtggtttcgaggtcttggttgagtctttcgtttgtccatttgattc
tgggtggaaacctgaggataggcttgcagtggtccctatggattgacagaacgcttgcca
gaatcgggaggaaaattgaggtcctcgatctgagacgatgtcctggggaatgccaaagac
tctgaacacatggttcatgactagttcggctgtctctttggccgtgggaagtttggacag
gggaatgaatcgtgcggcttttgagaatcggtccactatgactaaaatagtggtgtttcc
ttgggatggaggaagtccagtgataaaatccatagatatatgagaccatggtctgtgagg
tatggagagtgggtggagaaatccttgaggtggctgatgggaacttttgttttggttgca
agtggggcatgccttgacgtatgcggtcacatctttcttgatggttggccaccaaaatcg
tctttgcaggaattcaagggtgcgggcagagcctggatggcaagtaagctgtgacgagtg
tccccacttgaggactttcgatcgaacaactttggggacatacagacagttgggaggacc
tccgcctgggtctgggtctttggtttgggctttccttataaaaccctccagctcccacct
gatgggggctattatcttagagctggggacaatcggtttgttgcagtcttcttgagggga
ttttacatatactcgggacagtgcatctggtttcagatttttagatcctggacggtaggt
gagtgtgaagtggaatcggttaaagaatagagaccaacgtgcttggcggggattgagtcg
tttggcctgttggatatattctagatttttgtggtcagtaagaacttggaatgggtgttt
ggctccctcgagccagtgtctccattcctcgagagctagtttcactgctagtagctccct
atctcccacgtggtagtttctctcagtaggggtgagacggtgagagagaaaagcacaagg
gtgaagttttttatcctcacctctttgcgatagcactgctccaatgcccacctcggaggc
atcaacctctaccgtgaagggtttgtcagggttggggataaggaggataggtgctgatgt
gaagcgcttcttaagattcttgaatgcctcttcagcttcaggtccccaccgaaacccggt
catgttctccttggtgagggcagataatggggctgccacagtgctgaagttcagaatgaa
ttttctataaaaatttgcaaaccccaggaaccgctgtacctccttgaccgatgaagggga
gggccagtccaccattgcttggatcttttgagggtccatctggatttgtcctggttcgat
gacaaaacccaggaatttgacttgggatacatggaactggcatttctctggtttgatgta
taggtggttatctagcagatgatggaggaccttgtgtacatgctgtacatgttcttggag
ggagtttgagaaaataaggatgtcatccaagtagacaaatacaaacttatttagcatgtc
tcggagaacatcattaatgagggcttgaaaaactgcaggagcattggtcagtccaaaggg
catcactaggtattcatagtgccctgtgggcgtgttgaaggcggtcttccattcatctcc
ttgtttgatgcgcactaggtggtaagcattgcgtagatcaagtttggtgaagatggaagc
ctcttgtaggatttcaaaagctgtggacatcagtggtaaggggtaacggttgcggatggt
gattttattgagccctctgtaatctatgcatgggcgtagcccaccatccttctttcccac
aaagaaaaacccagcgcctgcaggggaggtggatggtcggatgattcctgctgcgaggga
ttcctcaatgtagagatccatggcagtccgctcaggaagggacaaggaaaagattctgcc
tctaggggggcaggaatctggcagaagctcaatggcacagtcgtaaggacggtgcggggg
tagggcggtagctctcttcttgctgaagactgctttaaggtggtggtactgggctgggac
ttgggacagatctaggggttcttgagactcgaaagtgggtttcaggggtttctgactcag
acaggtggtttggcatgtgggactccaacccagaactgttctagtgagccaatcaatgtg
tgggttatgctgaaggagccaggggtgtccaaggataactggaaaatctggtgaatgtat
gaggtggaaacagatcttctcttgatgttggtagatggagagagagagttgggacgtaag
gtgtgtcacctctcccggagctagtggtctgccatctagtgctgtgactgttagtggttc
tggaaggggttcactgggaatattgaggttttttgctagggtgatgtctatgaagtttcc
agcagcaccagagtctataaaggcttgaagttgggactgttggtctgcccaggtgagcgt
gatggggaggaacagaccacttttggaaggtgagttattgtatgtaactcccgttacagt
ccttccttgcctgtacgggactgagcgtttcccgaaagctgagggcaggtggagcgaaaa
tggccagataaaccgcagtataggcaacgctgctccctcatgcggcggtctctctccgtg
ggggaaaggcgagttctgcctaattgcattggttctgcattgtcttgatgtacctgtgat
gtgggggtaggtgttggagtgggcacctcggtggagggcttggggtggttaagatgtctc
tccctcagtcgattgtccagtcggatggcttgctccattaggttctcgagatctagggct
ggttccctggtagccagttcatcttgaattgtctcagataacccattttgaaaacagacc
atgagggcttcattgttccagccacttcctgctgccattgttctaaattgtatggcatat
tctgccacactgccagtctcttgtcgtagcgttaggagtctttttgaggcttgccggcca
ctgatggggtggtcaaagactcgtttgaattcttgttcaaacgccttgtaacttgaacag
aagggtgctttcgccttccagactgcagtggcccaggagagggccttaccggataacaga
gtgatgacatatgcaattcgggcccggtctgatgggaaagatgaaggctgcagttcaaag
gttagagaacactgtgttagaaagccatcacaagcactggggtcacctgagaaatgttgt
ggtggtggtaggcgaggttccatcataggggaggttactcgggattctggcagaggtatt
gaggtggcagtgggagctggggttgaatcggtatggactttgtcaaagagttgacgaaca
gtagtcataagttctgcaagtacctgagagtgtttggccattaaagtttcttgttgggct
agggcattctcatgtcgttgaattgtggactcatgctgagccactgtggctagaagctcc
tgggaacttggggtttctgggttcatgtgttggctcggttattctgtcaggctcggggat
cgaacccgggtctctggcatgtgagtttggactccttcccactgagccactggtagttga
agaacccagcaatgagacgcaatttgcttcttagaggagttttattagtgacaaaaaaca
atcttcaaaatggaagatgaaaataagcagttaaaaaacacaggatactccaatttccaa
aaaatcaagaaaactcaaacaggaaacttcaggtttcaaaagtacatcaactagacaggc
aaaaaacttctgaacagtaaatgtccaaaaaaactacaaaaaatattagtcacaaaagac
tagcttaaataacaagaggttaaagagaaactcacagtgggtgacaggcttggatccaca
ataaccgagcaaagaacagaggaaactgaggctacttaaatacaaacaactaaacaagga
acatgtgaaattaatctcggtgattacagataccaaataaaaaaaaagtcgaaatgacga
catctagtgggaataaaaaacattacatgaaaaattaaaatacagggcaaaaccctgac
>TE_00000417_LTR_s_2_s_1_s_1#CLASSI/LTR
atatgtcaggctcggggatagaacccgggtctctggcatgagaggttggctctcccactg
agccactgggagttgaagaacccagcaatgaaacgcaacttgcttcttaggggaaattta
ttagtgacaaaaaaaaatcttcaatatgggataaaaataaaggttacaaaaaacagagac
tactccaatttcaaaaaatcaaaaaacaaacagacttgttcaaaaggtacatcaacttag
gcaggcaaaaactcctgaacagtaaatgtccaaaaaaactacaaaaaatataagtcacaa
aagactagcttaaatcaacaagttaaaagaggaactcacagtgggtgacaggcttggatc
cacaataaccgagcaaagaacagaggaaactgaggctacttaaatacaaacaactaaaca
aggaacatgtgaaattgatctcggtgattacaggtacccaataaaaagaaaagttgaaat
ggcgacatctagtggcgaataaaaaacattacatgaaaaattaaaatacagggcaaaacc
ctgacaggacccccccctctaggaacggctcctgacgttcttgccgagggacttgatctt
aagagtgtgaaagtctcgaatgaacttaggatccaaaatgtccttggcaggaacccagga
acgctcctcagggccgtagccttcccagtccacaagatactgccgggttctgcgtacttg
acggacatccagtatccggcggactgtgtagactggttggcctccaaaaaaacgaggagg
gggaggtttacctgtcacagagaaaggagaagacaaaactggttttagtaaagacacatg
aaaggtagggtttatttttaaagattttggtaagtataatttgtaagtgactgggtttac
tttcctggcgatcttgaatggaccaatgaacttctgggatagttttctggaatccactcg
taggggaatattcctggttgaaagccagactctttggcccggacgcagagtgggagctgg
tctgcgtctgcggttagcctggtgttggtattgttgggataccttgagaagcttaagacg
tgccttcctccaagtttgacgacagcgtctaacaaactggagggctgaggggactgctac
ttccacctcctgttcaggaaatagtgggggggaatagccaaattggcactcgaaagggga
cataccagtagctgaagaacagagggtgttatgtgcatattcagcccatataatgaaccg
agaccaagtggtgggattatttgctgccatgcatctcagggtggtctcaaggtcttgatt
gagtctttcgtttgaccatttgactctgggtggaaacctgaggataggcttgcagtggcc
cctatggattgacaaaacgcttgccagaatcgggaggaaaattgaggtcctcgatctgag
acaatgtcctggggaatgccaaagactcggaacacatggttcatgactagttcggctgtc
tctttggcagtgggaagtttggacaggggaatgaatcgtgcagctttggaaaatcggtcc
actatgactaaaatagtggtgtttccttgggatggaggaagtccagtgataaaatccata
gatatatgagaccatggtctgtgaggtatggaaagtggatggagaaatccttgaggtgga
caatgggaacttttgttctggttgcaagtggggcatgccttgacgtacacggtcacatct
ttcttgatggttggccaccaaaatcgtctctgcaaaaactcaagagtgcgggcagaccct
ggatggcaagtaagctgtgacgaatgtccccactggaggactttggatcgaacaactttg
gggacatacagacagtcaggaggacctccgcctgggtctgggtctttggtttgggctttc
cttacaaaaccctccagatcccacctgatgggggcaattatcttagagctggggacaata
ggtttgttgcagtcttcttgaggggattttacatatactcgggacaatgcatctggtttc
agatttttagaacctggacggtaggtgagtgtgaaatgaaatcggttaaagaatagagac
caacgggcttggcggggattgagtcgcttggcctgctggacatattcaagatttttgtgg
tcagtaagaacttggaatgggtgtttggctccctcgagccagtgtctccattcctcgaga
gctagcttcactgccagtagctccctatcacccacgtggtagtttctctcagtaggggtg
agacgatgagagagaaaagcacaagggtgaagtttgttatcctcacctctctgcgataac
actgctccaatgcccacctcggaagcatcaacctctaccgtgaaaggtttgtcagggttt
gggataaggaggataggtgctgatgtgaagcgcttcttaagattcttgaatgcctcttca
gcttcaggtccccaccgaaacccagcaacgttctccttggtgagggcagataatggggct
gccacagtgctgaaattcagaatgaattttctataaaaatttgcaaaccccaggaaccgc
tgcacctccttgaccgatgaaggggaaggccagtccaccatagcttggatcttttgagga
tccatctggatttgtcctggttcgatgacaaaaccaaggaatttgacttgggatacatgg
aactggcatttctctggtttaacatataggtggttatctagaagacgatggaggaccttg
cggacatgatgtacatgttcttggagggagcttgagaaaataaggatgtcatccaagtag
acaaatacaaacttattcagcatgtctcggagaacatcattaatgagggcttgaaaaact
gcaggagcattggtcagaccaaagggcatcactaggtattcatagtgccctgtgggcgtg
ttgaaagcggtcttccattcatctccttgtttgatgcgcactaggtggtaagcattgcgc
agatcaagtttagtgaaaatggaagcctcttgtaggatctcaaaagcagtggacatcagt
ggcaagggataacggttgcggatggtgattttattgagccccctgtaatctatgcatggg
cgtagaccaccatccttctttccaacaaagaaaaacccagcgcctgcaggagaggtggat
ggtcggatgattcctgctgcgagggattcctcaatatagagatccatggcagtccgctca
ggaagggacaaggaaaaaatactgcctctaggggggcaggaatctggaagaagctcaatg
gcacaatcataaggacggtgcgggggtaaggaggtagctctcttcttgctgaaaacagct
ttaaggtggtggtactgggctggaacttgggacagatctaggggttctcgagactcgaaa
atgggtttcaggggtttctgactcaaacaggtggtttggcaggtgggactccaacccaga
acggttccagtgacccaatcaatgtgtgggttatgctgaaggagccaggggtgtccaagg
ataactggaaaatcaggtgaatgtatgaggtggaaacagagcttctcttgatgttggtag
atggaaagagacaggtgagacgtaaggtgagtcacctctcccggagctaatggtctgcca
tccagtgctgtgactgacagtggttctggaaggggttcactgggaatattgaggtttttt
gctagggtgatgtccatgaagtttccagcagcaccagagtcaataaaggcttgaagttgg
gactgttggtctgcccaagtgagcgtgatggggaggaacaaaccacttttggaaggtgag
gtactgtatgtaactcccgttacagtccttccttgcctgtacgggactgagcgtttcccg
aaagctgagggcaggtggagcgaaaatgaccagataaaccacagtataggcaacgccgct
ccctcatgcggcggtctctctccgtaggagaaaggcgagttctgcctaactgcattggtt
ctgcattgtcttgatgtaccagtaatgtggaggaaggtgttggagtgagcacctcggtgg
aagccgtggggcggttaagatgtctctccctcagtcgattgtccagtcgaatggcttgct
ccattaggttctcgagatctagggcaggttccctggtagccaattcatcttgaataatct
cagataacccattttgaaaacagaccatgagagcttcatcgttccagccactccctgctg
ccactgttcgaaattgtatggcatattctgccacactgccagtctcttgtcgaagcgtga
ggagtcttttagaggcttgccggccactgagggggtggtcaaagactcgcttaaactcct
gttcaaacgccttgtaacttgaacagaagggtgctttcgccttccagactgcagtggccc
aggagagggccttaccggataacagagtgatcacatatgcaattcgggcccgatctgatg
ggaaagatgaaggctgcaattcaaaggttagagaacactgggttagaaaaccatcacaag
cactgggatcacctgagaaatgttgtggtggtggtaggcgaggttccatcataggggagg
gtactcgagattctgacagaggtactgaggtggcagtggaagctggagttgaacaggtag
ggaatctgtcaaaaagttgacgaacagtagtcataagttcagaaagtacctgagagtgtt
tggccatcaaagtctcttgctggactaggacattctcatgtcgttgaactgtggactcat
gctgagccactgtggcaagaagctcctgggaactgggggtttctgggttcatgtgttggc
tcggttattctgtcaggctcggggatagaacccgggtctctggcatgagaggttggactc
cttcccactgagccactgggagttgaagaacccagcaatgaaacgcaacttgcttcttag
aggaaatttattagtgacaaaaaaaaatcttcaataaatgataaagtaaagcagttaaaa
aaaacagagatcctccaatttcaaaaaatcaaaaaactcaaaagtacatcaactagacag
gcaaaaaactcctgaacagtaaatgtccaaaaaaactacaaaaaatataagttacaaaag
actagcttaaataacaagaggttaaagaggaactcacagtgggtgacaggcttggatcca
caataaccgagcaaagaacagaggaaactgaggctacttaaatacaaacaactaaacaag
gaacatgtgaaatcaatctcggtgattacagataccaaataaaaacaaaagacgaaatga
cgacatctagtggtgaataaaaaacattacatgaaaaactaaaataacagggcaaaaccc
tgacaataa
>TE_00000431_LTR_s_1#CLASSI/LTR
gtgatgagcccaaggctcgaacccgggtcgctggtgtagtagaccagtggtttaacgatg
agccacagggagagttggtgaacccaattgctaaggcacaaagtctagttcaaacaaagg
tgtttattaaggaaatccaaaatcatcaagaaaaagccgccaggcaaaaacataggaact
ccaaaagctaagcagttaacaaacataaagttctccgtagagcaactggtactatagcca
aaaaaatacaaaaggtaataacaagaggacttacggcaacagcggtagcacatcaaactc
aaaaaccaagtgacaagtgaagacaagagggtagaatatataggctagtcttaacaagac
acagctgaaccaaattaacacaaatgaaccacaaacagaaacactggggaaaatggcgac
atcttgtggagaaaacaaataatagctcagaatatgacaggacccccccctctaggaacg
gctcctgacgttcccaccaagaccacccgaactgcgagcttgaaaatcccggatcaactt
ggggtcaaggatgtccttagcgggaatccaggagcgctcctcgggaccatacccctccca
gtccacaagatactgtcgagaccgttgcaccctccgaacatccagtatcctgcggactgt
gtaggcaggcttacccccaatgttgcgaggaggaggaggggatctgtcagagggaacaaa
agaagaacacaacacaggttttaggagagatacatgaaaggtgggattaatcttaaatga
cctaggtatttctagccgataagaaactgggtttactctcctgataattttaaatggtct
gatgtagcgttggttaagcttgggggactctatccgaaggggaaggttccgagtggagag
ccaaacccgttgaccaactcgaagggagggagcagatctgcgtctaaggttggcctgcct
ctggtactggttagaggtttggatgagttttcggcggactactctccaggtccgacggca
tcgattaatatgctgctgtacagagggaacagccacttgaatctcttgctcagggaagag
ggcaggggagaatccaaactggcactcaaagggggataacccagtggaggatgagcgcag
agtgttgtgagcatattcagcccataggaggtatgaggaccatgatgaagggttgtgacc
caccatgcaccttaacgtggtctcgagactctgattaatcctttctgtctgtccattaga
ctcgggatgaaaaccagaagacaaactaatggatgcacccaatgactgacaaaaagatct
ccagaaccgggatgagaactggggtccccggtccgacacaatgtcctgtggaattccaaa
gactcgaaaaacatgggaagtaatgaggtctgctgtctccttagcagatgggagttttgg
taaaggaatgaatcgggcagccttggagaaccggtcgacaatgaccagaataacggtgtt
tccatgggagggtgggaggccagtaatgaagtccattgagaggtgggaccatggtcggtg
aggaataggcagagggtgcagaagaccttgggggggaagatgtgaggtttttccccggtt
gcaaacagggcaggccctaaccaatgatattacgtcctttttagctgtaggccaccagaa
gcgtctttgcaaaaagtccaaggtgcgggaaatacctggatggcaggtcagccgggaaga
gtgtgcccattgaagaacttgagaacgaacagcctttggaacatacaatcggttagtagg
gccgccacctgggtctggatcttgaatctgggctttacggatggctgactcaaaccccca
tctgaggggtgcaagaatcttggattggggaatgatagcttctgggttcctctcccgggg
agtgttactgtatattcgggacagagcatctggttttaggttcttggatccagagcggta
ggatagaacaaagtcaaaccggttaaagaagagggaccacctggcttgacggggagtaag
gcgtttagcctgctggatatactccaagttcttgtggtcagtcagtacttgaaacggatg
cttggcaccctccagccagtgcctccattcctccaatgccaactttacagccagtagttc
tcggtctccaacgtgatagttacgttcacaggaactgagacgatgggaaagaaatgcaca
tggatgaagacagttatctttccccctctgggatagcacagctcccactcccacatctga
ggcatcaacttcgaccacaaagggtaattctggattcgggatagtaaggatgggtgcaga
ggtaaatctgcgtttgagttccctgaaagccgcctcagcctctggattccaggaaattct
ggctgaacccacttttgtaagggctgtcaggggagccaccacggagctgaaattctgaac
aaatttcctatagaaattggcaaatcctatgaacctctgaacctcctttacagaggtagg
agctggccagtccaacactgcctggaccttcttgggatccatctgtacctgccctggttt
aatgatgaagcccaagaacaagacctcagtggtgtgaaactcacatttctcgggtttaac
aaatagatggttctcctgaagacgtcttaatacctttctgacgtgactctcatgctcttg
gagagaactcgagaagatcaggatgtcatctaagtagacaaaaacaaacttgttcagcat
ctcccttaggacatcatttatgagagcctgaaaaactgcaggagcgttagtaaggccgaa
gggcatgaccaaatactcatagtggcctgtaggggtattaaatgccgtcttccactcatc
gccctgcttgatccgtaccaagtggtaggcattgcgcaggtccagtttagaaaatatggt
ggctttctggagtaactcgaaggcagtggccataaggggaaggggataacgattccggat
tgttaccttattgagagctctgtaatctatgcagggccggagacctccatccttcttccc
cacaaagaaaaaacctgcacctgccggagatgtggaagaacggatgatccctgctttaag
gccctccatgatatatgtctccatggccgtttgctcaggaggagacaatgaaaacacccg
accacgaggggggcactggccgggcattagctctatggcacaatcatatggtctatgtgg
gggtaagacagaagctttctgtttgctgaagaccgagtgaaaggagtgatactggggtgg
gactcgagaaaggtcaacagggtcttgagactcgggattattactaggtgggtctaagca
aactttgtgacacagggggccccagtggagaatttcgccattagaccaatcaatgtgggg
gttatgaagagtaagccagggatagccaaagatcaagggcaggtcaggggactcaatcaa
ataaaaggatatctcctccttgtggtggaacacagagacatgcagaggaacagtaagatg
ggtaacagctccgggagctatcggtctcctatccaaagcggtcacctccagagggttatc
taacagtttaaggggaatcttgagattagttgctagtgtctgatccatgaagttccccgc
tgctccagaatcaacaagtgcttgaagttgatgttccttagactcaaatgttaaagtgat
gggtaagagcagactggaattgctaggagagacgaattgggtcactcccgagacagctct
ctccttactgcctgggatggtgagttttccttcaactcaggacaatcagaacggaaatga
ccagacccaccacaatagaggcagagacggctcttcatacggcgagtgcgttcctgaaga
gttagccgggcacggcctagttgcataggctctggggaatctggttctgaaaactgaggt
gactcagtagcatatggggtattggggaggttgggagaacgtgaaggaacatagcagggg
gttagtcttctttctctcaggcggttgtccaggaggatagcttggtctattaaggactca
agggttttagctggatctcgggtagccaactcatctttgagggcctcagacaacccattc
tggaaacaaacgatgagggcctcatcattccagcctgctcctgcagcaattgttcggaat
tgaatggcatattctgcggcacttttacctccttgacacaaggtgagtaggtgcttggaa
gcctctcgtcctgaaaggggatggttaaatacacgccgtaattctttcacaaaagctgag
taattagtacagcagggagacttagcattccagattgctgttgcccaagcaagtgctttg
ccagataatagggtgagtatataagcgatcttagcctgatctgaagggaatgtggagggt
tgaagcttgaaagtgaggtcacactgagttataaacccctcacaggtttccgggtcccct
gaaaagcgttgcggagggggaagacgtggttcaaactgaggttgaggggtatgaatgaca
ggtgttggggttgaagcttcttctggggatgtagttggacgttgacgcagactgtcagag
agttgtcgcatggaagtcatgagttctgatagtaactgggaatgcttctccataagtgct
tcttgctgaatcaaggccgcctcatggcgcttgactgtagcgtcatgctgagcaacaata
gagaccatttcttgggcagaggcctcagcagggttcatgtttgacttggtttttctgtga
tgagcccaaggctcgaacccgggtcgctggtgtagtagaccagtggtttaacgatgagcc
acagggagagttggtgaacccaattgctaaggcacaaagtctagttcaaacaaaggtgtt
tattaaggaaatccaaaatcatcaagaaaaagccgccaggcaaaaacataggaactccaa
aagctaagcagttaacaaacataaagttctccgtagagcaactggtactatagccaaaaa
aatacaaaaggtaataacaagaggacttacggcaacagcggtagcacatcaaactcaaaa
accaagtgacaagtgaagacaagagggtagaatatataggctagtcttaacaagacacag
ctgaaccaaattaacacaaatgaaccacaaacagaaacactggggaaaatggcgacatct
tgtggagaaaacaaataatagctcagaatatgac
>TE_00000431_LTR_s_0#CLASSI/LTR
tgtgatgagcccgaggctcgaacccgggtctctggtgtagtagaccagtgttttaacgtt
cagccacagggagagttggtgaacccaattgccaaggcacaaggtctagttcaaacaaag
gtgtttattaaggaaatccaaaatcatcaaaaaaaagcagccaggcaaaaacataggaag
tctacaagctaagcagttaacaaacataaagttctccgtagagcaaagggtactatagcc
aaaaaacacataaaaaggtaatgacaagaggacttacggcaacagcgatagcacatcaaa
ctcaaaaaccaagtgacaagtgaagacaagagggtagaataaataggctagtctaacaag
acacagctgaaccgaattaacacaaatgaaccccaaacagaaacactggggaaaatggcg
acatcttgtggagaaaacaaacaatagctcagaatatgac
>TE_00000447#CLASSII/TIR
catatttttcatggtttagtgcagtggttctcaaagtgggggtcgggaccccctgggggg
tcgcgggacaatgagagggggtcgcttggtgatttacaaaaatctaataaatttgaataa
acttttatgattaccattgttaatccataacctacagaagataaaaaatagttacataaa
aaaatacaatatccaaacaaaaagccatcagcctttggtttttgttgttgttgttttaca
ttgattgcaacccttagggtttttacattagattaatgacaaagcaacagcgtcagtgca
ccagattttacagcactagctaaactttctgacaccgttacagcactcacgtacatttaa
aatacatacaggacactaaacatggagtatgatgtgtaagtggcagtctccaaaattaaa
ccaagaaaagacttgggatgtaacttaaatattgtgcccaccagtctaattagatgaggt
taatataaaataatcataataaaaatgatatgggactgttgcacttttttgtgttgtcaa
tatgcttgtgtttatataggctgattggtttgtgtgagtgttgtgtgcaacgtttgtatg
attattaccacttacgaaaatagtgggggtcgcgagtcattggcattgttattttggggg
tcccgggctgaaaagtttgagaacccctg
>TE_00000459_LTR_s_1#CLASSI/LTR/GYPSY
accagtgcctgaacccttgactagttttgaaacaacttgttcggaggattcatctttaga
gttgggggaatccttattttcaattttttctgactttgatttttctgttcttatagaacc
agttttttctattactttggaaacctcattttttggttttcttgagtccttgtttcccag
taccagtgagccttcgtccacaagccttggtgagcattcacctttaagtgccggcgggtc
ttcaagctttggtggaccctcgccctcaagcattggtggaccctcgccttcaagcgccgg
cggaccctcgccttcaagcgccggcggacccccgccctcaagcgccggcggaccctcgcc
ctcaagcattggcggaccctcgccctcaagcgccggcggaccctcgccctcaagcgccgg
cggaccctcgccctcaagcgccggcggaccctcgccctcaagcgccggcggaacctcgcc
ctcaagcgctggtggacccacgctctcaaatgctgagtccttgcccacaagtggcggcgg
acccttgttttcgggtgctggcaaaccaacattctcaagagccagtgggtccttgccttt
tacaccagttaatgccccatggaggaaaacggacatctcatctggaccctcaggatggtc
ctctgttccatgtggggggctaccaaacccaccagttttaaattggtggaaccacaactg
gctaaaagggaccttctcccctatggtaccaccatggtggtcctatatttgggtattgat
atgtcgagactctttcagtaaccagttccttagactcttcttaagcccttacagactctc
tttgattccttgttttgtgttataaggattttttttgtttggtttgtagtgttggtctgt
cccaccatccctcccctggtccacctccgttccgcctccctcctagatgggtgtttttgg
gagtgtctggtagccactccttaaagggggggtaatgtcacacctgctgcagtgccctct
ggtggttttcaagggcaccagtttttgttttggtttttgtgttttgtatcctagtcatgt
gatcactccttgtttccagctgtccctcattgtctaattagttctctctttataagccct
gttatgttgtgtttagtttgcctttggatttttcaatgttctgtttaggtttgtcgtgct
ttattcgtgatctggttcatcgtgtttggtttgtttgtttgttcactttgtttagtatca
ttactatgtttttggatatctgtttagtttgtgtttgattcacttttgagcttaattttt
gcacttcatgttttcctcgattttggtaccttgcctgtccctttgtcatttttttgggga
tctttattgtttgacaataaatgtgttttgctgcatttggatctttcccttgtttttgtg
atacccattcgtgacaccctgcagggct
>TE_00000459_LTR_s_2#CLASSI/LTR/GYPSY
tcctaaacgtggccaatttagattttctcgaataaaaatttaccaatgtcacacctgctg
cagtgccctctggtggttttcaagggcaccagtttttgttttggtttttgtgttttgtat
cctagtcatgtgatcactccttgtttccagctgtccctcattgtctaattagttctctct
ttataagccctgttatgttgtgtttagtttgcctttggatttttcaatgttctgtttagg
tttgtcgtgctttattcgtgatctggttcatcgtgtttggtttgtttgtttgttcacttt
gtttagtatcattactatgtttttggatacctgtttagtttgtgtttgattcacttttga
gcttaatttttgcacttcatgttttcctcgattttggtaccttgcctgtccctttgtcat
ttttttggggatctttattgtttgacaataaatgtgttttgctgcatttggatctttccc
ttgtttttgtgatacccattcgtgacataatccaaaggccattaccaagatccagcagca
tttttttcccttctctctctctcttgccccagtttttctcccctatttttgctttgtttt
ttgtcaagtatgagtctccgaatggttcctccagtgactgaaagggagcggtcacttcgt
cttcaagcattggtggctgaacgtcagcagggttgggaggtaggagcttttgctcagtca
ttttggactttggctgtgggactgggcttatcggactatgaactgatgactatatttaat
caatgtcttgattatcctctttctattaaggggatggatgaacttgggatcaatcaattt
tgggagtttgttgtccaccttaaagtgaatagtctaaaagttaattctgttcccaagatg
actttaacttcagaagccccacctaaagataccattgcccctgactgtctttgcatggcc
ttagagcttattgactcacttcatgaaattttggatagtgtt
>TE_00000466#CLASSII/TIR/HAT
gagcgagcgagcacgcgtatgtgtgtgtgttagcgagtatggtgttgtgtttagcttgtt
tgttgctgtgtgtgtgtgtgtgtgtgtgtgtgtgtgtgtttatacagacagtttgttata
ggctgtctggattctgtatagctgggtggttttcggttttgttctccccctgctgtttgg
cgggattgggtgtggcatgtggaaaacggggcggggcgggcagcgggacaacaaatgctg
aatataagcgggagcggtcgggttcgggttaaaacctggcgggagcgggattcaaaattt
tgtcccgcgcagatctct
>TE_00000475#CLASSII/TIR
tagggatgcaccgaaatgaaattcttggccgaagccgaataataatgaatttcttggccg
aaggccgaataccgaatgcggtgttttgcatttttttccatttagtttgccaattttttc
accattacaataattaaatagtaaaaattagctttttactattttgtgttgcttttcaga
gaaataaatcaaataacaaaaatacaatttcaaaaatatttatttaacactgaacatttt
tttaacattccagcagataatatacaaacaaagcacaatataacttaaaataaataaatt
agtaaaataaaaaaatatttttatttggccatctttgaagccccccttcttgaatagcct
atgttaggcctataactgactgctgaaagaatgtaactgtatgtctacaacaacaaatgt
gcattgaatagtgcaaaaaatgtggatgacaacaaatgaataactgtcctagacataagc
ctacttagcctacttcttcaggaaaagtggcaggttcttctttataaaaagtagcttctc
tgctgtctcgcatgaaagtcggttcctcttctcatcgatgacatgagatgcagcactaaa
cagtctctcgctgtcggtgcgcggctcatctgtagtacgagcccgtttactctctgcgct
gttttcatctcctgcgctgtgcatcacctgaccgtccgtctccaatacctagcggctttc
ccaagtccaactcggcctggatcatttctcgtgtgcgcagctttttccccatatccaagt
aatgatcttttatatggcggatcaagcacagtcgcgatgaagtacaggtgttctgagtcc
gcctgactaaatcgtgcgctgacagcttctaagagcgcacttttagctgttttcactccg
tggtctgtttcagcctctttgtttaaaagacgctttagtgctgcaagtaaatgtatgacg
tctgccacagatgagcttatctctcttgttatctgctcaaagggggcgagaagagagaga
acgttcctctggacaattcagcagaacagtgtctgcaaacggccgtttttgcctctttct
cttacactttaaagcgcttccacactgctgacatgtttgctgcataaagcgcgcgcctct
cactctacgcgggttactttttgatcgcggcattaaaaacgtcattgttcggcaaaattt
attcggcctttttacttattcggccgaacaccgaaagggcttttttgactattttcggcc
gaataatttcggttgccgaatattcggtgcatccct
>TE_00000478#CLASSII/TIR
ggtgtccaaactcggtcctggagggccggtgtcctcatagtttagcttcaacacctgcct
ggaagtttttgatatagcttgattagttggttcaggtttatttaattggggttgtaacta
aaatatgcagggcaccggccctccaggacc
>TE_00000481_LTR_s_0#CLASSI/LTR
agaaaccacagattcaatatgcaggtgaagatttattttaacttcaaaaatcaaaaatgc
ctcagacagaggatcaaaaatataaaagaaaaagcactgaatcaaacgggtaattcaggc
agcagtaactagtactggactgtagttcaattgaatgtccacaaggtggcggactcgtgg
aggtggtgagtatccaggcttcgtgggcggagcagccggaagacgagcagctgccggtgg
ccggatgtcggcaggcgatggagtccgagcgccacaagcaatgacaccgataagatagcc
tgacggggcagaagagagatgagcagagagggcgaacgaaaaccgaaactaatctctatg
gagccagatagatacacaagacaggacaggacaaacgcgggtctagagcgagtgagctcg
cgaaacacacaagacggtctgacaaagacaaggaggcaagcgggaattaaatagaggaga
agatcaaggagctacaggtgacaatcattgcttaataagtgaataacaaggaggtgggga
aaaggatacgctgacggcagagcacatggcgaactgtcaaaacaaagagcatgtgctccg
tgacgaaacatgaaggcgacacgcaagaaaacaaaatcacaaacaggtaggtctaacaca
ct
>TE_00000487_INT#CLASSI/LTR
tgtcatgtattttgtatgagtgtgctacccgtacctgagtgacgtcatcatgttgagttc
agttaataaaagaatactgcatggaacagcacggctactctggtgtcatcttatacatca
tttaaaaatataaaaaacataacatggtgtcagaagtgggattgtaaacggaaagcacaa
ctgagaagatgtcactactgcaaccaccatcagtgttgtctcttcaaggcaacttggctg
agaattggaaggtatggcttcaaaaatttgaattatacctcattgctagcggagtggcgg
agaaatcagaaacagtacagtgtgcaacctttcttcatatcgcgggtgaagaagcgatca
aagtttataacacattccagttcaccgcagaagaagtgaataagattgacgcacttaaaa
ggaaatttaaagagtactgtgagccaagaaagaatctgccatatattcgtcacatgtttt
tcacgagaacacaaagtaccggagagacaattgatgcatacgtcacggatcttaaacaca
aggcgaaagactgtgaattcggtgatttgactgactcgctaataagggacagaattgttt
gcgggataaaagatgacaatgttcgcgcaaggctgttgcgggaggcagatctcacgttgg
aaaaggcaatagacacctgcagagccaatgaaattacgtcaaatcaaatgaaaatgcttg
ttgaagaagttgacgtgaataaaataagcagtgttaaaaatacaaagagaagaggcaaaa
ctgtgcagtttgaacagaaaagtagacaacacgctttggaaaatcagtccaaaacacacg
tgaaatgttcacgatgtggatatcaacatgaataccaaaagtgcccagcgtatggacaag
tgtgtaaatcctgtaacaaaaggaatcactttgcaaagatgtgcaaaactcaagtatcaa
caaagaaaatacaatcaatagatgaaaatgagcaaagtgatgatgaacgaagtgattttt
ttgtaggaactattgagctgcaaacaaatcaaagagtgaaaaatgtgcacactgtcacca
ctgaagcacaaaatctgaaggacaactggactgaaagcttgagaataaacaacaagagtg
tcacattcaagttagacacaggagcagcctgtaatgtaatgccccacaatgtgttcacaa
cactagaaacacaaagaaaactgaagaaatctaactgtcacctagttacatattctggcc
acaagatgtcgcctgtgggtcaagtacagctaactttcacctacagaaaacaaaagcaca
acattcagtttcaagtggtggatggaaacgtacctgcaatacttggacgcacaacctgtg
aaaaactaaaaatggtcaaaagaattcatgaaataagtgaaagtgaaaataaagccgacc
ctttaaaaggatttgatgacttgttttgtggtcttggttgcttaccaactgtgcatcaca
ttaaaacagaccctgatgtgtcaccagtgattcatccaccaagaaaggttccaatagccc
ttaaagacaaaatagttgaagaattacacaagatggaaagtatgggagttatagtaaagc
agacagaaccgacagattgggtgaatagtatggtaactgtggtgaaaccaaacaaaatcc
gtatatgtatggatccgcaggacctcaataaagcaataaagcgtgagcattatccattac
tgacagtggaagaagtggtatccagcatgccaaatgccaagatattttcagtcctggacg
ctaatcaaggtttctggcaaataaagctagatgaagaaagctccaaactctgtacattca
atacaccaataggcaggtatagattccttcgcttaccgtttggtgtgtcttcagccagtg
aagtgttccagcgtgcaattgcacagatgttagaaggtcttgaaggtgtggtcaatgtca
tagatgacatcctagtatggggagaaacaacagaagaacatgatcacagactcatcaagc
tactggaaagagcaagagagtgtaatctaaaactgaacaagagcaagtgccaaataagaa
cttcagaaataagatatcttggacatatcatctcagaggaaggtctcaagccagatgagg
aaaaagtaagagctattgtaaaaatgccaccacctgaaaacaaacaagcactcatgagat
ttatgggcatggtgcaatacctgtccaaattcattccaaatctatccgatatcagtgctc
ctctcagaaaactgcttgaagaagatattcagtggcactgggaggaagagcaacaaaaaa
gcttcacaaaaatgaagaatttgttagcaaatgcaccaacactacaattcttcaatgtac
agaaacctgtcacgctttcagttgatgccagctcagaaggaattggagcagttattctac
aagacaaaaagccagtggcatatggatcacgtgcgctaacagatgctcaaaagaattacg
cacaaattgaaaaagagttgcttgctattgtttatggatgtgaaaaatttcatcaatatc
tctatggcaaagaagtggaggttgaaagtgatcataaaccattggagatcatttttaaga
aaccactgcaccaagctccacctagattgcagcgcatgctcctcagacttcaaagataca
tcctgaaggtagtttacaagccaggtaaagaaatgcacattgctgatgcattaagtcgtg
catacctgaatgagtgtacagaagatttgcttggtcaacagctggaattgtgctgcataa
caacatacttacctgtttcagaagaaaaactaaatgtttttcgcaaagctacagctactg
atcaagaaatgcaattactgtgcaaaatgacaatggatggatggcctaaagaaaaaagtg
aagttccaaaacagattcagacatactggactttcaaagaagaaataagtttcacttctg
gacttctttttaaatcggcaaagatcattgttccaagtcaattgagaaaagaaatgctaa
caaaaatacacgaatcacatcttggagttgtaaagtgtaaggaacgagccagggatgttc
tgtattggccaaacatgtcgactcaaattgaagagtttgtctcacaatgtccagtgtgca
atgcacacaagaacagtaatccaagagagccaatgatatcacatccaataccaggaagac
cttggtccaaaattggcacagacctgttccattttgatggttcaaattacttactttctg
ttgattactactctaaattcacagaaatcagcaaactgtctgacacaactgctcagagtg
taattatggcaatgaagtcaatgttcgcaagatatggaataccggataccgtggtctcag
acaatggtccacagtatgccagcacagagttcagcagttttgcaaaagcatgggaatttg
aacatgtgacatccagcccgggacacgcacagtcgaatggacaggctgagagagcagtcc
aaaccataaaaaacctgctgaagaaagctcagtgtggtaaaaatgatccttacatttctt
tattggaatacagaaacacaccgttggatggtattgggtactcaccagcacaattattaa
tgggacgcagactcaaatccaagatacctacctcagtcactttgttgacacctgaaaaca
acatacaaattcatcataaattgaaacaaagacaacacaagcagaagtcttactttgaca
gacaaacaagactacttccaaatgtccatgttggagaaactgtgagagtgcaacaaggag
atgtttggaaacctgcaataatcacacgaaaacatgaacaacccagatccttcatcatac
aaactccagaaggaagaacatacaggagaaacaggaaacatattctcaagactggagaga
aaagtttcacaactgtgacagacaacacagtcagtgatgtgatagactcgcatgtccctg
acacgtcatcaatgctggacaatgacacacaagaaactgtagtcactgagtctcagtcac
atgagtacattacccggtctgggagacaagtgaaattgccttcaagatacaaagactgaa
aatctacagcatgtttagctctgatttgaattagaaacttcatctctgtttacaattaaa
gaaataaagaaagaatagtgtagataaagaaaagttctatttagtttatgcagttattta
aagcatacataataaggagtttacaaatacagttgaaaaaaaaaaaaaaaaaaagtttat
acattgctgaagattgcatagtattaaacttaagagaagggatgtcatgtattttgtatg
agtgtgctacccgtacctgagtgacgtcatcatgttgagttcagttaataaaagaatact
gcatggaacagcacggctactctggtgtcatcttatacatcatttaaaaatataaaaaac
ataac
>TE_00000498#CLASSII/TIR
agggctgggcgattttttcgattaatccgaatttacgttttgacgatgatttaattttat
attaaatcaagaaatcgcaatttttttatacaaatatttggtacagcataacggcaccaa
tgcaatttggttcactctctgtatgaagcagaccagaagcgccgtgcagcatcattggat
tgtcaagacatattcccttatcaagttgataaacttgatcaacgtgtatgaaggacgtaa
aaacctgccatgtgaaaaaccgcgccaatcttagttcaaaccgcgctgatcttttggttt
gaacacgagcagaggtgagcagctgtagcagtaaaaattaaagtacccgcccccatgacg
tcatttagcggacctagttgaaaaccagacagatcaggcagcataatagagagtggtgca
aagcgcattaaatgatcgatatttaaaagggggataaaagaaaaatagattaaatatatt
attttatattagacacacatctggtgtttgcatttgctcctgctatacgtccacaacttc
acacattgggttaaattaggctttacagtttccatgttcagtcctttactttcactgtat
atttttaagaaaaaggcagcagcattacaacctgtcattcaatcaaaagacaaagtcaaa
accgagctgacagccaatctttcccaggctcagcaaaacttgcaaaaaatacctctgtat
tcctgcaacagcaatatttatacaaatattttttattcaaatctcctgcaacgatattta
actggtgaaattgttttacatttattttaaccttgttgaccaatttatctatggcatggc
cattaaaaatacaatgttcctcaaccagatgggttttcaagttacttataaagagaagac
tacttcagccatgttgtcgcaatgttttaagttgagtagttacacaatacaaaatctaaa
ttgaaatcgaaatcgtgaatcgggcaaactttataagaaaaaaacaa
>TE_00000521#CLASSII/TIR
aatatctgacattaattagatcatatattgatgtaaatatttttataattatattaaata
tataatagggctgtgcaattaatcgaaaatccatttggtttcgattttggcttctaacga
ttatgaaaaaccattaatcgagataaatgattattgcatcatataccgccccctttccag
ttgtacacatttgttgctctgcaaagctcagttccacgtgaaaatgactaaaagcatgta
ctgtaatgtaacgtttgcagcacgggatgcgcatcattcattgatgtacattcgaatcat
tcatatttttaaaagcgcgaaagagacgcatgctgttgtgtgtgtgcgctcagcctcaga
gacgagcagagcacacacatctaacgtcatcttaatgtgagcgctttaatggtcaaatac
atgcacatttgtgtcagagcgcggtgtttagtgattattcatattaaccctcatttgtgt
aataaacaaacgagttgagaatcaaaagacatgtgaaagagaaaccatatcagagccgca
ctgctcttaaagtgacagcgcgcaatattcctgctgccgcctgtttttattattaatcaa
acaacaaaaggagaaaatccctcactgctcttgactgaaggacttttgtagctaaagttt
ttttttcttacagtgaagatgcttaaagcacagtttgttcatatttttattctattgtat
ttatttcttttatttacagggaggaaaataatatacagttgaagtcagaattattagccc
tcctgaattattagcccttccccaatttctgtttaatgaaattttttttcaacccattta
aacataacagatttaataactcatttctaataactgatttcttttatctttgctatgatg
acagtacataatattttactagatatttttcaagatactagtattcagcttaaagtgaca
ttcaaaggcttaattagtgtaattaggcaagtcattgtataacagtagtttcttctgcag
acaatcaaaaatatatattgcttaaaggggctaataatattgaccttaaaataggtttca
aaatatttaaatgcttttattctagccaaaataaaacaaataactttctccagaagaaaa
aaatattataggaaatactgtgaaaaat
>TE_00000524#CLASSII/TIR
tggttctcaaactgtggtacgtgtaccactagtggtacgcaggcttccttctagtggtac
gtggaggaatgaaatatgtcttgtacatgctacacacatttaatcactccataattgatc
aaaaattgtttatataatatgccatatatgacatttagcctatatttctgaggtaatctg
ccacgttttttaactgtgcagagttgtagctgctttactgggcctactacgctactgtgt
ttcaatactgctcattttggtggtacttggagagaccttttttttctgaggt
>TE_00000533#CLASSII/TIR
atatatatatatatatatatatatataatatatatattagtgctgtcaatcgattaaaaa
aattaactaattaatcgcacttctaaaaaaaattaatcgcgattaatcgcatttaaaaga
ctgaaacttgtaattttggctattcgagtgtaaaattaatgtaaacgcaagacaaatact
atttaaattcaaaatataattcattattagaatttttgtttacttgtaacacagatttct
tcatgtaaacaacatacccacaataaaccatcaagatcctggcttgacagccatatttat
tacagaaataaaaacacaggcatgttaatgccatttgaatttcaaaacaatcaatgccaa
taaagaaaacattgatttccatgttggattctaagtggactgcaaaaaaatgccaaaata
caggcattgcagatatggaaaattataataataataataaagtattgaaaatctgtgcat
gcccttgaataggtttaccaactcccattctataaaagcacaaaagccatatataggaaa
taacgagagttgacaaattaaaaaactactttttatttatttattattaaaataaaatta
taatccacactggaaatgtgggtgcctgtgtgttttgagggagcctagaaaataatgagc
ataacaaaaactgcctgctgacgcacacagttaatgttgattaataaaataaagataaat
aataaaagcaatgtgtcagagaccctaaaaacatgtttaactcaacaatgaaacatcaaa
tgtagctaacagcttttacattgtcaatcaaatgaacttaaacaattaaaaaatgcaaca
aatatttgtttgggcagaactacaaaactaaatgtaaaaaaaagttgcttaagttgcaca
ctagtttggtcatgtataaatatcattatattaaccatattgtataaatattattgtcac
tataagcctacatcatgctgacgatcaaaaacacaatgtcatgatatctcctgcgcttgt
cttctgaccgagtgcatcttaaaatacatgaatgacacccttcatagagcttgagaagca
gacattctttatcatttgtaaaataaagacttgcaggttaaggaaacagcatataggagg
aagttgccgcggccgtggtgcagattaaaagtttaaaaaagtatatgtatatggacagat
aggtaactagatagaatagacaggaatatattgatctgtgccccgctgcagagtgcagac
gcaaaagcctgctctcccgcggcgcggacccgcgcgtaagaaacaggcgtgactctcggc
tattttgacaaatacacacctacgttacacagagcccaacatggaagtttgtgattgggt
cagcccaatgtcaataaagaaaagaaccaatgggctgcagattatgtcacacggcgctct
gtccggaaaagaaacatcttactttcagagcgtgacagctcacagcaccgtcaatcactg
aggcagaaaaacatgacagtctgctgagtgttttatgggccgatcagatcataagaagat
gatcagcccggcccaaaaagtacgtcgaaacagcgggaaacttgccggcgtctgcccctg
gccacaacaggaaaaaaaaaaaaactgcgttaattgcgttaatttttttaacgcgttaat
tatttcaaattaatcgcatgcgttaacgcgttaattttgacagcgctaatatatatatat
atatatatatatatatatatatatatatatatatatatatat
>TE_00000537_LTR_s_1#CLASSI/LTR
ataccaaaatatcaaatatacatataatagagaaagagaaagtatacacacacacacaat
ataaacattgtagagaagatgtaataacaaagacaccatgtcaaagttattaacactccc
accaaattatgagtgcaagtattaaacccaaattacaagtcacgaataatttcctagcaa
caaactcttcacgtgttttttttttttttttttttcccttttaaaatttttttttttttt
ttataaataccctttttttttttttcatgataataaatacacacccataaatatgtagaa
aatttaaaatgatttcatgatccacttatttacacaattttaaataactattcatttcct
tcctttagcaatacaagtttttgcactggtctttcaattatggattgcttggttgtacgt
tttcccttcgcatcaagtttacaatcacctaagagcactttagccttcctaataagcccg
tcaccactactaatggtttcctgtatcctacctagcttccattcatttctaggcaagttt
tcttccttcaccaatacaatgtcattaatttgaaggtttctcttaggcatattccatttc
tgacgagtcactatgtttgctaaatattccttgcgccaacggctccaaaactgttcggct
aaatactgcacgtgtctccacctctttcttgcatacacatcttcctccaaaaatttacct
ggtggaggcagagcagtcactggcttcaatgtaagcagattgttcggagtaatgggtctt
aagctttgtggatcattcaaacaatcaacagttagtggtctgctatttacaattgccatt
gcttcataaaggaacgctctcagacaagagtcatctaatttccctggataaagagcaaag
gtcgcattcagaacagatcttattgttcttatttgacgttcccatacgccaccagcatga
cttgcatgaggtgtattcatgatgaattcgcactgattttccaaaaggaaagtagttatt
ctttctggatccatttcacagagtgcacctttcagctcgtttcttgctcccacaaaattg
gtcccttgatcagatcttagctgtcgaactgtgcctctaatggcaataaaacaacgtaga
gcatttataaaagaatcagttgtcaagtcattaagcagttcaatgtgcacagcacgggaa
caaagacacgttaacaggaggccataccttttttgtacatttcgcctagacttaactgaa
aacggaccaaaacaatccatcccagtgtacagaaacggaggggatggatcaactctttct
ggtggaagatctgccattttttgttcctcaactggtcttctgagttttctgcagacaaca
caacctttaatgaaggatgccacaactttgttgattcctgggatccagaacccattactt
ctaatttcatttacagtaaatccttttccttgatgcataactttgttgtgataatgagca
acgatcatttgtgtaatttgatgtgtctttggaataattatgggatgcttcacagagtct
gggtaacttgatcgagtaagtcttcctcccaccctaagcacaccatcaagatccacgaaa
gggtcaagaggacgtaatgcaccacatgacacacctctcccacccttgatttccttcagc
tcatccttaaaagaactctcttgcaagcatttaattatatggagttctgccttttgtctt
tctagcatggtactaagactactagatctatccttgttggctctccttaagagacgagct
acagctccaactgccttagtccatgaagaaaattttgttaagcggttggccaaattgaag
ctgttttgacactctgtattcaaagtaaaaaggctttttacttctggatcgcccaataga
agagcaggagcgggctcagatggaataaacatttcagtttcccacagaaattttgggccg
gtaaaccaatcagagtcaagtagttgctttacagtgagacccctagatgcgtagtcagcg
ggatttctttccgtcggaacatatctccactgttcgatttttgtgctgcggcatatcctt
tgcacccggtttgcaacaaatgtgtgaaatctgcgtgcttcattacttatataccccagc
aacactttagagtcagtccaaaatgtctcattagcaacgggataatccagctcccttttg
agtacattacttacttccactgagactacagcagcagctaattccaacctagggactgtt
acaactttgagaggtgcaactcttgattttgccatcacaagtgcgcaatgaacatttcct
tcttcattctttactctgacataagaacattgaccatatccatcattactagcatcggag
aaatgatgcaattcaatactaattggtttcccgaaattcaatggtacatatgtgcgtggt
atgcttagattttgcaggctttgtaaatcttgtttccattttacccatcttaaactcagt
ccatccatcagagggtcatcccaaccactgccattcttgcacatctcttgcaagattcgc
tttccattgaaaaggacaggtgcaatgagtcctaaagggtcataaacagaagcgacagca
gataatatgccacgccgagaggcaggttgttctttcaggtgtactttaaacttgaagcag
tcagattccctatcccactgcaatccaagtgttctctctaatggcaattcatcaaaggca
agatccagaccccttacaccacacatcctctccgattgagggatgcccttcaatacaagt
tcattattagacaagaacttatgtaatcgtaaaccacctaatgcacagagacgtcgcgct
tcgtctgcaaccttaatggcttcatgcacgttttccacactgatcactccatcgtcgaca
taaaagttcttaagcaagaactgtgagcccagtggatacaactccccattttcagtcgca
agatgttttaggccgtagttcgcacaacctgaagatgaagcagccccaaataaatgaact
ttcatacgaaattcatgaacaggttgtgtgatgtctccattcttccaccaaagaaatcgc
agaaaatctctatcgggttcatctacgtgaaactgatggtacattttttcaacgtcacaa
gtaagtgcaatgggatgttgacgaaatcgaattagaatgccatgcaaactatttatgaga
tcaggaccttgaagcaagtgatcatttagggatgaaccttcatgccttgcagaacagtcg
aagaccacacgcagtttgtctgcctttttcggatgaaaaacaccatggtgaggtaggtac
cacgtttctccttccttaccactactgtgcacttcttcagcatctcctctctgaaagatt
tgactcatgaactgattgtaattcttcatgtatgattcatctcttaccatcttcctttta
aggtgatcaagtctaaccatagcgcatcgtttgttattaggcagtttcggccttacttta
aaaggaaggggcatttggtagtgaccgtgaatgtttttacttatgccggattttaatttc
tcaagaaagagaatatcatcttgggatactctgacggtttcttcgtctgcatctttaaaa
tcactctcaagggcccgtattatgttgacaggtgtgatagaaggaagctccctaactgct
atgcgatgacacaatctactaacattaaataagtcagagcgtggtgaacaacctactata
ctccatccaagatccgtttgaaccgcatagggctcgtcgtctcctcctgctatcacttct
ctgggaatcattgatcttgaacagttgtagccgattaacaggccaacatcacaatcctgt
agtggaggtattttgtctgcgatgactgaaagatgcttccaatgttcagcaacctcattc
gtgggaatatggtggcgatttgctggaatacaatctttagtataagttgctggtaaatcg
atatagtcactagacttataagctctcacctgaagtccagtcactctctcactttgaagt
accgtatcccttccaagcattgttgtcagctttagtttcactggaaatgatgcagctttt
aatgaatcactcacacttttatcaatgaaagtcgtgtcactctgagaatccaacagcgca
tataccaattgttcacaacttggattatgtttcgcagatacccaaacagggacaatcata
gaagtacacacaccaggttcttctccagctacatttaacgttactgcattagccgtacct
tcaggatcgttttgcgtttgaactgcagaagatgaagttcttaccattttcacaaagttg
ttattgtgcaaactagttggatgcttcttgttacaggtatcacatgttagacgatatcga
catacttttgcactgtgtccaaaattcaggcatccataacaaagcttcttttcttggatg
tattgccgtcgttcttctaatggtctactgagaaatttagaacaattgtcaagttgatga
ttatttttctgacagaacacacattgagttttgttagaagacttaatcacatattgatcc
ccttcagtgtttgattgagtagccaaaacccgtactctatttttcttgacttctttcatg
tttaccttctcatctgtatatcctgaattgtgaagagcatggaaggaagtaactggatta
catgctacatccgcttcagttgacacaaacacagcaaattcatcaaaagtgggatattca
tgattattggtgatagactgtgtaacttgacgattccatctactaattgcccaatcaggt
aacttttgcataagtttttgattctcttggtaatcgtttaagatctgaagacccttaaca
tgaggtaatgcaccacgacatgcattcagaaaatctgagaaagcttgaagtcccatggca
tcctttgggtggattttaggccaatttgctaaacgttctctaaacgccttttgaataata
aatggatggccgtaccgatgatttaacttatcccaagcatctttgtagacttcatcatca
gttctgaagaaagtgccatccaaggctttccgtgcaggcccactcacatatttcttgaga
taaaacatcttatcagcagaggaaatccctttcttatcaataagtgccataaaggattgc
ttaaactcaataaagtgaataggatcacctgtaaaaataggaggctctggaactggaagt
ttgcttgcagatatgccatcttgaagtgcttgaacaagagcagagaattcagaagttgat
gctttaactgatggatttgtggtctcattttgttcctgtcgattaacttctttcctttca
tttccttgagacaactccgatccactcgcactactacaatcatttaaagagctggttatt
ttctcaacttcttcactgtaaacatccagtttagcttgagctacttttaaatccttttgc
gcttgaatttgctctaattctttaaactcaacttcaagggcttttttatgctgatcttct
aactcttttattttctctttttgcttagtttctgccattaaagaattatatgcagcttgt
ttggctgctacttctgctgcagcatctacacgtttcgcctccaagtctgataaaacagag
caatgacctgaatgatcactgatttcctgactaacttgtgaagctgttgaaccaaaaatt
gaattagcatacttataactcaaagcactaagacgttccttttccctctcataactgtaa
tcaccgtctattcctgctattctttcattaacaattctggtcacatcagttgttactgct
tcacatgaatccatttttcgtctcatctcaacatcaggtaatgtttgtttcctaaattca
tcataagcactgagaaccttatttttagcaatttccaaagtttcaattaaaatagctaat
tgagtgtctgatagatccgatttaagttgctcacgtgcattacgggcttcaattttccat
ttatcatacaaagaaataacctttttcttctttttttgttgctcttcctgctgataagct
aacattttttcagtagggacctgtgcacgtgttgaacgtcgtgtattttcactcctagtt
tctatatcagcttgcttagtgtgcttctttgaacctatatctgattttgacatttttgga
tctataaattaataccccacaataattttaggtcaataaggcactaaattaaccactcat
tttaaccatatgcaaaaaggcattaaaatgcatagttaaacactttgatagatcacaatt
catttaacaagtgacttaaacacacacaacaacgttaattgccctttaaaaacacacaca
caccataatcgagaaattgtccctttaaaagttcagttagtttctttgttttagtactca
ctgcgatcctcaaactagtttaaagccgttgtatgccgtgaagtccgttagatcagtccg
tgcagctgtgtgtagccttgtagctccgtctgtttaaagtccgctcttgatccgtagcga
gcaatcacaccgttcccaacgagcgcgccgatgccagaagtccttttaattgccgtccac
tccgttaagcagcgacccgatgatggcaagctcttactgtagctccctggttcaataaag
gattgcctctttcactggtgtttttccataatttatttcagtgcagcattcacttcactg
acgccgtcgtcaacatcaaaacaccttataccaaaggccaaacaccgtatatcttgcacc
gtacggcaaacaccgtaagagcttgtacacaaagagaaaatgaaaccaaatgtaagcaaa
tatgaaaaccatatacaaacaaacagacatcacttaaactcaatgtacaaactcaataca
aacaaacaaacatatcaaacgaagtgtcagtaccttgttctccaatcaaaccagaagcta
aacttttagtccgtagcagaccgcacagctgggacgccatgatcatgtgtgatctttccg
tgtctgtttatatccgtaatggtaattaattcaaattaaaagacttccggttttacactg
aacacttcataacataaataccaaaatatcaaatatacatataatagagaaagagaaagt
atacacacacacacaatataaacattgtagagaagatgtaataacaaagacaccatgtca
aagtt
>TE_00000537_LTR_s_0#CLASSI/LTR
tgtagctccctggttcaataaaggattgactctttcactggtgttttcccatgatttatt
tcagtgcagcattcacttcactgacgccgtcgtctacatcaaacaccttataccgtaggc
caaacaccgtacaccttcaccacaccttgcaccgtacggcaaacaccgtaagagcttgta
tacaaagagaaaatgaaaccaaatgtaagcaaatatgaaaaccatatacaaacaaacaga
catcacttaaactcaatatacaaactcaatacaaacaaacaaacatattaaacgaagtgt
cagtaccttgttctccaatcaaaccagaagctaaacctttagtccgtagcagaccgcaca
gctgggacgccgtgatcatgtgcgatctttctgtgtctgtttatatccgtaatggtaatt
aattcaaaataaaagacttccggttttacactgaacacttcgtaacataaataccaaaaa
tatcaaatatacatataataaagaaagagagagagagagagagagaaagtatatacacaa
tataaacatattgtagaaaaagatgcaataacatagacaccatgtcaaagttattaac
>TE_00000541#CLASSII/TIR
aggggtgtccaaactttttgggccgagggccagttgtcccggggcatatattacatgcat
tacacagacacgcgtgtactttttgatctcgttcggcaccagtgtaaaagctgaaggcct
gatgttttattttataatgtcttttgatattatattccttcattactgcaactgattcgt
ggcaaattaaacagacacatattccactgacctctgtgaagaaatattctttgccccatc
gtgactgaaatttcctgcactgttgattttcctttttcttgcttgtgccatggctcgcca
aaacgtgattatgaattatgtttctttcagtttgttcagttcgattaacttcataacagg
aactgctgcctaattgaaggcatgtaatagcgacacccggtggttatttattgaatcgct
catttttgtgtagcgggccagattctattaatattcataaaaagcctcgcgggccgccac
aaaactgatctacggcccgcgggccgtagtttggacacctct
>TE_00000545#CLASSII/TIR
taacagtggttctcaaagtgggggtcgggaccccctggggggtcgcgggacaatgacaag
gggtcgcttggtgatttccaaaactcaaataaattttattaaactatttgaattaccata
ttttattcataacccacagaagatagttaatagttgcgttaaagaaacaacaacatacaa
ataaaaatcagccatcagcctttaatttttatattaaaatgtaattaaattaataaatga
ctataaaaaaacattatatggttaatagactgttgcatttttgtgttgtcaatatgctca
tgtttatatttgcctatagttgtgtctgcaacgtttacatatttacagtataaccacctt
gaaaaatgggggtcgcgagtcactgacattgttattttgggggtcgcgggctgaaaagtt
tgggaacccctgctct
>TE_00000550_INT#CLASSI/LTR
tgtggtgtactgttatatgcccttataatgtaattgcgtattcactccactagagggcca
ccttggtttaacttcgggggtgctgtggagtcagtgagtgagactgaagtgcatgtgata
attaaacgtgggagttactcgtgttctgttaataaatgtgtttctgaattatacctctcc
gtgtaagctgtctatataacacacagcacaaggaggaaacactacatggtgtcagaagag
agttgttttacggactcaagcctgcagttgacagcaaattgatgaagaacgtgaactcat
cctgactaaagtaagtctgccatagtgaaaaacaaacatggatcagttcagattaccacc
tccattagtcctgtctggcaatacaggtgaaaactggagaagatggatacagcggttcaa
catttatatgactgctacaggatcagactcaaaaactgaaaaggtaaagattgccattct
gcttcatgctttaggagaggaggcattagaagtatataactcactgtctgttgagctaga
aggggaaaatgaaacaatgcaagatatagtaactgcaatggagaagtattgcttaccaag
aaagaacattgttttcgaaaggcaccagttctgggcttaccccatgcttgatgcgattaa
catcgataagtatgtcacagaactaaaacaaaagagtaaggactgtgagtttggctcaac
agaatctgacatgataagagacaagattgtgttcagtatcagtgatcagcgtttaaagga
gaggctactaagagaaacgaacttgacccttgaaaaaactgtggacatatgcagagcggc
agaggcagcaaaaacacagattcaagcaatgggggagcagagtaaaactgttcacgccat
taagaagaagacaaaagatgtaaaacagaacaaaatatttgaaagaaagtcatttcaaca
gcaaaaaacagtaacattcacttgcaaaaagtgtggaaaatctcaccttccacgacagtg
tccggcctatggcgcaacatgtcatgcttgtggcaaatccaaccactttgcctcagtgtg
catgtctcaacaaaaagacacaaagcctaaacacaatagaaatgtcatggttgactcatt
attcattggatcagtggaactaaatcagacaagtggatcagtacagaacgcatggcacac
agatgtaaacattggaaatgtgacagtgaagttcaaactggactctggggctgaagccaa
tataatacctctgaacatttttcaatctctgcacaaaacagcactgttgcaaccaacttc
aactatgcttgtggcctatggtggaacaaaattaaagccggaaggtgtggccaaccttca
gtgtgtcacacccaaagtgcaagcatgcttacccttttacatcaccagacactcatccat
tccaatacttggtaaggaagcatgtgaaaggatgcaactgctgaaaagagttgagactgt
tgtaattaagcatactacctccaaagaggagctgattgcacaacatccaacagtctttga
agggcttggtcagtttccgggtgaacaccacattcatgttgatccggaagcaatcccagt
catacatggctgtagaaaaattcccttagcagtgctgggcaaactaaaggatacactaga
tcagctgttgcaagcagatgttatagcaccagtcacccagcccactccttgggtcaacag
ccttgttataactgaaaaaaagaatgggtcattacgagtgtgcctggatcctcgtgacct
taataaagctatccttcgtcaacatttctctattccaactactgaagatgttctgtgtag
gctttcaggaaagacaattttctccatttttgatgaaaaggacggctactggcaagtcac
acttgataaagaatcttcactactatgcacgtttaacacgccatggggtagatatagatt
caaacgactgccgtttggtgtcaaatctgctagtgaagttttccagcagtacaacaatga
agtgtttggagacatagaaggtgtacacattgtagcagatgatatgattgttgctgctgc
cacagaacaagaacatgatgtcattgttgctgaaattatgcagagagcagaacaacacaa
cgtgaaattcaaccccgacaagatccagttcaaggtgaacaatgtacatttcatgggcca
cgtgataactccacaaggtgtaaaagcagatgaaggcaagatacaggcagtagtaagcat
gccagcacctgaggacagacaagcactgcagcgtcttttgggcatgattcgatatctcgc
accatttatcagaggtgaggcaacactgacggcccctcttagacagctgttaagaaagga
cattgtattccagtggcaaccagaacatgacgaggccctgtctgcactcaagacagcact
aaccaacacaccagttctcaggtactatgaccccaacacagcagtcaccatacagacaga
cgcatccaaagatggcttaggatcatgtctgctgcaggaggggcagccaatagcatatgc
gtctcgggcattaacagatacagaaaagaactatgcccagattgaaaaggagctgctggc
gatagttttctcgaccaaaaagttccatcagtatgtttatggacgcagtgtgaatgttca
atctgaccataaaccattagaggctattttcaagaagccactgagcaaagcaccagcgag
actccagcgtatgcttttacagctacaaaaatatgacctcatagtccaatatacgcctgg
taaggacatgctaattgccgatacattgtcacgtgctttcactgagggccaacaaacaag
cacagatgagctcagtgatgaacgggtcgtatactcgcttgaagcaacagaggctctcag
tgaggaaatgctgaagcagcttacagatgctacagcaaaggacaacacactccagctgct
agtgaaaacacaaaagacaggatggccgacacacagaaagaaacttgatccctctattca
tcagttttggcctgtcagacacactgttgccatgcaagatggcatattactggtatcagg
tagaatactgattcccgagtcgatgagaacagagatgttgcagaaactacatgtctcaca
ccaaggaatgcagcgcacaaaggcacatgccagaaaatgtctgtattggcccggaatgac
caaacatatagagcagatggttgagatgtgtccaacgtgccaacagtttcagccaaggaa
tcagaaagagccactcatctctcatgaaatcccagagcttccctggttaaaagtagctgc
tgacatcttcgaaatcagaggtcagtcatttcttttgattgttgactacatgtcaaagtt
tcctgaggtgatgaacatcaatgacaagacagcacgcactgtaattgaaaaaatgaaaac
agtatatgcaagacatggcattccaaaagagctggtgtgcgatcacgtacccttcgccag
ttatgaaatgaagaaattcgctgcagagtggggcattaaggtgacacactcaagtccagc
ctatcctcaatccaacgggttggcggaaagaacaattaaaactgtcaaacacgtcctgaa
aaaagcagaacaatcaggagtggatcatcaccttgctcttctctcgttgagaaatactcc
tatcactggcacatcctattcaccagctcaagttctgatgggaagagtcttaaggagcac
cttaccagtgtctagtgaagtcctgcgaccagctactcccaaaggtgttcaccaggagct
ccaaaccctgcaaaagaagcaagcgtgccactacaatgtaggagcaaaatccatgtcaaa
attgaatgccggaaatactgtacacattgaaacaaacagagggtggcagccaggtctcat
tgtttcaaaaagaaatgagccaaggtcatacaatgttgtcaatgaagcaggacaacagtt
tcgccgcaacagacgccacctgaggaaaacaaatcacaagttcagagaaacattggatcc
tgtggatgagacccacaatgatacacatgctcacatcccaggggcacaagaagtgacaaa
ttcgtctgtagagtgtctgccagatcgacctttacataacagcagtaccacaaccaccag
gagtggtcgggttgtgaaagttcctgtgaggtttcaggactactgtatgaactgaataca
tatgtttgcctagtaatagagtaaactttgctataaataagaaaaatgtccttgttatat
ggactgtaagtttagcattcagtgtttatatatcttgtttaaagcttgcatagtttactg
tgaaaaaagggggatgtggtgtactgttatatgcccttataatgtaattgcgtattcact
ccactagagggccaccttggtttaacttcgggggtgctgtggagtcagtgagtgagactg
aagtgcatgtgataattaaacgtgggagttactcgtgttctgttaataaatgtgtttctg
aattatacctctccgtgtaagctgtctatataacacacagcacaaggaggaaacactac
>TE_00000561#CLASSII/TIR
ttcttctcacaaatctgaaccacatttggctttagagcggaagcagttgagaccctcagt
atggcttgaagatgatcatcattaagtctagacctgtactttgacttattgaagtcctag
ggaaaaaagtgggggaactcactcaaaacttccattccctcacctaaaaaaaaggcgtat
atatgtataaataaaacacccccaccccactccagtcacatcagtctgtaccagtctgta
tctacctataatatatataagatgcagggcaggcacgtgcacacatagggctcaacctgt
gcagagcacatgccctttttagtcttgcatagaaagtgcccttccaaaatgatcaaaagt
gcccccgcgacgcgacacaccctcggtcccaggcggcccttcagtaggcgcgcgataaca
ccgctcttgagtacgcgcgcgacaacacagctgatcagaacgcgcgcgacaacgcgcatt
gagtgacaagcgcgctgtgtacggatagaatagcgctccccgctccgctgattctgtcag
tgtacagcggtcggcgcgggccacaaaatattgcactgagggccgcaaatggcccgcggg
ccgcgagtttgagacccctggtctagagcattgaacaatgttttatt
>TE_00000585#CLASSII/TIR
ggggtgtcaaactttttgggccgagggccagagcaaaaaaaaaagtttccggccatatat
ataatacatatacacaacacatatatatatatatatatatatatatatatatatatatat
atatatatatatatatatattatatatatattaatagtatatgttatttatatgtgtata
ttatatatgtatatattgtagtatgtatatgtgtatatatatatgtatatgtgtatgtat
gtgtgtgtgtgtgtgtgttatggaattattttaatttgttattttaattcatcgtccaac
tgtgtttctagaaagactttcgtttttaaaatcttgaatcttctctgggcaaattacact
tgcaacactcatcctttataaattctccttcagtgaaaggtttcctgtgctgtgcgatta
gctgggctacatcataactagccagcgtagaattttcttgcactttattagcacaaaaaa
aactgctgttgttgagctgataagccagctgctatttgttttactttttgatctcgttcg
gcaccagtgtaagagctgaaggcctgatgttttattttataatgtcttttaatattatat
tccttcattactgcaactgattcctggcaaattaaacagacacatattccactgacctct
gtgaagaaatattctttgccccatcgtgactgaaatttcctgcactcactgttgattttc
ctttttcttgcttgtgccatggctcgccaaaacgtgattatgaattatgtttctttcagt
ttgttcggttcgttttacttcataacaggaactgctgcctaattgaaggcatgtaatagc
gacacccggtggttatttattgaattacgttcatttttgtatagcgggccagattctatt
aatattcataaaaagcctgcgggcgccacaaaactgatcggggccgcagatggcccgcgg
gccgtagtttggacacccctgcctaaacaagtgcttgat
>TE_00000589#CLASSII/TIR
agttctaaatcaccttaaaataccaaaaggtgatctactctaatcttaataataggatta
taaatggtttaataataaataaagggtttttagttgacagtcttttaacaataaattgta
agctttgtgacttgtaacaccaaaaaggaaaaaacattgataaattaacccacttctcat
ttactagtctgttatgagccatatcatacctcttgagcctcctatctcctcctgatttgc
agtttctgtttgttttttgaaaatgtattttctgcatgtcttcaaatctgaaaatatgat
ttatttttgtgtgagttgttatccaatgtgatacaaagctacaaacatgttcatttggac
agagtgattaactaaggtgtagtgttgtcaagatactggaatttctaaattcaatacctt
gcaaaatattgatattcaataggctactatttttgatataataacaattgtataaaaata
gtaaaaaaaaaataaaaataaagatctatatgctagaaatatgtttacttcaaatttctt
tagagggagatttttttcagttttcctcaaaataggttgatgtgggcattgtagcacttt
aaatgcatgtaatgcctgttttattcatacttgagcagaaattccatatatgcctcacaa
aagtagtagaacattccaggaaatccctaatatggatgaaggcatccagctattgctgta
gttgaatgaaaataagatctgaataaacataaaaaggctttaactgatcatttacacgac
tgcgacaataaatggtttatatgtgttcttccagccatcttaggtattttcataagaaag
tcgatttataattcgatgctaactgaatagcatgttacagtagaatatagctataaaata
ataagctagatgcatgaactcactgtgatttaactattacagaaacagatgtgactggct
atatcatactagataaatatgtctagatatctatatcatatctagaaagctagtacaatt
tacgttttttgactaatttgcatgtatttacatttatatgatgcacattttattgattag
ttattttatttcaccaaaactacacacattttatactgtgaaaacaaatattaagcttca
tcagtagttagaactattcagtttggcgaaacagttgtattattacctcatcagcttcag
ctcctcaaaataatgaatgaatgatgacagtgcagtggcgggattttttttaacaccatg
tgacaacagtgccactcccacctgccggtagaaacaggtactgctgaacagctgactatt
taattacccgacacaaacgctgcgttaagtggaatgcacgtgatgtatgtgtaattttaa
gacttgataacaaaataaatgttatacaacctatttttatttaagtgcaacatattccaa
aagatcaggggcttttgacaatacatcagggcttaagcccccaaacccccactcctgcaa
a
>TE_00000593_LTR#CLASSI/LTR/GYPSY
ataattttatttattttataattttacataacaatatatgtcacggaacagaatcaagag
aggtttgtgcagttcaactcagtttttaatagaaaattcaacaaaggcagtctgtcgtta
attcagagaaaacacagatctggttcttcaaaaacaaactcaaaaggggcacccacggcc
gggagcgagagagagagagagccgatcggtccgtgcccaccactgcgatgcgggaacctc
tgacctccgggtgctgatggtcagagcacagtcaacaggtgagcaagcaagctgcggcaa
tcttaacatgaaacgatgaacacaggagggtgatttacaacagactgacgagacgagaca
aatgatgatagatctgatattgtggagacaaatacacggagagcaaacgcacagagtaac
aataatctgacaacagagggagaaaatagggaggtagatataggagtgtcaataatgaca
aagcgagaacaggtgactgctgatcagcgctcgcgctgattgcaagcgctgacagctggt
aggagaacacagaagggaaaaggttgacaatcaacaaaccagattcatgac
>TE_00000600#CLASSII/TIR
caggcacgtgcacacatagggatcaacctgtgcagtgcacatgccctttttagtcttaga
tagaaagtgcccttccaaaatgatcaaatgtgccccgcgacacataccacccttcagtag
gcgcgcgacaacaccgctgatcagaacgcgagtgacaacaccgctcctcagtacgcccgc
gcgacaatccaccacccccgcgcctgcacatgtgcacatgccctttggacagtctctgca
cgggcct
>TE_00000602#CLASSII/TIR/PIFHARBINGER
ggccccgtttacactgccagttaaatgtgacccaattccgattttttgctcatatgtgac
acagatcggatctgttctatgaccgtgtaaacacgaaaaaaacgcatgcattcggatatt
cagagatcggtttcaggcctccttcatatgtggaaataaatcagatatagatcggatatg
tgacaatgcgactgtcatgtaaacaggcagatcggatttattgaggcattccgttctgta
catcattaaacttgcgacaatgtggtgcttctccgcggtttaatgacagaaggaagagcg
tgtgtggagatgccgacgcggtaaacaacatcagaggaaacacagaggaggaaagtggtc
agtcgccacaatttgctcccaccagacctgagatctctctcgtacccacaaattcctctg
aatggtggaggacatcataaagcatataaaccataagcgcaagctgcgatgacggccctt
tcccacctccgcctcaaaatcattttaaagttgggcgaacttcgtgttgtaacttttgct
ttttgtcgctattaatacacgcactgcgggctacacatagaataactttattctctccaa
caccagtgcgcacacaggcaaaggctacatcttcaactaacacacacacacacatcaggg
ccataccattacataaactgcgtgggggtaaatctggactaaaccattcactgcttatac
tacacttcgcatatttcgcagagctaaaaacaagacaatttcttccatcgtggctagtgt
ggcacagatgctagaacccgcctttatgcatgcgcgacatcgtaaattgtatggcaagtg
taaacgcatgaattggatatgggtcacaattaaaacaacgtgtaaacagacaggcaaaca
aatcagatataggcaacaaatcggaattgggcatcaagacctgacagtgtaaacggggcc
tagaatatagtattaaacacgtcatt
>TE_00000607#CLASSII/TIR
agtggttctcaaatttttttcatcaagtaccacctcagaaaaaaattgtctctccaagta
ccacaaaatttgaaataagtagcgtagtaggcccagtaaagcagctacaacctgcacagt
taaaaaaacgtggcagattacctcagaaatataggctatatgtatatatggcatattata
tacataatttttgatcaattttgaaatgtgtgtagcatgtacatgacatattttattcct
ccgtgtaccactagaaggaagcctgcgtaccactagtggtacactaccacagtttgagaa
ccactg
>TE_00000608#CLASSII/TIR
tagacagtggtccccaacctttttatcaccgcggaccggtcaacggttgtcaattttaca
acggaccggtgtgggccgggggggggggtcttcacgtgaacacagctgctgcgctcgtgc
atccaggttaatcatgaacaactcagtgcgcatgcgctagttgcactatcgcggtctgat
tatgtttcaatcaaggtttatatgcatcaaatacataacatctgtgccaaacatttcaac
tgacgaacatattaacaataatacaaccgtatagccgaattaaatgtatgcattggcatg
ttacagccctaatgagtatgattatgtgaaactccatatagatacatattgcaatgattt
cgggtacttacttagcgatgcacgcacacatatatgcacaatccttaaatgctctgctga
tttggactctataatacctgttttataactttaaactatcaacaaccaccactgagctat
attctagcgatcgttcttcccgctccgtggtggattttggcatagtccatttcacgtgag
atggcgggggtgagtggaagaaaccaagtcgcggggggaatattttctacagaaataatt
tatgatttcttatgtggcccggtaccaattgttccacggaccggtaccggtcccggcccg
gtggttggggaccactgttt
>TE_00000619#CLASSI/LINE/L1
ataaaagttgttgtttaagttaataacgttataatttgtaaaggtaatttatgtcacttt
ggtttataagttaacctaataggattgtattgggtattatcgttggtttaatattcaaag
ggtattgttctatatgttctatatgtttaaaatacactattatgtttggttatacgtgca
aaaagtaagatgattttgcacggttgaaggtcatgggctgggctacgcagactagttgct
cctcgaagactgtggatcagcgtccccagcgtttccaatcaaggggagggttaggcattt
ttgttgaaaatgccagagttaaaaaatgtaaggggggagggaaccgtttgcactcacatc
accagttttttttattttttttattttttattttattttttcctttcccatttattattt
tatcttctttttattttattttatctttttcttttcttttctttctccatatactgggac
tataacctatggataaaacaaaacaaagtagtaccttaaaaaatattataattacaagtt
ggaatgtccgggggataagaaaattgataaaactaaaattagtgctgaatagattaattt
atctcaaatctaaaatagtttttttgcaggagacacatttaactgcgtccgatatccata
gcttgggtagaagatggccaggccaagtatttcatgcaacctttaactcacatgcaaggg
gtgtagctattcttattcataggtctctatcattacaagtaacaaaaactattcaagacc
cttcgggaagatatattattgttcaaggaaatattttaaaacaaaaaataaacttaataa
atatttatggtcccaatgataatactcccttttttgagaaagtctttctgactgtgtcta
cattagagggattcaatataattggaggagattttaattgtacactcgatccaaaattgg
ataggtccactcaaattgatacaactcatattcaaaataggaaaatggtaattggttata
tgaaagatttaagcttaattgaaatatggagaagattaaacccaagtaaaaaagaatatt
cttgctactcaagtacatataaaacccattcaaggatcgattattttcttatttcaatgg
aacttttgccaaacataaagaaatgctggtataacagcatagtaattagtgatcatgcag
cagtgtctttggaaattcatttaggtacggtcgatcgtcatcctagatggaggttacaaa
cctacttgttaaaagacccagattttattacatttgtagaaaagagtattgatcaatatt
ttgaattaaacacaaatgaaactacggctaatattagatgggaagctttcaaggcctata
taaggggagaaattataagttacacaagcgccaaaacgaaacaaaaaaatcaagaattga
aattactagaagaccaaattaaaaaatatgaaattgaaattagtattgataataaccctg
acaaattacataatttagctattatgagagccaattatgataagctagcaattgaaaaag
tggcaaaaactcttttatggaccaaacaaatgtattacgatcaaggggaaaaagctggta
aattattagcatggaggataaagaaaatgcaatctgaaaggacaattaaaagtataaaat
caaaatctggaaatttaactttagattcaaaagagattaatgaacggtttagtgattttt
accaaactctatataaatctgaaagtaataaaaatattaatgtgaaaaaaatatttctgg
atcagttacaattcaggaccttatcagaggatgaaaagacaacactagatagtccattaa
ctgtagaagatcttagtgaagctattggtgatatgaatagtggcaaagcaccaggaccgg
acggtcttcctattgaattctataaaacatttaaaaaacaacttttaaggccattattag
atatgtatgaagaatcatttaaagtaggaatgcttcccgactcattaagattagcaataa
taactttaatattaaaacctaataaacccccaactgaatgctcgtcttacagaccaatta
gcttaatgggatgcgatataaagatactttgcaaaatactttctagaagactagaccagt
acctccctcagttaattgctgatgatcaacaaggttttatacaaaaaagacagggatacc
ataatatcagaagggtcttgaatatattatatgagaaacataatgagaaaaatacagcaa
tgctatcaatagatgcatgccaagcatttgaccggatagaatgggactatctttttgaag
tgctcccaagatttggacttggtgaaacgtttcttaaatggattcggcttttgtatacaa
acccaactgttgaaatactaaccaataatataatttcaaaaccttttaatttgcagcgat
ctacccgtcaaggatgccccttgtccccactgttatttgtactggcagttgagcctttag
ctatgtcagtaagaacaaatccagagatatcaggtattacaattgggaggaaagatcacc
gcatttctttatttgcagatgacataatactatttatgacagatttgttaaatactattc
ctaaaattatgaaactaattgaaaattttggacttgtttctggatataaaattaacaact
caaagtcagtattattatttctaaatgaagaagaaagacataagcccataataaagactc
catttagagtaactactgatggttttagttatttaggtgttaaaattatccccgacctta
ataaaattgtatcaacaaactatgatccccttatggacagaaccactaaagtattacaaa
aatggtcaaatttaccaatatctatgattggacgaattaatataataaaaatgtctattt
tacctaaatttttatattattttcaaacactcccactaccgttaccaaatacattttatg
ataaactaaataaactgcttgcccagttcatttggaatgacagaaaagccagacttcgcc
tcaagctattacatttaccctatgaaaggggaggtctgcaatttccaaatttcagatggt
attacatggctgcccagctgaccacagcagtatattatttctacacaacaacgcccccag
catgggtagatattgaacaaacctccaccccagatttaccattaaaaatgtatttatatt
catcagatattaagtcactaaaaaaaaataccaaaaatccatttctaaaaaatacaattt
taatttggcattcctctcataaatatatagataatgtacccaaattgtcacagttcactc
ctatctggggtaataaacaatttattcctggtaataaagatggaggtttcaagttgtgga
atacaagaggcatccaaagtataagagatttgtatgaagatgggattttactttcctttg
agcttttatgtaaaaaatatgtggttcctaaaaaacatttctttaaatacctacagttaa
agagttacatgtcatcaaaagaaacacagattagttgtataccatctttatcaaaattgg
aggaaataactatccaaaatttagaaggaagaggtcatgtttctatatattacaatttta
tggtcaaacatagtaatgaatcaacattggataaattaaatgcctggaaagcagatatgc
aagaggagatagatgaggcagactggaattatgtttgcttaaaagctcaaacgcaaacaa
taaataccaggtttaaactacttcaatataaatggttaatgagaatgtatataacccctg
tgaaacttcatcatatgtctgctaatattccagatgtgtgttctaaatgtttagatgata
aaggtacactatatcactgcctctggcaatgtcctaaaatacaaaagttttggaaagata
taactgaatgtatgtcagacatgtttaatattaaaattcctttaaatgccaagctctgta
ttcttgggttgtatcctaaggaacttacaattggaaatacaagaattttggattttggtt
tccttcaagctagaagggctatagcattatactggaaacacatggatgctccatccatag
aaatgtggaaaaaagaaatattgaactgtattggactggagagactaacttatattatca
aaggcaagcagaagaactttgactatctttgggaaccatatatgaatattatgtaaattg
tgtgtttgtaaacatgttttttatttattaatactttttttttcccccttttttcttttt
tttttccttttgtattattgtgttattgtttacgtcacacatatatataattcaaatatt
gtatatgtatgtatgtgcgtatatgtgtgtatgtatgtgtatgtatatatttatgtgtat
atgtgtgtatgcatgtatgtatatgtatatgttatatttatatttataattattattatt
attttttttgtatgtatgggtgtatatacataagaagggtgtagatatgtgctgtgtagg
ctgcattgttgtctgtatgcctagttgatggggtgaaaaggaaaaaaatcaataaacata
ttgggaaaaaaaaaa
>TE_00000622#CLASSII/TIR
tccatccctgcaaagttaaaatacatgatgatgggagtttaaaagagctaattttgattg
ctgtcaggccagctgccagtccaaaaagaacggtcattctatccgatgtatttcggcggt
cactcatacactgcgtgttacggtagagtgctaaacagcaatgtatagcaagctgacagg
gaagatgacgaggtcacttgctatattgaaactgctgtcatggaaaattaaatggatgtt
cttggctggtagaggatgcgcaaacaatcctacccaaaacttgcaaaattagccagatca
gtactatgcatcttggcctgtagcagcagcagttaaagggtttttggtgctgctggacgc
accatcctgagtgcaggactgcgctaaagccatttactgtggattcaataatgttccttc
acaaatacacgtagcctaatcttggtgagtaaagggtttttaaattataaataaatgtta
attaaaccataaatgcataatgtagccagagtatataggctaatgttggtattatttttt
aatattcagcttcaccgtcgccttaaggccagattgtgaagagaagttgcgaaacaaatc
ctgcagagcctttattctgattttgttattgccacatacctgtcatgatttataatttgt
tttaatttaatttgttgagaaagacttctttttattggtgtgttggtcaatgtaaagtgt
atgtacctaggcctatttagagtgctgagattttactatgttacagaggacttattttat
ttctttgttccaacttctaagtggtctatagcctatgtttgttatgaataaattatgtta
aaataaatgactcattcttaagaaaggcaaatgagctgtgtgcgtgtgcacatttgaatc
atgtcgggctataaatgggttggggctttataaagctgtcaattaaaatgtacctgtcgg
gctc
>TE_00000628#CLASSII/TIR
ggttatgaagcagtacgaaagccggggatgcagaaacactggaagatgctttcacaacaa
caccgtggcgccgcttcaagtgagatttcagattagtcgtactgcccgcgtattttacag
atgcgcggcac
>TE_00000653_LTR_s_2#CLASSII/TIR
cccagccggcacacgaccgaccttcaacgttgaaatatggttgaaataaggtcagatgtg
ttttgaacgttgaaataatgttgatagaacgtttaatgttgaacggttgaaaaacagcct
gcatatgacaaggcttcaacgttgaaatgtggttgaaaatacgtcagttgttgctttaat
gttgaaacaatgttgaatgataaatggttgaaaaaagttacagaaatccttgtacaaatc
aacgttgacattttttttatcatgatctgtatgttgaattaacgtcatggcttcacccaa
tattcaacatgtttggttaccatggtatcggaggactcggcgcacgcggccacgcgcagc
gcttcacttcacttaattacgaacacctgacctgcagtgcagcagaattcagaggtaagc
gtgtttttagatgctttaatgttttatttaccccccgattttgttttacacacagtgtat
cttaaatgtgacttggtgtagtgtttcgaattttgaagcatttaaaactttccagtttgg
tttttagtcttgtttgcgctccggtgacgcgcagctaacctcgaggtaatgtcacatgtt
taacgttagtctaaatgagcgtttttatggcaaattcaaagcgataaactccaaacgcag
tttaaagttactgagcaacgttataaaacaatatcctttttatacgctgtattattagtg
ttattattacaaagtgaactgctgtcgtttcactgttgttgttgtttttgcttttagaca
tgtaacttactccagagacgcactaacttgcacagcattgaatggaaaaggctttgtcca
tgtaagtttactttacctttaactaagctatctgttaaatcttcttggtgctttggttgg
tgatattctctttctaatctgtttgtttattgattgttaggctatgttgtgatattatat
tgttatattgatattattattgtgaaatcatgttgtgatgttatactatgtgacagtatt
ggggaacaaatatgtatttagtgagaaattaatgcttaaattacactttgtatagtagca
gataagaggtgtaatgggttttaactttctgagttttctggaaggtccagttgaggggca
tcaagaacacgcagatggcctaaacctgtgtcagcctggacagactgcagttctgctact
ccacgccaaggcttttgtatggatgtcttgactactactgtgttctctaaaggtattact
ggagcaaaacaacagcacctgttacagtgaaatttgtattcataaaaatagtgatacatg
tgtagcaggtccagtacatgtgatgtcattgagaagttgtttttattaaatgtcattaaa
acaaataaataaacatgctatttaaataaatctaaatattaaaaacttgaggattaagat
gacaaatgaaatgcatcatctgtcttgcgaaaagggtctacttaagaattctggtgtttt
ccaactgaaagggatagttcacccaagaatgaaaatttactcacattttactccccaaat
ggtttaaaaccattatgagtttattttgttgaacacaaaagaggctattctgaaaaaaaa
aactaaaaacctgtaaacattgacctccatagtagaaaaaaatactatagaagtcaatgg
ttaaatagatttgcagctttcttcaaaatatcttcttttgtgttcaacgtggtcagtaaa
tgacgacagaatacaaattttgaactatccctttaattctctgtcctacatgcagacttt
tgcagaagtgctactccttctagagtttttctcaaccatatgtctaaaaagctttaaaca
gcttttacagtacatgtaatggtttacaacaacttgtaattattagatgtgttgaatgtt
tcatgattctttactgcagcctttgttaaaaaaaaaaaaaaaaaaagcaattttttcgag
aatctgaaatttgaattctggaaatgctggcaccggtggtggcgaagggcttcctgacga
tatcacacctaattcttcacttctcttagttaggaatattcagatggatgagtcaaaatt
attgagtgtggcgatattataggacaaatttggattcaataaaaaataaatatttgaatt
tcactttgtataatagcagataccaacttagttgtaacctcgtatttcatttattgcagg
ttttctggaagctccatttgagggcatcaaggacatactgatggcctaaaccagtgtcag
cctagacagacagacatctattgcagttctgctacacaagaccaaactctctgcttttgt
atggatgtctgactagtacggtgttctctaaaggtataactggagcaaaacaacagcatc
cgttacagtgaaatttgtgttcataaaagatagtgatatatgtgtaacaggtccagtaca
tttgtcataaaggttaaatcacagtaagtactgtaaaaataacttgtttgcctttgccac
aacaggtcatggtgtgtgcatactgctcgtagtaaacacacacgctgatctgatgcggga
gagatatacgcaaacacatttgtatttactgttttgttttgcctcactaaagtgttgttg
gagcttggtatgttcacagttgaaatcactgaagtcacatggaacgttttgacaatgtgt
tttgtgccttatcttgacaatgaccatcttgggaccattgctgtctgtagaggatgagga
gcatttaatctaaaatattttagtttgtgttctgaagattaacaggtctctgggatgaca
caagtaattaataacagaacctatatgaacacttaatgtgacatgtaatagtgaaatagt
ggtcctacattcacaaatgtgagccattattataagacccatgtgaacatgcaattttta
tgatactaataataataatggaataacaaattgcttttactgttgtgtttgtgagagaga
atcaaaccatatattctacacattttcttgatgatttactgaaatatttgtctacatgtt
ccactgtcacaggtgctcagttttgctgcagtaatgctaaacacaatagatgtactttat
gcaaaaaaaaaaaaaaaactactaaatatttagcatgcagacctgcaaagtgaaggagta
atgtcaggtttagattatagcatgagttttcactattgtgaaagtgaagccattcattca
caatgaattggaatagcaaacctcattattgattttgtaggaaactcacctggtgtttga
gaaataaatatgtatttaactgctagactgatatagatgttttagtgttttacacttgat
tctttgtccccagtgccatcttttacctcaagtgtttctctcaacctataaaacctcaaa
cagatgtaatgtatttcacttgtgattcttagttgtgagtgatgttttttattttatttt
tttactgcagccactttaaaaatgggtattttgtaaactttgtaaacagaattgtatttt
ggagactgtgatggttgaagcgtagtttagttacttagtttaatttagttagtatctgtc
tttctgaagacggtaacactttacaataaggttgtattagtaagtgttaatgtatttact
aacatgaacaaagagcaatgaagcatctttcatataaagaaagtacagttcatgtcagct
cagtgcattaatgttaacaagcatacattttgattttaatagcatcgggacatatttcaa
ttaattaaatgattaataaatgctgtacaagtatttgttctttgttcatgttagtaaaca
ttaactaactttaattcatgaaacctaattaaaaagtgactatttaattgtatgcctttt
ttctgtatttgagtgtacagcatgtatagtaacctgcatggttttaatgaactatgtatg
ctgtaaatgttgctgtatatttagaataaatgaaataatgaggtgtgtattaaataaatt
gatacacaggctaagttgtgtatttgtgtcgtgtattttttattagtaaaaatttgtttg
ctatatttatggactttgcgttgtatgtaatttctatttaacttacgttgaaatgtatga
cggtgaaacaacgtcacggtatcaacgttgatccaatttgcaaaatcgaaaggtaattca
accttcattcaacgtctacaaaacgaccacaattcacccatgaagaaggtaagagtgaaa
caacgttgtgatttcaacggtgaatcaccggtggtggtccgacggtgaaacaacgtcact
atataaacgttgatccaatttgcaaaatcgaaaggtaattcaacgttgatccaaccatag
acctgacgttgattcaacgttgaatcaccgttgaaatgccggctgg
>TE_00000659_LTR_s_1#CLASSI/LTR
atagtggcacacctttcgtgcaaatccttatgtaccaccttttgcagcttcaattccaac
aaccagtatttgcaaaaacgcgagtaagaccgaatcttcttttaaaaaaggtttactgaa
caaatgcaaacaaaaatacaaagttacaatagactcgatcagctcggtcaaaaaactgtg
ttgcttccaacatccataactgcaatctgcctaaaacgtatgaactaatgacctcatgac
gtattactgtcggaagccaaaataccaaattaaaggtttttaaattatatcaattactaa
attatgcattttagataatacaatcacaatgaattcttattaaatttaaatatcaatttt
tatcatgttttaaccttcactaaattattatcacaaatgaattatgcataactggctctt
acattacccggcccctaattgttaggctggaggactaatcaattacaactaaaaacatta
agagccaaacaacttaaacttcaaatgtgtgtaaagatcaacttgtctttctttgttact
tgtccaacgttgcctctttcaacaggcacagtttatttacgggtctttccaaagtgctgg
ttctggtcttcaatttcactctccgcaccattccagtgtaatctggcagtgtttcaacta
ttttccccattacccaagagttgcggggagatgaactgtccaccaatagcaccacatctc
caatcatgaagtttctgctgggtttcatccatttctgacgctcctgaagaagtggaagat
attctcgcgtccatctagtccagaataaatcggcaagatactgaacttgcttccatcttc
ttcttgcatatgtgtcatctttgcagaagatgcctgggggcatgattggttgagatttca
gaagcagtaagtgattgggagttaaaggctcaacgtcgtttgcatcatctgagacacttg
tgagaggcctgccattgatgatactttcaacttcacacattatcgtctgaagacagtcat
cattaactgtttgctccttcaacagggaattaagaattcttcgagccgtccggatttgtc
tttcccaaataccgccttggtgagaagcagctgggctattgaatatccattttattcctt
tgggctgtaaagctctttcgatcttataattgtccagctgttgaatagcttcccttaatt
ctctttcagctgccacaaagtttgtaccattgtcagatctcatgatggtgacttgacctc
tcctacatataaaacggcgaattgcgttgatgcaggagtccgtgtcgaggctgtcagcta
cttcaatgtgcacagctctgagcgttagacaagtgaacattaccccatatcttttaaggg
taacccggccccgtttaacctcaaacggaccgaagaaatcaacaccggtgttggtaaaag
gaggttggtgtgggaggagccgatcttcaggtaggtttgccatcttttgctcaccaacct
ttccagacatcctacggcatactgtgcatgtgttgattatttttctgatagcagaattgg
cttgtggaatccaatatctgcatcttagttgtgccaacacatagttacgtccacaatgtc
ctgttctttgatgtatgtccctcaagatcaaagttgcaactttgctgtgtttagaaagaa
tcgcaggatgtttagccttttccggcatagctgatttgttcagtcttccaccaaccctta
acgtgccgtcgtaaatcactggatctaatttagacagtgcactactgcgagtgagttgct
ttccctcctgtagtaccttgatttcctctccaaaatgctgtctttgactgaactgtatga
tttctaattcagcagtgtccagatcatccaaggtaagtgattcttttacttcagcagttt
ttagtttcttcataagttgctttaattttgatctttgcttttcagggtcttttacagctt
gcttgttttttaaagcctcttttctttctgttttttgtttccacagataactcttcactt
ttcctatccaagccactgctcgtttaagcttactccaatccgaataatagttgatcagct
gtttcattggttctacattctcttctactttaactgtgttaacaacaattgtatttttga
cctctgggtcattggcaaggctttcattccttctcacaggttgttccggccaatcctctt
catgcaacagaaagtctggtccacttatccatgttcccccttgcgctaagcttttcgcct
tcaggcctctgctggcttgatctgcagggttttcatttgttccgacatatttccattgcg
atgacttggttgcttctcggatcaaggaaactctgtttgcaacaaacgttttgaaatgag
cagtttcactgtcgatgtatctgagcaccgtagtgctgtctgtccaaaagacagattgtt
gcaatggaacctgaatctcttgatgcaacatcttgtcaactttcaaagcgacaaccgctg
ctgtcaactcaagtcttgggattgtgactcttttgagtggagccactcttgacttcccca
aaaggaaagtgcagtgtttctcaccccgttcattctccaacagtaggtaagacacaatgc
cgtatgcatattctgatgcgtctgaaaaatgatgtaattgcgctgtaatagtgcatccaa
acttggtgggtttaacgcatctactcacgtgaaagttggaaaggtgagtaacatctttca
tccatctttcccaatcctctgcgtgctttccatcaatgttttcatcccacccacgctgct
ctttgcaaagatcctttaatagaagtttggcatgcagaatgactggggctaaaaagccga
gagggtcgtaaatggaattgacgatcgataaaatcccccttctagtcattggtctatctt
gcagctttatactgaaggtgaaagtatcattttctgtgtcccactgcacaccaagtgtcc
tctcaactggcaaagcatcgcgtcgtaaatccagatctttgacttcactggctctgtgct
cctcaggaattgacagtaacacatttctgctattgctcatccactttgttagggtgaacc
ctccactgctgcacaaagctcgtagatcactgactaagtttactgcaacgttttctgtag
ttacacttctcaggcaatcatctacataaaaatttcgcagtactgtctgaacagcatctg
gtgatgcagcatccttgtgatcctctgcagttcttctcagtgcatatgaggctacacttg
gagaagaagtagctccgaagaggtgcactgtcattctgaactcctccactggctcatcca
atctaccgttgggccaccatagaaaacggagcaagtctgcatcatgttctggcactttca
cttgataaaacatcgactcgatgtctgccattactgctacaggctcctctcgaaatctaa
gaaggacaccaatcaatgagttggtcagatcaggcccctgaagcagctcactattcaggc
atttaccctgatacgaggaggtgcagtcaaataccacccttaactttcttttctttgggt
ggtagacaccatggtgaggtatataaaacaccctgttgtcatctctgttcagttggtctg
tgggaacctggacagcgtagcccttattgatgatggtttccataaaacttgtgtagtcat
taaagaattcagcattttttttcaactttctgagcaaacaagttaaacgctgttctgcca
cacagcggttattaggcatttgcaggttcttattcctgagtggcaatccaatgctataat
gcccattctcaaagattgctgtcttctctacagacctcaaaaattgcttgtcttctacag
acatctcctccttgtcgtcatatttgcgctctggaaaatcagtattgtactgctgaacca
gtaacttttcaatgtccatcagagatattctgttaacagagaaatgagatggttcatttt
ctgaatccttcagttccttccttacaggaccattcaccacccaacctatagccgtcttca
ctgcataaggacctccatcttgactattaatgatgcgccagggctccatggctcttgaac
agttaactccgataagcagacctacatcagcttctatttctggtaagctgacttcctgaa
ggtaagaccactcttgaatatctgactgtttgggtatattctcagcatgcacaggtatgc
tgctatgagtgaacactttgggtagctcaatgaacatcgtgtcttcgagcccgcacactt
ctaagtctgatatcacaaaactgttcattagcgtttgttctcctgatgtatctttgccca
tagtgctaagaagtattcttgtgggtttccctttaacattcaatttcctttgtaggtctt
ccgtgcagaatgatgctgtgcttcccgggtccagaaaagcatatgtttctatatgcttat
tactattctttgatttgactttcacgggtactattgatagcacacattcagtttctccgg
ctccggtaagaccacatgactcttgtgtgatgggaacttccatacttgacacttctttac
gctgagcaccatctttattttctgatgggacagaactttcttccttcactttgtgcaaaa
tgtcagggtgctttaatgcacattctttgcactctaactttcgtttgcagaatttactga
ggtgtcctggaaccaaacatccaaagcataagccctttgctctcagaaattccactcgtt
tttcatgtggctgacatttaattttactgcatgaagcaagagtgtgagactgctggcagt
acaaacatggtttagcaaaggcatttgctggtttaattatgttaggaggcttgataggta
tttcttgaggtgctttactttcagtagcaacactaatcgcaaaactgcttcctcgaacct
ctttccttgcaggctgcttttcccttagatccagctttccagctgtgtttgggcggctgt
ctgagatgttaccaaacagaggatctatagctatcttggcctggcggtctatgaaactca
ccaaatctgcaaaccttgctcttctacctcttcgttctttaagttcgaaagcttcaacac
gccatctttctttaagtttgtaaggcagtttggatatcactgtcctcatgttggtaggat
tatccatttcttctaaaaattcaatatcctccatagagttacgacatccaatcaaaaaca
ttgcgtaagcatttaatgctttcccatcatctgttctcacttgtggccatttgagtgcct
tctctatgtatgcattggcagtcacaagttcatctccataatgcttatgaagtaacttct
tagcctcgtgataacctttgctaggtggcatgtgagcacagctacgaacgagttcttgag
gctcaccgtctgtaaactgctccaagaagtataatttatcttgatcattttctgtcttct
gctcaattacatgttcaaatgccctcatgaaggatttgtactggagtgcatcacctttga
acactgatatgtcttttgttggcaactgagaaagctgttgttgctttactagtagctcag
taattacattctgcctttgcatgattgtcaaaatgtcatcacttctattattctgagtta
taagactttgatgagagactggttgtggctgctgtggtatttgtgagggctgcattcgtg
ctggtacatgaacatttacattagcttgtgtcggtagcgtaatgcttactctttccttct
tcacattctcacttgatattttacgcactgatgcataactattcataccatcttcagacc
tctcatactctttgagcacttttaattttgcttggctttcagctagcgcagtctccattt
ctaattcttctttttcagccttaattctagctgtttccatctcaaactgctgcttaatcc
ttgccacctcaaattcaagctctcgctttttcttcatcgctgatgcacgttccagcagag
cagcatgttctgcttcctgtttagcacgtgtagatgataaatatgaagtgcttgatgtac
gacttacatgagatccacatgagtgagctttggcaccactgctgacccctatctgggaga
tactgtcacttggtaaaacagcctcttgatgctcatttattccatcatgattttctgact
gctcagtttctttctccatagattcttgcatatctgcaacccatgttttagttgttttta
tgaagtctttaaacatcaccatttttggctcaaaccaatcaacatggtcaaacatttttt
cttcttcagtccacaaattgccaacttctttattaagtgtaatgaactcatttagatact
gctcaaaatcactttccaacatatccttcacttcttgtacattttgagtatctctcttca
ttgtctctatctccttcattttgtctgttagagctcgcaaagtttgtttcctttttgcta
tgagccgtcgcaatctctcctctaatcccttctctgtcagtttacgtgatcttcctgact
ccaccccatcttcgccttcgcatatattaacttcttcatcagccatcgtatttgttgcgg
agcttatgcttatgtcgcgtgcacaaagtttaaagcactttcttcaaattgcttttcata
aagaactgaatgccaacaacctttctataatcacacaattccacactgactgaatccact
ttgtcactcacgtgcgctctctgacagagggagagattcagcgctctcactgaccatgcg
gttaattctttcactttcgtttttctccgcacgtgggaattcctcattcatccatatgcg
tctcctcctcacaatactcaaaaaataaaaagtacgttccaataccttttccaagctgta
atgaattatcagttcgttgatcagttcgtcgagccgtgcaataaggcaatccaaggagat
tccattgacatcttcttagcgagttttttgactaatatagtggcacacctttcgtgcaaa
tccttatgtaccaccttttgcagcttcaattccaacaaccagtatttgcaaaaacgcgag
taagaccgaatcttcttttaaaaaaggtttactgaacaaatgcaaacaaaaatacaaagt
tacaatagactcgatcagctcggtcaaaaaactgtgttgcttccaacatccataactgca
atctgcctaaaacgtatgaactaatgacctcatgacgtattactgtcggaagccaaaata
ccaaattaaaggtttttaaattatatcaattactaaattatgcattttagataatacaat
cacaatgaattcttattaaatttaaatatcaatttttatcatgttttaaccttcactaaa
ttattatcacaaatgaattatgcataactggctcttac
>TE_00000659_LTR_s_0#CLASSI/LTR
tgtagtggcacacctttcgtgcaaatccttatgtaccaccttttgcagcttctattccaa
caaccagtatttgcaaaaacgcgagtaagaccgaatcttcttttaaaaaaggtttactga
agaaatgcaaacaaaaatacaaagttacaatagactcgatcagctcggtcaaaaaactgt
gttgcttccaacatccataactgcaatctgacttaaacgtatgaactaatgacctcatga
cgtattactgtcggaagccaaaataccaaagtaaaggtttttaaattgtatcaattatta
aattatgcattttagataatacaatcacaatgaattcttattatatttaaatatcaattt
ttatcatgttttaacctttttaactaaattattatcacaaatgaattatgcataactggc
tcttac
>TE_00000663_LTR_s_1#CLASSI/LTR
tgttgtgatgagtcagaaggcattgaatccatttgcaagctttattaagagcacacatac
aaacaaacacaaaggggcaatccaggagacagaacgtgggacaggcaaaagttcaaaggc
aggcagatatcttactggtcagaataacaggctggagatcaggggcaggcagatgtcttt
cgtaatcgtagaacaagcacagggtcagaaacacagatcagtccgaagcagggagtatgg
aacgctcagaaatgacagccaggcaaatcaagacttcgcaacgaaccggagcgtgagtgt
ggtatatatacacgagagctgatgagttgcacctggaccgtaatcagtgccaggtagcag
ggcttatgggattttgagtccgtgagtcgaatcagaattctggcgatggttccctctggt
ggtgcacaagagggttggcatcgccctcatttacaacagaacccccctcctgcgagcggc
tcctgaagcgagaaggcacctgacgccggggtctaccgcgctgtcggggggctggtttct
ctgggaacctttgatgaaactcttccgtgagagttgggtctagaatatctctagcattca
cccaggaccgttcctctggaccgtacccttcccagtccaccagatattggagggcgccac
cccgacgtcgagagtccagcacttctcgaacgaggtaagcttcctcgccctcgatcatga
caggtggaggggtcctggtttccgattcctcctcaaccgcctcctctcgtggaccaccag
cgggtttgagtaatgacatgtggaaagtaggagaaatacgataatgattaggcaaggcta
agcgaaaagacactggagtaatctggcgtacaattttgaatggccctacatacctgggac
tgagtttgcggcagggcaatctcagacgaaggtctcgtgtcgacaaccacacccactgcc
ccggttgatacgtgggtccctggcgtcggtgacggttcgcctgaatctctctcctcctga
ctgccctcatgagatgtctgtgagcctggttccagacatcctcactccgctgcagccaat
ccgtgacagcaggtaactcagtgggttctccggaccatggaaacaggggtggttggtagc
caagaatacatttgaatggcgtaatacccgtggctggctttattaatgaattttgtgcat
attctgcccacatcagatagcgactccagtcgtgctgttgctgatgacagtaggaacgta
gaaatcgaatgacttcttgattcatacgttcagtttggccgttggattgaggatggtacc
ctgaggtgagactaacattaatatttagatttttacagagagcggaccatacccgggaag
tgaattgggatcccctgtctgagacgatatcatcaggtaagccaaacattcgaaatacat
gattgcacagggcttctgcggtttcaaaggcagagggcaatttgggcaacggtattaggc
gacaagccttggagaaacgatcaaccaccgtgagaatgactgtgttgttctgggaaacag
ggagatccgtaatgaagtccaccgctatatgggaccagggccgttgcggaaccggtagcg
gttgtaacaggccagcaggggtttggtgagatgccttcgtgctttggcaaattttacatt
tctgaacataattaattacatccttcgtgagggacggccaccagaaacgggctttgacta
actccaaagttgcagtgatgcctggatgccccgaactgggagtgtcatgaatatgggtca
gtaatctggtacgtatgttattgggtacaaaaatcaggtgattcggacagtctactggag
ggttgttttctcggttggcctcttggatctcggtaagtatgtcccactgtactggagcca
ctagtaagttcgtaggaataatggtttcatcactaattggggttttatcctctgatagcc
tggatagtgcatctgccttactatttttactccctggtctataggtgacaatgaagtcga
atctggtgaagaacaaagcccaacgagcttgtctgggatttagacgtttggctgagcgaa
gatattccagattcttgtggtcagttaatatggtgaattgctgactagccccctccagcc
agtgtctccattcttccagggctaatttcattgccagtaattcgcgatttcccacatcat
agtttcgttctgcgctggtcaatttacgggagaagaaggcacatggatacattttggatg
gttgaccctgacgttgagataacacagcaccgactcctgtgttggatgcatccacttcca
caatgaaaggtaggtctgggttgggatgacggagaataggagctgtggtgaattgagtct
tcagatcgctaaatgcttggcgtgcttcagaggaccaggatagtttgtgggaatttcgtt
tggtcatggctgttaatggtgcggctattgaactaaagcctctgataaaccgtctataga
agttggcaaaacctagaaatcgctgcaactccttgagattctggggtaacggccatcgtt
gaactgcctgtaccttcgtatcatccatggtaatcccttctgcactgatgacgtatccca
aaaaggcgatctgtgtctggtgaaattcacacttctctaatttggcgtacagacgatgtt
gaatcatgcgttgcaacaccatacgtacatgttcaacatgttccttcatcgtgtttgaat
atatgaggatgtcgtcgatgtaaatgatgacccagcgatccagcatatcccgaaagacat
cgttcataaaagattggaacacggatggacagtttgacaggccgaagggcattaccgtgt
actcatagtgccccctagtggtggaaaacgcggtcttccactcgtcaccagcacggattc
tgacaaggttatatgcactgcgaagatcaagcttggtataatatctagcctttcttaatt
gttccagggcaggaggtacgaggggtaatggatagcggaattttacggtgatttcattga
gccctcggtaatcaatacagggacgtaaactgccatctttcttctttacaaagaagaatc
cagctgaagcaggagatgtagaaggtcggatgaaacccttggccaattcctcgtcgatat
attcagacattgccttgtgctcaggttgtgacagagggaatattcgacccgttggaggac
ttgaacctggaattaactcaatagcacaatcacttggtcgatgtgggggaagttgagtag
ctttttgtttgctaaaagcttcatgtaagtcatggtactcaatggggattagttcatcaa
cgagttcaggtaacacattggtggttcgtaatggaattttgtgaatgggctggatgcact
gtttcatgcatgactcactccactgcaatatctgtccgtccctccaggagatatgaggat
catgtcgccttaaccagggcagtcccaacaccagtggatgattaactgaatcaataatgt
agaattgcatttcttcaatgtgtagaacaccaacttgtaactgtagcttattcgtaatca
tacggatgcgtccttcacccacaggacgaccgtctagtgcttccactgcaagacaggaat
catatgagctgagagatagttcgtgacataaagcaaatttcttagatataaagtttccgg
cagatccagagtcgacaagagccgtagtattaatcattcttttatcaaatttaataatca
caggaatcagtacactgaaaagtgcaggaacatgggaaggactcaccgattgaactggtg
tctgaggtcgtacgctgcaggtggatttcctgtgccctgattgaccgcagtacaggcata
gatgattttgcaatcgatgcattctttcttcatgggtgagacgggtgaaacccagttgca
tgggttcatcagggggcgtgtcacttgaaacatggagctgtgtgcgaggatttctacggc
tgcgaatcagatgatcaagacggatggtaagttcaatgagttcgttcaatttctttcctt
cgtcacggcaagccaattcagattgtagattggtattcagaccccgtctgaatagtgtct
tcagtgtatcctcaacccagttagtttgagcggcgagagtgcgaaatgacagggcgtatt
ctgcagctgtgttacgcccctgtgtaagagaaagtaactgctcaccggggcttctcccat
ctgctgggtgctcgaacacttcccgaaattgcttgagaaaagtttcaaatgtgggatagt
tacattcctcctccttccatatcgctgtagcccattccagcgctttccccgttaacaggt
tgcatacaaaagccacccgactagaatcagtgggatataatgcaggttgttggttaacaa
atagtttgcattgcaataagaagcctttgcagcgagaaggtgacccatcaaacttttcag
gaaaagctaatcggggacttacggtagccggagcattggagacatgcgttggttgagaag
ctgtcatggtagcaggcggggtaactgcaggattcggatgacggagttgctgcatagctc
tcaccagttcctccgtgagagaagttagatgggtgagttgttgatgatgggtggctaact
gagtggcttgagcggaaagttcagtcgagacttgtgctaaagctgctggattctgtagtg
gcgaagtcttctgttgtgatgagtcagaaggcattgaatccatttgcaagctttattaag
agcacacatacaaacaaacacaaaggggcaatccaggagacagaacgtgggacaggcaaa
agttcaaaggcaggcagatatcttactggtcagaataacaggctggagatcaggggcagg
cagatgtctttcgtaatcgtagaacaagcacagggtcagaaacacagatcagtccgaagc
agggagtatggaacgctcagaaatgacagccaggcaaatcaagacttcgcaacgaaccgg
agcgtgagtgtggtatatatacacgagagctgatgagttgcacctggaccgtaatcagtg
ccaggtagcagggcttatgggattttgagtccgtgagtcgaatcagaattctggcgatgg
ttccctctggtggtgcacaagagggttggcatcgccctcatttacaac
>TE_00000672_LTR_s_0#CLASSI/LTR
tgtcgtaaatttcgacttcttatcaattagaaattatcagaccggaggttttgaatatca
gaaaatagactttattctccataataaagccgagaaagagcagagcagaccccagagcat
tctgaagtctctcctggacaccttctaaagtctctcctgctccttctaaagttctgtgtt
ttttacaatctttatacaggttatttgacacacccctagtgtctctttttaactcttgac
catttttgaataggttttctagtctaaggggtcctgctattcttggctctcagcccacta
gctcatgtcaacagagatgttacaggtctatgtcagcaaagtatagatgcaacttatgca
aaggaactaagtgtttacatacattgtcatgataggataataacttgataatatgttact
cattctaacttctgacacatatagcttcatacaagtatttaacatatataatcagtgctt
tacatattcagttattctacacaatcagtcactcagccttctcctagtgttgctcctgtg
caggcatactcatcttacacagacatatcactgtatttttaacacaggctggcatgtttg
ctgcaaacactacatacattttgagaagagaaaattaactgctttacacttagaaaatac
ttcacactgagagaatagaaatcttcttc
>TE_00000675_INT#CLASSI/LTR
gtaagattaaaaatatgttcagatagatggtagttaaagtgtggaatctgcgttactgtt
cgaaatgttagatttacttggatcttcatctttgtacattctgattggctgaatgccagg
ttggttgttacatttgtaagcgctgactggtgaaaagaagtaaagacaggtcacgtttca
caagccgtctccggtgatttattttatttactttgagagtgagtcacgcaaaatactcga
accctatattacatttggtggcagctgggttatttttgcatttttggcgcttttcgcgga
gttttattaacttgactgccgcgaaattggcaccatttggactttgctctccgattgtgt
caccggatttatgaagtgataattgtgtaaatattcggaagaacaaccacacgacttgcc
acacaagggtgagatacaaacaaatgaacagaaagtatgtctgagcctgagtctgctgct
gctgctgctgctgccagctcttctgccaattcatcctctagttcatccagtgctagtggc
agcgtaaaccagcagccactggcaccttttgtggcaggcaatttacacattgaacttcca
gctgcatttaaaggggatggcactgaatcattttctagttgggctcgtcgttttgaagtg
gctgttagagcaatgacaccacaaggaacagatttgatgaacatgttatcatccgtgttg
ccaacacggctatctgatgctgcctttttgtattgggacagccttccaactcctgtaaag
actaactacaacacagtgacagagagactaaagcatgtttttgggcttcaacagtcattg
ccatttttccaaactcatgtgaatgctcgccctcggaaaattggtgaaagtttagaagta
ttcagcgctgatattactcgtcttgtcctagaggcttttcctgactatgatattattgcc
caggaaggtgaaaagtttagacgttttgtggctggattggacccagctttgcaagcaaaa
attcatgaacaaggtgcaacagatatggatcaagcccttatagttgcatgtcgctgtgaa
cgggcccgtgcagctatgcaacttcatgcagggtcaattcagtctacacaaaatcaaaat
caagtggccgctgtgcagtctcatcatactgagggaaagttacttcaggctgtggagcaa
ttaacaataactgtgaatgaactgaaaaatgatgtacgccagctacaagagaaaaatgct
catctcacacactgtttggagttctgggagagaaacaaaattccttcagtaaagcaacag
cctagagtgacacgtagcccttcaccaacatatcataatccacaacatcagtctgataat
gctcattcatctaagagctggcgaaaggatgctgcagtgtcaactgattggcgtcgcaca
atgacaggggacagtgacaactcatggggaggtgacaaagttagaccttattactcatca
gaaagggcttcgaacttttcagaccgcaggtatcgtaatgacgaatatagacgggctcgc
agccctagcccagttcgtcggtggagtagagatgagagcccccagagccgacgcgttgta
cgctttcagtcccctgacagccaacacccatacaaacaacagggaaacttccactagctg
atgttgaggggcaaacatcagcttcaacctccctgcctcacaccgattttacagttagta
aaaactatgagcacatacaaagtcccaacaaagtgtcagcaaatattttggcaattgtgg
aaggagttgaggtctctgctcttgtggacactggctctactatttctattgttggggaag
actttcgaaattctcatcccatgttgagaaaacgccccataaaaacttccatggtgcttg
cacgctctgtcactggacaatgtctggacactttaggagttttagttttgggcatgagac
ttggcacagagttactgcagcatgatttccaggttgttaggggtgcacaccatcctatta
ttttgggctgggacttcttacaaaagcatcatgctctgattgatgtgacaaatgagaaaa
tgtccttatggaattttgagcttcccttgctctctacaggtcatgaagctgcagcctgtt
gtaatgtttctgtgcttgcatctaccaaactaccgccatggagtgaaacggttatcacag
catgtgttgcgggagcaacagctgtttctcctgtgccaacagcctacacaggtgtcctgg
aacccaacacggctagtaatgtggctgttgcacacaccctcagcgaggttcgaaatggtc
tgactacagtgcgggttttgaataccacagaggaagacatcgaaatccatgcaggccagc
acctgggtgagtttcaatttctttctgctcttgactcaacagttttggagggagaatgtt
gtaatattctatctgatccttcggccgctaccccctctgtatccattgataattcagatc
tgtcggcatcccaagttgaatccctaacagcgctgttgactaagtactgtgatattttta
gtaaggattctgatgacagagggagaacaggcatgattaaacatcgaattcggacggggg
aagccctgccaatcaaacaaaggccttaccgtgttactcctgaacaaagacaagaaatac
agcaacaggtgacaaaacttttaaaagcagatgtcattgaagaaagctatagcccatggg
cagcgcctgtagtgttggtgcgtaaaagggatggaacatggcgattttgcttagattaca
ggaagttaaattcagtaaccgtgaaagactctcatcctctacctagagttgatgatgctt
tggatgctttgtcaggatctgcttggttctccacaatagaccttcagcatggttattggc
aagtggaactggcaaaagaagatcgtgaaaaaaccgcattcaccacaggtgatgggctgt
accattttaaagttatgccgatgggtttgacaaatgctccagcaacctttcaaaggttga
tggaaatggtgcttcgtggtctgccatggaaaacatgcttggtgtatttggacgatgtcc
ttattttcagtaagacatttaatgatcacctccagcaattggaggaagtgttcaccagat
tcaagtcctgtgggttaaaactcaatccctccaaatgctctcttgccaaaagggaggttc
agttcttgggccacattgtatctaaagacgggataaaacctgatccaaggaatgttcaga
gtgtccaagattggcctgtaccacgctcacctactgaagtgaggtcatttttgggattat
gctcttactataggaaatttataaaagattttgctcagcatgcagtccctctccataaat
tgacagaaaaaaatgctagattcagttggacagctgaatgtaatgaggcatttacctatt
tgaaacatgccctatctcacccacctattgtttctttcccagattttcatcaaccgtttc
ttctgtacacagatgcctctgcatctgctattggagctgttttagcccaggaaaagggga
ctcaagaaacagtgatcgcatatgccagtcatgtcctcacaaaagctgaaaggaagtggt
ccacgtatgatagggaactctgggccattgtgtgggctgtgagacatttccgccactatc
tgtataagcagcatttcttcatcattacggaccacaaacctctcatggggttaaggaaaa
taccaattgacagcgatcgcactgggagaagagcccgctgggcccttgaattggatccat
ttgaatggacggtcatacaccgaaaaggactaaaacatgcaaatgctgacgccctatcac
gtcgtcaagcatcggattcagctatggaaatcccagcctcgtcttcaggtgaggctaatg
ttggctctccagtatctaaatctgacagtggttacttatctgctgcacagggatccaaag
tcttgggtccatcagtcagtataacccatgtttcaccaaccttatctgcctgtgtgaatc
aagagatggagagaactccatctcttatgctacaactggctacttctgaatcaagtttta
tagagcaccaaaaacaggatccagttttaaaggaagtaataagttggaaactaaaggggt
taaggccaccatacagaaagataagcaaacggtcacaggaggagaggattttctggaaag
aattcacaaggctcacgctacataatggtcttctctgtcgagaaatcgtcaattcaagta
cgaagtctgtgacttgtcaggtcattgtacctcaaactttaaggaaacaagtccttcaat
ctctccatggcaatcccattgctggacatctgtcagcagaaaaagttgtgaaacaggcac
aacagctctgcttctggcctttcatgtcccgggacatatatgagtggtgtaagaaatgcg
ttccttgtgatgcccgacgcaccccaattcctcgtcaaaaagcacctatgaaaacaataa
cagcaactgcaccttttcagaaagtggctgcggacattcttgaacttcctgttacaagtc
gcggaaatcgatatgttcttgttgtgcaagactatttttcgaaatatgttaatctttatg
ctatttctgaccagagggctaccacagtggcaaagtgtctgtttgaaaattttgtctgtg
aacatggaattccagaggtcttacacacagatcaagggcgacaatttgaatctgagctaa
ttcaaaatctctgtcaactggtgggcattcagaagaccaggactagcccctaccatccac
aatgtgatggtatggttgagcgtttcaatagaactcttattgaccagttgacgaagattt
tgcagcaacagcaaggagaatgggatgattatctcagacaggtagcattagcatataata
ccagtccccattcatcgaccggctttactccctttttcctgacacatggtcgggaagcca
gattgccagctaatttactgttgccaaagagttcaccgcaatctccaaccaagtcagtcc
ctgagtatgctgtagatatgatcagtaaacttgaggatgtatttacagctgttgcccaaa
acagtgaacatgcctatcatcaacagaagcgacattatgataggaatctgaattttaccc
catatcaagagggagatcttgtttggctgcatgacccaaccacagtaagacagaaactta
cacctcactggaaaggaccctttgaaattgtggaatgtttggagtcagagagggatgtgg
gtgtcacatacaaaatccactatcttctggatgatccagaaaaatgtcaaattgttcatt
acaaccgactgagaccatattgtgcaccagttcctcaaaaaccgcagcaaactaccctct
ctgcttcgtatccttccccatccttgaccgctctatcaggtgcgttacctttcaaaccac
cacaatttgcacggtgcacacctaacttaacgtcagaagaccaaatcctcccacaggcac
cccttcctcttcaagtgccttcttcctcagtggacccagccagtgttacgtccacaccta
atcagagttcaagttcagctccaatgacatgtctaggccggcgtccagttaaactacctg
gatatttaagagattatcttttgacataagggactctaaaaagctactttaacaggtagt
ttctttctttttcttttcttctgtttttctttaattttgtaactctaaagaaacgaggac
gtttcttaagtgggtggaaaaagaaatgtaagattaaaaatatgttcagatagatggtag
ttaaagtgtggaatctgcgttactgttcgaaatgttagatttacttggatcttcatcttt
gtacattctgattggctgaatgccaggttggttgttacatttgtaagcgctgactggtga
aaagaagtaaagacaggtcacgtttcacaagccgtctccggtgatttattttatttactt
tgagagtgagtcacgcaaaatactcgaaccctatattac
>TE_00000681_LTR_s_2#CLASSII/HELITRON
ataataataataataattaaagctgcaagcagcgatgatagggacctcgcacccgggctc
accgccgcccggtgaccttacgatgacagagaacagcgaacaataataatttaagccaat
atattttaaaaatctaagaaaatcacatatttatgccaaacttccttctgtcagcaggtg
gcgctataactgtgacttaatattggcatgtagatgtcttccggagaggaatcttatcaa
ccatgtgaagtttcaggcacatgggacattgtgtggctgagttataagccaaactacctt
ctgccagcaggtggcgctatgactgactcaatattgttatgtggatgtgttcaggagagg
acttttatcaatcatgtgaagtttcaggcagatcagacattgtgtggttgagttataagg
atttcctgttccatggcgaagcgttgaggtttgtcatgccaccacagacacgcccctctg
caaaaactctagatctttacaatatatcatcgctagagctttcagatgacaccactctat
tttggtgctgatacaggaaagtttgtgggaggagtttgttacagtgtcaaacatgtcatt
tcctgtggccagcaggtggcgctatagctgtaactggatatcggcacgtaaacctgatca
ggtcaggactgttattaaatgtgtgaattttgaggcagatcgaatattgcatgcctgagt
tataaagacttcctgttttgtggcgaatcatcaaagtttgcgaggccgccacggacacgc
ccatcgatgaaaactctaaagcttcgcaatttaacatcaccaaggctttaagatgacaaa
acccaattttggtgtttatcagataaaatccctaggaggagttcgttaaaatacaacgcc
tggaaatggcaaaagggccactttttcgccacaggaagttaaaaatatccgacttcctgt
tgggtttgagatatggctccaagagactttttcgtatgttttgccatgtttgaggtgtgt
gccaatttttgtgcatgtgcgtgattcgtaggtcgggggctcgtttgtttaatttttcta
ggtggcgctgtcgagtcattttgccacgcctacttcaatattgttatgtggatgtgttca
cgagatgacgtttatcaaccatgtgaagtttcaggcagatcggacattgtgtggttgtgt
tatgaggacttcctgttccatggcgaagcgttgaggtttgtcataccgccatggacacgc
ccctctgcgaaaactctagatcttcacaatatattatcgctagagctttcagatgacacc
actcaattttggtgttgatacgataaaatttgtgggaggagtttatgattccgtaaatca
tgtcatttcctgtggccagcaggttgcgctgtaactgtatctggatatcggcatgtaaac
ttgttcaggtcaggacgcttatcaagcgtgtgaattttgaggcagatctgataatgcatg
cctgagttataacgacttcctgttttgtggcgaatcgtcaaagtttgcgaggccgccatg
gacacgcccatcgatgaaaactctaaagcttcgcaatttaacatcgccaaggcctttaga
tgacaaaacccaattttggtgttgatcggataaaatccctaggaggagttcgttaaaata
caacgcctggaaatggcaaaaacgccactttttcgccgcaggaagttaaaaatatccgac
ttcctgttgggtttgagatatggctccaagagactttttcgtatgttttggtgtgtttga
ggtgtgtgccaattttcgtgcatgtgcgtgattcgtggatcgggggctcgtccgtttaat
ttttctaggtggcgctgtcgagtcattttgccacacccctttccgaagcccataataaac
gtaaattttcgccacttctgaggcgtgtgcaaagttgcgtgagttttcgggcatgtttag
cccctcaaaaccgcgattcattccgggggagaataataataataataattaaagctgcaa
gcagcgatgatagggacctcgcacccgggctcaccgccgcccggtgaccttacgatgaca
gagaacagcgaacaataataatttaagccaatatataaaaaatctaagaaaatcacagat
ttatgccaaacttcctcctgtcagcaggtggcgctataactgtgacttaagattggcatg
tagatgtcttccggagaggaatcttatcaaccatgtgaagtttcaggcacatgggacatt
gtgtggctgagttataagccaaactaccttctgccagcaggtggcgttatgactgactca
atattgttatgtggatgtgttcaggagtggacttttattaaccatgtgaagtttcaggca
gatcagagattgtgtggagattgtgttttaagacaaactacattctgccagcaggtggcg
ctatgaaagactcaatattattatgtagatgtgtttaggagaggactttcatcaaccatg
tgacattttaggcagatctgacattgtgtggccgagttgcaagccaaaattccttctgcc
agcaggtggcgctatgactctgactcaatattactatgtagatgtgctcaagagaggact
ttcatcaaccatgtgaagtttcaggcagatcggacattgtgtggcagagttacaagccaa
actaccttctgtcagctggtggcgctatgactgactcaatattgttatgtggatgtgttc
aggagaggacttttatcaatcatgtgaagtttcaggcagatcagacattgtgtggttgag
ttataagaaattcctgttccatggcgaagcgttgaggtttgtcatgccaccacagacacg
gccttctgcaaaaactctagatcttcacaatatatcatcgctagagctttcagatgacac
cactctattttggtgctgataggggagagtttgtgggaggagtttgttacagtgtcaaac
atgtcatttcctgtggccattaggtggcgctataactgtaactggatatcggcacgtaaa
cctgatcaggtcaggactgttattaaatgtgtgaattttgaggcagatcgaatattgcat
gcctgagttataaagacttcctgttttgtggcgaatcatcaaagtttgcgaggccgccac
ggacacgcccatcgatgaaaactctaaagcttcgcaatttaacatcgccaaggctttaag
atgacaaaacccaattttggtgtttatctgataaaatccctaggaggagttcgttaaaat
acaacgcctggaaatggcaaaagcgccactttttcgccacaggaagttaaaaatatccga
cttcctgttgggtttgagatatggctccaggagactttttcgtatgttttgccatgtttg
aggtgtgtgccaatttttgtgcatgtgcgtgattcgtagatcgggggctcgtccgtttga
tttttctaggtggcgctgtcgagtcattttgccacgcccacttcaatattgttatgtgta
tgtgttccagagatgacttttatcaaccatgtgaagtttcaggctgatcggacattgtgt
ggttgtgttataaggacttcctgttccatggcgaagcgttgaggtttgtcataccgccac
ggacacgcccctctgcgaaaactctagatcttcacaatatatcatcgctagagctttctg
atgacaccactcaattttggtgttgatacgataaaatttgtgggaggagtttataactcc
gtaaatcatgtcatttcctgtggccagcaggtggcgctgtaactgtatctggatattggc
atgtaaacgtgttcaggtcaggacgcttatcaagcgtgtgaattttgaggcagatctgat
aatgcatgcctgagttataacgacttcctgttttgtggcgaatcgtcaaagtttgcgagg
ccgccacggacacgcccatcgatgaaaactctaaagcttcgcaatttaacatcgccaagg
cctttagatgacaaaatccgattttggtgtcgatcggataaaatccctaggaggagttcg
ttaaaatacaacgcctggaaatggcaaaatcgccactttttcgccgcaggaagttaaaaa
tatccgactttctgttgggtttgagatatggctccaagagacttttttgtatgttttggc
gtgtttgaggtgtgtgccaagtttcgtgcatgtgcgtgattcgtgtatcgggggctcgtc
cgtttaatttttctaggtggcgctgtcgagtcattttgccacgcccacttctgaagccca
taataaatgtaaattttcgccacttctgaggcgtgtgcaaagttgcgtgagttttcgggc
atgtttagcccctcaaaaccgcgattcattccgggggagaataataataataataataat
aataataataataataaacggagcaattccaatagggcctacgcaccgtttcggtgctcg
gtccctaattaaagctgcaagcagcgatgatagggacctcgcacccgggctcaccgccgc
cggtggcctccggatgacagagaacagtgaacgataataatttaagccgatatatgaaaa
gaacctgagaaattcacagatttatgcctaactttctcctgtcagcaggtggcgctatga
ctgtgtcagtattgtcatgtagatgtgttcaggagaggacttttatcaaccatgtgaagt
ttcaggcagttcggacattgtgtggctgagttataagccaaactttctgttgccagcagg
tggcgctatgactgactcaatattgttatgtagatgtgttcaggagaggacttttatcaa
ccctgtgaagtttcagcaggtcggacattgtgtggttgagttataaggacttcctttttc
atggcgaagcgttgcggtttgtcatgccgccacggacacgcccctctgtgaaaactctag
atctttacaatatatcatcgcttgagctttcagataccaccacccagttttggtgctgat
atgataacatttgtgggatgagtttgttactttgtaaatcatgtcatttcctgtggtcag
caggtggcgctataactgtatctggatatcggcatgtaaacttgttctggtctggactct
tattaaacatgtgaattttgaggcagatcggataatgcatgcctgagttataatgacttc
cggttttgtggcgaatcgttaaagtttgtgaggccgccacggacac
>TE_00000683_INT#CLASSI/LTR
tgtagtaaaccttactacatgtaaattttccactggttgaggcggccaaatatggaccag
attccggtcagagaatcaggagggcaggagaagtgttgacgtttgaaatatttattttct
tcaacataatcatcagattgctcaattatgggtaatggtagtgagaaatgaataagatgt
aatggtctacaaaggaaaaacaaataaagaaataattacaaactagtattgactatgaat
tgtcattaacattgactgaaacaatacactgcaacaataacattcatcataaatgtgcat
attaaactcaaacatattaacagtaatgtctgttaggaatgtgacagtctaattagcaac
aacagtctaaaaaatgtccgttcatatgagcaaacacgctgatcggccgtccataaaggc
tatttatagctctggcttaatggcgatgactcagcagaattatcgcggcaatcgcggccg
caaataaccgctatagcggaacattataggcgatatagacctcaaaatagtatcagcatg
catgttacataagtattagatgtttcagattaaaacttacttgtataagatgaacgcatt
acagaaaacaacatcagcaggagctagcaatgatggagaacataacagcaggtcccataa
actaaacgtcccccctagaaacatgcaacgaactttagttcctagtccatcaagcaggct
ttctgacacagccgcccccaattatctgacgagataattgaacattaagaaagtctgtca
ggggtgctcgtgtcattgtcctcaagaggaggaagtgggatcagtcgcacgactggacgg
gtgtatgttttgtccttaaccttgattctgaccactcgaatgcggccatcagctccaggt
aaagcctctgttacagttccaacaggccaatgggaacgtggaagctgtggatctaccaca
agtacaacttgtcctactgccagttccttcccatcagttgtccacttttgacggccttgc
atgcttggtaggtattgacggataaaggtagtccagaaacaatctgctagcacctgacta
tgtctccaccttcgtcttccaagcaggttactagaatcatacaagacctggggtaacgag
gcatctcggcgacccatgagcagtaggttaggagtcacagggtctacatccgcgatatct
gaagatacgtatccgagtggtttggagtttagaatgttttccacctccaccagaagggtt
tgcagaactggttctggcactgactgctctctgaggattacttggagtgctgtcttaact
gattttatctcacgctcccaagtccctccgaagtgaggagcgtttggggggttatggcga
aaactgattttctgctctgccaactgttcctgtagctttggtgacatggcctcaaaggat
tcacgtaactccgatcacctccgataaagttggtgccattatcgcacaatagctccatag
gtttgcctcgtcgggctataaaacggcgcagggaaagaaggaaagcatcgctgtccatat
gctccaacagatccagatgtacacaacgtgttgttagacatttgtaaatgatcccccatc
ttttctcctgtcggcgtccaatcttgactgcatatggtccaaagcagtccacacccgtag
aataaaaaggtggcttatacagatttaatctgcagggggggagatctgccattcgtggag
tttgaggtttggctcgccatatctgacaatcttgacaggtatgctgatgcttacgaactg
cttgtcgacctcgaaggatccaatactggcggcgcaattctgccagaaccctctctgagc
cagggtgaaggagttgttggtccgtttctttgatcaacaattttgtaatatgatggctag
ggtctaatatgattgggtgtatggcctccaagtcgagatcagtggcacgtcgtagtcgcc
ctcccactctaatgagaccagtagcatcatcatattctggagcaagtgagcctaagcgac
tgtttggtgagacaggatgtccagcctttagatgttgaacttccatagggaaggagtcca
tctgagcctgtgccagaagtaacttttctgcttcaatatactcggaagcctttatagggg
agtctgtgtcggcagccgccccatgtagggatttactagtggctttaacgagctcttgcc
atgtgtgaaagttgcctggaactggtagagaaacactgggtactgaagcagttccgataa
aggctgatttcttcagctcattgcaatcaggttcagctttagtttggggcattgatggcc
attgatcaggtgactggatcaggaaggctggacctgagctccattgatgggggcctgcta
tctctgtcagggtaaggcctcgtgtgatgtggtcagcagggttgtgatttgactcaacat
acttccactcagccatctctgttaaagtctgtatttctgccacccgtgtccctacaaaca
ctttgtagtggcaggattcggatgttaaccaatacaacactgttgtagaatcagaccaga
aagtgaccttgtggattggtagcgtcaactcagtttggattactttccccaattgggccc
cagtaagggcagcacataactccaaacgtggtacagataggcatttgcgaggcgcgactc
tagacctggccgagacaaaggtaatatggatttgtccttgctcatcggtggtgcgtagat
aggccactgaaccataggctctttccgatgcatcactgaagacatgaagctctcgtatag
ccgatgggttgtcagcagcggctggggtatatgcccgagggaaatgtatcttggtaagtg
tagggagttcctctacccaggaaagccaagtatctctcaaatgtgatggctctatggggt
catcccaaccaaggttgtgcttccagaggtcctggatgataaccttggctctagtagtga
atggtgtaatgaaccctaacgggtcgtattgactcgccaaagttttatacatgttcctca
gggtaggttcaacattctccacagaacgcaagttgtaccccaaggtgtcattgatgcaat
cccaccgcaacccaagagttggctcctgaagatcagtgctgctttgtgctaaccagcgct
cgctacttgcggacctggcatctgaaggtaggtgttcggttacggatggtacattgcatg
cccactgtctaatttcaaagccaccttcagaaaggagctggcgtaatccatctactatca
ctttagcctcactcgccgttggtacactatgaaggcagttgtcaacataaaaggaatgtt
ccacaatatccaccaattcagttttaccttctttgtgctcttggacgtggtgttggaggg
catgaatggcacaacagggactgcacgttgtgccaaatggaagcacctgccattcatata
tttcaggttctacttctctgcacattcctctccagaggaaacgtagtacagatttgtctc
ctggcaacaaacggacctggtggaacatacctttgatgtccccactgatagcaactgtgt
gctggcggaatctcaggaggacacctaataaggatggtcccaacgtgggccccggcagca
gctgatcattcaaagactgtccatggtgttggaaagagcagttgaagacaattctgtctt
taccattatggtgcaccatgtggtgcggaatgaaccaggactcttcactttggtttgctt
cctctgccgttatttttgccacataaccagctgactccaatttagaaatctcactgcagt
agattttggccctatcaggatccctttcaagggtacgctcagtacgacgtaaacttggga
gaacagctgttttatctgcttggagtaaggttcgaggggtccgtctcagtaatggtgtag
catatcgtcgtacacagtccacagtcactctgacggttgcattctgcagcaaagtgtaag
cctccttgtcctgtttggacctggtaaccatcttggtgttgtatgggagtgtgtccacct
gccagagtctctccacatgttgaaacaggttatcacaggtgggaactgacataatatgaa
gacactgctgacttcctcttgagggctgcatcgggctcattgggccttggagagaccatc
caagttgtgtacgaacagcaatgggtccccctggtgggcccttgcatacaggctgaactg
gtgtcaggagatgcggcatgtcggacccaatgaggagcagtggtctcactttatccatgg
gaggcagtggcaaatcttttaggtgtctataagccctttgcagagcagccactgggtaat
ggtgttccgctagacacagacctggggcagtgaatgcgttgtgtatcgcaaacttctttg
agggattggatacagatgacacctcaaaagacacagatgatcctgtaagttcagtgtgac
actggtgaatggtctgcagcgagagcagttcaggggtaccagataatttaagctgttgca
caactggctgcagcactaaagttctctctgatccatcatcgagaacggcatgggtttcca
tagtttttcgaccactgtgtagcaggactttaacaactttcagcatgaccttaggggaac
ggttaggtcgatccagataaattcttgtaggtggcaaactgaccatgagaacagctctag
aagtgtcttgaactgaatcatgtagaactgtaagatgtaactctttgcagacactgcata
ggcgcttaaggttgcagacccccacgtcatgagttcgaccacacctccagcagcgctttc
cttctcttatccaggtggtaacttgagctgtagttagtttcttaaactgttcacatgcat
tcaggtaatggtctcggctatcacaatggggacaatatggcctgggcttaacctttgtgc
tagatctctgtgctgcagtatcaggacggtttatgctcctctcactggtcaacaagacag
gtgtgaatcgctcctttggtcgggaatatgttgtgggtttaccttgaggcttggctaggt
cactcgggaacaaagctgcagctcggttggaaattcgcttcgcctgggacttaatctcta
accaggtggccagatcggggagtgtataggttctgtctgtgcctgtctggaggatacccc
ggcttagacagtactcaacgaagctgtcacgataggcaggtggtaacttgctgagtagtc
gatccacatgagagccacacattaactcgtacccattttgaccttcaagggtcctcaaca
tgcctactaatgactgtactgataatgcgaagctgtcaaaggcattagcatcacccagtc
taagtggtgggctattcatgatggcacccagctctgactgtacgagttgtcttggctgcc
cgtacttgtcctgaagtgcttgtagtgcagctgagtatggatgtgaatgatacatataag
ctttcgctagctgctgtgcgctgggtagcttcaaatgacttaacagtacatgatatttat
actgctcactaagatagctgtgattacttagcaaattatctagggccagttttaacaagg
caaagtcactttcattaccactctcaaatactggtagcttgggttgtggtatgccataag
ctgaggcaaacagtagctctgtaccagggtatgtgtggggaagaggcatgaatgaatgtg
gctgagcagatctgacattaggtggcggagctgaggcctgctggctggtgattggaggtt
gctgctgatatgcgtgtgtgctcactggagggatgaatgactgctgcatcacatatggat
tcgtattcattgtcagtggggcagtgttagactgctttggtacagatggccctcttctac
tcgtagactggccaatagtggacataactgtcgctacagagaaaggctgatgtgtcacat
gtggaactgatgtcactgtgtttaatggcatagttttaggggcagtctcagatactgtaa
cgactgatgatgagactgcttgtaataacgggaatgttgaaggagaggaaacactcactg
tggtggtaggtaatgttagcgccagtggtctaagtgacagctgtgaaatgtcatcacatg
atgtgactgttggtagcggaggtggaagctgagaagaggaggtagactgtggactcctgg
atgcattagtctgatcaggttgaggtggcggcgatgggctgtctggtgagcctgaaggcc
tgggagtgtttgaaccagagtttgtaataagcattgaagatacaagtttggctacctcaa
gctcagtctctgcctgttgtagtttccgctgtctctctagatgcttggacaaagcttcct
tagctgcaagagcctcctcctgaatacgctgagcttcctttgcttgtgtctgcaggcgct
gatattccacgtcagctagtgagtcctcctgtacctgctgctgtagactatcaaactgtc
tctgcttaatcttctcctccaaaacagctgtctggacactagagagttctggtgggagat
aaacaccagtggaggtaacagaacgtctactcgtcctagaatgagagctgataccactgc
gggacgttttcctcgagctgcttctagaatgactgggacaggttgtagaagcttttgggg
gagggtcctgtataggttggtaatcaacttcataatcatccaggtgaggtggcagatgtg
tcctgcggtggggtctgtccattttctcagtgtcacttcctgttcggtccatactggttt
tatattgctctcaatccggctcgaaggaccataataatgtagtaaaccttactacatgta
aattttccactggttgaggcggccaaatatggaccagattccggtcagagaatcaggagg
gcaggagaagtgttgacgtttgaaatatttattttcttcaacataatcatcagattgctc
aattatgggtaatggtagtgagaaatgaataagatgtaatggtctacaaaggaaaaacaa
ataaagaaataattacaaactagtattgactatgaattgtcattaacattgactgaaaca
atacactgcaacaataacattcatcataaatgtgcatattaaactcaaacatattaacag
taatgtctgttaggaatgtgacagtctaattagcaacaacagtctaaaaaatgtccgttc
atatgagcaaacacgctgatcggccgtccataaaggctatttatagctctggcttaatgg
cgatgactcagcagaattatcgcggcaatcgcggccgcaaataaccgctatagcggaaca
ttataggcgatatagacctcaaaatagtatcagcatgcatgttacataagtattagatgt
ttcagattaaaacttacttgtataagatgaacgcattacagaaaacaacatcagcaggag
ctagcaatgatggagaacataacagcaggtcccataaactaaacgtcccccctagaaaca
tgcaacgaactttagttcctagtccatcaagcaggctttctgac
>TE_00000687#CLASSII/TIR
aaagtactcactttcagtgttgccaacttagcaattttgttgctagatttagcaactttt
catactaccctagcaactttttttttcaaaaagcacctagcaacaaatttagcaattttt
aacattcatttggctacttttagcaatttttaaaaagtgactcaaaagagcagtggctgc
aggcttcacttagtagagtaaattgctagctcagattgtttttcataactgttaatttac
tgatatttgttaacatgtataattgttggtaatttaggtagcaataaattccaatagtgc
tataattgttgtcactttcacaaatgtgttaatttcacaagttaaaaagagtaagtacac
aagctgtgattgtttaaaagaatgtaactgttcattatcagtgttatatttaaaaataaa
aaattcttatcaaaaaaaaagtgtttgtattacttttacaaatagtcaactatatttttc
atacaaatctaaatggacatatttcaaataatgttttttgctgagatggccagtcaattt
gagaaaacattaattattttgtatactacataaagatgtagttttgagttgcgattacgc
aatgacgtcatcacgcaaagtaatatgttaataagaacctatttattgtgcatctggatg
taatgttttattaatataatataatataatacacggcgcctcagagagtagagacatgac
gggcttacgcttgtcagatactacatgatgatgtcactgatatgcaaattagtgcgtgac
gtcatctggcaacatttagctacttttcgggcaggctttagctacttttcattggaaata
gttggcaacactgcttctatttgt
>TE_00000688_LTR_s_1#CLASSI/LTR
ttatatccgtgtggataataacgttgcataaggaataagatgacacacagaccgttttta
ctgctctccgtttttacttcgctatatccgatgacaactacaacaaccggcatttccggt
tcacgtcacaatgcattctgggtgctgtagtgaaataacaatgccacgaatatacaacat
ttccttccccttaaatttgaaggtcaacattttaattttgaactagcaccatgcagaatg
aatgtataacattcagtttaccattataacattctgtaaacacacatttatttatttgaa
cgtttcttgattaaatgtcttaaatgtccttggtaatttaacacaactaaatccctggga
atgagggtggactacctcaaaccctggcttacccttaggggattattctgccccaactca
aatactgtaagggtagcccctaactaagtataatccaaaaaacgctgaggttgacgtcgc
tctcttattggataccggcggcttacttggtccccattttcagtcgaaacaacaggaggt
gacagttctttagtaggtggggaatctgtaatcttgctaggctctgtagtgacagtcgca
gaagctggtgagctgccaactgaatcacagacgtcggtaccttcaggaaggtcagtgaat
gtactggctccactcagtaactgatcagtatgtctcctccatagaagattaccagcagtt
ttaaccctgtaggacacgggacccgtctgggtttccacagtagctggaacccattttgga
ccggtgccatagttccgggccagcaccgatgagcctatcaaaaaggatctgtctttggct
cgcagtttccgtcgctgtacctgattttcttgttgttgtaggaccgtttctttgagtgtt
gctggtttaagtagctcaaagcttgtcctgagctctcgattaaacaacaagtaggctggt
gacactttggtagttgcgtgtggagtactgcgatagcacagcaagaagttatgaaggcgt
tgatgcaatgtgccttgtccaattgaagcttttaaagcatgtttcatggtctgcacgaac
ctctccgcaagcccatttgttgcaggatggtagggtgatgacttgatatgttgcactcca
tttgcaagtagaaatgtgcccatttcatgcgaaataaattgaggtccattgtctgaaaca
aactgcactggtggtccaaatctactgaaaatttctcccaacttctcaatggtcttttct
gctgacgtagatttcattatggctacttcaggccacttactgtgtgcatcaatgacgacc
agcagcattttgtcctcgaccggacctgcaaaatcagcatgaatgcgatgccacggtttc
tctggatattcccaggggtgcagcggtgccagttgtggtacgttgcgtatgctttgacat
gacgtacatgttcttgccttctcttcaatttctcgatccactcctggccaccagaagtaa
ctcctggcaatctccttcatgcggaccattccacagtgtcccgcatgcagctgttttaac
actgatttgcgcaatgttggtggaatgatcactctccttccccacaataaacagcctgtc
tgcactgagagttcatgacgtcgagtaagatatggttttagctctaggtcatggttctca
tcttttcctgtcatgacgatatccatgaccttggacaagacaggatcattacgtgtgccc
ttgcgcacttgtgcagctgttattggggtcctttccacttggctaaagtagaaaatttca
gctacttttgtttcttttacttggtcagcgagaggcaatctggacagtccatctgcgttt
ctgtgcaattctgacttccggtacttgatgtcataggtatgagcagacaataacaaagcc
catctttgcatcctactagcagcaagagaggggatgccatgataaggaccaaaaatcgca
gtcagtgggcgatgatcggtcagcagagtaaacttccttccgaaaatatactggtaaaac
ttgcgcactccaaacacaatgctcaatgcttcacgttcaatttgagcataatttgcttcg
gctttgctcagacttctagaagcaaatgcgatcggtttctcttgaccgttcggcatgatg
tgggacaagacagctcccacaccatatggggaggcgtcgcaggccagctgaattggcaga
gaaggatcaaaatgagtgaggacttctgacttcagcatggtctcctttgctctttggaaa
gtctcctgacattcagtggtccacctccagctattctcctgacacaacaatttgtgcagg
ggtttcaacagagtagcgatgtttggaataaaacgtccataataattaagcaagccgagg
aatgaacgcagttgggtgacatttttaggtgtcggagcatccactatggccttaaccttt
gctggggacgtatgcaggccagaggcatcaatgacatggcctaggtactcaactgcagac
tggaaaaattcacatttgtccttccgcactctcaatccgtactctttcagtctttttagg
gtagcgtccagatgctgcaggtgtgattcatcgtcagtaccagtcacaagaatgtcgtct
aagtaacatactactcccgggagtcctgccagaatctggtccatcgctcgctgaaacagg
gacggagccgaagtgattccaaatggtaagcgctgataccgaaataggcccttgtgtgta
tttatggtcaatagttctctggactgctcctcaacatgcatttgcaggtatgcctggttg
agatcaattttactgaatttttgtcctccagtcagtcctgcaaagatgtcatttatgagc
ggtaaggggtattgttccaccgacaacactgggttcacagtgactttaaaatctccgcaa
attcttatgctaccgtctttctttaaaacgggaacaataggtgttgcccacttgcttaca
ctgactggttccaggacaccatcttttacaagttcagttaagcttgcctccactttgggt
ttgagtgcatatggcaaaggtcgggcctttaagaattttggctggcattccggctcaacg
gtcaatttcactttgatcccctgcatgctgcctaactcctttttgaaaacgtcactgttt
ttctgaagaacatcctctaaatccaatgtattagatgtcatcatgtgaaagacctgccag
ttcacctgcagttgttccagccaggaacgtcccatcagtgaggggtaatcacccgaaacc
acatacaatggcagcttttttatttgtttgtttagttcaacggtaacctggagaagccct
ttcatggtcactgattcgccagtgtaagttttaagggtcacatcgggtggttttagtggc
aggtggctcagaatttcacggtataccacatctgacacaagcgacaccgcagcaccggtg
tcaatctccatcttcactggttgtccttccaccagcgctgtgaccttgtatgacttgttt
ccccctgccacggtgagcacatgcaaagaaaattcatcatctgatgtgtctgtattcttc
ttgttctcttggtcaactgtgaatacttgtttcttttgttttcttctaaatgttgttttg
tgctgcattttccctttttctgttttatttctacatgcacgctctatgtgtcctttcttt
ttacagctgcggcactccatgtccttaaaccaacacgtgacaggtgtatgtccagttttt
ccacaacgaaaacaagggcccttcatttctgtttgtttttccgtgaccattttatacact
ttactgtttgagctcagttgctgagcttctttagcagccaattccatagccacactcagt
tcaatcgctctttgtagtgtcaagttgctctctgttaatagccttttttgaattccctca
cagcgaagtccacacactaatctgtcccgtagtgtgtcatttaatgtatcaccaaattcg
caatgttcagctaatttttttaacactgccacaaacattgtaacagtttctccttctagc
tgatttcgtcggtgaaacctaaatctctctgctattactaatggcttcggggagaaatga
gctttgagagtgtttactatttgctcatacgttttctcccccggtttctctggttgtagg
aggttacgcagtagtgtgaatgtctttggacctatcacacttaaaaaggtgggtaccaat
ttatcatcagcaattgaatttgctgccacaaagtactcaaatcgttctgtataagaactc
cactgttcactgctttcatcaaacggacacatattgccaaaaactgttgccattttgtcc
cgttttcggtcatcaacaatcaattcagtcacttatctgaatcgctgtcggtcctctccc
tttagaagacgtgaaagcagccggctcgtactttttttttttttctctctcgctctcgtg
tcactcacgctgcttcacttccgcgttgtcataacacacgcgcgagtgcttcaatcctcg
tcgccactttattatatccgtgtggataataacgttgcataaggaataagatgacacaca
gaccgtttttactgctctccgtttttacttcgctatatccgatgacaactacaacaaccg
gcatttccggttcacgtcacaatgcattctgggtgctgtagtgaaataacaatgccacga
atatacaac
>TE_00000690_INT#CLASSI/LTR
gtggcgagtgttccaatgcagcgtcgccacaagtacaaaccaccaacacctgtcacctca
tcagcaccgatcgccacctgcagctcattaagactggagcatataaacagagaaagagaa
gacacagggtgagcttgatctctccgagaagacacgctaatgctcctttctctgttttcc
ccagcagatagcagtggctagaccggcacctcagattgttttcaactatcctaaccttca
tcagccctgaggactttccacattacccggccaaaggactcatacctgcacagctaccct
accctcacctccttaccttgcactgtaaataaatcaccctctgggtcgttacaccatttc
tgtttgaatgttcatgttttatccctcgtctcgccacaactggtggagaatgcgggcaga
ttgagtggataaaaccccacatctggtaacattgaattatttttttatttttttattttt
ttttttaggcgagcggctgctctctctctctattccctcaaaacggtgtggaggaataca
cccctctgtgagacaaaatggaggatatcatgcgtcgcctctctgagataaccacacgac
aacaactgttcaccgaacagctctccgtcagacaacagagaatggaagagcgcctgttcc
agatggctgaacacctcccactcccagaggcacgcgcctccgctcaccgccatttgacaa
agctcggtgacctggatgatattgatgcatatctgcatacgtttgaggtcatcgcaaaga
gagaagagtggcccgaatccgagtgggctcaaatcctggcccccttcttaaccggagagt
cacagcgggcgtacttctcgttggattccccccaaaatgaagattatactgtactaaaag
gagagatcctggcacgtgtggggttatcgccggtgagagcagcgcaacagttcgctacat
gggcgtatgaggagggtgccccagtacgggcgcaggcagctcaactcagcaagcttgccc
gcttatggctcctcgggggatccccaaccgccacccaggttgccgagaaagtcgtcattg
agaggttgctgcgtgctcttcctagaagactccgggggcctgtaagcatgaggaaccctg
caagtttggcagctttagtggaggcggtggagttggcagaggccacactgacccgggaca
ttatcgagagagcagccgttccctcccggagggtgaattcaccatggcggcaggtggaga
gtgcctcacggcccgtcagcagaccggctgtcccgagtccggcggatgagcccatgccca
ctgaaccagtgaactccactgcacgtgcctggttggctggctgcatcgttcaccggaccc
taccatcaggtgctccgtctcgcagagtgaagcttgaggggaagactatcacggctgtat
tggatactgggagctccgtgacgctggtacagccaggtttgatcaagcctcgagtgggat
ctaaagccacaatcccgataacctgtgtgcatggtgacacacgctacgtccccgcacagc
gggtaacgattgcagccggcaacggcgcatggcccctggaagtgggcattgtagctgatc
tccccgtcccccttttgcttggccgggattggccagggtttgaggagttattgtctttgc
cagcagcaacccccttccagacacgtcgccgcccccgggctcggactcaacgggtccgcc
aaccagctctcctggccacagagagcgaccgagggggtgagtgttcgaatcagtcttcta
atgtctttatggatttgttccaacaggtctctaggggaggttccttcggacgagcccagc
gtgaagatgacacacttagaaactgctggtcccaagttcgagtagtggagggccaggaaa
ggctccctgctcctcaccccctcccacactttatcatccagaatggtctgctgtactgtg
ttgctgagcgacggggggagaggaggacattgctggtggtaccaaaaagcaaaacgtcca
ccatcctggagctcgcccacactcacccaatggcgggtcacttaggggcagccaacacga
ttcagcgcattcgggaccgattccactggcctgggctaaatggtgaggtcaagagatact
gccaggcatgcccgacgtgccagaaaactgctccccaacgtcctccccccagtcccctga
tcccgttacccatcattgaggtacccttcgaccgcattggtctggacctgatagggcccc
tgccaaaatccgcccgaggccacgaacacatcctggtcatcctagactatgccacccgat
accctgaggccatacccctacgcaaggccacctccaacgccattgccaaagaactcttcc
tgctgtgtagccgggtgggcatcccctcagagatcctgactgaccagggtactccattta
tgtctcggctgatggcagacctctgccacctcctgaaggtgaaacagctgcgaacatccg
tttaccaccctcagacggatgggctcgttgagcggtttaaccaaaccctaaaacggatgc
ttcgcagggttgtggcagaagatggtcgtgactgggacctcatgatcccatacgtactgt
tcggcattcgtgaggtgccccaagcctctactgggttcactccttttgagctactgttcg
gccgacaaccccgcggcctcctggatgtggcacgacaggcctgggaacaggagcccgcac
cccagcggtccctcatcgaacacgtacaagacatgaggcagcgaattgaacgggtaatgc
ccctggtacgacagcatctcactgaagcccagcacgcccaacgacgtctctatgacaggc
ctgcccaagctcgagagttccaacccggagaccaggtcctggtgctagtgcccacagcaa
cttccaagtttctggcttcctggaaagggccctatgtagttgtcgagaaggtcgggccag
tcaactatcgtgtccgtcagccgggacgacgtcgagaggagcagagttaccatattaact
tactgaaacggtgggtttccccttctagccagctggtaacctttgcagaaagcccacatc
ctacggtacatctaggcgaacagctctcagccattcagaagacggagcttgaaaccctgg
tcagtcagtttaaggatgtgttcagtgagcatcctgggcgcaccactgtcattcagcacg
agatcaaaacaaccccaggagtcattgtgcgacagcggccctatcgggttccagaagctc
gccggctggcaatagaggaagaggtacagaagatgctgaagttgggggtcatcgagccat
ctcggagcccgtggtccagccccattgtcatggtcccaaaaccggatggcaccctccgat
tttgtaatgacttccggaagctaaatgaagcatccagcttcgacgggtacccaatgcctc
gggtggacgaactcctggacagactcggtagtgccaggttcatatccaccctcgacttga
ccaaaggttactggcaagttccgctagccccaggggcaaaagagaaaaccgcctttacca
ctcctagcggccattggcattaccgggtccttccctttgggctgcatggggcaccggcaa
cgttccaacgaatgatggacatattgctccggccccaccaaagttatgccgcggcctacc
ttgacgacgtagtagtccactcgatgtgttgggaggaacatcttacccgtctgcggaggg
tgctcctagagttacgacgggctgggctcacagctaaccccaagaaatgtcatctcgggc
ttgcagaggcaaagtacctgggatatcacattggtcgggggttgatccaaccgcagcaag
ccaaagtagaggctctacagaagactccccggcctaccaataagtcccaggtacgtgcct
ttttggggttagcgggttattaccgatgtttcatccccaacttctcttccgtagccagcc
cattgacagacctgacaaagaagggacagccagaaagagtcacctggaaccctgtggctg
aacatgcattccagacccttaagaaggccctggcctcctcacccattcttcatgcccctg
acttcaactgccccttcatcctgcagactgatgcttccgactctggactgggtgcggtgt
tgtcacaactacacgagggagaggagcacccagtcgtctacgtgagtcggaagctcacca
cagcggaatccaagtacgcagccgttgagaaagaggccctggcaataaagtgggcagtcc
tggagctgaaatactacctcctgggaaggtccttcaccctggtgactgaccatgcgcccc
ttcaatggatggcctcggcaaagaataccaatgcccgcgtcaccaggtggttcctagcgc
tccaggacttccactttaaagtccaacatcgagccggggccgcccatgggaatgcagacg
gcctctcaaggatgtggtctggatggacaggtctggcaaaacattctccctcccacacac
ccctaaccgctcccttctttcacaacaggatgacaactcagaccaggaagatgcaaaggg
ggggggggaatgtggcgagtgttccaatgcagcgtcgccacaagtacaaaccaccaacac
ctgtcacctcatcagcaccgatcgccacctgcagctcattaagactggagcatataaaca
gagaaagagaagacacagggtgagcttgatctctccgagaagacacgctaatgctccttt
ctctgttttccccagcagatagcagtggctagaccggcacctcagattgttttcaactat
cctaaccttcatcagccctgaggactttccacattacccggccaaaggactcatacctgc
acagctaccctaccctcacctccttaccttgcactgtaaataaatcaccctctgggtcgt
tacaccatttctgtttgaatgttcatgttttatcccttgtctcgccac
>TE_00000690_LTR_s_0#CLASSI/LTR
ttgtggcgagtgttccaatgcagcgtcgccacaagtccaaactaccaacacctgtcacct
catcagcaccgatcgccacctgcagctcattaggacgggagcatataaacagagaaaggg
aagacacagactgagtttgatctctccaaggaatacatgctaatgcttctttctctgttt
tcccagcagatagcagtggctagacaggcaccttagattccttttaccggtccaacactt
catcagcctagaggattttccctaatatccagtcaggactggactcctacctgcacagct
tccctttcctcaccttcttacctggcactgtaaatgaatccccctctgggttgttaaatc
atatctgttggtctgctcatgttttatc
>TE_00000699#CLASSII/TIR
aaaattttaattttatccaacaaattaaattgattatagggatgtcccgatcaggttttt
ttgccctcagtccgagtcatttgattttgagtatctaccgataccgaaacccgatccgat
acttctataatacaaaaaaaaataaagaagagtaaagaaacagatccaggatgttcctta
ttttttatttaattcaccttattttaacattcaacaactctgttaacaaacagagcactt
ctgtgaggtagcttgaacaatcaagtaataaataacatcaattcttcacttttggacttt
agtgcaacagtaaatataaaaaaaaatctaatataaaaacaaatagcacctcaacttaaa
atacccggcaggcaatcccaagtttacatatctcacagtttgctatggcaatgttgtcgt
catcaactttataatacctccagaccgcagacatactcgtgctttccgcttcaagctgct
tccgtgttctactttgccggcatttaaccaatagcgtctctgcaacaaagtgatgtcatg
ccgcacacttgctgtttctgtgtgaagtcaagaaagaggtctaactctgtgccaccgcat
aactatagatgtgttaaaaataatgagaatatatataatatatattgatcctgatcggag
gtaacatccgattctagtctgaaaggtgatcggc
>TE_00000710#CLASSII/TIR
aacaaaagatctccaatactgtaattaagcagtttttttttttctcaggaattgtaattt
acaaagtagttttaaatgtgtcttttacttttccttgagtacatttttagtgcttactct
tttccttcaaactgcagtccttcatcttttctgtctatggaatggtagattaatcagtct
gtgattcgtccaaacaaatcgcacatagcaaacaaaaacaagacattggcaatttataaa
tgcagcaaaccgtttggaagcattaaaaatgtccaagaaaatgtccaaaatctttacacc
aatgatcaagatactgtttagatgcaggtcactgatagaagatgtttactgtatgatgac
tgaaatcacaaatagtcttaaacagtaactaaatgcactacagaatgttagtttacacgt
ccacaaattgcatgtaacgcatcagcttttccagcataatactcactactcacactgagt
acttttaaaagtctattttactcatacgttgagtaatatttacaacagatacttttactc
tacttgcactacattttttagcaagtaatggtacttttatttgagtgtgatttttcagta
ctctttccaccactgctactatattttgtttttgcattataagt
>TE_00000727_INT#CLASSI/LTR
ctcccaccaaatcatgggagatttgtatgacttaaggagtataaattgcaaatgatttaa
aaatagaaatgacctttaactcaaaactaataatgcatgtatatactatagcaaaatgca
aaaaggatacactttgttgctcccattggtagctagatagcctctagcaacaggatcagc
ttctggacaggacgttctataacagacatcttgcagagacgacgaccatcctttcctaga
ttccggtcaccaagacagatcttgactcttcttacaagcccgtctttatctgcagtagtc
tccatcactctggcaagccgccactcatttctgggcaagtcatctgccttttccataaca
atgtctcctacttgaagatttctccttgctgtgtgccagcactgcctggtagctatgttg
gatatatactcccttctccagcgactccaaaactgctttgcaagatattgaacatgacgc
catcttttccttgcatagatgtcttctcgaatgaatctacctggaggtggtaatgctgga
acagacttcatagtaagcaagttgttaggtgtaagaggcgcaagactgttaggatcgttt
agattttcaactgagagtggtctgctgttcacgatcgccatagcttcataaaagaatgtg
cgcagtgaagcgtcatccagtctaccagaagagagtgagagtgttgaacgaagaacattt
cgcactgtcctgatttgtctctcccacacccctccagtatgtctagaatgtggtgcattt
aggacaaaatcacactgtttcttggctaagaacacagtcaggcgatctgaatcaacctcc
ttgagagcatttttgagttcatttttggctcctacaaaattggtgccctgatcacatttg
atttgtcgcactgccccccgcaaggcaataaaacagcgcaggccattgatgaatgcatct
gtagacatatcgtctagcatttcaatgtgaatggctctagagctgaaacaggtgaagagt
aggccatatcttttatgatccttacgaccttgtttagtgaaaaagggaccaaagcagtcc
atcccacagtatgtgaaaggtggagatggatctgttctttccgaagggaggttggccatt
ctttgttcttccgtggatctcctgagctttcgacatgccacacagtgatgtatataagac
gtgacagctctgctcattcctgggatccagtaaccttgcgacctgatctcattaatagtg
aaaccccttccttggtgtttaacattctcatgacactgcgcaataatcaactttgttata
tggtgatctttaggaatgatcacagggtgtttgagtgtattaggtagagaagcatcacaa
agccttcctcctactctgagaactccttcttgatctatcaaagcatcaagatgatacagc
ttgcttctaggtgacagctgggcccctttggtcaataacttgatgtcctccgaataaaca
ttgctttgtaaatccttaatgataatgcatttagcatttacacgttcagttactgtactc
tgagtgctggacttgtcccctttggctcggcgaacaaggcgtgccacagcttgtacagct
atagaccatgatgatagccttgacaagcagtctgagaggctgaattctgttgtctctgca
ctcagtgtctgagcctgtctcacttcagggtctcccgttgtcagtgcagtattaatatct
gtaccataaggtatatcccttttccataagaactctggccctgtcaaccaattagatctg
agaatctctgcagcgctcaaacctcttgatgcgtggtcagccgggttttcatttgaagaa
acatatccccactgttgaggagtagtgctaagatgtattttctgcactctgttcgcctca
aatgtgtgaaagcggcgtgcctcattgttaatgtaccccaaaaccacttgggagtcagtc
cagaagtgttctcctatgtccttatactcaagctcttgtttaagcatattgcttatgaca
actgagacaacagcggctgttagttcgagcctgggaatagtttggaccttaataggagca
actctggatttaccaatgaccaaagcacagtgaatgttccctacatcatttatgaatctc
aagtaagaacattggccatagccacagttgcaggcatcagagaagtggtgaagttctctt
ttgatgacctttccaaagcttgcaggcacatagcagcgaggtatattaaacttctctaag
ttcgccagatcatccttccactgctcccaccttggctgcaattcctgaagaagaggctca
tcccagcctgttccatttctgcacatttcctgcagcaccaattttcctctgagcaggaaa
ggagcattcaggcctagtggatcatacagtgatgcaactgtagatagtataccccggcgt
gttgccggttggtctttgaggtcaacagaaaacctgagtttgtcagaatcaatgtgccag
tggatccctaaagctctttctaagggtgtatcttcgaagttgaggtcaagagccttaact
tcagtggatcgttcagatattggaatgctatccaggacaactctatcatttgtgataaat
ttgtgcagtctaagaccacctaaggcacacagttgtcgggcttctgttgctatctggata
gcttcttctgtgctaattacacgggttacaccatcatcaacatagaagtctgttgtgatg
aattttgagccaagaggatacaaatgttcattctccttagcaagatgctttaggccatag
ttggcacatccaggtgatgaggttgcactgaaaagatggaccttcattcggtattcttgt
ggatatgaacctagttctccctttttccaccataaaaagcggaggtagtttcgatctgct
tcgtccacatgaaattgatgaaacatcatctcaacatcacacatcagggcaatgggatgt
tgtctaaaccttacaagaatacccatcagattattaattaaatctggaccttgtagcaga
tggtcattgaggctggtaccctggtacttagcggagcagtcgaacacaacacgaagcttg
tcaggctttttagagtgataaaccccatgatgagggatgtaccacttctccccttccttt
ccttcatcatgaacatcttctgcatcacctctctcaatgaccttttccataaacccttca
taatgttccttatacctttcatctcttaggagtttccttttgagatgattgatccttatg
gtggcaagttgcttattgttaggcaagtgaggtctttctttgaattggagaggcatctca
taatggccatggatgttcttccttatgccttgctgcagtttagtcaaaaagaggatgtca
tcctgtgacacagttttactgtcttcaccagcatctttgaagtcagactccaataattta
attacatctgctggggtcactggtggaagctctttagtgctgactcgatgacagatttgt
gcttgaaagctttgtgattcaggatatgaagatgggcatccaacaatgctccatcctagg
tctgtactgactgcataaggttcattatctgctcctaaaatcacctgttttggtgccaaa
gcctttggacagctgtaacctataaggaggccaacctcacaatccagcagaggtggaatt
ttatccactattgtagagagatgcttccactgttgtgctgtggcacaggtggggatgtga
gtacggtttactggaatggagtccttagtataggctgtaggcaagcatatgacactggaa
gagttgtaacctcgtactttaagaccggacaccctttcacttggcatgacaacatcattt
gaggtcatggttgttaacttcagtctcacaggatgagtgttgacttgaagtttgtcactc
agctctttgtctataaacacagtgtcactctgggtgtcaagcagagcataaacaagtttt
tcacaaccaggattgctttcggttgatacccacactggcacaatcattgatgtattggtg
gatgactcgttattgcctactttgtgagatgttacagaagttgtctctgtgtcaccttga
tttaagattggtgcagagtagaccctctttgtataattttcatcatgtagacacattgga
tgtctacctccacaggtgtcacatgataaacgataacggcagtcctttgcgttgtggcct
aatttcaaacagccatagcagagtttgttctccttcacatatttccgtttctcttctaat
gactttgctacaaatttaggacagttatgaatcttatgcttgctgtctttgcagaaaaga
cacacccttaaatatcctttaacgggcctttgttcatttccatctgtttgattactttcc
gtaatcgtttgtgtgtatagaacgttagctctgttccttttactatccttagggttcagt
ttttctggagtagggtcagaggcatgaagagcgctgaaagaagtgacaggattacaagca
atctctgcttccatcatcataaatgtgacaaaatctataaacttgggaaagtctagagtg
tctatcagtgtctgtgtgacctgacgattccaccgtgatgctgcccaatctggtaatttg
cgcacgagtttctgattttcatcacaatcatttagtatctcaagccctttgacatggggc
atagcttgatggcaggcattcaagaagtcagagaactctctgaagccttcagcatcctta
gcttgaatcttaggccatttagctagtttttccctgaatgacttctgtatgacaaatggc
tgtccataccgttggttcagcttgttccatgcatcactatatgcctcatcatcattccta
tagaagattccatcaagagatttacgcgctgccccaccaacatatctttttaaatagtgg
agcttatcagcagaagaaatagcctttccatcaattagtgacataaatgcagctttccac
tcaatgaactggattggatctccataaaacacagatggttcagttgtaggcagcctgtta
agggctatgctatcttgaacagcttgagcaagataagatatatccgattttgaagttgag
ggtgtagctacaatgttagtgggatgagttgcattggtgttagtaggacgctggatggac
gatggaaccacttgcagctgcactgtattgcttacatcctccccttccattttattagat
tctgatgaatgaatactggcatcatgtgacatttcttgatcatagacttgcagtctggct
ctagctgccttgacatccttttccgcctttagtttttccagttcacacttttgagcttca
atctcttgtatcatggcatattcagcttctttggctgctaattcagctgctgcatctgcc
cgcttggctgcaatagatgtaatgctggaccttgttgatgaggggcgtgagactgtggat
ccatagacagaacgagcataatcatgatttagtagctcacgcaggttgtgttttacattt
tctctgtcaaaatcctcaaggcatgccattctgtcaaaaatcaactttgaaatatccttt
gtcactgcttcacatgtatcaattctgcgtctagtgctactggatggagtgatgtaatct
ctaatttctaagtagatgtgcatgacatcatcttttcccttctctagtgcattaataagt
tctaccagttgggcctcgctaatgtctgtctttaacttttcccttgtgttgcgagctagg
tccttccattgttcatacagatgaattaatcttttttccttccttagggcctcatccttt
ttataagcacgcatcttttctgtggggtttcgctgtcgaacagagcggtctagttcctcc
tcttctgttccatcacgaggggcgtccaactgctgttcttggtcctttatttcagtagca
tccattttttatttgcataagtatcacagatttacaagcagtgaagctgtaggttttctg
ggtaaagcgcttactctccagagtaagggtaaagctctta
>TE_00000727_LTR#CLASSI/LTR
aatcaactgtagcattcccagctgaacagatgcactttactctcagggactgatgtttat
aaagtttttaatcttcaaaataaatcatcgtaagagctgaataaaagaaacaaagaaaca
aataatattcattacacatatccttgaaatgacgttaaacaaatgctcataactagccaa
taaactgataaatacacatttacagtacatttctcaaattcactgtacaggcataaaata
taaatgtaattaactttatagggataagtctaaataatttgaattgctataacactaaca
atggcaatatttaatgcagataaagcatttatgaccttataaattacaattagactccaa
tataaacagctttaacgattaattaattttagctcaattagtgatgttatttttagaaag
ataaatctaaaacacataaaatgaccaaaataaagaccttaatggctgttaatgtcccat
ttgtagagcaaattataataaatagtaataaaaaataaatgacatgccttttctaaaaaa
ctaacaaataatatcgataacactgaaactcaaaatccttttatatgtgctaacaacaat
taaatgctaaccaaaagaccgttaacaactataaactttcacaataaacagtctttttaa
atttctctgattaacatatcaacaataccttgtgcccttcatcagccaggagctaaaagt
cagaaaaaacctttttgactgcctttatgatagtcttaacagagagcactccaaagtcct
ttcctttttaacgctaaacacttcacctataacttcttcaatgtgcacactacggtctga
tttaagacaacagcaccctctactggatggaggcagaagtgtccgtgatttaacaattta
aaggtcatctacacaaatagaaactattt
>TE_00000752#CLASSII/TIR/HAT
cattagttggcaaaaatattgagtgaatatgtttgtaaatctgactttcgaagagtcagc
gcctcaccagccacaaacctcatcatacatcacgtggcacttatgtctcatcacaaaggg
gcaaacaaaactgacatttagcctaaaatccttgcacaacctacagttttatctgttatc
tctctcttttggtagtgcccaattttaatgtgagattttgaaaaccagatctaaatttag
tgggaacggtcgggatgggtagaaaacgaggcaagtcgggcagcaggtaaacaaagactg
aatacatggctggagtggcctggcaggagcgggattaaaaatacagtcccgtgcagatct
ct
>TE_00000754_INT#CLASSI/LTR/GYPSY
agggttctgccactctggtctttgtaaattcttgttttggtggcagagctctgacactac
ccatgtccggtcctgtttctgtctctgtgtgcgcgcgcgccgtcgtgggtgtacgcagag
tgtgcgcgcttctgcttgacgcggccgcgcgcgcgctctgcgtccctcagacgcgtgcgc
tcttgtactcgtgtttgtgttttcgtctgtcagcagcatggtgtttcattcccagcgtct
cagtcttgttggtttcggttttggtcggcgctgggatgaagcatgcatgctgcatatgtg
agcgcatggtgagtgttttcattcatcgtgtgctcgtgtcttgcgtcttttgtcaaagca
catggctcggtgtttacattggtcacgtgcttcagtgttgtgttatgtgagcgcatggct
tgtattgtctctctgtgtcatgcgctctcccgtctattgtctagtcccaccctccttgtt
aacccatatttagttaattgtgttcacctgtgtttcaatttacttttttgctttataatc
cccctcatgttttcagtcctttgtcagttcgtcgttgctagtttcctgtcttgttgtgtc
cagccctgtcttgtcctgccagtcctgccagccctgtcaagtttgtttttgcctttgtat
tcatgttttccccttcggggtagttttgttttgccttttatttttattttattattaata
aatacccattgtttctttggacttgagtcctcgctccttttccccaccacaaccgtgaca
gtacgaactgaccataacagaggactcagcagaaatatgggtatcttccttttctcatct
cccagttcacgtccctctgcatgccagcagaaggaacgtttgggcaaactctttggtctt
catcaaggggaatcttcagtcaaggagtttgcctaccagtttgtctactcagcagagggg
cttgagtttaccaccacagcactgaaggaggctttcaatgctggactcaacagcccgctt
caggcctgggagatggggatgctggggatactgtcattctggcagtttgtgagctatttg
taccacagccagggagacggtggcctgcctccccttggcccaccgccaatcccgctcaca
gactgccaaatccccagtcctccgatgacccaccaacggagacggaggaggaagaacggg
ccctcctcacctgtcacccacctagaggtgactgaacccactgcagcccatccagcaacc
accctggcggcagcaacatccctcgaggtgcccgaaacagacactgcaacactttcagag
gtagtggagtgcccagcagtgtctgaagaggtggccagcttcccgccaccaaaaataagg
aagcgtaggaggagaaagggctcctccaccatactggctccagcccctgagcgccctcca
gtgtcggctccagcccctgagcgccctccagtgtcggctccagccccagagcgctctcca
gtgtcggctccagccccagagcgccctccagtgtcggctccagccccagagcgccctcca
gtgtcggctccagccccagagcgccctccagtgtcggctccagccccagagcgccctcca
gtgtcggctccagccccagagcgccctccagtgtcggctccagccccagagcgccctcca
gtgtcggctccagccccagagcgccctccagtgtcggctccagccccagagcgccctcca
gtgtcggctccagctccagagcgccctccagtgtcggctccagccccagagcgcagctca
gtgccggtcccagtccggctccttgccctgccggcgccatccagacgtcttgtcctgccg
gcttcagcccggctccttgccctgccggcaccagcccggctccttgccctgccggcgcca
cccagacgccttgccctgccggcgccacccagacgccttgccctgccggcgccacccaga
cgccttgcccagccggccccagcccggctccttgccctgccggcgccacccagacgtctt
gccctgccggcgccacccagacgccttgccctgccggcgccacccagacgccttgcccag
ccggccccagcccggctccttgccctgccggcgccacccagacgtcttgccctgccggcg
ccacccagacgtctcgccctgccggcgccactcagacgtctcgcccagccggccccagcc
cggctccttgctctgccggcgccacccagacgtctcgccctgccggcgccacccagacgt
ctcgccctgccggcgccacccagacgtctcgccctgccggcgccacccagacgtctcgcc
ctgccggcgccacccagacgtctcgcccagctagccccagctcggcgccctgccctgccg
gccccatccagacgtctcgtcctgccggtcccagcccgacgccttgccctgccggctccc
ctctggtctcctgccctgccggctcccctctggtctcctgccctgccggctcccctctgg
tctccagccctgccggctcccctctggtctccagcccagccggctccccacaggcctcca
gctcagccggctccccaccgacctcctgccttgtctcccctgatagactctccctgggtc
gtccctcctgctcctccctggtgttccctccctgcaccctggacggaccctccggctcca
ccctggctccctgccggggcccccgacccactgaatccaccctggactgtccctcctgat
cctccctggtcttgccctcccatccctcccttgtttgtcttgttgggtctggcttggctt
ccctccctccctcccttcatgttgtcttgcctgttcacccccctgtcttgtgtctgttga
tgttgcctgttttgttttcttgtctgtcttgtaccttgttggatgttccctttagggacg
ccaggtggcgtcccttttggggggggctagtgtcagggttctgccactctggtctttgta
a
>TE_00000800_INT#CLASSI/LTR
tgtagatcattgtgacagatgatctgtcttataaatataagtgatttgtgtgtttataaa
gtgttacactttaatgtgtcggctcctttaagaatgcactcctcattagttatgcatgag
gaacataccacgaggttgtatgttatagcatgttccggttaacaagtgcgcttataataa
agtacaatctttacatgaagatggacgtgtgttaattccttggagtatcagttcacaaca
tggtgtcagaaaacggcacggatttctcgcctgagtttaaagccattttgatggaaagca
aagactgctcataaagttttttttttctctttatcaaagccgcatagtgtgactatggcg
gattgctttcggagacccgacccgctctctttcgaaggaaatgttgctgacaactggcga
atctttgagcaggaatacgacattttcatcgcggcagcacaccacgataagcctgccaag
acaagggcctatatcctcctcaatctcgcaggaccggaggccatagaacgagagcgttca
ttcgtctatgcagcagaggtgcgtgctccgggtgagaatggcgctgttttaactcccgct
gaatcaaaggaggatcctgaatgcctgaaaaggaagtttcgagaaatttgcaacccacag
caaaacaaaactttggagagacacaagtttcactctagaaaccagaaacaaggtgagact
attgagtcatttattagcgatctgaggatcaaagcaaaagcatgccaatttggtgatttg
acagacgagctgatctgtgacaggatagtttgtggcatcaaaagtgaaggcttaaggaaa
gcactgttaagagacagtgatctaacactgatcaaagccatctccatatgtcgcatatat
gaaatgactgaagaaagtaataaaacattggcgatgccacagacggccactaacgtggat
gcagtacgtccagtttccaccaggaggcgccaatacacaggacgaaagcctcaaacagaa
cagaatgattcactgattataaataactgtaaaaactgtggaaacagccatttggcaaag
aaagaaaaatgtccagcttttggacagctgtgccacaactgcaagaaaatgaatcatttc
aaaaaatgttgcagacagcgttgccaatatgtacaaaagaaagcaaactacaaaaaggca
gttcaggagcttgaaatagagaagccccctgcatttgacgacactttttatgttgatggc
gttgaatttgataagtgtgtcgacactgttaactctttcatggctgagcaggaagaagga
tttgtaaccttacacattaacaaaactccaatagaggtgaaagtcgacactggggcaaaa
tgtaacgtcatgtcacaaacaacattcaagcgaattgctactaatatacaaccagtggag
caagaaaacacacctaaccttgtggcttatggtgggagtaaaattgagacaaaaggctta
gttacactgcagtgtaatttaaaaggacaaagacactcactcccgtttttcttggtggat
caagatgtacaaccacttttaggatttcgtgcatgcctggatttagggattgtcacgatg
agcccacatgttcatctggtcagtatggaaaaatccacggaacaagtgcttgaagaatac
aaagacttgtttactgacgaacttggagaacttccaatcacatactccatgacaattgac
ccaagcgtgcagccggtagttcgccctgcacatcgaattccactggccatgcaggatcgt
gttaaagcagagctagaccgcatggaaactttgggtgtcataacaccagtctctgagcca
acagactgggtttcatccatggtcgtgacgcataaaaaagacaaacaagaaatcagactg
tgtataaatcctaaagatctcaatactgccctaaaaagacctcatcacccgatgcgcagt
gtagaggaagtagcatcccagatgtcgggagcaacagtgttttctgtgctggacgcaaag
aactctttctggcagatacgtctagaccgcaagtcctctatgttgactacattcagcaca
ccgtttgggcgctataggtttcttcgtatgccctttggcataaactccgcaagcgaagtg
ttccagcgctcaatggagcagcttttctctggctacccctgttctatcatcgttgatgac
atcatcatcggaggccgtgatgctgctgaacacgatgctaatctgaaaagagtgttgaat
cgagcacgcaatgtcaaactcaaactaaaccctgcaaaatgtaagttccgtctggaccga
gtgagttatgtaggccatgtctttactagtgaaggcttaaaggctgatccctcaaaaaca
aaagcaatttttgagatgccagctccaaaaaatgtcccagcattgcagcgcttccttggt
atggcaaattacctagggaagtttattccaaacttaagtgatgttgctgcacctctaaga
aagttaacgcacaaagacactgcatggtgctggtaccaccaacaccaagaagcatttgat
actctcaaatcatgtttgacaacgccacctgtcttgtcatactatgatgtaaagaaaccc
gtcacattaacctgtgatgcctcatgttttggactcggtgctgcatgtatgcaggatggc
agaccagtcgcgtatgcatctcgcacactcactgacacagaaactcgatacgcacagatc
gaaaaggagctgctagctgttgtattcgcctgcaccaaattcagggattatgtgtatggg
aaatctgtggttgttgaaacagaccaccagcccctggtgacgattttaaagaaacccatt
cacactgcccctgcaagattacagagaatgatgctcaggttacagtgctttgacatcact
ctcgtgtacaagaaaggcaaacacatgtatcttgcagacaccctttcccgggctccaaac
acaaaagtccctccagatgctgaaagtgacacgttcgaggtcatgtctgtcagttacatc
tccactgcacgactggaggagttgcaaaaggaaacagcagaggataaggtgttacagact
ctcagtacggtgatccaacaaggttggcaaaataaaaaacataccttgtctcctgatttg
catccatattttccctacagggatgaactagtcgtggaaaatggaatagtgatgaaaggc
cacaaaacagtcattcctcgctcattacagaaggaatacatcaaaatagtccacagagga
catcctggattggatgccaccaagcgcagagcaagaagtatcattttctggccaacaatg
acagctgatatcacagcagaactcatcacatgctcagtctgtaatagcacaaagccacat
caacagaaagaaccacttaaaccatacccagttccagacttgccctggtctacagtggca
acagacatgttcgagtggcgtggtcagaactacatggtgcttgtggactcatactcaggt
tggtatgagattgatctgctccgtgatacgacatcctcagctgtaatcagaaaactgaaa
agacatttctcagtgcatggcacaccgcacacactaatttctgacaatgccagacagtac
acaagtcaacaatttagagactttgctaaacagtgggactttgtacacgtcactagcagt
ccagaatacccgcagtcaaatggtttggcagaaagagcagtacgcagtgctaaacagttg
atggagaaatcccacagggatgggacggatgtattcctcaacctcctaaatctgagaaac
actcctcgtgacgagacgttaggctcatctgcgcaacggcttctgtcacgacagacacgg
tcagccattcctgtcaactctaagctcttagagccagctcccaaacaagccgagcaagtc
gcagcacaactcttcaaaaagaggatggctcaaaagcgatactacgacatctcaagttca
ccactgcaaccacttgcagagggacaagttgtcagaatgcaaaccccaaagggttatgac
cgcctgggcacagtaaaggaagtaaacaaggagcctcgttcctacaccattcaatataat
ggaaaaacatacagaaggaacagacgccacattcttccagtcgctgagcctgctccttcg
aggtttgaccctgatgacagtgacattcacaaaacaattacacacacacaggacagtgtt
ccccctgaaccacaaacacactttccacaaacaaaatccacaggtactgacttgccaaag
cacacagtactatcccctaccaaggttggtagtacaccttatagaacacgttcaggtcgt
atttctaagccaaaccctaaatataaccagtgagttttactaatagtagactctgtggca
ctctgattgtcgttctgaatatgtcccaaatgttaactatagttattgtgatgctgacaa
tattacattttgttgatttgtttttttacacttaaagaaaaaaaaaaaggaaaaaaaggc
ctgatattatatatttttttctgcattagtcacatggttgttattatagtgatccttatt
ttcattaatgattgagttaaagtcatgcagaaaatttgtttattgttatataagttttct
ttgtttcgtaagatgttacatctaaagaaaggggatgtagatcattgtgacagatgatct
gtcttataaatataagtgatttgtgtgtttataaagtgttacactttaatgtgtcggctc
ctttaagaatgcactcctcattagttatgcatgaggaacataccacgaggttgtatgtta
tagcatgttccggttaacaagtgcgcttataataaagtacaatctttacatgaagatgga
cgtgtgttaattccttggagtatcagttcacaac
>TE_00000803#CLASSII/TIR
ccatttagttattgtccagcaggcacacaatgtcataagacgttaatattagattagatt
aggttagaatgttgtgatgtcagttaactaaaattcaatgtccat
>TE_00000806#CLASSII/TIR
tgtggtaccaggggcattgtagggtcgatagaataagggcttagcccattaaaaaagttc
taattcacccctaaacccattttcataaggtgatcactctaatcttaataataggattat
aaatggtttaataataaataaagggttttaagttgacagtcttttaacaataaattgtta
agctttgtgacttgtaacaccaaaaaagaaaaaaacattgataaattaacccacttatca
tttactagtctgttttgagccatatcatacctcttgagcctctatctcctcctgatttgc
agtttctgtttgttttttgaaaatgtaattttctgcatgtcttcaaatctgaaaatatga
tttatttatagtgtgagttgttatccaatgtgatacaaagctacaaacatgttcatttgg
acagagtgattaactaaggtgtagtgttgtcaagatactggaatttctaaattcaatacc
ttgcaaaatattgatattcaataggctactatttttatattataacaattgtatcaaaat
agtataaaaaaattaaaataaagatctatatgctagaaatattctttagagggagatttt
ttcagttttcctcaaaataggttgatgtgggcattgtagcactttaaatgcatgtaatgc
ctgtttcattcatacttgagcagaaattccatatatgcctcacaaaagtagtagaacatt
ccaggaaatccctaatatggatgaaggcatcagctttgctgtagttgaatgaaaataaga
tctgaataaacataaaaaggctttaactgatctttacagactgcgacaataaatggttta
tatgtgttcttccagccatcttaggtattttcataataaagtcgatttataattcaatgc
taactgacatgcatgttacagtagaattagctataaaataataagctagatgcattaact
cactgtgatttaactattacagacagatgtgactggctatatcatatctagataaatatg
tctaatatattagaaagctagtacaatttacgtttttctgactaattcgcatgtatttac
attatatgacgcacatttatgattacagttattttatttcaccaaaactacacacatttt
atactgtaaaacaaatattagcttcatcagtagtttgaactattcagtttcgaaacgttg
tatataccttatccgctcattcctcaaagtatgaatgaaatgatgcggattttttttaag
cacca
>TE_00000819#CLASSII/TIR
agggatgcactgatacctataccagtatcagttaaacatagttaaacataaagtagccgg
cattatgattatctgactagtggattaaggacaggacacgtcagtatgaaataatcgcac
ataacagagttttacgtgtgcccaatttgcaatgccaagaaagtgactccataagttaac
gtagactgcacatacattgtgtaatgtgtaaagtcttggatgcatgtgagtgcaaagata
actagtctttaaatgtccatgtttaaccattaatagatatggtctggattcgcagggtta
tcaacaatgtgcgtatatttttggcttggaacatccttctgttaaaagatttttgtgttc
atccttgatacaggccgaacatataaacttcattgaaaccaaatctatgaagtatctgta
tcagtacttggcatcggcgtgtacacaaattaaaatcctcgtactcatatcggtttgtaa
aaaagtggtatcggtgcatccct
>TE_00000827_LTR#CLASSI/LTR
acatcagctcataaccagaaggggtcttgtgagcttttattgtcttgaatttatgctgat
ttgttgtgttagtgagtatttaggggaagtgcaaagtgtctgtgggatcctgtagccagg
ataccccattgcagtgtgtgagtttctgagctctgcatcaagcttaatgcgcaagtactt
ctacacagtcaggtattaatctctaactcttaaatgtatctttgggtaattgatgttgta
catttctgaattggcttattttgtttaattatgtgaattggaatggaaaatctttgcctg
caaataaatgtaaaatttttgtttaactctaatatctcctgaaatcattgtaaatctagt
agattgtttaggctgatgtttccgcagcctatgaccaggattgttcatacattcaggctc
aatggatggagcataggcacagcattagagacctgttgatttctgacaatcactgactta
gtatgatataatctagtggctaaatcaaaatgtcttatgtatgagcaagcatggggcggc
ctaatattacttaaaggaaattggtttacagttatatcctctatctaagaaccaaactgg
tgaggttgtgtccatgagcagatgtaactggccagcatactgactctaagcgacttcggg
taaacgatgaaccattaactgaaaataagaaattattaggttaatcaatctaaattagac
caaatcacaacctataaggtgatcagcttaaattggatgaatctaaatttaaattattat
aaattggagtcagataagaataagggtttaaaattggattcatgaaatgaaagtttaata
aattctaatgatctgtttacagctgtgcagagaaggcttacacacatttaaccttcaccc
atgctgttagttctgtcataggactaatagatggatccttacaacaatgtaagcacatat
tattatatacaatttcttgaatagttgtaatattttttatatttaatatttttaaaaatt
>TE_00000835#CLASSII/TIR
aaaatttttatgttacactttgaagtagggctgggcgatttggcaaaaaaaaaaaaaatc
taggttttttataaagtttgaccgattcacgatttcgatttttttatttttttttatttt
tttattgtgttactagtcttctcaaaacattacaacaacatgactgaagtaacattctca
ttaaaattaacttgaaaaaccatctggttaaggaacattgtatttttaatggccatgtca
tacaaaaatcggtcaaggtgtaaataaatgtaaaacaaattcacgagttaaatagtgttg
ctgaagatttgaataagaaatatttgtgtaaatattgcagttgcaggaatacagaggtat
tttttgcaagttttgctgagcctaggaaagattggctgtcagctcggctttgactttgtc
ttctgattgaatgacaggttgtaatgctgctgcctttttcttaaaaagatacagtggaag
aaaaggactgaacatggaaactgtaaagcctaatttaacccaatgtgtgaagttgtggac
gtatagcaggagcaaatacaagcaccagatgtgtgtctaatataaaataatatatttaat
ctatttttcttttttcccccttttaaataccgatcatttgatgcgctttgctccactctc
tgtattatgctgcctgatctgtctggttttcaactaggtccgctaaatgacgtcatgggg
gcggctactttcattttcactgctacagtccctcacctctactcgtgttcaaaccaaaag
atcggcgcggtttttcacatggcaggcttttacgtccttcatacatgttgagatcgagtt
tatcgacttgatgagggatatgtcttgacaatccacacagacgtgcaacaagtaaaatcc
tacatgacttcacgctttaacaggcagtcaagcaggtcgcacaccagaagcgccgcgaca
cggcgcggacatgacagtttaaactatcacacaccaaacgcgcacattcgcatgatattt
aacatgaaactaatcagatggcgctctgtggcgcggctgaaatatgacctgcgtcctgaa
tcgtggtgctgcgcggcgcgtcgccgagaggcgcttctggtgtgcttcctgcttcataca
gagagtgaaccaaagcgcattggtgccattataatgtattaaattattttttttttttaa
atcgcgatttctcgatttgattcaaaattaaatcgtctgaaaacgtaaattcgaattaat
cgaaaaaatcggaaaaatcgcccagccctacattaactaga
>TE_00000846#CLASSII/TIR
aatggagtaggctactttcattctctcgatctcagtaatataggggctattgttatatat
gtcagtgaaagactgatccagcaaacacacacagtgaaattgttcacgtgatga
>TE_00000867#CLASSII/TIR
gtgtgtatgttagtgcgcgcgcgcgcgaatgagagagagagagagctttcccagatagca
aaatacactcgggtcagttccggctagattctcgcctgcctgagaaagcactcggcccgg
ctccggctgtcggactccactgcttgtggactcactgtcccattccggcccgaatcaatt
gggccagatgtggtagccgtaagcgagcaatgaggtgattcaaaatttagtcccgcgcag
atctct
>TE_00000896#CLASSII/TIR
caggggcgtagcagacattttaaaagtggggggacagctgaatgagatccaaaagtttac
gttcatataattattaatcacctgtttctaaatggtctgtctctaaaagtgagggggacg
tatcccccctccccctggttgctacgcccctgtttatcattattttttttat
>TE_00001005_INT#CLASSI/LTR
agatgctactaagctgctcctgaggaaagacactgaagttttcttgtgattttgtttctc
ctgataattcaggcactttaatctgcctacgagttccgcggccgggacccgtaacagatt
catggaggttccaccgagattaatatccagagtgtaaggctagtgctgggatccagactt
cacggtgacgagacgacgacaggattgcgggcgacttgaggcagctgctgacgtccaaag
agaggcaaaagggaccaagctgagaggaaggcggcgcatcactagagggtcgtgagaaag
tctgaagctggacaagatggcggacgagaggaaaagactcgtctggaaaataaagaagag
cctacacaagttgaatgtgcatgaactggggtatattgctgacagcattacttcggttgc
aggtttgattccacctaccatagccaaggatgatgaggaaagctgtttgaatttcatcat
ttcttatatgcagagtgacagtttactgaaactggaagatgaaggatttgcacaattact
aacattaagagacatgattaatgagttgagtgagaagtgtgtgaacaatactgcgagtga
tccatctgtttttaatgaacatgaatttgatgcacatacacaggcatctcctgtacacag
acacacagattctactgtcacaataacacactcacagttaaatgaatatcagaaactgct
cagtagttatgaggatttagggaaaaagctgtcagagtacaagattacacagacagaaca
gaaaacgacaccaactacaagacagtttgcttatcctgaatacttaccacaacagcagag
agaaagcataatgtgtccaagagactttccatatctaccacataaagagttcaagataca
tggtggtcagataggtgatagtacttcagacatcggctataataacctatgcaaacaaat
tgatgaaggcatcaagatgaattactcagagagtgaaattattcaggctgttctgcggat
agttaaatcgggacaattcaaggaaatgctcatcaataaagatgatctaactataccaga
gctaaaaagtttcatacaatcacatttaagtgaaaaaggcagtagtgagctctttcagga
attaatgagtacaagacaacgagaacatgaaactccacaacagtttttatatcgtgtaat
tggcctaaaacaaaaagtaatttttacatccaaacagagcaaaacacacattgaatatga
accacgaacagttcagaatgtgttcctgcgtaccattcatcagggctttcttcctaagta
caatgacatcagaagtgaattgaaacctttgctcacagatcatacagtaactgatgaagc
actgctgaaacaagtgacaaaaatctcaagcgaggaaaatgaacgccaacgacgattagg
tcaagtcatacaacgaagacatactcaagctcatagtgcacaaattgactcagagtccaa
cgagagtgaatcaaattcaaaaatgcagaaaaaaaacaagacaaagaccatacaagaact
gagcgctcaagtagaagctttaaaaagtacaattgacaaattgaaacaagctaaagaacc
atgtcactgctctgtacaaatgggagttggctcacatgttatacacagaccaatgtcagt
gagaagaggagggccatatgggtgcccaacgtgtatagaggagaataacagctcatgcaa
tcattgctttatctgtggagaaaaggggcacagggctattggttgtggtaaaaggacaag
gggtaccaggaatatgtaccagtctgctgagcttagatcatcaactggagaaaggccacc
agagaatgaagcttgtgaagccaatgcaaacagtgcagcctgctctaatatgtctagaaa
gacaaactcaacacagaacagagtagcagaattaattggaagcaaatgtttgttaaagtg
caacatcaatggttatgctgtaactgcccttcttgacacaggcgctcaagtcagtattat
tgatcaagcctggaaaagaacttacttacccgatcagcacttgcgacctctgagcgacat
aatggggtccaaacctctccacgtcttggctgttaatggagatgtattgccatttgatgg
gtgggttgaggctacagtaaaccttcctggtaacagtgacccacagttagcagttcaagt
tcctttcctggtgggtaaaatggcccttgagcgacctctcctgggatttaatgtcattga
acagttggtcaaaggacagacaaatggtccaaatgttcttacaacaattgctactctgct
aatgggagccatggagattggagatgaacaggctgaagtaatcgtaaattttatacaaac
acaaaagccatcttgtgacactgagaccatagtcaaagttggatgtcaggatgttgttat
tccttcgggtcaactggcacatgtaaaatgtcaaatacctgtggattttgacttgttaga
gcctaccatcttgtttgagtctaatgtagacaaccaacagcttgaacgacttgacattgg
agatggattactggaagtctgtgggagacaaaggccattcattaacattccaataggaaa
ccataccagttatgacattacattaccacgacgaatgacaatcggtagtatacagcccat
taaaaaaattgtggaaaccgaccaaataacagaaccagtccatgtaaaagttgacagtgc
agagatacaaggaggaactgacagcaaaaatattacagtaccagatcattgggacccatc
tgtagatttaagtcacttaactgagaaacaacaaaggatagcaaagagaatgttatacga
agagtctggggcttttgcacgcaatgacgaagatgtgggttgtgtcccaagtttgcagat
gcctatcaatctgattgacaacattcctgtccagagagcatactcctcagttcctaagcc
actacataaagaagttaaagagtatatccaagatctgttggccagaggttggattgtgaa
gtcaaagtccccttactctgcaccggtagtttgcgtcagaaagaaagatggaacacttag
actttgtgttgattatagattacttaacaagaaaactgttcctgacaggcatcctttgcc
tcgcattcaagaccttactgacacgttgggagggtacagctggttctcgattttagatca
aggaaaagcttatcaccaaggctttattgcagagggatcacgacatttgactgctttcat
tactccttggggcctttatgagtgggtacgcattccgtttggcttaactaatgcacctgc
tgcctttcaacgaagtatggaagagatgctggactcactgcgtgatgaatgttgtatccc
atacctcgatgatatcttatgctacgcaaaaacttttgaagaacatgtggaaggactacg
gaaggtgttgcaagctttacagagacatggagttaagctaagaccaaccaagtgcgaaat
gttcagaaaagaagtaagatatgttggacgactggtcagtactgaaggagtcaaaataga
ccctaaagatttggacgctgtacaagccctaaaagcaaagaaacctaccacagtaggaga
agtcagaaggattttaggatttctcagctactacagagcttatgttcaggatttctctcg
cattgccaagccaatatatgatcttttgcaagtaaaacgcgggacagagcctattaaaac
aaaatctaaggcagatggaaaaaagaatgttcaactaccatcacgaacacctattgagtg
gaaggaagaacatcaaaagatcctgtgcaaactagttgaagctttgactactccacctat
ccttgcatatcctgattttgacctgcctttcacacttcatacagatgcttcagaaaaggg
acttggagcggtactttatcaacggcaagttggaaaaatgagagtcatcggatatggatc
aaggacattgacacaggccgaacgaaattacagactccattcagggaagcttgaattcct
tgcacttaagtgggcaatctgtgaaaagtttcgggactacttattttatgccccacactt
cacagtttatacagacaacaaccctctgacctacatactgagtactgccaaacttaacgc
tgtggggtatagatgggttggagaactgtcagatttccggtttgatattaagtacagacc
tgggaaggtgaatgtggatgcagacattctttcccgatgcccactaagcatcgaccagta
catcacagagtgcacagaagagttatctagtgagatagtcaaaaccacatgggagggcac
taaggctgctgaacaaaaggatgttgcttgggtcgctgctcttaaccaggctcaagaaga
acaacttgagaatgatgctggtgaagtcttaggaaagctaagttataatgaactatggaa
ggcacagagactggactcagctattggtgagattattagaatgaaagagtccaatgcaag
tctcactaatgacatgaggcaaagagccagtggacctgtaaaaaaacttatgcacgaatg
gtcaagactacacctggatgatggattattgtacaggagaactgagcaacgacgtcaatt
tgttctaccagctcaatacaagcagttagtattccagcacttacataatgacatgggtca
cgtgggggtagagagagtcctaaacctagcaagagaccgattcttttggccattcatgaa
gaaagacattgagatatatgttacacgaaagtgtccttgcatcaaacagaaaaggccagc
tatacccgagagagctccaatgggtagtataagtactagctccccatttgaattagtatc
aatagactatctccatttggaacgtagcagagggggttatgaatatatactagtcctggt
ggatcatttcacaagatttgctcaggcatatgcaactaaaaataagtctggaagaacagc
agcagaaagaattttcaacgacttcattccccggtttggatttccaactaaactacatca
cgatcagggtagagaatttgaaaatgacctcttcaaaaccttgcgacaactgtcaggaat
gagccattcaagaacttctccctatcaccctcagggcaatccggctgagaggtttaacag
aacactactccagatgatgagaacactggcagagaaggaaaaggaaaaatggaaggaaca
tttaccacagattgtgcatgcgtacaattgcacacgacatgaagcgacaggatactcacc
gttttacttactctatggacgacacccacgactacccattgatcttgtgttcaaagtgac
taacgaagagaaaagtgatgatccaagaggatatgctaaacagtgggcaaagcgaatgac
agaagcttacagaatcgctttagagaacagtaagaactcaagtgcgagaggaaaattgta
ctatgataaaaagtccagaggagttatcctacagcctggtgacagagtactcgtgagaaa
cctaaatgagagaggtggacctggaaaattgagatcatattgggagcaaactgtatacgt
tgtcaaagagcaaataaatgatggaccagtctaccgagtggttgcagagatagacggctc
aaaatcaagagttttgcacaggaatctgcttcatcaagttaatgacttaccagtagaaat
tccagaggaagtatctaaacagagaaccaaaagaaatcgaacaaaacaaaatgatgagac
aagatcaccctttgagtctgatagtgatgagaatcaggatgagaactattattggttgag
ggcacgacaaacacaagagaataaccaaagactcatcattaaccaaccagctgatgaacc
tacctgtgatcctccacaacgacaatctgaaagagaaagaaaaacacattggagaacaca
acctatagagaacaagaaacctttctgtcatcctttgcgacaacaatcttgtgaacgacc
tgaaaaagaaagactaagaaaacggacagagattcgagaacaacctatagaaaatgaaag
gcttacctgtaatcttcctaatgaaaatgaacttacctgtgaaagacaaatgacatggac
agagacattgacaggacaatctgaaaaagaagaggaacaagttgaagaagaatgtagtca
gatatacaaagatgatacacctaagcaagacgcttttaaaatacctaccttgagttcaga
ggaaactgaccaaacaagccaagtccgaagatccacacgtgacagaagacccacatctag
actaacttatgaaatgctaggtcagccagaaattcagtcatacccaacagtaaacacttt
agagacttatgagatgaatcagacaccacattgggggttaccatcctaccagactacacc
ttaccttataccttgcattagtacagcattttcctttcttacgccacaagtcacatttcc
attttgggtagctcctatgacaatagggtactaaaagattaaggataaaaggtgttatga
tgagagattatactggcaggagccatcttttctttgttggggagtgtgtgatacaccatt
gtgtatccacagtagtaatgtttgttttgtcattaatgtatctatttatttatgtatata
ctgtaaaagtcatttattatcactactaatgactgggtttgaaacaaaataacatcaaca
gttgagaaagcatgcgctgtgggttaccatggcgatacttgttgtgtttacttcagatgc
tactaagctgctcctgaggaaagacactgaagttttcttgtgattttgtttctcctgata
attcag
>TE_00001011#CLASSII/TIR
ggactggtgcacttgttaaaaaaaaacttcaagaggagggtgtagaggaggccattgctc
ttcactgcattatccatcagcaggcccttaatggagtcagaatatggagatgtgctctat
ttcaccgaggtacgttggctcagcaggggaaatgtcctgaaaagattttttgagttgaga
gaagaagtgaaagccttcatggagaaggatgggaaggctgtttctgagttgagtgatcac
aaatggctcatggacttttcttgttgacatcacacataagctgaattactaaacaagatg
ttacaaggccaggggcagctgcctatgacaatggagagcattctccacaaaacttgtgtt
atggaaatcccagctctctcagacaaacctttgccatttcccagcatgcaaggcacttgt
ggatgcaggcataccattcagtggtgagaaatatgtgatgctatttttaagctagagaag
gaatttgatcacagatttgcagacttcaaaacgcacagagccactttccaaatttttgtg
gaccccttttcctttgatgtgcaagatgcccctcctgtgcttcaaatggagctcattgac
ctgcaatgcaactctgatctcaaagtcaagttcagggagatgagtggaaaagcagacatg
catgggcaatttttgagagaattgccccccagcttccctgagctttcccgaatgttcaag
cggaccatgtgcctttttgggagcacatatttgtgtgagaagttattctccaccttgaac
ttcaataagtcaaagtacaggtctagacttaatgatgatcatcttcaagccatactgagg
gtctcaactgcttccgctctaaagccaaatgtggttcagatttgtgagaagaagcgctgt
caagtctctggcagcaagaagtaggcaaaagatgccatgttcagaagaactgttcataat
cttcactcaatgttctattaatgttcaggacactttgttcagaagaaataattaaaactg
ttaataatgacatttgaggacttttttttttgtgaaatcccttatgcggcccagcctcac
ccagactttgcctcctgcggcccccaggtaaattgagtttgagacccctgtctagaactt
tatgagcaagtct
>TE_00001020_INT#CLASSI/LTR
aatggtatgcaagtctacaagcagattatacacatataacctgaatatatagattaactt
cacactccaaagagcacaaaatccacctcatataatccctcctcttaagactttaagtct
taataatcttgcttttggcccatagtgcaactccatgacctagccctcagttatactacc
taatgacaaatatatgtcacagtattattacaaatgaccaaatcatgtaattgcactttg
gaataaaatcgagccaaacttctgcgcccactattgacgaggacacagtaaaagactcga
ttctattttgttgttatcataaaaggtattgttttaagcatacaggtggttatactttgc
ttctgggggtcatggttatttaacacacagtaaaaaataaaattaaaatattaaaataaa
ataaaaaataaacataacataacccaatctctcaatatatggtcacaacataatattcta
atctaacatccccacacataatccataacataatattctaatctaacatccacacacata
atccatagagtatgttgatcttcagcccagatactttgcgtatcgtagagagccgccgtt
ttggggtagaggttactagcacttaacacccaaggcatggatcctcattattcatcatcc
tcctcttcatctgaactatctgaatattcatcacttgttactgtttttgagtctaaattt
ggttggaatgcccatttttgtgggagccccttttgattaatttctagcataattttttca
ctttcctgatattgcattattgacatttgttttgctgtggctttgatgactaatgatctt
aatattggaaatatacaacacaacaataatcctcccattcctactgcaactcctaaaaat
attcccatttttgctaacctagctccccatgcaccaagtttcagatcaaaccagtcccac
atcttttcatcttttcctgcatttgtagccatttcttcttgcaattgtttcagttttgtc
attgcttttgtaaatgttccttctggtgcagtattatttggaatatatgtgcaacataag
ctgccaaaaaagacacacacaccggacttatctgctaatatccaattgagtgctaatcta
ttttgccatgtcatcttactagttgcatccaattgctctcctaatgatattaaggcttca
ttagtgtaattgatgaatcgctgctgattgtagtaaatataatttatccattctgtattt
ttatttggagaaatccaaagaagtattgattcaagtcctgatttaacttcatctcttgct
ttgaattgatttggtatacctctgggttgtcctattgcatctatatacacttgtggatct
ggactataacttcttttgatcctgtagttaactgtgttattattaccaaatgtagtctct
aaatcccattctactatttgaacttcttgtactaacctcactctagtacatttccctctc
caccctagaggcaaagacgataaaagctttctgtttccacacacccaaaagaaatctgct
aatggcaaagtttgatctttatatctatctatgtcaggtaatgctatggtctgattttca
caattttcagctggagttattatttttcctttatgtgttcctgtccctcgaaagggtggg
aaatcacgagaatcatcataatttctaaccttttttgtgtctaaattccaagtaatgctg
catttccctttaaactgtcccacattaatggttcctatgggcttaacaaaacactcatac
tctttactataatcaatagtataccataatgggatctctactggaccattttgtattttt
aatttgtcactaataccgaaacttctacatttagcccttaatctagctacatgtttgaag
aggagatgatgtttagaatgactcaagtagcctaagcattcagccggacaaaaaagtctc
cagtcattttccatttggcaaaagtctctattgaattgagcacagtgttcataagtgaac
ggattaggaacaactactacttgactcattggtgtcttcgtacagaacaggcagtctttc
ttttttatttctgctgtagtatatgttgcccattcaaaccactgattactttgcgccatt
tcccaaagttcatccagtttaatgttgtcttccaatatactgtccacatttctcctctgt
tttccacctccttcaatgaggcttgaattactgtttaactccagaaatgactgaattgtt
gttgatattggcgtatcgttgaatgtttgactcatgtaacccaaagttatgttatcttgt
ggaggtatagtagtattattagagttattgtactctgaagacatgaagttatttacagct
tgataagtgtgattaaaatcttgagtcttgggatccgccgtggtgatgttttccatccct
tcaatttgttgcatctttatcatatttaggcatattatgagagttatgagttttatgctt
ctattcacctccttctgccacattttgtacatcattgtttccttctgtgtggttttctgg
ctcacttgtttctagctggtgcgtttctcctccggacttttttactggaaccgttgtgca
gtgattcagatgataccagcaggtacttccttccacttggacagctgttggagttgctct
tataactcgatatggtccttctctcctagcctcattccatttccgccggaacacctttag
gtacacttggtcccctggcacgactggacctggcgtttccacttcctcacgaaccccctt
cctggtttcctgcacataaatagctttgtgtatggcagttagattcttcatgtatgaccg
taattccatttgcaattgttctaatgggggtcctttatagggaccccgacaaaacggcac
aggcattggacgtccggttaacatttcatgcggtgttagatgtgtgtttctgttagtttg
catgcgataactcattaaagcaagaggcaaagcatcaacccagttaagattagtacttgc
acatattttattgagtttggctttgatggttccattcactctctcaaccattccctgaga
ttgtggatggtaaatgcatcctaatctttgcttaattctcaattgttgcagtacttgttt
aactgtcttttgtatgaatgctgatccattatctgaacttatttctgatggtattccaaa
tcgtggaattatttctcttgtcaaaaatttaattacagttcctgctccctgatctgctga
tggcactgcctccacccacctgctaaacctatcaattaccacaagcatgtatcttttgcc
ttgcactcgttttatcatatccacatagtccattactaagtgtttgaatggcccttctgg
tactggtatatgacttattggtgttgctgttccctttcttacattgtgttttgcacaaat
ttcacatgtggacaaaaattcactaatcattgcatttaagtaaggagaccaatatccttg
ctgtttaattttccttatcactttaccttttgaacaatgatcaaatccatgtgcatctgc
aatgagaatatttagtaatgatgttggtgcaacagtttgcccttcatgattacgccaaat
atttagtgaatcttttttagctcccctttgatgccacatagattgttcatagacacttgc
ttgttgttgaattcgcacaatatcatctaattgtggttcaggctctattagtactattgg
agttagaattgctacccgacatcctgatgcttttttagcttctgaatcagctacattatt
tcccttaatgacaaaatcatttccttttttatgagcttgacatttgatgactgctagtcg
ttttggttgcatcatagcagaaatcaattgtcctatctgttcagcatgttggatggggga
cccatcagttttcttgaaacctctttgtttccacactgccccaaacaaatgacatacacc
atgtgcatatgctgaatcagtgtaaatgttagctgtttgtccttttgctaactggcatgc
tgctgtaagagcttttaattctgctaactgagcagagcatggttgtacacactgttgaga
tattactggaacaaaattctctttttccttttttattactgcaaatcctgtatgaactcc
taaatggtctctataactagatccatctacaaaatatgtgacttctgtctcagggaaggg
tacagactccaaatcaggtcttaatctagtaaatgccaatgagtttgctacacagtcatg
tggctgtccttcaaaatccaatggaattaactcagctgggtttactgtcttacatcgttt
aatggtaatgtctggatatgtcaaaagtgtacagtatgttaagatgcgggcctgagtaag
cacaaatttcccttgttctaataattccaccgttttgtgatgtgtataaatagtaactgg
ataccccatggtaattgtagatgctttctcataagcataatacactgctgctagaccctg
ttggtgacatggtgggtacccctgtgctgtattgtctagtttagtgctatagtatgctat
aggctgttttttcctcccactacatgtctcttgcaataatacagctgatgcataaccatc
agctctatttgccacatataagaaaaattctttggaataatctgggtttcccagagcagg
tgctttttgaagttcttttttcattgactcaaatgctatgattgcatctgtgttccattt
tactggattttttaagttttctactcctgcctgtttcatgatttctctcaaaggtgctgt
ttttatggcataatcctcaatccaatcagcactgaaaccagtcattcctagaaatgtcat
catctgtcctacagtctttggcattggtgatttacttataccttctaactgatctggagc
tatagctcgtgtgccaaaggcaatcaatcgtcctaagtactcaacctgtgactggcagta
ctgtgttttatttttggatactttatgacctccttcagctaactttgttagtactttgat
ggaatctctatggcattgttccagggatggagagcaaataattaaatcatctacatattg
tattaacgtactctccatcatcacctcctccaaatctgctttaagaatttgattaaatac
atgtggagagtgtttaaatccttgtggcattctggtgtatgtatactgtttaccagcata
ggtaaatgcaaacaaatatctactttcctctgccaacggtacactgaaataggctgaaca
aagatcaattacagtaaagtatttggcatcaggaggaatatttgttaggagagtatgtgg
gtttggaacttcagccgtaaaatcttcgactatatcattgattgcccttagatcatgaac
tagacgccatctgtttttgtctggtttgattacaggcataattggagtattacagtaact
agttgtttctactaatactcctgctttcaccaatccttcaattgtgtttcttatgcctgc
tacagcatcaggtcgtaaagggtactgtgcttttctaggcaattgtgcatttggtttaat
cttaaccctcactgggctggctgattgaattagcccaacatctgtatcatgcaatgacca
taatttaattggtacttgactttccatttccttaaacaattcagtttctgaactatctgt
taattctgacattgtattcatttgtgtcattttttcttcacttagaattacttcctgagg
tattcccaacaatttggttgcacatacaattttgatgtattttttgtcagaagactgaaa
aattaatggatgttctgtagtctcccacctactcttttctgcttgttccatcatcgggcc
taaatcttttgtttcccaatttcttcccacatacatggctatatgtggaattgaacctat
tacattaaaccatttctctacaaatccttctcttggtatatgtaatgctgctccctgttg
ccctacaatcatgtattgtgaaacaatttcaatttgttgtccctcagtattttcttgcca
ttccttttctaagctcaaatctctttttgtatcatacatcattgtacaatgaaaccctga
ttgtggcatttttgagtcaggaatttgtgcttcaatgtattttccccacttattaattgt
ctcccatacttctttatctatttgccctatccaatagatattagcctttggttctgcaac
catcatttgagtgtcaattccttttgcatcaatatatacaccctcaggggaacaccaaat
gtgtaaacctaatttacacagtgcatctcttcctagtaaattgacaggagtctgagttga
aacaagaatgggtaaagtaacactttgatttttagtttctatgcacactggcgaagtcat
tggaattaactgtgtttttcccgagaatcctacagtctttgcatatttaccagacagggg
aagatgagcagcataatttgcattaatagatgtgtacacagcccctgtatcaagaagcat
tggtattgttttaccctctattttgattggtaacattggttcttgactagaatttgttgt
tatcattggaagctgattttcccctgcaggattctctgggccccatcaatatccctgatt
tggacctctatatgaattaactgggccttggtttggatttggatggggctgatgccatcc
cccccttacaccacgaggagactcccatggatttgtgggacaatgtctcttgttgtgtcc
tgttagtccacacccccaacagacaccagggggcgtcagtgcatagggtttgcttgtccc
cttctgctctctttgtgttgaccttttctgccaccttgcctctggctcttgtgcgtagac
gttaatgattggtggggtcatctggtttcggtgcaataggtaacctgcagatgggcttgg
ctgagtcattggtggtgctgctgtaattggagccatcatagcttcatccccctcctctgt
cactacagctgcctggaccttctttttgctctttctggtcagttcctccagctgtagctg
agttagttttctctgcaactcactctcttgctttttaagtcgttgttcagtctttctgta
ctggtcaacagcatgggacacataatcacaaaactccttatgtgacttagagttcaggcc
aactacatcttccagtcggcttttaactgcacaaggcaaagagtcaattatggcttgtct
aaacagtgtagccattattgggtccttttcaggatcaccctcagtgtcctccctccatct
tttcaaatgtctttgcacatatgctattgggttttcaacttcccccagctggtccccttt
taacatctttgggtcaagtctgagaggatattcaacacgtaaagccaaccatattgcagg
tctaaacggatcaaaaacagttccatcagcatactgagtgtttacagctctttccaggtc
agcagcttgaaagatttcccccatctttgtaactccaacagtctttgcaagtaaagcctt
tatgtcaccaatagcaagcatccttcccacagtgttttcttcaaaaatcttaatccactt
tgctgccccctcgtgaatgtttgggagtttattaacaaggccctccaaatcctgagattg
ccaaggaatatattgaccctgtgtccctttaattagaatgggaaattgtggagcaaatga
cctctgtttttgtccttttccacattttccttcttcaactgaagactcctccacttcact
atcattttctttactatctgagtgcacaattctgtgttttatggtgtcatttgcatcttt
tagtaatttttctgtgtctttctgttttatgtattcaatttcttcacctcccccttctgc
cccaatttccttgtttacatgtctcagctttcctaatgcttcaacacactctactttgtt
tgcacattcggtgttcattttttctaatgcctcccgtgcttgtttgtaacaatctagtgg
tatatatgccacactttcttccacccccgattttttagactttacttcttttcctacatc
tgtttcctccatctctatctctccctctattttaaactcccctgctacacccattacacc
ttttagaagtggaaactgcccttctgagtgcatataaggtggggggctagagaacatctt
ttctttagcttctgtttctttttctgtctctttcaacatttttcttgccttttttatact
tttcagtttatcctgtccttctttttttaaacagattgagaacctctagttccttttctc
tttttgtttctttttttttctttgtcatgatgcctcttattttataattttttatcatta
tctccaattcaccacataactctacatcaaatgaccctcctgttggccattgtgtcacca
tattttttgttcttgtctgccacttttttgagtatttattgatcagatccctacataatg
gatattttaatcctaaactttccactggagtgtttgctatagttcttcctctctctgtac
ttacaattttattttacttttacctctatatttttacaaatatatttttctttattttaa
cctgtcctcttattggtgtaaactatccaccctatattttattattattattacttttta
atttattcctttctttataatattcttttatatgcacacccagttttctttactttatcc
tccacttttctgtcctctatccctttatttacttagttttatgctatttattatatttat
ctatttttaaattactcttccactttcctcttcttgattctttgaatagctatatatatt
tttcttttttctctaatacatatgcactctcattcaaacaagcattctttcattccacct
ttattgcaaacacacttctaagttgcattcatacaatatcccgtttatcctaacgggctt
atacattcaaatcagtttttactgcatacattcatgtactctgcattcgctctttatccc
tttttatgataaagggcttattctttcatacattcctctcaatgcgacactaggggcgtc
cgtctctagacaatctcacctaagagatatccagaaggggggcgccaccttttgcccacc
aatacggaatttattgcttcactacacacaatcagccattgcacaacacagaaacctaca
cttaacttaaactcaatacactatactcttcttgagtaacctgtccgagcagccctctaa
ccttagagcggtaactacaggttttgcctacccatgcagccctttgtttatctctaacaa
agcggtatcgcagacttgtgcacttctctctacttaatctgcttttaacttcctaactat
caccaaaattagaaattacactgaaactctcctctagttcagatctctaatatgagtaac
aattacaagttaacgtttaaacaatgtccatcaaggcccactcattgttaaacacagatt
gttgcatgcaacacttttcttctgaactcaaaaccctatttccctttttactttttagct
ttttaaatttggagaaacagttcaagtgcctttaccatcacaagcggattctggcagagc
aacaaaacttgtaagcaaaaatcgctcacctgattttcgtggccacggttctgttgctct
tccagtcccgcaagcgtggtcgtcactgtcctgctcctttcctgcgcacccagggtcgcc
aataatgtggtggttttctcttttcttcaatgatcagcaaagtcaaatggttttgatttc
agaagagttctttattgtcgacaacaaaggagatttttcaggagacccccagtagcatct
ctgtctgaaaaattctgcctccctaatgtgctggcctgtttaaata
>TE_00001027_INT#CLASSI/LTR
gtaacccctcttagttcgtatatgttttttataatgatcacgcggaagcagtttacctga
acaagttcactttatagtgttcttcaaaagaaaacagggctccacacagacaataagtgt
accagggctggtcatcagaaaaagtcactctcaacagctcttgaacaataagtgaactca
caaaatggccggctgactccacccattataccccctttctcacctgtaggtgtctgtttt
ttcccatgatgtattacacagttaaacagtgaacataggattttgatttaattagaacag
atatttttaacaaaaacaagcattttgacaccattcatacttaattcacagtttcatttt
ttcccccgttacattctcccccactgaatgtgacaaaatgcgacaaccttagaaaacaca
aaaatgcagaaattaacctagaattgccgttcttagcacaaagcttttgatccgttttat
ctgttcaaattaagaactgataggaaaaagtgctgcgcatatcacttatcctgatcatga
cccaaatgacgtgcctttaacacatcacacttgcaattcatttcacttgttttctacaga
gacagatacaaaaaaaaacatttctgacatatcaatgtttcaaactaacaattgaaaagg
accattttcccagactttgttttcttgaactaaacaaggtctgttgactcatggaagaaa
taaggcgatttactggcttcaacaatctgccaaaccttgatctgcgacccggtaactcag
tgctatccacattaccattaggaacaaaatcaggatcgcaggcattagatgtttcaggtc
cgtcctgaagaatcatagaatccattgaagtattctcagaacccgcattatgtgacggca
catcaacaatttcagctgagttggaaatgtcacacaactcattcatctgagaaacattgt
cagctacgacaagaccatcaccattgtccattgaatcatcagaacttactgagcatccat
cagaaacgccatcatctacagaaatcacactcccatcatcatttgtccccacagcgtcac
atacagggagaaaattgacacacaaaagcaggtttctgtgcacaactttgacttgatcag
acacagggtgttttattttgtaaatgtgagttttaggatcgcaatcaaccacagtataca
ctacactgtcccacttgtctgagagtttacgtttgccacgctcgctcttgttggctaaaa
gaaccctatcaccgacttcaatattcacacccttatttctgcgattgtatacgcgggctt
ggtgagactgttctttagaagcattagtctttgcaacagcgagagcatccttcaagtccc
tactcagagactcaacgtacttgggaagagcaacattcaaatcatccctcaacacactct
taaagatgacatcaatcggtagtcttgggacacggccgaacattagatagaagggaggaa
atccggtagtctcatgtgaggtacaattgtacagaaaagtcaatgtgtgaagcatctgag
gccagtcatgctttggtcgaggctcaagagttctgatcatatttcccaatgttcggttga
atcgctcagcggtgccattccccattgggtgatatggggtagtttgagacttcttaaccc
ctgagaactcaagcaagtgtctgattagctcgctacagaaattggcaccctgatcagaat
gaacacgctctgggaaaccatagtagcagaaatagttatcccagagcttctttgccaccg
acctagcagattggtttgaacaacagaaggcatgggcaagtttagtaaaatggtcggtga
ccactaatacgtcaactgatttatttcgtgaatcctctgccgtccaaaagtcaatgcaga
ccaattcaagtggagcagaggtcttaacactttccagtaaagcccgtccctctggctccg
gtgtcttcgcaagcacacaacgactacacactttcacatactcacgtacatcctgctcaa
tacctgtccaataaaaacgctgacggcaaaggtgaagagaacgatactgcccttggtgtc
cagcctcattgtgacaacccctcaacacttcatctttgagtgacgaaggcactacaaatt
ggaaacgtttatggtgtgtcaaaggatcttttgaaacacgatacaggacaccgtcagcca
aggatagtttgtcccactgctttaaaagcttccgtacagcactaggctctcccatacgca
cacgcctggaaggcctacgtttctggtcaacatagaacatcaccctctgcaaatgttcat
cctggagttgactgtctcttagttcttggtgagagtatgagggaagagcatcaaatccaa
cgtctgtgatttgttggacaaatccaaccaaaggaatagttcgcattctcgtcgcatcat
cccaagaaagatgattggagaaaacagcagccacctcagcattcgaaaaactacccggcc
catccacgtctggagcaacccccatccgatcacaagcatccgccgagacctccgcactgc
cgaccactcgctgacaggcattggacaatctgaaaagatcctggacagtagcgcaagtat
gatttcttgactctgcaataagcttttcataaggttccctgactatgcgatggctaaccc
gactgtcaacaaaaggttgcctactcaaagtgtcagctattgtgttcttcgaccctggaa
catatttgatgtcaaactcaaaggcagcgagtttagccacccacctttgttcacaggcgt
cgagcctaggtttggtcaaaatgtgcgtcaatgggttattatctgtccaagctgtgaacc
gatgcccttttagccagtggctaaacttgtcacatacagcccacttaagcgcgaggaact
caagacgatgtgctggatatctggcttgtgctctggacagtgatctactcgcaaacgcaa
tgggccgagccctgttttctccaggactcagttgcgaaagcacagcacccaacccttcag
ttgatgcatcagtggcaagaataaaaggtctagaaaagtcagggtgtgcaaggactacat
tagacaggagggcttctttcaatgcagacaaagctgcctcacatgctggagaccaatcat
cgggagtaagctttctagttatagaaacccctctgcgtcccactcctctggccttcctaa
ctccactagtcaaagcaaaaagtggccgtgcaagggacgaacaattctcaatgaaccttt
ggtaccacatgacgagaccaagaaaggactgaattctcttaaccgacggggttgcaccat
cagggcacattaaatctgcagaagtaatattagcaattgcttcaactttactagggtccg
ttgacacaccctcttctgtgattaaatgaccaagaaattttacagagcgtcttaaaaaat
tacatttttttggagacaatttcaaattgtgctttttcaacattccgaaaaccatttcga
gcctctgtagtgcaacctcttcactgggtgcaaataccattaaatcatccaagtagcaca
acagagacaagaaattttgatccccaaaaatcttagtcatcattctcatgaaactcgcag
gtgagttacagaggccttgcggtagcctgttatattcgtgcaaccctaccggcgtcgtga
atgctgtgtactttttgtcatcttcatgcagtggaacattatagaatccagaagttaagt
ccatcgtactaaaaaatgaattgccaccgagtgccgcaagacaatcctcctgatggggca
aagggtgcgcatctttcacagtacgcgcgttaagccaacgaaagtccgtgcaaatgcgca
aatcgccattctttttccagcacaaaaccaaaggcgatgcaaattcgctaacggactttc
gaattatgcccctctcctccatttcattaagagcgacgcgcaacttctgatactgcgaag
gggggactcgcctaaaaggtaagcgaaatggtctttcgtcaactaggcgaattctgtgca
caaagtccctaacttcgccacagtcaagagaatgtctagaaaaaatggattcgtattcaa
gcactaaatcacacagcttcgccttccaaaaatctgaaacttcacatgcttccaagtcaa
cagactccaaaccgcacttttgaagtctgctgctaggtgcatcggatctatctggctcaa
ctgctgactgctgaacacaaagccgcacagtagactcagacgccgcttcgcacacatcct
ctaaagcgatacaaggataaacgtcggctactttagtgtttcgcctcagcgttactggct
tgtcgctaggattaatcaactttagtggtatccaaccgtcgccccaaagaggagaaacta
cacgaccaactaaaacttttttagaagcagaatggactctagatggttccaccatcacag
tactgcctacctggccacatgacttagcgggtagtttcccccagacaagatgttcctgac
caggcgaaagcgtgactgcactatgaagttttactgtaccgacaacatccggaactgttt
cacccctccagcgacgtataccagccagcatcgacaaaaactcgtcaccctctgaactag
gtccactgggggttgaaatcaattcccaatatctgtcagaacccttcagtctgtggacga
gatacttaatgacattcgtccccaaaattaggtcatcatcttggcctggaacgacaagac
atgggacaataacatcacagccataaacatccagtttaagttcaactacactctttggga
acactcgtttgccaccacatcctattatgatgacatcagtttctttttccgtaacagtat
ccaggacaccatgttcccttagcttagtgactaccgaatcactcagcgtacaagccatag
agccggtgtccaacatggcgctaacagtgagtgagtcattaataagaacaggtgtgtaga
agagtgtatctgagcaagctatacgttgtgtattctgaaagacgactttctgagagtcgg
gacaaagattcttaaacgagagaaacaaagcttcgaaatcagtatccacctcgagggaat
tttctgcaacacccacactccccctctccgaatgcgggtgtttcagttttcctgatcgcc
aggtgaatctgaagaaaaccgtgtagtagcgaatttctttgtacagtctcgtttggaatg
accagcagtatggcacctaaagcacaaacgatgagttttacaatggtcaattgtagtgtg
cgctgtgtcaccacaaattctacagttttttcgcccaactgcagtcatttctcgcatttt
acctgcaggcacatactctgaaacgctctcttccttctttttcaaaatgtcaatcagctg
tgtcagcatatcagccatccgattcaaactagactcatcttttgtatcgggttttgagtc
attaggtacgctgggtccctgcttaaaacatgctagcacaggctcaggaccagcattaac
atgttcgcagctgtgcaaagaaatctgcgcgttttgaccgatcgcatattcgtttgtaat
tgctctcgacttgctgtcacgctggaaactgtctaatagctcctgaacatcctttgcggt
ccatttttctaatggccgcactttaaaagtacgcgctaaatcagtgtctggacaatttcg
cacaaacatcattgcaacttcagaactcaaattgtccatacacctaccctgagccctgag
acactcgtcagcaatgtctgctgctttattcagtcgcagccagtagtcaacagggttctc
gccgtatctaggtaacgtgccgtaaaaatcagcaagtggcatactagaatatgacacgtt
actgaaatgttgcttaagtatgctgtatattaaatttggctgtgatttgtagtctaacgt
agggttactgcgcaaagttacttttacaacatctcttgccctacccataagatggctgat
tatttcgtctgcttgattaggaatgtcaacatttcttttttgtaggtagagctgcatcat
gtcaacccattcttggacatcgcatctacccagattgtcgcccctaaacacaggcggttc
tttttcatctgatttcaagatgacattcagctgtgataaatcaagattagcacattgtga
actcgaagtgctattcttgttacagctcccagcgaatccaccctctgatagaagtttagc
agtaactgattcaccaatttttcgacccaattcctcaactaaaacattaagatcgcccac
atcacgatcactagatgttcccaatttacctggcttaggagtagacgtgacagggaaggt
ttggttgacatcatgcgccatgaaattctctttcactgaatggtcatcggacttaacttt
cattccactctgccccaatttagcattagaatattgcatcaggtattttccccgcccagc
cccgaacaaccagctatctgcaccaccctcagccatttgaaaatacttttatcatgaaac
tcaaaaagtaaataaactaatcaggaaagattcagtcaataacagtcacttagctgcagt
ccgtcgatatccccgttgctcaaaggctggtcagaaaagaaagttttcttttcttttttt
ttttcaatcgcaataacgtccttaaacagcaggcaaatcgtccatcagaaccccgcggtg
tttcagatgcactccgccagtctctcgatggttttcacgcgaacccgaaagcctgcgacg
tcacactttctcctcgttagtccctcgttgattttcacgtgaagctggaaagccgcgacg
gctccgtcactctcgctcctcgcctctccctcgatgattttcacgtgaagctggaaagcc
gcgacggccccgtcactctcgctcctcgtcctcggatttcacgtgaagctggaaggccgc
gacggtcccgtcactctcgctcctcgcctctccctcgatgattttcacgtgaagctggaa
gcccgcgacggtcccgtcacactcgctcctcgcctctccctcgatgattttcacgtgaag
ctggaaagccgcgacggtcccgtcactctcgctcctcgtttctcgctcgatgattttcac
gtgaagctggaaagccgcgacggtcccgtcactctcgcttctcgtctctccctcgatgat
ctgcgttgtgtagcttataaacagctcaaccagcacactggtaacccgagccccacgcca
cagtaataacacactgcactcagcgtcgcgtcgatcacgaacgggcttcacggcaccatt
gtaacccctcttagttcgtatatgttttttataatgatcacgcggaagcagtttacctga
acaagttcactttatagtgttcttcaaaagaaaacagggctccacacagacaataagtgt
accagggctggtcatcagaaaaagtcactctcaacagctcttgaacaataagtgaactca
caaaatggccggctgactccacccattataccccctttctcacctgtaggtgtctgtttt
ttcccatgatgtattacacagttaaacagtgaacataggattttgatttaattagaacag
atatttttaacaaaaacaagcattttgacaccattcatacttaattcacagtttcatttt
ttcccccgttac
>TE_00001028#CLASSII/TIR
tttaattttaaatccctaaacagtggttcccaacctttttctttggggccccccccatga
acatatacaaacattggagcccccccaccatataaatacacacgcacgcacacacatatg
tactgtgtgtgtatatatatatatatatatatatatatatatatatatatatatatatat
atatatatatatatatatgtgtgtgtgtgtttgtgtaatattaatatatagtaatatgta
tagaaaatattaattaatcagttttaacttgtcttggccttcaataaaaccaaaatctag
gtaggctttgtcatactgtctaatctttttcttcgcctctgaagaatcactgcatttacg
tttgtctgccatttttgttttgattttgcctttacgacacgttgacaagcagattgcgcg
agtgagcaaaatttaaataattatttaaagttatttattttaattattttcactattatg
ttggaattttaagtatgtgtttagtttttttttttttggtacttaaaaatacatatataa
tagtagggctactcgattttgggaaaaatcataatcacgattattttggtcataattgta
atcacgattattcaaaaccattgccagttaaagtcaaaattattagcgctcctgagattt
ttttttttttttataaatatttcccaaattatgtttaacagagcaaggaattttaacagt
atttcctataatattttttcttctatttgttttattttagctagaataaagacaggttta
aatattttgaaaccaatttaaggtcaatattattagcccccttaagcaatatatattttt
gattgtctgcagaataaactaccgttataatgacttgccttattactctaattaagcctt
tgaactgcactttaatctgaatgcttgtattttgaaaaatatctagtaaaatattatgtg
ctgtcattatagcaaagacaaaaagaaatcagtaattagaaatgagatatcaaaactatt
atgttcagaaataagttaataaaatatctttccatgaaacagaaattgggcaggaaaagg
tttgctaatattcaagagggctaataattctgacttcaactgtatacatacagttatttt
ccaccctgcaaaggaaagagaaataaatacaatagaaataaaaatatgaaacaaactgtg
ctttaagcatcttcactgtaagaaaaacactttagctacagcagtccttcagtcaagagc
agcgagggttttcttgttatgtttgtttaataatgataaaaacaggcggcagaaggatta
tagcgcgctgtctctttaatggtttctctttcacgtcttttgatcctcaactcgtttgtt
tattacacaaatgagggttaatgtaaataatcactaaacaccgcgttttgacacctattt
gaccattaaagcgctcacgttaagatgactttagatgtctgcgctcctctgctcgtctca
gtgtgtgaatgagagtgaatgctgaccggccgcatgcttctgactgcgtgatcgtgctgc
acacacacataagctctttcgcgcttttaagagcaacacgtgtacaactggaacgtggca
aaatatgatgcaataatcatttatctcgattaatgcttttttataatcgtttgaaaccga
aatctaaatcggattttcgattaattgcaaagccctttataatagtggagcatttttatg
cctttttctacctcaatacttatcctctcccgcgccccccctgtgaactctggcgccccc
cttaggggggcgcggaccccaggttgggaaccactgcctaaaattcaaaacagatta
>TE_00001037_LTR_s_1#CLASSI/LTR
actgtagtatcctggagtaaccacaagaggtcgttattggtttatacatgtgtgttattg
cctgtaacccagttgaaagacgagagccgatgcaggaaggcatacggtggaaatgtctgt
tgttacaactgaagtaaacagaagtaaatgttcgtttcaaccctatacttgcagtagagt
tatctttattgaagatacaacatttttggcgacgaggataaagcggaagcacgtgatgac
agcaaattaatgaggtagaaatgacggagcactgtgctaataactgcctgtgagggaatt
agaaaaaaaaaaaaaaaaaaagattgtgtgaaaagcaaccatggctacaggaactattgg
ctcactaggaatgtttgatgctaaaattcaaacatgggaagaatattccgaagtgctgga
gcaatttttcgtggctaatggaatcgaagatgagggtaagcaaagagctattctcataag
tgttgtgggaccacaaacttacagtgtgatgcgaaatcttctaagccctgtgaaaccaag
tgaaagaacttatgagcagctggtaacgatgctaaaaaaccatttcaatccccagccaag
cgagattgttcagagatttaaatttgactccagaacaaagaagccgacagagaccgtaac
agagtatgttgcagagttgcgttgtttagctcaagactgtaattatggaacaactttgga
tcaaatgctgagggatcgtcttgtgtgtggcattgatgatgatcggattcagagacgttt
gctttcagaaacaaatctgacatttgaaactgcttttaaattagcagtagccacggaaac
tgcaagcaaaaatgtgcttgacctacaaaataaatcctgtgtacagacatgtaacaacgt
caagttcaaagtgaagaaatctgatcaagaaaaaaaaggagagtcaggtgaacaaataga
taccagagactgctacaggtgtggaggaaaaaaccacaaagccagtgaatgcagatttaa
aaaggaaaaatgttatcaatgtggaaaattgggtcatatttcaagggcttgtcgcaacaa
aaataaacagaggggacacactggcactggaagtagagcaaaaggagtgtggccacatag
agcatttaaagtaagtgaaaataatgagagtgatgagtcagaagaaaccttcactttggc
atgtataaaagcggatgctatgaagaaagtgaagcccctcactgttgagttgcatattga
tgacaaactcgtgaattttgagatcgatacaggatgtaatgtcagtttaatgaacgaagg
tatgttcaatgacatttggaaagacacaaacgctcccaaattaagatcctcaaaaatgaa
gttgagaacttatacaggagagccagtagagatagtgggggtagcagacgttcatgtaaa
ataccagcagcaggaaaaagaaatgcctcttgtcatagtcaaaggaacaggaccatgttt
actaggtcgaggctggctggaagaaattcaactgcaatggggtgagataaagctgataca
gtcagagatgaagacactgcaacaggtgctatctaagcatgacgaagtgttcaaagaaga
gcttgggacactaaggggcactactgctactcttcatgttccgactgatgcctcaccacg
attttacagacccagatcagtgccatatgccttaaaaacaaaggtggaagaagaaattaa
tcgtctgctgcgaaacaagatcatctcacctgttaagtattcagagtgggcagctcctgt
tgtgcctatcttgaaaccagatgggagtataagactatgcggtgactacaaacttacagt
caacagagtgtcaacactggaacaatatccattacctagagtggaagatctttttgctct
attggatggaggaaagcagttcacaaaactggacatgagtcacgcataccaacaaatagt
catggatgagaactccaagaaatatttgactgtgaatacttccaaagggttattcacata
taatcgtctaccttttggagttgcttccgcccctgctatctttcagagaacaatggaggg
attgctacaaggcatacctggagtagttgtgtatctggatgatatattggtgactggagg
aaaccaagacagacatttgaagacactagatgaagtgttgaccaggctgaaagaagctgg
tttgcggctaaaaaggggaaaatgtgtgttcctggcaaatgaggtggagtatttgggtca
cagagtagatgcacagggtctacatcccacagaaaataaagtaaaagccattgatgaagc
accagaaccaagaaatgtcacagagcttaaggcttacctggggttgctcaactattataa
taagttccttccaaatttggcaacgctactagcccccctgcatctgttgctgaggaaaga
tgttcaatggatgtggaaaaaagcacaaaaagaagccttcaaagaatctaaagcacttct
gaaatcagcaaaggtgctagtgcactattcctcagattcagaattagttctagcttgtga
tgcctcaccctatggggttggtgcggtgctctcgcagcgcagaaaaggagagagcatgga
gaaacctcttgggttcatgtcacgaacattaacggctgcagagaagcggtactcacagtt
agacaaagaaggcctagcggtgatttttg
>TE_00001044_INT#CLASSI/LTR
ctcccctgcttaagataaaactataatggatgaaattccaaaacaatatagttttaacaa
attttactttcaaccactttttcttcacactctagataatgcatcggccagtacattttc
tgatccttttttatgttttatcatcaagttgtaaccttgaacgatcagagaccagcgcat
aagccgttggttctgattgtgcatacgggacagaaataccacagggttatgatctgtgaa
gacagttatgggcagattactagaactcaaatagacatcaaagtactgcaatgccagtag
taacgctaacgtttctttttcgattgtggaataatttaactgtgctttattaaacttgcg
tgaaaaaaaacaaattggatgctctataccgtgcgtatcttcctgaatgagtaccgcgcc
cgctcccacggagcttgcgtccacctccagcgtaaaagccttctcataaactggtgctgc
caacacaggatcactgcatagtaaagatttgacgctttcaaaggctgcctggcattcatc
agaccactggaacacacgtgaagggctaaggagggaagttagaggagaaacgacaatgga
aaattttttacagaagttccggtaaaaaccagacattcccaaaaatctacgcaactcctt
gcgtgtggtaggtactggaaactcagagatagcactcactttcgctccaataggcttcac
ttgtccttgccccacttctttacccaaatatgttattgtggctttcccgaaatcgcactt
agcaagattcaaagttagcgatgctttctcaagacgcataaatacttcacgaagcgttga
aacgtgttccgaccagtcagtggaatagatcacacgatcatctaaatacgcattacaatt
acgcactcccataagtacagtgttgatgagtcgttggaatgttgacggtgcgttacgcat
tccgaatgccatgacgcagtactgcatgaagtcatcaggggttacaaaagcagagatgtc
cgatgcgcgatcagataacggtatttgccagaaacctttgagtaaatccaacttactgac
aaatttagcagttccaagtgcatctacgcaatcttccatgcgtggtaacggaaaacaatc
aggtacagtcagagcattcaccttacaatagtctgtacaaaatcgcgccgatccgtcact
tttagtcaccagtagacatggagaactccaaggactgcagcttggtttggctaaaccatt
ctcacgcaagtattttacttcagtttgcatcacagaacgtttcacggcattaactctgta
cggatgttgtttcacaggggctgaattacccacatcaatatcgtgttgcaatactgtagt
gcaagaaggaacgtcacgaaaaagtaaaggaaatgcctctataagcgctttaatgtcaca
tctctgagcatcagatagatgaaacagagaagaatctaaatcagccaggatttcggagtt
tttaaaacgtgcacattgttcgtacgtgtgtctaactttcacgccatcatcttcgtgatc
agacattacatcacagaccagcgaagtgacaggtgcatcagagagcggctggtctaattt
cgcctcattattagatgcctctcgaacataagttttcagcatgtttacatgacacacgcg
agttttcttgcggcgatccggagtaccaattacataatctgtgcaactcaattttttaat
tacctcgtacggtcccgaaaaacgtgaagatagtgaagagccaacaacaggcaataaaac
gagcactttatcgccttctttaaaatcgcgcacaacagttttccgatcaaagtgagattt
catggttatttgtgcactcactaaggcttcttttgcagcagagcaagcattgtgaagacg
ttcgcgaaatctacttacgtaatcaagcacagttgttttttcactagtctcctgagataa
catctcctctttcagcatcttaatcgggccccgaattgaatgagcatacaccagatctgc
cgggctatatcctaaactttcctgcacggcttctctcacagcaaataaaactagaggtgt
cccctcatcccagtctttaccagtttcaaagcaatattttctgagcattgattttaaagt
ctgatgaaatcgttccaaggctccctgactttctggatggtatgcacttgaagttctgtg
ggaaatctttagagttttcaacacttgttcaaatagattagacataaaatttgttcctct
atcagactgcacaactttgggcagagtagttttgtggcaataaaaacactcccttacctc
tcgaatttgtgcatttttatttttcaaacgagactgatctttttcaacagatggaacaga
atttttctcagtacgagctaacagaaaaacatttttgtgggttaatgcgaattcgtcagc
agaaacagaggcttgagccagagaagttaccttctgttcattaagataaattacaacacg
ctccggaatacaattcttgaactcctccaagagaattaattcacgtaacgcttgaaaatc
ggagactttattcgctgtgcaccacttgtcaaacaatatacctttttctctcgcaaattc
aacataggtctgattagaatgtttcttatgcattctaaaacgctgtctatacgcctcagg
tacgagctcatacgctcgtaaaattgccgctttaacaacgtcgtagtttaagctgtcctc
taaggacaacgcagaacatacctcttgtgcttttcctgttaacctgcactgcaacagtaa
aggccaaacttccttagaccacttcaaagcgcaagcaattcgttcgaatacattaaaata
ggagtcaacctcagtctctctaaattgaggtacaagagaaatatgtttactcacatcaaa
cgtcccgacagatgatgtcacggcagatgaaagagccgcattctgcgctagttggccagg
agaaacaggtgcatgcctggctgcattcagttcaagctctcgcaacttgatttgcgtctc
cgactctatttcaagcctgcggatctcaagtcgcagctctctctcagcatgactctctcg
ctcacgctcttctttttggagtctcgcaatgcgagttttgaggcgcacatcacctcccga
ttcaacctctgagggtgaaaaaggttcgaagggcggcaaaacagctttagcttcgtagcc
ctccgcaacagctgtttcgctcgcttcctccgcacctatgtgagcagagtcagcagacac
atagtcagcgccaggtgagctttcagccagcaccaataaacccagctcctttaaatgtcg
gacaatgactccttttatttcacgctttaactgttgtctactaattttaatttggaaatg
ctcagcaatttttaataaatcatcttttcgaaaggtatccaattgttcaacagatggtgc
actaacgaaactgtttaaatcaaactcagccatactgatataatgctctaaaactccacg
caatcactaatcttcgttcactcaaaactcaaaattgatccgccgtcaaacacacattgt
ctcacctcatcccataaagagataaatttaaatataatctcaccgctgacaccaat
>TE_00001048_INT#CLASSI/LTR
gcaataacatgtcatgaggtagtgtgaccgctagaggggtccttagctaataagaagcct
tccactgagagttcgacagagcagtgtgttgtcctagccggatccacctcatgtttttgt
gtgcagcatctgttaaataaacagcctcaaattacatccatctgcctccatattttactg
cttcatagaatattacataattggcgacgaggatttaaggagtggcgtgtcagaggacat
aattgattgattgctgagaaatgctggagtaaacagatcgctcgacatcactggcagagt
atatcggtgattatcaagacaaaatgacttcattggtggggacggtgagtccttttgata
atgcatcacagttatgggatgaatatatcgaaatgctcgaatattttttccaagccaatg
gaattgacagtgctgagaaaaagaaagcggtgctgttaagtggtgttggggcatcgacat
atagtttattaagaagtttgatctgccctgaaaagccaggagacaaaacttatgaggagc
tggtgactgtgctaaagactcattacaatcctaagccaagtgagatagtgccaagattta
agtttaactcacgtacacggaaagatggtgagactgttgctgattttgtggcagaactga
aaaagttagcacagcactgtgagtatgggtctacacttccacaaatgctgcgagacatac
tcgtctgtggagtgaacgacgaccgaatgcagagaaggctgctatcggaagtggagttaa
cttttgaaaaggcactgacaatctgccaggcaatggagtctgcaaacaagaatgtgagag
atttgcatggattgttaatggaggacacagcacaaaccatgaagtcatttaaaggaccgg
cagcagtgcatagagtgtacacatttgagaagaagggtcgacaaaaagacatggtgtgtt
acagatgcaaaggacagcatgcaccagaggaatgcaagtttttgaatgagctctgccata
aatgtggaaagcggggacacatcaagcgcgtatgcagggcgaaacaagctgctggggggg
gggcaaaacactccatttaaaggacaaaaaggagagaaaaaagagaaaggtaggaggact
tatctcgttagagaggaggaatgtaacgggagggaggacaccagtgatattaacacaata
tacagtgtatcccaagtccagccaaaagtgggccctataacacagaaagtgagtgtaaat
ggcatggaagtggactttgaagtcgacacgggttgtggagtgacaattatcagcagaggg
caatattctaagttgtggaagaaagcagacatgccagaatggagaccctgcagtatgaaa
ctaaagacctatacaggggaaaggatggaagtgctgggtcaagctacagtaacggtggaa
atgcaaaatgtaaaaaaagaaatgacaatggttgttgtagatggagaggggcctaacttg
ttggggcgaagctggctgaaagattttgggctgttgccacagctggtaaatcaagtaaca
gcagtgtcgacatggaatatagcagatgtgttagatagacacgcagaggtgtttaaagaa
gagctggggcagctcaaaggcaccacagctaaaattcatgtcaaccccgaggcccaacca
cgattctttaagcccagacgtattccttttgcagtcaagcccttggtggaggctgagctc
cagagactggttgaggagaaaattattgaaccagtgcagtttgcggagtgggcagctcct
atcgtgccggtgaggaaaccaggtggctctattcgaatttgtggagattataaactcaca
gtaaatagagcatccagtgtggaacaatatcccattccaaaagtggaagatttgttcact
cagttagctggaggtcagaaattttccaaactggacatgagccatgcgtatcagcaaatt
atgctggatgaaagtgcaaagaaatatgtcactgttaacacacacaagggactgtacaca
tactgtagactaccttttggggtggcatcaagtcgagccattttccaacgcaccatggag
ggaattctccaaaacttgacgcacgttgtggtgtatttggatgacatattagtcacagga
gctaatgatgaagagcatctgaggaatctggaggaggttctgaggagactaaaatcgagt
ggattgagactaaaaaggagcaaatgtgagttcctgggagaggaagtggtattcctgggc
caccgcatcagtgctgcaggcgtgcagccagtcgcagaaaaggtgcaagcgatacaggaa
gcccccattccacagacagtgagtgaactgaaggcttatctaggcttgttaaactattat
cataagtttgtgcccattctgtccacagtgttggcacccttgcacaggttgttgaagaag
gaaacaaagtggacatggggctctgagcaggaagaatcttttgtgaagtcaaaagagctt
ctccagtcatctgctttactagtgcactacgatcctaccaaacctcttatcttggcgtgt
gatgcttctccatatggggtaggggctgttttgtctcacaggatggaagacgggactgac
agaccaataggatttgtatcacggacgttaaatgcagcagaaaagaattactcgcacttg
gataaggagggtttggccgttctgttcggggtaaagaaattccacacatatgtgtatggc
agaccctttaccattgtgactgatcgcaagcccctgatagcactgtttaatgagttcaga
gaagtgccacagatggcttctccacgtattcaaagatgggctgtgactttaggggggtat
gagtacactattgtgtatcgagcagggcgtgagcatgaaaatgctgatgggctgagccgg
ttgccactgtcggaaaaaggagtggaaaccccagcagaggaggagagagtgctactgttg
gacgagaatgatgtttcattggttaaagcagagcaggtggaaaaatggattgttaaagat
cctgtgttggctcgggtaagggagtatgtgcttagaggatggcccaagacagtggaggat
ccagcttttggagtataccttaaaaaacaggatgaactgagtgtccagggaggatgtgta
ttgtggggtgcccgcgtagtgattccaccccaaggccgggcagccatactcagacagtta
cacagtggccatccaggcataaccagaatgaaagggttggcacggagctatgtatggtgg
ccccagatggatgctgctgtggaagggctggtaaaagcatgtatcagatgtcaggagagc
aggaacacccctccttgtgcacccttacacccttgggaaattccacagctgccatggaga
aggatccatattgattatgctggtccgtggcaagggaaaatgttcctgattctggtggat
gcgtactctaaatggatagaggtgtttcctttgaatatttctacatctggtgttaccatc
cagtgcctgagacaaagttttagccagcatgggttaccggaaatagtggtgtcggacaat
ggcagttgtttcatgagtaaggaatttcaggaatttatgagtcgtaatggcatcaagcac
ataaccacggcaccataccatgcagcttctaatggtttggctgaacgagctgtgcaaacg
ttcaagagtctgatgaaaaagagcacaggagattccattgaggccgggcttgccagagtg
ttgttcagttatcgaattacaccacagtcgactacgggaaaatcacctgcagagctgttg
tgtggacgcaaactgaggtctaccctggatcttgttcatcctgactttaaaagtcaagtg
caaaacaagcaattgaagcagaagtggtatcatgatctgcatgcaaaagagagacatgtg
agtgttggtgaaattgtgtataccaagaacttcagtttaggacctacctggattccagga
acagtgcagaaaaggacgggacccttgttgtataccatcgcacttggtaatggccaggta
gtgcgtcgtcacattgatcaggtgaggaccagacaggtggcatctccggctgacacagct
gtggggttggatacttccttgcaagagttggaggagtggccattgcctgaatcagggaac
agtgttggacagcaggcaagtggaattacacccgaggtcactgtgtcagggactgtgaag
gcagaggagcagccggaactcagaaggtctgcgaggacaaagaagttgcccagttactta
agagactatgcttagagtagtggtgagttccccagccacagggcaagaatgcgtcctgga
actcactgggatggaggcagtctacccgaagtccctagcttagactgtgtaaaaaaaata
aataaataaaaatcataatgttgttagtatatttgattaagttgttaagggactattgtt
atcagggggaaggggatgtagtgaattagcaataacatgtcatgaggtagtgtgatcgct
agagggggtccttagctaataagaagccttccactgagagttcgacagagcagtgtgttg
ttgtcctagccggatccacctcatgtttttgtgtgcagcatctgttaaataaacagcctc
aaattacatccat
>TE_00001051_INT#CLASSI/LTR
acccccgtttttggccgaaagtgaagaatccgcttccggtcaactagtgaggtcgctaaa
gaaagtggaagtaatgaccgtgctccctgggttaggttacacagtctcttcaccctttct
tggacatgctggaacctaaaaattccagtccccaagctaagggctcttccaccttctact
cacacaaaaggggttcgtctttgcatccgtcaagccatccggctccgaagacggttcgtc
acggtcagtagatgtttctcatcgtctgtggggttgagtgtcctgcaagcagaagtgaag
atatacgcaaaacaacagcggaccaaagcccagactattaggaagatgaataaaatccct
ataatccctccaaaaccaaacaggacatacttcaaaattttcatgactatgcttcctgat
acagccacaaattctccccaggcttcttcaacaaactcttccactgattcagtcacatca
gtgaagactgctccaacggtaaatgcaaacatcacagctaaagctgagggtgcctcaggt
tcagacagaaaaggggatccagtcgatctaagccaaagagaattcaaatattcataacca
gaaaaggcatcaggacttttaatctgctttagaaaagcattaatgtattttccgctagcc
agatgagccttaacatatgggtagtactccgtggtattggtcatgtttgcaacgcagtat
tcaatctcagcacaattactgtgtggacaatttcctgctgggtgccactcggggccaatg
tggtgaactaactgatggaaagcacaactacctgatcccggggcataatgtacatcccta
agctcctgaaccgatgggactggtcgcaagaactgtctgaattgcttctctcggtcaaac
cattcctctcctattgctacatctgctatctggggccacatatacacctgatggggctta
aactcattccagataagatcatccactgtctctgggactcgcagcatagccttcctgtaa
gcaacaacttccaaatagaaatgaaacatatttaaatgcatccacatagtcacattgaaa
gccacagattcctgactacagcatttggcctctaaatggtcatgtaaatcttccaagtta
atcacagatttgttagccatcattactgccagatcatattgtaccaaaacatcagtaaga
tgagaccacacataatcctttttcacaaatgatgaattacatacatctagaggaatctgc
atatcagtcagacctaaaaatttgctaattgctgtcttacaaatttcaggtttgtctctt
ggaaatgttttgatgtaccactgctgaaattccttacccatacacctctctacatgaatc
gtctcgctccaggggtcatcaaatctagtatacctgggccatgcaagagaaagagcatca
acattaggcaattcatcagtacttccattcaagtcaaaattgtccttgtctgttctgtct
atattaccatatttgtcacaaactgcaccatatggtctacctagtcccatcgcaccactt
ttaccttgattggtttttaacacattccatcgcctgtctgacaccacatccgtataccaa
ggggagctaggatcatccctgacaaaaatgttactgtctgcataacttctgaccacagat
ttaacaactcggttggagctgagttgattctttgctttaggcagaaagtaagacattaga
tgcctcggatcaggggcacttgggtatagaggtaatttgactgctttaccttcaagaatt
atgtggtggtaattggagttaggctgctctctcttatttcgctttgtggttgatcccagt
gacttttgctgtaccacatatctacgattcttgttaaccagacttgggcaatcactgtaa
ttcatctgagctaaagtctttggaatccaactgagagaactataattttcctcaaacaca
tccaattcaccatcctgggaccaccgacctttttgcataatgagggtgttctctggataa
tttggggagttgccgagccaataggccactgtctcgttgccgtcaagacgataacatcga
ttcttaactttttgatacatagtaggtaataaattgagaccctcagtagaatttaggcaa
gggtatcgaacccaagaaggacggcagtcggccacttcgcaatcccaattagtagagaac
gcgtgaaagcgtccagtccagagagaaacctgaatccacaatagaaatgataaggcgatt
aaaatcagcactacaaaagaaattggcatgaccaatcggatgaaggctcgtctcatcttg
agacgtcgatctctgcgaatctcttctttcagaataagcagtttcagcacatcatctggt
ccagccatctgtaacaatttcacaaaagaaaaactcagatttagtgaagatttacgcgtt
tatcattaactattaacacccaaacctcatgattgattaggtttggggggccgtttcttg
gatgtggcatttctcgataggcttcacctgggaccaatgtttccatacagtacccagaat
tcctctgtcaagcaaaacagatgtattagtagttaacagaacttgatatgggccatcaaa
ctttggacccaagggagaaactatctccctctgcagcattacactgtctccaatttcagg
aagaacaggcacagtcagttgctctttgttatctttctcagcttgtctaatgtttacact
tactcgtgtgtcttttagacaacaatccaaagccttaagataattttgcagagcatcttt
caaaggaccagaagggccctcatgttgcagtggcgcatcccagggcagacgcaagaatct
accagtcataatttcaaaaggacttatctgtgtggtcttgtttgggcttgctctcatgct
aaacaaaatcattggcacagcagcgtgccacccttttccccactccagaagtctttttct
caacgcggcttttaaagtgcggttggtacgttcgactgacccactagattgcggtctaaa
cgagatataaaaatgttgagttattcccattaacttcataacatgtttcatcaccttccc
tgtgaagtgtgtaccctggtcagagtcaatttgtagcggtatgccccatctggggaaaac
ttcagtcaacaatgttttggctgttgcatctgctgtgcaagttctaagtggaaaggcttc
tacccatctagaaaacaaatcgacaatcatgagaatgtacgaaaagcctccactaggggg
cagaggaccaatgaaatcaatttggagatgtgtccagggtccctgtggacgaggagcatg
tcccaagggaatctttaacttagagggagagttcaccttgagacatactagacacctctt
acaaaaatcaacgcaagcagctctctgcttcggccaccaccaagttttggagatcattgc
atgtaatttctcaggacctgcatgagccaaaccatgatacagagacattagttcagtacg
agcagaagatagacagacaaatttatcatgaaacttccataacccatctgaagctttgtg
tgcccctaatttaacccactgttcaagttcttcggggtcatctgcagcgtaaagctcaaa
aatgtctctgctgtgcacctcctcctcctggggagaaagtgccataacactcacaagttt
gttggtttgttttgcagcccctctggcagcagcatctgcagcatgatttcccttagcctc
cagtgacatttcacttgagtgtccagtgaccttgatgacagctcctgcagccggcaatgt
gcatgcctccatcagttccatgacctgtttttgatgagaaatggggagaccagcagtagt
tagaaaccccctacgtccccagacgggtccaaagtcatgtacaacaccataggcgtagcg
gctgtctgtgtacacattgactcgttttcctttggccagctgcagagcccatgtgagcgc
tatcagttctgccacctgagctcccccacctgaaacagagccacaatccacagtttcaca
atgttcattcacaactgcccagccagtataacggttaccctgttcatgaaaactggagcc
atcaacgaacaatttcatggcatcaggcaaaggctttgtgtccaaagggctccgaatgtc
ctcttccaacacttgtgcacagttgtgggcattcccttcatcaggcagcaaggaagctgg
ggtaattgtagcgtcagtatcagtatgaatgtcaacattcttgctcaagagtgtggcttc
ccatttagcccgtcgttggttggaaattgatcctaaacgggtgtttgtgagcagtttcag
gatctggtgtttggtgtgcaatatcaccttttgatagcagacgatgtcctctgttgtttt
gacagcccactcagcacagtcacagatcagcaagcaaggatgttggcctgccatggagat
ggggatgggcgtagagtaatatccaatcatgccatatgacttccgtcctggcacacgttg
ccccagagctgcagagtaagacttggtgcccacccatgtccacaggtggaagggtttcct
ggcatcaacatgtctaagagcagggcaagaagaaagagtctctttgatactcacaaacgc
ctcctcaatctcctcagtccagtcgatgcactcctttccaggctttcctccttttagggc
ttctgtcaagggcttagagagttctgtatattcagacacatactggcgacagtaatttag
caatcccattacctgtcttagaccagtgacggtgttgggcttgggcagctcgatgatggc
tttgacacgttcaggggtgatgcgccgtccgtgaaccccgacaatctgtcccaggtatgt
gacctcagtttgggccagctgagctttctgtaaattaatcttgaaacccccatcactgag
agctttcaacacaagctgtacagcagtcaaatgtttattctgattagggctggcaatcaa
aatatcatccacatattggaggatgacggaaccttcagtttcaatttctttgcgaagagg
gtcaataaaagatgccagtacctggtgaaacagtgtcggtgaattgcagaatccttgcgg
aagtcgactccatgtccattgttgtccagcacatgaaaaagcaaatttcagttgaacatc
tggagctagagggcaagtccaaaagccattagaaatgtccaaagcagtgaaatagcaatt
ctcagagccaagttcattaaggatagtggctgggttggccaccagagggtgcaatttagt
agttactgcatttaaagctgtatagtcaattgtcaaacgccaactaccatcaggtttttt
aactggccacatgggggagttagtgggagaagaacaaggtacaattatcccccgtttctg
tagttccctcactacctgttcagccccctcccgagcgtcatttttcaaaggatattgatg
tttggcttcatgcaggggacctgggatgctaagtggctgaatttgagcattcccacaatc
aaatttatctttagcccagacatcagagaacctggaaataataaatttccactcaggtct
agtctcactctcactagcagctgaagccacagcgcatcctgtctcttggtgagggccggc
atgagataagcgaattacttcattgcagccgagcacgagtttatctgttgaaagtaaaac
atcagcttcgagattattcagaatgtcaacacctataacagtttcaatagtgtttttccc
aacccaaaattctgtccaaaacacattctgagaatcagcaagaaggagaggaacaggtac
agatttatagaacagttcagagctatttagtccatcaatgtacatgtattctgaagttgt
tttgagaggaatattagtgatgctaatctgggctcccgtgtcaaccaaagctaaacattg
ccggcctcctaacaatgaatgaacaaatggcctggggtcagcagcatcacaagaactgga
ggccgatgacccctagtcctcacccaccaattttaacagcttggcaatggcactctcaga
gaggataggtttgttttgaggtttttcatttttaccctttctcctctgagaggggttaag
gtctgctttgcaaaattttgaggcatgacccggttttccacatttgttacaacttttagt
gccattgcgacaagttcgacccaaatgtccgagatttccgcattgataacactcaatttc
ggctaatgacaatcttttagtgtcgtcagcagctgcaacagcaccaacattcacagtggg
aggggtaaggcccgtatggccctctgactcctggagtctgccccaacacattgtactcca
gcgagccagatcatcccaagttaaaaattcagcacagccagtgagcgctaaatctctata
ctgttttgtcagcccattagcagcagattcaagcacaaaaggtttgtcaaattctgcttc
acagttatttactgcacaatgagtctcaaaggctgtgcggaagcgatcaagatattcaac
aggactttcacctggtctttgcttgatctgggtaacactagtccagggaaaagctcccct
ccccaatacttcctgaacctggtccttatactctttataggcatggcaataccccaccca
ctcatcaggtactctcgggtcgtactggatcgtttgaatctttggtaatttggataccgg
aaccaaactctctacaattgattgaatgtcagcaattcccaaattttgttgtcgggccgc
agcctcaattttatcccatgtcgttttgtttgggtaagataatttcagaggttccatccc
tgcaagaatgtgacttttctcacccggtgtaagccgcacccattccccaatttcataacc
cgcccccatttctgtatttctgtgtacatcagtggcaatcctgatcggtgcagcagaagc
tccttttttggagaaggttatactgcgcttagaatgagggtgaagaaaggtttttaccac
accgtatctgtctacacgttcttgcaaagagggaaactcacccgagtttgcgtagggagg
cggggccggtgctccactcgtaaggacgtttagtagctctctgacctgtgcgtaaggcga
atcagactgagtctcttgtttttggattgggctggacaccaccgccacctgccggttaga
agaaaaacactcgggagcagaaggtttagtctcattgaaattgtttgtacattccccaca
ttcttaagcttgctctgcaatagcagagagagcctttccaagaccagacagatcagtacc
cacatcaattcctgagatttcagacaccttgtctatattactcattaaatttttccaagc
actgctcatatcgggaatatcgccgtcattgtcaacgaaaattcctccctgctgactgat
ccatgagcatgcacacactgcaagaaacttatatttgtctgcctctttggtgttctgtaa
ccattctgtttgctcagtcaatttccacttagactcatagcccaggctgaccattcgttt
aacaatctcagaatactttttggattttaacccttcgaggcatatctgtttacagaggta
gctctcatccattttaatgcctttgctggattgggtcatcagagagaaaaggtcagccat
tctttttgttagtaatttaaagaaattactggaaaacaatctgaagcctccgagaaatgc
cagaagcggtataatagagatggtagttgcggtaagtatcattaaacaaataatctgcct
tccacctctagaactgcaaagtatctctgaacacaccaggagctatactttaacttaata
catccacatatacatgtacaaatacatacatatatatatataattaaatttttttttttt
tcttagctcagtatatgtagggcgttctctcggtccatccacaaaatcaatcaacctttc
cctttaataactaggtatccttgtttcttggttaatgcagtctaatggataccactttat
gttgttacttaagaatttgtttatttatttagtccctagttctttccctaataatctgac
ctacactattcttatggcatgcctttttgtctgtgatgtagttagatagcagtggtggaa
ctttattacactctcgggttaatttattttagtccattactgaataaaaagaagaacagt
ccaatttttatccccgagactgtcttggaacacacccctcaacggagtattttaactttg
ggtaaaagaggaggtacacctctccactactgttattcttatcacttatcacttataggt
gtaccgccaaaaatgcaccagctcactaagggattccacacaaatctaccacaaatttct
gtgaatccgccggtacctttcattcacgtctgaatgagaaatccacactttcattcacgg
ctgaatgagaaatccacactttcatttacgtctaaatgagaaccaacaacattcattcac
gtctgaatgagaaccttaaaa
>TE_00001051_LTR_s_1#CLASSI/LTR
tgttgggagatttgaataaacagtttaaataaaagtctggtgtgtcagatgaagagaaga
ctcagagtcgaagatgcaattaaaaatgaaaaatttactgaagatagtttgcagttctat
ggcagaagggcttcacactcggatgagctcgcaggccgatctgacttacaatcacagcaa
tcgaacaattatactctttacacaagtccagaaaaggtgggatccaggtaaacagttctc
attggttacaacagaaatagacaattctaaatacatgcgtcaaagaaacatagtatctac
ttccagatatggatggccttagtgtgtgcgtcaaagaaagccttgtatttgtctccagat
atggatggcgacctgatgcctagaggtgaggtcgccctaagttattacgagctgatctcc
gacctgtagaaagctaaaccaggaaaacaatagacacaaaagaccatctgtgctaaagac
tcaaggatgtttcttgtacgttcagctgtgttatcaggctggttcaagactgtttccatc
aacagtctgcaacaatatcttggctacacacagtctgtctccacacaaaaaggaattaca
ttactattaattatacataaaaacagatcaatcaaacagctataaaattataggcaatat
atcaggacaatgaaacaggtgtcttcttctcctctgtattggacctccagtcataggaac
agatagaagagagagagagagagaggtctccatgacctatgacctggtttgtgtgtctcc
tgaaaacaaagttaaaatagacaggcaaaaagagaaacaaggacacagaacattcttgca
gtaagcagttttaacttattcattagtcaaatcaattcaagttaaatactcattcagata
atcaattaaatatatattcaaagagatgagaaacaggatatttaataaaaaggataaacg
ctgaataaatgttgatggattggaaggtagaactccgactccttc
>TE_00001051_LTR_s_2#CLASSI/LTR
tagggatggtatacagtttaacccaaagaatgaccagtctgtcagataagaagagccgga
gtcagagattcaaataaataaataaatttactgaagatagtttgcagtttcatcagcaga
agccagcttcaacactcgcaatgagttcctaggccgctctgccttacagtacaacaatgc
agcaattatactctttacacaagtccagaaaaggtgggatccaggtaaacagttctcatt
ggttacagcaaaaatagacaattctaaatgtgtgcgtcaatgaagtattgtatctactcc
agatatggatggcctaaatgtgtgcgtcaaggaagaattgtatctaactccagatatggt
ggcgacatggttcctgggggtcaggccgaccctaagttattaagagctgatctccgacct
gtgaaaagctaaaacaatagatgcaagagacaatctgttgtggaaactcaaggttgtttc
ttgtacgttcagctgttttatcaaactggttcaagactggttccatcaacattcggctac
aatatcctcacacacacaagtctatctacaaaaaaggaattactttaaaaagaattaaca
atcaaaacagctaaattactgtagacaatatcatgacaaatagaacaggtgtttttcccc
tcctcgcatcagtaattccgttcagagggagagagagagagagagaggtctccatgacct
atgacctggtttttgtgtgtctcctgaaaacaaagttaaaatagacaggaaagagaggag
caaggacactgaacattcttacataaagcagtgtgttacttattcattggttcaaatcaa
tttcaaagttaaatactcattcaaataattatatttaataaaataatgagaaacaggatg
atgagaaaaggataaacgttgattcatgtgagatggatttgaaggtagaaatccgaatcc
ttcaattttttctttt
>TE_00001052_LTR_s_0#CLASSI/LTR
gtcacggttgcaggtttgtgcgctcttccggagtgtctgtttgatcatgttgttttgttt
ttgttctccacgtgtatctgttttgatcacgtgtgatgacggcactcagctggcttgatg
agcccgccagctgaggctcatattcgggcctatatatgggccacgttttctgtgtgtctt
tgtcagttcgttacgtgtgcttatggtgtgttttctgtcttgtgctcaggacctgaggag
ttatttctggaccctgttttcctgtctgattcctgccctgtttctcctagccctagcacc
acactcattacttgttttttgtttgactgtgtcaaataaatattatttttgttcactcgc
acttggatccatctgaacatttttttgacgtgacaaatataattttaataataagaaaaa
atat
>TE_00001059_INT#CLASSI/LTR
tgttgactcggagaacttgcattaaactgatagagaagcagggttcaaactaatcagtgt
ttaataacagcgggcacagaagacacacagcagcttcacttagtatcgacgcacatacat
actgaatgactgtgtgacagagtgagagcgaggtagagggggaggagctacacagaacaa
tacagatcccatatacgcagtcataaggatcaatgcactacatccccttttctaagcata
catataacactttgagtttcaaatgcatttacatcagaattcttttcaaactgacataaa
ttcactatgcaatggaatgtgcaccttatcgaacaagtatacctacttaaaacattggca
ataactgtaatgaacatttgtgcattgtgattaataaactgtgaaacatattgcacgtta
aactgacattgttgattaatgtaacaatgaaaaataatgaatgtacagtttatgtgtact
ttggtgtatagagcttcagtctttgtattttgagtttgggcgtatggtgcgtcctgaccg
tgtcacataaggacaggttctcgtttgtgtgtgtgtttgagaagttagttgacctgtggt
ggtttgagtgtgtgcgacaggtatctttgggagtgtaacttcgctcttggttggatctcc
aggtagtttgtattcatcatcatcatgctgatgtggttctggctctttcacagataggag
atgtctgcggtttctcctatattcctttcctccagacagaactatgtaagatcttggttc
acagcagatttccttcacaactcctttgcgatcatatccatgaggggtttgcattctcac
tgtttgtccttttgagagtgtgtttagtcgtttagatgttttgtcatagctgcgtttctg
actcatccttctttttttcagttgtgcatgaatgtcgttggacgaaaggggagagggttt
caacaaagaactgtgaagtggtagggtagaacgggtttgtctggacattagtctctgagc
tggggagcctagttttgaatctctaggaatatttctcagattcaacaggttgagatagac
gtccgtaccatctctttttgatttttccatgagctgtttggcactacgaactgcgcgttc
tgctaggccatttgattgaggatagtttggactactggttgtatgagtaaagtcccaggc
caaagcaaaatcattgaactcactgctcacaaactgtctaccattatctgttatgagggt
ttgaggtgacccatggacagagaaatgtctcttcagcttttgtatgacgcatgttgaggt
catgtctcgtaactgatcgatctcgtaccagcctgaatacgagtcaacgagaaccaggta
tggatgattgttccattcaaatatatcggctgctacggttgaccatggcaggcttggaac
agtatgcagtttcataggttctttttgctggtggggtctggtactattgcagatggcaca
ggatgtggtgtaagcatcaatgtcttttgtcatagttggccagaaaaaaatgccacgtgc
acgttgtttggtggcttctgctccagggtgacccctatgcacgatttgagtgtattgtaa
gcgtagtgtttcaggtattatcactttgtgtcctttccacacgagtgagtcatccgtgat
caattcatgtctgtatgggtaaaacggccacagtactggtggaagactgtgtagtttgtt
tggccatccatgtttaatcgtgtttgcaagcaactgtagggtggcatcacctgttgtgtg
gagtttaagttcatccaggcgtgatgatgagatgttacaaatgttcattacctcaaatgt
gtgtttgtcctctggatgctcatgtgcagatgtttgtggggctctagatagagtgtccgc
tatgtacatttgctttccttttttgtacacaagggagatgttgtaccgttggagctgtaa
cagcattctttggagtctggcaggagtgctgtggattggacgtttggtgattgtcaccag
aggttggtggtctgtttcaatggttactggtttgccatagatgtaatcattaaacttggt
gcaggcaaacaccacagcgaggagttccttttcaatttgcgcatagcgctgttcagtatc
tgtgagaacccgtgaagcataagctatgggcttgttgtcttgtagacacgctgcacctag
accaaattgcgatgagtcgcatgttagggtaacagggttgtcaacgttgtaatatgacaa
aacaggagggcatgtgaggcagttctttagggtattaaaacaatcttggtgctgctgcaa
ccaacaccatgttgtgtctttgtgtgtcagctggcggaggggtgcagatatgtcactgag
gtttgggataaatttgcccatgtaattaaccatgccgagaaatcgcatgagagcagtggc
attagcgggtactggcatttcagtgatggctttgattttggatggatctgcatgtaaacc
gtcgctgctgaaaatatggcctacgtagcttacctccttcagcctgaatttgcacttttg
tggattgagtctgagattgacttgtctagctcgtgcaagcactttctccaggttgtcatc
gtgttcctgtattgtgcgtccgccgactagtatatcgtcaacaatcacagcgcaagggta
tccagcgaaaatttgctccattgagcgctggaaaacctcactagccgagttaatgccaaa
tggcattctgaggaatctatatcggccaaatggggtgctgaatgttgttagcagtgatga
tttgtgatctaaagatatctgccaaaacgaactctttgcatcaagtactgagaaaacaac
agaatttgacatctgtgttgcaacttcctccactgttctcattgggtggtgcggtcgttg
aattgccatattcagatctcttggatctatacagattcggatgctgttggagtctttttt
gtgagccgccaccatggaggacacccagtcagttggttctgtaactggtgtgatgacatt
aagatccgtcattcgttgaagttcttttttgaccttatcctgcatcgcgactggaatgcg
tcttgcgggacgaacagctgggggtacattagggtcgagctttatggagtatgtgacagg
tagtttacctacttcatccttgaaaagatcatcatacttggtcagaattgtgtctgtgaa
ttcatcttgactgtatgtgtttagctgatgaacttctttgttgagtgttagaagtttcat
gcgtatgcagtcagacagacccagtaatggctgtgcagaatttttgatgacataaaacag
taagtcataggattggctggctaaactgcatggtagtataactgtaccaagtgtgtgtag
ctcgttgccaccatatgctatcagttttgctgtgcttgacatgctgagcttttcttgttt
tcgtaagtgctgaaaggtgtgcaagtccattacattacatttagctcccgtatcaacttt
tagttccactgatttaccgtgaacgtgcacagtgctgtacagttcacttttatgtgctgc
attagctgtggaataaacattcgcatcagtcactccatcaacaaagaatgattcactttc
ttcgctacttgactggtgtggttcaacattgtggactgtttttgtgaaacgtcgctttgt
tgtgtttgattgtgtggacctgcagcattttttgaaatggttccactttttgcaactatt
gcactgttggccaaaggctggacacttatctcttttagctgggtgatcaccaccgcagtt
gttacagtttcttatggctgttgggcctttgttgctttctgtgtgctttggtttataacg
tttgttctttcctgtgaatgcctggtgcaccgcatggacagtggcagatgtcctttggag
tgttgctaggtctttagtgtgttgttcagtctgttcatatatctgacatgctgatatggc
tttatttaaagtcagttctggatcacgcagcagtgattttctcaggatatcactttgtat
gccacagagcagcctgtcacgaataagctcgtcctgtaatgctccaaatttgcagctttt
cgctttaattttcaaatcgctaatataggattcaaaagtctcaccaggtctttgtgatcg
cgtgttgaacttgtgtcgttccattgtgatgtttacatggggagcgcaaagctcacgaaa
ctttctctttaaacactcagggtcttccctggactcagccggtattgtaataatactgtc
attttcaccgggtactctcacctcttgtgcataaacaaaggaccgttcgcgttcaatggc
ttcgggacccgcgaggttgagcaaaatgaaagcttgtgtacgaggtgatttgtccccgtg
agctgctgcaatgaagatatcaaactcttgttcgaacatacgccagttttcagcaatatt
ttcattgaaaacgagtgggtctggtcttcggaattcccctgccattgttgctttgtgctt
aggtttcgtttacgtagcttagccgctagttagttactcacgagtcgagagaaatgcgtg
gaaacttttccagcgtagacaaaactcactttcgcgtgcagttgtacttctgacaccatg
ttgactcggagaacttgcattaaactgatagagaagcagggttcaaactaatcagtgttt
aataacagcgggcacagaagacacacagcagcttcacttagtatcgacgcacatacatac
tgaatgactgtgtgacagagtgagagcgaggtagagggggaggagctacacagaacaata
cagatcccatatacgcagtcataaggatcaatgcactac
>TE_00001060_INT_s_2_s_1_s_1#CLASSI/LTR
gtcaccgactcggtcccagtcattcccctcgctgaccagcagaggtcaccatctccggac
ttctaaccattacgtcatccttctcactcagatcccagcacacctgttctccatctcact
aatgacccacgtaccacatataagcagctcacacacacacttcattgcgaagtcttgttt
agccccggccagcatttctgagcgttctatcctgcctgatctcccgtttaccacttcagc
ccgtttctcgactctgctctgtcttctgcctgcccttgacctaaagcctgattacacgga
ctctgattctcgctgcctgcccctgactaaagcctgtattacggactctgaaccacgctg
cctgcccttgactcaagcctggtaatcactctgcctctgttatctgctaatcatcgttga
gttgtatgttgtatgttcgcacagccgtgcgaggtgttgatgtttaagtgtgacttaata
aatactgcaaaatggatccctccgtgtcagtctccccgttacagaagacttcgcccaaca
cggatcccgcagccatccaggttttgtctcacgaagtcacaacacaagctcaggtattgt
caacacaccaacaacaactaacacatctaactcagttaacagatgaactggtgaaatccc
tccaaaacctgcaagctgctgccactgcgcaacccaccgccaactactctccaagtccac
ttgttgttgcacaacccccgatgacttccggagttcgattggcttttcctgacaagttct
caggtaacccagcaaaatgtaaaggcttcctattgcaatgtaaactgtttatcgcccaac
agccccatctgtttaaggacgagaatgggaaaattgcttttgtgtgctcactgctcactg
ggaaagcgctagactgggctactgcagtttggccagacagtaccccgatatttccctcgt
ttaatgactttctcaaacgtttctgcactgtgttcgatcatccggagggtggtcgtaacg
ctggcgaggagctattgtgtatccaacagggagatcgctccgcagctgagttcgccctgc
agttccgcaccttggcagcgcaaactggctgggctgatgatccgcttgccacgctctaca
gaaaggctctaagaccagaattgcagcgagagatggcatgtcgtgacgatgggaaaacac
tggatcaactaatcgagctttccataaggttagacactctcctccgcactcgcaatccgc
tctgctcaattgcttccagtcctgtatcccctgaaacctccgctgaacccatgcaattgg
gtagaacccgcctgaacccagaagagcgagaacgacggagaagaaatcacctgtgcattt
actgcggacttccaggtcatacgaaggttttatgtcccaacaagcctctccctaaaaccc
tctcggtgagtgcaaccactatgttcactaccactaataatgttgtgaatctgcctgtca
ctttgagaaacgatggagatgagattgagactatggccatgatcgattcaggagccgctg
gtaactttattgattacacgtttgccaccactcactccattcctttaacctcctgtgatt
cctccatagccatcactgctgtagatgggcgccctttgggagaaggacgtataaaattcc
agaccctgccaatcttgcttcaaacaggctctctccatgaagaagaaatttcccttcttg
ccatcaactcccctaaacactctgtgattcttgggttaccatggctacaacagcatgacc
ctcaagtctcttggagaactggtgagatcataaaatggagcaatcaatgctttacccaat
gtctgcattctgtttcccctgtccagatcaacacaattaacaagaccgaagactctgaac
tccgtcatgttcctgatgcttatcacgatctaattgaagcattcaataagcagaaggcta
ctaagctccctcctcatcgtgataatgactgtgccattgagctgctacccggcaccacgc
cccctcgtggtcgcatcttccctctctcacaacctgaaactgaagctatgaagaattaca
tctctgaggagctagagaaaggatttattcgaccatctacttctcccgcttcagcagggt
ttttcttcgtcaagaagaaggatggcagcttacgcccttgcattgattaccgaggcttga
atgagatcacagtcaaataccgctacccattgccattggttcctgccgcccttgaacaac
tccgatccgcccagtatttcactaagttggacctccgtagtgcatataacctcatccgca
tacgacagggagacgagtggaaaaccgggttctctacaattgacggccactatgaatatc
tcgttatgcccttcggcctagcaaacagtccttccgtgttccaggcatttgtaaatgaga
tatttagagacatgctcaacaaatgggtcatagtatatattgacgacatcctggtctatt
ccaattcgctatctgagcatatccagcacgttcgggcagtgctcaaacgtctcattcaaa
accagctgtatgcaaaaagctccaagtgcgaattccaccagacctgcatctcattccttg
gctacattatcagtccagaaggcgtggccatggaccagcaaaaggttgactctgtgacac
aatggccgcaacccgaaaccatcaggcaactacaacgattcctgggctttgctaacttct
acaggcgcttcataaggaacttcagttcagtcgctgccccactgaccgccatggtaaaag
ccaacaatgctcgccttaaatggaaccccgacgctgtccgagcatttacccagctaaaga
ctcgcttctccagtgcacccattctgcgtcatcctgatcccgaacaaccctttgtagtcg
aaattgacgcgtccaacactggaattggagccatcctgtcccaacgatccctagtgaata
agaagctccatccctgtgccttctattctcgcaagctcaactccgctgaacggaactacg
atgtgggaaaccgagaactcctcgccatgaaagccgcgctagaggaatggagacactggc
ttgagggcgcaaaacaccctttcatcgtcatcactgatcacaagaacctagaatacatcc
ggtcttgtaaacgtctgaatcctagacaggcaagatgggcgctgtttttcacccgatttg
acttccaagtcacctatatccctggttcaaaaaacatcaaagcagatgctctgtcccgcc
tctcagacgatgagacctctgaaatccatgatgaacccataatcaaagatcctctaattg
tcgctcccatccagtgggatatagaacaggagatccttcaagccgccgaaaataatcctt
ctcagcagccctgtccagagaataaaatctttgttcccccgtcgcttcgagaaagactca
tctccgaggtacatgaccaccccagttccggtcacccaggcagcacagccaccgtgcaaa
tgattcaatcccgctactggtggtcatccatacacaaggatgtaatcaacttcattaaca
aatgctcaccctgtcagatgtccaaacactcccgtcaccgtccagctggattactccaac
ccctggaggtgccacatcgtccctggtcacacatcgctatagatttcatcaccgatttac
ccatatctcagggcaaaaccaccatcctcacagtagtggaccgattttcaaaatcctgcc
gccttattcccatttccaaactgcccacagccatggaaacggccgagttactctgcgagt
gtgtgtttcggtactatggtctccccgaagacatcgtgtcggatagaggtccccagttta
catcccgactctggtcagcattctttaaaaatctccaaatcaacgttagcctaacatccg
gctatcatccccaatccaacgggcagacagagcgcttgaaccaagaaatcggccgattcc
tccgcacgtattgtcattcgaaccagaacgaatgggccaaatttttgatgtgggcagaat
atgctcagaactccctcagaaaggcatctactggattaaccccatttcaatgcgtgctgg
gcttccaacctccgctctttccctggtccggcgagacctctgaactccctgcggtggata
cctggtttaaaaactgcgaagaggtctggaacgcagctcacactcacctctctcacgccg
taaggcgtttcaaggaacaagccgatcgacaccgacgtcctggtcccatgtattccccag
gacaatgggtatggctttccacccgcgacttacgcctcaagctgccctgcaagaaactca
gtcccaggtacgtgggtcctttccagatagaaagacaaatatctcctgtttcgttcagac
tgacactccctaatcattttcgtatttccccaactttccatgtctctctgctcaagcctg
ctgctggtccagccgagacggatagggaggtggcagccggtgaacagggtcccccgcctc
tcatgatcgatggcgaagaggcttaccagatccacgagatcctgagatccagacgccggg
gcggacaactccaatatctcgttgattgggaggggtacggtccggaggagagatcttgga
ttaaccgcaaggacatcctcgacaccacactactggaagagttccactcacaacatccgg
agatgccggcccctcgcccccgtggaagaccccggcgtcgagaattgcctcacttcagga
gccgttcgttgggggggggctctgtcaccgactcggtcccagtcattcccctcgctgacc
agcagaggtcaccatctccggacttctaaccattacgtcatccttctcactcagatccca
gcacacctgttctccatctcactaatgacccacgtaccacatataagcagctcacacaca
cacttcattgcgaagtcttgtttagccccggccagcatttctgagcgttctatcctgcct
gatctcccgtttaccacttcagcccgtttctcgactctgctctgtcttctgcctgccctt
gacctaaagcctgattacacggactctgattctcgctgcctgcccctgactaaagcctgt
attacggactctgaaccacgctgcctgcccttgactcaagcctggtaatcactctgcctc
tgttatctgctaatcatcgttgagttgtatgttgtatgttcgcacagccgtgcgaggtgt
tgatgtttaagtgtgacttaataaatactgcaaaatggatccctccgtgtcagtctcccc
gttacagaattgttatttaaatgatt
>TE_00001060_INT_s_2_s_2_s_2#CLASSI/LTR
tgtcaccgactcggtcccagtcattcccctcgctggccagcagaggtcaccatctccgga
cttctaaccattacgtcatcctttcactctgattccagcacacctgttctccatttcgct
aatgacccacgtaccctttataagcagctcacactctctcttctttgcgaagtcttgttt
agccccggccagcatttctgagcgttctatcctgcctgatctcccgtttactacttcagc
ccgtttcttgactctgctctgtcttctgcctgcccttgaccaaagcctgttacacggact
ctgattctcgctgcctgcccttgactaaagcctgttacacggactctgaatcacgctgcc
tgcctttgacccatgcctggtaatcactctgtgtctgttatctccagctcattctcgttg
atttgtatgttgtttgttcgcacagtcgtgcgtgttgtatgttgtttaagtgtgacttaa
taaatactgcaaaatggatccctccgtgtcagtctccccgttacagaagacttcgcccaa
catggatcccgcagccatccaggttttgtctcacgaagtcacagctcaagctcaggtatt
gtccactcatcaacagcaactaacgcacttatctcagttgacagacgaacttgtgaaaat
ccctgcaaaacctgcaagctgctgccactgcgcaactcaccgccaactactctcggagtc
cacctgttgttgcacaacccccgatggtttccggagttcgattggcttttcctgacaagt
tctcaggtaacccagcaaaatgtaaaggctttctgttgcaatgtaaactgtttatcgccc
aacagccccatctgtttaaggatgagaatgggaaaattgcttttgtgtgctcattgctca
ctgggaaagcgttagactgggctactgcagtttggccagacagtaccccgatatttccct
cgtttaatgactttctcaaacgtttttgcactgtgttcgatcatcctgagggtggtcgta
atgctggcgaggagctattgtttatccaacagggagatcgctctgcagctgagttcgccc
tgcatttccgcactctggcagcgcaaactggctgggctgatgatccgcttgctacgctct
acagaaaggctctgaaaccagaattgcagcgagagatggcatgtcgtgacgagggaaaaa
cactggatcagctgattgaactttccataaggttagacactctcctccgcactcgtaatc
cgctgtgctcaattgcttccagtcctgtatcccctgaaacctccgctgaacccatgcaat
tgggtagaacccgcctgaatcctgaggagcgagaacgacggaggagaaatcacctgtgca
tttattgcggacttccaggtcatactaaggttttatgtcccaacaagcctctccctaaaa
ccctttcggtgagtgctaccactatgttcactaccactaatgatgttgtgagtctacctg
tcagtttgagacacaatggagatgagattgtgactatggccatgatcgattcaggagccg
ctggtaactttattgattacacgtttgctatcactcactccattcctttaacctcctgtg
attcctccctagccatcactgctgtagacgggcgccctttgggagagggacgtataaaat
tccagactctgccaatctttcttcaaacaggctctctccatgaagaggagatttcccttc
ttgccatcgactcccctcgacactctgtaatttttgggttaccatggttacaactgcatg
accctcaagtttcttggagaactggtgagatcattaaatggagcgatcagtgctttaccc
agtgtctgcattctgtttcccctgtccagatcaacacgattaccagcaccgaagactctg
aactctgtcatgttcctgatgcttatcacgatttaactgaggcttttaataagcagaagg
ctaccaagctccctcctcatcgtgaaaatgactgtgccatcgagtgctacccggcaccac
cccccttgtggtcgcattttccctctctctcaacctgagactgaagctatgaatacttac
atctctgaggagctagagaagggctttattcgaccatctacttcacctgcttcagctggg
tttttcttcgtgaagaagaaggatggcagtttacgcccctgcattgattaccgaggcttg
aatgagatcactgtcaaatatcgctatcccttaccattggtttcagccgcccttgaacaa
ctccgctccgcccagtatttcactaagttggacctccgtagtgcatataacctcatccgc
atccgacagggagacgagtggaaaaccgggttctctacaatcgacggccactacgagtac
ctcgttatgcccttcggcctagcaaacagtccttccgtgttccaggcttttgtaaatgag
atatttcgagacatgctcaaccaatgggtcatagtgtatattgacgacatcttggtctac
tccaattcgttatctgagcatattcagcacgtccgggcggtgctcaaacgcctcattcag
aaccagttgtatgctaaaatttccaagtgcgagttccatcagacctgtatctcgttcctg
ggttacatcatcagtcccgagggcgtggccatggatcagcagaaggtcgattcagtgatg
caatggccacaacccgaaactatccgacaactgcaacgattcctgggctttgctaatttc
tatcggcgctttataagaaactttagttcagttgctgctccacttaccgccatggttaag
gccaataatgctcgccttaagtggaacccagacgctgttcgagcattcacccagctcaaa
actcggttctccagtgcacccattctgcgtcatcctgatccctagcaaccttttgtggtt
gaaattgacgcatcaaacactggcattggagccattctgtcccagagatccctatttact
aagaagctccatccctgtgctttctattctcgcaagctcaactccgctgagaggaactat
gatgtgggaaaccgtgaactcctcgctatgaaggctgctttagaggagtggagacattgg
cttgagggcgccaaacatcctttcatcgtcatcacagatcataaaaacctggaatacatt
cgatcctgtaaacgtctgaaccctagacaggcaagatgggctttgtttttcacccgcttt
gactttcaagtcacctatatccctggctcgaagaacattaaggcagatgctctgtcccgc
ctctcagacgatgagacctctgataacggtgatgagcccattctcaaagatcctctgatt
gtcgctcccattcagtgggatatcgagcatgagattcttcaagcctctgaacacagttcc
tttccacagtcctgtcctgagaataagatctttgttcccccgtcacttcgtgagagactc
atctccgaggtacatgaccaccccagttccggtcatccaggcagcactgccacagtacaa
ttgattcaatcccgctactggtggtcatctatacacaaggacgtcatcaatttcattaat
aaatgctcaccctgtcagatgtccaaacactcccgtcaccgtccagctggattgctccaa
cccctggaggtgccacgtcgtccctggtcacacattgccatagatttcgtcaccgattta
cctgtatctcaaggcaataccaccatcctcactgttgtggaccgattttctaaatcctgt
cgcctcattcccatatccaaactgcctacagccatggaaacggccgaattgctctgcgag
tttgtgttccggtattatggtctccctgaagacatcgtgtcggattgaggtccccagttt
acctcccgactctggtccgccttctttaagaacctccaagtaaacgttagcctaacatcc
ggctattatccccaatccaacggtcaaacagagcgcttgaaccaggagatcggcagattc
ctccgcacgtactgtcattcgaatcaggctgaatgggctaaatttcttatgtgggcagaa
tatgctcagaactctctgagaaaggcatcaacaggtttgactccatttcagtgcgtgctg
ggcttccaacctcctctctttccctggtccggcgagacctctgaactccctgctgtggat
acttggtttaaaagttgcgaggaggtctggaacgcagctcacactcatctctctcacgcc
gtacggcgtttcaaggaacaagccgatcgacaccgacgtcctggtcccatgtattcccca
ggacaatgggtatggctttccacccgtgacttacgcctcaggctgccctgcaagaagctc
agtcccaggtacgtgggtcctttccagatagatagacaaatatctcctgtttcgttccga
ctgacactccctaatcattttcgtatttctcccactttccatgtctctctgctcaagcct
gctgctggtccagccgaggcggatagggaggtggcagccggtgaacagggtcccccgcct
ctcatgatcgatggagaggaggcctaccagatccacgagatcctgagatccagacgccgg
ggtggacaactccaatatctcgttgattgggaggggtacggcccggaggaaagatcttgg
atcaaccgcaaggacattcttgactccacactactggaagagttccacttacaacatccg
gatatgccggcccctcgcccccgtggaagaccccggcgtcgagacttgcctcacttcagg
agccgttcgttggggggggctctgtcaccgactcggtcccagtcattcccctcgctggcc
agcagaggtcaccatctccggacttctaaccattacgtcatcctttcactctgattccag
cacacctgttctccatttcactaatgacccactttctaaataagcagctcacacacacac
ttctttgcgaagtcttgtttagccccggccagcatttctgagcgttctatcctgcctgat
ctcccgtttactacttcagcccgtttcttgactctgctctgtcttctgcctgcccttgac
caaagcctgttacacggactctgattctcgctgcctgcccctgactaaagcctgttacac
ggactctgaatcacgctgcctgcctttgacccatgcctggtaatcactctgcctctgtat
ctgctaatcatcgttgagttgtatgttgtatgttcgcacagccgtgcgaggtgttgatgt
ttaagtgtgacttaataaatactgcaaaatggatccctccgtgtcagtctccccgttac
>TE_00001066_INT#CLASSI/LTR
gtaagggaccgagggtcaaaggaaacagaacacaagccaaaaatcctccacttgagattt
attctcaacaaataggacataagtcctcaaattaatataatttaacaaaaaagaaagtaa
aggaacatgaggccaacataaccaaccaacacaaaatgacctgctacaatgaagaacagc
caggcttataaagaaaaggatgagctcatttaaattacaaagggataaagacaaaaattc
acattactacatacatcacaaaaacaaaataaatgcaataacaacattaccacaaaaata
ataaaatcaaacattaaccaatataaacaaattaacaaaatcaatacataaatatttgat
caaagaggatatctaaaataacttctccccctgcattattcaagcggttggtttgcccgg
gcggaaccattttgcataaatccggcgttcccgcccggactccaatctttgccgcaccgg
aagccacccggccaccactttctgtctccagcgcaccactcggtaactcaaaagaaacaa
acattaatcatacaacgaaactaatttgtgtgcactccaaattaatttagtagtaacaaa
aatgtatggtttctataaataaagcacaagaaagaaactaatgtgtgttgtgatttgtat
aatagatatggagaaagaaactataaaatgaaatgtcatgtctgcataactgtgaatatg
tttgcatggttgcgtgtgtgtatgtgtggttgtgtgtgtgtggttgtgtgtgtgtgtgtg
taaatacgcacgctgttacacagaactgtgcggccaacctttcaggccgtcacactctcc
ccctcttccagaacttcactagagcatcgggacaggtagtcagcagtaacattagttttt
cccggcacatgttgtactttgaaactgaatggctgcattgcaagataccatctcgttatc
cgcccatttgtgtccttcattttctctaaccactgcaatgccttgtgatcggtctccaag
acaaactctccacccaacagatagtacctcaaagaatccaaagcccacttcacggccaaa
cactctttttcaatggtagagtaacgcatctcccttgggaacaactttcggctgataaag
gcaacgggtcgtctggcttcaggcataccctgcaagagaacggcacctaggcccctctct
gaggcatcagtctgtacaacaaatggaaggttaaagtcaggattataaagtacagcattg
gtcgttaaagctccctggatgtctcggaaagctttcaatttgtcctcagtccactgcaac
tgattcgggcaacgtgtccccaccatatctgtcaacgtggcagctctactggaaaaattg
ggtatgaatcgatggtaaaaccctgccatacctaagaaagatcgcaaatccttgcgtgtt
tgtggcacaggacacttctccagagcttggatcttccctatttgcggtcggaccatccct
tgacctatgacatagcccaaatattcagtttctctcttggccacagcacatttcttcgga
ttaacagtcaggcctgcactctgaagacgcctcatcacctcttgaagattctgcacgtgt
tcatcccaggtgttgctgtacacaacaatatcatcaatatatgcagctgcaaaagtcaat
ccatgcaataccttatccattaatctctggaacgtcgcaccagctccatgcaatccaaag
ggtaacaccttaaaatgaaataggccccatggtgttctgaaggcagtgagcggcctagaa
gacaaggtcagggaaatctgccaatagcctttagaaagatccattgtcgttatatattgg
gcttgtcccaatcggtcaatcagatcactaatacgaggagtaggataagaatcaaattta
gaaactgaattcagatacctgaagtcaatacaaaatcgaatactcccgtctttcttgggc
acgaggacaaccggatgacaccactcactgtgggatggctcaataattcccagatgtaac
atcatttccacttcttccttcaacttctcctgcagtcgctcaggcactctgtaacttcga
cgtctcacaacagcctcaggtttcaagactatatcatgctggattagtttggtaaagcct
gggaattcagaaaacacatcagaagtgcaaactgctctcacttgcgactgttgtgcctca
gacagatgatctagttcaagatctcccacatttggctcaggcaaatactgctcatctgat
tcctcctctccgactcgacagaccattagagaccttaactctcctttagctcgaggggtc
cactcttttaacaggttaacatgcagaactcgactggctcgtgcttgacccggtgtaaag
atctcataagttgtgggactgagtttcctcttaacgtcaaaagggccttgccatttagcc
aacagcttactttcctcagtaggcaacatcacaagtaccttctggccaacttgtaaattt
ctctctcgagccgcagggtcataccaaagacgttgctgttctttagctttagtcaggttg
gtttgggccaaactggccattttctcaaagcgttccctcatctgtaaaacataggagaca
acattattgggctctttctgatcaggactgtcttcccatacctctttgagcagagccagt
gggccccgaacatcacgaccgtatagcaactcaaagggagagaagcctgtagaagattgg
ggaacttctctataagcaaatagaagatagggcagccactggtcccaatcctggccggtc
tcagttacaaatttcctgagcatctgtttcaacgtctgattgaatcgttcggtcaaccca
tcagtttgaggatgataaggggtagttcgtatgctcttaatgcccagaagccggtaaacc
tgttttagcagtgttgacataaaattggtaccctggtcagttaagatttccatggggaaa
ccaactctggaaaataactggaccagtgaagtagcaacagatttcgctttcacagacctt
aagggaaatacctctgggtatcttgtggcataatcagttatcaccaacatgaaccggtta
cctgatcgactcttttcaagaggtccgacaacatccatcccaagcctttcaaatggggtg
gtgataataggaaggggttgtaacggtgctttcctaggtcgctggagtgagactttttgg
cagacaggacaacttttgcagaactgggctacatctccttccaagccaggccaatagaaa
taccttttgattcgagcaatggtcttattcttccccaggtggccagcccaaggaacagag
tggctcagatgtaatacaacctctcgaacacactgcggaaccaccaactgtctccgtggc
ccaatctggcgataaagtatccccttgatcctcacaaacgtcacagtcttgtcatcctca
ggtttctcctcctcagcatctacagatctactcaaacactccttcaggctgatatcactc
tgttgcatctggatgatgtctgttggcaactggaagttaacaggcaaatgacatgagaca
gaaggtttaaaggcattgtgttttaccttttctctgatcttctccctccttgtctttctc
ctctttgccacgccagtctctatttcggtctcaaagaaaggtaatgtactcaatgtatgc
acatgttcttcatttggtttcgccattgatcgggtgactaccatattacactcctgtgct
ggatgcaacaattcaaataatacaggtagatcacgacccagaattattgggaaaggtaag
ctgtcagacacgcccaccttcagcacatatgcttgcccttttaccttcatactgatactg
gctgtgggcagcaacctctcatctccatgcacacaacgaatgggcagctgatttctctgg
tcgatcaaagccggtggcacaaatctcctgtccatcagagtctgatcactgccagtatct
attaaagcagacaatagtttaccatccgtctccacaacagtcatccttaaagcggttgaa
tcagctgggatagggtttttcttggggacaaaacacagatgcatagactgtacagaattc
tttggacaatttggtttgatgtgcccttcttgcccacacatatggcatattggcggccgt
cttgacgtcagactcaaattgccaggtgctttaccaaagtaaggtttaccttgtccctct
gtcttctgtcggccctgccccatactaatagagcgattctcaccaccagacttaaatgtc
caaggcttactccttcctctagctgccacaaacacatcagcccatgacgctgcctccgaa
gcagatccagggtcacgttcccttatccacacctgcagttcaggggagagcattctgagg
tactgttcaagtataatagcttcactcacctcttctacagtcttccccttaggttgaatc
catttagtaaacagctctttaagacggctataaagctcctttggactttcggatggatta
acagccagagaacgaaacctttgtcgatatgtttcaacattgatgtcatatttcttcaga
atagcagacttaactttatcataatcagctgactctgtcacttccatattaacataggct
gctctggccttaccagtcaacagtggaatcaggtgccagacccagtcactcctgttccat
ctacaagcaacagcaatccgttcaaaggtgactagaaagtgctccacatcgtcagtctca
tttaacttttccagcctaggcactagagaggggggcaggactatgttatccacagtttga
tcagaattattctgacgtacctgggtcactggcagtccatctgcatttagcgggtttgca
tcagaccatcctgaggcctcttgatcatcatcaagcagatgagtggttggagaagtgcgg
gcttgaacctccatctgtagcaaactaaattggtgctggagagctttaaagcgtcgctcc
tgatccacatactccctctgtctgtccatctcacggcactctgtcctggccatgtgtgct
cttagtaagcttgcaagttcagccactgaaacttcagttacctctgctggctttcctcca
acagcctcttcagccaccacttggacttcctcttcatcattatcttctccttgatgcaga
gatgggttctttttcttggttacacgactcataatgaataagggggggggggggggggag
agaaaaaaaactgccacgaggggcaaatagactggcttgtgttctaaaccaaactcaaca
tcccacttcttctgacaccatctgtaagggaccgagggtcaaaggaaacagaacacaagc
caaaaatcctccacttgagatttattctcaacaaataggacataagtcctcaaattaata
taatttaacaaaaaagaaagtaaaggaacatgaggccaacataaccaaccaacacaaaat
gacctgctacaa
>TE_00001073_LTR#CLASSI/LTR
gtagcggtatttggctaataaagtgggttgggcgccaggggttgaaagaccccactacag
tttcttaaataattcaattaaatgaaaatttaagtttcaacagatgcatgatttaataaa
aaccaaatcagatattcaatcatgcaacagatcaatgaattaataaagaagaaaacaaaa
agaacaaactttaacttcaacacattgtaagtaaatctataaaccaaacaaacttaaatt
tccaggcccaggcacaatacctattaattaccttttacaaacaaaaccatcaacgggtga
tacatcaaccaaccataaagaaataaatcaaataaaccacttctaaatatacaacaacca
atattaatcaaattcccacaaacataatatttcaagttcaaatcaaatcaatcacacatt
caagaacttatagaactcagttgtacactttacacatagtagatattccatttgtgcacg
ctgaatcaattgcacattcaatgcacttgaaatgtctcttagttcgtatacgctaaagta
gattttccatttgtgcacgctgaagtaatcgggtaattaatgcactctgaaatgtctctc
agttcgtaaacgctaaagtagattttccatttgtgcacgctgaagtaatcgggtaattaa
tgcactctgaaatgtctctcaattcgtatacgctaaagtagattttccatttgtgcacgt
tgaagcaatcgtgaacgcaatgcacattcatatggttactctaccatctcattaaatctt
ttggacatacatacacatatacaagttaaccaaaacaatataaatcaaagaagaaacatt
tgcttacccgatcacccgtcgatgctactgggcccagaaaactgcaacacaaatcccgat
cacgatagtgatcaaacattcaaacaaaaagaaagaaaaaacccaaaacaaataggcaac
tcgagcgccaaaaaacaaaataaacccgcgcctcactccacaaacaaacccgagcgcata
atacgttcaccatgcatcgcaaatacaacctccgccaaaatcataaactcttccattcat
aaatgttgccgcttcaacgtccgcatcaaaaacatactcgcactttcgatgccgtgacca
acttcaaagaacactgccactacctcagagcaagaccacgcagcacgaaaacacatattg
agctacaaaaaacggactcaaagcaacaagtacgcagtgcgctctcaacacacacacaca
cactcagtcagcatgacctctcagtgacccggaatcacctgcatgctgactgcgtgataa
ggaatgaatgagagagagcgagaaacccatccaaggcgctctaaataacgttgcatcagc
tgacagcagtaacccaatcagacgtcactcatataataataaggaaaattctaatgacga
tcgtcac
>TE_00001086_INT#CLASSI/LTR
cttgagcagagagacatggaaagtgggggaaatacgagaatgattagggagtgtcagtct
gaacgaaacaggagatatttgtctttcaatctggaaaggacccacgtacctgggactgag
cttcttgcagggcagcttgaggcgtaagtcgcgggtggaaagccatacccattgtcctgg
ggaatacatgggaccaggacgtcggtgtcgatcggcttgttccttgaaacgccgtacggc
gtgagagaggtgagtgtgagctgcgttccagacctcttcgcagtttttaaaccaggtatc
caccgcagggagttcagaggtctcgccggaccagggaaagagaggaggttggaagcccag
cacgcattgaaatggggttaatccagtagatgcctttctgagggagttctgagcatattc
tgcccacatcaaaaatttggcccattcgttctggttcgaatgacagtacgtgcggaggaa
tctgccgatttcttggttcaagcgctctgtctgcccgttggattggggatgatagccgga
tgttaggctaacgttgatttggaggtttttaaagaatgctgaccagagtcgggatgtaaa
ctggggacctctatccgacacgatgtcttcggggagaccatagtaccggaacacacactc
gcagagtaactcagccgtttccatggctgtaggcagtttggagatggggataaggcggca
ggattttgaaaatcggtccactactgtgaggatggtggttttgccctgagatatgggtaa
atcggtgatgaaatctatagcgatgtgtgaccaggggcgatgtggcacctccaggggttg
gagtaatccagctggacggtgacgggagtgtttggacatctgacagggtgagcatttatt
gatgaagttgattacatccttgtgtatggatgaccaccagtagcgggattgaatcatttg
tacggtggctgtgctgcctgggtgaccggaactggggtggtcatgtacctcggagatgag
tctttctcgaagtgacgggggaacaaagattttattctctggacagggctgctgagatgg
attattctcggcggcttgaaggatctcctgttcgatatcccactggataggagcgacaat
tagagggtctttaattatgggttcatcatggaattcagaggtctcatagtctgagaggcg
ggacagagcatctgctttgatgttttttgagccagggatataggtgacttggaagtcaaa
tcgggtgaaaaacagcgcccatcttgcctgtctaggattcagacgtttacaggaccgaat
atattctaggtttttgtgatcggtgatgacgatgaaagggtgttttgcgccctcaagcca
gtgtctccattcttctagcgcggctttcatggcgaggagttctcggtttcccacatcgta
gttccgttcagcggagttgagcttgcgagaatagaaggcacagggatggagcttcttagt
cactagggatcgttgggacaggatggctccaattccagtgttggacgcgtcaattttgac
tacaaagggttgctcgggatcaggatgacgcagaatgggtgcactggagaagcgagtctt
tagctgggtaaatgctcggacagcgtctgggttccatttaaggcgagcattgttggcttt
taccatggcggtcaatggggcagcgactgaactgaagtttcttatgaagcgcctgtagaa
gttagcaaagcccagaaatcgttgtagttgtctgatggtttcgggttgtggccattgtgt
cacggagtcgaccatttgctggtccatggccacgccttctggactgataatgtaaccaag
gaatgagatgcaggtctggtggaattcgcacttggagctctttgcatacagctggttttg
aatgaggcgtttgagcactgcccggacatgctggatatgctcagattgcgaattggagta
gaccaggatgtcgtcaatatacactatgacccacttgttgagcatgtctctaaatatctc
atttacaaatgcctggaacacggaaggactgtttgctaggccgaagggcataacgaggta
ttcgtagtggccgtcaattgtagagaacccggttttccactcgtctccctgtcgtatgcg
gatgagattatatgcactacggaggtccaacttagtgaaatactgggcggatcggagttg
ctcaagggcggcaggaaccaatggcaatgggtagcggtatttgactgtgatctcatttaa
gcctcggtaatcaatgcatgggcgcaagctgccatccttcttcttgacgaagaaaaaccc
tgctgaagcgggtgaagtagatggtcgaataaagcccttctctagctcctcagagatgta
actcttcatagcttcagtttcaggttgtgagagagggaagatgcgaccacgagggggcgt
ggtgccgggtagcagctcaatggcacagtcattttcacgatgaggagggagcttggtagc
cttctgcttattaaatgcctcaattaaatcgtgataagcatcaggaacatgacggagttc
agagtcttcggtcttgttaattgtgttgatctggacaggggaaacagagtgcagacattg
ggtaaagcattgattgctccattttgtgatctcaccagttctccaagagacttgagggtc
atgctgttgtagccatggtaacccaagaattacagagtgtttaggggagttgatggcaag
aagggaaatttcctcttcatggagagagcctgtttgaagtaagattggcagggtctggaa
ttttatacgtccttctcccaaagggcgcccgtctacagcagtgatggctatggaggaatc
acaggaggttaaaggaatggagtgagtggtggcaaacgtgtaatcaataaagttaccagc
ggctcctgaatctatcatggccatagtctcaatctcatctccatcgtttctcaaagtgac
aggcagattcacaacattattagtggtagtgaacatagtggttgcactcaccgagagggt
tttagggagaggcttgttgggacataaaatcttcgtatgacctggaagtccgcagtaaat
gcacaggtgatttcttctccgtcgttctcgctcttctgggttcaggcgggttctacccaa
ttgcatgggttcagcggaggtttcaggggatacaggactggaagcaattgagtcttagag
cctttctgtagagcgtggcaagcggatcatcagcccagccagtttgcgctgccagagtgc
ggaactgcagggcgaactcagccgcggagcgatctctctgttggatgcacaatagctcct
cgccagcgttacgaccaccctctggatgatcgaacacagtgcagaaacgtttgaaaaagt
cattaaacgagggaaatatcggggtactgtctggccaaactgcagtagcccagtctagcg
ccttcccagtgagcagggagcacacaaaagcaattttcccattctcgtccttaaacagat
gaggctgttgggcgataaacagtttacattgcagtaggaagcctttacattttgctgggt
tacctgagaacttgtcaggaaaagccaatcgaactccggaagtcatcgggggttgtgcaa
caacaagtggacttggagagtagttggcggtgggttgcgcagtggcagcagcttgcaggt
tttgtagggatttcaccagttcgtctgttaactgcgttagatgtgttagttgttgttggt
gtgttgacaatacctgagcttgtgttgtgacttcgtgagacaaaacctggatggctgcgg
gatccgtgttgggcgaagtctt
>TE_00001088_LTR#CLASSI/LTR
tgtaagaatggtttttaaaccacagcggttcgaactgtagttctgccgagtgactaaaaa
gtatcagcatgatggtaaaaaactgtacatttctagtcaaaccattcttctgcaatctca
taccaaaaacggaaataagggcagtattaatagctataaatgtgggagagcgttgatatt
atgtgattgtattgtattgcaatatggaacaattaagtgttgatgttaaatcaaaagtaa
ttcacaaatacttgaaaatgaaatgatttaatgacaataattctctatggttacaactga
attaattacaaaatactgtataaaatgataaaatatgaaatgataaaacatatgatataa
attgtacccagcttaaatgtaaaattaaagttaccagaggtagaaggagagacacagggg
gagggagagagagacaaagagagcaggcccagattagcctgattgcagtagagtcagaga
agatagactccagaggaggagaggagcagagcaggagagaacaggccaggaaaagagagg
gcaggaaaagagacagagccagagtttaccacctattttgtatctttcttgaccatgtga
ctaaagcccaaatgctgagacattcaaactgaccaatcaacatgtgaccacatcataaaa
cccccaaagtccacacaacaggccctgatcttatcagtatctgcctttgtagtcagtatg
gaccttcttgagtcaaaaagacatgttttgtcatataaacaaatgcatatgataatttag
cctcttac
>TE_00001097_LTR_s_1#CLASSI/LTR
tgttacgaccccctcgttttgagtcgcaacataaaagagttcggacaacaaaagaatgta
tatgcaacttatttattatacataaaactaaatagaacaacaaatcaacaaacaaacgtc
taggggaaaaataaagaaaataactactttaactacacaaataaataatgctaaacaaaa
ccataaggttgcagaaatgaagagatgatctgaacacgaggacggcccgtagccacaccg
tcctccagaagctagcactcaaaacccttttatatggtttgagccaattggtgacaacca
ggcacccaatcaggatctgccacatccatactgaagtcctggggtcgtcacacctcccac
tccaaaaggaggttccctaaagaaccgacaaaaacaactagtggaacaaacagaacataa
accaactaaattgaaatttacaataacaggagtactcatctccataaatctcactccagt
tttctccccgactcctgggccctaggaaatcagagtaaagactagagatagaaaatgaga
gagagacagaatcgagagagagagagagagagagagagagagagagagagagaaagacaa
acaaaagatatgcccaacctaatgggacattttacactcttgagagagcgtcagcaatca
ggttgtctttgccacgaatatgtttaatcagcagagagaatggttgcaatataaggctcc
atctcataatccgctggttctttccacgcattcgatccaagaaagttaaaggattatggt
ctgtatagatgacaataggaccacaaactgaactcaaatagacctcaaagtgttgaacag
ccaacacaagagctaaagcctctttttccactgtggaatagacctgctgatgacaattga
atttttttgaaaaataactgactggatgctcaactcctttgtcatcttcctgaagaagaa
ctgcaccagcaccaaaagcactagcgtccaccgctagaagaaaaggtttctcaaagtttg
gtgcagtcaacaccggagcattagctaaaagagatttagcattatcaaaagcacattgac
actgcactgaccaatggaaaggtctttttgggctcaataaatctgtcagaggggcaacaa
catctgcaaaattcttacaaaaacctctatagtaacccaccattccgagaaaacgcctta
actcacgacgagtagtgggagtgggaaaactagagatggcttcaactttagcagtaatag
gacgaacgcaccctctgccaaccaccttacccaaataagtcactgtagccttaccaaact
cacacttggcaagattaacagtcaagttagctttagctaaacgttcaaacagttctctaa
tttgtgctagatgttctgaccaagtagaactgtacagcacaacatcatccaggtaggctt
cacatccctgcatccctgataacactcgatttaccagacgttgaaaagtcgctggagcat
ttcgaactccaaaaggcattactgtgtactgtaggaaactgtctggtgtaataaaagcag
acaattccttagcacgagatgttaacggcacttgccaatatccttttaaaagatcaaact
tactcacaaactgtgcagatcctacccgatctacacaatcatcgattctgggtaaaggaa
aacaatcaggttttgtaagtgaattgagcttcctataatcagtacaaaacctataagatt
gatctgatttagtcactagaatgcagggggagctccacgaactaaaactgggttctgcta
atcggtgagcaagcaaatattccacttctttctcaaggagtttccttttaacaggattca
cccgatatggatgttgttttacaggtgaagccatcccaacatcaatgtcatgttgaatga
catgagtttgagtaggaacatcagaaaagatagaagggaatgaatttaccaactcaatga
tactggtcttctctggttcgcacaaatgagacagatgatgagagagattaacaagaaatt
ccgaattattcaggcgtccttccacaactcctcgtgaaggaccactcttttcatccagat
cagtagtcatgtccacagaagctcctgaaacactggagtcaagatcggaggtcacgacat
gtactgaaagagatgaaacagggctcaagtatggcttcagcaagttaacatggcaaacct
gtactttctttcgtcgatcaggtgtacttaaaagatagttgttattcgtgtaacacttta
ctatggtgtatggtccactaaacctagcctgaaacggactactcaaaacaggaagcaatg
ctaaaactttatcgccaacctgaaaacttcgaagtttaactttgcgatcaaacaacctct
gcatcttttcctgagacttacctagttttcgcaaagcgatagctcgagcttcataaagtc
gataacgaaaaccactgacataatctagaacattctcaggtggatcagtgatgttccatt
catcggctaaaacagcaatcgggcctcggactgtgtgtccgaacaccaactcattggggc
taaaaccagtgctctcttgaacaacttcacgaatagccaacaacatccaaggaagtccat
cctcccagtcacaatcaagttcaacacaataggatctcaaaagtgacttaagagtctggt
ggaacctttctaaacctccctgactctgaggatgataagcacttgagatattgtgtttaa
cttttagttgttgtagaacttttgaaaattgtcgggacataaaatttgaaccttgatcag
actgaatggtttttggaataccaaagatagacatgaaatttgtcaaagcctttaaaatcg
attttgttgtgatcgatctcaatggataagctgtaggatagcgtgtagactggcacatta
cagtaagcaaataagcatgtccggccttagatcggggtaaaggacccacacaatctatga
ttagatgttcaaaaggggtagtacaaacagcaatgggttgcaaaggagccaatggaatac
gttgattaggcttcccggtcatttgacagttgtgacaagaccgtatgtatttagtcacat
ctttcttaagtctaggccaataaaattccctcaaaatcctatcacatgtctttcttaccc
ccgtatgaccagcagggccttggtgtgacagccttaagacatcatgacgaaaaattgaag
gaaccacaatttggatcctaggatcaagagaagagtcagaagacataggctgttgtctgc
aaagcaacccatcccgaagaatataagacgtggagactttgttttctccaccagcaccga
ctaaggaaaacatctcctgaacagcttcatccgcatgctgggcttttatcagctcagctc
gagtcacactatgaagtggagataacaaacaagtgttagcattagcatcacaaggtggac
tttcagaaagtgaaacaggcttttcaatatgtgcatcaacagatgtaatattgtgcacag
aagtctcttcatctactgtagtggtgttcacagtaccaggctctagtgaagagtctgtag
atgaaataaaagtatcactaagaacacttcccgtctcatccaacactcctctcttagtca
tcgctcgagttactgcacatgctgggaacaaatcagaacagtcaggaggcttattcaatc
cttcaacagaaggaaacactacaggtggaatttcaccatcaggtttctcccacacattac
caccagccaagtcatttccaagtataaaggtgacaccaggaataggaaggttagcacgaa
ctcctacaactacatcacctgttacaagtttggagttaaggtgaatgtggtgcaatggaa
cttccatgtagcccatttcaagccctctgaccagcacatgagacccagtagcagtacgtt
cagacaaaggcaaaagtccttgcatcaaaaatgactgtccagcacctgtatcacgaagaa
tacgaacaggaacaaattcatcagagtcaggcaaagaaacactaccatcagtaatgaatg
gcccaaaatccacactggtcttatcctccatttcactgatatttattttctcaatctgct
tagtgctaacattgtgattcacttttgaaatcaaaccaacaggtttaacagatttatctt
tcttttttaaaatagcacagtcagaaattttatgtccttgttttttacaataaaaacaaa
taatttcacctttttgacgtgtgagtgaaacattttcagcaggaactgacacaacatgct
gacgtgaaagcatctttttacttttactcatagaattcagctttaatctactcatatcat
ttacatgagcagtattctggtgagtgagagtaaattcatctgccataagtgcagcctcag
acagtttagtcactttatgctcattaagatacatggccacagcatttgggacacagcact
taaactcttcaagaagaatgagctctcgaagctcctccttagatttaatttttactgatg
agcaccagcggtcaaacagattttctttctctctagcaaactcaagaaaagtgcttttct
cagatttaaaatgagttctgaatttttgtcgataagcctcaggtgctaattcataagctt
gtaaaatagcggacttcacaatctcataatcgctactttgctctgtagtcaacgctgaat
acacatcctgtgctctccctatcaacacgcactgcaataataatgtccaaaaagtctttg
gccactttaatgactctgcaacacgttcaaaatgctgaaagtatttctctacttccctct
ccaaaaacggcggcactagcctaatgtttttgtgtacatcaaacacatttgactcagcag
ctgaaattacaggagcttgatgtgattttaatttcaattccagctcaagttttcgcaatt
gaaactctctttcctctcgctctttctgcaactccaactccattttccgcatttctaact
gttgttgcattttctttacttcaaaatcattctccaactctttctctttcaaagcacaaa
catcacgctcggctctaaatttttccgcatcaacacacagctgtttttcttgcaacgaca
tttcactaaactttgcatttagatcgacactacaaacaggagacgatacagactcatcag
gaataataggagctcttacctctaaaacgccgcgttcacaaagtgcgctcttcacagctt
tcatcagcgtttccttgagtttcttgtcattactcgttacctcaatatcaaaacgctccg
cgatctgcaacagttcctccttcgtacatctctccagtagtatctccgaaggaaatgcaa
agaaatcttcaataattgatgaagacgacatgactgccaacagcaaacgctctaacaaca
acaacaaagcgcgcacacactgaagcgcacgtgaaactagcgcctaacaactacaaatcc
catcagccacttcgccaggaacaataacagcagacgcgctcagtttacaaaaactcaccg
ttataagagattactataaactatagttactctattaatcggagggcatcgtaattaaca
aatacggaaaaaacaaagtgtcaccttatgaaaagaatgaaaatgagagacttcagttcc
tacctacacgaaatataactaacttaacctacctaatcttcaaaggtgtaccggactcgg
ggcggcttttaaacgctaagctcgaggacaattggcatagccaaaagcccgatgcgtacc
cccgacagagacttaataatctccatccagaataaccttcaaaaataaaaaaggcaaaat
aacaaactaaaataacaaatagtgtctcgatggaaggattacaaacccagctgagaacac
tctaactacctgaagtctactcatttacattggtgaacacaaacaaaatgcattacctta
tgtgtagttaaattatccggacgagcgcccaattttatgttacgaccccctcgttttgag
tcgcaacataaaagagttcggacaacaaaagaatgtatatgcaacttatttattatacat
aaaactaaatagaacaacaaatcaacaaacaaacgtctaggggaaaaataaagaaaataa
ctactttaactacacaaataaataatgctaaacaaaaccataaggttgcagaaatgaaga
gatgatctgaacacgaggacggcccgtagccacaccgtcctccagaagctagcactcaaa
acccttttatatggtttgagccaattggtgacaaccaggcacccaatcaggatctgccac
atccatactgaagtcctggggtcgtcac
>TE_00001099_LTR#CLASSII/TIR/PIFHARBINGER
ggggcctgtttcagaaaggaggttaagtgaaaactcagagtattttaaccctgaaatgag
agaaactctgggttttccgtttcaaaatggcaggtttgttaaactcgagaaagcagggta
agtcaagcctgtttctgaaagagaggtaactttaactcagagtcagttactgtggtaact
tactctgtgaatctaacctggtcagaagcaggttttattctctaaactcagagtttctgt
cggtctcctccccttttttaaagatgaagcggtatttctcgccttagccttacgtttcca
cacacctattttaatgctcattttggatacgtgcataaaaacgattgatagaaacgtcat
gatgcacataactttttaaaatatgcataaaaaaaacgtgcataactgagtaggataaac
ttttattcgatagaaaatgtgcgcataaactacgatggaaacacttttactgaacaaatt
acagtatgtacattaaaaaaaagatcatgatcatatgataatgaaaatgtgtgtgaatgg
acaaaccagcaggctgagcacactgtaacacgtcttaaatattgttttagtcattctaaa
atgccttaactgtttcagtattagtgtatattattaattacctccgagcgtctggagcgt
gtcaagagtctccgcgtctcatggcttcagacgcccccacgtgttcattgtgtttcagca
ttgtcttctgacatcgaggcgcaagtacattaattaggctaaataaagaattaattgacg
cagcttcttctaccacagtaaattctgtttttactgttgatatttggtgccagtttaatc
aggaagtgacgatttttttctctttgactcgttggatggaaacgctgttttattcgcatc
ttttatgcaatattccagttttgcacataaatttatgtaatatatttggatggaaacata
gctattgcctacattttagtcacacacagaagaacgtcatgtacgagaatggcttatcct
tttttaataaataattaaattaaattcaccttcgacatgcactgtaactagattaatggg
attattattctttctaaaaattatttttagtactgcttaccttctaaatgttatattaac
ctctatcacttgatcaataaaaaaggcagacacacaagtgcactgttaaatcatttaaaa
ctaataaatgtataaaaaagtttagaaaaaaaaatataaacgtcacaaattacattactt
attttattatacttaaatatttaaatacttaaaaagtaaaattaggcattaacttgagca
gctgttttcccacgctaactgtctcttcttcactgatggttgcttcttttcaaatatata
cactcatatttgctataactttgcatgagaacatcaagttcagctggagaaagaaatggt
gatctctttttataagatgttgccatagtcactcgtaatgtctgcgctccattgataatg
cctttttatagtcacggtgtgcgcgcttaactctgagttggtctactcgaagttgattga
cccaactcagatcagctgttctgaaaccgaaaactcagagtttttaatctctcggtaaat
caactcagagttcaagtttaaactctgagttgtttgaacctccttactgaaacaggccc
>TE_00001106_INT_s_0#CLASSI/LTR/GYPSY
ggggcggcagggcgggtgggccggcagggcagagccgggctgggccggcagggcaagagc
cgggctgggccggcagggcaagacgtctgggggggccggcagggcaagacgtctgggtgg
gccggcagggcaaggagccgggctggggccggcagggcaaggcgtctgggtggcgccggc
agggcaagacgtctgggtggtgtcggcagggcaaggagccgggctggggccggcagggca
agacgtcggtggtgccggcagggcaaggagccgggctggggccggcagggcaagacgtct
gggtggtgccggcagggcaaggagccgggctggcgccggcagggcaagacgtctgggtgg
cgccggcagggcaaggagccggactgggaccggcactgagcgcgctcggggctggagccg
acaggcgctctggggctggagccgacactggagggcgctctggggctggagccgacactg
gagggcgctctggggctggagccgacactggagggcgctctggggctggagccgacactg
ggggcgctctggggcgctctggggctgagccgacactggagggcgctctggggctggagc
cgacactggagggcgctctggggctggagccgacactggagggggagggcgctctggggc
tggagccgacactggagggcgctctggggctggagccgacactggagggcgctctggggc
tggagccgacactggagggcgctctggggctggagccgttgtggtggaggaggtctttct
cctccgacgcttccttggtctgggtggcggaagctggccacctcttcagacactgcagtt
actccactgcctgcaggactggtgcagtgtctgatgcgggtgcctcaggaggtgatgctg
cagccagggtggtaactgaaagggctgcagcaggttcgtcacctctgggtgggcgacagg
tgaggcagacccgtcttcctcctcctctccgttggtgggtcatcggaggactgggg
>TE_00001110_LTR#CLASSI/LTR
tgtagctgacgctgattggtcagcttgtaattttgtttattgttttgtatttcattattt
gaatgtgtattggtatatgtttgttactaatttctttgtttccggttggcttgagtggga
agtcacatgattctcattgattgatttaacctgcgagagtttgtatggtcactcaggata
gtgagatctcaatgcaagcacctgttaaatgctcctgcttattctacagctggttatcag
gccaacacggtaaactaaacattgttttatatattatttgtttattttgatgtccttttg
tttgtgtttgtgtgaaacatttggtttgtttatttgtttatcttttagttttcacggtgt
tcaataaaggaaatgcatgatggacatcagtatttggaagcgtggactgttttaataacc
ggcgggtagttac
>TE_00001111_INT#CLASSI/LTR
tgtaacagggttatattgtatctctccacttgcatacattaaaatactaatgagaaggaa
ggggttaacatttattcattgttttatatgtagagcgccccctctgttacctaaaaagaa
aggaaattcattgtagtatgtaggaggaagccattgcacgaggctggtagattagatctg
cgctcatttttctgttctaactgtttccacaataataaaatcgataaaagatatatcaga
gtgaatatttatttacacaacgcagaagagacgcaaaagactagttacattggtgccgtg
atcggtcttctaagcgatttcggaggcccagcgggacgcggacaatcgagtggcggtgct
cggcggacttcggaggcccagcgggacgcggacaattgagtggcggtgctcggcggcttc
ggaggcccggcgggacgcggacattcgagcggcggtgctcggcggacttcggaggcccgc
gggacgcggacaatcgagtggcggtgctcggcggacttcggaggcccagcgggacgcgga
cattcgagcggcggtgctcggcggatttcggaggcccagcgggacgcggacattcgagtg
gcggtgctcggcggacttcggaggcccagcgggacgcggacaatcgagtggcggtgctcg
gcggatttcggaggcccagcgggacgcggacaatcgagtggcggtgctcggcggatttcg
gaggcccagcgggacgcggacaatcgagtggcggtgctcggcggatttcggaggcccagc
gggacgcggacattcgagtggcggtgctcggagtgacacggacacttgagttttggtccc
tgcagacttcaaatcgtcgccgctaagcttagaagagaaaggtggttgtttacattttgc
acgcatttttataggctaacattacgaacactgaactgagttatgtgattaaatgagtgt
agactgatttactatatcatttaaggtgattttgacattatttttttcatatttcatggt
ttggtttcattactttaacaactgacttttacaggggatggaaaaatttaatactactgg
tttggggcgagggagaggggtgtgtcaaacaaattcaacgttttccatgggtaggggttt
tcctacacaccctttaacttccacgccgcgggtacgctctagttcttgtgaagcaaattc
acttaatggacctgatgaaaatgaatggaggtccccagctgttgagagaagtattcctgt
tgatttgttaactacagtggtaaaagaaataggtaaatctataagtgagaatatagtttc
ttgtctggaattgaggacaacaggttgtggggacggatcaagagtgggacacactggcac
tggagcgtcatttgatgctcaaaatttgaaactgatgttgcaatctgatgtaaaagagcc
agaatactatcgtggggacggctcagataaatgcactatacatgaatgggtggaattaat
gtctgtatatttgcgcaagcgtgagtatagtcaggaatgtcaggctgaggaagttttggg
taggttaatggggagagcacgtgatgttgttaaaattgctctccgcaactacctgaaaac
tgatttgagtactggtccaggacctatttatgacatcttgaagcagcatttcagtgaagc
ggcatactctgctatgccattagctgatttttacgccacattgcctcaaaagggagaaag
cccgtttgattattggatcaggctaaatagggcaatggatgttgcagaagactgtttgaa
agctcaaggaaaaaaacttgataattcgtctcaagaggtatcagtaatgtttgttagata
ctgcccggaccctcaattacagcttgtgttcaaatgcaaacctcaacaacagtggacagc
tgctgaaattcaagaaaggttggatgaatttcagagagaagccaaatatactcaaaatca
attgttatttttggctcagaaacaggaagctgtcagaccacctttgcattatgatcataa
tgaagcaagtagtctcgaatcgtcaatcgttaaagccagcattccacaagttcagcagtc
ttctgttcacaattctgttgaatccttagaacgcctgatctcgcgtctagaacgagtatt
ggaaaaggttcctggtgaaggggcaaaatctgcagagatacctgtgcgtacgagggtcaa
aactagagcagatgggaggggggagtgtaaagtatgtagggacgttaatcacacaacctc
ccaccattgtcgagcagatggactctgttttatatgctatgccccaaatcacacacgttt
tgagtgcccgaatgctgttgataaggggcgtgtcaaatcacagtcgacagcatatccttc
tggtcagcagggaaactaagtggcccgcatacagtggggagggatgcagggcctgataaa
attccccagtcaattgacaatgtggatctggaatccttatattctgctgtccgggaggat
actgatcaaaacgtgactgtaattcttcaaaatacacacaaactatcaatgcatgaggac
ttgttctatacagatgtcgtcttggagaacacactgactgttcggggtatgattgattgt
ggctcaatggcctgcactttgagtcctgtcgctttgtctaaattacaggaagctggggta
gttttaatgacgtcagatggggtgaccaaaccgtcagatgtagtactagttggctgtggt
ggattgagaacgcaaccaagtagtatggtcgatataaaaatgactgtttgtggatgtacg
gttctggttccgactttagttgtagacggccaaattgatgatctcattgtgggcagtaat
gtgataaaatatctgatcagtgagttgaaacaaacaggaaatatggttgaagagttgtca
tttgatgcgagcaacaattcagaccataacaaactaattcagttgctttcaaacgtcgag
agatggaagggatcgagtgttccggacaaggttgggacagtcagactgaagaggtcagta
acacttgagcctttgcgggagcatttagtgtgggctaaacttactgaattgaaaaacctg
tcagcgggtagtgcgattatagcggagccttgcagggcccgctcaagacctagaaatgtt
ctgattggccgtacagtggcaacattgtgggcagatggatgggtacctgttaaggtaata
aatccctctactgttcctattactttgagacgtaatgcaaagttggctgacatttatcct
tgtttggcattggaggattttgaggatgatttgacggttgataaggaagtgtcatactca
gtgggacaaaatgttaactatgcaaagcggcatgacaattcaagtgtcaacagtttgtca
gataccaatgtgacagaggaagactgtgagtttggagaaaagttaactgcattgggtctt
gcagatattgatctaggctcctgtcagttgtctactgaatggaaggcaaaactcgttgat
ctgattgcacggtatgagtgtatcttttcgaggcacagactcgattgcggtaaagcagag
ggttatgtgcatcgaataagactgagtgatgagagaccatttagactaccatgtagaagg
cttccgcctaatcagtacgacaagcttaggcaagctttgaatgagatggaagacagggag
attattaggaagtcatgtagtgagtatgcctccccgcttgttattgtttggaagagaaac
ggagatttaagactctgtaccgattttaggtgcctcaatgctcggacgattaaagatgca
catccgttgccacatcaggctgatgctttagctgcactgggtgggaatgtttttttctcc
actatggacttgacatctgggtattacaatgttgaagtgcatgaggaagacaggaagtac
actgctttcacatctccctttgggttttatgagtataaccgtcttcctcagggactttgt
aatagcccagcgacgtttatgcgaatgatgctcggaatttttggtgatcaaaatttctta
agccttctctgttatttggatgatgtgcttgtttttgctccgaacgaagagttgggctta
aagagattagagttggtttttgagcgtctgaaaacacataacttgaaattggcaccaaag
aaatgtcactttatgcgaagatctgtaaagttccttggtcatctagttagtgaggcaggt
gtagcttcagatccagataaaataaaagtgattacggaaatgactgagtcggatctcatg
gatgataagactggggcaccatctcaacaaaagatacgttcttttcttgggatggtagtg
tattatcagcagtttatagagcagtgttcagtgattgcgaggcctctgtttcagttgact
gctggtccgaagggtcataaatgcaaaaagagtaaggggaagattgcttggaagagaacg
cttactgcagatgattggactgatgattgtagacgggcatttggtcagctcaagcaggcc
ttgattgattgtgttttgttggctcacccagattttaacaggccgtttctggtatcagtt
gatgcttccagtggtggcctgggagctgtgctttcgcaggttccggaaaatgggggagtc
gcaaggccagtttgtttcgccagtaagtcactttcctttgctcagtcaaaatacccagca
catcggctggaattttttgcattgaagtgggctatatgtgacaaatttagtcactggttg
agaggtcggccctttacggtctggaccgataataacccgcttacatatatactaacaaaa
ccgaaattggatgcttgtgagcaccggtgggtggctaggttggctccgtatcagttcagt
attaggtatatacctggttcgaggaatgtcgtagctgatgctcttagtagggagccgttt
gtgaagcagagtgctttgcatcgccttaccagagtgccttatgactcccttttgaaagaa
gcatcggcagttcagggagaacgggtgcaggatgttttcagatggtctgcgcatcctttt
gttcctggtactgagcttggtattgggtcaactcctggcatgctggttgtgaactctcaa
tcatcagtgagtaggttggcaggtgaatgttcagcattggaagtgtctgctgtaatggaa
gcgaagagatttgactcagttacaccacattgtgaccttttgctgcctcagttgattcag
caaattatgcccaccaatcagacaggatcgatgagtttgtcccatgaggagttggcagag
atgcagcagactgacagtgtattggccagagtgatttcgtttgtggagaagggtaagaag
ccatctagccgtgaatgtaaacaggaacctatagaagtgaggaggctacttagatcctgg
aaaaagtttgagatgagagctggggtgctttatagagtagcgagggaggttgtatctaag
aaaaagtcatttcagtatgtagttccaaaatcattggtggggacagtcttaaaaggtgtg
cacgatgatgctggccatcaaggtcaacagaggactttgtatctggtgagacagcgtttt
tttttggcataaacttgagagggatgtcagagattatgtcaaatgctgcgagaggtgtgt
ctatggcaaatctccagaaccagaggcgagggctcctcttgaaaatattgttacgtctga
gcctttggagcttgtgtgcgttgacttttggtcagctgaggacagtaaaaacaaatcagt
ggacattcttgtggtcactgatcattttacgaagatggcgcatgcttttccctgccctaa
tcagtcagccaaatctgttgcaaaacagctatggaacaactttttttgtatatatggatt
ccccaaacgaattcactccgatcagggagcaaactttgaaagcatgttgatttctgagtt
attgtctgttgcgggagtggaaaagtcgcacacaactccatatcaccctatgggtaatgg
ggttgtggagcgatttaatagaactcttgggaacatgattcgggctcttcctattgcagc
aaaacgacggtggcctagtttgttgaaatctttgacatttgcatataattgtacgataca
tgaaaccactggatatgcaccttttcaactgatgttcggcagaactccgagacttcctgt
ggatgtagtttttgggtcagttttgcgagacagtgctgttacggattatgacgagtatgt
taaggttttgttaagtgacctcaaacatgctgtgacaattgcgagtgagactgctggtaa
gcaactgaaaagacacaccgatttgtataacagaaaacttaagggtgctccggtggatgt
tggggacagggttctgttagcgaataaaggtgagcgaggaaaacgtaaattgtctgaccg
ttgggagagcagtctatacattgtgattggaaagaactcagaaaccaatacttttaagat
tgagaattcttccacgggtcaagtgaaaactgttcatagaaacctgatcatgcctgtgaa
tttcctgcctcttccagatgatttggtagagggaccagaaagtgtggaggagtgtgttgg
gactgtggaagctcgagcattggaacttttgcctcaacctgcagttgatcagagaactgt
ggtatgggtttcagggctcgagtcttcagaaggttgtgatgaggtaaccaacacaatgga
ggacagaatgacttgtcaaaacatgaccgagaattatgactctctcagtgattcagtgag
attggttgggttaggagagccggtttcggaggacactgatcgagtcatagacacaaattc
aaacttgtttgagtatgttcagccgctaacagattctgccagtctaagtgatgtagttac
tgtggcctcagttcaatctaatgatctatatgatccagggttagggttgttgacgtctgt
gagatcgaaggctgggagaatcattaaaccggtggtgcggcttatagaaactatgcaatt
gcaacgtgtagataactgtgttaagttgcctgtatgggtttaatatgatgattttttttt
tgctgttgttttttttaccctattttgggtatatttctaattgcatttaggatttgtgaa
tgtattggacaatacatttagaccacttgaaatggtaatatgggatggtggtatgctgac
tgagggtattgaacatgtaacaggcatgtttttctatgggtttaaaagggcttagctaac
ccttcttttctctaattcttcaaaagaatggtatatgtactgagatgctcatcagcatta
ttttatttttgagataaacattccatggtttgcatttatttttttgttttgtttttatgt
tttgttttgatgattggagtaattttgttataaatttgaatacatttctatgtattttat
tttatttaattatttattttttgttaaagttgttgaatctgactgttgttagtaataagt
gatctttgctgctttgaatttgtaattgtttaatgagcaagtggagttcagcgggggaga
atgtaacagggttatattgtatctctccacttgcatacattaaaatactaatgagaagga
aggggttaacatttattcattgttttatatgtagagcgccccctctgttacctaaaaaga
aaggaaattcattgtagtatgtaggaggaagccattgcacgaggctggtagattagatct
gcgctcatttttctgttctaactgtttccacaataataaaatcgataaaagatatatcag
agtgaatatttatttacacaacgcagaagagacgcaaaagactagttac
>TE_00001114_LTR_s_0#CLASSI/LTR
gtaatgtttgtgtttaactctaagccaatgatgttatacaagcaggacattccatgttcc
tattggctagaatgagtgtcagtcaagttcctcaaggaaatgatagagagaaataggaaa
caagggaacgcttgcgatgctgtaagagagcgctatgttctgagttaagttgatattaaa
aaaacatatattgttaaaagccagcctgtgagtggtctaatattcaacttacacaac
>TE_00001116_INT#CLASSI/LTR
ccctggcacttaaaaacaaaccccgtttgtaacgtaaagttcgagactttacactctaga
aagggcgtctgccatgacgttgtcaatgcctttcttatgacaaatctccaagttatagtt
ctgcactaataaagaccatctcatcaaacgttgattgtgattgtacatcctcgataagaa
cacaaggggattgtaatctgtatatacaagcacaggcaagttactggagccaacataaac
ttcaaaatgttgtaaggcgaacaacaaagcaagagtttctttctcaatagtagagtaatt
aagctgatgcttattaaactttcgagaaaagtaacttatcggatgatctatgccatttcc
atcctcttggatcagtacagcaccagtaccaacagcactagcatcaatttctagtttaaa
tggtgcagcgaaatctggagcagaaagaacaggtgtgctacataacagagttttcacaca
gtcaaaagcattttgacaagcatcagaccaagcgtatggtgtagagggactaagcaaaga
cgttaaagggttaactactgtagaaaaattcttgcagaaatttcgatagtacccagccat
tcccaagaaccgtcgcagttctcggcgagtggtaggaactggaaattgcgatatagcaac
cactttagcttctactggacgtacttttccctgtccaacctcctttccaagatatgttac
tgtggcttgaccaaattcgcacttggccaagttcagtgtaagagatgcctttaacagtct
tgtaaaaactgctttcaacaacgaaatgtgttcacgccaagtcatggaatagactaccac
atcatcaaggtaagcactacaatttggtaaatcacctagaactaagtttacaagacgttg
aaatgttgcgggtgcatttcgaagtccaaaggccatagatgtatattgtgcaaacgagtc
aggtgtaacaaatgcagaaatatctgaagctttgtcagtaagaggaatttgccagtagcc
tttgagcatgtccaattttgtaacaaaacgtgctgtaccgacattgtctacacaatcttc
cattcgtggtaacgggtaactatccgcaacagtaacagagttaacctttctataatctgt
acaaaatctgtacgtaccatcaggttttggtactaacagacatggcgaactccacggact
atgactaggttttgccaaattattctctaacaagtagtttacttccttgcgcatcagtga
tcgtttattcatgtttgaacgataagcatgctgcttaataggatgggctgtacccacatc
aatatcatgtttcaacacatttgtttgtgttggaacatcgtgaaacacaccattgaattg
agatattaaagcaataatatcttttctctggtcacaagacagatgcttccgatatgaatt
gagatcacttaaaatctctgaatttttcagcctcacacattgttgagtgtgacgaagtac
tacatcatcatcagcatcccgattctcttcaaaagatgactgcgtgactgtaatagtagg
aacagcaggttcagtgtttgacacaaatgagtcttttccgaatgtctcttttgcatgata
cgctttaagcatatttatgtgactcacacgagttttacgtttccgatcaggcgtaagaat
aatgtaatctgtttcgctgattttcttttgaactacgtagggacctgaaaaacgtgccga
aagtgaagagccagacaccggtaggagtactagcactttatcacctgcagtgaatgatcg
tacaaccgctttcttatcatatttacgtttcatgcctttctgtgcagtagttagtgcatc
tttagcaagggtacacgcagtgtgtaagcgttcacaaaattcactgacattatctagtat
gtttgtttctgcactgaaatcaaccgattgcattcgttctttcaagacttttaaaggacc
tcttacctgatgagcaaaaaccaattcggcaggactgaatccaagagattcttgtaccgt
ttctcgagtagcgaacaacatcagaggaacaccttcatcccaatctttcgttgtactcag
acagtattttcgcaacatagactttaacgtctgatggaagcgttcaagtgcaccctggct
ttcaggatggtatgcgcttgacactcgatgtgtgatctcaagtgactgtaaagtctgttc
aaaaagtttggagagaaaatttgttccctgatcagtctggataacctgaggtaaaccaaa
ggtagagaaaaacttgattaatgctttgatgattacaggtgctgtgatttttctaagagg
tatagcctctggaaatctagttgcaacacacattattgtaagcaaaaactgattacctga
ccttgtcttaggcaacggtccaacacaatccacaagtatgtgctgaaatggttcgctcac
tactgtaataggaatcaagggagcaggtggaattgtttgattcggcttccctactacttg
gcatgtgtggcaagcgcgacaatacttcaccacatctttctttaaaccaggccaaaagaa
gtgccttagaatcctatcgtaagtttttgtgatccctaaatgaccagcaaactgatgatc
atgtgcaagatataacacatgctgtcggtaaggagtcggaacaacaatttgatacactgc
atcccactccagatcatcatccgcactcggagaccattttcgcatcaataactttgtcca
tgaaaaatttactcttcgcctttttgttctcaacacctgaaacagcagcattaataagtg
acacaagagactggtcttctttttgagccacagtaattctctcacgagacacaggtaact
gtaacagattgttgtcagtcacatcaacatcagcctttcctgccgtatttttcaatgaat
cctcaatagtgaaattttcaccagccaagagaggagagaaaaatgagtcagccaattcaa
ctacatttcccatcttgcgtgactgtgcgcgtgtgactgcgcatgcgggaaaaatttctg
gatctgaacaagagtctaattggatactcacatctggcttatctagaacctccaacacag
gcgttacctttcctccagccaaatcattgccaaggatgaagtcaatgccttttacaggta
gtgacgaccgtactgcaactcgaacaaatcctgtacacaaatcacttgttaagtgtatac
gatgcagcggtaatacaagttgtaatacaagtcatctcaattccttgaactattacatta
gatccacagtaagtgtcgccagagaactgtagtttgtctgctacaataaaagactgcagc
gcaccagtgtccctaagtattttcactttcaccctttcatcaccattttctgataaggaa
ataaatccttctaaaatgaaaggtttgtacttgtcatcaatgtcattgtttttgttattg
tcaggaatcttaaaagcagtgtgagtgtttaaaaaccctacgcttttaacttgtgattgt
tgttttctttttaaaaccaagcaatcggaaatgacatgaccttgttttcgacaataaaaa
caggcgcgttcctcaggaacggtgctctttttagaacgactaggttgagattgagcaatc
tgatttgtctgaatgcacaggtgcaaagacatttttgtgtgttaaaatgaactcatcagc
caaaacagctgcatgtgaaagagaattaactttctgttcattcaagtacacaacaacacg
gtcaggcaagcaatttttaaactcctctaacaacattagttcttgcagtgactccatatc
atccactttgttagctgtgcaccatttatcaaattgtagccttttctcttgcgcaaattc
aacaaaagtctgtgtaccattctttcttcaacctctaaaatgctgtctgtaagcttctgg
aactagctcataagctcttagaattgcagacttcacacagtcatactttagactatcttc
taaagataaagttgagcatacctcctgagctttaccaagcaatttacattgcaataacaa
tgaccaaacatccttaggccagtgcaaagaagtagctattctctcaaatgcagtaaagta
tgaatctacttctgattctctgaattgtggtaccaaaacaatgtgcttaccaatgtcaaa
ggcatgtggagcagtatcagtcggagttgaaacatcagtggcagggggggggggcaaggc
agtggcaggggtcgagttagacggtggagcagaacaggaggaaatcttcatcgcctccag
atctagttcccgtagcttgatctgcatttcagcctcaatctcaagtttgcgtatttccaa
acgcaaattaacttcagcctgcctagcttgctctttatcatgagcttccagttgcaagcg
tgccaaacggactttcagtctcgcatcactccttgaaacagaggacattggggagaatgg
ctcaaagggtggcaatccagcctttgcctccgcatcgaccttagcttgaccctgcagatc
ctcctcagcacccacactaagatgttcgaccgccacgtcatcaagaattactttatcaac
attctcactcaccttttccactggtagcacatttttttcatacaaattctctagtatgca
atcccttaattctgccttacgactgtgtttacttacttcaatctggtagtggtcagccac
cagcaacaagtcctgctttctgcatctgctaatctgctctactgttgggttttttataaa
gttttgtacactaaacacctccattacctagataaggcaaactagtattacgatttttct
ctgcctgaaatatacgcactactcactctatcacaattgtcaccaccaaacacaaataat
cataacttccggtctctaaaattctctaaagcatgtcaaattagtgtttagagatcccgg
acgagcccccaattaa
>TE_00001116_LTR#CLASSI/LTR
tgttacggttatttaagatggaaacgctagggttaacgcaacatttaaaacttatgactc
tttatgaatggtggcggcaatggagcagacaaacaaccaaattatgccaaaataagtgtt
tattttacaaagtggataaatgataaacaaagtatatacaaaataaagaaaacaagaata
aataaatggttgtaataaaggggaggaggaacaaaagtggcgccaaagaaaagaaaataa
tataacaaaacacaactctaactagaacccacaatctctatactatctaataaaagaaag
agaaagaaaagtcttcagcgttttcacgccctatctaaactacacttctaaacacaaacg
taaacaaaacttacaattagtggcgcacacttctaaactagtgtgtataatacattggta
tctcctacgtgtagcaacatgtaggtcacgtgacatctaccctgttcctcgaatcccatt
gatgtcgtatatctggtaatcagagagaaaacacaattagaacacttttaaagatcgatt
tcagcacaaatgattataacacacatagcacaagaaactgtcacataatccagccatcca
gcaaaacacacagtcaaccaacatagcaaacacacaacagtgagcaagcaaaaagcaagc
tagctttcgactgcaccggcttccttttaaagtggggaagtctgcttgtgattggtcaat
gatgatgtcatcgcaaatggtaatgatgactggcatctagcttggccaataggtagatga
gctgggcggacctaaagaaaatgataggtagagaaggagggagagagaaaaaaaaataca
aacaaacacaggcacagatactgagccgtaacaatgcataatctatttaagctaaaatcg
cagatgtctcatttagtgagttaacagtacagtcagatgtgct
>TE_00001117_INT#CLASSI/LTR
tgttacgtcttacacaagtctaggggaaaatacaatggacgcaacaatattaatttaaag
agcattaaactgggaccagtcacaacacaacaacaacgagtaaagttccaaaagtttatt
tacaaaaccaaacacaccaaaccaaacagggttctgtctgggagtaaagcctctaaataa
actactagagcacaatgatgaaaatcaacaacaaaactacactgactccctgactgacct
caaaacaggagaaaaagtccaacaaaaaggaatggccgtccacctccttactgcttcctg
ggggaaaaagcaaaagaaagaaatcaaagtttaaactgtggttctgctcttagccacaac
acagaataagtaccaatcatacacaagttgcatctcaaatcacaacagttcaacagcttt
aattcaactgaaacccagctagtgctctggagaaaggttcctctctagctcctttctcag
catccaagtgtttggcctgtgtttttatcccctctcacgtctccatggtaattgcacaca
gttgtgggaagtaatcagcaacctgcttgaaactcaggaggggaggagtcaaggcaacaa
aagaaggacagggaaaaagacatttgacacaatataaacaaaaataactttaaactatgt
ctctcaacgtaacactcccacccataagttacaaacaattccaacaaaaaaaaatatttt
ttttaattgtttgtaaacctatgaaccagctacttgtgacattgtcctagtggtctacac
tatatactctagaaagagcatcagcaacaacatttttggctcctttccaatgtttaatat
ccaaattgtattcctgaacaattaacgcccaccgcattagtcgttggtttgaattacgca
ttctggataagaatactaaggggttatgatcagtatacaccaccactggattacaactac
cacccaagtagaccttaaagtgttgcaaacccaacagcaaggctagcgtttccttttcaa
tggtactgtagcgctgttgacattttgtcaatttcttggagaagaaactcacaggatgtt
ctacatcagtggggtcttcttggagaagtacagcccctactccagaattacttgcatcca
cctgcaacttgaatggaagggtgaaatttggagcagacagcacaggagcatggcacaaaa
ggtcttttgcagcattaaatgcattgacacagcccacatcccaaatgaactttttagaag
tgctgaggaggtctgtcagttgagcaactacagaagctaagtttttgcaaaaacttctgt
agtagccaaccatacccaagaatcttcttagctcccgtttgttggtggggacaggaaaat
caagtatggccgcaacttttccttcaactggctttacttgtgcttggcccatctgttttc
caaggtaagtaactacagcctttgcaaactcacatttcaccaagtttaaagtcaatgaag
catcagacaactttgtaaaaacttggtcaagggtgtttagatgatcttcccactcgtctg
aatagaccaccacatcatctaagtaaacttcacagttggcaacttctgacaatacacgct
gcattaaacgctggaaggttgcaggtgcgttacgcattccaaaggccatcacagaatact
ggaggaaattgtcaggggtgacaaaagctgatatctctgaagctcgaggtgtcaacggca
cctgccaataaccttttaacaagtcaagcttggtgacatagcaagcagagccaacccggt
ccacacagtcctccatccgaggtagcgggaaggaatctggtttggtgatattatttacct
tccggtagtcagtgcaaaagtggaaagataaatcagccttggggacaagtaaacatggag
agctccaagggctctggctgggagttgcaaaaccatgctgtaacaagtagtcaacttccc
tcctcatcacatctcgtttgaaagggttgacacgatagggattttgcttgatgggtagaa
attgacctacatcaatgtcatgcatgagtatggtggtttgacttggaacatcagagaaca
gattgggatacttgtttgagctccactatacttgaatgctggtgctggggcaagtaatca
agttggtagtccaagttagccagtatcgcagaattattcaatcgcatagctgacattcgg
tcctcattcacaatcagatcatcctctggggaaatgtatgctgcagtcaacactgtagga
actttagttaaggtgccagggttaagtggttcttgtgcagtgtcacttacgatgtaggat
ttcaacatatttatgtgacacactctagttttctttctacggtctggtgtagagatgata
taattggtttcactcagcttcttttcgacagtatatggtccagtaaacttcgcctgcagg
gctgtaccaggtattggaagcaaaactaaaaccaagtctccaggcaggaagttacgtttc
acactcttcttatatcggcatttcatcttggattgtgaattcatcaagtgagtcttggcc
acatcacaagccttgtgtagtcgttcacgaaaggtgctaacatagtctaagatgttatta
gactctgggctttttgacaaaaactgctcacttaacagcttcagaggcccacggatggtg
tgtccaaaaacaaggtctgcagggctgaatcctaaggattcctgtacagtttctctaact
gcgaacagcaacaagggcaaaccttcatcccaatcccttccggttctcgtacaatatgca
cgcaacattgactttaaggtttgatgaaaacgttccaacgctccctgtgactctgggtgg
tatgcactggacagctgattagtaactcccaattctttacaaatttgagtgaataattta
gaagtgaaattagtacctcgatcagtttggatgacttttggcaatccaaatgttgagcag
aacttaacaatctccttcactattgccttggctttaagagatctcagtggaatagcctct
gggaatcgagtggctgtgcacatcagggtcagaatgtattgatgtccagacttcgacttt
ggtagggggccaacacaatccagaatcagtcgttcaaatggttcccctacggctggaatt
ggatgtagcggagcagatgggatggtttggttaggttttcctgcaatttgacacacatga
cactgtttacagaactttgacacacttgatttaagtcctggccaaaagaaatatcgagaa
atgcgtttgaaggtcttgttaacaccaagatgtccagaaagaggatgctcgtgggcaagc
tgcaacacaaaagattggtaagtagagggcagaacaacctgatagattgctaaagcatca
tccacatcatgatccttccagcgacgcattaaaacatcatcttcccacatgaaaaagata
cgtgcatcacactgctcgcctggttcgatggcagcttccacacaggacttaagagatgga
tcagacctctgagatgcagtcaagtgttctttatccatttttaatgtctccaccttagaa
tcagagttcagcaaatcattagacacagactcaggtttaatcaatgaacattccatagat
tcaattgtgggattgaggaatgagtcagccaagtctatgacttccttccatttttggctc
tgtgctcgagtcactacacaagcaggaaatgcagaagggtactggatagcaacatcagat
tcaagtgacatatctggtttatccacaacaattggacaagggaaaactttaccacccgcc
aagtcattccccaggataaggcttactccttccacaggcagttcagctcgtactccaaga
ggaatggtggctgtaaccaaatcagactttagatgaactgtatgtaatggaacttttaca
catcccaattcgatacctctgactaacacatcagttccggcatacgtttctggtgaaaat
ggcaaagcatcagctagaataaatgattgcgaggctccagtatctctcagaattaagatg
gatttgccaatagagtctttgctaagggaaacagtgccattgaaaaggaaaggttcataa
cctgtatttaggatggaactggtatcaggaactgatactgattgagcaaaagccacaccc
ttagattttgcagtagcgttcttctgcttccaggctttacaatcggaaatcagatgattt
gaatcaagacagtagaaacaaacacgcttgttaccagaacgcttcacttctgttttacgg
cctttctctggtatatctcttacattgttagagacctctttccctgattcaggatcaaag
aactgccgcctagactgacgtgaagatgaaaaaacagtcttatgggtcaacacaaattca
tcatctaccacagctgcttcagagagtgtactcactttctgctcattcagatgaaccaca
agtgattcaggtgcactatttttaaattcctccaataaaaagagctcttgcaattcctca
aggtttgtaaccttactagaaagacaccatttttcaaaaagagccttcttttctcgtgca
aactctacatatgtctgtctggctgatttcattaatgttcgaaagcgttgcctatatgct
tctggcaccaatttataagctctcaacacagctgcttttacaatctcataatcaagagac
tgttcaatagaaagtgacgaacatacttcttgtgctttacctactaaattgcattgcaaa
agcaacccccacatatcttttggccatcccagctttttagcaatacgttcaaaggcagta
aaataagagtctacctctgcttctctaaaaggtggaacaagcttaacatatttcacaaca
tcaaaattggcttgggtatcattacctgaatcaaaattaacagtgctagactgcaactgt
gaactactcagcattggtgtagagggagctctagtacgggggcgaggaataggcttaatg
cgtaaagcttctaactcaagcgttttcaacttaatgtctcggtcagcttcaacttcaatt
gtatgcagatgcactaactggagctcacgttcttgtttttttaactccaactcaagctct
ttcaatttaacagcaatcataggatctaatggggattcagcagacaacacagcttctgaa
gcagattttaccctcatctcccccttcatcaaaaacatttgcctgtgattcatctggcaa
aatacctgcagcgattagctcattatacagcttacatctgtagatggagcaagtgtaaat
tctgtcaaattaaattccattgtgtgtccatacacacactcttccacaccaaaaaaaaag
cagccaaagcgttctactcaacaccgtatgcaagatacaagaatacaaataggtgtgata
atgggagattcaccaatccagataaactactgcaacaaccaaatattggtccaaaaaaat
ttttttcgtggacgagcccccaataatatgttatgtcttacacaagtctaggggaaaata
caatggacgcaacaatattaatttgaagagcactaaactgggaccagtcacaacacaacg
agtaaagttccaaaagtttatttacaaaaccaaacacacaatgtgttaag
>TE_00001119_LTR#CLASSI/LTR
tgttatgggtttgtgattggttcgttctgtttcctgggttttgctttctgtttctaaaca
ggtgactcgttatgatgcagcaggtgcggctaatcttcaggctttataaaaggagcttcc
aaactgtgttggagagactgctttggaggaccgttttttcgtttgacttcctttgcctta
cccaccgcttatattaattttgtttatttgaactttgctcctatataatttgttgtattg
aatattgttatgttagacaattaatttgtttactttgatacccctttttgcacattattt
tattttatcatttttgtctttttgtaacctttaaataaatatctttttgcattattacat
tcaacttggtttgggttcccttcattttgttgcgtgcttgagccggcacgtaac
>TE_00001123_LTR_s_1#CLASSI/LTR
ttgtaacctgcattctggagataaacattccatttaacattccagaaaacaatctgggtg
aatcgccaggacaataaaatcacttggtgacgaaaagtctggcttagtaatccctggtga
catgttaacaagtctgggagacttcacagaaccactctctgcctacttcaaaagaacgtg
acagataagataagaaaaggaaaaaaaacctctttagccaacattctgctcacagacaag
acattcctcaaaattaaacaaagacatttataacccaaatctcttgtttaatttcattta
acttttgtaatgtgtacaatacctgatatagactatacacattcacgcttgcaggccttt
ttaaaagcatcaatgatgtaaggatatgggaactatgttgatgtacttgtagagtgtttg
gtgtcaatagaatgccctcgacattttataacacatgatgcatagatcgagaccataact
cgcattgctttattctttaaagccctgtattaaatgcctgtccgcatgctttaggcgggc
gctcaaatttgcatacgcgcagcccagagacaaaggaaggttcgcgcgcaaactttcccc
tgaaatcattggtcagaatgctgtacgggttgtcacgtgacccgcaggtataagcacact
tccccccaaacatctgggcagaaagagaacgtcccaaaaaggaacatcattgacggtggc
cctcgggccacacgtggctttctaagccgcatggactttttcccgccacgttttctttat
tttccggcaaagtaaattcagtttaaagtttgcgatcgtgttcgtccgaactgcattaca
aactccacgcatcaaaggacatcaagagtagttttcatcacgacggaagagagacgcata
agagagacctccagacatgaaaaaccaggtgattttagttatgcgattaagctgtgcccc
cttttatcaaaaaggtgtttttttataaccttggtggtccgtaatggtgcgtgtggaact
gaaagttttgtcactctttaatctgaaatctatattttctagctttactatttctctttg
ctgttacacgttctatagacccgatatctccacgtggtttacctttgttttgtgtttaat
gtatgtttgtgcgtttgtttgttcgttacgtctgactagtcaataaattccattataatc
aaatgaattgtattgtttgcctcacgagaaaatgtcactgaaatacagattcccctgcct
agctattataagttgtttaaaacttttgaatgattaatctacttcacaagaagtagcaat
taaattccctttttctaaatgaatagattacagtgtccgctcggaagagcggcggctctg
cttgtgttcgtttggtcaaattaacaataaattgatccggaatattaatgattaataata
attcgttattgttgataattaatattcataatctgggaatccgctcggtcgcgcgagcat
gatcatttacaatcatatgtttgtttgaccaaactgactgaagcttaagccggaatatta
ataattaagaataaaccgttattgttgattattaatattcataaaatgagctaatttcat
gctacatatattggtggagaatgcgggcagttttccaaacattttctgtgaaacaaactt
tccaattcattgtgatttattaagcgcgctatagaaaaaaaaaaaggaccgcgagaagca
tttccttttcttcaaaactgggaggacgaaaagcctgctccagccattctgttcactaaa
cacagcagagagctgcccgtgtagagtgtaacaatttaaactgcagttcatatatatttt
gaatcgattttgctgagacgcacgttctgcaaatcatttaaatatattagtgtgcctgtc
ggaggaaaagacacctctctcagcgcttgtaagacagtttggaaaccccaaacctgtccg
tttaaaaggcctttatagctagaaaacctctagactatttctcccgtggtttcaaactgt
tagattagctgcctaacgtttaacctctttgcttcgccgccgtgcgaaattaatttcaga
actgctggacggttctaaattaatgtatttgggagctgcaagcttgcctgttaaccgctt
tctgacgaaaggaattctcagaaccataagcgtgtttttaaatggtaccaaaatctgata
tggatgtgaattcccatatttcagttatgttcgtccggaccaaatctgtgtacaaacgtg
caccgcctcgagagacgtctcgcattttatgtttgtttgtctaattgtaatggtcgaata
ttattatcaatgttacggcaacatgatatataatgaccgcttgtgcgaatcttagtggtt
cgcgctttgccttcgtgaagtcagccgcataccaagttatgaatgagaactcctcccatt
cataaatcggctcttcgagcgctcattgactcctcgtccacgtaactcgtgcgcgcgcac
gcatgcgtgaatgacgtagtcaccaccccaaagcataagatccgcctttcaggaggcaga
gttggtgacgcggtttacttcacagggcaaaaccactcgctagcttctaacgactagcct
taaagtaaactaacccttcgcgtcttaatattaccaaactgttagcacaaggctaaccgg
atgcgaagcgtaactcgtaacaacttgctagcggctaacgccagctaacgttaatgctta
agcaaaccaacccttcacattttgtaacttaacaaactttagcacaaggctaaccgaatg
tgaagtgcaactcggaaacatctccccctgtctccttctgctctcctcacatcagttccg
cccaccattgtgtctcaagtggtctgaaatggtcaaacagtttggagttaatttgtttta
atttcgattaagcattttattttccctgttatcattttatccaaacaatagtttagttac
ctgagtatagattattggtctgtttttatttcttttggtattatgaattattttgttact
ttcaatttttttttattaattttctgccttctgtctttttcattttaataccgttgtcca
gtttattttgttattacttgatttttaatcaagttcccaataatctattctaaacttagg
tcatgtttaattttaattttgttggttttgctatttggggaatagcctttaatctctcta
ttattatcattaataggcataatttttcttcccttttgatttttttttactccatctttt
cctcatgccttatttattccctcacctcttaggttatagggaaagtataactatattagg
gcaagtattagtctgaagctaaattcagagctatcaatctatagatcccacatctgatca
aaacatgttgggctaacccattaatgtttgtagatgcccctgaatactaaggcactcttt
ctactttttctaagccgtcctgtactgcttttacctataggggattattatgattattct
tttagattcttttatgccgatttaattttcctttagcctccctccatcacagggtgataa
ccttctctatccatcagatactacagcatactaagattcctactccaactggctcgccca
gaatagtagatccatagtactgcccgtatccggacccgagtcctctgtgcttgtgtggtt
aagcgtacaggttattcaggttgcagatcaaaagattgggttcatctgtctgacataact
gacccctgctgaaggatgcgttagataccttggcgttttgtctctccggcttgtgtggat
cacagtggcatcagcaatcgtactccaagaagcaccgtccgtgtcaactggcatacgatc
aatcttggttaattaccctgtcatgattccacacacgtgcccgcctgagtgagattggcc
acctcattctacaggcctagtgcggcaccggaatcatcaggcaaaacccaattttgaatc
atgccaggcggtcagtgactttcttgagtgctacgtattgtgctaaaagcctacgctgtg
tgagttcacaaccgagttacattataggcaagtgatctgatagcgactgcagtaggagtt
ggggaaagtctagccagatagcacgctcttgcgaccttcatctgattgcctttcactcac
caccaagtgtaaatagcatgtaaaacctagtctaaacctagcccactacaggactataaa
acgaacattttagacatgcccataggttttgctattctctctctctctcttctctctctc
cctcgtttctcatccttgtctgtctttcagttttatttttattcatatttactgatatcc
atattagtattttctttcatttttctttccctgtacactcgttcatccgagcgaggtgcc
tttttgtctaacttatcgttagtattattcatttttgttttttggggttactgttatttt
tatttacttaattatttttatttactttgacctgctcagagaccacgctattgagaacca
ccagggtgatttaaataattgattgataatttgcacagcctggcgcatgactaaaagcct
tgaggccagtacgtagatatcaactgttatctagccacccaaattcgacatccgaattgt
ccggcccccagtggatccttagaaggaccaacgtctagccggcacataccccctagctga
caaccctgtcagactaataatatagcacaatgctaacatccactcgatttggccatgtgg
gtctctctctctctcccttgtgatctctgtctcacccaacagaccagcatgtcaagtgcg
cccagcccgctgctcactgggaccaactggaggcctggttaagtgcttaacccacaacct
cctgcccaacgacgccatggagctgcagcggccaagcagagaacagctggacgtctgcat
taatccgctgagggcgaacgacctagcccggagccatgacagccaagcccagactcaact
ctccagggccctgacacacctcacccttgcaccggccagacccataggaaagggtctcaa
ccagctggagcatcgagcccaggacgcctgcaagacgacgagggaaaaggacgccgaact
tctggagcaaatggacggactacacgcgccccgatggagctacaagcggacaacgcacac
aaggagcgacgagaggagaaagccaaagatgaactgagtgtaaagctacaagctgaaaca
ctattgtaaagagcagaactaaagacagtgaagctcgggtcaaagcctctaaagtcaacg
gctgagggcccgagcaaaattccaacacggaacccaacaaagagacttttaagcatgaac
ctaccagagttcacccagaactgtcacattcctacaacccatgtgactacctgaaagggg
aagtgccacagtcagccccaaaagccaagactggatagaccagcagaggggggtgaatcc
aactcatactgccccgccagccagcattccagcaacgcccatcagcaacacagggccagg
actccctccaaaggggtcccccacgacagacaccatctgtcagccaaagactttgaacca
gctggccagggaaatgccaactttcaccccaaaccttgctgaaggcgacgacacgcactc
ctaattttaagacattgacttttacacttttacacagaggccaagtgccactctctgtga
caaactgtatctgctaagaattacttcgagccgtgaggcaagaagtttcctgaatcaaca
gcgccgtgccatcaaagcagattacgagccgatgcaagagctcttactagagtgttttac
ctgaccccgtgtcagagtaaggactgattgtcgccatgggtctcagaacagccacgagac
ctcacaagcatactgcagtcgactacaccaaccctacttcgagacaggaaatgagccacg
gacggaggaggagttcaccttccagatcctctctctctcaaaagcctgctttctgtggtg
agtccgcacacgggcaatgccctgcccccacgccctgaccacccaacagcggcagagttt
agctcataaaatctgttcaaaacaaagactgctttgaaagactatcaaacacctacgagc
taccctgtctcagaatctcatccggagctgactttaaaaggcacgttactgtttcccagc
cgcaagacttccaaacagtgagttaaagcctttctccgccagcagaggacagcaccgcca
ggaaggcgcatgtcccaacaccagacaggatgctcagagacacactgggacaagccactc
accacaagcagcccaaaaggagcctaacagcaaccaaggaatgaccaacctgcagtagct
aggagctcaagcaaccagcatccagctagttacacgccagagaaagccaaaggtgaaaac
ctgacaccaaacaacggcacagtggcgtcatgagcagcagaactgctaaaaagcttgaag
gggccctacaggaagtcaagccagactccttatgactagaggggggtccaaaaccattta
ccccccctgaacacctgctttctgctccatccccgcagagtactgcgagtccaacacaag
ctaaagactgtgtatctaactgcagcatcacgcttcccccaagaagcagccagtgccacc
atgcttgcaacctcaggtaccaggaaacactggtctggttgtctgtttacctcccgagcc
acagcccaccaaccagccacacctgcgtacaaacaactgctcaggcccctgcacttcaac
tcttggggaacctgaacaaaatggcgtggcaacaacgcgctacttggctgtaaccgtgga
gatgaaagaaagatgaaaaacgcgcgtcagcacgggagcagacctcacaataatgtcatc
tttcctgtttgagtaactcaaagcaagagctcagagactaaaacgaacacttaaatgcca
accaggcaggctgatggtgcaaatcatacagccaaactgaggttcaactcacatacatcg
ctcccattcaagtaacgactgtccccatgactgcagtgcaccccgtgtacccgtcgccaa
tgggcacatacctgctgctgaatggtaaagatccgctggatatgtttgaacctctttcga
actttgaacccctttaaaatctgggcccaagtgcgagaactctctcacagccgtcaggtc
aaccccaacagactgtcaggtcaccgaggtcgcgggaaactgctggaacccgcgagaacc
caaactcaacaacatagagggggtcaaggtcgctactctgcagccttcaaaccagctagc
aaccccaacgcttgctgccccaggcctcaaagggcttaatgttgaataaccggactgtga
atgacattgtacttgcactgtgagcagacaacccagcagccatcagcctcgcacggtgcg
acactccgcctgaacacacccccagacctgtgttcaactaacaagcatacacactactgt
ccaaatgctgaactctcacacatgacaactgccaacagcatttgcacattgaacttgaat
cggaacggcggatggttgacccatcccgtcctaactctcacggccccgccgcacgatgtt
tacatcagagctaatagcctgatacatcttcaggcatatatatagacacctttaacgacc
ggtgataggcacccacacttctcacagccaacaacgatggctgtcaccctcaagaagccc
cactcaggccagaccatgccagaggcctgctctgtcatcatcaaacaagactctgtggtg
ccagcctatacaaacaggtgctctatatggctctccatacgaaaggccgaactctaaacc
atacattgggttttcttccaaccaacaacagaagggcataaaactgggcctcaacctgga
agccataccctaaattgaactgtcctcatgaacagtatatgtcttgtgtaatagctgcat
ggcaactgacataaaaatccccaaagactacctactgggacgattggtcagctacgagtt
ccatgactttgaactcttgggccaattagtggcctcaccctacatgcaacgacaccagag
gggagcttagaaaacacagactatactgttccattccagctcgccacactcacgtctgtc
ttaccagtaaacaaagaaccggtaggcagaagtgagctcacagaggactaactccttgcc
gtgtgcccagccactcgtcaccccatcactaacatggatgaagacagggcactttcctca
acagaacagacatgctgaggccacgcaggatgaggccaaccgacaaacgtcagcacatcc
tgtataactaccacggtgccctcactaaagactctttagactgcaagtcccactgacctt
cacatggaaatatccaactccatgctggaaaaaggacatcgggctatgcaacaaaacctg
ctcggcacccatctggcccatcctcaagcccagggtcaaagggtgcctgaccatagaaag
ctaaatcagcaaatgccattgtcacaagggccaatgacaccactggaacaggaagtgccc
agaattcaaggaccaaccatctcctcaacgcttgatgtggtccccgccttctggacaata
cctgtacatccaaatgaccagcataagctagctttcaccttgaacaacagacactaaacg
atcatgaggtgccccgtcggctaggccaactcaccagccgaaagcaacaccctcctgaac
aaagcatatgccgatgcttatgttagaggcaacctcatctacgttgatgacatccttaat
gaatgtaccaccgtgtctggccactcaaaggagatagaccatggcctacaacagttgact
gtggctagcgcaaagactaccgcctagcaaggtctccgaactgagcggctccctaagtgg
gtgcaactactccagacacgtcattaagaactgttcaaagacttctcgacccgtgaccac
cctgtcaaaaagggctgtccttctgtttgacggaaggtcaacagctggccacgattgaag
tgagacaacgtctgggcatatgcaagtaagacactccttgcgccagaaggcaaatactaa
gactgtgtaacaacatcgctctgcacggtgggtgccatttcaacagctattctccaactt
ctttggagcacagaagccatcatagacacctgccaccaacctgtcatgttactgaacagt
cagcacatccgggatggcataaagactaacgccagtacggccatgcggccgatggccccc
tagggccactgtattgacacttgttacaccttaagccacaaatccacgctgggtaacagc
atagctgtttaccaagactgtacaactgacagacaatttgcaacgctgtagaggaggaac
cccagccacctctgccaacctgtcattcaagtactcccaagtactgggatgagaatgcgt
gccaaggtatgcccacaacctgtgtcgatggatgctcccacaaccaccgca
>TE_00001133_INT#CLASSI/LTR
ttcacctccactgaattttatcaaatttgagctacatctacaatgtacatatctgacaca
acttcaacaacattcacaatgaaagggtcatcaaaataaaaatccaacatcaacagtatt
ccaaaagaatgaagtggtatgagagcagcgctatcccccaatccagctactggcaacagg
gtgccttgtacaccccacaagacccaaagtttcagtgtagaatacgctcattaaagagat
gaaaacttctaaattaattatataaagcagtaatgccacttccaaaaaaaataataaact
ttatcccgtaaaagctagggcaactgatctgtaatttactcaactagagactgaaaaata
gacttgcaaacagatttaacactgaaattatcctgaacaacctcctgtctggacatggac
tgtatcagtctattaacaggtttgactaatctaccaaatctggatctgacttgtgtgtgt
gcattaggaaagttactgcgctgaagtgaagtctggtccgcagtgtgtagagcatgtggt
gcattgtgtgtttgtgttgtattgacaggtgcagcttctgattgtcttatgtcaacagca
atgtcagttataggaacagagtcacaggtcacagactgttcattcgtgatgtttccaggt
aaggtagaaacatcttgtggtctagaggtatcacacatcacatcagtaacatccatttgt
gataaacttggatcagaaaactgtgtaatccattctatggttctcctttcagaatcccca
ggctctgcatcagacaagaggctcactccatcactcgagcatgcaggtaagttgtctagg
ctgtcaacatcatagttttcatcagatccacgatcattctcactctctctttcaaacaga
gtctcagatatgtcgtccacatcagcagtacccagaggtgaagattcaacggcagacacg
gatggaggtaagtcagacacattaattccattttccacaggaaggaagttgacaagcatg
agtaagttcctatgaaccaccttctcccggccagtgactgtatcacagatcctgtacgtg
tgtgtttcagggttcatgtccacaactgtgtagatggttgattcccacttatcggcgagt
ttctttttacctctctctgttttgttggccaaaagcactctatccccaacttcaatactg
gatccttttactttcctgttgtacagatgagcatgtcttttctgctccttctgagcatgg
tcctgaacaattaacaatgcctcctttagatcattggtaagagaagccacatacttgtca
tagctcgtcacatttgaatcatgcaggacagtatggaacagaacgtcaacaggtaagcgg
gggacacggccaaacatgagataaaagggcgggtagcccgtcgtttcatgggatgtgcag
ttgtacatgaatgtcaatgtttgtaaacgtcttggccagtcagccttagcttcaggagac
agtgcgcggatcatacagcccaaagttctattaaatctctccacactaccatttcccatt
ggatggtagggagtagtgtgagattttctgatacctgacatcttgaggagctcacttatc
agccgactctcaaaattagtcccttgatcactatggatcctttctgggaatccaaagaca
cagaaatatttgtcccagagtacttttgctacctgcttggctgtctggtctttacaggga
aacgcctgagccatccttgtaaaatggtctgtgattactaggacatctatggacttgtta
caggagttttcagctgaccaaaaatcaatacagacgagctccagtggtctagttgttgtt
atactctccagaggagctctcccttcaggttcagctgtcttactaacaatgcatcgctgg
caatggcgaacatagtctctcacatctctgtcaatgtttgtccaaaagaacctctctctt
actaaactaagggtcctggactgggcctgatgaccagcctcatcatgtactcctttcagg
acttcatctttgagagagtcaggaacaacatactgggaccgttttgctcttgttctaggg
tcctttgagattctgtataggacaccattgctcatggtaagtttgtcccagtgtttcagg
tatcttgtgaccgagacagactctttagctcttgctctcctagaaggccgccatcgcctc
tcaacataatacaggacacgagagagagtgccatcatccaactgcttgtcacgaaggtct
ttttcagtgtatgcaggtaaggcgttaagtccaggtggtatcaactgaggaaggaactgc
agtgtttgcattgcacgggccctgggaccagtttcccatactatatgtgattgcagtact
gctgacacatcttccattccaatagactgagtccatacattaggtgagttgcatgctgcc
tgtacattaccacacactgtaacaggtttcacttgaccactagatgacatgaaagcattt
ttcacagaattacatgacacatctgtaacagcactcagaaggtttgtatatggctcagta
agaagtctttggccaacactctctttgacaaaagggacacggctcaaagcgtcagctacg
atgttctgccgacctgggacatactttatgttgaagtcataacttgccaacttggctacc
cagcgttgctcacaacagtccagcttcggcttcgtaagtatatgagtcaacgggttattg
tcagtccagactgtgaatttgtgacctttgagccagtgactgaacttgtcacaaatcgac
catttcaaagccagaaactccaaccggtgagctgggtagttcttctgggcttgagtcaat
gacttgctggcaaatgcaatcggtctggctcacgtgtccccatcctgtacttgggacaga
acagctcctatgccttccaaggatgcgtctgttgacaacataaagggacgagtgaagtct
ggatgggcaaggatcatagagttagccagggaagccttaagatggtcaaaggcatgctcc
cgttgtggtgtccagtccgctgcacacaactttctgcctgtagtcctgtctttctgacct
tttctttttttcttctcacccttcaacaggtcaaagagtggcttagctatggcggagtat
ccaggcacaaagtgctgataataatttatcatccctagaaaggaccttattcttttctgt
gatggggtcacaccatcaggatccatgaggtcagtactagtcatgtttgtgatgttctcg
actttactgtggtctgttgaaactcccttttcatcaactatgtggcccagaaacctcaca
gacctcctgagaaagaaacatttttttggagccaactttagattatggctacgcagtctc
tcaaacaccatcttcaggcgtaacaaggcactctcctcatctggggcgaacactaacagg
tcgtctaagtagcacaacaaactcaggtagttctggtctccaaaaatgctcatcatcatt
cgcatgaaactgcctggactattacatagaccctgggggagacggttgtactcgtaaagg
cccatgggagttgtaaaagctgagtacttcctgtcttcctcatgaagtggcatattgtaa
aatccagacgttaaatccattgtgctaaatagactgttgcctcctaatgcagctaggcag
tctgcctgatggggaagagggtgagcatcctttagagttcttttattcagccagcgaaaa
tccgtacatatacgaagatccccattcttcttccacacaagaacgagtggtgatgcatat
tcgctggttgatttcctaatgatttctttgtcctccatttcacttattgcctgacgcaat
ttttgatattgtccagggggcactctcctataaggtagcctgaacggccttttatctgaa
agatgaatgcggtgtacgaaacttttcgcttctccacagtcgagatgatggcgtgaaaat
atatcttcgtactgcaaaacaaggtcagtcatcttcctcttacatacttctgacacctca
cacgaatcaatgtcaatgttactgagaccaactgacatgagcctttctttggtggactgc
atactagcaggtggttgaggcatcagtgaatgtgaaaaactagcccaatgattctctgga
aactcagttatgtccatgtcctcaattgccatgcaggagaaaacatctgctaactttgca
ttgcgtcttaacaatacaggcctgtcagacgcattgatgagttttagtgggacccatttt
tctccccacaatggagtcacgactcttgacaccagaacacctctgggagctgagcgagat
gatgtgggctctgtcatcacagtgctgcctggtgatatagcagtatttttaggcagtttt
ccccagatcagatattcacagccagactcaaggcagacagcagagttgcacctgacagta
ccaatcttctgaggagcttcatcacctctccagggcttgagacctgagagcatagacaag
aactgttccacctcataatctttactagggaaaggacttgacactgttttccagtaagac
tcacacttcttggactgatgcaggatatgtttaataacattggttcccaatattagttca
tcccgctggccctggacaacgagcattggaaccacaattttacagccatacacctccatc
tccacatcaaaagcacacttgggtttaacatgaagcccaccacatccaacgaggatcaca
ttcacatccaccttgtggaggtcatttatcactccagcctctttcatttttatctcagcc
tcttcactcatactgcaagccatagagccagtgtccaacatgccaccaatttttaacgtc
ccacccagtaacacgggtgtatagaaaaggctctcactactgctgactctgtgaatattc
tgataaacaacaatttcagaatcatgggataagtctcttgctgatgtgtaaactgtttca
gcatcagaagtgtcgtcagtgtgggagtggttgctgagacctgtactgcccccctccaaa
tacaggtcaactagtttccctcagactgggactgaggagagctactgactgggcaattca
gtctggtgtgaccagatccaaaacaggcaaaacacaatctttctgacatgcagtgtgaaa
tggtggtgtggcttgagtcattacagaccttacaaactggctgattgaggcgtctttcgc
gaggtgtgcgtcgaaatctgccacccctagatagatggttggtgttacgctgctgcattt
tgtccatcatatcctgaaagatatcaaccatatgggctagaagtctctcatctgattgtg
actggagattttgtgctacaactggcgtagaagagtggctcagactgtgaatggatttgc
cctgtgcagggacacaggtaggaatagggctagtgggagggcccactgagtgctgagctt
ggagagagagatttggagtgtggcattgcgacggcattgttgaattcactggagaaatac
tgggctgctcaggagtcactgcactgacatggttcttgagctgtgtggtcccaatggctc
tgctactagctgttgactctctctgataatcatcaattcttatttgtacatcacgtgagg
tccattcatgaatgggcttacactttagggtgtaggagagctcaggatcagggcactgtt
tgacaaacatgagtgcaacttcattatttatgttctcagttttctttccctgtctgcgta
agccatcaagagccaaatcagctgccttatttagtcttatccaataatcaactggatttt
ctttgtgtttgggcagtgtagcataaaagtcagcgagtgggagacatgaagaagcttcac
tgaaataatggagaacatcatagattttctcaggtgtctgtttaagatcaatcactggat
cactacgcaaggcaatcttgacgacatctctggctttgcccattaaatgactcataattt
cctcaccctggtcatacacaggaatctcatgctttctgaggtaagttttggtcagatcaa
tccagtcctggactgaatgtttgtcagtaacgtcacctttaaatgttgggaattctctgt
ctgatctaacatggactgtcacatgtggtgagtcatgttgggtaggttcactgtgagtaa
tttgggctgtcggagtagtctgatggtcactggctatgtttactacaccagctgacatta
gcttttcaacaatggattcaccaatttgagctcctaactgccctaccatgtctgtgagct
gttgaatagcgtcaacatcagtggctggtgtggatgtgcgaagattttctcttttaaacc
cactgacaggtgtacaacctgggctatgacccaaccctgtatctgtgtaatcatcagcta
tgggcttagaatgtctcacatccctactgtcagcagtgtaatctaaccaaactccccttc
cctttggtaatttatgatttgcatagctatccattgttcttatttttttttttttcttga
gtgaaaaaaaatacttgcgttgtgtatgctaatactaaaaacttaataaaacaaaacaat
aatcgctttgaaaacaaaagaatattatcaactgtaatcaaaagttttcaactaaacatc
ataagatatacaacagtaaaaatcaaataattaaattattattatttttttctcttttag
tgttttgttttgttttctttctctctctgaccccactttgatcttgaagtgtagactaga
tcagcaacacagcatccacggcgaccggcatcaagctgatctggagatccaaggagtcac
ggcacca
>TE_00001133_LTR#CLASSI/LTR
tggagattcagggcatcgcagtgtaacggatctactttcactcaatgaaattgagacgac
accaagagctgctttccttcactttatatagtcctggagaagacaattaaacacaattat
gttgtcttctgcctgcactgcacatccgaccccctcagcaatacacagcagcattgtcac
tggtcaaatgaattgttttcttaacaatatatgtaattacattagataactttcacaatt
tatacacaattacacttttagaaattatcaatttaaaatgtgcaggaaaacacttttttt
tctacaatttcaagaaaatgaacatttctttatcattagaaaccaaactcaactacaaac
aaaaatgcatgtgcaaaaactacgcacaacagagccacctggtggacaacaaaaaatgtg
cgttgagtaaaacaaaaggcaaacaaaacaatgagacagtaaaacgtacctggagaagac
aattaaacacaattatgttgtcttctgcctgcactgcacatccgacccctatttacacaa
aataatagagttttctcactgagaactgaagcaacatgcagacaaaatggcgatctgcca
tgcggttagcacttctgtcaatctatagaaaatatagcatatttgtaatataatacataa
tataatatataataagttatatagtttccataaaaattataaacacttgctttaaaacga
tagaaatattaaatacaatcaggagcaacgcactacacaacctaccctcagcaatacaca
gcagcattgtgagggtgggaggggaaaaaaacaaactacggcaacacaagaggtacaaaa
aggggcggtgtgcaggttaaacactgccatagtaaataaatgaaaatgactccaaaatca
ttcttaaaatgataaaattcacaaatatgaaataaaatatttaaataaataaaaatcaca
atataatttgaaaaatgttataattttaacagagtgcaattgtaactctgttacac
>TE_00001138_LTR_s_1#CLASSI/LTR
acttagatataaacaacgtcatcacaacaatacatcacatggcttaaatagttgtcaaga
accaatcaatagcgagaccaacacccagatcattacacacacacattatcccaatacacc
acatcaccttccctcttaagataatcatcacataaatcaaacattacaaaatacagttca
acattactatgtttccacttagtctctgaaacgttgtggtaacttaatagttcgtttaga
tcgacgtggccccactgggcttgcaggtcccactgggcttgccgccccagatacaggaag
tccagattcacattcaacagctggagattccgtcaaccctgaattttggctgcttgaatc
agtcaactctttttcagaacttggtttctccaatgagctgtacgaactcaactgatcagt
ttctgatgaagaatgacgtggcctcaactgatcaccatgccgtctatacatagtggttga
tgatgaatcacacaccttatatgatactggtccagtctgctgcaccaccactccagacaa
ccattttggatctcctccagctgtattacgcaagaaaacagactcatcaacagcaaagga
cctttcccgtgccttatgatcgtgtaagtgtttttgcaaatattgcttcttgcgaacaac
ttcatgaatatttggtttcaggaaatccaacctggtacggacatgtctcctcaagaaaag
atcagatggtgattggccagtggtacaatttggagtggtgcgatagcgcaataaaaataa
agatattttatcttcaatgcacatctgctcgtttttcagttttttcatgcccaccttaaa
ggtctggacatatctctctgccaacccattggtggcgggatgtctaggtgccccagtagt
atgcaaaataccattccttcttacaaatgtctgaaattcatctgaagtaaaagtagttgc
attgtcagtcacaatctgttctggtaatccatatgctgaaaacaatcgcttcaatctggt
aattgtagcttgagatgtaatgtgtgacattcggaaaacttctaaccactttgaataagc
atccactacaatcataaacatattgttcaggaaagggccagcaaaatctatgtgcagacg
tttccaagactcacccggaaactcccatggatgaagaggaacttgactgggcactcgttg
ttcttgttgacaaatttcacactctttgcaacatttttccacatccatatcaattttcgg
ccaccacacatacttgcgagccaaggctttcattttaacaatgccggggtgtcctgcatg
aagttcatacaacactgattttcgaagtttgaaaggtataatcacccttgttccccatag
cacacaaccctgttccatcgataactcgtctcttttagtctgaaacacctccaactcttc
tgccacttcacttggccaaccctccattacatactgggcaactttagacatatgtagatc
tcttctagttgctctagcaatctgtgatgcatttataggggcctcatgtatatgattaga
tagcagggtattaatatgtgctgacatggcttctgtacccacatctgtaatttcaggcaa
tggcactcgtgacaatccatcagcatttccatgcatctctgccttgcggtaacaaatgtg
gtaatcataggctgctaaaattattgcccacctctggatacgggcagcagccatcattgg
gaaatgtttatgttccccaaataaagtcacaagaggtctgtgatcagtcatcagcttaaa
ggatcgtccccacagatattgatgaaatttttttacaccaaaaataatgcttaatgcttc
tttctcaatctgagaatatttcttttctgcgggtgacaaagtgcgtgaagcataagcaat
agggcgttcctcaccatttggcattgtatgctgcaacactgctccgattccataagctga
agcatcacatgctagtgtcacaggtaactctggattatagtgtactaacactttatcact
agtcaacagctctttgcacttctcaaatgcactttgttctttcttcccccaataccagat
cacttgctcttttagaagtctatacaatggagccaacactgtgctctgatttggtacaaa
acgtccataataattaaccaagcctaaaaaagctcgcaattcctttacatttaaaggtgc
tggagcatcctggacagccttcaccttgtccttcgttggatacactcctcctccatccat
cacatgacccagatattcaatttgagtctggccccactcacatttacttttttttactct
taatccagagtcttgtaaccgctggagaacttggctaacaattgatagatgctcttgttc
atcttttcccacaatcaacaaatcatccaagtataccacaactttcaggtccttcatcaa
attttccataatacgttgaaaaatagagggagctgaactaatgccaaaagccagacgatt
atagacataaagtcccttgtgagtgttgattgttgtgtatttctttgagtcatcatcaag
caaaacttgctggtatgcctgagctagatcaattttagaaaatacttttcctccacttaa
agtggccagaacttcttcaattcttggtaacgggtacgtttcggtgttagcaacttgatt
tacagtgaccttatagtctccacatagccgaattgttttatctttttttaccacagggac
aactggagcagcccattcactgtatgtaactggagatataatatttgctttctccaatcg
ctcaatttccttttctacctgttctttcatggcaaagggtagtggacgactcttgaaaaa
ttttggctgcacatctgattttactgaaattgtagctttaatatccttcaaagttcccaa
ttcatccctgaagacttcattgtatttctcaagaacttcttgaattgatgtaggctgttg
catttgattcacatagtgaattcctttccaattcaacttaattttatgcatccaatttct
accacacaaattaggtccgttaccttcaaccacaagcaaggccaactcatttatttggtg
ttcatactgaacagtggctctgaattgtcccagaactttaatgctttcaccagtataagt
ttttaactttacttcagctctttccagtggtacattagcaaatgactgtttgtatgtttg
gtgggaaattatactcacagcagctcctgtatcaacttccatcagtacatcttgctgatt
cacagtaaaattcactttaaacttctgtttttccgaatcactcaacagagaaaacatttc
caattctggctcttcggcatccatataagccgtcacgttgctctttctctcatgtttact
tttatttgggtaaggcttttctttttctctacacgctttctttaaatgaccaaattttcc
gcactgatggcatttagaattcttaaaatagcattcatgtgccttatgattgctaccttt
acatcgataacatgcatacctctggtgatgcgtagttttcactt
>TE_00001141_LTR_s_1#CLASSI/LTR
tgtaagaaatgagtctgcctcgacccaacttccactctaaatggtgaattgatgctcatt
tcccaaaaggctgacttatgagagaaaagagaagtcaacaaggtcttgtctctgcattgt
ttgaggtgactacatctcaaccaaatggtaacaattgtagaatggggatgggtgtggtgc
acaaagaaccatctcatcaatggtgttgaaactgcattaacatggagagatagggagaac
agctgggtcaacagccaaggagcaacttcattaacatctaaaggcaacatcaaaaacagt
ataaaggtttgagtttaagaatgttcagggttcattctgactccggtgaacccaaggtac
tgccttgtattttgagactgctatgctgaataaacatcttcattgagattttcttcgtca
tcatcattttttcttacactggcgagtcatccagcgaggacttccaaaacaacaaaggag
agaaaggtaagaaaagcaggttttcttattaaatgtttgttgttaggaatccccctcgtt
ttaaaaaaatctagaaaagaaaatttaagacagaagagaatttgtattgttcagttttag
cagaaggagttcttaagtctattctgtactattctgccaattttgtttaagattctaact
aaactgaattaacccgacgtagtgtggtagcagaattgtattaaattgttgtttctaaag
taattgaagcaaagggctgaagtttaggtttctaaagtgaatgaaactgtgctgaactgt
gttgattctagtggcagagttgtattggaaatgttgtttctaaagtaatttctaaaaata
tgtttctagcataagtgaaactggtttataaagttttcataattctttataaattctaaa
gtaactgaattgatttgatgcagtgtggtcacagaaaatatatttggtagggtgtctgga
actgttaaagatcattttcttgaggttttgcctgatgtaatgtagcagtgttttgatttt
taaattacaacacaaaggactgatgcagattggttttatctgataacatacagataaaca
ttgttttgagagtagaatttgaggcctgatggagagtgtctatgttcaatagacactgaa
gtacagacattttaatggtcttgttttttttttttttttttttttgttattattcatttg
cacaggagcagtgaataattgtatcaagtattaaataacttggtaatgttcagtcagtaa
agaactaaaatctattgaattactcaagtgaacttaataagattgtgaaaatggaagata
tgatggttaaatacattgctaagcatggcacagttggaatttttgatggtatagagaaag
tcgtagataagccatatgaatgggctatctctaaatttgaaaatttttccaaaatgccaa
agaacaataaaggaaaaattgccaatgcacttcaagctgttcttgcatcatacaaggtaa
ctagaaagagagtagtggagttagaagctgaaaatgaaagactcagtgttgagataaatg
cttcaaaatattaccaggctagtgaagcattatggaaggaagagaagatcagaatgcagg
atgagataacacgtctgaaaactcataaagacttgttggcatcatctgtagaaacattct
acattaatttgaaagaagcaagggctacttgtaacttcttcataaggaatggcctaacag
agaataacacaagtgagacattaaacgcaaatagagttccaaaaatgacagacattcagg
aagatgatgaggaatgggctagagattctcagtcagtcagtagtcaatgctcagagtgta
cagttagatttcctatggcaccagttcactctaataccaccatgcatattactgaagcag
gggttgaatcaacgacccataacacggttagagggtttaacccaaatgaactagaagctg
tgattgcaaatattggaaaatttgatcctactgaacaagatcctttagatttcctaaaga
ggttagaggaatatgcagaggtgtacaaatatacagatggtgatgcatgtgtgttgctaa
gaatgtgcctgcctgaaactttgtctggagctttaggtcagaaagtaaaagacaaaacgg
caaacaagtcagagaggaaacaggcactgcttgaagtcttgggtgtgatgtctgttaact
gggataaaatatctgagacacacatgaagagaggggaacacccaagagtattttctgaac
gattgttggagatgtttaaaacatttagtggcaatcctgatattacttatgatgacgtca
gtttcaagtctgccttgatcaacaagtgtgacccacacacccattctgctgtgacaatgc
ttgtgacaccactctctgattataatgaaattattggtaaaatgacacagttttacaaca
ataatgcaaattcacagaggcaaatgaaagatgcgagatatcctgttgctgcctttgcaa
gcagagaatattcaagctcatccaatggtttccatcacagagcaaggaaatttacaagtg
tgaactcaatgggtgttgttctttgttatgcatgtggaaaagctggtcacattgcgagac
attgccagaagagtgcaaaatctcaaagcattgcttgtcatgcatgtggaaaaaatggtc
acatagcaagacattgtttagagaaaatgaggaaagaccaggaagttgtttgtttcagat
gtggaattatgggacacaaggcaatacagtgtcatgtttcagtcaaaagaaagacaagtt
ataaagatttacataagaaaatagccagactagaaaaccagctggaagagttaaaaggaa
tgaaggaaggacccattcacaccttttcagacacatccctgcatgaaaatgactgtaact
cagtctcaagcagctgctgatgtgaattggagaaaatgtttcatgatagtacaatattat
agagatatttttactatcaaaacgggggtgattctgtataatttctaagaaattatttta
aattatattgattgtttaaatgtaatttatgatacatgttttaatgtaattattttttta
aaataatattactgttgtgtgatgctttaatgtgagaagatacttctgtgggaaaggggg
ggcaacctcttctttttattctcgttccagattgaaaggtgtggtgaaagatgatccagt
catgggtgagacaggccagtatgaccacgaggagattatgcaaagaacaaggttcttcaa
gagaacagagagatccagaaccccaggcccagtattgatcaaaacttttaagcctggatg
[truncated: 5,763,887 more chars]
