# Supplementary material for: MCHelper automatically curates transposable element libraries across eukaryotic species
Source: Genome Res. 2024 Dec;34(12):2256–68. doi: 10.1101/gr.278821.123 (PMC11694758; doi:10.1101/gr.278821.123)
Supplement: Supplement 7 [file Supplemental_Data_S4.zip › Supplementary Data File S4/Drerio/EDTA.fa]

>TE_00000000#DNA/DTA
AGGGCTTGACATTAACACCTGCCAGCCCACCAAATGCGGGTAAATTTCAGCTATGGCGGGTTAGACAGCCACTTCTATAGCCACCTTGGCTGGTTGAAAATAATTTTTGAATTGCCAGTGCTGGCTTATCTCTAAAGATTTTATGACCAGCAGCTGAATACCGAATGAAAGGATGATCGGGTGCATGGTGAGACACAGGCAATCCTTGCTGACTGACGTTGTGAGCGAGGCGCAGCTGATGTGAAGCGCGCAAGTGCTTAGAAGCTCCCATTTCCTTGCGCAAATCAACTGTGCCTGGAAACGCAACTATTGCAATCATTTCTCTTTGAAATAGATTGGGAAAAAATCGGTGCCCGTTCACCCACAGTCCTGCTGTTTTCAAGAGATCTCCAGATTTTTTTATGCAGCTGCTGTTGCCGCTTTCACTTTTACCATTCTTTTAACAGATTTTTATTGGGCCTAACATAAACAGTGTGCACATGATCCTCCTTTTACTTTCGCACACAGAATGTTTTTCACCGTTTTCTTTTGCTTACAGTTATTTTTGTTAATATGGTTTAATTATCACCCTTAACAATAACATTGCTTTAACAGGAGATTAACGCTCTATTTATCTATGGTTAGCTGATGATCTGGGACATTTAGTCTGGAATAGAGATGTGCGCAGGACTAAATTTTGAATTCCGCTCCTGCCCGAATCTGACCCGCTTCCACTTATATTCAGCATTTGTTGTCCCGCTGCCCCGCTCGTTTTCTCGGGAGAACAAAACCGATGTCTGTATAAACACACACACAGACAGCAACAAACAAGCTAAACGCAGCATCACGCTGTCTCATTCACACACATACATACGCTTGCTCGGGAGTCGGGAGCGATATTGCTAGTTACCAGTTACCGACTGCTCCCGCGCTTTATTTGGAAATTTGCAAACATCTAGCCTGGACAACTACTGTGTATAGTTTTAGATTAATAAGAATAATTTCTTCAGGAATAAATTAAATTTGAATGATTTTTTTGTTGAATAAAGTCATTTCAAATAAAGTCATTTCAAATAAATAAAAAAAGTTAAGGAGGCATGTGGACACAACACAACATTTAAATCAAGTAATTTTAGCATGCCAAAGTCAAAATCATGCATATAAAATATATTTTCCCAACAACAAAATTGTGGCTAGTGAAAATGTTCAGTGGTCAGTAATGTTAGAAAACTACTAGCCACAGTGGCTGGTGATCAAAAAAGTTAATGTCAAGCCCTG
>TE_00000001#DNA/DTC
ACTATACAGTCTAAAATGCATGATACATGACCATTCACGCTTGCATGTGCATCATTTGCCAGCATCTATTTTTATTATCTATCGGTTGCGTAATAATTATATGAAAGAGGCTTGAAAATTCTGAGAATTATAGCTCAACCAGAGATCAATTGATGCTCATCTGTTTTCAAAAGTCTGTGTTTCAGTTTGTTTACATTGAAATGAAAGACAAGAATTTAAAAACAAAAACATGTAAGAGCTTTCAAAACACTCAGCTTTTGCTAAAGAAATGTGAATGCAGTGAATAAGCAGTATCTTAAATACAACTACTGTTTGAGGGTCAACACATTCATCTTTGTGGCCAGCCAATGAAGATCATACAGTAGGCTGGCATTATGGAAATTTGCTATAAGTATGCATTGGTGGTAAGAATACTGAACAAAATCATACTCAAGTAAAAGTATTACTCAAAGTATGAGTAAATAGTAGACCCTTTAAAAAGTATTCAAGAGTAGTGAGGATTACACTGTGAAAGGTTGATGTGTTTACATACGATGTGTGCATGTGTGTGAAAACGTAACATTCCGTAGTGCATTTTAGTTATTATTACAAGTCATCATACAGTAAATATCAGTCATCTTCAAATCAGTCGCATGCAGTCTAAACAGTCTTTTAGTGATTGTGTCTTCTGTGTCTTGAGGTTGTCCTGTATAATG
>TE_00000002#MITE/DTA
AGGGGTCGGGAATCTTTTTTCAGCAAAGAGCCATTTCAGATTTTTTTGCAAATGCCTTTTTTTTTAAAGAGACATTTGGGATATAAATTAGGCGTCGCATGTTGAGCATGTCCATGTATTAACAAAAGATAACTTATAGAATTTTTTTCTTTTCACCATCAACACTCATGAATGTGTTTGATTTTACATGCGCAAGGTGACCATAGAAATGTAAGCTGCATGCCCTTTATTGTTGTCACGTTTCAAGTTATTTCACTGCATCGCATACCTGCATTGGTTAAAACGTAATTTTGTCTTTTTTTATTTATTTTGCAGTAAAAATATACAATAAACAGGTCATTTTAATTGTATTTTCATTAGGAAACTGATTTTAGTGACATTTTAAATTTTTTATTGAAGACAGCTGGAGAGCCACATATTTTAAGTCAAAGAGCCACATGTGGCCCCCAAGCCATAGGTTCCCTACCCCTG
>TE_00000003#DNA/DTA
AGAGCTGCGCGATTCTGGCGATTACGATTTTCTCACAATTCTATAGATGTAAAATAAAGCTTAACACGAGTTGGCAATTATTATTGTTTTTTTCCTCAAACTTATGGTAAAACAACAATAATAATGTGTAGGTCTACTGGTGTCTATTAATAATTCTATTCTACTTCTAATAATTCTGATGTTGAATTATGTTTGAGATATATCCCTATGCTTGCAATCTGTCATTGAGAACATTATTAGACCATTTACTTCACTAGTAAAATCAACATTAATGATTTTTGGTTAAAACCTTTTGGTTTCATTTTCACTGCTAAGTGCTCTTCATACTTCGCGCGTGGCTCTCAAACAATCACAAACTGTGCAGCTCTA
>TE_00000004#MITE/DTC
ACTACAAAACTAAAAATCTCCTGATAAAAATAAAAAAGAAGCCTGGACGACATGCCTAAACTGAAGACAAAAAATAACAATGTGGGGAGGCATTTCTCTTTAAGTCCAGGTATCCCTTCTTCGCCTTTCCCACTCCGCGCAGACTTTCCTCCGTTAGAAATATTCACATTTAAAGTGTGCACATACACACACATGAGCACCCACAAGTGTATTCACAAATTCAAGTGTCTACAAAACATGTACTATTATTTCATCACAGAGTTCATTGACGATTATTTTTTTCTTCATCACTGCAGCTCTAAGCCACGGCAAATGTCGCACTGCACTGTTACAGAGAAGATTAGTGCATCGAGTTTGTAGTG
>TE_00000005#MITE/DTA
AGTGGTTCTAAAAGTGGGGGTCGGGACCCCGCGAGGGGTCGTGGGACAATCAAGGGGGGGTCGCAAACCATAAGAATTCCCATAGGTTATCCAAAACCTACTTAAGAGAAAAAAAATGTGTCTATAGTTACTATATGCTTTATAGTTACTATATAGTTACTATAGTAGCTTATAGTTACTAGTTCTATTGGAAAAGTAGCGTCAGAAGCAGCAGATTGATTTTATAACACCAGGTTAAACTTTCTGGCCCATTTACAGCACTGATATACATTGAAAAAATTAAAACAAGAATAGACTTGTGTCTATTAGTGTGTGTGTGCCATTGCATTTATAACCACTGTATATATAACAACCTGAGAGGATATTGGGGGTCGCGAGTCACTGGCATTGTCATTTTGGGGGTCGCTGGCTGAAAAGTTTGAGAACCCCTG
>TE_00000006#DNA/DTA
AGTGGTTCTCAAACTGTGGTACGCATACCACTAATGGTACGCAGGCTTCCCTCTAGTGGAATCACTGAACAATTAAAGTTTAAAAAATGTAACACATTTTAACCCTTTAATGTGTACGCTAACTGTAAATAGGCTAAACCTTTTATTATAATTTACATTTTCTAATAGTTGTTATGTATTCTTTCATTTACTCTAACGCACAGTAAGCAAATATAATTTGTAGTTTAAATGTGTAAATTCAATTCATATATTTAAAATACAAGATAATGTTAAGATTTCAAAGGTATACAAATACAAGTCAGATGCAACTTATATTTTAAAATTTATCAAAAAGCGTTTAGTGTTTATCAATATGATGACATAAAGCCTACATTTATGAGGTCCAAGGAACATTTGCAGGTTTTGTTGAATAGGCTACTTTATGATAATACTTTACATTTAAGTACAGAAGTTTTATTTTTACTTTTTAAGAACAGTGTAATTTTTAATTAACCTTTAAACACACATTTTAATGTAAACGTTGACCTTTTATTTATTAGTTTTTTTTAAGCTGTAAGCACAGTGCAGTGTTAATGTTCAAACTATTTAGAATGGTTAATGGACAATAATAAATATTCATAATAATAAGCATTAATCTGCCTCGTTTTTATCTGTGTAGAGCTGTAGCTGCTTAATTAGGCCTACTACGCAACTGTATTTCAATACCGGTCATAGTGGTACTTAGAGAGACAATTTTTTTCTGAGGTGGTACTTGGTGAAAAAAGTTTGAGAACCACTG
>TE_00000007#DNA/DTA
AGTGGTGGAAAGAGTACTGAAAAATCACACTTAAGTAAAAGTACCATTATTTACCTAAAAATGTAGTGCAAGTAGAGTAAAAGTATCTGTTGTAAACATTACTCAGAGTATGAGTAAAAAGTAGACATTTCAAAAGTACTCAAGAGTAGTGAGCAGTGGGTACTACGCTTTAAAAAGCTGAGCATTTGCGTGTAATCTGTGAATGTGTGTCCTGCAGGCCACAACGTCATAAGACGTTAATATTAGGCTGGATTTAGGTTGTGATATCAAAATTCGCCAACATCTTAAACCAACTTCATATTGAAGTCAAATACTGCCATGTATTCGTCAGGTATGGCAACCAAAATCTAATGTCTAACAGACATCTTAGTGGTAACATCCACACAACGTCTACCTGTAACATCGTTAGACATTAATATTTGATTGATTTTAGGCTGGACGTTGGACATTGAGGTCAGCTTTCCATTGGGTTATGATGTCAACCCAATGTTCATTTCCAAACAAAATGTCTCCATGACATTGGGCTACAACTTCAATCCCATTTTGGTCATCATACAGTAAACATTCATCATTTTCTCATCTCATTAGTGACATGCATTTTAAACAGCCTCTGGGTAAAGATGGTGTGTAAAGATTTTAGACATCTTCTTGGACACTTTTAATGCTTCCAAACAGTTTGCAGCAATTATAAAACGCCCATGTCTTGAGGTAGTTCATTTTGATGCGATTTACTCTCTATGTGCGATTTGATTGGACAGGAATCTCAGGACTGATTTTTCTAATCCCAATAGACAGGAGAAAATAAAGTAATGACTGCAGGTTGAAGAAAAGCAGTGGAGTAAAAGTACCAATACTGCTCTAAAAATGTACTCAAGGGAAAGTTAAAGTACACATTTTTAAAACTACTTAATAAAATACAATTTCTGAGAAAACCTACTCAATTACAGTAATTTTAGTATTTGTAACACATTTGTTACTGTACACCACTG
>TE_00000008#DNA/DTA
AGAGTTGGGTATGGTTTGGGGTTATTTCGATATCAGTGCTAAATCGATACTTTTAAAATGCTACCGGTGTCAAAACGGTGCCAGAACCGATACTTTTGAGCCACAACATTATTTGACAAAAGAAATATTTTTAGCATTATAATTAAACAACATAATTATAACAAGTTTACAGTAACCATCAATTCATATTTTAAATATTTGAAATGCATTAATATACATGTTTTGATTGTTTGTTTGTTAGCATGAATGTAAGATTTGCATTAGGCAATTAACATTACATTAGCTTACTACTAACCTGTGGAAAAGCAGTCATCAAAATCAGACACCTTTTTTCCAGGGTTGGGGCTTGCAACTACATTTACATGAACATCAATAATCTAATTATTAGCCTTAATCTGAATGAGACAATCATATGATTAAGGTGTTTACATGAGTTGCTTTTTTAATAGTTAAATTCCTGTTACATGTTATAGCACATAGATTGATAAACATCATTGCATCACCGCACTATCCACGTTTCCTCCGCAGTTTCATGTCATTTTAATTTTTTATTTCATGTTTACATGGTCAACTTTTAACCAAAGTATTGACTTAATCATATTATATACAGAGTATTGGTGTCCATATAGGCCTAAATTTAGTCAGTAAAAGTGCCAGATGAGGTTGCAAGCTGTCAAAGACGTGCAATCCTCTGTTTTTAAGTTGATTCCCTGCGCCCTCAATTGTTCCATTAAGTTTGACACGTTTCCCCTTTACATGCAACTTTTGTAAAGCATCTGCTTCACGTTGCTGTGTCAGAATCTTATAAATAAAATATAGCCACACATTAGATCACTTAGTTTAAGCAAATAAGATGAATGCGATGTGTGCGGTGTTGATAAAGGGAGTCGCTCACTGGATGTGCTATACTACGCACTTTGCCTTTTAAATCTAAGCAACAAGAACAAACGCCTGACATCGTTGATGAAAGTTGTTTAGAGTGAAATGTTTGAAAATGGTGTGACACAACGCTATTTATGTACCTATGTGTGCCTTTCATGCACCCCTTGATGTTTATTACGCGTGGTTCAGCACCAGTGGCACCGAAATTCATATGCTGATTCGCTCTGGTGGATAATGGTTACAAAGGTACCCGGTACCCAACCCTA
>TE_00000009#MITE/DTC
ATCCTAATGAATACTGTGAATTTACTCTATTTAAGTAAACGAAGCAATTTAAGCACAGTTATAACCAATAACTCAAACCAACTGAGTATCTATATAAGTAGTGTGAACTCACTCCATTTAAGTTGAAGTAACTTTCAGTCAACTTTGAGTAAATTTCACTCATTTAATTGAATAAAGTTGACTGTAGGTTTTTGCAGTG
>TE_00000010#DNA/DTA
AGGGGCGGACTGGGACTAAAAATCAGCCCTGGCACTGTAGCCACACCAGCCCACATTACCACACCGACACAGCCCCACCCAAGGACACGCACATTCACTACTTATATTGGTGTACAGATGGAAAAATGATATAAGCAGTACACTATTTAAGAGATATTTAAACATTTTTGAGACTAGTTCAGTAAATTTTATGTATTTGGCAATGTCTGACTTGACTGCCTTTCCCTTTTCTTTTCTTTTTTTGCACTACCATCTCGAAACATTTACTATTATTTTAACTATTATCACCATCATCATCATAATATTCACATCTCGCACTAGATAAAAGCTGCCTACATTTAAAAAACAATACATATGAAAAAATAAATAAATAAAATAGGTGACCAGCCCACATTTAAAAAATGGTCTGGCCCTTCTGGCATTTGCCAGAATTGCCAGATGGCCAGTCCGCCCCTG
>TE_00000011#DNA/DTA
AGCGGTTCCCAAACTGGGGTGCACAGTCTGACCACCAGGGGTGAGTGAGAGAATGTTTGTAATGGCAGAAAATTTTCTTTTATTATTTTTATGCAATTATCTTGGGTAAACTTTACATGTCATATTTTTGAGAGGAAAGAAATTCACTGAGAGAGAAAAAAAAACACATTACAAATTGTAATTTACAACTTTATACTCACTCATTTAGCAGTTTCACGTTTGCGTCACAACAGCCCCACCCTTTCACATTAGGCGTTAAGTGATAGCACATTCGCAATTTTTTTCCGCTTACTATATTTATCAAAATGTACACCTGGTTAAAATCTGTCACTTTAAAGAAGTCGAGTGACAGTAGGAATGAACTATCTACCTTAGCCTCTTCTATGGAGATGTGCAGCGGCCTTGAATATAAGGACTTGGAGGATAACAAACGAGGTGAAGAGGCACAGGCGGGAACAGAGAATTCCAGCATAAATGTACTGATGAAGAGAATTAGGCCTGCGTTAGAGAGTGAGAAAATGTCAAGTTATATTGGTTTACATGGATTGAAGATGCAGAAAATGCAAATGCGCTAAATGTAGTCTGTGGTAAGGTCTTAAGCCCTCATATATGATCCGGCTCTTACAAACAGGACACAGCCACTTACAAGACATGCCTGTAACTTTTTTTTCCAAGGAAAATTGGTGAAACCGCAGAAGATAAAAAAAAAGGAGAGACAAAGGAGGAGTAGCTTTCATCTGAAAAGTTGCACCATCGGTTTCCTGGAAATACAGCATCCAGCAAGAAGCACTAGCGATAAAAAAACATAGCAGATGAACTTTAGTCTGTACTTAATGACGCTGTGAAAATTGTCAACTTCATAAAAGCTTGTCCATTAAATTTTGTATTTTATTATTTTTAATGTAATCATGTATACAGAAAATATGTGTATTTAGTTATTGAAGCTAAAAATGTGGAGAAAGGGGTGCTTGACAGGTGTCAAATTTTAGAAAGGTATGCACACAGCAAAAAGTTTGGGAACCACTG
>TE_00000012#MITE/DTA
AGAGGTGCTTAACCCTACCTTCCAGCGGATTTTAGCTGCAACCTATATCAAACACACCTGCCTGTAATTATCAAGTGCTGTTCATTTCCTAATTAATTGGTTCATGTGTGCTTGATCAGGGTTGGGGATAAACTCTGTAAAAAGGTAGATCTCCAGGAACAGGGTTGAGCACCCCTG
>TE_00000013#MITE/DTA
AGGGGTCACCAATCTCAGTCCAGGAGGGCCAGTGTCTCTGCAGGGTTTAGCTCCAATTTGCCTCAACACTCCTGTCTGGGTGTTTCAGGTATACTGAACAAGTTAATCAAGGTCTTACCAGGTATACTTGCCTGATCTCACGAGAAAACGTAAGTATTCGTAAGTTCAGGTGTTAAGTGGGTAAAATACTTACGTTTTCTCGTGAGATCAGGCAAGTATACCTGGTAAGACCTTGATTAACTTGACAAGTTTGGTGATCCCTG
>TE_00000014_INT#LTR/unknown
TTTTGGCGTCACGAACAGGATATTTGTGAGACATTTAAAGTGATTTTGGTGTGAGACAGAGGAGGTTTCATTGGTTTGCTGTGAAAGATATATTGATAAGATATTTTGTAAGAAGGTTAAGGGACCCGAGCCTGATGTACTCCCCGAGTGGGATGATACTTTGTACGAGTCAGTGGCCAGAGAACTCCGAAAGGGCGGAGGGTTGCCTCAGTGTTGGTCTGGTGTGCTGAGGGATGCAGACCCAAAACAAGTAGAATCTTGCTTGAAAAAGGTCAATGTCTCGCAAATGGATCCATTGAAGGGCTTACAGAGCTGCTTGTGGATCGTGTTAACTGCTTACAGAAAGCAGCATGAGCGTGCAGATCAACAGGTTAGAGAGAGGGAAAAAGTTATGTTAGAAGTGGCTGATGCCATAGGGCGAGCCTTATTAGCGCAAGGTCAAGCTGAAATTTTACGCCAGCGTTTAGAACAGATAACTGGTGTAGCAGAAAAGGCTGCTGTTCAGATAGCCAAAGTTAATACTAGGAAGAAAAGAAGACCAAATGTACGTAAAGTACAGGCGTTTGTAGCTATACTGCAAATGCTGAGAGTTGGGACCCATCCACTTGGGATGGAAATATTTGGGATTCTGATGGTGATTACAATGATGCTGTTCCAGTTTCCCCTTGTGTTCAGGCAAAACCAATTCAGAGAAGGAGATTAACACAGGGACCAATGGGTAATAATAGACAGGATGTAATGGAAGATTATACTCACCAGGAACTCTCAGATATAAGGGAACGAATGAGACAAAAATCAGAAGAACCCCTTGATCGATGGTTAGTGCGGCTTTATGATCAGGGAGCAGGTCAAGTTCAAGTAGATGGTGTTGATAGTATGCATTTTCTAGATCTGTGTAGTGATCCGGTCATTAGAGCCAGCATAACAACTGAAGCAGAAGCACTTGATGGGGGTAACCCTAGTCTGTTAGCTCTCATTGCCAATGCAGTGTATCGTCACTTTCCAGATGAGGGTAGTTGGCCTTCTAAGGAGGGGCAGTGGTGCACTTTGAATGAAGCCATTTCAAGAGTAAGAGAGCTCGCCATGAGAGTGGCTGTAATATCAGGGCATGCAGGAGATCTAGATGACACTCTGTTGACATTATCAATGAGAAATGCTATCATAAAAAATGCTAAAGCACAGTATAAAGGTCCTGTTATGGCTGTTCTTTTACGATCAGAGGATTGGACAATAGGGGTCACAGTTGCCAAATTACGTGAGTTAGGTGACTTGGGGGAATGGCACCAAGTTGGGAATAGTTGGAGATAACAGCAATGATCAGAAGGTGTATGAAACAGTATCTATGAGTATGTGTAGTTGTTTGTTGTTGTTTTTGTCTTTATGTTTTTGTTTTGTTTTGTGGGGATCTGACGAGGTGGAGGGACCGTTTAGAAGAAGCTTTTATGGCATTCAATAATCGACAACTCAACAAGTTTCAGACTCCTTTTGTGCAACTCGAGGTTTAGATTGCAATAGTGAAAGATTGTCAGACACAACCTGTTACATTTTGGCTAACTGAGTCAGAGGCAAGGCTGGCCATCAGGCACATACCAGACTCAGCAGGCTTAAATTTGCATGCATTAACCACTGTAACTTCAAATCTGCAGAAAGACACCGTGGTGGACCAAGGATTCAAAGATAGTCATAATAACTTTTGCAAAGTATATGTTTCTCTCTTCTGTGCAGGAATCTCTGGAGAACAGACTTACTGGTGGCTACCAGAGGAGAAAGGAACAAACGTAGTCCAATCTACCGTTGGCTAGCTAGATCTACGTTTTGCATACAAGGAGAAGCTTCACTGGATGATCGCAGACACATCTGCTCAAGCTGAGAAGAACAAGAGGAGCAAACTTTGCTTTGAACACAACATCGTTTGGCAGAGTCTGAGGAGGCTGTCTGATCATCAACCTCTGATAGTGATGCGATACCATTGTGTCCAGCAGTGCGAATGTTGGTGGCAGGAAAACAGCTACCAACAAAACTAGTGGATCCTGGTGAAAACTGCAGTTGTCCCTCTGGGCTAAGAAGTCAAAGTCCTCTCGAGTCAAGGAAAAGTTGAATACATGTGGTCAACATGCATGTCTACAACAGTTCAAGCTATCTTAATTAGATTTGCAGATTTTGTTTTGTGTAAAAATAATGTAATGATTTACGTTGGTGTGATTGGTCATTGTGGATGAATTGGACAAAATGTAACAATGTAAAGTTAGCATGTTGTTTGCAAAAATTCAACTGCTTGGAGAGAATTATGGAACATCAGTAAGGGATATTGTTTTAAGTTAAGTGCCCACAGTATTGTTTTCAACAATACTGTGTGTTATAGGAATTGGGAACAATTCAATGTAACCGGAGCTGTTACACTATTTAAATATTATGTTTTATATTAGCCTAAGTTAAGTACCCACAGTACTTTTTGCAATGATACTGTGTGCTATGGAAAGTTGGAACAATTCAATGTAAACAGAGCTGTCACAATATGTTTTTTACCATGCACTTCCTATCATAACTGAAGGATATTATTGGATCATGCATTTAAATGGTGATTGTTTAAATCCTTATGATAATCGAAGTTATGATATGTCTGGTTGTGATAAAACTGAAAAGGGAATGCTCTGTTTCCTGCAAACAGGACATTGCAATCAATGTTTGACTTCTGGAACTCAATTGCAATGGGAGATTTTAAGTCTACTGCTTAACTGGTTGTATCCAACCTATAATGGATTGGTTTAATACACATGTTTCTGCTACGTTAGAAAGATGTGCCTGAAGTATGTTCGAAGTTTGGTTCTTCGTTGAGCGAGGGACCGAG
>TE_00000014_LTR#LTR/unknown
TGTAACAAATGAGATATTTTTTGTTTTTCTTCTGTTGCGCTCAACAAACAACCAAATGAACAGAGAAGGGTCTCATGACCTTAGGGTTAACTTCACACCTTTCTCCAAATTTCAGGAGGTAAAATATTGACACTTAAGCATGACCAAATAACCAGAGAAGGGTCTCCGGACCTTAAGGTTAACTTTCTCCAAATTTCAGGAGGTAGAATATTGACTCTAGATAATCATGCTGACAATACAAACCTCAAATTAGTGCTTTACAATCAGAAATAATGTGCAACTAGCTGAGAGAGGAGGTGGGCCTGATCAACTCACACTTCTCTCTTACCTATGAGGCCAACCTTTGGCTAGCACCCAAATATTGACTATAAAGATGAGGGTTTCTTGCTGAAACATTGAAAGCTCAGCCGTGGGATAAGCGCGCATCGCCCGGCATTCTCGGACACACGTGCTGGTTTTCCAATGTGACTGCAACGGGCTCCCCAGTCTTTGAAGAGGAAAATGATGGCACGTCTCTGAGGTTGTATATACTTGTATCAAATTGCTTGAAGTTTTCATTATCTGTCTTTTATTCATGTAATCTCACCTTTATTTCGCATTATAAGCCTTTTATGCAATTTTGTTGTATTTCGATTAATGATGTTCATGAGTATGATTGATGATTATTGAATATTATTGTGATAATTGATATCAGCTGTGTGTACCAGCAATAAACAGTTGTATTGCTTGATTAGTATGGTGTATGGACCATTATTGGTGCCTTCTCTTGTCGATTAGCACCACACTTGTCTCACTTGCATAAACACATACCATACTAAAACCTTTTTGGTATGCTGAAACATTTTACATACTAAAATTTGGGGCATACTAAAACA
>TE_00000015#DNA/DTM
TAAACATCCATAACTGTAATTATTATTAATAATGATTTTGTTATTGTTTTTATTATTATTTTTAATGTCTATAATTTTGTTAATGTTATTACTCATTTTTGCATGTGCAAAACATTATAATAACAATATGTAAAATATGTTGATATTTTATCATGTAATTATAATTGTAAATGTAATTAGTACACGAATTGAAACAGTAAATGTAGTGTTTAATTTGTTTTAAGTACAAAATATTTTTTATTTTAGTTTTATTTAATGATAATTAGCCTACAGAACAAGAGATGGGTGTAAAGCAGAAGGCAAGTATCAGTCGGTAAATGTGTGTATTTGTGTGTTTTTCATAACGGTATGATGTACGATCAAAGTGAGCCGCTCTGCCTTTACACACACACGCATGCACACACGGGCTGTTTTATGTGTGATAATGAGACGAAGTTCTGCATAATGTCTGATGATTTCCGTGCTCTCGGCTGTGTGTGAAACCCATCATTTCACATGAACCCTTTGAAGTGAGCTTAATAGTGCTTGATAATGTAGTTGAAAACTCTGATGTGCCCTAAATAAACCACTCACAGGCTTCTTTTTGCACTTGGATTATGCTCATTTGTAGTTTTGGACACTGTTGTTGCCTGTGAAATGTGTTTGTTCTTGTATTTTACTGAATATAATTGATTTGAATTCTTAATGCAAAGGGAACAAACCTCCAGCAACGCGAGGGAAATTCCTGTAGATGTCCAGATTCTGGGCGACCTGCTTCCACAACCGCTTAAACGTTCTGGAAAAAAATGTGGGAAAATAGGATTTTTAC
>TE_00000016#DNA/DTC
ACTATGAGGGATTTGACTAATATCAGTGGAATATATACGGCTTCATGGGTTAACGGGAGGGAAATTCATCTGCACAATTGGATTTAGTAACAGCAGAATCCGCCAACCCTTGAGACCTGCTAACGGCTCCTGTGAAATTACCCATCTGCCTTTTTTTCTCCTTTCCTCAAGCCTGATATTTGCTCTCGTTCTCTCCCTCCATCTCCCCTCTTGCTGTTTTTGGGCAGCTTAGTGGAGATTTGATTGTTGGGGGGCATTTATGAAAACAGTAGGGGAGGATTGACTTGACTTGACCAAGCTGATTTGCATACATATACATCCAGTCCAAGCAGTGGCCCCTGGGGTGCATTGTGGGATATTACAGCTGGAATAGCTGGTGACCAAGCAGGTAAATTGAGTTGGAAAAATACACATTTTCTAGAAATGGGTGAAAATGGATAGATATGTAACTTGCGGTGGGTCTATCAAGCTCTGGTTGCCATAGCAATTATTATGGGATGTTTCAGTAAGTCGTAGCGTTGGCCTCTCATATGAGGTCATTCCATCTGATTCTCATTTTCAGCTCTGACGGTGGATTCGTTATCTAGAGATTTGCACAGGCTAAAAGTTTGTAATCGCAGGAGGAAACACACAGTTTGCGACTGCTAATATAACTGTCACTATATATTTAAAAATACATTATGAAAGTGCTCTCCGTGATGACACTTTGAAGTTATTTGCTGACAGTGACAGTGTAAGAAAGTGTACTTATAAGCCCTTGTGCATATTTCACTAGTTCCCATGTTTAAATAATGTAGACAGAAGGATTTTTATTTATTTATTTAGTAATTTTGAGGATAACAAAAAGTGAATGGGAACATGACATGCCAAACTAAAACCTGCATGCCCCAAACATTTAAGCCTAAATTATTAGATACCCTGTTATTTAATAGGGGCCAATCACCAGGGGCGGATTTAGGGATTTGAAACCATTGGTACTTCTAAATATCACTGAATCTCTTTTTCTATGTTTTATTCCAATGAAGTCTCTACGCACAACTAAAAAAAATAAATAAATTGAAAATAATAAATTGTTTTTTAAACTTAATCTTTTCTGATCACACCTAATGTACTTTTTGCATTGGACTTTGAAGGTGCATCACGTCAGTTGTGTCTTTTTTATTCTCCAATCAACTGAAAGCAAAGGCAGGGTTTCCATTGAGGCGACAGCAGTGTTTTGTTAAATATTAAAATTATACCAATTTCAAACTTGCACACAATACCCAGATGATTCAGTCACAGTATATTTTGATAAAAGTGCACTTGGTTGTTTTGCATAAAAAGACACAAGAGCCTGGTTTCAGAAAGCCATCAAGACATTCAGTATTAAAATAAAGAATAACTTGACATCCAGAAAAAAGGTGACATTCTCAACATCCATTAACATTCTCCCTGGAAAGTTGAGGTTTAAGTGCCTTGCTAAGACGTCACAGTGATGGATCATTTCTTGATAGAGATGAACTTGTAACCTTTTTGTTATCATCCCTAGTGTTTAATCACTGAGCTACAGCATCCAGAGAAGTCATGAAAAAAAGAGTTGTTATGGTGACAAAAGGATATTTATACCTGTAATATTATCACGTGATGAGTGGTAGGAAATAATGGATGTTTCAGAGTGGGTGGTTTCTCTAAAGCAGAGATTATTAGCATTAAGTAAATGCAGGTGCTTTTCATCGCTAGGTTGGTCAGAAGATTTTTATTATTATTTATTTATTGCCAAAATCTTCTATTTTGTAAATCAAAATTAGCTAATTGTGACCACAATCTGATTTGAAAATCAAATGTCTGAAGAAAAAGAAGAAACTACAATGAAATAATAAATTATATATACATAATTATATTAAAAAGATAAAAAGATAAAAATTAATAAAATATTGCTTTTGTAAATTTTAATATAACTGGGATATATACTGTACTTACTACTTTATTTTCAGTCATTTTAAAATCCTTCACAATTTCTTTAATTTAAAAACAAACTTTTATTTTGACAGGTTATTATGTTTTAAACATCTCATAGTG
>TE_00000017#MITE/DTC
ACTAGAGAAATTTTGCAGGTTAAGAATCTGACTTCACGAATCCATCAAACAAAAATAAAATAAAATCACTTCAATTAGCTTGAGGATTATTTGCTCCATCACTGTCTCCCTTTGCTTCTTTGCTAACTTAAAAGTTAAGCTAAAGTGATGAAGCCTCCCCGCAGTTCGGTACAGATGAAATGAATTAGCTACAGCAGTCCAATCCCATCATGCCTCAGCTTCTTCAGCACAAATACATAAATCAATTCCAACGATTGCACGCTGACACATGAATAACTGTACACAACCTTCAGACCCTCCTCCTTCTCTACTG
>TE_00000018#MITE/DTA
AGGGATCACCAAACTTGTTCCTGGAGGTTCAATTTCCTGCTGATTTTAACTCTAAACCCTAACCAAACACACCTGAACAAGCTAATCAATGTTTTACTAAGTATACTTAAAACACCCAGGCAGGTGTGTTGAGGTGTGTTGAGGCTAAACCTTGCAGGGCACCGGATCCCCAGGATGGAGATTGGTGACCCCTG
>TE_00000019#DNA/DTC
ACTATGTGAGTTTCTTTCTTGTTGAACACAAATATTTTTAGATAATTGTTAGTACCTGGAAGTTGACTGCCACATTACTAAAGAAATAAATAAATAAAAAAATAGTGAAGGGTGAGTTAATAAATGTTTGCGTGAACTAACCCTTAAAATAGATATATCTTAAAAGTATTTACATATTTTAGAGGATATTGCATAAATAGTGTTTAATGTCTTCTCTTTTATTTTGTGAAAATGCTGTTTTATCCATCTTTTTCTAATTGATTTACTCATGAAAAGTGTTGCACTGGAATGAACTGCTTGAAAAATAAGCTGACAGTTTTAGAGGTGGAGCAACTTAATAGATTTTGTTGAAAGATTGTGACAACAGACATTTTTCTTTGAAATAATGTGCACCCATAAATCACCCGCAAGGCCAGGAAGGTCTATTAAGAAAGTGAATAGGGCTGGTTTTGATTTTGTGTTGACTCTAATCTTACTCAAATCCAACTGAAGCGATCTCTAGATAAACACTATTAGCTAGATTTGAAAACGGGCACTTATATAGGCTTATGTGCGGTAATGCTAGTGTAAATATGTAAATAATGTGCACCCCACACCCAGTCTAATCCAGACCCCAGGCATACAGATATACCCAAAACCCACAACTCCTTTCTTTCTTTCTTTCTTTCTTTCTTTCAAACTTCTCAAGTCATCCCGTTTTTCCCTTTTTTATCCATCTCATTCCATGCATTCCTCAGTGTCCTATATATAATGCAAATCTCCCATCTTATCTTCTTATCTCTCCGTAACAGCAAGTCTTCCTGCCATCAATTCTTCTTATCCAAACAGATAAAAGAAAAAAAAATACACCTAGGTTACTTCAAAGATTCTTACACTTTTACTCCAGAAACCTCACATAGAGTACATACTGTCTTGGAAACACACAAATCTTCCACTTTCTTTCCATTCATGAAATAAGGACAGACTTTACTTTGGGGAAAGTTGACGGTTTTAGCCCTTGTGTCACCCAGAGTGATTGATAGCGGGCAGAGAGGAGGAGGGAGGGATGTTGCTGTGAGGAATGCACCAGCTGCTACTGAGCCTCAGGGGGTGGGGCTTTGGGAAGAGGCGGGGCATATAAGCCCACCTCACAGCTGTTTGGATGATTACAGTAGAGCTATGTTTCTCCAGATCCACCCATATCTTTGAACATAGTCATACTCATTTTTGGAAAAGGGCACTGTTCCCTGAAATTAAATTTGATTAAAACTAGTTTCAAAAACATACAGCATTCAAAAACATGCAAATAGATTATTTGTGTGTTCTTGAACTGCCTTCATTGCATTTGAATTTGACTCCAGTTTGTTTTAAATGCACACCTTTACTCATCCCTCCTGATTCTTTACACGTTTTTCACTGTAACTAAACAATTTTGCAGATCTGCTGCAGTGTTACAGTCCCCATGTTGACCATAATATTATATAAACTCCAACACACCGAGCACAATCTCATTTATAGAACAGCCACGTTACATAACTCTGATATCACCTTTTGGACTTCTCTCTTTCCATGGCGAAATATGATTCATCTCTCATATAGTCTCAGTATATCAGCACCAATCAAACTTCTTGGCCGTAGGAACTACGAGAGCATTTTCTTCATAACCGCAAAGTTTTCCACCTACTCACTCCTTCAACTTTTCCATTTTCTCTTATCTGGGTTTCCACTCCCTCTCTCTTAGAAGGAATACGGGGGCAGGTCGCTGATAGGGAGGGAATGGTTTCCAATGCAGCGTGCTTGGAGACTGATGCTGACAGACCAGTTTCTAGAGCAGAGCAAAAAGAGCAAAGTAGTTGAAGATTGTTGGGTTGTGTGACGGGTAAGGGAGAGGAGAGAGAAGGAGCGGGAGTTTGAGGAGAACATGGGCTCCACCGGGAGCAAACCTGGATTGAAGAAACCTCTGGTAAACAAGAAGAGTCAAAAGGTGGGGTTTGGTTCTTATTTTTTTTTAATGGCTAGTTTGAAACTCCTGGTGTTGATAGATTGTGTTTCTCAGGATCTTTAGTTTCAAAGCTTATTTGATGATTCATCATTGTCTGTGATTGCATGAAAGTAGCATATGTTGTACATCTGTGATTAGGATTGGACTAATATAGATTGTTTGTTCTTCTCGAGTGTTTTCAGAAATGAAATTAAGCAGTCTATCATTTGTTTTTAGAGTCATTGAAGTCATTTGTGTGTGTTAGCGGTGTAAACTAGTGGGGTGAATTTTAGCTAAGTTGACTTTATGTTTACACATTCGGACATTCTTCTTAATAATTTAATTTCAGATAGTG
>TE_00000020#DNA/DTA
AGTGGTGGAAAAACTGGAAAATCTTACTCAAGTAAAAGTACCATTACTTGTCCAAAATTGAAGTAGAGTAAAAGTATATGTTGTAAATATATTACTCAAAGTATGAGTAAAAAGTAGCCCTTTTAAAAGTACTTAAGAGTTATCAGTAGTGAGTATTGCACTGCAAAAGTCTAATGTGTTTACATGCAATTGGTGTGTAACATTTTGTAGTGCTTGTTTAAGGCCATTTCAGTCATCATACATCCGTCATCCAGTTTAAACAATCTCTGGGTTATTGCGTGTGATGCCACCGGCTTCCGCCAACTCTCACAGCCTTTAAACCGCTGATTTTCTTCGACACTTTTATGCATCCGAATAGTTCGCTGCATTTATATAGCACCCATGTCTTGAGGTAGTTCAGTATGATGCGATTTAGACTCTATGTGCAATTTGTTTGGAAAGGAATTACTGGACATTGACTCACAGGTATTGTTCTACTTTAGCCAATCCCATAGACAAGAAAAAAATTCGAGACAGTTGGCTGAAGGAAAGTAATGGAGTAAAAGAACTAATACAGGGCTAAAAATGAACTCAAGGGAAAATAAAAGTATACACATTTTTAAAACTACAATCCCCGAGAAAAACTACTCAATTGCAGTAGTTTGAGTATTTATAATTTGTTACATTACACCACTG
>TE_00000021#DNA/DTC
ACTGCAAAAGTCTAATGTGTTTACATGCAATTGGTGTGTAACATTTTGTAGTGCTTGTTTAAGGCCATTTCAGTCATCATACATCCGTCATCCAGTTTAAACAATCTCTGGGTTATTGCGTGTGATGCCACCGGCTTCCGCCAACTCTCACAGCCTTTAAACCGCTGATTTTCTTCGACACTTTTATGCATCCGAATAGTTCGCTGCATTTATATAGCACCCATGTCTTGAGGTAGTTCAGTATGATGCGATTTAGACTCTATGTGCAATTTGTTTGGAAAGGAATTACTGGACATTGACTCACAGGTATTGTTCTACTTTAGCCAATCCCATAGACAAGAAAAAAATTCGAGACAGTTGGCTGAAGGAAAGTAATGGAGTAAAAGAACTAATACAGGGCTAAAAATGAACTCAAGGGAAAATAAAAGTATACACATTTTTAAAACTACAATCCCCGAGAAAAACTACTCAATTGCAGTAGTTTGAGTATTTATAATTTGTTACATTACACCACTGGTTTGCATGTCTACATGATCAGACATTATCTCAAATGTAACCTTTGAGCTGACAGGGAAGGTGAATTTTTATACAGTAGGACAAATTGCCTCAAAAGTTACAGCTAATCATATTGTATTGAATGATTTGATTAAGTTATAGCTGAAACTAAATTTAATTAATTATGGAATTGATTTAAAATTTCACTATGCATCATCAGCTATCATTATCAATATAAGTAATTATAATATTCAGATATGTAATGATCAAAATCCCATGCTTTTCTCAAAAATTATTGATATAGATACTGACAAAACATGCATTAATATGCAAATAACTCCCCATATTGCAGTG
>TE_00000022#MITE/DTA
AGGGTTGGGCAAACTAGGTCCTGGAGGGCCAGTGTCCTGCACAGTTTAGCTCCAGCTCTAATCGCACACACCTGCTTATAGATTTCTAGAGATCTTGAAGACTCTGATTAGCATGTTCAGGTGTGTTTGATTAGTGTTGCAGCAGTTTGCCCACCCCTG
>TE_00000023#DNA/DTC
ACTGACTGTTTGTACTGGGGCAGGAAGTGAGGTCAGATTACACCAGTTCGTATAAACTCAATATGTCAATATATGCTAAACAGCTAAAGTCCGGTGTGCAGAGCTCAGAAGCTGAATTTCATTATTGACCGAAATACGTCCTTAGGTTTGAGTACAAATGCTGCTTAATTCTTTCATTGCACGTCTTTCCACAGCCTAAAGGTCTACCTTGAGTATCTTTAAATTAAATGCGTGTCCAAATCCAGCAGTGCCATTATGAAAGCCTGATAATGTGCAACTAGTATTAGACTATCATTTGACACTTTTAATTAGAAATCAACAGCATCATTTAAATCCAAACTAATTGTAGATTACTTGTCATCTACAAAGTTGTTCACTAATTACAATTGTGACTAGTCAAAACTCATTTAGAAATATCTGCAAATATTTTTCAATGGAAGTCAATGGAGAAATGTGACTAGTCATAATATATTTGCAGATATCTCCAATCTGATTTCGTACTAATACAATTGTAATTGCAGATATCTCTAATTGTCATTCTGACTAGTCGAATTATAATTATGACTAGTCAAAATATAATTAGAGATATCTCTAAATATATTTATGGATAGTCAGAACAAAGGTTTAAATGCTAAAACGGCTTGCCATACAGTATGTAAATCACTGTGAAGACTTTAAAACTTCGGCTATGTTTGACCCAGTATGCGTGTCAAAAAGCGGACGAGTCTGAAGCAATGACTGTACAACCGAAATGTTGCCAGACGTCTGATTTTGAGAGGATGGGCCATCCCGTAATCAAATCGTCATAAGGCCACGATGCATATTGTGACATTTTTGCATCGCAATAAATCGTACAACGATAAATCGTTACACCCCTATTGTTCAAGTTTCCCAAGCAACTTGTAGGTTTACAGTCAATG
>TE_00000024_INT#LTR/unknown
TACTCCCCCCTTAACTTCACAAAACTTGTACTACCACACTTTAATTCAATAAGGAAGCAATTAAGTCAAATAATTTCTGACAATTTACACCACTTAGTCATGCAACATACTTGTTACCCGAACCTCCCGGGAGAAAGAACAAATGAAAGTTGATCAGGCTTCCAGATATTCCCTTGCTAAAGAAGTGCCTCTTACACTACTCAACTTGACTACTGTGTTATTTTGCTTGCCTATATTCCTATGACTTGGCCGAATATCCTAACTTCTTAAAATAAAAGTGACTTGGTAACCCCTACGACAGCGTTGTGATTTACTCTCTGTGTCATGTTTTGAATCAGTCTGTTCACAGGTCTAACTAACCTACCAGCCCGTGTTCGTACCTGGGTTACGATTTTAGACACATTAGGGGGCGCACTGGAAATGGACAGAGAACTGGTGGATCTTGGACAGGGCACTGCATCAACTCTGGGAACACTGAGTTCTTCTGTCAGAGTTGCTGGAACGGTATGAGAATTGACTCCAGTACTATCATTTTCACTCTCTTGGAGCTGGATGCTTGTTAATTTCCTTTGCTCACCAGAATCTACTGGATCCTCCTGATACCCTATGTCTGATCCTCCTCTCACTGAATCGTCTTTTGCAGGTAAGGAAGCCACCCACTCAACGATCCGCTCTGTTTCTACAGGATCATTCTGGGTTAAGCTTTCCATTAAGGTTCCATCTGATTGTTCTTGACTGGATAGTGAACCGTCACAAGACTCTCCTACTTCCACTTCAAGAGGCAAGAAATTGGCCTTCAGCATGAGATTACGGTGCACTACCTTTTCTCTACCCGTGTTGGTGTTTTTGATGCGAAAAGTGTGACATCTAGAGTCTTTTGAGATCACCACATAGGGTATAGATTCCCACTTATCAGCCAACTTCCTGCGGCCTCTTTCTCCCTTATTAGCCAACAACACTTGATCTCCTTCCTCAATGTCACAGCCTTTTGTCCCCTTGTTGTAGAGTTCTGCCTGTCGTTCCTGACTCGCTCTCGCATTTGCTTGGGCTAAGTTAAGAGCCTCCTTAAGATCATCCCTCATCTTTGCAATATAGCTGTCATAGTCCATAATGTCATCATCTCTTCCAATGCTGTGAAACATAACATCTACTGGCAGACGAGGTATCCTTCCATACATCAGGTAGAATGGTGCATATCCCGTGGATTCATGAGCGGTGCAATTATAAGCGAAGGTTAGCGTCTGTAACATCTGAGGCCATTTTTGCTTATCTCTCGGGGGCAATGCTCTTATCATACTGCCTAGTGTGCGATTAAAGCGCTCAGTAAGACCATTTCCCATAGGGTGATAGGCAGTCGTCCTCGACTTCTTGATGCCTGCAAACTGCAACAGCTCCTGGATCAACTCACTTTCAAAGTTTGCACCCTGATCGGCATGGATCCTCTCTGGGAACCCGTAGATGCAAAAATATCTGTCCCACAGTTGACGTGCTACCTGTCTGGCAGATTGGTTGCTACATGCAAAGGCATGAGCCATCTTAGTGAAATGATCTGTGACTACTAGTACATCTACAGTGCCACCCTTGCGATCTTCAGCACTCCAGAAGTCGATACACACTAGCTCCAGAGGCCTAGTTGTTCTCACACTCTCGAGCGGTGCCTTCGCTTCTGGCTCAGGCGTCTTGCTCACCACACAACGCTTACAGCACTTAACATGTTCTCTGACGTCTCGCTCCATTTGGACCCAGAAGAATCTTTCTCTAGCCAGGTAGAGTGTCCTGGATTGGCCTTGATGGCCAGCTTTGTCATGTATCCCTGTCAAGACTTGATCAGTCAGTGAAGTAGGAACAACATATTGCCATCGTTTCTTTCCTGTGAGCTGATCTTTACACACACGGTACAGAATCCCGTCGAGGAGCTTTAGTTTTTCCCACTGTTTAAGAGTCTTCAGAACCCTTGGCGCCTCTTTTGTCCTCTCACGTCTTGATGGCCTTCTGCCACGAGTGACATAAGAAAGAACTCTGGCCAAGACAGGGTCTGCTAACTGTTTATTCTGAAGCTCTCCCAGTGTAAACATTGGTAATGTGTCCTGACCTGCTGGGACCAAGTTGTGTACGTCCTGAATGAGCCAGTGATGCACTTTATCCTTTGGTCCTGCACTCCACTCTGCCCGACTATCCAGTATGGCTGACACTTCATCCGAAGAAAGCAAGCATTGGGGTTCAGCAGACTGACACTGAGCACTAATGCGAAATGCATGTTGGACAACATCTTTCTTAAACTGCTCCGCCTGCTCCATCAGGGTCTCATACGGTTCAGACACAAGTCTCTGACTTATGCGTCCCTGAACAAAAGGTTGCCGACTCATTGCGTCTGCCACTACGTTCTTGCTCCCTGGGATGTACTGAATGCTGAAATTATATGGTGCTAACTTAGCAACCCATCTCTGCTCACACGCGTCAAGCTTTGGCTTCGTTAAGATGTAGGTTAACGGGTTGTTGTCTGTCCATACTGCAAAAGAATGACCTTTCAACCAATGGCTGAACTTTTCACAGATGGACCACTTTAGAGCCAAAAACTCTAAACGGTGAGCGGGATAATTGCTTTGGGCACGTGTGAGGGCCTTGCTGGCAAATGCCACAGGACGGGCTCTAGTCTCACCTTCAGGGATCTGAGAAAGTACTGCGCCTAATCCATCCAGCGAAGCATCCGTTGATAGAATGAATGGACGATTGAAATCTGGGTGTGCAAGCACCACTGTTTCTAGGAGAGCGGACTTCAGCATATTAAAAGAGTCACGCTGTTCACTTTTCCAGTCGCTTGGGCTTAGCTTCCTCCAATGAGACAATTTTGCTCCGTTGTTCCTTTGTCCCTTTGGCGCGGCAGTCAATGCAAATAAAGGCTTGGCTATACTAGAGCAGTTCTGTATGAATCGCTGATAGAACATAACCATTCCAAGAAAAGCTCTTATCTTTTTCTGAGATGGTGTGACCCCATCTTCCAGCATGAGATCTCTCTCATCCATCGCAGCAATAGCCTGAACTTTATCAGGGTCAGCTGATACTCCTTTTTGGTCTATCACGTGACCTAGAAACTGCACACTCCGACGTAACAAGTGACATTTTTTTGGAGCAAGCTTCAAGCCATGAGCCCTCAATCGAATAAACACCAACTCAAGCCTCTTCAGTGCTTCACTCTCGTTCGGCGCAAATACTAAAAGGTCATCCAGATAACATAGTAAAGTCAGGAAGTTCTGGTCTCCAAATACATGCATCATGAGTCGCATAAAACTTGCAGGACTGTTGCACAAACCCTGAGGAAGTCTGTTAAACTCATAAAGCCCCATAGGCGTTGTAAAAGCAGTAAATCTTTTGTCTTCTTCTGCCATCTCTATGTTATAGAATCCCGAAGTGAGATCCATGGCACTGAAAATGGCGTTTCCACCCAGCGCAGCTAGACAGTCTGCCTGGTGTGGCAAGGGATGAGCATCCTTAGTAGTGCGGGCATTCAACCATCGATAGTCGACACATATGCGCAGATCTCCACTTTTCTTCCAGACAAGCACCAATGGGGAGGCCCATTCGCTAGAGGATTTACGAATGATCTCAAGCTCCTCCATTTCTGAAAGAACATGTCTGAGCTTATGATAGTGCGCTGGTGGCACTCGTCTATAAGGAAGCCTAAAGGGTCGATTGTCAACTAGATGTATACGATGGTAGAAACCATTCGCCTTGCCACAATCCAACTTGTTTTTTGAGAACACGTCTTCATACTTGCAGATCAGCTGCACAAGCTTTTCCTTCCAATACTGGGACACTTCGCATGCCTCTATGTTGAGGTCACCTAGGCCAAACGAGTCAAGTCTGTTGGGAGATCTTGAGTCAGAAGACGTGGCATTGTCATCCATGCAAATGGTAACTTGACTGGAGGATATCAGCTCATGACTGGCTGGCAATTGGGGGCTCAAGTCCAGGTCCTCGAGGGCTATACAAGGGGATACGTCTGCCATTTTTGCATTCCTCCGTAATGTCACAGGCTTGTCACTAGCATTTAGAACTTTGACTGGCACCCATCCATCACTACTCATTGATGCCACAACACGGCCAATAACAACATTCTTGCTTGAGTGTGATTTAGCAGGCTCAACGAGAACGGCACTTCCTTCTGAGATAGGCACATTGGCAGGTAACTTGGCCCATACAAGGTGCTCTCGCTGGGGACACAACACTACAGCTTGGGTAAGTTTAGCTGTCCCTACTTTAGTAGGCATTTCAGTTCCTTTCCATCTGTGGAGGCCAGACAACATGTTCAAGAACTGTGCGATATCATCATTTCCTGAACTTTCTGGATGACTCAGAACATGCCAATAGCCCTGCACATTTTTCATCTGGCTAACAATGTATTTGATGACATTAGTACCCAGGATCATTTCATCTCGCTGACCAGGGACAACTAACATTGGAACATTGACCACATATCCATACACTTCTATCTCGAGGTGACAAATACTTTCAGGCTGAACGTTGACTCCACCACAACCGACAAGGATGATATCTGGTCTTTTCTCACTTGATGTAAGAACAACCCCTGCACTCTTTAACTTGCACTCAGCTTCCTTGTTTATGGTACAGGCCATAGACCCACTATCAAGAAGTGCACGTAATGTAACGTTTGCTCCTACAATAGAGACATCGGTGTAAAACAGACTGTCAGCTTTTTCCAACTTCATCACATTTTGAAAAAGTACATTTTTATCAGGGGTTGCCTTACAGCTTTCCTCAAATATCTGAAGTTCATCCTTGTCAATGAGGGTTTCATTCTCCATGCTCACATTGTCCCCTCTCCAATGCGAGCATACTCGTTTCCCTGAGAGTGTGAGGTACCAGTTGGCTGCGGGGTTGCTTCCACCACATTAGGACAGTCTCTACGCTGATGTCCGACCCTCAAACAGTTTAGACACCGCCTCTCTCGCATGCAATGTGAACGGGTGGAATGTGCTGGATCTCCACAAACACGACAAGAGGAAAAGCGAGCCCTATGTGTCTGAAAGGACCCTGGAGAATTATGTGCGGGCTGGCTGGTTCGTTCCAACACTCTCTCCAGCATGTTGAGGACACGTTCCAATGCTTCAGAATTAGACTGGGACACTTTAGCTTCAGAATGACTACTGGGTGTGCACGCTGTAGCATTAGCAGCAGTTAATTCACTTTCTTTTACTTCCTCTAAAACAGGAACTGCCTTAGCTGTAGATACATGGAGGGTGTGGGGCTTGACTGTATTGGGGATTCTACGACATTGGTTTTCTCTCTGATGTTCATCAATAGCTTCCTGGATTTCCTCAATAGACCATTTGCTCATAGGTTTGCATTTGAACACACTAGATAGCTCAGGGTCAGGACAGTTTCGTATGAACATCATGGCCACTTCTGCATTCATGTTTTCCATGTTACTGCCACTGCGCTGTAAATGACTGTTAGCCCGCTCTGCTGCAGAATTTAATCTCACCCAGTAATCTACAGGGCTCTCCTTAAATTTAGGCTGAGTGGCGTAGAAATCTGCCAGTGGCAAAAGGGACACAGGGTGGTCGCTAAAGTAGTGTCTTAGCATATCATAGATTTTCTCAACACTAACTGAACCAGTGCTTTTAAGCCCTACTTTAATAATATTTTTGGCTCTTCCAAGGAGATGACTTTGGATAGTGCTTGCTTTCTCTGCTTCAGGGCAGCTACTCTTCTGCAGATACAACTCCATTACATCTATCCACTCATTGACAGTGTACTTGTCACTCTCATCACCCTTAAACATTGGTGGTTCTTTAATGTCTGATCTCACTATAAAACTAACCTTAGAAGTTTCGAGTGAAGGTTGCCCTAACTGTGTTGTAGTTGTGGGTGTTGTGTTAGCGACATTTTGGCTAGCTAACAAGCGACCGGCTATGGATTCACCAATCTGACTACCCAGCTCTCCTATCAGATCTATTAATTGCTGAGTGACATTGTTGTTACTGTCAGAAGGGGTTGAACATGCTGGCTGCGCTAAATCAGGACACGGGCTCACCTCTGGTAACGAAACTGAACTGGGAAATAACAATTTTGGTGTGGCTCCTGTATTCCCTTCAACTCTGTACAAACCTCTACCCCTCCCACCTAATGGTGTGAATAAATCCGATGTATTTTGTCCCTTTTCAGCCATTATTAATGATACCACAAACTGAATTATGAGTTACTATTACAACTTAAACTTGAGAATATGTAAACCCAAAATAACCAAATGTACAAAATCTCAAATCAGAATATAGCATTAAATGAAAAATCAAGTCACCAAATAAATGTTAATGTCCAATGTATGCTGATGTCCAAAATGTGTATGTGTAAAATGTGTGTAATTGTGTATAGTTCGTTGTAGACGAATAACGACGTATGTGTGTGCGAATGTCCAATGGGAATCACTTGAATATCTGCTGCGTAGATCCTTGTCACACGGTACAGCACCAGGACGTCTCAGCACACTGCTTGACCCCGGCGATCGGCTGCGGCTGACCAATGGATCCGGGTCACGGCACCAGTTAGA
>TE_00000024_LTR#LTR/unknown
TGTAGCAGACTTCAAATGGACTTCCCTCTCAAACACGGTCACACACACAGATGAGGTGGAGAAACACTGATTTATTCCCTTAACAAAACAGTGAGGCACAGTCAGTATAGTTTAACACTGGAAACCCTCTCAATCCTCTGCTTCACCATCTGCGTGCACCACGCGACTGAGCAGGCACACAGAGAAATATGTATTTTACTATTTTAAACATTTAAATGCCAATAAAAACAAAATCACATAAATTGCATAATATAAATAAAATATGTAACATTAAATAACTGTTAATTGTAAATTGCATTAATTTTCTTTTGATCACTGATAAAATAAAACCCTTTTTGTTTGCATTAATTAAATTATTAGTTGAAAATCTGCCATGACACAATTAAATGACACCATTACTGTAATTTAAACTGATTTACATATTTGAATCCTTAAAATAACAAGCCAATAACCAAAACAACATACCTTAACAAAACAGTGAGGCACAGTCAGTATAGTTTAACACTGGAAACCCTCTCAATCCTACATGAAAAATACACGTGCAAATGAAAACTCTAAAATCACAATAAACACACCATTTAAAGTAAAATATACTCATCACAACAATACACATTACAACAGAAACCCTAAACAGCATTTTAGTGTCAAAATAAAATAATTGTGACTGCAAAGGGATAATAATTGTAGGATCAGAGGAGAGCGAAAATTACCTCTGCTTCACCATCTGCGTGCACCACGCGACTGAGCGCGGGCACACAGAGGGAAGCTTTAACTTTCACCCGGTGTTACACTATTTACAGCCCCACCTACAACAAACATAGGAACTCTTGAAGTGAATAAAACAAAACATTAGATGCAAGTTTTGCTGAAGTTAACTATTACTTGCATATAAAAATAAATAAGTAAATAAATAAATCTCTTAAATGAATCGGCCACA
>TE_00000025#DNA/DTA
AGGGCTGGGCGATTTTTTCGATTTTTAAATTTTTTCGATTAATTCAAATTAACGTTTTGATGACTTTTTATTTTATATTAAATCGAGAAATCACAATTTTTTTTAATAAAAATATTTGAAACATTATAATGGCACCAATGCGCTTTGGTTCACTCTCTGTATGAACCAGGTCGCACACCTCGCAGCACCATGCAGCGCCATGGATTTTACAATTCTAATCATAGGTTTCTATACTCACACCGGCGCCGCCCAGCCAAGGTTTAGGATGCAATTCATATTTCAGCCGCGCCACAGAGAGCCATCTGATTAGTTTCATGTTAAATATCATGCGAATGTGCGCGTCTGGTGTGTGACACTTTAAACTGTCATGTGCGCATCGTGTCGCGGAGTTCTGGTGTGCGACCTGCTTGACTGCCTGTCTGAGTAGTGGCGGACTGAACACAGAGACTGGACAGCCTAATTTAACCCAGTGCATAAAGTTGTGAACATGCATCGCAGAGCTGGTGCAAATACAACAAATACAAGCATTTAAGTGTCTTAAGTTGTGCATTTTCCTTTTGTTAATACCTTTGCATCAAACGTGCTTTGGTCCACTCTCTCGCTACTCCAGCACTGCGAGGGGATTTACATTCAGACTAATGCAACAAGTGAAATCCTACATGACTTCACGCTTCACTAAGTCACGTTTGTGTGGATTGTCAAGACATATTCCCTTATCAAGTCAATAAACTCGATCTCAACATGTATGAAGGATGTAAAAACTGCGCAGATCTTAGTTTGAACCGCGCTGATCTTTTGGTTTGAACTATATTTAACTCGTGAATTTGTGAATTTATTTACACCTTGTTGACCAATTTGTGTATGGCATGGCCATTAAAAATACAATGTTCCTTAACCAGGTGGTTTTACAAGTTACTTATAAAGAGAATGTTACTTCAGTCATGTTGTTGTAATGTTTTAAGTTGACTAGTTACACAATAAAAAAAAGGAAACCGTGAATCGGTCATACTTTATAAAAAATCTAGCCATATCGCCCAGCCCTA
>TE_00000026#DNA/DTC
ACTACTACAAGAATGATATTGCTCATATATCTCAATAAAACCGACTACCTTAAACCAATCCAGTTTTGAAAAACTTATATGTATGAGAACTTACAATATTTGAGTACACATAATAATAAATAAAAGCTATAATGCCACTTAATCAACAAATTAAACTCATCAAAACATACTCATTTGAGTTTGAGAATCTCAGTTTCAGCCGATACAGATTTTTATTTAAATAGCATTAATTTATTTATTAAAACTCATATTTTACATGGTCAAATAATAAAAAATGACTGACAGCCAAAGGTAATTACACTTATATTGAAGGCATTTTCTCACAATGGAATGATATTACATTATTTTTACAGCTTGTTTACATTTTTCAGGTTCATTTCAACATTCTATAATATATAAGTATGTACTCTGTACACATTCATACAGTATGAGATTGTTTTTTTCACCCATTGGTGTGGTACCGTCTTATTACACAGTATATATGGTATCCAATACAGATAACGTATAACAATAATTCTCATTTGTATCATTTAAAAAAAACAACTAAACATCAAAGGCTCTGTTTTGGTTGAACATGTATATGGTACAAGACAATGCTTGAATATAAGATGACATGTAAATAACAAAAAATAAAAAGACAATGATGCTAATGAATTAGGCAGTCAAACATGACACTGATCGATATAATTTTTAGAGATGTAACCTTCCTTACATCTCTAAAATCTGATAGCTGCACAATGAATCCATATCACAGCATAACACTGTAATATATAGATTATTAAAAACAATATTTTGATGCTGAATTAAAAGATTACATGTTGGTTTTTATATCATAAATCGACTTAATGAAGAAAATCTGTTGTGAATATTTTCATAGCTCTAGGCTATATTGACTATTTTTAACTGTAGTTTGGGTCTCATTTCATTTAGTTTATCTTCATATGCTAATTCGCACTTCTCTTTCTTCATTTAAAACACTGAAGTAGGTCTTGGGATTTCGAAACTAGATCAAAATACGCAAACTGTTTTCTCTGACTTTGCACGCTTAACTTTGTACTCAGTATGGGGTTTGAGAGTGAGCCACTAACACTCGCACACACATACACACACATAACAGAATTATATTTTTACATTTTCTCCAAGAGAACCACAAAAAACACACACACACCTGACTGCAGAGAGGAGTACAAGTGGAGCGGAGATGAGGCATAACTGTGCAAAATGAACAAGTGTGCCAAAGCCATCCAAAAGCTGGTTTAAAATTCTCTTCTCATTCTGCATTTTATCTCACCATCAAAGACAATCCTGTGGGTGTACTGCAGAAATAATTTTCTTAAATCAATATGTTTGTTTAACACCATGCTTTGAACAAGGCACGTTTGCTTTGGAAGCAAAAGAGAAAATACGAAAAGTGTTTTTCGAAACCCAGTGGCTTTGCAAACTAATTTAAAAGATGTATTTATTTTGCATATTTACATGGATATACTTTACTTGGATATGAACTTGATATTTGCTTTATATTCCATAGTATAATTCACGCCAAAAGTGCAGAGATGAAGAATAAAAATCTTAAAATAATTCATTTCGTTTAACCAAAAGCTTTAAATTAAATGAAATATTTACAAAAAAAGTCTTTAACCCTTTGTAACCGCCTTATTGACCTTTTGTCCATAGGTTACCATTAAAACACCCCATAAACAAATACTGCTTTGAGTGGTGTCAGGAACATAATTTAAAAAAAAATAATAATAAATCCTATGAGTGCAAACTGAAAGGTCAAATTCGATGGCATTCAGAACAGAAGAAGAATTGAAAAGTATAAAATAAACCAATTATATTGCCATTCACTATTATCCATAAACTGTAAGCATCAAGCAAATCAAAATCAATTTAATTAAAGACTGAAACTAGTAGTGAATTGAACTATTCCAAAAAATCCATTTCTCTAATTCAGAATGCATTCACATATCTGCATATATTACCTTTTTTGCTTGATGACATTATAAAAATGTTTAAATTAATCGTTTATACATCCCAGGGTATAAATATCAAATCAATTTGTGCCCCTTTGTGGACTCATTTGTGTTCTGGTCTAGAAAAGAGGTGCGGTAAGGCACATTGTTGGTGCGTTGCTATTTTAAGAAACTAAGATAGACTGCACAATAGACCAGCTGAAAGCAGGTCTTAAGTCCAGCGTAGAGCACATTACTGTAGTTGTG
>TE_00000027#DNA/DTC
ACTGGAAATAACGAACTTGCGTCAAGTCTAGAAAAGAAGCCATATGCTAACAACCCCTAAAAGCCCGTCATCTTATGGGATCTCCAGCAGTTGATCTTCCTGCACAGACATGCTAGATTCACCTGATTTGTTGACAAATGGGTTGCGGATTTATTCCTTGGCAGTTTGCAGGTCCTTCCCAAGGCATTTTCCCCTTTACAAAAAAACTTTCCAAAGATATTCCTTACCCTTTTTGCTGCTTGTGGGTTAAATTTGGGCGCTCAAGTGAACGAAATGTAAGCAAGAGAATACGGTCATTTTTCTAAAAATAATTAATGATTTCTTGTGCGGCCCAGTACCAATTAAGTGGACCACCGGTCAAGATGATTCTAAGTTCCAGGATGAGCTTGTGTTATTTAGAATGTTGCGACTGTCCTATAAGAATTTTCCAAACAGCCATATATGATATGAGATGATATGATCTGATATATGATTTGATATATGATACAATACGATACAATGCTATGAAATGCAATAGTCGATCCCAAAAAGAAGATAATGCAAAGTAACACTATGGTTATGTAGCAAGAAACCTCAAACTAACATTATATTGTTTATAGTGTATTATAATGTGACCTTACATATAGTATAAGACTTATATCTTTATTTCTAAGATTAAATATCTGCCAATATTTGTATACTTTCCACAAACGTGATCATTTTGATAAATAATACATCGAAAACTAATTATTAGGCTTTTAAATTGATATTGTTTTAAGTTATTATGTTGTTTGTATGTTTTAGTTTAAATATGACAGATCCATTTTTTAATTCAGTTCAGTAATTTTTTATTCTTGTACCATTTAACCAGTAAATCAAATATTTCCTGTG
>TE_00000028#DNA/DTA
AGGGCTTGACATTTGATTAGCAGCCACTGTGGCTAGTAGTTTTCCAATTTTCACTAGCCACAATTTTTGTTGGGAAAATATATTTTATATGCATACATTTTACTTTGGCATCCTAAAATTACTGGGAAATTAGAATATGTATTATGTTCACATGACTCTTTGTTAATTTAAGTTTTTTTTTGTGTGTGTAGTGTGCTCAATGAGTATGAGAAAATGTGTTGGGGTTTCATAGTCTCGCATTGAAATAAAATTTATTTCACATGGCTTTTTAGGTCATACCACTAAGGATTTACCAATTTTTTTCTGACCACACCATTTCCTTGCCACAAATTTTAAATAACGCATCAAAACAAGCAAAATATAACTTTTTATTCTCCTATTAGAGCAATGTTATTGTAAAGGATGATAGGATGTAAAGGATGATAATTAAACCATATTAATAGAAATAACTGTAAGCAAAAACAGTAGGTGAAAAACATTCAGTGTGCGATAATGAAAGGATAATTGCGTGTACACGGTTAACACACATAACAGACAACAATCTATTCAAAACATGGTTAAAGCGAAAGCAGCAACCGCTTCTGGTATCTTGACCTCTTGAAAGTAGCACGATTGTGGGTGCACAAGCACCACTTTCTTCCAGTCTATTTCAAAGAGAAATTATCGCACCAGCTGTGTTGCACGGTTGCTTCGCACAAGGTAACTGGGCACGGCACACTTTTTAAGCACACTATAGTCAGTGAGTGAGAATTGCCTGAGTCTCACCTTGCTCCTGATCATCCTCTTATTCAGTATTCACCTGCTATCTTTTGCTTGCTTGAACACTCACTGTATGAGTAGTGCTGCTTATCAATTCTAAGATCACATTTGCGCACATATTGACAAACGGTCTTGAACTAAAATTCTAATCTTTAGTGACAAGCCAGAACTGGCAATTCAAAAATCATTTTCAACCAGCCAAAATAGCTAGTGGGGGTGTCTTTCTAACTAAATCTATCCGCATTTGGCAGATGTTTATGTCAAGCCCTG
>TE_00000029#MITE/DTT
TTGAGTGAGTAATAAGTGAGTGAGAGTATTGTTTCGCCATGTTGAAATCACATATTTCTTGATTATTTTGTAATTTAAAAAATTCAATTTAAAAAATGAACCAACAGACAGCCAAATTTATATTAATAGCAAATTTAACTGCAAGATTGACACAGAGTTATGTAGAATTACAAACTACATTCACTACCTTTATGAAAATGAAAATTGTATCACATATATAACCAAAAAAACATAGTTAGCACAAATCAACAATGGTTACACTAATGTATAGTTTATTTATGGAATTTGTTGTAAACCAAATCAATCAATATCCAAAAATTACACTCACTCACT
>TE_00000030#DNA/DTA
CTAGGGGGCGCTTGACCATCATTCCACACTTTAACATTGCGAGCGGCGGTGAAGTGAGTCTGAGGCAACAGTACAAGGAAGAGCTGGCAAAGTGAGGCAACAGTACAAGAAAGCACCGACGTCTTTCAAATCTGCGGTGTAAGGACATTTCGGTTTTACTGGTAAGCATAATGCCAATAAAAGAAAAAACGGTGAGCAAAAAATAACTGTGTGAAAGCAGAATATTTCAAGCAAACATACCCAACTGGTTACGAGAGACACATAAACATAACAAAATACAATACACCAGGAACTACTGTACTTTTCTTGGCTTTTAAGTAAAACAAAATG
>TE_00000031_INT#LTR/unknown
CCCCGGCCCCTAATTGTACATGGCAGGTAGACATAACAATTCAACAATGTACATACAAAGAGCCATTAAAGCAACACTATAAACATTGCATTAATCAATTCTGTGTAGGTGTCAAATTTAACAGTCTTTACCATCAGTCCATTATATTTCCATGTTGTCATACAACAGACAAAGTTTTGTCACGGGTCTCTCAAGTACACTGGTTTTAGTTTGTACTCGCACAGAACGAACAAGTCCATTTTTATCTGGAAAAACCTCCAGAATTCGCCCCATTAACCAAGACCCTCGAGGGGCAGACGAGTCCACAATGACAACAATGTCACCAGGAACAAAGTTTCTCCTTTCCTTATTCCATTTCTGCCGATCTTGAAGCAAAGGCAAATATTCATTTGTCCATCTTTTCCAGAATAAGTCACACATATACTGGACCTGTTTCCATCTCCTCTTGCTGTATAATTCAGATTTTTCAAATAATCCAGGTGGTAATACTGGTTTACCTTTCATCTGAAGAAGATGGTTTGGAGTAAGTGGCTCCAAATCATTGGGGTCATCTGACAACTTAGTTATTGGGCGATCATTTAGAATGGCCTCAATTTCACATAGTACAGTATGGAATCCTTCATCATCCAAAATCTGCTGATGTAGGATGGAATTCAAAATTCTTTTGACCAGTCTGATTACACGTTCCCAGATTCCACCATAATGCGAACCTCCTGGAGGATTGAAACTCAACTGGACACCTTTCTGGAGCATTGCCCTTTGAATCTTGTTTTGATTCCATGATCTCAGTGATTCCTTTAATTCCTTTTCTGCGGCAACAAAGTTGGTACCATTATCTGATCTTATTTGAGTTACTTGCCCTCGTCTGCAGATAAATCTTCGAAGAGTGTTAATACATGAATCAGTGTCCAATGAGTAGGCGACTTCCAGATGAACTGCTCGACTTGCCATGCAAGTAAAGATGACTCCGTAACGTTTTACAATGGAGCGTCCTTTTTTAACTTCCACAGGACCAAAATAATCCACCCCAACATTCGAAAATGGAGGCAAATCGGGAAAGAGTCGTTCCTTCGGCAAGTCTGCCATCTTCTGCTCACCCACCTTAACTCCAAAACGTCTACAATGGCCACAACTCGATATAATCCTTCTGGCAGCTGCATTACCCTTAATGATCCAATATCTTTTCCTCAGCTCTGAAAGCATATAATTTCTTCCACTGTGACCTAACTGTTGGTGTATATGACGCAAGATGAGCGTGGCAATATGCTGATCCTTAGCCAGAATGATCGGATGCTTTCTTTCTTCCGGCATAGCAGAATTTCTCAATCGTCCTCCTACTCTCAAAATACCGTCTTGATAGACGGGATCCAATTTATACAGCTTGCTGTCTCGGCTTATTTTTGAAACAGGTGAAACTGACAGAGCATCGATTTCCTTTTTAAACTGTTGCCTTTGACTGAATGCAACAATAGCTACTTCAGCTTCATTCACATCCTGCAAACTTAAATTTGGTGTAACCACAGAACCAGTTAGTTTTCGAAGTTCTTTCTCCGTCTTTTTAGAAGTTACTCCAGAAGAGTCTAAAGAGGCTTGAATTTCCTTTCTCTTTTGACTTTGTTGTTTCAGAACTGTCTTTAATTTCAAGAGCCAAGCAACAGCAACCTTCAACTTTGTCCAGTCTGAGAAATGAGTAATCAGCCTATGAGTAGCATTTGACTGTTCACTTACAAGAGTGCTATTTACACATATGTTCCTCTTGACTTCAGGATCATCTGCTTTAAGAGCAGAATCAAATATTTGTGCTGGCCATTCTTCCACTGGTTTCCACAGATAACTTGGTCCATTGATCCATTCTCTGTTTGTTAACAGCTGATCTGCTTTCAGACCTCTGGAGCAACAGTCTGCTGGATTTTGAGTCGTAGGTATGTATCGCCACTGTAATGGTGTTGTAATTTCTCTTATTGCAGAGATCCTGTTGGCGACAAAGGTAAGAAAACGTTTGTCCTCATTTTTTATGTATTTCAACACGGACGTACTATCTGTCCAGAATACTGAATCAACCAATGGAAACTGCATCTCTGCCCTTAACATTTTGTCCACTCGAGCAGCAAGCACAGCAGCTGTCAATTCAAGACGTGGAATAGTTACTGATTTCAAAGGTGCTACTCTAGCTTTACCGAGTAGGAATGTTACGTGAACATCATGTTTTGTCTCCATCCTAAGGTACGTCACAGTGCCATATCCAAGTGTACTTGCATCAGCAAAATGATGCAACTGAACGTTGGTAAGTTCATCCATTCCTGCTGGTTTTAGACATCTGTCCATCTTGAAATCTGCCATCTTCTCAAGCTCTTTTAACCATAAAGACCACTGCCTTTGGAGATTTGAGGGTAGCAGATCATCCCATCCACATCTTATCCTACATAACTCTTGCAGGAGAATTTTTGCTGTAAGAGTGAATGGAGCCAAAAATCCTAAAGGATCATAGACAGAGCATACCTTTGACAGGACACCCCGCCTGGTGCAAGGATGATCTTTGCTAGTTATTTTAAAATTGAAAGTGTCGGATTCAACACACCACCACAAACCAAGAGCTCTTTCCATTGGCAACTGGTCCTTGTCCAGATCCATCATTTTTATGCCCTGGGCTCGGTGTTCTTCAGGTACACTTTGTAGCACAATACGGCTATTGCTGATCCATTTTATTAACTGGAAACCTCCTGCTAAGCAGACATCTGTGAGATCCTTGATCATCAAGACGGCCTCTTCCTCAGAAGGTACACTTTTCAAACAATCATCCATGTAGAAGTTTGTGTGAATTGTGTCAATTACCTTTTCAGGAAAGTCATCTTTGTTGTCCTCAGCAGTTCTACGTAAAGCATAGCAAGCACAACTTGGGGACGACACAGCACCAAACAAATGCACTTTCATCCTGTATTCCACAGAGTCCTGATTGATATCACCATCTGGCCACCATAGGAAACGAAGAAAGTCAGTATCTTCTTCTGCAACTTTAACCTGGTGAAACATTGCTTTTACATCAGCCATAAATGCAATAGGCTCTTGTCGAAACCTCACAAGAACTCCCAACAGTGAATTTGTCAGATTAGGACCCTGCAGAAGCTGATCATTCAATGATGTACCTTTAAAGGCAGCTCCACAATCAAACACCACTCGTAATGTTTGCTTCTTTGGGTGATAAACCCCATGGTGAGGGATATACCAAACTTTCCCTTCATCCTGTTTTAATTGATGTAACGGTACTATTTCGGCATAACCGTGTTTAATTACCTCATCCATGAAATCTTTATATTCTTGATGGAAAATCTTGTTTCTTTCAAATTTCCTTTTCAATCCAATTAAGCGCTGTTTAGCCACACAAAGGTTGTTTGGCAACATGGGAATTTCCATCCTAAAAGGAAGATTCAATTTATAATGTCCATCTTGAAACTCAATTGACTTGCTTACCTTTTCCATAAAGGCATGCTCTTCTCTTGACATTTCCTTCTTTTCAACAGAATTCTCATTAAAGTCATGATTGTATTGTTTACCAAGCATATCCTCCAATTTTCTTACAGAAATCCTGTTAACAGTCACACCTGAACATTTGACCTTATTCCTGCTTCCTTGGAGTGGTCCATTTACAACCCATCCCAATAGGGTTCTAACTGCATAAGGTCCATCTCCATTGCTGTTTATAACCTCCCAGGGCTCCATTACCCTGGAAGCATTTGCTCCAATCAGCAAATCCACATCAGCAGGAATTTGAGGAATCTCAACACCTTTCAGATATGGCCAATTTTCCAAATCCTTTTGAGTGACAATGTTGTCTCTGGATACAGGCATTCTTTCTTGAGTGAAGACTTCTGGAAGACTATAAAAGGTGTCATCAAGAAGGTTAGACACTTCCAATCCAGTCAAAACAGTGCTATTAACAACCCTTTGATTGCCCATTGTTTTCAAAACAATATTAGTTTCCTTTCCCTTTAATTTCAAACTATGCATTAAGCGTTCTGAACAAAATGTGGCAGAACTGCCAGGATCCAAAAATGCATAGGTTTGAATTACCGTTTGTCCCTTGCTGGATTTGACTTGAACTGGTACAATTGATAATGCACAGTCTCCATCGTCACCGGCCCCTGTTTGACCACATGTTGTAAGGGCAACATGTGCACTACTTAAAGATGAATGACTTTGTTCTTGAGTGCACACTCTTTCCTTTTGTTGGATATGCAAAATGCTGGGATGCTTTTGACCACACACTGTACAAGTCAAGCGCTTATCACATCTTTTACTTATGTGTCCAAAAGAAAGACAGCCAAAACAAACACCTTTTTCCTTTAGAAAGTTCAATTTGTCTTTATGCAGCTTGTTTTGCATTTGTGTACACTGCTCCAATAAGTGATCACGTTTGCAGCACAAACATACAACTGGGGCCTTTGATCTTAAATCAGTCTCACAGCATTGAATTGATTTATTGTTGGTGACAACCGTTGTTGCAAAGCTGTTTCTAACTTTAGTCTTAGGTTGGAATTTCTGTTGCACAGGCTGGGTACTCTGGATATCACCAAACAAGGGATCTGATGACATTTTGACTTGACGTTCAACAAATATCACAATATCTTTAAACCGTGCTCTCTGCTTGCGTCTTTCCATTAACTCACATGCAACAGTTCTCCAATTTTCCCTTAATTTGTAAGGCAACTTCATGATGATGGTTTTCAAATTGCTTGGCATCTCTAGCTCTTCCATATAGTCAATTTCTTCCATTACATTACAGCATCCACGCAAAAAGAGAGCATAACTCTGCAATGAATTTACATCCTCAGATTTTATTGAAGGCCATGCCAAAACCTTTTCTACATATGCAGAAGCTATTTTGAATTCATTGCCGTAATGTTCCTTTAACAATGCTTTAGCTTGCACATACCCTCTTTGTGCATCCATATGCTGACAACTGCGCACAATCTCCCTTGGCTGACCTTGTGTATATTGTTCCAGAAAGTATAAACAATCTCTACTATTTTTGGTTTTGTCTTCTATTCCATGCTCAAATGCTCTCATAAAAGTTTTATATTGCAGAGGATTGCCATCAAACACAGGAATATCTCTTTGAGGCAGTGTGCTGGATTGTTGTTGTTGTACAAGCAGAGTGGTAATCTCATTTTGTTTTTGCAAGATACTACAAAGGTTCGAAGTTATTATTCCATCACTGTTCTGCATTACACTTGAGGATTGCATTTGTGACGTGAAATGAGGATCAATTTGTGGCACACTGTGAATTTGCTGAATCACGTTCCTTGAGCTTTTCTGCAGGGAGACTTCTATTGGCACATATGCCTCTGCATGAGGGTTGAGAGTAACAGTTTCTTTATCACAATATGCATTCATATCATCAGTGCAGGTTTTGAGAGACTGATTATTTAAAACAGCAATTTTTGCAGTAGCGGCTGCAATCTCTGCATCAATATCCAGCTGTTCTTGTCTATGTCTCAGCTTTTCTTGTTGTACCTCCAAAGTATGCTTTTCCTTTAAAGCAGCTGCACGCGCCATTAATGCAGCTTTCTCTGCCTCTGCCATGATTCGTGCTGAAGCAGCAGAAAATCTCCCACTACGTACACTGCTTGAACTTTTCTTACTGGATGATTTACTGGATTTACATGAGGATATGTTGGAAATGCTATCATCTGGATTAACATCCTCTTGACATACCCTTGCATCAACACCAGAACATGAAACTTGACTTTCAGCGCTCAACCATTTCTCAACATCATCTACAAACTCATCGCAAATCAACATCTTTCCATTGAACCATGTTTGTTGTTTTTCCTTTTCTTCACTGGGCAAAAGAACCATCACCGAATTGTGCATTTCCTTTGTTTCGTCTCTCAATTTGATGAATTTCTCAAAGGAACACTGCACCTCCTTTTCATATTCTCGGTTGGACATAAAATCCTTTATAATAGCCATTAAGTTCTTTGCCTTGCTTAGTTTACACTTTCGTGTCTTTTGCAGAGTTTCCAATTTTTCCAATAAAGCCTTAGGAGTAAGCTTAATGAGCCGCTTTTCCCTCACATGCTCTGTTTCAAACTTCTCAAATGGCACAATATTCTCTGTCTGTTCACAGGTAGCCGCACCATCATCATCACAATTTATTAAACTCATATTCACAGCTGAAATCGTTTGCCTCCTAAGCAACTTTAAAACTTAAGCAACCAATGCATTGGATTTACGCTATTGTGTGCACACAAAGTCATTCATTAAGTAGCGCTACACATACCTTTGTTTCATTCATTCAGTTCATCACGGCTGCTCCTCAAGAAAGTCCAAAAATGATGCATGATGATCCACAAAGAAGCCATTTTTTGACAAA
>TE_00000032#MITE/DTA
AGGGGTCATCAAACTTGTTACTGGAGGTCCTGCTGATTTTAGCTCCAACCCTAAACAAACACACCTGAACCAGCTGATCAAGGTCTTACTATGTATACTTGAAACACCCAGACAGGTGTGTTGAGGCAAGATGGAGCTAAACACTGCAGGGTTCATCAGGGACCAGGATTGGTGACCCCTG
>TE_00000033#DNA/DTA
AGTGGTTCTCAAACTGTGGTACTTGTACCACAAGTGGTATGCAGGCTTTCTGTTAGTGGTACGCGGAGGAATAGCTAAATAATTTGTGTAACTAAAAGGAACACACTTCTATCATTTGAGGTCATTTGATGTTTGAAGTGGCTGACTTATACCGAGAATTACACCGGGAGCAGAGCCGAAGAGAATAATGAGCCTGGCGATTTTTACTGGGGCACGTGCCCTGAATTCTCCAAGATGGGACGGCCCATGTTGGACCCATCTGGGATGGCCCATGTGGGACCCTCCTGGGATTGCCACAGGAATTGGTGTACCATGAGCTGGCCCACGTGGGGCCCATCTATGATGGCCCGCGTGGGACCCACATGGGCTGGCCAGTATTATTATTATTTAGGCCCACCAG
>TE_00000034#DNA/DTC
AGTGTGAAAAACTAATATAGAATTAGTACATTGACAAATACCTGTTCATAACAGTTTACATATTTTGTGTGTTTTGGGTTTCACTTTAAACCATTAAAAATGTCAATAAAAGTCAATTTTGTGCAACTTTTCAAGGTTAAAAGTTGTTGGAAAAAATATCAAGACCTCATAAGTCAAAAGCATCAATAAATGGAGTGGCTAACTGCAGATATTTTACAGTGTATTGTGGATTTAAAAGCTATATGACGTTTTTTCTATCACATTTTCTTAATGTTACAAACACAAAAAAAATCATTCTCTCTTTTTAAAAAAATTAATATAATTTTTTTCTCTGGAACATATTTGTTCTTTTTAATCGCTGTTTTATATTTAGAGCTTGTTCATCCTGAATAATTCTTTAATTAAAAAATATATGATTTTTAAGATGACAGTATTGTCATAGAGAGATTACAATCATTAAACAAAAACATAGAAACTCTAATACTGCTTAAAATGTAAAATTGTAAATATGACTTTAAAAAAGAAAGTTGTAAACACAGCAGAAGAAATAGGAAAAATAAATGTTATGTATCATTTTGGATTCAGATCATGACCCCCAGAATCAGATCGCATCTTAAGTCCCTAAAGATTCCCACCTCTTCTTAAAATCTGATATTTCTACATAATTCCATTGCTTAATGTATCTGATCACTAGATGATAACACAAATCTTGATATCTTTGTATACTAGAAGAGCTGAACATTGATCATTCAAAAATGCTGGATGCTTACCGTACGACTTCTGATGCTCACATGAAATCTCAGAGTAAGTGTGCTGATCTCTGAACAGTTCAACGTATAAAACACAACAACTGATCCTCCCACTTCAGTTGAAGAGTTCCTGTAAATCTCTAATCATTTGCATGTTTACTGTATGCAGTGTTGTGAAGTAACAGATTACAAATACTGAAACTACAGTAATTGTATTGGTGATTCTTGGTGTTTAGCTATAAAGTGGAGTAATCTCTCCTATATAATAAAGCAATTATAGAATAATTCCCGTCCAAATCAAATACAGAACACAGAAGACACTAATTCATTAGACACAATAACCCAGACTGTTTGCACTGTATTTCACTAGAAAGCAACACGCTGGGAAAGGTTAATGCGTTTACATGCAATTTGTGCATGTGTGTGTAAACGTAACATTCTGTAGTGCCTATAGTGATTGTTTAAGGCCATTTTGGTCATCATACAGTAAACATCCGCCATCGTCTCATCAGTGACATGCATCTAAACAGTCTCTGGATCATTGCGTGTAAAGTGTCTTCTTGGACACTTTTAATGCTTTCAAACAGTTTGCCGCATGTGGTAGTTCAGTATGTGTTTTACTTTGTATGCCTGATTTGATTGGACAGGTATCACGGAGTAAAACTGCATGTCACTAATGAGAATATGATGGACGCTTATTGTGGTATGTATCATCATACGTCAACAGTATGATGACTGAAATCACCAAATGGCTACGGCACCAAAAACGTACATCACGTGACCATTCGCGCACTCTGGGCATGCGCATTATAGCGAATATATGCCGCTGATGTAGTAAAAAAGGCAGAGTTTAACTGCACAGTGGTGCCTAAAACAGACAATAGTGCAAACAACGTTCCCATTTCCATGTTGTTGTTTACGGTGAAGGCTGGTCTGCTGTCTTCCGGTATAGTTAAAGCCAGGTGTTATAGTCATGTGATAGGGGCTTGACGAACAAGGGAAGGATACGCAATGACACAAAAGCTCCAATCAGGTATAGCGAATCTCAGCAGCCCCGCCTCCGTTTTCAGATGTCTCCGTTTTCCCTCATCCACTCTGAGACGGAGCAGCAGAATGAAAATGGCCTCTCCAGCATTTGCAAAACGCTCCGTTATCGTCGCTTGAAAACTCCGGCGTAGTGTGGACGGATGGCGTAACCGTTGTAAAACTTATGCGTTTTCAAACTAAAACACATTTGTGTAAACGGAGCCTTAAACAATCAAAAAATGCACTACTGAATGTTATGTTTTCACACACACGCAAATTGCATGTAAACCTTTCACAGTG
>TE_00000035#DNA/DTH
GCCCTGTTTGCACTAATGCATTTTAGTTTGAAAACACATAAGTTTTGCTACGTTTACGCCATCCATCCACACTACGCCGGAGTTTTCGAGCGCAGAAAACGGAGGGTTTTGGAAATGCTGAAAAGGCCGTTTTCATTCTAAAACGCTGCTGCTTCGTATAAGTGTGGATGGGGCAAAACGGAGACATCTGAAAACGGAGCAGGGCTGCCGACATTCGCCTCTCTGATTGGGACTTTTCCTCAATATTAAGTAGCCTACACACAGTTAAAGTTCTCTCCTTGTAAGTTCAGACTTCACAAGTTTGATATGAAAAACAGACTCCCAAGAACATGTCGGGTAAATCTTCAAAAGGAACAGTGTACTGTATAACCTTATTCACATCATCCTGGCTACATTGTTTTACTTTCTTAACAATAAAATAAAAACATGAAGGAACTGCTATTTTCATTTTGATATTAACAACTTAACAGACAGCAGAAATGTTAAGGCGTTGTGCTGCATATTTGAATGTCATCTTCACTGTATGCATATTCATAACAAAATGGAGCCTATAACATTACTGCCTCCTTTCATTTTCAGTGAAAATACGAAACAAAAACTATCTTTTGCTGAATATCAGTTTTAATAATCAAAAAAATCTAAAATGCCATTTTAAAACTAAAACGCACTAGTGTAAACGGGGCC
>TE_00000036#DNA/DTA
AGGGATGCACCGATCCCAATACTAGGATCAAATATTGGTTTCTCACAATTAGTTTCTGTTCTCTCATCCTTTCAAGTGGGTTTATTTTTCTGAGGGGAATACTTTCAGTGCTGTGAATAGTTTGCAAAGCCTGGCTCATTGTGGTCAAAGTAGTTGATTAAATAATAAAAGTGAAACCGAAGGATGCAATATAGATTGTCATTAACAGAAAAGGGAATGCTTATTAAGTAAAACTGGCCTCAGACAGTTTAGTTTAGTCTACGTCAAACCTGCAGGAAAATATCATGCTTTGCTAAAAGGCTAGCTATTTACTAGAATTTAGGGCCATTAGTGGTAGCTTATTACAGATACTATTTGAGTTTATCACCAGAACTACTGTATAGAAACTGTATTATGCTTTAAAAAAATAAAAGGCACAGTATCAGGATCGGATCTGTATCGGTCGAAACTCAAAATTTTGGTATCGGGATAAGTTTAAAAAAAATGGCATTGGTGCATCCCGA
>TE_00000037#DNA/DTC
ACTACCAAAACCAATTATTCTCAAAATCTCTTTTTCAAAATTTTCAGCTTCCAGTTTCTTCAGCCAGCCACACACACAAACAGTTAACACACTATTAACACAAAATCACACACTGTAGGCTTTGGCGAGGTACGTGTGAACTGAACAATTTTATTTCACACACACTGACTACACTATACTACAGTACATCTTCACACCTCCGTATCTCCTTATGTTCGCTTCACCCCCTCTCTCTATCTGTGTCAGTGGGTTGTTTATTACTGCTGATCTGAGCAGATGATCAGGATCTTTGCGAACATGAGAACACACATAATCTATGATTACATTCGGCTTGTTTTTCAGGTCAGCGCAGTACCATGGGAATGAGTCAACCCTTAGAAATGGCCTTTAGCCAAAGCAGAAGACTCACTCCTGAGCTTTCTTCATACACAAACACACGATGTGACCCTTTAAACATTAAAATTTAATATAATATGTACATAAAGTATGCACAGTAGGGCAAACAGTTCATGGATACATGCGTCTCAGTCTGTAAGTATAAGTCCATCTGTAGCATCCATTAATGATCAATAATTGTTTAGGATTTTACATTCAGAGAGGTCAGGTGCCGGAGTG
>TE_00000038#DNA/DTC
ACTGCATGTGATCCACCACACACTTAACATCAGGTGTGTGTGTCCAGCTAAGGTCAGGTGACACACTCACAGCAGCTCATCCAGCACGGGTTCACCAGAGCTCACAGTCCACATAATTCTAGGTAAAGCTGCTATTCAATATGGAAATTGTTTCATAAATAGGGAAATGTGCTTTAATTAGCTGTATTAAACTGTACTCTAGTGTACTCAGTCTAGTGTACTCAGTCTAGTGTACTCGGCCATCCTGTAGTGTAGTGTGCTCAGTGTAGTGTAAGTTACTCTGTGTAGTGTGTACCTGTTTGCTCTCTCTCTGTGGTGGTGCTGTAGTCTAGTTCACTTTGTGTAGTGTACTCTGTGTAGTGTGTATTTGTTTGCTCTCTCTGGTGGTGGTGTAGTAATGTGTAGTGTACTCTGTATAGTATGTACCTATGTGATCTCTCCCTGGCGGTTCTGTAGCCTAGTGTACTCTTTTTAGTGTACTCTTTGTAGTGCATTCTGTTTAGCGTGTACCTTTTTGCGTGTAAGGTGGTGCTGAAGTGTACTCAGTGTAGTGTTGTCTGTGCAGTGTGTACCTGTATGCTCTCTCCCTGGCAGTGCTGTAGTGAAGTGTAGTATACTCAGTGCAGTGTACTCTGTGTAGTGAGTACCTGTTTGCTCTCTCTGGCGATGGTGTAGTGTACTCTGTACAGTGTGAACCTGTGTAGAGGGCAGTTCTGTAGTGTAGTGTACTCTGTGTAGTGTACTCTGTGTAGTGTGTACCTGTTTGCTCTCTCTCTCTCTGGTGGTGTAGTGTAGTGTACTCTATGTAGTGTGTACCTGTTTGCTCTCTCTCTCTGGCGGTGTTGTGTAGTGTACTCTGTGTAGTGTACTCTATGTAGTGTGTACCTGTTTGCTTTCTCTCTGGCGGTGTTGTGTAGTGTACTCTGTGTAGTGTACTCTATGTAGTGTGTACCTGTTTGCTCTCTCTCTCTGGCGGTGTAGTGTAGTGTACTCTGTGTAGTGTACTCTGTGTAGTGTGTACCTGTTTGCTCTCTCTCTCTGGTGGTGTAGTGTAGTGTACTCTGTGTAGTGTACTCTATGTAGTGTGTACCTGTTTGCTCTCTCTCTCTGGCGGTGTAGTGTAGTGTACTCTGTGTAGTGTACTCTGTGTAGTGTGTACCTGTTTGCTCTCTCTCTCTCTGGCGGTGTAGTGTAGTGTACTCTGTGTAGTGTACTCTATGTAGTGTGTACCTGTTTGCTCTCTCTCTGGCGGTGTAGTGTAGTGTACTCTGTGTAGTGTACTCTATGTAGTGTGTACCTGTTTGCTCTCTCTCTGGCAGTGCTCGGCTGGTTGATGCGGTGTTGCGGCTGGCCGGTTCTCCCGGTGCGGTCGCGCTCCTCCATGTTCAGTCCTCCGGGCTCCGGGTCTCCTCCATTCACCGCTCATGGACGCCGCTGAGCAGACAAACTTTTCCCGCACACACCGCCACAGTAATGGCTCCGCTTCTCCCGCGGGACAGACAGCTGAACAACCTGCCGCTCCGGTAACGGCACCGGTAACATCCAGCGCGCGCTCGACAACTCGCGAACTTCAGCGCGCGCGCATCATCGGCGACCGACAACAACACGCGCGATTAATTTCCCCAGAGAGCTCAAGGGCACACGTCAATCAAGCCGAGGGGCGGGACTTTGAGCTCGAAGACCCGCCCCTCACACGCTGTCTCTCGCGTCAGTCAAAAAAAGGGGCGGGTCTCTTCATCACGCTATGTGTTTAGGAGAATTGAAGACTCCAGTCCAGTCTGAGCCTGTCTTAATGAGACACAGAGTCTGGATGAACTCTTGTAAAAACAGGTTTGATTAAATGAATCATAAGAGGTTATGCAATAAATACACACACATATAGCTAGATTTCTCTCTTCAGAAAATGATAAATGTTTTCATGAATAAGTGTTTTATTATATTACAGCAAATACAGATTTCTTAATCATAATGAATATTGGTTTTTACCATTGAGTCTAAAAGTTTGAGGTAAAAACAATATAAAATATACATTTATTTTATAAATACAGAAATATGATATAAATAACTTGATATATGAATTCTAGATGTTCTACAATAATATAAAGTGTACAGAAGTCCCTCAGAGAGAGTGTGTGTGTGTTCTGATGACGCAGCTGATGTAAGAGTTGATCCTGTCCAGCGCTGTTTCTCTGTCCTAGTAAATCCTGATGATCCATGTCCGGTTGAGGCCAGCGAACGACTGGATTAACCACAGACACACCCGTACATGACGTCTCAGTTTTCCAAGATCCTTGTTTCCAGAAGCAGTTTGCTGGAGGAGTCGGATCTGATGCTGATTCCCTGTAAACTCCTCTGCAGTTTGAGTCTGCTGTACATCAGTGTATGAGCTGGTCTGCTGTGTGTGTGTTTGCTGTGGTCAGTGTTCAGCAGCTCATACTGTCAGGACTGGATATAGAGGCGTTTATAAAGGGCTGAAATGAAGCTGGCTGGGTGAGCGTGCAGAACTGCCACCTAAAACTAGTCCTCAAACTAATCCTGATCAGATTAACTGGAGCACATGTTCTGATCTCACAGATGAGGCGAGCAGCAGATCCAGTGTGTGTGTTTGTAGAGTCATGAGAGTGATGCCACATGATGCGGGTGTGTCTGTTCAAAGAGCTCCTGCAGGTCAGTTCAACACAGCTGAGTTTAACCCACTTCACGCTGCTTTATGCTGTCTGTGAGCGCACAAGTTAAACATCTGGAATAACAAAGACATGTCTCATGATCAGTGCTGAAAACAGTGGAAAATCCCACACTGCAGGTCTAAAGTAGAGAAACGAGTAGAGTTAGGATGATTCTAGGGGCCACACAGTTTTGGGGCCCCCAGAGACAATATTAAGGTTCCAGCCCTGATTAATCACATCTGATCAAACTAATCGACTACTTCAGGCTTGTTTGAGACCTGCAGGTCAGTGTGTTGAAGCAGGCTACGGCTCTCCAGGATCTGAGTTTAACACCCCTGCCATACAACAACTTAGCAACAGCCCAGCTACCCCAGTTTACTCTCATTAACCACTCAGAACACCTTAGTAACTGTATAGTAACCTCCTACAACACATCCGCAATCTCCTATACTGTAAACTAAAAGCTGACTCAACTCAAAATTATAGGGCAGCCACAGCGTAGCATCTTCCCAGATTAGCATATCCACTTCACCTTAGTAAATACCTAGCAACCACCCAGAGTACTCTTGCAAATACCAACAAGCACCTTGAAAACCCTAGCAACACTGTTGCAACAGAATTTCAAGCAACATAGCAACCACCCTGTTTACTATAGCAACCACACTGAAAGCACTCTTGCTGCCTTTAACTTTTTGTTGAATCAAATATAGGGGTTCAAGCATGTAAACTCCTATTGTTTTTGTTAGAGTAGTAGTAGTAGTAGTAGTACTTCAGCTGTAATGTGGAACAGGCAGACCAACCCTTAAGGTCTAGTTGTAAATGCTTTTGTTACAGTG
>TE_00000039_INT#LTR/unknown
ATGGCTAATTGTTCTGCCAGAGTCCTATTAAATCTCTCGACAAGACCGTCACTTTGTGGGTGTAAAGGGGTAGTCCTTGTCTTGTGGATCCCCAGTTTTTCACACATAACTGCAAATACACGTGACTCAAAGTTCCGGCCCTGATCACTGTGGATGGACTCAGGGACCCCAAAGCGGCTAAACATCCCATCCACTAATGCATCTACCACTGTCTCAGCTTCTTGGTCAGGCAGTGCGTACGCCTCTGGCCATTTTGTAAAATAATCCATAGACGTCAACACAAACCTGTTACCCCTCTCTGAGCGTGGGAATGGGCCCATTACATCTACCCCCACCCTCTCCATTGGCCCTCCTACAGGGAACTGCTGAAGAGGAGCAATGGACCGACCAGGGGGACCCTTACGGGCAGTGCAAGCATCACAACGCCGACAAAAATCCTCTACATCTCTCCTTACCCGCCCCCAGTAAAAACATTGCCTCACTCGATTAAGTGTTTTTGAAACACCAAAGTGTCCAGACCCCACTGTACCATGAGAAGCCCCAATAACCCCCTCACGCAACACTTTTGGTACCACCACCTGCCACCTTTCCTCTCCAGTGGCGGGGTCTTTCCACCCTCTCTCCAACACACCATCCCGCAGACGCAAGCCCTTAAATTTGGCCCATAACGTTTTTGTTGACAGTGACATAATAGCCACTTCCTCCCACGGAGGTCGTTGTTGGGCTTGAACCCACTGAATTACTGGCTGCAGGTCTACATCTTGCTCTTGCAGCCGCTTCCAGTCCTCTATGCCCACAACCTCCATTGCTGCACACACCAGTGTATCCCCACACTTACAATCAGCAGAATTCTCCCCTGCATCAACATTCCCCAGCTCTCGGTCCCTGGCTTCCTTCTTGTCGCAGTAGCGACACCCAGCTATCGCACACGGCCGGCGAGACAGAGCATCTGCGTTTGCATCGCTCAACCCTGTACGGTGAACTACCTTCATGTTGTACGCCTGAAGTTCTTCAATCCAGCGTGCCAGTTGGCCTTCTGGCTCTTTAAATGACATAAGCCACTGGAGAGCAGAATGGTCAGTGCGTACTGTGAAATGTAACCCACACAGGTAATACTTAAAATGTCGCACAGCAAAAAGCATTGCAACGAGTTCCCGCCTGGTAACGCAGTACCTGCGTTCAGCCTTACTGAATGCTTTGCTATAGTAGGCAATGACTCTCTCCCCACTAGCCCCCACCTGAGAGAGAACTGCCCCCATACCCACATTGCTGGCATCTGTGTCTAAAATGAAAGGAAGTGCCGGATCAGGGGGGGCCAAGATTGGGGCTGTAACCAGAGACAGTTTCAGGGCAGCAAAAGAATCCTGACACTCCTCCGTCCACCTAAAGGATTTATCCTTCTTCAGCAGACGGAAAAGTGGGTCTGCAATGCTGGCAAAACCCTCCACAAACCTCCTGTAATATGACGCTAAGCCAAGAAAACTTTTAAGCTGCTGTGCTGTTGTGGGAGCAGGCCAGTTGCTCACAGCCTGCACCTTCTCTTCCACTGTGCCAATTCCCTGTCCTCCCAATTTGTGCCCTAGAAATGTCACCTCCTTCCTAAAGAATTTACATTTTTCTGGGTGCAGCTTCAAGCCAGACTCACTCACACGAACCAGCACATGACTGAGGGATTCCAGTGAGGCTTGAAAAGAGCTACCATGAACCAGTATGTCATCTAGGTACACCAGACACTCAGACCTTGGAATACCCGACAACACCTTGTCCATTAACCTTGCAAACGTGGCAGGTGCATTGCAGAGACCGAAACAGAGCACCCGGAACTGCCACAGCCCTCGACTGGTGCAAAATGCTGTTTTAGGCCTTGAATCAGGCGCAAGCGGTACCTGCCAATAGCCAGAACGAAGGTCCAAGGAAGTGAACCATGAGGACCCCACCACCAGGTCCAGTGATTCGTCGACACGGGGAATGGGGTAGGAGTCCTTTCTGGTCACTTCATTAAGGCGTCTGTAGTCAACACAAAATCTCCACTGGCCCCCCTTCTTAGGCACTAAGACTACCGGTGCAGCCCATGCACTCTCGGAGGGCTCAATTATCCCTGCTTGTGCCATTTCTGTCAAGGCCTTATCAGCAGCATCCTGTCGTGCAAAGGGGAGCCTCCGTGGCCGCAGCCTAACAGGTGTGGCATCTCCAGTCTCTATTTCATGTTGTACTAGGTGTGTTTGCCCCACATCTCCCTCCCTAAATGCAAAACAGTGTTTGAATTTAAACAGCAAATCCCAAAACTGCTTCTGCTGACACTCATCCAAGCCCTCACAATTCTTACACCATAACTCCCTCAAATCCCCCAACCCTGTCTCCTCCCCAAGAGGGGAAATCAGAGTGCTGGTTCCCTGCCCTTGCATGTCATGGAATTGTGGGGCCACCCTGGGATAGACCACAGGCGGAGCAAGGGCTAAGGAAGTAGGAGAGTTCTTTACCCCTTGAGGACTGTTGTCAGCTTTGTTGTAGTTTTGCAAGTGTGGTATATGTTCCCCCCCATTAGGCTTCCCATGAGAAGATTTTGCCTCTAGAAGGCCTGTAAAAGACATATCCCTGTCATTTCCAGTGGACATGACAACCTCAGGACCCCCTTCGAAACAAAGCATACCATTTTTCAAGTCTAAC
>TE_00000040_INT#LTR/unknown
CTCTCCCCCCCATGGAAAAAGATCAGTCAAACTTAAAGAGGTTGTGATCTATAAGTTACTTACAAGAAATCTTTAGGGTTTTTTTAAGACCTAAAAATTATGCAGCAATAAAAAGACACTCAACAGCTTTCCATACCAATAACTCTACTCACCAAATAATCTGATCTATAAATATGGAAATCAGTTAAGTGATTACTGGATCTCAGGACTATTCAAATCTGAGAAATTCCTCATCTTCTGACTCTTCGACAAAAATTTTCAGGACCCTTTCTCTCTCTCTACGATCTAATTCCCCTGCGGAGGGAAATGCAGGTTTTAAATTGCATACATGAACTGTACGTAAATCTTCCCCATTATCCTCCCGAACAATCCGGTAGTTCACCGGACCAAGCTTTTCCACAATTCGATAAGGCCCAATCCATCTAGCTGCGAATTTAGCTGCAAATGCTTGAGAAGCCTTAGAAAGAGGATGTGCTCTCATCCAAACTCTATCATTTCTTGTAAAATGCACATCTCTTCGTCTCGCATCATACAAACGCTTCTGTTTTTCCTTAGCCCGACGCACATTTCTTTTTACCACTTCCTGCAAGTCTTTAAGAACCCTAAGACCAGTCTGGTGAGGCTCTAACACAAGTTCAAAAGGTCCTCTCAGATTTCTGTGCAATAATAACTCTGCTGGGGAGTATCCAGTACTCTCTTGAACAGCAGAGTTGATGGCATATCTCAACTCTGGTAAGTAATGATCCCACCGATTATGCTCACCAAACACATAAGAGGAGATCATGACTTTAATTACCTGATTCACACGTTCCGTAAAATTAGTTTGGGGATGATATGCTGTTGTTAATTTTTGTACCACTCCCCATCTGCTACACAGATCCTTCAAAATCTCAGATGTAAATTGAGGTCCCCTGTCAGATAGTAGGAACTTTGGAACACCCCATCGAGTCAGTACTTCCTTCCTAAGTGTCTGGGCAATCACTCCAGCAGTAGCTTTGCGAAGAGGAAACATCTCAACCCAGTGACTGTAATAGTCCACAACAACTAACAATTGAGTGTTACCCAGGGTACTACGAGGCAGTGGCCCCATAAGGTCTACACCAAGCATTTCCCAAGGCTCCTTCACTTCAGTTTGCTGAAGTTTTCCAGCAGGCTTACGACACTCTGGTTTATTCTGCTGACAACTAGTACAGTTCTTCACAAAGTCAGATACATCTCTCCACATATTAGGCCAAAAGGCAACTTGCATTAACCTTTTTTGAGTTTTATAACGCCCAAAATGACCACTCAATGGATTGGAGTGATATGCCTCCAACAAAATTTCTCTGAGAGTCTGTGGAACATAAATCTGAAAATGAGTTCCCTTTGTAGGATTAGACACCTTCCTATAGACCTTATCCTCTAAAATGACAAACTCAGAGCCAGATCCCTCATCACTCTGCTTTCCTTCTGCTAAGCTCTGATATATCCTTTGGATTTCTACATCTTGTTGCTGTGCAATCCAGATATCCTCATCACAAAGAGGAAATAGTGACACCATACTCTCTGTACTTTGCTTAGGAACATAGGAAGCTACCATTGGACAAGAATCAGGAACGTCAATCCGAGACAAAGCGTCTGGGGCGCTATTAAGCTTCCCCTTACGATACTCAAGAATAAACTCAAACTCCTGTAGTCTCAAAGCCCAGCGAATCAGTCGGGAATTTGTTTTTGTAGTGTTGAACACCCAAAGAAGAGAGGCATGATCAGTGACTACAATGAAGGATTTTCCCTCCAAATAATGCCGCCACCGTTCTACAGCCCAAACCACTGCTAAACACTCCCGCTCAGTTGTAGAATAGTTTTTCTCTGCTGATGTCAGAGTACGGCTAGCATACGCCAACACCTCCTCAGATGCACCAAAAGTGGAGGGTCGTTGAGCAAGAACAGCACCTAAGCCGGTTGAACTGGCATCAGTATAAACTACAAATGTATGGCCATGATTTGGGTGTCCAAGTACAGGTGGTGAGGAAAGATGCCTTTTGAGGCAGTCAAACGCTACCTGGCACTCAGCTGTCCACTGAAAACGAACTCCTTTCTTCTTTAGAGCATTAAGTGGTTCGGCAATATCTGAAAAATTTTGAACGTACCTATGGTACCACCCACTCATTCCCAGAAACCGTTGGAGTTCCTTTAAATTTGTTGGGACTGGAAAATTCTGAATAGCTTCTGTTTTAGCAGGGTCTGCCTTTACACCATCAGTAGTCACAATATGGCCAAGAAACTTGATCTCTGTTAAACAGAAATGACATTTTGGAAGTTTGAGAGTTAGTCCTGCTCTCTGCAAACATCTCAAAACTTTCTGGAGGTCTAGGACATGTTGGTGAAAGTTAGCCGAATAGACAACTATGTCATCTAGATACACTAAACAACACTGCCCCAGATAGTCAGCCAAGACTCTATTCATAAGCCTTTGAAATGTGGCCGGTGCATTTTTCAGGCCAAAAGGTAACACCTTAAACTCATATAGGCCAAAAGGTGAGACGAAAGCGGTCTTGGCCATACTATCTGGATGCATGGACACCTGCCAATATCCACTATTTAAATCCAGAGTACTAAATATCCCTGACCCAGAAAGGGACTCCAAGATCTCATTCACTGTGGGAAGAGGAAATGCGTCGCTTTCACTGACTGCATTCAGTTTACGATAATCAACACAAAATCTCTGCCCTCCATCTTTTTTAGGAACTAACACAATAGGAGATGCCCAGGGTGAATGAGATGGCTGGATGATATCTTGATTGAGCATATCATCAATTTGTTCCTTTACAATCTCCTTTTTGTGTATGGGTAGTCTGTATGGTTTTTGAGCTACAACAACATCTGTTGAAACTGCAATCTTATGCTGGACAAGATGGGTTCTACCCAAATTAGGAGTACAAACGTCAGGATGGTCATACAAAAGAGTAAACAGAACATGAGACTCACGTTCTGAAAGATTGCTCTCCTTGATTTTACTTTGCAAAAGCTCCATCAATACAGAACCAGACTCTCCCACATCACTCTTATCCACACATTCGTTTGCTGTACATACAAACTGAACAGGAGGTATAGCAGAATACAAAGAAGCAGATGGATTATAGTTACCAGGTGGTTTACAACACTTCCAAGAGTCCCCTGGTGTAATAGGCGGTTGGAAAGGGAAAACCCGACCTTGTGGATCATCTGAAAAACTGTACAGTTGATCTTTAATGTTCAGTTGCAACCCAGTCAGTGCGATAAAATCTAAACCCAAAACCATTGAATACACAAGGTTCTGAGCTGGCAGAACTACAGTTGGAACTTGGAAATGCAAATCCTGCAAATAGAAGTCCAGTACTTTTTGGCCAAGAGGAACAGTAGCATCGCCATTAGCTAGATAAAGTGGTCCCTCATGCCATACATCTAGTCGCTCATTGGGTTCTTTTATCTTATTCCATAAATCGACGTTGAGCAATGTATAAGTAGCTCCTGTATCAACAAGTGCTTTACCACTACAGTTCCGAACCATCATGGGGATAACCAACTGACGAAGAATTTTAATACCATCTCTCTTATCCAGCTTCCTACCAGATGACACATCTTTTTTTACAAAGCGCTGAGTATCATAAGCAGACAGCATACCTCGTTGCTGATTTTGAGGTTGGAACTCTTTAGTTCCTTGAAATTGTCCACCAGTTTGCTTTCCACTCAGGACAGCCTTAAACTTGGAACAAGAACCTGGGGAATGATTTTCATGACATCGCCAACAAAGCAAACTAGTCAAACTTTGTTCTGGAGGTAAGTTAGATTTTACCTCTACCCCTTTTGATTTTTTAGATAAATGCTGGTCAAGAAAAGAACTCTTAGGTAACTGTAACTGATTGTACTTTATTTGATGATCATAATCTCTCTCTAATTGTGTTCCTAATCTCACCAGTTCCTCTACAGTCTGTGCACGGCCACGAAGTTGACTAGCATAACAAGGATTCATCGCTTTTAAAAGAGCTTTCAAAACTTCAGTATCGGTAGCTTCTTTTTTCCAGCGTTTAAATAAAGCTTGAAATGAAAAAGCAAAGTCTCGAACACTTTCATTTGTCCCTTGCAGTCGATTACGCACTTTTTCTTCGAGCACATCCTGATAATCCTCTGGGAGGAAAACCGCTAAAAAAGCCTTCTGAAAACCTTCCCAAGAATTAATTTTAAATCTTACTGTCTCCCACCAATCTCGGGCTGAGGCATGCAGAACACTACGCATGGTGGCAAGTATCTCACTGTTTGACATTGGTCTTAGAGCTAAGAAGTCATTACATCTCTCCAAATAAATAACAGGATCAGACTCATCATTTACTCCTCCAAATGTAGGAAATACCATTTTAATAGGCGGAATACGCCCACAAGTCAAATTTGAAAGAGCAGGTTGACTAATGGACTCACTAGAGTCTACATATGAAGATGTATTTGAACATACCTGAGACCCAGAAACGAGAACCTTTTCATCTACTTTAGTGTCAAGTGAGATCCTCTGCTGCATAAAGTAATCAAGCGAAGTTTGCATGGCAAGTAGCTCCTTCCTCAAGCTGCATACTTCTTCCTGTAATGTTTTTTCTCCTACCCTAGATTCTTCCAAAGCTCTCTTAAAGGAAGAAAACATTGAAGAGTTAGCCTCATCAAACATTGCCTTAAATTCATTGTGTGTCTGTTTCGAGTTCCACTGTATAGCTTCAATTGTATGTTTAGTAAACTCTTTCATACGGTCAGAAAGAACGTCTAAAAATTCAGAATGTGCTTTTTCAACCACAGTTAATGTTTTCTTAGGAACTTCATGAGTACAAAGTTCAGTACTGTCCTGAAGCCATTTTTTCTGCCGGTCTACTGTATCTACAAATACACTTTTAAGAGAATCAATTGCCTGGACTAAAACTGCTAAATCGTCTGTCCGACTTTCAGAGGAGAAGATCGGAGCCCCGATAAATGGCTGTTCCATCCCAGTGTCCTCATCTAATAATGATCGGTCAATCTGTGGAGTAACAGGACTGTTATGAGATGGGCCCTCACAACTACCTTCTGCTGTATCAGGGAAATTAATAAGAAAGTTTTCAGCTTCCATTATTAAGCAAAAACTACAAAAACCACTAAATATTTAGCATATCTCAGGGCCCCACGTTGGGCGCCAAATC
>TE_00000041#DNA/DTA
AGGGCTTGACATTTGTACCCGCCACCCGGCCAAATGCAGGTAGATTTTACCTGTGACGAGTTGATGAATAATAAAACCAGGATGAAAAAAAATTGTCACACTGCAGGAAAGTGTCTGAAAACTTCTAACTAAGCAGGGCTTTGGAGAGCTGCTCTCACTTTGGCTAGTAAAATCCTTTTTAATTGTAGTTCATCGGGAAGCAGCACTACTAACTTTTAAAATAACTGTTCGCACAAGCGCAGAATACCGAATAAGATGATGATTAACAGGGTTCATACATTTAACAGACAAATTCACAAGGTTTTGGAAAAGTCAAGTAAATTTTACAGGTAAGAATTCACTTTATAATAGAAGTAGTTTTACCTACTATAACTAGTTTGACAAACTATTAAGTTTATCTAAATTACTGAATAAATTTTTAGACAGTTATTTTATTTATGGTTTAAGTACCATCAATTACAATAACATTGCTTTAATAGGAGAATACCTTCCCATGTATAGTTAACAGGTGGTTTGGGACCTTTTAGCCTACACAGACTACTGTTCGTAGTTTTAGATGACAATAGTTATTTTTAAAATATCATATTTTAAAGAAAGGTTTTGTTGAAAAAAAGTACATGTATACAGCTATGTTTAGCTAGATTAAATAAGTTTAAATTTGTAGCTAAAAAATAATTGGTTATTTGTTTATTATTTTTGGTGTGCTCAGAGAAAAATTAGGTAATTCCTTATTGTTAAGTTATGTGAAATAAAAACTATCGTCATGCCATGAAACCACAACCCATTTGCTCATGCTCATTGAGCCGCTCATACACAACATACAAGCAAGTGAAATAAATGTGGAGGCTTGTGGACATGACAAAAAAACTAAATTAAGTAATTTTTGGATGCTAAAGTCGTTTATGCATATAAAATACATTTTATCAACAACAAAATTGTGGCTAGTGGAAATGCAGAGAAGCTAGTAACATTGAAAAGCTAGACACAGTGGCTGGTGATCAAAAAGGTTATGGTCAAGTCCTG
>TE_00000042#DNA/DTA
AGTGGCGCCTGCAGCCGTATGGTGCATTTATTATAGTTTAAATGGATTATTAAACAGTATACACTGTGATATATTGACAAAGCAAGAAAGAATGAGAATAAATAAGGGTGTGCATTTGTGTGTTTTAAAGTGTGTCTCTATGTACTTGCATGGTGGGAGATGAGTAAAGAAATCTATTGGCTTTAGGTTTCCTGGTGGTTTTTCTGCACACTAACAATTACAACTCAGTTAGATATTGTTTTAAACAAGGTTTAAAATGAGTAAACTCTCTTTACAACAGAAAAACTTAATTGAGACATTTGCCAAAAGGCCTAAAACTAATGACACAAATACTGATCCCCACACAGAGTGGACACTGCAGATTCATCAGCACCTGAGCCGGGGGAAACTGTGTCTTTCATCAGATAGATCAGATCCAGCTGCTGCGCTGCCACCTCGCATGGGACATAACCATTCAAGGTGTTTTAGACAATTTTATTTATGACAGTCTGTCAGAAAAGCACACATCTCCATTCTCACTACAAGTTTCTGAGTTGGGGTTTCTCACCCTTCAAACCGAGTTTGTTCCACCGAGGTAATGTGGGAACAGGTTCAGTGCTGGTGCGAATATTGTAAAGCGCCTTTCCTGCTTATTAAAATTATTTGATTAAATGAATAAATGTGTAATTGAGTGGCGCAACATGTAAAACAGTTTAATATAGGCTTCTCTGAATATTTTACTTTAATTTTATTTAGGGTAGATTGTTATTTTATTTGACAATCCAGTTTGTGATTCAGCATTTTTGAAGCATATCAGATCTGTTTTGAAGCACTTCACCTCAAATGTTATTGCTTCTTAAATGTTTCACAATCTTCTGTCATATATTTGCAAATTTTTTAATATGTCATAATATTAAAGATTAAAGGGGGCGGTGCTGGATTTGTGCATACCTAGGAATAAAATCCTGTAGGCGCCCCTG
>TE_00000043#DNA/DTA
AGAGCCGGCCCAAGGCATAAGCGAACTAAGCGGCTGCTTAGGGCCCCGTGGCCACCAGTGCAACTTGTGCTCAAACTTTTTAACTCCGCCAAAATATATAAAGGTATCAATATGGCATGAACATTTAATTAGAAGGGCCTTGCGTTTATTTGACTCTTACATACCTTGTCAAAGTCTTGTAGAAGGTATTTTTATTAGGGGAATTAAAAAACTTAAATAGATGAGTAAATAACTAACTAATGTTCTCCACTGGTGAAAACATAGGTGCTCAGAGGAGTCTGTGCTCACCTCTCAGAGCATTCTGATCAGTTGAAAAAATAGTGGGAATACAATTAAAAATAAACCAGGGCTAAGCATGAAATGTTCCATGTTTACATAAAATAGTTGCTCAAGTTGTAATAAGTGTTTTAAGTTTACAGAAAATTAGAAAGCAATAAAATACTATTTTGGCAGTTTTCTTCTTAAATGCATATTCCACTAAATTGAGATTCTGCTGCTGTGATAGAGATGTGCTCTCTTCAGTCATAAACTCCTCTCTGCACATCAGCATTTTTAAGCTTGTTTGACAGATGTGCACTTGTTTTACATTCAGCAGTGCCCGGAACAGCAGCAAAATGCATTTTTAACCTTCTGATTTATACAATTGACAGTTGGTAAATACACTGCAAAAATGATTTTCTTTCTTATAGTTTTTGTGTGATTTTTAGTCCAAATATCTAAAAATTCTTAAACCAATAAGCATTTTTTAGAAGGATATTTAGTCAAAATAATGTGAATTTTTCATCAAAAAAAGCTCAGTCTGCCAATTAGGGTAAATAAAAATATTGTTTTAGGTTTAAAATAAGATTATTTTACATATCTCATTGGCAGAATAATTTGTTTTACAAAAAAATTCATTTAATTTAGAATTATTTCTGAAAACTGAACAATTTTGGTACATATTTATTAATTTGATTGATATGCGAGTATGTCTAAAATAATGCTTCCTGATTTAATTTGATTTTAATTTAAATAGATGTTTTAAGTTATTTGAACTACAAAATACAATATGATTTTTTTTTCAGTGTTATCATTTATATCCAATTTAAAAAAATGTATCTTTATTGTCACTATGTTTGACTGTTTGGCAGCGTCTTGAATAATAATAAAAATCAGTATGTTATTGGCTACTTCCAGCTGCTTTTGTTTCTGCCAGCCCATATTAATGTTTTGTATCTATTTATTTAGATTTGGGCAAGTAGTCATAAAAAGTTGGATCAATAGGAAGTTGTTTCTGCAGAATAATATTTAGAATTGTCTTAAAACATATATTTTATGATGTAAGCAACACAGCTACAGCGAATAAAATCGATAATGTGTGTTTTAAATTTACAGTGTGCGAATTATCAAGGATTGACGATAATTTGTCATATTGTTTGCACCAAGGGGGCCCCAAATAAAATCCTGCTTAGGGCCCCCTGAAGGCTTGGGCCGGCCCTG
>TE_00000044#MITE/DTA
AGGGGTGTCCTCATCTAATCAAGCTCTTGCTAGATACACTAGAAACTTCCTGGCAGGTGTGTTGAAGCAAGTTGGAACTAAACTCAGCAGGACACGACCCTCCAGGACCGAGTTTGGACAGCCCTG
>TE_00000045#DNA/DTA
AGGGATGCACCGATACCATTTTTAGGAACTTATCCAATCCCGATACCAAGATTCTGAGTATCTATCGATACAGATCCGACCCAATACTGTGCAGACAAAATACAGTTTCTATAGTTCTGCTAATCATAAACTAAAGTAAAATATCTTCTTTAGTACAAAATAACAGACATTCAGGTCTGCTGATGTTTGCTGTAAACTAGGCTAGATTATTTGAGTATTCGTTACGACAGCATCTGTAGTAGTCCAGTTTATGTTGGTTACTTTTTAATATAATTAATTTTCTTTAAAATCTATAATAGGTCATCACTATTGAAATCACTAAAGCCTGATATTTTCCTGCAAGTTTGACGCAGACTAAAGAGGCCAGTTGTACTTTTAAAACACAGCCTTGCCTGAACTCGTCTTGAGTAAGACACACTATAACACAAGCACTTGAATATTCATCTGTACCTCAAATGGCTTCAGAACATTTGGGATATAGTTGGCCTACATGACGACTTTCTAGTGCCTTATAAAAGGCTACCTTCTCTTTATGGTTTATAAATTATTCCACAGAATATAGAGCATGCACAGGAGAGGATTTGGATTGGTCCTAGCAGGCCGATACCCGATCCAGCAAAAATATGTGGTATCCAGTCGATATCCGATCCAAGTATAGGATTGGTGCATCCCTA
>TE_00000046#DNA/DTA
AGTGGTGTAGCGGACGGGCCCCGCGATTTTCAATAATTGAAAATCTGGCAACCGCAATAATCAAACTCTTGGGAACAACTGTGGTCGGAACCAAAGTTCACAGGTCTGTGTTCTCTGAACACCTCTCAAGCGATGGACTACTTCATTCTGATTGCTTGCCGCCAATGTTGCCAACTTAGCGACTTTGTCACTAGATTTAGCGACTTTTCAGACCCCCCAGCGACAAATCTAGCGACTTTTTTGTGTGTTATTGGGGATTTTTTTAGATTGTAATTTGTCCATAGTGTACCGTCCCTACTCTTCTCAACAAGCTGCGTCCAAACCGATCTGCTTCTCCTTTATTTTAACAATTTAATTGGACCGTTTATTCTTTTCTTGTTCACAATCACAGATATTTTAGTGACAGTTTCTGAACTTGTCTGAGTTTATTACATATGAGAGAGTACTGCACATTCACTACATATCTATAATGACATACTGTATTCAAACAGCAATAAATTTAGTTAAATAAACATGCTTATCGAATTCATCAGGCGGCCCCGTCAGGGGGCCTCCGCATTTTGCGCTACGCCACTG
>TE_00000047#DNA/DTC
ACTACATCATTCATTCATAGTTCAGACATGAGTTATGTCATTGTTTGGGTTCTTTAATACATATCCTATTGTTTTCTGCATAAAGTTGAAAGTCTTTGAAATAATATAACTGTGGGAAAGTTTAACGTTAAACATAAAAAGTGTTATTCAGGTTTATATAATAGTTCAAATAAAAGAACCATTTATTTAAATATACAATTAATATCAAAGTAAAAGAAAATAATTTTGCATTATTAATGCATCCTTGTAAATAAATATATTATTATCTATTAAAACATACAAACCAAAAAGGCCATGCATTATAACATCCATCTTTTTGAAATAGAAGCTTCAACAATGCAATGATTTATACAATGGCAACCATTGCAGCATTCTGGCATGTTGCATGTTTTGGTATCAGCTGTTTTGGACAAGCATAATTTTACAGCGACAAACACTCATTATGTTTGGCAAATTTGAGCTTAACCACTGTTGAAAAGAGGTGTCATATTTTTGCTCAGTTTTGGAAGCCGGCTTCGCAAGGCACACTCTGGAAGTATTGCCAAGTCCACTTGTTTATTGTATTTGTGCTTGGCTCATAACACGAAATGGTTTATGAAGTTGATAAAGTAGGCAGGTGCAGTTTGTGACATTTTGGTGTGTGGCTTCTTTCCAAGATAAAGTGTTTGCATTTAAATTTATTATGGGCTTGTCCTGTCGCTGTCAAGATGTATCTCTTCCCTGTGATTTCTGAATCATAGACTGAAAACAGACACAGCTGTAATGCATTTAAATGGTACACACAGCAAAATTATATGATATAGAAGTGTATGGTATACTATGGTGCAAATGATATTCTTATGATAAAATTCATGTCATGCACACTGTGTCTCTAGAACCTTATTGGCTTGAGACTCAAGATTAATTCACTTCCATTGATTTTTAGCCATAAATAAACTCTTTATGCTCCTTGATGTTGCAAACTTGGATTTTCTTATTATATAATTTTTAGCTTCTCATTGCAGAATACATTTGGCTTTTTATGATTCTCTGATCTAAAATTAGAATATTTGTCAAAAAACATTATATAGTATGCATTAGCTGGCTTTTTACAAATGAAACAATGGCAGAAGCAGCCATTTAGAGATCTTTTTCAGTTAATGATGTCACAGAGTATATATATTTTTTATACATATTTAGTATTATGAGTGTCTTTGTATTTAGCAGGAAACTCATTCCAGTTATAATCTGTATTAGCTGTAATAGTTACTCTGCGAAAGGTGCTAATAATTCAACAAACCATAACAGTCCCTTTTCATGTAAGTTTTATTTTACATGGCATGGTTTATAATTCTGAGGAAAATAAGGTTTCATTAAAAAATTAAGTAATTTAGCCTGAGAGAAGGACATTTTCTTTGATCCAACTCTCTGCCTTAACACCAGAACTACATTGTATAAAAGGCTGGGTTCAACACAATTGCTTTGTGTTTACATAACATAAATAAGTTTAGGTCTTTAAATTTATCACTCACTCTCTCTCTCTCATGTGCACATGAATGCATGCACAAACAGCGGACTTCTGCACTTGCAAATTAGCAACTTTGTTGAAATAAATCCCATATAACTATAGTTTGCTGTAGTTCTGAGTATTACTACTTTGAATGTCCATGAAAAACATTGCTCTCCCGCTTGCTATTCAAAATGAGGTACGCATTTTAAGGGCGGTCTAGTAACTTGCACACAATTATAAGCTATATAACAATAAAACATAATATTTTTAGATGATGTAATG
>TE_00000048#MITE/DTM
AGATTGTCATGCATACGCACATACACATTCTAGCCCTGCCAGACACACACACACACACGCTCCCTGCAGTGACTGACCTTACTTCCAGAGTCCTTGGCTCCACATTCTCCCTTATCGTACCACCATTTGTTTTTCAGCTTGTCTAAGATGCCTTGCTCACTGAGTTTCAATACTGCAAGGTTTACTGGCGTTCTTCGCGTATGGGAAATAACATAAATAACATTACCAATGTTATTTTATGTTATTGTCAGTAACATTTGCACTCGCTAACAGCGCTGGTCATGATTCAGCCCTGAGCGTGGTGGCGATCGACAGTCTGCGCTCCATTTGGCAGTCGGCAAACGCGGCTTTGCCGTGCCAGATGTGCACAGACTCATCGCCGCGAGCAGGAAGCAGAAACAGCGCCCGCCAACGAGCCGTATACCTCTGAGAATCTG
>TE_00000049#DNA/DTA
AAACTCTTTTACACGAAAAAATAAATAAATAATTATTTCTTAAATTTTAAATAACGTGTCAAAACAAATAAAATATAGCTGTATACATACATTTTTTTTTAATGAATTATTCGTATATCTAAAACTATGCACAGTAATCTGTCCTGGGTCTTAAATCACCTGTTATCTATACATAAATGGGGAGTTAATCTGATAATTAAATAATTTTAACAAAAAAGAACTGTAAGCAAAAGAAAGCAGGTGAAAAACACTGTGTTTGATGATAAAAGGATGATTACATGCATCTAGAGCACCTGGACTGTGAGTGCCCGAGCATCACTTTTTGTTCAGTTTATTTCAAAAAGAACTGATCATACCAGTTGCATCTCCAGGCACGGTTACGTAAGAAAACGGGAGCACGCGTGCTTTTTAAACAGTCGCGCGCATTACATCACTTGTGCATGCGAATGATTATCCTCTCATTCGGTATTCACCTGCTTTCTTTTGTTCGCGTGACCACAATTATTTTTATCGTTCTGCTTCTTGATTCTAAGATTGCATTTGCATGCATATTGGGCCATCCTAATTGTCAAACCTTGCTTTTAAAAAACTACAATTTAAATAATATTTTCAACCAGTCAAAG
>TE_00000050_INT#LTR/Gypsy
GACGCCGCAGCCAGCGCTTCCCGAACGGCCGCCGCCTGAGCTTCCCAAGTGGTCGCCGCCTGAGCTTCCCGAGTGTCTGCTGCCGCCTGAGCTTCCCGAACGGCCACAGCTCCTCGCCCTGTCGGCGCCATCCAGACTCCTCGTCCTGTCGGCACCATCCAGACAGCTCACCCAGCCGGCGTCACCCAGACTCCTCGCCTTGCCGATCCCAACCCGGCTCCTCGCCCTGCCGGCTCCCTACAAGCCTCCAACCCTGCCGGCTCCTCGCAGTACTCCAGGTCCTTCGCTGCCACACGATCCAGGACCACTGCAGCTCCACTCTCCGGGTCTTCTGCAGCTCCAGTCTCCAGGCCCGCCGCAGCTCCACGCCCCAGGTACGCCCCAGCTGCATGGTCCTGGCCCTCCATCCCTCCCCCTGTTCCGCCTTCGCTCCGCCTCCCGCCTGAACAGTAGTGGAGTGTCTGGAATCCACTCCTGGAGGGGGCTA
>TE_00000051#DNA/DTA
AATAAAAGCATGTGTTACACATTTAAAATACTGTAGTAATTTATAGTAAAGCGAAATATTTAGGAAAGAGTATTATATTGTATATATATTTACGACTCTATCTTAATAAACTACACTACATAATGTAGTATCATTAGTAACTATCATGAACTTACCGTAATTACCATAGTACATATTATCCTTTACTACAGTAAACTATTTATTTAGACATCGTTATCCCTCATATGGATTTACTTTCATTGGCTAAACATCAGCCTCACATCAAGTATTGATTCGGATCGGTAAATGTAGCTTGTGTGGGCGCTACTGCGCTACTTCACTAATACAATAGCTTCGCTACTGAAAAGCTATTTGATTTATAAAGTAGCGACGCTACTGCCACACTACTGAGAAATGTAGTTAAGCTAGTAGCATCACTACTTGTGGCGTAGCTACTGCCCAAAACAGTTAATGTGATAAAAGGCTGGTTGTAGTAGCCTAATGCTTTCAGCGGCAAAGAGGATTAACATAACTGTTAGATGTTAGATGCGCCGCAAATCCCAGATTTCTAAAGAATATTTTTAGATGTAACTCCATTTGTAATCTTTAACATTTTCATAAGTAACTGTAATGTAGTTACACATTTTTTTCTCAGTAACTGTAACAAATTACTGTTATTTTTATTTTGTAATTAAATTACGTAATGCCATTACATGTAACTAGTTACTCCCCAACACTG
>TE_00000052#DNA/DTC
ACTGAAACATATCAAATTGTGCAACCACAGGGTCCTGGAGCTTCAAACTCTGAAACATCTATATGAAACCGCCTCGGGAAAGCAGAAGGAATAGAGGTGGCAAAGCTGGGATGAGAAAACAAGAGGGGAAAAAAAGGAGGAACAATTCAAAAACGTCTTTACACCTCTTCTCAAGGTGTGGGGAATCATTTTCGCTTTCTTTTGTTTACTTTCTTTCTCCTTCTCTTTTGAAGCAGAGGGCTTTAGCTCCCACAACCGTTTTCTCTGCTGGAACCACATTGATTTCTCTCCTCAGTACCAAAACACAGATGTGAAGCTATTGAAAAAGGACGCTCGAGTGGATAAAAGAGCAGTCCTACCCAGAGGATGTTCCACCCCGGAGATCTTGGGAGAATCTAACATTGGTTATTTGCGAGTAAAGCTATGGGTTTTACAGTAGTTCAGTGCATTATAACATCTGGTGTGAACAAACAAATCAATATCAATTATAAGTTGCCTGTTTGTACATAGTGACAAAGACAGTGGAAATATCACTGGAATGTTTTTATTATAAGAACACATCCATATGAGTCACAACCAGGCAGGTTAAAAAAATTTTTGCGGCCAATGCATAAAACATATGCCAGAGTAGGGGAGAGGTGGGACAGTTGCAACACTTTGCATTTCCTTCAGGTTTCTCAGAGACAGTTTTTTGTAGAATCGCAAAATTTTAATATAATAAACCAACATCTATTGGACACCCACCCATATTGCTATAAATTGTACATATGGTAATATATGTAGAATTGACAAAGTCAAACGTTGTAACGAGCAGGGTGAACCCACAGAGACAGCTGCAACATTCATTTAAATGTGATAATATATATATATATATTGTAAACAGACTAAATGTAAATTGCTTAAATTGACCATACAAATACAAACTAATAAAAGAACAAGCAGCAACCAATTATCAGGTCTAAAACACTGAAACCAAAAATCTAGCCTGAACCTTTACTTATACTTCTTAGGACATTGAAATGAATAATTTGGAAAACAAATTCCAAATTAAATTACATTTAACTGTGATTAAATTAAAATTGTACATTGTTAATGTGGCAAGCTTTTAAATTGTATTTTTAATTGTATTTTAAATAGCTTTAACGCTTGATAGCTACACCTATTTAAAGCTAAGAAAATTATAGTTAAATTAGTTACATTATAAGAATGAATAATGTTTCACAAAAACAGACTAGACCGGATGAGATATTTTTTCAGCAAAAGAAGAACCATAAATTAGCTTTATACTGAAGAAAGGGTAACATATGGCTGATTTCTCTCAGATTCTGATATCTCAACTGAGAAATGTAGTATATGTAGTGTGAATATCATTACTCAAGCTCATTGCTGAATAGAGGAATAATACTTGTTGCAACTCCCCCATGTTGCAACCCTCGCCACACTCCACAAACTTGTTTGTTGCTGATTATGTGTGATATGATTAAGGTTAGAGGCAAGGTTATTGATGTAGTTAGGTTTATAAGGTCAACATTTTATTTCAGATGGATAGACAGACTGTAATTAAATGAAGGTGTTTTAACCTGTTAGCCAGCACTCCCTTTTGAGGATTTACACCTACCTAACTTTAAATAATAACAGTTCTTGACTCCAGTAAGCTACAAACACAAGTTAGGTATCATTGGAGAGAAGACACTTTGGGTTTTACTGTGGTAAAAGGGGAAGTTTCATGCTCAAAAATATATATGCTGTTTTATACATGCAATGTAATCTGCCAATGGTTTGAGCAAAATAATCACTTTGAAATAAGATTATTTTGCCTACACCACTGTGAGATTAATTTGCTTGTATTAAGGAAAACTCTATATTTGACTTATTATTTCTTAATAAAATACAATGCTTTTTATTGTTAAAAACACTTCTTCATTCAAGAATAGATATCTAAAAAGATAATTAGGTTAGAAACAAGACAGAAACGTAAAAATTTAAAAAAGCTTATTTTTTCAGTG
>TE_00000053#DNA/DTA
GCCGCGCAGCGCCACGCAGCGCCACGCAATCTGAAAACGGAGGCGGGGCTGCAGACGTTCGCCTCTCTGATTGGGGCTTTTCCTGAATATTAAGTAGCCTA
>TE_00000054_INT#LTR/unknown
TTACCCATCATTTAGGGATGCACCGATCCCGATATTTGGATCGGAAATCGGTTCGATACCGCATATTTTTGCTGGATCGGGTATCAGTCAGCTGGTACCGATCCAAATCCGATCTTGCGCGTGTGCTATATTGTGTGTTTATAAGCCAACTAAGCCATGAAGGTAGCCTATTATAAGCCACTAGAACGTTGTTATGTAGGCTACTATATTCTAAGTATTTTAAAACCATTCTACAGTTTAATGTGAAGCACAGATGAATATTCACGTGGTTAAATTCATGTTCAGTTCAGCGCTTCCTGCGGCTGCGCCTGTCATTCATTCTCCATTCAAACTGCTTGTCGCATTTAAGACAACAGGAAAAACTCTCCAAGACTATGTTCCTGCTAGTTTAAATAATTAGTGGAGAAATATATTTAGTTTTGCATTAAATGGGTTCATTTTGACCTGCAGCAGGAGTTCATTTCATTGCTGTTTCTACATCATGTTGCGCTGTATCAGATGGCATTCGCAATGGAGGAGTAGAGAGGGTTATCCTGCTCTTCACCCCCAAAGTAGGCCTACCTGAAATGTTTAATTAGAAAAGCCTCAATAATACATTGGACAGATCCTCAATGCGCTTATTTCTTCCATTTAAGCTGCTGTTTTACAAATGTCTGCAGATACCAGTCTACGATGCATCAAGCACTTTCATTCACATGCCGGCTGCATGCACAGAGGCGTTGTGCTCTGCTCCGTAAGATTATTCATTCTCATAAGTTTGTTCTCCAATTCTCCAGACTGAGTTTCTTCCAAAATGAATCATTTAAGTGCTGCGAATAGTTTTAAAGCCTGGCCCATTGTGGTCAAAGTATTGATTAAATTAATACGAGTGAAACTGACGAGCGCAGTATAGATTGACATTAACAGAAAATTATTTAGCCTAATATAAGCTACTTTGAAATTGAATACTTCACTGTAATTTTATATATTAATATTTTATTTATCAGAGCAATTTGTGTTGACACTGAAGCATAAGCGGACCTTGTTTTGAACTTTCTCCGTCTCACTCACGGTGAGATTTGAGAAGGAATTATTAAACTGGCATCAGACGGTTAAGTGTAGTCTGCATCAGACCTGCAGGAAAATATAAGTCTTTAATTTAATACAGTTAATGCATTTAATAACAGGCTGATTATTTTACCCACGAAGTCAATTGTAGCCTATTGCAGATTTCAAAGAAAAAAATTTATTTTAAAAAGTAAAGAACAAAAATCACAATGAATGCGCAAAGAATGCTCAAACAGCAAGCATGTTTCAGTTCGATTGTGCCGTCTGTCATGTATAGCCTACCTAGGTCTGTTATTATTTTTACTAAAGAAAATATATATTTTGAGTTTAGCACCAGAGCTATAGAAACTTTTAGCATGCGAACAGCATACAGAACCTAACAGAGCATCTTCACGCACCTGCGCTTCAGCAGCAAAACAAAATCAAATAAATCCTGACATTACTGAAATGACAAATTTATATTACAAACGAAAACACTGACCGAATCCTTTTTAACAACCGGCATGTGCTGTTTGTCCAATTATGTTTTTTTCTTTCTTTAAATAAAAATAGGCTACCTCAAATAGATTGACTCCATCCACAGAAAATATGCATTTAATTAATGCTCTGCTATTTTAAATGACAAAACCTCTGTAAACATTTTTAACATAAGTCATTAGTTTAAAGATTATGTCTCAATTATGATTATGACTTATTTCCTCTGTCTCAGCTGGCGCTTCACGTGTGCTGCCTGTATTGATAGACAATGAGAATGAACCTTAGGGCTCTGTTGACTTTGTTAAGTATTGGCTACAACATAGCATATAAAAATGTAGTCGTTTACATATGATATTGCATTAATTTGCATACATGTTTTTTAAGCTGTAAAATGAAAGCCTCAGTTTAGTCCGAAGTTCATATGCAAACATTAATAAAAAACTTTGGATTTGTTTGATTGATAGATTAGGCTATGTAGGCTACTTACATTTTTTTTATTATACAAGAACTATTAATAACTATAATTTTTCAAATGGAAAAAACGGTTGGTTTGTTGGTTGAACACTAAATCATCGTATTTATTATATGACGCGGCTTCAGGCAGCACAGAGGCAAAGAGGCACAGAGTCAGCTCGTCAGTCAAACTGTGACCAGAAATATCCTTATTTTATTTTGCTTCTTTGACAAAAAAAAAAAAAATCTAGGCATGTGTGGTTGCACGCGCTTTTCCATTCCAAAAACGGAGGCGCGCCGCACTGATTTATTGATGACAAGAAAAAAAAAAAAAAAAAAAAAAAAGTGGGGTGCTCCTGTTTATGCCACTAGGAAACGACTGAATCAGCTGAGCCGTGTGTGCGCGAGTGTTCCTGTCAATGTTGTTATAATTGTAATTTTTAATAGCATTATGATATTCAAGATTTAATACAGCTTTAAATGACTTGAAACAGCGAAGTCTCTCCTCCGTCATTAAATGCTCACTGTAGTCGTCTTGACAACACAAGCACTGCTGTCACCTCAAAGAAAACCCAGCCTCTGCTTTCATTTGATTGAAGACTGAAAAAGACACGACTGAGGTAACAAGCTTTTTCAACCTCTGAAACGGCAAAACGTTACTAGCCTAAACCATTCAGAAGATGCACCTGTCAGTCTCAACGCAAAAAAGCGCGTTCGCTATGATCAGCCCCTTATGCAGCCAAACTTAAAAACCTTACTTGGGGGGAAAAAAAACGGCACAGTATCAGATCGGTATCGATCGATACTCAGACTTTTTGTATCGAGATCGGATCCAAAAAAAAAGGTATCTGTGCATCCCTAGTATAACAACAACAACATAGGGGTTGAATCGAGATCGCCATCTTTATACGATTAATTGTGCAGCTCTTACGTATCATTAAAGGTGCAGTAGGTGATCTTCCACAATGCTAACAGTTTAGCATAAATCTCTGAATCACCTCCTGAAACACGAGCACAGCAAAACAACCTTCTCTCATGTGTTAGAGACTAGTGCTTGTCCGGCGGTGAGCAAGCCAAACAGACATGCGATTTCAGAGTAAATATTGGAGTTGCATGGTAAACAATATAGAAAGAGACTAGGTGGAATAGCGCTATTTTATTGCGTTTTGTTGTTAAACTAATTAAAATCAACATTATAGATGCTGTAAAAGGTCCCTTATGAAACTGAAAATAGTCTTATCAATCTTTCACCGGAAGATTTTAGTGGCTGAACAACACTTCTGTGAAGATATAACCCATTTGTAACAACAACATCTAACGTTACATCAGCTTTGCATGAAGCTAAAACGGTTTTAAAACAGAACATTACCTGTCTAAGAGAAATTCTTAAGCCATTGTTTCATCATTTCTCCAGCGTGTAAAAGGTAACTCCAATATTGATTCAGGTTTTAAAAAGAGTTTTGATTCAGCAGGTTAACCGATCTCGCTCACGCCCTCTCCCGTGACTGCGCAGCACAAACAGCGGTCGGCGGAGATGCGTACAAAAGGCTGCGCAGTTAATCAAATTTGCATTTGCTGACAGACAGTTTGGACTACTTATCGGAATTATGAGAGACGTCGGTCCGACTCTATTTAATTGGATGAACATCTTTTAGTTTTATGCCTTACCCAAAATATAAAAATACATAAACACATTTAGATAATTTACTTTCAGTACTATTGGACTGTGAAGAGATTTTCAATCAGCCCAACAAAAAAATGCTTCTGAAGACATCATTTATGCTGCATAAGGGGCCGATTGAATGCACTTTTTGCTTTAAGAGAGGCATCTTTTTACTAATAGTTTACTAAAAGCCGCAAGTGTTTTGCACGCGGCTCAACCCAGAGCAGCAGTTTGTGTTCTCAAGACAACTACAGAGAACTTTTAAAGAGCATGGTTTCCGCTACATTCCTTCTTCTATGGCGAGGACCAAAATGCATCCCGCCACGGCTATTACCCATTCAAAACGTTTAGTTAATGTTGTTTTTAATAGCGGATTATAATTGCACCAAAACATATTAAAAGGTAAGTGAATTATAACAGCGCAAACTTTTCTGTAATCGTAGTAGTGCTGTGCGCTAGGCTATTTGTTAAACCCTTTGAGGTTACGTGCTGACCGACTGACTGACAGGTGCGTGATGCGTGAGGCCAGCAAACACGACGTGCCTTTCAGTTAAGATGAACACAGTTTCCATAATTATACTTTATTTATAGAAAAAGCTATATGGCTCTGCATAATCACTTTATCTTGCTGGAGTTTACAGCCATTTCACTTTACTTTAGGATGCATTAATACCGATCTGTAGATCTAATTGGACAAAACAAATAGGCTTTACCTTTTATTTTACAGCCTATAAAGCATTAATGGAATGTCATATTTAAACAACAAAACGGTTTACAAAAAAAGTCAACATATGCGCACGTTGTCATGTCTTTATCATGCAGTGTGCGCACTTGAACCGCGCGAGAGAGAGAGAGAGAGAGAGAGCCATATAGCAAGACATAGGCTAATCTTTAACATAATGATTTCTATTAAAAACGTTAAAGGTTTTGTGACATAATAACAGCGCGGCGTTAAAAAAAAAAAAAAAAAAAAACTCAAAAGTAATTAAATAAAGTATAAAGGGTCCATTTACATTAGGGTTGGGTATTGTTTTTTTTTCGATTCCGGTGCTAAATCAATACTTTTAAAATGATACCGGTGCCAAAACGGTGCCTGAACCTATACTTTTTAGCCACAAAATGATGATGGACGACTCTACAAAATTCTTATTTGACAATTAAAAAAAATAAATTAACAGAACAATATAATTGAAGTTTAAAGTAAACATATTTAAATTGCATTAATATATTTCCTTTGATCATTTGTTGGTAAGCTTGAATTTAAGATTTGTATTAAGAAATTCCATTAGCTTACTATTAACCTGTGAGAGGCGGGCAGGGGCCACTTTTACTTTTAGGAGCACACTTTAACATGTATATCACAAAATACTTAAAACATTATTCGAAGTGTTTTGGAAGGAAGACAAGTAGGAATCATTAATAAGTGTGTGTGTATTATAAAGGAGTCATACTCTTCAATCCAGTTTTAAGAAGTGTTCCATCCAAATCATGTGCATAAGTTTGTAGAAGTTATACATTAAAAATACCCTTAAATATAAATTTTAGTACTGCTTCAGTTAACTTGAACAAGTTTATTAAAATCTATTTTATTTCCCCTAGTTGTATTAGTATTTTTTTTCCCAAGTGTGCTTTAAATGCTTAAAAATAGATTAAATCTTTGTAGACTAGAAATATATGTACTGTATATTATTTATTTAAAAACTGTGGGCAATACATTGTAGATTAATTTATTGAACAAATGTTATATCAATCTTATTTTTTTATTCAACTATGGGGTGCGGCTATAGGGGGCCTACAAGACATTGTGCCCAGGGGCCTCTGAATTATTAATCCGGGCCTGGTGATGGGAAATTCAGATTTCTAACGCAGCTGTCAGGACTCAACATGATGTAGTCAGCAATAGTCATTTCAGTAAATTAAAACATCACCATGATCTGAAAAATGTCTTGCAGTAAAGTTTTACAGCCCAACTGAAGCATGATTCACTTATTTAAACTCCATTACGATTGTCTGTTATGAAATAAACTTACGTTTTTGACCAGATCCTCTAATTAAGCCCTCGGTTTACCCGCGCTACAGTTGTTCAAAGTTCAGTGCAGTCATGCATCAGACTGTACGGTTTATGTTTGGTACGTTATGTATGTTTGGTACGTTATGTTTGGTTACGTTCACACCAGAAGCGGAACACGCGTCAAGCGCAAGTGATTTACATGTTAAGGCAATGCAAACGCGCGAATAGACATCCTGCGGCACGAAAGAAGCGAATTGCGCGGTGCGAATGGCGCGATACACGCGAATGGCGCGGCACAAATAAAGCGTTTTGCGTGTTTGACACGCGTTTCGGGCAAATCTCGAGTTTGAAAATCTGAACTTCAGCGGACATTCGCGCCGCGTTAACCAATCAGGAGCTGTTCTTGTAGGGGCCTGGATGTGACGCATCACTTGTTGTCGGTGTCCCAGGGGAAATCCTCCAGCCGACACAGACAACAGTTCATCAAACTAGGCTTGGGTCTGTCAGAAGTGCCGCTGAAAGCCTCCGTCATCCAGGTTTAGTTTCTGGAGGAGTTTATAAGCTCACAGGGCTGGATGCACCTCTAAAAGGATGTAGTGGACTCAGACACGGCCCTAAACGTATCGACGCTGTTTTACAGCCTTCATAAAGCACAAACACTGTTATTTTCTTCATAAAATCCATGTTAGCCATTTAGCTATGAAGCTAGAGTCAAGGGGCAGACAGAAGCCCTGCCCATCACGCCAATCCGCGTCTGTTTCTGAAGTGAATTTGACACGCGAATGAAGCAGGTTTGATGCACGAATGAAGCGAGTAAACTCAAATGTTCACGTGGCAATTTACGCGCGAATAACGTGATTTATCCGCGCGTTCCGCGTTTGGTGTGAACACAGCATTAGACTTGTTATAAAAGTAAGTAGTTGGTGGATAAGTGCTTACTGGAGACATGAATAGTTTTAAAAAAATTTACTTCTAAAAATGCTTACAGTAAGATTATGTATTAAATACATTTACAAATACGAAAACAGAGGTTTTTGCAATAATTCTAGTTAGTTTTGTATGTACACAATACAGTTTCAGTTAGTTCTAGTTTAAAAAATAAATAAATAAAAAAACTCGTTTTTATTTCAGTTACCGACAATTATTTTACATTTTAGTTTTCGTTTTATCGTTCGTTTTCGTTAACTATAATAAACCTTGGTTTAGTGATGGTGTGAGACAACGCCTATGTGTGCCTTTCATGCACCCCTTTGATTCTTACGTTCTTATTGCAGCACCGAAATTCATATGCCGATTTGATCCGGTACATACCGGTTACCAAGGTACCGGTGCTATAATGACAAAAATATTTGCAGATATCTTAAATTGGATATTTTACCCATCATTATAGGGGTTGAATCGAGATCGCCATCTTTATACGATTAATTGTGCAGCTC
>TE_00000054_LTR#LTR/unknown
TGCTCGTTATCATCATCTCTCTCAGCCTGGCCAGGGTGGTGATGCTCTTTCACTCTCTTTCTGTCTTGAGCTTTCTCTGATATCTGTGTGAATATGTAGTGTTAGACACTCAACAACAATCATATGGGGTCCATTACCCATCATTAACACTCAGTTAATCAGTTACCTGCTCGTTATCATCATCATCTCTCTCAGCCTGGCCAGGGTGGTGATGCTCTTTCACTCTCTTTCTGTCTTGAGTTTTCTCTGATATCTGTGTGAATATGTAGTGTTAGACACTCAACAACAATCATATGGTGTCCA
>TE_00000055#DNA/DTA
AGAGCTGCAGGATTCTGGCTAAAATGAGAATCGCTTAAAATAAAGATCACGATTTTCTCACGATTCTGTAGATGTAAAATAAAGGTTAATATGAGTCGGCAATTATTATTGTTTCTCAAACTTATGGTATAACATATCGGATCCAAAAAAAAAGGTATCTGTGCATCCCTAGTATAACAACAACAACAACAACAATATTAATATTATGTGTAGATCTACTGGTTTATATAAATAATTATATTCTACTTATAATAATTCTAATGTTGAATTATGTTTGAGATAAAGGCCTATGCTTGCAATCTGTCATTGAGAACATTATTAGACGATTAAATTCACAGGTAAAAATCAACATATAGGGGTTGAATCGAGATCGCCATCTTTATACGATTAATTGTGCAGCTCTA
>TE_00000056#DNA/DTA
AGGGCTTTACATTAACACCCGCCAACCCGCCAAATGTGGGTAGATTTCAGCTTTGGCAGGTTAGACAGTCACTCCCACTAGCCACTTCAGCTGGTTGAAAACAATTTTTAAATTGTAGTTTTCTTAAAAGCAGAGTTCGACTATAAGGATGACCCAATATGCGTGCAAATGTGATCTTAGAATCGAGAAACAGCACGACTAACAAATATAATTTGCTTTCGCGCGAGCAATAGAAAGCAGGTAAATACCTGGATGATCTGGGACTGAATGAATGAGAGGATGATCAGTCGTGCACACAGCTGATGATACACGCGACTTTATAAACCGCGTGTGCGCTCCTGTTTGTTTGCTTGAAGCAACCGTGCCTGGAACGCAACTGTTATCAGTTCTCTTTCATATAGAACAGACAAAAAGTTATGCTAATGCACCCGCAGTCTTGCTGCTTTCAAGAGCTCCAGATTGGTCTTTTTGTAAGCAGCAACAGTTGCTTTCACTTTGAACAGATTATTAATTGGCCAAAACCATCCGATCATCCTTTCATTATCACACAGTATGTTTTTCACCTGCTTTCTTTTGCTTACGGTTATTTTTGTTTATATGTTTATCCATCATTTTTTTACAACATTGCTTTAATATGAGATTAACTCTCCACTTGTGTAGTAACTGGTGATCTGAGAGACCTTTAGCGAGGACAGATTACTCTGCATATTTTTGATACATGACTATAACTATTTTTCGGAGTGGTCAGAGATAAATTTGGTACATCCCTAATTTTGAGTTCTGAAAAATCCTGTGAAATAAAAACTAATTGAAATAGAACACTATGAAACCATGACTCATTTGCTCATACACGACACACAAAACGTGCAATTAATGAGGCGGCATGTGAACAAAACACAAAATCTAAATCAAGTAATTTTAGCATGTCAAAGTAATATTTGTGCATATAAAAAATATTTTCCCAACAACAAAATTGTGGCTAGTGAAATGCAGAGTGGCTAGTAACGTTGAAAAACTACTAGCCACTGTTGGCTGGTGATCAAAAAAGTTCATGTGAAGCCCTG
>TE_00000057_INT#LTR/unknown
TATCCGGCCCCTAATTGTATGGACAGGAGACCAAACAATTATCATATACATATTTAACTTCTAAGAGCCATTCAAATTTAAACATTAATAAGAAGCATAGAAATTCAGTCATTCTGTAAATGTAGTCCTTTCACATTGTCTTTGTTTCACCTATTCTTCTTAAATTGCTTCTTGAATTAAGCACAATTTGTTTACAGGTCTCTCTAGAATGCTTGTTTTGGTTTGTAGCTTCACACGGCGTACAGCTCCACTGGAGTCAGGCAAGGTTTGAACTACTTTTCCCATTATCCATGAATTGCGGGGAGCAGAACTGTCCACAATTAGCACTACATCGCCTGGCTCAAAGTTCCTTTTAAGTTTTGTCCATTTACTGCGTTCTTGAAGAATGGGCAGATACTCATGAGTCCATCTGCTCCAAAACAAAACAAAACAAAATCTGACGCTCCCAAACTCCTCCCTGATGGGAGGCAGCTGAGCTGTTGAAGATCCAGTTAATGTTTTTCTGCAACATGGCCTGTTCTATTGTGATGTGGTTCAGGTTTTTCAGTGCTTCTCGCAACTCTCTTTCTGCACCAACAAAATTTGTGCCGTTATCTGAGCGCATGACAGCGACTTGTCCTCTTCTACTTATAAAACGCCTTAAAGCGTTAATGCAAGAGTCAGTGTCCAAACTATCAGCCACCTCAATGTGAACTGCTCTAATCGTTAAGCAAGTAAACAACACTCCGTACCTTTTTACAGTACTCCGGCCCCGTTTCACTTCAAAGGGTCCGAAGTAATCAACACCCACGTTTGTAAAGGGCGGTTTATCAGGTAGCAGACGGTCCTCTGGCAAACTTGCCATTTTCTGTTCTCCAACTCTTCCATTAAGCCGGCGACAAACTGAGCATTTATGTATTAATTTTCGAATGGCTGAATTAGCTTGGGGAATCCAGAATTTTTGTCTGAGAATGGACTGTGTAGTTTCGACCACAATGTCCGTATCTTTGATGAATGTCACTTAAAATGAGTGTTGAAATTCTGGAGTATTTTGACAGAATTGCAGGATGCTTGGATTCATTTGGCATGGCTGCTTTGTTAAGTCTACCACCCACTCTTAGGATCCCATCCTGGAGCACAGGGTCAAGCCTGTACAGCTGACTTCTTCTCTTAATAGTCACATTTTGTTTGATAGCCTCAATTTCTTCCAGGAATTGTTGTTTCTGACTGTGCTGAATAAGAAGAATTTCTGCTTGGTTTAAATCTTCCAGACTCAGTGACCTTTTCTTTATTTTTGATTTGAATTTTTGCATTTCAGTTTGTAGAAGGGATGCTTGTTTTTCTGGGTCTTTCTCAGATGTTTCAATAGACGCCTGAAACTGTTTCCTTGCCCTACATAACTGTAGGAGTGTCTCTTTTAGTCTTAGCATCCATGCCACTGCCCTTTTCAGACGAAACCAGCTCGAGTAGTAGTCAGTTAACCTGCACAGGATGTCGTTTTCATTGACATTAAGAATGTTGACTTTGGTTTCAATTTTAGTTTCAGGGTCTTTTTGTTGATATTGATTAATCTGATCTGGTCTTTGTGGCCATTCTTCTTCTGATTTCAACAAAAAGTTTGGGCCCTTTGTCCATGTTTCTGCTTGTAGAAAGTCCTTTGCCTTAATACCTCTAGTAGCTTGATCTGCTGGATTCTGAGCTGACCTGACAAACTTCCACTGTAACGGAGTGGTGGCATCCCGTATTAGTGAAATCCTGTTGGCTACAAAGGTTTTGAAGCGGGTGCTCTCATTTTCAATGTAACTCAGCACCGTTGTGCTGTCTGTCCAAAAAATAGATGGCTGCAGTGGCATTTGTAGTTCTTGTCTTAGTATCTTGTCCATTTTGACTGCTATGGTTGCGGCGGTCAGTTCCAGTCTAGGAATTGTGATTTGTTTAAGTGGGCTTACTCTTGACTTCCCCATCAACAATGAGCAATATTTCTGATTTTGTTCATTTGTAAGAACCAGATAAGTTGCTGTGCCATAAGCACTCTCACTGGCATCAGAGAAATGATGCAGTTGAGCTTCTGCTGTGATGCCAAACTTCTCTGGCTTTAGACACCTTTTGAACTTGACATTTGAGATCTGACTTAAATCTTCTAGCCATTTAACCCACTGATCAGCACGCTTGTCGTCAATCTCATCATCCCAGCCATATCCTTGTTTGCACAGATCTCTTAAAAGTAACTTAACTGGTAGTATGAGTGGAGCCAGAAAGCCAAGAGGATCATAGATTGAATTAACCACTGAGAGGATACCTCTTCTACTCGACGGCTTCTCTTGGACTTTGATATGGTATGTGAAGGTGTCATCATCTGTGCACCACTGCATACCCAGTGCTCTCTCTATGGGCAAAGAGTCCTGATCCAAGTCAAGGTCTTTTACTCCACTGGCCCTTTGATCTTCTGGGATAGACAACAATACTTTCCTATTATTGCTCACCCACTTCGTCAATCGAAAACCTCCTTCCAGACACAAATCTTGAATTTCCTTGACAAGGTTGATTGCTTCTTGCTCATTGGACACTGATTTTAAACAGTCATCCACGTAAAAATTGTTCAGAACTGTGTCCACAGCCTTTTGCGATGCTACATGTTTTCTGTCCTCTGCTGTCTTTCTCAGTGCATAAGAGGCACAGCTAGGAGATGAGGTGGCACCAAATAAGTGCACTGTCATTCTGTATTCCTCTATAGGTGCATTCAAAGTGCCATCTGGCCACCAAAGAAAGCGAAGTAGATCTGTGTCTTCCTCAGGAACTTTCACCTGATAGAACATTGACTCCACATCTACCATCACAGCGATCGGTTCTTCTCTAAATCTGGTGAGTACACCAATAAGTGTGTTTGTGAGGTTTGGACCTTGAAGCAATTGGCTGTTCAGAGACATACCTTGAAAGGAAGCAGTACAATCAAAAACCACTCGAATTTTGTTTTTCTTCGGGTGATACACCCCATGGTGTGGAATGTACCACACCTTGTTGTCGTTGCGATTAAGATGTTCAGTGGGAACTCTGACAGCATATCCTTTTTCTATTATGCTCTTCATGAACGTAGTGTAGTCATCAAGCAATTCTGAGTTCTTTTGAAGCTTTCTTTTTAGGTTAGCTGCACGTATTTCAGCAACACATCGATTGTTTGGCATGTCAACTGTTTCATCTCTCAAGGGTAGCTTCACACAGTAATGTCCATTCTCAAATTTAGTCTTTTCCTGCATTAACTGCATGAATCTTTTGTCCTCCAGTGACTTTTCCTCTTTCTCCTCATACAGGCGTTCTGGAAAGTCTGAGTTATATTGCTGAATCAACAATTTTTCGATTTCCACCACTGAGAGACGATTAACTGTATGATGTGGCAGTTTGGACCTTTCTGCATTGTTTGTTTTCTTAATGGTGCCATTTACCACCCAACCTAGTGCAGTTTTAACAGCGTATGGTCCATCTTGTTGGCTGTTTATAATGTGCCATGGTTCCATTGCCTTTGGATTGTTTGCACCAATCAGAAGCCCCACATTTGCATCGATACAGGGTATGTTCACTTCACTTAAGTAAGGCCATTTTTGAATGTCTTCCTGTTTAGGAATGTTCTCATTTTGAACAGGAATATTGTTGTGTGTAAAGACTTTAGGTAGTTCAATATACTTGGTGTTGTCTAGCCCACATACTTCCAGGTCGGTGAGGATAAAACTGCTCACTAACTTCTTTTCACCTGGCTTGTCTTGACACATAGTGCTCAATAGAATCTGAGTTGGCTTTCCTTTCAGTTTCAGTTTATTTCGCAGCTCCTCTGTGCAAAATGTTGCTGTACTTCCAGCATCGAGGAAAGCATATGTTTCCACATATCTGTCACTTTTATTTGACTTGACTTTAACTGGCAATATTGACAGCACACAGTTATCTCCCCCAGACTCTGTGTAGTTGCATGATTGGTGACTTCTGGGCACATGAGATCTCTTTGTCTGGTGTCTCAACCTGCTTTGTCACTTTGCGATCCTCCTTCATATGTAAAATGTCTGGATGCCTTTGAGAGCATTCTTTACATTCAATTCTCTTTCTGCACATCTTACTCAAATGACCTTGAGTTAAGCATCCAAAACATAAGCCTTTTGACTTCAAAAAGTCCACACGTATACTATGTGGCTGCTCTTTGATTTCAGTGCATGACTCAAGAGTGTGACTTTTTGAGCAAAACATACATGGCTTTTCAAAAGCGCTTACCATCTTAGCTGGACTGGCAAGTTTACTTGATGTATCTTGAGGCCTTCTTTCCTCCATGCATATGTTGGTTGCAAAGCTGCTCTTTTTTATTCCCCTAGTAGCAGGAAATTTCTCCTTCTGATTCACCTTTGCAGTTACAGCATTGCGAGTGTCCAGTATGTCTCCAAAGAAAGGATCTGTGACCACTTTTGCTTGACGATCAATAAAATCCACCAAATGAGTAAATCTAGCTCTTACTCCCTGTCTTTCCTTGATGTCATATGCTTCTGATCGCCACCTTTCTTTCATTTTGTATGGTAATTTTGAAATTACATCTCTCATATTGGTGGGACTGTCCATCTCCTCCATGGACTCCCCATCTTCCAATGTATTGCGACATCCAATTAGGAATAAAGCATAAGCACTCAAGGCTTTGCCATCATCAGACTTGATTTGAGGCCACTTTTGAACTTTATCAATAAAAGCTCTTGCTATAATAAGCTCGTCTCCATAATGCCTTTCGAGCATTCGCTTTGCTTCTTTAAAACCTCTGCTTAACGGCATATATTCACAGCTTCTGACAATCTCTTGAGGCTCTCCTGCAGTGTATTGTTCAAGATAATACAACTTGTCTTTTTCATTGTCTGTTTTATCTTCAATGGTATGCTCAAAAGACCTGATAAAGGATCTATAGGTTAATGGATCCCCTCTAAACTTGTATGTCTTTACTAGGAAGCTGAATTTGTCTTTGTTGTCTCACCAACAACTCAGTCAAGTCATTTTGTTTCTGCATAACTTGAATAATGCTGTTGTCTGCTTGTGGATAGTCACTGTGTCCAGGTACTTGTATGTTCAGTTCTGTTGCTGAATGTATCTTTGGACTTGAGACAGACTTTGCTTTATCCTTCGCCACAGTAGAATGAGAAGGTGAGCTTTCTTTCTGCTCTGTTTTCAGTTCAAGCTGTTTATGGTGGAATCCTTTTCTTTTCTTTGACCGCACACTACTTTTTCCATCCTCTGAATGCTCATATTCTTTCAGAACCTTTAATTTGGCATCACTTTCTGCAAGCGCTGTTTCTATTTCAAGTTCCTCCATTTTTGCCTTTATCTGCATCTCTTCAATTACAAGTTGTTGTTTTTTCTTTAATGATGCTGCCCTTGCTAGCAAAGCTGCACGTTTTGATTCTTCTTGTGCATATGCAGATGATACAGAGGAGCAAACAGATCCACTTGTAACTGAATCACACCGCTGCTTAAGCTCATTTTTGTTCAAAGATACCTGTGAGGCACTGTCATGAGGCATAATATCATCCTCCATTTCCACATTGTCATTTTTCTCATTTTTCTCAGCTACAGCAGCTATCCAGTTTTCTGTTTTATTCCTAAAAATATTCACAGAGTCCATTTTAGGCTGAAACCAGTTTTGTTGGTCTGCAATCCTTTCATCTTCAGACAAAAGATCTTGAACTTGAACATTTAAATCCTTAAACTCTGCTAACAATTGTGCAAAGTCAAGTTGCATTAAATCGTGCACATTCTGCAGATTTTCATCATCATTCATCAACCTTTCTAGGGTTTTTATATTACTGGTAAGAGCAGATAATTTAGCTCTTCTCAATCCAATAATTCTGTGCAATTTCTCCTCTAAAGCCTTTTCAGTGGGTTTAGGCGCCCTCTTGTGTTCAAAAGCTGCAGTTTCACTTTCGCTTCCTTCAGCCATCTCCATTCAATCAATGCACAAACTGTTTGCAGACGATTAAAAGTACAAGCAATACTTTTCTGCATCAACCGTATGCATTTCAGCTTCTTCAAATATGCATTGAGTCATCATATAGCCGAATCAGAGTCCGTTACCTTACTGTTATGCAACGTTTCATACGTGTCAGTCAAAACAGCTTTTAATCCACCGGAGAAATATCATCCACTATTTATAATCCACGATCGCGAGTCATTTCAGATCACTAAAAGACGATATTTTAGAGATGAATCTCCGTCCGTCATAACGTGCCACGTGCGCTCCTTCATTTTCATATCCATAGAGCAAGTTTTTTGACTAAAT
>TE_00000057_LTR#LTR/unknown
TGTATGTGCCATCGATCCGTCTCTTCTTGTCTTGTTTCTCTGAATTAGCAGGATTTGAACGCGGGTAACATAAGACAGTCCAGTGATGTCATTTCGAACATGTTTAATAACAACTTTACTGAACTATAATACACGGTCAAAAAACTGTCTTGCTTCCATCTTCATGACACTACTTCTTCCTTACCGGAAGTGACATCAGCATATACTTTATATTAAAAATTAAATTACTTTTAGTAAAATATTTTCAAGTTTGCCTTTTACATTATTATCAATTTAACATAAATAAAACAATGAACTTATGGCTCTTATA
>TE_00000058#DNA/DTA
AGGGATGTAACGGTATTGTAAATAGCAATTAGCAATAGCAATTTTTTTTAATATTACCATAGTCGCATGACTAGCACACTGTTCAGATTGATGCAGACATTGACTAGTACCGCAAAGAGACCTCTATCTCACTCATGGCTTGTCCTCTCAAGTGGTGATTTTTTGTTATTAAAATTGAAAAATTGAAGTTCCTGTTTCAAAGCTTACAGATAGATGGCTAATTTATTTGTCATTGACACTTTTGGCACTTTTTTTTGGGGTATTTTCATGAGTTTTGTTTTTCCTGTAAATGATTCAATAAATACCGTACCGTGCCATTCATACCGAGGTATTACCATACCGTGAATTTCTGATACCGCTACATCCCTA
>TE_00000059#MITE/DTH
AGCTGCTTATTTCCAGCGCTTCAAAGCCCAGCGCTGATTTCCATCCTTTAATAACGGCTGTTGTACATAAACGTAGCACTCTTCCTGCTCTGATGTTTCTCATTCACGTTTCCGGTAATGAACAGAACGTTTACAGCACACACAGCATCTCCAGCGTTCACTATAGTGCTCACTGATGTGCACTAACACAGCTGGATGACATCAGCAGCTC
>TE_00000060#DNA/DTA
AGAGGTGGGAGTAAGTCACACATGTGCAAGTCTCAAGTCATAACGTCTCAAGCAAGTCAAGTCATTTTTTGTCAGACTCAAGTCAAGTCAAGTCACTGCTTATTTCAAGTCAAGCCAAGTCAAGTCATAGCTTGGTCTAGCAAGTCACTTTCAGGTCACAGAATCAGATGGCTTTTTGCTCAGGGGAATGAGTGTGCTTACTTCAAATATTATCCTATTAATTATTAATAAACGAGACCCTAAATGACAAAACCAATCTTAAAGTACATTTTAATAACTCCAATAAAAATGTTTTGATTAGTAATATGAACTGCTAAGAATGAACTTTAAAGGCAATTTTGAACCTTTAGATTCCAGATAATTTATATAGTCCCTTTCACACACGTTACAGGTTTTGAGATCCATGGTCTGAAATGATTTCTTGTTCTGCCTAACCTAATTCTTCATTTTTTTCCACCAATAAATTGTATTTAAAAAGATGCATGCAAGTAAAAATAAACTGGAATACAGCATTTAACAGACTGTTTTAATGCAATCTTTTATTTTTTATTTTTATTAAACTTAACCCCTAACATGTCAAAAACATAAACGTTGAACATTAGCACACAATTACAATGCTAAAGCGAATTTAAATGCAAAATAATTTTAGATATGTATATAAAATAGCCTGTGTATTAGCCTAATGACATCATCAAATTAATAAAATATACAGCAAACGCAGATGTTTGGTTAGGTGGATACAAACAGTGGAACACAGGAAAAAACGTGTCACTAAATATACACAAGCACTGAGTCAGACTAAATAGTATAAACTTTGATTAGCCGTCTTGTTTGTAATCTTTAAACCGGTAAAATCGGCTATCTTTGGTGGAGCGCCTTCCATTTTTCATCATCGCATTCTGATGGCCGAATAGCAAATGACTCGTTTAAATGCACAGTTTAGTTCCAACCCTGATTAAACACACCTGATCAAACTAATTGAGTCCTTCAGGCTTGTTTGAAACCTACAGGTAAGTGTGTTGGAGCAGGGTTGGAACTAAACTGTGATCTAATGAATCATTTAAAGCGGTTCTTCTTAATGAACCGAATGATCCAGTTCGGCAAACTAAACTGATTGTTTCAGACCGTTTATTTTGTTTTTAAATGCTTAATATATAACAAACGGTTGTGTATTTAACAAACACAAGTTTTTTTAAAGTCATTTCACTCAAGTATGTCACGTCTCAAGTCATGACAGTCAAGTCCAAGTCAAATCGAGCCATTTTTGGATATTTGTCAAGCAAGTCTAAAGTCCAAAATTTTGCGACTTAAGTCTGACTCGAGTCAAGTCATGTGACTCGAGTCCCCCATCTCTG
>TE_00000061#DNA/DTC
ACTGTAAACTACACTGCTTCTTTACTACAGCTGCATTAAGAATTCACTGGTAAAATGACTTCTAGAGGTCCCAATAAACCAGAAGAAAGGTAGATGTAAAGCAGTTTCAAATGTTTATACTGTTAGCGGGTGGGAACAAACAGTGTGTCATGCATTAGAGACGTATACCATAATAAGAAATATATATCATATGGGATGTACTCATTGTGCACTAATAGCGTGACTGCAGTGTCCTGCATCGGAACATTCTGCACTTCATCTGAAACTATTTTAAACACATGTCTGCTTATTGCATGAATACTATATATAACCCCATTTAATGGCAACATGGAATACTTGTACTTTTAAAAGATTTGATTTATCTTACGGTTTTATTAGGTATTAAATAGTTTTTTTTCCTGTTAAAAGCATTACATAACAAATTTGAGGAATTCATTGAGTGAAGATAGACAATAGGATACGGCAATTAAACCACTGCTATTCTCTACAAGTTTGGAGTCAGTAGGATTTTTATTTTATTTTTTTAATAAACCGATTTTATAGCTATACAGGCAAACTCATATTTAGAATATTTCTGATTCAACCTTTTCAAGTGAGTGAGTAGTGTACACACACATTACTGTGTGCCTTGCTCAAACGTACCTCTTTCATGGGTAGTAAAATTATTGGAAAAGTACTGGAAGAGAACACTGTTCATTCACTACCCCAACCTATAACTGGTATTGAGACTCACAGCTGCATTTATTTGATTAAAAACATAATATTTTAAAATACTGTTGCAGAATTAAATGCTTAATTTATTTTTTCATTTTATTATATGAGCAACAGGCCCAAAAATGTCACTTTAGACAATTATTTGTTTTTTTAACAAGGTAGATATACTAAATATACAAAAAACAACTAAATATACTAAATCCTCCAGTGCTTCTTTTGCAAAAACCAAGGTAGGCCTACTGGGCAAAAATTGGATGTCTCTCAGGGCCATCAGACATTTTTAAAAGCTGTCATTCATGCATTCTCACCATACTCAAGGTCTTGATCTCTTTTTCGTCGCTTGTTTATCGTCATAGCATCCATGTGGGATAAAAGAACAGCATCTTAACTTTGTCTTTTGTGAAACGCAGTTGCGGTTTAATGTATAGTAAATCAGACTCCATTACGAATGCACGCTACACTTACAACTGTACATTGTGTAGAAGTGGAATAAAACAGTCTCCTCATATAAGTTAGCATAACAGCGCACCGTTACACTGAAAACATGATTAGATTCGTGCTTGGCTCTTAAAACATTTTTCAGGTATTTAAAATTAGCTTAAAACTGAATTTTTCTACAATAATAAAATAGTTCGGCAACATTACAATCATTTACCTCATGCTAAAAATAAGTAATTTAAAAATAATAATATTTATAAATAAACATGACCTCAAGTAAATCCTATAATATGATACTTTGAAAGTAAATGTATTGTAATTCAGCCTTCATCGGAATGCATCTGTCCTGATTAGACTTGTCAAATGTTCTTGTTGCTATTCATTGCTGAAGCTTTTATCAAGGAATCTGATACAATGCTGTACAAAAGTGCCAATAAAAATGTACTGTCTATATGTAGAGAGAGAGAGTAAAAAAATGCTGTTATTTGAACATTACTTTAAGCAAAGAATCCTTCATTTAAGAGAATTCATCCAGTATCCAGTAAACAGCAAGCATCTTGTTTAAAGTG
>TE_00000062#DNA/DTA
AGAGCTGCACGATTATCTTTTGAGAGCAGAGCGTGAAGTATGAACTGCACTTAGCAGTGAAAAAGAAACCAAAAGCGTGCACATCATTTAAATTAATGTGGAATATAATGTAAGAGGGAATATAATAATGACAAATGTCACCAGTGAATAAAATGGTCTGATAATGTTGTCAATGACAGATTGCAAGCATATGTCTTAAACATAATAATTCACCATCAGAATTATTATAAGTAGAATAGAATTGTTTATAGAAACCAGTAGACCTACACATAATAATCTCATTGTTTTTGAGAAAAAACAATAATAATTGCAGACTCATATTAACCTTTATTTTACAGATACAGAATCGTGAGAAAATCGTGATCTTTATTTTGAGCAAAAAGAAAAATTTGCAATTCTCATTTTAGCCAAAATCTTGCAGCTTTA
>TE_00000063#DNA/DTA
AGAGTTGGGGTCGAGTCCACCTTTGTCGAGTCCAAGTCAAGACCAAGTCCTTAACCAGTCGAGTACAAGTCCAAGTCCAAGTTCGAGTCCAAAAGGGGTCGAGTCAGACTTGAGTCCGAGTCCTTAACATCCGAGTCCGAGTCGAGTCCGGCCGAGTCCAGACAGTCATAATACAAAGTGCCTTGTATTTTTTTTTAGCTTGCTTCAAAATAAAATGAAAATAGGAGGATATATGTAGAACTTTTATTATTTTACAAGAGTCACACGTTTGACATTCTCATGCCACTTTCTCATATTTCTTCAGTTTAAATTACGCTTGCATTACCAACAATGCATTTTTATTAACATTAATTCCAGAGAACTCTGTTATCAGCCCCAGTGAATGAAACCATATTCATGCTGACGGACCCAGATCTGCACAGAACATAAAGGTTCAGCAAAGAGAGACCATTCGACTCTTCTCTTAACAGGGAATTACAGTTACCCTGTTAGTGATAGCCTAAAACAGGGGTTCTCAATTTCTACATTAAAAGGTCCAAATCTGAATTTTTATTAAGGTCAAGTGTATGAAACAATTGATATTACATAACTTGTTTAAAAAATAAACACATACTTATCAGTTCATTCAACTTTGAACTGTCTAATCTCTGCAAGTTTTCTTTTCCGTGAGGCTGACATTTTCATCCATTCAAATGATTGCTTTTCCTCAGTTTGTTAAAGCAGGCGCGCACATGCGATTTTCCAGCTTGACCATGATTAGGCCCGGCCCTAACCAATTTGGAGCCCTAGGCAAGATTTCAGGTGAATTTCAGTAATTTCCACTGCTAGTGTACATATACTCAAAATAAATGTATTAGTTTTGTCTTGGACATTCTTTCATTTTTAATAAAGCAATAGTACATTCAAAATACTCAGAAAGAAGTCTTTGCAACTGTGGGCCACGATGACATAATACGCAGCCATTATGCATCGTGAAACCTGTGTAACCCCCTTTCAGGCCTAAAACAGTTCACAATTCAGGTCCATATTCTTGCACTGTCATTGACTTCATATAAATAGACTATTTTCAAATCAGAAATGTGCCATTATCAGATTGTCTCTTGCATATTCAACATGTAGGGCAGATATATACTGCTGCTCACAATCAGTAATGTTTATTCTCACACAGAAGACTCACATTGTGGACACAGGCACACTTAATCCCTCCTTGTGGACTTAGTCCAGTGATTATTCATTCTGAATATTGACTGGATTTGAATATAATTCTACATTAAATCTATTGTGCTTATATTGACTTAATATAATATGCAACTCCAAGCAACATTATTAAAAATTTTTTGCTATCCCATCATTTAATTCCTGTAATTTTACACACTATTTATACTCTCCTAACCCTCCTGATCTGGGATTATTATAGGCTACGGAAGGTGTCCGTCAGTCAGCATGCAGACTACACTGATTTAGAAGTTGTAACGATCGACGCACAGCTTTAATGGAAAGAAAGAGAATGCAGATGTTTTTATATTAATTTTAACGTGCTATCAAGCCAAAATAAAGCGAAAGCACAATTCTCTTGAACAGCTCTTGCAGTTCTATTACATTTGAGTTCGGCTGTGTTGACGGTACTTTCACTTTTCATAGAAAGATTAAACATAAGGGGGAAGTATTGGAAAATGAAACAGGATGATTGCGGGGATGTCATTACAAGAGTCACACAGGAAACTTTGAATATTACGGAGTCCGGATTTGAGAAGCCCTGGCCTAAATCAAGCGCTGAAAGCATCTTTCTCTGGCTCAGAGCCAAAGCGTGAAACTTTGAATCTGACAGTTATTAGCGGATATATTGACACCAATATAAACAACAAAACAATATCGCCAGTATGTAATAACATCCTCCCTACGATATGAATAAACAATTCAAGTAAATAAGCTCTTACCTTACTTTGTTTTCTTTCAACATGTCGGTAGAAGACAAATTATTGCTGATTTTGAAGACATTATAGTCCTAGACCTGCCACGCATTGTGCGATCATGGCTATTTCTGGTTACACGTTTAAGGTGATGACGTGCTGCTGCTGCTACCTGCAAGTGTGGTGCGGTGCCGTAAATAAATGCTGGCATGCAGCCAGAGAGTTCGCTAAACTCTTGTTATAGTTTCATGCTGTTATTTATTAATTTTTAATATCTTAATTTGTGTTGTGAATGATGTGGACTCGACTGGACTCGTGATATTTTCAGAGTCCAAAATGTCCAAGTCCGAGTCAAGTCCGAGTAAAAGTTTACCCAAGTCCGTGACAAGTCGGAGTCCAATAAAAACTGGACTTGAGTCCGGACTCGAGTCCGAGTCCAAGTTCGAGTACCCCAACACTA
>TE_00000064_INT#LTR/Gypsy
ATGGTGCAGAAACCCGGGAAGGAGAAGAGCCTCACTGCCAGAATGACCACTGCGTCAAGACTGCCATTTGCGGAAGCCATCCATGCCCTCACGGTCCTCCACCAGCAACAACATGATGTGCTGCTGTCCCTGGAGATCCAGCCTGCTTTTACATCTGCCACCCACCCTCCCATCACCTTACAGAAAATGGCATCGGGGGATGACCCGGAAGCATTCCTCAATCTCTTTGAGAAGATGGCAGATGCGTGTGGCTGTCCGCGGACAAAGTGACTGGTACGAGTCATCCCTCTGCTCTCGGGCGAAGCCCAGATCGCTGCCCAGCAGCTACCGGCCCAGAATCTCCTGGAGTACGCTTACCTGAAGCGAGCGATTCTCCAGCAGGGAGTTCCATGGCCCTTTGTGTTCACCCAGCAGCTCCGTGACGCCTGCCGCAGATGGCTGGTACAGGATGGCCGGACCACCTCCCAGCTGGTGGATGCTGTGGTACTGGAACAGTTCATCACCCTCCTCCACCAGTCATCGTTAGAACAGCGTCCCCGGCACGCCAGTCATCACGGGATGAGACGGGCTATACCGGATACCTGTGAGTATTAAAGGGGGTACATATCAAGCTTTGGTGGATTCAGGGTGTAACCAGACCTCCATTCACCAAAGCCTGCTTCAAGACCCGGCATATACGAGCCGCACGGTAAGGGTAAGGTGTGTGCACAGGGATGTAATTCACTACCCGCTAACGGCAATGGATATTCAATTTTGGGGTAAAAAGAAGAGGTAGCGGTTAACCAGCACCTCAAACACCCGCTAATTCTTGGAACCAATTGGCCTAGATTTAATAGATTATTAGGGTTCTTATGTGCGGTTGTTTCTTGGAAAAAGGAATCGCCGGATAGAGGGGCGTGTCGCTAAGCTGAGGGAATACCAAGCAGTGACGTCACGCACTGATTCGGGAAGGGCTGGGAATGTCCCGGTGTAAAGACTTTCCCCTGGAACAATCGTGTGATGACATGCCAAGACATGCACTCGAAAGAGTGCAGGTTATAGATTGGCAAAACCTCCAGCTCGATCGGCCCCTCTCCTATCTCTATTTTGCGATCATTAATGACAGGGTGTATTGAGTGACCCAAGACGCTCAGACAAAAGAAGATACAACCCAATTATAAGTACTAAAGAGCCGTCGGGAAATGCTTTTCAGGCGGCTCATTCTAATCCTATGGCCGAAAATTTAGGTCAGGCAGCCACACTAAATCGCCTCATGAACCGATTCATGAACTCATAAATGTCAGCTGGTAAATCCACCGGCCACCCCAAAAGCGCCATTGCGCCCATTACCAATTATGGAGATCCTCTTCGAGAGAATTGGCATGAATCTCATCGGGCCATTAGAGTGATCCGCACACGGGCACCGGTTTGCATTAGTCCTAGTGGATTATGCAACCCGATACCCGGAAGTCGTGGCGCTCCGTAACATCTCAGCAAAGAGTGTTGCGGAGGCTCTGTTTCGTATAATCACCTGAGTGGGAAATCCCCAAGGAGATTCTCAATGATCAAGGCACTGCGTTCATGTCACGCACATTGTGCAAACTTTACAGATTATTGGGCGTTAAATCTATTCGCACTCGCGTCTATCACCCACAAAAAGACGGGGTGATGGAAAGGTTTAATCGCACGCTTAAATCAATGATCTGTAAATTGGTGGTTGGAGCCCTTATTATTCGCTGTGCGGGAGGTTCCCCAAGCCAGAATCTTGGGAGGACGAACCTTCGCAGATCAAAAATGAAATTCAATATATCCTGGACCTACGAGCAAAACTCCGCACACTGGGGCGCCTCTCTACTGAGAATTTGCTCAAGGTCCAGGATGACCAGTGCCGGCGTTATGATAGGGGCACTAAACTACGTAAATTTTCACAGAGAATTAAGTCCTTGTACTACTACCTGCTTCCAGCGCCAAATTACTCGCCAAGTGGCAAGGGCCAGTTGTGGTCACATGACAAGTCAGCGATCTCGATTATGAGGTATTTCATTCGGATAGGGCTGGTTCACGTTAGATTAATCTGCTAAAGCAGTGGAGGGAGCCGGAGGAGGTGATGCTGGCTACGTTGGTTACAAAAGAGGATGACCTGAGGCCAGAGAGCACCGGCCGACAGCGGTCGACAGTGTCAAATATTGACGCATATTTCGACCGCATATTGACGAGTTGCTCGACCGGTTAGGTGCTGCTCGGTATTACTCGACATTGGATTTAACAAAGGGATAATGGCAGATCCCTTTATCTCCTATATCCTACGAAAAAACAGCCTTCACTACGCCGTTCGGATTTTCACCTATTTGTGACACTTTCGTTCGGGCTGTTCGGGGCACTGTCGACGTTTCAGCGTCTGATGGATAAAATACTGTACCCTCACGCAGCATATGCCGCTGCTAATTTAGATGACATCATCATTTACAGTAATGACTGGCAGCGGCATATGCAACATCTGAGGGCAGTATTGTCGGAGCTGTGACAGGCCGGGCTCACGGCCAACCCACGGAAGTGCACAATTGGGCAAGTGGAGGTAAGGTATCTGGGCTTCCACTTAGGTCATGGGCAGGTGCAGCCCCAAATTGAAAAGACTGCAGCTATTGCAACCTGTCCGAGACCTAAGACCAAAAAGGAGGTGAGACAGTTTTTGGGGCTGGCAGGATATTATAGGCGTCTAATTATTCGGCCCTCGTCAGCTTATTGACAGCTCACTAAAAAGGAGGGACCGGATACTGTCCAATGGTCGGAGCAGTGCTAACAGGCCTTCTTGAAGGTAAAGTCTATACTTTGCAGGGGGCCGCTATTGCACGCAGCTGACTTTGTGCTCTTCTTTGTTTTACAGACGGATGCGTCCGATCGGGGACTGGGGGCTGGGGGGCTTGTA
>TE_00000065_INT#LTR/unknown
ATATTACATCTCCCTTTTTTCAAAAAACAACAAAAGAAAATGACACATTGCATCACTGAAGTGTATATCTAAATTATTAAACATTACTTTAGCATAAACATAAAGGGTGCTGGATTAAACAGAATTGCAACAGAAGGCACTTAATATAAGAACAAAGTGTCCATTTCTTTCTGACAGCCCATACCAGATTTTAGATTTCGTTCTCTCACAGGGGCAGCGATCCGCCTACACCCCAGACGAATTTCAAATTACAAATCAAGGATTTCTCTTGGTCGCACTGCTCGACCGGATCTGGTATGATATTGTATGGGCTGCACCTCTCTGACTTTTAAAGGCTGTGCTGGTATTTCAGCATGTACAGGCAACATTGGCGATGCATTGCTGTTTTGATTTTCTTCAATGTTTGCAGAACCACAAGGCTCCACAGCTTCCTCTTTTGTACAGAGAAGGTGACGTCGGTTTCTCCGATACACCTGACCATCTGAAGTGCGAACATGATAGGATCTTTCTGTGTTGGCTGGATGAACAACAACAGCAGGCTTCCAGAGGCCATGTTCCTGTATGCGAACAGGTTGTCCCATGCGAAGTTGTGACAGTTGATGCGCTGAACGATCATAATACTTTTTCTGATGCTGTTGCTGCTTTGCCCTTTTACAGCGAGCCTCTGTGACTTTGACAATTTCAGGTAGTAGCTGCTTGTTTGTGGTTGGCAGTATGGATCGCAGTCTGCGACTCATAAGGAGCTGAGCAGGTGACTTAAAGCTGTCAACAGGTGTATTCCTATACTCTAACAAACTGAGATAGGGATCTTTCCCGTCCATCATGGCTTTTGTCAACATCGATTTTGTGATCTGCACAGTCTTCTCAGCCAAACCGTTGCTCTGGGGGTAATAGGGGCTAGTGGTGGTATGTGTGAAACCCCATGTCTTTGCAAAGTCTTCGAACTCCTTGCTTCGATATTGTGGACCATTGTCGGAGACAAATTTCTCTGGGATACCATGTCTCGCGAAGATCACTTTCAGTTTGCTGATTACAGTGGCGGTCGTTGTGTTGGTGAGTTTGTCCACTTCAAAGAACCGGCTGTAGTAGTCTACTGTAATCATGTATTCTTCATGATTCCATGTGAAAAGATCTGAAGCTACGACTTGCCATGGTCTGGTTGGTACTTCATGAGAAATCATGGGCTCCTTAGTGTTTGAACGACGTTGCTCCAGGCAAGTATCACACGTTTCGACCATGTGTTCTATTTGCTTACACATTCCTGGCCAAAATAACACATCTCGTGCTCTTTGCTTTGACTTTTCGACACCCATGTGACCAACATGAATACGTGTGAGCATTTCTTGTCTGAGTGATGTTGGTATGACTATTTTCTCACCTTTGAGAATGATTCCATTGGTCAATGAGAGTTCGTCTCGGAAGTTCCAGAAATCACTGACCTCTGCCGGGCACTTCTTCCTCTCTCCAGGCCATCCATTCAGAATCACTTGCTGCAGCCGAATGAGCTGGCTGTCTGATTCAGTCTCAACACGGATCTGTTGCAGTTTTGTGTCACTGACTGGTAAGCTTTTATATACCATGTGAACTTGCATGTCCATTCCTTCACTGAGATTGTCGTGCTCTGTCTCTATGGATTTTCTAGAGAGGGTGTCTGCCACTGGAATCTCCTTTCCAGGTCGGTGTATGATGGTGATGTCATATTTCTGGAGCTGTAGAATCATTCTTTGGAGTCGTGGCGGAGCTGCAGCCAGAGGTTTTTTCATCACTGATTCAAGCGGCTTGTGATCAGACTCTACTATGACTTCACGGCCATAAACATACTGATGAAAACGCTTGCAGCCAAATAGGACCGCATATAGCTCCTTTTCTATTTGAGCGTAGTTCACTTCGCATTCAGTCAGTGACCTTGATGCATAGCTGAGCGGCTTTCCGTCCTGAAGTAGGACTGCTCCAAGGCCATACTTTGATGCGTCCACTTGAAGGTGCAGTTTTTTCTGCGGGTCATAATATGCTAGAACTGGTCCAGGTTCCTTAGTTATGAGGTCTTTCATTTTTTTGAATGCATCATCATGCTGAGAATCCCATATGAACTCGCTGGACTGTTTAAGCAGTTGACGAAGTGGTGCATTGATGTCCGATAAACAGGGAGCAAACTTCGACAAGTAATTTATCATGCCCAGGACTGTTTCGAGCTCTGCTTTGCTCTTTGGTGGCTCCATGTTTTTGATCGCTGAGACCTTTTCGGGGTCCGGCTTGATTCCTTCAGCAGATAAGCAGTGACCAAAGTAGCGAACCTCGGTAGCACTCACGATGCTTTTCTCAGGGTTGAGTTTTACACCTTTCTCACGAGACCTTTGCAACATCGCATGCAAGTTGTCATCATGCTCCTTTTTGGTTTGTCCGTACACCAGGATATCGTCAACGATTGCAACGACACCCCTTAAACCTTCGTACGTCTCATCAATTTTGCGTTGAAATTCATCCTGTGCGGAAATGATGCCAAATGGGAGACGTCGAAATCTGTACCTTCCAAATGGAGTGTTAAATGTCGTGAGCTTGGATGACTCCTCTGTCAGTTTGATTGCCCAGTACCCTGAACGGGCATCCAACACACTAAAGTATTTTGCACCCATTAATTTGGGTGTGATGTCTTCAATCGTCGGTAAAGGGTAGTGAGGACGTTTGATCGCTTTGTTGAGGTCACGGGGGTCTAAGCATATTCTAAGTTTGCGGGTTCGCGGTTTTTCCACAACTACGAGTGCATTTACCCAGTCAGTGGGCTCTGTTACCCTTATTATGACCCCTTGTCTCTCCATATTTTGCAGCTCTTCTTTCAGTCTGCCACATAGGGCCAGAGGTACCCTTCTTGGGGGATACACGACTGGAGTTGCATCGGATTTCAGATGGATTGTGCATTCCCCTGGGAATAATCCAATGCCATCAAATACATCAGCATATTCCTCCATAATGCATTTGTCCTCTTTTAATGCATTTACTGAGAGCACTAGCTTTATTAAGTCCAGGTCGAGGCATGCTTTTAGACCTAACACGGGCGGTGCTTGTGTGTTAACTATGTAAAAGTTCATTAGTGTTTCTCTGTCCTTATATCTGCATGGCAGTGCACATGTCCCTTTTACTGTGAGCACTTGACCACCATATCCAGTGAGACTGTGTTTAGTCGGTGAGAGTTTGCACTGAGCTTTAATTTTATCAAATGTGTGCAGTGGAATGACATTTACCTGCGCTCCAGTGTCCAACTTGAAACTAACTTCAGTTTCCTCTACCCCTAGTAGTATGTCTGCAAATGCTTGTTCCATGTCACCTGGTTTTTGTGAGACTGAATCCACGAAAAACTCTGCAGGTGGGTCTTCTTCACAATGTGAAACCTCTCTGCTCACTGCATACATATTCTTTTTGCAAACAGAACGACATACTTTGGCGAAATGGTTACGTTTTCCACATTTGCCACACTGTTTACCTTTAGCAGGGCATTTCTCAGATGGACCGTGAGCCTGGTTGCCACAGTAACCGCAACTTCTGCCGCGCTCCGTGACGTCATTGCTGCTGCGATGTGAAGCTTTCACTTCAGCTTTCTTTGCTCTCTTCTGTGACTCTCTCTGTGCTGTGACAGCGTGCAGCACTTGATCGCGGGGATTGTATGAGCTGTTTGCGAACGTTTTGAGCTGAGCTTGTGCAACTTCGTGTGATCTGGCTATGTCCATAGCCTTGTCTAGCGTTAACTCCGAAGCAACGCTCAGCAGCTTCTCTCGCACTCGAGGAGAGTGAATGCCAAACACGATGCGATCTCTGACCATTTCCTCACTGTCTGCATAAGCACAGTCTTTCACTAATAGTCTTAGCTCGGTTACAAATTGCTCAAAACTTTCATTTGCTCCTTGTATTCGCTCATGAAATTTATATCTGGCGAAGATTATGTTCGTTTTGGGCATCACATATGCTTCATACTTGTCGTAGTATGTTTGCAGTACCTTTGCTTCGTCTGCCGTCAGCGCCCAGGTGTTGAATATATCTCTTCCTTTTTCTCCTATCCATAGGAGCAAATAGCTGCACTTTTCGTCTTCTCCCCTTTTTTTCAGTGGACCGGCGAACATGAGCTCTGCATGCTGTCTGAATTTCCTCCATGCGTCGGGTAAATTAGACGATTCCCAGTTCATGTGCGGCGATGGTACTCCTGCTAAATCCATTTTTAAATTTACTTTTCTTCTGACACCA
>TE_00000066#DNA/DTC
ACTAGAGAATGTTTGTGGTCAATGGTCATCTGAAATATTTTTTAAAATATATAGATATTTTTCATTGGTTATTTCACAATGTGAAATAAAAGATAAATAAAGAGCAAAAATCAAGTTGTCCTACCATAATAAGCACAGTACCACATTAAACATTAAAGAACTTCATGATCCATTTACATCAAGCCACTAGTAATGAGAGGGAAGTGCTGCCTTTCATCTTAAACTAATGCCTTTCATAAGCTGTAAAAGTTAAAGTTAAACAAGAAAAGAATGAATGATTGAAAGCATCAGACTTCTAGATCAGCAATTTGCTACAAACGACTCAGGTCCATATTCAGTTAGTCTTTTGAACTTTCCCGTGTAGCATACACTGACATAGCTTCACTTTACATGCAGAACACAGTAACACTTATAAGCATATGAGTAACAGACATAATGAATTAAGAAGCTTGCCACATTTGTGTTTTAACATAGCTTTACAATTATCAGCATAATAAATAAATGGCTGTAAATGGAGCTAGTAAGAATTGGTCTCAAAGAAAATCAAAAGCTGGAACCAAGCTAATCAGTTTCTAATCTCTTTCTCTTTTCTCAGAAAGAAAATCAAATAATTGTCTAAAAAAATGACTCATTTCTTTCATAAATGTAAAACTGGCCTAAAATCTGTCTATTTTGCACAGGAAAGAAAATTAAACAGTGCTGTTGTAAGAATCATTGACTACTGTTGCCATTAGCATTGGTTAGTTTAAAATGTAATCATGATTTGCTTGGATAGACAAGCCTGTTCTTTCACAGAGAGAGCCTGTACATTCAGTGGGATTTATGCCGGTAATTATTTAGCTATTAAATATTTTACCAGACATCATCTGGTATGTTTTATTATTAATATTTCACTTGCCATTTTGGTTCCTGCATGAACCACTGTCACAATGTTTAAAGAATCACCTTTACATCAATATCATTGTCTTAGCTTCTCTTTAAAGTTTCTTTAGTG
>TE_00000067#DNA/DTC
ACTGCTAAGGTCAGTTTTGTTTATCCTGTGAAGGTCTGCTTAAAGATGACTTCCAGCAAGAGACAACAACGTATTGAAAGAGGCTGGCGAATGTGAGATGGGTTTCCTTGAGCGGACGCCTCTGATGTTGAGCGTGTGCAATGGTTCATGCGGGAACTGAGGGTCTCGCATCAGATCTGTTTCATCTGCAGATCCCAGTGTTATGAAAACACTGCAGCGTGTGTCTACTAACACCTCCTACAAACAGAGAAACACAGACACAAGTCGGAAACCCAGACGATTGTCCTGAGACCACACACGCTATAGTCTAACATAAGCTTGACTCAAAGGCTTGGGTTACATGGAGGGAAATTACAACGGCCACAGATGATCAATGGCGCAGCTGGCAGGCCCATCTGCTCTCGGGTGATCGCATTGATGTCGCAAGATCATCTGGGAATTCAGATCCATGTTTTTGGCTTCTGTGTATTGCAGGAAAGGCCGACGGGGAGCATGCGAGCATGTCTGATCCTCAAACAAACAACTGTAGGGAACGAGTGGACTTGAGGTGAACTTTGATGTTGAGATCTTGTCTGAAGTTCGAGAGCAAACATATTGGAGAAAGCGAGATCTCATTTGTGGTGCAATTCTCATCTGGGTTGAGTTGCTTGCAGCATTTCAGTACAAACGTCACATTGTACTAATATATTAAATTACATATAATTATATATAAGCCACAGCCATGTCACTAACTACATCTGTAATTAATATATTTAAATACATTTATAATTACACTGTTCACCCATCCCTTATCTTAACCTAATCTTAAACTAGAGGTCTGCATTGCGGCGGCTGTACTGCGGGAGCCGTGGAACATATCGCTCCCGACTCCGAGTGAGCGAGCATGCGTATGTATGTGTGTGAATGAGAGAGAGTGTGATGCTGTTGCTGTCTGTGTGTGTGTCACTTGCTTGGTGCTGTGGGTCTATGTGTGTGTGTGACTCTGTATAGCTGGGTGGTTTTCGGTTTTGTTCTCCCCCCGCTAGTTAGCAGGAAGGGGCGCGGCGGGTAGAAAACGGGGTGGGTCGGGCAGCGGGACAACAAATGCTAACTAAAACCTGGCGGGAGCGGGATTCAAAATTTAGTCCTGCACAGATATCTACCTTAAACCTACCCATACCTGTCCCGTAATCCACTTTAAGAGCACCAGAAGTGTTGTGTAATACTATGAACACTGAAAAAGTACCTCAACTCTGTTGTCACAAGTACATACAAGTACATTATATATATGTTGTGATGCAAGTACATAATAATAAAAATTAAGGCCACTTGATATCAAGAGGGAACCAAAAGTCATACTAGATTTGCAGTATTTTAAACAATACATATTTCACATTTGGCATGATTGTGTTTAAATATTCTGAAACATTACTAAAGCAGTATAGAGAAACCAAGAAATGTGCTGAAAATGTGCTTTAGTCATTTACTTTATTTCACTATTTGTATGCCACAATTTTTGAGGGAAAACAAAAATGATCAAGAAATGTTGTCAGTGTGGGCATCGCAGCTACTTTAAGGAAATGTTTAGTGCATAATGCATACTGTTTGGCATTGGTAAAGCACAATAGGGTACAGGAAATATTCCACACAAGCATTAAAACCCCATTCTGCGCACACTATTTTTATCAGAAAGTCTTCAAAAGTTCAGGCAGACGTTGCTTCATTTTTTTCCCTGTATGCTTTTGAAGACGAGCAGAGCAATGCTGTAAATTTAAAAAGACCCGCTGTTGACTTTTAACCTCTGCATTTCACATAATCATTAATACTGTATTATTATATGTTATTGTTCACAGCCAATTAACGTGACCTCGGTGCGGATGTTTCACTTCTGGAGCGAATCAAACCCACACACGTCTGGGCATCTTGACCCGCAGTGCCACTCACCGAAACGCGCTTTCAGAGAACTCAGATAAACTATTAATTTCTGCATCTACTTCCTATCGGGATTTTTATGTATTAAAGATGAGACCATCATGATATCCAGCAAGTACTCAATGCATACAATAAGATAAAAAACATTCATTCACACAAAAGCAGACAGGACAAACATGCATAATTAACAGCATGGATTCATTATGGATGAGCTCCAGTGACTAATCTGTGCAATTATCCCGAGCTTCTCTCCAACCATCTTACACCCAATCTGACAGTCATGTCCATCTCCCGAGACCCAGAGCTCCAATGTCCGGCGCTTTCCCTTCGGCTACAGTTCATTTGCTACATATTTAATATCCTTTAACAGTGTTTCAGATATTGAGTCATTAAGAATGTGAGCATATTCATATAATGTCTAATGGAGATGCTTAGCTGTG
>TE_00000068#DNA/DTC
ACTGTAAGATATGGTCAAAATAGCCTTTTATTGAATTAAGAATTATCTGAGACCTGAAGAATTAATTAACCCTGCATTACCCATGAACAACCTCACACAGGCTCATCAGCCAGGCTGTGTTGTTACGGCCTCAAAGTTTGATGTACCATCTTTTCTTATTTGTCTGAGAAAACGTCCAGTGTTGCATTCCTACGGACAAACTAAATGGGAGAAAACTAAAACCACAGGTGTAAACTGAACATGAAGAGTATGCAGCTTGAAAAAACAGGCACACATACAAAGCCCAAAACTTTTAGTAACACACTGCTGAAGACACAACCCAATGTGATTGCATGTTCACAGAAAATGTACCATTGTAGTAGACTAAACTAGAGTGTGAGGTCACCAATAAAATCCTCGACACAATCTGGTCATGTTGTATTGATGAATATAAAGATGCAGCATTTGCAATTTTTGTGGATATTTTGGTAAGTGTTACCTGCCAAAACCAAGTTTGGGCAATTGGGCTTTCTAAGAATTTACAACATACACATATGACTGGCTACATAGCATTGTCATTTCAAAAATAAGATGTTTAAGTATTTAAAATGTTTTAAATTCATAAGTCTTACACTACATATTTTCAGATTTTTCACAGCCTATGTATTAATTTTGGGGTGGGACAGTTAAAGGAATAAAAATATTTTGATTGAATTTTTTGTATAATGGAAAAAACAAATATTACAGATTTTAAATAAATTTAAAATGTATTCATTAAAATATTATTAAAATTACAACACTAACAAAACCTGTATTTTTTATTACACAAGTCGAAAGATTAAAAAAATGTTTATAAAATGTTTAGATTTTTGATATTTGTATTTATAGCTGTACTATTCTACTAGATAGACGGATAATAGAGGATAGATTGATAATAGATTGATGGAGGATAGATAGATGACAGGTCATAGAAGTCATAGAAGATCAATAATTGAGTGTAGATACATGATAGAGGACAGATGGATATAGCTTATACCTTGATATGATTATTGTCTATGAGCTGTCAGTTAATCTGGTGCACAAAGGTCAACTTGTGAACAGGAGAAACTACCTCTGTGGATGCTCCAGTACAATAGGTTAGCAGGTTTTTCATTTCTGCTGCAGGCAGTAGAAGAGAGAAGAAATCTGCTCTGTAAGTTACCCTCCCGAAAGAGAGGTGCATTCTCCATTAGGATTTCATCATGTATGGGATTGAGATCCGCTTGAATCAAGCTGCATATATGGGTTGAAGCAGATTTATATTTTATACACCTACCCATTTTTACACACTGAGTGACAGTGCTAGGGCATCTCCGCCTAAAGCAATTCTCAGACTTTTTTTTAGGCTCTGTGTTAGTCTCACTCTTAAGACACTCATTTCCTGACGATGCAACTTCCAAAGTCAGACAGTCTCCTCTGAATCTGCCAGTCTCGTTCCCTCTGTATAGGAGAACAGGGGTTTCTTTCAGTG
>TE_00000069#DNA/DTA
AGGGGTGTAATGGATCGCGGTTGATCCGTGATTTGTACGCATCAAAAAAATACATTTGTCTGAAAAATGGCCCGATCCGTGACTAGAAAAACAATTATGTGATCCGAACCGTGATATTTGTGATCTGTTACACCACTA
>TE_00000070#MITE/DTA
AGGGATGCAACGATTATAGATATAAATTGTCTAATGTAAATCTATTGCAAGTATTTAATCATGTAAATGTAAGTATTTACCTTTTAAAGAGAACAAATATGTGTCCACAAATATGAATACAGTGTGAACACGATATGTGAACGGCCCTTAGTTAATAGCCTGAGCCATAGCTATTAGCCTCGGTGTACAAGAACCTTTAAACTAGCACACCATTGGCAGGACTAATTAAAGCGCGATTAATAGTGGAATCGGTTATTCGATGCATCCCTA
>TE_00000071#DNA/DTH
GCCCTTTTGTGAATGGATTTAATACGTGTCGTGATTCATGTTGGATAAATGTATTTTTCTGACAGATTTGTTGTGAAATCTTTATTGGAGGAGTTAAATCTAGTTTTATCGGCATGGTTAGATTAACATTTGAAATAACAATAAAAGTTTCTATTTTATTTTTAACCCTATAGTAGTTTTTATACTCTATAGTAGTTGAACAATTGTTTATATCAATGGCATTAACCTTCAGCACATATCAATAAGATCATAAGGATGTAGAGAATAAATGTTGCTCTGAGAGTTTCTGTCCAAATTCTGGGAATGTTCACAGTTCCGAGAATGTTCTCAGCATGCCGGCTCAAAGCGGATTTTTCCGTCCTTAAATTAACAAAAATGCATTCTGACACGCCCTGAAAGTGTTTACGCCCTGCGTTTTGCGCATGGACCATCAAAATAGAGCCCACTGTCATCACAGGCAAAGAATGACTGGATTTTAAAGACTGAAAGTACATATTCACAGATTCAAAAAACAAACAGACAGACAAAGACACATTTTTCATAAGTGATAGAACATTTGAAGTTTATTAAACAAAGAATAAAAATAACTGCATAGACATCTCCAAAAATATATAGCAGATATAATATTACATTATTTGTTCATTTTTAGTTAGGTCAATATTTTGCATGAATAAAATTGCAGGAAGGCACTCCACAAATAACCTCTAGGGAGTATGTACAAAGGTCCATTTGCAATGAAATTAAAGTCGACACAATTGCTTGCTGTCTTAGTCTTTAAGACTCTGTCTTTAAGACTAAAATACTTCTTTCAAATCTGTCACAATTCAATAATAGATAATAAATAATTTTGTTATTCAGCATAAAATCGTCATTCCTGTTTACAAGCAAACAAAAATTAAGCCAAAGTGCATACTGCCCTCCTGTGGATGGCTTTGATAAGATACTCGAAGGTCACAATTTACAGGAAGAGGGTACAAAAGGATGAGTCTCTGTTACACTGCCCTCAGTCTCAAATACATTGAAATTACAAGTAGAAAAACAATCCATATTTTTCAACTTCTTTGGCAATTCTCTTGCATTACTTCTCAGTGGGTCACCAGGACCTGATAAGAAAGAAGACTACAGATTATTCTGCATGGTCTTTATATAAAGTACTGGGAAAAAAGTATGAATACACAAACTCAGTATGTATATTGTACATATATGACTTAATTTTGTTGCTAGGTTACACAGTATGTCTCAAACAGGTTGGTGCTTTCAAAGCACGTTGTTACAAAGTATGAATAGTCAAGCCGTGTCAATGTTCTTGTTCGTATTAATTTACTATATATAGTAATATGTATTTGACTTTTTTTCTTTATTCCAAGAGAAATGAATTTTTAAAAGAAACCTACCCTCTACTTATAATGCAAGACAGGGCTCTACAGTATATGTAGTTCATATTTGCTGTTAAAAAATCCATATTTAAGCAGTTTTAAAATAGTCCACATGACCTCAGCTGACAAATAAAAGTCTTTTCCTAGACTGAAGCATCAAGTATACAGTATATGCAGTTCTTGTCATGCAAGAGATCCCGTAAATACATCACAGCTGGTTCAAGATGATCGTATTTATTTCAAATTAAATTTTATATTAAATTATATAATATTTACCCATTTACCAAACACATTTACCAAAAAAGATAAAGAATTTTGGTAGCGAAGACCCTTATTCATTATGTGGATTATTTTCAAACTACACAAATATTTTAGACAGTTAAAAAAATGTATACATTAGTTGTACTTAAAAATGTTTACATATAAAAACTTAAAGTATATTCAGTGCACAATAATGACTAGCACTGCACATATAGGCTTGTTTCAAAAAATAGACTGTGATAAAGTACTGAATCATTATTTATCAATTGTTTTCATAAACTTAGATCATCCAGTATGATTTATTAACTAACAGTGTGTAACGTTTTTACTAAATTAAGTAATTTAGGTTACATATTTCATAAATGTATTAAATATTTAATAATAAGGTTAAACAATTAATAAATGTTGTTCAATATTGGATTCTAGTGCATAAACTAACAAACATACTGAAACTTGTTAGTAAAAACGTATAATTTAATTAGTACATTGCTAAAACAAATGTGCAATATTGATTAATTCTTAAAGAATTGTATTATTCCAAACTTTTACAGTAGATGTAGACCAACAGATAACAATATCTGAAAGCCTAGTGAGGACTTACCATAACTTTCACAAATATCCATGTTCATCTAGCCCTTTTGAAGTGACAGGGTGCCATTTAGCAGTGGGCTTATTGTTGCTATTGCCTGGAAAGGATCATTTAGTTTGGTTAAGCTACTAACTACAGTTAGTATGTTATTAAAGCTTTACTACTGATTAAAAGCAAACGTTTGAGGTGAGTAAGATTTTTTTTAAGACATTAATATTTCTGGCCCTATTTAGCAAAATGAATTGAAGTTTTGCGAAAATGGCTGTAAACTTTTTTAATGTTAAATATGGAAATATTTTTACTGCAAATAAAATTTTGAGAACATTTTTTTTTAATTAATAATAATACAAAAAGTTTGTAAGCATAAGACACCTTTCAAAAGAATGAATAAAAACAAATCTTACTGACCCCAAACGTTTGATTGGTCAGTCAATGTCACTAAAAATCAATATATGAATGCAGTTCAGCCAAGCTTTACCATACCGGACTCAGGCTTATTTTTGGCACGCTCAGACTGGTTCTCCATGCGGCTGGAGTGTCCCGCATCCCTCCCGTCCTTACCAGCTCCTCTAGGCTCAGGCATGGAGAGGACCAATGGCCTCTGGTGGTGATACTTCAGTCTGTAGGTGTCTGTCATGCAATTATCCACAGAGAAATAAGTGGTCAGCGCCACTCCAGATCCTGGAGACACAGAAGAAGATGGCTTATCCCAACCCTCGGGCTCGCTGGACACCTGCTCCCCTCTTTCCTGGTCTGATCCCGATTTTGAGCTCACGTCTGACGAGCTGGGGCACGTGCCATTGATCTCCATTCGCCTGTGTACTGCGCCACTGTGTGAAGATGATGGAGCACCACGGCCAGATGCTCTTGAAGCTGTTTGAGATGGTTCCTGTAAGATTCTGGGGCGGAAAGGTGGAGTCTTTATCTCGATCGGTCGCTGAGCGTGTTTGGAGTGGCTTGCAATCGAGGGTCCTGATTGGATGGCTGATTCTTCCCATGGGTAACTAGAGCGATTGGGACCCGGTGACTCATGTGGAGCGACTTCACTGGTGCTGGAACGATAAGCACTGTCCTCCTGCTCTGACAGAGGGTTAGTGAGTTCATCAGAACTGTTACACTCTGAACTGCTGATCTTGCCCAGGCGGCGCAGTAATGGGCTTTCTGGGCTGTGGTGCCATTGCATGGAAAGTTCCTGCTGCTCTGGTGGAAGATCCACACCTGACGGGTCTTTCTCTGTGTTGCCTGCTTTCCTGGTACCACAGGATGAATATCGAAGCTTCCTTCTGTGAAACATGAGCAATCTCATTTAGTTTAGCCAAAAGGGGC
>TE_00000072#DNA/DTC
ACTGCAAAAGGCTGTTCTCCAATACCTTGTCTCCATCATTTTCTTGTTGTCACTATCCAATGCCACCTGTATTTGTTAAAACAGACAGAAGGTTAGAAGAGGCTCTACCATACCACTTTATTTTAGTATTACTGTTGTATTATGAAACACGTCACGTTTAACAAATTAATATTTATATACAACAGTCCTCCACAAGACTACAAAACATTCCAAAACTTTTTGAGTGCCTTTGAAATTACTTAGTACTAAAAAATTACTTACGGTTATTTTCCTTGATCTTCTCAACTCTGTGTTTTGAAACAAGTCAATCTCAGATTACACTTTGTATCGCTTCTTGAGGTCTCTTTTAAGTTGTTTCCCCATTGCAAACATAGCTGAACTTTGAGAAGTACTTGCAACCTAAAACATTTACATAATAAACATTTAACACCATTCCTGACCATCCCTGACCATCCAAAAATGAAAAATTTCAGTGTGGTTTTTAGTGACTATTACAAATACTCAGATTTACTGTAATTAAGTAGTTCAGTAAATGTTTATAACATGTATCTGTACTTTTACTCGTAACTCCTGCAACTTTTTACCTGCAGTCACTACTTTTCTTGTCTATAGTAATTGGCTAGAGTAATACAGTAATCAGTCCTGAAGCATTTACAGTGAAAATCATTAAAATTGTCCAAATCAACAAATGAAATCAAGAAATGGCCTTAATAACTAAATTGAATCTATTCAATCAGTGCTGCAGAAGCTTGTTTTGAAGTG
>TE_00000073#DNA/DTA
AGGGCTGCACAATATTGGAAATATATGTGATATAGCTGTTGAGTATTGCGATAACGAGGGTCCTTATAATAAAACGTTTCCCTAAATAAATGCTATTTTTATTAGCTTTAAAAAAAAAGAATTAAGCATAAAATTAATTTAATTTGCTAGACGTGTATTGCATATGCTATCATCGCGATAACATTAATTTGGACACGTGCAGCCCTA
>TE_00000074#DNA/DTC
ACTGTGAAAATTTCTGTGATTTTAGCAAGGTACCAACTTACACTTTATAAGAAGATGGTAAGCGGTGTAACGTCAAAGCTCACAATTCATGTGCACATGCTATATAGTCTGATTGGTCAGCAGCAAATTGACTGCTCACACTATTAGCGTTCACATTGATGTGTACCTCCCGCCTTAACGAAAGTTTGAATTTTCAAAATATGAATCATGTGACCTAAATCAAACGCAATAAAGATTCATATTATATAATGGTTTAAATGTTGCTGAGATATGAAACAATCAAATTAGTTAGCTATAACGTACTTTTAAAAACATAGTAAAATTAGAATATGAAACATATAAGTTTTGCTCTGATTTATAAATTCCAGTTTTGAGGTACAATGAGGACGTTTTCATGTCACACTTAGTTTGTTCCAATGTGTAGTGAACCAAGCCAATTACTGTTCTTATCAGTGCGCGAACCAGTGCACAAGTCCTGCTGAAGAATGACCTCAGGGAGATAGGGTGCTGATTGAGATGAAACCTATGTGTAAAATCAACAAATCACACCCCCTTCTTCTTTTTCATTTAATGGTGTTGGCAAACCAGTAAATGGTACATTTACGCCACCTAATGGAAAGGAGTGTAAAGCTTGAGTGGAACAAAAGAAAATGAAAAACACTAGGTTTTTTAATCAGATCAGTATCTTGCACATATACAGGAAATTGGGGGAACAATAAACAGGGGGGCTATTAATTCTGGGAGCTAACTAATAATTCTGACTTCAACTGTATGAACTGATTTTTTCTTATACTCTTTTAATTGTTTTTGTGCATTCTGAAATATATACAGAGAGGTTACAGAGCCTTTTCATCCCCCTGTAGGCTACACTGCACAAACAGAACATGACAAACGACGCAAGACAAAGCAGAAATTATGCCCAATTCAAGAAGAGACACACAAGCCAAATTGCTGATCAAAATTTCACAGCG
>TE_00000075#DNA/DTA
AGTGCTGGGAAAGTTAATGCAAAAAGTAAGGAATTACTAATTACATTTGATTCATCTGGAACTTTATTTTCTTATCTTTAAAACAGAAAATGTTTCAAATGAATGTATAATGAATATCATATTTCATACATTCTATATATTGACATTATAGTTGAGCATAGATTTTTTTTTATCTAGATTAATTAAAACTAAGTCTTTGAGAATGGCGTGCTTATGTTTACTAACTGTTTAATTCAGTTAAACATGAATTTTGAACTGTAGGCCTACATAAGCTTGAAACAGCGATTTTTTTTGATCACCTTAATCTGACTAAAGTCATAACTGAACTAAACAGAAATGGAATTAAGATGTGGAGTATGCAGATATTAGTGGCATTATTGAAGTAAACACCGCAATCAAACTATCACCGTCCCGAGGACTTTTCGCCATATTTTTGGAAGGAAATTCTTACATGAAAGCACTTCACATAAACACATTAATTATATTATTGTTTATTAAGGCAAATAACTAGATTACAGATGCCCATGTAAGTGCAGTCAGTAGTGTCTTTGAAGAAAGTGAAAGATCCAGAAGGGCACTTTTTTGTCCGAAGGCTCACCGGTTTGACTTTCATTCACCGTCATTCATTTTAAAATTTTGCATCTGGTCCATTTTATTTGTATTTTTTTTTACTCGAACGCATAAACTCTACAGGTGCCTGATAGTTAGATGTGTGGCTAACATTAATCAGACTCACTCTAGTGAACTGCATACATGTTAGCACATCATGTTTGATGTGGTAATTTCACATTAGAAATACACACAGGTTCTCTCCACCTACTGTGGAGTTTGACCAGGTATACATCCATGCTAAAATATCAAGGTGAAAGTCATTATAGTTTACGTAGAATCGATCCAGCTCTCAACCTAACTTTGAGAATAGATTAACAGCAATATTTTTTTATCACCCGAAAAAGTGTCTCTCGTTAATGCAGATAACGCAGCATGTTAACGCAGCATGTTAACACAGCATGTTAACGCAGATAATGGCCCACCAATACTTGACATACATTTCTCAAGTTTTCATTGATTTATTTCATTTATATGTGCAATGGGGTATATGCAAGTTTATAAATAAGTTCATATATAAGTGTTTTTCCCCTACTAATAAACTTCCAGTTAAAGGTTAATTTTGCTGTTTTCAATTTCATTTGTTTTACATCATCAATATTGTAATGTACTTTAAATATAATCAGTTAAATAGACTTAAGCATTCAATGTGTTGTTCTAGCCTAAAACAAGATGAAAAGCCAGTTAAACACAAGCGCCATCAGGAGCAGCAAGCGAGCACAGAAACTCCATTGAAAATACTGGGCTGAAATAAATGGTTGTATTTTAAAGACAGGGCGTGGAACAATGGAATTTGATGCAGTGCTTCTTTTACATTCTGAAATGCACTTTATATCGTATTTCAATCAGGGAATGAAGATGATCGATTCGTAAAGAAAACAGATCTTAAACCCTGCGATTTTGTAACTGTTTACCGGAAGCTCTTAAATAGTTACTGAAAATTAAAAGTCTTTTTGCGTATACACTATCATCAGACAAAAGGACCCTACTTGTTCTGCAAAATATCTGAATAACATATTGAATAAATTGATATACAATTACTCTGCTTCTTTGAACTCATACCTTATATTGTCATAAAGTAATTTCTCAATATTTTTTTCTAATTTATATGAAATTGTCTTTATAAATGATTAATGTTCTTCTTTTGTTGAAAAATATATTTAATCCTCAAAATATGCATTACTCTGCTTCAGTTAATGAATTAGAAATGTGTGTGTAAAAGTAATTTAATTACTGAAACTAGTTAATTTGTAACTAATTACACTCAGCACTG
>TE_00000076#DNA/DTH
CCCTGTGTATACACACATGCAAGTTCAGACAAAGTATATTGTTTCATCTTTACATACATTGTATACATTTTATATGCCACCCTATTTTGAAAATTAGAAATTAGACTTTTTTCCATTAACACTTTGGAATAAGGTATCCTTAATAAACAGGTAATACACTGAACCAATGGAATGATCAATATAGAGAATAAATCTTTTTTTTAATCATAGTTCATAATATAATTGTTCATTGCTCATGCTAGTTATGTGTATTTATTTTATCAGATCAAATTATTGGTTTAAAATGAAACCTTAAATCATAAAGCATTACCAAAGTAACACGGCAAATTGTATTTATTTTGGACAGCTTATTGGGATGCATTAAAAATAAAGCAATCACAAAAGAAAGAGACTTGCAATATTTTGTGACAGGAATCAACACTTTTATTAAAAAAAACTTTCGAACTTAAGAGTAAGACTTCTATGCTAATTGTGCAACTTCAGCCTTGATCGTGTGAAGTGGGACAATTGCTGGGGAAACATAGTGATGTGCGATTATGCTTTCATGCTAATGTGTCTAAAATATTCTTCATGTGCAAGTCAGGTCAAAACATCAAGCGCACAATAATTTACACAGAGC
>TE_00000077#DNA/DTC
ACTAAAACCATTACAAACATAAAGAAATTAAATATGCATTATAATTGAATGATGGTATCTTGCTTGCTGTATATTATCAGACTTATTTCCACATAACACATTTACATTGGCGCATGAGGTGGGAAATCCTAACATTTTTCAGGTAAATTATAGCACATTAATAAATGTAAACGTTGCCAGTGAGACGTGAGGTAGGACAGTGAGTGATGTCAGTGTTACCTTGCGCTGCCTCCCGCCGATCCTCTTGGATCTCCTGTGCTGCAATTCTGTCCAGGGCTGCGTTTAGTTCCTCCTCCATATTAGCTCTAAACAAATTAAACATTTTTCAAGTCAGATGATGAAATGAACTGACAAAGTCACATTATGGTATTTAACTATTATACACTATAATGGTGTGATCAGTATGCTTTAGCTAGCACAAAAGCACTGCATAATAAGGAATATTACTTTTTAATACTACTTTTTAAACCAGAATCAAAACAGGTATTTTTGTGTGACTTACAATCAGAATGCACTTGATTATACACACACAAAAAGTCAAAATGTAGCATATTGAATTATCTAAATGATCTATAGAGGTGGACTGGAATTCCTTTCTACCATATTTTAAAAGTTAGTTAACCTAAAAAGGAAAATTATGTTATTTATTATTCACAATAATGTCGTTCCAAAGCCCTGAGCCCATTTTTCATCTGCACGATCCAAATTAACATAATTTTGATGAGGTTTGAAAGCTTCATATACACTAAAAATGTTTTGTTGGACCAAGTTACCAATTGTACACCAGGTGGTAATACCAACATCTGCTGACAAATTAAGATTACAGAGTTTAAGCAATTGAGAATTTACCACACTTTAACTAAGGCAAAACTGTCAGTGAATGTAACTTGATTTTGTCTTGGATGTTTCAAATGATCAGTTACATCTTATCTAAGGACAAATAGTTTTCATTTTGATGTAAATATATTAATAAATAATTAAAAAAATATATATTTTTTTTAGCAAAGGGAACATTGCATCTATCAAATGAAGTGAACCTCACAGGTTAGTACACTAAGATTAATTTCATTTAATTAAGAAACACATTTCCACTAATTTGAACTTTGTTATTTTACCTTATATTAGGCTAATTGAACCCTAGAACAATTTTAATAAAATGTTTACAGATCTCAGAACTAGCATTAAGACAGGTATGGCTCACTGAGTGAAGTAACAAACATTAATGTTGATCATACATCTGCCAAGACCCAGAGCTGGGAACTGCACATCTATTATTCTGGTATCAAACAAATATACTCGACAGAACTCTATACTGTCCTCCTTGTGTGTTGCTGACAGTGTGCATGTCTTGAATGAGTCCATTCCATGCACGATTCACAATTGCAACATTCCCTAATAGCTTAAGTTGCATAAACATGATTACAGTAGGTTATAACATCAAAATATATTTAGAGTTGAATTAAATAGAAATAACGACAGTCCAAACTCATAAAAAATAAATTAAATAAAAAATTCTTCAGTGGTCCAATTGAAATATTATGAAGTTACGTGAATACTTATGAGAATGAATGAGTTGGGTTCATTGCTGTCTATGGCAGATAAAGGAACTCTCAGATTGTAAAATATCATCATTTGACATCTGAAAACAAACAAATGTTTATTTTAATAACATAATTTTCTTTTTTGGGTGAACTTACCCTTTAAGATTAACATTCATACTCAAATATAATACAAAGTCATGCTGAAAATAATCATGTTTCATTTTGTTTTAAAAGGCCCAAAGAAATAAAAGCACAACACTTTTAATTAGAATTAAGTAAGCACTAGCAATTAGAATTGAAAGGCAACATAAGCAAAGGTTAACATTCTGTCAAAGAAAGTTCCCTTTTCATGCAATGACTTATGTTGACAAATAAGTCCTTATTGCAAGGAAATACCTAATAAGACATTATATGCTGTACCTTTGGAATTTTCTTTACCTGTTTGAGTAATTAATTATACGAGTAATTATGAAATAGCTCCACTGGATTATACTAGAACTATAATGTTTTTGCAATAAATAGAAATCTTTAGTCCATAACATTATAAACTGTGGGCTAAGTAAAGCCAGACAACAAAATAAATGAAAAGAATGCATTTTTCCTTTTAGCATTTATCAAGGTAGTATTCAACAAATTCAAGTATTTGGATGTTATATTATCAGTATTCACCTTATTCTCCGCGGACGAGCGGGCGCAGCCAATTTAATCTTTTTGGCACGAGACTTCCGGTCTCATTCACTTCCATTCATTTTTAGACATTAAAAACTGCTCGTTTCGCTGTTTGAATAGTCTTAAGGTTATCTGTGTGTTCCAAAAAAGGAGTAAATATGCATTTACAAGATACTGTATAAGCAATCAAAACTTGCAGTTTCTCACCTCCCTATAATCAATTTATAGTTGCACAAAGTGTCAGTGAAGTTTAACGCAAAGTAAATCTCAAAAAAAACTTGACAACTATGCCTGTTGTTTCTTTGCATGAATTTACTCATTCATTTCCATTCTAGACTGCGAATGCAATAAGTTTCTGTCAAAGTGTGCTAAGCCATTGCTTTTGAAACTTCCTCTTTTACCTTTAAACCGCCTCAACTCTGACACCATCCAAATCTCTCCCCCACTGAGATGGAGATATAAAAAGAAACCCCGCTAATTAAATAGCTCTTAATTCGCCTAGAAATCAAAGTGCTAAGTGACAAGAAACATAAAACCCCTGGCTGGGGTGTGAGGATTTCTTTTCACCTAGACGGAGAAGGGATTGAGGTGGGGTGCAGGGGGATCTGAACAGACAAGTAGCGAATCTAAACCCAATTAAGAACCACCAATTAGCTGTATGCGTTCTGGAGACTAATTAAAAGGGGCAAAAAGAGGCACTTTCAAGTTATTATTAGGACCCAAAAGAAGCCTGCTGAGGATTGTGGTAGGCCCCAGTGAGGCATCTGCACCTGAAACACACACCTAGTTCCCCTCCCATTTGTTCTAGCGCAGCACTAGAACTACCTCTGCTGAATTGCAGTGGCTTAGTTCATCATAGTGTTTATACTAGCAAAGTACTGTGGGTTATGCTTCGTTTGGAGCACAACAAGGAACTCCAAACTGAGACTGTCCACGGAAATGAACAATAACTCTTTTCTACTCACCACGTCTCACCTAATTTTGATTGAAAAGATCTAAAATCAACTCCTCCTTGTACTGTTGTGCTAAAGTGCTGCATATATAGGCATCAGCACAAGGTGGTTTATTAGCATTCCAGCTGTGGAGATCAGCTGTAAGTCTCTCGTGATCCCACCAGTCACTCTATCAAAACACAGTTAATACAGCTTCTCTTTTCACGTCAACAGCAGATGGTGTGAACCTCTGCTTCATCAATCCCCTCGCTTTCCCGTCCCAGTGAGTTTTTGAGCGAGTGAATAATTTGAATAACAGATGTTTATTAGTATAGGATAGTTAGCAAGCCCCTCTCTAGAGCTTCCATCATGGTTGAATACATTTTGATATAAATGAAGTCAAAAGTGGAGAAGGAAGGAGAAGAATAATAATAATAAAAATAAAAAAAACACTGTGATTTTAATAAGTGACAAATGAAATGACAAAGACACACTGTGAAGGACTCAGAATAACGAAAAACAACTTAATTTCTGCATTTCTAAAATGTGTTTATTTGTAGACCATTCAAAGTACAGAAAAAAAATCAAATCAGGGACTGACAGATTCCATGCACTTACTTAAAAATGGCAATAGGTTGGCTACTATTTGCCAAAGGTTACATGTTACTTGCCAATAACTTGAGTATGAAAAAGAGAAAAAAATTTTTTAGTTTTAGTG
>TE_00000078#DNA/DTA
AGGGTTGGGTATCGTTTGGGTTTTTTTCGATACCGGTGCTAAATCGATACTTTTAAAATGATACCGGTGCCAAAACGGTGCCTGAACCGATAATTTTCAGCCACAAAATGATGGTGGATACCTCTCCAAAAATATTTTATTTGACAAAATATTTTTAAAAATCATTTTAATAGAACAATATAATTTTAAAAGTAAACAGTTTAAAGTAAACATCAATTCATATTGTAATACATTTCCTTTGATAATTTTTTGGTTAGCATGAATTTAAGATTTGCATTATGAAATTACATTAGCCTACTATTAACCTGTGGGGGGCAGGCAGGGGCCACATGCATTTAAGAGCACATTTTAACATTTATATCACAAAATACTTAAAACATTATTGAAAGTCATTTGTTTTCATGCATCACTCTGCAGTCTTCATAAACAAGATAGTAAATAACTTAAACTCAAAATAATCTTCCTTGTTCATTTATTTGACAAGTAACATTGTACTGTTGTAGGAGAACACATTTCTAACATTCAAGTACATCAAGGCACATTGTTGCACCTGTAAACTTTAACAGGCCTGCAGTTGAAGTCAAATTATTTTGCCCTCCCATTCATTTAAAATAATGTTTCTTGATGTAAATAAATCCTGTGTTGAAGACGGAAATCAAAAATGAATGAAGGCAGATTTCTCGTGACACCTAAAGCAAGTGAGAGAGGCCTTGCCTTTGAGCCCTCAAATGACATTAAGTTTGACATGTTTCCCCCTTACACGCAACTTTTGTAAAGACAGTTGCTGTGTAAGAATCCTTGCTTGTAAAATACGCTTTAGAATGCTTAGTTTAAGCAAATTGGATGAACATGATCGCTTTCGCTCAACGAAAACCAGGCTGAATGCGCTGTACTGCGCGCGTTGCGTGCGTCTGTTCCCTAGCGACAATAACATTCACCTGATATCGCCTGTCCGCATTCCTCAAAGTTGTGTAGAATTAAATGTTTAGTGATGCTGTGACACAACGTGTGTGTTTTTTCATGCACCCCTTTGATGCAGCTTTCATTTTTGCCGCAGCACCGAAATTAGGCACCGAAATTCATATGCTGATGTAATACGGTTACATACCGGTTACCAAGGTACCGGTGCTATAATGGCACCAGGTTTCGGTACCCAACCCTA
>TE_00000079#DNA/DTA
ACAGAATCAGCGGAGCGGGGAGAGAGAGCGCTCCCCGCTCCGCTGATTCTATCCATACGTTCACACCGAAAGCGGCGAGAGCGTCAAAGTAGCCGGAAGTCATTCATTTTCAATGAGATTTTCGGCGTGAGCATCGAGGAGAGTTGAAATGAAGTCAACTTTATGGTAATGAGCTATGAAGCGGTTCGGCGGCAAGCAATCAGAATGAAGACGTCCATCGCTTGATAGCAGTTCAGAGAATACAGACCTGTAAACTTTGGTTCCGACCACAGTTGTTCCCAAGGGTTTGATTATTGCGGTCGCCGGATTTCCAATTATTAAAAATTTTTTCCTACAGGAACATACATTAAATAAGTTACTGGCGAGTTACTGCTGTTCACTAATGTTATATAAATTTATCTTAAAAAAGCGTGAATCTCACGCGATGTGACAGTACAAAACAGTACTGCTGCTTCAGGATATTTCAGACATAAGGACACATATTGGATAAATAGAGCAAAGCCACACCACACGCAACTTGATCTTCCATTGTTGTATGAATTTGATAAGAAGTGCGCAACATTATCACGCTAGAAACATGTTTTATGCAGGAATGGGACGCTTTCGCCGCTTTCGGTGTGAACGTACGG
>TE_00000080_INT#LTR/unknown
AGCCCTTGAGCAGAGAGACATGGAATGTGGGAGAAATATGGTAATGGTTAGGAAGTGTCAGTCGAAAGGAAACAGGAGAGATTTGTCTTTCTATTTGGAAAGGACCCACGTACCTAGGGCTGAGTTTCTTGCAGGGTAGTTTCAAGCGAAGATCTCGAGTGGATATCTCACCCACTGTCCTGGGGACTTCGTGGGACCAGGACGACGATGACGATCAGCTTGTTCTTTAAATCTTTGGATGGCATGCGCAAGATGGGTGTGAGCTACGTTCCATACCTCCTCACATTTCTTGAACCAGGTGTTGATGGCTGGAAGTTCTGAAGGTTCACCAGACCAAGGAAATAGAGGGGGTTGAAAGCCGAGTACACACTGGAAGGGAGTCAGACCTGTAGATGATTTTCTCAGGGAGTTTGTTCCATTCAGCTTGGTTGGAGTGACAATAGGTGCGAAGGAATCGACCAATCTCCTGATTGAGGCGTTCCGTTTGGCCGTTGGACTGTGGATGATAGCCAGAAGTGAAACTGATGTTGACCTGAAGGTTCTTTAAGAATGCGGACCACAAACGGGAGGTAAATTGGGGACCTCGATCTGAAACGATGTCTTCAGGTAGACCATAGTAGCGGAAGACACATTCACACAGTAGTTCTGCCGTTTCCAAAGCTGTAGGCAGTTTGGGTATGGTGATGAGTCGGCAAGCCTTAGAGAAGCGATCAACAACAGTAAGTATGGTGGTATTTCCTTGGGATTAAGGTAAATCTGTGATGAAATCTATAGCTATATGCGACCAGGGACGACGTGGAACTTCTAGGGGTTGGAGCAGCCTGGCTGGACGGTGACGGGAGTGTTTGGCCATTTGACAGGGAGAACAGTTGTTAATGAAATTGATTACATCTTTATTGATAGATGACCACCAGTAACGGCAATGGATGAGTTGGACGGTTGCTGTGCTGCCTGGATGACCGGAACTGGGGTGGTTGTGAACTTCAGCAATAAGTTTTTCTCAGAGCAACGGGGAAACAAAGATTTTGTTTTCGGGACATGCCTGCGGAGTAGGGTTTTGTTCAGATGCTTGGAGGATTTCAGTCTCAATATCCCACTGAATGGGTGCTAGGATTAAGGGATCCTTCAGGATTGGCTCGACATCCTCAGCCAATGTTTCTTCATCGGAAAGGCGAGATAGAGCGTCAGCCTTGACATTTTTTGAACCGGGAATGTAGGTAACTTTGAAGTCGAAGCGAGTAAAGAATAGAGCCCACCTTGTCTGTCTTGGGTTTAATCTCTTGCAGGACCGGATATATTTGAGGTTTTTGTGGTCGGTAATGACGGTGAATGGGTGTTTAGCGCCCTCAAGCCAATGTCTCCACTCCTCCAATGCTGCTTTCATGGCTAAGAGTTTGCGGTTGCCAACGTCATAATTTCTCTCAGCTGGGATGAGTTTGCGAGAGTAAAAGGCACAGGGGTGGAGTTTGCTCGTAGTTTGGGACCTCTGGGATAGAATGGCTCCAATGCCCGTGTTGGAGGCATCGATCTCGACCACAAATGGCTGATTAGGATCAGGATGACACAGGATGGGCGCGGTTGAGAAACAGGACTTGAGTTGGTCGAATGATCGACTGGCTTCTAGACTCCACTTCAGACGAGCGTTATTGGCTTTTACCATGGCTGTAAGGGAAGCGGCTACTGTACTGAAGTTTCTGATAAACCTTCTGTAGAAGTTGGCAAACCCAGGAAACGTTGTAGTTGTCGGATGGTCTCGGGTTTCGGCCATTGCGTGCAGTGCTGGACTGAGGCAAAAAAAAAAAAAAAAAAAAAAAAAAAAAAAAAAAAAAAGAAATAAATAAATAAATACAAACTTTAATCTCAATTTAATTTCTGTATACTGTCCATAAAGATATTTGTTAAATTCTAAAAAATACACTATTATTCACGACTGCGTGACAGAGTCGACCTTTTGCTGATCCATAGCAACTCCCTCGGGACTGATGATGTAACCCAGAAATGAGATGTATGTCTGATGGAACTCACATTTAGAGACTTTGGCATACAGCCGGTTCTGAATCAGGCGTTTTAGGACGGCTCTGACATGCTGGATATGTTCAGGTAGGGAATTGGAGTATATAAGAATGTCGTCGATGTACACGATGACCCACTGATTGAGCATATCTCTAAATATCTCATTTATGAAAGCCTGGAACACGGAGGGACTGTTTGCTAGGCCGAAGGGCATAACCAGGTATTCATAGTGGCCATTTACTGTAGAGAACCCGGTTTTCCATTCGTCCCCCTGTCAGATACGAATGAGATTGTAAGCACTGCGGAGATCCAATTTAGTAAAGTATTGTGCTGAGCGTAGTTGTTCAGGGGCTGCTGGGACTAATGGTAAGGGATAGCGGTACTTGACAGTAATTTCATTCAGTCCTCTGTAGTCAATGCAGGGGCGTAGACTACCTTCCTTCTTCTTAACAAAGAAAAAACCAGCTGAAGCGGGTGAAGTGGATGGTCGTATAAAGCCTTTCTCCAGCTCCTCCGAGATGTAAGTATTCATGGCTTCAGTTTCAGGTTGAGAGAGGGGAAATATCCGACCATGAGGGGGCGTTGTACCTGGTAGTAGCTCAATGGCACAATCATACTCACGATGAGGCAGGAGCTTAGTGGCTTTCTGCTTGTTAAAGGCTTCAATGAGATCTTGATAAACTTCAGGGATTTTATGTAATTCAGGGTCTTCAGTACTGGAAATGGTGTTAATCTGGACAGGGAGGACAGACTGCAGGCAATGGTTAAAGCAATTATTGCTCCATCTTATGATCTCACCAGTTTTCCAGGAAATTTGGGGGTCATGAAGTTGTAACCAGGGTAACCCGAGGATAATGGTGTGACGAGGAGAATCAATTGCTAAGAAGGAGAGTTCTTCTTCATGGAGAGAGCCTGTTTGAAGAGATATTGTAAGAGTTTGGAATTTTATGTGTCCTTCTCCCAGGGGGCGCCCGTCTATAGCAGTGATGGCTAGGGATGAATTACAGGAGGTTAGAGGAATAGAGTGGGTTGTGGCAAATGTGTGATCTATAAAGTTGCCAGCGGCTCCTGAATCAACCCTGGCGAGAGTCAAGATCTCAATTTCATCACATCTTAAATAAACGGGTACACTCAGAATGTCGTTGGTAGTCGTGAACACGGTGGTAGCACTCACCGGAAGGGTCTTGGGCGGAGGTTTGTTGGGACACAGGATTTTCGTATGACCCGAAAGACCGCAATACAGGCACAGGTGGTTTCTCCGTCTTCGTTCACGTTCCTCGGAGGTTAGTCGGGCTCTGCCCAGTTGCATTGGTTCAGCGGGACTCTCAGGGGATACTGGACAGGGAGTGACAGAACACAGGGGATTACGGGTGCGAAGCAAATTGTCTAACCTGATTGAAAGTTCAATGAGCTGGTCCAACGATTTCCCATTATCGCGACATGCCATCTCTTTTTGCAGTTCAGGGTTTGGAGCTTTCCTGTAGAGGGTCTTAAAGAGCATATTGTAGGTTAAAAAAACTGTTTAAAAAAAAGGTAGAATCGTTTGTGAAAATACTCTATAATACCATAAAATACCATATTGAAATGTTTTATGAAGTGCAAGGGCACAAATTTGAAAGAAAATGTGTGTTTTCCCACTTCCGCTTTTTTTTCTAACCACCCCGGTGACGTCAGTGCAGGGACTTATTTGACAGACGTGCGCTGTTTACAGTGGGGCAGAGGAGCTAATAGTAGAACTGGTTGTTAGTTTTGGTGTAATTTATCATCATCGTGGTATATTATTGCGTTTATGGAAACTGCACAAACTCCAGCCTGTCAACAGATCAAGTCCACAAGTTTCCTCTTGCTATTTTGGTTCGTGAAATGGGATGAATCCGATAAGAGTGATAGCTGATGCGAACGGCGAGAAACACTCCTGGATCAGTCGAAGATTCAGCTCGATGAGCTGCACATGGTAAGACAACTCGTTTTTCGTTTATGTTTGTCAACTTTCAAGTCCGTAAGCATTATTCTTTGAGTAATTAGAAGCAACGTGATGTGTTTACTTTGGAGTAGCCGATAGCACAGCTGCTAGCTTGTATTGTTAAGCATATTAAATATACTTTTTTAAAGCGTGTAAAAATGTTCACATATGATAAGACGGCTAGTAGCATCAGTTTGCTAATATAATAAATGTCTTGTATAGTTACAGCGTTGTGACTTTGTTTGCTTTTTTGGTGTGTTTATTAGACTTTGGGAGACAGATGATGACCCAGAGCTGAAGGCTTTCTCTCCACTGGCCTCTCGGTCAACTGTGCTTCACTTTGGCTCACAGAGTAACCTCAACTAAGGTAAAGTGGATTTTATATTCGTACATTTGATTAGTGACAGCTTGTGTGACACACTCTCAGTATTGTTTACCATAGTACTTTTATTATAATGACTGAAATCACACGTAAATATGACTTAAAAACAACATTAGCACTATTAAACTGACAGTGAACAATGTTGTACTTTGATAGTCATTGGCTGCTAACATGATATTAGGGATTAGCAAATAATACTCTTCTGAAATTATATTATTAGGGAGAAAGTCAGAATGTGTGAATATAAAACCAATTTTACCTCAGACATTCACCTCGTTCATCGGGTAAAATATTATGACCCCTATCGTGAATTATTTGTGCATGGTATTATTTGATAACAAAAACTAGAAGGGCAAAGAATTACTACAATATTTCTTTATAATGCAGGCAGGTAAACACACTATCTTTGACTTCCTTTTTTTTTTTTTTAAATACTGGAAACGTGTAACCATTGACTTCCATATCTTCAATAAGGTTTGAAACCACTTGAGGGAGAGTAAAAAAAATTCCGTCCTGTCAATGAGGAAATGCACTTTTTATTCACATATGAGGAATATTCATCTTGTAGAAGAAAAACAAATAACATTCAAAAAATTGAAGTTTGTTCTTACATGCTCAACTTATAATGGGTACAGTCTACTGTATATGTGAGATGGTTTGCAGTTCACTATCCAGGGGTCTGCAAATGTGGTTGGGTTTTCTGTATTGTGTTATATTAAAAATCATATGGTGAATTTTAAAATATACATTATTAATAAACATGATTTAAACTTTTGCATTATTTCCCCAGAATATATGCATCAGCCCTCACTTCGTGTCTGACGGTGGACTACTGGAGTTAATCACAGGCTCGACGAGAATGCAGAAGTGGCCACTACATTTGCTCTCCTTTCTAGATCCTTCCAGCGGGTTTACAAGGATGAGGCTGTCGGCATCTTTTTACACAGCATTCACAATTTAACACACATTAAAGACATGATGGTGTGGCACCCACATAAACGTTGGCCAACTTACTGAAAAATAATTTTAGGTTTACTTTTAAATGGTCAGATGATATATTTTCCTTTCAGTATACACACACTCACACAGATACTTATGCATATATAAAGAGTAAAAATGCTGGGTATTAACACTGCTTATGATTTTATGCTATATAAATAAAACTTGAACTTGAGTTGCATTAGAGTTTGAACTTGAATTAGGGTTGAAGTTTATTTAATCATAAATGCAGATCAGATCTGTTGATCAAATCTTTGTAAATATTTTATACTATAACAACTGTACTTGTCTTTTTATGGATTGTAGCCTAAATGGGATCTGATACAGATAATCTTATACACAATGAAAAAAAAGACATATTTAAAAACTTATTTTAATTGTTTTAATATTTGATGTTGTTTTATTTTAATACAAAAGCTCTGAAAACCTTTTGTAAAATAAAAAAAGATTTTCCAGTACCTTGTTTACATGTTTCTGCATTATTCCAGACGTTCTGTGTTATTTGTGTTTTGTATTTACTTATCTACTATTAAAAATAGTGTCAATGTGGCTTAACTGTGTTAAATGCTCATTAGTTTCTTTTACTGGTGAGTATTAATACTTATAGATGATCAATACTAGCTTTGCTGATGCCAGATAAGATTTTGTTATCTTACATATCTCTCTGTAAGACAACACTGGCCTCACCATAAACCTGCTCTGTTCTCCCTCACAAAAGAGTTAAATTACACTTCTCAGACTGCTGTTCTGTCTGCTGGTCTGTCCACAGGCTTATAATTGTATGGCTGTGGTCTGTCATTTGTGTGAGTCTCTCAGAATATCTTATCTCGGCATCCAAACGCGCACCACGATCAGTTGTCTTCATAGTGTTTGTATGCGCGAACTCCCTGGTCCTACGTCACTTCCGGTCTGGCGATTCAAACGCGGAAGTAAATTTCCGTGACTTAAAACGACTCCAAATGGCTTAATAATAAACTTTAACGTTTATTTTAAAGAAAATCTAATTCTTACTTTACTCTTACACACATTGTCTCACTGGGGTGTCTAACCTACAATATGCTCTTTAAGAGGATCATCAGCCCAGCCAGTTTGCGCTGCCAGTGTGCGGAAATGTAGAGCGAATTCGGCAGCTCCTCACCAGCATTACGACCACCTTCAGGATGATCGAACACAGTGCAAAAACGTTTGAGAAAGTCATTAAATGAGGGAAATATCGGGGTGCTGTCTGGCCAAACTGCAGTAGCCCAGTCTAATGCTTTTCCCGTGAGCAGGGAACACACAAAAGCAATTTTACTGCTCTCATCCTTTAACAGATGGGGCTGTTGGGCGATTAACAGTTTGCACTGAAGTAAAAAGCCCTTGCACTTAGCTGGGTTACCTGAGAATTTATCAGGGAATGCCAAACGAACCCCGGAAACAGTCTGGGTCTGTGTAACAAAGGGTTGACTTGGAGAGTAATTGGCTGTGAGTTGCGCTGTGAAAGCAGCTTGCAGGTTTTGCAATGATTTCAACAATTTATCTGTAAGTTGAGTTAAATGAGACAACTGTTGCTGATGTGTGGTTAATACCTGAGCTTGAGCTGTGACTTCGTGGGACAAGACCTGCATGGCTGCGGGATCCATGTTGGGCGAAGTCTTC
>TE_00000081_INT#LTR/Gypsy
TAGTGGTGGAGAATAATTCGGGCAAGCAGATCTAACTTTTAAAGCACAAAACCCAGAAATCACGTTGTTAATCTTTTCTATTTTTGTCCGGAAAGAATAGATTAGAAAGAACAGAAGTTTTGTTACTGCACAATTTTATTGTGGTACCATTTGTTTTATTGCTTGATTACATTTAGTGTTGTTAAGAAAGTAAAATGTCATTTAAATTGTCCGGGGAGACAAACTGTAAGCCGCTCTAAAGCGCATGTAGAGAAAGAGAAAGCGTATTCCTTTGTGCTTATTTCATAACGTTATATAAGGTCTTCACAGTATGATTTCGTACGCCGCGATTCCCGGATGGAAACTCAACTGTGTTTTCTCCTGGTAACCGATTTAGCATAGCTAACTAAATTCTTGTTGCCCTGTAATTTGCTAAGACCTAGTGAATTATTTAAATGCGGAGCTCAGAGAAAGCTGCCTGACGCAGTTTATAGGAGAAGTTTTGAAATTGATCAATTGAAATTGTGGTTTGAATCCACGGATGTGTTTGCAGTCTAAACAGACTTAACACAGAGTGCTGAGATCCCCCATATCTCTGTCACGATTTGTATTAATCTCAGAAATCCTGTTGATTAATTTATCTCACTTTCATAAGTTGAGAATCGTTCAGTACTGTTAAGATATAAAATCTAACTAGTGCTTTTTGTTTGAACAGTGTGAGATGCGCCGCCATCTCAAGTGATACTGTGAAATTTGCTATTATTCCACTTTGTGGTCGTTGCCATAGCAGCAACCTTGGTCCGGAAGTACAGAGAGACTTGCCTGAATTACATTCAAGCGCGCATGTGCAGTCCGCCAGCGCCAGCTTGAATTGTAAACAAAGAGCATAGCGTGAAGCTAAGCTAAACTAACGCTAACGCGTTTGCATTGAAGTCTATGCATTTCCAGTAGCAGCGAAGGCTAATAGATAGCACGTAGCATATAGTGGTCTTCAATGCATTGTATGGCTGATGTTTGAAATAACTCTTGCATCTCAGTTGTTTCTCTTTACTCACCTTGGAAAAGTTGACAAATGCAAAGTTAATAAAAGTGTGCACGACCTAACTGCTGAGTTTAATCACTATTATTTTATTTAATTTTTGTTTTTCCTGCTGTACCTGGCCTGTTGAATTTAATCAGTTTGAACTCACATAAGCTGTTGGTTTTATTAGTGATGAATTATAGTTTTGTTTTCATGACTATAAATTAACGCTCTCTGACTTATTCAATTATAAATACTTTTTCCATTCATCAACATCTAGGAACACCCATTTCCTATAATTGTTGATTTATACGGATAAGACTCACTGATTAAATAAATTATAATTGTTTAAATTAATGATAAACTGCATTAAATGTTACTCTAACCAACTTCAGTGTTTTGAAATTTTAATTTCATTAATGGTTCATTTATGCATGGCTCTATCATTTTAGCAATAATTAATAATTTAATTTAGTCATAAGTGTTCTTATCAATCTTAATGATAATTTATAAAAGTTATTACTTCTTTACAGGTTTAAAGTTAAGTTCAATTCAAATTTGAATTTAGTCTTTTCATCTAGTGGAGCCCTCCAATTAGCCAACTTCAAAAGGAAAATTTAGATTTTTCTACTACGTAGGCTAAGCAGTTACTATATAACACAATAAAACCAACACTTCTTGTAGTGTCAACTCGACAGCGCCACCGCTTTGACATCCTTAAATACACCTAATGCTAAGAGAAAACGAACTCCTTTGTTCTCTCTTTCTACTAGTTATCTTCTTTTAACTAGACTAATGATGCTGGTTTAAGGATTGTGCTTGTGAGAGTCAAAAAGCAGAGAATTTTAGAAACATTTAATAGATGTTTGGGACACTTGAACACTTTTAATTGTTAAAATTTTCTGATCTCACCCCTCCTTTCTCACTCATCAGGTCACCAAGAAGATAGGCGTCGTTAGATCCAATTCTAAACACGCATCCAGAAACAATTTATTTGGTGTACGGAGTCAATCCTATTCAGAAGCCAATACTGTTATTGTTGTCCTACTTTCTGTCACTTCAGAAGAAAGTTAATAGCAACTTCAGTCCTGGTATTTAGAAATCTTATTTTTATATTTAACAAAAGCTAAAGGAACCCTCTCTCTAGGATAGTGGAAACTACAGATTTTCACCCTACTCCTTAGTCTCCTTATCACTTTTGTTTTTCTTTGTTCTCTCACTGTGTCTGTGCTACTGACTCTTTCCACAGAGACTACCAGTTAGACACGCGTACCCACCAGAGGGCCACAGTTCCAGAGAACCACACTTAACTCAACATTAGAACACACTTAACATTGCACATTAACAATTCCCCTTTTCTGTTTGCATTGTTCTACCTTTTCTTCCTCTCTATCTCTCTTCAAGGTCTGTGTCAGTTAAAATCCTAAGTCCTCCCCCCGCCGCAAAACATGGCTCACTCCAAAGATCCTGTTGGCCACTGGAAGGACCTGGAAACGTGGCTGAGCGTTGTAACAGGAAGTCTCCTCCCTAAAGCTGCTGAAACACTGCAGCCCCTGATGCAAAACCAATTGGATGAGAACATAGACAGCATCATGAAGCAAGACCCAAGTCAAAGCTTCAACCACAAGGAGCTGGCCAAAATCACTGGTACTTTGAGTCACACACTCATAGCCACCCTCAAGTTGAGTGACAGACACGCCTCCCAACTCCAACACAAGCTGACACGCCTGCAAGCCCGCATCGAGCAGCTAGAGCTAGAGGCTCAGGAACGTCTGGAACAACCAAATGAGGTGGATGAAGGTACCACAGAGGAGATCAACAAACTACAAGAAGCCATAACAGCCATCACAGAACAAAGAGAACAAGCCAGAGCAGACCACGCTGACGACGCTAACAAGCTAGATTACGCTGAACAGCTACTGAAGGAAGCGAAGGTGGACTTAAGAGACAAGAAGGCCAGAATCAAAGCCCTTGAAACTCACCTGAGCGAAGCAAGACATGAGATCGACAGACTAATGCAGGAAGTGGATGACATCAAAGAGGAGTCCGCCAGTGAACTCAGGCATGCCTATGCACTGCGCTATGAACCTCCAAAGACAAGATGTGCACCAGCCTCGCCCCAGCCAAGCAGGACAGGATCCCCTGTCCCTGAGCTCTCACCTATTAAAAGAAGTGAGAAACCGTGTCAAAGATCTTCTCCGACACCTTCTGAAGAGTCTTACCTTATCCCACAGTGACGAGAGCCCGTGATAGCCAGTCACAGATCGTCATACAGTCTGGACCTTAAAGACCTTGACAAGCTGGCCAGAAACATTGGCAAGTTTACTCCAAGTGTGTCAGGTGGTTTGGAGGTCCATGCTTATTTGCAAGACATTGATTTCTACCTGGAAATGAGACCCAATGTCTCTGACAAAGAAAGACTATATTTGCTTCGAGCCACATCCAGCCCTGAGGTGCGCAGCTTCCTGGACCGACAGCCGGCTCGGGTAAAGAACGATTACCGTTTGCTCCAAGAAGCCCTCATCAGAGAGTTTGCAAACCCTGAATCAGATCAAGGACTGTTAAGTGCTCTGGAGACAAAACAAGCTCGCAATGAGTCCCCACATGCTTACTACAACTGACTCAGGCAAGCCTTTTTCGGAACTCGCAACGAACCGAATATGGAAGAAGACCTGAACTTTAAGATTCTCTTCCTGAGAAACCTCCATCCTGCAGTAAGCCAACATCTCGGAGTACTCGCATGCCCACGAACAATGAGCATCCAGCAATTGCGAGATTTGACACAGAAAGCCCACGACAAACAAAAGATGGTGTTAGAGAAAAACACTAAAACTGCCACAGTTTTTGACTTTAACACCCATCCAGAACTGGCACTAGAGGGTGCCCAACGCTCAAACAGCGTGAGACCACCATCCCCAGCGTGGAATGCGTCTTCGTCCAATAGACAACGGAACTCCTACGATGACACAAGACCTAAACAAAGGAACAGTCACTGGCATGGACCTCATGGACAACGACGCTCACCTGAACACCACCGGGAAAGAAACCAATGGGGGTCAAACAAAAGCTGGTCACCATCTAAGGGAAGACATCAAAACCCTGGATCATCAAGTCCAAGGAGTCAACGAAGGTACTCCAAAAACTTCCACCCTGACAACGCTCAGACTCAATCCCAGCAAGAGGAAAATGCCCCACCGGGATTTAACCCTCAAGAACTGGTAAAATTGATGATGAAAGAGTTTCTCAAATGCATAGAAGAGGACAGGAAACGGGAAAAGGAAAAAGCAGATTCAGCCTGACTAGTTGCCGAGCGGAGAAGCAACAACCACCTGAACCAACAAACACTTGCAGGTGAAAGCCCTCAGGCTCCCAAAAGTGCCGTTCGGGTCGTCTGCCACTCCTCCGACAAACCTCAGTTCAGTCCTGAAACCCTTCCTGACCCATGCCAAACTCCGCTACCTCCGTTACTGGATGAAAATTTGACTGCTCCATCATTGAACAACAAATGGGGGAGGACCACAACTTGACACAGATCAACTGTTCTACCCTCTTCACACTAACATAACCTTTGACATTCTAGGGAAACACCTAGTTAAACACAACACTAATACTTTCTCCTCTCCAGCACTGCTAGAACAACTTCTAGTAGAGAGGATCCACTCCACATTTGCAACACTGTTTTGCTGGTTTTTAACCTACCTTGTTTTGTTGCATCACTGTGCCTCTTCATTTCCTTTCTCTCTCTCTCCCTAACTAATTTGCAGTTCCAGTCCCCTCTACAGGGAACTCCTGCAAATTCATGCACAGGGCCTAAAAGTAGAATTGACTCCTTCTCCCAAATTAGTGTCAATTGCTGCAGAATTATTGCTTATTTAAGTTGAAGCTAGCGCCACTCCATACTCGCAATAAAGTAAACTAGCTAAATAACTAAATTTGAATTATTTCAGGCAATGTTACACTACACCTTGTGTTCTTAACCCGAACAATTTAAGCTAAAACCTACACCAGAACTCAGTCTATGGAATGGAAATGTGGTTTGTGTCTTGTGTTTCTGTTCTCTCTCTACCTATGCCTCTTGTTCCAGTGTCTGCCGATGTTCATGCCAGGAACATCACCATCCAAATGGGGGAAA
>TE_00000082#DNA/DTA
AGGGATGCACCGATATGGAATTTTTGGCTGATACCGATAAACGATAATTCTTCAGACTTGGAGGACGATAGCCGATATGTATAGGCAGATAATTATAAATATTTTTAAATTGTTATAATATTATACAGCAAACTTCATAACAGATTAAACTGCTCTTATGAACTGAATAGTCTATACTCAAAGCAAAAAAGCTATAACTTCAAAATTGCAAGGTGATTATAGACCTATATTATTCACGGTTTCACATAAATCAGCATGCAAAAAATTATTTCCCTTTCTTCATAGCAACATGCAAGTTGATTGTTGCATAAAAATAAAAGTTTAAATAACAAAATGGTATTTAATTAACAAGCAAGTTAAATATATTTAAGTAAGATGAAAATGAAAGAGCTAAGGACTGACTCTAGCTCAAATGGTCTTGAATAAAACGTGTTACAGTGATGTACACGTTCAAATGTCATGTCCGAAAAAGCCTTTTTAGAGGTGTTTTGACAGTTTAGAGCCACCGTACAAGCAAACAGCTAAATACAGATACAGTTTAGAAAATGCAGCACAGATTCATCCTATTTGGCGTTTTGACCTGTCACATGTAGGTGCTGCTTGTCAATTAGACAACGCTTCTGCGCTCGTTCTTGCCGTCAATCGCAGGAAAATGACAGATGAAAATTTTATGATAAACCGCTGAGAGTTTTACTCAAATGTAGAGACAGAGTTGCCATCAGAGTCAGATTTTGATACAAAACCTGCATTGAGCTGACTTTGTGACAAACAGCAGAATATAAAGACAGAATGAGCAGCTAGTTAAGAGCCCCTTTGACTGGATTCACATCTCACTTCTCCCTTGTGCTACAGTGTGTGTGTATACACGGTGACAGCTCTCACGCGAGCTCGTTATAATCAATATGAATATTCCGATCAAACTGAATACAATCTTACATCAACAACACATGACCAGCAACGCGTTGATAATAACAAATAATCAGATTACAAACAACTGTTATGTTTACACGTTTCATTTTCTGTGATGTTCCCTCTTTGGTGACTTATTTGTTGTACCACACGGAAAGTAATAAATATTTTGGACCAAGTTACATGTGTCCTCTTTCATTCACCAGCTGGAACTAAAAGACTTCACCCCGAAACTAATATTATTCGGCCCTGGAGTAATAAGTAAATTAGTCTCCCTGCTATATCTAACACAACAAAGATACAGAGCAGGAAATGTTTACACATGTAATATTTTTCCTGAGGCGATTTAAAGCAAAATACACAATGACACTCAACCAAACACATCTACAATGATGAGGAACATGGTTACTTACTGAGCTATTAACGCACAGCAGTGCCATGTCAAGAAATGGCAGACTTTGAAGGAAAAAACAGAGTGAGATGATCTCCATTGGAGTGCACTGGGCAAGTCTGACCATGTTCTGCCCACGCGAGTGTTACCGGCCTCAGATCTAGGGGATATCTGCGCCATCAGCCAATGATACACAGCCGTTGTGCACTGTGGATCAGCGTATAAACTGTGCAAAAACACGAGGAGACAAAGAAGTTTTCCACCGCAGCAGTCAGTTTATTACTGAGATATTCAACACACACTTATATATAAAACATTTCAAAACTCAAAAACTTTCAAAGTGTTTGTCTGGTGTACTATTATGCAAATAATCAGTATATTAAGACACTTTCTGAATATGTAAAATACACATTTGAGCAAAATATAATGTATACTTAATTATATATATTTATTTATATAAAGCTCATGTGGAGTGCCATCAATATTCATTTCAAGTCTTGCATAGATTTTATAATAGCAATTGTATATAGTTAGACAGTAACAAAACAGTAAAACAAGTATCAACACGAATCACAATATCAGTATTCACTAAAAGTCTTAAAACCTGACTTTATAAGAAAGTATTTTAGTTTACATTAGGATATAATCATTTTATCTTATACCATTTATTTGTACACATGAACACATCAAATCAAAATGGTGATTTATAGCAAAATGGCAATATAGCAAACTAATCAATGTATTTTTAAAACACTCATAAACAATTAATACAGCCTCTAACAGGAATATAATATTTCAACCTGATAAAACATTCTCCTAATCCTTTTCAACATAAATCAGGCATTAAACAGTGAAACACACTATTCAGCTATTTCTCCTAACCTTTTGTCCATTAAAACACTATAGTTTACACACACACACTCCAAAACACACTCTAACTGTCTGCACTACACATAAAGATTTATATATGTCCAATAAAATAAACATCTTTATGAAGAATATTAATACCTGTGCAAAAACACGAGGAGACAAAGAAGTTACGTCTTTCCACCGCAGCAGTCAGTTTATTACTCGCTCTCACTCAGCTTACTGAGCCCGCGATCAGGAAGGAAGTGAATCTCTCGTGTCTTTCGCATGCGTTTGATGCGCCATCTATTGGCGTGGCTGTGTAATGCCGCAGAAAAGAATCAGTTGCTACAGCTTATTGCGAATTCTTACTGTCAAAATAAAAAATTAAAGGGGGGGGGAAGAAACAAATACACATATCTGTTGTGGGCCAACTAACAAAACATTATATAAACCCATTACACGAGCACGGCAGGTAGGTCTGTACAATTACGTAATTTATCGGCTTAAATATATCAGCCTAATTAAGACATCGGATCGATAACGATAATCTTAAAAATAGCATTTATCGACCGATAAAGATATGGTCGCCGATATATTGTGCATCCCTA
>TE_00000083_INT#LTR/Gypsy
GAATGGACTGATCAAACATGGATCCAGCGAGTATCCCCGGCCTGGCTGAGTTTGTTTCGCAGGCCACCACACGCATGGACAGGCAAGATGAGCAGATGAACAACACCAGTCGCGCTATCCAAGCGTTGGTAAATAAGGTGTCTGAACTCACCACACAGCTGCAAAGTCTTCATACTGCTGGGGTCCAGCAGCCTGTTGCAGCTAACATTAGTCCACCGGTAGTGTTCGTGTCTGATCAAGCTGCTCGAACTACCAAACCTCGCCTCCCACCTCCAGCCTTCTACTCCGGAGAACCGGAGTTGTGTTTTGCCTTTTTGGCGGAATGCTCGCTGTACTTCTCCATGCAGCCTTCCTCGTTTACCACGGAGGAATCGAAAGTAGCGTTTGCCATCACGCTTCTCACTGGAAGAGCGGCGCTTTGGGGAACAGCTGTGTGGGAGAAGAAACTCCCATGTTGTTCTACATTTAAAGCCTTTTCGGAGGCTTTGGATTCTCGTGGATTCTCGTCTTCGGCTCCGTGAGAGACACACACGACACACACACGCCTTGGAGAACTCCCCTCTTCCGGCTGCCACTGTTTTTCCGGGTCCAGTGGACACGCCCCTCTCAGAACCTGAACCCATGCAGATGGGCCGCTCTAGGCTGTCGCTGGAGGAGAATCGCAGACGCCGCAGCGAGGGACTGTGTATGTACTGCGCTGGTGCAAATCACATCGCGGCTCATTGTCCCGTAAAAGCCAGAGCCCATCAGTAGGTAAGAGTTTACTGACGGGTGGGGTATCTTTGGACAAATCCTCTCTTGCAGCCACACTTTTGAAGGTTAAGTTAAAGTGGTCATCTGGGAATTTTATGACTAAAGCACTTATTGACTCTGGTGCGGAGGGAAATTTTATTGACTCTGATTTAGCATGCTCTCAATGGGTTCTCTCTTCCTTCCATTACTCATTCCACTGGTCCTATAAGATTGATCACATCTGGTAACCACACTGAAATTATTCATTTTTTTAACAGAAGTATGTATCTTGGAAGTCTCCAGTGGTCCTTGGGTATCCATGGCTGGTAATGCACAATCCACATATTAATTGGAGGCAGGAATCAATAATTTCTTGGAGTGAGAGCTGTCATGCTATGTGTCTGTTGTCTGCCTGTTCTTCTGTGTCTCGTTCTGTTTTTCAGGGAAAACACATGGATCTGTCAAACGTGCCCAGTGAGTACCTCGACCTGAAGAGAGTGTTCAGTAAGTCTCGAGCTGCTTCTCTGCCTCCACATCGTCCCTATGACTGTGCTATAGAGTTATTGCCAGGTACGTCTCCGCCTAAAGGCAAACTTTATTCGCTCTCCCCTCCAGAGAGGGAGGCCATGGAGAAATATATTTCTGATTCTCTAGCAGCTAAGATCATCCGTCCTTCTTCATCACCAGCAGGGGCGGGGGGTTTTTTGTGAAAAAGAAAGATGGCTCCCTCCGTCCTTGTATAGACTATCGAGGGCTGAACGCTATCACGGTGAAGAATACTTGTCTTCTGCCTTCGAACGTCTGCAGGGGGCGTCCTTTTTCACAAAATTAGATCTCTGCAATGCTTACCATTTGGTCTGTATTCGAGAGGGCGTTAAATGGAAGACTGCCTTTAATACCCCCAGGGGGCACTTTGAGTATTGCGTTCTTCCTTTCGGTCAGTCCAATGCCCCTGCAGTCTTCCAAGCATTCGTTAATGATGTGTTGAGAGATATGCTAGATCAGTTAATTTATGTTTACCTGGATGACATACTGATATTTTCTCATTCTATCCAGGAACATATTCAACATGTCAGGCGAGTGCTTCAGAGGCTGCTAGAGAATGGGCTTTATGTCAAGGCGGAGAAATGCGTATTTCATGCACAGTCTGTTCCATTTCTGGGACATATCGTGGCGGTCGAGGGAATGTGCATGGATCCAGAGAAAGTTCAGGCTGTGGTAAATTGGCCAACCCCAGACTCCCGCAAGGCCCTGCAGAGGTTTCTTGGTTTTGCCAATTTTTACCGGCGTTTCATTCGCAACTTAAGCCAGCTCGCCGCGCCTCTGACTGCCTTAACCTCCATCAAGACTCCGTTCAGGTGGTCCAATGCAGCACAAGTTGCATTCGACCGACTGAAAAGCTGCTTTGTTTCAGCCCCCATTCTCATTGCCCCTGATCCATCACGGCAGTTCGTGGTGGAGGTTGATGCATCAGAGATGGGGGTCGGTGCTATCCTGTCCAAGTGCTCTTCCTCGGACAACAAGATGCATCCCTGCGCGTATTTTTCTCATCGTCTCAACAATGCAGAACTAAATTATGATATTGGTAATCGAGAGCTGCTGGCTGTCAAGCTTGCGTTGGAAGAGTGGCATCATTGGCTAAAGGGTTCAGGGGTTCCCTTTATCGTTTGGACCGATCATAAAAATCTGGAGTACATTCAATCCGCCAAAAGATTGAACTCTAGGCAGGCACGGTGGGCTTTATTTTTCGGACATTTCGATTTTTCCATCTCGTTCCGACCAGGTTCCAAGAATGTTAAACCTGAGGCACTTTCTCGAATTTTTTATCACTCCGAGCATGCATCATCTCCTGAAGCCATCGTGCCACGAAGACTTTTTATCTCTGCTGTCACCTGGGAGATTGAGTCAAGGGTCCGCATGGCCTTAGAAGGGGTAACGCCTGGATGCCCACCGGGTCGTTTATTTGTGCCAAAGGATTTACGGTCTGACGTCATACATTGGGGTCACTCTTCCAAGTTGGCCTGTCATCCTGGGGTGAGTCGTACCTTGTCTCTAGTCAAACAACGATTCTGGTGGCCACTTATGGCTCGTGACATAAGGGAATTTGTGTTGGCTTGCTCAGTTTTTGCTGTTTCTAAGACTTCCAATCGCCCTCCCGCTGGACTTCTTCAGCCGCTGTCAGTGCCATCGAGACCCTGGTCCCATATTGCGATAGATTTCGTTACGGGTCCCCCCCCCCCCCCCCCAATGGGAAAACGGTGATTTTGACCGTAGTGGACCGGTTTTCGAAAGCCACTCACTTTATCCCTCTGCCCAAATTATCATCAGCCAGAGAGACAGCGGCTGCTGTCATTGACCATGTCTTTCGTATTCATGGCCTCCCGACAGATGTGGTTTCTGACAGGGGGCCTCAGTTCATCTCTAAATTTTGGAGAGAGTTTTGTCATTTAATGGGGGCGACTGTTAGTCTTTCTTCTGGTTTCCACCTTCAGAGTAATGGTCAAACAGAGCGAGCCAACCAAGATCTTGAACGTATGTTACAATGTTTAGTCTCTAAGTAGCTCTCATGGGTTGAGTACGCACATAACTCATTACCAGTGTCTGCCACGGGCCTCTCTCCATTTGAGTCTAGTCTAGGGTACCAGCCACCTGCATTTCCCAGTCTGGAATCTGCAGTCGCGGTTCCCTCCGCCCACGCCTTTGTCCAGAGGTGTCGACGTACTTGGAACAGGGCCAGACAGACCCTCTTTCAAGTCATCGCCACCGGTCTAAGCCTCCCGTTTATGTTGTTGGTCAAAAAGTGTGGCTTTAATCTAGAAATATTCCTCTCCGCACCGTGTGTAATAAACTTGCACCTAAATTCATTGGCCCGTTTTCTGTCACTAAAATCATTAGTCCAGAGGCAGTCCGCCTCAAACTTCCTCCAGCATACAGGAGAATTCATCCCGTTTTTCATGTCTCTAAATTGAAGCCCGTTTTTCATACGGCCATTAATCCGCCTACTCTGATTTCCCCCCCGCCGCGTCTCGTAGAGGGGGAGACTGTTTATTCGGTTAAGTGCATTCTTGACTCGAGACCGAGGGGACGAGGATTCCAGTACTTGGTGGACTGAGAGGGTTACGGTCCAGAGGAGAGGATTTGTGTTCCTGCAAGGGACATATTGGATCATTTTCTCATCGATGATTACAATCGCCAGGTAAGCTCTTCTGGGAGCGCTAAGAGGCGCTCTTAGGAGAGAGGGTAC
>TE_00000083_LTR#LTR/Gypsy
TGTGTCACAGTTTATGGATCTGTGTGTTCCTCCTGTATGTTATGTATCTTGCCTTGTGTGTTGTCATGTGTGAGGGTGTGTGTTTGTTTACCTTTTGTGTTGACAGCGTGCTTTAGAATCAGCTGATGTCATCAGCTGACTTAATCATCTTCCAGCTGGTCCTTATTTGCCTGGCTATATATTTCCTCATGTAGTATGTTCTGGTTATCAGTCCGTTGTTTGTCTTGTTTCTGTCTGTTGTTTTCCAGAATCCTTCGTTGTTCATTGATGTCTTCATTGTGACCCGTGGCTCTCTTGTTTTGAACTTTCTTGTCTCCAGTTCACTCCAGTGATATCCTTTGTTACATTTTTCAGTTTTATTAAACACTTGCAATTGGATCCTTTTCGTCTAGTGTCGTGACA
>TE_00000084#DNA/DTA
ATTATGGATGTGTAGTAAATTTTCACAAATCTCAGACAAGTTCTAAAACTGTCATTAAAACATCTGTGAACAAGAAAAGGAAAATGGTCAAATTAAATTGTTAAAATAAAAATCTAGCGACAGTCACCAAGTTACTAAGCTGGCAACATTG
>TE_00000085#DNA/DTA
AGAGCTGCACAATTTGGTCGTTTAAGAGCAGCGCGCAAAGTATGAACAGCACTTAGCCGTGAAAATAAAACCGAAAGCCTGCACATATTTTGTTATCTTAGAAACAAGATATATTACTTACACATTGTATATATATTATTTACATAATGCTTACAGCATATTATAACAGCTCGTCAATAGCACCCTCCCAATAAATATTGGATAAGAAGAAGTGACCAAGCATCCAGCCCGAAATATACAATCTCAATGAAGCTCCTAGTGATTTTAGTAGAGAGAAGTTAAAGGTCTACAAGTCTTTGGATGCCAACAATGTTGTTCTTTGAGGTCATGTGCAATAAATATTGCTCCATGATGACCAGATTCAAGAGCTAAACTCTGAGATTCCGCCTAGCCAAAGACAAGGAAACAAGACGATGCTAACGTTATACAAGGCCTGGGTAATTAATCACCAACACGCAAAACGACTGCATTCTGACAGTGAACTTCACCTGTACGGCAGGGTATGTGAGAACGTACCTTTTACGTTTCATTCTTAGCATTCAGTGTCAGCAGTTTAACCACATGTAACTGTTTTTGCTGAAATCATTTCTGCAATCAAAAACGAGTGATGTATATGATTCAGCATAGCGTGAACTTACCTGATATGACATGAGAACTGCAGAGTCCAGCATTTCTATTTAGCTCCTTACTGCATTCAGCTCCCATTTAGCCAAAGACGTCTGCAGTCGGTATTAAAGCAGTGTGTGGTGTATGGTAAAATAATGTTGACTTTACCAGTGAATCAAATGGTCTAATAATGTTCTCAATGACAGATTGCAAGTATAGGCCTATATCTCAAACATAATTCAACATCAGAATTATTATTAGTAGAATAGAACTATTTATAGATACCACTAGACTTACACATAATATTAATGTTGTTTTACCATATGTTTGAGAAAAAACAATAATCTCATATTAAGCTTTATTTTTATTTTTTTTAAATTGCTATTCTAATTTTAGCCAGAATCATGCAGCTCTA
>TE_00000086#DNA/DTA
AGTGGCGTAGCGCAAAATGCAGAGGCCCCCCTGCAGGGATCGCTAACGGGGCCCCCTGATGAAGGGTTTGTTTGTTTAACAGCCTATGGTTAATAAAGGGGTATTTATAATTGCACTACACTTTATATAAGCATGTTTATTTAACTAAATTTATTGCTGTTTGAATACAGTATGTCATTATAGATGTGTAGTGAATGTGCAGTAATCTCTCATATGTAATAAACTCAGACAAGTTCAGAAACTGTCACTAATATCTGTGATTGTGAACAAGAAAAGAATAAACGGTCCAATTAAATTGTCAAAATAAAGAAGTAGATCGGTTTGGGCGGCATCACACGCAGCTCGTTGAGAAGAGTAGGGACGGTACAGTATGGACAAATGACAGTCTAAAAAAAACTCCAATAACACACAAAAAAGTCGCTAGATTTGTCGCTAAGGGGGTCTGAAAAGTCGCTAAATCTAGTGACAAAGTCGCTAAGTTGGCAACATTGGCGGCAAGCAATCAGAATGAAGTAGTCCACCGCTTGAGAGGTGTTCAGAGAACACAGACCTGTGAACTTTGGTTCCGACCACAGTTGTTCCCAAGAGTTTGATTATTGCGTTCGCCGGTGGATTTTTAATTATTGAAAATCACGACGACGCGGGGCCCCCTAATCACGCGGGGCCCCCCCGCGGTGCGTGCCCTGCGGGCCCGTCCGCTACGCCACTG
>TE_00000087#DNA/DTA
AGGGCTGCACGATTTGGGAAAAATATCACATTGCGATTATTAAGGTAAAAATCGCGTTTTGCGATTGCGATACGATAAACAAGTGGTATGACTCAACTTGCTTGTTATCAAGAAAAATGCACACACAGATTACTAATAATGCTGAAATTTTTGTTTTTCAACTGCAGGGCAGTTAAAGTATTCCGGAACCATGCCGGATCTCAGGTGTGCAGCCCTGAGAGGGATATTTAGAGCTTGCGCATTCGGTTTAATTAAAGATGCTCAAAATAACAAATTAACCGTTAACCAAAAGGGTGCGTTAGTAACCGATTAATGGTATCAGTTAAACTATATACTAATATATAGTTTATATATATTTTAAGTTTGGCTGCATAAGGGACATCTGTTGAATGGTTTACTGACGGTCGCAACCCGCAAGTGTTTTACACTCCTTATGCTCGCTCGCGCGCCTCAAGTTTTGCCATTATGTGCCATTGTGTGCACTGTGTGCTCGAGCGGAAAAAGCGTGTTACCTAATTCGCCCTTCAGTCACGTCTTTTTCATTCTTCAGTCAAATGAAAGCACTGCAAGGTTTTTGTTGAGGTAACAGCGGGGTTTGCAAGTTTCAGCAAGTTCAAGTTCAGCCATGAACCTCGTTGGAAAACCTATTACATCGTCAATCTGGAAACATTTTGGGTTTGTGGCGAACGAGAAAGACGAACCAATAATTAGGATAAAGCTATTTGTAGGGCTTGTTTAGAAAAATAAGTGTTAAATGGACAAACAAATCTCGAATCTCCAGAGCCATCTGCGGTCATGTCACCCAGCCACCCATGACATGCGGAGCTGCAGCGTCATGTCATCTTCTGAACTCAAACGCCCAGCTATAGGTATGGCAGAGGCCTTTTCAAAAATGGCCAAATACAAAAGAGAAAGTGATAAATAGTAGACGTTAATGAGAAATGGAGCAGCATATTTAGTAGGTCTAGTTGAGAACGCGCCGCTTCTCAATGTAGACAAGCCAGCTTTCCGAGAAATGCGGGCGGCGGAGCAAGCTGACTTCGGCTGCAAAAAAGTATCTGCATTTGCGCTACAGGCACACCGTCTGAGCGTGAATTCAGTGCTACTAGAAACATTGTCCCAATTAGACCTCCGCTTAAACCGGAAAAAAGTCAACATGTTAGTTTTTCCTGTCAAAAAATTTTAATTATTAATAGAAATCAAAAGGCGGAGAGACGCTGTTTTTTCAACATCTGACTTATATTGTTAAAAGCCTACGCTAATATTTTTGTTCTTCTTCTTATTAGTTACTATTTATATTATTATTGATTAGTAAATTGTAATTTTAGGCTATTTGTGAAGTTCTTAATGTAACGTTTAATTGTTATTAACACGTACGTTTGTACAGATATTTTAGCATACTTTGGTCTTTGATATTTCTTAATTTTTACAAAAAATGAAAATAACTTATGTAGGCTACAGGGGCTTATTTTGTTGGTGGTACAGGAGGATTATTTTGCCAGTGAATATTGTCCCCATCATTTAAAAAATTTTAATGAATAAATAAAACACCTTACGGATAGAATTAATGAAGGAAAAGCATGATCTTACTCTTCATTATCTGATTCATGCAATTAACTTAGCCTATATTGCGCCGACTAGAACAAGCTCTAAAAGGTAAAATCTAAAGCGAGAGGAATTATGGATGTTATTTATATCTAGTTGTTAATAATAATGATCATAAACATGACCTGCGTTGTAGCTTTAATAAACACCTCGTTGAAGAACAGATAATGCTTACGTTTCCTCGTGAGATCAGGCTTATCCGAGTCATCACGCTTTATTACCCAACCAATATCAGCGTTAGGATAAAATTAAATTAAATTTTTTAAATTAAATATAAATGTTATATTTAACATGCATTTAAAAAAATAGTAGTTACTAAAAATAATGTGTTACATTTTAAGGCCTGGTTACATGCACCAATAAACATGTCAAATTAATGAATGAATAAAATAAATATGGATTCTTAAATGTCGGTATAGTTTTAACTCAAAAATAATAATAAAATGTTTTATAAAAATAAAATGAGTTATTTTCACATTTTTTTTTACAATTCAGTTAAATATAGAGTAATTTAGACATTTTTGGGGGCATGTAACCTTAGTTATCTTTCATACATACTGGGTAGCTACGCAAAATAGTTTCTAAAATGTCAAGCAGGATTTTGTCTATAGCTTTAATTATGAAGACAATAAAATATTAAAACTAACAAAAATAAAATAATAAAAATGCAAAGATAAAAGGAGCAGAATTTTGCTAAATTATCAAAAAATATTCGTTTTTATTTTACTTGATGTGTTTGTTATTTAATGTTTGAATACTGAAATAACAGCCATCGGAAGGGGGCGGGCGATGCTGGATTTGTGCGTATCTTGGAATGAAATCCTGCAGGCGCCCCTGCTGCTGGACATTACTGAAGCGGAGAAAGTAACATGCTTCTCTCCATACGCGATGCACACGCGCTGCTCACGCACTGCTTTCGCTTGCGTTGTGAAACAAAATGAATGTGTTGTTACGTCCACAAATGCATTTGTTTATTTAATATAATCGCAAGATTTGCTGTAATGTAATCGTATAGGCTGAAATTGCGATTGTGATTGCTATATGATTAATCATGCAGCACTA
>TE_00000088#DNA/DTA
TAAAAAATAATTTTAATAAAACAATGTAATTACAGTTTAAAGTAAACATCAATTCATATTGTATTACATTAATACATTTCCTTTGATCATTTGTTGGTTAGCATGAATTAAGATTTGCATTATGAAATTACATTAGCTTACTATTAACCTGTGGGGGGCAGGCAGGGGCCACATACATTTAAGAGCACATTTTAACATGTATATCACAAAATACTTAAAACATTATTAGAAGTAATTTGTTTTCATGCTTCACTCTGCAGTCTTCATAAACAAGATAATTAAATAACTTAAACTCAAAATAATTTTACTTGTTCATTTATTTGACAAGTAACGTTATACTGGTGTAGAAGAACAAATTTCTAACATTCAAGCACATCAAGGCATAATGTTACACCTGTAAACTTTAACAGGCCCCTAGGCTTGGGCGGTATTACGGTATTATGGTATACCGCGGGATCTAAAAATAGCAACGGCGTCAGTTTCAATACCGTTATTCCGTCATAAAATATTAAATATCCTTTATTTAATGCCTATAAAAACGTATGTGTTGTTGTCATCACGGGACAGTGTGGAGGAGAGAGGTAGAGGGCGGGGGAGAGAGGAATAGGGAGGGGGAGAGGTAATGTGACGTGACGAGTCGTGCTCCAAAGTGTCCTGCAGTTTGGCAGTATTTCTGGTTTTGACTGAACAGAAGGGAGAGGTGGTTAATATAAACGAGAGGTCTGCATTAGAGCTGAAGATTTTTGCCCGAACCCGGCGAAACCCGAAAAAATCCAAATCTCTGCATTAAAATCCATTCCTGCAAAGATGAAACAAATGATGACAAAGTAGTAAAAAAAGCTAATTTTGACAGCAGTCAAGTCAGTCACTAGTTCAGAAGTAACAGTCATTCCAGCCAGGTATTTCGGCGTTCGCTCATACTTTGCTTATTACGGTAGAGCCCTAAACCGCAAGCTGACAGGTAAAAAGACGAGACCACTCACTACAGTGAAACTGCTTTCATGGAAAATTAAATGGATGTTCCTGACTGGTAGAAGATGAACAAACAATCCTACCCAAAACTTGCAAAATCAGCCAGATCAGAACTCTACATCTCGTCCTGTAGCCGCAGGAAAGGGTGTTCAGTGTTGCTGGACGCACCATGAGTGCAAGACTGCGCTAAAGCCAGTGGATTTAATAATGTCCCTCCACAAACACACGTAGCCTAATCTTAGTGAGTAAAGGGTTTTTAAATTATAAATAAATAATAATTAAACCATATAAGCATAATGTAGACAGAGTATACAGGTTAATGGTGGCATTATTCTTTTAAAATTCAGCTTCACCGCAGCCTTAATGCCAGATTGTGAAGAGAAGTGGCGAAACAAATCTTGCACAGCCTTTATCTTAATTTCGTTATTGCCAAAATACCCGTCATCATTAAGAGTTTATTTTAATTTGATTTGTTAAGCAAGATTTCTTTTCATTGGTGTGTTGGCCAATTTAAAGGCTAAGTGTATGTACCCAGGCCTATTTAGAGTGCTGAGATGTTACGATGTTACAGAGGACTTATTTTATTTCTTTGTTCCAACTTCCAAGTGGCATATAGTCTACGTTTGTTACGAATAAATTATGTTAAAACATATAAATGACTCATTCTTGAAAAAATGCATTAGAGCTGTGTGCATGAGCAACTTTGAATAATGTCGGGCTGTAAACGGGTTCGGGCTTTTTAAAGCTGTCAATCAAAATGTACCTGTCGGACTCGGGACCTATCGGGCCTAATTTTTATGGCCCGATTACAGCTCTCTGCATTCCCGCTGCAGTACCGCGGGAGCCTTCCTGATTTCTTACGGTGTGGGAGTAAATTTCTGAATAAATCGCGGGAAAGATATGTGTGTGTGTGTAAGAGAGAGAAATAGAGAGAGAGATGCTGTGCGTCGCTTGGCTCTCTCTCTCTCTTTCTGACCGCGAGCCTAAGGTGGCATAGAAGGTATTCAGTTTCTGAATGGTTTAGGCTCAAGCCAACAGTTTGGTAACGCTATCTGAGCCTTACGTCATAATTTTTGTATTACGCCGGTAATACCGGATACCGGGGTAAAATATGGAGGCGGTTTGACGGTATTAAAATTTGGTTACCGCCCAAGCCTA
>TE_00000089_INT#LTR/Gypsy
GATTGGTGCCGTGACTCGTCGTTTGGTTTGCTGATTGCTGACCACCGGAGGTGCTGCAAGAGTGAGGACTGTCGCAGGAGCTGGGTGGTGCCGCCTTCGTTAATCTGCATGGCCGGAGCGATTCCTCAGTGACTGGTTTGAAAAAAAAAAGAAAAAAAAGAAAAAAAAGAAAGACTTTTTTTTCTCTTTGCTTAAGTTACATGGACATTTAATTCAAAGGACATTTTAAATTTGAGTCTATTTGTTTTGCGAAGTGTAAGATAAAAGGGGTTTCAATATGTTGGATGACCAGGAGGATAAGTTAACATCCGAAATCAGCAATATTGCTGCTGGGAGAGGGAGGGGTGCTCTACTAACCACTCCTGACAAAGGTTTTTGGTTTATGGGACCAGAATATACAAGCACTGGGAGGGGCAGAGTGCTAAGACCATCATTTGAAACCAGACCAGATGTTAGTTGTAGCCCGATAATTCGATCAGAGAAACAAGAGGGTACCAAAAATGAATCGAAAATTTCCAGTGACATGAGTGACCTGATAAGACAAATTGGCTCTGAAATTGGCGTAGCCATCAGAGACAGTCTGTTACAGAATAGAGATTCAGGTTTGTCACCTGGTAATAGTTCTCGAGAAATGCCTGATTCTTCCAAAACTGACATGCCGAATGCTACAATTATCGATGCCACCAAACTAAATTTGGTACTGAAATCTGAGATAACTGCTCCACCTTATTATCGTGGTGATGGTACAGATAAGTGCTCTATAATAGAGTGGGAAGAACTGATGAGGGTTTACATTAACAAAAGAGAAATAGTGGATACTGAAAGGGTCGAAGAAGTGACGAACAGACAAATGGGGAGGGCTAGGGACATCATAAAGGTCTGGCTGAGTAACAAGACGATTACTCCAACTGTAGATTCAGTTTTCGCAATATTAAGACACCATTTCAGTGATTGCAGTAGCTCAGGGATGCCTTTAGCCGATTTTTACTCTGTGAAACCTTACTCCAATGAAAGCCCATTGGATTATTGGATAAGGTTGAACAAAGCGGCTGAGGTGGCTGAACATTGCCTTAGAGAGGAGGGCAGAACTTTAGGTAATCGAAGTAGAGAATTGGCTGTAATGTTTATTCGACACTGCCCAGACAAGGAACTTTCCCTAGTGTTTAAAAGCAAATCTGCACAGTCATGGACTGCTTCTGAGATTCAGGAGAGACTAGATGAGATGCTGAGGGAACAGAAAGCAACAGGGCGAGTTACATGTCAACATACTGCCAAAATTCTTGAACCTGCTGATAATTTGACACCGCTGTCTCCCCAGGGAGCAGAATCGGCTGCACCGCCAACAGATAACGGTGCTCTTGACAAAGTCTTGTCCATGTTGGAAAAGGCTCTGGTTTGCAATGCACAGTCAGTACGTGGTGGTTGGTCTAAAAATTCTAATAGACAGAGCCGTGTATGCAGAGTTTGTGCCAGTAAAGACCACAGTACTACTGCCCATTGCAAAATGGACAATCTTTGCTTCAAGTGCTTTTCTTCTGGACACAGGAGCTTCAATTGTGAAAAAACTGTGCACGGGGAAGGCACTAGCGGGCGAGTAGATGAAGAACTTCAGGGAAACTAGAGAGCCTCCGTTGTGGGGAGGGCAATGTGAGGCTAAATGAAAGTCCCTCCTTAAACTCTGATATTGAATCAGTATATTCATTTTGTTGTGAGAATGTAGGCAGAGACAAAACTGTGATTTTTCAAAATACTGTTCAATTGCTGCAGAATGACAGTCTGTTTTACACAAGTGTTTTGGTACAGGACAAAGTTCATCTGAGGGGGATGCTGGATAGTGGCTCCATGGCAACGACTTTGAGTGCCAATGTGGTACCTCAACTAATAGAAGCTGGGATCTTGAGTCAGGAGTTAGTTCCCACGTCAGACATTGTTCTGGTAGGATGTGGAGGAAAACAGACTAGTCCTGAAGGTATGTGTGATCTGAAGCTTGAAGTGTATGGGATCAGTTTTAGTGTCCCTGTTCTTGTTGTAAGCGGACAGACAGACCAGCTGATCATTGGTACGAACGTACTGAAACCATTGATCAGAGAAATGAAATCGAATGAAGGATTCTGGCGTGTTTTGGATAAACCAGATCAGTTAAGTCAGAATGAAAACCGGCAATTTTTACAGATGCTGTCAAGTATTGAGCGATGGAGAGGGGGCTCAATCCCTGACAGGGTGGGCACTCTGAAGACCAAGTCTACAGTAATTTTACAACCGATGAGTGAACACCTTGTCTGGGGCCGGTTGCCTCCGAATCAGAAGTTTTCAGTGGGTAGCACAGTGGTTATTGAACCGAGTATGTCTCGCTGTGTCCACAGAAACATTCTCATCGGTAGAGTAATCTCACCTCTGTGGGGTGACGGTTGGCTACCGGTGAAAATGATAAATCCGACAAATTCAGAAATTGTATTGCGCAAAAATGCCAAAGTGGCTGACGTTTACCCATGCATTGCTATGGAAGATTTCGATCAGGTGCAAACAGTTTTCCAGAATGTGGCCGCATGCAGCGACAGTTCATGTGGTAGCCTGTCTGCGAAAAGCACATTACCTGAATCTAAGGTAGTCAATGACTCGCGTTTGAATGCTCTGGGTCTCGATGGATTAAGTGTTGCTGATTGTGAGGTGTCCTCATTTTGGAAAAACAAACTCATTGAATTAATCAAGAAATATGATGATGTTTTCTCTAGACATTCGTTGGATTGCGGCGAGGCGAGGGGGTTTTGCCATCGAATTCGGCTGGTCGATGACAGACCCTTTCGTTTACCGCATCGCAGACTCTCACCAGCGCATTATCACAAACTGAGGAAGACACTAGATGAGATGGAACAGAAAGAGATAATCAGGAAGTCATCAAGTGAGTTTGCGTCACCAGTGGTATTGGTCTGGAAGAAAAATGGAGACTTGCGGTTGTGCACTGACTTTCGGTGGTTGAATGCTCGCACGGTGAAGGACGCTCACCCTCTGCCTCATCAAGCGGATGTTCTTGCAGCACTGGGGGGGAATGCGCTGTTTAGTACCATGGACTTAACATCTGGGTACTATAACATTCCTTTACATGAGGACGATAAAAAGTTTACAGCTTTTTGTTCTCCCCTTGGACTGCACGAATATAATCGATTACCGCAAGGCCTTTGCAACAGCCCGGCAACCTTCATGAGAATGATGCTTACTATTTTCGGTGACCAAAATTTCATGAGTCTGCTATGCTATCTAGATGACTTGTTGGTTTTCGGTAAGACTGAGGAAGAAAGTTTGCAGAGACTAGAAATGGTGTTTCAGCGTCTCAGGGACCATAATCTAAAGCTTTCGCCGTCCAAGTGTAGTTTCCTGCGTAGGTCAGTAAAATTTTTAGGCCACATTGTTTCACAGGCTGGAGTGGCAAGTGATCCGATCAAGGTAGAGGCTATTGTGAATGTGGCAGAGAAGGACTTAATGGAGGTTGATGGTATTACGCCTTCTGTGAGTAAAATTAGGTCATTCTTGGGAATGGTTATATATTATCAACATTTCATTGAGAACTGCTCTGTGATCGCAAAGCCTCTTTTCCAGTTGTTAACGGGTCAGAAGAAACCTAGGAAGGGGAAAGGAACAGGTAGAAAGTTAGTTACAGTTCGAAAACTCACCTCTGATGACTGGACAGATGAATGCAGAGAAGCGGTTGAAGAGCTAAAGGATTCCTTGGTTAAACAGGTTTTGCTGGCTCATCCTGACTTCTCAAAACCGTTTATACTTTCTGTTGATGCATCGACGAGGGGACTTGGAGCAGTGCTCTCCCAAGTTCAGGAGGGGCATACTGTTGCAAGGCCAATCGTTTTTGCTTCGAAGGCACTCAATCATGCGCAATCCAAGTACCCTGCTCATAGGTTAGAGTTTTTGGCAATGAAATGGGCCATTTACGATAAATTCAGTCATTGGCTCCGTGGACACAAATTTACAGTATGGACGGACAATAATCCGCTTAAGTATATTTTGACCAAACCGAAGCTTGATGCCTGTGAGCAGAGATGGATTGCGAAGTTGGCTCCTTTTGAATTCGACATACAATACATACCTGGAACGAAAAATGTGGTGGCTGATGCCTTGAGTCGAGAGCCTTTTGCTGTACCTAGGATTTTGCACAGACTTACCAGGACACCGTATGATGTTTTGAAGCATGAAGCAGAGACACTTGAAGTAGGGCAGGTGCAAGATACGTTTCATTTGTCCTGTGAAATGACAAAGGGAAAGATTTGTGAGCAATTGTCTGAGTCGCAGCAACATCATGAAGTGACTAACCTGGTACAAAGTGTGGTAGGAGGCAAAGTGTCCTGTGGGGAGGTGTCAGCTATTTTGGGTTCGCATAGTCACTGGGAGGAAGGTGCAGCTGTTAGGGCAGTCACCTATGTACAGCAGTTAAGGTGCTTAGAAAATGCTACACAGAGCCCTCTTGCTAAACTTACTCACGCTGATCTGCTTGATAAACAATGTCAAGACCCAGTGATAAGTAGAGTAAGGTTTTTCGTTGAACGTGGCAAACAGCCTTCTAGGAAAGAACGAGGTAGTGAGTCGAGGGAAACTCTGCAAACACTCAGGCAGTGGGCCAAATTTACAACTAAGCTAGGCATACTGTATCGTGTGTGTAAGAATCCGACAACCAGAACAAGGACGTACCAATATGTTGTACCAGCAGTCTTAAGGGGACTGGTGTTGAATGGGGTCCACGACGACGCTGGGCACCAGGGTCAACACCGTACTCTTTGGCTAGCGAGGCAGCGATTTTACTGGAACTCAATGGAGAAAGATGTGAAGATGTATGTCGCACAATGTAAAAGATGTATACTGAGTAAAACACCTGAGCCGGAGGCCAGAGCGCCACTTGTATCAATAACAACGACAGCGCCACTTGAGCTGGTTTGTATTGATTTCTGGTCAGCCGAGGATGTCAATAACAAATCAGTCAATGTGTTGGTAGTGACTGACCACTTTACGAAGCTTTCTTGCGCGTATGTCTGTCCAAACCAAATCGCCAAGACCGTTGCTCGTGTTCTTTGGAATAATTTTTTCTGTGTATATGGTTTCCCAGCGAGGATCCACTCTGATAGGGGTGCAAATTTTGAGAGTTCCCTAATTTCAGAAATGCTGAAACTATCGGGCGTGGAGAAATCGCACACGACACCATATCATCCCATGGGTAACGGTCAGGCTGAAAGGTTTAACCGTACTCTTGGGATGATGATAAGATCTCTACCCCCGAGGTCAAAAGCAAAATGGCCGCAATTGCTGAATTCTCTGACATTTTCATACAATTGCACGAGGCATGAGACAACTGGCTACCCGCCTTTCTTTTTGATGTTTGGGCGCACGCCGAGGTTGCCAGTGGACGTTCTGTTTGAGAGTGTTCTTTTGGATGGGGGTGCTGTTGATGTGAGTAAATATGTCCAGTCTCTGGGACGAGATCTGAGGGAGGCAATGTCGCTTGCACAACAAAATGCACGTCAACAGCAAGGCAAACAGGCTGAGCATTATAATCTGAGATGCAAGGGTCATTCTTTACAGCCTGGCGATAGAGTTCTTCTGGCGAACAAGGGAGAGAGAGGGAAACGGAAATTAGCGGACCATTGGGAAAGTACAGTGTACATCGTAGGAAGCAAAAATTGTTCTTTGAACACTTATGGGATCCGTCATCCAGTTACTGGCCGTGTCAAAATTGTACATAGGAACCTATTGATGCCGGTAATTTTTTTGCCTCTACCTGCTTGGGGTGATTCTGCATCTCCAGAAGGTAATTTTAGTTCACATTCTGTTTCATCACAGTCTGATGTTCAAGGATGTGAAATTGCTGACAGAACGTCCCAATGGATTGCTAGCATGGATGAGGTTGTAATGTCGAGTGATGATGAGTTGACAAATGATGCAATTGACAATCGGTACCTTGGCATCTGTGATCATGACATGGGGACACAAGCTGAACATGTTGAGGGGTTGGAATGTCTGAGCTTTTCTGAAGTAGTGTCTGACTGTTCTTTCAGACCTCCGGACATTAGAAGTGAACACTCCTGTGTAGCTGAGCCTCAAAATGTTGCTCCGATTTCTCGCAGTGCCATACCCACTGTTAATGATAATTGTGAAGCTGTGACAGTAGGGGAGGAGGTTCTAGTGGGTTCACCTCACCATACGGCAGATTTTTGTTCTTTAGCAGGACAGGCCAGTGTGCAACAAGGTACACGCACCAGGTTTGGTAGGCTTATTAAACCTGTTAGCAGACTTTTACATACAATGTCCACACAAAGAGTTTGCCCTGTTATTGATGTGTGAATTTCTATTTCCAAAGTTTTCATTGTTGATTTCTTTTTGTTTGATAGATTGCATACCCGTCAATTTGGAGGGATGGACGTGTTTCTGGTGGTCCTAGATAAAGTTGTTTATTAAGGAAAATGTTATAGTGACCATCTAGTAGTGTGTCATGATTAAAATCGTGTATATGGCATGATTTTTCAGACGATAGACTGAGGATTAGCTACCCTTGAGTTATCTGAATCTCTAACGAGATAGCTTTATAGCTGAATTACCTTTATTTGGTTGTGTGACATGTTAACACTATTCTTGAACATTAAGTGTCTATATGCTGTGCAATAATCTAGTGCAGAACAGTGGGGGTGGA
>TE_00000089_LTR#LTR/Gypsy
TGTGGCGTGTGTGTGTTGTTGCACTAGATTATTGGTTCCTTTTTTTTATTATCAGAAGGGTATTTTATTTTGAAAGGCGGTTTAAAGGAAATAGACATGACAAACAATTAATTACTTTCCTTTTACTTCAATATTTTGCGTTCTTCTTATTTCACTGTTTAAAGTTTCTATAGTATTCTCTTTACATCCATGTGAAAAATAATATAGGTATTTATAAGCGAGTATGACCGCGTAGGCGCGAGATTATAGCTGACGTAGTTTCCGGTGCGCGCTCACTTTGTGAGATGGCATCCAACAGACAGGTGCGTTTTTCGGCTCCTCTTATAAATGCCTATATTGTTACATTAATATGGATGTTTAGATTATTCAGTATCTTCTGTAAGGTTAACTATTGTATCATTATTGTGAGGGAAACAGATTTGGATCATATTTGAGTGTGAAGCGTTTTATATAAGTTAAGTTTAATGAGCACAATGGCTAGTCCAAATTAAATTCTGTGTATGTTTATGATTTTTTTTCTTTTTCTTTCATTACATATAAATTATATATGTAAAAGGTGAATTAGGGCTTTAAATTTAATCGGGTTGACACTTTACATTTATTTCTGAAAGGGTTTGTGTAGCATATCTGCATTTTCCTATGAAAATGAGAACAAATGAGTTTAAAAATTTTGTACTGATCAACAGACAGACATTGCCGTGTTGTGAAGATTTGTTGGACTGATGTCTGTTATATTCTTTATGATACACGTATGTTACAAATCACAATCTGATGTATTTTATGTATTGTTTTTGTTTATTTTTAACATGGTTATTGTGCTCATGCACTCACTTTGTGAGATGGCATCCAACAGACAGACAGACATTGCCGTGTTGTGAAGATTTGTTGGACTGATGTCTGTTATATTCTTTATGATACAGACAGAGAGACAAGAATAAACTCTGGTTCGATCACATTGCTGTATGGATCCTTTCATTTAAACCATCAAACACAACGCAGAAGGACATCCATTACA
>TE_00000090_INT#LTR/unknown
GATAAAGCAGAATACGCTTGCTGGGCCTTTCCCGTCAAAACGCACTGAAGGAGTAAGGTGCGCTCAATGTCACTCCACTTATAAGCTACAGCAATCCTCTCAAATAACAGAAAAAAAGTTTCCACATCACACTCATTAAACGGCGGAACCAAGCGCAAATTATTAACAATATCCAATTTAGGAGAGGAGGCTACAACACTTTCAGCAGGGAACTTACCCTCTTTTAGAAGATCAAGTCGTTTCTGCTCGACCTGCACGCGCTGCTGCTCCAATC
>TE_00000091_LTR#LTR/unknown
TGTAAGAGTTGAAATATTGCTAATATTTTGATGTCTTTGACAATTCAAAACATGAGCTGAAAACAGAGACTGGTGACTTAACAACCCAGCAGGTGGGAATGCGGGAAAAACTAGTTCCTGCTGCATTTGCATCTGAGTCTGCTGAAACTCGGCTTCATCCACCCCATCTCACATATGGTCATTTCAATGTTTGAATGTTCTAGATTAACCAAACTGACTTTAACTATCATGTTTGATATCACTTGAAATGTCTCAGTGCGATTGGTACAATGGTCTCATTCTCTCAGAAACAGACATAATCAAAACAATAAATATATAACTTCAGGCATCTTTTGAACCACTGTGAAGGGTGTGACTTTCCACTAAGTGTGAATGCCTTTTGTTATTCACACCCCCTTCCTTGAGGGAATTCTTGGATTATTTAAGGTAAGGTTTGAGAAAGACTCAGGGCGATTCTGCCTAACCAGATCAGCCCATAACATGGCTTGCTCCATGTTATGTATATTTCAAAGTCAGGATATGCATCTTTTAATCTTAGATTTATCTTTGATAATTTGATGTTTTGTATTGATCTTTTATGAATTGACTGATTGAATTGGCATAATACATTTACCTGACTAATAAATTGTTATGTTTTGAATCATTCAAACAGAGTTCGTGTTATTATCTTTAGTAGATTGCGGTAATTTCATAGCACCACAAGCCCCTGTTCAGGTTAGTAGCGAACTAGGACACGGTAGACGGAGCATTGCGGCACGCTATACGATGTCTCTAGAGCTCCGACTAACAAATTGGCATTTATTCATGTATACTTAGGCTGTAAAAGGATATCTAAGGGGATAGTCCTTCACCCGATAAACTTATAATACTATTTAGATAGTATAGTGATTATTCAAATTTACTAATAGTTTAAGTACGACTGGTTTGCTTAATTCTATAGTAATGATCATTATATGACTAAATAGCTCTGTTTGATTTAGGAGGTAGCAGACCTATAGGGACCGCATAACAAATATCCTAATCTGAGTAAGTAGGGTTCTGCCTTTTTAGGATAGCGGTCAATCGCCACTGTTTAGTGACCAAGACTGACAAGCTTGTGCTTAAGAAATTGTATACTCGGCCGGTACAAGATTCAGGATGTTATAGGAATCCCAATGAACGAGAATAACATAAAATGATGGACCGAAGAGAATATTCAATCATAATCTAAATTAATGTGAATGGAAACAAAAGAACCTTCTCAATGTTTTATAATTGGAGTCAGATAAAACGAGGATAAATATATTAATATTCTAAACCACCTCATACTAAAATTGGAGTCAGATATGAGCTAAATTTAATATAAATCAACATTGTGCACTGGAAAGACCGAACATGCAGTGAACCTTCATCCACCATTGGATACCGTCATTGGACCAACTGGCTGGACCCTACA
>TE_00000092#DNA/DTA
AACAATTCCCCTGCGTTACTTAAAACTAGGGCTGTGACGGTCACCATGACAACCGCGTCTTTTTAAGTAAGCCATGTAGGCTTAATCAACTCCTGTCTTCTAAACGCAGAAGCCCAGCTCAGCCAGGCATGGCAGAGGCATTTGCAAAAATGGCCAGATACAAAAGAGAAAGTGATAAATGGAAGACATTGACGAGAAATTGAGCATAGGCTATTTGGTAACTAAGAACGCGCCGCTCCGCAGAGTAGAGAAACCTGCGTTGCGAGAAATGCGGGCGGCGGAACAGAAGGAGAAGCCCTCTCTCGCATGGTTGTGAAAAAGTAGCCTGTCTGTGCATTATCGCTACAAGCACACCGTCTGACAGTGTATTGCTGGAAACATTATAACCCCATTCTTCACTTAAACCGGACAAAGTCAACATGTTAGTTTTTCTGGCAAATAATTTAAAATATGACTACAAAAGGTGGAGAGAAACTACGCTGTTTTTTTAAACATCTGACTTATATTGTTACTAGGTTAATATTTTCTTTTTACTTATAATTATTAATATTTATATTATTATTACACTGATTAGTAAAGTGCCATTTAGACTATTTGTTAAGTTCTTGAAAATGTAACGTTTAATTGTTATTATTAAAACATGTACGTTTATACGGATGTTTTATTTATTAATATTAAATTCGGTTATTCCTTAATTTTTACATAAAAGGTAAATTAACTTAAGTAGGCTACATTATTTGTTGATGTACGAGATCGAGGAACATGTTTGTCAGTAAATAATGTTCGCACCACTTAAAAAACAAAACAAATGAATAACTTGCGAAAAGGATGCAATAAAAAATGCAAGCGCTTAATCATTCTTCACAATCGGATTCGTACGTGCAATAAGCCGAGGCTATATTGCGCCGACAAGAACAAGCCCTAAAACTAAGTCTAGAGAGAGAATTAATACTAGTTAATATTAATGATTATAAACACGAACTGCGTTGTATGATAAACGCATCACAATGATGTCGTGATCTTTGCTGAAGAACTGATATGTTATCGCCGTCTCCCCAGCCAGGTTTTCATCTGCTTTTTTCCCCTTCTTCTGGATACAAACAATAAAGTATTAGCGCCAGACCAGTGGTTTAAATTATATTTTACTCTCCTGATTTCTTTTCTTTTCATTAAAAAATAATTAAATTTTTTAAAGTTTTAAAGCCTATATATTTTTAAAGATTATCATTCAGCCTACCTGCAGCGCATGAGGTTGTGTGCTGGGCAAATCCCCTTTACTCATGCTACCCATTTCATTTATGACACTGTAAACTTGACTTGGCAGGCTGATCATCTTTAAACTCAAAAGGTGTTTTTAACTTGAGACTGCATGCTTCTGCATAATGTGATGTTTCTTATTACAACTGTTAGCGGTGTCAAAATGAAAGCAAACATTAAAAAGGTTTTTGTTTTATCAATTGTATAGTTTAGTTTTAATAATAGCTAATGTATATAATGAATTATAATATCGATTATTGTGTAGACTACAGTGTTCAACAAAACAATTTTATTAGGTTACTCTAATAGACCAAATCCCTAACTGAAAAACGAATGTGAAAATGACAGGCAGTTGCGTCTTTGCTAAAATTAATTTAACGACGAATTTCTTTTGCTTTTTTCCCCTTTAGAGATCAAAAGAGCTGTTTTTAAAGATTTATTTCACTAAAACATGAATTGAATGCCCAGTTCTTTCCCGTGTGAGTTTAGTGCGCCTCCGCCGCGTCTGCGTTTTTAAGGTTACAGGTGCACCCTGACCTGACGCGGGGACCAGATCTCTGTATTGCTTTAATTTCTCAATTTTCATAACTGCATTGCATTTTCATATGGTAAAATATCAAAATTTATGCTCTGAAAGTAGTAGGAATGACGGGAGTGTTAGTAATTAGTAAAAACAGAAAGAACTTTCACTTTTGAGTGAACTTCTGTCACGTGTTATTTTAGTATGATAAAATAAACAAAAATAGTAATGAAGAAAAGTATTTTTCGCTCTGCCAAGCCTTCTCTGTTGCTGTATAGAGAAGCAGCCTGCTCAGTCTCCTTACCCCGGCCCCACCCCGCCCACCGACTCCTGAACGTCTCACTCACTAACTCACTCACGCGGGCATGCAGTGCGGTCTCATGAGGAAACGCAGCTTTTTGATATAATGTTTTTCTTGTTCCCAAATACAAATAATTTATCAAGTATTGTTTGACGTAAGTATTCGTAAAAACACTATTCCTGCTTTTCCGAATACCGTATTCCGGTTCGGCTCCACCCATAATATATATATATAGCATCGCACCCA
>TE_00000093#MITE/DTA
AGGGATGGCAGCAGAGTTTTGCTCCAACATTAATCAAACACACCTGAACAATCTAAACAGTGTATTCAGGATCACTAGTAAGCTATAGTCAGGTGTGTTTGATTAGGATTGGAGCTAAAGCTTGGCTCTCAAAGAGTCGCCCATCCCTG
>TE_00000094_INT#LTR/Gypsy
TTCTGGCGTAGTCGGCAGGGTATGTGTGTGTATGATAATTGGTCTGAGACGTGGATCCATTTTAGATACATTGTGTGTTTTCCAGTGTAATTATCGTATTTGTGGATTAGTAGTGGTTTTTGTATTTGTTTGTGTTTTAGTGCAGGTGACAAAGCAGTAGTATCACTTGAGCATTCCAACACTGAGTTTTTTTATATAAATAGCTAAACAAAATGGAGGAGGAATTGCGCCAGTTGCGTGACCTCGTTTCACAACTGCAGTCAGAAAATGAGCAGTTGCGCCAAGAGCAAGGTAGTGTTGTTCCACCGAATCCAACTGCTGGTTCTTCCAGAGAAAATGTGGCACAGTTAAGTGATCAGTCTGCAAATGCTCCGGTAACTGAGCGATTTGTGTTTATTCCTAGGGATAGAAAGTGCCCAATTTTCGATGGTAGGCCAGGTGTTAACATAAACGAGTGGATCGATGAAGCAAAAGCTTGCATTCGAATTCGGCATTTGTCTGTTGCTGATCAGGCATTTTTCTTATTCGATCACTTGGCTGGGGAGGCGCGTGAGGAGATCCGCCTTCGCTCTGTTTCAGAGCGGGGGGATCCAGAAAAAATGTATTCCATTTTGCGTGAGCTATATGGATGCTCTCAATCTTATGTTGCCCTACAGGAATCGTTCTTCTCTAGGAGGCAGCAAGAAGGAGAGACCTTGTTGGAGTTCTCTTTGTCGCTGATGGGCCTCCTAGAGAAGGTAAAGGAAAAATCCCCCACTGTTATGCCCAACACTGATATTTTGTTGAGGGATCAATTTGTTGAATATGTTTGTGACTCTTCTCTTCGACGTGAATTAAAGCAGTTAGTACGCCGCCAGCCCAGTTCCACTTTTTTAGAGGTGCGGAGCGAGGCCATCCGGTGGGAACGGGAGGGCACACCAGGCGGGGCAAGGGGACGCAGTTTATCTCTCCCTCTGGCACGGGGGTTTCAATACAAGGTATAGAGGGGGGTTCTGTCGGGTAGTAATTGTCCACCCGAACAATCTGAAATGGGGCAGCTTAAAGAAATGTTGAAGTTACAACAGGAACAGTTAAACCAGCTTACACAGAGTGTTGCTATGTTACAGGGTGCAAGTTCACGATCCCGTCCCCCCTCTTTCCGTAATAGTCGGGTTATTTGTAGACGTTGCCGGAAATCAGGCCATTTTGCACGAGATTGTGAGGACGAACGGATTCCGTCACAGATACCTATGCGTTCTGGGGCTGAGTCAGGGGCCCGTGCAGGTAGGCAGTTGCCTTCTACACATGCTTCGGAAAACTAGCTCCCGTCGTGCTGAAGAGCCGCAGCTCGGCTGGGGAAAATGTTGGCTCCAACAGATTTCAGTCTAATTCAGTCTCAAATTTAATGTCGTTATGTCCACATTTGGATGTGTTAATTGGTGGAGTGTCTGTCCCGTGCTTAATTGACACTGGTTCGATGGTGTCAACCATTACGGAAAGTTGTTTTGTCCAACATTTTGAGCCATGGGGTCAGGATCGGTTGAGGTCGTGCTCATGGTTGCAGCTAAGGGCTGCAAATGGCCTTTCTATTCCCTACATTGGCTATGTTGAGCTGGATGTTGAGCTTTGTGGTAAACTGGTACCTCAATGTGGGGTTCTGGTGGTCAGAGACCCTCCTGGGGGCCTGCGCCTTCGAGCCCCAGGTGTTTTGGGCATGAATGTTCTCAGGCGCTGCTACCAGGAGCTCTTTGGCCAGCATGGCCCTGCAATGTTTGACTGTCCCCCTGTTTCTAGTGCTCCATCATCGGTTTTCCAAGCCTTGCAGTACTGCCATGAGGGTGGTGTGGAGTGTTCCTTGGAACATGAGGTAAGGGTGAAAGTGCGTGGTCCTCGGGCATGCCGGGTTCCAGGTGGAGCTCTAAGATTTGTTGCAGCAACTTGCGCTGAGCAGTTAGCTGGTACAATGGTGCTATTTGAACCGACAGATTCGGGGCTGCCAGAAGGGTTATTGGTCTCCCCTTCCCTAGTACAAGTCATTGGCAGTTCAGTGTATGTGCCGGTGGTAAATGTAGGCTCATCTGATGTGTTGCTTTTCCCACGTAGAGTTCTAGGGGCACTGAGTGGAGTGCATGTAGTAAGCCTACCAGCAGGTGTGACCGAAGTTAGACCCCCGGTGGTAGATGCTTATTCCCAGGCTACCGAAGTGGCGAGTGCCACTGTCTCTGCACAAATTCAGGCCTTGGATTTGACTGCTTTGCCGGTTTCAGAGCAAGCTGAGGTTCGGGCTTTGTTAACGAAGTACCAGGGAGTATTTTCTGAACACGAGGGTGACTTGGGATGTACTAACCTAATTTCTCATGATATCCCCTTGTTAGACGACGTTCCGGTGAGGCAGCGACATCGCCGGGTACCCCCTTCGGAGTATGAGGTGGTTAGAGCTCACATCAACCAGCTGTTAGAGTCTCAGGTAATTCGTGAAAGTTCTAGTCCCTATGCATCCCCAATAGTCTTGGTTAAAAAGAAGGATGGTAGTCTGCGTATGTGCGTAGACTACCGTCAGCTAAATGCCAAGACTAGGAGGGATTCATTCCCCTTGCCGAGAATTGAGGAGTCACTGGACGCTCTGACAGGGGCTTGCTGGTTTTCCACTATAGATCTGGCAAGCGGGTATAACCAAGTCCCTGTCAGCGAGGGAGATAGACCTAAGACCGCTTTCTGTACCCCGTTTGGGCTGTTCGAGTGGAATCGGATGCCCTTCGGGTTGTGCAATGCCCCCTCCACGTTCCAGCGGCTTATGGAGCGACTGTTTGGAGACCAGCAGTGTCTGTCGCTATTGTTATATCTAGACGACATTGTTGTGTTCTCCACTTCAGTTTCTCAGCATGTGGACAGGCTGGAGCTTGTCCTGGGCCGTTTGGAACGTGAAGGACTGAAGGCTAAATTGGAGAAATGTGCCTTTTTAAAACCAGAAGTAAAATACTTGGGGCATGTAATTTCGTCGCAGGGGGTAGCCACCGATCCCAGCAAAATTGAGGCGGTAGTCAATTGGCCATGTCCCTCTAGCGTCACCGAGCTGAGATCCTTCCTTGGGTTCGCCAGCTACTACAGAAGGTTCGTAGAGGGATTTGCCAAGTTGGCTGCTCCTCTGCATAAATTGGTTGGTGAATTTGCTGGGTTCAAGGGCAAGCAGATGGCGAAACGGTTTGCTAGTGCTTGGACAGAGGGCTGTAATGAAAGTTTTGCAAGGTTGAAGGAAAAATTAACCACCACTCCTGTGCTTGCCTATGCAGACTTTTCCAAGCCATTTATTTTGGAAGTGGACGCTAGCTATCAGGGGCTGGGGGCCGTCCTCTCTCAAGACTTTGAGGGAAAGGTGAGGCCGGTCGCATACGCCAGCCGCAGTTTAAGGCCCACGGAGCGCAACATGTCCAATTACAGCTCAATGAAGTTGGAATTTGTTGCGCTTAAATGGGCCATGACGGAGAAATTCCGTGAGTATTTGTTGGGTAATAAGTGTCTGGTATTCACAGATAATAACCCCCTTAGCCACTTGACCACTGCAAAGCTTGGTGCTGCAGAGCAGCGCTGGGCCGCACAGTTGGCGGCATTTGACTTTGAGATCAAGTATCGTTCCGGTAAGGCTAACCGAAACGCTGATGCACTTTCACGAAGAGACCCTGTTTTGCCGGGTACTTTGGAAGGGGTGGCCCCAGGCACGATTATCCCGAAGTCATTGCGGCGGCTAACTGAATTGAGGTCTGGTGGGGTGACCACTCAGTGTGTGATTTCGACACTACCTGGTTATTCTGCTGTTGAATTGAGCTTGTTGCAGGCAGCGGACCCCGTGATCCAGGAAGTCTTGCCGTTTTTGAAACGACAAACTCGTCCAAGCTATGAGGAACGTCAGCATCTAACCAAGTCAGCCCTGATTCTACTTCGACAGTGGGATCGGTTGATCGATAAAGAGGGAGTGCTTTATCGGCGGGTTTATTACCCTAATGGTAAGGAGGAAGCTTTTCAACTAGTTTTGCCTGAAACCCTGAGATCCGAGGTCTTAGAACAGCTACATCATCAACATGGCCACCAGGGCATAGAGCGCACCACAGAACTGGTACGACAGAGGTGCTACTGGCCAGGACTAACGTCTGACGTGGCTCGTTGGTGTCAGGAGTGCGAGCGTTGCCAGGCCGCTAAGGATACACGGCCTCTAGCTAAGGGTTTCATGGGACGGTTGTTGTCCTCCAGGCCAAATGACATCCTTGCGGTAGATTTTACTGTATTAGAACCAACTAGTACAGGTATAGAAAACGTCCTAGTAATGACGGATGTTTTTAGTAAGTACACTCTTGCTAACCCCACAAGAGATCAGCGTGCAGAGACTGTGGCTCGTGTACTGGTTAATGAGTTTTACCGGTTTGGGGTCCCCGGGCGCATCCACTCTGACCAGGGGCGAAACTTCGAGTCACGCCTAATACGTCAGCTGTGTGATTTGTATGGTGTAGAGAAGTCTCGGACTACACCGGCCCATCCAGCTGGCAATGGCCAATGTGAACGTTTTAACCGCACCTTACATAACCTGTTGCACACTCTGCCTTTTTCTAGGAAGCGAGACTGGGTGGCTTGCCTTCCCCAGGTAGTGTTTAGCTATAACAGCGCCCCTCATCAGGCTACTGGGGAATCGCCTCACTTCTTAATGTTTGGCCAGGAGCCGAGGTTGCCTGTCGACTTTCTGTTAGGCCGGATACCAGAGCCACAGGAGGGCAGTGTGCATGAATGGGTTATAGAGCACCAGACCCGACTACAGGTAGCCTTTGCAGGAGCACGAGAACGGTTACGACATGGCTGATAAGCGGAAGGCCCAACACGATCGCACTGTTCGTGATGAGCCACTGAGGGAGGGTCAACTAGTGTACCTCCGTGATTTAGGAATAAGAGGTCGCCACAAGATTCAGGACCTGTGGAGCCCAGTGGTTTATCAGATCACCAGGGCGCCACCAGAGGGTGGTGTGGTGTACACCATTGCACCAGTAGATGACCTATCCAGGACTAAGAACGTCCATCACTCCCTCTTAAAACGCAGAATAGCCCACTGTACTGGTGAGCTTGACCACCCTAATCCTCTGCTAGATCCAGTTAGAGATGTCCCGTCATTGGTTGAGGAGGAAGTAGATTTGGTGGTGGTAGTACCTGGTCAAGGCCCAGTTGTACCTAGGCCAGAACCTGCAGAACTGCCCTATACTCCACCTTGTGCACAGCAGGAAGAGGTAAGTCCTGGGGAACAGGGATCTATTGTGGGGCCTGAACCAGAGGTTCCTTTAGGTGGGTTAGATCAGGCTAGTGGGGAGGTTTTGCATCGAACGGGGCGTGTTACTGCAGGCCGTCATCCGAATCCCCATCACCTTCCACGTTCAGTGGGGCAGACTCGTGGAGCCTCTCTTCAGCAAATGCATGTCAGTAGGCTGGACCTCTTTAGACCTTGGGATTAGCAAATTTGCCTTGGCGGCGAGCTCGTCGGGGCGACGATCCAAAAGTGGGGGGTGGAT
>TE_00000095#DNA/DTA
TAATTAATTTATGACCAATTAATTGTTTGTATCCTACCGTTTAAACTACCTGACCTGGATGGTCTGTTTTACCCATAAACATGGCTGTGTGTGCGTCTGTGTCTGTGTGGTCACGTGATGTGCATTTAGACACCCCTA
>TE_00000096#DNA/DTA
TATAGTTGATTTATTATGTTTAAGACATGTGACAACATTATGAGACCATTTGTTTTCATTGGTAAAATTAGAATTTTGTCATTATCAGATTCCTTCATGCATTATATTTAACATTATAATGATGTGCGCACAGGTTTCACTTTCACTTCCGCGTGCGGCTCATGGTTGCATTCACTATCAGAGAAAACACATACATGCAAATCAAACTTCATGCACGACTCTCAATCGACAATCGTGCAGCCCTA
>TE_00000097#DNA/DTA
AGGGGTGTGACGAGATGTTTACTCCACGAGATGAGACACAATATTGTGTTCATGATAACAAGACGAGATATGATTTTTTTATACACAATTTTTTGGAATCCTCAATGATGGAAATAGTCTTTTATTCAACTGAAAAAAAATCTTAATGCAAAGCTATTTAGAAGCTTTATGAAATCAACTTGTATTGAAAGTTATTTTGCTTCTGTTGTAATGAATCGTATGCTTTAAAGAGGATTCATACACTCTACTGACTCGACAAAGCTATTGGATGTTTTGATGGAATTTGATACTTCGCGCTTAATGAAAAAAATACTTTTTTCCAGACGGCATAAATGATGATGTTGGTTGAGTCCGCGTGCACTCGGAGAAGATGTTAGACAATGGTAATAGTTTTATTACAGAGTTTACATGTCTGTACAACACTTCAATATTGTAACTAATTGGAATATTTTACATTTTTGTATGTGGGTTTACGACAATTGTGGCTTTAAGCATATCTAAAATGCTATTCTATCGCATCTTTAATTAGTGTAGTGGCAGTTGTAGTAGCATTTGCTTTTGGATATGGTAACCTTTGAACTACAGTGAAAAAATCGGTTATGTCACACTCACTCAAGCAAACAAGTGACGTGCATCCAGTCCTGCCTCCAATCTCCAGTGCTAAATTCACCCTCACACTCCATCATAACCACGCGCCATTTACACAGGACTTGTGATCAGGCTGATGTGATCGTCATAGTAGCGTCAGCCAATGAAATTAGTTCGCAATCGGCTACTGTCTAAGCTGGTGTATTTGCATACAGCGATCTGATTGGCTGACGCTTCCGTCGGCATTTGAAAAGTTAAGAAAGTCCCAACTTCTGAAGCAGCGGCGATGGATCCAGCAGTTCGGCAATGCCTGACGTCACCCATTCAAAGTGAATAGGAAGCGCTGAAGCTGATGCCCTGTGTGAATATATCTCGCAAGATCTCGTAGTCCGAGATCTCGTCACACCCCTA
>TE_00000098#DNA/DTA
AGGGCTGCACAATTCTAGCAAAAATGTGAATCATGATTTTTTTTGCTTAAAATTAAGATCATGATTTTTCACGATTCTGTAAATGTAAAATAAAGGTTAATATGATAAGACTATTATTGTTGTTAATTCTCAAACATATGGTAAAACAACAACAATAATAGGCCTATATATAGGTCTACTGTTGCTTAAAATTAATTTTGTAAAATGATAACATCAGAATATAACTATTCATAATTATTAAGTTGATTTATTATGTTTAAGATGTGCTTGTCATCTGTTACTGACAACATTATTAGACCATTTGTTTTCACTGGTAAAATTTGAATTTTGTAATGATGTGCGCACAGGTTTCACTTTTTTGGGGCTATCACTGTGAGAAAAAAATACATACATGCAAATCAAGCCTCCCGCACGGCTCTCATTGTGATCTTAGTTCAATTAATCGTGGAGCCCTA
>TE_00000099#MITE/DTA
AGGGGTCTCAAACTCACGGCCCGCAGGCCATTTGCGGCCCTCAGTGCAATAGTTTGTGGCCCGCGCCGACCGCTGTACACTGACAGAATCAGCGGAGCGGGGAGAGAGAGCGCTCCCCGCTCCGCTGATTCTATCCGTACACAGCGGTCACTGGCATTCCCCGCCCGCCGTGTAAACAAAGGGCTACAGCCTGCATCTTATATATATTATAGGTAGATACAGACTGGTACAGACTGATGTGACTGGAGTGGGGTGGGGGTGTTTTATTTATACATATATACGCCTTGTTTTTAGGTGAGGGAATGGAAGTTTTGAGTGAGTAATGGAAGTAAATTGAGTTTGAGACCCCTG
>TE_00000100_INT#LTR/unknown
CCCCCACTTGCACTCATACTGTACAGTATACAAACTGTATATGGTAACACAAATGTTCGATTTACATACCAAACAAAAAACCTTTGAATTTTTCCAGCTTAAACTTTGTCACTGGTTTAGTCATGACATCGGCTACCATGTCTTCTGTGGGACAGTTCTCAACAGTCACTTTTCCATCGCTCAGTGCCGATCGAATGAAATGATACCGTACATCCACATGTTTGCATCTTTGACGGCACACTGGATTCTTTGATAGTGCAATGGCACCTTGATTGTCCTCAAAAATCTGTACAGGCATATACATGCAGTCATTTTCCATACTGTCCAATAACTGTACAAGGTACATGCTTTCTTGTGTGGTTACAGTCAGTGCCATATACTCTGCCTCGCATGTCGATAGAGCTACCGTGGACTGTTTCTTTGACTTCCATGAGATCAAAGGACCATTTGCAGAAAGGCTGAAACAATACCCTGTTGTGCTTCTTCTGTCATTTAGATCTGAGGCAAAATCAGCATCACAATATGCCACAAGTTTAAGTTTTTCATCACTTTTCTTGTAACATAGCTCCTGATCAATTGTACCCCTCAAGTACCTCATAACATGTTTAACCGTAGACCAGAGCTGTTCGTTTGGTTTGGACAAATACTGTGATAGTTTACTAAGAACCCAACTTAGATCAGGTCTAGTACATGTCATTAGGTAGATCAAACTACCTACTGCCTCACGATACCTTTTAGGATCAATAGGATCACTATCACTGTCGTAATCCAATTTCAGCTCACATGGTGTTGATCTGGGTTTACAGTCTAACATATTGAATCTCTCCAGTATTCGCAATATGTATCTTTTCTGGTTTACCCTTACAGTTCCCTTACTTTGATCGAAATCAATTCCCAGAAAATGTTTGAGCTTTCCCAAATCTTTCATTTTGAATTTTGATGTCAGCATTTCTTTCACATCCTTCAGTAAACTGTTGTCACTAGCAGCTATGATGAGATCATCTACCCAGATTATTATGATCACCCTGTCTTTACCACTTCGCTTACTGTACACACAGTAATCAGCCAGATTCTGTATGAAATCATTTTCAGTGAGATACACATGTAACATTTTGTTCCAATTTCGTCCTGATTGTTTTAAACCATACAGTGATTTGTTCAATTTACAGACTAGTTTATCACCTCTGTTTGATTTGACTTCAAATCCTTTTGGCTGCTCCATGTAAATCTCACAATCTATTGGAGCGTGTAAGTAAGCCGTTTTCACATCCATTTGGTGAAGTTCAAGATCATATTGTGCTGCCATTTGCATTAAGGCTCGAATTGATGTGATATTTGCTGTTGGTGAGAAAGTCTCTATGTAATCTACACCCATCACTTGACTATAGCCCTTAGCAACATATCTGGCCTTGTATGTCTCTGTCTCATCTATATTACTCTTAATAGAGTAGACCCATCTACCCCCCACTGCATGTTTACCTTCTGGTAGTGTAGTTAGGGTAAATGTATTGTTTTCTTGTAGTGAGCTAATTTCATCTTCCATGGCCTTAACCCACATCTTAGACTCATTGGAATTCATAGCTTCCTCAAAAGTCTGTGGTAAATCGCACATTCTGTAACAGTAATCAACATTAGTAAGAATCTGATCATCACTCTCCACATCAGATACATAATCTGTCAAATACTGTGGGGCTCTCCTATTTCTCTTAGGATAACGTGCGCATTGTTCACCACTCTCAGTTTGAGCACTACTCTGACTCTCTGTCTCAGTTGTCTTTTCTGGCATCTCATTAGTAATGTTATGTGTTGACTGGGGAGATACATATCTCTCTCTATGAGAATCATCATCTGACATTGTGATTTCTGTCTGTGTCTGATGATCAGCCACACATCTTGTTATGAATTTCACAAGTCTGTGCTTCAGAACTTTTCCTGTGTCTGGATAATAAATCAAATATGCAGGGCTGTATTTATCATATCCTACAAAAATCCCTTTTTCACATCTAGCATCCAGCTTCTTTTTGTCGTGTTTGTATGCGTAGCATACTGAACCAAATATTCTCATTTTAGAGAGATCAGGCTCCTTCCCAGTCAATGCATAGTATGGGGTTTGGTGTATACGGCTATTGTAGCACCTGTTGCGAATTACTGCAGCAGTCATTACCGCGTAGGTCCACAACATCTTGGGCAGGCCGCTCTCTAAGATCATGCATCTTGCCATCTTAAAAAGTGTTCGCCAATTTCTCTCGGCAGTCCCATTTTGATGGGGCGAATATGGCGCTGAAGTCTCATGGCGTATACCATTCTTACTTAAAAGAGACTGAAACTCTTTTGCTGTGAACTCTGTTCCATTATCTGACCTAACACACTTTATGCGCCCATAAGGTGCTGTGTCAGCAATGAACTTTTCAGTTGCTCTTGCAGTGTCACTTTTAGCTTTTAAAAAGTAAACAAATACTGCACCAGAGTAATCATCAGTGAATGCTAAAGCATACTTGAAGCCGTCTTTAGCTTCTGGGTCAATTGGACCAGCTAGATCTGTGTGCACTAGTTCGAGTGCAGCTTTAGCTCTTGTATCAGGCTCCCTGTTTCGGCTCTGTACAAATTTACCCTGTGTACAAATCTCACAATTTAAATTAGATTTATCAATCTTCCCTGTTATTTTCATCCCCTTCACTACATTTTGCAATTTGGAAATGTCTTCATAATTGCAGTGCCCAAGAATTTCGTGCCAGGTTTGGATATCATAACATGAGTTACAACTATCAGTATCACCATCTCCATTAGCAGTGTTCAGATAATACAGTCTATTGTACTCATGTATGCTAAATTTTGTACCGTCCTTATGAGTCAGTTTGTCTTGTCCTTGTTGAAAGCTGATCGAAGCTCCGTTTGTTGTTGCTGCTTTAACAGAAAAAATGTTTTGTGGATACGATGGTATATATAAGGCGTTCTTTAGTATCGTTTTCACTTTATGTCCCGCGCTGTCAATCAAGTGCACCTCTGCGTCACCTCTTCTCTGCGCAACTCCACTCGCCTTTGTTCCGTCCGCCAACTCAATGTAGTGTTTCTCAGGTTGGAATTTGTCATCAAACTGTTTGAATTTCTTAAGATCAGTAATGATATGCGAGGTTGCGCCAGTGTCGACCATCAGCCCTTTTCGCTGTATTTCGTATGATCTGTAGTCACTGGCTTTGAAGATAAATGTGTGTTCCTCATCATCGTTCTTGTCGCTAGCCAGTTTAATATCATCTCTCCTTTTTCGTCTACAGTTCTCGTCTTTGTGTGTTGAGCTTTTGCAGTAATTACACCACTGTCGTTTGCAGTTTAAGGCTGGGCATGTACGCATTTTGTGCCCTTTCTGTTGGCAGTTGTAACACGTAATGTCCGAGTATGCGAGCCCTTCTCTCCCCTTGCGTCCCGAGGGGGAGGCATTTGCTTTCATCACGTTATCTTCACTGGCGACACTGTGGAAGTTTTCAGTACTCTCAAAATTTCTCAGCTTCGTTTTAAACTCAGCAAACGTTATTTCTGTATCACTCTGTGTGATATGTATTGCAAACGGTTTAAATGAGTCCGGCAAACCTTTCAAAATCATCGCAATTAGAAGTCCATCACTAAGGGTTTCTTCTGCATTTCTTAGTGCTGTGATTGCGGTTTCAGCTCTTATAATATAGTCTGTGACACTCTCACTTGGTTTCTTTTGTAAAGAAGTTAACTCGGTATACAGAGAAATGATTCGCGGCTTCCCTTTGCCAGCATAGTAGGCCCGTAAAATCCGCAGAGCTTTCCTACCGTCATCCGCGGCATCTCTCATGACAAGTGACAAACTTTTGTCATCCAGGTACTGGATTAATTCTGCATACGCTTCTTCATTTTTATCAGGTCCTTCATCATCATCAGCATGTGCGGAGGCCTCTGATAGCACCGTCTCTTTCAATCCTAGCAACCGCATGTGTCCTAAAAACTTTGTTTCCCAAAGTTCATAGTTTTTCTCATCTCCGTCGAAACACAATCTATTCCATCGGTTACTCACATCTCTTCTGGGCCCATAACC
>TE_00000100_LTR#LTR/unknown
TGTTGGCGCAGCCATTTTCGTGTATGGTAACCGGTATATAATCTTAATTACACTTAGGTAAAATAACTCACATCTCTCCTCGGTTTTCTGCTGAACCGGAATACATTTATTTGCATATGTCCAAATATGGGAAGCAGGTAACACATGACATGACAGTCTGAGGGCACATCCAATAGTAACGCTAACA
>TE_00000101#DNA/DTA
AGTGTTGCCAACTTACGCCCCAATTAGTGACTCACTGTATTTAAAGACTTTTCAGACCTCCTAGCGACAAATTTGGAGATTTTTATAGACTCTCATGTGTCCGTACTGTACCGTTCCTACTCTTATCAATGAACTGCGGATGATGCCGTCAAACCGATCTGCTTCTCCAGTTTTAAATGTAACAGTTTTATGTGACTGTTTATTCTTTTCTTGTTTACAATGACAGATATTTCAGTGATAAACTTGTTTGAATTTATTATTACGTCTGAGAGATTACTGCTAATTTACTTCACATCTATACTGATATGCAATTCAAACAGCAATAAATTTTGTTAAATTTACATAAAGCGTACTGCAAATATAAATACACCTTTATTAAGCATAGGCTGTTTTTAAAAGAATCCTATCACTTTTCTTGTTTTTAATCAGTCTAAGAGATTTAATAAATACATTAATTTTAATTTAAAAATGTAAAAAAGGAGGCTGCGAATACAAGAATTTGTGTTTGTGAATAAAATATTTTCCATACAAACTAAAAAAGTTTATAGTGTAGTTCTCTGATATATCAGTTTTACCTTTATAGTAACAAATAATATAGTTGAAAGGGTCTGGAAGAAGCAATGTAATTACGTATATGGAGATATAAGCTATTCCAAAACAAAATATGAAAAAATTTTTGCCCAGCACCCATTCTTTAAAAGGTAATGGAAAATTATAATGAGTCATAAATTGTTTGTTCATAAGAAAAGAACTTGCCAGACTTCTCAAAAATTGAGAGAATCCTAAATATATTTCTGTTAAACCATGTGGATAAAAAATTATTTCTAATTCTAAATCAGAGTTGTTCCTTAACCATATGCTGTTAACAAACCCGGTTTGATGTGATGACATCAGTAATGTGCAAATTGACAGGACGTAATCTAGCGACACTTTTCATGCAGAGCTTTAGCGCCTTTTTATTGAAAACAATTGGGAACACTG
>TE_00000102_INT#LTR/unknown
TACACCCCTTTTTGATTTCATTAAAATCTGCCTAGAATTCAAATCACTTGGTATAGGTCCTCAATGAAACTAATTCATTCATTCAACTTGAAAGTTACCCACTAAGGAGTCAAGAAAACATCAGGGTGATCAAGCCTAAAATCTTCTTGGAATAATATGATGCCTTGTACACCATATTATGACCCAACCCTTTTTATTGTCCATTCGAATTCAAAACTAGTTCTTTGCATCAAATAAATTTAAAGGAAGCTCTTTAAAACAAAGACAGAAATGACTCAGATCTTTTCTTTAATTGATTTCCTACACCCTGAATGTTAAAAGGCTTCTGAACCATTGACTCAATTAACCTATTCACCTTCTTAACAACTCTACCAGCCCGGGTTCTAACACCCTGAATGTCAGGAACAGCAGCCTGAGTTTCAGTGTAATTTTGGGGGTCAGTTTGAAACTGTGTTGGTGTAGGTTCTTCTGTGTCACAATTCAAGTCAGCATCCAGAGATGTCTCACTGTTACTATTCTCCAAGTCACGTAACTGATTACTGGACTCTCCTCCATTCATATCAAGCTGATCTGATTCAAGGCCTTTCTCAGCATCAATGTCCTGTGCTTGAGAGGTTTCAAACTTTGAGACGACCGGGCTTCTAATCTCCTTATCCTCCAAAGTTATAATCACACCTCCTGAATCCACTGAATCACAGTCTTGCATGGTAATCTCATTCTCATTATAACAAGTGTCATCATCTGACTCGCTCACTGAGACTGGAATGATCCTCTCCTCATCAGACGACTCCACAGGTAGGAAACTGATATCCAACACCATGTTTCTGTGCACTACCTTTACTCTCCCATTCTCATCCTTGATCTTGTAAGTGTGTGTTTGGAGGTTTCTGTCAATCACAGTGTACACCACAGGATCCCACTTGTCTGATAGTTTCCTCTTCCCTCTTTCTCCTTTATTTGCCACCAACACACGGTCTCCAATATTCAGACAAATTCCTTTAACTCTCTTGTTGTAACCCTTCGCTTGTTTTCTCTGTTCTCTTTCAGAATGTCTCTGTGCAATCTCTGCAGCTTCGTGAAGATGTGACATCAAGGATTTCAGGTAAGTACTATGATCGACGACTACTGGATCATGTAGGACTCGGCCAAACATAACATCCACGGGTAGCCTAGGCACACGGCCGAACATGAGTTGAAAGGGAGCAAACCCTGTTGTCTCATGGACTGTAGCATTGTAGGCAAAAGTCAGTGTTTGTATTTGCTCTGGCCATTTGTGCTTCTCTTTTAGGGGCAGAGTACGGAGCATGCTTCCCAAGGTACGGTTGAACCTTTCGACTTCACCATTTCCCATAGGGTGGTATGCGGTGGTATGGGATTTGGAGACACCTGAGAGTTTCAACAGCTCTGCTAAGAGAGCACTTTCAAAATTGGCCCCTTGGTCGGTGTGGATGCGACCTGGAAATCCGTACACACAAAACACACGGTCCCATAGTTTCCTTGCAACCTGTTTTGCTGACTGATTTGAACAAGGGAAGGCATGTGCCAACTTTGTGAAATGGTCAGTCAATACGAGCACATCTACAGAGTGTTTCTTTGCATCCTCTGCGGTCCAGAAATCTAGGCACACCAGTTCCATTGGCATAGAGGTCTTGATGCTTTCGAGAGGGGCACGGGCAGATGGTTCTGGAGTCTTGGCTAAGATACATCTCTGACAGCACTTGATATAATCACAAATATCCTTCCCCATACTTGGCCAAAAGAAACGTTGACGGGCTAGATGGATAGTTCTCGCTTGTCCCTGATGACCTGCCAAGTCATGCACACCCCGGAGAGCTTTTTCCTTGAGGCAAGAAGGTAATACCAACTGATACCGCTTGAGTTTGCTGTGTGGATCTTGTATGACTCTGTATAATACTCCCTCCTTGATCTTAAGTTTTTCCCAATGCCTGAGAAGGGATAAACCTGCAGGATTCATTTTGGCTCTTTCCCGCCTTGACGGTTGACGTTTTAAATTCAGAAAGGGCACCACCCCTGATACGGCCAAATCAGCATGTTGCATGTCACACATTTCATCTGCAGTAATGCTAGGAAGAACATCAGTACAGGTTGGAACGAAATCCTGGTAAGACTGGATTAACTGCACAGCCCTTGCTTGGGATGTCTCTTCCCACTGATCATGCAAATTTAAGCAAGCTTTGATAGTATCGCTGTCAGATGGTAAGGTAAGACAGGATTGGAGGCAAATTTGTAAGTTCTGAGCTCCCTGACGGAATGCATCTCTGACTTCATCTCCGTTAACCTCTTTAGCTTCCACAAGTAAGTCTCGATAACTCTCCTTCATTAGCCTACTGCTCACCGTCTTAACAAAAGGGTCTCTACTCAACGCATCCGCCACTATGTTCTTTGTCCCTGGAATATGCTTCAGCTCAAAGGTGTAAGCTGCCAATTTGGACACCCAACGTTGCTCACATGCGTCAAGTTTGGCTTTAGACATAACATATGTGAGGGGATTGTTGTCTGTCCAAACAGTAAATGTTTGACCCTTTAGCCAGTGGCTAAATTTCTCACACACGCTCCATTTGAGTGCTAGGAACTCAAGCTTGTGGACTGGATAGTTCCGTTGAGATTTACTTAGAGTCTTACTTGTGAATGCTATAGGGCGAGCACGCTCTTCACCTGCAGGCACTTGAGATAATACAGCCCCCAATCCATCTAGGGAGGCATCGATCGCCAAGATTAGAGGTCGAGTAAAGTCAGGGTGTGCCAACACCACACTTTGCAATAGACTCTCCTTGAGGCTATTCAATGAATGATCACACTCCACAGTCCAATCAGTAGGCTTGAGCTTTCTGTAGGTTCCAGCTTTAGGATCACCCTTGATGCTCCTCTTCCTTCTTTGCCCAGCCGTAAGAGCGAAGAGTGGCTTTGCTAAGGATGAACAGCCAGGTATGAAGTGTTGATAATAAAGGATCATGCCGAGAACTGATTTAATCCTTCGCACCGATGGCGTGCACTTGTCGTCTTCCATTAGATCAAACTTGGAGAGTTTGGAGATAACATCAACTTTCGCTGGATCGACTGCAACTCCATTTCCATCTATAATGTGACCCAAGAATCTCACAGAAGTCCTCATTAGATGGCATTTCTTAGGGCTTAACTTAAGATTGTACTGTCTCAGACGGCTGAATACGACCTCTAGCCTTTCCAATGCTTCTGGCTCACTTGGAGCGAACACTAGCAGATCGTCGAGATAACACAGCAAACTGCTGAAGTTTAAGTCTCCGAAGATGCTTACCATCATTCGCATAAAGGATGCCGGACTGTTGCATAGCCCTTGCGGCATCCTATTATACTCATGCAGCCCAACAGGGGTCGTAAACGCAGTATATTTCTTATCTTCTTCAGCCATGGGGATATTATAAAATCCAGAGGTCAGGTCTATGGTGCTAAAGAGAGTGTTTCCGCCTAAAGCAGCCAGACAATCAGACTGGTGTGGAAGTGGATGTGCATCCTTGATTGTTCTCGCATTTAACCATCTGAAATCTGTACATATTCTCAGGTTGCCATCTTTCTTCCACACTAGAACTAAAGGCGAGGCGTATTCACTCACAGACTTCCTTATTATCCCTTGTTCTTCCATTTGAGACAAAACCTGCCGTAGCTTTTGATAGTGTGCAGGCGGCACCCTTCGATAAGGAAGTCTGAATGGGCGCTCATCCATTAGTCGAATGCGGTGGACAAAACCCTTCACTTCTCCGCAGTCCAAAGCATGCTTGGAAAACACATCATTGTATCTCTCCAGTAACTCTACTAACTTCTCTCTAGTGTCATGGCTGACAGAACAAGATTGAATGTCAATATCAGAAAGGCCAACAGTCTCCAAACGCTGCCTTAAACTATCTGACGAATGAGATAGATGTTGATTCTCATCGTTAAGCACCCCTGCTTGACTTGACCCTTGGAAAAGTTCAAAATCCTCCACGGCGACACATGGGAATACATCTGCCAGTTTACGATTCCTTTTGAGAGTAACTGGTTTGTCAGAGAAATTTGTGACTTTTACAGGGACCCATCGATCACCCCATAATGGCGTTACAACTCTCCCCACCATGATGTCTCGTGATGCAGATCTTGAAGTTGTCGGTTCCACCACAACTGTGCTTCCTGGTGACATGGGAACATTTTTGGGCAGCTTTCCCCATACCAAATGTTCTTGCTTTGCTAACAGAGTGACACACTGCTGTAACTTGACTGTTCCTACTTTGTCTGGCAACTCTGAACCCTTCCATCGGCATGTGTTGGCCAAAACATCCAAGAACTGCTCACATCCTGTCGTCGGTTCCCCTGAGAGATTAGAAACAAGTCGCCAATAGTCACTCGTGCCTTTCATACGATGTGCGAGGAATTTGATCACATTTGTGCCAATAATTAAATCATCCCGCTGGCCGGGTACAACAAGAATAGGTACTTGACAGCTCTCTCCATAAACTTTCAGTTCAACCTCATACATACACTTTGGCTTTGTTACTTTACCCCCACACCCCACTAAGATGACATCCTGCTGAAGAGCTGTGGCTGTAGACAAGACATTTTCACTTAACATCCTCTTTTCTGCTATGTCACTTAGGGTGCAAGCCATTGAGCCAGTATCTAGCATCCCCTTCACAGTATGCTTATTATTAATGGTGACTGGTGCATAGAACAAGTTGTCAAATACTTCAAGAGTTTGCACATTTTGCGCTATCACTTTGGTCCCTGATGGAGCCTGTGCACATGCGGTTTCATAAAACTGGAGAAGATCAACATTCTCTAGGGGTTCTCTACTGAGGCTCACGCATCCCCCTCCACAACGTGAGCCATCCAGTTTAAACCTGCCGAGCCCCTGGGTGGCGCTTGACTTGGCCTGAAACGTTCGTTCGTGCATTCTCTTTTTCCATGACCAGGCTGATAACAAGTAAAGCACAGATGTTCACGCCGACAGTGTGTTACAGTGGAGTGATCACGGGATCTGCACACTTTGCAAAGCTTACTCTGAGATGGTTGAGATGGCGTTTGGGCATTTTGAGAAAGTGCTCGATCAAGAAGGTTAATCAAAGTCCTCATACAATTGTCATCACTCTGTGCTGCACGTGTGATGCTGACATCACACTCACCTGGCTCTTCAGAAGGTACAACACTCACTGCATCCTTGTGAGGGGTCTGAATGCAAGCAGTTACATGCCTTGTAACAGAATGGCGTTTTGGTTTGGTTGACATTTGCTCTCTTTGATCTGTCTGGTATCGATCAAGCTGCTCTTGAATCTCCTGTGCAGTCCATTTTTCTGGAGCTTTAAAGCGAAACACTGCAGAGAGGGTGGGGTCAGGGCAGTACTTCACGAACATCATGGCTGCTTCCTGACACGGATTTTGCATCTGCCGTCCAAGTCTCTTCAAAGCCTCCTCTGTGAGATCTACTGCTTTGTTAAGACGCACCCAATACTCAATAGGGTTTTCTCCTGCTAATGGAACTGTACCATAGAAGTCTGCCAAGGGCATACAGGAATAATTAACATCGCCAAAGTGTTGTTTCAGGATGTTCATAATAACTTTTGGGTCCTCAATTGGTTTCAAAGCTGAATTACAGCGGAGCGTTACTTTGACGACATCCTTCGCTTTACCCATCAATCTGCTTAAAATCTCTTGATGCTGTTCAGCTAATGGTGTACCTCTCTTTCGCAGATATGTTTCCATTAGTTCTTCCCACTCTCGCACACTGAGCTTATCAGTTGAATCTCCCCGATAGACTGGAGGTTCCTTAGCATCCGACTGCATAATCAACCTGACCCCCGTCAAATTAAGTGAAGGTATGTCAGTAAATGTGGTTTTGGTGGCACCTAAGCTTTGTGACTGAGTGTCTGCATTTTCTTCTCCCTTACTACTAGCTTCTTTTTGTGATGTTAACATTGTCTGTCCAACTTGTTGAACAATCTGTGCAATAAACCCCTGCCAATCTGGATTATTTAAATCAGGAACAGCTAAAGGCACGGTGTCAGCTGTGGGGCTAGCTACCTGGTCAGCTATACGTGTGGAGCATAACACTTGCGGCTTCCCATTAATCTTACTTTCTCTCCCAATTGGAGTAACTGGAGTCTCGCCAAAAAATCTCCCCCTACCAAGACCTAAACCAGTCATTGTCTCATCGAAATCATCTGCATTTAAACTAAATGCCATGTTCAACTTAGAAAAATATAGAATATAGAGAGGAATTAATAATAATAAAATAAAAATATGTACCTTTAAGACCAAATTATAAATGCAATAAACACTGGTTATCAAAAATAGTCACTCTAGTGAAAATATGTATCAATCAACACTCAAAATAAGAAATGTTCATTTGTTTTTATCACAGTCCTTCATTAACTTATGGTGAACCTTAATGCAGCGTCCCTCGGTGACCCGACTGACGTGGATCCTGAAGCAATTCTTCAAATCCGGGTCACGGCACCAA
>TE_00000102_LTR#LTR/unknown
TGTAACCGGTCTGCTTTCGCCCGCTGTTACTGGCCTCTGCGTTGTGTGTAAGGAAGACAAGGACACGCGCTACTTCATTCACCGGAGAAGGTTTATTCAAGCCCAACATGGACTGGCCACCATAGCTCTGTGGATTGACATCAAACAGTGGCTAAATCTCTTGTGGGTAATATAACAGCAGTATATTCCTCTCCCCAGCCAGTGCAAAGTGAACTGCTACTTAACTTTAACAGTCAGGAAAATTATATCATTAACATAATGAAACCTACTGTAAATATCAATAAAAATCAATAAATGAACATAAAACACTGAGATGATAAAATGGAAATACCTGTGGATTGACATCAAACAGTGGCTAAATCTCTTGTGGGTAATATAACAGCAGTATATTCCTGTATAACATAATGTCTATTAGTTGCTGTAATCACAGATTTACACTAATACAAAATGTACTACATCCACACGATATAACTACACATTCCTGATTCATCCACACTTAAATCATACAACAGAACATTGCAATACATCTAAACAGTACCAACGGCATTAAATGGAAACATTTTATACACTTTAGATACTTATTTTACTCAGAAAACGAGGAGCACAGCAAAACACCTACCTCTCCCCAGCCAGTGCAAAGTGAACTGGCGAGAGGCGCGCGAGTAATCTAAAATGGCGTCGACGCGCCGCCGAAAGCAAAATTCAAAATAAAAGTCTCAATACTAAATTCACATATATTGGATAGAAAATGTCAAAATAAAATCACTAAAACAATGAAAAAGATTTTAATGAAAAAGACAATATCACAGGTGATATTATAACCCGTTACA
>TE_00000103#DNA/DTA
AGTGGTGTAAAGTAACAAATTATAAATACTCAAATTACTGTAATTGAGTAGTTTTTCTCAGAAATTGTAATTTTCTAAGTAGTTTTAAAAATGTGTACTTTTATTTTCCCTTGAGTACATTTTTAGTGCTGCATCTGCACTTTTACTCCACTACTTTTTTTTTCTTATCTATGGGGATTAGCTGAGTTGTCTTTTGATTCCTGTCCAATCAGATCGCACATAGAAGGGAAATCGCATCATATTGAACTACCTTAAAACAAGGGCAATTTATAATTGCAGAAAACTGTTTGGAAGTATTAAAATTGTCCAAGAAGATTGCATTTTGTTTGGAAATTAAACAGAACTCAAATGTTGACTGCAGAACTCAACGTCAGGCCAACATCAATGTCCAACCTAAAATCAACCAAATATCAATGTCTAATGATGTAACAGCTTGACATGGTGTGGTTGTACAATTATCAGAAGTTGGATATTGGTTGTCATACCTGATGAATAAATGTCAGTATTTGACATCAATATGATGTTGGTTTAAGATGTTGGCTCAGCGTTGGATTTTGTTCACTTTTTAACAACCTGAAATAGACCATATATCAAAGTCATTTGCCGTCATTATTGGACATCTAAATAACTGTCTAACCTAATTTTATCATCTTATGATGTTATGTACCTGCTGGGCAATAACTAAATGCACTACAGAATGTTATGTTTACACACATCCACAGATTAAACACATCAACTTTGTACAGTGTGATACTACTCTTGAGTACTTTTGAAAGGGCTACTTTTTACTCAAACTTTGAGTAATATTTACAACATATTTTTTTGATCTACTCGCACTACATCTTTAGGCAAGTAATGGTACTTTTACTTGAGTATGATTTTTCAGTAGTCTTTCCACCACTG
>TE_00000104#DNA/DTA
AGTGGTCCCCCACCTTTTTATCACCGCAGCCCGGGCCCAATTCCAATTCTACCTCTAAGCCCTTCCCCTTAACCCTACACCTCTTTTTGCACATTCACATGAAGGTGTATCGATTAAACGTAAGTTTCAATACATTTATATCCACGTTCGAGTTTTACCTCCATCTTTTAAAAAAAATGCTGAATTTCGCTATTTTTATATACCAAATACCAAAAAATAACGCAACTGCAATAACTACAGCAGTTGCGATCGACGATTTCATATGAAGAAAGAGATCGCGATGACATCTGATGGCATGTGCAGGTGCTGTAGTGGAGTCCCCCTTTCTACCTAAAAGTGTATATTCCATACAAGCTGAAGCTGATAATACGGTCAGTTCTTGTCACGTGACTCGCGATGCTCTCCTGAGATTCATCTAGCTGTGTGTGTCTGAAAGGCATGAGTGAGTCACACCGCACTGCTTGCATTGGAAATAAAGAACTTGCGCAAACTCTAAAAAAGACGCGATATGCGAACACCCGCTAAAAGGCATTTGCAATCTCCAGCGGTTGATCTTCTTGCACAGACATGGTGGATTCATCTGATTTGTTGAGTTGTGAATCTGTTTCTCGGCAGTTCGCGGGGGCATTTACTGGGCGTTTTTTTAATTAGCAAAGAAACTTTCCAATGACGTCTGTTTCTTACTCATTTTGCTGCTTGTGGGTCAAATTTGGGCACTCAAGTGAACGAGATGTAAGCGAGAGAATACGGTAATTTTTCAAAATAATCATTCAGACTCAGCTAATAGATGAAACTGAAATAATTAATGATTTCTTGTGCAGCCCGGTACTAATTGATCCACAGACTGGTACCGGTCCGTGGCCTGGTGGTTAAGGACCACTG
>TE_00000105_INT#LTR/Gypsy
GAATAATCTGACCAAACGATGGATGTGGCAGAGAAGGGCACCATACGCTTCGCGGTGGTACACCAGGGAGCAATGCTCGGCCGCCACGAAGAGGAGCTCTCTGCCACCAGACATGCCGTGGACAGTCTGTCTGCTAAGGTAACGGAGCTTACCAACCAGCTGCACAGATTTCGCCATTGGGGTCCGTCTAATGCTGACCAGCCAATGTCTGAACCCCGTGTGAACAAGCCCCCACGTTATGTGGGCCAACCCTCTGACAGTGTGAGGTGGTGTTTTCACTACAGTCATCTACCTATGCCACCGATTGCTCCCGAGTGGCATTTGTTCTCTCTCTGCTCACTGGACGGGTGAGAGAATGGGGAGCCGCCGTGTGGGAGGCTAAATCTGACTGCTGTTCTCACTACGCCTCTTTTAAGGAGGAAATGTTGAAGGTTTTTGACAGATCTGCGCTGGGAAGAGAGGCTTCCCGTCAGCTCGCGGTGCTTCGCCGGGGTAGTAGATCTGCGGCTGACTTTGCCATCCAGTTCCGCACCCTGGCGGCGACCAGTGAATGGAACGAGCCAGCCCTTGTTGCCCGTTTTTTGGATGGTCTCTCCTCCGAATTGAAGGAGGAGCTTTTTTCCTCTTGTCTGGACTCTCTTATAGGGAGGGCGATTCGTCTGAATAAACGGTTGGGGTTGCGCCGCCGCTCCAGAGGCCCCCCTGAAGAGAGGGGGATGCCATCCTTCCCCCCGTCTCCCGCTCCCACCCCCCCCTCCGGAACCCATAGAAGTGGGTGGTTTGCACATCACAACCGCTGAGTGTCAACGCCGCCTAATTAACAGGCTCTGCATGTACTGTGGGGCCGCTGTCCATTTCTTTGCCAAGTGCCCGGTAAAAGGGGCAAGCTCACCAGTAGACTGGGGAGTTCTGGCGAGCGCGATATCCTTATCCCCCACTCCGTTGCGGCGAACCACTCTCCCTGCTGTCCTGCGCCATGGTGGCACCTCTATTTCCTGTGAGGCGTTTATTGACTCAGGAGCTGAAGGAAACTTCATGGATGAGGCGTGGGCATTACGTCATGGTATTCCCTCCATCGAGATAGACAACCCACCTACGGTGTACGCGCTCAATGGAGATCTTTTGCATCAAGTTCGACGGATCACCATGCCTGTGTCTCTTACCGTCTCTGGAAATCATCAAGAGACAATAAGATTTTTTTTATTTGACTCTGTCCTTTCCCCATTAATACTCTGCCACCCCTGGCTATCTAAACATAATCCCCACATTGTCTGGTCTGATGGGACTGTTTTGTCTTGGAGTCTTACCTGTCATGATAAATGTCTTGTCTCTGCTGTTCCTCCTGTCTCTTCTGTCTCTGTGTTGCAGGACGAACCAGGTGATTTGTCAGGCGTGCCAGAGGAGTATCACGATCTGCGAGCGGTCTTCAGTCATTCCCAGGCCGCTTCTCTGCCTCCCCATCAACCCTATGACTGTAGCATCGATCTCGTTCCAGGTAGTACTCCCCCTAGGGGGCGATTGTATTCTCTATCCAAGCCTGAGCGCGAAGCCCTTGAACAATATCTCTCAAAATCACTCACAGCTGGCACCATAGTTCCCTCTACGTCGCCCGCTGGTGCTGGTTTCTTTTTTGTTAAGAAAAAAAACAGCTCGCTGCGCCTGTGTATTGACTATCGAGGTCTAAACAGTATAACCATTAAGAATCACTATCCGCTGCCCCTCCTGTCATCAGCTTTTGAGATCTTACAAGGGGCTAAGGTTTTCACTAAATTAGACCTTCGCAACGCATATCATTTGGTCCGCATCAAGGCCGGGCACGAGTGGAAAATTGGCTTTAATACGCCGCTCGGCCACTTCGAATATAGGGTCCTTCCCTTCGGGCTGGTAAACGCCCCTTCTGTGTTCCAAGCCCTAGTAAATGACGTGCTCAGGGACATGCTGAACATCTTCTTTTTTGTCTACCTTGATGACATTTAAATTTTTTCTCCTTCGCTCGAGACCCATATCCTCCAGGTTCGCCACGTACTACAACGCCTGTTAGAGAATCGACTTTTCGTAAAAGCGGAGAAATGTATTTTCCATGCGGACTCGGTTCCGTTTCTAGGCTATATAGTCTCCAACGTGGGTATTAGCAGGGACCCAGCAAAAGTACAAGCAGTAACAGACTGGCCCATCCCGGCGACACAAACTGCTCTCCAGAGATTTTTGGGTTTTTCAAAATGTTACCAGCGGTTTATCCGAAACTTTAGCCAAGTTGTTGCGCCATTAACTGCTCTTACCTCCACAAAGTCTAATTTTGTGTGGTCTCCCGCTGCCCAAGCTGTGTTCAACAAACTTAAGCATTTATTCTCATCCGCACCCATCCTTGTTATGCCCGACCCCTCCCGACAGTTTATTGTGGAGGTGGACGCCTCCAGCTCCACCGTTGGAAGCCGTTCTCTCTCAACGCTCGGTCACCGATAATAAGGTCCACCCTTGCGCCCTATTTTCTCATAAGCTCTCGCCCGCGGTGCGTAATTATGACGTGGGTAATCGTGAACTCTTAGCCATTTGGTTAGCTTTAGGCGAATGGCCACACTGGCTCGAAGGGGCGGCTGTGCCGTTTGAGGTTTGGACTGACCATTGCAACTTGACGTACATCCGTACTGCTAAAAGACTCAATGCTCGACAGGCGTGATGGGCATTATTCTTTGGGCGATTTGACTTCACCATCTCTTATCATCCAAGTTCTAAAAACATCAAACCAGATGCGCTATCACGTCTGTTCAATCCCTCCGACAACGACTCCACCCTGGAACCCATTCTTGCTAAAGGCTGTGTTGTCGGAGCCTTAGTCTGGGGAATGAAACGTAAGGTTAAACGAGCTCTCGCACGGGTTAAAACCCCTCAGAGATGCCCAGAGAATAAATTATTCTTTCCCAAACCTTTATGATAGGCTGTGCTCCGCTGGGCACACGCCTCAAAATTGGTAGCCCACCTGGGGGTTAAAGGCACCCTAACCGCGATCCGTCAACGTTTCTGGTGGCCGTCTATCATACGCGACACTCGTTCTTTTGTTATGTCTTGCCCAGTTTGCGCTCAATTCAAAAGTAGTAACTTTCCACCCTCGGGTCTCCTCAGACCGTTACCCATTCCCTCCCGCCCGTGGTCTTACATCGCCTTAGACTTCGTTACTGGGTTACCACCTTCTGCGAACAATACCATTATCCTTACTGTAGTCGATCGCTTCTCTAAGTCCGCTCACTTTATTCCCGCTCCCAAACTCCCCTCTGCGAAACAGAATGCCGTACTGGTTTTCAGCCATGTTTTTAGAATTCATGGGCTACCAGTAGACATTGTTTCTGACAGAGGTCCGCAATTCACTTCGTGTTTCTGGCGAGAATTCTGCCGACAGATAGGGGCTACTGCCAGTCTGTCATCAGGCAGATTCAAGCGAAACGCGTGAATCAAATTCTCGGTTGCCTCCTCCGCACCTTAGCAGCGCAGAATCCCTTCTCGTGGAGCGAACAGTTAGGCTGGGCTGAATACGCGTATAACGTATAACGCAGGGGGCGCTCCTCGGGGGAGGGATTC
>TE_00000106#DNA/DTA
TCTCATCAGTGACATGCTTCTAAACCAGGGGTGCCCATACTTGGTCCTGCAAAGTTTAGTTCCAATCCCAATTAGACACACATGGGCTAGCTAATCAATCTCATACTAGGCTTTCTAGAAACATCCGTGCAGGCACTTCAGGACTGTGGCTGTTTCTCAATATGCATTGTTCAGCGGTCTTGTGTCCTCGTGTTCTCGTGTAACGTCATCATCAGCTGCCAAAGTTCAGTTCCAATACTCAAGACTGCAAGAACAGGACGCATGAAACTTCTCGGATGTGTTCTTGATATCGAGGACGCACCGATGCACACTTGAGCACCGAACTCCCTCTGGAAGGCCCAGAAGTCATTGTGACTGGAGGTGGGAGGCGCAGCATTTTATCTAGATTTATTATTAAAGTTCAGAGATTTAACTTATTTACCTCAGGTGTTTCCCTGAAAATAAACATTATTACTATAAAAACCAGTTTTATTTATATTGTGCAGAGTATATTGATGTTTTTATGCAAAGTATATATTTTTCAAAGGGGGGCAAACAAATATTTGTATGAATGCTGTAATGTTTAAATAATTTACCATTTAAAATTCTTGAAGGTCATGTGACCATCACGAAGAACGCAACATCTCATTTCTCTAAGGACGCGTTCTCTGCCCTCATGGTCTCACATGTCTTGAAGTAGTTCATTATGATGCAATTTACCTTCTATGTGTGG
>TE_00000107_LTR#LTR/unknown
TTATTAACAGTCATAGTATAGCAAACATATCCTCACAAATCATGTTTCATTTTATCAAACACACAGTTTTGTTCTCTTTTTTTACAACAATGAAGTCTTCAAATACTTATACACTCTGTACTCTCATTAACACATATAAATATTATACCTTCTGTATATTTATCAGTAGCACACAGATTACACTTTAAATCCTTTGTCAATCATCTATTTCATTTTTCTTTCTTTGTAAATACCTCTGTATATAATCATTTACCATAAGACTACTAAACTCACTGAACAATCATGCGTCTGTTATTTGTATCATTTAAATTGTAACAGTTACACTTGACACCAATTACCAATGTTACTCTCTACTCTCATAAACTTTATACATTAACAAATATACCACTAATATATACAAATAATAAGTCACTTTCTGTTTAATTATCACATACTGAGTATAATACATATCATTTACTGGGAAGTCAGTTATAAACTCAGCCCAACTGTCATTTTACTGGTACTTTCATCTGAATCACTCCTCTCAATTAACAACTGTAAATATGCTATTTACTTTAAAAAAAAACACATAGGAAATGTGTACTCACATGTTTTTACATGAATTATAATAAACATATTGACTTTTTTATGAAACATA
>TE_00000108#DNA/DTA
AGGGTTGGGTATCATTTAGGTTCAATTCGATACCGGTGCTATATCAATACTTTTAAAATGGTGCCGGAACCGACACTTTTAAGCCACAAAATTATGATGGATTCTAGAAAAATCTTTTATTTGACAAAATGTTTTAAAAAATAATTTTAATAGAACAATATAATTTAAGTTTAAAGTAAACATCAATTCATATTTTATATTTATATATATTTGAATTGCATTAAAATATTTGCTTTGATCAGTTGTGGGCAGGGGCCACTTAACATATATCACAAAATACTTAAAAAATATTTGAAGTCTTTTTTTTTCATGCATCACTCAGCAGTCTTCATAAACAACATAATTAAATAACTTAAAATCAAAATAATTTAACAAGTAACTTTGTACTGGTGTAGGAAAACACATTTCTAACATTCAAATACATCAACATTGTTGCACCTGCAACAGATAGGCGTACCGTTGAAGTCAATTTATTTAGCCCTCCCATTCATTTAAAATAATGTTTCTCATTGCTGTGTCGGAATCCTTGCTTGTAAAATACACCTCTCTTTAGAATCTTGCAGAATGCACTGTACTGCATGCATTGCGTGCGTCCGTTCCCTAAGCAACAAGAACAAATGCCTGACATCGCCTGTCTGTATTTCTCAAAGTTATTAAGGATTAAATGTTTACAGATGGTGTGACAACGCATACGCATGTGTGCCTTTGATGTACCCCTTTAATGATTCTTACGTCCTTGTCGCAGCACCATGGCATACCGGTTAAAAAGGTATATAATGTGCTATAATGGCACCGGTTTTTGGTACCCATCCCTA
>TE_00000109#MITE/DTA
AGGGATCACGAAACATGTTCCTAGCAAGGTTTTACTTGGTATACTTGAAATACCCAGGCAGGTGTGTTGAGGCAAGTTGGAGCTAAACCCTGCAGGGCATCGGACCTCCAGAAACAAGATCGGTGACCCCTG
>TE_00000110#MITE/DTA
AGGGGTGCTCAGTCCTGTTCCTGGAGATCTACCTTCCTGCAGATTTTGGTTGCTACCCATATTAAACACACCTGAACCAATTAATTAGGACCTGAACACTACTTGATAATTACAGGCAGGTGTGTTTGATATGGGTAGCAACTGAAATCTGCAGGAAGGTACAGTAGAGCTGCGTCCCAAATCGCATACTTATGCACTATTCTACGCCATTTTGTAGTATAAATAGTGCAAGTAGTGCGTTCACACTATCGGACGCACATGTTGAATAACTTTATTTATTTTGGATGGTGAAAGCAAAATTCTCCTACGAGAGTGATTATAGCGCCTCCCGATGGTGAATGCGGTAATACTCACGGCAGGTATTATTTGATAATTTGGTTGTTTATTTCACTGATTTGGCAATCGTCAAACATCATTAGGGAAACGGTTTGAATTTCCGCTTAGTAAAAAAACATTAGTGTGCCATTTGGGACACCACTATATACATGTACTATCCTGTTGAGTGTGTAAGTGCATAAGTACATAGTGCATGAGTGCGTAGTGTATAGTGTGCCATTTGGGACGCATCTCCAGGAACAGGATTGAGCACCCCTG
>TE_00000111_LTR#LTR/Gypsy
TGTTACAGTCATATGTATATGCCTGTTTGTTTTGCTTGTGTGTGTGTGTGTGCGCTCTCTTTCTCTCCCTCTCTCGCTCGCTCGCTTGCTCCCTCCTCCTCTCTCTGTCAGTTCTCAGGTTCACCCATTCCAGTATCCCATTCGTCCGTGAAGACGTCAATCTCAATTACACCTTGTGACGTCATCACCTTCACAACCAATCAGCACAGGAGCTCAAAGTTTAAAAGGGATGCGAGCGGGGAAGCTCGTTCTGCTTTTGCTCTGCCTTGCTTGCGGTCTTTGCTTGCCTTTGTGTGTGTTTTTGGCTTGTTGTTATGTGCTGTGATGTTGACGTGAACTTAGTTTTGATTTTGGTCTTGTTCTTGTGTTGATCGCTGTTACCGTCTTGGATGTGTATATGTGACAATCCCCTGACGTCTGTCTTCAACCTTTCCCTTGGATTCGAGGAGTTTAGATGTCACGTGACATACATATTGCATCACGCAGATAACTCCACTGTCTAAATACACTAGTTTAGAAGTGAGCGCCACCCGCTATAAGTTTTCTCCGTATATTTGGTTAGAAGAGTAGATTAGTTATAGCGTGAAAGCGCTGAAGATGTTTTGTTTGTTTATTTTGTATTAGACAGTTTAGAAGGTAATTATTAGTTAGAATTGGGGTTTTTGTTATATTTCTTTCATTTTTTTGGCGCCACTTAACTCTCGTTTCCCCCACCATCTTTAATCTATATTGATTGATTTATTTATGCTGTGAGATCTTGTAAATATTACTTTATTCCTTTTTGACTTCCTTTCACTATTGTAAATAAATTCACTTATTTTTGCAGTATTTTGGTTGTCGTGTTGATATTTTGCCACCAACTGACCACAAAATATTATCACCTTAAATGTTACCTTTTAAACCCTAGATACCAAAACTTAAAAGTCGTAACA
>TE_00000112#DNA/DTH
GCCCCGTTTACACTGTCAGGTCTTGATGCCCATATAGGACTTGTTACCTATATCTGGACCCATATCCAATTCATGTGTTTATACTTGCCATAGAATTTACGATGCTGTGCATGCATAAAGGCGGGTTCTAGCACGGGTGCCACACTAGCCACGATGGAAGAAATTGTCTTGTTTTTAGCTCTGTGAAATATGCGAAGTGTAGTATAAGCAGTGAATGGTTTAGTCCAGATTTACCCCCACGCAGTTTATGTAATGGTATGGCCCTGAAGTGTGTGTGTAGTTGAAGATGTAGCCTTTGCCTGAATGCGCACTGGTGTTGGAGTGAATAAATTTGTTTTATGTGTTGCCCGCAGTGCGTGTATTAATAGCGACAAAAAGCAAGTTACAACACGAGGTTCGCCCAACTTAAATGATTTTGAGGCGGTGGAGGTGGGAAAGGGCCGTCATCGCAGCTTGTGCCTATGGTTTATATACTATTTGATGTCCTCCATCATTCAGAGGAATTTGTGGGTATGAGAGAGATCTCAGGTCTGGTGGGAACAAATTGTGGCGACTGACTTCTTTTAAATTAAAACCGCGGAGAAGCACCACATTTTCGGTCGCAGGTTTAATGACATACAAAACAGGAAGCCTCTCGGAATTAGGTCACATGTAACTGGCAGTGTAAACAGGGCC
>TE_00000113#MITE/DTA
AGTGGTCACCAAACTTGTCAAATCAAGGTCTTGCTAGTTATACTTGAAACATCCAGGCAGGTGTGTTAAGGCAAGTTGGAGCAAAACCCTCCAGGACCGAGATTGGTGACCCCTG
>TE_00000114#DNA/DTM
TGACAATTCTAAAAATTCATTATTTACTAATTCTCATGTCATTTCAAAACAGTTTCAGTCCTCTCATATTCTTTACTTTTTAAATTACCATTGGCTTTCATTTTACGGACAACTACATTTTAATATGTTTAATCAACTATCACTTACTGTACATGTTTTATATTTTAGTGGGCAAGATGTTAAAATCTAAATGTGTTTCACTGGATACTGAAGCATAACACTGAGGTATTGTGCTAACGTCACTCTAATTCTTGACGTTTGTTGACATAAAAAGGAATTCCCATTAATTTTCTTTTTCAGAGCTTGAAGGTTTGTTTGACTTGTGAAAATTGTTGCTTTACGATGTCAACCATCAGATAAGGGACATTCAAACTTTGTGGCAAGGGTTCAAGTGATCTTTGAAACAAAGTTTCTGCTTTGATGATAGTTTTATCTTCACTTCTTTGTAGTATTTTTTTCTTGGACCTTAGAAACATCAACAAATAGAAATTGGTCAACTACTTTATAGTGTCTTTAGAGGGAGTGAACAGGAACCCCGGCCTAGGTATACACCAATGTAAACTACTGAAACGTAGATGATCTGCTTTGAGGGAGGTTGATTAATTATTTTTCTGTCTATTTTATTTTCTAGCAGCAGGAAATTATTGGACACACATCATGATAGTTTTGTAAATAAATGAATCCTGTAGATACTAACAAAAAAAAGTATGCAAGAGAGATTCACTTTGAGATAAGCATTAAAAATTAAGAAGATGATTTTATTAGAATTCATTTCAATCAGTGGACAAAAATGACAACAAATTTAGAAATATAATCTACAAAATAAGTTTAAGTGAAATATAAAAATCCAAAATAAAATGAGAATAGTCAC
>TE_00000115#DNA/DTA
GGGTAATCAATGGGCCCACATGGATGAATTTTGTGTCCCGCATCATTCTGAAGGTTAATATATTTTTTTATTATAATTTGAGCTCAATGTACTGCAAAAATTAAGCTTTGTGCTTATTTCATTTAAATGCAGTAGACACTTTCGTGACACAGGAAAAGAAGCGCAGCGTCCCGCCTCTGTGCACGGGGACTTTTATTGAATAAGCGCTTCTGGCCGGGCACTTCCTGTGATTTTTTGGAGCTTGTCTGCTGCACCTGATGGCGTTTACCTTTCACTTAAGCTTACCTCTTTTTCGCTAAACAACTAAATGAATGCTTAGGTCTATTTAACTGACTATATTTCAGTTAAAATACATGATCAATAAGAACATTATCGGTGGCTTAAAGCACTTCCCTGTTTATGGCTTGTGTTCCTAAGTAACCATTCAGCTGGGTGCTGCGGAGTGCGTGCCTCTCTGCGCAAATGTATCTGTTTGTGTTATGTTATAGGGCTAATTAATTATTAAATATTAAAATGTATTAGTGCTCTGTATTTAATGGAGCTCAACATATCTGATCAAATTGTAATACTCTGAATATAAATGCATTTTTTTTCAAGATGTTCCACTTTTTCCCATACTTATTTGTGTAACTAATTTAACTGTAATATTCAGTATTATTATTCATAGAACAAACTTGTATAAACATTTTAAGGTCAGCAAAGCTTCTAAAATTATGCAAAGTAAAACTTGTGGCTCTTTGAACTTGAATACCCAATTCTAGATTCCATTAAGGAAATTTTTTTTATTAGTGTAAGTCAGGATTGTCGACCTGAGTAAATTATGATGTGCACCACACTGCACCACTACAGCCTCCATTGTAGGATTGCTAGTTACAACAGTACAGTTAACTGTTAACAGGCTGATGAATGACAAAACTCTTTAAAACTTTAAAGCTTTAAATCTTTAGATACATTTAGACTCTCAGCTGTAAGGGTAAATACAGAAGCGTCTAGCTGTGCATAGGCAGCTGTGTAAAGTGACGACTCGTACACAAAATATGGCTTGGTGTAATCCAGTGAAAGAAGACCACAATGAACATTGTGCATGAAGATTTTTTGGGGGTCCCCAAAAGAATTCGCCCTACACAAAGGGGCCCTCAGCTGAAAAAGTTTGAAAACCCCTG
>TE_00000116_LTR#LTR/unknown
TGTTATATATTTACCATTAATATAACATGAGTAACACACTGAGACGATCGCTATATTGAACACACATTTGTTTTACTAAAGAAAATGTAAACACAGCCATACTTCTTCTGGTACAATGTATCACTGGTATCAGGACAACTAGAGCGCCCTCTAGCCTTGCAACATGTAGTGCATACATTGCA
>TE_00000117_LTR#LTR/Gypsy
GTATGTAAAGTTAATATTTAAGCCACATGAGTTCATTTGTATGTATATGTTAATCGTGAGCTCTGCCTTCTTATTAGTTGTTTCAAACTGTCGTTATATACTTCATTGTTTCACTTTCATATGTCGCTCTGTACATTTATATCTTTATTTGTCGTATTATTCTGTATACAAGTTGTTTTTATTGATTTTTGTTGTTTCTTTGTGT
>TE_00000118_INT#LTR/unknown
CCTCCCCCCCTGAAGCAAGAAACAGTTTTTACTCCTCCCGTCCTTGTTTTCCCATTGGAAAAACAAGGAAAAATAAACTGTTTCAACAAGGTGATTAAGGATACAATCGGGACAGTGCATCCGCCACCACATTTTCAGTTCCTCTTTTATGACGAATTTCAAGATTGTATGGCTGTACCATTAATGCCAACGCATCAAGCGCTGATTATGGTTGTACATTCTGCTCAGAAAAACAAGAGGATTATGGTCAGTATGGACAATAACTGGATATGAACTACCTGAAACATAGACATCAAAATGTCTCAACGCTAAGAGTAATGCCAGGGTTTCTTTTTCTATGGTGGAATAGTTTAACTGATGTCGATTAAACTTAGCAGAAAAATAGGATACAGGATGCACCACTCCGTCAGCACCCTCCTGGAGAAGAACAGCTCCCGCTCCCACGGCACTAGCATCCACCTCCAGCTGGAACGCACGAGACACGTCAGGAGCGGAGAGAACAGGAGCACTGCAAAGAAGGGATTTTGCAGACAAAAATGCCTGTTGGCAATCATCAGTCCAACAAAACTCAACCTTTGGACTGCACAATCGCGTTAACGGAGCTACCACGCTTGAAAAGTTTTTACAAAAAAAGCGGTAAAATCCCACCATACCCAGAAATCGACGCAACTCTCGTCTCGTAGCAGGTACAGGATACTCTAAGACCGCAAAGATTTTTACATCTACAGGCTTCACAAACCCATTTCCCACTTGCTTACCTAGATAGGTAACAGAAGCTTTAGCAAACTCACACTTTTTGAGATTCAAGGTTGAGGGAAGCAGCAGATAAACGGTGAAAAACGTCAGAGAGAGATGAAAGATGTTCAGACCAAGTCAGAGAGTGAATTACTACATCGTCCAAGTAGATGTTACAGTTTGGAACATCACCCAACACGATAGACATTAAACGCTGAAAAGTTGCCAGTGCGTTTCGCAAACCGAATGCCATCCGCGTATACTGTAGAAATGCGTCCGGAGTCACAAACGCAGAGATATTAGATGCGCGCTCCGATAGTGATATCTGCCAATAACCTTTTAAGAGATCTAATTTCGTGATGTATTTCGCAGCACCAAGGTTATCGATGCAGTCATCAATACGGGGAAGTGGGAACGCATCAGGCACAGTAACAGCATTAATTTTTCGAAAATCCGTACAAAAACGGAAAGATCCATCAGCTTTCGGCACTAATACGCATGGAGAGCTCCACGAACTACTACTTGGCACAGCAAAACCATTTCGCAAAAGATAATCAACTTCGGCTTTCATTACCTCTCTCTTATTTATTGGACAGCGATAAGCATGTTGCTTAATCGGTAATGCATCTCCGACATCGATGTCATGCGTCAGGACAGCGGTACCACGGGGCACATCACTGAACAAATCTGGAAAACTCTCCAAAAGCTTTTGTATATCCTGCACCTGATCATGGGACAGATAAGTAAGCTGAGAAGGCAAAGTTAGTAACAATTCTGAGTTTTTCATTAATCCACCGTTTAACACTTCAATCGGCATACTAAAGCCATCATCCACATCCTCGGGTAACGTGCAAGTCAGCAAATACACACCCTCCTTTATGTCAGTCGCTGGTTTCCACTCACCTGCAGAAACACTAACGGTCTCATTATCAGCACGGTCGACATAGGACTTAATCATATTGACATGGCAAAAACGAGTCTTTCTCCTCCGATCAGGAGTATGGATTATATAGCCCGTTTCGCCAACCTTACTTTTCACAAGGTAAGGACCAGAAAACTGCGCAGTCAGAGCAGACCCAGGGGTAGGAATTAAAATCAACACTTTCTCACCTGGCGAAAAATTACGCACCACTGTTTTTTGGTCATAGAAACGCTTCATTTTCTGTTGAGAGAGTGAAAGAGCTTCCCTAGCAAGATCACAAGCTTTTCGTAAGCGCTCCCGCGTACGAGAAACAAAGTCGATCACGTTAGTCTTATGAGAACTGATACCAAGGAATTCCTCCTTTAGCATCTTCATTGGCCCTCGAATTTCAAAACCGAACACCAACTCAGATGGGCTAAATCCTAGGGAATCTTGTCGCGCTTCACGCATTGCGAATAAAACAAAAGGAACAGCTTCGTCCCATTCGTTTCCAGTTTCAACGCAGAATTTACGAAGAGCAGATTTTAACGTTTGATGCCAACGCTCTAAAGCTCCTTGCGACTCTGGGTGATACGCACTGGACACAACATGAGAAACTCCTAATGCTTTTAGTGAGTTTTTAAACACGCGAGAAAGAAAGTTTGAACCCTGGTCTGTTTGAACAATTTTTGGCAATCCAAAAGTTGTGAAGAATTTTGTTAACGCTTTAGTGACAGATTTAGCAGTTATATTCCTTAAAGGAATCGCTTCTGGGAATCGAGTAGCGGCGCACATAACAGTTACTAGATATTGGCAACCAGATTTTGCACGAGGAAGAGGACCGACACAGTCCACCAAAACTCGTTCAAATGGCTCACCTACAGCAGGTATAGGACAGAGAGGAGCAAGTGGCACAGACTGATTCGGCTTTCCACTCACTTGACAGACGTGACATGACTTACAGTAGTTGGCAACGTCCGATTTTAATCCCGGCCAAAAGAAATGCCTAAGCACTCGATGGTAGGTCTTATTAATTCCGAGATGACCGGACCAAAGATGGTCATGAGCCAAACTCAACACAGACTGTCTAAATTTAGATGGAACCACAATTTGATATACCCAATCGTCCTCATTCTCTGGCTCACTCAAAGTACTAACCCACTTTCGCATCAGCACGGAGTCTTTCCAAACATAATGACAGTTTCGCCGGAACGGCGAACTAACCTCAGCATTTGTGTGACATTTTTGTAATGTTGGATCACCCTTCTGCGCATCAATCAAAGCTTCTCGAGAAACAGGCAAATCCATACCAAGATCAAAACGAACAGACGACGTCGCCGTTTGATCTTTAACCACAGATTCTGGAAGCACATCATCTCCCAGAATCTGGGAAAAAATAGAGTCGTTAAGGCACTTATTTTCTGAACGATCACATTTTAATTGTGCTCGAGTAGTAACGACACTAGGAAAAACTTCGGGAAAAGTTTCAGCGCATAAATCAAGTTGCTTTTCATAAGAAGGAAGATTAGTCACCTGCACAACCGGCATAACTTTACCACCAGCAATATCATTGCCCATAATAAAGTCAATTCCCTTTACTGGTAACGATGCACGCACTGCCACTTCAAAACATCCAGATGCCAACTCCGATGTTACCCACACACGATGCAATGGTACGGTTACATACCCCATTTCAATGCCTTGAATAATCGTGCTGGTCTCACACGCAGTGGAGTCGCAAAAATCTAAAGCGTCTGCTAAAATGAAAGATTGAGATCCTCTAGTATCACGAAGAATTCGTACGGATTTCCTACCACCGTCCCCCTCATTCAGTGATACAAAACCGTCGAAGACAAAAGGTTTGAAACATGGATCTGGTTCGGGAATGGAAGAAAAAGGCAGAGTTTTGACTAAAACCGAGCCTCTGGGCTGCATTGATTCCTGTCGCTCCTGTTTTCGTTGTAAAGTACGGCATTCAGACATTATGTGTCCCAAATTATGGCAAGACCTGCATTCTTTTCGAGATTTTAAGCTAGAAGAAGCCCACACTTTATTTTCAGGAATTTTCTCATTCTCGTGTCCGGACAACACATTCTCACCTGTACGCTTAAACACAGTTTTGTGCATTAACGCATATTCATCCGCTAATACAGCTGCTTGTTGTACAGTGCTGACCTTTTGTTCGTTTAAGTATAAAGCAGTACGTTCAGGAACGCAATTTTTAAACTCCTCTATTAACATAAGCTCTCGCAAAGAATTTAAGTCTGTAACTTTACATGCTTTTACCCAGCGATCAAACAGTATTCCTTTCTCACGCGAAAACTCAACATAAGTTTGAGATGCAGATTTTTTCGTAGTACGGAAACGCTGTCTATAATGCTCAGGAACTAACTCATATGCCCGCAAAATCGCAGCTTTCATAGCCTCATACTGAATGCTATCCTCCACAGAAAGTGATGCACAGACCTCCTGCGCCTTACCTGTTAATTTGCATTGAAGCATCAAAGCCCATACCTCGTTTGGCCACTTCAAAGCAGTCGCAATTCGTTCAAAAGCTTGAAAATACGCTTCAACTTCTTTTTTCACGGAAACATGGAACTAGTGCAATATTCTTTGCTACATCGAAATACCTTGACGGAATTAACGCCTCAGGTTTCTCATCAGATGGAACAGAATTCACAACGATACTGGCATCAGCTGGGGCAGTAGCCAAGTCTACGCCACCATTTACGTTAATAGATCTCACAGGTGTTTTAGATAAAGTCTGAGCAGCCTGTAATTCTAACTCTCGCATACGCACTTTCATATCTGCATCAATTCGATACATTTCAATCTGATGTTTTAAATCATCTTGTCTCGCTTGAGCTCGATCTTGTGTTTCAAGTTGTAATTGCGCTAAACGAAGTTTTAAACGCCAATCTGAACGAAATTCAGGTGATGCCTCAGAAAGAGAAGCTGGTTCAAACTTAGGCAGGGAAAAAGGTGGACATACCTCTCCATTAACCACATCCCCTGGTGTAGTCAAATCACCAACCCGCACTTGTGAAGAACCTTCTGCATCCACTAATGATTCAGCCGCTTGGGTAACCACTGTCTCTGTTACAGGAAAGATACATTTGTCAATCAGAAAATCACTTATACACGCCTTTATCTCTGCTTTAAGCTGAGTTTTAACAACAGGAATTTCAAAATGTTGAGCGATCAAAAATAAATCGTTTTTACAGCACACTTCCAATTCCTCAACACTAGGTTGATCTATGAAATTATTTAAATCAAAAGTTGCCATCCTTCAAAACATATGTTGTGAGCAAAAAAATAAAAAATACCAAACACACAGCCCAGTCCTACACCTACCTAACCAGAAAACTAACTAAACTCAGCTAGTCTTCAGAGGGTACCGATTAAGAGTTTTTTTCTCTCCCCCAGAATACCTCCAAAAATAATAAACTAAAATAATAAAGCAAAACAATAAACAGTCAGCCGTAGCCAGACTGGCGCAAAGCACAGCCTGTTGGCTTACTCTAACTCACCCAGGCAGGAGTCGGTAAATGATTTACTCACCACATAAGCTAGTCACTGAAAAACACAAATTTTAAGAATTTTACTTAATCCAGGACAAGCTCCCATTTA
>TE_00000118_LTR#LTR/unknown
TGTTACGAACCCCAGTTTTTTAAGGCTCGTCTAGGGAAGGGGTTAGCAACATAAAAGGACACAGAAACCAGAATTACAATTCTCTATTTATTTAGAGACCAGAAAATATGTATCCTATTTTAATTAAGGTGGCAACAGAAATATAAATCATTAATCAAACAATAACCAAGTCAAAGCAATTGCTTTGACTAACAAACAAAACATATATTATAAAGAAAATATTGATAAAAAACAAGAAAATCATAGATCAAAGAAACGGCACAACACCAGCATGGCTCCTCAGCAGCGGCTGCACAAGACGCGCACAGAAGTTCGGACCTTCTTCATCAGGACAAGATACGGAGAGATTCTCAGCAAGTACGGGTCATACCCTCCAAAGAGAGACAAGATCGCGAGGATCGGTCAGACGCGCTGGAAATCAAGAGCCACCCCGACACACACTCAGCTTCCGCTTATAAAGGCGACAAGTTGAATTAGCGGCAGGTGCAAGGCGGAGCCAGCCTCAAAGAAAAGAAATTGCAATTAATAAAACAATCTTCACCACAACACAATCACGAAGAGAATAATAATAATAATAATAATAATAATAATGAGGAAAGGCTAAATAAAGAATAAACCGTGACA
>TE_00000119#DNA/DTA
AGGGTTGGGTACTGAACCGGTATGCACTAACACATTTTTTGAGCTGTTGACAGTCGTATATGTGTCCCACACTGCTAAAAACACTATTAGGACACCTATATTTCAATAAAAAGTGTAAATTGGTTGTTTTTGCGTTATTTCAAGCAAATTTGTACTTCCTGTTTGAAACGAATTTTTGAAGCTGCGTCACGGTCATGACATAATAGCGTGTATTGCAGCATGCAGACTGGACGTCTGTGCCTGAGTGAGTCTTATTACGTCTTACAGTGTGCTGCATTAATGCATGAGTAAGGCTTGGTTCAAACCAATCAGCGCGCTCTATTGTGGAACTTCATTAATATTCATTACTGTCACCGTGTTTACGCCACAGAGACGCCACGTTGTGTTGGCAAAACAAGCGTGAAACTTACGTGTCTAAGGAGGATTATTGTTTACCTGAGAGCTGTTCTCATCTGCAAATGCTGAGATCTGAATTCGCTTTTAGTATTCTCTTCATAAAGACGCGGCTCTAGTTGCTGGTGATTGTCCTGTCTCTACAGATTTGGTAAGTGAGCGACCAGTGCTCTTTGTTTATTCAGTTTGTTCGTATCGAATTAAGTTACTATTGCACTGAGTGCAGAAATGTTAGCACCGCATTTTGTGACCGGAATAACACACGCGGCTTTCTGACGCTACCTGCCGTGTGCATCTAAGTTTCCGGTCCAACTTTTAATAATTTGGCAAATAATTCGACTACAGATGTCCATGTAAACACAGTCACATTGTCCGCTGTGGGTGTGTATTTTGACTCTGAAACTCGCGCGTGCACAAATAGACACTCCCACACCATCCCACTTTAGTTCCTCCGACACTCCCCCCTAAACAGAGCTGGACACGCCCACTTTTCTGACTTTTTCCAAAGCAGAGGTGTGAAAACACCCTGCTGAAACGAGGGGGTTTCATGGCCCTAGGCCAACTGGGAGGACCGGGAGAGTTCCCAGTGGGCCGGTCCATTTTTTCGTCGCGAGGGCCGGTGTTTCTAGCTGCTTGCACTCTCAGCAGTCGCACTTTTTTTTCATTAATTTATTTATTTGACTATAGCCTCCGTCTTTTTAGTCATTATTTTGCCGCAGCTCCGCTCTTCTTATTTGTTGTCTCGCAGCCCCATGAGCAAGATGCAGCCTGCAAGGGTAATGATGATGATATAAGTATCATTCCGGCCAAACAAGCCTAACAGCACCATTGTGGTCCAGTGGTCAGCATGTTGCGTTATGATGTCAGTGATCCATGTTCGATCCTCACCTGAGGTTAACACATATAAAACTGTAAGGTTGTTGAACATTTGAAGTTCTAAAGCAGCTGTTTTCTTGAAAAAGACGTGATAGTGTATTTAGAAACTGAATTGGAAATGGCCTTATTTTAATATAGTCAGTCGTGAACTGAGGTGAGCCGGTCTAATGCTTGAAACTCCAGGGTTGAAAAGGAGTCCCACTCCGGCCCTACCCAACCCTA
>TE_00000120_INT#LTR/unknown
ATTTGGAGGGGGCACCCGGATTCGCTCAGACGCTTCGTCGAGTTGGAGGACGATCTCAAATCAACCTCTGCGCAGAACTTCTAATAAGGTAAGCAGTCACCTTTTTGATAAAAGTACTGCAAGATTGGAATTACCAAATTTAAGGTTGATTGGGGATTGAATACCAACATAACCCGTAAATAATTTGAATTAGATCAACAATGGCAATTAAAATGAGTTGACCCGGCGTGGTTACAAGGTTTAAAAACTCATTCTATTAATTGATTATCATTGAGTCGACCCGGCGCGGTTAAACAAATTTATAAAGACTCAGAATTGGTTTATTATTGAGTTGACCCGGCGTGGTTAAACAAATTTATAAAAACTCAGAGTTGACCCGGCGTGGTTAACAATTGGTTATTAAAGGAGTTGACCCGGCGTGGTTAAACAAATTTATAAAAACTCCGAATTGGTATATTAAACGAGTCGACCCGGCGTGGTTAAACAAATTTATAAAGACTCAGAATTGGTTATATTATAGAGTTGACCCGGCGTGGTTAAGCAAATTTATAAAAACTCTGAATTGGTTATTAAAGGAGTTGACCCGGCGCGGTTAAGAAAACTTATAAAAACTCCGAATTGGTAATTAAACGAGTTGACCCGGCGTGGTTAAGAAATATTATAAAAACTCGTATCGTGTTTTCCTGGCATGGTTGAGAATTGAAGTTTACCCGGCGAGGTTAACTCACTCGTAAAAACACATAAAAGAGAGTAAAAGGCAAAACGTTAAAGGGTGTAAAATTGTGTTAAAGTGTCAATTGTGTGCGGATTCCTGAATGAGTATGTGTGTGAGTGAATAACTCCGTATTTGGGAGGTCAGAGTGCTGCGCACCTTCTCTGGACTGTCACTTAAGTGTGACCCGGTAGGAACGGACGCAGCATTCTGGGAGCTCAGAGAGGAGAGTGTGATTGATGAGCCCTGTATTCATAGGGACTGAGAGCATGTGAATAAAACATCGAGTGAATGAAGGAATCATAATTAGATGCTGAAAGTGTTATATTACAAACCAAGAAAGGTGAAAAATATTCCTAAGTGGTGGGTGTGTAGATTATTAGGACATAAGGAAGATTGTGAGGTGTGTGACCCCAATAGGGAGACAAAACCATTATTAAAATGACAACATATAAAGAGACGTGGGATGGTATCTGTAAACAGATAATACATCACACCGAACCAAAAGACAGAAAGAAAATAAGTAAAACATTAGAAAGTCAGTGGACATATCTCTCAGGTCTAAATGGCTGGACAGAGACAACTAAAAATCAGGGAAAGTTACTGAACATACTTTTGACAGAGGAAAAAAGGGCAGATACAGATTTGGTACTGGCCAGACAAAATAGGGACAAAACTGGGGTTTGGAAGAAGGGAGCAGCAAACAGAGAAATAGAAAAAGCAGAAGATAGACTGAGACAATGGAGCAGGGTAGCTGCAGCCATGGTTACCAAAGTAAAAAGTGCTGTGTGGGCAGATCAAAGGGACTCACCAGAGAGGCCCCCACCCTATAGTAGTGCAGAAGAAAAACCCAAAACCCCCTCAGCACCAATGCAGATGCCAGTAATGATAGTAAAAGGGGGAGAAATAGAAACTACTACTAAACAAGCTAACAAAGATTTCAAGTTCATGATAAAACAGGGCGCTATAGAGGTCGAAGAAACAGAAGAAGATAAAAAACAAAGACAGTTAGAAACGGCCCTAAAGGAAGTTCAGACTAAAATAGAAATAGAGGAAGCAGTAAAAAAGGAAATAGCAAAGCAGTTTACCGCAAACATTCAACTCGCAAGAGACAGTGTAAACCAGACAATGTACAGGGTAGCAGGAATGGAGGAAAGAACACATATAACATTGAAACAACACAAAGAAAAGCTAGAAAATATTAAGTCACAGCTGTTGAAACTACAGCTGGAAGAGGCTAAAGCTAAATTACAGAATAAGATGGTCGTAAGACAAAATACACAAATGCAACAAGTCATTGCTCCTCTGACTCATGTACCTGCTATGTCGCCTGTGCAGCCACCACAACCTAGCCCACAACCACTAATTTCTTACACACAGTCACCATTATGCCTCAGCCCAACACAGCACAACAGACATACATACAGTAGCCAAACCAATATCATAGAGGGGGCAACCAAAAAAAAAAAAAAAAAAAAAAAAATCTCTAATGTTACGTAAGCCTTACATTAACCATAAAAAAAAGCCTATAATAACTAACACACTTAGTCATATCAGTTGGGAATTAAACCTAAATTACTTTCTGACATTTCAAAAACAATATAGAATAGTTTCAATTATAAATGCCATACATATAATAACCGACTTTCCTGTGATTGTGCACCTATCACTGAATTGTGTCTAAAAAAAAAAAAAAAAAAAAAAAAAAAAAAAAATTAAATTAATTAAGGCCTGTCTTGACTGGACTGTAATTGACATCTCCTCCTAGAGTTCTGAGTTTGCTGATGGCTGTTGTTTTAGAGCAGATGATGGAAGTCTGAGGACAGGTTAGGGCATATAAATTGAAAAAGTCTAAATGATACCAATGGTTGAATTACTTAAGTTAGCAAAAGATTTAAGGGTTAACATCTAACTTGAATGCGCATATGTGGGTACAGCTGTACATGTCAAATTGCCACAGTGGCGGAGGTCTGGTTTCTTTACCTCCTTGGGTCGACCTATCTCAGGAACAGAAAACTGTTGAGCATTCCTTTGGTCTGGCTCATTTTCATGGTACTGCCGGCATTAAATATAATTATAGATATGAAAGAAAATTGGCTAAAATCTGTGTACACACTAAAATTAACTGACTGAATGTTTTGCCTATTGCATTAATGTCTATACATTCTTCTGCAACAGGACCCGACTTCACACCTTTTGAGCTTTTTGACAGGTCGACAGTATCCTGGCCAGAGTTCTGCGCTGTCCCTGGAAAGCATTTACACCATTGTCACCGAGATGTTATCATGACAAACTAACTTCTTTGATTGCAGCTTTTGTCTTTTTAGGTTACTCCTGACAAACAATCTAAGGAACCAGTGGCCAATGCTGCTGATTGGGTAGACCTTTGCCTGTTTAAGAGGAAGTGGAGGAACTGCTGGATATGGTGTGATCTCTTTCGAGATCAAGAGAGGGAAT
>TE_00000121#MITE/DTA
AGGGGTGTCCAAACTCGGTCCTGGAGGGCTGGTGTTATGCATAGTTTAGCTCCAACTTCCCTTAACATTCCTGTCTAGAAGTTTCTAGTATACCAAGAAAGAGCTTGATTTGCTGGTTCAGGTTTGTTTAATTGGGGTTGAAACTAAAATATGGACAGAGTTTGGACACCCCTG
>TE_00000122#DNA/DTA
AGGGTTGGGTATCGTTCCAAAATTTTCGATACTGATACCCTGAATTCGATACCGGTTCCGAACGATACTTTTTTCGGCAGCAAACCTTTAACAATAAAATTTGTAAAGGCCCTGTGGCATTCACCTTTCAGCAGGAGCAGAGACTTTAACATTAATGTGAAGAAAACATGAAAGCTAAACTGTTAATGCAGCCAAGGATAAGGACATTTAAATAAGATAAGTTTAATGTTATATAAACTTCATCATTTACTGTTAACCTTTAAGCATTTTAGTATCAACTCAGCTAGGTATTTAAAGCCATCAAAACAGTACATAACGTTACACAGCCTATGTTAGATCCAAAAAAAGGATTAATAAATTTACCCCGCACAAACCCCGTTTACACTGTCAGGTCTTGATGCCCAATTCTGATTTGTTGTATGGACAAGCAAAAAAATCTGATATAGGCAACAAATCGGAATTGTGCGCGCCTACCCTGAAACTAAAAAGCGAGACGTGACTTTTAAGGGGCTGTTTCATATGGATTTATTAATCACTCTTACTGTTCAGTGAACGCAAACTGTCGTAGTTTATTAAAGACGCAAACCCACTGCACGACAGCTGCGCACCTTCAGCAACCTCATAATTCCTGCAGCACGAGGACTTTATCATTGTTTATGAGCGTCAAAAGTGGCGGATCTGTTTGGTGAGTTTTGCCATCTGTGCCACACTAGCCACTGTGAAATATGCGAAGTGTTGTTTAAGCAGAGAATGGATCAGTCCTGATTTACCCCCACGCAGTTTATCTAATGGTATGGCCCTGAATCCTGATGTGTGTGCGCACTGGTGTTAGAGAGAATAAAGTTGCTCTGTGTAGCCTGCAGTGCGTGTATTATTAGCGACAAAAAGCAAAAGTTACAACACGAAGTTCGCCTAACTTTAAGGTGATTTTTAAGCAGAGGAGGTGGAAAAGGGCCGTCAGCTTGCGCTTATGTCTGTTTACCTTTCGGAGCCCCAGCCATAGCGCTTTAATCCACATCAGTCACGGAGGACGACGCTTGTGGTGGGCACGTTGTTATGATGACTGCGCCGGCATGATCTTCTTGCAGTCAAACAATGCAAAAATGCTTTAAAGTGTAGTGTACGCATTACAGCCTCACATTTGACAAGCTCTGAGCGAGTGGGCGTAACCGCTGTAAACTTTTGATTTTCAAGACAGCCTCGCTGCAGCCAATTACCAGCATTTAACCCGGGCACGTTGACAAGATTATACCCTTGGGTATCGAATTTTGAATGATTTTTTTGATACTCGATAGTATCGAGACGATTCGGTCGGTGCTTTAAAAGTATCGAACTCAATACCCAGCCCTA
>TE_00000123#DNA/DTA
AGAGCTGCACGATTCTAGCTAAAATGAGAATCGCCTAAAATAAAGATCACAATTTTCTATCGATTCTGTAGATATAAAATAAAGGTTAATATGAGTGAGCTATTATTATTGTTATTCTCAAATATGTGGTAAAACAGCAATAGGCTTTGTGTAGCCATATGCTTACAACCTGTTATTTTCTGCTTAAAATCTGTCACTGATGTGATTTTCATGAACATAGAAGACTGGGTGGGTATTTTTGCATTTCGGTGGGTTTTGGATACCTTTTTGGGCTGGAAACTACATCTGGCAACACAGTGCACGCTTTCGGTTTCATTTCCACTGCTAAGAGCGGTTCACTTCCTGCACGGCTCCCAGTCGACCACAGAGGCGCTAATTGTGCAGCTCTA
>TE_00000124#DNA/DTA
AGGGATGCAACAATACAGTTAGCCCACGATTCAATAAATACCTCAAACACTGTTTTAGGTTCGGTTCTCATGGCTTGACACGTGATAGGAACAGTAAGAGGTTAGGGAGAAAAAAAATAAAAAGGATTTATTGCAATACTCATTTTGTTTTACTTAAAAGCCAAGAAAAGTACACCAGTTCCAAGTATATTGTATAAAACCGAAAAAATTTGAAAACGACTGCAAATCTTTAGCAATAAACACACCCGCACTGCCTTTGTTATTTTTATATGTCTCTCAGAACCAGTTGGATATGTTTGCTTAAAAGATTCAGCGAAGGATTGTTGCTATTTGGAGGACTTTAATACCTTCTCTGCTATTCTGCCTTCAGACAGTGATATTGCTGGGTGATGATGCTGCAGATGTGCAGTCATGGTTATACATGTAAAACAATTCTTGCACGTTATTATTTTTTGTTCACCGTTTTTTCTTTTATTGGCATTATACTTAGCGGCAAAACCGAAATTATCCTCACAACGCAGATTTGAAAGACGCCGGCGCTTTCTCGTACTGTTGCCTCACTTCGCCATCGCTTCCTTCTACTGTTGCCTCAGCTTCACTTCACTGCCGCTTGCCATGTTAAAGTGTGGAATAATGGTTAAGCGCCCCCTAACTTTAGAGCATAGTGATTGGATATTTACTCGCAGGGTGGAGTTTCCTTATCTCAGCTCATGAACTTACAGGCACACACAGTCAGTTCGGGGAGGTATAAAACCCACGCAAAATCGAGAAAACTGCAATTCACAAGCGGTTTTTATTATATTGAGAACCTTGGCATCCCTA
>TE_00000125#MITE/DTA
AGGGATGCTCTGATTAATCGGCCAGAGAACGGGAGTGGCCGATAATCACATTTCACGACTGAATCAGTACTCAACAATCTGACCGATCTCACAAATTGATCGCAAGTGTTTGTTTACGACTTTACGAGCAAAGTAAGATGCACGTGCGCATCCGGGATATGTAAAGCTGCTTTTGACTATTACATGTTTGCAGCATTCTTAATTTATTATCTTACGTAAGGCAAGATCTCATACGTAGAGGGGAAATGTGCTTTATGCAATGGCAATTTTATATAAGGCTTGAAGCATCGGTACTCAGTATCAGCTAATCACCATGACAAGGAATTTGTTACTCATGGATCAGCTGCAAAAAACCTGAGCATCCCTA
>TE_00000126#DNA/DTA
AGGGCTGCAACAATAAATCGATTAAAATCGATTACTAAAAGTGTTGGCAGCGAATTTCATAATTGATTTGTCATGTCACACAGCACAGGGATGTTTCTCCAGTTGAGCGCGGAGCGGAGTGAACGCACTCTGCCTCTCTCACGCACTGATGCCAGCAGAGTTCAGTGCCAAGCGAAGGTAACGTTAGAGGAAAGATACATGGTGAAAAAGCGTAATTCTTTACAGAATTCTACTTTTATTCTGTTTTGAAATGAGGAATGTAATGTCCCTGATGCTGGTATTTGCTTATCCAGCTTGACAAGCATGACGTGAACAGTTCAAACTGAGCTTTGGTGCACTGAGCCTGAGAAAGACGTGTCATATTGTCACAACTATGCAGTGTTTTTAACCACCCAATGGTTATTTTATGTTTTAAACATGTAAATACACACAAGTACTAGTAAAACTATCTATTTAGAGTTTGTAAAATACACAAGAAAATCTATGGAAGTCTAACAATCCATTCAAATATAATTTGCCAATGTGTATTATTCATATCAGATACACGTAGTGAACGAAACAATAAAGTTGAATCTATGCTTCTCCCAGTTGGCCAGCCACTGTCTTGCATGCATTTTGTAAGTAACTGACTAATTAATCTCTTTAGGAATAATTTTCCTACCCCATTGGTAAATATTTTTTGCTTGTTTTAAGCAAATAGAAAACAAGTTAGTCATAAGTATTATTATAACAGCTCAGGCATGTTCAAGGGCAACATGTTTGTGCACTTTCTAAAGGTTTTAATTCTGTTTTTGAATAAAAGGTTGGAAATGTTTTTTTTTATCTGATTCATTGATTAATCGAAAAAATAATTTCGCCAGATTAATCTATTATTAAAATAATTATTAGCTGCAGCCCTA
>TE_00000127#DNA/DTA
AGGGCTTGACATCAACACCCACCAGCCTGCTAAATGAGGGTAGATTTAAGCTGTGTCCAATTAGATAGACACCCCAACTAGCCAATTTGGCTAGTTAATTTGCCAGAGCTGCCTCCTTCATAAACATTAGAAATTTAGTTTAAGATCGTTTGTCAATATGTGTGAAAATATGCTCATGGAACCGAGAAGCAGCACGATTGACTGTTCGCATGAGCAAAAGAAAGCAGGTGAATACCGAATGAGAGGATGATCAGGCGCATGGTGACGTTTTGAGCAATGAACAGCTGATTTGATGTGCGCGAGTGCTGAAAAGCTCCCGTTTCCTTGCGCAAAACAACCATGCTTGGAAATGTAACTGGTGCGATCGTTTCTCTTTGAAATAGATTGGAAAAAAGCGGTGCACGTACACCCACAGTCCTGTTGCTTTCAAGAGATCTCCAGATTTTGCGGCTGTTGCTGCTTTCGCTGTTACCATTATTAAACAGATTATTACTGGGCCTAATGTTAACTGCGTGCACATGATCATCCTTTCACTATCGTACACCGAATTTTTTATTTCAGCTGCTTTCTTTTGCTTGCAGTTATTTTTTTATATGGTTTAATTATCATCCTTTGCCATAAAATTGCTTTAATAGGCGGATGACTCTCCATTTATCTATAGTTATCTGATGATCTGGGACCTTTAGTCTAAACAAACTATTGTGTATAATTTTGGATAATGCCAGTTATTGTTTTTTAAGAACATTTTTGCTGAATTATGTACACAGCTATATTTAGCTTGTTTGAAAGTGGCATGGAAATAATTAGTTTGGTTTGGCCAGAGAAAATAAATGGTAAATCTTTAGTGTTGAGCCCCTCTTAAGGAGACATGTTGACATAACATATAATTTAAATCAAGTCATTTTACCATGCCAACATCAAATATATGTAATAAATATAGTTTCCCAAAAACAAAATTGTGGCTAGTGAAATTTGTGAGTGGCTAGTATCATTAGAAAAATACTAGACAAAGTGGCTGGTGATCAGAAAAGTTATTGTCAAGCCCTG
>TE_00000128#MITE/DTA
AGGGCATACGGGATAGAAAATCGAAAGCAAAAAAGAAACAGAAAAAACAAGCCTTGAAGACTGTTTTCCATCTCATAGGCTTGCTTTTATTTTTATTATTATTTTGCTGTTATTTTTACATCTTGTATGCCCTG
>TE_00000129#DNA/DTA
AGGGCTTGGGTTGGATCAACATTTTATTTCATAGTATGCAAACGTTTATTTTATGGTAACCATATCATTCATGATGTAGTTTTTAAATTACATTAGTTATTCCTGAAAATATATAACAAATAAGCTTTAATATTGAAGAAAAGACTTAGTAAACAAAATATGAATGTAGATAAACAACCAAATCCACTGTACATCACGTTTCACAGTTTTATGTGGACAGACCCAATTAGTAAAAACATTTCAAACTAACATCTTCTCACAGATATAAAATATACCCCAAGTAAAAAGAAAAGAAAACTTAAATATGAAAATATAAATATGTAAACACTTTAAGGAAGTATCTTTTTTTTTCCTCAAAAATACAAAATGTAAAGAATTAAGGTTATTTTGTAAATATTAAACTAAGTGATCATTTCTTGTTGAAAATATAAAGCAATTGGCAACACTCAAGTCTCACACCTTTCTCAGCTTCATGCATGCTGTATGTGAGCTGGCCATGCATACTAATTTACGTTTTGCTTTATACATGAAGTAAAAAATTGTTTCATTCAATGGTAGTAATATATACCGTCATACCACCCAGCCCTA
>TE_00000130#DNA/DTA
AGTGGTCCCCAACCCCCGGGCCGCGGTCCGGTACCGGTCCGTGGTCTTTAAGTTGGCAGATAAAGTAGCTGCATTTAAAGCCAAACTGGATTTGTGGGGACGGTGCGTGAACAGAGGCAAATTGGACTGTAGTGAATGCGTCTGACTGTTAAACAGCCAGAACGAATTTACCAGTATTTTTAAAAAGGCCCTGTCCTTTTTAAAATACACACCTTTCCGGAAAATTGCCGGTAATTTTCCGGAAAGGACTGTATGTGTGAGAGGGGCTTTTGACTGCCATTACCCCCAGATGGGACCATCTCATTGCAAATAAACAAACTCAGGGCTCCCATTGTATGTTATTTTATGTTATAATATGTTATATTGTTGGAGCAATGTGTTAATAAAGTTATTACTTCCTAATGTTATAATAGCATTGTAATGTTGGAGCAATGTGCTAATAAAGTTCCATATGAGTACAGTGGATTTACGTTCAACCCCCACAGTGCGCAGAAAAATTGTCAAGCGTTGACCGGTCCGCAGTTAGAAAAAGGTTGGGGACCACTG
>TE_00000131#DNA/DTA
AAGGCATTGCATAATGACAATCTTTTCTCACCTGCATGTGGCCGGGTGAAACCGTCTCCCTTTTAAGAAGCACTTGTTAGGGGACTCTGTGCATTCACACACACATTTGGTGCGGTTGAGAGGTTGACTCCTCGGACACACTTTGGCACAGGTGCACTGGCAGGTGTCCCTGTTGAAGCTCTGTTGAGGCCCGCAGGAGGACGGCTGTGCTTTACACACACACTGGCATGTATTCTTGTCTAGGTAATGGTGTGGTCCGCAGCCTGCTTTTCTTAGCTCTTTTCGGCATTCACACTGACACGTCTCCTCATCCAGCTCTTTGTCAGGGCCGCAAAAGTCCGTTTCAAAATCTGCAGATAGAGTGACAAGAAACAAAGTCTTTATTTCATGTTACAACCTTTTTTGTGAGGAAATCTTTGGTCAGTGGTATGGAATGCCTGGCCAATTCCCAGAGTGTTACATAAGTAAAGAACAATGTCCAGCATGCAACTGTTTAGCAATACAGCAGTTCTACCCAAAATTCATACATTACCCCAAAATGCCTAAATACAGACGTTTTTCTTTACAAACTCGATCAAAATGTTAGATTTGGTGGCTAATTCGAGTATGTATACACTTTTCTTTGTATAGAAGTGTATAAAATGGTCTCTGAAATCCTTTTATTGGCATATTTGTTGGCAGATCATTAAACTTAGAGTTTATAATCAGCAATATAAACTCACAGTATGTTGTCTCTGTATCTGCATACTAGCTGAACATTATGGCATTTAATGCAGAAAGATTTTAACTTTTGGTTGTTGTCACATTCGTGTCATGGTGGTATTTTTGTAGAGTGGTTTGCCATCGCCATTTTGAGACATTTCTCTTGGGAAACTCTGTTAGGGTAAATAAAAAAATAAGTATATTTGGTTTTCACTGGAAAGGTACCATGCTGGTCTGGTTTTGTTGAAGAGACCTCATTTAAAAAACGACTTCTTTCACAACACAGACGGATTTTTAAAAAAGGCACAGTGGATTGAGCTCGCATATATGATTTCACAGAATGTATTCCCTTTGAGAGATGTGGGGTTAACCTCATTTACCATACTTGAGATTTCAAGTCTGCATTTATTATGATTAAAATAATGTGAAGGGCACTTGTTCTTTTAAAAGTTGTGCAAATGTTAGCTTATAACATTAGAAATACCTTCTAAAAGCATCATTAATATAACATGAATGGCCTGTTCTATTTTCAATAAAATATGTTGTCTAACTGTAGGTTTTAAATGTCAATGCTATTAATATTTATGTTATTAATGATGTTAATATCTTAATGTGAATTTTTGGCTTATTAAAAATGAAACACGTACAAAAGCAAACAAACAAAAAGCCTATTACATGTCTATTGTTCTGATGCTTGGAAACTCCTTTTTGTCTTTAACCCATATACAGAAACAAGAAAAATCTGTATATGCGGTGAAATGCTACACCAAACAAAATCCAGCCAAAGTTGCACACTCTGACAGCAATCCATGTTTTTGCAATGGTGCTCTGTCATGGTCAAGCCACATAACTGCTCTCAAAGCATTTCAGCTATGCTTATGTGCCTCTGAGGACATACACAACAGACTTGGGGAAGAGATGAAAAAAGAGCGACAGAAACTGGAGACAAAATGACCCTTACACTTTATATCAGTATAGCATCAACTCATTTTATGAAACTTGCCATTACAGCTGAGGAAAATCTTGCTACCTTTTGTTTTTTCAGTATAGCATGAATATATTTTATGTAACTTGTCATTGCAGCTGAGGAAGATCTTGCTAGACCTTGAAGTGAGCCTTTACTTTGTAAGCATACTTATGAAACTGCACAACTTGAAAGAAGCAAATCTGCATTGGTTGGCAAATACAGTATTCAAAGTAAGCTGACCCACAAGATAATGTGCAAGCAGGGTGAACTAATGCATTTCTGTCAAAAACGAGGCCAAGTAAAAGGTGATGTGGGACATTTTCATGAAGCAAGCAAAAAAGAATAACAATCCTGACACATTCCTCCTAGTGTGTCTTCTTTAGCAAAGATTAATTTCACCCATGTTTCACTCCCCAACCTACAGTGGGGTTGAACACAAATCTATTGTTCTGCTTCAGGATGACAGTCAACATAATTGGCCAGCAAGGTATAGCAACAAAACCAACCACACCAAATCAAACTGTCTTTTCAAATTAAATGCAGTGCCCCAATATTTGCGCACACACATGCGACATACTGTATATGCATGTCTATTTTGAGAACCTCTATCTGCTGCTCTCAGGACTCTGGACTTATGTTCGCCTCAGGGTGTTCTGACTGCATAGCTTATGCCGCATGTATAAACCGACAGACTGCTATATTTGCATCAGGTCTGACCCGTCACATTTGCTAACCGTAAGTAGACAAGTATGTCACTGCCATTGCATTGAACCTGAATTACATCATACTCCACCTGAGCTAAAACTTTTGGTTCGAGATCAGTTAGAATAGTGAGAAGCATTACATTTTAACCAAGCACAATATGCTGGGGTTGTTTAGCTACAATTGTTGCCACAATGGAGAAAGCAGCCACTCTGGCAGCAATACAGAAAACTCAATGTGTTTTTTATAGGCCTTGTGGTGTTGTAGTCATGGGTGTTGATTGGTGAGTTCTGCTTTTCTGGCAAAAATATAGAGGTTTGCTTTGTTATTCTGATCACAAACTATCTTCTTTAGTCTGGGCTGGTAATTGTATTTCATCCGTTAGTTAAGTGTGCATAAAAAATCTATGAATTACTACATTTGCAATAGGTATATTGAAATTCTTTGTAAACAATGCCATA
>TE_00000132#DNA/DTA
AGGGCTGCACGATATTGGAAAAAATTGTCATTGCAATATTTTTTTTCCCTGCGCTTAAGATTAACTTTTGCACACATTACATACAGTATCACTGTTTTATCTGCTGCACCACTGACTGTAAAATTCTCCGGCTGGTGGAGGACCAAGAATGACTCAGCAGCAGCCTCACTCATCTATTTGGGTGCCTAAAAGTTAATAAGTGACGGCCATAGATGTATATATCTATGAGTGATGGGAAGCAATGCTAAGGTTAACTAGCTTAGCATATATCTTGCTGTCTGCAAGTACCATAAAACTCCTATAAGTGCATACAATTCGACACAACTACACAAGCATCGTTTTAACCTTTATAACCGAACGTTAACGTTACTCTGTCAACAGTCTATTGTCTTAATTACCGCGCTAACAGAACTAACTTACGTAAGCAGAGAGCAACAGATTGCAGACGTCAATAATGCAGCGTAATGGAATAATATACCGATTAAACTCCGCTTTAAGTACGCTACAAGTTTATAAACTGCCTCTGGAACCCAGTTCATATACAAAAATAGTAATGCAGTTAAGTAATTTTCGCTCTGTCAAGCTCTTCTCTGTTGCTGTGTGCAACTGTGTGCGACTCACTCACTCACGCGGGCATGCACTGCGGTCTCATGAGGAAACACAGCTTTTTGATATAATATTTGTTTGAAATAAGTATTGGTAAAAACCCGCTATTCGTGCTTTTCCGAATACCGTATTCAGGTTCGGCTCAACCCATATATATATATTTACGCAAACCAACAGAAACCAGCCAACAGTATCTGAGGTGTGCGCTAAAATGACTAAGTACAAGTGAGTGAAAGATTGAAGCAGTCCTCTGACTGCCTGGACCTGCTGTCTCGAGCGCAAGGCTGTGTCTGTGTGGTCACGTGATGTGCATTTTCAGAGGTAGAGGAAGAGGATCGCGATGCCAGCTTTGCAAAAAAGCAAACCCGATGTATCGTGCAGCCCTA
>TE_00000133#DNA/DTA
AGAGCTGTGACGGTGACAATTTTTGTCAATTATGACATTAAAATGATCAGTGACAGAAGTTAACTCAAAAGTGAAAATTCTTTCTGTCATTAATTACTAACACTCCCGTCATTCCAACCTTCAGAACACACATTTAGATATTTTAGAATACAAAAAAAGCAATTAAATTATGAAAATAGTGTAATTAAAGAAATAGTTCAGAGATCAGGGGCCTCATGTATCAACGCAGCGTACGCACAAAAACTTACGTTGCGTACGCCAGATTTCACACTCACGTTTGGATTTACTAACGATGAAATTAACATGAGAGTGTGCATTTTTCCACGCTAACTTCATGTCTGGTTTACGTGTATTTCTTGTGTGTGTTTGTTTTATTTCCATTGGTGACTCCTAAAGGCAATTATGTTAAATTGCACACTACAAAGTATCGCACCAACACGTGTGAAAAACATTGCTTTTAATTCATAATTGATCAAATTGACGAATTATGTGATTTAAAACATATATAAAAGCATTTGCAAATGTATACAACCCTTAGTCTATGGTAAAGGCAGTGTTAGTCTTATTAGAGGACATTGTCAATGGTCGAATCCAAAGGGAATGCATTTTTTTTAGGGATTACAGTGATTTTCTTGCCCATGTTGATGACTGGCTTATTAGCTATTTCAGATTTCCAAGAGCTATCCTCTTGGAGCTCTGTGCTGAGTTGGATCCAAATTTGGAAAGAGAGACAGCAAGGAGGGTCCAAGGTGGCAGGGTGCGTGATGGGTGGCTTTTTTGTGAGTTGATGTATTTCAAGATATTTTTCTTGATATTATTCTTGAAATTAACCACATCAGTTAAACTCTCCCACTCTCGTTATTAATTCGCAGGACAAACTTGCAAATGACATCATTTTTCTATGGTCTGCTTCCGATAGGAGCACCTCCAATTCACATTCTGTGAAGTTTCTCTTCTTGCTTGCTTTTGTCATTGCTTTTTCATTAGTTTTTTCCAAAGTGGAGTCCTAACCATATTTATATGGGGGAGAAGGCAGGGAGGAGTTTTGCGCCTGTGCTTGTTGCATTTAATTACATGTTAATTCGGATGTACAAAGACAATACGCGTGGGATTCCGCGCACACAGTGTTTCATACAACGGATTTTTTTTACTGCATACGCACATTAACAGCTTTGTCCGTACACAGTGTTTTAGTATTAATTTAAAGCAATTCTATTTACATGGGCCGACTAAAGGAAACTGTGGATGAAAACCTGGCTATGGGGAGATGGCAATAACATAAATTATCTGTTCTTCAACGAGAAAAGATCGCAGACACAACACAGTGACGGCGTTTATCACACGAACACAGTTTGTGTTTGTGAGCATTAATATTAACAACCAACTCCTCTTGCTTTAGACGTTTTAGAGTTTGTAATTAGTCGGCACTATATAGGTTTGTTGCATGTACGATTATGAGGAAGGATTAAAAGCATGCTTTTCTTTTATTGCACCCTTTTCATAAGGTGTTTTATTTATTTATTTATTTTTTTAAAGTGGTAAGAACAATATTCACTGGCAAAAATTTTCCTCCCGTACCACCTGCAAATTATGCCTCTGTACTTACCCAAGTAGCCTACCTAAGTTAATTTACGTTTTATGTACAAATTAAGAAATAACAAAGACCAAAGAATTATGCTAAAATATCTGTTCAAACGTACGTTATTGGTTCGACGGATTGTTTGAGAAGGGTGAGTACTCTGAATCGGGCTCAGGCACGGTTCACTTGGTTGGCCCTGGCCAAGTTAAAAGAGGTTCACTTGGGCTCATGCGCTGTATGCTTATAGTGTGAGTGCAAAGCGAGCCAGAGTTCGAAACTGAAGACGAGACGTGACTTTTACGGGACTGTTTCATATGGATTTATTAATCATTCTTGCTGTTTAATAAACACAAAGTATCATAGATTATTAAAGATGCTAACCCCTCACTGCACCTAATATCTGCAGCATGAGGACTTTATGATTGTTAATGAAACGGGATGGGGACTAGCATGCTTTGGCCCAGTTCAAGGCAACTGTACATAGTGTGAATACGAAGAGATTCATGGCTGGACTTGAATTTGTTGAATCGCGCCTAACGTTATAGTCTAACAGAAATGTAATACTTGGCAACATAACAGAAATTCGTGTTTTAGAGTGTGTGACTTCATATACCTACTGACCCAGTGGCATGGACAACCGTAGTGGCAACTGACCATTGCGGTGACGCGGTTGTCCCAGTGACTGTCACAGCCCTA
>TE_00000134#DNA/DTA
AGTGTTGGGAGTAATGTGTTACAAAAGTAATGTATTACAGTAACATATTGCTTTTTCCTGTAATGCAGTAGTGTAAGGCATTACTAATACAATTTCAGTAATATTTTACTTGGTACATGTTCAGTAACGCTGCGTTACAACACACTTTTCACCCGCAACAAATAGAAAACATTAACAAATAAAATATACCGCAAGTAAGTTTCTGCTCGTGGTTAGTGAATCGTGTGTTGTTTTTGTTTTTGTTTAGTGTTTTTGATTGTTACGTATACTGCCTGTTTTAGGCTAGTATTATTTACAACTTGTTAATGAATGCTTCAGCATGATAAAATGAAATACAGAGTGTAGTCAGTAGCCTGTGCACGCTTACATCATCAATGATGCGCTGTTCGGTAAGAAGCGCCCTTGCTCAGCACAGTGGAGATTTCTTTATTATATTGTTTAAGTGGTTTGGGATGCAGTGACATGCAGTGCAATATTTTGCCGAACAGATCAGCCACTTTTGACGCTCATAAACAATCTTAAAGTCCTCGTGCTGCAGGAATTAGGAGGTTTGCTGAAGGTGCAGCTGTCGTGCAGCGAGGGGTTTGCATCTTTAATAATCTACAACAGTTTATGTTCACATACAGTCTCTTAAAGTCATGTCTCATCTTCAGTTTCAGGCTCAGATGCGCTTTGCACTCACACTACAAGCGTACCACGGCAAAGCCCAAGTGAAACACACTCTGGCACACCTCTTCCAACCAAGTCATTCTGCTACATCATATTGATTTCTACTGGATATAAAATGCTCTGCAGTACATTTTGTCACTTTAGAATGTTAAGTTGTAATTCTGGAGTTGTTTTGTTGAAAGTTACTAAAAAGTAGTAAAAGAGTAATGTAACATATTACAATTCTGAGACAGTAATATTTGTTAGGTAAGGGATTACTTTTAAGTGACTACTTTTAACAGTAACGTAATCTGTAATGTATTACAGTTTTGAAGTAACTTGCACAACACTG
>TE_00000135#DNA/DTA
AGTGGTTCTCAAACTGTGCTACGTGTACCACTAGTGATATGGGGGCTTACATCTAGTGGTACGCGGAAGAATCGCTGACTACTGAAAGAAAAAATTCATACTATTTTTATCATTCGATGCATACAATAATGATAGTGGCTGTTCACATATGTCATTTCCACGAGGCAAGTTTGTTATTTATAATGAAGGCGCAAGCAGCAAGATGCATTATCGTATTGGCATACAAGGTAATGTTTAGATTTTCAAAAGTTTTACAAATATGTCATATGTACATGCAACATATATTTTTAAAATTGATCAAAAATTGTATAAATATGAATATGACTCTGCCTTGTTTTCGAACTGTGCAGTGCTGTAACTGCTTAATTTAGCCTACTACGCTACTTTATTTCCATACTGGTCATTATGATGGAGAGACACTTTTTTTCTGAGGTAGTACTTGGTGTAAAAAGTTTAAGAACCACTGAAACCAGTTGAGAACCACTG
>TE_00000136#DNA/DTC
ACTGAAAGAGACCAGAACACCTGTGATTTTAGTTAACTGCGGACTAAATATTAAAGAACTTGTCTGTTTTGACAGGAATGTTATATCCGTTCCTCATATTACTTTACATTTTTACAGCTGTTTCTTGGATTATCTCATATTGAAGTTATTTCAAATTATGCACATGCTACCGTTTAAAAGTCTGTGGTCAGTATGTTTGTGCTGAAGTGTTGAAATGTACAAAAAATAAATGAAGCGCTGTAATTTACAACATAATTTATAGTATTTACAGGACTCTTTATTTTGAAGAAGTCTCTTGTGTTAAACCAGACTATATATATATATAACTTTTTGATAACCATTTTTGTCCTGAAAATATTTTTAAAAATCTGAAAATTACATTTTCATCACTAGAAAGTTGAACTTCTATTTTAAATAAATACTTTGTCTAAATTAGTGTTACGCAGTAATTTTATCTCTATAAATATAAAATAAATAAATCCATAATTAATAAAATAATTAAACGGCACTAACCCAAAACTTATGAAGTGCAATGTGTTCTCCTGGCTTTTTTCTCTGAAAGTTAGAAAGTTTGTTCTCTCAAAGTTATAAATTCCTTCCTGAAGCTCTTGTCCTCTCAAATGACTCAATGTGTGTGTCCCTTATTCTCTTTGTGTGTACTGTACCTCTGCGACCTTCGCGGGGCGCTGAGTTGGGATTGGCTGAGGGCATACCTGCCGTCAGACACATTTATAGACTAGCACAGGTCAGTCATCAGTTCGTCCGTACCTTGCGGCACCCACCTTACGACGCTTCACCTTTTAAGTTCTCACGCACTTCACTCCGCTGCAGCTGGCACAGCGTGAGGACGTCCCATCACAGACAGTCTGCTTTTTCAGTG
>TE_00000137#DNA/DTH
ACCCCGTTTACAAGTTTTAGCTTTAAAACGGCGTTTTAGAATGAAAACGATCCACGTCCTCACTGACTTTTCAAGTAGCGTTTCTGAAAAGCTGTCCGTCCATATTACACTGCTGAGAACGCACATCATGTGACCACACACACACTCTGACATGTGCTGCAGCTGATGTGCATGTTTGAGCTCCTGCCAGGCAGCGGGTGCTTTAATCACAAAACCCCGGGTGAGAGCAGCGCACACCGGACAGTTCACCAAGAATCTACTGCTAGATCTTATCTCACTATAGTTGTTAAAGGAGATGTTTAATTCATCTGGTTTTTATCTAACAACATATTCCCCGACTTTGGTCTTTTGAATCTATCAATTGGTGGTGTTTTGGCGCAAAAGAGACAGGGTATGTCTGAACTTTGTGTAGCCAACTTAATATTGAGAAAAATCTGCAATCAGATAGACGAATGTCTGCAGCCACGTATCAGTTTTCAGATGTCTCCATTTTCCCCCATCCAAGACTGACATGGAGCAGCCGGATTTTAGAACCAAAACGGCCTCTTCAGTGTTTGCAAAATTGTCTGTTTTTGAGGCTTGAAAACACCGGGATAGTGTGGACGGGAAACATAAAATGTATGTGTTTTAAAACTAAAATGTAGGTGTAAACGGGGAC
>TE_00000138#MITE/DTA
AGAGGTGTCCAAACTACGGCCCGTGGGCCATCTGCGGCCCGCAATCAGTTTTGTGGCGGCCCGCGAGGCTTTTTATAAATATTAATAGAATCTGGCTCGCTACACAAAAATTAACGTAATTCAATAAATAACCACTAGGTGTCGCTATGACATGCCTTCAATTAGGCAGCAGTTCCTGTTATGAAGTAAAACGAACCGACCAAACTGAAGGAAACATAATTGATAATCAGGTTTTGGCGAGCCAGTGCACAACCAAGAAAACGGAAAACGGAAAAAAATTCTACGCTGGCTAGTTATACACAGGAAACCCTTCACTGAAGGAGAATTTATATAGGAGTGTCTGATGAGTGTTTGTGTCTGTGTGATGTATGTAAAATTTGGCCCGCATCCGGCCTTCGGCCCAAAAAGTTTGGACACCCCTG
>TE_00000139#DNA/DTM
TGGCGAACTGTATGTCAATGCACAAATCAGTGCGTTTAAGAGCTGTTTTCTTTAAAAATCAGCGATCTCCACTAGCTGAGTGATATATAAAGTGGGTCTCAAATTGTACGAGAAGCTCTGCATTAAATTACATTTCCTCCCGCCATGTCTTTAAAATATGAGCATTTATTTTACCCCAGTATATTCAATGGAGCTTCTGCGCTAGCTTGCCAATTCTGACGGGCGCGTGCGAGTAAACAGCTTTTTGTCTCGTTTTACGCTTGAGCAACTAAATGAATGCCAAAGTTTATTTAACTGAAAGTATTTTAATGACAATACAACATTGATGCTGAAAAAGGAACCGTATAAAATGGAAAAAAGTTCACAATAACAGGCCACTGGAAGTTTATCAGTATAGGGAAAACACTAGCTCGGCATATACCCTATATTAAATTAAAATTAAATTAATACAAAATTAAAACAAATTAATATGAACAACAGGAGTGTCAAAATATGACAAAACTGGATAAAACAATATAATAATTAAACAATGTAATAAAATCACTTTTTTGTGTTGTCAATATGCGCGTGTTTATATAGGCCTATTGTTGTGGGCATTGGCATTGTTACTTTGGGGGTTGCGAGCTAAAAAAAAGTTTGGGAACCCCCGGGAACTAGTTGCCCACATAGCAAAATTTCTCTGGCCCAGCTCTGGCCCACACAATCAGGTTTTGCTTGGCCCACATGCCGCAGTGAATTACGGTACATGACTGGACCAAATCTGGCTTCCAGACAAGGGCCAAACACAGACCATATCCTGGCCAAACTCACATAGTTTACTAGTTTATCTGCAAGCCTATGGAAATCAAGTTTGATTGACTCAATCAAATGGGGAATCATTGTAATGTAATTGAAATACATTCAGTTACATAAACTTAAGCATTTATTTAGTTGTTCAAACGTAAAACGAGATGAAAGACCGGGTAAACGATACTGCCGTCAGTAGCAGGCTCCTTTGAAAATACTGGGATGAAATCATTTTTCACAATTCAAAGACATGGTGGGGCTGAAGATCATTGGTTTTTAAAGAAGATCTTAAATGTGGCGATTTTTTAATGGAAAGCAAGTTCGCAAG
>TE_00000140#DNA/DTA
AGGGATGCTCATTTCGGTTAATTTTGCCAACCGACAACCGAATATTAACCGTTAACTGGTCAGATTAATATTAAATTATTATTTAATTTTAAAAAACAATTGTTGTGTCTATTTTGTGTCTGACACATTAAATATTGCATTTTAAAATACTGATTTATTTTAACATGCGAACAGCAGCATACAGAAAAAAAAGAATAAACTAAACAAAACGAATAAAATAAATAGGCCTACCCTAGAAATTTTTCACTTAAAGCACAAATTTAGATTACAAAATGAAAACTCTGACTGAATCCTTTTTAAGAATCGGCATCGGCTGTTTTTTTCCAATCATGTTTTTTTCTTATTTCAAATTAAAATATCAGGCTGCCTCAAATCTATCGCTCCACTGAAAATATGCATTTAATTAATGCTCTGCTGTTAGTATTACATCAAAACCTCTGTCAACATTTTTAATAGAAGTGTATGTCTTATGTTTATGACTTTTTTCCTCCCTCTCACTCGCGGTACATGTGTGCGTGAGCTGCATGTGATGAAAGACAATGAACCTTAAGGCTCATATGTTGACTTTTCGTAAAGTATAGGCTACTATAGCATATAACAATTTTGTTGTTTACATGTTATATTACATTATTTTTATACATGTTTTATTAGATGTGAAGTGAAAACCTCAGTTTGGTGCAGAGTTATCTATAAGCAAAAATCAAGCAAACAAATCTTTGGATTTGTTTGATTCATGGATTATGTAGGCTATTTTAAAAATTGATATTATATAAGAACTATTGATAACTGTAATCTTCTAAATGTAAAATTGGTTGGTTTTGCACTAAATTATCAAAACTCTAGTCTATTTATTGAGTTTATGATGCAGATTCAGGACAGAGGCTATCAGCATCAGCGCTGGTATGGGAACAACTCGTCTGTGTCAAACTGCAATATTCTTTCATTTTTGTCATTAGGAAACGACTGAATTAGCTGGTCTATTGTGCGTGGGTGTTGCTGTCGATGGTTTTATAATTGTAATATTTAATAACATTGTGATATTCAAAATTTGTAAAGTTGTACACCTCTGGATAACTTGAAACAGCGACCACAAGCAAAGAGCTTAGAATCACCAAGAGCTGTCACTCAATAGAACGTTCCATTGCAACAGCCCTGCGATTCCGCCATTTTGAAGTAAAAGCCATGGGCCGTCCATTGGATCTTATTGCTGTTGCGATTGAAAGCAGCTGCTTTGTTTTTTATTGTTCTATTGGAATTTTTATTCCAAAATGGCCACCGCGTGACCCTATCCTTTAAAGTTCTCTGTAGTTGTCTTGACAACAGAAACACTGCTGTCACCCCTGCCTCTGCTTTTGTTTGATTGAAAAATGAAACAAACGCGACTGAAGTGCGCAAAACACTTGTGGCCTTTGATAAACCATTTAAATGATGCACCTCTCAAAGAAAAAAGCGCATTCGGTGATCGGTCCCTTATGCAGCCAAACTTAAAACAAATAAAAAATCATATTTTTAATCGTTTAACTCATTTAACTGATACTATTAATCGATTACGAACACACCCTTTCAGTTAACGGTTAATCGGTTATTTTGAGCATCCCTA
>TE_00000141#DNA/DTA
CACAAGTTAAACAAAAATTCTATTAAACAATTATATTTTGAATTTTAATTCTAATAAACAATTATATTTTGAATTTAAATAGT
>TE_00000142#MITE/DTA
AGGGCTTGACATGAACTTTTTTGATCACCAGTTACTGTGATAGTAGATTTCCCACTTAACTAGCCACTCGCCTTTTTCACTAGCCACAATTTTGTTGTTGGGAAATATATTTTATATGCATAAATTTTACATTGACATGCAAAAATTACATGAATTAGATTATGTGTATGTCCACATGCCTCCTCATCCTCGCCAGCTAATGGATTAGGATTTCATGGATTTCAATTATTAATTATTTCTTAGCCACAAAATTCAAATAATGTGTCAACACAAGCAAATTATAGCATGTACTTTTTTTAATTCAGCAAAACTTTTCTTTAAGAAAAAAATTATTGACATTTGAAAAACTAATTATTGTCATGTATCTAAAGGTCATATAACCAACAATACTACAATTCATTTTCAACCAGACAAAGTGGCTAGTGTGAGTGTCTGTCTAACATGCAACAGCTGAAATCTACCAGCATTTTGGCAGGTTGGTGGGTATTAATGTCAAGCTCTG
>TE_00000143#DNA/DTC
ACTGTAAAACCTGATATGTTCAGAATACTCAAAGCATTTGTTCATTTTTTATTAACTCATTAAGCCAGCTTTGCATTTTGATTCTTTAATAAACATTGAGTATATTTCAACTCAAATACTAAGCAAACTCGTACACTAATTAAGTAAATGTTAACTTTATTCCTAAGTGTTTGTTAGCATCAGCACACAAACATGCATCAACAGCTCTAGCCTGTTCCTATACAGTCACATGAGTATAGCATTAAATTGTACAACTTATCCATCCTCAACCTAACCACAAGCTGTTCTCTTCACCACAGCGGTCACCCAACAAAACTTCAACATAAACATCATTTATAAATCCATCCCTACATTAATCTTCCACAAAAACACACAGAATTACACTGAATCTCAACATTTATTCTCATAATATAGATTGACACAAAGCATCCTGGGAATTGAAAATCTACTAAAACAGATTGCGTTCAGCGATGACTTACAATAGGGGCAGGAATAACCAGGGTAATGTAGTTTGATGATCACATTACAATATTATTAAGATTTTTAGTATATTGCAGTATTATTGTAATGGACTCTTTTTACAAAACGGTTGTGACGCGTTTGGCGGTATTCAATTTTTTAAATATTTTAAATATATTTTAATATAAGTAAAATGTTGAAATATTGTGAATATTTTATCATGCCATTAGGTTTAATAACAGATCAATTTCTTTACAGTG
>TE_00000144#DNA/DTM
CGAAATACAAAATGATATACAGTAGGAAAACGGAGTTAGTCTACTGAAACCTAATTAAGTTTAAAACATATATTTTTCTTAATTTATAAGTGATGATAATACTCCGCTCTGGTCCAGTTAAAGGCCTGGCCATGTCCCCACAGCTTTCGGTGCAGGACTCCTCCAAATGGGGTCTTTGAACTTGACAACTTGTCTACTTAGATGATCTATTTCATCATTTTCATTATCCGGTGGGACACACAGGGTTAGTAATTGTGGTGCTTCAAATTACATCATCAGAAAGAAAAATATTTACACAAATTCAAAATAAATATACCGCATTCATTTTTGCACCAGTACAGTTTACATCACAAATTTCAAAACATAGCATCTGATTGATTGAATTTACTGTGGAATGTTTTGATGAAAGGCGGCATGGTTGCTTAATGGTTACCATTTTTTAATGTACACCTTAATATTTTGGGACACATGATGAGTTCCTGAACTTGGTAAATGATGGGATATGCCTTTGCTCAAAAAGTGTATTTTGACCATTCGTATTCCACGATTGGTCGTTTTCGTAATCCATTGATGTCCACTTGCAAGTTTTTTTTTGCCTGATCAAACAGTCTTTTTGTCCATTCGTGTCAAGTGTGATACTTGATACTTGTCATCTGTCATCACTTTTCTTCAATTTGCGCAGACACAAGATGGAAAAGAACAATAAATTATTAGAATAATTACACAAGTGTACGTTACAGGGATTGTTAACCCAAAAACTAAAACCCATAAGACTTTTGTTTATCTTTGAAACATAAATTAAGATGAAATCTGAAAGCTCTATATAGACAATAAAGGTCTTAAAGCATTTAAAGCCCAGAAATGTACCAAGAACATTGTCAAAACAGTCTTCAGTCTTCATGTGTCTTCAGTGGTTATATTGTAATTTTATTATGCCTTATGTATTAAGGCTGGCCGATATAGCTCAGGATATCTTGTTTATTACCATTCACCACATGCCGATTTTATCTCCCAGCCCTATTATGTATACTTTTGTCCGCAAACTAAAACACTGATTTTATTCAACATTTTCTATATATATTTATTTGTGCATAGAAGTATACTTCTGGCTTCATAAAATTACTGTTGCCATGACGGAATCTTCATTTTTGCCTGAACTGTGGAAAAGCAGATTGACACGTGCAGTACCATCTAGTAGTCTTGCACAGCCCAGTTTTAAAGATACGCCATTAAAATTGTAATGTAAAGCTTAAGTATGGAAACTGTATGTGTATAAGATGACTACACTCAATTACATAGATGTGAATTCTGACACAAATAAGTACAGTAGATCAACTTTTTTTCTGCCCACACGCACTGTGATCTTGTAAGAGACTATTGTCCAAACCTCCTTAGCCAGGTTTGGCTAGGTTAGAGCTATGCCAAGGCTTTATGTTACTGTCTCCAACACTTGTGGTGCTCTGTATGCATGTGTGTGTGCGAGTAAGTGTAGTCAAAACCACACTGTCTGCTACACATTCTTACATTACAATAGCCATCAACAGTGCTTAGTGAAATTTCTGTGAAACGCGGCTATTGTTTTATTTGATTTTAGCTGCAGAGGCATGACATTCACAGGTCATCCAACACAAAGCGCGTGTAGTTAAAGCTCTGACCCCTGAAGTAATTGAACAGCTTAAGGCTTTTCACAGTCGTAGTTTCAACCAACAGTGTTTGTTTACATTTCCCCCATCTTTTCCCCCCCGCATTTGTTATGATTTCTTTTTAACACTTCGTTGTCCTATAGATGTGGTTGGTTTAAGGACAAAAAAGAGAAGTTCCTGGAATTTCTCCCTTCCTTTTGTCATGGGATTATTTAGCCGAGGCTCTGCTGATAGTTTCCCAAGTGAAGCTTTTCATGTTCAGTTCAACCAGATACAGAATTATTCTGTTGGAAGATTTATTGGCTGACTGATTGCAGTTGACATGTTTTTACCTCATATGTTCCCTCTCAGCTAGTTTACAACATGAAACTTTTCATATATAGAATGGTTCTCATAATACCATATGTCTGATTATTGGATGTCCTAAAATGGCACATTCAAAATGGCGAACCGGTTGTGTGGTCACATACTATAAATTCTGCCAAATCTAATGTGTAGTGCTGGGTGATTTGACAAAAATGGACTAAATACGATGTATTTCAC
>TE_00000145#DNA/DTA
AGGGATGCACAATATATCGGCAGCCATATCGTTATCGGCCGATAAATGATATTTTTATGATTATCGTTATCGATCCGATGTCAAAATTAGGCCGATATCTTTAAGCCAATAAATTACATAATTGTACAGAACTGACTGCCTCGCGCACGCATGGGCGGAACTTGTTCAGACTTGTCCAGTGCACTGTAATGGAGCTTTCCTCACATTGTTTTTTCCTTCAAGTCCATCCTTTCTTCATGGGGTACTGCTGGGCGTTAATTACTTTTGGTTAATAACTATTTTGGTTTAAATCGCACACATGCTAAAGAACTCCTTGGGTTGTTTGTAATCTAATATAAATAAATAGTTGCTTGTCATGTTTTGTTGATGTAGGATTGTATTCAGTTCAATCGGCATGTTTATAATGATTACAACGAAGGCTTGTGATGGCTATTACCACACACGCACACACATAGTGAGCTGACCGAGCCTTCACAACAGCACCGGGGAGAGGCGCGCCAGTCACTAAATCTAGCGAATGGGTTCTTAACTGTCCGCCACATTTTGTCTTTATATTATGCTCTGTGTTTGTCATAAAGTCATCTGTGTTCAATGCTCAGGTGTTGTATCAAAATCTGAGTTGAGGACAAATATGACTTCGCTTCATCACACAGCGGCTTTAGTTATTTTTCAAACTCACAGCGGTTCATTTTTCCCACAATTGACAACAAGACCGATTGACAAGCAGCACCCACATGCTTTCAATAGAATCTAGAACACTAAATGGGATGAATTAATGCCGCGTTTTCTAAAGTAATACTATCTGTATTCAGCTTTTCGCTTGTACGGTGGCTCTGAACTTTCAAAACACTTTTCTCAAAACGCTTTTTCTGACATTGTATATTTCTACATGTGTAGATTACTGTGACACGTTTTTGTTTGTTGATGAACAAGTTTTGGCCTCCAAATCTTAAGAGTTATCGGTTATCAGTATCGGCCCACAAATCCATATCGGTGCATTCCTA
>TE_00000146#DNA/DTA
AGGGGTGGACAAACTCTGTCCTGAAGGGCCAGTGTCCTGCACAGTTTAGCTCCAACAACAATCAAACACACCTGAACATGCTGGTGTCTTCAAGATCACTAGAAATCTAATATATTTAATATATTAAAAATAAGCAGGTATCAGAGTTCATACAGTCATGACAGAAAAACCCACACAGTTTTGGAAAAGTCATGGAAATTACATTTAGTCATTTAGCAAATCGACTTAAGCTGCGGTAAGAATTCAAGGTAAGAATTCAATTGTGTGATCGCGGCTTTATATTAGAAGTAGTTTTACCTAATATCAGGCGAGCTGAACTGGCGCTCTAGGCAATCAACGATCATGGCGCCCTCAAACCGCAAGTGAAAACAAGAGATTGGCTGTGTGACTGCGTGTACGAGAGCGAAGTAAGGACCAGGGGGGTGGTTGGAGGATGTTGCGGGTACGCCGGCCCTGCCTACTATTTCTAGTTTAACAAACTATTGTATATTGTAAAAAATTATGATTTACCAGGTATATGTAGACATTACATGAAACATATGGTCCTGAAAATATACTTGAAAGTGCTGGAAAAGACCTGGAATTTTTGTAGTAGTGTATGAACCCTAAGGTGTGTATTACAGTTGGAGCTAAACTGTGCAGGACACCTGAGTTTGCCCACCCCTG
>TE_00000147#DNA/DTA
CAGGCACGTGCACACATAGGGCTCAACCTGTGCAGTGCACATGCCCTTTTTTGTCTTGGATAGAAAGTGCCCTTCCAAAATGATCAAAAGTGCCCCCGCGACGCGGCACACCTTCGGTCCCGCCCTTCAGTAGGCGCGCGACAACACCGCTCTTGAGTACGCGCTCGACAACACGGCTGATCAGTACGCGCGCGATAACACCGCTCTTCAGTACGCGGGCATCCACTCTGCAGATCTGCACCAATCACCACCCCTCCCCTCCCCCAAGTTGG
>TE_00000148#DNA/DTH
CTCCCAGGGTTGAATGTTCATTAGTATTTTGGGGATGAACGAATTGCTGGGGTTTTGACGTCATTAGATGAATAAATAAAGACAGAATTGTCATTTTGGGCTGAACTAACCCTTTAACAAGTCTCCGAAAATGCAGCTCTACTCAGAGTGTACATTAAAGGGTAAGAAAATGAGCAGGTGTTATGCTAATAAAGGTTTATTCGTGTATCTTTGCAGTGACAGACCTGATTTCTCTGTGGTGTTGTTGACAGACAGATGCCACACCTGTGGGCACCAGATAAAGATACAGGCCATCAGGCACAGCTGTACTGAGCTGATTCAACCCTGCTGAAACACTTTTCATTCTTTCTCCAGGTTCTTTGCCAAGCTATTATTACCGCATCTCTTTTGTGTCTGGGGACAACAGTGGCGTGTTAAAACACTCGATGTCCTTATTTATTGCATGACACCACAATTGAGAGCATACAGCAGCCGCGGTGGTGTGAAATGCATACAGAACGGTAAATTTACAGAACAAGCAACATTCATCTAAAATTTAACGGTTGCATAAGTAATGAGGGAACAGTAAATAAGGGTAACAGGTTCTTGAGTCATGACCGGAGGCTTTCTGTTGATATGAAGGAAGGTTTTGTTCTTTTAAAGTGATAGTTTATTCAAGAATGATGATTCTGTCGTTATTTTCATCACATATTGTTTTAAATGTGTACAGAGAGATCATTTTTTCTGAATATTGTAGTATGGCTGGGCGATTTAGGCACAGTTTAGTTCCAACCCTGCTCCAACACACTTACCTGTAGGTTTCAAACAAGCCTGAAGGACTCAATTAGTTTGATCAGGTGTGTTTAATTAGGGTTGGAACTAAATTGTGCAGAGCTGCGGCCCTTTTGGATCTGAGTTTGACACCTGTGGTGGCGAAACACAACCGGAGTACATGTCACGCAAAGCGGTGTGACTCAATTGGAAATAATCCTAAACAAACTATGTGCTATACTATTCTCTAAATAATGCATTTACAGTGTGATTTGCATTTTTGACACACTAATTTATTTTTTGTATGGTTCGACAACCAAAATAGTTCCAAAACAAGTCAGTTCACTTGCGTTGCTTCTAAATAAATCAGCTATTTTGAATAAATCATTTGAATGAATGACTTGATGAATCATTTATTGACTTGCCGCACCTACTGGCTGTTTTAATGTCATATTTATAACAGTATAAAAACAGACTGATACAGAAAACTGCTTAAAAACACTTTTTTTCCCTGCAATAATGCTTGTCTAATGCCAACACCTATGCCACATTGAAGGATACCAAATCACATTTTCATACTTTATCATCTGATGAACAGTTAATATTTGAATAATAGGTAGTTAATAAGCCAGTAGTTACTAGCATGAATTATGACCTAAACTAACGTGTTACCCACATTTCTTCCCCGTTCTGATTCTCAGTTTGCACATTTTAAGCAGCAGGGTTTGCTAAAGATGTATTTCTTGACTGTATATACATAATAGCTGCAAGAAAGTTATTAAACCTTAGCAAATATGTTGTTTTTAAGTTAAATTCTCACAAAATTGATGTAATATAATGACATTGATTAAATCTCAGGCATTTCTTTTTGTTGTTATTGGCTATGTTTTTATTAAATCTCATTTTGATAAAAAAAAAGAATCATATTGTTTAACAAATGTTGATAATTACATTGTGAGTTTATTAAATTTGCAAACATTTATTCTTGAATATTTTGCGCTGCAGCCATTTCGTCCCTCAGCAAGTCGTAATATACTGATGCTGAGTGGCTGTGTTATTTTTGAGGCTCATTCTTCAGCAGCAACCGATGGAAATCGCCTCCCACATATCAGCATTGGTTTTGTGAAAACTTCTTCTGCGCTAGAGCGGCGTCTAGCACTGAGACGTGTTTAGCTTACAGCTGCTGGGGCCTGTTGCTTGGCTTGTCACGATTGGCTTGTTGATTGTAAAGTTTTTGCCTGCTTACATTCACACTGCATTCATGAACGCCACCTCCTTAAGCCTCTGGGAGC
>TE_00000149#DNA/DTA
AGGGGCGGACTGGGACTAAAAATCAGCCCTGGCACTGTAGCCACACCAGCCCACATTACCGACACAGCCCCATCCACGGACATGCACATTCACTACTTATATTGGTGTACAGATGGGTTCGAACCATTGACCTTCGTGTTGTTGACAGTGTAACGGTCCATCTCTGACAATTAGCTTGTATTGCCCATCTCGAAACCAGTGGGCCATTGCCGATTGGGCCAATGCTTAACATTTACTATTATTATTACTATCATCATCATCATCATAATATTCACATCTTGCAAGAAATAAAAGCTGCATGCATGTAAAAACAATACATATATGTATAAAAAAAAACGTTATTTAAAAAATAGCATACCAGCCCACATTTAAAAAATGGTCCGGCCCTTCTGGCATTTGCCAGAATTGCCAGGTGGCCAGTCCGCCCCTG
>TE_00000150#DNA/DTC
ACTACCAGACAAAAGTCTTGTCTTCAATACTAGTTGTAAAAGCTGTTCTAGTTGATCATTTGGAAAAGTGTCTGAAGGTTGATTTGTCAGATGAATTGTCTGTTGAACTGCATTCCAAACATCACAAATACTGCACAAGACCTACCGGAACCCAAATGGACCCAATATTTTTTACGGAAATCAGTCAAGTTTGGTGAAGGAATAATCATGGTTTGGGGTTGCATTCATTATGGGGCTGCGCGAGAGATCTGCAGAGATGTATGGATGCAGTCATCCAAGCTCATGGGAGTCATGCACAATATTCATTCTTTCTCCACTGCACCATGACTTTATATTATATACTGTACATTATTTCTATCAAGTGACAAGACTTTTGTCTAAGCAAAGTCAGACCTTACTGTCCTAATTAAAAACAATTTAAAATCAAGACATGCATGGTCATATTTTATTTTGGTAAAACAAGTGTAATCTAGAGGCCTTTGCCTTTCATATAAGCCACTTCTGCAACCAATGATCAACTAGAAGTCGAGTTATTATTTGTTGTTTCGAAAACATGGATCTGCGACAAGACTTGTCAGGTAGTG
>TE_00000151#DNA/DTA
AGTGGCGTTGCGAGGGGGGGCTTTGGGGGCTTAAGCCCCTTCACATGGTGTTAAAAAAATCCCACCACTGCACTTCATTCATTCATTATTTTGAGGAGCTGAAGCTAATGAGGTAATAATACAACTCTTTCGCGAAACTGAATAGTTTTAACAACTGATGAAGCTTATTTGTTTCCACAGTATAAAATGTGTGTAGTTTTGGTGAAATAAAATAACTATAATCAGTAAAATGTGCATCATATCAATGTAAAAAAGTTAGTCAAAAAAACGTAAATTGTACTAGCTTTCTAGATATGATATAGATATGTAGACATTTATATGATATAGCAAGTCACATCTGTTTCTGTAATAGTTAAATCACAGTGAGTTTATGCATCTAGCTTATTATTAGTTATATTCTACTGTAACATGCAATGTCAATGTTGGGTGGGTGAGGCAACTTCTTTGGGGCTAAGCCCCTAATCCTTTTCGACCCTAGCAACGCCCCTG
>TE_00000152#DNA/DTA
AGGGGTTTTCAATCTGTGGGGCATGCACCACCAGGGGGCGCCAGCACCTATTAAGAGGAGAGCGAGACATTGAGGCGTGCACTCGAGTAAATTATGATGACGAATTTGAGTGTTCACGAGAGTGAATCTGATTAATGTTAGCTGCTCAGGCACCTGTAGAGTAAAAATACAAATAAAATGGACCAGGTGCTTACAAACATCAAAAGCAAATAGGCTATGGCTTATACTTATTGACAATGGAAGATGATTTACGGTTAGTCGTGTCAGGAATCTAACCATGTTGTCCTCACAGAAACAGGCTAAGCCATCACAACTGAATCGGGTAAGCTGTATATTTATTTTTCAATGTAATTAATGTTATGCACTTTAAAAGCAGCAAGTAATATGTGAATGATAGTTGCAAATGCATTTAAATTTTGGCTCGTTGGTGAAATTGGGCAGACTAGGGGGGCGTGTGTCCTGAAAGTTTAAAAACCCCTG
>TE_00000153#DNA/DTA
AGGGGTTGAATGATTTTAGATTTTCTACAGTCGCCTTTTATGTTATTACAGTCAAGTCAAAGTTATCAATAAAACACAAGATGCAAATGTTTTGCAACATGCCACAATTTGCAGGAACTACATATGCACATGCTGTTTGACAGCTCATAACACGTTGCAAAAGTAATTTAACATATACCAGCAGCACACACTGCATCGAACACCAATTCATGGCAAGTTATTTTATAACTACATAAAACAAAAAAGACAAAAGCTATAGGGGAATTACCGAGTTACGTTACACATGATGTCACACGTGTTCAACCGCACATACCAGTTGCTGGTAATGTTTTGTAATAGCAAACATGTTGTGTTTCTGGGGTAGGATGTCAAATTCGAAAGTCCAAAAAAAGAAAACTTCAATTTTACCGTACACCACACTTCTTTTAATTAAGATATATTTGGCTAACAGCCATCAGAAGAGCTGAATGGATGAGCACCTAATTAAAAATGCTCGACTCAGTTGCAGTTCTCATTTTATATCAGGTAAGTTCTCGCTATGCTGAATCATGCACATTACTCCTTTTTGATTGCAGTAATGATTACAGCAAAAAACAGTTGAATAGGGTTAATTAAACTGCGGACACTGAATGCTTACAATAAAATGTAAACATCTAAATTTACCTACCCTGCCTTACAGGTGCAGTTCACTGTCAGAATGAGGCTGTTTTGCTTGTTGATAATTACCCAGGCTTTGTACAGTTCAGCCTTCTTATCTTTGGCTAGGCAGAATCTCGGTTTTTAGCACTACATTGTTTTGAATCTGGTAATCATGGAACATTATTTCTTGCACATGACCACACAGAGCAAATAGTTGGGATCCAAAGACTTGTAGGCCTTTAACTTCTCTCTTGTAAAATCACTTGGAGTCTCAATGGCAATTCCTATGTTGGCATGAACTGCCATGTAGTTCAGGTCAAAAACCATGTAATCTGCGCAGCGCAGATCATAGTCAATCAAAAAGCGTCACAGCAGAGCATTGAAGTCCATTAGTCGACTAGTCAGTGCAACCCCTA
>TE_00000154#DNA/DTA
AGTGGTCCTCAACCATCGGCTCAAGGACTAGTACCGGTAAGTGGATCAATTTGGTTCATTTGGTAGGAAATCATTAATTATTTCCTTTTTTTTGTATTGACTGAATGATCTTTTATTTAGAAAAATCTTTTATTTTTGCCCAAATTTAACCCACAAGCAGCAAAATAAGTAGGAAACAGATGTACGTTGGTAAGTTTCTTTAGTAAGTGGAAAAGGCCATGTGAAGGACTGCCAAGGAATAAATCCACAACCCATTAGTCAACAAATCAGGTGAATCCAGCATGTCTGTGCAAGAAGATCAACTGCTCGAGATCGCAAATGACGGAGGCCTTTTTGGAGCCGTTCGCATATTGCGTCTCTTCTAGATCACGCAAGTTCATTAATTCCAGTGTATCTGCGCGGCCTGTGCAGGCAAGTGGCGTGAAGGCTAATATTGCCCTGGCGCCATCTCGCGGACCTCCCCTGACTGCGTGTGCAACCTCACGAATCTGACGAGGCTTTTAAACTTGACGGGGTCGAGCAGGCTTGACGTGCTCACGCCTTCCAGGCACACACAGTTGAATAAACGCCACAAGTGCACAGCGAGTCACGTAAATCACCTTATTCTTTAACTACAAGCGGGCATAGCCATTTGAATCGTTTTGGCTCGAGACTTCCAGTCTCCTTTACTTATATAAATTTTTAGACATTAAAAACTGCTCGTTTCGCTGTTTGATGTTGCAAACTGATATTTTATAGTGACAGCAATGTTAATGGTCACTTGGCAACATACAAACCCGGTTAAATTTTAGAAGCGTTGACAGCTCTGCGATGATAAAAAGGTTGAGGACCACAG
>TE_00000155#DNA/DTC
ACTGTATAGTCAATGTATTAATAATTCAGTAAAATTATTATAAATTTAAAAATGTTGTACATTATTACGTATGTAAAGCTTGAATGTTTTACTCTCTCCTAAAGTGCCTTTAAAGGGTCATGATCCCCCCTCTTTCAGTTGAAGTCTTTCATGACTCGTGAGATAAAAAACCTGTTGACTGTTAAAATATGTAAGCTGCGATGCTTACACAGTGAGCTCACGGCGGTAGTGTTGAATATTTATGGAGTTAATATCTTAAATGATCGGCAAAGTTTGATCGTGACGTCTAGTCAAATTTAAGATAAAAACTGAACTTAGCAAAGCAGACGAGCTGAGCTAGAGCTACACTTGACTAGAGAGCTACACTTACACAGCTACACTCGGCAACAGAAAACAGAGCAACAAGAAGAAAGAAGAAAGGAGATATAAGTCATTGGGTCTCACAGCTTGGACACAAGCAAATAATAAAGTTTGTATTGTTATATTTTGCAATGAATCATGAAAATGTCATGTATTACATCAAACATTTTCACTGCACAAAAATAATGGCGTAAAAATATTCTTTAGAAATTCTTTAGAGATCGATTATTAAAACATTCTTCATACTATAAGAACAAAAATTTATGAGCTTTTCTTGCCATTGTGTAACACAAAAAGTTTACATTCATAAAGTTTAAGCACTTGAGCAGAGCATATCTGATTCAACCTTTTATGAAAACTAAATGACAAGCAAATTCATTTATGTAAAAGAAGTTCAAAAGGTTCCCCATAACAATTCTGAATCATAATTAATTCCCTTCAACTTTTAAAGGGAACAGAAGACCTGACTGTTATGAAAAAATGTTAATTTTTTATAAAAAGGAAGCTTGGTATCTCATTTCCCAATCTTTAGAGTTCCTGGAACTGATTTTGGTAACCTTGAAAATATTTGGATCTTTATTAACATTATACAGAGGATGTGTTTTGTGAGAAATTAGTTCTGATTCGCACTATTTTATCAGAGACCCTGACGGTGACGGTAAAGCAAATATTAACAGAAAGATACAGTGTGACACAGACCCATCACAACCATTACCCAGTCAATTATACAGCATGTAAATCAAGCCGCAAGAAGCCAAACAAACTGACAACCATTAAACTGACAGACAGCAAATGAAAAGTAAAAACACCACCAAACCTGACTTATTTGTCGCAGGTGAATCTAGCAGATTCATGCCCAATGCATTTTTTTTCACCTTTGATTAAATATAGGTCTTAAAGCTGTGCCAGGGTCTTTACTGCAGATGCCATAACTGTATTTTTGGGACAGCGAGCCATCATTAAAATCAAGAAAACTATAAACTCTGAGAATAATGAGAGCTATCTCTCACCTAACAATAAAGTGAGGCTGTATATCTTAATAGAGTGCCAATGAATCAAGGTCTAAATGACAACAAAAGTAGAGATTGATCAGGGCAGAGGAATGGCCTGGAAGTACATTATGTGCTGATGCAGAAAACTGATAACAGGTACGGAACCTGGATTGAGCTCTACAGAGCGGAGTCACGTAACTTCACATGATGGGGAAAGTTAGATCAATTATAGGTTCGAAATGTCAATTTCGATTAGTTTTCGATTAATCACTCAGCTCTAGTTACATATCGAAAGCCAAGGCATATAGCTTCACTTGTGAATTAAGTTTACTCGCCACAAATCGTGACCATAGTATTTACTTTCTTCTGTGCCAGCTGAATACACTGGATTTGTGCAACACGGCCAAAGCTTTTAAACATTACCTCATACTACAGTGGAAATACGAATCGTCCCTCGCCACACAATTTGATTTAATTCAATTATTTTTTTATTTATAAAGCACATTAAAAACAAGTGCTTCATAAAGACAGAAAAAAATACAAACAAATAAAATACAATACAAAAACATTGTATTTTATTAAAAAAACACCACTCTAATTGAAAAAAGTACACTGGTGTGTCTTAGGCATTGCAAAGAGCAAAAAGACCAACAGTCTGTGCACATATTTCTGCCAGAGAAAAGGCTCAGTCACCTTTTTTTGAACTTTATTATACCTTTTCTAGATAGATCAAATTGCATGTTTTTATAGTGGTTTTACTACTGCATATTAATAACCCATCCAACACAATCACTCTTTCCTCTAAAGTCAAGTTTTCCTTTACTTTTATTAAATGAAGATGCTATACCAAACAAAACGAACACAAATAGCGTACAATTTCTTCTTTTCTTTCACTATTTCTTAAAGTAATATTAATGGCACAAACAGCAACAAGTTAATTACTGTATATTTAGGCCTAATGTAACAGTCTTAAGCCTGGGACACACAAAGTCCATGCTCAGTAGTTTTACAAAATCCAATAGGAAAACATTGGGTAGTTTAATAAAAAAAATAAAAAGCAAATAAAGTTTGCATGTACATAAGTTTTAGCCTATAGAGTG
>TE_00000156#MITE/DTH
GGCGTACTCACACAATGTACAGTTGCCTTGAACTGAGCCTAAGCCTGCTTGTTCCCCCTCCTGTCTACCCCGACGGTTTCTTTAGTTATATCGTTTTAGTGGTTTGGGATGCAGTAACACACAGTCAAATATTTCACCAAACAGATCCGCCACTTTTGACGCTCTTAAACAATCATAAAGTCCTCGTGCTGCAGAAATTAGGAGGTTTGCAGAAGGTACAGCTGTCGTGCAGTGAGGGATTAGCGTCTTTCATAATCTACGACAGTTTGCGTTCATTTAACAGTGAGAATGATTAATAAATCCATTTGAAACAATCCCATAAAAGTTACGTCTTGTCTTCAGCTTCGGGCTGAGGAGCGCTTTGCACTCACGCTACAAGCATACCGCGCCAAAGTCCAAGTCACACCTCTTCCAACTAGGGCCAGGGCTGGCCAAGTGAACCGTGCCTGAGCCCGATTCAGAGCACTCACACTTCTGAAATGATCCAGGAAATGGGCCTGGCACGGTTTGGATAGCATATTGTAAGTACGCCC
>TE_00000157#DNA/DTA
AGTGCTTAATTTGAGCCGGATCTTGCCGGATCCTGTTCCAGGCAATTTCAGATATGTGTTTTGCGTTACAGTATTTATTTCAATTGATCCGCCATTAACTTTTGGGTGGTGAATACCTGCATGTGTGTGTGAGAGAGAGAGAAAGAATGTGACTGAGTCTGAGGCCCCATTTACACTAGTGCATTTTAGTTTTAAAACGACGTTTTAGAATAAAAACGATCCAAGTCCACACTAGCGTTTCACCCAGCATTTCTGAACAACTATATTTATTAAACGTGATATTTCATTCATCTTGTTGTCTATATCTAACAACATATTCCCCGACTTTGGTCATTGGAATATATTAGCTGTTCTCAGGTGACGTGTTTTGGCCAAGCGCAAAGATAGGTTGATAATTAATGTGATGTCTTGTTATAAATATCCAGACAGTGAAGATGATGCTCATAAATGCAGCACAACGCCTCAACATTTCTGCTGTCTGTTAAGTTGCTTATATCAATATGAAAATAGGCAGTTCCTTAAATCATGTTTTCATTTTATTGTTGAGAAAGTAAAACAACGTAGCCAGGGTGATATGAATGTCATTTTCGCATAATGGTTGACCCATAACATTATATGGCACATAATAGTTATAGACCGTTTAGAAATGTTATGCTTTTTTCACTATAACTGCTTGGTAACGTCGTGTTGGGGGAAAACTGAAATTGTTTGGCGGATGTTAGTCACGGTAATTTTTATTTCCTGGTTTTGTTCGGGGAATTATTCATTTACAAATTAAGCACTG
>TE_00000158#DNA/Helitron
TCCATATTAATAAAAGAGACCCCTGAGGCCTCATGAATTCAGGGCAGTCACTTCATGCTTTACCAGCAGTGATTTTCTATTATGACAGCTTTTCTCTAAAAAATCTCCTACCTGTTGAGAGCGTTGCACATCTCTATAGTGACCAGCACAGACAGCGCCATAGTCATGGGATATGGAGACTCAAACACTGAGCACTGAACTCCTGCAAACTCAGCATGCCCTTCACTGCACTGCAGATAGTGAGACTGCAGAGGAAAACACACATACAAGATGTTTTTATATACAAAAAGTTACTTTGATAGAAAAAAAAGTAATGTTTTCATTGAATCTTGGGGAAATTTTAGGGTTTATTACCAGTTGGTAAAAAGTGAGCTTTGGTCCGTCATGAGCTGCCATAAACCACCAGGCCGCAGCTCCAACTGTTGCTGCACCGACATAACCTACACACAAAAGAGAAAAAGAGGGATATGCAAATTAATAATTCCAGTAAAATATTGTAATTTGTAAAAGATTTGTCTACATGTATGTAATTTTCTGTCAGATCTAGAATAAAGCTTTACTGTTAGATTCATGAAACAGCCTTAAATTCTGGGAAATTAAATTATGGATTTCAAACAATAAACATTTTTAAAAAAAACATTTTTATAGTGACATGTCAAACCACATGCCTCAGCATTAGAAACCGGATATAAATCTATGCACTGTGTATGTATGGATGTATGTACTGTCTATCTATTTAATTAAAACTTCTTATTACTTAAATTAATATTATACTTAAACTCTTAGAAATATTCAATTTATTGTATATTAGAATGATCTGTCTTGAACACATTTTTGTCACCAAACTTTTTAATATTCAAAGTTTTTATATTTCAACAAGGAAGAACATGGTTCTGCAGGTTTCTTCAATTGAAATTGTATTGTATTTTACTTGGACATAGGACAATTAAGACACCGTAGTCCTGAGGACGTTTTAAGACATTTAAGACCCATAGACACCCTAGAAGAAGCAACTAAATAATTAAATTCTTTTATGAAAACCTTATGAGTGACTGTTTTGCAATTTTAATAAGGGTTTTAAATTATTTATTTATTTATTTTCCCCCAGGTCAGTTTTTTGTAGGGCTACAAGATTTGGAAGAAATTTTATATTGCAATTATTGAGTTAAATAATGGGATATGGGATTGCAATATCATAAACATTTTGGTACCATGAATCAACTTGTTTCATAATAAAAGAAATAGCAAATACACATTACTGAAAACACAGAAAAGTTTATATTTCTACGACAAGAAATGCTGGATTTTCAATTTAAAATAACATTGTAACTCAACACAAGTTTTTCAATAGCTTGTTATTTTCTCAATAATACAGCTAAAGATCAATAGAAGAGTAAATAGGTGCCGATTACTACATGCTATCATATAAGCAAAAACTGCACTCTTTAAAACACCACTACAGCTAAGACATCAGGACAAAATGAGCCTATGATTTATTTATCTTGATTTATCTCTGATTTTGAACTAAAACGCTATTCCATATAACGCAATAAGTGATGGGCGTTTAAATGTCTCACAGCCAACGATGAGGTATCTGCAGAACAGCCAGCTAGAGATGAGTGGTTCTTTGGGGGAGCGCGGGGGACGAGACATGATATCCAGGTCAGGAGGGTTGAAGCCGAGGGCAGTAGCTGGGAAGCCGTCAGTCACCAGATTGACCCACAGCAGCTGGACTGGGATCAGAGCCTCAGGCATTCCCAAAGCAGCAGTGAGGAAAATACTGAGAAGCAGAGACAAAGGTACAATGAAGAAGGCGTGATCACATTTACCACAATTTTCACAGCTATTTTAATAGCAGTCTATGCAAATGGGGATATTGTTTATGGGTGGAAATCCAAAAGCACTGATAAAAAGGCCTCAGAAAAAAAAAGTGTTTTATTTTAGTCTGTATAAACCGGAATGCCTCATAGCAAACTAACAGTAAAAAGGCATTATGGAGTCAGTCTAGGGCCTTATATATTTGCAAAATGAAAGAAAGCTTTGCAAACAAAAAATGAAAGTATTGAGCAAAATAATAAAAATAAATGCAAATCTCCAAAAATTGCAAAGCGAAAATATATTTTTGAGAAATAAACATTTATTTTGCTAACAAAAATGAAAGAATTGCAAGGGGAAAATTAGATCTATATATATTTGCTAAATATTTTTATAGCATTGCCTTTACAAAACCCGTCCAGTCAATTGCAATGCTCATTTTGATTTGCTTTTTAGTCAACCGTGAGTTTGCGATGCTGTTTTCAATTTGCACTTCATGTTGGAACTTGGCGTTTACTGCAGGCCTGGACCTACTGGGCTGTAAGACCACCTTGGTGATACTGTATCTCCAGCTAATGACATTGCTTAAATGGAGGCAGATCCAGGCCTGCCGTAAACGCCCAAGTTTCCTTGACTCCGCCCCCTTGTCAAATCAGAGCCACAAAGTGAAGAGCGCAGAAACGTGAAGTAAAGTAAAAACAGCCTCGCACAACTTTCTCTTATTTTGCAAATATATCTGGCCCTATATTGACTTCATAGTGCGTGGCTAAGAAAATTGTGTCTGAAGTAATCAAACTGACATCAACCGAAAAGGACCATGGGGAAAGCAAAAGCAAATGGTCAGACAGAAGATTACCAAAACTACCATAGCATTTCATTTCAATGGATTAACTTGAACAGATTATTTGAGGGAAGGTGTAGGTAAATACTTTCTCTGAAAGATCTCATTTGTGGGGTGTTTAGCTGGGACCCAACACTTTACATGAATCTTTTTTTCCTATTGAAGTCGATGGGACCATTTATGGGTGCACTTACCCTTTAATACCAGGTTTAAAGTCAGTTTGTGTGAAATCAAAAGTTTTTTGTTTATTTTGCCAGCTTACATTGTTATTCTTAAGGTGAATAATTAATCTGTGCAAGTTAATCCTTTAAAAACATTGTGGGAGTGGCAATCCTTTTCTGTTGATGTTAATATTCTTAACCACGCCCCTCTTACCATTAGTTTGCTATGAGCAAATTATACGGAACAGTCTCAATCTTATGCAGACTTGGTTCTGAAGGTGATGCCAGCATTTCTGTCTGCACATACCAGACCACCTCTCCGATGTTAGAGGAAATGAGGTAACGAATGAACTGTTTCATGTTGTTGTAAATGGCTCGGCCTTCCTCCACTGCAGCCACAATGGTGGAAAAGTTATCGTCTGCCAAGATCATCTCTGAAGCAGATTTAGCCACAGCCGTGCCCGAGCCCATAGCGATGCCAATCTCAGCCTTCTTCAGAGCAGGGGCATCATTCACACCATCACCCGTCTGCACAGAGAAAGCAAGTGAAAGGGTTCATTCATCTCATCCCATAGCTGTGATGTCACTGAGGCTTTGGAGATATTCTACAATGCGGCTCTTGTGTGTTGGCTCGACGCGGGCGAAGCAGCGTGCAGTGCGGCAGGCCTGGCGCTGCAGGTGAGGAGGAAGCTCATCAAACTCTCGTCCTGTGAGGCCACTGCCGTAGAGCCCGCCTTCAGCCTCCTCCTCCTCCTGCTCGGTGATGATGCCCACTTGACGACAGATAGACAGGGCAGTGCCTTTATTGTCGCCTAGACAAAACAACACAGGTAGAACACATTTACCGTACATGAAATACTAGTTTGTTTTAAAAGTACTTTTTGGGGAAAAAAAGACTGGGTACAAGAGTTATTGAGATTTGCGCATAATTTTTTGTGGAACTCTGCCTTTAAGTAAGCAAGTAAGTAATTAAGTAAGCAAGTAAGGTCTATTTATTTCTACAGCACGGTTTAAGAACAAGAGTCACAAAGTACTTTAAAACAAAATTGTATAACGAGGACAAAAAAACCCCACATGACAGTTAGAGAACAGTTACGGTTAGAGAGAAATTACAGCACAAAATACTGAATTAAAACTATTTGAACAAGCAAGTCGGTGCTTTTTAAAAAGGTCCACAAATCTCAATTTCAGCGGAAGAGGAACTCAAGTTGGGAGCAACTACTTTTGACTTTAATCTAGAGTTTAAAGGGTCGCTTAATCCAAAAATATATCTTCACCGACCCTGGCCCACACAAATTAAGTTAGTTTTAATCACAAATTAAATTGTTTTAATGGAACCTGAGAGGTTTCTGTAGCTCTGAAGTCCAGAGAGTCCAGGAAACCAAATCTGGGAATATGCAAAAAGGTCAAAAACGCATCAATCGAGATATTACAAAAAAAAATCTTCATATAATAAACAATTTATAATTTCATTCACACACACACATAAAATTCAGCACAAAACTTTTGGCCTATTTCAGTTCACAGATTTTGAGACGTCATTTATTTTAAAATAAATAAAAGCCTAAATTAAATCTGTTAAATCCAATAAGGGAATTATATATAATCATATTTTTTCAGATGAATATGTTCCGTTCATATTGAGGTTCATATTTTATTACCATATTTGATCTGGAAGCTTAAGATTACTTAAAAATATCTTTATATTATAAAGGTAAACCAAAGTCTTACACATCTGCACTGGCATGAATATAAGTAAACGATGACCATGATGATTTATTTATTCAAATATTTCTTTTTTCATTTTTAAGTGATCTATCACTTTAAAATGTGTTCAGCCCACCTGTGATCATAATGACTCGTATGCCAGCCTGTCTGCACATTCGCACCGCGTTCAACACCTCTTTTCTGGGTGGATCTAACATTCCCACACATCCCACGAATGTCAAGTCCGACTGAGAGAAACACATAAAAAACATTCAATTAACAGCAATAGTTAGTTTTCAGTCAACTTGGAATTACTTGGTTCTGAACGTATTTCTAGAACTAATCTCCACTAACTTGCTCACCTCATATTCTGAGAAGGCTGCAGAGTTCTCTAAGTTCAGGGTTCGGGGGTCTGGAGGTGAGTCCCTGGTGGCCATTGCGAGACAGCGAAGAGTATCGCGTCCCGAGCCCCATTCTCTAACAGTGCTCAAGAGCTGCTCCCTCAGGTCGGAGCTCAGTGGTACCCGTGTACCGCCACTGACCCTTATCCAGCGGCAACGCTCTAACACACTCTCTGG
>TE_00000159#DNA/DTA
AGGGATTCTCAACTGGTGGGCCTCAGCGATCCTGCAGGAGGGCTGAAAGATAGCTTAAAATTAACTTAAAAATTACACTTTAATTATTTGATTTCATTATTAAATATGGTATATTACAATGATCAAAGTAATGGCATTTGCTGCTTTGTGTGTTCGATTACTTCGGACTGAGTGCAAAAACAGCCTCACTGTTAAATATAGACTTAACTGTGGCTTAAACTTACCACCGCTGCATGCCAACTAGGACTCCATTCTCAGTTGTATAAAGCAAACCATCACGTAAATGTAAAGATAATAATGATTAGTTATAATAACCAACTTGCGCATGCCTCTCGTCTGCAACTCATACCGTATCAGAGTCACCAAAGTCTGTTGATTCACAATCTATACGTGCTCTCTTTGTGTGAACACTTTGTTATGGAGTTGCAAACACAACTGCCTTCAGATTGATGTGCTTTAACAGATTTAGAGTTATTTTACATTTCTTTGTTTATTTTTAATGGATATGAATAGTGTCAGTCCAATTCAAAACAGCAGCTTTTTTTTGCCATCTCCTGTTGTGCTGTCAGGTTCATGTATTGAAGAAAAGGCCCAGATACTCTGTAGTTGTAAAAAATAACTCAAGTAAAGAATTCAGGAGCTTTGAATCTATGTGTGTTATGTATATAATGTTTCTTTTTTTATAAAATGCTGTGGATGAATAATAGAATAATAGTAGAAGGCAAAAGAAATGTTTTGCTAATAAATAAAAAATTAAAATAAGCATTTTCTTTAGACAATCAGTTTAAATCAAAATGTCAGACAGGTGCACAGTAATTTGTTTAATAATAATCTGTATTTTTTACAGAATTTTCCAGGTTTTTTATTATACAGTGAAATAGCTGTTGTTTTACAGATCTAACATTAAATTTACAGTTATTGCTTGTAATTTAATATTACGTTATTTTTCAGCTTTTTAAAGGAAATTGTATGTATTTTTAGAGAGTAACACGTAATTTTACGTTGATATTTACAGATAATTCCTGTAAAAATAGGGAAACATAAATTCAGTCAAATTATTTTTAGTGAAGACAGTAAACATATGAAGATTAGCATGAGGTTAATAAAGTGAAATAATTGCTTATCATTGTAGGCTGCATATAATGCATGCACAATCAAAGAGCATAGAATCACCAAGAGGCAATAAGATCCAATGGACAGCCGATCGCTTTCACTCCAAAATGGCGGAATCCGGGGCTGTTGCTGGGTGCTGCTGTTGCAATGGGCGTTAACTAGGGAAATGTTTATTTTACTACTGCAACAATGTTGCTATGCGAACTGTGACGATCACTAGTGATCTATCGGCTGACAGTGTGGGCCTTCAAAATTTCAGAAAAGGAGGTGAGCCCTGAAATTAAAAATGTTTGAGAACCCCTG
>TE_00000160#DNA/DTA
AGGGTTGGGTCGATAGACGATGCCATCGTGATCCTCCGCCTCGCCCCCCGTCGCAAACCAGCTTGCGAAAAACACATGCTTAGGTTCTGTTTACACTAATATGTCTCCGTTTTAAATTGGCATTTTAGAAGGAAAACGATCCACACTGGCGTTTCACCTAGCAATTCTGAAAAGCCCTTCTTCCACACTACACCACTGAAAACGCACATCACGTGACCACACACACACACAAACACTCTAGGCTATGTGTGTTAAACGTGATACTTAGTTAATCTTGTCTTTATATAAAAACTCTTCGGTGTTTTGAATCCATCAGGTAACGTGTCATAGTGTCTGTACACCGCTTCAATCTTTTGCTTTCACGTGTGGACTAAGTTTGTCAACGACATGTCAACACAGATCACTCTGCCTATTCATGCAAAAGTCCCACGGAAAAAGTGATTGACAGATGGTAATTTGTGTGTAACATCTTTATTTACTTATGATTTTAAATAATTCAAATTGGTGTACATCGCCCAACCTTA
>TE_00000161#DNA/DTC
ACTGTAAAACAAATTTTCAACAAGTCAAGATGAATTAGTGCAACGTAGTGTGATGAATATGTTCAATATGTGTATTAGGACAGTG
>TE_00000162#DNA/DTA
AGGGGTCTCAAACTCAATTTACCTGGGGGCCGCAGGAGGCAAAGTCTGGGTGAGGCTGGGCCGCATAAGGGATTTTACAAAAAAAATGATTTTACAAAAAAAATTGGTGCAGATCTGCAGAGTGGATGCACGCGTACTGATCAGCTGTGTTGTCGCGCGCGTACTCGAGCGGTGTTGTCGCGCGCCTACTGAAGGGCGGGACCGAAGGTGTGCCGCGTCGCGGGGGCACTTTTGATCATTTTGGAAGTTGCAAGTTCACAGGTTGAGCCCTATATGTGCACGTGCCTGCCCTCACCTAAAAAAAAAGGCGTATAAATAAAACACCCCCACCCCACTCCTGTGAGTTTGAGACCCCTG
>TE_00000163#MITE/DTA
AGGGGTGTCCAAACTACGGCCAATCAGTTTTGTGGTGGCCCGCGAGGCTTTTTATAAATATTAATAGAAACTGGCCCGCTATACAAAAATGAACGTAAGTCAATAAATAACCACCGGGTGTCGCTATTACATGCCTTCAATTAGGCAGCACTTCTTGTTATGATGTAAAACTAACCGACCAAACTGAAGGAAACATAACTGATAATCACATTTTGGCGAATGAGATCAAAAAGTAAAACAATTAGCAGCTGCCCTATCAGCTCAACAACAGCAGTTTTTTCGTGCTAATAAAGTGCAAGAAAATTCTAAACCGGGACAACATTTTTGTTTTTTGAATCTGGCCCTCAGCCAAAAAAGTTTGGACACCCCTG
>TE_00000164#DNA/DTA
AAGTGCCCAACATCTTCATGTTCAAAAAAAGTACAGGCACTCAGTACAGGCGGTACCTGAACTTTTCCTTACACTAATCACTGTTTACAGTATTTGACGTATTTACTTTGTAATATTTCTAGAATTTGG
>TE_00000165#DNA/DTA
AGAGGTCTGCATTCCCACGGCTGTAGGCTACTGCAGGAGCCGTGAGAATACAGCACTCCCGAGTTCCGACGTTATTTCAGAACAGCTTATCTGTGGCTTCCTCATTCTGATTGTGCACCGGTTAAGCCAGGGCTCACAACTGTTACACATGATGAACGCATGGACCTGTGCTTTCTGCATGTGCTTTTTTTCTGTGCGTGCATCATCTGCATAATGATCCTCAGAGCGGGTTTACCAACATGGGAGAGCAAAGTGAAGATGCGCTGTCCTTCAGCTTGCATCAGAAAATGGTCAGTTTACTGTTAGTAAACCCCAATGACTGTAAAAAATATGGACGACGCGACAGCCCTTTTTCCCATTGAACGCCTTGAGGGCAAAACGCCTGCTTGACGGGCACAAACTGTCGCAAAAGACTGCTGAAATTGGAGCCAGACATGCGCAGAAGGATTGTCTGATGGAGCCAGAGGAGGAGCCGCGAAAATGAGCAGAGTCGAGCTTCCAATCAAACGCTTTATGTAAAATCAACTACGCCCCCCGAACTTCTCAGCATGCGTTTGCTGTCATATCAACACAAATGGATGTAATAACGTTAACAAATATGAGGGTTTTATATATTCAATCGCGCCAGCTCCGGGCCGCAGCGCATAACTTACTCGCGGCGTCGCGGGCTGATTCCGGCTCGCATGCGGCAGCGCCTGCTCGCTCGGCTGCCGCATCTGGCTCGATTGACTCGAGCTGGAATTGGGTAGTGAGTCCAGGCATCCGGAGTAGGTCCAGCAGAGGTAACGTTAGTCAGTCTGAGCTCTAAGGGATAAGTCTCCGGCAGGCGAGAATCTAGCCGGAACTGTGTTTTGCTATCTGGGTGGCTAGGCGTGTATCAGCAAACTAATAAAGCCCGAAAAAAGCCCTGAACTTAGCGAATAAACAGTGTTCCACCAGGATCATGTATGTCAGAAACTATAGTTTACTGCTGAACTCATTTTGTCATGGTAAAATAACACAGAAATCGAATAATAACATTTCAGTCTACTTCAGTCTCCTGCCGAAGCTCAGACGCCGCGCTTTGAGAAACTGTCAATCACAGCTGTCAATCACGATGACACGCCCAGCATTAAATTACTGCTAAAAACAAACTGTTTACAAAAATGAAGATCTGCACCTATTTCAGCACAATAACCAGTGCCTTAATCCACCAGAACTATCTTTCGGGACATTTTATTGCAAGTGTAATATTTTTTTTTATTTGGGCTCAAGTCTCCTTCATTAACACGGAGGAGGCGGGCTTTATGACTTGTACTGCAGCCAGCCCCCAGGGGGCGATCTAACGGCCGAAACCTTCACTCAAACGTAGGCTTGCGGCACACTTGGTAAACCCACGTCAGGCAAGTCTTTTTCATGCATCATAGACACAAAAACCTTACCCTTTCCATGATGTGATACCACCTCATAGTTTTACCCTTTTGTTGTCACAAGACTGAAGGTAACCTCAGGTTTAAGGCGGTACTCATGTCTCATCACAAAGGGGCAAACAAAACTGACATATAGATGGGGCCAGACAGAATCTGCTAATAATACTTTTTGTATTACGTATTGTTAAAAAATCATAATAATATTTTAATATTTGTCAATACTTATAATGAAATTAATTTAAAAACTGAATTAATATAAATTTACACATATACTGTGTGTAATGTTGGGCTAAAAATCTGCGGAAATCTGTAATTCTGCGCACACAAATTCCGTGGGGGCCTACTTATAGCCAACAATCCTTGCACAACTTACAGTTTTAACTGTTATCTCTCTTTTTGGTAGTACTCAATTTAAACGTGAGACTTTGGAAACCAAATCTAAATTTAGCAGGAATGGTCCAGTTGGGTAGTAAACGGGGCGGTCAGGCAGCGGGTGAACAAAGGCTAAATATACAGGGGGGAAAACCTTGCAGGAGCAGGCGGGAGTAGTCCCGCGCAGATCTCTA
>TE_00000166#DNA/DTA
AGTGGTTCTCAAACTTTTTTCCACCAAGTACCACCTCAGAAAAAATTGGTCTCTCCAAGTACCACCATAATGACCAGTCGTGAAATAAAGCAGTGAAGTTGGCCAAATTAAGCAGCTACAGCACAAACAAGTCATATTTATACAATTTTTGATTGATTTTGAAATATGTTGCATGTACATATGACATATTTTTAAAACTTTGATATCTAAACATTAACTATACGCAAGTGCGTTGTGCTGCAGTTCTTACTCATTTTTTCTAGTCTGTGGGTTAAATTTTGACGCTCAAGTGACTGAGATGTAACAAGAGAATACGGTCATTTTTCAAAATTTGATTAATTTTTTTCTTTCATTACTCAGTGATTCCTTTGCGTACCACTAGAAGTAAGCCTGCGTACCACTAGTGGTACACATACCAGTTTGAGAACCACTG
>TE_00000167#DNA/DTA
AGGGTTGGGTATCAGCAAATGAATTTCGGTGCCTAATTGTGGTGTCGCTGGTGCTGCGACAAGGATGTAAGAAGCATCAAGGGGTACATCAAGGCCACACATAGGTACGCGTTGTGTCACACCATCTCTAAACATTTACTTCTAAACAACTTTGAGGGATACGGACACCGTCTGCGATGTCATGTGTTTGTTCTTGTTGCTTCAGGGAAGGATTTAGGGAATGCAGAGTTTTTTTCCAAGCCCCAACCCTAGAAAGAAAGGTGTTGCCTGATTTTGATGACAGCCTTTCCACAGGTTAGTAGTAAACTAATTTAATGTTAATGGCATAATGCAAATCCTAAATTCATGCTAACAAACAAATAATCAAAAAAATCGATGAAATTAAGTTGAAATACATAAAGTATGAATTGATGTATACTTTAAACTTTAATTATATTGTTAAATAAAATGATGAAAATATATTTTTTCTCAAATAAAATATTTTTCTAGAGTCATCCACCATAATTTTGTTGATCAAAAATATCGGATCAGGCACTGTTTTGGCACCAGTTCTACTTTAAAAGTATCGATTTAGCACCGGTATCGAAATAACCCCAAACGATACCCATCCCTA
>TE_00000168#DNA/DTM
AAACCAACATTGAAATGCAGATTTATTTGACTTGTTAAAGCTCTAATATTGCTGCATTACACTTAGTTCACCTTACTACCTCTTACTTACTCTACTACTACTTACTCTTACTGCCACTGCTCACTTACCTTTTCTTGGAAGTTTTGCTAGCTTTATAACCTGAACATATTAACTATCCACATTTCACAACTGTATATAATAGATGCCAACTTTGCCATGACTTTTTAGAAGTAGCCCATAGCTCTATAAATACCATAAAGCCAGGTAATTAATTAAAACACTAATAAAAGTGTCACTAAGCTAATACAGCATGGATTACCGCCACATACATGAGGCATGACACTTTGAAAGTGTATAATGACCAAATGTAATCTATTGTTAAGTACATCGTTAATATAATAAGCTATTTTCATAGGGAAATTGCTGACAACAAACGTACACCTATTTAAGCATGTTTGTTTTTTAAATACAGCGAATCTCTTGACTGCTTAATGATTTCTGAATTCAGGATTTCCTGTCATGGCTAGTGTATCATGTTGTATAAGGCAAGTAATGTTTGACAAAATGTTGTACTGAAGTTTAACAGTACTCTCTATACATATTCTGAATCTCTGATTCAAATTAAAGATTCTGCCTTCAATTTTCACCCCAAGCAATATTTAAAATACTCCAGGGATGCAACTTACATTCAACCAAATGACAGATAATTTTCTAATTTCATTAGCTCGTTCTATGAGTTTCTTGTTGTTGTGAGGAATGTCTTGCCTTTAACTGCTTTAACTTGAAGTTTTTGAATTGTAATTTGATCACAATTGTGTAACATCAAGGAGGATGGCAGTGTAAAAGATACAATTACTGGCACCCTTGTTGAAAAATTGCCGAGTCAGCAAAGTAGATAGGGCCCACTACAACTGTTTGATAGCTGAAAGCAGATACTGAAGTAGTTTGATACTGAAAGTTAAAATGTTGTGCTGTATTATGCAATAGCAGTTTATTCAGTCTCTTCATGAAATCCTTGACCTAATGGGTTACTTATTCATGTGTAATAAACTGACCATTAAGGAATTAATTACAAATCAAGCCACATGGTGCAGTAAACTGTGTATTATCAGATTCATAATTCTCCCAATTCAGCAATTAGCAACTTATAAGTAAGGACAAATACGTCTGCTGTGCCCTCAATGCACTCTTGCACCCTCCACTTGTCAAACATTTTTTTTGTAGGGGTGTGAAAATAGGGGCAGTTGTAAGGGGTGAACTTGAGTGTGTGTGTTTATGAAAGGGTTTTGTTCTCTCATTGAAGGGTCTCAGACCCCCACCCCACCCCAAAGCCATCTGAAGCAGCTGCACCCCTGTGATCTCTTTAGTAGGAGGGAGGGGGTGGGAGCATGTGAGGGGACGGCCCCCCCTTTTACAGAGGCCAGAGCCTACACACTTAAGTAACAACATCCATCAAAAGCCAATAGATGCCTGCAAGTCAAGTCTGAGAATACAACAGCAACCTTCGACCCCTGTTAAGTGGGCCGGCCTAACAAGACACAGCCACTGCCTCATGCTGGTTTGTTTAGTTTAACTTCATTTATTAGAGACCCAGTGCAGGAGAGATCTTGCTAAAGTTAATGGTGTCTGGTCGCAAGGCTTTACAATACAAAAAGCTTTCTAATTAAAGGTTTTATTCAATATTGCAAACGACTATCAAAACATGCACACAAAATAGGTCCTCAAAAGAGCTGACCTCAGCCCACATGTGAGGGCATGATTTCTACATTTTGTTTTTGGTGTAACAGCCTTTTGAATGTGAAAATGTTCATATAAATCCTAAACGAATGATGTGCACTAGCAACACAAATGTACTTTATACAATGAATGGTGTAGGATTGATTTTCATAAGTAGTATTTCTGTGTTAAAGCAATGTCTTTATTTAGTAGCAAGTCATTACATGATATTTCTTCAACCCTTTCTAATAAATGGCATGTCATTATCTATCATTATGAGCTTTTATGAAGAGTGCCGGCACAAAACCAAACATTTTGACTGGAGTTCATTCACAGATCAATGCCAAAATGCTCTCTGGATAGAACTCGTGTGTTTAAGTTCATGTCCTGCTTTAAGTCGTCCTGGTGACGTTTAATCATTTAAATGTGGCGAGCTTGCTTCACAATGCATCCACGAGACAACTGAGCCATTTACGATCTCTAAAGATTTCGTCAGTAAAGCGACCGGTCAAAATTGTAACCACTACTCTGCTTTGGCAGTGAAAGCGAGATGATTGCGCGGAGACCTACGGATACACAAAGACACAGCAGCCGCTTCAGCGGTACGAACTCAAAATCAACCGGAAGTCCCGCCCCCCCAGCAGCTTTAACTTCGATGATGTAACCCCTGTCCAAATTTAGAATGTTGTTGATGGCTCAGAAGTTTTTCCTCTGGCCGAGAGAGCTGTCTATCACCCGACGTCACGACTATCCTGTTATTATTGTAAACAGTCTACCCGTTCTTTTACTGTCGTCCTCCACCTCACGAAATTCTCCCCCGGTCCTTTGTTCGCAAAGTATCTGCTCGGCATTAACACAGGCATCGTTTGCTTGCAGAAATCAAACCCGCCTGTTCATACTCACTCATAAAGAAAGAGCAACATGTGAGAACCCATCCTCGTATAATTTGGGAATGGAAGCGGAATGCAGCTTCAGTGTAGTTGACTATAATAAAAGCCGGCACTTCGCTGCTATAGCTTTCACTACAGCTTTTTGTGCTCGATGATGTATGTGTCGATCCGCTCTTTTGATGTGCTATTCAACCTCCGCGAATCAACGAAATTAATCGTGGAAAGTGTCATTGACATTAAGCGACTTCTACTTCAATCCCCCCCGCGAGAGCGCGTCCATCGCCTTTTGTTGGAAGCCTTCACCAAACACTAATAAACATTCATTCAAAGAACTAGCGCCTTTCTTTTCGGACATAATAATAATAATAATAACTGTGCGACCTGCTGTTTACCACCTCCGCGTAGCTATATTTTAGATAAGCCTGATAATGAATTGTAAACAACACGGCAACTTTCGTCCTCAGCCATTTAAATCGTAGAGCCAACGCAAGGGAAAGGCTCGGTGAATGGCAACTCAACAACAAAGCTTCGCTCCGTCGTATTTCCTCTTATGAACGAAGGGAGCGCGAGCGGAGCGATTGGCTACGGAAAAAAAGAAAAGGCAGGTTTATGATACTTACTTCAGGCTTGGAATAACCTGGGAAAGTGCAATTCCCTTTTAACGTGTACGTCGAGCCAATGGGGAGGATATTCCTGTAGAAAGCCGGACTCCTATCAGTGTGTCACTGAAGCCTCTATTATTGCAATTACGCCAAGCTTCAAGGAAGTTGTCCTTTTGTTCCAGCATTTATACATTGCGTCAATGTTGCGAAAAGAGGAGGAGGCGGAGCGGTGAAGAAGCGAGCAGCACACGACCTTATGTACACAAAACCCAGACCCTCCACCCTATAACAAAATCGACGGGATCAGATGAGATCACGTGTCCCCCCTCACTGTACAGCTCAACTCATACGGGGCAAGATGCGCGCTCGCTGGGGTGGGAAGCGCGAAGTGCCAGGCAAGTCTCCATCAGAGCGCTGCGATGACAAGCTCGAGCAGCTTATACAGTGACAGCGAAAGCGGATATCTTCATTATGTGTTTGTATGTGTGCTTGTTTAAATCTTTTAGCAGCACATTTATTCGCGTTTTGCAAAGATGTATCTGCTCCTTTTTGTTTGTTTG
>TE_00000169#MITE/DTH
GGCGTACTCAACACTATGCAATCCGAACCATGCCCAGGCCCGTTTCCTGGATCGTTTGAGAAGTGTGAGTGCTCTAAATCGAGCAAAGTGAGTGCAGTTCACTTGGGCTTTGGTGCGGTACGCTTGTGTGTGAGTGCAAAACGCCTCTAAGCCCGAAACTGAAGGGACCTTTTCATATGAATTAATTAATCATTCTCACTGTTTAATGAATGCAAACTGTCGTAATTTATTAAAGACGCAAACCCCTCACTGCACAACAGCTGCACCTTCAGCAAACCTTCTCATTCCTGCAGCACGAGGACTTTATGATTGTTTATGAGCGTTAAAAGTGGCTGATCTGTTCGGTGAAATATCTGACTGCGTGTCACTACATATCAAACGACTTAAACAATATAACAGTAAGAAATCTCCACTGTGCTGAGCAAAAGCGCTTACTTAACAGCGCATCATCGATGACAGAAGCGTGCCCAGGAGACAGGACAGGGGATAAGCGTGCTTTGGCCCGGATCAAGGCAACTGTACATAGTGTGAGTACGCCC
>TE_00000170#DNA/DTM
TTTTGCTCTGCCTTTTGGTACCCTTTTTTTTGCCTTTTGAGTTCACAACACCATCCAGAGGTGCACAAAACTCTGTGAATGTGATTAAGGCAAATCCTACATGTTTTTGACAAAAGCATCACTCATTCCCGTATTATTTACATCCCATGGTGAAAATTCACCTCTACTCACGCGTTTGCATTTGTTTTGTGTGTAACTCAAATACATAATTCCTTGTTTGGTGTGAACACGGCATTAGAATGTTGAAAAACAAACTATATACATTTTGTAACATGAAATGTAAGCTTGCCACAATTATTAATTCTCCATCTGATAGCAGTTATTTAAGTACAAATAACTGTGCGTGAAATACATTTTAATTAAAGACGAGTTTAATGCATTCATATCTTTTGAAAAATGCTGATAAATTACTGAAAAAATACAAAGTGGCTTAGTTCATAATATTTCAAACAGTTAATAAAACAGGAGATGCTTTATTTTTATCAAGAAGAAAACTAAACCACTACTGTTAAGTATGCAAAGCCAGTGAAAGGGTATCCTTCACATAACAAAAAGATAAATATTTTACATTTTTAGATACCATTATTACAGAATATCGTACAAAAAAGCCATAAGAGCCTATTTGATTAGAGTCTATTGAATTTAATTAACAAAAGGGGAAAACGAGTTGCTTCACATTTTCAAGGTAAATGCTAAAATCTGTATATTAAAATCCCTTTTTACAATACAATAATTATACTCTCCTATAATTAATTATTGATTATTATAAATTGATCGACTGATTGCTGAAGCTCTGGATAATCTAAATAATACATCTAAACTAAAAAAAAATTTGTAAGTCTTTTGTAGTCCCACTGTATGCTACTCTAAAATCCAAAAAGAGAAACAGAAAGTAAAAAGCACACATGAAATCCTGTACATGACTGACAGCCAAGGAGACGACAGCTCTGTGAGGGCGTTTCTCTTCCATTCATTGATTGTTTCAGACATTCACTGACTCACTTTAATTCATTCTCTCTTAAGCACTTCATGCACATCCACCCACCCGACTTCACACAAAGTCATGCGCATCAGTCTGTCTGTCAAAGCTTCAACTCACCTCCGAAGGGTGTGGGAAACTGAGCCATGGTTCAGTCCGTCAGCTGCCGTCCAGCCGCAAACACCTGCAGAACACAACACAAAGAAACCTTGAGCTCTTTCACTCAAACATCCTCTGAGAGACAACATAAAGAAACACCACTTGTTCATCATCCTGAAACAAAATCACTCAATTGGGGACAAAGAGGAAGAGACGATTTGAGTGAGCTTCAACCGACCTGCAGAAAACCTCCTGCGAGAAAACACAGAACATCCACCAAATGAATTTCACCCCCAAGTATAGGTCAGCTACTTTTTGTGGTTGTCTTTTTAGTTTTAGCGTAATTGTTTTAAAATGTTGACAGTTTAGCACAAAATATTTATTGTAATGCAACAAATTCCTGAATTAGAAAAAAAATTGTGCGTCAAAACTTGATATTATAAATAAAGAATCAATTTGATGGATGGATCACTGTTATTTGCTAATGAGAGTAACAAGTTGCCCTTATTTCCATGAAAACAGCCGCTGAGTAACACAGTGTCCTTACAACATGCGACACGATGCTATGACAGAAGTTTATAAGTAAATCAGTTTATAAAAGAGCAAAATAACATTTTCATTTAAAAAAAAGAAGCTAAAAATGTCTATGGTATCTTTCAAGTTGACATAAAATTAAGAAAAGAAAAAAAAATCATCACATATTTTGTGTTTTGTGTGTATAAATCTTTTATTCCAGTAACTTTTGTGTTTATTTTTTAACCAAGTACAGAACAAAAC
>TE_00000171#DNA/DTA
AGGGCTGTCAAATGATTAAAAAATAACTAATTAATCACACTTTTTTTGTAATTAATCATGTTTAATCACGAAACTAAAGTATTGAATACAAACAATTGTACTCATTGTAAAGTTGTATTGCGAGTTGAAAACATTAATTATAAAGTAGAAATTTTTTTGCTTAGTTCTCCTTAACATTGTGGCCAATGTGACAATGTGGCCAAGGGGTACCTCAAAGGCACGTACCAAAGACTACAAACTTCTTTCAGGGACTTTGGTCACACCATCTCTAAACATTTAATTATAAACAGCTTTGAGGGATATGGACACCGCAAAGACTATAGAATACATATAGAATGCCTTAAAGACACTTTGGACAGTCAGCGATGTCAGGCGTTTGCTCTTGTTGCTAGGTAACGCACACACGCGCACGCACAGACAGTGGGTGCAGTACAGTGCACACGGTGAGCGAGGGATCCCTTCAGATTCATCAACAGGCACGATCGCGTTTATTTAAGCGTTTGCTTAAACTAAGCTTTCTAAAGTATGGCTTTATTTTACAAGCAAGGATTCTGACACAACAACGTGAAGCAGACACTTTACAAAAGTTGCGTGTATGGGGGAAACACGTCAAACTTAATAAAACATATGAAGGCGCATGGAATCAACTTAAAGGCAGAGGAATGGGCTGTCTTTGACAGCTTGCGACATCATCTGTCACTTTCACTGAGTACATTTACATCGACACCAATACTTCACTTTTATGATTAAGATAATACTCTGATTAGAGTCTACCATGTAAGCAGCGATTTTTGATTATCTTAAAGGACCACCGAGTCCCAAAATGTTTGCCATTCAAATGAATCGAGTGCATTATCGCACAAATTTTGACAGCCATA
>TE_00000172#DNA/DTC
ACTAAACTACTTTAGAGATTTCAATAATATTTTAAATACATGGCAAGGCATTTATGGCCAATGACTAGAATTAAATACCCAGACAGAATACCTAGAATCTGTCCATGTTTTTTGCACAGATTGTGAACTGTAAAAGGATGGTTTTTGGTTGGTTTTTACACCAAAAAAACTATAAAACTCATAATGGGATAATATTTGTGATTGTAATTGGCAACCACCCCCCTAAATTTCAAATAAGATTTTTTAAAAATTATGTAAAAAGGATACTTGGAAAAAAATCAAAGACTTTTTTTCAAACTTCATCTTGGATTTTGAAACAAATTAAACAGATAATGACTTTTTCTTATTTTTTGCAGAATTGCAAACACCCTTTTTACACAGTGCAATTGGAAACCTGCAAACATGGGGAATATTTATTTTTAAAGTTATGTCAAAGCTCTAATTAAATGATATCTAATTTAAGGGCAGCTCACCTAATTAGAAAAGCAGCTACATACTTCAGTGTATTGTATTGTATTATTTTTCATTTTTGAGTGAACTATCCAACCAGAACAATTACTGGTCACTGACAACATTAGCTCTAATGTTTATTTAACCCACACACAGGTGAAGGAAGACATGCAGAACTTTGTGAATGACACAAAGTCTGTGGAAATCTGCAGTGTTTTTGCAGTTTGCGTGGGCCTACAGTGACTACATTTAGTTGATAATGAGACATGAGGGTATAAATAAAGACCTCATATAGACCTCATATACTACTTATAAGTTTTATACCCTTCTCCTTTTCTTTCAATAAGATGTATAATGACATGAGTTTGACTTAGTTGTACTCTATTAAGGTGGTTTACACGGTCACACCTGTGTCCCTCTAATTCTGAATAATAAAAAAGCATACTTAATGAAAAATATATATTTTTTAGTTGGTGTTGGGTTGGGTTTGGGTTGGGTTTAGGGGTAGGGCTATATATTAAACGTTTCTAACTGTATAAAATTCATTATGACTATGGAGTGTCCCCGTAATCCATGTATACAAGCATGTGTGTCCCTGTAAACCAGAATACACACACTTTCCTTTCATTAGTCTCTATGTCGATGCATGTTTGTACGAATGCATGTGAATGCCTTTCCCATTTTCCTTTTACCGCCACAACAACACACAGTCTCTGTTCTGATGGCCCCTTACTTGGCTTGGATAAATAAAGGAAGACAAAGCATTTTTTGAGAGCAGCTCAGTGCAGTATGGCAGTGCAATCAATACCGCTTCCACAGTAGCTAAAAAGCCCTCGGTTGTCTCCTTCTGTATTGGAGAATCAGCAGCCGTCATCAAAGACCCGCCGCTTGTTCATACAAGAAAACGGAAAAGTAAATAATTTTTTTCTCCCCCCTCAGAAGTCGTTTAAACTCTGCAGGCTGTCGTTGTGCTGTCTGTTTCCCTCTATGCTAACACAGAGAATAGTGAAAGTTTCGCTCTCCCACAGAGACGAGTCTCCACTCAGAAATACTCTTGAGCTGTTCTTCAATATTCCATTCAATAGGATTCAATATTTGAAGTCACGCAAAGTTCATTGAAAGGCTTGCAGCTACGAGTGCTTGCGGATTCTTGCATGGCAATGCTACTTTAGGGCTAGTCAATTAGCATGGTGGCCATTTTGGTAATAGCGTCAGACTGCTCTTATAGACACATTTGCATATTTAAGCACTATTATATGTCATTCTTTAGTATGAATAATGCAGTTAATGTGGTGAAAATTTTGATTTATTTAGATAAAAAAATGTAGATTCTCAGGCGATATACAGTTTTGTTGTGTGTGACACCTTCACACCAAATTAACTTAATGGTGTCTATAATTTGTAATCAAATATCTTCACCTTTCATATATATCTCTATATGGACTACTAGTGTGGTCAGTTTGCTTGCTTTTTGTACTCGCAAATCGCTCTAGTTCGATAAAACACGGTTCCCCAAATGAGATAAAATCAATATAAAATCAAGGTATAAATACACATTACATTACACATTACATTACATTACATTACAAGGCTTAGTG
>TE_00000173#DNA/DTA
AGGGGTGGACTTAAAGGGGTCACACACCAAAAGCGCCGCTAGGCGACGCGCAGCATTGCACCACGCAGCGCCATACATTTCAGAACTCTAAACATAGGTTTCTATCAGGGTACACACACCGGCGTCACAAGTCGGCGGCTGTCTGCGGCGCCCAGCCACGACTCAGGACACTGTTCATATTTCTGCCGTGGCACAGAGCTCCATCTGATTAGTTTCATTTTAAATAGCATGTGAATGTGCCTGTCTGGTGTGCGATACTTTAAACTGGCATGTGTGCATCGCGTCACACCGCTAAATGGCGCATCCTGGGTGTGACGCCCTTTAGTCATTTGGGGGCACTAAGCAATTCCAGGTATGGGGCCCTAGCATTAAATTTTAAAATTATTAACTAAGTCCGCCCCTG
>TE_00000174#DNA/DTT
CAGAGATAGCTTTGTTGAATGCAAGCTGAGTGATCACCATCTATCCATGCATCCGTCTGTCTGTCTATTGTTTTGTTGTTCTGACATTCTTTTATTTTACCTGTCACATTCTATCATTTTTTATCCAATCATGCTATCTTTTTTATTCTTTATATCTGTCGTTCTTTTGTTCTATTGATTGTTCTGTCAGTGTTTGACCTTTATTTGATTCTTCCTGTCATTCTAACTACCATTATTTTGTGGTTATTTTGTTCTTTCATTTGACATGTTGTTCTATCCTTCGTTCTTTTGTTCTATCTGCCATTCCATTATTTTCTTTTCTTAATTATTTTCTTAATAATTTCAGTTTCATCCATCTTTTTTTTCTACCCGTGCGCTGCTTTTAAAGTCCATGTAATCAGTTCAAAATGATCCTCTACTGACATTCATCAATTGTTTTGTTCTACCTAACATTTTATCCATCCATCCATGCAGGGGCGGACTGGCCAATGCCAGATGGGCCGGACCAAATATGTATTGTTTTTAAGTGCAGACAGCTTTTATCTCTTGCTAGATGTGATATTATGATGATGATAATAAAAATAATAATAATAAATGTTAAGCATTTGGCCCAATCGGCAATTGCCGCCTTGTTTCAAGATGGTGTTATATTATTTCACCATCTTTACACCAAAATAAAAGTGAATGTGCGTGTCTGTGGGTGGGGCTGTGTCGGTGTGGTAATGTGGGCTGGTGTGGCAACAGTGCCAGGGCTGAATTTTTGTCCCAGTCCGCCCCTGCATCCATGTTTTCATTATTTTGTTCTACCTGACAGTCTATACATCCATTATTTTGTTCTACCTGGCAATTTATCATCTATCCATTCTTTTGTTCTGACATCCATCCATTTATCCACTATTTTTTTCTACCTGACTCTGTTGATCTACCTCACATTTTACTCATCTAATGTTCCTAGTTCACAAATCCAGCATGTTTGATGTATGTTCCAAGATATATTATCTTTTAGATCAGCTCTCAAGTCTCAATGGCCGTAGTCAACTGTAATATTCCCTGTATGACTAGTGCACTTTTGTCTCTTTAGCATCACACTGTTAGTCTCAGTTCTCTGCAGTCAGTCGTTTGAGTTCAACACTCTCTGAATGCCATTAAAAGTTCATAAAAAGCATTTAAAATACATTTGATATATGCCTGATCCTTTGAGTCCCCCCTGCCTGCTTCCATGTGTGTCATCTTGTCCAAAAGAGATGGTTACTGTGGCTTGAAGAGGGATTTGCAGATCCTGAAATATCTAACTATCCTGCTTATATAAAAAAGAGCACAGCAAGGTGCATCGCTTTGGGAGAATGGTGCACTTCAGATATTGTTCAGCCGAGAACGAGATTACAAGTTAAAAGGTGGAAGAAAAGTGGTTCATTTAAACACATGAGCACATTTTCCTTTCTGATGCATACTTGGAACTGCAGCGATATTAATTATTTTAAGAGTATGTTTTATTTGAGCCTTACCTCACAGTTACCCTGTTAAGGCCAAGATTAGATGGATTTGTGTGTGTGTGTGTTTTTTTTAAAGCTGATTCGTGAGTGAAAGTTCAGATTTTTGGGAAACCTTGTTCTCCTTGAATGCATATTCATACATCGTGCTGTACTCAGATTAGAGGTCAGTTAATATTTACATCTTATGCGAGGCACTGTAGCAGGAACTGACCTGAAATGTAATATATTTTAATATGAATACCTAGATGGCTCATCTAATTAGCATACAATGGAAGTGTGAGAGTATGCAAATAGCCAGCTTTATAAATCTTTTAAAGCGCATAATTTTTCCGCTTTTCTAGTTTAAAGTTCATAATACCTCTTATTATTCAGTGCTCAAGATACCGCCTTTGATTTCACTGGAAACCATTAAATTAACAATTTTCACCCTCCCTTCTCATTCATTTTAATTTGAGCATATTACAGAACTAGAAGACACTTTTCCAATGTAGATGTGGAAAGCATTAAATGGAGTCCTGTGCTAAAGTTTGGAGTTTGTTTTTTTACACAGTCTCTGCTATAATATTAATAACAAAATAGTAGACCACATTTATTATGTTTCAAATTTTAATTGGTTATTGAAATGAACCCCCCTAAAATTATCTATCATATAGTTTCATGAATATGAAAACACACACTGTAAAACCAAAAAGTTAAGGTAACTCAAACCATTTGAGGCAACCGATTGCAACAAACCATTTAAGTTCAAAAACTAATCCTAATGAGTACTGTGAACTTAATCCATTTGAGTTAAAGTAATGAGGTATTTAATCAACTCATTACCTTCAACATGGAGTTCAAAACTCTTTTCAAATGAGTAGAATTAACTTACAGTAAATGTTCAGTTAACTACGCTCATTTCATGTGATAAAGTTGACTTGGGTTTTACAGTGTATACTATTTTAAATCTTTGTGGGGGAGAGATCTGACGGTTTTGCTATGTATCAAATTTTATGTAAAAAAAGTCTACTTTAAAGATATCAGTTAAATAGGGTATTATGAAAGTAAAAAACAACGACCATTAAACAAGGCCAATAACCTTACAATTAACACATTATTTCCTAATTTACCATTGCTTATGTTTTTACAAGGTATTTGCCCACCGATAGTTGCTGCTTGAACATTTGACAAACTACACACAAAACTATAGATCTCTTGAAATATTATTTTGTTTGAATCTAGAGACCTTCATGATTATGTTGACATACGTTTGTAAAGATAAAATGTTTTTATTATCATGAACATTATTAACATTATTTGGGAGGTTTTGCCTTCATTTTGGAATTAGAGGAAGGAAGTTAAAAGCCTCATGCAAAAGAGACAGGAAGTCACAGGAAGTAAATCAATTCCTTTTTTTCTTTCTTGAAATCTTTTATTTGGTTGTTTGATTGTAGGTAAAAATTAAACATAGATAACATGTAGAAAATTACTTATAAAAGGAAAATTTCAACAATGAACTTCGGCAACTATAGTTGCCAGTGGGCTTAAATAGGTTAAAGCACATAAGGGAGAGTAAATGATAATGTAAAATAATTATTGGGTAAACTATCTCTTT
>TE_00000175#DNA/DTA
AGTGGCGGCTGGTGCTAAAAAAATGTGGGGGGGCGCAAACACCAGAACTGACCTAACGGTTGGTAATGCAACAGTGTAAAAGCCATTTATCAGGTGATGTATGAAAAAACAAAAATATGACTAAAGCATACAACAAATGCTTCATAAATCAGAAAATTTTAGTTCAATTTAGGTTTATTATCAGTAATGAAGTAATCAATAAACACACGCACAGACACACATAGATGTTGCCTAATCACTGGCCAGTAGCACTACTTGAAAATAAATTTTGCTCTCCTTTCTTTCTGGCTTGCAAATTTCTCAATGACCTTTTGGTTAAAGTCAGTCATCTCAGTCACTAGTCTCTTCTCTATTGACAGCATGGCCAATGCATTCAGCCTCTCTTGGGTCATGCTGTTTCTCAGAAAAGTTTTTATTCTTTTCAAAGTTGAGAAGCACCTCTCAGCTTCTGCTGTGGTCATAGGCGTAGTTACCAGAATCTTTAGGAGAGTTACAGTCTCTGAAAAGACTCAGAGGGCTTAATTGTTTCTTTCTTTGGTGGTGTCTATGTTTGTGTATGTGTTTAAATGAGAGACAGTGTGGTACTGTGTGTTTATACAGACAGCATGTTATAGCCTCCCCCCGATCACAATATCTCTGAAAATAGATAAGTATCTAAAAATGTAGATACTAAAGACAAAGTTTGTTTAGAACTAGAATTTAAAAGGATATTGATATATTTTAATACTTCTATAGTCATATATATGCAAACTTTGGGGAAAAAACTCAGAAAGTGCATTTCCCCATTTTTGAAGTCTTCCCATTTAAATATAACACTTCAAAAATGGGTAAATACAACAAATTTTCCTACTAGACCTACTTATCTCTGTGTAAACACAAAATGATTATGCTGTCATTTTTCTAAAGCCATTTGTAACCCCCTGTTACTTGCCTACAAATCTCAGGTGAAAATTGCCATGTTGACCTGTCAAAAAATGTGTTGTTCAGTAAATATACATCCAAGTTTTTGGCGCTCATTTATGCTTTCCATCACCTGAATAAACATGCTAACAATCTCAAATTTGAGTCAGGAACCATTGGTTCCAATGGCCCAATAATTAAAATTCACCAACACAGTTTGGTACGGAAAAATAATCGCAATCATAATTAGTTTCATGATGTAAATCTAATATGATTCGTTCTGACAACATAAATGGGCGGGTTCGGGGCGCAGAGTGCTGCGCCCCAAGGACAATTTAAAACGGGCCAATTAGAGCTTTTTGTCATATCACATGTATTGCAAAAGTTCGTGTATCTACATAGACACTCATTAGTCCGGCGCCCCGCACACATATGAAAAAATATTGTTCATACATTTTTTTTTATTTTCAATAAATGTTAGTATGACTAACTGTAGAGTGTTATCATTAAATCAATTTATTTTGTTAATATTTGTGATAATAAATATTAACATATTAAAGTAGGCTAACTTGAAGGGGGGCGGCGCCCCAGCGCCCCCTATTGACCAGCCGCCACTG
>TE_00000176#DNA/DTA
AGTGCTTCTTAAACATTTTTTATCAAGTACTACCTCAGAAAAAATGTCTCTCTAAGTACCACCATAATGACGAGGCAGATTAATTATTGGAGTTTGTGTTAACTGCACGCAGAAATTAACTTTATTTATTTTATAGCTCCAAGCTTCAAGCATGGCAAAGTTGCCTGAGTCTATTTGTGTCCTGCAAAATTTGAATCACATCCAGATAAATTAGCCTAAATCTGAGGTAACAAATGAACCGAAATCCAGTTTTGGTTAACAAAACAAACTTTACAAAACAAACGCTTTACAAAACAAATAACATATCGAAAACATGTTTTAACACACTTGTGATAGCTATTCTACCAATGATGCAGCATGGGGAGATTACTAAGTTTGTAGTAACTGAAATGCCAACACAACAGTACTGGTCTGCAAAAGCACTTATCTAGCGCGTATCTGCTCCCCAATCGCTGCTGCCGCACACCTTATTTTTAGCATCTGATGACGCGATGCAATAAAGTAAACATTCTAAGCACTGCACCGATGTGATCATACGCTACAGGGAACAGCCGGTGCTGATCACGTAATTGTTCATGTCAAAGAGTAAATGTATTTTTTCGGGTACCACTAGAAGGAAACCCGTGTACAACTAGTGGTACATGTACCACAGTTTAAGAACCACTG
>TE_00000177_INT#LTR/unknown
TCCACCCCAGCTGAATTTCACCAAAATCGCGAACATGCGGAAAAAAACGATAAGATACACACAATAATCTGTCAAAATACAAGACCAACACACAGAGAAACTAACAACTATCAAAGTATCCCGTAAGGATGAATAAAGAAGAGACTGGCGCCATAGTCTCAACTTATCAACTGTCTGCAGGATGCCCAATATACACCCCACAACTCTGCGACAAAATACATCAAAGTTACAGTAAAGTGTGTACACCAATAAAAATATTTGAGAAAATAAATAAATGAAATAATACCACTATTATTAGCCTTAAGAGTAAAGAGAGAGGAAGAAAAAAAAATCACATAGAAGCAGAGCTTCTTTAGTTCCCAAATCTCAATCGCAAAACATCCATTAACTGTCTCAAAAAAACAACTACTCTCGAAGAGCTTGAACAATTGACTTACAAATGGATGTTACATAACCCCTAGAATTATGGCTTACATCTTGTCTTGACATAGTGTAGAGTAGTCTATTTACTGGTCTGATGACACGTCCAAAACGTGATGTCGCTCGGGTAAATACACGGGGAAAGTCATCCTGGACTTGTCTTAGACTACCACTTGAATTGCATGGCTGACTGGGTAGTGGAACGGAACCAGCAGGTTGCTCAGGACGAACAAGAGGAACATCACTCATTGTATTCACCACATCAAGACTGGCTGTTGTGCTAGCAGGACAAGACATTTCACTGTGTAGGTCAGCCCGATCAGAGTTATCCTCAGGTAACTGAGAGACCCATTCCAGAGTTCTACCAACACCTGTTACACTAGAACAGATCGTTCCAGTGTCCTCAACAATGGACAGATCATCTCTGATAGACACTGAGTCAGCTGGAATAGGGATAACACTATCAAACTCACCAACAGCAGTAGTGCCTATATCAGCATCAGAACTCACATTGATGGACTCATCCAAACAGTTACCACTAGGGACACCATCTACAGTCTCATTCTGATCTAAGCACAAGTCAGCATCGTGTAAAGGGGAATTCTCAGCTGACGAGAAAACATCTGCTCCTGGATCACTTGAAGGGGACAAGGATCCAGAATCATCTGTCAGTGGAAGAAAGTTGACTAGTAATAACAAATTACGGTGAACTACTTTCTCCTGGCCGGTGGTAGTATTACGAATTCTGTATGTGTTTGTATCAGGAAATTTTTCAATCACGATGTAGATTGCAGTCTCCCAACGATCTGAAATTTTTTTCTTTCCCCTCTCAGCACGATTCGCCAACAGTACACGATCAGAAATGCTAATATCAGACCCTTTTGTCTTCCTATTATACAGCACAGCATGACGATGTTGCTCCTTAGAAGCATGTTTCTGAGCTATTTTCATAGCCTCAGAAAGATCCTTCGTAAGTGAAGACACATACTTGGAAAAATCAGTAGTTGTTGAGTCACTCAAGACACTTTGAAACATTAGATCTATAGGCAGACGGGGCACCCTCCCAAACATGAGGTAGAAAGGTGCAAACCCGGTAGTCTCATGCACCGTACAGTTGTACATGAAAGTGAGAGACTGTAACCGCCTCGGCCAATCAGACTTCTCTCCAGGAGGCAATGCACGAATCATATTACCAAGCGTCCTGTTAAATCGTTCGACAGCACCATTCCCCATTGGGTGGTATGGGGTTGTACGGGATTTCCTAACACCTGACACTCTGAGAAGTTCACTGATAAGATTGCTCTCAAAGTTAGCTCCTTGATCGGAGTGTATTCTCTCAGGAAAGCCATAGATGCAGAAGAATTTGTCCCATAAAACCTTGGCTACCTCCTTAGCTGACTGATTTCTACACAAGAAGGCCTGAGCCAGTCTAGTAAAATGGTCGGTCACAACAAGAACATCAACAGATTTGTTTTGTGAGTTTTCTGCTGACCAAAAGTCAATGCAGACAATCTGTAGAGGTCTGCTTGACTGTATGTTAACTAGAGGAGCTCTATCACTGGGTTCGGCGGTCTTGCTGACGACACAACGCTGGCACTGACGTACATATTCACGCACATCTCTGTCGAGAGATAACCAGAAAAAACGTTGCCTCACTAGACTGAGAGTTCTGAACTGACCTTGATGGCCTGCATGATCATGTGTTCCTTTCATTACCTCGACTTTAAGTGATTCAGGGACTACAAACTGGAAACGCCTTGTCTTCAAAAAGCTATCCTTCGACACCCTGTAAAGCACTCCATCGACCATCTTAAATTTTTCCCAATGTTTCAAATACCTTACAACTTGAAAAGGTTCATGCGCTCTCTCTCTTCTCGAAGGCCTACGGCATCGCTCTACGTACTCCACAACGCGAGATAAAATGCTATCGCTGCGTTGTTTATCACGAAGCTCACTCACTGAGTACGCAGGAAGACAACCATAGTCATTATCAACCACCTGAGGCACACAGTGTAAATTTGATATTGCACGTACTTGTGCTCCAGTCTCCCAGTCATTATGGGACCGAAACACTGCTGAAACCTCATCACTTGAAAAAGTCATGCCATTGTGGAAAACAGAATCTGGCCGAGGAAATTGATCATCACTATTTGTTGACTGTCTAAACGCATTTTGAACAGAAACATCAGACATCTCAGTCATATTGTTCCTGAGACAATCAAAAGCTTCATGCAACAACCTGTGTCCCACGTGCACAAACGGTTCGCGGCTCAAAGCATCGGCAACTAGATTCCGAGAACCAGGGATGTACTTAATATCGAAATCATAGCTGGCTAACTTTGCTACCCATCGCTGCTCGCAACAATCCAATTTTGGCTTAGTCATAATATGGGTCAGCGGATTATTATCAGTGCAGACGGTGAACTTGTTACCTTTTAGCCAGTGGCTAAACTTGTCGCACACTGCCCATTTTAACGCCAAAAATTCCAACCTGTGAGCAGGATAATTTCTTTGTGACCGAGAAAGCGATTTACTGGCGAATGCAATTGGCCTAGCCATTGTATCTCCCTCTTGCACTTGAGACAAAACAGCTCCGAGGCCATCCAATGAGGCATCAGTAGATAGAATAAAGGGCTGATCGAATTTTGGGTGAGCCAAAACTACGCTGTTGATCAAAGATGACTTAAGCCCCTCAAAAGATCTAACATGATCCTCTGTCCAATGTTCAGGACGTAACTTACAGCTCTGCAGAGATCTTTTCCGCCTCCATCCACCCTTAGAGTTCTTCATCTGGCCTGAGAGTAGATCAAAGAGAGGTCTAGCAATGGATGAATACTTGGGTATAAAATGTTGGTAGTAGTTGATTAAGCCAAGAAATGACCGGACGCGTTTCTGACTTGGAGTCACACCATCCTTCTCCATCAAATCAGCATAAGTCATTCTGGCAATACTGTCAACTTTACATGGATCAGTAGAGATGCCTGTTTCGTCAACTATATGCCCAAGAAATTTCACTGATCGTCTGAGAAAGCAACATTTCTTTGGTGAAAGCTTTAAGTTGTGTTTACTCAACCTACTAAATACCATCTCGAGACGCTCCAAAGCGATCTTCTCATTAGGGGCAAAAACAAGTAGATCGTCGAGATAGCAAAGTAAGCTTAAGAAGTTCTGATCACCAAAGATTGCAGTCATCATTCTCATAAAACTACCCGGACTGTTACACAACCCCTGTGGAAGGCGGTTATATTCATACAACCCCACCGGTGTAGTAAATGCGGAGTATTTTCTGTCATCATCATGCAAGGGCATATTGTAAAACCCAGATGTAAGATCTAAGGTGCTGAACAGGCAATTGCCACCAAGTGCCGCCAAGCAATCAGCTTGATGGGGAAGCGGGTACGCATCCTTAAACGTTCTTCTATTTAGCCACCGGAAATCGGTGCAAATGCGCAAGTCCCCGTTCTTTTTCCAAACCAGCACTAGTGGAGAAGCAAATTCACTAGTCGATTTACGAATTATTTCTCTTTCTTCCATCTCGTCTAGGACTTTGCGGAGAACCTGATACTGGCTCGGAGGTATTCTTCGGTAAGGTAGGCGAAATGGTTTGGTATCAGTGACATGAATTCTGTGTACAAATCCCTCAGCCTTACCACAATCAAGGTGATGCCGAGAGAAAATATTCTCGTACTGTAAAATAAGTTCTCGAAGCTTATTCTTACAGTCTTCAGAAGCCTCACATGAGTTAATATCTAATGCACCCAGACCAGCATGTTCCAACTGTTTAACCAAATCCTCCCGTCGATCTAGGCAAGTTCTGGAGTCAACCCTTTGAGTACAGTTAAACAGTGGATCATCATTACAGGTGGGTACAAGATTCTCCAAATCCTCAAGTGCCACGCATGCAAACAGATCGGCAATTTTTGCGTTGCGTCTCAACAAAACTTGCTGATGAGACAAATTAATCAGCTTCAGCGGCACCCAACCATCACCCCACAACGGTGTAACAAGCCTAGCCACTAACACGTGCCTAGGGGCCGATCTAGAAGTAGTAGGCTCAGTTATCACAGTACTACCGGGTGAAATGACACAAGACTTATTCAACTTACCCCAAACCAAGTATTCACGCCCAGGTTCCAAACACACTGCTGACGTACATCTGACTGTACCAATCTTGTCTGGGATTTCCTCACCCTTCCAGCGTTCCATCCCAGCCAACATGGAAAGGAACCTTTCTGATTCCTGATCATCATTCAGACATGGATGAGACAAGGCATTCCAGTATGCAGGACAACGTTTAGACTCACGGAGCACATGTTTAATCACATTTGTCCCAATTATTAGCTCGTCTAGTTGGCCTTGGACAACTAGCGTAGGCACAATGATCTTGCAGCCATAAACTTCCATCTCAATATCATAAGCAGATTTAGGCTTCACTCGAGTACCACCACACCCTATCAGGACTGCATCAAAATTGGATCTATTCTCTTTTGTCAACACACCAGCATCGAGGAGTTTGGCCTCTGCTTTTTCACTCATCGTACAGGCCATTGACCCACTATCAAGCATTCCGCCAAGAGTCAACTTGCCCTCCACGATGACTGGTGTGTAAAACAAACTAGAACTACTGCTAATTATGTTTGTGTTCTGTACAATTACATTTTCTGTCAACTCACCAAAATCTACACTCACCGCATCTGCAGCTTCAGCACAGGCAACATTCTCATGGGAGTCATCATCTAGACCCGCACATCCCCCCACCATATACGGGTCTATAAGTTTCCCCCACTCTGGTTGCGCCGAGCTGACACCCTGCGTGGACATACATTCTGTGAGTGACCTGGTGAAAAACAAGAGAAGCAAAGCCTATCTCTAAAGCAATGAGTTTTGGTGGTGTGCGTGTTAGCCTTACAAACATCACATTGTACACTACCTTGCCTATAAACTACATTTTGAGGGCTCGGGACTCTAGAATTTTGTGCCACCTTTTCTAGCACTTGTTCAAGCATACTCATCATCCGACTGAAGATCTCACTATCAGGCTTCTGCACGTTTTGTTTCGTGTAGATGACTGGTTCAATACACTGAGCCTCAGACAAACTACTCGGAACAGCTGGAGGAACATTAGACAGGTCTGTTTGAATGTTAGACTGACAATAATCAGTTGTCTTTTGTGGGTCAGTGCAATGTATAGAAGCGACAGTGTATCGAGGACGAGGATTAAGATTGCTCAGAGGAGTTCTTTTTTCTCTTTGATAGTCATCCAACCTTCGTTGAATGTCCCTCGCATTCCACTCATCAATTGGTTTGCATTTAAAAAGACACAACAATTCAGGGTCGGGGCAATGTTTCACAAACATGCGCGTCACTTCCATGCTAATGTCATCCATAAATCTACCCTGTCTACGCAATCCTTCTTCAGCCAAATCCGCTGATTTGTTAAGCCTGATCCAGTAATCGACTGGATTTTCTCTTGGTTCTGGGTACGTCGAATAAAAATCAGCTAAGGGCAGACAAGAAGCTGCATCACTGAAATATCTCTGCAGAATTGAATAGATAATGTCAGGGTTGCGTGCGGCATTTAGAGAAGTATCACTCCTCAATCCAATTTTCACAATGTCCCTAGCTTTGCCCATCAGCCTTGACATTATCTCATCAGCTTGGTCAGATATTGGACACTTTTGTTTGATTAACTGTGATTTTGTCAAATCAATCCAGTCACGGACAGAATATTTGTCCGAACCATCACCTTTAAACATTACTGGTTCTCTTTCTGCTTTTACGTGCACAGTGACTTGAGGCACATCTTGTCTGACACTGTCGACATCCGGGTCTTTGCTGTTATGTAAGGCGCAATTGGAATTAACAACCCCAGTCTCAGCAAGCCGTGCCATGATCGAATCGCCTATTTGAGCCCCAAGTCGACCCATCATGTCTGTTATTTGCTGCAAAGTTTGGTCAGTATTATCAGCTTTTGGAGTTGAAACAAAAGGACCATGCCCCGGAAAATGTCCCACTGTTTGGTTTCTTAAGCTGTGCCCACGACCAACACCTATAGTGTTATCGCGCACTGTTTGTACATGCTCAGTACCAGGGAATGACTCATTACGCAAAGTAACATCATTGTATACCCCAGTAAGCAAAGCACCCCTCCCTCTGGGAACAAATGGGCTTGTTGCATCAAAATCAGAAGGAAATTTTTCGGCCATAATTGAATGTAAGGAATAATAATAACACAATTATATATATATATAAAGAAAAAAAATAGTGTTCTGAGTCCAAAGTACAATTTTACCCTAAATTCAAGGATGTAGATGGCCTGAAAGAAAAGAAAAAAATGAAAAAGTGAAAAATATATATATATATGTAACCAAATGACCAACCAGTCAACAGTCAGTTTTGGAAATAGTGATGAAAACACAGCATTCTCCAAAGTTCAGCAATCATGTGACGATCTTCAGGGTTCAGCAAACATGCGAAGATCTTCAGAGTTCATCAATCACGCAACAGTCTTCAAAGATCAGCAATCACACAGCGATCCTCAAATTTCAGCAACCACGCGGCGATCTGCGTTGAGCGGATCCTCGCGATGCCACAGGTCACGGCACCAG
>TE_00000177_LTR#LTR/unknown
TGTAACGCTTCTCTTCCTGAAGACGCAAATCACTCAGGCGGACACAGAGAACTGCGTTCTGCGTTGTTTATTCTGTAACAGAAATATACATCCTCTGGCAACAGTATGCATTTAAACATGCATCGCCTTTCTGCATTCAGCAACCATTTTCTGCTGTGTTGCCACATAAAGTCATTTTAACAAAACATTATTTATTTACAAAAGTTCAACATACCTGTAACAGAAATATACATCCTCTGGCAACAGTATGCATTTAAACATGCATCTAAAAAAACCAAACAAATAGTAAGAAATCACCCCTGCACATATTAATGTCATCATTCCAGCTACACATAGCATGAGCAAATTAAACCACACAAAGTTTGTCACACACGGCAATCACTTGACAGATTTGATCTAAAACATCACTTAATGTTCATATTGGACTTGTATGTGTTATTAATATGTGTTAAAATACAAAATTTGTCACATTTAGCTGGAGCACATTTTACCTACCGCCTTTCTGCATTCAGCAACCATTTTCTGCTGTAGGCGGGGCTTTGCAGGTGAAAGGTGAAAGAAACAATTACACACTGTTGCCACAAGAGGTCTCTCAACAGCCACAAAATAAACAAAATAACCCATTTTGGTGAAAGACAATTAAACATTATTTTAACCCTGTTACA
>TE_00000178#DNA/DTA
AGGGCTGGGCGATATGGCAAAAAAAATCTAGATTTTTTATAAAGTTTCATTGATTTACGATTTCATTGTGTAACTAGTAAACTTTGCGACACGGCACGCATATGACGCCCAGCCCTA
>TE_00000179#DNA/DTC
ACTAGTGCATTTTAGTTTTAAAACTGCGTTTTAGATCAAAAACTATCCGCGTCCACACTAGCGTTTCACCTAGCGTCTCTAAACATCTCTCCGTCCACACTACACCACCAAAAACGTATATCACATGACCATTTGCGCACTCTGGGCTTGCGCATTCTAATATAAACAGAAAGCATGCGTCTCGCTCGGCATTTGGTTATTGTTAGTCAAAAAACGCTGGTTGAACATTAAACGCGATGGCAAAGAAAGCAAGAGAGGTATTTTTGTGGACAGATGACGAGGTCCAGTTGTTACTAAACGTAACACATGAATAACTGCACAACGGTGCCTAAAACAGTAAATAGTGCAAACAACGCTCCCATTTCTGTGCCCATGTTGTTGTTTACAGAACTGTCTTTCGGTAGCGTTAAAGCCATGTGTTATAGTCATGTGATAGGGTTGATGAATAAGGGAAGGATACGTAATGACACAAAAGCCCCAATCAGGTAGCGAATCTCAGCAGTCCCGCCTCCGTTTTCAGATGTCTCAGTTTTTCCTCATCCACACTGAGATGGAGCAGCAGCGTTTTAGAATGAAAAACGAGAACTCGAGAACTCTGGCGTAGTGTGGACGGATGGTAAAACCGTAGGAAAACTTATGCATTTTAAAACGAAAATGCATTAGTGTAAACGGGGCCTAAGTCAGAAGCTTTCAAACACTTTCCTACAGTGTGACTTAATGGCTAATCTGATTTCATTATTGAGGCACGCTTTGAGCAAAATTACCTCTACAGTTTGAGCCGGACTTTAGTCAGTCCAGACTAAAAAAGTTTTTAGAGCCTGATTTTAACCAAAGAAACAAAACCACAACACTTCTGTTAAAACCATATCCCTGCATGCGGATGCCTCAGTACTTGTAGTTGCACGTCAAGAGGCTTAAGCATCTTGTCCCAGATAGTATTGGTAATTTGGCAAGTTATTAAAAAGTAGGCACATTTTTAAATTTCAGGAGTTTGCCTGCATACCATTAAATAGAAATACCGGAACGTGCCATGTTTACTTTGCCAAGTACACTTTCATACAGGTAATGTGCCTTTACACATGCTTCTCTGTGAACTCTTTAAGACTGCAGAGCTTCCCACATTGCTTCATGATTCAAAAGCATTCTCACAAGCCTTTGCTGAGTTTGCACTAGGG
>TE_00000180#DNA/DTA
GTGTGTGATGATCGTTTGTGAGCCGTGCGCGAAGTATAAACAAGCATTAGCAGTCAAAATGAAACGGAAAGTGTGCACTTAATTATTGTTGAATATAATCTGATAATGGCAAATGTCTGATTTTACAAGTGAAAAAAATTTTCTAATATGACAGATTGCAAGCATATATCTCAAACTTAATAATTCAACATCAGAATTAGTATAAATAGAATAGAATTATTTATAGAAACCAGTAGACCTACACATAATATTATTATCAATGTTGTGCCATATGTTTGTTTTTACGATACCTTTATTTTACATCTACAGAATCGTGAGAAAATCGTGGTCTTTATTTTTTGCAGCTCTA
>TE_00000181#DNA/DTC
ACTGTTAGAGCGCATGAATGAGTGAGATCTCACGCATGACATGCAATGACACACGAATTTAACATGTATGAGTTTGCACAATGAGAGTGAATTTAGCAGGGGCTTAACAAAACTAATATACCTTGCTAAAGAAGAAGCAAAGCAGACTGTTTTCAAGAAAACCTTACAAAAAGCCTTGGAAGGAGAAAGGAAGTGGAATTGAAATATACCATACAAATAATTTAAGAGTGCATTTACACGACGATGTTCTAACATTCAAAAAGTTTCCATTTTCATAATATACTGTGTACAGATGGTAACGGTGTTAAAACCAAACCCTACTCGCATTAATAAATATATTAAGTCATTAATGCCAACAGATTAATATGCATTCACAGGGCTCGAAATTAACCTTTTTGCTTGGTAGCACCGGTGCTCCTAACTTTAAAAATGTAGGCGCATCAGCCAAAATTTAGTCGCACCCAACAATTATGAGCACCGTTACTACAGGTTTTATACAAACATATTTATTGTATTTGAAATCAACACTAATCAAACTAACAAGTATATAAATATGCGTGCGTGACGAAAAATGTCGAAATCCCGTGATCACAAGAAAATAGATTTTTATAACATAACTGAGTGACCAAAGCATACACGGAGTGCTCACCGGCCCTGCACGCACTGCTTGAATGAATCTGTTAATGGTAAAACGTTAACTGTGCTGTTCTCACAAGTGCTGTCTGATATTGCACTGATGCTTTTGACACATATTGTACCTTATTATATGCATACGTCATGTTAATAGCCATACCGGTCTTTTCATGAGTAGCGATAATAATTTACTCAGTGCAAGCCCGTTTGCGATGGTGTACGTGATGTTAAATTTGACATATAGCTGTCACTTGCACGGCGGACAGCATCTGGCGATTATATGAAGGATTAAACAGAAGCTCTCGTGCTAGATGTGGCAAAGGGTTACCTGAAAACTCCATCCCACAGACTTTTTACAGCGGACTTGAAGCCAATGGAAGTCTTCTACTCTTGGAAAAGTGTAGATGGTGGATTAACATTTAGCACATGATCACTAGTAAGATGTGTCATTATGTGTAACTAGATGGTTTCTAAAACTAAATCTGTCCGCGTTATCTTCAATCTCATCTTTAGCTCTTTAGTTTTCCGCAGTAGTAGCTCTCTCTGTCATCCGAAGCCAGAAGGCGCTGAATGAGTGATTGACAGCTGATATTAACCAATCATTCGCGTTCAGTGCTAGAGCAGTGGGCCAATAAGAAGAGCGCGAAGCCGGGGCAAGCATTACGGACTTGGATTTGTTTACTGCAGCAAGTTGACATGACAACTGTTTTAAACCATTCCTGAGCACTGCGTTTCCCGTTCCAAGTGCAAACAAAGAGCTTAGATTTGCATTCTGCGTGAATGTCTCCCGAATCCGCGCATGTGCTGAACATTTTGCCGTAAAAACTGGTCGCACACAACATTTTTAAGCACTCGCAGAAATGCTCCCAAATATATTTTAAGGTAGCATAGATAAAATTTCGGGCGCATATGCGACCAAAATGGTCGCAATTTCGAGCCCTGATTCACATGACAATTTAATAGGGAATAATAATAGTATTGTTTCTTGCACTCTGAATCACATTTTCAAAAGTTTGACTATATTTAGCCCTCCAAATGCCAAATAAATACAATAAAACTTTCTATTAAAAAAACTTGACTATCTAACAGTG
>TE_00000182#MITE/DTA
AGTGGTGGAAAGAGTAGTGAAAAATCATACTGAAGTAAAAGTACCATTACTTGCCTAAAAATGTAGTGCAAGTAGAGTAAAAGTATCTGTTGTAATTATTACTCAATGTATTTTGGTCATCATACAGCAAACATCCGTCATCTTCTCATCAATGACATGCATCTAAACAGTCTCTGGGTCATTGCGTGTAAAGATTTTGGATATCTTCTTGGACACTTTTAATGCTTCCAAACAGTTTGCTGCAATTATAAATCGCCCATGTCTTGGGCTAGTTCATTAAGAGGCGATTTACCTTCTATCTGCAATTTGATTGCACAGGACTGATTTTTCTAATCCCCATAGACTGGAAAAAAATACAGTAGTGACTGCAGGTTGAAGGAAAGTAGTGGAATAAAAGTACTCAATGTACTCAAGGGAAAGCAAAAGTACACAATTTTAAAACTAGAGTACAATTAATAAAGCACAATTTCTGAGGGATTACAGTACTTTAAGTATGTAATTTAAATTGTAATTTGTTATCTTACACCACTG
>TE_00000183#MITE/DTM
ATAACCCAGTTATGAAACAAAATGTACTCAACACACTGTTCACTTAGACGTTTTTTTGTTCACTCACACTCTATATCAACAGGATCCACTGCTTTCCATGTAGCACTGAACCCTGTGTCCACGATTTTGTCATTCGAGGAGAAGCTGATCGTCAGTCTGTCATCAATCGCTACCAGATCTCTCGGAGGAGATGTGCTGCAGTGGGTGCCTGGGAAGAAGAGCACACCGTATATTATTTCTCATCCATATTACCACCTGAAAGCACACTGATATATATGGACATGCCGCATGGGAAATTTCTACCCAGGGAGCCGATGCTATCACTGAGAGTGACTTTGTCATTGAGGCACAGTGCGGTCTCCTCCAGGGAGAAGCTGTTAAAGTGAAGGTAGACGTTTTTCCCGGTGGGCACGCGGATGTTCCACTGGCAGGCAGCTCTGTTAGTGTAGGTATCTGGGTGATG
>TE_00000184#MITE/DTA
AGTGTTGAGTAAGTTACTTCAGAAGCTAAATTAATTACTGATTCAAACTGTAAATTTTTCCTGCAAAAGGTACTTTTAAAATTACATTATGTGAAATACCCAACACTG
>TE_00000185#DNA/DTA
AGAGCTGTAATCGGCCCGAGCCGACAGGTACATTTTGATAGACAACTTTATAAAGCCCGAACCCGTTTACAGCCCGACATTATTTAAATGTGCACAGCTCTTTTGCCATTTTTCAAGAGTGAGTCATTTATATGTTTTAACATAATTTATTACAAACTTGGAAGTTGGAACAAAGAAATAAAATAAGTCCTCGGTAACATCTCAGCACTCTAAAATAGGCCTAGGTACATACACTTAGCCTTTAAATTGGCCAAAACACAAATAAAAATAAATATTTCCTAAAAAATAAATTAAAATAGTTTTTAAATTATGACAGGTATCTGACAATAACAAAATTAAGATAAAGGCTTTGCAGATTTTTTAGATTTGTTTCGCCACTTCTCTTCACAATCTGGCCTTTAAGGTGACAGTGAAGCTGAATATTAAAAGAATAATGCCAACATTAGCCTGTATACTCTGTCTACAATATGATTTTATGGTTTAATTACTATTTATGCATAATTTAAAAAACCCTTTACTCATCAAGATTAGGCTACGTGTTTTTTTTGTGGAGGAACATTATTGAATCCACTGTAAATGGCTTTAGTGCAGTCCTGCGCTCAGGATGGTGCGTCCAGCAGCACTGAACACCTTTCACTGCTGCCGCTACAGGCCGGGATGCATAGATCTGATCTGGCTAATTTTGCAACTTTTGGGTTGGATTATTTGTTCATCTTTTACCAGCCAAGAACATCCACTTCATTTTCCATGATAGCGGTTTCAGTGTAGCGAGTGGCCTCGTCATCTTCCCTGTCAGCTTGCTGTAGGCCTACATACATTGCTGTTTAGCGCTCTACCGTAATACGCAGTGTATGAGTGACCGCAGAAATACCTTTGAGGCTAGAACGGTTTAAAAACTTTCTCGAAATGCATCACATGACTGTTCATTTACTGCGCAAGCCAAGCCCGGCCCGGCCCGACCCTGTCTAAAATGATAGAAATTAAACCCAAAGATCTTCAGCTCTA
>TE_00000186_INT#LTR/unknown
AAGCCATCTGGAATAGCAAAGAAAGCTTTCATCTTCAATGCCTCCTCCATCTTATCCCAGACATGCTCAAAGCCTATCCTGCAGCACCTTGACCTTCTTTGCTTTCAGGAACTTTGATGTGGAGGCTGAAGTATGAGAAGGAGCGCTATCCTGCTGTAGAATTTGCCCTCTCCTGTGGTTTGTAATGTAATGGGCAGCACAAATGTCTTGATACCTCAGGCTGTTGATGTTGCCGTCCACTTTGCAGATCGCTCGCACGCCCCCATTCTGAATGTGAATGTAACCCCAAACCATGATTTTTCCTTCACCAAACTTGACTGATACCGGTGAGAATCTTGGGTCCATGGGTTCCAATAGGTCTTCTGCAGTATTTGTGATGATTGGGATGCTCAACAGATGATTCAGCAGAAAAATTGACCTTCTAGATTTGAAATGTTTTGATAAGGTTAGGATATTTATGAATGAATTCAAAATGTTTAGATGAACCACTTTGATTTGTTTCATTCATTATTTAAATGTGCAAAAACTATATTTGTTATATTGAAACAATTTGAGCGAGAACATCTTGTTTTTTTATAATTCTGGATACTCTGAATTAGGATGATGTGAACAAACTAAGTTTGAATAAACAGCACATTTTTTGACTTTGTTGTCATGTTCATAATTTGCATATACCGCCATATATCAGATTTCTACATGGGTAAAAAAAAACATTTATCAGCGACTCACTGTGAAAACATCATCATCACCCAGTTCGGCTTCGTTCTGCAGGGTGGAGGAAGAAGTAGTGGAGCCTGCAAAGTAAAAAAAGAAACATGTTATAGCTTTAGTCAAAACATGTCAAATAAACCATAAACACAACGTCCTTCTGGTTTCCTCACCCTCAGTGAGGTCCTCGATTGCCTTCCTCACGCCGCGATCAAACGCTCGAGCGTCAGCGGGACTCTGGAACGACAGACCGCACTTCCTGTTGTCCACTCGCCAGTGATGGAAAGTGGGCGTGGCTTTAGTGTAGACCAGATCTTTCTTCAGAAAGCACTGCAGGATCATCTGCTCAACATGCACAGACAGCGTTATCGGGATTGATGCTTCATGTTTTTCAACACAGGCTCATCCTTAATACGTGATTCTGGCTCTGTTTATGTAGATCCTGAAATGCTTTCCCATGTTTTAATGCACTTTTCTGTTGCACCATTTTTGTCGGTATGTGAATCCGGCTGTAAACTGAAATGAATTGCTACTGGTATGTTTCATTGCATTTTTAGTAATGAAATGTCAACAAGAGGGTTTGGAACCACTTGAGTGAGAGCAAACAGTAGGGTTGTCCAGATCTGATCATGTGATCATAAATCGCACCCAATCACGTGGATTCAGACTTCGTTAACTCCCAATCAGGAATCGAACATGTGTGTGTGTGTGTGTATATATTTATTTATTTCTCATTATTTTGTTACACATTAATAGCTATGCGGTGACACAGAGTCAGACCTTTTTCTTGACTTTATACAGCAATGCATGCAGCATGACATACCTTTGTTGCAGAGCTATTAGTTAAATGCCGGCAAAGTAGAACACGGAAGCAGCTTGAAGCGGAAAACGCTAGCATGTCTACGGTCTGGAGTTAAAGTTGATAATAAAGTTGATGACGAAAACATTGCTATAGCAAACTGCGAGACGTAAACCTGGGTTGCCTTCCGGGTATTTTAAGTTGAGGTGCGATTTGTTTTTATATTAGATTTTTTTTTTGTATATTTACTGTTGCACCAAAGTCTAAAAGTGAAGAATTGATGTTAGGTATTACTTGATTGTTCAAGCTAGCTCACAGACGTGCTCTGTTTGTTAACAGAGTTGTTGAATGGTAAAATAAGGTGAATTAAATAAATAAGGAACATACTGGATCTGTTTCTTTGCTCTTCGTTATTCTTTTTTTATATATATTATAGAAGTATCGGGTTAAGTTTCGGTATAGGTAGATACTCAAAATCAAATGACTCTAACTCGGGACATCCCTAGTAAAATAGTGAGTATATTAACTAAAGATCTTGTTCCCTGAAAATATTTAGTAAATTTCCTACTCTAAATATATTAAAACTCAAAAAAATCTTTTGATTTGTAATATCCATTGCTGCAAACATAATTTAGGCAACAGTAAAAGTGATTTTTCTCAATATTTAGATTTTTTTTAACCCTCAGATTCTAGATTTTCAAGTAGTTGATTCTCTGCAAAATATTATACAAACCATACATCAATAAACAGCTTATATAGCTTTTTTTTTTTTATTGTATTACACTTACGGCCGTGGTTTTGCAGTCCAGGGACACATGTCAAGAATGAGCCTAGATTGTGTGTGTATTTTTATTAACCATTCAATGGACACCAAACCACACCAATTTTCTTACCTGCTTGTCTTTGAGTCTCTCTCCGAATATAAGAAATCCGTTCCGTCCCAGGAGCTCCAGATCAGCCGGGACCACCTTACAGACGCCCACCCGACTGAGACCTCCGCCCTCCTGAGCCAGCCAGCCGCCGCTAGACTCATCCCTCGTCATCACCACAGCTTTCACTCGCACTATGTAACTGTCACTGCAGGAGAGACAGACAGACAGATGTTCTCATGTGGTTCGGTGACAAATAAGAATGCACAAGATGATTAAAGGAGGAAATCTGCTCTAAAACACATGTGACAAATTCTCAGAAAAAAAAGTACTCTTTTGTGTTCTTTTTGCTTTCATGCATGTTATTGTTCTCCATAAAATGCATTTTTTAATAAAAATTCAAATTTAACGACCACAAATTCCAAGCTGTGCATTCATCAAGCAAGAAATAAACACATTTTATACTTTATAAGTGTACAGATATCATCTATTTCACAACTTACAAGAGTAAAAATATTTTTTACCAACTCACTTTTGTAAATTTGACTCCCACTTTATATTAGTTGTCCTTAACTAC
>TE_00000187#DNA/DTA
AGGGCCGGATTAACAAAAGGGCTAGGTGGAGCTGAAGCCCCAGGGCGCATGGAAGAAGGGGGCCCTGGATTGGCTCAAGAATTAATTTGCGCTATGATGCGGGAAACTGCTGCTGTTCAAAACAGTACAAACAGTGACGCCAGTACTAAACTAGGGCTCGGAGTGGCTGTAGCCCAATCAGAATATTGAAGAGCCCTGTTTTAGTCCTCCATAAGGGTGATCAGATGTCACAATTTTCCCAGGATCATGCTGAATGGACCGCGCGGCTGTTAGACTCAAAAACCGGCGGGCCTATACAATACATCACACGATATAACCGACACAGAACAAATCAAATAGCCTACACAAGCAGTAATAAAAATGTCCATCTTTGTGGAGTATGTATATGAAGTACATGCACTCGGTTATGCTTTACAGTAAGTCTAACTGAACCAGTTAGAAAGTAAACCTTTTTATATACTGTAAATGCTTACTTTGCCCCTATTATGAAAACGACAGAATAATATGAGGCAATGAAATATTGGCGCTGGCTTTCATAAGACAATAGGCCTATATCCGATGAATAAGGATGCAATAGCCTTCCGTAACTCAGAAGACCACAATATTTTTGATTTTAGAAGCATGGATTTTAAAGATATCCTATAATCTGGGATTTAAAGTTCTAAAGAACCTTTTAAAGGTAAACCCCTATTTAAAGCGTTCATCATAAAGCACTAAGTTATAGGAAATAATGCAAATGTTTTTGTTTTGCTGATTTTTGCGTTAGATAATAATATTAATTTAATTAATTAGTAATAATACTAATATTAATAACAAGAACAATATAATTTTACCTTTTTTAGTTAATTAATTAAATTATTTTTTTGTGAGGTAAAAATATAAAAGGGGATTTGCTATAGCCCCAGGGCTCAATGCGTTCTTAATCCGGCCCTG
>TE_00000188#DNA/DTA
AGGGGCGGACTGGGACAAAAAAACAGCCCTGGCACTGTAGCCACACCGACACAGGCACACCCACGGACACGCACATTCACTACTTATATTGGTGTACAGATGGTCAAATACTATAAGCAGTAACTTACTGTATGACATCTCTTTCGATACTGATTTTAAAACCTGCAATCTCTGTGCTTTTCGGCACCGCCTTTCCTTTTTTATGGTCCATCTCTGACAATTTGCTTGTGTTGCACTTACCACCTCGAAACCACCCAGCCGATGCCGATTGGGCCAAATGCTTAACATTTTTTATTATTATTAATTTAATCATCATCATCATATTCACATCTTGCAAGAGATAAAAGCTGCCTGCATGTTAAAACAATATGTATAAAACATCTAAATAATTTTTTAAAAACCTGATCGGCCCACATTTAAAAAATGGTACGGCCCTTCTGGCATTTGCCAGAATTGCCAGATGGCCAGTCCGCCCCTG
>TE_00000189#DNA/DTA
AGGGCCGGAGTGTTACTCCTTTTTAGCTCTGGAGTTTCAAGCCCGGCCCACCTCAGTCGACGACTGACTATATTAAAATAACGTCATTTACAAATTTAGTTTCAAATGACACTAACACGTCTTTTTCAAGGACACAGCTCCTTTAGAACTTCAAATGTTTTTCATAAATATGAAAACATTAATTCTTTATAGATATCCAGTTCTTTGTAATGGAAAGCACCCCTACATAAGTAACCCAAACAGTATTATATGTCTTAACACTGTATCCTGGTGAGGTTCAAACTCGGATTGGAGGCAATGTAATGCAACGTGCTAACCACTAGACCAAGATGGCAATTATAAAGTGATGTGTTCGGGATTAAAATATAAGTATTGCACTATTATCTGCTGCTATTGATGTCTACTCCTTTTCTCCCCTTTTTAGATTTCTGATCAAGTTATGTCAAATTTATTAATGTAGTGAATCATCTGATTTTCATTGAGCAGGTGTAATATTCTTTAATATTAATTAATATTCACTAACGTGCCGCCGTTTGAGGTGGAATGATAGTTACAACATTATTAACCAGCGGGCGGCATTTTGATCACAGGGCTGCGAGAAAATAAATAAAAAGAGCGAGGCTGCGGCAAAATAATGAATAAAAATGGTGTGGCTAGGTCAAATAAATAAATAAATGAAAAAAAGTGCAACTGCTGAGAGTGCAAGCAGCTAGGGACACCAGCCCTCGTGGCCAAAAAACGGACCGGCCCACCGGGAATTCTCCCGGTGCTCCCGATTAGCCAATCCGGGCCTG
>TE_00000190#DNA/DTA
AGGGCTTTACATTAACACCCGCCAACCCGCCAAATGCGTTAGATTTCAGCAGTGGCGGGTAAGACAGACACTACTACTAGCCACTTTGGCTGAATGAAAATAATTTTTCCAGATAATAATTCTTAAAAGCAGGGTTTAACATTAAGGATGGTCCAATATGCATGCCAAGGCGATCTTAGATTTGAGAAGCACACGACTGACAAAAATATTTGCGTTTGCAACTTCGCGCAAGCAAAGCAGGTGAATACCGAATGAGAGGATAATCACTAGCGCTAACAGCTGAGATGATGCGCGCGCGACTTTATTCCTTTCAAGAAGCAACTGTGTCTAGAAACACAACTGATGCGATCGGTTCTCTTTCAAATAGACTAGCCAGTTGCTTTCACTTTAACTATTATTTGAACAGATTATTCTACTGTGCATATGCGGTGTGGTCAGAGATACATTTGGTAAATCCTTCATTTTGAGCTCTGAAAATGATGTGAAATAAAAAATAATTAAAATACTACGAAACCATTTGCTCATGATTATTGAGCAAGCTCATACACGACACAGAAAAAGTGAAATGAAGGCATGTGGAGATAACGCAAAATCTAAATCAAGTCATTTTTACACGTCAAAGTCATATTTATGTGGATAAAATATATTTTCCCAACAAGAAAAGTGTGGCTAGTGAAAATGGCAAGTGGCTAGTAATGTTGGGAAAACTACTAGCCACAGTGGCTGGGGATCAAAAAAGTTAATGTCAAGCCCTG
>TE_00000191_INT#LTR/unknown
ATTCCTCTCTTTGTATTATTCATTGATAACTCATCATCAAATTCATTTTTTTCATCTTTTCTAAAATCACACTAGTTATAAATCACATTCTGATTATATTGATCATGCTGATTACAAAAAAAATCATCCCAATTATATTTAAGGTGACACTAGCAGCAATGCCAGTGTTGTTCTCCCTTGCTTTTCCTTCACTTTATCTCCTTTATTCTTTTCCCTACATGACACTTCTTTGTTCTCTTCCCTAA
>TE_00000191_LTR#LTR/unknown
TGTAGTGGCTATTTTCTCTAAGGAGGCTCTCTCAGTGGTCAAGAAACAAAGTCTTACCCGGGATGTCTTTTACAAGTTTTATTCTTTACAAAGAAGATCACAGTCATACAGCAACAACAGTTTCTGCAGAGTGAGATACTGAAGTCAAGTGTGTTCAGCCTTTTATCTGGTTTGTACTGCTTACGAGGTCAACTCTCAATAAGGCCTCATCTACAATTACGTCAGGCGTCTTCTGCTGTTCGTGCGATATGCTCATAACAACCACACATCCTTCTTAGGATAATGAAAAAGCTTTCACCTAAAGAAATATAGTTATCTATAAACATGTACACATAGGTTTTATGATGAACATATGGAGAACACAGATACACACACATGTAATAATGAGTCTTAGACAAGTTTCTAACATATAAAGCTCATCTAAAAATTAATTTCCATTACA
>TE_00000192#DNA/DTC
ACTGAGAAAGTTTAATTTTTAATTTTTTAAATTAATTTAAAGCCCCCCCATCTGCCATGTTGCCAATGCAATCAATCTAATTGCAATTTGTAGCTTTTTGATTTAGTTTGCCTGTGTCGCTGATTATTATCCAAGCATTTCTCCCGCATTTCTTTAGTGATCTCAAACTAAGTTGAAGTTGGTGTTCATTTGAAAGAAATGACTCTTTTGAGCAACCTAATTGTAGGTGATGTATTTTTAAACACACTCGAGTGTAAGACAGATGCAGTTTTGTGCAAAGCCTCGTGCTTTATATGCGTTCATTTAGTACTTAATGCCTTTTCTGTGGCTAAATCTGGTTAAAGCCAATCGCTCCTTTGGTTTTTAATGCTATTCAATAGAGCTGTATCAGGTTGATTCTGTTCAAGAGAATATTGATTGCGTTCATGTGCTGGAAAGACTGTTTTTGTCTGAGCAGAGATGAATTCAATTGAGAGCAGAATGTTCTATATTTAGGATGAGGGTAAAAAGATGACAGCGAAACGTCCCTCCTACAGTCTTAACAAGACTCGCAAGAATCACAGGACAGATTGAATTGTGTTCCCAGCCAAGTATTTAAATGCACAGGACAGAAGAGCGCAAGCATATATGTAAAAACACTATAATAGTCAAAAAATGTGCTGTGTAAAAATATAATTAATTACAATGCTTTTTTTTAATAAGCAGAACAATAACTGGATGCTCATTTCTTAAATTAATCAGTCTTGTAGGGTTTTGGGACATCAGTGTACTGTGTCTACATTCTAAATAGTTTTTTATTGAAAAATAAGAATTTTTGCACCTGCCATTATAATGTATTTCGTCAAAGTTTACAGCATTAACTACGTGTAAATTAGGTCGAAAGTAAGTGTGGTTGCCCATTTTGACCATTTCTGAAGGTAGTTGAAAATGCATTTGATCTGAATGCTATCTTGAAAACTCTCATGTGGTCAAATACATGTCAATATCTATAAAGACCAATGTTAATTCTACTGACTCATGTTAATGGCATTTGGGAGGTGTTTTTACTTTAAACTGTTGCACAAAAAATGCACATGCATCTCATTCTCTTGCTTTCCTACTTCCTTGTAATATATGTAACCTGTGTTTTTCACTTGTGCATCACACTGTGCACTCCTGTGAAAAATGAAAGTGATGTAGTGTGTGACTAAACAAGAGTGAAAGGTCTCTGAGAAATCTGCCTTCAGAATAAATATGTAATGTGGAGCAGCAGTTTGCCATTATTTCTGTAATCTATTTGTCCAATGCCAAAAAATCCAAACAGTCTTATTTTAACACTATTTTTGTGATATTATAATATTATATGATTTGTTTATTTTTACTTAATTGTTTGTTATATTTTAATTAATATTTATTTATTTAGTATTTCTAAATAATTACTACTATTATTAGGTATTCATATTTTTAAATCATTTAGTTAATTGTTATTATTTTATTTACAATAAAAGTAATGCAGACTAGAGCTGCACAATACTGGAAAAAAATGTAATATGCAATATTGTTGTTGAATATTGCGATAACAGTATTTGTTATGATGTATTTTCTTAAAAATACCCATTTTTATTAGCTGTGTTCTTAAATGATTTATTTCATGACATTAAAATAAACGTTTAAATTAAAAATGTCCGTACTGTAGTGGGCTAAAGATAGTACAGCACCATCTGATTGATCAAATTTATGATTAAAAAACATTTTATAAAATAAAGGCAATTTATCACACATGTCTGCTATAACTATACTTTTGCAATATGTTTGCAGCACCACTGCAGACTTCATTGCTGGTTTTGTATGGTATGGTTGCTTCATGCAGTGTTTTGAAATTGTAGAATTTATTATTATCATGGAGTGTCATCGTGGTGTGTGTATGGATTGCGATATGCATGTGAAAAATCTAGTGTGATTGACCCTTGATCTGAAACAAAAAGTGTTAAATGACACCGTGTACAGCTACAGTGTAGCAGTGTGAATTTAAGCCTTAATGTGTGAACATTCATTCTGGCAGGCGTTGCTTGGGAACCTTTTGGGGTTGTCCAGCCAAGTGGCTTAATAAATATTCATGAGCCAAGAATAGAATATTCTACAAAGAAAGTGAATGCACATATACTTCTCATCATTGATAAAATAACGCTTGATAACCAGAGAATATTTTATTATTATTATTATTCAGGAATGCATTAATAGACATTTCTCCCACAGTAATATTAAGAGTTTAAATTTTAATGATTTTATGCAATTGTTATTATCACTATATTTAATTACTAAAAGTATTGGTAATATTGCGATATTGATACAGCGCTAATTTCGATTATATATTTTTTTGGAATATATGTTTCTTTTTATATGCTGCAATAATTGATAAATTATTCAGAATATTTTATTGAAATGACACTGGATGATGAATTTGTTTTGAATATGACATTATTTTAAAAATTAAATAAATAATGCATGATGAATGTTGACGTTATAAAATACTTTTGAAGAGTTATGTCAAGGATGATGTCATTTATATATGACCCAGGAATGCAGTGGTTTGGCTTTTACTGTCAGAGAAACTGGAAATACTGGAAGTGAACAGATGAATGCTGCTGATGCTTGAAGCTCCTGTAAACATAGCACCCAGCACACAGCTCAATAGATCATGTGATCCGTACAGTATCCGCAAATCTCCGCTCTCTTGTTTCGCAACCAAGGAAACCGTGGCTCATCCGAGCATATGAAAGCAGGAACAGAAAGTCATGTGTTCAGGAGGGGGGTGGGGGGTGTTATTATCTCTCCTACAGACACAAGCACAAAGAGGAACTCACAGCTATTTGGTGGATCCTGAGTCACACATGCAAGTCTGGGGAAAATCTGTGGTTTCACAGTGTTATTACATGAAAAGAGTTTGTTTCTTTATGCACATTTCTCATTTTGCTGTGCTGTAGGGATGGAAGTGATTGCAAAATACTATAGGGTACTAAAGATTAATAGGTGGAATAGGAATTAATAGGTGGTTAAATGAAGATTATAGGTGGAAGCTGAAAATTCTTTTAACCCAATAACTTTAAACTATACTATTTTTTAGAGCACAGAAGCTATTGCAAGCAGCAGAAACGAGTATACTACATGAAAATCTCCAGTTGGTGTGTTTTTTGAGTGGGCTTTTTTCAGTG
>TE_00000193#DNA/DTA
AGGGCTTTACATTAACACCCACCAAGTGCGGGTAGATTTCAGCTCTGGCGGGTTAGACAGACAGAGTTCGACAATAAGCATGGCCCAAAATTCGAGCAAATGTGATGTTAGAATCGAGAAACAGCATGACTGACAAAAATAACTGTTCGCACAAGCAAAACAGCAAAAAAAAAGTAGGTAAATACCGAACGAGAGGATAATCACTCGCGCGCGCACAGCTGATGTGATGCGTGCGACTGATAAAAAGCGTGCACGCTCCCGTTTACTTCTGCGAATCCCATGCCTAGAGGAAGTGCAACTGGTGCGACCTGTTCCCTTTAAAATAGACTGGACGCGATGAACGAGGGATGATCTTGCACTCACAGGCCTGCTGCTTTCCAGAGCCTTTTGTAAGCAGAAGCAATCACTGCTTTCATTTTAATTATTCTCTGAACAGATTAACAGGCCTATATTAACCGTGTGCATGTGATCATCCTTTCATCATCACACGGTGTGTTTCACCTGCATTCTTTTGCTTACTGTTATTTTTGTTAATATGGTTTAATCATATTTTTTACAAAATCATTGCTTTAATGGGAGATTACTCCCCGTTTAAGTGCAGTTAACTGCTGATCTGGGACTTTTAGCCAGGACAGATAACTCTGCATAATTTAGATACATGACAATACTTCCTTTGTAAATTGAATTTTTTTTGTGCAGTCAGAGATAAATTTGGTAAATCCTTAATTTTGAGCCCTAAAAAGTCATGTGAAATAAAAACTGATTACAATGTGACAACCCATTTGCTCGTGCACACCGAGCAAGCTAATACACAATACACACAAGGTAAATGAATGAGTAGGCATGTTGTAGACATAACACAACATCTAAATCAAGTCATTTTAGCAATTCAAAGTCAAATTTATGCATATAAAATATATTTTCCCCGTGTGGCTAGTGAAAATGGCGAGTGGCTAGTAATGTTGGAAATCTACTCGCCACAGTGGCTGGTGATCAAAAAAGTTTGTGTCAAGCCCTG
>TE_00000194#DNA/DTM
TAGCATTTTGTTAATTCATTACACGTGCTTCTGAAAACATACTAACAAACTAATTCCTGAGAAAAAAATTGCAACTAGCCTATAATGTGCTAACATAATGCCAACTGAAACATGCTAGCAATAACTTAAAACGTGTTCAAATTTAGGTTAAAACATGTTAACATTTATAAAGTTCTCAATCATACTAGCAATGTGCTAAAACATGCTAGCGTATTGTTAATTCATTACATGTGCTTTTGGAAGCATACTAACAAACTAATTCCTGAGAAAAAGCTGGCAACTAGCCTATAATGTGTAAACAAAACACCTACTGAAACATGCTAGCAACAAGTTAAAACATGTTAACATTTATAACGTTCTCAATCATACTAGCAATGTGCTAAAACATGCTAGAATATTGTTCATTAATTACATGTGCTTCTGGAAACATAAGAACAAACAAATTCCTGAGAAAAAAAACTGGCAACTAGCCAAGAACCTGCTAACATAACGCCAACTGAAACATGCTAGCGACAGGTTAAAACATGTTAAAATTTATAACATATTCAATCATCATACCAGCGATGTGCTAAAACAAGCTAGCATATTGTTAATTCATTACATGTGCTACTGGGAACATTCCAACAAGTCGAATTATTCTGAAAGCAAGCTACATATGCTAGAAACATGACCGATTATGTCAAGTCTGGCTAACTTTATTAAAAAATGTTAGCAAAAAGACAGCAACAAGCCACTTCGTGCTAAAACATGCCAATTCTTGATAAAAAAGGCAACTAACCAAGAATATGCTAAAGATAACGCCTACTGAAACATGCTAGTAATGAGTTAAAACATGTTAACATTTATAACATTCTCAATCATACTAGCGATATGCTAAAACTTGCTAGCACGTTGTTACATTACATGTGCTGTTGGAAATACACTAGCAAGTCGATTCACTCTAAAAACAAGCTACAAATGCTAG
>TE_00000195#MITE/DTA
AGTGGTTCTTAAACTGAGGCTTCCTCCTAGTGGTACGCGGAGGAATCAAATATGTCAAATGTACATACTACATATCTTTAAAACTGTGTAAAATAATGATTTATATATGAATATGATGACATGTAGCCTATATTTCTAGGTGTTGATAAATTAACTATGTTAATACTTTACAGGAGTTTTTTTTACTTTTTAAGAACAGTAACTTATCATTTTGAAATTTTAAAAACACAATTTTATTTAAATGTTGATGCTTTACATGTAAGTACACAACTTGTACAAAGCTCTAGCTGCTTTACTGGGCCCACTACACTTCTGTATTTCAATACTGCTCATTATGGTGGTACTTAATTTTTTTCTGAGGTGGTACTTGGTGAACAAAAGTTTGAGAACCACTG
>TE_00000196#DNA/Helitron
TCCTAAATACTATTAATACCTTGCAAAGTTAGACATTTCACTGCTATCAGACACTGATAATTACCATTATGTACATATTATAATATTTAAAACATTACTTTAAAGTGAGCCAAAACAACGCTTTGGACTTTGTGCCTAGACTGTTAAAATACAGCCTGATGGCCGTTGCAACAAAAGCAACAAGTTGTTTTCTTGTATAAGCAGAAACGGAGCAATCCAGAGAAGTGAAAGTATCTTTCAAAAGTGCATAAACTGCAATGAAAACTAGTGAAAAGATTTTTGACTGCCGAGCTACTAACGGTAACATTGTATCATTTACATCAGTATGCCATCAATCACTTAAATTAGTATAATATTAATATTCAGTTTTAATTAAATTATAAAAACTCCTTATTTTTACATTGCAAGATGCTCAAAAACTGTATTAAAAACACAGTTAACTCCCAAAACACTGTTAAGTCTTTTATGTCAATGCGTTAATGAAAATTTTTAAACATCATTTCATTATTTAACTGCATTTCGCAACTCAACGAGGCTATTTTCAACTGCAGGGAGCACAAGAAACCAAGAATGATCCTGACTTCTGTCAAAAAAGTCAAACATGTTGATTTTTCTCTAGAAAATCGTTAAAAACTGAATCATTTTCCTTCCTGAGTCATTTTCCTTCAAACCATTTTACATTCTTTTTAAAGGAAAAAAAATATTATTTGTTTAACAACAATTGGTTTCTTTTTATTTTACATTGAAAACTTAATAATAAAATAAGGTGTTGTTTGATAAGAGAACCGTTAAAGTACAAAACCCGCTACTTCAACATACTAACACTCAAAACAATTTCACAACTTATAAACACCTTATACGTTTGCCACATTCAAATCGAAGCTAAAGTGACGGTCAAAAACGTAAAATCCCAGTTTCACCTTGAGCACCAGCAGGAAGAGCAGAGTGGCGCTCATCTGGGTCAAAAGCTGGTTCTGCTGGGCCAGAGGAAAGAAGTCTGTGAAGGCGTCTCTGTGCTGGAGGAAGGCTCTCCACTGCTGCGCGGACACAACAGAGCGGCTCAGGTGTAAAGAGGCTACGCAGACGGCCAGCAGCAGACTGCAGACGCTGGCTAAATTCCACACGCGCAGGAAGTAGCAGCGGCCCTGTTTCCAGACCAGCAAACCCTCACGAACGGAGAAATAGATGAGCAACACCAGCAGGATGAGCTGTGGGAGACGGAAAGAGTTTAATGACCTCTGTCTTCATAACACTACAAACAAACTTCGGTAATTTTGAAAATCCCCACATTTCACAGCTCTCCTAGAGGTAAAGTACACATCAAATTAAAACTAACCGTACTGATTTTGTTAGCTCACATCGCTAGTTTTGTGCAGAACAATTGATCAGTGCATGTCATTAAGAACAAAAAGTAGCGTTTGCTCTTTTGAAAATAAGCTTCCTTTTTATTTTCGGTTAGGATCTCAGATTAGGTCTGTCTGAGGTATTGGGCGTGGCTAACATACTTAACCACACCCCTCCAGCTGTCAGTTTTGACAACACTGAATGAAATGCCAATTCTATTACATCCAATCAGCTCACGGTAGAATAACAAGCCACGCCCACCGTGTTTTTCATTCCATTTGTCTAGCAACTGCATCACAAAACGAAAACAAAATGATTGCAGCACCTAGTTCATGTGGACTTCAAACAGTTAATATTTTTGAATTACTTCAGCTGATCTCCAGGTATGAAGTCTTTTAGCTTAGCTTAGCATAGATCATTGAATCAGATTAGACCATTAGCATCTCACAACATGGCTAGAAGAACTATACTCTCATTTTGGCGTAATATTCAAGGAACTTTGCTGCAGTCATGGTACGGCAGCAAAGTGTGCGGATCAAGCCTTGCAACCATGAAGGCATTAGTGAGAGATGATTCAGAACTATTTTCAGGCGCTGGATAATAATATTGCACTGCTGCAACCGTCTTGTGGCAGCAAAGTTTATTTAAACCTATATTATTATGCCAGAATAAGAGTTATATAGTTTCTTTGCATATATCCGATTCAATGATGTATGCTAAGCTAAGCTAAAAGTGCTCCTGCTAGACCCGACGATCAGCTGATTGGATTTTTTATTTAAGATGTCAGAAATGAGATCTGAGTGCTAATGTGAGATTACCGTGAGGAACAGCGGCAGGTCCATGCCGTGACTGAGCGTGTGGAGGCTGAAGGTCTTGAGGTCCAGACTCAACTGAGCACGCTCCGACACTGGAAACTCCAGCAGGAATGAGAAGACGGACAGCAGATCTGTGTTGATGTTATAGAGGGAAAACTCCAAGAACAGAGCCCTCGTCCTGAAAACACACGAACACACAACATCATAATGTAATAATTAACTGTTAATAAATAATAATTATTAACTGTTCAACTACAACTGATTGGAAGTTTTGTACTATAATTAAGTATAATTAAGTATAATTAAGATATTTTCATATATCAATAAATAAAATTATTATTAACAGCTTGCTGCATTAAAAATGAGGCGTTTGTATTTAATCTTTTAATATTTAAAAAGGAATTTTTAAAGAAATAAATATAAATACTTACATATGATTTTAAAATATTGTTATTAAATATTATTATGAATTACAATAAAATTATTAATAAAATTAAATTAAATGAAACAAACAAGATGTGCTTTAACTGCAGACTGTGCGCTTTAATTTGAGGGTATTTACATCTAAATCTGGTGAACTCTAGGAATTACAACAGTTTGCATATGTGCCTCCCACTTGTTAAGGGTCCAAAAGTAATTGGACAAAATAATATTCATCAAATATTACAAAATAAACTGTAATCTTACTTTCACCATAAAGGATAATTTTGGTCATTAAAAAGTATTTGATTAAACAACACAAACAATTAAAACAATAAAATAAATACAAAGTTAAATCAAATGAAGACAGAAAAAATGACAAAACATAAAAATATTTATTTTATAATATGAATAGCAATATAAAACCTTATTAGACAGCTTTGAGTGTTGTGTGCAGTAGCTCAGTAACTTAATAATCATTATAAAACACATTATAAAACACAAACAACTCTTTTCATAGTTCTTCTGCCTTTTTCTGCTGTCTATCTCCTCGACTGATTAGTATGTAGAGGATCTGAGTGTGTGTGTGTTACTCACAGCGGGTCGAGCCACTGGTGTGTGTTAAGTTGATTGATCAGATTTTTCGAGTCCTGCATCTTCCTGCTGAGATCCTGCACGAATCCAGAGCTGCTGTAGACAGACACCTGACCCCAGTGCTCAAACCTGCATGAGAATCTCAGTGTCGTGTGAACACAGAGGTGAGAAAACAAAGACTCGGAGCTGTTCCAGGATCAGTCTGACTGCTGAAATATTGATGTGTAGATCTGCACAGACTGACACTGATGCAGGACTCCAGGGCTAAAGTTTCAGCTCATTTCTATCAGATCAAAAGCCAAATTGGTCTGGCAGTAGTTTTATAAGCGCTGTCATAAAAGCACGAGCAAACCTCTAA
>TE_00000197#DNA/DTC
ACTGCGACTCGCTGATGTGATTGGGCTCAGAGTTGGTGCTGCACAGACACTCTCTCTGCTGGCCCAGACCGCCGTACCGCTGGTTCTCATGAAAACACTTGGAGTTGCACTCTTCACGTGAGAACGGACCCGGCGTGGAGGACGAGAAGATGACCAGCTCCACCCCTGCTGTGTGCGCCTCGTCTTGCAGACAGCCTGCGTATGTCAGACCTATGCAAAAAATGATTTAATACTTAGTCCTGTTTCTAGTGGGAAAAAGATGTGTGTTATTACTTTACAACACCCCAAACTTCCCTCTTCACAAATAAAAGAGCGACACCCAAAAAATCTAAAATATAGAACATAATTTATTAAATACAACCTGTCACCAGTGTACAGAAAAATCACAGTAAAAGTTGCATTACTTGCCCAAAAATGTAGCATAAATAAAGTGAAAGTATCTGTTGTAAACTTTATTCAAAGTATGAGTAATGTGTAGCCCTTTAAAAAGTACTCAAGAGTAGTAAATGTTATGCTGTGAAAGGTTGATGCGTTTACATGCAATTAGTGCGTGTGTGTGTGAAAACGTAACATTCTGTAGTGCATTTAGTGATTATTTAAGGCCATTTGGAGATTTCAGCCATTATACAGTAAACATCTTCATCTTCTCATCGGTGACATGCAGTTTAACAGATTTTGGACATCTTCTTGGACACTTTGAATGCTTCCAAAAGATTTGCTGCATTTATAAAGTGCTCATGTCTTGAGGTACTTCAGTATGAATTAATTTCCTTTCTATGTGTGATTTGATTGGACGGGGATCCCAGGACTAATTTTTCTACTCAGCCAATCCCCATAGACAAGAAAAAAAAAGTAGTGACTACAGGTTGAAGGAAAACAGTGGAGTAAATACTGATACAGCGCAAAAAATGCACATGGAGAAAGTGAAAGTGAAAGTACAGTTGTAGAAAAGACTCCCTTTTGCAGAATGTACACATGACAAAGTGAAAGTGAAAGTAAAAGTACACATCTTAAAAACTACTTAATAAATTACAATTCCTGACAAAAAACTACTCAGTTACAGTAATTTGAGTATATTTACAGTACTGTTGGTGACTCACCACAAGTGTGCACGCTGACGTTGAGCAGCGGCTGGTTTCTGACCTCGGGTGGTCGGTCGCAGAGCATAGAGTTCGGCCGCTTGACTTTAACCCCCTGCTCCTGGAGCCAGCTCACTAGACGCACCAGCTTACAGTCGCAGAG
>TE_00000198_INT#LTR/unknown
TTCACCCCCTTCTAAATTCACCAAAATCCCTAAAACTTAAGCATTTACAAATAGTTGACTAAATTATTCGAACAATCTCTGAACCTACTCAGCTTGAAAATGCTACCTTACAAAAAGGTTGAGAAAAATTTAAAGGATGATCAGACCTTTAAAAGCCTCTCAGAATAAATGATGCCTTTTACACCATACCAGATTCCAAATACCAAATCATTAAGTCAACAATATTATGCCTATTTAAACCATGTCAAATGAATTAATTTACATTTATAGGGATCAAGCTATTTCTCAAGTGTATATTAGAGGACATAAAATTGGACGATTAAATAAATGTCTAAAACAAGGTAAGTAATGACTGTGACTTTCTACCCAAGGTGTTTGTAATTGATTTAAAGTTGAACTGTTTCTGTGCCATAGACTCAATGAGACGATTAACCTTTTTGACTACTCTACCAGCACGTGTGACCTGTCTTTGTGTGTTTCCAATGTTCTGAGTGTCTCGATCTTCAGTCTCATGATTAGGCAGTTCTACTGTGTTAACAATGGATGTGTTTCTGTCACTATCGAGATTGAAACAGTCTGTCTGACTATCACGAGGCTCTGTAACATGACTTTCATCCTCAAAGAACCTCTCAGAGCAATCATCATCCTGACTTTGCTGTCCTCCATCAGTGTAGAACCACCCAGATCCAGTTTCACTTGGTGTGCTATGATCCATTGAATGTTCCGTTCCATCCAGCACCCAAAGACTTGTTCGTTCCTTTGAACAACTGCTCTCCAAACAAACTGAGAGATCCTGAGTCTTTGAGGTAGCAACGGACTCTTCCTCATCACGTTCCTCTAACCACAAATCACTGGCTCCTCCAAACTCCATCTGAGCAGGTAAAAAGCTGATGTCCAATAAAAGATTGCGATGTACAACTCTCCTAGCTCCGTTATTGTCTTGTACCACATATGTATGTGTCCGAGGGTTCCGTTTGATGACTTTATAGATAGTGGACTCCCACTTATCAGCAAGTTTCCTCCTTCCTCTCTCTCCCTTATTAGCGATCAGTACATGATCTCCAATGTTCAAATGCGTGCCCTTTACTTTTTTGTTATATCCCTGAGCTTGTTTTTGTTGCTCTTTAGCAGAATGCTGTTGGGCAATGGCTGCTGCTTCATGGAGATGAGAGAGTAACGTCTTGGCGTAAGTACTATAATCCACTACTACAGGATCCCGTAATACCTGTTTGAACATCACGTCTACAGGGAGTCTTGGCACGCGGCCAAACATAAGGTAAAACGGCGGAAACCCAGTTGTTTCATGTACAGTGGCATTATAGGCAAATGTTAGGGTCTGAATTTGTTGAGGCCATTGATGTTTAGCTTTTAATGGCAAAGAGCGCAGCATTGCTCCTAAAGTCCTATTAAATCGTTCAGTTCCTCCGTTGCCCATTGGATGATATGCTGTGGTATGTGATTTAACAACTCCTGACAACTTAAGCAACTCTGCGATTAAACCACTCTCAAAATTAGCACCTTGGTCTGTGTGTATACGTTCCGGGAATCCATAAACACAAAAAACATGATCCCACAGCTTCCTTGCCACTTGCTTAGCTGTCTGATTGGCACACGGAAACGCATGGGCTAATTTGGTGAAGTGGTCCGTAACTACTAACACGTCGACAGAGTTTTGCTTTGAGTCTTCTGCACTCCAAAAGTCCAGGCATACAAGTTCCATGGGTGACGAAGTTCTGATACTCTCCAATGGGGCTCTAGCGGATGGTTCAGGTGATTTAGCAAGAATGCATCTTTGGCAACATTTGACATAGGCCTTGACGTCCTGCTCCATCTTAGGCCAAAAAAATCGCTGCCTTGCCAAATAAAGTGTTCTTGCTTGACCCTGGTGTCCTGCAAGGTCGTGAATACCACTCAATGCTTTAGCCTTGAGACTCTGGGGCAGCACATACTGATATCGCTTCTGCTTGCATGTAGGGTCCTTAGACACTCGATAAAGTATCCCATCGAGAATTGTAAGTCTCTCCCACTGTTTGCTGAGAAACAGTGCGCCCAGGTTGAAGTTAGCCTTTTCTCGCCTTGAAGGCCTTCTTTTGCGGGACACAAAAGGGGCAATTGTGGCTATACTGGTATCCTGTTCCTGTCGTTGTTGAAGTTCTTGTAAGGAGAGTTCCGTTAAGGTGTCCAGATTAGATGGTGTGAACTGCTGAACAGATTGAATTAAATGCATTGCCCTAGACTCTGCTGCTTGTTCCCAGTTATTATGAGCTTCACAAAGAGCATTAACTTCATTAGCATCACAAGAATCTGAATTAGCTACTGAAAGAATCTCTTTGGGGTCAGACTCAGACTCCTTGCGGTGACACTGAACTTTCAGTCTGAATGCATCCTGGATCCTTTCCTCACAAACTTCTTCAGCCTCAGACAGCAAGCACTTATAGAACTCATTGAGCAGCCTATTACTGACTGTCTTTGCAAAAGGATCACGACTAAGAACATCAGCCACCACATTCTTACTTCCTGCTATGTGACGTATATCGAAGGTATATGGGGCTAGCTTGGCGACCCAACGTTGTTCGCAGGCATCTAGCTTTGGTTTAGTCATTATGTATGTCAACGGATTGTTATCCGTCCATACGGTAAATGTGTTCCCCTTAAGCCAATGACTAAACTTCTCGCAAACACTCCACTTTAAGGCCAAAAATTCAAGGCGGTGGGCTGGATATCGTTTCTGTGAGGTACTGAGTGTTTTGCTTGCGAATGCAACAGGCCTAGCTTTGTCTTCCCCCTGAGGTATTTGAGCTAATACTGCCCCCAACCCATCTAAAGAAGCATCTATGGACAGGATGAAGGGTTTCGAAAAATCAGGATGTGCCAGTATTACACAGTTTAACAACTTCTCTTTCAGTGAGTTGAAACTTGCATCACACTCTGCCGTCCAATCGGAAGATTTTAGTTTCCTATAGGTACCAGCCTGTTTTGTGATCCTTCCCTTTCCTTTCCTCTTCTGTCCAGCAGTGAGGGCAAACAAAGGTTTTGCAATGGCAGAGCAATTAGCTATGTAATGCTGATAATAAAAGACCATTCCCAGAAAGGATTTTATTCTTTTAACAGAAGGAGTAACTCCGTCATTGTCCATAAGATCTGACTTGTTCATACGGGAGATTACATCCACCTTTTCTGGGTCAACAGAAACTCCACCCCCTCCGATTATGTGCCCCAAGAACTTCACTGATGTTCGCAATAGGTGACACTTTTTGGGACTCAGTTTCAGATTGTTCTGGCGAAGTCTTTGGAATACTTCCTCCAACCTACTCAATGCTTCCTTCTCAGTGGCTGCAAAAACTAGTAGGTCGTCTAAATAGCACAATAGCTTAGTAAAATTCAGGTCACCAAATATACTCAGCATCATCCGCATAAACGAAGCGGGGCTATTGCATAAGCCTTGTGGCATGCGGTTGTATTCATGCAGACCAAGTGGGGTGGTGAATGCAGTAAATTTCTTGTCTTCCTCATGCATGGGTATATTATAGAAACCCGAAGTCAAGTCCATTGTGCTAAAATAGACATTCCCACCCAAGGATGCCAAACAGTCTGACTGATGTGGGAGTGGGTGCGCGTCTTTTAAAGTCCTGGCATTGAGCCATCTAAAGTCGGTGCAAATTCTCAAACTGCCATCTTTTTTCCATACCATGACTAGTGGTGAGGCAAATTCACTAATGGACTTCCTTATTATGCCCTGATTTTCCATCTCTGTCAAGACTTGTCTCAGTTTTTCGTAATGAGCAGGAGGAACTCTTCTGTAAGGAAGGCGAAATGGGCGTTCGTCTGTCAGACGGATCCGATGAGAGAAGCCTTTTGCCTCGCCACAGTCCAAAGCATGTTTCGAAAAGATGTCATTATAATTAACTAATAGCTGAACTAACTCTTGCTTAGTAGAGTTGCTTACTTGGCACAAATCAATGTCTAAATCCTTAAGGCCAACCTCTACAAGTTTTTTCTTGAGATCCTCAGAGTTAGATTCAGTGTTAGCTAACACTTGTTCCTTCCTATCAACCTGACTAGTGTTCTGGAAAGCTGTGAAATCTTCAACAGCTACACAGGGCGAAACATCTGCTAGCTTGCAATTTCTCTTTAAAGTTACTGGCTGATCGGAAAGGTTCATAATTTTCATAGGGATATATCCATCACCCCACATAGGTGTGATAATGCGGGCAACCAGAATGTTTCGTTGCATGGATTTTGAGGACGTGGGCTCAACAACCACTGTGCTGCCTGGAGACATAGGAGTGTTTTTCGGGAGTCTGCCCCAAACAAGATACTCCTGTTTCGCCATGAGGGTCACAGCTTGTGTCAGTTTCACAGTTCCAATCTTATTAGGAGTTTCAGCACCCTGCCATCGTGTCAATCCAGCCATCATATCAAGAAACTGAGAAGCATCAGGGGCCAATGAGGAATCACAGCTCTGAGTGGCCACTCTCCAGTAGTCATCACTGCTTTTCATCTCATGCATCAGGTACTTTATGACATTAGATCCAAGGATGAGATCATCTTTTTGTCCTGGGACCACAAGAATGGGAACAATGCACTGAACACCGTACACTTCTATCTCCACTTCATACATGCACTTAGGGCGGGTTTGATGACCTCCACACCCAACCAGGACGACTCGCTCAGTTAGTTGTTTGTCATAGGTGAGTATGTTTTTTTCCATCAATCGAGACGCTGTATCTTCGCTTACTGTACAGGCCATGGAGCCTGAGTCCAGCATTCCCTTTACTTGGAACGTTTTGTTTATGATTACTGGAGCATAAAACAGTTCACTAAACAGTTCAATTTTTTGTGAATTTTGCATGACTACTTGACTATCTTCATATTGAGCCGAGGAAGCACTTTCATACCATCGCTCCCAATCAATCTCACATTGTTGGTTGAGGGTTTTATTTTGTTCACCTGCACATTCCCTCTCCATATGCAGGTCCGTCAGTTTAACAGCTGTTGTTGTTCTTGACTCATATTCAAATTGGGAACACTGGCTCCATATCTTGCCTTAGGGCAGTCTCTTTTCCAGTGGCCAGGCATACAGCATGACATACACAGACCTTCTCGTCGGCAGTGCATGGTAGTTGAGTGATCAGTTGCTTTGCAGACTCTACATGGTTTCCGGACTGACCGATATCCACCTGACATATATGGGGTACGGATTGCTGCTTGATTGTTCTGCTTTAACATTTGATCAAGTTGAGTAATGAGATTCTGCAAGCTTGTAGTATCAGACACTGTGCGAACATCACCCACCATTTCAGTTTGATTTTGGAGTCTTGTTGATGCGCCCACCTGCACAGATTCATCAATTACAGTGGCCTGCACATTCGCAGTGGCATATCTCTCAACACCAGGACGTCTTGATTTGGCCTGCTGCTGCCGAATCTTCAACTGCGTATGATGATCATCAAGGTGCTCCTGAATCTCACAAGCTTTCCACTTGTCTGCAGTTTTAAATTTTAGCACAGCAGAAAGAGCTGGATCTGGGCAGTGTTTTACGAACATCATTGTTACCTCCTTACTTGGATCTTCAAGGTTACGTCCCTGTCTTTTTAAGCAGTGCTCTGCAACATCAACAGCCTTATTCAAACGAATCCAATAGTCCATTGCATTTTCTCCTACTGCAGGCAGAGTGTTATAGAAATCAGCGAGTGGCATTGCAGAGTATGTCAGTTCACTAAAGTGCTGCTTAAGAATGTCAATAACAACTTTCGGGTCTTCATCAGGTTTTAAAGATGAATTACTACGCAATGTAACTTTAATTACGTCTCTTGCTCTCCCCCCAAGTCTAGATATCATCTCTTGAGCCTGCTCTCCTTTGGGCACACCTCTCTTTCTAAGATAAACATCAATTTGTTCTTCCCACTCATGGATAGAAAGTTTATCAGTGCCATCTCCACGAAAGCTTGGTGGCTCTTTTACGTCAGAATGCATCACTAGTTTTACACCAGTCATGTTCAAAGAATGTGATTCTGCTGAGGGTGTTTCTAAACCTACATTTGAATTGTTCGACACTTTGTCCCCCTTTTCATTTCCCTTGCACAACTGTGCTGAGATTGATTGTCCTATCTCATGTGCTAATTGTGTAATGAGATGGCTCAAATCAGTGGAAGGTGTGTCTGACCTGGGAACTTGACAATCAGTTTTTATGCGTGTAGAACTAACCACTGGAGAGTCAACAAAACCCATAGCTCCTGGTGCATGAACTATATCTCTAAAAAATCTACCCCTTCCTCCTCCAATATACACATCATCCTCAACATCGTCAGCAGCGTAAGTGTATGACATTTTCTTTTCTTTAAAATTATTATAACTATAATTATTATTCAAATATTGCTATTATTTTATTACGATTAAGCAAAAAGAGAAAAAAAAATGTTCTGTCAAAAGTCTTTGCAGGTGTCCAATAGAAAAAAACTATGTAAACTTTTTTTTTTTTTTTTTTTTTTTTTTTTTTTGGTCTCTGTCAAATTATCTTCACTGATGTTTCACAATGAGTCTTTGTACCTCTCTCCAGCAGATAAGTCAAGAAGGGAAAAGTTAAACCGAATCCTTGGTGTGAAGAATGCAGCATACAGCAACATCCGGTGGTCAATCTGATGTTGATCCTTTCGAAGGTCACGGCACCAA
>TE_00000198_LTR#LTR/unknown
TGTAGCCGGGGCCGGTCTTAACGGCTCGACTACCCCTCTGCGTTGTGTTGTGTTGTGTTGTGTAAAGTAAAGAGCTGGAGTCTGTCTGCAGGTTCAGCGGTCTCATTTATTTAAGTGCTGCACAAACAGAGAACATGCAGTTAGTCTTCTCTTAAAACTCCTCTTACGCCTGCTACTGCTCGCTCTGCTCTGTCCTCCGACAGACTCAAGCAAGAACAAAACAGTAAATATAACATATTACATAATGAAAAAAGATAAGTCATTATAAAACTGTTAATTAATATAGTGAATATTTTAACTTCCCAATGCTTTACAAAAACTCCACTTAATATATAATATATAACATTTACCAGTATTTTATATAACACATTAAACATCAGACACATAAAACACAAAAAACAATACCTGCACAAACAGAGAACATGCAGTTAGTCTTCTCTTAAAACTCCTCTTACGCCTGCTACTGCTAAACATTCATACACAAAACAAATCGAAAATCAGCAATCAAAATACAAATTTCACAGGCTAAATTCCATGCTAATATTGTGCACTGCACTTCTCTTGGTTGAAACGACAGTTTGGCAGGTTAAAACACGATATAAAGAACCCAAACACACTCATATAACTCATGTACATGTTATATAACATATTATAACAAACTCACTTCATCTAAATTACATATTTTTGTACTTTATACACACTTTTCTACGGGACAGGAGTAAATGCCTACCTCGCTCTGCTCTGTCCTCCGACAGACTGAAGCAAAGCGCGCGCTATGTCACTGACGTCATCGCGGCAACGCACGTCAATGACGTCATCGCGCCGACGCGTCAAAACAAAAATAAAACATTTTCTCTTTATTTCTTACATATTAATGACCAACAAAACAAAGATTTTGCGTGAATTTATAACGAAAACATAAATAAATTTAATACCTGTTACA
>TE_00000199#DNA/DTA
AGTGGCGTGATGAACGAGTGACTCAGACCCGATGGAGGACTCAAGAGGTGAGCGGATCAGATCTTTTTCCAGCTCTAAACGCTTAAGATTGGCTTCTGCCAATGCGATGTGAACGAATCGTTCATGAACGACCCATCACTA
>TE_00000200#DNA/DTA
AGAGATCTGCGCGGGACTAAATTTTGAATCCCGCTCCTGCCAGGTTTTAGCCCGAACCCAACCGATCCTGCTTATATTCAGCATTTGTTGTCCCGCTGCCTGAACCGCCCTGTTTTCTACCTGTCGCGCCCGTTCCCGCTAACGGGTGGGGGGGGAACAAAACCGATGTCTGTATAATAAGCACCAAGCAAGTGACATAGCAACAAATAAGCTAAACACAGCATCATGCTGTCTCATTCACACACATACATACACATGCTCGCTCGTTTGGGAGTCTGAAGCAATATTGTTAGACCACCTGCTCCCATCCAAAATGACACTAGTTACAGACCGCTCCCGTGCTTTAATCGGAAATTGTTCAGGAATGCAGACCTCTA
>TE_00000201#DNA/DTM
GTTTAAGCTGGATTTTTCAGCAGGGATAACAGAGTGTTTTTGTGACACACAACTTAGAAATGTGTCGGTTAAAGCCGTTATAATCTGTCACATGTGGTTCAAGCGCGTCAGAAATAGGAGAAAAACGTTCTCCTAGTTCACGTGTCTGCCGTCAGAAATAACGTACAGTGTGCGTGTGTGCGATCCCGGCCTGTCAGCTGTTAGCTCGGCGGCTCTTTAGAGAGAGAGAGCGAGCGAGAGCGCAAACCAGAGTACTGGCATGAAACTTAACAGGTATGAAAGTCATGCAATTTACAAAAATGACCAATAAAAGTCTGTTATTGATCCTCTGCTGGCTGATTTGCTGTTCATTCTAATCGTGAGCCGTTTGTGTTTTATTTCGTGTGTTGTTTTCACCACGGTTTGTGTTTTTCTGTCATTTCGAAATGACACTAGCCTATATTTTCACTTTGTCACAGTTATTAAATCAGTGTGTCAGTGGCACAGTACAGGCACAGTACAGGCTATGTGTGTGTGTGTCAAACATTTTGGTAAACTACATTTGTTTGGGCTGGTTATATATTTGAAATAAAGAGAAAATGTTGACTAGCGATGACAAGGCTTCATTTAAACAGCAGAAGATGCCGTCTGATGAGGGGAAAACGCCTCACAGCAGCTGTTTTCCATCCTATTAGATCTCATTTCTTTAAATGATCAGTCCAGGAGATGGTGCCAAGAAAACAGCTTGTGAAAAATGTTTTTATAGTCTCTGAAAATACTGAAAACGCATCATGTGTGTTCATAATAACAGTGTGTTTCTCACAGATGAGGTCCTCTTTCTGATGAGAACTCGCAGTGGAATATGATCAGTTTTCGTGACGGCGACTCCTCGTCCTCTGGAAGTGAATCAGATGCAGATCGTCCACACAGCCGGCTGGTGGAAACGGACACCTGAGCTGAGGCCTGATGGAGCACCTGCTGGACCTGATGCTCGGTGTACAGGTTTACTGCACCCTGAATCAAAGGAGGATTATTTAAAGAGTCAAACTCCTACACTTCAAACTCAGTTCCAAAAGGGCCGCAGCTCTGCACAGTTTAGTTCCAACCCTAATTAAACACACCTGATCAAACTAATTCAGTCCTTCAGGCTTGTTTGAAACCTACAGGTAAGTGAGTTGGAGCAGGGTTGGAACTAAACTGTGCCAGCCAACACTTCCGTTTTTCATAGGAGTATCCTGTATTTCAGCCCAGTCACACCCAAATTGGTACAGTCTGTAAACACCCCCTGGTTGCCAACTTTGGTACAGTACCCGATCGAAGTGGCCGCCCAAAACCTGCTGCATCCTATCTCGGTTTCAATTTCAGCCGTAATATCTTAAAGTGAGCAAAATCAGATGTTTTGTCATCACTTTAGACATTACGCTAGAGAATCATTACATGATAAAAGCTTCAGCAATTAATCACAAAAAAAAAGTCTGATACTGTCATATGCGATATATCTTAAATACCTTAATGTGTCCTCCCTGGTACTCATACGGGTAACGACAGTCGACAATGAGAAAATCCTCCACTGCAGAACCAAACTGACCTCTGATCAGAGACGCCACCTTCAGGTCAGAAGCAGAGAATATTACCACACATTAAAATAAGGCGTTAATTTAATTGCATGATGAAGGATTAATCCCTACTGAAAAATCCAGCTTAAACC
>TE_00000202_INT#LTR/unknown
TACCCCTCTCTTAAGAGCACCTACTGGTGCTCCCAGAAGAGCTTACCTGGCGATTGTAATCATCAATAAGAGAGTGATCCAGTATGTCCTTTGCAGGAACCCAACTCCTCTCCTCCGCACCATAACCTTCCCAGTCCACCAAGTACTGAAATCCTCGCCCCCTCCGTCTCACGGTCTCCCCATCTACGAGACGCGGAGGGGGGGGGGGGGGCGGGGGATCCGGTGTATGGTCAAAACAGCCGTATTGCCACTGGATGGCGGGAGACCAGTGACAAAATCTAGCGAAATGTGCAGCCAGGGTCTCGAAGGCACTGACATCAAAACTTCCGAAGAATAATGCCCACCG
>TE_00000203_INT#LTR/unknown
TCATGGGTAATGTAGTTACCAGAAAATTATTTTCTAGAATAAACTGAATTTATGGGTTCAACAGAACAATATGCCTCTGATTATCCTCATAGCTCACAGTTAGCTTGTCTTTAAAGATAATATATTTAATATAATTAGATAATACACATTAGGAAGCACTTAAAGTTGAGTAAATGGTCAATTTTTGGGTGAACTAACCCTTAAACAAAAATGTATCAAGCACAGAAGGGTGTTTTTTTTTTTATAACCTTGGCCGGCTCAGAGGAGGCCACAGGACTTGGGCGGCCGGAAGGGGTTATCCTTGGGAGAGATGGTCGCCAGCAGAGGGTCTTTAATGGCATTTTGCACACAGAAGTTAATCAGGTCTTTGGCAGCCTGAGACACCTGCAGAGATTGAAATCAGAGCGATATGTTAAACAACAGGGATTGAGTACACAAACCTGTTTAACGTTTATAAAGCAGACACAACCACACCTGTTAAACACACACAGAAAGACGGTCATGATGATCCGAGAGTATGCAGGTAATGTAATATATTTGTGATCTTTTTTTTTGATTTGTGATGTAATTTAAATGTATACATTGCATACATTTATACATGATTCAATAATCTTTGCATTGAGGATGTATAGATTATTATATAGGAGAATATTTGACCCAATATATTACTGTGTACATATTACAATATATTGCAATATATTATATGACTGTGAACTTCTGAAATCAGGAAAAAATCTCAATAATTATTGACAAAATCTCCTTTAAAGTTGACCAAATTAATGCACAATGCACATCACTGATCAAGAATGAATGTTATATCATTATAGTAGGAAATTACAAAAATGTCTTCATGGAGCATTTTAATTTACTTTAATAGTTACATAATTTATATGGCAAAACTATGTTTTTTTCATAGACTGGCTAATGCTGGGGGCTTTTTTGAGTCTATAAGGTCTCCTTTAGGGCTAAAATACTCCCAATATACACTAAATAAATGTTTAGGAGTTTATGAATCTCTTAAATAAATCTAATAAATTACTTATTAATTTCAGCAGATGACTTGAATAGCTCAATTTGGAATAAAATCATAACTTAGATTGTAATAATCTTGTAGAGGAGTAAATCAAACAAATTACAAGATTAAATAAATAACATAAAATTGAAATAATAGTCGAATATTCAGGTACAGTAATACGATTTGTAAACTTTTTCCTCCAATAATGATAGATCACGATATAAGTGGTGTATCACAAGAAAACCATCCACAATATGTCATGATATTTGTAAACGAAAAGTGAAAATTAAAATTAAATTAAAAAGTTAGATGCATTTCTTATATTAACAGCGCGCATATACTTCTTAGAATTGCAACCCTGATATGTGTTTGATTTGCCATTATGAGAAGGGCCACCTTATGCATATCACTATTTTGCCCTGCCCCTACTATTGAATATATTTTTTTTTAAATATAATCTAATGTATTGTAAAATGTAAACACTTAACATTCTTCTTTGCTTATCAACTATACTAATCCTCACGTTGCAGATGCTGCGATGTGACTATTGCAAATGCATACGTTGCGATATGAATGCTGAAACCATTTATTGCGCAGCCCTAGTCTATAGGATAAAATACAATTCTTTTAAAAAGAAGTAACTTTTTTTTCAAGCTCTAAATCAGTAGAAAACACACAGAAACACACCACAACTTTATAGCTTTGATCTGATCTACATTTTTAAGATCTTGACAAATTCAGAAGTACTTTAACCACAAGCGAAAGTATTGTATGCATTGTATTGTAACTATTAAATTGTTTTTAATACAAAATCAAACAAAATACATCAGTGCAAAACCTATGACTGGTGGAAAAACATATTCTGTAATTGTGTACATTTTGCCATGGCCTCTTTTGACTTTAATACATTTATTCTTCAGGTTTTTTCAAACCTTTTAACAAAAACTCTCTCCTTTCCCATGGCTGTTGCAATTTCTAGCCAAGAATTATTGATTATCTGGTTATCTCTCTGATCACGAGTCATAAGATGTCTGTTCAGTCCTACTGTTTCAGATAAAATCTCTTGAAATTGTTTCATATTCAACTCAAATCAGTTGCGGAGTCTCAAAAAATGCCCGACGCACCGCCAGCCGAAATCATGCCGCGCGCACCCAAAGTGAACCTCCGCAAACTCCGCAATGACGTCACATTCGCTGCGCGCACTCAAGCGAACAAGTCGAGTATAAACAAGGCTTTATGCAGAGAAAGTGAGAGAGAGCTCAAAGCTGGTATCGACATAACCAAAAGCAAGATCATATCGTTATAAATATTCCATAACAATACGTATCGAATATTCATACATTTACATGTTGTTTATTGAGATTGTGTGATCTGTATAGGCTGTCTGATCTTTACAGAAAATACAGAAATTACAGAATACAATTGATACATTAAGACATTGAAGTTTGATGAGAAGAACATGAGATCTTTGCGTGTGCACAATAAGCGCATAATAAAACGTAATAAAAGTTTTATGGTTGTTACTTGTTTGGTTCCAACTTCCACAGTTATTTCAGCCTGTAGCATTGTTGTGTTTTTTGCGTTATGTTAATAAAAGTTTTTTTTTGTAGTTTCCTTGTCTTCCATTTAAACAATTGACGACGAATTGGCAATTCCCGCAAAACCGAAAGTGAAAATATAATACGCACGCATTTATAAGCTATTCAAAAGCAGAAAAAAAGAGGAAACCCTCACCCCACGGTGATACCGGTATTACCGGTGTTGTCACATGTCGATTAACCGGTGGGGATATATCGTCACAACCCTACAGTGGTTTCAAACCTAAAATACTATGCAAGTCAAAGGTTACAGGTTTCCAACTTTCCTCAAAGTATCTTATAAAGTGTTCAATAGAAGTTTAAAACAAGGGTGAATAAACTGTAGAACTTACATGTTGGGGTGAACTATCACTTTAAAATAAATGTACTGTTATTAATGATCTTGTAAAGTATGACGGTCTCCGTCAGCATTACTTTCAGACTATTCACTATTGTATTTTCATTTACGGTCAAAACAATAAGCTCTTACATAATATCCCATTGCTTCTTTGTTAAACGCACAGTAAACAAACGCACCTCAATTTCTGTCAGGCAACACTGACACAATTAATGTATAGGAAAGCTAGTTGAATAAAAACATAGGCTAATACTACCCACTTTTCACTTAAAACAATGCAATGTTCTTTACTGTTACACTATTTTTAACCAAAACACCACTCAAATGTACTCATCTTTAAGTCGTTTAAAGTCACACGTCGACTCCACCAGAGAACCATCAAAGTCTCGTTTTTTGTGCTGCTGTATTTGAATTTATTTGCATTATTAATGAGCTCGGGGGAAACAACAAACTGAACTTTACTCCTTAAAACCATTTCCGACTGTATCAAGCTTGTATAAGCCACTTTAAATGTATCTACGAGTAGCCATAGCGTTAGAAAACTAATGTAATCGAGATGTACACAAGTGAATCGAGTTTAAAAGAGTTGGTTTGTCGGTTAGCGTTAGCACTAGCGGTAACTAACACCTTTTACTCTTCTGCCTGTGTTTCGCTTAAACCCGAAAACTCTATCACATACTTTATTGACATTGACACACTTACTTTCATTCGATCCATGTCGGCCTCATGTCTGAGCTGTTTGACGGCTTTCTGCGCCGCGGCCACACTGCTGCTGCTAGCATTATTGTTGGACATGATGATCACTGACTGACCGACCGACCGAAAACTTACTCTATACCCTTAAACCCAACTCTCACAGGAAACAATCTGAATTTTGACATTTTTAACATGCTTAATTTAGTTTGATTTCTTCAAGGGGACAAAAAAATGTCCCCATAAGGTCAAAATGTACTTTTGGTATTTGTGAGGACATTTGGCCACAAAGTGTAAAAGTATGGAGTCAATCTAGGCTAGGGGCATATATATACTTGCAAAATAAAGGAATGTTTTGCAAACAAAAAATATTGAATAAAAATAAAAAAATAAATAAAAAATGCAATTCTCCTAAAATCACAAAGCAAAAAGTACTTTTTTGAGAAAAAAATAAATAAATAAAGAACTGCACTGGAAAAACTTTTTTTTTTGCAAAATTATTTACAAAACATTTTTTTATAGCATTGCCTTTACTAAACCCATCCTGTCCATTGCAATGCTCATTTTGATGGGCTTTTCAGTTAACCGTGAGTTTGCGATGGTGTTTTCACTTTGCACTTCACCCAGTGATAAGCAGTTATTTGGCAAAATTAACGTTAACGGGAGCGGCGTTCATCTGACAGGTCCATTTGTGTGGTGTACGGTTAAACTTAATTAGGCTGGCTTGTGTAGCAAGCCAGACTATTGTTATCCTATTTTTCTTCTGAGACTAAAAATTAAACTCTATCTCCTCCTAGAGCTTTCAAGCTATGACCACCAAACTCACACCAGACCTCCAAACTGGTCTGACTCGGGTTGCTATATCTTTTCCGACTGATCCGACTTTTGGTTTTCCGAAAAACGTCCCGGGACCGTCTGAAAAATCCCATTGACTTAACATTGGACCAAACTTTGTGACCTCATAAGTCTGCATCAGACTGTCCTACAGGCTTCTAACTGGGCTCATTTAACTCAGACTATCTAACTGCCAATAACTGATGAGCTTTAACTTTCTGGCCACACCCTAGCAACCACTTTTGGGACCCTAGAAACTGTCCCATAGACTTCCACTGCAAAAGACTCTCATTGACTTTACATTGGGTCAAACTTTGTGAGCTCATAACTCTACATCAGACTGTCGCACAGACTTCTAACTGGGCTCATTTAACTCAGACTACCAAACTACCAATAACTGATGAGCTTTTAACTTTTTAGCCACACCCCTAACAACCAGATATGGTACCCTAGCAACGGTCCCATAGACCTCCATTATAGAGGTTCAGATTGATATTGTCATGCTGCAGTGTGATAGAGACATGTGTGTTGCTTTTAACTGTTCATACTGGCAAGAAGCTTTGATACATCATCAGTCAACAAAACAGACTAACCTAGCAACAATATAACAGCAGCTATATCTCAGTATCAGAAAATCGTAGAGAAGCGGGGGTTGGCTTGTTTGACTTATGCCAGCACACCATCCATCCATCCATCCATCCATCCATCCCTCTATCATCTATCTATCTATCTATCTATCTATCTATCTATCTATCTATCTATCTATCTATCTATCTATCTATCTATCTATCTATCTATCTATCTATCTATCTATCTATCTATCTATCTATCTATCTATCTAACTATCTATCTATCTTTTCATACTTTTTAAAACTGTTTAAAATAAATAAACTATTACCGTCAGGCTTTCACAAGCCAGCCTCAAAGTTTGTTCTCAAACTTTAAGAATCTAGTTATTTTTTTAATTTTTGGACTATCAATTTTGGCATCCTACCTCACAACACGACATGTTTGCCATCGCAACTCGCCTTTTTTTTGCAGCCACTATGCGCATTTGAACGCGTGTGATGTCGTGTGATGTTGGTTGGTAATTCCTCTATTGCAATTAAACCTTTTTTAAATTTCCAGAAATAGGTTTGTTTTGCGTACTGAAACAATATAATCCACTTATAGCCTGCTTTACCAATTTATTACTGTAGCTTTAACAAATATACACTTTGCTATATATAATTGCTATGATGTTCTTCATG
>TE_00000203_LTR#LTR/unknown
TGTATTTTTCTATATTTATTAATTAGACCTGGGGAGAAAAACAAAACTGTTCATTATTTGAAGGTATAAAATATATATTTTACTTTTATTATTGCAAATATAGATGTACTTATGTTCAAATATTTAATTACTTTGATCATAAACACTGATTTATGTCATTTTTTGGCACTTTGCTAACTGTGGCTTTCTGATTGGTGGAATTTTCTGTAGAGCA
>TE_00000204#DNA/DTA
AGGGGTGTCCAAACTACGGCCCGCAATCAGTTTTGTGGCGGCCCGCGAGGCTTTTTATAAATATTAATAGAATCTGGCCCGCTATACAAAAATGAACGTAATTCAATTAATAACGCTATGACACGCCTTCAATTAGGCAGCAGTTCCTGTAATGAAGCAAACAAACCGGCGAAAGCAGGACATTTTAGTCACGTTGGGGCAAAGAATATTTCTTCACAGAGGTCAGTGGAATATGTGTCTGTTTAATTTGCCAGGAATCAGTTGCAGTAATGAAGGAATATAATATTAAAAGACATTATGAAACAAAACATCAGGCTTTCAGCTTTTACACTGGTGCCGAACGAGATCAAAAAGTACAACAATTAGCAGCTGCCCTGTCAGCTCAACAACAGCAGTTTGTTAATGCTAATAAAGAGCAAGAAAATTCTATGCTGGCTAGTTATGCACAGGAAACCCTTCACTGAAGGAGAATTTATATAGGAGTGTCTGATGAGTGTTGCAACTGTAATTTGCCTAGAGAAGATTCAAGATTTTAAAAACGTAAGTCTTTCTAGAAACACAGTTGAAATAATTAGCGTGTCTGTGTGATGTAAAGCATCTGGCCCTCGGCCCAAAAATTTTGGACACCCCTG
>TE_00000205#DNA/DTA
AGGGATGCACTGATTACACTTTTTTACAAACCGATACAGGTATGAGTATTTTAATTTGTGTACTCGCTGATACTGAGTACCAATACTTCATAAATTTGGTTTCAATGAAAGTGCAATTAACCTGTAGCAAGGAAGAACACAAACATCTTTTAACAGAAGGCTGTTCCAACCCAAACATATACACACATTGTTTATAATCCTGCGATTCCATTGACCTTATCTATTAACGGTTAAGCATAGACATTTAAAGGATGAGTTATCCTTGCACTGACATGCGTCCACGACTTCACACATTACACAAAGAGTGTGAAGTGTTACATCATGGAGTCACTCTGATTGCACAAGCCATAAATACGCAACGCATAGTCTCGTTTAAAAAATCACACAACCATCATCTCACGATGTTTAATAATAAATAATCCTATTTTTTATTAAAACAAAAGGGATTTAGCAATGCTGTTTAGCAATGCTGAGCCACATCAACATCATTTGAGGTCATTATTGGACGTTGGCTAATGGTGCTTACATTGGACGTTCAAATAATGTTGTACTCAGTTAGAAGCTGCTCTCTTATAAAACCAAAAGTTGCTCCCTCTGTCTGGCAATATTTCGGCTTTTAATTGAATGAAAAGTTAATTTAGATGAACTAATATTAAAAAATTCCAGTAAAGTAACTGTGACGTGTGACCACATCAAATCTGAGGTTTGACCTAAGCTGTAATCCAGGCATCGATACGTAGATGCCACACAAGTCAAGTCGCAAAACTGATGCTGGTACCAGCTGACAGGTAGAATAGCTGAAGCCTATGCTAAATCTGTCAAAATACAGCACTGAAATTAACAGGCATAAATGTCTTTGAGCCTGCAGGATATGTGTAAATACGCAATCAGAGCCACTCTTATGTAGAAGTTGTGTCGCCTAATAATTATATTAATTTTAATAAAATGAAAACCAAAATAAACAATTCATTGCATTTTTTGTTGGATAAATAAAAATATACGCAAATGAAAAAATAAAGGGTGGCTACAGTAGTTTGTATTAATGTTTTAATAGTAACAAAAATATGCTTAGCCTATTTAAGCCTAACACTTATATACGCTACCAATAGGCAAGCCATTCAAAATATTATATTTTACTGTGTACTGGCTTATAATATATATTTTACAATAAAAACTAAATGTAGCATGTCTCTCTGTCTAAAACATGCTATTCTATACACCAGAGCTGTAGGCCTATAGTCTATGCAGTGTGTAAACTTAGAGGGTGGTGCTGGTCAATAGTCATACTGCGCACCACATTATTGAACTACAATATCTCTGAGGGAGATTATGTTACCTGATAGCCTATATTAACTTGAGAGATTTCTCAAATCAGCAACAAATAAAACTGGCCCCGTGGAGTTCAGCACCTGTCATCTTGCCAGTGTATGCTGTGTAGTGTGTATAGTACCCTTATGCAGCGTGTGTCAACTGCCGCTGGTGAGAGAGAGAGAGAGCGATAGCTAAGAGAGAGATAGCTACATTTGGCTAATAATCCCTAATCATAACTCCTGTATAGCAGTGTCACAACATTCTGACACTCGATGACACTGGAATCCCCTGTCAGTGATCAGTACAATTACGATCTTATTGCCACATTAGATTGTTTTGATAACATAATATTTGCCTTCAGTGATTTCCTGAAGATTAATACCAAAAAATAACACAACAGGAATCACTCCAGCAGTCGCGATCGTCTGATCTCAAATGAAGCAAGAGATTGTGTTGACACATGATGACGTGTGCTGCATCCCTA
>TE_00000206#MITE/DTA
AGGGGTGGGCAAACTCGGTCCAGGAGGGCCGGTGTCCTGCACAGTTTAGCTCCAACTCTAATCAAACACACCTGCTTATAGATTTCTAGTGATCTTGAAGACACTGATTAGTTTGTTCAGGTGTGTTTGACTAGTGTTGAAACAAAACTCTGCAGGGACAAGTGGATCAAGTTTGCCCATCCCTG
>TE_00000207#DNA/DTA
AGGGATGCACTGATACCACTTTTTTTACAAACTGATACAAGTACGAGTATTTTAAGTTGTGTACTCGTGAAATCTTTTAACAGAAGGCTGTTCCAAGCCAAACATATACACACACATTGTTTATAACCCTGCGAATCCACTGACCTTATCTATTAATGATTAAGCATGGACATTTAAAGGATGAGTTATCCTTGCACTGACATGCGTCCACGACTTCACACATTACACAAAGTGTGTGTAGTGTTACCTTATGGAGTCACTCTCATTGCTTATTGGGGACGCATAAAACTCTGTTATGTGCGATTCTTTCATATTCTCGAGTCCTGATGTTTATCCGCTGATCATGTAATTAAGATGTCGGCTACTTGATGTTTTACTATGGGTGGGTCACGAGTAGATAAGATCAGTAGCCATTAATAAACGCAACGCATAGTCTAATTTAAAATATTATGCGGCCATCATCTCACAATGTTGGGACTCATTTTCAGCCCTGGAGTTTCAAGCCAGACCGGCCCACCTCAGTTCACGACTGATTCCAATTCAGTTACTAATGGCACTATCACGTCTTTTTCAAGAAAACTGCTGCTTTAGAAATTCAAATGTTCAACAGCCCTAACAGTATTTTATGTCTTATTCATGAGAGATTCGATCACAGATCTGTGACATTGAAATGCAACGTGCTTACCACTGGACCACATTGGAGCTATCACAGTGAGAGTAAAAAACAACTAATGACTTGTGACCCTCAAGACACAGCACTACTTTCCTTTTGATGGCTCAATCTTTTTCTCCTATTTTTAGATTTCTGATCAAGTTATGTCAGATTTATTAATGTAGTGTATCATTTGATTTCCATTGAGCAGGTGTATTATTAATTTTATTCGAATTTTTATATTCACTAAGGTGCCGCTGTTTGGGGTCGATAGTTACATTACATCATCATCATTAACATTAGTTAACCTGCAGGCTGCATTTTTCTCACGGAGCTGCGAGAAAATAAATAAAAAGAGCGGCACTGCGGCAAAATAATGATTAAAAAGAGTAAAGCTATGATCAAATAAAAAAATAGAAGAAAAAAGTGTGACTGCTGAGAGTGCAAGCAGCTAGGGACACCGGCCCTCGCGTCCAAAAAACAGACCGGCCCACCGGGAATTCTCCCGGTCCTCCCGATTCACCATCAACATCATTTGAGGTCATTATTGGACGTCAAATTAATGATTTTTTAAAAGGTTGGAACTTAACCACTAGGCTATTGGTGCTGACTTTGGACATTAAAATAATTTTGTACTTCGACACCATTTAAAGCCGATCTCTTCCAAAACCAAAAGTTGTTTCGTCTGTCTGGCAATATTTCAGCTTTTAATTGAATTAAAAATTAATTTAAATGAGCCAATATTAAAAAATTGAAGTAAAGTTACTGCGACAAGCGGCCACACATCGAATCGGAGGTCAGATCATATCTCTCTCTCTCGCTGTCATCCAGGCATCGATATGTAGACGCAACACAAGTCAAGTTGCAAAATTGATGCTGGTACCAGCTGACAGTTAGAATAACACAGCACTAAAATTAACAGGCATAAATGTCTTTGAGCCTGCAGGATATGTGTAAAAACGCAATCAGAGCCACTGTTATGTAGAAATTGTGTCACTTAATAATTATATTAATTCTAATAAATTGAAAACCAAAATAAACAATTCATTGCATTTTTTGTTTAATAAGGCTGGCTATGTGTTTTAATATTAATAAAAACAAGTTTGACCTATTTAAGCTAAACGGTTATTCGCTGCCAATAGGCAAGCCATTCAAAATATTATATTTTACTGTGTACTGGGTTATAATGTATATTTTACAATGAAAACTAAATGTAGCATGTCCCGCTGTCTTTTAAAACATGACATTCATAACACACCAGAGCTGTAGGCCTATAGTCTATGCAGTGTGTAAACTTACAGGGCGATGTTGGTCAATAGTCATACTGCGCACCACATTATTGAACTCCAATATCTCTGAGGGAGATTATGTTACCCTATAGCTTATATTAACTTAAGAGATTTTAAAAATAAAAAGGCATTTTAAAAAAAGAAGAAAACTCAAATCAGCAACAAATAAAACTGACCCCGTGGAGTTCAGCACCTGTCATCTTGCCAGTGTATGCTGTGTAGTGTGTATAGTGCCCTTATGCAGCGTGTGTCAACTGCCGCTGGTGAGAGAGAGAGAGCGATAGCTAAGAGAGAGCTACATAGCTACATATAGCTACATACATATAGCTACATTTGGCTAATAATCCCTAATCATAACTCCTGTATAGCAGTGTCACAACATTCTGACACTCGATGACACTGGAATACCCTGTCAGTGATCAGTACAATTACGATCTTATTGCCACATTAGATTGTTTTGATAACATAATATTTGCCTTCAGTGATTTCCTGAAGATTAATACCAAATAAATAACACAACTGGAATCACTCCAGCAGTCGCGATCGTCTGATCTCAAATGAAGCAAGAGATCGTGATGACATATGATGATGTGTGCTGCATCCCTA
>TE_00000208#DNA/DTA
AAAGTGTGGTGAATTGTAGTACAATCTACCCCTACAGCACTGGATCATTGTTTATATGTCCTCCACTATCTCATCAACAATGTGGAAGACAACAGACACTAGTTCACTTATTTTAGTTGCCCTGCATATAATCTCACTGAGAGAGCAGTGTGCTGAGAGCAAGAAAACTTGTGCGTAAGCAGTGC
>TE_00000209#DNA/DTA
AGTGGTTCTCAAACTGTAGTACATGTACCACTAGTGGTACGCGGGCTTCCTTCTAGTGGTATGTGGACATTTATATATAAATATGATAACATATAGCCTATTTCTAAGGTCCAGGCATCATTTGCAGGTGTTGATGAATTGGCTACTCGATGTTAATACTTTACATTTAAGTACAGAAGTTTTTATTTTTACTTTTTAAGAACAGCAACCTTTCATTTTTAACTTTAAAAGCACATTTTAATTTAAACGTTGGTCTTTTGTGTTTATTTATTTGTTTGTTTTTTAACATTTAAGTACAGTGTTAATGTTAAACTATTGTTAATGTTTAAAGTGGCTGACAATAATGAATATTTTTAATAATAGGAATTAATCTGCCTGGTTTTTGAACTGTGCAGTGCTGCAGCTGCTTCATCCTTTTCAGAGGTGGTACTTGATGAAAAAAGTTTGAGAACCACTG
>TE_00000210#DNA/DTA
AGAGGTCTGCATTCCTGCGGCTGTACTTCAGGACATATTGCTCCCGACTCACGAGCGAGCGAGCATGCATATGTATGTGTGTGAATAAGGTGTGATGCTGCATTTATCTTGTTTGTTGCTGTCCATGAATGAGAGAGACAGCTTTGTGCTATGTATGTGTTTTTATGTGTGTGAATGAGACAGCGTGATGTTGCTGTCTGTGTGTGTCACTTGCTTGGCATGCTTGGTGCTTGGCGTGTTATAGGCTGTCTGGACTCTATAGCTGGGTGGTTTTCGGTTTTGTTCTCCCCCCGCCCATTAGCGGGAACAGGCGCGGCGGGTAAAAAATGGAGTGGGTCAGGCAGTGGGACAACGAATGCTGAACATAAGCGGGAGCGGTCGGGTTCGGGCTATAACCTGTGGTAGCGGGATTCAAAATTTAGTCCCGCGCAGATCTCTA
>TE_00000211#DNA/DTA
AGGGCTGGGCGATTTTTCGGTTTTTACGATTAATTCGAATTTACATTTTTGTAGGCGATTAAATTTTATATTAAATCGAGGTATCGCAATTTTTTTTATAAAATATTAGACACGTTATAATTGCACCATTGCGCTTTGGTTCACTCTCTGTATTACAGCCCATTCACATGGGGCTTCAGCGTCAACGCTTGACAAAGAGCGTGACTGAAGTTGGGGCGGACGCGATCGTCGTAGCAGCATCAGCAAAGGAAATTAGTCAGCAATAGGCCACTGTCTGAGCTGGTGTATTTGCATACAGCGATCTGATTGGCTGACGATTCCGTCGTCAAGTCGCGTGTTTTGCCTGACTGCCTTTTTGGGTATCAATCATGGTGGTGACGGACTGAACCCAGAGACTGGACAGCCTAATTTACCCCAATGCATGAAGCTGTGGGCATGCATCGCAGAGCTGGTGCAAACACAACAACTACAAGCATTTAAGTGTCTTAAGTTGTGTACTTTACTTTTGTTAATACCCTTGCATCAAACGCGCTTTGGTCCACTCTACTCCAGCACTGCCTGACGAGGGGGATTTACATTCAGACTAATGCAACAAGTGAAATCCTACATGACTTCACGCTTTACTAAGTCATGTCTGTGTGGATTGTCAGGACATATTCCCTTATAAAGTCGATAAACTCAATCTCTTAACATGTATGAAGGACGTATAAAAACCTGCCATGTGAAAAACCGCGCCGATCTTAGTTTGAACCGCGCTGATCTTAGTTTGGTTTGAAGACGAGCCGAGGTGAGATGCTGTAACAATGAAAAGTGAAATACCCGCCCCCATGACGTCATTTAGTGGACCTAGTTGAAACCCAGACAGGCAGTCAGGCAGCATAATACAGAGAGTGGTGCAAAGCGCATCAATTGATTGATATTTAAAAGGGGGGAAAAGATCAATAGAATAAATATATTATTTTATATTAGACACACATCTAGTGCTTGTATTTGCTCCTGCTATACGTCCACAACTCCACGCATAGGGTTAAATTAGGCTTTACAGTTTCCATGTTCAGTCCTTTACATCCACTGTATCTTTTTAAGAAAAAGGCAGCAGCATTACAACCTGTCATTCAACCAAAAGACAAAGTCAAAGCCGAGCTGACAGCCAATCTTTCCTAGACACAGCAAAGCTTGCAAAAAAATACTTCTGTATTCCTGCAACTGCAATATTTACACGTTTTTTTATTCAAATCTTCTTTGTTTTACATTTATTTACACCTTGTTGACCAATTTATGTATGGCATGGCCATTAACAATACAATGTTCCTTAACCAGATGCTTTTTCAAGTTACTTATGAAGAGAATTTTACTTTAGCCATGTTTTTGTAATGTTTAAGTTTACTAGTTACACAATCTAAATTGAAATCGTTAAAGTTTGATCATATTTTTGCCATATCGCCCAGCCCTA
>TE_00000212#MITE/DTA
AGGGGTCACCAATCTCGATCCTGGAGGCCCGGTGTCCATGAAGGGGTTTAGCTCCAACTTGACTCAACACACCTGCCCGGGTGTTTCAAATAGGTGTGTTTGTTTGATTTGTTTGTTGATTTGTTTGTTGGTGTGTTTAATTAGGGTTAAAGCTAAAACCTGCAGGACACCGGCGCTCCAGGAACAAGATTGGTGACCCCTG
>TE_00000213#DNA/DTM
CAGTTTGTTGTGCATGTTGTATTTTGCCTCCATCACCACCTTGTGAATTTGCTACACACTAAATGTTAGCTCTTTCCCCCTATAGACTACCATTAAAAGTTTGCACCAAGATAGCTAGGGACCAAATACGGATACTTGCGGTAGCCCACTGTGCACCTTTGATGAATAAGAAGCCTCTTCATTTACTTTTACAAAATGACTGCACTGATAACCTTCACACTAGGTAAGACCTGAACCAAGTCAATACTTCCAATAATACCAATTTCATTTTCAAGCCTGTCAAGGAGAATGTTATGATCAATAGTATCAAATAACATACAGTAAGTAACATAAATTTGAGGTCCAATAACACTACATAGAAATGCAACCATGGTTGAATGATACAAGCAGGTCATCCGTAACTCTTAGGACTGCTGTTTCAGTGCTATAAGATGCCATTTAATTCAGTCATGACGCATGGAGTTTCCTCATTGGATTGGAATAAGATTGCTTTTCTCTAAGAATGAACATAACTGAGTAGATTTGAAGGGAGAGGATTTGTAATGGATCTATAATTTTCTACTTCTTTGAGATTGAGCTGTATTATTTTTAAATACCATCACGGATATCTATCTAATAAGGTTGTAGGAACATGACCTATAAGTAAAAATGAATTTACAATGCAACTTCGGAGAACAATGGTTTTAATAGTTTAGTTGGTATATAATCTAACATAAACATTGTTGATTTGCTTCATACTGCTGAGATAGTTGGAAATATATCCCCTAACGAACTGC
>TE_00000214#MITE/DTA
AGGGGTCACCAATCCTGGTCCTGGAGGGCCGGTGTCCCTGCAGGGTTTAGCTCCATCTTCCCTCAACACACCTGCCTGGATGTTTCAAGTATACCCAGTAAGAGCTTGATAAGCTTATGGTGACCACTG
>TE_00000215#DNA/DTA
ATATATACCTTTATAATATATATTGCACTTATACATTCTGTTTATCTTGAAAATACTTAAATAATATGAGATGCGCATCGGATCGGCATTATAGCTTAGATGCCCAACCCTA
>TE_00000216#DNA/DTA
AGGGCTGGGCAACGATTAATTCTAATTTACGTTTTGACAACGGTTTAATTTTATATTAAATCGAGAAATTGCGATTTTTATTTATTTATTTTTTATATTTGATACATTATAATGGCACCAATGCGCTTTGGTTCACTCTCTGTATGAAGTAGGTCGCACAATGAACAGGTTTCTATACACACACCGGCGACGCCCAGCCACGATTCAGGACACAGTTCATATTTCAACCGCATCACAGAGTGCCATCTGATTAGTTTTATGTTAAATATCATGCGAATGTGCGCGTCTGGTGTGTGATACTTTAAACTGTCATGTGCACGCAGTGTCGCAGCGCTTCTGGTGTGCGACCTGCTTGACTGTCTGTTAAAGTGTGAAGTCATGTAGGATTTTACCTGTTGCATTAGTCTGAGTCACGTCTGTTAGGATTGTCAAGACATATTCCTTCATCAAGTCGATAAACTCAACCTTAACATGTATGACGGACGTAAAAACCTGCCATGTGAAAAACCGCGTCGGTCTTAGTTTGAGACTAAGTTAGCATGAAATGAAAATTAAAGCGATGAAAATGAAAGTACCCGCCCCCATTACATCATTTAGCGAACCTAGTTGACAAATCAGGCAGCATAATACAGAGAGTGGTGCAAAGCACATCAAATGATCGGTATTTAAAAGGGAGGAAAAAGAAAAATAGATTAAATTTATTATTTTATATTAGACACACATCTGGTGCTTTTATTTGCTTCTGCTATACGTCCACAACTTCACTCATTGGGTTAAATTAGGCTTTACAGTTTCCATGTTCAGTTTACTTTCACTGTATCTTTTTAAGAAAAAGGCAGCAGCATTACAACCTGTCATTCAATCAGAAGAAGACAAAGTCAAAGCCGAGCTGATAGCCAATCTTTCCTAGGCTCAGCAAAACTTGCAAAAAAATACCTCTGTATTCCTGCAATATTTACACATATAATTTTTGTTCAAATCATCTGCAACGATATTTAACTCATAAATTTGTTTTACATTTATTTACACCTTGTTGACCAATTTATGTATGACATGGCCATTAAAAATACAATGTTCCTTAACCAGATGGTTTTTCAAGTTACTTATTAAGAGAATGTTACTTTAGTCATGTTGTTGTAATGTTTTCAGTTGACTAGTTACACAATAAAAAAAATCAAAATCGAAATCGTGAATCGGTCAAACTTTATAAAAAACCTAGATTTTATTATTTTTTTGCCATATCGCCCAACCCTA
>TE_00000217#MITE/DTM
ACATATGGCCTTATAACCTGACTAATATATTTGAACATATACATGTTCAGCCATTGGATTTGCAAATATGTGCAGATGTACAAATATTAGTAATATTCTGAACTATGTTGCATGTATGACACATATTTTATATACTTGCAACCCAAACAAGAACTTGTACATCATATATTTCCATATGTC
>TE_00000218#DNA/DTA
AATGCCTTCTTATTTACTTAATCTATTAACTTTTAAAAGCATGTTTTCATTTAAACGTTGACATTTTATTTTGTTAGTTTTTTTAGATGTTCAAACTATTTATAATGTTTAAAGTGGCTGACAAAGTAACACTTTACAATAAGTAACACTTTACAATAGGGGTTCATTAATTAATGCATTTACTAACATGAACATCACATGAACAACACTTGTACAGCATTTATTAATCATAATTGAACATTTACTAATGCATTATTAACATTCTTGTAAACATTAGTTAGTGCACCATGAGTTAACATGAACTAACAATGAACAAATGGGTATAATTTTCTTAATAATAGTAGTTAATCTGCAACGTTTTTAAACTGTCAGAGCTGTAGCTGTTTTTCAACACACACATTACATCTAGTGCTGCTCTCACACACTGATTCTTATTCTTCATTAATGCCTCTATTATTGTTTGTGAAACTTCACCTAAAAGCATGTTTTAATTTAAACGTTGACATTTTATTTTGTTTGTTTGTTTGTTTGTTTATTTAGACAGTGCAGTGCTAATGTTCAAACTATTTATAATGTTTAAAGTGGCTGATAATAATAATAATTTTCTTAATAATAGTAGTTAATCTGCAACGTTTTTTTAATCTGTCAGAGCTGTAGCTGTTTTACTAGGCCTACTACGCTCCTTGATTTCAATTGTCAAAGATTATCACTTCATGGTGGTACTTATTTCTGAGGTGGAACTCGATGAAAAAAGTCTGAGAGCCACTG
>TE_00000219#DNA/DTA
AGTGGCGTAGCGGACGGGCCCGCAGGGGGGTAATTAGAGGGCCCCGCGTCGTCGCGATTTTCAATAAGTGATGTTTGTAAACAAATTTCGGGAGGAGCATGCACAGAAGTTTCAGTATCGAATACGTCATTGACAATTATCCCATCATCAAATCAGTTTCTGAGCAACGCCTATATATACCAAAGCTGTCTTACCTGCAGCATCTCACGACTTTAGCATCCCTCCACCACCCCGTCACCTCACCTCTTGCATTGCATTCCCGGGGGGAGCGCTCTGGGGCCGGGCTAGATACTTCGCTCGAATCCCTTGATAATCCGGCAACCGCAATAATCAAACTCTTGGGCACAACTGTGGTCGGAACCAAAGTTCACAGGTCTGTGTTCTCTGAACACTTCTCAAACGGTGGACTACTTCATTCTGATTGCTTGCCGCCAATGTTGCCAACTTAGCGACTTTGTCACTAGATTTAGCGACTTTTCAGACCCCCTAGCGACAAATCTAGCGACTTTTTTCTGTGTTATTAGAGATTTTTTTTAGACTGTCATTTGTCCATACTGTACCGTCCCTACTCTCCTCAACGAGCTGCGTGTGATGCCGCCCAAACCGATCTACTTCTCCTTTCTTTTAACAATTTAATTGGACCGTTTATTCTTTTTTTGTTCACAATCACAGATATTTTAGTGACAGTTTCTGAACTTGTCTGAGTTTATTACATATGAGATTACTGCACATTCACTACACATCTATAATGACATACTGTATTCAAACAGCAATACATTTAGTTAAATAAACATGCTTATATAAAGTGTAGTGCAATTATAAATACCCCTTTATTAACCATAGGCTGTTAAACAAACAGAAGCAATGGTAGAACGTGATGACGTCAGTGATATGCAAATTGACGTATGACGTAGGCGATCCCTGCAGGGGGGCCTCCGCATTTTGCGCTACGCCACTG
>TE_00000220_INT#LTR/Gypsy
GTAAAAGTTGGCGACGAGGATAAACTAATGCTCGGATGATGGCACTCATTGGAAGTATAGGTGAATTTGCTCCGAAAGCAGAATCTTGGTCGGCCTACATTGAACGGCTGGAACAGTTCTTTGTGGCGAATGAGATAAGCCAGGAGAAGCAGGTTGCAACACTCTTGAGCGTGATGGGGGCAACAACCTATGGTTTACTGAGGAACTTGGTACAACCAGAAAAGCCAAAGGATAAGTCGTACAAAGAAATTGTCGACACCTTAAAGAGTCATTTTGAACCAAAGCCGTTACTGATTGCCGAAAGATTTCGTTTTAATCATTGCAATCAAAGAGCCGATGAAACAGTTACGGAATATGCAGCGGAGCTGAAACAGTGTGCTGTGAGTTGTGAGTTCGGGGCAACGCTGGATGAAGCATTGCGTGATCGATTCGTGAGTGGAATCCGCAACGAAGCCTGCCAGCGACGGCTGTTGTCAGAATCTAATCTGACGTTTGCACGAGCGTTCGAAATCGCATTAAGCATGGAGACAGCTGAGAAAGACACGCAGCAGTTGCGAGGGCATGACTCGCACTCGAGTGTTGTACATAAGGTGGAAGTGCGACCTTTCAGTCAACGAGAGAAAAAGTGCTATAGATGTCATGGGAAAAATCATAGCGCTCAGGTATGTCATTTTAAGGATGCAAAGTGCCATAACTGCGGAAAAATTGGGCACATTAAGAGAGCATGCAGAGGAAAGATGGAAGTTGGAAAAAGGAAATTGTATGCAGGGAAGAATACTAAATATGTGGAGGCAGAGGAAGCTGAATTACCCATGTTTTCACTACGGGCTGAGGAAAATAGCAAAAAGTCATTCACAGAGACGTTTGATGTAAATGGCAAGGAAATTATGATGGAAATTGATACTGGCGCGGCCGTGAGTATCATATCTGAGAAAGAATTTAAGGCGGTATTCCCAACTGAGCCACTAGAGGTCGCCAGAGTCAAGCTAAAAACTTATACAGGTGAGCTTATGCCTGTATTAGGACAGTTTGAAGCAAAAGTGAGCTATGATGGGCAAACTGAAGTGCTAAGTTTGATTGTGGTGAAAGGAGAGGGGCCTTCGTTGTGTGGCAGGAATTGGCTGCAAAAACTCTCATTGAATTGGAGGAAAATTAAGCATGTCAGTCAAGTGCAACAAGTCACGTCTATTGAAGAGGTGCTGGAGTCATGCTCTGAGGTGTTTAAAGAGGAATTGGGCACACTCAGAGGGCTTAAGGCAAAAATACGAGTTAATCCTGAAATTTCTCCACGTTTTTGTAAAGCTCGTCCACTGCCTTTTTCAATGAAAGCTCAAGTTGATGCAGAATTAGACCGGTTGGAGAAGGCTGGCATAATCACGCCTGTTAAATACAGTGAATGGGCAGCACCCATTGTGCCAGTGGTAAAAAAAGACAAGACTCTAAGATTGTGTGGAGACTACAAATTAACTGTGAATCAAGCAGTCACTACAGAAATTTATCCACTACCGCGGATTGAGGAGTTGATGGCTACACTGAGTGGAGGTACCATTTTTTCCAAGATTGACCTGGCTTCCGCGTATCAGCAGGTCCTTCTTGAAGATGAGTCCAAAGAGTTGCTAACCATCAACACGCACCGAGGATTATTTGTCTATAATAGACTTCCCTTCGGTGTCAGTTCAGCGCCCTCTATTTTTCAAAGAATTATGGAGAATCTCATGAGAGATCTTGATGTTATTGTTTACCTTGATGACTTATTGGTCACTGGAAAAACAGAGCAGGAACACCTGCAGAGACTACAGGCGGTGCTGAAAAGACTCCAGGAGAACGGTTTGAGGGTAAAAAAATCTAAATGTGAATTTGGAAAAAGCCAAATTGAGTATTTAGGATTTGTGCTAAACAGCCAGGGCCTTCATCCATCCCCAGACAAAGTGGATGCAGTTAAGAATGCACCAGTACCTACCTGCGTGAAGGAGCTGAAAGCTTTTTTGGGGTTGGTCAATTACTATGGCCGTTTTTTGCCCAACCAGAGTACTATGGCTGCCCCGCTCTACAGACTGCTGAGAGATAACGTGCCATGGGAATGGAAACAGTCTGAGCAAGAAGCTTTTGAAAAATGTAAAGATTTGCTGACAAACGAAAAGGTTTTGATTCACTATGATCCTAGTCTACCACTTACCTTAGCTTGTGATTCTTCTGCCTATGGGATCGGCGCTGTGTTGCAACACACCATGCCCACCGGAGAAGAACGTCCCATTGCTTACGCCTCGCGGACACTGTCACCTGCTGAAAAAAAGTATTCGCAGATTGAAAAGGAGGGGTTGTCGCTGATCTTTGGAATAAAAAAATTTCACCAGTACCTTTGGGGAAGAAAGTTCAAGATGGTAACTGACCATAAACCTTTGTTGACTTTGTTTGGAGAGCACAAAAGTCTACCCACCATGGCTGCAGCCAGAATTCAAAGGTGGGCAATCATTCTGTCCGCTTACGATTACCACATTGAGTACTGTCCCTCAGAGAAAAACAGTAATGCAGATGGCCTTTCACGTGTTCCCTTACCGGAGATGACTGATGGGGGCACAGCTGCCCTATCAGAGCATATTCATGCACTAATAGCGGAGCACTTCGAACAAGCTCCTTTGAAGGCAGAACATGTGTCTCGTGTAACACGCAGAGACAAGGTGTTATCCAAGGTGCTTAAATATGTCATGGAAGGTTGGCCAATGAATGTGGATGAAAATCTAAAGGCCTATCACTTGCGGAGGTTAGAACTGTCGGCAGAGAGAGGATGTGTACTTTGGGGCACCAGAGTTATAATTCCTGAAAAACTGAGAAAAATTGTGCTGAAAGAGTTGCATGTCGGCCATCAAGGGATGGTAAAGATGAAGGCACTTGCCCGCAAGTATGTGTGGTGGCCTAAAATGGATGCAGAACTGGAACAAGTTTGTAGAACCTGTGAGCCATGTCAGATGGAACAAAAAGCACCCCGCCAGGTTCCTTTACACCCCTGGGAATTTCCTGGTCAGAGCTGGAAGAGATTACACATAGACTTTGCTGGTCCTTTCTTAGGACACACATTTATGATTATTGTGGATGCATATTCAAAGTGGCTGGAGGTATTTAGAATGCCTAACCTTACTTCACAATCCACCATTTCAAGGCTGAGAAGGCTGTTTGCAGCATACGGACTTCCAGAACACATAGTCACAGACAATGGAACACAATTCACTTCGGAAGAGTTTAAAAATTTTATGCAGCAAAATGGCATTCTTCATTCCACAAGTGCCCCAGGTCATCCCGCTACCAATGGCCTTGCAGAAAGGTATGTCAGACATTTAAAGGGGGAATAAAGAAACTTGCACACGTGACAATGGACTTGGAGGATAAGATCTCACTGTTTTTAATGCAGTATCGCACTACTCCGAACTGCACTACAGGGCAATCACCAGCCGATCTTTTCCTTAACAGACATGTGCGCACTCGGCTGGACTTTGTTCACCCAGATGTCACTGTTGCTGTTCGCAGGAAACAGTACCTACAAAAGTTCCATCATGACAAAAGGTCTGTGGAGAGATCATTCTCTGAGAAGGATGCGGTTTACCTTCGTAATACCACAGGAAAAGGGAACAAATGGGTTCCTGGAGTGATAGTAAAGCAAACCGGTCCTGTGTCTTATAACGTTCAGGGACAAGACACAGATGGCACTTTCAGGAGACATTGTGATCAGTTAAGACCACGGGTTGTAGTGGATGATCCTGTTGAACAGATGGACTGCTCTGAGACTGGGACTGAAACTTCCGTTAGACCCTGTGCATCAGAAGAGGAGGAACCGGTCATTTCAGAGACTTCTGAAAAGGACAGTGTAGGAAATACAAGCATGGCACAGGGTCTACGTCGCTCATCTAGAATTAGAAAGACACCAAAACGCTATGACCCATAATGCTGAGGAATTACAACTGTGCAAATGCAACCAAGTTTAAAATTTGCAATGGTCTCGTAATATACTAGGTTTAGTATTTTTTTTTTTGTTTTTCTCTCTGCTGTTGTGTTAATGCAAGAAGAATTTAACAGCTACTGTTAGTTTTGATAGTAATGTTGTTGCATGTGCAGTTTTTTTTTTTTATGTGAAGGTAACAGTAAATGTACTGTGTTTAAAAAGGGGGGTAA
>TE_00000220_LTR#LTR/Gypsy
TGTGATATATTGATGTTTGCATTTTTGTATTTGAAACAATAGGGACTCCGTAGTACGGAAGTAGTTGATATAGTTCTGGAAGTTTCGGATGAAAGCTAAAAGTAAAGCTGTTGCTTAATACGGACGCTCCGACTCAAGTGTATCTTTTACAGTCAGATATATCACA
>TE_00000221#DNA/DTA
AGGGGTCGGCAACCCAAAATGTTGAAAGAGCCCAAATATGTTTGGAGCCGCAAAAAATGTAGGTCCAATTTGGCTCTTTCAACATTTTGGGTTGCCGACCCCTGG
>TE_00000222#DNA/DTM
TCATTAGCTCGATGCAAACGACTGTGACATTTAACCTAATTACTGAAGTTTAGCTTAAAGAAACGTAGACCGTGTTACAGGAGGGAATATTTAAATATTGCTGATAGATGAGTGCTTTTAGATCAGATGTATGTGGTTTGACAGAGGAAGGAAATGTGAGAAGCTTTATGTCTGACACTCAATTCAGAATAGAAGCACAGAAACGTTTCACACAGAATTTAGTCTCATATTGGAGGAAAGTGTCCAGCATGTTGGTGATTCTGCTGCTCGTGTCCAGCTTCTCTACAGGTTAGTTTTTGAATAATTTCAATGGTTAAATTGTGTTCCTGATGTCACACTAAGCTGATTTCGAGTTAATTGTTTTGATAATAACCTCCTGTATGGACAAAAAATCAAGCAGATGGTTATGATGCCAGTTAAAGAGTTTTTGTACTGAATTTTACATGAGTTTTATTAAATGATCATCAGTTTCACATGAATAATATTATTGTGGCCTGATAATCTCTCGCTCATAACAGCTCTTTATGAACATATCAGTGCTTTCAGTTGTTGTTGAAGCTCCAGTTACAGTTTCAGGACACAGAGGAGAGAAACTGGACATCAGATGCCCATATGAGTCTGGATATGAGTCAAACTCAAAGTATTTCTGTAAAGGCGAGTGTAACTTTGGGAATAAAAACATCATAGTTAAATCAGGATCTCCAGCAAAAGACAAGAGATTCTCTCTGACTGACGACAAGAAAAGCAGAGTTTTCACCATCACCATCACTGATCTGAGAACAGAGGATGAAGGACAATACTGGTGTGCTGTGAGGAGGAGTTTTACAGATATGGCTTTAACTGATCTCTATTCAGAGATTGTGCTGATGGTCAAACAGGGTAAGGGATCTATTTTGATATCTCCAGTAAAATTGAGCTCTACTTCCCTCATTCTCCTGTAGTGTGTGTCTGCAGTGAATAAATCCCTCATCAGGCCACTAGAGGCAGTGTGTTCAGTGAATCGACTCTGATGAACTGAATAATGAGATGTGTTTGAACTGAACTCCAGCATTAGTGTTTGTGCTCATCTCTGTCTGTCCATCAGATCAGGAAAACACTGAAGGTTCATCTGTCAGCTCTTTCTCCAACACGCCGTCATATTTCAGCTCAACAGAAGTGAATCTGCAGTCCAGCAGCAGCACAGATCAGCACAACTCTACAGGTCAATCACGCTTCCTGAATAAACCCTCATTGTGCTTATACATTTACATGAATATATTTAGAGCTGATTATTTGACATTATTGTGTGTTTAATATCTTACAGCACATTCAAGATCTGAAGTCTACCTCTGTGTTAAAGACTGAAGATTCAGCTCCAGATATTTTCTGCAGTGCAGCCTTCTCTGTTATTAAAGTGAGCAGAAATGACTCAGTACTGAATATTTGTCAGTTTTATGAATATAAAATAAAACTCTAAAGTGTTTTGAATGGTTTGTGTGTGATCGTTCTTCATTTATCATGTTGGTTTGTTCACATTTCAGTCTCATCAAACAAATAGAGAAACAAAAACAGGAAATCCTGGAGTTCAGCCAAACACTGCACTCAGACTACACTACCCACAATGCACCTGCTTCCTGTTTGGCACTTAGTGTGTTATTTTGGAGTGATTTGAGCATTTATAAAGACATATTTTAGCTGCTGTGTAAACAGTGAACCTGATCCACACGTCAGACATGTTTGTGGTTAATTTGGTTTTGCATCATCAACGGCAGACAGAAGTGTTTTACTGTGAAGAGTTGAGGTTTACCACTATGGCTTCACTTTGGGTTACACAATATAGGCTAAATCATAATCAAGCGCTTCAGTCTGCTTTATTTTAGCACGATGTGCATGCTGGCATTCAAATCCTTACTTATAGAATGTTAAATAGTTGTTCATTAATGAGCAGTGAGTTTTATCCATATACATTTAAGTAAATAGACATATGTATGAATTGTTTTCACTGACTATATGAACAAATTTAATACAATGAAGACTTGCAAATGTGTATACCCTCTATACTACAGTAACCAATCAGCATCCTTATTCAAATCCTGGTCACACCCACTTGACCAATCAGCTGACAGATACAGAGAGTGGGCGTGCTGGTGCATTCATCAGGCAAAATCACTTCCTTTTTCAGGTCATCTCATTAATTTCAGCAGAATATAGTAAAATTTCCATCATTCAATAGTTGAATATCAGTCAAGCTGTTCAGTCGCTTACAGTTTACATCATTTACAAAATTCAGTGGTGGAGAAAACCTATCCGATTACTCCTGGAAGAGTATGAAGTCCTTATTTTAAGCTTTACTTGAATCAGATTCACTGTAAATGGTTCATCTGAATCACCTCACTACCTTGAGATTCACTCTAAAGTGATCATCACTACCTTTAGAGTCACTCTGGATTGATCATTAGAATCAGTGAGTCACTACCTTTGCACTATCTTTAGAGTCACTTTGGATCGATCATTTAAATCTGTCTTCAGAAATATAGGTCTGACATTGATGTGATCTGCTCCTTTTGTCATTCTTTAGAGAAAGACTATTCATTTGTTCTGGCAGTGCTCCTACACAGAGAGAATCTGGTCAGACCTGTTGATGTTTATTCAGTCTTATAATATGTGTGACTTCTCCTTTATTTCAAATATGTTCTTTGGGTTGTTTGTCGAAAGCATAAGTGTAATAAAATCGACATAGATCAATATTTAGAAACTATCCAGCACTCTTTTAATCCAAACGCAACAGAAAATGTATCGTTATATTCTTCCTTTGTGTCTCTTTGAGGTGAAACTTTATTTCATTAGTTTTATTTTTGTTTTCCTTGCGTTTGTTTGTCTGTGTATATTTCTGTGCACATTTTCATTTATTTGTATTATTTGTCTCTATGTATGCAATTGATTTTGATCTACCTTTTTACTATAATGAAAAAAAATAGATCACTTGAATCAGTGAGTCACTACTTTGAGACTTACTTTGAATTGATCATTTGAATCAGTGAGTCACTATCTAATGAC
>TE_00000223_INT#LTR/Gypsy
TGGTACCAGGAGAAATAACGAAAATTAAAAAGAGAGATGATGAATAACATCCGTTCACCAGAGGAATTGAAGTTGACGGGAAATGTCAATGAGAACTGGAAAGTTTTTAAACAAAGTTTTGAACTTTATGCGCTCGCTATAGGGCTGGATGGAAATGAACGGAGGAAGATTGCGTTGCTCTTAACAGTGGCAGGACGCAGTGCACTAGATGTGTATAACACGTTTGTCTTTACTGAAGAAGAAAAAGATAAATATGAGGCTGTGATAGAGAAGTTTGAACAATACTGCACACCGAGGAAAAACGAGACCTATGAAAGGTATGTCTTCAGAAACAGACTGCAGAAGGAGTCAGAATCCATTGAGCAGTATGTTACAGATCTGAGATTAAAAAGCCAGACATGCAATTTTGGAACGCTGTGTGACTCCATGATTAGAGATCAAATAGTAATTGGAGTACAAGATAAAAGAGTGAGGATGCAACTGTTGAAAGAGACTGACCTCACATTAGATAGGGCAATAAAAATTTGCCAAGCGTCAGAGTGTGCAATGGCACAGCTGAAGACATTCAGTGAAGAGAAGGAGACAGCAGAAGTGGATACAGTACGTAGTGCTTCAGAGAAAGCCATGTTAAATAAGAAAAAACAACAAAAGCCAAACAAAGAGAGCAGGGCCTGTGGAAAGTGTGGCAACAAACATGCACGGAGAAAATGCCCAGCATTTGGAAAGGACTGTAGAAAATGTGGAGGAAGAAATCACTTCGCAAAGTGCTGTTATTCAAAGAAAAAAGTTAAACTCCTTGAAAAGAGAAGCGACAGTGAGGATGAAGAGGCACCGATTTTCCTGGACTCAATTAAAGAAGGGCAAACTACTTCAAAAGATGAATGGATAGCACACATGGAGGTAAATGGTACTGATGTCTTACTAAAATTAGACACAGGAGCACAGGCAAACATCCTGCCGATGAAAGATTTTCAAAGACTGATAAAAAAGCCCAGGATATGTGACAAAAAGGTGAATCTGAAAACCTATGACAACAATACCATACCGACAAAGGGAGTATGCAGGGTAAGTTTGTCCTATAATGGACAGAAGAAAAATGTTCTTTTTGTGCTCGTAGAAGGAAACAAACAAGCAATACTGGGACTGAAAACATGTATGCAGCTTGGATTAATAAAAAGAGTTCATGTCATAAACAAAGACATGACAGTGAAACAGAAAAAGAAAGATGCAAACACCAAAGAAGTTATGCACAGTGACTGGATAAAGCAATATAAAGAAGTGTTCAGAGGAATAGGACGGTTACCAGGAGAACACAAGATAAAGTTGAAGGAAACGGCAGAACCTGTTATTCACCCAGCAAGAAAAGTGCCAGTTGCTTTAAAGGAGAGACTTAAAAAGAAACTAGACACACTGATAAAAGAGGGAGTCATCAGGAAAATAGAAGAGCCCACAGAATGGGTGAACTCACTTGTAATAGTGGAGAAAGCAGATGGAGATCTAAGACTGTGTATAGATCCAAAAGATTTAAACAAAGCGATTCAAAGAGAACACTATAGACTTCCAACAAAGTCTGATATAACAAGTGCGATGAGTGGAGCATGTTACTTTTCCAAATTGGATGCCTCATCTGGATTCTATCAGATGGTCCTAGATGAAGAAAGCGCAAAGCTGTGCACTTTTAATACGCCATTTGGAAGGCATTGTTTCTTAAGATTACCGTTTGGCATCAGTTCAGCCCCAGAAGTATTCCACAGAACTGTGCAGCAACTTTTTGATGGAATTGAAGGAGTAGGAGTTTTCATTGATGACGTGGTGGTTTGGGGACGTACAAAGAAAGAGCACGACGCAAGACTTTGCAGGGTCCTAAATCAAGCACAGAAAACAGGATTAAAACTGAATAAAAATAAGTGTGAGTTCGGAGTGAGAGAAATTACCTTCCTGGGAGAAAGGTTGTCTGAAGAAGGGGTACAACCAGACAGAGAGAAAATCCGCGCAATCAAAGAAATGCCAGAACCAAGAGACAAGAAAGACCTCCAGAGAGCTTTAGGGTTAGTAAACTATTTAGGAAAGTTTGTTCCAAATCTGTCAGCAAATACAAGGTCATTAAGAAACCTGTTGGAGGCAAACACAGAGTGGCAATGGAAAAAGGAACATATAGAAGAGTGGGTGTGGTTAAAGGACAGTTTGACCAAAGAACCTGTCTTAAAGTTCTATGATCAAGATAAGCCACTAAAAGTCTCTACGGATGCATCGAAATTGGGTTTAGGAGCAGTTTTGCTTCAGCAACATGACATCGAGTGGTATCCAGTTGCATATGCATCTCGCACAATGACGTCTGCGGAAAGAAACTATGCACAAATAGAAAAGGAAACTCTAGGTGCAGTGTTTGGCTGCGAGAAATTCCATGAGTATGTTTATGGAAGACCAGTGATCCTGGAAACAGATCATAAGCCTCTCATAGCAATCTCAAAGAAACCACTAGGAGAAGTGCCACCTCGCATACAAAGACTAATGCTACGCCTACAGAAGTATGATCTGGCCTTTGAGTTTAAACCAGGCAAGCACCTCATTGTGGCAGATGCCCTGAGCAGAGCTAGTTTGCAGAATAGCACAAGCAGCACAGAGGAGGATGTGCAAGTTCACGTAGACTCTATCCGAGTACAGATACCAGTATCTACTGCAAAGTGGGCAGAGATAGCTAAAGAAACGCAGAAGGATGAACATTTAAAAAGAGTGATAGAAATAATTCACTTGCCTGAGAAAGGAATGTTGGAAAAACCATACCAACATTTTCAAGATGAACTGACAGTGCTAGATGGAGTTCTGCTAAAAGGAACAAAAATAGTCGTACCTAACACCATGAGGAAAAAGATGTTAAAACTTGTGCATGAGGGACACTTGGGAATGGAGAAATGTAAGAGACGGGCACGAGAGGTACTGTACTGGCCAGGTATGCACAGAGACATAGTGACATTAGTGCAGAAATGTGAAGTATGCCAGCGACACAGATACCAGCAACCTAAAGAGCCCATGAAACCACATGACAAACCAAAGGAACCATGGAGAAAGATTGGAATGGACTTATTTCAACTAAAAGACAAAGATTACTTGTTGCTTATTGACTATTATTCAAATTACCCAGAATTTGTGAGACTGTCAAACACAACATCAGAGCAAGTAATTGTAGAAACAAAAGTCATATTTGCACGTCATGGTATCCCAACAACTGTAGTAAGTGATAATGGACCACAGTTTATCAGTCAGAGCTTTAAAGACTTTGCAAGAAATTATGGATTTGACCACATAACATCGAGTCCGCTTTATCCACAATCCAACGGCTTAGCAGAGAAAGGAGTACAGATTGTAAAGCGCCTGTTGAAAAAAGCAGCAGAGACAGGAGAAGATCCTCACCTGGCTGTTCTTAACTACAGGGCATCACCTATGGAAAATGGCCTTTCACCAGCGGAACTTCTCATGAATCGGAAACTGCGGACAAGACTTCCATCAGCTAATCATCACATGATGCAAAGTTCTGTGAATCATGCGAAAGAGAGGCAGATTAACTATTACAACAGAACAGCAAAACCATTGATTCCACTGGCTCAAGAAGACGTGGTACGGGTGAGATGTGATGGACAGTGGGGACCGTTGGCCAAAGTGACAAAAGAGACTATGCCCAGGTCTTATGAAGTGTTGACAGAACATGGAAAGTTAATGAGGCGGAACAGAAGACACCTGCTGAAAGTGCCTCAGAGAGCCTTAAGGAGCAATGAAAGTGACTTTCAGGATGTGGAAATCTCAAAGCAAAAAGAACAATCAGAATTGCAAGACAAGTTAACAGAGACTGACAGAAAGAATGATGTTGAGAGACTGACAGAACGTCCAAAGAGGCAAATACAAAAACCAAAAAGGCTAATAGAAGAAATGTAAATTGTTCATATATATGTAAAAAAGTTATAGTTTCAAGTTTTCAAAAAAAAAAAAAAAAAAAAAAAAAAAAGGGAAGA
>TE_00000223_LTR#LTR/Gypsy
GATGTATTGATAGGTGTTTTGAAGACCTATCATAAGTGACCACTAGATGGCAGTACGAGGCCATGGTAAGCCTAGTTGAGTTATGTGAGAAGAATAAAGCATTCTGACAAAAGTACTCGGTGTGTGAGCCTCGTCAATACA
>TE_00000224#DNA/DTA
AGTGGTCCCCAACCCCCGGGCCGCGGACCGGTACCGGTCAATGGTCTTTAAGTTGGCAGATAAAGTAGCTGCATTTAAAGCCAAACTGGATTTGTGAGGACAGCACATGAACAGAGGCATATTGGACATGTTTTAAACATTAGCGCGGATTTTGTGTGAGACTGAGCCTGCGCCCTCACTCACCAAGCTAGTGCACAATCACCAGTCTTCGCTGTTAAAGGAGTTTGACATGAATGCATCTGACTGTTCTGATTGGCTAAAGCAGACGTCTCACGTCAGCACGTTCTAGATGTGCACGCGCTCTTTCCGACAATCTTCCTTCTATGGACCATCTCGTTGCAAAGAAACAAGCTCAGGGCTCCAATTGATTTAGCGTTACAGACAGTTTTTGATGTGATAATATGTTATATTGTTGGAGCAATGTGTTAATAAAGTTATTACTTCCTAATGTTATAATAGCATTGTAATGTTGGAGCAATGTGCTAATAAAGTTCCATATGAGTACACAGTGGATTCACGTTTATTATTGTTATTATTTCCACAGTTAGAAAAAGGTTGGGGACCATTG
>TE_00000225#DNA/DTA
AGTGCTTAATTTGAGTCAGATATTTCCGGATCCTGTTCCAGAAAATATCTCATTGTTTGGCGAAAATAAATAATGCCATAGAGGCCAACCTAAATAAGGTCTGTATTTTCAAAATGGCAAAGAGGCAGTCACGCATATTTTCATTTTTAAAACCACGAGTTATTCTGATAATGAGCCTGATCAAAAGAGATCTTGAGAAAATGTCCAATCCCAATTGTAGCCATTAGCCCTTCCCCATTAGCCCTTCTCCCAATTCTCTTTAGCTTGAAGGCGTAGAGTTAAGGGAAAGGGGTGATTCTCAAGTTTCTGACACTCGAACACCCATGTCAGAAAAGTCCATGGCCACTGTGTAAATGCACAGTATATTTACGATCTTATTGCCACATTAGATCGTTATGATAACATATGCCTTACGTAATTTCTTGAAGATAAATACCATAAAATAAAGCAGCTGGAATAACTTCAGCAGTCGCGATCGTCTGTTCTCATATGAAGTAAGAGATGCAGATGACATATGATGTTGTGTGCAGTAAGTGATTGATTTCACTATTTGTTTTTCACTTGTAAACATAACAGTGAAGTGAACTGTATAGTGATTGTTCACATGATTTATGTTTGTCGCTACATATTTTTATTATCCATGACTGACCAATACTGTTATAAGGCACAGCATAATTGAATACTGTTCAGAAGCTTGATGCTCTTTTCACGCTATCACCATTTAATGACGTCTTGCTCCAGGAACAACTGAAATTGTTTGGTGCTTGTCGGTCATAGTAACTGTTATCACCCGGTTTTGTTCTGGGAATTATTTATTTACAAATTAAGCATTG
>TE_00000226#DNA/DTA
AGGGATGCACCGATACCATTTTTTTAGAACCGATCTGATCCCGATACTAAAATTCTGAGTATAGATCGATACAGATCTGATCCCAATACTGTGGCAAACCTAATAGATCTGCTGATCTAACAGACACAGCGCAACATGATGTAGAAACAGCTATAAACTCTATGTTACGGGTCAAAATGAACCGATTTAGTGCAAAACTAAATGCATTTCTCCACTGATTATTTAAACTAACAGGAACAAATAGTCTTGGGGAAAGTTTTTAGTGTTGTCATGAACGCGATGCGCAGTTTGAATTGTGAATGAATGGAGAATAATTGACAGGCGCAGCGGTGGGAAGCACTGAACTAAACATAACCTTAAGCACGTGAATATTCATCTGTACTTTACATTAAGCTATAGAATAGCTTTAGAAAATGTGGTGTACAGTAGGCCTACATGACAGATTTCCAGTGTCTTGTAATAGGCTACCTTCATGGCTTTTGTTACATTATTATAATGCCTAAATTACACTGAATATAGCGCACGCACAAGAACGATTTGGTTCAGTGCCAGCTAGCCGATACCCGATCCAGCAAAAATATGCGGTATTGGTGTCGGGATCGGTGCATCCCTA
>TE_00000227#MITE/DTA
AGGGGCATAGCAACCAGGGGGCATAACAGGTGATTAATGCTCAAATGTAAAAATTAGGATCTCATTCAGCTGTCCTCCCCACTTTCAAAATGTCCGCTACGCCCCTG
>TE_00000228#MITE/DTA
AGGGGTGGGCAAACTCTGTCCTGAAGGGCCGGTGTCCTGCACAGTTTAGCTCCAACTCTAATCAAACACACCTGCTTATAGATTACTTGTGATCTTAAAGACACTGATTAGCATGTTCAGGTGTGTTTGACACCGGCCCTCGAGGATCAAGTTTGCCCATCCCTG
>TE_00000229#MITE/DTA
AGGGGTCACCAATCTCGGTCCTGGAGGGCCGGTGTCCCTGCAGGGTCTAGGAAGACCTTGATTAGCTTGTTCAGGTGTGTTTGATTAGGGTTGGAGCTAAAATCTTCAGGATACCGGCCCTCCAGGAACAAGTTTGGTGACCCCTG
>TE_00000230#DNA/DTC
ACTGAAGATGTATTGGCGTATACAGGGCCTCAGTGTGCATTTCTCAAGAGCAGGTTACTGCTGTAATGGGGACGGAGGATCGGGATGCTGGCTCAGCCATCGATAATACAGACCCAACCCTACCTGACAGACTCCGCTAGTCTCTCCTTCATCTTTAAAAGTCTCCATAGTCGTCTTAACAACACAAACACAGCTGTCCGTCAACGGAAACCCCGCCTCTGCTTTCATTTGATTGGAGAAGGTGAAGACGCAATAGTCGTACTGCACTTTATTCAACACCAAAAACCCAAAGCAGCACGCAAAACACTGATGAAGGCCAGCTCTCATTACAGAGAGTGCTCAGCGTGACCTAAACACGAAACATTTACTGCACTGATACAGCGAGGGTTAAAGAGCAGACGCAGGACTCACCGCCACTCTCTCCGCCATCCTCCGCTTTCACGTCCTGAAGAAGAAAGAGAAAGAAGATGAGTGGATGACTGAAACACACGAGCGCAGTATTACAGCAGAAACAACGAGAGCATGAACGTACAGCAGCATCTCTCTTCTCTTCAGACTCCTGCTTCTGCTCTCCTGCATCTGAAACACAACACTGATCAGCTCTCACACACACACAGATCAGAGTGCATTATGGGTGGTGTGTGTGTGTATATACGCTTGTACCGGTCGTCTTTTCTCCAGCAGCCTCAGTTTTGCCCATCTTGGACTCGGGCTCGTCGCCGGCGCTCAGAGTCTGCTTCCGCTTCTTCTGTCCTTCACGCTGAGACTTGACCTGCTGCTGCTGCGCTCACACACACACACATACTGATGAGGCCTGAGCTCATGAGAGATTTAATGAGTGTGTTTACAGCAGGTGTGTTCGACAGAGTTCACACATTAGATTTGGCCTCCAGAATAATCCACATCTCAATCATCAGAGGCTTTCTGACCTGATAAACTTCATTTCTCTGGGTTTGTAGTGTTTGTATTGATGTAAAGGTATACTACTATAGAGATATTTGACAATACTGTATGTTCAGTTCAAGTTAAAGAACAGAATATAATGTTGGCTGTCAGTATTAACGCAGCGTTGAATCACATTTAGGGTCTTGTGTGCGTTACGTGTTTAATTCTGCTTCAGTTCACTTCCAGATGAACATTTCCTCAGAGATTCTACACTCCTCAAACAAGAGGTTCAGTCACTTCTCTCTTCAGTGTTAAAGGAATGAGGAGTTTGACATGCAGGAGCCCAGTGGTGTGAGCTTCAGACACTCTGAATGAGCCCAGAGCAGTACAGGAGTGATGATAAAGGTCATTTTTGAAGACTGATGGAGCGTGCTGTCACTGAGTCTCCGGCGCCCTCCTGTGGAGATCTGCATCAGTGCTTCAACTGCAAGATGGAACTATATTATCTGTCTATAAGGATAACTCAATATCAGTATGATCTTTTCAATATCTGTGATATCTTTTGTATTGATATAATCTGATCTTTTATAATCTGACAGAAGTTGTTTGAGAGTGGATGAGGTTTAGGCCGCAGCAGAGCTCATCAAGAGTCATGAACAGGGCCAGACAGAATCCACAGACATTTATTGCTATTTCTGGAAGAAACTGTGCAGATTTATGCTAAATTATTAAGGAGTATCATAACTAAAACTTAATCTTAAAACTGTTATATTTATGAAATAAAGATATATTTTTACTTTTATTAAGGGTTTACAATGCAAATCCCATTAGATCCACTTATTTGGTAAACAAAGCAAGTTTCTCATATACTACATGACAGAAAATATTACTTTAAGTGTATTGCAAATAAATGGTAAATAAAAATATTAATAAAATACAGACTCGATAATGGGCTACAAATCTGTGAAAATCTGCGCACGAAGATTCCGTCTGGCCCTAGTCATGATTAATAATTATTATATCTCTGAAATGTGCAAAGCCGCATCAATCAACTGATCCAGAGGATAGCTTATATAGCGATAGTGACAGATTAAACTATACATCACTATCAGATTTATATAGCATCAACCAAATGTAAGAGATGTTGGCCTTATTGTCCAGCTCTAACCTCTACTATGCATAATGTCAAGACAGATTGATAAGACTTCAGCCCCTCACACATACAGACCTTTCCAGTAAATTACGGGCAGTTTTCCGGAAAGGTGTGAATGAGTGAACAGGCCCTTTTTGAAAATACCGGTAATTTCGTTCTGGCTAACAGTCAGGCGCGTTTACGTCCGCACGGTGAAGTCAAGCGTTTACAAACACAAGCGCAGCCGTTTAGAGCTCATTTCTGGCACACACAGGCAGAGCTGGTGTTTATAAAGGTGTGTCTGTCAGCGGTGGAAACTCTGGGTTAGTCATTTTGCATACTGACTCAAGAAACCGACTGACTGATGCCTCTAGAGGCTCTAGAGTCTCTGAAGCTGCACGGAGGTCAGAAAGTTCAACGCCGGAAGACCTCTATATACAGATCATCTGCATTTCCCCCTCAAAAACAGATTCATTGATGACTGACGACTGAAATGAACATCTTGGATGAAGGACAGGGCCAGGCAGAATGCAGAAAATTAGATGTTTTTGCAGAGAATTTAGTAACGTGGAATTATTTATCATCAAGACTAAAGTTACTTAGCATCATGACTAAAAACTTAATATATATGAAATAAATATACATTTTAAACTTTTATTTAATGTTTAAATGCAAATCCTATTAGATCCACTTATTTGTTAACCAAAAGCAAGTCTTTCATGTAATATATCTACTAAAAGACAGAAAATATTACTTTACTAACTGTATTGAAAAGAGAGTAAACGACTGGTAAAAGTTCAACCTAGAAGTGAACGAATGCTTAATCGTATGCAAACAGCACTCAAGTGTTATTACAGAAAGAGTCCATGTAGGGTACGAAGCAAAGTCGAACACACCTAGTGTTACATGAGCTTCCCTTTAACAGACTGTCATGTGTGGCCTGTGATGTAAGCTCTAGATTATCCTGCTGTTCTGGGCTGGACTGGCCTCTACGTGCAGGGGTGAGCGCTGATCTCTCAGCCACGCCCCCCACAGGCAGTGGGCGGTACTTACTCGGTTCAGAGGTCTCTTGCGGCCACGCTGCCGGTTGGCCCTCGGGCCCCCTCCGAAGTTCCGCACGGGGAAGTCCTGGGGCCCGCGCTGGGGCTGGAAGGCCCCGCTGTCAGGGTACATGCGTTGGCCCAGCAGCGAGGGCAGCTTTCCTCGGCCACCAGGGGAGTGGCCATGGCCTCCGCCACGCCCACCTCCTCCCCCAGAGGAGTCTTGCCTGCGGCCAAAGCCACGCCCCCCGGCTGATCCACCCCTGCGTGGGGATCTCTGCCCCGCCCCCCAGCCAGAGCCCGAGAAGGAGTCTCGAGTCGGCCTCATTTTGCCAGATCCAAAGCCATCAAAGGCTCCGCCCCCTCCGGCTCCACCCATGAGCCCAAAGCCTCCGCGCTGGGCCATCATGTCGCCCCGGGAGTCGCTGTAACCGTAGCCAGCAGATCTGTAGAGATCTCGAGGGCCCATGGAGGCGGAGCGCGAGTCGAAAGACTCGTATTGGTCAAACCTGCAGAAGGAGGAGGCGCAGAGCAGAGGTCACAGGTCACTGAGTGCGGCTGCAGAGCACAACGCACACACAAACTCATCATTAGCGCTCGTTCATCAAGCCCTTCCACAGCTACTGCTGCCTCCAGGCTGTGGAAAAGCTTCAGAACACAGTTGCACAGATGCTGGCGTAAGGCAACGGACTGATCTGGAAACAGGAGATCTTCAGTG
>TE_00000231#DNA/DTA
AGTGTTGCGCAGGTTACTTTGCAAATGTAATAGATTAATTACCGGCCTCGCAGCTCTGTGAATGTCAGTGCCGTCAGTGATCAGTGAATGGAGCATGTGTGGGCACTACTGCACTACTTCACTAATAAAATCGCTTCACTACTGAAAAGCTCTTTGGTTAATAAAGTAGTAACGCTGCCGCCACGCTACTGAGAAATGTAGTGAAGCTAGTAGCGTCATCGCTCCCTGTAGCAACACTGCTGCCCAACACTGTGATCACATGGCTTTGGCCAGAGGAGTGTGCCGGTGTCCTGACCGCTAAATGTGAAATGCATCATCATCCCTCGCCATGGTGCAGCTCTCAGACTGGCTAATGCTTTCAGCGACAGAGAGGATTAGCGTACCTGCTGGACGTGGAGCGCCGCAATCCAACCAGAAAACCAATACATGACCTGAGCAGAAGCTTATTAAAGAAGGCAAAGCTGCAGACAGATAATAATATTCAGCATGATCAGATGATGCCCGTCACTAATCCTCCACATGTTCATCATAACTGCAGCTCAGTGATGTGTCTTCTCAGTAACTGTGACGCATTAATGATACTTTTATTCTGTAGTTAAATTAAGTAACGCCGCTACGTGTCACTAGTTACTCCCCAACACTG
>TE_00000232#DNA/DTC
ACTAACACAACACAGGATCAGACATCACGTTAACACAACACAGGATCAGACACTGGGTCTGACTGAACCTTGATTTAGGTCAGTTTTTCCAACAGTCGCTTTCTTGCTGTAATCATAAACCTAAATCTTGTGTCAAATGAGAAAAGTCTCACAGCATGTGGTTCTCATACAACCAAACCCAATGCTTACTCATATCTTTTTTAAATAGCAGCTGATTCATATTAGAGTTCACCCCCAGTGCAGGGTAGTGTAAGGGGGCTTATATGCCTCTTTTTAAAAATTATACATTTCATATGATTGAAAGCATGTGATGTGAGTGTACCGGGTCGAACTGTGGGTTGAGTGCGAATATCTGCTTCAGAGAGACGAGAGCTGAAAACTGGCCGAAGTTACCGATGAGCCACTGAGAGCTGTTGCTGGTGTCTGCAGCACTGCACTAGCACAGGAAGAACAGGTTCTTACAACTCTTAATGAGACGAAACATAACGTGAGGACAAGAAGCGCTGCATTAAACTACATCGCTCACGCTTTGAACTATGGACATTAATTTTACCACAGTATTTTCAAGAAGTTTCTGTGCTCGCCTGCTGCTCCTGATGGCACTTGCGTTTATACTGTCTCATTTTACTCTTGGAGAATTAAATAAGTCTTAAACTGATTATTTTTTAATCACTGAAAAAGACTTGCTGTGCATTCAGCACTTCACAGGTTATCAGATCACTATTTACTGTGTCACAAATCTAACTATAACTCCTGAAGTGCTCCTCAGCATCCTAATAAGATACAAATAACTCCCATTTCTCAGAGAAAGCTCTTGATGATGAGACATAAGCGACTGTAAGTTAAAGACACAAGCAGGAGTGGAGAAGAGTTCAGTACCTGCAGTCCCTCTGGAGAGGAGCGGTAAGATGAGGGCGGTCAATGTCATCTGACGCTGAGGGTCATTCATATGAAGATATCCTGCACTGAATGTCTTAACCCTGCATTCTGGAGGAGCTCAGACTGCAGTACATGCTGGTTATGCAGGGTTAAGACATTCAGTGCAGGATATCTTCATATGAATGACCCTCAGCGTCAGATGACATTGACCGCCCTCATCTTACCGCTCCTCTCCAGAGGGACTGCAGGTACTGAACTCTTCTCCACTCCTGCTTGTGTCTTTAACTTACAGTCGCTTATGTCTCATCATCAAGAGCTTTCCTCTGAGAAATGGGAGTTATTTGTATCTTATTAGGATGCTGAGGAGCACTTCAGGAGTTATAGTTAGATTTGTGACACAGTAAATAGTGATCTGATAACCTGTGAAGTGCTGAATGCACAGCAAGTCTTTTTCAGTGATTAAAAAATAATCAGTTTAAGACTTATTTAATTCTCCAAGAGTAAAATGAGACAGTATAAACGCAAGTGCCATCAGGAGCAGCAGGCGAGCACAGAAACTTCTTGAAAATACTGTGGTAAAATTAATGTCCATAGTTCAAAGCGTGAGCGATGTAGTTTAATGCAGCGCTTCTTGTCCTCACGTTATGTTTCGTCTCATTAAGAGTTGTAAGAACCTGTTCTTCCTGTGCTAGTG
>TE_00000233#DNA/DTC
ACTGCAGGTGAAATGAGGAATGGAAAAGGCAGATGGAGTGACGGATTGAATGGACTGGGTTACCTGAGGGTTCTGGGTGCCGTTGCAGTACATGTTGATGCTTTGGATGAGACGCAAACTGTCTGCTTCACTGAGAGGCTCAAACGCCACGGCAGGGATATCACAGAGGAACTGCGGTGGCACACTTTAGTGATTATAATTATTATGTATTAGATAATCAGATTCCAGAACCGGATGTGTTTAACTAGAGTACGCTGCTGCTGAAACACTGGGGATCAGATTACAGTACTTCATGGTTTACATGATTATCCACATGAAGGCAGCGAGTTGTTCAACATGAGCTGATTTTTCTTAAACATCTCTATACTCTCAATTAAACTGTTGTTTCTGATAAAGAATGAAGATTGTTTTTGTTTCTATCACAAGATTATCCTGCGTCAATAAACATGATGTCCGTAAAGACGTAATCTACGAGATTATAGACCTGACTACTAATGCTGTAACCTGATTCGGAATCAGTAATCCACCAAACTCTGCCAGTTCTGTAGGATCCACACCAGCAGATGACAGCTGTATCACCGCTCGCCGTACCTCATGGGATTAAAGTACTGGTCCAGGATGTAGAGCTGTGTGATGTAGTACTCCACTACGCTGGACTGGATGCCCGCGGTGCTGTTGAGCAGCTGAAGGTTTCCCGGGTCCTCTAAGAACACACCGATCTGCAGAACAACACAGAAGCACAGCCGCTGGAAAAACAGCACTCGCTTGGGTACTTTACCTGGTCAGACGACACAAAGGAGTTGAGATCGGACAGACTGACGTAGCTGATGAAGACTCCGATGTAGCTGACAAACCAGTCTGTGGAGTTCAGCTGAGGATCGGCTGCGTTATAACACCGCCTCGTACACATAAACCTAGACAGGGTGCAAACTCTCACCATTGCTGAGATACTCCTTGATGGAGCTGTACACATCCTCTGGGCTGAAGTTAGTCTCAGAGTAGTTGTAGTTTTTTCCAAGTACTGAAATACTGGTCAAACGTCTGCGACACAATAACAGCTTTAACAATCGATCATCAAAGTATTGTTTAGATATGCACTTCAGTTCATTCAGGAGGGTTGGGGAGGGGGATGCCTGTGGAAGACCACTGGAGGAGGGTGTGTGCATGGAGATGTAAGCTCTTACAGTTTTCTGTATGACAGGCAGGAGGCGCTCTGGAGCTCTGCGGGGCTTATAAGCTGTAAGGTGAGCAATGGCAGGTATCTCAGCAGCCGCAGGTCAAACCACTCGTTCACCTCAGACGGGCCGTTCAGTTGCAGAACTCCAGGCCAGACGCAGGTCAACACCTGACGGGCCAAAGCCTGCGAGCCCAGCGGCGCCTGTGCGGGACACAGCGATTAATACAAGAGCAGAGCGCTTTCTAAACCTCCCACCCCATCATGAGATATGGTGTGCAGGACGTCTGATTCTACATCTGTACAGGACAAGTGTGAAAATCACCACAACTGGCTGACTGGAGCGTGACTGATGAAGTGTGTGCTGCTCTGTCATTTCCTTTAGGATGGACAGAAATGAAATAAACTATAGAGGATGCTTTAGAGAGCTCAGCGGAGAGACTTTACTGCTACTGGAACCATGATTTGAGGAGTTAGTCCTCACATATAGTCTGACAGAGCAAATAGTGCGAGTCTGCAAGGCTCTGGAATTCAGTGGTCTAACAGCTGTTTTTTAACTCTCAGTCATGATAAAAGGGTCGTGAAAATGTGTGTTATAAGACTGCCAGCAAATGAACACAGAAAACTATATACAAGAAGATCTGGTGATAAAGCTCTCAGTCACTCTTACAACCTCGGCTCAACACCCACCGTCTGCAGATACACTGCCGTCTGGTTGTACGCGCTGAGCAGTTCACAAAGCCCAGATGAGCTCCCGACGGCTTGAGTAACGTTCAGGAACTCACTGAGCTCTGATGGAGACATGGAGCTCAGCACCTGCAGGAACACAGAGGATTAGGAGATGATTATGCAGTCAGTGGGCGTGTCCTGGAACTCCGCCTTATTTGACATTATTATTTTTTTGTTCAGAGTCCGGATGGAGAAAATCATCCAGCACAACAGCACTAAAGGCACCTCGACACAGCTGATTTAAGGAGAAGCTACAGCGGGTTTGTGTTATTTGTGGTGTAAATACGGTAAAGCTGGAAGCATTAAGTTAGCAACATGAATAATCAGGAGGGTGGAGCAGCAGAGCATCAGATGTTGTCAGATGTGTTAATCACTCGCAGGGAGATTTTAAACTCTCGGAGTCTCACACCAAGCACACCGCGTCATGTCCTGTCTTAATAATAATAAAGTTGTAAACATGTTCTCATTCAGTGTCTGTCTGTGGCAGATATACAGCAATGATGCATGCCACAGTGTCGCTTCACGCTGGAGAAGACTGGTGCATCTCCAGGGTCAGTCTTTCATGAAACTCGTCTTCTCTCTCAGCCTCTAATGTTGTTGTGTTTAGGAGTCGAGCGGCAGCAGCGTTACAGCTCCACCTACTGCAGCACGCCAGAGTCTCCAAATACAGTATACCGTCACTCACACAGCTGTTAAAAGACCTCAGTTTGAGCTAGACCTCTGCCTTACCTGTGTCCGGCTGGCCTGCGGGATCAGGGACAAGACACTGCTCAGATCTGGGAGACCGAACTGCTGGAAGGAGGACCGGAGGAACAGGAGGAAGCTGCCGCCTGTGTAACAGCGCAGAGGAGAACCTGAAAGAGACACAACACAACGCACGTCTGAATCTTTACTAACAGCGCTTCTGCAATATGCTAAAGCTTTGGAGACGTGTTTAGTTTGCCTCCTGGTCTGAGGAGAGAAGCCGCGTCTCCTGCAGTG
>TE_00000234#DNA/DTM
AGATCCTGGTGCAGGCTGAAAAACATTCTCACTCTGAAGTTAGAAACTCACATCACACGGTAGTCGGTGCAGTTGACTGAAGCTGTGACCTTAACCAGCATTTCTGTGGTGAAACTGGGGAGGATGGGAACGAGATTCACGGTGAACCACACCACCCAATCGTGAGTCTCAAATTTCCGGAAATAGCCTTCAATGATTGCGAAGGTGCGGTTCATCATCACGTCACTCACAGCAGAGCTGATGACAGGAATCTGTAGAGACACAACAACAGGAGTGTGAGTGGCACCGCAAGAAAGCCTCCTATTCTACACCTTTCTCTGGGGCATCCACACGGTCTATGCCACACATTTCAGCAGATTGACTTGCCTCTGGAGCTGCATTTAGTTCTGTCAGAAATTCCTTCATGTTCAGGAAAGCGTCGCCTTTCTCCAGCCGGTCAAACACAACCACGATCTGATCAGTGTTGTTTAGCGCTCCAGAGCTCAGGGTGATTTCAGCTACTTGAGTAGGGTTCAGCAGTGACAGCGATCCCAACTGAAGGACAAGATAGAGAGCAGAAGTTAGCGCAGGTGAAGCCCTTCACTTGAAAAAGACAGAAGATTCATCATGACAGATCACATGGACAACTGGAGAAAGGCATCAGGTACGCACACTGGAGAAATTCACATTCAGGGCTTCTAAAAACTCCACAGTAGCATAGCCAGAGAACAGGCCAAAGTTCTTCTCAAGCCATTCAGCGCTGCTCGTCATTTTGGAAAGACAGGCAGCATCTGCAGTGAACCAAGAGCATTGGAAAATTCAACAGAAACAGTGCAATTGTAAGCAAGCTGCAAAATTTGCCACAACCTCAGACGTTAAAAGATACCCTGGCAACTACAACAAGATGGGTGATGAAGCTTGACAGTGACAGGGCTTACCTGTTCGGTCAGCTCTTGAGAGGAAGGGTTTGATGAAAGCATTGAAGACGTCCTGTTTTGTCTCCATTGCCATGAGCGATGATTGACGGCTGAGACCCAGCACCCTAAATAGGCAAAGAATGGTGGCCATTATGGATTGCCAGAATTCTCTCTCCTAAGCACCACTTCAGCACTTCCACAGCATTGAGGTTACTTACGCTGCTTGGTAGGAGTCACAGCTGAAGTTCTTGGTACTCAAGCAGGATAGAAACTCCACAGAGACAGATGGCAAAAACGGTCTCAGACGCTCCTGGAACCAGGCTGTAATGAAGCTGGCATTTGTCAGCTGTGAAGCGCTAAAGTTGCTGATTGTCAGCTGTCCAATGGCATCCAGAATGTTGGATACAGCATGACCGTTGCTTAGGTTCTGGGAAAGCAAAGGGCACATATGTCACACACGTGTCAAAACAGAGCCCTGTGGCAGTGTTTCACTTGTGTACTGGAAAATGCAGGGTTGCTACTGACCTGACTGGAGTACACGGACAGCGCATTCTCCAGAACCCCAGTGACTTTCTGGAAGAAAAGCTTCCACATCTCTGTGCTGTTGCTCATGACCGTTGATGCCTTGCAGGTCAGCAGCGTGACGAGGTCATCAGAGGACAGAGAGGACGCAAGCGGACAGATTTGTGTTGTTAGAGAAAAAGGTCTCTTTACAATTAACAGTCATACTGCTGCACGCTTCAGGAAAGGCTTACTGAAGAGCAGGCATATTCAGGAATGCTGAAGTTGCAGAGTTGAGCCGCGACGCTGCCTGATGTCTGAAGTTGTTCACTGCAAGGCACAAAAGCATGTTGTCCATTTACACCTCTGTTTTAAATCTTACCTCATTTCTCAGTAGACACCACAATGAAACTCACCTGTCTACACCTGCACAAAGCCTTTCCTCTGCAAAAAAGGCCAGAAAAGTTATCAGTGGCAGATCTTTATAGCCATCTCACAATATTATTAAAACTGAAAACATTTAGCAATCTTTGTTCCGACTCACCATCGATCAATGTTTCCTCGCACTGGTGAGAGGTGAGACAAAGCAAAAATTAGAGAAAAGAATTAGGAAGAGCTTATCTTGGGCATAATGCCACCAGATGAAGTACTTACAACAGCGGTGGGGGACACGGTCGGTGGTGCAGTGGGTGGTACAGTCGTGCAGGCTAAAGAGAGAAGCCAAGACAAGAGATATTGGTCGATGGGAGGCAACTCTCATGACGCTGACATATTCAAATACATGTGGTCACAATTTGTTGGCTTTTCTCACCGCCCAGGCACTGCCTAAGCATTCCAGCAGCTTTACTGATGCCATACCTTTTGGTGGTGAATGTTGAAGTGTGTCTACACTTGAATTTAGCTCTACTCCAACTCCTGAGGGAAGATCTGCCAAAGCTATCTTCATGCCTTCCCGTCTGTCAAAACAAACAACATTGCTCAATCTCCACTTTTATTTCTACAGAACGATTGAGAAATTAAAGCCAAGGGGGCTGGTTTGCTCACATTGCTTGGTAAGATTCGCATGTGATGTTGGCAGGGATGACCTCCAGCACTGAAGGACTGAAGCTGGCCAGCAGGACCACCAGATTGGTTTGGAACCACAGCTCATAGTCGCTTGTTTCAAATAGGGGAAGTTTGGGAGCCAGGGCAGTCATGGTCAGATTCAGCATTGTGTCTCGTACAGCCACGTTTGCAATGAAGGTAATATTTTCCTGCGTGGGTGTGGGCAGAGGACAAGAACTGTTACCTCCACGGTCAAAACTTTCAAAGAAAATCCAAACTTGGCTGGCTTGTTTAAAAGCCTCTTAATTCAGGTCCAACCCATGCAAGATGATCGTTTTAAAAACAAAGCAACCAAGCAAGAAACAAACACTACTAACCTCGTGGCAGACTACAACAAATTTTTCAAAGAACATCTCAAGCTGATTCCCATCTGAAGAGTTCAGGATGCTGATCATCACCTCCTGTACCACGGTCACGTTTTCTAGAGCACCGGTGGTCCGATCCAACAGCAGCTCTGCTTTCTGATCAGGTGACAGGGATCCCAGAGCTGCCAACTAAGAAGGACAAAGAGAAACCACAACGTCGATGGACATTACACATGACCGCCTGTGCTTTGCTGTCTGCCCAACACAAAGCAACATCCACAAAACTGCCTGCAAACACAAGAAGAACAAAAAGAAGGTAATTTACCACACTGATGTTCAGGGCCTTGAGGTCCGAGTAACTGGCCAATGAGGAGAATGGGCCCAAGTTGCTGTCGAGCCATTGGGTAACGCTTTCAGTTTTCTGTCTGCAACCTGATTTTTAAAGACGAGGATGGAGGAAGGTCAGCCTGCTTCATGCACTGCTATGCATCTGACATACAACAATCCTGGCCCGTCAAATGAAACTAAACTCGCAACGCACGCCGTCCCGGCAACAGGGAGATGCCGGAACAGGACATACAGGAAGGCCTACCTGGCATACTGAATTGGGAAGAAGCAGCCTTCAGGTGCTCCACCAGAATGCTGGTTATCTCATGGCTCCTGCTCAATGTCATTTTCTGGAAAACCATTCCAAGTCCCTCAACGCTGCAACAGAAAGACAAATAAGTGTGACAAGGTGGATGCGCCGGTGCTGGCAGACAAACATTCTCTGTTTTCAGAAACTCACATCACGCGGTAGTTGGTGCAGTTGACTGTAACTGTGACCTTAACCAGCATCTC
>TE_00000235#MITE/DTA
AGGGGTGTCCAAACTGGGTCCAGGAGGGCTGGTGTCCTGCTGAGTTTAGCTCCAACTTCCTCCAACACACCCGCCCGGAGGTTTCCAGTACACCCAGAGAGAGCCTGATCAGCTGCAGTTTGGACACTCCTG
>TE_00000236#DNA/DTH
GGCCTGTAGCTGAGCTCGTCTCTGCTTCTGTTAATCAGCATAACCTTTCTGTGTGCTTTGTCGGTGACACAGAGGCTGCCATAAAAAAGATGGTTCTCAGCATCCGTAGCAGCTTCGCTCTTCTTCTCTCAGTGCCTTTCGATTTCCATCGCAGCTCTGTAGATAGCGGACGCTTTCCGTTTGAAGTCTGTCATCGGCGGAGAGAAGGAAAAGGGATTTGTGGATGAGGAACCCCACCTTTCATCGCACGATGCCTTGCCCTGAGGGGGTTTATCCTAATTAAAGCACATACATGCTGGTTGAGGATGGCACAGAGACGCGTGGAACTCGGCCCTGGTGGAAACCGGCAGCGGCGCAGGGAAGAGTCTCTGGCTGGTGCTTACTCTTTTTTTGGTCTTGGTTGTGGATTTGATCTGTACGGATTGTAAGGTAGCATGGCCTCATGGTTTGTCTTTATGCTGCAGGGATGATATTCTGAGTCTGTGGTTTAATTGCCTAACTTTTGCCAAGACTCTGGGAGCGGAGTGTTCACACCGCATCCTAAAGTGATCGCAGCGCGCTGCTGTCTTATAGCGTGTCTCTAATTGCACAAGAGGCTCCCTTGGGTAAAGCCTACAGAGAGGACTGGAAAAAACTCCAAAAGTCAAAAGTGTACGAGCCTTTGAATGAGATCTTTTGGAAACTTTGCACCTCCAAAAGATGATTTTGTTTTTTTAAATTTCCTTTAAAAGGTTGAATGAGGTTCACTTAATTTTACTTTTGTAACAATGTATTCAGATTGATGTACAAAACAAAAAGTCAAAGGTCAAAAGTTGGTGCCGTGACCCGGATGGGAGTGAGGTTTAGGGGGGTGAACAAGGAAACGTTTAGAATGTTACAGCAAATAGTAAGAAAAGTCAGCAATAGGTATGAATGAGAATGGTGTTTATATAGGAAGTATAATAAGCGTAAATTAAATTCAGATGTGTGTGTGTGTGTTTGTGTCAGTCCAGACTGTTTACAGCTGTAGCGGGTGTTAATTGGCGCAAAGACTCATGGCAGTTGTAAATTTAGTCCATGTAAATAACAGACAGATAAGCTGGAATGCTCTGTATTAAGTTTAATGGGCACTCCAGCTGATAATTGTAACAGCTTTGCTATTGTACATGCTTTACATTTCAAATATGTATACATATATGAATGTATTTCATTACAAATAAATAAATAAAATAAATATACTGTCACGGTTACACAAGGAAGTTTATCTTTTAAGGGTTTTATTTAAAACAATGTATCTGAATCAGAGAGATGAAGCAGGTGAGTGGTGTTGTAGAAGATGAGCGATCTCACACATCTGAAGGTGAGCGATCTCACACACAGTTCATCTGGGAAACATCAGAGGGTGAGCAATCTCACACACCGTTCATCAGGTAAACATCAGATCTTAACACCAGAATAACTTTAGCTACTTCCCTTATTCAGTGGTTTCAGGGTCCATTGGCGAATAGAGACATCCACGGGAGTTTTGGTGATTGTGGGTGCAGGTGCAGGTAATTAGTATGCTGGTGATTGTTCACGGGTGTGGTGAGAGGTGGCTGGTGAAGGAGAGCGGTGCTTGGAGCTGCAGGAATGAGCCGAGGGTGTGACATGTACAGTTTTCAGCATTTCGCAGATCAGAGTTCATTTCAGTTCATTTTCCTTCGGTTCGAGTTATCCTTGTCTGGTATGAACGCAGCATTTGGGCTCTGATTTATCAGGCACTGCTAACATTCACAAACTAAAATAAATCATGTACAATAATACCCGCAAGCTTTGCAATGTTATTGCCAAGCTCTACTAAAGGCCC
>TE_00000237#MITE/DTA
AGTGGTTCCCAAACTGTGGTTCGTATACCACTAGTGGTACACAGGCTTCCTTCTAGTGGTACTCGGAGATATCAAATGTGTCATATGTACATGCTACATATATTTTAAAATTGATCAAAAATTATTTATATTTGAATATGACATATAATATTATTTATTTTATGACATATAGCCTATATTTCTGAGGTCCAGGCAACATTCCCAGGTGTTGATGAATTGGCTACTATATGTTAATACCTTACATTTAAGTACAGCACTTTTCTTTTTACCTCAAGCACATTTTAATTTAGATATAAACACAGTACAGTTTTAACGTTCAGACTATTTATGTTTAAAGTTGCTGACAATAATAAATATTCTTAATAAGTAATAATAATTCTTAATAATTCTTTTTCTGCCACGTTTTTGG
>TE_00000238#DNA/DTC
ACTGCTATTCTTTTTTAAGTTCCTTCCTTTCTAAAACAGCCTTCATATCACAAAAATGCTACCTTTCTTTCTCTTTCAAACCATGAAATGAAAATAGAACTTTTTTTTAGGTGAAAGAATGATGAAACCTCACGCAAATGCTGTCATAAATGTTCATTCAACAGCACAACAGTTCATTCATCTGCAGATAACATTACTAGAAATAGAGGGGGGGAGAGCTGTTGGTCAAAAAAGATAGAGAACATGACATCCAGTAATACAAGTCATTTTTCAGAGAATATCAGCACATGATTGAGAGCTGGGCTGTGGTGTGTGGCTTTCAGAACACTTTTTTTTGTGATTAGATGGGCCTGTCTGCAGCTCGTGAATGTTGTGATGGAAGCCGCAGCATCCCGGGGTGCTCAAGAAGTGTCCTGTCAAATTAGTGGTGTAGCTGAACACTAGACTTCAGCCTGCTCCTGGAGTACAGCTCTCTCACCACAGCCTAATAGTCTGATTCTCTTCCTCTCTCTTTCTCTCCTTTGGTAAATGATCCAGCAGCACTATCAGCATAACTTCACCTTGCCAGGAGGCAAGAGTTTCATCATTCTAGACTCAAGTAATACACAGAAGAATCTACAAGTGTGCGTGTGTGTGTGTCTTTCCATTTTGCTCAAACATTTCTGCTTCTTTATGTGATTTTGCTAAGCAGTCAAGTCAGTATGTTGTCAGTTAGCATTGAGTGTTTGGAGGATACATGTGTTGAGTTAAAAATAGCACACCGGAGTGTGTGCAGATTATGTAATTGGAGCAGTTTTTACAAGAAAATGCAAGACATATAAGGCATCTTCACTATAACAACAACAACAACAACCGACCACCGTGGCTAGGACAGTGATTTTAATTTGTTCATGTTATTATTATTGTAGCGTACAAAGTACAACCAAATCTAAAATATTTAAAACTTTAGATATGAAGAATATATCGATAGAAAAGATAAAAATCTGGGTTCTTCCTTACCAAACTTATTACAGGTTTTTAATCGTAATTTATTTCAGAGTATTATGATATTCTAATTTAGTGCTTAAGAAACATTTTTTATTAATATTCATTTTATAATCAAACATTGTGCTGCTCAATACTTTGTATGCACTGCATATGTGTACAGTATTTATTTATTTATTAACCATTTAAATTATACACCAATTAAAAAAATAGGGTTAGTAGTTATTAATTATAGATATTTTCTGCTCACAGAAGTAGAATTGTTTCATCATTTTACATCAATAATCTTTCAAAATATTATAAAATTCCAATATTTCAGTTCTTAGGAAATATTACATTAATATTACAATATCTGATTTAGTCTGTGCACTGTAAAAATAAATACCGGCTGCCTTAAGTTTTTAAAAACTGATGTTGTCACGACTAAGTGGTTAGATATTTTCAGTGTAAGAAAGATTCTTGAAGTATGTAAAAGTATTCAACTTATTCTCCGCATACGAGCGGGCACAGCCATTTGAATCTTTTTGGCTTGAGACTTCCGGTCTCATTCACTTCCGTTCATTTTTAGACATTAAAAACTGCTCGTTTCGCTGTTTGATGTTGCAAACTGATATTTCCTTATTATATTATTCTACTTGGTCTGTATAGTCATTCAGGTTAAAAACCATTCATATAAAATGGCAGATATATATTTTAGATTACAAATGGACATTTAATTTTTTGATCTCTACTCTACAACCTTAAATCATTTAGCCTTTTTAACTTTTAATAGCATTG
>TE_00000239#MITE/DTA
AGTGTTGCCAGGACTGCAGTTGTGCAGTTGGTAGGGGACTTTCATAACGTGACAAGCCCGCCAAATTATTTCTTTTTTAGCAAATACAAAATGGAAACTGATTTTTTTCTTAATAAGCATTGATCCATGTGAATGTCTGGCAACACAAAATCTGCTGCATGTGAGTGAGTAAAACTGAAGGCACGTTATAAATGAAAGGAATGGAATATCACCAACATCTTAGAAAGACACGTATAAGTGTTATTTGGTGCGTCAGCATTCAGTTAGCACTTTAACACAGATGCTTTATCTACAAGTGTGAGAATTCATCAATTGGAAAAAAAATAGCCTACTTTTAATTAATTTTAAGTGGTTGGGTTTTAAGTTTTCACTGGGCTGTATATTGTCTCAGACCTGGCAACCCTG
>TE_00000240_LTR#LTR/unknown
TGTAAGGCTTGAAGCTTACGCTGCTATTCTGAACCAATAATCGGAAACAGGAAGCAGTTGAAGGATGGCGTGTTTAAATCCATTATTTATCTGACTCCATTGTAATTAATCTGACTCCATTAAAGTTGTTATCATCATTGATAAAGAGAAAGAATCTCTACGTCTTAAAGCAGGCAAAGTTGTTTATTAAGTTACATGATCAAATATACAGACATTAGAATGACACAAACTAACATACTGTATAAAGAAATTAGCTGTAACGTATGCACTGCTGAGCAACAAAGACAGTGAAACTGCCTTTGTTAGCATACGAGGCTACGCACTGGTGTGCGGGAGATGCAGAGTAAAAGCCATTCTCCCAGATCAACAGTTACCTTTCCCTATTATACCCTGAGCAAAGCATTGTCAAACATGAGTGAAAACCAACCCCCAAAACCAGATGAACATGAGAACAAAGTTGAAGAGATGAAGTGGGGGAGAAGTACATTAACATACTCTCCTCAGGCCATGACCCAACAATAGTAAATATATTGTAGATTGAAACACAATTAATCAATGTCTCTGTTGATTTCATCACTACAACACTGAAGTCATAAACTGTCAAATAACACCAAACATGACAAAGTTATCTGAAAGAAGAACACAAGCAGATGAATTGTGTATGGTGAAGAGCACATGGTTGCTGTAAGCAAATGGCAGAGATGTGTATCGGAGCTGTGAGGAACTCTGCCTCACCAGGAGGACCCATCCCATGCTTGGAATGTCTCAGTAGTCCTTCATTAGCATAGAAGGAAAAATATATAATATTTTCTCAGCTTACA
>TE_00000241#MITE/DTA
TAAAGCAGCTACAACTCTGCAGTTAAAAACGTGGCAGATTACCTCAGAAATATAGGCTATATGTCATATATGATATGAAATGTGTGT
>TE_00000242_INT#LTR/Gypsy
ACGAACTGACCACTGAGATGGACCCAGCAAGTGTTACCAAAATCCAGGATTTCCTCGCCCACAATTCAGCCCGACTGGATCATCAGGACAAACAAATGGCAGTGACCGGCCAGGCCATTGAGGCGCTGGTCACTCAAGTTTCTGAGCTCACGACTCAGGTTCAGAGACTGGGTTCTGAGCTTCGTGCTGAAGCTGTCCAGCAAGCTCCTCCCACCATTCCACCAGCAGCTCATGCGCTAGAAGAGACCCCCAGATCCACTGAACCGCGACTTCCACCACCAGCATGTTACGCCGGCGAACCAGAATTGTGCCGGTCATTTATAGCAAAATGTTCACTTTACATCACGCTACAGCCTTCGTCTTTCCCTAACGAAGAGAGTAAGGTGGCGTTTACGATCAATTTGCTGACAGGTAAAGCGGCACTTTGGGGTACCACTGTTTGGGAGCGTAAACTCCCCTGCTGTAACTCCTTTAAAGCTTTCTCAGAGGAGTTAAAAACTGTGTTTGACCGAGCGGTCTCTGGCAGAGAGGCGGCTCGTAAGCTCGCTGAACTCAGACAGAATAAGTTGAGTGTTGCTGAATATTCCATTGACTTTCGTACTCTGGCGGCCGAATGTAAATGGAATGCCGAAGCTCAGTGGGACATGTTTTTGCACGGACTAGCAGATTATATTAAAGATGAAATCTACGTCATGGATCTGCCTAAGACACTGGATGGGCTTATTGATTTAGCCATCAGAGTGGACACTCGGTTACAACAGAGAGGTTCCCACAAGAAACTGCACACTCCACCTCTTCCCACGCAATCTCTTTTCGCTGCATCTTCTGAACCCCCCTCATCTGATCTCGAGCCGGAACCCATGCAGATGGGCAGATTTCGGCTTTCCACGGAGGAGAGGCGTCGTCGCCGCATGGAAGGACTATGCATGTACTGTGGAGTCGCTGGACATTTTGTGGCTTCGTGTCTAGCCAAGAATAAGAATTCGTCGCCGGGTAAGAGTTTACTGGCTGGTGAAATCACCCTTGACAAGTCCCCTAACACAACCATGCTGCCAGTCAATCTATCTTTTAACTCTATCATGCACCACTGTCATGCGCTCATCGACTCCGGAGCCGAGGGGAATTTTATTGACTCTAAGCTGGCGTACAGTTTGAAAATCCCTGTTGTTCCCCTTTCTCTTCCTATCGCAGTGCACGCTCTTAGCGGTCTTTCTCTCCCCACCATCACACACTCCACTGCTCCTATAAGACTCATTACTTCTGGTAACCATTCCGAAACTATTGAGTTTTTCTTAACAGAGACTATTGCCACTCCTGTGATCTTGGGACATCCCTGGTTGGTTTTGCACAAACCTCACATTAATTGGGGACATAATACTGTGCTTTCTTGGAGTGAGAGCTGTCATAAATCTTGTCTAGTGTCTGCTTGTTCTGCTGTTTCTCGTTCTGTGTTTCAGGAGGAGCAGATGGATCTGTCAAACGTGCCCCGTGAGTACCATGACCTGAAGAGAGTGTTCAGTAAGTCCCGGGCTGCTTCTTTGCCTCCTCATCGTCCCTATGACTGTGCAATAGACTTATTGCCAGGTACGTCTCCGCCTAAAGGCAAATTATACTCGCTTTCTGCTCCAGAGAGGGAGGCCATGGGGAAATATATTTCTGATTCTCTAGCAGCCAAGATCATTCGCCCCTCTTCTTCACCGGCGGGGGCGGGATTTTTTTTTGTAAAAAAGAAGGATGGTTCCCTTCGCCCGTGCATTGATTATCGAGGGCTGAACAACATAACGGTCAAGAATACATACCCTTTGCCGTTGATGTCTTCAGCCTTTGAACGTCTGCAGGGGGCGAACTTTTTTACAAAATTAGATCTCCGCAATGCTTATCATTTGGTTCGCATAAGAGCGGGGGATGAGTGGAAATCAGCGTTTAACACCCCCAGAGGGCATTTTGAGTACTGCGTTCTGCCCTTCGGCCTTTCCAACGCTCCGGCTGTTTTCCAAGCATTCGTCAATGACGTGCTGAGAGATATGATAGATCAGTTCATTTATGTTTACCTGGATGACATACTGATATTTTCCCATTCTCTCCAGGAACATGTTCAGCACATCAGGCGAGTGCTTCAGAGGCTGTTAGAGAATGGTCTTTATGTCAAGGCGGAGAAATGCGTTTTTCATGCACAGTCTGTTCCCTTTCTAGGGCATATCGTGTCAGTCGAGGGGTTGCGCATGGATCCAGAGAAGATTAAGGCTGTGGTAAATTGGCCAACTCCTGATTCCCGTAAGGCCCTGCAGAGGTTTCTGGGCTTTGCCAATTTCTACCGGCGATTTATTCGCAATTTCAGCCAGCTCGCCGCACCTCTGACCGCCTTGACCTCCTCCAAAACGCCGTTCAGGTGGTCCAGCGCAGCCGAAGCTGCGTTCTCAAAACTGAAAGGCTGCTTTGTTTCAGCTCCAATCCTGATAACCCCTGATCCCTCCCGGCAGTTTGTGGTGGAGGTCGACGCGTCAGAGGTCGGGGTCGGAGCTATCCTGTCCCAGCGCTCCTCCTCGGATGGCAAGATCCACCCGTGCGCGTATTATTCTCATCGGTTATCAGCCGCAGAAAGTAATTACGACATTGGTAATCGAGAGCTGTTGGCCGTCAAGCTTGCTTTGGAGGAGTGGCGTCATTGGTTAGAGGGGTCGGGGGTCCCTTTTATCGTCTGGACCGATCATAAGAATCTTGAGTACATCAAATCCGCCAAAAGATTAAACTCTAGGCAGGCTCGGTGGGCGTTATTTTTCGGACGGTTCAATTTCACCATCTCATATAGACCGGGATCTAAGAACATTAAGCCCGACGCGTTATCCCGTCTTTTTGATTCTTCGGAGCGTACATCGTCACTCGAACCCGTAGTGCCTAAGCGGATTGTTATTTCTAACATCACATGGGAGATAGAGTCGAAGGTTCGCGCAGCCTTAGATGGGGTAACGCCCCCGATTGGATGCCCACCGAGTCGGTTATTCGTGCCAGAGAAACTTCGGTCAGATGTTATTCGATGGGGACATTCCTCCAAAGTAGCCTGTCATCCTGGGGTGAGTCGCACATCATTTGTTATTAAACAACGATTCTGGTGGCCAGCATTGGCTCGTGATGTGCGTGATTTTGTATTGGCTTGCTCTGTGTGTGCTGTTTCCAAGACTTCCAATCGGCCACCCGCGGGACTCCTTCAGCCGCTGTCAGTACCTTCGAGACCCTGGTCCCACATCTCGCTAGATTTCGTTACGGGGCTGCCTCCCTCCAACGGCAACACGGTGATTTTAACCGTAGTGGACCGGTTCTCGAAGGCTGCTCATTTCGTCCCTCTGCCCAAATTACCGTCAGCCAGAGAGACAGCGGTTGCTGTCATTAATCACGTCTTTCGCATTCATGGCCTCCCGACGGACGTGGTTTCTGACAGGGGGCCTCAGTTTATCTCTAAATTTTGGAGGGAATTCTGTCGTTTATTGGGGGCCACTGTGAGTCTTTCGTCTGGCTTTCATCCCCAGAGTAACGGTCAGACCGAGAGAGCCAATCAGGATCTTGAGCGCACATTGCGATGTTTGGTGTCACAGAATCCCTCCTCCTGGAGTCAGCAGCTTTCGTGGGTGGAGTACGCACATAATTCGTTACCAGTGAAGCTAGCTCCTAAATTTATTGGCCCATTTATTGTCACTAAAATCATTAGTCCTGTGGCAATCCGCCTCAAATTACCTCCAGCGTACAGGAGAATTCATCCCGTGTTCCATGTATCTAAAGTAAAGCCCGTTTTTCATACGGCAATTAATCCGCACATAT
>TE_00000243#MITE/DTA
AGGGGCGTAACAAACAAGGGGGACGGTGGGATACGTCCCCCTCACTTTTAGAGACAGACCATTTAGAAACAGGTGATTTTTAATAATCATATGAACGTAAACTTTTGGATCTCATGCAGCTGTCCCCTCCACTTTTAAAATGTCAGCTACGCCCCTG
>TE_00000244#DNA/DTA
AGAGCTGCACGATTCTGGCTAAAATGAGAATCATGATTTTTTTGCTTAAAATAAAGATCACGATTTCCATGATTCTGTAGATGTAAAATAAACGTATGGTAAAAACAAACCTATGGCACAACCTCGATAATAATATTATGTGTAGGTCTACTGGCTTCTATAAATAATTAAATTCTACTTATGACATGCTTCCAATCTGTCATATTAGATTTTATTCTCTGGAAAAACCAGACGTTTGCCATTATCAGATTATATTCAACAATAATGACCTGCACACTTTTGGTTTCATTCTGACTGCTAAGTGCTTGTTTATACTTCGCGCGCGGCTCCCAACAAATGTAATAGCCCCTTTCACACATACAGACAACAGTCAGACGCATTTACGTCCGTGCGGTTTGTGAGGATAAAAGCCTTTGAAGTGCGCCTATGAGTCAAATGTTTACAAATACAAGCGCAGCCGTTTAAAGCTCATTTGTGGTGAACGATTAATTGTGCAGCTCTA
>TE_00000245#DNA/DTH
ACCAACAGAGAAATCTACAGCTTTTAGATAGCATTAAATTACATTCCATGCATTAAATTTTAAATACTCTAGCCACATTTTAACTTAAATATAATACTGTAATTGAAAAAAGAGCTAGCAGAGCGTAGCAAATGGTTTGGGTTATATTTTGATTAACAGTCGGAAATGTAGGAAGGTGTCATGTTGTGAAGTAGAATAGAATGTTTCTATTCCAATTAAATTATCTAAAATTTAGATGTAAAAATTGTCTAGTACTTTGAAAAATTGCACAAAATACAACATTTAAAAATAAATATCATAGGGACATAATGTTTGTGTGTGATAAAAAAATGTATCAAAAACTCACACTTATTACACTTATTATTTTTCAGTTTGTCTTAACAGTCTTTATAATACTATATATACAATATGCACTGACCACATTATTGATGTTATTATAGATAGGCTTTGCATAATAAATATCTTTGCATGTTTTAAAGCGTTCCAGTGTCTTCAAGTTTGTTTTTAAGATGGGGCAGAAAGCATTATAGCTACAGCAGCCTTATCATAATCATTTGTTATTTTTGCAGGGAAAAGATCCCAATTATGGCAACTTCCTGACTGTCGGGAGGCCGTCTATATCACGCATGCTGTCCTTACCAAATGACAGCTACATGCTGTATCCTATTAAGCCGCTATATGGGTCCATTCATGAGAGATCCTCCAAACAGGACTGTACACTGCCAGGTGACAAACCCAAGCCAGTCTGTTCTGTTCATGCCTCACGCTTAGAGAAAGAATGTGATTTAAAGCAGCTTGTGTGTTCTTCAGGCTCGTCTCTGTCTCTCGGCACACAGCCCAGTGAAGACAGTGCAGTAATGCAGGTTCCTGGAGCTGCGTCTCAGACAAGCCTGGCCTCTGTTCCCGCTCCTCGTCCTCTAAATCAAAGAGCAAGAACTAGCAATGCCTTCAGAGGCCTGCGGAGACAGGTACTGCAATGAGGACTGTGTGTTTATATTAGAGACAACGTTAGATTCAATCATTTAGACAGCTGGCAGTTAAAACAAAATGCAAAATCTGCTGATAACATTTACATTTGTACAAAATTGTGAATGTTCTTACTTTCATTGCATCGTTCTTAAATCAGGCTGAGCAACAGGAACATCAGATTTTACACAAACATATTCTGCTCTAATTGCATTAATGCTGTAAAATGTTTTGAAATTCAATTCACACCATTTACTACTGGCTTATTATCTTCCTATTATTAAGATAATATCTGTTTATTAGCACTTATAAAATATGATCTTATTTTTGGTCTTAAGTGGCCTTAAATACTATGTAATTGAATCATAAAATAAGTTTAGTGTACTTTCTGTTGCTC
>TE_00000246_INT#LTR/unknown
GCCGCCCCCACATTTCTTTGCAAATGTGTAATTCCGAAAAGGCACTTAGGTAAAGGGTTAACTAAATGGCACTTAATCTGGCAAACATGGGAGGCTAATGAGCCTGTTAATAGGGCGAATATAAATTTTCCCTTTGACTTCCACTTCTGCAGTCCTAACTTTCCCATCATCTCCAGGGAAGACCTTAGTCACTTGTCCAACTGGCCACAGCGTTCGAGGTAATTGATGATCAACAATCATGACAACCGTGCCTGGCTGCAGATTCTCCGCATTCCTGTGCCATTTCTGACGGATTTGCAACTCTGGGAGGTAGTTGAGTAGGAATCGTTTCCAGAATTGGTCTGCTAAAAGCTGACTGTGTCTCCATCTACGTTTGCTCAGAAACTCTGATTCGGGGTATATTACTTGAGGCAAGTTTGAGTCAAGCCGCCCCATGAGCAGCATGTTGGGAGTGACAGGGTCGGGGTCTGCTATATCTGAGGATGTATATCCCAGGGGTTTTGAATTGAGAATGCCTTCAATCTCAACAAGCATGGTACGCAGCACTTCCTCTGTCACAATTTGATCCCCTATAGTGGAACAGAGAGCTGATTTTAGAGATCGTATCTCTCTTTCCCAACAGCCCCCAAAATGTGCTGCTCCAGGGGGATTGAACTTGAAATTAATCTGGTGGCTGGCCAATTGCTCTTGGAGGGAAGGACTAAGCGCATTGAAATCTTCCTTTAGTGTTCTCTCGCCACCTCTGAAATTGGTCCCTTGATCAGAGATAATTTCAAATGGCTTGCCTCTACGGGAGATAAATCTTCGGAGTGCCATTAGAAATGAATCTGTGTCCATCTGACAGAGTAGATCCAGGTATACAGCTCTTGTTGTCATACACTTAAATATGACTCCCCATCGTTTCTCATGTCTGCGCCCAATCTTGATGAGGTAAGGGCCGAAACAATCAACTCCAGTCGAGTAGAAAGCTGGTTGAAGCAATCGCAGTCTTGAAGGAGGTAGGTCCGCCATTCTAGGAATGTTAGGCTGGCCTCTCCACTGTTTACATCCCAAGCATGTTCTCTGGTGCAGCCGAATAGCTTCTCTGCCTCTCAAGATCCAGTACTTACGACGTACCTCCGCAAAGACCCTTTGTGCTCCAGGATGATGTAAGGTTTCATCAAAGTCCTTTATGATGAGTCTACTTAGTGGGTGCTTAGGATCGAGAACTATGGGGTGTATGGTAAATTCGTCTAACTGTTCTGTCCGTCTAAGCCGACCACCAACCCTGATGAGCTGCATAGTGGTGTCATACTCTGGAGCGAGGCACAAAAGGCGACTGGTCATTGATAGGGGTTTGTCTGACTTAAGCTGAACCATCTCAACTGGAAAACTTTCGGTTTGTGCTTGACGAAGCAGGGATAGCTCGGCTTCTTTATAATCCTCAGCTGTTAGCACATCCGTAGTGGTAGCAGACCCATGCAAGACTCTAGCTGTAGCTGTAAGCAGTTCCTTATATGACTCAAACTGGGTGCAATTAGGCAAGGCTGAGTGGAGTACAGGACTTGTAAGTCCACAGAATGTGGATTGTTTTAGCTCAACATCTTCAGAGGATGGATGTGAGAAAGGCCTCTTTGGCCACTGATCTGGGGACAGGAGAAGGAATGATGGGCCTTGACTCCATCTGCTCGGCTTAGCTAGCTCATTCAGAGTCTTGCCTCTCGTTATATCATCTGCGGGATTAGACTTTGAATCAACATAACGCCAGTCCTTGGGATCTGTTAACTCCTGTATCTCAGCTATTCTTGTTCCAACGAACACCTTAAATCGGCAGGAGTCGGCTTGAATCCATGCCAGCACAGTACTGGAATCTGACCAGAGAGTGACCTGATTTATGGGAACACTGAGTTCTGACTTTAGTAGTTTGGCCAGTTGTGATCCTGTCAAAGCGGCACATAACTCAAGGCGGGGTATTGACTGTTGTTTCTTTGGTGAAACTCTGGAACGGGCTGTTAAGAAGGCTACCTCTACATCTCCTTGAGAACTGAGTGTTTGAACGTAGGCCACTGAGCCGTAAGCTCGTTCCGAAGCGTCACAAAATATGTGTAGGTTTCTGATGCACTCGGGTTTATCCAACTCTGGAGTGACATAACACCTGGGAATGGATATGTGCTGAATATCTGGTAACTCTTGCTCCCATTCTTGCCAGGCGTGGAGCAGTTCATTAGGAAGCTGAGGATCATCCCATTCCCTTTTCTTGTCCCAGAGATGCTGAACTAAGACTTTAGCTCTCGTGGTGTAAGGGACGATATACCCCAGGGGGTCATACTGGCTGGCCAGAACTTTGTAGATATGGCGCATGGTGGGAGTGGAGCTTTTAATTGGCCGATACTTGTATGACAGTTTGTCCGATGTACAGTGCCAGTATAGTCCAAGTGCAGATTCTTGTGCATCTGGTTGCTCTTGGGCTAGCCACAATACCAGGGTATTTGATTTAGCTGTAGAAGGGATGGTGTCTAGTACTTGAGGGAAATTGCTGGCCCACTGTCTCAGATCGAATCCTCCAGTAGCTAGGAGGTTGTGTAACTTGGATGCCCGGTCTCTGGCTTCTTCCTGGGAATCAAAACTCTGAAGGAAATTGTCTACATAGAAGTGTTTCTCTATGCTCTCTCTGACATCTTCCCCAGGCTGACTATGATCGATGACATGCTTCTGAAGAGCGAATGTCGCACAGCAGGGGCTGCACGTTGTCCCAAACGGGAGAACCTGCCACTCATACACTTGGGGAGGCTGATCTCGGTTAAGGTCCCTCCAGAGGAATCTTAGCAGTGGGCGGTCATCTGGAAGCAATCGCACCTGATGAAACATACCTCTAATATCGCTACTCAAAGCGACAGTGTGTTCACGGAATCTCAGAAGTACAGACATCAGAGAAGGGCCCAGTGTGGGACCAGGGAGAAGCAACTGGTTAAGATTTTTCCCTCTATTTTGAAATGAACAGTTAAATACGACTCTGTTCTTCCCATTATGATGTGTCATGTGGTGGGGAATGTACCACGACTCCTTTGCTTGATCCACTTGATCAGGAGGTATCACTTTAGCATATCCAGCCTCCTTTAGCTTGTTCATCTCTAACTGGTAGGCAGCGGCTTGGGTGGAATCTCTGGCTAGTCGCTTCTCAATTCCTCTGAGGCAAGGCAAAATGCTTTCTGGGGTGGATTGCAAGAGGGGCATATTTTTCACTCGCAGTAAAGGTGTGGCATATCTGGTTACTCCATCTACCTCAACTCTTATGGTCTTAGACTCAAGCAGTGAAAGAGCCTCTTGATCCTGCTTTGAACGAGTAATGAGTTTCTCACTGCGGTACGGGAGCACATCTAGTTGCCACAATTTCTCCACTTGTCTATACAGATCAGTATATGGGTCTTGAGTAGCTGTGAAAAGACACTGCTGGCTAGGAAGGTGGTTCTTGATCTTATGAGTAGGCCCTTGTAAAGTCCAACCCAATCGAGTTTTGATAGCAGCAGGGCCGTTAGGTGGGCCAAGACGAACTGGCTCTATCGGGGTGATGAGATGAGGGCAATCTGACCCTATAAGGAGGAGTGGTTGAACAGATTCAGCTTGTGACAATGGTAGACCTTGTAAATGACTGTACTTGATTTGTAACTCATGAACTGGGTAGGTATGCTCCGCTAATCCTAGTGTCTCAGCTGTAAAGGCATTACGAATCATAAAGGAAGTTTTAGGTTGAGATGCTGGTGACACTGTAAACGTTACTGAAGCTCCATGCAGAGTGTGAAGATCTTGTCTTACTGTACGAAGAACCAGTTCCTCAGGTCTGCCAGTCAATCTAAGCTGCTGCGCTGCTGAATGCAGCAAGATGGTGCGTTCAGACCCGTCATCTAAGAGGGCATAGGTCTCTAAGCAATGACTGCCATTCCTCAGGAGTACTTTGCAAATCTTCAGTAAGACCTGTCTGCTGTCAGTAGGCCGATCTAGATACAGTGTTTCTGTTGTTGTGTTCACTAAACAACTTTCTGAACTGTTGACTTTAGGTGTCTCAGGTGACTTAACAAGTGACCGATCATTGACGTCATGGAGGATGTACAAATGGCGGCGATTGCAACTCTTACAGGGTGTCTTGAGATTACACTGTGCAGCTTGATGCGCTCGTCCACAGCGCCAACATCTCTTGTGTGACTGTATCCATTGTACTTTCTGATCTCTGTTAAGCTTCTGGAAACTGGAACACCCATTCAGGTAGTGATCTTGAGCATCACAGTACGGGCAGAACATTTTCCTATCTCTGAACTTGGGGTCAGAAGACTTATCTGGACTGTCACTGCATGCTTTCTCTGTACCAAGGAAAATACTAGTGGCCTTAGTTGGCTGTCTTGTGTCTCTAAAAGGTCCTCTCCTAGGGTCGAGCACTGGCTTATTTGTTGGAGGAAAGAATCTGGTGCTGTCCTCTTGAACTTGCAGCTCAAACTCTAACCACTCTGACAGATCCAACAAAGTAGGGATGGGAACCTGTTGTGGGTGGACAGATCTTCTAAAACTTGTCTGCAGGTCATGTGGAAGCTTACACAACAGTCGTGATACATGGGAACCACACTCTAACTCCATGTATCCTTTATTCCCCAGTTGTTGAAGCATACTCACAAGAGAACGGACTTTCAGTGCAAACATCCTGAATGCTCTCACATCTCCTTGGCGGATATTTGGACTGTCCATAAGCTCAGCTATCCTCTGAAGCGCCAACTGATGGGGCTGTCCATATTGTTGGTTAAGTGCCTCCATAGTATCTGAAAAAGGGTATAATGAGTTGCAGTAGGAATCTGCAATTAACAAAGCTTCCTCTAGTTTCAAATGATCAACCAGGATTTGATACTTGAATCTCTCCGTAGCGTCCATTGGCAGAATATTCTCTAGAGCTATACGCAGCCGTGAGAACTCCCTTGGATCTGGCTTCACAAAGTTTGGGATGGTTGGAGCTGGCCCCCTATATGTACTCTCTTGACTTGGGGGGGCACGCAGTGGTGTGGAACTGTGGCCAACTCTACCTTTGTCCACTCTGTCAGATGTTTTATGGGGAAAGGACTGGTACTGTTGGGGTCGAGATGGAGTTGGGAGCGATATTTGCTCTAACTGCTGAAGCCTCTGTTCCAAGTCATGTAGGCGATCTTGTTTTAATGACTCTGTACTATCACTCAGTCTCTGAGGTAGTTTGGATCTAGGGAGAGGGATGGGCCGGTCATTACTAGTGACTAGTGGAGTGTAGACGCGGGGTTGGGGAGCAGGGGAAAGTGCACTCTCTGGGTGAATACTGGTCTGTTCATTCACTGTAAGTAAGCTTAACTGTGCTTCCAAAGCCTCATTCCTTGCTTTAAGCTTCCCTATCTGCTCATATGAATGACGTCGCAGTTCCTCTGTCTCTCTCCGCAACTGCTGGAACTCTGTCAGAATGTCTGATGACAACTCAGGATTCTTAGAAGCATGCGATCGTTGTTGTTCATGCTCTCTATTGCTGGGACTCCACTCTATCAACTGCTCTGTTGTCTGCATACTGGCCCCATAGTCAACAAGCGGTAATGCAGCAGCTCCTTGCAATCTGGAATCATCACTCCACTCTGAGGATGTGTGTGCTCTCTGTTCTGACTGTAAACTCTGTTGATGATCAGTAAGCTCGAAATCTGCCAGGTAACTAGGTAGTCGCACCACTCTTCTGGGTCTGATTGCTGGCTCTGGATCACTCTGATACATCATTCTTATGACAGCTCATTAACTCCGGCTCGAAGGACCATT
>TE_00000246_LTR#LTR/unknown
TGTAATGTAGACTAGTGTGGGTGCTGGTGGAAATTGAGCAGACATAAGTCGTCCGGTCAGAGACGAAGAACACTTTAATAAACAGATACTGGTTGAGAGTTTACAGTCCTTGGATTTGGAAGTACAGCAGAGCAGCACAATGCTTTGAAGTGTAGCTTAATATGAGTGGTTCTAAATGAACAGAAATAACAAATATCTATTAGTGCTGAACAGAAACAATAATATAATGACAATATGCTACACATAGATATCTCTTAGATATTATAATATAAGGCAGCAGAATAACAACATACTGATATATTCAGACATGTATGACATTAAATAACACTTGTGAATTAGCATTATATACACTAACATGTAAACTTGAGAGAATCAGTTATTGTGGTTTAACTCTCACCATAAATATCACTTCTAACATAAAGTAACAATATGTAAATACTCAAAGTGATGAACAGTTAACAATATTAAACCCAAATATTCCCTTTTACTCATCTCACATAAGTATTCATTAGCGAGCCGATGGATGATGCAATACTCGACGCCCGTGAACACACTTATATGATTATAATCAGTAATCAGTGATTATACTGAACCTAGGCATAGACAGCTAAACATTTTGCTATATAAATGATAAATAACTCTACAAATAACACTTTAAATGGGCACTCACTTGTATTTGAACGCACTCGGCAATAACAATGTGATGCTAGCGAAGTCTGTCCGTGCTCTGAACTGTTTCCCCTTTAACTATTAAAGGGATCATTTAACGGGGAAGGTGCGTCATGAATGTAATGCTTAGTAAATTCACAAGAGGGCGCTATTGTTCCATATATACATCACAGCCTTTTCTACA
>TE_00000247#MITE/DTH
AGCAGAAGCAACACACCACTCAGGAAGACTTGAGTTCATATGGAGAGATGCCATTCAACCAAAGTAAGCATTTCTTCCAATCCAGTCCCTTCCCTTATTAGATCAGGAGTAATGAGAGCTTGATGGTCATATTCAAATCTCGTATTAACCACTACCTATGACTGGGCGCGTACAGATTTTTCATGCCTCTGCACATCTTCTGCTC
>TE_00000248#DNA/DTA
AGGGTTGGGCGGATCTATACCAACATTGGTATTGATATCGGATCGATAGTAGCCTTCCGAGATCGATACTTTTATTTAAATTCTAAATATTTAAATTTTATTTGAATATTTAAATATCTAATTTACGCTAAAGTACATTGCTCCAGTTTTATAAAAGAGCGAACATGTCTCTAAATACCCTGTGCTCCTTTTATATGTCGTATGCATCGTTGCTTCTACTTGCTCTGCTGTTATTAGTTGTCCTTTTGTCTTGTGACTCAGCAGCGCCAAAGGCCAAGCACTTTTGGCTGTTCTGAGACGACAGAAAAAGAGAAGTGCTGTTTACAGTTATTTTAATGCAGTAAATTAAAATATTGAAACTGTTATGTTTGTAGAAAGTCTATTCGATACCGTGGCACCACAAATCTACACAAACACATAAAACAAGACAAAAAAGACAACGCCGAGCTGCAAAACAGGAGAGAAGAGGGGGCAAATCCTCCAGACAGACCACCAGCAGTGCCAGCCCTGAGACAGAGGTCACTGGTTGAGTCGTTTCAGAGAGGCAATGAATATCTAGGTTGCTAGCTACATTGGTGAAATTAATATTTAAGTTATATAGGACATTCCAACGATTACTTGGTCATAGTTGAACTTGTTACTTTTATGTATCAGTATTGGCGATACTATCCCTGTATTCACTTGGTATTGGATCAATACCAAATTTTGCAGTATTTCCCAGCCCTA
>TE_00000249_LTR#LTR/Gypsy
TGAAGTGGTTACGAATTATTAGAAATTAAAAATCAAAGTTAATTTGTCTTTCTAGTCTGTACACTTTCGTTTTATTAAGTAGAAAATAGAAAATAAATATTTTAAATTAATGTAATGTGATGCTATGATTTACATGTTTCCGATTGGCTACTTCTACTTCATACTTAATGAGGGGGAGGGGCTTGCTGCTCAAACAATACACAGACTCTGACGTGAAGCAGCAGCAGCTCCGTGTTTCCTGTGTTTTTATTAACATTATTGTCCCTCATCAGGCGGTGAGGGCGCTACA
>TE_00000250#DNA/DTC
ACTACACAAATCACTATAATACTGCTGTTGACACGAGAGGCAGAGAGAAAGAAGCGAGGGAAGAGTGTGGGAGAGAGAAAGAGGGAGAGGATGGTGTGAAAGCGGGCTTTGAGAGATTACAAATTTACATATCTTAATAGACAACCGCATACTCACATTCTTTCATCAGGAAAGTCCCAGTGCAGCACTGGAATTGTGGGTAGTGGACTGGCAAGGCGGTGAAACTGATTGTCTAATAAGATTTTAGAACATATAAGAAAAAATAACAACTCTGGCCTGATGGAACAATTAGCATTTTTGGAGACGAGCAGAATAAGCATTATGGCTTAAAGTAAAGGAAGAGTGTAAAAATGAGATATTGTAGTTGAATGATGCACTTTTGAAATCAACAATTTGCATTTATTGCACTTACATGAAGATGCAAAACATATATTAGATATATGCGTGGCTTTCTGGAATGCTTCATTCTGATTGGTCAGTTTGGACAAATCTATTTTGCATGCTAATATATTTCTCGCTCTTTTTATATAAAGAAATGTAAACTTTGGTTAATATGTGAGTTTTATTATTTATGTATCTAAGAAGTCTTGCAAAAAGTTATGTAATACAATCAGGGAAAAAACTGAAATTGATTGTATAAATGTATTGCTTCTCATCTAATTGTGTAGTCTGCGTAATAAAATATGAATATACTTCACTACTTATATATATGGTAGTCAACATTTGATCAAATATCAGTCTGAAACTACTTGCGCCTATTAGAAAATAATTGCACGCCTTAAAATATTCCACAGCCAATTCGAATCGAGCATTCAACAGAATCCCTACTACATTAAATAAATACACCACCAGAACAAACAAGTCCTTCGCATGCATATCCTTTCAGACCTATAAGATCAATCTGGAATGATCAGACTGTTAGTCTAGCAGTGTCTGACACGTCTCTCTCCTCTGGAGAATATGACCTCTCCTCCAGTCTCACTCAGTAATTGGCTAAGTAATGTGTAAAGAGGGAGGAGGGGACGAAACTCAGATCACCATAATGTAGGACAGCATGTTTCGGCAGCGCAACCAGTGGTAATGCTTTATTCAATTTCAATCGCCGCTCCAGCTTCATTTCTGCAGGTACGCAGTTGCTTGTTAACCCTGATTAGCTCATGGAGTGCCTGTCGATGCGGAAGGAAGGAAAGCGATGGTGGTGTTTGCGTAAAGACGAACGCTCTCTAAACTGTCTTGGCAGGTGTTGATTGGAGGTCATTGGTCTTGCTGTAGATCAATAACACACTCCAATCTCTTTATCTATAGCGCCTAACAGCTATCAGAGAGTGAGAAGAGAAAAGAGAGAGGGTGAGAGGGACGCAGAGACTAAACAAACTACTGTTTCTGTAGTTGGTCACTTACTGAAACTGGATTACACTATGAAACTACACTTACTGAAACTGTGGTTGAATGTAAGCTGATAAACAGAATAACCCACAAAACAATTATTTATTATTTTGAGTTCCTGACTAGATCAAACATAAGCAACATAATATATAAATGCAGTATAAATATTTATAGAATTTAATTAAAAATAACATAAATAACATTTTAAAAATCACCATAAATAAAAATCTGATATGATTATTTCTTGCATCAGAAAGTGTCTAAAATATTATAATATTAAATATAATATGTTATATTGTGTATTTTAAATGATTTCTTTGTCCGAATGTAATAAAAATAAACATTTTATACAATATTTAAAAAAATTAATTTAAGTTACTGAATGTGCTTTTTGCTTTTGAAAAATAAAATAAATAATATTTACAGCATATTTAATATTTAATATATTCTGTATTTTAAAAATAACATAAAATTTCTGAAAGTAATAAAATATTTTTGTCTTGTAGCACTTGGTGCTGAAAGAATCATGTTTACCTAAAACATAAGCATTAAAAGTCCTGCAATAGATTCCAACCAGGAGTATGTTTTTGGGTAGTG
>TE_00000251#DNA/DTA
AGGGATGTAACGGTATTGTAATTAAAATTGAAAAATTGAAGTTCCTGTTCCAAAACTTACAGATAGATGGCTAATTTGTATGTCATTGACACTTTTGGCACTTTTTTTGGGGTATTTTA
>TE_00000252#MITE/DTA
AGGGCTTGACATCAACTGTTTTGATCACACAGTTAATGTTAGGCCCATTAATAATCTGTTCAAAGGTTAAAGCGAACGCAGCAACCGCTGCTGCTTTCAACAATTCTGGAGCTCTTGAAAGCAGCAGGACTGTGGGTGCACGAGCACCACTTTTTTCCAGTCTATTTTAAAGAGAACCAATCACACCAGTTGCGTCTCCAGACATGGTTGGTTAGTGCAAGGACGCGGGAGCTTTTAAGCACAGCTGATGTGATGTGCACGATACTGAAACTCTCGTCAGTAAGCGAGGTGATATTGTGTCTCACCAGTCGCCTGACCATCCTCTCATTCAACATTCACCTGCTTTCTTTTTCTCGCACAAACAGATATCAGTCATGCTGATCGCATTTGCATGCTTTTTAACAAACAGTCTTAAACTAAAGTTCTTTAATGATGAGACAGCACTGTCAATTTAAAAATTATTTTCTACCAGCCAAGGTGGCTAGTGGAGGTGGATGTCCAACCCATTAAAGCCGAAATCTATCCGCATTTGGCTGGCTGGCGGGTGTTACTGTCAACCCCTG
>TE_00000253#DNA/DTA
AGAGCTGCACAATTTATCGAGATCGTTTAAGAGCTGCGCATCATTTACATAATCGTATCACAACAAGCATAATGTTGATTTTACCAGTGAATTAATTGGTCTAAAAATGTTGTCAATGACAAATTGTGAGCATATATCTCAAACATAATTCAACATCAGAATTATTATAGGTAGAATAGAATTATTTATAGAAACAAGTAGACCTACACATAATATTAATTTAGTTGTTTTACCATATGTTTGAGAAAAAACAATAATCCCATAAGCTTTATTTTACATCTACAGAATCAAGAGAAAATCTTGATCTTTATTTTAAGCAAAAAAAATTGCGATTCTCATTTTAGCCAGAATCGTGCAGCTCTA
>TE_00000254#DNA/DTA
AGTGGCGTAGCGCAAAATGCGGAGGCCCCCCTGCAGGGATCACCCAGGGGGCCCCCAGTTGAAGTGGTTGAGGGGATCACTGATCGCACGGGCATTCCTGACAAAAAGCTTGTGTTTGTGTGTACAGAAATGTACTATTCACCCTCCCTGTTAAATTTGATCTAATCATGTCCTGAAACACAGCTCCTCTCCAGCTTTCACTTCTCATACTGACGGAGGGAGCGATTCATTTGTGAATGAATCTCCGTTATGAACGACTCGTCTCGTACACTAGCCGACAATAACACAAGTTTCTGGCAGCGCAGCATCTCGTTGTCATATTTCTTTTGCATTGTTTGCTGATTTATTCAACAAAACTAGCATAAGCCGAGTGTTTAGTGCGAGTTGGAGCTACTTTGCCTTATGATTAATGCAGTAAGTGACTGTTATCATCAATAACGCTACCTGTTTAGCACAAATTTCAGAACATACAAAAAGGTAAAAAATTTAATCTTACTTATGAAATGTTCTGCCTTTGTGCTTTGTTTTCTTTGTTTGCTCGTTACTACACTCGTCGGTGCCCTGCGGGCCCATCCGCTACGCCACTG
>TE_00000255#DNA/DTC
ACTATTTGGGGGGATGGAAATATATATTTTGTAATACATCCATAAAACTTTTTGCATCTAAAGAACGTGTTTTTGTGACATATCAGGACACAAATCTGTATAATGACATGGGTGCGTGCGTGTGTCCACCAGACTTCTACTGTATGTAAACAAGATTTGTTTTATTATTAAATTACATTAGCCCGGCTCCATTAAATAAGAAACTACATTTGTTGCTTTTAATGATATATTAGTATGTCTTAAAGTCTATGAAATGCTATGGAAGGGTTTTTAATTGTCTGTGTTATCTAATGTAGAACCAAAGTGCACTGCTTGTAAAGTGTTAACAAATTTAGTTAACTGTAACTATCCAAAAAAGAAAGACTAATCATTATTTCTCTATTTATTATCTGTCAGTTGAGCAGAATGCAGTGAAGCCAGCATTGTTTGAGAAGGTTCCAGCTCAGACGTTTCCCTCAGGCTTTCCTGCTTCTCTCCTGTTCACTGACGGCCTTTCCTCTGTCGAGACGCTGCTCACTAATGTTCAGGTATACTACAGCGAACAGACACAGACACACATACTGTACGCATGAGGAGGTGTAAGATGACTGGCATGCGGCCGTGTGTTTTAGGGTCTGCTGAAGGTGGCTCTGGAAAACGCACGTCTGCAAGAGAAGCAGCTTCAGCACAGCTCACCTCAGAGCTACGCACTCGAGGTACTGAGCGAGCTTTAATATACTGTACACTAGCAGCCAGAAGCTTGGATAATTATTAGGATTCTTGATATTCTGAATCACAGTAATGTGTCCGAACAAAGCCATACTTTCTAAAAAAAATAACGGTTTTAAACATCTTTAGTGTGACATGATCTTTCAGTAATCATTCTTATGCTCAAAAACATTTTTATTATTATTATCAATGTTTGATTTCTGCAAACATACAACAAAAAAAACATACGTTTTCAAAATTAATCAAAATAAATGTTTCTACAAAATACGAAACAATTATTTATATTCAATATTTCATAAAAAATGAATGCAATTATTATTCAAAACATGTTTTTGTTGAAAAAATAAAAATGTAAAATGTTTGAAAATATGCATGAAAATAAACATGTAAAGATTTAAATAATTAATTACAGCACTATGAGTAGAGAAAAAAAATATTTTTAAAATGAGGCAACTGAATTGGGCACTATGGATTCCAAAAAAATGTAAACCCTGGATATAGAAGACTTCGTTTATTATATGTCTTGGGCAATGGAAATTACTGCATGTACTGATTACAGATTACATGATGAAAATGTACTTGATCATGTAATTTAGAACCAAAGTCGACTGAACTTTTACCGTACACCACACTGATTTTAATGCCAACAGCAGACGTCTTTGGCTAAAAGGGAGCTGAATGGAGTGACGACCTGATTAAAAATGCTGTGCTTGGCCATTTCGTCTTATCCAATATCCATTGGGAGGGTGCTATTGACAAGCTGTTATAATACACTGAAAGCATTGTAAATGTAAATAATATATATTAGACAATTAATATATATTGATTGCACACACATTCTGAATGTTTACAAACATGGTTCATGGATCATTTGGTCATTCTTCGTATTATTTGTATCAATAAAATTCTTGAAGTATGAATCACAAAATAATTGTATGACATTTCCAGAAAGAGAAATTCTAGAAAAATAAATATTGAGGAGAATCAATAAATGATAAATAATTTACTGTCATTAATTTAATGCAAGCCATAAAAGGTCATTTTGATCAGTTTATGAGCATTTAAATAAAATAATACAGTATAGTCTAATTACAAGTACTACGTTTGTAATCTGATTACATACTCAAGATTTCACATAATCAACTACCCAGCACTGGTTGTATAGCTTGTACTGTTTAGAGCTCCTCCAGTTTTCTTTGATGTTTACACATGGAAGCTTTCTCTCATCTTTTGTCCTCCAGCCACCATTCAGAGACGTCTGAAGAAGGAGAAGAAGGCAAAGAGGAGGTTACAGGAGGCGCTGGAGTACGAGTCCAAGAGGAGAGGACAAATAGAGCAGGCTTTACAGCAGGCCACTTCATCAGACTCTCTAACACACGGTGAGACGTTCAGACCGATAGTCTTTCAGCAGGCTTTGTCAGCTGTCGCTGTCTGTTAACACAGATCCAATCAGTCTGGAGATGGAGACAGAGCGATGCCGCAGCCCAGAGGACAACTGCTTGTTACAAGGTATTGAATTTAAAAGGAACTGTGCAAAATGAGCTGTGCAAATACATACTACTCATACATGTATTTTTGAAAGTCCTAATAGTG
>TE_00000256#DNA/DTM
AGGATTGTTGGCACTTCAACTTCATCTTACTAGGCCAAACACTAGTGACTCACTATCCAATAACATTAAAACTGTTGTGCCCATACTTGTCAATCACCTTGGTAACAATCATTAAAATTATACATAATGTTTGTGAATATATATAAAGAGAGTGAAAAATGTCTAGGGCAGGACCCTTGCTGTTGAAAACACTGCATGTGCGTGAAGATGTTCTGTTGTTAATATGTTTGCATGTTAAAATAAATCAGCATTTTAAAATGTAACATTCAATGTGTCAGACACAAAACAGACATGTCAATAAAAAATATATATAATAATAATTTTATATTAATTTGACCAGTTAAAAGTTAGTATGTGGTTAGCGAACAACGGTTGTCAGTTGGCAAAATGAACCGAAATGAGCATCCCTACTGTACATACATCCACATTTACACGCATGCAAGCACACAGATTCTAATGTACAAACGAAACGAAAACCAAATAATTTTAAATAACAAATTTAAAATTAACCACTTAAACTCTGCGGACCCGGTACCGTGTCATCGACTTTCGCTTTCAGATTTAAAGGGCTAGCATTGCACCAGACCCCCGTAAGTGATGTCGTTTGAAAGTGTAGAATCTATATTTTATGCACATATGCATCACTTTGGTTTTCATTCTACTGTATAAAAGTTATTTACACTTAAATGCACAGTATTTTGGATGCCTGAGCTAGGTATTTTACATTGGTTCATTTTCATATTTTTTTCATATGACACATGTACAAGTTATAGCTCAAATGAAAGCTCTTTCCGGTGCTCATACAGTTCTAGCATTCTTTTTACTAAATTATATTCATATGCCAAACAGTTGTTGAATGAATTGTGGTGTTTCCATGGCGCAGAAATGTAAACAATACATTTATGATCAATAAGCAGCCCCAGATAGCACAGACAGCTGTCATCTCTTACATTATGCTGTGCGCTTCAGGGCCATTCTCCTCTGTTTTTGAGGTGATGTGCGGAAGTAATCCTTTTATATGTCTGAAGTGGTCCAAACACAGTGTTTTTGCATTTACACCTCTGCATGTGGATTTGGGAAGCTTTTAAATTTGGGTAGGCAAAATCCAGGCGGAAATCCCCAAATAGCAGCAGAGTTTAAGTGGTTAATAATATACAAAAAGCACATAACATAACATAGAAACACTCCAAAGTCATGTTGTTGATCAAATTACCTGGTTAACATTTAAAACTTGTAAATAAAGAAGGATCTTGAATGATTAGCATTAGCTTTTGCTGAGGTATCAAACCAAAAATGACGAAAGCAACATTTAAGAAGCACTGGTTTTGTTTAGATGTCCTACTATTACTATAATCACAACAACATAGTTACTGATAACAAAGGAGAGATGTTTGATCGTCTGGAAGCATCAGACAGGGTTTGACTGACAAAGAAAGAGAAACATTTGACGATTTAAGAGTCCTAATTACTGATCCAGCGCAAGGGCAGCCTGCAGGCCCTTCACTCAGCCCAGGGCAAAAGCCCAGCAAACCCCAGAGAAATCAGCACGAATCTAATGAAGCATTTAAAACAGGTTTTTGGGGGTGAGCTGCTGGCTCAAATCACACACACAGAGGCTGACAAGGTTGTGAAACAATGTTGACACTGCTATAGCAACACGCTTTCCAAACCAATCATGGTATTATCCTATAAAAAAGGCATAACAGACAGATAAAGGTCAGAGTAAAAATGCTAAGACGTGTTTCTTAATTACATCTGGGGTCAGATAGTGACAATCTAATGTGATAACATCGGTCAGAGAGCCCGGAGAGCAAGCTGATGTCATTATAACAGCTCAGAGCTGCCACTGATGGACATGAATAATTTAATAATATGAATATAGTGAGGGAAACCCGAGAGGGGTCTACAGCACACGCACAAATCGCACACTCTGTAGTGCATGACGGATCAATTTTGTATCCGTTTGTTGATTCTCTCTTTTGAACGCTGTTATCTCCAGCAGTCAGATGTGGTTTGTGCATAATTTTTTAGGCTTTGCATTAAAAAACAACAACATTTGAATTCAGATTAAGTCCTGGTTGTAAAAATTGAATTATTTGGTGAACAGTAACAAAAACAAGGTAGTAAGAACTATGCACCAATCCTG
>TE_00000257#DNA/DTA
AGAGCTGCACGATTCTGGCTAAAATGAGAATCGATCACGATTTTCTCACGATTCTGTAGATGTAAAATAAAGGTATGGTAAAAACAAACATCAATAATATTATGTGTAGGTCTACTGGTTTTTATAAAAAACTCTATTCTACTTATAATATCTGCTTGCAATCTGTCATATTAGACAAATTTATTCACTGGTAAAATTAGAGATTTGCCATTATTAGATTATATTCAACAATGAATGAAGTGCACACTTTCGATTTCATTTTGACTGCTTAGTGCTTGTTCATACTTCGCGCGCGGCTCCCAAACGATCAAACGATTAATTGTGCAGCTCTA
>TE_00000258#DNA/DTA
AGTGGTTCTCAAACAGTGGTACCCTTTGATGTGAACAATTACGTGATCAGCATCAGCTGTTCCCTGAAGTGTATGATCACATCGGTGCAGTGCTTGGAATGTTTACTTTAGTGCATCGTATTAGATACTCAAAATAAGGACGCGGGTGTATGATTGCATGTTTTCGATATGTTATTTGTTTTGTAAAGCGTTTCTTTTGTAAAATTTGTTTTATTAACCAGAAGTGGCTTTCGGTTCATTTGTTACCCCAGATTTAGGCTAATTAATATGGATGTGTTTCAAATGTCGCGGGACACAAATAGACTTAGGCAACTTTGCCATGCTTGAAGCTTGGAGCCATATAATAAATAAATTTAGTCTCTGTGTGCGGTTAACACAAACTCCAATAATTAATCTGCCTTGTCATTATGGTGGTACTTGGAGAGACAATATTTTTCTGGTGGTACTTGATGAAAAAAGTTTGAGAACCACTG
>TE_00000259#DNA/DTA
AGTGTTGCCAGATCGCGCGAGAAAATCATGCTTTGGTTTACATAAAAAAATAAACACGGCGCTCTAAATTTGTACTAATAATGAGCAATATTAACGGCATTAAAAACATACTTTTTAGTTTTGATGTAATTGTTATATGGATGGGATTTTAGAAACAGTTATTATTGTGTTTATTCATTACAACTATAGGCTATTCTACTAGGCTATACGACTATTGCATGCTAATAATAATAATTATCAATTTAACACTAACTAAATATTAACAATTACTTTTCTTGTTGTAGGTTCACTAATTAATCTTAGGATTATAATAAAAAAGTTTATTCTCAACATGCAACAATTTGAAAGTTAATTTACATTGTTTCCAACATAATATAGTCGACCGGTCAGAAACACTCCATGATGATTATAATCATTATAATTGATAATTCTATTATTATTTAATAAAATAATTAAATCAAGTTATCTCTTTTTAAATTACATCATTTAATACAAAGCCTATATAATATATCAGAAAAATGTACACTATATGCAAAATTTTAAAAGTTTATTTACAATATATTATTTTTTTTTAATTATCTGTTTAATGTAAATAATTACATACAAATGTACAAAAGATTGCTAGTGTAGACCAATGCATCTTATATGTGTCCATTTAGTTATTTACTTCATAACATTACATATGATATGATATGAACAAAATGTGGAAATGTTGTGTGCAACTCCTATACTAGTTAGTCACATTATATTTAGTTATCAAGCATGATGCTATAGCAGCTATAATGTTGAAAAATGTTCAGACCAGAGCCATGTTGACAACATTAAGCGGAGATGGCAACACGG
>TE_00000260#DNA/DTT
CAGAGAAAGTTTAGAGAAAAGGTACTTCCTCCTTACAACCGTATGTAGTGACTTTTCTAATAGTCAGTCCCTTCAGAATTGGCTTCTCTGATTGCAGAATTTAAAGCAAAATCAAACAACTTTCAGAGGAGCTTACTATTTTTACAAATGGCTCACTTCGGGAAGCATCATGCGATGTTATTGCAACTCGCATCCAGGCAAGCTTACTTGAAGTAGACAATCCAGAGCTAAACTTCTAGTTGCTACAACTATCTGTCACTTCTAGTTAGTGAACCACCACCTCAAATCATGGAGGAAAGTAAATCTATTATGAGTAAAGTGAGTATGGTTTCCCATACTGGAAATATTTTCTCTATTTTTGACCCACAAAAGTGAAAAGTGAGAGCACATACAAGCACAGTTATAAGTGTACTTTGTAAATATAATGTATTGCTCTAATTCTCCCAATAATCTGTAAGCAATAGCTGGCTCCGTAATTTCTATTTTCAATAGTATAGCAGACTACTTGCATAATAAGAATTGCTCTAATTTTCCAATAATCTGGTTTTAAAGAGCTCTGTAGTGTAATTTGGTGTGAGCAAAACACAATACACTGCAGTAGGCCGACCATGTTTGGTTAAAAACTAATCTTTTAAACTGATGTATTTTCTAATACATTGTATAAAAACAATTTCTACAAAGTTTTGTTTATTTTGATCATTTAGAGTTCTTTTTGTATTAAATTGTATACAATAGGCTTCATAGGGTTAAGGGGTAACTCTTAAGTAGGCTTTATAGGGTTAAGAGGGATGACTGTTTCCTTTTAATAAATTACAGAGCCTAGTGGTTCTTGTTGAGGTAGGGATGGGGAAAATGAAGCTTTTCAAAGCTTTAGAATAATTGAACCAATTGCTGGTTTTAAAGTGTTCAAAACACACCTCATGGCAGAGACACCTGCTGGTCAAAACCATGTAAATGGAACAAAAACTCATGCATTAGAATAGAAAACGTATTGTAAACTTTCAATTAAAAGTATAATTTCGAAAATGAACATTATTACCCATTTCTCTGT
>TE_00000261#DNA/DTA
AGTGGTTCTCAACTGGTTTGGCCATGGGACCCACATTTTTACATGGTCATCAAGCCACGACCCTCTATTTTAGGAACTATAATATAATTTTAGGAAATATAATTCATTTGTATTTATTTGTTAACATACACAAGTAGCGACCGATAAATACAAATATATCAAACTATAGTAATATTACAGAGTAAAAACGTCAAATACTGTAAACAGTGGTTACTGTAAGGAAAAGTTCAGTTATCCTGTAATTGTTTTAAACATGAACATGCCCTCAGCTATTGGAGTCGTCTTTGAAAATAGTCCACAGGTTTGTCCTTGCAACTGGGATGTTTGGTTTCTAAATGTCATTTTAATTTAGAGGTTGTCACGCTCTCACTACATGTGACACACTGAGGTTTTAAGCCTTTTTTGTCATCAATATATGTAAATCCATACTTTACATATTCGAGGTTGTACTTGCGCTTCGACATAATGGTTGCTATAATTAAATGAAATTTCACATGTCAAACGGTACTGTTGTCGCATGCGCATTTCAAAATAAAAGTCCCATATAAGCCAAATAAGTTAAAAACGTAACTTTTGTTGGTATCACACACTGAAAATGTTGACCCACTTTTGGGTCGCAACCCACCAGTTGAGAAACACTG
>TE_00000262#DNA/DTA
AGGGGTGGGCAAACTCGATCCTGGAAGGTCCTGCAAAGTTTAGGTCTAGCACTAATCAAACACACCTGAACATGCTAATCAATTTGAGTTTGGCCAGAAAAAACCACATAGCAAAATTTCTCTGGCCCAGCTCTGGCCCACACAATCAGGTTTTGCTTGGCCCACATGCCGCAGTGAATTACGGTACATGACTGGACCAAATCTGGCTTCCAGACAAGGGCCAAACACAGACCATATCCTGGCCAAACTCACATGATATGGTCTGTGTTTGGCCCTCGTCTGGAAGCCAGATTTGGTCCAGTCATGTACCGTAATTCACTGCGGCATGTGGGCCAAGCAAAACCTGATTGTGTGGGCCAGAGCTGGGCCAGAGAAATTTTGCTATGTGGGCAGTGTCTTCATGGTCACATAGCAGATGTGTTTGACTTTGACTAGAGTTGGAGCTAAACTGTGCAGGACACTGGTCTTCCAGGATCAAGTTTGCCTACCCCTG
>TE_00000263#DNA/DTA
AGGGATGCACCGAAATGAAAATCTTGGCCGAAGCCGAATAATAATGAATTGCTTGGCCGAAGGCCGAAGGCCGAATACCGAACGCGGTGCACCATTACAATAATTAAATAGTAAAAATTAGCTTTTTACTATTTTGTGTTGCTTTTCAGAGAAATAAATCAAATAACAAAAATACTATTTCAAAAATATTTAACACTGAACATTTTTTAACATTCCAGCAGATAATATACAAACAAAGCACAATATAACTTAAAATAAATAAATTAGTAAAATAAAAAAATATTTTTATTTGGCCATCTTTGAAGCCCCACTTCTTGAATAGCTGCTGAAAGAATGTAACTGTATGTCTACAACAACAAACGTGCATTAAATAGTGCAAAAAATGTGGATGACAACAAATGAATAACTGTCCTAGACATACAGTAAGCCTACTTAGCCTACTTCTTCAGAAAAAGTGGCAGGTTCTTCTTTATGAAAAGTAGTTTCTCTGCTGTCTCACATGAAAGTCGGTTCCTCTTCTCGTCGATGACATGAGATGCAGCACTAAACAGTCTCTCGCTGTCGGTGCGCGGCTCATCTGTAGTACGAGCCCGTTTACTCTCGGCGTTGTTTTCATCTCCTGCGCTGTGCATCACCTGACCGTCTCCAACACTTATCGGCTTTCCCAAGTCCAACTCGGCCTGGATCATTTCTCGTGTGCGCAGCTTTTTCACCATATCCAAGTAATGATCTTTATATCGTGGATCAAGCTCAGTCGCGATGCATTTCATAGGTTCTGAGTCCGCCTGACTAAATCGTGCGCTGACAGCTTCTAAGAGCGCACTTTTAGCTGTTTTCACTCCTTGGTCTGTTACAGCGTCTTTGTTTAAAAGACGCTTTAGTGCTGCATAAAGCGCGCGCCTCTCACTCTACGCGGGTTACTAGGCTATTTGATCGCGTCATTAAAAACGTCATTGTTCGGCAAAATTTATTCGGCCTTTTTACTTATTCGGCCGAACACCGAAAGGGCTTTTTTTGGCTATTTTCGGCCGAATAATTTCGGTTGCCGAATATTCGGTGCATCCCTA
>TE_00000264#DNA/DTC
ACTAAAGAAGGTTACATTAGTCAAGACAATAGCAAATATTAAAAGTGACAGTTCATTCAAAAACAAATTGTAAACTCGCTAGTCACTCAATATTTTTGAAGAAAGCTGAGAAAAAAAAATGAATCGAGAAGGAAATGAGCTCATGAGAAATTCAAAGAAGCAGATTTGGTAAAATAAAAGAAATCCGTAAAAGAATTGCATTGAGACTTTGATCGTTCTTCCAACAAGCTTTAACCTTGAAAAAGTGACTTTTATTCATATTTTAAAAGTGAAATTATAGTTTGTGTAATTACCTGAAGGTTACATTGGTCAGACATTTTTTATCTGGTCGGTTTTTCAAAGTAGCAGCCCTAGGAGCTTCCCTGAGAAACATTTTCACATATAAAATCTGAGCTGTGGATCCCCAGAGAACAACACAGGTCAGGAGTCATCATTCTGCTGTTAAAATGGGTTGAAGGAAGATGGCGGTGTCAGAAAGGCTTGGTTTTTGTGGCAAGATGTGTCACCCAAGCAGATTTTGTTAGTTTAGAGAAAACTGAAAAAATAACTAAATAATTAAAGCAAAGAGAAGAGCAGCATTGTCTAAAGTGAGATCTAGTCATGTTGGACTGTGACTTATCATGACTTTATCATCACGTGATGCTGTTTAAAGTCTAACTGAAGGTGTAACAGATAAACATAGTGATATGTTCACTGGGATCCTAATTTAAATAAACACTGAGGGAATAAATGGAATGGAATGGTAGATGGAATAAATGAAAGACAAAGTAAATATTTTAAAGAAGCCATAATGCATTAATACTACATATTATGTTTAATCTCCTCACAACATAGCAGACATTTAGACAGGCCTTATGCGTATAGACCTTTTTCTTGGCACCATCTCCTGGACTGATCATTTAAAGAAATGCGATCTAATAGGATGGAATGGAAAACAGATGCTGTGAGGCATTTTTCCCTCGTTGTCAGACAGCATCTTCTGCAGTTTAAATGAATCCTCGTCATCGCTAAAGTCAACATTTTCTCTTTATTTCATATATATAACCAGCCCAAACAAATGTAATTCACCAAAATGTTTGACACACACACGTAGCCTGTACTGTGCCACTGACACACTGATTTAATAACTGTGACAAAGTGAAAATATAGGCTAGTGTCATTTCGAAATGACAGAAAAACACAAACCGTGGTAAAAACAACACACGAAATAAAACACAAACGGCTCGCGATTAGAATGAACAGCAAATCAGCCAGCAGAGGATCAATAACAGACTTTTATTGGTCATTTTTGTAAATTGCTCGACTTTCATACCTGTTAAGTTTCATGCCAGTACTCTGGTTTGCTCTCTCTTAAAGAGCCGCTGAGCTAACAGCTGACAGGCCGGGAACACACACTGTATTTCTAACGGCAGACACGTGAACTAGGAGAACATTTTTCTCGTATTTCTGATGCGCTTGAACCGCACTTGACAGATTATAACGGCTTTAACAGACACATTTCCAAGTTTTGTCACAAAAACACTCTGTTACCCATTAAAAACGTTATTGAAACCCATTTTCGGAGCGCAAATTACCAGTTGTACACGCTGTAAACGGAAGTTTTTAGCATTCTACCGGAAGACGCTGGTCGCTATGGTGCCCGCCATGCAGCAGCCATGAAAAAGGTCTATATAGTAAGAGAAATACAAGCTTAGATAATTTCAAAATGAGGGGTTTTCGCCAATCAAACGCTGCATGGGCCCATTCATATTAATGACCCAATGTAAATTTGTTCTGAGTAGGATTTTTAAGAAGGAAATGATAGTGTTTGAGGCTCACAGAATACCATTTCCATATACTGAACTCTAAATATTTAGCTTGAGAGTATATCTATAGATGTTCGTTCTATGGCATCTTTTACTAAATCTTTCACCACTTTTGGAGTAGGTCAAATTTGTAAAAAGATTTTAAAAGTGTCTTCTGCTCACTAAGGTGAACTATTAATATAAAATACCTGGCTTCTAATTTAATATCATTTATGCTGAATTTTCAGTATTTCTTCAGTG
>TE_00000265#DNA/DTH
GCCCCGTTTACACTAGTGCGTTTTAGGCCCCGTTTACACTAATGCGTTTTAGTTTGAAAACGCATAAGTTTTGCTACGGTTACGCCATCCGTCCACACTATTATCGATTATTAAAACTGATATTCAGCAAAAGAGAGGGTATGTTTCGTATTTTCACTGAAATTGAAAGGAGACAGTTGTTATCGGCTCCGTTTTGTTATAAATATCCACAAAGTGAAGATGACGCTCATATATGCAGCACGCCGCCTCAACATTTCTGCTGTCTGTTTAGTTGCTAATATTAAAATGAAAATAGGCAGTTCCTTAAATCATGTTTACATTTTATTCTTACACGGAGAAGATGCAGGACTAAACTGTGTGTGTTAGGCTACTTAATATTGAGGAAAAGCCCCAATCAGAGAGGCGAATGTCTGCAGCCCCGCCTCCATTTTCAGATGTCTCCGTTTTCCATCATCCACACTGACGGAGCAGCAGCGTTTCAGAATGAAAACGGCCTCTCCAGCGTTTTCAAAACGCTCCGTTTTCGGCGCTCGAGAACTCCGGCATAGTGTGGACGGTTGGCATAACCGTAGCAAAACTTATGCGTTTTCAAACTAAAACGCATTAATGTAAACGGGGCC
>TE_00000266#MITE/DTA
AGGGGTCACCAATCTTGTTCTGGAGGTCCCTTGCCTCAACACACCAGCCTGGGTGTTTCAAGTATTCCTTGTAAGACCTTGAATAGCTTGTTCAGGTGTGTTTGATTAGGATTGGAGCTAAAGACAAAATCTGCAGGACACCGAACCTCCAGGAACAAGTTTGGTGATCCCTG
>TE_00000267_INT#LTR/Gypsy
ATTTACCATTCCGAATAATCTGACCACTAACAATGGATTCGGCTGAGGGGGGCTCTCTGCGCTCTGCGGTTGAGCTCCAGGGAGCGATGATCGGCCGCCAAGAAGATGTACTCTCCGCCGCCCGGCATGCCGTGGACAGTCTTTCGGCTCAGGTAATTGAGCTCACCAACCAGCTGCACAGATTTCGCCCTTGGGGTCTGTCCAACGCTGCCGCCGACCACCATCCCACATCTGAACCCCGCGTGAACAATCCCACACGATATGCGGGTCAACCCTCTGAATGTTGGTCTTTCCTGACCCAGTGTGAGGTAGTGTTCTCGCTACAGCCATCTACCTATGCCACCGATCGCTCCCGAGTGGCATTTGTTCTCTCTTTGCTCACTAGACGGGCAAGAGAATGGGGAGCCGCCGTATGGGAGGCTGAATCTGACTGCTGCTCTCACTACGCCTCTTTTAAGGAGGAGATGTTGAAGGTTTTCGACAGATGCGCGCTGGGGAGAGAGGCTTCCCGTCAGCTCCGCCATGGTAGTCGATCCGCGGCTGATTTTGCCATCCAGTTCCACACCCTGGCGGCGACCAGTGAATGGAACGAGCCAGCCCTTGTCGCTCGCTTTTTGGATGGTCTCTCCTCCGAATTGAAGGAGGAGGTTTTTTCTCACGAACTACCCTCTTGTCTGGACTCCCTTATAGAGAGGGCGATTCGCCTGGATAAGCGGTTGGAGTTGTGTCGCCGCTCCAGAGGTCCACCTGAAGAGAGGAGGATGTCTCTCTTCTCCCGTTCTCCCGCTCCCACCCCCCCTCCAGAGCCCGTGGAGGTGGGTGGTCTACATTTCTCTACAGCTGAGCGTCAACGCCGCCTGACCAACAGGCTCTGCATGTACTGTGGGGCCGCTGATCATTTCTTTGGCAAGTGCCTGGTAAAAGGGCAAGCTCGCCAGTGGACCGGGGAGTTCTGGCGAGCGCGATATCCTTATCCCCCACTCCACTGCGGCGAACTACTCTCCCTGCTGTACTGCAACATGGTGGCACCTCCACTTCCTGCGAGCCGTTTATCAACTCAGGAGCTGAAGGGTACTTCATGGACGAGGCGTGGGCATTACGTCATGGTATTCCCTCCATTGAGATGGACAAGCCACCTCCGGTGTACGCACTCAAAGGACAACTCTTGCACCGGGTTCGACGTATAACCATGCCTGTGAGTCTCACTGTCTCTGGAAATCATCAAGAGACAATAAGATTTTTTTTATTTGACTCTGTCTTTTCTCCATTAATACTCGGCCACCCCTGGCTGTCTAAACATAATCCCCACATTGTCTGGTCCGATGGTACTGTTATGTCGTGGAGTCTTACCTGTCATGATAAATGTCTTGTCTCCGCTGTTCCTCCTGTCTCTTCTGTCTCTGTGTTGCAGGACGAACAAGGTGATTTGTCAGGCGTGCCACGCGTATCATTTGGTCCGTATTAAGGCCGGGCACGAGTGGAAAACCGGGTTTAATACGCCGCTCGGTCACTCGAATATAGGGTCCTTCCCTTCAGGCTGGTAAACGCCCCTTCTGTATTCCAAGCCCTAGTAAATGACGTGCTTAGGGACATGCTGAACATCTTCGTTTTTGTCTTCCTTGATGATATTTTAATTTTTTCCCTTTCGCTCGTGACCCATATCCATCACGTTCGCCGCGTACTACAACGCCTGTTAGAGAATCGACTTTTCGTAAAAGCAGAAAAATGTATTTTCCATGCGGACTCGGTTCCGTTTCTAGGCTATATAGTCTCCGCCAAGGGTATTAGCATGGACCCAGCCAAAGTACATGCAGTAACTGACTGGCCCGTCCCGGAGACACGCACTGCTCTCCAGAGATTTTTGGGTTTTGCAAACTTTTACCGGCGGTTTATCCGAAACTTTAGCCAAGTTGTTGCGCCGTTAACTGCTCTTACCTCCACGAAGTCTGATTTCGTGTGGACTCACGCTGCCCAAACTGCGTTTGACAAACTTAAGCATTTATTTTCATCTGCGCCCATCCTTGTTACGCCCGACCCCTCCCGACAGTTTATTGTGGAGGTGGACGCATCCAGCTCCGGTGTGGGAGTCGTTCTCTCGCAACGTTCAGTCACCGATAATAAAGTCCACCCTTGTGTCTTCTTTTCTCATAAGCTCTCGCCCGCTGAGCGTAATTATGACGTGGGTAATCGTGAACTCTTAGCCATTTGGTTAGCTGTAGGCGAATGGCGACACTGGTTTGAAGGGGCAGCTGTACCGTTTGAGGTCTGGACTGACCATCGCAACTTGACGTACATCCGTACTGCTAAGAGGCTCAATGCTCGACAGGCGCGATGGGCGTTATTCTTTGGGCGATTTGACTTCACCATCTCTTATCGTCCAGGTTCTAAAAACGTCAAACCAGATGCGCTATCACGTCTGTTCAACCCCTCCAACAACGACTCCAGTCCAGAACCCATTCTTGCTAAAGGCTGTGTTGTCGGAGCCTTAGTCTGGGGTATCGAACGTAAGGTTAAACGAGCTCTCACACGGGTTACAACCCCTCAGAGATGCCCTGAGAATAAATTATTCATCCCCAAGCCTTTACATTCGGCTGTGCTCCGCTGGGCACACGCCTCCAAATTAGTAGCCCACCCGGGGGTTAAAGGCACCCTAACCGCGATCCGTCAACGTTTCTGGTGGCCGTCTATCATACGCGACACTCGTTATTTTGTCATGTCTTGCCCAGTTTGCGCTCAATCCAAGAGTAGTAACCTTCCTCCCTCGGGTCTCCTCAGACCGCTACCCATTCCCTCCCGCCCGTGGTCTCACATCGCCTTAGACTTCGTTACGGGGTTACCACCTTCAGCGAACAATACCGTTATCCTTACAGTAGTCGATTGCTTCTCTAAGTCCGCTCACTTTATTCCCGCTCCCAAACTCCCCTCTGCGAAAGAAACTGCCGTACTGGTTTTCAACCATGTCTTTAGAATCCATGGGTTACCAGTAAACACTGTTTCTGACAGAGGTCCGCAATTCACTTCGTGTTTCTGGCGAGAATTCTGCCGACAGATAGGGGCTACTGCCAGTCTGTCATCAGGCTTTCACCCTCAAACTAATGGGCAAGCCGAACGCTTAAATCAAATTCTCGGTCACCTCCTCCGCACCTTAGCAGCGCGGAATCCCTCCTCGTGGAGCAAACAGTTAGGCTGGGCTGAATATGCGTACAACTCCAATCCTACGTCATCAACTGGGCTTACCCATTTCCACTGTTGTCTGGGTTACCAACCTCCGCTATTCTCCCCCCAAGAACGGGAGGCGTCGGTTCCATCGGTACAGGCGTACATTAGCAACTGCCGTAACATTTGGAAAACCGTACACTCCACGTTATTAAAGCCCCGAGAAACTACTCGTCGCAATGCAAATCGTTGCAGCATCAAGGCTCCTAGATATATTCGCGGCCAAAGAGTCTGGCTTTCCACCCGCCACCTTCCCCTCCAGTCCCAATCACGCAAACTAGCTCCCAAATTTATTGGTCCTTATACCATTATTAAGATCATCAATCCTACTGCAGTTCAACTGCACTTACATCACTCGCTTTGTCGCATCCACCCGATATTCTACGTTTCATGTATTAAACCTGTCATCCGCGCTCCCAACCTCCCACCCCCTGCCTCTGCTCCTATCCTTATTGATGACGTTCCTGCTTATAAGGTCAAGAAGATCTTAGCTTCCCGCCGTCGCGGACGTGGTATTCAATATCTGATTGACTGGAAGGGCTATGGTCCTGAGAAGAGAAGTTGGGTCTTGGCTCGGGACATCCTGGATCGCTCGCTCATCGATGACTTCTCTCGCTCGCGCCAGTCAACTTCAGCGTTGAACTGCACAAACCTCTCTATTGATTCTGTTCCCTGACAATTCCGCTTGTGAGTTTCAAGTCTATAATTATTCTTAATTCATTTCTTTGAAAACTAACTCTAACATTGATTAATCTGTTCAAGCAGTTCTACCTGCTTTCTGAGCTCCAGGTCTTCCAGTATATCTCCACCGTTTCCCTTGTGAGTGTTCTGCTCCACTCCAATCTGCAAAAACCAAAGACAGCCCCAACAAAACCCTACTGCAGTGGCTCTCAGAGTATAAAAAAATAAAAAATATCTGAACGCTCTTTTATCTTTTGACAAGTACAATTACAGCATTGTCGGTTCCCTGTACTGTATGATCACACCATTGAGATTACGCGTGCATCACAACATCAAATGTTAAGAATCTAGAAAATTGTGGAGCTCTCGAGCAGACACGCACTAGAGAAATGCTTCTGCAGACCAGTCCTGCTGACATTTTAGTAACTGAAAACTCAGGTTTTTCCCCATGCTGCATCACTGGTAAAATAATGATCACAAACGTGTTAACGTGTCTTCATAGTTTTGTAAAATAAAGCGTGTTTTCTATATATAGCCTAAAGTCATTCGTTTTGTAAATGGCCTAATATTTAATCATATTATCACATTGTCGGTGATAATGTTTTAGCTGTTTAGCAGATTCATGGCCACATAACGCTGGGTCAGTTGTAACAACAACTTGCTAGTAACATCAGTGAAATGTTTCCACCAACGCCAAGCAGATTTAAACCTGTATTTATATCATTGTAATTTCAGTATTCCTACAGCTTTTGAAGAGGAGGAAGTCAAAGTCATTTGAGTTCAGTGTTTGACCTCTGTCAGCTCATGAAGCCTGCACACACAAATAGTGTTCAATTGTTGAAGCTGATGCACATTTTCTTAAGCTTTGTAACACAGACACACACAAATGATAATGAAAGCTCAGTCATAAATCTTATTTTATAACGTTACATCTCACCCCGGTGAACGTCTGATTTTACATTTTACCACGGGGTGTGTTACAACTAACCAAGACTGTGGGCTGAATTGTAACATTTCACTCCTCCTGTATGAAAATAAAAAGTGTTCACATTTTCTGTTTGTGCTGCAGAAATACCGTATTTGCCATTTAATAGCAGACACTCGTAACTCAAGACCTCAAAGACATAGAGAAATATAACAGAAGTACAACTATCCCTGCTCTCCCCCACACAAATATGTCATATGTACATGCAGCATATTTTTCCAAATGTTAAAAATGGTTTAGATATGATATGAGGTTCAAGCTCATTTCCAGGTTTTGATGAATATAGGCTACTATATGCTAATACTTTACCTTTAAGTACAGCATTTTATTTATTTACTTTTGTCTATTGTACCAACAGAACTGATTTTAATAAATTTTTAAATTCATGTTTATTGAAACGTAAGCACACTACAGTGTAGTACCTGTTCCTGGAGATGTTTAAACAATTTCTAATGTTTAAAGTGTCTGACATTATTTTATAAATAAATCTGCCTTGTTTTTGAACTGTGCAGCGCTGTAGCTGAGTAAATAGGCCTACTACGCCACTATATTTCAATGCTAATCATTAGGTGCTACATGGAGAGACAAATTCTTTCTGAGGTGAAAAAGTTTGAGAACCACTGCAGTAATATGGATTATATGTTAAAGCTGACAGCATACAAATACATTATGACTATCTATCTATTAGAAATACCTGAATATCACTCTGTAAAAATGTATTTGTATCATTTTAAAACATTTTAAAAAGCTGATTTAATTCAACTTAAAAATGTAAGGCAGTACCTGATTTATTATGATGTACTTCATATAATGTCTTTAATTAATCTCAATGCATTTCTTTGGAAATTAACTCTGTTCAGTCAGTTCAAGCCATTTTACCTGTTTGCTGAGCTCCAGGTCTTCCAGTATATCTCCACTGTTTCACTGTGAGTCTCAGGGGTGTTGCTTTATATAAAACTGTACTGGAGCATTTATTCTTTTCAAGTCTATAATTAATCTCAATACATTTCTTTGTAAACTAACTCTAACATTGATTAATCTGTTCAAGCAGTTCTACCTGCTTTCTGAGCTCCAGGTCTTCCAGTATATCTCCACCGTTTCCCTTGTGAGTGTTCTGCTCCACTCCAATCTGCAAAAAACAAAGACAGCCCCAACAAAACCCTACTGCAGTGGCTCTCAAAGTATGATACGCAGGCTTCCTTCTAGAGGTACGCTGAGGAATCACTAAATAATAAAAATAAAAAATATCTGAACACTCTTTTATCTTTTGACAAGTACGATTACAGCATTGGCTGTTCCCTGTACTGTATGATCACACCATTGAGATTACGCGTGCATCACGTCATCAGATGCTAAGAATCTAGAAAATTGTGGAGCTCGCGAGCAGATACGCAATAGAGAAGTGCTTCTGCAGACCAGTCCTGCTGACATTTCAGTTACTGCAAACTCAGGAATTTCCCCATGCTGCATCACTGGTAAAATAATGATCACAAACGTGTTAACGTGTCTTCATAGTTGTGTAAAATAATGCGTGTTTTCGATATATAGCCCGCTGTGGCTTTCGGTTCACTTTGTTACCTCAGATTTAAATAAATATGAATGAGTTTCAAATGGTGCGAGCCGCAGAACATTAACTTAAGTGAATTTGCCATGCTTGAAAAAATTAAAGTTAGTCTCTGTGTGCACAGACGGAGCACCTGCGAACCCTACCCGAGTCGGCCTGAAAACAGTGGTCGGGTGCACAGTTTACTAGGGGTGCTCTGATCGATCGGCCGGAGATCGGTATTGGCTGATAATCACATTTTACAACTCAGTCGGTACTCGTTGATTTGGCCGATCTCATGAACCAATCGCAAGTGTTTGTTTACGAGTTTACAACAAACATGGAGGAAGATGCACGAGTGTGCCCGAGTTATGCATCAGCAGCGCTACAACACATGAACAATGTTTCCAAATTGCATTGTTAGTCCATTTTATATCTGTTTTATCTAATTTTGTTTTGTAAAGCTGCTTCTGACCATTACATGTATGCAACAACCTTAATTTATTATCTTAGGTAAGGCGAGATCTCATACTTTAAGGGTAATTGTGCTTATGCAATGGCAAAAGTGTTATAAAGCGGTACTCTGTATCGGCCAGTTGCCATGACAAGGAATCGGTAGTCAGTTTCTGCTGCAAAAATCCGCTGATCAGGGGTGCGTTTCCCAAAACCATCGTTAGCCAACTAAGGTCGCAAGTTCATTCCCTATTCATTTAGAACATTTTAACATTCAAAGTTAAAATTATTAAAAGTAAAAAAGCATTAAGGTCATCTCTCTTAGGTGTAATTTGCTTTCAAACTATTTATATAGTTCAGTTTTAGCGATCTTCATGTTTACAATTGTGCTCCCTTTGTAGTACACTATGAAAACTTTGATGTCATTTTGAACACAGCCTAATGGCGAAAGCTACAGGTGACCTATTATTTAAAAGCGGAATTTATGTTACGTCTCTAAAGCTTGTGAAAACAAAAAGCATACCTTAATTCTTTTCATTTGTAGTGGGTTATTTATTAAGTATCTGTACGGTATATGACAAGGGCCAGCTGGTTAGAACTTTCTGCAGTGGTTTACATGTGTCAAATCGTAAAAGTACACTTTTCGTAGACTTAATAATAATAATAATAATCATCATCATCATCATTAATATTATTCTAAAAGTACGATTTTTTCATTTCTAATATATATTAAATATAAAATTTAATTTTATAATATATAGTGTCATTATTTCATTATTTATTTATATGAGTTATATGATATTAGAGTATGTGTTAGCTTGTAAGTGATATGTTTTATAATAAAATATGTAATGGACAACTTCTCAATAATATTAGTAAAGCAAACTTGGGTCCTATATGTGCCATTTACATATATTTCAGTCAATATGGAAAGCGAGTGCATGTTTTTACCAAATCTAAAATTGGATTTTATTTTAAATGTGTGTGCGTATAAAACAATATAATTTACACAAAGAAATTATCGTTTTTTCTCTAAAGAAGTTGTTACTCTATCCAGTTTAGAGCATCATTATGAGCGTTTTACGTTTAACGTGGTTCAAGCGATGGATCTGCGACAGAGAAACTATGGGTTTTGGGTAACACTCGTCACTACATAGTTCTTTACCCAAACGATGCATCGTACTATGATAGTTCAGCCGCGAGTTACATCGTTGTTTGGGAAACGCACCCCAGAGCATTTCTACAGTTTACGCAATCTCCACCGTTTACTTAAGATGTGATCACGATTCCACCAAATCATGGAAATGCTGCAAGTATGAATTGATAAATCACGTATGAATTGGTCAAACAGTGTATTTATAATCACTTGCTTTTCTAACACGCATACTGTAAATGACGCACTGTAGGCAGATCTAATCTCTTATTGAAATATGTAATTGTGATATATTTTATTCCATATATATATTTAATTGTCATATATTTAAAATACAAGTTCATGTTTGGATTTCAAGGGGGAGACCAGGGATAGTTGTAACACTTCCAATCTCTACAACCAGGAACCAGTTATAAATCAGTTGATTCACTTCACACATGCTCATATTAGTCCTCATATCACATATGAAAGAGTCCTGTGACACACAGCAGATATTAGACAGGAGAAACTACTTTTCAGCTAAAAAAGTCATATTTGTTAAATTGAATTATTTTTGAGATAGAATGCCTGATTTGTGGTTAAAGCCATGTCATTCATGTGTCTGTGTGTGGATATATTTAATCATATTATCACATTGTCGGTGGTAATGTTTTAGCTGTTTAGCAGATTCATGGCCACATAACGCTGGGTCAGTTGTAACAACAACTTGCTAGTAACATCAGTGAAATGTTTCCACCAACCCCAAGCAGATTTAAACCTGTATTTATATCATTGTAATTTCAGTATTCCTACAGCTCTTGAAGAGGAGGAAGTCAAAGTCGTTTGAGTTCAGTGTTTGACCTCTGTGGGCTCATGAAGCCTGCACACACAAATAGTGTTTAATTGTTTAAGCTGATGCACATTTGCACATTTCCTTCAGCTTTGTAACACAGACACACACAAATGATAACGAAAGCTCAGTCATAATTCTTATTTTATAATGTTACATCTCACCCAGGTAAAAATCTGAATTAACATCTCACCACGGGGTGTGTTACAACTAACCCAGACTGTGAGCTGAATCGTAACATTTCACTCCTCCTGTATGAAAATAAAAAGTGTTCACATTTTCTGTTTGTGCTGCAGAAATAACGTATTTGCCATTTAATAGCAGACACTCGTAACTCAAGACCTCAAAGACATAGAGAAATATAACAGAAGTACAACTATCCCTGCTCTCCCCCACACAAATATGTCATATGTACATGCAGCATATTTTTCCAAATGTTAAAAATGGTTTAGATATGATATGAGGTCCAAACTCATTTCCAGGTTTTAATGAATATAGGCTACTATATGCTAATACTTTACCTTTAAGTAATGCATTTTATTTATTTACTTTTGTCGATTTTACGAACAGAACTGATTTTAATTAATTTTTAAATTCATGTTTATTGAAACGTAAGCACACTACAGTGTAGTACCTGTTCCTGGAGATAGCTTCA
>TE_00000267_LTR#LTR/Gypsy
TTCATCCATCAATTCAGGAAATACCAACCTCTAACCATCAGTTTCCAGTCATTGCTGAGGTGTGTGATTCCTATTTGTCTCCACATGCTGCACTCCAGTCAAAGACAAGACAAACAGAGCTCTGCATGATTGCTGAACTCCAGCAATGCACAAGATGTTCTCCAGTGTTCTTCAGATAAATCTCCACCTTTCCTTCTTCTCTCTGTTGTGTGTCCGTTACTTGAAAAAGAAACACCTACCACAGACAAGACATCTAGCTAACTATCTAAGCCCACCACCACCCCCTTCATCTTGGAAGGACATCTATTATTCATTCATTCATTCACCCATGCATTCAAGAAATACCTAACCAGACCATCAGTTTGCAGTCATTGCTGAGGTGTGATTCCCATTTCTCCACATGCCCCAGTCTAATCTGCGAAAGACAAAAACAAGAGAAACAGAGCTCTACTTGCTGGCTGATCTCCAGCAATACACAAAGAGTTCTCCAGTGTTCTTTAGATAAAT
>TE_00000268#DNA/DTA
AGGGCGGCATGATTAATCGAAAGGGTGTTTGAGGGTCGTGCGGGAGGTTTGATTTGCATGTGTGTGTTTTTTCTCTCTCACAGTGACAGCAGCTATGAGACGCACTAGAAAGTGAATGTGAAACCTGTGCACACATCATTATTATGGAAATATAATAGTCTAATAATGTTGTCAATGGCAGATGACAAGAACATGTCTCAAACATAATTGAATTTTATAGTTATGAATAGATGTATTCTGATGTCATAATTTTACAAAATTGTGCATTTTAAGCAACAGTAGAGATACACATAGGCCTGTTATAATTGTTTACCATGTTTGAGAATTAACAATAATAATAGGCTAATCATATTAACCTTTGTTTTACATTTACAGAATGGTGATCTTGATTTTGAGCAAAAAAAATTGTGATTCACATTTTTGTCAGAATCGTGCAGCCCTA
>TE_00000269#DNA/DTC
ACTGTAAGAAATATCCGTAAATTAGCCGTTTTCCATATTTTGTGGTTCATCCCTGTTTTTTTCAGTAGGGATGTTTTTATTTTTCCCCGTTTGTTTCTGCTTTTGAATTGATTTATGGGATTTTTATCTTTATTCCAACAAGTTTTAACCATAAAAACTTGTAAAAAGTGACTTTTACTGTCATATTTAATAGTGTGCAGTGCTTGGTTGGGCCATAATGCAACTCACAACTGCAAATAACACGTGTGATTCACTAAATACAGAAACTGGTAAACAACAGATATTTCTGACAGTGTATAGTCGTTCATCCTGCCCGATTCTTACCTCTCTGAATGCCCTTTAAACCATCCTGAATTTTGAGCAGCTCCTCTTCCAAAGCTTTCTTCTTCTTCTCCGCATCCTGCAAACGATTCTTCTGTTCAGTGAGGTCTTTAGTTGCTCCTGGTGAAGGTGAAACCACAGTGAGAAACTATAAATGACTGACGATAAAATACAGCTCACATGTTGTTGACATCACCTTTAAGATCTTTGGCTGTGTTTTTGGCAGTTTTAAGCAGGTTACTGCCATTGGTTTTCAGATCTTGTGCTCTGTTGATTAAATCCCCTTGACTGACATCCTGAAACAACAGAACAAAAAAAGAAATACAAATGTGTAAGCACTTAACACACTGGTGCAAGAGGATTATTTAATACTCAAAGCACTTACAAACACGGCAGGTACATTCAACGTGTGCTTTGCATCAATGCAATGCTTATACATGGAGTTAACATGTCAACACGGGTTCAGCAGCGGAACCACGTCTCACTTTGTCACCTTACCCGATCACCTACTGATGCACTGTATTTAAGGCAGACCAGCCCTCTAGCACTGTTCTTCTCGATCTCCCGAACCCTCCCTCCCTCTCTATATTTCCTTGCTTCCCATTAACAATCCTTATAACCCTCTTTTCCCCCCTAGGTTGAATCGGGGGGTCAGACCTCTATTGGGGGGTCCAATCACTCTACCGAAATATTACAGTG
>TE_00000270#DNA/DTA
AAGCAGTACCATATATGTTGCAATCGTACCTTCTCTGAGCTTTTCGGCACCGCCTTTCCTTTTTTTATGGTCCATTTCTGACAGTTAGCTTGTGTTGCTGGG
>TE_00000271#DNA/DTH
GGCGTACTCACACTATGTACAGTTGCCTTGAACCGGGCCAAAGCATGCTTGTCCCTCTCCCGTCTCCCCCGACTGCCCGCACTCGTATTACATTTGGGCCTGGGCAAGATTACATCATCGACGCTGCGCTGTTCGGTAAGCGCTTTCACTCAGCACAGTGGACATTTCTTTTATATCATTTTAGTCGTTTAATATGCGGTGACACAGTCAGATATTTTGCCAAACAGATCAGCCACTTTTGACCTCCGTGCTTCAGGAATTTGGAGTTTGCTGAGGGCGCAGTTGGTGCAGTGAGGGGTTTGTGTCTTAAAGGGTCACGAAACACCAAAACACATTTTTTGAGCTGTTGACAGTCGTATATGTGTCCCACACTGCTAAAAACACTATTAGGACACCTATATTTCACTAAAAAGTGTAAATTGGTTGTTTTTGCGTTATTTCAAGCAAATTCGTACTTCCTGTTTGAAACAAATTTTTGAAGCTGCGTCACGGCCATGACATAATAGCGTGTATTCCAGCGTGCAGACTGGACGTCTGTGCCAGAGTGTGTCTTATTACGTCTTACAGTGTGATGCATTAATGCATGAGTAAGACTTGGTTCAAACCAATCAGCGCGCTCTATTCTGCAACTTCATTAATATTTATTAGTGTCACTGTTTACACCAGAGACGCCACGTTGTGTTGGCAAAACAAGCGTGGAACTTACGTGTCCAAGGAGGATTATTGTTTACCTGAGAGCTGTTCTCATCTGCAAACGCTGAAATCCGGATTAGCTTGTAGTCTTCTCTTCATAAAGACGCGGCTCTAGTTGCTGGTGATTGTCCTGTCTCTACAGATTTGGTAAGTGAGCGACCAGTGCTCTTTGTTTATTCAGTTTGTTCGTATCGAATTAAGTAAACTATTGCACTGAGCGCAAACTTGTTAGCACCGCATTTTGTGACCGGAATAACACACGCGGCTTTCTGACGCTACCTGCCGAGTGCATCTAAGATTCCGGGAATTGCGGAGCTCCAACATTTAATAATCTGGCAAATAATTCAACTACAGATGTCCATGTAGGTTAAACACAATGACTGTAAAAAATACACCATCACTTTCTCGTGTGAGTATTTTGACTGAAACTCGCGCGTGCCCAAATAGACACTCCCACACCATCCCACTTTAGTTCCTCCGACACTCCCCCCTAAACAGAGCTGGACACGCCCGCTTTTCTGACTTTTTCCGAAGTAGAGGTGTGAAAACACCCTGCTGAAACGAGGGGGTTTCATGGCCCTTTAAATAAAGTACGACAGTTTGTGTTCATTGAACAGTACGATTGATTACTAAATCCATATAGAACATGCCCTTAAAAGTCACGTCTTGCTTTCAGTTTCGGGCTAAGGTGCATTTTGCACTCACACCCAAAGCCCAAGTGAACCACACTCTGGCACACCTCTTCCAACTGGGTCAGGGCCGGCCAAGTGAACCGTGCCTGAGCCCGATTCAGCGCACTCACACTTCTCAAACGATCCAGGAAACGGGCCTGGGCACGGTACGGATAGTATAGTGTGAGTACGCCC
>TE_00000272#DNA/DTA
ACCTAAGTACTGCCACTAGAGAGCGCAACGGCCATTTTGGAATGAAAACTCCAATAGAACAATAAATAAAAAACAAAGCAGCTGCTTGCCATCGCGACAGTAATGAGATCCAATGGACGGCTGATCACTTTCACTCCAAAATGGCGGAATCTGGGGCTGTTGCTGGGCGCTGCTGTTGCAATGGAACGTTCTATTCAGTGTCGCCTCTTGGTCATTCTAAGCACTTTGGCCGTGACACGGGTGTGGCGCCGGGTGGTGCCGGTGTGTGTATAGAAACCTGTTTAAAATTCTAAAATCCATGGCATGATGCTGTGCAGTGCGTCACCGAGAAATTCGAATTAATCGAAAAAAATCGGAAAAATCGTCCAGCCCTA
>TE_00000273_INT#LTR/unknown
[truncated: 9,042,707 more chars]
