# Supplementary material for: MCHelper automatically curates transposable element libraries across eukaryotic species
Source: Genome Res. 2024 Dec;34(12):2256–68. doi: 10.1101/gr.278821.123 (PMC11694758; doi:10.1101/gr.278821.123)
Supplement: Supplement 7 [file Supplemental_Data_S4.zip › Supplementary Data File S4/Drerio/Reference_Dfam.fa]

>DF0001340.1#LINE/L1-Tx1
ATATCTGATACGTGCCCTACCCGGGCACTATAGATTGAACTGGATAAATGGATCCTGCGA
GAGAAGAGACGCAATGGCCGACCATGCTGGTGCGGCTGAAAAATACCGTTCGTATTCTGG
TGGAAAAGGAGACTTCAGCGGAGATTAAGAAGAAGTTTGGAAGAGATTTCTTGGTGACGG
AGGTGCTAAGAGGAGTTTTTGGTATGTCTGCTTCATTGATTTTTTGCTTGCAAGATTTTG
CCTCGGCTGGTTTTATGGATCTGACGTTCTTCCAACTGAGTGACTGTGTGGCTTTCAATG
AAGCATGGGGAAGGAAAAGTGGCCATCCAAAGCTGGCAGGTTTGAAGCTCATTCCGGCAT
TCGCTCAAGATTTCTTGCCGCTCACAGTCCACATGTACAATCCTTTCGTGGAAGATGGCG
ATGTTTTAACCTTTCTGGCCAGGTACTGTGATTCTGTGAAGGGAGGAGAGCGATTGAAGG
ATCGGTTTGGCATTTGGAATGGGAAAAGGCGATACCTCGTAAAGTTGAGAGCGGATGCAG
GATCGCCAGGAGGGATTGTGCACCCACCCGGATCCTTTTTTATTGGGTCCAATAGAGGCT
ACTTGCATTACCCAGGCCAGCCAGTGTACTGCAGGAAGTGCGGCGCTCAGGGCCACGTAA
AGGCGGACTGTGTGGGCCAGTGGTGCCGTCATTGTGGATCGGCTGAGCATGAGGCCTCTG
GCTGTCCAGAACCAAAGACCTGTAGCCTGTGTGGGAAAAAGGATCATTTGTTTCGANCAT
GCCCAAGAAGACAGAAATCCTACGCCAGTTTATTCAAAGAAAGACATGACCTTCAGGCGG
ACTTTGATCATTTGCTGGAGTCCCAGGAGGCAGGCCCTTCAGGTGAAAAGCCAGTAAGAG
CAGAAAAGGACCAGACTGGGGGCAAGCGTGATGGTGGCGGTGAAGAGCAAGGAAAGGACC
TGGGAGAATCATCGCTGGTGGCACCATCGCAGGAGTGGTCAGAGTTTGATGTGACCGAAG
CCCTTCGTGGGATGTTGGAGGAGACAGAGGAGGCGAAGCTATCCAGCGACTCAGCCCAGC
AGCAGGAAGGTGCGGCGGGAGATGCAGGGCTGGGAATGAGGAGGCGGAGGCCTAACGAAA
AAGAGCCTGAGGAACGTGAACGAAAGTGTACCAAACTCCAGCCTCAGGAGGGTGAGATTG
AAGAGGGCTGGGAGGGGAAGTTGAGTCAACTTGACATGGACTTGGACCTTTCAGGAGGGG
AAGCGACAATGGAGACTGAAGAAAGCTTGGGTAAGGGGGTGGGCTCAAATAGGCAAGAGG
AGGGCAGGGGGGAAAGGGGGAATGGAGGAAATATGGAATATTCTTTGGGGAGGGGTGGGA
GAAGGAAAAGTGTGAGAAAGAAAAGTGGGCAAACTGAATAAGGGTTTTTATATCTTTATT
TGGGGAACATTATGGCATGCCTAAGAATGGCTACTTTGAATGCAAGGGGGTTAAGGGGAT
TACAGAGGAGGACTTCAGTTTTTCTTTCACTGAAAATATCTAATTTCGATGTTTGTTTTC
TGCAAGAATGTCACTTACAGGGAAAAGAGGACTGCGATCATTTCTCAGCTAGTTGGGAGG
TTGGGCCTTCCTGCTGGAGTGCGGGGAATGTTAAAGCAGATGGAGTGGGAATTTTGTTTT
ATTCGTGGGACTTCCAATTGGAAATAATAAGTGTATTAATCCCTGGGAGAATCTTGGTAG
TGGATGCTAGGTGGAGGGGAGTGGCTTTCCGTTTTATTAATGTTTACGTCCGAGTAAGAT
CGGGGATAGGAAAGGGTTTCTAAATGTTTTGAAGCCATGTTTATTTACTAACAGATTTTT
AGTTTTGGGGGGAGACTTCAATATGTCCTTAGACAATGACTCAGGTAAAGAGTTGGCCTT
TTTGATGGCTGAATTTAATTTAAAAGACTCCTTTCGGGAAGCAGGAGGCCATAAGCCGGG
GAATACTTGGCAAAATAGTAGACAAATGGGGTCTAGGCTGGACTATTTAATTTTTCAAGC
TGGCGTGAAAGTAGGCCAATATACTCAGCAGCCAATGTGGTGTTCAGATCATGTTTTAGT
TGGAGTACGAGTGGAGGTTGGAGGAATGGAGAGAGGGAGAGGCATGTGGCGATTTAACAC
TTCTTTCCTAGAAGATAGGACTTTTTGCGTTGCTCTTTATAATCTAGTGGCCGGGTGGAA
GAATCTTCGTGGTTTCTATAAAAACCATGGGGATTGGTGGGAGGGGTTTAAGGAGAGAGT
GGCCTTTTTTTGTCATAGCTGGGGTAGGGAAAAGGCTAAAAACAAGCAGGCCGAGGGAAG
ACGGTGGTCCGAAGAACTGCAATTACTATGGGGTAATGGGGCACTGGGGACGGCTCAGGG
GTGGGCAAGGGCAAGATACCTTCAAGGTGTCATAAAGGATCAGTATTGGAGTAGGGCCAA
GTCCTTCCTTTTGTGGTCGGGCACGCAGAAGCGTCTCTTTGATGAGAGGCCTACAAAATA
CTTCTTTACATCCGTACGGAGTAGACAACATCGCAGCCTAATAGAGGGGTTGAAGAGTGA
TGGTGGAGAAGAAATTACAATACAAGGAATGTTGGGCGTTGCAGAAGGCTTTTATAGAGA
ATTGTTTGGAAAAAAAGGAGGAACGGAAGACTCCTTTGGTAGATACTTGGATAAGCTGGA
GGGTGTGTTGAAGGAGGAGGACAGAGAGACACTGGAAAGTCCTTTGACNTTTCAGGAGGT
GAGCTCTGCGATAGCAACGCTAAAAAAGGGGACAGCTCCAGGGTGTGATGGTCTCCCGGG
AGAATTTTATAAGTTAGCTCTGCCGTGGATAGGCATAGATCTAGTAAATGTCTATGAAGA
GAGTTTGGGAAGGAACGAGTTGCCAGTAACAATGAGGACAGGTTTGGTGACACTGGTGCA
CAAAAAAGGGTGTAAGAAGGATCTAGCCAATTGGAGGCCAATAACCTTGTTAACTACAGA
TTACAAGGTGCTGGCCAAGGTACTTACGGAAAGGCTTAAGAAGGTAATTGGAGTTGTGGT
GCAGCCTGACCAGACATGCGGGGTGCCGGGAAGGTCAGGTGGTCTGAATCTGGCTTTAGT
CAGAGACGTGCTAAGCTGGGTGGAGCAGCGTCAGTTGCCTCTGGCAATCCTGAGTCTGGA
CCAGGAGAAGGCTTTTGACAGGGTGAGTCACGCTTTTTTAATGGCCACCCTGGCTCAAGC
AGGGTTCGGTCCTGTGTTCAGGTCATGGGTAAAGCTACTGTATACAAGGGTGTTTAGTAG
AATAAAAATAAATGGGCAGTATTCAGGAAGGGTAGAACAATTGGGGGGAGTGCGGCAGGG
GTGTCCCTTGTCCCCCTTACTCTATGTCCTGTCCTTGGAGCCCTTTTTGGCAGCTCTGAG
AAAGGCAGTTTTACTGAATGNCATACATCTGCCAGGGGGTAAAGGGGTGTGCGCCAAGGT
GGCAGCGTACGCAGACGACATGACACTGTTCCTGACTTCCGACCGGGATTTCGATGTGGC
AGGCAGGATCCTCGACGGGTTTTGTGAAGTTTCAGGGGCACGTGTCAATGTGGATAAATC
CTCGATAATGTTTGCAGGTCGGTGGGCTGCAAGGGAAGATGTGCCGGGTGGTTACAATCT
TTGTGCGGATGGTTTAAAGATCTTAGGAGTCAGGTTTTACAGAAGGAATAGTGACCGGGA
AAACTGGGAAGCCAGATTAAAAGCAGTCAAAGCCAAAATAGCCAGGTGGGGGTCGAGGAG
GCTGTCTTTGTGGGGAAGGTTGGAAGTGGTAAAAGCAGACCTCCTTCCGAATCTAAATTA
TTTAGCTTATGTTTTCCCTGTCCCACATTTGTGTGGGAGAAGATTAGAGAGAGAAGTGTT
CTCCTTTCTTTGGATGGGGGGCACGGAATGGTGGCAAGGACGCAAATGTTTAACAGCATA
GGGGAGGGAGGCAGGGGAGTCCCTTGTATCCCCCTCAAGATAGAAGCACTGTTTTTTTCA
ACTGCGGCCAGATTGGCTACACAGGAGGTAGAGCATAAAGCTAGGTTCTTGGCCCGCTTT
TGGTTAGCCTACACATTTAGATCAATCAGTCCTTGGAGAGGAACAGTGCCATGGTCGACC
TACAGACCAGCGTATTATCAACGGTTGGTAGATTTTGTGGTAGGAAAACAGTGGTGTTTA
GATCAGTCCCTGATTCTGCAACACAAACAGCTGTATAATAGAATGCGTGATGAAATGACG
CAGGGCTCAGCGACAAGTGTGGGCACACGGAAACTAAATTGGGCAATGTTGCAGTCAGGG
TACCTGACCGGGACCTGCAAGGATGTAAATTGGTTGGCGGCTTTGGGCCGGCTACCAGTG
CGAGAACGGCTATATAGACATGGCTCTGGAAAGTCGCCAAAATGCCCAGTAGGCTGTGGT
GGGGAGGAAACGGTGGAGCATGCCTTTTGGGGGTGCCCAGGGGCAACTAAGCTATGGAGA
TTGGTGATGNCTTGGTGGGAGGAACGGAAGGGGCCAATACTAACGAGAGATCTGGTTATA
TATGGGGAAGGATTAGNAGGTGTAAAGAAAAAAAGAGCAAGAGTAGTCTGGGAGGTAATC
TCAGAAGGAAAATGTGTACTGTGGGAGTGGAGAACAGAATGTTTAAGGAAGAAAATACAC
CATTTGGCACCAGAGACCTTGTGGTTAAAATTACTGAGTAAAATAGGGACAATAGTAAAA
GGGCATAAGGTCTTGTTTGGGGAGGAGGAAACTAAGAAAATATGGGAAGGTCTACCAAGA
GTGGGAGTGGGATAGATGAAACAGTGTTAAAATTAGGTTTTNCTTGCTGGGATATAAGGT
GAATTTTGGTGTATGAGTAATGTACATGTAATGTCTGTAATGTGAATTTTGATAATAAAA
AAAAAAAAAAAAAAA
>DF0001341.1_LTR1B_DR#LTR/Gypsy
TGTCAGGGTTCTGCCACTCTGGTCTTGTAAATTCTTGTTTTGGTGGCAGAGCCCGGACAC
TAGCCATGTCTGGTCCTGTCTCTGTCTCTGTGTGCGCGCGCGCCGTCGTGGGTGTACGCA
GAGCGTGCGCGCTCCCGCTTGATGCGGCCGCGCGCGCGCTCTGCGTCCCTCGGACGCGCG
CGCTCTTGTACTCGTGTTTGTGTTTTCGTCTGTCTGCAGCGTGGTGTTTCATTCCCAGCG
TCTCAGTCTAGTTGGTTTCGGTTTTGGTCGGCGCTGGGATGAAGCATGCACGCTGCGTGT
GTGAGCGCACGGTGAGTGTTTTCATTCATCGTGTGCTCGTGTCTTGCGTCTGTTGTCAAA
GCACGTGGCTCTGTGTTTACATTGTGGTCACGTGCTTTTGTCGTGTGCTTCAGTGTTGTG
TTTGTGTTGTCATGAACACGCGGTTAATGAGTTCTCTCATTGGCTGCGTGTTCTNGTCCT
GTTTTATGTGAGCGCATGGCTTGTNTTGTCTCTGTCATGCGCTCTCCCGTCTATTGTCTT
GTCCCACCCACCTTGTTATCCTGTTTGTAATTATTATTTTCACCTGTCCGCCTGTCTGTT
TATTGGTTTGTCTTTCCTATTTATTCTCCTAGTGTGCTCTGTTCTGTGCTGGTCCGTTGT
TGATTGTTTCCTTTCCCTGTTGTATGAGGTCTGCTGATTTCTGTTCTACAACAGTGGTTT
AAAGTNNTGTGTCTTGCCAAGTTCCAGATCTTAAGTCTAGTTGAGTGTGTAATATAATGT
CGTGTTTTTCCCCACATGGGGAGATTTGAGTTTTGTTTTTGTTTTATTTTTTCAATAAAA
TCCTTCATTTCCTGCATTTGGGTCCTCGCCTCCTCTCCATCCACCCCCATACCGTGACA
>DF0001342.1_LTR-15_DR#LTR
TGTTGGAATTTATAATCAATTCCATGCGTGTTCAATACAAACTCAGGAGGCGGAGATCAA
TTTCAAAAATATTAGTAATTTATTAAGTACAAATGAATAATTCGATTAGGGCCCTGGGTC
GCACAAATGTGTCCTATTGGTTATACAATGCTATCCAAGAGAACACACCAGGCGCTCTGC
GAGTGTTTTCTTAGGACTAAAGACCCAGTTTATATACACAGAAGAAGGAGAAGGCGGGTT
GTCTCTGTCAGCTTTTCTGCACCGTCTCTAGTTCCTCTTTTCTGCACAGAAGAACTGGAC
CAGTTAAATGCACATGCTTAGAGACCTCCATAGGCTCCAATATGTTTTCATAAATGGTTA
CACAGGAAATCAGAAGCGAGAGACGCATGTTATTTTTATTGTTTCTGCTGCATATTTCTT
GTCCAAGATAGCTCTTTCTGCAAAATGCCTCATTAGTATGCAAAATACATCTCCTCAAAG
GCCAGTTTCGGTTAGCATATAATTTGACAGAGCATACAAAATATAGTATAGAATATAAAA
ATATATATAGTAAAGAATGACTGTAAGGTAAATGATTTAACATCTCTTTAGGCAAAGCAT
ACACAACATACTAATAGAGAATCAAGGATAACTCTAATGAGAAATGAAAAAAAAAATTAT
ATTTTCTACA
>DF0001343.1#TIR/hAT-Ac
TAGCGCTGTCAAAATTAACGCGTTAACGCATGCGATTAATTTGAAATAATTAACGCGTAA
AAAAAATTAACGCAATTAACGCAGTTTTTTTTTTTTTTTTCCTGTTGTGGCCAGGGGCAG
ACGCCGGGCAGTTTCCCGCTGTTTCGACGTACTTTTTGGGCCGGGCTGATCATCTTCTTA
TGATCTGATCGGCCCATAAAACACTTAGCAGACTGTCATGTTTTTCTGCCTNAGTGATTG
ACGGTGCTGTGCGAGCTGTCACGCTCTGAAAGTAAGATGTTTCTTTTCCGGACAGAGCGG
CCGTGTGACATAATCTGCAGCCCATTGGTTCTTTTCTTTATTGACATTGGGCTGACCCAA
TCACAAACTTCCATGTTGGGCTCTGCGCGNTGTAACGTAGGTGTGTATTTGTCAAAATAG
CCGAGAGTCACGCCTGTTTCTCACGCGCGGGTCCGCGCCGCGGCGGAGAGCAGGCTTTTG
CGTCTGCACTCTGCAGCGGGGCACAGATCAATATATTCCTGTCTATTCTATCTAGTTACC
TATCTGTCCATATAAATATACTTTTTTTNTACTTTTAATCTGCACCACGGCCCGCGGCAA
CTTCCTCCTATNNCGCTGTTTCCTTAACCTGCAAGTCTTTATTTTACAAATTATAAAGAA
TGTCTGCTTCTCAAGCTCTATGAGGGGTGTCATTCATGTATTTTAAGATGCACTCGGTCA
GAAGACAANCGCATGAGATATCATGACATTGTGTTTTTGATCGTCAGCATGATGTAGGCT
TATAGTGACAATAATATTTATACAATATGGTTATTATAATGATATTTATACATGACCAAA
CTAGTGTGCAACTTAAGCAACTTTTTTTTTACATTTAGTTTTGTAGTTCGGCCCAAACAA
ATATTTGTTGCATTTTTTAATTGTTTAAGTTCATTTGATTGACAATGTAAAATCTTTTAG
CTACGTTTGATGTTTCATTGTTGAGTTAAACATTTTTTTNAGGGTCTCTGACACATTGCT
TTTATTATTTATCTTTATTTTATTAATCAACATTAACTGTGTGCGTCAGCAGGCAGTTTT
TGTTATGTTCATTATTTATTAGGCTCCCTCAAAACACACAGGCACCCACATTTCCAGTGT
GGATTATAATTTTATTNTAATAATAAATAAAAAAAAATGTAGTTTTTTAATTTGTCAACT
CTCGTTATTTCCTATATATGGCTTTTGTGCTTTTATAGAATGGGAGTTGGTAAACATATT
CAAGGGCGTGCACAGATTTTCAATACTTTATTATTATTATTATAATTTTCCATATCTGCA
ATGCCTGTATTTTGGCATTTTTTTGCAGTCCACTTAGAATCCAACATGGAAATCAATGTT
TTCTTTATTGGCATTGATTGTTTTGAAATTCAAATGGCATTAACATGCCTGTGTTTTTAT
TTCTGTAATAAATATGGCTGTCAAGCCAGGATCTTGATGGTTTATTGTGGGTATGTTGTT
TACATGAAGAAATCTGTGTTACAAGTTAAACAAAAATTCTAATAATGAATTATATTTTGA
ATTTAAATAGTATTTGTCTTGCGTTTACATTAATTTTACACTCGAATAGCCAAAATTACA
AGTTTCAGTCTTTTAAATGCGATTAATCGCGATTAATTTTTTTAAAAGTGCGATTAATTA
GTTAATTTTTTTAATCGATTGACAGCACTA
>DF0001344.1#TIR/hAT-Tip100
CAGTGGCGCAAAAAGGGGGTATGCAGTATATGCGGCGCATAGGGGCGCCACACATGGGGG
GCGCCATTGTGCCAAAACTATTTTTGAAATTATCCATATTAAAAGTTTCAAATAATATAT
ATATATNTTTTTGTTAAAAATGTTTATTTAGCATTTTATACGCGTATAATATTGTATTTT
ATTAAATTAAAAAATCATTCCACCCCCCCCCCCCATTTTTCATACCATATACATGTTTTT
ATGAATTTATTATGTATCATATTGATTCATCAGGCCTTTTGGTAACTTCTTAGCTCAAAA
CTATTTTAATTTTAGCTACAAACAAAGTTATAACATTTCAATTAAATAGAACATTTCACA
CGGTTTGTTTCTGTTTTTTTTTTTNNNACACTAAACATTTGACAGTCTTTTTTATTTCAC
TTTTAGCAGTTTCAGTCAATTGTTCTTGCAAAGACAGACCTTACACTTCTCACAGTATGC
ATGTGAGAAGTAATTGCAATGTTCTTTTGCCCTTTAGGACTCCCATGTCTATCATTTTGT
TTTGACAAATGTAGTACAAAAAGTCCAAAAGCAAGGCTAGTCAAGGTGCTATAATCATTT
AGTGAGGGAAAATTAAATTGAGAAGAAATTTGGGGTGGTATGAGATGCATTTCTTTGCGA
CTTAACATGCTTAATGTAATTATACCTTTTACTACTTCANNNNNTACTATTTCGNAGTTG
TGTTCAGAACTGCGAAACTGTATTTTTTGAAGCATATTGATATCTTTATGAAAAAATATC
TTTAATTTATTGATGGAAATATTTTCCACATTTTATCACTTGCCTGTTATAAAATATAGT
TGGATTGAAGGGGGGCGCGCAAAAGTTGAAGCCGCATACCCATCAGTAAATGTGCAGTTG
CGCCCCTG
>DF0001345.1#TIR/hAT-Tip100
CAAGGGCGTAGAATTGGCATGGACGGAGGGGACGTGTCCCCACCAATATCCACCAATTAC
TGAAATGTCCCTACCAATAATTTAATCGACTTCAAAATAAAATAATGCTCCGTCAACCCT
TAACCTACACGTGCACAAAGTCAAGTTCGCTACGAGTTCACCGTAATACTNATTAACCAA
GGCTGTGCAATTAATCGAAATTCGGTTTCGATTTTGGCCTCCATGATTATGAAAAACAAT
AATCGGGATAAAACAGTTAAATTGCGTCACACACCTCTCTAAATNNNNNNANNNTTCTCT
ACATTCATACCTCCTCAAAGCCCGACTGCAGTAAAATCATGTAAATTGACTTTTGCAGCA
TGGGACGTGATTGTTATNNNNNNNTTGTATTATTAAGTGTTTATTTTATATTATTAAGTA
CTTTATTCATGTTTTTAAAAGCGCGAAACAGAATTTGTGCTGTTCAATGCATGCGCTCTA
GGGATGTATGTCCCCACCAATGTCAAGAGCGAATCTACGCCCTTG
>DF0001346.1#TIR/hAT-Ac
CAGTGTTGGGGAAAGTTACTTTTGAAAGTAGTGCATTACAATATTGAGTTACTCCCCCAA
AAAAGTAACTAATTGCGTTACTTAGTTACTTTTTATGGAAAGTAATGCGTTATATTACTT
TTGAGTTACTTTTGCGTTACTTTTCCNTTACCTGGCTGAGGTTTGATCTCTTTCAGAACT
TGCAGGTGTTTTTTCACCTTTTTTATAGAGAAGCTCTGCATTTAACAACCACCTATATAA
CCTACACCTTCATTTTCCTTTAAAAAATGTAGGATAAAATTATATTTTGAGAACTTTCTG
AGCCCAGAGCTATACATGCTGTATATACAGATTAATGAAAGCATGTAAAGTAATGTGTTT
GCTACTTTTGNATGTTTTGTGTTATTAGTTAAGTAAATTCACTGTCCATTGAGATAAAGA
TTGCAATAAAGCCTAANGAGTACTAACATGAAATAATTTATATTAAGGCAAAAACAGATT
TTAAACCTTTAAAATGTTTAATAACAAAATGAACAGTAAGACGATAAAAAACATCCCCAA
ATCAAAATAAATCTTTGAGCTTTATACATTGAATAAATTGCTTCACGTGGCCTTAACAAA
TGTGTAAATCGTTTCCCAAAAGAGAAAAAAATCTTACTATATTACAAAACGTAGTCGCTT
CTACAGTAACGTTAGACAGTGGCTGCATCTCCTCAACAATAAAAGCAATAACCATTTTTT
TTNAGTTTAGTCGAATTAATTGTTTTACCTGGAGAACGTGAACTGATGTCAATCATTTGT
TGTTTAGCTGGAGGTGGGGTGCGGGTGTAGTGCTTTGCATCCAGTTTTNTTTTTTTTTTT
TCGATGTCGTGTTTCTTGCAGTTGTCAAGAGTTTTACTTACACATAATCTACACTTAACG
ACAATCCACTTCTTTTCTTCGATGAGTTCAAAATAACAAGAATCCATTGCAAAAATGTAA
GTCTCCGGCCTGCCATTGTTTCTGTTTCTGACTGTCTGTAGTGATGACGGGCGATTCGCG
AATGAATCGTTTGTTTTAANCCGGATCTTCTAAGTGAACCGGTCGAACCAGTTCATTAAA
TTGAACGGAGTTGTCGTGAAACGGTTTGCGTCTTCAGTAAGTANNNNNCTAACATACCGG
ATACCCCCTCTGACTCGAAATAAACCAATATCCTGAGTTATTCAGTTACTAGAACAGTAC
ACTGACTCATCTGCTGTGAAAAAGAGACCTGATGATGATGATGAGTGCGAGCCGACTGTC
TGTTCCCTCGCAGCACGCTCTCTCATTGAGTGTGTGATTCAACCTGACTAAGGTCATTTT
TATTCCGCAATATATTTTTAAAGCCAATTAAGCAAGGTAAAAAGTAACTCGCGTTACATT
TTTTTAAAAGTAACTCAAATAATATTACTTATTTTTAAAAGTAATGCGTTACTTTACTCG
TTACTTTGGAAAAGTAATATTATTACGTAACGCGCGTTACTTATAACGCGTTACCCCCAA
CACTG
>Gypsy43_DR#LTR/Gypsy
TGTTACATATTGAGTAACATTATTTTTGACAATGCTAGTGTGTATTGTTCCTGTGTGTTT
CCCCCCATTATCTATCTCTTTCTCTCTCTCTCTCCACATGAGCGGAGATCAGGTGCAGCT
GTGAGAGGGGCGGCGCCAGCTATAAAGGCACGCCGTTGACGCTCCTCATCGAGTTCTCTT
CCTGTTTCCCCTCGCTATTGTGTGTGTGTGTCTGAGCAGTTCGCTCTGAGTTCTCTGTGC
GGCAGTGATCTGTCTGAAACCTTTNTTTTCAAAGTAATCTGGTGAGATACTCTGTTAAAT
ACGGTAATAGGACGGTAACCTGCATTAGCGGTGGCTGATTGTTTAATGCCTTTCTNCAAC
CCTGTTTCAAAGTCATCTGGTGAGATACTCTGTTAAATACGGTACTAGGACGGTATCATG
TGTTAGCTGTGGCTAATATTTACCTTAATGCTGAATGATCAAAGGGAAGGCCCTTTTTCT
TTTGTCCAGTTTTNCTCCTGTTTTGTGGTTAGTTATGGAGGTTAGAATTGTATGCTTTAT
TTACGGAACTTTATTTTCGGTATAGGTAAGAGGTTTAATATTAGGTAGCGTACCTTGTTT
TGTTTGTTGTTTTGGCCTTTTGTTCCCTGATTCTGATNTTGATCTTTTTGTTTAATAAAT
CTGATACCCCTTNTTGACAACTTGGCCTGTGTGTGTGTGCTTGGGGNAGCAGGAACGGGG
ACTCCGGGTGACCNCTTTTNATAGCGGTCATCCTTAANCTTATGTGCGTAGCGGGGTGCA
TCCGCTACGTAACATAATTGGGGGCTCGTCCTAAAGTTCGTGTGAAAGCTCATCTGCCTT
TTGTTTGTCTGCGCGTCAAATTGGGTGAGTAAAACTTCTCTCTTTACATCGTGTCGTGAT
TTGTGTTAAAACTTTGGGTGNAGGGGGAGGAAATATGGAAGCTGAAGTGAAAGCTTTTAT
TGATTCTCCGTCGTTAGAGCGATTAGATCGCTTCCGAAAAAAAGATTTGCTGCAAGTGGC
AGAAATCTATAAAATATCCGTTTCATCTGGTGCAGCGAAAGCTGAAATTAAAGCCGAACT
TCTCTCTGAACTGACATCGCAAGGCGTCTTTCCAGAGGAGCTCGAAGCCGCTGCTTCCCC
TGCAGCAGATTATGACGTGAATGTGGCACTGAAGTTAAAGGAACTCGAGTTTAAAATTAA
ACAGCAAGAATATGAGACTCACTTATTACGTATTCGCGAATTAGAACTACGCCAGGAAGC
GAGAGAAGTACAAGCTGCTGAGAGTAGTCGTTTCGATCCCAGTCGATATATGAAACTCGT
TCCTCAATTTAGAGAGTCGGAAGTGGACGCTTATTTTATTGCTTTCGAGAGAGTGGCAGG
CAAATTGGGCTGGCCAAAAGAAATGTGGGCGATTATGCTGCAGAGCAGTTTTGTGGGCAA
GGCGCAGGAGGTGTGCTCCGCGTTGTCCATGCAAGATTCGCTCAAATATGACGTGGTTAA
AGCTGCTGTATTGAAGGCGTACGAATTAGTGCCAGAGGCATATAGGCAGAAGTTCAGGGG
CCATATTAAAAAAGCTCAACAAACCTTTTTAGAGTTTGCTCGCGATAAAAAGACCATGTT
AGAAAAATGGTGCACGGCATCTGAGGTTACCACTTTTGAAGGTCTCCAGGAATTAATTTT
GTTGGAGGACTTCAAAAATGGTTTGCCTGAGAATATGGTTTTATATTTGAACGAACAAAA
AGTCACTACCCTGTCTAAAGCCGCTACACTGGCCGATGAGTACGTACTCACTCACCGCGC
TGTCATTCCTGCAGCCCGCCCGCATCGAAATTTTAAAGTGGATAGTGAGAGAGATTTCAC
AAATACGTGTCCCGTGAAGCCAGAGACTGCCCGCACGCGAGCACCTGCGGGTGGAGTGAA
TAGTCGTACAGAAAAACGACTTTGTTTTTATTGCCTTGATCCGAATCATTTTATTGCGGA
GTGCAAGGCATGGAAATTAAAGAATGCGTCCGGTAAAACTAAAAGTGTCGCACATGCAGT
AATTGAACCTCGAATGATGGAGGCTGAGAACACTGGGCTGCACAATGATGTCTTCAAGCC
TTTTCTGCTAGAGGGCNCGGTTTCCACGTCTCCAGGGGAGACCGTGAAAGCCGTATCCAT
CTTGCGGGACACTGGTGCCGCCCACTCCTTCATTCGGGAGAACATTCTGCATTTGTCGGA
GAGGACTTATACTGGTTCAGATGTTTTAATTCGCGGAATTGAACTGGGTTGTGTGAGAAT
TCCGGTTCATTCTGTGTTTTTAAAATCTGCACTTGTCGCTGGAGTAGTTAAAGTCGGGGT
GTGCGCACAATTTCCCGTTGAAGGGGTAGATTTTATTCTGGGGAACGATTTGGCCGGAGG
TAGTGTTTTCCCCTGTCCAATTGTGTCCGATTGTCCCGATAATAATGATGCTGAGGTAAC
CGACACGTCTAAATTTTTCCCAGCCTGTGCGATTACACGCTCGCAGTCACGNAAATTTGA
AGATACTGTTGATTTGTCTGATTCGTTTCTGCTGCGCTCGGATCCTACCGAGCTCGTTCT
GTCAGTGGATGACAAGGTGGTGAATGANAATGAAATAAAATTGGACAATCAAATTGTTAA
AATTGGTCGTAAACAATTGAGTGAAGCGCAAAAATCCGACCCGTCATTGTCTTATTGTGT
TGACTCTGCTGTCAAAACCGAGTCGGAGTTAGACGGAGTTAGAATTGGATACTTCTGGGA
TGGTGATATTCTGATGCGTAAGTGGACATCAGCGTCTGTGGTTGATCCAGACACACCGCC
CATCTATCAAATTGTGTTGCCAGCCTGTTATCGGTCGGCAGTGTTGAAATTAGCGCATGA
CCACGTCATGGCAGGACACTTTGGTGTTAATAAAACTTTTAGTCGCATCACTAAGTATTT
CTTTTGGCCTAGTCTAAGATCAAGTGTCGGGAATTACTGTCGTTCGTGTCATGCGTGTCA
GGTCGCCGGGAAGCCTAATCAAGTCGTGCGGCCGGCTCCCTTGCACCCTATACCAGTGAT
GGGTGAGCCCTTTGAGCGTTTGATTTTGGATTNTGTTGGTCCCCTTCCAAAATCTAAACA
GGGTTATCAGTACATTTTAACTCTAATGTGCGCGGCCACTAGATTTCCCGAAGCTGTACC
TTTACGCAACATTAAAACTCAGTCTATCGTGAAGGAGCTGATTAAATTCTGTTCGCTCTT
TGGTCTGCCTCGCGTAATTCAAACCGATCGTGGCACGAATTTTATGTCAACTCAGTTTAA
GCGTGCGCTCGAGGCAATTTCAGTGTCACATCAAGTCTCCAGCGCGTACCATCCGCAATC
ACAGGGAGCGTTAGAGCGCTTCCACCAAACGCTTAAAACAATGTTGCGTACTCACTGTGT
CGATGCAGACAAAGATTGGGCAGAGAGCCTCCCGTTTTTAATGTTTGCTGTGAGAGAAAC
CGTGCAAGATTCGCTCGGATATAGTCCGGCAGAGCTCGTTTATGGCCACGTTTTTCGCAG
CCCTTTGAAGCTTTTGAATGAGCAGTTACTAGCGAGTGAGTCTTCTACNGTACCAGTAAC
GGAGTACGTGGACTCGTTACGTAAACGTTTGTCGCGCTCATGTGAGCTTGCCAAAATTCA
CCTTACCAATTCTCAAGCGTCTATGAAGGAGCATTATGATAAACGGAGTGTTGCCCGTTC
ATTTGAGCCAGGTGATTTAGTGCTCGCCTTACTGCCGGTGCCAGGCTCCGCGCTCCAGAC
TAAATTTGAGGGCCCGTATGTGATAAAAAGAAAAATCAATGACACAAACTATGTGCTAAA
AACTCCTGATCGTCGCAAGAAAATCAAAATGTGCCATATCAACATGCTGAAACTCTATCA
CTCAAGAAACCCCAGCGAAGTGAAGTGTAAATCTGCAGTGGCAGTGGCAGTGCCAGCTGA
TCCGAAAGAGAGTGATATGGATGTGGAAATTTGTGACGCAGTGTGTGTGGGGAGTTTACA
AAACTCCGTAATATTAAAGGACTTGAATTCCCGTCTGTCTTACCTAGGTGATGGTCAAAA
AGACAGTGTGATAAACTTGATACACAGTTTCCCAGAGATTTTCACAGATGTTCCGTCCCG
CACGAACGTTTTGAGTCACGATATTGATGTTGGCAGCGCATCTCCGATCAAGCAACACCC
GTATAGAGTCAATCCTTTTAAACGCAAAATTATGAAAACAGAAGTGGAGTACATGCTCGC
TCATGGTTTAGCAGAGCCATCTCAGAGTGCACGGAGCTCGCCCTGCCTCTTAGTTCCGAA
ATCCGATGCATCTTTTCGTTTTTGCACTGATTTTAGAAAAGTAAATGCAGTTACCAAACC
TGACTGTTTTCCTTTGCCGAGGATGGATGACTGTATCGACAAAATTGGACCTGCAAAGTT
TGTTACAAAGCTTGACTTGCTTAAAGGGTATTGGCAAATCTCACTTAGTGCACGCGCTGC
TGAAATTTCTGCCTTTGTCACCCCAGACTTCTTTGGTCAGTACTCGGTGATGGCGTTCGG
GATGAGGAACGCCCCTTCCACATTCCAAAGACTTATGAATATTGTCTTACGAGACATCAA
AAACTGTGACTCATATCTGGATGATATTGTGGTGTACTCTTCCACGTGGGAGGAGCACGT
TGAAACCTTACGTGAGGTATTTTCAAGATTGAAAGCTGCGTCATTGACTGTAAACCTCGC
TAAATGCGAATTTGCCAAAGCTTATGTCACCTACTTGGGTAAACGTGTGGGGCAGGGCCA
AGTGTCCCCTGTCAGTGCTAAAGTGGAGGCTATAATGAATTTTCCCAAGCCTTCTAACAA
GCGAGAGCTGCGCCGTTTTCTCGGCATAGCCGGGTATTACAGAGGGTTTTGCCGCAACTT
TGCCAGCCTGGTGGCTCCCCTGACTGATCTTCTTCGGCCCTCCAACGTATTTCGCTGGTC
TCCTGAGTGTGAACTTTCTTTTAATGGTGTAAAAGATCTGCTGAGCAACGCACCTGTTCT
CACTGCTCCGAACTTTGAGCGCCCCTTTCAGCTGGAGGTAGACGCAAGCGCTGTGGGAGC
GGGAGCTGTCCTTTCACAAAGTGCTGAAACTGGCATTGTAAAACCCGTGTGCTACTTCTC
AAAGAAGTTTAACCGAAACCAGTGCAACTATAGCACAATTGAAAAAGAAGCCCTTGCTTT
GTTGCTAGCTTTGAAACACTTCGAAGTTTATTTGGGTGGTTCAAGTTTCCCGATCAAAGT
TTACACCGACCACAACCCTTTGGTGTTTCTAAATCGCATGTTTAATGCGAATCAACGGTT
GATGCGTTGGGCACTTTTACTGCAGGAATTTAATCTTGAAATTGTGTACAAGCGCGGGAC
TGAGAATGTGATCGCGGACGCGCTGTCCAGAGCTCCTGGTGCTGAAAGCTCTGTGTAAAG
TAAAAAAAAAAAAATTAGGTGTAATTTTTTTTTTTTTNNNNACTATGGGTGGGGAGGAGT
GTTACATATTGAGTAACATTATTTTTGACAATGCTAGTGTGTATTGTTCCTGTGTGTTTC
CCCCCATTATCTATCTCTTTCTCTCTCTCTCTCCACATGAGCGGAGATCAGGTGCAGCTG
TGAGAGGGGCGGCGCCAGCTATAAAGGCACGCCGTTGACGCTCCTCATCGAGTTCTCTTC
CTGTTTCCCCTCGCTATTGTGTGTGTGTGTCTGAGCAGTTCGCTCTGAGTTCTCTGTGCG
GCAGTGATCTGTCTGAAACCTTTNTTTTCAAAGTAATCTGGTGAGATACTCTGTTAAATA
CGGTAATAGGACGGTAACCTGCATTAGCGGTGGCTGATTGTTTAATGCCTTTCTNCAACC
CTGTTTCAAAGTCATCTGGTGAGATACTCTGTTAAATACGGTACTAGGACGGTATCATGT
GTTAGCTGTGGCTAATATTTACCTTAATGCTGAATGATCAAAGGGAAGGCCCTTTTTCTT
TTGTCCAGTTTTNCTCCTGTTTTGTGGTTAGTTATGGAGGTTAGAATTGTATGCTTTATT
TACGGAACTTTATTTTCGGTATAGGTAAGAGGTTTAATATTAGGTAGCGTACCTTGTTTT
GTTTGTTGTTTTGGCCTTTTGTTCCCTGATTCTGATNTTGATCTTTTTGTTTAATAAATC
TGATACCCCTTNTTGACAACTTGGCCTGTGTGTGTGTGCTTGGGGNAGCAGGAACGGGGA
CTCCGGGTGACCNCTTTTNATAGCGGTCATCCTTAANCTTATGTGCGTAGCGGGGTGCAT
CCGCTACGTAACA
>Gypsy42_DR#LTR/Gypsy
TGTTACGTTTCACGTATGTTTTGTGGTATTTTTTGTTGTTTTCTGCTTTGCGCGCTCTTC
TCTCTCTCTCTCTCTCTCTCTCTCTCTCTCTCTTGTTGTGGTCCTATCCTGTTTCAGGTG
TGCTACCATTGGTCGGGTGAGCTGTCATTCACCTTCGTCACTNAATCGGCGCGCCAATAA
GGATCGGGTCCGCGCAGTATAAAACCGGTGCGCTTGCGCTGTTCTGGAGGAGCGCTTGGC
CTGCCAATCTCCTCACTTGTGTCGGCCGGACTGTTTGTTTGTTTGTTCCGCTTGATTCGT
TTGCGAGTGCTGTNTTCTAGTTTTCTCCCTGTTTATNCTGATTTATCAGTTAAACTTGTG
CTGCTCTTGTTAATGTNTAGTGAGATTTTGAACGATCTTTATGAGAATTGGATTACCTGA
GATCTTGTTTTGCTAATGGCTAACAGTGTGTACTTTACGAGAATTCTAGCATTTCGAGCA
GCTTAGTANAATTTTGTATTAGTTAGTTTTTGGAGGCGTTGCCACATGTGTAATTATGTT
TGGGAGTTATGAAGTTTAGTTAAGCTACGTGCTGAAGATTACGGTTTTGTTTCTGCATTT
TTCTTTGNTCAGTCAGTTTAGTGGGTTGGGGTTTAGTTAGTTCGTTTTGTTATATTTATT
TCTTTGTTTTGGCAACACTCCTATTTTTCTTTATTTAATTCAATTATTTACGAAATTACA
TTTATCTTCCATCTCATATTCATTGTTTGACATTATCCATTAATAAATACTTACTTTTTG
TTTCACTTATCAAGCGTATGCGTCTTCTCCTCATTCACCCAGCATCAATAGACTCACTGA
TTGTTACGTATCATCCCTTTAATTATTTAACATCATAAACACGTAACATTCAATGGTGGC
AGCGGTGGGATGTTCCTTTATTGGAATATCCTTAATTTTGGATGAGCATTGTGAGATTTA
TTGTTGCTGGTGAATAGGAGAAACTTTTGTGAACAGGAAGGTTTGATTAAAGAGCAGGTG
TCTGCGTTGTTGTGAGTCAGACAAACTTATCACGAGTATGGCTGAATTTGATTTGGAACA
TTTTGTTAACGCACCGACTATTGAACAATTAGATAAATGCAGAAAGGATGATTTAATTCG
CGTCGCGGAGCACTTTAAAATTAAGGTTTCTAAACAGCAGTTAAAACGAGAAATTAAGAG
CGTCGTGGTGCGCAATTTGGGTGAACTGGGTGTGTTGCAGTTGGCTGCTGAGAGTCAGCA
AAGTTTACATGGCGATGACGTCTGCACTCTTCATTCTGGTGGTGAGGAGGCGAGCGAAGC
TGCTGCGGAGGAGGCTTCTGAATCCAAAGCAGGTTTGCCGCCTTTCGAACCTTTTTCTCC
GACTTTGGTTGAGTCTGGAGGTGACGCGCGTTTTAAATCGCGTTTGGCGAAAGTCCAAAT
GGAAGAGCGCGATAGAGTGGCACAGCGTCACGCTGAGATGGAGTTGCGCCTTGAAATTCG
CCGCCTTGAGATCGAGGCTGACAAAGAAGTCAAGCTGCGTGAGCTTGAGATAAAGGCTGC
TAGAGACGCACCAGTTTCNCCGGGGCAAGTACCACCCGCGCAGGCTACCGCTTCTNCGAC
TGGATCAGGATTCTCGAGTAGTACGTTTGACGTGAGTAAACATATTCCTCTTGTTCCTCA
ATTTAGAGAGTCNGAGGTCGACTCATATTTCAATGTTTTCGAACGAGTTGCGTCCGCGTT
GCACTGGTCTAAGGAAATCTGGCCTCTGTTGTTACAATGCAAATTATCAGGAAAAGCTCA
AGAAGTGTGTGCTGCTCTGTCCTTAGAGGACAGTTTAAATTACGACGTTGTTAAAGCTGC
AGTTTTGAGAGCTTATGAGCTCGTACCCGAAGCGTATCGTCAGCGTTTCNGAAATCATAA
AAAAAACGCTAATCAGACATTCGTAGAGTTCGCGAGAGAAAAATGTGTGCTATTTGATAA
ATGGTGCACATCTAGTAAAGTGTCGAATTTCCAAACGTTGCGTGAATTAATCTTGTTGGA
AGAATTTAAAAGTTGTGTGCCCGATCGTGTTGTCGTTTATTTAAACGAACAGAAAGTAAC
TTCATTATCTGAAGCTTCAGTTCTCGCTGATGAATTCGCACTGACTCACAAGAATGTGTT
CACCCCTGCTCGTGTTGAAAAAACACTCGTAACTTCCATTTCGAAAAGTCCGACCCGTTT
CAAAAATCCGACGGTAAAAACCGGTGAAGAAAGAGCCTGTTTCTACTGCCATAAAATAGG
ACATTTAATAAGTGACTGTGTTTTATTAAAGCGTAAGCAACAAAGCGCCGTTCCTAAAAG
TGTTGCTTTTGTAAAGACGATTGATGTTGGTGAAACCCCGGCAGTTTCTGATAGGCTGGA
TGCAGATCCNGGTTATAAGCCTTTTCTTCTGGAAGGTTTTGTGTCCGTGGACAAATCCGC
GAATCCGGTNAAAATAACCATCCTCCGTGATACCGGCGCGATGATTTCGTTTATTGCTGC
TGACGTTTTACCACTTTCGGATGAGACATTTTGTGGAAGCCATGTACTAGTGCGAGGGAT
TGAGATGGGCGTTACGAAAGTTCCNCTTCATGAAATTTACCTGCAATCTGATTTGTTTAC
TGGCTCTGTNAAAGTTGGTGTGCGTGAAAATTTGCCTGTGCCCGGTGTANATTTTATTCT
TGGCAATGATCTTGCTGGCGGTAAATTCATGCCAGTNTTAGAGGTGTGTGANAAACCCGT
GNTGTCTGATCATTCGGATGAATTGANAGTAGATTATCCTGACGTCTTTCCCGCGTGCGC
CGTTACGCGAGCGCAGGCCCGCAAATTCGCTGATGCGGATGATCTGGCCTCGACNTTTAT
GGCNCCTAGCTNTGNGAACGATGTGTTGATGACTGAGAACAAANCCGACGANAGATGCGA
TGTTCAAGACGCCAAGCGTGANNTAAAATTGCANGTGACTAGAGAAAANATGATTGCNGC
NCAGAAAGANGACGNCTCTCTGCGCAATATCTTTTCTTCNGTTGTTCCGGCGGANGCGGC
GCATGGAAGAAAAATCGCTTTCTATNTNGANAACGGNGTGCTGATGCGTAGGTGGTGCCC
CGACATTACTGATGAATGGGCAGTCGTAAGTCAAATTGTCGTTCCTNCGTGTTACNGGCA
AACGGTNCTCTCCCTNGCTCATGACCACGATCTTTCCGGACACCTAGGCATTAAGAAAAC
TTACCANCGGATTCTGAAGCACTTTTTTTGGCCNNGACTAAAGNCNGACGTAGCGAAGTN
CTGTAGAACNTGCAAGGCGTGTCAGTTTTCAGGCAAGCCGAACCAGGTNATTCCACGAGC
NCCACTGGNNCCNATNCCGGCCNTAGGTGAGCCNTTTNCGCATGTCNTGGTTGACTGTGT
NGGTCCTCTGCCTAAGACAAAGGCTGGNAACCAATATTTACTGACTATCATGTGTGCGGC
GACGCGNTTTCCCGAAGCNATTCCGCTGNGGAAAATCACTGCGCCTGTGGTGGTAAAAGC
ACTAGTGAAGTTCTTTTCNNCNTTTGGTCTGCCTCGAGTNGTTCAGACTGACCGAGGNAC
GAATTTTNTTTCAAAACTGTTCGCACAAGTACTGAAGACTTTAAACATCTCCCATAGAAC
NTCCAGTGCGTACCATCCAGAGAGCCAGGGNGCTTTGGAACGGTTCCACCAGACGTTGAA
GTCAATGCTTCGTAAATACTGCNTGGACACAGGGAAAGATTGGGACGAGGGTACACCTTT
AGTTTTGTTCGCCGTNAGAGAAGCAGTTCAGGACAGTCTNGGNTNTAGCCCGGCACAGCT
GGTGTNTTCTCACTCCGTTCGGGGACCGCTCAAGGTGCTCGAAGAGAATATACTATCNCC
TGTGACAAGTGCTAAAACGAATGTTCTNGATTACGTGAGCAGATTTCGCGAAAGNCTNCA
CAANGCTTGCTCNTCTGCAAAAGAGTCGTTAGTGAACGCNCAGATCACTATGAAAAAGAA
ATTTGACCGTGCATCTGTTTTGCGCGATTTCAACGAAGGCGACCAGGTGCTGGTNTTGTT
GCCTGTTGTTGGCTCTGCNTTTTCTGCACGTTTTGCNGGCCCTTACGCGGTGATTAAAAA
ATTGAGTGACACNGACTATGTGATTGACACGCCCGACCGCCGAAAAAAGNCCCGCGTCTG
TCACGTAAACATGTTGAAAGCTTATCACGCTAGAGAGNCTATCCGTACAGATCAANAAGG
AGGCGAAACTGATTTTTCCACCGCTGCTCTGGTACCTGAAGTTCTCTGTTCTGNGTCTAA
CTCATCCGAAGATGATGGAGTGANNGTGCGNCACGATTACGAGCAGTGCGCCCGNCTTNC
NAACTCCGAAGTCCTTGCTGACCTNGATTCTCATTTNCATCTACCCGATTCNCAGAGNNG
TGATATTAAAGNGTTAATCGGNNCNTTTCCAATGATTTTTAGTGACGTNCCNTCCTGTAC
TTCAGTCTTGCAACACGACATCGATGTGGGAAATGCNGGNCCNGTTAAACAGAATNCGTA
CAGAGTGAGTGCCGCGAAACGCGCCGTGATGAAAGCCGAGGTNGATTATTTGCTGAANCA
TGGTTTGGCNAAACCGAGCTGCAGTCCGTGGAGTTCACCATGTTTACTGGTCACGAAAAG
TGACGGTACCGCTAGATTTTGCACTGACTACAGAAAACTTAATGCTGTGACTGTNCCTGA
CTGTTTTCCTCTNCCGCGCATGGAAGATTGCGTGGATGATATTGGTNCCGCNAAATTTGT
CAGTAAATTGGATTTATTAAAAGGGTTCTGGCAAATACCGCTCNCNGCTCGCGCATCNGA
CTTNTCTGCTTTTGTGACCCCNGATGACTTTACGCAATACTGCGTAATGGCNTTCGGCAT
GCGTAACGCGCCGGCCACATTCCAGNGACTCATNAACNGTGTGCTNGCGGGAGTNCGNAA
CTGTAATGCGTACTTAGATGATGTCGTGATCTATTCCCATAGCTGGGCGAATCACGTTTC
CACTCTCAGGGAAGTATTCATGCGTTTCGAGAAAGCATCNCTCACGNTGAACCTTGCCAA
ATGCGATTTCGGACAAGCTACAATCACGTATTTAGGTAAGGAGGTGGGTCATGGTCAAGT
GAAACCNGTGAACGCGAAAGTAAATGCCATCGCAGAATTCCCAGTTCCTACTACGCGCAA
AGAACTGCGTCGATTTTTGGGAATGTCNGGNTATTACCGCAATTTCTGTAAGAATTTCTC
GACCGTCGCGNATCCGCTAACNTCACTGCTTAGTCCATCCCGCGNGTTCGCGTGGTCTGA
TGATTGCCAGNAGGCATTTGAGAGCGTNAAAGCTCTCTTATGTAGCGCNCCTGTGTTGGC
CGCACCAGATGNCGCGAAGCCTTTTACGTTGGAGATNGACGCGAGCGCCGTNGGAGCGGG
CGCGGTGCTCATTCAGGAAGACGCCCGCGGCATNGAGCATCCAGTNTGTTATTTTTCNCG
CAAGTTTAACAAGCATCAAGTAAACTATTCNACNATTGAGAAGGAAACNTTGGCGTTGTT
AATGGCNTTGCAGTTCTTTGATGTGTATGTGAGTTCNAGTAGTTTNCCAGTNACTGTGTT
CACNGACCACAACCCTCTGGTGTTTTTANNCAGAATGTACAATCANAACCAGNGACTGAT
GCGCTGGTCCCTGGTCGCCCAAGGNTATAACCTGGTTATCAAACACAAGAGGGGGTCNGA
GAACGTCATNGCCGATGCGCTGTCCAGAGCTGGTATTGTTGGAGACTTGGAGTGAGTAAA
TTATATGCATTGCAATGTATATAATTTTTTTTGAGGAGGGAAGTGTTACGTTTCACGTAT
GTTTTGTGGTATTTTTTGTTGTTTTCTGCTTTGCGCGCTCTTCTCTCTCTCTCTCTCTCT
CTCTCTCTCTCTCTCTTGTTGTGGTCCTATCCTGTTTCAGGTGTGCTACCATTGGTCGGG
TGAGCTGTCATTCACCTTCGTCACTNAATCGGCGCGCCAATAAGGATCGGGTCCGCGCAG
TATAAAACCGGTGCGCTTGCGCTGTTCTGGAGGAGCGCTTGGCCTGCCAATCTCCTCACT
TGTGTCGGCCGGACTGTTTGTTTGTTTGTTCCGCTTGATTCGTTTGCGAGTGCTGTNTTC
TAGTTTTCTCCCTGTTTATNCTGATTTATCAGTTAAACTTGTGCTGCTCTTGTTAATGTN
TAGTGAGATTTTGAACGATCTTTATGAGAATTGGATTACCTGAGATCTTGTTTTGCTAAT
GGCTAACAGTGTGTACTTTACGAGAATTCTAGCATTTCGAGCAGCTTAGTANAATTTTGT
ATTAGTTAGTTTTTGGAGGCGTTGCCACATGTGTAATTATGTTTGGGAGTTATGAAGTTT
AGTTAAGCTACGTGCTGAAGATTACGGTTTTGTTTCTGCATTTTTCTTTGNTCAGTCAGT
TTAGTGGGTTGGGGTTTAGTTAGTTCGTTTTGTTATATTTATTTCTTTGTTTTGGCAACA
CTCCTATTTTTCTTTATTTAATTCAATTATTTACGAAATTACATTTATCTTCCATCTCAT
ATTCATTGTTTGACATTATCCATTAATAAATACTTACTTTTTGTTTCACTTATCAAGCGT
ATGCGTCTTCTCCTCATTCACCCAGCATCAATAGACTCACTGATTGTTACGTATCATCCC
TTTAATTATTTAACATCATAAACACGTAACA
>DF0002203.1#TIR/CMC-EnSpm
CACTGAAAAAAATGATTCATTGGATTTACTANATTTTTTAAGGTAAGTGGTTGCAAACAA
TTTATATGGGCTGAATTTAAACAAACAAATTAAATTTAGTAATGTTCAACTTAATTTGTT
TGTTTAAATTCAGCCCATATAAATTGTTTGCAACCACTTACCTTAAAAAATTNAGTAAAT
CCAATGAATATTTTTTTCAGTG
>DF0002204.1#TIR/TcMar-Tc1
CAGTGCATCCGGAAAGTATTCATAGCGCTTCACTTTTTCCACATTTTTTATGTTACAGCC
TTATTCCAAAATGGATTAAATTNATTTATTTCCTCAAAATTCTACACACAATACCCCATA
ATGACAATGTGAAAAAAGANTTTTTGAAATTGTTGCAAATTTATTAAAAATAAAAAANCT
GAAAAATCACATGTACATNAGTATTCACAGCCTTTGCCGTGAAGCTCTAAATTGAGCTCA
GGTACATTCTGTTTCCACTGATCATTCTTGAGATGTTTCAGCAGCTTAATTGGAGTTCAC
CTGTGGTAAATTCAGTTGATTGGACATGATTTGAAAAGGCATACACCTGTCTATATAAGG
TCCCAGGGTTGACAGTGCATGTCAAAGCACAAACCAAGCATGAAGACAAAGGAATTGTCT
GTAGACCTCCGAGACAGGATTGTCTCGAGGCACAAGGCTGGGGAAGGTTACAGAAAAATT
TCTGCTGCTCTGAAAGTTCCAATGAGCACAGCGGCCTCCATCATCCGTAAGTGGAAGATG
TTTGGAACCACCAGGACTCTTCCTAGAGCTGGCCGGCCATCTAAGCTGAGTGATCGGGGG
AGAAGGGCCTTAGTCAGGGAGGTGATCAATAACCCGATGGTCACTCTGTCTGAGCTCCAG
CGTTCTTCTGTGGAGAGAGGAGAACCTTACAGAAGGACAACCATCTGTGCAGCAATCCAC
CAATCAGGCCTGTATGGTAGAGTGGCCAGACGGAAGCCACTCCCCGCCTGGAATTTGCCA
AAAGGCATCTGAAGGACTCTCAGACCATAAGAAACNAAATTCTCTGGTCTGATGAGACTA
AAATTGAACTCTTTGGAGTGAATGCCAGGCGTTACGTTTGGAGAAAACCAGGCACCGCTC
ATCACCAGGCTAATACCATCCCTACAGTGAAGCATGGTGGTGGCAGCATCATGCTGTGGG
GATGTTTTTCAGCAGCAGGAACTGGAAGACTAGTCAGGATAGAGGGAAAGATGAATGCAG
CAATGTACAGAGACATCCTGAATGAAAACCTGCTTCAGAGTGCTCTTGACCTCAGACTGG
GGCGACGGTTCATCTTCCAGCAGGACAATGACCCAAAGCACACCGCCAAAATATCAATGG
AGTGGCTTCACAACAACTCGGTGAATGTCCTTGAGTGGCCCAGCCAGAGCCCAGACCTAA
ATCCTATTGAACATCTCTGGAGAGATCTGAAAATGGCTGTACACCGTCGCTTCCCATCCA
ACCTGATAGAGCTTGAGAGGTACTGCAAAGAGGAATGGGCAAAAATTCCCAAAGACAGGT
GTGCCAAGCTTGTGGCATCATATTCAAAAAGACTTGAGGCTGTAATTGCTGCCAAAGGTG
CATCAACAAAGTATTGAGCAAAGGCTGTGAATACTNATGTACATGTGATTTTTCAGGTTT
TTTATTTTTAATAAATTTGCAACAATTTCAAAAANTCTTTTTTCACATTGTCATTATGGG
GTATTGTGTGTAGAATTTTGAGGAAATAAATGAATTTAATCCATTTTGGAATAAGGCTGT
AACATAAAAAATGTGGAAAAAGTGAAGCGCTATGAATACTTTCCGGATGCACTG
>DF0002205.1#TIR/Kolobok-T2
AGGTGCAGTAGGTGATTGTCTTCAGAAACATTTTTTGTTGTGCTGGTTGAAAGTCTCTTC
ACATTCCAATAGTAATGATTAAAGTAAATGATCTAAATGTATTTATATGTATTTTTATAT
TCTGGGTAAGGCATAAGACTAAAAAATGTTCATCCAATTAAAANNTTGTCGGGCCGACAA
TTCCCATAATTCTGATAAGTAGCCCAAACTGTCTGTCAACAAATGTAGATTTGTACATCT
GCGCACCCGTTCACGCAGATCCGCCGTTTGCGCGTGCACGCGCGCCGCGTTCACGTGCAC
ACGAGAGAGTGACAGCGGTAAAAACAAATGCTGAATCAAAACTTTTTAAAATCCTGAATC
AATATTGGAGTTACTTTTGCACGCTGGAGGAAGGACGACACCATGGCTGAAGTATTTCTT
TTAGACAGGTAATGTTNTGTTTTAAAACTATTTTAGTCACGCAAAGCTGATGTAGATTGT
GTTGTTTTACGAATGGGTTATATGCACAGAAGTGTTGTTCAGCCACTGAAATCTTCCGGC
GAAAGATTGATGTGACTATTTTCAGTTTCATAAGGGACCTTTTACAGCATCGATAATGTA
GATTTTTATTTAGTTTAACAACAAAACATCAGTAAATAGCGCTATTCCGCCTAGCCTGCT
TTACTGAGGTGAAGTTGGTTTTATATTCACATTGGTTCGNNNATTTTTGAACAATGACAA
CCTGTGACGCGCTCCCTATATTGTTTACCATGCTACTCTGAATATTCGGTCTGAAATAGC
ATGTAAGTATGGCTTAGTAATAAGTGTAATTCCTGCACGCCGCCGGCCAACCACTAAGCA
TACAGTAGTCGCTTTAGGACAAAGCGCGTGAGAGAGTGAGACCAGCGATCCTTGCATGCA
TGAAATATTGCACATTATGACAAGTTTTGCTTGCTACACAACTGAAAACGTGCTAGATAT
AATACAGTTTTTTCGTTCGGAATTGTAGTATTATAAAGTACTATAAAGTTTTCTAACTGG
CGAATGACATGATCTAGTGCGNCGGGTNGTCTCTGTCATCTTTAANGTGCGCGTTCGTGA
TTTCAGGAGGCGTGGCTTTGGACGGCAGGGGAGGGACTGTGTTTCAAAGATATTATGCTA
ACCGGTTAGCATTTNGGCAGATCACCTACTGCACCT
>ZFERV_DR#LTR/ERV1
TGAGGGAATTATATTTTTGAGGGAATCATATTTTTTAATGTTTTATACATGTTCAGAATT
GATATTAAGTTTTTTCATATTTTTGATGTTTTATATATGTTTAACATTGATATTAAGTTT
TGCTATTTTTTTACTGATGAAATGCTCGTTGTTTGAAATATGAGCCTATTGCTTTGTTTG
AAATGTGAGCCTGTCGCTTAANGCTTCGCTTCTAGAGAAACGGGGTTTTTCCACAGAAGT
AAGACGAGAGATCTGAGCTCATGGACAGCTGTGCTTTGGTACAGGNATGTGGTTTAACAC
CTGCAAGGAACCAGCGNNNCGNNNNCGTATCTCAGTCTGTGTAGGGGTGCATGTGTGTTT
TGTGTGTGTNCGTGTGTGTTTGCAGGCTACTGGCAGATTCTAACTGGTTGAAATGAGATC
TGATGATGGGAAGGCGAATAATGGATTGGAGGCTCATCGAGAGTGGGGAGGAGACAACCA
AGAATAAAAACTATTGTTTTATGNTTGTACGGCAATACTGGAGCGCCCAGTTTGCCTTNT
TCATGGTGTCTCTTCAGTATTCCTGGGCTCAGNCATTGTTGATCTGATCCTNNNNNTCGT
TTATTAAACTTTGATTTCTCGATAAAGCTAAGTTTCCTGCGTCTACTTTCAAGCGAATCC
TGAACTCGGGGAGGGAAAAACCATTTCCNACAATTTGGAGGGGGCACCCGGATTCGCTCA
GACGCTTCGTCGAGTTGGAGGACGATCTCAAATCAACCTCTCCGCAGAGCTTCTGATAAG
GTAAGCAGTCACCTTTTTAATAAAAGTACTGCAAGATTGGAATTACCAAATTTAAGGTTG
ATTGGGGATTGAATACCAACATAATCCGTAAATAATTTGAATTAGATCAACAATGGCAAT
TAAATGAGTTGACCCGGCGTGGTTACAAGGTTTATNAAAACTCATNCTGNTNATTAANTT
GATTATATCATTGAGTCGACCCGGCGCGGTTAAACAAATTTATAAAGACTCAGAATTGAT
TATATCATTGAGTTGACCCGGCGTGGTTAAACAAATTTATAAAAACTCAGAATTGATTAT
ATTANCGAGTCGACCCGGCGTGGTTAAACAAATTTATAAAGACTCAGAATTGGTTATTAA
NCGAGTTGACCCGGCGCGGTTAAACAAATTTATAAAAACTCAGAATTGATTATTANNCGA
GTCGACCCGGCGTGGTTAAACAAATTTATAAAAACTCAGAATTGGTNATTAAAGGAGTTG
ACCCGGCGCGGTTAAGAAAATTTATAAAAACTCCGCATTGGCAGTCAAAAGAGTTGACCC
GGCGNGGTTAAGCAAATTTATAAAAACTCNGAATTGGTAATTAAACGAGTTGACCCGGCG
TGGTTAAGAAATATTATAAAAACTCGTATCGTGTTTTCCTGGCATGGTTGAGAATTGAAG
TTTACCCGGCGAGGTTAACTCACTCGTAAAAACCATAAAAGAGAGTAAAAGGCAAAACGT
TAAAGGGTGTAAATTTGTGTTAAAGTGTCAATTGTGTGCGGATTCCTGAATGAGTGTATG
TGNGTGAGTGAATANCTCCGTATTTGGGAGGTCAGAGTGCTGCGCACCTTCTCTGGACCG
TCACTTAAGTGTGACCCGGTAGGAACGGACGCAGCATTCTGGGAGCTCAGAGAGGAGAGT
GTGATTGATGAGCCCTATATTCATAGGGACTGAGAGCATGTGAATAAAACATCGAGTGAA
TGAAGGAATCATAATTAGATGCTGAAAGTGTTATATTACAAACCAAGAAAGGTGAAAAAT
ATTCCTAAGTGGTGGGTGTGTAGATTATTAGGACATAAGGAAGATTGTGAGGTGTGTGAC
CCCAATAGGGAGACAAAACCATTATTAAAATGACAACATATAAAGAGACGTGGGATGGTA
TCTGTAAGCAGATAATACATCACACCGAACCAAAAGACAGAAAGAAAATAAGTAAAACAT
TAGAAAGTCAGTGGACATATCTCTCAGGTCTAAATGGCTGGACAGAGACAACTAAAAATC
AGGGAAAGTTACTGAACATACTTTTGACAGAGGAGAAAAGGGCAGATACAGATTTGGTAC
TGGCCAGACAAAATAGGGACAAAACTGGGGTTTGGAAGAAGGGAGCAGCAAACAGAGAAA
TAGAAAAAGCAGAAGATAGACTGAGACAATGGAGCAGGGTAGCTGCAGCCATGGTTACCA
AAGTAAAAAGTGCTGTGTGGGCAGATCAAAGGGACTCACCAGAGAGGCCCCCACCCTATA
GTAGTGCAGAAGAAAAACCCAAAACCCCCTCAGCACCAATGCAGATGCCAGTAATGATAG
TAAAAGGGGGAGAAATAGAAACTACTACTAAACAAGCTAACAAAGATTTCAAGTTCATGA
TAAAACAGGGCGCTATAGAGGTCGAAGAAACAGAGGAAGATAAAAAACAAAGACAGTTGA
AAACGGCCCTAAAGGAAGTTCAGACTAAAATAGAAATAGAGGAAGCAGTAAAAAAGGAAA
TAGCAAAGCAGTTTACCGCAAACATTCAACTCGCAAGAGACAGTGTAAACCAGACAATGT
CGAGGGTAGCAGGAATGGAGGAAGAGCTGAAGAGAAACCTCAACGAAGAAGAGGGAAGTG
TAAGATCTGAAGGGACCACATCAGTGGGGGGTACCTGTGAGGACAGAGACAAGATAGTAG
TATCAGGGTATCAATTGGATGTAGACTGGGGAAGAGGGGCTGCATTACAAAGAGAGCACA
GAGCACAAGGCCCCGAGCTAGATAGCTTGTCAGACAGAACTAAAAGATGGGTACATGCAG
AGGAGAATAGGGAACAACAAATGCCCTTGTTTATGAAAAACTTACACAGCACCCCAAAAT
TAGTGATGCCACTAATCAGGGCAGCTACAGGAAGGAAAGAATACAAACCCTGGGGACATA
CAGATATGAATGCTGTGCTAAGTAAATTACCAGAAATCACTAAGGGAGGTCAGAGGTGGT
TCACTAAACTGTTGACCCTGACCCATGGGACAGACCTAGCACTGGGAGATGTTAGAGCAT
TATGGGGAAGCATACTAACTAGAACACAGGTAGAACTGATAGAAAGGGAAGCTAACACGA
CCACAGAAGAAAATGAAGAACCTTTAAACAGGTTCAGCACTGAAGTGGGAAGCGCCATGA
GGCGAATTTACCCCACCCCAAAATTGACTTATCAAAGCATAAAGTTCAAAATAATGACTG
GAGAATCTGCATCAGCATATCTGCACAGGTGTGAGGCTGAGTGGGAAGATAGGACAGGGG
AAAATCCAGACTCCTCTGACATATGTAAAGAATTTTTCAGACAGGCTGTGATTAAGGGTG
TTCCTGCGAGCGCTGTAGTCGCTATAGAAAACAGTCCAGACATGCAGGGGGGAGAAGGGG
AAGTGTGGACTCGCCATTTCATCCACCACGTAGACAAGGCAGTAGAGAGACAAGGGAAAG
AAGAAACTGAGGTAGAAAAACTAAAAACACAGCTACTAAAAATGCAAATAGAGGCAGAAA
AGGAAAAAGGGAAGAAAAAGAAAGAAAATCTGCAGCTACCAGTACTGACAGGGCCGGGAG
TAGAGGGGGCCAGGTCACCTGTACACAACATACACCCAATTTCAGGGCACATTAACAGCC
CACATGGTATTCCTGATTCTTATCCCTATGACCCCTCACCCAACTGGCCACCTTCTGGTA
ATCAGAACCAAAACCCAGTGATGCAGGGGTGCTTCGGCTGCGGGGCGCGGGATCATTGGA
AGCGTGAATGTCCATATGGAGGCCAAAGGGGGCAACCTCCTGCGCGGGGACGGGCTCCCG
GTAGAGGAGGGCCTCAAGGGGGAAGAGGAAGAGGTGCCCCCAGAAATGTTTCGTGGTACA
GCAACCAACAGGTGCCCAGGCAAAGCCCGGTCTGGGGCCCGCTGGACCATGCAGACTATT
GACGAGGCCCACAGAGAACCAGTGAGGGTGCCCTGGCTGAGCCCCTCCTAACAATACTGG
TGGACAACCAGCCAGTTCAGGCCCTGGTGGACACTGGGGCCACCTTCTCCACTATACAAA
GACAAATGATGGAGAAGGACTCACTGTCTACACAAAGTGAAGAAGTGAGAGGGTTCTCTG
GGGAAACTGAAAAATGGCCATTAACCAAACCACTCCGGGTCCAGGTGGCAGGGCAGACGT
TGCTCCATTCGTTCCTGTGCTCTGCAAACGTCCCCTCTGCGTTACTGGGTAGAGATTTAT
TGGTAAAATTAGGAGTAAAAATTCTATGTCATCCAGAAGGACTGATAATCATTTTTCCCA
ATGGTTTGACAACTAACTGCTCAACACCAGTGACCACAACGGTGAGAGGTCAATGGGTCC
TGCAAGCAGATAAAACAGTCAAAGCAAGATGTTATTGGTTAAAATTAACTGACAAAACCA
AATTGCAGAAGGTAATAACAAAATGGGAGCCATGGCTAAACACACTGCATAAATTTCAGA
CCCCCACTGACCCCTGGCACTGTACACTACTGTATGACACCAGTGAGGATGAAGAATATG
AACAGAATTTTGCAGAAGTACTAGGCAGGTCAACTAGCATCAAGTGTACTAAATTGTTTG
TAGCAAGGGAAGGTGTGGCTGCAGAGATAATATTAACAGAAGAGCAAGAAGGTTATTTTG
AGATGACAGAAACCTCCACCCCACATGTGACAATATTTATGAATGAAGGGCATGAGGCTA
AGGCTTTAGGGCCCATGGTGAAACGAATGCAGAAAGCTGGGGATTGGAAAAAGACAGACA
ATGAGTGGGAGTACTCACAAGAGGTAGACGGGTATAGGTTGACAATTGATATCACTGAGG
AAGTCATATACCAGATGGTTGAGGTACGTAGGATAGTTACCACCCAAGAGGGAGATGGGG
AAGGGGCAGAGAGACTACTGCAAGAAATGCCAGAGTCCCTGTGGTCTAAGGGAGCTGGGG
ATGTGGGTAAATGGTCAATAGAACCAGTATTATTTCAGATAGACAGAACAGAAATAGTAA
ACGTCCGACAGTATAAACTTCGACCAGAAGCTGTGGAGGGAATAGGGGAAACCATAAAAG
AGTTAGAGGCTGCTGAGGTCCTACGCAGAACAGTGTCTGACTGGAACACCCCAATCCTTC
CTGTTTTGAAAAAGACAACTGGAAAATACAGAATGGTGCATGATTTAAGGCTAATCAATG
AGAAAGTATTGACTGCTACCTTACCCACCCCCAACCCCTATACCATCATGTCTAAATTGA
CACCAAAACATTCTCATTTTACGTGCATAGACTTGGCTAATGCATTTTTCTGCATGCCAC
TGGCAGAACAATGTCAAGACATTTTTGCTTTTAGCTATCAGGGAGCGCAATATACTTACA
ACAGACTACCACAAGGGTTTATTTTAAGCCCAGGTCTGTTCAACCAAGCATTAAGGGAGC
TGTTGGACAGCTGTACTTTGCATGAAGGTACCATTGTTATCCAGTATGTTGATGACTTGT
TATTGGCAGCACACTCCAACGAGGTCTGCCTGCAGGACACACGAAAAGTATTAACATTAC
TGAGTACTGCAGGGTTAAAGGTGAGCAAAGAAAAAATACAAATCAGCAGGGCAACAGTGC
ACTTCCTTGGAAGAATAATTGGACAAACAGGCACGGCCCTATCTGATGACACCAAACAAA
CTGTGTTGTCACACCCAAAGCCACTAGTAGTAAAAGACATGATGTCATTTCTGGGGTTGA
TAGGGTATAGCAGACAGTATGTACCAAATTACTCAGAAAGAACTGCAACATTGAGGGCAT
TGGCAAAAGAAGTCGGGATGAAAAACAGTAGAGCACGACTAAACTGGACACAAGAGGCTG
AAGCCGTTTTCTGTGGGCTTAAGGCTGATTTAGCCACTGCAGCAGCCTTACAGACTCCAA
ATTATGAGTTGCCATTCTTTCTGGACATTAGCACCACGGCCTCCACCACCAATGGAGTAC
TGTATCAAAAACAACACCAGCAAAGGAGGGTTTTGCATTATTTGAGTGCACCCCTAGATA
AGATAGAGCAAAAACAACCCACCTGTGCTAGGTATGCTGCTGGTCTGGCTAAATTGATAG
AAAAATCTGAGCACATAGTCATGGGACATCCATTACATGTACTGACGTCACACTCTGTTA
TATCATTCATCACTTCATCTGCATTCACTTTTTCTGCACAGAGACAGAACAAGCTAATTA
GAATACTGACCGCCCCACACATCATATATGAACACCAAGGGGTAAACATGGCTCATGCAG
GAGAGGGTGAACCACATGAATGCATCCCCAGGGCAGAGGCAGAGGAACAGATCAGACCAG
GTTTAAGTAGCATTCCATTAACTAAACCACAGCTAACTCTGTTCTGTGATGGTTGCTGTT
TTAAAACTGATTCAGGCAAACTTGTAGCCAGTTACGCCATCGTGGAACAGACTGACGANG
GGTATGNAATAAGGGAACAGCAGGTGTTGCAAGACAGACCATCAGCACAGCGAGCTGAGT
TATTGGCCCTTGTAAGAGCCTTGCACATGGCCAAAGATAAGACTGTAAATATTTATTCAG
ACTCAGCATATGCAGTAGGGGCAGCCACTTCTGAACTGACTGGTTGGGCAAGGGTGGGGT
TTGTAACATCGTCTGGGAAGCCCATAAAGCACGCACAAGAAGCCTCTGATTTGTTAGAAT
CAATTATGTTGCCACGAGAGGTAGCAATAATTAAATGTGCAGCACACACCAAAGGAAAAG
ATCCTGTTTCATTAGGAAACGAGGCAGCAGATGCCGCTGCTAAAACGGTGGCAGGGTACA
AACCATTGCAAATGACTGTGACTGCAGTTGACGAGCTGCATCAAATTGACGAACATCTAA
CTACAAGTTTTCTATCTAAAGAACAAAGTTTGGCTGCAGCTGAGGAAATTTCAGTATGGT
TAGAAAAGGGAGGAAGAAAAGATTCCCAGACAGGACTATGGGTCGGTCCTACAGGTAGAC
CAATTATGCCTGCAAANTTAGCAGGGAAAGTCCTGACAGAGGCCCACTCTCTGGCTCACA
GCAGCGAGAAGGACATGACTAAACGAGTGTCTCAATGGTGGCACCCTTTCATGCCACACA
TGATAAGTGGAGTAATAGCCTCTTGTCAAACATGTGCAGAATTCAATGTCAAGCCAACCT
CCAAACCCACTGCAGGGCATTTCCCCACAGATAGGGGTCCAGGGTGTACGGTAGTCATGG
ACTTTACTGACATGATCACAAGAGTAAACGGAAAAAGGTATCTGCTGGTCCTAGTAGACC
AATTCACTGGTTGGCCAGAAGCTTTCCCATGCGCTAGGGAAGATGCAGTTTCTGTGGTAA
AATGTTTGATCAACCAATACATTCCAAGGCATGGGTTCCCTCGTATAATCAGGTCAGACA
ATGGCACTCATTTCAAAAATGAACATCTGGCGGATGTAGAAAAATTGTTGGGTCTAAAAC
ACCGGTATGGAGCTGTATACCACCCACAAAGTCAGGGAAAAGTGGAGCGCCTCAATCTAA
CGCTAAAAAACAAACTGGCNAAAATTTGTCACAAGTCCAAATTGAATTGGGTAGATGCAC
TTCCCATTGCACTAATGTCAGTACGCTGTTCTATTAATCGAACTACAGGTTTCACTCCAT
TTGAATTGGCNACAGGAAGACAATTCCCGGGCCCATGGGCCCCCTTGCATGCTGGAGACA
CTGACTCACCGCAAATGTATCATGATAAAGTATGTGCTGTGATTAACATGTTTTCTCCGC
AGAAAAATTGGCCAACAGAGAGTGAAGCATCTAGGCCTGCAGAAGACACAACACTGTGGG
TGAGATTGAAACAACACAAACGAAAATGGTCTAGCCCCAGGTGGTCCGAACCGTTACGAG
TCACGGCTAGGACATCCCATTGTGTGCAATTAGCAGGTAAAGGCACAACATGGTATCATT
TGTCTGCTTGTATGTTCTGTCCTTCTCCAGACAGGACTTTGGCGGATGTCAGAGTTGACC
TCAGGAGAGGTCAAAGAGAGGGAGAAGGNGAAGGAGAAGGAGACACTGAGGAGCCAGAAA
GAGAGGGAGAAGGCGGGGAAAGAAGCGGACAAACAGAAGCAGCCCCAGCCCNCAGAACAC
AGCTAAGCGCAACCCCTGTATTTAAAATCTTGCAACGAACTGGAGACTTGCTTCAGACAC
CAGAACACATTCCCATTGCACATTGTATAAGTGCTGATTATGCACTGGGAGCTGGGGTAG
CTAAACAAATTAGAGACAAATACGGTGTAGAAGAATTGAACACTTCAGTCGCCCAACCAG
GGGATTGTATCAAAACTACACACGGTCCACGACAAATTTACCATTTGGTGACCAAATGGT
GGTGTAGGGACCTACCCACCTACGAGCATCTCGAGGCTAGTCTGATAAAATTGTGTTACC
AGTGTAAGAGGGATNAAAATAAAATATTGGCTATACCAAAATTAGGGTGTGGATTAGACA
AATTAGACTACACCAAAGTAAAAGAAATAATTGAGAAAGTATTCAAAGAGGGCCACATTC
AGGTAATTCTCCTAACAAAATGAATAAAATAAACAAATTGGTGGTGGCNTGGGGAGTAAT
GTTGGTGGTAATCCTATGGGTAATCTGCCATATGGAATTCGGAGGGGCAACAAAGGAAAA
ACGGAGTGTAAAAGAAGGGGGGGGAACAGGGGTGCGTATTACCTTAGAAAGGGAAGAGGG
AAAGGATGGGATGTGGCAGTTTGATCTTTGTCAAGTGATAGATTGTGGGAAGGACCAANT
GGCATGGAGAGGGTATGATGTNTATGGGTGTTTGTGGCCATCTACCACCACGCTTCCGAA
CGGTCCCCGGTGTCATACCTGGCATGATGTAAATTGGAAAACAGCTCCAGGATTCACTAA
AAAGATNTTGAAAAATAGTCCTTTAGCCAAGNCAGACAGCATCCAAAATCGACTTAGGTT
GTCTAGGGGATACCAACATAGTTGGGGAGGCTGGAAAAACACGTTGATTATATCACTAAA
AAATGGTAATGATAAAACTGACACGTACATCACTCTAGGGGTAGACGTAGAAGGAAAAGA
CCCACTGGGGTTGATAAAAATCTCCGTAAAAAAGCCTAAACCCACAGGGGCGCCAATAAT
CACAGACCTAACCGAAAACAAGAAGAAAGTAATACAGAGCACTGACTATAGCGGNCTGAC
CCCACTAGATCTGATGACGCTGGAGACAGGCTATCACGAAACAAACTTATGGTTAGAATG
GGTGACAAACGCAGCCGAAGAATTAGGATTTGAGGGGTGCCTAGCTTGTGCAGCAGGAAG
GCCACAATTAAATACTGAACCCGCTCCATTACATGATTATGATAGTTGGGGGTACGAATG
TATGTTAAAACTAACAAAGGAAAAAAGTCCCAAAAACTGCACTGCACTCAGTAATCTATA
CCCACCAGCTGGAAATGAGTCATCAATGGGAGTCGCATTAAAAAGAAGAAAGGGTAATTA
TACCTGTTTCAATTTAACTACCTCCAGTGCGTCCAAAATATTAGTGGGAGCGTTTAAAAG
GGAATGGTGTGGACAGATGATTCAGGAAGGCCATGACAAACTAGGGGGATGGGGCAGAGT
GGGTTTGTATTACGCGTGTGGAGAAAAGGTGGTATTGGCTAGAATAGAACCCACCATGGA
AGGAGTATGTGCTATGATAAGAGTCGCTGTTCCTATGGTCGTGATAGGAAATAGGGCTAT
AAATGGGCATAAAAACAGGCGAAAAAGGTCAGTAAATAGTGATTTCGATTTAACACGCAA
TAGCCCCACCTACATAGACGCAATAGGCATCCCCAGGGGAGTTCCAGATGAATATAAATT
GGCTGACCAAGTAGCAGCAGGGTTCGAAAATATACCTGTGATAGCAGCATTATTCCCCGT
GACCCCAAATAAAAATGTAGACAGAATAAATTACATACATTACAACGTACAAAGGCTGTC
AAATCTCACTAGAGATGCTGTGTCTGGATTAAAAGAACAATTGGCTGCTACCTCTCTGAT
GACTATTCAAAATCGGCTAGCTTTAGACATGTTACTATCAGAAAGGGGCGGGGTTTGTTC
TATGTTTAAAGACACGTGTTGCACCGTCATACCAAACAACACTGCCCCTGACGGTTCCGT
ATCCAGGGCTCTGGAGGGACTAAAAGAATTGTCAAATGAACTGAAAGCTAGCTCAGGGAT
AGAAAATGCTGTGTCNAAATGGATGTCTGACATGTTTGGGGAATGGAAGGGGGTGATTAT
TGCTATGCTAACNTCAATGGGTATTTTCCTGGGAATTTTGGTGACATGTGGGTGTTGCTG
TATTCCCTGTATCAGAAGTCTGATAAATAGGCTGATAATAACTGCAATTGAAAAGAAGGA
AAACCCACCTCCTTATCAGATGCCCCTCCTTGCTGCAGCNGAGGGGGATGACGTGATGGA
GGAAGTGGAGGAACTGCTGGATATGGTGTGATCTCTTNCGAGATCAAGAGAGGGAATTGA
GGGAATTATATTTTTGAGGGAATCATATTTTTTAATGTTTTATACATGTTCAGAATTGAT
ATTAAGTTTTTTCATATTTTTGATGTTTTATATATGTTTAACATTGATATTAAGTTTTGC
TATTTTTTTACTGATGAAATGCTCGTTGTTTGAAATATGAGCCTATTGCTTTGTTTGAAA
TGTGAGCCTGTCGCTTAANGCTTCGCTTCTAGAGAAACGGGGTTTTTCCACAGAAGTAAG
ACGAGAGATCTGAGCTCATGGACAGCTGTGCTTTGGTACAGGNATGTGGTTTAACACCTG
CAAGGAACCAGCGNNNCGNNNNCGTATCTCAGTCTGTGTAGGGGTGCATGTGTGTTTTGT
GTGTGTNCGTGTGTGTTTGCAGGCTACTGGCAGATTCTAACTGGTTGAAATGAGATCTGA
TGATGGGAAGGCGAATAATGGATTGGAGGCTCATCGAGAGTGGGGAGGAGACAACCAAGA
ATAAAAACTATTGTTTTATGNTTGTACGGCAATACTGGAGCGCCCAGTTTGCCTTNTTCA
TGGTGTCTCTTCAGTATTCCTGGGCTCAGNCATTGTTGATCTGATCCTNNNNNTCGTTTA
TTAAACTTTGATTTCTCGATAAAGCTAAGTTTCCTGCGTCTACTTTCAAGCGAATCCTGA
ACTCGGGGAGGGAAAAACCATTTCCNACA
>DF0002207.1#TIR/hAT-Ac
TAGTGTTGTCATGATACTGGAATTTCTAACTTCGATACGATACCTTGAAAAATATCGATA
TTCGATACCATTTTCGATACGCGAGGAATACATTGCATATGTTAATATTAGTGTTGTCAC
GATACTGGAATTTCCAACTTCGATACGATACCTTGAAAAAATATCGATATTCGATACCAT
TTTCGATACCACGAGAAATAAATTCCAACACTGTNTAGTGTTGTCACGATACTGGAATTT
CTAACTTTGATACGATACCTTGAAAAATATCGATATTCGATACCATTTTCGATACCGCGA
GAAAATTCCACAACANTAAAGTATTAGTGTTGTCACGATACTGGAATTTCCAACTTCGAT
ACGATACCTTGAAAAATATCGATATTCGATACCATTTTCGATACCGCGAAGAAATAATTA
TTAAGTGTTTCAGATACTGGAATTTCNAACTTCAATGATACGATACCTTGAAAAATATCG
ATATTCGATACTTTTCGACTACAATAATAAAACTATTGAATAGTGTTGTCACGATACTGG
AATTTCCAACTTCGATACGATACCTTGAAAAATATCGATATTCGATACCATTTTCGATAC
CACAAAAAATAATTTACAACAATAAGGTGTTAGTGTTGTCAAGATACTGGAATTTCTAAA
TTCGATACGATACCTTGCAAAATATTGATATTCAATACATTTTCGATACGAAAGAAATAT
TTCAGCATTAATTAAGTGTTTCAGATACTGGAATTTCCAACTTCGATACCTTGAAAAATA
TGATATTCGATACCATTTTCGATACCTGGGAAAAATACAAAAGTATGCAAATAAGTAAAA
AGGGAAAAAATAACTAAACCATAAATGCTTTCAGGTACGTCAGCAGTCCTAAGTCCAAAA
GGCAATAAATTAAAAATAAATTCATCTTATTTTCTGATTAAAACAAAAGGTTAAAATCTT
AATATTATTATTAATTATTCATCTGCTGTGAAAGAGAGCGAGAGACAAAGCCAGTATCGA
TACTAACCAAAAGCAAGATTGTATCGTTTTAAATATTTCAGTATCGATATTTATCGANAT
ATCGATATTTTTGACAACACTA
>DF0002208.1#TIR/hAT-Ac
TAGGGCTGCACGATATTGGAAAAATCTGACATTGCGATATTTTATTTTGCTGCGATTTAT
ATTGCGATATGAATACAATTTCGGCAGATGACTTGAATAGCTCTATTTGGAATGAAATCA
TTAACTTTGATTGGAATAATCTTGTAGAGGAGTGAATCAAAGAAATTGCAAGAATAAGAT
AGAGCAAAGATAAAAGTGAAATAAGTAGTCAGATATTCAGGTACAGTAATACGATACGAT
ATTATCATGATATTTTGCCCCCGATAATGATAGATCACGATATCAGCGATATATCACAAG
AAAACCATCCACAATATATCATGATATTTGTAAATGAAGAGGGAAAAATGCATCAAAAAG
TTATAAGATGTATTTCTTTTATTAACAGCACATATATTTCTTAGAATTGCAACATTGATA
TGTTCGATCCGCCATTACGAGAAGCGCCACCTCATGCATATCGCTATTTTGTCCTGCCCC
TATTATTGAATAATCAAATGTAATGTAAAATGTAAACACTGTACATTCTTCATTGCTGAT
CAACNATAATAATCCCAACTCCACATTGCAGATGCTGCGATGTGACTATTGCGAATGCAC
ACATTGCGATATCGATGCTGAAACGATATATTGTGCAGCCCTA
>DF0002210.2#Satellite
TGCCACGAAGGACGCCGAGATCAGATGCCAATCGACAGAGCGAGGTTCAAACAACACAAA
AAGAACCGTTGCCATGGATGCTGACGATNNNCACGTGACGCAGGCGCTGAAAAACTTCCG
GCGNTATTNTCATTATTAATATTNANNNNNNCGANAGTAATAGTGAAATCATTACTATGA
TAATAATAAAATAAACAGCAGAACAGTTGGNCATCTCTGAATAATACACAGCGGCGTTTC
CTTACACGAACGATTCNGGCCTTCGTNANAAAGAGTCGGGCGAGTCGATGANTCAGTGAT
TGATTCGACTGTCCGTTCATCCTATTGGCTTCTTTGGCTGAATGAATCGCTCAAAGCTTC
ACTCGANTAAAGCGGTCTCTTGCTGCCACCTATTGGCGATTTGTTTTTTCGTTTTTAAAA
GTANTTTAACACTTTTTTAAAGGCACCTTTAAATTTATTTTCGTACAAAAGCTCGTCTCC
GTGCGTTNAAAATGATTTGAAACTCTCTNAGCTCATCGTTTTCTTGATGCGTTTGNAATT
TTCAATGTAAATCCATTCGTGTTTGCGTTTGATCTTCATTACGCGTTAAAATCAATACNA
TATTAAAGNTGCCTTATCCAAATCCAAATTTTNATTCAAAGCNTTATGACAGAACCATAT
TACTTTACAGTGGCCCATGGATATATATATATATATATATGTGTGTGTGTGTGTGTGTGT
GTGTGTGTGTTGCTTGTTTCTTATTTACCCGTGCGGTGACCTTTANGCATAAATACTNNN
TAGGCTNNCTAAAGGGNTGCATGNNANGTGTCNTCGCCGTGAGAGCTCGACTTTTTTTTC
GTCGCCGCCTTTAGTTGTGGTGAAATGAGACGCATCATGTCGTTTATCTGTTTGTGCAGT
CAGTACCTTNATTTCCGAATCGTGCGGCATCGTACTTGAAGCCAAGTCATTTAGCCGAAG
GCATAGTTGTCNTAGAACGAGTAGTTTGCCGATCAAATTCCACATTTTGATGAGGCAAAA
CACATCTCGGATGTTTTAATTACTATTTTAGGTGAAAAACGAAATAATGAGATTTGTGTA
AAATCTAAAGTTAACCGAGTCCAGCCCGCCATCTTGTCCTGCCTCTCAGTTCTCTTAAGC
CTTGGGCCGGCTCTGTGAAGTGGCCTCTCTTGGGCTCATCATTGAAGACCGGACGAGCTG
CAACATTTCGTTCTGCCAGGTTCTGGGAGTAGATGAGCATGTCATCGGTCTAGACTATGG
TCGACTTGTGAAGTTACTCANACACCTCNGCTCATGGCANATTACCATTAAAACGAAACN
TTTCCAGCAGAATATGACGCTCTAAAAAAANNNANCTCCATCGGCACCGGTAACTATGAA
AAACACGACCGANCACTAATGGTATACTCAACACTTTACACCGACATTNGAAGGATCACC
TGACGTTAAAGACTGANGTAAGAACGCCGGAGGAACATCAAATTTTAACGCGGAAGAGTT
TTTTTTNNNTCTCTCAAATTAAAGCGATATTTCTTAATCTCGTTGTTTTTTTCNATNTTN
CTTNNTCTTACTGTNCAGTTGCCCCAGGTTTTTATCAGGTGTGATGCCTGCTCATCTGAC
CTTCGACCTCGGCGCTCGACCGCCGCCAGTTTTCTTTCGACGCCATGAGATTTCCGAATT
CTACACGCAGGAACCGATGCATTCNNTTTTTTTTNCNTTTATTTNTTTAAACAAAACAGA
TACGGCAGACACGGCCAAACATCGAAACTTTGGAGGACGTNGAGGAANAAAAAAAGCACG
ATATCATCAAGGGGAATAAAAGGTTTGATCAAAGCGTGCGTTTACACACGTTCGNTCAAA
TATGGACAAACCCAACATTGGGTTATTTTTNTTATTAAATTTAAANTGCACGGACCCTAT
TTGACCCAGTGTTCATATATACACATATTTNNACGAGTGNNCATNTNTGCATATGANNGN
NNANAAAAGACTGACTAGACAGATTAGATAGTTNAATAGACAGATTGACACGTGTAGTCA
TTCGTTCCCGTGTATTTGATGACTAGCTTCCAATAGTATCTGGCTGCAGACTTGCATGCA
ATCTNAGACACAANGCACTCAACGGAGCTAGTGACGTCACTGTGAGGGGTGGGGTTAGGG
GTGCACACTCACTGACAGCCCAGATTTAGCCTNGTTTTAGCCAAGCCGTCTATTAGACTT
TTAACCCTTGTGTATTGTTCANATTGTTCGAGTGGCTGTTTTTGCCCCNATTGACTTCCA
TTATAATTANACTTNTTTTGATTGCAAAGCCATGACACCATATAATCACGCATTCTTGAT
TGTTGGTGGTTTCCCTGTTGGGANGAGGTAAAATTNGTCATTTTTACTGTTGATCGTCAG
TTGGCACCTTTAAACACCCCAAAANAATNCTTGNCGGGATGGTACCACGAGGCAGTGCTC
GCTTCTGGACAGAGGGGGTGTAGNCCTGCAGCCNGTGCNGANGGGGNGTGNAGNCGCNGN
NGCTGCCGNNNANGCGNGCGNNGGNGNNTNGNGNCNTCNGCGCGCGNCGTGNGGNTNGGG
AGCAGCAGGTTCCGGGAGTNGATGAGCGTGTCGCCGGTGTAGACTNTGGCCGACTTGGGA
AGTCGCTCACAAGACCTCCGCCTATGGGACNTTACCATTAAAACGAAACGTTTCCGGCAG
AATATGNCGCNTTAAAAAACTCCATCAGCACTGGTAACTACGAAAAACNCGACCGAGCNC
NGANAGTATGCNCAACACTNTNCACCGACATTTGAAGGATCACCTGACNNTAAAGACTGN
AGNAAGAACGCCGGAAAAAAAACATCCGANTTNAGCCNANGAAGAGGTTCTCTTTTCCTN
AATTAAAGCAAAACTTCATAATATCGTGTTTATGAATTAATTCGCGTGTGTGTGTGTGTG
TGTGTGTATGTTGCACTGCTGGAGTGAAGGTCAACCAGTCCACACAGTTCATGCNGCTAT
AATCTTTATTNNGTTTTATTNATAAACTATGTACAATATNTACACGTCGGCTCCAGGTCT
CTTGGGTGAAGGTCTCTCAGCGACGTGGTCTCTTCTGGTCGCCGCGCGTCTCTGGTGGAG
ATGGGGAGCGGGANCGTTTCCCTCCGGCGTCCCGGACCGAAGATGCCGCACCAGCTGAGG
AAGAGGAGGGCAGCGGCTCGGTCTGGCAGGAGAAGGACGGCCTCTTTTTCTTCTCAGCAG
CATAGGCCTCACTGAACAGATCGAGCGCAAACACACACAAGCAGACATAATGTGAGATTT
TCACAAACACTAGAACATGCTGCAATGCCAAGTACAGTTTACTCACGCGTCTATGATGGG
AATGACGTATTTGCCGCTGCCGTCCATCATGACTCCCTTTCGGTTTGGGTCGTCCACCTC
CAACAGGAAGCTGCGGGGAATCCCTGTGCTCCTCCGGATGCGCTTGTGCGGAGCAGAGCT
GCTGCCCTGTGAATTCATGAGTGACAGTCAAACGCAGAGCAAACAATCTGACTGATGGAG
ACAAGAGCTCAAGTTCACAGCAACCGTAAGCTTAGAAAACCCAGTTACCCCTTTAGAGGG
GCAGTGCCTAATGTGGTGTCCCGGGATCCCAAGCAGCGTCATGGCCTCACTGATGAACAT
CAGAACCATGAGAATCAGCTCTAACATTTCTCACAAACCAAACCTGTCAGTGTCTGAACG
CTCACCTGCTGGAGTAGTAGCACAGGCTGGACTGGTACATCACCGCTTTCAGCTTGTCCT
CCTCTGACGCCTTTGCCTCAGCCAGATTCTCAGTCTGTTTCACAGGCATTTGCACATTNG
AATTTTTTTCACCCTCAACCCTTCAAACANCCTCAAATCTCCCTAAGAAGCTGNGTGCGT
GTGCGTGTATTGTGTGCTTTACATTGCGTTTTGCTATTGTGCTATTCATTTGTTCAATAC
CTTCAACAGCTGCTCCAGTGAGAGGAGTGAAGAATCACCTGTTTGAGAAGATTTACGCCG
ACGTCCAGCTTGATGTCTGCAAAACAAAGGAGCTTGTGTGACTAAAACACCACGGACAGA
CTCGAACTCTTGATATAACATCTATCAGAGGACGATTGCGCTCATTTCACATGACTTACC
CAACAAATCTTCTGTTGGAGGACTTCAGTCCAGCCGCAGGGACCCGTCTGATGATGACCG
ACGTGTTTTTGGGGATGAGAGCATCATCTGTGTATTCTGACAGCAAAATAAAGTTTGAAT
TAGCACATAATCATTTACCACGGTATACTTTGAGNGCCATTAGCATTTTAAAACACTCAA
AACATCACTATATGTCACCATCAGCATCACNTNACAGCTTCTACAAGTGTCTGATNNAAC
GCATCTAATGTTAGCGTAGNACAGTTTAAGTGGCTTTTCCTCATCTCACCTTCATCAGTT
TGGGCNTTGCTGATCTTCAGCTGGCAGAACTTCAGCCTCTCGCGCCTCATGATCTGCCGC
TTCAGCTCTCCCGCGGTGATGTTGAGGCCCTCAAACTGGAGCGAGTCGTAGGTGAGTCGA
CTCTGAAACCTGTAATGAACACAAGACATACTGAACACAAACACAAAGCACAGCGTGATA
ACAAGGGTCAAACCTGAATGATGGGAGCAGCAGGCGATCAATCGACGTATCCAACGATCA
ATAATATCGATAATCTGGAAAAAT
>DF0002211.1#TIR/CMC-EnSpm
CACTCTAAAAAACACAGGGTTAAAAACTACCCAAATTGGGTTGTTTTTAACCCTACTGCT
GGGTAAATATGGGACAGAACACATCAGGGGTTAAATTAACCCAAGTAATTGGGTTATTAT
TTTTAACCCCATAAATGGGTTGTTTTTCTACCCAATAATTGNCGTTATTTTTACTTAAAT
AATAGGTTAATTTGATCCAAAAATGCCTGCGAAAGATGACCCAGCAATTGTGTTGTTTTG
ACTCGGCGTCACTGAAGTACGGTGGGGGATGTGCAGCTTTGATTACAGGTGTACAAAAGG
TGCTAGTAAGAAATTTTTTAATTCAGAAAGGTCTGACTAAGGGCTGCTATGAGCATAAAT
CTCATTTTAATCATCTGAAAACGCAAGGAATCTGCGTTTATGTTACACTATTTTCATTGC
ATTTAAACAAATTAGTACATAATATGTGGTATCCCAGTCAGCCCCTGCTGTGAGTTGATT
TGACCCAAAGAGCTGGGTTGAAACTACCCAAGACTCTGAAAATAACCCCCAAAAATTACC
CAAATGCCTCAACCCAAGATTTGGGTAGAAAAAATAACCCCATATTTTTTAGAGTG
>BELPADRE_DR#LTR/Pao
TGTCAAGTCAAACTAATATAGAAGGAGAAAAAAAAAATCCATCCGCCGGTCGGAGGGAGA
GGCGGAAGGACATGCAGTAGTTCGGCATTCGCGTAAGGAAAAAGGAAACTGAAACCTAAC
CAGAACAGAATCTCCGCCGAAACGAAACCTCCGCCAAAGCCGAATCTCCGCCAAAATCGA
GCAAAAGAAAGTGCACAACAGTTAAAAAACCATCATCAAGTCCCGGAGTGGCGGCCGGTG
AGAACTTTACTTTGGTTATCGCATGAAAATCGTGACTGNCACGTCGGTATTTGAGGGCAA
ATCAACCGTGAAGCAGCGTCTGAGTTCAAGTTCGGCACGGAGGAAAAAGTTGCTCCTACA
GTGCTTATCTGCCCGCTGCTTAATTANTTNAAGATACGAATAGTTATTTGCAAACTAGAA
GATGTTATGAAGCAGAAATGTATAGTTTTGGTTATTTTAATCATCATTTGAGTGCTATCT
GACTGACGTTAAGATGTTAATTTTCCTCCGCGATTCATATGCATGCGTGAGCGGATCACG
TGCACATAAGCCGATTGCTGCAGTAGCAAAATTAATCGCGTTTCATTTATNTGTCTTAAA
ACTAAATATTTAAGTTCAGTATATTAAACCGTACTGTTGATTGTGCTTTAACAAGTGATA
ATTCGGTATAATANTTGAAAATACTGTGTGGAAAATCNGACAAAATTCACAAATGTTTGT
ATGTATATGTTTATTTGCAATTTAATTACATATCTCGTATTTTTGTTTATTTTNAAGGTT
TTTCACCTTTCNACTTTCCGCTNTNNNNTTNNTACTTTCAACTTTCCACCNTTATACTTT
TTACCTGCCTTTCTGCTGCATTTATGATGCAATAAATGGATGAGTGGAATCCAGTTAAAA
CTCCCTTGATGATGTGTCTTCCTTTCAAGCGGGAAAACTTGTGCATAAGAGAATAGCTTG
ACAGTGAAAAACCGGGACCAGTGAAAAACTGGACAGTGAAAAAACGGGAAACCAGGAAAA
CTGGAAACCTGTTTGACTCAAAAAAGGCAAGTGAGAAGATAATATATTCAATTTGAAGAA
TAACTGTGAAGAATGGCCACACAGGCGGTAGGAAAGTCACTCGAACAACTAAAAGCAAAA
AGGACAGTGGAAAAAAGGGCATTCACACGTCTAGCCAACACTATATTCAAAACTTGTAAA
AACATGACAGAGATGGATCTTCAAGACAGTTTAAATAAACTCACAATACAAGCAGAGAAA
GTCATGGAAGTAAATGATGATCTTGAAGCAGGCATGATTGCAGAAATAGAGGCAAATCTG
GATACAGACCAGTCAGCTGAATTAACAGAACAGCAAAAAGACGACCTCGAGAAGACTGCA
AGCGACTGTGAGTTAAAACTGGATGAAGTGAAAGTTCTTCTTCATGAAACGTTATGGACT
AGATATGGGGATGTTGAACTGTCCACGGCACTGCAGGTTGCTGAAGCTGAGAGTGATAGA
GTCGAAGCAGTAGATCCAACTGGAAATCATGAAGCATACGATTTCATGCTTAGTCACCTT
CAAAATCTGATAAAAAATGCAAAGGAGATGTACAGCAAATGGCAACGGTGCATCCCATCA
GGTGATGAGAGAGATTTCAGCCAGAGACAAAGAGGACTCGAAGCAAACATTACCAGGTTA
GTGGCAAGGAAAGCTGATTTCATGCAAGCAAGACAAGCTGAGGAGGCTAGGAATATAGCA
CATGTCCCAGTGATTTCTACTTACCCCATAGCAACAATTAAGTTGAAACCTGCAACACTA
CCAAAGTTCTCTGGTAGCAAGAGAGATTTTCACAGATGGAAGAAGGATTGGGAGGCACTC
CAAAAGCAGGGTGAGCCCACTGGCTCTAAGGAGGTCAAAAAGGTTCAGTTACTAGACAGT
CTTGAAGAAAAGATTGTAAGAGAACTCCGCCTTACCACTTATAATTCTGCTGATGACATT
TTTCGTGTCTTGGAAAATCGCTATGGCAACAAGACAGCAATTGCTATCGAAATAGTGGAA
GACTTGCAAAAAATTCCTCCCATTAGAAGTCACCAACCACGAAAAATAGTTGAACTAATT
CAAGAAGTAGAAAAGGCACTTGGAGATTTGAGTGATCTTGGAAATACTGGCGCCATAAAC
AACCCACTGGTAACAAAGTCGATAGAAGGAAAACTTCCTGAAAGTTTAAAAAAGGAATGG
CTTATTCACGTATCTGCCCAACAGAGTGCAGTCACACCAGATAATCGATTTGACTACCTT
TTGGATTTCCTCAAAAAGCAAGAGAACATCTACGAGCAATTGGAACAATTAAGACTTGAA
GAACCTAACAGAAAGGATGTGCGAAACGAACCAAAATGGGCAAAAACAAAGTCTACAAAA
TCAAACACTGACCAGGCTGGTTGTGTAGTCTGTGGTGATGCTAAGCATAAATGGAAACTC
TACTTCTGTAAGCAGTTCCGGGCATCGAAATTAGTAGATAAAAAGGCTGCAGTAAGTGCA
CTCGGAGCTTGTAAAAAATGCCTTGAGGTCCATGAGCAGTATTCATTCTGCAAACGAAAC
TACTTGTGCAAAAGCCAAGACTGTGAAGATGAGGGTGTCCCTGAGCATCACTACTATTTA
TGCCCTAATGCTAAAAGAGAGGAGAAACGTGCTGACCAGAAAAAGAGCAAACTTTGTCCG
AAAACGGAGAAATGTGTAAAAGACTACACTAGAGATCAGCAAGATTTTCTCAGCAGACTT
TCACCAGAATTAGCACAGCAGTGTAGAAATGTGTTCTCAAACACTACAGCAAGAGTGTTC
AATGTGACAAAGGAAAAGCCAGGTTTACTAGCACAAAGTGGACTGCTAGAATTGCCTGTA
ATCATGATGCTTCTAAATGTGACAGCCAATGCTGGTCAAAAGATTGGGACATTAATTGAT
TTGGCATCAGACACTAATTACATAACGCACAGCGCTGCTGATCGTCTGAACCTAAAAGGA
GAAAAGATAACTCTTGTAATCCATGGAGTTGGAGGCATGAAGGTTCGGATGAAGACTAAA
CGTTATCTTCTGAAAATAAGGGTGAGAACCTCCCAGGGAACCTTCAAGTCCCACCAATTG
GCGTGCTATGGGTTGGAAAGCATCGCTGAAATTAATAACACAGTGCAACCGAACCAACTG
AAAAAATTGTTTCCAGACATACCTCTTGCCGAACTTGCAAGGCCAAAAGTAGTCGACCTG
CTTATAAGCCATCGGGAAGGACAGTTGGCTCCACAGAGGATCAGAATTGTTGGAGACCTG
GTATTGTGGGATGGTCCACTTGGAAAGACGATTGGAGGAACTCATCCTGAGCTTTTCGAA
GATGTGACTGTATCTGCCTACCGGTCCAAGACTCATTTTGCACGATCAATGAGATTGGCT
GCTGTTAAATATGAGGAAGTAACTGAGTACAGTCCACCAAACAAACCACTAGCCAGACTC
CATGAATCAAGCGTCTCAACCAGTACTCGAGACTTTCTTGAATGGTGGAAGTGGGATTCC
ATTGGTGCAGCATGTGAGCCAAAGTGTGGGGGTTGTCGCTGCGGGAATTGTCAACCTGGT
GGAAAAGAAATGTCTCTTGCTGAGGAGAGGGAGCTGGAGTTAGTAAAAGAAGGTCTCACT
TATGTCATGGAGGACAAACACAGCAATGAGCCACATTGGCATGCTAAATATCCTTGGATA
CAGGACCCAACTTCCTTACCAGACAACAGGCGTGCAGTTGAGGCTACATTTCTGCGTACA
GAGAAGCAGTTGGCCAAAGATCCTCAGTGGAAAGCAGCTTATAGTGCCCAAGTGAAAGAC
ATGCTTGACAGAGGGGCTGCAGTTAAGCTACCTGAAAGTTCAATTGCTAATTGGGCTGGA
CCTGTATGGTACGTGAGTCATCTCATCGCTCCNAACCCTCACTCAGTCACAACCCCAGTG
AGACTCGTTTGGAATAGCAGCCAAAGATTTAGAGGTGTCAGCATGAATGACCTGTTAATT
AAAGGACCAGACGTTCTAAACCAGATACGTGCTGTTCTGCTGAGATTCAGAAGTGGAGTG
TATGCTGCATTGGGGGATATTAAGAAAATGTACAACTCCGTTTGGTTGGAGGACCAAGAA
GTACATTTGCACAGATTCCTTTGGCGAGACACTGAGAATGAGGAGCTTGGAGAATACGCA
ATCACAAGAGTCAATATTGGAGACAAACCAGCAGGGTGCATTGCGCAACTGGCAATGCGT
GAAACTGCTAATTTGCCATCCTTTGCTCACCTTGAAGAGGAACGACGGGTAATCCAACAT
GACAGCTATGTTGATGATATTCTTACATCTCACAATGACCTTGACCAGCTACAGTCCATT
GTGGCAAACACAGAGTTGATCTTGAAAGCTGGAGGATTTCATCTGAAACCATGGGTCTTC
TCAGGTCAAAGTGGGAGGGAAAAGTCTGATGATAAGNGCTGTAAGATAAAGGAAAAGGTT
ATGGTTCTGCCAAACCAAATGCATGATGATGACAACAAAGCACTTGGCCTAGGCTATTCT
GTGGAAGACGACAAGTTGTATGTGATGACATCCATCAATTTTTCAAAAAGAAAAAAGAAA
ATTAGACTTGGACAAAACCTAACACAGGAGCAAGTTAGAGCCCAAACACCAAATCCACTG
ACAAGAAGAGAGCTCTTGAGTCAGGTATCAGGGGTATATGATCCAGTAGGCTTAGTGACT
CCAGCCAAACAAAAGGGAGCAATTCTGGTTCGCAGAGCTTTTCAAGAAGCAAAGAATACA
AGACTTCAAGTCAATGAAACTTGGGATGTTGCTCTCTCAGATGACCTTAGAGAAGATGCT
ATCAAACTCTTTGAGGAATACATCCAACTAGGCCAAATTAAATTCACAAGAGCCATAACG
CCTCCAGAATTTGAAGGACACCCCTGGGCGATAACCTTTTCTGACGGAAGTGAAAACACT
TATGGTGCTGTAATGTACTTGAGATGGGACTCAAAACAGGGCCCAGTAATCAGGCTTGTG
GAGTCCAAAGCTAAGCTGACTCCTTTAGACCAAAAAGGAGATGCTATCAAGGCAGAGGTG
TGCGGAGCTGTGTTCGCCTCACGTTTGCGAAAGTACTTTGAGCAGCACAGCCGAATTCAA
GTGGAGAGATGGTTCCATTTAGTTGATAGCCAAACAGTACTTGGTGCTATACAACGTGAA
AGCTATGGCTACAAAACATTCTTCGCCAATCGGATCGGGGAGATACAAGGAATCACAAAA
GCGCAAGAGTGGTGGTGGATACCAGGCCCACAAAACATTGCTGATGTGATAACTAGAGGA
GCTAGCCCTCAAAATCTCGATGAAAGTTCAGAGTGGCAAAATGGGCCAAGATTCCTGAGC
TTACCAGTAGATGAATGGCCAATCAAGTCAGCTAAAGACTTAGCTATCACTGCCCGAGAA
AGCATTAACGAACTTCAAAAGAAAGCGTTTGCAGCTGTATTGACAAGGTCAAAAACAAAG
CAAAAGGAGCCGACTATGGAGTCGAAACCAATTGAGAGCCCCAACCTAGTTCGAGCGGAA
CAAAAAAGACCACCAGCAGGCTTAGCTGTCCTGAACTTGTGTGACATAAAGCGGTTCAGT
GACCTGTCACGACTGGTTAAAACAATAGCATGGGTTTGGAGAGCTGCAAAGAAGTTTCTC
GGCAAAAAACGGACTGTAAATAAACCAAAGTGGGAGGCAGTCTTGTCATTAGGAACCATT
TCAGTAAGAGAAAGAGAAGATGCTCTACGAGACATTTTTCTTGCTGAGCAGGATGGGGTG
ACCTTTCCAAACACCACTAAAGAGAGGTTAGTTGTCTTTAAAGATCCAGACTCTGGATTG
TTGGTCTGCGGTGGCAGGGTGCAGGTCTTTCAAGATGATCAGCTGAGTGTTCCAATTCTT
CCTTCCAATTCATGGATTTCCACATTACTAGCTCGAGAATCTCACAAGGAGAGCCACGGA
GGCTTGGCTGAGACTCTGCTTAGAATGCGAAGGAGAGCCTGGGTATTAAAAGGCAGAAGA
ATAGCACAAAAAGTTGTGGACAGCTGTGTACAATGTAGGAAGAACAAAGCAAAAAAGTGT
CAGCAAGTAATGGGTGATCTTCCTTTAGAAAGAACCCAACCAGCTGCACCTTTCGAGTTC
ACAGCAGTGGATCTTTTCGGACCTTACCATGTGAAAGATGATGTCAAGAAAAGAGTCTTG
CTGAAGGTCTGGGGTGTTGTTTTTTGTTGTATGTCGAGCAGGGCAATCCATACAGAACTG
GTTAACTCTCAGTCAACCGAAGGTTTCTTACTGGCCTTTCAAAGATTTGCTGCAATTAGA
GGCTATCCCAGAAAGATTTTTTCAGATCCTGGTACCAATTTCATTGGAGCAAGACCAGTT
TTGCAAGATCTGTACCAATTCCTGGAGGGAATTGACAAATCTACCCTGGAGGAAACAGCA
GTAAAACACGGAACTGAGTGGATCTGGAAGATTCACCCAGCTGATTCCCCACATAGAAAT
GGAGCTGCTGAAGCTGCAGTGCGCATTATCAAGAGGGCACTCCAAAACTGCGGAGGGGAG
TCCACCCTCACATACAGTGAAATGCATACAGCCCTTCAAATAGCAGCTAATCTTGCTAAT
GAGCGACCAATCGATGCCAGGGCACAAACTCAGGAAGGCTGCATTCAATATGTAACGCCA
AATTCGCTATTGCTCGGACGAGCGTCTCAAAGTGGTGACATTAAAACTTTTGACTTTTCC
AGCTATCCCTTCAAAAGACTCCAAGCAATGCAGTCATTGGTAAATAAGTTTTGGGAACGT
TGGAGCCAGCTTGCAGGTCCTAATTTGTTCATAAGGAGCAAGTGGCACACCACGCACAGG
AATGTCGCAATTGGGGATATCGTCTGGATCGCAGATCAGAATGCACTCAGAGGACAATTC
AAGCTTGGCAGAGTAATCAGTGTCAATCCAGACAGTAAAGGTGTCGTAAGAGATGTAAAT
ATACGAACATTCCCAAGTTACCCTGTTCTGATCACAAAACCATCAAAAGCAAGGGCAAAT
TCTTCGGAGTCCAAAATCGGTCGAGAGAAGATCCCGAGTACTGTCCTTCACAGAGATGTC
AGACGGCTAGTTGTTCTACTTCCTGCAGAGGAACAAAAGAGTAAATAATTCAGAGAACAT
CCTTTTGGAAGCTAAAAGTAATCGAACTAAACAGTTTGCCTTCAAAGAGATGCGATTTCC
TCTTTATCCCAAGAAAATCGAGTGGGAGGTGTCAAGTCAAACTAATATAGAAGGAGAAAA
AAAAAATCCATCCGCCGGTCGGAGGGAGAGGCGGAAGGACATGCAGTAGTTCGGCATTCG
CGTAAGGAAAAAGGAAACTGAAACCTAACCAGAACAGAATCTCCGCCGAAACGAAACCTC
CGCCAAAGCCGAATCTCCGCCAAAATCGAGCAAAAGAAAGTGCACAACAGTTAAAAAACC
ATCATCAAGTCCCGGAGTGGCGGCCGGTGAGAACTTTACTTTGGTTATCGCATGAAAATC
GTGACTGNCACGTCGGTATTTGAGGGCAAATCAACCGTGAAGCAGCGTCTGAGTTCAAGT
TCGGCACGGAGGAAAAAGTTGCTCCTACAGTGCTTATCTGCCCGCTGCTTAATTANTTNA
AGATACGAATAGTTATTTGCAAACTAGAAGATGTTATGAAGCAGAAATGTATAGTTTTGG
TTATTTTAATCATCATTTGAGTGCTATCTGACTGACGTTAAGATGTTAATTTTCCTCCGC
GATTCATATGCATGCGTGAGCGGATCACGTGCACATAAGCCGATTGCTGCAGTAGCAAAA
TTAATCGCGTTTCATTTATNTGTCTTAAAACTAAATATTTAAGTTCAGTATATTAAACCG
TACTGTTGATTGTGCTTTAACAAGTGATAATTCGGTATAATANTTGAAAATACTGTGTGG
AAAATCNGACAAAATTCACAAATGTTTGTATGTATATGTTTATTTGCAATTTAATTACAT
ATCTCGTATTTTTGTTTATTTTNAAGGTTTTTCACCTTTCNACTTTCCGCTNTNNNNTTN
NTACTTTCAACTTTCCACCNTTATACTTTTTACCTGCCTTTCTGCTGCATTTATGATGCA
ATAAATGGATGAGTGGAATCCAGTTAAAACTCCCTTGATGATGTGTCTTCCTTTCAAGCG
GGAAAACTTGTGCATAAGAGAATAGCTTGACA
>DF0002214.1#TIR/Zisupton
GAGTAGGGTGAAGCTGCAGGCCCGGAGACCCAACCGCACGCTCAGACCTGCACGCTCAGA
CCAGCACTTCCAGACCTATCGTTTTCTCAGACAGTGCCACCTGCTGTTGGGTCGGGTGAA
GCGGCAGGTNCGGAGACCCACGCTCAGACCAGCACTTTCTAGGAAGTAGCAACATCGGAC
ACGTGAGTAAGGTTATTCATTTTATTAAAGCGATTCTTGAAATTAGCAGGTTTTATGGCA
TAAATCAATGTGACATCTTATTACACTAACAAACAATATTTCAGTGTTTGATTTGAATTA
GTCAAAAGATAGCATTATTTTATGATATTTACAGCGTGCTCTTATTTTCTGTTATTGTAC
CATTCTGGGACACTTTTCTAGCAATGATTTCTGGCAAAATAAAAAACTTTAAAGTAAAAA
TGTTAAAATAAAATGTATTGTGTATATAAAGCAATTATTAATTGTAACATATTAAAGTGC
TATGTAGGTCTACTGAACGTATTACTGTATTATCTATCTGAAAGTGGTACAGACAATAAC
AGTAACACAATAACAGTTTAACAATTGTAAATAAGATCTCTGGAAATCAAAATATCAATT
AATCTGCATAACATTTACAATGTGAGCTCTCTTAGGTTAAAACAAATATAATTTGCTTGT
GACTTGTGTATTTTTTTCCTAGATGGATATTACAATTCAAAAAGGGGGGTCTCTGCCAGT
ACCTGTACAGTGCACCAAATGCTGCACATATTTTCATTGTCCATTTTGTGATGCCTCGGT
TTTCCAACCAACACGATTAAAAAAAGTGCAATCACATCTGCAGGCACATTTTAATAGATC
AGTCCAGCATGAAGGTAATATTTGAAAATGTACATCTTATTATAGTGAAAAATTGTAAGA
AAACTTAAAGTGCAATCTTATACTGCTTTTTTTTTCAGAATTTACAATACACAGATGTGG
ACGCCTCTGCAGAAGTCAGCCACATTATCACTGCCTCTTCTGCAAATCAACCATTTTAAG
AAAACCTGATTTTGTTAAACATTTAGGACTCTGCAAACAAAAACAACAACCACCAACCCC
TCACACTAAAGCCACCACAACTTTTGCCACATCTCTGCCCGCCACACATGTGCCTCTCTC
CACTGCCACGGCTCTGCCCGCCACACATGTGCCTCTCTCCACTGCCACGGCTCTGCCCGC
CACACATGTGCCTCTCTCCACTGACACGGCTCTGCCCGCCACAATGTGCCTCTCTCCACT
GCACGGCTCTGCCCGCCACACATGTGCCTCTTCCACTGCCACGGCTCTGCCCGCCAACAT
GTGCCTCTTCCACTGACACGGCTCTGCCCGCACACATGTGCCTCTCTCCACTGCACGGCT
CTGCCCGCCACACATGTGCCTCTCTCCACTGCCACGGCTCTGCCCGCCAACATGTGCCTC
TTCCACTGACACGGCTCTGCCCGCACAATGTGCCTCTCTCCACTGACACGGCTCTGCCCG
CCACACATGTGCCTCTCTCCACTGACACGGCTCTGCCCGCCACAATGTGCCTCTCTCCAC
TGACACGGCTCTGCCCGCCACACATGTGCCTCTCTCCACTGCACGGCTCTGCCCGCCACA
CATGTGCCTCTCTCCACTGCCACGGCTCTGCCCGCCACACATGTGCCTCTCTCCATGCAC
GGCTCTGCCCGCCACACATGTGCCTCTCTCCACTGNCACGGCTCTGCCCGCCACACATGT
GCCTCTCTCCACTGCCACGGCTCTGCCCGCCACACATGTGCCTCTTCCACTGCACGGCTC
TGCCCGCCACACATGTGCCTCTCTCCACTGACACGGCTCTGCCCGCCACACATGTGCCTC
TCTCCACTGCCACGGCTCTGCCCGCCACACATGTGCCTCTATCCACTGACATGGCTCTGC
CCACCACTTCTGGCATTTCTAGGCCCTTAAAAAAAATTGTCGGAAAAAACCAAAGAACTA
AAGAAATGTCCCAAATGTGATTTGATATGCCACTATAAAAATTTAAAAAGACATATAGAA
CGTAAACACACCCCAAAAATGATGGACATCACTTCCTCATCTCATCTTGACAGTGAGTGC
ATAGACCCTCAGAATGGAGTCTATATGGTCCACAAAAGTTTTCATGGAGCTTCTACTCCA
CTCCATGTGCAAATAAAAATATGGGGGGAACCACATCGTGTTTCATGTGAATTAAATGAG
TGCCAGACTAATATGGAGTTGGCTTGGAGAAGTGGACTGCTGTCATACAAATGTGTTCAC
CTCCGGTCAGTTTCATACTGCAAAACATTTTTAACCTCACCTTCACTCACAGAAGAAAGT
TTAAAAGAAATGGTTAAAAGCAAGTGGTTTGGGCAGGACAAAATAAAACAGTGTGTAAAT
CGTCAAAAACTAGCCCAAGAAGAAAATGCACCACTGTCAGTTGAATCCAAGATTGGAGTC
CCACCAACAAAAAGGTTCATATCGGTCTACGAGCCTAATATATCATATTATAGTAGACTG
GGCAGAGTCATGGTATCATATGACACCAAGAAGAATTCATGGCACTGTCCCTGTGCAAAA
ACCCAGAGATCATGTACCCATAAATACATAGCAAAATGGCACCTCTTTCAAATTCACCCT
GAACTCTTCCGAAAAGTTCGGAGCACTGAAAGCGCTGAAGAATTTCAGGCAGCAGCGATG
GAGGAAAGTGATGAAAGTGAGAATTACCCTCCAAAGGACATTGCTAAAGTAAAGAGCATG
GTAGAATACATCTTAATGAATAAAAAGCTACCATCTACTATTCCCAGTCATTTGAGGCTT
TCTTCAGACTATAAGGAATTTCCAAAACACCTAATCCCTGATGAGACAATGTGCTACCAC
TGCTCAGACCGCACATTGCTCAGTGATCCTGTCTGCATTACACGTAAAGCGAAAATTCTT
ACAACTACAGGAATTGTCCAAGGTGGATAATTGTTACTTACATATTTTATTTTATTTTAA
TTATGAAAAAGATACTAAACCATTTATTTTACATTCTGTATCTGCAGATATTTCAACCTA
CTACAAATTCTGTCCTTTCTGTGGAATGGTGTACCGTTACCAAGAGTGGGCTAATGGTTT
GCATAACTTCAATGACCATGTCCTCCTTGAACTCTCTCTCTGCCTCACCATAAGAAACCT
GTTGCAGGTAATCGTTATACAATACATATATTATATGTTATACAATATATTATTTTTTAC
AACAATAGGATTTCTTCATAGTGTTGATTTTATGTTAGGCCTATATAAGTACTGATTAAC
TGTGATTTCTTTATCATAGGTGCATACAGCAGTCAGCAGAGTAGTGGAGTACTTGGAGGT
AACTACAGGTGTACAGTTCCCCTCAGCAGTTACTCTTCTCCACGGCTATCTGCATTTTGA
GGCCCTAACTGACCATGAATACGAGTATTCATGTGTATCTTGTGGTGACCATCCACCTGT
GGTCATAATGGACCTCCACAAGAAGGCATCCTTTCATCTCCCTGGTAAATATCTTTCCTT
TTTACTGCAGAGAGGTAAGTCTTATTAGTAAAACTATTAGTAAGTTTATAGTATGTATTT
ATTTTCTTTAGTGAGTGATCTTTCACAGCCTCCACAAGATTTTAATGGAGAGGTGGATTT
AGATATGTTTTGGAAGGCACTGACAGAAGAACGAATTGCTCGAGGATTTTTTTCAAGTAA
GGAAATTTATTATATCAGGAATGGCATGTCATCATTATTTAATTTCATAAGTGTTTTCAG
GAGTACAATCTAAATTCACTGATGTACTAACATGTTTGTTTGTCCTAAAGGTCAAAAAAA
CAATCCATTTTGTGTTACACCTAGTTACAACTTTTGGGCACCCTGGATCGGGAGTAAGAC
TCGCATAGCGAATGTTGTTCTCAACACTGAATTTGAGAAAGTGCACAAAGCAAAAACTGC
AGAACGAACAGAAATAACTGTCTCTGAAGATCGCTTAAAGGACGAACTTTCAAAACAGAA
AGTAAAATATTTAATGCTAATTATATGTATTATTTGTCAGTGTTGGCATTTCATTTAACA
TGTGTGTTTTATGTGATAGGTGGGAGTGATAAGAAGACTGTGTCAAGAGTGTGGTTTAGA
TGCCAAAGGCTCTCGCACAGATCTACTCCTGCGACTTTCGGAGGAGATGAGGTCAAGGGA
GGCCTATGACAAGGTTTTTGAAAAGATTTGGGCTGCTTCAGGTAAACCTCAATGTTGCAC
ATTAAAATATTACAAATAAATCAGAAATGTACAAAGTCACATAGACATAATGGGTCCTGT
TTTCTGCTTGGCACTGATTGGGGAGTGACTGGTGGTGTACAGCTCTGGGGGTGTTGGAGG
TGGCCTCGTCTGACACCAGGGTGTATTGTTGCTTTCCGTGTGGGGGAGTGTATTTACATC
TCTGAGGCACTGCATCTTTAAATTTTTTAAAAGTATACTTTGTTAAGGTTAATGCCACTG
CCCTCCATCATAACCTATGGTCATTTAAGTCCCAATGTCATTAATGGGATTTGATTATGT
TTTCTTAACTATTTGCTTATCTTTTTTGTCTGTTCCAGGAGGTTGGGCTGTCATCATGTG
TCCTTGTGGCATAGTTTACAGTATAAAATGTAATCTGCGAGCAGAAAGTCCACGGGATTT
TGCAGATATGCTTCTGTCTTGGAAGCATCTGCCTAATGTTGTTATTTATGACTTTGCCCG
TGGACTGTCCACCCACACAAATTTGAGGCAACCCATAACTTTCACACCTTTCGAGGGAAG
GTTACTCGAACCAACCACTGAAAATATTGCAAAAGCAAAATCAGGAAAATTACAGGTAAC
TCTGCCATGGCTCACTGCAAAAAAGCAAAGTCCAGATCCGGATGGTCATCCAATAACTGG
TTCTGCAGAACACTATGTTCTGTATGACCGCTTTCACGAAGACAACACAAAAGATCCTCG
TGATTCACTGAGGAAGCTTCGTCTTGTGCCTCAACTAGCTGGCAAAGTTAACAGTCAGGC
TGCAGAACAGCTTTTTTCAAAGCTAAAGAAAAATAACTACTTTATGAACATGGCATTGCC
ATCCACACATGTTTTCCTCATGCGAAACATCATCCACCATTACAATGTCAGAAAAAACGA
GAAACGTCTTCATGACATAAAAAAGGAATTCAACACAAACATTCACATGAATGACCACAG
CCAGGTTGTGTTAGGTAATGTTTCCCTTACTTTGTAACAAATACATCACTATATCCATAA
CTGTACTTATGTGTATATTTGTATTTATAGAAAATCCATCCTCCACAGAGAAATGCATGG
ACATGTCACTTGGTAATTTGACTGTTCTTTCCAGTTGCTCAGTGTCAAGTTTCTGTTCTC
TAATTATTATGTGTTATTTTCTAATTTTGATGCTTTAATGTACTCTAAGGACCACTGACA
GCACTGCCAGAAAATATTGTGACTTTACAAACGACCGCTGCATCACCAGGCATAACATCA
GTCACATCTCCTCTGTCATCAGTACCAATTACAGAAAAAANCAGCTTGTGAACCTACCAC
TCTTCTGAATTTTTTGGAACCTACTAAGCCTTGGGAGAGGGACTGGCATCCATTACAAGA
GAAACTGGTGAACAATTACCATTACATACAAACGCACACACACACACACACACNCACATA
TTTATTGTTATTATTATTACAGCTTGATTATGTGCTGGACCGAAATCGCCCTGGCAGTGA
AATAATTGTGAAGGAGGGGCAAGTGTGCCTTATTCGAGAAGAATTTTGGAGCCTTGGATT
GTTGAGGGACATGGACTCCCATGTAAGCAGTCTGTTTTTTTATAACTTTTTTTTTNATTA
AAAACATTGACTTATCAAAGTATTTATTGCAGATTGGAAACGCCTGCATGAAGCTTATTT
GTGAAATGGCTCGACAAATTGTATGTACTATAAAACATAATATTTATATAGATTGTTTTA
ACTTGATCCAAATTTAAAAAAAAAAAAAAAAAAACAATTTCTAAACTGTGTGAAAATGTT
CATGTCATTGTCAACAGTTTCTTTTTATTCATGTAGGGCAAGGACATATACATTGAGGAC
TTTTATGTTGTCCCTGTGTGGAAAGAAACTCCTAACAACATTGTTACTGGATTACCGGTG
CGTGTATGTACTGTATTTACTGTGTGAGAAGTACAACCTAAATTAAACGACATAACTGTC
CTGATCAATTCTAGGAAGATGCAGACTTGAAAGACCTGTTAGCCTTTCCAGCATGGACAA
ATGCCAATGGACCAGACCGCTTTGTTGTCTGTGTAAGAAAATATTGAAATGTCTAGTGCA
TACATTAATTGGTATTGCAATGTGTGTGTTTCTAAAATAAAACACTGAAAAATCTTGGAA
GAAGCAATAATGTTCAAATGAAATATTTTTACACCTTTAACATTGTAGATAATGATGCCG
CTTCGAAGAGAGATGGTGTTTTTAGACTCTCTGTACGCAGAGCATGAATCAGGATTTGGA
GATGAGGAATACAGGGCAATTTTTAGGTCTATCAATAAACTAAGACATGTTTCAGCCTTT
ATGTGATATATGGCTACGTTCCTATAGCCATTTCTATTTATTTCCTAACCGTGTATTATA
GTTCTGTCACTTTTGGCTACGTTCCTATAGCCGTTTCTTGAACTTCTGGCTATGTTCATC
TAGCCTTTTTTATGCATGGTGTTCTAGAGTTGAGGTGAGCTGTAATTGTTAGTATTACTA
CTAATATGTTTTGTTTACAGGAAAATTGCTTACCAAGTGGATCATGGGACATGGNCTGAA
AAGACTGGATATGATTTTCCAGTGAGGAATCAACTTAAAAAAATTATTATTTGGCTTTTA
CAACAATTAAATTTTTTGTACATTATTCTAAAATAAAATTGATTTGCTTTGCCTATTTTA
GGCTTTGCCACGTCAGACAAGAGGGAATGATTGTGGTGTTTTTGTACTCATGGTAAGATA
TAAATTGAGTTAATTGATTTAAAGATTTTGTAAACATTGTAAATGACTGTGGCTTCTCTC
TTTTCAGTACACCCTCTCAATGGTGTGTGGCATTGGGTTTCAATTCCAGGAGGTATTATT
TTATTATTTATGTAACTTTATTTTGTTGGTGCTTTTCTTAATCATAGCTAAAATGTAACT
ATTTTAGTGTATATTATCTTGCTTTCTTCTAAGCAACATATCTTTTAAAAAAAGGGGCAT
GGTTATTGCAAGCACACCCAACATCATGTATTAACAAAAACATGTTGGTTAACTGTCAGA
CTAAACAGTCTTTCTTTCAGATGGATATACCTATCATCCGTCAGTGGTGGTGCCTTCTAC
TCATGGAACGATTTCAAATTGATGGGTATGTCAGTATTTATTTATTTTTCTTGTAAATCT
GTAAAATTAAAAATTTATATTGTGTCAATACAACAACTTGTAACATGAATAACAAAACAT
ACTTAAAATCTCTCTTACCGGTGACCAGTACAGTAATTATGGATTTTGTCTTGTCTTGTT
ATTAAAAGCTATGGGCACAGATTTGCTTTCTGGACTGAGGAGGCAAGAAGTGTCTTGGAT
GGAAAGATTCTGCTCCTTTTTAGGGTGAAAAGAAAAACCACATCCAATCTTCCGGCACAT
GTCCAAGCAGTTCAAGATCGGGAAAGGAATGACAAAAGATTAGTGGACTTGATTATCACA
TCAAAATCAGCAGAGCAGCATTTGGTGGTATAGATGGTTCCACTTTAAATTACTCCTCTA
GACTCTGAGTATGGTTGACTTAAATATAGTCAAGTGACAATTTAACTATTATTTGCCAAA
TATAATTAATTACTTGTGCATTTACATATGAAATATAATTTCCTTCTATGGCCCAAAGGA
TATACTCGGTGGGAAAAGGTCAAATTGGTTTCCACTAAAACCCCGTTCTCAAGTGCCTGT
CTACATTGAGAATGAGCAGTCCCAGTCAATCATTTGTGACTACATCAGAGGAATTCTTAA
TAAAACCAAAACACAGCTGACCTTCAATGATGAGGTGGAGTTCATTTGTGGATGTCTCCT
CCCAGAGGTAATCACAAAACATGTATGTACATGAGCATGCTTATGTTCTGCAGTGTGTGT
TTTATTTTATTAATTGGTTTATCTGTATGTTTGTACAGGCCATAACTCATGGCATTTCCG
AGTTACAAGGCTTGTCTTGGCAGGAGGCTGAAGATGTCTTCCTCCAGGGCCCCATTTATC
ACGCAAGGTATGTTTACATTTTTTTGTACAAAAGCTGTTAAGTTTTTATGTTAAACACAA
TTTCTGACAACAGCATTTATTTTTTTTTTAGTGAAGTTGAGGAATTTAACAGAAGAATTG
CTCGAGAAATGAAAAATCTCCCCAACAAGAATGTAAAGCATTTTATTTTATTTTATATGT
AATAAATACATTATTAATCCAAGTATTGTTTTTCACAATTTTTCTCTGCATTTTTTACAG
CTCGATGACTTGTAGGACCTCATGAAAATTTATAAAAAAATAAAGTTTGGTGTGAGAAAA
TTACTCAGAGTACTATCATTTATTCTNTGTGAATAATAAGATAATGTTCATTCCCTCAAC
TCAATACTAAAGAGTTTGATAAATCCTTAATGATTTAAAAACAAAAAACAACAACAAAAA
CAATAAATGACTGAAAATATTTAAGTAACTGAACAATATCTATTTACAAATACAGTTAAT
TAAAATACAACAGACTTAATGCATTAAATCATAATCTAGTATGTTTAATATTTTATATAA
TAATGTATTCAATCATAGTGCAATATTTTATAGTAGAAAAATAGTGTAATTTACAATTTA
TAAATCGATGAATTCAGGTTAGGCGATTTTTCCAACAGCAGGTGGCACTGTCTGAGAAAA
CGATAGGTCTGGAAGTGCTGGTCTGAGCGAGCAGGTCTGAGCGTGCGGTTGGGTCTCCGG
GCCTGCAGCTTCATAATGTTG
>BEL18_DR#LTR/Pao
TGTAACAGACTTAAGTAAAGGTGTTATCTTGCATTTCTTCATGTTTAAAGATCATTTAAT
TTCTATTATTTGTGGGGGACTTTTATTTTGAAAGGAAATCCGTTTTTNCAGAGCAGAAAA
TAAATGAGAGAGCAGAAGGTAAAGCGGACGTTTCATAACAGTTTAACTAGAGCTCGTACT
GAAAAGGACTGTTTACAAGTTTAATCAGCAACCCCCCGAAAAGGCATAAGGTTTGTTTCA
TCATATATTGTTAGTGAGAAATACATATTTTGTGAAGATATCTAAGAATGCTGATGTATG
TTTTTGTATTGNTTTGCTCAGCTCTTACGGTGATTTCAAGAGTAAAGGAATGTAAATAAA
GCAACTTGAAACATCAGTAAAGTTTCGGCCATCATTCGGATGGGGTCTGCTACAGTAAGA
GCTTCACCTTCGCTGATTAAGATCCTCGCGGCAGGCGCAGGCGGACGGATATAACGCGAC
GACGGAAAGGGCATTGCAGTGAGTTATAATCAGCATAGAGCGTGATGGTCTACGGAGCTG
AGACGTAAAAGGGTACGAGTTCAATATGGAAATGGATGAAGATGACCAAGAATCTGAGAG
GCCGCTCCAAATGGAAAATGAAGGTAATATGGAAACAGATATAAAAGGAGCAATTGAACA
AAAAGACAAAAATACATCAGAAGAACAGTGTCATGTACAAGAGAGCACAGAACTCCCTCG
ACGTTCAGAACGTCCTCGTATACCAACAGAGAAAATGCTTGCTTATCAAAAAGAGGAATG
TAGAAAGAAAGAAAAAAAATTAACTACATTGTATGAACAATGGAAGTTAGATGCTCGTAA
AGCAAGGCAGGATTTAAAAACTGACATATCTGACAAGCAGCTTGCAGATATCGCTGATTC
ACTTGAGGATAAAAGGAATGGTATCATGAAAATCTTCATCGATATAAGGGAATTTATTAC
TCCTGCTGCTGACTTAAGACGTAAAATCGATGCATGTGATGCTGTGACCAATGACATTGT
CAAAATAGTGTTAGAAAAAATATCAAATGTAGATGAGTATGATGCAGAAAGAGAAAGGGG
GCGTCTAAGTGAACTTTTAGCACACAGTTACGCTCGCTCTATATTTGGTTCCAGTGCTTC
ACTAATGAGTGTCAACAGCCATTCTGGATCCTCTCGTACAGCAAGAAAACGAGCAGACGC
TGCAGCAGAGCTGGCTGCAAAGGAGGCTGAATACAAGATGATGCAAGCAGAAAGGCAACA
AAAGGAAAAATTAAGAAATATAGAAGAGCAATTCAAAAAAGAGTTAGAAACTCAAAGGTT
TGAACTGGAATGTTTGCAAGTAGAAAAGGATATAGAGGTTGCTCGTGCCAGAGTAAAATC
CTATGATGAAGAAATAAAGGAGGAAACAAGAAATCAGTCAATAAAAAGTGAAAAGCAGGG
GCCGAGAAATGAAAGGCAGCTTCAGGAATCTTATGTTCTTCAGTCAGCATCGCTCAGTGA
AGTGTCTCACCTTGCTCAAGCAGTTCAGGACAGCATAGCCATAAACAGGTTACCCCTACC
TGAGCCTACAGTGTTCAACGGAGACCCAATACAGTTTGTGGAATGGAAGTCATCATTTAT
GTCATTAATAGGTAAAAAGGGCATTTCAGCAGCTGACAAGCTTTATTATTTGAAAAAGTA
TGTGAGTGGCTCAGCGCATAGGTATCTTGAGGGCACCTTTTATCGAAATGATGAAGAAGC
GTACAAAGACGCTTGGGACAAGCTTAATAAAAGGTACGGCCAGCCCTTTGTTATACAAAG
AGCGTTTAGAGAAAAGCTGTCTAAGTGGCCTAAAATACAGTCCAAAGACGCAGAAGGTTT
GAGAACATTTTCAGACTTTTTAAATGCATGTTTGCAAGCCATACCACATGTAAAAGGTCT
GGAAATATTAAATGACTGTGAAGAAAACCAGAAGCTGGTGCAAAAACTACCTGACTGGAT
AGCTTCCAGATGGAACCGTCAGGTCACAAAAACCCTTATGGATGACAAAGAGTTTCCAAG
TTTCCATGACTTTGTCAATTTCATGACAACAGAAGCAGAAATTATGTGTAATCCCATCAC
TTCTTTACATGCTCTTCATTCATGTGAGTCACCTTATGAGAGAAGAATGTCAAAGGAAAC
TAAAAGAAGTAAAGCAATTGTTTTTAAGACACAAACAAGTGTAAACAATGACACACAATC
AACAGTCAAAGGAAAGTTTACAGTGACTAAAACACAGTGTATGTTGTGTCAGGATGACAG
TCATCAACTTCATAAGTGTCTGAAATTCATGGAGAAGTCTCTGAAAGACAGAAGAGCCTA
TGTGAAAGATAACAAACTCTGCTACGGGTGTTTAAAATCGTCCCACCATGCTAAGGAGTG
TCGTCGTCGACACACATGTGATGTATGCAAGTTACGACATCCCACATGTCTTCATGATTA
CAATTATGACAAGGACGGAATCAGAGAACGACCATTGCCCATGGTAAGCAATGTGCATGC
AACTGAAAGTGAAACTACTAATGCCATGTCACTTAATATCACAAGAGAAAGTCAGTCAGT
CATTACATCGATGATCGTACCAGTATGGGTGTCTTCAGTTAAAAATCCATCCAACGAACA
GCTTGTGTATGCATTGCTAGATACACAGAGTGACACTACATTTATTGATGAAGACATTAG
TAATACACTGCAAGTAGAGAGTCACCCAGTGAAACTCAAACTAACCACCATGATGGGAGA
CAATGAGATTATTAGAAGCAATCGAGTAACGGATCTTCAAGTGAGAGGGTACAGTTCCTC
AGTACATATCAGTCTTCCTCCTGTATACACAAAGGAGTGTATTCCAGCTAATTATGATCA
CATACCAACACAGAAAACGGCAATGAACTGGAGTCACTTGAAAGGAATTGCTGACGAAAT
GGCACCTCTACTCAATTGTGAAGTAGGCTTACTACTTGGCTATAACTGCCCTAGAGTGCT
AGCTCCAAGACAAGTCATACTAGGTAAAAATGAGGAACCATATGCCATTTTAACAGATTT
AGGGTGGAGTATTGTGGGCTGCTCCATACCAAGTATCAATGAATCAACAGGGTTCAGTCT
TTGTCAAAGGATAGCTACAAAGGAGATACCAGCTATGACACCTGGGGATGCAGTCCGTAT
ACTTGAATCAGACTTTAAGGACATCACAGTAGATGACAAGACAGTCTCTCAAGAGGACAT
CATGTTCCTAGACAAACTTAAAGTAGGAATAAAGAAAAATTATCTAGGACATTATGAAAT
GCCTCTTCCATTTAAGCAACGACCATCCTTGCCGGACAACAGAGAACTTGCATCGATCAG
ACTCCAACATCTGAACAAGAAGTTTTCCAAAAATGAGAAATACAAAACAGACTACTTCAC
TTACATGAATGACATTATTGACAGAGGTGATGCAGAAGTGGTAAATGANNNTGAGGGAAC
CAGTGGTGAAAAATGGTACATACCTCACCATGGGATCTACCACCCAAAAAAGCCAGATAA
GCTACGGGTTGTATTCGATTGCTCTGCAAAATTCAAAGGTACAAGTCTCAATGAACATTT
ACTATCAGGACCAGACATGATAAACAACCTCACGGGAGTCCTTGTAAGGTTCAGAAGGCA
TCCTATTGCAGTGATATGTGACATTGAAAAAATGTTTCACCAATTTCACGTTCAGGAAAA
GGATCGTGATTATCTGCGCTTCTTATGGTGGAAAGATGGAGACACAAATTCAGTTCTTCA
AGATTACAGAATGAAAGTGCATCTATTTGGTGCAGTCTCTTCGCCCGGTTGTGCAAACTA
TGGGCTAAGATATTTAGCCAATGAGTACAGCCAATCACACGCATTAGGCGCTCAGTTCAT
CACAAGGGATTTTTATGTTGATGATGGAGTTACAAGTGCAGAAACAGTAGAAAAGGCTAT
ACAGTTGACAAAGGAAGCACGGGAGCTGTGTGCAAAGGGTGGTCTTCGACTTCACAAGTT
CGTATCAAATGACAACACAGTTTTGCAAAGCATACCAGAATCAGAACGTGCTGTAAACTT
TGAAACGAAAGATCTCACCTTCAATGAAATGCCACTCGAAAGAGCTCTGGGAATTCACTG
GAACATACAGAGTGATAGTTTCAAATTCCATGTTCCATTAAAGGGTCAGCCTACAACACG
TCGTGGCATATTATCCACTGTTGCCTCCATATTTGATCCTTTGGGATTTGTAGCTCCATT
TGTTCTCAATGGCAAGAGAATCCTACAGGAAATGTGTCGCCAAGGAACTGGCTGGGATGA
TACACTTTACCCTGCACTCAAGCCACGGTGGGAGAGATGGCAAAATGACCTTGTCAATCT
AGAAAATGTGAACATACCACGATGTTATGTACCTGCTGATTTCGGAAAAGTAGTGAAAAC
AGAAATGCATCATTTCTCAGATGCGAGTACCTGTGGTTACGGTCAATGTTCTTATCTGAG
GATGATAAATGAGGATGATGAAATTCATTGCTCTTTTCTTATTGGCAAAGCCCGGGTTTC
TCCTTTAAAGATTATCACAATACCCAGGTTAGAGCTAACTGCAGCTGTAGTATCAGTCAG
TATGAGCAATATACTCAGAGAAGAGCTTAACCTCATTGATGTCGACGAATTCTTTTGGAC
TGACTCAAAGGTAGTTTTGGGTTACATTAATAACGATGCCCGTCGTTTCCACACATTTGT
AGCCAATAGAGTCCAAAAAATACGTCAAAGTACAACACCCAATCAATGGCTGTATGTCCC
AACAGATGAAAACCCAGCAGACAACGCTTCAAGAGGGAGAACAATCAATGAGCTGCTTTC
ATCTAATTGGTTCTCTGGGCCCTCATTTTTGTGGGAAAAGGAAATAACAACCACAAATGT
TGTGCCAGACCTCCCAGTCGGAGATCCAGAGGTAAAGAAAATTCAGACATTACACACAAA
GACCATGGAAAATAAAGATCTTGTAGACCGATTGTCCAAGTTCTCATCTTGGTCTAAGAC
TATCAAAGCTGTTGCACGCCTTCTGAGATGGATTAAGAAAGATAAAACCAATTCACCAGC
ATCCGTAAGTGAACAAGAAGATGCTAAATGCTTGATTCTAAAAGGAGTACAAAGGCAAGT
GTTGAGTCAAGGAAAAAGACTTCCAAGTCACAGTAAACTTCATCATCTGGATGCCTTTAT
AGACAAAGATGGTATAATCAAGGTGGGAGGCAGATTAGATCACTCATCATATACTCACGC
ATTCAAGCATCCATGGATCCTGCCAAAGGAACACCATGTTACAAAGTTGATTATTGCACA
CTGCCATGAATGTGTAAAGCATCAAGGCAAGGGTTTCACAATCAATAATATCAGATCATG
CGGCTATTGGATACCTGGAATAAACAGAGTGGTCACATCTTACATTCTCAACTGTGTGAC
TTGCAGAAGGATGAGAAGATCTGCTGAAGGCCAGAGGATGAGTGATCTCCCCTCAGAACG
TGTAGAGCCTTCGCCGCCTTTTATGTATTGTGGCATGGACTGCTTTGGTCCATTCATGAC
TAAAGAAGGGAGAAAACATCACAAGAGGTACGGTCTGCTTCTAACATGCTTGTGTTCAAG
AGCTATTCATATTGAAATGTTAGAAGACATGTCGACGGATGCATTTATTAACAGTCTGAG
ATGCTTTATTGCAATTCGAGGCACAGTAAGGCAAATAAAATGTGACCAAGGTACCAATTT
CATAGGCGCAAAGAATGAATTGAATTCAGCATTGCAAGAACTCGATCCAGAACGCCTCAC
AACTTTTCTTGCAAACAAACAATGTGACTTTGTTTTGAATGCTCCTCATTCCAGTCATGC
AGGGGGTGTATGGGAGCGTCAAATCAAAACTGTCCGGAGCGTTCTTAATGCTACCATCAC
CCTTTCAGCAGGCAGGCTTAATGATGCCTCATTGCGCACTGTATTTTACGAAGCCATGGC
AGTAGTCAATAGTCGCCCTCTTACGATTGACAATCTGAATGACCCCAAGAGCTTAGAACC
ACTCACACCCAATCATCTGATAACCATGAAGCCCACCACAGCATTGCCTCCACCAGGAAA
GTTCATTAGAGAGGATATGTATACAAAAAAGAGATGGAGACGTGTGCAGTACCTTNACTG
AACAGTTTTGGAGCAGATGGAAAAAGGAGTATCTACACAATATCATTGCAAGGCAACGCT
GGCATGCTCCAAAAAGGAACCTTCAAATTGGTGATGTGGTCATGGATATAGAAGAAACAT
TGCCTAGGAGTGAATGGAGACTAGGGAGGATTATAGAGACTGTTCTGAGCCCGGATGGAC
TTGTAAGAAAAGCCAAAGTAGCACTTGGCGACAAGAGATTAAACAAGAAAGGAAAAGAAT
GCATAAAATCTCAATAGTAGATAGACCCGCTCAAAAGTTGGTCTTGTTGTTGGAAGCAGA
GTGAATGCATTTTCAATGGGACTTTATTGCACTTTATACACTTCCAAAGAGGGTTATAAT
TGGAAATTAGTTATGTTTGAGGAACATTGATAATTTGGTGGGAGTGTAACAGACTTAAGT
AAAGGTGTTATCTTGCATTTCTTCATGTTTAAAGATCATTTAATTTCTATTATTTGTGGG
GGACTTTTATTTTGAAAGGAAATCCGTTTTTNCAGAGCAGAAAATAAATGAGAGAGCAGA
AGGTAAAGCGGACGTTTCATAACAGTTTAACTAGAGCTCGTACTGAAAAGGACTGTTTAC
AAGTTTAATCAGCAACCCCCCGAAAAGGCATAAGGTTTGTTTCATCATATATTGTTAGTG
AGAAATACATATTTTGTGAAGATATCTAAGAATGCTGATGTATGTTTTTGTATTGNTTTG
CTCAGCTCTTACGGTGATTTCAAGAGTAAAGGAATGTAAATAAAGCAACTTGAAACATCA
GTAAAGTTTCGGCCATCATTCGGATGGGGTCTGCTACA
>DF0002216.1#TIR
CAAGTGGTGCTCGCTGCAGAGCCATTTGAGGAGAGCTGAGCTCCAGCGAGGGGGAGCTTA
AGCTTGAGCTCCACCTTTTTTGCACTTCTTCTACGAGTGATGTCACTGGGGGTAGGGTTA
GGGGTGGGGTTGGTGTACGCATTAAAACAGCTTACAGGAGGAGGAGCGACAGCTCATGCT
CCCCCTCGCTGGAGCTCAGCTCTCCTCAAATGGCTCTGCAGCGAGCACCCTCTC
>Gypsy124_DR#LTR/Gypsy
TGTCACGGTTTATTCTTTATTTAGCCTTCCTTCATTATTATTATTATTATTATTATTATT
ATTATTCTCTTCGTGATTTGTGTTGTGGTGGAGATTGTTTTACTAATTGCNGTTTCTTTT
CTTTGAGGCTGGCTCCGCCTTGCACCTGCCGCTAATTCGGCTTGTCGCCTTTATAAGCGG
AAGCTGAGTGTGTGTCGGGGTGGCTCTTGNTTTCCAGCGCGTCTGACTGATCCTCCCGAT
CTTGTCTCTCTTTGGAGAGTATGACCCGTACTTGCTGAGAATCTCTCCGTATCTTGCCCT
GATGAAGNNNGTCCGAACTTCTGTGCGCGTCTTGTGCAGCCGCTGCTGAGGAGCCATGCT
GGTGTTGTGCCGTTTCTTTGATCTATGTATTTTTTTTATCNATATTTTCTTTATGATTTA
TGTTTTTGTTTGTTTGTTNAAGTAATTGCTTTGACTNGGNTATTGTTTAATTAATGATTT
ATATTTCTGTTGCCACCTTAATTAGATAGGACACNTATNTTCTGGTCTCTAAATAAATAG
AGAATTGTANTTCTGGTTTCCGTGTCCTTTTATGTTGCTAACCCCTTCCCTAGACGAGCC
TTAAAAAACTGGGGTTCGTAACATAAATGGGAGCTCGTCCTGGATTAAGTAAAATTCTTA
AAATTNGTGTTTTTCAGTGACTAGCTTATGTGGTGAGTAAATCATTTACCGACTCCTGCC
TGGGTGAGTTAGAGTAAGCCAACAGGCTGTGCTTTGCGCCAGTCTGGCTACGGCTGACTG
TTTATTGTTTTGCTTTATTATTTTAGTTTATTATTTTTGGAGGTATTCCGGGGGAGAGAA
AAAAACTCTTAATCGGTACCCTCTGAAGACTAGCTGAGTTTAGTTAGTTTTCTGGTTAGG
TAGGTGTAGGACTGGGCTGTGTGTTTGGTATTTTTTATTTTTTTTGCTCACAACATATGT
TTTGAAGGATNGGCAACTTTTGATTTAAATAATTTCATAGATCAACCTAGTGTTGAGGAA
TTGGAAGTGTGCCGTAAAAACGATTTATTTTTGATCGCTCAACATTTTGAAATTCCTGTT
GTTAAAACTCAGCGTAAAGCAGAGATAAAGGCGTGTATAAGTGATTTTCTGATTGACAAA
TGTATCTTTCCTGTAACAGAGACAGTGGTTACCCAAGCTGCTGAATCATTAGTGGATGCA
GAAGGTTCTTCACAAGTGCGGGTTGGTGATTTGACTACACCAGGGGATGTGGTTAATGGG
GAGGTATGTCCACCTTTTTCCCTGCCTAAGTTTGAACCAGCTTCTCTTTCTGAGGCATCA
CCTGAATTTCGTTCAGATTGGCGTTTAAAACTTCGTTTAGCGCGATTACAACTTGAAACA
CAAGATCGAGCTCAAGCGAGACAAGATGATTTAAAACATCAGATTGAAATGTATCGAATT
GATGCGGATATGAAAGTGCGTATGCGAGAGTTAGAATTACAGGCTGCTCAGACTTTATCT
AAAACACCTGTGAGATCTATTAACGTAAATGGTGGCGTAGACGTGGCTACTGCCCCAGCT
GATGCCAGTATCGTTGCGAATTCTGTTCCATCTGATGAGAAACCTGANGCGTTAATTCCG
TCAAGGTATTTCGATGTAGCAAAGAATATTGCACTAGTTCCATGTTTCCGTGAAAAAGAA
GTTGAAGCGTATTTTCAAGCTTTTGAACGAATTGCGACTGCTTTGAAGTGGCCAAACGAG
GTATGGGCTTTGATGCTTCAATGCAAATTAACAGGTAAGGCGCAGGAGGTCTGTGCATCA
CTTTCTGTGGAGGATAGCATTCAGTATGAGGCTATGAAAGCTGCGATTTTGCGGGCATAT
GAGTTAGTTCCTGAGCATTATAGACAGCGTTTCCGTACTACGAAAAAATCTGCATCTCAA
ACTTATGTTGAGTTTTCGCGTGAGAAAGGAATACTGTTTGATCGCTGGGTAAAAGCATGT
AAAGTTACAGACTTAAATTCTTTGCGAGAGCTTATGTTAATAGAGGAGTTTAAAAATTGC
GTTCCTGAACGTACTGCTTTATACTTAAACGAACAGAAGGTCAGCACTGTACAACAAGCA
GCTGTATTAGCGGATGAATATGCGTTAATGCACAAAACTGTGTTTAAGCGTACAGGTGAG
AATGTGTTGTCCGGACACGAGAATGAGAAAATTCCTGAAAATAAAGTGTGGGCTTCTTCT
AGCTTAAAATCTCGAAAAGAATGCAGGTATTGCCATAATTTGGGACACATAATGTCTGAA
TGCCGTACTTTACAACGAAAACAGGAGCGACAGGAATCAATGCAGCCCCGAGGTTCGGTT
TTAGTCAAAACTCTGCCTTTTTCTTCCATTCCCGAACCAGATCCATGTTTCAAACCTTTT
GTCTTCGACGGTTTTGTATCACTGAATGAGGGGGACGGTGGTAGGAAATCCGTACGAATT
CTTCGTGATACTGGAGGATCTCAATCTTTCATTTTAGCAGACGCTTTAGATTTTTGCGAC
TCCACTGCGTGTGAGACCAGCACGATTATTCAAGGCATTGAAATGGGGTATGTAACCGTA
CCATTGCATCGTGTGTGGGTAACATCGGAGTTGGCATCTGGATGTTTTGAAGTGGCAGTG
CGTGCATCGTTACCAGTAAAGGGAATTGACTTTATTATGGGCAATGATATTGCTGGTGGT
AAAGTTATGCCGGTTGTGCAGGTGACTAATCTTCCTTCTTATGAAAAGCAACTTGATTTA
TGCGCTGAAACTTTTCCCGAAGTTTTTCCTAGTGTCGTTACTACTCGAGCACAATTAAAA
TGTGATCGTTCAGAAAATAAGTGCCTTAACGACTCTATTTTTTCCCAGATTCTGGGAGAT
GATGTGCTTCCAGAATCTGTGGTTAAAGATCAAACGGCGACGTCGTCTGTTCGTTTTGAT
CTTGGTACGGATTTGCCTGTTTCTCGAGAAGCTTTGATTGATGCGCAGAAGGGTGATCCA
ACATTACAAAAATGTCGCACAAATGCTGAGGTTAGTTCGCCGTGCCGGCGAAACTGTCAT
TATGTTTGGAAAGACTCCGTGCTGATGCGAAAGTGGGTTAGTACTTTGAGTGAGCCAGAG
AATGAGGACGATTGGGTATATCAAATTGTGGTTCCATCTAAATTTAGACAGTCTGTGTTG
AGTTTGGCTCATGACCATCTTTGGTCCGGTCATCTCGGAATTAATAAGACCTACCATCGA
GTGCTTAGGCATTTCTTTTGGCCGGGATTAAAATCGGACGTTGCCAACTACTGTAAGTCC
TGTCACGTCTGTCAAGTGAGTGGAAAGCCGAATCAGTCTGTGCCACTTGCTCCTCTCTGT
CCTATACCTGCTGTAGGTGAGCCATTTGAACGAGTTTTGGTGGACTGTGTCGGTCCTCTT
CCTCGTGCAAAATCTGGTTGCCAATATCTAGTAACCGTTATGTGCGCCGCTACTCGATTC
CCAGAAGCGATTCCTTTAAGGAATATAACTGCTAAATCTGTCACTAAAGCGTTAACAAAA
TTCTTCACAACTTTTGGATTGCCAAAAATTGTTCAAACAGACCAGGGTTCAAACTTTCTT
TCTCGCGTGTTTAAAAACTCACTAAAAGCATTAGGAGTTTCTCATGTTGTGTCCAGTGCG
TATCACCCAGAGTCGCAAGGAGCTTTAGAGCGTTGGCATCAAACGTTAAAATCTGCTCTC
CGTAAATTCTGCGTTGAAACTGGAAACGAATGGGACGAAGCCGTTCCTTTTGTTTTATTC
GCAATGCGTGAAGCGCGACAAGATTCCCTAGGATTTAGCCCATCTGAGTTGGTGTTCGGT
TTTGAAATTCGAGGGCCAATGAAGATGCTAAAGGAGGAATTCCTTGGTATCAGTTCTCGT
AAGACTAACGTGATCGACTTTGTTTCTCGTACGCGGGAGCGCTTACGAAAAGCTTGTGAT
CTTGCTAGGGAAGCTCTTTCACTCTCTCAACAGAAAATGAAGCGTTTCTATGACCAAAAA
ACAGTGGTGCGTAATTTTTCGCCAGGTGAGAAAGTGTTGATTTTAATTCCTACCCCTGGG
TCTGCTCTGACTGCGCGGTTTTCTGGTCCTTACCTTGTGAAAAGTAAGGTTGGCGAAACG
GGCTATATAATCCATACTCCTGATCGGAGGAGAAAGACTCGTTTTTGCCATGTCAATATG
ATTAAGTCCTATGTCGACCGTGCTGATACTGAGACCGTTAGTGTTTCTGCAGGTGAGTGG
AAACCAGCGACTGACATAAAGGAGGGTGTGTCTTTGCTGACTTGCACGTTACCCGAGGAT
GTGGATGATGGCTTTAGTATGCCGATTGAAGTGTTAAACGGTGGATTAATGAAAAACTCA
GAATTGTTACTAACTTTGCCTTCTCAGCTTACTTATCTGTCCCATGATCAGGTGCAGGAT
ATACAAAAGCTTTTGGAGAGTTTTCCAGATTTGTTCAGTGATGTGCCCCGTGGTACCGCT
GTCCTGACGCATGACATCGATGTCGGAGATGCATTACCGATTAAGCAACATGCTTATCGC
TGTCCAATAAATAAGAGAGAGGTAATGAAAGCCGAAGTTGATTATCTTTTGCGAAATGGT
TTTGCTGTGCCAAGTAGTAGTTCGTGGAGCTCTCCATGCGTATTAGTGCCGAAAGCTGAT
GGATCTTTCCGTTTTTGTACGGATTTTCGAAAAATTAATGCTGTTACTGTGCCTGATGCG
TTCCCACTTCCCCGTATTGATGACTGCATCGATAACCTTGGTGCTGCGAAATACATCACG
AAATTAGATCTCTTAAAAGGTTATTGGCAGATATCACTATCGGAGCGCGCATCTAATATC
TCTGCGTTTGTGACTCCGGACGCATTTCTACAGTATACGCGGATGGCATTCGGTTTGCGA
AACGCACCGGCAACTTTTCAGCGTTTAATGTCTATCGTGTTGGGTGATGTTCCAAACTGT
AACATCTACTTGGACGATGTAGTAATTCACTCTCTGACTTGGTCTGAACATCTTTCATCT
CTCTCTGACGTTTTTCACCGTTTATCTGCTGCTTCCCTCACCTTGAATCTCAAAAAGTGT
GAGTTCGCTAAAGCTTCTGTTACCTATCTAGGTAAGCAAGTGGGAAATGGGTTTGTGAAG
CCCGTAGATGTAAAAATCTTTGCGGTCTTAGAGTATCCTGTACCTGCTACGAGACGAGAG
TTGCGTCGATTTCTGGGTATGGTGGGATTTTACCGCTGTTTTTGTAAAAACTTTTCAAGC
GTGGTAGCTCCGTTAACGCGATTGTGCAGTCCAAAGGTTGAGTTTTGTTGGACTGATTGC
CAACAGGCATTTTTGTCTGCAAAATCCCTTCTTTGCAGTGCTCCTGTTCTCTCCGCTCCT
GACGTGTCTCGTGCGTTCCAGCTGGAGGTGGATGCTAGTGCCGTGGGAGCGGGAGCTGTT
CTTCTCCAGGAGGGTGCTGACGGAGTGGTGCATCCTGTATCCTATTTTTCTGCTAAGTTT
AATCGACATCAGTTAAACTATTCCACCATAGAAAAAGAAACCCTGGCATTACTCTTAGCG
TTGAGACATTTTGATGTCTATGTTTCAGGTAGTTCATATCCAGTTATTGTCCATACTGAC
CATAATCCTCTTGTTTTTCTGAGCAGAATGTACAACCATAATCAGCGCTTGATGCGTTGG
GCATTAATGGTACAGCCATACAATCTTGAAATTCGTCATAAAAGAGGAACTGAAAATGTG
GTTTTCCAATGGGAAAACAAGGACGGGAGAAGTAAAAACTGTTTCTTGCTTCAGGGGGGG
AGGTGTCACGGTTTATTCTTTATTTAGCCTTCCTTCATTATTATTATTATTATTATTATT
ATTATTATTCTCTTCGTGATTTGTGTTGTGGTGGAGATTGTTTTACTAATTGCNGTTTCT
TTTCTTTGAGGCTGGCTCCGCCTTGCACCTGCCGCTAATTCGGCTTGTCGCCTTTATAAG
CGGAAGCTGAGTGTGTGTCGGGGTGGCTCTTGNTTTCCAGCGCGTCTGACTGATCCTCCC
GATCTTGTCTCTCTTTGGAGAGTATGACCCGTACTTGCTGAGAATCTCTCCGTATCTTGC
CCTGATGAAGNNNGTCCGAACTTCTGTGCGCGTCTTGTGCAGCCGCTGCTGAGGAGCCAT
GCTGGTGTTGTGCCGTTTCTTTGATCTATGTATTTTTTTTATCNATATTTTCTTTATGAT
TTATGTTTTTGTTTGTTTGTTNAAGTAATTGCTTTGACTNGGNTATTGTTTAATTAATGA
TTTATATTTCTGTTGCCACCTTAATTAGATAGGACACNTATNTTCTGGTCTCTAAATAAA
TAGAGAATTGTANTTCTGGTTTCCGTGTCCTTTTATGTTGCTAACCCCTTCCCTAGACGA
GCCTTAAAAAACTGGGGTTCGTAACA
>Gypsy79_DR#LTR/Gypsy
TGTTACACAGTGTAATAGCATACATTGACCTGTATCCGGTGGGGACGCTGTCCTGCGGGA
TGCTAGGCACTTGTTGCGGGAGACTACCATGCAATAAAGGCAGTTCTAGTTCAGCTCATG
TCTGTTTTATTGTATAGAACACGAACATGGTGTCAGAAGTGCACTAAATTCCGAATACGT
CCATGAACAGCATTCCAGCACCCGAGGGCATGCGGATGTCCGGGGATATATCAAAGAATT
GGGACATTTTCAGAGCGGAATACGAGGACTATGAGCTAGCGACTGGATTAATTGAGAAAC
CCAGCGAGGTGAGAGCAGCAGCACTACGCCGCCTTTTGGGCAACGAACGTCGGCACGTCT
ACAATCATAATATCGTGTTGACTGAGGAACAAGCTAAAGATCCGAAGGCCATACTCGATG
CCCTGGGGGCCTACTTCAAGCCCGCAAAAAACGTGATCTACGAGAGATACATGTTCGGGT
GCTGCAAACAAGAAGTGGATGAGCCTATTGACAGTTTTCTCACAAAGCTGCGGGAGCGAG
CATCAACCTGCGACTACAAAGAGCTNAAAGACGAAATGATTCGTGATAGACTTGTCTTGG
GCATTACTAATGAGAACACCAGGCGGCGCCTATTGCGTGGNCGTGAGCTGACCTTGTCAC
AAAGCGTGGAAATATGCCGATTAGCAGAAGTGACGGAGCAACGTGTTNAAACAATTGACA
GCTCAATCACTGACAGTGTGAACGTCGCAGTAGCACAGAGAATGAAACGCAAGGACGGTG
AAAATGAGCAAGCGTTCCGTAATGCATTTTGCAAGTATTGTGGGGGAGGTCACACGAAAG
GCAAAGACCTGTGCCCCGCGTATGGGAAGACCTGTCGATCATGCGGCGTATTAAATCACT
TCGCCAAAGTGNGTGGGGCACGACAGAGAGCCTACAGTTCAGGCAGAGTCANCGTAGTAA
CGGATGATGCTCGAGACGAGCAANCGCCATNCAATGAGGGTCGGCTTTTCACTGCNGAGG
AATGCGTTGACACTGTAAAGTGTCCAGGTCCAAAATGGTTTGTGAACTTAACNATTAATA
AACAAAAGCAGGCCTGTCAGCTAGATACAGGCGCCACTTGTAACGTTATGAGCAGAANAA
TCAAAGAGAAACTGGACTATAAATGCCCCCTGCAGCCAAGCACGACAANGCTGAAATTAT
ATTCGGGCGCGACAATGCTTTCTCTGGGACGATTCCACACAGAATGCACNGTAAAAGGCA
CCAAACACANGTTGATTTTCGAGATAGNAGAAGCCAATCAGGATCCACTACTTTCGGGTG
ACACATGCCAGCGGCTAGGGCTCATGAAACTCACCATCCCGAGGAGCTTCACAAAATTGT
TGATTGCCCNGATATNCCCCTCACGAAGCAACNGCTNATTTGCAGCTACAAGGATGNGTT
TAATGACCCAGTCGAGTCTGTNCCGGGTGAGGTTCGATNCGTGCTGGACAACAGTNTNTC
GCCAGTGCAATNCGCGCCACGGAACGTACCGGTGGCCNTAAGAGCCAGAGTTAAANAGCA
GCTTNACAAGCACATCANGGAGGGACACATCACATCGGTCACCGAACCCACTCCATGGAT
CNGCAACANGGTAGTTATAGCGAAGCCTNACAAATTGAGAATTTGCATAGATCCAAAGCA
GCTGAACCAAGCACTGCAGAGATCTCACTACCACATGCCGACGCTCGAGGACATCCTGTA
CAAATTNCCAAAAGCACGTCTGTTTACGCTGGTGGACGTTCGGGANGCCTTTTTACACNG
CAGACTGGACAATAANAGCAGTTTAACGACAACTTTCTGGACGCCATGGGGGCGTATGAG
ATGGTGCAAACTGCCTTTCGNCGTCTCGGTGGCGCCCGAGACCNATCAACGCAAGCAACA
TGAGCNGCTAATGGGACTCCGAGGCATAGAGCCCATTGCGGATGACATACTGGTNGTTGG
CTGCGGTGACTCGGATGCAGAAGCAGAGCCGGATCATGACAAAAATCTCCGCGCACTAAT
GGAACACTGCAGAGCCGTGAAGCTCCGACTGAGCGAGAAAAAACTTCAATTGAAACTGAA
AGCAGTGCATTTCCACGGGCAAATATTATCAGCCGAAGGCTTACGCATCGACCCGGAAAA
AACGAAAGCGGTCCTGGCAATGCCGACGNCTCAGGATGTGAAGGCTGTCCAACGGTTCAT
TGGCTTTGTAACATATCTGGCCAAATTTCTCCCACGGCTCTCAGATGTGTGCGAGCCTCT
GCGCAGACTGCTGGACAAAGGCGTGGCGTGGCACTGGTTACCCAAACATGACGAGGCTGT
CCAAGAGATAANACGTATGGTTTCTGACACACCCGTGTTAAAGTACTATGACANTGATAA
GCCAGTGACAATCCAAAGCGACGCCAGCAAAAACGGTCTGGGCTGTTGTCTGCTGCAGCA
GGGACAACCTGTGGCATTTGCCTCGCGGGCACTCACTAGTACGGAGCAGAACTATGCCCA
AATCGAAAAGGAATGCCTGAGCATAGTATTCGCATGTCAAAGGTTTCATCACTACCTTTA
TGGCAGGGAGTCAATCACGGCTGAGACCGACCATAAGCCCCTCACGACAATTTGTAAAAA
AANNNTCACTCCTTAAGTGCGCCCAAACGTCTCCAAAGCATGATGTTGCAACTACAAAAC
TATAACCTGAATGTCGTGTACAAGCCCGGCCCTGAGATGTACATAAGTGACACGCTGAGC
AGAGCGGCGCTTCACAAACCGGTGTCCAACGAGCCCGGACTACTGTCACAGACGGTGAAC
GCCACGGACAGCTACGAGGCCGCGTTTACAATTGTAGATCAAGCGCTTCACCTCAACGTG
ACTGACGCCAGCCTTCGTAAAATTGTTAAAGAGACAAAATCGGACGGCACATTGCAGGAG
CTGGCGAATATAGTGTTAGCAGGCTGGCCGGAGCGCAAAGAGGATGTGCCGCTCTCAGTA
CGCGAGTACTGGGCATTGAGAGATGAACTGAACATTCAGAATGGCGTACTGTTCAGAGGT
CAGTGCGTTATTATACCTAAAGCACTGAGAGCCGAAATGTTGACTCGCATTCACGCAACT
CATATCGGAGGTGAGGCCTGTTACAGACTGGCGAAGGAAACACTGTTCTGGCCGAATATG
AGGAGCGAAATAAAGGATTATGTGACAAACTGCGCTGCATGTAACGAGTACGCACACAGG
CAACAAAAGGAAACAATGATGTCTCACGAGATCCCGGTCCGCCCCTGGCAAATTGTGAGT
ATGGACCTGTATGCGTACAGTGGTAAAGACTTTCTTATCATTGTGGACCACTACTCGGAT
TACTGGGAAATCGATCAGTTACCAGACTTGACAGCAGACACGGTCATCACGCGTTGCAAA
GTTCAATTTGCACGTCACGGGCAGCCGGATNAAGTAATCACTGATAACGGACCGCAATTT
GATTGTGAATCTTTCAGATGTTTTGCAAGACAGTGGGGGTTCGCTCATGTAACATCCTCA
CCTCAGCACCCACAGTCTAATGGAAAGGCTGAGTCCGCAGTGAAGATCGTAAAATCCATA
TGTAAGAGAGCAAAACTCGATGGGTCAGACCCATGGCTTGCAATTCTACACTGGCGAAAC
ACACCGACAGAGGGATTAGACAGCAGTCCCGCGCAACGACTCATGTCCCGTAGACTTAGG
ACGGGACTTCCGATGGCAAACAGTCTGCTTATTCCAAGCGTGGTGGAGGGAGTTTCAGAG
AAACTGAGATGGAAACGGCGCATGTCTAAATTCCAGTACGACTTAAGAGCCAAAGACCTC
CCAGAGCTTAATGTTGGCGAATACATCAGAATGAAACCCCTACCTGGAGACCGCACGGGC
CGGTGGCGGAGAGGCCAATGTTTAGGAAAGGTGAATCCGCGATCTTATGTAGTTGATGTT
GAGGGCACATGGTACAGGCGCAACCGCGTGGATTTGCGAAGAGCCGAGCGTTTTGACCAG
TTTAATCATCAAGAGGCAGAATCAAAGGAGAACAGCCAGGGCACTACCGGCGGCAGTGAA
ATAATAATCACAAGAGGGGAGAACACATCAGATATTATAGACTGTGAACCAGAGCAAGCT
CAGGACCAAAGACTGACAGTGACCAACAAACTGTCACCACGGGGAGCGCCGATCATCACT
CGCAGCGGCCGTCAGTCACAGCTATTAGGCTAGCATCAAAGGAGAGTTTAAAAAAAAAAA
AAAAAAAAAAAAAAAAAAAAACATTTAAAGTTATTCGTTAGNTGGTGTTTGATAACCTAC
TGTTTCTGTCGAGTTTGAGTGTTTGTGGCTCTCTGTGAAGTTAAGCGACTCTCTAAAGAA
AGGGAGATGTTACACAGTGTAATAGCATACATTGACCTGTATCCGGTGGGGACGCTGTCC
TGCGGGATGCTAGGCACTTGTTGCGGGAGACTACCATGCAATAAAGGCAGTTCTAGTTCA
GCTCATGTCTGTTTTATTGTATAGAACACGAACA
>DF0002219.1#TIR
CCCAGCTAGAAGGGAACGTTCTCTCAACTTTGGCTAACATTCCCTACAGGTTGTGTTAAT
GTTTAAAGAAAACATTTCAATGTAATATCCAATGAATATTCAAAAAAGTTTTTCCCAAAA
CAATGAACAAGAACATTCTAGCAATGTTTTGAAAATGTTGGTAAGGGACAGATTAAACAA
TGTTCTCTTAGAAAACGTTTTCACAATGTTTCATAAAACCAAGTAAGAACATTCTCACAG
TCACATTAGAGAAATGTTTTAAGAACATCATTGAGATGTGAGATGTGGAATGTTCTTTGA
AGAATGTTCTAGCAATAAGACATCTGAACAAAGCTAGCACATTTTATCTGCAACATTTTA
AAAACGTTTTAAGANTATTGAAATGGCACCAGATTAAACAATGTTCTCTTAGAAAACGTT
TTCACAATGTTTTATAAAACCAAAGTAAGAACATTCTCACAGTCACATTAGAGAAATGTT
ATAAGAACATGATTTCTTTTCAATAACGAGACAGAAAGACAATTAACATACTAATTTTAA
CCTGTACTTATTAAAATATATAAAATGCCATGTTCAAANACTTATTGCAGACAAATAAGT
AAAACCTAGTGGTTTAAAAAAAGTGGAAAGCATAATTTAAAGTGACAATTAATTAGTATT
TCATACAATTATAAAATAAGTATTATGTGTCAGCAAATTATTCTTGTTTAATATACCAGA
TTTTTAAAATTGTTTTCTTTTTTTTGTTTTATTTGTTACACATGTTATACAATGAGCACA
AGAATGTAAGAAAATGCAGTGCTTTAAACTTTTTTTTCACATTGCTACAGTAAAATTAAA
TATTTTAAATGGTTATAGAGAGTGTTTTGTTTTTGGAAACAAAAAAGAAAACAAACAATG
TTATTAACAAACATGTAGAATATTTAGAGAATATCCCAGGTAGGAGGCGNCGTCGCGACC
TTGCGCAACGTTCCCTGAAAGTTCCCTAAAGGTAATGAAAGTCCAGAACCTTTACAGAAC
ATTAGGGACGTTCTTAAAACGTTCTCTTTTAGTCATAAAATAACGTTCCCAGTATGACTT
NAGGAGGACGTTCTGTTTTGGTCATTCTATGGTCACATAATAACGTTACAAAGAGAACCT
TTCTAACATTAACAGAACGTTTTACATGGTCCTCCTTTAGTCATAAATAACGTTTCGAAT
ATGACTTNAGGAGGACGTTCTGTTTTGGTCATTCTATGGTCACATAATAACGTTACAAAG
AGAACCTTAACAGAACTTTTCACATGGTCCTCCTTTAGTCATATAATAACGTTTCGAATN
GACTTNAGGAACGTTCTGTTTTGGTCATTCTATGGTCACATAATAACGTTACAAGAGAAC
TCCCGTAACATTAACAGAACGTTTTCACATGGTTCTCCTTTAGTCATATAATAACGTTTC
GAATATGACTTTAGGAGGACGTTCTGTTTTGGTCATTCTATGGTCACATAATAACGTTAC
AAAGAGAACCTTCCAACAGAACGTTTTACATGGTTCTCCTTTAGTCATAAATATTTTGAT
TTAAGAGGATGTCTTTTTGGTCATTCTATGTCACATAATACGTTACAAAAGAACCTTTCT
GACATCGCAGACTAAAATGCAAAAAAGGTGTGTTTTTATGGCCATTTGAAAGTGAAAGCA
AACTTCGTCCCGCAGCACTAATAGACTGATTTCACGCGGCCGCCATTTTTAAAAGCGAAA
TCGAGGCTGCGGTGGGAAGAAACCCGGAAGTATCGTTGGGAGTTACATAGGAACGTTGTG
TACCTGGCTGTATATCTTATCAGCGAAGAGAAAGTGACACAAATTTATNATTTCACCGCC
TTCCGAGTGACCCGAAGGTCCGTTCTGAATGAATGGTGAAAATAAAAANGGGATATCAGA
GCTCATTTTCAGCTAAGTTAAGGGAAATGGCACTAGTTAGCTAACGTTTTCTTTCCCAAA
CACACGTTTTAGATGCCATTTATCAAACTCAAGTTAATGAACTGATTCTTTCACTATATT
AGACTTGTCACGATACTGAATTTAAAGAAAAACCGTCAAAAGCGTCCCCACGGTGTTTAA
CTGGTGCCATGAACTGAAGCCTAGGAGGACACTTAAGCGTATTACTCTTACAGAGATTGT
GATGTTGTTTGATGCTAAATTGCTTTTAATTGTTTAAATTAAACTTACTGAATGATATTA
AAGTGATGTTTACACCATTTCTGCATTTTGAAATCTCGGCAACAGCCGGAGGTTTGTAGT
CCACAGCATGTTGCTGCAATGTTTACAGTGCTGGTCCTATACTTCCGGGTTTCTTCCCAC
CGCAGCCTCGCTTTGNTTTTTTTTAAAATGGCGGCCGCGTGAAATAAGCGTATTCTAATA
GCTAGGGATGGCTGACGTGAAACTGACGTTTCGACACAGTGTCGAGATCCCGAAGCGCAA
GTGTTTCGAAACACTGCACCGAAGCATGATCCGAAACACCCAGGTCACGTGACTAAAGTG
TTTCGAAACACCCGGTCACGTGACTAAAGCGATTCAAAGCATCGGTCATTTCAGAAGCGT
TTCGAGACCTGGCGAATCTGCGTTTGACTGACAGGGTCGGNAAANACTTCTGTCTCATAT
AGCCTAGTGGACCGTGCGTGTGCACGTTGNTACTGTGGTTCGAATCCCGACTTGTACAAA
TACTCCGAAATCATGATTTATGTATTTTAATAATGTTACTGTTTTATGGTGTAGTCTAGA
TAGGATACAGCTGCGGATACGCCATCAATNTAGCATNATTTTTGTAACACTGTANAACAA
TAATTAATATTTTTACAGTACTGTGATGGGTTTAGGGTTGGGGTAGACGTTAATAAAATA
CAATGGGAAATTTAATAAATAATATAAATAATTCTCGTTAACTTCCGGCCGCAACCGTAT
CCGATCTAGCAACAACCCTGTTTTATGACCAAAACAAGACATTTATTCACAAAGTGTTTA
TTCGGTGTCAGACCAATGTTGAAACAAAACGATACAAGAACAAAGCATTTCAAACCGATA
TTAAAGCATTTCAAAATAGCTGTATCAGCCTGGATTCGAACCCACTATCCCCGCATGGTA
GTCAGGAACCCTNACCGCTCCACTAAATCANCTTGAAGGNTCGANGCTACAAAGTGGGGT
TTAATACCTCAATTTGCTCAACTGTTCTTTGCTGAAGCTGTTCCAGAGCAATACATGAAA
AAACTGGGGTCGTTCTTCGTACGTGGATTACTCAGTTAGCTGGATTTGGNTTTGACGATT
TGACACGATCCAGGATCGTTTCGTTCTTCAAAACTCATCCGAGAGTTGTTGTCATGCAAC
AGTCTGGTAGCTCAAACCTGTCGGGAGCAGGCTCATTTCATATAAACAGGATTAGATCGG
TCAGTTCAAGCAAAGAAATACGAAAGTATGTATTCTGATATTTTTACAGTAAGTTATATA
CACTTGGGAAAATAGTAAATATTTTTNAACTATATATATAAAGTTATAGTATTAATAAAA
TAATAAANTATAATATTAATAAAACTTATGCAATCTGCACCCTCGAAATGAAATACAAAG
ACTGCCACCTGGTGGTNCAAAGAGAAAATTTATTGAATGAACTTTTTAGATGCTTTAGTC
AANTTGTGTATAATAGAAAGCACAATATNCGACTTTTTTAAAGNAATAATNATTTATGCA
GTCATGAACATTTTTGACAGCTAATATGCGTGATGCTTCGCAAAAGTTGCAGACGCCTTT
ACCGATATCAAAGCTTTTAACANCCAGTTATTCTTTACGCCGATTAAAAACGTACTATAA
TAAAGAAAATCTTTCTAATGAGAACTAAATACATGATTGCATTGAAATACATGATGAATA
CTCTGACAATGAAAGTGTAAAGCCTGCAGCCCACAACAAATGTGGCGTGTCATATTTAAC
AACGTTACTGCTATTTNATGTAATTTTCTCACATGGATAATTGAATATTAATCAGATGAT
GTCATCGCTGCTGTGCGTCAGCCAATCGTGCATTGCTGATCATGATTTCAGGATGATAGA
TCTGTCCTTACAACAGCGATCTCAGATCAGTCATCCAGAATTTTAATCTGATTCGCGAAC
TGACCACTAGGTGTCACTGTAGAGCGGGTTTCGAAACGTTTCGAAGCTTCGACACATTTG
CTTCGACTGTTTCAGTGTTTCACGAAGCCTCGCTTTGCCCACCACTACTAATAGCCAGTG
CTCGTGGTCTCAAAATTCAAAAGCAAACGCGTAAAACTTGTCTTCGATGTTCATCGTGCT
CTNGAATGAGCGTTATAACTGTAGTGTAGCGTGTAACTGCTTCATTCTGGAGGGTTAAAA
AAAACAGACTCGTCTCTGGGAGTCGATTCCTGTCTTCGAGTCAATTCCAGCACAGGTCCA
TTGAGAATCGAGGAATCGACTATTTTGGAGTCGACNCCCTATCCCTAAGCAACGGCACTC
AATCTGGCTGTCAACAAAGCTGCTCATGCGGCTGCTTTCGCCAATTTCAGGTAAGTTTAG
TCCTTAAAAGCACTCGAATATTACATACAGCTGTTCCCGACTCTTTTCTTACTGGTAATT
GACATNNTTGTGTTGAATATTTATTTTATAGTGATGGTTAGCGCCTTAGCGTAGGTAACG
TTAGCGCTNGGCTAACGTANTGGGCTTTTGTTTATAAAATTTTTAGCTTTTAATGACANN
NNNATGTNNCGNCGNNNNTTTNTTGTCAATGTTTANTAGGAGGTNGTGTAGTANATNNAG
CCTAAAATATCCACTGTACTGTCAAAAACGAATTAAAACCCCTNGTGAAAAAACAGCTTA
AACCAGCCAACCAGNCCTAGGCTGGTTTAAGCTGGTTTTTCAGCAGGGACGTTAGAACAT
ACTTTCACAGTAAAGTTAAATATTGATTTTAAAAAGTACTTTGTGATTTCAGGACTGACA
CAATTACCCCCACAACAGAATAGAAGAGATTTAGGGTGCTTTATCTGTAGTTCGCTTCAT
TTGGTCCGGACCAAGGGCAATAAATGATACATTGTTGCATTTTCTGCCGTCTTTGGGTCG
TTTTCACACCACACTGCTGGCTTTGGTCCGAACCAGTTGAAAAGAACCAAAATGCAGTCA
TCTGACAAAATCCACATCNCTCATTGGCCAGATGTTGTTGAACGTATTTCCTAAACTGCT
TTTCATTGGTCAGAATTCACGTGCGGGAAAATGCCAATGAACTCCCGCAAGTAAACAAAC
CGGCAGACACAAAATGTCGCTTTTTACTATGGAGGGACGACTGCGCTGGCTGATTGTATC
CCTGCTTTAGACAAACTATACATGTTTTTCAGGGTTTNCCCCTCTCTCTCTCTCTCTGTT
GGTAAAGCGCTGTCAACAAATATTTTCCTCCATATCCCATAATGCACAGCGCATCGGCCT
ACGGCAGCTGGATTAGTCCAAAAGGCGCAGTACTTTTTGCGGTTGGGCCTGTTTTAGTNC
GGATCATATTCTCACCACAAACGAACCGCTCCAGGGTTCGTTTGAAAGCGTACCGAGACC
ACCTCTTCAAGCAGGTCTCGATCAAGTGACACTNAGGGCCCTATCATACACCCGGCGCAA
TAAGGCGCAAGACGTGTTTGGCGCGATTTGTTGCTATTTTCAGACCAGCGCAACCCTAAT
TTTCACGTTTTGCGCCACGTTGTTTAAATAGCAAATAAAAAAAAATTAAATACAAAGTGA
ACTTATTTGTAAAATATTGTTATTTGTGCTTTGTTTCAGGAAGCAGAAAGACAACTGGAC
GANAGAGAAAGTGACTAAGAGATGCACACAAACAGAAACAGCATATAAAAATTNAATTGT
TTGACAAATGCTTTGTTTTCTGCCAATAAAGCCAACTTTAATAACATTTTATTGATTAAG
CTCTCTCTGTCTCTAACATTCAGAACAAAAAATAACATTCTAAGTCGGTTCCCTGAACAT
TTTGAAAACGTTATGGGAATGTAGTGTATAGAGGCCTAGAGGGATATANTTAGCGGTCCC
CTAAACGTCCTGAGAACGTCCTGAATGTTCTGTGAAGGTCCCCNAAATAACGTCCCCCAC
ACCTTTAAAGAATGACCTTCTCAGAACGTTCTGGGAACGTTACTGACCACGNCCTTAACA
CCGACGGGGACGTTCTGAGAACGTTCTGGGAACGTCANANTTCTAGCTGGGATTGTCCTG
ACTTTANAGAAGGCTTTCTGGGAACTAGAACAAAATACCTGCTGAAAATGTTAAGAGTAT
AATATTTTAACAATGGTACCATTAAACGGGATTAGAATGTTTTAGAGAACATTTACCTGT
CTTTTAAGAGAATGTTCTGGGAAGTAAAATAAAACAATACCTTGAAATGTTATAATTATG
TTAAAGTATAATGTTTCAACAATGTCACCAGCGATCGTAACTCTATAGATCGCTGGAATT
CACACACAATAGCTTACAACTACANACACACACATGTTCCTCATCCTGACTGATTACACA
CACACCACCGGAGGATTGTCAAGGACTGATTACACACACTATTTAAGCAGCACACACTCC
CGTCGCTGAGTCTTNACATTACAACGCGTTTCCTTTGTCTTGTTTTGCCGTGTTTTTNNN
NNNTNCGNNNNNTTTNTACCCTCGCCTTGTTATTCTGTTTATCTCTGCCTGTCTATTGAC
TACGACTCTGGATTGCCTNTATACATCTGTTTGCNCCTGTTTTGACCATTGCCTGCCTGA
CCTCCTTAATAAACCTGCATTTGGATCCTAACTCCGTTGTCAGCGTCACATCCCTTGGTT
ACAGTTACCACTAAACAGGTTTAAAATGTTTTAGAGAATGTTTACCTATCTTTTAAAAGA
ACATTCTGTGAACTAAACTAAAACTAGCCCTAATAAGGTTCTGACAATGTTACCACCAAA
CGTGGTTACAATGTTTTAGAGAACGTTTTCCTGTCTTTTAAGAGAATGTTCTGGGAAGTG
AAATAAAACAATGATTAAACGTTATAATAATGTTAGAGTATAATGTTGTAACAATGTTAC
TTNGAAACGTATTTAGAATGTATTTAGAGAATGTTTNCCTACCNTTNAAGAGAACATTTG
GGAACTTAAGAAAACCANTAATAATGTTATAAAATGTTAGAATATAATGTTCTAACANTG
TTACCACCAAACGTGGTTAGAATGTTTNTAGAGAATGTTTTCCTATCTTTTAAGAGAACG
TTCTGGGAAGTGAAATAAAACTANCCGCTAATAACGTTATAANAATGTTAGAGTATAATG
TTGTAGCAATGTTACCANCGAACGTGTTTAGAATGTNTCTAGAGAATGTTTTCCTACCAT
TAAAGAGAACATTCTGGGAACTTAAAGAAAACTACCCGCTAATAATGTTATAAGAATGTT
AGAATATAATGTTCTAAAATTGTTACCAGCGAATGTGGTTAGAATGTTTCTAGAAAATGT
TTTNCCTATCTTTNAAGAGAACGTTCTGGGAACTAAAACAAAACTACCCGCCGAAAACAG
TAATGCAACATTGCTTGGTAATATTCTCAGAACATGTAGAGAACTAAAAATTTCTAGCTG
GG
>Gypsy-221_DR#LTR/Gypsy
TGTTACATCCTATGATGTATTTAGGTAATAAGTTGTTGGTGTGAGTGGCAGCTTATTGCT
CTCCCCTTTTGTTTTATTAATCGCTCTCTCTCTCTCTGTCTCTCCGCCTCTCTCTCTCTC
ATTGAGCAGCGTTCCAAACCAGCCGCACCTGTTTTCAATCAGAGCAAATCGGATCGGTTG
CTGTTGATTGAGCTTCCAGGCTTTATAAAGAGGCAGAGCGGCAAAGCACGGAGAGAGTCC
CTGTTTTCCCTAACCCAGCGATTATAGTGCGATAGAGATTTTGGTTGGATATTTAGAACT
GTGAGCTTGTGAATCTTGTGAGATTATAGTGTGAATAAGTGTGACGTGTAACTTTATGTG
AAAAGTAAGCCGTGTAGAGAGACGAGTGCTGATTTATTTTGGGTTTATCCTTTAAGTTTC
CTCCTGTTTCTGGATTTAGCCAGGTTGTGGGGTAAGAGCATTGTCATTGATTTTGAGTTT
TCTTTTATATATATTAGGAAATCTAGAACTTTTTGTCAATTTAGGAAGTTTTTGTTTTGT
TGGTTATTTTGGCCTTACCCTCTCATAATGATTTTGGTTAGGANAATTTTCATTTAAGTA
TCTCTTTGTTTTTGTTTACCCTGTCTGGAAATGTAAAAAAANCGNNATATTGAATTTTGT
TAAACAGTGAATAAAAGATAATATTTTTCTTTTGAAATCTCTTTTCAGAGTTTTTTTTGT
TATTATTATATCTAAAGTGAANGTATGCTGGGATAGAGAAAAAGGAGATTCTCCACGCAC
ATTATTAAATATTAATTTATTATTAATTCGATCCAATTAAAATTTGATATCTTTTTTTTT
TTTTTTTTATCCTAATTAATTANATTTTTTTTTGTTACTTTTGTCCCCGTACCCCTAGAA
AAAGGGACTAAAATGTAACAATTGGGGGCTCGTCCTTTGCGTTCGTCTGTAAATTAATCA
TCATTTTTCTTTAAACTCACTTTTTTTTTGAACAGCAAAACAACTATTTGGTGAGTACAT
CTTTTCTCTTCTTGATTACTGGCTGTTTTCGTTTTTTGGGAGAGAGNATAGAGAGTAGTG
AATAACTTAAACGATGGATTTTGATCTAATATCATTTACTCTTGCGCCTACGACTGAAGT
CTTTGACAGGTGTAGAAAGAAAGATCTGTTGTTGATTGCAGATTTCTTTCGAGTTGACGT
GCCTAGAGAGGCAACTAAACATGTGATCAAAAATGAGTTGTATGAGAAATTGGTAAATGA
AGGGATTTTGCCAAGACAAACTGATGAGGGTGAGGGAGTGGAGCAGTTAGAAGCCGCAGC
TGCTATTAATGTTGAGGATGTGGAACAGTTTGACTCTGAGTCTGTTACTTTACAAGACCC
TAGGTTAGCAATAAGACTGAAAGAATTAGATCTGTTAATAAAAAAACAGGAACGTGAAGC
TCAAATGATTAAACTGAAAGTTATTGAAGCAGAGACTGATAGAGATGTTAAACTTCAAAA
GCTAGCTTTAGATGCCCAGCTGGCCGCGGCGAGACCAGTTCCTTCTCCGAGAACCAAAAT
TTCAGTTTCTTCCCCGGTAGTTACTAGTCCCTTGCTGGGAGCAAATAATCAGTTGTCTGC
GGATATTCCGTTCGATCCCAGTAAATACATTAAACTAGTACCGCCGTTCAGAGAAGCGGA
AGTAGATTCTTATTTTGTTGCGTTTGAGAGAGTCGCAAGTAAATTACGCTGGCCGAAAGA
TATGTGGGCCCTTTTGTTACAATGTAGTCTCACCGGAAGGGCGCAAGAAATCTGTTCTTC
ACTTCCTGTTGAATCATCTCTCGATTACGATACACTTAAAACTGCAGTGCTGCGTGCGTA
TGAATTGGTCCCTGAAGCATACCGCCAAAAATTCAGGCGGCACACGAAAACAGCCAGTCA
ATCATATGTTGAGTTTGCGAGNGAGAAAAGAGTGTTGTTTGATAAATGGTGCCTAGCTAG
TAAGATAACAACTTTGGAGCAGTTGCAAGAGTTAATCTTACTAGAGGATTTTAAGAATTG
CGTGCAGGAAAATTTAGTGGTTCATCTGAATGAACAAAAAGTGGCTTGCTTGGCGAACGC
GGCCGTTTTGGCGGATGAATTTGTATTGACACATCGCACTGTTTTTCCCTCTGTGCGGCA
GCCAAAATTTACCCCGCCTACTTCATTTGATTCGCGGAATATTATTCCTCGTAATGTGCG
TCCCAATAGAAGAGAAACTTTTCCAAAGAATGTTTCTCAAAATAAACCTACAGCTGGCGA
GAAACGGGAATGTTTCTATTGCCTGAGTCCTGACCATTTAATTGCAAACTGTCTGTTGTG
GAAACAGAAAAATTCTAACTCAAAAACTAAAAGTGTAGCTTTTGTTCAGTCACTGCCAGA
GTCGAGCACTGCTGAAGAAAATGGGTACCAACCTTTTCTTCAAAAAGGGATGGTTTCTGT
TTTCCCAGACTTTAACTTTAAGCCGGTAGTCATGTTAAGAGATACAGGATCAAGCCAGTC
CTTTATTCTTGAAAGTGTCCTACCTTTTTCTGCTGACACCTACACTGGACATGATGTGTT
GGTCCGGGGCATTGAGATGCACTGTGTTAATGTGCCTTTGCATAATGTACACCTAAGATC
AGATCTTATCACTGGACTTGTCAAACTGGGTGTCCGTGCACAATTGCCTGTGAAAGGTGT
TGATTTAATCATAGGGAATGATTTAGCAGGTGGTGAAGTGTTCCCTACCCCAATTGTGAC
ACACACACCCATGCTGAAAGAACAGTCTGACCTTGTTTCATTGTACCCCTCAGTTTTCTT
CTGCATGTGCAGTGACTCGTGCACAAGCACAAAAGTTCAAGGAAGTAGTGGATCTATCTG
AGACATTTCTAGTTCCTGGATCTTCTCCACTGACGTGTACGCTGTCTGTAGATCCTGATG
TCAAGTCTGACCCGAGTGCAGAGTTCAAAACCCCTTTAAAGGTGAGCCGTGACCATTTGA
TAAGTGCACAAAGAGAAGACTTAACACTAGAAAAGTGCAGAGAACTTGCCGATTTTGGGA
AGATACCAGAGTCAGGAGCAATGTATTTCTGGGATGATGAGTTGTTGATGCGGAGATGGA
AACCAGACAGTGATGATGAGAGTTGTCAGGAAGTTCAACAAATAGTTTTGCCTTCTGATT
ATCGCACCCATGTGTTGAAACTGGCTCATGAACATGTGATGTCTGGTCACTTAGGAGTGA
CGAAAACATTCTATCGAGTTTCAAGATACTTCTACTGGCCTGGCATTAAATCTGCAGTGT
CAGCATTCTGTAAGTCTTGCAAAGTTTGCCAGCTCACAGGAAAGCCTAATCAAAAAGTTC
CTGTTGCTCCTCTTACTCCCATCCCTGTCATAAATGAACCATTTGAACGTCTCATCATTG
ACTGTGTTGGCCCCTTACCAAAGTCTAAATCCGGACATCAGTACATCTTGACCATCATGT
GTGCCGCCACCCGCTTTCCTGAAGCAGTTCCCTTGCGTAATATAAAAGCAAAAGGAATTG
CAAAAGAGTTGATTAAGTACTGTTCCATATTTGGCCTTCCAAAAATAATTCAAACAGATC
GTGGCACCAATTTTACTTCAAAAATGTTTGAGAAAGTTCTGAAAGAGTTTGGAGTAAATC
ACCAGTTATCTAGTCCTTACCACCCTGAGTCACAAGGAGCCATTGAGAGGTTTCATCAGA
CGCTCAAGACGATGCTGCGCAGTTTCTGTGTTGAGACTGGAAAGGATTGGGAAGAAGGTC
TTCCATTTCTTCTGTTTGCTGTAAGAGAGACTGTGCAAGAGTCTCTAGGCTTCAGTCCAG
CGGAGTTGGTATTTGGCCATACTATACGAGGACCTTTAAAATTGTTGAGTGAACAGCTGT
TAACTGAGCATCCAACCGCCATGACAGTACCTGACTATGTCCAGTCTATTCGACAGAAAC
TCCATTGTGCTCGTGAGGTAGCGAAACAACATCTTACAGCAAAACAAGACAAGATGAAAG
CCCACTTTGACAAGAAGTCTGTTAAACGGTCTTTCCAGCCTGGTGAGTCTGTTTTGGCTT
TGTTACCTACTGCTGGTTCTGTGTTCCAGGCGAAATTCACTGGTCCCTACTTGGTCAAGA
AGAAAGTGAGTGATACAAACTACATCATTGACACCCCTGACCGTAAACGAAAAAGTCGTA
TGTGTCATATCAACATGTTAAAAAAATATGTGACTTCAGAGTGTAACACTGAAAAGAGTA
ATATAGCTCCAAAAGAAAAGTGTGAAACTGTAAGTGTGCCAACTTCCACTGTGGCATTGG
TGTCAACCTATACTATGGAAGAAGATGGGCTATATAATAGAGAAGTTCAAGTTTCTTCTA
CAAAATTACAAAACTCTACTATTTTATGTCACCTAAAAGATTATCTTGCACATCTTGACG
AAAATCAAGCCAACCAATTGTCGGATTTGTTACATGAGTTTCCTGACCTGTTTTCAGATG
TGCCTGGAAAAACTGCAGTGTGCTTTCGTGACGCTGATGTTGGAGATGCATCCCCAATCA
AGCAGCATCCTTATCGAGTCAACCCTCAAAAGCGTGAAATCATGAAGAGTGAGGTGGAGT
ATATGCTGAAGCATGGATTTGCTGTCCCAAGCCAGAGTCCCTGGAGTTCACCTTGTCTGT
TAGTTCCAAAGCCAGATTCCACCTATCGTTTTTGTACTGACTTTCGCAAAGTCAACAAGG
TAACTAAAGCTGATTCCTTCCCTCTGCCCAGAGTAGAAGACTGTGTGGACAGAGTTGGTA
ATGCAAAATTCGTTACCAAGTTGGACCTCCTGAAAGGTTACTGGCAAGTGCCCCTGACTA
NNAGAGCATCAGAAATTTCAGCATTTGTCACTGCAGACAATTTCCTACAATATACAGTTC
TGGCTTTTGGAATGCGTAATGCCCCAGCCACATTCCAACGTTTAATGCAAACTGTGCTGG
CTGGTGTGAAGAACTGTGAGGTGTACATAGATGATATAGTCATACATTCAACAGCTTGGG
CAGAACATCTCTCCACCCTCAGAGAAGTCTTTCAGCGCTTTGCTGATGCCTCACTGACAC
TGAATCTTGCTAAATGTGAGTTTGCGAAAGGAATGGTCACTTACCTGGGTAAAAAAGTTG
GCCAAGGGATGGTAAAGCCAGTAGAAGCAAAGATCACTGTAATACTTGAGTACCCCATTC
CAACTAACAAACGTGAACTGAGAAGATTCCTTGGAATGTGTGGATATTATCGTGCTTTCT
GCCCAAACTTTTCAGCTATCATGACCCCCTTAACTGATCTGCTAAGTACGACAAAACCGT
TTATCTGGACACCCAGTTGTCAAAATGCATTCACTGCTGCGAAAGACTTGCTTTGTAGTG
CACCAGTTCTTAAAGCCCCTCAATTTGATGTCCCCTTTAAACTACAAGTTGATGCGTCTG
CCACAGGAGCTGGTGCGGTCCTGTTGCAAGAAGACAAGTTTGGTGTAGAACACCCAGCGT
CCTATTTCTCCAAAAAGTTCTCAAAGTGTCAGCGGAACTACAGTGTGATCGAGAAGGAGG
CGTTGGCACTATTAATGGCACTTCAACACTTTGAAGTATACGTGGGTGGTGGTATAACCC
CTTTGTGTGTGTACACGGACCATAATCCATTGATATTTCTTGACCGAATGTGCAACTCAA
GTCAACGACTTATGCGGTGGTCTCTTGCACTACAGGAATATAATCTGGACATTCATTACA
AAAAAGGTTCAGACAATGTNGTTGCGGATGCATTATCAAGACTTTAAAAAAGTGATATTC
TGATAAAAGAAAAAAAGGTGAATGTATATTGGTTGTTATAAACAACTCTTATTGTTTATA
ATTTTAACTGTGGGGGTGTTACATCCTATGATGTATTTAGGTAATAAGTTGTTGGTGTGA
GTGGCAGCTTATTGCTCTCCCCTTTTGTTTTATTAATCGCTCTCTCTCTCTCTGTCTCTC
CGCCTCTCTCTCTCTCATTGAGCAGCGTTCCAAACCAGCCGCACCTGTTTTCAATCAGAG
CAAATCGGATCGGTTGCTGTTGATTGAGCTTCCAGGCTTTATAAAGAGGCAGAGCGGCAA
AGCACGGAGAGAGTCCCTGTTTTCCCTAACCCAGCGATTATAGTGCGATAGAGATTTTGG
TTGGATATTTAGAACTGTGAGCTTGTGAATCTTGTGAGATTATAGTGTGAATAAGTGTGA
CGTGTAACTTTATGTGAAAAGTAAGCCGTGTAGAGAGACGAGTGCTGATTTATTTTGGGT
TTATCCTTTAAGTTTCCTCCTGTTTCTGGATTTAGCCAGGTTGTGGGGTAAGAGCATTGT
CATTGATTTTGAGTTTTCTTTTATATATATTAGGAAATCTAGAACTTTTTGTCAATTTAG
GAAGTTTTTGTTTTGTTGGTTATTTTGGCCTTACCCTCTCATAATGATTTTGGTTAGGAN
AATTTTCATTTAAGTATCTCTTTGTTTTTGTTTACCCTGTCTGGAAATGTAAAAAAANCG
NNATATTGAATTTTGTTAAACAGTGAATAAAAGATAATATTTTTCTTTTGAAATCTCTTT
TCAGAGTTTTTTTTGTTATTATTATATCTAAAGTGAANGTATGCTGGGATAGAGAAAAAG
GAGATTCTCCACGCACATTATTAAATATTAATTTATTATTAATTCGATCCAATTAAAATT
TGATATCTTTTTTTTTTTTTTTTTATCCTAATTAATTANATTTTTTTTTGTTACTTTTGT
CCCCGTACCCCTAGAAAAAGGGACTAAAATGTAACA
>Gypsy-223_DR#LTR/Gypsy
TGTCACGGTTGTAGGTGTGTGCGCACTTCTGAGTGTCTGTTTGGTCACATGGTTTTCGTT
TTGTTTTGGTGTTCCACGTGTGTCTGTTACGTCAGTGTTNTGTCACGTGCTATGTGGAGC
CCTGCTGTCCTGATTAGCCTGCCAGCTGCGACTCGTTATCTCGGCTATATCTGGACAGCG
CGTCTCTTGTCTCGTGTCAGTTCGTTGTTGTTTTTGATGNGCTCTCTGTCTGTGTTCAGG
ACTGGCGTGGAGNCCCNTCTGAGACCTAGANCTACTCNGTTCCCTGTCTGTTTCCCTGAT
CCCCGNTTGAGCGGGATACCTTATCTTTTGTTTGTTTATTTNTTCTTTTTGGACTTGTGT
CACATGCTATATTGACTGCGTCAATAAAGTATTTTTACTTGCAANNTTGGGTCCTTCCAT
TACTCNTTTCNACGTNACAGAACGAACTGACCANACACATGGATCCAGCGAGTATTGCCC
AGTTTACGGAGTTCGTAAACCACACCAACGCCAGGATNGACCGNCAGGAACAATTATTGG
CTAACACNAATCAAGCCATTCAGACCTTGGTNGGTCAAGTGTCTGCACTCACCACNCAGG
TTCAGCAGTTGACTGCCGGGGCGGTCTCACAGGAAGCTGCACCATCTCCAGANCCGACGC
CAGCNNCAGAGGCGATAAGCCGTCCACCTGAACCTCGCCTTCCTCACCCGCCCTGCTACT
CCGGAGAACCACAGCTGTGTCGATCCTTCCTGGCCAAGTGTTCCCTATACATGACCCTCC
AGCCGTCTTTGTTTNCCACCGAGCAATCCAAGGTCGCNTTCGTGATTACTCTCCTTTCCG
GAAAGGCCGCGTTGTGGGGAACCNCCGTGTGGGAACAAAAACTCCCCTGCTGTTCCTCCT
TCGACTCGTTCTCGGAGGAATTAAAGAAGGTCTTCGATCGAGCAGCCTCCGGGAGAGAGG
CGGCTAGAGTTCTCGCCGAGCTCCGCCAAGGAAATCGGAGCGTGGCGGATTACTCCATNG
AGTTCCGGACCTTAGCAGCGGAGTGCGGCTGGAATAAGGAGGCGCAATGGGACATGTTCC
TCCATGGGTTGTCGGANCGTCTCCAGGATGAGATTTATACCCTGGATCTGCCCAAGACTC
TTGATGGTCTTATAGATCTGGCTATCCGGGTGGACGCCCGACTGCTGCGCAGGGAGACGC
GCGCTCGACNGAGTGCACCCTCTGAAATGGTCCCCGAGTTTCCCGCGCTGCCGATGGTTC
CGGAGGCTGGGACCGCTGATCCGGAGCCCATGCAGTTGGGCAGGTCCCGTCTTTCGGTGC
AGGAGAGGCGNCGACGCAGGANCGAGGGACTCTGCCTGTACTGCGGAGGNGCNGGACATC
GAGTGGCCTCATGTCCAGTAAAAGACCNCGCCCATCAGTAGGTAAGAGGTTACTGATGGG
TGAGATTAATTAAATAAACCCTCTGTTACTACCACCCTACTGCCAGCCACNCTGTGTTGG
GCTTCCGAAACTCAGAACGTTNANGCCCTCATCGATTCNGGAGCNGAGGGAAATTTCATT
GACNCTAGTTTCGCTTTCAGTTTAAAGCTTCCTGTTATTTCNCTTTCCCAACCCATCGCN
GTACGCGCCCTCAGCGGGCTTTCNCTTCCCACTATCACTCACTCCACCGANCCCATAAGA
CTCATCACTTCNGGNAATCACGTTGAANACTATCTTTTTNTTTAACAGACGCACTAANAC
ACCGGTGGTCTTGGGNCATCCTTGGTTGGTTCTCCACAAGCCTCATATTAATTGGGGTCA
TAATACTGTTTTTTCGTGGAGTGAGAACTGTCATGNATCTTGTCTTTCGTCTGCTCGTTC
TGCTGTGTCTTGTTCTGTGTTTCAGGAGGAGCGCATGGACCTGTCAAACGTGCCCNGTGA
GTACCTCGACCTGAAGAGAGTGTTCAGTAAGTCTCGAGCTGCTTCTCTNCCTCCTCATCG
TCCCTATGACTGTGCTATAGACTTATTGCCAGGTACGTCTCCGCCTAAAGGCAAGTTATA
CTCGCTTTCTGTTCCTGAGAGGGAGGCCATGGAGAAATATATTTCTGATTCTCTAGCGGC
CAAGATCATCCGNCCCTCTTCNTCACCGGCGGGGGCGGGATTTTTTTCGTGAAAAAGAAG
GATGGGTCNCTTCGACCGTGCATTGATTATCGAGGGCTGAACAGCATCACGGTGAAGAAT
ACNTATCCTTTGCCGCTGATGTCTTCAGCGTTCGAGCGTCTGCAGGGGGCATCTTNTTTC
ACGAAATTAGATCTCCGCAACGCTTATCATTTGGTTCGCATNAAGCAGGGNCATGAGTGG
AAAACCGCTTTNTACCCCCAGGGGGCATTTTGAATATTGTGTTCTTCCCTTCGGGCTTTC
CAACGCTCCCGCGGTTTTCCAAGCACTCGTNAATGACGTGTTGCGAGATATGATAGATCA
GTTCATTTATGTCTACCTGGATGACATTCTNGATTTTTTCCCGTTCTCTCCAGGAACATG
TGCAGCACGTCAGGCGAGTGCTTCAGAGGCTGCTAGAGAATGGGCTTTATGTCAAGGCGG
AGAAATGCGTTTTTCATGCACAGTCTGTTCCCTTTCTAGGACACATCGTGTCAGTCGAGG
GGGTGCGCATGGATCCAGAGAAGGTTCAGGCTGTGGTAAATTGGCCAACCCCAGANTCCC
GCAAGGCCCTGCAGAGGTTTCTGGGCTTCGCCAATTTTTACCGGCGTTTTATTCGCAATT
TCAGCCAGCTCGCGCNCCTCTGACGNCCTTAACCTCCTCCAAAACTCCNTTCAGGTGGTC
GAGCGCAGCGCAGGCTGCGTTCACNAAACTGAAGGGCCGCTTTGTTTCAGCTCCNATTCT
GGTGGCTCCTGATCCNTCTCGGCAGTTTGTGGTGGAGGTTGACGCGTCAGAGGTGGGGGT
NGGAGCCATCCTGTCCCAGCGCNCNTCCTCGGACGGCAAGATGCATCCCTGCGCGTTTTT
TTCNCACCGATTATCTCCCGCAGAACGTAATTACGACATTGGTAATAGGGAGTTGTTGGC
NGTCAAGCTCGCGTTGGAGGAGTGGCGTCATTGGTTGGAGGGTTCGGGGGTTCCCTTTAT
CTTTGGACCGATCATAAGAACCTCGAATACATCAAGTCCGCCAAACGACTAAGCTCTAGG
CAGGCTCGGTGGGCATTATTTTTCGGACGNTTCGATTTTACCATCTCNTATCGACCGGGT
TCTAAGAACATCAAACCCGACGCGTTATCCCGTCTTTTTGATTCTTCCGAGCGCANTACG
TCTCTCGAGCCCATCGTTCCCCAGAGGATTTNTATTTCTGCTGTGACATGGGAGATCGAG
NGNAGGGTTCGCNCNGCCTTGGANGGGGTAACGCCCCCGNCCGGATGCCCACCGAGTCGN
TTGTTCGTGCCAGAGGAGATTCGGTCTGACGTCATTCGATGGGGACATTCTCCAAAGTGG
CTTGTCATCCGGGGGTGAGTCGCACTTTATTTCTNGTTAAACAGCGATTCTGGTGGCCAG
CTATGGCTCGGGACATACGNGAGTTTGTTTTGGCCTGTTCTGTTTGTGCTGTTTCTAAGA
CTTCCAATCGCCCTCCCGCTGGACTCCTTCAGCCGCTGTCAGTGCCTTCGAGACCCTGGT
CGCACATTTCGCTAGATTTTGTCACAGGTCTCCCGCCATCTGGTGGCAACACGGTCGTTT
TGACCGTTGTGGACCGGTTTTCGAAGGCTACTCATTTTATTCCTCTGCCCAAATTACCCT
CAGCCAGAGAGACAGCGGATGCTGTCATTAATCACGTCTTTCGCATTCATGGCCTCCCGA
CGGACGTGGTTTCTGACAGGGGGCCCAGTTTGTCTCTTTTGGAGAGAATTCTGTCGTTTA
TTGGGGGCGACTGTAAGTCTTTCTTCTGGTTTCCATCCTCAGAGTAACGGACAAACNGAG
AGGGCCAACCAAGACCTCGAGCGTATGTTGCGTGTTTGGTTTCTCAGAATCCCNCCTCTT
GGAGTCAGCAGCTCCCATGGGTGGAGTACGCACACAATTCATTACCAGTGTCNGCTACGG
GCCTNTCTCCGTTTNAGTGTAGTTTAGGTTNCCAGCCACCGCTTTTCCCAGTCTGGAANC
CGAAATCGCGGTCCCCTCCGCCCACGCCTTTGTCCAGAGGTGCCGACGCACTTGGAACAG
GGCCAGACAGACCCTCCTCCAAGTGGGTGCGCGCACCAAGGCTAAAGCCGATCGCCACCG
GTCTAAGCCTCCCGTTTACGTCGTCGGTCAGAAAGTGTGGCTTTCNACTAAGAATATTCC
CTTGCGTTCCGTATGTAATAAACTTGCACCTAAATTTATTGGCCCGTTCACTGTCACCAA
GATCATTAGTCCGGTGGCAGTCCGCCTCAAACTTCCTCCAGCGTACAGGAGAATACATCC
CTGTTTCAGTTTCCAAATTAAAGCCCGTTTTTCATACGGCCATTAACCCGCCCACTCCGG
TGCGAGACCGTTTATTCGGTTAAGCGCATTCTGGACTCGAGACGGAGGGGACGAGGNTTT
CATACTTGGTGGACTGGGAAGGTTACGGTCCGGAGGAGAGAAGTTGGGTTCCTGCAAAGG
ACATATTGGATCACTCTCTTATGATGATTACAATCGCCAGGTAAGTCTTCTGGGAGCACC
AGGAGGTGCTCGTAGGAGAGGAGGTAATGTCACGGTTGTAGGTGTGTGCGCACTTCTGAG
TGTCTGTTTGGTCACATGGTTTTCGTTTTGTTTTGGTGTTCCACGTGTGTCTGTTACGTC
AGTGTTNTGTCACGTGCTATGTGGAGCCCTGCTGTCCTGATTAGCCTGCCAGCTGCGACT
CGTTATCTCGGCTATATCTGGACAGCGCGTCTCTTGTCTCGTGTCAGTTCGTTGTTGTTT
TTGATGNGCTCTCTGTCTGTGTTCAGGACTGGCGTGGAGNCCCNTCTGAGACCTAGANCT
ACTCNGTTCCCTGTCTGTTTCCCTGATCCCCGNTTGAGCGGGATACCTTATCTTTTGTTT
GTTTATTTNTTCTTTTTGGACTTGTGTCACATGCTATATTGACTGCGTCAATAAAGTATT
TTTACTTGCAANNTTGGGTCCTTCCATTACTCNTTTCNACGTNACA
>Gypsy-178_DR#LTR/Gypsy
TGTGACAGATTGATATATAAATGTATTTGCATATCAAAAACTAGATCAAAACCTGAAATG
GGAAATCCATAAAAGTTATTGAACTTTGAGAGTGGTTCAACACCTGCAAATCTGTGTGTT
TTATACTGATCTGTGCTCGACATGTTTAGTCTGAGATGCTTGGTGATCGATTAGTGATGC
CTTGACTGAACACTAGGGGGAGAGCTAATAATTCTCTCCCCTGTTTCAGGGGTACAACAT
TTTGGAGGCACCGCTGGGATNNACTCTTCAGAGGGTGGTCGTCATTCACCTGGCAGACAA
CTTCTGATGCAGTACATCTCTTAAAACAACCCTNGTCTCAGTGGAGTGGAAAGAGTTCCT
GCAGCAAAGGCAAGAAAGAGAGGAGGAGCCACAGGCCTGAGTCCACAGAGATCATCAGGT
AAAACTGAAACGTTCTGTTACTCTCAAGTAAGCCGCTACTCAGTGAAAAGGTCCACTCTT
AATGCTACAATGGAAACAGNAGCGCTCGAAGGAATGCAAGCTGAAGTCGNGGCCATGCTT
AATTCGTTGTCTAAAGAAAATCTTCTCAAAATCGGAGAATTCCTTAAAGTGGCCGACCCA
NAGAAGGATGCATCTAGATNTCGCATGTTTCTAATTGCACTAATTCTCCAACACCTTGAA
AGCATCACGGAGCTAGAAGATGGTGGCATGTCTGAACTGTTAATATTGAGAGATCGAATT
ATCGAATTGACTACAGCCACTGAAAGTGAAACCGCATGCAAAAGTGAAAGCACCGAAAAG
GAAANGTTACAAAGAGAGCTAGATGAACTAAAAGCTGTATTGAAACAAAAACTGAGTTTG
NTGCAACAAATGGAAGAAGGGAACACAGAGCAAAGCGTCATTCAACCNAACGTACAAGCA
GCCAANTCCACCCAACATTTAGCGAACATGNAAAACTCCAGTCCCCTGTGGNGAAAAGAT
TTTAAAATTTCTGGACAAATTGGCGACCCAGGTCAGAAAGACAAATNAACTTTTTCAAGT
TTGGCACACCAAATAGAGGCTGGTTTGAGCCGAGGCTACCCAGAATGTGACATAGTGGAT
GCAGTTGTCCGAGCNATCTCCCCAGGCCTGCAGTTACGAAGCTATTTGGAAGGAAAGCCA
AAATTGACTTTACNNANANNCAGGNAAATTCTGCGTTCTCATTTCCAAGAGAAAGNTGCT
ACAGCGCTACANNAGCAGCTTANCTCNGAGTGNNAGNTTAACAAGGAGACGNCGCAGAAT
TTCCTCATGNGTGNNCNAGATCNGCGCCAGNGNACCTTGCTTGNACCANAAGAACCGGGA
TCAGGTCTCAAANACNNTCCGGCGNTAGCTCAAAGCATGTTTCTGNATACCGTACCCACC
GGCCTCCANANCGACAGCATTAAAGTTGACATNCAGCGATATCTTCTNGGCANGNAGACC
NCCGANGAGANTNNGTCAGNTAAAATTAGACACTGCTNGCGNTNANNAGGCANANAGNCA
GAAAAAAGCGAGNACCGGTGTNCAGCACGCAGCGGCAGTTCATGTANCCCNNCCTANTNA
CGANATTACCGANAAGNGNTTCAATGCAGCGNAGAGTGGACANGNATCAGATGCCAGTGC
ACTTNCTGAGCTAAAGGANNTGAANTCGGGCGTTGCCTCGNNAGAGACTCTNAGCGCGGG
AACGGCTCAAATTCGGGAANNGTTACAGCNACCAGCNTTCACCCCNCAGCAATGTNCAGT
GCCTGAGCAGAGAGACCCTGAAAGANNAGTAGGTCAGTGTCAAANGACGCNATGCTCGCA
GTCAGCAGGNACGAANCAAATNGNNGCAGATACTCAGTGCCAGNCCCAGCATGTAGCGCG
GCAGTACTATGTACCNNCTCCTCGCTCACAACCCAGAAAGTGCTTCAATTNCNAACNNCN
ANGAACAGAGNATCGCTGCNTGCANTGCCCCAGATNCGGCNGTGGCGANCACTTTCGAGC
AGNGTGTNGAATTNNCGGCATTAGGCCNCNGAGNNCGAGCNCTTTAAACGNGGGACGNTN
GCTCCCACGGGACNGGGAGTAACCAGANTCACTCACCAGTCCCANCGANGNACTGCCTAC
GANAANTCGGTNNCNCAAATGGAACNNTGTCCGCAATGTANNGATGNANTANATTGTTGT
CAGATGTGCCAAGCTCAGCATTGGNCTNAACACAAGCAGACCTGTACCNNCCCACCCGAA
CCGGTGTCAAACTCCTACCTGGNNANGGGTANAACCGCCCCCTGTGGTNTCCGTACTAAC
CAGCATNCTGCTGTGACATCACCGGTCCGAANNCGGCGNGTNGCNNAATGCTACCTGCGN
GGNCACAGAATTTAAGCGCTGTGGGACACTGGCTCCCAGGTATGCGTTATNGATGAATCC
TGGAAGTCNGAGCACTTACCAGAAGTTCCATTGAGGGATGTGNNTGACACANTCGANNCC
NCAAACACGTTGACCTTGTCNCGGNCCGTGGTACTGACATNCCNTGCANNGNACACGTTG
NAGCGTCTTTCAGATTAGNGNCACAGACACCTCCCCATNCTGAACCGGTGANTCCCATNC
TNGTCGNANGGGNTCGAANCCTCTNTCGTCCTACCANAGGCNCCAATGTAATCGAGCAAA
CACTGAACNCGATTGAACAAATCACCCCGAGNTTGGCNAGTGGCANAATGCTCGAGAGCA
CTGTGAAGGNTGCATTCCCCGGTCTAAAGAGGNGCAAAGTCCAAACANCTATCAGGCCTA
CCANTGCNGAGAGCTTATGTGAGTACACANTNAANACCGCAAGGGGTCATGTTAATGTCN
CGAAACGTGGTGNTGCGCGGGNCCCGTGCAGAGTANACATGCAGCCANCTAGNGAGGGCA
GNANANTCANNTTGTTCAGCAAATGCTAANAGAAGAGTGTCATTCTTTTTCTAAATCTGA
TGATGACATTGGTTGTGTNCCAAGCTTGAAACTGAGTATATCACNGAAAGATCAGGAACC
AGTTGNTCGCANCTATATGTCTGTGCCCAAACCNCTGCATCGTGAAATNAAGGAATACTT
GCATGATCTAGCCCAGGGTTGGATTGAAAAATCCAAATCCTCATACTCTTCTGCGATGGT
GTGTGTGAGAGTAGTCTCCGTTTATGTATTGATTATAGGGANCTAAACAAAAAGACCCAT
CCAGACAGACAGCCAATTCCAAGGGTGCAAGATATCATGGACAGCCTGGGTGGTAATTCG
TGGTTTTCTTCATTAGATCAGGGAAAAGCTTACCACCAGGGGTTCATGTGCAAGGAAAGC
AAACATCTTACNGCTTTCGTGACACCCTGGGGCCTATATGAATGGGTGCGTATTCCCTTT
GGGTTGATGAATGCGCCAGCAGCTTTCCAGCGATGTATGGAAGAGTGCTTGGAAGGCCTG
CGGGATGAAATCTGTCTTCCATACCTCGATGACACCTTGGTGTTTAGNAAGTCCTTTGAC
AATCATGTTCGAGATGTTAGGAAAGTGCTGCAGCGGCTCAGGGAGTNCGGCATAAAATTG
AAGCCAAGTAAGTGCGAGTTGTTTAAAGCTGAAGTCCGCTACCTGGGTAGAATAGTCTCG
AAAGAAGGAAACAAAATCGATTCTGCTGATACCGAAGCCGTTAGNTCTTTAAAAGGTAAG
CAACCNAGGAACGTGGGGGAGCTGAGGAGAATTCTTGNTTTACTTAGCTACTATAGGCAG
TACATTAAAGATTTTTCGCGNATAGCCNGCCCTTTNTATGATCTGTTGAAAAACGACCCN
GACGATAGTACTCACCCAAACNNAGCCGAAGACTCTTGAAGTCAAAATGCATGAAAACCG
NCGTTCCATCGAGTAAGCCCATTACCTGNTCTGAACAGCATCAGNCTACTCTTGAGCAAC
TTGTTGATTGTCTGCTTAAANCACNGATACTAGCTTTCCCAGACTTTGCACTACCTTTCA
TACTCCATACCGACGCGTCAGCTCAAGGGCTAGGAGCGGTACTTTACCAACAACAAAACG
NAAAACTACGCGTGNTTGCTTATGGGTCTCGAACCTTATCTGCCGCTGAGAAAAACTACC
ACCTNCATTCTGGGAAGCTAGAGTTCTTAGCGTTAAAATGGTCAATTACCGAAAAATTCC
GTGANTATTTATACTATGCTCCAACTTTTACCGTATACAGTGACAATAATCCCCTTACGT
ATGTCCTGTCAACTGCCAAACTAAGTGCTACAGGGTGTAGGTGGGTGGCTGAATTGGCTG
ATTTCCACTTCACAATCAAATATCGGNCGGGTCGTGAAAATATCGATGCAGATACACTCT
CCAGACTGCCCATTGATATTGGAACTNTGATCAATGAGTGCTCTGAGGAGTTGTCTTCGG
ATGTAATAGGTGCAACCATTCGGGCCGTCGAAGCACAAGAAGGACCCAACATCCCATGGT
CAATCTCAACCGATTGTTCCTCTATCGAGACCTGTCCAATAGCTCCCACCATAACCCCAA
TATCAGCNAATGAAATGAAGCATGCTCAACAAAATGACCAAGTCATCAGTCCTNTATATG
ACTGCAAACTGTCAGGAACAAAACCGAAAGTCAAACAGCTGAAAGCCTATGGCCTTAAAA
CAAAATGTTTGTTTCGTGAGTGGGAAAAACTTACNATTAATCAAGATGGTGTACTCTGCC
GAACAACTTCCTTCCGCAAACAGTTGGTCCTGCCTGAAAAATATAAGAACACAGTCATAC
GAGAGCTACACGATGAAATGGGACATCAAGGGATAGACCGAACTGTCTCGCTTATTCGTG
AACGTTTCTTTTGGCCCCATATGCAGACAGACGTCGAATACTATGTCACAAAAACATGCA
GATGCTTAAAGCAGAAGAAGCCCTGTCATGAGGCAAGAGCTCCTTTGACAAGTATTGTTA
CGACTCAGCCCTTTNAATTGATCTCTATTGACTTTCTCCATTTAGAGCGCTGCAGAGGAG
GTTTTGAGTACATCCTNGNAGTGGTTGATCATTTTACCCGATTCGCCCAAGCCTATGCAA
CAACCTCAAAGTCAGGCAAAACAGCTGCNGACCGCATTTTTAATGACTTCGCTCTAAAAT
TTGGTTTCCCTTCCCGTATCCGTCATGATCAGGGTGGCGAATTTCAGAATCAGTTGTTTG
ACCAGCTCCAAAAATATTGTGGCATCACCGGTTCGAGAACGACCCCGTACCACCCGCAAN
GCAATGGCCAGGCCGAGCGCTTTAACCGGACNCTCTTACAAATGTTAAGAACACTCACCG
ANAGCCAGAAATCCAACTGGAAAGACAGCTTGAGCAAACTGGTGTATGCGTACAATTGTA
CCCGCTCAGAGGTCACANNGTTCTCTCCTTTCTACTTGTTATATGGAAGGTCTCCAAGAC
TGCCCGTGGACATGTTGTTCGGATTGAGTTCAGAAAAACCCTCGCATAATCGGAGAGAGT
ATGTGGAAGCATGGAAACAGGGAATGGAAGAGGCATATAAGATCGCCCAAGAACATGCTC
AAAAAGCTGCTGGCAGGAGCAAGAGGAACTATGACAGAAAAGTGAGAAGCACAACACTAC
AGCCAGGTGATCGCGTTCTGGTAAAAAACTTAAAGCCAAGGGACGGTCCAGGTAAAATCC
GCAATTTTTGGGAAGACAGTATCTATGTAANAGTGTGACAACTAAGGTAGTGAGCNTCCA
GCCTATGAAGTAAAGACGGAAAAGGGAAAGGGACGATCCAGAGTTCTACACCGAAACTTA
TTGATGCCTTGCGATCACTTACCTATTGAGACTGATCCGCATACGAAAATCAGGCCGAAC
CAAGGGAGAAAACANCCTCAACCCAGCTGTGTNGAATCTGACGAAGACAGTGAAGAGGAA
GCTGAGCTCTATTATGCATCNCCACAAGTACCTGCGACAAACCATGATGATGAGGTAAAT
AGTATTNAATCCCTACCTACAGAGCTTAATGAACATCAGCAAGAGAGCTTNGAACAGNTC
CCTACTCAATTGCTATGTGTGGAGGATGANCAAGAACTGGAGAACGATTTACCTGTTGCT
GGACCACTTCCATCTGCCGAAAGTAACCTAGAACAAGAGATCGACTTACCTGTTGATGAA
CACCTTCCTGTTCCCATGTCACCTACCGAAAGTGAATTGGAAAACAGAGATGAGCTGNCT
TACCTGCTGACTAGAAGAGAAAGACGCCCNCCAAGGGTGTTCNCNTGTATTGAGTTGGGT
ACACCNACTNANAGTGTTGGANAANCGAGTGGAACTTTGCAGACACTACCACAGAACTNA
CCGTATGTGGTTGCGAATGGACTGTTACNATGGTTGCCGCCCTGCCAACAATATANTTAC
CATTTGCCTTTTTTGCATGGATGTAACTAGTAAAGGACAATGAACTACTAGAGTCACAAC
AAGACTGTGGACTTTGAATGCAACCAAAGACTTCTTTTCATTTTTCAGTTGACTTCGGAA
GAACTGATGGACTGATTTTTTGTAGTTAGGATTTCTCCAATGAACAGTGTTGTCATGGAC
ATTTTGGAAAATTGAGGGATTCCGTTTTGCCCTGTTGGACTGTGGTCTTTGGGACTGAAT
ATTTTTTATAGATTGTTGTGGACCCAATACAACCAGCGTTGAGTTCGCTTTGGGACTATA
AGTGGATAGTCATAAGGCTAAACCGTTAANAANCTTCTCNCTTACCAACTTTTGGAAAAG
ACAATTTACAGTTAAATNTGTATTCTACATTCTGATTTTAAGAGTGGAAAATGTCGANAC
GACATTTNATTTTGTAGGGGAGTGTGTGACAGATTGATATATAAATGTATTTGCATATCA
AAAACTAGATCAAAACCTGAAATGGGAAATCCATAAAAGTTATTGAACTTTGAGAGTGGT
TCAACACCTGCAAATCTGTGTGTTTTATACTGATCTGTGCTCGACATGTTTAGTCTGAGA
TGCTTGGTGATCGATTAGTGATGCCTTGACTGAACACTAGGGGGAGAGCTAATAATTCTC
TCCCCTGTTTCAGGGGTACAACA
>DF0002223.1#LINE/L2
CATTGACACAGTATGTCACTCTATATTGTTAAATAGGCTGGAGAAATGGCTTGGTATCAC
TGGCACTGTGCTTAACTGGTTTAAATCTTATTTTTTGGATCGTNTNCAATTAGTGGTCAT
GGGAAATAATCAATCTGATTCGGACGGGTCTGCCATGGTGTCCCTCAGGGGTCGGTCTTA
GGTCCCATACTTTTTAGCATTTATATGCTTCCACTGGGGCATATCATCAGCAAATATGGA
CTGGGATACCACTTTTATGCTGATGATACCCAAATTTATATCAGCTCCAAATCCAATCTG
TCTGTTACTGCCTCAATCCTCTCAGAGTGTGTGCAGGAAATTAAAACGTGGATGCACCAA
AATTTTCTAAAATTGAATTGTTCTAAAACAGAGGTCTCCTTATTGGCACACCAGCAGCCA
CTCTCAAAGACAGCGAGTTTAAATTGAATCTGGATAATGCTGTCTCTGTCCATCTACCAA
AGCACGTAACCTTGGTGTGATTTTTGACACTCATCTATCACTAGACTCGCACATCAAGAG
CATTACAAAATCTGCTTTTCATCATCTGAGGAACATTGCAAAAATTAGGTCCTACCTCAC
TCAACCAGATGCTGAAAGACTCATTCATGCATTTGTCACTTCCAGGATTGACTATTGTAA
TGCACTCTTTGTTGGTTTACCTGCTAAATTAATCAAACGGCTGCAGTACATTCAAAACTC
AGCAGCACGCATTCTCACACGCACTCCACCACGGCAGCACATTACTGGTGTGCTTTATAG
CTTGCATTGGCTCCCAGTTCAGTCCCGTATCATTTTTAAAACACTCACACTTGCATATAA
AGCTCTACATGGTACCGCTCCTTCCTATATCTGTGACATTGTCTCTCAGTACACACCTTC
TCGCTCCCTGCGGTCTGCTGATACTCTTCAACAGCCACCCTGTAGACTAAAATCAATGGG
GGAGAGAGCCTTCTCTGTTGCTGCACCCAGGTTATGGAATGCTCTCCCTTATTCTGTAAG
AAATGCTTCCACACTAGCTAGTTTTAAGAAGATGCTAAAAACTCATCTTTTTAAGACTGC
ATTTTTAGATTCTTGATTATTCTGTGTTTATATTTTAGAACTTTTTTAATGTATACTTGT
ATTTTATTGCATGTTTGATTTCTCTGTTGTTGTAGCGCTTTGGGTCTTAGAAAAGCGCAT
TATAAATAAAATGTATTATTATTATTATTATTATTATTATTATTATTATTAT
>DF0002224.1#TIR/hAT-Tip100
CAAGGGTGTAGAATTAGCATGGACGGAGGGGACGTGTCCCCACCAATATCCACAGATTAT
TAAAATGTCCCCACCAATAATTTAATCGCCTCCAAAATAAAATAATGCTTTGTNGAAATT
TTCCAGTCAGGCTTACTGTGCAAGACTCAGGTGAGACATGGACATAAGCAGCTACATTTC
AAAGAAAAGTGTCAGTCACTTGAAGTCAAGTTCGCTACAAGTCCACCATAATAGTAACCA
TGGATGTGCAATTNAATAAAAAATTTGTTTTCGATTTTGGCCTCCACGACGATTATGAAA
AAACAACAATCGAGATAAAATGGNTTATTGCGTCATATGCCTCCCCCTTTCCAGAAGTCT
GCATTCATTCCTTGTCAAAGTAAAATCATGTAAATTTACTTTTGCACCATAAGACATGCT
TGATTTAATGTTGTTTTTATTACTAATTGTATTTGATTTATTTATTTAAGTGTTTTTTTT
AAAGTGCGAAATAGAACATGTGCTGTTCTGTTTGCACGCTCAGAGAAGGAAAAGAACATG
GACATGTAAAGTCATCTTTTAGCTTAAAGTGCATAAATGGCAATATTATACTTGCAAAAA
TGTGTTCAGATGCGGTGGTAAGTGATTATGCACAAATAAGCCCTCAGTAAACGGAAGTCT
TTATTAAACTNCGNNNACCTTTTTGTCAGACATTCCTTTAACTTTACATTTTAAATGTGA
AGTCGNTACATTTAAATTTTACAATTNNNNGGGGGTGGGGGTTGGTGTCAAATTAGGTCC
CCACCAATATCAAAAGCAAATCTACGCCCTTG
>Gypsy-174_DR#LTR/Gypsy
TGTAATGTATTGGGCATGAACATTTGTACAGTGTATTATGGTACTTTGTTGTATGTTGAA
CGCCAGTTGGCGCGAGTGAGATATACGGTAACAGGAAGTGTATTTCAGCAGAATGTCACA
GTAAACGAGGCTCCCCACTAAATGGTCGTCTGCATCGTTCCTTGAGCACACGNNNAAAAA
CATAACAGTGGNGACGAGGTGGTTTCGGATCCCTTAGTGATACAAACGGTTAAAAAAAAA
AACTTAGCAAAACTTCAAAGAAGAANAGAACGGGGACCGATTACAAGTCNAANNAAATNG
AACAGAGACGGACACAGTCACCTGCTGTGTTGTGTGGAAGTATAGCGACATCGTCAGGCC
AGAAGGGGAATGACAGNATCTTCAAAGGTAACGCTAATCTGTGACGGTCAGAAGGAAATA
AAAGGAAAAACGNAAGAAGTACCAAAAAAAGTAATACAANAGATCAAAGGAAAATGGCAA
CAATAGGACGAGTGCCTGANTTTGATAGCATTANGGAGGACTTTGATACCTATTTGGAGA
GATTTGAGCNCTGGATTGCAGCAAATGAAANTGACAGTGGAAAGAAAGCANATGTGTTCC
TTAGTGTTTTAGGANCTGTGGAATATGGTCTGTTAAAAGCCTTGCTGAGNCAGTCAAAAT
AATTNACTTAACATAGCAGCAGATGACTCGGACTCTTTCNGATNATTTTAAGCCTAAGCC
CATTCTGATTNCAGAGCNCTTCAGATTTTATCAACGCNACCAAAGTCCCANAGAANCTAT
ATCTGACTACATTTTGGCTTTGAAACGTTTGGCAAGTTCATGCGAATATGGAACATTTCT
AGATGATGCATTGCGGGACAAATTTGTCTGTGGGCTTGCGGGTGAAGTTTATCACAGAAG
GTTACTGTCAGAAAAGGATCTTACTTTTAAGAAAGCCTATGATATTGCACTTACATTAGA
ATTAGCACACAAGGACACTAAGGAACTGGGTGCTCAGTCAAGCATAAAGGACACAAGTGT
GCATAAAGTGCAGAATACCTATGGAATCAAAGAGAAATACAAAGGACGGGGAAATTTTCA
ATACAATACAAAAAAGGTGGCCAGCAGCAACCTTCTTACAAGTATAAAAGCAACTGTTAC
CGTTGTGGTGGAAGCAACCACCATCACACAGAATGCCGTTGTCAAAATGAAAAATGTCAC
AACTGTGGAAAAATTGGACATTTACAGCGTGNATGCAAGAGTCAGAGGTCTCAGCGCGCA
GCAAANGCCCNGTACGTGCCAGACGACACATCAGCGACAGGGTGCGCNNTGGATGATGAG
CTTTTCGAGCTATTCACTGCACAAGACAAANCAGATGGCATTTACANTGATCTTCAGCTA
AATGGCNAAATGGTTAGCATGCAGCTAAACACAGGAGCTTCTTTGTCTTTGATCCCAGAG
CATATTTATAATGATAAATTGAAGGACTGTTGTTTGCGTCCCACCTCCGTTCGATTGGTG
TCGGACACCGGGGATAAAATCCCTGCGCTGGGGGAACTTAAGGTTCCAGTCACCTACGGG
GGACAACAGTGGTCACTTCCATTGGTTGTGGTCGAAGGAGACAAACCTCCATTACTTGGC
TCCAGAAAAATTCTTTAAACTGGAAGAAGATTTTCAGCCTGAGATNCGTTTCGCCGGCGA
GTGTCACTTCACTCTGTGATGTCCTAGAAAAACACAGAGAACTTGGAGATGGTTATGGCA
AAATAACTGACTTTAAAGCTACAATAAATCTCTCACCCTATCTTTCACAAACCAAGGCCT
NTTCCGTATGTCCTTAAAGATGCAGTAGAAAAGGAGCTTGAACGCTTGGAAAAGAACGGC
ATTATCTCTCAAGTTGGGAGGAGTGATTGGGCGGCACCGATAGTGGTGGTGCCCAAGAAG
GACAAGACAGTAAGGTTATGTGGCGATTATAAAGTCACAGTCAACAAATGCATTCTCACA
GAAGAATATCCGCTACCGAATGCGGATGATCTTTTCGCCACCTTGGCAGGGGGAAAAGTT
TTCAGTAAGNTTTTTGATTTGTNTTTTGCTTATCAACAGCTGGAGTTGGATGCTGAACCC
AAGCAGTACCTTACTATAAACACACACAAAGGACTGTTTAGGTACCATCGCCTTGCTTAT
GGAATTTCCACCGCACCTGCAATTTTCCAACACACCATGGACCAGATCCTTCAGGGCCTT
CAAAATGTAGTGTGTTTTATGGATGACANTTTGGTGTCTGCTCCATCTTCCGAGGAACAT
CTGATAGTACTGGACAAGGTGCTGTCACGTCTTAAGCAACATGGAGTAAAAGTAAAGAAA
TCAAAATGTAAATTCCTCTGTAATTCTGTGGAATACTTGGGATTCAAGATTGATGAGAAA
GGGTTGCATCCAACAGAGGAAAAAGTGGAAGCGATTGTGAAGGCTCCTGCCCCCACTAAT
ATCGCTNAACTAAGATCTTTTTTGGGTCTTCTGAACTACTACGGAAAGTTTGTGCCAAAT
CTTTCCACGTTGTTGCACCCGCTTCACAGATTGTTACAGGCCAATGTAAAATGGCAGTGG
TNTCCACAGTGTGCCCAAGCTTTTGATGACTGTAAACGGCATCTGTTATCCAGTAAGCGG
TTGGCGCATTATGATCCAAAGANNNNNNAACACTTCGACTTGCATGCGACGCTTCTCCCT
ATGGTGTAGGAGCAGTTATCTCACATGTGTCACCTACAGGGGAGGAGCACCTTATTGCAT
TCGCATCAAGGACTCTCACAGCAAGCGAAAAAAACTATGCGCAGATTGAAAAAGAGGCCC
TCAGCATAGTCTTCGGAGTGAAAAAGTTTCACAAGTATCTGTATGGCCGCAAGTTTCATC
TTCTGACGGATCATAAACCTTGAGGGATGAGNGATGGTGAGGAACAATCGACACTCAAAT
TGTGCCTGGACTCCAGNAGTAATCTTGTNCAAACTTGGACCTCTCTCATACCAAGTTCAA
GTCAGAGAACGTAGTGTGAAGGTTCATGTGGACCATTTGCTGCCATCTTATATACAGGAC
AGAGCGGCTGCTATGGACGATANCATAGCTGATGACTTTGCTCCTAATATGTGTGATAGT
GGTAATGCNAGTGTTATGTTGCACACACAGAAGAGGCGGAGNTTTCTGGTGGCACCATAA
TATTGTTTTTATTGTTTGTCACACTGCAATCTGTAATAAANCCGAACAAACACACACAAT
GAGATGCNGTGATANGTGTTTCAGTGCTGGCAGTGTGGCTTCTTCATGAATGCGTGAAAC
AATGAACACAGAAACACTTATATAAACACTCAAATANTAGAATTATCAATAAACAATGGC
AATGAATAGACACTGACTCAATGCATTTCTCCACACAATAATATACATTACCAATATCAG
AGTAATAGTCATTAAACTCTAAACTCTTACATAAACAACAAACAGTAACTATTTTAAATA
ACTTTATTATCTACTAATTACTTTATAGTTTACTATTATTTAAATACTCTCTAACATTTT
GATATAACTGTATTAACCCACACTACTGTTTCAAAAGGTAAACTCACACTTAATAAACCT
TGTTAATCTATATGTATATCATATTTATATGTATATTATATTTATATAATAACACGCGCC
TCTTCACCGCGATCTCCATTTACGGACGTCGGCGGCCTTCACTCGCGCGTGCGCGTCGAC
CGCATGTCTGCCGCGATTACGCTGATGCGGTTATTTTATACATATAAACATACATAAACG
ATCCTCAAACACATTATTTACACTGCTAAACACATACTAAACATAACATTTGATGCCACA
TCATACATCTTACCTGTAATAAANCCAAACAAACACAGACAATGAGATGCTGTGANATGT
TTCAGTGCTGGCAGTGTGACTTCTTCATGAATGCGTGAAACCTCCTGCGGCTCACGTATT
GCTCACTAATCGCCCCCTAGCGTCACTCGCCAGGACATACAGGTTGAAATGATGATGGGC
ATCAACACATTATAACTAACCTGAACTTATTGGAACACTAATACTAAATGACTAATCAAT
GCAAACATTAACAGCTATAAATAAAAAATNAAATGAAACACGGGACTGTCATAACTCTAT
ACCTCTACACGTATCCAACCTCATGTTCCAGTGGATACCGGGACAGTTTCAAGTCCTGAA
AAGAGGTATCCACTTCGCCAGAGGAAAACACCTAACGGATTAGATCTGTAGTTACGGACT
GNTTAGTGGGCAAGAAGGNAATCTTTAGTAGTAACATGTAAACTTTCTACTCTGATGTTC
AAGTCATTACGTGNGACATAGCTGTGTTTNCGTTGTTGTAAAATGTTGCACTGTTAAGGT
GTTAAAATCTAAGGGGGAGGAAATGTAATGTATTGGGCATGAACATTTGTACAGTGTATT
ATGGTACTTTGTTGTATGTTGAACGCCAGTTGGCGCGAGTGAGATATACGGTAACAGGAA
GTGTATTTCAGCAGAATGTCA
>BEL-46_DRe#LTR/Pao
TATTCTGCCCCTTAAATGTTTTCTTCTTCATTAAGAAAATTATAATTAAAAGGTTCTTAG
TAATTTGCCCTGTAGATTGTGTTATTGAATTAGAAGGCAGTGGCTCTGTAATTGTTCTTT
AGACGAACACTGCCATCTTGTGTTCACATTGCGGAAAGCAGCAAGTGACAGGAAATAGGA
AGAACAGAGTAGCCATTTTGTAGAAGCTCTTGCAGTGGAAAGACCTACGTGCTGTGTCTC
TGCTTACAACTTGGTATTCTGCCCTTGATAAGGCATGATCTGTAAGTTTAATGTATATTA
GTTTGCTTAGGTATATATTAGAGCTTTGTTTAGCAATATTATGACCTTTTGTGTTACTGC
ACGTTATATTTGTTAGTGAAGTAATTAGAGCTACCTGTCTTCCCATGCGCTAGCCTATAG
CATGCTAGTATGTAGTTTAAAAGTCATATTCATGTATGTACAAGGACACTGGATGTATAT
TCATGTCATTATTGTTTCTGTTACAGTTTTACAAAGAAAATAAGGAAGAAATATTACAAG
TGGTACATCAGTAAAGCTTCAAAGAATGCTACACTGTCTCACGAGTGCTTACTGAAGCCA
TTTATGTTTAGCTCGCTGCATAGGCTAAATAAGTACATTTGGCTGAGGGCAGAAGAGTAA
AAAGATCGTCTAAACATCAAGTGCATCCCTGCAATCTTGAGAAACATTGCTTTAGCAAAC
ATGTCCAAACATGGAGACAGCTCACGTCTTTCGCAACTGGAAGTCAGATCAGAGTGCAAA
TCATCCACGTCACGTCGGTCAAGTAGCTCAGCAGCCAGCCTCGCTGCAGCACAAGCACGA
GCCAACGCTGAAGCTGCCCGCGCTAGAGCAGAGTATGCCAAACGACAAATAGACATGGAG
GTTGAGAAGGCTCGTATGGAAGCTAAACTTAACGCACTCAAACAAGAGGGAGAAGCTGAG
GCTGCACTCGCTGCAGCAAGGGTCCTGGAAGCTGCAGTTTTGGAACAGCCAGAGTTTGTG
GAACCACCAAACCTACCTGCTACGGCCACATCTGTCAGTCGCACTGAAGAGTATGTAAAA
AGCCACTTTCACAATAATACTAATATGAAACCAGAAAAAATGGACAAAGAAGAGGATGAC
ACTCACAACAGCCATAATGTAGAACCAAGCCAACCACACACTGCTCCAGATTCATGTGAA
TACACCAACAGATCTCCACCCGCTTGTCAGTCCAGGTTTTCACCACCTCACTCAAACCTA
AGAACATCTGACATATCACACCTTGCTACTCTCCTCTCACGTCGTGATCTNTTGACAGCA
GGGCTCACAGTGTTTGATAATAAACCGGAGACTTATTTAGCCTGGAAATCTATGTTTCAC
AATGCCACTGAAGATTTGGATCTAAAATGTAGTGAAGAGCTTGACTTAATCATTAAATGG
CTCAGTGGCGAATCCCTTCAGCATGCTCTCAGAGTTAGAGCTGTACACATTAACGACCCA
GTCGCTGGTCTTCAACGTTTATGGCAAAGGCTAGACAGAAATTATGGCTCGTCNGAAGTC
ATTGAAGCTTCTTTGTTTAAACGTTTGGAGAGTTTTCCTAGAGTGTCGCCCAAAGACAAC
CACCTCTTACAGGAGTTAGCTGATCTGCTTTTAGAAATCGAAGCAGCCAAAAACGAAGGT
TATCTTCCTGGCCTCAGCTTTCTTGACACTTCAAGGGGAATAAACCCAATAGTAGAAAAG
CTCCCACATAGCATGCAAGAGGCGTGGGTCAACCAAGGATCTAAGTATAAGAAAGAGCAT
GATGTTCACTATCCACCTTTCACCTTCTTAGTTCAGTTTGTTAATGGCTATGCTGAAATG
AAAATGGATCCCAGCTTCTCTCTGCAAAACTGCTACAGTGCACCTATGAAAGTGGAACGG
CCACCAGTAAGACAACCACGGTTCAGAGCCCCAGTGACAACAAACAAAACGCAGATTGGC
GCATCCTATAATAAGTTACAGTCTCAGCCACTTGAACCAGATAAACAGTGCCCTGTTCAC
AAAAAGCCACATTCACTTGCCAAATGTAGAGGCTTTAGAATGAAAACACTAGATGAGAGG
AAGAGTCTTCTGAAACAGCTTTCCATCTGCTTCAAGTGTCTTTCGTCTACTGATCACAGA
GCCAAAGACTGTAAGGACGTCATTTGCTGTTCAGAATGCAACAGCGACATGCACATTACT
GCTATGCATCCTGGTCCACCCCCGTGGACAGTTGCATACTCCGAAACATTAACAGAGGCA
CAAGGCGGGGAGCCAGAACCCCTAAGCCCCAAAGTGTCCACGTCCAATTGTACTGAAGTA
TGCGGGCAAGGACTGCAAGGAAAGTCTTGTTCAAAAATTTGCCTTGTCAGTGTATATCAC
AGGTCAGAACCGAATAAGAAAAGGAAAATGTATGCCATTTTAGATGACCAAAGTAATGTC
TCACTGGCTCGGTCCCCCTTTTTTGATATGTTTGATCAGCATGGCGAAGTCCTTCCATAT
ACACTGAAAACATGCTCTGGCACAGTAGACAAAATGGGGCGTAGAGCTCATGGCTTTGTC
ATTGAGAATATTAACGGGAAGGTGTCTATGCCACTGCCTAGTCTCACTGAATGCAATCAG
ATTCCAGACAACAGGAGCGAAATACCTACAGCAAAAGCAGCAGCTGTTCATCCTCATTTG
TCTCATATAGCTGGAGAAATACCACCTCTAAATCCATCAGCAGATATTCTCCTCCTCCTG
GGTCGAGATGTCATTCGAGCTCACAAGGTACGACGCCAAGTGAACGGCCCCCATGATGCA
CCTTACGCTCAGCAGCTCGATCTTGGGTGGGTCATTGTTGGAGATGTCTGTCTCTCAGGA
GCTCATAGGCCTACAGTGAACTCTTACAAGACAAATATTCTAGATAATGGTCGCCCCAGT
TTCCTCTCACCCTGTGAAAATAGATTTTACACTAAACTGAAGTTCACAACAGATAGCCCT
CTTGTCCAAAGCACACAAGTCAAAGATGAGCTGGGAAAATGCATATTTAAACAAACAACA
GAGGATGAAAAGATAGCACTGTCTGCAGATGATGAGGCTTTTGTGAACATTATGCGAAAT
GAGTTCGCTAAAAATGAATCTAATGACTGGGTAGCCCCACTTCCTTTCCGTTCTCCACGA
CCACGCTTACCCAACAACAGAGAGCAGACTCTCAATCGCCTCATGTCATTAAGAAAGACA
CTGAAAAGAAAACCTGAGATGGAGGACCACTATCTGGAGTTTATGGAAAGGCTCTTCAAA
AAAGGACATGCAGAAAAGGCTCCTCCCATCAAACCCCACCAAGAATGTTGGTATCTTCCA
CGCTTTGGCGTTTACCATCCACAAAAGCCAGGTAAGATAAGAATNGTTTTTGACTCAAGT
GCTGAGTGTGAAAATGTCTCTCTAAATCAGGTGTTGCTTAAAGGCCCTGATTTAAATAGC
AGTCTTGTAGGTGTGCTTTTGCGCTTCAGGAGTGACCTATATGCTGTTATGGCTGATGTG
GAGCAAATGTTTCACAACTTTAGAGTCAGGGAAGACCATCGCAACTACCTGCGCTTTCTG
TGGTTCCATGACCACAACTTGGATGGACAAGTGGAAGAATTTCGCATGACTGTTCATGTG
TTTGGAAATTGCCCATCACCATCAGTTGCTATTTACGGACTCAAGAGAACTGCTGAAGAA
GGAGAAGAGGAATATGGCAGTGATGTGAGGGAATTTATAGAGCGCCATTTTTATGTTGAC
GATGGGCTAAAATCATTCACCTCTGAGACTCAAGCTATTGACGTGCTACGTAGAACGCAA
AAAATGCTGGCTCAGTCTAACATTCGCCTACACAAGATCTCATCGAATAGTCCTGTCGTT
ACCAGTGCTTTTCCACACGAAGATCTAGCCACAGGGCTGCAGGGACTCGATCTCGGACAA
CATCCACCACCCATGCAACACAGTCTGGGATTAGGTTGGGACCTGTCTACGGATCAGTTC
NCATTTCAAGTTGAGATCAGTGACAAGCCTTTCACCAAACGAGGAGTGCTATCTGCTATC
AATAGTTTATATGACCCCCTTGGGTTTGCTGTGCCNGTCAGCATTGAAGGTCGCTCCATT
CTGAGAGAGATTTCTACTGACATCAGTGANTGGGATACCCCNCTACCGAAGGAGAAACAA
GAGAGGTGGCAAAAATGGAAAGACTCTCTAAAACACCTACAACATCTTAAGATTCCTCGA
ATGTACACATGCATTCCATTGTCCGAAGCACAAAGAAAGGAAGTGCATATTTTCTGTGAC
GCTTCCACTAAAGCTGTTGGGGCTGTGGCCTATCTGAAGCTCATCGACATAAATGGGAAG
AGTGAAGTGGGTTTTCTTCTCGGCAAAGCTAGGCTTGCACCAAAGCCAGATATCACCATT
CCTAGGCTGGAACTTTGTGCCGCTGTGCTGGCCGTAGAAGTGGCAGAACTGATCCAGGGA
GAGCTTGACACTATCATGCATGAGGTAAACTTTTACACAGATTCAAAAGTGGTGCTTGGC
TATATCTTCAATGAGAAGAGACGCTTCTATGTGTATGTCCATAACCGTGTGGAACGCATT
AAACGTTCAACCGAGACCCATCAATGGCATTATGTGTCCACACATCTTAACCCAGCTGAT
CATGCCACAAGAGCACTGCATGCTAAGCATCTACCCCTTTCTACATGGCTCAGTGGACCC
GCATTCCTCGCCGACTCAGGGCAAAGTTCGACACAGGAAAAGCCCTTTGATCTTATTAGC
CCCGAAACTGATGCTGAACTNCGCCCGGAGATTGTATCATGTGCTACCTCCTTGTCAGAA
CACAGGCTCGGAACTGCAAGATTTGAAAGATTCTCCAGTTGGACTTGTTTGAGAAAGGCT
GTGGCTAGGTTGCAACACATTGCTAAGNCTTTCAAAGAAAACTCAGAAGAAGTATGTCAC
GGATGGCACAAGTGTAACAAGTACCTTACTGAAGAACAACTTCAGGTAGCGGGGGATACC
ATTATCTATGCAATTCAAAGAGAGGTGTTCGCAGATGAAATCAGGGGTATGGAAAAGGAC
AATCCCATGCACAAACAAAGCCCTTTCTACAAGTTAAGTCCCTTTATGGACGGTAACGAA
CTTCTCAGAGTCGGAGGTCGACTTACAAGGGCTCAATTGACAACAAATGAAAAGCATCCT
GTAATTATTCCCGGCAAACACCACGTATCTCAGCTCATAATTAGACACTTTCATGCACAA
GTACGCCACCAGGGCAGACACTTCACTGAAGGTGCGATCAGAGCTGCAGGGTTTTGGATA
GTTGGTGGGAAGAGAGCGGTTAGTGCTGTCATCTTTCGCTGTGTCACATGTCGAAGACTA
AGAGGCAAACGGCAAGAGCAAGTTATGTCAGATCTGCCAGAAGACAGAATGAACACAGAT
CCTCCTTTCACATGTGTAGGACTAGATATCTTTGGCCCATGGACTGTCACAACTAGGAAA
ACGCGAGGAGGCCAAGCGGAGTCAAAAAGATGGGCAGTCATCTTTGTATGTATGAGCACT
CGTGCCATACACATTGAAGTGATCGAATCTATGGACACTTCATCGTTCATCAATTCCCTG
AGACGATTCTTTGCCCTACGTGGTGCTGCTAAGTTGCTCAGATCCGACTGTGGCACAAAT
TTTGTGAGTGCTTGCCGAGAACTCCAAATAAGTAAACTGGGGTGTCACAATAAAGAAATC
AACAACTATCTGGAAGATAGTGGATGTCAGTGGCTGTTTAATCCACCACACGCTTCACAT
ATGGCGGGATCTTGGGAGCGTATGATTGGAGTCAGTCGGCGAATTCTGGATGCAATGCTG
CTGCATCATGGAAATGCTAAGCTTACACACGAGGTGTTAGTGACGTTCATGGCTGAAGTC
ACTGCAATTGTCAATGCACGNCCCCTTACAGCAGTTTCCACTGATCCTGAGCATCCTGAG
ATCCTCACGCCNGCTACGTTGCTCACACAAAAGGTTGGAGTGCCTCCGGTTCCACCGGGT
CAGTTTGACGATCATGACCTCTTTAGAGCACAATGGAGACGTGTTCAGTATCTTGCGAAT
GTATTCTGGGGACGGTGGAAGAGAGAATACCTCAGTGGATTACAACATCGTCGCAAGTGG
ATGACACCAAAACCAAATCTACAAGTCGGAGATGTCGTTCTTCTCAAGGAAGGACAGGAA
AAAAGGAACGACTGGCCTCTTGGACTCATTACAAAAACTTTTCCAAGCAAGGATGACATG
GTCAGGAAAATTGAAGTCAAAGTCATTCGAAATGGGGAAAAGAGACTATACTTGAGGCCC
ATCAGTGAAGTTGTCCTTCTGGTCTCTAGGGACTGCACCTAAAAGCCTCACATATCCTTT
GAAACAGTGGTCTATTTAAGTTGGTGTGACTTCTTACAGATGTCAGACGGGGAGTATTCT
GCCCCTTAAATGTTTTCTTCTTCATTAAGAAAATTATAATTAAAAGGTTCTTAGTAATTT
GCCCTGTAGATTGTGTTATTGAATTAGAAGGCAGTGGCTCTGTAATTGTTCTTTAGACGA
ACACTGCCATCTTGTGTTCACATTGCGGAAAGCAGCAAGTGACAGGAAATAGGAAGAACA
GAGTAGCCATTTTGTAGAAGCTCTTGCAGTGGAAAGACCTACGTGCTGTGTCTCTGCTTA
CAACTTGGTATTCTGCCCTTGATAAGGCATGATCTGTAAGTTTAATGTATATTAGTTTGC
TTAGGTATATATTAGAGCTTTGTTTAGCAATATTATGACCTTTTGTGTTACTGCACGTTA
TATTTGTTAGTGAAGTAATTAGAGCTACCTGTCTTCCCATGCGCTAGCCTATAGCATGCT
AGTATGTAGTTTAAAAGTCATATTCATGTATGTACAAGGACACTGGATGTATATTCATGT
CATTATTGTTTCTGTTACAGTTTTACAAAGAAAATAAGGAAGAAATATTACAAGTGGTAC
ATCAGTAAAGCTTCAAAGAATGCTACACTGTCTCACGAGTGCTTACTGAAGCCATTTATG
TTTAGCTCGCTGCATAGGCTAAATAAGTACATTTGGCTGAGGGCAGAAGA
>Gypsy98_DR#LTR/Gypsy
TGTGACCGTGTATAGGATAAGTGGTAGTGATTGATGTTGATAACAACCAATCAGGGGCCA
GTGCTGCCTATTTTAGAGCCGGTTGGCTGTGTTAGGTGATGTGTCACCTCCAGCCCCGCC
TTTCTTGTTCCGCGTTTGTTGACATCTGTTTCAGGTATGTTAGCGGTTGTGTGTGTGTGT
GTGTGTCTCTCTCTCTCTCTCTCTCTCTCTCTCTCTCTCTCTCTTTCGATTAACGTTTGG
ATTAATCATCGTGGTTTCATTTTTAGCCTGGTTTTTCGTTGGTTTTCCTGTCGGTTGCCA
TGGAGTTAATGACTGCCACCCATTCAGCTCGCTTGTAGCATAAATGGAGATGACTAATTC
GTAATACATGAGTGTACTACTCCCGGCTTGGTAAGTTTCTTATGTAGAGATTAAAGGGGA
ATGCTAGCGTGTGATTTTCGCAAACAGTAACCGTTTTTGCATGTGCATATCTCTTGTAGG
ATTCTCCCTCTCTGTCCTGGGCGATTATAAATAAAGATCTAGCATCTGTAACATTACTCC
GGTTGTGTTTGAAAGATTCTGCTATCCTGAGATCTCTAGTGGAAAGAACTACTACTGCTG
TTTACTACTGCTGCCTGCTNCTACTATCTGCTACTGCTACATTTACTGCTACAGTTACTA
CTAACTGCTACTGCTACCCGCTACTACTATCTGCTACTGCTACANTCACTGCTACAGTTA
CTACTAGCTGCTACTGCTACCCGCTACTACTATCTGCTGCTGCTACANTCACTGCTACAG
TTACTACTAACTGCTACTGCTACCCGTTACTACTATCTGCTACTGCTACANTTACTGCTA
CNGTTACTACTAGCTGCTACTGCTATCCGCTACTACTATCTGCCTGCTGCTACTCTACTG
TTACAGTTACTGCTAACTGCTACNACTAACTGTTACCTGCTCTATTTACTGCTGCTGCTA
CTACGACCTGCTACTACTATCTNCTACTGCTACTGTTATATAATTTGTGATTTTTGTTCT
GTTTGGTTGTGTGATTCGGTGTGCAAAAGAGTGAGTTTTGTGTTCTGTGTGAATCTTGCT
TTTCTATAGCGAAACTACAGAAGCTGTATTTGGTTTTTCTTTTCTTGTGTTTGGTTTGTT
GTTTNGTTTTACTCTTGTATAATTTATCCCGTATATTGATTTTGATTTTCCTTGCAGGAA
CTGAGGTCCCATGGGTGCAGGATCTTGAGGTGGTGGTGGTGTCACTGCACTTGACATTTT
TGCTGTGGACGGTTTGGGAAGTGTGGAGTGTGTGGATCTAGTGTGGTGTGTGTGTGTGGA
AGTGTGCTTTTTGAACACAACGGAGCACTGGTGATTTCCCCCCCCCCCCCCCCCGCCCCC
CCCCCCATGTGTGACCTCAGCCCTGTAAGTTAGTTTATTCAATTTATTTCCCCGGTTAAT
TTCATTTTCATATTTACTTTGTAATAACGTTGTTGTTGTTGTCTTCTATAAATTTGTTTT
CTTTTTTTTTGTTTTATTTTACTGCAGTTGCGTTGGNAGGGGGGTGCTGGCAAAATGTTC
AGAGAATGTAATGTGACCATTTTAATCTGCCACAAATTCTGAAAATAAATTTTGTACTTT
TATACTATACCCACGTCTCTTGCCTATCCATATGAGAACTGAACCTGTGTGGCCTAAGAG
TAAGGTTTAAGCCAATTTCTATTTCCTGGGAGAAAACCTCTCAGGTGGCGTAGTCGGATT
TGCTTTGTGGATAAATTGTTAATCCCTACTCTTCCCCCCCGCCACATTCTGGCGTAGTCG
GCAGGGTCCTCNTATGGTATAGTGCATAGACGTGAGTATTGGTAGTGTGGGGCTTGTTTT
TTTTTTTTTTTTTTTTTTTTTTTTNCCTGCAGGAGCAGATAGCGGCAGCGGCATATTGGT
GTTTCAGTGTGGAGAGTAGATTTCAAGCCCATAGTGGTGAGTGATTTTGTAGTTTTGTAA
CTATGGATGAAGAATTACGTGAGTTGCGAGAATTGGTAGCCCAATTAAGGGCAGACAATG
AAAAATTGCGACACGAACAAGTGCCCGTTGAACAACCTGGTCCCTCTAATATTTCCATTC
CGGCGGTGGTTGATCCTCTTCCTGCCGTTCCTAGTTCCTCAGCGGCGGAACGATTTGTTT
TTGTGCCACGGGATCGAAATTGCCCAAAATTTAATGGTAGATCTGGCATTATGATCGAAG
AGTGGGTGGAGGAGGCTCAAACTTGCATGAGACTCCGCCATCTCTCTACTTCTGATCAGG
CATTTTTTCTGTTTGATCATTTGGAGGGAGAGGCGAGGGATGAAATTCGATATCGGCCAA
GGGACGAGAGGGAGGATCCAAACAAAATTTTTCAGGCTTTGCGAGAATTATATGGTTGTA
CTAGTTCATATGTAGCTCTTCAAGAGTCCTTTTTTTCCAGGAAACAACAGGATGGGGAGA
CCCTGTTAGAGTTTTCCCTAGTCCTGTTAAATCTCCTGGAAAAAGTAAAGCGCCAGTCGC
CTCATGGGATGCCAAATGCAGATATTTTGTTGCGCGACCAATTTGTTGAACACGTTCGTG
ATGGTGCTCTTCGACGTGAACTCAAACAGTTTGTCCGTCGCCAGCCTANCGCTAGGTTAT
TGGACGTTCGTAGTGAAGCAATGCGCTGGGAACGGGAGGGTATGCCTGGGGGAACACGTG
GTCGTAGCCAATCTGTACCATCTGCTTATGGCATCCAATATGGGGTNCAGGGATATCAGC
CTCCGGGAGGTAGTAATTTAGCAAGTTCTGAATTGCGCGAATTGAGAGAAATGCTGAAAA
AACAACAACAGCAATTGAATCAGTTGACTCAAAATGTGGCTCAAATTCAAAACCTCCAAC
CACGTCTTCAGTTATCCCGGTCTAATCAGGTTATTTGTCGTCGGTGTCAGCAGCCTGGTC
ATTTTGCCCGGGAATGTGATGGGGAACGGAGACCTCCTCGTTTCGCGCCAGCACGTGCTG
ATTCCGCTTCAACAAGGGGTGTGCAGTCTGGGCAACCGTCGGAAAACTAATACCCGCTGA
GCTGCAGGGCCACAGCTTGGTCGGGAGAAGAACAGGCTCAAATGTTTCAGCTGAGGTAGA
TTTTATGTCTCGCTTTATGGCATCGTGTCCTCAACTTATTGTATATATGAGCGGGGTCAA
GGTACAGTGTTTGGTGGACACTGGGTCTATGGTGTCCACCATTACTGAGAGCTGTTTTGT
GTCAAATTTTGGGGCGTGGGGTCAGGAACGACTTAGGTCATGCCATTGGTTGCAGCTTCG
GGCCGCGAATGGCCTTTCGATCCCATATATTGGCTACCTGGAGCTAGATGTGGAGTTGTG
TGGACAGGTGGTTACAGGTTGTGGCGTGCTGGTGGTCAGAGACCCTCCGGGTAGTATGTG
CGCTCAGGTTCCTGGGGTTCTGGGAATGAATATCCTGGGCCGCTGCTATCGGGAGCTCTT
TGGCCGGCATGGCGCTCAGCTTTTTGATCTACCTGCTGTGTCACAGGCTCCCACTTCTGT
ATTTCAGGCTTTACAACACTGCCACCTCATTGAAGTTCAGCCAGATTCGGATCAGGGAAG
TAGAGTTAAAGTACGAGGACGTCAGGTGTGCCGCATCCCCGGAGGCACCATCAAATTGGT
TGCCGTAACCTGTTCAACCCAATACTCCAGGGGCACTGTTTTGTTTGAGCCACCAGAATC
TGGTCTTCCAGCAGGTTTGTTGGCATCCCCTGCNCTGGTCCAGGTAGACCGTGGAACTGC
TTACGTGCCTGTGGTGAATGTTAGCACCGCAGATGTAGTGGTGTATGCCGGCACAGTTGT
GGGGACTGTTAACCAGGTTTACGTTGTTAGCTTGCCCCCAGAGATCTCTGAAGTTCCAGT
AGTTTCAGCTAGGGTGAGTATACAGGTTGCACAGGCTGTCCAGTCTGTACAAGAACAAAT
CGGGGAAATTGATTTGTCTGTACTTTCAGCGGAAGAACAAGGGAAGGTGAGGGAACTACT
GGAGAAGTATGCATCCGTGTTTTCTATACATGAGGGTGATTTGGGATGTACCAGTCTCAT
TTCCCATGAGATTCCCTTGACTGATGACGTACCTGTGAGGCAGCGTTATAGACGCATTCC
TCCATCTGAATACGAGGTAGTCAAAGCACACATAAATCAACTGCTCGAGGCTCAAGTAAT
AAGAGAAAGTTGTAGTCCATACGCGTCACCCATTGTCTTGGTTAAAAAGAAGGATGGTAG
CCTACGTATGTGTGTAGACTACCGTCGTTTAAATGCTAAGACAAGGAAGGATGCTTTTCC
TTTACCCCGCATTGAGGAGACTTTAGACTCGCTGGCGGGGGCACGCTGGTTTTCTACCAT
GGACCTTGCTAGCGGGTATAATCAGGTCCCTGTAGGTGAGGCAGATAAACCGAAGACTGC
TTTTTGTACTCCATTCGGGCTATTTGAATGGAACCGGATGCCGTTTGGCCTTTGTAATGC
CCCTAGCACCTTTCAGCGTTTAATGGAACGGTTGTTTGGAGACCAACAGTGCCAGTCTCT
GCTTTTGTACTTGGACGATATTGTGGTGTTTTCCAGTTCAGTAGATCAGCATCTAGCCCG
GATGGAGGTTGTCTTAAGCAGGTTGCTCAGAGAGGGCCTGAAAGCAAAATTGTCAAAATG
TGCTTTCTTTAAGCGTAAGGTACAGTACCTGGGTCATGTGATCTCTTCAGAAGGGGTCTC
TACAGATCCAGGGAAGATTGAGGCAGTTTCACAGTGGCCTCAGCCTAATAGTGTTTCGGG
GCTGCGGTCATTTTTGGGGTTTGCTAGTTACTATCGGCGCTTTGTGGAGGGGTTTGCGAG
GTTGGCGGCTCCCCTCCACAGGCTGGTGGCGGAACTGGCAGCCCCAAAAAGGTCCAAGCA
TGGCCCCAAAGAATTTGAACAGGCCTGGTCTAGTGAGTGCCAGAGTAGCTTTGAGGAATT
GAGGTGTAGACTCACCACAGCCCCTGTACTCGCATATGCGGACTTCTCACTCCCCTTTAT
TTTGGAGGTGGACGCCAGTCATAGGGGGTTAGGTGCAGTCCTCTCTCAAGAGCAGCAGGG
TAAGGTGCGTCCCATAGCCTATGGTAGTCGTGGTCTTAGGCCCACTGAGCGCAATACCTC
TAACTACAGTTCAATGAAGCTGGAGTTCCTTGCGCTCAAGTGGGCCATGACCGAGAAGTT
TAGGGAGTACCTTCTGGGTCATAAGTGTGTAGTCTATACTGATAATAATCCTCTTAGCTA
CCTGACCTCTGCCAAGTTGGGTGCCATGGAACAGCGTTGGGCCGCCCAGTTAGCGGTGTT
TGACTTCGAGGTCAAGTATAGATCAGGTAAGATTAACCGAAACGCTGATGCTTTGTCACG
TCAGGATTCCTCTGTGACAGAGGTTCAGGATCTGCTTCCTGGGTTGGTTGTTCCAGCCGC
ATTATGTCAAGCTAGTCACAGGCAGTTGGTGACCCAAGTAAACCAAATTGTATCCTTTCC
ATGTTCTTCTGAGAATGATATCAGTGTCCAGCAGCAGGCTGATTCAGTTATCGGAGAGTT
ATTGGTGTTCTGGAGGCGGAAGTTGCCACCAAGTGCAGAGGAGCGCAAGAAACTCTCCAG
GTCTGCGGTGATCTTACTTAAACAGTGGGATCGTCTGAGGGAGATCGAGGGAGTGCTTTA
TCGGCGAGTGTTTCGCCCTGACGGTGGGGAAGAAGTCCTTCAAGTGTTGCTGCCATTGGC
CATGAAGTCTGAGGTAATGACACAGCTGCATCAACAGCACGGGCACCAGGGGGTAGAGCG
TACCACCCAGCTTGTGTGGCAGCGGTGCTACTGGCCGGGCATGTCGGGGGACATTGCCCG
TTGGTGCCAGGAGTGTGAAAGGTGTCAGTGTGCCAAGGGTGTTCAGCCCACCCCAGTTAG
CTTCATGGGACGTTTGTTGGCTGCAAGGCCAAACGAGATTGTGGCTTTGGACTTCACAGT
GTTGGAGCCTTCACACTCTGGGATAGAGAATGTTTTGGTTATTACTGACATCTTTTCCAA
GTACACCTTAGCTGTACCTACTAGGGACCAACGAGCTGAGACTGTGGCCCAGGTTCTGGT
GGCGGAATGGTTCTGTAAGTTTGGGGTGCCAGGTCGTATCCATTCAGACCAAGGCCGTAA
TTTTGAGTCTGTCCTCATTCAGCAGCTGTGTCATTTATATGGGGTTGAAAAGTCACGCAC
AACCCCATACCATCCAGCAGGAAACGGCCAGTGTGAGCGCTTTAATAGGACATTACATGA
TCTTTTGCGCACCCTTCCGTTGTCTAGGAAAGGGGATTGGCCATCTTGTCTCCCCCAGGT
CCTTTTTGCCTATAACACTACACCTCACCAATCTACGGGGGAATCCCCCTATTTTCTGAT
GTTTGGGCAAGAGCCTAGACTGCCAATTGACTTTTTGCTTGGTAGGATTGAAGAACCATT
AGCAGGTAGTGTTCACCGGTGGGTTTTAGAGCATCAGAATCGGCTGCAGGTTGCTTTTGA
GGGTGCTCGTGGGCGTTTGGAGGCTGCAGCCGATCGTCGAAAAGCTAGGCATGACCTACA
GGTGCATAACTTGCCTCTGAGGGAGGGGCAGAAAGTGTATCTCCGTGACTGTAGTGTGAG
AGGTAGACATAAGATCCATGACCTCTGGAGCTCAGTGGTGTACCAGATACTGAAGGCACC
TAAGGAAGGAGGTGTAGTGTACACCATTGCGCCAACTACAGATCTAAGTAAGATAAAGCA
TGTGCACCGATCCCTATTAAAACCTCAGGTTGGTAGAGACCCCCTCCCTAGAGTGCCAGA
TGTTCCATTAGTGGAACGTGTGCTGCCTCGTGAGATGGATTCAGATGAGGGAGACTTGTT
TGTTTTAGTGCCTGAAACGCCACAGGTTAGTAGTGGGCAAGCATCTCAAGGTAGTCCCCC
TTCTGTCCTTCAGGATGCCGGTGGCTCTGAAGGAGAAGGAGGCAATACAGAGATGGCAGC
TGAATTACCGCCTGTAATGAACCCTCCATTAGGCCCGGTGGTGAGGGGTGAGAGTGCCGT
GCGTAGGACTGGAAGGAGTACGGCCGGACAGCATTCTAATGTACATCATCTGCCACGGTC
ACTTGGTGTAGGTACAGTTTCTAGTATAGTTGGTAGTGCAGCTGAGGTATGGTTCCGTCC
TTGGAGTTAAAGGGTTTAGGAGACATCTTTTCTTGTCATTTTCTTTCAGTTCACCATCGG
GGCGACGGTGCAGAAGCCTGGGGTGGATTGTGACCGTGTATAGGATAAGTGGTAGTGATT
GATGTTGATAACAACCAATCAGGGGCCAGTGCTGCCTATTTTAGAGCCGGTTGGCTGTGT
TAGGTGATGTGTCACCTCCAGCCCCGCCTTTCTTGTTCCGCGTTTGTTGACATCTGTTTC
AGGTATGTTAGCGGTTGTGTGTGTGTGTGTGTGTCTCTCTCTCTCTCTCTCTCTCTCTCT
CTCTCTCTCTCTTTCGATTAACGTTTGGATTAATCATCGTGGTTTCATTTTTAGCCTGGT
TTTTCGTTGGTTTTCCTGTCGGTTGCCATGGAGTTAATGACTGCCACCCATTCAGCTCGC
TTGTAGCATAAATGGAGATGACTAATTCGTAATACATGAGTGTACTACTCCCGGCTTGGT
AAGTTTCTTATGTAGAGATTAAAGGGGAATGCTAGCGTGTGATTTTCGCAAACAGTAACC
GTTTTTGCATGTGCATATCTCTTGTAGGATTCTCCCTCTCTGTCCTGGGCGATTATAAAT
AAAGATCTAGCATCTGTAACATTACTCCGGTTGTGTTTGAAAGATTCTGCTATCCTGAGA
TCTCTAGTGGAAAGAACTACTACTGCTGTTTACTACTGCTGCCTGCTNCTACTATCTGCT
ACTGCTACATTTACTGCTACAGTTACTACTAACTGCTACTGCTACCCGCTACTACTATCT
GCTACTGCTACANTCACTGCTACAGTTACTACTAGCTGCTACTGCTACCCGCTACTACTA
TCTGCTGCTGCTACANTCACTGCTACAGTTACTACTAACTGCTACTGCTACCCGTTACTA
CTATCTGCTACTGCTACANTTACTGCTACNGTTACTACTAGCTGCTACTGCTATCCGCTA
CTACTATCTGCCTGCTGCTACTCTACTGTTACAGTTACTGCTAACTGCTACNACTAACTG
TTACCTGCTCTATTTACTGCTGCTGCTACTACGACCTGCTACTACTATCTNCTACTGCTA
CTGTTATATAATTTGTGATTTTTGTTCTGTTTGGTTGTGTGATTCGGTGTGCAAAAGAGT
GAGTTTTGTGTTCTGTGTGAATCTTGCTTTTCTATAGCGAAACTACAGAAGCTGTATTTG
GTTTTTCTTTTCTTGTGTTTGGTTTGTTGTTTNGTTTTACTCTTGTATAATTTATCCCGT
ATATTGATTTTGATTTTCCTTGCAGGAACTGAGGTCCCATGGGTGCAGGATCTTGAGGTG
GTGGTGGTGTCACTGCACTTGACATTTTTGCTGTGGACGGTTTGGGAAGTGTGGAGTGTG
TGGATCTAGTGTGGTGTGTGTGTGTGGAAGTGTGCTTTTTGAACACAACGGAGCACTGGT
GATTTCCCCCCCCCCCCCCCCCGCCCCCCCCCCCATGTGTGACCTCAGCCCTGTAAGTTA
GTTTATTCAATTTATTTCCCCGGTTAATTTCATTTTCATATTTACTTTGTAATAACGTTG
TTGTTGTTGTCTTCTATAAATTTGTTTTCTTTTTTTTTGTTTTATTTTACTGCAGTTGCG
TTGGNAGGGGGGTGCTGGCAAAATGTTCAGAGAATGTAATGTGACCATTTTAATCTGCCA
CAAATTCTGAAAATAAATTTTGTACTTTTATACTATACCCACGTCTCTTGCCTATCCATA
TGAGAACTGAACCTGTGTGGCCTAAGAGTAAGGTTTAAGCCAATTTCTATTTCCTGGGAG
AAAACCTCTCAGGTGGCGTAGTCGGATTTGCTTTGTGGATAAATTGTTAATCCCTACTCT
TCCCCCCCGCCA
>DF0002229.2#LINE/I
CAAGTGAACGATCCTTCACATAGGACGTGAGAGTTCAGGGAGTGCGCGGAAGCGGGCGGT
TTGGCAACAGCTGATCTGTGACTGGAGAGTGCATGGTAGGAGGTAGCTTAGATTCCGGAA
GCATTCCGGAAATGGAGGAAGAAATGTCGGACGCGGATGAAGTGGGAAATTCGAAAAATG
AATGGATTACAGTAGAAAAACGGAAAAGAAACAGAAGCTGGAGTAATACATCTGAGACTG
ACAGTGAGAACGGAATGCATCAGACAAGACGAAGGAAAGAAGAGTTTAAGGTAGTGATGA
AACTCGATTGTGGTTCATTTAGCTTTATCAATCCGCTGAAGATGTCTAAAACAATCAAGG
AAGAGATAGGATTGGTAGAAAGTGTTAAAAAATTGAGAGACGGCAGGCTGTTAATATACT
GTAAGGACAGCAGACAACAAAAAAAGGCTGTAGAAATTAAATCTATCATGGGGCAAAAGG
TGACTTGTAATGTACAAGAAGAAAAGAAATGGGTTAAAGGAGTAATCACTGGCATCCCTA
CCGATGTTACAGTCGAAAAAATCAAACGAGGTCTTACAGGTGCAGCTGTAATGGATGTGA
AAAGACTTAAATGCACCAGAAATGGTGAAAGGGGAGATAGTCTTTCAGTAATGATTCACT
TTAATGAAGACAAACTGCCAAGTAAAGTATATCTGGGATTTGTGAGTTATTCTGTGAGGC
TTTATGTACCTCCCCCTTTAAGGTGTTATAAATGCCAAAAATACGGACATGTGGCAGCAG
TATGCAGAGGCAAGCAGAGATGTGCTAAATGCGGAGGGGAGCATGAGTATGGTAAATGTG
GTCAAGGAGTTAGTCCCAAATGTTGTAACTGTGGAGGAGAGCACAGTGCGGGATATGGAG
GATGCAAAGTGAGGAAACATGCGGCTCAAGTACAAAATGTTAGAATTCAAGAAGGAATGT
CATACTCAGAGGCCTTAAAAAAAGTTGGAAAGAATGTAGAAATAGGTAACAAAAGCAAAG
AAATCATTCAACAGAAGTCGGAAATGGATAAAGAAAATAAGAAAGAGAGATTAGAGATCA
AGGGAAATGCTGCATTTATTACTTTTATGGCTGAAGTAGTGAACTGTTCAGCTCAGACAG
AAAGTAGGACTGAGAGAATCAGAATAATAATTAAAGCAGCAGAAANAGNTATCTAGAGAT
TGAGGGTATCTCAGTGGATTTGATAAATGAGAAATTAAAGATGCAGATTCCATCCTCTCA
GCAAGTATGTGGTGGCCCTTAATAATGTTATTAATATTACAGTGGAACGCGAGAAGCTTA
ATAGCTAATGGGCAAGAATTTAAAAAAGTAATTTCCAATTTAGAAAACAAACCAGATATA
ATATGTGTACAGGAAACATGGCTTAAACCACAGTTAGATTTTGTACTACAAGGGTATGTG
GTTACTCGGAAGGATAGAAAACAAGGTAATGGAGGTGGAGTTGCTACTTTTATTAAACAA
GGTGTAGGATATAGGAATGTTGAGGTGGTGGTGGATCAGGAGGTGGTTTCAATAGAAGTT
TGGGAAGGGTGTTGTAGTATTAAGGTAATNAATTTTTACAATCCATGTGAAAAATTATGT
AAAGANAAATTAGAAGTCATAAGAGGTAACATTAGTCAGAAAGTAGTATGGTGTGGTGAT
TTTAATGCTCACAATACTTTATGGGGAAGTGATAAATCGGACAGTAACGGATTGATAGTG
GAAGAAATGTTAGATTGGGGACAATTAGTATGTATGAATAATGGGTGTTACACAAGAGTT
GATTTGTCTCAGGGACGTAAATCAGTTTTAGATATTACCCTTGTGACAGGAGAATTAGCT
AGGAAATGTGAGTGGAAAATATATAAACACAGTACCTTGGGAAGTGATCACTATCCAATA
TGGTGTAAAATTGGGGTGGACATCATCAACACTCCGATAGAGAGAATTTTAAGATGGAAA
TTTAACGATGCTAACTGGGAGCTCTTTAGAGATGTATGTCATGATAAAATGTGGGAAATG
GTCAATGACAATGATAACATAGAAGAGTTAAATGAAAAAATAAGTGAAATATTAAGAAAA
ACTGCAGAGGAAGTTATTGGTAAAAAGAAAAATGTAAACAATAAAAAAGCAGTTCCGTGG
TGGAATAAAGAATGTAGTAATGCAGTTAGGGAGAGAAATAAAGCAATGAAGAAAGCCAGG
AGATCAGTATTGTTCAAGGATTTTATTAATTATAAGAAAGCTCAGGCAATAGTTAGGAGA
GAAATAAGAAAAGCAAAAAGACTTTACTGGAGAGAATTCTGTAATAGAATAGGGGAGGAA
ATTGAAATTAATGAAGTTTGGAATATGATCAGAAGGATGGGAGGAATTCAGAAAAATAAT
AACATTCCTGTTTTAATTAGTAATGGAAAAATAGCAGTTAATAATGATGATAAAGCAGAA
ATGTTGGTGGAATCATTTGCAAAAATTCATAGTAATGAAAATATTTCAGATAACATGAGA
AAAATCAGGGAACAGAAAATTAGGGAAAAATCTCATATATATGAAAAGAAGGATACATCA
GGAAGTTTATTAGACTCAGAGTTCACATTATATGAGTTAAAAAGAGCTATTTCAGGGGTT
AAACATACTTCTCCGGGAAAAGATGACATATGTTATGAGATGATTAAACATCTGTCAGAT
GTATCTTTGAACACCATTTTGATTTTGTTTAACAAAATTTGGGTGAAAGGAAGTTTGCCA
GTAGATTGGAAACATGGGGTTATAGTGCCAATAGCCAAACCTGGAAAAGATCATTCTCAG
CCAACTAGTTATAGACCTATTGCACTGACATCAAATTTATGCAAAATTATGGAACGGATG
GTTATGGATAGATTGGTTTTTGTATTAGAAAGTAGAAACATTTTTTCAGCATGTCAAAGC
GGATTCAGAAAAGGAAGAAACACAATGGACTCAATCTTGTGTTTAGAAAATGAAATTCGA
AAGGCACAAATAGGGAAAGAGGTACTTGTGGGAGTGTTTTTCGATGTGGAAAAAGCTTAT
GATATGTTGTGGAAAGAAGGTCTTCTCTTAAAATTGGAAAACATGGGAATAGATGGGAGA
ATGTACAATTGGATTCTGAGTTTTTTATTTGGTAGAACGATTCAAGTAAGAGTAGGGACT
GCATTGTCTAAGATTCTTCCAATTGAGAACGGCACACCTCAAGGAAGTGTGAGTAGCCCA
ATTCTGTTTAACATAATGATAAATGACATCTTTCAAAATATAGAATCAGGAATAGGAAGA
TCACTGTACGCGGATGATGGAGCGATATGGAAAAGAGGACGAAATGTAACATTTGTAGAA
AATAAAATGCAAATAGCAGTGAATAAAGTTGAGAGTTGGGCTAATAAATGGGGCTTTCGG
TTTTCTGTTGAAAAAACGCAAGTAATATGCTTCTCGAAAAAAAAAAGCAATCCAGTATTA
AACATCAAAATGTATGAAACGCGGTTAGGGCAAGTAAATGTAATCAGATTTTTAGGTTTA
TGGATGGATAATAAATTAACATTTAAAATTCATATTGAGAAATTAATTGAAAAATGTAAA
AAAGGAATAAATGTNTTAAGGTGTTTGGCTGGAGTTGAGTGGGGNGCCAGTAGTACAGCA
TTAAAAAGAATTTATAATGCTGTGATAAGGTCAAACATTGACTATGGGTGTATGGTGTAT
AGTTCTACTAATAAAACATTGATTAAAAAGATAGAGGTCATACAAAATCAAGCTCTGAGG
ATATGTTGTGGTGCTTTTAGATCTTCTCCAGTGGCATCATTACAAGTTGAAATGGGAGAG
ATGCCATTAGAACATCGAATGTCTCAGCTGAGAATGAGATATTGGATAGGAATAAAAGGN
CATTTGGAAAACCATCCTGTTAGACGTCTTTTAAAAGATTGCTGGGAGTATGTGTACAAA
GAAATAGCAAGTTTTGGTTGGGTAGTAAGAAAGGAAATAAACAGTTTAGAATGGAAAGAT
CTGGAAGTTGCTCCATCTGTCGTTATACCAACAATTCCCCCATGGGTGTTTCCTATGCCA
GTAGTAGATCTGCAAATTCACGAAAGAATTCAAAACAAGGAGATAATTATTCCAACTAAN
TTATTAGTTCAAGAATATATCCAACAGAATTATTATTCTGTATTACAAATCTTTACAGAT
GGGTCGAAGGAACCTAAGGGTGGAAGAACTGCTGCTGCTGTATATATTCCACAATTTAAC
ATCAAAATTGCAAAGAGATTATCAGATCACGTGTCAGTGTTTACCTCTGAATTATTAGCT
ATTATTATAGCACTTCAATGGATTGAAGAAGTCCAACCAGAAAAAGCAGTAATTTGTTCG
GACTCAATGGCTGCACTTAAAAGCCTTCAAAGTGCCAAATCTGAAGCTAGACAAGATTTA
GTATTTGAAATTTTACAAAATTTATTCACAATTAGGCAGTTAAGAATAATGGTTTCATTT
CTCTGGGTACCGGCACATGTGGGTGTAGATGGGAATGAGGAAGCTGATATGCTAGCAAAA
AAAGCTTTAAATAATGNGCAAATAGAAATTAAATTAGCATTAAGTAAAACAGAATTTAAA
AGAATGATTGCAGTCGAAATATATAAGAAATGGCAACAGGTGTGGAACAAGGAGACCAAA
GGAAGACATTTATATCAGATTCAGGAATTTGTAGGAAACGGGAGGAAAAGATACGGATAT
CGAAGGAAAGATGTCATCATAACAAGACTAAGGATNGGCCATACGTCATTAAATTACAGC
TTGTATAAAATAGGAAAGCATGAATCAGGGAAGTGTGATAATTGTGGAGAGTTGGAAACA
GTCAATCATATAATTTTAGAATGCCCNGCTTATGAAAGAGAGAGGTTTGATTTAATACAA
GAATTAGGACAGCTGGAAGATAAGGTAATTTCTTTGAAAGTCTTGCTAGGAAACGGGCTT
AGACAATCAAAAATTCATGAGATATTAATTAAATATTTGGGAAATATAGGAATAATGCAT
AGAATTTAGTNTTGTTTTTTTTTTTTTTTTTTTTTTTAATATATAATTTAATATAGTCAT
TTAATGTATATATAAGTGTTTTCCTTCTACCCCAATTATGTACAATCCACACTCCAGNNC
AGTAGGTGGCGGTAATGCACCTATTTNCGTTGGTTTGCCAAACCGCCATAAAACACCAGA
AGAAGAAGAAGAAGAAGAAGAGAG
>Gypsy49_DR#LTR/Gypsy
TGTTACGACCCTGTCTTCTCTTTCCTACCTTTCGGTGGCCTCGCCGTGTGACGTCACCGT
TAATTAGTTAATTTATGGGTGGAGAANGTATATATTTGAATTTTTTGTGAAGAACGGCAC
TTCCTCTGGTGGACCGTTATTCCACAGAGAGGTCATTTTGCTCCAACTCTTTTGTGTTGC
CGTCTTATGTTTTGTTTTGTATTNGTTGAGAGAATTTCACCTGATTTCTTATTTATTTCA
AATCCCTAGACAGTTTGTTATACTTTATTATTCCCTTTAATAAATGTTTTTTTNCATTAT
ATATCTTTTTGTGTGTCTGATCCTTTTTATGGTACGGTCGGGAGCGAGCTGGCCGTAACA
TAAATTGGGTGGCTCGTCCGGCATTCCTTTATGCGGGTGAGTAGTTTTTTTTTGGATTGG
CTATTCACCTTTATATACTAGAAACTCCGGTTAGAAAGAGTGTATCCAGCTGGGTTGTGA
ATACAATCCTTCCATCGGTGCACTGTTTGTTGTTTTGTTTATTATTTTGCCTTTCTTATT
TTTGGAGGTTATCCTAGGTGGAGATTTTAATCTCTGTCGGGGGTACGCTTTCGGACTTTT
GGTCTAAAGACCGATTGTCACTGAGCTCAGCGTTTAATGCCGCCCCGAGCCTGGTACACC
TCTGAAGACTAGATAGGAATTAGTTAGTTTTCTTCTTAGATAGGAGCTGGAGTTTCTCTG
AGTATAAAGGTGAATATATTCTGTTACTGACGGCGTTTGTGATTCGTGCGCTTCTCTCTT
CCTCGCGTACCTACGTGTCCGACTTGTGGTAAGTCTTTGAAGTTTTTTNCGTGAATGGGT
AGATGCGTAACGTTCAGTTGTAGTTCATTCCGAAGCAGTGGCTTATGGGAATTGTAGTTT
TTGTACAGAGGGCAGTTTCCGGGTGAGTACGGGAGTGTTTGTTTGTTTATTTGTGTTGTA
TTCGTGAATGCTAATACAAAAATGTCTTCAGTACTCGATGATTTTTTTGCTTGTCCCTCG
GAAGCTTTAATTGAGCGTTGTACAAAGGAAGAATTAATACAAATTGCCGAGCGTTTTAGC
ATCGATCTCACTACACATGATAAGAAAAAAAANGGACACCCTTATAGCAACTTTGAAACG
ATCTCTGGTTGAAAGGGGAGTTTTAGAGGTAAGAACTGCTGTTCTTTGTGAATCTTCAGT
GTTTTCTTCCTGTGATATTGATGTGGAAAGTGAGTTAAAATTCCCAGAGATGTCAATACA
AGAGAAACAGCTGTATTTAGATGCAGAAAAGCTCCGTGCTGATCGCGAGGGTCGCGCTAT
GAAAGAGAGAGAAACAGAACGGGAATTTGAAGCTAGGAAACTAGAACAACAGTTGTCTGT
ACGAAAATTGGAACTTGAGTTAGAGAGAGAACGGGAAGAGAGAGCGTTTCAGTTAAAGAA
GTTGGAGTTGGAATTAGCAGCAAAACGAGCGGAAACACCGCGAGCTGACGTGCATCCGGT
GCCAGAACAGTCGTCTGCATTAGTGTTTGATGTTCATCGTAACATGAGATTAGTTCCGCC
ATTTTCTGAAAAAGAGGTAGAGAAATATTTTGATCATTTTGAGCGTGTTGCTTTATCGCT
GAAATGGCCAAAACAGTTTTGGACTTTGTTGTTGCAGTGTGTTTTCACAGGAAAAGCTCA
AGATATTTATTCTGCTCTCACCCTGGAACAAAGTGGTGAGTATGAAACTGTGAAAACTGC
TGTATTGCATGCATATGAACTGGTGCCTGAGGCATATCGTCAAAAATTTAGAAATTTAAT
CAAAACTGAAAATTGTACATTTGTTGAATTTGCAAGGGAAAAAGAGAGTCTATTTGAGCG
ATGGTGCACTTCAATGAAAGTTGAAACTAAAGAGCAGTTAAGAGAATTGTTACTTCTAGA
GGAGTTTAAACACTGTGTTCCTTCTGCTGTAGCTACTTATTTAAATGAACACAAAGTGAG
TAAACTTGCAGATGCTGCCATTATGGCTGATGAATTTGTTTTAACTCATCAGGGCACATT
TAGTTCAGCCAGTTTTCGAAGTGACATGAATAAGTTTAGGTCTTGTCAAGTTAAACAAAA
GCCTGCTGTGTTTGGACAAAATATAAGGGCACCTGTTGTTGGTAATATTGGAAAAACCAC
TGTTTCAAGAGACCTCATCTGTTTCTATTGCAAAAAGTCTGGCCATAAAATTTCTGAATG
CCCTGTTCTGAAAAAGAAAGAGAAATTTTCAAAACCTGTTTCTCTTGTCGCCCCATCGAC
TGTAGATGACACTTTCATAGAAAGTGCTGGTCATTTATCTCATTCCTGTGGTGCATTGTT
TGACCAAAAGGTGAATGATTTTGTTGATTATACACCCTTTATCACTGAAGGAGCTGTGTC
TTTATTAGGTTCTGAGGAAATGGTCCCTGTGCGTATCCTCCGAGACACTGGATCAGCACA
GTCATTTCTTTTGGAAGGAGTGTTGCCTTTAAGTTCTGAAACTGCTACTGGAACTTGTGT
ATTGGTAAGAGGTTTTGAAATGGGATTTGTTGACGTGCCATTACACCGAATTCATCTTTC
CTCAACCATAATCTCTGGTGATGTTGTAGTTGGTGTTCGATCTGCACTTCCAGTTCCTGG
AATTACATTTATTTTAGGAAATGATTTAGCTGGGGGAAATGTTTGGGGAGAGAGTAAGGT
GACTGCTTTGCCCATAGTAATATCTGCACCTAGTAAATCTGATGTTGAAAAGAGTAACAT
CTTCTCTAATTTGTTTCCAGCCTGTGCAGTCACCCGATCGATGGCAAAACAACTGCCTGA
AAACCAAGCTACAGATGTTTCACTTGGTAACACTTTCTTTTCCACTGTTGATTCGGGTGA
ATTTACATGTGATCTGCCAGAGAGTCCTGAAAAAGACAAAAATATCTGCTCTTCACTATC
CCCTGATCTGGAGGAAATTACAAATTCACCCCAAAGCCTAGACTCTGATGCCACTGAGGT
CTTACATACTGTTCCTTCTGATGTTGATAAGTATCCTTTAACTTCTCTGTTGCAGGTTCC
CAGAGAGGAACTAATTCATGCACAGCAGCTTGATGACACATTGAAAACCGTAGTCTCCCA
AGCAGGGTCTAATATGGGTGATCTTTCTTCTTATTTCTTTGAAGATGGTCTACTTTGTCG
GAGAGTGGCCATGTTTGATGACAGTTTAAAGTCTAGAACCCAGATTGTAGTCCCTCTTGC
TTTTAGGGAATCTGTGATGCAGTTAGCCCATCAAGGACTCGCTGGTCATACAGGCGTTCG
GAAAACCTATGATCGTATTATGCGACAGTTTTACTGGCCTGGAGTAAAACGAGATGTGGC
CAGATTTATACGTTCCTGTCACACATGTCAACTTACTGGTAAGCCAAACCAAAAAGTGCC
AACCGCTCCATTACAGCCTATTCCTGTGACATCTAACCCTTTTGACCATTTGATTATTGA
TTGTGTTGGTCCTTTACCTCGTTCCAGGGCTGGTCATCACTATCTCCTTACCATTATGTG
CCAGACTACCCGTTATCCTGCGGCTTACCCACTGAGATCTATAACTACGAAGTCCATTCT
GAAGGCCCTTACTGATTTTATGTCTATCTTTGGTATCCCCAAAGTGATTCAATCAGACCA
AGGTTCTAACTTCATGTCCAAACAGTTCGCAAAAGCCCTCCGTCAACTTCGAGTTAAACA
CAATATTTCTAGTGCATATCATCCACAGAGCCAGGGAGCGCTTGAAAGATTTCATCAAAC
CCTGAAGTCTCTTTTAAGGTCATATTGTGTGGAGCTCGATGGTGATTGGGAAGAAGGCCT
GCCATGGTTGCTATTAGCTATACGTGAGGTAACTCAAGAAAGTATTGGCTTTAGCCCAAA
TGAATTAGTTTTTGGACATGAAATACGAGGGCCCACTACTGTTTTGGCTGATGTGTGGCA
TTCATCTAAACCTCCAGACAACCTTATAGATTATGTAAGTGGTTTTCGTCGTAGACTTTA
TGAGATGCAAGCTGTTGCTAAAAAGAAATTGGGTAAGTCACAAAAGAAAATGCAGCAACA
CTTTGACAAGAAGGCCAAATTTCGGAGTTTTCAGACAGGTGATCAGGTTTTAGCGTTGTT
GTCTCTTCCTACTAATCCATTCCAAGCGAAATTCACTGGACCTTACAGCGTAGCTAAACG
TCTTTCAGACAATAATTATTTGTTGAATACTCCTGAACGTCGGAAGAAAGTTCAGGTTTG
TCACATTAATTTGTTGAAACCTTTTGTTGCTCCTGTTTGTTCTGCCTCTGTCAGTGTGGC
GCCCCTATGTGATCATTCTGGTTTAGAACATCTCTCTGTGTTCCCTTCTCTGTCTTGCAG
TATGGGTGAGGACTTATCTGAGAAAAATGAGGATGGGAGTCTTCTGTCCCAAGGGAAAAT
AGATGGACGCCTTAACAACTCTCAGATTCTTTCTGATTTGTCTGGCCATCTGTCTTATTT
GACGGAAGATGAGAGAAATGACATCATTGAATTAGTGATGTCATTTCCTTCACTTTTTTT
GGATGTCCCTGGTCGCACTACTGTCATTGAACATGACATTGATGTAGGAAATTCTTGTCC
TATCAAACAAAATGCTTATAGGGTCAATCCAATAAAACGAGAGCTTTTAAAAAGAGAGGT
GAACTACCTACTTGCTCATAATTTGGCTGAACCAAGTTTTAGTTCCTGGAGTTCCCCTTG
TGTATTGGTGAACAAACCTGATGGTTCATATCGGTTTTGCACAGATTATAGAAGATTAAA
TTCTTTTACCAAACCAGACTGTTTTCCCTTGCCTCGAATAGATGACTGTGTAGATCATGT
TGGCTCTGCCAAATATGTAAGTAAGTTTGATCTACTTAAGGGCTATTGGCAAGTACCTTT
AACTGCTCGGGCAAGAGAATTATCTGCTTTCGTTACCCCAGACTCTTTCCTTCAATACAC
TGTGATGCCTTTTGGGGTCCGTAATGCCCCCGCAACATTCCAACGATTGGTTAATCGTGT
ATTGCATGGAATGTCTGGATGCGAGGCTTATCTTGACGATGTCGTTTTGTATAGTTCTAC
CTGGTCTGAACATCTTGATCAAATCAAAGACCTATTTTCACGTTTGGCAGAGGCTAATTT
AACAATCAATCTTGCGAAGTCCGAATTTGGAAAAGCCACAGTCACCTATTTGGGTAAAAT
AGTGGGAAACGGGTACGTTAAACCAATTGGAGCAAAAGTTGAAGCCATTTGTAATTTTCC
AACTCCCAGTAATCGGCGTGAATTACGACGATTTCTTGGGATGATTGGTTACTACCGGAG
TTTTTGTAAAAACTTTGCTAGTATCGTTTCACCTTTGACTGATTTATTGAGTCCAAAAAT
TGAGTACCAGTGGTCGGAGACATGTCAACAAGCCTTTGAAAATTGTAAGGCCTTGTTAGC
TAGTTCCCCAGTTTTGACAGCTCCCAACTTTGAGAAGTCCTTCCGTCTCGCAGTTGATGC
TAGTGGTTGTGGTGCAGGCGCGGTTCTTTTGCAAGAGGATTTAAATCAAGTAGAACACCC
TGTAAGCTACTTTTCAAAAAAGTTTAATCGTCATCAACAGGTTTATTCCACCATTGAAAA
GGAAGCCCTTGCTCTTGTTCTGGCTGTACAACATTTTGAGGTTTATTTAGGGTCGATCGC
CGCACCGATTGTTGTTTATACTGATCATAACCCCTTGGTTTTTTTAAATCGGATGAAAAA
CCGAAACCAACGAATCATGCGATGGAGTCTAATTTTACAGCCTTTCCATCTTGAAATTAA
GCATGTGCGCGGGAAAGATAATGTGATCGCGGATACACTCTCTAGAGTATAACTANTTCA
TATTGCATGTTTCACTTTTGTTGTTCTTTTTGCACTTCTAGGGCCCAGAGGTGCTGGAAG
AGGAGGAAGAGTGAGCTGTTTTATGAAAGGATGTATTTCTGTNATTGTTTGCTAATTTTT
TTTTTCTTTTTGATTCTTTGCAGAATCTTTTTGAGGAGGGAGGTGTTACGACCCTGTCTT
CTCTTTCCTACCTTTCGGTGGCCTCGCCGTGTGACGTCACCGTTAATTAGTTAATTTATG
GGTGGAGAANGTATATATTTGAATTTTTTGTGAAGAACGGCACTTCCTCTGGTGGACCGT
TATTCCACAGAGAGGTCATTTTGCTCCAACTCTTTTGTGTTGCCGTCTTATGTTTTGTTT
TGTATTNGTTGAGAGAATTTCACCTGATTTCTTATTTATTTCAAATCCCTAGACAGTTTG
TTATACTTTATTATTCCCTTTAATAAATGTTTTTTTNCATTATATATCTTTTTGTGTGTC
TGATCCTTTTTATGGTACGGTCGGGAGCGAGCTGGCCGTAACA
>DF0002231.1_Gypsy148-LTRb_DR#LTR/Gypsy
TGTTACGACTAAAGTTTATTTATTTATTTTTGTTGCGCATTGCATGTGTCTTTTTCTTTG
TCCCGCCTTNCTTGTGTTGTTTTTTGTTATCCCATAGGCTCCCATTTTAACGTGGTCCAG
GCTCTGATTGGCTGCTGGTCGCGGAGANCTATAAAAGGGAACTTCCGGCAGGGTTCGGGG
AGCTCATTTGTGGTGCGACGGTTGCTGGGAGTGGAGAGCTCCTGGATTTCCCTACCCCTC
CGGCCGACGACCAACCTTTANTCTTGTNCAAATGTCCATGTATGCTTGCAACTTTTTGAG
AGTTTGAGCTTGTAGGGGTGGCCTGCCTATTTATTTGATTACTTTTGACTNTGTTTATGT
TTAGGGAGGAAGGTAAGCTTCCTGTATTTTTCTTTAAAGATTTACAGGTAATTTAGTTCA
TTTACTTTGCAGATTCTTTTGTTTGTTATTTTGGCCTGTGGCCACCCTGAAGAGATGCTC
ATTTAAATTGCTACTTTTCTATAATAAATCTATTCAATTACTCTCAACTGAGTGTCCGAG
TTTGGTTGTCGACCGAAGGGGATCTTTTGCATAAGTTTTTTTGTTTCGTTTGGGAAATCC
ACCACCCACAACCTTGTTTCGTTTATTATGCCCATGTTGTTTTCCCCTAGACTTGGGGCG
TAATA
>LTR-11_DR#LTR
TGTAACGGAGGCCAGCTAGTAAGTGCTGTGCAGGTAAACCTCACTCCTCTGACCTCTAAA
GGTGCTCTAGCGACAGACGCTAGAGGCCATGGTCTTTAGCCTCCTTGTTAGAGCAACCGA
CTCCCATGCGGAAGGTCGCCGGTTCGATCCCAGCTCGGAGCGGGTTGGGTGGCGTAGGAC
CGGCGGGGTTACATTGGTGCCGTGACCCGGATGGGAGTGAGGTTTAGGGGGGTGAGTGTA
ACGGAGGCCAGCTAGTAAGTGCTGTGCAGGTAAACCTCACTCCTCTGACCTCTAAAGGTG
CTCTAGCGACAGACGCTAGAGGCCATGGTCTTTAGCCTCCTTGTTAGAGCAACCGACTCC
CATGCGGAAGGTCGCCGGTTCGATCCCAGCTCGGAGCGGGTTGGGTGGCGTAGGACCGGC
GGGGTTACA
>DF0002233.1#TIR/hAT
TAAGGGTGGAGCCGAACCCGAATACGGTATTCGGAAAGGCACGAATAGCGTGTTTTTACG
AATACTTGATTCGAACAAATACTTGAAAAATTATTTGTATTCGGGAGCAAGAAAAACACT
ATATCAAAAAGCAGCGTTTCCTCATGAGACCACAGTGCATGCCCGCGTGAGTGAGTGAGT
GAGTGNNNNNNNNNNNNNNNNCGCGCGNNNNNNCGCGNNNNNNNNNAGANACACGCTCCG
NGCGAAACGCGCCNAAGNCCCGAANCGNAAANGAGGCGNGANCTTTNAGGGGNTNNTTCG
NNNNGGNTTNTTNAACNNTCTTNCCGNTCCGNGNNCGCNAANCGCCCTNGNTTNTTNAAG
ANNCNAANCCCCCNCCGCNCGNCNGNCGCGCGCCCTCCGCAGANCCCCCCNNTCCCGCCG
CNCCGGGGNNTTNTNNNTTTTTNNGNGCGCCNAAAGNGGNGGGNCTNTCCCGNNAAANAN
CCGNNCGNGNGTCNCCCCGNCCCCNAGGGNCGTTTGGGGNAANATTTNNCCGCGCGTCNC
CGCGNAANAAANNNNCCGAAAGGNATAANCNGAGAAANCTCCNCCGTGNCNCCGNGNNNN
NNCGTNTNGNNAGNCCNTTTNGNNNTTNAANCCTGTTNAGACTNTCCANAAANATANTTN
GAGANATCTCTNANTNNANTTTNNNTTGTCATAANTNTAANTCCGNNNNNNAGANTNGGA
ANNTCCGCGAANATATTNNGANCGGNNNGNCNTATTCCCCCATTNNNNTCCANTNGAAAA
NNTTTTCCGANANCTCTNAANAAAAAAAAAAANAAAATTTNTGTCTTTTTTTGNGGNCGG
NAGANNNNNANNGNNNGGCNNNNNCTTTTNGTNNTNNNNAGAANACTTTTTTTTTNNCCG
ANCTCCCCGGNAGGGNTTTNTTTNGANTTNTTTNGNTTANNTTTNTTTTTNGGANTCTNT
NCNTTNGGAAAAAGTTTTTTCCGAAGAAGAANAGNTTTTTNNAGNNTTNNTTGNTTTTNN
TTTNTCTNNTCCGNGTCCCTTNANNAGAANGGNGGNGGNGGGGNTTNNAANANTCNCAAN
GGNNNTTTNTTTNNTNNTNGNTTNAACNNNGGNNNGANAANNGNTTCTNTNNTNNTTTCT
TTTCNAANGNNTTTTTTNTCNCNNNTTTNAAAANAACANNCCANATTNCGTNTCCNNAAA
TTNNANNAANGGNNNNANTTAAAAAANNTTTCNNNNNNANGTNAANTNGAAANGTNANNG
AAAAAANATANATTTTTNCGCCNNTTTNAAATTTNNNCCGANNCGAANNNNAANNNAAAT
NNCTTTTCCCCCCCNANAAANNCNAANNCCAATNCCNNNNCCCGGCTGCTCCGCACATCC
CTA
>DF0002234.1#TIR/hAT-Ac
CAGTGGTGTAAAGTACTTAAGTAAATGGACTTCGTTACTTTACTTAAGTATTTTTTTGGC
TACTTTGTACTTGTACTGAGTATTAAAAATATAAGCAACTTTTACTCTCTACTTGACTAC
ATTTTTGATTGAATATATGTACTCTTTACTCCACTACATTTGAACGGACGCTTATNGTTA
CTCGTTACATTGTGATTGTGCGCGACAAGTCGGCACTGATGACCATCCATGGCCTTATCT
GAAAGAAATGTTTTCATTTGCCGATATGCAGAATGNCTCTTACAGGATGCAGTGTCTACT
TTGTTTGCCACGAACCACGAAAATAAGTGCTTTTAAGAATTTATCGTCAAATTTGAGAAA
ACACATTGAGGTAAGAGTCTATTTAATGTTAATTTAATGTGAATTNAGTCAATTTGTCTG
ACTTTANAATACAGTTACTGATATGGCAAAAACCACTGCGACATGACATGACTATGTTTT
AGCTTAATTTTTTTGTGCAACGTGAATAAATGTTTTACTGAATTATACATTTTGCATCAG
GTGCATTTAGCTGTGAGTTTGTGATGTATTTTTCATTAATTTATATGTAGTTTACTAAGT
TGAAAATAACACTGCTCCTCTTTGTTTAATACAGAGAAAACATCCTAATCAATTGAAAAA
CTACTCAAAATAAAAGTATTGCCCCCCTTTGAGACNGNGAGGTGAATCACATGAAAGTCA
GCTCTGANTTTTTTTTACTACNTTTTTACTACTTTTTTTTTTTTTTATTGTTTGTGCCTT
TTTGAACATTTGAGTTTGAGACTTTTTGTTCTATTTTTTTTATCTATTTTGTTCTGCCAT
TTTGAAACATTGAGGTGTTCAATTTAATTTCTATATTAGGAAATAAAACCTTTCTTGGTG
TTCTTTGAGCCTACATTCAGTATGAGTAAAATACTTAAGTTCTTTTAAAATCGGATACTT
TAATACTTTTACTCAAGTCTTATTGGAATTGGTGACTTGTAACTTGTAATGGAGTCATTT
TTACAGTAAGGTATCTGTACTTTTACTCAAGTATGGTTTTCAGGTACTCTTTACACCTCT
G
>DF0002235.1#TIR
CAACCCAGGCTCATTCTGAAAACGTAGTCCCGCGGACGTTTCTGGAGACCGCGAANTACG
TNGCCGGAGGTACGTATGGCTGCATTTATTTTTTTCAAGCGAACGCTACGGGGCGGTGTG
ACGCCGTTCCCTTTCGCGCTTGCCGGCTGACCGCTTACCTCCGTGTGGAGGGCTTTCCCG
CCGCAACCAGTTTGTCCAGTCAGCTCGTCGTGTACGTCGGCGGACTTGAGACGCAGAGAG
GAGNNNTTGACCACGGCGATCGACCGGGTTCGAGTCCGGGGAAGAGCGGTTCCAGAAATC
AGGTAAGACAAAAACAGAATCCAAAAAATAAAGTGAACGAGTTNCATAACAGGGTGAGAA
CGCGGTGAAATCCGAAAACGCGGTAGAAAAAANAGACGAGGGCTTTTCTTTTTCTGGACG
GCTTTTGTAAACCGTTGCTCGGGTTTAGGGAANGCGAGCGGGCGGGCGGGTCAATCGGTA
AAATTGGTTGGGTTTAGGGAAGGAGGAGGGCGGGTCGGCCGATTGGCCGGTCGCGCAGTC
AATCATTCGGTCAGTCGGACAGCGGCCTCTGGTGGGTTCACGCGAGAACAGCGCGGGCGC
GAACGGCACTCGCGAGAGACGTTCGAGATGCGAAAAAGCGCACANCAGCGGCCTCTCGCG
GATTCGCGAAAACAAAAACTGCANAAATACGTACCTCCCGGGACGTATTTCGCGGTCTCC
AGAAACGTCCGCGGGACTACGTTTTCAGAATGAGCCTGGGTTG
>Gypsy-33_DR#LTR/Gypsy
TGTGATAAAGTCACATTAACTGTCACCGCTGGGAAAGCAGCACTGGCATTCACACACACA
CATTCTCGTACGCACACGCACATTCTCACGCACACACATACTTGCAAACACACACACACA
CAGACGCGCTGACACGCAGACATACTCACAGGCCCACTTACCTCATTCATTCATCATAAT
GTTCCTCCCTGCCGTTGCCGCTATCGGAGGAGCGGGTGCACACGCGATCTCGATAGCAAA
TGGNCATATTTCCATAAATCCACTCCCCGCAATTCATAAGTCATCCATAGGCATTTCATA
CACCTCCACTTCACCTGTTGTGTTGTCTTCTCCGTTTGGTGTTTGTCTGTGTGGGCGTAG
TCAGGCTTCCGGTCGCGATCGGTCAAACCGAGCACATAGGAAGTGCCGGTTTAAGAATGA
ATGGGATTGTGTGCGCATGCGCACTGCGATCGGAAGCTGACGAAACCATTATGTTTGTTA
AATAGGTGTTTTGTGTTTATGAACGNGTGTGTATTATGTGTTTATTTATATTAAGAAAAT
GTATGTTTTGTTGTTAATTATATATTAAGGATTTTTTCTTTATGTGTTTAATGTGAAGTG
TGGCTTGAATGTCAAGTTATTTAATGTTTGTGTATTTGTACGNTTTAATACTTACCTGTT
GAATGGTNTAGCCCACAAACGGGCGGGAGTTTGGGCTATATAAGCCAGAGCCCAACTNCC
NTACAACACTTGTTNACCAAGTCGATGCAAGAGTGCTACTGTGGTGCCTCGAGCAAGTAT
ATTGTGGATATTGTGGATACCTGNTATTATCGTNTATTATTATTATTATTTTTGTAGATA
TAATTGGAGTATATTTTTGCAGATTTTATTTTCCTGTTTGTTGTTTCTTTGGTACTTTTT
ATTACTATTTTTTTTTGTTAGCACTTGTATATACCTTCACTGTGGATGGACTTTTTGGCA
CTGTAAATAAACATCACCTTGCACGACAGTGCTTTGCGAGTAAGCCATCATNTTTTTTCT
TTACGAACTCACATTTCTCCCCCCNNTTGAAGACGAGCTGGTGGGCTCGTTTTCATCACA
TCTGGTGGCAGCGGTGGGATGGCTACTCGCAAGACAGCGCCAAAAGGCCGAAAACCGAAG
ACGGGTTTACGGTCCCAAGTGAAGGCAGCATCAGAGGAAGGGGCTGATTGGAATTCGGTG
GTGACAACGGAGGATGAGGAGGGAGCCACAAGTCGTCCCAGAGTCTCCTCAAAGTCCAGC
TCAACCCCATCCAAGCCAGTTACTTCTGATGCTACAGCTGGTGAGGGAATGTATTCCCTG
ATGCGGAGATTTCTGGACTCTCAAGAGGAGAGGGAGGACCGATATATGCAGGAGCTCCGA
GGTCTTCGTGATTCCATTCTGCAGTCAATACGTCCTGCGGAGACTTCCATTGATGCAGAG
AGTGCACGAATGGAGCTACCGACACCCGCAACAAAGGTATCCACAAAACACAGAACAGCC
TATATCCATGACTCTCCAAATGTCACAGNGCCAAGAGTGCCGATGCAGTGGACTGAGCCA
AAGATGCCAAGCTTCCAGCAGGGGGAAGATATTGAGAATTATCTTCGGCGGTTCGAGCGT
CTGGCCAGAACATGGAGGTGGCCTAAGGAGGAGTGGAGCTACCGTCTGGTTCCGTTGCTG
ACAGGACAAGCACTGGAGGCATACCTGGCAATGGACGAGGAAGAGGCTGAGGTCTATGCT
GATCTGAAAGAAGCACTGCTGGAGAAGTTCAACATCTCTCCAGAGACATACCGCCAGCGC
TTCAGGTCATCTACAGTTCCAGTGGGAGAATCGCCGACAGAGACCTACCACCGACTAAAG
AACCTGTACAAGCGATGGGTCCAACCGGAGGAGCACTCCAAAGAGGAGATTGGCGAGGTC
ATCATCCTGGAGCAGCTGCTTCGGGTGCTACCCTACGACGCACGCACCTGGGTAAAGGAG
CACGAGCCAAAGTCAGGACAGGCAGCAGCACGGTTGGCTCAGCAGTACCTGAACGCACAT
CGTGGCGGGCTCCGTACTCAACCACATAAAGGTACTGTACGTCACACATTACATAACACT
GGTTCTGAGAGGGGTCGTACTGAACTGTCGGACAATGCACAAACCCAAAAACCTGCAACC
AAAGACTTGATTTGCTTTTACTGCCAGCAGCCGGGTCATAAAGCATCGGTATGTCCTGCT
CGTAAAGCTAAACTTACGGGTTTTTGTTATGTGCCAAGAGAAGGGGACTGTGATTTTGAC
TCTGTGGGGGAGGGTCATAATGTATATAATGTTACTGTGAACGGACATGAACTAAAAGCA
CTCTTAGATACTGGAAGCTCTTTGTCAATGATGAAATCACGTTTTGTACATAATGTCAGT
TATGAAAACACCACCTCTGTTCAATGTGTACATGGGGACATAAAGCAGTATCCCCGAGCT
GAGGTTATGGTTGAGGTACAAGAACAAATGTACTTGCTTAATGTTGCCGTAGTTGACAAT
TTACCCGCTGATATGATTCTAGGAAGAGACTTTCCAGTACTGTATGAACTTTTGCAACCC
ACCATCAAAGACTCTGAACGTTCCATTGCTACTGTTAATGTGTCATGTCCAGCTCTTACA
AGAGCACAAGCCAGGGCAGGTCTACAGCCCTTGCCAGACTTGGATAGTAGTCTGTTGCAG
GGCGGGACCAAGGGCCCTAGGAAGTCAAGACGCCAGCGGCGTCTTGAAAAGTACCTGGGA
ACTCCAGCCTCTGAGTCCTCAGGAGAGGGTCTCAAAGTTGATGGCTGGAAGGTCCCAGGG
AATATAACACAACTTCAAAGGGAAGATAAAACCTTGAAACCCTTATTTGTTAAAGCCGAG
TCTGAACAAACATCAATTTTGTGCAATGAGGTATATGTAGTAGAGAATGGTGTGTTATAT
GTGAGAACAAATGATGTGTTGCGTTTAGTTGTGCCATCTTGTTGTCGTCCTCTTGTTCTT
CACCTTGCACACACTGTTCCATGGGCTGGTCACCTAGGCCAACAGAAAACATATGCACGC
ATTAGCTCACGATTTTACTGGCCCACACTTTATACTGATGTACAAACACACTGCAAAACA
TGTGCCGTCTGCCAAAAGACAAGTGCTGTGTCCCAGCGGGGCAGAGCACCCCTGCAACCT
CTCCCTGTTATCTCTGCACCTTTTAGGCGGATTGCCATGGACATTGTGGGGCCATTGGAA
AAGAGCAGTGCTGGACATCGTTACATCCTGGTGGTCAGTGACTACGCCACAAGGTATCCT
GAGGCCTACCCACTCCGTTCTATTACAACACCCAAGATCATCCATGCCTTGATTCAGTTG
TTCTCCAGAGTTGGCATACCTGAGGAGATACTTACCGACCAAGGAACAAACTTCACATCA
CGTCTGATGGGGCAGCTACACAAGCAGATGGGCATCACCGCCATAAGAACAACGCCATAT
CACCCACAGACAGATGGACTTGTCGAGCGGTTCAATCAAACTCTCAAGAACATGCTGCGG
AAGTTCGTTGCAGACACGGGCCGAGACTGGGATAAGTGGTTACCGTTTGTTCTCTTTGCT
TACAGAGAAGTGCCCCAGGCATCGACGGGCTTCTCACCATTTGAGCTCCTTTATGGATGG
CAGGTACAAGGACCCCTAGACTTGCTGAAGAAGGACTGGGAAGGAGAACCTGCATCGAAG
AAGGAGGAGAGCGGCATTGTGCACTATGTGCTAGAGATGCGAGACCGTTTGGAGAAGTAC
AGAGAACAAGCCAAAGAAAATCTGCTAGAGAAACAGCAAGCACAGAAGAGATGGTACGAC
CAACATGCCAGACTGAGACAATTCCAAGAGGGNCAAAAGGTGCTNCTACTTTTACCAACT
TCAACTAACAAGTTACTGGCTAAATGGCAGGGGCCATACACTGTGATCCGCAAGATGGGG
CCGGTAACGTATGAAATTCATCATCCAGACAAGGGGAAGACCAGGCAGACCTACCATGTC
AACCTATTAAAGGAGTGGAAGGAGCCACCCGGTAAGGGACCAGAAACAGCCCTCCTGGTG
AGGAAGGTGGAGGTAGAAGAGGATGTGGAAGAAGAGGATATGGAGGATGTAAAGAGACAG
CCGTCTGTGGTGAATCTCACTCACCTAGAAGACTCCAAAAGGGAAGAGCTGCAGAACCTC
CTAAATCTGTTTCCTGCTTTGTTCTGTCAGAGGCCTGGACGGACTGAGCTAACCCAACAC
ACCATCCACCTTTCTGATCCAACACCAACACGTCAACGTCCCTACCGGGTGCCTGAGAGG
CTGGTGGAACCCTTGAAAGAGGAGATAAAGTTGATGAAGGAGCTAGGAGTGATCGAACCA
TCAACGAGTGAATGGAGCAGCCCAATGGTGATCGTTCCCAAGAAAGATGGATCCTTGCGT
GTCTGCATCGATTTCCGCAAGCTCAATGCCCAGTCCAAGTTTGATGCATACCCGATGCCA
AGAATTGATGATCTGCTGGAGAAGATTGGTCGAGCCAAATACATTACCACGCTAGACTTA
TGTAAGGGATACTGGCAGGTAGCCCTCAATCCGGAGTCCAGACCATACACTGCTTTCCGA
ACACCATTTGGATTATTTCACTTCACAGCCCTTCCCTTTGGCCTTCATGGGGCACCAGCC
ACCTTCCAAAGGCTAATGGATAGAGTCCTTCAGGGTTGTGAAGACTGGGCGGCTGCATAT
TTGGATGACGTGGTAATTCACAGTAATTCTTGGACTGAACATCTACAACATCTTCAACAG
ACACTCAAGAAGATAGCAGAAGCAGGACTGACCTTAAATGTGTCTAAATGTGAGTGGGCA
AAGCAAGAGGCCAATTACCTCGGATACCACCTGGGCAATGGACAGCTTAAACCTCAGATC
GACAAGGTAGAGGCGATTTGCAGGAGCCCACAGCCAAAGACCAAGAAGGAAGTGAGATCG
TTCCTAGGACTTGTAGGCTGGTACAGGAGATTCGTCCCAAACTTTGCCTCTATCGCTGCT
CCTTTAACAAACTTGTTGTCTAAGTCAGTCACAAATCCTGTTCCATGGACCAATGACTGC
GAAAAAGCTTTCAAAACCCTGAAAGAGAAGATGTGTTCCAGTCCAGTCTTACAGAGTCCC
GACTTCTCAAAAAGGTTCCTGGTACAAGTGGATGCTTCTGCAACAGGAATAGGAGCTGTC
CTTGCCCAAGGAAATGCAGAAGAACAAAAACCCGTTGTTTTCCTCAGCCGCAAGCTACTG
CCGAGGGAGACAAGATATTCNGCAATTGAAAAAGAAGGTCTTGCAATCAAGTGGTCTCTG
GACAGTTTACGTTATTACCTCCTAGGCCGNGAGTTTGATCTGGAAACTGACCACCGGGCC
CTTACCTGGATCCAGTCCATGAAAGACCACAATGCCAGAGTCACCCGATGGTACCTCGCC
CTGCAGCCATACCACTTTAAAATACGCCACCGACCGGGTAGACTCAATGTGGTAGCCGAC
TACCTGTCCAGGTTCCCGGCCAGTACGCGGCTGGGAGAGGGGGAAGGTGATGTGATAAAG
TCACATTAACTGTCACCGCTGGGAAAGCAGCACTGGCATTCACACACACACATTCTCGTA
CGCACACGCACATTCTCACGCACACACATACTTGCAAACACACACACACACAGACGCGCT
GACACGCAGACATACTCACAGGCCCACTTACCTCATTCATTCATCATAATGTTCCTCCCT
GCCGTTGCCGCTATCGGAGGAGCGGGTGCACACGCGATCTCGATAGCAAATGGNCATATT
TCCATAAATCCACTCCCCGCAATTCATAAGTCATCCATAGGCATTTCATACACCTCCACT
TCACCTGTTGTGTTGTCTTCTCCGTTTGGTGTTTGTCTGTGTGGGCGTAGTCAGGCTTCC
GGTCGCGATCGGTCAAACCGAGCACATAGGAAGTGCCGGTTTAAGAATGAATGGGATTGT
GTGCGCATGCGCACTGCGATCGGAAGCTGACGAAACCATTATGTTTGTTAAATAGGTGTT
TTGTGTTTATGAACGNGTGTGTATTATGTGTTTATTTATATTAAGAAAATGTATGTTTTG
TTGTTAATTATATATTAAGGATTTTTTCTTTATGTGTTTAATGTGAAGTGTGGCTTGAAT
GTCAAGTTATTTAATGTTTGTGTATTTGTACGNTTTAATACTTACCTGTTGAATGGTNTA
GCCCACAAACGGGCGGGAGTTTGGGCTATATAAGCCAGAGCCCAACTNCCNTACAACACT
TGTTNACCAAGTCGATGCAAGAGTGCTACTGTGGTGCCTCGAGCAAGTATATTGTGGATA
TTGTGGATACCTGNTATTATCGTNTATTATTATTATTATTTTTGTAGATATAATTGGAGT
ATATTTTTGCAGATTTTATTTTCCTGTTTGTTGTTTCTTTGGTACTTTTTATTACTATTT
TTTTTTGTTAGCACTTGTATATACCTTCACTGTGGATGGACTTTTTGGCACTGTAAATAA
ACATCACCTTGCACGACAGTGCTTTGCGAGTAAGCCATCATNTTTTTTCTTTACGAACTC
ACATTTCTCCCCCCNNTTGAAGACGAGCTGGTGGGCTCGTTTTCATCACA
>BEL-59_DRe#LTR/Pao
TGTCAGAAAGCCTGCTTGATGGACTAGGAACTAAAGTTCGTTGCATGTTTCTAGGGGGGA
CGTTTAGTTTATGGGACCTGCTGTTATGTTCTCCATCATTGCTAGCTCCTGCTGATGTTG
TTTTCTGTAATGCGTTCATCTTATACAAGTAAGTTTTAATCTGAAACATCTAATACTTAT
GTAACATGCATGCTGATACTATTTTGAGGTCTATATCGCCTATAATGTTCCGCTATAGCG
GTTATTTGCGGCCGCGATTGCCGCGATAATTCTGCTGAGTCATCGCCATTAAGCCAGAGC
TATAAATAGCCTTTATGGACGGCCGATCAGCGTGTTTGCTCATATGAACGGACATTTTTT
AGACTGTTGTTGCTAATTAGACTGTCACATTCCTAACAGACATTACTGTTAATATGTTTG
AGTTTAATATGGACATTTATGATGAATGTTATTGTTGCAGTGTATTGTTTCAGTCAATGT
TAATGNCAATTCATAGTCAATACTAGTTTGTAATTATTTCTTTATTTGTTTTTCCTTTGT
AGACCATTACATCTTATTCATTTCTCACTACCATTACCCATAATTGAGCAATCTGATGAT
TATGTTGAAGAAAATAAATATTTCAAACGTCAACACTTCTCCTGCCCTCCTGATTCTCTG
ACCGGAATCTGGTCCATATTTGGCCGCCTCAACCAGTGGAAAATTTACATGTAGTAAGGT
TTACTACATTATTATGGTCCTTCGAGCCGGATTGAGAGCAATATAAAACCAGTATGGACC
GAACAGGAAGTGACACTGAGAAAATGGACAGACCCCGCCGCAGGACACATCTGCCACCTC
ACCTGGATGATTATGAAGTTGATTACCAACCTATACAGGACCCTCCCCCAAAAGCTTCTA
CAACCTGTCCCAGTCATTCTAGAAGCAGCTCGAGGAAAACGTCCCGCAGTGGTATCAGCT
CTCATTCTAGGACGAGTAGACGTTCTGTTACCTCCACTGGTGTTTATCTCCCACCAGAAC
TCTCTAGTGTCCAGACAGCTGTTTTGGAGGAGAAGATTAAGCAGAGACAGTTTGATAGTC
TACAGCAGCAGGTACAGGAGGACTCACTAGCTGACGTGGAATATCAGCGCCTGCAGACAC
AAGCAAAGGAAGCTCAGCGTATTCAGGAGGAGGCTCTTGCAGCTAAGGAAGCTTTGTCCA
AGCATCTAGAGAGACAGCGGAAACTACAACAGGCAGAGACTGAGCTTGAGGTAGCCAAAC
TTGTATCTTCAATGCTTATTACAAACTCTGGTTCAAACACTCCCAGGCCTTCAGGCTCAC
CAGACAGCCCATCGCCGCCACCTCAACCTGATCAGACTAATGCATCCAGGAGTCCACAGT
CTACCTCCTCTTCTCAGCTTCCACCTCCGCTACCAACAGTCACATCATGTGATGACATTT
CACAGCTGTCACTTAGACCACTGGCGCTAACATTACCTACCACCACAGTGAGTGTTTCCT
CTCCTTCAACATTCCCGTTATTACAAGCAGTCTCATCATCAGTCGTTACAGTATCTGAGA
CTGCCCCCAAAGCTATGCCATTAAACACAGTGACATCAGTTCCACATGTGACACATCAGC
CTTTCTCTGTAGCGACAGTTATGTCCACTATTGGCCAGTCTACGAGTAGAAGAGGGCCAT
CTGTACCAAAGCAGTCTAACACTGCCCCACTGACAATGAATACGAATCCATATGTGATGC
AGCAGTCATTCATCCCTCCAGTGAGCACACACGCATATCAGCAGCAACCTCCAATCACCA
GCCAGCAGGCCTCAGCTCCGCCACCTAATGTCAGATCTGCTCAGCCACATTCATTCATGC
CTCTTCCCCACACATACCCTGGTACAGAGCTACTGTTTGCCTCAGCTTATGGCATACCAC
AACCCAAGCTACCAGTATTTGAGAGTGGTAATGAAAGTGACTTTGCCTTGTTAAAACTGG
CCCTAGATAATTTGCTAAGTAATCACAGCTATCTTAGTGAGCAGTATAAATATCATGTAC
TGTTAAGTCATTTGAAGCTACCCAGCGCACAGCAGCTAGCGAAAGCTTATATGTATCATT
CACATCCATACTCAGCTGCACTACAAGCACTTCAGGACAAGTACGGGCAGCCAAGACAAC
TCGTACAGTCAGAGCTGGGTGCCATCATGAATAGCCCACCACTTAGACTGGGTGATGCTA
ATGCCTTTGACAGCTTCGCATTATCAGTACAGTCATTAGTAGGCATGTTGAGGACCCTTG
AAGGTCAAAATGGGTACGAGTTAATGTGTGGCTCTCATGTGGATCGACTACTCAGCAAGT
TACCACCTGCCTATCGTGACAGCTTCGTTGAGTACTGTCTAAGCCGGGGTATCCTCCAGA
CAGGCACAGACAGAACCTATACACTCCCCGATCTGGCCACCTGGTTAGAGATTAAGTCCC
AGGCGAAGCGAATTTCCAACCGAGCTGCAGCTTTGTTCCCGAGTGACCTAGCCAAGCCTC
AAGGTAAACCCACAACATATTCCCGNCCAAAGGAGCGATTCACACCTGTCTTGTTGACCA
GCGAGAGGAGCATAAACCGTCCTGATACTGCAGCACAGAGATCTAGCACAAAGGTNAAGC
CCAGGCCATATTGTCCCCATTGTGATAGCCGAGACCATTACCTGAATGCATGTGAACAGT
TTAAGAAACTAACTACAGCTCAAGTTACCACTTGGATAAGAGAAGGAAAGCGCTGCTGGA
GGTGTGGTCGAACTCATGACGTGGGGGTCTGCAACCTTAAGCGCCTATGCAGTGTCTGCA
AAGAGTTACATCTTACAGTTCTACATGATTCAGTTCAAGACACTTCTAGAGCTGTTCTCA
TGGTCAGTTTGCCACCTACAAGAATTTATCTGGATCGACCTAACCGTTCCCCTAAGGTCA
TGCTGAAAGTTGTTAAAGTCCTGCTACACAGTGGTCGAAAAACTATGGAAACCCATGCCG
TTCTCGATGATGGATCAGAGAGAACTTTAGTGCTCCAGCCAGTTGTGCAACAGCTTAAAT
TATCTGGTACCCCTGAACTGCTCTCGCTGCAGACCATTCACCAGTGTCACACTGAACTTA
CAGGATCATCTGTGTCTTTTGAGGTGTCATCTGTATCCAATCCCTCAAAGAAGTTTGCGA
TACACAACGCATTCACTGCCCCAGGTCTGTGTCTAGCGGAACACCATTACCCAGTGGCTG
CTCTGCAAAGGGCTTATAGACACCTAAAAGATTTGCCACTGCCTCCCATGGATAAAGTGA
GACCACTGCTCCTCATTGGGTCCGACATGCCGCATCTCCTGACACCAGTTCAGCCTGTAT
GCAAGGGCCCACCAGGGGGACCCATTGCTGTTCGTACACAACTTGGATGGTCTCTCCAAG
GCCCCATGAGCCCGATGCAGCCCTCAAGAGGAAGTCAGCAGTGTCTTCATATTATGTCAG
TTCCCACCTGTGATAACCTGTTTCAACATGTGGAGAGACTCTGGCAGGTGGACACACTCC
CATACAACACCAAGATGGTTACCAGGTCCAAACAGGACAAGGAGGCTTACACTTTGCTGC
AGAATGCAACCGTCAGAGTGACTGTGGACTGTGTACGACGATATGCTACACCATTACTGA
GACGGACCCCTCGAACCTTACTCCAAGCAGATAAAACAGCTGTTCTCCCAAGTTTACGTC
GTACTGAGCGTACCCTTGAAAGGGATCCTGATAGGGCCAAAATCTACTGCAGTGAGATTT
CTAAATTGGAGTCAGCTGGTTATGTGGCAAAAATAACGGCAGAGGAAGCAAACCAAAGTG
AAGAGTCCTGGTTCATTCCGCACCACATGGTGCACCATAATGGTAAAGACAGAATTGTCT
TCAACTGCTCTTTCCAACACCATGGACAGTCTTTGAATGATCAGCTGCTGCCGGGGCCCA
CGTTGGGACCATCCTTATTAGGTGTCCTCCTGAGATTCCGCCAGCACACAGTTGCTATCA
GTGGGGACATCAAAGGTATGTTCCACCAGGTCCGTTTGTTGCCAGGAGACAAATCTGTAC
TACGTTTCCTCTGGAGAGGAATGTGCAGAGAAGCAGAACCTGAAATATATGAATGGCAGG
TGCTTCCATTTGGCACAACGTGCAGTCCCTGTTGTGCCATTCATGCCCTCCAACACCACG
TCCAAGAGCACAAAGAAGGTAAAACTGAATTGGTGGATATTGTGGAACATTCCTTTTATG
TTGACAACTGCCTTCATAGTGTACCAACGGCGAGTGAGGCTAAAGTGATAGTAGATGGAT
TACGCCAGCTCCTTTCTGAAGGTGGCTTTGAAATTAGACAGTGGGCATGCAATGTACCAT
CCGTAACCGAACACCTACCTTCAGATGCCAGGTCCGCAAGTAGCGAGCGCTGGTTAGCAC
AAAGCAGCACTGATCTTCAGGAGCCCACTCTTGGGTTGCGGTGGGATTGCATCAATGACA
CCTTGGGGTACAACTTGCGTTCTGTGGAGAATGTTGAACCTACCCTGAGGAACATGTATA
AAACTTTGGCGAGTCAGTACGACCCTTTAGGGTTCATTACACCATTCACTACTAGAGCCA
AGGTTATCATCCAGGACCTCTGGAAGCACAACCTTGGTTGGGATGACCCCATAGAGCCAT
CACATTTGAGAGATACTTGGCTTTCCTGGGTAGAGGAACTCCCTACACTTACCAAGATAC
ATTTCCCTCGGGCATATACCCCAGCCGCTGCTGACAACCCATCGGCTATACGAGAGCTTC
ATGTCTTCAGTGATGCATCGGAAAGAGCCTATGGTTCAGTGGCCTATCTACGCACCACCG
ATGAGCAAGGACAAATCCATATTACCTTTGTCTCGGCCAGGTCTAGAGTCGCGCCTCGCA
AATGCCTATCTGTACCACGTTTGGAGTTATGTGCTGCCCTTACTGGGGCCCAATTGGGGA
AAGTAATCCAAACTGAGTTGACGCTACCAATCCACAAGGTCACTTTCTGGTCTGATTCTA
CAACAGTGTTGTATTGGTTAACATCCGAATCCTGCCACTACAAAGTGTTTGTAGGGACAC
GGGTGGCAGAAATACAGACTTTAACAGAGATGGCTGAGTGGAAGTATGTTGAGTCAAATC
ACAACCCTGCTGACCACATCACACGAGGCCTTACCCTGACAGAGATAGCAGGCCCCCATC
AATGGAGCTCAGGTCCAGCCTTCCTGATCCAGTCACCTGATCAATGGCCATCAATGCCCC
AAACTAAAGCTGAACCTGATTGCAATGAGCTGAAGAAATCAGCCTTTATCGGAACTGCTT
CAGTACCCAGTGTTTCTCTACCAGTTCCAGGCAACTTTCACACATGGCAAGAGCTCGTTA
AAGCCACTAGTAAATCCCTACATGGGGCGGCTGCCGACACAGACTCCCCTATAAAGGCTT
CCGAGTATATTGAAGCGGAAAAGTTACTTCTGGCACAGGCTCAGATGGACTCCTTCCCTA
TGGAAGTTCAACATCTAAAGGCTGGACATCCTGTCTCACCAAACAGTCGCTTAGGCTCAC
TTGCTCCAGAATATGATGATGCTACTGGTCTCATTAGAGTGGGAGGGCGACTACGACGTG
CCACTGATCTCGACTTGGAGGCCATACACCCAATCATATTAGACCCTAGCCATCATATTA
CAAAATTGTTGATTAAAGAAACGGACCAACAACTCCTTCACCCTGGCTCAGAGAGGGTTC
TGGCAGAATTGCGCCGCCAGTATTGGATCCTTCGAGGTCGACAAGCAGTTCGTAAGCATC
AGCATACCTGTCAAGATTGTCAGATATGGCGAGCCAAACCTCAAACTCCACGAATGGCAG
ATCTCCCCCCCTGCAGATTAAATCTGTATAAGCCACCTTTTTATTCTACGGGTGTGGACT
GCTTTGGACCATATGCAGTCAAGATTGGACGCCGACAGGAGAAAAGATGGGGGATCATTT
ACAAATGTCTAACAACACGTTGTGTACATCTGGATCTGTTGGAGCATATGGACAGCGATG
CTTTCCTTCTTTCCCTGCGCCGTTTTATAGCCCGACGAGGCAAACCTATGGAGCTATTGT
GCGATAATGGCACCAACTTTATCGGAGGTGATCGGGAGTTACGTGAATCCTTTGAGGCCA
TGTCACCAAAGCTACAGGAACAGCTGGCAGAGCAGAAAATCAGTTTTCGCCATAACCCCC
CAAACGCTCCTCACTTCGGAGGGACTTGGGAGCGTGAGATAAAATCAGTTAAGACAGCAC
TCCAAGTAATCCTCAGAGAGCAGTCAGTGCCAGAACCAGTTCTGCAAACCCTTCTGGTGG
AAGTGGAAAACATTCTAAACTCCAAACCACTCGGATACGTATCTTCAGATATCGCGGATG
TAGACCCTGTGACTCCTAACCTACTGCTCATGGGTCGCCGAGATGCCTCGTTACCCCAGG
TCTTGTATGATTCTAGTAACCTGCTTGGAAGACGAAGGTGGAGACATAGTCAGGTGCTAG
CAGATTGTTTCTGGACTACCTTTATCCGTCAATACCTACCAAGCATGCAAGGCCGTCAAA
AGTGGACAACTGATGGGAAGGAACTGGCAGTAGGACAAGTTGTACTTGTGGTAGATCCAC
AGCTTCCACGTTCCCATTGGCCTGTTGGAACTGTAACAGAGGCTTTACCTGGAGCTGATG
GCCGCATTCGAGTGGTCAGAATCAAGGTTAAGGACAAAACATACACCCGTCCAGTCGTGC
GACTGATCCCACTTCCTCCTCTTGAGGACAATGACACGAGCACCCCTGACAGACTTTCTT
AATGTTCAATTATCTCGTCAGATAATTGGGGGCGGCTGTGTCAGAAAGCCTGCTTGATGG
ACTAGGAACTAAAGTTCGTTGCATGTTTCTAGGGGGGACGTTTAGTTTATGGGACCTGCT
GTTATGTTCTCCATCATTGCTAGCTCCTGCTGATGTTGTTTTCTGTAATGCGTTCATCTT
ATACAAGTAAGTTTTAATCTGAAACATCTAATACTTATGTAACATGCATGCTGATACTAT
TTTGAGGTCTATATCGCCTATAATGTTCCGCTATAGCGGTTATTTGCGGCCGCGATTGCC
GCGATAATTCTGCTGAGTCATCGCCATTAAGCCAGAGCTATAAATAGCCTTTATGGACGG
CCGATCAGCGTGTTTGCTCATATGAACGGACATTTTTTAGACTGTTGTTGCTAATTAGAC
TGTCACATTCCTAACAGACATTACTGTTAATATGTTTGAGTTTAATATGGACATTTATGA
TGAATGTTATTGTTGCAGTGTATTGTTTCAGTCAATGTTAATGNCAATTCATAGTCAATA
CTAGTTTGTAATTATTTCTTTATTTGTTTTTCCTTTGTAGACCATTACATCTTATTCATT
TCTCACTACCATTACCCATAATTGAGCAATCTGATGATTATGTTGAAGAAAATAAATATT
TCAAACGTCAACACTTCTCCTGCCCTCCTGATTCTCTGACCGGAATCTGGTCCATATTTG
GCCGCCTCAACCAGTGGAAAATTTACATGTAGTAAGGTTTACTACA
>ERV1-N7_DR#LTR/ERV1
TATAGGAGAATTTCTGATGCATATAGAGGAACTTTTATTATGTAATCACTATATAATCTG
CCACTATTAAAATATAGACCACTATTAAAATACACTGTTAAAACATATAGAAATACATTC
AAGTGATGCAGAGGAAAACACACAGACATGCAGGGCCTTATAATTGACGAAAACACACAC
AGGCATACAGGGCCTTATAATTGAGGGCCTCACAATTGAAGCACGGCACGTCATGCGCCT
AAGTGAGAACATTCAGACAGAGCGTATGCAATACGTTTAGACAAANGTATGTATTGACCA
AGACAAAAACAACCCTCGNCAAAATAGCATACATAAGGAGAATCATTTAGAAAGTATGGA
AACAACATGATCATGTGCAAACACATGATTGTAAGCACATGCTATATGACCTTAAGATAT
GTAAAAACAGAAAAACATACAGCCATCAATTAAAAAGCTAGGATCCTATTGGAGCCGGGA
AATNGCGTGATGCTACGCNACATGTCATGATGACTATGGGAAAAAACTGTATATAAACTG
TGGGTTTTTGAACATTGGTAGGAGAGAGATCGATCGACCAACTCTGCTGTAACAATAAAC
TGCTTCAACTTGAGAACTTCGAAGACCTCAGCCTCTTTTTTGAAACTTAGAAGATGTTTG
TCGAGATCCAGCGCAACTTTCCACAACATAATTTGGCGCCTTCATCGTGGGGCTGGACTG
AGGATGGTCGAAGGAAGGTGTCAATGGGTCGATCCTTGGCAGACACTCACGCAGAGACCA
AAAAGCGCGCAGATTAAAAAGGTGAGCAANTTTTTGCTTTATTTTGGTTCTCTGATGAGT
GTACTGTGGGGTGGACCAGACGCTTGAACTTGACTTTNAAAATACCTCACCATTAAAAAG
AACCTNTAAATTGACTAAATTTATTAAAAAGAATGATAAAGTAAATGATAAAGTAATAAA
AGAATAGTGAAGTGAACTATTTATAAGAAAAAGAGGTCTTCCAGGTTGTCAAGGTATGTG
CTTGTACTAACAAATGGCTGTATATTATGCACTAACTAATGGCTTTGTATTATATACTAA
CGAATGGCTGTAAATTANATGCGTATGAAAGAGAGTTACATGCATGAATTGCTACGCGAG
AGGCGGGAGCAGATCGCGCGGAGGCGGCACTAGNGATCGCTTTTTATAGNTGTGGTTAGA
GCAAAGGAGCGCTCCGCGTCTCTGTACTCGCCTGTGGATTGAGTAAGACTCTCCCGATAG
AGGCAGGGAAATTGGGAGGAGGCCTTTAATCTGATCTCAAAAGCACCTATAAGGAGGGCT
GGATCTCAGTGAACTGACCTGTGTAAGTCTTGTTAGTCTATATTTTATGTTTTTATGTGG
TCCGGACCAAGGGGAATGGCTGATTTTTCTTACAATTTCTAGAAAGAGAATTGAATAAGA
AAGCATATACTGTGAGATTTGTGAATGAGAATGCATGTGATGAGAGAATTGAATTTTAAA
GCATGAGTAGGGTGTGTGCTTAAGGATGTTGAGTGCTAGAGAGAAATTACTGAGGTGTAG
TGTGAGAGAAAGTGAGTATTATAATTAAGAGAATAAAATATAGATATAATATGAATTGAT
TAGAGAATTAATAAAAATTGCACATGCTGTGCTGGAGGGACAAAGCAAACAANGTGGCCA
CAACAATTAAGAAAAGCAGTTTTGCATGTAAAAAAGTTTGTTTTGTCTCCCAGGACCTGC
TTGTGATGGTAAAGACACTTNAACTGTNCCTCCAANTGAAAATAAATAAAAGTAATNAAG
GGAGGTTTGGATTCCAGATTAAAAAAANAATAANAATAGTTTGCATGCAAATGATCTGTG
TTTGCTCGTTAAGAGGCCTTGATAGCGACAGACGTTAACTAGTAACTGTTACTCAGATTT
GGAAAGTTATTTAATGATGATATGCATAGAGCAGATTTAGATTTTAAGAGTGAGTTCTGA
ATGTGTGGTGACAGTTAAGAGATTAAAAGCAGATTGGATTATAGAGACGTGCGCAAGGAA
ATTCCTGTGGTTATCGCTTTAGTGTTGTGTGTGTCTGTGTCTGTGTGAATGGTTGTGTAA
AATTCCATATTAGTGGACAAGCAGAGCCGCCCCTCCTGCACCGTCCCTTAAATGGANCAT
GGCAGAGACGGACGCTCTCTGTGTTACACTGAGAGGAATGAATGACTGAATGAGCCCTGT
AGATATAAAGGGACAAATGCTGAGTGAATGAGTCCTCTAAATGTGAAGGAGTAGAATGTG
AGAGTGTGGTTAAGTGTTTGTGTTTAGTAGTGTGTTTGTGATAAATAGTGAAATAAAATA
ATCATTATTGTAGATTATAATATAAAGATGGACTGCAGATATTGTGTGATANAGAAGAAA
ANATAGAAGAGACTGATGCAGTTTAAGGAAGAGATTATAATATTTAGGAAATAAATNAAT
TCAGTTCAAATAGAAAGATATAAAGATANATATTAAATTAAGGAGAAGTATATAACATAA
GTTGANACCTGTGCATACAAAGAGATCATAATTTAAGTTCTTAGAATANAANTTAATTTA
GTGAATAATAGTATCTGATTTAATANTAGTGAGGTGTAAAAGTGTATATTACAAGAGAGT
ATAAGATAAATAGGATAAAGTAAATACAATTTGGAAGAAAAATAATGTGTTATATAAAAG
AATAAAGTGATANGTTAAACATTTGGGAACAGAGAGGAATAACACGTCATAGGAAAATAT
TAGAATTAGAATAAAAAAAANAATATATATATANAATATGAATAATTTATAGTTAAATAC
TCAACTAAGAGAGAACAGAACAGAAAATAATGACAAATGGCAGGAAGGAACATTTGATGT
AAGCTGTAAGTATATATAAACNATGATNAAAAAANAATAATTATGAANCAAAAGAATAAG
ATGAAAGNTAAAAACTAAAGAGATGAGTGTGTANAAAAAGAGTGAGAAAATGTACTATAG
AATTGAAACAGATNTGGAAAATGTTAGAGAAATTCAAACAANGTAAAGAAAGGNCCAACT
AGTGAGAAAACACTAGAATAGATTAGGAGAAAAAACGNANANNNNNNAACACAAGCTGAA
GCTAAAGAAANGGAATNAGAAGAAAATTNAAAGAAACAGAAAATTAANAAAAGATACGTG
GACTTAGTAATAAATATTAGGAAGAATCAACTNTTGGACAGCAAANAGAAGAACATAGAT
GAGAGGAGTCTTTATTTGATGAAGGAAAATGGGAAAGTGGAAAAATGCTTAGATTATTAA
CTAAGCAAATTGTTATATTAAATTAAGGGGCANGGAGATGGACTTTCGAAGGGTCCTGGC
CTTTTCGCCTGCCGGACATCCCTGAAGGCACTGGGAAATAGANTAAGGTGTTTNGAGAAA
CACAAGGAGCAACTTGTTGACTGTGGACTCTTATCACATGAACTAAAAGCAGTGAGCCAG
GCACTGCATGCAAAAAGCTACAGAGACTTTGACCCATCGACATGTTCAAGAGACACTTAA
AGAAGGAGAAACAAGAGACTGATGAACTGATCAAAAAAGCTAAACTTTCCAGCAACATCA
GCTGGGTGAAAGAGAAGCCAGCACCAAGAGGGAGGAGAAATGCTCAACACTTTAACTCCT
TAAATAAGCAGGAAATGTGGGGATTCCTGAATACAACAATGCAAAGACTGCACCATCTAT
GGAACAGTTGCCTCGGGGTTCGAGGGAGAGAGATTGGCTATGGCCTAGCAAACTCAATCT
CAAAGCCCAGTAGANNTATGATCCAAATCAAGTACGTTGCAAATTAAAACAAAAGTGTAC
CCTTTCTTGTATCAAATCAGACTCCTGTCAATTGATTAGTNAGAAANNNGTTATTTTATA
AANTAGGACTTNATTAAATTTGAATTAAATAAGGATTATGAAATAAAAANNNNNNNNNGA
AANNNANNNNTAATATNTATTAGTTAAAACAGATAGAAGATGTAATTAAGACAATTGATA
ATGGGGAAAATAGATTGAGTTAAACATTTCTGAAGCAGGGCTAGTAAAAAGAAGAATTTG
TCTATGCAAATTTATAATNTTAAAAGAGATTTAGACTTAGAAAATTATTACCAGGAAGAA
ATNNNTGAAGGGAAAAAGAACAGCACANGAAAATAGGTCAACAGTGAAAANCTCTAAGTG
TAAGAGATGATTTTGGGGAAAAAAGGGGNTTAATGTAATAGATTTTGTTTCATANANNNT
ATANCCATACAAGTAAAAAAAAAAAANNNGGAAACTAAATTTGAGGACTAAAGAGTAAAG
CAAAACAGANCAAAAAGATTAAATGATTTTTCCGNNNNAGTTAACTTACAAAAATTACAT
GAAAGATGTGTATACAATCAAGTAGATGGGTTGCCTTAGAAAGTAAATATTAATCGAGAG
AAAGANAGAAAAAAATAAATGCAACATTCAAATGAACAAATAGTTCAAAATGATTTAAAG
AAGTACAGTTAATACTTAAAGAATNATTATTATCATTGCAGGACTTGGATTTAGAATTAG
AAAATTAACCAGTACAGNTGAGGGTTAAAATTAAACCAGATGCACATCTGCAGAGAAAAG
AAGAAAAAAGCTGAAATAGGTATAAAAACAANATTGAAGTTTTATTAAGAGTGGGAGTAT
TAACACCTAGTGATTATAATATGCAATACATANGTCGTTGGATATTTCTATTTAGATTAT
ATTTCAATTCAGGTATGACAGTGTATGTAATTATTAAGATTTGAATTTAAATTGAATAAA
TACTTTAATTATGCTGCATCAAAGCAGGTAAAAAGCAGAAGATATAAGAAAAATNAATGA
GAGAAAATTTNCCAACTGAAGTTCCTACATTTTATGAACAAATGTTCCTCCTGATGTCAA
ATATTGTTGAGTAATTAGTTTCTGTTCAGCCAAGTTTAGGTAATTAGCAAAAGAGGGTAC
CTATTAGTATTTNCATTNNCTGCGAAAATTATACATCGACGCGTCTGAAGATCTTATGAT
GAACAGTAGTGTGTTACAATATAGTTGATTTAANTATCNGCAGCTCCTTATAGCTCTAGC
TCAATTAAAAGACAGAAAACACATGATGACTTTTAGGGATGACTGAAATTTAGCATTGAT
GGAACAAAGAATTTNACACAAACNNNNCGGCACTGAAGAAAATTTATGAAACAGGAAAGA
CTGCAAAAATAAGGCACTAAGTTAACAGGAAACAAATAAAGGCATTTGAGATGATGAAAG
AAAAATTAGATTAAAAAACAATACAGAAAACAAGTGACAGAATATGAGGTAGCACATCTA
TAGTGCTTATAGAGCTACAATCTCAATTGAAGAACATTGTGAAAATTAAACAACAAAAAG
GTCTCTGTGAACAATCTAGCATGAAAGGGGGGAAATAGCCGNNTATNNNNNATACNNNNC
CGATAAAAGACTAATTGTTGCGCCAACAGCATCTCCAAGTATACTTATTGCCGATGCACA
TGAATTTGATCAAGGGAGTATTAGGAAAATTAAACAGCAAGGAGATTGGTNTCCTTATTC
GAATGCAGTGCTTAGTGAGTTGTCCATGTGACATCTGTGCTAAATATAATGTGAGGAAAG
GAACAGCGAGCAGTACCTGAAGTGACNTTTAAGCATTTAGTTGGGGGTTTGAGGTTATAN
TAAAACGAGTACAAGGCAAGAAATACATGTTTGTACTACTTAACAGGTTGGGATTAAAAG
CTGGTTGTGATGATNAACTATATTTCTNATGAATAAAAACATCATTCTTAGATTTGGACT
ATCATCAGAAATAATTTCAAATAATGATTGTGCATTAATAAATTNTTTAGAGTAATTAAA
GTAAATTAAAAATAGCTAAATAAGTAAATAAGTGATTAAATAAATAANCAAATAAATAAA
TAAAACNGTTAAAGAAGTACTGTTAATTAAGAATGAATCAAAGGCTAAAGTGAATTTATC
ATGCACAATCACAAGGACTGGTCAAAAGCACCAAGAAGATAATAATAATAATAATAATAA
TAATAATAATAATAATAATAATAAATTTTATTTGTAATGCGCTTTTCTTANACTCAAAGC
GCTACAGGCAACACACTAGAACACAAGGCAAGCAAAACAGCACAACAATAAAAGATGCAA
TAAAACAATAAAAAATATGAACCATAAGATAGAAATAAAAAGTTAAACAAAATTATCATC
CGNNNAAAATNATCANCCTAAGTTAAAAGCAATGCTAAAAAGGTGAGTCTTAAGAAGTTT
CTTAAAACAGTCCAGAGAGGCGGCATTCCTAATGCTGATGGGGAGTTCATTCCAAAGCTT
AGGCGCACTGTGTGAAAAAGATTATTAAGGCCATAACTTTNNNAAAAAACGTAANNNNNN
NNAANATGTGAAAATGNTAAACCTGATTGAGTTTGGATTGGTAAACTGGACTGATGTGTA
AACNGATGCTTTACATGTAAACTAACAGAAACAGGAACTTAACACTGCATGGAACGCTAA
TGTCCTGTCTAATACATTGGCAAATAAGAATTTTTGTCGTATAAGAAAAACTAACTGCCA
TGTATGAAGCTATTTATTTACAGGAACAGAGCAGGGAACGACAGAAGGAAACTGTTTTGG
AAGATGTTCCTGCTGCTGTTGCTGATGATGATGCAAATAAAGATGAGTGAAAGCCTAGAG
GTAACTTCTCCAAAGGTAAAGGANTATCTCANTCTGACGGAGTTGGACAAGAGTATCGAA
CAATTGNCTTCTTAATTTTCTTGGAAAAGAGGCAAATNATCCCACAACAAAATGAAGGTA
AAGAACAATCATCTAAAGAAAAATGCCGACCCAGAGGATATGCATGAATNNCAAAATATG
CGATTTANGAAGAAATTGACTATAACCAGATCTCAGATGATCAGCTNTTAAGAAGCTAAT
AACAGTGATTGGTATCGTTGGGCAAAATACACAGTTGGAAAATTACAAATATCCAATTGC
CCAATATGTTTATAATAGCCTTTATAAAGCTTANAGTGGTTGTAAATCCTNATGATTATA
GACATTGTGCAAAATTCAGGAAAATAACTGCAATATACCGTACAGTGACTCCCCGTTTTG
CCAGGCCCGATNCCTTGATAAACTCCAAATTTACANNNNNNNTTAGAGAACAATGATNGG
TTGAAAAAAGAANTGTAAAGAAATGAACATCAGAGTTCAANCAGCAGTAAGAGAGAGNTC
CCCACAAANTATGTGATAAATAAGAAATTAANATATNTGAATGTTATANNATCAGNGGAT
CGGNAAATGTGGGAAAATTTAAAGGAAATTGTGCAATAATTTGGCATTTGAATGACGAAA
TGTAGGGAAAAAGAAAATGCTTATATGCAAACCTTCCAAATGGCTACAGCTACAATAAAG
AGTATAATGTTGCCAGTTTCNGAAGTTGCAATTATGAAAGAAAAAGTGATAGGGCAGTTA
ACCGCACACTTGGTANTTGCACTGGACACAATGTACAATTCCCAAGATGATTTCCCTTAA
TACAAGAANATNAACAAATAGTANACTATTACTGGATCTGTGGAAGAGGAATATTATGCC
CCAATATTCCATTGAATTGGAAAGGGGTTTGTACTAGAGTTAAATTAATACAGGAAGTGA
TAATAATTGGGTTAAAGAGCAAGATGACNTACAAAGACCGNAGAATTGAAAGCAGCAGAA
TTGNAAGAANCGAGTTAAGAGACAATATACACCTGACTCAGANGTTCGCATANNTGCAAT
TGGCCAACCTANNGGAATACCANNCGNNGATNNGTTTAAAGCAANAGATAAANTAAAAGC
ANGACTCGAGTAATAGNGTGNATAATTGCANTGNAAAATTTAGAATGGGTTAACTACATT
TATTACAACCAACAAAGATTTATAAATTACACAAATGATGCCCTTAAAGCATTAGGAGAA
CAACTGGCTCTAACNAGTAAAATGGCTTGGCAAAACAGTGCACCATTTGCTGCACCTATA
TTCCAAATAATACTGCCCCAGGTGGNATCTTTCACNGAAGCCATGCGGAAATTGNGAAAC
CTGAGAAAAGAAGTAAAAGAAAACGCTGGAGNGGATAAAAAAGTGACTNGGTTTGCTTCC
GTGTATTNNNTGGATCATTGAGACAATAGTTNCTCAAGATTGGAATATTNTNNATAGGAA
TTGCTNTACTTGTTTTTATTCTTCTTTTGGTTGTGTTGTGCTTCTCAGATCGATGGTTAA
AGCTGCTGCCAAGCAGATGGCCAATGTGCGAGTGAATAGAACTGTGCATGACTGCAGAGA
CCATGTCTATGAAGTCTTTGGGCCAGATTTGGACCAGTTGGGNCGCATTTGGAACAGTTG
AATGAGTTTTGAAAACAATTACTACCTTAAATTTCTTTTNTCTTTAATNTCTTAAAAATA
ATAATAATGAATTCTTTAGCTTTTTACTAATTTTATAAAGGCTTTAAATCACAAAGATGA
GAGTTTTAAGCAAGGCATCATCCATAATGCAGGAAAAAGCAAATAGAATGGACTGAACAG
AACTTAAAGATTGTGTGATNATTTTAAGCCCTATTTACTANTATACATTTCTGTGTATTT
AGGAGTTCATCGAAGCTGCCGGAGCTCATATCAGATGTACACGGGGAAAGAGGGAAGATG
ATTACGGGTCAAGGGACACCTCGGTATCCAACGGCANCGAAAGGAGAAGAAGAGCAGACT
CTACTGGCGGTTTAAAAACCCGCTGTCCGCTCCAACACCAGACAGTACTCAGAAGTACCT
CTGGCGACGTGGGATNAAACATCAGATATGGCTCTTTTACAGGCGCCGAGAATGTTCTGN
AANTATTGAGATTTTCTATTGNATGNTGATTAATCAAGTATATATGCTGTATACCCACNG
CNGTGAGNAAGNCTGACAAAGCATATGCTTTTAACNTGACTAATGATTGTTGTGTGTTGA
ACTCCCCAAGAAAGTATTCAGTTAGGGAGAGCGGGATCTTTTACTCCTTCTAAAGTCAAA
AGTGGAGGGAGATGTTTGGTTCCGTTTCTCCTCTGAAGTGCGGCGCAAGGATGCTGACAA
TTGATAAGGATGTAGATGGGCAACTTTTTCGGTTGCACAAGTATGTTAAGACTTGGCGAG
ATGTTGGATTCTTAAGTTGCACTTCAGCGAGGGATTTAGGAGAGGGACTTTTTGATTAAG
TCCCTAAGGGGGGATTTATAGGAGAATTTCTGATGCATATAGAGGAACTTTTATTATGTA
ATCACTATATAATCTGCCACTATTAAAATATAGACCACTATTAAAATACACTGTTAAAAC
ATATAGAAATACATTCAAGTGATGCAGAGGAAAACACACAGACATGCAGGGCCTTATAAT
TGACGAAAACACACACAGGCATACAGGGCCTTATAATTGAGGGCCTCACAATTGAAGCAC
GGCACGTCATGCGCCTAAGTGAGAACATTCAGACAGAGCGTATGCAATACGTTTAGACAA
ANGTATGTATTGACCAAGACAAAAACAACCCTCGNCAAAATAGCATACATAAGGAGAATC
ATTTAGAAAGTATGGAAACAACATGATCATGTGCAAACACATGATTGTAAGCACATGCTA
TATGACCTTAAGATATGTAAAAACAGAAAAACATACAGCCATCAATTAAAAAGCTAGGAT
CCTATTGGAGCCGGGAAATNGCGTGATGCTACGCNACATGTCATGATGACTATGGGAAAA
AACTGTATATAAACTGTGGGTTTTTGAACATTGGTAGGAGAGAGATCGATCGACCAACTC
TGCTGTAACAATAAACTGCTTCAACTTGAGAACTTCGAAGACCTCAGCCTCTTTTTTGAA
ACTTAGAAGATGTTTGTCGAGATCCAGCGCAACTTTCCACAACA
>Gypsy-206_DR#LTR/Gypsy
TGTTGTGATTGTATGTNATGACGTGTGTGAACACTAGATGGCACCAGAGGTTTGTAAGGG
TTCATGTGAGACGAGANGGAGTTAGAATAAGACAGCATCAGGCTGCAGACTGAACTTGTA
AATNAAGAAGACACTTGTTCCAACTNGGCGTCATTATTATAAGACACGAACATGACATGG
TACCATGAGTACACTGTGAAAGCAAATATGGACCTGAANNCGNCGGAGTCTTTGAAACTA
GTGGGAANCGTTGATAGCAACTGGAGGACATTTCAGCAGCAATTCATGCTGTATATCGCA
GCTGTCGGCCTGGATAGTGAATCGGATTCACGAAAAATTGCATTGCTCCTAACAGTAGCT
GGTCCACAAGCAATTGAAGTATACAATACGTTCGCTTTTGTGGACGCTGCAGATCGAGGA
AAATATGATGAGGTAATAAGGAAATTTCACTGCTCACCGAAGAAAAACGAAACGTACGAG
AGGTATGTGTTTCGCTCACGCACTCAACGGGGAGANAAGTNNTTTGACTCATATTTGACT
GATTTGACGTTAAAGTCGAAAACTTGCAACTTCGNGACGTTGANNGANTCAATGATCCGA
GACCAGATCGTGTTTGGNATCNNCGATAAGAAANTGAGGGAAAGGCTTCTCAGAGAATCG
GAGCTAACGCTGGATGGATCTGTCAAGATTTGTTATGGTAGCGAATTGCCGCGCGNNCGT
TTGAANNNNTTCTAGAACATTTNCGNAGTNGATGAAGGACAACTGNNTGACGGTCCGNCA
GTAGTCGGCGCTGTCACACACAAAATGAAAAGGCGTAAAGAGNCACNNCNAGCACAGCAG
CTNGNGGGAGTGATATACAGCTGTAAGCGATGCGGTTNANAGCATCAGCCTAAACAGCGC
CCAGCATTTGGAAAGCAATTCGCAAACTGCAAAGGCATGAGTTATTTTGCTAAACAGTGT
TTCTCCAAACGAAAAGAGAGCTTGAGAGGAAAAACTGTAAACTTAGTTACGGAGCCTGAT
CTCAGTGATACATTCTCTGTTGGACTAGTAAATTGTGAAAATGAACGAGAAAATAATACA
GACAACGAAAATGAAGATGAAAGTGAAGATAAATGGATGTCTCCAATACTGATAAATGGA
GCTATATTCAACATGAGATTGGACACTGGTGCAAAAGCGAACCTCATAAACATGAATGTT
ATAAAAGCAATGGAAAATAAGCCAAACATAAAGAAGAAAGAATCTGGATTAAAAGATTAC
AACGGGCGGCCAATTAAATGTTTGGGTACATGCAGGCTGAGTGCCACAGTAAAAGGAAAA
GTGCACCACCTGTTCTTTTTCGTTGTGAATAAGGGACAAGAATCACTTCTTGGTGACAGA
GCCTGTGAAGGATTGGGACTGGTAAAAAGGGTGTTTGTGTAAGCCCACCCAAAAGCCAAG
CAAATAACACTGTGGACACAATAATCCAGAAATCCGCAGATCTGTTCAAAGGGTTTGGTG
TTTTGCCCTTCACATATAAAATACAGTTGAAGCAAGATGCTCATCCAGTTGTGCACGCAG
CACGTAGAGTTCCAGCACCATTGAAGGATGGCCTAAAGAAGGAGTTGGACAGAATGATCA
GGTTGGGAGTGATCAAAAAGGTTAATGAGCCTACAGACTGGGTCAATTCAATGGTCATCA
CAAAGAAAAAGAATGGTGAGCTGAGAATATGTTTGGATCCTAAAGAGTTAAACGNNNNCA
TAAAACGGAAACATTACCAGATTCCAAAAAGTGAGGAGATTACAAGAGAAATGACTGGTG
CNAAATACTTCAGCAAATTGGATGCTTCACAGGGATTCTGGCAGNTACGGCTNNATGAAG
ACNGCACNAAGTATCGCACATTCAACACNCCATTTGGGNGGTATTCNTTTTTNNGNCTGC
CCTTTNGGATAATTTCAGCNTCTGAAATTTTTCATCGNGCCATGGAGCANGTNATAGAAG
GACTGGAAGGAGTTCGAGTCTATATTGATGACATCGTCGTATGGGGATCCACAGCTCAAG
AACACAGCGAGAGACTGTGCAGAGTGATGGAGCGCATACAAAAGTATGGACTAAAACTNN
NCAACAAAAAAAGTTTGGCGTGGAGGAAATCCTTTTCCTAGGAGACAAGCTTTCTGCTCG
TGGTGTTCAACCGGAGCAGGATAAAATACATGCAATACAGAACATGCCAAGGCCTACTGA
CAAGAAAGGTGTGCTTCGCATCATGGGGATGGTCAATTTCATAGGCAAATTCATTCCCAA
TCTAACAGCGAAGACATCATGTATACGTGAGCTTCTGCACAGAGACTGTGAGTTTAAATG
GACAGCTAAACATGAGAATGAGTGGCAGCAATTTAAGAACACACTGACCACAGCACCTGT
ATTGTCATTTTATGACCACACCAAGNGGATTAAACTATCTACAGATGCTTCCAAAGATGG
CATTGGGGCTGTTTTACTCCAGGCTGAAGGAGAGCACTGGAAANCGGTAGCGTATGCTTC
TAGGGCTATGATCAAAACTGAATGCCGATACGCTCAGATTGAAAAAGAGTGTTTGGGGCT
GGCGTATGGTTTGGAACGCTTTCATAGCTATGTGTATGGACTGCCATCTTTCACGGCNGA
GACTGATCACCGACCACTAGTCTCCATCATCAAAAAGAATCTGAACAAAATGTCTCCACG
GATACAGCGTTTAATGATGAAGATGCAGAGGTATGATTTTGAACTAATATATACTCCAGG
AAAAAACCTAGTCCTTGCGGATGCTCTATCCAGGGCAACTGCAGGCAACAGTGTGAGTAC
AACTGACGAAGACATACAATGTCACGTAAATATGGTGTCAGCTGCACTGCCTGTAGTCGC
CATTGTGGAGGCTACAGCAAAGGATGTGGAGTTGCAGCATGTCATGAGAAACATGGATGA
GGGATGGCCAGTTGGTGCATCTCCACAATTTTATCACATCAGAGGAGAGCTCAGTGCTGT
GGATGGTCTGCTTTTAAAAAAGGGCCAGGATNGTCGTTCCGCAGGCGCTGAGAANGGACA
TGTTGCACAGGATACATGAAGGNCATCTCGGCATCGAAAAATGCAAGAGGAGAGCNAGAG
AGACAGTCTNCTGGCCTGGAATNAACGNNGACATTGAGANANTCGTAAGTAAATGTGAAA
CATGTCNGAAACACCGAAGCAAGCAAAGCAAAGAGCCAATGGTGGTAGCCGAGTTTCCGA
CTGCACCATGGCANAAAGTNGGAACGGACTTGTTTCATCTTAGGGGNAAGGACTACTTGG
TGGTAATTGATTACTACTCAAACTACCCCGAGATGGCGCTATTGACAAACTTAACATCGA
CCTGTGTCATAACGCATGCCAAGTCAATCTTCGCCAGGCATGGCATTCCACAAATTGTGG
TGAGTGACAATGGTCCATGCTTCGATTGCAAAGAATGGCGGAAGTTTGCAGCACAGTATG
ACTTCGAGCATATAACATCAAGTCCGCATTATGCACAGTCAAACGGTCAAGCTGAAAAAG
GGGTCCACATTCTGAAGCAGCTCTTNAAGAAAGCAGCTGACAGTGACTCNGATCCGTACC
TGGCTCTATTGAGCTACNGAGCATCACCTCTTCAGCGCGGTTTCTCACCAGCTGAACTGT
TGATGAAGAGAAAACTTCGGACAACGTTACCAAGTCATACAAGTGACAAATTGAAGCAAA
AGAATCCTGCCAAGATTGAACATAACTGGCAAAAGCAGAAAANGAAGCAAAAGTCCTTTT
ATGACAGGACCACAAAACGTCTNTCACCTTTGACATCTAACAACCAAGTCAGAGTTGAGG
ATGCTGACGGATGGAGCACAAGAGCAACTGTTCTGCAAGAAGTAGCTCCAAGATCNTATA
CAGTGAAAACTGATGATGGACAAATCCTCAGGCGTAATCGTCGCAGTTTGCTAAAAACAC
NACAAGAAACTGTTGGAGAGCCAAGTGTGACCTGTGGTGAACCTGAGACAATTCACACAC
CNGTTATTGATGGTGACACTGACACACACACACCTACTCCTGAGTTGAGAAGGTCCACCA
GAGAAGTTAGAAAGCCTAATAGACTGAATTTATAGTGGGTAAATGAAAGATAAGANATTT
AAATAGTTTACATGTTAAACCTTTTGAACATAAGNTATGTTGGGTTGAATTTANGTTAAA
CTGAGAAAATGCATATTCATTGTTATGAAAATATAGGGTCTTACTGAAGGAGAAATGGAT
AAATTCACTGACAAAAGATGTAAAAGTTCATGTTAATGTTTTTGCCTGAGAAAAAGGGGG
ATGTTGTGATTGTATGTNATGACGTGTGTGAACACTAGATGGCACCAGAGGTTTGTAAGG
GTTCATGTGAGACGAGANGGAGTTAGAATAAGACAGCATCAGGCTGCAGACTGAACTTGT
AAATNAAGAAGACACTTGTTCCAACTNGGCGTCATTATTATAAGACACGAACATGACA
>DF0002240.1#TIR
CAGGGCTTAATTTGTGCCGGAACACGCCGGATCCGGCACCTCTGAAATCTGATCCGGCAC
CTCATTTTACCGATCCCCCTCCTCAACCGCCCTCCTCCCCCGTCCGCTGTTCACTTTCAC
TTTCTTCCGCGACTCCCCAACCCTCTTCACTTTCGTCCGCGACAACCCCCCGCTCTTCAC
TTTCGTCCTTCGTCCGCGACACCCCTCCGCCATCCAACGCCCCCGCTCTCCACTTTCGTG
CGCGACACCTCTCCATCCTCGGGTAACATGCCGGATCCGTTACCCCGATCTGTTCCGGGA
CCTCGCAATTCACAAATTAAGCACTG
>DF0002241.1#TIR/hAT-Ac
TAGGCTTGCCACGATAGACGGTGTTGACGGTGATACCGGTTTTAAGACGCAACACCGGTG
ACATCACTTTTCCACCGTGACACCGTCCCCACATTTGTTTTTTTTAAGTATTCGTTTTTT
ATTTTTTTTTATTAAATATTTATTTGAATTAAATGGAAAATATAATTCTAAATAATTTAC
TTAAGACGAGAGCATGCNCTATAATTAAAATCTGAACATAGCTACAATGCGTCATATTTC
ATTTATCACGTGAGGAGAACGAGAGGAGTCGAATTTACAGAAAGAGAATGGCGGACGATT
TAGTGTCAAAACGCAATGCAAAAGCGCCTGTTTGGCAATATTTTGGGTTCAAACCAAATG
CAAAAAGAGAACCTGAAGACGTTAATGAGGCAATCTGCAAACTTTGCCTGACAAAGGTGG
CAGCATCTGGAGGAAACACAACTAATTTATACACGCACCTTCAACTTGATGTTTAACTAT
GGGTGGGTCGCGGGTAGATCAATAGCCATAAATACGCAACGCATACTCTCATTTTAAAAA
NNNNTCACGCGACCATCATCTCACAATGTTTAATAATAAATNATCTTATTTTTTTATTAA
AACGAGTGATTTAGCAATGCCGCGCCATTGACAAGCCAACTGCAGAGAAACAAACCATCG
CGGCAACCGCAGTGAGCACTTTTTCCGAAGTTCAGCTGTTCTTTTTTGCACTTGATTATT
ATGCGTTTAATGTTAAAAAAATCAATAATGAATAGGCCGACAAGAGTGTCGNNNATCCTG
TGTGTGCGCGCGTCTTTTATCACTGAGGCCGCTCTCTTCAAAAACCGAAAGTTGCTTCGT
CTGTCTGGCAATATTTCGGCTTTTAATGAATGAAAAGTTAATTTAGATGAGCCAATATTA
AAAATTGCAGTAAAGTAACTGTGACGTGCGGCCACACATCGAATCTGAGGTCTGATCTCA
TCTCTCTCTCTCTCTCTCTCTCTCNCCCCCCCCCCCCCCGNNNNNATCCAGACATCGAGA
CGCCACACAAGTCAAGTCGCAAAACTGAGGCTGGTACCAGCTGACAGGTAGAATAGCTGA
AGCCTTTGCGAAATCTGTCAAAATACAGCGCTGAAATTAACAGGCATAAATGTCTTTGAG
CCAAAAAANNGTCTATCTGTAGGATATCTGTAAAAACGCAATTGGAGCCAANGNTANGAG
TTGTGTAGCCTATTAATTATANNNNNNTTAATTCTAATAAAATGAAAACCAAAATAAACA
ATTCATTGCATTTTTCGTTTGATAAAAATATACGTAAACGAAAAAAAAANTCAAAGGGTG
GCTAGTTTGTATTAATGTGTTTTAATATTAATAAAAATATGCTCAGCCTATTTAAGCTTA
ACGGCTANTATACGCCGCCAATAGACAAGCCATTCAAAACATATTATTTTACTGTGTACT
GGGTTATAATGTATATTTTACAATAAAAACTAAACGTAGCATGTCTCGCTGTCATTTAAA
ACATGCAATTCATACCACACCAGAGCTGTGGACCTACAGTCTATGCAGTGTGTAAACTTA
CAGGGCGGTGTTGGTCAATAGTCTTACTGCGCACCGAACTCCAATCCGAGGGAGATTATA
GTTACTCGATAGACAACATTAACTTGAGAGATTTTAAAAATAAAAGGTATTTTTNNAAAA
GGAACAACGCGCAAATCTGCAACAAATAAAACTAAAAATAAAACGTCTTGCCAGTGCTGT
GTGTATTCCGCCACTGACAGTGTAAGACGCCCTTATGCAGCGCCTGTAACTGCCGCTTGT
AAGAGAGATCAAAGCTGGTATCGATATAACCAAAAAGCAAGATCATATAGTTATAAATAT
TCCATAACAATACTTATCGAAATATTTATACATTTACATGTTGTTTATTGAGATTGTGTG
ATCTGTATAGGCTGTCTGATCTTTACAGAAGCTGTAAACTGACACGCGTGCGGTGATGTT
TAGCTCTGACGAGGCGCTTTTATTTAGCCTGTAGTCTTTAGNATTTTTTACATAATGTTC
CATTTCTTAACATTTTTTTTTTATTTATAGTTTATATATAAAATGAGTGCTAGCTTGTTT
AGTTGTGATCATTATGCAAGGATCATATTTCATATTCGGTTTATTCTTCAATAGCCTATA
GATTCGTTAATAATGTATTTTATAAACGGATTGTTCATAAGGACTAAGCTGTTAATATAT
AATATAGGCGTTTATGGTTGTTATTTGTATGGTTCCAACTTCCACAGTTTTTTCAGCCTG
TAGCATTGTTGTGTTTTATTCGTTATGTTAATAAAAGTTATGTTTTGTTTAATAACAGTG
ATTTTTTTTTTGTAGTTTCCTTTTCGTCCATTCAAACAATTGACGCCGAATTGGCAATTC
CCGCAAAACTGAAAGTGAAAGTATTATACGCACGCATTTATAAGCTATTTAAAAGCAGAA
AAAAAAGAGGAAAAGAGGAAACCCCCACCCCCACGGTGATACCGGTATTACCGGTGTTGT
CACATGTCGATTAACCGGTGGGGAAATTTCCTCATCGTCACAACCCTA
>DF0002242.1_Gypsy101B-LTR_DR#LTR/Gypsy
TGTCACCGGTTCGGTCCCAGCATATCCCCTCACCAACCAGCAGAGGCCCTCATCTCCTGA
ATATTAGCCACATGCCTGGCNCTGATTGCGCTGCACCTGATGTCTATTAGCAGGGTGCTT
AAATACCAGCTCAGTNCAAGGACTCAGTGCGAAGTCTTGTTTTGCTACCAAACATTTCTG
AGCGTTTCCTACTACTTCTGACTGCCTTTCTGTTGCCGATTGCCTGCCTGCCCGTTTTCT
GATCGTTTGCTGCCTGCCCTGACCAANGCCTGTATCATCGTTCCTGACCGTANGCTGCCT
GCCCTGACCANAGCCTGTNTCACCGTTTCTGACCGTAAGCTGCCTGCCCTGACCANAGCC
TGTATTACCGTTTNTGAGTTANTGCTGCTTGTCCTTGGNTTTCTGCTCTCTGTGTTGCCN
TNACTGTGTTTTAATAAAGCTCGCAAATGGATCCACATCCCTCNGAGTCGTCATTACA
>Gypsy104_DR#LTR/Gypsy
TGTCATGTCCTCGGTTTGATCATCTGGGCCACTGGGTGTTGTTGTTGTTTTGTTTGTATT
GTCTATGTGCCTTTCCCTAGCATGTTTTGTTTTGATCCTCCGCCACATGCCTTCTGTTTA
CTCTCTACTTCCACGCCCATCCTCCTGTTTAAGCTATTACGTTATTAAGTTAATGTCACT
CACCTGTTCTTCTTGATTTCTCCCTCTATTTATTCCTTCCCTTAGCGCTGTCCTGTGTCA
GATTGTTGTTTGCCCTTCTCGTGTTTCCCTCGATCTCCCGGTCCTGTCCAGTCAGCCTTT
TTCCTGTTGTATCTGAATCCCGGTCTGCATCTTTGATTTTGCCTTTTTCTGCTACCAGGC
CCGTTCCCGTTTAGTTTCATTCCTGCTGCTCGCCTGTCTCTTCTCTCCGCTTCAGCGATC
CATTTTCCGGCCTCCTCCAGCCCCGCAGCGCTCACTCTTCCTCGCGGGTGTCGCGGCCCA
GGAAACGCGACCCAGCGGTATCGCCCCCTGCCGGCGGTACCTATTATTACACCCTCTGGG
AGAAGCCTGTCCTCTCTACGGAGAGGTTTTTGTTCCTTGTTTTTTTTGTTGGATTTTTCG
GACATTTTTGTTACATTTTTTTCCCTTTTTTCTGACTTTAGTTTTCTAAGACTTTTTTCC
TCTACGGAGAGTTTACGTTTAAGTTTTTTCCCTCTGGANGTTTTTGAGAATCCTCCATAC
TGAAGCTATTGAACATCTNATTTTCCTCTTCGGAGCTGTTTTTGTTGAAGAACCTTTTTC
CCCTCTGAGTTTGCTATTTTGCTTNTATTTGAATAAACTGTGAAGGACCTGCATTTGTGT
CTTCTGTTTGCCTTGATCAGATCCCTGACAGAACGATCTGACCAGGATGGACACAGCAGG
CCAAGACCCCGTCAGATCTGCNGTGGCTCAGCAGGGAGCCCTGCTCGGNCAGCATGAGAC
CAGACTCTNCAACACTACAAGAGAGGTAGAGTTTCTGNCTAATCAGGTGGCTGACCTCAC
TGCTCGCATACAGGACCTTCAGCTAGAAGCAGCGCAAGGNGGCCGTNTTCCCCGTCATGA
GCCCGAACCCCGCTGTAACAACCCACCCACCTATGACGGCGATCCCAACTCATGCCGGGC
CTTCCTGTCCCAATGTTCGGTTGTGTTTGCNCTTCAACCACGCACGTATGCAGCAGAAGA
GACAAGAGTGGCCTTTGTTTTAACTCTTCTCACGGGCAGAGCCCGTGATTGGGGNACCTC
TGTTTGGGAATCCAGATCTCCATGTTGTGCCTCCTTTGACGAACTCAGACAGGAGATGAT
GAGGCTTTTTGACAGGTCNGCCAGGGGACAGGAGGCTGCAGACCAGCTAGCACGACTTCG
CCAGGGGAGTCGCTCNGTTACTGAATACGCGATCCAGTTCAAGACCCTGGCNGCCTCGTG
CGACTGGAATGAGGGAGCTTGCCGGGCGATGTTTCGTGCTGGCCTGGAAGAGGACATCCA
GGATGAACTTGCAACCCATGACTTGCCCCGTGACTTCGATGACCTCATCAACCTGGCACT
TCGCGTCGAGGTCCGTCTTCGCCGNCGACACCGCCGAAGGCTGGCCCATTCCTCAGCCAN
GATGGATGATCATAGTTCACTCACTGCCTCTGCCACTCTGTCTGACCCCGAACCCATGCA
GGTGGGGCGCCTCCGCCTCACACCCCAGGAGAAGCAGCAACGACTGGCTCGGGGCCTATG
CCTCTACTGTGGCAAGCCTGGACATTTTGCAGCATCCTGTCCAGCAAAAGCCAAGGCTCA
CTAGTGAAACGGGGGATCCTGGTGAGCACTATCCCACTCTTCTATTCCCCCTCTTCCCGT
ACCCTACTTCCTGTGTCAGTCCAGTATGGGGACTCCTCTAACTGTTGTTCAGCCCTCATT
GATTCTGGGGCNGAGGGCAATTTTTTGGACCGCTCTATGGCTGCTCAGTGGGGNATTCCT
GCCATCCCTCTCCCTAAACCCATCCCTGCTCGGTCCCTAGATGGCACCCTGATTGCCACA
GTCTCCCATACTTCCCCCAGTGTAAGTCTTATAGTCTCCGGCAATCACCGTGAGGTCACC
ACGTTGTACCTTTTAGACTCTCCCAGTGCTCCCATNGTTTTGGGNCACCCCTGGTTGGTG
CAGCATGGCCCTCACGTGGATTGGTCCGGAAACTCTGTCTTGTCTTGGAGTCANTCCTGT
CTTGAGTCTTGTCTTGGTCCTGCCCCGTTTCCTGGTTCTGTCTCTTCTGTGTTGCAGGTG
GAGCCGGNTGATCTGACCGGGGTCCCGGCGGAGTACCGCGATCTGTCCCTGGTGTTCAGC
AAGTCCCGGGCCACCTCCTTGCCTCCGCATCGACCCTACGATTGTGCCATAGAGCTCCTC
CCAGGCACTTCTCCGCCNAAGGGTCGCTTGTATTCCCTTTCCGGTCCAGAAAGAGAGGCT
ATGGACAAGTACATTAACGAATCCCTTAAGGCCGGCCTCATCCGCCCTTCCTCATCTCCT
GCTGGTGCTGGGTTCTTCTTCGTTAAGAAGAGGGATGGCTCCCTTCGACCCTGTATTGAC
TATCGAGGGCTGAATGACATCACTGTTAAGAACAGGTACCCCTTGCCTCTCATGTCTTCA
GCCTTTGAACTCCTGCAGGGAGCTAAGGTCTTCACCAAGCTTGACCTCCGTAATGCCTAC
CACCTCATTCGCATACGGGAGGGGGATGAGTGGAAGACAGCCTTCAACACACCCACGGGA
CACTTTGAATATCGGGTCCTTCCCTTCGGTCTGACCAATGCCCCGGCTGTCTTTCAGGCC
CTGGTCAACGACGTGCTGAGAGACATGGTAAACCGGTTTGTCTTTGTGTACCTTGACGAT
ATCTTGATATTCTCTCCATCTCTACAGGTACACACTCAGCATGTTCGCCAGGTGCTGCAA
CGACTACTGGAGAACCAGCTGTTTGTTAAGGCGGAGAAGTGCGTCTTCCATGCCAAGTCN
GTGTCGTTCCTGGGGTTTGTGATTTCGGCGGGTGAGATCAAAGCTGACCCCTCTAAGGTA
AGGGCTGTTGCCGAGTGGCCAACTCCTGACTCTCGTAAGGCATTGCAGCGGTTCCTGGGA
TTTGCCAACTTTTATCGGCGATTCATCCGGAACTTTGGTCTGATTGCTGCACCTTTAACT
GCGCTCACCTCTCCCAAGGTACTGTTTAGGTGGGGCGATAAGGCTCAGGAGGCCTTTGAT
AAATTAAAGTCCCGTTTTATCTCTGCTCCTGTCTTATCTGTTCCAGATCCTAAACGACAG
TTCATAGTTGAGGTGGACGCTTCTGAGGTCGGAGTAGGCGCAGTCCTGTCACAACGGTCT
CCCCGGGATGGGAAAGTGCATCCTTGTGCTTTCTTCTCCCACCGCCTGACCCCCACAGAG
CGAAACTATGACATTGGTAATCGGGAGTTGCTGGCAGTCAGATTGGCTCTGGGTGAGTGG
CGCCACTGGTTAGAGGGTGCAGNTCAACCTTTTTTGGTCTGGACAGACCACAAGAACTTG
CAATATNTAAGTTCAGCCAAGAGGCTNAGTGCAAGACAGGCTCGCTGGTCCCTCTTCTTC
GGCCGGTTCAACTTTACGCTCTCGTACAGGCCTGGGTCTAAGAACATCAAACCCGACTCT
CTCTCCCGCCTGTTCGAGATCCCAGAGAGGGAGGTTTCAAATGACACCATCTTGCCCAAG
GGGGTGGTGGTGGCCTCTCTCTCCTGGGATATTGAGAGACAGGTACAAGAGGCCTTGCGA
GAGTGCCGAGTACCTAGAGGGGTTCCAGCGGGCAAGTTATTTGTTCCCACTGCTCTGCGC
TCTCAGGTTATCCAGTGGGGNCACTCATCCAGAATGGTCTGTCACCCAGGAGTTCGGAGA
TCGCTGGCTGCCATCCGTCAGCGATTTTGGTGGCCATCCATGGCCAGGGATGTCAGGCAG
TTCGTGGTAGCCTGCTCAGTTTGCGCCCAGAACAAGAGTTCCAATTCGCCTCCCACTGGT
CTGCTTCGCCCCCTACCCATTCCTTCCCGCCCTTGGTCACATTTAGCCCTTGACTTTGTC
ACTGGTTTGCCNGAATCGAGGGGTAACACCGTGATCCTTACGGTGGTGGACCGNTTCTCC
AAAGCGGCCCATTTCATTCCCCTCCCCAAGCTCCCCTCAGCCAAGGAGACTGCTCAGGTG
GTGGTAGACCACGTATTCCGGATTCATGGTCTTCCGGTTGATGTGGTTTCCGATAGGGGC
CCCCAGTTTGTCTCCCGGTTCTGGAGGGAATTCTGCCGACAGATCGGGGCCTCTACGAGT
CTGTCGTCGGGATTCCATCCTCAGACCAATGGGCAGTCTGAGCGGGCAAACCAGGATTTG
GAACGTGCTCTCCGCTGCCTGGCATCCCATAACCCTAGCTCCTGGTGCCAACAACTGTCC
TGGGTAGAGTATGCCCATAATACTCTACCAGTNTCTACTACAGGTATGTCACCATTCCAA
TGTTCTGTTGGCTATCAACCACCTCTGTTCCCCTCACAGGAACCCGATGCTGCGGTCCCG
TCTGCCTTGGCCTTTGTCCAACGGTGTCGGCGCACCTGGAGAAGAGCTAAGGAGGCCTTG
GCCCGGGCTAGTAGACGGACCAAAGCAGCGGCTGATCGTCATCGGACTCCGGCTCCTCAC
TATGTATGTGGTCAAAGGGTATGGCTCTCCACCAAGGACCTGCCTCTCAGGGTTGCTTCC
CGCAAGTTGGCTCCCAGGTTCATTGGTCCATACCGGATCACNAAGGTGTTGAGTCCTGTG
GCGGTTCGGCTCAAGCTTCCTCCTACGCTTGGTCGGGTACACCCAGTTTTTCATGTCTCT
AGGGTTAAGCCTGTGTATTCCTCCCCTCTTGTTCCCTCTATTCCGACCCCTTCCCCCCCT
CCCCCCCGTCTAGTGGATGGCTCTCCAGTCTATACTGTTAGGAGATTACTGGACGTCAGA
CGCAGGGGTCGTGGATTTCAATACCTAGTGGACTGGGAGGGCTATGGCCCGGAGGAGAGG
AGTTGGATTCCGGCCCGGGATATTCTGGACAGGGGGCTGATCGCGGACTTCCGTCGGCGA
CGAGGTGAGCCCCCTCCTGGAGCGCCTAGTGGCGCCCGTAGGGGGGGGGGTACTGTCATG
TCCTCGGTTTGATCATCTGGGCCACTGGGTGTTGTTGTTGTTTTGTTTGTATTGTCTATG
TGCCTTTCCCTAGCATGTTTTGTTTTGATCCTCCGCCACATGCCTTCTGTTTACTCTCTA
CTTCCACGCCCATCCTCCTGTTTAAGCTATTACGTTATTAAGTTAATGTCACTCACCTGT
TCTTCTTGATTTCTCCCTCTATTTATTCCTTCCCTTAGCGCTGTCCTGTGTCAGATTGTT
GTTTGCCCTTCTCGTGTTTCCCTCGATCTCCCGGTCCTGTCCAGTCAGCCTTTTTCCTGT
TGTATCTGAATCCCGGTCTGCATCTTTGATTTTGCCTTTTTCTGCTACCAGGCCCGTTCC
CGTTTAGTTTCATTCCTGCTGCTCGCCTGTCTCTTCTCTCCGCTTCAGCGATCCATTTTC
CGGCCTCCTCCAGCCCCGCAGCGCTCACTCTTCCTCGCGGGTGTCGCGGCCCAGGAAACG
CGACCCAGCGGTATCGCCCCCTGCCGGCGGTACCTATTATTACACCCTCTGGGAGAAGCC
TGTCCTCTCTACGGAGAGGTTTTTGTTCCTTGTTTTTTTTGTTGGATTTTTCGGACATTT
TTGTTACATTTTTTTCCCTTTTTTCTGACTTTAGTTTTCTAAGACTTTTTTCCTCTACGG
AGAGTTTACGTTTAAGTTTTTTCCCTCTGGANGTTTTTGAGAATCCTCCATACTGAAGCT
ATTGAACATCTNATTTTCCTCTTCGGAGCTGTTTTTGTTGAAGAACCTTTTTCCCCTCTG
AGTTTGCTATTTTGCTTNTATTTGAATAAACTGTGAAGGACCTGCATTTGTGTCTTCTGT
TTGCCTTGATCAGATCCCTGACA
>DF0002244.1#LINE/L2
ATCATTCCAGTCCGGTTTTAGGAAACATCACAGCACAGAAACGGCTCTTTTAAGAGTGAC
AAATGATATTTTATTATCTGTTGACTCTGGTCAGTCTGTAATATTGCTGCTATTGGATCT
GAGCGCAGCTTTTGATACAGTTGACCATGATATTCTCGTCTCTCGACTTGCTCACTGTGC
TGGCCTAAAAGGTGCTGTACTTGAGTGGTTCAAATCTTATTTGTCAAACAGATCTTTTTC
AGTATGTATTGATGGATGTATATCATCGAAAGTGCGCTTAACTTGTGGGGTTCCCCAGGG
ATCTATTCTTGCCCCTATTCTGTTCTGTTTGTATATGTTTCCCTTGGGCTCAATATTTAG
GAAGTATGGTCTATCTTATCACTTTTATGCTGATGACACGCAAATCTATGTGCCTCTCAA
GCAAAATGAGAGTGCCGGGCTATGTGTACTGTCTGCCTGTTTGTCAGAGGTTAAGGCTTG
GATGTCAANAATTTTTTTTTAAACTAAATGAGAAGAAGACTGAGGCAATTGTTTTTGGAC
CTCTAGCTGGCTCGGGAAAGCTGAATCAAATGTTGGACAATTTATCCGACTGCATTAAAC
CATCTGTAAGAAATCTAGGTTTTATCCTGGATTCTGCCCTTCTATTTGACAAACAGGTAA
ATGCAGTAGTTAAATCTTGTTTTTTCCAGCTGAGATTATTAGCCAAAGTGAAAGGCTTTT
TAACTCGTGCGGAATTCGAGAGATTAATCCATGCCTTTATATCATCACGCTTGGACTACT
GTAACTCAATTTATGTGGGTATTGGCCAATCCTATATAAANTCGTCTTCAAGTGGTCCAA
AATGCAGCCGCTAGGCTTCTTACTGGCACCCGCAAGTTTGAACACATTACTCCTATCCTG
TGCTCCCTAAATTGGTTGCCGATATGTTTTAGAATTGAGTTTAAAATTTTAATGTATGTT
TTTAAGGTATTAAATGGCCAGGCTCCGACTTATCTCTCTAATCTTATTACTGTTAAAATA
TCTGGCAGATGTTTAAGGTCGTCGAACCAGAAAATGCTAGTAGTTCCCAGATCCAAATTG
AAGAAAAAAGGAGATCGAGCTTTCTCTGTAGTAGGTCCTAAAATGTGGAACGGGCTACCT
ATGTCCATTAGAACAATTTCCAATGAATCTTTGTTCAGAGGGAAACTTAAACTACACCTC
CTAGAAAGAGCTTTTAAATTGGGAGAAAATTGATCCTATTGTACCTATCTGGTGTCTTGT
TATTTATCGTTGATGCTGTGTGGTATGTTGGATGTATTCTATGTTGTTTTATCTGTTGCT
GTCTATTTTTGATAATTTGCTTTTAGGTTTGTACAGCACAATGGTCAACAACTGTTGTTT
TATTGCGCTTTATAAATAAATAAACTAAACTAAACTAAATAATAAA
>DF0002246.1#TIR/hAT-Tip100
CAGGCCCGGCGCCAGGATGTCATAACTGAGGGGGCATTTTAATCCCATAGGGGGGCACTA
GACCTGGTGACTGATTTTGGTCCCTCTTGTTCCTTTCATTTAGGCTATTTATTCACATTT
ATTATTACTTTGCATTACTGCCTAAGTTACTGACCTAAGGCAGTAATATANNNNNCNTTT
TAATAGTAATAATAATATGCACAGTTTCGCTATTACTGATTTTATTAATGAAGGTAATGC
AACGATACCGTTTATTAACGCAGACGGATCATGGCTTCAGCGCCAAACGAGTGCTTTAAA
TCATATTTTATTCTCCTTATTTNTTTCCGTTTTATTTCAAATAACAGGCNTATGAATGTT
TAAAGTTTTAGGTAAAGACGTCAAACTATGCCCACACATGCAAGCTGACCCACGGTCAGA
CTATTCGTATAACCGGTAAATAAATATAGTGAAATCAGCNTAACCGAGTCATCACGCTTC
ACGTAGCCTATTACCCAACCAACATCAGTGTTAGGAAAAAGCTAAATGTTACAATCTAAT
GTCATTTAAAACAATTACTTAGTTACATTTTAAGGCATTAGTGTAGCCAGAAAAATACCT
AAAAAAGATACCNAAATTCACANGTTATTACCGTGAAAATTGGTTANATTTTGGCACGGA
TAACACGCAACTCAATAGGCTATATAACTTTTTTCCGATCATTTTAAANGTAAAAATAAA
GATTTATCTTAGGCTATCATAAGTGTGTTTTTTTCGTGATATTGTCCGGTTGNCATTTGT
AAACCATCATAAACCATTAGGTTACTAGGCCTACCCGTCATTTTATTTATTNNNNNNNNN
ANTTATTAAGCCTATTTTAATAACTTGTTTTCAGGTTATTTTCATTTTAGGGCCATGAGC
TACAAGTCAAAACAAANTCGATATGCTGACTGTATTTTAGCTCTTAAAATAGGCCTACAA
TATATTTTNTGNTGTTTAATTTTGCATGAGCAAATAGCAGTATAGCCTAAATTACATATT
TTTAAAAGATTATCATTCAGCCTACCTGCAGCGCGTGAGAGGTTTCTCGGTTGATCCGCG
GCAAATCCACTTANGCACTATACCTATTCCATTTATAACACTGCAAACTTGACTTCGCAG
GCCGATCATCTTTAAACGCAAAAGGCATTTATTAAGTGTCCTANCTTGACTGCTGCTGCA
TAATGGGATGTTTCTCTACACAACTGTAAAAGTGCGCTTTTTAGCAATGTCAAAATGAAA
GCAAACATTCAAAGGGTTCTGCGTTTTGTCAATTTTAGCTTAATTGTAATAATATTAATA
ATAATATTAATANAATAAATTAAAATATTATTTATAGTGTAGNCTACTGTGGGACTGTGC
AGTGAACTATTTATTTTTATTAAAACATTTTTATTAGGCTACATCTTCCCGAANAACTAA
TGTGAAAATGACTGGCAGTTGCGTCTCTGCTAAAATTAATTTAACGGCAAATTTCTTCTG
CGTTTCTTCCTTTTAGAGCTCAAGAGAGTTGTGTTTAAAGAATTAGTTAACCAAAACATG
TAATGAATTAGGCTGCTCGTCTCATGTCACCCACTTTTCTCCCTTGTGAGTTGAGTGCGC
CTCCGTCGCCGCGTGCGCGTTTTAAAGGCTATTTACGGGCGCACCTGACCTGACGCGGGG
ACCGGATCTCTGGACTATAGGACTAGCTTTAATCTCACAATTTTCATAATTTAATTGCTA
TNTCATATATTTTAAAATATCTAAATGTGTGTTCTGAAGGTTGGAACGACGGGAGTGTTA
GTAATTAATGACAGAAAGAATTTTCAGTTTTGAGTGAACAATCCTTTATGAAAACTGGGG
GGGCACAAATTCTTTCTGAGGGGGCAATGCCCCCCTTTGCCCCCCCGTAGCGCCGGGCCT
G
>DF0002247.1#TIR/hAT-Tip100
CAGGGGCGGATTTAGTGATTTGGGGGCCCTAAGCAATTCCAGCCATGGGGCCCAAAAGTT
CTAAAATGCACCTTTTGTACTTTAATTTATTTTTAATTGATTTATTTTGCTGTTTTTNTT
CTTATATCACTCAATCTCCTTTTCTACATTTTATCTTAATGCAAAATAATAATAACAACA
TGTAAAGCATCTTGTAAAACTTTTTAAATGATTTGTTTTCTTAAAATGAATTCACAACTA
AAAATAATANATAAACTATTTCGTTTTTAAAACTAAATCTTTACCTGATTTGACTGCTGG
ACTGCTCCATGATTGAGGGTGGGGGACACATTTGCGCANNCGCGATGTAATAAACATTAA
ANTTATTTTTTTAGACCCTCACCATACAAAATATGATAGAAAACGATGTTNATATATAAT
TTATAGGTATAATTTATACTTCTAGGTATTTATTTGGGGGCCCTCAGATTTCCTGGGGCC
CTAAGCGGCCGCTTACCTTGCTTATTGGTTAAATCCGCCCCTG
>Gypsy61_DR#LTR/Gypsy
TGTAGGGAATATGTAATATCTCTTCCTTTCCTCCGGGGGGAGCTGTGTGTTGTGTTAGGG
AGATGGGCTGCNGTTTGGCCTCAGTTGTGTTTCCCTGTGGGAAAGATGTTGCAGTGCCAT
TTCTGCTGTGCAAGTGACAAAATGAAGAGAGGAGTCCATTAAAGGGAAAGCTGCTCTGTT
TGGCTCAACCACGGTCTTGGTGTCCTTCCTGTTCATCCTATCACACATACACAACGCAGA
GACATTTTGGGGAAGCACACCAACGAAGAGGGTTACATCTTTGGTGCCGTGACCCGGATC
CTTGGTTTTCACGTCAATTAAAGTAGGCTTTTTCCTTAAAAAAAAAAAAAAAAAGGCAAT
TGATCCGAATTTCTGAGTTTTTTGTTTTTCCTATCTTTGTTTTTTCCACTGTTTCTCTGA
TAAGTAGACTAATATGTGAATTTACTGATGTAACATGTTTAAATTGATGTGTTTTTGAAA
GTGTATCATTTATTGTGTGCACTGACAAGTTTTTGGGTGTATCTGAATTTAAATTGAACT
AGGTTTATTTTGTTTAAAAAAAAATTTGCTAATTTTTTTGTTTTTGTTTATTATTGTACA
TTTTTTCTCTAACAATAGAAAGTTTGCAAAGAAACCATAACACACACACACACACACACA
CACANAAACATAGTCAATTTTAATTGCATGCACCACACATAGTACTGCACATAGAGTGTT
GCGTAGGCAGAGTCGAGAAGTGAAATATAATAATGCAAGGACACTATGATTCCACGCCTC
ATCGACCACCCACCTGTTCCCAAGAATCTTTTAGGCAGCCTTTCCACGTCACTCCATGGT
TGCCCATAAGACAGGAAAAAATTGAATCGCATGACATGAGCACTACAGTTGATATGAGTA
ATGTGGGTGAATCTCACTTAGAAGAAAGCCCCCTACAGTCTGTCAGGCCAAAATCAACGC
AGCTAGCGACACACAGAGAGATTGTGACTCCCCCAGTGGTAAGCTGGCTAAAGCCAGGCA
CCCACACCAATGCATCTGTGCAAGTATCAGCTCATGACCAAGCCCCAGATAACCATGTCT
ATCCAACAAGCAACCATATTTTGCCTATTGCCACACACCCACATGTTTCATGCCAAACTT
CCATGCATGACAGTGTCACACCTGTTCAGGCTCCACCAGACATGGCGATTGGAATGCAAG
CTGATATGCATACTTCACCAAATATCCCATACTCAACCCCAGCAACAGTCATTTTGCCTC
ACACAAACCTAATCGGCCATCCACAACCCATCCAGGCTCCTCATTCCTCCTATTATGGTG
TTCCAAATACCATGTACTCATCACAGTCTGACTCAGTACTGCCCCCTGCACCGCCTGTCT
TTTCTGGAACAATGTTTTCTCGCAAATTGGACCCTATTCAAGCACACCAAGCTCCTTATG
ATCCGAAGCTGACTTTGCGTTCAAACTATGCTGTTGCTTCATCTTCTTCCGCTCCTGTGA
CAATGCCTGCATACCCTGCATCACGTATATATGCACAACAACCCAGTGTAGTGCAACAGC
TTCCGACTGCACCTTCACATATCCCATATCAACAAGGCACTAACCAACATGCCTCTGCAA
TGACCAAGTCACCACCTAGTTTTACACAAACACATCAGGTACGAAATGTTCAAGTGTTCA
GTGGTGGTCCTGAATGCAAGATACTAATTGAAGACTGGATACGGGATATGCAGTATCTCC
TTGAAGCAGGAGGAATGCCACCAAATTTATGCTTTGCAACGCTAGTGAGACATTTAAATG
GTGAAGCCAGGAGGTTAGTCCTAAATCTCCCTCCCTCTGAGCAAACCACCAGAAGAGCTT
TTGATGAACTGCGAGCTGAGTATAGTGATATGCAGACATCTCTTGACCCATTAGCTGATT
TCTATGAAAGATGTCAGCGCTCTGGCGAAACAGCTCGTTCCTATGCCATTGCCCTGGAGG
CCACTTTACGTTCAGTAGAGGAAACACAGTATGGAGGACAAACATTTCCAGATCGGGATG
GAAAGCTAACTCGTCAGTTCATGAGAGGATTGAGTGATGAAGAAGTTTATCATAGGCTAG
CACCAATGAAACCTCAGCTCTTAAGTTTTCGTGAACTGCAAGCAGAGTTACGTAACCTTG
CTCGGGAGACGAAAAAGTTCCAGATGCTGCCAAAGTCCAAAAAGGCATATACCCAGGCTC
AGTTTACGGCAGCTAGTGGTAACAGGAGTGGAGAATCCGCAGCAACGGAAAAGGGAAATA
GACAGAACAATGATCTGACTGAACTTACGGCCATGGTAAAAAAGTTGGTGATCAGTCAAG
AGGATCAAGTCAGTCGGCTGTCACAGCTGGAAGCCAGATTTGCAGCATCACCACGAATGA
TATTTCCGCAGACCCAAAGGCCTCAAGGGAGCAGTGATACTCCATCAAGGAGCGTTGTAT
GCTATCGCTGTAACAAACCGGGACACATTGCACGTCTGTGTCGGACAATAATGACTGATG
AAGTCAGCCAAGCTGAAAATCAAACAGAGAATAGCCAAGATTTAAATGCGTAAGGCCTGT
GGTCATCGGGGCGACCACAGGCATTCAACAGAGTCCCCAGCAACATGAGGCGAGAATGTC
CAAACTAGCTAAAACTCCGCTGGTAGGTCCTTGTAATGAAGGGGTGGTTGAGTTGAAGTA
GATGGGGAGGTGTGTAAGGCTCTAATTGATTCCGGCTCTCAAGTAACTACAATTACAGAT
GAGTTTTGGGGCAGACACCCAATCTTATGTTCTAAGAAAGTGCAGCCATCAGAAATCCCA
ATTGAAGGTGCCGCTGGTCAACCCGTATCTTATGTTGGGGTACTCTGTATAAACCTGAAG
TAANAGAGTACCGATCCAGTGTTCCATTGCTCATTGGGACTAATGTCATACGTGCTTTCA
GAAATGATCTCCGAGCAACACATGGTAGCAAATACCTGGCCAATATGAAGCAAACTAATC
CTGAGTGGCACTCAGCACTGGTGTCCATAGGTAAAAGTGAACCTTGTGGGATTAATGGCA
AAGTGGGTCAAGTACAGTATGCTGGTGATGCAATACAAATACCAGCAGGAAGAGAGCTGG
ATGTTGTGGGCAGAGTAATGGGTGGGCCAAAGAGGACACAATACACTGTTTTGGTGGAGA
GCCAATGTTTGAAAAAAGTACCAGAAGGTATTGTCATTGCCAGACTGCTAGCTAATGTGA
AAAAGGGTTATGTCCCTATTCGTCTCTTGAATCTTTCGGAAAAAGTTGTGACTGTGGAGC
CAAGGACCCTGCTGGCAGATGCTTTCTTGGTCAATGAGGTATTTGAAGAGGGGGATGAGG
GCAAAATACTAGGCCAGAAACAGATCATGGATCGGAATCTGTGTGAAAAAAACTCAGTGA
CTGCAACTTGTCAAAGTCAACAACAGGTTACCAGTGCTAAAAACGAGTTTGATATGTCAT
GTGGAGTTGACCTTAGTGCCATCACAGTGGAAGGGCAGGAGCAGTTGGATTTACTGCAGG
ATTTATTGAGGAAAAATTCTGATGTCTTTTCCAAACATTCCATGGATTATGGTCATACTA
CTACTGTGCAACACGAGATTCCTCTGGTAGACCCAAAGCCATTTCGCCTCCCTTATCGGA
AGATACCTCCCTCACAGTACCAGGAAGTTCGGAAAGCCATATCGCAGATGGAAGAGGCTG
GAGTTATACGCCCAAGCAAAAGCCCTTATGCGTCCCCTATTGTTGTGGTATCAAAAAAGG
ATGGTTCCATGAGGATTTGTGTGGACTACAGAAAGCTGAATTCTTGTAGCACCAGAGACG
CTTTTCCTTTACCAAGAATAGAGGACGCATTAGAAGCATTGGGTCAAGCAAGTTACTTCT
CGGCTCTGGGTATTGGCAAGTGGAGGTGGCCGAAAATGATAAGCATAAACTGCTTTCAGC
ACACCAATGGGGTTGTACGAGGCTAATAGGATGCCTTTTGGTCTACAAAATGCTCCCTCA
ACGTTCCAAAGATTGATGACTTGCTGCTTTGGTGACTTAAACTTTGAGAGCCTCCTGATC
TACCTTGATGACATAATTATCTTCTCTAGAACATTCGATGAGCACCTTGAAAGATTGGAG
GAAGTGTTCAACCGCCTCCGCAAACATGGGTTAAAACTAAACCCTACAAAGTGTTGCCTG
CTGAGGAAAGAGGTTCAGTACCTTGGCCATGTAGTGTCATCGGAGGGTATACGGACTGAT
CCTGAGAAGATAAGTAAAGTCAGGGATTGGAAGCGGCCGTCAACTGCAAAGGAAGTGCTA
AGGTTTCTTGGCTCAGGCAGCTTCATCGTATTCTCTGGCAGCTNNNNNCCCTNNNTGTAT
GCTCTGACAGGAGTAAGTGCAGGAAAAAAAGAGNCGGGTAAAGNNNNNNNNNCGGACCAC
CTCGCCCTCNCTAAACCATTTTGGTTGCGAATTGAGGCNNNCCGAGCTTTTGTGACATTA
AAAGAGAAGCTGACTACTGCTCCCATTTTGGGCTACCCCAACTACAGTTTACCATTTTTG
TTGCAAACTGATGCTTCCAGGGATGGTCTTGGGGCTGTCCTTGCCCAAATTCAAGATGGT
GCAGAGCGAGTGATTGCTTATGGGAGCCGGGGCTTGAGTCCACCAGAAACCCGCTACCCA
GCGCACAAGTTAGAGTTCTTGGCTCTGAAGTGGGCTGTAACTGACAAATTTTATGATCAT
CTCTATGGACATACATTCTCTGTTTTGACTGATAACAACCCACTCAGATATGTGATGAGC
ACAGCCAAATTGGATGCCACAGGCCAACGTTGGGTGTCACAGCTTGCCATATTTGACTTT
GACATCCAGTATAGGCAAGGAAAGTGTAACTCTAATGCCGATGCACTGTCAAGAATGTCT
AGCCAAGAAGTCGCAAAAGCCCTCCAGTCCTGTCCTCAACGGATCCTTCCTCAGGGGAAT
AAAGAAAATAGTAACACTGGCCAAGGGGAGCGGGAAGCAGGTGGTGGTGTGCAAGATGAG
GTCCAGTCCTGTATTTTAAAACACTGAATTGTAAGCCACGGCGAGGGAAGAGGTTGGAGG
AAGGAAAACAAACACGGCTTCTTCTAAAAGAGTGGAGGAAGTTAGTGGTCAGAGATGGAA
TTCTGTACAGACAAGTTCAAGGTGGTCAGGGAAGGACTATTGATCAGCTGGTCTTGCCAG
AAAAAAATGCGAGAGGTGGCTAGGACAAGTCTTCATGATGATGCTGGTCATTTAGGTTTT
GAGCGCACCCTGAGTTTGTTCCGTGAGCGATTTTATTGGCCAAAAATGCACTGTGATGTG
AAGTCCTGGTGTGAGCAGTGTGAAAGATGTTGTTTAAGGAAGACTCCAACTGCTGGAAAG
CGAGCTCCGTTGGTGAGCATTCACACTAATGCGCCTATGGAACTTTTATGCATTGATTTC
CTGGTCCTGGAAAAGTCTAGGGGAGGTTTTGAGATCCCCACAAGAGATCAGAAGGCTGTC
ACAGTGGCAAAGGTGCTGTGGAAGAACTTTTTCTGTCGATTTGGTTTCCCAGCAAGACTC
CATGCAGACCAGGGGCGCAATTTTGAGAGTGCAGTGGTAAAGGAACTGTGCAAGCTGATT
GGAGTCACAAAGACTCATACCACCCCTTACCACCCACAGGGGAATGGGACTACGGAGAGG
TTCAACAGAACTCTCATGAATATGTTGGGAACTCTTGATCCTGAGAAAAAACCTCAGTGG
CATGAATATGTTGATGCAATGACTCTTGCTTACAACTGTACTCAACATGATTCAACAGGT
TTCTCCCCATACTTATTGATGTATGGCAGACATCCCAGACTCGCAGTTGATCTTGTTTTT
GGGTTGTCTACCACCAAAGGGCAATGTGAGTCCAGTGAATATGTCCAAAATCTGCGTGAG
AGCTTGACTTTTGCATATGATCAGGCAGATAAGATGTCAAGGCATGCTAAGGATCTACAG
AAGAAGCACTATGATAAAAAAGTGAAGGATTACGTGTTTGAAACTGGTGACAGAGTGATG
GTCAAAGTATGTCATGTAGAAGGGAAGCAGAAGCTGGCTGATAGGTGGGAGCCCCATCCT
TATGTTGTGGTAAAGAAACAGCCAGGAATTCCAGTGTATGTTGTTCGATCAGAAGATGGT
GACAAGGAAAGAGTGGTCCACCGCAATCTTCTAACTCAGTGCATGTTCTTCCCAGTTGAA
AAGACCTACCAAGATCAAGTAGAGTCTGAAAGTGAGGGACAGGATGAAGTGGAGACAACT
GACGATGTTTCTGATGAGGATGAGGTGGATTTGGAGAAAATAGACAAAAGAGTGGATGGT
TCTGTAAACTTGTCTTCGAGCAATGAACCTGTGGACATTGTGGAAGAAGGAGAAGAGACT
GTGAGTCCTTTGCAAGAAACAATAAGTGAAATGGAAAGTGGACACGAAGAGCATACACTG
TTGGAAGTTCCGGAAATCAGAAAGCCAGAACGGAGATATCCTGAGCGGAAAAGACGCCCT
CCAAATAGACTCTCTTTGGAGCTGCGAGTCTTCACAAGAGAAAGTGACAATGAAAAGATT
GAAAGAGGAAGGAAAGTGTGGGAAAAGGCTAAAGCGAAGAAGGAGAAGCTGTGCCTTAGC
AACACTACATATAGACATGCACACAATACACACTCACTGAAAAGAACTTCTTAATGTGTT
TATTTGACTTTATTTNACAATTTTTGGAGGGGTGAATTGAATAATGGCTGTGACGCCATC
AATCAAAGAGGGGGTGGGTGTAGGGAATATGTAATATCTCTTCCTTTCCTCCGGGGGGAG
CTGTGTGTTGTGTTAGGGAGATGGGCTGCNGTTTGGCCTCAGTTGTGTTTCCCTGTGGGA
AAGATGTTGCAGTGCCATTTCTGCTGTGCAAGTGACAAAATGAAGAGAGGAGTCCATTAA
AGGGAAAGCTGCTCTGTTTGGCTCAACCACGGTCTTGGTGTCCTTCCTGTTCATCCTATC
ACACATACACAACGCAGAGACATTTTGGGGAAGCACACCAACGAAGAGGGTTACA
>DF0002251.2#TIR/hAT-Ac
TAGGGGTGTAACGATATTCAAACCGAACCGAAATATCGCGATACACCAACCACGATACGT
ATCGCGAAACTCTCGTGGCGTACCGCGGTACTCTCACGCCCCCTGCTGCCCATTGTGAGG
TTGACGTCACTTGTCTCTAACTAATTGAACCAATTTAAACATCTTTATTTTTATCACATT
TGATTAAATTGTATTAGTAATGATGAGCTTTTGTTTTAAATTTTGTTCTAAATATTATTA
TTCTAAAGTTAGTATTTTCCAAGTGCATGTCATGTCATGTGACTTGAGTAGCGATCACAC
TCGGTTACTATACGCAGGATGGCTGCTTCACATATTGAGATTGCAGATCCCCCAGACACA
TTTAAGTCGCCTGTGTGGGAACATTTTGGTTTTCCAGTGGAGTACAGGAATGGAATTCGT
GTCGTAGACAAAGCGCACGCTATCTGTCGTAACTGTTTCACGAAACTTACTTATGCGACA
GGAAACACTTCTAATATGCAAGCGCATCTCCGGAGACATCACCCCAACATCGACATCAGT
GGCACACGTAAGAAACCTCAAAAACAGGAAACCTTTCCCGCTGCCTTTAGAATGAAACTA
CAAGCTAATGCAGACCGTGCTCAAACAATCACGAAAGCAATAGGTGTTTTCGTGGCGTTG
GATATGCGGCCGTTTTCCGTTGTTGAGAACGACGGATTCACACATTTGCTAAGTGTATTG
GAGCCCAGATACCAATTACCGAGCCGACCGCATTTCAGTCAGAATGTGCTGCCTCAACTT
TACAACGAAGTAAGAGCCAAACTTGTGGAGGACATGAGCAACGCAAAATTCATTGCTTTA
ACTACCGACGGATGGACCTCCCGTGCAACGCAGTCTTTCATGAGATCACAGCACACTACA
TTACAGACAACTGGGTCATTAAAAATCCCGTTCTGCAGACTCGCGCGGTCTATGAAAGCC
ACACAAGTGATCATCTGTCGGAAATACTACAGGCAGCTGTAGCAGAGTGGAAAATCGACA
GAGAAAATGCCACTATTCCTGTGACAACAGATAACGCTAAAAATATTGTTAATGCAGTTG
AAGTAGCCGGATTTTCACCAAATATTCGCTGTTTCGCGCATACAGTTAATCTGGCTTCAC
AGAAGGGAATGGCCGTTAACCAAATGTCGCGGCTTTTAGGCAGAGTACGAAAGGTAGTCA
CTTTTTTCCATCGTAGCACTACTGCTGCAGCACTTCTGAAGGACAAACAAGAGTGCTCCA
ACTGCCCCACACAAACTGATTCAGGATGTTTCACCAGGTGGAACTCAGCTATGAATGCTT
GAGCGTTACCTTGAACAGCAGGCTGCTGTTTTCTCTGCACTTACAGACAAGACATTAAGA
GAAATATTAAGGACACTGTAACGCTTCTGATGAAGATGTAAAATTAGCTGAGGACATTCA
GGTTCTTAAACCCTTAAAAAGGTTACAACTCTGTTGAGCACAGAACAACTGCCAACCGTT
TCAATGATAATGCCACTGAAACACACCATCCTGGAGTCTGAAAGTGAGTGACACAGATAC
AACAGTTGTTAAAGATGTCAAACAGGCATTGTGTCCACTTCATCAACAGATACCCAGAAT
CTGACTTAACACTGTGCAGTTTCTTCATATGAGCACTGCACTGATCCACGCTTCAAATCT
CTGCCCTTGGATGAGACTATGCGCATCAACATCTTTAACCGTCGATGGAGAAGATTCTGG
AGTACCCAGCAGGTATTTTATTATTATCACATTATTATTTTTTAATTATTATTTAAATAA
ACTTATTTTTTATATTTAATTTTACTTGTACTATTTNTTTTACAACCTCTTTATGTTCTC
AAGGAATNCATTTAAAAAGTGTGGTAATTCACAATGTGAGGGTGTAAGCAAAANNCGCCG
NCGNCAGAACTCCAACAAAAGTGATTTATGTACAAAAGTGAAACCAGAATAATGCCCAAA
TATATACAAAAAAAGAGAAATATTTACACTAATAAAATATAATAACAAATTCAAACAAAG
TATCAAACAAAAATTAGTTAAACTCGAGCAAGGGGGCGATAGTGAAGACAAACAAAAGAA
ATAANNNNNNNNATATAACAAAACAATTCTAACTCATGAATAACCCCTTACCTCGCTANA
AACTGATAAAAGAAAAATCTTCAGCGCCGTGCGCCGCATTCTTCCCTATACTGAACNGNN
NNATAAAATAAANANCAAAGATGACCTTCACCTCTTACCTGATGTCTTTAACAATACATT
TTCTACGTGTTTGCAAAATGGAAGTCGTACGACATCTTCCCTATCCACCTTACNCTGAGA
AAAGAGTGAACTTGAGGAGNNNNNATACAGCTCAATATGTCGGGAAGGAGCGGAGCCAAA
AAATAACANACAACAATCGAANATAAAAATGTACAAANCTCACAAAATNTTCTTAAAGTG
GGCAAAAGTAATGCAAAATAATTTTACCCAAACGAAAGTTAAGCAAAAACAACGAAAATC
ATAATCATGTCAGNAAAATACACGAAAAACGAGATCAAAGGAAAAAGCGCTCTCTCTCCC
GCTCTTCCTGACATGCTTTTTACATTCCCGCGCCGCGTCGCCAAATGATGATAGATCGGT
CTCCTGACCAATCAGCTGTCGTGAAGACAGGCATGGAGAGAGAGAGAGAGAGGAGATCGG
GAGGCAAACATACAGCCNNCGNCGNNCGNNCGGCTACAACCCTAACATTAGTTTCAGACA
CAACCGCAATGTATTTTACTGGTGAATATGNTCATGTAAAAACCGCCCCGNACTTTACAA
ACACTATATTTTTTCATTAATTTAAACGGAAACCTATCTATCTAAATGAAACCATAGATA
ATCAAAAATGAGCGTCGNTGTGTCTGTTTGTCATAGTTCTATTTGTTTGACATAAACTGC
AATTAGCAGTATACCTTGACACTATTTTGTGCTTTTTCCTTGCTAGGCCCAGGTCTCAGA
GGAACAGTTAGATATGGCATCCATCAGTGTGATCCTCCAGCCAAAAGGGCACCAATNNCT
GAACTGTTTGGAGANNTNTTTTCAGTNGAGCCGAGCACTCNTACACCAAGTCTCTGTCTN
AAGTGGTGAANGAGGAGGTTGCGCGTTATAGGCAAGTGCCANTCTTCCAGTGGAGTTAAA
TCCACTTGCGTGGTGGAAGGACAACGAGAGCCAGTTTCCTCATGTAGCCAAGTTGGCTAA
ACGCTACCTTGGAGTCCCAGCAACATCTGTCCCGAGTGAGAGGGTGTTCTCTACAGCGGG
GGACATTGTTACAGCACAGAGATCAAGCCTCTCACCTGAGAATGTGGACATTATGGTGTT
TTTGAAGAAGAACTTAAACCTTAGAGTTTATCTTTCACTAGTCTACACTGCAGTTATTTA
TTTAATTTTAGTTTACTTAGTTAAGATGGCTGCACTAAAGNGAATTGTTTTTTCTGACTA
GTCTATATTGGAGGTATTTATTTAATTTTTGTTGTTTACTCGGGTATCCTGACTGTACTA
AAATGTGATGGCAAAGTTAATAAAGAAAAAGTTGGTTCTTGTTATTAAGTGAATCTATTG
TTCCTTAGCATTGCTGTTAAGATGACATCAACCCTAACCCCACAGCAAACAGAAACCGAA
AACCGAACCGTGGCTCCAAAACCGTGAACCGAACCGAACCGTGCCTTTGGTGTATCGTTA
CACCCCTA
>DF0002252.2#LINE/L1-Tx1
GGTGCATGCTGGGAGTGTACGGGTGCGTGCGAGGGTGAACACGGTGAGAGGGCGTCTGAT
TTTCTCCCCTTTTCTTTCTTTTTTTTCTATTAAAGTGATAAGCGGAAGTAAAGTGGATTG
AAGACGTAAGTCAAAAGTTATTGTTTGTAGTTTTGGTGCGGCGGAGAAGAGAAGAGATGG
CCTCCTCACCTGCGGAGGGCGCGGCGTCTCTATCTCTCCGCCACGGTGTCAGGTGTATGG
CTGAACCTGGAGTGACCGTGGAGGATGTACTGTTGGCAGCCGGAGAGCAAATAGGATATG
AAAATATCTGCTCTGCATCCCGCATGAATAAGGCAGTCGTTATTTTCGTGAAGGAGGAAA
ACTTGGTGAATCGNTTGATAAGCACGGGNGTTGAGGTAAGTGGCGCTTATATCACTGTTT
CACCGCTTGTCACGCCGACGACTCGAGTAACGATATCAAACGTGCCACCGTTTATAAAGA
ATGCTGAAATTGAACGAGCTCTTGCAAGTTATGGAAAGCTGGCTAGTNCGATNAGGATGA
TTCCGCTTGGATGCAAAAACGANGCTCTGAAGCACGTGTTATCATTCAGACGGCAGGTNT
TTATGTTCTTGAATGAACCGGAGCTAGACGTNTCNTTTAGACTGNGGCATGAAGGGAAAT
CTTTTTTGCTGTACGCGAGCACTGGAAGCNTGAAGTGCTTTGANTGCGGGGACNTAGGGC
ACAAAAAAGNCNNATGCCCTCATAAAGCGCAGGCTGATGAAAATGTAGAACAGCATTCTG
TTGACGGAGACCGTGATACTAACACAAATGTAGTGGAGGAACAACCCCGAGTTGTGAATG
AAACGCATNATGGTGATGTTGCTGATAGTAACAGTGGTAGTGTTAGAACTGATGACGGGC
CTGTGGTTTCCATAAACCAGAACAATNCAGTCGAAGAAATAGCGAGACACGATGATGATG
ATGATGATGATGATGATGACGAGATTGTGGCGGAAAGTAGTGGAGCAGGTGTAGAGACAA
TGACTGAAGAAAAAGAAATTGAGCAACAACTTGAAAATTCACAAGGTCTTGAAATGAATA
ATGACAATGAGACTATGGATGATGATGCTTTTTCNGATATTTCAGATTTTGGTCCCCAGG
TTGTGGGAGAATTGTATACATTACAGGAAATAAATGATTTTCTGGATGAAACTTTTGGAA
AAGTGNTTGAGGTCGAGGATTTCTTCCCGGATGTGGATAAATTTATCGCTTCGGTTGTGT
TGCTTCAGAAAACAGTAAGCCTTGATGAGTTGAGCAAGCAGAAGAGATTTNGGTTGAGAA
AGCATTTAACAAAACTGCGCAAAGGAAAACCTCGTAAATTAAAGAAGTAAAAAATGTATA
GGCTGCACAGGGTGTCTATCTTTTTTTGGTTTCTGGCTCTGTTTCTGTCCTGTCTTTTTT
TTCATTTATTTATGGAGCAATTGAGGGTAGGCTCCTTAAATATNAATGGGGGTAGAGATA
GGAAAAAGTTGGCAGTGATTTCGGAGTTTCTAGAATTAAAAAAGATNAATGTTGCCTTTT
TACAGGAAACACATTCTGATTGTGATAACGAAATAGAATGGGATANGTGGTGGGGNGGAA
AACTTTTTTTGAGTCATGGANCAAATANTAGTGCGGGAGTTGCAATATTAATTTCCAAAA
ATTTAAATGCTAATATATTATTAGTAAAAGAAATTGAAAAAGGTAGGATCTTGTATNCAA
AAATAGAAATTGAAGGCTTTTTGTTTGGTTTTATTAATGTTTATGCCCCAAATAATGGGC
CGGAAAGGGTGAGTTTTTTTATGAAATTAAATGAGTTTTTAAAAGGAGTAGAAGAAGGTG
TTTGTATTGTTTTAGGNGGAGACTGGAACTGCACAACGGATTTTACTGTTGATAGAAATG
GNGAAGAACCTCATAATCAATCTAGTTTAGTTTTATCCAGAATANTGAAGAAAAATGGGT
TAGTAGACATATGGAGANTAAGAAATAAANAGGAAAGACAGTATACATGGGTTAAAGTGN
CNGATAATATGGTCCGTGGNGCNAGATTGGATCGTTTTTATGTGGGACAAATATGGAACA
ACAGGGTTATAAAGGCCTTTATTTCNCCTACTGCTTTTTCGGATCATCATNTGATTGGTT
TAGAACTTAATATGANAAAAACGTCAAGACGTGCATATTATTGGCATTTTAATACAAAAT
TACTACANGATGTTTTGTTTTGTGAGAGATTTATATTATTTTGGAATGAATGGAAAATGA
AAAAGGATTCTTTTGAAAGCCTNAGTCAATGGTGGGAGGTGGGCAAGGCACAGATNAGAG
TTTTTTGCCAGAACTATACTTTAAACTCTTCCTTACAAATTAAGACAACAATACAAAGAC
TGGAAAAAGACATTGTGCAGCTTGAAAAAGAACTTATGGATAATCCTGGAAATGCGCAGA
AAGACTTTTTGAAAAAGAAAAAAGCAGAACTTGGATCTTTCTTGTACGAACGGGCGAAAG
GAGCANTGATAAGAGCGAAATTTTGTTCCATTAAAGACATGGATGCTCCCAGTTCTTACT
TTTTCAACTTAGAAAAAAAAAGTGCTCAACAGAAACAGATACATCATCTGCGCCGGGAAA
ATGGGACTATTACTTCTGATCCATTGGAAATACGAAAGATGGCTGTCGATTTTTATAGAA
CATTATATAGTAAGGAACCATGTGACATTAAAAGTGCGGAAGAACTACTCGAGAACTTGC
CAAGATTACCAGATGAACAAAAAAAGTTGTTGGACAGNGATATTACTTTCAAAGAACTAA
CTGAGGCAATGCAGCAATTGTCTAATGGACGGTCTCCGGGAATAGATGGACTGCCGGTTG
AATTTTATCGACAATTTTGGAACGAAATCGGAATGGATTTATATGAAGTATTTTTAAGCT
GTTTTAAAGAAAAGTTGCTTCCTTTGAGTTGTCGACGTGCAGTTCTCTCATTGTTACCAA
AAAAAGGGGATTTATGTTTATTGAAAAACTGGAGACCTGTGTCATTATTATGTTTGGACT
ACAAAATTTTGTCAAAATGTCTAGCAAATAGAATTATGCATTGTTTACAATTCCTGATTG
AGAATGATCAAACATATTGTGTCCCAGATAGGTCAATTATTGACAACATTTTTATGTTAC
GAGATGTAGTTGATTTTAGTCATCTTACAAGTAAGGATCTTGGTGTTTTATCATTAGATC
AAGAAAAAGCTTTCGATAGAGTGGACCATGGCTATCTTTTTAATGTTTTAAAAAACTTTG
GGTTTGGTGAAGAATTTTTATCATATATAAAACTGTTGTATTCAAATGTATTTATAATGG
TTAAGGCTGGTGGGGCTTTGAGTGCACAAGTACCTATTGGAAGAGGAATCAGACAAGGCT
GCCCATTGTCTGGACAGCTATATAGTCTAATGATTGAACCTCTTTTACTCAAACTTAGGA
AAGATTTAAATGGTGTTGTATATAAAAATGGAGGTGAAATTGTAAAACAGGTCTTATCTG
CTTATGCAGACGATATCACAGTATTTATCACCGGGCAGGAAGACATTAGAAGTTTAAATA
AGAATATTAGAACTTATGAAAAAGCATCTTCAGCCAAAGTAAATTGGGAGAAAAGTGAGG
GGTATATTATGGGTCAGTGGAATGAGGTGGGATATCCAAAGTTACCAGGGGGTTTGAAAT
GGGGTAAGGATGGGATTAAAGTTTTAGGAGTTTTTATNGGTAGTGATAAATATCGAATGA
AGAATTGGGAGGGTATGCTGGATAAGGTATCTGCCCGATTGTCTAAATGGGAACCGCTAT
TACCACAGTTGTCATACAGGGGGAGAGTTTTAGTCGCCAATAATCTGGTAGCCTCTACAC
TGTGGCACAGATGTATAGTTTTGGATCCACCGGAAGATATTATATGTGAAATACAAAGGA
AGCTGGTCAATTTTTTTTGGAGTGGTGAACACTGGGTCCGGGCATCAGTCATTTTTTTAC
CAGTGTGCGAGGGAGGTCATGGACTAGTGGATGTTAAATCTCGCATTCAAGCTTTTAGGC
TACAAGCAGTAAAAAGATTTCTTTATCACAAAGAGTTGTTATGGACACCCACAACATGTG
CCATTTTACAAAGGGCAGGTGGACTTGGACTAGATAAACACCTGTTTTTAATGAGATTGG
AAGATATGGATTTGTCTGCAATTTCAAGTTTTTATCAGAAGATGTTTTGTGTGTGGCGTA
ATGTTTTAAAGGTGGAAAGAGACAAAGACAATTTCATACACTGGGCTCCTGAAGAACCTT
TGTTTTTTAATAGCATGATTCAAACNAGACTTTTATCCTCAGTAAGTGTACAAGTTTGTA
TGCTAAAGAAGGGGATTGTGAAGCTGGGACACCTAATGAATAATAAGACATGGAAATCTG
TGGAAACCATTATGGAAGTGACTGGTTTAAAATCAAAAAGACTTGCGGGACAATTTTTAA
CAGAAATTACTGCGGCATTACAAAACTTTTATGGAAAAATCATAACAAGTGAAAAGTTAT
CAGACTGGAGTGACACTAAAGATTTTCCAAGGATTGGCATTTCTTTGCAAATTTGTGATG
AGAATCAAGAAGAAACCACGGACTCAATATTAAATTTGGAGACTCCTCAACTCCATAATC
TAGATAATACTTCAAAAAAAGCACTATACTATGCAACAGTGAAAGTAGTACACCAAAAGT
CACTAAGGAGACAAAAAGTTTCAAAATGGAGAGGATTGTTGGGTCCAGATTTCCTTGTAA
GAGACAGGTGGAGGACCTTGTATAAACNCCCTGTNGAGAAACGAACTGCNGATCTACAGT
GGAGGATNATTCACGGGGCCATAGCTACGAACAGACACGTGGCACACCTAAATCCAGCGG
TGGGTGGGCAGTGTTGGTTTTGTGANGAGGGAGAAGATTTAGAGCACTTGTTTTTAAAAT
GTAANAGACTAGGTAATTTGTTTGAATTACTTAGAATATGGTTTCAGAGGTTTGAAGAAG
ATTTCTCAGATAAANTATTTATAGGTGGANTGAAATATAGGTTTATAAAAAGAAGGAAAG
TATGTTTATTGAATTATTTATTAGGTACAGCAAAATTGGCAATATGGAAAACNAGGAAAA
ATAAAGGTATGGGTTTGACGGCAACTGATCCTGAAGTAATGTTTCTGTATTTGGTGACAG
CGAGAATAAAAATTGAATTTGCGTATTACAGCTTAACAAATAATGTAGCTGGNTTTCATG
AATGCTGGTGTATTAATGAGGCTCTATGTGTTGTACATGATGATCTCTTGGTGTTAAATT
TTTAAATTTTGTATGTTTTTGAATGTATCTGAGATGTTTTTTTAATTGGCAATGTAAGCA
ATTGNTAAATTAAAGTATTATTNAACCTCTCTCTCTCTCTTC
>BEL-37_DR#LTR/Pao
TGTAGCTGACGCTGATTGGTCAGCTTGTAATTTTGTTTATTGTTTTCGTATTTCATTATT
TGAATGTGTATTGGTATATGTTTGTTACTAATTTCTTTGTTTCCGGTTGGCTTGAGTGGG
AAGTCACATGATTCTCATTGATTGATTTAACCTGCGAGAGTTTGTATGGTCACTCAGGAT
AGTGAGATCTCAATGCAAGCACCTGTTAAATGCTCCTGCTTATTCTACAGCTGGTTATCA
GGCCAACACGGTAAACTAAACATTGTTTTATATATTATTTGTTTATTTTGATGTCCTTTT
GATTGTGTNNNNCGNNCGNTTGTGTGAAACATTTGGTTTGTTTATTTATCTTTTAGTTTT
CACGGTGTTCAATAAATGAAACGCATGATGGACATCAGTATTTGGNAAGCGTGGACTGTT
TTAATAACCGGCGGGTAGTTACATTGTTTATATATTATTTGTTTATTTTGATGTCCTTTT
ATTGTGTTTNTGTGAAACATTTGGTTTGCTTATTTNTTTATCNTTTAGTTTTCACGGTGT
TCAATAAATGAAACGCATGTGGACATCAGTATTTGGAAGCGTGGACTGTTTAATTAACCG
GCGGGTAGTTACACTGTTAACGTGGCCTAANTCCGCCTTACCAAGGTGTTTATCGGCGGT
GCACAGCAACGGTGAGCGGCTCGTACCTCCGGACGGACCTTTGTGCGCGGCTGGGCTGCC
TCNGCGGTGACGGAGGACGCTGTCTTCGGCGCGTGATTCCTCNGTGAANGTCTNGGACTN
TGGGANCTGTTTAGCGGCGGCGGTCNGCGGGGAACTGGTTTCGTGACGTCATACAAGCTG
CTGCCTTGGTGTTGGCNGCAGCGAGATTCAGAGCGCAGTTCGGCGTCTTTCTCACGTGGC
GGATCCTCTCATTCACCGGCGTCATAGNAGGTCAGACTGTGGTATTTGAATGCCGTCTTT
GGCGAAAAGTTGATGCTTTAAAGAGTTGGATCCAAGTTGTTTAAAGGTAAAGTTGCNTAT
AACCAGAGAGAGAGAGGAAAAATATGTNCTGATGGTAATGGNTTGAAATNGCTGTGACTG
TATCAATGTTTAAGGGTTAACATAGATNTTAACTTTTTGTAGAAAAAAAGGTTTTAAATG
CAAGTAAATATTTCACAGTATTAAGGGTATTGTTTTGAAGTGAGTTTGAGTGTCTAATAA
TCTCATGGTTGTGTTGTGTAAAGTGTGTGCACATAGAAAATAATTGACAAAAACAAACAA
AAAAAATGTCTGTTCAAGACGAGTCAGCTGAACAAAATGAATGTTTATTACAAGAGCAAG
TAGTTTTAATGGATGATGTATATGAAATTGAGGGCACTGTGAGAAATCGCTATACATCAT
GTACCACATGCACCGAAAAATCTGAGGCGAGNTTTAAAGAACTTAATTCTGGTTCATCAA
CGGTAAATGAAGTTAGAAAATCTTCCCGTGACAAGCGTTTGACACCAAAGATGCAGGAGT
TGAAGGAGCAAGAATTGATCCAGAAGGAAAAGAAGTTTAAAACCGCATATGAGAGTTGGA
AGGTCCATGTAAGAGATGTTCGTTTTAAACTGAAGCATGAGTGTTCTGAAAGTGATTTGT
ACGATATGATGGATGGGGTCGAGAAGAAAGAGTCTGATATGAAAGTGTTGTATGATAACA
TTCGATCTCAAGTAGTACCAAGTCAAGAAATTAGGAGGAAAATTGATGCATGTTCAGCTG
TTACTGCAGATTTGCTGAAGATAATGAGGGTACGCCTGGTGGAAGATGGCATGGAGTTTG
ATGCTGAAGCTGAGAAGGCAAGACTGCGCATGCTGCTGGACTGTGAGTNTGCGAGGTCCA
TTTATGGATCTACAGTGTCTAGAGCTGCAGCTCTTAGTAATCATTCAAAACCCCTTTCAG
AATCTTTAAGCATTTCTGNTAAGAGAGCAGAGGCTGCTGCTTTGTTGGCCGCAAAGAAAG
CCGAAATTGAAATGGAGGCCGATATCAATGAGCAAAGGCAGCGATTAAAGAAACTTGAAA
ATCGCAGAGATGTTGAGGTCATGGAAGCAAGACTTCGAGTGTACACCGAAGAGGAATCAA
GAATGAACAGCCAGCAATGTGGTTCAGCCTGCGCGGATGTGAGTAACCCTATTCTCCCTG
TTTCTAACACACCAGATTTGGATAAACAAGACCCGGAAAGTAAAGTATCTGTCACACAGA
CATTACAAGAGTCAGTGGCCTTATCCCGTCTTCCTGTTCCAGAACCTTTTGTATTTTTCG
GTGACCCACTTAAGTTTATAGAATGGAGCATAACGTTTAAGTCTCTTATAGAAAGACGGT
GTCCAAATTCAGCAGACAGGCTCTTCTATTTGCAAAGGTATATTGATGGTGAAGCCAAAT
CAGTTCTGGAAGGCACCTTTTATAGAAAAGATGAACAAGCTTATCAGCAAGCATGGGAAA
AGTTAAATGCCAGATATCCTTCGTGGTACAACGTGCCTTTAGAGAGAAACTTAGTAAATG
GCCTAAGATTGGTGCATCCGAATACGTTAAATTAAGAGAGTTCAGTGACTTTTTGCAATC
ATGCAGTGATGCCATGCCACACGTCAAGAGTCTTAATGTGTTGAACGACTGTGAGGAGAA
CCAGAAGATATTGCTTAAACTTCCCAATTGGGTGACACATAGGTGGAACCGTTACGTCAC
AGAACAGTTGGACTTGGATAAAGATTACCCAAGCTTTAGCACCTTTGTTTCGTTTATCTC
AAAGGAAGCACGCATAGCATGCAATCCTGTGTCATCTTTGTATGCATTAAAGACATCTGA
TGGGAAGTCAATAAAGGAGATAAAGCATCCCAGAATAAGCTCGTTGGCAACCACTACGAC
AATGTAGATGCAGCATGTGATTTGGCTGATTCTAGCAATTCTAAGGCGTCCAATTTAAGC
AGTACATTAGTGCTTGGCGCAAGTTCAGTCGAATGTTTGTTTTGTGGAGAGGGACACTTA
ATCCATAAATGTCAAGATCTAACGGAGAAGACTGCAATGGAAAAGAGAGGGTTTATTACG
GAGAATAAGTTGTGCTTTGCATGCTTAAGAAAAGGACATTTCTCCAAGGACTGTAGAAAC
AGGGCCATATGTGCCGTATGCAAGAGGCACCACCCCACTCCGCTGCATGAAGATCGTCAG
ATAACAGATAAGCCGACTTCTCAGAGGTTTCACAAGCTGAAGAAAGTACATCCTCTTTAT
GTTGTATGAATGGTGGAGAAAGAGGTTTAACATCCATGATTGTTCCTGTATGGTTGTCTT
CATCTAATTCTGAGTCGGAAATCCTTGTATATGCTTTATTAGATACGCAAAGCAGTCACA
CTTTCATTGATCAAGAGGTATGTGACGATTGCAGGTAACAACGGATCCAGTAAAATTGAA
GCTGTCCACTATGTTGGGAAAGGATTCTATTGTAGAGAGCCAGAGAGTTTGCGGACTCCA
AGTTAGAGGGTTCTTTTCAGATAGTTCATTCTGTTCGCCTCCTGCTTATAGAGGGACTTT
ATTCCCTTTGAACGCACACGTTCCTACCTGTGAAACGGCTAAAAGATGGAGACATCTAGA
AAAGATTGCTGATGAAATGCCTGCACAAATGGATTGTGGAGTAGGTCTTCTTATTGGTTA
TGATTGCTCTAGAGCGTTGGCACCTCGACAGGTCATCAGTGGAGGTGATGAAGAGCCTTA
TGCCGTCAAGACTGACCTGGGCTGGAGCATTGTAGGGGATACTCCACACTGTACAAAGGT
GAATGTGACTGGCTTATGCCATCGTATATCAATCCAGGAGCTTCATCCCGTGACACCTGC
TGCTGTCATCAGATCATCGGAAATGGATTTTGCAGATACTCGATTGGGAGAGAAGATTAT
ATCACAGGAAGATGTTCAGTTTCTGCACATTATAACAGAAGGCGTTCATCAGAATGATGG
TGGCTATAATAAAAGTCTCGCATTAATACGATTAAAGCACCCTAAATGGAAATGTCAGAG
CCTTTAGGAGTGGAGTGTTCCACTTGTACAACAGGATGCCTTTATGGAAGTGTTGCATGT
ACTCAACCNGGAATCAGGAAAGNTGCCTTGTAATCATACATATCAGTTTGACCAGAGTCC
TATTCAAAAGTTANTAGTACTGGTGAGCAGAGTTTAAAAATTGAAATGCTCTATAGTTTN
ATTAAANTACTTGGGTATTAAGCACTCATTTTGTAATATGACCTTTATACTGTGGATAAA
TCGAGTATTAAAGTAATTGTCAATTTTAACTAGAATGTGTATTTAAAAATATANATAAAT
AATAATAAAAATTGAGTACTTTAATAAATTGTAGATTTTNAATTAGAATATATAAATTAT
GAATTGAGTTGGTATGGTGTTAAGGTTTGAAAATTCCCATTGACTGTATTATNAATGTCT
GAAGTCAAAGGTAATTTGGTGGGAGTGTAGCTGACGCTGATTGGTCAGCTTGTAATTTTG
TTTATTGTTTTCGTATTTCATTATTTGAATGTGTATTGGTATATGTTTGTTACTAATTTC
TTTGTTTCCGGTTGGCTTGAGTGGGAAGTCACATGATTCTCATTGATTGATTTAACCTGC
GAGAGTTTGTATGGTCACTCAGGATAGTGAGATCTCAATGCAAGCACCTGTTAAATGCTC
CTGCTTATTCTACAGCTGGTTATCAGGCCAACACGGTAAACTAAACATTGTTTTATATAT
TATTTGTTTATTTTGATGTCCTTTTGATTGTGTNNNNCGNNCGNTTGTGTGAAACATTTG
GTTTGTTTATTTATCTTTTAGTTTTCACGGTGTTCAATAAATGAAACGCATGATGGACAT
CAGTATTTGGNAAGCGTGGACTGTTTTAATAACCGGCGGGTAGTTACA
>DF0002255.1#TIR/hAT-Ac
TAGGGATGCACCGAATATTCGGCNACCGAAATTATTCGGCCGAAAATGGCCAAAAAAAGC
ANTTTCGGTNTTCGGCCGAATAAGTAAAAAGGCCGAATAAATTTTGCCGAACAATGACGT
TTTTAATGACGCGATCAAATAGTAACCCGCGTAGAGTGAGAGGCGCGCGCTTTATGCAGC
AAACATGTCGGCAGTGTGGAAGCACTTTAAAGTGTCAGAGAAAGAGGCAAAAACGGCCGT
TTGCAGACACTGTTCTGCTGAATTGTCTAGAGGGGGTGCATCTGCAAAAACGTACAGCAC
TTCAAGTTTAATTTATCACTTAAAATCAAAACACCCCGAACATCATGCAGAGTACGAGAA
AGACACGGCGGCGGCAACGGCAAAAGCAGCAGCAGCGAAAAGAAAAGCAGCTCCTCTCAG
TCCTACACCCACTCCATCTGTGGCTGACTTCTTAGAAAAGGCAAAAAAGTTTGCCAAAGA
CAGTGCCAAAGCTAAAGGTATTACTAAAAGGATAATGGAATTCATCGCATTGGATGATCA
ACCATTCTCTGTTGTAGAGGATATTGGATTTCGCAGGCTTATAGACCATATTGAGCCCCG
TTACACGATGCCTAGTAGACGGCATTTTTCAGACGTGTGCTTACCCGAGATGTATAACGT
CGTTTCAACTCACGTCCATGAGCTCTTGGCTACAGATATTGCAGCCCTCAGCTTCACGAC
TGATATTTGGAGCTCGGATGTGAGCCCCACCAGTATGCTGAGTTTAACTGCGCAGTGGAT
CGACACAGATTTCAAGCTACAAAAGATTGTGCTTCACTCACAAGAGTTTAGAGGGTCCCA
TACAGCTTTAGCCATATCCGAGGCGTTCGCCAAAATGTTTGACACTTGGCGTATCGACCG
ATCTAAAGTGCATGCGGTAGTCAGTGACAACGCAAGAAATATGGCTAAAGCCATGGAAGA
TAGTGATCTGAGAGGCATACGGTGTATGGCACACACAATTCAACTGGCGGTCAACGAGGG
ATTGTTGAGTCAGCGCAGTATAGCAGATGTGATAGCGATAGGCAGGAAAATTGTTGGCCA
TTTTAAACATTCGCCGCTTGCCTATTCGCGCCTACAATCTATCCAAGAACAGTTCGGAAC
GCCACAAAAACGGTTCCAACAAGATGTGAGCACAAGGTGGAACAGTACATATTATATGCT
GGAAAGCCTTTTTGCGCAAAAACGAGTCTTGGCTACATATATAGCAGATCATGACCTGCC
CGCGACATTCAACGCATACCAGTGGGTGTTAATCGAGAACATTCTCTCTCTTCTTGCCCC
CTTTGAGCAGATAACAAAAGAGATAAGCTCATCNGATGCATCTGTGGCAGACGTCATACC
TTTACTTGCAGCANTAAAGCGTCTTCTAAACAAAGAGGCTGAAACAGACCACGGAGTGAA
AACAGCTAAAAGTGCGCTCTTAGAAGCTGTCAGCGCACGATTTAGTCAGGCGGACTCAGA
ACCCCTGTACTTCATCGCGACTGTGCTTGATCCGCGNTATAAAGATCATTACTTGGATGC
GGAGANAAAGCAGCGCACACGNGAAATGATCCAGGCCGAGTTGGACTTGGGAAAGCCGCT
AGGTGATGGAGACGGTCAGGTGATGCACAGCGCAGGAGATGAAAACAGCGCTGAGAGTAA
ACGGGCTCGTACTACAGATGAGCCGCGCACAGTCTCGCTGTCTGACATGTTCGATGAGAT
TCTCCAAGAAAATAATCCATTTGCAAGTCAGACGACAAGCTCAACCACTCAACAGCTAGA
TGGTTATCTGTCTGAAGTCCCCATCCCCAGAAGCGATAACCCTCTCGAATTTTGGAGGAC
CAATCAAGGCCGCTTTCCCGACCTGGCGCAGATGGCACGCAGGTATAGGCTACTTCTATG
GGAAATTAATTTAAGATTTTATTTATATTTTGGATTATGGTAACACTTTATATTTTAAAC
ATGAACTAATNATGAACAACACTTGTNNACAGCATTTATTAATCATAATNTNAACATTTA
CTAATGCATTATTAANATCAAGTCNCACGTTTTTAACNTTCGAATTAANNNGTATCAAAA
NTGGTAGGCTTGTTAACATTGTTAATGCACTTGAACTAACATGAACTAAATATTTTTTAT
TAACTNACGTTAACNAAGATTAATAAATACNGTAACAAATGTATTGCTCATTGTTNGTTA
ATGCANTAATATTAACNAANGAAANCTTATTAAAGTGTGACCACCTATATTTTATATTAT
GTATTTTGTGAAAATTTAACTATTTTTAGTGTAGTAAAATAGTAGGCCTATACTGGATTT
CAACCATTTCATTATCTTGAAGACATTGTTCGTTTTGAAATGAGCAACTTTCAGAAAACT
GCAATAAAAATTTGAACTATTCTGCAGGTACTTGTCTGCTCCATGCACAAGCACCGACAG
CGAGAGACTGTTTAGTGCTGCATCTCATGTCATCGATGAGAAGAGGAACCGACTTTCACG
TGAGAAAGCAGAGAAGCTACTTTTCATAAAGAAGANCCTGCCACATTTCCTAAAGAAGGA
CACTAAGTAGGCTTATGTCTAGGACAGTTATTCATTTGTTGTGGGTTCACCCACATTTTT
TGCACTGTTCAACGCACATTTGTTGTTGTAGACATGCAGTTAAATTTTTCAGCAGTCAGT
TATAGGCCTAACATAGACTATTCAAGAAGGGGGGCTTCAAAGATGGCCAAATAAAAATAT
TTTTTTTATTTTACTAATTTATTTATTTTAAGTTATATTGTGCTTTGTTTGTATATTATN
TGCTGGAATGTTAAAAAAATGTTCANTGTTAAATAAATGTTTTGAAATTGTATCTTTGTT
ATTTGATTTNTTTCTCTGAAAAGCNAGANAGAATGGTAAAAAACACATTTTGACTATTTA
ATTNTTGTAATGGCGAAAAAATTGGCAAACCAAATGNNAAAAAACGCGAAAGGCAGTGTT
CGGTATTCGGCCTTCGGCCAAGTATTTCATTATTATTCGGCTTCGGTTTCGGCCAAGAAT
TTCATTTCGGTGCATCCCTA
>DF0002256.1_LTR5B_DR#LTR
TGTAACGAATGTGGCCGATCAGACACATAATTATTTTGCTTTTATTCAACAAATAATACA
CCGTCAACTTCTACCCAGGAAAAGACTGGATGGTCAGTGTGTAATCCGATTCCAAGGTAT
TTACGACACAAAGGAATGCTCAGAAATGGACACACAGAGAACTTCTATAAGCTCCTTGCT
TAAGACTGATGCTTTTAATGTAAACTTTTATTCTCTCTTTATGTGTAATCAGGTGTTTTG
CAACAAGTCTCTTGCTCATGTATTAATATTATGGTTTTAATACTTCTGCAATCAATGTTT
AACTCTACCACAGCTAAACAAGATCATAGATGGTTCATGTTTGATGTCCCTGCAAAGCTA
ATTTGGTGTACTGAACGATTGTTTACATTTTATGTTAATACGTGTGCAACATATTAACAT
TTTAAGAAACTTTGAACATTTCTGCATCAGTTTACACCCAGAATGCCTATGCAAATCACC
ACGCTTCGGAACAAAGACTATAAAACGTGCCTCGGGGGAGTTAACTTCTCATTGGTCAAC
TCGGCTCCGGAGGGTGGGTACAAAACCATCCTTATAAAAGCTTGTGCCTAAGGCCACCGC
CCAGAGTGAACCCAGAACTAGAACCCAGGAGAACCCCAGAGGACTCCAGGGAGCAGGCGG
GGACCCAGACAAAATGGGTTAACCGCACAGCTCAGACATTCCCATCTCCGATACCTTTCT
TTTTTCTTTTCCGTCGAGAGTCTAGTTAAGTTTAGTGCGCCGCGAAACCAGNAGTCAACA
CGACTAGCCCTTTTGCCGCCTCAAAACTTGAAACGACAGACTCCACCCCACTCCAAGCCT
CGCGAGGACAAAGAACCGACCACCAGCTAACCACGTGCTCAACAGAGGGAGTTCTTCACA
TCACAAAAGGAACGCAAGTAACACCTCCAGATTACCACTGAACTGGTGTAAACTAAATGT
AACCCTAAAGAGACCATAGAAGGGTTAAATTGATTATTTTTGGTTCGCTTGGTTTGGTCT
TACAAAATCCGAGGTTTTTCCATCATTACACTCTCTCAAACTCTTATTTTTCTTCCTTTA
CTCTTCTCTACAACTGTATGAATGTGTGTTTGTGTTAGGTGTTAGTTTCTGTTAGATTAG
TCAATAAAGTTTCATTTTGTATAAAGAAAGGTGCCTGTGCATATTTATGAATCTAATGTC
TTAAACTTCGATCTTGCTACCCTGCTTAAACATAAATGGGTTTTTATTTTTGATAGCAAT
AGCCGTAATTGAAGTCAACTGTCCGTTCGAACGATCGCTGGACGATTCGTTTGTTCGGAT
TTAAAGAGTCGATTCTTTTGAAGCCCCGTTCAAATNAATCTTCAATTCACTTTGAGCTAA
TTCGCTACA
>DF0002257.1#LINE/L1-Tx1
GGAGGCGTGTCAAGATGGCGCTCTGATCACACGCTTGTTTGAGAGGCTCCCGATCCCAAA
CTTTATTTTGGAAGTTCTACTGAATTGTGAGAAATTTATTTTGATTGGTTAATGTTTTTT
ACTACCTAAGGCATCTCAATCACAGTAATGGGTGGTTCTGAAAAGAGAAAAAATGCGAAG
AAGTCCGGGAAAACAGTGTCGAGCACAGCTGCTAATTCTAGCTCTCCTAGCAAAACGGCC
TGTAACTCGCTTGAATCGCAAGGATGTGATTATGCTTCTGCTGTCGGGGTTTTGAAAAAT
AACATGCACGACTATGTTGAGCAAAACGATGATTCTGTGCTTATGCTCATGGAGGAAGTA
ATCCCGCCGCTACCCGACACTCCGTGCAATTCTCCCGTGGTCAAAATAAGGAAAACGGAC
AAATTCGACGCGACAAGTGTCTCCNCGCAACTCTCTGAATTATTTCAGCTGGTGACAAAT
AGATCAGACGAATTACAAACGCTGATAGTTGAAAACTCCCGGATAATCAAAGACATGAAA
GAAGAGGTCGGCAAGAACACNGAAAAAATCTCTGGTGTGTTGGAAACTATTGATTTCATC
TGCAACGAGGTTAAAGATCTGAAACAAAGAGTTGATTTCATTGACTCGCGCACAAAGAAA
GAAGAAATTAATTCCACTGAACGAGAACAACGCCTGGCGCATTTGGAAACCTACACTCGT
CGATGGAATCTGAGGATCCACGGAATTCCTGAGAAAGATAAAGAAAATGTCCGTCAGGAG
ATTATTGACGTGTGCCAACAGATTCTTCCTCAGTTTAAGGAGAAATTTCCTGATGTCATT
GATGTGGCACACCGTCTTGGCCGTGTTCACCCACACAGCAAGGGCCGTGGTATTCTCTTC
CGATTTACATCGCGCTTTTACCGAGATGCAGTTTGGCGTGCTGCAAAGGATGCTGACTTT
CTGACAAAAAATCGTTTGAAAATCACGGAGGACTTGTCACCAGCTGATCGAGCAAGAAGA
TTGAAGCTGTGGCCAATAATTGAAAAAGCTCGAAAAGAGAACAAGCGAGCGTTCTTCGTG
GGCGGACGCGCTTTTGTGGATGGTACAGAGATTTTTCCTCCTACATAAAANCTAAAGTTT
GGACTTGATATGATCCATCTTCATTGCCTTTTGGCGGTGCTATAGTATGGACTGCAGCTA
TAAAACTTTTTTTTTTCTCTTTTTCTCCACCTCGAAGATACCTGATTTTCTCATACTTCA
AAAGTTCAGTTCAAACTAATTATAAAGGGATTGTTGTCCTCATCCCTTCCGATTTAGGGT
TTGACCATTTGGTTTTCCATTATAGTGATATTCTCACTTTGTAGTAATTTTTAGGTCTTG
TTCCTGTTTCCAGTGTTTTTTCTTATCCTTCTTGTTTCTTTTTATGTCCTTGTCTATTGT
CTCTTTAAATTGTAGAGGGCTACGCAACATTCTTAAGCGAAAAGCAGTTTTTTTATTTCT
TAAACGTTTTAAAACAGATTTTTGCTTTCTTCAAGAATCTCATTCAACCGTACAAGAAGT
TAATTTATGGAGATCACAATGGGGGTCAGAAATTTGGGTGTCCCATGGAAATGAACATTC
TGCCGGAGTTTGTATTTTAAAAAATAATTTTAGTGGAAACATTTTGGCTAGTGATTGTGA
TATTAATGGTCATTTCATTTTACTAGCTTTACAGTTTGCTAACCTAACATATGTTATTGC
CAATATTTATGGTTATAATTCTCCAAAAGATAATAAGTTTTTTTTTGTAAATTAGAAACT
CAATTATCTAAAATGTTAACTAAATATCCAAACTCTTATTTAATTATTGGTGGTGACTTT
AATGTTGTGTTTAATAACACATTAGATAGATGGCCCCCCCATCCCACCTGTATTAATAAT
GATTATTTATTTTCTTTTGTACAAAAGTTTTCTGTTGTTGATGTGTGGCGAGAAACTCAT
CCTTTACAAAAAGTTTTCACTTGGAACAATAACTCACTTTCTAATCAATCCCGTCTTGAC
TATTGGTTAACTTCAGCTGAATTATCAAACATAAAAACGGATATTATTCCCTCTTTATTT
TCTGATCATAAAGCCATTATTATCTATGTACCAATATCTTCTACTCCCCCACATAAAAGA
TCCTCATACTGGAAACTTAATAATTCAATTTTAAAACACAATGAAGTTCAAACTAAAATT
GATTATTTAATTTCTTCTTATTGGGATAAAGCTAATAAAGAAAATTTATTTTGTAGCAAT
TGGGAACTTCTTAAATTTGAAATTGGTAAATACTGTAGAAATTATTGTAGTCTATTAGCA
AAAACTCGAAAAAAAAATGAAGATCAAATTATGGCTAGAATATCTGTATTATCACATAAA
AATATAGAGGATCTTACCGACACAGAGAGATCTGAATTTATAGATCAGAAACATCTTTTA
GAAGATATATATAAACAAAAAGCTGAAGGTGCCTTCATAAGGTCTCGTCGAAAATGGCTA
GAAGAGGGTGAGCAGAACTCTGCATATTTTTTTAGGCTAGAAAGGCAGCGAGTTAAATAT
TCTATTCAAAAACTACGTATTGACGGGAATATATCTGAGGACCTCAAAACAATTGCAGAA
TTTTGTGCCAGATTTTATAAAGATTTATACTCTTCTAAATTTTGTCAGGCATCCGCCACA
CATTTTTTTGATTCGTTATCCAACATAAATAAAATCAGTTCTGAAGAGAGTCTTCTGTGT
GATGCACCTATTAGTCTTACTGAAATTGCTGAGACAATTGATCATCTCAAATATAATAAA
TCCCCTGGAACTGATGGGTTGTCTGCAGAAATTTATAAATTATTTAAAAAAAAACTGGCT
CCTTTTTTACACAAAATGTTTTTAGAAAGTATTGAGAATTTAATGCTCCCTCCTACTTTA
TGTCAGGGNCTAATAACTCTAATACCCAAGTCCAATAGAGACCCCCTTTTAATAGAAAAC
TGGCGTCCAATCTCCTTATTGAACACTGACTATAAAATTATTGCCCTAGTCTTAGCAAAA
AGATTAAAATCTATTCTAAATAGTATAATAGATGAGTGCCAATCAGGTTTTATACCCCAG
AGACATATATCTAATAATATCCGCTTGATTTTAGATTTATTGGATTATTCAGATCTTATT
TCTACTGACAGTTTTATTCTTTTTTTGGATTATTATAAAGCATTTGATTGCCTAGAACAT
GATTTTATATTACAGGCCCTGCGTAAACTTGGTTTTGGTAGTTTTTTCTGTAATTGTATT
AAAATGTTTTATAATAATGGAAATAGTTCTATTCGGCTTTATAATGGCACTTCTCCCAGA
TTTGATTTAAAGCGTGGTGTAAGACAAGGATGCCCCATTTCCCCATATCTGTTCTTAATT
GCTACACAATTTTTAAGTTTACATATTAAAGAAAGTCCTCTTAAAGGAATTTCTGTCGCT
GGAACAGAATTAATAATCAGCCAGTTAGCTGATGATACTGCGTTGTTTTTAAAAGATGTC
TCTCAGATCCCAATTGCTTTAAAGTCTCTTCAGTTTTTTACTAATGCTTCTGGCCTTCAG
CTTAATATTGATAAGTGTGAGTTGCTTCCGATTAAAAAATGTGTTGCCACCTCTATTTAT
AATATTCCTGTCAAAGAGAATGTAAAATATTTAGGAATTAGAATAATAAAAGACATAAAA
CTAAGATGTAAGGAAAACTTTGACCCTATATTAGAAAAAACTAAAAAAAAATTTAATGTT
TGGTTACTAAGAGATTTATCTTTAAAAGGTAGGACTTTACTTACAAAAGCTGAAGGCATC
TCTAGGTTATCCTATGCGGCTCATTCTTTATTTGTAGATAAACCGACCTGTAAATTGATT
GATGTAATGCTGTTTAAATTTCTTTGGAAGAATAAAACGCACTATGTTAGAAAATCAGTT
ATTTTAAATTCCTATAATAAGGGCGGCTTAAACTTCATAGATTTTGATTCACTTAATAAT
ACCTTAAAAATAAATTGGCTTAAACGCTTTCTCCACAATCAATCTTCTATTTGGAATGTA
ATTCCTAATTATATTTTTTCTCAATTAGGAGGCATTGACTTTTTATTAATGTGTAATTTC
TCAATTAACAAACTTCCTATCAAACTTTCCAATTTTCATCAGCAAATGCTTCAGGCTTGG
AAACTTATTTATAAGCACAATTTCTCGCCACACAATTTTTTAATTTGGAACAATTGTAAT
ATTTTACATAAGAGGAAATCTATATTCTTTAATAATTGGTTCAGTAACGGNGTGATATTA
GTGAANCAGTTATTTGACAGTAATGGTAATTTATTTACTTACTCTGATTTTACTGCAAGA
TATACTCTGGCCATATCTAAAAAAGAATTTAATATNGTTTGTAAGGCCATCTCCTCTGAA
ATCTGTATGCTTTTTAGAAATAATAATAATAATTCATTGATTTCTGCTTGTTCCCCTAGT
CCTGATTCTACTGTTGTTGGATCCATTTGTTTCTCCACTAAAAAATCCAATCATAAAATC
AGGTCTTTATTTTTAGACCTTGTCATCTCAAATCCTTCTTCTATTTCTTATTGGAACAAC
CTCTTTGATGATATTAAATGGTCGTATGTTTGGTCGCTCCCCCAGAAATTTTTTTTAACA
AATAAAATTAAAGAAATATCTTTTAAAATTATTCACAGATTTTATCCAGTTAAACAATTT
TTACAAAAATTCAAAAATGACATTGACGTCTCTTGCTCTTTCTGTGAGACTTCTTCTGAA
TCTGTTGCTCACTTGTTTTGGGAATGTCCCTTTGTTAAATCTTTCTGGTCTGATGTGAAT
TCTCTAATTGTCCAAAAGGTTTGTGGTGATTTTTCTTTAAGCTATAGACATGTTATTTTG
GGGTTTTATATTAAAGAAAAACAATTCCTTAATTCAACTTTTTGCATAAACCTCATTTTA
TTTATTGGAAAGTTTTTTATACACAAATGCAAATATACTCANTGTAAGCCNAATTTTTTA
TTTTTTAAACGAGAACTGGANCTNTATTTAAAAACCATCACAGACTCTCACAACAAGAAA
GCNATTAAAACTTNTAAAACATGTGCTTTATTTAANTATTCTGCATTAATTTGTTTTATT
TTTATGTGCCCTTAATTTTTTATTTTTTTCTTCGTCTTTTCTCTCTCTCGTTNTCTTTNT
TTTGTTTTACNTTTATTATATTTGTTCTAAANTTGTTACATTTCNCTTGTTGCAAAAAGT
AATATTTGTATTGNTTGTACTATACTTCTATCAGTTTTGTATTTCTATTTGTTGTAATGG
CCTGTTGTTATTGCAATAAAAAAAAAAAAAAAAAAAAAAAA
>DF0002258.1#TIR/hAT-Ac
TAGAGCTGTGAACCTACACTGGTCTCACGGTTCGGTTCGGTTACGATTATCATGCCATCG
ATTCGGTTCAATTCGATATCTCGGTGCATCACGGTGCATTGACGATGCTTTCCATACACA
GTTTTATATTTTCTTCACAGCAGCAGTTCTTGTATTAAAATGTATGAATATATTTATATT
TATATACTATTTGTAATACAATTTTGTCATTTAATACAAACAGTCAGATATATAAACTGT
ANCTTTAAACAANACGAGCATTTAGCAAATAATATAAACAAATATAAATATCCAGCTCGN
TTTCTGATCCTTGTCTAGTTCTCTTACACCCCTTTGATTGGTCACACCCTCAACAAAAAN
NCGGTTGCGATTGGCTCTTGCGCGCTGCGCTCTTCACAGATGAGTGACACTGATAAGCGG
CAGGCGGCAGCGGCGATCTCACAGCTGATGCATGATAGACACGGTGGAGAAAACTCTGCA
GACACGCGCTCGTTTCTGTATCCAGAAGTAACGCTGTAAAACAGCCGAGAGGAGAAGAAA
AGCCACGCCAGCAGGTCAAATGGGCCACTGTGTGTGTGTGAGAGAGAGAGAGAGAGANAG
AGAGAGAGAGACAGAGCGAGAGCGNGCGAGAGAGAGAGAGAGAGAGAGAGAGAGAGAGAG
AAATGGAGTAGGCTACTTTCATTCTCTCGATCTCAGTGAAATAGGGGCTNTTGTTGTATA
TGTCAGTGAAAGACTGATCCAGCAAACACACACAGTGAAATTGTGCACAGTTTATGAGTT
TTAAGTAGTTAGAGCGTTGTAAATACTCGCGCTCGCCTCCCTCGCGACAGAGCGCATANG
AGATAAATGACGTCAGTAATAACCGGTTATGATTATTACTGAACCGATACCGAATTGTCC
GCGTCTGCATCGCGGTGCACCGAAGAAACGATTAATTTTGACACCCCTA
>DF0002259.1#TIR/P
CATAGACTGTAAAATATATGGACGTAGTATCCGTGACGTCACCCATAGGTTTCTGAAGAG
CGCAAAAGAAGCCACAAGTAGGCGCGGCCAACCGTCGCCATTTTGTTCGCGCGTCATCGC
ACCCACGGCGGGATACCAAACAAGGGCAAAGAGGCGGAGAGTGAGCGGAGCTACAGACGC
CTGCTGGCATTTTGCTTGGACCTGGNTTCAGACACGCTTTACTTTGGGAGAAACGCTTAA
TACTTTATCACCTGCGACTCGTTTGTGTTCTGACCACNTGTGCTTGGTTGTACACTATAT
CAATAAAGTGTTTAGACTTTTAAAAACACTGCTGTAATACATTGAGCCACTAAACATTGT
TCTTATGACGTTTTTCNACAGGAGGAAAACGCGAATTACTTCCAAACACTTCAGATATAG
TCTGTGTTAGTAAATGCAAGACTATTGATGAAATCCAGGCATAACACTGTATGACAACGG
CTTCAGATGACTGTTCTAGAGCCTACAGCTAATCAATCTGTCAGATTCTGGAGTGCATTA
CAGCTCTAAAGANAANTATAAACGATAAATGATCTTAAATAAAACAAATACATNTATAGA
GATGGTATATAAGTATATAACTTCACTCACNTGGGAAACGGAGGCCACGTGAATGGTTTG
TGAGCACAATTAAGTGCACACAGCATGCCATACCATCTGATAATTGTAGGAAACAANTCC
AAAAGGCAGTTGACTGTGTAAAGCCACATAAAACAACACAGAAATACGATGNATATGCCG
AGTTCAGCGGCTAATCNGCCGGANTCAGCTGAGGTGACGTGACGGCGACCAGCGAGACCT
AGCTGTCACTCAAGTGGCCACGCCCTTAATTATGCAGACTTAATATAACTTAATATAAAG
GAAACGGATGAGTTATAAAAAAANNNNTTCNCCCCCCTCACAGTTGTCATGAAGGGTAAT
ATTAGCTGTATNAACCAAAATCNTTTTTTGTACCAGGCTGTAAACACCTTTTTTTCTGCT
GTAAAGTTGGCCATTCTAACAGTGGGCTCAATTGAAATTTGCTCTATTTNNTGGAGCCAG
CGCCCAGAGCGGAATTTCGATGAATTGCAGTTTTAGTTACTTCCGTATTGGCTTCCCGAG
GGAGAGCGGGAGGTTGCCGCTTG
>DF0002261.1#TIR/hAT-Ac
TAGGGCTGTGCGATTAATCGAAATCGAATCGCAATCGCGATTTGAAACGTTGCGATTAGC
TAATCGCAAGAGGCTGCGATATGAAATATATATTATTTAATTTCCCCCGCCCAGAGCAAA
TGCGTGACTGCCGTCTGTGTGTGACAGTCTTACTAGCCAATTGAGTGAGCACACTTTCGT
TCTGCCCAATCAGAATTGCGCAACCGAACTATGCGGAACGCCCACAATAAAAAAANAAAN
ANNNAAANCAAACAAACAGGAAAGCGCGGACGAGTGGGATGATGGCGTCTGCCGCTTCAG
AAGCATTAATAGACGAATTAATATCAAAGAAAAACAGCACGTCGGTAATATGGGAATATT
TTGGTTTCAAAGTCACAGACACCGAACAAAAACAGGTCATTTGTAAGAGCTGTCGCAGAA
TTGTTGCCACAGCACGAGGAAATACAACAACCAGCTATATGAGGAGCGTCTTGCTAAAAA
GTCAACTAAAANNGTATTGCCAGTGACACTCAATCTAGTAGCAAGCCAAAGTACAATTTG
TTTATTTNTGTTTACTGTTTGCTCTAGAGAAAAATNAGTGTTTAATTTCTGAATATTTAA
AAACAAATTTGAATAAATGTTGGAGTAAGTTAATATCTTTTCAGTTCCTTTTTTTAACTA
ACACTCACTGCATTTTAGCAGTAAGAAGCTACGATACAGATTATTGAGCTGAAGCTTGAC
TACAAAATTAAATCGCAAATCAAATCGAAATCGCAATATCTGTCAAAAAAATCGCAATTA
GATATTTTCCCCAAATCGCACAGCCCTA
>DF0002262.1#TIR
GAGAAGGGTCTGGCTGCAGAGTTGCACTTGCATCTTCAGGCTTGCACTCTCGGGCTTGCA
CGCTCAGGCACCCACGCTTCCTATGCAAGTGACGTCATTTACAATCGACACCTGCACCTG
TCACGTCACTTGAAATCAACACAAATAAACCAAAAGTAAGTTTCCAGTTCGTTTGCGTTG
CCAGTGACGACGTTGTCAAATAATTCTAAGTAGNCTACTTAAGTTGTACACCATGACAGA
CCCCGCCCGCCCCCCACCCCCCGAAAAGCGGTTNGTATATTCATCATATGATTATATTGC
TTTGATGTAAATTTACCAAAGCAGGCTACTATTAACATTCATACCAGCAAAGCTTATTAT
TTATTTATATNAACTATCAGGTCTAAATATACACACAAGGTATTCTTCCACAGTTATGAA
TAAAANNNNNAAAAAACACCAGGCAAATTTGAATTTTAGTTTTTATTTTAAACATTTCAA
GGAGTTGTAGTATTACAACTAACAGATACACATTATGGACTTACAGCAATGATTCTTGAA
CGACTTGGGAAACTATTCTTTATTCAGCAGGTCCCAGGACGATTGCAAACAAGAATGCAG
ATGTCGATGCAAGTGACGTGGCAGGAGAGTGCAGGGCTCGTTTGCATGAAAGTCCTTAAC
CAAAAAAATCCCTCAGTTTAAGGTTAAGGGTACCCTTAGTAAAAGTTGGTTTGCAAGGAG
AAAAAAAAAAAAAAAGATCAACTTAAGGAATTTAAGGCTGCCATTAAGTATTTCCCCTTA
GTCCTTAGTAACCATTTCCTCTTAAAACATTTAAGGGACCTAATCAGCTCCCTTGAACAA
ATGACACTCAAAATGCAAGCATTCTCACCCAAAAAAAATGTTTTAGATAAGACTCACAGG
ACTGTAGATAAATAATTTAATAAAACCATTTAATAAACTAATATACGTGTTNTGATAAGT
TAGCACGTCTGCGCAGGAGTGCATCCATATGAAATCGCAGTTNCAGCGCAGCTTCAANAG
TCTCTACATGATCCCAGCCCAGTTTTATAGGTCCTCCAAACATAATGTCGAGATCGACTC
GATAAGGGAACGTCTCGACTCGCTTAACGGAAAGAAAGCGGCACAGATGATGTGTAACAT
TACTGCAGAGCTGTTGTAAGGCAAGCATTCGTGGTTCGTTACGATCTGTTTACGTAACTA
TAGCAACTGCGGCGCCCGTCGCCGTATGTTGCCAGAAACTACAGTGAAACGCTTAGAAAA
AAGGCACTTGAGTAAGGGTGACAGATAAGAAGTTTGTTGCAACGATCTTAATGAAATCCG
TTACCTCAGAGATTTTTCCGCCTCAGGGACACCCTTAAGTTAAATTACCGAAGGACTTTC
ATGCAAGCGGCCACAGGTGGCGATTGTAAATGACGTCACTTGCAGAGGAAGCGCGGTTGC
CTGAGCGTGCAAGTCCGAGCGTGCAAGCCTGGAGGTGCAAGTGCAAATCTGCAGCCAGAC
TCTATTG
>DF0002263.1#LINE/L1
GGACTTCCGGTTATGGTAGCGTTAGGGTAGGACGTGGTGTGGAGAGCTCCCGAATAATTT
CACTTAAATAACACACCCTAAAGACCTTTAGCGTAACAAAAGTACTTTATTTAACATAAT
AAGTTGATAAACTTCGAACATTACAACAAACATGCCGAATCCAAAGAAAACGGACAACAA
AAAGGATGATACACACGACACGAGGCAGCCACTATCCGAACCCCCGCCCTGGTTCCACGC
AGAAATGGAGAAAGGATTTCTCAGAATCCAGGAGTTAATTGACGGACGCCTGAGTAAATT
TGCAGAATCCGTGGAGAAAATGGGTAACGAACTACAATCGATGAATCTGAGAATGGTGGA
GGTAGAAACTAAACAGAAGGAGACGGAAGAAGCGGTAACGAGCCTTCACAAAGATGTCGC
GGATGTTAAATCGGCTGCTGACGACGAAATCAAACTGCTGAAAGATAAAATTGATGAACT
CGAAAATCAATCTCGTCGCCAGAATTTACGTCTTGTCGGTTTCCCAGAGGGAGTGGAAGG
TAGGAATGCTGTGGATTTTTTGAAGGAATGGTTACCTAAGATTCTGGATCAGGAGGACGA
GTTCTACGAAATTGAAAGAGCTCACCGCACTTTGCAACGACGACCGGCTGAAAATGGCAA
ACCGCGGGCCATTCTGGTTCGATTCCTTCGGTACGGAGACACACTTAAGATCCTCAATGC
GGCCAGAGAAAAGGGCAAGCTCACCTATGGCAACTCTAGCATTATGATTTTTCGGGATAT
GTCATCCACCCTGTTTAGAAAGCGACAAGAATTCAGCGCACTCAAAAGACAGCTACGCAA
TAACGATGTGTCTTACGCCGTACTTTATCCTTCGACGCTGAGGATTCAGCTGCCTGAGGG
ACAAAGATCTTTCAACTCCAAGGCATCGGCAGAAACTTATCTTCGACAACATCATCCACA
TCTGCTTGTCGGATAAGACACTAAAACTATATCGACGAATTCCGGATCATCCAACTCTAA
CGTTACCTGAACAATCACACCAAACTATGCTAAAAATATACGGTGGATAACTTTTCTCTC
GGATGAACATGTAAGAACTTAACGTTAACTCTGTCAAGAGTGATCTTTATATTGAAAAGC
TGGCAAGAGAAATATATGTTCATATTTTTGTTCAAATGTTTACTAACTTGCGTATTTCGG
ATTTATCACTTGTTCGTAGTGATTAATACGTTGCTTTAAAGTACATAATATAAGTATTTG
TGGGGATATACATAACTTTTTAGGGAGCTTTAAGTTTGGACAAGAAGTCAAGGTCGACTG
TATGATGCAGTGCACACTCAGTCATGGGGGTTTAAAGTTTCACACTTCGTTTGGGGAAGT
GGTGGTAGGGGGGATTGGACAGAACACATATTCGATTTATTTAGGTGTTGGGCTGTTTAA
CCATATGTTCTCAAGGCACTCAGGAAATAAAACATTAATTTATAGTTAATGTCAGATACA
CTGAAATATAAATATGTGACTTGGAATGTTAACGGTTTAAATCAAAGACTTAAAAGAAAA
AAAGTAATATTATACCTCAGAAAGCATAATATTGGAATTGCCCTTCTACAAGAAACACAC
TTGACTGATCCCGAACATCTAAATCTTAAAAAGCAGTGGTCTGGACAAGCTTTTTTTCTT
CCTTCACATCGCAATCAAGAGGGGTGGTTATACTTATTGATAAAAACGTTCCCTTTAAAA
TGGAATCTGTTGATAAAGACAAAGCAGGCAGGTATATTATTTTAAGAGGAACGATTGGGA
TGCAAAGAATAACCTTAGTAAATATATATCGTCCTGAAATGGAAGGTGCCGATTTTATTC
ACAATATATTCTTTAAATTTGCTTGCCCAACTGCAGAGCTGATAATTGGAGGAGACTTTA
ATGTAGTTTTGGACCCAGTGTTAGATAGATCATCTACTAAACTGTTACCCTTAAGTCAAG
TTGCTAAAGCTCTAAAATACGAACTTTCAAGTTTTAATTTATAGATGTATGGAGATTTAA
GAATAAAACAAAAAAAGAATATTCCTTCTACTCGCATAGGCATAATAATTACTCCAGAAT
TGACTATTTTTTGTTCCAAAAGCGAAGGATTATTTGATTGAATTGTGTGAGTATTTACCA
AGAATATTGTCAGATCATGCCCCGTTACTTATTTCAGCGCAATGCTCTCTGGAAATGCCT
AATTATAAGCTTTGGAGATTTAGTGGCCATTTACTAAATAGCTCTGACGCATTAAGCTCA
TAAATAATAATATAGAAAATTTTATTAGTACAAATAAAAGTTCTGCTTCTTCGGGTGTAA
TCTGGGAGGCCATGAAGGCATTCTTACGGGGTCAAATCATAGCTTTTTCTTCCGGAGAAA
AAAACAATATCAAAAACAGTTACAATCACTTGAAAAAGAAATCTCAGTAATGGAAAGGGA
ACATTTTAGAAATAAAGATGCTCAGCTGCTTCAACAATTGCAGTCAAAAAAAAGAATATG
ATATTCTATCATCCAAAGAAGCAGAAAATGCACTTCTCAGATCACGGCAGAAGTATTACG
AACATGGAGATAAGATCGGGAAAATGCTAGCATGGCAAATAAGAAAAGAAGAAATTAGTA
AATCTATACCTAAATATATTCATCCGAAAATAAAATTATTAAACACCCCAAATTAATTAA
CCAAGAATTCTTAGATTTTTATAAGTCACTTTATAAATCTCAGGGAATAGAGGAGGCGAC
GATTAAAATGTTTTTAAGTAAATGGGATATACCAGTCTTAAGTGATAATGATCGAGAAGA
ACTTGAAAAAGAAATTTCGAAAAAAGAGATGCAATTTGCAGTCACTGCTCTAGCCGGGGG
TAAAACACCTGGGTTGACGGGTTTTCGATGGATTTTTATAAAACTTTTTTTTCTAAATTA
GCAGACCCGTTGTTTTCAATGTATACAGAGGCAATTCATAAAAAAGAATTACCAGAGACT
TTAAACCAGGCTTTAATCACAGTTCTTTTAAAACCTGGCAAAGATCCTAATCTATGTGCT
TCCTATCGGCCAATCTCACTGCTTAATTCTGATTATAAAATTCTTACCAAAATGATTGCA
TTACGTTTAGAGCGGGTACTGCCTAGTTTAGTTCACATGGACCAAACTGGATTTATCAGA
AATAGATCCTCTTTCGATAACATACGGAGGCTAATGAATATTATTTATTCAGCAAAACAA
ATTGATTTTCCGGTGATTGCTCTTTCTTTAGATGCAGAAAAAGCCTTCGACCGAGTGGAA
TGGTCTTATCTGATTGCGGTTTTACAAAAAATGAATTTCGGTCCAAACTTTATTGAGATG
ATTAAGATGTTGTATAGGAATCCATCGGCAGCCATCCGTACTAATTCTGATGTATCTGAA
CATTTTTATTTATCAAGAGGAACCAGACAGGGATGTCCCCTCTCCCCGCTACTCTTTGCT
CTAGCGGTAGAACCCCTGGCTATGCAATACGGACACATAAATCAATCTTTGGATTAGAAA
AGGAGGTTGTATACACAAGATATCTTATACGCGGACGATGTGATGCTATATCTAACTAAT
CCTGATTTATCTCTATCTAATTTGTCTCAACTCTTAGAAAACTTTAGGGACATATCTGGC
TATAAAATTAATTTTAATAAAAGCGTTATGATGCCATTGAATTCGGCTGGGGAGAAAATA
CCCTTAGATAACATTCCTTTTTTATGGAATACTGAAAAAATGTTTATTTAGGACTAAATA
TTCCTTCGAATTGGAAGAAGCATACTCTTTGAATTATTCCCCATTACTTAAAAAGGTAAT
TGAGATCTGGAAAGATGGAATCCACTACCATTATCACTAATTGGCAGGATAAACTGCTAA
AAATGAACATTCTTCCTAAATTTTTATTTGTTTCAGACCCTCCCTATTTCTATCCCACAA
AAGTTTTTTAGGAATCTCAACAGCTCAATTAGAAATTTTATTTGGAATAAAAAAACTCCA
AGGATTAAACTTAGGACATTACAGATGACATCCAAAAAAGGTGACTACAACTTCCGATTT
TTTGTTTTATTTCTGGGCAGCACAGATGAGAGCAGTGTGGTTTTGATTCATCCCTTTGAA
TTGTGTTATGAAGGCAGTTAGTAACCCATTCATTAGGCACACTTGCAAATTGGGGTTTGT
AATCAAGAAAAAAAATAATTGGCTACTTTCAATGTATAATAATACTCCGTTTCACTGTAA
CCCATCTCTTCCTGAAGCATTAAGAGATGGAATAACACAATACTGGTACAAAAAGGGAAT
ACAGATGTTTGGAGATTTATATGAGCAGGGCGTACTAATGACATTTGAACAATTGAGATT
AAAGTTTTCCCTTCCTGTTAAACATTTTTTTAAATATATTCAGGTGAGACACTATATTAC
CACAATGCAAAAGGGTAATTTAGGACCTCTNTCTTCCCTCCCAATAGATGCTATTATAAG
AAAGAGAAAAGAACCCAAAGGATTTGTGTCTTATATGTATAGCAACCTTAACGATTTGTA
TGGGATGGAAGTGTCATCTTCAAAACTTAAATGGGAGAAAGATTTAGAATGCATTTTTGA
TCAAGATACTTGGGAACATATCTGTAAAAGTGCCTTAACATTTTCATTTAATAGTAGACA
TACATTAATACAGTTTAATATTTTACACAGGGTATATTATACACCTGAACGATTGCACAA
AATAAGTGATTCATATTCAGAACGTTGCTCTAGATGTAAGATTGAGGTTGGTACATTATT
TCATATGTTTTGGACATGTTCCAAACTTAAAACCTATTGGAGAAATATAATACAAACTAT
TAGTAAAATTGCCAATGTTAACCTTTTACCTGATCCAAGATTTATGTTGCTGGGGGATGA
ATCAGTTCTTCTGTTCGATCAAAGGAAAAATTTACGTTTAATTAAAATGGCTCTGATAGC
AGCAAAGAAATGCATTGCTATACATTGGAAATCAGTAGAACCACCAAGTCATATTGTATG
GCTTAGAGAACTTTCTTCTTATGTTCCTGTTGAAAAAATAATGTTTAATCTTAAAAAAAA
ACTCTTCAATGTTTGAGAAGACTTGGGGTAAATTTATTGAATACATGAATAACTTGGATG
TTACATTGACTGAAAATACGGATGGAAAAGTATGACACTTCATTGCTTTAATCCTTTATT
TGTCATTATTGTTTGTTTATTGTTTATTTCCTCTTAATTTACACATCAGCTCGATGTCTC
ACAAGTATGTCTATTTAAGTGTTCTGTCTTGTGAGGGTGGGAAAGGGGTGGAGGGTGGTT
AGAAAAGAATGTTTACATGTATACTGAAATGATTCTGTAAATTATTGATGTGAAAATAAT
AAAAAATATATTGATAAAAAAAAGAAA
>Gypsy161_DR#LTR/Gypsy
TGTAGCGAGCGCNCACATGCCACGTCGCCCTGGTCGCTAATTCAACCCAGCTGGACCATC
AAGCCAGGATCGCTCACAGCTGGACGTCATCAAGCGGAGAGGCATATAAGCCAAGCCCAC
GCCAGGAGAAGATGAGCTTCATTCNCCCNATGACTCCCTGCGCTAATGCTTGTCTCTCTG
TCTCTCCACAGCGGACTCCAGCTCGTGACGATCCCGCACCCGACTACTCACTGTCCTTCA
CCTACTTCCCGGAGCACCAGAGCACCTCACCTTGAAGAAGAGCACCNTTTACACCNCNTT
CACTTTGTAAATAAAGCACCCTCCGGACTTGTCTGTAAACTCATCCAACTGTGTCGCTGT
TTTCCCTCTGCCTCGCTACAACTGGTGGAGAATGCGCGCTTTTTCAGAGGGAAAAAAATT
CAGCACTTACCAGTAAGAAGAAGTAACCGCTGAATTTTCTCTGTTTTTCTTCTGTTTACA
GACAGGCATCCGCTCTCACTCACGCTCTCTTACTCGGCTGTCATCCCCTCCTGAGTCATG
TCGATCGAAGAGGTAGTACGCCATCTAGCGGAAATCTCAAGAAGACAACAAGTGATAACT
GAACAACTCACCGCCAGACAAGACCGNATGGAACAACAGCTCCGCCAAGCGGCCGGTTCC
AGCCAGTTCCCTGAGGTGAGCGCCCATAGATTTATCACNAAACTCAGCGACCTGGACGAT
ATTGATGCTTACCTGCACACCTTTGAGGTAATTGCGGAAAGAGAGAGATGGCCGAAGGAA
AGTTGGGCGAGGATGTTGGCGCCATTCCTGACTGGAGAAGCTCAANGAGCTTATTTCGCA
TTAGAGACACCGAAAAATGACGACTATAAAGCATTGAAGAAGGAGATACTCGCCAGAATG
GGACTCTCCAACATAAGCGCAGCACAACAATTTTCTCAGTGGTCATATGATGACAAACAG
CCGGTNCGGACCCAAGCAGCCAACTTATCCAGATTGGGAAGATTATGGTTGCTGGGAGGA
GATCCNACCGCGGTCCAGGTCGCTGAGAAAGTGGTCATTGAAAAGATGATGAGGGCGCTA
CCCAGACGGCTCCGCACACTTACCAGCATGAGGAACCCCGACTCGCTGGCCGCTTTGGTG
GAGGCGGTGGAGCTGGCGGAAGCTCACGTGGCCCGGGAGACTGGGGAGAGAGCGGCTCTG
CCACCCCGGAGGGTAAATGCGCCATGGCGACCGGTGGAGGGCACAGCACGACCAGGCAGC
AGACCGGCGGTCCCCAGCCCAGTCGACGAGCCGATGCCCACAGAGCCAACATCACACTCG
ACCCCGGCCTGGACGGCAGGGTGCGTGGTACATCGCAACGTCCCTCCCGAAGCTCCCACC
CGAAAAGTATGCTTAGACGGGAAAACGCAGACGGCCACGTTGGATACAGGAAGCGCAATA
ACCCTGGTTCACCCAAAAACATTAAAATNCCATCANGAAGGAAAAGGCCGAATCCCGATT
ACGTGCGTACACGGNGATACCCGCCACGTACCCTCCCAAAGAGTCACCATAGCGACGAAG
TCGGGAAGCTGGCGCATCGAAGTAGGAGTGGTTCCGGATCTTCCAGTACCCCTCCTTCTG
GGCAGAGACTGGCCGGGGTTCGATGATCTCCTCACCCACCATCAGGCTCGATCGGCTCGT
GCGAAGAAGAACAGCAAGGGACGGGCTCAACGGGACCGCCAACCAGCGCTGATGGCCACC
GAGAGCGACAGAGGGGGTGAGTCATCATCGGCTAACCTGTACTATGATCTNTTCCAACAG
ATTACCGCAGGTGGCGATTTCGGAAGAGCACAGCGTGAAGACGAAACGTTGAAGCACTGC
TGGCCACAAGTCCGGATCATAGACGGTAACGAACGGTTTCCCAGCCCTCACCCCCTCCCA
CATTTTATTGTACAAAATGGTCTGCTGTACTGTGTCGCAGAGAGGCGGGGGGAAACGAAG
ACGCTATTGGTCGTCCCGAGGACCAAGAGGGAGACNGTTCTGGAACTGGCACATACTCAC
CCGATGGCAGGACATCTAGGAGCGGCCAACACGATCAAAAGGATCAGAGATCGTTTCCAC
TGGCCCGGGTTGGATGGAGAAGTCAAGAGGTATTGTCAGGCATGCGACATCTGCCAAAGA
ACGTCTCCCCAACGACCACCCCCCAGCCCTCTGATACCATTACCCATCATCGAGGTGCCC
TTCAACCGCATTGGCATGGACTTGATAGGGCCTTTGCCGAAGTCGGCCCGGGGACATGAA
CACATCCTTGTCATCCTCGACTACGCCACCAGATATCCAGAAGCGATCCCCCTGAGAAAA
GCCACGTCATCGGCGATCGCTAAGGAGCTGTTTTTATTATGCAGCCGAGTAGGAATACCA
GCGGAGATACTGACCGACCAGGGCACCCCATTCATGTCCCGGTTGATGGCAGACCTCTGC
CGCCTCCTAAAGGTAAAGCAAATAAAAACNTCTGTTTATCATCCGCAGACTGATGGCTTG
GTGGAGCGCTTCAACAAGACGCTGAAGCAGATGCTCCGCAGGGTGGTGGCAGAGGATGGG
CGCGACTGGGACCTCATGATCCCGTACGTGCTTTTCGGGATCAGAGAAGTTCCCCAAGGA
TCTACAGGTTTCACACCCTTTGAATTGCTGTTCGGCCGCCAACCACGAGGGCTATTGGAC
GTGGCTCGTCAAGCTTGGGAGCAAGAGCCAGCCCCACAACGGTCAGTGATTGAGCACGTA
CGGGACATGAGAGGACGNATAGAGAAAGTCATGCCCATCGTCAAGCAACATCTGACCGAA
GCCCAGCGCGCCCAACAGAGATTATATAACCGGCCCGCCCAACCCAGAGAGTTCCACCCA
GGGGACAAGGTAATGATCCTGATACCTACCACCACCTCGAAGTTCTTGGCATCCTGGAAG
GGGCCATATACAGTGGTAGAAAGGGTAGGGCCGGTAAACTATCGAGTCCGTCAGCCGGGA
CGAAGAAGAGAAGAACAACTTTACCACATCAACTTGATGAAGAAATGGGTTGCAGCTCCA
GGTCATCTAGTTGCCTTCTCAGAAGAAACTTCTCCCGTTGTCCATATAGGTGAGCAACTC
TCACCGAATCAGAAGGCGGAGCTGCAAGCCTTGGTCGGTCAGTTCAGGGATGTGTTCTCA
GAGAAACCGGGCCGAACCACCATCATCCAGCACGACATCATCACCCCACCTGGCACCATC
GTCCGGCAGAGGCCTTATCGAGTACCAGAAGCTCGCCGGCTGGCTATCAACGAGGAGATC
CAAAAGATGAGGAAATTGGGAATCATCGAACCATCTCGTAGCCCGTGGTCCAGCCCCATA
GTGATGGTCCCCAAACCCGACGGCACCCTCCGCTTCTGCAACGACTTCAGGAAGCTGAAC
GAAATNTCCAAATTCGACGGGTACCCCATGCCTCGGGTGGACGAGCTGCTGGATCGGCTG
GGTGGAGCCCGATTCATATCCACGATCGACCTCACCAAAGGCTACTGGCAATTACCACTA
AGTGAAAGCGCCAAGGAGAAAACCGCCTTCTCCACTCCCGGTGGGCACTGGCAATACCGG
GTTCTTCCCTTCGGGCTCCACGGGGCTCCAGCAACATTCCAGCGNATGATGGACATCCTG
CTGAGGCCCCACCAGCCGTATGCAGCAGCATACCTCGACGACCTGATCGTCCACTCCGAG
TCATGGGAAGAACATCTATCCCGGTTGCGGAGGGTGCTCCTTGATCTTCGTAGGGCTGGG
CTCACAGCTAATCCCAAGAAATGCCACCTGGGTCTAGCAGAAGCCAAATACCTCGGNTTC
CACATCGGTAGAGGTCTCATACAGCCACAACAGAACAAGATCAGAGCACTACAAGAAACT
CCACAACCCACCACAAAGACCCAGGTACGTGCATTTCTGGGGTTAGCGGGCTACTATAGA
TGTTTCATTCCCAATTTCTCATCCATAGCCAGCCCTCTGACAGACCTGACCAGAAAGGGG
CAGCCGGAGAGGATACAATGGAACAGAAGCAGATGGCGCGTTCCGAGCCCTGAAGACGGC
ACTNACATCCTCACCGGTACTGCACGCACCTGACTTCGGCTGCCCCTTCATTCTACAGAC
AGACGCTTCCGACTCGGGCCTGGGCGCGGTCCTCTCCCAGGTCCACGGCGATGAAGAACA
CCCCATCATGTACGTGAGTCGGAAGCTTACCCCTGCAGAGACCCGGTACGCCACGGTGGA
GAAGGAGGCCCTGGCGATCAAGTGGGCAATCCTGGAGCTCAGGTATTATCTCCTTGGCAG
AAGATTCACCCTGGTGACCGACCACGCTCCACTACAATGGATGTCAACAGCGAAAAATAA
CAACGCTCGAGTCACCAGATGGTTCCTGTCGCTCCAGGATTATAACTTCACGGTNCAACA
TCGAGCCGGGGCCTCCCACGGAAACGCCGACGGGCTCTCAAGGCTATGGTCAGGATGGGC
AGGTCTGTCAAAACATTCTACCCCCCCTCTCAATACTCTACCTTTCCTCCGCAGGACACC
CAGGACCAGGACGACGCTAAGGGGGGGGGGGGGGATGTAGCGAGCGCNCACATGCCACGT
CGCCCTGGTCGCTAATTCAACCCAGCTGGACCATCAAGCCAGGATCGCTCACAGCTGGAC
GTCATCAAGCGGAGAGGCATATAAGCCAAGCCCACGCCAGGAGAAGATGAGCTTCATTCN
CCCNATGACTCCCTGCGCTAATGCTTGTCTCTCTGTCTCTCCACAGCGGACTCCAGCTCG
TGACGATCCCGCACCCGACTACTCACTGTCCTTCACCTACTTCCCGGAGCACCAGAGCAC
CTCACCTTGAAGAAGAGCACCNTTTACACCNCNTTCACTTTGTAAATAAAGCACCCTCCG
GACTTGTCTGTAAACTCATCCAACTGTGTCGCTGTTTTCCCTCTGCCTCGCTACA
>DF0002265.1#Satellite
TGGAACGTCAGGATTTTATTTGCCGGCCTGCCGCTGTTACTGACGGAACGAATGCAGACC
GTGTGAAAGGTCATCATTTTATCTGCCGTTAAGTAAGCGAACGCTTCTGCTCGGATCAGA
GGTAACTTTGTTTCAAGAACTGCAATCTTTTGCAGACGTCTGTGGCGTTTTGGGCAGAGG
GACGGTTCTAAACCAATCTGAACCAGAGGCAATTTCGCAGCCAGCCGTCGGTGGTTTCCC
GTCTCGGGAATGTAAGGTGCCCGCAGCGGGAGGTTGTTCCGTTAGCGCTTCCGCTTTCGT
CAGTGAAGTTCTTTTGCGGAACGTTTGTAGATCCCGTCGTGTTCTTCAAGCTATGTCGTT
TGAGCACTGTGCTGATAGGCTGACGTAAGAAAACAGGACACGAAATATACAAGGCGAGAG
TGCAAAGCACGGAGCTCTAGGCAAAGGCGGTCCGAACCGCAGCAAAGCCGGAGGTCGACA
TGTCCAAATAGACCAAATCAGAAACTAAGCAGAGAAAAACGGCATCTGTAGAGAAAGAAA
ACAGATGGAGGAAAAGAAAGAAAGAACAGGAGGATCCCCTCCCCCCATAGAGGGTCTGTT
ATCCCCAGATCGAGTGCGTCCAGTGGAATCCATGTGTTGGCAGCCCCAACTGATGACAAA
ACACGAAGCAAGCATCTGGAGGAAGCTCAAACCCTTCATGCGTTGCCACAGTTACTAGCG
AGTGGTTTGCAAGCACAGGCACGTCTGCTGCAAGTACAGCGCCGTCAGGAGACAGGGGTT
GCTGGCCCATTCCCCACGCTCGGTGGCTGGGCATCACCGCCCTGGAGTACGGCCGATAGA
AAACGGCGGCTGCCATTTGCGCCGCCCGGCAACTCATACTTACCTGGCAGGGGAGATACC
ATGATCAAGAAGGTGGTTCACCCAGGGCGAGGCTTGGCCATTGCACTCCGGCCACGCTGA
CCCCTGCGAATTCCCCAAATGTGGGAATCTCGACTGCATAATTTCTGGTAGTGGGGGACT
GCGTTCGCGCTCTCCCCTGAGCACAGCGGTTCAAGACAGAGTTCAGGCGGTAGCGTCGGA
CCCGGCTGGAGCGTCGCTTCCCTCTCTTCCTCGCCCTTTGCCAAGCCTCTTTTGCTCCAG
TAGAGCTGCGCGCGCCTGTGGAAGGCCTGCCCACCCGTCGCTAGAAGAGTCTGTTCAGAC
GCCGAAAACTACTCGAAAGGTCCCCCCTCAAAGCGGTTTGACCAGGTGAAGGAACACGCA
AAGAGAGCCCCCGGTGGCTTTTGTCCGCCAAGCGAGTGTGCCCTGTGGAACGTCAGGATT
TTATTTGCCGGCCTGCCGCTGTTACTGACGGAACGAATGCAGACCGTGTGAAAGGTCATC
ATTTTATCTGCCGTTAAGTAAGCGAACGCTTCTGCTCGGATCAGAGGTAACTTTGTTTCA
AGAACTGCAATCTTTTGCAGACGTCTGTGGCGTTTTGGGCAGAGGGACGGTTCTAAACCA
ATCTGAACCAGAGGCAATTTCGCAGCCAGCCGTCGGTGGTTTCCCGTCTCAGGAATGTAA
GGTGCCCGCAGCGGGAGGTTGTTCCGTTAGCGCTTCCGCTTTCGTCAGTGAAGTTCTTTT
GCGGAACGTTTGTAGATCCCGTCGTGTTCTTCAAGCTATGTCGTTTGAGCACTGTGCTGA
TAGGCTGACGTAAGAAAACAGGACACGAAATATACAAGGCGAGAGTGCAAAGCACGGAGC
TCTAGGCAAAGGCGGTCCGAACCGCAGCAAAGCCGGAGGTCGACATGTCCAAATAGACCA
AATCAGAAACTAAGCAGAGAAAAACGGCATCTGTAGAGAAAGAAAACAGATGGAGGAAAA
GAAAGAAAGAACAGGAGGATCCCCTCCCCCCATAGAGGGTCTGTTATCCCCAGATCGAGT
GCGTCCAGTGGAATCCATGTGTTGGCAGCCCCAACTGATGACAAAACACGAAGCAAGCAT
CTGGAGGAAGCTCAAACCCTTCATGCGTTGCCACAGTTACTAGCGAGTGGTTTGCAAGCA
CAGGCACGTCTGCTGCAAGTACAGCGCCGTCAGGAGACAGGGGTTGCTGGCCCATTCCCC
ACGCTCGGTGGCTGGGCATCACCGCCCTGGAGTACGGCCGATAGAAAACGGCGGCTGCCA
TTTGCGCCGCCCGGCAACTCATACTTACCTGGCAGGGGAGATACCATGATCAAGAAGGTG
GTTCACCCAGGGCGAGGCTTGGCCATTGCACTCCGGCCACGCTGACCCCTGCGAATTCCC
CAAATGTGGGAATCTCGACTGCATAATTTCTGGTAGTGGGGGACTGCGTTCGCGCTCTCC
CCTGAGCACAGCGGTTCAAGACAGAGTTCAGGCGGTAGCGTCGGACCCGGCTGGAGCGTC
GCTTCCCTCTCTTCCTCGCCCTTTGCCAAGCCTCTTTTGCTCCAGTAGAGCTGCGCGCGC
CTGTGGAAGGCCTGCCCACCCGTCGCTAGAAGAGTCTGTTCAGACGCCGAAAACTACTCG
AAAGGTCCCCCCTCAAAGCGGTTTGACCAGGTGAAGGAACACGCAAAGAGAGCCCCCGGT
GGCTTTTGTCCGCCAAGCGAGTGTGCCCTGTGGAACGTCAGGATTTTATTTGCCGGCCTG
CCGCTGTTACTGACGGAACGAATGCAGACCGTGTGAAAGGTCATCATTTTATCTGCCGTT
AAGTAAGCGAACGCTTCTGCTCGGATCAGAGGTAACTTTGTTTCAAGAACTGCAATCTTT
TGCAGACGTCTGTGGCGTTTTGGGCAGAGGGACGGTTCTAAACCAATCTGAACCAGAGGC
AATTTCGCAGCCAGCCGTCGGTGGTTTCCCGTCTCGGGAATGTAAGGTGCCCGCAGCGGG
AGGTTGTTCCGTTAGCGCTTCCGCTTTCGTCAGTGAAGTTCTTTTGCGGAACGTTTGTAG
ATCCCGTCGTGTTCTTCAAGCTATGTCGTTTGAGCACTGTGCTGATAGGCTGACGTAAGA
AAACAGGACACGAAATATACAAGGCGAGAGTGCAAAGCACGGAGCTCTAGGCAAAGGCGG
TCCGAACCGCAGCAAAGCCGGAGGTCGACATGTCCAAATAGACCAAATCAGAAACTAAGC
AGAGAAAAACGGCATCTGTAGAGAAAGAAAACAGATGGAGGAAAAGAAAGAAAGAACAGG
AGGATCCCCTCCCCCCATAGAGGGTCTGTTATCCCCAGATCGAGTGCGTCCAGTGGAATC
CATGTGTTGGCAGCCCCAACTGATGACAAAACACGAAGCAAGCATCTGGAGGAAGCTCAA
ACCCTTCATGCGTTGCCACAGTTACTAGCGAGTGGTTTGCAAGCACAGGCACGTCTGCTG
CAAGTACAGCGCCGTCAGGAGACAGGGGTTGCTGGCCCATTCCCCACGCTCGGTGGCTGG
GCATCACCGCCCTGGAGTACGGCCGATAGAAAACGGCGGCTGCCATTTGCGCCGCCCGGC
AACTCATACTTACCTGGCAGGGGAGATACCATGATCAAGAAGGTGGTTCACCCAGGGCGA
GGCTTGGCCATTGCACTCCGGCCACGCTGACCCCTGCGAATTCCCCAAATGTGGGAATCT
CGACTGCATAATTTCTGGTAGTGGGGGACTGCGTTCGCGCTCTCCCCTGAGCACAGCGGT
TCAAGACAGAGTTCAGGCGGTAGCGTCGGACCCGGCTGGAGCGTCGCTTCCCTCTCTTCC
TCGCCCTTTGCCAAGCCTCTTTTGCTCCAGTAGAGCTGCGCGCGCCTGTGGAAGGCCTGC
CCACCCGTCGCTAGAAGAGTCTGTTCAGACGCCGAAAACTACTCGAAAGGTCCCCCCTCA
AAGCGGTTTGACCAGGTGAAGGAACACGCAAAGAGAGCCCCCGGTGGCTTTTGTCCGCCA
AGCGAGTGTGCCCTG
>DF0002266.1#TIR/Kolobok-T2
AGGGTCATGAAACCCTCGACTANATTTTCTGAGATTTTAACAGATTTGTGTGTTGAACAT
CAATTAAGACAACGTTGCATCTGTTAGCTTTAATTGTAGGGAACAACTGGCTAATTTTGA
GCTTTTCTCCCTATTTCATCTTCCGGGTTTAAAATCTATATGGGGCGGCGTCACTGGTGG
TGATGTAGCAGACTGCGAGTACTTCGATGACGCGTCGGTGTCTAATTATTATTCATGAGA
CTGAGTTTTCTTATCCTATGAGAAGAGCTGCTTCTGAATTATTCGGTCAAGCTGTGAGAC
CGCGCAGTAGTTAGGCGTTCATGATGGGTCGCGGTGCGTAGTGTTGTCAGAAGCCCTTCT
ACGAGTCTGTACTGAAATGTAAAAAATGTGACGATAGCAGCATTTCCCGCTTGCATTTTG
AGCGCTGCTGAGTGGATTCTTGAACACTGCTGATTGGCCATTGTGTTCACGCGCTCAACA
GATATGACTGTGATTGGCTCTAATGATCACCGGTTTACAAGAGCGCTTACACGGACACTG
GAGCGTTTGAAAGCCGCGTCTATCAGCTGATCCGTCAGCGGATTGACACGGCATTCAAAC
GCTGACAGACACGACTTTCAAACGCTCCAGTGCCCGAGGACTTTTCTGTCCCTTCAAAGT
AGTGTTGTGTGTCTAATTTAAAATAAGCACTCTTTAAATAAAAAATNTTCCTCAGTCAGT
ATGGGCCACTGACAGTGTTGCTCTCCTCCTTCTCCCCTGCCCCCCCACTTCTGCTCACAG
CTTTCCACGCCCTTAAGGATTTTTTAATCCGAGGTAGACTTGAACTGAAAGGGGGGTTTC
ATGACCCT
>DF0002267.1#TIR/Kolobok-T2
AGGGGACCTATTATGCCNCCTTTTTACAAGATGTAAAATAAGTCTCTGATGTCCCTAGAG
TGTGTATGTGAAGTTTCAGCTCAAAATACCACACAAATAATGTTTTATAACTCTTTGAAA
CTGCCCCTTTTAGGCTTTGATCCAAATTGTGCCGTTTTGGTGACTGTCGCTTTAAATTCA
AATGAGATTGTGCTCTTTTCAAAAGAGGGCGGAGCTACAAACGCCTATGCGTCAGCATAG
CGGCAGATTCAAAACAGGACTAACGTTATCTCTGTGAAAAACTGAAAATGTCAAAAGAAG
TGTCTCAGAAGAAGGCAGTCTATGGAGACTACGGTGTTCATTTGTGCATCCTAAAACTCC
ACATTTATAATGCCTCTTAGTCGCTGACATTATCTTCAGCAGGTNCGNCGCGAAAACTCT
AATGGCGGACGGCTGCTTCTCACTCAGGGCTGTTTATGCTAATGAGGGAGAGATNGTCAC
TAGTGGGCGGGGCTTTCCCCCTCTGATGACACGTACAAAGGGAGAATGTCAATCAAAGTG
TTTCTGCAGACTGTTTTTATCAAGTGTGATTATAAAAAATANAATTAATTNATTTTTACC
ATTAGAGGCTGGNTATATTCACACACTGCTGCCACACAACTGTGTTTAAACCCCTTATAA
AAGTGATTTTTGCATAATAGGTCCCCTTTA
>Gypsy163_DR#LTR/Gypsy
TGTTGTGTACTGTGGCTTCAAGTGTAACGCATTTTGAGCCTTATGATGTTCCATATGGGA
CGCGCAGCGAGATCCTGCGTCTGCGCAGTATGACATTGTAGCATGTCTCCTGTATATCCG
CAATATTCAGTAAAGAGTTCTGTTGCATAAGTTTTGTGTCCGTGTCATCGCTTAAGTGCA
GCGCACTTACATCCATGAGAGATGTAACAAAACTGGCGACGAGGATAAACGATCTTCCGC
GTCACTCAAAGACGCCTGTTATTTAGCCTATGTTAGCAACACGCGATTGCTAACGGAGGG
AAAATTATTCACGAACAAAACGAAAATAAAANNGTACAACGGCCGCACATCACGACGACG
ACACACATCGGCGCGGGAAGGAAAGAAAGCAACAACAACAAAAAGCAGCGTGAGTAAAAG
AAATAAAAGAAGACTAAAGGAAATGGCTGGTCTAGTAGGGCAAATCGGCTCATATGATGA
AACTGTAGAGCAATGGAGCTCATATACTGAGCGATTTGATTATTTCGTTCAGGCTAACGG
AATAAAAGATGAGGTTTTAGTACCAACTTTCCTCAGTGTAATGGGCAGTAAGACGTATAA
TTTATTACGCAGTCTGGTCCAGCCAGATAAGCCTGGTGATCGCTCATTTAAGGATATTGT
AGCATTGCTGCAAGAACATTATGCACCGAAACCCCTCATCATTGCTGAAAGATTCCGCTT
TCATAAACGTAATCAGTTAGAGGGAGAATCAATTGCACAATTTGTTGCTGTATTGAAGCG
ATTGTCAGAGCACTGTGAATTTGGTACAACACTGAATGACACAATAAGAGACAGATTTGT
TTGTGGCCTACGTAGTGAAACAATACAAAAAAGACTTCTTTGTGAAAGTAATCTCACATT
GGAACGTGCAATGGAAATCAGTGTATCCATGGAAATGGCTGCTAAAGAAGCACAAGAGTT
AAGCACATCCAGTCATGTAAACAAAGTGTACAGTGAGAAAATGAAACAGGAGCCTAAGAA
AGCATGCTACCGCTGTGGAAAAAGTCGTCATTCAGCACATGAATGCTGGTTTAAAGATAA
AGACTGTAGAAATTGTGGAAAAAAAGGGCACATCGAGCGTGCATGCCAAAGTAAAAAGCT
GATTGCAACAGGGAAAGTAAACTCATCCAAACTTACTGAACCTAGGAAAGATTATATCAG
GAAAACAACGAAGAAAAATGTAAATCAAGTGGAGAATACAGGAAAAGAAGAATATGAATC
CGATGAAAATGAGTTCTCACATATTATGTCTGTGTCTTCAAACTCTGATGGGTACTGGGT
AACACCACTGCTGGAGGGACAGGCTATTCCCATGCAAGTGGACACAGGCGCAGCGGTATC
ACTGGTGGCAGAGTCGACGTACAGAGAAAAATGGCCACACCTCCGACCTAAGGAAACAAA
CCTAACCCTGAAATCATACACTGGAGAGATGGTACCTCTTTCAGGAGTTGTGGACATAAC
TGTGGAGCTAAATAAACAGAAGGTAAAATTACCATTATATATTGTGAAAGGAAGCAGCCA
CACAGCATTAATGGGCCGAGCATGGCTAGAGAAAATAAAGCTAAACTGGCAAGAAGTGCA
CTTAATCGCAAAAGAGTCTACCAGTTTGCAAAACATTCTGAGAAAGCATGCAGAGGTGTT
CAAAGAGGAACTAGGAAACATGAAAGACATTACAGTAAAGCTGGTCATTAAACATGACAG
TAACCCAAAGTCCTTGAAAGCGCGCCCTGTTCCTTACGCAATAAAGCCGAAGGTGGAAAC
GGAATTGGCCCGCTTGGAGGAAACCGGAGTACTTAAGAAAGTGAGTGTGAGTGAGTGGGC
CACGCCCATTGTTCCGGTGTTAAAAAAGGATGGAACTGTCCGAATTTGTGGTGATTTTAA
AGTCACGGTCAATCCTGTGCTAACTGTAGAACAGTACCCCTTGCCATTAATCGAAGATCT
TTTTGCTGGATTATCAGGGGGTCAGAAATTCAGCAAAATAGATTTATGTCAAGCTTACCT
TCAAATGCAGGTAGATCCTGTTTCACAAGAGCTGCTGACCATTGTTACTCACAAGGGCCT
CTACCGATATCAGCGGCTACCATTCGGGATAACTTCGGCTCCAGCACTGTTCCAACGGGC
CATGGACCAGATCCTGAGTGGTTTGAATGGAGTACAATGTTATCTTGATGACCTGTTAAT
TACAGGAAAAGATGATGAGGAGCATCTCAGGAACTTAAATGAGACCTTGCAGCGGTTAAA
GGAGTATGGTCTTCGGGTCAAGAAAGATAAATGCGAATTCTTTCAACCTACCATCGAATA
TCTGGGACATGTTATCGACAGCACTGGTCTCCACACAGCACCATCAAAGGTAAAGGCTAT
TGTGGATGCACCATCTCCAAGGAACATAAGCCAGCTGAGGTCTTTCCTAGGGCTCCTAAC
ATACTATGCAAAGTTCATGCCAAACCTGGCCAGTACGCTTCGTCCTCTGCATGAATTACT
GAACAAGTCTAAACAATGGGTATGGTCTAACAGATGCGAAAAGGCATTCAAAGATGTGAA
AAGTGTATTGACACAATCCAAGGTCCTCACACATTACAACCCTTCTTTACCCATACAGTT
GGCATGTGATGCGTCTCCATATGGCGTTGGCGCCGTACTTTCACATGTGATGGCATCCGG
CGAAGAAAGACCAATCGCTTTTGCATCAAGGACTCTAAACTCTGCNGAGAGTAATTACGC
ACAAATCGAACGAGAAGCTTTGGCAATTGTATTTGGTGTAAAAAAAGTTCCACCAGTACT
TGTTTGGACGTAAATTTACTCTGCTCACTGACCACAGGCCACTTACATCTATCTTTGGCG
CTCAAACAGGCATTCCCTCATTGGCGGCAAACCGCATGCAGCGCTGGGCTCTGCTATTGT
CAGCGCATCAGTATGACATCAAATACAGGNGATCTGAACATCACTGTAATGCAGATGGAC
TGTCCAGGTTGCCTCTGCCAGACACGCCACCTGAGGGCAGTCAAGCTGACATCTTCTACT
TCAAGGAAGTGCAAAGTGCTCCAGTCACGGCGGCTCAGGTTAAACGATTCACTAGAACTG
ACCCAGTTTTGTCAGAAGTTTTGACCTGGATCTCTCATGGTAAAAGAGGAGAGATGACAG
AAAACTGCAAACCCTTTCTGAGTCGGCATGATGAGCTCACAGTACAGTCTGGCTGTATAC
TGTGGGGTTTTCGTGTCATTATACCCCCACCTCTAAGGAAACTCCTGCTNAAAGAACTTC
ATGCAGGCCACGCAGGAGTAGTCAGGATGAAAGAGATAGCCCGTAGCTACTTTTGGTGGC
CTGGCATAGATGCAGAGATAGAGGAGGAAGCAAGGGGCTGTACAGATTGCCAAAATGTTA
GAAACATGCCACAATTAGCTCCCCTGCATCCATGGGAATTCCCAGAGGACCCATGGCAAA
GAATACATATCGACTTTGCAGGACCAATGGAGAACCACATGTTTCTGGTGATGGTTGATG
CTCACAGCAAATGGCCAGAGGTAGCCATTATGAATGGCACATCTTCCGAGAGAACCATCG
AAGAGCTCAGATCTGTATTCAGTCGTTTTGGCATACCACAGCAGCTTGTAAGTGACAATG
GCCCCCAACTCGTGTCAGAAGAGTTCCAGTCCTTCCTACAAATGAATGGTATACGACACA
TCAAATCTGCACCATACCATCCATCTACAAATGGTCTGGCTGAACGTTTCGTACAGACTC
TAAAAAAGGCTCTGAAAGCATCGCAGGATAAGGGTTCCTTAAATCAAAGATTGCACACTT
TCCTCTTGGCTTATAGGAATACACCACACGCAGTCACAAAAGTCTCTCCTGCTACAGCAT
TGTTGAAACGTCAACTACGAACCAGACTGGACCTGCTGAGACCATCTGAAACCAAGCAGA
TTGTCTCCTCACAACAGCAAAGGCAGGTGGAGAGGCGAGTAAAGTAAAACACAGAAGTTT
CAACAGGGNTGATTGGGTTCTTGCTCGTAATTATGGGAAGGGATCAAAGTGGGTACATGC
AACCATTCTTGCACAAACTGGTCCTGTCTCATACATTGTTGAAACTAGAGACAAGCAGAC
ATGGAGGAGACATGTAGATCAGATATTGTCTTCAGCAATGCCTAGCGATGACTCTGGTGA
GTTGGAGAACCAACAGAAATTCTGCCCTCACATTGACCCAGTGAAGGATGTGGTACCTGA
AAATTTTCCCACACCGCTTGCTAGGGAGTCACAGGTAATTGCACCCTCTGAGGATACACC
TCTTTCACCTGCTACATCAGCAGCTATTACAGACACTTTAGTAAACCTGCCATCTGGTTC
TTTTCATCGTTACCCAACTAGAGTGCGGAAACCACCACAGAGATTGGATCTCTAGTTAGA
GGCTAACCCACGTCGATGGGGCAGAATAATCCCCAGGGTTTAGCCAGGGAAATGAGGCAG
TCTACCCTCTTTCCCTTATGTTGGGACTTATTGTGTTATATTGTTATGTTCCCTACATCT
ATTAAAAATATATATAATAATCAACCGAACATATATAGTGTTAACGTACCCCTGAGTGTT
AAAGTAAAGGGGGAGGAATGTGTTGTGTACTGTGGCTTCAAGTGTAACGCATTTTGAGCC
TTATGATGTTCCATATGGGACGCGCAGCGAGATCCTGCGTCTGCGCAGTATGACATTGTA
GCATGTCTCCTGTATATCCGCAATATTCAGTAAAGAGTTCTGTTGCATAAGTTTTGTGTC
CGTGTCATCGCTTAAGTGCAGCGCACTTACATCCATGAGAGATGTAACA
>BEL20_DR#LTR/Pao
TGTGCAAAAGGACCGCTGATGTCTACGTCCCGGATGACACCAACCAATCAGTGCACAATG
CAACGCAGTATCATCGAGGTGGGCTGAGCTAAGAACTAGTTGAGAGCGACAGTGCACACG
GGAGATAACGCTGGCGATAACACCTGCTATCGAACTCACTCGGCAAAAANGAGACAAAAC
AGTCACTACTGGTATACTGTGCTACAGTGTGCGTGTCTTAAAAGTAAGTGATCACTATTT
ATAAAGTTATTATCGACAGAAGATCAGCTGTTGTTCACGTACCACCTGTAGCAGCTTGTT
AGCACAGTACTGCTTATATTACCAGCTTAAACTCGGGAATTACCAAGTGTTTAAGTACAA
GTTGTAGTTATATGTTCATATGTACACATTTTAGTATGTTACTGATGTATGTTTATAGTA
TATCACGTATGTGCGCGTTATGCGACGATAATTGGCTACCTGCGGTGATCATTCAAGTTG
GACATGCCCAGACAAAGACCCTGCCATCATGCGGCATTCATGTGCTCTTGGCGCCCTCTT
GTGGACACTCGGAGAATTGCGCCTTTATTATCTACTTTGCCATTATTTTCTTNCTATACT
TGTTGTATGCTGTTCAGTTANTAATGTTTATTGTGAAACATCTGTATTGATTATTGTTTA
TTGTTTATTTGTTTCAGAAACCACACATATGTTCCATTGTATACCAAGTGCTTCAGTAAA
TGAAAATCACATCTAATACCCTGAGTGCCTCTCTTCAATTAAGTAACCATCTCACTCAGT
TCTGACCGACTGCCTATTGTGTTTCACACCCAAATTTAATACATCCACGAACCCCTCCAT
TTCAAGTGGTCCTTCGAGCCGGATTGAGTGAATCACAGTAGAGAGATGATGTCGAATTCT
GAGCCATATCCTCCTGTTGTCAGACCTAGACGACAAATAAGACAACCTGCATATCTAGCA
GATTATGAAGTTCATGGATCAGGCTTTGTGAAGAGAGCTCCAGTATCTAATCGCCTGAGT
GAATACGCCAATGAAGCAGTCGCACCCATGTCAGCGAATGTATCACGATCATCTTCTCCG
ACGAGTCAGCCCTCATACACAGATGATCTAATACTCCAAGATGTATGGCCAGAGCCATCT
GGATATGAATCGCCAGGGTATGATAAGCAACACTTTCAAGTCCAGCAGACCTCTGATATA
AAGTCTATGTGCATGCAGATGAAGAGGGACAATGACGAGCTCCGTAGCTCCATTCTACCA
GAAATCCTTTCAGCGCTTCAAGGGCTCAAGGCGGAGAATGCTACATTAAGACAGGAGATC
CAGCAGCGTAGCCCCAGCATTCAGACACCAATACCAGCTCCCCGCACTCACTTGCCACCC
TCAGTCATTAGTCATAGAAGCTCCAGAGCGCATAGTGGTGAAGTTTCTACTCCTCAACCA
GCCCGTTATGAGCAGCTGACAGAGCAAATGGGAGATATGACTTTAACTTCTAGGATGTCA
CATGTAGTTGATGGTCATGGTGTACATTCTCAGAGGGCACACACATATTCAGCCCAGCCT
TCAGGAACAGGACATTATGAAAATGTGCCCCTTGGTCCAAGATACCATTATCTTCAGACA
GAAAGAGAATTCAGTCCAGCCTCACGCCCAGAGTTAGTGCCTAGGATGGAGAAGCTGCAT
ACCCAAGAGCAGATTTATCGAGGCCCTAAGCCTACAATTCCCAGCTTGACAGCAGCTGAC
CCAAGACAGTTTTCCAGACTACGTATGGCACTGGAGAATATTCTGCCAGCAGATGCGAGT
GAACGTTTTAAGTATCAGATTCTGACAGATCATTTGGAGCTTGAAGAGGCTCTCCTGGTG
GCAGACTCCTACTGTAATTCTGTGAGACCCTACACAGACACGATGCACGCTCTGGTTAAG
ATGTACGGTCAGCCCCACAAGCTCGTTCTGCAGAGTATCGCAGAAGTGCTGGAAAGTCCC
AACCTTAAGTCAGGAGATGTTAAATCTTTCAAGCTCTTTGCTCTTCGAGTGCGATCATTA
GTGAGTATGTTGGAACAATTGGGGCCAGAGGGAGTCGCCGAATTGGACTGTGGCTCACAT
GTGTCTCGTCTCCAGAGCAAGCTTCCCCATGAGCTGCAAATCAGTTTTAAGAGATATATC
CATCCCTTAAGGATCACAGTCCCTACACTTCTACACTTTGCTGACTGGTTAGAATACGAG
CTCCAAGTACAAGATGACACTGCCAAAGCAGTCATGTATGCCCCACCCTTACCTTTCAAG
CGGAGAGAAGGTCGTCATGAACACAAGCCTTCAGGGAGATCAACAAATATTCTACTAGGT
GCTGGAAAGCCCACTGCCCCCACTGAATGCCGAATACCTACGTTAGATTCCAAGCCCAGT
TCTACTAAGTATAGAGAGAAGTCACACGCCTACTGTCCTTACTGTGACAACTCCAGCCAC
TTCCTCAATGGGTGTCTTAACTTCAAAGAGCTAACAAAGGAACAGAAAGAGGCATGGATT
CGTAAGAATAATAGGTGCTGGCGGTGTGGACGTAATCATCATGCATCCAGATGCACATTA
AAGGCTCTGTGTAAGACGTGCAACAGAAAACACCTGCTTGTATTGCATGATCTAAATGAG
AGAGTTGTCAGTACTAGTGAAGAGACTGAACCTAAGGAGAACTCGTGTCTTGTGAATACC
ACAAAGGGCACCCTATATGCAGATCGTTCAGTTGGCAGCCGCAGAGTGCTCTTGAAAGTG
AGTAAAGTAATCATTGCAAATGGAGATGCATCAATGGAGACTTTTGCTGTGTTAGATGAT
GGGTCAGAAAGGACCATTCTACTTCATGCTGCAGCTCAGCAGCTGAAACTCCAGGGCCAG
CCAGAAGACCTCATACTGCGCACTGTAAGACAGGATCAGCAGGTGCTTCATGGGACAGCA
GTTTCCTTCACAGTCTCACCGGTGTCTCACCCCCACAAGAAGTACCACATTCAGCATGCA
TTTACAGCCGAACGACTGAGCCTTGCTGAACACACTTATCCAGTGGCTTTCTTACAGAAG
AAATATAGACATCTAGCTGGTCTCCCATTGCAACAGATGGATAAAGTGCAGCCTGTATTG
TTGATTGGGTCAGATTACCCACATCTCCTCACGCCTGTTGAACCAGTACGTCTAGGCCCA
CCAGGGGGCCCAGCAGCAGTTAAAACCCGCTTGGGATGGACTCTTCAAGGTCCTACACAG
GAGGTCCGTCGTGAGCTTAGCACACACCAGTGCTTCTTTACCTCTGTACTACCTAACACA
GACCTGTTTGCTCACGTTGAGCGATTGTGGCAGATGGATGTGATACCCTATCGCAACAAC
AAGATAGTGACACGATCCAAGCTAGACAAGGAAGCAATCAGTCTGTTGCAAGAGAACACT
GTGAGAGTAGAAGTACAGGGCACAATGCGGTATGCCACACCGCTCCTCCGAATGCAGAGT
ATGCCTTGTTTGAACATGCCCAAGGAAGCCGTTCTCCCTCAGCTTAGGAGTGTTGAGAGG
AGGCTGCTAAAAAACCCAGAGCAAGCATCTGCCTACCAGGCTGAGATTACTAGATTGAAG
GAAGCAGGCTATGTGGCTAAGCTAGAACCAAGAGAAGCGGATTGCTCTAAAGAGTCTTGG
TACATCCCCCACCATATGGTGCAGCACAATAATAAGAATAGAGTCGTCTACAACTGCTCC
TTTCAATTTGAAGGCCACAGCCTTAATGACTTTCTCCTGCCAGGCCCCACATTAAGCCCA
TCACTGTTGGCAGTGCTGCTTCGATTCCGAGAGCACCCTGTTGCTATAAGTAGCGACATT
CGCGGTATGTTTCACCAAGTCAGGCTGCTCCCTGGTGACATGCCCTTGCTTCGATTTTTG
TGGCGAGACTTAAAGCCTGATCTACCCCCTGATGTGTACCAGTGGCAGGTACTTCCCTTT
GGCACCACGTGCAGTCCCTGCTGTGCCTCATATGCCCTGCAGACTCACGTTATAAATCAC
AGTCAGCCGGGAGATCGATTTAGAGAGGTAATTGAGAAATCATTCTATGTCGACAATTGC
CTCCACAGTCTTCATTCTCCTAAAGAGGCTAAAGACCTTGTTGACGGACTTTGTGCTCTC
CTAGCCAGTGGAGGATTTGAGCTTCGACAATGGGCTAGCAATTGTCCATCTGTGATTACT
CACCTTCCTCCAGAATCCAGATCTAGTACCTGCGAACTGTGGCTCAGCCAAGACCAACAA
GATGTCCATGAGTCCACGCTTGGACTGCAGTGGCATTGCCAAACTGATACACTGCGCTAC
AAACACAGAGCTAGGAGCTCTGCGCCAGTGACTATGCGCCACATATACAGAGTACTGGCA
AGTCAATACGATCCTCTCGGATATATCATCCCATACACTACCCGGGCTAAAATATTAGTA
CAGCGTTTGTGGGACAAGAAACGGGACTGGGACGACCCACACCTGCCAGAGGATCTACTC
GCCTTATGGCACGAATGGGAGAAAGAACTGAGTGGACTAGAGGAGATATCCTTAGCCAGG
TGCTACTCTCTGTCAGAAGTAGATCACGCATCTTGTAAATATGAGATCCACATCTTCTGT
GATGCTTCAGAGCAGGCGTATGGGTCAGTGGCCTATCTGCGAATAGAGCACAAGGAGGGT
GAAGTAGAAGTTGCCTTTGTTGCTGCCAGGTCCCGTGTTGCCCCCCGAAAGCAACAATCT
ATACCGAGACTAGAGTTGTGTGCTGCTTTAAGTGGAGCACAGCTATCCCAACTCCTGAAC
GCTGAGCTTACAGTCCCTATCCACTCCACTACGCTCTGGTCTGACTCTACCACTGTGCTT
ATGTGGTTGACATCTAGCTCCTGCCGTTACAAGGTATTTGTGGGGACAAGAGTAGCTGAG
ATCCAAGAGATGACAGCATCCGCTGTCTGGCGCTATGTTCGATCATCAGACAACCCGGCC
GATGACATCACTAGAGGCAAATCTCTCCAAAACCTCTCTAAAGACAGCAGGTGGAGTCAA
GGACCATCTTTCCTTAAGCTCCCTTCTGAGAGCTGGCCAGAACAGCCGCATTTAGCAGCA
GAAGGGCCGAACTCTGAACTAAGACAGTCATCCTTCTCTGTTTTAGTAACCACTACTGCT
CCCTCAGCTAAACTGCAGCACTTCAACACCCTGACAGAGTGCCTGAATGCTTATGGACAG
GAGCTTCATGGGGCGGCCTACACCTCCAGTGCTGAACTGCAAAAGGATGTTCAACGTGCA
GTTCTCCGTCAAGCACAAGCCGAGTCCTTTCCAGAAGAGCTGAGACTATTGATGTCTGGA
AAATCAGTATCATCGAAGAGCAGACTACTCACTCTTTCCCCAGAACTTGATGCTGCTACT
GGACTTATTAGAGTAGGAGGCCGGCTACGGCATTGTGAGGTCTTGGAAGCAGATACTATA
CACCCAGTTGTCCTTGATCCTCGGCACCCAGTCACACTGTTAATCATAAGAGATCATGAT
GAGAGACTGCATCATCCAGGTACGGAGCGGTTGTTTGCAGAAATCAGAAGGACATACTGG
ATACTGAGAGGTCGTGAAGCCATCCGACGATACCAACACCAATGTACAGAGTGTAAGAAG
TGGAGAGGACGCCCAGAGGTCCCATTGATGGCAGACTTACCCCTTACAAGACAAAGATAC
TTCCGTCCTGTCTTTTACTCGACTGGGATGGACTGTTTTGGCCCCTTCGTTATTAAGATT
GGTCGACGTAATGAGAAGAGGTGGGGTATAGTCTTCAAGTGTATGACCACAAGGGCAGTC
CATCTTGATCTTCTCTCTAGTATTGACTCTGACTCATTCTTGATGGCTCTAAGAAGGTTC
ATAGCCAGAAGAGGCAACCCCCATGAGTTACTGTGTGACCAAGGCACTAATTTTAAGGGA
GGAGAACGTGAACTGAATGAGGCCTTTGCTGCTCTCCAAAGTGAGCTACAGAACCATCTC
GCTGTTCAGCAAATTAAATTCACCTACAACCCACCAAGTGCCCCTCACTTTGGTGGATGC
TGGGAGAGGGAGATCCGTTCGATCAAGGCAGCCCTTAAAGTGACAATTGGAGCCCAGACA
GTTACTGAGGAAGTGTTAAGGACCGTCCTGATTGAGGTAGAAGGTATCCTCAACTCTAAG
CCTTTAGGATATACCTCCTCTGACGTCGCTGATCTCGACCCAATTACCCCGTTCTGCTTC
TTAATTGGTCGCAGAGATGTGTCACTTCCCCAAGTCGTCTATGAGGACTCAGAAATCCTA
AGTCGACGGCGGTGGCGTCACAGCCAACTACTTGCAGAGCACTTCTGGAGGCACTTTCTG
AAATACTACCTACCTGACCTTCAGGCACGGCAGAAGTGGAAAACCGAGAAGAGGACATTA
GAAATTGGGGATGTAGTCATGATAGTTGATCCTCAACTCCCTCGTGCACTTTGGCCAGTG
GGCAGAATCACACAAGTGTTCCCTGGTGCAGATGGTCGAGTGCGGACTGCTAATGTGGAG
GTTAAGGGCAAGACTTATACCCGTATTGTGGCTCGACTTATACAGCTTCCAGCTCTACCT
GAGGACGAATAATGCATGTTATGGATCTTTTGTCAGATGAGCGAATTCAGTTCTGAATTC
GGGGGCGGCTGTGCAAAAGGACCGCTGATGTCTACGTCCCGGATGACACCAACCAATCAG
TGCACAATGCAACGCAGTATCATCGAGGTGGGCTGAGCTAAGAACTAGTTGAGAGCGACA
GTGCACACGGGAGATAACGCTGGCGATAACACCTGCTATCGAACTCACTCGGCAAAAANG
AGACAAAACAGTCACTACTGGTATACTGTGCTACAGTGTGCGTGTCTTAAAAGTAAGTGA
TCACTATTTATAAAGTTATTATCGACAGAAGATCAGCTGTTGTTCACGTACCACCTGTAG
CAGCTTGTTAGCACAGTACTGCTTATATTACCAGCTTAAACTCGGGAATTACCAAGTGTT
TAAGTACAAGTTGTAGTTATATGTTCATATGTACACATTTTAGTATGTTACTGATGTATG
TTTATAGTATATCACGTATGTGCGCGTTATGCGACGATAATTGGCTACCTGCGGTGATCA
TTCAAGTTGGACATGCCCAGACAAAGACCCTGCCATCATGCGGCATTCATGTGCTCTTGG
CGCCCTCTTGTGGACACTCGGAGAATTGCGCCTTTATTATCTACTTTGCCATTATTTTCT
TNCTATACTTGTTGTATGCTGTTCAGTTANTAATGTTTATTGTGAAACATCTGTATTGAT
TATTGTTTATTGTTTATTTGTTTCAGAAACCACACATATGTTCCATTGTATACCAAGTGC
TTCAGTAAATGAAAATCACATCTAATACCCTGAGTGCCTCTCTTCAATTAAGTAACCATC
TCACTCAGTTCTGACCGACTGCCTATTGTGTTTCACACCCAAATTTAATACATCCACGAA
CCCCTCCATTTCA
>ERV1-1B_DR#LTR/ERV1
TGAGGTGGATTTTATACTCTTTAAAGTGTGAAGTTAATCTATATATTCAAATTGTATGTG
TATAATCTGCTTGTAGACTTGCATACCATTAGAAGAATTGCCGANACGGGAAATGGCCTG
AGGAAACAACTAGGGGTCATAAAAGAAGGGATGAAAAGAGAGTGGTAAAAGAGCCTGAGG
TGTCTCAGGAAACGGATGNCAGAGGTGGAATTTGGGGTCAGGGGTTAAACTAGGAGGGAT
CTTGTGTAATATATGGAGAACAAAGGAAAACAACGGNTGTAAAAGGGTATTTAAGCAGGC
CAGAACATGAGTGAGACAGAATTTTCAGACAGAGATGCTACTGGGGGTCTCCTGAAAGTT
CTCCTTTGTTGTCGACAATAAAGAATTCTTCTGATATCATAACCTCCAGACTGAGTTGAT
TAGTAAAGAAAAAAGAAAACCACTACATTATTGGCGTCCCTGGGTGGGCTGGAAAGGAGC
AGGACGGTGGCGACCGCGCATGCTGGACTGGAAGAAAAACAAANACGTGGCCACGAAAAA
CAGGTAAGCGATTTTTGCTTATNAGTTTTGTTTTTCTGCCAGGACCCGCTTGTAANGGTA
AANACACTTGAACTGTTTCTCCAGCTTTAAAGAACTAAAAGGTAAAAAGGGAAANAGGGT
TTTGAATNCAGAAGAAAAGTATTGCATGCAACGATCTGTGTTTTCCGNTAAGNGGGCCTT
GATGGATANCGGATAAACGTTAACTAGTAACTGTTACCCATATTAGAGATATGCACTAGA
GCAAAGTTTTAGAGAGAGTCCTTAATGTGTGGTAACAGTTAAGAGATTAAAAGCAGATTA
AGTAGAGAGANGCGCGCNAAGNCCTACGATACCGCTTTGTTNGAGGAGATAAACAAAGGG
CTGCATGGGTAGGCAAGAAAGCCTGTGGTTACCGCTCTAAGGTTAGAGGGCTGCTCGGAC
AGGTCACTCAAGAGGAGTGTAGTGTANCGAGTTTTATTTAATTGTAGGTTTGTGTGTTTG
TGTGCAANTTGCTGATTGTGCGTNNNTGAAGCAAAATAGTCCGCATTGGTGGGCAGAGGG
NGGCGCCTCCCTCCTGGATATCTCTTAGGTGAGATTGTCTAGAGACGGACGCCCCTAGTG
TCGCATTGAGAGGAATGTATGAAAGAATAAGCCCTTTATCATAAAAAGGGATAAAGAGCG
AATGCAGAGTACATGAATGTATGCAGTAAAAACTGATTTGAATGTATAAGCTCGTTAGGA
TAAACGGGATATTGTATGAATGCAACTTAGAAGTGTGTTTGCAATAAAGGTGGAATGAAA
GAATGCTTGTTTGAATGAGAGTGCATATGTATTAGAGAAAAAAGAAAAATATATATAGCT
ATTCAAAGAATCAAGAAGAGGAAAGTGGAAGAGTAATTTAAAAATAGATAAATATAATAA
ATAGCATAAAACTAAGTAAATAAAGGGATAGAGGACAGAAAAGTGGAGGATAAAGTAAAG
AAAACTGGGTGTGCATATAAAAGAATATTATAAAGAAAGGAGTAAATTAAAAAGTAATAA
TAATAATAATAATAAAATATAGGGTGGATAGTTTACACCAATAAGAGGACAGGTTAAAAT
AAAGAAAAATATATTTGTAAAAATATAGAGGTAAAGTAAAATAAAATTGTAAGTACAGAG
AGAGGAAGAACTATGGCAAACACTCCAGTGGAAAGTTTAGGATTAAAATATCCATTATGT
AGGGATCTGATCAATAAATACTCAAAAAAGTGGCAGACAAGAACAAAAAATATGGTGACA
CAATGGCCAACAGGAGGGTCATTTGATGTAGAGTTATGTGGTGAATTGGAGATAATGATA
AAAAATTATAAAATAAGAGGCATCATGACAAAGAAAAAGAAAGAAACAAAAAGAGAAAAG
GAACTAGAGGTTCTCAATCTGTTTAAAAAAGAAGGACAGGATAAACTGAAAAGTATAAAA
AAGGCAAGAAAAATGTTGAAAGAGACAGAAAAAGAAACAGAAGCTAAAGAAAAGATGTTC
TCTAGCCCCCCACCTTATATGCACTCAGAAGGGCAGTTTCCACTTCTAAAAGGTGTAATG
GGTGTAGCAGGGGAGTTTAAAATAGAGGGAGAGATAGAGATGGAGGAAACAGATGTAGGA
AAAGAAGTAAAGTCTAAAAAATCGGGGGTGGAAGAAAGTGTGGCATATATACCACTAGAT
TGTTACAAACAAGCACGGGAGGCATTAGAAAAAATGAACACCGAATGTGCAAACAAAGTA
GAGTGTGTTGAAGCATTAGGAAAGCTGAGACATGTAAACAAGGAAATTGGGGCAGAAGGG
GGAGGTGAAGAAATTGAATACATAAAACAGAAAGACACAGAAAAATTACTAAAAGATGCA
AATGACGCCATAAAACACAGAATTGTGCACTCAGATAGTAAAGAAAATGATAGTGAAGTG
GAGGAGTCTTCAGTTGAAGAAGGAAAATGTGGAAAAGGACAAAAACAGAGGTCATTTGCT
CCACAATTTCCCATTCTAATTAAAGGGACACAGGGTCAATATATTCCTTGGCAATCTCAG
GATTTGGAGGGCCTTGTTAATAAACTCCCAAACATTCACGAGGGGGCAGCAAAGTGGATT
AAGATTTTTGAAGAAAACACTGTGGGAAGGATGCTTGCTATTGGTGACATAAAGGCTTTA
CTTGCAAAGACTGTCGGAGTTACAAAGATGGGGGAAATCTTTCAAGCTGCTGACCTGGAA
AGAGCTGTAAACACTCAGTATGCTGATGGAACTGTTTTTGATCCGTTTAGACCTGCAATA
TGGTTGGCTTTACGTGTTGAATATCCTCTCAGACTTGACCCAAAGATGTTAAAAGGGGAC
CAGCTGGGGGAAGTTGAAAACCCAATAGCATATGTGCAAAGACATTTGAAAAGATGGAGG
GAGGACACTGAGGGTGATCCTGAAAAGGACCCAATAATGGCTACACTGTTTAGACAAGCC
ATAATTGACTCTTTGCCTTGTGCAGTTAAAAGCCGACTGGAAGATGTAGTTGGCCTGAAC
TCTAAGTCACATAAGGAGTTTTGTGATTATGTGTCCCATGCTGTTGACCAGTACAGAAAG
ACTGAACAACGACTTAAAAAGCAAGAGAGTGAGTTGCAGAGAAAACTAACTCAGCTACAG
CTGGAGGAACTGACCAGAAAGAGCAAAAAGAAGGTCCAGGCAGCTGTAGTGACAGAGGAG
GGGGATGAAGCTATGATGGCTCCAATTACAGCAGCACCACCAATGACTCAGCCAAGCCCA
TCTGCAGGTTACCTATTGCACCGAAACCAGATGACCCCACCAATCATTAACGTCTACGCA
CAAGAGCCAGAGGCAAGGTGGCAGAAAAGGTCAACACAAAGAGAGCAGAAGGGGACAAGC
AAACCCTATGCACCGACGCCCCCTGGTGTCTGTTGGGGGTGTGGACTAACAGGACACAAC
AAGAGACATTGTCCCACAAATCCATGGGAGTCTCCTCGTGGTGTAAGGGGGGGATGGCAT
CAGCCCCATCCAAATCCGAACCAAGGCCCAGTTAATTCATATAGAGGTCCAAATCAGGGA
TATTGATGGGGCCCAGAGAATCCTGCAGGGGAAAATCAGCTTCCAATGATAACAACAAAT
TCTAGTCAAGAACCAATGTTACCAATCAAAATAGAGGGTAAAACAATACCAATGCTTCTT
GATACAGGTGCTGTGTACACATCTATTAATGCAAATTATGCTGCTCATCTTCCCCTGTCT
GGTAAATATGCAAAGACTGTAGGATTCTCGGGAAAAACACAGTTAATTCCAATGACTTCG
CCAGTGTGCATAGAAACTAAAAATCAAAGTGTTACTTTACCCATTCTTGTTTCAACTCAG
ACTCCTGTCAATTTACTAGGAAGAGATGCACTGTGTAAATTAGGTTTACACATTTGGTGT
TCCCCTGAGGGTGTATATATTGATGCAAAAGGAATTGACACTCAAATGATGGTTGCAGAA
CCAAAGGCTAATATCTATTGGATAGGGCAAATAGATAAAGAAGTATGGGAGACAATTAAT
AAGTGGGGAAAATACATTGAAGCACAAATTCCTGACTCAAAAATGCCACAATCAGGGTTT
CATTGTACAATGATGTATGATCCAAAAAGAGATTTGAGCTTAGAAAAGGAATGGCAAGAA
AATACTGAGGGACAACAAATTGAAATTGTTTCACAATACATGATTGTAGGGCAACAGGGA
GCAGCATTACATATACCAAGAGAAGGATTTGTAGAGAAATGGTTTAATGTAATAGGTTCA
ATTCCACATATAGCCATGTATGTGGGAAGAAATTGGGAAACAAAAGATTTAGGCCCGATG
ATGGAACAAGCAGAAAAGAGTAGGTGGGAGACTACAGAACATCCATTAATTTTTCAGTCT
TCTGACAAAAAATACATCAAAATTGTATGTGCAACCAAATTGTTGGGAATACCTCAGGAA
GTAATTCTAAGTGAAGAAAAAATGACACAAATGAATGCAATGTCAGAATTAACAGATAGT
TCAGAAACTGAATTGTTTAAGGAAATGGAAAGTCAAGTACCAATTAAATTATGGTCATTG
CATGATACAGATGTTGGGCTAATTCAATCAGCCAGCCCAGTGAGGGTTAAGATTAAACCA
AATGCACAATTGCCTAGAAAAGCACAGTACCCTTTACGACCTGATGCTGTAGCAGGCATA
AGAAACACAATTGAAGGATTGGTGAAAGCAGGAGTATTAGTAGAAACAACCAGTTACTGT
AATACTCCAATTATGCCTGTAATCAAACCAGACAAAAACAGATGGCGTCTAGTTCATGAT
CTAAGGGCAATCAATGATATAGTCGAAGATTTTACGGCTGAAGTTCCAAACCCACATACT
CTCCTAACAAATATTCCTCCTGATGCCAAATACTTTACTGTAATTGATCTTTGTTCAGCC
TATTTCAGTGTACCGTTGGCAGAGGAAAGTAGATATTTGTTTGCATTTACCTATGCTGGT
AAACAGTATACATACACCAGAATGCCACAAGGATTTAAACACTCTCCACATGTATTTAAT
CAAATTCTTAAAGCAGATTTGGAGGATGTGATGATGGAGAGTACGTTAATACAATATGTA
GATGATTTAATTATTTGCTCTCCATCCCTGGAACAATGCCATAGAGATTCCATCAAAGTA
CTAACAAAGTTAGCTGAAGGAGGTCATAAAGTATCCAAAAATAAAACACAGTACTGCCAG
TCACAGGTTGAGTACTTAGGACGATTGATTGCCTTTGGCACACGAGCTATAGCTCCAGAT
CAGTTAGAAGGTATAAGTAAATCACCAATGCCAAAGACTGTAGGNCAGATGATGACATTT
CTAGGAATGACTGGTTTCAGTGCTGATTGGATTGAGGATTATGCCATAAAAACAGCACCT
TTGAGAGAAATCATGAAACAGGCAGGAGTAGAAAACTTAAAAAATCCAGTAAAATGGAAC
ACAGATGCAATCATAGCATTTGAGTCAATGAAAAAAGAACTTCAAAAAGCACCTGCTCTG
GGAAACCCAGATTATTCCAAAGAATTTTTCTTATATGTGGCAAATAGAGCTGATGGTTAT
GCATCAGCTGTATTATTGCAAGAGACATGTAGTGGGAGGAAAAAACAGCCTATAGCATAC
TATAGCACTAAACTAGACAATACAGCACAGGGGTACCCACCATGTCACCAACAGGGTCTA
GCAGCAGTGTATTATGCTTATGAGAAAGCATCTACAATTACCATGGGGTATCCAGTTACT
ATTTATACACATCACAAAACGGTGGAATTATTAGAACAAGGGAAATTTGTGCTTACTCAG
GCCCGCATCTTGGCATACTGTACACTTTTGACATATCCAGACATTACCATTAAACGATGT
AAGACAGTAAACCCAGCTGAGTTAATTCCATTGGATTTTGAAGGACAGCCACATGACTGT
GTAGCAAACTCATTGGCATTTACTAGATTAAGACCTGATTTGGAGTCTGTACCCTTCCCT
GAGACAGAAGTCACATATTTTGTAGATGGATCTAGTTATAGAGACCATTTAGGAGTTCAT
ACAGGATTTGCAGTAATAAAAAAGGAAAAAGAGAATTTTGTTCCAGTAATATCTCAACAG
TGTGTACAACCATGCTCTGCTCAGTTAGCAGAATTAAAAGCTCTTACAGCAGCATGCCAG
TTAGCAAAAGGACAAACAGCTAACATTTACACTGATTCAGCATATGCACATGGTGTATGT
CATTTGTTTGGGGCAGTGTGGAAACAAAGAGGTTTCAAGAAAACTGATGGGTCCCCCATC
CAACATGCTGAACAGATAGGACAATTGATTTCTGCTATGATGCAACCAAAACGACTAGCA
GTCATCAAATGTCAAGCTCATAAAAAAGGAAATGATTTTGTCATTAAGGGAAATAATGCA
GCTGATTCAGAAGCTAAAAAAGCATCAGGATGTCGGGTAGCAATTCTAACTCCAATAGTG
CTAATAGAGCCTGAACCACAATTAGATGATATTGTGCGAATTCAACAACAAGCAGGTGTC
TATGAACAATCTATGTGGCATCAAAGGGGAGCTAAAAAAGATTCACTAAATATTTGGCGT
AATCATGAAGGGCAAATTGTTGCACCAACATCATTACTAAATATTCTCATTGCAGATGCA
CATGGATTTGATCATTGTTCAAAAGGTGAAGTGATAAGGAAAATTAAACAGCAAGGATAT
TGGTCTCCTTACTTAAATGCAATGATTAGTGAATTTTTGTCCACATGTGAAATTTGTGCA
AAACACAATGTAAGAAAGGGAACAGCAACACCAATAAGTCATATACCAGTACCAGAAGGG
CCATTCAAACACTTAGTNATGGACTATGTGGATATGATAAAACGAGTGCAAGGCAAAAGA
TACATGCTTGTGGTAATTGATAGGTTTAGCAGGTGGGTGGAGGCAGTGCCATCAGCAGAT
CAGGGAGCAGGAACTGTAATTAAATTTTTGACAAGAGAAATAATTCCACGATTCGGAATA
CCATCAGAAATAAGTTCAGATAATGGATCAGCATTCATACAAAAGACAGTTAAACAAGTA
CTGCAACAATTGAGAATTAANCAAAGGTTAGGATGCATTTACCATNCACAATCNCAGGGA
ATGGTCGAGGGANCGAGNGGANCCATTAAGGCCAAACTCAATAAAATATGTGCAAGTACT
GATCTTAACTGGGTTGATGCGTTGNCTNNTGCTTTAATGAGTTATCGCATGCAAACTAAC
AGAAACACGCATCTAACACCGCATGAAACGCTAACCGGACGTCCAATGCCTGTGCCGTTT
TGTCGGGGTCCCTATAAAGGACCCCCATTAGAACAATTGCAAATGGAATTACGGTCATAC
ATGAAGAATCTAACTGCCATACACAAAGCTATTTATGTGCAGGAAACCAGGAAGGGGGTT
CGTGAGGAAGTGGAAACGCCAGGTCCAGTCGTGCCAGGGGACCAAGTGTACCTAAAGGTG
TTCCGGCGGAAATGGAATGAGGCTAGGAGAGAAGGACCATATCGAGTTATAAGAGCAACT
CCAACAGCTGTCCAAGTGGAAGGAAGTACCTGCTGGTATCATCTGAATCACTGCACAAGG
GTTCCAGTAAAAAAGTCCGGAGGAGAAACGCACCAGCTAGGAACAAGTGAGCCAGAAAAC
CACACAGAAGGAAACAATGATGTACAAAATGTGGCAGAAGGAGGTGAATAGAAGCATAAA
ACTCATAACTCTCATAATATGCCTAAATATGATAAAGATGCAACAAATTGAAGGGATGGA
AAACATCACCACGGCGGATCCCAAGACTCAAGCTTTTAATCACACTTATCAAGCTGTAAA
TAACTTCATGTCTTCAGAGTCCAATAACTCTAATAATACTACTATACCTCCACAAGATAA
CATAACTTTGGGTTACATGAGTCAAACATTCAACGATACGCCAATATCAACAACAATTCA
GTCATTTCTGGAGTTAAACAGTAATTCAAGCCTCATTGAAGGAGGTGGAAAACAGAGGAG
AAATGTGGACAGTATATTGGAAGACAACATTAAACTGGATGAACTTTGGGAAATGGCGCA
AAGTAATCAGTGGTTTGAATGGGCAACATATACTACAGCAGAAATAAAAAAGAAAGACTG
CCTGTTCTGTACGAAGACACCAATGAGTCAAGTAGTAGTTGTTCCTAATCCGTTCACTTA
TGAACACTGTGCTCAATTCAATAGAGACTTTTGCCATATGGAAAATGACTGGAGACTTTT
TTGTCCGGCTGAATGCTTAGGCTACTTGAGTCATTCTAAACATCATCTCCTCTTCAAACA
TGTAGCTAGATTAAGGGCTAAATGTAGAAGTTTCGGCATTAGTGACAAATTAAAAATACA
AAATGGTCCAGTAGAGATCCCATTATGGTATACTATTGATTATAGTAAAGAGTATGAGTG
TTTTGTTAAGCCCATAGGAACCATTAATGTGGGACAGTTTAAAGGGAAATGCGGCATTAC
TTGGAATTTAGACACAAAAAAGGTTAGAAATTATGATGATTCTCGTGATTTCCCACCCTT
TCGAGGGACAGGAACACATAAAGGAAAAATAATAACTCCAGCCGAAAATTGTGAAAATCA
GACCATAGCATTACCTGACATAGATCGATATAAAGATCAAACTTTGCCATTAGCAGATTT
CTTTTGGGTGTGTGGAAACAGAAAGCTTTTATCGTCTTTGCCTCTAGGGTGGAGAGGGAA
ATGCACTAGAGTGAGGTTAGTACAAGAAGTTCAAATAGTAGAATGGGATTTAGAGACTAC
ATTTGGTAATAATAACACAGTTAACTACAGGATCAAAAGAAGTTATAGTCCAGATCCACA
AGTGTATATAGATGCAATAGGACAACCCAGAGGTATACCAAATCAATTCAAAGCAAGAGA
TGAAGTTAAATCAGGACTTGAATCAATACTTCTTTGGATTTCTCCAAATAAAAATACAGA
ATGGATAAATTATATTTACTACAATCAGCAGCGATTCATCAATTACACTAATGAAGCCTT
AATATCATTAGGAGAGCAATTGGATGCAACTAGTAAGATGACGTGGCAAAATAGATTAGC
ACTCAATTGGATATTAGCAGATAAGTCCGGTGTGTGTGTCTTTTTTGGCAGCTTATGTTG
CACATATATTCCAAATAATACTGCACCAGAAGGAACATTTACAAAAGCAATGACAAAACT
GAAACAATTGCAAGAAGAAATGGCTACAAATGCAGGAAAAGATGAAAAGATGTGGGACTG
GTTTGATCTGAAACTTGGTGCATGGGGAGCTAGGTTAGCAAAAATGGGAATATTTTTAGG
AGTTGCAGTAGGAATGGGAGGATTATTGTTGTGTTGTATATTTCCAATATTAAGATCATT
AGTCATCAAAGCCACAGCAAAACAAATGTCAATAATGCAATATCAGGAAAGTGAGAAAAT
NATGCTAGAAATTAATCAAAAGGGGCTCCCACAAAAATGGGCATTCCAACCAAATTTAGA
CTCAAAAACAGTAACAAGTGATGAATATTCAGATAGTTCAGATGAAGAGGAGGATGATGA
ATAATGAGGATCCATGCCTTGGGTGTTAAGTGCTAGTAACCTCTACCCCAAAACGGCGGC
TCTCTACGATACGCAAAGTATCTGGGCTGAAGATCAACGTACTCTACTGATTATGTGTGT
GGATGTTAGATTAGAATATTATGTTATGGATTACGCGCGNNNNNTGTGTGGGGATGTTAG
ATTAGAATATTATGTTGTGACCATATATTGNGAGATTGNGTTATGTTATGTTTATTTTTT
ATTTTAGTATTTTAATTTTATTCTTTACTGTGTGTTAAATAACCATGACCCCCAGAAGCA
AATGTATAACCACCTGTATGCTTAAAACAATACCTCTTATGATAACAACAAAATAGAATC
GAGTCTTTTACTGTGTCCTCGTCAATAGTGGGCGCAGAAGTTTGGCTCGATTTTATTCCA
AAGTGCAATTACATGATTTGGTCATTTGTAATAATACTGTGACATATATTTGTCATTAGG
TAGTATGGCTGAGGGCTAGGTCATGGAGTTGCACTATGGGCCAAAAGCAAGAATATTAAG
ACTTAAAGTCTTAAGAGGAGGGATTATATGAGGTGGATTTTATACTCTTTAAAGTGTGAA
GTTAATCTATATATTCAAATTGTATGTGTATAATCTGCTTGTAGACTTGCATACCATTAG
AAGAATTGCCGANACGGGAAATGGCCTGAGGAAACAACTAGGGGTCATAAAAGAAGGGAT
GAAAAGAGAGTGGTAAAAGAGCCTGAGGTGTCTCAGGAAACGGATGNCAGAGGTGGAATT
TGGGGTCAGGGGTTAAACTAGGAGGGATCTTGTGTAATATATGGAGAACAAAGGAAAACA
ACGGNTGTAAAAGGGTATTTAAGCAGGCCAGAACATGAGTGAGACAGAATTTTCAGACAG
AGATGCTACTGGGGGTCTCCTGAAAGTTCTCCTTTGTTGTCGACAATAAAGAATTCTTCT
GATATCATAACCTCCAGACTGAGTTGATTAGTAAAGAAAAAAGAAAACCACTACA
>Gypsy-182_DR#LTR/Gypsy
TGTTACGGCTGTTGCCTTTCTCTCTAGTGCCTGTCTCTGTGCTTGCGTGTGTGTCATGAC
GTCACTCACTGTTTGTTTCCTATAGAGTCCGCCTTTGCGCACCTGCGGCGAGTTGCGCTT
ATTGAAATTGGCTATAAATACGGACCANCCTTGAGCGGAGACAGANGGAGACTTCACAGC
CAGCCATCAAGCTTCTTTTCGTTTCTTTAATTTACTGTTTTGTTTTCTTTGTCTTACTTT
GNTCTAATTTGTTAATTGTTGGGTTGTTTAGTCTTTGGTTAGTGTTGTATGTTGTTGGAG
AACGTGAGTTATTGATTCTTTATTCATTCTTATTTAGTTGTGACACATGATTTGTTNGAT
TGTTTTGGTTGTAATAAATTTATTAATTTAGACAACTTAGTTCATGTGTACTCTTTATGT
TGCGTTCCCTTCATGACTTAATTATTTTGATTTGATTAAAAAAAGGGNTCGTAACATAAA
TTGGGGGCTCGNCCGAGATTGTTTATTTGACGGACGTAACAAANAGCTCCGGATAGNTAG
AGTAAACCAGGGGGGNNCCGTGCCTAGCGCCGGTCCTCNCAACGGNTTACTGTTTGTTGT
TTTTCTTTATTGTTTTAGTTTGTTATTTTTGGGGGAAATCCGGGGGGGAGGCATGGCTTC
TCAACTGGTAACCTCTGAAGACTAGAGAGGTCTTTATTTAGTGTTGNGTAGGTAGGTTTA
GGGCCGGAGTTGTTTGTTTAATGTTTGGTAATGGCAACTTTTGATTTAGGCGAGTTTATA
AAANAACCNAGCCCNGAGGNATTGGANACTTGTAGAAAAGATGATTTGTTCGTTATTGCA
CAACATTNTGAGATTTGCGTCGCNAGAACNNTGCTTAAAAAAGAATTAAAGGCTTGTTTG
CTGGCTGGTTTATTAGAAAAGGGAGCATTACCTTTAGATGATGTTGAGGAAACGCCAGAA
GCGCTATCAGCTGGTCAAGATGAACCATGTGAGTCANATGATGCTGTTGTTGAGGCAGTA
ACGCCACCCGCTGATCTGAGTGAGGTAGGACCGTTTTCNTTGCCAAAGTTTGAACCTTTG
TCCCTTTCAACAGACGAATCAACGTCGCGTGTAGATGCGCGAGTGAAGTTGCGAATAGCT
CGTTTACAATTAGAATNGCAAGATAAGGCTCAAGCGCGTAAGGATGAACTTGAACATCGC
CTTGAGNTGTATCGCATTGACGCAGAAACAAAAATAAAANTGCGGCAATTAGAGTTACAG
GGTGAGGAGATTGCCAAAGAAAAATCATCTCCCATTAAAGTTGATTCTGATTCTGAGATG
GCTGTGGAGTCCGGTCCAACGGCAGTTGAAAATGTGAATGATCCTGTGGTAAGTAATTCC
TCGTCAGTATTAGTCGATTCCTCAAATGCAAGTCCCTCATTTAACGTGGCGAAAAATATT
GTTATAGTTCCGTCATTTCGCGAGAGAGAAGTAGAGGCTTATTTTCAGGCGTTTGAAAAA
ATAGCTACTGCTTTAAGGTGGCCGCTTGATGTNTGGGCATTAATGTTACAATGTAAATTG
ACTGGGAANCGGCCCAGGAGGTGTGCGCAGCTCTTCCTTTGGAAGAGAGTTCGAATTATG
AGGCTGTGAAAAATGCGATTCTTCGAGCATATGAACTGGTGCCTAAACATTATAGACAAC
GGTTTCGTACAACGAAAAAAAGCTGCATCTCAGACNCATGTAGAATTCGTTCGTGAAAAA
GCTTTACTTTTTGACAGATGGGTGAAGGCCTGTAAAGTGCAGGATTATGTTTCTTTGCGT
GAATTAGTGCTCATTGAAGAGTTTAAGAATTGTATTCCGGAGCGGACTGCTATTTATTTA
AATGAACAAAAGGTTACATCTGTTCAACAAGCAGCAGTTTTAGCGGACGAGTATGCTCTA
TTGCATAAATCTGCCTTTGTAAAACGCCCACTTGAGTCCGTTTCANTAAAAGAAAACTCC
GTTTCTACATGTGATCGAAGTGACCAAAATCCATCTGGTTTTAAGTTTCGTAAAGAGTGC
AGTTACTGCCATAAAACAGGTCATGGAATTTCTGAATGTAGGGTTTTGAAGCGCAAGCAA
GGGCGTTCGGATTCGTCACCGGCGAAACGTTTGAAGGGAAACGATGTTAACTTGGGTGAG
TCTGTTTTTGCAGAGATTTTTAAGAAGGATGTACTTCCTCAGTCTCTAGAGGCTCCTAAC
CTTTTAAAAGCTGTACGCCCAAATCCTGAGGTGTTTTTACCTGTTTCTTGTGAGGTCCTT
ACTGAAGCTCAGAAAAATGATTCCACACTGGCGAAGTGTCGTTTGAGTGCTGATGGTAAN
TATCACCAAGTAACCAGTTTTATTGGAACAACACCGTTTTAATGCGTCGCTGGAGTCCTC
GTCCGTGGAGTGATGATGTGCAGGATGATTGGAGTGTAGTTCATCAGATTGTGGTGCCTT
CTCAATTTAGACAGCAGATTTTGAATTTAGCTCATGACCATCCGTGGTCCGGACATCTGG
GCGTAAATAAAACCTATAATAGGGTGCTACAACATTTTTTCTGGCCGGGTTTAAAAGCTG
ATGTNTCCCCGGCATTGTAAAGTCTGTCATACCTGCCAGGTTATGGGGAAACCAATCAAA
TAGTCCCACCAGCTCCGCTCCATCCCATACCGGCTGTTGGCGAACCATTTGAGCGAGTGC
TCGTTGACTGTGTTGGACCACTTCCACGCACGAAAACTGGTTGTCAGTATATTCTCACGA
TTATGTGCGCCGCNACGCGATTTCCGGAAGCAGTACCGTTGCGAAATATTACTGCTAGAT
CCGTAACTAAAGCTTTGATCAAATTTTTCACCACTTTTGGATTACGGGCATTGTTCAAAC
TGATCAAGGTTCGAATTTTTTGTCTAAAGTCTTNAAAAATGTTTTGAAGGCTTTAGGAGT
GTCTCACGTAGTGTCCAGCGCTTATCATCCAGAGTCACAGGGTGCTTTGGAGCGATGGCA
CCAGACGTTAAAATCTGCCCTGCGTAAGTATTGTCTGGAAACNGAGAATGAGTGGGATGA
TGGGGTCCCTCTTGTTTTATTTGCACTACGTGAAGCCCGACAGGAATCGCTAGGATTTAG
CCCTTCCCAATTAATNTTCGGCTATAATATTCGGGGACCGTTAAAGGTTTTAAAGGATGA
GTTTTTTTCAGCTGGTTCATCTGAGAAAAGCAATGTGCTTGATTTTTATTCACGTACCCG
TGAGCGTTTACACCATGCGTGTGAGGTAGCGAAGAAAGCGCTTGCGCTGTCACAAGAGAA
AATGAAGCGTTGCTTTGACAAGCGAGCTGTTTCACGTGAGTTTATGCCAAATGACAAAGT
TCTTGTATTGCTTCCTTCACCTGGTTCTGTTTTAGCTGCGCGTTTCACTGGTCCATATGT
GATCAAAAGTAAAATCAGTGATACAGATTATGTGATCCATACACCTGACCGCCGCCGTAA
GACACGTTTATGTCACGTAAATATGTTAAAACCATATTTGTGTTCTGCTGATGATCCTGA
AAAGGAAACTGTTTCTTCTGACAGTAAGCAGGAAAAAGAATCTGAGCGAGTGTCTATGCT
GTCCCGTACTCTGAAGCCTGAGGAGGAGGATGACGGCTTGANNNNNCGNCGATCGNGCGT
CTCCGCGGAGATGTTGAATGGTGGTTGCTTAAAAAATTCTGAACTTCTAAAAAGGTTATC
TTCTGAACTGTCTTATCTGCCTAGTGACCAACGACAGGATGTGATCGATTTAGTGAGGAG
TTTTCCTGAACTGTTCAACGATGTGCCGTCTGGCACTACAGTCCTCCAGCATGACATTGT
GGTGGGCAGCGCCAGTCCNATTAAACAGCATGCGTATCGTTGTCCTATAGGTAAGCGGGA
GGTTATGAAGCGTGAAGTACAGTATTTGATCGATAATGGCTTTGCTAAAAAGANCACCAG
TCCTTGGAGTTCACCGTGCGTATTAGTTCCAAAAGCGGACGGGTCGTTTCGATTTTGTAC
TGATTTTCGAAAGGTGAATTCTGTGACCGTACCGGATGCTTTTCCGTTACCGCGGATNGA
TGATTGTGTNGATAATNTCGGTAGTGCTCAATACATCACAAAATTAGATCTTTTGAAAGG
TTATTGGCAAGTCAAGTTGACTGAGCGCGCTTCGGATATATCTGCCTTTGTGACCCCCGA
TACCTTTCTTCAATATACGCGGATGGCGTTCGGTCTACGAAACGCACCAGCTACGTTTCA
ACGACTAATGTCTATCGTTCTCGGCGACATTTCAAATTGCAACGTTTATCTGGATGACGT
TGTCATTTACTCTTCTAGTTGGACNGACCACATTTCAACCCTGCGTGAGGTGTTTCGTCG
TTTCTCTTCTGCCTCTCTAACTTTAAATCTTGCAAAGTGCGACTTCGCAAAAGCTTCCGT
GACATACCTGGGTAAGCAGGTTGGGAGTGGAAAAGTGCGTCCAGTGAATGCTAAAGTGAA
CGCAATCCTTTCGTATCCTGTTCCTAGTACGCGGAAAGAATTGCTTTCTGGGGATGACCG
GGTACTATAGGTGTTTTTGTAAGAACTTCTCGACCGTGGTAGCTCCACTTACGAAATTGT
GCAGCTCTAAAATTGCATTTATTTGGACTGATGAATGTCAGAATGCGTTTTTGTGTGCTA
AGTCTCTCCTTTGTAGTGCACCTGTCTTGTCTGCCCCTGCTGTGGATCGACCGTTTAAGT
TAGAGGTGGATGCCAGCGAGACTGGAGTTGGAGCTGTCCTGCTTCAGGATGGTGCTGATG
GTATCACTCACCCAGTGTCTTATTTCTCCGCCAAGTTAAATCGCCATCAAATTAACTATT
CTGTTATAGAAAAGGAGACCCTGGCGATGTTGCTTGCCTTGCAACATTTTGATGTATATG
TTGGCTACAGTTCTTCTCCCGTCATGGTCTACACCGACCACAATCCGCTNGTTTTCTTNA
ATAAGATGTACAATCANAATCAGAGATTAATGCGCTGGGCGTTGATGGCCCAACGTTATA
ATCTTGAGATCCAGCACAAAAAGGGGCGTGATAATGTCGTTGCGGATGCCCTCTCAAGGG
GGTAAATATTTTAAAAAGGTAATCGTTTTTTTATTTTCATTTTATTATTATTTTCTTGTT
GGCTTTTGGATGCTTCACCCAGAATCCTCTTCCTTTAGGAAAAAGGATTCTTCTTTTAGG
TGGGGGAGTGTGTTACGGCTGTTGCCTTTCTCTCTAGTGCCTGTCTCTGTGCTTGCGTGT
GTGTCATGACGTCACTCACTGTTTGTTTCCTATAGAGTCCGCCTTTGCGCACCTGCGGCG
AGTTGCGCTTATTGAAATTGGCTATAAATACGGACCANCCTTGAGCGGAGACAGANGGAG
ACTTCACAGCCAGCCATCAAGCTTCTTTTCGTTTCTTTAATTTACTGTTTTGTTTTCTTT
GTCTTACTTTGNTCTAATTTGTTAATTGTTGGGTTGTTTAGTCTTTGGTTAGTGTTGTAT
GTTGTTGGAGAACGTGAGTTATTGATTCTTTATTCATTCTTATTTAGTTGTGACACATGA
TTTGTTNGATTGTTTTGGTTGTAATAAATTTATTAATTTAGACAACTTAGTTCATGTGTA
CTCTTTATGTTGCGTTCCCTTCATGACTTAATTATTTTGATTTGATTA
>BEL-62_DRe#LTR/Pao
TGTAGGAAAGTCCTATACGGGGTTGCAGTTCTTATGAGTATACCCTAGATGGCGCACCTC
TCTAATTTGACCGACATTCACTACTTTCGCTTTCAAGAGCAAGCACATGGCAAAAATCAC
TTGTGAGGCACGGTGAGAAGGCAAACATCTATCCTGTGTGCGTTCATGCCAAGAAAGTAA
GTTTATTTACTGATTCCCACCAAAAATATGGGTAATACTTATGTTAATACTGTTGTAACA
ATATCTGTAATGTTGTATTTCACCTTTAATGCATATATTTGCATAATCTTATGTTATATG
TTAATCTGTGTTGGGAAGCTAATATGCTAGTCCAAACTATTTATGCCATAGTATGTTTCC
TTGTTGGATTAATGTNTATATTTTGACACATGGTGTAATGTTGAGTCATTTCTAAACACT
ACAGTTTGACAGTGAATTTATTCCTATACCTAAAGATTATTTTCTGTTGTAATCTAAATG
GAAATGTTTGACTGTTATTTGTTAATTGCTAAACCTGTAATATTTTATTGATACTTAATT
TGTTCTATTTTATGTTCCAGACCACACACACACACACGCACACGTACCCACTCATTAAAG
CTATTTTTGGATGAAACTCTCCGAGCCCTTTACTCTCTTACCGGAGTCTCCAGTTTTCAA
GGACTATCAGAACATTCCAGAGGTTCCACCTCAACAAATGGTCCTTCGAGCCGGATGATA
GTAACCTTGAAGACAACATGCAATCCGAGCAGGAGGTCACACCAACCATTGTGCAACCTC
GTACTCAGCGGGAGAGACATCCACCAGCCTACTTGGGTGATTATGATGTTGGATATCAAC
CAAGCCAGATTCCAGCTTCCAGTGCAGGGGACAGTAATACAATGCCAGCAGCTGCCATTG
CATCTGCACATCCAGATGAAGCGCATGTGCCTTGCCGATCATTATCAGCACATTCATCTG
CAAAGTCACGTCAAAGCCGATCCAGGACAAAGACCACCAGAAGCAGTGTATCCAGCCGTT
CGACAGCTTCGCAACTGACAGAGCTACAGGCAGCTATTGTAGAGGAAAAGCTGAAAAGTA
TGGAGCTAGCAGAGATGCAGAGGCAGATGGTGGAGGAGAGCAAAGCTGAGGAGCAGTGTG
AGTTCCTGGATCAACAAGCACGCTTAGCATTATATGAGAGAGAAGAATTACTCAGAGAGC
AGCAGAGGAGAAGTCATCAGTTAGATGAAGAGGCTCGTGCAGCACACAAGACCAAAGAAC
TGATCACCAAACAGCTTGAAAGACAGCGTCGTATTAAGCAGAAAGAGATGGAGCTGGAGA
AAGCGCGTCTTGTTGCTTCACTTCTCCGAGAATCAGAGACTGAGAATGCAACTGCTATTT
CACAAACTGAAGGTGAACTTGACCCAGAGCAGGTACAGACTGATACACTCCGTTTACCAA
AGGTAGAGGTTGCTCACCATACACTACGACAGTTCCCTGATAGTACACAGCACTCTACAC
CACACACATATCAGAGTAAACCTGTTACTGCTCAGCCATTAGTTCCACATTCAGTACATG
AGCACATTACCTCTCATGCTACATCCAAATCATTATATGTAGAACCAATGAATGTTGTTC
CTTCTCCTATCTGTTCTGTTGCAGCACCAGGTGTGTTTCCCTCACAGGTAAAATTACATG
TTGCAGATGTTTGCCCTCCTTTAACCGTACAGCCATCTTTGTCCTATGAGAGACAAACAT
ATAGTCAGTTAGGCTCTAACCTTCTATGCCCAGGTGCATCATATGTGTCTCCGGATTCAA
CAGCGACCAGCTATGCTCAGCCACCTCACCAGTCAATTTCAGTACCGTCTCAGCCCACAA
TTAATCAGTCACAAAATCCTGTTAGGCAACAGCAGTTAAGCTCACAGCCATTACCCAGGC
TAAATGTTCCCAGTGTACAGCCACCAGCCCCAGCCAATGTTATGGATATGCTAATTGCTA
ATTCATATGGTATACCTAAACCAGCTCTGCCTACATTTGAGAGTGGTAGGGAGTCAGACT
TTGCCCTACTAAAAATGGCATTAGATAGTCTCATAGGCTGCCACGCTCATCTCACAGAGC
AGTTTAAGTACCAGGTACTTCTAGACAGAATAAGACTACCCAGTGCATACAAATTAGCAC
AAGCCTATATGCATGATCCTACACCGTACACTACTGCATTGCAAGCCCTCCAAGACAAAT
ATGGGCAACCTCGTCAACTTGTACAGAGTGAACTTGGGTCCATTTTGAACTCTCCACCAG
TTAGAGTAGGGGATGCCGAAGCCTTCGATAATTTCGCTCTTGCAGTACATGCACTTGTAG
GTATGCTTCGTTCTTTAGAAGGGGAGAATGGGTACGAACTGAAGTGTGGCTCACATGTGG
ACAGACTTTTAGTCAAATTGCCGGCTACCTACCGAGATGGATTTGTTGAACATTGTCTCA
GTCGTGGTATACTCGTCACAGGGACAGATAAAACATACACTCTTCATGACTTAGCAGCAT
GGCTTCAGCTAAAATCACAGGCGAAGCGCATCTCAAGTAGAGCTGTTGACATGTTTCAAG
AACAGATAAAGCCTCAAAGGAAAGGGAAGAGTAGCCATACATCATCATCTTCTGTGTACT
ACAACATTAGTAGCAGTCATGATAAAATGCCCCTTACCACTCTGCCATGTCGTACCTTTC
CACAAAAGCCCAGGGACAAACCAAAAGCTTACTGTCCATACTGTAATACCCGTGAGCATT
ATCTCAGTATGTGTTCCAAATTTAAGTCACTGACGACTACCCAGATCACAGAATGGATCA
GAGACAAAGGTTGTTTCCGCTGTGGACGCAATCACAAACCTGAGGCTTGCACCCTCAAAA
AGCCCTGTAATATATGTCAAAAGCAGCATCTTACTGTACTACATGATGTAAACATGCAGG
AGCCCAACAAGGTCCTTATGGTCAGTACCTCAGCAGACACCATTTATCTTGACCGTCCCA
ATCGTCCTCAACAGGTCATGTTAAAGGTGGTCAAAGTACTCATACATAATGCCAGACACT
CACTAGAGGCTTATGCTTTGCTAGATGATGGTTCCGAGCGGACAATTCTCCTCTCCTCTG
CTACACAATACCTCCAGCTGCATAAAAACCCTGAAACGCTCTCATTGAGAACTGTCCGAC
ATGAGGTTGTTCACCTGAAGGGGTCATCTGTTTCATTTGAAATTTCACCCGCTGACAATC
CTAGACAAAAATACAAGATCCATCATGCCTTTACGGCTGATGAATTGGGTTTCTCAGAGC
ATACTTACCCAGTGAAAGTACTGATGAAAAAGTACAAGCATTTGCGAGGGTTACCAATAC
CAGAAATTGATCATGTGCGGCCCGTACTACTAATCGGTTCCGACTTTCCACATTTGCTCA
TTCCCACTCAGCCTGTGCATATTGGCCCAGCNGGTGGACCTGTAGCAATCTGCACCCCGC
TTGGTTGGACACTCCAAGGTCCTGCCAGCCTGATGCATGTTCCTAGTGATGAGCAGCGGT
GTCTCTTCACTGCAGTGGGACCTACCCACTTAGATCTACAGAGACATGTGGAGAAATTGT
GGCAGATCGACACTTTACCTTATATCAGTGAGAAAGCAGCCACTCGATCCAAGCTCGATC
AACAAGCACTTGAATTGCTCGAGCAGCAAACTGTAAGGGTGAATGTAAATGGCACAATGA
GATATGCTACACCACTTCTCAGGCGGAAAGACAGTCCTTGTCTAAAAGCACCCAAATCGG
CTTGTCTTTCACTACTTCGAAGTACAGAACGGAGAATCATTAATGACCCCAATCAAACCC
TGACATATTGCGAGGAGATTCAGAAACTTGAAAATGCAGGTTATGTAAAGAGGCTGACAA
ATGAAGAAGTTGAATCCTCTGCTGAATCATGGTATCTACCACATCACTTAGTCCACCACA
ATAACAAAGCCAGGCTTGTTTTCAATTGTTCATACCAGTACAGAGGACTTGCGCTTAATG
AACATCTTCTTCCTGGGCCGATCCTGGGTCCTTCACTTCTTGGAGTCCTACTTCGGTTTC
GTGAGCACACAGTGGCAATCAGTGGGGACATTAAAGCAATGTTCCATCAGATCAGACTTT
TGCCAGAAGATCGCTCACTGTTACGTTTCCTTTGGAGGGACATGAAGAAGAACGAAGAGC
CAAATGTCTTTGAATGGCAAGTCCTCCCATTTGGAACAACCTGCAGTCCCTGCTGTGCCA
CATATGCGCTACAACGACATGTGAAAGACAACTGTGTAGGCTATGAGGATGTTCAAATGT
CTGTCGAACAAGCATTCTATGTAGATAACTGTTTGCAGAGTCTTAACTGCCCAGAGAAAG
CTCGCAGCCTAATTGACCGAATGCGTAGTCATCTGTCGTCAGGGGGGTTTGAAATCCGCC
AGTGGGCCAGCAACATACCCCAAGTAATAGAACACCTCCCAATAGAAGCCAGAGCAGCTA
GCACTGAACTGTGGGTTTCTGAGCATAGTTCAGATCCACAAGAGCCAGCTTTGGGTCTCC
GCTGGAACTGTCTCACTGACCATCTTGGATACCAACACCGTCAAGTTCATTATTCTGAAC
CCACACTCCGAAATGTTTACAAGGTACTGGCTACGCAGTATGACCCACTTGGATATCTAA
TACCTTTCACTACGAAAGCAAAGATATTAATTCAGGATCTTTGGAACCTAAAAGTTGGTT
GGGATGATGTTATCCACCCAGAAAGCCTGCGAATACAGTGGCGCCAATGGGAGGCTGAAC
TGGCTAATTTGCACACCGTTGAAATACCCCGAGCATACATACCACCATGTGCAGACACAG
AAGGCATGCAGAGAACCATACATATCTTCTGCGATGCCTCTGAACGCGCGTACGGGTCAG
TCGCTTACCTCTGTACTTTAGATCAGCATAACCAGACACATGTTGCTTTTGTGATGGCAA
GATCCAGGGTGGCTCCACGCAAACAGATATCAATGCCACGCTTGGAGCTTTGTGGAGCTC
TCACAGGAGCGCAGCTAGCAAAGTTACTCAGTAAAGAGTTGTCTATTCCTGCCAGAGATG
TTGTCCTGTGGACTGATTCGACAACGGTCCTGAGTTGGTTAAAATCCGACTCCTGCCGCT
ATAAAGTCTTTGTCGGAACCCGCATAGCGGAAATTCAGGATTTGACATTGGAGTCTTGTT
GGCGATATGTTAACACTGCAGACAACCCAGCGGATGATTTGACCAGGGGGAAGACTTTGG
TAGAGTTAACCAAATCCCAGCGCTGGAGTCAAGGACCACAGTTCATTCACCAGCATCCAG
ACACCTGGCCATCCCTGCCTGAATTAGCTGCTCCTGATGATCATGATGAGCTAAGAAAAC
AAACATTCTGTGGCAATACAATCATCACTACGCCTCAACCTGCCATCTCCAATTGTAAAA
ATTGGAGTGAACTGTTGAAGTTTACTTACCAGTCCCTTCACGGGGCGGCTGATTCCATGA
CTGCAGCAGATGCCATTGAGGTTGAGTTACATATACTAAGGCAAGCTCAGAGTGACAGCT
TCCCAGAAGAGGTGGGTGCACTGACAAAAGGTAAACCCATATCCACCCAGAGCCGTCTGG
CTGCACTAGCCCCCGNGTATGATCAAACAGTTGGTCTTATCCGAGTAGGCGGACGGCTTC
GCAGAGCTGAGTGCCTAGTTCCAGACACCATACATCCCATAATACTGGACCCTAAACATC
CAATTACCATGCTCCTAATCAAGAAATATGACAACCAGCTTCTCCATCCAGGTCCAGAAC
GGGTCTTAGGTGAGATCAGACGCAAATACTGGATCCTTCGTGGCAGGGAATCCATTAAGA
GACACCAGTACAACTGTGAAACATGCCAAAAATGGAGAGCAAAGCCTGTAATACCAAAGA
TGGCAGACTTGCCTCCATCACGTTTAAGACTATATAAACCCCCTTTCTGGTCAACAGGCG
TTGATTGTTTTGGCCCATTCACCATTAAAATAGGACGACGCACTGAGAAACGCTGGGGCA
TCATATTCAAATGCATGACGACAAGTTGTATACATCTTGATCTCTTAGAGAGCATGGACA
CAGATGCCTTTCTGATGGCTTTACGAAGATTTGTATCACGTCGGGGAAAGCCATTTGAGA
TACTGGCGGATAGGGGGACAAATTTCAGGGGAGGAGCCACTGAATTGCAAGAAGCTTTTA
CAGCGTTAGAAGCTTCACTTAAAGAACAGTTAGCTGGTCAGGAAATTACATTTCAGTTTA
ATCCGCCACATGCCCCGCATTTTGGTGGTACCTGGGAGCGAGAGATACGGTCTGTCAAAA
CAGCTCTTCAGGTAGTCCTAGGCAATCGAACTGTGACTGAGTCCGTTTTACGTACAGTGC
TGGTAGAGGTTGAGGGAATCATCAACTCCAAGCCACTCGGGTATGTTTCCTCGGATGTAG
CTGATCCAGACCCAGTCACACCCAATCTATTGCTGATGGGCCGTCGCGATGCATCACTCC
CACAAGCGATCTACTCCTCTAGTGATCTGTTAGGTAGAAGGAGGTGGCGACATAGTCAAA
TTTTGGCTGATCATTTTTGGGTAAACTTTGTACGGCATTACTTACCAGGCCTACAGACAC
GCCAAAAATGGCAAAGGGACACCGGCAATTTAACTATTGGACAGATCGTCATGATAGTTG
ATCCACAGTTGCCACGAGCTTCATGGCCTATTGGTAAAGTGATTAAGACATATGCNGGTG
TAGATCATTGCGTACGTACTGCAGAAGTGCAAGTAAAAGAGCGAACTTATCTTCGGCCTG
TCGCCCGGTTAGTTAAGTTACCATCATGGGAAGATGAGGAAGGAAACAATTAGCCTTGAG
ACTTTCCCTAGACTAATTACAAATTTATCTAGTAAATTTGGGGGCGGCTTTGTAGGAAAG
TCCTATACGGGGTTGCAGTTCTTATGAGTATACCCTAGATGGCGCACCTCTCTAATTTGA
CCGACATTCACTACTTTCGCTTTCAAGAGCAAGCACATGGCAAAAATCACTTGTGAGGCA
CGGTGAGAAGGCAAACATCTATCCTGTGTGCGTTCATGCCAAGAAAGTAAGTTTATTTAC
TGATTCCCACCAAAAATATGGGTAATACTTATGTTAATACTGTTGTAACAATATCTGTAA
TGTTGTATTTCACCTTTAATGCATATATTTGCATAATCTTATGTTATATGTTAATCTGTG
TTGGGAAGCTAATATGCTAGTCCAAACTATTTATGCCATAGTATGTTTCCTTGTTGGATT
AATGTNTATATTTTGACACATGGTGTAATGTTGAGTCATTTCTAAACACTACAGTTTGAC
AGTGAATTTATTCCTATACCTAAAGATTATTTTCTGTTGTAATCTAAATGGAAATGTTTG
ACTGTTATTTGTTAATTGCTAAACCTGTAATATTTTATTGATACTTAATTTGTTCTATTT
TATGTTCCAGACCACACACACACACACGCACACGTACCCACTCATTAAAGCTATTTTTGG
ATGAAACTCTCCGAGCCCTTTACTCTCTTACCGGAGTCTCCAGTTTTCAAGGACTATCAG
AACATTCCAGAGGTTCCACCTCAACA
>Gypsy100_DR#LTR/Gypsy
TGTAACCCAGATCATAAATCTAGGTCACTAATAATAATTTTAGAAAGTATTATTATTATT
ATTTATTTATATTATTTTATTATTAATACTCTAATAATAAGTGAATAAAAAGCAGAAAGA
TCGCTGTGTAATTAAAGGTATTAACAAATATTTTCGTACCTGATCTTGATTGGAGAAGTG
AGCAGTTAGCTCCGCCCCCGCACATGCGACGGAAAGCACAAGCAGATAGTGCCAACAAGC
AAACAAGAGCTAGAGAGGTAGCAAGTTGACAAGCAACCGAGAGAACTAGAGATATAGTGC
TAACAAACAACCGAGAACTAGAGAGATATTAAGTTAACAAGCAGTGAGAACTAGAGAGCT
GACGAGCACACGAGAGCTGGAGAGCTAACGAGCACACGAGAGCTAACGAGCACATGAGAG
CTGGAGAGCTAACGAGCAGTCGAGAGCTAGTGATCTAACAACCAGTTGAGAGATAGTACA
TCAATAGAAAACTGACAAAATAGACTTGATTCAACTTTATCCTTCACTAATTACTGTCTT
TGGTGAGTACCAATGCCTTTATGAGAAATTTATTAATATTTTATTGTGAATATGTTGGGT
TGTAAAGTGAAACAGTAGTAAAAAACCAAAGTTCTTGTAAATGTTTTCAAAATTACTCTT
AAAATTGCTTTTAAAAGAATCCTACATAATATTTCTAGTGTTTATAATTGTGTTTACATC
TCTGTAAAATATTTTGTATTGAAAGTACTCATTTCTTAAAGAGACATGCACGCCATGCGG
TGCTAGCCTTGCTAACACTGTGCATTAGCAGTGTGATTAGCTGTTATGTTTTATCAATGC
ACAATTGATTGTAACAGACAATTTATTTAATTTTAACTGGTTTATTTAGATACTTGACAC
TAATGTTTATTCTGGCTTTGTTGTTACAAGGCCGGGTTTTTTTTTGTATGTGTTTTTTGT
CCTCCTCACTACTGCCGGTGTTGTTCTTGGTTGAGAACGATCATCCTGAGATCGTCCTGG
CTGAATATTCATATTCTGGTCTGGACTGGCGAGCCATCCTACTGATACGTGCCTGAACTA
AGTAAAAGAGAGTGAAATCTGCTGATCTGGTAGGACCAAACTAATTTGTTAAGAGAGTTG
TTTTTTTTCTCTCCTCGTGTTTTCTACAAGGATATTTTTCATGGGAACAATTTAAATATT
TTTTTNCCTTGGACTGTTTTTTTTCTTCGTCCAAATTTTTGAAAGGAGACATTTAACTGG
ACACTTTGACTTCAAACAAAGACTTTATATTGAAAGTTCATCTTTACTTTTAACAAAGAC
TCTGCTTTTGAAATCTGAAATTTAGGGACTGTTTGGAACTTTGAAACTGAACTTTGCATT
TATTTTAATAGCAGTTTGTTGTTGAATTTACTATTCACATTTTCTATTGTATTATACTGT
TTTATATTGGTTTTATTTGTTTTCTTTTAAAATCTCAAAAGTGCATTAAGCAAAACAATA
CAACATATTTTGCATTAATTTATTTGTTGTGAATTATATGATTCATTTATTAATCCTAAA
ATTAGATTACACTATTATCACTATAAGTATTGTTCTTTTGCTCCAGTGAGTCGAATCTTA
CCTTTAAACTCTGGTCCAAAAAGAATTCTAATTGTTAGCGTTGGTCTCCGTTATAAAAAT
ACACTAGTTAACATATATAATAGGAGCCACACNAGGGTAGTGTTACATAAAACGTGGCGA
GCCAGCCAGGAGCAAAATATACAGCTTAGTGTAATAGTTATAAATCAGATAAACACAATA
AGGATAAAACAATTGCGTAAAAATTAGTCCCCCTTCCCTGTGCAGATATTCAACCATGGA
AATAGTGAAACACGAGAATGTTAACATCAAGAGGGCAGTCATTGTGAGTGGCTTAACCCA
TTCTGATCCAGACCAAGAAGTGGAAACCTGCTTAGTCAAATATGGATCTATAAAGCGCAA
CCTAATTATTGATGATCCCAACTCTGAGTATCACCAATGTGCCATTGTGGAGTTCTCTTG
TGATTCTGCTATGCAGCACTTGGAGGGTTTATTGCCTATGACCATCAAAAGTAAGTTAGA
CACTAATGTGGCCTTTCATGTGCGCAGCTTGGAGAGTGTGTACATGCCTGCAACACATAG
CAATGTTACTGAGGCATACTTTGAGAATCTGCAAGCCCTTGCTCAAGACAGTGGAAGGAC
TCTGCGGGAAGTACTTCACAGTGAGCTGCAAAAAATTTCAGAATTGATGTTTCCAGAAAG
TGAATCCTCAAGACCTGAGCCTGAGTTGGAACAGTTTGTGTATGACAGCAGTACAAGAGA
ACCTAAAAACCCTGCCAATGACAGTACACCAGCACAGTCATCATGTTCTGCTAGAAGTCC
TGATGCCAGTGTTGCTGAGACCATTTCCTTTAACATACCTACCAGTGCTTTGAATCCACC
TGCAATACAACGAGTAGTGATGGAGCATGTAGTAAAGACCAGTGATCCAGTGCCATCTTC
TCATGTGGCTTTTCGTCTAAAAATATTCTCCGGAAAAATTCCTCGCCCCAGCCATGAACC
AGATTTTGACACTTGGCGTGCAAGTGTGGATTTCCTATTAAATGACAAGTCATTTTCTGA
TTTATATAAAACTGGGAAGATCCTTGACAGTTTGCTACCTCCAGCTTCAGATATTGTCAG
ACATGTCAGTCCAAATGCCCCACCGNCGCAATGCTTGGAGCTGTTGGATTCTGTTTATGG
CTCCGTGGAGGATGGAGATGAACTTTTTGCAAAGTTCATTGGTGTTCTTCAAAATCAAGG
TGAAAAACCTTCCACCTACCTTCACAGACTACATGTGTTGTTGAGTACTGCCATTAGAAG
AGGTGGTGTGGCTGAGGTCGAACGGAACCGTTGTCTCCTCAAGCAATTTTGCAGAGGTTG
CTGGGACAACAGCTTGATTGCTGAGTTGCAGCTGGAAGGAAAGAAAGACACACCCCCTCC
TTTTGCTGAGCTTGTGGTTCTCATTCGCACTGCGGAGGACAAACAGTCGCTGAAAGAAGA
AAGAATGAGGAAACACCTAGGGTTTAACAAACATGCGCCAGTTCCACTTAAGTTACGACC
AGCTACTCACTTTCAATCTGTGTATTGCAGCGACATACCTGATATGCCCAATGATGAATC
GCCAAGTCAGTTAAATGAAAAACAGAAAGCTGTCAAGACTAAAAACAAAGTTGAAAAATC
TGAAGTTGAAAGCCTGAAGAGAGAAATTGCTAAACTTCAAACACAGATCGCTACGATGAA
GACTGAGCCAGTTCACAAAGTAAAGAGCAGCCCTAATCCAAGTGAAATTTCTGAATTGAG
ACAGCAGATAGCTGAACTTCAAGCTCATCTCATTCCAAGATTTCAGAGAGAGCATCAAGA
GAGGTCTCTTCCGTCTAACACAATTCCCTTGAAACACCGACCCAAGCTGACTGAGACTGT
GATGAAAAATGATCCAAAACCCACCTGGCAACTTAACAACAGACCCCGTCCTGGGTATTG
CTTTCATTGTGGAGAGGACGGACATCTTGCGGTTAACTGTGAGAACGATCCAAACCCTCG
TAAGGTGGAAGAAAAGCGTTATGAATTAAGAGAAAGACAAGCTAAATGGGACCATCATAA
TGCCTCAAATCCTAGACATTTAAACTGATGTCCGTCTCTGTTACAGGGCAAACAGAGACT
GGAAGAAGAGAAAAATGCCCAAAGAAACATGGACTTCATTCTCATCAGTCTCCATGTTAT
GAATTGCCTGCTGGATTAGTAGGAACAAGGTGTACTGCCAGCATCAAAATTGAAGGAAGA
GAAGTAAACTGCCTTCTAGATACAGGTTCGCAGGTAACAACCATCCCCAAGTCCTACTAT
GAGAAACACTTGTACAAGCACCCAATAAAATCTTTGGAAAACATATTAGAAGTTGAGGGA
GCTAATGGACAATCTGTACCCTACCTGGGCTATGTCGAAGTTAATTTGAAATTTCCCAAA
ATGTTTCTAGGTGTGGAAGCAGACGTTCCTACTTTAGCTCTCATAGTTCCAGACTTGACC
AATATGCCACAGATTCTAATTGGAACCAATTCACTTGATGTGTTATATGTCAACTGCACT
CAAGGAAACAACATTACTCCCAAGTCATCTTGCTATGGGTTTCAAGCAGTAATAAAAGTG
CTGGAGAGGAGGAAACGGCAAGCTTCCCTTGTGACTGTGGGGTATGTAAAGCTGAAGGGG
CATCAACAAGAGGTGGTACCAGCAGGATGCACTGTAGTCCTGGATGGATTGGTTCAAGTT
AATAGTCCTCCAGCTGAGAAGTGGGTGTCGCTGGAGCCGCCAACTACGACTCCATTACCT
GCTGGTCTATTAGTAGCAAGCTCTTTGCACAGTCTTCCTGCAATGAAACGCTTTGCACAG
TTACCAGTGGTAGTAAGGAACGATACTCAGTCTGATCTGTTTATTTCCCCAAAATCTGTG
ATTGCTGAAGTCCATGCAGTTCAACAGGTGATGGAAAGACCATCATCTAAAGATAATTTC
GAAGATNAGAAGATTAAAGAAAATGCTTTAAACATTCCGATTGACTTTGGAGATTCTCCT
CTTTCACCAGAGTGGAAAAAAAGGATAACATCCCTTTTAAACTCCATGACTGATGTATTT
GCATTACACGATCTGGACTATGGTCACACTGACAAAGTGAAGCATCACATTAAGCTTAGC
GATGAAACCCCATTCAAGCACCGACCTCGACCAATTCATCCACAAGATGTAGATGCTGTC
AGAAGACATCTTCAGGAGCTTCTTGAAGCAGGAATTATCAGAGAATCTGAATCTCCTTTC
TCATCTCCTATAGTTGTGGTGCGTAAAAAGGACAACTCTGTGAGATTGTGTATTGATTTC
CGAAAGTTAAATTCCCAGACAATCAAAGATGCCTATGCCCTTCCTAATTTGGAAGAAACA
TTCTCAGTATTGACCGGATCGAGGTGGTTTTCAGTCCTTGACCTCAAGTCAGGCTACTAC
CAAATTGAAATGGAAGAGGCTGACAAGCAGAAAACTGCCTTTGTATGTCCGTTAGGCTTC
TGGGAATTTAACCGGATGCCACAGGGAATCACGAACGCACCAAGTACGTTTCAGCGGATG
ATGGAACGCTGTATGGGAGACCTCAATCGGAAAGAAGTGCTTGTATTCATTGACGATTTG
ATAGTCTTCTCAAAAAGTCTGGAAGAACATGAAGCTCGGCTGGTGCAAGTGCTAGAGAGG
TTAAGAGATTTTGGACTAAAGCTCTCACCTGAGAAATGCAGGTTTTGCCAAACATCTGTC
AAATACCTGGGCCACATTGTATCTGAAAGTGGAGTTAAAACCGACCCACAAAAGGTTGAA
GCCCTGAAAACCTGGCCGAGGCCGGAAAATCTTAAGGAGCTCAGATCTTTCCTAGGATTT
GCGGGTTATTACCGCAGGTTTGTCCAAGATTTTTCAAAAATTGTAAAGCCTCTTAATGAC
CTCACCGCTGGGTACCCTCCTCTACAAAAGGGTCGCAAGAAAAAAACGAATGGAACAACT
CAGTATTTCAACCCNAAGGAGTCGTTTGGAGAACGATGGAGTCAAGAATGTCAACAGGCA
TTTGATACTGTAATTGCAAAACTCACCTCTGCTCCAATTTTGGGATTTGCTGACCCAAAA
CTCCCTTACGTGTTGCACACAGACGCCAGTACCATCGGGTTGGGTGCAGCACTTTACCAG
GAACAAGATGGACAGATGAGGATCATAGCATTTGCAAGTAGGGGACTCACCAGGAGTGAA
TCAAAGTATCCTGCCCACAAATTAGAGTTTTTAGCATTGAAATGGGCTGTTACGACCAAA
TTCAGTGACTACTTGTATGGAGCTAACTTTACAGTAATAACTGATAGTAATCCGCTAACC
TACCTCTTGACATCAGCAAAACTAGATGCAACCAGCTATAGATGGCTGTCAAGTTTGTCT
ACATTCACCTTTAAGATACAGTACAGAGCAGGAAGTAAGAACCAGGATGCAGATGGTCTC
TCTAGGCGGCCACAAGCGGAGATTCCAGATGACCTAGAGACAAAGAAAGAGAGGGAAAGA
ATTAGACAGTTTACTTACCATCATTTGACAGGACCATCATCTGAAGTACCATCGATAATT
GCATCAGCAGAAACTGTGGATGCCATCTGTGAACGACATCAAATTAAACAGGCCTATCAT
GATCCCGATGTTTTACACCCCTCATTAACTTTAGTAGAGTCCCTAACTGTCGATGTGAGT
GCTTTGCCTCAAGAGTTCACACAGGAAGATGCTTATCACTTTTCTGGTCTTCCTAAATTG
TCTGAAGAAGACCTGCGTGAAAGGCAGAGAGCTGATCCAGAAATTAGGATTGTTATCCAA
CAACTGGAGTCAAACGAAAAGCCCTGTCTCAAAACTATTCCATCTGAATTAATTCTGTGG
TTCAAAGAATGGAACCGTCTGGAGTTAAAAAATGGCATACTATTCAGAAGGAGAAAGTGC
GAAAGAGACACAACATACCAATTGGCATTGCCAGCTGACTTTCGTGATGTGGTCTTGAAA
GAACTCCACGATGAAATGGGACACTTAGGGATTGAGCGAACTCTCGAACTTGTTCGAACA
AGGTTCTTCTGGCCTAAGATGTCATCAGCTGTAGAGCAGAAGATAAAGACCTGTGAACGT
TGTGTTCGCCGCAAGACTTTGCCAGTAAAGGCTGCTCCGCTGGTGAATATACAAACTAGC
AGACCTTTAGAGCTCCTTTGTATGGATTTCCTGACAATAGAACCAGACCGAAGTGGCACC
AAAGATGTACTGGTCATGACTGACCATTACACCAAGTATGCTATTGCTGTGCCTACAAGN
AATCAGAAAGCCCAGACAGTTGCAAAGTGTCTGTGGGATCATTTTCTTGTTCATTATGGA
TTCCCAGAAAAACTTCATAGTGATCAAGGTACCGACTTCGAGTCTCGCACAATTAAAGAA
CTTTGCAGAATTGCAGGAATATCCAAGATTAGAACCACTCCCTACCACCCAAGAGGCAAT
CCTGTAGAGCGCTTTAACCGAACGCTTTTGCAGATGTTGGGAACCTTAAACAACAAACAA
AAATCAAGATGGAAGGATTATGTCAGACCGCTAGTGCATGCTTACAACTGCACAAAAAGT
GATGTGACAGGATTCTCTCCCTATGAATTAATGTTTGGCAGACAACCGCGACTCCCAATT
GATCTTGCATTTGGTTTACCTGTGGGTGGACAAAATGAATCACATTCCAAGTATGTTCAA
GGCTTAAAGAATCGGCTGGAAGAAAGCTACAGAGTTGCAAGGGAGAATTCTGCAAAGATA
GCAGACCGCAACAAGAAGAGGTATGACAAGCACGTTGTCAGTTCCACTCTTGAAATTGGT
GATAGAGTACTTGTAAAAAATGTTCGCCTAAAGGGAAAACACAAGCTTGCGGATAAGTGG
GAGCCTGATGTTTATGTGATAACAAAGAAAGCCGGTGACTTACCTGTTTACACTGTTAAG
CCTGAACAGAAGGATGGACCTCTGAGAACCCTGCACAGGGATCTGCTTCTGCCTTGTGGA
TTTCTGTCAGCAAGCACAACAGATGAGCATGTTGAAAGAAAAGTGAATCGAAAACCTAGA
ACTAGAGCCAGATGTGCTGNGGAACCTGAAGAGTCTGAGAGCACGAGTGAGGATTCAGAG
TCAGATCATTATCCTGTAGACCATTACAGCCCTCAAGATTTCTTAGAGATTGAAACCAGA
ATTCTGTCTGACTCAAAACTTCCACCAGCTCAAAGCCAAACAGCAGTTCAACTACCTGGT
GATGAAACCATGTTGGACGACAGACATGCTGTCTCTGCAGAATCTGTTGATACAGATACT
NTAAACTTACNTAGAATGGCAAATTCCAAAGTACAGGAGGATAATCCTCTCACACCAGAT
CAACCTGTAGAAAGCAGCTTAGAAAACCTACCTGAGTTTGGAGTTGATTGTGGAAAGGAA
ATTGCTCACGTTGAAGAGGAACCGAATGTTCATGGAGAATCGCCTAAAAAATCAAGAGGC
GAGAATGAAGAAAGTACCAATTTGACTCAAAGAGAAAGTGTCATTATTATAGAGTCTCAG
GAGGACCAGAATGAAACAGATGAAATTGGAAATCTCAGACGTCCGAGAAGATACTGTGGA
CCTCCAAACAGACTTAACTACCCGCAACTGGGAAATCCTCTCAGCTTAGTTGTTCAGTCC
TTGTTTTCCAGTTTGAGTACAGCAATTACAAGCTCTTTAGGAGATTCAAATTCCTCAAGA
AATTTCTCTCCCAGTGAAACCATCTGAATTCCAGGATGCAGAGGGACCTGCATACATTCA
AGAGGGGAGAATGTAACCCAGATCATAAATCTAGGTCACTAATAATAATTTTAGAAAGTA
TTATTATTATTATTTATTTATATTATTTTATTATTAATACTCTAATAATAAGTGAATAAA
AAGCAGAAAGATCGCTGTGTAATTAAAGGTATTAACAAATATTTTCGTACCTGATCTTGA
TTGGAGAAGTGAGCAGTTAGCTCCGCCCCCGCACATGCGACGGAAAGCACAAGCAGATAG
TGCCAACAAGCAAACAAGAGCTAGAGAGGTAGCAAGTTGACAAGCAACCGAGAGAACTAG
AGATATAGTGCTAACAAACAACCGAGAACTAGAGAGATATTAAGTTAACAAGCAGTGAGA
ACTAGAGAGCTGACGAGCACACGAGAGCTGGAGAGCTAACGAGCACACGAGAGCTAACGA
GCACATGAGAGCTGGAGAGCTAACGAGCAGTCGAGAGCTAGTGATCTAACAACCAGTTGA
GAGATAGTACATCAATAGAAAACTGACAAAATAGACTTGATTCAACTTTATCCTTCACTA
ATTACTGTCTTTGGTGAGTACCAATGCCTTTATGAGAAATTTATTAATATTTTATTGTGA
ATATGTTGGGTTGTAAAGTGAAACAGTAGTAAAAAACCAAAGTTCTTGTAAATGTTTTCA
AAATTACTCTTAAAATTGCTTTTAAAAGAATCCTACATAATATTTCTAGTGTTTATAATT
GTGTTTACATCTCTGTAAAATATTTTGTATTGAAAGTACTCATTTCTTAAAGAGACATGC
ACGCCATGCGGTGCTAGCCTTGCTAACACTGTGCATTAGCAGTGTGATTAGCTGTTATGT
TTTATCAATGCACAATTGATTGTAACAGACAATTTATTTAATTTTAACTGGTTTATTTAG
ATACTTGACACTAATGTTTATTCTGGCTTTGTTGTTACAAGGCCGGGTTTTTTTTTGTAT
GTGTTTTTTGTCCTCCTCACTACTGCCGGTGTTGTTCTTGGTTGAGAACGATCATCCTGA
GATCGTCCTGGCTGAATATTCATATTCTGGTCTGGACTGGCGAGCCATCCTACTGATACG
TGCCTGAACTAAGTAAAAGAGAGTGAAATCTGCTGATCTGGTAGGACCAAACTAATTTGT
TAAGAGAGTTGTTTTTTTTCTCTCCTCGTGTTTTCTACAAGGATATTTTTCATGGGAACA
ATTTAAATATTTTTTTNCCTTGGACTGTTTTTTTTCTTCGTCCAAATTTTTGAAAGGAGA
CATTTAACTGGACACTTTGACTTCAAACAAAGACTTTATATTGAAAGTTCATCTTTACTT
TTAACAAAGACTCTGCTTTTGAAATCTGAAATTTAGGGACTGTTTGGAACTTTGAAACTG
AACTTTGCATTTATTTTAATAGCAGTTTGTTGTTGAATTTACTATTCACATTTTCTATTG
TATTATACTGTTTTATATTGGTTTTATTTGTTTTCTTTTAAAATCTCAAAAGTGCATTAA
GCAAAACAATACAACATATTTTGCATTAATTTATTTGTTGTGAATTATATGATTCATTTA
TTAATCCTAAAATTAGATTACACTATTATCACTATAAGTATTGTTCTTTTGCTCCAGTGA
GTCGAATCTTACCTTTAAACTCTGGTCCAAAAAGAATTCTAATTGTTAGCGTTGGTCTCC
GTTATAAAAATACACTAGTTAACATATATAATAGGAGCCACACNAGGGTAGTGTTACA
>BHIKHARI-2_DR#LTR/ERV1
TGNAGGAACTCATCGGCATATTGCAGTGGTCAACACGAGTTGAATCTGAAATCTTGGGCA
TCTCCAATTGTCTCATTCATTGAACTAGCTTGAGGGCTTATACCATCAGGATAACAGAGC
GCCAATTGATTTCGGGCTNCTCTGACCAGTACTTCTCCGCAGATGTTCCGGTACCCTTCG
GCTAACTAGCCAATGATTAATTAAATCAGTTAAATTAAAAACAATGGNCCTTACAGGATC
TTCAGCGGAAACCGCCTCACGAGACTTTTGAATGACTCCTGGTCATGTGCTCGCCTTGGG
CACATCCTGCCAGATGCACAATTTCGTAGAGACAAAGAGATCTCTAGAAACATTAATGCA
TACGAATGAAAGACAATCTCTTAAAATGTTAGAACTAAGGCAGATGTATCTTTGAATAAT
ATGCCATAATGTTCCTCATATGCTGTTTATTCCAACCAACCAGGTTAATCAATGTGTTGT
TTTAACCCTTATAGCAGANTAAAATGATCTGTATGTGTCTGAAATGTATGATGTCTGGTA
TTGAACGAAAGCTAGTGACATTTGCAATACGTTGGTGTAAATGAAAAACTAGTAGTACAA
ACAGTATTCGTCTTGTAACGTTTGATGTAAGATAGTTTCAATCTTGCAAGAGTTCTACCA
CGTGAAATCTACATGCAGTCTGTTAATNATTGACCCTTCCTACGTCGGTACGGGGCGTGG
CCCCGCCCTTCATGGCAACTGCTCATTGGCAGACAGTGCCATGGGGACGGACCAGACCAG
GTCACTTAAAAACGCCCTGCAACAAAGAAACTTTGCTTTTTGCATCAGCTGGCTTGCGCA
TGCTTTTGCTCTCTGCCCCCTTTCGCCTGCCCGGACACCGCGCCGCCACGCGATTGGGTC
ACCACGAACTTCCACGCAAACCTCTTAAGTTTCGGGACCGCCGAAACCGCACGAACTTCC
GCAAACCGACTCTCAGCAGTCCGTCACCTCGGTAACCCAGGACAACAGCCACTCACGAGC
GNGTGAATCCCAAAGACGTCATCGAAGCGAGNNACCACCCAATCAGGAGCACCGTGTTTC
CCCAAGGCCAGCCGGCGAGGGAGATTCGACTTCAGCAAAAAGGGCGCAAGTAACACAAAC
TAACGTTGTCTCTTGCTGATCTGGTGCAGATTGATCTTAAGCAGTTAAAGATAAGCCATA
TCTCTGCTTTTGTGGTTTCTCAGGTGTTATTCTAAGATCTTGTAAGAAGTATTAGAATTA
ATTTGGGACGTTGTCAACTCATTTTGCATCCTCTGAACTGCCTCTGTGTGTATGTGTGAA
TGTGTGTGTGCGTTTGTTTGTTGTTTGCTTATTACGTAGTTAGTTTCATGTATCGTAGTG
TAGCTCAATAAATCTTTGTTCTCATTTTGTAAGAACTGTGTTCTTGTTTATGTGCTTCTA
AGTCATTGCCTCGAGCTGTAGATCTTGTTACCTTGCTAAAAGTTAACCCAATACTGTGTT
ATGTTATTATCGTTGGCCACGTAAATAATATNAACAAGATTGGTAAGATACGATGTCTTC
TATTTGCGGGACAAATGGTAGATAAAGTGTGAATCTTTTAATCTGATTCAATCTGACTCA
ATTGAGTCGAATCAATGATTCGAATCTTCAGGATCCGATTCATTGAAATGAGCTAATAAA
TCCCTGATCGATCTTAAAACGTAGGTTGATCCCCTACATATTAATGGTGGAGAATTTTTA
GGCACAGCACGATCTGACTTTTAAGCACAAAAACATTGTTTATCTTTTCTATTTTGTCCG
GAAGAATAGATCAGAGACAGAGAAACAAAGTTGTTGTGTTACTGTATGATTTATTGTGGT
ACCCAGTGTGTTGAAACGCACGAATGCGCAACTCGAGTGCTTTTGAGAAAGCGAACTGCA
GTAAATAGTTATTTGTCCACGAGACAAAAACGATACGTCGCTGTAAAGCGCACGGATTGA
GAAACAATAAGCGTGTTCCTTATTCTTTCTCCTATAAGGCCTTCACAGTTGATTTAAAGG
TGCGTGTCCCAGCTTTAAAGACTAACTGTGCATTTCTCCCTGGTCAAATTAAGCACAGAG
TAGCTAACTGTCTTTTTGCCATTTAATTCACTAACAACAGAGTTAGTGAACTCAGCGCGC
CGCGCTCGAGAGAGCGGCAGAGCGTATTCTCACGGGAGAACTTATCTTGATCAAGTAAAG
TGTGCGTGATTGAATCCACGCGTGTCTTTGACTGTGAATAGTCTTGACACAGAGCGCTAG
GATCCGCCGAGATCTTAATAGTGCTATATTNTGTTGAGCAGTGTGAAATGCGCCGCCATT
TCACGTGATGCATGTAAGTTTGTGTGCATAACCGCATATTGGTTCATTCTGTGTACGTCG
TCATAGTAACAGCCTCCCGAAAGTCCTGGAAGACTTTTCAGAGTACTCTCAAGTGCGCAT
GCGCAGTCCTCCGCGCTTGCATCGGCTGTAGACATTAGCACAAGGCTAAGCTAACTGAAG
CTCACGCTGTTGCATTGAAGTGTGTGGTATGGCTATGCCATTATAGCATTAAAGGCTAGT
GTAGTAGCGCTCTTCTTGTGGTCTTGAATGCAGTGTGTTAAGTTGAAGTGACAACCTAAT
TCACGCTAGCGAGANTTTGAATCTCGATTTCTCACTCTTTATAGGCTATTTGCCTTATTT
CTCATTTTTCTCCCTTTCTTGGAAAAGGCTTTGACTAATGCAGATTTAGTAAACCCCATT
GTACGCGATCTCATCGCTGGTTTAATCACATTTGTCAAATGCTTTTCCTGCTTAACCTGG
CCTGTTTTATTAATTCAAATGCTCATAAGTTGTTGGTTTATTAGCAATGAATTATAGTTT
ATGACTATAACATAATGCTTTTGATTGCTCAATCAAATTAATGCTTAATGCTTAATTAAT
GATTAATGCTTTCCTCTTCTGAAACTTATCAACATTATAGGAACAACCATTTTCTATGAC
TGTTGATATTTGAAGTTGATTTATAAGCACAGTGTTTACGGATTAATTAAATTATAACAT
TTATTGTCCTGGGACTTTACAAACACAATCACTATTCTGAAATTTTAATTTCATTTAATA
GTTCATTGATGCTTGGCTGCCCTATCTCAATAACAGTTATTGATTAATTTTAAATAAACA
CTTTTGATCAAATTTAATGACATCAGGAATACCACGCATTCCCTATCATCATTGATTTTG
AAATTGATTTGTTCTCATAACTGATTTGCAGGAATGCTTGCTGATTAATTAAATCATAAT
TGTGTTTATGACTTTAATGACAACCTCACTGAGTGTTAGTCTCAACCAACATTATTACTA
TTTGGAAATTTTAATTTCATTAATAGTTAATTGGTGTTTGGTTTCCCTTTTCTATTACAA
TTATTGATTTATTTAATTATAGCAACTCTTAATCAAGGTTATTGATAAAAATCATATTTC
TGAATCATTTCATGTCATTACTAATTTGAATTAGTTTTAAATTAATTTGCAATCAAGTTT
TTTTTTTATTATCCTTCAGGTATTAAATTGCCTCACAGGACAGTGCTCCCCCTGGTGTTT
GGTTGATGCAATGAGACAGTGTTGCCTGTAGGTGGCTACAACTGAACTCAAGTCATCGTT
AAACCTAGCATACCAGAGCAGTAGCCTTCGATTAGCCAAACCCCGAAGGAAATATAGGAT
TTTCCTGTCTACTTAGGCTAATTAGTTATCTTGATAACACAATAAACCAACCCCTTTTGA
TGTATTGACTCAACAGTGCCACCACTTTGTCAACTTTGTAATTTGAAAACTTGCTTCACT
TTCTATTGTTTCTTTTAACTGTCTTCTTCCGAGTTGACTACCGCTGCCCTTTTGAGATTG
TACCTGTGTGAATCATGAAAGCAGAGAACGTTAGAAACATTTAACAGATGTTGTGAAACC
TAAACATTTCGTGTTAAAATGATCTGACTCTCTACCCTTTCTCGCCATAGGACGCTACCC
GATCAAGGACGAAACGAGTCAACCAGAAGACAGGTGTTTTCAAATTTGATTTTAGATCCG
CATCCAAAAGTGGTCTACTTGGTGTATGGTGTCAATCCTAATGAGTAAGAAACCAATACT
GTCATTGTTATTGTACTTTCTTTCACAGCGGAGGAAATTTAATAACAATCACAGTCCTGG
TGTTTAGAGCTCCCCATCTCCAACTTCCAGCAGAGAAGCATCCTTTCACCTCATGCTTGA
CAAAAGCTAAAGGAATCGTTCTCNCTAGGAACCTGGAAGCAGCCAATTATCACTCTNCTC
CTTGTCAGTCTTCTTCTCTTCCTCTGTTCTCTAACTGTGTGTGTTTACTGACTGTCCCCA
CAGAGACTACAAGTTAGATGCACGCCCCCTAGAGGATCACAGTCACAGAGAACAACACCC
ACCTGTTTATTCCNCACTCAACAGTAGCTCGCACCTGACATTACACCCTGACACTTTTTG
TTTGCCATTTGTTTTTGTTTTCTTTTGTTCTTTTCTCTCTCTCTCTCCCCTAGGTCTGTG
TCAGTGTCGGTTATAGGTCTTCCCCCTCACCGCCGCAAACATGGCTCGCCCTAAAGACCC
TGTTGGCCACTGGAAGGACCTAGAAGCATGGCTAAGTGTTGCAACGGACAGCCTCCTCCC
TAAGGCCGCCGAAACGCTACAGCATCTGACACAGGACCAGCTGGATGAGAACCTGAACAG
CCTTATGAAGCAAGACCCGAGCAAAAGCTACAATCACAAAGACCTAGCCAAGATCACAGG
TACTTTGAGTCACGTCCTCATCGCCACCCTTAAGCTGAGTGACAGGCATTCCGCCCAGCT
CCAGCACAAGCTGACGCATGTGCAGNCCCGCATCAACCAGCTAGAACTGGAGGCTCAGGA
ACGACCGGAACAGCCAGATGAGACTGATCAAGCTGCCAAAGAGGAGATCGATAAACTTCA
AGAGACTCTAGCCGCCACCACCCAAGAAATGGAGCAAGCCAAAGCCGACCATGCTGACGT
CGCTAACAAGCTTGAGTATGTCGAACAGCTACTGGAAGAGGTAAATGCTGACTCTAAAGA
CAAGGACAGCAGAATCAAAGCCCTCGAAACTCACCTGAGTGAAGCTAGACATGAGGTCAG
ACGACTAACGCAGCAGCTGGACTACATCAAAGAAGAGTCCAACAGCATTAAAGATGAACT
CAAGCATGCATATGAACTGACACACAATGAGAAAGCTGAGGGGTCACTGCCAAAACCCTC
ACCATCTCCTTCTGTTCCAGACAGCCACGTATCACCATGTGGCCTGGACCTCAGAGACCT
TGACAAGCTAGTCAAGAACCTGGGCAAGTTCACGCCGAATTTGCCAGGTAGCCAAGATGT
TCACGCCTATCTGCAAGACATTGACTTTCACCTGGAAATGAGACCCAATGTCACTGACAA
AGATAGACTGTATTTGCTCCGAGCAACCTCCAGCCCTGAAGTGCGCAGCTTCCTGGACCG
TCAGCCGGCTCACACAAAGACTGACTACCTCCTGCTCCGAGAAGCCCTCATCAGAGAGTT
TGATGACATCGAGTCTGAACAAGGACTTGTAGCTGCCCTGGAGACGAAACAAGGTCGCCA
TGAGTCTTCTCAAGCCTACTACAGCAGACTCAGACGAGCCTACTTCGGCACCCGCAATGA
ACCTGAGATGGAAGAGGACCTGAACTTCAAAATCCTCTTCCTGAGAAACCTCCATCCTGG
GGTAAGCCACCATCTTGGGGTTCTTGCATGCCCCCACACCATGAACACTCAGCAATTACG
AGATTTGGCACACAAAGCCTACGTCAAACAAAAGACGGCTTCAGAGAAGAGTGCCAAAAT
CCCTGCTGTTTATGACTTCAACACTCAAAGTCAAGATCTGGCCCTTGAGGGTGCCCAAGG
CCCAGACAATGCTAGACTACCTCCCAGTGAGTGGAATGTGTCGTCTTACAACAGACAACG
AGACTGTCATGCTGATACCAGACCCAAACAGTGGAACCGTCGCTGGAAAGGACTGTCTGG
ACGACAACACTCACCTGAACGTCACCGGGAGAGACCGTGGAACAGGTCCACCTCATTTGT
AAACCAAAGGGGGACAAGCTCGTGGGAATCAAGTGGTACTTCCAAGGTAAAGCAACACCA
CCTTGACGCAACCAGCCCAAGAGGTCAACGAAAGAACTCACAAAGATTCCACGCTGATCG
AGCTCCAACTGAATCCCCACAAGGGACAACATCACCATGTTTTGACCCTCAAGAACTGAT
GAAAATGATCCTGAAAGAGTTCTTCCAACGAAGGGAAGNGGATCGGAAGTGGGAAAGGAA
AGGAAAACCTGATTCTGCCTGACAAGCAACGACCTCACTAAACAGCACCTCTTCACCTCA
CTTACAGAGAACTGTAAGCACCATAACTTCAAAGACTCAATAGACTGTACCTGAACACCA
GAGTTAGACGCTAACTCAACACCTGATGCCTCAGGTCACCACTGCATCACACAAACACTT
GTGGATGAAACCCTTCCAATTCCTAAGAGTGCTGTCTTGATCGTTTGCCACGCAGCTGAA
CTCAGAATCAATCCAAATCCTACCTGTGCCATGCCAACTCCAGTCCCTCAACTCCAAGTG
ACCAGAAAGGGGGAGGAACCAACCTGCTGACACAGACCCACTATCCTAAACTCTTATTTT
AACGCTAACCTGTTTTTGTCATTTGTGCCATTTTAGGAAGACACCTAGCCCTAGCTATGT
TTCCTAAACCCAATACATGCACTCTCCCCTCCACTGCACTACTAGGACCAATCTCTAGTA
GAGAGGAGCTATTACATATGTGACACTTGTTTGTCGTGTTAACCTCACTCAATGTCCTTA
TGTCTCAGTGTTCTTTTCTTTCTCTTTCTCTCTGTCTTTTAATTCGTTTCTCTTGCCTCA
TCAGGGAACCCCCACAGATGATGTTTAAGTCCAGAGCTCAGAATTAGGATTGACTCCTTT
CACCAAGCCTCACGGATCAATGCCTTAAAGGTGTGATCGCTGTATTGGTAATTTAACGTT
GTAGCACCTGTCTGACGACACGTTTTAGGCGAAAACTCAAAAGATTTGTTTACCACATTT
CTTCATCTTCAATCCAGAACCGAAAAAGGGATTGAGGGTAAAGAATGAAATTTATTGGTT
CGACTCTCGTCAAAACAGCATTGTAGGGTATACGTTGACTTTGACACTTGCCCTCTTCCT
CCACGAGCGAGTAAAGGCCATCCAAAAGTTGTTCAAATGTGCACGCCCCACATCTCGCGC
ATGCTTAGATGCGATAACGCTGACCAAAAATTTAATTCTTTACTGATTGAGATAATGCCT
ATACAACTTCGTTGAACCTTCAATACCTCGGTTAGTCTTAAAAGCCTAAATTCTGATCAT
ACTAAACTATGCTCTTCTACACCTTGAGCATTGCTAACCCGAGCATTCCAAAGTGCCTAA
ACCCTGCACCAAGATTCAGTTAGTGATGATGTTGTTTGTGTCTTGTGTTTGCCTGTTCTC
TCTGCTTCTGCCTGTTTGTTCCAGTGCCTGCCAATGTTCACACCGGGAACATCACCAGAC
AAAGGGGGACTGNAGGAACTCATCGGCATATTGCAGTGGTCAACACGAGTTGAATCTGAA
ATCTTGGGCATCTCCAATTGTCTCATTCATTGAACTAGCTTGAGGGCTTATACCATCAGG
ATAACAGAGCGCCAATTGATTTCGGGCTNCTCTGACCAGTACTTCTCCGCAGATGTTCCG
GTACCCTTCGGCTAACTAGCCAATGATTAATTAAATCAGTTAAATTAAAAACAATGGNCC
TTACAGGATCTTCAGCGGAAACCGCCTCACGAGACTTTTGAATGACTCCTGGTCATGTGC
TCGCCTTGGGCACATCCTGCCAGATGCACAATTTCGTAGAGACAAAGAGATCTCTAGAAA
CATTAATGCATACGAATGAAAGACAATCTCTTAAAATGTTAGAACTAAGGCAGATGTATC
TTTGAATAATATGCCATAATGTTCCTCATATGCTGTTTATTCCAACCAACCAGGTTAATC
AATGTGTTGTTTTAACCCTTATAGCAGANTAAAATGATCTGTATGTGTCTGAAATGTATG
ATGTCTGGTATTGAACGAAAGCTAGTGACATTTGCAATACGTTGGTGTAAATGAAAAACT
AGTAGTACAAACAGTATTCGTCTTGTAACGTTTGATGTAAGATAGTTTCAATCTTGCAAG
AGTTCTACCACGTGAAATCTACATGCAGTCTGTTAATNATTGACCCTTCCTACGTCGGTA
CGGGGCGTGGCCCCGCCCTTCATGGCAACTGCTCATTGGCAGACAGTGCCATGGGGACGG
ACCAGACCAGGTCACTTAAAAACGCCCTGCAACAAAGAAACTTTGCTTTTTGCATCAGCT
GGCTTGCGCATGCTTTTGCTCTCTGCCCCCTTTCGCCTGCCCGGACACCGCGCCGCCACG
CGATTGGGTCACCACGAACTTCCACGCAAACCTCTTAAGTTTCGGGACCGCCGAAACCGC
ACGAACTTCCGCAAACCGACTCTCAGCAGTCCGTCACCTCGGTAACCCAGGACAACAGCC
ACTCACGAGCGNGTGAATCCCAAAGACGTCATCGAAGCGAGNNACCACCCAATCAGGAGC
ACCGTGTTTCCCCAAGGCCAGCCGGCGAGGGAGATTCGACTTCAGCAAAAAGGGCGCAAG
TAACACAAACTAACGTTGTCTCTTGCTGATCTGGTGCAGATTGATCTTAAGCAGTTAAAG
ATAAGCCATATCTCTGCTTTTGTGGTTTCTCAGGTGTTATTCTAAGATCTTGTAAGAAGT
ATTAGAATTAATTTGGGACGTTGTCAACTCATTTTGCATCCTCTGAACTGCCTCTGTGTG
TATGTGTGAATGTGTGTGTGCGTTTGTTTGTTGTTTGCTTATTACGTAGTTAGTTTCATG
TATCGTAGTGTAGCTCAATAAATCTTTGTTCTCATTTTGTAAGAACTGTGTTCTTGTTTA
TGTGCTTCTAAGTCATTGCCTCGAGCTGTAGATCTTGTTACCTTGCTAAAAGTTAACCCA
ATACTGTGTTATGTTATTATCGTTGGCCACGTAAATAATATNAACAAGATTGGTAAGATA
CGATGTCTTCTATTTGCGGGACAAATGGTAGATAAAGTGTGAATCTTTTAATCTGATTCA
ATCTGACTCAATTGAGTCGAATCAATGATTCGAATCTTCAGGATCCGATTCATTGAAATG
AGCTAATAAATCCCTGATCGATCTTAAAACGTAGGTTGATCCCCTACA
>DF0002276.1#TIR/hAT-Charlie
CAGGGCTATTCAATTAGTTTGTCATGGGGGCCAGTTCATGAAAAGCATCCCAAATGAGGG
GCCGGAGAGATATGACTTGCAATATAAGTGATGACACAACAGCAATATAAGAGCCCATAT
GCTGTATTTTTGCTCCTTAAGACACCCACGTTGGCTTTTTCTACATTAAAACGTTAATAT
GTTGTATTTTGAAACTACATAACATCACTGCATTGTACAATGTGGCTTTTTTACAAACAT
ATTCAAATGTTGTATTTCGAAGCACAACAAAATCAGTGCATTGCTCAAGTAGGCTTCTTC
TACATTCAGACACATTCATATGTTATGTTTTAAACTGCGTAACAATTAGGGATGCAACGA
TTATAGATTTTGGTTGTACGATTATAGTCTGAAGAATAATCATGGTTTCACGGTTATCAC
GATTATTATGCATTTATTAAATTCAAAACACTACTAGTTTAGAAAATCACAAGAAAACTG
CTTATATTTTAAAGTGTTGTTTATTGCTGCTCAGTAACCAAATACAGCACAAAATATTAA
TAAAAAANAAAACAATAGTATCTTTTGTTTACATTGCACTGAAAGCCACGCACAACTCTC
ACCGCTACAGCGTGAGATCATTTCTACTGTGTGCGCCTGGAGGGCGCGAGTGCGTCGGTC
CGCTCCCAATATGCGCACGTCTCCATTGGAAATAACGAACTTGCGCGCGGAAAAGACGCG
ATATGTGAACGGCCTGCTGCTATAGTTAATCCAGTGTGCGTGCGTATTAGCCTCGGTATA
AGCTCGGAACTTTAAACTAGCGCACAGTTGGCATAACTTTGTTTAGTTGCAGCAGTTTCG
TTCCGTGCAACAGAAACGCGGCGTTGAGAAGCCTTTACGATTAATTAACCGTAATGAATT
AAAGCGCGGTTAATAGTGAAATCGGCTAATCGTTGCATCCCTATTAACGATATCAGTGCA
TTGTACAAAAGGCCTTTTCTACAAACATATCCAAATGTTTTCGGCTGCTCGCGCCACTCG
CTTAATGTCAGGTGACTCACGCTCTGCGCAGCCTTCAACTGCAGCTCGTGCTGTATTGAA
CAGACGCACGTCACTTCATAACTATAGCGGCCGTTTTTCGACTGAACTAAATTTATTTTT
GATGTCTTGGTCACACTATTTGGAGGGCCGGAACAAATTGCCTCGGGGGCCGGGTTCGGC
CGGGCCCCAATTGAATAGCCCTG
>BEL-55_DRe#LTR/Pao
TGTAGAAAAGGCTCCAAGGAAAGCTAGACTTTTATTAACAGACTTGTATTCTGAAAACTT
AAGAGTGCATTTCCTGATGCTTCCAGTAGGAGGCGTTACAGTTATAGTTTCACTTTTCTG
CTGCTTTCATTATTCAGTCAGAGATCGACGGCTGTGCAGCTAAAGTTTAATCCTGTCACT
CCTGAAGTTCGTTTGGTGTTTTAAGTTTTCCAAGTGTTAGTGCATGACCATAAAGTAAGT
TTTTCTCTTTATTTCTGTATGTTTTAGCCTTGTTGAAGTGTATTAGTATACATTTACATC
TGTATGGGCATGCCCAGACATGCAATGCTTGATGCTTCATGTCCGATCGAGTGATCATTA
AGCTATATAGAGACAGCTAAATGCCTCATTAGCCACTATAAATGTTAAAATCTTTTATAC
TGCAGTATTAATCAATATTATTGCATTTGTGGTGATGTTTGGCAAATTATTTAATTATTA
ACGCACTTGGATTCAGTATTACACATATTGCTGATAATGTATCATCNTTATTTGTAAGAT
TTATATTATTTAGAGCTATAATTGTTATTTAGGATAAGCCTGTANGCTTTATTATACCTA
ACTAAGCAAAGATTGATTATTTTGTGTACATGTACCCATTCANCTGTACTAATTTATCCT
CATGTTATTTGTTATGTTATTTCTAGACTAAATATCAATACACTTTGGAAAGAAGTTCNA
GTCTCCTCATTTGTTGTGTCCTGACCGACACCCAGGATTGTTTGCTGAACATAATTNGAA
CTAGAGCCTAGCAGTTTCCTTTCCTCTCCAACAAACTGGTCCTTCGAGCCGGANNTAGCA
TTCATTCCTGATATTATGGAGTCTGATGAGGAGATGGTTTGTAAGACCCGACCTAAACGC
CAAATACGTCCACCAGCCCGATNTCAAGACTTCCAAGTGCAGTATGTAAGGAGCCGACCT
ATGACTGAACATGCTACCTCCTATTCATGTGAAGTCCCAGCCCAAGTGACACCTTTTCAG
TCATCATGGATTAATCATGAATACATNGATGACGATACTGCATATCCTACAGGCCATCAG
TTAAGACCATCCGACTACAGTTATACAGCGCGCAGTCAATCCTTACCTCAGTCATTTACC
CCAGTCCAGCAGCCTAATTACCCTGAGCCTGAACTTTATAGTGAGCTTCAAGCTATTCGT
AGAGAAAATGCGCAGCTGCTGCAGTCACAACAAGCCTTTCGCGCTGACTTAATNGAGTTA
AATGCAGTTCGTACTGAGTTCAAAGAACTGGTTAAAGTTGCTCAAACCCTTAGAGCCCTA
GCACTGTGAATTACCGAGCNGAGGTACCNAAGTATGTTAACATCTCACAGACTCCACATT
TGCAAGGATGTCAGTCTTCTAAGTCTTACGCTCGTGTCCAGATGTGCCNAGATGTGCTTC
CCCCACCTCCAACACCTGAAGATCTCAAAGTGTTATTATCCTCAGTTGCACAGNCCCAGT
ATTACAGTCCCTCACGTGCCCAAATTCCTTTCTCATCTTCTCAGTATGGAGTCATGTCGG
ATCACCCGTGCCATTCAGCTCATCCAATGAAGGTAAAGTCAAACATGCCATCTCTAACCC
ANCCTACAGGATCAGAGTATGTTTATAGAGGGCCTACCCCTACTATCCCTAAATTCAGTC
GACCGGATCCTAGCGAGTTTGCCAGACTTCGCATAGCTTTAGAAAATCTGCTTCCGCCAG
ATGGACAGAACTGTTTAAATATCAGATACTGGTTGACCACCTAAAGTTGGATGAAGCTAA
GCTGATTGCAGATGCATTTCTGAATTCTCCCACTCCATTTACTGACACCATGTCGGCTCT
TCATGAGAAATTTGGTCAGCCCCACCAACTGGCACTGAGAAAAATTGCAAGTGTTCTAGA
GGCCCCTGATGTAAAACGTGGGGACACTGTCGGATTTCAGAAGTTTGCTCTCCAAGTACA
GTCGTTGGTGGGTCTGTTGAAGACATTAGGGCCCGAAGGTNATATTGAGCTGAGTTGNGG
GTNANACGTTGCCCGCCTTTTGAGCAANNTCCCCCCNGANCAGNGAGTTTCGCCGCCANA
TGTTCCGACAANCTGGAAGTGTACCTACCTTACATGATCTTTCAAACTGGCTCCGCTATG
AAGCTTGGTGTCATGATTTTGATGTTGACATGACATCACGAGCAGCACAAGACAGAACTT
TTTTCCGACCTATACAAAATAGAAGGTCTGTTGCCATTCTTCATGGAGTTGGAGAGACTC
AACCTGTATCTCCCTTGCCCCCTCAGAAAGCTCAGATAAAAGGAACCAAAACAGCTGAAG
CNGAACGNTNCTGTCCCTTCTGTGATGGNNCNGAGNACTANCTGAGTCAGTGCGNCNCAT
TTGCTNAGCTCACCNCTGACCAGGCCAAAGNCTNNATTCGNGGCAACAATCGCTGTTGGC
GCTGNGCCAGGNCTCACCGTGCTGCCNANTGTGACCTGNAGAAGCCCTGCAGCNTNTGCC
GNGGNANGCACCTTCNCACCTCTCCACNANGTGAACGTCAGATCCCGCCAAGAGGGTNCA
NTCANTGCTGACAAGANCTGNNCTACNAGTTCCTCTCCNGACGGATTTTNCCTGGACAAA
CGTNTTGTTGGGAATCGTGTGATGCTCAAAGTTGTACCTGTNCATNTGCATTATGAAGAT
NGTACCTTGAATACCGTTGCCCTTCTAGATGACGGNTCAGAGAGAACTATTCTGCTACCA
ACTGNTGCCAAAGCCCTNGGCATNCAGGGTATTNCTGAAAATCTCCCGTTACGNNCNGTN
CGANANGACGTCGAGGTCNTNCATGGATCATNANTTTCCTTTCGGGTNNCCCCNNCNCGC
NAACCNCAGACCNNTCATNNAATANAGCATGCCTTTACTGCAGATCGACTNAACCTGTCC
CANCANTCTCATCCTGTGGAGCAGTTANAAAGGAAGTATCGCCACCTNNGNGGNCTTCCT
NTNCGTTCCNTTAATGATGTCCAGCCCTTGCTTCTTGTTGGCTCGGACCAGCCTCANCTN
ATCACCCCNCTTGAGCCTATTCGATGGGGCGGCCCAGGTGCNCCAGTTGCTGTTCGTACT
CGCCTNGGATGGTCACTNCAGGGTCCTGCNCCTTCTATGGGTCGTCCCTCTNCCTCTCAG
CAGTGCTTGCTNACCTCTCTGGTTCCTGCNCAAGATGANCTCCTCATCANCGTTCAAAGA
TTGTGGCAGNTAGATGCNGTTTNCCATAGGGNTGACAAGGANGTGACTCGNTCCAAGCAG
GACCAGCAGGCNCTNNAGCTGCTCGANNCGAAGACTATCCGCACNACGGNGGATGGCATC
CANCGNCTNGCNACNCCCCTNCTNCGTCATAAGGNCATGCCTNCGTTGNANGCCCCNAAN
GANTCAGTCNTGCCTNNCCTNCGNAGTGTNGAGCGACGNCTGCTNAAGGATCCNGNGAAA
GCNGAGACCTACNGAGCAGAGATGCGGAAGCTCAAGCAGACNGGAGNNGTCCAGGAAGTC
CAGAACGAGATGACAGATTCTGAGTGTTGGTACATNCCGCACCACATCGTTTGTCACAAC
GGGAAGTCTCGTCTTGTNTTTAATTGTTCCCATCAATATCGAGGTCAGAGNCTTAACCAG
TATCTCTTACCCGGACCTACNCTAGGAGCCTCCTTATTAGGNGTNCCTCTTAGATTCAGA
GAGCATCCCGTGGCTGTNAGCGGAGATATTAAGGCGATGTTCCATCAGGTTCGCCTTCTG
CCTGAAGATCGNCCCCTGCTNCGATTTCTCTGGCAGGATTTGAAAATGGATGAGCCCCCT
AAAGTCTTCGAATGGCAGGTCTTACCTTTTGGCACTACCTGCAGCCCATGTTGTGCCAAT
TATGCTCTGCAGCGCCATGTGATTGAGCATAGTGTGGATAATGCGTCCCTCAGACNCTCA
GTAGANAAATGTTTCTATGTNGACAACNGCCTTCAGAGTGTGGGCAGTTCTGAGGAAGCA
AGATGCCTGGTAGATGGACTGAGAGAGATGCTCTCCAGAGCTGGNTTTGACATAAGGCAG
TGGGCNAGTAACGNTCCCAGTGTACCGAGTCACTTGCCCTCNGANGCTAGAGCAGAGAGC
NTGGAACNCTGGTTAGACCGACGTACCAGAGTCAACNTTAGGTCTGAGTTGGAATTGGCA
ATCTGATACCTTGTCCTACAAACACAGACCTGTCGCGTATGAGANACCTACCCTNCGGAA
CATTTATAAGGTCCTCGCTTCCCAATACGACCCACTNGGACGGCTCCTTTCTTACACAAC
CCGNGCAAAGACCATAACTNGAGAGATCTGGAACAGACAGCGNGGNTGGGATGACCCNAA
CCTACCGCCNGANCTCCTNCAGTCNTGGNGCGNNTGGGAANAGGGACTCCGNCACCTNCC
NGACGTNNCCCTNCCTNGNNCTTACACTCCTACAGGNNCGGAGATGGATGGAGTCACCCG
CGAGATTCACATCTTCGCAGATGCCTCAGAACAAGCCTATGGAGCNGTNGCCTACNNGNG
NACNGCTGACAACAGAGGCCAGGTNCACCTNTCNTTCNTTGTGGCTCGNTCCCGNGTNGC
NCCCAGGNGNNCACATTCNATTCCCNGACTGGAACTCTGTGGGGNCCTGGTNGCGGCCCA
GCTGGCNAAATTGCTNNAGAGNGAGNTGACTTTGNNNATNNAGTCNACCGTGTTGTGGNC
NGACTCNNCNACNNCCCTCNNNTGGNTNAGNTCNGAGTCNTGCCANTACAAAGTTTTCGT
NGGCAACAGTCGCNGAGATTCAGGAACTNACNGANNAGTGCTCNNGGNGNTATGTNGGCT
CTGCCGANAACCCTGCNGACGACCTCACGAGAGGNAGATCNCTNAATGTCCTTNCAGAGA
TGAACNGNTGGTCACAGGGACCCCCNTTCCTNCTCCNNGATCCAGNNACTTGGCCAGTNN
TNCCNGNTACCGCCTCAGCAGAGGACCTTACAGAGNNACGGAAGTCTGCNCTCTNTGGAG
CCATAGCNGGCGACTCNNAATNCNACCCCAACGATACNTGGGANTNNCNCACCTGGNCAG
AACTNTTGGATGNCACNGCTNNGGAAACTCAAGGTGAACCTACGNCCGGNNNCTTGCCNG
NTGCNGNCNATTACCNNNAAGCNGAGATCCNCATTCTNAAGNGNGTCCAGCAGGAGTCCT
TCCCCGNNGACTACCCGTGTTNGGACNAAGGGAAAGGGGTNTNTTCAGGCAGTCGCCTNG
TTACTTTNGCTCCGGAGCTNGACANATCTANCGGNTTGATTAGAGTNGGAGGACGNCTGA
GAAGAGCTGAATTTNTTGATNAACATTCTNTNCANCCNATTGTCTTGGACGCTAANCATC
CAGTTACTCGGCTATTGATTNAGCATTATGATNNCAAGCTGCATCATCCGGGACCTGAGC
GANTTTTCGCCGAAATGCGACGCGANTACTGGATCCTGCGNGGTCGTGAAGCCGTANGAC
GGNACCAACGTANGTGTACAGAGTGTCGNCGNTGGAGGGCTAAGCCANCTATNCCNCGAA
TGGCNGATCTGCCCCGTGCCCGCCTTNGACTCCATAAACCTGCNTTTTACTCATGTGGTG
TAGACTGCTTTGGGCCATTNCTGATTAAAATCGGGAGACGNACTGAGAAGCGCTGGGGAA
TNCTCTTTAAGTGCCTNACCACCAGAGCGGTGCACNNAGATCTTCTCAGTAGTATNGATA
CAGACTCCTTCNTGATGGCCCTNAGACGGTTTATTGCCCGNAGAGGNANACCTGCAGAGC
TATGGTCAGACCAAGGAACAAACTTCAANGGGGGTGAAAAGGAGTTGCGAGAGGCCTTCA
TNTACATNACTCCTGANTTGCAGAAACAGCTTGCCCGCCAAAAGATTCANTTTCACTTTA
ACCCNCCAGCAGCCCCNCACTTTGGAGGAGTATGGGAAAGNGAGGTGAGATCTGTAAAGT
CAGCCCTGTACGCTACCGTAGGCACNCAGTCAGTTCCAGAGGAAGTCCTGNTAACAGTTC
TNTTAGAAGTNGAAGCAATNCTNAATTCAAAACCTCTAGGTTACGCGTCATCGGACGTTG
CNGACGCTGNCCCGGTGACCCCAAACAGTCTGCTCATGGGGCGNCCCGACGGNTCNTTNC
CNCAAGTAATTTACCCGGAATCNGAACTGTTAAGTCGCNGANGNTGGANGCATTCACAAA
TCCTGNCGGATNANTTCTGGTCCNGNTNCATCCGGGACTACCTTCCNGGTCTNCAGACNN
GGCAGAAGTGGCGANCCTCNCCTCCNGGCCTAAAGGAGNAANTNGTGGTCATGATNGTNG
ANCCNCAGNTGCCCNGGGNTCTNTGGCCTGTTGGNNANGTTGTNCGAACNCACCNNAATT
CAGATGGACACGCGAGGTCTGCCGATGTAGAGATAAAAGGTCAAGTNTACGCTCGNCCAG
TAGCCCGGCTGGTCGTTCTNCCAGCCCTGCCAGGTGATGGAACCTGCCCCNCTAANTCAT
CTTGAGTCACCNTTTCGTGGNCACAAAGGCGCNTNNCACCTTTGGGGGCGGCTGTAGAAA
AGGCTCCAAGGAAAGCTAGACTTTTATTAACAGACTTGTATTCTGAAAACTTAAGAGTGC
ATTTCCTGATGCTTCCAGTAGGAGGCGTTACAGTTATAGTTTCACTTTTCTGCTGCTTTC
ATTATTCAGTCAGAGATCGACGGCTGTGCAGCTAAAGTTTAATCCTGTCACTCCTGAAGT
TCGTTTGGTGTTTTAAGTTTTCCAAGTGTTAGTGCATGACCATAAAGTAAGTTTTTCTCT
TTATTTCTGTATGTTTTAGCCTTGTTGAAGTGTATTAGTATACATTTACATCTGTATGGG
CATGCCCAGACATGCAATGCTTGATGCTTCATGTCCGATCGAGTGATCATTAAGCTATAT
AGAGACAGCTAAATGCCTCATTAGCCACTATAAATGTTAAAATCTTTTATACTGCAGTAT
TAATCAATATTATTGCATTTGTGGTGATGTTTGGCAAATTATTTAATTATTAACGCACTT
GGATTCAGTATTACACATATTGCTGATAATGTATCATCNTTATTTGTAAGATTTATATTA
TTTAGAGCTATAATTGTTATTTAGGATAAGCCTGTANGCTTTATTATACCTAACTAAGCA
AAGATTGATTATTTTGTGTACATGTACCCATTCANCTGTACTAATTTATCCTCATGTTAT
TTGTTATGTTATTTCTAGACTAAATATCAATACACTTTGGAAAGAAGTTCNAGTCTCCTC
ATTTGTTGTGTCCTGACCGACACCCAGGATTGTTTGCTGAACATAATTNGAACTAGAGCC
TAGCAGTTTCCTTTCCTCTCCAACA
>DF0002278.1#TIR/Kolobok-T2
AGGGGACCTATTATGCAAAAATCACTTTTATAAGGGGTTTAAACACAGTTGTGTGGCAAC
AGTGTGTGAATATAACCAGCTTCTAATGGTAAAAATGTATTNAATTNTTATTTTTTATAA
TCACACTTGATAAAAACAGTCTGCAGAAACACTTTGATTGACATTCTCCCTTTGTACGTG
TCATCAGAGGGGGAAAGCCCCGCCCACTAGTGACCATCTCTCCCTCATTAGCATAGGACG
TTAGTCTTGTTTTTGAATCTGCCACTATGCTGACACACAGGCATTTGTAGCTCCGCCCTC
TTTTGAAAAGAGCACAATCTCATTTGAATTTAAAGCGACAGTCACCAAAACGGCACAATT
AGGATCAAAGCCTAAAAGGGNCAGTTTCAAAGAGTTATAAAACATTATTTGTGTGGTATT
TTGAGCTGAAACTTCACATACACACTCTAGGGACATCAGAGACTTATTTTACATCTTGTA
AAAAGGGGCATAATAGGTCCCCT
>Copia-14_DR#LTR/Gypsy
TGGTTNATCCTTTTCAAGTTTGTTTTGTTTAAGNTATTCTATTTATCTTATTTNGTAGCT
TTAAGTGTTTAGTTCCTTTTTATTGGTTTTGTTTCTTCCAGTTNATTATCAGTAAGTTAA
AANCTAATTTCATTTCTCTTTGCTTTTTAGTTTGTCAATAGTTTCTGTATTTTAGTTNGT
TATTTAGTTTATGGTTTTGTTTCTTAGTTTAGTTTTNCCCAGTCTGTGTTGTGTGTGTGT
GTGTGTGTGTTTGTGTTCATCCAGCCCTGTCTGCTGAGAGTCCCCGGTTGCTGGTGTCCT
GTCAGGCTGCTGTGGACTCAAGTCTTCCTTTGTCTGCCTGCTCCACCCAAGACTCCCCAG
CACTACCCCATTCCTCACCGTTGGACTGTTTCACCTNACCCCCNCTNCATATCACCTATT
GTCAATAAACACCCCTTTTCTCATTCTGCATTTGGGTCCTCCTTCCTCTAACCGTGACAG
AATGAACCGACCAACAAGACCTGGACCCAGCAGAATGAGCCTCACTGCTCCATTCCCCGT
TGCTCCAGAGAGACTGGCAGAACTGCGAAAGCAATGGTGGGGAATGCCTTCACAACCTGC
ATCNGTAAACTGCTACCTACCCACCCTCCCTTCCCAGTCTAGTCAAGAGGCTGACTATCG
TTCTTTTCCTACGCTGAGGCCACAGAGAGAACCGGTAGTTCAACTAGCGGCATCCCTGTA
TGACCCCATCATGTCAGTGAAAGCTGTTCTCAAGGTTTCCCCCAAGCCGGTTAAGTCCAC
CATGGTCTACTTTGAGCTTCTAAATCTCCTACCATCACCCTCAAGACTGTTAAACCTTTC
ACTGCCTTGTCTAACCCTGTTCCTGTGTTACAGCCTGCTGTGCAAGTTCCTGTTTTTGAC
TCTGCTGTGTTTCCGGCCACTTCACCTGAATCTAAGTTTGTTACAGATACTACAGAGGTG
AAGTGTGCTGTTTCTACCCATCAGAAGCGAAGGAGAAGGAGGCATGCCTTACAGCCTTAC
ACTGATTCAAGTAATATCAATCATTCCCTAATTTCTGTTCCTGCTGTGTCCACTGATCTC
TATCCTGTAAAGACTAACAATCTGCCCAGTCATAGTTTGTCCACAGCGGTCATCTCAGAG
TCACCTGCTGTATCTGACTCCCATGAAGTTGTCCTTGAGCAGCCTGCTCACAATGTCCTA
ACCATGGAGGCCATCCCTANGGCTCTCAGTCCGCCTGGTATAGACACTGAGGTTAGCACA
GAGTACCCTGCCCATCCTGTTACAGCCGATGAAGTCAGTCCTGAGCAGTCCTTTGACTCT
GCAGCAGAGGCCTTATCGGAGTTATATGCCCGCCTTGCCAAGTCTATTGAAGAGATCTTG
TCACTCCTTACCCNTGCTATCAATAGTCCATGTCCTGTATCTGTTCCAGAAAGGGTTTCC
CCAGAGCCTGCTCTTGCTCCTGAAAGAGCACCTCCAGGGCTTGCTCCTATCCCAGAGAGT
GCAGCCCCTGAGCACAGCGCAGAGCCGACTTCAGCCCCTGAGTATANCGCAGAGNCGACC
NCAGTCCCCGACACAGCGAGANCGGCCGCAGCCCCCGAGCGCNGCGCCGNNCGACCGNAG
NCCCTNANCACCGCGCNGANCGANCNGCCNCTGNNCCAGGNAGAGCCGACCGCAGNNCCT
GNNCGCAGNGNAGAGNCGANCGCGGCCCCNGGGCGCCGNAAGCCGACCGCANCCCCNGAG
CGNAGCGCGNNNCGNNCGCGGCCCCTGGCACAGCGCAGNGCCGACCGCAGCCCCTGAGCG
CAGNCAGAGNCGACCGCAGNCCCTGAGCACAGCGCAGAGTCGACTTCAGCCCCTGGGTGT
TCTCCAGAGATGGCTCCAGTCCCCAAGTGCTTTNAACTGAAGGCTTCACTANCAGAGTCT
NCNACTGCTCCAGAGAGAGCCACTGCAGAACCTGCTCCAGAGAGAGCAGCCCCAGGGCCT
GCTCCANCTCCAGAGAGNGTAGTNCCTGAGCACAGCGCAGTGCCGACTTCAGCCCCTGAN
TGTATTCAGAAGATGGCTCCAGTCTCCAACTGCTGTGAGAAGACTTCTGCCCAAGAGCAC
AGTGCAGTGTCGACTTCAGCCACTAAGTGTATCCAGAAGAAGGCTCCAGTCCCCAAGCGC
TGNGAGANGAAGACTTCAGTCCCGAAGCTCGCTCGCGTCCCTGAAAGAGCCTTCCCAGAG
CTNACTTCCGCCCCGGAGAGAGCGGTTGCAGAACTTGCTCCAGAGAGAGCAGCCCCAGGG
CTTGCTTCCATACCAGAGGGAGTAGCCCCGGAGCACAGCACAATGTTGACTTCAGCCCCT
GAGGGTATTCCGAAGANGGCTCCAGTCTCCAAACGCTGTGACATGAAGACTTCAACCCTT
GAACAAAGTGCAGTGTTGACTTCAGCCCCTGTGTGTCTTTCAGAGCTGGCTCCTGTCCCT
AAGCACAATGTAATGAAGACTTCGACTAATGAGCTCTGTTTAGTATCGGCTCCAACCCCT
AAACTCTGTCCTGTTCCTGTCCCTAATCCTGTTATTTCCNCTGAACTCTATGCTTTGCCT
GTTCCTGTCCCCGAATCAGTACTGTTTACCCCTGAACAACGTCCCGTCTGCACTCCAGAC
GTTAATTCCGTTCCTGTTTCCTGATCTCAGTCTTGTCCCCACTTCGTCTCTGAGTACAGT
CTGTCTCTACTCTACCCCAGATTCCATCATGGCAGCCCCAGAAGGCTCTTCTGATCTAGA
CCACAAGTCAATTCCTGTAGCCAGAGGGCTCTTCAGACTCAGACCCCGAGTCAATTCCTG
CAGCCCAGGAGGGCTCTTCTGACTCAGACCCAAGGCCAGTCTAGAGCCCTGGATGACACC
CGTAGATGTTTTCTGTACTCCACTGCTTCCCCAGAATCCATTGCAGCCTCGACGGGCTCT
TCAGAGCCAGACCCCAAGTCAGTTCCTGCAGCCCTGGAGGGCTCCTCTGATCCAGACCCG
AGTCAGTCCCTACTGCCGGAGAGCATTTCTGATTCTAACCCTGTGTCCGTTTCTGCAGTC
CCGGAGGGCACCCCTAGAAGTGTTCCATACTCTAAACATCGGCTAAGCTGCCCCAATGGT
CTTTCCCTAAAAGACTCTTTGTCCCAGCCCCCCACCCTGTATCTTCTGGCCCTTCACCTC
ACCCTTCAGATTGTCGGGACCTTCAAGCTTCCCCTATCTGTCTCCCCCCAACTATCCTAA
TTTTTCCCTCCNAGTCCCAACCCCTCCGAGTCTGACTACCTGAGACCTCCCAGTCTTGCT
TTTGTTTCCCCTGACTTTTCCACCGCCTTGGTACCTGGACGCCAGGAGGCGTCCTTTGAG
GGAGGGGTCTGTCATAGCCCTTCCTTGTCTGTCNTTTCTGTGTTGTCTACGTTCTATGTG
TCTATGTTTGTGTTGTGTCTGAGCACATGGCTCAGCCTGTGTTTGTGTCCACCATGTGCT
CCTCCGTTCCTCCCTCCTTGTTTCCNGCTGCCACGCCCCCTTGTTTAGCCCTCGTCTAGT
CCTCGTTAGTCTCAGTGTTTACACCTGGTCCTCATGTTCTTTCCTCCCTTTATANTGTGC
TCTCTTCCCTCATGTCTTCGTCGGTTCATTGTTGCATGTTGCTTCTTGCTACTTGTTNCA
TGTTGTTGCCATNCCGTGCTCGTTTATCTGTGCTGTTGTTTGTGAGAGAGTTGTCTTTGT
CTAATGTTTGTTTTNGTTTTTCAGTNGGCCTTCAGTATCATCCCCGTCTGGTTNATCCTT
TTCAAGTTTGTTTTGTTTAAGNTATTCTATTTATCTTATTTNGTAGCTTTAAGTGTTTAG
TTCCTTTTTATTGGTTTTGTTTCTTCCAGTTNATTATCAGTAAGTTAAAANCTAATTTCA
TTTCTCTTTGCTTTTTAGTTTGTCAATAGTTTCTGTATTTTAGTTNGTTATTTAGTTTAT
GGTTTTGTTTCTTAGTTTAGTTTTNCCCAGTCTGTGTTGTGTGTGTGTGTGTGTGTGTTT
GTGTTCATCCAGCCCTGTCTGCTGAGAGTCCCCGGTTGCTGGTGTCCTGTCAGGCTGCTG
TGGACTCAAGTCTTCCTTTGTCTGCCTGCTCCACCCAAGACTCCCCAGCACTACCCCATT
CCTCACCGTTGGACTGTTTCACCTNACCCCCNCTNCATATCACCTATTGTCAATAAACAC
CCCTTTTCTCATTCTGCATTTGGGTCCTCCTTCCTCTAACCGTGACA
>ERV1-10_DR#LTR/ERV1
TGAGAGAACATTTTGTCCTCTTTTTAGTGTGCTTGCAGCTACGTGCAGAAGTGCTTGTGG
TTTTGTGTGTATATGTGTGTGTGTGTCAGAAATATGAGGCCATGGTCTGGTTTCAGTCTT
GCAGGTGTTAGAAATATGAGACCATGGTCTGGTTTCATTTCGCAGCTTCACCCACGCTGG
AAAATTCCACTATGCTCAGATATGAAATATGCTGATTCATGTTAAGACAAAATGCTGTAT
GACTTGCCCATATTTGGAGTGCCTTTCTGCTATCAGCCCCTGTGTATANATATCCCTGCC
CATCCTGTGTTGTCAGGCTTGCAGAATAAACCATTCTAACTACAGTTTGGTCTCTTCTCA
TGTCTCCGGGTCGACCTGCTGAACTTTGCTGAATCTGGTGCCTAATATAGGGGAAATCTT
ACAGATCTGGGGGCTCGTCCGGGATACATCTGATCAGGTAAGAGAATTTTTNATTCACAC
TGCCTGCTCCGGTGTATCTCAGGAAATCGTAAGATTTTAGTTAAAATTGGGTAAGAGAGG
TCTGTGCTCTAGAGCACAGAACATCCTGTCAAGTTTACTTTCNACAGTAAATTGCACAGA
AGGATTTGTGTCGTCGTACTCAATTAAATTTGGGTTCCACAAATCAGGAAAATTTATTAA
TTTGACACTTGCTAGCCTGTCAAGTTTACTTCAAACAGTAAATTGCACAGAAGGATTTGT
GTTGTTGTACCCGATTAAATTTGGGTTCCACAAATCAGGGGTTTAATAAATTTTAGTAAA
TAAGTATTACGCACCAGCTTCAGCAATATGGGACAAGGATATCCAAAACCAGAACCCAGT
GAGAGTCCAAAGCAATGGATGGATAGATGTGGGTGGGGATTTTACACTGAACCCTGGCTG
TCCAATTTAGCTGGGTGGACAGAGGGACAATCTCAATGGAGAGACTTTCCTAGGGAAGGA
ACATTTGACCCAGGTTTCCTTCAGTTAGCTTACAAATTGATATGGGGATCCAGAATGGAA
TGACCAATATATGATGAATGGATATGACACATGGTATAAAATGAGCTCTATATGGAGGGA
TAAAAAAGGCATTTTTACACCCAAAACCGTTTTGAAATCTGTCCCCAAACCCAAAAGCAG
AAGCAATACTGCCCNTACGGCAGATAAGAGGGGCTCTCTCGCAGCTGCTAAAACCACCAT
GACGTCACCACCCCCTTATACGGGGCCTCCGCAATCTATTTCATGCTCTGTCGCTTCTCC
NTACAGTGCCTTCTATTTATCCGTCNCTGACAGAAATGATTAAAACTAAACCAGACCCCT
CCGACAGCACGGAGGGCACTACTTCAGCCTCTAATGTGGCTGCGGTGTGGGTTGCTAAAC
CACGAGGGATAGAGATAATTCCGCCCTCACCCTCTGTTCTTAAAGATCTCATATCTCTTC
TGCCCGAAGTGGACAAACCACTGCAATTTGTAGACATGCTGTTGCGCAGTTCGCGTCACT
GCCAACTAATTGGGGCAGATTATCGATTTATCCTTCAAACCAAAATGGGTTCGTCCTATG
ACGATGAAGAAATAACAACAAAAATACCTGCTCTTGATCCCAAGCTTGATATAGTACAAA
CAGAAACTGTTAAGGAAGAAACAGATGATAAAAAGACACGTACTCGTATAAAAACACGCC
TCGCGTGGAAAGATGATCAGGAGGAGCTCCTGACACATCTAAAACAGCAGCTTACTAAAT
ACTTAGTACCATACTTACTGGTCTGAATGTGACGCCACGACTGATCCTAATGGAATAATG
CTAGATGGCAAAGGCCGTTTATGCCTGCCATCATCCTGTGCACCTTTTCTCGTCCGCGAG
TTTCACGGTGTTACACACCGCGGCCGAAGAGGGGTAATAGACACAATGAGTTAATAGACA
CAATGAGTTAATAGACACAATGAGTTAATAGACACAATGAGTTCCTTTTTATGCATCAAT
AATTTACAGCACCATGTCAATAACACGCTAGATAGATGTCTGATATGTGCTCAAAATAAT
ATCACTAAACCTCAAGCTAAACATCAACAATTGCCCCTTCCTGAAACACCTTTTCAGGAA
TGGCAGGTAGATTTCACACATCTGCCAAAGAGGGGTCCTAATAAATATCTACTGGTTTTT
GTGGACAAATTTTCAAAATGGGTTGAAGCCTTCCCATGCAGTAAGGAAGATGCTAATACA
GTTGTCAGATGTTTGACAAGAGAAATCATTCCAAGATACGGTATACCATGTGCCATAGAC
TCAGATAAGGGAACCTCATTTACTGCGAAAGTAATACAAAATCTAGCTAAAGAACTCCAA
ATTAATTGGCAGCTACATATTCCCTACCATCCACAATCATCTGGTATAGTAGAACGAACT
AATAGGACCATCAAGGACAAATTAAGAAAGGCTATGCAACATGCAGGGCACTCAAATTGG
CTCGCCTTGCTACCTNTCGTTTTAGCAGACATGAGGATGTTTCCTCACAAAAGTCTTCAC
GGTCTCTCTCCTTATGAGACTGTGATGGGACGACCCTTTCCCTCACCATGGAGGCAAAGG
GGTACCACACTGGGTGACGGTTCTTTGGATATTCATATGAGTGAATGTGCACAACAGCTA
CTAACAACATTGCATGCATACTGGACTAACATACATTCTGGTTCAGCCCCGATGCCGGTA
GACCCAACACACCCCATTTAAGGCTGGTGACAGAGTAATGATTAGACAGTTCAATAAAAT
GAGCACAGAACTGGGGGACCCCAAATATGGCCCCCCGACGGATGTCGTGGCTGTAACCAG
AACCGCCGTTTTAACCTCCTCTTCTCCACAGTGGATCCATGCAACCAGGATAAAACGAGC
ACCTATTGAATAATAAAAATGTATAAGTTTTGTACTATGATAATCTGTCTGCAGACTCTC
TTTGTTTTACAGATACTTTGGGGGCCCCCACATCAGCTAGCACCTCCACGCAGCATAACT
ACTAGAAGGATCAGCATGAAGTGGCTACGGACANTGGGACTGTTTCTCTTTCTTGTTGCT
CAAGCTAATGCAGCCAGGCTGAAACGCTGGACACATGATCATGAATTTGGATGGGCAGAG
GATGGGGCTGACAATCCAATTGAAATAATATGTGGTATCAATATGTGAATGAGTTTTAGC
TAGGTCATATAATGTATCTGGTTGTTATGTATGTTCTGTTATGCCTCATTCAGCCAAGCA
AACCCCTCTTTATGCCAAACCCATGAATAAAACAGCTGCTAAATGTTCTGCCAGTTTTGC
AGGATCAGGGTACCAGGACCCATATATAATTGTCGATGACTACGATCCATACCGGATTGG
CATTAGAAATGGTACATGTGATGCTCTATTTTGGGTAAAATTTGGCCACGCTAAACCCTC
ACCTATTAGCCACAAGGTTTTTATTAACCACTCTATTACACACCCTGTGTGTTATAACCA
GACCATGGGCTCTCATTTCATGGGAAGCACTGTTAACTGTCAACAAATTGCCTCCTCGGG
AGAGGGGGCCCCAGTCGACATCTCAGGACCCTCAAACGGCACTTATGTGGTCCAGGGTGG
GTGGTGGTTGTGTGGGAAAAACGCCTACATGTCNCTACCGGCCAACTGGACGGGGCAGTG
TGCCCCTGTGCATGTGACTGATCACACTTTTATTGTGACAGCCCAGGTCCTGTCAGCGCA
GCGAAGAGTTAAACGCAGTGTCCCTGAAATGAAGCCCCATGACTCTGTATGGGGTACTGA
CGTGCCCGAGGATTTCAAATTATGGACCACTGGTAACAAAGTGGTATTGGCTCTATTTCC
GCAAATAGGTGTGGGAAAAGCTCTACTAAGAATTGAGACCCTGGACTATCGCATGGGCCT
ATTCCTGAATGCCTCAAAAATAATTAATGAGGCCCAGAATAAGGAGCTGGGTAATCTACG
TACCATGGTTTTGCAAAATAGAATGGCTCTAGATCTCTTAACAGCATCCCAGGGGGGGTA
TGTAAATGAGTACTGCTATGTCTACTCTCCAAGGGTTAAAAACTGCCATGACTTCAGATT
ATGTTCCCGACACAACTTGGGGTTGGATGATGGGTCTGTTCGGCTGGGTGACTCCTTTCC
TTACTATGATAATTCCTGTATGTATTATTTTCCTTCTTATTTGTTGTTGTGGTCCTTTTC
TCTTGCAATGTTTGATGAATCGTGTTTATGCCACAATGGACAGTATGATGGGTCAACGNT
ATGAACTAATGCGTTAGGCCTTTGGCCTAAAAGAGGGGACTGAGAGAACATTTTGTCCTC
TTTTTAGTGTGCTTGCAGCTACGTGCAGAAGTGCTTGTGGTTTTGTGTGTATATGTGTGT
GTGTGTCAGAAATATGAGGCCATGGTCTGGTTTCAGTCTTGCAGGTGTTAGAAATATGAG
ACCATGGTCTGGTTTCATTTCGCAGCTTCACCCACGCTGGAAAATTCCACTATGCTCAGA
TATGAAATATGCTGATTCATGTTAAGACAAAATGCTGTATGACTTGCCCATATTTGGAGT
GCCTTTCTGCTATCAGCCCCTGTGTATANATATCCCTGCCCATCCTGTGTTGTCAGGCTT
GCAGAATAAACCATTCTAACTACAGTTTGGTCTCTTCTCATGTCTCCGGGTCGACCTGCT
GAACTTTGCTGAATCTGGTGCCTAATATAGGGGAAATCTTACA
>DF0002281.1#TIR/hAT-Charlie
CAGGGGTCTCAAACTGCCGGCCCGCGGGCCATTTGCGGCCCGCCCTCCTCCTCCCTCCGG
CCCGCAACTGACGTCAAAAATATAACGAGATTCGGCCCGCCAAAACATATATTTTTGAAC
CACTNNATCATTGTTGTGCAGTCGCGTCTAGCCACTTGTGGTTTTGACCCGCCACCTAGT
CGACATTTAAAGTACTGCATTCAGATTAGTTTTACTTTCGTTTTCTCTCAGTGTGCGGTC
GAGAGTAACGCACATGCGTNTTANTTCTGNGGCTGATTTAAACGTTGAAATATATGTCCG
TAAGTGCTCTATTTTTNACTAAAGCTCTATTTTTGTAAATATTCAAGGGTCGTTTCGATT
ATNATCAGTTTTATACCACCTGTATTTTGTTGTACAAACACTTCTTCATGGCTTACACGT
TATGCTGGTGGTGTAACAAATATGATAATTTTGCTAATATTCGATTCGCGNNCAAATGGT
CTCATTTAATAGATTTTCCTCATATGCNTATTAAGATTTGCATAAAAACTATGTACATTA
GTAAAATTNTACTGCTGGTTGAATTGAACNTGTTAAAGTAAATGTGAATATGTACATACT
TTTCCCCTCTTTGTTGTAGTTTTACAAAAAAAAAGAAAGATATTGAGAAGAACAATTGCC
AGTAAAGTCACTNAAGTTACCCAAACTGCTTTCTGCTGTTCTTACGCTATTGGGACAATA
CAATTGGTTGGGACAGAATAATAATTATTATGCCTATTATTTGTAGTATTTTCATAGCAA
TTTAAACTACCCCTTCAATATGTACAACAAGAAACAAAAAGCTGGAGCTTTGACTGCATA
TACTCTGNGGAAGAATGNCTGAGTGTGTGTCTAACGCTCGGCCATACACACAACAACCAC
AGATATATTTCAGCAGCTGATGTGTGACACGATAAACGTGCTGATTTGCATTATCACTGG
TGACAGGTAATGCTTGAAATATAAACGTCATGTCTGTTGTCCTAAGATGCATCAATTACG
TCAGGTTTCCACTTTTTTTNCTTGTGCTTGAATGTTAAAACGGCCCTCCTATGAATTGTC
AGTCACTGAAAATGGCCCCCCGCCAATTTGAGTTTGAGACCCCTG
>DF0002282.2#TIR/Maverick
AGTAGTCTTATAATACACACAGTGTCAAGATGATTTATTGCCTTATGTCAATAATTTATG
AGTATGTTTTGGACGGTATGGTAATAATTTATGGCATGGTTTGTCCAATGTGTTTCATGA
ATGTGAGACCGGTGACCAATGACANGCTGCTTTNCCCANGTCACAGGNCTTAGGGTCCCT
GCTTAGTGGTAGGATTTATGACGGTTTGTCCCAAATTGACAGTTGAACCAAGTGTCGGGC
TGATTTTGGCAAAGATTTACAGTATAGTTAGATTTGCGGCGATGTGTATGGTTTGTCATT
TTTACAACCTATGCAGCTCTTCTGGCATTCCNGCTCCTNCCAATCTGTGAGTGTAAGCAG
TGGGGTTTCAGGTTGGGGGTGTAATGGGTAAGCGAATTTAGAATGAAAGAATGNCAGTGA
ATAGTTTTTTGTAATTTGGCCCATACACATGCAAAGCTGGCTATCCGGTGTGTTTGCGAT
GTTTTTGNATTTCTTNTTNATTTCCTAAAAAGTCGTTTGACTTTTTTTTTGTTNNGTTTT
GTTCAACCNCGNTTCCCAAGCCTCTGTCCTATCTGTGGCCATTTTCTGTGGGGGAGAAGA
AAAGGTGTCATGTTTTGCGTGCCCTTCTCAGAACATCAGCATGTGTTTATCTCNGTACTA
TCAGTACAACACGATCTAGAGGCTAATGTAAAAACTAAAACATTAAGCAGAAACAAAAAG
TATTCAAACAAGTATTTCCATTNTTGCCTTGTCCAACCTCAGTGTGTTTGAGCCACATTT
TTGTAGATGTACATCAAGACCTTTTAACCAATTCTTTGAGTTCACATATACATTTAGCAT
GNCGATGTACTGAAAGTATGTTGTGTTTACATTTTTGTTTATTTTTTTGCTGTTTAACAA
ATGTTTTGGGTATCTGCTTTAGGAGTCAGATTTATAATGCTTGTTCCAAAACTGACAGTT
GAACCGNGTCTCAGTCCGATTTGGGTTAGATAGATTTCTAGTTAGANTTGTGNCAATGTA
TGGTTTGATGTTGCATCTCATTCTTTTTTTTACGACGGCGCTCCTTTCCTGACTATCTGG
ATTCTTCCAGTCTGTGAGTGTAAGCAGTNGGGATTCTGGTTGGGGGTGTAATGGGTAAGC
AAATTTGTAATGAAAGAATGCCAGTAAATAGTTTTTTGTTTCTTTTCTTTTTTTTTTTTG
TAAACAGGCCTATACACATGCAAAGCCGGCTATCCAGCGTGTCTGCGATATTCTTAATTT
TTTTCTTAAAAAAAGATAGTTTGATTTNAAAACNTTTAGGGTTAAACGCTGCTACCCAGG
CCTCATCTGTCCTATCTGCCATCCTACTGTGCCTGGATGGTGACTATGAGTCCAAATTCT
GTGGGGGAGAAGAAAAAGCGTCATGTTTTGTGTGTTTTTTCTCGAAANCTTCAGCAGTTT
TTATCCCTGTACTATCAGTACAACACACAATAGAGGCTATGTATAAACAAGAAAACGACA
ACAATAACAACAAAAACAACAACAAAAAAAAAAGTCAAAAGTATTCAAACAAGTATGTCN
CTCTTACATATATTGTCTGTTTACATGGGGATCANGTGAAATTAGCAGTGTGGTAGTGTT
AATGATTTTTACGATGGCAATTTTGTGTATATGTGCATCAACACTTTATTACCAATACTT
TGAGTACAACGTNGAGCAAACTGANNTACTAAAAACAAGTTGTGTGTACATTTGTGTTAT
TGTTTAACAAATGCNTTCATTCTGATCTGGCCCCACAGATAGTNTGTAAATTATAAAAAG
AACAAACATAAACCACATTTCGCTATNTCAGAATATAAATATAAAAGGAAACTGTGATTT
TTAAGCATACCTNAACATATCGCANGTCACTATATTAAGGTGCNTTTGTCGATCCCCTTC
AAAAAAACTGTTTTACTTTAGATTGTTGTTCAAAACGAAATTCAGCACCATTTTCTTCAA
GTGCTTTTCTCACTTCAGTAGAAACATCATGCCCAGTTTTTATGACAAACTTTAATTTCA
GGAAAAAATCTATTAATTTATTACTGAACATTTTCCTCAAAAATGTGTTAAAAATGCTTT
ATGCGTCACGATCAACTGAACTGTAGGTAATTGGTACAATAGTGTTAGGTTTTTTTCACC
TACTTCTGTATGTGTAAATATTTGGGCTAAAAACCTCACATGGGATTTTACATGCCTACA
AATATATGCCACACCCATGTTCTATACACACTTAAACCCATATCTAACGGCGATATTCTT
GTCCACAAAACACTGATGTAAATTTTAAAGATGTGTAATTTACAGCGAAAATCTTTTTGT
ATTCATTTGAAAATACTTTTGTAAAATCTTAATTTTGGAAACTATGTTTACANCACTAGA
TTAATTCTAGATTTGTATCAAGATCATGGACAACACTGTGCACGTTTTTGTTTGACAGTG
TTTTTAGGTNAAGNCTCGTTTCTGATAGCTGTCAGCATTGTATTTACAGAAAAGATACAA
GAATAATTTCAATATNTTTGTGAAAAATTAACAAGTTTCATCATGAAAATGTTTTTTTTT
TTTTTTAACATGTATGAACGGAATGCTTNTTTTAGAGTAACNTGTTTCAAATTATTTACT
TGCATTTTTGTTTTAGAATTAAACAGGTATAGCTCATGCGACCACGGCACAATCATGGTG
TATTATTACATTTCTGAGGGTACACTCAGAACATCAAAGCTTTGTTTGAGGAATTTTGAA
AAAAANTTGTTCACACCAAAACATAGAAAAGAACAGCTGTAAGATATGTCTGTTTCGAAC
AGTGAGCACGCTTCAACATACGCTATACAAAACCTTTAATCGAGAACTAATCTTTTCAAC
ATCTANCATAAAGTAAAAGAGCTGATAAAAGATGTTTTANCTTTACTACCAACTTCTAGA
GTGAACGANCGCAAAACATTTTTTTTTTTTTTCCCAATTGAACGCAGCACAAATAAATGT
GTTACATTTTTAATGTCTTACCACCTCTAACTAGTATTGTTTGTGATGCGAAAATCCATG
TGTGGTTTTTTAAACTGCAAACAANTTTATGCTATGCCTTAGTAAAACATTTTCATTCTA
AAATCTCCCATGTTATGTATAAAACNTACACATCTAACTAAAATATAGTCATGCACAAAA
TCACTTATGTAAATTAGAAAAATGTGCAATTTACTATGAAAACCCCCCCCCCCCCCCCAA
AAAAAAACATTTGTAATTATTTTACAATGTGCTGATTTGTAAATGATGTTTCCTTCTCTT
AAGATACAATCTTGATATCCATCAAGATCATGGACAACATTGCACACATGNTTTTGTTGG
GCGATATGTTCGTAGGTGAGGACAATGAAACGAAACGAAACACAACTAAATTCTAAATCC
AACTAAATTTAGAATGTTTTCATTANCGAAAAAACTTTTCAATGTGTAACATTATTCTTT
AGAGTAACATGTTTCAATAATTTACCNGCAGGGACTACATTTTGTTTTATACGTAAGCAA
CAGGTGTACACACGACTACGACTATAGTACGACGCTATGATACGATTATTGTGTTTCTAA
GGGAATCACTCAGAAAACAAAACATTTGTTTTAGGAATCCGGATACGTCAAACATGCATC
TATCATGCTAAACAAGAAAGAAATACATAAATGTATGTGAATATTCACAGAACAAACTGA
TTATACTTTAAAATGTATTATAAAAAATCATTAACCAGCATTTAATTTTTCAACAACTAG
CACAAATTAAAAGAGCCAGGGATGACTCAACTACTTTTCTGCAAACATCTACACTGTAAA
AAATGCNGGGTTCCACACAATTCNTTCATGTTGTCCCAACACAAATCGATTAAGTTAACT
TAACANTTTTAACAAAATTTAAGTGGATTGAACATAAAACAATTAAGNTTGTCCCAANAA
AATCTCAAGAATTGTGTTTGAGTGTAAAGTGAAAGTTCAACAAACAGCTAACANATTTTA
GCATATGAAAGGGGTNGTGCNAAAAAAAATAAAAAACGTTTATCTCTTACCANCTTGTTA
GCGGTGTTNNAGCGCACCATTGCAATACAGGCNGATTCAACAACTATGATGTTAGAAGGN
CTNGCAAAAGTGTGCNNAAACCGTGTGAAACTCAGGAGGCCNGATCTGAGATCCTAAAAC
AGGAAAAATAAAGTANTNCTTAGGNTGCAAGTNCAGGTCCTAGGCGGCCTAGNGTTCGAC
TCCCGGTATGGGAAGCCCACCCCTTATTGCCCTCCTGAACAATAGCTTGGTANGGCANGA
NACTATCAATCCTAAAATAAAAAAATAAAAAAAAACAAACAAACATTTTTCACCACTAGA
TTAGTCATCTGCANNAGANAACGATTCACAGTTNTTNTTGTTTGGCTTCATNTGTTTTTA
ACNGTGTCGACATTGTCAACAAAACCATGTCAANACCAAAAGTGTACGATGAACACATTT
AAGAAACTCAACTTTAGACTTTTTNNNNNAAACATGCATTTCAAATCACTCGGCNTGAGG
TGTTTAACAAAATCTTNNNNCTTTTTTTTCACCCTCAAATCCATATTCTCCGNCTCAAAT
AAAGCNAAAGNTCTGGTGCACATAAGGTTCTACAACTCGTGTCACATCAGAACGATAATC
ATAATTTTTTATGTCAAACACATATTTGAATACACATTGAAATAATGACTAAAAGATGAA
AAAGAAAATAATCGCAAATTAACAGCATNCCATTAATAATGATATAACAGTCTAAAGAAT
ATAAAAACTATACACAAAACAATGATTATACGTTCTGATGTAATCCATTTTTTCTTCACT
ATTTTAATGTATAAATGTACATTCTACAATATTTGTGTTTTAAAATAAAACTTTTAAACA
CACATTATTCTTTTGTGATAAATGGTTCAAAACAAAATTAAAAGCAAATCTAATCTAAGA
ACAAAATTAATTACAGAGATAGGTAAAACTAACAAGTGCTTACTGTTCTTTTTTATGTTT
TATTTATTTATTAATTGTATTTTTTAAAGCACAACTACCTATAAAACTGATGATACCATT
ACATACGTCAATGTCTAAACGGTACTAAATATTTCGAAGATCCATTTGCTGCGTTATGTT
TTGACATGTATTACCTAAAATATTTAATTGAATACGTAGTTAAAACGAGTACATTTAAAG
GAATACTGTCGTACGTCTGAGATATTTTCTGAAAAAGTAAAGATAAAAAAGTAAATGGGG
TATGCCGTGTCAGAACAGTGTGACCAAAATCACAGNAATATTNAAACACTGCNGTGCAAA
AGAAGAGCAAAGGATCAAATCTGCAACTATGAAATGCTTTATACATACATCCACAATGGT
GTATGCTTACTGTGATAAACAGTAACCAATATTGTTTGGTATATAGATTATAGCATATGG
CATAGACCATCTAAGAGAATTCTAATAGCTTTTTCTAATGTGTTACCTCTTTTAGGCATA
GTCAAATGTCCTTTAATCATGGTGAAATGTCAAAAAAATAATAATCACACTTCTTTAAAG
CACATTGCTGTNTGACAACTTGGTAAAACCAATATTTATGCAAAATAAAANGTAGAACAA
TGTAGATATGTTACAACATGTTATTGTTCTGTTAACTACATGCCTTAAAATGATCGACTA
CATGATTTTTATTTTATTCAAGTAGACAAAAGCACTACAGCGAGCGGTTATACCCTTTTC
CTGGATCAGACATGTAGGTCAGAACGATGTCTTTATTATGTTTTAATGTGTTGGGTCTGG
ATGAAAATATATACTTTTTCAATTAGTTGACTGCTTTTTTACTATAGAAAAATAAATNTA
TGACATTTTTTGACTAAGACATAAATGTGTAGCTGTAAGTGTAGTATATAGATATGGTTT
AAGTGTAAAAGTTTACGTTATGCATNAGAAACAGTGAGATTTACTTTTCATGTTGACTAC
TTTTCATCCTATGTCTTGTAACCGTNGAGTAGACGGGCCAAAAAGATAAACTAAAAAGAA
AAATGATACTTTTAGTTTTAAAGAATCTTATCTAGGTGGGTTTTAATTTGTAGAAATTTC
TTTGAACACACACTTCTTGTTTGACCGCAATACCGTTCACCAAACATGGTGTTTTGCAAT
CCAACCTACCATTACAGTTCAGAAGAGTGGATTTTCAAAAAAGACATGTTAATTATATTC
TTTTCTAATACACAGCACACACCTTTATTAAAAAATACATCTTTNTGAAATAANCTTTTT
TTTTTTACTACTTACTCATGCATAATTGTTAACATTTTTGCTTTAAAAAAGCATTGACCC
ATGTAGTTTTTCCAAACGTGTTTGCATCAGTAGTATAACATAATCACACTGACAGTGGTA
AAAAAGACTTTGACACGAGTTGTAGAACCTTATGTGCACCAGAGCTTTTGCTTTATTTGA
GATGGAGAATATGGATTTGAGGGTGAAAAAAAAGAAAGAAAATTTTGTTAAACACCTGAT
GCTGAATGATTTGAAATACATGTTTTAAAAAAAAAGTCTAAAGTTGAATTTCTTAAAGGT
GTTCATTGTACACTTTTGGTTTTAACATGGTTTTGTTGACAATGTCAACACTGTTAAAAA
CATATGAAGCCAAACAATAACAACTGTGAATTATTCTCTGATGCAGATAACTAATCTAGT
GGTGAAAAATGTTTGTTTGTTTTTTTTTATTTTTTTATTTTAGGATTAATAGTGTCTTGT
CCTACCAAGTTATTGTTCAGGAGGGCAATAAGGGGTGGGCTTCCCATACCGGGAGTCGAA
CACTAGACCATTTAGGACCTGTACTTGCATCCTAAACATTNCTTTATTTTTCCTGTTTTA
GAATCTCAGATTCGGCCTCCTGAGTTTCACACGGTTTTTGCACACTTTTGCAAGCCCTTC
TAACATCATAGTTGTTGAATCTGCTTGTATTGTAATGGTGTGCTTTAACACTGCTAACAA
GATGGTAAGAGATAAACATTTTTTNTTTTTTTTAGCACTACCCCTTTCATATGCTAAAAT
CTGTTNACTGTTTGTTGGACTTTCACTTTACACTCAAACACAATTCTTGAGATTTTNTTG
GGACAACNTTAATTGTTTTATGTTCAATCCACTTAAATTTCGTNAAAAGTGTTAAGTTAA
CTTAATCGATTTGTGTTGGGACAACATGAATGAATTGTGTGGAACCCNGCATTTTTTACA
GTGTAGATGTTTGCAGAAAAGTAGTTGAGTCATCCCCGGCTCTTTTAATTTGTGCTAGTT
GTTGAAAAATTANATGCTGGTTAATGATTTTTTATAATACATTTTAAAGTATAATCAGTT
TGTGCTGTGAATATTCACATACATTTATGTATTTCTTTCTTGTTTAGCATGATAGATGCA
TGTTTGGCGTATCCGGATTCCTAAAACAAATGTTTTGTTTTCTGAGTGATTCCCTTAGAA
ACACAATAATCGTATCATAGCGTCGTACTATAGTCGTAGTCGTGTGTACACCTGTTGCTT
ACGTATAAAACAAAATGTAGTCCCTGCNGGTAAATTATTGAAACATGTTACTCTAAAGAA
TAATGTTACACATTGAAAAGTTTTTTCGATAATGAAAACATTCTAAATTTAGTTGGATTT
AGAATTTAGTTGTGTTTCGTTTCGTTTCATTGTCCTCACCTACGAACATATCGCCCAACA
AAACCATGTGTGCAATGTTGTCCATGATCTTGATGGATATCAAGATTGTATCTTAAGAGA
AGAAAACATCATTTACAAATCAGCACATTGTAAAATAATTACAAATNTTTTTTTGGGGGG
GGGGGGGGGGGGGTTTCATAGTAAATTGCACATTTTTCTAATTTACATAAGTGATTTTGT
GCATGACTTTATTTTAGTTAGATATGTATGTTTTATACATAACATGGGAGATTTTAGAAT
GAAAATGTTTTACTAAGGCATAGCATAAATTTGTTTGCAGTTTAAAAAACCACACATGGA
TTTTCGCATCACAAACAATACTAGTTAGAGGTGGTAAGACATTAAAAATGTAACACATTT
ATTTGTGCTGCGTTCAATTGGGAAAAAAANNNNAAATGTTTTGTGGTCGTTCACTCTAGA
AGTTGGTAGTAAAGATAAAACATCTTTTATCAGCTCTTTCACTTTATGGTAGATGTTGAA
AAGATTAGTTCTTGATTAAAGGTTTTGTATAGCGTATGTTGAAGTGTGCTCACTGTTCGA
AACAGACATATCTTAAAGCTGTTCTTTTCTATGTTTTGGTGTGAACAATTTTTTTCNAAA
ATTCCTCAAACAAAGCTTTGATGTTCTGAGTGTACCCTCAGAAATGTAATAGTACACCAT
GATTGTGCCGTGGTCGCATGAGCTATACCTGTTTAATTCTAAAACAAAAATGCAAGTAAA
TAATTTGAAACATGTTACTCTAAAATAAGCATTCCGTTCATACATGTTAAAAAAAAAAAA
AAAAATTTTCATGATGAAACTTGTTAATTTTTCACAAATATATTGAAATTATTCTTGTAT
CTTTTCTGTAAATACAATGCTGACAGCTATCAGAAACGAGTCTTCACCTAAAAACACTGT
CAAACAAAAACGTGCACAGTGTTGTCCATGATCTTGATACAAATCTAGAATTAATCTAGT
GCTGTAAACATAGTTTCTAAAATTAAGATTTTACAAAAGTATTTTCAAATGAATACAAAA
AGATTTTTACTGTAAATTACACATCTTTAAAATTTACATCAGTGTTTTGTGGACAAGAAT
ATCGCCGTTAGATATGGGTTTAAGTGTGTATAGAACATGGGTGTGGCATATATTTGTAGG
CATGTAAAATCCCATGTGAGGTTTTTAGCCCAAATATTTACACATACAGAAGTAGGTGAA
AAAACCTAACACTATTGTACCAATTACCTACAGTTCAGTTGATCGTGACGCATAAAGCAT
TTTTAACACATTTTTGAAGAAAATGTTCAGTAATAAATTAATAGATTTTTTCCTGAAATT
AAAGTTTGTCATAAAAACTGGGCATGATGTTTCTACTGAAGTGAGAAAAGCACTTGAAGA
AAATGGTGCTGAATTTCGTTTTGAACAACAATCTAAAGTAAAACAGTTTTTTTGAAGCGG
ATTGACAAAAGCACCTTAATATAGTGACGTGCGATATGTTGAGGTATGCTTAAAAATCAC
AGTTTCCTTTTATATTTATATTCTGACATAGCGAAATGTGGTTTATGTTTGTTCCTTTTA
TAATTTACANACTATCTGTGGGGCCAGATCAGAATGAAAGCATTTGTTAAACAACAACAC
AAATGTACACACAACTTGTTTTTAGTAGTTCAGTTTGCTCNACGTTGTACTCAAAGTATT
GGTAATAAAGTGTTGATGCACATATACACAAAATTGCCATCGTAAAAATCATTAATACTA
CCACACTGCTAATTTCACATGATCCCCATGTAAANAGACAATATATGTAAGAGCGATATA
CTTGTTTGAATACTTTTGACTTTTTTTTNTGTTGTTGTTTTTGTTGTTATTGTTGTCGTT
TTCTTGTTTATACATAGCCTCTATTGCGTGTTGTACTGATAGTACAGGGATAAAAACTGC
TGAAGGTTTTGAGAAAAAACGCACAAAACATGACACTTTTTCTTCTCTCCCACAGAATTT
GGACTCATAGTCACCATCCAGGCACAGTAGGATGGCAGATAGGATAGATGAGGCCTGGGT
AACAGCGTTTAACCCTAAATGTTTTAAAATCAAACTATCTTTTTTTAAGAAAAAAATTAA
GAATATTGCAGACACGCTGGATAGCCGGCTTTGCATGTGTATGGGCCTGTTTACAAAAAA
AAAAAAAAAAGAAACAAAAAACTATTTACTGGCATTCTTTCATTACAAATTTGCTTACCC
ATTACACCCCCAACCAGAATCCCNATTGCTTACACTCACAGACTGGAAGAATCCAGATAG
TCAGGAAAGGAGCACCGTCATAAAAAAAAGAATGAGATGCAACATCAAACCATACATTGC
CACAATTCTAACTAGAAGTTTATCTAGCCCAAATCCGACTGAGACCCGGTTCAACTGTCA
GTTTTGGAACAAGCATATTAAATCTGACTCCTAAAGCAGATACCCAAAACATTTGTTAAA
CAGCAAAAAAATAAATAAAAATGTAAACACAACATACTTTCAGTACATTGACATGCTAAA
TGTATATGTGAACTCAAAGAATTGGTTAAAAGGTCTTGATGTACATCTACAAAAATGTGG
CTCAAACACACTGAGGTTGGACAAGGCAACAATGGAAATACTTGTTTGAATACTTTTTGT
TTCTGCTTAATGTTTTAGTTTTTACATTAGCCTCTAGATCGTGTTGTACTGATAGTACTG
AGATAAACACATGCTGATGTTCTGAGAAGGGCACACAAAACATGACACCTTTTCTTCTCC
CCCACAGAAAATGGCCACAGATAGGACAGAGGCTTGAGAATCATGGTTAAACAAAACAAA
ACAAAAAAAAAGTCAAACGACTTTTTAGGAAATGAAAAAAAAATGTAAAAACATCGCAAA
CACACCGGATAGCCAGCTTTGCATGTGTATGGACCAAATTACAAAAAACTATTTACTGCC
ATTCTTTCATTCTAAATTTGCTTACCCATTACACCCCCAACCTGAAACCCCACTGCTTAC
ACTCACAGATTGAAAGGAGCAGGAATGCCAGAAGAGCGGCATAGGTTGTAAAAATGACAA
ACCATACACATTGCCACAAATCTAACTATACTGTAAATCTTTGCCAAAATCAGCCCGACA
CTTGGTTCAACTGTCAATTTGGGACAAACCGTCATAAATNCTACCACTAAGCAGGGACCC
TAAGTCCTGTGACCTGGGGAAAGCAGCCTGTCATTGGTCACCAGTCTTACATTCATGAAA
CACATTGGACAAACCATACCATAAATTATTACCATACCGTCCAAAACATACTCATAAATT
ATCGACATAAGGCAATAAATCATCTTGACACTGTGTGTATTATAAGACTACT
>DF0002283.1#TIR
GAGACAGTCCTCCGCGCTGCAGCCCGCAGCTTGATGACGTACTNGACCAGGTCCGCTACG
TAGTNGACGATCGCCTACACCTCCCCCTACCCTAAACCCAACCGTCACAGTAGCATGGGC
GTTACCTTAGTGGGCGGTACAAGGTCCACTAGTAGTTGACGATCGCCTACACCTCCCCCT
ACCCTAAACCCAACCGTCACAGTAGCATGGGCGTTACCTTAGTGGGCGGTACAAGGTCCG
CTACGTAGTTGACGATCGCCTACACCTCCCCCTACCCTAAACCCAACCGTCACAGTAGCA
TGGGCGTTACCTTAGTGGGCGGTACAAGGTCCGCTACGTAGTTGACGATCGCCTACACCT
CCCCCTACCCTAAACCCAACCGTCACAGTAGCATGGGCGTTACCTTAGTGGGCGGTACAA
GGTCCGCTACGTAGTTGACGATCGCCTACACCTCCCCCTACCCTAAACCCAACCGTCACA
GTAGCATGGGCGTTACCTTAGTGGGCGGTACAAGGTCCGCTACGTAGTTGACGATCGCCT
ACACCTCCCCCTACCCTAAACCCAACCGTCACAGTAGCATGGGCGCTACCTTAGTGGGCG
GTACAAGGTCCACTACGTAGTTGACGATCGCCTACACCTCCCTACCCTAAACCCAACCGT
CACAGTAGCATGGGCGTTACCTTAGTGGGCGGTACAAGGTCCGCTACGTAGTTGACGATC
GCCTACACCTCCCCCTACCCTAAACCCAACCGTCACAGTAGCATGGGCGCTACCTTAGTG
GGCGGTACAAGGTCCGCTACGTAGTTGACGATCGCCTACACCTCCCCCTACCCTAAACCC
AACCGTCACAGTAGCATGGGCGCTACCTTAGTGGGCGGTACAAGGTCCGCTACGTAGTTG
ACGATCGCCTACACCTCCCCCTACCCTAAACCCAACCGTCACAGTAGCATGGGCGCTACC
TTAGTGGGCGGTACAAGGTCCACTACGTAGTTGACGATCGCCTACACCTCCCCCTACCCT
AAACCCAACCGTCACAGTAGCATGGGCGTTACCTTAGTGGGCGGTACAAGGTCCGCTACG
TAGTTGACGATCGCCTACGTCATCGNGCTGCGGGCTGCAGCGAGGACATCTTG
>DF0002284.1#TIR/hAT-Tip100
CAGGGGCGGACTGGGACAAAAATTCAGCCCTGGCACTGTAGCCACACCAGCCCACATTAC
CACACCGACACAGCCCCACCCACGGACACGCACATTCACTATTTATTTTGGTGTACAGAT
GGTGAAATAATATGACATTCTTGCCAGATTTTGATTACGTCCGGGTAACCTCGGATTGGG
TCGGCCCATCTTGAAACCAGGCGGCAGTCGCCGATTGGGCCAAATGCTTAACATTTATTA
TTNNNATTATTATTATTATTTTTATTATCATCATCATAATATCACATCTAGCAAGAGATA
AAAGCTGTCTGCACTTAAAAACAATACATATTAAAAAAAAAAAAAAACTGACCGGCCCAC
ATTTAAAAATTGGTCCGGCCCTTCTGGCATTTGCCAGAATTGCCAGATGGCCAGTCCGCC
CCTG
>Gypsy46_DR#LTR/Gypsy
TGTTACATGTCCATGTATTTATTATTTATTTATTTGTTACTTTGTCGCCCTCTAGTGTTT
TGTTGCTGTTTGTGTTTTNATTTAGAGTTGATTTCCTCCGCACCTGCGGACCATTGACCG
TCGGCGATTTAAGAGCTCGCGCTGCAGCGNTTCAGNGACGGGGATTTGAGCGGCCGTCCA
GACGCGGAGTTGTGCTCCTTTTGTNTTCAGCCTNTGTTTATTGTGTTTCCTCCCCACACT
TTGTTTATATTTGGTTGTTTAGTTAATAAAACCCCTAGACCGATCCGTTTGTGTTTTTCC
CTCATTTGATGTTGTGACTGTGGTCGTAACATTAATTGGGGGCTCGTCCAAAAAGTTTAG
ATTATGTTCGTCAGCTGTTTAGTGTGGGAGGAGAGATGTGTGGCCACCCCGTTCATTTCG
TGATTCGTCTGGATATGCTTTCGTGTGAGTGACCTCTTGCATCCCATATGCGAGTATTTG
CCCTATTTAATTTAGTCGCCGGGTAGGTTGTGGACCTGCCACTTTGTTATTTTGCCTTTC
TTATTTTTGTGGTTATTCGGAGTGGAGGTACGCTTCAGAGCACTTGCTGCTGATCTATCA
ATTGGGTCNGTGTGCGGTGTTCATGATTTCAGCATTTAAAGTCGCCTCGAGCCCCTAACG
CCACTGAAGACTAGGGAAAAATATTGTGTTAAATGGGGTAAATACATTAGTTTTTTNNAG
GGGATTGCATTTGGTTACGATTTTGTGAAATTTAAATTGATAACCTTTCAATTTCGTGTA
ATTTGTAGACTTNNTATTAGGATACAGCCTGGCTGTGTGTGTGCGCGCGCGGCTGTGTGT
GGATGCGGCTGTATGTGTGTGATTAAGTTGGAAAAATTAAATTTCGTTGATATTTTTGCT
TAATCAGGTGAGTTGATGCTCTTTCGTTTAGATTATTTGATGGTTTAAATATTTGTAAAC
GTTTGGTTTAAAATATTTATCGTTAAAACCATTATTTAATTGTTTTGTGAGCATAACTGT
GTACGTCGGAGATGGCGTCTGTAGTGGACACATTTCGTGAGTCTCCTTCTGAAGAACTGC
TTTTATCGTGCACAAAAGAGCAGTTATTGCAAATTGCAGAGTCTTTTGAAATTGAAATTG
CTCCAAGATATAAGACTTTGAAGGAAACTCTACGAAATGTGTTAAAAGGTTATCTGGTGG
AATTAGGCGTTTTAGAAATGCCTGCAGAGACTGCTAGTCTTGTGGAGGAAGTGGCTGATC
CTTCAGTAAGTGAACACGCTATTCGATTGAGAGAATTAGCATTGAAAGAAAAAGAAATTG
AGTTAGAAAATGCTAAATTAGAGTTGCGAAAGCGTGAAATCGATCATCAATATGAACTAA
AGCGTATGGAATTAGAGATGAGCGGAAAAAGTGTAGTCTCTAATGAATTTGATGTTGGTC
GAAATCGGAGTATGGTTCCTCCTTTTTGTGAAAAGGATGTTGAGAAATATTTTTGTCATT
TTGAGAGAGTCGCTGCTTCTTTAAAGTGGCCGGAAAATGTTTGGTCGCTGCTATTGCAGT
GCGTGTTAACCGGTAAAGCACAAGAAGCATACGCTTCGTTGTCTATTGAAGAAACGGCTG
ACTATAAGCTGGTGAAAGCTGCTATATTGAGAGCATACGAGTTAGTTCCGGAGGCATATC
GACAGCGTTTTCGGCATTATGCAAAGCTTTCAAATCAGTCTTATGTCGAGTTTGCACGAG
AGAAAGAGATGTTGTTTGATCGGTGGTGCACGTCTCAAAAAGCTGAGAGTAAAGAACAAG
TGAGACAACTTATTCTTTTGGAGGAGTTTAAAAATTGTGTACCATCTGCTCTTTCTACTT
ACCTTAATGAACAGAAAGCTGATACGCTCCACAAAGCTGCCACTTTGGCAGATGACTTTG
TTTTAACGCACAAAATCACTTTTAAAGAGAAACCGCGAGAGAAAGTTTTTGCTGAAGCAC
CTGTTTCACCACCTCGTAAATCACTCCGTATTAGGTCNACTGTTCCGACTGATGAAAGGG
CTTGTTTTTATTGCAAAAATTCTAGTCATTTAATTGCAAGCTGTCCAGTGTTGAGGAAGA
AAGGGAAAGCGAAACATGTTGGGTTAATTTCTGTTGACTCTAGTTCAAATTTTAACTGTA
CGTCCGAGTCCGATTTTAATCCCACTAAAGATGGTTATGCGCCTTTCTTGCACTATGGAA
CTGTGTCCATTTCCAGCATGAGTAAGCCTGTGCCTGTACGCATTTTGCGGGATACTGGAG
CAAGTCTTTCCATAATTTTGGAAGGAGTTTTGCCATTATCAGAGGAAACTGCCACTGGTA
GCGCGGTATTAGTGCGCGGTTTTGAGATGGGAGTTGCTGATGTTCCGTTGCATAAAATCA
GTCTACAGTCTGAATTAGTGAGCGGTGACGTGATCGTCGGTGTTCGTGCTTCTCTTCCTA
TTGCTGGTGTAACATTCATTCTAGGCAATGATTTAGCGGGAGGTAGTGTATGGAGCGATA
TTAACGTGTCACCTGAAGTTGTTCCTGTACCACTCGCTGGTACTGATGACTGTGCGCTTA
AGTATCCGGATGTATTCGCTGCGTGCGTGCTTACTCGATCTATGATTAAATCCGCTGAGA
CTTCTGATAGCGTTGATTTATGTGACACATTCGTTGTAAATTCTGACACAACTGATTTGT
TCTCTGTCCCTTTACAGGAAAAAGCAGATCTGTTTCCTGTGAGTGCTGAGAAGGATGCTA
TAGACTGTGCTGACTTGTCTTTGTGTCCCGAGAAGTTAATTGACGATCAAAAATCTGACT
CCACTCTTACCTCGCTTTTCGAATTAGTTCGACCAGAGCAGGAGAATACGTGTGCGCCTC
AGATGTACTTTCTTAGAAACGGCATTCTGATGAGAAAGTGGGTATCCCCAAAATCTTCTG
AAGACTGGAATGTAGTTAACCAAATCGTAATTCCAGTAGNTTACCGAGACATGATTTTAG
ACTGTGCACACAACGGTTCAGCTGGTCACTTGGGTATTTTAAAAACGTACGATCGGATTT
TGCGAAACTTTTATTGGCCTGGNTTAAAGCGTGATGTCGCACGATTTTGTAAGACTTGTC
ACGTTTGTCAAGTTGTTGGAAAACCCAACCAAANNATCNAACCTGCACCACTTTATCCAA
TTCCGATGGTTTCTGAGCCNTTTGAACACATTTCANTCGACTGTGTAGGACCNCTTCCAC
GTTCAAAATCTGGCNNTAAGTATCTNTTAACGATTATGTGCGCGACTACACGTTTCCCNG
AGGCNATTCCTTTACGTTCTGTAACCGCTAGAGCGATCACCAAAGCGCTGGTCAAGTTTT
TCACGCTCTTTGGTTTGCCAAAAATTCTCCAGAGTGATCANGGAACGAATTTTACATCTC
GAACGTTTTCTCAAGNACTTAAACGACTCGGTATAAAACATAACGTCTCCACTGCGTATC
ATCCAGAAAGTCAAGGTGCTTTAGAGAGGTTTCATCAGACTTTAAAGTCTATGTTGCGCA
CGTACTGTTTTGAGCTTGAGGGAGATTGGGAGGAAGGANTTCCGTGGTTGCTTTTCGCTT
CACGAGAGGTGATNCAAGAATCACTGGGCTTTAGCCCTGCAGAGCTCGTGTTTGGGCACA
ATTTGCGCGGTCCTTTGGCCGTATTGAAAGAGAGGTGGCTCTCTGATTCAAAAAGCACCA
CTGTNCCTGAGTATTTTTCACAGTTTCGTACACGTCTATACAGGGTCCGTGAATTGGCAA
AGCAAAACCTTGAAAAATCACAAGAAAAGATGAAAACTTGGTTCGACAAGAAAGCGAGAG
AACGAAGTTTTAGCCCTGGTGACAAAGTTTTAGTGTTATTGCCAGTATCTGGTGGGTCGT
TGCAAGCTCGTTATAGTGGCCCTTACGAGATCAAAAGGAAACTGTCAGATCGAGATTACG
TTATCCATACACCCGATCGTCGAAAAAGTCTGAGAGTTTGTCATGTAAACATGATTAAAC
CCTATTATGAGAGAAAGTCGGATACTGAGAAAGTTGAAAACGTCGTACACTTACCTGTTC
AAGAGTCGCTATCTGTGGGTGTGTTTACATCTGAACCAGTCGATGAAAAAGATGTAGAAC
CATCTAGATGTATCGTTGAGGGTAGGTTGAAAAACTCTAAGATGCTCGCAAATTTAACTA
GCAAACTACCACACTTGAGTCAAACTGAGAAAGCTGAAGTCATTGGGTTAGTGAGAAGTT
TCCCAATGTTGTTCAGTGACATTCCTGGTTTAACNTCAGTGATTGAGCATGATATTGATG
TTGGTTTTACCCAGCCGATNAAGCAACATCCATATCGTGTTAATCCACTTAAAAGGTCGC
TTCTGCAGAAGGAAGTTGAGTACATGTTGGAAAATCACATCGCTGAGTCTAGTACTAGTC
CGTGGAGTTCGCCGTGTCTGCTGGTAGAGAAATCTGATGGCACATTTAGATTTTGTACAG
ATTATCGNCGTGTAAATGCCGTAACTAAAAGTGACTGCTATCCTTTGCCAAGAATAGATG
ATTGTGTGGATCGTGTAGGTTCTGCTACATACGTTTCGAAACTCGATCTATTAAAGGGAT
ATTGGCAAGTGGGGTTAAGTGAACGTGCAAGAGAAATATCAGCATTTGTCACCCCGGATG
CTTTTCTTAATTATAGGGTGATGGCGTTCGGGATGAAAAACGCTCCAAGCACTTTTCAAC
GGCTCGTTAACACCGTGTTGGCCGGTGTTCCAAATTGCGAAGCGTACCTGGATGATGTAG
TGTTGTATAGTTCGACATGGCAAGAGCACATGAGTTTGCTTCGACAAGTTTTTAATCGAT
TGGCAGAAGCTAAGCTTACCGTTAACTTGGCCAAATGTGAATTTGGTAAAGCCGCTATTG
ATTACCTGGGAAAAGTTATTGGTAATGGTGAAGTGCGCCCAGTTGCTGCTAAGGTGACTG
CAATTTGTGATTTTCCCTCTCCGAAGGACCGTAAGCAATTGCGTCGTTTTCTTGGTATGG
TAGGTTACTACCGTTCATTTTGTAAGAACTTTGCTACGGTTGTTTCTCCGCTAACCGATC
TGTTGAGTCCGAAGATCCAATTTGAGTGGTCCGATGCATGCCAATGTGCATTTGAGAATG
TAAAGTCTTTGTTGATTTCAGCTCCAGTGTTGGCTGCGCCAGATTATTTGAAGCCATTCA
GTCTTGCGGTGGATGCAAGCGATGTTGGTGCGGGAGCTGTCCTTCAGCAAAGAGGTGCTG
AAGTAGAACACCCAGTNTGTTACTTTTCAAAGAAGTTTACTTCTACACAACGGAAGTATT
CTACCATTGAAAAGGAGGCTTTAGCAATGGTTCTTGCCATCCAGCATTTTGAAGTTTATC
TGTCCAATTATCATCCGATTGTTGTATATTGTGACCACAATCCTCTTACNTTCCTAAACA
CTATGCGTAACTCTAATCAGCGTTTGATGCGCTGGAGTTTATTCTTGCAGCCCTACGACC
TTGACATTAAGCATGTCCGAGGTTGTGACAACGTGGTGGCTGATGCACTGTCCCGGGTGG
AATAAGTGGGTAAGGTGCATGAAATGGTGTTCGGGAAAAGGTGTTTGAAAATGNTTTTTT
TTGACTTGGTATGTGTTTTGGTGATGGAAACACTTTTGGGGGATGAAGGTGTTACATGTC
CATGTATTTATTATTTATTTATTTGTTACTTTGTCGCCCTCTAGTGTTTTGTTGCTGTTT
GTGTTTTNATTTAGAGTTGATTTCCTCCGCACCTGCGGACCATTGACCGTCGGCGATTTA
AGAGCTCGCGCTGCAGCGNTTCAGNGACGGGGATTTGAGCGGCCGTCCAGACGCGGAGTT
GTGCTCCTTTTGTNTTCAGCCTNTGTTTATTGTGTTTCCTCCCCACACTTTGTTTATATT
TGGTTGTTTAGTTAATAAAACCCCTAGACCGATCCGTTTGTGTTTTTCCCTCATTTGATG
TTGTGACTGTGGTCGTAACA
>DF0002287.2#LINE/L2
TCTATATTCCACCTGGGCCAACAGCATCTTTCTTCAGCAAGTTTACAGATTTTTTTTCTT
CCATAATTAAGCTTACAAAGTTTTTATTTTTGTCGAATTTAATATTCACGTTGATAGCAA
TGCTTGTAAAGCTACTTCTGATTTTTTAGATATTTCTCATCATGTCTCTGGTCCTATGCA
TTACAAGGGTCATTCTCTTGATTTAGTTTTCTCTCACGGTCTAAACACTGGCACTGTAAT
CATTAAAGGTGTATTTATTATTGACCACAAGTGTATTTTATTTGATGTTGCTGTTAATGT
TGCTGCCTGCCTCATCAAGCGAGAGTCCTGCCCTCACAGTATTGACCAGCTTGCTGTCGA
GAACTTCTNAGCCGCTTTTGANTNAAGCGNGGTTGTTGNTTCAAATGACACTGACGCTTC
GTTANAGTCGTTTAATGANNATTGCACCATGTNACTGGNCAATGTGGCTCCACATAAGGC
CTGTAAGAAATCAGCCGTTTATACATCTCCATCAATAAATGATGCTATTCACAGTTTTAG
ATGTGTATGTTGGAAAACAAAGCTTCAAGCTCATCACCTGCATCTTAAAGAACTCTTGTT
CAATCTAAATGAGATGATCAAGGATGCTAGACCCTCTTATTTTAAGAAACCGTTATCAGC
CAACAAAAGAAACCCTANAACTCTGTTTGAGACTATNACAACATTGTGTCTCCTGCTACT
TCTGTTATACCCGTGTTTTCNAATGAGGATTGTAACCGCGTTCTGTTTNATTTCGTCGAC
AAGGTGAANGCTGTCGGAGCAAGCNTTGTGCCATTTGNACGTTTTCTGCTCTTTTTCNCC
CATTANNCTGAATGATTTAATTGAGTTAANGGGTGTGGTGAGGTTATCCCAAAGCCCTGC
GGATATTTTACCTGCNTCGCTNATTTCAAAATCAATCGCTTTTATTGGCCCTTGTTTAGT
TTCAAGNNTGAACNTTTCGCTTAGGCTTGGCCGGGTNNTCCAAAGTGTTTTAAACATGCT
ATTATTCAGCCGCTCTTGAAAGAGTAATCTTGATCCTGCTTCACTTAACAACTACAGGTC
TTGTGCGGGAATTGTCGCCATGCAGCTGAATNCTGTTTTGGAGGCTCATAATATCTNNTT
TAAAATTTCAGTCTGGTTTCCGTAAACATCACTCNACAGAANCTGCCCTCNTTAGGGTCT
CAAATGATATTTTAATGGCTGCCGATGCAGGTGAATGTTCTGTGCTGGTTTTGCTGGATC
TTAGTGCAGCTTTTGATACTGTCGATCACTGCACTTTAATTAAGAGGCTGCATTCTCTTG
TGGGCATTACTGGGTCAGCACTGGGTTGGTTAACCTCCTATCTTGCTGACAGGAGTTTTT
CTGTGTCCATAGGAACTCGTATGTCAGACTCTGTTCCTCTGTCCTGTGGTGTGCCTCAAG
GTTCTGTCCTAGGCCCTCTTCTTTTTAATTTATATATGCTCCCTCTCAGCAAGATTATTA
GTAGTTTTAAAGTTATATCTTACCACTGCTATGCAGATGATGTACAATTATATTTTTCTT
TTAGCCCTGACAGGCTAGACAAACTGTCTCTCTTGCAGGATTGTTTAGTCTCCATTAACA
AATGGATGGCAGACAATTTTCTGCAACTGAACCCTGATAAAACNGAAATGTTGATTTTTG
CTCCAGATAGCATCACCCCAATGATCAGGCAAGTTTTNGGGGGTTTGTCATCTTCAAATT
GCAGTGATATTAGAAATCTTGGTGTCATCTTTGATCGAGCTCTGTGTTTTAATAGCCATG
TTAAGTCTGTTGTTCGTACATGCTTTTTTCACCTGAGGAACATCGCAAAAATCAGAGATA
TTGTGTCAAAGGAAGAGATGGAGATGCTTGTCCATGCCTTCATCTCTTCNCGATTGGATT
ATTGTAATGTTCTGTTCACTTGTCTGAACAAATCCTCTATGGAGCGATTGCAAGTTGTGC
AGAATGCAGCGGCGAGGCTTTTAACCAACACCAGTAGGAGGTCGCACATTACTCCTGTGC
TTAAGGCACTTCACTGGCTTCCTATTAGTTTTAGAGTAAATTTTAAGATTCTGGTCATTA
CATATAGAGCTCTGCATGGTCAAGCACCCCTNTATATTCAAGATCTTTTACGCAGTCACT
CATGTAGCCGGTCTCTGAGGTCTTCTGGCAAAGACCTTTTAGCCATTCCCAGAACTCGTC
TTAAGACTAAAGGTGACCGTGCCTTCTGTGTGGTGGCCCCACGGCTCTGGAACTCTCTCC
CNATAGCACTGAGAACTCTGGGATCAGTTGAACTTTTTAAAAAGCATTTAAAGACGCACC
TTTTTGGTCAAGCTTTTAATTAACAGTATTAGTGTTTCTGTATTTGGATTTTTAACTNGT
TTTAATATGTTTTCTTTTATTGNCATGTGTTCTTTTACTTGTTTTCTCTTATTGTAAAGC
ACTTTGTGACTCAATGTCTGGGAAAGGTGCTATATAAATAAACCTTTACTTACTTAC
>DF0002288.2#LINE/L1-Tx1
GGTGCATGCTGGGAGTGTGAGGTGTAGCTGAGTGCGTGTTTGAGAGCGTTGAGTGATTGT
TTTTTCTATCTCTTTTCCGATCATTCTTTTCTTCTCTTTTTCTTTTTTCTTTTGTAGTAT
AGACAGTGTAGAGAAAGTTTTTTCCCGTACGGAAGACTTAACAGGCGCCGGTATGGCGTC
TGTTCAAGTACAAGGAGCGTCAGCTCTGTCATTTCGGAATGGGTGCAGGTGTGTGGCAGA
CCCTGGAGTGACAGTGGAGGATATCCTCCAGATAATAGGAGAAAAAGTCGGATTTGAAAA
CATCGTCTCGGCTTCGCGGATGAACAAGGCCGTGGTTGTGTTTTTAAAATCCGAGTCACT
AATAAACGAGTTGACTGTGAGCGGAATATGGGTAAAAGAGGCGTTTGTTCCGATAACCCC
GCTATCCGCTCCAGCAACAAAAGTTACCATCTCAAATGTTCCACCTTTTGTAAGTAACGA
GGCTATCCTAAAAGAACTACAACGTTTTGGTAAGATTGCTAGCCCTGTTAAGGNGATTCC
GCTCGGATGCAAAAATGCCGCGCTGAAACATGTTCTGTCTTTTAGGCGGCAGGTTTACAT
GTTTCTAAACTCCCCAGAGCGCACATTGGAAGCGTCCTTTCGCATCATTCATGAAGAGAG
CTCCTTCATNATATATGCCAGCACAGAAAGTATGAGGTGCTATGGATGCGGAGATTTNGG
GCACAAACGTTTTTTGTGCCCTCANAAAAATGAACAACGCGCTTCTTCATCCCAAGCTGA
GACGAGTAACGCGGACACATTGAGAGTTCAGGGGACAGACGAAATGACAGGACAGCAAGA
GGTGAGTGAGCTGGANGTTAATATTACTGGCAATGTGGAGAAACCTGGCTGTAGTACTGA
TAGTGATGCAGATGTGAGTAATGCTAAGTGTGATGAATCTAAAGCTCAGAGTGATACTGA
AGTTGTGTGTGAGGGTGCTACAGGACAGGAANGTGGTTCAAAGGAAAGTTTTGATGATGA
AATGGAGGGGTTGTCACAGTGCACTGATGATGGNCTGAGAGAAGATGATGAACAATGGTC
TGAGGTTGTGAAGAAGGCTGATAAGGATCTATATACCCTAGATCAAATCAATGCCTTTCT
TGATAAAACAAAAGGAAAAATCGGTGTTGAGATAAGTGATTATTTTCCTGATTTAGACAA
ATTTGTCTCTTCAGTTATGTCTGTCAGGAAGAAACATAATTATGACGAGTTGTCTCAACA
GAAGCGCTTTCGTCTGAGGAAACATCTAACTAATATACGGTCAACTGGAAAGATAGGAAA
AACAAGGGGAAAATCTAAATAATTAGGATGTTTAAACTACTTGTTTTCCTCTTTGTTTCC
CTCTCTCTCTCTCTTTTCTATATGGAAATCTTGAGGGTGGGTTCTTTAAACACAAATGGT
TTGAGGGATGAAAAGAAGAGGAACCTATTGTTAGAATCCATAAGGATNAAGCAACTAAAT
GTTATTTTTTTGCAAGAGACCCATAGCAATTCTAATAATGAAGCTGAATGGGGTTTGTGT
TGGAAAGGGGAGAAAGTGCTTAGTCATGGGACGAACCTTAGCGCTGGTGTGGCTATATTA
TTCTCCTCTGCTCTAAAAGTTCAAATTTTAATGATAAATGAGATAGAGCTAGGTAGATTG
GTAGCTGTAAGAGCCAAAATTAATGATCTTTCTTTCCTGTTTATTAATGTCTATGCTCAA
AATAATGGGGCAGATAGATTGAAGCTTTTTTCTAATTTAGAGTGTTTTTTAAGACAACAG
CAAGATGGGGACTTTATTATAATAGGAGGTGATTGGAATTGCACTTTAGATTTTAAATAT
GATAGGAATGGTGAAGAACCACATATGCAATCAGCTTCACGTCTGGCTGGAATTTTAAAG
AATCAATATTTTTCAGATGTGTGGAGGGAACAAAATGCTTCAATAAAACAGTACACTTGG
GTAAAAATAAATGATGGTAGGTTTTCTGGNGCACGTTTAGATCGGTTTTATGTATCGAAC
AATGTAAAAAATAGAGTGGTTGGTGCAAATATTATTCCTTCATTCCTATCAGATCACAAA
TTAATCACAGTTGAGTGTACATTGTTAAACAGGACTCACAAGAGCTACTATTGGCATTTT
AACAACAAACTATTGCAAGATAAATATTTTTGTGAAACATTTAAATCTTTTTGGGAGGCT
TGGAAGAATGAGAAGGGGTTGTATGAAAATATTATTCAATGGTGGGAAATTGGTAAAGTG
CAAATAAGGGTTCTATGTCAGCAATATGCTGCCCACTCCTCTTTGGTTTTTAAAAAAACA
ATAGAGTTATTGGAAAAGGAAATAGAGGAAATTGAAAAGAGTATGACTGTTAATGATGCT
GGTAACCTACAAGAATTGTGGACTGAAAAAAAGAACCAGTTGGGTTCTATTTTAAATGAA
AAAGTTAAAGGGGCACTTGTAAGAAGCCGTTTCTCAACCATAAAAGACATGGATGGCCCA
ACATCTTACTTTTTCAACTTGGAGAAAAAAAAAGGACAAGAAAAATTGATGTTTGTTTTA
AAAGATGATGATGGTCAGGACACTTCAGATCCAGTTTTGATGCGTAGACTTGCTGTACGT
TATTATTCTAATTTATTTGCTGCTGAAACCACTGACGAACAAAGCAGAAATGAATTGCTA
CAGGACATTCCTTCTTTAACTTCAACGCAAAAAGAACTTTTGGAGGTTGATTTTAAGTTT
GAAGAAGTTACTGCTGCTGTTATGGACCTTTCTTCAGGAACAGCACCTGGGATAGATGGG
TTATCTTCTGAATTTTTNAAAACATTTTGGACTTTAATAGGAGCTGATTATTATGAAGTG
CTTAAAGAATGTATGAAAAAGAGGATTCTTCCTGTCAGTTGTCAACGGGCTGTTTTAACT
TTGCTACCGAAAAAAGGAGATTTAACTCTTTTAAAAAATTGGAGGCCAGTAGCAGTTTTG
TGTTCTGAATACAAAATTATANCAAAATGTTTATCAAACAGGCTAAATAATGTATTGCAT
GAAATCATTCACAAAGATCAATCATACTGTGTAAAAGGAAGATCGATTTTAGATAATTTA
CACTTAGTACGGGATGTTTATGATTTTGCTTTTAAAAATAANATTAATCTTGGATTTTTG
TCATTAGACCAGGAAAAGGCTTTTGACAAAGTTGATCACAACTATCTTTTTGAAACTCTA
AAAGCTTTTGGTTTTGGTGACAGTTTTATTTCCATGGTTAAAGTTCTTTATAATAAGGCT
ACATGTATGGTTAAAATNGCTGGTGGTCTTAGTGTTCCTATTGAAATTCACAGGGGTATC
AGACAAGGTTGTCCTCTTTCAGGACAACTCTATAGTATAGTTATTGAGCCACTGTTGTGT
AAATTAAGAAGATGGTTAACTGGGTTAAGTGTTCCTGAACTAGATTTCCAAGAGCCTGTA
AAGATTTCTGCATATGCTGATGATGTAACAGTTATAGTTAAAGACCATAGTGATGTTCAN
TTTTTAAGAGAAATAATTGAACAATATGGCAAAGCATCATCTGCAAGAATGAACTGGAGT
AAAAGTAATGCTCTATGGTGTGGTCAAGCTACTAATGGTCCTATGCTTCCGGGTAATTTG
CAGTGGGGCAGAATGGGTTTTAAATATCTAGGAGTCTTTCTAGGCACTGATGATTTTATA
AAACAAAATTGGGAGGGGCTTGTGGAGAAAGTGTGTGCGAGGTTGTCTCGCTGGAGATGG
TTGCTACCCCAGCTTTCCTATAGGGGGAGAGTATTGATATGCAACAACTTGGTGGCCTCA
TCTCTTTGGCATAAAATGATGATTTTAGAGCCCCCCAGGGACCTGGTGGCAAGGATCCAA
AAGCAACTCATAGACTTTTTCTGGTCAGGACAGCACTGGCTGAGGGCATCAGTTTTATAC
TTGCCTATCCAGGAAGGCGGACAAGGACTTGTGGATATTGGATCCAGAGTTGAAGCCTTT
AGACTTCAGACGGCTCAGAGGTTGCTTTATGGGAAGGACGTGTGTTGGGCAGGAGTTGCC
TGTGCACTCTTAAAGAAAGCTGGTAACATGGGCCTGGATCGTCACTTATTTTTAATGGAC
ACTAACAAGCTGAATTTAACTGGTCTAACAGCTTTTTACAGATCACTGCTGAGAACATGG
TCACGATTCAAGGTTTCAAGAGAACTCGGAAGTATACGGGGCCTCTGGTCGAGAGAAGAA
CCACTCCTTTTTAATTCTGCTATGGACCTGGACATTTTTAAATCTGATTCTTTCAGAAAA
GCTTTGTGGTCTGCAAAGATCACTAAAATTGGACATTTGGTTTCTGGAGGACAATGGATA
AATGCTGAGGCCTTAGCCTTAAGATTGGGCATGAGATCAGTNCGGGTGGCTGAGAGACTG
TTGATTGAAATACGGGAGAATTTNCCAGTGGACATTAGATTGACTTCGGAGGAGGACGCT
TCNGTATTTCCAGAGTTGATTCTTTCAGCGGATACAGGAGAATGGCAGGAGACAGAAGGA
GGACTTCTCTCTTTTAGAACACCTCAGCCAAGTCTTTTCGAAGATGCAGGGAAAAAAACT
CTGTATACNCTTTGTGTAAAAGTAGTGCATTTCCACATGCTTGAAAGCCTGAAGGAATCA
AAGTGGCAGACTCTTTTTGGACCAGATTCTTCCCCCAAAGGTTGCTGGAGGACCCTGTAC
AAACCTCCCATTGAAAAAAGGTCTGGAGACCTTCAGTGGAGGATAGTGCATGGTATAATA
GCCACAAACAGACACAGAGCACACATTGATCCACAGGTGAGGGAGGGGTGTCCTTTTTGC
AATGTGGGAGAAACAGTGTTTCACTTATTTTTAAATTGCTCTAGATTACAAATGTTCCTT
TATCAACTGAATGGATACTGTCAAATGTTGGGAGAGGTTTTTACGCCCAGTCTTTTTATT
TATGGGCCTAAATACAACAGGAACAAGATGCAAGTCCATGTTTTATTAAATTTTATTTTT
GGAAAAGCAAAATTGGCTATTTGGTTGTCACGGAAAAGGAAACTGACNGGTCTGGGTTTG
ACTGATGTTTTTTGGTNTTTAGGGAACTTATTAAATCCCGTATTAAAATAGAATATGCGT
ATTATAAGTTGATTGATGATTTGGACACTTTTAGATCTAAATGGTGTATTAATCAATGCC
TCTGTGAAGTTGGTCAAAATGGTTGTTTGGAAATACTTGTTTGATTGGTGAATGTTAGCC
GGCTCTTATATATATATATATGTTTATTTTCTAATGTATNTATATTTATAAGGTTTGTGA
TTTTTCATTAATGTGTTAAAAAAATGGTTGTAAATAAAGAGATTGTTAAAGTCAAAAAAG
>DF0002289.1#TIR/hAT-Ac
GGGTTGTCACGATACTGGAATTCGGTACCAATCGATACTGAAATTTTAAAAACGTCCATT
TCCCGCTAACATTTGAGCGCTGTTGAGCGCGTTCTTAAACAGCGCTGATTTGCCATTGTG
TTCACGTGCTCAACAGAAATGACTGTGATTGGCCGTGAAGGTCATCAGTTCACCGAACTC
ACCGCTGTTTACTGAGTGTAACCACAGATACAGGGACACTGGAGCGTTTCAAAGTCACGT
CGATCAGCTGGTTTGTCTATAAGCTGACATACGAGCGATCCGCTGATGAATCGCGGCTTT
AAAACGCTCCAGTGTCCCTGTATCTGTGGTTACACTCAGTAAACAGCGGTGAGTTCGGTG
AACTGATGACCTTCACGGCCAATCACAGTCATTTCTGTTGAGCACGTGAACACAATGGCA
AATCAGCGCTGTTTAAGAACGCGCTCAACAGCGCTCAAATGTTAGCGGGAAATGGACGTT
TTTAAAATTTCAGTACCGATTGGTACCGAATTCCAGTATCGTGACAACAC
>DF0002290.1#TIR
AAGGCCGGCTCACACTGTGCGATTTTTTTTATAATCCTGAACGATTGTAGCATGTCAGAC
TGCACGAACATGGCTCCCATGTCACACTGTAAGATCTCAGCTGTCATAANGTCAGACTGA
ACGACAATGAAGACGCGCCACCAAACACGAAAGAAAACTCCCCCGGAGTTTGACGTCATC
CACCCGTGACACTTTCACTATCCCGCGTTCTGAAATGATTCCTCACAGCAAACGTAAACA
ATCTGTAGCGGCAATTTTGCACACGGCGTGTCTCAATAATAAAACCGCAGGAAGAAAAAA
ACTGTTTTGACATTTCCCCGCGGTCGTTTGAATTGTCGCATGGATTGCGTCATCAGATTC
GGNGCTCCTATTGGTTCTTGGATTGACGCTCATCGCAGCTGTTGTCACACTGCAGGAAAG
TGTCTGAAATCTTCTGACACTGCCAGAACTTCATCGGAGGAAAAATCTGATCGCAACGGG
CATTAAGCGGCTGTCNGTGAACATGTCAAACCAACGATCAAAGATCACAGATTTTAGCCT
AGGATTTCAGGAATCTTTTAGGATTTCCCAAATTTGTCTCAGATGACAAAATCGTGGCTG
AAATCTCACAGTGTGAGCAGGGCTT
>Gypsy54_DR#LTR/Gypsy
TGTTGCACAAATTTTCACTAAAGTTTACTGTATTGAAATAGTGATTCGGATGAGAGATGA
ATAGAGGCAGTTTTATTTAATTTTCATGTATGTTTTATTTACATTTATAACCACTATACA
TCACAATGTATAAGTTTAGACGAAATGTAATGTACCAGCAGTTCTGAGAAGCCTCTCTGC
TGACACTGATATCACCAGAGCTGCAAACCAACTAAATCTTTGGTGCTGTGTTTGTCCCAG
GACAATAAAAGAAGTTTAAGTGACCACACCTACCTGACTCGCAGCATTCTTCAGCATCCC
AGCGCCTACACACAGTCACATTGGTGCCGTGACTCGTTGTTTCTTCAATCAACATGGCGT
CTGAAGCGGCCGAGGATTCACCTTAAAGTTCCATTGGGAGTCAGGTGGACTGTTTTGCTC
AAGAACTGTGATCATTTATTTGAAAAGTCGAAATTTTATNTACTCAGTGACTGCATTTAT
CAGATTTTACTATTANGGACAATTTTTCTNTTTTTTATCAGCTGCATATTTGTGGATTTT
GATGTTTTTCCTATTGATTTTGGGTTAAGATTTTTGATCAGTCATTCACAATGAGCAATA
TTGATGGTTTTCATACACCTGTATGTCGAAGTAAAGGTAGAGGATGGGGTTTGTTAAAAG
TGCCACAGTCTTTACAGGTCAGTGAGCCTAATGTACAGCACGATGCACATGCAAATACAG
AAAATGATTTACCAAATTTAGATATGTTGGATTGTGAGGGCCTACCTAATAGTCATGTGT
CAAATGCTTCAATGGAGCAACAGGGCGTGTTTTCATCTACCCCATTTCCTAACTCACAGC
CTCCGAATGTAGTCGCAGCAATGTCTGACATAATTAGTCAAGTTGGTCAGCAAATTGCTG
ATAGTATAGTGACTAGATTAAACCAAACACATTCAGTTGAGACACAGCCAGTGATTGATT
CCCCAAAACATGTGACTACAGATAATACGAGCTCACAAATGCTGGACTTATTACAAAGCC
AGATGTCATTTTCCAGAAATGTGAAAGAACCTCCAAGCTTCAGAGGTGAAATGTCTGACA
CTGTTGACTTAAATGAGTGGATAGATATCGTCAGGGACTACATTAAGCGGAACAATCTGA
GGAAAGAACAGCAAGCTGAGGAGATTATGGTCCATCTGAGAGGCAAAGCAAGAGATGTGG
TTAAGTTTGGAATAAGGAACAGTGATGTAAACATTGTGCATAACCCTGATGCAATCTTTA
GTATTCTCAGGAAACATTTTGAAGCTGCTCCCTGCTCTCCTCTACCGCTGGCAGATTTCT
ATACCACACTGCCTGGACCAGATGAGGGTGCTTATGAGTACTGGTTGAGGTTAAACCGTG
CAGTTGATGTTGCTGCTGATCGCCTAAAGGAACAGGGAAAAGTGCTGGATTGTCCAGGAA
CTGAGGTAACACGCATGTTCATCAGACATTGTCCTTGTAAAGAGCTTGCCATCACTTTTC
GATCTAAAACGATGGATCAATGGACTGTACAAGAAGTTCATAATATTCTTAATGAATATC
ACTCTGAAACCAGTCTTGTCGCTGCAGTCAGAAATACAGCATCCATTAAAATTCCTGTTA
ACAGAACTGAAGTGGAACTCCCAACAGCAGCACTTCCACCTACCTCTAATGTTCAGCAGT
CCAGTTCCTTGGAAGTTTCTGCATTAGAGCGAGTCATGAATTTACTGGAAAAAGTCCTGT
TGAAAGAAGCCAACAGCAATGAGCCAAGTCGACGATCAAAGCCAAATGTGAGTTTACCCC
GAATAAAAGGTTTGAACGACCTACCATGCACTGTCTGTTTAAGTCCTGATCACTCCGGCC
TCACACACTGTCGGGAAAAAAAGCTGTGTTTTCAGTGTCACTCACCTGACCATTCCCGCC
TTGGTTGTCCTGAGAGAGTAAAATCTCTGTCATCTCATGGGCCGGGAAACTAGCAGATCT
ACACTCAGGGGAGGATGGTGTAGATCATAAAAANATTCCTCCCAATCAGTGTTGTATGAG
TGACCCGGTCTCAGTTTATAATCTTACTAATTCTGTTGAGCCTGCAGGAAAAATTATCAT
TTATCAGAACACGCACAAAGTACAGAAAATTGATAGTCTGTTTTACACACCTGCTACGAT
ATGGAGTGACCTTCAACTGAAAGCTATGATTGACAGTGGCTCCATGGCATGTACACTGAG
CGAAACTGCTGAACGTCAGCTGTTGCAGCACAAACCCAACTTACAAAAACTCCCTACCAA
CGATGTTGTCATTATCGGTTGTGGCGGACAACGTGTCATCCCAAAAGCAATGTATGAACT
TGAACTTACAGTTTATGCCTGTACAATGGTTGTTCCAGTTTTAGTTGTCCCAGGCCAAAC
TGATGATTTAATTCTGGGTAGCAATGCTATCAAATGGCTAATTCAAAAAATGAAGGAAAC
AGATGGATACTGGAGACTTGTGTCCAGCCCAACTAACCCTGATGATGCTGAATGTCACCA
GTTTCTGTCCCTGCTTTCAAATGTTGAACGCTGGAAGGGAGGAGACATGCCAGACAAGGT
GGGCACAGCAAAGTTAAGGGAGAAAATAACTCTACAACCAAATCATGAACATCTGGCTTG
GGCTCAGCTTCCTGTATCAACCACCGTTTCTATAGGGAGCACAGTTATCGTTGAACCAAC
CCTATCTAAATGCCGTCCAAGAAATGTTATCATAGGGAGAGTCATCACACCTATGTGGGG
CAGTAGATGGGTGCCATTCAAAATAATTAATCCAACAGAGAAAGTGATCATCCTTAAGAA
GAACACTAAAATCGTGGATGTTTTCACTTGTATAGCTGTTGAAGAGTTGTCTGTACCCGA
GTCCATTAAGTGCAATGTTCAGTCTGCTGAGAGTCCCATAGTCCATGTGCATTCCAGTGA
GGAGAGAACTGCTGTGCTGGATAAGTTGGGATTGAAAGATCTAAATCTGGAAGCTTGTGA
AGTATCTGATGAGTGGAAGGACAGACTTCTGAATCTCATTGAGAAATATGAGTCAACATT
CTCACGTAGTAAAATGGACTGTGGAGAGGCCACTGACTTTGTCCACAAAATTCATCTGGT
CGACGAAAAGCCATTTAGACTCCCTTATCGCCGTGTGGCTCCCTGCTACTATGATAAGCT
GCGTACTGTCTTGAGTGAAATGGAATTAAAGGGCATTATAAGGAAGTCTCAGAGTGAATA
TGCATCTCCACTGGTTTTAGTATGGAAAAAGGATGGTGACCTCCGTATTTGTACTGATTT
CAGGTGGCTGAATGCAAAGACCGTAAAGGATGCCCACCCATTACCACACCAGTCGGATGC
ACTCGCAGCTCTGGGAGGTAATGTTTTCTTTTCTACCATGGACTTGACCTCTGGCTTCTA
TAATGTTCCTTTGTTTGAGGAACATAAGAAGTACACNGCTTTCTCGTCTCCTTTTGGCCT
CCATGAGTATAACCGTTTGCCTCAGGGCCTGACTAACAGTCCAGCAACATTCATGAGGAT
GATGATGTCCATTTTCGGTGATGAAAACTTCTCTAGCCTCCTTTGTTACTTGGACGATTT
GATGGTTTTTGCTCCAAATGAGCATATAGCCCTAGACAGACTAGAACTTGTCTTTTCACG
CTTGTCTAGGCACAATTTGAAACTAGCGCCTAAAAAGTGCAAGTTCCTAAGAAGGTCCGT
AAAATTCTTGGGACACGTCGTCACTGAGGATGGTGTTCAGACTGACTCTGAAAAGGTGAA
AGTAATCAGTGATATCCAAATTGTTGATCTTATGGAAGCAGATGGTATAACTCCTTCTCA
AAAGAAAATCAGGTCTTTCTTGGGCATGATTTTATACTATCAGCATTTCATACAGGACTG
TTCTGCTAAAGCAAAACCTCTTTTTAATCTCCTATCAAATCAGGCTCAAAATAAAGCTCG
CAGGAAGTCTGGACGTTTGAGGAAGTCACTCAACGTAGTTAAGCTTTCACATGAGGATTG
GACTAGTGAATGCAACACAGCTTTTGAAACTTTAAAGCAGGACCTACTTCACAGCGTTAC
TCTTGCACACCCTGATTTCAGCCATCCCTTCATTCTCTCTGTTGACGCTTCATTTGATGG
AATAGGAGCTGTGTTGTCCCAAGTGCCACCTGGTGAGAAAATTGCACGTCCAGTTGCTTT
TGCAAGTAAAACACTTTCTAAGTCCCAGATAAACTACCCAGCGCATAGACTCGAATTCCT
GGCTTTAAAGTGGGCTATTTGCGACAAGTTTAGCCATTGGCTAAAAGGAAGACATTTCAC
AGCATGGTCCGATAATAACCCTTTGACCTACATTCTAACTAAACCCAGATTGGATGCGTG
TGAACAGCGATGGGTGGCAAAGCTTGCTGCATACGAATTCGATCTAAAGTATGTACCAGG
TGCAAAGAACGTTGTAGCAGATGCTTTAAGTAGAGAGCCCTTTGTCAAGTCTTGTGTCAG
CCATCGTCTGTTGAAAGAACCATACATTTCTCTTCTGGATGAGGTCAATGGTGTTGTTAC
TGGTACCGTGCAAGATGCCTTTCGTGTTTCCAACCACTGTCAAAATGTGCTAGCTTGCAA
CAACGATCAGAATGAAAATGAAATGCAGGATGTGAACAACTATTGCTCTGGATCTTTTGG
AGCTGATGAAGTTTCTGCTGCATTAAGTGCATATTCTGGGGATGTGGTTGGTCTTTTACC
AGCAGCCAATCCAACGTTACCCCAATTTTCTTCTGAAGACCCATCTGTAACAATCCCACT
TTCTAGACTTTCCAACCTCCAAGAGCAGGACAGTATACTTGGAAGAGTCATTAACTATGT
TCTGAGAAGTAGGCGTCCCTCAAAGAGAGAAAGGACAATGGAACCTAGATCTGTGACATT
CTTGTTGAAGCACTGGAAAAAGCTTAAAATTCGTAATCATGTGCTGTACAGAGTAAAAAG
GGATCGGCTAATGAATAGAAAAGTCTTTCAGTATGTTGTACCTGCTTCCTTGAGACTTGA
CGTTCTGCGTGGCGTTCATGATGCCTCTGGTCACCAGGGGTGTGCGAGAACTCTCTCTCT
TGCAGCTGAAAGATTCTTTTGGCCAGGGATGAGTAAGGATATTAAATCATATGTAAAGAA
CTGTCAGAGATGTATTGTCGGGAAAACTCCAGAGCCAGATGCTCGTGCACCTCTTGAGCG
AATTCGAACCTCTGAGCCTATGGAACTGGTCTGTATTGACTTTTGGAGTGCTGAACAAAC
TTCAGGAAAGGCTGTCGATGTCTTAGTTGTGACAGATCATTTCTCAAAAATGGCACACGC
CTTCCCGTGTCACAACCAGTCTGCGAAGCAAGTTGCCCGTCGCCTTTGGAATGATTTCTT
TTGCGTTTATGGATTCCCAAAGAGAATACATTCGGACCAAGGTGCGAATTTTGAAAGCAA
AATGATTAGGAGCCTGCTTGAAATGGCTGGTATCCAAAAATCGCACACCATACCACCCAA
TGGGTAATGGTTTAGCAGAACGTTTTAATAGAACTCTGGGCAATATGATAAGAGCACTTC
CAGTTGAATCCAAGGCAAAGTGGCCGCAACTTCTCCAGACTTTAACCTTCAGCTACAATT
GTACTGTACATGAAACGACTGGGTTTGCACCCTTTTATCTCATGTTTGGGCGTATTCCAA
GGCTGCCAATCGACATTATGTTTCAGCATGTCCTTTGTGATGACAGAGTGGTCAGCCATC
ATGAGTTTGTCACCACACTGAGGAGAGACTTGAGCACAGCTGCTGAAATTGCCCGAAAGC
ACAGCCTCAGAGAACAGAACCGCCATACCATCCTTTACAATCGGAAGGTCAAAGGTGCAC
CCTTAGTAGTGGGAGATAGAGTTCTGCTGGCNAATCGTGCATTGAAAGGCATGAAGAAGG
TTGCAGACAAATGGGACTCTGTTGTGTACGAAGTGCAGTCAGTGAGACCAGAGATTAATG
TGTACAGGATTAAGGATTCTCAAACTGGCAGAGAAAAAGTTGTGCACAGGAATCTGTTGC
TTCCAGTGAGTTTCCTCTCTTGGGATGTTGATGAAGAGGAGTCTGTTTTGTCAAATCCCA
CTTGCGCTACTCGTGGCAGTCCTCTAGATNCTGCTCTGATGGAGAATGCCGATTCTGTTT
CAAAGACATCAGAATGGTTGTTAAGAATGGATGATTCACAGGAAGATGATGAAAGGGATA
CCAACTGTGGAGCTTCTGATGTCCACATTGAAATGACTGCTTCAGAATGCTCTGAAATTG
ACCAACACAGTCTTGAACCTGTTCAAAGTACAAAGAACTTACCTGTTACTGAGTCACATG
AGTCCTCAAGCTGTGTCAAAGTCCCTGAAAACAGAACTGTTTCTGTCATTTGCAATCAGC
CCACTAGCACACACGCAAGCCACATAACCACTCGCTTAGGGAGACCAGTTAGACCTCCTG
ACAGACTGATTTGTGAAATTGATCAGCAAAGACTTGTAGAGAGTGATCCAAACAGTGTTG
CACAAATTTTCACTAAAGTTTACTGTATTGAAATAGTGATTCGGATGAGAGATGAATAGA
GGCAGTTTTATTTAATTTTCATGTATGTTTTATTTACATTTATAACCACTATACATCACA
ATGTATAAGTTTAGACGAAATGTAATGTACCAGCAGTTCTGAGAAGCCTCTCTGCTGACA
CTGATATCACCAGAGCTGCAAACCAACTAAATCTTTGGTGCTGTGTTTGTCCCAGGACAA
TAAAAGAAGTTTAAGTGACCACACCTACCTGACTCGCAGCATTCTTCAGCATCCCAGCGC
CTACACACAGTCACA
>BEL-44_DRe#LTR/Pao
TGTCGGAGCCCTGAATTAGAAAGATAGTAATGTATTTAATTTATTTTATTTTGTATTATT
TTTGGCCTGCTTTTTGCCAGCTGTTGTGCTGCCACCTATGGGGCATACTAGTCACTGCAC
TGTAGGAAAGCCAATATCAGCTGAACCTAATCAGCAAGAAGCATGCCAGTGGGTAGAGAC
ACAGTTTTCAAACGCTCAATTGGAGGACATTGAGAANNTTATTGTAAGTTGTTTGTTTTG
GAACATGTTTTGGAAGCAAGAATAAAAATGGATCGAAATTCAAGCAAGTGTCCTGCGTCT
AAAAACATTACCTGCTGGGGACAGCGAAATCAGCGAGGAATTCGCTGTAGCAAGTTTGAA
AACTATCTCGATGACGGAAAATTTGGATGGAATATTGGCTTGCTTTCCATTACAGACTGG
AAGATGACAAAATATCTGTGAGTACAAAGATTTAATTACTGGCAAAATGGATGAATCACA
AGAGACTGTTGCTTTGACAGAGAAAGACTCTTTAACAAAGCTTATTGGAGCACGTAAAGG
GAAATTGGGGGCATGTACCCGCAAAATGAATGAAATAANATCAAGACAATCTGAAACTGN
AGATGTTAATGAAGTAAAGCGCCTTCTGACCACATTTCTTAATACTCTTGAAGAGTTTGA
ACAAGCTAATGATTCAGTGCAANTTTTGCAGCCGGTAGAAGAAAGAAAGGTGGANCAANA
ANATTGGTNTAAGCCAAAAATTGATTGTTTTAAANGATTTATTGATGAGATAAATGTTTG
GATTGCTCAAACTCNAAAGGAAGTGGAAGTTTCATATCAAAGAGATGAACAAGACAATCT
TGATAATAGCGTGAACTTTGATGACAGTATTTCTGGAATTATTCAAAAGCGTGCAGCATC
AAACGTTTCAAAATTATCATCAAAATCAGGTAAATCTTCTTCTTCAGCATCATCTGCTGC
ATCAGCACGCATGAAAGCCGAAGCTAAAAAGGCTGCTTTAATGGAACGTGCCGCTGTGTT
TGAGAAGAAACAACAATTGGAGTTAGAGGAGGCGAAGCTAAGAGCAATGAAGGAAAAGTT
GGATTTGGATACAGATATTGCTGCAGCTAATGCTAAAATCCAAGTCTACAAGAGTTTTGA
AATTGAAACACAGGGAGATGATATGAACATGTATTTTGATGAAGGACAGCAAGTAGCTGA
TGCTAATATCGAACAGATGTTAACCCCTGTTGAATACACATCGCTTGGAGCAATTCCAAA
AACACCATTTCAAGAAAGAATGTTGGGACAATCGCCTCGGCTGCTTCAAAGTCCAAAGAC
TGTAAAGTCAAAGACAAAATCCACTGCAGCAGATCCATCAGCAAGTGAGTATGTCACAGG
ACCACAAACTGCACCTAATATTCATTCTAAGCAACAAAATGACTTGGTTGAAATATTAAT
CAAACAGCAAAATCTGGCTTTACTTCCAAGTAAGTCGATTCCAGTATTTGATGGTAATCC
TATTCATTTTATGTCTTTTATGAGAACATTTGAGCATGCAATTGAAAGTAAAACTCAAGA
TGACAAAGACAGACTCTATTATCTTGAACAGTATACATCTGGGCAAGCTAGAGACTTGGT
TCACAGCTGTCTTCATGTAGAGCCAGCAAGAGGTTATAAATTGGCAAAGCAACTGCTTAA
AGAGAACTTTGGGGACGAGATAAGAATATCTAATGCATATTTGGAAAAGGCAATGAACTG
GCCGAATATTAAAACAGAAGATAACAAAGCCTTGCAGATGTATGTTCTTTATTTAAGAGG
ATGTTGTAATGCTATGCAAGAGCTCAGCTACCTGAATGAACTTGATAACTCCTCAAATCT
CAAAGTCATCCTATCAAAACTGCCCTATAAAATAAAAGAAAAGTGGCGATCAACAGCTTA
TGATATCATGGAGCGACAAAATCAAAGAGCAAAATTTGAAAATCTGGTTGAGTTTCTTGA
GAAACAAGTGAAGATCGCATCTGATCCTTTGTTTGGTAAACTGACTGATGTATCTGCAGG
CAGACAGCAGCAGAAAGTCTTAACTGTGACTCATATACCATCTTCTGTTAAGTCAAGAAG
CAGCTTTGCGACAGCAGTCTCAACATTTAATCAAGATCGACCAATAAGGAAGCAACCTTT
CCAAGATGTCAACAGGTATGTTACATTCTATTGTTTGTTCTGCAATGGAAATCATTTAAT
CACCAATTGTCAACAATTCAAAAACCAACCAAACAATGAAAAAGTAAACATCTTGAAAGC
CAAAGGACTTTGTTTTGGCTGTTTGGCAAAAGGTCATTTAAGCAAGAGCTGCCAAAAAAG
AATGATTTGTGACATTTGTAAGAAACAACATCCTACTTTGCTACATAAAACAAAAGAAGA
AATTGAACAAAGAACTGAGCAAAAGGACTGTGTGAGGCAAAGTGTGAAAGCAAAAACTGT
CAGCACCAATACAGATCTCCAAGATGAAACAACAGTGAGCAGTGGGTTGGTTTCTCTGGG
TGAAGGCAACAGTAAAGTGAAAGAATACTCACTTGCTATAACGCCGGTNCAGGTAAAAAT
GGGTAAAGGGACAAAAATAGTAACTGCCTNNGCTTTTCTAGACCCAGGAAGTTCAGCTAC
ATTCTGCACCGAGAACTTGATGGAAAAACTCAACGCAAATGGAAGAAAGACTGAAATACT
GCTAAAGACGATGTCAACAGAGAAGCCAGTCAAAACCTATGAGATAAACGACTTGGAGGT
TAGTGATATAGAAGGAAACTTATTTATTCCTTCATCCAAAGTATACACTCAAAACCTCAT
TCCCGTTTCTAAGGAAAATATTTTCANTACTAAAGATCAGATGAAATGGCCCTATCTGAA
AGATGTCAAGTTGACAGAAATTGATGCTGAGGTTGAACTATTANTTGGCATTAGTAATCN
AAAAGTGATGGAGCCCTGGCAAATAGTAAATAGTCAGAACGATGGCCCATATGCCATAAG
AACGGTCCTNGGGTGGACAGTCAACGGCCCTCTAGGTGGCTTTGGGNAGCAGAATGTGAA
TGCTGCTGAAGTGACTGTGAACAGAATATCAGTTGCAAATATAGAAGAACTATTGGTTAA
ACAGTACAATATGGACTTTTCAGAAAGACTTTATGATGAAAGAAGAGAAATGTCATTGGA
GGACAAGAGATTCATGAGTATTATGTCCANCAATGTAACATTAAAAGATGATCACTACCN
CTTGCCTTTACCCTTTCGNCAAGATGATGTAAAGCTGCCCAACAACAAACAAATGGCGCT
TCAGCGGACAACAAGTCTTCTGAAAAGGTTGAAGGGAGAGGAAGCCTACCATAAGGAATT
TAGAGATTTCATGGAAAGTATGCTGCAAAAGGGATATGCAGAAAAAATTCCCCAAGAACA
GCTTGATAAACCAGATGGAAAGGTTTGGTACATACCATATCATGGTGTGTATCATAAACG
CAAAAAGACTATACGTGTAGTATTTGATTGCACTTCCTCNTTTAGAGATGTATNCCTTAA
CAAAGCACTTCTTCAAGGACCAGATTTGGCAAACAACCTTATAGGAGTTCTCCTACGATT
CCGTCTTGAGCCAGTTGCATTTATGGCANACATTCAAAATATGTTTCACCAAGTCAGAGT
TCTTCCAGACCACACTGACTTTCTAAGATTTCTATGGTGGCCTAATGGTAATTTTGAGAC
AAACCTTGAAGAGTACAGGATGAAAGTTCATCTGTTCGGTGCCATATCATCACCAAGTTG
TGCCAATTTTGCTCTACAACGGACAGCGGATGATAATGAAAATGTATATGGTAAAGAAGT
AGCAGATACTATCAGATACAACTTCTATGTAGACGATTGCCTAAAATCCATTGCAACAGA
GAAACAAGCATGTGAATTAGCCAAGAATCTTAAAGAAATGTGTGCTAAAGGTGGATTTAG
GTTGACAAAGTGGGTCAGTAACANCAAAGTTGTTGTATCCTCACTCTCAGAAACCGAGAA
AGGAAACCCAATTCAAGACTTGAATTTGGACAGGAAAAGACTGTCTGTTGAACATGCCTT
GGGTGTAGAATGGGATACGAATGAAGATGTGTTCACATTCAACATAAAAGAAAAACNGAA
AAATCCCACCAGGAGAGGTATACTTTCAATGGTAAACTCTGTGTATGACCCCCTTGGGTT
TCTGGCCCCATTTACTTTAAAGGCAAAACTAATTTTGCAAGAACTTTGCAAAACAGGTTG
TGGCTGGGATGAGAAAATCCCAGACGATCTGCAGGGTCCATGGGAAAAATGGTTCAAAGA
CTGGGACTGGCTATNCAATTTTCAAATTCCAAGATGCATAAAGTCCTCAGATTTTGGAGA
ATTCAAAACAGTTCAACTTCATCACTTCTGTGATGCAAGTGAATGTGGCTATGGAACTGT
GAGCTACCTCAGATACAGCAATAACAAGAATGAGACCGAAACAGCATTTGTTTTTGCCAA
GGCAAGAGTTGCTCCACTTAAGCAAATAACCATCCCCAAATTAGAACTGACAGCAGCTAC
ATTAGCATCACGTATTGATCGAATGTTGAAAAGGGAACTTTGCCTACCCTTGGAAAAATC
TGTATTTTGGACTGACAGTCAGTTAATTCTCAAATACATAAACAATGAACATTCTAGATT
TCACACCTTTGTAGCAAATAGACTCTCCATTATTCGAGATCTTTCAAACCCTAATCAGTG
GAGATATGTGAAATCTAAAGATAATCCAGCAGATTGTGCATCTCGAGGACTAGATGCCAG
TGCATTAACAGAAATGAAACAATGGCTACATGGACCAGACCTCCTTAAATTAGAGGAAGA
TCACTGTTCTAATATGCCTATCACCTATTCAGTTGACCCAGATGACCCAGAGGTCAAGAA
ACCTATTTTTGTCAATGTCAATGCACTAACTATAATGGATGAACAAAAACCTGCTACAAA
CAAACTGGTTGAATACTATTCCCAATGGAACAAGCTCAGGAGAGCTGTTGGATGGATTCT
AAAATTTAAGAACTTCCTTAAAGCCAACCTGAAAAGGAAACAGAAANCTAATAAGGTAAT
CCCTGATNCAAGTTCTAATGTTGCACACCGAATNACTGAACCAAATTTATCTGTAGAAGA
TCTCAAAGATGCAGAAGAATCAATCATTCGATATGTACAGGAACAGCACTTCAAAGAAGA
ACTCAAAGACATTCAACATGGAAATCCAGTTAAAAACAGAAGTGCTATTGCCAATCTAAA
TCCCTTCATTGACAATGGCTTACTCAAGGTAGGAGGTAGACTTGGCAAATCNGCAATGCC
ACTGGAAATNAAAAATCCTACTATTCTTCCGAAAAATTCTCCTGTTTCTAAATTAATTTT
AAAACACATTCATGAGAGTTATGGCCATTTAGGAAGAAACTACATGCTTTCCAAATTACT
TCAGCGCTACTGGCTACCTTGTGCAAACAACATGGCAAGAAGTATAATTCATCATTGCAC
CTTCTGTAGACGTATTCAGGGGAAAGTAGGCAAACAAAGGATGGCAAATTTACCTCAAGA
CCGTATAACCCCTGACTTGCCGCCTTTCACAAACACAGGAATAGACTACTTTGGCCCTAT
GGAAATTAAAAGAGGTCGCACACATGTAAAAAGGTATGGAGTCATCTTTACTTGCCTTGT
ATCACGTGCAGTGCATCTAGAAGTAGCAAATTCTCTTGATACAGATTCCTGTATAAATGC
TATAAGAAGATTCATAGCCCGGAGAGGCCCAGTTGCAACTATTAGAACAGACCAAGGAAC
TAATTTTATTGGTGCACAAAAGGAATTACAGGAAACATTGAAAACGCTCAAACATGAGAA
GATTACAAGAATTTTGACTGATATTGGAGTAAACTGGATGTTCAACCCACCATCTGCAGC
ACATTTTGGGGGTGTATGGGAAAGATTGATTAAATCAGTAAAAAAGGTTTTATATTCTGT
TACCAAAGAACAAATACTTGATGATGAAGGCCTGCATACAGCAATGTGTGAAGTGGAAAT
GATCCTAAATGACAGACCCATTACATCTATATCAAATGACCCTAACGATCTAGAACCTTT
AACCCCCAATCATCTCCTTCAGTTAAAACGACAACCAAATTTTCCTCCAGGATGTTTCAA
GAAAGAAGATCTATACTCTCGACGAAGATGGAAGCAGGTACAATATATTGCTGATCTTTT
CTGGAAACGCTGGATTAAAGAATACCTTCTGTTAATGCAGAAGAGAAGTAAGTGGCAACG
AATAAAGAACAATTTCTTTCCCGGAGACTTGGTACTCATAGTTGATGACACTGCTCCAAG
AAATTCATGGTTAATGGGAAGGATCCTAAAGACTCTACCGGATAGCCAAGGTCTTGTAAG
AGTTGCTATAGTGAAAACCAAAACAGGTACACTTCAAAGACCTATCCATAAACTGTGCCT
GTTGGCTGAAGAATCTAATAAATAGACAGTAAAGACTGATTGAAAGGTTCATAGTATGAA
AATGTAAATCAATAAGAAAATTAAATGTTTACCTCTATTATGAGCTACNTNATTTTCTAG
TTTAGAATTATTATTATTGTTTTTCTTTACAATGTAAATTTGATGTAAATTGTAACTTTG
TGGAATTATATTTGGCTCCTTAAGATTTGGAAATATTGTTATGATTGTGGAATCCCCAAT
CAGGGGCCGGATGTCGGAGCCCTGAATTAGAAAGATAGTAATGTATTTAATTTATTTTAT
TTTGTATTATTTTTGGCCTGCTTTTTGCCAGCTGTTGTGCTGCCACCTATGGGGCATACT
AGTCACTGCACTGTAGGAAAGCCAATATCAGCTGAACCTAATCAGCAAGAAGCATGCCAG
TGGGTAGAGACACAGTTTTCAAACGCTCAATTGGAGGACATTGAGAANNTTATTGTAAGT
TGTTTGTTTTGGAACATGTTTTGGAAGCAAGAATAAAAATGGATCGAAATTCAAGCAAGT
GTCCTGCGTCTAAAAACATTACCTGCTGGGGACAGCGAAATCAGCGAGGAATTCGCTGTA
>DF0002293.1_Copia-6-I_DR#LTR/Gypsy
GAACGACGCGATCACAATATGGATCCAGCAGATGATATNATAGTGCGTATAAAACAAGGT
AACCGCTCNATTGAGCGTTATATCAAGGAGTTTTTGGAGCTAGCCCCGAAGAGCTCTCAC
AGTGACNTNTTGCTNATGATGTTTTTTCGGGGAGGACTTTTGGAACCAGTCCGTTCCCNN
ATGCCACCGTACGAGGAGGACTGGAACCTTTATCGGTTCATTGAGGCGGCNTTGTTGATC
TCTGGCTCCCCTCTCTCTGTTGCCCTGAAGGAGGAGAACCCTCAGGAGGGAGGCCTGAGT
GGAGGGCAACAGAGAGGGATATTTTCGGGGCCGGCTGATTTATCTAAGGGAAGGAGGAGA
GAGGCTGGACTGGAGTTGCGGNCTTATCCGCGTCGGGCTGTCCGAAGACCACCCTTTTCT
GAGCCTCTGGAGAGCCTNCTGGAACTGTGTGAAACCCCAGTGTCTGCTCCAGTCCCACAA
TGCCCGCCAGTGTCGGCTCCAGCTCCAGAGCAAGNNNCCGNNNCTCCCTCTCCTGATGAC
AACGCTCTCCCTCNTTCTCAAACCACCAGACGGAGGAGGCGCAGGAAGAGGACTGCTCAT
GCCCCAGAGCGCCCGCCAGTGTCGGCTCCAGCCCCAGAGCGCCCGCCAGTGTCGGCTCCA
GCCCCAGAGCGCCCGCCAGTGTCGGCTCCAGCCCCAGAGCGCCCGCCAGTGTCGGCTCCA
GCCCCAGAGCGCCCGCCAGTGTCGGCTCCAGCCCCAGAGCGCCCGCCAGTGTCGGCTCCA
GCCCCAGAGCGCCCGCCAGTGTCGGCTCCAGCCCCAGAGCGCCCGCCAGTGTCGGCTCCA
GCCCCAGAGCGCCCGCCAGTGTCGGCTCCAGCCCCAGAGCGCCCGCCAGTGTCGGCTCCA
GCCCCAGAGCGCCCGCCAGTGTCGGCTCCAGCCCCAGAGCGCCCGCCAGTGTCGGCTCCA
GCCCCAGAGCGCCCGCCAGTGTCGGCTCCAGCCCCAGAGCGCCCGCCAGTGTCGGCTCCA
GCCCCAGAGCGCCCGCCAGTGTCGGCTCCAGCCCCAGAGCGCCCGCCAGTGTCGGCTCCA
GCCCCAGAGCGCCCGCCAGTGTCGGCTCCAGCCCCAGAGCGCCCGCCAGTGTCGGCTCCA
GCCCCAGAGCGCCCGCCAGTGTCGGCTCCAGCCCCAGAGCGCAGTNCAGTGCCGGTTCCA
GTCCGGCTCCTGGCCCTGCCGGCGCCACCCAGGCTCCTCGCCCTGCCGGCGCCACCCAGG
CTCCTCGCCCTGCCGGCGCCACCCAGGCTCCTCGCCCTGCCGGCNCCACCCAGACGCCTC
GCCCTGCCGGCCCCAGCCCGGCTCCTCGCCCTGCCGGCGCCACCCAGGCTCCTCGCCCTG
CCGGCNCCAGCCCGGCTCCTCGCCCTGCCGGCNCCACCCAGACGTCTTGCCCTGCCGGCC
CCAGCCCGGCTCCTCGCCCTGCCGGCCCCAGCCCGGCTCCTGGCATTACCAACGCCATCC
AGACGTCTTGCCCTGCCGGCACCTCCCAGACGTCTTGCCCTGCCGGCCCCAGTCCGGCTC
CATGCCCTGCCGGCTCCAGTCCGGCTCCCTGCCCTGCCGGCTCCAGTCCAGCTGCCTCCA
GTCCCGCCGGCTCCAGTCCAGCTGCCTCCAGTCCCGCCGGCTCCAGTCCAGCTGCCTCCA
GTCCCGCCGGCTCCAGTCCAGCTGCCTCCAGTCCCGCCGGCTCCAGTCCAGCTGCCTCCA
GTCCCGCCGGCTCCAGTCCAGCTGCCTCCAGTCCCGCCGGCTCCAGTCCAGCTGCCTCCA
GTCCCGCCGGCTCCAGTCCAGCTGCCTCCAGTCCCGCCGGCTCCAGTCCAGCTGCCTCCA
GTCCCGCCGGCTCCAGTCCAGCTGCCTCCAGTCCCGCCGGCTCCNGTCCAGCTGCCTCCA
GTCCCGCCGGCTCCNGTCCAGCTGCCTCCAGTCCCGCCGGCTCCNGTCCAGCTGCCTCCA
GTCCCGCCGGCTCCAGTCCAGTTGCCTCTCCAGCCGGCTCTCCTAAAACCCCCTGCCTTG
TGTCTCCTGCGGGATCATCCATGGGTCATCCCTCCCGCCCCTCCCTGGTGGTCCTTCCCA
CTACTTGGGACGGATTCCCCGGCCGCACCCTGGCTTCCTGCCGGGGCGCCTGACCCACGG
ACCTACCCTGATCTGGCCCTCCCATCCCTCCCCTTGTTCCTGCTCCGCTCCGCCCNCCCC
CCCCCGGAACCANTCTGGGAGCGTCTGGAAGCCGCTCTTTAGAGGGGGGGTAA
>DF0002294.1#Satellite
GAGTGCATGTGAATGGTTTCTCTCCAGTGTGGATCTTCATGTGTTNATTAAGGTNTGATG
ATCGGCTGAAACTCTTCCCACACTGAGTGCATGTGAATGGTTTCTCTCCAGTGTGGATCC
TCATGTGTTNATTAAGGTNTGATGANCGGCTGAAACTCTTCCCACACT
>DF0002295.1#LINE/Rex-Babar
CCTCGGTGTGGAGCTCTCCAGTGTTTGCACTGTTTTTGTTAGTCTGTCCTGTTTTATGTT
TATCAAACACGATCAGTTACACCAGGGACGAGCTGCTGAACATTCGGCAGTGCACACCAA
CTAATCAAGAACCGGATTTTGATTTCTCTGGCGTTTTGCGGAACATTGTNCGGCGGAGCA
GCTGCACTGTGGAAACGCTACAAGACGCGCAAGCGTGGGAAGCGAGCCGGCGCGCTCGTC
AGGCTGAGACAGCGCGGCTTCAGAACGGCGCTGCCCAGCATCCATCTGGCGAATCTCCGC
TCTCTTCCTAACAAAATGGACGAACTACTTCTGCTCACACGCAAAAACAAGAACTTTAAC
AACTCTGCTGCGCTGTGTTTCACGGAAACCTGGCTAAACGAAGCCATTCCGGACAGCGCA
TTACACCTACCGGACTTTCAGCTGTACAGAGCAGATCGCGATACGGAGTCAACGGGCAAA
ACGCGCGGCGGGGACATGCTTTTACATCAACAGAAGGTGGTGTACGGATGTAACTGTGTT
AAAGAAGATGTGCTGTCCTGATGTGGAAGTGCTTTTCATTAACTGTAAGCCNTTTTATTC
ACCGAGTTTTCCTCGTTCATTCTCGTCTGTGTTACATTCCACCGCAAGCACACGTGAGTA
CTGCGCTGCAACAGCTGGCTGATCTGATCACAGAGACAGAACAACAACACCCGGACTCTG
TTTTTATCATNCTTGGTGACTTTAATCAGGCAAAACTCACACATGAGCTGCCTAAATTCA
AACAGCACATTACATGCCCCACCAGAGACAATAACATTTTGGACCATTGCTACACCACAA
TAAAGGATGCATATCGCTCCGTCGCCAGAGCAGCTCTAGGACTCTCCGACCACTGCCTGG
TTCATCTTATACCAACTTACAGGCAAAAACTTAAAACTACTAAGCCAGTATTAAGGACTG
TTAAGAGATGGACCAACGACACAGAGCAGGTCCTACAAGCCTGTTTTGAATGCACTGACT
GGAGTGTTTTTGAAGCTGCAGCCACAGACCTGGACGAGCTCACAGAGACTGTAACATCAT
ACATCAGTTTCTGTGAGGAGTTATGCATCCCTACCAGGACCTACTTATCATTTAACAATG
ATAAACCATGGTTCACACCAAAACTCAGACAGCTTCGTCAGGCCAAAGAGGATGCCTACA
GGAGTGGTGACAGGATCTTGTACAATCAGGCCAGGAACACACTGACAAAGGAGATTGGTG
TGGCTAAGAAAAGCTATGCCAAAAAGCTGCAAAACCAGTTTCNGCTAACGACCCTGCATC
AGTGTGGAGAGGCTTAAAAGGTTTTACTAATTACAAGACACCGTCCCCCAGCATCGACAG
CAATAAACATCTTGCAAACGAGCTGAATATGTTCTACTGTAGATTTGACACCTTTGACCA
GACACCTCACACCCGCCCGGACCATCTCCCTACACAGCCATCAACACCACATCAACACAG
CCCGGACCATCTCCCTACACAGCCATCAACACCACATCAACACAGCCCGGACCATCTCCC
TACACAGCCATCAACACCACATCAACACAGCCCGGACCATCTCCCTACACAGCCATCAAC
ACCTCCAGCCATCTTCCTCTCCCCCCCTGCACTTCAGATCAGTGAGGATAATGTGCGTCA
GATCTTCAGTAAACAGAAGAGAAGGAAAGCACCAGGCCCAGACGGTGTTTCACCAGCCTG
TCTGAGAACCTGCGCTGACCAGCTGGCTCCCATTTTCTCACAGATCTTCAACAGATCACT
GGAACAGCGCAAAGTTCCATCCTGCTTTAAGCGCTCCACTATCATCCCAATCCCGAAGAA
GCCAAAGATCACAGGACTCAATGACTACAGACCTGTTGCCTTAACATCTGTGGCCATGAA
GTCATTCGAAAGACTGGTGCTAGCATATCTGAAGGACATCACTGGACCCCTGCTGGACCC
CCTGCAGTTTGCCTATAGAGCAAACCGGTCTGTGGATGATGCAGTCAACATGGGACTGCA
TTATACCCTACAACATCTGGACAAACCAGGGAACTACGCAAGGATTCTGTTTGTGGACTT
CAGTTCTGCCTTTAACACCATCGTCCCATCACTGCTCGAGTACAAACTGACCCAGCTCTC
TGTTCCTAGCTCTGTCTGTCAATGGATCACCAGCTTTCTGACAGATAGACAACAGCTAGT
CAGAATGGGCAAAATCACATCCGACAGCCGCACCATCAGCACTGGTGCCCCCCAGGGATG
TGTTCTCTCCCCACTGCTCTTCTCCCTGTACACCAACGACTGCACCGCAAAAGACCCCTC
CATCAAGCTCNTTAAGTTTGCAGACGACACTACTGTTATCGGCCTCATCCGGAACGGTGA
CGAGTCTGCATACAGACAGGAGGTGGAGCGGCTGGCNTTATGGTGCAGATACAACAACCT
GGAGCTGAACACGCTCAAAACAGTGGAGATGATAGTGGACTTTAGGAGAAACCCCCCTGC
ACTCCCCCCACTCACCATCATGAACAGCACTGTGGCTGCAGTAGAGTCATTCAGGTTCCT
GGGCACCACCATCTCTCAGGATCTGAAGTGGGACATTCACATAGACTCTATTGTGAAGAA
AGCCCAGCAGAGACTGTACTTCCTTCGTCAGCTGAGGAAGTTTAACCTGCCACAGGAGCT
GCTCGTACAGTTCTACTCAGCTGTCATCCAATCCATCCTCTGCACTTCAATCACCGTCTG
GTTCGGCTCAGCTGCCAAAACCGACCTCCGTAGACTACAGCGAATAGTCCGGACTGCTGA
ACGAATCACTGGCACTACCCTTCCTACACTTCAAGAACTGTACTCTTCCAGAGTGAGTAA
AAGGGCTCGCAAAATCACTCTGGACGCCTCGCACCCAGCACACTACCTGTTCGAACTGTT
ACCGTCTGGTCGGCGCTTCAGAGCACCAAGCACAAAAACAGCCAGACACAGGAAAAGTTT
CTTTCCTCAGGCCATCTACCTCATGAACAGTTAAATATCCCCCAACTGTGCAATAAATAT
GTGCAATACTTTCTCATACGCACTTGTACACAGCACCTTATATCAATATACAATGCAATA
CTTTCTCCATTCGCATTTGTACACAGCACCTTATAACCTGTATATTTATAACAAATCTGT
ACATACAATTCAACATCCAGATTTCTTGACTAACTGCATCTCTGTTTAATGTTTATCGTC
TTTTTTTTTCATATTTATTTTGTGTTGTCACTTGTCACTTTATGTACACTGGAAGCTTCT
GTAGCCAAAACAAATTCCTTGTGTGTGTGAAGCACACTTGGCAATAAAACTGATTCTGAT
TT
>Gypsy-111_DR#LTR/Gypsy
TGCGTGCGCGTGCATGTGGTGCGTGCGCGTGGAAAATAAAGCGGAAGTTTTAGTGTGTTC
ATCTGGACTAATGTGTAGACTGAGTTATTGAGTGTCCATAAAAGTTCATACACAATATTG
GCGACGAAGATGGCTGAATTTAGCTTACCTGCACCACCACCTTTCCTCCCAGTGCCTGGC
GACCCGCCTATTCCATGGGCGAACTGGTTAGATGGTTTCACAGTGTACCTTGAGGCTATG
GATTTCACGGACATCTCCGATCGGAGAAAAATCGCTCTGCTTCGCCACTGTCTCGGGGCG
GAGGGACAGAGAATATATCGTGCTCTGGGACATGCAGAAACATATGAGGAAGCAGTCGCT
CTCCTCGCGAATCACTTCACCGGGCAACAGCGCGTGCTGCTGCGCCGATACAAGCTGCGC
AAACGGCTTCAGCACTCGGGTGAGTCCGTGCAGAATTACGTAACTAATCTGCGAGATATG
GCACGCTCATGCAATTATGGAACTCTTCAAGATCAGATTGTTCGGGATCAGTTTATCGAG
GGGATATTGTGTGACAAGACCCGGGAGAAACTGCTGCTGGAACCTGATGAATTAACTTTA
GATCATGCTGTTGCTATAGCTGTGCAGGTGGAGGCGGCCACTGAATGCTCTACGTTGCTG
GCAGATGCGCGCCCCCTGGCGGACGTACCGTTACAGCAGATGCGATCTGTCTGTCTCACA
AACCACGGCCCATTATCCCCACATAATACAGAAACTGAAGAAACATGTTTTCCAGTGCAG
CTTACACAGCATCAAGGAAATCGTAGAAGTTTAGTTTTCTGCAGCAATTGTGGATCTAAT
TCACACAACTCTATTCAAAATTGTCCTGCACGAGGACAGATCTGCAGGAATTGCAAAAAA
AAAATCACTTTGCAAAAGTATGCCGTTCTGCACCAGCTGCTCAAGCATCACNGAAGCGAC
ACCCACATGCTCCGTATAACTGCACTGAAATCAGACATGTTTCAGGAGGGCAAGCAGCTT
TTAGGACATGTACTGTACTCCTTGGTGAGGTGAGCCTTCCACTGTTGCTGGATACGGGTG
CGGCAGCTTCTCTGCTCAATGCCAACACATACCACAAGTTCTTCTCCCATCTGCCACTGC
AACAGCCCTCTACATCTCTTTGTGGTTACGACAGCTCTAAGATCACTATGCTGGGTGTTC
TTCATGTTCCAGTCCGCTATGGCTCTAAACACATACCATCATTTCCTTTCTATATTACTG
AGCGGGGTGCCAACCTCCTGGGATTGGACCTTTTCACATGTTTAGGATTCACACTGCGAG
ACAACAAGGGGTCGGATATCCACCACATCACCACTACATGGCAGCAGAGATGGCCGGCGC
TGTTTAAAGGACTGGGGTGCCTCACAGTTTTCACCCACAGGCCTCTGGTGGATCCGGAGG
TGTCGCCAGTCATTCAACCCCTGCGCAGAATCCCTCTCGCACTGCGGGATGAAGTGACTG
CAGAGCTTCAAACGATGCTGGCGATAGGAGTGATTGAACCAGTCAATGCTGCCCCCTGGA
TCTCTAACCTGGTCATTGCTAGGAAAAAGTCTGGTGGAATTCGGGTATGTGTGGATTTGC
GATCTGTCAATAAGGCTGTTATACCAGACAAATACCCTTTACCCACAGCGGAGGAGCTGA
CCACTCATTTCTATGGGTCAAAAGTGTTCACAAAGCTGGATCTGCGACAAGGCTATTTGC
AAGTGCCACTGCATCCTTCTAGCAGAAACCTCACAGCGTTTGTCACACACACAGGGGTAT
ATCGCTACACACGCATGCCATTTGGCTTAAGCTCCGCCCCCAGCTGTTTTCAAAAGGTGA
TGACAACTATCTTGGCTGGTATCCCCGGGGTTGCTGTTTTCTTGGATGACATTGTAGTGC
ATGCAGCAGATATCCAAACACATAATGATCGTCTCTACAGGGTGGCTACCGCGCTCATGG
AGCATAATCTCACACTGAATGAGGAGAAATGCACATTTGCTACGTCAGCCATTGATTTTG
TTGGGTTTCGTCTCACATCCCAAGGCATTGCCCCGCTTCAGTCAAATATCGAGGCCATTC
ACAGAATCCCAGAACCCTCCTCCACTTCCCAGGTAGCTTCATTTTTGGGCATGACAGCNT
ACTACCTGCGTTTTCTACCTCAGTACTCCCGAACCACAGCACCCCTCCGCCAATTACTAA
AGAAAGATGAACCGTGGAATTGGACTGCAGAATGCACTGAGGCTGTCAAAATTCTAAAAT
CTCAGCTAACCACACCTCCCATTCTAGCTCACTTTGACCCAAACAGTCTGACTATTGTCA
CTTGTGATGCCTCCACACAGGCACTGGGAGCTGTTCTTTCACAAGAACAGGATGGTGTTG
AAAGGCCGGTAGCATTTGCGTCCAGGGCCCTGACGCCCACTGAACAGCGATACTCTGTGG
GCGAACGGGAAGCCCTTGCCTGTGTCTGGGCCTCAGAGAGGTGGCATCTCTATCTTTATG
GCAGACGTTTCACACTCCGCACAGATCATCAGGTGCTTACCACACTCTTATCAGCTTCCG
GCTCAGGTCATAAACCTCTGCGCCTACACAGATGGGGTGAGCGCCTGAGACAGTATGATT
ATCAACTCAAATTCACACCTGGGAGAGACAATGTGGTAGCAGATCTCTTATCCAGATCTA
TTACTGCACCCACACCGGCAGTCCCACCAAGCAGTAACGATGCGGAGCCAGAATTCATTC
AGATGCTCCATGCACCNTTGCAATCGGCTGTCTCCTTGGAGGAGTTGCAGAAAGAATCTG
AGCAGGACCCTATACTATCAACTATCCGCACATATATACGCTCAGGGTGGCCTGCACGAG
TACCTGAGGAATTGGTGCCATTTGCNAGGGTGCGGAATGAACTGTCATGCTGGGGTGATG
TGTGTGTTTCCAGGGGTCTCTGTACAGTAGTGCCAAGCAGCTTGCGTGCCCGTGTCCTAT
CAATGGCGCATGAGGGCCATTTAGGCATTGTGAAATTTAAGCAGAGATGCCGGGATCTGG
TCTGGTGGCCAGGCATCGACCGGGATATTGAAGGACTAGTCAGAGACTGTGAACCATGCC
TTCTCAGTGGGAAGACTGGGCAACCAGCTCCAACCCCTTTGCAGCCAGTTGCATGGCCGT
CACGTCCATGGGAGCACCTTCAGGTAGATATCTGTGGTGAAATTCATGGTCATGGAGTTC
CCCCTCATCAACGCTTTCTGGTTGTCATCTATGATCTCCATTCCAAATGGCCAGAGGTAG
TGCCAACGGGAACAGTTACTTCCCAAACTATCACGCAGATACTGGATAGCCTGTTTGCTC
GTTGGGGCATGCCCCGTGCTATAACTACTGACAACGGTCCCCAATTTATGTCTGCGGAAT
TCTCTACTTTCCTAAGCAGTAAGGGGATCAAACACATTCGTGCCGCGCTCTATCACCCGC
AAGCAAATGGCGGAGTGGAAAGGTTTAACCAGAGTCTTAAGAATGGGGTTCGGGCACATC
TGGTNCAGGGATACTCATTCCAAATGGCACTTAACCTAACCTTANTGCACTACAGGGCTA
GTCAGCACAGTACCACTCACGTTTCACCTGCTCTGCTCATGCTTGGCCGGGAGATAGAAC
TGCCCCTAGACCGGCTNAGAGCACGTGGTTTGCCAGCAACGACAGTAAAGGAGCCCCAAG
CAAAAGCCAAAGTGGCTGTCACTACAAACCAGGATCGTATGAAAAATAACTTCGACAAAC
GACACAGGGTTAGGCATGCTAACATCGAGGTACTGGACTGGGTGCGGGCCCGCAGACCCC
ACCGTAGCAGTAAAATGGCATCTTTCTGGTCTGAACCTCACCAAGTAGTTCGTCGGTTAG
GCTCAACCACATATATGTTGAGTGATGGTTCTCGCTGGCATGCAAGTAGATTGCAGAAAG
TGCCTATTCCCCTTACTACAACAAGAGGCCCAAGGGCAACAGAACCAANTGGGGGCAGCA
ACACGAGGAATAAACTTTCCAACCCCACAACCTGAGCCAGTACAGCAGCAGCTATACCAG
GCACCTCAGGGTCGTCAGCTCAGGGAGCCCCCACAACAGGCGGAGCCTGATCCGCCACCA
CTCTTGGCAGACACTGACCCCTGTCCTTCCCAAACATTGCACGATCCTATCCAGGATGTT
CCAGAAATGCAACAGCAGGAGGGTTTGGGAGGTAGACCAGTTCGGGCGAAGACTCGTCCA
GCCTATCTTAAGGATTATATCATAGACTTTCATGCATAAAGGTTAAGATGTGTCTGCTGT
TTTGGCTGCCACATTAAAACTTGTTTNACTAAGTCATCTAGTTCTTGGAGGGGGGTGGGG
GGGATTGTTGTGTTCAGCATGTTATAAGATTTATTGAAGTGCGTGCGCGTGCATGTGGTG
CGTGCGCGTGGAAAATAAAGCGGAAGTTTTAGTGTGTTCATCTGGACTAATGTGTAGACT
GAGTTATTGAGTGTCCATAAAAGTTCATACACA
>DF0002297.1#TIR/PIF-ISL2EU
GGCCAATTTCACACTTCCGCATTCGTTACTTCCGGTTTTGACCGCCCCTGGGTAAACTTA
TTTCCGGTAAAAACAATGGCAGCGCAGTCGAGGAGCAAGGCGTTCTGCTGTGTACCAAAG
TGCAGCAATTCAAAGCGAAAGCAACCATACATGAGTTTTCATGAGTTTCCCACTAACGAC
ATGCAAAGACAAAAGTGGGTACATGCAATTCGACGAGACGAAGGGCCGAAGTTTGATATT
AGAAGGGCAAGTACGTTAGTCTGCAGTCAACACTTCACTGCTGCTGACTTCATCCAGGGT
AGTTGTCGCTTAAAACCTGGAGTTATTCCAAGTCGCTTTCAGTGGAACAATTTCCATGTA
CAGCCACAAAAGCAGTCTGCTTTTGAGAGGTCAAGTGCTCGTCTAGGAGTAGATGTGCGT
GCCCCGAAAACTGTGGATCTGCAGAGTAACGACTCAGAAGTTATCGTCAAGGACCATGAC
TACGCTGCATACCCCCCTCCTGGTAAGTATTTGTATTAAAGTGTAACTTAGATGCAAAAT
TATACACACTAGGGCTGCACGATTATCTCGATTAGGGTTGAAGTCAATTTATAAGGTACA
ATTCACCCAAAATGTCATTTCTGTCTTCATGTAATGATGTAATCGCAGCCGCGAGGTCAC
ACGTGAGCTGTCGCACTGTTTGTTTACATCAGAAAANGACGCGTTTGCGTGCAGTGAACA
GAACCTGTAAATTCAGTGAATAACAGGCAATAGTTTTAAAATAACGCTCAGTTTGTTGCA
CAGGGCGACAACTTTGCTCCTTAATCAGGATATGATTGATTTGCATGTGTTTTGTTTCTC
ACAGTCGAGGCACATTACATGGTTTAACAGTGCCATAAAGATAAATTAAATTCATTAACC
CTATAATTCATCAACTATACAGTTCTTAACTATAAATCAGCACTGATTTGATTTCAGCTT
AATGAATGCGCAGTTTTAGAGCTGCTTTATAAATGTATTAAGGTGTTTGCAACTCTAAAT
TCACTAANTTTGTAAAGGTTCTTTGGAAAAAAACATTGTATAAAGTGCTACAAAATTAAA
AGTAACTTGAGTAGTTTAATGTTTTTACTTAGATTTTTTTATTCTTATCATTGATATTAT
TATTAAACCTTTGTAATTTGTCATTTTGTAGGTGCTTTGGATGAAGCCTTGGAATACATA
GCAGAGCTGGAGGCTAGGCTAAATAAAATTTCACTGGAGACACCAACTGTGTTCAGTAGG
TTTTGTGTGTCTGATCACACAATTCGCTACTACACCAGGTTTCCCTCACAGGAAGTATTC
CAGGTTTTCTGGGAGTCTGTTTGTCCATCTGCCACAAACCTTATGTACTGGACAAAAGCA
CAAAGAATGGGTCGGGAAGCTTCCCCTACACCAAGTCCTGCACGCAAAATTCAGCTCATA
GATGAACTGTTCATGTACTGCTGCCGCGTAGCTGCTGGCCTTAGGGAGAGAGTAATTGCT
GACATCTTTGGTGTAAGCATGGCCACAGTAAGCAGGACAGTCATCACCTGGGCAAATTAT
CTTTATTTTGTTTTAGGCTCTGTTCCCATTTGGATGTCAAGGGAACAAATAAGCTCTTCC
ATGCCTGAGAAGTATAGTTCATTCAGTCCAAATGTCAGAGTAATCCTGGACTGTACAGAA
ATTTTCTGTGAGAGTCCCACATCTCTGACACTCCACTCAGAGATATTCTCTAACTACAAG
AGCACAACAACATTTAAAGGACTCTTGGGAGTGGCTCCATGTGGTGCAGTAACATTCATC
TCTCGTCTGTACACTGGCTCAATCTCTGACAAAGAGATTACAAGGAGGTCTGGCATCTTG
AGTCTACTTGAACCTGGAGATGAGGTGATGGCTGACAAAGGCTTTACAATTGGGGACATG
ATCACCAATGTTGGTGCTACACTAATAATTCCACCGTTCAAGCGTGACCGGCAGTTCAGC
AAGACAGACTGTCAAAAAACACAAACCATTGCACGGCTCAGAATTCTGGTGGAAAGAGTA
ATACGACGAGTTAAAGAAAACCACATCTTCGATTCTGCTGTACCACTAAGCTTGTCAGGA
ACAATTGACCAGATCTGGCATAACTGCTGCTTCATGGTAAATTACCAGGGACCAATGTTT
TTGGAGCATTAAATGAGCCAGATTTCTGCATCTTCTGNGGCCTGTACCATGAAGCCGGAT
TAGCTGGCTAGCCAGTTAAGTTTCAGTTTAGTTTCAGTTTAACTATCCTGAAACGTGTAA
AATAGTAGAAATCAAACCCATCGGAGTAATCCATATACAAAGAACGGAAACCATGACAAC
CACATAAAATTAACTCAGTGTTTGTTTAGATACATTTGAAGGATTCTGTGCTGATTTGTT
ACATTGTTCTGTTTGTTATTATTAAAATAGTTACAAGTTAATGTAATTTTATGATTTCCT
CTTAACTTTTACAAAAAATATTACAATGTATTTCCCCCTCTGTGCTCAGAGGCAGATTTG
TTACTTTTATCAAGCAAAAATGAGCAGTCTCCTGAAAATAACAAGGACAGTTTGAATAAA
CTTTTTTTTTAATAATTGCTATTGGTCAAAATAAACATATCATACAGTTGTTCTGTTGTC
CAGTTGTTATTTGACACATTTTATTGTTAGTTTCAGATATAATACAGAATTGTAAACCTG
AACTGATACAACATGAAATTTTTACAATTATAATAGTAGTTTAAAAATAGACAAAGTTGT
AAAACAATATAAAATTAATTACTATACATATATACATACCGTGGTAGCAATTTTAAAGGG
TTAGCTCACAAGTGCAAGTATCAAGGTGAGTAATTAAAATTATAAATTTTGTGTGAATTA
ACCCTTTACTACAGCAATGCTTAAACCATAGATAGATACTTGTCCATATATACATAATAG
TAATACATGTCCAACTTCTCCTTCATTGATGTTATAAAGACATCATCTCGCCAAATCCTC
TGGATGGTTATGTCTGACTGTGTGTCAGTCACAAAGTCACACCACTGCAGACCAGTTACG
GCAAGCTGGCCTTGAACCTGCCAATAGTATTTGTGTGTTTCTTTGAGTTTGGCTTGGCCC
TTTTGCATTTTAATAAATGAAGCCTGGCCTATACTTTCAGCAGATGTAGCTTTTACTTCC
ACTAGACCAAATGGGAAGATTTCAGATGGATCATATACTCTCCCATCTGGACTGGCACCT
AGATGTGGTGCATCTGGGTGAACAACAAAGCCACAAGGTAAAACCGTAACCCTCTTTGTT
TCAGAATATTGTTTCAAAATTTCTGGTTCAAGTTCAAGTCCACGTTTCATAGCACTTGTC
TGCTTTGTGCCTTTTAGTATACGTGCTGCTAATGACTGGCTAGCAGATTCACCAACCACA
TAGCAGACTTCTCTAAACCTGCTTGCGGTGACTCTTGGTTGACGCGCATGTGCCCAGGCA
GCACAATTTGACTGTAGTCGAGTATTGTGCTCAATCTGACCGGATAAGATGTGTGACACT
TGTATTGACTGCAAATGAAAAGATTGGTGGTGAGTGGGAACAAAATTTAGGTTTGTACTA
AACTGACTGCCACACACTGGCAGGTTGGGGAAATCAACTGTAGGTTGATCAGCAGCTGTG
AGAGGATAGTGGTACGAAAGAGGACTGCCCCGGGGTAATGGACCAAACTGCGAGCTGACC
AACTCCATTTCTGACATGCCTCCAAGTATATGAGCCAACAAAGGTTTTGGGTCAATCTGG
TTTAGTTTTGCTCCAGAAGCCAGGATGTGTGGATCTGGAAGTGGACCTAAAGAAATAAAT
GCTTGTTAGTGTTAACTTATAACATATGAAACAACAAATTACTAAATGGAGTCTGTCAGT
GTGTATGTAACTTTATGATGAAATACATCTGTCAGCCTCTCTCTGTTCTTTTTGTAAATA
ATGTATGTGAATCTATATTTAGATGTGTGTCTGTACATTTCTATGTGTGGGTATGTCTTC
TGTATGCATATATAGGATGTTTGTATATTGATATACATGTATGCGTTTCTGTTTGTCAAG
AGTATGGATACATTTTGCATACACACAGTTTATTATTACCTGTGTGAGCTTTGTACAGCG
TAGACTTTACTCCTGTCTTCCCCAAAGAACATGGTTTCTGAACTACAAGTTGACTCACTG
CCTCTGGACTGACACCCTTAATATAAACAAAAAATGTGTCAACCAGGAATATTTGCAAAT
GCTGAAAAACGGGAAACATTACACTTACCTGTGTCCTTGGACGATGCCATCTCTGTTGTT
CACTTGTGCAAGCCACTGTTGGTGGGACAGATTTTAGATGAAGCTGCACATAGTGGGCTG
TTTGATACAACAGAGCTGTTAGATGGTTACATAACCCTTTGCCAGCTGCACAACTACATG
CATAAGCAGTGACACTAGGCTCTCCATGAGACTCCAAAAACATCTGTAAAAAAGAACACA
AAAGTTNTTTAAAACTACAAGTCATTAACAATATTCAACACTGAAAAAAATGCTGTTGTA
TTAACACTGGAACTACCAGAATTCTATAACTACTAGAATTGCCATAGCGGTCATTCTGAC
CCGTTCTCATATTTAGTAAAAGTCAGGGAATTATAGATATGTGTGTTTTNNATTTNAACA
AAGTTATTAAATTGCAAANATAACGGTCAAAATGACCGCCTCGGTAGTTCTAGTGTTAAC
ACTGTAAAATTCATTAGCCTGCAACCGCAAAAGCTACGTATGTTACACCAGAACACTTAA
AAACTGCAACAGCAGTTATATTAAAAATAATAGAACTTGCTATCAGAACAATGATAGCTA
ATCTGCAATCATAAGCCAACCGGCAGATTACATATAACCTCCAGTGTGTGGGGTTCCTCG
TTTTTCCTCATTGANCNGTAGCATCTAGCTCTGACTACCACCTTGCCGTCGACTACATTT
GACACTAAGCATGCATAAACAATGAAAAAAGTCAACATATCTGTAATCAACATATATCAT
ATAACTTATTTAGAAACGACTGTAACTTTATTGCCGCTAACGTTAGCGATATGCTAGCGA
TNGTAGCTAATTCAAAACTTACCTTGATACCCGTGGATAAACTCTTCANCGAAGAATTTA
TATCCCTTCTCCAGTCTTGACCCCGTGGTTAAAGAATTTTCTGCAACAATTCGGTTGATG
TCCTCGAACTTAATTTGCGGCAGAGTGGAGAGAGATGTTGTAAAAAATCGTTCCATGTTT
TCTCAGCATAGAAATCGTTTGTTGTCACTGTAGCGGAAGTAAAATTACCCAGCGGCGACG
GGCTTCCGGTTCTTGTGAAATTGGCC
>DF0002298.1#TIR/Merlin
GGTCCCACTTTATATTAAGTGTCCTTAACTACTATGTACTTACATCAAAAAATAAATACA
ATGTACTTACTGTGTTTATAATGTATTTGAGAACACTTGTGGTGCTTTTGAGTTGGGATA
GAGGTTGGGTTATGGACAGGTTTGGTGGTATGGGTAGGTTTAAGGGTGGGTTAAGGTGTA
AGGGATGGTCAACAGTGTATTTACAAATGTAATTACAAAAGTTAATTACAGATGTAATTA
CATACATGTATTTAATCAAGCATAAGTACACAGTAAATACATGTATTTACACAATAAGTA
CATTGTAACAAACTATTAATTCCTGTGTAAGTACATATTAGTTAAGGCCACTTAATATAA
AGTGGGACC
>Gypsy-180_DR#LTR/Gypsy
TGTGACGGTCGTAAGGTTTTGTTAACCAGTGTCCACTAGATGGAGGTGTTCCATGATCTG
GTATTCTTCTGGAGTTTTGAACAGGTGCGGTGTTTTGCCGTGATTGACGTTTGGACCAGG
TGCGGAGTGTTACCTGTGATGTGCGTTTGGATAAAGACCGAGAGAACAGGACTGCGGGTG
TTCATCCTTCCCTCTTCAGCTTTGGAGTTTTTTTTTTGTTTTCTTTTCTTTATATTCATG
TATCATTTCACTTAATTTTTGATTAAATATATTTAAGTTGATTTGATTTTCTGGTTTGGA
TCTTTATTTGGTTTTGTTGCTACTTTCTTGAGCCAGGAGGTTGTAACAAATGGGGGCTCG
GCCGAGATGTCACTGAGAGAGGCTTGGTGATATTTTTCGTGCATTGAGAAGTTTTTTNNG
ANCTGAAGAGGAAAGGATGTTCCTGCAAAAGACTAGAGGTGAGTGAATGATTTCATTATA
ATGCCAATAAAGTGTTGTTTAAGGCGGATTTGACCGTCAAAGCCACGTGAACTCCCGTGT
TAGGTTGCAGAGCGCTTAACGCTGTTTATTATTTTAGTTTGTTATTTTGGTTTGTTGTTT
TTGGTGTGTCGGACGCGGGTAGGCGGACTAGCCGCTGAGCTGCATGTGGGCGCACTGAAG
ACTAGGGTTGAGTTATTTATTAGATACGGGAAGGCTTTATCTTTTGGCATTGTGATGAAA
TCTGTANTCNNNNNNNNNNCCGCTCTAGTCTTACTTTTNGTCTTATGCCGGTCCATGTGC
GATTGGGTAAGTTTGGATTTGTTAAAATTTCGNTAAAATGGATCAGTTAGAGCAATTTAT
TGCTGCCCCCACATTGGAGAAATTGGATTCTCTTACTAAAGAGCAATTGTTTAAAGTAGG
CGATCATTTTGATTTTGAGATAGCCGTGTCTAAGAGCGTAAAAATAAAAATGCTTCGCGA
GATTGTAAAAGAGAAATTAGTAGAACGGATGATATTAAGTGAGGATGTGCCAACCGAAGT
TTCTTTAGANAGCGCATCAACGCCACTTGCTACAGCAAGTTTAGCACAGAGCGGGTTATC
TTTTGAGCAACAAATAGAAATCCTAAATATGCAGAGTAAAGAACGCGAACTGGATAGACA
GCTCGAGTTAGAAAAATTAAAGCTTAAAGAACGAGAGCAAGAACGTGAATTCGAAAAATT
TAGGTATGAAAAAAANGATTCAGGAGGCTAAATTAGCTCAGGAGGCTGATAGATTAAAAC
TGTTGTCTGAGGGAAATGTAAATCTGTCAACTAAAGATGTAAATATTTCAAACATGACTA
GGTTGTTGCCCAAGTTCGACGAGAAAAATATAGAGGTTTTCTTTTCTCTGTTTGAGAATG
TCGCAGATGATCAGGGTTGGAACGATGCAGAACGCACGCTCTTATTGCAAAGTGTGTTGG
TGGGTAAAGCCCAAGACGCATTTATTTCGCTGTCGTCTGCAGGCAGAAAAGATTACAAAA
TTGTGAAAGATGCGGTATTAAAAATCTATGAGCTTGTTCCTGAAGCTTATCGTCGGCGTT
TTAGGGGATGGAAAAAGGGAGAGCGACAAACTCACGTTGAAGTTGCGAGAGAGCTTTCAT
GTCATTTCAATCGCTGGTGTGTTTCTTTAGAGATCGAGTCTTTTAAAGATCTTTGTGACT
TGATAGTTTTGGAGCAGTTTAAAAATATTGTTCCTGAACGAATAGCGACGTATCTAAATG
AGCGAAAGGTAAAAACAGCTGCAGAAGCTGCGGTCTTGGCGGATGAATTTGTGTTAATAC
ACAAAAATTCAGGTAATTATCAGAGAGATCGTACTTACGAAAACTCAGGTAGATCTGCGT
CGTCGCGGGGTGAGTACACCAGAAAGATCGATCCAAATTCCACATGTAGATATTGCCTAG
ATAAGGGTCACTGGAAAAATGAATGTCCGGTGTTGAAGGGCAAACACAAGCCCAATTTGA
AAGCTGTCGGGCTTGCGTCCACATGTGTTTCAGGTGACACAGCGTTGTCTGGGGAAATTC
CTGACCGCAGTCAAGATCCTTTAAAATCTTCGCCAGATTATGGTCCGTTTATTACTTCAG
GGTTCGTTTCGTTGAGTAAAAGTTCTGTTAAAGTGCCAGTTAAAATCTTACGTGACACTG
GGTCTTCTGAGAGTTTTATTTTGGAGTCAAAATTGCAGTTTTCTCCTGAGTCTTGTACAG
GGAATAGTGTTCTGATCCAGGGGATTGGATTGGAAATATTCACTGTTCCTTTGCATAAGA
TTCAGTTGGATTCTGAATTAGTTCAGGGAGAAGTTGAAATTGCGTTACGACCATCGTTAC
CTGTGGAGGGTGTTGATTTAATTCTAGGAAATAATCTAGCTGGTGATCGTGTGTGGCGCN
GTGTTGTTCCGCCGGTCGTTAAAACCACTCCTAGTTTGTCTTTAGAGACAGATCAGAATG
CCCATGATTTTCCTGACGTCTTCGTTTCTTGCGCTGTAACCCGTGCAATGAGTGTTAAAG
CGAAAGATGCCNAGAATGATGAACTAGAAAAGCGTTCATTTGATCCGTTAGCTCACTTGC
CTGTTCTTCCTCCTTTTTCACGCGACGAGTTAATATCAGCTCAGGAAAAAGATTCTGATT
TAGAAACTTTATTTAAGGCTGTACAGCCAAATGATGATTTTCGAGAGTGCTGCTGCTGGT
TATTTTATTAGAGATGGCGTTTTGATTCGCAAATGGACATCGTGCAACGATCATGCTGTG
GGTGAACCCATCTTTCAAATTGTTGTTCCCAAAGTGTTTCGTGACGTGGTGCTTAAAACA
GCTCATGGTGGTGTAGCCGGACATCAAGGGGTTAAGAAAACGTACCACAGTATAATGCGC
TATTTNTTTTGGCCTCGACTAAAAAGAGATGTGGCGANATACATTAAGACTTGCCATACG
TGCCAATTGGTAGGTAAACCTAATGAGGTATTAGCGCCAGCACCGCTGTATCCTATTCCT
GCTGTGAGCAATCCTTTTGAGTATTTGACTGTGGATTGCGTTGGTCCGTTAAGTCCGTCT
AAATCGGGTTCTGTGTATCTCCTAACTGTGATGTGTCAGGCGACGCGTTATCCCGCCGCT
TATCCTCTGANAAAAATCACGACTAAAGCCGTTGTGAAAGCTTTGTCTCAGTTTATTTCA
GTTTTTGGAATACCGAAAGTTATTCAGACTGACAGAGGCACTAACTTCATGTCTCGCGTG
TTTGCTCAAGTGTTAAAACAGCTGCGTGTGAAACATCATATTAGTAGTGCATACCATCCG
GAGAGCCAAGGAGCTCTCGAACGTTTCCATCAAACGTTAAAACAACTATTAAGAGCATAT
TGCAATGAGCTAAATAAAGATTGGGAAGAGGGGCTCCCATGGTTATTGTTAGCAGCGCGC
GAGGTTGTGCAAGAGAGTTTGGGATTTAGCCCAAATGACCTCGTCTTCGGGCACGAGATC
AAAGGTACATTATCACTTTTAACGAATGACCTTGTTGAAAAAGAACCACCTCTAAATCTT
CTAGAATATGTAAATGGGTTTCGTCGAAGGTTATATCAGGTCGGTAAGTTAGCTCGTGAA
AATCTGAGTAAAGCGCAGGATAGGATGAAATCCTGGTATGATCGCCGGTCTGAGCGCCGT
GAGTTTGTTCCCGGTGATCAAGTTTTGGTTTTGCTTCCTGTTACAGGATCATCTTTTTTN
GCGAGATTCACTGGACCTTATTGCGTTGTAAAGCGCGTGTCAGACCAAAATTATCTAGTT
TCGACCCCAGATAGGAGGAAATCCACTCAACTTTGTCACGTAAACCTTTTAAAACCGTAC
TTCTGTCGCGCACGTGAGAGCACTGTCCTTGGTGCTGAAATTAAACCTGTCACTCTGGTT
ACCGAGGTGAGTAAATCTCCGGTGACTGCGGTTACAGCTTGTGAAGTAGAGAGCGCTCCA
TCTGATTGTATCGTTCAACCTCGACTCTGTAATTCAGAGCAATTGACCAAATTGGATATT
ATGTTACAACATTTAGTTGATGAGAACCGACAGCAGTTGATTAANTTAATAACTGAATTT
CCATCGCTTTTTTCAGATATTCCCTCATGCACAGATTTGGTACATCATGATATTGATGTC
GGTGAGTCTTTGCCTATACGACAAAGATTTTATCGAGTTTCTCCTGACAAGCAAGCGTTT
TTGGAGGCCGAGGTTCAGTATTTGTAAATACTGGCCTTGCAAAACCGTCCTATTCCAGTT
GGGCGTCANCCTGCATTCTGGTTTCAAAGCCAGATAAAACATTTCGGTTCTGCACGGATT
ATAGGAAGTTAAACAGCGTTACCAAACCCGACTCGTTTCCGCTCCCGCGAATGGAGGATT
GTGTAGATTCTGTGGGTTCAGCAAAGTTCGTATCNAAAATTGATCTTTTGAAAGGTTATT
ATCAAGTTCCACTAACTCCGCGTGCGCAAGAGGTCTCGGCGTTTATCACTCCGTCCGGGT
TGTATTCTTACCGGGTCATGAGTTTCGGTCTGCGAAACGCACCAGCCACCTTCCAGCGCC
TGATGAATCGTGTGGTCTCAGGGCTAGAAGGATGTGCTGTATATTTAGATGACGTTGTAG
TGTACAGTCAGAGCTGGGATGAGCACCTTTGTAGGTTACGTGCCTTATTCGTTCGTCTAG
TGGAAGCTAAATTAACCATCAATTTAGCGAAATGCGAGTTTGCAGAAGCTACAGTGACTT
ACTTGGGAAAAGTAGTGGGTCAGGGAGAGGTACGTCCAGTTCGTGAAAAAGTGCAGGCTA
TTGAGACGTTTCCAGTTCCAACGACTAAAAAGGAATTAATGAGATTTCTAGGCATGATTG
GGTATTATCGAGGATTTTGTGCTAACTTCTCATCTGTAGTTGCTCCACTCACTGATTTGT
TAAAATCTAAAAATAAATTTGAATGGTCATCAAGTTGTCAGAGCGCATTTCAGAATGCAA
AACTCCTTTTAAGTACAGCCCCTGTGTTAACTGCACCCCGTTGGGATCGACCTTTTCTCC
TATGTTGATGCGAGTCAAGTAGGTGCTGGAGCTGTATTAATGCAGAAGGATGACAGTGGA
GTTGACCGTCCTGTAAGTTTCTTTTCGAAGAAATTTAATTCTTATCAGCTCAATTACTCC
GTAATTGAAAAGGAAACACTGGCTTTGGTTTGGGCATTACAGCACTTTGACGTGTATATT
GGCGGCGGTTCCATTCCTGTTAAAGTCTTTTCTGATCACAATCCGCTCACGTTCTTAAAA
TCTTTGCGAAGTCCCAATCAACGACTTATCCGCTGGGCATTGTTGCTACAACCGTACAGC
CTAGACATTCGGCATATTCGAGGGCGNGATAATGTTATGGCGGATGCTTTATCCCGTTCA
CCGACTGACGGATGAATCGATGCTTTTGTATGACTTTTTCTTGCTTTGACTTTTTGTTTA
GTGCTTTTCAAGGCGCCTGAATGGTACTGAATGAAAGTTGGGTAAGAGATGAGATGTGTG
GGGGGGTAAGTTNAATTATTATTATTCTTTAATTTTGTTTGTTGCAGAGTCCTTTTTGGG
GCCTCTGTTTTAAGAGGGGAGGGTGTGACGGTCGTAAGGTTTTGTTAACCAGTGTCCACT
AGATGGAGGTGTTCCATGATCTGGTATTCTTCTGGAGTTTTGAACAGGTGCGGTGTTTTG
CCGTGATTGACGTTTGGACCAGGTGCGGAGTGTTACCTGTGATGTGCGTTTGGATAAAGA
CCGAGAGAACAGGACTGCGGGTGTTCATCCTTCCCTCTTCAGCTTTGGAGTTTTTTTTTT
GTTTTCTTTTCTTTATATTCATGTATCATTTCACTTAATTTTTGATTAAATATATTTAAG
TTGATTTGATTTTCTGGTTTGGATCTTTATTTGGTTTTGTTGCTACTTTCTTGAGCCAGG
AGGTTGTAACAAATG
>DF0002300.2_DIRS-6B_DR#LTR/Ngaro
AAGTGAAGTTTATNTATAAACNAATTTCGAGAGGATCACGTGCTTATGATTGCTNGCAGC
TGGCCCGCATTATCTAATTCACTACGATCCAATCAGATGACTCCTAAACTACTATAAATA
CCCTGGGGTTTATTCCATTGCTATCTTCGTTTTGAAGACCGAAGCAAGCCAGCTACCTCA
AGCCAGCCACCTTCAAGCCAGCTAACCAGCAAGCCAGCTAACCAGCAAGCCAGCTAACCA
GCNAGCCAGCCANCCCAACCAGCNAGCCAGCTAACCNNCAGGCAGCCAACCAGCCAGCCA
GCTANCCAGCNAACCAGCCAACCAGCNAGCTAACCAGCNAGCCACCATCCAGCCAGCAAG
CCACCANCCAGCCAGCAAGCCCANCCAGCCAGCAAGCCANCCAGCCAACAACANCTTCCA
CCGCCACCATCGTCAACCTCTNTCAAGTCACCNCTACGCTAATACATCANNACCATGAGC
AATTTCGACAATAACAACAACAACAACATGCCCGAAAACCAAGAGAACAACCCTCAAGAC
CTCCCCACNANCATCGTTACCCCCCCGGCAACNCACCGGCCTGCANNACAAGACCCCCAA
TCTCAAAACGAAGNTTNAACAAGAGGNCGAAGAATTACCCGCTCCGCTACCANCGGACCA
CCCCGCCACAGATCACCATCGCCAGCAACATCCAGAACAAATANCGTTTCTCCTACCTCT
TCTTACGCCTCTGCCTCCTCCTTCATCCGGCCATCAAAAAGAATAACCGTCACCGAACTC
AGGAANCTCCNAGCCGACCTTGGCATCCACGCTCCCCGAAACCTCAACAAACCGGAACTG
TTAAAATTATACACTAACGCCACTTCAGACTCTCACCCCTCGCTCGGCCCATCCGCCAGA
CCAAACACTCGGAAGNCCGATTCCCGCTACACTCCCTANACCCAACATCCCCGCTCNCAA
ACCGGGAAAAGGAAATCAAAACAAAAACACGTCTCAAGCCACACCCCCTCAGAACAACCC
CCTCAGGNAANCCGGCAACCCCAAATTACGTCACCTCCAACCCTCCAGCAAGACTCCANT
CGGGATCCCAACAACGCCATTCACTCCCCCACNCAACCCGGATCCACACCCTTCTCCTGG
CCGCCNGCTCCCCCTANCGCCCAAACCAGTCCTCACATGCCTTCCACCTCAGCCTCTCAT
TTCAACCCTCCTGCANTCCCTCTAAACCAATCTTTCCCTCCTCAACCTTCTACCTCTTAC
CCTCTGCCTTCANTTCCANCCTCTTCAACCCAACCNACTTTCCTCCCTCCCTCTTCTCTC
CCCCTCGCCCNCACCAACACTGAACCTGTCACTCACCCTACTCTCCCCACACCAGTTTCT
TCGCCACGCCCCCCATTCACTCTTTACACGGCCACACCCCTCCCTCCGCCTCGGAACGCT
CTAGCNATGGAACCNCCTCCAGTCTCCANTNNAACAAGAAACCAAATCCTANCAGGTGCA
GNTATAGATCTCTTTTCACTCCTTTCACCTATTACACCCCCCGCGGCGGAACGCCAGGTA
AATTGCGGCGATTTCACAGTCACNCTCAAACCACCATCCAACACCCATTCTCGCACNTTA
TCTCTGGCCGAATTCTCCATAGCCTTCGCTCGCTNCACTGACGTCATCTGCTCAGTCTTC
CCCCATAGGAGNCGCGAGCTGAATGACTACATGGCTATTATAGCCGAGCTAGCGCTCTCC
TATGGGGGTACACATTTCTACACGTACCATAAATTGTTCTCCGCTAAATGCGCNATCAGA
TTGACTCNGTGGAACCAAATTTCTTACTGGGGGGCCNTGGATTTTGAACTCCACAACCGA
GTCTTTTTGGGATGCCGTANTTTATCTTGCGCCGTCTGCCGCTCCGGTCTCCACCCCACC
ACATCCTGCCCCTTTATCACTCTCCCCTCTGATTCTGCACAACCTCCTAAATCCACTAGT
TACGTCCCCCGCCCACCCAGCGATAATCTGCCTTCTCTTCTCTCTCCTNCTTCTAATCGT
CCNATCTGTCAAAACTTCAACATCAGCGGGTGTTACAGGGCTCCTTGCAAATNTCTACAT
TTATGCAGCTACTGCGGAGGCGCTCACGCCAAAGTGATTTGCCAGGTGTTAAGAGCAANG
AATAAAAANTCNAAAAATTACTTGTCGACTCCTGCGAATGTTTCTCGACTTGCCTTTGAA
TTGCGCTGTCACCCCGATACTAACTTCTCTGATTTTCTGATTTCAGGTCTAACCCACGGA
TTTAACCCGGGCGTTTCAGCTCTCCCTGCCTNCAACCTATTCTGTCCTAATCTGCAATCC
GCTACTACCGATCCCGAAACTGTCGATANGTTAATCAAAAAAGAAATCGACAATAAATTC
ATGATAGGACCTTTTCCCGCCCCACCGTTCAGCGTTTCTCGTATTAGTCCAATCGGCGTA
GCAACTAGGAAATTCTCTAACAAAAAACGATTGATTATCGATCTCTCCGCTCCGCATAAC
TCTATATTTCCTAGCATTAACAGCACCATTCCNTCAGACGAATACTCGCTGAATTACCAT
GATATAGACCAAGCAATTTCGCTCATCAGATTAGCCGGTCGCAACGCTTGGCTTGCAAAA
ATCGACATTTCATCCGCCTTTAAAATCATGCCAATTCACCCAGACTTCTGGCACCTTTTT
GGCATTNATTGGCGCTCACAATTTTACTTTGCAGTCCGATTAACTTTCGGCTGCAAAAGT
AGTCCCAAAATTTTCGATATGCTTTCAGAAGCATTATGCTGGATTTTATCCAANAACTAC
GAAATCCCGCATATCATCCATCTNCTCGATGATTTTCTCCTCATTTCCCCACCCTCTTCN
CCCCCGGCTAAACACCTATCGATCACCCAAAAGGTTTTCGAAGATCTAGGCATCCCCCTC
GCAGAGGAGAAAACAGCCGGTCCCAGCACTTCCATAGAATTTCTGGGCATCAACTTAGAT
TCGAATAAATTTCAAGCATCCCTTCCCAAAGAAAAGATCGACCGTATAATCTCCTTATCT
CAAATTTTCCTCGAGAAACAATCATGCACTAAACGCGAACTGCTATCTATTCTCGGGCAT
TTCAATTTCGCGATGCGCATAATTCCCCAAGGCCGCCCGTTTATTACTCACCTCCTTCAG
CTCTCCTCCTCGGTCCCCGGTTTAGAAGATACCATANATCTTTCTAAACCCAGTCGCAAT
GAACTCGGCTTATGGATCTCCTTCCTTAAGCAATGGAACGGCTGTTCCTTTTTCTATAGC
GACCTAATTTCTTCCCCGGTGGATATTAACTTATTCACTGACGCTGCCCCCTCAGTCGGG
TTCGGCGGCTTTTACCAAGGTCACTGGTTCGCTTCAACGTGGCCCCCGCAGATGCTCAGT
CTACCCAGAAATCAGCAACCATCTGCNCTTTTCGAACTCTACCCCATAGTCGCAGCNGCN
CTTTTATGGGGAGACGAATGGTCCGCCTCTAGCATTCTCGTTCATTGCGACAACGAAGCC
ACCGTTCATTGCATCAATAAAGGACGCTCGCACGCACTTCCAATTATGCCCTTACTAAGA
CGCCTCGTTTGGACGTCAGCCAAAAAACAATTCATTATGACTGCTGGACATGTTCCAGGT
TGCAAAAATCAAATTGCTGATTCTCTCTCTCGCTTTCTTTTTCAGAAATTTCGGCTCTTG
GCACCGGAAGCAGACCAGCATCCAACACCTGTCCCACNCTATTCACAAATGATATTGCCA
TAAACCACCCATTACACCGCCTCCATGAAACTTCCATATCCCTGATCCTTCACGCTGTCG
CACCAAGGACNCTTCAGTCATATCTCACAGCATGGAAATCNTNCAAATATTTCCANACCC
TNTACCAAATACANTTCCCAGATTTTTCATTGCTTNCCATCACCTCNTTTATTTCCCACC
TCCANACNGCCAAAAATATCCAGGCNAGCTCCATAAAAAGCTACCTTAGTGGGGTCCAAT
TTTTTCATAAATTGATTTACGGGGCCACCTCAGAAGCCATTTCTAACGCTCAAACTTCCC
TCCTCATTAAAGGTATCCAGAAATCACACCCCCCCCTTCCCGACACTAGACTACCCATTA
CACTCAATATTTTAGCAAAGTGCATACGCACACTGCGCAAAGGATACCTCTCACTCCACA
CAGCCCGTACACTAGACGCCATGTTTACCCTGGCTTTTTTTGGCTTCCTGAGGTGTTCAG
AAATGGCTATCACATCCAANTTCAACCCCGCNATACACCCCACNATATCTGATCTAACAC
TGCTGAATGCTGAAACNCTCGCCTTTTTCATTAAGCAAAGCAAAACAGATCAGACAGGCA
AAGGGCATTTTATTTACATATTTAACATTTTTTCCCCCACACAGCCATTCCAAACTCTCC
TAGCTTTTCTCCATTCAAGGAGATCAAAGGAGTCCGACCCACATGCCCCACTTTTTACTG
ATGACGCTAACCGTCCAGTAACCCGTTTTTGGTTTCAAAAACACCTGAAAGAAGTCCTTC
GCCTTTCGGGCNTTTCCCCCGAATCGTATTCCAGCCATTCATTTAGAATCGGCGCAGCCA
CCACAGCAGCTCACAAAGGTCTATCCTCGCACCAAATCCAGACCCTAGGCCGCTGGTCCT
CCGATGCCTTCAAAGCTTACATTCGCCTCAGCCGATCCCACCTCAAGACAGCCCAGCTAG
CCCTAACCAGCTAAATTCCANACTCCAACTAGGGGTNCGAGCTCGACCCTAAGTAGGCTG
GAGTGCGCGTGTGTGTGTGCTTGTGTATGGGTGCGCATGGGNACGTGTGTGNTTGCNCGC
GCAGATACGGTGTGGGNTGCACACGTATACATGCNTATTTGCACGTGGATATGTATATAG
GTGCGGCGTACGTTTAGGTATGCATATGCACGTGCAAGCGAATGAGTATGTGAGCCTANG
GGCGTTACATGTTGTGCAGGTTGCACGTATGCTCCTAACTTTCCTTTCAAACCTGCTATG
CTCCTTCCCTCACCATGCTCTGACCCCCGCAGGGGTCCAATCCGAGCTTCGACTCTCGCG
AGTCACCCCTAGCCCATCCCCGGCCACCCCTTCACTACCACCTCCAGTAAGAGCCTGCAC
TACCCCCTCCCTCTTCCCGACTCTTACTGCCCCCCCCCCCCCCNCCCCCNATAGCTCTGA
CCCCCGCAGGGGTCGCNCCGAGCTTCGACTCTCGCAAGAGTCACCGTTTGCGCCGCCCCC
CCAGGCCTTAGAAATGGTATGTACGCGCATGTTATGCGCGTACATCCGATGTATACCTGT
TCCGATGCGTGTGCATGCATATGCCGAANCAGGAATAGACGCACGCGCATGCTCACGCAC
GCAGGTTATCCCCTCTCTCCTTTTCTTCCTTTGGCGTCGAGTTCCTCCGCCCTCTCTTTT
CTTCCTTTCCCATAGGCCATCANTCCTCAGCTCTAACTCCCGCAGGAGTGACTAAAACGA
GCTTCGACTCTCGCAAGAGTCNCGCCCCGGCCACCTCCCGCTGCAGTCTCCACCGCCCCC
TCCCTTTCCCAGACTTCAGCAGGAGAAATGCCCACAGCAGCTCTGACCCCCGCAGGGGTC
GCTCCGAGCTTCGACTCTCGCAAGAGTCAATCACCGCCCATGCCCGGCCCTTACCATGTA
ATAACCATATATATTCATATATATATTTATATATGCATATATACTCCTATATTCTCCTTT
TCTTCTTTCCGGCGTCGAGATCCTCCGCCTGGCAATTATCTGCCCCTTCTTTCTTCCTTA
CAGCGTGAGTGCTTCCGCTACCTTTACCCTTCTCTGATCTCCCCCCTTATCTCCTTACCC
TCCTATTTCCTCAANTTCTTTTCCAGCGTTGAGTTCTCCGCTAACTGTCTTTCTTTCAGC
GTCGNTCTTTCGCTATNTTCTTCCTTCCGCTTAGGCCCTCAATCCTCAGCTCTAACTCCC
GCAGGAGCGACTAAAACGAGCTTCAACTCCCGCAGGAGTTCAGGCCCTGGCCACCTCCCA
CCCTCTCATGCAGGAGTCTTCACCGCCCAAACCTTCCCGACTCCCGCTTGAGCAATCTAA
CCCCAGCTCCCACCCCCGCAGGGGTGTATATATTCGAGCCTCGACTCCCGCGGAGTCAAT
CCAGCCCCGCCCTCACCCCGCCTAGACTCTAGCAGTCTACTTTGCTCTGCTCCCGCAGGA
GCCTCTCTTCCTAAGCTATCAACGTTATATCCAGCAGCCGGATATGGCNTTGTTACACCT
GCNTTTTGGGGGGCTCTTCAATACGCGGCTGCTGTCCCGAGCTATACAAAGGCATTTTGG
GGAGTTCTCGAGATCTACCTGAGCTCAAACTCCCCTCTCGCCTTGCAACGGGAGGGAGCC
CCGGGCTCGAGGATCTTATGAGCTCAGGGCTCTCTCCCGGGACAGCATGCCAAACAAGCT
TTNATAATCAATCATCAGCTAAGTGTGAACTCTTGAAGTGAAGTTTATGTATAAACAAAT
TTCGAGAGGATCACGTGCTTATGATTGCTCGCGGCTGGCCCGCATTANCTAATTACTGAT
CCAATCAGACGATTCCTAAGCCACTATAATACCCTGAGTTTTATTCCAGCCATCTTCGTT
TTGAAGAATCCCCCCTCCCCCCCCCCCTTCTTAACGGGCGGCACGGTGGCCCAGTGNCGC
TGCGCCTCCAGCAAGAACGTCTGGTTCCNGGCCTTACNAANCAGCNGACGTTTCTGTGCG
GAGTTTGCNTTCTCCCCGTCGCGTGGGTCCCCCGGGTCCCCGGTCCTCCCACCGTCCAAA
AACATGCAATTAAGTAATGANCAATCAATCGNCANCATAGCACGCTTCGTTAGTATTTTC
AAGAGCANTCCTTGCTCGCGGGGAGTTCTCGAGATCTACCTGAGCTCAACCCCTCCCGCG
CACGGGAGGGAGCCCCGGGCTCGAGGATCTTATGAGCTCAGGGCTCTCTCCCGGGACAGC
ATGCCAAACAAGCTTTATAATCAATCATCAGCTAAGTGTGAACTCTTGAA
>DF0002301.1#TIR/hAT-hAT5
CAGGGTGTCCGCGGGGTCTTAAAAAGTATTAAAAGTTGATAAATCAATTATGAGAAAATT
AAGGCCCTTAAAAGGTATTAAAAAGTCTTAATCGCGTTTTTACGAGGTCTTAAATTTTGT
TCAAGCGTTGTCCAAAGTGTTTGACTCCAAAAAAGCATANNNNNNNNNNNNAATATATTT
ATTTTCCTCCTAATATTAACAACGGCGTGCTCGATCCACGCGATTGGTTCGGGCCGGGGC
GCGTCCGGCCAAGCTCCTCCGTCCGGGTGATGTCACGTAATTTGCGACAAACGCGGGAAG
GTGATGTGACGCTCTCCACATGTAGCGAAACCATAGAGCGAAACAGACGGCAAAANTGGG
AAAATGTAAGTTTGCGTACTCCTGGTTGGAGAAAGACGAGTTTAAACAGTGGCTGAAGCC
TGTCGCTGAAAACAACCGCGTAATTTATTCTTTCAAGCTTTGTTTCTTCCGAGCTTATCT
GAGTTCTGTTGCATGGTTGTGCTCCATTGATTTATTTAACTACAACTGTTTATTAACAAC
TGTTTATTAAGTTAAAGGTTTGATACTGATTAGAACTTGAAGTGGCGATGAGGTCTTAAA
ATATTCTGAGAAGGTCTTTAAAAANGTCTTAAAAAGGTATTGAAATTACCTTTAGGATTC
CTGCATATACCCTG
>DF0002302.1#TIR/PiggyBac
TTAACCCTCCTGTCGTGTTCACATCCCGCCCCTTACTTTAGTGTTCCCGGTCAAAATTGA
CCGGTCTGTTTTAACTGCTCTTANATTAGCACAAAAAACATTTTTCNCCACCAAATTTTT
ATTCAACATTCTTTAGCTGTGAACAATGTCTCAAAGTAGTGTTTAACATGAATTTATAGA
ATTAGACATAAAATAACTGCAGTGAAAATACAAATAGGCGCTGAAAATGTATTACAAAAT
GAACAATAGATGACAGAAATCAAAATACTTTGTTTCATTACTAATAGACAGCTCGCTAAA
ATAACTATCACAGGGTCTGACCAAAGAAATTGAAATTTTAATCCATCTGAATGATTTATC
AACCAGCAAAGCACAAACAAACTGTATCCTTTCCTGTGTACTGAGTGCTCGAATTTTCAT
TCAGTCCTTCAANTGGACTATATTAGTGTACTAATGTAGGGAATAGTGANTGAGGGTATA
GACGGTGAGCATGGACACAGAACTAGCACTAGTTATACTTTGGTCATTTTTGAGCGAGAT
GCTAATGGTCTAATCCGATAAAAATTTATGCTAAGCTAAGCTAAAAGTGCTCCTGCTAGA
CCCAGAGATTGGCATGAATTTGTNCNGTCTGATGGATGAATATAGTCTGGATACCCATTC
ATTTCCTATGGCGGTCACTTTTGACCGGGAACACCACAGGTGTAACAAGGTTGATTAAAA
CACTCAAAATTCAATGAAAGAGGTGATCATCACTTTTATATGTTCAAGTGCATAGTGTGG
AGGATATCATAAGGCCTTGAGGCAATCAGATGTAAAACACAATATTTATGAGTGTTTTAA
GTTGTAAATCGGTCAGATTTGACCCGAACACGACAGGAAGGTTAA
>DF0002303.1#Satellite
CTCTGATTGGTCAGATGCTCTACTCTGCATGGTTACTCTGCTCTATTGGTCAGATGCTCT
ACTCTGCTCTGATTGGTCAGATGGCCCTACTCTGCTCTGATTGGTCAGATGGCTCTACTC
TGCTCTGATTGGTCAGATGTCTNCTCTGATTGGTCAGATGGCTCTACTCTGCTCTGATTG
GTCAGATGGCTCTACTCTGCTCTGATTGGTCAGATGACTCTGCTCTGATTGGTCAGATGG
CTCTACTCTGCTCTGATTGGTCAGATGGCTCTACTCTGCTCTGATTGGTCAGATGGCTCT
ACTCTGCTCTGATTGGTCAGATGGCTCTACTCTGCTCTGATTGGTCAGATGACTCTGCTC
TGATTGGTCAGATGGCTCTACTCTGCTCTGATTGGTCAGATGGCTCTACTCTGCTCTGAT
TGGTCAGATGGCTCTACTCTGCTCTGATTGGTCAGATGGCTCTACTCTGCTCTGATTGGT
CAGATGGCTCTACTCTGCTCTGATTGGTCAGATGGCTCTACTCTGCTCTGATTGGTCAGA
TGACTCTACTCTGCTCTGATTGGTCAGATGGCTCTACTCTGCTCTGATTGGTCAGATGGC
TCTACTCTGCTCTGATTGGTCAGATGGCTCTACTCTGCTCTGATTGGTCAGATGCTACTC
TGCTCTGATTGGTCAGATGGCTCTACTCTGCTCTGATTGGTCAGATGGCTCTACTCTGCT
TCTGATTGGTCAGATGGCTCTACTCTGCTCTGATTGGTCAGATGGCTCTACTCTGCTCTG
ATTGGTCAGATGGCTCTCTGCTCTGATTGGTCAGATGGCTCTACTCTGCTCTGATTGGTC
AGATGGCTCTGCTCTGATTGGTCAGATGGCTCTACTCTGCTCTGATTGGTCAGATGGCTC
TACTCTGCTCTGCTCTGATTGGTCAGATGGCTCTACTCTGCTCTGATTGGTCAGATGGCT
CTACTCTGCTCTGATTGGTCAGATGGCTCTACTCTGCTCTGATTGGTCAGATGGCCTCTA
CTCTGCTCTGATTGGTCAGATGGCTCTGCTCTGATTGGTCAGATGGCTCTACTCTGCTCT
GATTGGTCAGATGGCTCTACTCTGCTCTGATTGGTCAGCTNTATTGGTCAGATGGCTCTA
CTCTGCTCTGATTGGTCAGATGGCTCTACTCTGCTCTGATTGGTCAGATGCTCTACTCTG
CATTGGTCAGATGGCTCTACTCTGCTCTGATTGGTCAGATGGCTCTACTCTGCTCTGATT
GGTCAGATGGCTCTACTCTGCTCTGATTGGTCAGATGGCTCTACTTGCTCTGATTGGTCA
GATGGCTCTACTCTGCTCTGATTGGTCAGATGGCTCTCTGCTCTGATTGGTCAGATGGCT
CTACTCTGCTCTGATTGGTCAGATGGCTCTACTCTGCTCTGATTGGTCAGATGGCTCTGC
TCTGATTGGTCAGATGGCTCTACTCTGCTCTGATTGGTCAGATGGCTCTACTCTGCTCTG
ATTGGTCAGATGGCTCTACTCTGCTCTGATTGGTCAGATGGCTCTACTCTGCTCTGATTG
GTCAGATGGCTCTCTCTGATTGGCTACTCTGCTCTGATTGGTCAGATGGCTCTACTCTGC
TCTGATTGGTCAGATGGCTCTACTCTGCTCTGATTGGTCAGATGGCTCTACTCTGCTCTG
ATTGGTCAGATGGCTCTACTCTGCTCTGATTGGTCAGATGGCTCTACTCTGCTCTGATTG
GTCAGATGCTCTACTCTGCTCTGATTGGTCAGATG
>BEL35_DR#LTR/Pao
ATGGAGAAGCACTTTACCATCGTCCGTCGCAGTTTCGGCCCTTGTTTTGACTCGGGAGGC
GTGTCCAAACACCAGGTAATCACTATATAGTAAGCACGCTAGCTTTAGTCGGCACTAAAG
TTGTTTAGCCACTGTTTCCTTGGTCACTATCTGTGCGGTCTTATANAGCCACTTGTGGTT
TTGACGCCCCACCTACCGGACATTTAAGGTACTGCACTATATGTACAGTTNAGGTTCACT
TTCGNTTTCTCTCAGTGCATGCGGTCGAGGGCAACNCACGCACGCGGTTCTTTCNGTGGC
TGATTAAAACGTTGAAACCTTGGAAATATATGTCCGTAAGTGCTCTATTTTACTAAACAG
CGATTGTATNTTCAAGGGTTGCATGTTAAAGGGTCATTACTGGTTTATTAGNTTTATTAT
TCCTGTATTTGTTGTACAAACACNTNTTCATAATTAGNCNNACAAGTTCATAATGCTGNG
TGGTTTTACAAATATGTTAATTTGCTAATATTCGATTCAAANTGTGTCTCATTTAATAGA
TTTCCTCATGTGCGTATAAGATTTGTATAAAAAANNNCTATGTACATTAGTCGNAAAATN
NTGNCTAGCTGGTTGAATTGAACATGTTGGNAGTATCGTCGNNATGTGAATAAGATTGTA
TTCTTATTTTTCCTTTTCCTTTTGTTGTAGTTTTACAAAAAGAATAGAAGATATTGAGAA
GAACAATTGCCAGTAAAGTCACTNAAGTTACCCAACTGCTTTCTGCTGTTCTTTTCTGGA
GTACGCTATCTGTTAAACTCTTTGCTNAGGAAANCGCAATTGGTTGGGACAGAATAATAA
AAGGACGTCGATACGGCGGGTGGAAACGACGCAATCACACGCCCATTGTGACCTTTGCAG
TGTACAGCTTATTAGAAGCTCACNAATTATGGAGTCACACAGTAATGAAGAGGGAAAGAC
TCAAGTCTTTGAAATAAGATCCGAAGCTTCTATGTCAAAGTCATCTCGGAGATCAAGTAG
GTCATCAGCCAGTGCGGCAGCGACCCGAGCGAGAGCTAAAGCTGAAGCAGCGAGAGCTAA
AGCATCATACGCAGAAAAAGAGGCAGCTATGATGAAGAAAAAAGCAGAGGTTGAAGCAGA
TCTATNTGTACTACAATCGCAGAAAGACGCAGCTGCAGCAGCNGCTGAAGCGGCAATTTA
TGAGGCAGCAGCTGACGTTGAAGAGGGNAATATAGATGAGCTGCTCAGTGATACACGCTC
AATTCAATCTCAGCGTACTAGGGAGTACNTTCAGAAGCATGCTACTGAACAGCATGAGCA
GCAGTTAATTGATACCCCGATACAACAGCCNTCCTCTAGGAGTGCTGAAACACCTCATCA
AGAGGCAATGGTGACTTCTCGATCAGAAAATCCATCATATAGGGTGAAGGAGTTGGAAAT
CAAGCAAGAGAAAATTAATAACCNGAAAGATAAAGTTCACGAATATCGCTCTACCTTTCA
AACATCTCCTACTCCCAGCGTTAAAGCTCCCATGTTTAGTTTGCCCTACACATCGGATTT
AGCTAATTACATGGTGAGGAAAGAGATGGNGAGTTCTGGTCTCACAAAGTTTGACGATTG
TCCAGAAAACTACTGGGCTNGGAAATCTTCCTTTCAAGATGTTACAAAGGACCTTGATTT
ANCAGCCAGAGAAGAGCTTGACCTACTTNCAAAATGGCTCGGGCCAGAGTCATCTATACA
AGCCAAACGCATCAGATCTGTGCATGCACACTATCCTATAGCAGGCGTTCGCATGCTTTG
GCAGCGTTTGGAAGAGTGCTATGGAAGCCCTGAAGTAATCGAGAATGCGTTGTTGAGTAA
ACTGGAAAGGTTCCCTAGGATTGCTAACAGAGACAGTCACAGACTCAGAGAGCTAGGAGA
TATACGTTTGGAATTAGAATCGGCAAAGTCAAGTGGACATTTACAGGGGTTAGCAATTCT
TGACACAGCAAGGGGAGTCAATCCCATCCTTGGAAAACTTCCCTTTAACTTGCAAGAGAG
ATGGATCACTTATGGAGCGAAGGTCAAACAGGATCTACAAGTGTCTTTCCCACCATTTGG
CTTCTTTGTCCAATTTGTTTGTGAACAAGCTAAGATAAGAAATGACCCTAGTTTTGCTTT
ACCAATGCATGTTCATCCNATGCAAGAGAAATGTCCACAATTTAACAAAATACCTGTGTC
[truncated: 4,778,808 more chars]
