# Supplementary material for: MCHelper automatically curates transposable element libraries across eukaryotic species
Source: Genome Res. 2024 Dec;34(12):2256–68. doi: 10.1101/gr.278821.123 (PMC11694758; doi:10.1101/gr.278821.123)
Supplement: Supplement 7 [file Supplemental_Data_S4.zip › Supplementary Data File S4/Drerio/Reference_Repbase.fa]

>Academ-N1_DRe:ClassII#TIR/Academ
TAGGCCGTAAGGTGAAGCACCTTTTCGTTTCATTCCGTTCCCATACATGGGGCACTACAT
TCTTTTCATTCCAAAAAAATTGATCAATTGGTATAGAATTAAAAAATAAAAAGTTCTCCG
TGTATAATCCTGCAGTTATTTTTTTACAAGTGTTTAAAGTTGGCAATAGTCCCATCCTCG
CGTAATCGTTTTTTGATGGTGAGAGATGCGGCTTCGCGTCACGTGCTTCCCGCTAGACCA
ATAAGATGGCCTAACGTCGGAACAACATGTAAACATGGTCCAAGATGGCAGCGCCCTTGT
CGTCACTATCGAGTAGCGAAGAGGATGAAATTACGGTCAGACCTCCACCAAAAAGCAGTA
AAATGGTTTATAAACAATGCTATATGCATCTCACGTCCATAAAGGAAGAAGAAACGAAGG
ATTTTACACGCAAACTGTGGGATACATTTAGAAACTGCATCAAACGGTGGCTTGGCCTGC
AGGATGAGAGTCAGAAAATAGCAGAAACATACAAACAGTGTCTAAAAATCGAGTTTGACA
GTGTGCCCGAAGACGCTGGGTTTCACTCGACTTGCTACATGCGTTTTATTGATATAAAGC
GCTTGGATGCGGCCGAGAAACGAGTTTCACGGCGCCCTGAAGCTGGTGATGATCATCACA
CAGACCACTCTGTGTCATTGGGAAATAATGTTTTGTCAACGATTGACCATCAACTTGTTC
GGGTCCTGTACTTCCTGTTTGGTGCATAATTTGCAATAAACGGACAAGTACATCACTGTG
GCAGGCAAACGCCAGAAGGACCATCTTTCACAAGCAGAGATGCTGTCAGCAGGTATAAAC
AAAGCACACACAAGCACGCGTTTTAACTTTGAAGTTATATAGCCTACTATATGCTGAGAA
CCATAACTAACTTTCAAATATATCACTATTTACATTACATATATAGACCATTTCAATATG
GTCATGCCATTGGCCCTTGAACAATTCCTGATTGTTATCATACTATATCATAACTGTAAC
AAGTGGCAATTCAATCATATTTTCACGTTAAAACAGCTTTCATAATGTTATATAGAGGTC
AAGTTGGTTTTATATTCGCACATTCAAACTTTCTGCTTAGTAATATAATTTCAGAAAAGT
ATTCTTTGCAAATTTTACATGGTGTAATTATATTAGCAGTCAATGACTATCAAAGTACAG
CATTGTTCACAGTCAATTACATAGTGCTAATATTGTTTTGAAGTCATTCTTGCATGCTAT
TTCAGACTCAATATTCAACTTAGTGTGGTAAACAGTATATGGGCCATTAAATGAACAAAT
GTGTGAATATCAAACCTACTTTACCTCAATTAATGTTATTTATCAATATGTGGACCTTTT
CGGATTCTCGGAAGCTATGGAAATTAAAAATGTAAAACAGGAAATACATTAGGACCATTG
TTATTGTTTACATTCCTTAAAATGGTCTATATTACAATGTTTATTGGACACTCAGATTGT
TTTTGCATACATATACTGCCTGAGCAGTCAAAACTTGTGTTTATTTTCTTAATACATATT
TATTTACAATTTCTGTTTTTTACAGGTCAGTTGCTTAAAGAAGCTGAGATAAAGGAAGAC
CCTAGCATTCTTGTGCATATTAAAGACAAAGACGGCCGGGCCCGCGCGCAGTGCATCAGG
TTCTTGACAAAGTCTACTGGAACAGTTACACAGGCGTCAGAAGAACAGTAAGTTTTTTTT
TTTTTTGCATTTTAAAACAATTTAATATTTAATTAAAAACAAATGCTAATTTCAAAAGCT
AAACATTAATCTACATGGACCACTTGTTACAATAATTCAGCATAATAGAATATCTAGTCA
TTTGTGAGGGKAAAAGAATGTTGAAATAATTTGTCAAAGTATTTTCCTTCTGAAGAATAA
AAAAAAACTCAATTTGCTTGGTCAGTTGCTTTTAGTTTGTACATGTACACAATATATGCA
TTCCAAATATAGAAGCCAGTGTAAWAGTTACAGAACATAAATAATATTTATGTTTTTATT
AGAAATGAGCCAACCTACGATGTAAGCTACAAGATCTTCTCTGAGAGAGTCATCCACCAT
CGAATAATTGTAAACCAAGGGGTGTCGACGATGACACGGCTAAGAAGAATATGGTAAAGA
GCCATGAAGATCTTGATGCTTCAAACTACAGGTAATTTGAAATACCCTAAGTTTCTTTTG
CAGCTTTGGAATGAACATTTATGCAACCTTTTTTTCTCACAAAATGAGTAATCATCATTA
ATAAATAATAATAATCCTCTTTTTTATCATAATAAGCTGACAATGGTTTTTTTTATATTT
TGTGATTGTGATCATCATTTACTGTATTTTTTTTWTTTCAGGCAGGATAAATTAAAGTGG
AGGCTGTCCCATGATTTCCCCCAGCTGGTGTTTCACTCTCCTAACCAGCGCAACATCAAT
GAATTGKTTTTTCTTGAGACCCTTTCTGCAGATTGGTAGAACCAATACCTCATCTGGTAG
AAAGAATACCTCATCCATCAGGTACAGAAACAACTGAGTCAACGGACGTAACTAGCCAAA
GTATTGGTGAAAGCACAGCAAGTAGAATAGCTGGTACTGCAGAGAACACAAGGACACTTC
ATATGTGGCATTGATACTAAAGAGAATTGTAGATGACTCTCCTTGATGACATGTCCATGG
CCACCCACGTCTGATGATTTAAATATTAGGGCAGCAAAATCTGTTGTGCCATTTGAACTG
TTTAACCTAATTTCATGGATTATTGGTGCAACTGAAGAACCAACACTGGCCCATTGTGTT
GATATTCCAGATGATTTGAACCTGAAAGTGATCTCCATTTGCCACGACCATCGTTTATCT
TGCATCTAAGGGCCCGGAGGCAGACACCTAAATCATTGTTTCTGGGTGTAACTGTTTGGT
AAGAAAGGATCATATAGTGTTAGTCTTTAATCAAGCTATATATGCCAAAGCTTGTAGTGA
TTGAATTAGGTGAGTTTCACACATGCATGTCCTACCTGGGCATTCTGGGGAAAAGGTTTG
GAGATGCAGCACTGCAAGATATACTCATTGATTCAGAAGTTGTTGCTCTAGGATCTATCA
ATGGAGTGATGAGTGGTCATCACTATAACCACAGCATGAGGGCACACAAACATCTGTATG
AGAGTCTGCAGCTCATCAGATTTTTCAGTTTCTTAGACTCTTTGCCACCAGAAGACTGAG
ATGAGTGTATGACTGTCATAAGTGAGATCACATGTGCATTCCAGAACAGGACAATGGATA
TTTTGTATGAAAATGAAAAATTTGTCAAAATGTGTGTTTAAAATGTAGCTTTCAGGTTCT
GATGATAGTGATAAGGATAGTAGTGATGAGTAAAAATGATCTGTGTCACATGTTAGTTCA
ATTTGAGCTGTAATAAAGTTTCTGTAAAATTTTGTACATTTTTGGCGTTATTGAAAAATT
TGTGCAGCAGACCAGCATTTCATGTCATTTTAGCCAACTTGGACCCAAAATTGATTTTAT
TTTTAACTTTGTGTGATACCTAAGTGCTTACTGAACATTTTTGAAAAATAAAACATAACA
AACATGTTTAAGTTCAAATATCTTCTTCAGTTTTATTTAGTGCCAATCTGTGAAGTTATG
GTGGGTTGTAAAAAAATGCTTAATTTCATGGTCTTCATTTAAAATTGAGTAGATTAATGC
ACCAGTACTTGTCTCATATATGTAGCTACATGTATAAAAGTGGATTTGACACATATTGTG
TGTTGCTAAAATGCATATTAATAAAGTTACAGGCCAAACTAGCAGCATAAGATTTTCGTT
TTTTGTAAATTCCTAATTATACACATTTATGCATCTTGACAAAAAACTGCAGTATTTTTT
ATGGAGAACTTTTAACATAACATCCATAAGGGTGCTGTCTATCCAGAAATGCATTAAAAA
AGTAGTGCCCAGATGTGGGAACGAAAATCATTTTCTAGCCACTTTTTCTAGGTTCACCTT
ATGGCCTA
>ACROBAT1:ClassII#Unclassified
GGGCCCGGTTTTTCAAAAGGTTTAATCCGGATAAAATTGATCCGGATTTAGTAATCCTGT
TTTTGCGATCCGTGATCACGTAATCCAGCTTACTTTTTGAGCCAGTTTTTCAAAGCAACA
TCGGATTGGATCAATCTGATCCGGATAGGAACTTTTCAGGATCACTAAATCTGGATTACC
AGTGCTCAAACAGCATAGGACATCACAATGTAGAACTATAGATATGTAAAGAGCAACAAG
TAGAATAGCCAGTGTGGGGTCAATATAACTTTATTTTTATTTGAAATGAAAACTAAGAAA
ATTTAATAAATAATAAAATAATAATAATAATAAATAATAAAAACAAGAAAAACCCCACCC
CATCCTCTTCCAGCAGTCCGCTCATCTGAGACCTACAACACTGTACATTGAGGATATTTA
TAATAAGTTTCAAATATAGATGTAAATAAAAAAAAAAAGACTTAATGTCAAAAACTCCAC
AATAATTTCAGACTTCCTCATCTGATGTGGAGAGAGCAGCTTGTCTGAGCGTAGCCTTTA
GGAGGCGAATCTCAAGTCATTGGCCTTGGTTTGCTGCAGTTTGGTCAGAGTCAGTTGTTT
CTCTGCCAGATGAAGCTGTGCTTCTGCCCTTTCAGTCTCTTTTTGCAATTGTTGAAAGTG
ATTTCAAAAATCAGCGATTGCCATTCTTTGCAATTTTTTATTTTTGTTGTTATTCTGTAA
TCATTGCATGCATCACTAATAAATATTCTAAAAAGAAAAATATTTTCCATTGTGATGAAT
ATATATATATATATATATATATATATATATATATATATATATATATATATATATATATAT
ATATATATATATATATATATATANTAGTGACAGAATAAAATTGATTGTTTTTGGTCAATT
TTGACAGCTGTTTGGGGGATTATTTTATGAGGCCAAACTCTTTCTACTTTGCTGTAGGCC
TATACTGAAAGGCTAAATACGTTAAAGCCTATACTCACTATAGCCTGACAGATGAACAAA
TAAAATTAAAACCTTATGAATAAATAGTATATCTCGTAAGATACTGCATGATCCAAAAAT
AGTATTATTTAATAAATTTTTTAAGTTTTCATTACATTTTGGGCATGAAATCCACGCTAA
ATCCACCCTTCTGATGGGATCAGTTTAATCCAGGTTTTTTGGATCAAAGTGATCCAGATC
CTACAAAAAAGGTCTGAAAAACCCAAACTAAAGGTTTGATCCGGATCAAAACCAAGATTG
GATTACGTGATCTAATCCGATTACGTAATCCGTTTTTTTCTTTTGAAAAACCCATTTTCA
AGATTTGATCCAATCCCTTATCCAAAATCCTAGTGGATTACTTTTGAAAAACCGGGCCC
>ACROBAT2:ClassII#Unclassified
GGGCCCAGTTTTTCAAAAAATTTAATCTGGATCAAATTGGTCCAGATTTGGAAATCCCAT
GTTTTGCTATCCAGGATTAACTGATCTATCTTACTTTTATGACAGTTTTTTAAAGGAACA
TTGGGTTGGATCACTGTGATCCAAATACCAAATTTCAGGATTACCAAATCCTGTTTACCA
GAGCCTTAAATGGAACCAACAGTGTAGCCTACTGGCTTAGCAAAGAACAACAGGTAGGCA
AAATACCAGTGGCCACAAACAGCCATTGTTTGTTTTAATGGTAAGAAACAGAAACACTGC
AATCAACAAACATTTTACATTTTTTTAGTTTGTTCTAATACAATACTGCTTTGATATTGT
TTTGTTGTTGTTGTTTACCATATCTCATTAGATGTGACATGCTTCATATAGGCTTCAAAT
ATGAAGGAATTTATATATCATCAGTAACCATTAAGTTTGTGATCATTCACTTAAAAAAAT
AAAACTTTTTTTATTTTATTTGGTTAAAAAAAAAAATCACAACTGAATCCACCCTTCTGA
TGGGATCAGGATAATCCTGTTTTTTTTTTTTTTTTTTTTTTGGATCAAATAGATCCCAAT
CTGAGTTCAAAGTTTTGAATAACCCAAAGGGCAGGTTTGATCCAAATCAAATGTAAGATT
GGATTACATGGTCTGATCTTAATTCAAAATCCCTCTGTTACTTTTGAAAAACCCATTTCC
AAGATTTGATCCAATCCGTGATCCAAAAATCCCACTGGATTACTTTTGAAAAACTGGGCC
C
>ANGEL:ClassII#TIR/Kolobok
TTAAAGGGATAGTTCACCCAAAAATGAAAATTCTGTCACTATTTACTCACCCTTTACTTG
TTCCAAACCTTTATGAGTTTCCTTTCTTCTGTTGAACACAAAAGAAGATATTTTGAAGAA
TGCTGAAAACCTGTAACCATTGACTTCCATAGTAGTAAAAACAAATACTATGGAAGTCAA
TGGTTACAGGTTTTCARCATTCTTCAAAATATCTTCTTTTGTGTTCAACAGAAGAAAGAA
ACTCATAAAGGTTTGGAACAAGTNAAGGGTGAGTAAATAATGACAGAATTTTCATTTTTG
GGTGAACTATCCCTTTAA
>BEL-16_DR-I:ClassI#LTR/Bel-Pao
AATGGTCCTTCGAGCCGGAGTTAATGAGCTGTCATAAGAATGATGTATCAGAGTGATCCA
GAGCCAGCAATCAGACCCAGAAGAGTGGTGCGACTACCTAGTTACCTGGCAGATTTCGAG
CTTACTGATCATCAACAGAGTTTACAGTCAGAACAGAGAGCACACACATCCTCAGAGTGG
AGTGATGATTCCAGATTGCAAGGAGCTGCTGCATTACCGCTTGTTGACTATGGGGCCAGT
ATGCAGACAACAGAGCAGTTGATAGAGTGGAGTCCCAGCAATAGAGAGCATGAACAACAA
CGATCGCATGCTTCTAAGAATCCTGAGTTGTCATCAGACATTCTGACAGAGTTCCAGCAG
TTGCGGAGAGAGACAGAGGAACTGCGACGTCATTCATATGAGCAGATAGGGAAGCTTAAA
GCAAGGAATGAGGCTTTGGAAGCACAGTTAAGCTTACTTACAGTGAATGAACAGACCAGT
ATTCACCCAGAGAGTGCACTTTCCCCTGCTCCCCAACCCCGCGTCTACACTCCACTAGTC
ACTAGTAATGACCGGCCCATCCCTCTCCCTAGATCCAAACTACCTCAGAGACTGAGTGAT
AGTACAGAGTCATTAAAACAAGATCGCCTACATGACTTGGAACAGAGGCTTCAGCAGTTA
GAGCAAATATCGCTCCCAACTCCATCTCGACCCCAACAGTACCAGTCCTTTCCCCATAAA
ACATCTGACAGAGTGGACAAAGGTAGAGTTGGCCACAGTTCCACACCACTGCGTGCCCCC
CCAAGTCAAGAGAGTACATATAGGGGGCCAGCTCCAACCATCCCAAACTTTGTGAAGCCA
GATCCAAGGGAGTTCTCACGGCTGCGTATAGCTCTAGAGAATATTCTGCCAATGGACGCT
ACGGAGAGATTCAAGTATCAAATCCTGGTTGATCATTTGAAACTAGAGGAAGCTTTGTTA
ATTGCAGATTCCTACTGCAACTCATTATACCCTTTTTCAGATACTATGGAGGCACTTAAC
CAACAATATGGACAGCCCCATCAGTTGGCGCTTCAGAGGATAGCTGAGCTTATGGACAGT
CCAAATATCCGCCAAGGAGATGTGAGAGCATTCAGGATGTTTGCACTGAAAGTCCGTTCT
CTTGTGAGTATGCTTCAACAACTGGGGAATAAAGGATACATGGAGTTAGAGTGTGGTTCC
CATGTATCACGACTGTTGTGTAAGCTTCCACATGACCTGCAGACAAGTTTTAGAAGATCT
GTCCACCCACAACAGGTTCCCATCCCTACTTTGTTGGATCTGTCAGAGTGGTTAGAGTTT
GAGCTGCAAGTTCAAGAGGACAGCACCAGATTCTTTCCTCCAACAAATAAGCCAGTGCTC
GACCCTAGGAGAGGACCTTTTAGAGACACAAGACAGCCAACTAAGGCCACTAGTATTTTC
CTTGGTACAGAGAAAGCATGCAGTGACAGTCCAGATAAGTCTTCTGACCCCAAGTTCAGA
GATAGGAAAATGTTCTGCCCGTACTGTGATGCTCAAGATCACTACCTGAATGGGTGTTCC
AGTTTCCAGAAGCTTAACAGAGATCAGAAAGTACAATGGATACAGTCACACAAGAGATGT
TGGCGCTGTGGACGAGCGCATCAAGCTGCACAGTGTAATCTCAAGACACCCTGTAAGAGT
TGCAATCGCCGCCATTTGTACATCCTCCATGACGTCAATGATCGGTCACTTGTTAAGTCA
CCTGAGACACCTAAAGTCAACAGTTCAGAAAGTTGTTTAGTGAACACAACAACAGAAACA
CTGTATCTAGATCGGCCTACTGACAGCAGACAGGTCTTACTGAAGATTTGCAAAGTACTC
CTGAGGAATGGCAGTCATTGCTTAGAGACCTATGCCCTCTTAGATGACGGGTCTGAACGC
ACCATCTTGCTGCATTCAGCAGCGCAGCAGCTTAGATTGACTGGCAGACCTGAGGAACTG
GTTCTTCGTACAGTAAGACAAGATCTTCACACTCTGCATGGAGCTTCAGTAACGTTTACA
GTGTCACCAGCATCTCAACCTAAAACTTCCTTTATGATTCGTAATGCCTTTACAGCTGAG
ACACTAGGATTAGCGGAGCATACCTACCCAGTTCATGAGTTACAAATCAAGTACAGTCAT
TTACAAGGTCTACCATTGTCACAAGCTGAATCTGTTCAACCACTCCTCCTTATAGGGTCA
GATTGCCCTCATCTCATCACCCCGATAGAGCCAGTTCGTCTTGGCCCACCTAACGGCCCT
GCTGCTATCAAAACTCGATTGGGTTGGACTTTACAAGGGCCTACTCATAAGATCAAGAAC
CACCTTCCTAGCCAGCAGTGTCTTTTCACAGCTACTCAAGACCCATATACTGATCTGTAT
AGACAAGTGGAGAAATTGTGGCAACTAGATGTGCTCCCGTACCGCAGTGAGAAACTCATT
ACTCGTTCAAAGCAGGATCAAGAGGCTCTTTCACTGCTTGAGTCTAAGACCATAAGAGTT
GAGGTAGATGGAGTAACCAGATATGCCACACCTTTACTGCGAGTGAAAAATATGCCCCTC
TTGCAATCCACCCCAGAAAGCATTTTGCCTTGCCTCAGAGGAATTGAGAAGCGACTAGCC
AGAGATTCCACCCAAGCCGCTGCCTACCAGTTAGAGATGAACAAGCTAAAGGAGGCTGGA
TATGCTAAAGTGATACCTCCTGATCAAGTGGATCAAGCAAAGGAGTCGTGGTACATTCCC
CACCACATGACACATCATAATGGGAAGAACAGAGTCGTATTTAACTGTTCATTTCAAAAT
AGAGGGAAAAATCTTAACCAGTTGCTTCTCCCTGGTCCCACACTGGGCCCTTCTCTGATG
TCTGTACTTCTGAGATTCCGTGAACACACTGTCGCTTTGAGTAGCGATATTAGAGGTATG
TTTCATCAGGTGCGATTGCTTCCAGATGACCGCCCACTGCTAAGATTCCTCTGGAGGGAC
CTTAACCGAGATCAGCCTCCCCAAGTGTATGAGTGGCAGGTTCTCCCGTTTGGGACAACG
TGCAGCCCCTGCTGTGCGACATTCGCTCTTCAGAAGCATGTCATCGATCATAGTCAGCCT
GGGGAAGATGTCAGAGAGAGCATAGAGAAACACTTCTATGTAGACAATTTCCTTCAGAGT
TTTGATTCCCAGGAAGAAGCCAGAGACCGGGCATCCAAGTTACACAACCTCCTAGCTACT
GGAGGATTCGATCTGAGACAGTGGGCCAGCAATTTCCCTCAAGTACTAGACACCATCCCT
TCTACAGCTAAATCAAATACCCTGGTATTGTGGCTAGCCCAAGAGCAACCAGATGCACAA
GAATCTGCACTTGGACTATACTGGCACTGTACATCGGACAAACTGTCATACAAGTATCGG
CCAATTAAAAGCTCCACTCCCACCATGCGCCATATCTACAAAGTTCTGGCCAGCCAGTAT
GACCCCCTGGGGTATATCGTCCCTTACACCACGAGAGCTAAAGTCTTAGTTCAGCATCTC
TGGGACAAGAAAAGGGAATGGGATGATCCTCAGCTTCCTAATGAACTGCTCCACGCCTGG
CAAGAATGGGAGCAAGAGTTACCAGATATTCAGCACATATCCATTCCCAGGTGTTATGTC
ACTCCAGAGTTGGATAAACCCGAGTGCATCAGAAACCTACACATATTTTGTGACGCTTCG
GAACGAGCTTACGGCTCAGTGGCCTACGTTCAAACACTCAGTTCTCAAGGAGATGTAGAG
GTAGCCTTCTTAACAGCCCGTTCCAGAGTTTCACCAAAGAAACAACAGTCAATACCCCGC
CTTGAGTTATGTGCCGCTTTGACAGGATCACAACTGGCCAAACTACTAAAGTCAGAACTC
AGTGTTCCCATAAATCAGGTCACTCTCTGGTCAGATTCCAGTACTGTGCTGGCATGGATT
CAAGCCGACTCCTGCCGATTTAAGGTGTTCGTTGGAACAAGAATAGCTGAGATACAGGAG
TTAACAGATCCCAAGGACTGGCGTTATGTTGATTCAAAGTCTAATCCCGCAGATGATATA
ACGAGAGGCAAGACTCTGAATGAGCTAGCTAAGCCGAGCAGATGGAGTCAAGGCCCATCA
TTCCTTCTCCTGTCCCCAGATCAGTGGCCAAAGAGGCCTTTCTCACATCCATCCTCTGAA
GATGTTGAGCTAAAACAATCCACATTCTGTGGACTTACAAGTCCTGTACTCCACTCAGCC
TTGCCTAATTGCACCCAGTTTGAGTCATATAAGGAACTGCTTACAGCTACAGCTAGAGTC
TTGCATGGGTCTGCTACCACTACGGATGTGCTAACAGCTGAGGATTATAAAGAAGCCGAG
CTATCCCTGCTTCGTCAAGCACAAACCGAAAGTTTTCCAGTTGAGATGGTTCAGCTTAAG
TCAGACAAACCCCTATCAATGACCAGTCGCCTTTTGTGCCTCGCTCCAGAGTATGACACC
ACTATGCAGCTCATCAGGGTTGGTGGTCGGCTTAGACGGACAGAACAGTTAGACGAATTT
ACCATACACCCCATAGTTCTCGATCCTAAGCACCCACTAAGTAGACTCATCATAAAGGAC
TTTGATGAAACCTTACATCATCCTGGAGCACAAAGGGTCTTTGCGGAGGTACGTCGTAAG
TACTGGATCTTGAGAGGCAGAGAAGCTATTCGGCTGCACCAGAGAACATGCTTGGGATGT
AAACAGTGGAGAGGCCAGCCTAACATTCCTAGAATGGCGGACCTACCTCCTTCAAGACTG
CGATTGCTTCAACCAGCTTTCTACTCGACTGGAGTTGATTGTTTCGGCCCTTACCTCATC
AAGATTGGGCGCAGACATGAGAAACGATGGGGAGTCATATTTAAGTGTATGACAACAAGA
GCTGTATACCTGGATCTACTCTGTCAGATGGACACAGATTCATTTCTAATGGCACTCCGA
AGATTTATCTCCCGTAGAGGCAAGCCATTTGAAATTATCTCTGATCAAGGGACCAATTTC
AGAGGTGGCGAGAGAACACTAAAGGAAGATTTCAATGCGCTTAGTCCTTCCCTCCAAGAG
CAATTGGCCAGCCACCAGATTAATTTCAAGTTCAATCCCCCTGGAGCAGCACATTTTGGG
GGCTGTTGGGAAAGAGAGATACGATCTCTAAAATCAGCTCTCTGTTCCACTATAGGGGAT
CAAATTGTGACAGAGGAAGTGCTGCGTACCATGCTTGTTGAGATTGAAGGCATTCTCAAT
TCAAAACCCCTGGGATATACATCCTCAGATATAGCAGACCCCGACCCTGTCACTCCCAAC
ATGCTGCTCATGGGGCGGCTTGACTCAAACTTGCCTCAAGTAATATACCCCGAATCAGAG
TTTCTGAGCAAACGTAGATGGAGACACAGTCAGCTTTTAGCAGACCAATTCTGGAAACGA
TTCCTACTCAACTACCTCCCAGAGTTGCAAATCCGTCAGAAATGGCACAGGAATGCGGAG
AATCTGCAGCCAGGCACGGTTGTCATGATTGTTGATCATCAATTACCTCGAACGCTGTGG
CCAGTTGGACAAGTGACTAAGGTCTTCCCTGGAGATGATGGGAAAGTTAGGACTGCAGAA
GTGGAAGTCAAAGGGAAAATTTATATTCGCCCTATTAACAGGCTCATTAGCCTCCCATGT
TTGCCAGATTAAGTGCCATTTAGTTAACCCTTTACCTAAGTGCCTTTTCGGAATTACACA
TTTGCAAAGAAATGTGGGGGCGGC
>BEL-16_DR-LTR:ClassI#LTR/Bel-Pao
TGTAGAAAAGGCTGTGATGTATATATGGAACAATAGCGCCCTCTTGTGAATTTACTAAGC
ATTACATTCATGACGCACCTTCCCCGTTAAATGATCCCTTTAATAGTTAAAGGGGAAACA
GTTCAGAGCACGGACAGACTTCGCTAGCATCACATTGTTATTGCCGAGTGCGTTCAAATA
CAAGTGAGTGCCCATTTAAAGTGTTATTTGTAGAGTTATTTATCATTTATATAGCAAAAT
GTTTAGCTGTCTATGCCTAGGTTCAGTATAATCACTGATTACTGATTATAATCATATAAG
TGTGTTCACGGGCGTCGAGTATTGCATCATCCATCGGCTCGCTAATGAATACTTATGTGA
GATGAGTAAAAGGGAATATTTGGGTTTAATATTGTTAACTGTTCATCACTTTGAGTATTT
ACATATTGTTACTTTATGTTAGAAGTGATATTTATGGTGAGAGTTAAACCACAATAACTG
ATTCTCTCAAGTTTACATGTTAGTGTATATAATGCTAATTCACAAGTGTTATTTAATGTC
ATACATGTCTGAATATATCAGTATGTTGTTATTCTGCTGCCTTATATTATAATATCTAAG
AGATATCTATGTGTAGCATATTGTCATTATATTATTGTTTCTGTTCAGCACTAATAGATA
TTTGTTATTTCTGTTCATTTAGAACCACTCATATTAAGCTACACTTCAAAGCATTGTGCT
GCTCTGCTGTACTTCCAAATCCAAGGACTGTAAACTCTCAACCAGTATCTGTTTATTAAA
GTGTTCTTCGTCTCTGACCGGACGACTTATGTCTGCTCAATTTCCACCAGCACCCACACT
AGTCTACATTACA
>BEL-26_DR-I:ClassI#LTR/Bel-Pao
TTTTATGGTCCTTCGAGCCGGATGAGAGCAATAATACACCAATATGGATCCAGCAAATGA
TGACGCATCAGAGACAATGGAAAGACCACGACGTAAGACTCATCTCCCTTCTCATCTGGA
CGATTATGAGGTTGGCTATCGACCCACTGAGGACCCTCCTCCCAAAGCTTCTTCCCACTG
TCCCAGTAAGTCAAGAAGCAGCTCGAGGAAAACGTCTCATAGCGGTGTAAGCTCTCACTC
CAGGACAAGTAGGCGATCTGTCACCTCCACAGGCGTTTATCTTCCACCTGAGCTCTCCAG
CGTTCAGACTGCTATATTGGAGGAGAAGATTAAACAAAGGCAGTTAGACAGTCTTCGTCA
GCAGGTTGCAGAGGACTCATTGGCTGATGTAGAATACCAGCGGCTACAGGCACAAGCTAA
AGAAGCCCAGCAAGTTCAAGAGGAAGCTCTCAGAGCAAAGGAAACCTTATCAAAGCAGCT
AGAAAGACAGCGTAAGCTGCAACAAGCAGAAACTGAGCTTGAGGTAGCTAAGCTTGTGTC
CTCTATGCTTGTTAAAGACTCTGGTTCGACCACTCCTATCCATACAAGCTCACCCGGCAA
CCATTTGTCTCTATCTCAGCCTGTATGTGTCGATCAAGCCATAAGTTCATCTCATCTCTC
ATCCTCTTTCCAGCAGCCCGCTACTCAGTCACCCGCTGTGACGTCAACAATACAGACTTG
TCATGCAGAGCAGGGTATTTCTGATGACTCCTGGGTGTCTCAGCCATCATTTAGACCTCT
GCAATTGACAGCTGAGTCTAAAGGTGCACCATTTACTGCAGTGCCACAAGGAGGCTCATC
GTCGGTCTCTAAGGTATCTCAGACTGCCCCTATAACTATGCCAGTTCGAACTGTGTTATC
TGCAACAAATATGATATCCCAACCACATTTGAGAGCTCCAGTCATGTCCACTTCTGCACT
TCCCTTACATACAAGCATGCAGTCTATGCCACCACCGCCTATCACAGCCACCCCGCAGCT
GGCTACATCATATACTGTACCACAAACTGTAATACCTCCAGTGACAGCACATGCACGTCT
GTTACAGCCTCCAATCACCAGCCACCCGCCACCTGTTTTGCAACCTACCAGCCTTAGCTA
TGTGCAGCCACCACCATTCATGCACAACAGTCACCCTGCACATATGGGTACAGAGCTACT
GTTTGCATCGGCCTACGGCATCCCACAGCCTAAGTTACCAGTGTTTGAAAGTGGTAACGA
GAGTGACTTTGCCCTGCTAAAATTAGCGTTGGACAATTTGTTGACTAATCACAACCATCT
CAGTGAGCAATACAAGTACCATGTCTTATTAAGCCACTTAAAACTTCCCAGTGCTCAGCA
GCTGGCCAAAGCCTACATGTATCATCCTCGTCCTTATTCAGCTGCACTACAGGCTCTTCA
AGACAAGTATGGCCAGCCGCGACAGCTTGTCCAGTCAGAGCTGGGTGTAATGATGAACAC
TCCACCAATCAGAATGGGTGATGCGAATGCTTTTGATAACTTTGCCTTATCTGTTCAGTC
GTTGGTGGGCATGCTAAGGACACTTGAGGGCCAGAATGGTTACGAGCTCATGTGTGGCTC
TCACGTCGATCGCCTGTTAAGTAAACTGCCATCTGCCTATCGTGATGGTTTTGTTGAATA
CTGCCTGAGCAGGGGGATTCTCCAAACAGGTACCGATAGGACCTACACACTTCCTGATCT
AGCCACCTGGTTAGAGATCAAATCTCAAGCAAAACGCATCTCCAATCGAGCCGCAACTTT
GTTCCAGAGTGAACTATCCAAGCCTCATGGTAGGGTCACAGTGTCTACTCGCCCGAAGGA
GCGGGCAACACCAGTACTCTTGGCCAATGAGAGGGGCACACCTCCCCCTGGATTTGCCGC
CCAGAAACCCAATACAAAGCTGAAACCATACTGCCCCCATTGTGACAACAGGGACCATTA
CCTCAACTCTTGTGACCAGTTCAAGAAGTTGACCTCGGATCAAATTGTCACTTGGATTAA
AGAGGGAAACCGTTGCTGGAGATGTGGCAGGACACATGCAGTAGAGACCTGTAACCTTAA
GCGCCCATGTAAGGTCTGCAAAGAACTTCACCTCATAGTTCTACATAACACTATTAATGA
CACGTCCAAGGCTGTACTTATGGTGAGCATGCCGTCCACCAGGGTTTACCTCGACAGACC
TAACCGTTCACCAAAGGTTATGTTGAAAGTAGTTAAGGTCCTTCTCCACCATGGCCACCG
CACTATGGAAACTCATGCAGTCCTTGACGACGGGTCAGAGAGGACAATAGTATTACAGCC
AGCAGTACGGCAGCTAAAGTTAACCGGGACCACTGAATTGCTTCCCCTACAGACAATTCA
ACAGTGCCACACAGAGCTGGAAGGGCGGTCAATCTCCTTTGAGGTGTCCTCTGTCACAAA
GCCCATGGTAAAGTTTGCTATATGCAACGCATTCACTGCAACCGGTTTGTGCCTAGCAGA
GCACAACTACCCAGTAACTGCTCTCCAGAATGCCCATCGACACTTGAAGGATCTGCCACT
GCCTCCCGTGGACAGGGTAAAGCCACTGCTCCTTATTGGATCTGACAATCCTCACCTTCT
GACACCCATCCAGCCTGTCTGCGAAGGCCCAGTAGGGGGGCCCATTGCGGTCTGCACGCA
ACTCGGATGGTGTCTCCAAGGCCCGATGAGTCCTATGCAGTCCTCACGAGGAAAGCAGCA
ATGTCTTAACATCATGACAGCTCCAGCCCGTGATGAACTTATCCATCATGTAGAAAGACT
CTGGCAAGTTGACACCCTTCCGTACAATGAGAAAATAATCACCAGGTCTAAGCAAGATAA
GGAAGCTTACAACATGCTTCAGGATTCTACCATCAGAGTAAATGTGGATGGTGTTCAACG
CTACGCTACACCCCTGCTGAGACGGACACCTGTGAGTTTGCTCCATGCAGAAAAGGATGC
AGTTCTACCCAGTTTACGCAGCACAGAGCGCCGGCTGTCACGGGATCCGGAGAGGGCTAA
AGCATACTGCACTGAGATCCAGAAGTTGGAGGCAGCTGGATATGTTGCCAAGATAACTGC
GGAGGAAGCCAACAAGAGTAACGAGTCTTGGTATATTCCGCATCACGTTGTACATCACAA
CAACAAAGACCGGATTGTCTTTAACTGTTCCTTTCAACATCAAGGACAGTCATTGAACAG
TCAGCTACTGCCTGGACCAACTTTGGGACCATCGTTATTGGGAGTCCTCCTGAGATTCCG
GCAGCATGCTGTTGCTGTAAGCGGTGACATAAAAGGCATGTTCCACCAGGTACGTCTGCT
GCCCAAAGACAAACAGGTGCTTCGTTTCCTATGGAGGGACATGTGCAGGGATAGAGAGCC
CGATATATACGAATGGCAGGTGCTTCCCTTCGGAACTACCTGTAGTCCATGTTGCGCCAT
CTTTGCCCTCCAACACCATGCACAAGGACACAAAGGTGACATGCCTAAGTTGGTTAACAT
AGTGGAGAACTCCTTTTATGTTGATAACTGTCTTTACAGCACACCAACAGCCAAGGAAGC
TAAGGACGTTGTGGATGGACTGCGTCAGTTGCTGGCTGAGGGAGGCTTTGATTTAAGACA
GTGGGCCTGTAATGTACCATCTGTGATCCAGCATCTTCCCGCAGAGGCCTTGTCTACCAA
CAGTGAACGATGGTTAACCAAAGCTAGTACAGACCTGCAAGAACCCACTCTTGGCCTACG
GTGGAATTGTCTCAATGATTCTCTGGGTTACAATTTACGTTCTGCAGAGCCATTGGAGCC
TACTATGAGGAACATGTACAAGACATTGGCCAGTCAGTATGATCCTTTAGGATTTATTAT
CCCGTTCACTACAAGGGCTAAAGTCCTCATTCAGGACCTTTGGAAGCAAAACTTGGGCTG
GGATGATCTGATTGAGCCTGCACAGCTGAGGAATAAGTGGTTAACCTGGGTAGGAGAAAT
TCCAACACTCCTTCAGTTGCAGTTCCCTCGACTATACACACCAGTCTGGCCTGATAATCC
TCCTGTCACTCGAGAGCTACACATCTTTTGTGACGCATCTGAAAGAGCGTATGGGTCAGT
GGCTTATTTACGTGCTTCTGATGATCAAGGACATGTTGCCGTCACCTTTGTCTTGGCTCG
ATCGAGAGTGGCCCCCAGAAAATGCCTATCCATGCCTCGTTTGGAGCTAAGTGCAGCACT
GACCGGCGCCCAGTTAGCCCAAGTAATACAAAATGAGTTAACTCTTCCCATCGATTCAGT
CACTCTCTGGTCTGACTCAACAACTGTGCTGTACTGGTTGACCGCAGAGTCTTGCCGCTA
CAAGGTGTTTGTTGGAGGACGTGTAGCTGAAATACAGACTCTCACTGAGACAGCTGAATG
GAGGTATGTTGATTCGGCCAACAACCCGGCTGACCATATCACAAGGGGTCTAACTTTAGC
GGAGCTAACAGGCCCTCACCAATGGAATTCAGGACCATCCTTTCTCCTTAAATCCGTTGA
CCAATGGCCATCCATTCCCAAGCTAGCGGTAGAACCAGAACTCAGTGAATTAAAGAAAGC
TGCCTTCGTTGGTACTATTTCAGTGAATAACCCTTCACTCCCAGACCCAACTCAGTTCTC
TACATGGCAAGAACTTGTCCAGGCCACTGTTAGGTCCCTGCACGGGGCGGCTATTGCTGA
TAATAACTTCTCTAGTGACGCAGCTGACTATATTGAAGCTGAGAAACTCCTCCTGGTACA
GGCTCAAAGTGACTCGTTCCCATACGAGGTCAAGGCTCTGAAGACTGCCCAATCTCTACC
TTCTGACAGTCGTTTGATCTCTCTTGCCCCTGAGTTTGATGAAGCCACAGGTCTCATCCG
AGTAGGTGGAAGATTACGTCGGACTGACAGCCTAGACTTGGATTCTATCCACCCAATTGT
GTTGGATCCTGGCCACCCTGTCACCAAGCTGTTAATTAAGGAGACAGATCAGCGACTCCT
TCACCCAGGCTCCGAACGGGTCCTAGCTGAACTGCGCCGCCAGTATTGGGTATTGAGAGG
CAGAGAAGCAATTCGGAAACATCAGCACACATGTAGAGACTGTCAGTTCTGGCGTGCTAA
ACCTCAGACACCCCAAATGGCTGATCTTCCATCCAGCAGACTGCAACTTTACAAACCCCC
GTTCTACTCTACAGGGGTAGATTGCTTTGGCCCCTTCACGGTTAAAGTTGGTCGTCGCCA
AGAGAAGAGGTGGGGAGTCCTCTATAAATGTATGACAACCAGGTGCGTGCATCTAGATCT
ACTGGAACAACTAGACACTGATGCATTTCTGCTTTCTCTGCGTCGCTTCATCGCAAGACG
AGGCAAGCCCATGGAATTGCTATGTGACAATGGCACTAACTTCGTTGGAGGGGATCGAGA
ATTACGAGAGACCTTCAATGCCATGGCACCAAAGCTGCAGGAGCAGCTTGCGGAGCAAAG
GATTCGATTTCGCTTTAACCCACCAAGTGCTCCTCATTTCGGGGGAACCTGGGAGCGTGA
GGTCAAATCGGTGAAGTCCGCTTTACGTGTCATCCTGCGAGAGCAGTCAGTGCCAGAGGC
AGTATTGCAAACCCTGTTAGTGGAGGTGGAAGGCATTCTGAATTCCAAGCCACTTGGCTA
CATATCCTCTGACGTTGCAGACTTGGACCCAGTGACTCCCAACCTGCTCCTTATGGGCCG
ACGTGATGCCTCACTTCCTCAGGTTCTGTATGACTCCAACAACTTGCTCGGCAGACGCAG
ATGGAGACATAGCCAGGTGTTGGCTGATAATTTCTGGACTGCCTTCATCCGCCATCATCT
CCCAAGTTTACAGGATCGCCAGAAGTGGAGGAAGGATGGCAAGGAACTTACCGTGGGCCA
AGTAGTTCTTATTGTTGATCCACAACTCCCACGTGCTTTATGGCCTGTAGGAACAGTGTC
TGAAACGTTACCTGGAGCTGACGGTAAAATTCGTACCGTTAGAGTTAAAGTTAAGGAAAA
AACTTACACTCGTCCAGTTGTGCGATTAATTCCCCTTCCGCACCTAGAGGATAATGTTCC
TGACACGGCAGACAAACTTTCTTAAAATGTACAATTATCCTGACAGATAATTGGGGGCGG
CTG
>BEL-26_DR-LTR:ClassI#LTR/Bel-Pao
TGTTAGAAAGCCTGTCCTAGGAACTTAAATTAGTAATTGTTTCCCGCACGGACATTTTTA
CATGACGCACACCAGTACGGACTGAATGCCATTCACTGTTTATGCCGCAGGTTATGCTCT
GCAAATGCGTTTATGTTATACAAGTGAGTACATATATATGTTTGATTCTGATTATTATAT
GTCATGTATGTTATTGGTCACTTTCAGTGTTTTTGACGATCGTTTTTCCCGTTAATTTCG
GCCGTAATTTGCCGATCTAATTTGCTGAGTCATCGCCCTCCACACTAATGCTACGTGCGA
ATGCGGCCAGTGTTTGTTTACATAACGATTTATAGTGCCCTGTTATTTAGTTTACTGTTG
TATTTCAGTTCATTTCATTGCTATAACAGGCGGAAATACAGACTGTATCATGTATATCTT
GTATTGTGTTAGTTAATATTTCTCATTGTGTTAGTACAATAAGACACAAATGTTAGATGA
ATATTTTTTGGTAAATTATTTCTCTTTATTTCCTTTTGTAGACCATACCCACACATTCTT
TGCAATATCTCCAGTGCATACCTCAGCTGCATATTCAGGACAGAAATAAATGCTCATCAG
AAAGAATCTCTTCTCCACTCTTGATTTTCTAACCGAAATCAGATCCATATTTGGCCGCCT
TAGCCAGCTAAAAATCTTGAATGTAGTGGGACTTCACTACA
>BEL-37-I_DR:ClassI#LTR/Bel-Pao
TTGTTTATATATTATTTGTTTATTTTGATGTCCTTTTATTGTGTTTGTGTGAAACATTTG
GTTTGTTTATTTGTTTATCTTTTAGTTTTCACGGTGTTCAATAAAGAAAATCCATATGGA
CATCAGTATTTGGAAGCGTGGAGTGTTTTATTAACCGGCGGGTAGTTACAGTGAAAACGT
GGCCCAATTCCACCTTACCAAGGTGTTTATCAGCGGTGCACAGCAACGGTGAGCAGCTCG
TATCTCTGGACGGACTTTTGTGCGCGGCTGGGCTGCCTCTGCGGTGACGGAGGACGCTAT
TTTCGGCGCGTGATTCCTCCGTGAAAGTCTGGGACTGTGGAAGCTATTTAGCAGCGGCGG
TCTGTGAGGAACTGGTTTCGTGACGTCATACAAGCTGCTGCCTTGGTGTTGGCAGCAGCG
AGATTCAGAGCGCAGTTTGGCGTCTTTCTCACGTGGCGGATCCTTTCATTCATCGGCGTC
ATAGCAGGTCAGACTGTGGTATTTGAATGCCGTCTTTGGCGAAAAGTTGATGTTTTAAAG
AGTTGGATCCAAGTTGTTTAAAGGTAAAGTTGCTTATAACCAGAGAGAGAGAGAAAAAAT
ATGTGCTGATGGTAATGGTTTGAAATTGCTGTGACTGTATCAATGTTTAAGGGTTAACAT
AGATATTAACTTTTTGTAGAAAAAAAGGTTTTAAATGCAAGTAAATATTTCACAGTATTA
AGGGTATTGTTTTGAAGTGAGTTTGAGTGTCTAATAATCTCATGGTTGTGTTGTGTAAAG
TGTGTGCACATAGAAAATAATTGACAAAAACAAACAAAAAAAATGTCTGTTCAAGATGAG
TCAGCTGARCAAAATGAATGTTTATTACAAGAGCAAGTAGTTTTAATGGATGATGTATAT
GAAATTGAGGGCACTGTGAGAAATCGCTATACATCATGTACCACATGCACTGAAAAATCT
GAGGCGAGATTTAAAGAACTTAATTCTGGTTCATCARCGGTAAATGAAGTTAGAAAATCT
TCCCGTGACAAGYGTTTGACACCAAAGATGCAGGAGTTGAARGAGCAAGAATTGATCCAG
AAGGAAAAGAAGTTTAAAACTGCWTATGAGAGTTGGAAGGTCYATGTAAGAGATGTTCGY
TTTAAACTGAAGCATGAGTGTYCTGAAAGTGATTTGTATGATATGATGGATGGGGTGGAG
AAGAAAGAGTCTGATATGAAAGKGTTGTATGATAACATTYGATCTCAAGTAGTACCAAGT
CAAGAAAYTAGGAGGAAAATTGATGCATGTTCAGCKGTYACTGCAGATTTGCTGAAGATA
ATGAGGGTACGCCTGGTGGAAGATGGCATGGAGTTTGATGCTGAAGCTGAGAAGGCAAGA
CTGCGCATGCTGCTGGACTGTGAGTATGCGAGGTCCATTTATGGATCTACAGTGTCTAGA
GCTGCAGCTCTTAGTAATCATTCAAAACCCCTTTCAGAATCTTTAAGCATTTCTGTTAAG
AGAGCAGAGGCTGCTGCTTTGTTGGCCGCAAAGAAAGCTGAAATTGAAATGGAGGCCGAT
ATCAATGAGCAAAGGCAGCGATTAAAGAAACTTGAAAATCGCAGAGATGTTGAGGTCATG
GAAGCAAGACTTCGAGTGTACACTGAAGAGGAATCAAGAATGAACAGCCAGCAATGTGGT
TCAGCCTGCGCAGATGTGAGTAACCCTATTCTCCYTGTTTCTAACACACCAGATTTGGAT
AAACAAGACCCAGAAAGTAAAGTATCTGTCACACAGACATTACAAGAGTCAGTGGCCTTA
TCCCGTCTTCCTGTTCCAGAACCTTTTGTATTTTTYGGTGACCCACTTAAGTTTATAGAA
TGGAGCATAAYGTTTAAGTCWCTTATAGAAAGACGGTGTCCAAATTCAGCAGACAGRCTC
TTCTATTTGCAAAGGTATATTGATGGTGAAGCCAAATCAGTTCTKGAAGGCACCTTTTAT
AGAAAAGATGAWCAAGCTTATCAGCAAGCATGGGAAAAGTTAAATGCCAGATATCCTTCG
TGGTACAACGTGCCTTTAGAGAGAAACTTAGTAAATGGCCTAAGATTGGTGCATCCGAAT
ACATTAAATTAAGAGAGTTCAGTGACTTTTTGCAATCATGCAGTGATGCCATGCCACACG
TCAAGAGTCTTAATGTGTTGAACGACTGTGAGGAGAACCAGAAGATATTGCTTAAACTTC
CCAATTGGGTGACACATAGGTGGAACCGTTATGTCACAGAACAGTTGGACTTGGATAAAG
ATTACCCAAGCTTTAGCACCTTTGTTTCGTTTATCTCAAAGGAAGCACGCATAGCATGCA
ATCCTGTGTCATCTTTGTATGCATTAAAGACATCTGATGGGAAGTCAATAAAGGAGATAA
AGCATCCCAGAATAAGCTCGTTGGCAACCACTACGACAATGTAGATGCAGCATGTGATTT
GGCTGATTCTAGCAATTCTAAGGCGTCCAATTTAAGCAGTACATTAGTGCTTGGTGCAAG
TTCAGTCGAATGTTTGTTTTGTGGAGAGGGACACTTAATCCATAAATGTCAAGATCTAAC
AGAGAAGACTGCAATGGAAAAGAGAGGGTTTATTATGGAGAATAAGTTGTGCTTTGCATG
CTTAAGAAAAGGACATTTCTCCAAGGACTGTAGAAACAGGGCCATATGTGCTGTATGCAA
GAGGCACCACCCCACTCCACTGCATGAAGATCGTCAGATAACAGATAAGCCAACTTCTCA
GAGGTTTCACAAGCTGAAGAAAGTACATCCTCTTTATGTTGTATGAATGGTGGAGAAAGA
GGTTTAACATCCATGATTGTTCCTGTATGGTTGTCTTCATCTAATTCTGAGTCGGAAATC
CTTGTATATGCTTTATTAGATACACAAAGCAGTCACACTTTCATTGATCAAGAGGTATGT
GACGATTGCAGGTAACAACAGATCCAGTAAAATTGAAGCTGTCCACTATGTTGGGAAAGG
ATTCTATTGTAGAGAGCCAGAGAGTTTGTGGACTCCAAGTTAGAGGGTTCTTTTCAGATA
GTTCATTCTGTTTGCCTCCTGCTTATAGAGGGACTTTATTCCCTTTGAACGCACATGTTC
CTACCTGTGAAACGGCTAAAAGATGGAGACATCTAGAAAAGATTGCTGATGAAATGCCTG
CACAAATGGATTGTGGAGTAGGTCTTCTTATTGGTTATGATTGCTCTAGAGCGTTGGCAC
CTCGACAGGTCATCAGTGGAGGTGATGAAGAGCCTTATGCCATCAAGACTGACCTGGGCT
GGAGCATTGTAGGGGATACTCCACACTGTACAAAGGTGAATGTGACTGGCTTATGCCATC
GTATATCAATCCAGGAGCTTCATCCTGTGACACCTGCTGCTGTCATCAGATCATCGGAAA
TGGATTTTGCAGATACTCAATTGGGAGAGAAGATTATATCACAGGAAGATGTTCAGTTTC
TGCACATTATAACAGAAGGTGTTCATCAGAATGATGGTGGCTATAATAAAAGTCTTGCAT
TAATACGATTAAAGCACCTTAAATGGAAATGTCAGAACCTTTAGGAGTGAAGTGTTCCAC
TTGTACAACAGGATGCCTTTATGGAAGTGTTGCATGTACTCAACCTGGAATCAGGAAAGA
TGCCTTGTAATCATACATATCAGTTTGACCAGAGTCCAATTCAAAAGTTAATAGTACTGG
TGAGCAGAGTTTAAAAATTGAAATGCTCTATAGTTTCATTAAATTACTTGGGTATGAAGC
CCTCATTTTGTAATATAACCTTTATACTGTGGATAAATTGAGTATTAAAGTAATTATCAA
TTTTAACTAGAATGTGTATTTAAAAATATAAATAAATAATAATAAAAATTGAGTACTTTA
ATAAAATGTAGATTTTTAATTAGAACATATAAATTATGAATTGAGTTGGTATGGTGTTAA
GGTTTGAAAATTGCCATTGACTGTATTATTAATTTCTGAAGTCAAAGGTAATTTGGTGGG
AG
>BEL-37-LTR_DR:ClassI#LTR/Bel-Pao
TGTAGCTGACGCTGATCGGTCAGCTTGTATTTTTGTTTATTGTTTTTGTATTTCATTATT
TGAATGTGTATTGGTTTATGTTTGTTACAAATTTCTTTGTTTCCGGTTGGCTTGAGTGGG
AGGTCACATGATTCTCCTTGATTGATTTAACCTGCGAGAGTTTGTATGGTCACACAGCAT
AGTGAGATCTCAATGCAGGCACCTGTTAAATGCTCCTGCTTATTCTACAGCTGGTTATCA
GGCCAACACGGTAAACTAAACATTGTTTTATATATTATTTGTTTATTTTGATGTCCTTTT
GATTGTGTGAAACATTTGGTTGTGTGAAACATTTGGTTTGTTTATTTATCTTTTAGTTTT
CACGGTGTTCAATAAATGAAACGCATGRTGGACATCAGTATTTGGGAAGCGTGGACTGTT
TTAATAACCGGCGGGTAGYTACA
>BEL-38-I_DR:ClassI#LTR/Bel-Pao
ATTTAGTCAAAAAACTTGCTCTATGGATATGGAAATGAAGGAGCGCACGTGGCACGTTAT
GACGGACGGAGATTCATCTCTAAACTATCGTCTTTGAGTGATCTGAAATGACTCGCGATC
GTGGATTATAAATAGTGGATGATATTTCTCCGGTGGATTTAAAGCTGTTTTACAGGAAGG
AACGTGACTGACACGTATGAAACGTTGCATAACAGTAAGGTAACGGACTCTGATTCGGCT
ATATGATGACTCAATGCATATTTGAAGAAGCTGAAATGCATACGGTTGATGCAGAAAAGT
ATTGCGTGTACTTTTAATCGTCTGCAAACAGTTTGTGCATTGATTGAATGGAGATGGCTG
AAGGAAGCGAAAGTGAAACTGCAGCTTTCGAACACAAGAGGGCGCCTAAACCTACTGAAA
AGGCTTTAGAGGAGAAATTGCACAGAATTATTGGATTGAGAAGAGCTAAATTATCTGCTC
TTACCAGTAATATAAAAACCCTAGAAAGGTTGATGAATGATGATGAAAATCTGCAGAATG
TGCACGATTTAATGCAACTTGACTTTGCACAATTGTTAGCAGAGTTTAATGATTTAAATG
TTCAAGTTCAAGATCTTTTGTCTGAAGATGAAAGGATTGCAGACCAACAAAACTGGTTTC
AGCCTAAAATGGACTCTGTGAATATTTTTAGGAATAAAACAGAAAACTGGATAGCTGCTG
TAGCTGAGAAAAATGAGAAAAATGACAATGTGGAAATGGAGGATGATATTATGCCTCATG
ACAGTGCCTCACAGGTATCTTTGAACAAAAATGAGCTTAAGCAGCGGTGTGATTCAGTTA
CAAGTGGATCTGTTTGCTCCTCTGTATCATCTGCATATGCACAAGAAGAATCAAAACGTG
CAGCTTTGCTAGCAAGGGCAGCATCATTAAAGAAAAAACAACAACTTGTAATTGAAGAGA
TGCAGATAAAGGCAAAAATGGAGGAACTTGAAATAGAAACAGCGCTTGCAGAAAGTGATG
CCAAATTAAAGGTTCTGAAAGAATATGAGCATTCAGAGGATGGAAAAAGTAGTGTGCGGT
CAAAGAAAAGAAAAGGAATCCACCATAAACAGCTTGAACTGAAAACAGAGCAGAAAGAAA
GCTCACCTTCTCATTCTACTGTGGCGAAGGATAAAGCAAAGTCTGTCTCAAGTCCAAAGA
TACATCCAGCAACAGAACTGAACATACAAGTACCTGGACACAGTGACTATCCACAAGCAG
ACAACAGCATTATTCAAGTTATGCAGAAACAAAATGACTTGACTGAGTTGTTGGTGAGAC
AACAAAGACAAATTCAGCTTCCTAGTAAAGACATACAAGTGTTTAGAGGGGATCCATTAA
CCTATAGATCCTTTATCAGGTCTTTTGAGCATACCATTGAAAATAAAACAGACAATGAAA
AAGACAAGTTGTATTATCTTGAACAATACACTGCAGGAGAGCCTCAAGAGATTGTCAGAA
GCTGTGAATATATGCCGTTAAGCAGAGGTTTTAAAGAAGCAAAGCGACTGCTCGAAAGGC
ATTATGGAGACGAGCTTATTATAGCAAGAGCTTTTATTGATAAAGTTCAAAAGTGGCCTC
AAATCAAGTCTGATGATGGCAAAGCCTTGAGTGCTTATGCTTTATTCCTAATTGGATGTC
GCAATACATTGGAAGATGGGGAGTCCATGGAGGAGATGGACAGTCCCACCAATATGAGAG
ATGTAATTTCAAAATTACCATACAAAATGAAAGAAAGGTGGCGATCAGAAGCATATGACA
TCAAGGAAAGACAAGGAGTAAGAGCTAGATTTACTCATTTGGTGGATTTTATTGATCGTC
AAGCAAAAGTGGTCACAGATCCTTTCTTTGGAGACATACTGGACACTCGCAATGCTGTAA
CTGCAAAGGTGAATCAGAAGGAGAAATTTCCTGCTACTAGGGGAATAAAAAAGAGCAGCT
TTGCAACCAACATATGCATGGAGGAAAGACGGCCTCAAGATACATCAAGTAAACTTGCCA
GTCCAGCTAAGATGGTAAGCGCTTTTGAAAAGCCATGTATGTTTTGCTCAAAAAGTCACA
CTCTTGAGTCATGCACTGAAATCAAAGAGCAGCCACATAGTATACGTGTGGACTTTTTGA
AGTCAAAAGGCTTATGTTTTGGATGCTTAACTCGAGGTCATTTGAGTAAGATGTGCAGAA
AGAGAATTGAATGTAAAGAATGCTCTCAAAGGCATCCAGACATTTTACATATGAAGGAAG
ATCGCAAAGTGACAAAGCAGGTTGAGACACCAGACAAAGAGATCTCATGTGCCCAGATCT
CCCTAAGTCACCAATCATGCAACTACACAGAGTCTGGGGGAGATAACTGTGTGCTGTCAA
TAGTGCCAGTTAAAGTCAAGTCAAATAAAAGTGACAGATATGTGGAAACATATGCTTTCC
TCGATGCTGGAAGTACAGCAACATTTTGCACAGAGGAGCTGCGAAATAAACTGAAACTGA
AAGGAAAGCCAACTCAGATTCTATTGAGCACTATGTGTCAAGACAAGCCAGGTGAACAGA
AGTTAGTGAGCAGTTTTATCCTCACCGACCTGGAAGTATGTGGGCTAGACGACACCAAGT
ATATTGAACTACCTAAAGTCTTTACACACAGCAATATTCCTGTTCAAAATGAGAACATTC
CTAAACAGGAAGACATTCAAAAATGGCCTTACTTAAGTGAAGTGAACATACCCTGTATTG
ATGCAAATGTGGGGCTTCTGATTGGTGCAAACAATCCAAAGGCAATGGAACCATGGCACA
TTATAAACAGCCAACAAGATGGACCATACGCTGTTAAAACTGCACTAGGTTGGGTAGTAA
ATGGCACCATTAAGAAAACAAACAATGCAGAAAGGTCCAAACTGCCACATCATACAGTTA
ATCGTCTCTCAGTAGTGGAAATCGAAAAATTGTTGATTCAGCAATATAACTCAGACTTTC
CAGAACGCCTGTATGAGGAGAAAGAGGAAAAGTCACTGGAGGACAAAAGATTCATGCAGT
TAATGCAGGAAAAGACTAAATTTGAGAATGGACATTACTGTGTGAAGCTACCCTTGAGAG
ATGAAACAGTTGACATGCCAAACAATCGATGTGTTGCTGAAATACGTGCAGCTAACCTAA
AAAGAAAGCTTCAAAAGAACTCAGAATTGCTTGATGACTACACTACGTTCATGAAGAGCA
TAATAGAAAAAGGATATGCTGTCAGAGTTCCCACTGAACATCTTAATCGCAACGACAACA
AGGTGTGGTACATTCCACACCATGGGGTGTATCACCCGAAGAAAAACAAAATTCGTGTGG
TTTTTGATTGTACTGCTTCCTTTCAAGGTATGTCTCTGAACAGCCAATTGCTTCAAGGTC
CAAACCTCACAAACACACTTATTGGTGTACTCACCAGATTTAGAGAAGAACCGATCGCTG
TGATGGCAGATGTGGAGTCAATGTTCTATCAGGTGAAAGTTCCTGAGGAAGACACAGATC
TACTTCGCTTTCTTTGGTGGCCAGATGGCAATTTGAATGCACCTATAGAGGAATACAGAA
TGACGGTGCACTTATTTGGTGCCACCTCATCTCCTAGCTGTGCCTCCTATGCACTGAGAA
AGACAGCAGAGGACAGAAAACATGTAGCATCGCAAAAGGCTGTGGACACAGTTCTGAACA
ATTTCTACGTGGATGACTGTTTAAAATCAGTGTCCAATGAGCAAGAAGCAATCAACCTTG
TCAAGGAAATTCAAGATTTGTGTCTGGAAGGAGGTTTTCGATTGACGAAGTGGGTGAGCA
ATAATAGGAAAGTATTGTTGTCTATCCCAGAAGATCAAAGGGCCAGTGGAGTAAAAGACC
TTGACTTGGATCAGGACTCTTTGCCTATAGAGAGAGCACTGGGTATGCAGTGGTGCACAG
ATGATGACACCTTCACATACCATATCAAAGTCCAAGAGAAGCCGTCGAGTAGAAGAGGTA
TCCTCTCAGTGGTTAATTCAATCTATGATCCTCTTGGCTTTCTGGCTCCACTCATACTAC
CAGTTAAGTTACTTTTAAGAGATCTGTGCAAACAAGGATATGGCTGGGATGATGAGATTG
ACGACAAGCGTGCTGATCAGTGGGTTAAATGGCTAGAAGATTTAAGTCAGATCTCAAATG
TCAAGTTCAAAAGGTGTCTAAAGCCAGAGAAGTTTGGCATCACAGCAGAAGCTCAACTGC
ATCATTTCTCTGATGCCAGTGAGAGTGCTTATGGCACAGCAACTTATCTGGTTCTTACAA
ATGAACAAAATCAGAAATATTGCTCATTGTTGATGGGGAAGTCAAGAGTAAGCCCACTTA
AACAAATCACAATTCCTAGACTGGAACTGACCGCCGCAACCATAGCAGTCAAAATGGACA
AGATACTAAGACAAGAACTACAAATGCCACTGCAGCCATCTATTTTTTGGACAGACAGCA
CAACGGTGCTGAGTTACATTGAAAATGAGAGCGCCCGCTTCAAAACCTTTGTAGCCAACA
GGATTTCACTAATACGGGATGCCACCACTCCGTTACAGTGGAAGTTTGTCAGGTCAGCTC
AGAATCCAGCAGATCAAGCTACTAGAGGTATTAAGGCAAAGGACTTTCTACAAGCAGAAA
CATGGACAAAGGGCCCAAACTTTTTGTTGAAATCAGAAGAAGAATGGCCACAAAGACCAG
ATCAGATTAATCAATATCAACAAAAAGACCCTGAAATTAAAATTGAAACCAAAGTCAACA
TTCTTAATGTCAATGAAAACGACATCCTGTGCAGGTTAACTGACTACTACTCGAGCTGGT
TTCGTCTGAAAAGGGCAGTGGCATGGATGCTAAGACTAAAAGAGACACTCCTACAGTTAT
GTAGGGCAAGGAAACAGTTTCAGGCGTCTATTGAAACATCTGAGAAAGACCCAGAAAAAC
AAGCATCCCTTCTACAAACTGAAATGCAAAAATTCAAATCAAAAATAAAGAAAAGGTCAC
TGAGTCTGGAAGATTTAAACCAAGCAGAAATTCTTCTTATTCAGCACAGTCAGAAACAAC
AATTCCTGGAAGAAATTGAGGCTATCAAACAAAATGTGACTATTAAGAGAAGAAGTCAGC
TGTACAGGCTTGACCCTGTGCTCCAGGATGGGATCCTAAGAGTGGGTGGTAGACTTAACA
AAGCAGCCATGCCAAATGAATCCAAGCATCCTGCAATTCTGTCAAAATACTCCAGAATTT
CAACACTCATTTTAAGTGACATTCATCAAAGATACGGACATTGTGGTCGAAACTACACAT
TGTCCATTCTCAGACAAAAATTCTGGATTCCCCAAGCTAATTCAGCCATTCGAAAATTAA
TACATAAATGCTCAGTTTGTCGCCGGCTTAATGGAAGAGTTGGAGAACAGAAAATGGCAA
GTTTGCCAGAGGACCGTCTGCTACCTGATAAACCGCCCTTTACAAACGTGGGTGTTGATT
ACTTCGGACCCTTTGAAGTGAAACGGGGCCGGAGTACTGTAAAAAGGTACGGAGTGTTGT
TCACTTGCTTAACGATTAGAGCAGTTCACATTGAGGTGGCTGATAGTTTGGACACTGACT
CTTGCATTAACGCTTTAAGGCGTTTTATAAGTAGAAGAGGACAAGTCGCTGTCATGCGCT
CAGATAACGGCACAAATTTTGTTGGTGCAGAAAGAGAGTTGCGAGAAGCACTGAAAAATC
TGAACCACATCACAATAGAACAGGCCATGTTGCAGAAAAACATTAAATGGATCTTCAACA
GCCCAGCTGCCTCCCATCAGGGAGGAGTTTGGGAGCGTCAGATCCGTACAGTTAGAAGGA
TACTTAATGCTCTCCTAAAGGAACAATCTATCAGCGATGACAGTCTTCATACCATCATGT
GTGAGGTGGAAAGCATTATAAACAACAGGCCAATAACTACCACATCCGAGGATCCAAATG
ACCTTGAGCCTCTGACACCTAACCATTTACTACTGTTAAAAACTCAACCCAACATGCCAC
CAGGCGTCTTCAAAAAAGAAGACCAGTATATGAAAAGACGTTGGAGACAAGTCCAATATC
TTGCTGATTTGTTTTGGAGCAGATGGACTCATGAGTATCTGCCCATTCTTCAAGAACGCA
GTAAATGGACAAAACTTAAAAGGAACTTTGAGCCAGGCGATGTAGTGCTAATTGTGGACA
GTTCTGCTCCCCGCAATTCATGGATAATGGGAAAAGTAGTTCAAACCTTGCCTGACTCCA
GTGGAGCTGTACGCCGTGTGAAGCTACAAACCAAAACAAGCATTCTAGAGAGACCTGTAA
ACAAATTGTGCTTAATTCAAGAAGCAATTTAAGAAGAATAGGTGAAACAAAGACAATGTG
AAAGGACTACATTTACAGAATGACTGAATTTCTATGCTTCTTATTGATGTTTAAATTTGA
ATGGCTCTTAGAAGTTAAATATGTATATGATAATTGTTTGGTCTCCTGTCCATACAATTA
GGGGCCGGATA
>BEL-38-LTR_DR:ClassI#LTR/Bel-Pao
TATAAGAGCCATAAGTTCATTGTTTTATTTATGTTAAATTGATAATAATGTAAAAAGCAA
ACTTGAAAATATTTTACTAAAAGTAATTTAATTTTTAATATAGAGTATATGCTGATGTCA
CTTCCGGTAAGGAAGAAGTTGTGTCATGAAGATGGAAGCAAGACAGTTTTTTGACCGTGT
ATTATAGTTCAGTTAAGTTGTTATTAAACATGTTCGAAATGACATCACTGGACTGTCTTA
TGTTACCCGCGTTCAAATCCTGCTAATTCAAAGAGAGAAACAAGACAAGAAGAGACGGAT
CGATGGCACATACA
>BEL-39_DRe-I:ClassI#LTR/Bel-Pao
GTAGAACACTTCACTGCATCGGTGAAGGCAAGGACCATCAGATGATACCTGCATGTGGAT
GTTGACCAGCAAGAGGTAAAGGATGGTGGATAGGAGAGGTTTATCTTCAAGAGGATTGCT
ACAGAGTGGTTGACGCAGCAGTCGGAAAAGGGCTGAAGAAAGCAAGCACATATAAGATAG
TGCTTGGAAGCAGCACAAGGGTTTGTGAACTGCTGTTGAAGTTTAACTAACGCTGGTATT
TCCATCATCTTCATTTAAGGATAAAAGTGGACATTTTTCTATAMTTGTTGGATTATTGAA
CTTTATGGACTAAAGGGACAAACGAATGCATCATTTATATTATTGAAAGACTGAATTAGA
CAGTTCTGGGTTGTCATATACATTATAATTTTTCATTGATCATATTTTACAAGCTGTATT
CATATTTTTGGTACTTCCAATACATTGGTTTAAATTTATATGGTTAAGATATAAGCCTAC
TTGAGATAGCTTCGCTATTAAATTTGAATTTGAAGATTTGAAGATTAGATAAAGGTTAGC
TTTATTGAAAATTAGGATACACTCCTTTGAATATCATATTATAGAAATACAGAATTGTCA
TGTCAGAAACAAGTGAAAAAACGGTAATGTCCACTAAAGAAGCTGTGTGTGCAGATCCAG
TAGCAAAGAAAAGCGATGATGCAGAACAGACTCTACCATTACAACAGGGTGAAATGGCTG
AGCAGGATAAAGTAGCTGCACAAGTACAACAACTTCAGGTCAGTGCAGATAAAACACAGA
CCTCAGATGTTAGAAGAAGCCAACGTGTGCGTATACTCACTGATAAGGGTAAAACGTTGC
AAGAAGCTAGACTGAACAATCTAAAAGGAAGCTTTGAGCAGAAGTATAAAAGATGGAAGT
ATCACATTAATGGTTTGAAAAGAGCCATGAAGGATAATGATGATATGGATTTGATTTTTG
AGGTTGTGAGCACCATTAATGCCCTTCAGTCTGAGGTTGACAAACTTTATGATGAAATAA
GAAACATCACAAGCCCTGAGCCAGAAATTCGAAGGAAAAACGATACCTGTCTTGCCATTA
CTACTGCTGCAAATAAAAAGGCTCAATGTTTTCTCAATGGAGAAGCTGAGAATTCACCTT
GGCCTGATTCAGATTCAGTGTTTGAAGCCACTGTGTCCAGCATAATTTCAGCAACTTCCA
ATATGTCAAGGTCTGTTTCTAAGTTGTTCAGCCAGACTTCCCATGATTCTTTGCAGAAAA
GACAGGAAGCAGCAGCTGAAGTAGCAGCTACACAAGAAGTGCTTAAAATAATGAAGACTC
AGCATCAATACGAAGAGGAAATTAAGATACTTGAGGCAGAAGATGAAAGAATAACTGCTG
AAAGAGAAGCTCTAGAAAGAGAAATGGATGCTGAGAAGGCGAGAAGAAAGGCTCAATTTA
TCTCAGAAAGTACAACCAGAAAAATAAGGTTGGAAGAGAAGAAAAAGGAAGTGGAACGAT
TGGAAGAACTAAAAAGACATAATGCAGCACAAGCAAGACTACAGGTTTATGCTGAAAGCA
TCAATGATGATGGTAAAATCGCATTCTTCTTCCCCTTTTTTACAGAAACAAGGAGATTAT
GTTTCTCCACCAAACCTTCATACTCCTCCCTCACAACCGTTAATGCTCACTCAAGACACT
ACTTCTTTTAATCAACCTTCCCAAGCTCACATAGCACAGTCCGACACATCTGCTGCTCCC
AATGGAGTCTCTGACCTTGTTAAGGCTCTTGCTGAAGCAATTACAGCCAATAGAATTCCA
ATTCCTGAACCTGTTGTTTTCTCAGGAGACCCTTTGACGTATAATGACTGGAAACTGTCC
TTTCAGACTTTAATTGATCGTAAGAACTTGCCGGCTCAAGAAAAACTTTTCTTTTTACGC
AAGTATGTAAGTGGCTCAGCCAAGAAAGCTATAGAAGGGCACTTCCTGATTGGGACAGAA
GCAGCCTACATAGCAGCATGGAAAGTACTGGAGGACAGGTTTGGCAATCCGTTTGTAGTT
GGCAAGTTGTATCGTGACAAAATACAGTCATGGCACAAGATTGGTAATAAGGACAACAAA
GACCTTCAGGAATTTGTCGATTTCCTGAGCAGCGTTGAAGCAGCAATGCCTTATCTTCAA
GGTTTACAAGCTCTGAATGACTGTGTTGAAAACCAAAGGATATCTGCTAAGTTGCCAGAG
TGGTTAAGTTCACGCTGGAACAGAGCAGTTACTAAGTTCCAAGATGAGTACAACAGATTT
CCAGACTTCAAATTCTTTGTTGAATTTCTCAATAAGGAAGCTAGAATCGCATGCAATCCT
ATTACTTCACTGCAAGCAATAAAACCAGCAGAACAAGAAAGATTTAAACAGTTTGACCAA
CATCACCCTAAGCTTCAAAGGAATCGCAATTCAAGTGCCAAGACATTCACTATTAGTTCC
AGTGAAAAAACTAGCATCTTGTGTATCTTTTGCAAGCGGTATGGCCACAGTCTTCATGAG
TGTCGCAAGGTTATGGAAAGACCAATTGAAGAAAGATTAAAGTTTGTGCAAGCAGAGAAG
TTGTGTTTTGGCTGCCTCAGGGCAGGTCATAACTCTAAGGGATGTACCTCTAAGAGTGTG
TGTGGAAAATGTGAAGGACATCATCCAACATGCTTACATCAAGATAGAGTGAGTAAGGAT
TCAGCACAAACAACTAGAATCAATCAAGATCGGTTAAGGGGTAACCCAAAGTCGGCAAGC
AAAACATCTGAATCACAGAGGGTACAAGAATCTGAGTCTGCGACATCAAACAGAGTAATC
CAAGAAAGGAGTGGCACTTATACTTCATCCATTGTTCCAGTATATGTTTCGACAATAACT
GAACCAATGAAGGAGACTTTAGTGTACGCCTTGCTTGATACTCAAAGTGATACCACTTTC
ATTCTGAAGGACACTGCTGAGTTACTTGGAGCAAAGGGAGAATCAGTTAAACTCAAGATT
TCTACAATAACTTCTAAAACGAAGGTTGTGTCTAGTTGCAAATTGAATGGACTGCAAGTA
AGAGGAATCAATTCAAAACTGAAAATCCAACTCCCAGCAACGTATACAAGGGATTACATA
CCTGCAAATAGGTCCCATATACCCACCTGTGAAACAGCAAATAACTGGCCTCATTTAGAG
CATCTGGCAGGTGAAATGGCTCCTGCACTTGACTGTGAAATAGGCTTGTTAATAGGCTAT
AACTGTCCTCAAGCCTTACTTCCTAGAGAAGTTCTCAGAGGTGATGAAGATCAGCCATTT
GCTCAAAGATCGGTGTTGGGCTGGACCATAATCGGATACAATCACTGTATAGGTGACTAT
GAAGATGAGATTGGCACGAGCCATAGGATCATCACAAAACAAGTTTTGCCAGCTGGCAAA
CCTTCTCGCAAGCTTAAGTCAGAAGTCAGCTTTGTTTATAGAAACAAGGTTAAGGTGATG
ATGACTCCAGCAGATATCTTAAAGGTGTTTGAGTCAGACTTTGTTGAAATGTACAATGAA
GATGTTTCTACATCACAAGAAGATCTACGGTTTCTTGCAAAGTTGAATGAAGGTATTAGG
CAACAACAGGATGGGCACTATGAGATGCCATTGCCTTTCAAGGGTGAAAGACCAAACTTA
CCGAACAACAAGGTGTGTGCAGAACGTCGACTCAAATCCTTGGAGAAGCGCTTGAAGAGA
GATGAGCAGTATTACAAGGATTATCTAGCCTTCATGAAGGAGATAATAGCAAGAGGCGAT
GCTGAAAAGGTTCCAGAAAGGGAGTTAGGAAATCAGCCTGCATGGTATATCCCTCACCAT
GGGGTTTACAACCCACAAAAGCCAGGCAAGATTCGCGTTGTCTTTGATTGCTCTGCCAGA
TTTCAAACACTTCTCTGAATGATAACTTGTTGACAGGACCTGATCTCACAAACACCCTTG
TTGGAGTCTTGTCTCGCTTCCGGAAGGGGAAGATAGCCATTATGTGTGATGTGGAGCGGA
TGTTCCATCAGTTTTATGTTGCCCCAAAGGATCGTGACTACCTCAGGTTTTTGTGGTGGG
AAGAAGGCAAAATGGCATGTCCACCGTCAGTTTTTCGTATGAAGGTCCACTTGTTCGGAG
CTGCCTCCTCACCAGGATGTGCTAACTTCGGCCTTAAATTCCTCGCCTCACAAGGTGAAG
GCAAGTTTAATCAAGCCACAGTGAAGTTCATACAGCGTAATTTTTACGTTGACGATGGCT
TGGTGAGTGTGGACACAGAAGCAGAGGCAATCCAGCTGTGAAAGAGGCTGGGAGCTCTGC
AATACTGGGAAGCTTCACTTGCACAAATTCATCACCAACAACAAAAGGGTGATCACTACA
ATCCCAAGAGAGGAATGTACTGAAGGTGCAACTGACTTCGATTTGGCACTAGGAGAACCT
AAAATTGAAAGGGCACTGGAGTACATTGGTGTGTAACTTCAGACGAGTTTCTTTCAGAGT
GCTAGTAAAGGAAAACCCCTTCACAAGAAGAGGAGTGCTGTCTACAATTGCCTCCATCTT
TGATCCTCTTGGATTCATTGCACCTTACATCCTGGTTGGAAAGAGAACCTTGCAAAGAAT
GTGTAATGACAAGATAGGCTGGGATGAACCACTTCCTGATGACCTCAGGCTGCATTGGGA
AGCTTGGCTTCGTGATCTGCATAACCTGTCTATGGTAAAGATACCACGTTGTTACATGCC
TTCAACGTTCAAGGATGTCCAACAATATGAACTGCATCATTTCGCTGATGCCAGCGTGTC
AGGTTATGGAGTATGTTCATACCTAAGGATGGTGACCAAGTCTGGAGAAGTTCATTGCTC
TCTTGCTATGGGTAAGGCCAGGGTGGCACCAGCAAAGGTGACAACAATTCCAAGATTGGA
GCTCACAGCTGCAGTTGTAGCCACAAGAATTGGTAATCTTCTTAAAGGAGAACTGGAATT
GGATTGTGTCCGTGAATACTACTGGACTGATTCCAAGGTTGTGCTTGGTTACATCAATAA
TGATGCAAGGCGCTTCCATGTCTTTGTAGCCAACCGGATTCAGCAGATCAGGACCAACAC
AGAGCCTAGTCAGTGGAGATATGTTGCTTCGGATCAGAATCCAGCTGACCATGCCTCTCG
TGGACTAGCTGTGAAGGAACTTATGGAATCAAACTGGTTTACGGGTCCAAGATTCCTATG
GCAAAGAGAACTCCCTAAGGAAGACGTTAAAGTAAAGGAAGTTGACGAGGGAGATCCAGA
ACTCAAAAGAATACAGGTTTTTACCACCGAGGCCAAGGAAGAAATTTCTTTGTCCAAACG
CCTGCAACGGTTTTCTGACTGGAAGAGGGCAGTCAAGGCCATAGCTAGACTCAGACGATG
TGTCAAAGTTGTAAAAGGTTTGGTGGAAAGATCCAACAAAGCCACAACACTTGAAGAAAG
ACAAGATGCTGAGCAATTCATAATACGTACAGTCCAAGAGGAAGTGTTCAGTGAGGAAAT
TAAGTCTCTAAGACAAGGAAAGGAAGTCAATTCAAAGGGGTCCAATAAGCTGTACAAGTT
GAACCCTTTTATTGATGATCACAGTATCTTACGGGTGGGAGGAAGATTGACACAAGCTGA
GCTTCACCCTCATGTCAAGCATCCGGCCATTCTTCCCAAGGGTCATTATGTATCTCATCT
TCTCATAAAACATTTTCATGAGAAAGTGCAACATCAAGGTCGATGCATAACCTTAAATGA
AATTCGCTCTAATGGCATTTGGATTTTGGGATGCAGCAGCGAAGTTTCATCTCATATCTA
CAAATGTGTGAAGTGTAGAAAACTAAGGAAACGCAATCAGGAGCAGAAGATGGCTGACCT
GCCTCCAGAAAGGATGGAAACCACCGCACCTTTTACATATAGTGGCATGGATTGCTTCGG
GCCATTCTATGTTAAGGAAGGAGGAGAGAACTGAAGAGATACGGACTCCTGTTCACCTGC
ATGTGTTCACGAGCCATTCACCTGGAAGTGCTTGATGATCTCAGCACTGATGCTTTCATT
AACGCTCTGCGTTGTTTCATTGCAATACGTGGCAATGTGAGTAAGCTGTACAGCGATCAA
GGTACCAACTTTGTTGGTGCTAAGCGAGAGTTTGTGGAGTTAATGAAAGGGGTGAATGAG
GAACGTGTAAAGGAGCTTGGATGTACTTTCAGCATGAATCCACCTGCCTCCAGTCATATG
GGTGGTGTCTGGGAGAGACAGATACGATCTGTAAGGAGTGTATTAACATCTATCCAGACC
AGGCTGCAAATAGACTAGACACTCCCTTGAGAACATTCATGTATGAGGTAATGGCAATAG
TCAATAGTCGTCCATTGACTTCAGAGCACATAAATGATCCTACGGGACCAGAACCACTGA
CGCCTAATCACATACTGACAATGAAGCCCACTATCATTGCACCACCTCCCGGAGAGTTTG
TAAGGGAAGATCTATATCTTCACAAAAGATGGAAGAGAGTTCAGTTTCTAGCGAATGAGT
TTTGGACCAGGTGGAGAAAGGAATATCTGATGAGTCTGCAGCAGAGAAATAAGTGGCATA
AGAGCAGGAGAAATGCTCAGAAAAATGATATTGTTCTGCTGGAAGATGACTTAGCACCTC
GAAATCAGTGGAAGCTAGCCAAGGTAGTAGAAGTTGTCCCAGGAGCTGATGGTAGAGTGA
GAAGGCTTAAGCTATTGTCAGTAATGCAACACTCGATAGTAAAGGTGCACGCACAAGTAA
GCCAGTTTATTTAGAAAGACCAATACACAAAACAGTATTAATTGTTGAAGCTGATTAAGG
AGGTAAACAGAGGGAATTACTTGTGTATACTAACATGTACAAAAGGGTCACTGAAATTTT
TTGATATGCATAACTCCTGTAATGATCCCACATAGTGTGATGGTGGAG
>BEL-39_DRe-LTR:ClassI#LTR/Bel-Pao
TGTAACTGCTGTCATAAAGCAGTGGTATTTTGTTTCCACTAGATGGCGCTAGTGTACTTT
AAACGTGTTTTCTTAAATAACTTGTGATTAGTTTAATATGTATAATTTTTAATTTTTGAT
AATTTTAAACTGCTTATTGTTGACTTATTTACCAATCTATGGCTCATTTGAGCAAAAGTT
ATTCATTCTGACGGTTTTGGACATTTTTTAATTTCATTCCCATCTTGCCCAGCTACAATA
CTACTTCCGGGTTTGGCACTCGCATGAAAGTGAAAGAGGAAAGTAACGCAAAGATTTAAG
GACGTTTCTTTTGTAAGTCATAAGTGCTATAATCAAGATTTCGAAGGATGTATCCCTCCT
CTCTTAGTTTACAAGCAGGCAAAGTGGTATGTGAATGTATTTTTTGTTCATTCATTATTT
TAAAGTTGTATGCTTAATCCTTATGTTTGTGAATGTATCTGATGTTGTTATTGTAATCAT
TTATACAGTTCTACGGTGTTGATGTCGGCATCTGTGTCGATAAGTGCATTAAACATCTGT
GAAAAAGGAACCTCAGCCTTCGCGTTGTGACTAAGGGCGGCATA
>BEL-40_DRe-I:ClassI#LTR/Bel-Pao
ATCAAGTCAAAACTGTCGCTTCGCATCGCGGACCCGCCGGGAGTTGCGCCGGACCAGAAG
ATTCATGCCGGTTGTGTCTGAATGGAGGCCACAAAGTTATCGGCATACTGGGTCTGCTGT
GGCGTGTTTGCTCTGCGCTTTGGAGGACGTCGGACGACGCTTTTCATCAGCACTGCACGA
CGTGAGTTCTACGCAGATGGTCTTCATATTCGCTGGACAACGGCGCCCAMCGCAAGGTAT
GTGTAGCGCTACAATGCAATGAATGGCCATTCAGTTTGTGTTCAATTTGCGGGGCAAAAT
CCAATGCATTGGTGACACAAGGGGCGGGTAATTAACGTCGATTTTCTCCGTGAACTCTGC
TACTGTTTTGCGAACTTATCGTGAACGCGTGAAATAGGTCATGGAGACGAATGAAACGAT
CGACAGGCCTGCCGAGCCGTCCGTAGAAATAAACACTATCGAACATGATAATGATGCGCA
AACATCAAAAGAAAAACGCGTTGTTAAACTGACTGCTAAAGCGCTCGCTGATAAACTGGG
ACGTTTGCAAAATGAAAGGAAAACTAAGCTGAATAAGGCAGCCAGTTTAAGAAATGTGTT
GAATGGTTTGATTGAAAAGGGAAATGTTGTACAAGCTCAATGTGTATTTGATGATTTTAT
TAAGGTCTGTGATGAATCAAAAGGTGTTCATGAGTGTTTGATGGGTATGTTACCTGATAC
TGAACAAGAAAAACATGATGTGTGGTTTAAAGCCAAAATGATCGCCAATAATGAGCTCAT
TTCTAAGGTGCAATTGTGGTTATCAAATTCTGGTCAAAATGTGAGTGTTGGTCCTACTGG
TAGCCAAATTGGTGATGGTATTAATCCAGAGGATAGTGTTTCAAATGCAACTAGTAAACG
CTCAGGGAAAAGTGCAGGTAGTAAATCAAGCACTACTTCTTCTGTGCGAATTAAAGCACA
AGCGGAAAAGGCTGCATTGCTTGCTCGTATAGCAGCTTTAAAGGAAAAGCATGCATTGGA
AGAGCAAGAGCAGCAGATAAAGAGAAAATTAGAGCAACAGGAGTTGGATACTATGTTGGC
TGAAACTGCTGCCAGACTGTCCGTGCTCGAAGCTTCTGACAATTTCTGCAGTGAAAATGC
ATCTGATGCTATGAATTCTTACTTGACGAGAGAAACACAAAGTTTAGCACCTCCACACAA
ACTGGACCCGATGGCAAGTGAATTTAAATGTGCACCTCAAAGTAAACCACAACAAACACA
GGAGTGGACATCATCATCAACAACCCCCCCACTTTTAGCCGGAGCGCTACATCAAGCTAG
TCAACAGCCCACCACTAGACCAAAGGAGTGGTCTGGTTTAAATAAACAAACAACTGAAAT
CAACCGAAATTTACATCAGCAACCAACCCAACTTAATGTGCCAAATACAAATCAAAGGTA
TACAGGAGGATCTAGTTCAGGGGTGCACTGGAGGAATAATACAACATCACTTGTTCAACA
ACAGCATTTGATATCCTTGCCAGCAAGAAATATCCCTTTGTTCGATGGAGATCCTCTCCA
ATATGTCTCCTTCATGAGAGCTTTTGAACAAGGAGTGGAAGAAAAGGCTAGTAAGAGCGA
CTGTTTGTACTATCTGGAACAGTTCACTAGGGGGCAACCAAGAGAGCTTGTTCGCAGCTG
TTTGTATATGACGCCTGAGCTAGGTTATGATAAAGCAAAGCAGCTGGTACAGGAACACTT
TGGCTGTAAGTACAAGATTGCTGTGGCGTACATTGAAAAGGCTTTATCTTGGGCTCCAAT
AAAGAATGAAGATGTTAATGCTCTACAGGCTTACTCTCTCTTTCTGCGAGGCTGCTGCAA
TGTTATGGAGGAACTTCAGTATATGCATGAGCTGGATATGCCAAGTAACATAAGGGCAAT
TGTCTTAAAGCTGCCATTTAAACTTCGAGAGCAATGGAGGACTGCTGCACATGACCTACA
GGAAACAACAGGAAACAGAGCCTTGGTCAATGACCTGGTGAGAGTTATAGAAAGACATGT
TCAAATTCTGTCTGATCCATTGTATGGCAATATTAGCGACTCACCATCTGCAACAACTGG
TCAAAGAGCTGTCAATAGGCCACGAGTATCTCCAGAACAAAGAACTAAAGGAAAAAGCTT
TGCTACTACCATTACACCTGTGAAAGTTGAGTGTACCACAGGATCAAGGACCATCTCACC
TAGACATAACTCTGCATCTGCTTTATTCTGTGCATACTGTTCTCAGAGTCATCTATTAGA
ACATTGTCAACAGTTCAAATGCAAAAAACACAGAGACAAGATTAATTTTCTGAAGGAGAA
ACACCTCTGCTTTGGTTGTTTGAGTACTTCACACATGAGTCGTGACTGTGAGAAACGCCT
AACTTGTAAAATATGCAGCCAAAGCCATCCTACTGTACTTCATATTAACAAGAGCGACAC
AGCTAGCATGCATAAAGCGCATGTTGCTAAGGTCACAGTAAGTACTTCTACTCAAGTTGA
CAAAGATATTACATCACACTCATTCGCTTCAACTGCTGAGACTTGTGGACATACAGGGGC
CGGAGCAGATCAGTGTCTGTTATCCATTGTGCCAGTCCAAGTCAAGTCCATCAAATCTGA
TCAGGTAATACTGACATATGCATTCTTGGATCCTGGCAGCTCCGCCACCTTCTGCTCAGA
ACAGCTTATGCAAAAGCTTCATCTTACTGGGAAACGAACCCAGTTCCTCTTATGCACTAT
GGGGCAAGAAAGGGTGGTGCCAGCATATTCACTCACAGGACTGGAAGTGTCTGGTATTAA
TGGTAATGTCTTCCATGAACTTCCTCAAACCCTAACACAAAAGAAAATGCCCGTAAACAC
TGATAACATTGTTACTGCTGAAACTCTGGTAAAATGGCCATACCTGGTAGGGTTAACACC
TCCCAAGATAGAAGCTAACGTAGACCTGTTGATTGGAAGCAACGCACCAAGGTTGTTGGA
ACCTTGGGAGGTTATTAATAGCCGTGGGAATGGCCCATATGCTATAAGGACCGTGCTGGG
ATGGGTCATTAATGGTCTTGTGCATGGAGAAGACTCCTGTCTTAATGCTGAATGTAGGTC
AGCTGTAGTTAACAGGATTTCAGTATGTAAATTGGAGGAAATGCTGAATAACCAGTATAA
TCATGACTTTAACGAAAGAGTCACAGAAGAGAAAGGGCTATCAAGGGAAGACAAGAAGTT
CATGGATATTGTGGAAAGATCTGTAACACTTAAAGACAACCATTATCAAATTAAACTGCC
TCTTAAGAAAGACGTGCATCTGCCCAATAACTTTGCTGTGGCAAAACAAAGGCTAACAAG
TCTAAAACGAAAGTTTCTGCAGAATGAACATTTCTTCAAAGAGTACCGCAATAAAGTCAA
CGACATGTTACTCAATGGTTATGCAGAGAAAGTACCTACCCAGCAGTTAAGTGGCAGCAG
TGGTAAAGTGTGGTACATTCCTCACCACGGAATATATCATCCCAGGAAGAAAAGTCTGCG
TGTGGTATTTGACTGTTCTGCATCATTTAAAGGATCATCATTGAATGAACAGCTCCTGCA
AGGTCCCAACTTTAATAGCACACTGATTGGAGTCCTCCTGAGGTTTCGGCAAGAACCTGT
GGCATTCATGGGGGATGTGCAAGCAATGTACTATCAAGTTAAGGTTCCAGAGGAGGATAG
AGACCTTCTGCGGTTCTTGTGGTGGCCTGAGGGAGATCTCACGAAAGATGCGTCAGAATT
CCGCATGACTGTCCATTTATTTGGTGCGGTATCATCTCCAAGCTGTGCCATCTTTGCTCT
GAGGAAAACAGCTGATGATAATCAGGCTGAATTTCCAGCAGAAATTCCACAAACTGTCAA
AGAAAACTTCTATGTCGACGACTGCTTGAAGAGTGTAGAATCTGAGAAGAAAGCTGTAAC
AATGATCAAACACCTGACCACGCTCTGCCAAAAGGGAGGATTTACCTTGACAAAGTGGGT
AAGCAACAGTTGCTATGTACTGCAAGCCATGCCACAGGAATATAGAGCTAAGGGTGTGGA
AGAACTTGACATGGACCGAGATGAACTTCCCATGGAAAGAGCCCTTGGATTACAGTGGTG
TGTTCAGAAGGACACATTTACATTCAAAATGGCACCTTGTCAACGGTCCTGTACTAGACG
TGGAATGCTATCTGTCTCCAGTTCAGTGTATGACCCACTTGGTTTCCTGGCACCAATTCT
ACTACCTGCAAAGATAATGCTGCAAGAATTGTGCAGAAGAAACTATGGATGGGATGAAAC
GGTACCTCAAGAGCTACTACACCGCTGGACAAGATGGATAGAGGAGTTGGAAATGCTGTC
TAACTTTGAGATTAATAGATGCATCAAGCCCAAAGACTTTGGAACTGCCATACATGCTGA
GCTTCATCATTTCTCAGATGCTAGCGAACTAGGATATGGGGCAGTTACCTATCTCAGGAT
CCAAAATAGCAAAAACGTCATCCACGTTGCATTTGTGATGGGCAAAGCCAGAGTTACACC
TTTAAAGACTGTTACCATTCCCCGTCTAGAGTTAACAGCTGCAGTTCTTGCCGTTCGTAT
GGATCTGATGCTGAAAAAAGAGCTGCAAATCCCACTGGCAGAATCAATATTCTGGACAGA
CAGCACATCAGTGCTTAAGTACATAAATAATGAAGACAGACGTTTTCATACGTTCGTGGC
TAATAGGGTCACCATTATAAGAGAAGCAACAACAACTTTACAGTGGCGGTACATTCGTTC
CAAGGAAAACCCAGCAGATGATGCATCTAGAGGTCTGAGGGTTGGTGACTTCATTGAACA
CAATAGGTGGATAGTAGGTCCAAGCTTCTTGTATAAGTCAGAAGAGGATTGGCCAGCTGA
TAGAGCTGACATGGTGATCAAAATTGATGATCCGGAAATAAAAAGAGAAGTTTTAGTTAA
CGCAGTAAGTGTAACTGACTCCTCAGATAGCACCACTCGTTTAATTGCGCATTTCTCAGA
TTGGAAGAGATTGAGGGTAGCCGTAGCTTGGTTTCTTAAGTATAAGAGAATGCTTCAGGA
ACGGTCTCACAAGAGGAAAGAGTCTAAGACTTCTTATGTGGGTATGCAGAGCGTTCCAGT
GCATGAAAGGTGCACTTTGTCCATTGAAGACATAAGTGAGGCAGAGCTTGCCATTATACG
CTTTTGTCAACAGCAACGATTTAGTGAGGAAATCGCTACCTTGTCAGCTGGAAAAGGAAC
TGTGAGTAAGCAAAGCCCTCTGTACAAACTGGATCCACGTTTGGATAACGGACTTCTAAG
AGTCGGTGGGCGACTAGCCAGAGGTTCACTACCAGAGGAAGCTAAGCATCCACTGATTTT
GTCCAAAGACCAACATATAGCTACTCTCCTCCTGCGAAATATTCATGAACGGCTCGGACA
TAGTGGTCGAAACCACATACTGTCCACATTACGAAGGAAATATTGGATCACAGGTGCTAA
TTCGGCAGTAAGAAAGATAATGTCTGACTGTTGTCTCTGCAGAAGACAAAATGGTCGAAT
GATGCTACAGAAGATGGCAGACTTGCCCATGGAGAGGATTCTTCCGGACAAACCACCATT
CACCAACACTGGGGTTGACTACTTTGGTCCTATAGAGGTGAAGAAAGGACGAGGCACTGC
CAAGCGATATGGCGTGATATTCACTTGCCTGTCTAGTAGAGCAGTCCACCTTGAAATAGC
CAACTCGTTGAATACAGACGCATGCATTAATGCAATACGTCGGTTTGTCTGTAGAAGAGG
TCAAGTTGTTAATTTACTGTCTGACAATGGTACCAATTTTAAAGGAGCAGAGAAGGAACT
CCGAGAGGCACTCCTAACCTTGAACCAGACAAATATTGGAGGAATGCTACAACAAAAGGG
CATCAAATGGAGTTTCAATCCTCCTKCAGCGTCGCACTATGGTGGTGTTTGGGAGCGTAT
GATTCGCATGGTGAGAAGAATTCTCTCTTCAGTCCTTCATCAACAAAAATTAGACGATGA
TGGACTCCACACAGTAATATGCGAAGTTGAAGCCATCTTAAACGACCGCCCCATCACCAA
GTTATCTGACGATCCAAATGATCTAGAACCCCTGACACCTAATCATATCCTCCTCATGAA
AGGTAAGCCGTCTTTGCCACCAGGGCTGTTTGAACACCATGATCTGTACATCAGAAAGCG
ATGGAGGCAAGTTCAGTACATATCTGATCTCTTTTGGAAACGGTGGATTCGTGAATACCT
GCCATTATTGCAAGAGAGGCAGAAATGGAACGAACAGAGAAAAAATCTCAAACCAGGAGA
TATCGTGATCATTATGGATCCTACAGCACCACGAAGCTCATGGCCTCTTGCAAGAGTGCT
GGAAGCATTTCAAGACAAGAAAAAGATTGTGCGTTCAGTGCGGCTTCAGACCAAAAGTAG
TATAATAGAACGGCCTGTGACTAAACTCTGCCTATTGCAAGAATCAGTTTAGCTTATCTA
CTATTAAAGTGTCTCCACTGGGTTATTGTGTATTTGAAGTATTATGTATGTGCACCTATT
ATTGCCTGATGTTCTTTTATGGCTCCTTAATATTATATTTGGGAATTGTTACATTTGTAT
ACAATTAGGGGCCGGGA
>BEL-40_DRe-LTR:ClassI#LTR/Bel-Pao
TGTAGGAGCCATTTGGCAACTTTGCTCATTGTTCCACTAGGTGGTGCTCTTTAACAGGCT
TTATAAGTGGGAACGAACATTCAGGTAACAGGTGTTGCTAGACGGAAGGGAGCACATACA
GTTTTGACCACACACATTTCAAACGCACACACTTTCAAACGCACACACTTTCAAACGCAC
ACACTTTCAAACGCACACACTTTCACACACACACCCACAAACACAAACAAACGCTCACGC
GCATTCACACAGAGAGCCACACACATTCATTCATGCTTTAGCATGACGGTTTGTTTTGTT
TGTAAGTCACGATATGTGGCAGTGTTTGACTTCTACGAACGGAAACTTACCTGGAAGGAA
ATTTGTGAACTATTGGAGTTTGCAACTGCAATAAACGTAAACATCTTCGGAAACAAGTAA
GACTGTTCGTTTCATTTACACTACATCAGCCAGAGGACAGTGTGCGTCAGCTGGGTGCCT
GTCTAACAACATCTCAGGGACTTCAAGCAATAGGCTTAGCCTCTACA
>BEL-41_DRe-I:ClassI#LTR/Bel-Pao
ATTATGTGACTTTACATGAATGATGTTGTGTGTAAAGACTGATGTTACTGGATTCATAGT
TGTCACACATGTTCATATGCATTCAGCGCACATTTAAGTGAGAGACTGGAAAAGACACTG
AGAAGTGCATATTTTAAATGTTACATGTTCTATTTCTTGTAGTTTTCACGATGTCTACAG
CAAAGAGAGAGAAAGAGAGAAACAAATAAAGAGCCAATACATCAGTATGAAGCGTGGCTA
TCATTTTATTTAGACCAGTGCAGCTACAGTGAAAACGTAACGCCAGCAAAGCTGACAGCT
TTAAGTGTGGAACGGTACCAGTTGGATTTCAGAGAGAGATCGTGGGATCTTCGCGTGCAG
AACTGACGCCGGAAAGGCAAAGAGAGAGAGAGATCGCGGGAGCATCGCGCGAAGAGCGGA
CGTCAGATCGGCAGAGAGGGAGATCGCAGGAGCTTCGCGTGCAGAGGAGACGTCGAATCG
GCAGAACGAGAGATCGCGGGAGTTTCGCGCGGTAAAGGACGTCAGATAAAGAGGAAGCAC
GATCACGTGAGCTGAGATTGCGTCAGAGAAGAGGCCTGCCTTTACTCAGCTGTTAAGCAG
AGGAAGTAACGCGAACTAACCTTGAGAGGGCGACATTCGTCCAAGTAAACTGCAGCCTTC
AAGTATCCTTTCAACAGGCTTTAGAGTATAGTGTTTATAACATTGAATAGATTTGACTGT
GCTATCTTTACATTTCTATGAAGATTTGAAAAAAAAAAGAAAAGAAACACTTAACTGTTG
TTTATGCTTTACTAGTGACATTTTTGTGAATGTTTACAAGGTTATTTTGGTTTGACAGTT
AAGTAACACAGTTAAGTAAGCCAGTCAGTCCATGGAGAAAAATCACAATGTGGTGAATCA
AGTGAGCAAATTGAAATAATTCAAGCAGAGTTAGATACGTTAAATGAACAATTAAAATCT
CAAACAAATGACGCTGAAAGGGAAAGATTAGAGTCACTCATAGGTGATATTAATCATAAA
ATACAGTCACTTCAAACAGCAATAATAGAACCCACGGCTGCCATTCCAAGAAAAGATAAA
ACCAGGAAATCCTCACGTGAGAGAAAGTTAACCCCAAAAATGCTGGAGCTTAAGCAGCAG
GAAACTTCTCAAAATGAGAGTAAATTTATCAAGTTGTATGAAAGCTGGAAAAACAAGTTA
AAGCCACATGTACTAAACTTAAGGGTGAGTGCTCTGACCAAGACTTTAGTGACTTGATGG
ATAGTGTAGAAGGAATGGTAGCTCAAGTAAAAACTGTGTATGAGCTTATAAGATCTCAAT
CAGTTCCTTCTACTGGGGTTAGAAGAAAAATGGATTCCTGTATAGCAGTAACATCAGATA
CAATGGGGCTTATGAACGTGCGCATGAGTGAAGTGGGGCAAGAGGAATTTGATGATTGTG
CAGAAAATGCGAGAATTCACATGGTGCTTGACAAAGAGTATGCTCAGTCAATATTTTCAA
ACACAAATTCGAAGTCTGTTTGTAGCCACCATTCAAGCCGCTCATCAACTCAACAAAGCA
TCACTGCAAAAAGAGCAGAGTGTGCCGCTCAGTTAGCTGCAAAGCAAGCAGAGATGAAGA
TGGAGGAGGCTATTGCTACTCAAAGGCTAGAACTTAAAAGACTGGAGAATGAGAGAGATC
TTTAAATTATAGCTGCAAAGCTTAAGGTATATTCTGAAGCTGACTCAGGTGAGTCCTGTA
GTGAAAGTAGAGCAGCAAGCATTGAGGTAGCCAATTGTCCTCCAGCATCTTCTAAGAAAA
TTAAAGAAGAACAAGCATGCAAAACAGATAACAAGAAACAGACAAGCCATACAAGTGCTG
AAGCAGCAGTTGTACAAGCCTTGCATAACACAATGGTTCTCAGCAGACTTCCTTCACCTG
AGCCCTCAGTTTTCTCAGGGGATCCACTTAAGTTCTTAGAGTGGAGAACAAGTTTCAAGG
CACTAATTGAACAGCGACGTACAAATTCAGCAGATAAATTGTTCTACCTTCAGAAATATG
TCAGTGGTGAAGCACAATCTGTATTGGAAGGAAGTTTCTATAGAAAGGACAATGAAGCCT
TTGATCAAGCATGGGAAGCACTGAATTCGCGATATGGCCATCCATTTGTGATTCAGTATG
CGTTTAGAGAAAAACTGAATAACTGGCCCAAGATTGGTTCAAGAGAGTCTGTTAAATTGA
GACAATTCAGTGATTTTCTGACAGCATGCAGCAATGCTATGCCACACATAAAAGGATTAC
AGGTGTTGAACGACTGTAAAGAAAATCGAAAAATGCTACAAAAACTCCCTGATTGACTGA
CATCTCGTTGGAATCGTCATGTGACAATGCAGCTGAGACAATTAGAGGAATATGCCACTT
TCAAGGAGTTTGCTGAGTTCATGGCACAGGAAGCAGAAATAGCATGCAACCCTGTAACAT
CCTTTCACGCACTGAAGCTCTCTGAAGAAAAACCATCTAGAGAAGTCATGCGCTCAAAGG
CTAATGCATTCATAACTAATGTAAAAGCATCAGATAAGTCAAGAATTTTGTCAAAATCAT
ACAGTGTTGGAGTATGCAACTCAGTCGATGCAAATTGATCCAATAAAGTCATCACTGCGC
CTTTATGTTCAAACTCAGTCACTTGCAGGTTTTGTGGAGAAAGTCACTCCATCCACAAAT
GCCAAACGTTCACCAGTAAGTCTGTGGAGGACAAGAGAAAGTTCATATTAGACAATAACC
TATGCTTTGGATGTCTTAGGAGAGGACACAATTCAAAGGATTGCAGAAACAAAACTACTT
GTAGTATATGCAAGAAACATCATCCAACACCACTTCACGAAGACCGCCCTTTTTCAGCAG
TAACAGTTTCACACACTATGCAAGCAGATCGAAACACATCTTCCCTTTCCTGTTGCATAG
ACAGTGGTGATGGTGGGAGTACATCAATGATAGTGCCTGTATGGATTTCTTCAACTTCCA
CTCCTGATAGAGAGACCTTAGTTTACGCTCTTTTAGATATGCAGAGCAGCAACACCTTTG
TGGATCAAGAGTTATGCGAGAGGATGGGGGCAATTTCAGAGCCAGTAAAGTTAAAGCTTA
CCACAATGATGGGAAAAGATTCCATTGTTCAAAGTGAAAGAGTTTGTGGGTTTAGAGTTA
GGGGGTTTACCTCCCATGGCCTAATCAGTTTGCCACCTGCCTGTACCAGAGACTTCATTC
CACTTGAACTTTCTCATATTCCTACTCCTGAAACCGCAAGAAGATGGAGTCATTTGAATA
AAATTGCTCAGGAAATTCCAACGCTGCTAAACTGTAAGGTCGGACTCTTGATAGGTTATG
ATTGCTCAAGAGCTTTGGCACCACGCCAAGTCATCACAGGAGGTGATGAAGAACTGTTTG
CCATTCGGACCGACTTGGGTTGGAGCATAGTTGGCAGTTTACAGCTGATTGCAAAGTCTA
CTGAAGTTACAGGCCTGTGCCATCGTGTTGCTGTTAAGGAACTCCCAATACTGACACCTA
CATCAGTCATCAGAGCCCTTGAATCAGACTTTAGAGATACAAGTCCAGGGGAAAAGAGCA
TATCACAAGATGATATACAGTTCACGCAACTTTTAAATGAGAAGATTAATCAGAACTCAG
AGGGACACCTTGAAATGCCTCTCCCCTTTAAGACACGCCCACAGTTACCTGAAAATAAGC
AGCTGGCATTGTTGCGACTGAAGCGTCTAATAGGAAGATTCGAAAAAGACGCCAAGTTCA
AGAATGGTTATGTTAAATTCATGGAAGGTGTCATCAAGGATGGTGATGGAGAAAGAGCTG
ATCACCAACCCAAGAAAGGAAATGTCTGGTATATTCCTCACCAGGGGGTATATCGCCCAA
GAAAACCACAGAAGATCAGATTTGTGTTTGACTGCTCCGCCAAATATGGTGGCACCGCAT
TGAATGATTACTTGCTAACAGGACCAGATCTGACTAATGGGTTAACAGGAGTACTCTGCA
GGTTCCGCAAGTATCCGATCACAATTATCTGTGATGTGGAAAGGATGTTTCATAGGTTCC
ATGTAAGCCAGGAGGACAGAGATTACTTACGATTCCTGTGGTGGGAAAATGGCGATACAA
GATCAGAGCCAAAAGAGTATCGCATGAAAGTCCACCTTTTCGGAGCAGCATCCTCTCCTG
GCTGCGCAAATTATGGAATGAAGTATCTTGCATGGAAAAGTGAAAGAGAGTATCCTGCAG
CAGCCAGTTTCATCAAAAGTAATTTCTACGTTGATGATGGGCTCATTAGTGTAGAAAATG
TTGACACAGCTATAAAACTGGTCGAAGAAGTCCGAAATGTGTGTGCAAAGGGAAAATTGC
GTCTACACAAGTTCATTTCGAACAATCAAAAGGTAATGGAGTCTATCCCTATCAGTGAAC
AAGCCAGTGGAGCTCAGGAAGTGGAGCTTGGTTCGAATGAACTTCCAGATCAGACTGTGT
TAGGAGTAAAGTGGTGTAGTTAATGACACATTCTCATTTAAAGTAGCCCTGAATGAGAAA
CCAGCAACAAGGCGAGGAATCCTCTCAACCATCGCATCAGTGTTTGATCCGTTAAGCTTT
CTGGCTCTTTTCCTTCTATTAGGAAAAAAAGTAATGCAGGAAATGTGCCAAAAAGGCATT
GAATGGGATGACCCAGTCCTCAAAGAGTTAATGCCGCAATGGAGTAGCTGGCTAAATGAA
TTGAACAACCTGCACAATCTCCAGTTTGCAAGATGTTTTGCTCCTGAACATCTGGGAACA
GTTCAGAGGATCGAACTCCATCACTTTTCAGATGCGAGTAGCCATGGCTATGGTCAGTGC
TCATATATCCGGATGCTGAGTGAAGATAAAGTGCACTGTTCCTTTGTCATTGGCAAAGCA
AGGGTCGCACCCACCAAAATCGTGACTATACCTAGGCTTGAGTTAACAGCTGCAGTGATC
TCTTCAGCAGTCAGTAGCATGTTGAAGGAGTAGCTGGAGCTCAAAATTGACAAAGTTTAT
TTTTTACCGATTCAAAAGTAGTCTTAGGCTACATTATCAATGAAGCCCGTAGATTTCATG
TTTTCGTAGCAAATCGAGTCCAAAGAATTAGAGAGATGACTAACCCTGCGCAGTGGCACT
AGATAAACACCGAACAAAATCCTGCAGATCACGCGTCCAGGGGCCTCAAAGTGTCAGAGC
TGATCACTTCAAATTGGCTCAAGGGACCTGCATTTTTCTGGGAAAGAGAAATTGTCACCA
CAAACACAACTCCCGAGCTTCTGGTTGGTGATCCCGAAATCAGGACAACACAAGTGCTAC
AAACAGATGTAGCAAATGAAGATGATCGCTTTCTGGAGAGGTTTAGTCGATTTTCGAAAT
GGCACACTGCAATGAAAGTTGTTGCTCGTATCAAGCAACTAGCTAGAGACAGGACAGCTA
AACCCATAGATGTTGAAGACATGAGGAATGCAAGCATCATGCTCATAAAATTGGCTCAAA
GAGATGCCTTCAAAGATGAAATGCAAATACTGAGGCATAATAAGTTGCCACATAGTCATC
CGTTGTTCCAACTTGACCCAGTGCTGCAAGATGGTGTTATTAGGCTGGGAGGGCGATTGA
AGAAAGCTTCCTTACCTTTTGATTCAAAACACCCAGCAGTCCTTCCAAGAGATAGTGTGG
TCACCCGTCTCATCGTCAATTACTGTCATGAAAAAACTTAGCACCAAGGCAGAGGACAGA
CCCTTAATGAAATGAGAGCTAATGGTTACTGGGTTGTCGGTGGCAGCAAAGTTGTGGCGA
ACCACATTAAACAGTGTGCCATATGCAGAAGAGCACGCAGGCCAACAGAGACACAGATGT
TGGCAGATCTTCCTGCTAACCATGTGGAACCATCTCCACCATTCTCATACAGTGGGATGG
ATTGCTTTGGCCCGTTTCTCTGTAAGCAAGGACGGAAAGAGCTTAAGAGATACGGTCTCA
TATTCACCTGTTTCTCTTCAAGAGCAATCCACATCTTCCACATGCTGGAAGATCTCACCA
CAGATGCCTTTATAAATGCCTTGCGATGCTTCATAGCAATCCGTGGAGCTGTAAGAGAAA
TCAGATCGGATCAAGGGACAAACTTTGTTGGGGCGAAAAATTAGCTGACAAAGGCTTTGA
AAGATTTGGACAAAGAGAGATTGACTGCTTACCTATCCCAAAAGCAATGTGACTTCATTT
TGAACGTACCTGATGCCAGTCACATGGGAGGAGTTTGGGAAAGGCAGATCAGGACGATTA
GAAGTGTTCTAAACTCTGTTCTTCTCCAGAGTGCAGGAAGACTGGATGATGCTTCATTGA
GAACTTTCTTTTATGAAGCCATGTCAATCGTAAATAGCCGCCCACTCACCACAAATACCT
TAAGTGATCCCAAGGGGCTAGAGCCGCTTACCCCAAACCATTTACTCACCATGAAATCCT
CAGTCCCTTTGCCTCCACCTGGGAAATTTGCACCAGAAGACCTGTATGCGAGGAAAAGGT
GGCGAAGAGTACAATATCTGACGCAGCAATTTTGGAGTAGATGGAGGACTGAATACCTGG
CAAACATCACCCTTAGACAACGGTGGCACTCTCCAAGATGAAACCTAATGATTGGAGATG
TTGTCATTGTCAAAGAGGAAGAGCTTCCTCGAAATTAATGGAGACTCGGAAGAGTCATTG
ATGTTTGTGCAGATGAAGACGGACTGGTGCGAAAAGCCAAAATTCAAATAGGAAATAGAA
AGTTAGGGGAAAAGGATCAACGAATGACAAATCCATCAATTCTTGAACGTCCCATTCATA
AACTAGTGGTACTTGTAAAGAAAAAGTAAATCTGAATTGACGTCTAATCTAGATTTTCTA
GATCACAAGTTTAACTAGTAGTCTTAAACCAAAAGTCAGAGAGATATGGTTCTTATCTTT
AGTTTGTGAAATTCCGCAATTTATTCAAACATTTATGTAAAGTTCATCATAAGTTACAGT
AATTTGGTGGGAG
>BEL-41_DRe-LTR:ClassI#LTR/Bel-Pao
TGTAAATGTCAAGGACACATATTTCTCAAAAGTTGTGTATATTTGTGTTTTTGTTATAAA
CTCAATTAATTTGGTATAATGTGTATGTTAACTTATATTATAAAATCATAATATGTAATA
TAATGCAAAGCAGAGAATGTGCACCCTTGTAATAGTTAGAAGTTATTTGTTTGTAAAGGA
AAGAGTTGCTATTGGAGAATACAGATCACATGTTTTGAGTTATGTGAAGTGCGGGACCAT
TGCATTATGGGTGAAAACTGACATGGTGGCAGAGAGAAGCCAACGATAAAGAGCTAGAGA
GAGAGTTCATTAATCTGCATGGTCTAAGAGGGCGCACACAGTAATTTACATTTAATTCTG
TTACATTTTGTGTATAGCGTTGT
>BEL-42_DRe-I:ClassI#LTR/Bel-Pao
TTAGTCAAAAAACTCGCTAAGAAGATGTCAATGGAATCTCCTTGGATTGCCTTATTGCAC
GGCTCGACGAACTGATCAACGAACTGATAATTCATTACAGCTTGGAAAAGGTATTGGAAC
GTACTTTTTATTTTTTGAGTATTGTGAGGAGGAGACGCATATGGATGAATGAGGAATTCC
CACGTGCGGAGAAAAACGAAAGTGAAAGAATTAACCGCATGGTCAGTGAGAGCGCTGAAT
CTCTCCCTCTGTCAGAGAGCGCACGTGAGTGACAAAGTGGATTCAGTCAGTGTGGAATTG
TGTGATTATAGAAAGGTTGTTGGCATTCAGTTCTTTATGAAAAGCAATTTGAAGAAAGTG
CTTTAAACTTTGTGCACGCGACATAAGCATAAGCTCCGCAACAAATACGATGGCTGATGA
AGAAGTTAATATATGCGAAGGCGAAGATGGGGTGGAGTCAGGAAGATCACGTAAACTGAC
AGAGAAGGGATTAGAGGAGAGATTGCGACGGCTCATAGCAAAAAGGAAACAAACTTTGCG
AGCTCTAACAGACAAAATGAAGGAGATAGAGACAATGAAGAGAGATACTCAAAATGTACA
AGAAGTGAAGGATATGTTGGAAAGTGATTTTGAGCAGTATCTAAATGAGTTCATTACACT
TAATAAAGAAGTTGGCAGTTTGTGGACTGAAGAAGAAAAAATGTTTGACCATGTTGATTG
GTTTGAGCCAAAAATGGTGATGTTTAAAGACTTCATAAAAACAACTAAAACATGGGTTGC
AGATATGCAAGAATCTATGGAGAAAGAAACTGAGCAGTCAGAAAATCATGATGGAATAAA
TGAGCATCAAGAGGCTGTTTTACCAAGTGACAGTATCTCCCAGATAGGGGTCAGCAGTGG
TGCCAAAGCTCACTCATGTGGATCTCATGTAAGTCGTACATCAAGCACTTCATATTTATC
ATCTACACGTGCTAAACAGGAAGCAGAACATGCTGCTCTGCTGGAACGTGCATCAGCGAT
GAAGAAAAAGCGAGAGCTTGAATTTGAGGTGGCAAGGATTAAGCAGCAGTTTGAGATGGA
AACAGCTAGAATTAAGGCTGAAAAAGAAGAATTAGAAATGGAGACTGCGCTAGCTGAAAG
CCAAGCAAAATTAAAAGTGCTCAAAGAGTATGAGAGGTCTGAAGATGGTATGAATAGTTA
TGCATCAGTGCGTAAAATATCAAGTGAGAATGTGAAGAAGGAAAGAGTAAGCATTACGCT
ACCGACACAAGCTAATGTAAATGTTCATGTACCAGCACGAATGCAGCCCTCACAAATACC
ACAGCAGCCACAACCAGTCTCTCATCAAAGTCTTATAACTCAGAATAATAGAAGTGATGA
CATTTTGACAATCATGCAAAGGCAGAATGTAATTACTGAGCTACTAGTAAAGCAACAACA
GCTTTCTCAGTTGCCAACAAAAGACATATCAGTGTTCAAAGGTGATGCACTCCAGTACAA
ATCCTTCATGAGGGCATTTGAACATGTAATTGAGCAGAAGACAGAAAATGATCAAGATAA
ATTATACTTCTTGGAGCAGTTTACAGACGGTGAGCCTCAAGAACTCGTTCGTAGCTGTGC
TCACATGCCACCTAGCAAAGGTTATCACGAGGCTAAGAAGTTACTTCATAAGCATTATGG
AGATGAACTTGTGACTGCCAATGCATACATAGAGAAGGCACTCAAATGGCCACAAGTGAG
AACAGATGATGGGAAAGCATTAAATGCTTACGCAATGTTTTTGATTGGATGTCGTAACTC
TATGGAGGATATTGAATTTTTGGAAGAAATGGATAATCCTACCAACATGAGGACAGTGAT
ATCCAAACTGCCTTACAAACTTAAAGAAAGATGGCGTGTTGAAGCTTTCGAACTTAAAGA
ACGAAGAGGTAGAAGAGCAAGGTTTGCAGATTTGGTGAGTTTCATAGACCGCCAGGCCAA
GATAGCTATAGATCCTCTGTTTGGTAACATCTCAGACAGCCGCCCAAACACAGCTGGAAA
GCTGGGTCTAAGGGAAAAGCAGCCTGCAAGGAAAGAGGTTCGAGGAAGCAGTTTTGCGAT
TAGTGTTGCTACTGAAAGTAAAGCACCTCAAGAAATACCTATCAAGCCTCCTAACATAAT
TAAACCAGCAAATGCCTTTGCTAAACCATGTTTGTACTGCCAGCAGTCTCACACTCTTGC
TTCATGCAGTAAAATTAAATGTCAGCCACATGAAAAACGAGTGGAATTTCTGAGAGCAAA
GGGCTTATGCTTTGGATGTTTGGTTCCAGGACACCTCAGTAAATTCTGCAAACGAAAGTT
AGAGTGCAAAGAATGTGCATTAAAGCACCCTGACATTTTGCACAAAGTGAAGGAAGAAAG
TTCTGTCCCATCAGAAAATAAAGATGGTGCTCAGCGTAAAGAAGTGTCAAGTATGGAAGT
TCCCATCACACAAGAGTCATGTGGTCTTACCGGAGCCGGAGAAACTGAATGTGTGCTATC
AATAGTACCCGTGAAAGTCAAATCAAAGAATAGTAATAAGCATATAGAAACATATGCTTT
TCTGGACCCGGGAAGCACAGCATCATTCTGCACGGAAGACCTACAAAGGAAATTGAATGT
TAAAGGGAAACCCACAAGAATACTTCTTAGCACTATGGGCAAAGATACATCAGGAGAACA
AACGCTAATGAACAGTTTTGTGATATCAGACTTAGAAGTGTGCGGGCTCGAAGACACGAT
GTTCATTGAGCTACCCAAAGTGTTCACTCATAGCAGCATACCTGTGCATGCTGAGAATAT
ACCCAAACAGTCAGATATTCAAGAGTGGTCTTACCTTCAGGAAGTCAGCTTACCAGAAAT
AGAAGCTGATGTAGGTCTGCTTATCGGAGTTAACTGTTCAAGAGCCATGGAGCCCTGGCG
CATCATTAATAGTCAAGATGGAGGTCCTTATGCAGTGAAGACGGCTATAGGTTGGGTGGT
GAATGGTCCTGTAAGGAAGGAACTGAAGGATTCAGAAAATGAACCATCTCATTTCTCTGT
TAACAGAATATCTCTGATGGACATTGAAAAGTTACTGGTTCAGCAGTACAATACTGATTT
TCCAGAGCGCAAATATGACGACAAGGAGGAGATGTCTGTAGAAGACAAGCAATTTTTGAG
GTCTGTAGAGAAGACAGCAATCTTTGAGAATGGGCATTATAGCATTGGATTGCCACTCAG
GAATAAGAACCTGCAAATGCCTAATAACCGCTGTGTGGCAGAACAGCGTTTAACTTGTTT
GCTCAGAAAGTTGAAAAAAAATGCTGAATTCTTTAATGACTACACAAGTTTTATGGAAAC
CATCATCAATAAGGGCTACGCTGTCCAGGTTCCCACAGACCAACTGAACAGAGATGACAA
CAGGGTGTTTTATATACCTCACCATGGTGTCTACCACCCAAAGAAAAGAAAGTTAAGGGT
GGTATTTGACTGCACCTCCTCGTATCAGGGTAAATGCCTGAATAGTGAGCTGCTTCAGGG
GCCTGATCTGACCAACTCATTGATTGGTGTCCTTCTTAGATTTCGAGAGGAGCCTGTAGC
AGTAATGGCAGACATCGAGTCGATGTTTTATCAAGTGAAAGTGCCAGAACATGATGCAGA
CTTGCTCCGTTTTCTATGGTGGCCCAACGGTAGATTGGATGAGCCAGTGGAGGAGTTCAG
AATGACAGTGCACCTCTTCGGAGCTACTTCTTCTCCAAGTGTAGCCTCATATGCACTGAG
AAGAACTGCAGAGGATCACAAGGATGCTGCATCACCAGATGCTGTTCAGACAGTACTGCG
AAATTTTTATGTAGATGATTGCCTGAGAAGTGTAACTACAGAAAACGTTGCAGTAAACTT
AGTCAGTGATCTACGAGCTTTGTGCAGCAGTGGAGGGTTCACCCTAACAAAGTGGATGAG
CAATAGCAGAAATGTGTTACTGTCAATTCCTGAGGAGCACAGAGCCAGTGAAGTCAAAGA
TCTGGATTTACGACGCGATGCTTTGCCAGTTGAGAGGACACTTGGTGTGCAGTGGGACAC
AGAAAATGATACTTTCACCTTCAGTATAAAGCTGCAAGATAGACCAATGACTAGAAGGGG
GATTTTATCGATCGTCAATTCCATTTACGACCCTCTCGGCTTTTTAGCCCCAGTCATTCT
GCATGCCAAACTTCTATTAAAGGATCTTTGCAAAGAGCAGCGTGGGTGGGATGAAAACAT
TGATGGAAAGCACGCAGAGGATTGGGAAAGATGGATGAAAGATGTTACTCACCTTTCCAA
CTTTCACGTGAGTAGATGCGTTAAACCCACCAAGTTTGGATGCACTATTACAGCGCAATT
ACATCATTTTTCAGACGCATCAGAATATGCATACGGCATTGTGTCTTACCTACTGTTGGA
GAATGAACGGGGTGAGAAACACTGCACTTTCCTTTTGGGGAAGTCAAGAGTGGCTCCACT
CAAAAGAGTCACAATCCCAAGACTTGAGTTGACAGCAGCGGTTGTCGCTTTGAAAGTTGA
CAAGATGTTGCATCAAGAGATTCAGGTTCCATTGCAACAATCTGTCTTTTGGACAGACAG
CACTACGGTGCTCAGATACATCGACAGTGAAACTGCTCATTTCAAAACGTTTGTTGCAAA
CAGAGTTTCCTTGATCCGAGAAGCAACCAAGTCATCGCAATGGAAATATGTCGGAACAAA
TGAAAACCCTGCAGATCAAGCCAGCAGAGGCCTGAAGGCGAAAAGCTTAGCGCAAGGGGG
AACATGGATAAGTGGACCAGACTTTCTGTTGCATGAAGAGGATTGGCCGGAACAACCTGT
GAGAAGGAATGAAAGCCTTGCCAATGACCCAGAGGTCAAAAATACAATTGTTGTTAACAC
AGTTAAAGTAGAAGAGAATGTAGAACCAATGAAACAGCTGATCAACTATTATTCGGATTG
GAGTAAGCTTAAACGAGCAGTGGCTTGGATWGGAAAAGTGAAGAGTTATCTGTGGAAACA
AAAAACAGAAAGAAAAGAGGCTTTAAAAAACAAGCAAGCTGTAAAAGACCCTGAAAAGCA
AAGATCAAAATTAAWGCAACTTATGAAGAAACTAAAAMCTGCTGAAGTAAAAGAATCACT
TACCTTGGATGATCTGGACACTGCTGAATTAGAAATCATACAGTTCAGTCAAAGACAGCA
TTTTGGAGAGGAAATCAAGGTACTACAGGAGGGAAAGCAACTCACTCGCAGTAGTGCACT
GTCTAAATTAGATCCAGTGATTTACGACGGCACGTTAAGGGTTGGTGGAAGACTGAACAA
ATCAGCTATGCCGGAAAAGGCTAAACATCCTGCGATTCTTTCTAAACACAGCAAAGTTGC
AACTTTGATCTTGAGGGACATACATCAAAGAACAGGACATTGTGGACGTAACTATGTGTT
GGCACAACTAAGATGCAGATATTGGATTCCACAAGCCAATTCTGCTATCAGAAAGATAAT
CAACACATGCACAGTATGCCGTAGGATGTCTGGAAAGGTTGGTGAGCAAAAGATGGCAAA
CCTACCTGAAGATCGGCTCCTCCCACACCAACCTCCTTTTACCAACACCGGTGTTGATTT
CTTCGGTCCGTTTGAGGTTAAACGGGGCCGGGTTACCCTTAAAAGATATGGGGTAATGTT
CACTTGTCTAACGCTCAGAGCTGTGCACATTGAAGTAGCTGACAGCCTCGACACGGACTC
CTGCATCAACGCAATTCGCCGTTTTATATGTAGGAGAGGTCAAGTCACCATCATGAGATC
TGACAATGGTACAAACTTTGTGGCAGCTGAAAGAGAATTAAGGGAAGCTATTCAACAGCT
GGACAATTATAAGATCGAAAGAGCTTTGCAGCCCAAAGGAATAAAATGGATATTCAATAG
CCCAGCTGCTTCTCACCAAGGCGGTATTTGGGAAAGACAAATCCGGACGGCTCGAAGAAT
TCTTAATTCCCTGTTGAAGGAGCAAACAGTTAATGATGACTGTCTTCAGACGATAATGTG
TGAAGTTGAAAGTATCATCAATGGCAGGCCTCTCACAAGTGTCTCAGATGATGCAAACGA
CGTTGAGCCTTTAACTCCCAATCACTTACTGCTTCTGAAATCTCAACCAATCATGCCCCC
AGGCATCTTCTGCAAAGATGACACATATGCAAGAAGAAGATGGAAGCAAGTTCAGTATCT
TGCCGATTTATTCTGGACTAGATGGACGCGAGAATATCTTCCACTTCTTCAGGAGCGTCA
GAAATGGATGAAACCCAGCAGAAACTTCATGATTGGAGATGTGGTGCTATTGGTGGACAG
TTCATCTCCCCGCAACTCTTGGGTAATGGGGAAAATAGTTGAAACACTGCCAGATTMCAC
TGGAATGGTGCGGAGAGTGAAATTGAAGACCAGAACCAGCACTTTGGAAAGACCCGTAAA
TAAACTGTGCCTGTTGAAAGAGGCAACGTTGGACGAGTAACAAAGAAAGACAAGTTGATC
TTTACACACATTTGAAGTTTAAGTTGTTTGGCTCTTAATGTTTTTAGTTGTAATTGATTA
GTCCTCCAGCCTAACAATTAGGGGCCGGGTAA
>BEL-42_DRe-LTR:ClassI#LTR/Bel-Pao
TGTAAGAGCCAGTTATGCATAATTCATTTGTGATAATAATTTAGTGAAGGTTAAAACATG
ATAAAAATTGATATTTAAATTTAATAAGAATTCATTGTGATTGTATTATCTAAAATGCAT
AATTTAGTAATTGATATAATTTAAAAACCTTTAATTTGGTATTTTGGCTTCCGACAGTAA
TACGTCATGAGGTCATTAGTTCATACGTTTTAGGCAGATTGCAGTTATGGATGTTGGAAG
CAACACAGTTTTTTGACCGAGCTGATCGAGTCTATTGTAACTTTGTATTTTTGTTTGCAT
TTGTTCAGTAAACCTTTTTTAAAAGAAGATTCGGTCTTACTCGCGTTTTTGCAAATACTG
GTTGTTGGAATTGAAGCTGCAAAAGGTGGTACATAAGGATTTGCACGAAAGGTGTGCCAC
TATA
>BEL-43_DRe-I:ClassI#LTR/Bel-Pao
TAAAAGTCAAAAACTTTGCTTCGTGGGACAATTGAGACGCCGCTGGAGTGGACAGCAAGG
CATGGTGTTTCTACAGACAAGGACAGCGACGTTCGTTTGGATCAAGGCTTCATTTGCTGC
ACGTGAGGACAGCGTTTCTTCAGCATCTGAGTGAGTTCGTTTGGATCGGCTTTCTTCTGG
TTTCCTGCATTAAGGTGAATCTACGCTGCGTTCATCTCTTCGCGTTTGATAAACAGCACA
ATAGGTATGTTTGTTGCAACAACATCATCATTATGGCCATATGGAAACTATGTGTGCACA
CAATAAGGTTTAAAGCGTAAATCCAATGCATTGGTTGCCCATGACTGACTGAACTTTTCT
TATGTGTGTTTATTGGGTTTTACAATTTGCAAAATGGAAAATGAAATCAATTTGAATGTT
GAAATGGTGAATGTGACTGATCAAGGTTTAACTTCTGTTGAAAATGAGCCTGAAAGGGAA
AAAAGACCAGTTAAATTAACAGCTAAAGCTTTAGTTGAAAAACTAGACACTTTACAGAAG
TTAAGAAAAGCAAAGCTAAACAAAGCACAAAAGCTAAAAGAGTCAATTAACAAACTAATA
TGTGATGACAATGAATACAAACCTGAGGTACGTTTGGTCTTTGAGGATTTTAAGAGGTTG
TGTTCAGAGGCAAAAGACACTCATGAGTCACTTTTGGTTATTTTACCGGTTGAAGAGTGT
GAAAAACATGATATCTGGTTTAAAGCAAAAATGATATCAAACAATGAGTTTTTGGAACGA
ACAAATAAATGGTTATCAGATAAATCAGAAGGTCACAAAATATCTGAAGTGGAAAATCCA
GAGAGTGATGTTGGTCCTGGAGATAGTGTGTCAAATGTATCACATGCTACCTCAAAACGC
AGTAAATGCAGTGCACGCAGCAGCAGTAGTTCATCCATATCATCTGCCTGTATTCAAGCA
GAGGCAGAAAAGGCCGCACTCATGGCACGTGCTGCTGCATTAAAGGCTAAACATGATATT
GAAGTTCAGGAGGAAGAACTGAGAAGGAAAAAAGAGCAGTTGGACTTGGATGCTCAAATA
GCAGCTTCCACAGCAAGGATCAGTGTGTTGCAGAAATTTGATCAACAAAGTAAATGTTCA
AGCAGTTCATCTTCAAAGAAGATTGAAAAGGTTGTGGTCACTGCAAATTATTCTTCTCAA
ACAACATATTTAAACCCCAATGCAAATGACTATGTCCCAATAAATTCAATGCCACTGGAT
TTGGATGGATACACTGGTGTTTCTGCATCTCAAGCTGCAATACAGGATCAAAGGATTGGA
TGGATTGATCAACAAACATCGGAACATGCTAATGGTAACTGTTCTGCTCAAACACAACAT
GACTCCATAATTCAGCATGCTACAAATATCTTACCTGCACAGGGTGATCCTTTGCTTGAA
ATTCTGAAAAAACAGGAGGAATTAACAGCGCATCTTGTTCAACAGCAAGCAAATCCTCGT
ATTCTACCAAAGAAGGAAATTCCAACATTTGATGGTGACCCATTGCAGTATATTCCATTC
ATTAGAGCATTTGAGCATGGCATTGAGCAAAAAACAACCAATTTAAAGGATCAGTTGTAT
TTCCTTGAGCAGTTCACAAAAGGGCAGCCTAAAGATCTTGTTCGCAGTTGCCAATATATG
TCTTCAGAAAAGGGCTATGCAATGGCCAAGAAGTTGTTGAAGGAACATTTTGGTAATGAG
TTTAAGGTATCTACAGCCTATATGGAGAAAGCCCTGGGGTGGCCTACTTTAAAGGCTGAA
GATGTGCAAGGATTGCAGGCTTATGCTTTGTTTTTGCGTACTTGTTGTAATACAATGGAT
GAACTCTCATATATGCAAGAACTTAACATGCCTAGCAACATGAAATCAGTGGTTATGAAG
CTGCCTTACAAATTGAGGGAGCAATGGAGAGCTAAAGCCTGTCAGATAATGGAGTCTGTT
CATGGCAGGCCAAAGTTCTGTGACATTGTTGAATTTATTGAAAAACAGGTTAAAATGGCA
TCTGATCCTGTTTTTGGTGACATTCAAGACAAGCATGGTGCAAGTAAACTTAAGGTTCAA
CCACACAAGCCCTTTACAAGAAGTAGTTTTGCTACTGACATTTCAACTTCTATTCCAGCA
AAGAAGTTCAGTGATGCTTTAGCACAACCAAAATCTTGTCATGTGTCTAAGTCTAATGGA
GACTGTTTGTTTTGCAAAAATCAGCATTTATTGGAAAGGTGCTTTGCATTAAAGAAAAGA
ACACAACGTGACAAGATTGAATTCCTGAAGGCCAAGGGAATTTGTTTTGGCTGTTTAAAA
ACTGGGCATAAAAGTAAAAGATGCGAGAATCGACTGAAATGTGACATTTGTGGAGAAACA
CACCCCACAATCCTGCATATTTATGGCAAAGAGGTAATACTGAAGCAGGCTGAAGAAAAG
CGCAAAGATACATCTGTGCAAACTTGTGGTCACACAGGGGCCGGGACTGAAAGAACTTTA
ATGTCAATCATACCAGTTCAAGTCAAGGCCATTAAAAGTAACAAGGTGATGCAGACATAT
GCTTTTTTGGACCCAGGAAGTTCGGCCACTTTCTGTTCTGAACACTTGCAAGAGGAGCTG
AATTTGAATGGAAAGAAGATTAATATTCTGCTTCGTACTATGGGTCAGGAAAAGTCTGTG
TCTTGCAGTGTTATTGATGGTCTGGAAATCAGTGGTCTTAACACTAATAATTTCTTTCCA
CTTCCTGCTGTTTACACACAACAGAAAATGCCTGTGAGTTCTCAGAACATCATAACTCAA
GAGGAGTTATCCAAGTGGTCATACCTGGATAAAGTGAAGATACCTTGCATTCAAGCAGAG
GTTGATTTACTGATTGGAATTAATGCAGCTAATGTGATGGAACCACACAAGATTATTAAC
AGTCAAGGTAATGGGCCTTTTGCCATTAAGACCCTATTGGGGTGGGTTGTTAATGGGACT
GTGGAAGGAAACAGTGAACATAGGAATGAAGTTGGCCATTCTGATGTTACTGTTAACCGA
ATTTCTGTTGTTAGATTGGAGGAGCTGCTTAACAACCAGTTTAATCATGATTTCAATGAG
AAGACTGTTGATGAAAAGGAAATGTCAAGGGAAGATCTTCAGTTCATGAGTATAATGAAC
AATTCAGTCAAGCATCAGGATGGACATTACAGCTTAAGATTACCATTTAAGTCTGATGTC
ACATTACCAAATAATCTTGGTGTTGCTAAGCAACGGTTGCTTGGTTTAAAAAGGAAATTG
GAAATAAATCAAGAATTTCATGAGAAGTATACTCACTTTCTTGAAGGTGTCATACACGAG
GGCTATGCTGAGAAGGTACCTGATTGCCAACTTGATCGAGTGGATGGTAAAGTTTGGTAC
ATCCCTCATCACGGGGTGTTTCATCCTAAAAAGGGATCATTGAGAGTGGTTTTTGACTGT
GGGGCAGCATATAAAGGAACATCACTTAATGATAACTTATTGCAAGGTCCTAATCTTACC
AGTTCTCTGGTTGGAGTTTTACTGAAATTTAGACAGGAGCCAGTAGCCTTTATGGCTGAC
ATAGAAGCGATGTTTCATCAAGTCAGAGTTGCAGCAGAAGATGTAGATTTTCTTCGTTTC
TTGTGGTGGCCTGGTGGAGAACTGAATAAGGAACCCATTACTTACAGGATGAAAGTTCAT
CTTTTTGGTGCAGTGTCCTCTCCGAGTTGTGCATCCTTTGCTTTAAAGCAAACCGCAAAG
GACAGTGAAGGTGACTTTCCATTAGAGGTAATTGAAACGATCAACAATAACTTCTATGTG
GATGATTGTTTGAAGAGTGTCTCTTGTGAAGAGAAGGCCATATCTATGGCAAAAGATCTC
ACTTGTCTTTGTCAGAAAGGAGGTTTTCGTTTGACAAAGTGGATCAGTAATAGCCGGGAG
GTGTTACAATCGATCTCTCAGGAAAATCGGGCCAAGGATATACAGCAGTTGGATTTGGAT
CGAGACAAGTTGCCAGTTGAAAGAGCATTAGGTCTTCAGTGGAGTGTGGATGCTGACACT
TTTCAATTCAAGATTTCCTTGAAAACTCAACCTTGTACAAGACGAGGCATTCTGTCTGTG
GTAAGCTCGGTGTATGATCCTTTGGGTTTCCTTGCACCTGTTATTCTGCCTGCAAAAGTC
ATCTTGCAGGAGTTGTGCAGAAAGACATTGGGCTGGGATGATACCATACCATCTGCCTTC
CAGAAGCAATGGACTCATTGGATTGTTGAGTTGGACAAGGTTGCAGAATTTCAGGTAAAC
AGATGTTTTAAACCTGTGGATTATGGACTGCCCAGTCATGCTTGTTTACACCACTTTGCA
GATGCATGTGAAACTGGGTATGGCACAGTTTCCTATCTGAAGATGCTGAACGGTGCAGAC
AAGGTTCATGTGTCATTTTTGATGGGTAAGTCCAGAGTAACACCATTGAAACATGTGACC
ATACCACGTTTAGAACTTACAGCAGCTGTCTTGGCTGTGAAGATGGACATCATGTTAAAG
AAGATGTTGCAACTTCCATTGGAGGATTCTGTTTTTTGGAGCGACAGTACAACTGTTCTC
AATTACATAAAGAACGAGAACAAACGGTTCCATACATTTGTCGCTAACAGAGTGTCATTT
ATAAGAGACGCAACACAGCCTCAACAATGGAGGCATGTACCAACTAAAGACAATCCAGCA
GACGATGCATCACGTGGCTTGAATGTGGAATCTTTTTTGAACAATGAACGGTGGCTAAAG
GGGCCTAGCTTTCTATGGAAGCCAAGTGATGTACAGTTCCATACAAGTGATTCGACATCA
ATGGATGATGATGATCCTGAAGTAAAAAGGGAATTAAAGGTAAATGCTGTGACACTGCAG
AGCGAACAAAATGCCACAAGCAAATTGATACATTACTTCTCAGATTGGAAACGTCTAAAG
GTTGCAGTTGCATGGATTTTGAAACTGCAGAAACTTCTACTGCAGCTAAGTCGTAAACGA
AAGGAGCTGTCTTTGGAGCATAGTGATGATGCAACCATGAATGCAAAATTGCAACATTTT
AAATCATCTCTGGAACGACAGAGTTTGACTGTGGAGGATGTTTATAAGGCTGAGGTTAAC
ATCATTCGTTTCAGTCAACAGGAACAATTTCAGGAAGAAATTGCTGCTCTTAAACATGGT
AACACTGTTAAAAGAAACAGTTCTGTCTATAAACTGGATCCTATGTTGCATGATGGAGTG
CTGTTAGTAGGAGGAAGACTTGGTAAGTCAGCTATGCCAAGCGAAAGAAAACATCCCATC
TTGTTATCTAAAAATCAGCACGTATCACATCTCATACTCTCAGACATTCACGAACAACTG
GGTCATGGTGGCAGAAATCAAATGCTTTCTAAACTGCGTTGTAAGTATTGGATAACAAAT
GCCAATTCTGTTGCAAGAAAGATCATTTCTAAGTGTGTCATTTGTAGACGCTTTAAGGGG
AAGCTGGGTGAACAAAGGATGGCAGACCTTCCAGTGGAAAGAATCACTCCTGATTTACCA
CCTTTTACTAATGTAGGAGTAGATTTCTTTGGGCCCATAGAAGTAAAAAGAGGACGTGGT
ACAGTGAAACGCTATGGAGTGCTATTTACTTGTATGGCAAGTAGGGCAGTTCATTTGGAA
ATGGCATACTCACTTGATACAGACTCGTGTATCAATGCTTTACGCAGATTTATCTGTCGT
CGTGGACAAGTTTCTTCTATGAGATCTGATAATGGGACTAATTTCATCAGTGCTGAGCGG
GAGCTAAAAGAGGCACTCAGTGCATTGAACAAGGAGAAGATTCAACGAGCCCTGCTACAG
AAGGGAGTGGACTGGAGTTTTAACCCACCTTCAAGCCCTCATTTTGGAGGAGTGTGGGAA
CGTTTAATTAGACTGGTGAAACAAAGTCTGTGTGTTGTCCTTCGACAACAAACATTGGAT
GATGAAGCCCTGCAGACTGTCTTGTGTGAAGCCGAGGCAATTCTAAATGATCGACCCATC
TCTAATATCTCCAACGACCCTAATGATTTGGAAGCTTTAACACCTAACCACCTTCTGCTT
TTGAAAGGAAACCCTGCACTGCCTCCTGGTTTGTTTGAAAGGTCTGATTCATATGCCAAA
CGAAGATGGAGACAAGTGCAATATATTTCAGACCTCTTCTGGAAAAGATGGGTACGCGAA
TACCTACCATTGTTGCAGAAGCGACAAAAATGGAACAAGGAACATCGAAATCTTACTGTT
GGCGACATTGTGATCATTGCAGATTCTACAGCACCACGTGGATCATGGGTTCTGGGAAGA
GTGATTGAGACTTTTCCAGACAGTAGAGGTTTAGTTAGATCTGTAAAAGTTCAAACCAAA
TGCAACATCTTGGAACGTTCAATTAGTAAGCTTTGCCTTCTTCAAGAATCAACATAGGAA
AATTATGATATAACCAGTTAAACAGGAGTTTAAACTGAGGTTATATATTTGCATGTATAT
ATATATATTTGATACCATTTTGAGTTCATGTGTAAGGCTCCATATTGTATAAATTTGTAA
TTGTTATGCCATTTTGTCATAAACAATTAAGGGGCCGGTA
>BEL-43_DRe-LTR:ClassI#LTR/Bel-Pao
TGTAGGAGCCATACATTGTATTTTGGCTATTGGCCACAAGGTGTCAGTAGGAGACTATAT
AACTGTGGCTTCACTGCATGGAGGAAGACAGTGTTGGTAGGAAGCACACAGTTTTTGACC
GTATCGTATTGCATCGTCTCGTAACTGAAGGAAACAGAGAAGTGTGCTTTTAGATAAAGG
AAAGTGATTGAGTAATTCTGTTGATTGGAAGTTGATTGGACAATAAATATGTTTTTATTT
GCATCTATTTGCTTACGAACTCTGACTTTTTACGCGTTAAAAACTTGCTCACTCTACCAA
CAATAGCGGCATTGGTAAGCCGCTACA
>BEL-44_DRe-I:ClassI#LTR/Bel-Pao
GCAAGTTTGAAAACTATCTCGATGATGGAAAATTTGGATGGAATATTGGCTTGCTTTCCA
TTACAGACTGGAAGATGACAAAATATCTGTGAGTACAAAGATTTAATTACTGGCAAAATG
GATGAATCACAAGAGACTGTTGCTTTGACAGAGAAAGACTCTTTAACAAAGCTTATTGGA
GCACGTAAAGGGAAATTGGGGGCATGTACCCGTAAAATGAATGAAATAAAATCAAGACAA
TCTGAAACTGGAGATGTTAATGAAGTAAAGCGCCTTCTAACCACATTTCTTAATACTCTT
GAAGAGTTTGAACAAGCTAATGATTCAGTGCAAATTTTGCAGCCAGTAGAAGAAAGAAAG
GTGGATCAACAAAATTGGTATAAGCCAAAAATTGATTGTTTTAAAAGATTTATTGATGAG
ATAAATGTTTGGATTGCTCAAACTCAAAAGGAAGTGGAAGTTTCATATCAAAGAGATGAA
CAAGACAATCTTGATAATAGCGTGAACTTTGATGACAGTATTTCTGGAATTATTCAAAAG
CGTGCAGCATCAAACGTTTCAAAATTATCATCAAAATCAGGTAAATCTTCTTCTTCAGCA
TCATCTGCTGCATCAGCACGCATGAAAGCCGAAGCTAAAAAGGCTGCTTTAATGGAACGT
GCCGCTGTGTTTGAGAAGAAACAACAATTGGAGTTAGAGGAGGCGAAGCTAAGAGCAATG
AAGGAAAAGTTGGATTTGGATACAGATATTGCTGCAGCTAATGCTAAAATCCAAGTCTAC
AAGAGTTTTGAAATTGAAACACAGGGAGATGATATGAACATGTATTTTGATGAAGGACAG
CAAGTAGCTGATGCTAATATCGAACAGATGTTAACCCCTGTTGAATACACATCGCTTGGA
GCAATTCCAAAAACACCATTTCAAGAAAGAATGTTGGGACAATCGCCTCGGCTGCTTCAA
AGTCCAAAGACTGTAAAGTCAAAGACAAAATCCACTGCAGCAGATCCATCAGCAAGTGAG
TATGTCACAGGACCACAAACTGCACCTAATATTCATTCTAAGCAACAAAATGACTTGGTT
GAAATATTAATCAAACAGCAAAATCTGGCTTTACTTCCAAGTAAGTCGATTCCAGTATTT
GATGGTAATCCTATTCATTTTATGTCTTTTATGAGAACATTTGAGCATGCAATTGAAAGT
AAAACTCAAGATGACAAAGACAGACTCTATTATCTTGAACAGTATACATCTGGGCAAGCT
AGAGACTTGGTTCACAGCTGTCTTCATGTAGAGCCAGCAAGAGGTTATAAATTGGCAAAG
CAACTGCTTAAAGAGAACTTTGGGGACGAGATAAGAATATCTAATGCATATTTGGAAAAG
GCAATGAACTGGCCGAATATTAAAACAGAAGATAACAAAGCCTTGCAGATGTATGTTCTT
TATTTAAGAGGATGTTGTAATGCTATGCAAGAGCTCAGCTACCTGAATGAACTTGATAAC
TCCTCAAATCTCAAAGTCATCCTATCAAAACTGCCCTATAAAATAAAAGAAAAGTGGCGA
TCAACAGCTTATGATATCATGGAGCGACAAAATCAAAGAGCAAAATTTGAAAATCTGGTT
GAGTTTCTTGAGAAACAAGTGAAGATCGCATCTGATCCTTTGTTTGGTAAACTGACTGAT
GTATCTGCAGGCAGACAGCAGCAGAAAGTCTTAACTGTGACTCATATACCATCTTCTGTT
AAGTCAAGAAGCAGCTTTGCGACAGCAGTCTCAACATTTAATCAAGATCGACCAATAAGG
AAGCAACCTTTCCAAGATGTCAACAGGTATGTTACATTCTATTGTTTGTTCTGCAATGGA
AATCATTTAATCACCAATTGTCAACAATTCAAAAACCAACCAAACAATGAAAAAGTAAAC
ATCTTGAAAGCCAAAGGACTTTGTTTTGGCTGTTTGGCAAAAGGTCATTTAAGCAAGAGC
TGCCAAAAAAGAATGATTTGTGACATTTGTAAGAAACAACATCCTACTTTGCTACATAAA
ACAAAAGAAGAAATTGAACAAAGAACTGAGCAAAAGGACTGTGTGAGGCAAAGTGTGAAA
GCAAAAACTGTCAGCACCAATACAGATCTCCAAGATGAAACAACAGTGAGCAGTGGGTTG
GTTTCTCTGGGTGAAGGCAACAGTAAAGTGAAAGAATACTCACTTGCTATAACGCCGGTT
CAGGTAAAAATGGGTAAAGGGACAAAAATAGTAACTGCCTATGCTTTTCTAGACCCAGGA
AGTTCAGCTACATTCTGCACCGAGAACTTGATGGAAAAACTCAATGCAAATGGAAGAAAG
ACTGAAATACTGCTAAAGACGATGTCAACAGAGAAGCCAGTCAAAACCTATGAGATAAAC
GACTTGGAGGTTAGTGATATAGAAGGAAACTTATTTATTCCTTTATCCAAAGTATACACT
CAAAACCTCATTCCTGTTTCTAAGGAAAATATTTTCACTACTAAAGATCAGATGAAATGG
CCCTATCTGAAAGATGTCAAATTGACAGAAATTGATGCTGAGGTTGAATTATTAATTGGC
ATTAATAATCCAAAAGTGATGGAGCCCTGGCAAATAGTAAATAGTCAGAACAATGGCCCA
TATGCCATAAGAACGGTCCTTGGGTGGACAGTCAACGGCCCTCTAGGTGGCTTTGGGCAA
CAGAATGTGAATGCTGCTGAAGTGACTGTGAACAGAATATCAGTTGCAAATATAGAAGAA
CTATTGGTTAAACAATACAATATGGACTTTTCAGAAAGACTTTATGATGAAAGAAGAGAA
ATGTCATTGGAGGACAAGAGATTCATGAGTATTATGTCCAACAATGTAACATTAAAAGAT
GATCACTACCACTTGCCTTTACCCTTTCGACAAGATGATGTAAAGCTGCCCAACAACAAA
CAAATGGCACTTCAGCGGACAACAAGTCTTCTGAAAAGGTTGAAGGGAGAGGAAGCCTAC
CATAAGGAATTTAGAGATTTCATGGAAAATATGCTGCAAAAGGGATATGCAGAAAAAATT
CCCCAAGAACAGCTTGATAAACCAGATGGAAAGGTTTGGTACATACCATATCATGGTGTG
TATCATAAACGCAAAAAAACTATACGTGTAGTATTTGATTGCACTTCCTCATTTAGAGAT
GTATCCCTTAACAAAGCACTTCTTCAAGGACCAGATTTGGCAAACAACCTTATAGGAGTT
CTCCTACGATTCCGTCTTGAGCCAATTGCATTTATGGCAGACATTCAAAATATGTTTCAC
CAAGTCAGAGTTCTTCCAGACCACACTGACTTTCTAAGATTTCTATGGTGGCCTAATGGT
AATTTTGAGACAAACCTTGAAGAGTACAGGATGAAAGTTCATCTGTTCTGTGCCATATCA
TCACCAAGTTGTGCTAATTTTGCTCTACAACGGACAGCGGATGATAATGAAAATGTATAT
GGTAAAGAAGTAGCAGATACTATCAGATACAACTTCTATGTAGACGATTGCCTAAAATCC
ATTGCAACAGAGAAACAAGCATGTGAATTAGCCAAGAATCTTAAAGAAATGTGTGCTAAA
GGTGGATTTAAGTTGACAAAGTGGGTCAGTAACAGCAAAGTTGTTGTATCCTCACTCTCA
GAAACCGAGAAAGGAAACCCAATTCAAGACTTGAATTTGGACAGGAAAAGACTATCTGTT
GAACATGCCTTGGGTGTAGAATGGGATACGAATGAAGATGTGTTCACATTCAACATAAAA
GAAAAACAGAAAAATCCCACCAGGAGAGGTATACTTTCAATGGTAAACTCTGTGTATGAC
CCCCTTGGGTTTCTGGCCCCATTTACTTTAAAGGCAAAACTAATTTTGCAAGAACTTTGC
AAAACAGGTTGTGGCTGGGATGAGAAAATCCCAGACAATCTGCAGGGTCCATGGGAAAAA
TGGTTCAAAGACTGGGACTGGCTATCTAATTTTCAAATTCCAAGATGCATTAAGTCCTCA
GATTTTGGAGAATTCAAAACAGTTCAACTTCATCACTTCTGTGATGCAAGTGAATGTGGC
TATGGAACTGTGAGCTACCTCAGATACAGCAATAACAAGAATGAGACCGAAACAGCATTT
GTTTTGGCCAAGGCAAGAGTTGCTCCACTTAAGCAAATAACCATCCCCAAATTAGAACTG
ACAGCAGCTACATTAGCATCACGTATTGATCGAATGTTGAAAAGGGAACTTTGCCTACCC
TTGGAAAAATCTGTATTTTGGACTGACAGTCAGTTAATTCTCAAATACATAAACAATGAA
CATTCTAGATTTCACACCTTTGTAGCAAATAGACTCTCCATTATTCGAGATCTTTCAAAC
CCTAATCAGTGGAGATATGTGAAATCTAAAGATAATCCAGCAGATTGTGCATCTCGAGGA
CTAGATGCCAGTGCATTAACAGAAATGAAACAATGGCTACATGGACCAGATCTCCTTAAA
TTAGAGGAAGATCACTGTTCTAATATGCCTATCACCTATTCAGTTGACCCAGATGACCCA
GAGGTCAAAAAACCTATTTTTGTCAATGTCAATGCACTAACTATAATGGATGAACAAAAA
CCTGCTACAAACAAACTGGTTGAATACTATTCCCAATGGAACAAGCTCAGGAGAGCTGTT
GGATGGATTCTAAAATTTAAGAACTTCCTTAAAGCCAACCTGAAAAGGAAACAGAAATCT
AATAAGGTAATCCCTGATACAAGTTCTAATGTTGCACACCGAATAACTGAACCGAATTTG
TCTGTAGAAGATCTCAAAGATGCAGAAGAATCAATCATTCGATATGTACAGGAACAGCAC
TTCAAAGAAGAACTCAAAGACATTCAACATGGAAATCCAGTTAAAAACAGAAGTGCTATT
GCCAATCTAAATCCCTTCATTGAGAATGGATTACTCAAGGTAGGAGGTAGACTTGGCAAA
TCTGCAATGCCACTGGAAATCAAAAATCCTACTATTCTTCCGAAAAATTCTCCTGTTTCT
AAATTAATTTTAAAACACATTCATGAGAGTTATGGCCATTTAGGAAGAAACTACATGCTT
TCCAAATTACTTCAGCGCTACTGGCTACCTTGTGCAAACAACATGGCAAGAAGTATAATT
CATCATTGCATCTTCTGTAGACGTATTCAGGGGAAAGTAGGCAAACAAAGGATGGCAAAT
TTACCTCAAGACCGTATAACCCCTGACTTGCCGCCTTTCACAAACACAGGAATAGACTAC
TTTGGCCCTATGGAAATTAAAAGAGGTCGCACACATGTAAAAAGGTATGGAGTCATCTTT
ACTTGCCTTGTATCACGTGCAGTGCATCTAGAAGTAGCAAATTCTCTTGATACAGATTCC
TGTATAAATGCTATAAGAAGATTCATAGCCCGGAGAGGCCCAGTTGCAACTATTAGAACA
GACCAAGGAACTAATTTTATTGGTGCACAAAAGGAATTACAAGAAACATTGAAAACGCTC
AAACATGAGAAGATTACAAGAATTTTGACTGATATTGGAGTAAACTGGATGTTCAACCCA
CCATCTGCAGCACATTTTGGGGGTGTATGGGAAAGATTGATTAAATCAGTAAAAAAGGTT
TTATATTCTGTTACCAAAGAACAAATACTTGATGATGAAGGCCTGCATACAGCAATGTGT
GAAGTGGAAATGACCCTAAATGACAGACCCATTACATCTATATCAAATGACCCTAACGAT
CTTGAACCTTTAACCCCCAATCACCTCCTTCAGTTAAAACGACAACCAAATTTTCCTCCA
GGATGTTTCAAGAAAGAAGATCTATACTCTCGACGAAGATGGAAGCAGGTACAATATATT
GCTGATCTTTTCTGGAAACGCTGGATTAAAGAATACCTTCTGTTAATGCAGAAGAGAAGT
AAGTGGCAACGAATAAAGAACAATTTCTTTCCCGGAGACTTGGTACTCATAGTTGATGAC
ACTGCTCCAAGAAATTCATGGTTAATGGGAAGGATCCTAAAGACTCTACCGGATAGCCAA
GGTCTTGTAAGAGTTGCTATAGTGAAAACCAAAACAGGTACACTTCAAAGACCTATCCAT
AAACTGTGCCTGTTGGCTGAAGAATCTAATAAATAGACAGTAAAGACTGATTGAAAGGTT
CATAGTATGAAAATGTAAATCAATAAGAAAATTAAATGTTTACCTCTATTATGAGCTACA
TCATTTTCTAGTTTAGAATTATTATTATTGTTTTTCTTTACAATGTAAATTTGATGTAAA
TTGTAACTTTATAGAATTATATTTGGCTCCTTAAGATTTGGAAATATTGTTATGATTGTG
GAATCCCCAATCAGGGGCCGGA
>BEL-44_DRe-LTR:ClassI#LTR/Bel-Pao
TGTCGGAGCCCTGAATTAGAAAGAAAGTAATGTATTTAATTTATTTTATTTTGTATTATT
TTTGGCTTACTTTTTGCCAGCTGTTGTGCTGCCACCTATGGGGCATACTAGTCACTGCAC
TGTAGGAAAGCCAATATCAGCTGAACCTAATCAGCAAGAAGCATGCCAGTGGGGAGAGAC
ACAGTTTTCAAACGCTCAATTGGAGGACATTGAGAATTTTATTGTAAGTTGTTTGTTTTG
GAACATGTTTTGGAAGCAAGAATAAAAATGGATCAAAATTCAAGCAAGTGTCCTGCGTCT
AAAAACATTACCTGCTGGGGACAGCGAAATCAACAAGGAATTCGCTGTA
>BEL-45_DRe-I:ClassI#LTR/Bel-Pao
CAGTAAAACGACGGCTCTGTCAGGCGGGACATCGCAGTTCAAGCTGATTCTACACTGCAT
CAAGCAAGCAATCTTATATCCCATAAACGATGTCGAAGAAAAGCTCGTCATCATGGAAGA
CCAGATCACATGTCTCAACGCAGCATTCAGGCCATTCTTCAACAAGTTCTGCAGCCGCAC
TAGCACGTGCAGAAGCAGAGGCTGCAAAGGCACGGCTATCATTTGCTGAAAAGGAAATGA
AAATGAAAATAGAAGAAGCACATTTAAAAGCCTCTATGGACATGTTAAAGCAGGAGAAAG
AAACTGCTGCAGCTATTGCAAAGGCCAATGCACTTGAAGCTGCAGTTGAACACTGTAGTG
AAAGATTAAGTTGCAAACTTTTGCAAGATCATACACCAGTAGATGCAACACAGCGCACTA
AAGATTATGTCATGGAGCAAGCAAAGACAAATAGCCAATATCTATCAATGCCCGCTGTAG
AGCCATTTTCTGATGACCAAACAGGGCAGGTTCGTACACCACCATTCAATACACCCATAC
TTCGTCCAGAAGACAACGATTCAATACGGATCGCATCTGCTGCTGCATCTGTTCATAATA
ATTCCAGTACGAACGACTTTGTGCGTTACTTAGCTCGCCGTGAACTGATTTCTACAGGGC
TACTGAAATTCAATGATAAACCAGAAAGCTACAGAGCCTGGCGGTGTTCATTTAAAAATA
CTATCAGAGATTTAAACTTAACATTTAGTGAGGAAATTGACCTTCTTGTCAAGTGGCTTG
GAAAGGAGTCTGCTGAACATGTCAGTCGGATCCGAATTGTAAATGCAAATAACCCAGAGA
GAGGATTGGAAATGATTTGGACCAGGTTAGAGGAATGCTATGGCTCACCGGAAGTGATAG
AGAATTCACTGTTCAGACGTCTTGAGAGCTTTCCCAAACTAACAAACAAAGATTATGCAA
AACTAAGAGAGTTGAGTGACTTACTCATGGAGCTGCAGTCGGCAAAGGCTGATGGAGATT
TGCCTGGACTTGCGGTACTTGACACCGCTCGTGGAGTAAATCCTGTCGTTGAAAAACTTC
CTTTCGGACTTCAGGATAGGTGGTTATCTGTGGGCTCTGATTATAAACTGAAAAACAACG
TCCCATTCCCTCCCTTTGATGTGTTTGTTGGGTTCATTAGTCAACAGGCAAAGATCAGAA
ATGACCCAAGTTTTAGTTTTACATCTCATGTAGATAGTCCTGCCAAGATAACTCCATGGA
AACAGTTTACACGGAAGGAGGTTTCAGTTCACAAAACAGACGTGTCACCTACTGTCTTCT
GTAACAAAGAGAAACTCCCTAACAATGACTGTGACAAGTTGTGTCCTATACATAAAAAGG
CACATCCTCTTCGCAAGTGCCGTATTTTTCGGGAGAAGCCTTTGGAAGAGCGTAAAGCAT
TTCTGAAAGAAAATGGAATCTGCTTTAGATGCTGTATGTCATCACTGCACATTGCGAAAA
ATTGCAAGGCCCATGTTAAATGCACAGATTGTGATAGTGAGAATCACGATACTGCCCTTC
ACCCTGGACCAGTACCATTGACTCATGACATAACCCCCCATCCAGAGTATGGCGGGGAGA
GGGATCCAGCATCAGCATCTACAATCTCATCACATTGCACCCAGGTCTGTGGTGGGGATT
GGACTGACAGATCATGCTCAAAAATCTGTATCGCCAAAGTCTATCCTAGTGGTTGTCGCA
GTAAAGCAGTGAAACTTTATGCAATAATTGATGACCAAAGTAACAGATCAATGGCCCGTA
CCGAGTTCTTTAATATGTTTGGCATACAAAGCCCTAGCTTACCATATTCATTAAAAACTT
GTGCTGGGATTGTGGAAACAACGGGAAGAAGAGCAAGTGGCTTTCAAATTGAATCTATGG
ATGGACAGACTAGTCTTCCACTTCCAGACCTAATCGAGTGTAATGAGATTCCCAATAACC
GGTTAGAGATTCCTTCACCTTCTGCTGCTTTCCATCACCCCCACCTCAAATCAGTAGCAC
ATCTCATCCCGGAAATCGATCCAGATGCGCACATCCTACTTCTCCTTGGACGAGATATCC
TCAGACTGCATAAGGTGCGTAAAATACTCAATGGCCCACATAACTTGCCATTCGCACAAA
AGCTTGATCTGGGATGGGTCATTGTAGGCAATGTCTGCCTAGGGAATGTCCATAAGCCAA
CAACAGTTAACGCACTATACACTAAGATTCTGGATAATGGAAGGTCTTCACTCTTTGAAC
CATGTCCCAATGTCCTGCTGGTAAAGGACAGATATAGTGGTTCCCACATTCCATGTTGCA
ACAGAAAACTCACACACCAATCAGACCACTTGGGTGATATGGTGTTTCAACGTACAAGAG
ATGATGATAGAGTAGCTCTGTCCATTGAGGATGACTACTTTCTGGACATTATGAACAAAG
AGTTTCAGAAAGACGAAAACAACAGTTGGGTGGCACCACTGCCATTTAAAAATCCCAGAC
AGCGTCTTCCTGACAATAGAATGCAAGCTATGAAGCGGCTCTCATCCCTCTTGCGCAACT
TTGAGAGGAAACCACAGATGAGAGAACACTTTGTATCCTTCATGGAGAAAGTTTTTGAGA
ACGGTCACGCAGAGGTGGCTCCACCTCTCAAAGATGAAGAGGAAAGGTGGTATCTCCCTA
TATTCGGTGTATATCATCCAAAGAAACCTGGACAAATCCGGGTAGTGTTTGACTCTAGTT
CCCAATACAATGGTGTCTCTCTCAACGACGTGCTGTTAACAGGCCCTGATCTTAATAATT
CTCTCTTGGGTGTGCTTCTTAGATTCCGCAAAGAGTCAGTTGCCATAACTGCAGACATCC
AACAGATGTTTTATTGTTTTCTTGTTAAAGAAGAAGACAGAAACTTTCTGAGATTCTTAT
GGTTCCGGGACAATGACCCCAGTAAAGACATTGTGGAGTACCGTATGACAGTCCATGTCT
TTGGGAATAGCCCATCGCCCGCCGTAGCCATCTATGGTCTCAGAAAAGCTGCCCACCAAG
AAGGAAAAGAGCAGGATCCTGAAGTGCAACAGTTTGTAGAACGGGATTTCTATGTAGACG
ACGGGCTAAAGTCTCTTCCCACAGTAGAAGCAGCAGTGAGTCTCCTGAAACGCACACAGA
CAGTTCTCGCAAGATCAAATGTGAGGTTGCACAAGATCGCCTCCAACAAGAGAGAAGTAA
TGGAGGCGTTTCCATCACAAGACTATGCAAGTGATCTAAAAGATCTTGATCTTGAAAAAG
ATAACCTTCCCATGCAACGCAGCCTAGGACTAAACTGGGACCTCAAACAAGACTGTTTTG
TTTTTACAGTACCTGATGAAGTGAAGCCCTTTACACGTAGAGGAGTCTTGTCCACCATCA
ACAGTCTGTTTGACCCTTTAGGAATTGCGGCTCCAGTAACCATCCAAGGCAAATTTATTT
TGCGAGATTTAACACTGGGAAGCATTGATTGGGACTCTCCACTGCCTCAGACCATGGAGG
AAACATGGGTTGCATGGCGCAATTCCTTACAAGAGCTAAGACACCTTCAGATACCTAGAA
CCTACTCCAAGCAATCACCCTCAGTAGCTGCGTGCAGAGAGTTGTGTGTGTTTTCAGACG
CATCCATCAAAGCTATCGCAGCAGTTGCTTATCTTAAGCTTTCTTACCCTGAGAGAAGCA
ATGACGTAAGCTTTGTGATGGGTAAAGTGAAACTTTCTCCACTTCCTGAACATACCATCC
CAAGGTTAGAACTCTGTGCTGCAGTCTTGGCAGTGGAAGTAGCTGACCTCATTTCATCTG
AGATGGACATGGATCTAGACGTCATCACCTTCTACACTGACAGCAAGGTGGTGTTAGGTT
ATATACATAATCAGACCAGACGATTTTATGTCTATGTCAACAACCGAGTCTTAAGGATAA
GAAGATCCAGTCAGCCAGAACAGTGGTGTTATGTACGCTCTGACCAAAACCCAGCGGACA
TAGCCACAAGGTCCATTTCTGCAGCGTGCCTCGCAAACAGTCCATGGCTTATGGGTCCCA
AGTTCCTTGCAGATTCTCCTAGCACTCTAGAGCAGGAAACATTCAAGCTCGTAAATCCTG
CATCTGATGCAGAGATACGACCTGAAGTGACGAATATGAGCACTACTACTGTGAGCAAGA
AGCTAGGATCAGAACGTTTTTCCAGGTTTTCCACTTGGCAATCACTTATCCGTTCTATTG
GAAGCCTTATTCACATTGCCAATGTTTTCCATAAAACAGCAACTAATGAAACTCTATGTC
CCAGAAGTTGGCACTACTGTCCAAAGGCTGGCTCAGCAGAAAACTTCTCAAAGGCTAAGA
CTGTCATCCTTCAGGCCGTCCAGGAAGAAACCTATGCAACAGAAATTGCATGCATTAAGA
GTGGGAAAAACCTTCCTAAATCTAGTCCATTGATTTCACTGAATCCATTCATTGACAATG
AAGGCCTTTTAAGAGTTGGAGGTCGCATTTCAGCCGCAAAACTGGATCAGGATGAAAAGA
ATCCTCTGATTGTTCCTGGAAAACACCATGTTGGAACCCTATTGGTAAAGCATTATCACC
AACAAACCCAGCATCAAGGACGATTAATCACTGAAGGTGCTATCCGCGCAGCCGGTCTCT
GGGTCATTGGAGGCAAGAGACTTGTAAATAATATCCTATATCACTGTGTCCTTTGTCGAA
AACTCGTGGCCACCTCCAAACTCAGAAGATGGCTTCACTTCCTGCAGACCGGGTATGTAC
AGATCCTCCATTTACCAACATAGGTCTAGATGTGTTTGGCCCATGGTCCATCTATACACG
TCGGACAAGAGGAGGTCTCGCACATGATAAAAGATGGGCAGTAATCTTCACTTGTCTCAG
TGTCAGGGCAGTCCACATTGAGGTAATTGAGTCGTTGGACACCTCCAGTTTTATCAATGC
CCTCAGGCGTTTCTTTGCTCTCCGAGGCCCAGTAAAAGAAATTCGTTCAGATCGAGGGAC
AAATTTCATCGGTGCATGCAAGGAGCTTCAGATTCCATCAAACATTGATGAGAAGAGTGT
TCAAAAATACCTGGCAGAACATGGTTGCTCCTGGATATTCAATCCACCTCATGCCTCCCA
CATGGGTGGCTGTTGGGAAAGAATGATAGGAATGGCAAGAAAGATACTAGATTCTATGTT
CCTCCAATTGGGACACATGAAAATAACTCATGAAGTGCTCACTACTTTCATGGCTGAAGT
AACCGCCATCATCAATGCTAGACCACTGGTGCCGGTGTCGACTGATCCAAGTGACCCATT
TCTTTTGACACCTGCTATACTCCTCACACAGAAAGTGGGTTCTCCAATTGCTCCCGCTGG
TGCTTTTGGAACCAAAGACCTTTTCCAGCGTCAGTGGAGACAAGTCCAACATCTAGCAAA
CACATTCTGGGATAAGTGGAGAAAACAGTATTTGTGCTTATTACAGACACGTAGGAAATG
GCAATCTGAACAACCTAATGTTGAACCAGGCAGCATTGTGCTCCTCAAAGACAACCAAAG
CAAAAGAAATGAATGGCCAATGGGAATCATTACGCAGGTCTTTCCAAGTAAAGATGGGAA
AGTGCGCAAAGTGGAAATAAAAATACCTAAACGAGAAGGTACCAAGCTGTTCCTGAGGCC
AGTAACCGAGACTGTTGTACTCCTTCCACCTGAATCAAACTTAAAGTAATATATCAAGGC
AATTATTGACTGGTGGCACTCAATCGTGCCAGACGGGGAG
>BEL-45_DRe-LTR:ClassI#LTR/Bel-Pao
TGTTCTGTAACAGTAATGGTTAAGGTTCACAATAATAAGAATAAATGTTTAGGCTGTAGT
TTGCCTCCCTCTGCTGGTTGCTTTAAGTATTACACAGCCATTATCATGTGACTAGCAAGG
AAGTTAGTGTCTACCATTTGGTTGTTTGTGTCTGCCATGCGGTTGTTTCATTGCTAAGTT
GGAGAGCAGTGAATCCGTTCAAATCTGCAATCATCCTTGCCCTTTGGAAGCTTCGTCGGT
ATGCATTATGTTTATTGTTCATAATATTTCAGTTATTAATGATTAGTTTAGTGTAATTTG
TATTGTTTGTTTTCTTCTTGTTTGTAGTTTTACTCCGCCCTTATTAAAGTGAGAAAAAGG
ACATTCCGTGTCTGTGGAGTTAATGAGGGAGAGTTTAGCTTGCTGTTAAAAGTATACACT
GGACGTATATGGAGAACAGTA
>BEL-46_DRe-I:ClassI#LTR/Bel-Pao
GTAAAAAGATCGTCTAAACATCAAGTGCATCCCTGCAATCTTGAGAAACATTGCTTTAGC
AAACATGTCCAAACATGGAGACAGCTCACGTCTTTCACAACTGGAAGTCAGATCAGAGTG
CAAATCATCCACGTCACGTCGGTCAAGTAGCTCAGCAGCCAGCCTCGCTGCAGCACAAGC
ACGAGCCAACGCTGAAGCTGCCCGCGCTAGAGCAGAGTATGCCAAACGACAAATAGACAT
GGAGGTTGAGAAGGCTCGTATGGAAGCTAAACTTAACGCACTCAAACAAGAGGGAGAAGC
TGAGGCTGCACTCGCTGCAGCAAGGGTCCTGGAAGCTGCAGTTTTGGAACAGCCAGAGTT
TGTGGAACCACCAAACCTACCTGCTACGGCCACATCTGTCAGTCGCACTGAAGAGTATGT
AAAAAGCCACTTTCACAATAATACTAATATGAAACCAGAAAAAATGGACAAAGAAGAGGA
TGACACTCACAACAGCCATAATGTAGAACCAAGCCAACCACACACTGCTCCAGATTCATG
TGAATACACCAACAGATCTCCACCCGCTTGTCAGTCCAGGTTTTCACCACCTCACTCAAA
CCTAAGAACATCTGACATATCACACCTTGCTACTCTCCTCTCACGTCGTGATCTATTGAC
AGCAGGGCTCACAGTGTTTGATAATAAACCGGAGACTTATTTAGCCTGGAAATCTATGTT
TCACAATGCCACTGAAGATTTGGATCTAAAATGTAGTGAAGAGCTTGACTTAATCATTAA
ATGGCTCAGTGGCGAATCCCTTCAGCATGCTCTCAGAGTTAGAGCTGTACACATTAACGA
CCCAGTCACTGGTCTTCAACGTTTATGGCAAAGGCTAGACAGAAATTATGGCTCGTCTGA
AGTCATTGAAGCTTCTTTGTTTAAACGTTTGGAGAGTTTTCCTAGAGTGTCGCCCAAAGA
CAACCACCTCTTACAGGAGTTAGCTGATCTGCTTTTAGAAATCGAAGCAGCCAAAAACGA
AGGTTATCTTCCTGGCCTCAGCTTTCTTGACACTTCAAGGGGAATAAACCCAATAGTAGA
AAAGCTCCCACATAGCATGCAAGAGGCGTGGGTCAACCAAGGATCTAAGTATAAGAAAGA
GCATGATGTTCACTATCCACCTTTCACCTTCTTAGTTCAGTTTGTTAATGGCTATGCTGA
AATGAAAATGGATCCCAGCTTCTCTCTGCAAAACTGCTACAGTGCACCTATGAAAGTGGA
ACGGCCACCAGTAAGACAACCACGGTTCAGAGCCCCAGTGACAACAAACAAAACGCAGAT
TGGCGCATCCTATAATAAGTTACAGTCTCAGCCACTTGAACCAGATAAACAGTGCCCTGT
TCACAAAAAGCCACATTCACTTGCCAAATGTAGAGGCTTTAGAATGAAAACACTAGATGA
GAGGAAGAGTCTTCTGAAACAGCTTTCCATCTGCTTCAAGTGTCTTTCGTCTACTGATCA
CAGAGCCAAAGACTGTAAGGACGTCATTTGCTGTTCAGAATGCAACAGCGACATGCACAT
TACTGCTATGCATCCTGGTCCACCCCCGTGGACAGTTGCATACTCCGAAACATTAACAGA
GGCACAAGGCGGGGAGCCAGAACCCCTAAGCCCCAAAGTGTCCACGTCCAATTGTACTGA
AGTATGCGGKCAAGGACTGCAAGGAAAGTCTTGTTCAAAAATTTGCCTTGTCAGTGTATA
TCACAGGTCAGAACCGAATAAGAAAAGGAAAATGTATGCCATTTTAGATGACCAAAGTAA
TGTCTCACTGGCTCGGTCCCCCTTTTTTGATATGTTTGATCAGCATGGTGAAGTCCTTCC
ATATACACTGAAAACATGCTCTGGCACAGTAGACAAAATGGGGCGTAGAGCTCATGGCTT
TGTCATTGAGAATATTAACGGGAAGGTGTCTATGCCACTGCCTAGTCTCACTGAATGCAA
TCAGATTCCAGACAACAGGAGCGAAATACCTACAGCAAAAGCAGCAGCTGTTCATCCTCA
TTTGTCTCATATAGCTGGAGAAATACCACCTCTAAATCCATCAGCAGATATTCTCCTCCT
CCTGGGTCGAGATGTCATTCGAGCTCACAAGGTACGACGCCAAGTGAACGGCCCCCATGA
TGCACCTTACGCTCAGCAGCTCGATCTTGGGTGGGTCATTGTTGGAGATGTCTGTCTCTC
AGGAGCTCATAGGCCTACAGTGAACTCTTACAAGACAAATATTCTAGATAATGGTCGCCC
CAGTTTCCTCTCACCCTGTGAAAATAGATTTTACACTAAACTGAAGTTCACAACAGATAG
CCCTCTTGTCCAAAGCACACAAGTCAAAGATGAGCTGGGAAAATGCATATTTAAACAAAC
AACAGAGGATGAAAAGATAGCACTGTCTGCAGATGATGAGGCTTTTGTGAACATTATGCG
AAATGAGTTCGCTAAAAATGAATCTAATGACTGGGTAGCCCCACTTCCTTTCCGTTCTCC
ACGACCACGCTTACCCAACAACAGAGAGCAGACTCTCAATCGCCTCATGTCATTAAGAAA
GACACTGAAAAGAAAACCTGAGATGGAGGACCACTATCTGGAGTTTATGGAAAGGCTCTT
CAAAAAAGGACATGCAGAAAAGGCTCCTCCCATCAAACCCCACCAAGAATGTTGGTATCT
TCCACACTTTGGCATTTACCATCCACAAAAGCCAGGTAAAATAAGAATTGTTTTTGACTC
AAGTGCTGAGTGTGAAAATGTCTCTCTAAATCAGGTGTTGCTTAAAGGCCCTGATTTAAA
TAGCAGTCTTGTAGGTGTGCTTTTGCGCTTCAGGAGTGACCTATATGCTGTTATGGCTGA
TGTGGAGCAAATGTTTCACAACTTTAGAGTCAGGGAAGACCATCGCAACTACCTGCGCTT
TCTGTGGTTCCATGACCACAACTTGGATGGACAAGTGGAAGAATTTCACATGACTGTTCA
TGTGTTTGGAAATTGCCCATCACCATCAGTTGCTATTTACGGACTCAAGAGAACTGCTGA
AGAAGGAGAAGAGGAATATGGCAGTGATGTGAGGGAATTTATAGAGCGCCATTTTTATGT
TGATGATGGGCTAAAATCATTCACCTCTGAGACTCAAGCTATTGACGTGCTACGTAGAAC
GCAAAAAATGCTGGCTCAGTCTAACATTCGCCTACACAAGATCTCATCGAATAGTCCTGT
CGTTACCAGTGCTTTTCCACACGAAGATCTAGCCACAGGGCTGCAGGGACTCGATCTCGG
ACAACATCCACCACCCATGCAACACAGTCTGGGATTAGGTTGGGACCTGTCTACGGATCA
GTTCTCATTTCAAGTTGAGATCAGTGACAAGCCTTTCACCAAACGAGGAGTGTTATCTGT
TATCAATAGTTTATATGACCCCCTTGGGTTTGCTGTGCCAGTCAGCATTGAAGGTCGCTC
CATTCTGAGAGAGATTTCTACTGACATCAGTGAATGGGATACCCCACTACCGAAGGAGAA
ACAAGAGAGGTGGCAAAAATGGAAAGACTCTCTAAAACACCTACAACATCTTAAGATTCC
TCGAATGTACACATGCATTCCATTGTCCGAAGCACAAAGAAAGGAAGTGCATATTTTCTG
TGACGCTTCCACTAAAGCTGTTGGGGCTGTGGCCTATCTGAAGCTCATCGACATAAATGG
GAAGAGTGAAGTGGGTTTTCTTCTCGGCAAAGCTAGGCTTGCACCAAAGCCAGATATCAC
CATTCCTAGGCTGGAACTTTGTGCCGCTGTGCTGGCCGTAGAAGTGGCAGAACTGATCCA
GGGAGAGCTTGACACTATCATGCATGAGGTAAACTTTTACACAGATTCAAAAGTGGTGCT
TGGCTATATCTTCAATGAGAAGAGACGCTTCTATGTGTATGTCCATAACCGTGTGGAACG
CATTAAACGTTCAACCGAGACCCATCAATGGCATTATGTGTCCACACATCTTAACCCAGC
TGATCATGCCACAAGAGCACTGCATGCTAAGCATCTACCCCTTTCTACATGGCTCAGTGG
ACCTGCATTCCTCGCCGACTCAGGGCAAAGTTCGACACAGGAAAAGCCCTTTGATCTTAT
TAGCCCCGAAACTGATGCTGAACTGCGCCCGGAGATTGTATCATGTGCTACCTCCTTGTC
AGAACACAGGCTCGGAACTGCAAGATTTGAAAGATTCTCCAGTTGGACTTGTTTGAGAAA
GGCTGTGGCTAGGTTGCAACACATTGCTAAGACTTTCAAAGAAAACTCAGAAGAAGTATG
TCACGGATGGCACAAGTGTAACAAGTACCTTACTGAAGAACAACTTCAGGTAGCAGGGGA
TACCATTATCTATGCAATTCAAAGAGAGGTGTTTGCAGATGAAATCAGGGGTATGGAAAA
GGACAATCCCATGCACAAACAAAGCCCTTTCTACAAGTTAAGTCCCTTTATGGACAGTAA
CAAACTTCTCAGAGTCGGAGGTCGACTTACAAGGGCTCAATTGACAACAAATGAAAAGCA
TCCTGTAATTATTCCCAGCAAACACCACGTATCTCAGCTCATAATTAGACACTTTCATGC
ACAAGTACACCACCAGGGCAGACACTTCACTGAAGGTGCGATCAGAGCTGCAGGGTTTTG
GATAGTTGGTGGGAAGAGAGCGGTTAGTGCTGTCATCTTTCGCTGTGTCACATGTCGAAG
ACTAAGAGGCAAACGGCAAGAGCAAGTTATGTCAGATCTGCCAGAAGACAGAATGAACAC
AGATCCTCCTTTCACATGTGTAGGACTAGATATCTTTGGCCCATGGACTGTCACAACTAG
GAAAACGCGAGGAGGCCAAGCGGAGTCAAAAAGATGGGCAGTCATCTTTGTATGTATGAG
CACTCGTGCCATACACATTGAAGTGATCGAATCTATGGACACTTCATCGTTCATCAATTC
CCTGAGACGATTCTTTGCCCTACGTGGTGCTGCTAAGTTGCTCAGATCCGACTGTGGCAC
AAATTTTGTGAGTGCTTGCCGAGAACTCCAAATAAGTAAACTGGGGTGTCACAATAAAGA
AATCAACAACTATCTGGAAGATAGTGGATGTCAGTGGCTGTTTAATCCACCACACGCTTC
ACATATGGCGGGATCTTGGGAGCGTATGATTGGAGTCAGTCGGCGAATTCTGGATGCAAT
GCTGCTGCATCATGGAAATGCTAAGCTTACACACGAGGTGTTAGTGACGTTCATGGCTGA
AGTCACTGCAATTGTCAATGCACGGCCMCTTACAGCAGTTTCCACTGATCCTGAGCATCC
TGAGATCCTCACGCCTGCTATGTTGCTCACACAAAAGGTTGGAGTGCCTCCGGTTCCACC
GGGTCAGTTTGACAATCATGACCTCTTTAGAGCACAATGGAGACGTGTTCAGTATCTTGC
GAATGTATTCTGGGGACGGTGGAAGAGAGAATACCTCAGTGGATTACAACATCGTCGCAA
GTGGATGACACCAAAACCAAATCTACAAGTCGGAGATGTCGTTCTTCTCAAGGAAGGACA
GGAAAAAAGGAACGACTGGCCTCTTGGACTCATTACAAAAACTTTTMCAAGCAAGGATGA
CATGGTCAGGAAAATTGAAGTCAAAGTCATTCGAAATGGGGAAAAGAGACTATACTTGAG
GCCCATCAGTGAAGTTGTCCTTCTGGTCTCTAGGGACTGCACCTAAAAGCCTCACATATC
CTTTGAAACAGTGGTCTATTTAAGTTGGTGTGACTTCTTACAGATGTCAGACGGGGAG
>BEL-46_DRe-LTR:ClassI#LTR/Bel-Pao
TATTCTGCCCCTTAAATGTTTTCTTCTTCATTAAGAAAATTATAATTAAAAGGTTCTTAG
TAATTTGCCCTGTAGATTGTGTTATTGAATTAGAAGGCAGTGGCTCTGTAATTGTTCTTT
AGACGAACACTGCCATCTTGTGTTCACATTGCGGAAAGCAGCAAGTGACAGGAAATAGGA
AGAACAGAGTAGCCATTTTGTAGAAGCTCTTGCAGTGGAAAGACCTACGTGCTGTGTCTC
TGCTTACAACTTGGTATTCTGCCCTTGATAAGGCATGATCTGTAAGTTTAATGTATATTA
GTTTGCTTAGGTATATATTAGAGCTTTGTTTAGCAATATTATGACCTTTTGTGTTACTGC
ATGTTATATTTGTTAGTGAAGTAATTAGAGCTACCTGTCTTCCCATGCGCTAGCCTATAG
CATGCTAGTATGTAGTTTAAAAGTCATATTCATGTATGTACAAGGAMACTGGATGTATAT
TCATGTCATTATTGTTTCTGTTACAGTTTTACAAAGAAAATAAGGAAGAAATATTACAAG
TGGTACATCAGTAAAGCTTCAAAGAATGCTACACTGTCTCACGAGTGCTTACTGAAGCCA
TTTATGTTTAGCTCGCTGCATAGGCTAAATAAGTACATTTGGCTGAGGGCAGAAGA
>BEL-47_DRe-I:ClassI#LTR/Bel-Pao
GTAAGAACTTATTTTATCGGCCCGGCAACCTTGTCAACAAGATGAGCTGCGTTGCTTCAC
TTGGAGGAAAAGGCGGCGTTGCTCCTTCTGGCTTTTCTGCTTTCGATTGCGTTGGGAACT
GCGTGATCGTCGCGGCTGATGATGGATCAAAGGATCAACTAAGTTAAAGGACTCGGCTCA
GCGTGTAGCAAGCAAACGGGGTCGAATGAACTGGATAAGGAAGTCCGGTTTGTTTACATG
GACCGCAGTGAGTACTATGGATTGAACTGTTTATCAGATGAGTTCTGAATGGACAACTTT
GCTTTAGGTTTCGTATTTAAGCTTGCAATGGACATTAGCGTGTTTTCACTTTATTAATGG
ACTGAATATTGAGTAATTTCATATTTGTGTGATGATTTCTTAATGTGTTCAGTTTGTATT
TTCCTGATTGTCACACCGATTGTGTACGTTACTGAATGTGAATGTCGCCAGTATTTGTTC
TTTAAGCGTAAATATAAAAAGAGAAAATGTCGAAGTCAGATGCAGGTGTAAACGATCTAA
ATAAGCAAGTGGATGATTGTGTTGATACTCAAAGTGAAAATGTGCGTCACTCAAAACGTG
TTCCCATTCTTACAGAAAAAATGCAGTCATACCAACAGGAAGAGTCACAAAAAAGAGAAA
AAAGAATTACTCGTTTATATGATAAGTGGAAAGTTGAGGCCCGTAGTGCTCGTGAACGTC
TTAAAACTGATATTACAGTGACTCAATTAGCTATGGTAATTGATGATTTAGAGGCAGCAA
AAAACAATGTTTTAAAGGAATATGATGATTTTAGAAACCGTATGTTACCCACTATGGAAA
TGAGACGAAAAATTGATGCGTGTGAAGCTGTCACCGCTGATATCATTAAAATAATTCATG
GAAGGATATCAGGTGTGGATGAAGAATTTGATGCTGAAAGGGAAAGGGGGCGTCTTCAAA
TGTTGTTAGATCACAAGCATGCACGCTCAATTTTTGGGTCAACTGTTTCATGCGTCAGTC
AAGGGACTAGCAGTCATTCTAGTCAATGCAGTCATTCTAGTCAATGCTCTGTCGTTACTA
GTTTAGCAGCTAAAAGAGTAGATGCTGCTGCAAATCTAGCGGCTAAGCAAGCTGTTTATG
ATTCTTTATTAGAAGAAACAAAACATAAGGAAAGGATACAACAATTAGAAGAGCAGCATA
AAAGGGCTATTGAAGCAGAAGTGAAAGAGTTGGAGCGGATACAAGCGAAAAAAGATGTAA
AGGCTGCACAAGCTAAATTGGAGGTTTATGACAAAGAGATCGTTAAAGAAGCTATGTCAT
ATTCAGAATGTGTTAAGATTAAAAGCAAGCAAGATGCTTCTTTGGTAAAACTTGAAAGAA
AGCAAGGTGCATCACAAACTCAAGTGACTTCTGGGATACCCATTTCAGCTTCTGTCTTTC
AGGACAGTCTTGCCTTAAATCGATTGCCAGTACCGGAACCTCCAGTTTTTACAGGAGATC
CTATTCGATTTATTGAGTGGAAAATTTCATTCATTGCACTTATTGAAGGAAAATGTACCT
CGTCTGTTGAAAAATTGTTTTATCTTAAAAGGTATGTGAGTGGCCCTGTGAGTAGAGCTT
TGGAGGGCATTTTCTTTCGAACTGATGACGAAGCATATCACGACGCCTGGGAGAAACTAA
ATAGTCGCTATGGTCAGCCATTTTCCATTCAAAGAGCCTTTAGAGAAAAATTAGCTAATT
GGCCAAAAATTAGTTCAAAGGATGCAATGGGTCTTCGCAACTTCTCTGACTTTCTGAGTG
CATGTGAAAATGCCATGCCTCATGTCAAAGGCCTTCAGATTCTGAATGATTACCAAGAAA
ACCAAAAACTTGTTCAGAAATTGCCGGACTGGGCAGCCAGTCGATGGAATCGACAAGTCA
CACAAGTTTTAAGTCAAAATCAAGAATTCCCGGACTTTAAGGAGTTCTGTGCGTTTGTGT
TGACAGAGGCAGAAACAGCTTGTAATCCAGTAACTTCCTATCAAGCTCTTCATGATTTAA
GTCCCATCGTTGACAAACTCACTTTGAAGGAAACAAAAAGGAATAAGGCTCAAGTTTTTA
ACACTCAAATGAAACATGAAATTCAGAAATCATTTAAATCAGAAACAAGAGCTCCTTGTC
TGTTGTGCAAACAAGGTAATCATCAGCTCAATAACTGTCCTGACTTCTATAGTAAATCAT
TGGAGGAACGGCGAAGGTATGTTCAAGAGCAAAAACTGTGTTATGGGTGTTTGAAAACAA
GACATATAGCAAGTGAATGTCGTCATCGTCTTGCTTGTGATGTTTGTCAAAGAAAGCATC
CTACGTGTTTGCATGATGCTAACTTTGTAAGAAGAATTAAGTCGGAGCCTGTGACGGAGT
CTTCATTTCTAAGTATTCCTAATAACAGCACGGATGCAGTTGCTTTGAGTGTAGCAGGTG
AAGGGCAAACTGCGAATAATTCAATGATTTTGCCCGTATGGATATCGACTAAGGAGAACC
CTGATTGTGAAAAACTTGTGTATGCGCTTCTTGACTCCCAAAGCGATACCACATTTGTTG
ATCAAGAAATAAGTAATTTCCTTAAAGCACAGTCAAGTCCAGTAAAACTGAAACTAACTA
CTATGCTTGGTAAGGATACCATTGTACAAAGTGAGAGAGTATTAGGGCTACAAGTGCGAG
GGTATGAGTTTGGTGATTTTGTAGATCTTCCTCCTGCTTATACCAGAGATTATATCCCTG
TGAATCGTCAGAATATTCCTACTTGTGAAGTAGCAAAAAATTGGAATCATCTATCAAGTA
TTGTGGATAAAGTTCCACCATTAAAGGATTGTGAGATTGGTTTATTAATAGGGTACAACT
GCCCTCGGTCTATGGCTCCTCGAGAGGTGATCGTTGGGAAGAAGGACGAACCTTTTGCTG
TACGAACTGATTTGGGATGGAGTATCGTTGGACGTTCATCTCCACGTCTTGATTTGCCAA
AGGAGAGTAGTTTATGTCATCGCCTTGCGGCCAAGGAACTTCCTCCTGTCACTCCTGCTG
ACGTAATTCGCGTTCTTGAAACTGACTTTAAAGATATTAGTGAAGAAGGTATGAAGGTAT
CACAAGATGACATTCTCTTCATTAATAAGTTGAAAGAAGTCATTCATAAAAATGTGCATG
GGCATTATGAGATGCCATTACCTTTTAAAGAAAGGCCTATTCTACCAAATAACAAACAAT
TGGCTGTAGTTAGGCTTGACCATCTCAAAAGAAGGTTGGCGAAGGATGAAAGATATAAGG
AACAGTATAAGGAGTTCATGAGCGAGATCATTCAAAGAGGGGATGCGGAAGAGGTGATTG
ATAACGGAAAAGGAGGAGAAACATGGTATTTGCCTCATCACGGTGTCATTAGTCCGAAAA
AGCCCAATAAGTTGCGAGTCGTGTTTGATTGTTCAGCAAGGTTTAACGGTTATTCATTGA
ACGATCACTTACTTCAAGGGCCTGACTTGATTAATAGTTTGATTGGCATTCTAATGAGAT
TTCGGCAACATCCTGTTGCGCTTATGTGTGATGTAGAGAAAATGTATCACCAATTTCATG
TGAATGAATCTGACCGAGATTATCTTCGATTCCTTTGGTGGAAAGATGGAAAATTCAATC
AGAATCCTCTTGAGTTTCGTATGAAGGTCCATATTTTTGGAGCCGCCTCTTCTTCAGGGT
GCGCAAATTTTGGCTTGAAGCACATCGCAAATGAGAACAGTCATCTATATCCTCTAGGTT
CAGAATTTGTATTGAAGAATTTCTATGTAGACGATGGAGTTACTAGTGTGAAAGACGCAG
AGATGGCAGTTAAGGTTGTTGATGAAGCAAGGAAGCTTTGTGCAATGGGTGGTTTGCGAT
TGCATAAATTCATGTCGAATGATGACACCGTCTTGAACGATATTCCTATGTCTGAGCTTG
CATCTGATGCTAAGGAGTTGGAGTTTGCATCTGAGTTGCCATTGGAAAGAGCTCTTGGAA
TACAGTGGCAAAGAAATTTGGATTGTTTCAAGTTTAATGTCAAATTGCAACAACAACCTG
CCACTCGTCGTGGAATATTATCCACCATTGCATCCGTATACGATCCATTAGGATTTATAG
CTCCTATTCTATTTAATGGAAAGAAAATTTTGCAGGAGATATGCAAGCGTGGTGCTGGAT
GGGATGATTTTTTGTCAAAGGAAGTTCAGCTACGGTGGGAGCAATGGAAGCAAGATCTTA
TCAACTTGCAAGAAATAAACATACCAAGAACATATGTACCTAACGATTTTGGTACTATTG
TTAAGGTAGAGTTGCATCACTTCTCAGATGCTAGCACTTCCGGGTATGGCCAATGCTCTT
ATTTGAGATTTTGCAATGAAGATGGAGATGTGCACTGTGCTTTGGTTATGGGAAGATCAA
GAGTATCACCTCTGAAGGTCGTCACAATCCCCAGACTAGAATTGACAGCTGCAGTCATTT
CTGTTGAAGTAAGCAATGTGCTTAAAAGAGAGCTTGATTATGTTGATGTGGAGGAATTAT
TTTGGACCGATTCAAAAGCAGTGTTAGGATACATAAGGAATGAAGCTCGTAAGTTTCATA
CTTTTGTGGCAAATCGTGTACAGAGAATACAGCTTAGCACAACCCCACAACAATGGAGGT
ATGTCCCTTCTGAAGAAAATCCTGCTGATCATGCCTCGAGAGGATTAAATGTTCAACAAT
TGCTGTCGTCAATCTGGTTTTCTGGCCCAATGTTCTTATGGAAGAAAAACTTACCAAATC
CAGAAGACCCAAAGGTAGAGATCTCCTTAGAGGATCCAGAAGTGAAGTTCGCACAAGTCT
TTAAGACTGAAGGCACTGACGAAGTGAATTTGATTGATCGTATAGCTAAATTTTCTTCGT
GGTCACGAGCAATTAGGGCTATTGCTCGACTTATGAGAAGAGCTTGCAAAGATAAATCAA
ATCACCTGAGCACTACATCTGAACGACAAAGGGCTGAATTGCATATTGTTAAATGCTTGC
AAAGTCATGCTTATAAAGGTGAGTTGGGGAGGCTGGAGAAGGGAATGGATGTTTCGCCCC
AATCTCAACTGTATCCTCTTGGTTCATTCATTGATGAAAATGGAGTGCTTAAGGTGGGAG
GTCGACTTCGTCACTCAGACTGTTTAGAGTCTTTAAAATATCCTGTCATTATTCCAAAAA
ATCACTCCGTTACCAAAATGATCATTGCACATTGTCATGAAAAGATCAAACATCAAGGAA
AGGGATTTACCATTAATGAAATTAGGTCTTGTGGATATTGGATTCCAGGGATTGGTAGAG
CTGTTGCTTCGTATATCAAAGGATGTGTTACATGTAGAAAACTTAGAAGATCCACAGAGG
TGCAGAAAATGGCTGATTTGCCATCAGAGCGAGTAATTCCATCACCTCCATTCAAGTATA
CCGGTATGGATTGTTTCGGACCACTCTTTGTCAAACAGGGAAGAAGTGTGTGCAAGCGGT
ATGGCCTAATCTTAACTTGTTTGTGCTCGCGCTCTGTGCATATTGAAATGCTCACGGACA
TGTCGACGGATTCCTTTATTAATGCATTACGCTGTTTTATTGCCATCAGGGGTGCTGTGC
AGCAAATTCGATCTGATCAAGGAACAAACTTCGTTGGTGCAAAAAATGAATTCAAAAGGG
CACTTGAAGAAATTGACGCAGAGAGATTGAGAGTATTCTTATCTGAAAAACAATGTGACT
TTGTGATGAATGCGCCACATGCTAGCCATGCTGGTGGAGTATGGGAGCGTCAGATCAGAA
CTGTGAAATCAGTTTTAAATTCCATACTCTCACTTCATTCAGCGCGATTGAATGATTCTT
CTTTGCGAACCTTTCTCTATGAAACTATGGCGATAGTAAATAGTAGACCTCTCACTGTTG
ATTGTTTAACTGATCCTGACAGTTTGAGACCAATCACTCCAAATCATCTACTTACGTTGA
AGTCAACAGTTGCTTTACCCCCTCCAGGCAATTTTAAGGATGATGAATATGCTCGCAAAA
GGTGGAGACAAGTGCAACATTTATTGGAGCAATTCTGGAGTCGCTGGCGCAAAGAATATC
TTGCAAATCTAGCAGTTAGACAAAAATGGCACGTTCCTAAGAGAAATATTCAGATTGGTG
ATATTGTTATTGTGAAAGATGATGATTTGCCGAGAAATCAGTGGAGATTGGGTAGAGTAA
AGGAGGTTACTGTTAGTACCGACGGATTGGTCAGAAAAGCAAAAATATGTCTAGGGGATT
CAAAACTAGATATGAAAGGCAAACGTCTTGGCAAGCCCTCAGTAATTGAAAGACCTATAC
AAAAACTCGTGCTGTTGCTAGAGTTCAACTAGTATCCCAATGTTATACTGTTTTTTGGGT
GTAAAAATTGGTGCTTTGCTTAGACTGAGTTTTCAAATTCTGTGAGTGCTAGAGTGTTTG
TGTGGAAATCATTTATGGCTTATATGTATTGTATGATTTGGTGGGAG
>BEL-47_DRe-LTR:ClassI#LTR/Bel-Pao
TGTAAAGAAACTTGAAATAATGTGTTACTTTGTTTATGATTTTGAATCTATTTATTTCTT
TATTTTTTATGTTTTGTTGTATTTTGTATACGGGTTGATTTTTTGAATGAATTACATTGT
TTGGGGACTTTGATTATGACGTCAAAATTGCGGAGTTTACCGGATGTATAAATTGCGTGT
AGGAGTGAATGAAAACTATGGAACGCTAGGAAAAACACGGTAAAAGGGGTACATGTATAT
GGTAGCTTCACGGGTTCCTCCTTCATGAGTTATAGCTCCTGGTTTGATGGAAAAAATAAG
GTAATTTGGTTTATTTGTTTATCGTTTAATTGTTGATGTTGACTTAGCGTTAATTTTCGG
GATTTATTTGTATTTGTTGTTTGTTTTCTCTCTAGTTCTTACGGTGATTCACGAAATGAA
TAATGTGAACAAATTCTATGAAGTGTGACCAATAAACTAATCGTGAACATCAGTGGAAGA
CTTAGTCATCTTTTAACCAGGACGCAACA
>BEL-48_DRe-I:ClassI#LTR/Bel-Pao
TGGTCCTTCGAGCCGGAGCTTGCTGACTGTGCCATGGCAACATCTAAAGACTATTGTGAT
GAACAACCACTACCAGGTCCTCGGCCTGCCCGTATCAGAAGGGCACCGGCCTATCTGGAG
GATTTGGTGTATAGTTATCCACAATTTCAGAACATCCCCCCAGTATTGATGGAATCTAAC
CAAAGCAGAACGGACATCTTTCACAACCATCAAGTGATGCGTACAACCTCGACACCCGCT
ATCAGTGTAAGCAGGGATAATGAGTCAGGATGGCAGCAGCTAGAGACACGATTTAAGAGA
CTGGCTGGTGAAATGAGAGACATCCAGGTACAAATGGACAGTGCGAGACGTGGTTCATGT
CAGAGGAGTTCTTCTTTACCTCATGAAAATCCCTCTCCCTTGCATTTCAGTCCTGATTGT
TACTCGAAGGTGCATTAACTTCTTCCCAAATGTCAGTCCTACATCGCCCTAACCCTGATA
AGCCACCTGAATTGAGCCAGACCGCTTCACAGTTAGCTCAAAGGGTAGACAATCAGACAA
ATCCAGGGTTTTTCCTGTATTACCATCAATGGAGCTCTCTCGCCCAGCATCTGTGCCCAT
GTTTGTGCCAGGGCAACCCACAGCTGTACCACTAAGACAGATTTCCAAGTCATGCTCAAT
GCCACAGATGCCTTCTCAGGCTGCGCTTCAACCACAATCCCAGTTTCATGCAGCACAGTC
ATTATTGGGGCCACAGAGCAACCCATATGGACTACGCACTCCCTTGCAGCAAGTACATCA
ACCTGCAGTCATGCAATTCAGTCAACCGGATGTGCAAATTCCATACTATTCACCACCACC
TCAGAGATCATTCATCCAAGCTCCACCACCACAACCATCTTACTTCATACCCCAGTATGT
TCCACCCCAAGCTCATGGCTATCAAGCTTCAATGCAAACATCAGCTCTGAGTACCTATCA
TAATCAGCCCACTACGCCAGGTTTGATGGAAATGGCTATCACTGCATCTTATGGCATACC
GAAACCTAAGCTATTACCCTTCTCTTCTGGAAAGGAAAGTGACTTTATCATACTCAAAAA
GGGACTTGACAGCATACTTGGCCCTCACTCTCATTTGACAGAAGATTATAAGTATCAAGT
TTTTCTTGACCTTCTGAAACTACCTACTGCCTATCAAGTAGCAAAGCGCTTTGTGAACAG
CTCAATGCCCTATACTCATTCCATGCAAGCCCTACAACAACGCTATGGACAACCCAGACA
GCTGGTCCAAAGTGAGCTTAAGGAAATCCTTAATGCACCAACAGTAAAATTAGGCGATGC
TCAAGCATTTGAAGACTTTGCTGCTTCAGTGAACACACTGGTGGGTATGCTGAGCACACT
AGATGGTTATGCCAGTGCTGAACTACAATGTGGTTCTCATGTAGACACATTACTTACTAA
GTTATCAGTCAGTTACCGAGATTCCTTCATTGAACATTGTCTTAACAAAGGAATTCTCAT
GAGTGGCACTTCACGCACATATACTCTACCTGACTTGGCTCAGTGGCTCGAGAAAAAGTC
TCAAGCTATACAAATCTCCCGCCGGGTTTCAGAGCCATTACACATTGAGCCCTCACGGAG
GGAACCAAGACAACCTAGACCTCAAAGGTCTAAAACTACTACCATTCTCATCGGTAATAA
GGAGCAATTTAAATCTGCTCCACAAACCAAGAGTATTCCTTTTTGTGCTTCAGCCCCAGT
CATCACAAAAAGAAGAGAAAGGTTTAAGCCATTCTGCCCATATTGTAGTAATCAGGACCA
TTACCTCAGTGGTTGTACTGAATTTGCCAAACTGACTCAGTTTGAAAGAGCTAACTGGAT
AAATGAAAAAGAGAGATGTTGGAGGTGTGGTCGTGGACATAAACCTGACAAGTGCACCCT
GAAGAAACCTTGTTCTAGCTGTGGTGGACAACATCTGGATATTTTACACGACATTGCCGT
TACCAAACCATCCAGTGTTCTCACACTCAATACATCACCCCGCACCATCTACATGGATAA
TGCAAGCCATTCAGGAAGAGTCATGTTAAAGGTGGTCCCCATTCAACTTCATAATGGAAA
ATTGACACTGAATACATTTGCTGTATTAGATGACGGCTCAGAAAAGACAGTGATACTGGA
AGCTGCAGTGAAGCACCTTGGTCTGAAAGGGACAGAGGAAGTCTTAACACTGAGAACAAT
AAGACAGGATGTGGTCCAGATTCAGGGCACTGCTGTATCCTTTGAAGTGTCAGCTCTTTC
GAATCCCAAAGTTAAGTTCCAAATTGTACAGGCCTTCTCAGCAAGTGAATTAAACCTGGC
TCCACAGTCATGCCCAGCAGACACCTTGAAAAGGAAGTATGGACATCTAAAACGGCTCCC
GTTGAAGGCATTCCGGGATGTCCTGCCTATGATTCTCATTGGATCGGATCATCCACATTT
GATAACGCCTGTTAGTCCTGTTCATTTAGGCCCCTCAGGTACTCCTATTGCAATACAGAC
ACTCCTAGGATGGACAGTTCAAGGTCCTACAACCTTCCTGCAGCACCCAAACCAGGAGAG
CTCCTGCTTGCACACAACGTTTCTTTCCCCTGCACAAGCTTTACATCAGCATGTTGAAAA
ACTGTGGCAGCTAGATACATTGCCATTTCAGAGTGCCAGGGATGTGACCCGTTCCAAACA
AGATCAGAGAGCCATGGAAACACTGGAAAAAAAATCAGTGCGTGTCTTAGTAGATGGCAT
AAACCGTTATGCAACGCCTCTGCTCCGTAGAAAAGATACTGTACAACTGCAGGCCTCCGC
AACCGCTGTAATGGCTCTCCTTAGATCTACAGAGCGCAGATTGAGCCAGAAACCTGACCA
AGCGACAGCATATAATGCGGAAATAAACAGGTTAGAGAATGCTGGATATGCAGTGAAAAT
TACAGCTGATGATGCCAACAAAACCCCAGAGTCTTGGTATATACCACACCATATGGTATA
TCATAACAGAAAGGCCAGAGTAGTTTTTAACTGTTCATACCGCTATCAGCAAGCCTGTCT
GAATGACAATCTGTTGCCTGGACCTACACTGGGTCCATCTTTACTGGGTGTACTTCTACG
GTTCAGAGAGCATGCAGTGGCAATTAGCGGAGACATCAAAGCCATGTTTCATCAGGTGAG
GCTTCTCCCTGAAGATCAGCCCCTACTTCGCTTTCTGTGGAGGAATATGGAAAGAGAGCG
TAGTCCAGACATATATGAGTGGCGAGTCTTACCGTTTGGAACGACATGCAGTCCATGCTG
TGCGATCTATGCTCTCCAACGGTATGTCAGAGACCATAAAGTTGGTAATGAAGATGTGAT
GGAGTCTGTACTGCATTCTTTCTATGTGGACAATTGCCTCCAATCCTTTCATACTACAAA
TCAAGCCAAGGAATTCCCTAATAAGCTTTGAGCCTTTCTTGCGGCAGGAGGTTTTGAAAT
ACGACAATGGGCAAGCAATGTCCCAGATGTTATAACTCACCTTCCAACTGAAGCAAGATC
TCAGGATTGTGAACTTTGGCTGACAGAGGACAAAGGTGATCCTCAAGAATCAACTCTTGG
GTTAAAATGGCACTGTGACTCTGATACCATCGGGTATAAGCAGCGAGACATATCTGAGAA
AGCACCCACTATGAGAAATGTATATAGGGTACTTGCTAGCCAATATGACCCTATTGGATT
TATAATCCCATACACCACCCGGGCCAAAGTTCTTATTCAGGCTCTCTGGAAGAAAGATAG
AGGATGGGATACTCCTATTGAAGGCAATCTTCTTTCTCTGTGGCAAAACTGGGAAGATGA
ATTAATCCATCTACAAGAAGTAACTCTTCCCAGATGCTACTTCCCTAGAAATGTCAGCTC
TCTCTCTGCAGCTGTTGATCTTCACATTTTTTGTGATGCATCAGAGGAAGCCTATGGGTC
AGTGGCCTACCTCAGAGTGGAAGATGAACAAGGGCACATCCACGTGTCATTTGTCATGGC
TAGGTCTAGAGTTGCACCAAAGAAGCAGCTTTCAATGCCTAGGTTAGAACTTTGTGCAGC
ACTGACAGGAGCCCAACTAGCTCGAGTGCTACAGACAGAACTTAGTCTCAGTGTCAGACA
AACAATACTGTGGTCAGACCTGCCAGAGTCCTGAGTCCAGAGTCAGAGTCCTGCCAGTAT
AAAGTGTTTGTGGGGACCCGAATCTCTGAAATTCAAGATCTTGTAGAAACAGACAACTGG
AGATATGTTGATTCTCACAACAATCCTGCTGATGATATAACTAGAGGAAGGAAGCTGTTA
GAATTGTGTGTCCCATGCAGATGGAGAGATGGGCCTTCCTTCTTGCTTCGGTCTCCAGAT
CAATGGCCAGTACGTCCATCCCTGAATCTTATAGAACAGGATGAATTGCGAAATACCAAG
ATCTGTGGTACACTCTCAGTTGTTGATAATGCAATGCTCAATCTATCTGAACATACGTCA
TGGGAAGACTTAGTAGAGGCTGAATATAAAGGAATTAATGGTGCCGCTGCACCATCTATG
TCTGCCGATGCACATCGTCAAACTGAAATTGCACTCCTTCGTCGGGCACAAACCGACAGC
TTCCCTGAAGAACTCAAAGTCTTACAACAGCAGAAACCAGTTCTAACCAGTAGTCGATTA
AGAACTCTCTCTCCAGTATATGACCATTCTCTGGGAGTGATACGTGTTAGGGGTCAACTT
CGCAAGGCAGAAACACTAGGGTTGGATGAAATCCACCCAATAGTGCTTGATCCTAGTCAT
CCAGTGACACAGTTACTAATTAAAGACTTTGATCACCGACTTCTACATGCTGGACCTGAC
AGAGTTTTCTCTGAATTGAGGAGAACTTACTGGGTTCTAAGGGGTAGACAAGCTGTCAAA
AAGCATCAACGGAACTGTAGGGAATGTGTCAAATGGCGTCAGATGCCCACTGTGCCAAAA
ATGGCGGATTTGCCCTCTGCAAGTTTGCGTTTGTTTAAACCCCCCTTCTGGTCCACAGGA
GTTGACTGTTTCGGTCCTTACCATGTAAAAATTGGAAGACGGCATGAGAAACGTTGGGGC
ATAGTGTTTAAATGCCTGACGACAAGGTGTGTACACTTAGATCTCCTCTGTAATATGGAC
ACTGATTCCTTTTTGCTAGCGCTTAGAAGATTCGTAGCAAGACGAGGCAAGCCTTATGAA
CTCCTCAGTGATCAAGGCACCAACTTCCGTGGGGGAGAGAGAGAGTTACAAGAAGCCTTT
GCTTCTCTTACGCCTGAGTTACAAGAACAGCTTGCTAAGCAGAAGATAGACTTCAAATTT
AACCCACCACATGCCCCCCACTTTGGGGGAGCATGGGAGAGAGAGATCAAATCTATCAAG
GCTTCCTTGCAAGTAGTCCTAAAGGACACCATCCTTCCGGAAGAAGTACTGAGGACTGTA
CTGATTGAAGTTGAGGGTATTATGAACTCGAAACCATTAGGATATGTGTCATCAGATGTC
TCAGACCCTGATCCAGTTACACCTAACTTGTTGCTCATGGGGCGGCGGGATGCCTCCCTT
CCACAAGCTGTATATGGACCAAGTGATCTATTGTGACAGAGGCGATATCGACACAGCCAG
GTGATAGCAGATCACTTTTGGAGTCAGTTCATAAGAAAGTACCTGCCCAGTATGCAACTT
CGTAACAAATGGCAAAGCTCTCCTCCAAATCTCACAACAGGACAAGTGGTTATGGTGGTT
GACCCTCAACTACCCAGAGCCTTATGGCCAGTGGGTCGCGTTACGAGAATCATGAAAAGT
GATGATGATAATGTACGCACAGCAGAGGTAACCATCAACGACCATACCTATACACGCCCT
GTTGCCAAATTGGTTGTGCTGCCTGAACTGACAGATAATGACGACAGTTCCTAAAGACAA
AGAAGAGTACTTTGCTTATTTACAAATATAACAAACATATTTGTGGGGCGGC
>BEL-48_DRe-LTR:ClassI#LTR/Bel-Pao
TGTACAAAGTACTCAGAGTTACACAACTGCACCAACAGATGGCAGTATAGGACTGGAAAT
AACTCACGGGGTGTGGTCTATAACCACTTCATCTAGTTAGCGTTCAGTTAGTCACACTGT
TGTAAATCACGCGTGTTCGAGACGGAGTGAAGATTGTTCTTGGTGTTTGCTATAATTTGT
GCTTATTGTGTGCGTTATTGACAAGTAAGTAATCTTTAAAGCTTAATGTTAGACTTATTA
TCAATATTTAGCTTGGAAAGACTCTCCTTACATCATATTACTATGAGGATGACTAAGCAG
TTTTCTGCCTCAAAGGCATTCATTGTGAGCTCACTTAAGCTTACCAATACAAATGTTCAA
GTTAACTCCAATATGTTGTTTGAATGCACTTTTCAACTGCAACGAACAGTCCTTGATTTG
TGAGTTAATTGGTGATTATTGTGACTATAAAACACATTAATGATGCCATTATAAGCAATG
TATGCTTATTATAACAGCGTCATGTTGATTTCTGTTGTGTTACACAATTTATATCATTTA
AATGTCACATATATGTTTGAAATGTACATGATTAGTTTCAGTAATTATCAATGTGTGGTA
ATTTGTATTTTCTTCATTTATAGGAAACCACACATACACACAAACCCACATATCAGCACA
CCAATTATAAATGCTTGGAAGTTCTACATCCATCAACCAAATTAAAGTTTGTTTTTTGAG
AACTGGACTGTTGCACCTCTTTTTATTGGAAGAGCATGGCTGGAAAGCAGGAGCTAGGGT
AACGCACACAGTAATAATCGCAAATA
>BEL-49_DRe-I:ClassI#LTR/Bel-Pao
TGGTCCTTCGAGCCGGAGTGAGACTTGCTGCAGGCTTATAAGATGTCAATGCATCCAGAA
GATGAGTCCGACGGGCGCGTCAGAAGGAAGACTGCCCTTCCCGCCCGATATGCAGATTAT
GATCTTACTGGATTTGCCCAGCCAACGCTGACAACTGAACCCATGTCACCACATACTCAG
ATACCCTCCCATCTATCAGATGATGAAAATCAAGAGGAGGGCGCAACGGCATACGATCTT
CCGCTGATCACAGTAGATGAGCTTCACAGTTCAGATGAGGGGTCCACCAGTGACTCAGGC
AGGTCCGAGACTGCCCTGCTTAAGCAAACAAATAGAAATCTGCATTATGAAAATGATAAT
ATGCTTCACACTGTCCAGGTGATGCAAAAAGAACGTGATGCTTTGCAGCTGACGAATCAA
CATTACGCTCAAGAGCTCTCACAACTAAAGTGGCAGATGCAGCAGCTTCAGATTCAAGTC
AGTCAAACACAATCTGTGGTTCAGCCCCAACCTCCATTAACCACACCCATACCAGCACCA
CGTCGTATTAGGAACATACAACCAACTGAGGGTGTTCTTAAACAAATGCCTGCTCCACGT
ATCAGAAGAGACAACTTCTCAGGTCAGCAACCTTTTCCAGCTTATACAGCAGCTCCCAGG
GACCAAATGTGCATTCCCTATGACACTACAAGCATACCAGCCTCAAGTCAAGTGGACAAA
CCCTTTCACCATGGACATGATTATCCTCCATATGACATGAAGTATGCAGCCTCTACTCCT
TATGATTCTGCACAGTACCACCAATTGCCTTACAGTTCACAAAGAAAAGTGCCCCAACTT
GAACCAGAGTCAGTGTATAGAGGCCCTACTCCCACCATACCAGACTTCATACACCCAAAC
CCAAGAGAGTTTTCACGTTTGAAAATTGCCTTAGATAACATACTCCCTGCTAATGCAACT
GAGAGATTTAAATTCCAGATTCTTACAGACCATCTCAAGCTAGAAGAGGCATTACTTATC
GCTGATTCATATAGCCACTCTCAATACCCCTTTACCAGGACAATGGCTGCTCTGGATCAA
CAGTATGGTCAGCCACACCAGCTTGCATTACAGCGGATCGCAGAATTAATGGATGGTCCA
AATATCAGCAGTGGAGACATAAAAGCTTTCAGACTGTTCGCACTCAAAGTTCGGTCACTC
GTTGGTATGCTGGGTCAACTTGGAGCAAAAGGCACCTTTGAACTGCAATGTGGCTCTCAT
GTTTCAAGGCTGTTGGGAAAATTACCGCATGATCTTAGATCAAGCTTTCGACGGTTTGCC
CATCCTCACAGTGTTCCAATCCCAACGCTTATGGATCTCTCTGAATGGTTAGAGTACGAA
ATTCAGGTACAAGAGGACATGTCAAGATTTGTAACTAGTACACGAAGAGGACCTAGCGCA
CATACAAGGGAGGTAATCAGAGAACACAAGCCCACATATAAGAATGCAAACATCCTGCTG
AATACAGAGAACACACCTTCTGACACATATGAAACAGCCAATGCTTCAAAAGCAGCTTCT
CCAAAACCTTACTGCCCTTACTGCGATCATACTAAGCACTCCCTGAATAACTGTGCAAAT
TTCAGGCAGCTCACTACAGGGCAAAAACGTAAGTGGATCAAGGAGAACAATCGTTGTTGG
CGCTGCGGTAGGAGTCATCAGGCCACAGAGTGCAGTCTGAAAATGCGCTGCAAGCAGTGC
AGTAATCGACATCTGCTAGTTCTCCATGACACAACAGTGAAAAGTGCTGAGAGTTCACAG
ACTGTGCAAACTACAGCTGCTCCAATACCCACGTCTAACTCGTGTCTCTTAAACACCATG
AATGAGATTCTACTCATCCGAAAGCCTCCTGCGAGCAGAAAGGTCCTGCTTAAGATAAGC
AAAGTAATCCTCAGAAATGGTAAACACCATATGACTGCCTATGCTATCCAGGATGACGGG
TCAGAAAGAACTATCCTTTTGCATAGTGCTGCTCAGCAGCTTGGCCTTAAAGGAAAGCCA
GAAGACCTACCTCTCCGTACAGTCAGGCAAGAGCTCCAAGTCCTCAGTGGACAGGCAGTT
TCATTCTCTATCTCTCCGATGGCACAACCCAAAAAGTTGTTTCACATCAAAGGTGCATTT
ACTGCCCAGCAACTAAGCCTGGCTGAACATACACATCCAATCCGAGCGCTGAGGGAGAAA
TATCGGCATTTGAGGGGTCTGCCATTACAAAATCTAGAGACTGTCAGTCCTGTGTTACTT
ATTGGCTCTGACTATCCTCATCTCATTACTCCAGTGGAGCCAGTCCGTCTTGGACCACCA
GGGGGACCTGCTGCCGTTAAAACCCGACTTGGATGGACATTACAGGGGCCGGTGCAACAT
CTCCAGCAAGGAACCAATGAACAGCACTGCTACTTTACTACAATGGCATCCCCAGAAACA
GAGCTATGTAAGCATGTAGAAAAGCTATGGCAGATGGATGTGCTACCTTGGCAGAGTGAT
AAAGCCAGCACCAGATCCAAACTAGACTGTGAGGCAATTAAGCTCCTTGATTCAAAGACA
GTCAGAGTGGAAGTAGATGGGGTAAAAAGATATGCCACTCCACTACTACGAGTCAAAACC
ATGCCACAGCTAAAAGCTACTAAACAGGCAGTGCTTCCACAATTGAGAGCTACTGAAAAG
CGACTCAAGAATCCAGAACAAGCAGCTGCTTACACTGCAGAAATTCACAAACTGGAACAA
GCAAATTATGCGGTTAAACTGGATCAGCAGGCTGAAGAGAGCTCTGACCAAGCATGGTAC
ATCCCACACCATATGGTCCACCACAATGGGAAAAACAGAGTAGTTTTCAACTGCTCCTTC
AACTATCAGGGTCAAAATCTGAATGATCTGTTGCTACCAGGACCAGTACTGGGGCCATCT
CTACTCGCTGTGTTGCTCAGATTCCGTGAACACTCCATTGCAGTCAGCAGCGACATACGT
GGAATGTTCCACCAGATCCGATTGCTCCCAGAGGACAGACCGCTGTTGCGTTTTCTCTGG
CGAGATCTCAAAGCACAAGAACCACCCAGAGTGTTTGAATGGCAAGTACTTCCCTTTGGG
ACAACTTGTAGCCCCTGTTGCGCAGTATATGCCCTCCAAAAGCATGTCTTGGACAACAGT
GAGCCTGAGGATGATATCAGACATTCTGTAATGAAGTCGTTTTATGTTGATAATTGTCTA
CAAAGCTTCACTACAACAGAAGAAGCCCAAAGCTTTGTCAACAAAATTCAGACCCTACTG
GCCGATGGTGGGTTTGAATTGAGACAGTGGTCTAGCAACCAGCCTTTAACCATTAGCCAC
CTGCCCTCAGAGTTAAAATCAGCCAGTACTGAACTCTGGATTTCTCAGGGCATAACAGAT
ACACAAGAATCTGCCCTGGGATTGGTTTGGAACCACCAATCCGACACAATTTCTTACAAG
TATCGCCCCACAGAAAGTGCTGAGATCACTATGCGCAACATCTACAGAACCCTGGCCAGT
CAATATGACCCCCTGGGGTACCTGATTCCATACACCACTAGAGCTAAGCTCATAGTTCAA
CGCCTGTGGGACAAAAAGAGAGATTGGGACGATTCAAACCTTCCTCCTGATCTACTGCAT
ACTTGGAAAGAGTGGGAGGCAGAGTTACCTTCACTACTGCATATTCGACTCCCAAGATCT
TACACCAGTCTGGCCAAAGACAAAGAAACAAGTAAGCGAGACATACATGTCTTTTGTGAT
GCCTCAGAAAGGGCATATGGCTCCGTAGCTTATCTGAGGACAGAAGACCAACAAGGGGAC
GTGGAGGTTTCCTTTCTTACAGCCAGATCAAAAGTAGCACCCAAAAAACAGCAGTCCATA
CCACGCCTTGAACTCTGTGCGGCACTAACTGGTGCTCAACTGGCCAAAGTTGTAACGACA
GAGTTAACCTTGCCAATTCATCACATCACCTTATGGACTGATTCAACCACAGTACTGACC
TGGCTCAAGTCAGAGTCTTGTAGATTCAAGGTCTTTGTGGGTACCCGTGTGGCAGAAATC
CAAGATCTCACAGATCAGTACACGTGGAGATTTGTGCCATCCGTCTGTAATCCGGCTGAC
GATATTACACGGGGACAAACACTGAACAATCTTGGTCCAGACAGCCACTGGTATCAGGGA
CCATCATTCTTAAAAGACTCCCCAAGTTCATGGCCTGAAACACCAGCTCCTGTAGAGGAA
AATGGAGATGAACTACGCAAGACCGGTTTAAGCACACTAGCATGCTTCATGGGCAGCACC
GCACTTCCTAACATTGATCACTATAAAACTTTCCAGGATTTGATCGAATTCACAGCTTCT
CACGGGGCGGCTGCGGACAGCTTGACAGCCAGTACTTACAAAGATGCTGAAGTCTCTCTT
TTACAACAATGCCAACAAGAGTCTTTCCCTTTAGACAGTGAACAGTTAAAGGCTGGGAAA
CCTCTAGCTCATAACAGTCGCTTAAAGGCATTGGCACCTGAACTCGACAGTAAGACCCTG
CTAATTAAAGTTGGGGGTCGCCTACGCCACAGTAGTCACATCGAGCAGGAAACTATACAC
CCTATCATTCTTGATGCAAAGCACCCAATAACGCAACTCATAATACAAAGCTATGATGCA
AAACTTCACCACCCAGGATATGAGAGAGTATTTGCTGAACTTCGCCGCAAATACTGGATT
CTCCGTGGCCGGGAAGCGGTTAAGAAATTTCAGAGAAACTGTCTAGAGTGTCAAAAGTGG
AGGAAAAATCCAGAGATCCCAAAAATGGCAGACCTGCCTCCATCCAGACTTCGCCTATTC
AAACCTGCATTCTATTCCACCGGTATGGACTGCTTTGGCCCTTATGCTGTCAAGGCTGGT
AGGAGGACTGAGAAAAAATGGGGTATAATTTTTAAGTGCTTGACTACTCGAGCAGTACAC
ATTGATGTCCTGCATACCCTGGATGCTGACAGTTTCCTCATGGCCCTCAGACGCTTCACT
GCCAGACGAGGAACCCCCTTCGAACTTATATCAGACCAGGGCACCAATTTTAGGGGAGGA
GAGAGGGAACTCAGGGAAGCCTTTGCAGCTCTCGCCCCTGAGCTTCAAGCACAGCTAGCC
AAACAACAGATAAAATTCAGATTCAACCCCCCAAATGCTCCACACTTCGGAGGTTGCTGG
GAACGAGAAATTCGCTCTCTCAAGCAAGCACTGACAGTCACAATTGGAGCTCAGTCCGTA
ACCTTTGAAGTGCTACAAACAGTGTTAGTGGAGATAGAAGGAATTCTAAACTCAAAACCC
CTGGGCTATACTTCCTCTGACATTGCAGACCCTGATCCCGTCACTCCAAACTCTCTCTTA
ATGGGGCGGCCAGATGCATCTCTTCCTCCTGTGATATACCCAGAGTCTGAGATTATAAGC
AGGCGGAGATGGCGTCACAGTCAAGTGCTCGCAGACCACTTCTGGAAACACTTCCTGAGG
TTTTATCTTCCAAATCTTCAAACCCGTCAAAAGTGGCAAGCAGACACATCCGACATTCAA
GTTGGTACTACAGGGATGATCATAGATCCACAGTTGCCTCGAGCTCTTTGGCCGGTGGGA
CGAGTGTCCAAAACCTTCCCTGGAATGGACGGCAGAGTGAGGACAGTTGAAATTGAGGTG
GGCAAAAAGACATACACACGCCCAGTAGCACGCATTATACGATTACCTAGCATTCCTGAA
TAATTTAGTATAGTACACTAGTCTGTAAACTTTAAGGCCTTTTCAGAATAATACACATAT
TCTGTTACCAGAATCTGGGGGCGGC
>BEL-49_DRe-LTR:ClassI#LTR/Bel-Pao
TGTTAAAAAGGCCTTTATAATCTTGAATGTGTTTACTCTGCTGATCGCAATTCTCTCTCC
CTTTTACCGAGACTGAGTGAAAGGCAAGCAGCCAATCAGCATTCGCTGAGAGACACGCAG
CCAGCCTATCGGCTTCGCCGAGCTACGTGCAGCAAAACAACCCGCCCACTGCGCTCGGCA
GATGTGAAAGTGACCTTAACTGATCGAAAACAAAGCTTTCTGTGCCGTTGCATAAGACCA
ACTCCTGTTTATGTTATAAGTCGTGTGCGTATATGAAAAAAGACCACACACACACACACA
CACATATGCTTAATCAATAACCTTGGCATACTGAGTTGTGGTGACAATAAACGGGTTACT
CCCATACCCAAACCATCTTGTACGTCTCTTACCGGACACCCTGTGGTGGGTTTCAAATTA
ACTGGCAACATAACTAAATGAGATTGTGCTACTGAAGTGCACTCATTTTTACA
>BEL-50_DRe-I:ClassI#LTR/Bel-Pao
TGGTCCCTCGAGCTGGAGCTCATTGATGATCAGTGGATATGTCTAGTCACTCCCTGCCCT
CATTGTCTCAGCATGAGCGCCCACGCCGCCAGATTCAGCTCCCTGCACGTTATGATGATT
TCATCCTGCAATATCATCAGCAGCCACGCTATACAGCAGAAACCCAGCAACCTCTACCTC
TTATTTCAACGGATATGCCTGGCACTGGCCCTCACTATCAACCTTGGAGGAAAGAGGAAT
CTGAGGATGGTTCAGAGGAGCCAGACCAGCCTATGGAGGACAATCAGGAGGATGCTCCAC
ACTCTCACTCACTCAACTTATCTGAGAGAGCACAAACCCCTGATGCTGAACAACCCTTTG
CTTCCCCAACGGCTCCTGTTGCTGATGCTCAGACCACCCTGTTACAGCAGTTAATACAGG
AAGTTAGAAATCAGGGTAGATTAATACAGCAGTGCATGCTTAAAACTAGTACCCTTCCAC
CTCCGCAACAGCTTCAATCTCCCCCAAACCATGCACCTCCTACCTCATCCAGGTTGCAGT
CGTGGCAGTATACACATCCTCCTGGTCATATTGAATTGCCTGCTGCACCCCAGAATCCTC
TCCCAGTGGTAATACAACAGGCCTGTCAGACTACAGGTAAACCTCCTTATCAAATACAAC
AGTATACTTCTCCACCACCCGTAAGCCGGGCCCTTAACCAATCTGTGCCACAGCCCTTGC
AGCTCACACATCATTTCAGTCATGGTCAGTTTCCTGCTACATATCAAGGATCAGCCTTGT
ATAACTCTATGTACCCAGCCCCTACACTGCCAAGTCAACCACTACCTGGTGCTACATTTT
ACTCTCCTCAGCCAACAAGTAATGTGCAGCCTCACCATCTGACATTTGCACCCCCTATAA
GTCAGCAAGTTCCTCCAGTTGCCCCACTGTCAAACTATAGTAGGGTAGAAGGTCCTACTT
TCCCTGATCTCACTAGAGAAGATGAGAGTCAGTATTTGATGTAAAAGTTGGCCCTATCCA
ATTTGTTGGATCCAGGAGAGTCAGAGAAGTATAAATATCACATCTTATTGGATCATTTGA
AGGTGGACCAGGCGAGAAGACTTGCATTGGCTCATGTTTATGCCCCAGATCCTTATACTC
AAGCTATACGGGCCCTAGATGAGCGTTATGGTCAACCTAGACAACTTGCTTTGAAGGAGC
TCAGAGCTATAATGGAGATGCCTGCTATTCGCATAGGAGATGGTAGAGGCTTAGACCAAT
TTTCACTTAGAGTTCAAGCACTAGTTGGCCTCCTTCAGTCTATGGGCTCTGAAGGTCTAG
CTGAACTAACTTGTGGTTCACATGTTGAGCGGCTTCTAGAGAAGCTTCCTCATGAGCAGT
TCTGCCAGTTCAAGAGAAGCATGAGTTTGAAAAGATCAGGCCCCCTTTCCTATAACCTCC
TGGATTTTTCCACCTGGTTGCAACAAGAAGCCCGTTGTCAGCCCAGAAGGGAAAGAACAC
CTCAGCCTGTCCGCCAGAAGCCTCCCTTTCCTCATCCTCTGAGAAATACCACTGTACTGC
ATGGTTCTAAAACCCTCTCACATGTGACATCCTCTAAAACCCAAGTTGCGCCAATTAGAG
TCAGTCAGCCTCCTCCTAACACTTCATCTGAACGCTGTCCAGTATGTGCCTTTTGTAATT
CTGCTGAGCATTATGTTAGCAAATGTGATGATTTCCTCTACCTTACCAAAGACCAGAGAA
TTAACTGGATTAAGAAACAGCGACGTTGTTGGCGATGTGCACGAGAGCACTATGCAACCC
GATGTGACCTGAAGGGACGCTGCAGCCAGTGTAATGAGAAACACTTACAGATCCTATGCA
CATTAACCAGAGGCAAGTGCAGAATCTTTATCTTGATCATCCTAGTGATTGCAATAAAGT
CCTACTGAAGGTAGTTGAAGTGACCCTGCAAAATGGAAACAAGTCCTTAGACACTTATGC
CTTATTGGATGATGGGTCTGAAAGAACAATCCTTTTGCACCCTGCTGCCCAAGCACTTCA
GTTAAAAGGAAAACCTGAGAGCCTGAAGCTGAGAACTGTGAGACAAGATGTTCAGACCCT
TATGGAGCTGAGGTATCCTTCACTCTAATTCCTAAAGCGCATCCAGATAAGTCCTATATC
ATCAGTCAAGTTTTTACTGCCAACCAGTTAGCTTTGTCTTATCATTCTCACCCTGTAAAA
GCTCTCCAGCGACGCTACCCTCACCTTCGTCAGCTTCCCTTCAAACAACTTAATAAAGTC
AGACCCCTTCTCCTCTTAGGAGCTGATCAAACACGCCTGATTACCCCCATGCAACCAGTG
AAATTAGGATCTCCTGGCTTGGCTGGACACTGCAGGGTCCTGCCAGAGATCTTCCTAATT
CCCTCTTGACTAGCTTTCACTATATCTCTCTTAAATGCCCACCTGATGACATCTACCACA
ATGTACAAAAGCTGTGGCAGCTGGATGCACTACCTCAGAGAAGCACTAAACTGGTGATTA
GATCCAAGCAGGATCAAATGGCAATGCACCAACTTGACACCCAAACTATTCGAACACCTG
TTGATGGCATACTACGATATGCAGCACCTCTTCTCCGTGTAGAACCCTGGCCCCTTTTAA
AGGCCCCCAAGGAGGCAGTTATGGTCCGTCTTCGTAGCTGTGAAAGACGGCTCCTTCAAA
ACCCACAACAAGCAGAGACGTATACCAGAGAGATCCAAAACCTAATTGATGTTGGGTATG
TCAAGAGGTTGCCCTTCTCTGAAGTGGAGAATGCCCCTGAGTCCTGGTACATACCCCACC
ACCTTGTGAATCACAATGGTAAAGAGCGCATTGTATTTGAATGTTACTTTTCCTACCGAA
ATCAGTGTCTGAATTCAGTTACTTCCTGGCCCCATCCTTGGGCCTTCCCTCCTTGGAGTT
CTACTTCATTTCAGGCAGTATAAAACGGCAATAAATGGAGACATCAAATCAATGTTCCAC
CAGGTACGCCTATTACCTCAGGATAAACCTCTTCTGCGAAATTTTTTTTTTTTCCTCCTC
TGGCGTGACCTGGACTGTAAAGCACCTCCAACTGTCTATGAATGGCAAGTTCTCCCCTTT
GGCACGACCTCGAGCCCTTGCTGTGCTATTTACATCCTCCAAAAGATCATCGAAGATGCA
CAGGCAGCTGAGTGCATTAGCCATTCCATACACAATTGCTTTTATGTGGATAACTGCCTG
CAAAGTCTACCGACCTTAGAGGAAGCCAAAGATCTCCTTCAGAACCTACGCACTATCCTC
TCCTCTGGTGGCTTTGAAATCAGAAAATGGGCCAGTAATGATCCTCGAGTCATCAGTGAC
CTACCTCCTGAATCCAGGTCAGAACAAACGGAGCTCTGGTTATCACACCATCCATCTCTT
GATCCCTCAGAATCCACATTAGGCCTTCTCTGGAACTGCCACAAAGACATCCTTAGATAC
AGGCACAGAGCCATTGAACCTACTACCCCAACCATGCTTCACCTTTACAGAGTTCTTGCT
AGCCAATATGATCCTCTTGGCTATATCCTTCCTTATACTACAAGAGCCAAAATTATTGTA
CAGCAATTATGGGGAAAGACACGAGATTGGGATGATCCAAATATTCCTCATAATCTCCTG
GAAGCTTGGCTTTCATGGGAAGGTGAATTACCTGCCCTTTCCACCATCACTTTACCTCGC
TGCTTCACACGGTCTGTAGACCCCACCTCAGCCATCCACGATCTTCACATCTTCTGTGAT
GCATCAGAGCAGTCCTACGGTGCAGTTGCTTACATGCGTACAGAAGATGATCAGCAGGTA
AATGTGTCTTTCCTCGTGGCAAGGTCCCGCATTGCCCCCAAAAAACGGCTATCCATTCCA
AGACTTGAATTATGTGCTGCTCTCATAGGAGCTCAGCTAGCTAATCTCCTACAAACAGAA
CTCGCCCTTCATATCAGGAAGACTACTTTGTGGACTGACTCTATGACCGTTCTCTGTTGG
CTGCTCTCTGATTCTTGCCGCTACAAGATCTTTGTTGGAACCAGGGTAGCTAAGATTCAG
GAACTCACTAAGGGCCAGGAGTGGCATTATGTGAATTCACAAAGTAACCCAGCGGATGAC
CTAACTAAAGGAAAGCTGCTAACTGATCTTGTCAGGCCCTGCCGGTGGAATCAAGGACCT
GCCTTTCTGTCTCAACCCTTTGAACTATGGCTACATTAACCCCAATGTAGATCAGCCTGA
TGACCTTGTAGAGCTGCGCAAGTCCAGTTTCTATGGTGCAGTATCTCTCAGTCCATACCC
CTCTATCCCTGACCCCAATCAATTTGCCACTTTTCAAGACCTCCTTGACTACACAGCTAC
CTCCCTTCAGGGGGCAGCAAATCCTCCATCAGCAGAAAACTACCATGATGCAGAGACTGC
CATCCTAAGACGAGCCCAGATAGAATCATTTAAGGATGATTTGGCCTGCCTTCAAAACCC
AAAAACCCCTTCTATCTTCAAGCCGTTTACTCTCCCTTGCCCCTGAATTAGATCCTACAT
TAGGACTCATTCAACTAGGCGGAAGGCTACATCAGAGTAGTGATCTACTTCCTGATGCCA
TTCACCCAATTGTCCTGGATCCTGCACATCCTATAACAAAACTCATAATTAAGGATTATG
ATGATCACTTACACCATCCTGGAGCAGAAAGACTTTTTGCTGAGTTAAGGAGAAGGTTCT
GGATCTTAAGGGGTCGTGAGATGGTCCGTAAACACCAACATAAGTGCCCTAAATGCCAGC
AGTTCCGTGCTCATCCTACTATTCCCAGAATGGCTGATCTTCCTCCAGCCCGTCTATGCC
TTTGCAAACCTCCATTTTACTCTACTGGGGTAGATTGCTTTGGGCCCTACACAGTAAAAA
TTGGCAGACGAGCTGAGAAAAGATGGGGAATCATTTTCAAATGTCTGACTACTAGATGTA
TACACCTTGATCTTCTCTGTCACATGAACACCGACTCCTTCCTGATGGCACTCAGGCGTT
TTGTTGCTCGTAGAGGGAAACCAGCTGAGCTGCTTTCAGACAGAGGTAATAAAAAGTTAT
TAGAAGCCTATCATTCCGTAACCAATGACCTTCAGGCAACCCTGGCCAAACAGAGAATTA
CTTTCAAATTTAATCCTCCACATGCACCCCACTTTGGTGGAACTTGGGAACGTGAAATAC
GCTCCATCAAAATTGCCCTGGAAAGCACCCTAGGAGCTCAAACGGTCAGTGAAGAGGTAC
TACGCACAGTCATGATTGAAATCGAAGGCATTCTAAACTCCAAGCCCTTAGGATATGTGT
CATCTGATGTTGCTGATCTTGACCCTGTGACCCCTAATTTGCTTCTCATGGGGCGACACG
ATGCTTCCCTTCCTCTCGTAACATACCCAGACTCTGAACTGTGCAGTCGCCGTCAATGGT
GTCATAGTCAAATCCTTTCTGATCATTTTTGGGCTCATTTCCTCAAATTACCTCGCTTCA
GTCCAGACAGAAGTGGCGCACTGACAAGCCTAACTTACAACCTAACACTGTTGTTCTTAT
TCTTGATCCCCAGCTTCCCCGATCTCAGTGGCCAGTAGGAAAGGTAATTAACCTCCATCC
CAGCAAGGATGGCCGTTATAGGATTGCTGATGTTCAGGTTAAGGATCGGATCTACACAAG
GCCCATCGCCCGCCTTGTTCCTCTCCCAGCCTTGCCTGATTCCCCTTAAACTGTCAAATT
TGCATTACAAATTTGGGGGCGGC
>BEL-50_DRe-LTR:ClassI#LTR/Bel-Pao
TGTTGAAAAATTTTTGTTCTTAAACAGCAAACTCAGTGTCACACCCCTGCTCCGATGGTA
CACTCCAATCTCCTCATTCAACCTCTGGCCAATCAGGACTGCCTCAAGGCCTTTATTACC
TGCACCTGTGCTCACAGTTTGTTACTTTCTGGCAGCACATGGCTGAACTGCAGAGGACTG
AATTTGATCTCCCTTGTTTTCCTGTGTGTGCGCGTATTTGACCATGTAAGTGGCTTTTGT
ATGATTTAAGTTGACTTAAGTGCTCATGTTTCATGTTTGCAATATATTTGTTTAGTTATG
TACTTAGTTTGTTGGTAAACTGAAGCATTTGTATTTGTTATTTCCTTACTGATTACTGAT
ACATTGTATTTCTGTTGTTTCCTTGCAGAAACACACACACACACACACACATACACATAC
ATACCTTTCATCCTATGTACAAATCCTTGTCATTGTTAATAAACACAACTAAATGGAGTG
ACTAGACTGGACCTCTGTTCTTACCGACAGCACCACTGGCTTCAAGCTAGCTACCTAAAC
AAGTTACCTCACAACCTCCTTTTCA
>BEL-51_DRe-I:ClassI#LTR/Bel-Pao
CTTGTTCAAGGTTCAAGGTTTTGCAAGAAACTTTAGCTGAACTTTGCTTTGCAGATGGGT
TAGAGATAAAATCTAACGAGGTCTTGTTAGTAAATGCACTGAAAGAATCCCTCGCAATGA
CTAAACTTCCAGCTCCTGAGCCATTCATCTTTACGGGTGACCCACTCAAGTATACAGAAT
GGCACACCTGCTTCAAGGCTTTGATTGAAACGAACTGTACATCCTCAGCCTAAAGATTGT
TCTATTTAAAAAGGTACATAAGTGGAGATGCACTTAGTGTGCTAGAAGGAACCTTTTATA
GGAGTGATGAGGATGCATACATGCAAGCTTGGGATGCCTTAAACAAGCACTTTGGACATC
CTTTTGTTATCCAAAGAGCATACAGGGCAAAGCTGAGTAGCTGGCCTAAAATAGGACCAA
AGGAATCGTTAAAGTTAAGAGAATTTAGTGATTTCCTTGTCGCCTGTAAACATGCAATGC
CTCATGTAAATGGTTTGGAGGCCTTGGATGATTGTGAAGAAAACCCGAAATTGCTGCAGA
AGCTTCCATACTGGGTAACAACTCGCTGGAATAGATATGTTACTAAAGAGTTAGAAGAAG
GAAAGTCTTATCCAAACTTTACTGAGTTTTCAAACTTTGTGGCAAAGGAGGCTTCTATTG
CTTGTAATCCTGTTTCCTCTTTACATGCTTTAAAAAATGCAGAGGAAAAGTTTGGAAAGG
AGCAGAAACGTTTCAAAGCTAGCACTCTAGTTCAAAATGCCAAACCTGTTGTGAAGAGTT
TGACTACACTGCAAGGAGAGAAAGCTTTCAAACCCAGCTCTCCCTCTACTCTGGATAAGA
GGGAAATTCATTGCATCTGTTGTCAGCAAAATCACTTTATTTACAAATGTGAAAGGTTTG
CAGCAATGTCTCTTGATGAGAAAAAACGATTCATTATCAACAACAAGATGTGCTTTGGCT
GTTTGAGAATTGGTCATGTATCCAAAAACTGTAGAAAAAGGGCAACTTGCAACATCTGTA
GAAAAAGTCATCCCTCTCCACTGCACGAAGAACATTCTCAGAAAGGAAATTCAGAATCCT
TACTTGATGAAATGGCCTCCACCAGTTTATGTAGCATGGGAATGAATAACTGTACACGCA
CGTCAATGATTGTGCCTGTATGGCTCTCTTGTAAAAAAAGGGATAGTCCAGACACTTTAG
TGTATGCATTATTGGATACACAGAGCAGTAATACATTCATTAGTCAGGAAGTCTGTGACA
TAATTCAAGCAAACAGAGAACCTGTAAAGCTAAAACTGTCCACAATGACCAACAGGGCTT
CAATTGAAGATTGTCACAGAGTGACTGGACTAAATGTAAGGGGTTACAGTTCACAAAGGA
ATTTTGAACTACCACCTGCATACACCCGGGAATACATTACTTTGGAGCAAGAAAGCATTC
CTACACATGAAAAGGCGAAAAGGTGGACCCACTTACTTGATGTTGCAGATCAGATGCCAG
ATCTATTAAACTGTCCTGTAGGGCTTTTAATAGGCTATGATTGTTTAAGGGCTCTTAAAC
CACAGTAAGTGATTTCTGGGGAAGACCATGAGCCATACGCAGTGAGGACTAATTTAGGCT
GGAGTGTAGAGGGACCAGTTACACCTGGTGCTTGCTCAAAAAACAAGACAGAAATTTATC
ATCGCATTTCTGTAAAGGAACTCCCAGCTATCACACCCGCCTCAATAATCAGGATGCTAG
AAGCAGACTTCCGAGATATAGACACAAAGGAAAGGATGATATCTCAGGAAGACATCCAGT
TTCTTCAACAGATGGAAAAGGGAATTCAACACAACAAAGAAGGACATTTGGAAATGCCCT
TACCTTTCAGAGAGCGCCCTCAATTACTGAATAAGCATCTTGCCACAGTTCGTTTAAAGC
ATCTGAAAAGAAAATTGGAGAGAAATCCTAAATACAGAGAAGACTATGTAAAATTCATGA
AGAGTGTTTTTAGAGACAATGATGCTGAAGAAGCAGATAGCATACCAAAAGAAGGCAACG
TTTGAGACATTCCACACCATGGGGTGTACCATCCCAGAAAGCCTGAAAAAATAAGGGTAG
TATTCGACTGCTCAGCCAATTTGAAGGCACTTCTCTAAATAACCACTTACTAACTGGGCC
GGATTTATTGAATACCCTGATTGGAGTCCTTTGTAGATTTCGAGAGGGTCAGATTGCAAT
TGCCTTCGATGTGGAGAAGATGTTCCATCGCTTTCATGTTAGTCCAGAAGATTGGGACTT
TTTGAGATTCCTGTGGTGGGAAAATGGGAACATCGAAAAGGAACCCAAGGAATATTGCAT
GCGAATGCATATTTTTGGCACAGCATCCTCTCCAGGCTGTGCCAATTACGGCATGAAATA
TATTGCCCACAAATTTGAAAAGGACTATCCACTAGGTGCAAGCTTTATTCACCAAAATTT
CTATGTTGACAACAGATTGGTCAGTGTCAGTTCAGTTGAGCAGGCTAACAAACTTGTCAA
GGAAGCGCAAGAAATCCTAGCTAAAGGAAAACTGCGATTGCACAAGTTTGTGTCAAATAG
CAGAGAGGTCTTGAGTTCAATCTCAGAGAGTGAGCGTGCCTGTCAAGTTAAGGACGTAGT
CTTGAACTACAATGAACTTCCAGTGCAGAGTGTTCTTGGAGTAAAATGGGACATAGAAAC
TTATGCGTTCATGTTTAACGTTGACCTTTCTTAAAGACTTGCCACTCGTCGAGGAATTCA
TAGCGAGTGTGTATGACCCATTAGGGTTTCTTGCGCCCTATATCTTAAATGGGAAAAAGG
TGCTCCAAGAGATGTGCAAACAAGAAGTAGGATGGGATGACCCTCTTCCTATAGATTTGA
AGCCAAAGTGGGATGCATGGCTGCATGACTAGGAAAACCTTCAAGGGATTTAAATACCCA
GATGCCTCATTCCTGAGAACATTGGCAGTATACAGAGATTAGAGCTGCATCATTTTTCAG
ATGCCAGCAGTGAGGGCTATGGACAATGTTCATACATCAGAGCTGTCGCTGAGGAACAAG
TGCATTGTGCAATGGTAGTAGGCAAGGCCAGGGTAGCCCCTACTAAGGTGTTTAGAATAC
CACGCCTTGACTTGACTGCAGCTACAGTCTCTGTTGCAGTAAGTCTTGTTCTCAAAAAGG
AGCTGAGTTTGAAGATAGATCAGGAGTTTTTCTGGACCGATTTGCAGGTAGTTCTAGGCT
ATATTAAGAACGAAGCCCGGCGCTTTCACGTTTTTGTAGCCAATCGTGTACAAAAGATAA
GAAATTCTACAGATCCAAAACAATGGTTCTATGTGGAAACCAGCCAGAATCCTGCAGACT
GTGCATCACGGGGACTCAAGGTGGCAGATATGATAAAATCAAGTTGGCTGAAGGGCCCTA
CTTTCTTGTGGGAGAGAGAGATTGTTGCAGATGAAAGATCTCCAGATCTTCTTGTGGGCG
ACCCTGAGGTAAAGATCTTAAGAACAGACACCTGCTTAAGAGGTAGTTTTCTAGAAAGAC
TGTCAAGATTTTCAGATTGGAATACAGCTCTCAATTCTATTGCTAGGATTAAAAGACTGA
GTAAAAAAATAAGGCAGTGTTTATAAGTACAGAAGAGAGAGAAAAGGCAGCTTTGGGGCT
CATCAAGGCAGCACAAAGGGAAGCCTTTTAAGAAGAATTAAAATTGCTTGGTCAAAACCC
AGCTGAGTTACCGAAGAGTAATAGGCTATACCAACTTGATCCTATCATACAAAATGGCAT
ACTTAGGGTTGGAGGACGGCTAAGAAAATCTGAAGCAGCATTCAATTGGAAACATCCAAT
CATTCTTCCTAAGGAAGGCGTTGTCACACAATTGATACTTGATCATTGTCACAAGAAAAC
TCAACATCAAGGTCAAGGTCAAACACTCAATGAGCTTCGAGCCAGTGGCTATTGGATAAT
TAGTGGAAGCAAAGTAGTCGCCAGGTACATCCACAACTGTACTACATGCAGGAAGCTACG
CAGACCAGCTGAGGAGCAACGCATGGCTGACCTTCCAGCTGACAGAGTAGAACCATCACC
ACCATTCTTATACTCTGGAATTGATTGTTTCGGCCCCTTCTATACAAAGCAAGGTCGCAA
AGAATTCAAAAGGTATGGTCTGTTGTTCACATGCTTGAGCTCCAGAGCTGTACATATAGA
GATGTTAGAGGATCTCACTACTGATGCATTCCTGAATGCTTTAAGATGTTTCATAGCAAT
CAGAGGAACTGTGAGACAGATCAGATCCGACCAGGGTACGAATTTTGTAGGGGCAAAGAA
TGAGATGGAGAAAGGTTTGAAAGATTTAAACCAGGAGAAGATCTCTAACTATCTTGCAAG
TAAAGAGTGTGAATTCCTTATGAATGTTCCTGAAGCAAGCCACAGAGGAGGCGTGTGGGA
ACGCCAAATAAGGACCATTAGGAGTGTAATGAATGCTACTTTAGCACAAGTCAAAGGAAG
ACTAGACGACACTTCATTAAGGACATTTGTCTATGAAGCCATGCTCATACTGAGCAGTCG
TCCCCTTACCACCAACACATTAAATGATCCAAAGAGTGTTGAGCCTTTGACGCCAAATCA
TCTGCTCACAATGAAAACCTCAGAGCCTGTTCCTCCTCCTGGCAAATTTGTTCGTGAAGA
TCTGTATGCTTTAAAGAGGTGGCGAAGAGTGCAGTACTTGTCAGAACAATTCTGGAGCAG
ATGGCGCAAAGAATACCTAGTCAACATAAGTCTCAGACAGCAGTGGCATAAGCCTAGAAG
AAATGTTCAAGTTGGTGATGTAGTAATCGTCAAAGAGGACAATGTACCCAGAAATGAATG
GAGGTTGGCTGGGGCAGTTGAAACTATCGCAAGTGATGATGGTTTAGTGCGAACAGTTAA
ACTCCAAATGGGTCAAAGTAATTTAGGAAAGAAAGGCGCTTAAGTCAAACATCTTTCCTT
GAGCGTCCAGTTTAAAAACTGGTAGTAATAGTTGAGAACAATTCTTAAACAAGGAACAAG
TAAAAGTAAGTGTCTTAACATCTAAAGTCAGAGTTGAAAAAGGGAGGTTTTTGTAATTTT
GGTGGCAG
>BEL-51_DRe-LTR:ClassI#LTR/Bel-Pao
TGTAGCTGTCAACGTAAAGGGTTTTTATTTTTCTTTAAATGTTCTGTTGTTTTGTGGAAA
GATATTTTGTTTATAAATCATTTCATATGTTATTAACGCTGTTGGAAAATTATTGTATTC
AAAATTGGATAAAGGTGACACCTACAGGGGATACAGAGGTAGTTTAGTTTACTGTCACGT
GATCTTGTTAACCGTGTGATTATCAGGTAAAACGGGAAGTTAATATGAGCAGCTAACACA
AGCAGTTAACA
>BEL-52_DRe-I:ClassI#LTR/Bel-Pao
AAGTGGTCCTTCGAGCCGGAGGCTGAATAACTGCAGAATGTCATCCCGTTCACAGCAAGA
GCCTCCAGCTGTTCGCCCCAGAAGACATATAAAGCCTCCTGCATATCTAGCAGACTTCCA
AGTACGTATGACTGGATCTGAGAGGGGATGCCAGCAACTTACATATTCAAGTGATGAAGA
AGTTAATGCAGAATATGCTCCATTGTCTACTGAACGTGAGTCTCATGCCTCCACACCTAT
AAGTCAGCGTTCACCAACCAGTGATCTGGTGCTACAGGATGAATGGCAAAGTACACAGGG
AGTGTTACAGAGAGAAGAGGATGAACAGTATCATCAGTCGCAGCAGTCAGCCTGGGAGGA
GATGCAACGAGAGAATGATGAGCTTCGTAGCTGCATCCGACAAATGCCAGAGATTTTAAG
TGCATTAAGGGGTCTTAAAGAGGAGAATATTGTAATGAAACGAGAGATCCAGCAGCTAGC
CTCAAACGTAGCCATTCAGCATAAGCCAGTCGCTCGGTTACCAGCTCCTCGCCCTGACGT
ACCAGAAACAGTTCATAGCCAGCCTCTGTCCCCCACACAAAGCAGCGATTTCCCCCAGTA
CCCCTCTGGGCAGATTAAGCAGATAACAGAGCAGATGAGAGATTGCACTGTCTCACCTTT
ACCAGTAGAGCAGCCCCAAGCACTGCCAAGGTATCGTACCCCTAATCCAAGACTAGCTCC
TCATCTTCAGCCTCATCCACATAGTGAACCCATCCACTACTATGAGCCCAGAGAGAATTA
TCCCTCACACTCAGACCAACGAGAATCCTACCATATGCAGCGTTCAAGGATTGTGCCTCC
ATCTGCAGTGCCATACTCTCAAGAGAGAACATACCGAGGACCTAAGCCTTCTATTCCGTT
CTTATCAACATCGGATCCACGAGAGTTTTCAAGGTTGCGCATGGCTTTAGAGAATCTCCT
ACCCAGTGATGCATCTGAACGTTTCCGATATCAAATCCTCACAGATCATCTACAGTTAGA
GGAGGCATTGCTGGTAGCAGACTCATATTGCAACTCAACACACCCTTATACGGACACTAT
GCAAGCTCTCATCAACATGTATGGTCAGCCACACAAGCTGGTCCTGCAGAACATCGCTGA
GGTCATGGATGGCCCCAATATCAGAACTGGAGATGTTGAAGCTTTCAAGCTGTTTGCGCT
TCGAGTGCGTTCTCTGGTGAGCATGCTAGAACAGCTGGGTCCTGAAGGTAATGTTGAATT
GGACTGTGGGTCACATGTTTCAAGACTGCAAAGCAAACTCCCTCATGAGCTGAGAACTAG
TTTCAAGAGATATATACACCCTATGAGAGTAGCTATACCAACCCTCATCGATTTCTCTAA
CTGGCTAGAGTATGAGCTACAAGTTCAGGATGATGGCGTCAAAACTTCAGGTTTCACACC
AGGCCCCAGCAACAAGAAAAGGCTGGAGTATCGTAATCCTAAGGCTGCCAGGAAACCCAC
AACCATCCTGCTAGGCACAGAGAAACCCATGAGTGGGAGAATAAGCCAACCACAAGCCTC
AGAGGTGACACCTAAATCTGCCAGGTTTAAAGGACGGTTAAGTGCATATTGCCCCTACTG
TGACAATACCAATCACTTCTTGAATGGGTGTGCTAATTTCAAAGACCTTACCAAAGAGCA
GAAAGAGTCCTGGATTCGGAAAAACAATCGATGTTGGTGTTGCGGACGCAGCCATCATGC
CTCGAAATGCACCCTGAAATCCCCCTGTAAGACTTGCAACAGGAGACACCTATGCATATT
GCATGACGTAAATGAACGGACTGTAGATTCCACTGAAACAGCTACGAAAGAGAACTCCTG
TCTAGTTAACACCACCAAGGATGTCCTGTATGTTGATCGCCCAGTTTATAGCCGTAAAGT
ACTTCTGAAGGTGAGCAAAGTCATCATTACCAATGGAGACAAATCCATTGAGGCATATGC
TGTTTTGGACGACGGGTCGGAGAGGACCATCCTGCTCCATACCGCAGCACAGGAATTAAA
TCTGAAAGGGCAGCCAGAGGACCTAATACTGCGGACGGTGAGGCAGGACCAACAGGTTCT
TCACGGGGCGGCAGTCTCATTCACAGTGTCCCCTGTCAGTAACAAACACAAAAAATTCTC
CATTCAAGGTGCCTTTACAGCAGAAAGACTTGGACTGGCCGAACAATCTCACCCCGTTGC
TTCCCTCCAAAAGAGGTACTGCCATTTAGCAGGGCTACCCTTGCAGCAAATAGACAGAGT
ACAGCCTGTACTGCTCATTGGCTCAGATTGTCCACACTTGGTGACCCCAATTGAGCCTGT
TCGTCTAGGCCCTCCAGGTGGACCCGCTGCTGTACGAACTCGACTAGGCTGGACACTACA
AGGCCCAACACACGAGATTAAGCATGGCCGCAATACTCACCAATGCCTCTTCACCGCTAT
ACCTCATAATGCTGAACTGTTTGCCCAAGTAGAAAGGCTATGGCAGATGGACGTAATCCC
ATACCGCAATGAGAAAGTAGTGACCCGGTCAAAACTTGATCATGAGGCCATCCGACTCCT
ACAAGAGAAAACTGTAAGAGTTAATGTGGATGGAATTATGCGATATGCAACACCACTGCT
GCGTGTACAACATATGCCGACTCTGCACATGCCTAAAGAAGCTGTACTGCCACAGCTCAG
AAGCATTGAACGTAAGCTGATGAAAACACCTGATCAGGCATGTGCTTACAAAGCTGAAAT
TGAGAGACTCAAGAATGCTGGTTATGTGGAGAAACTACAACCAGGTGAAGCTGAGAAATC
ACAAGAATCATGGTACATCCCTCACCATATGGTCACCCACAATGGCAAGAATCGTGTTGT
GTACAATTGCTCATTTCAGTATGAGGGACAAAATTTGAATAAGCTGCTACTACCAGGTCC
CACTTTGAGCCCCACCTTGCTAGCAGTGTTACTACGTTTCCGAGAACACTCAACAGCTCT
GAGTAGCGACATACGAGGGATGTTTCATCAGGTGAGGCTGCTTCCGGAAGACAAATCCTT
GCTTCGGTTCTTGTGGAGAGACATTGCTGTAGATCAAGCCCCAGAAGTGTACGAGTGGCA
GGTACTTCCCTTTGGGACTACATGCAGTCCCTGCTGTGCCACATTTGCTCTCCAAAAACA
CGTACAAGACCACAGTCAACCCGGAGATCAGGTGAGGGAAGTGATCGAAAAGTCATTCTA
TGTTGACAACTGTCTTTACAGTCTCCCCTCCAAAGATGGAGCCAAAGATCTTGTTGATCA
GCTCTGTGCCCTATTGAATGAAGGAGGCTTTGAACTGCGTCAGTGGGCCAGCAATTGTCC
AACAGTGGTCGCCCACCTTCCCTGTGATAGAAGATCGAATAACTGTGAGCTCTGGCTTAG
TCAGGGACTGCAAGATACCCAAGAATCTACCCTGGGACTGCTCTGGCGCTGTCAGTCAGA
CACTTTGCACTACAAGCACAGGGAAGTGAACTGTACTAAAGTAACCATGCGCAGCATTTA
TTCTATCCTGGCCAGCCAATACGATCCCCTTGGCTATATTATCCCCTACACCACAAGAGC
GAAAATACTAGTGCAGCGTCTATGGGATAAAAAGCGTGATTGGGACGATCCACAACTGCC
TGAAGATCTGCTCAGTTTATGGAATTCATGGGAGAAGGAGTTGTGTGAGCTAGACAAGAT
AACACTGCCAAGATGCTACTCCAGTCCAGACATGGATGTACCAACTAGCAGACGAGATGT
ACATGTATTCTGTGACGCGTCGGAGAAGGCTTATGGGTCTGTGGCCTATTTGAGGACAGA
AAGCACAGAAGGACAGGTTGAAGTTGCCTTTCTAGCAGCCAGGTCACGTGTTGCTCCCCG
AAAGCAACAGTCTATACCTCGCCTTGAACTGTGTGCAGCTCTAAGTGGTGCCCAGCTCTC
CAAGGTCTTAGTCACAGAGCTCACATTACCCATCTGTTCCTTAACCCTCTGGTCAGACTC
CACGACTGTACTTACCTGGTTATTGTCAAGTTCTTGTCGTTACAAGGTGTTTGTGGGAAC
ACGAATAGCGGAAATTCAAGAACTCACAGCTTCTGCAAGCTGGCAATACATACGATCAGA
GGACAATCCTGCGGATAGTATCACAAGAGGAAAAAAGCTGTGTGACCTAGTCAAATGTAA
CCAGTGGAATCAAGGCCCCTCATTTCTTAAGCTGCCTGTGGAGACTTGGCCAGAGCAGCC
ATCCTTGCCTGCTGAAGAGCAGCAGCACGAACTAAGGCCAGCTGTGTTTTGTGGAGCAAT
TACAGTCACACCCTTGCCAAATCCACAGCAGTATGAGACAATGACTGAGTTCATAAAAGC
GTGTAATCAGCAGCTATACGGGGCGGCCAACATTACATGTGCTGATGAACAAAGAAAACT
GGAACAACTTGTTCTTTGTCAAATCCAAACTGAATCCTTCCCTACTGAGATGGCCCAACT
AAAGTCCGGGAAACCAGTATCAGGTACAAGCCGATTGGCTTCTCTCTCTCCCGAACTTGA
CCCTACCACTGGTCTCATTCGGGTAGGTGGCCGTTTAAGACATCGCACAGAAGCAGAGCT
GGACTGTATTCACCCCATAGTCCTTGACTCCCACCATCCTGTAACTAAACTCATTATTAA
GGATTATGATGAGAAGCTACATCACCCTGGATCAGAACGAGTGTTCGCAGAGATGAGGAG
AACATATTGGGTGTTACGAGGACGTGAAGCAGTTCGGAGACATCAGCATCAATGTGCAGA
GTGTCGTAGATGGAAAGGGAAACCAGAAGTTCCCCTGATGGCAGACTTGCCACTTGCAAG
ACAACAGCTCTTTAAACCTGCCTTCTTCTCAACAGGGATGGATTGCTTTGGACCTTACCT
GATTAAGATTGGACGGAGAAATGAGAAGAGGTGGGGCATAATATTCAAGTGCCTCACGAC
CAGGGCAGTGTATATAGATCTGTTGGCCAGTATAGATTCTGATTCATTCCTAATGGCCTT
AAGACGTTTTATCGCTCGACGAGGAAAGCCATACGAGTTACTAAGTGATCAAGGCACTAA
CTTCAAAGGTGGAGAACGAGAGTTGAAGGAATCTCTTGGCGCCTTGCACAGCGAGCTCCA
AAGTCATCTTGCCTCCCAACAAATTAAGTTTGTCTTCAATCCACCGGGAGCACCCCACTT
CGGGGGATGCTGGGAGAGAGAAATACGTTCAATTAAAGCTGCTCTCCAAGTTACACTAGG
GGCACAGACTGTGACGGAGGAAGTTTTAAGAACAGTCTTAACTGAGATTGAAGGGATACT
TAACTCAAAACCGCTCAGCTACACATCATCAGACATTTCTGATGTAGATCCAATCACTCC
CAACTGCTTCCTCATTGGCCGCAGAGATGCCTCACTGCCCCAGGTGGTGTATCAGGACTC
AGGAGTGATAAGCCGACGCCGTTGGAGACACAGCCAGCTGTTAGCAGACCACTTCTGGAG
GCATTTTATTAAGTACTACCTGCCCAATCTCCAAGTTCGGCAGAAATGGAAAGCAGAAAA
GGAAAACCTGCAGGTTGGCGAAGTAGTGATGATTGTCGATCCTCAGCTCCCTCGAGCTCT
ATGGCCAGTGGGGAAAATCGAGCAAGTACATCCAGGAGCTGATGACAGAGTAAGATCAGC
CACTGTACAAGTTGGAAGGAAAACATATACCCGACCCGTAGCACGTTTAGTTAAGCTGCC
AACCCTTGTTGAAGATTGATCCACTTTAAGGAAAGAACCTTTTGTAAATGTGCGAATTCA
ATTATTGAATTCGGGGGCGGC
>BEL-52_DRe-LTR:ClassI#LTR/Bel-Pao
TGTTCAAAAGGCTTCTGGAACATTCTCTTGCTGACTGATACGCAAGTGCATCGTCACTTT
AATGGGCGGGACTTAGAGAAGGAAGAGAAGCAGGTGTGCAGAGCAGACAAAGAGCCCGAA
CTGAAATCGCTGCAAAGTTAAAGTTATCTGCTTCTCTGCTCACGTTGCATGCAGATTAAA
CAACCAATGATGTATATAGTTGTGCGTGCACAGAAAGTAAGTGTATTTGGTTTGTTATGT
AAATGTCTCTTATTTTAGATCGCGGGTGAAATGCGCCATAGCGCCATAACGCAATAGCGT
CTAATGGCCGATTTGGAGTTGTAACTTATAATAGTTGATAATTAAACTTGTTTTCATATG
CAGTATGCCTATGCATGTAATTTAACACTTTACATGTACAAATGTAATCGTTTCGTCGAG
TTATTTACTACATATACATGTTGATTATTATTTCATTGGAAAATGTGCCTCAGCCACGTT
TAGTGATCTATTGGCGCCCTCTTGCGGACAGTTAGGGAACAACTGCTCTAAATGTTTCCA
TTCATATGGTGCGGTTACTGCAATTTGTATTCATGTTTTATAATTATAAGTATTGTTATT
GATGTTTAATTGTTATTATATAATCGCTTATGTGAGATTATTTTTGTATTGTTTCAGAAA
ACCACAACTTATCATCAGTAAATGTTCAACTGAGAAATGGAGTCTGAGTGAATTTCTTTG
AATAGATGACAGTAAACAGTTCTGACCGACTGTCTGCAGGGATTCAGATACACCCGAATC
AGTGTTAAATTAAAACCTCAGTTACA
>BEL-53_DRe-I:ClassI#LTR/Bel-Pao
TGGTCCTTCGAGCCGGATCGCTGACTTGCTATGGAAATGTCTCAACCAGAAACACCTGTT
GTGCGCCTAAGGAGAAGAGTGCAGCGACCAGCTTATCTGGCTGATTAGGAGCTTGTTGCC
CCAATAGCCCATCAACAACCACTCCCTGCTTCTACACAAAGTTGCAGGCTCTCACCACCG
GAGGGATCTGGTAGAGTGTCTCCTCCGATCAGTCAGGATTCAGAGCATGGACAGCGGATT
GTGAGAGATGAGTGGGAAAGTGTATCTGATGGATATCTGAAATCAGATCCTTACTGACCA
CTTGAAGCTGGAAGAAGCACTTCTTGTGTCAGATTCAGGACAACAATGAGGCAATGGGCC
CGCAGATATCAATGGAGAAATCATTCTACGTTGATAACTGTCTTCAAAGTTTTGCTGTGA
AGGAAGAGGCGAAGGATTGTGTAGACAGGCTATGTATTAAGGCAATGTATTAAGCTCAGG
AGGCTTTGAGTTAAGACAATGGGCAAGCAACGAACCATCAGTCATTAGCCACCTACCTAC
TGAAGCTCAGTCACAAAGCATTATTCGATGGCTCAGTGAAGGCTTTCCTACAAACCCCAT
CAAACCTCCAACCCAGTACCCACTATGTGAAGCATCTATCACGTTCTAGCCAGTCAGTAT
GACCCGCTTGGTTACATTGTTCCATATACCACAAGAGCCAAAGTAATTGTGCAAAGATTA
TGGGACAAAAAACGAGAATGGGATGACCCACGATTGCCAGATGAGCTATTGAGTTCATGG
AAAGCCTCGGAAAACGAGCTAAATGACTTACAGTACATCAGCTGGCCACGTTGTTACAGT
ACCAAAGAGCTTGATCACCCCACCAGTTCAAGGCAAATCCATATTTTCTGCGACTCCTCA
GAACAGGCTTACGGTTCTGTAGGATACTTGCGAACTGAAAACCAAGAGGGCAGGGTAGAA
GTAGCCTTTGTCACTGCAAGATCCCGAGTGGCTCCTAAAAAACAGCAAAGCATCCCTTGC
TTAGAGCTATGCGCAGCTTTGATGGGTGCACAGCTTGCGAAGGTGTTGAGAACAGAACTA
ACTCTACCTTTTTAGAGCATCACATTGTGGTCTGACACAACCACTGTGCTCAATTGGGTA
CTGTCTCAATCATGTTGTTTTAAGGTGTTTGTGGGCACCAGAGTGGCAGAGATACAGGAG
CTCACCGAAAATTATGCATGGAGGTATGTGCCATCACAGGAAAATCCCGCAGATGACCTC
ACAAAGGGCAAAACTGTTTGTGAAATAGGCTGCGAAAGCAGATGGTACCAGGGGCCAAAA
TTTCTCAACCAAACATCTAATTACTGGCCAGAGATGCCGTCACTAACATGCACTGACCCT
GACAACGAACTGAGAAATGCAACTTTTTGAAATGCAACTTTTTTCTTACCTCCCCTCCAA
CTAACTCAGATCAGCAGCCACACTCCAACTTCATAGACCTGTTGAAAGCCAACATTCACC
CCGACAAAGTACCAACAGCAGATGATTACAAAGAGGCAGAATTGGCAGTCCTCTGCCAAG
TTCAATCTGACTGCTTTGGTGAAGACTTAACATGCTTAAGATCAGGTAAACAATTGCCAA
AAACCAGTCGACTGCTATGTCTCGCAGCTGAATTTGATCCTGCAACCGGTCTGATACGAG
TGGGTGGCCGGCTTCGTCGACACAGCCAACTAGAAGAGGATGCCATACATCCTATCGTCC
TCGACTCTCAGCACCCCACTACTAAACTGATAATTAAAGACTATGATGATAGGTTGCATC
ACCCAGGGCCAGACAGGGTGTTTGCAGAGCTCAGACGAAAGTACTGGGTGCTAAGGAGAC
GAGCAGCAGTCAAAAAGCACCAATATCAATGCCTCGAGTGTCAAAGATGGCGAGGAAAAC
CAACTCCACCTAGAATGGCAGATCTCCCCCAGCAAGATTGTGGACTCATAAGCCAGTCTT
CTATTCCACAGGTGTGGACTGTTTTGGGCCGTATACTATAAAGGTGGGACGTAGAAATGA
AAAGAGATGGGGAATCATCTTTAAGTGTCTGACTTCACGTGCAGTTCACCTCGACATACT
CACTAGTATTGACACTGACTCCTTCCTAATGGCCCTTAGGAGGTTCATTTCTAGACGTGG
CAAACCTTTCGAGCTCTTAGCAGATCAGGGGACCAATTTTAAAGGAGGTGAAAGAGAGCT
TAAAGAGTCCTTCACAGCTCTTCATCCTGAACTTCAAACCCACCTTGCCAGCCAACAGAT
CCGATTTCTCTTCAACCCACCGAGCGCGCCCCACTTTGGCGGATGTTGGGAGAGAGAGAG
ATACGCTCCTTAAAGTCTGCCCTTCAAGTCACACTCGGCACCCAGACAGTCAGTGAAGAA
ATATTAAGAACAGTGCTAATAGAGATAGAGGGGATTCTCAACTCAAAGCCCATCGCCTAT
ACTTCTTCAGACATCAGTGATCCAGATCCAATAACTTCAAACATCCTTTTGATGGGGCGG
CGAGACGCTTCATTACCACAAGTCATGTATCACGATACTGAGCTCTTAAGCCGCAGGAAA
TGGAAACACAGTCAACTCCTAGCTGACCACTTTTGGAAACACTTCATTCGCTACTACCTA
TCAAACCTTCAAATAAGACAAAAATGGAAAACTGAGGGGGCAAAACTTCAAATTGAAGAC
GCTGTAATGATTGTAGATCAACAATTGCCACGTGCCCTGTGGCCAGTGGGAAGGGTTGTG
CAAATCTTTCCTGGGAATGATGAACGAACTAGATCGGCCAAAATTCAAGTGAAGGACAAA
ACCTACATTCGGCCTGTAGCTTAATTAATCTGCCTGCCCCCACTCCCAGATAAGTTTGAG
ACTTACACTTGACTGTTATCTCATGTCTCTATAGCAAATTCACCCGGTGAATTTGGGGGC
GGC
>BEL-53_DRe-LTR:ClassI#LTR/Bel-Pao
TGTAGAAATTATTCCTCTCGCGACTTGGACTCTTCCAGTCACCCCCGCCGATCAGCGTGA
AATGGGCTGATCCAAAGTTTCTTGCGGAGTTTCGGAAAGTGGCAGAGGGGAGAAAGAGTT
GATGATGATAGGGGTTAGTTAGATAATTGCATTGTGCATTGTAAAACAATCAATAAATGA
AGATTTAGATCATTCTCTGGAGTGAGACTGTTGTCTTGACCCGCAACCCGTAGCCTTCAG
CAAACCAAGCGAACTAGCTCAAAGACAGAGATTTTACA
>BEL-54_DRe-I:ClassI#LTR/Bel-Pao
TTTTGGTCCTTCGAGCCGGATACACAGTTGTTCTGGGAACATGAAACAAAGTTGTGAAGC
ATCCCGGTCCCTATCTACGCGACCTAAGCGACAGCAGAGACTGCCAAGATATCTTGAGGA
TTATGAGGTTGGACCAATAAGACAGCAGACGCATGTTTCACCTCATTTAAGTGTAATACA
GCATATGCATGGACTAGAGGGCTGGAGCTCCCAACAAGGAGGAGCAGCTACGGAAATGGC
ACATTCACCAATGCCTCGTCAGGTTCAGTGGGAATCGGATGTCAGTGAGTATGATAATTA
CAGTCCTGGTGGCAGTTTATGTTCTAATGAACCATATACCGAGTGGGCAGATACTTTAAT
ATCACATAGACAGGAAAGAAGTGTGCAGTATAATGTACAGACTGAAAGTACCCTACCTTA
TAGACATATTGAGGCTATGCCAAGCAGTTATGCACAGCATTGGAGCAACCAGAAGGGAGA
ACGCTCTCTTGCAACTTCAGCACAGATACCAGAACAATGGCCAATGCCACCTCCACCTGT
TCAGCCTGACTTTCCAGCCCAACCTGAAGTTGAGGAGTATGATAACTGGGCCCCGCCTCC
GCCATGGCCATCTGCAGAAGTATTAGCACCGCCAGAGCGTGAGGAAAAGGATATGGTTGC
TATCATAGATAAAATGATGAATGACCTCCAACTCATGAAAGAGAGTGCTGCATCCCGCTT
GACATCAAAGGGTCATCTGGCTTCAACACCCATGAGAACAGAACCTCTACACTTTAGAAA
GGCTAGCCAGCCTAACGCCATTCAGTCTCAACCTCGAAGATCACATCATTACTCTCCAGT
TGCTGGCTCCCCTCATGTTATAGATCATTCTGAACCTGCAATCCCACCTAGACACTCAGC
TAGGCCTCACGTAGTTCAACGAGCCTCCTCTCAATACTTACCATATCAGTCTTCATCAGT
TAGATTTGAAGAGAAAGAATACAGAGGGCCGGCACCAAAAATTCCTTTCTTCATTCATAG
AGACCCAATGGAGTTTTCCCGGCTGAAGCTTGCCTTGATGAATCTGTTGCCAGCAGACTC
CTCAGAGCTTTTCAAATATCAGGTTTTAGTAGATCATCTGAGGTTGGAGGAAGCTTGCCT
AATAGCGGACTCATACATTAACTCACCCATGCCATTCTCTGACACGATGGCTGCATTGAA
TGAGAAGTTTGGGCAGCCACATCATGTTGCTTTAAAGAAGATAGCTGCAGTCATGGACTC
ACCAGAGATAAAGCGAGGAGACACAGCAGCTTTTGAAAGGTTTGCTTTGCATGTGCAGTC
TTTGGTAGGCATGCTAAAAACACTGGGCCCTGAAGGGGAAGCTGAATTAAGATGTGGCTC
GCATGTGGCACGGCTGCTTACAAAACTTCCAACAGAGTTAAGGGCAAATTTTCGCCGTCA
GATGTTTCACCGTTCAGGCTCTACTCATACCTTGTTAGATTTGGCAGAATGGCTCCATTA
TGAGTCGTGGTGTCAGGGGTATGATGTCTCATCCAACACACGTGTACAAGGGTTACTAAG
TTACAAAGCTGAGAAAAGACATAGTAAACCAGCAGCTTCAGTACTTCATGGAGCAGAGGG
CTCGATGGAGAGTAAGGGGATGAGACGAGAAAGTCAAAGTGCCTTTGAGACCAAAGGGAG
AGGCAAGATGAGACCATACTGTCCATACTGTGACAGTTCAGAGCATTTTCTTAACAAGTG
CCCAGCTATTCAGAAGCTCAACAGGGAGGATGTAATAAACTGGATAAAAGCAAATAAAAG
ATGTTGGAGATGTGGAAGATCTCACCAAGCAGCACAGTGTGATCTTAAACGACTCTGTGA
CTTGTGTCAAGGGAAGCACTTAAGAGTTCTTCATCAGGTGAACACACGTCCTGCAGCTGA
GCCACCCAAAGAAGAGAGCTGTTTAGTAAACACCAATGCTGAGATTTTGTATTTGGATCG
TCCATCAGCTTCCAATAGGGTGCTGCTGAAAGTGGTGAGAGTACTTCTTCGAAATAAAGA
CAGAACTCTTGACACTTACGCGGTTTTGGATGATGGGTCGGAGCGCACCATGCTCCTCCC
AGAGGCCGCTGATCAATTGGGACTACAAGGTAAACAAGAGGATCTTATTCTTCGCACAAT
ACGACAGGATGTCCAAACATTAGAGGGATCAACTGTCTCATTCTGCATATCATCCTCTGC
ACATCCCAGAAAGGGTTTCCGGATTAGAGATGCATTTACCTCACAACGCCTCAGCCTAGC
AGATCACACGTATCCCATCTCTATGCTGAAGAAAAAGTACAAACATCTGGCAGGCCTCCC
GATTGAGCCGTTTGAGCATGTTAAGCCACTTCTATTAATAGGAGCAGATCATCCCCACTT
ACTCAGTCCTGTTGAGCCAGTGAGGTTGGGACCCCCTGGAGGACCATCGGCTATCTGCAC
AAGACTGGGTTGGACACTTCAGGGTCCTACTCACCTTATCCCGTGGACAACAACAATCAC
GTCAGTGTCTACTTACCAGTGTTTTGCCACAGACTACTGAATTGATGCGAAACGTAGAAA
AACTATGGCAGTTAGACGTGTTGCCTTTCCAACAGGATAAGCTAGTAGTGAGGTCAAAAC
AGGACAACGAGGCTGTGGAGCTCCTGGAGACAAAGACTAAGCGAGTGGAAGTTTCTGGAA
TTCTCAGGTATGCCACTCCATTGTTAAGGAAAAAGGATATGCCTCTGTTTCAGGCAACTA
AAGAGGTGGTTCTGCCGAGTTTGAGGAGTACAGAGAAACGGTTGGCAAGGGACCCTCAAC
GTGCCAACGCTTACAGTGAGGCAATCCACCAGTTGGTGAAGACAGGAGCTGTCAGGAAGC
TGGACCCAGGCGAGATCTCAGCAGATGGTGAGTCCTGGTACATACCACATCACCTAGTGT
CTCACAATGGTAAGAATCGGCTTGTCTTCAACTGTTCTTATCAGTTTAGAGGTATGAATC
TGAATGATGCCCTTCTTCCTGGACCTACCCTGGGAGCCTCTCTGCTTGGTGTTCTGCTGC
GCTTTAGAGAACATGGTGTCGCAGTCAGTGGAGATATAAAGGCTATGTTTCACCAAGTCC
AGCTCCTGCCAGAAGATCGGGCACTGCTCAGATTTGTTTGGAGAGACAGACGAGAAGACC
CACCTGATACCTTTGAATGGCAAGTGTTACCATTCGGCACGACCTGCTCACCTTGTTGTG
CAACCTATGCTCTTCATCGGCACGTCAGGGATTGTAGTGATCCAGAGGATGGTGTTAAGG
ACTCCGTGGAACGGTGCTTCTACGTCGATAATTGCCTCCAGAGTTTGCCAACTGCAGCAG
AAGCAAAGAGGTTAGTAGACAGACTCAGGGAAGTCTTATCATCTGGTGGATTTGAGATTC
GGCAATGGGCATGCAACGTCCCAAGTGCCATTAGCCATCTACCAAAAGATGCAAGATCAG
ACAGTATGGAACGGTGGCTATCACATGATGAGAATGGTCTGTCTGAATCAACTCTAGGAC
TTAGCTGGCATTGGGAGTCTGACACTTTGGGCTATAAGAGTCGTCCATTGGACTATGGTG
TTCTGACCATGAGGAATGTGTATAGAGTTCTGGCTCGACAGTATGACCCTCTGGGGTTTG
TATTACCCTACACCACCCGTGCCAAATTACTGGTACAGAGTATGTGGGATAAGCATCGCA
ACTGGGATGATCCACTACTTCCTCACGAGCTTCAGCAGGCATGGAAGGAGTGGGAAGCAG
AACTCCATTTGTTGCCTCATCTATCACTGCCCCGATCATATGTTCCAGCTCATGTGGATC
AAGCCATTGTCTCCCGACAGATCCATATATTCAGTGATGCATCAGAAAAGGCGTATGGAT
CCGTTTCATACATGCGGACAGAAGATGTAAAAGGCCAAGTATACCTTTCATTTCTGGCAG
CAAGATCAAGAGTTGCTCCTCGAAGACAACATTCAATTCCACGTCTGGAGCTCTGCGGTG
CCCTAACAGCAGCACAATTAGCCAAGATGTTGGAAAGAGAGCTTACCTTGAAAATCGATG
AAATCATACTTTGGAGCGATTCGACGACAGTGCTGGCATGGCTGCAATCAGAGTCGTGCC
GGTTCAAAGTATTTGTGGGAACACGCGTGGCTGAAATACAGGAGCTTACAAACCCTGATT
CATGGCATTATGTAGACTCCTCGCTGAATCCTGCGGATGACCTCACACGAGGAAAGACTT
TAGAAGAATTAGCATTGCCCAATCGCTGGAGTCATGGGCCATCCTTTCTTCTTAAAGGAC
CCCATCACTGGCCATCCCAGCCGACAAAGTTAGCCGATCCAGATATGTCAGAGTGCAGGA
AGTCAGTCTTCTGTGGTATCATATCCAATCCTGACTGGCCATCTTCAGTACAAAATAGTC
AATACACAACCTGGAAGGATCTAATTGAGGCGGTGGCACATGAGCTTCATGGGGCGGCTG
ATTCAAGTAACCCTATTGTTGCCTCAGAGTATCAGCAGGCAGAACTGGTGATTTACAAGA
AGATTCAGCAAGACTGTTTCCAAGAAGAGTTGCATTGCCTGAAAAAGGGCAAGCCAGTGG
CGCATAGCAGTCGCTTACTTACCTTATCACCAGAACTAGACTCTGAGGAAGGAATCATGC
GAGTTGGTGGCCGATTGAGAAGGGCTGAGACTTTAGATCCTGGATCCAAACACCCTATTG
TTCTTGATCCCAGTCATCCATTCACCAAACTCCTTATGGAGGATTACGACTCTCGCCTTT
GCCACCCAGGGCCAGAGCGGGTATATGCAGAAATACGGCGCAGATTCTGGATCCTGCGTG
GAAGGCAAGCAATACGTCATATGCAACATCAGTGTAAGGAGTGCAGAAGGTGGAAGGCCA
AGCCATCAGTGCCTAAAATGTCAGACTTACCAGAGGCTCGTCTTCGCTTGTATAAGCCAG
CCTTCTATTCCACTGGCGTCGACTGTTTTGGGCCCTTCCAGATTAAATTGGGACGCAGGT
CAGAAAAGAGATGGGGCATTATTTACAAATGCCTCACTACCAGAGCTGTACATCTGGACC
TCATACACAGAATGGACTCAGACTCCTTTTTAATGAGCCTTAGAAGATTCATCGCCCGTA
GAGGTACTCCAGCAGAACTCTACTCAGATCAGGGCACAAATTTCAAGGCAGGGGAGAAGG
AGCTTCGGGAGTCATTTGATAGCATGGCTGCAGAGCTTCAACAACTACTAGCAAAGCAGA
AGATTGCCTTCCATTTCAACCCCCCTGCAGCTCCCCATTTCGGTGGAGCCTGGGAGCGGG
AGATAAGATCAGTCAAGTCCGCTTTGTATACCGTCATTGGAGCCCAGTCAATCTCTGATG
AGGTCCTTCATACCGTCCTGCTGGAGGTAGAGGCAATATTGAATGCGAAACCGCTAGGAT
ATACCTCATCTAATGTTGCAGATGTAGATGCTATCACCCCAAACGTCCTCTTGATGGGGC
GGCCTGATGGAGCTCTACCGCAGATGGTGTATAATAAGAGTGAAGGACTTAGCAAAAGAA
GATGGAAGCACTGTCAAGTCCTAGCAGACCACTTCTGGTCCAGATTTATAAAATCCTACT
TACCCACCATGCAACAGCGGCAGAAGTGGCATACTGACACAGCTGACCTCACAGTGAACT
CGGTAGTTCTGTTGATGGACCCTCAACTCCCAAGGGCTCTTTGGCCAATCGGAAAAGTCA
TAAAGGTGCACCTGAGCGCTGATCAGCATGTAAGGTCAGTGGATGTTCAGATTAAGGACA
AAATTTACACACGACCAGTTGCCCGTCTCATTGTCCTTCCAGCCCTCCCAGAATCAGATG
GAGAGTCCGCTCCCCTGTCATGACTCACAAAGACAGTAAGCCTTTCTTAGGAACAAATTG
CATGCAATTTGGGGGCGGC
>BEL-54_DRe-LTR:ClassI#LTR/Bel-Pao
TGTGCGAAAGGCTGCAAATAAGAGACTGTAACAGTGATATAAAGCAGTGCCTTACTCTGA
ATCGCGGGGACTTTTATTATGACGCATTGCCGCGCATTGATGTGGAGTGCTTCACAGTTC
GGCGCACTTCCGATTTCTCCGTGAATCAGTCATTACGTTCACTCAACGAGGAGAGAAACG
AGCCGAGCGAAGTCTGGAGACTCACGGCTGTATATGATTGCTGTTTGTTCCTGTTAGTTT
ATAAAACTGTGTGCGTCCAGAGGAAAAGTGAGTACTGTGCATTCTGACTGAGTTTAAGGA
CATTACTGGAGGACTTTGTTTAAGTTTGAGTATGCAAAGCTGACATTATGAGTGAATGCT
AATAAGGCCTATATCGTGAGGGAGCTCACATTCAGTTAAACTGTTATATTACAAGTTGTT
TGTTATGTAGTCAAATATTATGTTCATTTATCTTAAATACTGCCTTATGTTCACATTTGG
GGATGCCAGTAGTTCATGTAATTATGTCACATGTATGTATTGTGATTTATCTGTATTGTG
GAAGGAGTAATAAGCACACATTAACAAATATGTTCTTTATTCTGTTTGTTTACAGACCAC
ACACACACACACAAACACCACACACGGCTCTACAAGTTCATACATGCATAGATGTATGCA
AAGTTGGATCTATGCCGTCTTTAAGGAAGATTTAAGCACAAGGCAATACAATCATCATCA
TCCAGTATCCATGCCCATTCCATGTATGTTGTTAGAAGACGTTAACATACAAGTTACAAC
TGGCTCCCCCTCTGCATATGACTGTAATCAATAAATCATTCAAGTATATTCCTTCTCCGG
CTTTGGTGTTCTAACCAACACACCCAGACCAACTCAACTCCCCTATTCAAGAGCTAGCTA
TTACAGTCCTGAGCTATTCTCATTAACA
>BEL-55_DRe-I:ClassI#LTR/Bel-Pao
AACTGGTCCTTCGAGCCGGAGTTAGCATTCATTCCTGATATTATGGAGTCTGATGAGGAG
ATGGTTTGTAAGACCCGACCTAAACGCCAAATACGTCCACCAGCTCGATTTCAAGACTTC
CAAGTGCAGTATGTAAGGAGCCGACCTATGACTGAACATGCTACCTCCTATTCATGTGAA
GTCCCAGCCCAAGTGACACCTTTTCAGTCATCATGGATTAATCATGAATACATGGATGAT
GATACTACATATCCTACAGGCCATCAGTTAAGACCATCTGACTACAGTTATACAGCACGC
AGTCAATCCTTACCTCAGTCATTTGCCCCAGTCCAGCAGCCTAATTACCCTGAGCCTGAA
CTTTATAGTGAGCTTCAAGCTATTCGTAGAGAAAATGCGCAGCTGCTGCAGTCACAACAA
GCCTTTCGTGCTGACTTAATTGAGTTAAATGCAGTTCGTACTGAGTTCAAAGAACTGGTT
AAAGTTGCTCAAACCCTTAGAGCCCTAGCACTGTGAATTACCGAGCAGAGGTACCTAAGT
ATGTTAACATCTCACAGACTCCACATTTGCAAGGATGTCAGTCTTCTAAGTCTTACGCTC
GTGTCCAGATGTGCCAAGATGTGCTTCCCCCACCTCCAACACCTGAAGATCTCAAAGTGT
TATTATCCTCAGTTGCACAGACCCAGTATTACAGTCCCTCACGTGCCCAAATTCCTTTCT
CATCTTCTCAGTATGGAGTCATGTCGGATCACCCGTGCCATTCAGCTCATCCAATGAAGC
TAAAGTCAAACATGCCATCTCTAACCCAGCCTACAGGATCAGAGTATGTTTATAGAGGGC
CTACCCCTACTATCCCTAAATTCAGTCGACCGGATCCTAGCGAGTTTGCCAGACTTCGCA
TAGCTTTAGAAAATCTGCTCCCGCCAGATGGACAGAACTGTTTAAATATCAGATACTGGT
TGACCACCTAAAGTTGGATGAAGCTAAGCTGATTGCAGATGCATTTCTGAATTCTCCCAC
TCCATTTACTGACACCATGTTGGCTCTTCATGAGAAATTTGGTCAGCCCCACCAACTGGC
ACTGAGAAAAATTGCAAGTGTTCTAGAGGCCCCTGATGTAAAATGTGGGGACACTGTTGG
ATTTCAGAAGTTTGCTCTCCAAGTACAGTCGTTGGTGGGTCTGTTGAAGACATTAGGGCC
TGAAGGTGATATTGAGCTGAATTGTGGGTCACATGTTGCTCGTCTTTTGAGCAAACTCCC
TTCTGACCAGCGAGTTTCGCCGCCACATGTTCCGACAACCTGGAAGTGTACCTACCTTAC
ATGATCTTTCAAACTGGCTCCGCTATGAAGCTTGGTGTCATGATTTTGATGTTGACATGA
CATCACGAGCAGCACAAGACAGAACTTTTTTCCGACCTATACAAAATAGAAGGTCTGTTG
CCATTCTTCATGGAGTTGGAGAGACTCAACCTGTATCTCCCTTGCCCCCTCAGAAAGCTC
AGATAAAAGGAACCAAAACAGCTGAAGTAAAACGTTTCTGTCCCTTTTGTGATAGTACAG
AGCACTATTTAAGTCAATGCAATACATTTGCTAAACTTACCACTGACCAGGCCAAAGACT
TGATTCGTGACAATAATCGCTGTTGGCGCTGTGCCAGGACTCACCGTGCTGCTCAGTGTG
ACTTGAAGAAGCTCTGTAACATATGTCAAGGAAAACACCTTCGCACCTCTCCACCAAGTA
AACATCAGATCCCCCCAAGAAGATACAGTCAGTGCTGACAAGACCTGCCTTACCAATTCC
TCTCCTGACAGATTTTACTTAGACAAACCTGTTGTTGGGAATCGTGTGATGCTCAAAGTG
GTACCTGTCCATGTTCATTATGAAGACCGTACATTATCTACCTATGCACTTCTGGATGAT
GGTTCAGAGAGAACTATTCTGCTACCAACTGCTGCCAAAGCCCTTGGCATACAAGGTACT
CCTGAAAATCTCCCATTACACACTGTGCGACAAGAAGTTGAAGTTCTACATGGATCATCA
ATTTCTTTTCGGATAACCTCAACACACAAACCCCAAACCTTTCATAAAATAGAGCATGCC
TTCACTGCAGATAGCCTGAATCTGTCCCAGCAATCCTATCCTATCGATCAGTTGCAAAGG
AAGTATAAACACTTACGTGGACTTCCTATCCCCTCCATTAAAGATGCCCAGCGTCTGCTT
CTAATTGGATCGGATCAACCTCATCTCATTACCCCACTTGAGCCTATCCGGTTAGGTCCT
CTAGGTGGTCCAGCTGCTGTCCATACACGCCTCGGATGGACTCTCCAGGGCCCTGCATCA
TTTATGGGGCGGCCAGCCTCCTCTCAGCACTGCCTACTGACCTCCATACTTCCACCACAA
GATGAACTCCTCATAAATGTTCAAAGACTCTGGCAGATGGATGCTGTTTCCCATAGGGAT
GACAAGGAGGTGATTCGATCTAAGCAAGATCAGCAGGCATTAAAGCTACTCGAAACAAAG
ACTATCCGCACAACAGTGAATGGCATCCATCGGCTTGCAACGCCCTTACTCCGTCATAAG
GATATGCCTCCTTTGCATGCCCCTAATGAGTCAGTCATGCCTAACCTGCGCAGTGTTGAG
AAACGATTGTTGAAGGATCCAGTGAAAGCAGAGACTTATCGAACAGAGATGGAGAAGCTC
AAGCAGACAGGAGAGATCCAGGAAGTCCAGAATGAGATGACAGATTCTGAATGTTGGTAT
ATACCGCACCACATTGTTAGTCATAATGGGAAATCCCGTGTGGTCTTTAACTGTTCCCAC
CAATATCAAGGGCAGAGTCTCAACCAATATCTGTTGCCTGGCCCTACACTGGGTGCCTCA
TTGCTAAGTGTTCCTCTCAGATTTAGGGAGCATCCAGTTGCAGTTAGCGGTGACATCAGG
GCGATGTTCCATCAAGTCCGCCTTCTTCCTGAAGATCGGCCCCTGTTGCGATTTCTCTGG
CAGGATTTGAAAATGGATGAGCCCCCTAAAGTCTTCGAATGGCAGGTCTTACCTTTTGGC
ACTACCTGCAGCCCATGTTGTGCCAATTATGCTCTGCAGCGCCATGTGATTGAGCATAGT
GTGGATAATGCGTCCCTCAGATTCTCAGTAGAGAAATGTTTTTATGTAGACAACTGCCTT
CAGAGTGTGGGCAGTTCTGAGGAAGCAAGATGCCTGGTAGATGGACTGAGAGAGATGCTC
TCCAGAGCTGGATTTGACATAAGGCAATGGGCAAGTAACGTTCCCAGTGTACTGAGTCAC
TTACCTTCAGAAGCTAGAGCAGAGAGCTTGGAACTCTGGTTAGACTGACGTACCAGAGTC
AACTTTAGGCCTACGTTGGAATTGGCAGACTGATACTCTAGCGTACAAACACAGACCTGT
TGTGTATGAGAAACCTACCCTCAGGAACATTTATAAAGTCCTCGCCACACAATATGATCC
TCTTGGACTGCTCTTGCCTTACACCACCCGAGCAAAGATCATAATTAGAGAGATCTGGAA
TAAACAGCGTGGTTGGGATGACCCAAACTTACCATCAGAGCTTTTGCAGTCATGGTACTC
CTGGGAAGAGGGACTCCAATACCTGCCAAACATAACTCTGCCTAGAACTTACACTCCTAC
AGGGATGGAGATGGATGGTGTCACTCATGAGGTCCACATATTTGCAGATGCTTCAGAACA
AGCGTATGGAGCCGTTGCCTACAAGAGGACAACTGACAACAGAGGCCAAGTGCATTTGTC
CTTTATTGTGGCTCGATCCCGAGTAGCACCCAAACGTTCACATTCAATTCCTCGATTGGA
ACTTTGTGGAGCCCTAGTAGCGGCTCAGTTAGCCAAATTGCTTGAGAAGGAGCTGACTTT
AAAAATAGAGTCCACCGTGTTATGGTCAGACTCATCCACTGTCCTCACTTGGCTCAACTC
AGAATCCTGCCACTACAAAGTTTTTGTTGGTAATAGTCGCAGAGATTCAGGAATTAACAG
AGAAATGTTCATGGAGGTATGTGGATTCTGCCAATAATCCTGCAGACGACCTCACCAGAG
GTAAATCCCTGAATGTCCTTGCAGAGATGAACAGGTGGTCACAAGGACCCCCGTTCCTAC
TCCAAGATCCAGCTACTTGGCCAGTAATGCCAGGTACCACCTTAACAGAGGACCTTACAG
AGAAACGGAAGTCTGTACTTTGTGGAACTATAGCAGGCCACTCAGAATCCAACCTTAATG
ATACCTGGAAATATCACACCTGGACAGAACTCTTGGATGGCACTGCTAAGGAAATTCAAG
GTAAACCTACGGCTGGTTCCTTACCTGATGCAGACCATTACCGTCAAGCTGAGATCCTTA
TTCTAAAGAGAGTTCAGCAGGAGTCTTTTCCCACTGACTATTTGTGTTTGGACAAAGGGA
AAGGGGTATCTTCAGACAGTCGCCTTGTTACTTTAGCTCCGGAACTGGACAGAGCTAATG
GTTTAATTCGAGTTGGAGGAAGATTGAGAAGAGCTGAATCTATTGATGAACATTCTTTAC
ACCCTATTGTCTTGGATGCTCATCATCCAGTGACTCAGTTATTGATTAAGCATTATGATT
CCAAGCTGCATCATCCAGGACCTGAGCGAGTTTTCGCCGAAATGCGGCGCGATTACTGGA
TCATCCGTGGTCGTGAAGCCATTCGTCGGCACCAGCATGGGTGCGCAGAGTGTCAACGTT
GGAGGGCTAAGCCAACTATCCCAAAAATGGCAGACTTGCCTTCTGCCCATCTTAGACTCC
ATAAACCTGCCTTTTACTCATGTGGTGTAGACTGCTTTGGGCCAATGCTGATTAAAATCG
GGAGATGAACTGAAAAGCGCTGGGGAATAATCTTCAAGTGCCTAACCACCAGAGCGGTGC
ACTTAGATCTTCTCAGTAGTATGAATACAGACTCCTTCTTAATGGCCATGAGACGGTTTA
TTGCCCGAAGAGGAACACCTGCTGAACTGTGGTCAGACCAAGGAACAAACTTCAAGAGGG
GTGAAAGAGAATTGAAAGAGGCCTTCATGGAAATTACTCCTGAATTACAGAAACAGCTTG
CTTGCCAGAAAATTCAGTTTCACTTTAACCCTCCAGCAGCCCCGCACTTTGGAGGAGTAT
GGGAAAGAGAGGTGCGTTCAGTAAAGTCAGCCCTTTACACTACTGTAGGCACTCAGTCAG
TTCCAGAAGAAGTCCTGCTAACAGTTCTTTTAGAGGTGGAAGCAATTCTCAATTCAAAGC
CTCTAGGTTACGTGTCATCGGACATTGCAGACCCTGTCCCCGTGACCCCAAATAGTTTGC
TCATGGGGCGACCCGATGGGTCCTTGCCACAAGTAATATACCCGGAGTCTGAACTGTTAA
GTCGCAGACGCTGGATGCATTCACAGATCTTGGCGGATAACTTCTGGTCCTGCTTTATCC
GAAACTACCTTCCAGGTCTCCAGACCCGACAAAAGTGGCAATCCTCTCCTCCGAGCTTAA
AGGAGAAAATGGTGGTCATGATAGTAGAACCACAGATGCCCAGGGCTCTTTGGCCTATTG
GACATGTTATCAAAACACATTACAATTCAGATGGACATGTGAGGTCTGCCGATGTAGAAA
TAAAAGGCCAAGTCTACACTCGTCCAGTAGCTCGGTTAGTGATTCTCCCAGCTCTGCCAG
ATGATGGAATCTGTCCTACTAATTCATCTTGAGTCACCTTTTCGTGGATACAAAGGCGCA
TAGCACCTTTGGGGGCGGC
>BEL-55_DRe-LTR:ClassI#LTR/Bel-Pao
TGTAGAAAAGGCTCTAAGGAAAGCTAGACTTTTATTAACAGACTTGTATTCTGAAAACTT
AAGAGTGCATTTCCTGATGCTTCCAGTAGGAGGCGTTACAGTTATAGTTTCACTTTTCTG
CTGCTTTCATTATTCAGTCAGAGATCGACGGCTGTGCAGCTAAAGTTTAATCCTTTCACT
CCTGAAGTTCGTTTGGTGTTTTAAGTTTTCCAAGTGTTAGTGCTTGACCATAAAGTACGT
TTTTCTCTTTATTTCTGTATGTTTTAGCCTTGTTGAAGTGTATTAGTATACATTTACATC
TGTATGGGCATGCCCAGACATGCAATGCTTGATGCTTCATGTCCAATCGAGTGATCATTA
AGCTATATAGAGACAGCTAAATGCCTCATTAGCCACTATAAATGTTAAAATCCTTTATAC
TGCAGTATTAATCAATATTATTGCATTTGTGGTGATGTTTGGCAAATTATTTAATTACTA
ATGCACTTGGATTCAGTATTACACATATTGCTGATAATGTATCATCATTATTGGTAAGAT
TTATATTATTTAGAGCTATAATTGTTATTTAGGATAAGCCTGTAAGCTTTATTATATCTA
ACTAAGCAAAGATTGATTATTTTGTGTACATGTACCCATTCACCTGTACTAATTTATCCT
CATGTTATTTGTTATGTTATTTTTAGACTAAATATCAATACACTTGGGAAAGAAGTTCCA
GTCTCCTCATTTGTTGTGTCCTGACCGACACCCAGGATTGTTTGCTGAACATAATTTGAA
CTAGAGCCTAGCAGTTTCCTTTCCTCTCCAACA
>BEL-56_DRe-I:ClassI#LTR/Bel-Pao
GTAAAACTCGCTGCTACACATGGCGTTTGCATCGCGTTGGTGATTCATCACATGAGTGTC
ATGTTACAAGCCTTCATCTCGTCTGTGGCACTGCATGGCATCTACAASAGACTGAATCTA
CACTAGGACGGCGACTTTACACGGTTAACTGGGAAAACTCTTCATGAAAGACTGAAAGGT
GACTGCAAACAAACGTTGTGGACTCAGAGGTACAAGAAAGGGAAAAATATTTATCTATTT
ATTACTTTTGGGATAATTGCAATTTTTAAAGAAAAAAAAGGATTTATATTTGTATGCTTT
GTTGAATTTGTATGCAGTAATTGAAGTTTGAGAATGAGGAGTGACTAATGATTTAAGTGC
TCATGTTTCAAGGTGTTTGTGTAATGTTGGGCTTATATTCATGATGCATGTATTAGACAA
ATGTTTGCAATTTTAAAGTGCTTAAAGTCTTAAGAGTTTATACTGTTGTTGCACATGTGA
TTTTGACTTATTACCTTTGCTATAATATTTTAGGTGTTTAAATTTGTCTGATGTAAGCAG
GTTGCTGATTTAAGTTGTAGACAGACAAAATGGACGACACAGCGGAGCAAATGGCGGCAC
AAGCAAGTCAAAGGTCAGTTCTTGATAAAGATCTGAATAGTACAACAGAAATGCAACAGG
TTAGATCAAGATCAAGCTCTCGAAAAAGAAATCCCACAGAAAAGGGTTTAGAAATGCAAA
AACAAGAGACAAAAAAGCACGAGAAAGCCTTTAATAAAGCTTATACTTCCTGGAAGCAGA
CAGCTAAAGAAATTAGATGTAAATTAAAAGCCTTATGCACATGTGAAGAGCTTGAGCAAA
TTTTGAAAGACATTCAAACTAGTCAGGATGTTGTCACTCAACATTATGCCCCATTTCTGC
GTAATCAAACTGCTACTCCAGAGATTGTAAGAAGAGTAGATGTTTGTTCCATATTGAGTA
CAGAAATTTGTGATTTGGTGAGCAAACGAATAGAAACTGTTGATGTCATTCAAAAAAGGG
AAGTAGTTAAAGAGAGAGTTAGGCAGATATTGAACAAAGAGGAGTATGAGTCTATATTTG
GTTGTACCAATACAGAGACCATTATCTCAGTATCGTCACAGACTGTAGAAAGTTCGTCAG
CTGTCTCAGAAACTTCCTCTGAAGCTTCAAGTAAACGAGCTGATGCAGAGGCAGAACTTG
CGGCTAAAGTAGAGCAGAAAAGGGCCATTCAAGAAATTTCCAATCAGCAAGCTCGACTAG
TTAAACTGGAGAATGACTGGAAGCTGGAAGAAGCAAGAATGTTAGCGGATATTAAACAGA
AAGAAATTGAAATKCGCTCCAAGTTAGAAGAAGAAAAAGCAAAATTGCAATTGTTACAAG
CGGAAAAAGATGTCAACGTAGCTGCAGCTCGAGTGAAAGCTTATAACAATGCAGAAAGTT
GTCTTGAAGAGAGCAGTTTGGAAGACGACGAGACCGGAAATGTCATTTATCCTGAACGAA
GAAAAGCTTCTAACAAACCTCAACGTAATCCTGTGATAAATCCATTACCTTCACAAACAT
TTCAAGAAGAAAGKAAAACTAAAGAGACTGAGAATTTAGCTCAAGCATTAGTGAACTCCT
TAAGTATAAGTCGTTTACCTGTTCCAGAACCAACCACTTTTAATGGTGATCCTCTGAAGT
TTATTGAATGGAAAATGTCCTTCACAGCACTCATTGATTGTAAATCCATCCCAGCAAGTG
AGAAAATGTTCTATTTAAAAACCTATCTTGCAGGAGAAGCTCGTAAGGCCGTAGAAGGGT
TCTTTTATAAGAACTCAGATGATACATATCAGGGTGCTTGGAGAGTCTTGGAGGAGAGGT
ATGGAAACCCATTCATTATTCAGCGTGCTTTTCGAGAGAGACTCATGAGATGGCCCAAGG
TGGGAGTAAACGATCCATTTTCCTTGAGAGAGTTCAGTGATTTCTTGCAAGGTTGTGTTG
AAGCTATTCCACAAGTCAAAGGTTTGTCCATCTTGAATGATTGTGAGGAAAATTACAAGT
TGCTTAAGAAGTTACCAGAATGGATTGTCCGTAAATGGAACAGAATTGTTGTTGAAGAGT
TGGATATGACAGGAGACTATCCAAGTTTTAAGCAATTTGCTGAATTCTTGAAGAAGGAAT
CAAAGATAGCTTGCAACCCTTTCACTTCTCCACTGCTAGCCAGTTCAAAGGTTCCAGATG
AAAAGTATCTGAAAAGAGCAAAAGCTTTCAATATTAAGGCTCAAGTAAAAGATTCAAGAC
CAGAATTCAAGGTAACATCACCATGTTCTGTGTGTAAGAGTGAAATGCATAGTATCGTCA
AATGTCCTATCTTTGCAGAGAAGCCCATGGATGATAAAAGATCTTTCATTCGTGAAAATC
ACATGTGTTTTGGATGCTTGAGAAGAGGGCATATTTTTAGGSACTGTAGGAGACGGCATA
TTTGTGGAACATGTGGACTGCGTCATCCAACTTGTCTGCACGAAGATAAAMGCAAACATT
CAGAGGTATCCCAAGCAGATATTACATCAGAAGCATATACAAGTCAAGAGGGCCAAAGGG
CAATGTCTTATGCAGTAACACAACATGTCTCTGCTACTTCTAGTATTGTTCCAGTGTTTA
TCTCCACAGTAGAAGAGCCACAAAATGAGATCCTTACCTATGCCTTACTCGATACACAAA
GTGACACAAGCTTTATTTTGAAGGATTTTATTGATGAGCTGCAAGTGAGCAGTCAAGCGG
TGAAGCTGAAACTCAGTACTATGACGACTACAGACACGATTACTTCAAGTAACAAGGTTA
GTGGTCTGCGAATCCGAGGACTTCAAGGTGGGAAATGTATCCAAATACCTCAAGTGTATA
CGTGTGATTTCATTCCTGTGGATAAAGCTCACATTCCAACGAAGAAAACTGCATTATGCT
GGTCTCATCTTAAGCACATAGCCAATGAAATGCCACCACTTCAGAGTTGTGATATAGGAC
TATTGATTGGATATGACTGCCCTTCAGCGTTGGCTCCCCTAGAGGTCATAATCGGTAAGG
AAAATGAGCCTTTTGCACAGAAAACCGCGCTGGGCTGGAGCATTATCGGTCTTTGTAATC
CCCACTTAGACAGACAAGGAAGTCAAAGTTTTGTTCATCGAGTGTCTGTGAAAGAAATGA
GAGTTCCAACAGCTAATGATGTCTTGAAAGTTTTGGAGTGTGACTTTAATGAGAAAAGTT
ATGAAGACAAATATGTGTCACAGGAAGATGTCCGCTTTATTCGTTATCTCAGTGATAACA
TCAAGCATAAAGAAGATGGACATTTTCAGTTACCTCTTCCTTTCAAGAGCAGTAATCCAC
CTTCACTCCCTAACAACAAGAGGCTGGCTTTATTACGTCTGCAGCATTTAGGTAAGAAGT
TAAGGTCAAATCAACAGTACCATGAGAATTACAAGATTTTTATGGAAGAAATGCTCAACA
AGGGAGATGCAGAGATTGCTCCAGTAATACCTGATAAAGAAACAGCTTGGTATATACCAC
ATCATGGAGTTTACCACCCTCACAAGCCAGACAAGTTAAGAGTAGTATTTGATTGCTCAT
CAAAATTCTGTGGCATATCTCTTAACGATACTCTTCTTACTGGTCCAGATTTGATTAATT
CTCTGGTGGGAGTACTTTGTAGATTCAGGAAGGAAGCCGTTGCTGTGACATGTGACATCG
AAAAGATGTTTCATCAATTTCATGTCCCCCCTGAAGAGAGAGATTATTTAAGATTCCTAT
GGTGGAAGAATGGGGATTTGAAAGAAGAGCCCATTGAATATAGAATGACTGTGCATCTTT
TTGGTGCAGCTTCATCTCCTGGGTGTGCGAACTTTGGCCTGAAGTATCTCGCAGAGAAGT
ACAAATCTGAGTATTCTGAAGCCTCTTCATTTGTGAATAATAACTTTTATGTGGATGATG
GCTTAATTTCAGTTCCATCTATACAGGAAGCTAAAGATTTGATTGCAGAAGCTAAAACCC
TGTGCAAGCTTGGAGGGTTACGTCTCCATAAGTTTAACTCAAATGAGAAAGATGTCTTGC
GCTGTGTGGATTCGTCAGAGTGGGCGGTTTCTTCTAAGCCACTAAATTTGACTCCTGAAT
CGTCTGGGCATGTTCTTGGCATACAGTGGTCTACAAAGGATGACACATTCAGTTTCAACA
CTCAACTTAAAGATCAGCCTGCAACACGTCGAGGTATCTTGTCAATTGTATCTTCCTTAT
ACGATCCCATTGGATTTGTTGCTCCTTTCCTTTTGAAGGGAAAGTGCATTTTGCAGGAGC
TCTGTCAGAGAAATATGGAATGGGACGATTCTCTCCCTGATGACTTAATTCCACGGTGGG
AGGAGTGGAAAAATAGTCTCCAGGACTTGAAAGATTTTACTGTTCCAAGATGTTACTATC
CTTCGTCCTTTAGTAAGATTGTGTTGACAGAGTTGCATCATTTCTCAGATGCAAGCAACC
TTGGTTATGGTGCATGTTCCTACTTAAGAGTCAAGAGTGACAAAAATGAAGTGCATTGTT
GCCTAGTAATGGCCAAGGCTCGAGTGGCACCTATAAAAATCAAGAGTATTCCAAGACTGG
AATTGGCTGCTGCGGTGGTTTCTGCTAGACTGAGTGTTTTGCTAAAAGCTGAACTGCAAA
TGATGATCGATCAAGAGTTCTTTTGGTCTGATTCACAAGTTGTTCTTGCATATCTCAACA
ATGAAGCAAGAAGGTTTCACGTGTTTGTCGCTAATCGTGTTCAATTGATCAAGGAAATTA
CAAATACAAGCCAGTGGTATCATGTCAACACATCTCAAAATCCTGCTGACCATGCCTCTA
GAGGTTTACTCATTTCAGAGTTGAGATCTACTAACTGGATGACTGGACCTACATTTTTAT
GGGACCAAGAAGTGTGTCCAGCTCCAAACACTTCAACTAAATTACTAGTAGGAGATCCTG
AAGTCAAACTTGTACAGGTACGGCTGACTAAAAGTAGTGATACTGCTAACTTCCTTGATC
GATTTGGCCACTTCTCTTCCCTGAGAACTCTAATCAATGTTGTTGCTCGAATAAAAAGGC
TAGCATTAAGGAAGAAATGTCTTAAGGATATTGTCACCGTTGAAGAACGCAAGTGTGCAT
TACAGGCTGTGATTAAGCTTATTCAAGAACGAGCCTTCTCCCAAGAAATCCAAACAATCC
AAGGAGGTAAGGCTCTTCAGAAGTCCAGTTCACTTTTCCACCTGGATCCCATCTTGAAAA
ATGGTCTTCGTGTTGGAGGAAGGTTGAAAGGATCATCTCTTAGCGAAGAGGTTAAACATC
CATTAATTTTGCCCAAAGAGAGCCACATTACCAACCTTATTCTAAAACACTATCACAGCA
AAATTTGCCATCAAGGAAGGTCCCAAACGCTTATGGAACTCAGGACACATGGATTTTGGA
TTATTGGTGGCAGTAAGTCGGTTGCTAAGTTAATCTACAATTGCGTTCAATGTCGGAAAC
TCAGGCGACCAGTGGAGGAACAACAAATGGCAGAACTTCCAAAAGAACGTACTGAAGCCT
CTTCCCCGTTCTGCTACACGGGTATGGATTGTTTTGGTCCATTTATTATAAAAAAGGGAC
GAAAGGAGTACAAAAGGTACGGCCTTCTTTTCACTTGCCTTTCATCACGAGCAGTCCACA
TTGAAATGCTTGAAGACCTATCAACAGACATGTTCATTAATGCTTTGAGATGTTTCATAA
GTCTGCGAGGAGCTGTTCGTCAACTTTATTGCGACTGTGGTACAAACTTTGTAGGAGCTA
GAAATGAATTCAAACAGGCTCTTAAGGAATGCGATGTCAAAACACTGGAGAGATATCTTG
CGGAAAATCAGTGTGAGTTTATCTTTAATGCTGCCTCAGCTAGTCACTCAGGAGGTGTCT
GGGAACGCCAAATTAGGACTGTGCGTAATGTGCTGAATTCTACTCTTTCTTTGTGCCCTG
GTAGACTGGATGACTCTTCTCTAAGAACATTGTTTTATGAAGCGATGGCTATTGTTAATA
GTCGACCATTAACTGTGGATGGAATAAACGACCCAAAATCACTAGAACCTTTAACTCCTA
ATCATCTTGTTTTAATGAAATCCGAGACTGCTCTTCCTCCCCCAGGGAAGTTTCTAAAGG
AAGACGTGTATGCTACAAAAAGGTGGCGCAGGGTTCAGTACTTGATTGAACAGTTTTGGA
GTCGTTGGAAAAGGGAATATCTCCTGAATATATCCACAAGACAGAAGTGGCACGTACCTC
GACGTAATCTTAAAGTAAATGACATTGTAATCATTAAAGATGACATGCTTCCTAGAAACA
AATGGCAGTTAGGTAGGGTTGTTGAGGTTTTTCCAGGTAACGATGGCCTTGTTAGACGCG
TTAAAGTTCAAACAGGAGAACAAAAACAGAAAACGGGGTTGGGGCACCATTCTTCACATT
CAGTTATTGAGCGACCAATCCAAAAATTGGTTGTTATAGTTGAGAGTGATTAGTTGCAAC
TTTCTTGCATCAGACAAATAATGTTAATTTTGTATGTGGATTTATTTTGTGAGTTAAATT
TGAAGTTAAAATCATGTATGATATTTGTTTTGTTTGTTTGATTCATACCATGATTTGGTG
GGAG
>BEL-56_DRe-LTR:ClassI#LTR/Bel-Pao
TGTAACTGCCCATGATTTAATGTACTCGCTTTGCTTGCCCTAATTGGAGTCACCACAGGA
GGGCGCTCTAGACTAATAGGATTTAAGTGAGACAAAGCAGAGTAAGAGCAATTCACGTTT
GTTCACGAGCTAACAGGTACAGCTCGGAAGAATGCCTTGAGCTTTTAGTGTCCCTTCGGC
AAGCAGAGCGAGGTATGTTTTGTTTATTGTTTGATTTATTTGGAAAATGTTAGATGTTTT
GTAAATGTTTGTTGTTTATTTTTCTATGTTGTTTGTTTGTTTTCTCTAGTTTTACGGTGC
TTTGGTGCTTTTGGTGCCTTTGGTCTTTTGATGCTTCTGTGTATACAACAAAGAACTGAG
ACGATGATTTATGTGATGAACTTTATTGCATCCAAGTAAACCTTTTTAAATGCACCCGTC
AAAAACTCTCTGCCTATTCTTTGAAAGCTGAAGGGCTGCTACA
>BEL-57_DRe-I:ClassI#LTR/Bel-Pao
AAATTGGTCCTTCGAGCCGGAGTTGGTGATTACTGTGGATAATATGGCCCGTGCTCCATC
AGATAGACCCATTAGACCAGATGATGTTCGCTCAAGCCGCTCCAGACGTCCCCCAGCCTG
GTTAGAGCAGTATGAAGTTGACCTTCCAAGACTAGTAGAACGTGAACAGCCAAGGCAACA
TCCTGCTAGTATGATGGACAGAGGGAGTTATATGGAGAGATCTGCCGAGATGACACCTCT
CCCAAAGTATCCCACTACCCGTAACTGGAGCACAGGAGGGATGGAAGAAAGGAATTTGGT
CTCAAGTCAGGTTCCCCTTTATGAGAGCACTCCTGCACCATCACATTATAACCCATCGGT
GCTAGAAGTTATTCAACAGTTGCAGGAGGATAATAGGAAGTTACACTCGACCATGATAGA
AATGCAGCAGCGTATAAACCAGAATGCTGTTTTGTCACCTGTTTTGTCACCTCATCCTCT
TTCACAATCAGTAGCAGTGCCTGCTCACAGTGCCATGATAAAGACTCCCAACAATGTAGC
AAAAAGGCTTGGTCAGCAGTCCGTTATTGAGGAAACTGAAGAGGAATGGCCACCACCCCC
TCCCCCTGTGACATTACATGAACGGCCTAAACAGCCCAATCCAGATATCTCAGATTTTAT
GGAAGAGCTGAAAGAGCGAATTCATAAACTAGAACTAAAACGGTCATCTCCCCCATCTAC
ACCAAATTATTACCAGCCAAACGATGACCCAGATGAGTCAGAGTCTTGGTCAGACTATAG
TAATACAGCAGCTCCCCCATTGCCCCCACCAAGAGACTATAAATTTACTGATTTACAACC
CCGTAGACAAGAGAGATCATATAGGGGTCCCAAACCTTCCATTCCCGACTTCACTTGTGA
TGATCCCAGAGAGTTTGCTAGGCTTCGGATATCCCTGGAGAACATTCTCCCACCTGACGC
TACAGAGAGATTCAAATATCAAATTCTGGTGGACCATCTCAAATTTGAAGAGCCACTCCT
AATAGCTGACTCGTATAGTAACTCGTTGTTCCCCTACTCAGATACTATGGCCTCACTCAT
TCAGCACTATGGACAACCTCACCAACTGGCACTGAGGAGAATAGCAGAGCTAATGGATGG
GCCAACTATCCGATCAGGAGACTCTGTGGGATTTCGTAAATTCGCACTGAGGGTTAGAGC
TCTGGTCGGAATGCTTGAACAACTTGAGCAGGAAGGACGTGTTGAACTTCAGTGTGGGTC
ACACGTGGCCAGGCTAAGCAGCAAATTACCACAGGAGTTTAGGGCCAACTTTAGGCGATA
TTTTCACCCCCAAAGGAAAGGAGTTCCCTCCCTTATGGACTTCTCAGAGTGGTTGGAGTA
TGAGCTGCAGATCCAAGAAGGTGGTGATATGCTTGACCGCATAGAGACTGGCAGAGAGGC
TGCTAAAAGGCAAAGAGAGCCAAAGAGAGATGGTAAAACACGAAGCAAGTCAATGAATGT
TTTATTAGGCTCTACACAAACTACCTTGACTGAAGCACCTTCTGCAATAAAGTCCCCTTC
ACAGTGGCCTGAAAAGGTCAGAGTATACTGTCCTTACTGCTGTAATAACCTGCACAATCT
AGATGATTGTTCCAACTTCTCTCAGCTTACCAGACAGCAGCAGAAGCAATGGGTCATAAA
CAACCGGCGTTGCTGGAGATGCGGTCGAGGTCACCAAGCAGCCCAGTGTCGTCTAAGAGC
ACAATGCAGTAACTGTAAAGGCAAGCATCTGACTGCGCTTCACGAAATAAATACCCAATC
AGGAGAACTGTGTAAGGAGGAGAAACACAGGGATGAAACAACTTGCGGACTGGTTAACTC
TTCCTCTGATATCCTGTATCTTGATAGGAAAGCTGGGTGCAGTCAAGTCCTCCTTAAAGT
CAGTAAAGTGCTCCTGCGTAATGGCAGTCATACACTGGAAACATACGCTGTCTTAGACGA
TGGATCAGAACGAACCATTCTCCTTCAAGAAGCAGCACAGAAGCTAAAATTACAAGGGCA
ATCTGAGAGCCTTACCCTTAGAACAGTACGACAAGACCTCCGGGTGATACAAGGCTCATC
TGTTTCCTTCACCATCTCACCCGCCAGCCAACCTGAGAGAGTCTATAAGATTATAAGGGC
CTTCACTGCTGATCAGCTAGGTCTAGCAGAACACACATACCCGATTGAACGACTGCAGTG
TAAATATAGACACCTGCGAAAGTTGCCTCTACCAGACATAAAAGGTGCCAAACCTCTCCT
TCTCATCGGTTCAGATTTCCCACATCTGATAACTCCAATTCAACCTGTAAGATTGGGACC
TCCAGGGGGACCAGCTGCTGTTAAGACAAGACTTGGCTGGACACTTCAAGGCCCTACTAA
GTACTTGCCATTACAGAATGGATCCCAGTCATGCTTGTTCACATCTACACTCTCGCCATC
AGTCGAGCTGCATAATCATGTGGAAAATCTTTGGAAGCTTGATGTCTTGCCATACAGAAA
TGAGAAGGTAGTTACAAGATCTCAGCAGGATCAGGCAGCTATGGATCTCCTGCAGACCAA
GACTGTTAGAGTGAACGTAGATGGAGTACAGAGATATGCCACACCCTTGCTAAGAGTGCA
GTCTATGCCAACCTTGTTTGCCCCACCAACTTCTGTCCTTGCCAATCTTCGCAATACAGA
GAAGCGCCTGCTCAAAGACCCAGATCGCGCCACAGCGTACAATGCAGAAATTCTAAAACT
TGAAAACTTAGGATATGTTGAAAGAGTGAGCCAAGACGTGTGGAAGTCCTCTAGTGAGTC
ATGGTTCATACCACATCACATGGTGACCCACAATGAGAAGGCTAGAATTGTGTTCAACTG
TTCCTTTACACATCAAGGACATAATCTGAACGAACTGCTGCTGCCAGGCCCCAATCTGAG
CTCTTCATTATTGGGTGTCTTGTTGAGATTCAGGGAACATGCCACAGCCATCAGCAGCGA
CATAAGAGGAATGTTCCATCAGATACGACTCCTCCCTGAGGACAGACCTCTCTTACGGTT
CCTATGGCGTGACCTGAGCAAAGAAAGCCCACCTAGCGTTTATGAATGGCAGGTCCTACC
CTTTGGGACAACCTGTTCCCCATGCTGTGCCACATATGCACTTCAAAGGCACGTTACTGA
CCACAGTCAGGAAGGGGATGAGGTTCGTGACGCAGTTGAGAGGCACTTTTATGTGGACAA
TTGGCTCCAAAGCTTCCCTTCACCAGAAAAAGCCAAAGCATTGGTTAACAAATTGAGAGA
ACTACTCAATGGTGGCGGTTTTGAGTTAAGGCAATGGACAAGCAATGTCCCAGAGGTCAT
AAGACACCTTCCTCCAGCAATACTCTCCCAGGATAGTGAGCAATGGCTTAATCAGAGCCA
AATGGACCCGCAGGAACCTGCCTTGGGACTACGTTGGAGGTGTAAATCTGACACACTAGT
ATACCAATCCCACTTGAGGGAAGCAAGCCCCACAACTATGAGGAACATTTATAGAGTGTT
GGCCAGCCAATATGACCCAATTGGACTCATAATTCCATTCACCACAAGAGCCAAAATCCT
TGTGCAGATGTTATGGAATAAACAGAGAGAATGGGATGATCCGTTACTCCCTAAGGACAT
ACTGGAAGCTTGGTTAGCATGGGAGAGTGAACTGCCTCATCTGGAGAAACTGAGCTTGCC
CCGATGTTACACAAAACCTCACCTAGACCACCCCAGTTGTACAAGAGAAGTGCATATCTT
CTGTGATGCGTCAGAACGGGCTTATGGGTGTGTTGGATACCTGCGCACTGAAGATCCACA
TGGTCAAGTAGAAGTAGCCTTCATTACTTTAAGATCACGAGTAGCTCCTAAGAAGCAGCT
ATCAGTGCCAAGGCTGGAGCTGTGTGCCGCCCTCACTGGCGCCCAACTTGCACATCTGCT
ACAAAGAGAACTGACCCTAAACATTGAACGAATCACACTATGGACCGACTCAACCACAGT
CCTTACTTGGATTCACTCTGATTCCTGCCGGTTCAAGGTATTTGTCGGGACAAGAGTCGC
CGAAATTCAGGATCTAACTGATAGCACAAACTGGCACTATGTTGACTCTCTAAATAACCC
AGCTGATGACATCACAAGGGGGAAAACTCTGTTGGAACTGACAGGTGAGAATCGATGGGT
CAAGGGACCTCCCTTTCTGTGGCTTTCACCCAAATACTGGCCTAATATCCCAGTCGGCCC
CAAAGAGGAAGATTCAGTAGAGTTACGTAAACCTGCTTCCTGCTTAAATATTGCTACAAA
CACCCTTAACCCTGGTTATCCTGACCCCAAAGATTTTCACTGCTTTAATGACTTGTTGAA
AGCAACTGCACAGTATCTACATGGGGCGGCCCCATCTGACTCTCCAGGCCCTACCGCAGA
AAACTACCAGATGGCAGAATTAGAGATTCTCAGAGCTGCCCAGAAAGAGAGTTTCCCGGA
GGAGACTCAGTCTCTTACTGCTGGTAAACCAGTGCCATCATCAAGTCGCCTAGCTATGTT
AGCACCTGAACTTGATGAAGAGATGAACATCATTCGCGTTGGTGGCAGACTACGCAGATG
CAACCAGTTGGAACTAGAAACTGCTCATCCAGTTGTATTAGATCCAAAGCACCCAGTGAC
TAAGATGCTCATCAGACATGTTGACAGTAACCTAAAGCACCCTGGCTCGGAAAGACTGTT
TGGGGAGTTAAGACGCAAGTACTGGATACTGCGTGGCCGCGAGGCAGTTCGAAAGGAGCA
ACGTGGCTGTGTGGAATGTCAAAAATGGAGAGCTCAGCCAGTGGTTCCTCGCATGGCAGA
CTTGCCTCCTGCACGCCTGCGCCTCCACAGTCCCCCCTTCTTTTCAACTGGAATGGACTG
CTTTGGGCCCTTTCTTGTAAAAATAGGCCGCCGTAATGAAAAGAGATGGGGGATCCTATT
TAAATGCTTGACGACAAGGGCAGTGCACATCGAAGTCTTAACCAGTCTCGACACAGATTC
ATTCCTGATGTCTTTAAGAAGGTTTATTTCTCGCAGAGGCAAGCCCGCTGAAGTACTGTC
TGACCAAGGCACTAATTTTAAAGGAGGCGAGCGAGAACTCAGTGATTCCTTCAAAGACAT
GCACCCTTCCCTTCAAACACTCCTGGCAGAGCATCAGATCAAGTTCATATTTAACCCCCC
TAGTGCTCCGCACTTTGGAGGTTCCTGGGAAAGGGAAATCAGATCCATAAAGACAGCATT
ATATGCCACACTCAATGCTCAGTCTGTGACAGAAGAGATGCTTAACACCATCTTGATTGA
AATTGAAGGAATCTTGAATTCCAAGCCGTTAGGTTACATCTCTTCTGATGTGGCTGACCC
AGACCCAGTAACCCCAAATCTCCTTCTAATGGGGCGGCTAGACCCTTCTTTGCCACAAAT
ACTTTACCATGACTCAGCAGCACTCAGTCGACGGCGCTGGAGATCCTGTCAAGTCCTTGC
TAACCGATTCTGGTCCCAGTTCTTGAAGAATTACTTACCTGCCTTGCAAACTCGAGAAAA
ATGGCAAACGGACACAAACCCTTTACAACCAGATACAGTAGTTCTCATAGTGGACCCTCA
ACTGCCCAGAGCACTATGGCCAATAGGACGAGTCATCAAGGTGTTCCCAGGAGGTGATGG
AAGAATCCGAACAGCTGAGGTTCAAGTGAAGGATCGATCCTACATCAGGCCGACTAGCAG
GCTGATCCGCCTCCCCACTGTGTCCGATGATTAGAGAAAAGTGTTGCTGGAGTGACTGCA
AATTTGTGCAACAAATTTGGGGGCGGC
>BEL-57_DRe-LTR:ClassI#LTR/Bel-Pao
TGTTATAAAGCATTACACCAACCTGTCCTGTAGAGGTCGCTATTGGACTACTTATCCTAT
GTGCCTTACAAAGACGTGCACGCGAGCACACGAGAGAACAATGCAGTCGGAGTGAAGCCA
CGGGCAGAGAAGTTGTGTGTTGCTAATCAGCGTTGTTTGGTGGATTTGTGCGTATTTTAA
ACCGTGAGTACATAAATGTTCACGTGCTGTATGTTTACTGAAACTTAAGGAGTATGTTAG
AAGAGTTTTTATGCTGTTTATCAGCATTAATTCGATGTTCTGTGATCGCCGTGATTTGAG
ATGACGCAGCAATAATTAGCTGACGCTAATTTGATACTCACGTCGTTATTGAAGTTAATA
AGTGACCAGCTGTGTGTATATCGTTCGATTTCAACCTGTTTATATTATGTTAGTCAGTAT
GTATGATTATTGCAGCCTTTGTCTATATTTTATGCAACATGTGACCCAGTTTGTGTCAAA
CACCCAGTTAGCAGCAATTTGGACTTCATATTATGCTGCTGTCAGTATCTTAATACAATT
ATCCATTTGCGCCTAACTACTTACCTGTATTATATTTTGATCCAACTGTACTATGTTTAA
TGTTGTATTACAAATGTAACTTTGATTTAATATTGTTTATTGTTATTCCTTTTTTGTAGA
AACCACATCTCTATTCACCATTGTGGAATAAAGCAACATAATTTAATTATCCCGTCTCAT
GCATTCTAATCGATGCACCACAGTGATCATCACCTTTAAACTGGCAACTTAGTTGAATAC
TTCTCAACA
>BEL-58_DRe-I:ClassI#LTR/Bel-Pao
GTAAGAGCTTTACCCTTACTCTGGAGAGTAAGCGCTTTACCCAGAAAACCTACAGCTTCA
CTGCTTGTAAATCTGTGATACTTATGCAAATAAAAAATGGATGCTACTGAAATAAAGGAC
CAAGAACAGCAGTTGGACGCCCCTCGTGATGGAACAGAAGAGGAGGAACTAGACCGCTCT
GTTCGACAGCGAAACCCCACAGAAAAGATGCGTGCTTATAAAAAGGATGAGGCCCTAAGG
AAGGAAAAAAGATTAATTCATCTGTATGAACAATGGAAGGACCTAGCTCGCAACACAAGG
GAAAAGTTAAAGACAGACATTAGCGAGGCCCAACTGGTAGAACTTATTAATGCACTAGAG
AAGGGAAAAGATGATGTCATGCACATCTACTTAGAAATTAGAGATTACATCACTCCATCC
AGTAGCACTAGACGCAGAATTGATACATGTGAAGCAGTGACAAAGGATATTTCAAAGTTG
ATTTTTGACAGAATGGCATGCCTTGAGGATTTTGACAGAGAAAATGTAAAACACAACCTG
CGTGAGCTACTAAATCATGATTATGCTCGTTCTGTCTATGGATCCACAGTCTCACGCCCC
TCATCAACAAGGTCCAGCATTACATCTATTGCAGCCAAGCGGGCAGATGCAGCAGCTGAA
TTAGCAGCCAAAGAAGCTGAATATGCCATGATACAAGAGATTGAAGCTCAAAAGTGTGAA
CTGGAAAAACTAAAGGCGGAAAAGGATGTCAAGGCAGCTAGAGCCAGACTGCAAGTCTAT
GATCAAGAAATGTCACATGATGCCAGTATTCATTCATCAGAATCTAATAAAATGGAAGGG
GAGGATGTAAGCAATACAGTGCAGCTGCAAGTGGTTCCATCGTCCATCCAGCGTCCTACT
AACACCAATGCAACTCATCCCACTAACATTGTAGCTACACCCTCAACTTCAAAATCGGAT
ATATCTTATCTTGCTCAAGCTGTTCAAGATAGCATAGCCCTTAACAGGCTGCCTACAACT
GAACCATCTGTGTTTTATGGAGATCCAATCCAGTTCATTGAGTGGAAAGCTGCATTTATG
TCACTAATTGATGGAAAGGCTATTTCTTCTGCTGATAAGCTCCACTATTTAAAAAGATAT
GTTGGTGGGGCAGCGCGTAAATCTCTTGATGGAATCTTCTATAGGAATGATGATGAGGCA
TATAGTGATGCATGGAACAAGCTGAACCAACGGTATGGACAGCCATTTGTCATACAGAAG
TCATTCAGGGAAAAACTAGCTAAATGGCCTAAGATTCAAGCTAAGGATGCTGAAGGCTTC
AGAGAGTTCTCTGACTTCTTGAATGCCTGCCATCAAGCTATGCCCCATGTCAAAGGGCTT
GAGATACTAAATGATTGTGATGAAAATCAGAAACTCGTGCGCAAATTACCAGATTGGGCA
GCATCACGGTGGAATCGTCAGGTCACACAGACACTGATAGACACTCTAGACTTTCCCAAG
TTTATAGATTTTGTCACATTTATGATGATGGAAGCAGAGATTGCTTGTAATCCTGTCACT
TCTTTCAGCGCTCTTCATGCCTCTGACCCTACTCCAGAAAAACTGAACCCTAAGGATAGT
AAAAGGAACAGAGCTAACGTTCTATACACACAAACGATTACGGAAAGTAATCAAACAGAT
GGAAATGAACAAAGGCCCGTTAAAGGATATTTAAGGGTGTGTCTTTTCTGCAAAGACAGC
AAGCATAAGATTCATAACTGTCCTAAATTTGTAGCAAAGTCATTAGAAGAGAAACGGAAA
TATGTGAAGGAGAACAAACTCTGCTATGGCTGTTTGAAATTAGGCCACAACGCAAAGGAC
TGCCGTTATCGTTTATCATGTGACACCTGTGGAGGTAGACATCCAATGTGTCTACATGAT
GAAAATTATACAAAGAGGGTCTACTCTGCACCAATCTTAAATCAAGGTGACACAGAGACA
ACTTCTGTAACATCTCACAAAGTAGGCAATAACGAGTCATCCACCAATACATCAATGATT
GTGCCAGTGTGGGTATCAACCGAAAGCAATCCTGGTTGTGAAAAACTTGTTTATGCTCTG
CTTGACACCCAGAGTGACACTGTGTTTATAGACAAAGAGCTGAGTGACAAACTTCAAGTC
AACACTCATCCTGTGAGACTGAAGTTAACAACCATGACCTCAAATGATGTTGTCATGCCA
AGTGAAAGGGTGTCCGGTCTTAAAGTACGAGGTTACAACTCTTCCAGTGTCATATGCTTG
CCTACAGCCTATACTAAGGACTCCATTCCAGTAAACCGTACTCACATCCCCACCTGTGCC
ACAGCACAACAGTGGAAGCATCTCTCTACAATAGTGGATAAAATTCCACCTCTGCTGGAT
TGTGAGGTTGGCCTCCTTATAGGTTACAGCTGTCCAAAGGCTTTGGCACCAAAACAGGTG
ATTTTAGGAGCAGATAATGAACCTTATGCAGTCAGTACAGACCTAGGATGGAGCATTGTT
GGATGCCCATCTTCATATCCTGAATCACAAAGCTTTCAAGCACAAATCTGTCATCGAGTC
AGCACTAAAGAGCTTCCACCAGTGACCCCAGCAGATGTAATTAAATTATTGGAGTCTGAC
TTCAAAGATGCTGGTGAAGACAGTAAAACTGTGTCACAGGATGACATCCTCTTTTTGACT
AAACTGCAGCAAGGCATAAGGAAGAACATCCATGGCCATTATGAGATGCCTCTCCAATTC
AAAGAAAGACCTCACTTGCCTAACAATAAGCAACTTGCCACCATAAGGATCAATCATCTC
AAAAGGAAACTCCTAAGAGATGAAAGGTATAAGGAACATTATGAAGGGTTTATGGAAAAG
GTCATTGAGAGAGGTGATGCAGAAGATGTTCATGATGAAGGAAAGGAAGGGGAGAAGTGG
TACATCCCTCATCATGGGGTTTATCACTCTAAAAAGCCTGACAAGCTTCGTGTTGTGTTC
GACTGCTCCGCTAAGTACCAGGGTACCAGCCTCAATGACCATCTGCTACAAGGTCCAGAT
TTAATTAATAATCTGATGGGTATTCTTGTAAGGTTTAGACAACATCCCATTGCCCTGATG
TGTGATGTTGAGATGATGTTTCATCAATTTCATGTGGACGAAGCAGATCGAAACTACCTC
CGCTTTTTATGGTGGAAAAAGGGAGAACTAGGTTCATATCCACAAGAATACCGAATGAAG
GTCCATCTTTTCAGTGCAACCTCATCACCTGGATGTGCCAACTATGGCCTAAAGCATCTT
GCTAAGGAGAATGAACATTTGTATCCTCTTGGCTCAAAATTCATCACAACAGACTTCTAT
GTTGATGATGGTGTAACCCGTGTAATTAGCACAGAAGAAGCTATCCAGATAGCAACAGAA
GCCCGACAACTGTGTGCCTTAGGTGGTCTTAGACTGCACAAATTTATCACAAATGATAGA
GTTGTCCTGGATAGCATTCCAATATCTGAACGATCCACTGAAGTTAAGGCTCTTGACCTC
AACTTCGAAGATACACCCTTAGAAAGAGCTTTAGGGATCCACTGGCACATTGATTCTGAC
AAACTCAGGTTTTCTGTTGACCTCAAAGACCAACCGGCAACACGCCGGGGTATACTATCT
ACAGTTGCATCACTGTATGATCCACTAGGCCTGAATGCTCCTTTCCTGCTCAGAGGAAAA
TTGGTGCTGCAGGAAATGTGCAGAAATGGAACAGGCTGGGATGAGCCTCTTCTTCAGGAA
TTGCAGCCAAGGTGGGAGCAGTGGAAGGATGATCTGGCGAACTTAGAGAAGTTTAATATA
CCTCGCTGCTATGTGCCTGCAAGCTTTGGAAAGGTCATCAAAAGAGAACTTCACCACTTC
TCTGATGCCTGCAACTGTGGCTATGGCCAATGTTCTTACTTGAGATTCATAAATGATGTA
GGGAACATTCACTGTGCTTTGGTCATTGGTAAATCCAGAGTTGCTCCTATTAAGGTCCAA
ACTATTCCCAGGCTCGAACTAACAGCCGCTGTTGTCTCAGTTGTCATAAGCAATATGCTT
AAACAAGAGCTTGAGTATAAGGACATAGGAGAACACTTCTGGACTGACTCCCAAGTGGTT
TTGGGGTACATTAACAATGAGGCACGCCGCTTTCACACATTTGAGGCGAACAGAGTGCAG
AAAATACATCTTAGCACTACTCCTCAACAGTGGGGATATGTTTCTTCAAATGAAAACCCG
GCTGACCACGCATCAAGAGGTTTGAGCGCTGCAGAGATTCTCAGATCTAATTGGTTGACA
GGGCCAGAGTTCTTATGGAAAAGGGATATACCTTATGGTACAGATATTAATACTGCACTG
ACAACGGGAGACCCTGAAGTGAGACAGGCTCAGACACTGAGTGCAGAGACAACAGAATTC
AGCCTCTCAGACTGCTTGTCAAGGCTATCATCATGGTCTATAGCTGTACAAGCTGTGGCA
CGCCTTGTTCGCCGAGCCAAAGGGGACAAGTCCAGCACTCAGAGTACAGTAACTGAACGT
GTAAATGCTAAATGCATTATCATTAAGGATTTACAAAGCAATGTTTATTCGGAGGACATC
AAGTTATTGACCAAAGGGGCCCAGCTGTCACCTAGAAGCAAGCTGTATCATCTTGATGCT
TTGATAGATCAAGAAGGAGTTCTCAGAGTAGGAGGAAGGCTTTGTGATGCTTCTCTACCT
AATACACTCAAACACCCTGTGATCATTCCTAAAGATCACCATATAACAAAGTTGATTATT
GCGCAGTGTCATGAGAATGTTAAACACCAAGGAAGGGGTTTCACTATTAATGAGATCAGG
TCGCAAGGTTACTGGATCCCAGGAATGAGCAGAGCTGTCACGTCTTATATACATCACTGT
GTGGCATGTCGAAAGCTCAGGAGATCCACGGAAGAACAAAGAATGGCCAACCTCCCTTCG
GAAAGAACAGATCCATCTCCACCTTTCACATACTGTGGGATGGACTGCTTTGGTCCCTTT
TTCACTAAACAAGGTCGTAAGGATCATAAAAGATATGGCCTACTCTTCACCTGTTTCAGC
TCTAGAGCCATTCACATTGAAATGCTAGACGATATGTCTACAGATGCATTCATCAATGGC
CTGCGCTGTTTTATTGCCTTGCGGGGGGCAGTGCGACAAATCAAATGTGATCAGGGCACC
AATTTTGTAGGAGCCAAAAATGAACTCAAAAATGCTCTCAAGGAGGTTGATTCAGATCGC
CTGACTGTGTTCTTAGCCAAGAAACAGTGTGATTTTGTCCTAAATGCACCACATTCTAGA
CATACTGGAGGGGTGTGGGAGAGACAAATCAGGACAGTGCGAAATGTTCTTCGTTCAACA
CTCTCACTCTCTTCTGGTAGACTGGATGACGCTTCACTGCGCACATTCTTTTATGAAGCT
ATGGCGATCGTGAACAGCAGACCACTCTCAGTTGAAAATCTAAACGATCCTAACAGTCTT
GCGCCTCTTACACCTAACAACTTGCTTACTATGAAGTCTGTTCCAGCATTACCACCTCCA
GGTAGATTCATTCGAGAAGACATCTATGCAAGGAAAAGATGGCGTCATGTTCAATATCTT
GCAAAGCAGTTTTGGAGTCGCTGGAGAAGGGAGTATATATCCAACATAGCTACCAGGCAG
TGCTGGCACACAGCAAGGAGAAATCTTCAAGTAGGAGACATTGTTATGGAAAAGGCAGAT
GACTTGCCCAGAAATGAGTGGCGGCTTGCCAGAGTGATGGAGACTACTGCAGATAAAGAC
GGGCTTGTAAGAAGAGTCAAGATCTGTCTTGGTGACCGGAATCTAGGAAAGGATGGTCGT
CGTCTCTGCAAGATGTCTGTTATAGAACGTCCTGTCCAGAAGCTGATCCTGTTGCTAGAG
GCTATCTAGCTACCAATGGGAGCAACAAAGTGTATCCTTTTTGCATTTTGCTATAGTATA
TACATGCATTATTAGTTTTGAGTTAAAGGTCATTTCTATTTTTAAATCATTTGCAATTTA
TACTCCTTAAGTCATACAAATCTCCCATGATTTGGTGGGAG
>BEL-58_DRe-LTR:ClassI#LTR/Bel-Pao
TGTAGATGACCTTTAAATTGTTAAATCACGGACACTTCTGCCTCCATCCAGTAGAGGGTG
CTGTTGTCTTAAATCAGACCGTAGTGTGCACATTGAAGAAGTTATAGGTGAAGTGTTTAG
CGTTAAAAAGGAAAGGACTTTGGAGTGCTCTCTGTTAAGATTATCATAAAGGCAGTCAAA
AAGGTTTTTTCTGACTTTTAGCTCCTGGCTGATGAAGGGCACAAGGTATTGTTGATATGT
TAATCAGAGAAATTTAAAAAGACTGTTTATTGTGAAAGTTTATAGTTGTTAACGGTCTTT
TGGTTAGCATTTAATTGTTGTTAGCACATATAAAAGGATTTTGAGTTTCAGTGTTATCGA
TATTATTTGTTAGTTTTTTAGAAAAGGCATGTCATTTATTTTTATTATAATTTGCTCTAC
AAATGGGACATTAACAGCCATTAAGGTCTTTATTTTGGTCATTTTATGTGTTTTAGATTT
ATCTTTCTAAAAATAACATCACTAATTGAGCTAAAATTAATTAATCGTTAAAGCTGTTTA
TATTGGAGTCTAATTGTAATTTATAAGGTCATAAATGCTTTATCTGCATTAAATATTGCC
ATTGTTAGTTTTATAGCAATTCAAATTATTTAGACTTATCCCTATAAAGTTAATTACATT
TATATTTTATGCCTGTACAGTGAATTTGAGAAATACGTATTGTAAATGCGTATTTATCAG
TTTATTGGCTAGTTATGAGCATTTGTTTAACGTCATTTCAAGGATATGTGTAATGAATAT
TATTTGTTTCTTTGTTTCTTTTATTCAGCTCTTACGATGATTTATTTTGAAGATTAAAAA
ACTTTATAAACATCAGTCCCTGAGAGTAAAGTGCATCTGTTCAGCTGGGAATGCTACA
>BEL-59_DRe-I:ClassI#LTR/Bel-Pao
TTATTATGGTCCTTCGAGCCGGATTGAGAGCAATATAAAACCAGTATGGACCGAACAGGA
AGTGACACTGAGAAAATGGACAGACCCCGCCGCAGGACACATCTGCCACCTCACCTGGAT
GATTATGAAGTTGATTACCAACCTTTACAGGACCCTCCCCCAAAAGCTTCTACAACCTGT
CCCAGTCATTCTAGAAGCAGCTCGAGGAAAACGTCCCGCAGTGGTATCAGCTCTCATTCT
AGGACGAGTAGACGTTCTGTTACCTCCACTGGTGTTTATCTCCCACCAGAACTCTCTAGT
GTCCAGACAGCTGTTTTGGAGGAGAAGATTAAGCAGAGACAGTTTGATAGTCTACAGCAG
CAGGTACAGGAGGACTCACTAGCTGACGTGGAATATCAGCGCCTGCAGACACAAGCAAAG
GAAGCTCAGCGTATTCAGGAGGAGGCTCTTGCAGCTAAGGAAGCTTTGTCCAAGCATCTA
GAGAGACAGCGGAAACTACAACAGGCAGAGACTGAGCTTGAGGTAGCCAAACTTGTATCT
TCAATGCTTATTACAAACTCTGGTTCAAACACTCCCAGGCCTTCAGGCTCACCAGACAGC
CCATCGCCGCCACCTCAACCTGATCAGACTAATGCATCCAGGAGTCCACAGTCTACCTCC
TCTTCTCAGCTTCCACCTCCGCTACCAACAGTCACATCATGTGATGACATTTCACAGCTG
TCACTTAGACCACTGGCGCTAACATTACCTACCACCACAGTGAGTGTTTCCTCTCCTTCA
ACATTCCCGTTATTACAAGCAGTCTCATCATCAGTCGTTACAGTATCTGAGACTGCCCCT
AAAACTATGCCATTAAACACAGTGACATCAGTTCCACATGTGACACATCAGCCTTTCTCT
GTAGCGACAGTTATGTCCACTATTGGCCAGTCTACGAGTAGAAGAGGGCCATCTGTACCA
AAGCAGTCTAACACTGCCCCACTGACAATGAATATGAATCCATATGTGATGCAGCAGTCA
TTCATCCCTCCAGTGAGCACACACGCATATCAGCAGCAACCTCCAATCACCAGCCAGCAG
GCCTCAGCTCCGCCACCTAATGTCAGATCTGCTCAGCCACATTCATTCATGCCTCTTCCC
CACACATACCCTGGTACAGAGCTACTGTTTGCCTCAGCTTATGGCATACCACAACCCAAG
CTACCAGTATTTGAGAGTGGTAATGAAAGTGACTTTGCCTTGTTAAAACTGGCCCTAGAT
AATTTGCTAAGTAATCACAGCTATCTTAGTGAGCAGTATAAATATCATGTACTGTTAAGT
CATTTGAAGCTACCCAGCGCACAGCAGCTAGCGAAAGCTTATATGTATCATTCACATCCA
TACTCAGCTGCACTACAAGCACTTCAGGACAAGTACGGGCAGCCAAGACAACTCGTACAG
TCAGAGCTGGGTGCCATCATGAATAGCCCACCACTTAGACTGGGTGATGCTAATGCCTTT
GACAGCTTCGCATTATCAGTACAGTCATTAGTAGGCATGTTGAGGACCCTTGAAGGTCAA
AATGGGTACGAGTTAATGTGTGGCTCTCATGTGGATCGACTACTCAGCAAGTTACCACCT
GCCTATCGTGACAGCTTCGTTGAGTACTGTCTAAGCCGGGGTATCCTCCAGACAGGCACA
GACAGAACCTATACACTCCCCGATCTGGCCACCTGGTTAGAGATTAAGTCCCAGGCGAAG
CGAATTTCCAACCGAGCTGCAGCTTTGTTCCCGAGTGACCTAGCCAAGCCTCAAGGTAAA
CCCACAACATATTCCCGACCAAAGGAGCGATTCACACCTGTCTTGTTGACCAGTGAGAGG
AGCATAAACCGTCCTGATACTGCAGCACAGAGATCTAGCACAAAGGTTAAGCCCAGGCCA
TATTGTCCCCATTGTGATAGCCGAGACCATTACCTGAATGCATGTGAACAGTTTAAGAAA
CTAACTACAGCTCAAGTTACCACTTGGATAAGAGAAGGAAAGCGCTGCTGGAGGTGTGGT
CGAACTCATGACGTGGGGGTCTGCAACCTTAAGCGCCTATGCAGTGTCTGCAAAGAGTTA
CATCTTACAGTTCTACATGATTCAGTTCAAGACACTTCTAGAGCTGTTCTCATGGTCAGT
TTGCCACCTACAAGAATTTATCTGGATCGACCTAACCGTTCCCCTAAGGTCATGCTGAAA
GTTGTTAAAGTCCTGCTACACAGTGGTCGAAAAACTATGGAAACCCATGCCGTTCTCGAT
GATGGATCAGAGAGAACTTTAGTGCTGCAGCCAGTTGTGCAACAGCTTAAATTATCTGGT
ACCCCTGAACTGCTCTCGCTGCAGACCATTCACCAGTGTCACACTGAACTTACAGGATCA
TCTGTGTCTTTTGAGGTGTCATCTGTATCCAATCCCTCAAAGAAGTTTGCGATACACAAC
GCATTCACTGCCCCAGGTCTGTGTCTAGCGGAACACCATTACCCAGTGGCTGCTCTGCAA
AGGGCTTATAGACACCTAAAAGATTTGCCACTGCCTCCCATGGATAAAGTGAGACCACTG
CTCCTCATTGGGTCCGACATGCCGCATCTCCTGACACCAGTTCAGCCTGTATGCAAGGGC
CCACCAGGGGGACCCATTGCTGTTCGTACACAACTTGGATGGTCTCTCCAAGGCCCAATG
AGCCCGATGCAGCCCTCAAGAGGAAGTCAGCAGTGTCTTCATATTATGTCAGTTCCCACC
TGTGATAACCTGTTTCAACATGTGGAGAGACTCTGGCAGGTGGACACACTCCCATACAAC
ACCAAGATGGTTACCAGGTCCAAACAGGACAAGGAGGCTTACACTTTGCTGCAGAATGCA
ACCGTCAGAGTGACTGTGGACTGTGTACGACGATATGCTACACCATTACTGAGACGGACC
CCTCGAACCTTACTCCAAGCAGATAAAACAGCTGTTCTCCCAAGTTTACGTCGTACTGAG
CGTACCCTTGAAAGGGATCCTGATAGGGCCAAAATCTACTGCAGTGAGATTTCTAAATTG
GAGTCAGCTGGTTATGTGGCAAAAATAACGGCAGAGGAAGCAAACCAAAGTGAAGAGTCC
TGGTTCATTCCGCACCACATGGTGCACCATAATGGTAAAGACAGAATTGTCTTCAACTGC
TCTTTCCAACACCATGGACAGTCTTTGAATGATCAGCTGCTGCCGGGGCCCACGTTGGGA
CCATCCTTATTAGGTGTCCTCCTGAGATTCCGCCAGCACACAGTTGCTATCAGTGGGGAC
ATCAAAGGTATGTTCCACCAGGTCCGTTTGTTGCCAGGAGACAAATCTGTACTACGTTTC
CTCTGGAGAGGAATGTGCAGAGAAGTAGAACCTGAAATATATGAATGGCAGGTGCTTCCA
TTTGGCACAACGTGCAGTCCCTGTTGTGCCATTCATGCCCTCCAACACCACGTCCAAGAG
CACAAAGAAGGTAAAACTGAATTGGTGGATATTGTGGAACATTCCTTTTATGTTGACAAC
TGCCTTCATAGTGTACCAACGGCGAGTGAGGCTAAAGTGATAGTAGATGGATTACGCCAG
CTCCTTTCTGAAGGTGGCTTTGAAATTAGACAGTGGGCATGCAATGTACCATCCGTAACC
GAACACCTACCTTCAGATGCCAGGTCCGCAAGTAGCGAGCGCTGGTTAGCACAAAGCAGC
ACTGATCTTCAGGAGCCCACTCTTGGGTTGCGGTGGGATTGCATCAATGACACCTTGGGG
TACAACTTGCGTTCTGTGGAGAATGTTGAACCTACCCTGAGGAACATGTATAAAACTTTG
GCGAGTCAGTACGACCCGTTAGGGTTCATTACACCATTCACTACTAGAGCCAAGGTTATC
ATCCAGGACCTCTGGAAGCACAACCTTGGTTGGGATGACCCCATAGAGCCATCACATTTG
AGAGATACTTGGCTTTCCTGGGTAGAGGAACTCCCTACACTTACCAAGATACATTTCCCT
CGGGCATATACCCCAGCCGCTGCTGACAACCCATCGGCTATACGAGAGCTTCATGTCTTC
AGTGATGCATCGGAAAGAGCCTATGGTTCAGTGGCCTATCTACGCACCACCGATGAGCAA
GGACAAATCCATATTACCTTTGTCTCGGCCAGGTCTAGAGTCGCGCCTCGCAAATGCCTA
TCTGTACCACGTTTGGAGTTATGTGCTGCCCTTACTGGGGCCCAATTGGGGAAAGTAATC
CAAACTGAGTTGACGCTACCAATCCACAAGGTCACTTTCTGGTCTGATTCTACAACAGTG
TTGTATTGGTTAACATCCGAATCCTGCCACTACAAAGTGTTTGTAGGGACACGGGTGGCA
GAAATACAGACTTTAACAGAGATGGCTGAGTGGAAGTATGTTGAGTCACATCACAACCCT
GCTGACCACATCACACGAGGCCTTACCCTGACAGAGATAGCAGGCCCCCATCAATGGAGC
TCAGGTCCAGCCTTCCTGATCCAGTCACCTGATCAATGGCCATCAATGCCCCAAACTAAA
GCTGAACCTGATTGCAATGAGCTGAAGAAATCAGCCTTTATCGGAACTGCTTCAGTACCC
AGTGTTTCTCTACCAGTTCCAGGCAACTTTCACACATGGCAAGAGCTCGTTAAAGCCACT
AGTAAATCCCTACATGGGGCGGCTGCCGACACAGACTCCCCTATAAAGGCTTCCGAGTAT
ATTGAAGCAGAAAAGTTACTTCTGGCACAGGCTCAGATGGACTCTTTCCCTATGGAAGTT
CAACATCTAAAGGCTGGACATCCTGTCTCACCAAACAGTCGCTTAGGCTCACTTGCTCCA
GAATATGATGATGCTACTGGTCTCATTAGAGTGGGAGGGCGACTACGACGTGCCACTGAT
CTCGACTTGGAGGCCATACACCCAATCATATTAGACCCTAGCCATCATATTACAAAATTG
TTGATCAAAGAAACGGACCAACAACTCCTTCACCCTGGCTCAGAGAGGGTTCTGGCAGAA
TTGCGCCGCCAGTATTGGATCCTTCGAGGTCGACAAGCAGTTCGTAAGCATCAGCATACC
TGTCAAGATTGTCAGATATGGCGAGCCAAACCTCAAACTCCACGAATGGCAGATCTCCCC
CCCTGTAGATTAAATCTGTATAAGCCACCTTTTTATTCTACGGGTGTGGACTGCTTTGGA
CCATATGCAGTCAAGATTGGACGCCGACAGGAGAAAAGATGGGGGATCATTTACAAATGT
CTAACAACACGTTGTGTACATCTGGATCTGTTGGAGCATATGGACAGCGATGCTTTCCTT
CTTTCCCTGCGCCGTTTTATAGCCCGACGAGGCAAACCTATGGAGCTATTGTGCGATAAT
GGCACCAACTTTATCGGAGGTGATCGGGAGTTACGTGAATCCTTTGAGGCCATGTCACCA
AAGCTACAGGAACAGTTGGCAGAGCAGAAAATCAGTTTTCGCCATAACCCCCCAAACGCT
CCTCACTTCGGAGGGACTTGGGAGCGTGAGATAAAATCAGTTAAGACAGCACTCCAAGTA
ATCCTCAGAGAGCAGTCAGTGCCAGAACCAGTTCTGCAAACCCTTCTGGTGGAAGTGGAA
AACATTCTAAACTCCAAACCACTCGGATACGTATCTTCAGATATCGCGGATGTAGACCCT
GTGACTCCTAACCTACTGCTCATGGGTCGCCGAGATGCCTCGTTACCCCAGGTCTTGTAT
GATTCTAGTAACCTGCTTGGAAGACGAAGGTGGAGACATAGTCAGGTGCTAGCAGATTGT
TTCTGGACTACCTTTATCCGTCAATACCTACCAAGCATGCAAGGCCGTCAAAAGTGGACA
ACTGATGGGAAGGAACTGGCAGTAGGACAAGTTGTACTTGTGGTAGATCCACAGCTTCCA
CGTTCCCATTGGCCTGTTGGAACTGTAACAGAGGCTTTACCTGGAGCTGATGGCCGCATT
CGAGTGGTCAGAATCAAGGTTAAGGACAAAACATACACCCGTCCAGTCGTGCGACTGATC
CCACTTCCTCCTCTTGAGGACAATGACACGAGCACCCCTGACAGACTTTCTTAATGTTCA
ATTATCTCGTCAGATAATTGGGGGCGGCTG
>BEL-59_DRe-LTR:ClassI#LTR/Bel-Pao
TGTCAGAAAGCCTGCTTGATGGACTAGGAACTAAAGTTCGTTGCATGTTTCTAGGGGGGA
CGTTTAGTTTATGGGACCTGCTGTTATGTTCTCCATCATTGCTAGCTCCTGCTGATGTTG
TTTTCTGTAATGCGTTCATCTTATACAAGTAAGTTTTAATCTGAAACATCTAATACTTAT
GTAACATGCATGCTGATACTATTTTGAGGTCTATATCGCCTATAATGTTCCGCTATAGCG
GTTATTTGCGGCCGCGATTGCCGCGATAATTCTGCTGAGTCATCGCCATTAAGCCAGAGC
TATAAATAGCCTTTATGGACGGCCGATCAGCGTGTTTGCTCATATGAACGGACATTTTTT
AGACTGTTGTTGCTAATTAGACTGTCACATTCCTAACAGACATTACTGTTAATATGTTTG
AGTTTAATATGGACATTTATGATGAATGTTATTGTTGCAGTCTATTGTTTCAGTCAATGT
TAATGTCAATTCATAGTCAATAGTAGTTTGTAATTATTTCTTTATTTGTTTTTCCTTTGT
AGACCATTACATCTTATTCATTTCTCACTACCATTACCCATAATTGAGCAATCTGATGAT
TATGTTGAAGAAAATAAATATTTCAAACGTCAACACTTCTCCTGCCCTCCTGATTCTCTG
ACCGGAATCTGGTCCATATTTGGCCGCCTCAACCAGTGGAAAATTTACATGTAGTAAGGT
TTACTACA
>BEL-60_DRe-I:ClassI#LTR/Bel-Pao
TCTAGTTGGATCATGTTCTTCCTCCAAGTCTTCAGTTGCTAGTGCTGCTGCTAAAGCTAG
AGCCTTCGCAGAAGCTCCACGGGCCAAGATGGCATACACCAAAAGACAGCTTGAAATGAG
AAAGGAGATGGCAAGGCTGGATCTGGAAAGAGCTACAATAGAGGCAAATCTAGAAGCATT
AGATGTAGAAAAGGAAGCTGCAGCTGCTGTGGCTGAAGCAGAAGCATTAGAGAATGCAGC
GGCCGCAATAGAATGCAATGAAAATCGCAGTGAAATAAGTGCAGTGTCATCACACGTGAT
TTCTATGAGAACAAAGGAATATGTGCAACAACAGGCTCAGGTGACTTCTGATTTTTCCAC
GCTACAATTGGATGTCACTTCTTCAGCAAGTCCACAGGAATCGACTCCTCATGTGATTGC
TAAGTCACAGAGCAGAACTGATGTGTGTGATGGTGTCACAGATACAATTCAGGAGCAGAG
CAAATTAGGTGACATAAATCTACCGAATACAAGAGTTTCTAATGATCTACCTCATTCCAA
ACCAAGTGCTGCATTCAAATCATCTCCAGTTCAAGATCTAGGGGTGAAAAGATACACTGA
CCATACAGATACCCAACAACATGCTCAAAACGAAACCACACATATGGTAGATTTCACTAA
ATTTTTAGCACATAGAGTTAGTCACCTCAGGCCTTACCCACTTTGATGATAATCTAGAAA
ACTTTAGAGCCTGGGAGTCTTCATTTGTCAACGCCACACAAGATCAGCTAGTGAAGAGCT
GGATTTGTTAGTTAAGTGGCTAGGAAAAGAGTCATCAGTACATGTGAGGAGGATACGAGC
AGTGTACGTAACTAACCCACATGCGGCTCTCCATTTGTCATGGATAAGACTTCAGGAATG
TTATGCTACCCCAGAAGTGATTGAAAGTGCCCTGTTCAAATGCCTGGACAACTTTCCACG
TCTTTCTCTGAAAGACAATTTGAAAATCAGGGAACTTGCAGACCTGCTAATGGAAATATT
GACAGCAAAAAATGATGGCTATTTACCTGGATTATCATACCTTGACACTCCTAGAGGTAT
TAACCCTATAGTGGAGAAGCTACCAGCAAGTTTGCAGGAAAAATGGATGTTTGCTGGCTC
ACGTTACAAGAAAGAAAACAAGGTCAGTTTTCCTCCATTCTCGTTCTTCAATCATTTTGT
TTGTAGTGAAGCTAAAGCAAGGAACGATCCTAGTTTCAAGCTTTTGAACAATGTTCACAC
AGTCGTAAGAAATGACAGACCCGTCTACAAACACAGTACTAGCAAATTTCCTGTGTTGGT
GCACAAAACAGAGGTTTCTAAAAGTGAGGAGTTTAATTCATTGAACGTAAAGGAGCCTGT
TAAGAGAGAATTGATAAAGCACTGCCCTATTCAAAACAACATCCCCTGAACAAATGTAGA
GCCTTCAGAAAAATGTTGTTGACAGAACGCAAAGACTTCTTGAAAGAACATCAGAAGTGT
TTTAGGTGTTGCTCACCAAATCATGTAGCCAGAGAATGTTTCGCAATTCTCAAATGTACT
GATTGCAACTCTGAAAGACATTGCACAGTTATGCATCCAGACACAGTTCCGCCTCTCATT
ACACCTATGATGCAAGAACCAAACCTAGAACAACAGGATGTTATTACCCCTGAGGTAACT
TCAAAGTGATCTTGCGCAAAAATGTGTTTGGTGCATGTATTTCCTAGAGAGCAGCGAGAA
CAAGCTATCAAGATGTATGCCATTATTGATGATCAGAGCAACTGCTCACTGGTTAAGGAA
CAATTATTTCGACTGTTCGGAATCCAAAGTAACCCCTCTCCGTATTTGTTGAGAACCTGT
GCTGGTTCTGTGGAAATGTCTGGAAGAACAGCAATTGGTTTCCAAATAGAAACTCTGGAT
GGTAAGACACGTTTTGATCTCCCACCACTGATTGAGCATAACGAGATAATGAGTAACAGA
TCCAAAATACCTACCCCAGAAGTCGCTCTTGCTCTTCCACGTTTAACATCCGTGGCACAG
TTCATCCCAGAGTTAGATCCTGATGCTCAGATCTTAATGTTGCTGGGAAGAGATATAATC
TGGTTACACAAAGTGAGACAACAAATCAATGGGCCACACAGTGCACCTTTTGCACAAAGG
TTAGATTTGGGCTGGGTGATTGTGGGTGATGTCTGCATTGACAGAGCTCATAAGCCGATG
GTGGGTGTGTTTAAAACTAACATCCTGGACAATGGGCGACCATCATTTCTCACTCCATAT
CAGAATCACATCAAAGTGAAAGAGAAACTATGCCATGGTGGGGAGCATAAATATGTTGTT
TTACCCAACACATTGAATCATTGTACTCGTGATGTGCAAACAGAAGATCAACTTGGAGTT
AAAGTGTTTGACAGAACCAAGAACGATAACAAACCTGCTATCTCTAGAAGATGAGATGTT
TTTAAACATCATGCAAGCAGAGTTCCACCAAGATGAGGAAAAAAACTGGGTTGCTCATTT
GCCATTCAGGTCACCTAGATCATTGCTACCTAATAATAGGGAACAAGCCTTGTCTCGCCT
TAATTCTTTACGACGCACACTAAGTAGAAACCCTGAAATGATGGAACAATTTTCTGCCTT
CATGGAGAAACTTTTCCAGAATGGCCATGCAGAAAGAGCACCACCTATTCAGGAGGATGA
AGAAAGTTGGTACTTACCTATTTTCGGAGTATTTCATCCACAAAAGCTTGGGCAAATACG
GGTGGTGTTGAATTCCAGTGCACAACACCAAGGCATTTCTCTGAACAATGTGCTCCTTTC
AGGCCCTGACTTGAACAATTCACTGTTAGGTGTGTTGCTGAGGTTTAGGAAAGACCTTAT
TGCGATTATGGCAGATATCCAGCAGATGTTCTATGCTTTCCTGGTGAAAAAAGGATCACA
TACATTATCTGAGATTCCTCTGGTATAGCAATGGTGACTTGAACAAAGAAGTGATAGACT
GTCGTATGAAAGTACATGTCTTCGGAAACAGCCTTTCTCCATCAGTTGCTATATACAGTC
TCCGATTAGCTGCTCAGAGAGGTGAACAGGAGTATGAAAATGACACTTCACACTTTGTTA
ACAGGCACTTCTATGTGGACGACGGCCTTATGTCCTTTCCCACGGAAGCCAAAGCTATTG
ACCTGCTAAAGCGCACTCAAGATTCACTTTCCAAGTCGAATATTAAACTCCACAAGATAG
CCTCAAACAGTGTCAAAGTCATGCAAGCTTTCCCAATGGAAGATCTTGCATCTGGTCTAC
AAGACTTAAACTTTGGAAATGAAACTTGGCCTACACAAAAAGTCTGGGTTTGTATTGGGA
CATCAAAAACAGACACCTTCTCTTTCAAGGTTGCAGCAAACGACCAACCCTACACTCATT
GTGGAGTCCTTTCTGTCGTAAATAGCCTCTTCGACCCGTTGGGTTTTGTGGCACCAGTAA
CGATCCGTGGCAGAGCATTGGTACGTGAATTGACCAAAGATGTGCAAGACTGAGACGCTG
TCCTTTCTGAAGAGAAAAAAAACATGTGGGAAGAATGGAAATCCTCACTTTAAAAGCTGA
GTAAACTCTGCATCTCACGCACATACCTACAACATTCACTTTCTAACACTAAGTGCACCG
AGTTGTGTGTCTTTTCAGATGCCTCCAGCTGGGCTATAGGGGCAGTGGCTTACCTCAGAG
CTATGACTGATGAAGGTGAAGTCAGAGTGGGATTTGTGCTTGGCAAAGCAAAGCTAGCAC
CTCGTCCAGAGCCTTCAATCCCTGTCTGGAGCTCTGTGGTGCAGTGCTTGCTGTAGAGAT
GGCTGAGCATATTCTTGATGAACTAGACCACAAGCCCAATGCAGTGAAATTCTATTGTGA
TAGCAAAGTGGTCCTGGAATATATTTACAATCAGTCCAGGCGCTTCTTTGTTTATGTGCA
CAACCGTGTTCAGCGGATTCGTCAGTCGACTTCTCCTGACCAGTGGAGTTATGTGCCTAC
AGCTCAAAACCCAGCCGACCTGGCCACAAGATCTGTACCTGCATCACAATTGGACAACAC
TACATGGTTCACAGGACCTAGCTTTTTTTACCAACTGACCCAAGAGCAACCGTGTCAGTC
CTTCGAACTGGTTAATCCTGAGACAGATAAAGAAGTCAGACCATGTGTAACTAGCTTTGC
TACTCAGGTCAAAAGAAACATTCTTTCAGAAAGGTTTCAGCGCTCCTCAACCTGGAAATC
TTTGCTAAGAGCTGTTTCTTTTTTTGGTTCATCAAGCACGGTCTCACGCTTCAAGTTCCA
TCAACACATTCCATGCATGTAAAGGATGGCATCATTGTAGCGAAATACGTACATCTGAAG
AGGAGACAGCAGCAAAGAGACTGATACTTATGCATGGCCAGAAAGAAATATATCCAGAGG
AGTATGCGTCTCTGCAAAGAAATGAACAAGTTTCACATTCAAGTCCACTGTGGAATCTCA
ACCCTTACATGTATGACAGTCTTTTGAGAGTAGGAGGACGTTTGAGACACGCTCCAGTCG
AGTCAGAGGTAAAAAATCCAGTTATCCTCCCAAAACAAATTCATGTCACTAAACTTTTGG
TGAGTCATTACCACTCCAAAGTACATCATCAAGGGAGACACATCACAGAGGGAGCAATCT
GACTAGCTAGCTTATGGATTGTAGGAGGGAAAAAAGTGATAAGCTCTATTCTTTATCGTT
GTGTGATATGCCGCAAACTCAGAGGAAAGCTAGAAGTTCAGAAAATGGCAGATCTTCCTC
CTGAGCGCCTCAGTATATCTCCTTCTTTTACGTATGTAGGGTTAGATGTTTTCGGTCCAT
GGACAGTGGTCACTCGACGCACCAGAGGTGGTGTAACAGAAAACAAAAGGTGGGCTATAC
TCTTCACTTGTATGAGTACGCGAGCAGTACACATAGAGGTCATAGAGTCCATGACCACTG
CCAGTTGCATCAATGCTCTGAGAAGGTTTTTTGCTTTGAGGAGATCAGCAAAACAGCTTA
GATCCGATAGAGGAACTAACTTTATAAGAGCAAGTCAGGAGCCAAAGAAAACCAGAACTG
TCTTTTAAAATACCTCCATGAGAATGGTTGTACATGGGTATTCAATCCACCACATGCATC
CCACATGGGTGGAGCATGGGAACGAATGATTGGTGTAGCCCGCAGGATTCTAGACTTGTG
CTGCTGCACAAGAAATATGCTCATTTGACTCATGAGGTACTTTGCACTTTGATGGCAGAG
GTGTCAGCGATCATAAACGCCAGACCTTTGGTTCTGTCTCAGCAGATCCCTACGCTCCAT
GTATACTCAGTCCAACAATGCTTTTAACCCAAAAGCCCGAAGTACCAGATCTGTTTGAGA
ATTACACAGAAAAGGACCTCTTGAAATGTCAGTGGAAGAGAGTACAGGCATTGGCTAACG
ACTTCTGGAACCGATGGCAGAAACAGTACATCAACACACTCCAACCTCGACGCAAATGGC
ACGAGACTCGCCGAAATCTGCAGTCTGGAGATGTCGTACTATTAAAGCAAGTTTAATTCC
CAAGGAATGACTGGCCTTTAGGGTTAATCACATCTGTCTTTCCAAGTGATGATGGAAAAG
TCCAAAGGTAGAGGTTAGAACAACCTCAGGCGAGAATGTGAAAACATTCATTAGGCCAAT
TTCTGATATGATTTTATTATTGGCCAAGGAAGACTAAGCAAGAAAATTAAAGTGGCATTA
ATATGCCAGGCGGGGAGTGTTC
>BEL-60_DRe-LTR:ClassI#LTR/Bel-Pao
TGCCTCTGTTAAAAAGTGTAAAGACTGTGTGCTGTTCATGTTGGACATTTAAATTAAACC
ATTTTATATTTTTCATAAAGCATTATTAGTTTAGTATAAGTTTCGTTTTCCTTTCGCTAT
TGTTTACAAGTATTTATGCCGAGACTTTTATTTTGGCGCATTTCCGCTGGACTCTTATTT
TGGCGCATTTCCGGCAGTTTCGCGCTTTATAGAAATGAAAGCAATGGACGGGCAGAGAGC
ACATGAAGAGTTTCTGTCCTTCTCTAAATCCTGCAGAAAGCATTGGCTGTAAGTTTTTTC
TGAATGTTTAATCTGTTTTAGTTTATATTGTAGTATAATATGTTATGTTTAATATACAAT
AGAAGATGATTGTGATACATTTTGTGTTTTGAATTGATAATAACTTGTAACATTTGTAAC
TAATATTCTATATTTATTTCATTTTATTTATAGTTTACTCGGTTCAATGGCTACTAAGTT
TGTGTCAATACACAATTAAAGGGAGCAAGAAGCTCATATCCTGGCTCTTGAACAGAGTTT
GGCTGGCTGTTTATTTATATCACACGCAAGCAAGCATACATATAAAGAGAACAGTACA
>BEL-61_DRe-I:ClassI#LTR/Bel-Pao
TTATGTCAACAAAGAATGTTTGCTGGCGACGCATCATCTGACGCATGATTGAACTTCGCG
CTAAAGAGTGTAAGATTCTGCACGATTGGAGAGAGAATCCTACAGCTGAAGGAATTGCAA
CGCAAACTGAAACCTATTCTGTGGCACAAACATCGCTAAGAAGGTAAGCCTGTTTGGCTT
TCGCTCGCACAGCTGTGCAGTTTGGTTGGACGCAGTTGTTTACGTTTGTTTATCCATCGG
GGATATTCGCGGTGTTTGTTGTTTGTTTCCGGTTGTTTTGTCCAGAGCTCTGGTGTTGGC
AGTTTGTTGTTGGCTGTTTGTTCGTTGGTGTAATGCCGCGATGTTTGTGAAGTTCGTGCG
TCGTTGTGATGTTATTGGAGGATTTTATTGAATGAAGTATCGTTGGCTTGCTGGAAAAAA
AAACATGAATGAAGCGGGTGTTGATGACGTCACTGGTTTGGAAGTGGATGGCAGTAAAAG
GCACACTAAATTAACTGCAAAGGCTTTGTCAAATAAAATTGAGGGTCTTCAAAAAGAAAG
GAAGAAGAAAGTGAATCACATTAAAGGGCTCATACCAGAGATTAAATCTTTGATGCACAA
AAGGGAAAATGCCTCCAAAGTGCAACACATGTTTAAGAATCTTCTTCAACTTTGTGAAAA
TGCCAGTGAACATCATAATGCTGTACTTTCGCTACTTCCAGAAGATGAACAGGAAAAACA
AAATGAATGGTTTTTGAGTATCATGAAATATTGTGAAACATTTAAGGATGCTGTTCAATG
CTGGTTAAGTGGATCAGAGGAGATTGAAGACAACTCAGATGAAGTTGATGCTGGAGTAAT
GCAAGAAGATTGCTCTAATTCACAGGTCCCAGTCTATGTTACATCTATTACCACATCAGA
TGAAATACAAGATGATGTAAAACCCACTGACAGCGTGTCTAATATTGACAGTAAAACTTC
CAGAAATCAAAATTCAATTGCTGATAATGGTTCTTTGGTATCATCTACTTCTTCAGTTCG
TCTCAAAGCAGAGTCTGAGTTGGCTGCATTAAAGGCACGTCAAAAAATGTTAAAAGATAA
ACATGAGCTGGAGGATCAACAGGAGCAACTACGAAAAAAGAAGGAACAATTAATATTGCA
AGAAGAAATTGAAGTGCAAATGGCTAAATTAAATGTCTTGAAATCTCAAAGTGTGTCAAG
TTCAAAGTCTGATCGTTCAAGAGGGAAACATTCCAGTTTGGAGCAAAAACAAAGGAAAAC
GCTAGGTCTTAATGCCAGTGCTAAAGCATTTGTACCCCAAAGGTGTGTAAGTGAATTATT
TCAAGATCGAGAGAACACTGGAGCAAAGCCTAAAAAGAAAACTGTACAACATCAAACTTT
GCAGTCTTATCAAGTGGAACATCAATCATCTAGACACCAAACTGAAGAGCATAGAGGGCA
AAGAAATGTTATGAATTCACATGTTCAAAACTCTGACGAACAAGGTAACATAATGGGCAT
CATGAGAAAGCAAAATGAAATAACATCATTACTGTTGAAACAACAATGTTTATCATCCTT
ACCCAAAAGAGATCTGGAAGTGTTTGATGGCGATCCTCTACAGTATCATGCATTCATAAG
AGCCTTTGAAAACAGTGTTGAAAGCAAGACTGATAACAACAGTGATCGCTTGTATTTTCT
TGAACAATATACTATGGGTCTTCCAAGAGAGTTGGTACAGAGTTGTCAATATATTGATCC
GAACAGGGGATATGTTAGAGCTAAAGTCTTGTTACAGGAGCATTTTGGCAATGAGCAGAA
GGTGGCATCTGCTTATATGAATAAAGCTCTATCATGGCCTCAAATTAAAACTGAGGATGT
TGATGCACTGCAAGAATACACTCTATTTCTTAGAGGTTGTAGTAATGTTATGAATGAGGT
GCAATACATGTGTGATCTGGACATGCCTTCTAACATGATGATAATTATCAAAAAATTGCC
ATACAGACTCAGAGACAAATGGAGAACTGTTGTTTGTGAACTGCAAGAAAGACGTAATTG
CAGAGCTTCATTCACTGATGTTGTGAAATTTCTGGAACATCAAGTCAAAATTATAACTGA
CCCAGTGTTTGGAAATATACAGGATGTACCCTCAAATGAAATGAGAAAAAATGTGAAAAG
ATCTAAATTGTTTTCTCGTCCTGGTATAAGAGGAACCAGCTTTGCTACCACTGTAGATGC
TGTAAAGAAAGAAAGTGATTCCTGTTGTATAGAGAAAAAAGATGTGACGTTGGATAAGAA
AAGATGTCTCTGCTGTAATGGTGCACACACATTGGAAGTGTGTCCTCAATTTGGTAAACA
ATCTCACAAAGAGAAGATTGGCTTCTTAAAAGAAAGTGAGGTTTGTTTTGGCTGTTTGGG
CATTGGGCACATTAGTAAGACATGTAGGAAACGTCTTCATTGTAATGTTTGTGGTCTTCG
ACATCCTACTGTACTGCACATCTTTTCTAAAGAAAAAGACACACAGGATATAACAGACAA
GAAGTCAAAAACAGCAGTAGATGGTGTATTAGTATCTAGTGGTCTTACTGGGGCTGGCGA
TCAGGACTGTAAACTCCCAATAGTTCCTGTACAGATAAAGTCTAAAAAAGGAAGCAAAGT
TGTTACTGCTTATGCTTTTTTGGATCAAGGGAGTACAGCTGTGTTTTGCACAGAGAGTTT
AATGAGGAAGCTCAACCTCACAGGAACTAAAGTTCGGATACTTTTAAGAACTATGGGGCA
AGAAAAGGTGGTATCTACTCATGTTCTGTCAGGAATGGAGGTAGCTGGCTTGAATGGAGA
TGAATTCTGTGACTTGCATCAGGTTTACACACAGGAAAGTATGCCTGTTCACAAAGGAAA
TATTCCCAGACAAAGAGATATTCAAAGGTGGCCTTATTTGAAGAATGTCAATTTGCCTGA
GATTGATGCAGGAATTGAGCTGTTGATTGGTACAAATGTTCCTAAAGCATTGGAACCACT
GGATGTAATCCGCAGTGTAGATAATGGGCCGTATGCTATCAGGACAATGTTGGGCTGGAC
AGTGAATGGACCGCTCGGTGGAAATGGTGAGCATATGTCAGTTGATGCACAGCCAAATGT
CACGGTCAACCGAATTTCAGTGGTGAAGTTGGAAGATATGTGGCAGCAGCAGTTTAAAAT
GGACTTTCCAGAATGCAAAAATGAGGAGCAAATTGGCTATTCAAAGGAGGATCAAAAATT
TATGGATATGGTATCAAATTCGGCCAAGCTTGTTGATGGGCATTATGAAATTGGCTTGCC
TTTGAGAGAAAATATCAATATGCCAAACAATCGGAAAGTTGTAGAGCAACGTGCCTCACA
TCTAAAGAAGAGATTTCAAAAGTGTTCTACATTTTTTGCTGACTATAAGGCTGTCATGAG
TGATATGGTCTTCAAAGGCTATGCAGAAAAAGTGCCTGTAGAGGAGATGACTCGTGGAGA
TGGTAAAATTTGGTATCTTCCACATCATGGTGTTTACCACCCCACCAAGAATAAAATCCG
TGTGGTGTTCGATTGTGGAGCAGGGTTTCAACAAGCATCACTTAATGCTCAGCTTTTGCA
AGGACCAGACCTCACTAGTTCGCTTGTTGGAGTAGTAACAAGATTTCGAAAGGAGCCAAT
AGTAATTACAGCAGATGTTGAATCAATGTTTCATCAAGTAAAAGTGCCTGCTGATGATGT
TGATTTATTAAGGTTTCTTTGGTGGCCAGATGGGGATTTGGGACGAGATCCAGTTGACTT
TAGGATGCTGGTACACCTCTTTGGAGCTACATCATCTCCTAGTTGCGCAAACTTTGCGCT
TAGAAAATGTGCAGAAGATCATAAGGAACAATTCAGCAAGGAAACAGTAGAAGCTGTTCT
ACATTCCTTTTATGTTGACGACTGTCTTGTTTCAGTCGCTTCAGTTGAACAAGCAAAAAC
CTTGTACCAGGAGCTTGTATCCATATGTGCTAAGGGTGGATTTAAGCTAACAAAATGGAT
AAGCAACAGTCTTCAAGTGTTAGATGCTATTCCAGAAGCTGAGAGATCAAAGTCAATGAA
AGACTTGAGAATGGATTGGGATTCTCCTTCAGTAGAGAAAGTGTTGGGAGTGCAGTGGTG
CATCCAGTCAGATGTATTCAAGTTCAAGGTAGCATTGAAAGAAAGTCCTTTAACCAGAAG
AGGTGTATTATCTACAATTAGTTCCATCTACGATCCTTTGGGAATTGTTAGCCCAGTGGT
ATTGTCAGCTAAGAAAATATTACAGGAACTCTGTAGAAAAAATCTGGGATGGGACGATGC
TTTGCCTGATGTATTTGCTCAAAGGTGGACCAGCTGGCTTCAAGAGCTTCATTATTTGGA
GTGCTTTGAAGTTGCTAGATGTTTGAAACCTCCAGATTTTGGAGATATTGTTAAGGCACA
GTTACATCATTTTTCGGATGCGAGTGAAGAAGGATATGGAACTGTATCATACTTGTTGCT
GCATAATGAACATTTTCAATCTCATTGCACTTTTATAATGGGGAAATCTAGAGTAGCCCC
AATGAAGTGTGTTACAATTCCTCGCATGGAGCTCATTGCTGCTACCATGGCTAGCCGAAT
GGATGTGTTATGGAAGAAAGAACTGCATTTGCAGCTCCAAGATTCTGTCTTTTGGACAGA
CAGTGCTTCTGTTCTTAAGTATATTAAGAATGAGACTACTCGATTCAGAGTATTTGTAGC
CAACCGGGTGACTGAGATTCTTAAGGTTTCACATGCTTCACAGTGGAGGTACATAGATTC
AGCAAGAAATCCGGCAGATGTTGCTTCCAGAGGATCAGCTGTTGATGTGTTCCTTAAGAA
CAAAACATGGACAGCAGGTCCTGACTTTCTTCTTCATCCTGAAAGTGAGTGGCCTGTTAA
CCTCAATGAACTTGAAAGGCTCAAAGACGACGATTCTGAAATCAAAAAAGGCGTTGAGAT
TAATTCTATACAGCTCAGAGGAGAGGATGATGCTGTCACACAATTAATCAATCACTTTTC
TTCTTGGTTCCGCTTGAAGAAAGCAGTAGCTTGGATTTTGAGATTTAAGAATCTACTTTT
GTCCCTTAGTCGTAAGAGGAAACAATTGAGAACTGCTTTTGATGATTCGAATTTGAATGA
ACAACATAGTACCTCTTTGGAAAAAGAAATGGAGAACTTCAAAAGCCAACTTGTACAACC
GTACCTGTCTCTAGAAGAGCTTGAGATGGCTGAAGTGGAGATTATCAGACATTCTCAAGA
GAAGGCGTTTTCTGATGAAATTGCTAGTCTGAAAGTCGGTGAAAGTATAAAGAAGAGTAG
CTATCTTTATCGACTTTGTCCCATTTTTGACAATGTTCTGCGGGTTGGAGGACGCTTAAG
TAGGGCATCAATGCCTGAAGATTCTAAACATCCAATCATCCTGCCAAAAAATTCTCACAT
TGCAGAAATTCTGTTGCAACATATCCACAAAGAAGTAGGTCATGGTGGCCGCAATTATAT
GCTGTCGAAATTGCGGCAGAAATATTGGATTACTGGTGTGAGTACTGCAATAAGAAGAGT
ATTGTCAAAGTGTGTTACTTGTAGAAGATTGAATGCACTTCCAGGATGTCAACAGATGGG
AGATTTACCATCGGAGAGAGTCACTCCCAATGAACCACCATTTACACGTGTAGGGGTAGA
TTACTTTGGACCCTTTAATGTAAAAAGCAGAAGAAGTGTAGTGAAAAGATATGGAGTTAT
TTTCACTTGTTTGGCCATTCGAGCAGTACATATCGAAGTAGCACCTTCCTTGGATACTGA
TTCCTTTATAAATGCACTTCGCCGTTTCATTGCACGACGTGGTCAAGTGCAGGAAATTCG
ATCAGATAATGGAAGGAACTTTGTTGGAGCCGAACAAGAACTACGAGTTGCCATAAAGGA
ATGGAATCAGTGTAAGATCAACAATGTTCTTCTGCAGAAAGGTATCAAGTGGACATTTAA
TCCCCCTACTGGATCACATTATGGTGGAGTTTGGGAGAGATTAATTAGATCTGTGAGAAA
AATCCTAAATTCTACCTTGAAGTCGCAGAATCTGGATGAAGAAGGACTTCAAACGGTATT
GTGTGAAGTGGAGGCTATTATTAATAGTCGTCCAATAACCAAAGCATCCACTGACCAAAC
GGATTTAGAAGCGTTAACACCGAATCATCTGCTACTTCTGAGGACTTCTCCATCCTTACC
ACCAGGACAATTTAAGAAGGACGAAGTATATGCTCGTAAACGATGGAGACAGGTACAGTA
CATGTCAGATTTGTTCTGGAAAAGGTGGGTACTGGAGTACCTAACACAGCTTCAAGAGCG
TCAAAAATGGTTAAAAGTCAAGCGCAACTTGAAAGTAGGAGACATAGTGCTTCTAGTTGA
CAACACAGCACCTCGGAACTCATGGCCGCTAGGACGTATAATTCAAACCTTTCCTGACAA
AAGAGGATTTGTCCGTCATGTACAAGTGAAGACCAAATACAGCTGTCTCGACAGACCAAT
AACAAAACTCTGTCTTCTACAAGAAACGGAAGACGATATAACATGAACACTTTACTTTTT
GTTTTCCCTTGAAGCAAGAAGGATCAAGAATTTTCCCTTTTGAATGTTTTCATGTCTCTA
TTTATATTAATGTAATTATTATGTAATAATTAGGGGCTGGAT
>BEL-61_DRe-LTR:ClassI#LTR/Bel-Pao
TGTAGTAGACATGAAATGGTTAACGTGTCACGTGATTGTGGTGGAGGGTCACCGGGTTAC
GTAGTGCGCTTATAGGTGGCACCTGTTCATTCACAACTTAGGAAGGAGAGAGAGAGGGGG
TGAACGGGGACGCGGTACTCTTTGTTGACCAAACAAACACAAACAGGCTCAAACGAAATC
AAGCTTAAGCCCAAATCAAAGTCTACACTGTCAAAAGATCAAGGTATGTTTTATATTGGA
AAATAAACGAGTGATGACATTTGAACGACTTCTTGCCTTGTGTACATTTGATGTTTGCGT
CACAAAACATGTCTCTGGTTTAGCCTCTCAGCTGTTACTTCACGTAGCCGCTACA
>BEL-62_DRe-I:ClassI#LTR/Bel-Pao
AATGGTCCTTCGAGCCGGATGATAGTAACCTTGAAGACAACATGCAATCCGAGCAGGAGG
TCACACCAACCATTGTGCAACCTCGTACTCAGCGGGAGAGACATCCACCAGCCTACTTGG
GTGATTATGATGTTGGATATCAACCAAGCCAGATTCCAGCTTCCAGTGCAGGGGACAGTA
ATACAATGCCAGCAGCTGCCATTGCATCTGCACATCCAGATGAAGCGCATGTGCCTTGCC
GATCATTATCAGCACATTCATCTGCAAAGTCACGTCAAAGCCGATCCAGGACAAAGACCA
CCAGAAGCAGTGTATCCAGCCGTTCGACAGCTTCGCAACTGACAGAGCTACAGGCAGCTA
TTGTAGAGGAAAAGCTGAAAAGTATGGAGCTAGCAGAGATGCAGAGGCAGATGGTGGAGG
AGAGCAAAGCTGAGGAGCAGTGTGAGTTCCTGGATCAACAAGCACGCTTAGCATTATATG
AGAGAGAAGAATTACTCAGAGAGCAGCAGAGGAGAAGTCATCAGTTAGATGAAGAGGCTC
GTGCAGCACACAAGACCAAAGAACTGATCACCAAACAGCTTGAAAGACAGCGTCGTATTA
AGCAGAAAGAGATGGAGCTGGAGAAAGCGCGTCTTGTTGCTTCACTTCTCCGAGAATCAG
AGACTGAGAATGCAACTGCTATTTCACAAACTGAAGGTGAACTTGACCCAGAGCAGGTAC
AGACTGATACACTCCGTTTACCAAAGGTAGAGGTTGCTCACCATACACTACGACAGTTCC
CTGATAGTACACAGCACTCTACACCACACACATATCAGAGTAAACCTGTTACTGCTCAGC
CATTAGTTCCACATTCAGTACATGAGCACATTACCTCTCATGCTACATCCAAATCATTAT
ATGTAGAACCAATGAATGTTGTTCCTTCTCCTATCTGTTCTGTTGCAGCACCAGGTGTGT
TTCCCTCACAGGTAAAATTACATGTTGCAGATGTTTGCCCTCCTTTAACCGTACAGCCAT
CTTTGTCCTATGAGAGACAAACATATAGTCAGTTAGGCTCTAACCTTCTATGCCCAGGTG
CATCATATGTGTCTCCGGATTCAACAGCGACCAGCTATGCTCAGCCACCTCACCAGTCAA
TTTCAGTACCGTCTCAGCCCACAATTAATCAGTCACAAAATCCTGTTAGGCAACAGCAGT
TAAGCTCACAGCCATTACCCAGGCTAAATGTTCCCAGTGTACAGCCACCAGCCCCAGCCA
ATGTTATGGATATGCTAATTGCTAATTCATATGGTATACCTAAACCAGCTCTGCCTACAT
TTGAGAGTGGTAGGGAGTCAGACTTTGCCCTACTAAAAATGGCATTAGATAGTCTCATAG
GCTGCCACGCTCATCTCACAGAGCAGTTTAAGTACCAGGTACTTCTAGACAGAATAAGAC
TACCCAGTGCATACAAATTAGCACAAGCCTATATGCATGATCCTACACCGTACACTACTG
CATTGCAAGCCCTCCAAGACAAATATGGGCAACCTCGTCAACTTGTACAGAGTGAACTTG
GGTCCATTTTGAACTCTCCACCAGTTAGAGTAGGGGATGCCGAAGCCTTTGATAATTTCG
CTCTTGCAGTACATGCACTTGTAGGTATGCTTCGTTCTTTAGAAGGGGAGAATGGGTACG
AACTGAAGTGTGGCTCACATGTGGACAGACTTTTAGTCAAATTGCCGGCTACCTACCGAG
ATGGATTTGTTGAACATTGTCTCAGTCGTGGTATACTCGTCACAGGGACAGATAAAACAT
ACACTCTTCATGACTTAGCAGCATGGCTTCAGCTAAAATCACAGGCGAAGCGCATCTCAA
GTAGAGCTGTTGACATGTTTCAAGAACAGATAAAGCCTCAAAGGAAAGGGAAGAGTAGCC
ATACATCATCATCTTCTGTGTACTACAACATTAGTAGCAGTCATGATAAAATGCCCCTTA
CCACTCTGCCATGTCGTACCTTTCCACAAAAGCCCAGGGACAAACCAAAAGCTTACTGTC
CATACTGTAATACCCGTGAGCATTATCTCAGTATGTGTTCCAAATTTAAGTCACTGACGA
CTACCCAGATCACAGAATGGATCAGAGACAAAGGTTGTTTCCGCTGTGGACGCAATCACA
AACCTGAGGCTTGCACCCTCAAAAAGCCCTGTAATATATGTCAAAAGCAGCATCTTACTG
TACTACATGATGTAAACATGCAGGAGCCCAACAAGGTCCTTATGGTCAGTACCTCAGCAG
ACACCATTTATCTTGACCGTCCCAATCGTCCTCAACAGGTCATGTTAAAGGTGGTCAAAG
TACTCATACATAATGCCAGACACTCACTAGAGGCTTATGCTTTGCTAGATGATGGTTCCG
AGCGGACAATTCTCCTCTCCTCTGCTACACAATACCTCCAGCTGCATAAAAACCCTGAAA
CGCTCTCATTGAGAACTGTCCGACATGAGGTTGTTCACCTGAAGGGGTCATCTGTTTCAT
TTGAAATTTCACCCGCTGACAATCCTAGACAAAAATACAAGATCCATCATGCCTTTACGG
CTGATGAATTGGGTTTCTCAGAGCATACTTACCCAGTGAAAGTACTGATGAAAAAGTACA
AGCATTTGCGAGGGTTACCAATACCAGAAATTGATCATGTGCGGCCCGTACTACTAATCG
GTTCCGACTTTCCACATTTGCTCATTCCCACTCAGCCTGTGCATATTGGCCCAGCTGGTG
GACCTGTAGCAATCTGCACCCCGCTTGGTTGGACACTCCAAGGTCCTGCCAGCCTGATGC
ATGTTCCTAGTGATGAGCAGCGGTGTCTCTTCACTGCAGTGGGACCTACCCACTTAGATC
TACAGAGACATGTGGAGAAATTGTGGCAGATCGACACTTTACCTTATATCAGTGAGAAAG
CAGCCACTCGATCCAAGCTCGATCAACAAGCACTTGAATTGCTCGAGCAGCAAACTGTAA
GGGTGAATGTAAATGGCACAATGAGATATGCTACACCACTTCTCAGGCGGAAAGACAGTC
CTTGTCTAAAAGCACCCAAATCGGCTTGTCTTTCACTACTTCGAAGTACAGAACGGAGAA
TCATTAATGACCCCAATCAAACCCTGACATATTGCGAGGAGATTCAGAAACTTGAAAATG
CAGGTTATGTAAAGAGGCTGACAAATGAAGAAGTTGAATCCTCTGCTGAATCATGGTATC
TACCACATCACTTAGTCCACCACAATAACAAAGCCAGGCTTGTTTTCAATTGTTCATACC
AGTACAGAGGACTTGCGCTTAATGAACATCTTCTTCCTGGGCCAATCCTGGGTCCTTCAC
TTCTTGGAGTCCTACTTCGGTTTCGTGAGCACACAGTGGCAATCAGTGGGGACATTAAAG
CAATGTTCCATCAGATCAGACTTTTGCCAGAAGATCGCTCACTGTTACGTTTCCTTTGGA
GGGACATGAAGAAGAACGAAGAGCCAAATGTCTTTGAATGGCAAGTCCTCCCATTTGGAA
CAACCTGCAGTCCCTGCTGTGCCACATATGCGCTACAACGACATGTGAAAGACAACTGTG
TAGGCTATGAGGATGTTCAAATGTCTGTCGAACAAGCATTCTATGTAGATAACTGTTTGC
AGAGTCTTAACTGCCCAGAGAAAGCTCGCAGCCTAATTGACCGAATGCGTAGTCATCTGT
CGTCAGGGGGGTTTGAAATCCGCCAGTGGGCCAGCAACATACCCCAAGTAATAGAACACC
TCCCAATAGAAGCCAGAGCAGCTAGCACTGAACTGTGGGTTTCTGAGCATAGTTCAGATC
CACAAGAGCCAGCTTTGGGTCTCCGCTGGAACTGTCTCACTGACCATCTTGGATACCAAC
ACCGTCAAGTTCATTATTCTGAACCCACACTCCGAAATGTTTACAAGGTACTGGCTACGC
AGTATGACCCACTTGGATATCTAATACCTTTCACTACGAAAGCAAAGATATTAATTCAGG
ATCTTTGGAACCTAAAAGTTGGTTGGGATGATGTTATCCACCCAGAAAGCCTGCGAATAC
AGTGGCGCCAATGGGAGGCTGAACTGGCTAATTTGCACACCGTTGAAATACCCCGAGCAT
ACATACCACCATGTGCAGACACAGAAGGCATGCAGAGAACCATACATATCTTCTGCGATG
CCTCTGAACGCGCGTACGGGTCAGTCGCTTACCTCTGTACTTTAGATCAGCATAACCAGA
CACATGTTGCTTTTGTGATGGCAAGATCCAGGGTGGCTCCACGCAAACAGATATCAATGC
CACGCTTGGAGCTTTGTGGAGCTCTCACAGGAGCGCAGCTAGCAAAGTTACTCAGTAAAG
AGTTGTCTATTCCTGCCAGAGATGTTGTCCTGTGGACTGATTCGACAACGGTCCTGAGTT
GGTTAAAATCCGACTCCTGCCGCTATAAAGTCTTTGTCGGAACCCGCATAGCGGAAATTC
AGGATTTGACATTGGAGTCTTGTTGGCGATATGTTAACACTGCAGACAACCCAGCGGATG
ATTTGACCAGGGGGAAGACTTTGGTAGAGTTAACCAAATCCCAGCGCTGGAGTCAAGGAC
CACAGTTCATTCACCAGCATCCAGACACCTGGCCATCCCTGCCTGAATTAGCTGCTCCTG
ATGATCATGATGAGCTAAGAAAACAAACATTCTGTGGCAATACAATCATCACTACGCCTC
AACCTGCCATCTCCAATTATAAAAATTGGAGTGAACTGTTGAAGTTTACTTACCAGTCCC
TTCACGGGGCGGCTGATTCCATGACTGCAGCAGATGCCATTGAGGTTGAGTTACATATAC
TAAGGCAAGCTCAGAGTGACAGCTTCCCAGAAGAGGTGGGTGCACTGACAAAAGGTAAAC
CCATATCCACCCAGAGCCGTCTGGCTGCACTAGCCCCTGWGTATGATCAAACAGTTGGTC
TTATCCGAGTAGGCGGACGGCTTCGCAGAGCTGAGTGCCTAGTTCCAGACACCATACATC
CCATAATACTGGACCCTAAACATCCAATTACCATGCTCCTAATCAAGAAATATGACAACC
AGCTTCTCCATCCAGGTCCAGAACGGGTCTTAGGTGAGATCAGACGCAAATACTGGATCC
TTCGTGGCAGGGAATCCATTAAGAGACACCAGTACAACTGTGAAACATGCCAAAAATGGA
GAGCAAAGCCTGTAATACCAAAGATGGCAGACTTGCCTCCATCACGTTTAAGACTATATA
AACCCCCTTTCTGGTCAACAGGCGTTGATTGTTTTGGCCCATTCACCATTAAAATAGGAC
GACGCACTGAGAAACGCTGGGGCATCATATTCAAATGCATGACGACAAGTTGTATACATC
TTGATCTCTTAGAGAGCATGGACACAGATGCCTTTCTGATGGCTTTACGAAGATTTGTAT
CACGTCGGGGAAAGCCATTTGAGATACTGGCGGATAGGGGGACAAATTTCAGGGGAGGAG
CCACTGAATTGCAAGAAGCTTTTACAGCGTTAGAAGCTTCACTTAAAGAACAGTTAGCTG
GTCAGGAAATTACATTTCAGTTTAATCCGCCACATGCCCCGCATTTTGGTGGTACCTGGG
AGCGAGAGATACGGTCTGTCAAAACAGCTCTTCAGGTAGTCCTAGGCAATCGAACTGTGA
CTGAGTCCGTTTTACGTACAGTGCTGGTAGAGGTTGAGGGAATCATCAACTCCAAGCCAC
TCGGGTATGTTTCCTCGGATGTAGCTGATCCAGACCCAGTCACACCCAATCTATTGCTGA
TGGGCCGTCGCGATGCATCACTCCCACAAGCGATCTACTCCTCTAGTGATCTGTTAGGTA
GAAGGAGGTGGCGACATAGTCAAATTTTGGCTGATCATTTTTGGGTAAACTTTGTACGGC
ATTACTTACCAGGCCTACAGACACGCCAAAAATGGCAAAGGGACACCGGCAATTTAACTA
TTGGACAGATCGTCATGATAGTTGATCCACAGTTGCCACGAGCTTCATGGCCTATTGGTA
AAGTGATTAAGACATATGCTGGTGTAGATCATTGCGTACGTACTGCAGAAGTGCAAGTAA
AAGAGCGAACTTATCTTCGGCCTGTCGCCCGGTTAGTTAAGTTACCATCATGGGAAGATG
AGGAAGGAAACAATTAGCCTTGAGACTTTCCCTAGACTAATTACAAATTTATCTAGTAAA
TTTGGGGGCGGCTT
>BEL-62_DRe-LTR:ClassI#LTR/Bel-Pao
TGTAGGAAAGTCCTATACAGGGTTGCAGTTCTTATGAGTATACCCTAGATGGCGCACCTC
TCTAATTTGACCGACATTCACTACTTTCGCTTTCAAGAGCAAGCACATGGCAAAAATCAC
TTGTGAGGCACGGTGAGAAGGCAAACATCTATCCTGTGTGCGTTCATGCCAAGAAAGTAA
GTTTATTTACTGATTCCCACCAAAAATATGGGTAATACTTATGTTAATACTGTTGTAACA
ATATCTGTAATGTTGTATTTCACCTTTAATGCATATATTTGCATAATCTTATGTTATATG
TTAATCTGTGTTGGGAAGCTAATATGCTAGTCCAAACTATTTATGCCATAGTATGTTTCC
TTGTTGGATTAATGTWTATATTTTGACACATGGTGTAATGTTGAGTCATTTCTAAACACT
ACAGTTTGACAGTGAATTTATTCCTATACCTAAAGATTATTTTCTGTTGTAATCTAAATG
GAAATGTTTGACTGTTATTTGTTAATTGCTAAACCTGTAATATTTTATTGATACTTAATT
TGTTCTATTTTATGTTCCAGACCACACACACACACACACACACGTACTCACTCATTAAAG
CTATTTTTGGATGAAACTCTCCGAGCCCTTTACTCTCTTACCGGAGTCTCCAGTTTTCAA
GGACTATCAGAACATTCCAGAGGTTCCACCTCAACA
>BEL-63_DRe-I:ClassI#LTR/Bel-Pao
CNTTAAGTCAAAAACCTCTGCTTCCAGTGATCTGTGAGTATAAATTCACGTCAGTGACAG
CTCTTGAACACATTTATACTTGGGACCGATAGCCATGTGGATCTCGTTTGCTGTTCCTGT
TTGAGTTGCTGTGGATCTCGCTTGCTGATCCTGTTGGAGTGGCGTTGGACTTCATTGCTG
TTCCTGTTGGGGTTGCTGTGGATCTCGTTTGCTGTTCCTGATAGAGTTGCATTGGACTTC
GTTTGCTGTTCCTGTTCTAGTTGCGTTGGACTTCGTTCGTTGTTCCTGTTGGATTCGCAT
TGGATGGTGATTCAACACAGGATTTAAAGGTACATTGTTGCAACAATAACTGAACTTAAT
GGCCATTTATTATGTGTGCACACAAAACAAGCGTAAATCCAATGCATTGGTTGCCAAAGG
GTTGGACAATTTTTTGTACTGTATGGTTGTTCTGAAATTGTGGTAATATGGAGGAACAGT
GTTTAAATGAGGAAGAATCTGCTGGGTCAAAACAACAGCTTTATGATGATAGTGAGCCTG
AAAGGCAAAAAAGGCCAGTTAAACTTACCGCAAAGGCCTTATTGGAAAAACTGCAATCAT
TGCAAGCAATTAGGAAAGCAAAGTTGAACAAAGCAGGCAAAATAATAGAAACTATTAAAA
GGTTGATGCAAAATAACAGAGAATATGAAAATGAAGTACAAAGTGTATTTGAAAATTTCA
AAAGGTTATGTTTGGAGGCTCAAGAAGCACATGAATCTTTGTTGACTTTGTTGCCTGATA
ATGAAATTGAGAAACATGATATATGGTACAAGGCAAAAATGATTTCAAAAAACGAGTTTA
TTGAACATGTCAATTTATGGTTGTCCACATCTGACACATGTCAGGAAATAACTGAAGGGG
TTACTGATGCAAATATTAATGATGAGGTCGTCCCAGAGGACAGTGTTTCAAATGTTTCAA
AGGGTGCCACTAACTATAGTAAGCACAGTTCCAGTAGTAGTTCTTCTACTGCATCAGCTC
GTGTACAGGCCGAAGCAGAGAGAGCTGCACTTATGGCCCGTGCCGCTGCATTGAAATCTA
AACATGCAATTGAAACAAAGCAAGAGGAATTGAGAAAACAGAAGGAACAACTTGAATTGG
ATGCTGAAATAGCAGCATCTACTGCAAAACTTGCTGTTTTGAGTACTGTTGGCAGCCAAA
GCAAATGCTCACGTACTGGTAGTTCTCATTCAAAAGGAAAGGAAGTTACAAAGAGTCAAA
CGTCAAGGGATGTGATTGGAAATGGAATTTTTGATTCAACAAGAAGAAAAATATTAAATC
CACAAGCTACTGAATATGTACCAACAAGTCAACTATCAGTGGCCACAGTTGGAGCTAAAA
ACAGCAGTCCATCACAACCAACTGGCACTACCTCTAACTTCCCATCACAATCAGTTCGTG
CTACTTCTAACTTCCCATCACAATCAACAACAATGCAGCACATAGGAGGATTGAACACTT
ATGGCACCAGCACTCATCAACATCAGGACTCAAGTCAGTTTGTACAACATTCCAGTGGCA
GTATGGCAACACAAGCTATAAACCCTCTTCCATCTCATGATGAACCTCTTTTTGAGATTT
TGAAAAAGCAGGAGGAGCTCACTGCATATCTTGTACATCAAGCTCAACCTCACACACTTC
CAAATAGAGAGATTCCAGTCTTCAATGGTGATCCACTTCATTATGTATCCTTTTTGAGAG
CATTTGAACATGGTGTTGAGGAAAGAACTCGCAATAAAAGGGACTGTTTGTATTTTTTGG
AGCAATTTACCACAGGTCAACCTAAAGAACTGGTTCGAAGTTGTCAACATCTTGATCCTG
AAATAGGTTATCCATTGGCTAAGAATCTTCTGAAGGAGCAATTTGGTAATGATTTTAAAA
TTGCTGCTGCATATATGGATAAAGCTTTAGGCTGGCCCTTGTTAAAGGCTGAGGACGCAC
AAGGGTTATATGCATATTCCTTGTTTTTGCGCTCATGTTGTAACCTTCTTAATGACATCT
CTTTTATGCAAGAGCTCAACATGCCAAGTAATATGAGAACCGTTGTAATGAAGTTACCTT
TCAAGTTGAGAGAACGTTGGCGAGAAAAGGCCTGTGAGATAATGGATCTGATCCAAGCCA
GACCCAATTTCTCACATCTTGTTGATTTCATCGAACGACATGCAAAGATCGTTTCTGATC
CTGTGTTTGGATGTATTCAAGACAAACAACAAGTTGCAAGCAAAGCTGGTAAGGTATTCA
AGGGAAACAGTTTTGCTACAAATGTTGTTGCCTCAGTTCCAGTTAAAAACTTGCAGCAAG
GAACTCGTTTTGTGAGCAAGATTGATGAAAGCAAGACTTGCTTGTTATGTCAAGGCAATC
ATGTTTTGGAAAGGTGTCATGTTTTAAAGAAGAAGTCACAACGAGAAAAGATTGACTTTT
TGAAAGGAAAAGGAATTTGTTTCAGCTGTTTGAAATCTAGACATTTAAGCAAAGAATGTG
ACAATCGTCTTGTCTGTGAAGTCTGCAAGCAAATGCATCCTACAGTTTTGCACATATATC
GCAAATTGGCAGCTGGAATTCCACAGGCAAAGGACACTGAAAAGAGGAGCAGCATAGTCT
CTACCCAAACTTGTGGCCATACAGGGGCCGGGAATGAAAAGTGCTTGCTTTCAATTATTC
CAGTACAAGTAAAATCAGTTAAAAGTCAGAAAGTAATTCAGACTTATGCCTTTCTGGACC
CTGGGAGCTCAGCCTCATTTTGTTCAGAGCAGCTCATGAATGAGCTTAACATTGGAGGAA
AAAAAATTAACATCTATCTTCGTACTATGGGGCAAGAACAGCCTGTGTCTTGTAATGTCA
TAACTGGTTTAGAGGTATGCGGTATCAACAGTAATAAGTTCTTCTCTCTTCCTGAAGTGT
ACACACAGAAGAAACTGCCTGTCAATTCGGACAATATTGTAACGCAGGAGGACATTTCCA
AATGGCCATATCTGGACAGAGTAACAATTCCTCACATTGAAGCCAATATAGGTTTACTGA
TTGGAGCTAATGCATCTCAAGTAATGGAACCTTGGGAAATAATAAACAGCTATGGCGATG
GGCCATATGCCATTAGAACCCTACTGGGGTGGGTTGTTAATGGACTTTCAGAAGCAAGCA
GTAACTGTGAGGATGAAACTGGTACACCCTCTGTTACTGTTAATAGGATTTCTATCAGAA
GGCTTGAAGAATTGCTCCAAAATCAGTATAATCACGACTTCAATGAAATTGTTGTCGAGA
AAGAGGAGATGTCAAGGGAGGATTTGCAATTTATGGAAATGATGAAGAACTCTGTCAAAA
TGCTGGATGGTCATTATAGCCTGAGGCTACCATTTCGTAGTGATGATGTTGTACTTCCAA
ACAACTTAAGTGTTGCGAAACAGAGGTGTAATGGTTTGAGAAAAAGGCTTGAAAGGAATC
AACTGTTGCATGAGGAGTATACTCATTTTCTGTCTGATGTTCTGGAGAAAGGATATGCTG
AAAAGGTGCCAGAGCATCAATTAGATCGTGATGATGGAAAGGTTTGGTATATTCCTCATC
ATGGAGTATTACATGCAAAGAAAGGAACATTGAGGGTCGTGTTTGATTGTGGGGCAACGT
TTAGAGATACTTCACTCAACAAACAATTGTTGCAAGGTCCCAATCTTACAAATTCACTTT
TGGGAGTATTGTTACGATTCAGACAGGAAACCATAGCACTAATGGCTGACATTCAAGCTA
TGTTTCATCAGGTCAAGGTAGCAGAAGATGATGTGGATTTTCTTCGGTTTTTATGGTGGT
CTGATGGAAACTTGAAGCAGGAAGTCACTACATATAGAATGATAGTCCATCTGTTTGGAG
CCGCGTCTTCTCCAAGTTGTGCATGTTATGCATTAAGACGAACGGCAGAGGACAATCAAG
CACTTTTTCCATCAGAAGTGATCGACACTGTCTTTGATTGTTTCTATGTAGATGACTGCT
TGAAAAGCATCTTCTCAGAGGAGGCTGCTATTGCCATGGTGCAGGATCTTATTGCTCTTT
GTCAAAAGGGTGGATTTTGTTTGACGAAATGGACTAGTAATAGCCGTAAGGTACTACAAT
CAGTTCCAGAAGAGTACAGAAGTAAGGACATCCAGTACTTGGATTTAGACCGGGACAAGC
TGCCTGTAGAACGAACTTTGGGGCTCCAGTGGTGTGCAGAAGCTGACACGTTTCAATTTA
AACTGCAGTTGAAACCCCATCAGTGCACAAGAAGAGGAATTTTGTCTACTGTTAGTTCAG
TTTATGATCCTATGGGATTTCTTGCTCCTCTTATGTTGCCCGCCAAGTTGCTTCTACAGG
AGATGTGTAGACAGAATCTGGGCTGGGATGAAGAAATACCTCCAGCTCTCAGAAAACAGT
GGACTTGTTGGATTTCTAATTTGGATGAAGTGTCAGAGTTTCAAGTAGGCCGATGCTTAA
AACCTACAGATTTCGGTGAAATCATGCATGCCTGTTTGCATCATTTTTCAGATGCCTCTG
AAAAAGGATATGGTATGGTTACTTATCTTAGGATGATTAACAGTGATGATAAAGTGCATG
TAACATTTCTACTTGCTAAGTCCAGAGTGGCTCCCCTTAAAACTCTAACCATTCCTCGCT
TGGAGTTAACAGCAGCTGTTCTCTCTGTTAAAGTGGACCAGATGTTGAGAAGGGAATTAA
GACTTCAATTGGAGAACTCAGTTTTTTGGACTGACAGTCAAACTGTGCTCAAGTACATCA
AAAATGAAGACAAACGCTTCCAAACCTTTGTTGCAAATAGGGTCTCTTACATTAGAGATA
GGACATTGCTTCAGCAGTGGAGATATGTTGCCACCAAGGAAAATCCGGCAGATGATGCTT
CACGTGGAATGCATATCAAGGCATTTATGCACAGTAAGAGATGGATTGCAGGTCCTAGCT
TTCTTTGGAGAACAGAAGAGCATCAGTTACACCCCAAAGAGCAAATTGTCGATATGCACG
AAGATGATGATCCAGAGATCAAGAAAGATCTTAGAGTGAATGCTGTTATCATGCAAGATA
TCCAGAATGCCAGTAACTGTCTTATCACACATTTTTCAGACTGGAAAAAACTGAAAGTGG
CAGTTGCTTGGATGCTCAAGGTAAAAAAGCTACTGAAACTGATATGTCTCAAAAGAAAGG
AATTACTGTTACTGGAAAGGAATTGCAATGCTTCAAAATCAGACATAGATTTACAAATGA
AGTCATTCAAGGCAACTTTGGGTGGACAATTTTTGTCGTTGGAAGACCTCTTTGAGGCTG
AAATAGCCATTGTTCGCTTCAGTCAGCAGCAAGAGTTTCGAGATGAGATTCAACAACTGA
AGCATGGTTCCTGTGGGGTCAAGAAGGAGAGCAGCATATACAGATTGGACCCTGTATTGG
ATGACGAACTCATCAGAGTAGGAGGAAGACTCAGAAAGGCAGCCATGCCTATCGAAGCCA
AACATCCCATCATTTTGTCCAAAAATCACCATGTGTCAAATCTTCTACTTCATCACATTC
ATGACCAATTGGGTCATTGTGGTAGGAATCATATGTTGTCCAAACTCAGACAAATCATAT
TGGATTATAAACGCTAATGCTGCTGCAAGAAAAGTCATTTCCAAATGTATTGTATGTAGA
CGTTACAAAGGAAAGACGGGCGAACAAAAGATGTCTGACCTACCTCTTGAACGAATTACA
CCTGATCTTCCACCTTTTACAAATACTGGTGTGGATTACTTCGGTCCTATCGAAGTTAGA
AGAGGACGTAGTACAGTAAAACGATACGGAGTGATTTTTACTTGTATGGCAAGTAGAGCG
GTGCACTTGGAAGTAGCCTATTCTTTGGACACAGATGGATGTATAAATGCTCTACGAAGA
TTTATTTCTCGTAGAGGTCAAGTAGTACACATCAGGTCAGATAATGGGACAAACTTCATT
GGTGCCAACAGAGAGTTAAAAGAGGCCATTTTTGCATGGAACGACAAGCAAATTGAAAAG
GAGTTACTTCAAGTAGGTGTTCAGTGGAGCTTCAATCCACCGGCTGGATCCCATTATGGA
GGTGCATGGGAGCGCATTATTCGGATGGTGAGAAACATTCTTTGCTCTGTACTTCGCCAA
CAAACACTGGATGACGAATCCTTTCATACCATTCTGTGTGAAGTAGAATCAATCCTAAAT
GATCGTCCCATTACCAAGGTATCCAGTGATCCCAATGACCTTGAAGCTCTTACTCCAAAT
CATCTGCTTCTCATGAAAGGCAAGCCTGCTTTACCACCAGGTCTTTTTGAAAGAACAGAT
CTCTATGTGAAAAGAAGATGGAAACAAGTGCAGTACCTAGCTGATCTTTTCTGGAAAAGA
TGGATACGGGAGTATCTTCCTCTACTCCAAAAACGTCAAAAATGGACAAAGGAACGTCGA
AGTTTTAGTACAGGGGACATTGTACTTTTACTGGATCCTACTGCGCCTCGTGGCTCATGG
CCACTTGGTCGAGTATTAGAAACCTTTTCAGATGATAAGGGCCTGGTACGAACTGTAAAG
GTTAAAACCAAGAGTAGTATTTTAGAACGACCAGTAAGAAAGCTTTGTCTGTTGCTGGAG
GTAAATGACTAATGTGGACTGTTACAGTCTGTGTCATGTGGTGCTTCAATATTTGTTATG
GCTCCTTTACGTAATATTTGTAATTGTTATGTTAATTACCATAATCAATTAAGGGGCCGG
TG
>BEL-63_DRe-LTR:ClassI#LTR/Bel-Pao
TGTAGGAGCCATTTTTTGTGTTGTAGTGATTTATGTTGTCCACTAGGTGTCACTAACTGA
AAACTATAACTGAGGTGCCTGTGTAAGCGAGGAAGAGCGTCAGGTATGGGAAAGCACACG
GTTTTTGACCGTGCTACAGAGTAACTTGTTTGCTAGCCAGAAAACAGCAGTGTTTAGATA
TGTGCTGTGTATACATGGAGTGAATGTTATATTGACATGATAAAGAAGAAAGGAGAAGCA
AAGATTGAGGCTTTGTTTAATTCACCTGCACAAATAAAGACATTCTGCTTAAAAACAACT
TTAGCATGCATGGACTCTGATTGCACGCGTGAAATACGTGCTCACCCCCATTTCTGGCGA
TAACAGCAATGGAAGGCTGTTATA
>BEL-64_DRe-I:ClassI#LTR/Bel-Pao
TCTATAGGATGCTGTTCAATAATATTCAATAAGTGTGTTTATACAATATGTTGAAAAGGT
TTAGGGATTTATTGGTAGTTTGGGACTGATTGACAGCTATACCTTATACCAGCATAAGCM
CACTTTACAGTCAGCAGCCATTTGCAGGTGCAGAGCAGTCTTCAAACACTCCAGTGGTAA
ACCCCTCAGAAATTCAAACTCCAGGCAAGAATGCATACTGTCATTACTGTGACAATAAAC
ACCACTGTCTTAATCAGTGCCCAAATTTTGCACAGCTAACCAGTGAAATCAAAACTAACT
GGATTAAGATGAATAAGAGATGCTGGAGGTGCGGACGAAAACATCAAGCTGCTCAATGCA
GGTTAAAGGGCATCTGTAAAATTTGTAAAGGCAAACACCTAACTGTCCTACATGACCTCA
ACACAAAATCAGCTGAGATGAAGCAAGTTGAAATGCCTCAAGAAAGTCAGATGCTGTACC
TTGATCGGCCAGCAAATGGCAGCCAGGTCATGTTGAAAATCAGTAAAGTGTTGTTACACA
ATGGCGAGCATTCACTGATGGCTTATGCAATTCTGGACGATGGGTCTGAACGTACCATCT
TGCTTCATGATGCAGCAGAACAACTTAAGCCTAATAGACAGGAAGAGAAGCTTTCTTTAA
GGACAGTTCGACATGACACCCAATTTATTCATGGTTCAAGAGTATCTTTCACTCTTTCTC
CAGCATATCAGCCAGACAAAAGATTCAAAATAAAGAGTGCTTTCACTGCAGCAAATTTGG
GTCTGGCTAAACATTCACATCCAGTTAGCCCTATTGCAAAAGAAATATAAACATCTCAAA
GGACTGCCTCTTTATGCGTTTCCGCAGGCCCAGCCAGTGCTGCTAATAGGTTCTGATCAT
CACCACTTGATCACCCAATGGAGCCAGTACAGCAAGAGCCCAGAACTGGCAAAGGTGTAC
AACCAAGAAGTCGAAAGGCTGGAGCAATCTGGTTATGTGATCAAATTATCACCCAAAGCA
ATCGAGCAAACACATGAATCCTGGTACATACCACACCATATGGTGCACCATAATGGCAAC
ACAGGGTAGTGTACAATTGTTCCTTCCTGTATCAAGGCCATAACCTTAATGAGTATCTGC
TGCCTGGGCCCACTCTTCCTTCCACCTTGTTAGGAGTGTTGCTTCGCTTTAGAGAGCATT
TTGTTGCCATCATGAGTGACATTAAAGGCATGTTCCATCAGATTTGGCTGCTCGAAGAAG
ATAGACAGCTTCTTAGATTTCTGTGGAGAGACATGCAATGTGATAATCCAGTCAGCATCT
ATGAGTGGCGAGTTCTGCCATTTGGGACAACATGTAGTCCATGCTGCGCAACATTTGCTG
TCCTCAAACATGTCCAGGAGAATACTGTCCCAGGTGAAGACACACGTGCAGCTGTGGAGA
AACATTTCTATGTGGACAATTACCTGCAGAGTGTAACATCAACTGAMAAAGCATCCGAAC
TGGTGAACAAGCTGCAGACTCTACTTATGTCTGGGGGGTCGAATTAAGGCGGTGGGGTTC
TAACATCCCTTCTGCTGTTGCTCACCTTCCTACATAAGCTAGATCTGAGAAAAATGAGCT
TTAGCTTTCTGAAAAGCAGCGAGATGTTTCTGAGTCCACCATGGGTCTACGTTAGCTCTG
CCAAACAGACACACTTGGTTACAAAACTCATCCAAGGGAGCCACAAATACCCACAATGAG
GTACGCCTACCATGTCTTAGCCAGTCAGTATGACCCACCAGAGTACATAATCCCCTACAC
AACACTAGCTAAAGCATTGGTTCAAAGGTTATGGGATAAAAAAAAAACATGGGTGGGATG
ACCCATTGCTGCCAATGGAACTTGTGCAAGCCTGGCAAGAATGGGAGAAGGAACTGCAGC
ACCTGAACAACATTGCCATACCACGGTGCTACACCAGCACACAGCTAGATTCTGAGTCCT
GCTTAGGAGACATCCACATATTCTGTGATGCTTCAAGTCATGCATATGGTTCAGCAGCAT
ATTTGAGAACACAGAGTCTTCAAGGCCAAGCTGAGGTTGCATTTGTCACAGCCAGATCAC
GAGTGTTCCCAAAACAACAGCTATCTGTACCCAGGCTGGAACTTTGTGCAGCACTTAGTG
GAGCTCAACTAGCAAAAGTTCTAGAAAGGGAACTGACACTGAACATTCAGAAGGTTCATT
TATGGAGTGACTCAAAGACAGTCTTGTCCTGGATCCAGTCCGATTCATGCAGATATAAAG
TGTTTGTGGGTACACGAATCGCAGAGATTCAGGAGCTGACTGAAAACAATCCAGCAGACG
ACATAACCCACGGCAAAACCCTTCAGCAGCTCTCAGTTCCCAGTCAGTGGCAGCAGGGAC
CTCAATTTCTGTGCCAAGACTCAAGTACCTGGCCTTAAGATACAAGGAAATCAGTCCTAG
ACATTACTGATGAGGAGAGTAGGGTAACCTTTTGTAGCCTGACCACGATAGACTACTCTG
ATATAATGCAAGAATTCTCGCAGTACCACAGCTTTGATCAGTTGGTGGAACATAAAGCAC
AAGAGCAGTTAAAGCAAACTAATCAAACCCGAGAAGTATGTGCCCAAGACCATGCAGCTG
CTGAGTACTGAGTCCTGAAGCAGGCACAAGCCATGTGCTTTCCAGCTGAACTTAATGCAT
TAAAGGGTAACAAACCCTTACTTTCCAACAGTAGATTATTAGCCCTAGCTCCTGAGCTTG
ACCAGTCTCCTGGACTTATAAGAGTCGGTGGTCGTCTGAGACATAGTGAACTGCTTAAGC
CAGATACCGTMCACACAATTGTACTTGAACCCAAACACCCACTCAGTCAACTCCTGATTC
AGCATTATGATGAAAAACTCCATCATCCTGGCCCAGAAAGAGTGTTTGCGGAGTTACGCA
GAAAATACTGGACTGATCAGAAAGAAATCAACTGTTGAATCGACTGAAGAAAGATGGATC
CTGTTAAACTGGAGAGTGAAGATGTGAAGATTGAAGAAGAGGCGCTTACAGTGAGAAAAG
AAGAGTCTGAGGAACAGACAGGTCGGTTTATTAAAGCTCATTTCATCTGTGTGTTCACTA
AACATCTTCAGCTAAAAGTA
>BEL-65_DRe-I:ClassI#LTR/Bel-Pao
ACTAGTCAAAAACTTTGCTCCTAAGAAACGAATGCTTAAGAGATCTTACGGAAAGTATTA
TTTTTTGCTAGCGATGTCTGATTGAGGATCGTGAACTTCAAAGGATCAAATGATCGCATG
GATGCACGTTAATTATTGCACGACGCACACAGAGCATATGAGACATTGAAAAGTTCTGGC
ATGTGATTCTGTCAGTTGGAACATATTATACAGGTAGGCCTACTGATGGAAAATTCTCTG
GATACATGTTACATGTCGTGGGAAAGACTTAATGTCTGTTTTCTATTGTTATGGGCTTAA
GTTAATGCTCGATGAATCAGCAAAATGGAAGATGATGATGCGTCACATTGCAGTGCCGAT
TCTCGCCACAGGGTGGCGCAAACCGCTTTACAATCGGAGGAAAACCCCGATGCCAGGCCA
AAAAGAATAATTCAGCTAACACAGAAGGCGGTTGATCTGAAGCTGCAAAATCTCATAAAG
TAAAGAAGATCCAAACTTGGCCAAATTACCAAGTTAATGAATGAAATAGACAGTTTGAAA
GATGATGACAAGAATTTGAATGAGGTTGAGGAAAAACTTCAGAAAAACGTTTCAGAGTTA
AATAAAGAATTTAATTGCCTCGATACAGAATTGGGAGAGCTCCTGTCTGAGGAGGAAAGG
AAAATAGATCATGATAATTGGTTTTGTCAGAAATCTGAATATATTAAAGAGTTTGTGCAA
CAGACACAAAAATGGATCCTTTCAACCAAAGAAGGGATAGAAGCTTTTAACATTGGACCT
GAAGACAGCGTTTCAATTGTTTCATCACAAAGACACAAGAAGAATTATGGATCCCTTGTT
GGACGAAAGTCAAATGCATCCAGCCACAGTTCAAGTTCTGTCGCTCACCTTAAACAGGAA
GCTGAACATGCAGCATTATTAGCACGTGCTGCAGCTTTAAAAAAGAAACAATTCATTGAA
CAAGAAGTGGCAAAATTGAAAGCAGAACAAGAGCAGCTGGAGATGGATACTGAAATCGCT
GCTTCTTTTGCTAAGCTCAAAGTATTACAAGACTATGATCTTGAAAATAAAAGTGAATGT
CAATCGAAAAGTACAGAGATTCATCATAAAAATAAACAAAAAGATTCTTACCTTGTGGAG
GAACGCCAGAGTAAGAGAGACATTACATCACAGCCTTCTCAGCGAACCCACAGTACTAAA
AACAAAAAAGAACCTGACAAAGACAGAAGTTCTGGGGAATTGGAAGGTAATTTATACAGA
GTGATGCAACGACAGAATGACATTACAGAAATGTTTGTTAAACAGCAAAATTTGTCACAT
CTGCCCCAAAGAGACATTCCAATTTTCACAGGAAACTTGATGGAATACAGAACTTTTGTC
AGGGCATTTGAACATGCTGTTGATGTCAAAACAGAGAATGCCAGAGACAAATTGTATTAT
TTGGAGCAGTACACTGGTGGAGAGGCCAAAGATCTTGTACGTAGCTGTGTACATATGGAG
CCTAATAAAGGCTACAAGAAGGCATGGGATCTGTTGCACAAGGAGTTTGGTGACGAGCTG
AAAATAGCTAGTGCCTATATAGATAAGGTGCTGAATTGGTCTCAGATAAAAACAGAGGAT
GGAAAGGCACTGAAAACATTTGCACTTTTTCTTATTGGATGTCAAAATGTCATGGAAGAT
CTTGAATACATGGACGAAATGGATAATCCCACAAATATCAGGGTTATTATTTCAAAGCTT
CCCTTCAAAATGAAAGAGAAATGGAGAGGTAAAGCTTTTGAAATTCAAGAAATACGTGGA
AGGAGAGCAAGATTTGCAGACATTGTGGACTTTATAGACAGAGAAGCTAAGGTAGTTATG
GACCCATTGTATGGAGAAATTCAAAGCTCATCTGTTGAAGGAAAGGGAAAGAGCACATCT
TTCGATATCAAAATTAAGAATAGAATTCCACCAAAGGGTAGCAGCTTTGCAACAGCCATT
AATCCTCTTGGAAAGGAAACAACCAACTCTCCTGTAAAAAGAACCCCAGTTGCAACTGCC
AGTGCATTTGAGAAACCATGTTTGTTTTGTCAGAAGAACCACCCACTTGAATCCTGTGCG
AAGTTTGTAGAATGCTCTTCCAAAGAAAGAATTGACTTTTTAAAGGCAAAAGGCTTATGC
TTTGGCTGTCTGACTTTCTTAGCAAAGACTGTAGAAAAAGGATGATATGCCAACAATGTT
CACAGAGACACCCAAGTATACTCCACATTAATAAAAAGAATGACGAAGTACACAAGCAAA
GAAAAGAAGGTAGCACGGAGGAAAAGTGCATTTCCGCTCCTCTGTTCTCACTCGAAAAGG
AATCATGTGGTTGTACTGGGGCCGGAGAGGTTGAGTCTATTCTTGCAATCGTAGCAGTCA
AATCCAAGTCAAATCCAAAAAAAGTGAGAAAATTCTAGAAACTTATGGTTTTATGGATCC
AGGTAGCTCAGCTACATTTTGCACTGACAAGTTGATGAAGCAGTTAAATGTTAGAGGAAG
AAAAACAAAAATACTGCTCCGAACGATGGGACAAGAGAAGCTTGTTGATAGCTACATTGT
ATCTGATTTGGAAGTCTGTGGATTTGAAGAAAAGTAGTTTATAGATCTTCCTAGAGTTTA
TACACAGAAAAGTATTCCAGTGAAGAAAGAAAACATTCCATCGCAAGAGCTCATAGAGAA
ATGGCCTTATCTGAGTAAAGTGAGCCTTCCTACTATTAATGCAGAAATTGGTTTGTTGAT
AGGAACCAACATTCCTAAGGCACTGGAACCTTGGGAAGTCATTAATAGTAAAGGAAATGG
TCCATATGCATTAAAAACAGCAGTGGGTTGGATAGTAAATGGACTCAGCCAAGAAACAGA
TCACTGTTGTAGTAGTAAGGAAGGACCATCGGCCATGGCAGTCAATCGAATTTCAGTTGA
AAGTATCGAGCAACTGTTGGTGCAGCAGTATAATACAGAATTTTCTGAACGCTGCAGTGA
AGACAAACCGGAGATGTCAAAGGAAGATAAGCAGTTTATGAAGCTTGTTGAAAAGTCAGA
ACAATTAGTGGATGGATGCTACTGCATTGGATTGCCATTGAAAGACGAACAAGTAAAAAT
GTCAAACAACCACAGTGTTGCAGAGCAGCGTGCTAGTAGTTTGAAAAGAAAGCTGAGTTT
GAACTCAGAATTGCATGAGGATTATAAAGGGTTCATGAAGGATATCATAACAAGAGGTTA
TGCAGTCCAAGTTCCAAAGGAGCAACTGAACCGAAATGATGGCAGAGTATGGTATATTCC
CCATCATGGGATATACCATCCTAAAAAAACACAAGTTTCGTGTAGTCTTTGATTGCAATG
CAACTTATAAGGGAACCTCCTTAAACAAGCAACTGCTGCAGGGACCTGATCTTACTAACT
CTCTGCTTGGAGTTTTGATTAGGTTCAGACAAGAACCAGTGGCTCTTATGGCAGACATAG
AGTCTATGTTTTACAGAGTAAAAGTTCCAGATAAGGATGCTGATCTTCTACGCTTCTTAT
GGTGGCCAGAGGGTGATTTGGAACAACCCCTCGTAGAGTATAGGATGGTTGTACATTTGT
TTGGAGCTACATCTTCACCGAGCTGTGCATCCTATGCACTCAAGAGAACAGCGGAAGATG
CCAGACATAACGTTCCCCAAGAACTAGTAGACACAGTATTGCACAACTTTTATGTTGATG
ATTACTTAAACTCTGTGCCTATCCAAGGATCATGCTATTGTCTTAACAGAGCAGCTCAGG
AACTTGTGCTCTAGTGGTGGATTCCGCTTAACAAAGTGGATTAGTAACAGCAGAGCAGTC
TTGTCTTGCATTGCCATTGAAGACAGAGCTAAAGCAGTCAAATACCTGGATTTGGATCAC
AATATATTGCCAATGGAAAGAGCTCTAGGGATTCAGTGGTCCACGGAAACTGACATGTTC
ACATTCAAAGTACAGATACAATCAAAACAACCGACTAGACGAGGAATACTCTCAGTAGTT
AGCTCAATATACGACCCTCTTGGATTTTTATCACCTGTCGTCTTGCCAGCTAAACAACTA
CTGAGGAACCTATGTAAAGATAAAAAAGGCTGGGATGAAGAAATAGATGATGATCAAAAT
CAAAAATGGAGCAATTGGCTTATGGACTTACAGCAGCTTTCTGAGTTCGCAGTGCCCAGA
TGTATCAAACCAGTAAAGTTTGGATCTACAAAAATGGCTCAACTGCATCACTTTGCTGAT
GCGAGTGAAGCAGGTTATGGTACTGTGACTTACATCATGATAAAGAATGAAAATGGTGAA
AGACACTGTTCCTTTCTAATGGCTAAATCAAGGGTGGCACCTTTAAAACAGATTACAATT
CCAAGAATGGAATTGACGGCTGCGGTTGTGGCAGTCAAAATCGACAAAATGATGCAGCAA
GAACTGTGCTTGAATTTGGAAAAATCAGTGTTTTGGACAGATAGCACGACTGTGTTGAAA
TACATTGAGAACCAGAACACCCGATTTAAGACTTTTGTTGCTAACCGTTTAGCAGTCATT
CAAGAATGCACAACAGCAGATCAGTGGAAGTACGTAAACTCAAATTTGAATCCTGCAGAC
AATGCTTCCAGAGGCATGAAAGCAGAAGCATTCATCAGATGTAAAAATTGGATACAAGGA
CCAAGTTACTTGTTAAAAGACGAAAAGGAATGGCCCAAAAGACCAATTGACATTGGTAAA
GTCAATAAAGATGATACTGAAGTTAAAAAATGTGCTTCAGTCAATGCTGCAGTCGTGGAA
ACGAGCAAGGATGCTGTTAACCAACTCATCGACTTCTACTCTAAGTGGCATCAATTAAAA
AGAGCAGTAGCCTGGTTTATGCGGTTGAAAAAGGTGTTGCTGTGCAAGCAAAAGAAAAGA
AAGGAATTGAAAGATGTAATTCATCAGAAGGAAAGTAATCCGGGTAAACGCAACATCTTG
CTTATCCAAAAAATGCAAAACTACAAAGAAAACTGGTGGAGCGATGCTCTTACTGTGGAC
GAGTTAGAAAGAGCAGAGACTGAATTAATTTGTTTCGCTCAAAGAGAGAAGTTTGCAGAG
GAGATTACAACTTTGCTAAGGAATAAACATCCAGTTAAAAGCAACAGTCCTATTTACAAG
CTGGATCCAGTGCTTCAGGATGGAGTTTTGAGAGTGGGAGGCAGATTAAATAAATCTGCA
ATGCCAGAAGAGAATAAGCATCCAGTTATTTTGTCTAAAGACTTACGCATTGCTACTCTG
ATTCTTCAACACATACATCAAGAGCTTGGACATAGTGGTAGGAACCATATGTTGGCAAAA
TTGAGACAAAAGTACTGGATTCCAAAATTGAATTCGGCAATTAGAAAAGTCATAGCACAA
TGCTCGAAATGCAGACGGATGCATGCTAAGCCTCTAATACAAAAGATGGCAGATTTGCCT
GAGGATCGAGTTGTAGGGGACAAGCCTCCCTTCACCAACGTCGGCATTGATTTTTTTGGA
CCCTTGGAAATCAGAAGAGGAAGCAGTCTGGTTAAGAGATATGGCGTTATTTTTACATGT
CTTGCAGTCCGAGCAATTCATATAGAAGTAGCTCATTCTTTAGACACAGATTCTTGCATA
AATGCCTTACGTCGTTTTATCTGTCGGAGAGGACAGGTTGCTGTTATACGTTCAGACCAG
GGAACTAACTTTATTAGTGCAGATAAAGAACTGCGAGAAGCAATGGCAGCTCTAAATCAG
AACAAAATACAAGATGCAATGAGCAAAAAGGGCATTGACTGGATCTTTAACCCACCTGCA
GCATCCCACCACGGAGGTGTGTGGGAAAGGCAAATTCGTACAGTACGGAAAGTGCTTAAC
TCTGTGTTAAAGCAGCAAAACTTAGACGATGAAGGTCTTCAAACAGTCTTATGCGAAGTG
GAGGCCATTGTAAATGACAGACCGATCACAAAGTCATCAGATGATCCAAATGATCTGGAT
GCGCTGACACCAAACCACTTATTGTTGTTAAAAACGCAAGCAATGCTGCCACCAGGCATA
TTCAGAAAAGAGGATCTTTATGCACGCAGACGCTGGAAGCAAGTGCAGTATCTCTCAGAT
CTGTTTTGGACCAGATGGACTGCCGAATATTTGCCTCAATTGCAAGAACGTCAAAAATGG
TCTAAGGCCCACAGGAACTTGCAAATAGCAGATGTGGTCCTGATAGTGGATCACTCTGCA
CCAAGAAACTCATGGTTGATGGGCAGGATCATAAAGACTAAGCCAGACTCAAAGGGGATA
GTCAGACGTGTTGTGGTGCAAACAAGAACCAATACATTAGAAAGACCTATTACTAAGCTT
TGTCTGTTAGAAGAGACTATTTGAGTTGATAAATGCAACCACAAGCAAATAAAAAAAAAA
GAGGGGAATTCAGTATTTATGGCTCTGTAAAGAATAAGTGGTAATTGATATAGTCTCGCT
CCTATACAATTTGGGGCCGGAA
>BEL-65_DRe-LTR:ClassI#LTR/Bel-Pao
TGTTAGAGCCATATCTATTATGCAAATTGTAAAATATTATGTATAGTTATTGTTATTTGT
TTATAGCATTTATATTGTCTACCATCAAAATAATGTTTAAATTATTACTGCATGCTTTAA
TTATGCCTTTGCTTATTGATGACTGATCACGTCATATCCTTGTTGTAAAGAGAGGAAGAG
ACGGAGTGATACAGTTTTTGACCGTCGTTCCATATTGTATCGTTATATAAAGAAAAATAT
TGTTCCAGCTTTGAAGAACAAATAAACACAAGAAAAGAATATAACGACTTGGATGAGTTC
GTCGCGTCAGACTGGTTACTTAAAAGGATCATATTTCCAGCTTGGATAATGGAGTGCCAT
TATA
>BEL1-I_DR:ClassI#LTR/Bel-Pao
GTGAAAAAGCGGCTGCAAGAAGAGAGTACAGCAGCAGTTATGAAGATTCAAGTAAATTGA
TAAGAGTATCAAGTGCACAATGGAGTCTACACACTCATATAAAACCAGATCGTATGCATC
TTGTTCAAGATCGAGCAGCTCTTCTACAAGTGCTGCAGCTGCTATGGCTAGAGCAAAGGC
GGAAGCAGCTAAAGCACGTTTGAAGTTTGCAGATGAAGAAGAAAAAATAAAGGTGGAGAA
AGCCAAGTTGGAGGCAAAAATTGATAAAATGGCTTTAGAGAGAGAAACTGCTGCAGCTGT
AGCTGAAGCAGAAGTTTTAGAAGCAGCAGCTAACACCAGTGTTCATAGTAAACATGAGCC
TCAACTGGAAACCACTCCAGCCGATGTTATGCAGCGAACAAGTGAATATATTGAACAGAT
GAATCTACATGCATCTACAGAATTGGCATCACAACCAGAACCACTCCCTTCCGCAGAGAC
AGTAAATCCTCACACAGAATTACTAGTTACAAATTCTGTTCCGGATACACGTCTCAAGAC
AGAGAGTTGTTCAGACGATGCTGAATTCTATCACATGCAATCAAGGAGAGATTCTGTACA
AGCATCACAGTTTACACCAAGAAGGTACCATCTTCATGACCCAACAGATAGCGAAGTACA
CAGACGGAGGGCACATTTCACACAAAGCCACATACCCCCTGTCTCAACGACAAGTCAAAT
GCCTCAGAGTGTAAAAGACAAAACAGATATTTCAGACTTCGTCAGATATTTTGCTCGCCG
TGAACTTGTTAATACTGGATTAATACAGTTTAATGACCAGCCAGAAAGCTTCAGAGCTTG
GCAACGGTCTTTCCAAAATGCAGTAGGTGGCCTGGATTTGACAGCTAGTGAGGAAATGGA
CTTGTTAGTCAAATGGTTAGGAAAGGAATCAGCTGAACACGCTAAACGCATGAGATCAGT
GCACATTAATCAACCACTGAAAGGCCTTGACATGATATGGACTAGACTGGAGGAATGTTA
TGGTGCACCAGAAGTAATCGAAAGAGCTCTTTTCAGGCGCATTGAAAGTTTTCCAAGAAT
TTCAAGCAGAGATTACTCAAAGCTTCATGAATTAAGTGATCTTCTCATGGAAATAGAGGC
AGCTAAAGCTGATGGATACCTTGCAGGCTTAACATATCTGGACACAGCAAAAGGCATCAA
TCCCATAATACAAAAGTTGCCATTCAATCTTCAAGAAAAGTGGCTGTCATATGGAGCTGG
TTACAAAGAGAGATATGGTGTCTCTTTCCCCCCCTTTGAGGTCTTGGTTGACTTCATAAG
TCAGCAAGCAAGAATCAGGAATGACCCAGGTTTCAACTTCTTTACTCAAACAGATTCAGT
TTACAAAACAGAGAAATCTAGCTGGAAGTCAAACAAATCAAGAGAAGTCTCAGTTAATAA
GATGAATGTGTCTACCCCTGTACATTTAGACACAGATAAAGATGAAAGAAAATCTGTGGA
TGCAGAGAAACTCTGTCCCATTCACAACAAACCTCACTTACTTAGGAACTGTCGTTCTTT
CCGTGAGAAACCTTTAGAGGAACGTTATGCATTTCTAAAAGAAAAATGCATCTGTTTCAA
ATGTTGCATAGCTACTACACACATTGCTAAGAACTGCAAATTTGTTACGAAATGTTCTGA
GTGTGGAAGTGAGAAGCATATTTCTGCACTACACCCTGGTCCTGTTCAAAAAGCTCAAGA
AACTGTATCCTTACCGCTGCATGGCGGGGAGCAAGTTTCTACGTCACTAGAAGAAGTGGA
GGCTCATTGCACTGAGGTTTGCAGAGATGACCATAGCAGTAAGTCATGCTCAAAAATCAG
TTTGGCAAAAGTGTATCCCAAAGGTCAACCTGAAAAAGCAATGAAAGTCTATGTGATCCT
CGATGAGCAAAGCAACAGGTCATTAGCTCGCTCTGAATTCTTTGATGCTTTCAAAGAAAA
TACCCCAGCTACTCCCTACACCCTGAGAACTTGTTCTGGAGTGACGGAAATCATTAGTCG
AAAAGCATCAGGATATCAAATGCAGTCTTTGGATGGGAAAGTAGTCTTTTCTCTACCAAG
TTTGCTTGAATGTAACAACATTCCTGACAATAGGGCAGAAATTCCCACACCAAGTGCTGC
TCTCCATCACCCTCATCTGAAGCCTATAGCTTCATTCATACCAGAATTGGAGCCAGACGT
TCCCATCATGATGCTTCTGGGCCGTGACATCATCAGAGTTCATAAAGTGCGCAGTCAAGT
TAATGGTCCCAATGATGCTCCCTATGCACAGAAACTTGACTTGGGATGGGTGATAGTTGG
CAATGTTTGTCTAAATGGCATTCATAAGTCTACAGCTGTGAGTACCTTCTTCACTTACAC
AAAGGAACAACGTCCTTCTATCTTTGATTCCTGTCCTAATGTTTTCTGTGTAAAAGGGAG
GAAAAGTAATGAGCAGAAAAATGATAATGGAATTTGTTCTATGGAACAACTTATCTGCAA
TCGCGAACATGATCAGTTGGGCAAGGACGTATTCAAGGTTACTTGTGACGACAATAAAGT
GGCCCCATCTATCAATGACTTGACATTTCTCCAAATTATGGAACAAGGATTGGAGAGAGA
TGAAAACAATAGCTGGATAGCTCCGCTGCCTTTCAAAGTTCCAAGGTGCAGACTCCCCAA
CAACAGATGTCAAGCCTTGAAAAGGTTGTTAATCTTGAGACGTAATCTAGAGAGAAACCC
ACAAATGAAACAACACTTTTTCACATTCATGGACAAAATCTTCGATAAAAAATATGCAGA
AGAAGCCCCCCTGCTGTTAGAACGAGAAGAATCCTGGTATTTACCACTCTTCGGGGTGTA
CCACCCTAAAAAACCAGGAAACATAAGAGTGGTTTTTGATTCCAGTGCTCGGTATGAGGA
TGTTTCATTGAATGATGTTCTATTGTCTGGGCCAGATATGAACAACACGCTTGTCGGTGT
GCTCATGCGATTTCGCAAGGAAGCCGTAGCTATAACAGCTGACATTGAACAAATGTTCTA
CGGTTTCTTAGTGAGAGAAGACGACCGTAACTTCCTAAGGTTTCTGTGGTTTCGTAATAA
TGACCCATCAGAGGACATTGTAGAGTACAGAATGCGCGTCCATGTATTTGGGAACAGCCC
TTCACCTGCTGTTGCCATCTACTGTCTCAGACAGTCTGTTAAGGATGGTGACCCTGATGT
AAGAAGCTTTGTGAATCGTGACTTTTATGTAGATGACGGATTGAAGTCACTTCCGACAGA
AAAAGCAGCAATAGATCTGCTCAAAAACACGCAGAGAATTCTTGCTGGTTCCAATTTACG
GCTTCATAAGATAGCCTCGAACAGCACAGAAGTTCTAAAGGCCTTCCCATCTCAAGATCA
TGCTAGTGAAATCAAAGACTTGGATCTTGGTTCTGACATGCTTCCGACACAGCGCAGTCT
GGGATTGAACTGGAACCTGCGAACGGACACGTTTACATTCAAAATCGACACACAAGCAAA
ACCCTTTACTCGCAGAGGTGTATTATCAACTGTCAATAGCATCTTTGATCCTCTTGGGTT
TGTTTCCCCAGTAACAATTCAAGGTAAACTGATCATGAGAGAACTTAATAATCAGAATGA
TGACTGGGATGCGCCCCTTCCCAAAGAAATGGAGGAAAAGTGGGAAACGTGGCGACAATC
ACTGATTGATTTGAAAAATCTAAACATTCCAAGATGCTACACAAATATATCACCTTCTAC
AGCCACTCAAAGGGAGTTGTTCATCTTCTCTGATGCTTCAACAAAAGCAATAGCTGCAGT
TGCTTACCTTAGATTGACAGATTCGTTTGGAGTCAGTCAGCTCGGCTTCGTCATGGGTAA
GGCAAAACTCAGCCCAGAACAAACAATTCCTCGTCTTGAGTTGTGTGCTGCAGTTTTGGC
AGTGGAACTGGCAGAATTCATTACTTCAGAAATTGACATGCATTTGGATGACATTGCTTA
CTTTACAGATAGTAAGGTAGTGCTAGGATATATACACAACGAATCACGACGTTTCTATGT
ATATGTCAGCAATAGAGTCCTTCGGATTCGCAAGTCTACTCACCCAAGTCAATGGAAGTA
TGTGTGCACAACAGAAAATCCAGCAGACATTGCAACAAGGTATGTTACTGCTGCTCATCT
TCAAAACACTGATTGGCTTTGTGGACCAAACTTTCTGTTAAACAACCCTTGCACACAAGA
AAAGAACGAATTTGAGCTTGTAAATCCTTCTTCTGATGCAGAGCTACGTCCTGAAGTCTC
CACACTGAGTACTGCATTGAGGAATAAGAGTCTTGGAGCACAACGATTTTCCAGGTTCTC
TACCTGGAAATCTAGCATTCATGGCACAGCACGCCTTCTTCATATATCACGGCAATTCTG
TAAAGGTTCTACAACTCAGACATCAGGCTGCAAGGGCTGGCATTACTGTCTTAATGCGCC
TACAGTAGAGGAACTCTTATGTGCTGAAAAAATTATTATTAAAACAGTGCAACAAGAGAC
ATATGCTCAAGAGTATGAGAGTTTGAAAACGGGAAATAAGCTCTCTAAGCAAAGCTCCCT
CAAAGCTTTAGACCCTTTCATAGATGTAGATGGTCTGCTAAGAGTGGGAGGTCGATTAAC
AGAAGCACAGATTGAGGGTGATGTAAAAAATCCCCTTATCATCCCTGGCAAACATCACAT
TGCAACACTTTTGATTAAACATCATCACGAGAAAGTGCGACACCAGGGGCGACACTATAC
GGAGGGTGCTGTGCGAGCTGCTGGCTACTGGATAGTGGGTGGAAAGAGGAAGGTTTGCAG
TGTCATTCACGAATGCGTTACTTGCCGAAAACTCAGAGCAACACCACAGACTCAAAAAAT
GTCTGATCTACCAGCAGATCGTGTATCCATGGATCCTCCATTTACAAATGTGGGACTAGA
CGTCTTCGGACCATGGGATGTGGTGGCGCGGCGAACAAGAGGTGGCCATGCACAAAGCAA
AAGGTGGGCCGTGATATTTACCTGTCAAAGCGTGAGAGCTGTACACATTGAACTTATAGA
ATCTTTAGATACATCTAGTTTCATTAATGCCTTGCGGCGTTTTCTTGCTATCCGAGGGCC
TGTGAAACTCATTCGCTCAGACAGAGGAACAAATTTTGTTGGAGCTTGCAGAGAGCTCAA
CATCTTGTCTAACATTGACAAAACCTCCGTAGAAAAGTTCCTTTTGGATCAGAGCTGTGT
GTGGCAATTTAACCCGGCACATGCTTCTCATATGGGTGGGTCCTGGGAGAGGATGATAGG
CCTTGCTAGAAGGATACTAGATGCAATGCTTCAACAGCTTGGACCTTCAGCATTAACACA
TGAGATGCTCTCCACTCTTATGGCAGAAGTCACTGCAATAATAAATGCAAGGCCACTCGT
TCCAGTGTCGTCTGACCCAAATGATCCATTCATACTAACACCCAGTGCACTCTTAACCCA
AAAGGTCACAATTGCTCCAGCCCCAACTTTTGATGTGGATAAAAATCTTCATATCAGACA
GTGGCGAAAGGTACAGCACTTGGCACAAACCTTTTGGGATAAATGGAAAAAGCAGTACCT
AACTCTTCTACAACCAAGAAGAAAGTGGCCATCCAGTGAACCTGATCTTGAATTGGGAAG
CATTGTGCTTTTGAAGGATGAACAACAAAAAAGAAATGAATGGCCAATGGGACTTGTCAC
TCAAGTTTTTCCAAGCAAAGACAACAAGGTTCGCACGGTAGAAGTCAAGGTCTTTAAAAA
GGACGGACCAAAAATGTTCATACGCCCCATCACAAAAACTATCCTTCTTCTTACACCAGA
AAAACTTGACTAAATTTAAGGATCTGTAAATAGTGGCATGTTACCACGCCAGACGGGGAG
>BEL1-LTR_DR:ClassI#LTR/Bel-Pao
TGTGCTGGAACATATTTGATGAAAGCAGAAATAATGTTTAATCTTTGATTGGCAAGATAA
TTATTGTGTATTGCAAGGGTAATTCTTTTAAGTAGTGATTTGGTTTCATTTTGTAAATGG
TTAGTGTTCCATCTAGTGGTGACCTTGAGTTATAGCAAGGTAGATCCTGCTGTTCACTTA
AAATCAGGAAGTAAAGTGCTGCAAGCACACGGCAATGACTACGATGATCAGCAATCGTCA
TGTTTTTCTGTAATCTTAACCCTTGCAACAGCATCGCTTGTAAGTACGTTTTTGATTGTA
TAAGGTGTTCATTATATTGTATGTTTTATGAATAATTGAGCTCAAGAGTGACTTCTTAGC
TTATCGGCAGAGCTAATACATTAGCCACAATTTGCTTTAGCTTTATATTTCAGTATTTTG
TATTTACATAAGAGAAGATATTATTTACTACAAAGCACTCTGTATTTCATGTAAAAGCTA
TGCTTCTGTAGTTTTGTTAACTTGTGGACATATTATTTATGTATCCTATTGTTTTTTATT
GTAGTTTCACTCCATACCCAAGACCATTAAACCTGTTGGCAAATGAGTTTCTTGTCTTCA
GAGTCGTGTGAGGGAAGGGAGTTTATCTAACTGTCAAAACAATCACTAAGGGACAGTATG
TTGAGGACAGTACA
>BEL10-I_DR:ClassI#LTR/Bel-Pao
TGGTCCTTCGAGCCGGAGTTGAGTGTTTCAATGGATCAAGATCAAGTTAATAGCCAATGC
CATGTACCAACTCGTTGACAGTCTTCAAGACAGACCAGGCCTCCAGTCTATCTTGAAGAC
TATGAGAGTACTATTCCCAGTTTGAAGTCTCAAACCAGTCATTCAGTGACCTCAGCCCCA
GTCCAGAGCAGTGCTGTAATCCATGCAGAGAGTCATCCAGAAACTTCTGATTCAATTTTT
CAAGAGATGAAGCAGTTGAAGCAATGTGTAATGGAGTAGGGACAAAGTGTTAAGCAGATA
AACAGTAAAGTTAATCGCATGTTTTCTTCAGCGAGTTCTTGGTCATCTGAAGCAAGTAGC
CAACACTTATCTGCACCTTCCTCACCTAAAATGGATACTCTTGCACCTTCTACTGTGACT
GGCACAGTTGGAACATTAGTTCAAGAGTTACGGGATCACCTGCAGGAGAAACAAAATGAG
CAAGCTATTTCTGAGTCACGGTCACAATCTTGTTTGAGCAGACAGTTATCTTTGCCTCTC
CCTCCACCCTCTATGTTACCTTCTCCTCAGTCTCACTCAATTAAATGCTGCTTTGACTGT
TCCACTAGTGAATCTGCCCCCTATTGATGTGAACTCCCAGTTGCCTGCCCAAGATGGAAG
TTTGCAGCCTTTAGCCAATCGGTTTGTTTCCCCTATATCGCATGCTTCAAATTACAGGGT
TGATATGCACCAGCAGCAATTACCACAATCCCATGCAACTAGAGCTGCAATGCAACCACC
AATACCTCATTGGAGTTTCAACCCTTCATTGTTTGGCCCAGTTTACCCTGGATTTTGGCC
ACCAGTAGCAGGCCATATGTATCCACCTCAAATGCCAATCCCAATGAATGCCTATGAATA
TCAACATCAACGTCCACCAGATTTCCAAGATGTTTTTGCTTCATCCCAATGTCAACCACA
CCCTCAGCAGGTTTTACATAATCCAGGAGTTGGACAGGAATACTTTAATAGTCAGTTACA
CTTTTTACCTGTACCTTCAGCATCTCACATAAGTAATCCATCATCTGCACTCATTACAGC
ACAAGCTGGAGGTTTGACTAACCATGTTCAGCAGCAAAGTCAAGTAGGCATACCAAGAAA
CGTTTCAACTGGTACAATGTGTGTTCAAACTACCTTTCATGATGTTCAATTTTCATCCCA
GTTGGCTATGTCAAGTCCATCTTCCCCTTTGACAGTGAGACCTACCCAGCAACAAAGCCA
AATTAGCCAAGTGTTACAGAATAATCCTTTGCCTCATATTTCTGGGCCTTCAGTTCCATT
ACCTGTCTCAGGATTTCAAGTAGAATCTGAGCCAAGATTTCATGCTAGCCTTCCTCCAAG
ATCTTCTAGAATTAAAGGGCCTTCCTTCCCCTATCTGTGTAAAGAAGATCCTAAACAATT
CATTATGTTGAAAATGGCTTTGGAGAATTTATTACCAAGTGATGAGACTGAGCAGTATAA
ATTCCATATTCTCTTAGACCATTTAAAATTGGATTCAGCACGCAACTTGGCTTTAGCCTA
TTCTAATCATTCTTTGCCATTTAGTACAGCATGGGCAGCCCTCCAGCAGAAATATGGTCA
ACCCCATCAACTTGTCCTGAGGGAAATTGCTGAGATCATGAGCCTGCCAGCCATCAGAAC
CAGTGATTCTCAAGCTTTCAGTGCTTTGGCAGTTCGTATTCGTGCCCTGGTGGGTATGCT
ACAGTCTTTGGGTCAATGTGAATGAGCAGCAGAATTGGCTTGTGCTTCTCATGTGCAACA
GCTTTTGAGTAAACTCCCCCCTGAACAAGTTGCTAATTATATCCGGCATGGTAGACTCAC
TCGACCAGGACAATCTCATGATTTGGTGGACTTTTCTGCATGGCTCCAAGAGGAAGCAAA
TTGTCAAGCAGTAGTGGGACAAGTTGGTGCTGTCCGTAGTAAGTCTAATGCCTACCACCT
GGAGGAGAGGAAACCAATAAGGTCATATCAACCAACTGCCACTTTTCTTAATGGAGTAAG
CAGTGTTCCAGTGGTAAGAGCCGATGATTTTTTGTAAACCTACCAGATCCTTCACTACCA
AAGAAGAAACTGAGTTTATAAAGTTCCATTGTCCATTTTGTAAGAGTGATGACCATCATC
TTAGTAAATGCCAAGCCTTCAGTCTATTAGATTTGGAGGATATAAAGAAGTGGATTAAAG
ATAATCATCGTTTTTGGAGATGTGGCAGAGATCACTATGCTTTCCAGTGTGATCTAAGAA
GAGGATGTCCTAAGTGTAAAGGTAAACATCTGGGAGTTCTACATGAGGTGAATCAGAAGA
AGCCAGATTCTGGTGTTTTCTTGCTTAGTCGTCCAAGCTGTTCCCCTAGAGTTCTATTAA
AGGTTGTTAAAGTCCTATTGAGCCATAATGGTAAATGTATGGAAACCTATGCCATATTGG
ATGATGGATCCGAAAGGACGATGCTTTTGTATCTGGCAGCACAGCAACTTGGATTAAATG
GCACAGCTGAGTCTTTGGTGCTTCGAACTGTGCGGCAAGAAACTGAGGTTCTCAGAGGGA
CTAGTGTGAGCTTCACCATTTCTGCTCCCAACTCCCAGATCAGGTATCAGGTTAAAGGGG
CCTTTACTGCACAGCAATTGGAGCTTCCTGAGCAATCCTATCCTATTCCAAGCCTCCTAA
ACGGTTTAGCCATCTTAAGGGGATCCAATTGGAAACGTTTAACAAAGTCCAGCCTATGCT
TCTGATTGGTGCTGATCATCCACATCTCTTGGCTCCAGTGGAGAAGGTTCGTCTAAGCCC
TCAAGGAGGCCCAGCTGTAGTTCATACTAGATTGGGATGGGCTCTTCATGGTCCAGTACC
ATCAGATAAGTCAACTGAACTTGAAACTCGGTGTCTGTTTCTTTCTGGAACTTCTGTCTC
CTCTCAGCTTCAGCAGGATGTAGAACGGTTGTGGCAAGTAGATGTGCTCCCATATAGGAG
TGAAAAGGCCATTACACGGTCTAAACAAGATCAATATGCCCTTGATTGTCTTGAACAGAT
GAGGACAAGAGAAAATGTGAATGGTGTCTCTAGATATGTTACTCCTTTGCTTCGTTCTAA
GAATGCACCCTTGCTCCATGCTCCTAAAGAGGCAGTTATGTCATCTCTTCAAAGAACTGA
GCGCCAGCTTGCTCATGATCTCGAGAAAGCCCTTGTCTATGAAGGGGAGATACAGAAACT
AGTGGAGGCTGGTTATGTGAAAAAATTGAGCCCTGAAGAAGTCTCCCAGAGCCAAGAATC
CTGGTTTGTACCTCTACACTTAGTTAAACATAATGAAAAGTATAGTTTGGTATTAAACTG
TTCGTATGTTTTCAAAGGAGACTCACTGAATACTCATCTGTTACCTGGCCCAACCTTGGG
GTCATCCTTATTAGGTGTCCTCCTTCGCTTTAGGGAAAACCCTGTTGCCATTAGCTGTGA
TATTAAGTCCATGTTTCACCAAGTTCGTTTACTACCCTCAGATAAACCCCTCGTGCGTTT
TCTATGGAGGAACATGAGAAAAGAGGAACCAGCTGATGTATATGAATGGCACGTCTTACC
CTTTGGAACTACTTGCAGTCCTTGCTGTGCTACTTATGCCTTACAAAAGCATGTACGAGA
CCTGTCGGAGAACTGTGAGGACCTGAAGGATTCTATCACCAAGGCCTTTTATGTGGATAA
CTGCCTGCAAAGTGTCTCTGATATCCAAAAAGGTAAAGAGCTGGTTGAGAAGTTACGAGC
CCATTTGAAAGAGGGAGGCTTTGAGATTCGACAGTGGGCCAGTAATGTTCTGGAGGTGGT
GGAAGTGCTACCAAGTGATATGAGGTCTGCCCACACTGAGCTTTGGTTGAGCCAAGACTG
TGTAGATCCCAGTGAAGGTATGCTGGGACTGACTTGGCACTGTGCAAAAGACACCTTGGG
TTACAGATATCGTCCTGTTGAATATAAAGCCCTTACTTTGCGCAATGTCTATAGGGTTCT
TGCAACTCAGTATGATCCTATAGGATTTCTTATACCTTTTACTACTCGAGCCAAAGTCCT
GCTGCAACAGTTATGGGTTAAGGAGAGACAATGGGATGATCCAGTATTACCAGAAGGTAT
TCAGAAAGCATGGGCAGCATAGGAGAATGAACTTCCTGACATCACTTCTATTCAATTGTC
TAGAACATACGGCCCTGTTGAACTTGACAGCACATCAGTTAAGAGGGAGTTGCATGTATT
TTGTGATGCTTCAGAACAAGCTTATGGATCTGTAGCTTATTTAAGGATTGTCAACGATGA
CAAGGTTCTAGTCTCCTTTGTGATGGCACGTTCAAGAGTTGCTCCTCGTAAGTCCATTTC
CATACCTCGTCTTGAGTTGTGTGCTGCCCTTACTGGGGTCCAGTTGGCAAATCTGTTGGA
GAGGGAGCTTGACCTGAACATTCAGCGAACCATCTTGTGGTCTGATTCAATGACTGTACT
CCACTGGATTAGATCCGATACTTGTCGTTATAAAGTGTTTGTTGCAAACCGCATTACTGA
AATCTTGGAGAACTCTAGTCCTGAACAATGGCAGTATGTTGACACCACCTGTAATCCGGC
TGATGATATCACCAGAGGTAAGTGCCTTTCTGATCTAGCAAAGCCTAACCGTTGGAGTCA
AGGTCCCGATTTCCTTTATTCTAAACCCAATCAGTGGCAAAAATTCCCTGACAGGATTGA
GGACTCTGATACCACTGAACTGAGAAAGACCTTGTTTTGTGGCCTGGCTGAGACTAGAGA
AGAATGTCTGAATTTAGATGTACATCAATATAAATCATGGGATGATCTTATCAAAGCAGT
GGCAGCTCAACCTGGCAACTCTTCTCTTAGTAAAGCTCAGATTGAACTGCTCTTGTTGCA
AGACGTTCAAAGAAAGGATTTCGCAGAAGAATATGGTTCACTGAGAGCCGGGAAGAACAT
GCCAATGAGTAGTCGACTGTACAATCTTGTTCCAGAGTTTGATCCTATTGCCAAAGTGCT
TCGAGTAGGAGGACGACTCAGACATAGTCCAGATCTGGCTTTAGAAACCATTCATCCAAT
TATTCTTGATCCTAAGAATATTGTCACTCAATTTTTGATTGCTGATGTGGATTCTAAGTT
GGGACATCCTGGAGCTGATCGAGTCTATGCTCATCTTAGACGTTATTATTGGATTCTGAA
AGGAAGACAAGCTGTGAGGAAGTATCAACGAACAAAGTGTTTGGATTGCGTCAAATTGAA
GGGTAAACCAATAATTCCTAAAATGGCAGATCTTCCTCCGTCTAAGCTCAATCTGTTCAA
GCCTCTCTTCTGGTCCACTGGAATGGATTGTTTTGGGCCATTTACAGTCAAAACTGGACG
CAAAACTGGGAAACGATGGGGATTACTTTTTAAGTGTCAAACCACTCGCTGTGTACATCT
AGAATTGTTGACGGGTCTTGATACTGACAGTTTTTTAATGGCATTACGTAGATTTGTGGC
TCGTCGAGGACAGCCTTATGAAGTGATCTGTGATCAAGGGACCAATTTTCATGGAGGTGA
GAGCGAGTTAAAAAATGCTTTTGAACATTTAAGTCCTGTCTTAAAAGAGAAATTGTGGAA
TCACCAAATAAAGTTCACCTACAATCCCCCTTATGCCCCACATTTTGGAGGGACGTGGGA
GAGAGAGATTCGCTCTATAAAGTCTGCACTTCGCTCAACCTTGGGAAGCCAAACTGTTAA
AGAAGAAGTTCTTGCAACTGTTTTGGTGGAGGTGGAGGAAATTTTGAATTCTAAACCCCT
AGGCTATGTCTCTTCTAGTGCTGAGGATCTGGATTCAGTAACTCCTAATTTGCTCCTTAT
GGGGCGGCGAGAAGCTGCTCTACCTCAAGTTATTTATTCTGATTCGAATATCTTGATTCA
AAGGAAATGGAGACACAGCCAGGTTCTGGCAGATTAATTCTGGACTAGCTTTATTCGCAA
TTATCTGACTAATCTACAAGTTCGCCAAAAATGGCTTCAGGATCAGGATAATTTGAAAAA
CTCTGTTGTGGTAATGGTTTTGGACCATCGACTTCCACGTGCTTTATGGCCCATTGGTAA
AGTGCTCAAGACTTTCTCGGGCAAGGATGGTCGGGTCAGAGTTGCAGAGATTGAGGTCAA
TGGAAAAGCTTATGTACGACCAGTTAGCCGCCTCATTCCTTTACCTCCTGTTAAGGATTG
ACTTGGAGCATGGTGGTTTGATATGAGATTTTCTGGAAGTAAAAATATGTCATGCCATAT
TTTGGGGCGGCCT
>BEL10-LTR_DR:ClassI#LTR/Bel-Pao
TGTAGAAAATCTTTGACGTGATCCCTGAAGCCCTGCCCACTGTTGGTACAAACCTCTCTG
ATACACGTACGTACTGAAGGCCTACCACATGGTTCACAGCTGCACCCTATTACCCAAATC
ATCAGTCCCTTTAAATAGTGTGGCTTCAGTGTCACAGTATGCTCCAGTCTTTCACTGCTC
TGGACCAGTCTTATACCATGTGGAGAGAATGTACTGGCATTGGTAAATAAAACTCCAAGA
AAATTGATCATGCTTCAAGTGTTTTGACTGACACTCCATTGTGATACTCCTCCTGCGAGT
CAGCATTACCTTTCTAATTTTTTTACA
>BEL11-I_DR:ClassI#LTR/Bel-Pao
GAATAGTAAAAAGACAAATACTGATCGACACATTAATGAATAGAAGATCAAGTTCAGCAT
TCATTTCAGAATGTCTTCATCTGAGAAACATAGTCTAAGAACAAGATCGGCATGTACTCG
ATCATCAAGACACTCAAGCAAGTCTGCAGCAAGTGCAGCAGCATTGGAGGCCCGTGCGAA
GGCAGAAGCTGCACTAACTAGAGCCACATATGCACAAAAAGAGATAGAAGTGAAAGTAAA
GCAAGCTCAAGTACAAGCTCAGCTTAAAGTGGAGGAGGCTCGTCTAGAGGCTACACTAAA
TGCACTACAACAAGAAAGAGAGGCAGAAGCAGCTGCAGCTGAGGCATCAGTGTTTGAGGC
TGCAGCAGATATAAGGGGTACAGATCAACTCTCTGATAATCAAGACCCACATTCTTCACA
CAATTCTCTGCAAAGAACTAAAGAATATGTTGAAGACCAGCAAAAATATAAAGAAAGTTA
CATGCCAGAGTTTGCAGAAACCACTGAACAGAAGCTAGTAGCTTCTAATCTGGTTGATGT
TCAACAGCCTCAACCTATCGAGCAAGATAATTCATTTCAAAGTCTGCCAGCAAGACAGTC
AGCAATTAAAATTGTCACTAATGCTGCTACCCCTCTTATCCCTACCACTCAGGCTGGAGC
GATCAAAAAAGAAGGTGCAAACACATCATTGTTTAAATCAGCAGTGCCGGATGCACTACC
TCCAAGACACAACGCTTCACTCACAAGCCCCCCACACTCACATTGCAATGAGCACTATAA
TGCTCGCTCAGAAGTGTTTGAGCTTGCAAAGTTTCTAGCTCGACGTGATCTTCTGACAGG
TGGGCTTTCAAGATTTAATGACAAGCCAGAGAACTATTGGGCATGGAAGTCCAGCTTTTG
CAATGCTATTGAAGGACTTGATCTTAAACCTAGTGAGGAACTAGACCTACTTGTTCAGTG
GCTGGGTCCAGAATCGACTGAACATGCAAGACGCATTAGGTCAGTTCATATTAGTTATCC
TGATGTTGGGCTCAGCATGGTCTGGAAACGGCTAGAGGATTGCTATGGTTCAGCCGAAGC
TATGGAGGCAGCGCTCTTTAACAAGCTTGAATGTTTCCCTAAGCTGTCAAACAAGGATCA
TCAACGTCTCAGAGAGCTGGGAGACCTACTCCTTGAATTAAAGATAGCCAAAGCTGAAGG
TTATCTGCCAGGCCTGACCTTCTTGGATACTTCAAGAGGCATCAGCTCCATCCTAGAGAA
ACTGCCATTTAATTTGCAAGAAAAATGGATGTTGCAAGGAACTCGTTACAAACAGGAGTA
TGGAGTTAGTTTTCCTCCTTTTTCATTCTTTTGTGATTTCATTTGTGGTGAGGCCCGCAT
GAGAAATGATCACAGCTTTAAACTGACTACACAAAATGTGTCATTATCCAGATTTGAAAA
ATATCCAAAGGCAATCAGAGCTCCTGTTACTGTCCACAAAACAGAAATTGACAATGCCAC
TCAAAGAAATGAATTTAATAGGACAAATGATAACCTCAACAGACAATGTCCTATTCATAA
AAAGCCACATCCCCTCAGAAAGTGTAGAGGTTTCAGGGAGAAGACCTTGCTGGACAGGAA
AGCTTTCCTCAGAGAGAACTCCATTTGCTTTAAATGCTGTTCCTCGACTACCCACCAGGC
AAAGGATTGTAAGGCAGTAATCCAGTGCTCTGAATGCAACAGTGACAAGCACATAGCCGC
CCTACACAATGGTCCAGCCCCCTGGTTAGAAAAAAAGGATACAGAACCTTCAGCAGATTA
TGGCGGGGAGCAGGAAGAATTTCTTTCCCCAGTTGCAACATCTTCCTGTACAAAAGTATG
TGGGGATCCAAATAGCAGAAAGTCATGTTCAAAGATCTGCTTGGTAAATGTATATCCAGA
AGGTGAGCCTCATAACAAAAGGAAGGTTTACGCAGTCATAGATGATCAGAGTAATAGGTC
TCTGGCGAGATCAGCTTTTTTTGAGATGTTTAAAGTTGAAGACAACACAGCACCTTACAT
GCTCAGAACATGTGCGGGCATTGCAAAGACTGAAGGACGAAGAGCTGATGGATTTATAGT
AGAATCCTTCGATGGAAAGACATCTCTTGCTCTTCCATCACTGATAGAATGTAATCTCAT
CCCAAACAACAGATCAGAGATTCCTACTCCAGAGGCAGCACAATACCATAGTCATTTAAG
ATCGGTAGCCTCAAAAATTCCAAGTCTAGATCCAAAGGCCAAAATTCTGCTTCTGCTCGG
GAGAGATCTCATTCAGGTACATAAAGTGGAGGAACAATGTAATGGACCACTACATGCTCC
CTTTGCCCAGAGGCTGGCCCTTGGGTGGGTGATAGTTGGAGATATCTGCCTAAACGGAGC
CCACAAACCTGCTACAGTGGATGTTTTTAAGACTCACATCTTAGCAAATGGACGCCCCAG
CTACATGAGTCCCTGTCCAAACAGCATGTTTGTGAAGGACTATTTCAGTCTGCACAATGA
GCCAAAACCTTCATTGAACCCCAAGCAGAAAACCTTATCAGTATCTGAAGAATGCTCCAT
TGGAGAGTCAGTTTTTCGCTGCACAAAGAATGATGAAAAAACAGCTCCCTCCATGGATGA
CTTGGCATTCTTGAAGATTATGGAAGATCAATTCCATCAGGATGAATCCAATAGCTGGGT
TGCCCCTCTACCATTCCGCAGCCCTCGGCAGCGCCTCCCGAACAATAAGGTTCAAGCCAA
CAATCGTCTTATGTTGCTGACACGCAAACTAAGAAAGCACCCAGAGGTAAAGGAGCACTT
TGTGGATTTTATGGGCAAAATCTTTGAAAATGGCCATGCAGAGTTGGCACCACAGTTACA
GGAAAATGAAGAGTGCTGGTATCTGCCCATGTTTGGGGTGTACCATCCTAAGAAACCTGG
ACAGATAAGAGTAGTGTTCGACTCCAGTGCACAACATCAAGGAGTGTCACTAAATGATGT
TCTCCTCACTGGCCCTAATGCAAACAATAGCCTTTTAGGGGTATTACTGCGATTCAGGAA
AGAACGAGTAGCAGTGATGGCTGATATCCAGCAAATGTTTCACTCATTTGTGGTAGCAAA
AGAACATCGTAATTTCCTACGCTTTCTTTGGTATGCCAACAGTGACTTAAACAGTGAGGT
GCGAGAGTATCGCATGCGAGTGCATGTTTTTGGTAACAGCCCATCTCCAGCAGTTGCCAT
ATATGGACTCAGAAGAGCTGCTCTCACAGGCGAGCAAGACTATGGATTTGAGGCAAGGCA
CTTTGTGGAAAGAAACTTTTATGTGGATGATGGCCTTACCTCCTTCCCCACAGAAGAGGA
AGCCATCAAACTGCTCAAAGACACTCAGGAAATGCTGGCCCAGTCTAATCTGCATCTTCA
CAAGATTGCTTCTAATAAAGTGGAAGTTATGAAAGCATTTCCTTCAGAGGATCTTGCAAA
GGAGTTAAAGAACCTAGATCTGAATACTGGACTCTCATCAGTCCAAAGAAGTCTTGGAGT
GAGTTGGGACATGAGTGAAGATGTGTTTATCTTTCAAGTTGCAGATCAGATGAGACCATA
CACTAGACGTGGGGTTCTGTCAACGATAAACAGTTTGTTCGACCCATTTGGGTTTGCTGC
ACCTGTTGTCATTCAAGGCAGACTTCTACTCAGAACACTAACCACAGAATCTTGTGACTG
GGATGCACCTCTATCAAGTGAGAAATTCAAGGAATGGAAGATTTGGAGAGACTCGTTAAA
GAAGCTTGAGCTTGTCAAAATCCCTCGCACATATGCCACCATCTCTCTTCATCAAGCGCA
AAGAAGAGAAATGTGTGTCTTCTGTGATGCGTCCACAAATGCCATTGCAGCTGTCGCATA
CAGCAAAATTACCAGTATAAGTGGTAATGTAGAAGTTGGATTCATATTTGGCAAGGTTAA
ACTAGCTCCGCGACCAGAGATCTCTGTCCCTAGACTTGAACTGTGTGCAGCTGTTCTGGC
TGTGGAAATAGCTGAAATTATTGCAGACGAAATTGACATCAAGCTGGATGTTGTGACATT
CTATTCAGACAGCAAGGTTGTCTTAGGTTACATCTGTAATAGATCCAGGAAGTTTCACGT
GTATGTGCACAACAGAGTGCAAAGGATTCAGAGGTCCACGCACCCTGAGCAGTGGAAATA
CGTCCCAACCGATCAAAACCCTGCTGACCAAGCCACAAGATCTGTTCCAGCAGCTGATCT
TTCCCATAGCATGTGGTTGACTGGTCCCAGATTCTTGTTTAATACAACACAGGAAACATC
TCACACAGGTCCCTTTGCCATGATACATCCAGATTTGGACATTGAAGTACGCTCCCAGGT
TATTTCCTGTGCCACTCACACTTCAAAAAGAGACTTAGATCCCAAACGCTTTGAGAGATT
CTCAAGCTGGCATACACTGGTTCGGGCAATAGCCAGACTTGTGCACATAACTCATTCTTT
TCAGAAGGATAACGATAAAAGCACTTGTAGAGGCTGGCACATATGTGACAAACCCTGCTC
AGTAGAAGACCTTGAAAGAGCGAAGTCCATCCTCATCCATAGTGTACAAGCAGAATGCTA
TTCAGAAGAGCTGAAATGCCTTAAGGGAGGCAGGGGCATTCCAAAACAAAGTCCTCTTTG
CAATCTAACACCTTATGTAGACGAACTCGGCCTGCTCAGGGTTGGTGGCCGCCTCTCGCA
AGCGAGCCTTGATAGAGATGAAGTGTGCCCAATAATTCTCCCCGGACAGTGTCACATCAC
ATCTCTTCTCATTCAACATTATCACAAACAAGTTGAACATCAGGGACGGGCCTTTACTGA
GGGTGCCTTAAGAGAGGCTGGCTTTTGGATCATAGGTGGCAAAAGGCGCATCAGTAGTGT
GATTTTTCAGTGTGTAAAGTGCCGCAGACTGCGAGGAAAGTTTTTAACTCAAAGAATGTC
TGACTTACCTCCTGAAAGGCTCAGCATAGACCCTCCATTCTCCTTTGTAGGGGTGGATAT
TTTTGGGCCTTGGATGGTCACCTCACGTCGAACTAGAGGAGGACAAGCAAACTCAAAACG
CTGGGCAGTCTTGTTCACATGTATGAGCACAAGGGCTATACACATAGAAGTCATGGAATC
AATGGATAGCTCCAGCTTTATAAACGCTCTCCGCCGTTTCTTTGCTGTTCGAGGTCCGGC
AAAGCAGTTGAGGTCAGACTGCGGTACCAACTTTGTTGGAGCGTGCAAGGAGCTAAAGAT
GGAGGCAATTACAGATGACAGGAAGGTACAAGAATATCTGAGTAACAAGAGCTGCATTTG
GATATTTAATCCTCCCCACTCATCCCACATGGGGGGAAGCTGGGAGCGTATGATCGGAGT
CTCAAGACGCATCCTTGAATCTATGCTACAAGGAATCGCACTATCAAAGTTATCCCATGA
GGTTTTGATCACCTTTATGGCGGAAGTCACAGCTATAGTTAACAACCGTCCACTAGTGCC
TGTGTCTACGGATCCAGATGCTCCATTAATTCTTACCCCAGCAACTCTACTGACTCAGAA
GTCTTCAGCAGTTCTTCCTCCGCCAGGAGAATTTGGTGAGAAGGATCTCTTTGTTCGTCA
GTGGAGACAGGTTCAGAGCTTGGCCAATACATTCTGGAATCGTTGGAGGAAAGAATATCT
TGCCACCTTACAAAACCGCAGAAAATGGCAAAATGAGAGCTCCAATCTACAAGTGGGAGA
TGTTGTGCTGTTAAAAGACAGCCATGCTAGGAGGAATGACTGGCCCATGGGAATTGTGAT
GGAAACATTTCCTGGGAGAGACGGGAGAGTAAGAAAGGTTGAGGTCAAGGTGGTAAAAGA
CGGAGTGTCCAAGACGTTTTTACGACCTATATCGAATGTTGTTTTACTGTTGTCTCCAAA
GACTGAGTAAACATAATATGAATATCATTGATGGCGTCTTTCAGACACCAGACGGGGAG
>BEL11-LTR_DR:ClassI#LTR/Bel-Pao
TGTGCTGGTTCCAGTGTAATACCCTTTTGATCCACTAGGTGGTAGTGTTCTGTTAATTTT
ATCATTATATTAAGAAGTGACCTTTCACCTAAACACCAGCCATTTTGAAACATTCAGTCG
ATGCTGACAGCCACACGGTCTCTCAGACCTTCATCTGTCTATTCATTTTGTATTTCCTAA
TAGAAGCTTTGTCTGTAAGTACCAAAATATTTTATAAGGATTTTGTGTGCATTACATATT
AATATTGGGGACATATTTCATGCTAAACTTTTCTTAGTAAGATTGCTTTAGATCAGCAGT
TCATGCATCCACATCATTATAGTGATATTGTATGTGCGTTTCATTCGATTGTACAGTAAT
ATTTCTCAAATTCTTATTTTGTAATGTTTGTTTTCTCTCTGTATTTCAGTTTTACTCTGT
TCCACATACATTTGAAGTGGTGGTCACAATAAATCCATATTCAGTTCAGTATCTCAGTGG
AAGGAGTTGTCTATCTGTCTAGTTGAAGAAGGGGAACTCTTTTACGAGGGCA
>BEL12-I_DR:ClassI#LTR/Bel-Pao
GTAAGAGCTTGCCATCATCGGGTCGCTGCTTAACGGAGTGGACGGCAATTAAAAGGACTT
CTGGCATCGGCGCGCTCGTTGGGAACGGTGTGATTGCTCGCTACGGATCAAGAGCGGACT
TTAAACAGACGGAGCTACAAGGCTACACACAGCTGCACGGACTGATCTAACGGACTTCAC
GGCATACAACGGCTTTAAACTAGTTTGAGGATCGCAGTGAGTACTAAAACAAAGAAACTA
ACTGAACTTTTAAAGGGACAATTTCTCGATTATGGTGTGTGTGTGTTTTTAAAGGGCAAT
TGACGTTGTTGTGTGTGTTTAAGTCACTTGTTAAATGAATTGTGATCTATCAAAGTGTTT
AACTATGCATTTTAATGCCTTTTTGCATATGGTTAAAATGAGTGGTTAATTTAGTGCCTT
ATTGACCTAAAATTATTGTGGGGTATTAATTTATAGATCCAAAAATGTCAAAATCAGATA
TAGGTTCAAAGAAGCACACTAAGCAAGCTGATATAGAAACTAGGAGTGAAAATACACGAC
GTTCAACACGTGCACAGGTCCCTACTGAAAAAATGTTAGCTTATCAGCAGGAAGAGCAAC
AAAAAAAGAAGAAAAAGGTTATTTCTTTGTATGATAAATGGAAAATTGAAGCCCGTAATG
CACGTGAGCAACTTAAATCGGATCTATCAGACACTCAATTAGCTATTTTAATTGAAACTT
TGGAAATTGCTAAAAATAAGGTTCTCAGTGCTTATGATGAATTTAGGAAACAAACATTAC
CTGATGTTGAGATGAGACGAAAAATGGATTCATGTGAAGCAGTAACAACTGATGTGACCA
GAATTGTTAATGAAAGAATAGCAGGAATAGACGGTGATTACAGTTATGAGAGGGAAAAGG
AACGTCTTAGTGCTTTGAGTTATAAGTATGCTAATTCAATTTTTGGTTCAACAGCTTCAC
AAGTTAGTCAGGAAATCAGTGATCATTCAGGTCATTGCTCTGTTTTATCAGACTTGGAGG
CGAAACGTGTAGATGCTGCAGCAGAAGTAGCAGCCAAACAAGCTGCATATAATTCTTTAA
TGGCAGAAACTAAGCAAAAAGAGAAAATAAAAGAGTTAGAAGATCAGCATAAAAAAGCCC
TTGAAGTTGAGTTTAAAGAATTAGAGCAAATTCAAGCGCAAAAGGATTTAAAAGTAGCTC
AAGCTAAACTGGATGTTTACAGTGAAGAAGTTGAGAAAATAACCAGCTCTTTAAATGATT
GTAGTAGTGCGAGTGGATCGGAGTTGTCTCAAGGAAATGAAAGGAAAGAAGTTAATCGAC
AGGAACAAAATGAGACCACAAATCCATCAGTTAAAGCATCAACTTCTGAATTCTCTGCTC
TTGTTCAAGCACTTCAAGATGGCATATCTGCAAGCAAACTTCCAGTTCCAGAGCCTCCTA
TTTTTACAGGTGATCCTATTCACTTTATTGAGTTTAAGCAATCCTTTATGGCACTTATTG
ATAAGAAAGGGATTTCCTCTGCTGATAAGATGTTTTATCTCAAGAAATATGTGAGTGGGC
CTGCACGGAAAGCCTTGGATGGCACTTTCTTCAGAACTGATGATGAAGTCTACAAAGATG
CTTGGGATAAGTTAAATCATCGGTACGGCCATCCATTTATTATTCAAAAGGCGTTTAGAG
AACGTTTAGCAAATTGGCCTAAAATCCACCCAAAGGATGCCATGGGACTTCAAGCTTTCT
CAGATTTTCTGAATGCATGTCGTGGTGCATTACCTCATGTTAAGGGTCTTCAGATCTTAA
ACGATTACCAAGAGAATCAAAAACTTATGCAAAAGTTACCTGATTGGGCAATTAGTAGAT
GGAATCGTCAAGTTACACAGTCTATCACCAATAATCATGAATATCCCACTTTTGATGAAT
TTGCTGTGTTTGTGTCAACTGAAGCGGATGTAGCATGTAATCCAGTTACTTCCTTCCATG
CTCTTCACAATTCAGGATATACAGATGAGAAGGTAAACATGAAAGAAGTCAAGAAAAATA
GAGTACGGGTTTTGGCTACTCAATCAAACACTGAAGGGGATCAATATGTGATTAAGTCTT
CTAACAAAACTCAATGTGTGTTCTGTCAGAAAAATAATCATCAACTTGACAATTGTTCTA
AATTTCTCAGTAGACCATTAGAAGAACGACGGCAATACATCCAAGAAAAGAAGCTTTGTT
ATGGATGCCTGAATTTTGGACACAGTGCAAAAGTATGTCGATATCGTCTAACATGTGATA
CCTGTAACAAGAAGCATCCAACTAGTTTGCACAATAACAACTTTGTGAAAATGGTAAGAA
CTTCATCTTCTGCAGTTCAAACGCAAAACGATCCTGAAGGTACGGCTAATGCAGTAACGT
TAAATGTAGCTGGAGAAGAACCTGGTGTGTGTACTTCTATGATTGTCCCTGTTTGGGTAT
CTGCGAAACATAATCCAAGTTGTGAACAATTGGTATATGCGCTGTTGGATTCTCAGAGTG
ACACGACTTTCATTGATAAAAGTGTGAGTGATTCATTAAAAGCTGCATCATTTCCAGTGA
AACTAAAGCTGACAACAATGCTTGGAAGGGATACGGTACTTCAAAGTGAGAGAGTGACTG
GACTTCAGGTGAGAGCTTATAAGTCTAGTGACTATATCGATTTACCAGCAACTTATACTA
AAGATTGTATTCCAGCAAATCGCCACCATATTCCCACGAATGAGGTTGCTGAACATTGGA
AGCATCTTTCAGTCATCGCAGACAAAATACCTCCACTACAGGATTGTGATGTTGGCCTGT
TAATCGGCTACAACTGTTCAAGATCAATGATTCCCAGAGAAGTGATAGTAGGAGGAGACG
ACGAGCCCTATGCGGTTCAAACGGATCTTGGATGGAGTATAGTAGGTTGTTCACCACGCT
CTGACTTATTTAATGTTAGTAGATTGTGTCATCGCATAGCAGTTAGGGAGCTTCCTTCTA
TCACACCTGTCAACATAATACGGGCCCTTGAGAGTGATTTTAAAGATGCAGACGAAGAAA
CTGTCAGAGTATCCCAAGATGATATTCTCTTTCTTGAGAAATTAAAATCCGGCATAAGTA
AAAACATTCACGGTCACTACCAAATGCCCCTTCCTTTTAAAGTAAGGCCGAAACTGCCTA
ATAACAAACGATGCGCTATGGTTAGACTTGATCACCTTAAAAGGAAGATGGTAAGAGATG
AATCATACATGAAGAATTACAATCAGTTCATGAGTCAAATCTTTCAGAGAGGAGATGCTG
AAGAAGTGCACAGTAGTGGTAAGGAAGGAGAAACGTGGTACCTACCTCACCATGGTGTTT
TTCATCCGAAAAAGGCAGACAAACTGCGTGTGGTCTTCGACTGTTCTGCAAGGCATGAAG
GTTCATCCCTAAATGATCACTTGCTTCAAGGTCCTGATCTCATAAATAGTTTGCATGGCA
TTCTAATTCGATTTCGTCAACATCCCATTGCACTTACTTGTGACGTTGAAAAAATGTACC
ATCAGTTTCACGTAGATGAACCCGATAGAGATTTTCTGCGATTTCTTTGGTGGAAGAATG
GAGACATCACACAACCTGTTCATGAATTTCGTATGAAAGTTCATTTATTTGGGGCTGCTT
CATCTTCAGGTTGTGCGAACTACGGCCTAAAACATCTTGCGACTGAAAATGGGGAGTTGT
ATCCACTGGGCTCACAGTTCTTGCTTAAGAACTTTTATGTCGACGATGGAGTGATCAGTG
TGGAAAACGTGCATGAAGCCATTAAGGTTGCAGACGAAGCGCGACGTCTCTGTGCATTAG
GTGGTTTACGATTACATAAGTTCTTGTCTAATAATGAACTTGTATTGAAGGGCATCCCTC
AATCGGAGAGGATGTGTGGTGTAAGGGGTCTGGATCTTGCCTTTGATGAATTGCCATTAG
AGAGAACACTTGGATTGCAGTGGGATAGGGAATCTGACTGCTTCAAGTTTAAAGTACACC
TGAAAGAACAACCTGCCTCTCGGCGTGGCATATTATCTGCTGTCGCTTCTGTTTATGACC
CTTTAGGACTCATTGCACCTGTCCTTTTCAATGGAAAGCGAATCTTGCAAGAGATGTGCA
AGAATGGCAGTGGTTGGGATGACCCTCTGATGGATGGACTGAGTTTAAGATGGGTAAAAT
GGAAACAAGATTTACAAAGCCTGCAAAATCTAAGCATACCACGCACATATGTACCATTGA
ATTTCGGGAAACCAATTAGTATTGAATTGCATCATTTCTCCGATGCTAGTAATGATGGAT
ATGGTCAATGTTCTTATGTCAGAGTAAAGAATGAAGAAGGAAATGTTCATTGCGCACTTG
TGATGGCAAAATCAAGAGTTGCACCTCTCAAAGTTGTAACAGTCCCTAGGTTGGAATTAG
CTGCTGCTGTAGTCTCAGTGGAAGTAAGTAATGTACTCAAAAGGGAGCTGGATTATCCCG
TTGCTAATGAGACATTTTGGACTGACTCTAAAGTGTTGCTGGGGTATATAAGTAATGAAG
CACGCAGATTTCACACATTTGTTGCAAACCGGGTGCAAAGGATATGCCGCAGCACAAAAA
TCGAACAGTGGAGATATGTTCCGACGGAAAGAAATCCCGCTGACTACGCATCTAGGGGTC
TCACTGTAAAGCAACTACTTGACTCTGATTGGTTTACCGGCCCAAAATTTTTGTGGGAAA
CTGAAATGTTTATTCCATCTGAGCCCGCTCCTGCTCTTCTATTGGGCGATCCAGAAGTAA
AAAGCCTTTTTACTTTGAATACAGAGTGTCAAAACAGCTTCAATTTGGCCAACCGCTTAA
CAAAATTTTCTTCATGGACTAAGGCAGTTGGAGCTGTAGCTCGTCTCTTAAGGAGAGCCA
ACAAGGATAGATCTAGTAGTCTTAGTACCATGCTAGAAAGACAAAAGGCAGAACTCCATA
TAATTAAATGCTTGCAAGAGAGTTCTTTTAAGGATGAGCTGAAGGAAATCAAGGGTGGGA
GAGGTGTGTCATGTGGTGCATTACGTCCTCTTGACCCTTTCGTGGATCTTGATGGTGTGC
TTAGGGTGGGAGGAAGACTTACTCGATCAAGTTACCCAGACTCTGTGAAGCATCCCATAA
TTATTCCAAAGACACATCAAATTACACAAATGATCGTTGCTCATTATCACAACAAAGTTA
TGCATCAAGGAAAAGGATTTACTGTAAATGAAATTAGAAGTAATGGGTTCTGGATCCCAG
GAATCAACAAAGTTGTGGCATCCTTCATTAAAGGTTGTGTTGTCTGCAGAAAACTCAGAA
GACCAGTTGAGGAACAAAAAATGGCAGATCTTCCACCAGAAAGAGTTGATCCATCCCCTC
CGTTTCTGTACACTGGGATGGATTGTTTTGGTCCGTTTTCAGTTAAGTCTAGGCGAAATG
TACAAAAAAGGTATGGCCTCCTGTTAACGTGTCTTTGTTCCCGTGCTGTGCACATTGAAC
TGCTTAATGACTTGACAACTGATTCTTTTATAAATGCTCTACGTTGTTTTATTGCCATTA
GAGGCACAGTTCGACAGCTAAGATCTGATCAAGGGACCAATTTTGTGGGGGCAAGAAACG
AGCTGAAAGGTGCACTCTGTGAAATGGATCCAGAAAGAATAACTACTTTCCTTTTGGAAA
ATCAGTGCGAATTCATCATGAATACACCTCATGCAAGTCATGCTGGTGGCGTATGGGAAC
GTCAAATAAGAACAATAAGATCTGTTCTGAATGCGACCTTTGCTCTTTATCCAGGGAAAT
TAGATGACTCTTGTCTGAGAGCGTTCCTTTATGAAGCAATGGCAATTGTAAATAGCAGAC
CACTAACTGTTGATTGTTTGAATGATCCACAAAGCTTAAGACCCATTACTCCGAACAATC
TGCTTACATTGAAGCCAGTGACTGCTCTGCCTCCACCAGGTAAATTTTTGGAGGAAGATG
TGTATGCAAGAAAGAGGTGGAGACACGTGCAGTATTTAGCCGAACAGTTTTGGAGCCGTT
GGCGCAAGGAATATTTAGCAAACATAGTGACTCGTCAGAAATGGAATATGCCTAAGAGAA
ACCTTCAAATTAATGACATTGTATTGGTGAAGGAAGAAAACTTGCCTAGAAATGAATGGA
AGCTAGGTAGGATACAGGAAACCATTAGTAGTGGTGACGGGCTTATTAGGAAGGCTAAAG
TGCTCTTAGGTGATTGTAAACTTGATGCGAAGGGAAAACGTACAACCAAGCAATCCATAA
TTGAAAGACCAGTGCAAAAACTTGTATTGCTAAAGGAAGGAAATGAATAGTTATTTAAAA
TTGTGTAAATAAGTGGATCATGAAATCATTTTAAATTTTCTACATATTTATGGGTGTGTA
TTTATTATCATGAAAAAAAAAGGGTATTTATAAAAAAAAAAAAAAAATTTTAAAAGGGAG
AAAAAAAAAAAAAAAAAAAACACGTGAAGAGTTTGTTGCTAGGAAATTATTCGTGACTTG
TAATTTGGGTTTAATACTTGCACTCATAATTTGGTGGGAG
>BEL12-LTR_DR:ClassI#LTR/Bel-Pao
TGTTAATAACTTTGACATGGTGTCTTTGTTATTACATCTTCTCTACAATGTTTATATTGT
GTGTGTGTGTATACTTTCTCTTTCTCTATTATATGTATATTTGATATTTTGGTATTTATG
TTATGAAGTGTTCAGTGTAAAACCGGAAGTCTTTTAATTTGAATTAATTACCATTACGGA
TATAAACAGACACGGAAAGATCACACATGATCATGGCGTCCCAGCTGTGCGGTCTGCTAC
GGACTAAAAGTTTAGCTTCTGGTTTGATTGGAGAACAAGGTACTGACACTTCGTTTGATA
TGTTTGTTTGTTTGTATTGAGTTTGTATATTGAGTTTAAGTGATGTCTGTTTGTTTGTAT
ATGGTTTTCATATTTGCTTACATTTGGTTTCATTTTCTCTTTGTGTACAAGCTCTTACGG
TGTTTGCCGTACGGTGCAAGATATACGGTGTTTGGCCTTTGGTATAAGGTGTTTTGATGT
TGACGACGGCGTCAGTGAAGTGAATGCTGCACTGAAATAAATTATGGAAAAACACCAGTG
AAAGAGGCAATCCTTTATTGAACCAGGGAGCTACA
>BEL13-I_DR:ClassI#LTR/Bel-Pao
GAAAGTTTGGTGCCGAAACCCGGGAAACTAGCAAGCAATATCCGAAATGGCGGAACAGCT
GGAGAGATTACTCCGAAAACGGAGAGCTGTACGCGGATCCACAACGAGACTTTTGCAGGA
CATTGAAACGGAGGTTAGCAAAGAAGATCCGATTGTTGATCATTTGCGTAAACTGTTAGC
CCTGTTATCTGCAAAAGAGGAAACGCTGCTGGAGTTGGATATTAAGATAGAAGAAGGAAC
GGAAATGGATGATTTGGAGAATGAAGTTGAGAATGTTGAGGAATATAAAGGAAGGATAAT
CACTGTGAAAACCCGCGCGCACAGAGTGATACAGAAGAGCCGCGAAAGCAGCAGGCAGAG
CAACACAGACCCCCCGCAACAAGGACAGACAGTTAAGTTACCGAAGTTAATTATTAACAA
GTTTAACGGAGAAATTGGCCAATGGCAGGACTTTTGGAATCAATTTGACACAGCTATTCA
TAAAAATGACGCGCTGAGCAAAACGGAAAAGTTTAACTACTTAAAGACATATTTAACCGG
CGCTGCTTCAAAGGCCATAGCGGGGCTGATGTTAACAGACAGTAGTTACGACCATGCTAT
TGATCTGCTGCTGAATCGATTCGGACGAAAAGATCTGCTTATTAACGCGCATATGAACAA
AGCTGCTAAGTCTTTGTCCCGTAAGGAAATCCCATGACGTCACTGCTCTGAGACAGCTAT
ATGACGAGTGTGAAGTGCAGATCCGCAGCTTAGAATTGCTGGGTGTCGTATCAGATGCCT
ATGGAAGCCTGTTATGTCCCGTTCTGCTACAGATGGTTCCAGATGATATTGCTCTGCAGT
ACAGTCGTCAGAGGGGAAACAGTGATGAATGGAAAGTTGCAGAAATAATGAAATTCCTGC
AAGCTGAGATTTTAAGCAGAGAGAGAACTGTGCAGCTGCTTAAACCAAGTAATTACAAAG
ACAATCAAAGCTATCAGAAACCATTCAAAAAACAAGATACTGCATTTGAATTTAAGCAGA
GAAAGCATCACATTCCATCAGCTGCAGTACTTCAAACTACCAGTCATAGACCACAGAGCT
GTGTTTTCTGTGACAGCACAACACACAAAACAGAACTGTGTGCAGAAACTGATATTGCTA
CACGAAAAGAAAAATTGATGAAAATGGGACGATGTTTTTTGTGTCTAGGACCAAAACATA
TCGCAAGGTTCTGTAAAAGCAAAGTGAGCTGCAATTCATGTGGAAGCAAACATCACAGTG
CTGTATGTGAGAAAAAAGAGAAAAATGCACCTGACAGTGTAGACAAAGATAATGTGGTTT
CCTCATTTACCTCACATTCATTAAAGATACAGCCCACTAAACAAGACCACAGTGTGTTGC
TGCAGACAGTCAGAGCTTGGGCTGAAGGGCCTGGTGGACGAATAAGCGTTCGGTGCTTAT
TAGATGGAGGCAGCCAGAGAAGCTTTATCAGTGAAAGGGCTGTCAGAGCTTTAAAATTAC
CTGTAATAAAACGAGAAACATTCACTCTACATACCTTTGGTTGTGCAGAACCAGTGACAA
CAAAGCGAAATACAGTGAAGGTAACTCTCCAGAACACCCAACAAAGGGAGCAGAAAATTG
AAATAGAAGCACTTCAGACACCCCAGGTGTGCACTGCTCTGATGAAAATTCCAGGTGAGC
ACATACAAGCAGAACTGAGAAGAAAAGGGCTGCAGTTAGCAGATTACCAAGATGACAATG
CTTGTGACACAGAGTTATCTGTGTTGATTGGTGCTGACTATTACTGGCACATAGTGTCAG
GCCATGTGGAAAGAATAACAGATGCTCTTGTAGCTGTTGAAAGCATTTTCGGATGGTCAG
TGCAGGGCCCGGTCAAAATGTCCAGTGTTGCTGATGCAGCATGTATGCATAGTCAAGTCA
ATGAAGACACACTGGTTTCAGATCACCTAAAAGCCTTCTGGGAAATTGAGTCTCTTGGTA
TAACCATGAAGCAGACAGACAGTGCTGAGGAAGAGGAATCTCTTTACAAATTTGAAAAGA
CAACTCAGTACAAAAATGGCCGATATGAAGTTGAGTTGCCATGGCGACCTGACAAACCAG
AACTCCCTGATAACTACAGGATTGCTAAGAAGAGATTTGAGGGCCTGAAAAAAAGGTTGC
AGTCAGATGTAGTTTTGTATCACAGATATAATGAAGTTGTGTGTGATTACCTTGAGCAGG
GCATTGTCGAAGAAGTTGCGGAGGATCAGTCATCTCAGCCCACTGCAAAATATTACATGC
CTCATCATGCTGTTCTGCGTGAAGACAAGGTAACAACAAAGCTCAGAGTGGTGTTTGATG
CATCATCACATGAAACTGATTCTCCATCACTAAATGACTGTTTGCTAACTGGTCCTAATC
TGAACCCAGATCTTCTCAGCATATTAATCAAATTCAGACTGAATGCAATCGCATTTACAG
CAGACATCAAGAAGGCTTTCTTGCAGATTTCTCTTGCTGAGAAGGACAGGGATGCAGTAC
GATTTCTCTGGCTTGCTGTGCCACCACATGAGAATAAAGGCGAGAAGCTGCGTGTGCTAC
GGATGACGAGAGTAGTGTTTGGAGTGTCCCCAGCCCATTTCTCCTTGCAGCTACCGTGAG
AAAGCATCTGAAGAAATATGAAGAGCAGAATCCTGAGGTAGTAAACATAATAAAAGAATC
ACTATATGTTGATGATTTCATCTCAAGTGCAAGTGATGTTGAAAAGGCCTTCTCCATAAC
AACTACTGCAAAACAGATTATGTCAACTGCTGGCATGGACCTGTGCAAATGGACAACCAA
CTGTCATGTGTTAAAGGAAAAATGGAAAACAGTGAGAAATGACGTTGTTCCAGATAAAGA
AATGCCAGGATCTGTATTGAAGGTATTAGGCCTGGTTTGGAGAACTGAGACAGATGACTT
TGTCTTTGATTTGACTGCGTTACTAGATGCTGTAGCAAAGGGAGAGAACACAAAAAGAGC
CATTCTGAAACTCTCTGCTCGCATATTCGACCCAATAGGATTCCTCACTCCCTTCACTGT
GCGAGTCAAATGCCTATTTCAAGAGATGTGGACGCGTGGTCTCGGCTGGGATGAGGAGCT
GCCTGCAGACATTGAAAAAGAATGGAGAAAATGGTGCTCAGAGCTAGCACAGATCCACCA
CATAGTCATCCAGCGCTGGTATGGAATAACATCCGAGCACAGACATGATGCACAGCAACT
TCACGTGTTCTGTGATGCGAGTGAACGAGCCTATAGTGCTGCTGCCTACCTGTTACTAGA
GCTGAACGATGGAACAAAGACTACTTGCCTTGTCGCTTCCAAGTCCAGGGTAGCGCCTTT
GAAGAAAATGTCACTGCCATGTCATGAGCTTATGGGTGCGGTGATTGGTGCAAGACTAGG
AAACAGCTTGTTAAAACCGATGAATATGGATCCCCAATCACTTCACATGTGGACTGATTC
TATGATCGTACTACAGTGGATTCAAAGTCCAGCTCACAAGTGGAAACAGTTTGTGTCAAA
CAGAGTGGCTGAAATACAGTCTATAACTAACCCTGCAATGTGGTCACACTGTAGGAGCAA
AGACAATCCCGCAGACCTTCCCACTAGAGGTCAGACTGTGACTAATCTAAAGGAAAATGA
ACTTAACAGTTGCGAGGACAACAGTGGAATGGAATCTTTGTTAAATTTAGCAAAGTACAG
TAAACTGAACAGAGTATTGCGAATAACTGCTTGGATCAAGAGGTTCATGCACAACAGTAA
ATCAAGCTCTAAAAGACGCGGTGAGTTAACTGCAGATGAAATGTTTGAGGCTGAAAAGTA
CTGGATAAAAGTGACACAAGACAGCAACTTCAGGCATGAGATTACTTTGCTAAAAGCTCA
CAAAGGCCTAAATGCGGACTCAAAAATAAAAGAACTGAAACCTTTCCTGGATGACGATGA
ATTAATCTGTGTTGGAGGCAGACTGCAACAATCAAAATTCAGTTACAGGGAAAAGCACCC
ATGGATTCTACCTAAAAGGGCCAGATACTGTGAGCTGCTAGTGCAGCACAACCATGAATT
AACTATGCATTCAGGTTTGAGAGACACTCTAGTACAAATTAGGAGTAAATACTGGATTTT
ACAAGGCCGACAACTTGTGAAAACTATTCTGTCAAAATGTGCTGTGTGCAAAAGATTTAA
AGCAAAGCCCTCACAACAGGACACTGTCCCCTTGCCCCGAGATAGGATAGTAGAGACCCC
TCCATTTGAAGTGACTGGCATTGATTTTGCAGGTCCTCTGTATGTAAAAAATGATCGTGT
GTTATGCAAGGCCTACATTGCATTGTTCACATGTGCCGTCACCAGAGCAGTGCACTTGGA
GCTGGTTTCAAGCCAATCAACAGAAAGCTTCCTGCTAGCACTTAAGCGATTTGTATCTAG
AAGAGGACTGTGCAAGATAATTTATTCAGACAATGCCAAAACATTCAAAAGAGCCAATCA
AGATCTTAGTGAGCTGTGGCAAACAATTAAAGATCCTCAAGTTCTAGAATATTTCTCAGG
GAAGGGCATCACCTGGCGTTTCATCGTAGAGCGAGCAGCCTGGTGGGGCAGCTTTTGGGA
GAGGTTAGTTCGATCTGTGAAGACGTGTCTGAGAAAGGTGCTTGGGAGAGCATCACTAAC
TTTCGAAGAGATGTGTACACTACTTACAGAAGTAGAAGCTGTACTTAACTCCAGACCACT
TACCTTTGTCAATAATGAACTTGATGACCCACAGCCACTTACACCTGCACACTTTCTAGT
TGGCGAGCGACTAACTGCACTGCCACCAAAACCATTTCCTGCGGACTATGATCACCCCAC
TGTGAACAAAGAGGATATGACATGGAGATGGAGATACAGGAATCGACTCATAACCGTCCT
GTGGAACCGCTGGAGAAAGGACTATCTGTTAGACCTGAAATCTGCACATTCGTGCCGCAT
ACAGAAACCTACTGAGCTGAAAATTGGGGACATTGTTCTCATTGGAGAAGCTAACATGCC
AAGGCAATCTTGGAAGTTAGGAAAAATTGAACTTTTGTTTCCAGGGCGAGATGGTAAAGT
TCGAGCATGTGCTGTTCGCACATCTGCAGAGACTGTTTTGAGAAGACCAATTCAATTGCT
ATATGCATTAGAGATTGAGTAGATGAACAGTTGTTCATGGGGTGGAGGA
>BEL13-LTR_DR:ClassI#LTR/Bel-Pao
TGTTATGACTTAAATTGATATGTAGCTGCAAGAGTGATTTATTAATGCTCCATTTATCGT
TTAATTGTCATAAAGTGAATTTATTTACCTTGGCATTTATATATGCTGTTTTGCTTTAAG
AACAGTTTTCCTATGATGCTTAGCGCTACTGAAAGCGCGCCTGTAACCATTGGCAACTGA
CTCAGTGTGAGAGAGTGTGTGTGTTCGGAGTTTTGCTCCTGCTTCAGTATACAAAAACTT
CAGTAAACAGTTCATTTTCGTTCTAAACAAAGTTTTCCAGTCGTCATTATTGCTGCTAGA
TGAAAAGACAGAACA
>BEL14-I_DR:ClassI#LTR/Bel-Pao
GTAAAACAACGGCTACTTCACAGACAGATCTACAGCAGTGAAGAATTGAGCGTGTCTTTC
AGTGTGATTAAGGAACAGAGCCATACGTCTGTGAGACTGGCCTCTACTACATTATGGAAA
ATTCAGAGATTCCAAATCAAAGCAGTCTTGTGACTTTGTCCAAACAGTCAATGTCCTCCA
AATGTTCAAAAAGCTCAGCTGCTAATTCTGCTGTCGCTATTGCCCTTGCAGAAGCTGAAG
AAGCTAAAGCCAAAGTTAAATTTGCTGAAAAGGAGATGCAGATAAAGATGCAAAGGGCAC
GTTTGGATGCAGAGAGAGCATGTTTAGAGGCACAGTTAGCAGTATTGGACGTTGAAAGGG
AAGCTGCTGTGGCAGTAGCAAAAGCTGAAGCACTTACGACAGCACTAAGCAGTGACAAAT
TATCAAGTCACAAATCCAGCAATCAACTTACCTCAGGCTCTTATACCACTACTCAAAGAA
CTAACGAATATGTGCAAGAACAAGCTAGACTGCAAGCTGATAAACAACTTGATATACCTG
CACAAACAGAATACATACCACCACCCCCATTAACGGAGCCTCTGCATGCAAGTATATCAC
AACTGCCCCCATATAAATCAGAGGAACACTATTTAGCTGATGTTGAACATTGCCAGGATG
TTTCAGGGATTGTCCCAGACAAAGAAACACACAATTGGTGCAAAGGACCCGAAGAAGCTT
ACAAATTTACTCCTTATGTTGACGAGTATGATCATAGGGTGTCGCAGTATGTAAAACTCT
CTCCATCTGTCAAACACAGACAAGATCCTTACTTCACTCATGTGAGACCACCCGATAATC
CCAGCCATTTGACAGCTCATCCATGCTCGCATCTTACCAGGCAGTCACAGGATAAGAATA
GGAATACCAACAGCTACCCCCAGAACAAATCATATGCTTCAACCCCACCTCATGCTCAAT
TTCATACAAACACACCTCACACAAACACGGGTGTTAATAAGGACATGTCTGACCTAGTTA
GGTTCATGGCAAGAAGAGAAATAATTTCGACAGGCCTATTACAATTTGATGATCTTCCTG
AAAGCTATAGATCTTGGAAAGCATCATTTTTCACTGCCACCAGGGATCTTAATCTATCAG
CTAAGGAGGAGATGGATCTCTTGGTCAAATGGTTAGGAGCAGATTCTAGGGAGCAAGCTA
AACGCATCAGAGCAGTGCATGTGAAAAACACAGACAGAGGTCTCTCAATGATTTGGGAAC
GTTTAGATGACTGTTTTGGTGCACCAGAGGTTGTAGAAAGCTCACTACTCTGAAGACTGG
AGAGCTTTCCAATAATTTCAAACAAAGAATGGAAGAAACTCCGGGAGTTAGGAGATCTCC
TTATGGAGCTTCTGGTAGCAAAATCTGAAGGAATGCTTTAGGGTCTTGCATGCTTAGACA
CAGCTCGTGGCATAGCCAGCATAATACAAAAGCTACCTTTTAACCTACAAGATAAATGGA
TGACTTTGGGCTATACTTTCAAACAACAACACAGAGTACCTTTCCCTCCATTTTCTGTGC
TGGTTAACTTTGCTGTAGAGCAAGCCAAAATGCGGAATGATCCTAGCTTTGCTCTTCCCT
TTCAGTCTGATCATTCAAGGCCAGAACACTCCAGGGCCACCAAAAAATGTCCATAACAGC
TTACAAAACAGACATCTCCGCTCAAAAGACAACGACTGGTGAAACTGAGGTAGACTTAGC
AAAGTTTTGTCCTATGCATAAGAAACCACATCCTTTTGACAAATGTTGTGGGTTTAGAGA
GAAATCTATCGAAGATCGCAAGGCCTTTTTGAAGCAGAATGCGATTTGTTTCAGATGCGT
CTTATCGACAAAACACATTGCAAGGAATTGTGACAAACTTGTCAAATGTATTGAATGTGG
CAGTAAAGCGCACCATTCCCTGCTACATCCAAAACCTGTTTATCCGCTTGTGAAAGCTCA
AACACTCACCAAAGACTATGGTGGGGAGAAGTTAGATCATTCTGAAAATGATGTGTCTAC
CAAATGTACAGAAGTCTGTGGGAGTGGTTTAAGCAGCAAAACATGCTCCAAAATCTGCCT
CATAAACCCTGCCATCAGGGTTTATGCCATCATCGATGACCAAAGTAATCAATCTTTGGT
GAGATCAAAATTCTTTTATGTTTTTAATGTGGATTGTGACAGCTCTTCCTATTATCTTAA
AACTTGTGCTGGGGTCTCTCAAAAGACAGGGAGGAGAGCACATGGGTTTCAAGTTGCATC
AATTGATGGTGGTGTTATTCACTCTTTACCTACCTTAGTAGAATGTGATGACATCCCAGA
TGATCGTTCTGAGATACCCATCCCTCAAGTTGCTCTTCATCATCCACATTTGAAGGATAT
TGCTAGACATATCCCAGAAATCGAGCCAGATGCTCCAATCATGATGTTACTTGGAAGGGA
TATCATAAAGGTGCATAAAGTGATGAAACACATTAATGGACCCCGTGATGCCCCTTATGC
TCTGAAGTTAGACCTTGGCTGGGTCATAATAGGTGACGTTTGTCTAGGAAATGTGCACAA
GCCTGATAGAGTCAATGTTCTCTTCACCAACACACTGGATAGTGGTCGCCAATCACTTTT
CAAGCCATGCCCCAACATTTATCACATCAAAGAAAATGTTTGTGGTCAAACTTTAAGTGT
TCAAACTACGGCTATTTCTGCAAAACCTGGTTTGGAAGAGGGGCATCACACTGAAGGGGA
TGTCTTCAGACAAACAAAGGATGATGAGAAGCTAGCTCTGTCTGTCGAAGATCAGACTTT
TCTCCATATCATAAAGGAATGCTTCTACAAAGATGAGAGGAATAGCTGGGTTGCTCCACT
TTCATTTAAGCCTGAGAGACGATGCCTACCAAACAACAAATCACAGGCTTTAGTTCGGTT
CAGATCTCTGGAGCGGTCTTTTTCCAAAAAACCTCTCATGAAAGAACATTTTCTTTGCAT
TCATGGAAAAGATAATGGCGAAAGGGCATGCAGAGATTGCCCCACCACTTAAGCTTCAGG
ATGAGTGCTGGTACTTGCCTCTTTTTGGTGTTTATCACCTGAAGAAGCCGGATTAGATCA
GGGTGGTCTTCGATTCAAGTTGTCAGTTCAACGGTGTGTCACTGAATGACGTACTTTTGA
AGGGCCCAGATCTAAATAATGGGCTTCTTGGGGTGCTTTTGCGCTTTAGAAAGGAAGCTG
TAGCAATCACTACAGATATTCAACAAATGTTCCATTGCTTCCTTGTCAGGCCAGAGGATA
GGAACTTTCTTAGGTTCCTCTGGTATGAAGATAATGACCCAGAGAAGAATGTCATTGAGT
ACAGGATGAAAGTTCATATCTTTGGGAACAGTCCTTCTCCTGCTGTGGCGATTTATGGGC
TTAGACAAGCAGCAAAAGAGGCTCAACAAGAGTTTGGAGCAGACGTTGGAAGGTTTGTAG
AAAGGGATTTCTACGTGGATGATGGTTTAAGATCGGTACCATCTGCAGCAGCTGCAATTG
ATCTCCTCAAGAGCACTCAAGCAGCCTTAGCAAGGTCCAATTTGAAACTACATAAAATTG
CTTCCAACAGCAAAGAAGTTATGGATCAATTCCCTATGGATGATCAAGCTAGTACTCTAA
TGGACATGGACATAGGTAACGGTGCAATGCCAGTACAGCGTACTCTTGGAGTAAGTTGGA
ATCTCCATACAGACACATTCACGTTTCAGCTGTCATGTGATACTAAACCATTCACACGTC
GTGGTGTCCTGTCCACTGTGAACGGCGTATATTACCCCTTTGGGTTTGCGGCACCAGTTG
TCATCCATGGGAAGGCTCTGATAAGAGAACTCACCACTGATTCATGCGACTGGGATGCTC
CTTTGCCTGCAGAAAAAAGGGAAACTTGGCAACAATGGAAAAATTCTCTTCAAGAACTTC
AACACTTGCAAATACCAAGACATTATACAAAGGATTTCTCTTCTGAAGTTTCACACAGAG
AGCTTTGCATCTTTTCAGATGCTTCCGTCTCTGCTATTGCTGCACTAGCTTATCTTAAAA
GTTCAAGTCCTGATGGAACCTGCAAAATAAGCTTCATCTTGGGAAAAGCCAAGCTAGCCC
CCCGACCAGAGCTAACTATTCCTCGACTGGAGCTTTGCAGTGCAGGGTTAGCTGTGCCGA
TGTCTAACATCATACTATCTGAGATGGACACAGAGTTTGACAGTGTGAACTTCTTTTCTG
ACAGCAAGGTTGTACTTGGATATATTCATAACGAGAAGTGGAGGTTCCACGTTTTTGTGA
ATAACCGAGTTCTAAGAATCAGGAAAAGCACGCACCCACAGCAATGGCATTTCGTTCCTA
GTGAGCATAATCCAGCAGACCATGCAACAAGATCCGTACCTGCAGCCTGTCTGAAGGACA
CAACATGGCTTACTGGTCCATCATTCTTGTCTAGCTGGAACCGGACATACTCCTGCTCAG
GCCTGTTTGATCTTGTTGATCCTGCGACTGATGTCGAAGTCCGAGCAGAAATATCGGCAT
TTATCACCTTAATGAAGGACAGTCAGTTAAGCTCAAATCGCTGATGGATCTGGAAGGATC
TCATTCGTGCTATTGCATGCCTAATACACATCGTACGGACCTATAAAAAAGAGCTGGTCA
AAGATGGGAAGGACTGCAAAGGGTGGCATCATTGTATGGTCAGCGTAGATGAGTTAAGCC
AAGCAAAAAATGTCATCATACGTGCGGTGCAACAGGAAGCTTTCTCAGAGGAATTCAAAT
GCATCAAAGATAACAAAAATATCCCGAAAAGCAGTCCCCTCTTCACGCCTAACCTCACCA
TAGATGAGAATGGTCTTATGAGAGTAGGTGGTCGTATGCCTCGAGTGAATACAGGAATTG
ATGAAAACAATCCCATCATCATTCCACGACTACACCACATAGCAATTTTGATAGTGAGAC
ATTACCATGAACAATCACAACACCAAGGGAGGCATGTCACGGAAGGTGTTGTTCGTATGG
CAGGCTTTTGGATCTTGGGTGCTAAAAGATGCATATGTTCCCTAATCTTTGGATGTGTGA
TTTGTCGAAAACTGCGTGGGAAAAGTGAAACACAGATGATGGCCAATCTGCCAATGGACA
GAGTCAACACCGAACCTCCATTTACTTACGCAGGAACTGATGTGTTTGGTTCTTGGACCA
TTTCTGCCCGCTGCACTAGGGGAGGACTCGTCTACAACAAGAGATGGGCAGTGTTGTTCA
CCTGTTTAACCATCAGAGCTGTCCATATCGAAGTAATGGAATCTCTGGACACATCTTGTT
TCATAAACGCCTTGAGACACTTCATTGCAATTCGTGGTCCAGTTAAGCAAATACGGTCGG
ATCGAGGAACTAATTTTGTAGGAGCATGCAGAGAACTGGACAGTCCTTCCAACTTGGATG
AACTTAAGGTCACAAAGTTTCTTGCAGATCAAGGATGTTCATGGATCTTCAACCCTCCCC
ATGCTTCTCATATGGGAGGAGTGTGGGAGAGAATGATTGGAGTAACTCAGAGGATTTTGG
ACTCAATGATGCTGCAGCTGGGATCATCAAAAATCTCACACGAGGTTCTTGTTACATTCA
TGGCGGAACTCTAGACCCTTGGTACCGGTTTCTATGGACCCAGAAGACTCACTCATACTT
ACCCCCTCAACATTACTCACTCACAAGTACAGTCCTTGTCCACCAGGAGAGTTCGATCAT
GCTGACCTTTACAGAAAGCAGTGGAAACAGGTTCAAAGTTTGGCATCAACCTTCTGGGAC
AGGTGGAGAAAGCAATACCTCTTCACATTGCAACCTAGAAAGAAATGGCAAACTAAAAAA
CAAGACATCAAGGAGGGCAGTGTGGTTCTTATGAAAGACTAACTGTCTAAACGTAATCAG
TGGCCTCTGGGGCGCATTGTACGAGTGTTCCCAAGTGAAGATGGAAGGGTGCGAAAAGTG
AAGATCAAGGTTATGGACAAAGAAGTGTCAAAAATGTTCATTAGACCCATAACTGAAGTG
GTGATGCTAATTCCCTCCGACTAATTCTAGGACTGGTTTATCCTTCTCATAGCTTAGCTT
GTTTAGCTTGTTTGGTATATTGTGATACCAGACGGGGAG
>BEL14-LTR_DR:ClassI#LTR/Bel-Pao
TGTTATGTGTGATACTAGTTTAAGGGTGCTGGCTCCTTTAAGAGTCACTTGCTGGTGATG
TCATCAGTATAAGACCAGCATCAGTCTGTTGCATGCAGGAAAGCAGCCTGCTACATTTCT
TGTTTTACGGAAGCATCGTTGGTATGTAATCTTATGTTAAAGTATAATTCACAGTTATTT
GATAGTATTTTGTGTTAAGTACAGACTTTTAGATGAATCTTTATTCAGACATGCGTGTTG
TGATATGTCAATTGTGTTATGCTCTGATGAGTGAAATAGGTTGCTGTTACATACAGTTTA
GCATTTATTTAATCCAACATGATACAGTTTAGTCAGTATACAGTTTAAAATAAGAGATAT
TAGGTGTTACAGTATTTTGTTTGCATAAATGTATACACCCTATTATTCATGTGTGCTTAT
CACAATAGGAATGCATATGTGAAATATTTCCTTTCTTTAGTGTGTCTAAGTTCAATTTTG
CTCTTTTTTAGTTTTACACCTACTTCCTGTCACCAAATAAACTAAATAAAGTGAGCAGAG
TATCCGCTTCAGCGTGGTGATTGGTAGAGGAGTTATCTGTCTGCTAACATATGCAAGGAG
CATTGGGTGGCAGAACA
>BEL15-I_DR:ClassI#LTR/Bel-Pao
AAGTGGTCCTTCGAGCCGGAGTCAACATCTATCCTTATGGCAACATCAAGGGATTTCAAT
GAAAATCAACAGAGTCTTCGTCCTAGCAGGATTCGGAGAATTCCTGGACATCTGGATGAC
TTTGTACTGACTTCCCAGCCACAGCATTTAGTTTCACCCCCTTTGCAAGAGGATTTGCAG
CATATGCATGTTAGTGAGACTATCACTGATCCAGATGTGGAATATGGAACTTCTACCCCT
TATAGACCTGATACTGAGACTACAAGGCTACGTAAAGTGGAAGAGAGTGTTTGGAATGTA
CAAGAGCAACTCAGAGAATTACAAAGCACGTTGAAAATGTCTATTCAGCAAAGCAAAGGT
TCACCATGTATGCATCAGGACTTAAGCTATGTTTCTGCCACAGGTACTGGACATCACAGG
TCAGTCCCTCATCCAAGTAGTCAGCAGCAGTCCATCCAGCAACGTAGTGTCAGTTTGCCT
CTTCTCTGTTCGGGTCATCTGAGCTCAGGAAACATTGAAAAACCAAAGTATTATTCTCCA
GTTATACCAGCACGCTTACCCACCACAAACTTACCTCAGCCACATAGTCTGCCTCCAGTA
CAGATGACCCAAGGGTTACTACCACAGACATTACAGCCATTGTCTCGTACAGCCTCTCTC
CCTATTGAGCATCATGTACAGCAGCGTGAGACACGACCAGGATCTGCTCCAGCAGGTGTA
ATGCATCCTCCATATGTTTATCAACAGCCTAGTGATTTTCATCAGGCATATCCGCCACAA
GTGCAGTCCATTGTACATCATAGCATAACTTCGATGACACCACCTACACCCACTGTGTAC
CGAGCTGCACCTAGCTATCCATCAGTTCATGTACCTTCTATGACTACTGTGCCAAGCCAT
GCTGTTAATACTAATTATGTGGAACCTCAGTCATTGACTCTAGCACCGCCTGTGATGCCT
CATTTCTCAGAGCCTCCTCCACTGCGATCTGTACACTATTCAGATCAATACACTGGGAAC
TATCTGCCTAACAGACCCCTAGAATCAATATCTCAGCAACCGTCATATGCAACACCATTT
TCTTCCACTGTACCGCCAGCAGTTCAAGCTCCAAGTATGATGGAAATGGCTATTGCTTCC
TCATATGGAATACCCAAACCTAAGCTTATCAATTTCACCACTGGAAAGGAAAGTGATTTT
GCTCTGCTTAAAAAAGGACTTAATAGTGTACTTGGCCCCCACCTTCATCTGACCGAGGAC
TACAAATTTCAAGTGCTACTTGATCATCTTAAATTGCCAGCTGCCTTCCAAATAGCTAAA
CGATATATGTATGATCCCATGCCTTACAGTCGAGCTATGCAAGCATTACAGCAGCGATAT
GGTCAGCCCCGACAACTGGTAGAGGGAGAAATTGGTAGCATCCTCCGTACACCTTCCCTG
AGACCAGGTGACGCTCAAGGTTTTGAGGATTTTGCTTTATCTGTTAGCACTCTTGTTGGT
CTCCTAAATACATTGGAGGGGTCATCCAGAGTCGAGCTTCTGTGTGGCTCACACGTTGAT
AGATTACTCACCAAGCTACCACCCTCTTATAGAGATAGCTTTGTTGAGTACTGTATGTCC
AGAGGCATTCTCCAAAATGGGTCTGACAGAACTTACACTCTTCCTCAGTTTGCAGAGTGG
CTGGAGAACAAATCACAAGCACTGCAGATATCGAGGCGAACAGCTGAACTGTACAGTACA
GATAAACCCCATATTGATGTCAGAGAGCTGAAACCCACAAAGCCACCAAAGGTGCATTCC
ACAATCTACTATGGCATAAATCACGCTACTGCAGGTCCCTCCACCACCTCATCGCTCCAG
CCAAACAAAGAACAGACCAAGGTTAAGAAACGTGAGAGTTTTAAGCCATATTGCCCCTTC
TGCAAATGTCAGGAGCATTACCTCAATTCCTGTTCTGAATTTGTCAAATTAAATGTAGCC
CAAAGAATTGCATGGATAAAGGACAATGACCGATGTTGGAAGTGTGGTAGAGGGCATGAG
CCTGCAAAGTGTACTCTGAAAAAACCCTGTTCCAGTTGTGGTGAGCAGCACTTACCAATT
CTACACGATACTGCATCCAGCATCAACAAGAGTGTTCTTACCGTCAATACAGTACCCCGC
ACAGTCTACCTCGATCAGATTACTCACTCTTGCAGAGTCATGTTGAAAGTGGTTCAGGTC
AGATTACATAACAAAGGGAGAGTTCTGGACACATATGCTATTCTGGACGACGGGTCAGAA
AGGACCATCATTTTGCCCACAGCAGTACATCACCTCAATCTGGAAGAGACAGATGAATCA
CTTGCCCTTAGAACAATCAGACAAGAAGTTGTCGAAATCCAGGGGGCATCAGTCTCCTTT
GAAGTGTCTACTTCTGCAAAACCAAGTATCCGCTACAAGATACACTCTGCCTTTACAGCA
CAAGATCTGAACATTGCCAAGCAGTCATGCCCTGTGGATGCTCTGAAGCACAAGTTTGCC
CACTTGAGAGACATTCCAATTATACCTTTCAAAGAGGTACAGCCAATGCTGCTTATTGGC
TCTGATTACCCACACCTTATAGCACCGATAGCTCCAGTGCTCATGGGTCCTTTAGGTGGT
CCCATTGCAGTTAGTACAAGTTTGGGCTGGGCCATACAGGGTCCTACAACATTTCTAGAC
CAACCATTGGAGACTACATGTCTGAACATCTCAATGTTCCATCCTCCACCGAAAGACCCA
TCTCATTATGTCGAAAGGTTATGGCAAGTAGACATACTTCCCTTTCAGCCTATGAAAGAC
ATGACACGATCCAAGCAGGATAGAGATGCTATAACAATGCTGGAAACCAAAACCAAAAGA
GTGGAAATAGATGGAGTTTCTCGCTATGCAACCCCTCTCCTGCGCAAAGGAAATGCAAAG
GTCTTGCAAGTAGGTCCAGAATCAGTCATGGCTCTTCTAAGAGCCACTGAGCGCCATTTG
AAACAAAACCCAGAGCTAGCAGAAGTGTACAACAAAGAAATCCACAAACTTGAACAAGCA
GGTTATGCAGTAAAACTCACTCCAGAAGAGGCCAAAGTTACAGAGGAATCATGGTATATT
CCCCACCACCTTGTACACCACAACAGTAAAGCCCGTGTTGTATTCAACTGCTCGTATCAG
TTCCATCAAGATTCTCTGAATGACCAGTTACTCCCAGGACCTATGCTGAGCCCATCATTG
CTCGGAGTTCTCCTCAGATTCCGTCAGTATCCTGTAGCTATCAGTGGGGAGATTCGGTCA
ATGTTTCACCAGGTACGCCTCCTTCCAGAAGATCATCAGTTACTGCGTTTCTTATGGAGA
AATATGGAAAAGGAAAGGAGTCCCGACATTTATGAGTGGCGTGTTCTTCCATTTGGCACC
ACATGCAGCCCGTGCTGTGCCATCTACGCCCTTCAGCGTCATGTCACAGACCATCGTGAA
GGAAATGAAGAGGTTGTAGAGTCTGTGTTAAACTCATTTTATGTGGATAACTGTCTGCAA
TCCTTCCTCTCTACAAATGAGGCCAAACAGCTCATAGACAAAATGAGGGCATTACTAGCA
GCTGGAGGGTTCGAAATAAGACAATGGGCCAGTAACTACGCAGAAGTGATTTCTCATTTA
CCAACTGAGGCACGATCAGAGCTGTGATCTATGGTTGACTGCGAACAAAACAGACATGCA
AGAGTCTACACTTGGGCTCTCTTGGCACTGCATCTCTGACAAGCTTAGCTTTCGAAATCG
CACGATATGCAAGGAGGAGCCCACCATGCGCAACATTTATAGAGTGCTAGCCTCTCAGTA
TGATCCTCTTGGTTATATTCTGCCCTACACCACTAGAGCAAAAATCCTTGTCCAAGCTTT
GTGGATAAACAAATGTGGCTGGGATGAGTGCATCGGAGGAGATATGCAGGACAAATGGGA
GCAGTGGACTAATGAACTGCAGTACCTCTCTAGGATAACCATTCCAAGATGCTATTTTCC
CATCTGTCCAGAATCAAACAAACCCAAACTGGAGTTACACATATTCTGTGATGCCTCGGA
GCGAGCTTATGGTTCAGTGGCATATTTGCGTCTTGAAGGTGAAGACGGTAGAATCTATAC
CTCATTTGTGATGGCCAGATCCCGTGTTGCACCCAAAAAGCAAATATCAATGCCCCGACT
GGAACTGTGTGGCGCCCTTACAGGAGCCCAACTAGCTAAACTCCTAATCACTGAACTTAC
TCTACCTATCAACAACACTAATCTTTGGACAGATTCCACCACTGTGCTTTCATGGATCAA
ATCGGAATCCTGTCATTACAAGGTGTTCGTTGGCACGCGGATAACAGAAATACAGGAGTT
AACCAGTCCCAATAACTGGAGATATGTGGACTCTAAACTAAATCCTGCTGATGACATTAC
AAGAGGCAAACCCCTCTATGAGCTCTCACAAGCATGTCAATGGAATCAAGGCCCTAACTT
CCTTCAGCAGTCACCAGAACACTGGCCAATACAACCCACCTCACAGTCAGTTGAAGAGAA
TGAATTAAGAAAGTCATTCTTTTGTGCTCATGTAACTGTACCTCAGTCTTCTTTACCAAA
TCCTGAGCAACACTCAACATGGGCAGAGTTAGTCCAAGCAACCTACCAGTCTGTGCATGG
AACAGAAGCCCCCCCGATGTCAGCTGCACAACGTATTGATACTGAACTGATACTGCTAAG
ACAAGCCCAGCAGGACAGCTTTCCTGTTGAAATCCATGCACTTCAGAATGGCAAGGTAAT
AAACACTAGCAGTCGGTTAAGTACTCTGGCACCGGAATATGATCAAACCCTGGGAATGAT
TAGGGTTGGAGGTCGCCTTCGTAAGGCTAAGGAACTCGATGGTGATACCCTACATCCTAT
CGTCTTGGCACCTGATCATCCAATCACTAAACTCATCATACAAGACTACGACAACCGGCT
ACTTCATCCCGGTCCTGAACGTGTCTTTGCAGAATTGAGGAGAAGTTACTGGATTATCAG
AGGCAGACAAGCCATAAAGAAATATCAACACCAGTGTAGAGAATGCAGGACCTGGCGGAG
TAAGCCAGTCAACCCAAAAATGGCTGATCTTCCTGCTGCTCGTCTTCGCCTGCATCAGCC
TCCTTTCTGGTCAACTGGAGTTGATTGCTTCGGACCATTTACAATAAAGATAGGCAGAAG
ACATGAGAAGCGATGGGGGATCATTTTCAAATGTCTCACCACCAGGTGTATCCACCTAGA
CCTTTTGCATAGTATGGACTCTGACTCCTTTCTTATGGCTTTACGTCGTTTTATTGCACG
ACGTGGAAAACCCTTTGAAATAATATCTGATCAGGGTACAAATTTTAGAGGTGGAAGCCG
AGAACTCCAAGAAGCATTCTCTGCACTTGAGCCAGATATCAAAGAAAAACTGAGTGAACA
GAGCATTTCCTTCCAGTTCAACCCTCCACATGCCCCTCATTTCGGAGGAGCCTGGGAGCG
TGAAATTCGCTCTATTAAATCTTGTCTTCGAGTGGTACTGAAAGATCAGATTGTGACTGA
GGAAGTACTAACCACTGTTCTCATAGAGGTGGAGGGAATACTGAATTCGAAACCACTCGG
CTATGTATCATCAGAAATATCTGACCCGGACCCAGTTACTCCAAACCTTCTGCTGATGGG
GCGGCGGGACGCCTCCCTTCCTCAAGTGGTTTATGGCAAAGAAGAATTGCTGGCAAAGAG
AAAATGGAGACATAGCCAAATTATAGCTGACCAGTTCTGGAAACAATTCATTCGTAATTA
CTTGCCGAACTTACAGCCACGTACCAAATGGCATCATTCTACACCAGATCCATCGGTAGG
ACAAGTAGTTATGATCATGGACCCCCAATTGCCACGAGCATTCTGGCCAATAGGCAGAAT
AAAACAAGCTGTACCCAGCAGTGATGGAACTGTTCGAGTTGTAGACGTAACTATTGATAG
CCGAGTCTACCGTCGCCCTGTTTCTAAACTGATAGTCCTACCAGAGATGCCTACTGATAC
CAGTGACGAGTAAAGTGAGAGAACAGTGATGTTTATTTAATTTCTAATCTCCTATGTAGA
TTAGGGGGCGGC
>BEL15-LTR_DR:ClassI#LTR/Bel-Pao
TGTATAAAATCCCTTTTGAACTCTCATTTTGATAACTGTGTGACGTCACATGTGGGTGGA
GTTACGGACGTGCCCAGACATGTTCGGTTCTCAGAATATTCCAGTGCTACCATGAGACAG
ATGGTAGTTTGTTGATGTGTGTGCGTTCATGAGAATAAACCACACACACACACAAATGCA
CCCAAATACGCAAATCTAAATGCACTCCTAAATGTGTAAACTGTTTGAAGATGGGATTGA
ATAAATCAATGTGCAGACCATACTGTCGTCAATGTTGCCTTTTCACCTCTGACCGGGTTT
AAGGAATGGATGTTGACCACCCAGTGTACACACGCACATACATCTAACA
>BEL17-I_DR:ClassI#LTR/Bel-Pao
TGGTCCTTCGAGCCGGAGCGAGGACTGACCAGAGAAATAGAAGATGTCACAACATTCAGG
GGATGAGCCTGCTGTGCGCGTCAGGAGGAAGTCAGTCCTCCCCGCACGTTATGATGAGTA
CGACCTCACTGGATTCACTCTCCCTAAGCCTGTTCCACCGCCCCCGTCACCACTCACTCA
TTCACCTAGACTGGCTGAATGCGATGATACACAGGATGGAGCATTTGGTTTTACTCCAGT
CCTACCCGGTCATGAAGCTGACAGCCCATCACAGTGGTCTGATGATGAAGGAGCTTCTGA
TATCGTAGCAAGAGAAAATGCGAAACTACACAACAGTCTGTGGACGATACAGCAAGAAAG
GGACATATTCCAGCGTGCAAATGAACAATATGCAAAGGAGCTCATCAGCTCCAGCACCAA
ATGAGACAGCTACAGTTTCATATGGGGCAGCAAAGACATGAAAGTCAGCCCCCTGCACCT
GTTGCCCCTCCAAGGCAGTATACCTCCACCCATGCTGTACCTGCACCCCGTGTCTGGCCA
CAGGGGGGCACTAACGACATGAGCTTCACCCCTACACCCGCTCCACGACTCAAATATCAG
TCTGAGTATAAAGCAAGGGACCAGATTAGAAGCCTACCTCACAGTTCTGCCCTCAGAGGG
AACTTGTCATACCACTATGTGCCTCAAGGAGATCAAAGCCTGAATGCTCATTATTCAAAT
CCTCCTTATTGGCACTTGCAAGATCCTGTGAGACATCCACAGATCCCGTTTAGGACACAA
ACTCCATCACCTCCACCTGAACAAGGACCATACCGCGGTCCAACCCCCATGATTCCTGAC
TTTAGCCATCCCAGCCCTAGAGAGTTCTCACGGCTAAAAATTGCTCTGGAAAATATACTC
CCAGCCAATGCTACAGAAAGTTTCAAATTTCAGATACTGACTGACCATCTGAAGTTAGAG
GAGGCTCTGCTAATAGCAGACTCATACTGCCATTCACAACATCCCTATACAAGGACGATG
GCTGCCTTAGATCAGCAGTATGGACAGCCGCATCAACTTGCACTGCAGCGGATTGCTGAG
TTAATGGATGGCCCAAATATAGCTAGTGGAGATCAGAAGGCCTTTAGACTTTTCGCCCTT
AAAGTTCGTTCTCTGGTTGGCATGCTGGAGCAGTTGGGCAGAAATGGCTCCTTTGAGTTG
CAGTGTGGGTCTCATGTGTCTCGGCTCCTTGGGAAGCTTCCACATGACTTAAGATCAGGG
TTTCGGAGATATGCACATCCACATCAAGTGCCCATCCCTACCCTCTTAGATTTCGCAGAA
TGGCTAGATTTCGAAATCCAAGTTCAGGAGGACACCACAAGGTTTGCGAGCAGTCAACGC
AGAATGCCCCAAACACGCACAAGAGAGAACTTAAGAGACTATAAACCAGCCATTAAACCC
ACCACAATCTATCTGGGCACGGAGAAAGCAACTGTTGAGCCTATACCGCCTATTCCATTA
TCTAGGAGCTCTTTGAAGCCTTACTGCCCCTATTGCGACAACAGTAAGCACTCTCTCAAT
AACTGCAGCAACTTTAAGCAACTTACTAAAGACCAGAAACAAAGCTGGATCAAAGAAAAT
AATAGATGCTGGCGTTGTGGCAGAACACATAAATCTGCAGATTGCAACCTGAAGATGCGC
TGCAGACAGTGCAGCAGCCGACACCTTATGGCACTGCATGAAATCAGTGTTGGAAGGCCT
GAAAACCCAAAGCTCACTCAGGATGAATCTGCAGACCCAAAGACTTGTCTGTTGAACACA
ATGCAGGAGATTCTCCTTGTTCATAAACCACCAACTAGTAGGAAAGTCCTACTTAAAATC
TGCCGGGTGATTCTCAGTAATGGAAGCAAAAGGATGAATGCCTATGCAATTCAGGATGAT
GGATCTGAGAGAACCATAATCCTCCATAGTGCAGCTCAACAACTTGGCCTAACTGGTCAG
CCTGAAGAACTCCCACTTCGAACTATTCGACAAGAGTTGCAAGTCCTCAAAGGGGCAGCT
GTTTCATTTACCGTCTCACCCATTGCTCAGCCTACTAAACGGTTTCACATCACTAGTGCC
TTCACTGCTCAGCAGCTAAGTTTGGCAGAACACTCACATCCAGTGAAAAGTCTGAAGGAG
AGATATCGGCACCTTAAAGGACTTCCACTCCAAGAATTCAAAGCCGTCTGCCCTGTATTG
CTCATTGGGTCAGACTATCCCCACCTGATCACCCCAGTGGAACCAGTCAGGCTAGGGCCA
CATGGGGGACCAGCTGCTATAAAAACTCGTCTTGGTTGGACCTTGCAGGGTCCAGTCCAA
CACATGCCGAAAGACGTGACAGAACAGCATTGTCTTTTCACTTCAGTCACATCCTCAGAA
TCTGATCTCTACAAGCAAGTAGAGAAATTATGGCAAATGGATGTATTGCCATGGCGCAGC
GACAAGGCTTGCATCAGATCCAGACAGGACCAGGAGGCTGTGGAACTTCTGGAAAAGAGA
ACAATAAGGGTTGAGATGGATGGAGTGAAACGATATGCAACACCCCTCTTGCGTGTCAAG
AATATGCCTGAACTCAAGGCACCAAAGGAGGCTGTTTTGTCACAACTGAGATCCACTGAA
CGGAGACTGGCTAAAAATCCACAGCAAGCAGCCGCCTACATCACAGAGATTGCAAAACTG
GAAAAATCAGGTTATGTTAAGAGAGTGCCACCAAACGCTGTGACAAACACCCCCTGCTCC
TGGTACATCCCACACCATATGGTGGAACACAATGGCAAAAATCGCATTGTTTTCAACTGT
TCATTCCAGTATCACGGTCAAAACCTCAATGAACTTCTGCTTCCGGGGCCTGTGTTGGGG
CCATCTCTTCTTGCTGTTCTCCTCAGATTTAGAGAACATTCTGTTGCGGTCAGCAGTGAT
ATCAAGGGAATGTTTCACCAAGTTAGACTGCTTCCAGAGGACAAACCCCTTTTGCGCTTT
CTCTGGAGAGAGCTAAATGTCCAGGAGCAACCCACTGTTTACGAATGGCAGGTTCTCCCC
TTCGGCACTACTTGCAGCCCCTGCTGCGCCATATTTGCACTGCAAAAACACATTCTTGAT
CATAGTCATCCCGGGGATGATGTTCAGAATTCAGTACTGAAATCCTTTTATGTAGACAAC
TGCCTACAAAGTTTCACTTCAGCTGAAGCAGCAAAGGAATTCGTGGACAGTATTAAGAAT
CAACTGGCAGATGGAGGTTTCGAGCTAAGACAGTGGTCCAGCAATATTCCTTCCACCATA
AACCACCTGCCCCCTGAATCTATATCAAGCAGTGCTGAACTCTGGATATCGCAAGGCAAA
TCGGACATTCAGGAATCAACATTAGGGCTCCTCTGGAATCATCAGTCTGACACACTCTCC
TACAAATATCGTGCCAAAGATAGTAGAGAGACTACAATGCGTAATATATATAGAATACTG
GCCAGTCAGTATGACCCATTGGGCTACCTCATTCCTTACACCACTCGTGCCAAGATTCTT
GTACAACAACTGTGGGATAAAAAACGGGATTGGGACGATCCACATTTGCCTACAGATCTG
CTACAAACATGGACTGAGTGGGAGGCAGAGTTACCAGCTCTACAAAACATTGTCCTTCCT
CGATGTTACTGTAGTGCCAACAAAGACACAGAAACGAGCCTAAGAGATATGCATGTTTTC
TGTGATGCCTCTGAACGTGCTTATGGCTCGGTGGCATACCTTCGAACAGAGGACCAGTAT
GGACAAGTGGAGGTGGCATTCCTAACCGCCAGATCTCGTGTAGCACCAAAAAAACAACAA
TCTATCCCCAGACTGGAGTTGTGCGCTGCACTGACTGGAGCTCAACTCTCCAAAGTACTC
TTAACTGAACTGAACCTGCCCATTCGCCACACAATCTTGTGGACCGACTCCACAACAGTA
CTGGCATGGTTACAGTCTGAATCATGTCGATTCAAAGTATTTGTTGGTACTCGGGTTGCA
GAGATCCAGGAGCTAACTGAGCAACACTCCTGGCGATATGTACCCTCCACCAGCAATCCA
GCTGACGACATCACTCGGGGAAAGAGTCTCTGCGAGCTCAACTTGGAAAGTTGCTGGTAC
CAAGGACCACATTTCCTAAAAGATCCGGCTAATCAGTGGCCCGAATGTCCTAGTCCTAAG
GAAATAGACAGAGACGAACTACGCAAAACTGGTACACATGTACAGGTCTGCTTCGCATCA
TCAGATTACAGCCAGTTTAAGACCCTGGAGGAACTAATTGATTTCACAGCTCTTCAAGGG
GCGGCCAATGGTAACCCCACAGCCAGTGACTATAGGCGTGCTGAGATTGATGTCCTGCAA
AAATCCCAACAAGAATCCTTCCCATCAGACCTGACCCAGTTAAAGGCTGGTAAATCACTT
TCCAGCAATAGCAAGCTAAGAGCCCTGACGCCTGAACTTGATATCGAAACTAATTTAATC
AGAGTTGGCGGACGTCTACGACATAGTCCATATCTGGGACCTGATAATATGCACCCCATC
ATCTTGGATCCAAGACACCCGACAACCAAGCTTATAATTCAAAGTTACGATTCAAAACTT
CGTCATCCAGGTCCAGAGAGATTGTTTGCCGAAATCCGCCGGAAATACTGGATCCTGCGT
GGTAGAGAGGCCATCAAGCACTTACAACGAGAATGTTTACATTGCCAGAAATGGAGGAAG
AAACCAGAAGTACCTAGAATGGCCGACCTTCCTCCAGCAAGATTGCGGCTCTTTAAGCCG
GCCTTCCACTCTACTGGCATGGACTGTTTTGGGCCTTATACTGTCAAAACGGGGCGACGC
AATGAAAAGAAATGGGGAATAATATTCAAATGTCTTACCACTAGAGCAGTGTACATTGAT
ATACTTCACAGTCTGGAAACCGATTCCTTCCTTATGGCTCTCAGGCGATTCACAGCTCGA
CGAGGAAAGCCACAGGAGCTCTTATCTGATCAGGGAACCAACTTTAGAGGTGGTGAGAGA
GAGCTGAAGGAAGCTTTCACAGCTCTTGCCCCTGATCTGCAGAGTCAACTCGCCAAACAG
CAAATTGAATTTCATTTCAACCCTCCTAATTCACCCCACTTTGGAGGTTGTTGGGAGCGA
GAAATTCGCTCTTTAAAGAATGCCTTGATGGTCACGCTTGGAAATCAGTCAGTGACCTTT
GAAGTTCTTCAAACAGTGCTGGCAGAAATTGAAGGAATTCTGAACTCCAAACCATTGGGA
TATACCTCATCTGATGCTTCCGACTCTAATCCCATTACTCCAAATTGTCTCTTAATGGGG
CGGCTGGATGCCTCACTCCCCCTGACAGTGTACCCCCAGTCAGAACTGGTCAGTAGACGT
CGATGGCGCCATAGTCAGATCCTTGCGGACCAATTCTGGAGACACTACATCAAATTCTAC
CTCCCTGGTCTTCAAAGCCGCCAGAAATGGCAAAATGATACTCCAGACACTCAAGTTGGC
TCTACAGTGCTGATAGTTGACCCACAACTACCAAGATCCCTCTGGCCTGTAGGAAAAGTG
GTAGACGTACACCCTGGAGCCGATACTAGAGTGAGGACAGCCAAAGTTCAGGTGGGAAAA
AAGACTTACACACGACCAGTAGCCCGCCTCATACAACTACCTGCTATTCCAGATTAAATT
AAGCTTAAATCCCACAACAGTATAAAGCCTTTTTGTGTGTGTACATATTTCTTACATAAA
TATGGGGGCGGC
>BEL17-LTR_DR:ClassI#LTR/Bel-Pao
TGTAAAAAAGGCTGCAGCTTATAAGTGCAATTCTAACCTCTGTCTTTTGTCCTTTATGAT
GAGGCACCCCGCATACACCAGAACACGTTACCTGAGCCAATCAGCGTCCAGGATCTGTGA
CTACGCAATCTTCCCCACCCAAACAGATTTTTAGTTTCTAGTGTAGCGAGACACATAGAC
GGATGCTAAAGTTTGCGAGGAATAGATCACGGACTGTTTTCATCATTGTTTGTCAGCGGT
TGCCACAAGTGTTGTGCGTGAATGCAGAAACACAACACAAGTGTCATAAGTCAAGTCTGT
TGAGTGGTGACAATAAATGGGTTGTTCACACAAACGTTCATCTTCGCCTCATCTCTAATC
GGATAGTCTCTGGTGGGTCAGCAATCAGAACTGGCAATTAAAAAGTCTATGGTGCAGAGC
TACTAAAAGCCAACCATTTTTTCA
>BEL18-I_DR:ClassI#LTR/Bel-Pao
GTAAGAGCTTCACCTTCGCTGATTAAGATCCTCGCGGCAGGCGCAGGCGGACGGATATAA
CGCGACGACGGAAAGGGCATTGCAGTGAGTTATAATCAGCATAGAGCGTGATGGTCTACG
GAGCTGAGATGTAAAAGGGTACGAGTTCAATATGGAAATGGATGAAGATGACCAAGAATC
TGAGAGGCCGCTCCAAATGGAAAATGAAGGTAATATGGAAACAGATATAAAAGGAGCAAT
TGAACAAAAAGACAAAAATACATCAGAAGAACAGTGTCATGTACAAGAGAGCACAGAACT
CCCTCGACGTTCAGAACGTCCTCATATACCAACAGAGAAAATGCTTGCTTATCAAAAAGA
GGAATGTAGAAAGAAAGAAAAAAAATTAACTACATTGTATGAACAATGGAAGTTAGATGC
TCGTAAAGCAAGGCAGGATTTAAAAGCTGACATATCTGACAAGCAGCTTGCAGATATCGC
TGATTCACTTGAGGATAAAAGGAATGGTATCATGAAAATCTTCATCGATATAAGGGAATT
TATTACTCCTGCTGCTGACTTAAGACGTAAAATTGATGCATGTGATGCTGTAACCAATGA
CATTGTCAAAATAGTGTTAGAAAAAATATCAAATGTAGATGAGTATGATGCAGAAAGAGA
AAGGGGGCGTCTAAGTGAACTTTTAGCACACAGTTACGCTCGCTCTATATTTGGTTCCAG
TGCTTCACTAATGAGTGTCAACAGCCATTCTGGATCCTCTCGTACAGCAAGAAAACGAGC
AGACGCTGCAGCAGAGCTGGCTGCAAAGGAGGCTGAATACAAGATGATGCAAGCAGAAAG
GCAACAAAAGGAAAAATTAAGAAATATAGAAGAGCAATTCAAAAAAGATTTAGAAACTCA
AAGGTTTGAACTGGAATGTTTGCAAGTAGAAAAGGATATAGAGGTTGCTCGTGCCAGAGT
AAAATCCTATGATGAAGAAATAAAGGAGGAAACAAGAAATCAGTCAATAAAAAGTGAAAA
GCAGGGGCCGAGAAATGAAAGGCAGCTTCAGGAATCTTATGTTCTTCAGTCAGCATCGCT
CAGTGAAGTGTCTCACCTTGCTCAAGCAGTTCAGGACAGCATAGCCATAAACAGGTTACC
CCTACCTGAGCCTACAGTGTTCAACGGAGACCCAATACAGTTTGTGGAATGGAAGTCATC
ATTTATGTCATTAATAGGTAAAAAGGGCATTTCAGCAGCTGACAAGCTTTATTATTTGAA
AAAGTATGTGAGTGGCTCAGCGCATAGGTATCTTGAGGGCACCTTTTATCGAAATGATGA
AGAAGCGTACAAAGACGCTTGGGACAAGCTTAATAAAAGGTACGGCCAGCCCTTTGTTAT
ACAAAGAGCGTTTAGAGAAAAGCTGTCTAAGTGGCCTAAAATACAGTCCAAAGACGCAGA
AGGTTTGAGAACATTTTCAGACTTTTTAAATGCATGTTTGCAAGCCATACCACATATAAA
AGGTCTGGAAATATTAAATGACTGTGAAGAAAACCAGAAGCTGGTGCAAAAACTACCTGA
CTGGATAGCTTCCAGATCGAACCGTCAGGTCACAAAAACCCTCATGGATGACAAAGAGTT
TCCAAGTTTCCATGACTTTGTCAATTTCATGACAACAGAAGCAGAAATTATGTGTAATCC
CATCACTTCTTTACATGCTCTTCATTCATGTGAGTCACCATATGAGAGAAGAATGTCAAA
GGAAACTAAAAGAAGTAAAGCAATTGTTTTTAAGACACAAACAAGTGTAAACAATGACAC
ACAATCAACAGTCAAAGGAAAGTTTACAATGACTAAAACACAGTGTATGTTGTGTCAGGA
TGACAGTCATCAACTTCATAAGTGTCTGAAATTCATGGAGAAGTCTCTGAAAGACAGAAG
AGCCTATGTGAAAGATAACAAACTCTGCTACGGGTGTTTAAAATCGTCCCACCATGCTAA
GGAGTGTCGTCGTCGACACACATGTGATGTATGCAAGTTACGACATCCCACATGTCTTCA
CGATTACAATTATGACAAGGACGGAATCAGAGAATGACCATTGCCCATGGTAAGCAATGT
GCATGCAACTGAAAGTGAAACTACTAATGCCATGTCACTTAATATCACAAGAGAAAGTCA
GTCAGTCATTACATCGATGATCGTACCAGTATGGGTGTCTTCAGTTAAAAATCCATCCAA
CGAACAGCTTGTGTATGCATTGCTAGATACACAGAGTGACACTACATTTATTGATAAAGA
CATTAGTAATACACTGCAAGTAGAGAGTCACCCAGTGAAACTCAAACTAACCACCATGAT
GGGAGACAATGAGATTATTAGAAGCAATCGAGTAACGGATCTTCAAGTGAGAGGGTACAG
TTCCTCAGTACATATCAGTCTTCCTCCTGTATACACAAAGGAGTGTATTCCAGCTAATTA
TGATCACATACCAACACAGAAAACGGCAATGAACTGGAGTCACTTGAAAGGAATTGCTGA
CGAAATGGCACCTCTACTCAATTGTGAAGTAGGCTTACTACTTGGCTATAACTGCCCTAG
AGAACTAGCTCCAAGACAAGTCATACTAGGTAAAAATGAGGAACCATATGCCATTTTAAC
AGATTTAGGGTGGAGTATTGTGGGCTGCTCCATACCAAGTATCAATGAATCAACAAGGTT
CAGTCTTTGTCAAAGGATAGCTACAAAGGAGATACCAGCTATGACACCTGGGGATGCAGT
CCGTATACTTGAATCAGACTTTAAGGACATCACAGTAGATGACAAGACAGTCTCTCAAGA
GGACATCATGTTCCTAGACAAACTTAAAGTAGGAATAAAGAAAAATTATCTAGGACATTA
TGAAATGCCTCTTCCATTTAAGCAACGACCATCCTTGCCGGACAACAGAGAACTTGCATC
GATCAGACTCCAACATCTGAACAAGAAGTTTTCCAAAAATGAGAAATACAAAACAGACTA
CTTCACTTACATGAATGACATTATTGACAGAGGTGATGCAGAAGTGGTAAATGAAGATGA
GGGAACCAGTGGTGAAAAATGGTACATACCTCACCATGGGATCTACCACCCAAAAAAGCC
AGATAAGCTACGGGTTGTATTCGATTGCTCTGCAAAATTCAAAGGTACAAGTCTCAATGA
ACATTTACTATCAGGACCAGACATGATAAACAACCTCACGGGAGTCCTTGTAAGGTTCAG
AAGGCATCCTATTGCAGTGATATGTGACATTGAAAAAATGTTTCACCAATTTCACGTTCA
GGAAAAGGATCGTGATTATCTGCGCTTCTTATGGTGGAAAGATGGAGACACAAATTCAGT
TCTTCAAGATTACAGAATGAAAGTGCATCTATTTGGTGCAGTCTCTTCGCCCGGTTGTGC
AAACTATGGGCTAAGATATTTAGCCAATGAGTACAGCCAATCACACGCATTAGGCGCTCA
GTTCATCACAAGGGATTTTTATGTTGATGATGGAGTTACAAGTGCAGAAACAGTAGAAAA
GGCTATACAGTTGACAAAGGAAGCACGGGAGCTGTGTGCAAAGGGTGGTCTTCGACTTCA
CAAGTTCGTATCAAATGACAACACAGTTTTGCAAAGCATACCAGAATCAGAACGTGCTGT
AAACTTTGAAACGAAAGATCTCACCTTCAATGAAATGCCACTCGAAAGAGCTCTGGGAAT
TCACTGGAACATACAGAGTGATGGTTTCAAATTCCATGTTCCATTAAAGGGTCAGCCTAC
AACACGTCGTGGCATATTATCCACTGTTGCCTCCATATTTGATCCTTTGGGATTTGTAGC
TCCATTTGTTCTCAATGGCAAGAGAATCCTACAGGAAATGTGTCGCCAAGGAACTGGCTG
GGATGATACACTTTACCCTGCACTCAAGCCACGGTGGGAGAGATGGCAAAATGACCTTGT
CAATCTAGAAAATGTGAACATACCACGATGTTATGTACCTGCTGATTTCGGAAAAGTAGT
GAAAACAGAAATGCATCATTTCTCAGATGCGAGTACCTGTGGTTACGGTCAATGTTCTTA
TCTAAGGATGATAAATGAGGATGATGAAATTCATTGCTCTTTTCTTATTGGCAAAGCCCG
GGTTTCTCCTTTAAAGATTATCACAATACCCAGGTTAGAGCTAACTGCAGCTGTAGTATC
AGTTAGTATGAGCAATATACTCAGTGAAGAGCTTAACCTCATTGATGTCGACAAATTCTT
TTGGACTGACTCAAAGGTAGTTTTGGGTTACATTAATAACGATGCCCGTCGTTTCCACAC
ATTTGTAGCCAATAGAGTCCAAAAAATACGTCAAAGTACAACACCCAATCAATGGCTGTA
TGTCCCAACATATGAAAACCCAGCAGACAACGCTTCAAGAGGGAGAAGAATCAATGAGCT
GCTTTCATCTAATTGGTTCTCTGGGCCCTCATTTTTGTGGGAAAAGGAAATAACAACCAC
AAATGTTGTGCCAGACCTCCCAGTCGGAGATCCAGAGGTAAAGAAAATTCAGACATTACA
CACAAAGACCATGGAAAATAAAGATTTTGTAGACCGATTGTCCAAGTTCTCATCTTGGTC
TAAGACTATCAAAGCTGTTGCACGCCTTCTGAGATGGATTAAGAAAGATAAAACCAATTC
ACCAGCATCCGTAAGTGAACAAGAAGACGCTAAATGCTTGATTCTAAAAGGAGTACAAAG
GCAAGTGTTGAGTCAAGGAAAAAGACTTCCAAGTCACAGTAAACTTCATCATCTGGATGC
CTTTATAGACAAAGATGGTATAATCAAGGTGGGAGGCAGATTAGATCACTCATCATATAC
TCACGCATTCAAGCATCCATGGATCCTGCCAAAGGAACACCATGTTACAAAGTTGATTAT
TGCACACTGCCATGAATGTGTAAAGCATCAAGGCAAGGGTTTCACAATCAATAATATCAG
ATCATGCGGCTATTGGATACCTGGAATAAGCAGAGTGGTCACATCTTACATTCTCAACTG
TGTGACTTGTAGAAGGATGAGAAGATCTGCTGAAGGCCAGAGGATGAGTGATCTCCCCTC
AGAACGTGTAGAGCCTTCGCCGCCTTTTATGTATTGTGGCATGGACTGCTTTGGTCCATT
CATGACTAAAGAAGGGAGAAAAAATCACAAGAGGTACGGTCTGCTTCTAACATGCTTGTG
TTCAAGAGCTATTCATATTGAAATGTTAGAAGACATGTCGACGGATGCATTTATTAACAG
TCTGAGATGCTTTATTGCAATTCGAGGCACAGTAAGGCAAATAAAATGTGACCAAGGTAC
CAATTTCATAGGCGCAAAGAATGAATTGAATTCAGCATTGCAAGAACTTGATCCAGAACG
CCTCACAACTTTTCTTGCAAACAAACAATGTGACTTTGTTTTGAATGCTCCTCATTCCAG
TCATGCAGGGGGTGTATGGGAGCGTCAAATCAAAACTGTCCGGAGCGTTCTTAATGCTAC
CATCACCCTTTCAGCAGGCAGGCTTAATGATGCCTCATTGCGCACTGTATTTTACGAAGC
CATGGCAGTAGTCAATAGTCGCCCTCTTACGATTGACAATCTGAATGACCCCAAGAGCTT
AGAACCACTCACACCCAATCATCTGATAACCATGAAGCCCACCACAGCATTGCCTCCACC
AGGAAAGTTCATTAGAGAGGATATGTATACAAAAAAGAGATGGAGACGTGTACAGTACCT
TTGCTGAACAGTTTTGGAGCAGATGGAAAAAGGAGTATCTACACAATATCATTGCAAGGC
AACGCTGGCATGCTCCAAAAAGGAACCTTCAAATTGGTGATGTGGTCATGGATATAGAAG
AAACATTGCCTAGGAGTGAATGGAGACTAGGAAGGATTATAGAGACTGTTCTGAGCCCGG
ATGGACTTGTAAGAAAAGCCAAAGTAGCACTTGGCGACAAGAGATTAAACAAGAAAGGAA
AAGAATGCATAAAATCTCAATAGTAGATAGACCCGCTCAAAAGTTGGTCTTGTTGTTGGA
AGCAGAGTGAATGCATTTACAATGGGACTTTATTGCACTTTATACACTTCCAAAGAGGGT
TATAATTGGAAATTAGTTATGTTTGTGGAACATTGATAATTTGGTGGGAG
>BEL18-LTR_DR:ClassI#LTR/Bel-Pao
TGTAACAGACTTAAGTAAAGGTGTTATCTTGCATTTCTTCATGTTTAAAGATCATTTAAT
TTCTATTATTTGTGGGGGACTTTTATTTTGAAAGGAAATCCGTTTTTTCAGAGCAGAAAA
TAAATGAGAGAGCAAAAGGTAAAGCGGACGTTTCATAACAGTTTAACTAGAGCTCGTACT
GAAAAGGACTGTTTACAAGTTTAATCAGCAACCCCCCGAAAAGGCATAAGGTTTGTTTCA
TCATATATTGTTAGTGAGAAATACATATTTTGTGAAGATATCTAAGAATGCTGATGTATG
TTTTTGTATTGGTTTGCTCAGCTCTTACGGTGATTTCAAGAGTAAAGGAACTTAAATAAA
GCAACTTGAAACATCAGTAAAGTTTTGGCCATCATTCGGATGGGGTCTGCTACA
>BEL19-I_DR:ClassI#LTR/Bel-Pao
TTTAATGGTCCTTCGAGCCGGATATTTATTACTACCTTAACAATGATGTCCAGGAATAGG
ACAGGAGTTTCAGAGCCAGATGTTATACGTCAGCGTAGAATTACTAGACCACCAGCATAT
CTACGTGATTATGAAGTAGGTTACACTAGCAAACATCTTACATTTGCAGATGAGCGGTCG
GAAATGCTTACATGTATACGTGAAATGAGGGAAGAGAATATGCAGTTGAGGCAGGAGGTG
AGACGTATATCAGATGTGATTGCTAATTCTCCAGTTTTAGCTTCTCAGGATCCAGTAGCT
GTGCAGCAGTCTAGAGTTAAAGAGGCAGGAGTGTCATCTACACCAAAGTCTACAGGTATG
CTGGTGTCATTTCAGGATTATGAGAATCCTCGCCAGATAGAACATACCCCTTTGGTGCCA
CCCAGAGATGAATCCCTCCTCGCAGTGTCGCAGGATCGTGACCGAGAGCTTATTGAGGAG
CTAACAGAGAGTCTAAAGAGAGTAGGCAGGTTAAGTGATAGTCCGTCTGGTTCAGGTATA
TCAACACCCTCTTATCATGACCCTCATAATAGCAATAGCAATTCACCTCCACGTAATAAC
GCTAGTGATGCTAATATCCCTGTTCGACAACATAATCTGACTAGATTCCATTATTGTAAT
ACTGATGATTCTCCAGTGTTGCAGTCCAGCATACCACCTTCTGATGCTTATCGCACAACA
ACTGATCCTTACTATCATTGTGTGAATGACAGGACGCATTACTTATCAAAGAATGCCAGA
GATCATCTTGACTACTTTTCATTTGATGGGAAGCAAGAGTATAATAGAGAGAATAGACAT
TTCCTATCACCTGGTAGTGCATACAATCCATACTCTGTGCCTCCACATGCTTTATATACT
CAACCTGTACAATATCGTGGCCCTACTCCTACCATTCCGAATTTTAGTAGAGATGACCCC
CGCGAGTTTGCTCATCTTAAACTTGCATTAGACAATGTTCTTCCCTATGATGCTTCAGAG
GCATTCAAGTTTCAAATACTTGTTGACCATCTTAAGCTGGAAGATGCTTTGCTTGTAGCT
GACTCCTATAGTCACAGCCGTACTCCATTCAGCGACACAATGAGAGCGCTTACTGATATG
TATGGGCAGCCACATCAATTAGCCTTGCAAAGGATTACAAATTTGATGGAAGGGCCAAAC
ATTAGGAGCGGAGACGTTAAGTCATTTAAATCATTTGCTCTACGTGTCCGAGCATTGGTT
GGAATGTTAAACCAGTTAGGTAGCACAGGTTGGACGGAACTAAAATGTGGTTCACATGTA
TCTCGACTCTTAGCCAAGTTGCCACACGACCTAAGAGCTAACTTCAAGAGATTTATTAAC
CCCATTCAGACACCGATTCCAACTCTGCTTGAGTTTGCTGACTGGTTGGAGTATGAAGTG
CGTGTGCAAGTAGATGGAAATCAGTATGGATCATACCCCGAATATGAAAAACATGTTCCA
CGTAAAGACAAGCGGCCCAGTTTTATGCCTCGGAAGTTGACTACAGTGCTACATGGAGGA
GAACAAAAGGAAGTAGCAGTTGAGAATATAAAGAAGGAGCATGCTCATGTGGAACGGCCA
CAGGACAAGCCAAAAAAGTACTGTCCTTTCTGTGATTCATTCCAGCACTATATGAATCAA
TGTTCTAATTTCAAACTTCTCTCCAAGGAGCAGGTAGAAAGTTGGATTAAAGCAGGCAAT
AGATGCTGGCGTTGTGGACGAGGACATTTATCGTCAAAATGTACGTTGAAAGCCAAGTGC
AAGCGATGCGACAGAAGGCATCTTGATGTCCTACATGAGGTGAATGCTAGTGCATACACA
ATGATTAAAAGTAATCAGAAGATTCCTCAAAAAAGTACAGATTCAGAAGGGCCTACCTCT
CAGACATTATACTTGGATCGCCCTACTTGTGGTAAACAAGTGCTGTTAAAACTGAGCCGA
GTTATTATTCAGAGTGGTATTAAGTCACTAGAGACATATGCAGTTCTTGACGACGGGTCA
GAACGTACTATTCTAATGTATGAAGCCGCTCAACGTCTAGGTCTTCAAGGAGACAGGGAA
GACCTGGCTCTTCGGACTGTGAAACAGGAGGCTCAGACCATACAGGGAAAAGTTGTTTCC
TTTTCCATTGTTCCCTTTTCATTCCCTGATCGATCTTATCAAATTAAGGGTGCCTTCACA
GCCAAAGAACTCGCATTGGTCCAGCATACATACCCAATTTCTGACCTCCAGAAAAAATAC
CGACATCTACGTGACTTACCCTTGCATGAGATCAACAAAGCTCAGCCTCTTGTTCTTATT
GGGTCAGACTATCCGCACTTGATTACCCCATTGGAGCCCGTACGTTTGGGGCCCCCTGGA
GGTCCTGCGGCTGTCCATACCAAGCTTGGCTGGACTTTACAAGGTCCTTCAAGTCTTCTC
AAATCTTGTTTACGTCCTCAGGAATGTCTCTTCATTTCTTGCCTTTCTCCTGAAGCTGAA
TTATTGCGACAGGTTGAAAATCTTTGGAAGTTGGATATCCTTCCTTACCGCTCAGAGAAG
ATTATCAGCCGATCTCGTCAGGATGCAGAAGCAATTCGTATCTTAGAAGAAAAAACAATC
AGGATCGAGGTACAGGATGTAAAGAGATATGCCACCCCTTTACTCTGGAAGCAGTTACCC
CCCCCTTTGAATGCACCTCAGGAAGCGGTCATGGGTCTGTTATGTAGCACTGAACGAAAA
CTGTCTAAAGAGCCAGAGAAAGCTGAATCCTATGATTTCGAGATTCAGAAACTACTGCAG
TCGGGTTATGTCACTCAGCTGACACCTGCAGAAAGTGAATCAAGTGCACAGTCGTGGTAC
ATACCACACCACATGGTTCAACATAACGGAAAGAACCGTATTGTTTTCAATTGCTCCTTT
GAATACAAGGGTCAATCCTTGAACGAATATCTTCTGCCTGGCCCTACTTTAGGCTCAAGT
CTCTTAGGAGTCCTTCTTCGCTTTCGTGAATATCCCGTAGCTATCTGTAGTGACGTGAAG
GGCATGTTCCACCAGGTCCGCCTGCTTGATGAGGACAAGCCATTTTTACGATTCCTGTGG
CGACAGGGAAAAACATCTGAGATGCCAGTCGTGCATCAATGGGAAGTCCTGCCATTTGGC
ACTGCTTGCAGTCCCTGTTGTGCAGTTTTTGCACTCCAATCTCATGTAAAGGGGGATCTT
GATCCTACTGATGAGGTGCGTCAAACAGTCGAGCGAAATTTCTATGTAGACAATTGTCTA
AGCAGTGTTCCAACTGAATCTCAAGCCAAAAATCTAGTGAACCGACTGCAATGTCATCTT
ATGGATGGTGGATTTGAGCTCAGACAGTGGGCATGTAACATCCCTGAGGTGATTCAGCAC
CTTCCTAATGACTTAAAGTCCAAGAGTGGGGAGATATGGCTCAGTCAGGGAATAGATAAC
CCACAGGAAAATGCCCTTGGATTGATATGGCATTGCAAAACGGACAACTTAGTTTACAAA
CCTTACCAGCGAGAAGATGGTGAGATTACTATGCGAAAAATCTATCGCACTTTGGCCAAG
CTCTATGATCCGCTAGGATATCTCATACCATATACTACAAGAGCTAAAACTGTTGTGCAG
TTGTTGTGGGATAAGAAACGTGAATGGGATGATCCCAATCTCCCTGAAGATCTGCTGGCC
ATTTGGCATCAGTGGGAAAATGAACTCCCAAACCTGTCTCAAGTATTCTTGCCAAGATGT
TACACTTCTCACATTCAATGTACAGTCAAACATCGCTGTGTACATGTATTTTGTGATGCT
TCTGAAAGAGCCTATGGTTCTGTTGCATACTTGTGCTCTGAAGACGAACAAGACAATAGA
CATGTATCTTTCATTGCGGCAAGATCACGGGTTGCCCCCCGAAAACAGATCTCAATCCCT
CGTTTAGAGCTATGTGCTGCACTAACGGGAGCACAGCTTGGAGATGTTCTAAAACGAGAG
CTGACCCTAAACATCAATCAATTTGTTTATTGGTCAGATTCCACTACCGTCCTTAACTGG
CTACAGTCTGATTCGTGTAGATACCGAGTGTTCGTAGGAGTGAGAGTGACAGAAATTCAG
GAACTTTCTGACCCTGGCTCTTGGCGCTACATTGATTCAGCCACAAACCCTGCTGATGAT
GTAACTCGTGGGTTGTCACTAATTCAGCTAGCTGAAAATTCAAGATGGAAACTTGGTCCA
GACTTCTTGAGGCAGCCTAGTAGCTGTTGGCCAAAATTACCAGTAGGTCCCGCTTCTGAA
GAAGTTCAGGAGCTTAAGAAATCCATCTTTTGTGGATTAGTGGATGACATTAAAGAGCAA
GATGAGCCTGATGTCCATCAGTTCAGTAGCTATTCTGAGTTCTTAGAGGCTACTGCACGA
TCCCTTCACGGGGCGGCCGATAGCACATTTTCACCAAGTGCAGATGATTTCAGACAAGCA
GAACTGTCTATCCTCAGACAATGTCAGAAACATGACTTCCCAGAAGAATATGCTTTGCTC
AGAGAAGGTAAAGCCATTCCCACACGTAGTCGAATACTTAAACTTGCTCCCGAATATGAC
AGAGACTTGGATTTGATCAGAGTTGGGGGACGACTTCGTAGATGCCCTTACTTGAATGAA
GAAGTATTACACCCTATAGTTCTGGCCCCAGACCATCCCGTCGTCAAGCTTCTAATTAAA
CATTATGATGCACAATTGCATCACCCGGGAGCTGGAAGAGTCTTGGCTGAGATACAACGA
AAGTATTGGATTTTGCGTGGAAGAGAGGCGATCAAACGGCATCAGCACAACTGCCTTGAC
TGCCGGAAATGGAGAGGCAAGCCAGTTGTCCCAAAATTATCAGACCTACCACCATCAAGT
CTAAGATTATTCAAACCTCCCTTCTACTCTACTGGAGTAGATTGTTTTGGGCCACTGATG
GTGAAAATTGGACGCCGCATAGAAAAAAGGTGGGGCATCATCTACAAGTGCCTCACCACA
CGAGCTGTGCATCTTGATCTGCTGTATCACATGGACAGTGATTCATTTTTGATGTCTCTG
AGGCGCTTCATTGCTCGGAGAGGGAAGCCTCACGAACTCCTTTCCGATCAAGGAACAAAT
TTTAAGGGTGGTGCTAATGAGTTAGAAGACACCTTCAATCAGATTCAGCCCATCCTTCGA
GACATGTTGGCCAAGGATCAAATCAGGTTCCAATTCAACCCTCCCAGTGCCCCTCATTTT
GGAGGGTCATGGGAAAGAGAGGTGAGGTCGGTCAAGACTGCTTTAAGAAGCACTTTGGGT
GCGCAGACTGTTACCGAAGAGGTATTAAGGACAATTTTGACTGAGGTCGAAAACATTCTA
AACTCCAGACCTCTCGGTTACGTCTCGAGCGATATAGCAGATCCCGACCCAGTAACTCCG
AACTCCTTACTAATGGGGAGACCTGACTCATCTTTGCCTCAGGTTGTTTATTCAGATTCT
GAATTGCTCAGTAAGAAAAGATGGCGACACAGCCAGGTCCTTAGTGACCATTTTTGGAAG
CATTTTATTCATGACTTTCTGCCATCCTTACAGTCAAGACAAAAGTGGCACAGTGAAAGG
CAGAACATTGTGGTTGGTACAGTAGTACTCATTGTTGATGAACAGCTTCCAAGAGCATGC
TGGAAAGTTGGTACAGTTTCGTCCGTCATTCCCAGTGCAGATGGTAGGGTCAGAACGGTG
ACGGTCAAAGTGAAAGATCAGACATACACTAGACCAGTTGTGAAACTAATTGAACTGCCA
TCTTTACCTGAAGACCTGGAGAATTCATCCTAAACTCAATAATGGCAAATTTGCTTAGCA
AATTTGAGGGCGGC
>BEL19-LTR_DR:ClassI#LTR/Bel-Pao
TGTACAAAAGATTGTTTAATTATTTTGTTTTCTAACTGTACATTTAGTCTTTACCTGTTT
TGTTATTATGTGGGCGTGGTTAAAAGGTCCGCTCGCGAGTTTAATGAATAAAGTGAAAGT
GTTCGACACAGTAATGAAAGAGGAACAGAGAGAAAGGCAGGTGCGCATCGTGATGCTCAG
TCGCCAGTTTCGAGAGTTAAAGCCAACAAACTGTTAGGATTGCAATCACAGCATCCTCAG
AGAAGGCAGTTTGACTGAATCCTATCAGATGACAGGAAGATGTGGTGTGATTACTTCAGA
GTTTGACAGAACTTTATGATGTGCGTCATTGAAGAAACGTGAGTGTTCATAGTTCATTAT
TAAAAACTTTAATTATCATTCGATGTATATATACATGCATCTATACGCATATTTATAGTT
TGCAACTGTATTAGAACGACACGTTTATTATATTATGTGTTCGTGATCTTTCACGTGTTT
ATTCACGTGTAGTAATAATGACGCAGCATTTTTCCGTGAGTAGTTTGAGGACTAATTAAA
CCTTTTTTTTCTTTATTATAGAACCACACACATACATACAAAATCACACGCTACTGCATG
AACATTTACAGCAACATTTAACTTAATCTGATCACTTGCTTTTACACAATCACTCATTAT
ACATTATACATTCATTGCAAATGAAGATCCCGGCAAATGTTGCACACTGGCTGATGACAT
CACTACTATTGATCGACTGCTGAAGTGATCGCTGGACCTTCTGTTTATGAGGTGGATTTT
TCTGTGAAACTATTGGGACTTATTTCACCATATTACAAGTGATCGCTGGACCTTTCTGTT
TATAAGTCCTCTGAAACTATTGGGATTTATTTCCCCACTATATTACAACCTTACAGTACT
GTAATTATTGTCATCTTATATGATAATTGTTTTCATTTACGTGGGCCTACGCTATTTTAT
TTGATTTGTATTGTGATGATTATGTTTACACACTAATCATAAAGAAATTGATACATTGTT
TGAACAAAATAATTTGTGTATGACCTCTTTACTCTTCTCCTATTCTTTGGACATCAATTG
GATAATATCTCCTTTAAGGTGGTATAGAACCGTATAGTAATCAGTGCTTTCATACAGGCT
TCAATACA
>BEL2-I_DR:ClassI#LTR/Bel-Pao
TTTATTGGTCCTTCGAGCCGGATTGTAGTTGTGCTAGGATTATGCAGCAGAGTGAGCACG
CATCGTGGGCCCTCCCACGGCCAAGACGTCAGGTGAGACAGCCAACATATTTACAAGATT
ATGAAGTGAGTGCTGTGCGACCCAAGTCACATACTTCAAGAAATTTTAATTTGTCCCTGC
CTGTCCCTAGTGAGTCAGTGCACAGCCAGCAGCCTCACATTCAGTGGCGCAGACCCCCTG
AGACACAAGCAGAGTATGCGTTAGATCCAGAAAATCAGTATGAGGATATCAGCCGTGGAT
GGCCACTTAACCCTAAACCATGCACTCAGGTGGACATTGAGCAAAGTGAGTTAATCAGAG
GAAGCAACGCGAACAGTTATACTTCACTATATGGCCAGAGAAGGGAACCCATGTTATCGG
CTTTGAACCAAGCACCAGTAGCTGAACAGTGCGATCCACTATTTGAATCATGGCCAGTTT
CTTCTATGCCAGTAGCAGAGGCCCCTTTGATGCCTGAGGAAGAGAATGAAGAAGTAGATA
CGCCACCTCCCCCCCGGCCTTCCTCTAACTACCTACCAGAGCCAACAGTTGAAGAACACC
GTGTGTTTACTGCTATTGATCGGATGATGAGTGAGTTACAGTTAATGAGAGACAGAATGA
CGCCAAACCGCATAGCACAAACTCATCCACATTCGACACATCAGAGTCATAACTCCCCTC
ACCATAGTAGAGGCTTGGAACATAACACTTGGTGCCAGACGCAACAGTCAGGACCCAACA
TATCTAGCTTTGGTCACCCGCCCAGTATGCATAGCACCAGTAGAGGTCCTTTACCTCAGC
CACGAGTAAGACCTTATATGAGTCAGCCTCAGAATGCAAGGAGCCGAGAGCAATCATGGG
TATCCACATGTCAATCAGGAGGAGAGTATCGGGGGCCTGCTCCGAAAATTCCTCAGTTTA
TCCATAATGACCCCATGGAGTTTTCACGATTCAAGTTGGCTCTGACTAATCTGTTGCCAG
CAGATGCTCCTGAACTCTTTAAGTATCAGATACTTGTAGACCATGTGAAGCTTGAGGAGG
CCTGTCTCATCGCTGACTCCTTCATTAATTCACCCCGGCCATACACCGATACAATGAATG
CTTTAACAGAGAAGTTTGGACAGCCACACCACATAGCCTTACGGCGAATAGCTGCTTTGA
TGGAGTCACCGGAGATCAAGAGAGGAGATCTAATGGCCTTTGAACGGTTCTCGCTGCATG
TCCAGTCACTGGTAGGAATGCTCCAGACTTTGGGCCCAGATGGAGATGTCGAGCTGAGCT
GCGGCTCACATGTAGCACGCTTACTTACCAAGCTTCCCATCGAAATGAGAGCTAACTTTC
GTCGTTCAAGGTTCCATCATCCGAGACATACCCCTACCCTGCTCGACTTAGCTGAATGGT
TACGCTATGAGTCATGGTGCCAAGGTTACGACACCACTCCAGAACCTCGCACCTCACGGG
TGACTGGATTAAGAGCGGATAAAAGATTTAATAAGCCTGTTGCTACAGTTCTTCATGGTT
CTGAGAGTAGTACTTCAAACAGAGCTCAGTCAGAGAGTCAGAGCCCATCCTCCTCCAAGC
AGAAGAGCCATATCAAACCTTACTGCCCCTACTGTAACAATACAGAGCACTTCCTCAATA
AATGTCAGGCCATTCAGAAGCTTACACGGGAACAGATCGTAGAGTGGATTAAATCGCACA
AACGGTGCTGGAGATGTGGAAGAGCCCATCAAGCCTCTCAATGTGACCTGAAGAGGCTCT
GCGATATCTGCCAAAAGAGGCACTTAAGAGTACTACATGATGCTAATACTCGTCCTGAAG
AGTCCAAAGCTGAAAGCTGCCTAGTGAACACCAGCCTGGATGTCCTGTATCTTGATAAAC
CATCGTCTCATGCTCGAGTACTGCTAAAGGTTGTCCGAGTCACCCTACAAAATGGAGACA
AGACACTAGATACTTATGCAATCTTGGACGATGGATCAGAGAGGACAATGCTCTTACCAG
AGGCAGTCAACCAACTTAATTTGGATAAGAGACCCGAAACCCTCGCTCTCCGTACAATCC
GTCAGGAAGTCCAGACATTGAATGGAGCTTCAGTCTCATTTAAAATATCATCCACGTCGA
AGCCCAAGAAAACATTCCAGATCAAGAATGCTTTTACTTCCAAGCGCTTAGGCTTGGCAG
ACCACTCGTACCCCGTGGCCAGTCTCAAGAAGAGGTACAAGCACCTAGCTGACCTTCCCT
TGGAGTCCTTCGCCTTCGTCAAGCCGCTTGTGCTGATTGGTGCAGACTACCCTCAGCTGA
TCTCTCCTGTTGAACCTGTGAGACTAGGCCCTCCAGGAGGTCCGGCAGCCATTCGCACCC
GATTAGGCTGGACACTCCAAGGACCGGCACATCTCATCCAGTGGGCTCCAACTACCCAGC
AGTGTCTTCACACTAGTATATCATCACCAACCCTGGAGTTGATGCAGAATGTAGAGAGGC
TCTGGAAGATGGACGCTTTGCCGTATCAGAGCACTAGGCTGGCTGTGAGGTCAAAGGAGG
ATAAAGAGGCGTTAGAACTTCTGGAAGTCAAAACAAAGCGAGTACAAGACGCAGGCATCT
TCAGATATGCTACACCTTTGCTGAGGAAACAAGGTGTACCCCCCCTCAGAGCTCAGAAAG
AAAGTGTCTTACCTAGCCTCAGGGCCCTAGAGAGACGTCTGGCCAGGGACCCTCAACAAG
CCGAGGAGTACTGTGCAGCCATTAGTAAGTTGGAGGAGGCAGGAGCCATTAGGAGACTCA
CTACAAGTGAAGTATTAGACTCTGCTGAGTCATATTACATCCCGCATCATGTGGTGCGTC
ATAATGGGAAAAGTCGTATAGTCTTCAATTGCTCTTTCCCATACCAAGGCCGTAGCCTTA
ACGACACCCTCCTACCAGGACCAACTCTTGGAGCCTCTCTTCTGGGAGTTCTGCTACGTT
TCAGGGAACATGCCGTGGCAATCAGTAGCGACATCAGAGGCATGTTCCACCAAGTCCAAC
TTTTACCAGAAGATCAGCCGCTCCTCAGATTTATATGGAGAGACATGAAACGTGCCGATC
CACCTGCAGTCTTTCAGTGGCAGGTTCTCCCCTTTGGTACTGCATGTTCACCTTGCTGTG
CCACGTTCGCACTCCATAGACATGCAAGGGATCACAGTGGAGTAAATAATGCAGTCCTTC
ATTCAGTGGAACATTGTTTCTACGTGGATAATTGTCTCCAGAGTCTGCCGACAGCTGAGG
AGGCCAAGGAGTTAGTTGACCAGCTCAGAGACGTGCTGGCATCTGGAGGGTTTGAGCTCA
GACAATGGGCCTCCAATGTACCTGATGTTCTCCGACACTTACCTGCTGAGGTGAGGTCCG
ACAGTATGGAGAGGTGGCTTTCGCATGACGAACCTGGTCTTCCGGAACCAGCCCTGGGCC
TCAGTTGGCACTGGGGATCAGATACCCTCGGTTATAGAAGCAGACCTGTGGAATACAAGA
CACTGACAATGAGGAACATTTATAAAGTGCTGGCCCGCCAATACGATCCTTTGGGATTCA
TAGCGCCCTACACTACTCGAGCAAAGCTCATTGTTCAGAGCATGTGGGACAAACCCCGTG
ACTGGGATGACCCATGTATCCCCCCTGACTTGCAGAAGGCATGGACGACATGGGAATCTG
AGCTTCACTGGCTACCTCACATTGCTGTACCTCGTCCTTATGCTCCAGGCCTCACTGAAC
CGATGGTGGTCTCAAGACAGATACATGTATTCAGCGATGCCTCCACTAAAGCGTATGGCT
CTGTGGCATACATTAGGACTGAAGATGTCCAAGGACGAATACAGGTAGCCTTCCTCGCTG
CACGATCTAGAGTGGCACCTCGTCGCCAACACTCAATCCCTCGCCTTGAACTTTGTGGAG
CGTTGACTGCTGCTCAATTAGCGAAGAAGATCGAGACAGAGCTAACCATCAAGACAGATA
AACCAATACTCTGGAGTGACTCAACGACAGTATTAACCTGGTTGCATTCGGAGTCATGCC
GGTTTAAAGTTTTTGTGGGCACGCGTATTGCAGAAATTCAGGAGCTAACCGCAGGGAGTA
CCTGGCTTTATGTTGACACTGCCCAGAACCCAGCTGACGATGTGACCAGGGGAAAGGCCT
TGGCAGAGCTTGCTGTTCCAAATCGTTGGAGTCAAGGACCGCTCTTTCTTCATAAACCCT
CTACGGACTGGCCATCACAACCTGGAGAACTCCTTGAGCAGGACATTTCTGAGTACAAGA
AAGTGACTCTATGTGGAACAATCTCCAAAGCTAACAGACAGGAGGCTCAAGGGGCCTTAA
CTTACCAGTCTTGGAATGACCTGATGGAGTCAGTAGCACAGGAGGCATATGGGGCGGCCA
ATCAAGATACCTGTTTAACTGCGGAGGACTATCGTCGAGCGGAGAAGTCTATCTTCAGTA
GGATCCAAGCAGAGTGCTTTCCAGAAGAGTTACATTGTCTTAAAGCAGGTAAAGCTGTGC
CTCGCAGCAGCCGTCTTGCATCTCTATCACCAGAGCTCGATCCCAGTGAGGGATTTATAC
GAGTAGGAGGGAGACTCCGACGAGCTGAAGGGTTAGACACAGCCTTCAAGCACCCTATTC
TCTTAGACCCGTCACACCATATGACAAAACTCCTCATTCGGGATTACGATGAACGACTCT
GTCATCCAGGTCCAGAGAGAGTCTTTGCGGAGATACGTCGCACGTTCTGGATCCTTCGTG
GAAGGGAAGCCATAAGGAGAGAGCAACACCAATGCCAAGGGTGCCAGCGATGGAAAGCTA
AACCCTCAGTTCCAAAGATGGCAGATCTTCCCTTAGCTCGCCTTCGCCTATACCAACCGG
CATTTTACTCAACAGGCGTTGATTGCTTTGGTCCATTTCAAGTGAGGATAGGAAGACGTT
CTGAAAAGAGATGGGGCATTATTTATAAATGTCTTACAACTAGAGCGGTCCATTTGGATC
TCCTGCATGCCATGGATTCGGACTCGTTCCTAATGAGCTTAAGGCGATTCATTGCGCGCC
GTGGCAGTCCAGCTGAGCTTTATTCTGACCAGGGCACGAATTTCAGAGGAGGTGAAAAGG
AGCTGAGCGAATGGTTTAGTCGCATGTCTCCTGACCTTCAGCAACTCCTCGCCAAGCAGA
AAATCGCCTTCTGTTTTAACCCCCCTGCAGCTCCACACTTTGGGGGGACATGGGAGAGGG
AGATTAAGTCTGTTAAGATGGCCTTGAATACTGTCATTGGAGCTCAGCCCATATCTGAGG
AAGTCTTACGCACTGTTCTATTGGAGGTCGAAGCAATACTAAACTCTAAACCATTGGGTT
ACACTTCCTCAAATGTTGCCGACCTGGATGCTGTGACGCCAAGTATCCTTCTAATGGGGC
GGCTTGATGGCACACTGCCGCCAGTTGTGTATCCAAAGAGTGAAGGATTAAGCCGGCGGA
GATGGCGTCACTGCCAAGTGTTGGCTGATCACTTCTGGGCAAGATTTATCAGGTGCTATC
TGCCCACACTACAGTGCCGCCAGAAGTGGCGTGATACTCAAGCCAACCTGACAAATGGAG
CTGTAGTCATGTTGATGGATCCACAGTACCCTCGAGCACTCTGGCCTATTGGCAGGGTGA
TTAAAGTTCACCCAAGTGTGGATGGATGTGTACGATCTGTAGATGTACAAGTTAAGGACA
GGGTTTACACCCGGCCTGTTGCCCGGCTTATTCTTCTACCTGCAATCCCAGCTGAGAATG
TTGAGGAAATGGCTTGAATGAATCCTAATTAACAGTACACTTTTGCATGGTCAAATTGCA
AGCAATTTGGGGGCGGC
>BEL2-LTR_DR:ClassI#LTR/Bel-Pao
TGTGCAAAAGGCGATTAAAGAAAGTGAAAGCATGTTGTTGCGGATGGTGCCCGGAGGACT
TTTATTATGAAAGTATAGATCGCCGCTGGCCGGAAAAGAAAGTGCTTTCACTCTAGCGAT
CGCTAGATCATCGCAGCCATTGCTCACGTGCAGTCCTCCATCTGTTAAGACCCACAGACG
GACACTGCAGCTCCCTTTCGTGACAGAAGATTGTTTATGGTGTTGTGTGCGTCCTATAAG
AGTGAGTAGCAGTCCGGATGGCATGTAAATAGAATGAGAGAACATTCCAAACGTGATGCT
TGTGTTAAATCATTACAGTGCTTAGCATAGCAGGCTAAAGCTCTCATGTCTAGTTATGAG
TAAAGACATTTAATGTTTACTGTTATATAATATGTTTATGGTTCACTTTGTTCTTGTTTA
TGGGGAGCAGCCTATATTGTGAATGTGACTTATTGATGTAAGAGTTTAATTTAGTTTTAT
ACTTTGTGTGTTTCAGAGAAACCACACCCCCTATACACCCTACAAACATCCCTAAGTGCT
CAGATCAAGGATCTAGTGTTTCAGTTCATACAAGCAAGCGCACGCCAAGTTATCTTCTCA
TTGGCCTAAATGTTGATGTACTAAGCCCTACGGACTTCAGTGGATGCTTTAAAGCTGCTC
TGCCCATACTATCAATGTTTGCTGCTGGATTAGAGCTCACTCCCCATCCTGTTAATTCTT
ACTGATTGATAGCTGTACAGGCTGGCTCCCCCCCCCCCTTTGTGGACAATTTGCAGTTTG
CAATAAACCCTGTTTAACTTCACCTCATCTCTCTGTCGTGTTCTAACCGACACCCCTGGT
TCGCTACGCTCCCTTTAACTAGCCCTAACGGCAAGGTAGTCTTCACTACA
>BEL20-I_DR:ClassI#LTR/Bel-Pao
AGTGGTCCTTCGAGCCGGATTGAGTGAATCACAGTAGAGAGATGATATCTAATTCTGAGC
CATATCCTCCTGATGTCAGACCTAGACGACAAATAAGACAACCTGCATATCTAGCAGATT
ATGAAGTTCATGGATCAGGCTTTGTGAAGAGAGCTCCAGTATCCAATCGCCTGAGTGAAT
ACGCCAATGAAGCAGTCGCACCCATGTCAGCGAATGTATCACGATCATCTTCTCCGACGA
GTCAGCCCTCATACACAGATGATCTAATACTCCAAGATGTATGGCCAGAGCCATCTGGAT
ATGAATCGCCAGGGTATGATAAGCAACACTTTCAAGTCCAGCAGACCTCTGATATAAAGT
CTATGTGCATGCAGATGAAGAGGGACAATGACGAGCTCCGTAGCTCCATTCTACCAGAAA
TCCTTTCAGCGCTTCAAGGGCTCAAGGCGGAGAATGCTACATTAAGACAGGAGATCCAGC
AGCGTAGCCCCAGCATTCAGACACCAATACCAGCTCCCCGCACTCACTTGCCACCCTCAG
TCATTAGTCATAGAAGCTCCAGAGCGCATAGTGGTGAAGTTTCTACTCCTCAACCAGCCC
GTTATGAGCAGCTGACAGAGCAAATGGGAGATATGACTTTAAATTCTAGGATGTCACATG
TAGTTGATGGTCATGGTGTACATTCTCAGAGGGCACACACATATTCAGCCCAGCCTTCAG
GAACAGGACATTATGAAAATGTGCCCCTTGGTCCAAGATACCATTATCTTCAGACAGAAA
GAGAATTCAGTCCAGCCTCACGCCCAGAGTTAGTGCCTAGGATGGAGAAGCTGCATACCC
AAGAGCAGATTTATCGAGGCCCTAAGCCTACAATTCCCAGCTTGACAGCAGCTGACCCAA
GACAGTTTTCCAGACTACGTATGGCACTGGAGAATATTCTGCCAGCAGATGCGAGTGAAC
GTTTTAAGTATCAGATTCTGACAGATCATTTGGAGCTTGAAGAGGCTCTCCTGGTGGCAG
ACTCCTACTGTAATTCTGTGAGACCCTACACAGACACGATGCACGCTCTGGTTAAGATGT
ACGGTCAGCCCCACAAGCTCGTTCTGCAGAGTATCGCAGAAGTGCTGGAAAGTCCCAACC
TTAAGTCAGGAGATGTTAAATCTTTTAAGCTCTTTGCTCTTCGAGTGCGATCATTAGTGA
GTATGTTGGAACAATTGGGGCCAGAGGGAGTCGCCGAATTGGACTGTGGCTCACATGTGT
CTCGTCTCCAGAGCAAGCTTCCCCATGAGCTGCAAATCAGTTTTAAGAGATATATCCATC
CCTTAAGGATCACAGTCCCTACACTTCTACACTTTGCTGACTGGTTAGAATACGAGCTCC
AAGTACAAGATGACACAGCCAAAGCAGTCATGTATGCCCCACCCTTACCTTTCAAGCGGA
GAGAAGGTCGTCACGAACACAAGCCTTCAGGGAGATCAACAAATATTCTACTAGGTGCTG
GAAAGCCCACTGCCCCCACTGAATGCCGAATACCTACGTTAGATTCCAAGCCCAGTTCTA
CTAAGTATAGAGAGAAGTCACACGCCTACTGTCCTTACTGTGACAACTCCAGCCACTTCC
TCAATGGGTGTCTTAACTTCAAAGAGCTAACAAAGGAACAGAAAGAGGCATGGATTCGTA
AGAATAATAGGTGCTGGCGGTGTGGACGTAATCATCATGCATCCAGATGCACATTAAAGG
CTCTGTGTAAGACGTGCAACAGAAAACACCTGCTTGTATTGCATGATCTAAATGAGAGAG
TTGTCAGTACTAGTGAAGAGACTGAACCTAAGGAGAACTCGTGTCTTGTGAATACCACAA
AGGGCACCCTATATGCAGATCGTTCAGTTGGCAGCCGCAGAGTGCTCTTGAAAGTGAGTA
AAGTAATCATTGCAAATGGAGATGCATCAATGGAGACTTTTGCTGTGTTAGATGATGGGT
CAGAAAGGACCATTCTACTTCATGCTGCAGCTCAGCAGCTGAAACTCCAGGGCCAGCCAG
AAGACCTCATACTGCGCACTGTAAGACAGGATCAGCAGGTGCTTCATGGGACAACAGTTT
CCTTCACAGTCTCACCGGTGTCTCACCCCCACAAGAAGTACCACATTCAGCATGCATTTA
CAGCCGAAAGACTGAGCCTTGCTGAACACACTTATCCAGTGGCTTTCTTACAGAAGAAAT
ATAGACATCTAGCTGGTCTCCCATTGCAACAGATGGATAAAGTGCAGCCTGTATTGTTGA
TTGGGTCAGATTACCCACATCTCCTCACGCCTGTTGAACCAGTACGTCTAGGCCCACCAG
GGGGCCCAGCAGCAGTTAAAACCCGCTTGGGATGGACTCTTCAAGGTCCTACACAAGAGG
TCCGTCGTGAGCTTAGCACACACCAGTGCTTCTTTACCTCTGTACTACCTAACACAGACC
TGTTTGCTCATGTTGAGCGATTGTGGCAGATGGATGTGATACCCTATCGCAACAACAAGA
TAGTGACACGATCCAAGCTAGACAAGGAAGCAATCAGTCTGTTGCAAGAGAACACTGTGA
GAGTAGAAGTACAGGGGACAATGCGGTATGCCACACCGCTCCTCCGAATGCAGAGTATGC
CTTGTTTGAACATGCCCAAGGAAGCCGTTCTCCCTCAGCTTAGGAGTGTTGAGAGGAGGC
TGCTAAAAAACCCAGAGCAAGCATCTGCCTACCAGGCTGAGATTACTAGATTGAAGGAAG
CAGGCTATGTGGCTAAGCTAGAACCAAGAGAAGCGGATTGCTCTAAAGAGTCTTGGTACA
TCCCCCACCATATGGTGCAGCACAATAATAAGAATAGAGTCGTCTACAACTGCTCCTTTC
AATTTGAAGGCCACAGCCTTAATGACTTTCTCCTGCCAGGCCCCACATTAAGCCCATCAC
TGTTGGCAGTGCTGCTTCGATTCCGAGAGCACCCTGTTGCTATAAGTAGCGACATTCGCG
GTATGTTTCACCAAGTCAGGCTGCTCCCTGGTGACATGCCCTTGCTTCGATTTTTGTGGC
GAGACTTAAAGCCTGATCTACCCCCTGATGTGTACCAGTGGCAGGTACTTCCCTTTGGCA
CCACTTGCAGTCCCTGCTGTGCCTCATATGCCCTGCAGACTCACGTTATAAATCACAGTC
AGCCGGGAGATCGATTTAGAGAGGTAATTGAGAAATCATTCTATGTCGACAATTGCCTCC
ACAGTCTTCATTCTCCTAAAGAGGCTAAAGACCTTGTTGACGGACTTTGTGCTCTCCTAG
CCAGTGGAGGATTTGAGCTTCGACAATGGGCTAGCAATTGTCCATCTGTGATTACTCACC
TTCCTCCAGAATCCAGATCTAGTACCTGCGAACTGTGGCTCAGCCAAGACCAACAAGATG
TCCATGAGTCCACGCTTGGACTGCAGTGGCATTGCCAAACTGATACACTGCGCTACAAAC
ACAGAGCTAGGAGCTCTGCGCCAGTGACTATGCGCCACATATACAGAGTACTGGCAAGTC
AATACGATCCTCTCGGATATATCATCCCATACACTACCCGGGCTAAAATATTAGTACAGC
GTTTATGGGACAAGAAACGGGACTGGGACGACCCACACCTGCCAGAGGATCTACTCGCCC
TATGGCATGAATGGGAGAAAGAACTGAGTGGACTAGAGGAGATATCCTTAGCCAGGTGCT
ACTCTCTGTCAGAAGTAGATCACGCATCTTGTAAATATGAGATCCACATATTCTGTGATG
CTTCAGAGCAGGCGTATGGGTCAGTGGCCTATCTGCGAATAGAGCACAAGGAGGGTGAAG
TAGAAGTTGCCTTTGTTGCTGCCAGGTCCCGTGTTGCCCCCCGAAAGCAACAATCTATAC
CAAGACTAGAGTTGTGTGCTGCTTTAAGTGGAGCACAGCTATCCCAACTCCTGAACACTG
AGCTTACAGTTCCTATCCACTCCACTACGCTCTGGTCTGACTCTACCACTGTGCTTATGT
GGTTGACATCTAGCTCCTGCCGTTACAAGGTATTTGTGGGGACAAGAGTAGCTGAGATCC
AAGAGATGACAGCATCCGCTGTCTGGCGCTATGTTCGATCATCAGACAACCCGGCCGATG
ACATCACTAGAGGCAAATCTCTCCAAAACCTCTCTAGAGACAGCAGGTGGAGTCAAGGAC
CATCTTTCCTTAAGCTCCCTTCTGAGAGCTGGCCAGAACAGCCGCATTTAGCAGCAGAAG
GGCCGAACTCTGAACTAAGAAAGTCATCCTTCTCTGTTTTAGTAACCACTACTGCTCCCT
CAGCTAAACTGCAGCACTTCAACACCCTGACAGAGTGCCTGAATGCTTATGGACAGGAGC
TTCATGGGGCGGCCTACACCTCCAGTGCTGAACTGCAAAAGGATGTTCAACGTGCAGTTC
TCCGTCAAGCACAAGCCGAGTCCTTTCCAGAAGAGCTGAGACTATTGATGTCTGGAAAAT
CAGTATCATCGAAGAGCAGACTACTCACTCTTTCCCCAGAACTTGATGCTGCTACTGGAC
TTATTAGAGTAGGAGGCCGGCTACGGCATTGTGAGGTCTTGGAAGCAGATACTATACACC
CAGTTGTCCTTGATCCTCGGCACCCAGTCACACTGTTAATCATAAGAGATTATGATGAGA
GACTGCATCATCCAGGTACGGAGCGGTTGTTTGCAGAAATCAGAAGGACATACTGGATAC
TGAGAGGTCGTGAAGCCATCCGACGATACCAACACCAATGTACAGAGTGTAAGAAGTGGA
GAGGACGCCCAGAGGTCCCATTGATGGCAGACTTACCCCTTACAAGACAAAGATACTTCC
GTCCTGTCTTTTACTCGACTGGGATGGACTGTTTTGGCCCCTTCGTTATTAAGATTGGTC
GACGTAATGAGAAGAGGTGGGGTATAGTCTTCAAGTGTATGACCACAAGGGCAGTCCATC
TTGATCTTCTCTCTAGTATTGACTCTGACTCATTCTTGATGGCTCTAAGAAGGTTCATAG
CCAGAAGAGGCAACCCCCATGAGTTACTGTGTGACCAAGGCACAAATTTTAAGGGAGGAG
AACGTGAACTGAATGAGGCCTTTGCTGCTCTCCAAAGTGAGCTACAGAACCATCTCGCTG
TTCAGCAAATTAAATTCACCTACAACCCACCAAGTGCCCCTCACTTTGGTGGATGCTGGG
AGAGGGAGATCCGTTCGATCAAGGCAGCCCTTAAAGTGACAATTGGAGCCCAGACAGTTA
CTGAGGAAGTGTTAAGGACCGTCCTGATTGAGGTAGAAGGTATCCTCAACTCTAAGCCTT
TAGGATATACCTCCTCTGACGTCGCTGATCTCGACCCAATTACCCCGTTCTGCTTCTTAA
TTGGTCGCAGAGATGTGTCACTTCCCCAAGTCGTCTATGAGGACTCAGAAATCCTAAGTC
GACGGCGGTGGCGTCACAGCCAACTACTTGCAGAGCACTTCTGGAGGCACTTTCTGAAAT
ACTACCTACCTGACCTTCAGGCACGGCAGAAGTGGAAAACCGAGAAGAAGACATTAGAAA
TTGGGGATGTAGTCATGATAGTTGATCCTCAACTCCCTCGTGCACTTTGGCCAGTGGGCA
GAATCACACAAGTTTTCCCTGGTGCCGATGGTCGAGTGCGGACTGCTAATGTGGAGGTTA
AGGGCAAGACTTATACCCGTATTGTGGCTCGACTTATACAGCTTCCAGCTCTACCTGAGG
ACGAATAATGCATGTTATGGATCTTTTGTCAGATGAGCGAATTCAGTTCTGAATTCGGGG
GCGGC
>BEL20-LTR_DR:ClassI#LTR/Bel-Pao
TGTGCAAAAGGACCGCTGATGTCTACGTCCCGGATGACACCAACCAATCAGTGCACAATG
CAACGCAGTATCATCGAGGTGGGCTGAGCTAAGAACTAGTTGAGAGCGACAGTGCACACG
GGAGATAACGCTGGCGATAACACCTGCTATCGAACTCACTCGGCAAAAAAGAGACAAAAC
AGTCACTACTGGTATACTGTGCTACAGTGTGCGTGTCTTAAAAGTAAGTGATCACTATTT
ATAAAGTTATTATTGACAGAAGATCAGCTGTTGTTCACGTACCACCTGTAGCAGCTTGTT
AGCACAGTACTGCTTATATTACCAGCTTAAACTCGGGAATTACCAAGTCTTTAAGTACAA
GTTGTAGTTATATGTTCATATGTACACATTTTAGTATGTTACTGATGTATGTTTATAGTA
TAACACGTATGTGCGCGTTATGCGACGATAATTGGCTACCTGCGGTGATCATTCAAGTTG
GACATGCCCAGACAAAGACCCTGCCATCATGCGGCATTCATGTGCTCTTGGCGCCCTCTT
GTGGACACTCGGAGAAGTGCACCTTTATTATCTACTGGGCCATTATTTTCTTACTATACT
TGTTGTATGCTGTTCAGTTAGTAATGTTTATTGTGAAACATCTGTATTGATTATTGTTTA
TTGTTTATTTGTTTCAGAAACCACACATATGTTCCATTGTATACCAAGTACTTTAGTAAA
TGAAAATCACATCTAATACCCTGAGTGCCTCTCTTCAATTAAGTAACCATCTCACTCAGT
TCTGACCGACTGCCTATTGTGTTTCACACCCAAATTTAATACATCCACGAACCCCTCCAT
TTCA
>BEL21-I_DR:ClassI#LTR/Bel-Pao
AATTGGTCCTTCGAGCCGGAGCTCAGCCATTGTCTCCTGGATAAAGAGGATCAACGGTGG
CAATATGCAGTTTGAAGGGGTGAATGCAGATGGCGCCAGAGGAGCCAGACCTAAGCGTCA
TGTTTATCCACCTGCCTATTTAGAGGACTATGACTTCACACCCTTACGTCATAAACAGGT
CAGTCAGTCATTAATGCCTCATTCTACAGAACAATTATGGAGATACGGCCCTGCAGATGC
TGCACAAATTTCACCTGCCCTGTCTGACCGTGCCAGCAGTCCTGTGAGTCAGTATTCATT
AAATGTGGTGGATGAGTGGCCACCCGCTGCTGTTAATAAAGAGTATTCCTATGACAGACA
ACGGATGGGAGCACCTTTACAGTCTGGAGTTAATATACCCACTGTTCCGTCTGCTGTATC
TTCACCATTTCACAGGCCCTGGGAAGAAACAGAGTATCAGTTATCACCACAAACTTGCTT
AAGCCCCTCACATAGGCCTGCTCAGACTAAGCACCACTTGGAGTCTCTTCCAATGCCATC
TTCCCATGCACTAAATACCAGTCAGTCATTTCAGTTGCACAATACTGTCGCTGCTCCATT
AAGTTCAGATCTGAATTTTCATAGAGAAGGTAATAACTCAGTACTTACCTCAAAGCAGGC
TGTGGAGCAAAGAAGTTATTCTGCTATGCCTAGCCACCCAGTGAAAGAGCCACAGACTGA
ACATGTACTCGTAGATTTTCTGGGTAAGATGCTTAACCAGCTTCACTTGATGAGGGACGA
AATACAGACCGGAATGGGAGCTAAACGAGGCGTCCCAGAGTCATTTAAGACTCCTGCTCA
CCATGATACTTCTTCTGCTCACTATAAAATTGAATCTGTCCATAGAAATTCATGCCAATT
GGCTCCTCCCCCCACGGATTCCAGAGCCCCCACTCATGAGCACAACTGGCATTCTGAGCG
AACATTCAAACCTTATAACGTTGCTGATATGCCTCAACCTTACCACAGTGATGAGCCAAG
GAGACCTAAAAATCAGACATCTTTGTTCAGAGCATCCACTCTGCATCCTGATGAGAGGGA
AAGCACTTATCGTGGTCCCGCCCCAAACATTCCAGACTTCGTTACAGGGGATCCTAGTGA
GTTCACCAGACTAAAGATTGCTCTTGAGAACCTGTTACCGCCTGATACTACTGAACTGTT
CCGTTATCAGATATTGCTGGATCATCTAAGATTAGATGAAGCCCGCCTGGTAGCTGACTC
CTACCTTAACTCACCGTTCCCTTATAGTGACACAATGGCAGCATTGACTGAGAGGTTTGG
GCAACCTTACAAGTTAGCCCTACGTCGGATAGCTAGAGTGATGGATGCGCCTGACATTCG
ACGAGGCGATACCGCAGCCTTTGATAAGTTTGCCTTACAAATTAGATCCCTTGTTGGTAT
GTTGGAGACTTTAGGCCATGATGGTCAGGCTGAATTGAGATGTGGGTCACATGTGGAAAG
ACTGTTATGCAAACTACCTCCTGAAATGAGATCTGAGTTCAGGAGACACATGTTTCGTCG
ACCTGGTGCAGTGTATAACCTCCTTGATTTCTCTGAATGGCTGCAATATGAGGCCTGGTG
TCAGAGCAGTGAGAGTTATGTTGTAGAACGCAGGCGCAGGGTGGAGCAGAGGACTGAGAA
AGGAAGAGTAATAAACCCTCCTGGGCGGTCAGCTACAATACTCCATGGAGCCGAGGAGGG
CCCTCCTAAACTACCTAATGTACCCAGCATAGTCCCCCCAGCCAGCTCAGGTATCCTCCA
AACACAAATCAAAGCTTTCTGCCCATACTGTGACAAAACAGACCATTACCTCAGTCAATG
CCCTACATTCAAGTCCTTTAACAAACAGCAGATCGCAGAATGGATTCAAACAAATCACCG
CTGCTGGCGCTGTGGGAGGACACACCAGGCAGCAAAGTGCACCCTAAAAAAGCCATGCAG
TATTTGTAAAGGTAGGCACCTACAGATCCTTCATGAAGTTAACTTCAAACCAGCGACTGA
AGGATCGTGTTTGGTTAATTCAGCAACAGAGACTCTGTATCTGGATAAACCTACAGGATG
TAGGAAGGTTCTCCTTAAGGTAGTCAGAGTTTTGCTTCGCCACAAAGACCAAACTCTAGA
TACCTACGCTGTCCTTGATGACGGATCGGAGAGGACAATTCTCCTGCCCCCTGCTGCCAC
AAAACTTGGTATCCATGGTCCGGTGGAAAGCTTAGCCCTACGCACTATTCGTCAGGATGT
GCAAGCTGTCACTGGTGCTGCAGTCTCTTTCCAGATTTCTCCAGTTACCCAGCCACAGAA
AGTATACAGAATCTCAGCTGCCTTTACTGCTGAACGTCTAGGACTAGCAGATCATTCGTA
CCCTTTGAGCATCCTGGAGAAGTATCAGCATCTAAAGAACCTTCCCCTGCAGCCCTTTGA
GGGAGCACACCCATTGCTGTTAATTGGAGCAGACAATACTCACCTCATCACTCCCATATC
ACCTGTCCGCCTGGGCCCCTCTGGTGGACCAGCAGCAATACAGACCAGGCTGGGATGGAC
GTTACAGGGACCCATAAGACACTTAAAAGACCAGTTGTCATCACAACAGTGCCTCTTCTT
GTCCCTGACCCCTGCTGAGCGACAGGTGAGGAAGGATGTGGAAAGGCTCTGGCAGATTGA
TGTTATGCCTTATCGTTGTGAGAAGCAGGTGACACGTTCAAAAGAAGATCGAGAGGCTAT
TCATCTCTTGGAGACTAAGACTACTCGGGTTGAGGTTAATGGCATTCTCCGCTATGCAAC
ACCTCTATTGCGCAGAAAAGATTTCCCTCTCTTTTGTGCCCCCCAAGATGCTGTGATGCC
TAATCTCAGGGGAATAGAGCGGCGGCTTACTCGGTCTCCAGAGAGGGCAGAGGTTTATAA
GTCAGAGATAAAGAAGTTGGAGCTGGCTGGGGCTGCCATCAAGCTGCAGAATGAGGAGAA
GGAAAGCACTAGAGAAAAATGGTATATTCCCCATCACATGATCACTCACAATGAGAAAAA
TCGCCTTGTATTCAACTGTTCCTTCGAATATGAGGGACTGAACCTGAATGACTCCTTGCT
TCCTGGTCCAGTCTTAAGTCCCTCTCTCCTGGGTGTCCTCTTGCGATTTAGAGAACATTG
TGTAGCCATCAGCGGGGATATACGTGGCATGTTTCATCAGGTCCTGCTACTGCCTGAGGA
CAGGCCACTCCTGCGCTTCCTGTGGCGTGACCTGCGACGGGAGGAACCGCCAGACACATA
TGAGTGGCAAGTTCTTCCTTTCGGGACGACATGTAGCCCCTGCTGTGCGACCTTCGCCCT
ACAGCAACATGTGGCATTGCACAGTACCCCTGATGAGGATGTAAGATTCTCAGTAAACAA
GTGTTTCTACGTGGACAACTGTCTACAAAGCCTACCCTCTGCACAGGAAGCACGACAGTT
AGTGGACAAGTTACGCGCTCTCCTATCCTCCGGTGGTTTCGACATCCGACAGTGGGCAAG
TAATAAAGGGGAAGTTATCAGTCACCTACCACCTGAGGCCAGGTCCACTAAGCTGGAGTT
ATGGCTTTCTCAAGACAAAGCTGAACCACGTGAGTCAACATTAGGCCTGAGTTGGCACTG
TAAATCAGACAATCTGGGCTTTAAACACCGACCTATCACATATAATGCCCTGACAATGCG
TAACATTTACCGGGTGCTGGCGAGTCAGTACGACCCCCTTGGAGTTATCCTTCCATATAC
TACTAGGGCTAAGGTGATAGTGCAGCACCTCTGGGTCAAGCACAGGGACTGGGATGATCC
TCAACTTCCTGGTGAACTTCAACAGGAATGGATGAAATGGGAAGAAGAACTAAAATATCT
ACCTGAGGTGACACTACCTAGATGCTATTACCCCTACTACATGGATCACTCAGATGTGCG
ACGAGAAATTCATATCTTTAGTGACGCTTCTGAGAAGGCATATGGAGCTGTTGCTTACCT
GCTCACAGAAGATCATCAGGGAGAACTCCATCTAGCCTTCCTGCTAGCCCGATCACGAGT
AGCTCCACGAAAGCAGCAGTCCATTCCGAGGCTTGAGCTTTGTGCTGCTTTGATAGGTGC
ACAGTTAGCAAAGTTGCTCGTAAATGAGCTCACTGTGAAGTTGGACAAATTTACTTACTG
GACTGATTCCACTATTGTCCTCCACTGGCTATGTTCAGAATCCTGTAGGTACAAGGTCTT
TGTGGGTACCAGGGTGGCGGAGATTCAGGAGTTGACGGACTGTGCAGAATGGAGATACGT
CAATTCGGAAGAAAACCCTGCCGACGACCTGACTCGAGGCAAGAACCTGCAAGACCTTAT
TGGACCCAACAGATGGCATAATGGTCCAAAGTTTTTAATGCAGCCTCAAGAAAAGTGGCC
TTCTCACCCCAACTCCCAATTTTCGGATGCTGTGGATGAAACTGAACTTAAGAGAGGAAC
ATTTTGTGGAATCACTATTACTTCCCCAACGACTTTAGATGGAAAGCAATGCAGAAGCTG
GAATGAGCTGGTGGAGGCAATTGCACAGGAGTTGCACGGGGCGGCTGCCCTTGATAATTC
ACTCACAGCTGATGCTTACAAAGATGCAGAGACTGTGGCTTTGAGAGGGATACAGATGGA
CTGTTTTCCTGAGGATTTTCAGCTGCTAAAAGCTAATAAACCAGTTCGCTCTAACAGTCG
GCTATTATGTCTTTCCCCAGAGTTTGACTCAGAAACCCAACTTATACGAGTGGGAGGACG
TCTGAGACGAGTAGAAGTCCTTGACCCAGCCACTATTCATCCCATAGTACTTGACCCTCA
TCATCCATACACCCAACTGCTTATCAAAGACTATGATGCTCGACTCCTTCACCCGGGACC
AGAGCGAGTGTTTGCTGAACTCCGCAGAAGAGTGTGGATTCTGAGGGGTAGGGAGGCAGT
CAAGAAGTACCAAAGGACATGCCTTGATTGTTGTAAATGGAGGTCAAAGCCAGCTACACA
GCAGATGGTCGATCTACCCCCGCCAAGACTCAGATTGTTTAAGCCAGCATTCTATTCAGC
AGGCATGGATTGTTTTGGCCCATTGATGGTGACATTAGGTCGAAGGACAGAAAAAAGGTG
GGGCCTCCTGTTCAAGTGTCTCACCACCCGTGCCGTGCACATAGAAGTGCTAACCTCTAT
GACCAGTGATGCCTTCCTAATGGCATTGAGAAGGTTCATTGGCCGACGTGGCCAGCCTGC
AGAACTATACTCTGACCAAGGCACAAACTTTCGAGGTGGCGAAACAGAACTCAGAGAAAC
CTTCAGCACCCTAGGTTCAGACCTACAGCAGTTGTTAGCCAAACAGAGGATCAATTTCCA
CTTCAATCCTCCTGCGTCTCCCCACTTTGGTGGTGTATGGGAGAGGGAGATTCGTTCAAT
AAAAATGGCTCTCCGCACAGCTCTGGGCTCAGAGACTGTGTCCGAAGAAGTTCTCCAGAC
TGTTTTGATTGAAGTAGAAGCCATCTTGAATTCTAAACCTTTAGGTTATGTTTCAGCAGA
TCTGGCTGACCTGGACCCAGTCACTCCCAATTGCCTGCTGATGGGGCGGCCAGATGGTTC
CTTACCCCAAGTAGTATATCCTGAGTCTGATCTCCTTACTAAACGGAGATGGAGGCATTC
CCAGATATTGGCTGACAGATTCTGGACTGCTTTCATTAAACATTACTTACCAGCTATGCA
GACAAGAGGAAAGTGGCAAAGATCAACACCTGACATTGAGCCTGGCACAGTAGCTATGCT
AGTTGACCCCCAGCTGCCGCGAGCCCTATGGCAAATTGGAAAAGTAACTAGAGTATTTCC
AGGAGCAGATGGACATGTCAGAACAGCAGAGATCCAGATAAAAAACAGGACATATACACG
GCCAATATCTCGTCTGATTGTACTTCCGGAAATCCCTGAAGAGGAGGATCATATGGGGAG
TAAAGAAACACAGCAACCAATTTGAGGCAAATTTAACAGAGCAAATTTACAAATAAATTT
GGGGGCGGCAA
>BEL21-LTR_DR:ClassI#LTR/Bel-Pao
TGTTAGAGAGGCGGGACTTGACGTACCTGTCTATCATCCTCATGACGCAGCACAAAGCAG
AGCTATGCAGAGAAGCGCCCGCAGCTATGGCGAATGGCCTCATCCTATGTGCCTTTGTGT
GTTATTGTGTGCGTCTATAACGAACTGACCACACACACACACGCCTATACACACACCTCT
TCAGTGTTCAATAAACCAGTTTGATTGACCTTAACTGCCTGATCCACTCCTGTGTTCTGA
TCGACACCCCAAGGGCAAGGCTAGAGAAATTAGAACCTCCTCAGAATACAATCCTAACCT
AACAACCCAACA
>BEL22-I_DR:ClassI#LTR/Bel-Pao
GTAAAACCACGGCCTTACAACTGCAAGTGGCAAACAAAGGCAAATAATCGTCACACCCAG
CTAGTAATCAATTAACAGATGTGTTGCTGGAGCCATGACAACAGAAACATCGTCATTAAA
GACGCGCTCATGCGCTTCATGTTCTTCAGCACGATCCAATACATCGTCAACTGGATCAGC
AGCTGCTAAGGCAAGAGCAAGAGCAGAGGCAGCAAAAGCTCGACTTACTTTCGCTGAAGA
AGAGGTTAATTTAAAGCTACAAAAGGCCAAAGTTGAGGCATCTATGGAAATGCTGCAGCA
GAAAAAAGAGGTAGCTGCAGCTGTTGCAGAAGCAGAGGCTCTTGAAGCTGCCATTGATGA
GCATTCTGAAAAACACAGTTGCAAGCTAAGTTTGAACTCTGTTCCCTTGGAAACCACACA
GCGAACAGAACAATATGTTATCGACCAAACCAAAAATCTAGACAAGGATCTACAACTGTG
TGATGTTCCTGCGAAAATAGAACCAAGTACAAGCTACAGTATTTCAGGTTCACAGCTAAA
ACCTGAAGCCAAGCCTTTCCTTTTACGACACAACAGTGTCTCTTTTCAACTACCTGATAC
CACCTTAAAACACTCTGCAACATCACCTGCAAACAAATATCCGACTCCTTCGCAGCAATT
CGGATCACAAAATAGCATCAATACGTCTAATCCTCTGAACTCTGAATACCCCATGTTTCA
AAATTCAAATGATTGCAGTTCAAACATGAACGACTTTGTAAGATATCTGGCTCGTCGAGA
GCTTGTTTCAACAGGCTTACTACAGTTTAACGACAAACCCCAGAATTACAGAGCCTGGAA
ACGATCTTTTCAAAATGCAACTTTTGATTTAAATCTGACTCCAAGTGAAGAAATGGATCT
CCTGTTGAAGTGGTTAGGCAAAGAGTCAGCCGAGCAAGTGGAACAGATAAGAGCAATACA
TATTAATCACCCACAAGCTGGGCTGGCGATGGCATGGGACAGACTTGATCAAACATATGG
CTCAGCAGAAATAATAGAACATGCTCTATTCAAACGAATCGATGCCTTTCCTAAAATAGC
TAATCGAGATTATTCAAAATTGTCAAAATTGAGTGATCTGCTAATGGAGTTGCAGTCTGC
TAAGGCTGAAGGAGACTTACCTGGTCTTGTTCTCTTAGACACTGCAAGAGGCATCTATCC
AATAATACAGAAGTTACCATTTCGTCTGCAAGAAAAGTGGGCGTCAGTTGGTGCAGCCTA
TAAGCGACACAATCAAGTTCCATATCCTCCATTTGCTTACTTTGTAGACTTTGTTAGCCA
GGAGGCAGATATTGGAAATGATCCGAGCTTCAGCTTTGTCTCTTACATAGACACAGCTCC
TAAAGTAGAGAAGGCAGCTTGGAAGAGCAGTAAACAACACGAAATCTTTGTACACAAGAC
AGCAGTATCTTACGGAGACTGTGCTGATACTGGCGGGCTTTATAAGCAATCTGATGACTG
TGACAAACTGTGTCTCATCCACAAAAGACCACACCCTCTTAACAAATGCCGTGTCTTTTT
AGAGAAGTCTACTGATGCTCGGAAGGCATTTTTGAGGGAGCATAATGTATGCTTTAAATG
CTGCTCTTCAACAACGCATATCGCAAAGAACTGTAAAACTAAAGTTCAATGCTCTGAATG
CAAAAGTGAAGGACACAACACGGTACTCCACCCTGGACATGCATCCTGGAAAGAGTCAAA
CCCTGCCACAAAGCATGGCGGGGAGGGAGAGCAACCCTTATCTCAATCTCAAGTCGACAG
CAAATGCACAGAAGTCTGTGGGGAAAATCAAACAGACCGATCGTGCTCAAAAGTATGCCT
TGTAAAGGTATTTCCAGCTGGCCAAAAAGACAAAGCAGTAAAAGTATATGCAATCTTGGA
TGAACAGAGTAACAGGTCTCTGGTTCGTTCACAGTTTTTTGAAGTTTTCAGTGACCAAAG
TCCTTGTGCTCCTTACATATTGAGAACATGCGCAGGAGTGAAGGAGTCAGCAGGAAGACG
GGCCAGTGGCTATGAAGTAGAGTCTCTAGATGGAACTGTTTGCATTTCACTGCCAAGCTT
GATAGAATGCAATGATATTCCTAATAATAGAGATGAGATCCCAACCCCTGATGTTGCTCG
CAGTCACACACACCTAAAGTCTATGGCGCACTTCATTCCAGAACTAGACCCAAAAGCCCC
AATCATGCTTCTCTTAGGTCGAGATGTTATACGGGTCCATAAAGTCCGTAAACAAGTGAA
TGGCCCACACAATTTGCCTTATGCACAGAAGTTGGATCTGGGATGGGTTATAGTAGGTAA
TGTATGTTTAGGGAATGTCCACAAACCTCTGACAATCAGCACATTCCATACAAACACTAT
AGAACCAGAACGTCCAACTCTCTTTAAACCATGTCCAAATGTTTTCCATGTTAAGGAAAC
ATGCAAAGACTTTCAAATTGCTAACCACTGCCCAACATACCCGGAAGCTAAATTCACCTG
TGATGTTGACTGTCTAGGAGACAATGTGTTTCAGAGAACCAAAGAGGACAATCAAGTGGC
TCCTTCAATTCAGGATGCAACTTTCATGAAAATCATGGATGAAGGTTTACGGAAGGATTC
AAATAACAGTTGGGTAGCTCCATTACCTTTTAAGAGTCCTCGTCCTCGTCTTCCCAACAA
CAGAATACAAGCCCTAAAACGACTTATATCACTCAAGCACAACTTTGAAAGGAAGCCGAT
AATGAAAGAACACTTTCTCAAGTTCATGGAAAAGATATTCAAAAATGGACATGCCGAGTT
AGCGCCTCCTCTTGATGAGAAAGAAGAACAATGGTACCTGCCAACATTTGGAGTGTACCA
TCCAAAGAAAGTGAATCAAATCAGAGTAGTTTTTGATTCGAGTGCACAACACAATGCAAT
ATCTCTGAATGATGTGCTGTTGACCGGGCCTGACTTAAACAACACCCTGGTAGGGGTAAT
GATGCGCTTCAGAAAAGAAGCAATTGCCTTTACTGCAGACATAGAACAGATGTTCTATTG
TTTTTTGGTAAGAGAGGAAGATAGAGATTTTCTTCGTTTTCTTTGGTTTCAAGACAATGA
CACTTCCAAAGACATTGTAGATTACCGCATGAGAGTGCATGTCTTTGGAAACAAACCCTC
ACCTGCAGTGGCTATACATTGTCTGCATAAGTCTGTTCAGATTGACAATTTCCATGTCGA
CTCTGAGGTCAAGCAATTTGTGATGCGTGACTTCTACGTGGATGATGGTCTCAAGTCTTT
GCCTACAGTAGAAGCTACGATCAGTTTGTTAAAAAAGACACAAGAGGTTTTGTCTAAATC
CAATCTGAGACTACATAAGATAGCAGCAAACAGCAAAAAAGTCATGGAAGCCTTTCCATC
GACAGACCATGCATGTGATCTGAAAGATCTAGACTTTGAGGAAGACACGCTGCCAATGCA
GCGTAGTCTTGGTCTAAATTGGGACCTCCATTCTGATTGCTTCCGATTTAGTGTCAGTGA
TGAGGTAAAACCCTACACCCGTCGAGGTGTCTTATCCACTATTAACAGACTCTATGATCC
CCTTGGGTTTGTAGCGCCGGTCACAATTCAAGGCAAAGCTATTCTGAGAGAACTTACTGC
TGTGAGCGGTGACTGGGATGCTCCATTGCCACAAAAGATGGAGGACGCTTGGACCTTGTG
GAGAGTTTCCTTGTCAGAGCTGGCTAATTTTTCTATTCCCAGGGTTTATACTGAGATTTC
GACATCGACAGCTATGAGAAGAGAACTATGTGTTTTTGCGGATGCATCAATAAAAGCCAT
TGCTGCAGTGTCATATCTAAAAGTCACAGATGATGAAGGAAAGAATCACATTGGGTTTGT
AATGGGGAAAGCCAAACTTGCCCCCCGCCCTGAGCACACAGTGCCAAGACTTGAACTTTG
TGCGGCAGTGCTTGCTGTTGAGTTGGCAGACTTAATTTCAGTAAACCTGGACTTGCAATT
TGACGCTGTAACCTACTACACGGACAGTAAGGTAGTTCTTGGGTACATTTGTAATGAGAC
CAGGCGCTTTTATGTTTATGTGAGTAACCGCGTTCAGCGTATCCGAAGGTCTTCTAGTCC
AGATCAGTGGCGATATGTTCCTACTGAACAAAACCCAGCAGACCACGCAACACGTTTTGT
TTCTGCAGCCCACTTACAAAAAACCAACTGGTTAAGTGGACCCAACTTTCTGCTCACGCA
AGGACCAGATATTCAGAACACTTTCAATCTGGTTAATCCAAGTTCAGATCCTGATGTGCG
CCCTCTAGTGTCCACACTAACCACCACAGCATTAACCAAGCAGCTTGGTTCTGAACGGTT
TGCCAAATTCTCCTCTTGGGAATTCACTAACTGGTGCCATTACTCGCCTTATCCACATAG
CTCATCATTTTAAAACAACAGAGAAGGAAAACAGTTCTTGCAAAGGCTGGCACTACTGCA
AAGAATTCACAATGGAAGAATCTGATAGAGCTATAAACATCATCCTCCGAGCAGTACAAG
AAGAGGCTTACAGTCATGAGATTGAATGCATTAAACGGCAAGAGAGGATACCAAAGAGCA
GTCCACTCCATACTTTGGATCCATTCATTGATCAGCAAGGTCTTCTGAGGGTCGGAGGAC
ATCTCCACCTTTCAAGTCTTAATCAGAGAGAGAAGACTCCTTTGTTAATTCCCGGCAAGA
GTCACATTGCCACTTTGATCATTAGACATCACCATGAGCGTGTTCAGCATCAAGGTCGTC
ACTTTACGGAAGGAGCGGTCCGTGCTGCTGGTTTTTGGATAATTGGTGGAAAACGAAGGG
TGAGCAGCATCATACACCAATGCGTAACTTGCAGACGGCTCAGAGCTCCACTCAGCATCC
AAAAAATGGCTAACCTTCCAGCAGAACGGCTCTCAGCAGACCCTCCTTTTACCAACGTTG
GACTGGATGTGTTTGGCCCTTGGAATGTCTCCTCCCGTCGGACAAGAGGTGGTCTCCTGT
ACAGCAAGAGGTGGGCCGTAATTTTTACATGCATGAGCATAAGAGCTGTTCATATAGAAG
TTATTGAATCTCTCGACACATCCAGTTTCATCAATGCTCTTAGACGTTTTCTTGCTGTGC
GTGGACCTGTCAAACATATTCGCTCCGATCGTGGGACAAACTTTGTAGGTGCATGTAAAG
AGCTACAGATACCTTCAAACATTGACAGCAAAGTTGTAAAGACGTATCTGTCAGATCAAG
GTTGTACATGGACCTTTAATCCTCCGCATGCTTCCCATTGTGGTGGATCATGGGAAAGAA
TGATTGGTCTGGCAAGGAGAATTCTTGATTCCATGTTTCTCCAGTTGAAAGACAAACTTA
CCCATGAGGTGCTGGTGACCTTCATGGCAGAGGTAACAGCTATTATCAATGCCAGGCCTC
TTGTTCCTGTGACAACAGACCCCCATGAGTCATTCATACTCACACCAGCAGCTCTCCTAA
CACAAAAGGTGAACCCTGTTGCTGCACCTACAGGCGAGTTTGGAGTTACCGACTTGTACA
AGTGCCAGTGGCGGCAAGTTCAACACCTTTCCAACACATTCTGGGACAGATGGCGTAAGC
AATTCCTTCCAACCCTACAACCACGCAGGAAATGGCAGTCCGTTCATCCAAATGTCAATA
CAGGAAGTGTTGTCCTCCTTAAGAACAGCCAAGTACCACGGAATGAATGGCCTCTTGGAC
TGGTAACACAATCATTCCCTAGCAAAGATGGGAAAGTGCGTCAGGTTGAGGTTAAGGTCA
TTAAACCAGGAGGTTCCACTCTTTTTCTTAGGCCTGTTACAGAGGTAGTGCTTCTTCTTT
CCTCAGAGTCTAAAGTAGATGAATAACTTAGAATTATCTAGTGATGTTTATTAACATCAG
GCGGGGAG
>BEL22-LTR_DR:ClassI#LTR/Bel-Pao
TGTGTTGTTATCACAATGTTTGGTAGACTTATTTTCTGTTCTGGAGTGAATATGTATGTT
TTTCATTATTAGGACGTGGCCCCTTTAAGAATCTTAGGTTTCAGAACAGAGTCATACCAT
GTGAGCACTGATGAGGAAGTGAGCAAGCATGTTGCACAGAGCAGCACAGTCAGACAATCC
TGAGTTAATTCTGTGACGTTTGCATTCATCTTGTGTTTGTTTTAGCATCGTGGGTATGTA
TTGACTGTTTTAATCAATGTCTACTATTTCAGATGCTTTAGGTCATTTTTATATAGTTAT
TATTAGAAGTCTATTATTTCTGTCTGCTTCACTATAGTTAAGGGACATAGTGAGTGTAAT
CTCTGTCTAGTTCATTGAAAGTTCATGCAATTCAGTATAGTTAAAAAGTGATTTAGGAAT
TGTGTGTGTGTTTAACATGATTATATTACATTTAAGAGAATGTGTGTTTAAGAGAAGACA
CATAAAGCCTTGAAGACATTCATTTATTTACTTCTTTGCGAATGTATACATCTTAACAAA
ACATGCTTAATGTTGATTATGCCTTTTGTGCATTTCAGTTTTACCTTTCTTTGGAATATC
AATAAACCTGTGGACAAGGAGTTATCGTCTTCAGAGTTTTGATGTCAAGGAAGAGTTTAT
CTGGCTGTAAAGTTATATTCAGCACATATAGCGAGGACAGCACA
>BEL23-I_DR:ClassI#LTR/Bel-Pao
ATTTTGGTCCTTCGAGCCGGATAGCAGCTGTGCTGGGAGTATGGAACAGAGTGGTGAAGG
ATTCTGGGCCCCACATACTCGGCCCAAAAGGCAAATAAGACAGCCATCCTACTTGAGAGA
CTATGAAGTCGGTGCAGTGCGAACAAAGGTGCGTGAGCCCATACATAACAGCCCAGCACA
CCATACATATAGAGAGGAACATTGGAGCCCACAGCCTCATGTTAGGTGGAGTGGTGCACC
AACTGAGCATGACGATTACACCTTTCACCAGGATGAGAGCCTTGGAGCTATGAGCTTAAG
AGGGCCATGCACCCCAATGCCCTATACTGAAGAGGTTATTGAACAGATTGTGTCACATAG
AGAGAGCATGCCAAGACAAAGGGCTGATGAGAGTTTACAGCATAGTTATACATCACTTCC
TGATACTAGAAGGGTAGGACACCCAGAGAAATCCTCAGACAGGGGGCGCACAGTAGATCA
ACAGGAACTTATTACAGAACACTGGCCATTGCCGCCACCTCCATTATCTGATGATTTCGC
TCTGCTAAGGGAAGAGGAATGTGATGATAGACTGCCACCACCACCATGGCCTTCCTCACA
ATATCCACCAGCATCCATAGTAGGGGAGGAGTTAAGAGTAGTCACTGTTATAGATAGGAT
GATGGGTGAGTTGCAGCTCATGCGGGACAATGCAACATCTAGCATTACAGCACATTCACG
TTTGCACTCCACACCTCATGACTCAGGTCGCCCTATGCCTAGCCGACGTCATGAACAATA
CGGAGCACAGTCCTGGTTACAGCAGCCAGAATCTTTCCCACCCATCATTAATTCACAACG
TCGAACTACTCATGTTGAGGAACCTGTTTCTCACTTCCAACCCAGGCCCCACCAACACCG
TCCAAACTCTTACCAAGGTAGACAATTCACGCCAGTATTAACCACTTTAAGTGGAGGAGA
TTACAAAGGGCCAACACCTAAAATACCTCTCTTTGTTAATAAAGACCCGATGGAGTTCTC
TAGGCTGAAATTAGCCTTAACAAACTTGTTGCCCGCTGATGCTACTGAGCTCTTTAAATA
TCAGGTTCTTGTGGATCATTTAAGACTTGAGGAAGCTTGTCTTATTGCCGACTCGTATAT
AAACTCCCCCCTGCCTTATTCAGACACTATGGCGGCCTTAAATGAAAAGTTTGGTCAACC
GCATCATGTAGCTTTGAAACGGATTGCAGCAGTAATGGATTCACCTGAGGTCCGAAGGGG
AGACACAGCTGGCTTTGAGCGATTCTCCCTGCACGTACAGTCACTTGTAGGCATGCTGCA
GACCCTGGGCCCCGATGGGGAAGTGGAGCTGAGATGTGGCTCACATGTTGCCAGGCTCCT
CACTAAGCTTCCCATAGAGATGAGAGCAAACTTTCGACGTCAGATGTTTAATCGCCATGG
GCATACACACACACTACTGGATCTGGCAGAATGGCTGAGATATGAGTCATGGTGCCAGGG
CTATGACAACCCCACAGAGGTTCGCTTCCAAAGGCCACCTAGCTACCGGGTTGAAAAACG
CCACAGTAAGCCAGCAGCCACTGTGCTACATGGATCAGAGAGCTATATGCCAAATCAAGC
AATCAGACCCGAAAGTCAGAACTCATGTGTGGAAAAGGGAAAAGTCAAGGCGAAACCCTA
CTGCCCATATTGCGACTGTACGGAGCACTTTTTAAATAAGTGTCCCAAGATTCAGAATCT
CACTAGTGAGGAAGTGAGAGAGTGGATAAGAGCTAAGAAAAGATGTTGGAGATGTGGGAG
ATCACATCAGGCTGCTCAGTGTGACCTTAAGAGGCTCTGCAGTGTATGTCAAGGCAAGCA
TCTGAAAGTTCTGCATGATGTCAACACACTTTCCAAACATGAGCATGCAAAGGCAGAGAG
CTGTCTTGTTAGCACTAGTACAGAGGTGCTTTATCTTGACAGGCCTACAACAACCTCTCG
AGTTCTGCTAAAAGTCGTCAGAGTTTTCTTGCAAAATAAAGACAAGATACTCGACACGTA
CGCTATTCTAGATGATGGGTCGGAGCGTACAATGCTCCTCACAGAAGCTGCCGAGAAGCT
TGGCCTACAGAAGAAGCCTGAAGACATCGCTCTTCGTACCATACGGCAAGAGGTCCAAAC
ACTTAAGGGATCCTCTGTTTCATTCAGTATCTCATCTCCCATCAATCCCAGGAAAAATTT
CCGGATAGTAAAAGCATTCACTTCTCCACGCCTTGATCTAGCTGACCACTCATACCCCAT
CATGAGTCTGAAGAGGAAATATAAGCACTTGGCAAACATCCCCCTCCATCCATTCAGCCG
TGTCAAGCCACTTGTTCTAATCGGAGCTGATTACCCCCACCTACTTACTCCAATTGAACC
AGTAAGACTGGGCCCTTCAGGAGGACCGGCAGCTATTCACACCAGACTTGGATGGACTCT
CCAAGGACCCACACCCTTTGCTCATTGGGTGTCGGACACCAGTCTGTGTCTTCTCACAAG
CGTTTCACCTGAGACAACAGAACTGATGCGGAATGTGGAGAAGCTCTGGAGGATGGACAC
TCTACCATGTCAGAGTGATAAACAGGCAATGCGATCAAGGCAGGATAAGGAAGCAGTTGA
GCTCCTAGAGGCTGAGACAAGACGAGTCAACGTTGCAGGCGTTCTTAGGTATGCCACACC
CCTACTTCGGAAACGAGACATACCTCCTCTCAAATCTAGCAAAGAAGCTGTTCTCCCAAG
CCTTAGGAGTACAGAGAGAAGGTTGAGCCGGGACCCTCAACGAGCTGATGAATATGGAGC
AGCTATCCGCAAGCTGGTAGAAACTGGAGCAGTGAAGAGGATTGACCCAAGTGAAGCCTC
CAGCACTGAAGAATCATGGTATATACCCCACCACTTGGTGAGCCACAACGGAAAGAACCG
TTTGGTCTTCAATTGTTCTTACCAACATCAAGGTCGGAATCTAAATGACACTCTCCTTCC
TGGGCCAACACTGGGAGCTTCCCTTTTGGGTGTCTTACTGAGATTCAGGCAACATGCAGT
GGCAGTCAGTGGAGACATCAAGAGCATGTTCCATCAGGTTCAGCTTTTGCCAAGGGATCG
GCCCCTCCTCAGGTTCATTTGGCGAGACATGATGCGGATGGAACCACCGGATATCTATGA
ATGGCAGGTCTTACCATTTGGGACTGCATGCTCACCCTGCTGCGCCACCTTTGCCCTCCA
ACTGCATGCGAGGACTCACAGCAAGGAAGGAGATGGAGTCAGGCATTCAGTTGAACAATG
CTTTTATGTGGATAACTGCCTCCAAAGTGTGGATACTGTAGATGAGGCCAGGAAACTAGT
GGACCAAATCAGGGAAGTTCTCGCAACTGGAGGGTTTGAGATTCGACAGTGGGCCTGTAA
CTTACCTGACGTCATCAAGCACCTGCCTGCGGAAGCTAGGTCTGACAGTATGGAGCGATG
GCTCTCCTACGATGAGCCTGATCTGCTGGAACCTGCCCTTGGACTCAGCTGGCATTGGGG
GACAGATACTTTAAGATACCGAAGCCGACCTCTGGAGTATGGAGCTTTGACACTGAGGAA
TATCTACAAAGTGTTAGCACGACAATACGACCCCTTGGGATTTATCTTGCCCTACACGAC
TCGCGCAAAGCTGATAGTGCAGCGCATGTGGGACAAACCGAGGGACTGGGATGACCCACA
TATTCCCCAAGATCTGCAGGAGGCATGGAAAGAGTGGGAGTCAGAGCTACACTTGTTGCC
TCACATTTCATTTCCTCGACCGTATGCTTCAACTCCTCATAGTCAGATGATTGTCTCCAG
GCAGATTCACGTATTTAGTGATGCCTCCGAAAAGGCCTATGGAGCTGTCTCTTACCTTCG
AACTGAGGACAGCCAGGGACAGGTGTCTTTGGCATTCCTGGCGGCCAGGTCCAGGGTGGC
ACCTCGTCGTCAGCATTCAATTCCCCGACTTGAGCTCTGCGGTGCTCTGACAGCTGCCCA
ACTAGCAAAGACAATTGCACGAGAATTAACAGTGGTCATAGATCAGACAATACTGTGGAG
TGACTCTACAACAGTGCTAACTTGGTTGAAGTCAGAGTCATGTCGCTACAAAGTCTTTTT
GGGCACTCGGGTCGCTGAAATCCAGGAGCTTACAGGAGGGAGTTCCTGGCGTTATATTGA
CTCGTTGCAAAACCCAGCGGATGATGTTACCCGCGGAAAGACCTTAGCAGAGTTAGCAGG
ACAGAACCGGTGGAGTCAAGGGCCACCCTTCCTCCTTAAAGGGCCTGAAGAATGGCCATC
ATCACCAGGAAAGCAACCTGATTTAGACACTACTGAGTTCAGGAAGCTTACTTCATGTGG
AATGATAGCAAGAGCGGAGAGACAAGAAACATCACAAGAGCAGTCTTTTGCATCTTGGAA
GGAAATGGTTGAGGCCACAGCCCAGGAGCTGCATGGGGCGGCAGATGGACCCCCAAATGC
AGCAGACTACAGAAAGGCCGAGATGATGATCTTCCAAAAGATTCAGTCAGATTGCTTCCC
AGAGGAATTGTGTCGCCTTCGCACTGGAAAGGAAGTGCTCCAAAGCAGTCGTTTATTGAC
CCTGTCCCCAGAGCTTGATTCGGATGAGGGAATTATACGAGTCGGAGGGAGGCTTAGACG
GGCCGAAGGGTTGGATCCTGCCCTGAAGCATCCTATAGTCTTGGATCCAGCACATACTGC
CACAAAGCTTCTTATTCAGGACTACGATGCTCGTCTTTGTCATCCAGGCCCTGAGCGAGT
GTTCGCAGAGATGCGCCGCAATCTTTGGATCATTCGTGGAAGGGAGGCAATCCGAAAGGT
GCAACAGCAGTGTCAAGAATGCCGCAGGTGGAAATCCAAGCCATTAGTGCCAAAGTTAGC
AGACTTGCCTTTAGCCCGCCTACGTCTACACAAGCCAGCATTCTACTCCAATGGGGTCGA
TTGCTTCGGACCCTTCCAAATTAGAATCGGACGGCGTTCAGAAAAGAGATGGGGAATCAT
CTATAAATGCTTGACCACACGCGCAGTTCACCTGGATCTTCTGCACAATATGGATACAGA
CTCTTTCCTTATGAGTCTTAGACGATTCGTTGCTCGCAGAGGGACTCCAGCTGAACTTCT
TTCTGATCAGGGTACGAACTTTAAAGGAGGAGAAAAAGAGCTTCGTGACTCCTTCAACAG
CATGTCATTGGACCTCCAACAGCTCCTAGCTAAACAGAAGATTGACTTTCGCTTTAATCC
CCCTGCAGCTCCTCACTTTGGAGGTACTTGGGAGAGGGAGATCAAGTCAGTCAAGTCTGC
TTTACATACCGTGATGGGTGTCCAATCAGTCTCAGAAGAGGTACTGTACACTGTTTTACT
CGAGGTTGAAGCCATTTTGAATACGAAGCCACTGGGTTACACTTCATCCAGTGTTGCTGA
CTTGGATGCTATAACCCCGAATGTTCTTCTGATGGGGCGGCTCGATGGAGCACTACCTCC
TGTAGTATACAGTAAAGAAGAGGGCCTAAGCAAGCGGAGATGGCGGTACTGTCAAGTTTT
GGCAGATCACTTTTGGTCCCGATTCATTAAGTATTACCTACCCTCCTTGCAGTGCCGACA
GAAGTGGCATGGCACCCCAGCTGACCTCACAGTGGGTACAGTAGTCTTGATGATGGACCC
CCAGTTCCCCAGAGCTTTCTGGCCAATTGGTAGAGTGATAAAAGTGCATCATAGCGCAGA
TGGTCACGTGAGATCGGCAGACATTAAGGTCAAAGACAAGATCTACACCCGTCCGGCAGT
CCGACTAATTGTTCTCCCAGAAATCCCAGAGTCTGAGGAGGATGAGCAATGCCCTCCACC
AACTTCAGATTAACAATTGAGCCTTTTACATGAGCAAATTGCACACAATTTGGGGGCGGC
>BEL23-LTR_DR:ClassI#LTR/Bel-Pao
TGTGCAAAAGGCTGTTGAGCAATGTTGACTCTCAGAGACTTTTATTCTGAAATCGCGTCA
CAAACCGAAACCGGAATAGGCGCTACTGAATACAGAGTGAACTGTTGCTGCACGAGACTT
TGCCGAGCGCGGCTCGTTAACTAAAGTGGCGCTGGAAACGTGTATTGCTGCTATAATGAG
TGTCTGACTGGATGTAATTGTGCTTCTGTGCGTGTTATGAAAGTGAGTACAGTTCCGGTT
ATAACAATTATTTAGGAGTTATACTTATTAGTCCCAGTTATCACAGAGATACCTGATGTG
TCATAGTGCTAATTAGCATGCGTTAGCATCGCGATCGCGATGCTATTCACTGTTTGTTCA
GCTGAAGTGATTCAAATGTATAATGTTTGTTAGTAAATGTGGATGTTAGAGTGTGATTAC
ATCCAATTATGTTCATTTTGTGAGGGAAGAGCCTATAATGTATATGTTAGTGCTGTCATG
TGTAAGTTTGTTAAAGTAATGATGTATATTACTGATTGCTGATGCTGGAGTGTTGTTATT
TGTCTGTTACAGAGAAACCACGACTTTCATAAGCACAACTCATCGGCTACACGCTCATTT
AATCAGGAATTCACCAATAACCAGCTAAGCAAGTGCAATCTTCAGTATATTGTGAGGAAA
GGGCAGTTATGCGTCAATGGCTAAGTGATAGACTCATAGCACTCTGAAGGCTCATTGGAC
CACGGTATTCATACACATACTTCGGACCAATCACAAGGCTGGGCCTAAACGTCACGTCTG
TGTGCGACTAATAATTGTGCTTTATAAATCATCCTCTGAACCTGTGCACCGGAACCAATT
GGACACTTCATTGTACATCTGCTAATATTCACAGTTGGCTCTTCTCTCTCATGTTAATAC
TTACTTGCCACAATAAATCAGTTTGATTTCATCCTTCCCTCTGTCGTGTTCTAACAGACA
CACCTGGTTCACTGCTATACACAACGAGTTAGCCTCTGCTATCAGGTAGCCTTCGCTACA
>BEL24-I_DR:ClassI#LTR/Bel-Pao
GTGAAACTCGTCGCTTAAAGGAACCACGCATCTGTTTCATCGAGACGCAGGCTGGCAGCT
GGCAGAGTCGTGACGTCATCGCACAGGCTGATCGGAGGCTGCAGTTACCCATACTAGTCG
GAGGTGGCGCGCGTGCTGTCATTCACTGTTGCAGATACAGTGGGAGACTTTGAGTGGCAA
GAGAGTTTAAGAACATATTCCTACGTAAGCAGCATCAAGTCATCTTGAACTTAGTAATTT
TAATGCTTTAAAGGAAAAGCAAATATTTTATGGACATTTGAGTTAAAAGGGTTACATTTA
AAAAGGACTTTAAATAAAAGGAAATAAATAATGTTATAAAGAACATTTACTTCATAGTTT
AAGATTTGAATTACATTATTTGAGTAGAATTTAAGAAAAAAAAAAAGAACTTAATTTTTT
TTATTTAGCATTAGAAAAATTACAATCAGTGTTAATGTTAGCTGTACTTATTTGAAAACT
GACATTTCCTTGTTATTCCTGTTACAAGCTAATATTTTGGATGTCATATACTGCTGTTTG
CATTTATATTGATTTTGTTTGCTAATTTATTTGGGTGCTTACGTGCTAGAGGTCTGGTGA
GAGTGTTATTATTCACTGCTTAAGTTCCTCTTTAATTATGGAAGCTGTACACGCTGAAGA
GGCTATGGAAGATACACATAGTACCCATGAAGAAGTGCATGCAGTCAAACAAGCAGATGA
AATGTCACTCCCAACAGTAGAAATAAGCAACCCAGTTGTGCAGCAGGTCAGATCAAGCAC
ACGTGAAAGAAGCTTCACAGAAAGGGGTCTAGAAATGCGTGAACAGGAAGCCAAGCAACA
AGAGAAAGCTTTCCATAAAGCTTATAACAGTTGGAAAGAGACTGCAAAAGATTGCAGATC
AACACTAAAAATGTTCTGTTCACGTGAGAATCTAGAACAAATTCAGCAAGACATTCAAAA
TCAATGTAATCTAGTCCATCAGCATTATGAGCCAATATTGCGTAACCATGCTACATCTCC
AGACATTGTCAATCGTATGGATGCTTGTGCTGCACTGACTGCTGAAATTATTGATCTTGT
GAGTAAGCGGCTGGAGACAATAGGTGAAGATTACAATGAAGAGCTTGTGAAGGAAAGAGT
GAGACAAGTCTTAAATAAAGATGAATACGGATCAATCTTTGGATGCACAAAAACAAACAC
AGTGATGTCAGAGTCATCGCTAGGATCAGGTAATCAGTCAAAGACCTCTTCCAAGATATC
AAGTAAGCGAGCTGAAGCAGAAGCTGAACTTGCAGCAAAACAAGAGCAAGCTAAAGCTAT
GCAGGAAATCCATGATCAACAAGCAAAGCTTAATAAAATGGAGAGTGAATGGAAGCTTTC
TGAAGCTAAAATGCTAGCAGAAATAAAGCAAAGGGAGGTAGAAATGCAGCTTAAGCTTGA
AGAAGAAAGAAAACGGCTGCATCAGTTGCAAGTAGACAAGGAAGTAAAAGTAGCAGCAGC
TCGTGTGAAAGTGTACAATGATCTTGAAGGGATCAGTCAATTTAATGATAAAGAAATAGA
TTCTAGCATTCACAGATTTCAGTTAAACCCAGAAGCTGAATTGTTCTTGCCTCAGCAAAC
ATTCAAGGCAGAGCATGAAGCCCAGCCATCTCAGAATAATGTTTCTTTAGCTCAAGCAAT
AGCAGACTCACTAAGCACACATCGACTGCCTGTGCCTGAACCCATGATCTTCGCTGGTGA
TCCATTGAAATTCATAGATTGGAAGATGTCCTTCATAGCTCTTATAGAAAGAAAGCCCCT
CCCACCTGGTGAGAAGATGTTCTATCTTAAAAAGTACCTTGTTGGAGAAGCTCGTAAGGC
TGTGGAGGGATATTTCTATAGAAATTCAGAGGATGCATACCATGGAGCATGGAAGGTCCT
GCAAGATAGATATGGGAATTCATTCATACTACAAAAAGCCTTTAGAGACAAGCTGATGAG
GTGGCCCAAAATTGGGATAAATGACCCACTTGCACTGCGAGACTTCACAGATTTCCTGCA
AGGATGTGCTGAGGCAATGCCACACATTAAGGGATTATCTATTCTAAATGACTGTGAAGA
AAACTACAAGCTACTAAAGAAACTTCCTGAATGGGTTGTACACAAGTGGAATCGAATTGT
GACGGAAGAATTAGATGCATCAGGGGACTATCCAAGTTTCAAGTGTTTTACAGAGTTCTT
GCAAAAGGAAACTAGAATAGCTTGTAACCCCATTACTTCCCCATTCATGAATATGAAAAA
TTCAGATGAAAAGTTTCCCAAGCGAGCTAAGGCGCTCAGTACAAAGACTGACGTGAAAGA
GTTCAGTTCTAAAGGGCTTAATACATCTAGCGTAAAGTCAAAAGTATCATGCATTGTCTG
TAAAGATGAAAACCACAGCATTGTCCAATGTTCTGCATTTGGAGAAAAAACCATTGAAGA
CAAAAAGAACTTCATTCAAGAAAATCAGCTCTGTTATGGGTGTCTCAGGAAAGGGCACAT
TGTAAAAAAATGCAGAAGACGACATAAGTGTGGAACATGTGGCCGCAATCACCCCACATG
CTTACATGAAGAAAGACATATGGTGTCTCCAAAACCATTAAATAAAACTTCAACAGAAGT
ACAAGCAAGTCAGGAAGTTCAGAAAGTTATGGCCCATGCACTCACACAAAGCTCTTCTGC
TACTTCCAGTATTGTGCCAGTCCTTATTTCAACAGTGGAAGAGCCTCAAAGGGAAGTACT
CACTTATGCGCTACTGGACACGCAGAGTGACTCAACATTCATTTTGGAAGATCTTCTTGA
TGATCTAAATGCAGTCAAGCAACCAGTTCAACTTAGATTAAGCACTATGACAGCTGTGGA
TACTATAACGGCAAGTAACAGGGTTTGCGGTCTGCAAGTTAGAGGACTCCAAGCAGCAAA
CTCCATTCAGTTACGGCAAGCATATACAAGAGACTTCATTCCTGTTGATAAGTCCTATAT
CCCAACGAAGAGCACAGCACTGGAGTGGCCTCACCTAAAACATCTGGCCAATCAATTGCC
ACCACTGCAGAACTGCGAAGTCGGATTATTAATCGGATATGACTGCCCTTCAGCTCTAGC
TCCCCTTGAAGTCATAATTGGTCATGAAAATGAACCATTCGCACAAAGAACTGAACTTGG
TTGGAGCATTATAGGTCTCTCTAATCCACACCTAGACAGGCAGGGAAATCAGAGCTTTGT
CCACAGAGTTGCAGTCAAGGAGATATTTGTTCCATCACCCAATGATGTCTTGAAAATTCT
TGAGTCAGATTTCAATGAGAAAGGTTATGAGGATAAAAGTGTGTCTCAAGAGGATGTTCG
TTTCATTCAACATCTCAGTACCAACATCAAACAGAAGGATAATGGACATTATGAACTTCC
CCTCCCTTTCAAGAGTATCAGCCAACCATCACTGCCAAATAATAGAAGGCTGGCAGTTGC
CCGGCTGCAGCAATTAAAGAAAAAGCTCAAATCTAACAAGCAATATTCGGATGACTACAA
AGTCTTCATGAAGGAAGTCGTTGACAAAGGTGATGCTGAACTAGCCCCTGAGATATCAGA
AGGAGAGACTGTATGGTATATTCCACACCACGGAGTATACCACCCTCAGAAACCAGGTAA
GCTGAGGGTTGTGTTCGACTGTTCAGCTAAGTTTAGTGGTATATCTCTAAACGACACTCT
GTTGACTGGGCCTGATCTAATAAATTCATTAGTTGGAGTACTCTGCCGCTTCAGAAAGGA
GCTAGTCGCAGTCACCTGTGATATAGAAAAGATGTTTCACCAGTTCCTTGTTCCTCCAGA
CGAACGTAATTATCTGAGGTTCTTATGGTGGGAGGATGGAGACTGGGAGAAAGAGCCTCA
AGACTATCGCATGACAGTCCATCTCTTTGGCGCTACATCGTCTCCTGGGTGTGCCAATTT
CGGTTTGAAGTACCTGGCACAGCAGTACGAAGTTAAACACCCAACAGCTTCAGAGTTTGT
TAAAAGAAACTTCTATGTAGACGATGGGCTAGCCAGTGTTCGTTCAATTGATGAAGCCAA
GGAACTAATTACTGATGCTCAAGCACTCTGTAAACAAGGAGGTTTACGGCTTCATAAATT
CAACTCCAATAAGGAAGATGTTCTCTGCTGCATAGACCCATCTGAAAGGGATATTGTCTC
TAAACCTCTCAATTTAAACCCTGAAGCAACACCAACAGGACGTGTACTTGGTGTTCAGTG
GTTAACAAGGGATGACAATTTTCAATTCAACATCAACTATAAAGATCAGCCATCGACCCG
CCGTGGAATCTTGTCTGTCATTAGTTCCCTGTTCGACCCAATTGGGTTTGTGGCACCCTT
TATTCTTCAGGGAAAGTGCATCCTGCAGGAACTATGTCGGAAAAACATTGGATGGGATGA
TCAGCTACCAGAAGACATGTATTCACGGTGGGAGGATTGGAAAGGTGGACTTCAAAGGCT
TAAAGAAGTTGTCATACCAAGATGTTATCACCCTGACACCTTCAATGAGATCATTGAAAC
GGAGCTGCACCACTTCTCCGATGCGAGCAACATTGGATATGGAGCTTGCTCTTATCTTCG
TTTCAAAAATGACAAAGGTAAAGTGCACTGCAGTTTGGTAATGGCAAAGGCTAGAGTCGC
ACCTACAAAAGTCACAAGTATACCAAGACTGGAACTTGCGGCGGCTGTTCTATCTGCAAA
GATAAGTGTCATGCTAAAGACAGAGCTTGAAATGAAGATTGACAGAGAATTCTTTTGGAC
AGATTCACAGGTTGTTTTGGCTTATATTAATAACGAAGCAAGACGGTTTCATGTATTCGT
TGCTAACCGTGTGCAGCTCATAAGGGACATTACAGATTCAAGCCTGTGGTACTATGTTAA
TACCTTAGAGAACCCGGCTGATCATGCTTCCAGAGGGTTTCATGCCTCTGACATTGCTAC
TTCAACCTGGTTAAGAGGTCCCAAATTTCTGTGGGAACAAGAAGTGAATCCAACACCACA
TACTTCTGCCAATTTGCTTGTTGGTGACCCCGAAGTTAAACCAGTCCAAACATTTGTCAC
CACAGTTAGTGACAGTTCCGACATTTTAAGTCGTTTCAGACGATTTTCTTGCTGGTCAAT
GCTTCTGAAGGTTGTGGCAAGGATAAAAAGACTTGGATTGAAACAGAAATGCTCCACTGA
CCATATAACTGTTGAGGAGCGTCAGAGAGCTGCTGAAGTGGTGATCAAGCTCATGCAGCA
GGAAGCATTTTCCAAAGAAATGAGAATGATTGAAAATGGGATTGCTCTTCCAAATTCTAG
TGCGTTGTATCAACTGGATCCTGTTTTGGACAAAGGTCTTCTTCGGGTAGGGGGAAGATT
GAAGAAGTCATCACTCAGTCAAGACCTCAAACATCCTGTGATTCTACCAAGAGATAGTTA
CATCACCAAGCTAATTCTGTCACATTATCATGCCAAAATTTGCCATCAGGGTCGAACTCA
AACTCAAATGCAGCTTAGAATGAATGGATTCTGGGTCATTGGAGGTAGCAAATCAGTTGC
TAAGCTGATACACAAGTGTGTGCAGTGTCGAAGACTTAGACGACCGACAGAAGAACAACG
AATGGCCGAACTTCCCAAGGAGCGTGTCGAAGTATCTGCTCCCTTTACATTTTGTGGCAT
GGACTGTTTTGGGCCATTTGTCGTGAAGAGAGCTCGCAAAGAATACAAGCGATACGGTCT
AATATTCACTTGTTTGTCATCTCGCGCAGTTCATATTGAAATGATTGAAGATTTGTCCAC
AGATGCCTTCATCAATGCATTGAGATGCTTTATAAGCCTCAGAGGAGCGGTTTGCAAACT
TTATTGTGATCAAGGTACAAACTTTGTCGGGGCCAGGAACGAATTCAAAGATTGCCTGAA
ACAAGTCGACATCAAAACTCTGGAAGTCTTTCTCGCAGAGAAACAATGTGAGTTTGCCTT
TAATGCTCCTTCTGCAAGTCACACTGGAGGTGTCTGGGAACGACAAATACGAACTGTGCG
CAGTGTACTTAATGCCACAATTGCACTGTGTCCTGGTAGACTTGACGATGCTTCACTTAG
AACATTGTTCTATGAGGCAATGGCCATAGTTAACAGTCGCCCGCTTACAGTAGATGGAAT
TAATGATCCAAATTCACTAGAGCCTCTAACTCCAAACCACCTAATACTTATGAAGTCTGA
TGTTGCACTTCCACCTCCAGGAAAATTTGTTAAAGAAGACATGTACGCTACAAAAAGATG
GCGAAGAGTCCAATACTTGGTTGAGCAATTTTGGAGTCGCTGGAAGAAGGAATACTTGCT
TAACATTTCAACACGCCAAAAGTGGCACACTCCTCGCAGAAACCTCAGAGTAAATGATGT
TGTAATAATCAAAGAGGATATGCTCCCAAGAAGTCAATGGCAGTTGGGCAGAGTGGTTGA
AACTGTCAAAGAGAGTGATGGATTTGTGAGACGAGTAAAGGTACGAGTAGCAGAACGAAA
GCTCACTAACAAACGTAATCAGACCCCCAAGCTCTCAATCATTGAAAGACCGATTCAGAA
ATTAGTTGTACTTCTTGAAGAAGACTGACTGTTAGTAACTGGGATGATACACTCTCATCA
GACCAAATAATTATTTCTGAAATACTTGATAGTCATGAAAAGTAAACGTGGTCATGTTAT
AGTTCAAAATCATGTTCTGATTAATTTCAGTTTGTTCTTTCAATTCATCATAAAATGATT
GGTGGGAG
>BEL24-LTR_DR:ClassI#LTR/Bel-Pao
TGTAAGTGACCACTAAATCATTATATGCCTTTAAATAATTTTAGAGCATCAGAGCATGTC
ACGTGTTTCGGTAGCCTAGGTGACTAATAGGTTAATCAGGCTAGCAGGAGCGAAGAGAAG
ACACGTTGCTGTGCGATTTATGGAAAAAGGGAGGCTTAATCCTGCACAATTTATTTAATA
GAACCCTTTGGGAAAGCGGAGCGAGGTATGTGAAGTTAATATTTAAGCCACATGAGTTCA
TTTGTATGTATATGTTAATCGTGAGCTCTGCCTTCTTATTAGTTGTTTCAAACTGTCGTT
ATATACTTCATTGTTTCACTTTCATATGTCGCTCTGTACATTATATCTTTATTTGTCGTA
TTATTCTGTATACAAGTTGTTTTTATTGATTTTTGTTGTTTCTTTGTGTAGTTTCACGGT
GCTACGCAACGAAAGTTTAATGGCTCTCGTCTTGAGCAAAATAAAGAATCAAGCACCCGT
CAGAAACTCTCTGTCTCGTTCATGGAAACCAAAGGGCATCTACA
>BEL25-I_DR:ClassI#LTR/Bel-Pao
TTGGTCCTTCGAGCCGGAGTCAGTAATTGCTGTGGATTTAGAAGATGTTTCCAGAACAGA
GGATCAGAGAAGGACAAAGGAGTGATGTGCGTCCTAAACGTCGAATACAACATCCAGCCT
GGTTAGAGGATTATGAGGTTTCTCTTCCTCAATATAACCAACAATCTCCAGCTGCTCATA
CATTGCCTCATCAAAAACCACAGGAGCCTTACACTGAAAGGGTAGCCGAGATGACCCCTC
TTATTTATCAGCCACAAAGCGATTATGCTTTAAGGGCAGACCAGAGAGTCATTAACCACT
CATTACATATGAGGCCAAGATATGAGAGCACACCTGTATCTCAGCCAGTCACACAGGAAG
ATGTATCGGAGATTTTGAGAACAGTTCAGGAGCTTAGACGAGAAAATCAACAGCTTCAGT
TTGTCATGCAAGATATGCAACAGAAAATGAGCTTAAATAGAGCCCCTCTCCTTCAACAAA
GAGCAGAGCCCTTGCCATATGACAGAACCCAGTCAAAGGCAAGTCCAGCCCCATTACATG
TTAATGATGAATGGCCACTACCACCTCCACCTGTAGTAGATGATGGGTTTCTCCCTTTGG
CTGGGGATATACCACCCCCACTTCCGAGACACATGTCTAATTTTGTGGATGAGTTAACAT
CTCGACTCAGGAACTTAAAAACAAAAGATCATCATCTCTCATGCCCATCAACCCCAGAGT
ACTGTGAACCTGAGAGTTTCTCCATGGCATTACCTCCACAACAGAGGACACGTGAATACC
CAATGTCTAAGTACCCTCAAACAGCACCTATCAGCAGTAAGCCATTCTGTATGGACCATG
AACTGCACCCTTATTACCCTCAACAAGAAAGGATGTACAGAGGCCCAAAGCCCACAATCC
CTGACTTTACTAAAGGAGACCCACGGGAATTTGCACGACTGAAAGTCTCATTGGACAATC
TTTTACCCGAGGATTCTACGGAAAGGTTTAAATATCAAATACTCCTAGAACACTTGAAGT
TTGAGGATGCTCTTCTCATTGCAGACTCCTACATCAATTCCAGTAGACCGTATTCAGATA
CCATGGCCTCTCTCGCAGAACAATATGGGCAGCCCCACCAGCTAGCTTTGAGGCGAATTG
CTGACTTAATGGAAGATCCTACCATACGTAGTCAAGATGCTAGTGGATTCAAGAGGTTTG
CATTGAAAGTAAGAGCTCTAGTAGGCATGCTGAATCAATTGGGAGATAGTGGCAGAGTTG
AGCTTCAGTGTGGCTCACATGTAACACGGCTGTTGTCCAAGTTGCCCCATGACTTACGAG
CAGATTTCAAACGGTATGTGTACCCCCTGAATGTTCGCATCCCCACTCTGTTACACTTTG
CAGACTGGCTTGAATATGAGCTAAAAATACAGGCGAGTGGATTTGAGTTTCTTGGTGGAG
ACCGAAGGGAACGTCCTGACCAGAGGAGAGACAGGAGTAAAGACTTTAAGTCCACAAAGA
CAGTAGCTGTATTTCATAGCACAGACCCTGCTTTAAATACTACAGCTCCAGGAGAGTCCA
GTTTGAGTGCTGCTAAAACTCAGGACAAACCAAGAATATTTTGCCCCTACTGCACAAATA
CCCAGCATTATCTGAATCAGTGTCAAAACTTCAGCCAGCTCACCAAAGAACAAAAAACAA
ACTGGGTGAAAACCAATAAGAGATGCTGGCGTTGTGGTCGAGCTCATCAGGCAGCACAGT
GCAATTTAAAGACAAGCTGTAAGGTCTGTAAAGGCAAACATCTCGATGCACTTCATGAGC
TGAATGAAAGGCCAGTTTCAGAGAACACTTGTCTTGTCAACAACGCCAATGAAGTTCTAT
ACCTGGACAGACCATTAGGCTGCAGTCAAGTACTGCTAAAGGTTACAAAGGTAATTCTTC
GGAATGGGGAACATACCCTTGAGACATATGCCATTTTGGATGATGGCTCAGAACGCACAA
TCCTTCTGCAAGCGGCCGCCCAGGAACTGAAGTTACAAGGCAAACCAGAAAACCTTGCTC
TGAGAACTGTCAGACAGGACATGAAAATCATACATGGTACTACAGTCTCCTTTACCATCT
CCCCTGCCTGCCAGCCTCACAAAGTCTTTAAGATACATAGAGCATTTACTGCAGACCATT
TGGGGCTCGCTGAACACACATGCCCAGCTACCACCTTACAGCATAAATACAGACACCTCA
GGGGACTGCCAATCCCATCCCTTAACAGTGTTCAGCCCCTCCTTCTAATTGGTTCTGACT
ATCCCTACCTAATTACTCCAATCGAGCCTGTACGCCTGGGGCCTCCGGGCGGACCCGCAG
CAGTGAAAACACGACTAGGCTGGACAGTCCAGGGGCCTACTAAGCTTGTGCGGCATCAGC
TTTTGACCCAGCAGTGTCTCAATATATCCATCTGTAGCCCTTCTGATGAGCTGTTCAGAC
ACATTGAGAAACTCTGGCAACTAGATGTACTGCCCTACAGAAGTGAGAAACTTGCGACCA
GATCTAAGCAAGATCAAGAAGCTGTCGACCTGTTAGAGGCAAAGACAACTAGAATTGATG
TCAATGGGACACAACGATATGCCACACCTCTCTTAAGGGTTAAAGACATGCCAAATTTAC
AAGCTACTAAACAAGCTGTAATGCCGAATCTGCGCAGCACCGAAGCCCGCCTAGCCAAAG
ATCCAATAAAGTCAGAGGCATACAGAGCTGAAATTCAAAGACTGGAAGAAGCAGGTTATG
TGGTTGAAGTACCCGACGAGAAACTATCGAAGAAAGAGGAAGAGTCATGGTTCATTCCCC
ACCATATGGTGAGCCATAATGCCAAAAACAGAGTTGTATTCAACTGCTCATTCTCATATC
AGGGTAAGAACCTAAACAACCTGCTGCTGCCGGGACCAGCTCTGGGGTCCTCATTACTTG
GAGTGTTGCTGCGCTTCAGGGAACATGCTGTAGCCTTTAGTAGTGATATAAAGGGGATGT
TTCATCAAGTAAGATTACTGCCCGAGGATAAGCCCCTACTCAGGTTCTTATGGCGTGACC
TAAAGAGAGAAGAACTCCCCAGAGTCTATGAGTGGCAAGTGCTCCCATTCGGGACTACCT
GCAGTCCGTGTTGTGCGACATACGCACTACAAAGGCACATTGTTGACCACAGTCAGCAAG
GAGACAATGTCCGCCACTCACTGGAAAGGTGTTTTTACGTAGATAATTGGCTACAGAGTG
TTGCAACACCTGACGAAGCTAAAGAGCTGTTAGACACAGGGATGAATCTGTTGGCTGAAG
GAGGATTTGAATTGCGTCAGTGGGCATGCAATTTTCCGAATGTCATTGAACATCTGTCAA
AGGAAGCCAGATCAGAAAGCAGTGAACGCTGGCTTAACCAAACTGAATCCGATCCTCAAG
AACTCGCTTTAGGATTACGATGGATGTGCCAGTCTGATACTCTCGGATACCAAACCCGCC
TTGACAACTGTTCCACCCCCACAATGAGAAACATATACAAGGTAGTAGCAAGCCAGTATG
ACCCTCTTGGATTCCTTGTCCCCTACATCACCCGAGCCAAGATCCTTATACAGAGTCTTT
GGGCTAAGCAACGAGAATGGGATGACCCCCTACTGCCAACTGAAATCCTCAAAACATGGC
ATGATTGGCAAGGGGAACTTCAGCATCTTTCCCAACTGACACTGCCACGCTGCTATGTGA
GTTCCCAGTTGGATTCCCTGAACTGTAAGCGACAAGTGCATATCTTCAGTGATGCCTCTG
AGCGGGCATACGGATCTGTAGCATACTTGCGCTCAGAGGATCTAAAGGGAAATGTTGAGG
TAGCGTTCCTCACAGCCAGGTCAAGAGTAGCCCCTAAACGCCAGTTATCTGTGCCTCGAC
TGGAACTTTGTGCAGCTCTCACAGGTGCCCAATTGGCTTCACTATTAGCTAAAGAGCTCA
CTCTACCCATCGAATCCTTTGTACTCTGGACTGATTCTACCACTGTCCTAACATGGCTTC
AGTCAGAATCCTGCCGTTACAAAGTATTTGTAGGCACCAGAATTGCCGAAATACAGGAAC
TTACAAGTGCACATGCCTGGCGTTACGTGGAATCCAACAATAATCCAGCTGATTATATCA
CTCACGGGAAAACTCTGAAGGAGCTAGCTACAGACAAAACCTGGAGACAAGGACCGGAAT
ATTTGTGGAACTCACCTTGCTACTGGCCTGTTATCCCTGACATAAATGCAAAGGAAAATC
CTGCCGAATTAAAGAAGCCCACTTTCTGTAGTCACGTAACAGTCGATGTACAGCCATTGC
CTGATCCGCAACAGTTTAGCTGCTTTAAAGCCTTAGTTGAAGCGACAGCACTACTTCTGC
ACGGGGCGGCAGGTAAAGATGGAGATCTTTCAGCCGTGGATTATCAGTCAGCCGAAAGAA
ATATCTTACGAAAGGTTCAAATTGACTGCTTCCCTGATGACATCAATGCCCTAGTCGCCG
GTAAACCAGTACCATCCTCTAGCCGCCTCATAACATTAGCACCTGAATATGACAGCACAG
TTGAGCTCATCCGAGTGGGTGGGAGACTACGCCGCAGTGTTCAATTAGATGCAGATGCTG
TTCACCCAATTGTTCTTGATCCATCTCACAAAATTACCCAACTTCTCATTCAGAACATAG
ACAAAGAGCTTCATCACCCTGGGGCGGAACGGGTCTTTGCAGAGATCCGCCGTAAATATT
GGATTTTACGCGGTAGAGAAGCAGTTAAACGGCTACAACACTTATGTCCTGATTGTCAAA
GGTGGCGAGCTAAACCAACAGTGCCTCAGATGGCAGATCTCCCACAAGCCAGACTTCAGA
TTTTCAAACCACCATTCTTCTCTACAGGAATGGACTGTTTTGGCCCCTTTACTGTTAAAC
TAGGCAGAAGAAGTGAAAAACGTTGGGGCATCTTGTTCAAATGTCTGACAACCCGTGCTG
TTCACATCGACCTACTAAGTAGTCTTGATACTGATTCATTTCTGATGTCACTAAGGCGCT
TCATATCCCGACGAGGAAAACCTTCAGAGCTATTATCAGATCAAGGCACAAACTTTAAAG
GAGGAGAAAGGGAGCTCCAACAGTCATTCACATCAATGTGTCCCACACTGCAGAAAGAGC
TTGCTAAACAACAAATTAAATTTCGATTCAACCCTCCCGGTAGTCCCCATTTTGGAGGAG
TATGGGAACGCGAGATTAGATCGGTCAAGTCTGCCCTGTATGCCACTGTACAAAGACAAA
GCATGACTGAAGAAGTCTTGAACACTGTTCTCACTGAAATAGAAGGAATACTGAATTCAA
AACCTCTGGGTTATGTGTCCACGGACATTGCTGACCCCAACCCGGTGACTCCAAACATTC
TTCTGATGGGGCGGCTAGACCCTTCACTCCCGCAAACAGTTTACCATGAAACAGAGCTCT
TAAGCCGCCGAAGGTGGAGACACTCGCAAGTGCTCGCGGATCAGTTCTGGATGCACTTCA
CAAAGCACTACCTACCCAGCCTACAAATCCGTGGAAAATGGCAGAGAGAAAGAGACCAAT
GGCAGCCAGATATGATCGTCATGATTGTGGACCCACAGTTACCTAGAGCCCTCTGGCCTG
TAGGCAAGATAATTAATGTTTTCCCCAGTGCGGATGGACGAATCAGAACTGCTGAGGTCA
GAATTAGGGACAGAACATATGTCAGACCTGTAGCACGCCTCATTAAGCTACCAGCACTCC
CAGACATGGGCACAGTTTCGAGCCCTTCTGAATAAGCAAATTTGACTGTGCAAATTTGGG
GGCGGC
>BEL25-LTR_DR:ClassI#LTR/Bel-Pao
TGTTGCAAAGGGCTCTTTATTCACCCTTCTTAAGGACTGTGGACTGTTGCTGCCCCCTTG
TGGAAAGACTGAGTATGTTTAGAATGTTCCAGAAAGTTTACCATACGTGTGTCAGTCGGT
AATAGTCTGCAGAGCATGGAGCACATGAGAAACGTCCTCCTTTTCTAGCGGTGTTATTAA
TTGTGTGCGTGCATCTAAATGTAAGTTTCTTCGTTCCTTAATCATATTTATCATGTTGTT
TAAGGGTTATCACCGTGAGATGTTTAGTTTGATTATTTAATTACTTTGTCCTGTAAAGTC
ACCCTAAGAGCCAGTTTTATACTACCTAAATGCATGATTAACATCTGTATATAGTTTATT
CTTATTGTTTACATCAAGTGGAAGCATATTTGCCTTTCATTGAGTTTAGTTTAAGGTTAT
TAGACGATTTAACGAGGTTGCCGTGTAGGCTAAGAAATGCATAGTCATGCTAACGCACGT
GATATACTGCGTGACGTCAGAATTGCAAGCGGTCGTGGGTTCGATCCCCGGTCGGACCAA
AGTTGAGAAAGTGCTATAATAAGCTATATAAAGTGAAGAATAGTACTTCTAAATATTATC
TAATGTCTTTCTACCTATTGTTACTGCTCATTTATTTATTGTTTAAACTAATGTTTACCA
AATGTTTATTGTATTTGTATACTGTGGTTGAATGTTAATTATTCTTTGTTTCTACTTGTC
TGTAGAACCACACACACACACACCTTCACCCCAACTATATGTCTGCTTATACTAATGGAA
ATAAACCCAAGTGAGACAATAAGCATCTTCGTCGCGTTTTGATCAGACGTACCACAGTGA
TTAATTCAACTTAACCACACTACACTATCAGCTACAGTACA
>BEL27-I_DR:ClassI#LTR/Bel-Pao
GTAAGAGCTTGCACCCACTGACATTATTTGCTGATGTAAATGATGACGGATCACGGTTCC
AATTTGTGCACTCCTGCAAAGGTAAACGAACAAATTGATAATGTTCAAAACAAAGAAGAT
GATGAAGAAATAGAAGTTCAATCTGAAGAATTAGACACAAATGTACGTCGCTCTACCCGT
GAACAAACTCAGACAGACAGGATGCTTGCATATCAAAGGGAGGAGTCTCATAAAGCAGAA
AGAAAGCTTATGCATGCATATGAAAAATGGAAGGCTGAGGCTCGGAAAGCAAGAAGTCAG
TTGAAATTAGACATTTCTGAGAGTGAATTAGCATCACTCATAGACTCATTGGAAAAGGAA
AAGGACAGTGTGATGAATGCATACATAAGGGTTAGAAGTAATGTAACTCCACCCACTGAT
ATGAGAAGGAAAATTGATGCTTGTGATGCTGTTACTAAGGATATAGTAAAAATTGCATAC
GAGAGGATCTCAGGGGTAGATGGAGGCTTTGACAATGAAACCGTAAAGGGGCATTTACGT
GAGCTGCTTGAACGAGACTACGCTCGCTCTGTTTATGGTTCTACTGTTTCACGCATCAGC
TCCAAATCCAGTACACCTATAAGTCAACCCTCTCTGAATTCTATACTAATGGCTAAACGC
ATAGAAGCAGCAGCAGAGCTAGCAGCTAAGGAAGCAGAATATGCTACTGTAATAGAAGAA
AGGGAGCAAAGAGAAAAATTACGACTTCTAGAAGAGAAGCAAAGAAAAGAACTTGAGGCT
CAAAAAGGCGAGTTTGAAAGGCTCCAAGCGATGAAGGAGGTAAGAGCAGCTAGAGCAAGA
CTGGAGGTGTATGACAAGGAAGAAACTGTTGACACTGTTAATCAAGATGAAGGGCTGCAG
CAACCTGTAAGCCCTCCCACGCATAAACCAGTATACTTATCCTCCGTTAATCCAACGCCT
AACATTTCATTACAGAGACCCAACGCTGATGTGTCTCAATTAGCGCAGGCTGTCCAAGAT
AGCATAACACTAAACAGACTTCCTATGCCAGAGCCCACAGTTTTCAGTGGTGACCCCATT
CACTTCATAGAGTGGAAGGCTTCATTTCAATCACTCATTGATAAAAGGCATATCTCTTCA
GGAGACAAGTTATACTACCTGAAGAAGTACGTTACTGGGCCTGCTCTGAAAGTGCTAGAT
GGTATCTTTTACAGAAATGATGAGGAGGCTTACAAGGACGCGTGGAAGAGGCTTCTAGAT
CGCTACGGACAGCCATTCATCATACAACGAGCATTCAGAGAGAAACTTGCATGCTGGCCC
AAAATTCAATCCAAGGACTCGGTAGGACTTCGAAATTTCTCTGATTTCTTGAACTCATGT
AAGGATGCAATGCCACATGTAAAGGGACTAGAAATATTGAATGATTGCGAAGAGAATAGG
AAACTTGTAAGCAAACTCCCTGATTGGGCGGCTGCCCGCTGGAATCGTCAAACCACACAA
ACGTTGAGTGAAACACAAGATTTTCCAACTTTTCAAGAATTCGCCCATTTCATGTCTGTT
GAAGCTGAAGTTGCCTGTAATCCAGTCACATCCTTTCATGCCCTTCATGTTTCAGAACCT
AACAAAGAGAAAATTTATTTCAAGGTCAGTAAACCTAAAGCTAATGTCTTCCATACAAAG
ACTGTCACACAGCATGATAATTCAAAGCCCACTGGAAAGGTCAATAAGCCATGTCTGTTC
TGTCAAAATGGTGAACATCAAATTCATGAGTGTTCTAAATTCTCTGCAAGGTCTCTTGAA
GAACGTAGACAGTTCGTAAAGGATACAAGATTGTGCTATGGATGTTTGAGGCTGGGTCAC
AGTGCCAAGGACTGCCGCTCCCGACATTGCTGCAACACCTGTAAGGGAAGACACCCTACC
TGCCTACATGACGACAGCTTCAATAGAAAGGTGAGGTCTTCTTCTGCTCAGAGCCCAGAA
AATGCCCATGAAGGAGTTGCGACAATGTCATTGAGTGTAGAATCTGGATGCACGCCTGTT
AACACCTCTATGATTGTGCCAGTGTGGTTGTCCACACATAAAGAACCAGTTTCTGAGAAG
CTTGTCTATGCTCTGTTAGACACACAAAGCGATTCAGTCTTTATTGAATGTGCAGTATGC
AAAAGTCTTAAAGTTGACTCCTGTCCCGTGACGCTTAAACTCACTACTTTGGTTGGAAAG
GACTCCTTGATGTCAAGTGAAAGGATTTCTGGTCTTCGAGTTAGAGGTTTCAATTCCTCA
CTGATTATAGATCTACCCCCTGCATACACCAAAGAATGCATTCCTGTGGATCGCGCACAC
ATCCCTACAATGGAGACTGCAAGTCATTGGAAACATCTAGCCACTCTAGCAGACAAAATT
CCCCCACTTCAAAATTGTGAGGTTGGACTATTGATAGGATACAATTGTTCCAGAGCGCTA
GCGCCCCGAGAAGTAATTCTTGGAACGGAGAATGAACCATATGCTGTTCGCACGGACCTC
GGATGGAGCATTATAGGTCCTTCCTTAACACATTTTGAGCCCCAAAGCAGTGCTGCCATG
TGTCATAGAGTGTCTATCAAGGAAATACCTGCAGTAACTCCCACAGATGTGATAAAAGTG
CTGGAATCTGATTTCAAGGACACAGAAGGGCACACAAAAGTGACGTCTCAGGAGGACATC
ATGTTTCTGAGAAAGCTGCAAGAGAATATCAGATTGAACAAGGATAGTCATCTGGAAATG
CCCCAGCCATTCAGGAAAAGACCATATCTTCCAGATAACAAACCTCTTGCTGTCATAAGA
CTTCAACATTTGAAGAGGAGATTAATGAGGGATCAGGAGTACAGAGAGCATTATGTAACA
TTCATGGAGGAAGTAATAGAGAAGGGTAATGCAGAACAGGTGTTTGAGGAAGGACGAGAA
GGAGAAAGATGGTACATACCACATCACGGAGTGTACCACTCGAAAAAGCCAGGGAAATTG
CGTATAGTTTTTGACTGTTCAGCCAGATACAAGGGAACTAGCTTGAACGACCATCTTCTA
ACTGGCCCAGATCTGAGGAACAGCTTAACTGGCATCCTTTTGAGGTTCAGACAGTACCCT
GTAGCCCTAATGTGTGACGTGGAGAAAATGTTCCACCAATTTCATGTAGACCATGCAGAT
CGTGATTATTTACGATTTCTATGGTGGAGAAATGGAGATTTCAATTCACAGCCTCAAACC
TTCCGCATGACAGTGCATTTGTTTGGAGCCTCATCGTCCCCTGGATGCGCTAACTATGGG
CTGAAGCATCTTGCAAGAGAAGGTGAACGTCTGTATCCTCTGGGCTCGCAATTTATTATG
CAAGATTTCTACATGGATGATGGAGTTTCCAGCATTGAAAGCACAGAGAAGGCCATCAAA
TTGGCTGAAGAAGCTCGTCAGCTTTGTGCACTGGGAAGCTTAAGGCTTCACAAGTTTGTG
TCTAATGACAAGGAAGTCTTGAAGACAATACCACCCTCAGAGTGTGCGGTAGATGTTACA
GCTGTCGATCTTGCTCTCACTGATCAGCCTTTGGAAAGAGCTTTGGGCATTTACTGGAGT
CTGGAACAAGACAATTTCAAATTCCATATCACTGTTAAGGACCAACCAGCAACTCGTAGA
GGGATACTGTCTATAGTGGCCTCATTGTTTGATCCCTTAGGCTTTCTTGCCCCCTTTGTA
CTCAAAGGAAAGACCATTCTGCAAGAAATGTGCCGAAGTGGTATGGGTTGGGATGATAAC
TTACCCGCTGATCTACAATCAGCATGGGAACACTGGAAGGCAGATCTAGTTAACCTAGAA
AAGATTGAAGTGCCTCGTTGTATTATGCCTTCTGGCTTTGGGAGAATCATAAGGAGAGAG
ATTCACCACTTCTCAGATGCCAGCATGAGTGGATATGGTCAGTGTTCATATCTCAGACTC
GAGAACGAGCAAGGTGACATCAGTTGTTCATTGCTCATGGCAAAATCTAGAGTGGCCCCA
CTCAAGATCACAACAATTCCTCGGCTAGAATTGGCTGCCGCAGTGGTGTCAGTTGCAGTG
AATGACATGTTGAAGGAGGAAATGAACCTGGCAGATGCAGAAGCGTTTTTCTGGACTGAC
TCACAAGTGGTGTTAGGCTACATAAACAATGAAGCCCGCCGTTTCAACACGTTTGTGGCA
AATAGAGTACAAAGGATTCACCGCACCACAACTCCTCAACAGTGGCGGTACATTTGCTCA
GATGAAAATCCAGCCGATTACGCATCGCGTGGTCTAAGTGTTAACAATCTTGTCACTTCC
AACTGGTTTAGAGGACCTAAAGTTTTATGGGAAAAGCAAATACCACCACCTATGGAAATC
AGCAAGCAGCTTCCAATTGGCGACCCTGAAGTCAAGAAGGTTCAGTCACTCAACACGCAA
ACTGTACAGTATTCATGTTTGTCAGACCGTCTCACCAAGTTGTCCTCATGGTCCAAAGCT
ATCCAAGCTGTTGCACGTTTAATACGTCGTGTCAGGAAAGACAAGTCACATAATCACAGT
ACATTGGCGGAACGGAACGATGCACAGTGTATCATAATCAAGGACTTACAGAAGCAGACA
TATGCAGAGGAGATAACTTTACTCTGTAAGGGCAAACGACTACCTCGCAGCAACAGACTA
TACAATCTTGACACCTTTGTCGACCAAGATGGATTGCTGAAGGTGGGAGGGAGACTTTGT
GAGGCATCTATCCCTAATGCTGTCAAGTATCCAGTGATACTTCCGAAGGAGCACCAACTT
ACAAAACTTCTGATTGCTGATTGTCATGAGAAGATGGCTCATCAAGGAAAGGGAATGACT
ATAAATGAAATCAGATCAAGAGGATTCTGGATTACGGGAGTTAACAGGACTGTAGCTTCC
TTTGTACGACAATGTGTGAGATGTCGCAAGTTACGTGGACCTACGGAAGAGCAAAAAATG
GCTAACTTACCCTCAGAGCGCATAGAGCCATCCCCTCCATTCACATACAGCGGGATGGAT
GTTTTCGGTCCATTCATCACCTGCAAAGGTCGCAAGTCAAACAAGAGGTATGGACTTCTC
TTTACCTGTTTCTGTTGCAGAGCCATCCATATTGAGATGCTGGATGACATGTCCACAGAT
GCCTTTATCAATGGCCTGCGTTGTTTCATCGCTATCAGAGGAGCAGTCCATCAAATAAGG
TGTGATCAAGGCAGTAATTTCATTGGAGCCAAGAATGAGCTCACCAAAGCTATGGAGGAG
ATTGACACCAACCGTCTGGTAACATTCTTAGCGGAAAAACAGTGTGACTTTGTTTTTAAT
GCACCTCATTCAAGCCACACTGGTGGAGTTTGGGAAAGACAGATTAGAACTGTCAGAAGT
GTTCTTCGCTCCACCCTGTCACAGTCATCTGGAAGGCTCGATGACTCTTCTCTGCGAACG
TTCTTTTACGAGGCCATGTCCATTGTAAACAGTCGTCCGCTCACGGTTGATAGTCTAACT
GACCCAAGTAGCCCTGAACCTCTAACCCCTAATCACCTCCTCGCTCTAAAACCTACTCAA
GCCCTACCACCTCCTGGCAAATTTGTCAGGGAAGATGTGTATGCCCGTAAGAGATGGCGG
CATGTCCAATACTTAGCGGAACAATTCTGGGGACGTTGGCATAAGGAGTATGTGTCTAAC
ATCACAACAAGACAGTGCTGGCATACACCAAGAAGGAACATGCAAGTAGGAGATATTGTC
TTGGAGAAGGCAGTGGATCTGCCCAGGAATGAGTGGCGCTTGGCAAGGATTATTGAGGCA
GTCACTGACAAGGACGGATTGGTGAGAAGAGTGAAAATACAGTTCGGAGACAGAAATCTG
GGGAAGGATGGTAAACGTCCACATAAACCATCTGTGGTGGAACGTCCAGTGCAGAAGTTA
GTCCTGCTGATGGAGGCAGCCTGAACATACTGACATATCCTTTGAGTAAACAGTTCATAG
TAATATATGTTTTAGTGTTGTTTACATAGTCTTAAATGGTTATAGTAGTAGTAATTATAA
TTCATTTAAAATCATTCGTGATTAAAAGGTTAAAGTTCATAATCACTCATGATTGGTGGG
AG
>BEL27-LTR_DR:ClassI#LTR/Bel-Pao
TGTAAATAACCCCAAGTCATTTAAGTTAGGTTTCAGTGTTAATTATTTATGCTGCTTTTA
ATTACTTCTCTATTTCTTTAAAAGTTGTTGTGTTTTTGTTATTTATTTGAACTCCGCTTT
GCACTAAGTTATTTAGCCTATAGAGACCCTTATTTTGACGCGCGGCTTGCCGGAAGTGGT
CAGGTGCGCGAGAGCGCGCAGATCACGGAAGCAAGGAGATCGGAGAAGCGCGCCTAGCAC
GAGGGAGACAGCGATCGCTTGCACAGAGAAATGCACGGAGCTAATGTTACATTTAAGGAC
TGATTTAGGAGAGATTTAATGCATATTTGAGTTTGTTTTTTGTTCTGTTCATCTTCATTG
TTTGAACACCTGGTTGGAAGGGAGAACAAGCTCTTACGGTGTTGTACAGTCTTTAAGGAC
GGCAAATGCAACAATAAAGGCACAAAGGAGGACAGTGCAACATCAGTGCATGAGTTTAAT
CCTTTTATTTCTCCAACCGGGCTGTTACA
>BEL29-I_DR:ClassI#LTR/Bel-Pao
ATAGTAAAAACTCAGTTCCCGTTGGATTGATGAGCGGCTTGAATGGAACGAAGATTAAAG
GAACCAGCTTGCTGTGGTTGAGTTTGCAACGCTGACACGGACACACAATAAGGAAGAACG
GTGGGTGCTGTTTATGTATGTTTAAAGGCTTCATGTAATGGAATGTGAAGTTTTGGATCA
AACGGAGACATGCTGTGCTGATAGTTTGTGCTGGTTGTGTTGTTCATGGATGAAAAGGAA
GAATCAGGTTGTGAAATGGCTGCTGATGTTGATGGTGAAAAGGTTGTTTCGGAAAACGTT
GCAAATGATGATGGTGTTGCTAATGAAGATGTGTCGTCTAAGAGAGTGAGAAAATTGACT
GCAAAGGGGGTGACTTTGCTCTTTGAAAATTTGCAAAAGTCTAGAAAACAGAACTTGACT
CAAGTAAACAAAATCAAACAAAATGTGAATGATATAATTTCTCTTAAAACCACAAGTGAA
ACAGTACTCAATGTGGAAAAGCAAATGAAGAAGTTTGTCAAGTATTGTGAAAAGGCTGAA
GATTTGCATAATGCAATTGTGGAAATGCCAATACCCCAGGATGAGTTTGATAAGCAAACA
AAATGGTTCAATGCTAAAATGGCAGAAAATCTGTGTTTTAAGAAGGAAATTACTGAATGG
TTGACTGATGCTGGAAAGTCATGGAGTGTGGATAAAGCCTGCGATGCTTCATCTGCTGTA
AGCAGTGACATAGGACCTGATGACAGTATTTCAAATGTGTCTACAAACCAATCCCAACGT
AGTAAAGTATCAAAAGGTTCAGCAAGTACTTCAAGTATGACTTCTTCTGCACGAATAAAA
GTAATGGCAGAAAAGGCTGCATTACTACAACATGCTGCTGCTATGGAGAAGAGACATCTT
TTAGAGGAGGAAGAAGAAAGACTTCACATTCAAAGTGAAAAACTCAAAAGACAAAAGGAA
CAACTCATGCTGAATGCAAAAATAGCAGCCACTGATGCAAAGTTGTCTGTTTTAAAAACC
AGTGAAGTTGGAAGCAATAAAAAAGCACCATCTGATGACTCAAAGAGTAAAAAATCTCAC
TCATTGAAATCTGATTTACAAGTACATCTACCTGGTAATTCTACTCAAGTTGCAATGCAC
TGTACAACCACACAACAAGCTGCAAGCATTCAGGATGGCACAGCTGGTGTTCAAAGTAAT
CCAGTCTCTTATTCTCAATTACAAGATCATTCTTCACAATCTCATGCCCATCTACAAACT
GATACAGGACAAAGTATTCTGTATAACATCATGCAGCAACAGGCAAACATAACAGCTCAG
CTTGTGCACAGGGGGGATGTGACTCCATTACCTCCTCGAATAATTCCAATCTTTGATGGA
GATCCCTTACAGTTTGCTGCCTTCATTCAAGCTTTTGAGAATGGGATCGAAAGAAAGACC
ACAAATGCACAGGATTGCTTGTTTTATTTAGAACAGTACACTAGAGGACAACCGAGGGAG
TTGGTCAGAAGTTGCCATCATATGTCAGCAGAACAAGGATTCTGTAAAGCCAAGAATTTG
TTGAAGGAGCACTTTGGGAATGAATTAAAAATAACTGCAGCCTATATGGAAAGGGCATTG
AACTGGCCTTTAATAAAACCTGATGACATTAGTGGTTTGCAAGCATATGCTTTGTTTCTG
AGAGGGTACTGCAATGTAATGGTAAACTTGCAGTATATGGATGAAATTAATGTGTCATCG
AACCTTAAAAATGTTATGATGAAATTGCCTTATCGCCTTAGGGAGAAATGGAGAACCAAA
GCTTATGAACTGCAAGAACGGAATGGTTGTCGGCTTAAGTTTACAGATTTGGTGGACTTC
ATCGAACATCAGGTAAAAATTCTCACTGATCCTCTCTTTGGAGATATTAAAGACACACAA
GCACCTATATCCCACAAAGCCAAAGTCAAGTCTGTACCTTTCAGTGGCAGGGGGCAAAAT
GCAGCTACAGTTGCTGTAGTCAACACTGTTGAAGGGTTTCAGTCTAAAGTCATCCCTTCA
CAGGACAGTTTTTCATCCTGTTATGCATGTAAAAAACCTCACGTTTTGGAGAAGTGCCCT
GAGATTCAAAAAATGACTCACAGACAAAAGATTGATTTCTTGAAAACTCATGGAATTTGC
TTTGCCTGTTTAAAATTTGGACACATTAGCAAACGGTGTACCAATGGCCAGATTTGTAGC
ATGTGTAGTCAGAAGCATCCTACTATACTGCATATTTCAGCTAAGGATAAACCTATTGAG
GAGAAACAAGTGAGTAATGCTCTGGTTACATTGCAGACCTATGCTCATATTGGGGCCGGA
GAACAGGATTGTTCTTTGTCCATTGTGCCTGTGCAGGTGAAATCCAAGCTTGGAGACTTT
ACAGTAACAACATATGCTTTCTTGGATCCAGGGAGCACTGCCACTTTTTGTACCGAAGGG
CTTATGCGGAAGTTAAAGATGATTGGAACAAAGAAGCGGATATTGCTTCGAACAATGGGG
CACGAAAATGTGGTAAATACATCTGTGCTCACTGGATAGGAGATCTCTGGATTATCTGAC
GGTAAATTCATGGATTTGCCAGAAGTCTTGACTCAGAAGACAATACCTGTAAGTAAAGAT
AATGTGCTTGATCCAGAAGATTTAAGGAAATGGAGGTATTTGGATGATGTCAAAATTCCA
AAACTAGATGCTGAAGTTGAATTGCTAATTGGCACAAATGCTCCAAAGCTCTTAGAACCA
TGGGAGATCATCAATAGTGAAGGTCAAGGACCCTATGCCGTTAAGACCCTATTGGGGTGG
GTCATAAACGGTTTTGTAAAGGAAGCAAATGACAGACGGAAGATTGGCTTTCAGTCAGTC
ACTGCTAATAGGATTTCTGTTACCAAGCTGGAAGAGCTATTGGTTGCTCAGTATAATCAT
GATTTTGGGGAGAAATCTTCAGAGGATGATTTCAAAATGTCTAGAGAAGATCAAAGGTTT
ATGGAGATAATGGAACAGTCAATTAGCATTGAAAATGGTCACTATTGTATTGACCTACCC
TTCAGAAAGAATGATGTCATCATGCCTAATAATAGGTGCCTTGCAGAACAACGGTTAAAG
GGCTTAAAAAGGAAGTTCAGTTGCAACCAGGAATTTCAAAAGGAGTACACCGCCTTTTTT
GCTGATGTTATCGATAAGGGGTATGCTGAAGCAGTACCACAAGATCAGTTACTACGAGAT
GATGGTAAGGTGTGGTATATCCCACATCATGGGGTCTACCATCCTAAAAAGAAGACCATT
AGAGTTGTGTTTGATTGCAGTGCAGTTTTTAAAGGAGTGTCCTTGAATTCACAATTGCTA
CAAGGCCCAAATCTCACCAACACATTGTTGGGTGTTTTGACCAGGTTTAGACAAGAACAT
GTGACTTTGATGGCAGACATTCAGGCAATGTTTCATCAAGTAAAGGTGTCACAGAAGAAT
GTGGATTTTCTTCGTTTCCTATGGTGGCCCAACGGTGATATTACGAAAAGCTTCAAAGAA
TACAGAATGAAAGTCCATCTGTTTGGAGCTATTTCATCACCAACCTGCAGCAATTTTGCT
TTGAGAAAGCTTGCAGAAAATTACAAGGATTGCTTTCCAGCCAAAGCGTTGAATTCTATC
CTGCATAACTTTTATGTAGATGATTGCTTATTATCTGTTCCCACAGAAAGAGAGGCACTT
CAAATGGTCAAAGACTTAACTGCAGTCTGTTCCAAAGGAGGATTCCAGTTGTGCAAATGG
ATAAGCAACAGCCGTAAGGTGTTAGCAAATATCCCAGAAGAGTGTCTGGCAAAGTCAACG
AAAGATCTCAACCTGGATAAAGACAATCTACCTGTAGAAAGAGCGCTCGGGTTGTATTGG
TGTATAGAATCTGATGCATTCATGTTCAAGATTGCTGTTAGTGAAAGACCACACACAAGA
CGAGGCGTTTTGTGTATTGTGAGCTCTATTTATGATCCCTTGGGATTTCTTGCACCTCTA
ATACTCCCTTCCAAGTTGCTATTACAGGAATTGTGCAAAAGAAACATCGGATGGGATAGC
GAGATGCCACAAACCCTTTCACGCCAATGGTCTGAGTGGCTGCAAGATCTCAACAAGATA
ACCATGGTGAAAGTTGACAGATGTATCAAGTCAAAGGATTTTGGAATGATCAGGACAGCT
CAGTTGCATCACTTTTCAGATGCAAGTCAATGTGGTTACGGCACTGTTTCCTACTTGCGT
CTGGAAGATGAAACTAAAAAGGTGAGACTTTCCTTCATGCTTGGAAAATCTAGAGTTGCT
CCTTTGAAACAAATAACTATACCAAGGCTTGAACTTGCAGCTGCTGTTTTAGCAGTCAGA
ATTGACCTGATGCTTAGGAAGGAACTCCAATTAGACCTAGATAAGTCTGTGTTTTGGACA
GACAGCCAAACTGTACTGAAGTACATTGCCAATGATGCCAAAAGGTTTCATACATTTGTT
GCAAATAGAGTATCGGTCATCAGGGATGCAACAGATGTTGAACAGTGGAGACATATTGGT
ACAAGATTGAATCCTGCTGATGATGCCTCTAGAGGCATGTCTATTGAAAACTTCTTGAAG
TCCAGCAGATGGATACAGGGTCCAGATTTTCTGTTAGAAGCTTCGGAAGAATGGCCACTG
TCCTCTTTTGACCAAACTTTGATGAATGATCCCGAGGTAAAAAGGGATACAGTGGTAAAT
GCTGCTATTTCAAACTGTCCTGACAGTGCTACTCATCAACTCTTGAACTATTTTTCTGAT
TGGACAAAACTGAAAATAGCAGTGGCATGGATTTTAAAGTTTAAAGATGTTCTTTTGAAG
CTCAAACAACAAAGAAAATGCATTCAGTCCTCATTCAATTCTGGAACGAACAATTCTACA
GTAGAACAGAACAAAGTGGATGAGGAAATGAAAAGGTTTCGAACTGGATTCTTTGGTCAA
AATCTTACACCAGATGATCTTTCTCGAGCAGAATCAGCAGTTATTGGATTTTCTCAACGT
GAAGCATTCAAAAAAGAAATTTCTTCCTTGCAAAGTGGAACATCTGGAGTTAAAAGGAGT
AGTAACCTTTACAAGCTTGATCCAGTATTGATCGATGGTTTACTTCGAGTGGGTGGAAGA
CTTAGTAGAGCAGCAATACCAGAGGAGACAAAAAGACCAGTTATTCTACCGAAAGAACAT
AATGTATCCAAACTTATCATGCAACATGTTCATAGACAACTAGGTCATGCAGGGAGAAAC
CACATGTTGTCAACTTTACGAAAGAGGTACTGGATTATTAATGCAAACTCTGCTTGTAGG
AAAGTAATCTCTGAGTGTGTTGTGTGTCGACGATTTCAAGGCAAAGTTGGGGAACAAAAA
ATGGCTGACTTGCCAAAGGAAAGGATTACATCGGATCTTCCTCCCTTTTCCAACACTGGA
GTGGATTACTTTGGACCTGTTGATGTGAAGAGAAGTCGCAGTGTCGTTAAAAGATATGGA
GTTTTGTTTACGTGTATGGCCAGTCGAGCAGTACACCTTGAAGTAGCCTATTCCCTGGAT
ACAGATTCTTGCATAAATTGCATTCGTCGTTTTATGTGTCGTCGTGGCCAAGTATTGCAG
CTAAGATCTGATAATGGCACTAATTTTATTGGAGCAGAGAAAGAGCTTAGAAATGCTTTG
AAGAGTTTGGATCATGATAAAATTCAGCGTACCTTTCTATCAGAAGGAATAAAATGGATC
TTTAATACACCTGCAGGATCACATCATGGAGGCGTATGGGAGAGGCTCATTCGTCTTGTA
AAGAAGGTGTTGCACTCTACACTTCGACAACAATGTTTAGATGATGAGGGCTTTCACACT
ATTCTTTGTGAAGCCGAAGCTATTCTTAATGACCGTCCCATCATAAAGCTTTCTGATGAT
CCAAATGACTTGGAAGCACTTACGCCGAATCACATCTTGCTGTTGAGATCAAAGCCATGT
CTTCCTCCAGGACTTTTCCAAAAAGACGATTTGTATATCAGACGTAGATGGCGACAAGTC
CAATACTTGTCTGATTTGTTTTGGAAAAGGTGGATAAAGGAATACCTTCCACTATTACAG
GAAAGACAAAAATGGAGGAAGCCACATAGAAACTTCAATGTTGGTGACATAGTGGTTATC
ATGGATCCAACTGCTCCACGTGGTTCCTGGTCACTAGGCAAGATCACTCAGACATATCCT
GATAAAAAGGGATTTGTCCGCTCTGTACAACTGAAGACAAAAACAGGATTGCTGGAAAGA
CCAGTTTCCAAAATCTGCCTGTTATTAGAAAAAACAATGGACTGATCCATAAAGAAGTAG
TACACATACACCTTTTTTGGCTCCTTTGATAATTTAAGAGATTAATTGTAGTTGCACACC
AACAATTATGGGGCCGGCG
>BEL29-LTR_DR:ClassI#LTR/Bel-Pao
TGTAGGAGCCTATATGTTGACTTAAATGTAATTTGGGCTGTCACCACTTGGGGGCAATAT
GTGCACATAGGGTTTTAAAGTCGGTGTTTCTTGCATGAGAGAAGAAGACTTGAGGAAGGG
AACGCATGCAGTTTTTACCACACCAAACTCACACACCTTTGAGGTCGCTAAAGGGTTCAA
AATATTTAATTGCAAGTATGTATTTATAATAAGTTTAATAAAGTGAATTTAAACTTGAAG
AGGAAGCAAGACTGGACATTGGTTGTGTGCGTAAAAACGTGCGTTGAGATGCTAAGCCTT
CGACAATAAGCTGCTGCAACA
>BEL3-I_DR:ClassI#LTR/Bel-Pao
AGTTGGTCCTTCGAGCCGGAGCTGGCAAAGCAAACAATATGGACAGTGCAACTGTAGTTG
TATCAGACCCCGCAGCCAGACCGAAGAGAAAGGGTAAACTGCCATCACATTTGGGAGATT
ATGAAGTTGGCTATACACTTCCTGAGGGCCCTCCTTCAATCACTGCTTCACGCTGTCACA
GCCAACATAAAAGCCAGTCAAGGAAAACGTCCCATAGTAAAGCCAGCCTTCATTCTAAAT
CCAGTAGTTTTTCCACTACTTCTCGTGCACAAGCTACTTTAGCACTCACAAGCAGTCAGG
CAGCCATCGTGGAGGAAAAAATTAAGCAGCGTCAGTATGATAACCTTCTTGAGCAGATGG
AGGAGGACAAGCTGGCCGAAATGGAATATCACAGACTGCGAACACAAGCTAAGGAGGCTC
AGCGCGTACAGGAAGAGGCTCTGGAGGCAAAGGAAGCATTAGCTAATCAATTGGAAAGAC
AACGGAAGCTGAAAAAGGCCGAAGCTGACTTAGAAGTCGCTAAACTTGTAAATTCTTTAC
TCAGCCAAGACCTAAGTGTGATCGATGCTGAACCTCAAGCATCCCCAGACACCACAGCAC
CGCCACCAAAGTCCCTTTGTGCTAGCCCAGCTCCATCTTCTGTCCTACAGCAGTCTTCAT
GCTCCGCACCGCCCAGAATGCAGATCATACAAACTGTTCCAGAGGCACAGAGCACATTAA
AGGATCCTTATATGGCCCATTCAACACCCTACTTTCCCCCAGGGGCGCTACAGGCAACTA
AGTTAACACAAGCTCCAGCTCACACTGCCCAAATGGCCAATCAGCATCCACCAAACCCAA
TTTCAGTGCCACGACCCACTTTTAACCCTATGCATACAACAGTTACTCATAATGCTATGC
CCCACACAGACAGTGATATTATACCACCAACAGCTCCTCATCAGAGGGTGACAGTTGCAT
CCAACATGCCTATTTGCCCACAGCCCTATGCAAATTCACCTGTTTCCCAAACTGGCTACT
TGCCTCAACCCGGAACAGAGCTTTTGATGGCCGCAGCCTATGGCATCCCTCGCCCAACAC
TACCTGTGTTTGAAAGTGGTACAGAAAGTGACTTTGCCCTCTTGAAATTGGCCTTAGACA
GCCTACTAAGTCCCCATACTCACATTAGCGAGCAATACAAATACCAAGTATTAATGAGTC
ATCTGAAATTTGCTAGTGCACAACAGCTAGCTAAAGCTTATATGCACCACCCACAACCTT
ACACCGCAGCCTTACAAGCTTTACAGGCGAAGTATGGCCAGCCCAGACAGCTAGTTCAAT
CTGAATTAGGGGCTATTATGAGTACACCTCCACTTAAAATAGGTGACGCAAACTCATTTG
ACTCATTCGCCCTGTCTGTCCAATCCCTAGTCGGTATGCTGAGGACTCTAGAGGGCCAGA
ATGGATTTGAGCTCATGTGTGGTTCCCATGTTGACCGCCTTTTAGGAAAAATGCCCCCTG
CCTACAGAGATAGCTTTGTGGAGTACTGCTTTAGTCATGGCATCCTTCAATCTGGTACAG
ACAGAACGTATACACTACCTGACCTAGCAGCCTGGTTACAGACAAAATCCCAAGCCAAGC
GGATCTCCAGTAGAGCGGTTGCTATGTTCCAGTCAGATATTACAAAGACATCTGGCAGGA
GTAAAAGTTCTTCATATCATTGGGAACGTCCAACGACTTCGTTTCTGACTTCAGAAAACG
CTGTTAAGCCACCAGCAGCAACACCGGCAAAGGTCAGTCCCAAGCCAAAGCCGTATTGTC
CGTACTGTGACAACCCCGACCACTATTTGAACTCATGTGACAAATTCAAGAAGCTGACCA
CCGATCAAATCGTCAGTTGGATCACAAGAGACAAACGCTGTTGGAAGTGTGGGAGGAATC
ACTCAGTTAATACTTGTAACCTCAAGCGGCCATGTAAAATATGCAAAGAAATCCATCTTA
CCATACTGCATGACTCAATTAAAGACACTTCCAGAGCAGTTCTAATGGTGAGTTTGCCTT
CGACACAAATCTATCTGGATAGACCTAACCGCTCACAGAAGGTGATGCTCAAGGTCGCAC
GAGTTCTCCTGCACAGTCAAACCCAAACTATTGAGGCTTATGCCGTGCTCGACGATGGCT
CAGAAAGGACTATTGTCCTCCCTCAAGTAGTTCGACAGCTTGGGCTTAGTGGAGTTCCAG
AAGTGCTTTCTCTGCAGACAATCCAGCGAAACCATACTGACCTTAATGGGTCCAAAGTCA
CCTTTGAGGTCTCTCCATTTGCCAAGCCATCAGAGAGGTATGTTATACGCAATGCCTTTT
CTGCCCCTGGTCTATGTCTTGCTGAGCATAACTACCCCGTAGCAGCACTACAGAAGTCAT
ACCACCATCTGAAAGGTCTGCCTTTACAGCCAGTAGACAGAGTCAAGCCGTTACTCCTCA
TAGGGTCTGACCTGCCACACCTCCTGACGCCAACACAGCCAGTACGAAGGGGACCAGATG
GTGGCCCCGTTGCTATACATACCAAGCTTGGTTGGGTACTACAGGGACCAATGAGTCCAA
TTCAGCCCCCCAAAGGCCTGCAACAATGCCTACATATTATGACAGCCCCATCACGTGAAG
AGCTGTCTCAGCATGTGGAGCGCTTGTGGCAAATTGACACATTGCCATACAATGAAAAGC
TGATAACAAGATCACAGCAAGACAACCAATGCCATAACCTCTTACAGACTACTACTGTCA
GAGTAGACGTAAATGGGATACAGCGTTATGCTACTCCACTGCTAAGACGTACCCCCATCA
CTTTGCTCCATACAGGCATTGAAGCTGTATTGCCCAGCCTCAGAAACCTTGAAAGAAAAT
TAGCCAAAAATCCTGAGCAGGCACAGGTTTACTGTTCTGAGATCCAAAAGCTTGAGTCAG
CAGGTTACATCGCAAAGATAACACCACAAGAGGCAAACCACTCCACAGAGTCATGGTTTA
TCCCACACCACCTGGTGCATCATAATGGAAAAGATCGTATCGTCTTTAACTGCTCCTTCC
AGTATAATGGCCAAAGTCTAAATGAACAACTTCTTCCTGGGCCAACGCTAGGACCATCTC
TGTTGGGGGTGATTTTGAGGTTCCGACAGCATGCCGTTGCAGTGAGTGGGGATATCAAAG
GCATGTTTCACCAAGTGCGTCTGTTACTGGGGACCGGCCTGTGCTGCGATTCATCTGGAG
GAATATGAATAGGGAGGCAGTTCCGGACATTTACGAGTGGCAGGTTCTTCCATTTGGCAC
AACATGCAGCCCGTGCTGTGCCATTTATGCCCTTCAGTGCCATTCCCAGGAAAACAGAGA
AAGTAGGCCAGACCTAGCTGATATTGTGGAGACCTCATTTTATGTCGACAACTGCCTTCA
CAGTACCCCCAATCAGGATGAAGCCAAAGCTATAATTGATGGCCTACGTGAGTCACTGTT
AAAGGGAGGCTTTGAAATCCGACAGTGGGCGTGCAACGTACCTTCTGTCCTGAAGCATCT
TCCATCAGAGGCTATATCGGCTAGTAGCGAGTGCTGGTTGTCCCAGAGTAGCTCTTACCT
GCAGGAACTCACACTTGGCTTGCAATGGAACTGTATTGATGACACCCTTGGTTATAAAAC
CCGCATAGCCGAACCCATCCAGCCAACAATGAGAAACCTGTACAAAACCCTGGCTAGTCA
GTTTGACCCCCTGGGCTTTATTATACCCTTTACCACTAGGGCTAAAACCTTGATTCAGGA
TCTCTGGAAACAAAACCTAAGCTGGGATGACCCTATCGAACCCTTATACTTGCGTGATAA
ATGGTCCACATGGGTTGCAGAACTGTCCCATATCACTACAGTACAATTCGCCAGACCATA
CGCTCCTGCAATGTCAGATACTCCCTCCACCATCAGAGAGTTACATGTATTCTGTGACGC
CTCAGAAAGGGCATATGGCTCGGTGGCCTATCTTCAAATCCGGAATGAGGAGAAGGTCCA
TGTATCCTTTGTCCTAGCTCGCTCTAGAGTGGCTCCTCGCAAATGTTTATCGATGCCCCG
CCTGGAGTTGTGTGCTGCACACTCTGGCGCTCAGATGTCAAAGGTCATACAAGCTGAGCT
TACTATCCCCATACACCAAGTTACACATTGGACCGACTCAACTACTGTGCTGCATTGGCT
AAAGTCAGAATCTTGCCGGTACAAAGTGTTCGTAGGGTCGAGAGTAGCTGAAATTCAGAC
ACTGACAGATGTGTCCAAGTGGAGGTATGTTGACTCCAATAGAAACCCTGCCGACCACAT
TACCAGGGGGCTTACTTTAGAGGAAATAGCAGGCCCTCACCAGTGGAGATATGGACCATC
ATTCTTGACTCAACCACAGGAAGTATGGCCAGTGACACCCAGTACAAAGTCTGAACCTGA
TATGAATGAAGTCAAACGAGCATCGTTCATTGCAGCCATTAGAGTTACCCCAAGCCCAGT
ACCAGCAGACCTCAGTCAGTTCAGAACTTGGAAGGAACTTCTTCAAGCGACTGTCACATC
TTGTGATGGGGCGGCTGACGCTGAAACTACAAACGATGCCTCAAAGTATATACAGGCGGA
AAAGCTTCTCTTAGCGCATGCTCAGCTTGATTCATTCCCAGAGGAATTCAGAGCCCTGAA
AGCTGGACAGCCCATTCCGACAGATAGCCGTTTGAGTTCTCTTGCTCCAGAATTCGACAA
AGATGCTGAGTTGATAAGAGTGGGTGGACGTCTTCGTCGAGCTGAAACCCTGTCATTTGA
TACTATTCACCCGATTGTTCTAGACTCTCACCATCAAGTCACAAAGTTACTGATCCAAGA
CATAGATCAACAACTCCATCACCCTGGTGCAGAACGAGTACTAGCAGAGCTAAGGCGTCG
ATATTGGGTGCTTAGAGGTCGCGAAGCTGTGCGGAAACACCAGCATTTCTGTCAGAACTG
CCAATTCTGGCGTGCCAAGCCACAGAACCCACAAATGGCCGACCTACCACCATGCCGACT
ACGTCTGTTTAAACCACCATTCTACTCTACGGGCATAGACTGCTTCGGACCCTTTCACAT
AAAGATAGGCCGGCGCAGGGAGAAAAGATGGGGGATCTTATTCAAGTGTTTAACCACCAG
ATGTTTGCATCTTGACCTACTTGAACATCTAGATACTGATGCCTTCCTTCTGTCTCTACG
ACGTTTCATATCCCGTAGAGGGAAGCCTGCTGAAATACTCTGTGATAATGGGACTAACTT
TGTAGGAGGGGACCACGAGTTAAGAGACTCATTTAAGCAAATGGCCCCAAAGCTTCAGAC
ACAGCTAGCTCAACAGCAGATTCAGTTTCGATTTAACCCACCAAACGCACCTCACTTTGG
TGGAACCTGGGAGCGAGAAGTGAAATCGGTTAAGGCTGCTTTGCAAGTCATTCTTCGGGA
ACAATGTGTACCAGAGTCTGTCCTACAAACCTTACTAGTGGAGGTGGAGGGCATACTAAA
TTCCAAACCCTTGGGCTACGTCTCATCTGACATTGCCGACCCAGATCCTGTAACCCCAAA
TATGTTACTAATGGGACGTCATGATGCCTCCTTGCCCCAAGTCCTTTATGACTCTAACGA
GATGCTGGGTAAACGCAGGTGGCGACACAGTCAAGTACTGGCTGACCAATTCTGGGCTGC
ATTTGTCCATCGCTACTTACCAGAACTACAGGGCAGGCAAAAATGGAGAACAGATGGTAA
AGGGCTGGTAGTCGGCCAAGTTGTACTACTTATAGATAATCAACTCCCGCGTGCGCTGTG
GCCTGTGGGAACTGTTACAGAGACCTATGCAGGGGCGGATGGGAGGATTCGAACTGCCAA
AGTCCAAGTCAAGGATAAGTCGTATCTGAGGCCTGTTGTAAAACTCATTCAAATTCCGGA
AATGAAGGATAAAGACACGGAAACCAAAGGTGGCCTTTCTTAAGGTTTACAATTATCTTT
ATCGATAATTGGGGGCGGCTA
>BEL3-LTR_DR:ClassI#LTR/Bel-Pao
TGTCAGAAAGCCCACTAGGAACCGAAAATATTTAGCGAGTTTCACACGGACTGTTATTAG
CGGTGCAACTTCCCATACTCAGATGCCGGGCCAGATCACAATGCGCCCTTTTCTTCCGAC
ATGTTGTGCGTTCATGCACCAAATGTGAGTAATAATGTGACAATCACTGAGTGAACATTT
ACTCCTTTCATATAAGAGACTGTTTGTTATATATGACGACGATCGCGCCGCGATCGCGGG
AAAATATCGCTCGCGCTAGCCGCGAGAGAATACAGTGTGCAATATATGCTCCGTCATTCC
GCCTATTGCCTTTTACTGCCATTTAACTAATTAGTTTGTTTGTTATAACGTATATATTTG
TTCCTTTATTATCACTGTTTAATCATTGTATATATGGTGTGATTTCTCATTGAAGTGAAT
GTGTAAAGATACCTTATATTTATACTGTATTCCTCATCTGTTCTACAGACCACAACATAC
TTGGAAAGTTTGATGGCAATGACTGCTTAATAATTGTTATTAAAGAAGTTTGAAGAGGAT
TACTTCTTTGTTGCCTGATTCTCTGACCGGAATCAATGTCCATATTTGTCCGCCAGTAGA
ACTGTAAATTTACTCCGTTGACAGAGGTATAGTACCCCGTCACA
>BEL30-I_DR:ClassI#LTR/Bel-Pao
GTGAAAACTCACCGCTGAGCCATCCACCAACGCGGACATCTTTAATCAACGGATGGAAGA
ACATCTAATACTATGCACACCGTCCTTGTGTGGATGACACAGCTGCAGTGAGAGACTTTG
GCTGAATAACTGGGTAAACTCAACCAAAGATACAGTATACTCAAAGAACTGTCATTTGCT
AAACAATTCTAAGGAGGATTTCAGTGTGCAAGACAAATACTGTAAATGCTAGATCTGTAA
AGCTGACAAGTAATAAGTTAAAGAGTGTGGCTAAGGTCATTGTCACATAACAATATCCTA
AATCTTGATTCTAATAATTCCTGAGGGCTAAAATTGTCGTAAATTATCTAGTGTATTCTC
GTTTATGACATTTGCATTGTCTGTTTAATATCTTGGGGTGTTCATTAGTGTAAACATCTA
ATTTAAGTGGTAATATCGTGAGAAAAGTTAAATTTACCACTCATTTGTTTTGAGTCTAGA
TGTAAAATACCTTAAGACCTTACAGTATAAACAGATCCACTATAACAATACAATGTCATC
ACCTACTGAGAATACAGATAACCTTTCAGAAGCCCCAGAGGTCAGGTCGAGCTCCCGTGA
ACGTACTTTTACAGAAAAGGGCCAACAATTACATGATCAGGAAGCTAGGAAAAATGAAAA
GGCATTCATCAAAGCTTATGACTGTTGGAAGCTTATAGCAAAGGAGGTTAGAGTAAAACT
GAAGGCATTCTGCTCAGCTGAGGACCTTGATAAAATGCAAACTGATGTTAAATCTAAACT
AGCCATAGTACGCCAAACTTATGAGCCCATTCGACGCAATCATACTACTACTCCAAATAT
TGTAAAGAAAATGGATGCATGTGACACTCTTACAGCTGAGATATGTGACCTTGTTAGTGA
ACGCATGGAAAACATAGACGAGGCTTTCAATGACCAACTAGAGAAAGAAAGAGTGAGAAT
GGTGCTAAATAAGGAAGAATATGGGTCAGTCTTTGGAAATACAAAAACAGAGACAGTAAT
TTCAGAGTTATCACAAGAATCTGATCACAACTCAAGCACTACCTCCAGGTCTTCAAGCAA
ACATGCAGATGCAGAAGCAGACTTGGCTGCCAAAGTAGAACAGGCTAAAGCTATGCAAGA
AATACACATTCAACAAGCGAAACTCGACAAACTGGAGAGTGAATGGAAACTCAAAGAAAC
CCAGATGTTAGCTGAAATCCAGAAAAAGGAGGCTGAAATGAAAGTTAAGTTGGAAGTGGA
AAAAACTAGGTTACAACAGTTACAAGCAGATAATGAAGTGAAGGTAGCAGCAGCACGAGT
AAGAGCGTACAACAATTTTGATGGTCATGAGAGTTTAGAAGAAGACACTGACCACAAAAC
CCAGTATAGCTGCCAAGATGCTACTCTCCAAACTCCACTAAATCCACAAGCATTACCCTT
CCAGCCTCATACTGCTCATTTTAAAACGCCAATGCCTCAGGAGGAGGTGAGTCTTGCTCA
GGCAATTGCAAGCTCACTTACTTTAAGCCGACTACCAGTCCCAGAACCAACTACATTCAC
TGGTGACCCCTTAAAGTTTATAGACTGGAAAATATCTTTCATGGCCCTAATTGATCAGAA
GCCCTTCCCTGCTAGTGAAAAAATGCTTTATTTAAAGAGTTATCTTGCTGGAGAAGCGCG
CAAAGCTGTTGAAGGATTTTTCTACAGAAACTCAGAAGAGGCATATCAGGGTGCCTGGGC
AGTTCTACAAGATCGATATGGAAGCCCATTCGTAGTCCAAAGAGCCTTCAGGGACAAGCT
CATGAAGTGGCCCAGGATAGCCGCAAATGACCCCATTGCATTAAGAGAGTTTGCAGATTT
CCTTCAAGGTTGTGCCGAAGCCATGCCTCATGTTAAGGGTTTGGGTATTCTAAATGATTG
TGAGGAAAATCACAAGCTCCTTAAAAAGCTGCCTGAGTGGATGATGCGCCGGTGGAGTCG
TATTGTTGTAGAAGAGCTAGACAGATCTGGAGAATATCCAAGTTTTGTGCATTTCACACA
ATTTATGCAAACTGAGGCCCGCATAGCGTGTAACCCCATTGCCTCCCCACTCCTAATGAA
CGTTAAAAATACAGACGAGAGACTTCCTAAGAGAACTAAAGCACTTAACACAGGCATTCA
AATAAAAACTTCCATCTCAGGTCCTCCTGAAAATTACAGGCCAAAACCACCTTGCTTAGT
TTGCAAAGATGAAACGCATGGTGTTGTTAAATGTCCATCCTTTGCAGCAAAGACTATGGA
TGAAAAGAAATCATTTATTCATGAGAATCATCTATGCTTTGGATGCTTAAGGAAGGGGCA
CAATACCAAAGACTGTAGAAGGCGACACACCTGCAATACATGTGGTCGACGTCATCCAAC
CTGCTTGCACATAGAAATGGACAGAAACCCTCTTGAATCGACAAGCAAAGATTCCAAAGC
AACTGGAGGTCACTCAAGCAAGGAAATCCACAAAGTGATGGTCCATGCATTAACACAGCA
TGTTTCTGCAACCTCTAGCATAGTACCAGTTCTTGTGTCATCAACAACAAATCCCCAGAA
AGAAATTCTCACTTATGCCTTACTTGACACTCAAAGCGACTCAACTATTGTCTTGGAAGA
TTTGGTCACCGAATTAAATGTAAACACCCAGTCAGTGCAACTTAAACTTGGCACAATGAC
GGCTGTCAACACAGTCATAGCAAGTAAAGTTGCCTGTGGTTTACAACTTCGGGGACTTAA
CTCTGAAACTTACATCCAACTAAAGCAGACCTACACAAGAGACTTTATTCCAGTTGAGAA
GTCTCACATCCCTACTAAAGCTACGGCTCTCCAGTGGCCTCATTTGAAGCATCTAATGAA
CAAGTTGCATCCACTTCAAGATTGTGAGGTTGGTCTGCTAATTGGTTACGATTGCCCATC
AGCACTGGCTCCTTTGGAGGTTGTCACAGGCAATGAAAATGAACCTTTTGCTCAAAGGAC
AACGCTAGGCTGGAGCATAATAGGGTCAGCCAATCCCCACTTGGATAGATGTGGAAACGA
AACCTTTGTGCATCGTGTCACGGTAAAGGAAAAGCCACTTGCCATCGACGTGCTGAAAGC
ACTGGAATCAGACTTTAATGAGAGGAGTTATGAGGAGAAGTATGTGTCACAGGATGAGGT
TCGCTTCATACAGCTTCTAAATGAAAAAATTAAGCAGAAAGGGGATGGCCACTTTGAGAT
CCCACTCCCTTTCAAGGGTAGTAGTCCACCAATTCTCCCAAACAACAAGAAACTGGCTAC
TGTTCGGTTGCAACACCTAAAGAAGAAGTTAATGAACAACAAACAGTATTTTGATCATTA
CACAGCCTTCATGGAAGAAATTCTCAAGATAGGTGATGCGGAGCCAGCACCGCCATTTTC
TGACGACGAGACTGTGTGGTATATCCCACATCATGGTGTATACAACCCCAAGAAGCCAGA
CAAATTAAGAATTGTGTTTGATTGCTCTGCAAAGTTTCGTGGGATCTCTCTGAATGACAC
TCTACTGACAGGCCCTGACTTAATAAACCCTTTGCTGGGAGTTCTTTGTCGATTTAGAAG
GGAAGCAGTTGCTGTGATCTGTGACATCGAACGGATGTTCCACCAATTCAGTGTCTCACC
CGAAGTTCGCAACTACTTAAGATTCCTCTGGTGGGAAGGCGGACTGTTTGAAAGGGAACC
TCAAGAATACAGAATAACAGTCCACCTTTTTGGGGCTGCATCCTCCCCTGGATGTGCCAA
CGTTTGTCTTAAGTATCTGGCACAGCAACACAAGGTGAATTACCCTGCTGCTTCAGCATT
TCTGGAAAATAACTTCTATGTGGATGATGGGTTAACAAGTGTCCCAACTGTCAAAGAAGC
AAAGAAACTCATTGTTGAAACACAGGAACTGTGCAAAGGAGCAGGGCTACGTCTGCATAA
GTTCAATTCAAATCAAAGTGAGGTCCTCTCCTGTGTAGCTTCATCAGAAAGGGCAGTGAA
CACTGATCCTCTCAATCTTAAACCCTATCCTGCTGCAGGGGCACACATACTTGGCATTCA
GTGGTCATCAGAAAATGACACCTTCAGCTTCAATACTAGTGTAAAGGATCACTCCCCAAC
ACGCCGTGGTCTCTTATCTGTCATAGCATCTCTGTATGACCCACTTGGGTTCGTAGCTCC
TTTCACACTAAGTGGCAAGCACATCCTTCAAGAACTGTGTTGTAGAGGTATTGGGTGGGA
TGATCCTATTCCTGAGAACTTGCGCTCACGGTGGGAGGAGTGGAAGAATGGTTTGCAGAG
ACTAAAGGAAATTGCAATTCCGCGATGTTACTATCCACAGAACTTTGGTGAAATTGTTAG
AGTGGAATTACACCATTTCGCTGATGCCAGTAATGCAGGATATGGCTCATGTTCGTATCT
CAGGTACCAAAACAACAGAAATGAGATTCATTGCAGCTTTGTAATGGCCAAAGCGAGAGT
TGCCCCCACAAAGATTACAAGCATTCCAAGATTGGAACTCTCAGCTGCAGTCACCGCAGC
CAGGATGAGTGTTATGCTGAAGGCGGAACTCGAGATGAAGATCGAGCAAGAATTTTTCTG
CACAGACTCCCAAGTTGTACTTGCTTACATCAACAATGAGGCTCGACGTTTCCATGTATT
TGTGGCGAACCGTGTTCAACTGATTAGAGAAATCACTGACCCAAATCAGTGGAACTATGT
GGATACAGCACAAAACCCAGCTGATCACGCCTCTAGGGGTCTTCATGCTTCAGCCATCAC
TTCATCTAGCTGGTTATCAGGGCCTGAGTTTCTATGGGAACAGGATGTGCATCCTATGCC
TAAGCCTTCTACTGAGCTGCTAACAGGGGATCCAGAAGTCAAATCCATTCAGGTGTTGTC
AACCCAAATCAGTGACAGGAAGGACATTCTTAGCCGTCTGAGTCGATTTTCCACCTGGAC
AATGCTTGTTAAGGTGGTTGCCAGGATCAAAAGACTTGGGTCCAAACTTAAACATCATGG
TGAAATTGTGACTGTCACGGAACGTAGAAAGGCTGCGGAAATGCTGTATCAGCTCGTTCA
GCAGCAAGCCTTTCCCCAAGAGCTGAAGGCACTTCAAGAGAATTTTCATGGGAGTACTAT
TCTAAGTTCAAGTCCTCTTTTCCGCCTCAACCCCATTCTGGATGTGGGACTTCTACGTGT
TGGTGGAAGACTAACAGGTTCGACCCTCAGTTCAGAACTAAAACATCCCATTATTCTCCC
AAAAGACAGCCACATCACCAATCTGCTCTTAGCTCACTATCATGCCCAGGTCTGCCACCA
GGGTTGGAGTCAGACCTTAATGGAGCTTCGGGCCAATGGATTTTGGGCCATAGGTGCAAA
TAAATCAGTCAGCAAGTTAATACACAGATGTGTGAAATGTCGTAAACTCAGACGACCAAC
TGAGGAGCAACAGATGTCTGAACTCCCAAGAGAACGCTGTGAAGTCTCCGCCCCTTTCAC
TTTCTGTGGAATGGATTGCTTCGGCCCATTTGTTACCAAGCGAGGTCGCAAAGAGTATAA
GAGATATGGACTGATTTTTACATGCCTGTCTTCTCGTGCCATCCATCTAGAAATGCTTGA
TGACTTGTCAACAGACGTATTTATTAATGCTTTGAGGTGTTTTATCAGTCTTAGAGGAGC
AGTTAGTCATCTACGCTGTGATCAGGGCACAAACTTCGTGGGTGCGAAGAATGAGTTTAA
AGAAGCTCCCAAGCAATGTGATACAGAGGCTTTGAAAGCTTTTCTGGCAGATAAACAGTG
TGAGTTCACTTTCAATGCTCCCTCAGCGAGTCATGCAGGTGGTGTGTGGGAGCGACAAAT
TCGGACCATTCGAAGTGTGCTGAATGTTACAGTTGCCCAGTGTTCAGGTAGACTAGATGA
TGCCTCCCTTAGAACTCTGTTCTACGAAGCAATGGCTATTGTCAACAGTCGTCCATTAAA
TGTTGATGGAATCAATGATCCCATGGCACCAGAACCCCTGACTCCAAACCACCTTATCTT
GATGAAGTCAAAGGTAGCATTACCACCTCCAGGAAAGTTTGTCAAGGAGGATATGTACGC
TGTAAAGAGATGGCGAAGGGTACAATATTTAACTGAACAGTTCTGGAGCCGGTGGAAAAA
GGAATACCTCATGAACGAGTCCACTAGACAAAAGTGGCATGTACCCCGGCGCAACTTGAA
AGTAAATGACATAGTCATCATCAAGGAAGATTCACTTCCAAGGAACCAGTGGCAACTAGG
ACGAGTGGTCGAGACAACAGAAGGGAGTGATGGCTTAGTGCGTCGAGTAAAAGTACAAGC
TGGGGAGCGAAAATTAACACAGAAACAGACCCATTGCTCTAAGCCCACAATCATCGAACG
ACCAATCCAAAAGCTAGTGCTCCTCCTTGAAGATGAATGATGATCTGTCAATCTTGTAGA
TACACTTACGTCAGATATGTTTGACTAACAGACATAGGGTGACCCTTATCGTATTTGTGA
CCTATACCAATAGTTATTCATTATTGCCTAGAAATCATGTATGAGTAACTGTTTTTCTTG
TTTAGTTTTTCCTGCTAAATTCAGTTATCATTACATGATTGGTGGGAG
>BEL30-LTR_DR:ClassI#LTR/Bel-Pao
TGTAAAGGGCCACAAGAGGCCGCTATAGGTTGTTAATTTTTCACTCACCTTATTCAGGTT
AATGGCTTTAAAGCAAACCCCGGAACCTGTATAATTCATACCATGCCACACTCATCAAAA
CGATCTCATCCCAGAAGCTTGGTGATTAAATTCCCGTGAGAAATGTAAGTTAATGCAAGT
TCTCTAAGCACGATCGTGTGCATTATAATGTTGTTGGTTTGTTTTTGTTGCATTATCTCA
TGTTTACATTCGTGTGTTTAGCCAGATGACCATCACATTACTTAGAAGCTACGTGTTTAA
GCTAGCATCCCTTGGTGAGCGGAGTGAGGTGTGTAATTTATGTTTGTGTTTCAAATTATG
ATGTTAATGTCTAAATGGTTTACTTTTGGAAACTTTTGTGTTTTAAAATTGTCAACTAAG
TGAATTATTGTGTATATGTTGCTTTACATAGCTCCTTTGTTGTTCTGTGTGCAGCTGCAT
GATAATGCACTGTAAATTTGTAGTAATTTATTGTAAATTTGCTTTGCAATTTATGTGTTT
ACTTCCAGTTTTCACGGTGTTTATGCTGGTTCCAAAATAAATCACTTTACACCCGTCAGA
GACTCTCTGCTTCGTTTAAAGAAAATCAAGGGCTGCTACA
>BEL31-I_DR:ClassI#LTR/Bel-Pao
GTCAGAACTCAGCCTGTTTCGCGCTGGAAGAGAGGAGAGGAGGAGAGGAGAGCAGAGCGG
TGCCGGTCGCAGCAGCGGAGCTGTAAACGAGCAGCTCGTTAGGCGGTGACGTCGTTCTCA
AGCATCAAAGGAAAAAAGGACTGCAAGCGCGCAAATCCCACATCAACGGCTGTCGGTGTA
TAAGAGTGCAGCGTGGTTAAGCTAAGAAGAAGTAACACATTTAAAACAAGTTAAATGTGA
AGCAGATTAACCTTGTTAATTTAAAGGGACTTTATTAAGTGTTTACAGGGGTAAAGTGCA
GTGGTAAAAAATTTGAGACTAAGCTGAAGTTATTGTTTGTTTAATATAAGGTGACTGTTA
GCTACAAGTATTTTATTATTCATTTAAGGATACATTAAGATATATTTAAAGGGAAGTCAT
TGCTTTTTCATTTTTTATATTTTATATTTTGTAACAAGTGAGAAAAATTTAAAATTTATA
ATTTGGCTTATTAGGTGTTTATGACACACATTTAAGTTTATCTTTAAATAGTTGAGAAAT
TTACTGCTATAAGCACATTAAAGACAGTGATATCACTTAGTTGAGATATAGTTATAAGTA
ACAAGTTTAAAGCACACTATAATAGTGGTATGGCAGATCAAGAAGACTGTGATATTGATG
CTGTGGAGTTGCAGTTACAAGTCAGTCCTGAAGATGAAAATTGTGAAACAAGCGCACAAG
AGCCAAGCACAAATGAAGCTGCTAAAGAAGAGAGCTTGAGGAAAAGCCAAAGAGTTAGGA
AATTCACTGAAAAGGGTCAAGCACTTCACGATGAAAAGGTGAATAAGTTTCAAACTCACT
TTAAGGCATGCTATGATGAATGGAAATCTGCTGCTAAACAAGCTAAAAAGGCACTTGAAA
ACCCTGTTAGTGTAACATTGCATGATCACATTGCCCACGTCCAATATGCCTCATCAGAAG
TAAAACAAACCTATGATAAGCTGCGCAGTTATGTAACTCCTGATGGAGACACCCGTCGAA
GAGTGGATACATGCGATGCTGTTTCTCAAAAGCTTATAAAACTAGCTGAAGATTGGCTTG
TAGAAAGTGGAAGTGTAAAGGATGTAGCAAAGGGGTCACTACGCTGGAGTGAAGCTGGTT
CAGTGTTCATCTCAGCAGCGTCTCAAAAATCTAAGAGTGCAGGAAGCACATATTCAAGTT
CAAGCAGATTATCTGTAAAGAAACAGGAAGCAGCAGCTGAATTAGCTGCAACTGAAGCTG
CTCTTAAAGTTATGGAGGAAATGGATCGTGAAAGAAACGAACTTGAAAATCTAGAAGCAG
AAAACCGGCAAAGGTTAGCAATACAAGAAGCAGAAAATGCTGAAAAACTAAAAGCATTAG
AACAGAAGCGAAGAGAGCTAGAACGTCTAGAAACTGTAAAGAAAATGAATGCTGCCAAGG
CACGACTGAAAGTGTACGAGGAAGAAATTAATTCAGATGAAGAAATCTCAGACCTCCTAC
ATGACAATGTTAAACAAAGGAAAGCTGCTCCTAAGCCAGGAAGTTTGCCTGAACCTCTGC
TAACACCATCAAAACCTACTGTAAAACTGCATCAGTTTTCCGCTTTACCACAGACCACAA
GGTGTCAACTTCCGAACAATGCTACACAAGAAGATAGCACTACTGCTCTGGCTAGAGCAT
TAGCAGAATCCATTAATATAAGCCGTCTACCAGTACCAGAGCCTGCTGTATTCAATGGAG
ACCCACTCAAGTACAAAGACTGGAAAATGTCTTTTCAGACACTGATAGATCGGAAAAACA
TCCCAGTAAATGAAAAGATTTACTATCTCCGCAAGTATGTGGGTGGACCAGCCAGAAGAG
CTGTTGAGAGTTACTTTCTACTGGGCACGGATGAAGCATATTATGCGGCATGGGACACTC
TTGAAGAAAGATATGGAGGTTCATTTGTGATCGCCAAAGCCTTCAGAGATAAGCTAAATT
CATGGCCAAAAATCGGAACAAAAGACAGTTCTGAGTTACGAGAGTTTTCTGATTTTCTCA
GAGGCTGTGAAGCTGCTATGCTACAAATCAAGAATCTTGATGTCTTAAATGATTGCAGTG
AAAATCAGAAAATACTAAGTAAGCTTCCAGATTGGTTAACAGCAAGATGGAATAGAAAAG
TGATTGAGATTGAAGAGCAGCACGGTTCCTTTCCAACATTTAGTAACTTTGTGGACTTTA
TCACAAGAGAAGCCAAGATTGCGTGCAACCCAGTAACTTCACTACATGCACTCAAGGGAA
GTGACTTAGAAAAAGTTAAGCCTACAAAGACTCGAAGTATCGGAACTAAGGTGCTGGCAA
GTGCTGCAGAGGAGAAACCAAATATACAGAAATGTGTTTTCTGTGACAGATTGTACCATA
GCATTCACACATGTCGACAGTTTATGGACAAGTCAATAATGGAGCGAGTCAAGTTCGTGC
AAACAAAGGGATTATGTTTTGGGTGCCTTAACCCTGGACACCATTCAAAGAAATGTGGAA
AGAGAAGTGTTTGTGACACATGCAAAGGGAAACACCCAACCTGTTTACACGAGGAACGGG
ATAAACAAATCAGAAAGAATAAAGAAGGCATAAAAGACACAAAGGAAAACAAACAAAGCA
AAGAAATACCATGTGAGACAATATCACACCGTGTAGTTCAAAATAATAGTAGTAACCTCA
CATCTACAATCAGTCCAGTTTGGTTATCTACAACAAACAACCCAGAACATGAAATCCTGG
TGTATGCTCTTCTAGATAGTCAGAGTGACACAACATTCATTTTACAAGAAAAGGCAGATG
GTCTGGATGCTGACAAGAAGCATGTACAGTTAAAGCTTTCTACACTGTCAACCAGAGATT
CAGTTATCCAAAGTGAAAGGCTGTCTGGGCTGCAAGTCAGAGGCTTCTATTCCTCAAAGA
GAATTCTTCTTCCCGTAACATACACAAGAGAATTTATTCCTGCAAATCTAAATCACATAT
CCACTCCTAAGACAGCAAGAGCATGGCCCCACTTAGAGCACCTTGCCGAAGAGATAGCCC
CTCCTATAGAATGCGATGTTGGGTTACTCATAGGTTACAATTGCTCACAAGCGCTTTTAC
CTAGAGAAGTTGTGTCAGGAAAAGACAATGAGCCATTCGCTCAAAGAACAGACTTGGGTT
GGACAATAGTCGGTGGAGCTGACCCTTGTGTTGACTATGGTGATGCTATGGGAAGCAGCC
ACAGGATTATTGTTAAGGAAGTGACACCCAAGTTGTCATCAGATCAGTTGCCAAATGAAG
TCCATTACATTTGTCGCACACAAGTCAAAGAAATAATCACACCACCAGACGTGATTAAAG
TTCTTGAATCTGATTTCAGTGAAAGAAAGGTGAAAGAGTCTCACTTCTCCCAAGAGGATC
TACGATTTTTGTCTATAATGGAAGAAGGAGTAAGGATAACAGCAGACGGACATTGTGAGC
TACCATTGCCATTTAAAGAGGACAGGCCGTGTCTGGCAAACAATAAAAGCTGTGCAGAAC
ACCGACTCCAATGTCTTAAGAAAAGACTTGAAAGAGACAAACAATATTGCAACGACTATA
CAACATTCATGAATGAAACTATAGAGCGTGGAGATGCAAAAAGAGTTCCACTTGAAGAAC
TTGACAAAAGCTCTACCTGGTACCTTCCGCATCATGGGGTGTACCACCCCCAAAAACCAG
GGAAAATAAGAGTAGTGTTTGATTGTTCGGCCAAATTTAAAGGTGTGTCATTAAATGATC
ATCTGCTCACAGGGCCAGAGCTAACCAATACCTTGATAGGTGTCTTGTGTCGGTTTCGCA
AGGGTCCAGTGGCAGTGATGTGTGACATAGAACGTATGTTTCACCAGTTTAGAGTCAGGG
ACGAAGATCAAGACTACCTCCGTTTCCTGTGGTGGGACAATGGAGATTTTCACTTAAGTC
CATCAGTCTACCGAATGAGAGTTCATTTGTTCGGAGCTGCTTCGTCACCGGCTTGTGCAA
ACTTTGGTCTCAAGTACATTGCAGCACAAGGTCGAGGCCAGTTCAGTGAAGCAACTATAA
GATTCATTGAAAGGAACTTTTATGTGGACGATGGCCTTATCAGTTTCCACTCCGAAGAAG
AGGCTATTCGTTTAGTCCATGAAGCGAAAAAACTCTGCAGTATTGGAAAATTGCGACTGC
ATAAGTTTGTTTCTAACAGCCCACAAGTTCTTGAATCTCTCCCTAAAGAAGATTGTGTAG
AGACAGTAAGAAACCAAGATCTAGCACTGGGCGAGCAACTGATTGAAAGAGCTCTAGGGG
TTAAATGGAGTGTTGCTTCAGATCATTTCCAGTTTCGAGTAGTAGTGAGTGAGCGTCCAT
TCTCCAGACGAGGAGTCTTGTCAACTGTAGCTTCCATCTACGACCCACTTGGATTTGTGG
CGCCTTTCGTTCTGCTTGGCAAGCAAATTCTACAGCAAATGTGTCGTGACAAGTCAGACT
GGGACACACCACTCTCAAATGAGCATCAGTCACGGTGGGAGTCCTGGCTTACAGATCTAA
AGGACCTTGCGCATGTCAAGATTGATCGCTGCTATCTACCAGCAGATTTTCAAGAAGTTC
AGAGATATGAACTCCACCATTTTTCAGACGCAAGTGTTGCAGGATATGGTGTCTGTACGT
ATCTAAGAGCAGTCAGTAGATCAGGACGAATCCACTGTTCACTTGTCATTGCAAAGTCCA
GAGTAGCACCCACCAAGGTAACTACTGTACCAAGATTGGAGCTGTCCGCAGCAGTAGTAG
CGGTGCGCATAAGTGATATGCTCAAAGGAGAACTAGAGTTGGAAAATGTTCAAGAGTTCT
TCTGGACAGACTCTCAGGTTGTCCTGGGATATATAAACAATGAAGCGAGGCGTTTTCATG
TTTTCGTGGCAAACCGTATCCAACGAATCAAGGAAAGTACTAAACCAACACAGTGGAAGT
ATGTTGCATCAGAAGATAACCCTGCTGACCATGCGTCTCGAGGTCTCAAATCTAAAGAAC
TCATTGCTTCCAACTGGTTTAGTGGCCCAAGTTTTCTTTGGGAAGATTCACTTCCTACTG
GAGAGATTAAGGTGGGAGATCTTGACACAGATGACCCAGAGGTACGCAAAGTTCTTGTAC
ACCACACCTTGACAACAGAGAATTCTCTGGCAGAACGTTTCAGCAAATTCTCCAGCTGGA
CAAAATTAGTTAAAGCTATTGCAAGACTAATCAGATTTGTAAAGGAGTTGAAGGGCTCAA
TAAAGCGAACCAATAAAGCTACAAGTCTCGAAGAAAGGCAAGAAGCTGAACATGTAGTTA
TTGCCATTGAACAAGGATTAGTCTTTTCCAAAGAAATCAAGGAACTCCACTCCAAGAAGG
AGTTAATTACTAAAGACAGAGCAAGCAGATTGTATCGACTCAATCCCTTCTTGGACCACA
AGGGCATCCTCAGAGTGGGAGGAAGATTAGAGCATGCAACTTTACACCCAAATGTCAAGC
ATCCATTTATCTTACCAAAAACCAGTCATATCACCAAGTTACTGATTGATCACTATCATC
AGAAAGTGAAACACCAAGGGCGTGGCATGACCACAAACGAACTGAGATCTAATGGCATAT
GGATTCTCGGCTGTAGTCAAGCAGTATCATCATTTATCTACAACTGTGTCAAATGCAGAA
AATTCAGGCGGCAAACAGAAGAACAAAAGATGGCAAACCTGCCTAGCGAAAGAATGGAGA
CAACTCCTCCCTTCACATATTGTGGGATGGATTGTTTCGGTCCATTTTACATCAAGGAGG
GAAGAAGGGAACTAAAGCGCTATGGGCTGCTGTTCACATGTTTGTGCTCTCGTGCAGTAC
ATATAGAGTTACTTGATGATTTATCAACTGACGCATTCCTTAACTCACTTCGGGCATTCA
TTGCTTTACGTGGAAACGTTCGTCAGCTGCAATCAGACCAAGGCACCAATTTTGTTGGAG
CAAGGCGTGAGTTTTTGGAAGCAGTGAAAGAAATGGACCAGGAATGTCTGAAACAACTAG
GCTGTGAGTTTGTCATGAACCCACCCTCTGCCAGCCATATGGGTGGAGCCTGGGAACGGC
AAATCCGAACAATCAGAAGTGTGTTGAATTCCATCCTGGATCAATCATCTAGAACTCTGG
ACAGTTCATCCTTAAGAACATATCTATATGAAGTGATGGCAATCGTAAATAGCCGACCCA
TAACAACACAATTACTCAACGATCCTACTGGACCACAACCACTTACACCCAACCTTCTTT
TGACAATGAAATCGTCAATAATACTGCCTCCACCAGGAGATTTTGTAAAGGAAGACCTTT
ACCTTCGTAAAAGATGGCGTCGAGTGCAGTATCTGGCTAACGAATTTTGGCAAAGATGGA
AAAAGGAATATTTGTTGAGCCTACAACAAAGACAAAAGTGGCACAAAACGAACAGAAATG
CAAAAGTCAATGACATCGTCATAATACAAGATGATACAACGCAGAGAAATGATTGGAAGC
TGGCAAAAGTTACTGCTGTGTACCCAAGTCAAGATGGATGCATACGAAAAGTGCAGCTAC
TAATCAGTGACTCCACATTAGATAACCATGGAAGGAAACTGTGTAAACCTGTCCATCTAG
TAAGGCCAATCCACAAGACTGTCACATTACTGGAAGCTGATTAGCACAGTTCACATTTCA
TTCTGGAAATCACAAGTGATTGGTGGGAG
>BEL31-LTR_DR:ClassI#LTR/Bel-Pao
TGTAGCTGCCGTCAGAAGCAATGCTTATATATTACACTCTATAAACATAAACTTTACATT
AAAAAGTCAATAAATAGATAAAATGTTCAAATTAATCATTAGAATAAATAAGTAATGTAT
ATTTGTTGTTAATGCATGTTAATTCATTTAAAGTTATTTAACTAAAACTATAAGGGGGAG
GGGGGAACCTTTTCTTGTTATGTTTAGCTTGGGAATTATTTCATTGTTGCAATGAAGATA
TTCTTCCGATCCACTACAAGTAGTTCAGCCACAAGGTGCTGTGCTAAAACAAGTTTTTAA
GGTTTAAGAAGTGCAAAGAAGTTTGTTAAAGAGAAACTGCAACCCTTCAAGTTTATTCCT
CTTGAGTTAGAGAGGCCAATGAGGTATGTGTTGTATGGTGTTAACGTATGTGAACGTGTA
TGATTATGTGTCCGTATGTAATGTATAATTAGCCAATTAAGTGTATTTCGTTACATGTTG
AATGTGCACTTTATTTTTTGTTTGTATGTATGTTGTTTATTACGTGCAACATCACCTTTA
AAGGGTTAATTGAAGTTTATGTATTTCTTTTCGTAGTTCTGACGGCAATATTGGGACATA
AAGGAGTGCAAGGCTAGAATGTACAAGACATACTACAGACTCGTGTCCGAATAAATGTCA
GTTAAAATAAAGAACGACTTGAGCCTTTGTTTCATCTCGAGGGGAGTAACA
>BEL32-I_DR:ClassI#LTR/Bel-Pao
GTGAGAACTCGACGCAGATCGACGCGGGTATGAAAGCAACGTCCTCGCGGGTAACGTCGA
GACAACGTCCAGCTGAAGATAAGGAGGGCTCAAGTTACAGTGCCGAAGTAACACGCAGTT
ACACACAGTGATGATTAGACTGAGTTGAAAGTGCAACGTTTCAGACTGAAATCAGAAAGT
ACTCTGACACAGTTAAGGTGGTCAGAGAAGTGATTGAACTTGAAAGTGCAGTAAGGACTC
AAATCTAATTGTGTTGCTCAGCCTTCAGTTTTGGGACAAATTTAATGTGCTGATATTTAT
CTGGTATTATTTAAGAGTGCATTTAAGTTATTGATAAGTTCATTAGTTACTGAAATTGAA
ATCGACTGATTTATTTGTTCAATATTACTGATGTAAAAGTGGTTTGTGAAAGGATTAGTC
AGTAAATTTAACTTGAGTTTATTTTCAGAATATTTTAGGTTTATACTGCATCTATATAGT
CAACTAATTGCTGATTATTTCTTTAACAAGGGAATTTGTTACATGATAATACTTTAATTC
AATATTGACATACATACTTTATATTTTATTTCTTATGTAGTTTAACAGGCGTTAAGGATT
TTATACAGTAAACATTTACATTTTACATTGAGCTACATTTACACAGTCTAAGTTCACTAA
TTTTGTTTACATACACCATACATATACAGTAATATTAATATTTATATCAAAATGTCTGAT
ACACAAACAGAGACTTGCCGTAAAGGGGAAATATCACCTGCACAACCTGAAGCTACAGAG
CTGCGAAGAAGTGAAAGAGCTAGAACTCTTACAGAAAAGGGAAAAGAGCTTCAAGAAGCT
AAGTTAAAGGGTTTAAAGCGACAGTATAGAATAGTTTATGAGAAGTGGAGATATTATGCA
AGATTAAGTAAGGAAATATTCTCGGATGAAGCTTCTCAAGAGAATTGAATGAGCTTATTC
ACAATATTGAAAGCAGCTGTTCTAATGTGAAAGCCATATATGAAGAACTACGTCAAGTTC
AAATTCCTGAACAAGACCTACGACGCAGGATTGATGTGTGCATATCGCTTTCAGGATTCA
TTGTTAAAAGAGCACAAATGCATCTTGAAGGGCATGCATCAGATGAAATTGAAGAACCCT
GGCCTGATGTTGGATCAGTCTTAGACTCAACAAGCTCTTTATCAAGACCACTGTCTCATC
AAACTAAATGCAGTTCAACCCATTCTAGCATCCACTCAGGCAAAAGAAATGAAGCTGTAG
CTGAAGCAGCTGCATGTCAGGAAGTCTTGGCGGTGTTGGAAGAGCAAGACAGGGAAGTAT
CTGAACTTCAAAGGTTAGAGGCAGAAAGTAAACTACGTATGGCACAATTTGAATCTGAGG
ATCTGGCCAGGAAACAAGCAATGCAAGATAAACGCAGAAATCTTGAGCGCCTGGAGGAAA
TAAAGAAGTTGAATGCTGCAAGAGCACGAGTTAGGGTCTATGATCAAGCGGAAGGAGACA
TTGAAGCAGCTGAATTGAAACAAGATGCTCTATCAGTCATTGATAACAAAGTTCCTGATT
TCATAAGCTCTTCCTTTGTTCATAAGTCTCTGCCAGCGCCAACGCATGTGCTACATGCAT
CAAGTCCTTCATTTATTCCAAAGTCCCAGCCAGTTGTACACCAAGATCAAAATCATCTCC
CACAACGCACACCTCAAGGTTCACTATATTCACCATTAATGGCCCAAGCACAAAATGGTT
CTGACCTGGTCAGCACATTAGCAGAAGTTATGAGTGCCAATCGTCTTCCTATTTCAGAGC
CTGCATTGTTTACTGGAGATCCATTAAAATTCAAGGATTGGCGTCTTTCTTTTGAGACAT
TGATTGACAGGAAAAACATCCCAAAAAATGAGAAGCTGTATTATTTAAGAAAATACTTAG
GTGGCGCTGCAAAGAAAACTGTAGAAGGTTTTTTCTTACTTGGCACTGAAGAAGCATATG
ATTCTGCTTGGCAGCTGTTAGAAAAACGCTTTGGTGACCCATTTATAATTGGGAAGTCAT
TCAGAGATAAGCTGCATGGATGGCCAAAGATAAGCTCTAAAGATGGTTGTGAACTAAGAG
AATTCACTGACTTCCTCAAGAGTTGTGAAGCTGCGATGCCTCATCTGAAGACTTTGGAGG
TTCTAAATGACTGTAACGAAAATCAAAGGATTCTACTAAAATTGCCAGATTGGTTAGTGT
CTAGATGGAACCGTAAGGTGATGGAATTCAGACAGGTATATGGAGATTACCCAAAATTCA
AGGAGTTTGTAGACTTCTTGTCAAATGAGTCGGATCTCGCCTGCGATCCTATTTCTTCGG
TACAGGCACTTAGGAGTGTGGAAGCTACAAAACCGAAATACTCACGAAACCAGCCTTCTC
AAGCAAAAACATTTTACACAAACACAACTCAGAGTACTTTCCCAGCATGTGTATTTTGTA
AAAGAACAGGACATGGCTTAGCAAAGTGCAGAAGGTTCATAGAGAAGGATGTTCAGGATC
GTGTCAAGTTTGTTCGCACAGAAAAACTTTGTTTTGGTTGTTTGCAAACTGGTCATCATT
CAAGAAGATGTGAAAATAAGAGCACATGTGAAAAGTGTCAGAAGAGACATCCTACATGTT
TGCATGATGACAAGTTCAAAGAATATCAAAGGTCTGTTGTGAAAGAAAGTGGCGATTCAA
AGGAAAAGGCTGATGGAACGGAGATAGTTGCCGTTGCAATTACCAATACAATTAGGCAGG
AAGGCCCAAACACACAAACATCCACGATCATACCAGTTTGGGTATCATCCACAAAACTGC
CCGATCAAGAAATCCTTGTCTATGCACTTTTAGACACGCAGAGTGACACCACTTTCATCT
TGGATGAAGTAGCTCAAAGGCTTAAAGTGAACATGGAGAACGCTAGTTTGCAGTTATCCA
CGATGTCCTCAAGGTCAACGACCATACGTTGTCATAAGGTTTCTGGTCTGCAGGTGAGAG
GGCATAATTCTGAGAAAATTATACATCTGCCAGCAGTTTTCACACGTGAATTCATTCCAG
TGAACAGGTCACATATACCTACGTCTGACACTGCTTTAAAATGGCCTCATCTGGAGCAGT
TGGCAAATAAGATTCACCAGCACTGGACTGTGAAGTTGGACTTTTGATTGGCTACAACTG
TCAGCAAGCACTTCTGCCTAAGGAAATCTTATTTGGAGAAGAAAATCATCCATATGCACA
ACGAACCGATCTCGGCTGGAGCATAGTTGGATGCTCATATCCAGCAGATGACTATGGTGA
TGCGATTGGAGCAGTCATAGAACTTTAGTTTGCCCAGTGATGCCTACAGTGAAGCCATCA
GTTGAGCTAAAGCAAGAGGTGCATTTTGTATGTCGAAATGTAGTCAAGGAAGTACTTCCC
ACAGACATAATTAAGGCACTCAAGTTAGACTTCACAGATCATAGTGCTGATGACAATCCA
GTTTCTCAAGAAGATATTCTCTTTTTGTCTAAAGTAAAGGAAGGTGTGAAACACAAAGAG
GATGGACACCTTGAACTCCCACTTCCTTTCAAGACAGAAAATCCTAGTTTACCAGATAAT
AAACAATCTGCAATTCATAGACTTATCTCATTAAAACGTCGACTGAGGACAGACAAACAG
TATTATGAAGATTACGTACACTTCATGAGTGACATCATAAGCCGAGGAGATGCTGAAAGA
GTTCCAAGTTCTGAGCTTGATAACAAATCAGCATGGTACATTCCGCACCATGGAGTCTAC
CACCCCCACAAACCAGGGAAGATTCGTGTGGTGTTTGATTGTTCAGCGCGCTTCCAAGAG
GCCTCTCTAAACGATCACCTCTTGACTGGTCCAGACCTCACCAACACCTTAGTTGGAGTG
CTGTGTCGATTTAGAAAGGGTCCAATAGCCATTATGTGTGACATTGAAAGAATGTTCCAT
CAATTTCATGTTACAAAGGAACATCAAGACTATTTGAGATTTCTTTGGTGGGACAATGGC
AATCTGGATTCCAAGCCTTCTGTGTACAGAATGAGAGTACACCTTTTCGGTGCCGCTTCA
TCCCCTGGCTGCTCAAACTTTGGACTCAAGTACTTAGCATCGCAAGGTCATGGAAGCTTT
AGTGAAGAGGCTATCAAGTTTATCCAGAGGAGTTTTTATGTCGACGATGGCTTAACAAGT
GTAAGTACATCTGCAGAAGCTATACATCTTGTGGATGAAGCAAGAGCTTTGTGTAAAACA
GGAAATCTTCGTCTGCACAAGTTTGTTTCCAATGATATGGAAGTGATAGCCACAATACCA
CCTGAGGACTGTGCTCAGGCCAGAGATCTGGATATGGCTTTGGGAGAGCTTCATATAGAA
CGTGCACTTGGAGTTCAATGGTGCATTGAAGCAGATGAATTCCAATTTAGAGTGATAGTC
AAGAAAAATCCAATGACTAGAAGAGGTGTTCTTTCAACAGTAGCCTCTGTCTACGATCCG
TTAGGGTTTGTAGCACCTTTTTTACTAGTAGGCAAGCAGATTCTTCAAGTATTGTGCAAA
GATAAAGTAAGCTGGGATGAAGATCTGCCTGAGCATATTCTACCACAATGGGAGTCATGG
CTTCGAGATTTGCCCCATTTGGCTGACTTAAAGATTCCTAGAAGCTACCTTTCATCAAAT
TTTGACAGGCCTGTTTCTTATGAGCTACACAGCTTTTCTGATGCAAGTCTTAGTGGATAT
GGTGCCTGTTCATATCTTAGAGCAACAAGTGAAACAGGACAAATCAGTTGCTCACTTGTT
ATTGGGAAAGCCAGAGTAACCCCCACCAAGCAAACAACTATCCCGAGACTTGAACTATCA
GCAGCTGTGACTTCAGTCCGAAATGGAAACATTGTCAAAAGAGAGCTTGAGATTGAAGAT
TTGCAAGAATATTACTGGACTGACTCAAGGGTAGTTCTTGGCTATGTGAACAATGATGCC
AAAAGATTCCACACATTCGTAGCAAATCGGATTCAACGCATAAGGTCCAGCACATGTCCA
GCACAATGGCGACATGTCAGTTCAGAAAACAACCCTGCTGATTATGCCTCAAGAGGGCTG
AGTGCTGCTCAGCTAAAAGAGTCCAATTGGTTAAAAGGACCTGACTTTCTGTGGCAGAAA
ATCCTTCTGTGTGAAGAGGAAGTGGTGAGGGATCTGGAAATTACTGACCCTGAGCTCCGC
AAGACCAACATTCATACCATCAGGACTAAAGAGATCGATTTAATGGTTACTCGATTTGCA
AAATTTTCAGACTGGTCAAGTTTGGTGAGAGCAGTCGCCAGGCTTAAAAGGTTTGTCAGA
GAATTCAAGGGAATTCAACCAAGAAGGAATGGAATGACTAGTCTTGAAGAAAGAAAGGCA
GCAGAAAATGTCATCATTAAAATTGTACAAGATGATGCCTTCGCCGAAGACATTCGACAT
ATCAAACTTCAGAAAGAAAATTATCTAAACAAACACAGCAATTTGCATCGATTGAGTCCT
TTCTTGGACAAGGAAGGTCTTCTCAGGGTGGGAGGAAGGCTAACAAGATCAAGCCTAGAT
TATGATGTAAAGCATCCTGCGTTACTTCCAAAAAAGTCTCATATATCTGCCTTACTCGTC
AAACATCACCATGAGCGCATATACCACCAAGGAAGGGGCATGACAATGAATGAGATACGT
GCGAATGGAATATGGATCTTAGGATGTGGAAGTGTGGTCTCGTCACATATCTACAAATGT
GTAAAATGTAGAAGATACAGAGGAACTACAGAGATTCAAAAAATGGCAGATTTGCCAGAA
GAAAGAACTGAAACATCTCCCCCCTTTACATGCTGTGGAATAGATTGTTTTGGCCCTTTC
ATAGTAAAGGAAGGAAGGAAGGAACTAAAACGGTATGGATTGCTGTTTACTTGTTTGTGC
TCTAGAGCAGTGCACATAGAGACTCTAGATGATTTGACGACAGATTCCTTCATCAACGCT
CTTAGGGTGTTCGTAGCTATTAGGGGACCTGTGCGACAAATAAGATGCGATCAGGGAACA
AATTTCATGGGTGCCAGAAGAGAGTTTTCTGATCTGCTCAGAGGGATGGATCAAGAACGT
GTTCGAGCTATTGGTTGTGAATTTGTAGTAAATGTTCCCTCAGCGAGTCATATGGGCGGA
GTGTGGGAGCGCCAGATACGGACAATACGAAGCATCTTGAATGCCATGCTCGATGGATCT
GCTTGCAGACTTGACTCAACGACTCTTAGAACATTCCTCTATGAGACAATGGCCATAATC
AACAGCAGGCCATTAAGTGTTGAACATCTTCACGATCCTACTGGTCCAGAACCCCTCACT
CCCAACCACATACTAACTATGAAGTCTTCAGTCATTGTACCACCACCAGGAAACTTTGAT
AAGCAAGACCTCTATCTGCGTAAAAGATGGAAAAGAGTGCAGTTCCTCGCAAATGAATTC
TGGCAGAGATGGAAACGAGAATATTTGCTAAATCTCCAGCTACGTCAGAAATGGCAGAGA
ACATCAAGAAATTCACAAGTAAATGACATTGTGATACTTCAAGATGAGAGTGCTCAGAGA
AATGAGTGGAAGCTTGCTAGAGTAGTGGAAACATACTCAAGTGCTGATGGCATTGTAAGA
AAGTTGAAGTTACTACTTAGTGACACTACATTGGTCAAAGGGAAGCCACAATCTAGATCA
GTGTATTTAGAAAGGCCAGTTCATAAGGTAGTCACTTTAATTGAAGCCAGTTAAGTCAGG
CACATGACACAATTACACTCTGAAACTTGATTTAACTTCAATAATTGTTTATAGAAAATC
TCACATTTCAAGTAAAGGAGATTTTGGTGGGAG
>BEL32-LTR_DR:ClassI#LTR/Bel-Pao
TGTAAGTGCTGTTATTAAGCATTTTTGCATAATTGCATATTTATTTTACATATTTGTTTC
ATATTTCATCCTTTAGTAATTTAAGGTCATAATATTTTGTATTAATTTAGCTGAGGTGTA
TTTATAAATGTAAACGTGTTGAAAGGTTCAAATGTGTTATTATTTCATATGTTGTACTTT
AAGACGTTTATTATGGAAACGTGTCACTTTGAGGAAATGACGTGTAATGTGAGTGACTTG
TTTATGGATCCCCGGATAGACTGACGATGATCAGACGCATGTCAGTGCTGTGTAAAGTTA
CATGTGTTTAAGAAGCATAAAGTTGCTGCTGTCATAATTCAAAGGACAGTGAAGAAGACT
TTATTAATCCAAGGACCCTCTTTTCATGACAAGCGACCAACGAGGTATTTGTTTTGCTTA
ATAATGTATTAGATAATCGTAGTTTGTATAATTGCTTATACGTTTGTACTGTGTTCATTT
ACTAATACAGTTCTCACGGCGTCACGGCGTCACGGCAACAGCCGCAAAGAACATTATGGA
CGACCTTAAATAAACGCCCGTTCTGGAGAAACAACCTGTGTCTGTGTTGTTGTGAAGAGA
GTTACA
>BEL33-I_DR:ClassI#LTR/Bel-Pao
GTAAAACGAATATCTTCAGCAATCAGCTTCTAGTTTATGACTCCACGGCGGGGAGCAAGT
CAGCTCATGAGGTGATTCTCTCAACAATGTCCAAGCCAAGCTCCAAAGCTGGATCACAGA
AGCGAGCAGCAAGCTCATCACGCTCGTCACGCCACTCACATGGCTCATCAGCTGTAATCA
CCGCTGCTGCAATGGCACGAGCAGAGGCTGAAGCGGTTAAAGCAGAAATAACTTTTGCTA
AGAAAGAAAGTGAACTAAAAGTACAACAAGCCCAGTTGGAAGCATCATTAGAGACTTTAA
GACAGGAAAAGAAAGCTGCTGCCATACAAGCGAAAGCAGAGGCTTTAGAAACGGCGGCAG
AATTAGAAAGCAGAGGGCAATCAAGTTTGTCAGAGCTGCCTATAGAGGATGCAACAGAAC
GCACACAGGCCTATGTATCAGAACAGATGGAGAGTGATGTGGATGCAGAGGCGCCAGTCC
CGGACGGACCGTTTTATGATAAGGAAAGCATACCTTTTTCAGAAATGCAACAACCACAGA
ATACTGTATCGTATTTGCAACAGGAAAAGCAGTGTACTTCATATGCCACGCCGCCCAGAT
CTCAGCCTAGTAATGCAGAGAACATACAGAACCCTGCCATTTCACAGTCTACCAGCGTAC
GCTTCACAATTTCTGGTCAACGAAAGGCATTCACCCAGTCACCTCACAATGTTTATCATC
CAGAAGCCCAGTCTCCAGCTGTTCAAGGTAGTGAGGAAAGGAGCAGACATAGAGGGACGC
CACTGAGTTATTCTCAGACAATGTCAGGTACCCCCTTGTACGCTGGACCTCATCAAAGTA
ATTTGTATGCGGACAGTCAAATCTCAGACGTGGTCAGGTTTATTGCAAGACGTGATTTGG
TGTCTACTGGCCTTACGCAGTTTAACGACCAACCGGAAACCTTCAGAGCATGGAGAGCAT
CCTTCATAAATGCTACAGAAGACCTTAACATTTCACCAAGTGAAGAAATGGACTTGCTAG
TAAGATGGCTGGGGCGCGAGTCAGCAGAGCATGCAAAACGTATTAGAGCTGTCCACATTA
ACTATCCATTACAAGGGCTCAGTATGATTTGGAAAAGACTTTACGAATTATATGGCGCAC
CAGAAATGGTTGAGAGCTCACTCTTCAGGAGACTGGAGAACTTCCCCAAAATATCAAACA
GAGACAATTGCAGACTACGTGAGCTAAGTGATTTGCTCATGGAGATCCAAGCAGCTATGC
AGGATGGCGATCTGATGGGTCTTACCTATCTAGACACACCACGAGGAGTAAACCCAATAA
TACAGAAATTGCCATTCAGCTTACAAGAGAAGTGGCTCACGGTGGGGTCTAAATACAAAG
AGGATTACAGGGTTTCCTTTCCACCCTTTAAGTTCCTAGTAGACTTTGTATGTCAGCAAG
CAAAAATGCGCAATGATCCAAGTTTCTCCCTTACAGCCATACACGAAGAGTCTCACAGAC
CAAACAAACAGTTAAACAAACATGTCTTTCCCAGAGCTGTTGTGACACACAAGACTCAGG
TTTCTTCTGGGAGTCCATTAGCTGCGAGTGAACTCAAAAATAAGATAAACCCAGCGAAAC
AATGCTTTTTGCATGATAAGCCTCATCCCCTGTCCAGATGTAGAGGATTAAGGATGAAAC
CTATGGAGGAAAGGAAATCATTGCTTAAACAGCAAGGAATATGCTTCAAATGTTGCAGTT
CCATTTTACACATGGCAAAGAACTGTGACGAGGACATCAAATGTTCAGAATGTGGCAGCA
GTACCCACATAGCAGCACTTCATCCAGGACCAGCACCCTGGACGACTGATCCAAAACAAC
CCGTAGCTGAAAATCAGAAAGTGAGTGAAGACATTCCTGTGGAAACAGAGGTCTCCTCAG
CGTGTACGGAAATATGTGGAAACAGTCAACTTCCTCGTTCCTGCTCGAAGGTCTGTCTTG
TGAATGTCTTTCCGAAAAACCATCCAGAAAAAGCAGTTAAAGCATATGTCATACTAGATG
ATCAAAGCAACAGATCGCTCGCAAGATCAGAATTCTTTGATCTGTTCAGCATTACAGAAC
GCAGCATAGCTTATACCCTCAAAACATGCGCAGGTACGATAGAAACTGAAGGCAGGATAG
CTCAAGGCTTTCAAGTGGAATCTCTAGATGGAGGCTTGACCTTATCCTTACCTGCTCTTC
TCGAGTGCAACGAAATCCCAGACAACCGCTCAGAAATTCCTACTCCAGAAGTGATTAGTA
AGCACAGGCACTTAAAACATCTTGCTAGGTACATTCCAGAACCCAACCATCATGCCCCCA
TTCTATTTCTGTTAGGCAGAGACATTATCAGAGTCCACAAAGCCCATAGGCAAGTGAATG
GTCCACCAAATGCCCCCTTTGCACAAAAGTTAGATTTAGGGTGGGTAATTATTGGAGACA
TGTGCCTCGGGAAAGTTCATAAACCTACTTTCGTCCAAGCTTATCACACGAACATTCTAG
ACAATGGTCAGTCGACACACTTTCAGCCATGTCCTAACAACTACAACATAAAAGAAAGAT
CCCAAAGTGTCTCTCTCACCAAGCCTCTGATCAGGGAGAACACTCAAAGACTGACAGAGT
GGGACGTATTTCAGAAAACAAAAGACGACGAGAAAACAGCACCATCTATCGAGGACAAGC
TATTTCTTCAGATCATGGACAGAGAAGTCTACAAAGACGATGAAAATTCATGGGTTGCCC
CACTCCCATTCAAAGAGCCAAGACAACTTCTGCCGAACAACCGTCCACAAGCAGTGGAAC
GCCTTAAGTCACTTCTGCGATCTTTCAGAAGGAAACCAGAGATCAAAAGGGACTTTGTAG
CCTTTATGGAAAAGCTGTTTGAAAATGATCATGCAGAGATAGCTCCATCAGTCAGACCAA
ATGAACAGTGTTGGTATTTGCCTTCCTTCGGGGTATACCATCCTAAAAAGCCATCCCAAA
TGCGAGTAGTCTTCGACTCAAGTGCTCTCTATAAAGGTGTATCACTGAATAAGGTCCTCT
TGACAGGTCCGGACCTCAATAACAGTCTCCTCGGAGTCCTCATGCGGTTTCGTAAAGAGC
CCGTCGCTTTCATGGTGGACATACAACAAATGTTCCACTGCTTCAGAGTTCGGCCTGCAG
ACAGGAACTACCTCAGGTTTCTTTGGTTCCATGAAAATAACCCAGAAAACGAGCTCACCG
AATACAGTATGAAGGTACATGTGTTCGGCAACAGTCCATCTCCGGCAGTGGCTATCTACT
GTCTTCGCTGTGCAGCTCAAGAAGGAGAAACCGATTTCGGTGAAGATGCCAGACAGTTCG
TAGAGGAAGACTTTTATATGGATGACGGACTGAAGTCTTTACCCTCACCAGAAATGGCCA
TAAGCTTGCTAAAAAGGACACAAGACATGCTGGCTGGATCTAACTTGAAGTTACACAAAT
TGGCTTCAAACAGTAAGAAAGTCATGCAAGCGTTTTCATCTGAGGATTATGCCAACTCAC
TGAAAGAACTGGATTTAGGTGTTAATTCACTTCCTATGCAGCGCACTCTCGGCTTACTGT
GGAATTTGGAGACAGACTGTTTCAACTTCCAAGTGCAAAGTGACAATAGACCATACACTA
GACGTGGACTGTTATCAGTGGTAAACAGTTTGTATGACCCACTTGGATTTGTGGCCCCTA
TAACAGTTCAGGGCAAGTTATTACTGAGAGAATTGACTGCAAACGCTACTGACTGGGACT
CACCCTTACCTGCGAGCGGTCAGGAGCTGTGGGATTCATGGAAAAACTCTCTGCAAGAGT
TACAACATATACAAGTCCCAAGGAGCTATGGACTCGTATCACCATCAGGTGCCAAGTTCA
CAGAGCTTTCTGTGTTTTCAGATGCTTCCGAGAAGATAATCGCCGCTGTCGCTTACCTAA
AAACAGTCGATTCGAATGGTAATTGCCATGCAGGATTCATCACAGGCAAAGCAAGATTAG
CGCCACTTCCAGAGCTCTCCATACCACGCCTAGAACTATGTGCGGCTGTGTTGTCTGTAA
ACATGATGGAAACGATCATTGCAGAAATTGCTATCAGGTTTGACGAGATAAACCTCTACA
CAGATAGTCGAGTTGTTCTCAGCTATATCTGCAACGAGAAACGTAGATTTCATGTCTACG
TAAGCAACCGTGTACAAAGGATTCGGAGTAGGACTAAGCCAGAGCAGTGGCATTATGTGA
GCTCAGATCACAACCCTGCGGACATTGCGACACGACCGATAACTCCAACTAAATTGCAAG
ACACGATTTGGTTCAGTGGACCTGCATTTTTGCATCAACTGAAAACGGAGACTGTACCTA
AAGCACCCTTTCCACTTGTTGATCCTGATCGAGATGTAGAAGTTCGCACGCATATGACAC
TGTCAAATACCTCATTCTCCAGGCGTTTTGAACGTTTTTCTGTCTGGAACCGCTTAATCA
GAGCTATTGGCAAGTTGATTCACATTGCACACTCCTATAAGCCAGATCAAAAAGGTCACA
CTCCAGCGTGCAAAGGTTGGCACTGTTGCAAACTGCCCCCGAGTGCCGATACAATAATTC
AGAGCACAAAAGTTGTCATTCGTGCAATACAACAGGAAACATACACGGATGAGTTGCAGT
GCCTAAAACAGAACAAACCCCTTCCTAAAACAAGTACTCCTTGAAAACTAGACCCCTTTG
TTGATCAAAGCGGACTGTTGAGAATTGGTGGTCGCCTGATCAAAGCGGATCTAAGCTCTG
AAGAAAAGAGGCCTCTCATCATACCAGGCAAGAGCCATGTAGCCTTACTCCTGATACGGC
ACTTTCATGAGCGAACACATCATCAAGGCCGCCACTTTACAGAGGGTGCAATAAGATCTG
CGGGCTACTGGATAATAGGAGGCAAAAAACGCATTAGCAGTCTTATCCATACCTGTGTTG
TATGTCGTAAACTCAGGAGGGGCTGTGAAACTCAAAAGATGGCAGATCTGCCCAAAGACC
GGCTCAGTGCAGAGCCTCCCTTCACACATGTGGGACTGGATGTGTTTGGCCCTTGGTCGG
TATGTGCTCGAAGGACAAGAGGTGGGTTTGCAGAAAGCAAAAGATGGGCAGTGCTGTTCA
CGTGTCTAAACATCAGAGCTATCCACATAGAAGTGATCGAGTCCTTAACTACTTCCAGCT
TCATTAATGCCTTAAGGAGGTTTTTGGCAATCCGAGGTCCAGTAAAACAGATTCGCTCGG
ATAGAGGAACCAATTTCATTGGAGCTTGTAAAGACCTGCAAATACCATCTAACGTGGATG
AAAAGGCAGTGGAACGATTTCTGTCAGACCATAATTGCACATGGACATTCAACCCCCCTC
ATTCATCGCACATGGGTGGCACATGGGAGAGGATAATCGGACTTACCCGCAAAATCTTGG
ATTCCATGCTTCTCCAGACGTCATCCTCCAGGCTTACACATGAGGTACTCTCTACCTTTA
TGGCTGAAGTCACTGTCATTATAAACAACAGACCTTTGATACCAGTGTCAACTGATCCAG
CGGATCCCTTTATCTTGACACCTGCTACCCTACTTACCCAAAAGTCCAGTACCGACTTAG
TTCCACCCGAGAACTGTGAAAAGCCTGACCTATACAAACAGTGGCGTATGGTGCAAAATC
TTGCAAGTACCTTTTGGGACAGATGGCGAAAACAGTACCTTGCAACACTACAGTATAGGC
GAAAATGGCAACATCAACAAACAAACATCCCCAAAGGAAGCATAGTCCTGCTCAAAGACT
CTCAGTCCAAACGAAATGACTGGCCGCTGGGAATTATAACAGAAACTTACCCCAGTCAAG
ATGGACGAGTCAGAAAAATCCAAGTAAAAATCATTGGAAAAGATGGACCCAAGTTGTTCC
TCAGACTAATAAATGAGGTCGTACTCCTTCTTCAAGAGAACTCTTAATAGACTGCTCAAG
ACTTCAAGAAAGGTTTGGCATTCAAGGAATACCAGACGGGGAG
>BEL33-LTR_DR:ClassI#LTR/Bel-Pao
TGTTCTGTCTTATCCAGACTTTTTACATTGAGTTAGTGTTAATCTGGTATTTAGCGACCT
CTTTTGGTTATACATGGGTATTACATTTTATGTTATAGTCCTTATTTCATGACATCATAA
ATGTGAGCCTATGCATTCAGAAGCCGCATGGAAGAGCAAACGGCTGTAGTTTCATTTGCT
CCCTTATACAAGTTGTACTGAAGGCACATTCGGTATGTAGACATTATTTTATCATAATTT
GAGTTATATTTGTTTATGTTTACGCTATAAGCATGTTATTATGCATGCAAGATGTTTATT
GTGTTCTTTATTTTGGTCAATTGCAATATGTGACTACATATATGATTCAGCTAAGTGCGT
AAACAGTGACCTATTGTGCATAGAGTGCAGATTGTGCTTGTTTAATTTACATATTATTGA
TCCAGAGTACTTACCATTCTGTATTTTGTATGTTTTGCAGTTTTACGTTATTCCATAATC
TACAGTAAAAGGTTCAAACTTATGCCTTGAGTCTGTTGTCATTGGAAGACGTTATCTCTC
TGTCGAATCAAGCAAGGCGTTTGATATAAGGGGCAGAACA
>BEL34-I_DR:ClassI#LTR/Bel-Pao
GAATAGTAAAAAGTCGTCTACACGGCGGGAAACGTCAAGCAAGCACAAGCTTACTGAGTT
AGACTGTGATATCAAGATGGACAAGTCACAGCCCAGCAAAAATGTTGAAGAAGCTAACCA
AGCACTAGAAATAGAATCACGGTCAGGCAGATCACATCGGTCTACTAGATCTTCAGCCAG
TGCAGCTGCGACCACAGCAAGAGCTAAAGCAGCAGCATGCAAAGTAAAAGCCTCATATGC
AGAAAAGGAAGCTATCATGATGAGAGAACAAGCTCAACTAGAAGAGCATCAACAAAGAAC
ATTAGCAGAAACAGCACGTAGAAAAGCAGAGGTTGAGGCTGAACTGTATGTATTGAAACT
GCAGAAAGAAGCTGTAGCAGCATCTAAAGAGGCAGATGTTTATGCCGCTGCAGCTATCGG
TGAAGAGGAACTAGGTGAAGACCTAGAAAAACTTTCATGCATTTCCAGCAGGATTGAACG
CACCAGAGAGTATGTGCAAACACAATCTCAGTTACCAAATACTCCCAATCTGATTTCTAA
TTTGCAACATGAGGGTGAGAATTCTCAGTATGTAACACGGAGTTATAATGAAGGCTCACT
TAGCTCCCATTCACCCACAAAGAAGGAGGAATCTAAATCAGAGATCATTCCTATAAAAAA
GGAACTAACAGTTCAACACAGCCTTCAGTGCTCTCCTTCGAAAGTAAAGATTGATCCATA
TAGTGGAGATGATGAGGAGAGGCATCAAATCTATCCAGTAAGAGTACAGCGTGAATCCGA
TCCGCTCTCACAAGAAAATGCTGGGTGCTCTACACCAGCGCCACATGTCAGTGACTTCAC
TACATACCTGCTGAGAAAAGAAATGGTGAGTTCAGGTTTGTTTCAGTTTGACGAATGCCC
TGAAAATTACTGGGCGTGGAAAACATCTTTTCAAGCTGTAACCAGTGAACTTAATCTAAC
TAGTAGGGAGGAGATTGACCTTCTCATAAGATGGCTCGGTCCTGATTCTTCTAATCATGC
CAAACGAATCAAATCAGTTTATGTCAGTAACCCTACCTCAGGAGTTAGAGTGATATGGCG
TCGCCTAGAAGAATGCTATGGTTGTCCAGAAGTCATTGAGCAGGCAATGTTAAAAAGACT
TGATGTTTTCCCTCGCATCACAAACAGAGACATCCATCGTCTGAGAGACCTCGGTGATTT
GCTGCTTGAGCTGCAGTCTGCAAAAGAGAGTGGTCGTTTGCCTGGACTAGCTTACCTCGA
CACAGCACGTGGAGTAAACCCCATTGTCGAAAAACTCCCATTTGGTCTCCAAGACAAATG
GATTACGCAGAGTTCCAGATACAAAGAAGATCATAAAGTATATTTTCCTCCTTTTGAGTT
CTTTGTTGAGTTTGTTTGTCGACAAGCAAGAACCAGAAACGATCGTAGTTTTGCATTTGC
TTCATCCAGCAGTCTGAGCAGCTCAAAAGCCGATGGAGCTGCCAGGATAAGTAGCAGAGC
TTCTGTTTTTGTCAAAAAAACAGAAATAAAGACTGCACAATCAAACCAGGAAGGAACGCT
GGAAAATAATGTAGAACCAAACAAGGTCTGCACCATGCACAATAAGCCTCATCCACTCCA
TAAGTGTCGAACATTCAGGAGCAAACATCTGGATGAACGAAAAGCACACTTGAAGGAAAA
GTCCATTTGTTTTAAATGTTGTGGTTCCACCAAGCATGTTGCAAAAGACTGTATAGCATT
GATCAGGTGCAGGGAATGCAATAGTGATCGACATGTGGCGGCCATGCATCCTGGACCTGC
ACCATGGTCTGTTACTACATGGTCTATTGAGACACCCGAGTCAAAGACAGAACAAATCAA
AGAAAAAACAGATGAGGACACAGCTGAGGTCACCAACAAGTGCAGAGATTTGCGGAGATG
TTGATAAGCCTAAATCATGTTCAAAGATCTGTCTCGTGAAAGTTTATCCATCTAATCAGT
GTGAAAAGGCCAAGCGCATTTATGCTGTACTAGATGAGCAGAGTAATAGATCTTTGGTGA
AGTCACAGTTCTTTGATCTGTTCAACATCGATAGTAGTTCTTCCCCGTACACATTGAAGA
CGTGTTCAGGCATAGTGTCTACGGCGGGGAGGAAAATAACTGGATTTTCTGTTGAATCAC
TTGATGGAAAAACAGTAGTTGCACTTCCACCCTTGATAGAATGCGACAGCTTACCAGACG
ATAGATCTGAAATTCCTACGCCTGAGGTAGCTGTACATTTTCCCCACCTCACTGTGGTGT
CAGATAAAATCCCACCTTTAGATCCTAACGCTCCTATCCTTCTCCTCTTAGGACGTGATG
TTCTTAGTGTGCACAAAGTACGTGAACAACGGAATGGACCCCATAACACACCATATGCAC
AGCGCTTAGACCTAGGCTGGGTAATAGTGGGAGAAGTTTGTCTTGATGGCATTCATCGTC
AATCAAGTGTGAACGCTTATAAGACCAACGTACTTCTCAATGGACGAACTTCATATTTCC
CTTCATGCACAAAGGGCATCAACGTCGTAGAAAAAGCTCAGTCACCTCTCTTGTCATACA
TTCCCAACCCACCATGTTCTCTCAAATCTAACGAGAGCTATTCAATTAATTTAAAGGAGG
ATGTGTTCTTCAGATCTCCAGATGACGATAAAGCCACTCTATCTGTGGAGGATAAAGTCT
TTCTAGAAATGATGGATAAAGAAGTGTACCTTGATGAGGATAGACACTGGGTGGCGCCAC
TTCCATTCCGCTCCCCAAGGATTCAGCTCCCAAATAATAGAGAGCAAGCTATGCAGAGGC
TAAGCTCTTTACAGCGCACTCTTTCAAAGAAACCAAAAATGAAAACGCATTTCTTTGACT
TCATGCAGAAGGAGATCGAGCATAAACAAGCAGAACTGGCTCCACCCTTACATTCGGAGG
AGGAATGTTGGTATTTGCCGATTTTCGGTGTTTATCACCCCCACAAACCTGACAAAATAA
GAGTGGTTTTCGATTCAAGTGCCCAGTTCAGGGGAGTTTCCCTAAATGATGTTTTGCTGA
GCGGTCCTGACCTCAACAACACTCTCTTGGGTGTACTGTTGCGCTTTCGCAGGGAGAAAA
TAGCTGTGATGGCAGACATAGAACAAATGTTCTATTGCTTCAAAGTAAAAGAGCCGCATC
GCAACTATCTTCGCTTCCTTTGGGACAAAGACAACTGCCCAGAAAAGGAGATAATTGATT
ACAGAATGACTGTACACGTCTTTGGCAATAGTCCGTCACCTGCAGTCGCAATATATGCCC
TGAGACAAGCAGCAGAACACGGCAAAGTGGAGTGCGGAACAGATGCGAAGAACTTTGTAT
TGCGCAACTTCTATGTGGACGATGGTATCACGTCTGTTCCAACTGAAAGGGAAGCCATTG
ATCTCTTAAAACGCACACAGACAATGCTATCTAAGTCAAGCTTGAACCTGCATAAAGTGG
CCTCCAACAGTGCTTCGGTGATGGAAGCATTTCCTTCTAGTGAAAGAGCCAAAGATCTCA
AAGACCTAGATTTCAGTAAAGATACAATACCTCTTCAACACAGCCTTGGTATCAGTTGGA
ACCTCAAGACAGATTGCTTTATGTTTAAAGCTTCTCAAGAATGCAAACCCTTCACCAGAA
GAGGGATCCTTTCCACTGTCAATAGTTTATATGATCCCCTCGGGTTCGTCTGTCCAATCA
CTATGCAAGGCAGAGCTCTAGTGAGGGAACTTTCAACAATCCAACAGGATTGGGACACCA
TTCTTCCATTGGAAAAGGAAAGTTCATGGAAGGCCTGGATTTCATCATTAGCAGAGCTTG
ATCAATTGCAAATACCTCAAGCTTATGTTCCAACCTCAGTGTGCAGAGCTCCACTTTGTG
AGCTGTGCATTTTCTCGGATGCTTCTACTTTAGCTATTGCTGCGGTAGCATATCTTCGAG
TGATTGACTCAAATGGACAGCCTCATGTGGGGTTTGTGATGGGAAGATCCAAGTTAGCCC
CCTTTCCAGCACATACTGTTCCGCGCCTCGAGTTATGCGCTGCAGTGCTAGCTGTGGAGT
TGATGGAATTCATAAAAGGAGAAATTGACCTGGAGCTTCATGACATCCACTTTTATACAG
ATAGCCGCATAGTGCTCGGATACATTCACAATGTCACACGCAGATTCTATATGTATGTGG
CTAACAGAGTTGCACGCATAAGGAAAACCACAGAACCTAATCAGTGGCACTACATCTGTT
CCGAACAGAATCCAGCGGACCATGCCACTAGGTTCGTGCCAGCAGCCAACTTACCTCTAA
CCAACTGGTATTCAGGTCCAGAGTTCCTTAGGAAATGTGGTCCTGTGAGATGTAATGTGG
ATGAATCCTATGGACTTGTTCAAGTAGAAGAGGATGTTGAAATTCGCCCTCAAGTGAAAG
TTCTGGCAACGAGCATTACTGAACAGTCTCTAGACTCAAGCAGATTCCAACGTTTCTCGA
GATGGAAGTCTCTGGTGAGAGCTGTCACAACTCTTACTCGCATCACAAAATCCTTCTCAC
AATCTTCACCTAACAGTCCTTGTCGAAAGTGGCATTTGTGTACAAAGACCTCAGATGTTG
AGACCTCACAAGCTAAGTCGACCATAATTAAAACTGTACAGCGAGAAGTGTTCCGAGAAG
AATTTGAGAGTCTGACCAAGAATGGTAAAATCTCACAATGTAGCACACTCCTAAGACTCG
ACCCCTTTGTGGACAAAGAAGGTCTGTTAAGAGTCGGGGGTCGCATTCAGTGCGCTGACA
TCTCAGATCCAGAGAAACATCCCTTGATACTTCCATCTAGCCATCATGTGACTGATCTTT
TAATTCAGCATTATCATGATCAAGTGGCTCACCAAGGATGGCATTTTACGGAGGGCGCTA
TACGTCGTGCTGGATTGTGGATTGTCAGCGGCAAAAGACGCATTTCAAATATCATCCACA
AATGTGTCCTATGCAAAAAGCTAAGAGGTAAAATGGAAAGTCAGAAGATGTCGGCTCTGC
CCCCAGACCGGCTTTCTGTAGATCCACCTTTCACATACACAGGTCTTGATGTTTTTGGAC
CTTTCACTGTGGTGACACGCAAAACAAGAGGGCACAACATTGAGAACAAGCGATGGGCTG
TCATATTCAGTTGCTTGAGTAGTAGAGCAGTTCACTTGGAAGTTATGGAATCTTTATCAG
CGTCAAGCTTTATTTGTGCTTTGAGACGTTTTTTGGCTGTGAGAGGGCCAGTAAAGCACT
TTCGATCAGACAGAGGGACGAATTTCGTTGGAGCAGTGAAAGAACTCCAAATCGACAGTG
GCGACTCTGAGCTAAAAGGGTTCTTGCAGAATCAAAGCTGCACTTGGACATTCAATGCTC
CACACTCCTCTCATATGGGGGGTGTGTGGGAAAGAATGATCGGGATAGCCAGACGTATTC
TGGAAGCGCTCTTAATAAAATCTGCTACAAGACTCACACATGAAGTCTTAACAACCTTAA
TGGCAGAAGTCATGGCCATTATGAATTCCCGACCTTTAACCCCAATTTCTACAGATGCAA
GTATGCCTCAAGTGCTCTCACCAGCAATGCTCTTAACTCAGAAAGCAAGTGTTGCACCAA
CTCCACCAGGAAACTTTGAGTTAGGACACTTGCACAAAAGTCAGTGGCGTCAAGTCCAGA
TGTTAGCAGATTCATTCTGGAAGCGATGGAAGCTGGAGTACTTGTCCACCTTGCAATCCA
GAAGAAAATGGACTGAGGAGAGAGATAACATTCAGGAAGGAGACGTTGTTCTGTTAAAGG
ATGGGGAAACTAAGCGCAGTGAGTGGCCAATTGGCCTCGTAACAAAAACCGTAGCCTCAT
CTGATGGGAAAGTCCGAAAGGTTATGGTAAAGACTGCTAAGCAAGGGGCTGTCAGGGAGT
ACTTAAGGCCTATATGTGACGTAGCTTTACTTTTATCTAGTGATTAAAAGCATAGTGGTA
TATCCAATACACCAGGCGGGGAGTGTAC
>BEL34-LTR_DR:ClassI#LTR/Bel-Pao
TGTATGGTGTTGATTCGTTTGGTAAGCTGTGCATTGATTTATTTAAGTGGTGTAATTGTG
ACATCTAGTGGCGGAAAATGTCATTGCGCCATTCTTTAGAACAACCGGATATTTAAAAAG
TCATAGAAGAGGAGACTGTGATCGCCATGCAGAGACGCGTTGTTGTTTGCTTTCAGCCCT
TGTGATAGAAACGACTGTAAGTTACTAATTTTATTTTGAAAACATCTGCAATACTTACTT
TGGGTTAAATTGATTAAGGAGGGTCAGTGTTGAAATGTTTAATGCTTGATGTTCTGTTTA
AATGCTAACAAGCTTGCATATAGATGCACGTCATTAAAGTGCCTGGATTGTTTATTTAGC
TGTTTGATATCAGTTTAAATATGTCAGTTTATGTTTACAAATGTGAAAGATGTATATTAT
TTGTGATATTTCGTAATCACTTTGTAATTTTTACCTTTTGTATTTTCCTTTTTAGTTTTA
CAAGCAAATCAAGTAAAAGTGCTTCACATTCGCAAGAAGAAAGTGTGATGGTGCTTTATT
TCTGTTAACTATCTGTCAGCTTTGGTTTTGAACACCATTGGCAGGGCA
>BEL35-I_DR:ClassI#LTR/Bel-Pao
CTAAAGTTGTTTAGCCACTGTTTCCTTGGTTACTATATGTGTGGTCTTCTAAAGCCATTT
GTGGGTTTGGCGCTCCACCTACCGGACATTAAAGGCACTGCACTATATGTACAATTAAGA
TTCACTTTCGTTTTCCTTCAGTGCATACAGTCAAGGACAACTCACGCACGCGGTTCTTTC
GGTGCCTGATTAAAACGTGGAAACCTTGGAAATATATGTCCGTAAGTCCACAATTTGATT
AAACAGCAATTGTATGTTCAAAGGTTGCATGTTAAAGAGTCATTACTGGTTTATTAGATT
TATTATTCCTGTATTTGCTCTCCAATCACATGTTCATAATTAGTCAGACAAGTTCATAAT
GCTGAGTGGCGTTACAAATATGTTAATTTGCTGACATTTGATACAAAATGTGTTTTATTT
AATAGATTTCCTTATGTGTGTACAAGATTTGTGTAAAAAAGAACTATGTACATTAGTTGT
AGAATAATGTCTAGCTGATTGAACTGAACATGTTGGGAATATCATTGTCATGTGAATAAG
ATTGTATTCTTATTTTTCCTTTTCCTTTTGTTGTAGTTTTACAAACAGAATAGAAGATAT
TGTGAGGAACAATACCCAGTAAAGTCACTCAAGTTATCCAACTGCTTTCTGGTGTTCTTT
TCTGGAGTATGCTATCTGTTAAACCCTTTGCTCAGGAAAACGCAATTGGTTGGGACAGAA
TAGTAAAAGGACATTGATACAGCGGGTGGAAACAACGCAATCACACACCCATTGTGACCT
TTGCAGTGTACAGCTTATTAGAAGCTCACTAATTATGGAGTCACACAGTAATGAAGAGGG
AAAGACTCAAGTCTTTGAAATAAGATCCGAAGCTTCTATGTCAAAGTCATCTCGGAGATC
AAGTAGGTCATCAGCCAGTGTGGCAGCGACCCGAGCGAGAGCTAAAGCTGAAGCAGCAAG
AGCTAAAGCATCATACGCAGAAAAAGAGGCAGCTATGATGAAGAAAAAAGCAGAGGTTGA
AGCAGATCTATTTGTACTACAATCGCAGAAAGACGCAACTGCAGCAGCCGCTGAAGCAGC
AATTTATGAGGCAGCAGCTGACATTGAAGAGGGTAATATAGATGAGCTGCTCAGTGATAC
ACGCTCAATTCAATCTCAGCGTACTAGGGAGTACGTTCAGAAGCATGCTACTGAACAGCA
TGAGCAGCAGTTAATTGATACCCTGATACAACAGCCATCCTCTAGGAGTGCTGAAACACT
TCATCAAGAGGCAATGGTGACTTCTCGATCAGAAAATCCATCATATAGGGTGAAGGAGTT
GGAAATCAAGCAAGAGAAAATTAATAACCGGAAAGATAAAGTTCACGAATATCGCTCTAC
CTTTCAAACATCTCCTACTCCCAGCGTTAAAGCTCCCATGTTTAGTTTGCCCTACACATC
GGATTTAGCTAATTACATGGTGAGGAAAGAGATGGGGAGTTCTGGTCTCACAAAGTTTGA
CGATTGTCCAGAAAACTACTGGGCTTGGAAATCTTCCTTTCAAGATGTTACAAAGGACCT
TGATTTAACAGCCAGAGAAGAGCTTGACCTACTTGCAAAATGGCTCGGGCCAGAGTCATC
TATACAAGCCAAACGCATCAGATCTGTGCATGCACACTATCCTATAGCAGGCGTTCGCAT
GCTTTGGCAACGTTTGGAAGAGTGCTATGGAAGCCCTGAAGTAATTGAGAATGCGTTGTT
GAGTAAACTGGAAAGGTTCCCTAGGATTGCTAACAGAGACAGTCACAGACTCAGAGAGCT
AGGAGATATACTTTTGGAATTAGAATCAGCAAAGTCAAGTGGACATTTACAGGGGTTAGC
AATTCTTGACACAGCAAGGGGAGTCAATCCCATCCTTGGAAAACTTCCCTTTAACTTGCA
AGAGAGATGGATCACTTATGGAGCGAAGGTCAAACAGCATCTACAAGTGTCTTTCCCCCC
ATTTGGCTTCTTTGTCCAATTTGTTTGTGAACAAGCTAAGATAAGAAATGACCCTAGTTT
TGCTTTACCAATGCATGTTCATCCTATGCAAGAGAAATGTCCACAATTTAACAAAATACC
TGTGTCAGTGAGGAAAACTGAAGTGTTAGCCACAGTTTCAAATTCCAAAAACAAGCTATG
TTCTGAACAAAAGATGCTGGAACCTAGTGTGCAATGTCCAATTCACAACAAGCCGCATCC
ATTGTCAAAATGCTGCGGATTTAGAGCAAAGTCTCTAGATGAGAGAAAGACATACCTCAA
AGGTCTGTCTATCTGTTTCAGATGTTGTGGTTCAACTAAACACATAGCAAACACATGTGG
GTTAGCTGTTAAATGTAGAGAATGTAACAGCGATCGTCATCTCTCCGCAATGCACCCAGG
GCCTGCTCCCTGGATAGAGCAAACTCTAGTTACCGAGCAAGAGCAAGGCGAGGAGTTGGC
TACAGACATGTTATCAGATGTTACCTCTGAGTGCACAGAAATCTGCAGTGGAGCTCCCAG
ACCAAAATCATGTTCGAAAATCTGCTTGGTGGATGTTTATCCATTCGATTGTCCTGATAA
AGCAGAGAGAATGTATGTGGTACTCGATGACCAGAGTAATCGGTCCTTAGCGAAGTCTGC
CTTTTTCAAGTTGTTTGGAATCAACACAAATCCTTACCCTTATACTCTACGCACATGTGG
TGGTACAGCAAAGACAATGGGTAGAAGAGCAGACAACTTCATTGTCAGGTCACTTGATGG
AAATACTGAGGTGTCACTTCCAACGCTCTTGGAATGTAATATGTTGCCTGAGGATCGAGA
TGAAATTCCAACACCTGAAGTAGCGCGGTACTTCTCTCATCTCAAGACAGTGGCCGACAA
GCTACCTCCCTTTGATGAAAATGCTCCAATTCTTCTCCTTCTTGGAAGGGACATTTTAAG
TGTGCATAAAGTAAGGGAGCAGTACAATGGACCTGGTGACATGCCGTATGCTCAGCGTCT
TGACTTAGGCTGGGTTATTGTAGGAGAAATGTGTCTGGGAGGAGTGCATAAGTCAAATTC
TGCAAATGTGTACAAGACAAACATTCTGCAAAATGGACGTGCCTCTTTTTTCCCATCCTG
CTCCAAAAGAATTCAGGTTAAAGAACAATTTGGTACTCCTGTTCATCAATACCAGTCCTG
TCTACCTTGTCATCCAGTTATAAGCTCTTGTACAGACCACCTTGGTATCGGAGTTTTCCA
AAGGACACCCAGTGATAATAAGCTCTCATTGTCTGTTGAAGATGAAATCTTTCTTGATGT
CATGAACAAGGAAATGCACTTGGATGAATCAAACCACTGGGTAGCTCCCTTGCCATTCCG
TTTACCGCACAAGCCATTACCAAATAACCGAGACCAAGCATTAAAGCGTCTTAATATTCT
GCAACGTACACTACAAAAAAAACCTGAGATGGGTGAACATTTTGTGGAGTTCATGCAGAA
CATGTTCATCAACAAGCATGCAGAACTTGCTCCCCCACTCCTGCCTGATGAAGAATACTG
GTATTTACCGATATTTGGTGTGTACCACCCTTTGAAACCTGGGAAGATTAGGGTGGTGTT
CGATTCCAGCGCTCAGTGTAAAGGCATTTCTTTAAATGACACACTTCTTCGTGGCCCAGA
CCTGAACAACAAGTTACTTGGGGTCTTGATGCGTTTCCGGAAGGAACAAGTCGCAGTAAC
AGCTGATGTAGAACAAATGTTCTACTGCTTTAAGGTTAGGAAAGATCACCAAAACTTTCT
GAGATTCTTGTGGTTTAAAGACAATGATCTCTCTAAGGAAATCACAGAGTACAGAATGTC
AGTGCATGTTTTTGGGAACAGCCCATCTCCAGCTGTGGCAATTTATGGATTGAGACGGGC
AGCAGATTGGGGAGAAGAAGAGTATGGTGAAGAGGCCAAACAGTTCATCCATAGAAATTT
TTATGTGGACGATGGTCTGATCTCTGTCTCTAGTGCAGCTGAGGCCATCAGTCTTCTGAA
AAACACCAAAAACATGTTGTCTGAGTCTAACATTAGGCTTCACAAGATTTCGTCAAATAG
CCATCAAGTTATGGAAGCATTTCCTGCATCTGATAGAGCTAATGACCTAAAGGATCTGGA
TCTAACCATCGATCCCCTACCTCTTCAACGAAGCTTGGGGGTGAGCTGGAGTTTAGAGAC
CGATTGTTTAACATTTCAAGTATCACCAGTTAATAGACCATTCACTCGACGAGGCATACT
TTCAACAGTTAACAGTCTCTATGATCCTTTGGGGTTTGTAGCTTCTGTCACTATACAGGG
CAAAGCCTTAGTAAGAGAGCTGTCATCAGACCAAGTTGACTGGGACACACCACTCCCAAC
AGATAAGGAAACCCAATGGAAGGTTTGGACAAATTCATTAGCAGACCTTAGGAAAGTTCA
GATTCCCAGACCCTACATACCCATCTCTATGTCCCAAACTTCTGAGAGAGAGGTGATCAT
TTTTTCTGATGCGTCTACACTGGCCATTGCTGCGGTTGCCTATCTCAGAGTTGCATCTAT
AGAGGGTCAGTGTCATGTTGGGTTCATCATGGCTAAGTCAAAATTGGCACAATATCCTGC
TCAGACAGTGCCACGTTTAGAACTGTGTGCGGCAGTCCTAGCTGTTGAACTGGCAGAACT
AATTACTGAAGAGCTGGATATGGAATTGACAACAGTAAAATTTTACACTGATAGTAAGAT
TGTCTTGGGATACATCTACAATACCTCTCGAAGATTCTATGTGTATGTTGCAAACCGAGT
GGCACGAATTAGAAGCTCCACAAAACCTGAACAGTGGCATCACATTAGTTCAGAGCTGAA
CCCAGCAGATCTTGGAACTAGGTTTGTTCCAGCAGATATCCTTCCTCACACCAATTGGTT
CTGCGGTCCAGAATTCCTGTGTAAGCCTGACCTCGGAGCTAAGGAGGATTCATTTGACCT
GGTAGAACCAGGGAAGGATCAGGAAATCCGTCCTCAAGTGACAACATTGGTCACTAATGT
AACAGATCAATCTCTTGGATCACACAGGTTCAAACGCTTTTCAGAATGGACATCACTTGT
AAGAAGTATAGCAAATCTCATTCATATTGTGCAATCCTTTTCTGATATGAAATGTACACT
AGATTGCAAAGGCTGGCACTTGTGCCAGAAAAGTCATCAGGTTGACTGGACACAAGCGAA
AACTTTTATAATACAGTGTGTGCAGCAAGAACATTACAGTGAGGAACTCAAAAAGTTGAG
AAAGAGAGAAGAAATCTCACAACAAAGTTCTCTCAAAAAGCTAGCTCCCTTTGTAGATGG
TGATGGGCTAATTAGAGTTGGAGGCCGTTTGCAATTGGCAGAACTGTCAGAACAAGAAAA
GCACCCATTAGTAATCCCAGCATGCCAACATGTCTCTACATTATTGGTCAGACACTACCA
TGAGCGGGTGGCTCACCAAGGTCGTCATTTAACTGCTGGAGCAATACGATCAGCTGGTCT
CTGGATTGTAAAGGGAACAAGACTAATTAACAGTGTGATTCATCAGTGTGTTACATGCAG
AAAGTTGAGAGGAAGAATAGAAGAGCAAAGAATGTCAGACCTACCCATGGACAGAGTGAC
AGTAGATCCACCTTCCACGTACGTGGGTCTAGATGTTTTTGGGCCATGGAGCATAATGTC
ACGCCGTACAAGAGGTGGCAGTGCAGAAAGTAAAAGATGGGCTGTCATTTTCTCCTGTCT
GAGCACAAGGGCAGTCCATCTGGAGGTCATTGAGTCAATGTCAACTTCCAGTTTTATTAA
TGCCCTCAGACGGTTCTTGGCAGTTCGTGGACCAGTTAAACATTTGAGATCAGACAGAGG
AACTAATTTCATTGGTGCATGTCGAGAACTAAACATCAAGACTGATGATCCAGAGCTTAA
GGGATATTTGCAAGAGCAAGGTTGTACATGGTCATTTAACGTTCCCCACTCTTCCCATAT
GGGAGGAGCTTGGGAAAGGATGATCAACACAGCACGATGCATTCTTGATGGCCTGCTGTT
GAAAAGCAGCTGCACACGTCTTACTCATGAAGTTTTGACTACACTCATGTCTGAAGTTAT
GGCAATAATGAATGCTAGACCGTTAATTCCTATTTCTTCTGACCCTGACACATTTGAAGT
TCTATCTCCTTCGATGCTCCTCACACAAAAGGCAAGTACTGTACCAGCTTCTCTTGGGGA
CTTTGATATAAAGGACCTTTACAAGAAAGAATGGAGAAAGGTTCAATGTCTAGCAGATGC
TTTCTGGACATCATGGAAAAGGGATTATCTTGCAACTTTACAGGTCCGAAGAAAGTGGAC
AGAGGAAAAACAAAACCTCAGAGAAGGGGATGTTGTCTTGCTCAAGGACTCTAATGTGAA
ACGAAATGATTGGCCTATTGGGCTTATTGTGAAAACCATGGCCAGCAGTGATGATAGAGT
GAGAAAGGTAGAAGTAAAGATAGTTAAAGAAGGTGTGGCGAAGGTATATCTAAGGCCTAT
CTCAGAAGTAGTGCTTCTCCTGCCGAAGAAGCCATAAAGGGATAAATAGTAGTATAATAG
GTTGTTATACCAGGCGAGGAGTGTGTGGTCTTCTAAAGCCATTTGTGGGTTTGGCGCTCC
ACCTACCGGACATTAAAGGCACTGCACTATATGTACAATTAAGATTCACTTTCGTTTTCC
TTCAGTGCATACAGTCAAGGACAACTCACGCACGCGGTTCTTTCGGTGCCTGATTAAAAC
GTGGAAACCTTGGAAATATATGTCCGTAAGTCCACAATTTGATTAAACAGCAATTGTATG
TTCAAAGGTTGCATGTTAAAGAGTCATTACTGGTTTATTAGATTTATTATTCCTGTATTT
GCTCTCCAATCACATGTTCATAATTAGTCAGACAAGTTCATAATGCTGAGTGGCGTTACA
AATATGTTAATTTGCTGACATTTGATACAAAATGTGTTTTATTTAATAGATTTCCTTATG
TGTGTACAAGATTTGTGTAAAAAAGAACTATGTACATTAGTAGTAGAATAATGTCTAGCT
GATTGAACTGAACATGTTGGGAATATCATTGTCATGTGAATAAGATTGTATTCTTATTTT
TCCTTTTCCTTTTGTTGTAGTTTTACAAACAGAATAGAAGATATTGTGAGGAACAATACC
CAGTAAAGTCACTCAAGTTATCCAACTGCTTTCTGGTGTTCTTTTCTGGAGTATGCTATC
TGTTAAACCCTTTGCTCAGGAAAACGCAATTGGTTGGGACAGAATACTATAAGAGCT
>BEL35-LTR_DR:ClassI#LTR/Bel-Pao
TGTGTAGCGAACGCAGACGCGGTTTCGCGTCGTCCGCCTCAGTTTTGGCCCTTGTTTTGA
CTCGGGAGGCGTGTCCAAACGCCAGGTAACCACTATATAATGAGCACGCTAGCATTAGTC
GGCA
>BEL36-I_DR:ClassI#LTR/Bel-Pao
GTGAAAAGGCAGCTTTGATGTGAAAGTGGTCAAGATGTCCGCAAGCAGCAAGTCGTCTGT
GCGCAGTGCTAGAAGTGGCAAGTCATCTGCTTCATCAGAGAGTGTAACCCGTGCTCGGGC
CAGAGCCGAAGCTGCTAAAGTCAGAGCATCATACGCTAGCCAAGAGGCTAAACTGAAGAT
AGAAAAGGCCACAAGAGAAGCACAAAATCAGCTAGAAACAGTAAAATTAGACACTGAACT
GGAAGTGTTAACACTACAACGAGAAGCTGATGTAGCTGCTGTTGAGGCACAAGTGCTAGA
AGATGCTGAAATAGAAATGCATGCTGCAGCTGAAAAAGGAGAATCCGAAGAGAAAGTAAA
AATTGAACGCACAAGTGAATATGTAAATTCTCAATTAAACCTTTCGAGACATTCACCCTC
TGCACGCTTTTCAGCCTTGCCTAATGCTCCAGCATCTCATGCTGACTCACACAACAGCTT
CATAACATGGAGTCCTCCATTAAAAGACCCTTCACATACACAGTCTATTAATGACAAGCC
AAAGTATCAGGATGCTGATTTTGTACACTTACCTGCTGCAAACCTGTCTAGTCCATCTAC
GGGTATTATAAAATCTGAAGTTGACAGGACAAACCCCTTTATGAACATACATGCGAAGCC
ATATATTCCTCAGTGCATTCCTTCAACTAGCACGTCACCCCAGGCAGAGCCTTTGGCGCA
GTATTTAGCACGACGTGATCTTGTTTGTTCAGGACTGTACCAATTTGATGATAAGCCTGA
GAATTATCGATCATGGTGTTCCTCATTCACAAGTGCAGCTCGTGAAGTTAACCTCACAGC
AACCCAGGAACTGGACCTCATGACTAAATGGCTTGGGAGGGAATCTGGTGAAATGGTGAG
GCGCATCCGTTCAGTGCATGTCAGCAATCCCAATCTTGCATTATATAAGGCATGGGAAAG
ACTACGTGAGTGCTATGCTGCACCCGAAATTATTGAAAGGTCACTATTTCAGCGTTTGGA
CAGTTTTCCTAGGATCACAGCTAAAGACCACATCAAATTACGTGAACTCGGGGATTTGCT
TATGGAAATCCAAGGCGCTAAAGAAGATGGTTATCTCACAAGCTTATTGTACCTTGACAC
CTCACGTGGGATTGCACCAATTGTAGATAAACTTCCGTATGGGCTTCAGGACAAATGGGT
GACTTCGGGGTCATGGTATAAAGAGAGTCATGGCCGTTTTCCTCCATTTGACTATTTTTG
CAGCTTTGTGTGTCATGAGGCGAAGAAGCGAAATGACCCTAGCTTTATGTATCAAAGCAG
TGCTATGACAACTGTTAAATCAGACAAATTCACTGGGAAAAGTTTTCACACCAACAAACC
CATCTCTGTTCACAAAACAGATGTGTGTGCAGTCAAGGAAGACCCTAACAAAATCTGTCC
ATTACACAATAAACCACACCCATTGAAAAAATGCAGAACATTCAGAAACAAACTCCTTGA
TGACAGAAAAGCCTTCCTTAAGGAGAAAGGAATATGTTTTAAATGCTGTTCCTCAATTTC
TCATCACGCCAAGGAATGTAAGTCTTTTGTGAAATGTTTTGAATGCAACAGCACTAATCA
TGATACAGCCATGCACCCTGGCCCGTCGCCTCAAGTAGTCAAATCTCTTCCACCATCACA
AGAGGACGGCGGGGAGGGAGAGGATAATTCTGATATGACGTCTGTCAATACAAGCTGCAC
GGAGGTTTGTGGTCCTGGTCAGTGGGGTCGCTCATGTTCAAAAATCTGCCTTGTAAAGCT
GTACCCAAAGGGTAACAAGGACATGGCCATAAAAGCCTATGTAATTCTGGATGACCAGAG
CAACCGTTCATTAGCCAGACCAGAATTCTTTGAGCTGTTCAATTTGGAGAGTGAGCAGTT
CACATATAATCTTAGAACTTGCTCTGGAACTGTAGAAACATCTGGCAGGAAAGCAGAAGG
ATTCCAGATTGAGTCTCTGGATGGCAGAGTTCTCATATCTCTTCCACCACTCATTGAGTG
TCATGAAATCATGAACAATCGGTTTGAAATTCCAACTCCAAATGCAGTTCTTCACCAGCC
TCATCTACGACACATTGCCAAGTACATTCCAGACCTAGAACCAGAAGCAGAAATACTTTT
GCTGCTAGGAAGAGATGTGATTAGAGCACACAAGGTCAGGCAGCAGGTCAATGGACCAAA
CAACGCCCCCTTTGCTCAACGTCTGGACCTGGGATGGGTGGTAATAGGAGAGGTGTGCCT
GGGTAATGTACACAAGCCCACAGTTAACACATTTAAAACCAGTGTCCTGGAAACTGGTCG
TCACTCAATTTTTCAACCCTGTACAAGCTTTATGCAGGTCAAAGAGAAACAACAGAGCAG
TGTGTTTAAAAAGGCAACTGAGATGACACTTGGACAGACAGTGTTTTGCAAAACCGAGCA
TGACAATAAACCTGCCCCTTCTGTGGAGGACACAACCTTCTTGAAAATTATGGACACAAA
TGTCTTCAGAAATGAATCTAACAGCTGGGTAGCTCCTCTACCATTCAAAGAACCACGCCA
ACGCTTGCCAAACAACAAGGAGCAAGCTATTAATCGATTCTCAAGCCTGCAACGAACCCT
CAAGAGAAAACCTGAGATGCAGCAACAGTATGTGGAATTCATGGAAAAGATCTTTACCAA
CGGACATGCTGAGGTAGCACCACCTCTAAAAGAAGGGGATGAGTGCTGGTATCTTCCCAC
ATTTGGGGTCTACCACCCCCAAAAACCCAATCAGATCAGAGTGGTTTTCGATTCCAGTGC
TTGTTACTCTGGCGTCTCTCTCAATGATGTGCTCCTCACTGGCCCTGACCTGAATAATTC
CCTTGTTGGTGTCCTGCTACGTTTTCGGAAAGAGAGGGTTGCAATCCTAGCTGACATTCA
GCAAATGTTTCATTGTTTTTTGGTGCGTGATGACCACCGCAACTTTCTCCGTTTCCTATG
GTACAAGGACAACGATGTCAACAAGGAAATTATTGAGTATCGAATGAATGTCCACGTCTT
CGGCAATCGTCCATCACCTGCCGTGGCAATTTATGGACTACGGAGAGCCATCAGAGAAGG
TGCAAAAGATCATGGTGAAGATACCATTAAGTTTGTGGAAAGACATTTCTACGTCGATGA
TGGTGTGGTATCTGTACCATCTGAAGCAGAGGCTATCGATTTGCTCCAACGAACACAGGC
TTCATTAGCTGAGTCAAACCTACGTTTGCACAAGTTTGCTTCAAACTCTCAGATTGTTAT
GAAAGCTTTTCCTCCTGAAGACTGTGCTCCAGTGATTAAGGACTTAGATCTGAGTGGAGA
AACGTCTCCCACACAACGGAGTTTAGGTCTGTTATGGGAGATCTCAACTGACACATTCAC
CTACTCCACATCCACCACTACCAAACCATTCACCCGTCGTGGAGTTCTCTCCACTGTCAA
CAGTGTTTTTGACCCTCTGGGTCTACTGGCACCTGTCACGATCCAGGGAAGAGCCCTCCT
TAGAGAACTTACCTCTGAAAGTGCAGACTGGGACACATCCCTTCCGGAGGTCAAACTAAA
CAAATGGGTGGCCTGGAGAAGTTCTCTTCAAGAGTTAGAAAAGCTTCACGTCTCACGAAC
ATACACTAAAACCTCACTAACTGAAGCAGTGCATACAGAATTGTGTGTGTTCTCTGATGC
ATCAACCAAGGCCATAGGTGCTGTGGCATACCTGAAAGTGCTTCAGAAAGATGGGCAAGT
TGAAGTAGGATTTGTTATGGGCAAGGCGAAACTAGCACCCCTGTCCGAACCTACAATTCC
CAGGCTTGAGCTGTGTGCGGCTGTCTTAGCAGTTGAGATGGCAGATCTCATTAAGGATGA
GCTAGATCTGGAATTAAATGACATAAGGTTCTTTACAGACAGCAAAGTGGTCCTTGGCTA
CATTTATAATGAGTCAAAGCGATTCTATGTGTATGTTCACAATAGAGTCCAGCGCATCCG
ACAGTCCTCAAGACCTGAGCAATGGCACTATGTACGTACCGAGGAAAATCCAGCAGATCA
TGCGTCGCGATCCTTACCTGCATCATGCCTGGCGCAGACTTCCTGGTTCACCGGTCCCTC
CTTCCTTCGACAGCCACCTGCAGAAAAAACAAAATCAAGTAAAATGTTTGAGCTAATTGA
GCCTGAGAATGATGCAGAAATTCGTCCTCAAATCCAAACATGTGCTACTTACCTGGAGGA
AGCTGGACTTATATCTACCAGATTTCAAAGGTTCTCCACCTTCACCTCTTTAGTAAGAGG
AGTAGCGCTTCTGGTTCATGTCGCAAAATCCTTCAAACACTCAAACCAAAACAGCAACTG
CAAGGGTTGGCACAGATGCGACTTACCACGTACTCCAGATGAGCTGGACCAAGCAAGGAA
TGTTGTGCTTAAAGCAACACAAAAGGCTGCATTTGCAAAAGAGCTGTCAGCACTGCTAGC
TGACCAACCTGTATCCAAGAACAGCCGCTTGCGTAAACTCAGTCCAATCATGGAGGGCAA
TTTCATTTGTGTTGGAGGAAGGTTAAAGCACTCTGAGATATCAACTGCCGAAAAGAACCC
GATAATTCTCCCTAAAGAAAGCCACACATCTTTGCTGCTCATTCGACATCATCATGAGCA
AGTAAAACATCAAGGCCGTCATCTGACAGAGGGAGCAATCAGGGCAGCAGGACTGTGGAT
CTTAGGAGCCAAGTCGCTAATAAACTCAGTACTTCACAAATGTATAACCTGTCGCAAGCT
GCGTGGAAAGTTTGAAGAGCAGCACATGGCGGACCTGCCATCTGAACGTCTCAAAATCTG
CCCTCCCTTTACATACGTGGGGCTTGATGTATTTGGACCCTGGTCTGTCACTACCAGACG
CACCAGAGGAGGACAGGCAGAGAGCAAAAGGTGGGCAATCATGTTTGGCTGTATGAGCTC
GAGAGCTGTGCACATCGAGGTCATTGAATCTATGGATGCATCAAGTTGCATAAATGCTCT
CAGGCGGTTCTTTGCATTAAGAGGTCCTGCAAAACAGCTCCGCTCCGATTGCGGTACTAA
TTTCGTTGGGGCATGCAAGGAACTTGGAATGGACAAGATGGTACAGAGGTACCTCAGCGA
GCAAGGATGCAGCTGGGAGTTCAATCCACCTCACAGCTCGCACATGGGAGGCTCATGGGA
GCGCCTGATTGGCATTGCAAGAAGAATTTTAGATTCAATGTTTCTGCAGCTAAAAGCTCG
CTTAACCCATGAAGTTCTTTGCACACTACTAGCAGAAGTTACTGCTATTATTAATGCACG
GCCACTCTTACCTGTGTCTGCAGACCCGCAACAACCATTCATACTTTCACCTTCAGTGCT
CCTTACACAGAAGACAGGAGTTCCGCCTCCCCCTGGAGATTTCTCTGACAAGGACCTGTA
TACAAAGCAATGGAGACAAGTTCAGGCGCTTGCAAACCAATTCTGGACACGCTGGAGCCG
TGAATACTTACCTTGCTTGCAACACAGACCGAAGTGGACAGTACCTCGCAGAAACCTTCA
AGTGGGAGATCTAGTTCTGCTCAGGGATAAGCAGATAGCCCGCAACTGTTGGCCCATGGC
CAGAGTCTCTGCTGTATTCCCAGGAAAGGATGGATATGTGAGAAAGGTTGAGGTTTCAAC
AACTGACCAAGGGAATATAAAAACCTTTCTAAGACCAATTTCAGAGGTTGTTCTGCTTCT
ACCCAAAGACTGATCTGGAAATTAGTGTATGGCCCAGAAGTTCATAGTGACCTTACATAG
GTCAGGCGGGGAG
>BEL36-LTR_DR:ClassI#LTR/Bel-Pao
TGTGTTGCCCTTTAAGAAGTTTCACTTTAAAATATTTTCTTTAAATATTTGATATGCATA
TTTCCTTTGTTAAAATGTGAAATTCATAATTTATTTAATTAATCTACTTCGTGTGTAAAA
AGGAATACCTTTATTTTGCATTATATCATACTTCCTGTGTAGTCACTTCCTGTTAGTGTT
CCTGGCTCATTGTGGAAGCCATGTCAGACATGCGCTCTCTCGGACAATCTAAGCCATCCG
CTTAAACTCATCATAGAGGCAATGCCGTAAGTTTATGTTTTGCACATTAGACATGTTAAA
[truncated: 6,239,645 more chars]
