# Supplementary material for: MCHelper automatically curates transposable element libraries across eukaryotic species
Source: Genome Res. 2024 Dec;34(12):2256–68. doi: 10.1101/gr.278821.123 (PMC11694758; doi:10.1101/gr.278821.123)
Supplement: Supplement 7 [file Supplemental_Data_S4.zip › Supplementary Data File S4/Drerio/REPET+MCHelper.fa]

>Drerio-B-R658-Map16#CLASSI/LINE
aaaactcagacagttttgcaggccaaaatgcctacagagtggtgataggatctgtacatt
ccgccagacacattgacaaaggagattggttggtaaaaaaaaaactatgccaaaagctgc
aacagtttagctaacaccgatcgttgagaggtaaaagtactaattgcaacactcccagta
tgacagcaataaacatcttgcaaacgagctgaatatgttttactgtagatttgacacttt
gaccaacacctcacacctccggaccatctccctacacagccatcaacacacatacacagc
cggaccatctctctaacagccatcaacaccacaaaacaccgcatcacgtcccaatccagc
catctcccttccccccctgcacttcagatcagtgaggataatgtgcatcagatcttcagt
aaacagaagaaaggaaagcaccaggcccagacggtgtttcaccagcctgtctgagaacct
gcgctgaccagctggctcccattttctcacagatcttcaacagatcactggaacagcgca
aagttccatcctgctttaagcgctccactatcatcccaatcccgaagaagccaaagatca
caggactcaatgactacagacctgttgccttaacatctgtggccatgaagtcattcgaaa
gactggtgctagcatatctgaaggacatcactggacccctgctggaccccctgcagtttg
cctatagagcaaaccggtctgtggatgatgcagtcaacatgggactgcattataccctac
aacatctggacaaaccagggaactacgcaaggattctgtttgtggacttcagttctgcct
ttaacaccatcgtcccatcactgctcgagtacaaactgacccagctctctgttcctagct
ctgtctgtcaatggatcaccagctttctgacagatagacaacagctagtcagaatgggca
aaatcacatccgacagccgcaccatcagcactggtgcccccagggatgtgttctctcccc
actgctcttctccctgtacaccaacgactgcaccgcaaaagacccctccatcaagctcct
taagtttgcagacgacactactgttatcggcctcatccggaacggtgacgagtctgcata
cagacaggaggtggagcggctggctttatggtgcagatacaacaacctggagctgaacac
gctcaaaacagtggagatgatagtggactttaggagaaacccccctgcactccccccact
caccatcatgaacagcactgtggctgcagtagagtcattcaggttcctgggcaccaccat
ctctcaggatctgaagtgggacattcacatagactctattgtgaagaaagcccagcagag
actgtacttccttcgtcagctgaggaagtttaacctgccacaggagctgctcgtacagtt
ctactcagctgtcatccaatccatcctctgcacttcaatcaccatctggttcggctcagc
tgccaaaactgacctccgtagactacagcgaatagtccggactgctgaacgaatcactgg
cactacccttcctacacttcaagaactgtactcttccagagtgagtaaaagggctcgcaa
aatcactctggacgcctcgcacccagcacactacctgttcgaactgttaccgtctggtcg
gcgcttcagagcaccaagcacaaaaacagccagacacaggaaaagtttctttcctcaggc
catctacctcatgaacagttaaatattccccaactgtgcaataaatatgtgcaatacttt
ctcatacgcacttgtacacagcaccttatatcaatatacaatgcaatactttctccattc
gcatttgtacacagcaccttataacctgtatatttataacaaatctgtacatacaattca
acatccagatttcttgactaactgcatctctgtttaatgtttatcatcttttttttttta
tttattttgtgttgtcacttgtcactttatgtacactggaagcttctgtagccaaaacaa
attccttgtgtgtgtgaagcacacttggcaataaaactgat
>Drerio-B-P425#CLASSII/TIR
tagagatgcgcggttggcggttatagccgcggactccgcggataaaccgcggatcgggcg
gatgacgttacgaaaaaataatattttaattaaattcgggcgggtggcgggcggttgtac
tgtttttatattcatagctggcgcaccaacgaaaaagcctaggactgacttcacagaatg
ggaggaggaatcggatacactaattctggatgaagtgtacagaagtattcctctacaaac
ttccgtatagacggatcagcagaggaaaatctactttccttttgggagaaataaggccag
gcattcccacgactacagcacctttccaagagaattctatgcatttcagcaacaagtgct
gcgagcgagcgctccttcagtgcagcagggcgcattatagtggctatgcaggcgctcccg
tctgaatcctgacactgtagatgctattttattcctgcattgtgccaagaaaaaatcaaa
ctagacctaaggtcaggcatattaaaccaattagcctatgttatttaggctacacatatg
ttcaatataaacttttgagttcggtcagctgataattttacgttcatattggtttagcct
attctattctagacatgttggcctcgcttttacgttccgaggctaaggttattttgccag
aatttctttgtcgcaactttaatggcgtagtatttcgttatgcttcaagtttgaggggaa
tggggatgatcctaagtccatgggttattggggcacttgtcatacatgcactttagcctg
gtcagactttatgttcgctcaaagagggatggcatatctatttttctaatttaatttcta
attgtgggggtgactgagcctacaaggcttaggcacgatatgacgtttttattaaaaaat
tttcaactgtttgccaaagcatgcgactatagcctatgcctacattaagatatttatgtt
aatatttttttactgcctgttgtttcttttggcatataaaataggtattgtctgatagag
atatcaataaaggttcatctgtgtcgcagaactggtgttgtttccgatttctacaagctc
aataacatccacagcaaaaaataaaaaattaaaaaatagtcgaaaaactgtgcccattaa
ttagatgtgcaaggcaagcaggtacgtttttggggttgctatggacaactacaaatgtaa
acattattaggctataatgtaaatgacttattattctatctatttactaaaaaataaagt
gaaataggcatttagtagtaggctaaatagcagcatgttgaaatgatgtgtcaatgcgtt
ttctattaggctacaataaaaaaagttgtatagtacagtgcgtttaatttaggctattta
tttatttttgtccctgtgcgccgattggagacggagttcactgctgatattctgagagct
cgggtgcttctcatttcttatttgtgcatcctcgtttcctttccttgctttctttcctcg
tgtttccaccccaccgggataacgttacgagggaaggacgcaaggaaaagactgaaggac
cgaggaatcgaatcaagtgaaaagacacgtcctcgtatctttagcgtcacttcaaagcgt
cgtcaattaatgacttgcacgtttggattaactgcatgtctacattaaagtcattctcta
ttctataatgatcaataaagaaacattcatttaataaaaaaaaggaataagccattcaaa
taaagagcccaatcagcagatggcgggcgggtgcggttttaaaaattggtcaaaaatgtt
actgcggatggatggcggacggatgatgaattttgtcatgcggttgcggatgaaataata
gcccatccgcgcatctct
>Drerio-B-P572#CLASSI/LINE/L1
ggggacatgttcaacaacaaactaatgtcgtttagaattagtagaaataccagttagtca
aaaatgatttttttcgttttcttcaattgagacattaatcactaacagcacaacacttgt
taaaaattgtgagatatcttctattgagaggttattatttttatcatctggaaagatttc
tgtgggtcgattttatgcgtctgtatgctcaatcccatcccctgacatacagagaattaa
aaccaaatgggagaaggagttggttactaatattgatgaggaaacatgggatgatatttg
gtctaatgctaagaaaatatctgtttgtacacgtacaaaggaaatacaatataaaataat
acacagacttcatatctcccctaaccgcagacatctatttaatccttctaattcacctat
gtgtttaaaatgtaaaattgatgtaggtactttaacacattgtatgtggtcatgtaacaa
gctacaaagattctggtccttggtgctgggggaaatggaaaagatctttaacatgccatt
ggatttagacccagtttcgttgattttgggtatacctaatggacgcattctttcatcggc
taataagaaattgtataatatactgacttttgctgccagaaaaaatattttgcttaattg
gattagtgataaatctccatcacttaaaggttggcacaagataatttttgagttgattcc
tctggaacatcttacccatgttttacacaaaaaaacagaacattttttcaaagtttggac
tccatacttggactatttggaacctagtctttgccctatcatgctgaaaggaatattgta
actattgttttctgaaaaacatacaatgttattattatcccttttttccgatctgtttca
tgtggggtagtgctgttttataggtaatctgagcctttttttttttttccttttacattg
ttctgtgttgtcattatttttgttgttgttgtgtgagtatcttttgaagaattgttgtta
tgtctgtattatagtgaaaatccaataaatataattattaaaaaaaaaaaaaaaa
>Drerio-B-R511-Map7_reversed#CLASSII/TIR/HAT
cggtcaagccagccgcggttcggaaaaacacagtcaagccagccgcgctttatatttcgg
tgcgcgcgtattattatcattacggtaatgtcagcagccacacagagagcgctccagaga
gcacccgtttcgccctgaacagagagatgacaacgaaatataaatttatccccctttcct
cccacgtatgctttattaaacaatttaatagcttttttgactgttgttattttaagaaat
tggtttctgggcttacctttaatttcctcaagtttatctttttgcttcaaatgattttat
agcagatcaaacggacagaataaatatacgatttctaaatacacagaatgcgtttttatt
tctcctagccaactacagtagattgcaaataaggttgaatgcaattttatacaacgtgcc
taacctcagaaagtgaaaataatcatgaagtagtccaacatagcattgtttaagttacaa
atatatattggttttttttaaaggggatttaaaaatgtatgcttctttcagtatatggga
tatggggcattattacactttagatgactgtaaagaccttattatttgttataagtagaa
tagaacaacaataagatcgatgcaggaagtcaaatactaagcatacatcatatgaagcct
gttttactgcagcattttggagaaatgtaccattaacacactttaaagagctataaagaa
ataagtaggaaaaaaacaaagtttggttctgatacaggatgtacatgcatacctcatgtg
aaagacctcatttaagttaacagaagaaaactatggacaggacatccaatatttatgcat
accttactgcagcattttggagaaatgggctattaatgagctataaagtctttaaagtgt
tataaatacattgtttggaataagttaaataaaagagtgatcaggtctgatactagatgt
cccatgctatatgcatatatacaacaaatgaatcctttttactgcagcaatttggaaaaa
aaaattgctcatttaaaagatgtagaaaaaaaaaacaatagtcaggtcttatacaggaca
tcccatactaaacctcatataaagacttgttactgcagcgttttggagaaattgggcatt
aacattactcaaagtgttatgaagacccaattttaaataaatagacaaaaaacaatgatc
agtacctgtacagaacatcacatacaatatgcatactacatataaacacttcttactcca
gcaatctggagaagtgggacattaacataatataaagtgttataaagaccccatttcgat
taagtagaaataaacaatggtcagttcttattcaggacatctcatactatatgtgtactt
cacatgaaatcttttttactgcagtgttttggagaaactgggtattaacctattataaag
tgatataaaaaccccatttctaataagtagaaaaaaacaatggtcagttcttatacagga
cataccatactatatatgtacttcacatgaagcgtttttactgcagcattttaaaaaaaa
cggggtattaacataatataaaatactataaagaccacattttaaataggtagaaaaaaa
tctatggtcagttcttatacaggacatcccatactatatgtgtacttcacatgaaacctt
tttactgcagtgttttggagaaattgtatataatatgtttcaaagtgttctaaagacccc
aattcaaataagtagaaaaaaacaatggtcagttcctatacaggacatccatactatatc
tgtacttcacataaaacttttttactgcagcattttggagaaatggggtattaaaataat
ataaagtgctataaagacctcatttcaaataagtagaaaaaaacaatggtcagttctagt
acaggacatcccatactatgtgtgtacattacatgaaaccttcttactgcactgttttgg
agaaatgaggtattaacacaacaaagtgatataaaaaccccacttcaaataagtagaaaa
aaacaattgtcggttcttatacaggacatcccatactatatatgtacttcacatgaaacc
tttttactgcagcattttagagaaacggggtgttaacatagaaaaaaagtactataaagt
ccccctttcaaataagtagagaaaaacaatggtcagatcttatacacgacacccttatcc
ctgtgtgtacttcacatgaaagctttttactgcagcattttaaagacacggggggaatta
acatagtataaagtaatataaggaccccgttttaaataagtagaaataaacaatggtcag
ttcttatacaggacatcccgtactatatgtgtacttcacattaaaccttcttactgcact
gttttggagaaattgtatattaatatgatttaaagtgttacaaagaccccattttaataa
gtagaaaaagacaatggtcagttcttacataggacatcccatactatgtacttgaaatga
aactttcttactgcactgttttggagaaatggggtattaacataatataaagtactataa
agaccccataaccaacaagtagaaagaaacaatggtcagtttttattcaggacattccac
actatatgtgtacttcacataaaaactttttactgcactgttttggagaaacggggtaat
aacctgataaaaagtgctataaagaccgcatttcaaataagtagaaaaaaacaatagtca
gttcttatacaggacataccatactatatgtgtacttcacatgaaacctttttactgcag
catttaggagaaagggggtattaacataatatacagtgctataaagaccccatttcaaat
aagtagaaaaagacaatggtcagttcttatacaggacatcccatactatatctgtacttc
acatgaaacctatttactgcagcgttttggagaaagggggtattaacataatataaagtg
ctttaaagaccccatttcaaataagtagaaaaagacaatggtcagttctcatacaggaca
tcccatactatatctgtacttcacatgaaacctatttactgcagcgttttggagaaaggg
agtattaacataatataaagtgctataaagaccgcatttcaaataagtagaaaaaaacaa
tgatcagttcttatacaggacataccatactatatgtgtacttcacatgaaaccttttta
ctgcagcattttggagaaagggggtattaacataatataaagtgctttaaagaccccatt
tcaaataagtagaaaaagacaatggtcagttcttatacatgacataccatactatatatg
tcctacacatgaaacctttttactgcagcattttggagaaacgaggtattaagccaatat
aaagtgctataaagaccccatttcaaataagtagaaaaaaacaatggtctgttcttatac
aggacgtaccatactatatgtgtacttcacatgaaacctttttactgcagcattttggag
aaagggggtattaacatgatataaagtgctttaaagaccccatttcaaataagtagaaaa
agacaatggtcagttcttatacatgacataccgtactatatatgtacttcacatgaaacc
tttttactgcagcattttggagaaacgagccaatataaagtgctataaagaccctatttc
aaatacgtagaaaaaaacaatggtcagttcttatacaggacataccatactatatgtgta
ctttacatgaaacctttttactgcagcattttggagaaagggggtattaacataatataa
agtgctttaaagaccccatttcaaataagtagaaaaagacaatggtcagttcttatacat
gacataccatactatatatgtcctacacatgaaacctttttactgcagcattttggagaa
aagagccaatataaagtgctataaagaccctatttcaaatacgtagaaaaaaacaatggt
cagttcttatacaggacataccatactatatgtgtacttcacatgaaacctttttactgc
agcgttttggagaaacaggttattaacatattataaagtgctataaagagcccatttcta
aaaagtagaaaaaaaaaatggtcagttcttatacaggaaatcccatactatatgtgcact
tcacattaaatcttttttactgcagcattttggagtattaggttactaatgtaattcaaa
acgttataaagaccccatatcaaataagtagaaaaaaacaatggtcagttcttatacagg
acgtcccatactatatctgtacttcacatgaaacctttttactgcagcattttggagaaa
gggggtattaacataatataaagtgctataaagaccccatttcaaataagtagaaaaaga
caatggtcagttcttatacatgacatcccatactacatatgtacttcacatgaaaccttt
ttactgcagcattttgaagaaacggggtattaagctaatatcaagtgctataaagacccc
atttcaaataagtagaaaaaaacaatggtcagttcttatacaggacatcccatactatat
gtgcacttcacacgaaatcttttttactgcagcgttttggagaaactgggtattaacctg
ttataaagtgacataaaaaccccatttctaataagtagaaaaaaacaatggacagttctt
atacaggacatcccatactatatgtacacttcacatgaaatattttttactgcagcgttt
tggagaaacggggtattaacatattataaagtgatataaaatccccatttctaataagta
gaaaagaacaatagacagttcttatacaggacatcccatactatatctgtacttcacatg
aaacatttttactgcagcattttaaagaaactgggtattaacatattttatagtgctata
aagagcccatttccaataagtagaaaaaaacaatggtcagttcttaaacaggacgtccca
tactatgtgcacttcacatgaaacctttttactgcagtgttttggagaaacagggtattc
atatattataaagtgctataaggagcccatttctaataagtagaaaaaaacaatgtttag
ttcttatacaggacataccatactatatgtgcacttcacatgaaatcttttttactgcag
cgttttggagaaactgggtattaacctattataaagtgacataaaaaccccatttctaat
aagtagaaaaaaacaatggtcagttcttacacaggacatcccatactatatgtacacttc
acatgaaatctattttactgcagcgttttggagaaacgtggtattaacatattataaagt
gctataaagagcccatttccaataagtagaaaaaaacaatggtcagttcttaaacaggac
atcccatactatatgtgcacttcacatgaaacctttttactgcagcgttttggagaaacg
gggtattaacatattataaagtgctataaagagcccatttccaataagtagaaaaaaaca
atggttagttcttaaacaggacatcccatacaatatgtgtactttacatgaaaccttttt
actgcagcgttttagagaaacagggtattaacatattgtaaagtgctataatgagtccaa
ttctaataagtagaaaaaaacaatggtcagttcttatacatgacataccatactatatat
gtacttcacatgaaacctttttactgcagcattttgaagaaacggggtatcaagctaata
tcaagtgctataaagaccccatttcaaataagtagaaaaaaacaatggacagttcttata
caggacatcccatactatatgtgctcttcacatgaaacctttttactgcagcattttaaa
gaaactgggtattaacatattttatagtgctataaagagcccatttccaataagtagaaa
aaaacaatggtcagttcttaaacaggacatcccatactatgtgcacttcacatgaaacct
ttttacttcagcgttttggacaaacagggtattaatatattataaagtgctataaggagc
ccatttctaataagtagaaaaaaacaatggtcagttcttatacaggacatcctatactat
atgtgcacttcacacgaaatcttttttactgcagcgttttggagaaactgggtattaacc
tgttataaagtgacataaaaaccccatttctaataagtagaaaaaaacaatggacagttc
ttatacaggacatcccatactatatgtacacttcacatgaaatattttttactgcagcgt
tttggagaaacggggtattaacattttataaagtgatataaagtccccatttctaataag
tagaaaagaacaatagacagttcttatacaggacatcccatactatatctgtacttcaca
tgaaacctttttactgcagcgttttggagtatgaagttactaatgtaattcaaaatgtta
aaaagaccccatttcaaataagtagaaaaaaacaatggtcagttctcatacaggacatcc
cttactatatgtgtacttcacatgaaacctttttactgcagcattttggagaaacgggat
attaacattattcatagtgctataaagaccccaattcaaataagtagaaaaaatgacaat
ggtcagttcttatacaggacatcacatactatatgtgcacttcacatgaaacctttttac
tgcagcgttttggagaaacagggtattaacatatgataaagtgctataaagagcccattt
ccaataagtagaaaaaacaatggtcagttcttacataggacatcccatactatgtacttt
acatgaaactttcttactgcactgttttggagaaatagggtattaacataatataaagta
ctataaagaccccatttccaataagtagaaagaaacaatggtcagttcttattcaggaca
tcccatactatatgtgtacttcacataaaaactttttactgcagcattttaaagagacgg
ggtattaacataatataaaatactataaagaccacattttaaataggtagaaaaaaacaa
tggtcagttcttacacaggacatcccatactatgtgtggacttcacatgaaaccttatta
ctgcagtgttttggagaaattgtttaatattaaatttcaaagtgttataaagaccccaat
ttaaataagtagaaaaaaacaatggtcagttcttatataggacatcccatactatatctg
tacttcacatgaaacctttttactgcagcatttttcagacatggggtaataacataatat
aaagtgctataaaaactccatttctgataagaagaaaaaaacaatagtcagttcttatac
aggacatcccatgctatatatgtacttcacatgaaacctttttactgcagcattttaaag
agacggggtattaacatagtataaaatactataaagaccgcattttaaataagtagaaaa
ataacaatggtcagttcttacacaggacatcccatactatgtgtgaacttcacatgaaac
cttattactacagtattttggagaaattgtatattattatatttcaaagtgttataaaga
ccccaatttaaataagtagaaaaaaaacaatggtcagttcttatacaggacatcccatac
tatatctgtacttcacatgaaacctatttactgcagcattttggagaaatggggtattaa
cataatataaagtgttataaagaccccaattcaaataagttgaaaaaaacaatgtcagtt
cttatacatgacatcctatactatatctgtacttcacatggaacctttttactgaacaat
tgggtattattataattcaaaatgttataaagaccccatttccaaaaagtattaaaaaaa
aaacaatgattagttattgtacaggacttcccatactaaatgtgtacttcacataaaaac
cttattacagcagggtttttgagaaatgaggtttaacataatttaaagtgttttaaagac
ccaatttcttgtaagtagaagtaaacaatggtcagctcttatgcaggacatcctatatta
taagcatacttcacatgaacacttgttacttcagttttttggagaattgggacattatta
cttttcagatggatataaacacccaatttctaataagtattatgtattttgtacatatga
agacttcttactgcagcaagttctataatgacccaatttctactaagtagaagaaaacat
tgatcagtcgtacaggacatgcaatgctatatgcatatctcagacgaagacttgttactg
catcgttttggagaattgggacattgttaccttttagattgctacaaacaccttatttct
aataagtagaaaaaagaacagtcatttcttttacaggacatcacatactatatgcatacc
tcataggaagacttgttactgcagtgatctggattaatggggcgttattactcctcagat
gactataaagtgtccattttgaataagtagaataaaataatggacagttttgatacagga
tgaatgtgtcaaggacagacagcacatcacagttttccacaactccaaatgtgtcaggga
tacacaaaattgcagttcccttcctgctgaggaactatatttattgacctccatagtaat
tgttttttttaaaaatggaagtcaatggttaccagttttcaagttcattctaaatatctt
ttgtgttcaaccaaaagaaggaactaataaatgtttgtaaccatttgattgccagtgcat
agtgcgttcattttcacttttgggtaaactatctctatgaaattaaccaaacatatttgt
tttgtctttgtctttgtaccctacatttggagcagcaccactcatcatccccaataatat
cattttgttgtaatggtacaataatagcttgagacagttgggatgatgccatcaacctaa
ctgaccactgaattgtccattgaagaactgaccgtttttttttttttttttacttattag
aaatggggtcttgatagccatctaaaaggtaattatgtcccttttctctaaaacgctgcc
gtaagaagtcttcatatgaggtacgcctttagtatgggacgtcctttttaagaacagacc
attgttttcttctacttattagacattgggtctttatgacactttgaatgttattattcc
tccatttctccaaaatgctgcagtgacaagctttcatgtaaagtatgcatatattatgga
atgtcatgaacgtgaactgcccattgttttcttctacttattagacattgggtatttaaa
gcactttatataatgtttatgcccaaattctccaaaacactgcagtaacaagtcatctga
taaatacatgtagtatgggatgtcctgtacaagaactgaccgttgtttttttctactttt
tagaaattaggtctttatagtactttaagttgatacctatttcaccaaaatgccgcagta
ggatggtttcatgtaaattatgcatacagtgagggacgtcctgtacaaaaacataaagca
ctttatattatgttaatggcccaattctccaaaaagtggcagtaagaaggttttatatta
ggtatgcatacagtatgggatgtcctctacgagtattcagcaataggaagagctgagcat
tgttatttttttctactttttagaaaaggggtctttaaagcaatttctaagtttaatacc
caatttctcgaaaatggtgcagtaataagttttcatatgaagtatgcataaagtatagga
catcctgtatgacaactgactattgttttttctacttattagtaatgaggtctttatagt
acttcatattatgttagtgccccatttctttaaaatgtagtagtaagaaggcttcatatg
atgtatgcaaattttatgagatgtcctttacaaaaactgactatttttgtattctacttc
taaaaaatggggtctttaaaacacttgaattttgttatttcccaatttctccaaaattat
ttggtgagaagtcttcacatgaagtatgtgtatagtataggatgccctgtataaaaactg
gcaattgttttcttctacttattagaaattgggtctttatagcactttgtaatatgttaa
tatcccatttctcgaaaatactgcagtaagaatgttccatgtgaagtacgcatatagtat
gggatgtcctatataagaactgaccaatgtttttttctacttatttgacatgcggtcttt
gtagcactttataataggttaataccccatttcttcaaaatgctgcaataaaaaggcttg
atgtgaagtacacacatattatgggatgtcctatatatgaactgaccattgttttttcta
cttatttgaaatggggtctttatagcactttgtaatatgttaataccctgtttctccaaa
acactgaagtaaaaaggctttatgtgaagtacccatatagtatggaatattctgtataag
aactgactattgttgtcttctacttatttaaactgtggtctttatagcactttataatgg
gttaataccccatttctcgaaaatgctgcagtaaaaaggtttcatgtgaagtacatatat
agttacatatatagtattggatgtcctatttaagaatcaaccattatttttttctactta
tttaaaatgcggtctttatagtactttatattatgttaatacccgtttctttaaaatact
gcagtaaaaagattgtatgtgaagtacacacatagtatgggatgtcctgtatgagaactg
acaattgtttttttctacttgaaatgcggtctttatagcactttatattagatctatacc
ccattttcccaaagcagtgcagttagaaggtttagtgtgaagtacacatatagtatagga
tgtcctgtataagaattgaccattgttttttctacttatttgaatagaggtttttatagc
actttataataggttaatacccccgtttctttaaaatactgcagtaaaaaattttcatgt
aaagtacacacatagattaggatgtcctatataagaactgaccattgtttttttctactt
atttgaaatggggtgtttatagtactttatattatgttaatagccagtttctttaaattg
ctgcagcaaaaaggtttcatgtgaagtacataaatagtatgggatgtcctgtataaaaac
tgaccattgttttttctacttatttaaaatgaagactttatagtactttatattatgtta
atgccccgtttctttaaaatgctgaagtaaaaaggtttcatgtgaagtacatatatagtt
taggatgtcctgtataagaacagaccattgttttttctacttatttgaaattaggttttt
atgtcactttatagtatgttaataccccatttctttaaatgctgcagtaaaaaggtttca
tgtgaagtacacatatattatgggatgtcctgtataagaactgaccattgtttttttcta
cttattttttaatgaggtttttatatcactttatattatgttaataccccatttctttaa
aatgctgcagtaaaaaggttcatgtgaagtacaaatatactatgaaatgtcctgtacaag
aactgaccaatgtttttttctacttatttaaaatgctgtgtttatattatgttaataccc
aatttctttaaaatgctggagtaaaaaggttttatgtgaagtagatatatagtatgggat
gtcctgtataagaactgaccattgttctttctacttatttgaaaggggttttttttatat
cattttatattattatgttaataccccacttctccaaaacagtgcagtaagaagttttca
tgtgaagtacacatatagtatgggatgtcctgtataacaactgacaattgtttttttcta
cttatgtaaaatgcagtctttatagtactttatattataataatagcccattttttaaaa
tgctacagtaaaaaggtttcatgtgaagtacacatatagtatgggatgtcctatgtaaca
actgaccattgattttttccacttaattgaaatggggtcttattagtacttttttctatt
ttaataccagtttctccaaaacagtgcagtaagaaggtttaatgtgaagtacacgtatag
tatgaaatgtcctgtataagaacagatcttttttttttctacttatttaaaatggggttt
ttatagtactttatattatgttaaatcccccctttttttaaaatgctgcagtaaaaagtt
tttatgtgaagtacatatatagtatgggatgtcctgtataagaactgaccattgtttttt
ttctacttatttaaaatgcagtctttttagtactttatattatgttaataccccgtttct
ttaaaatgctgcagtaaaaagcttttatgtgaagtacacacattgattaggatgtcctgt
ataagatctgaccattgtttttttctacttatttaaaatgcggtctttttagtactttat
acatttacatttagtcatttagcggacgcttttatccaaagcgacttacaaatgaggaca
aggaagcaatttacacaactgttagagcaacaatgaataagtgctgtaggcaagtttcag
gtgtgtaaagagtgtgagaagcaaaacattagtatttttttttatagttagtgtaggagt
cagagagggagttgcatattagtaaggaaagtggagactaaattgttatattaagttata
ttatattatgttagtaccccatttctttaaaatgctgcagtaaaaaggtttcatgtgaag
taaatttatagtttaggatgtactgtataagaactggccattgtttttttctacttattt
gaaatgcggtctttatagtactttataatatgttaataccctgtttctccaaaacgcttt
agtaaaaaggtttcatgtgaagtacacatatagtatgggatgtcctgtataagaactgac
cattgttttttctacttattggaaatgggctctttatagcactgtctaatatgttaatac
cctgttttttcaaaacgctgcagtaaaaaggtttcatgtgaagtgcacatatagtattgg
atgtccttatgagaactgaccattgtttttttctacttattagaattggactctttatag
cactttacaatatgttaataccctgtttctccaaaacgatgcagtaaaaaggtttcatgt
gaagtgcacatatagtttgggacgtcctgtttaagaactgaccattgtttttttctactt
attggaaatgggctctttataacactttataatatgttaagaccctgtttctccgaaact
ctgtagtaaaaaggtttcatgtgaagtgcacatatagtatgtgatgtcctgtataagaac
tgaccattgtttttttctacttatttgaaatagggtctttatagcactttatattggctt
aataccccgtttctccaaaatgctgcagtaaaaaggtttcatgtgaaggacatatatagt
atggtatgtcatgtataagaactgaccattgtctttttctacttatttgaaatggggtct
ttaaagcactttatattatgttaataccccctttctccaaaatgctgcagtaaaaaggtt
tcatgtgatgtacacatatagtatggtatgtcctgtataagaactgaccattgttttttt
tatacctatttgaaatgcggtctttatagcactttatattatgttaataccccctttctt
caaaacgctgcagtaaataggtttcatgtgatgtatagatatagtatgggatgtcctgta
taagaactgatcattgtctttttctacttatttgaaatgaggtctttatagaactttata
ttatgttaataccccctttctccaaaatgctgcagtaaaaaggtttcatgtgaagtacac
atataggatggtatgtcctgtataagaactgaccatttttttttctacttatttgaaata
gggtctttatagcactttatattggcttaatacctcgtttctccaaaatgctgcagtaaa
aaggtttcatgtgaagtacatatatagtacggtatgtcatgtataagaactgaccattgt
ttttttctacttatttgaaatggggtctttaaagcactttatatcatgttaataccccct
ttctccaaaatgctgcagtaaaaaggtttcatgtgaagtacacatatagtatggtatgtc
ctgtataagaactgaccattgttttttttctacttatttgatatgcggcctttatagcac
tttatattatgttaataccccctttctcgtttcatgtgaagtacagatatagtatgggat
gtcctgtataagaactgaccattgtctttttctacttttttgaaatggggtctttatagc
actttatattatgttaataccccctttctccaaaatgctgcagtaaaaaggtttcatgtg
aagtacacatatagtatggtatgtcctgtataagaactgactattgtttttttctacttt
tttgaaatgcggtctttatagcactttatattaggttattaccccaattctccaaaatag
tgcagtaaaaagtttttatgtgaagtacacaaaaagtatgggatgtcctgaataagaact
gaccattgtttctttctacttattggaaatggggtctttatagcactttatattatgtta
ataccccgtttctccaaaacagtgcagtaagaaagtttcatgtgaagtacatagtatggg
atgtcctatgtaagaactgaccattgtttttttctacttattggaaatgggctctttata
gcactttatcatatgttaataccctgtttcccaaaaacgctgcagtaaaaatgtttcatg
tgaagtgcacatatagtatgaaatgtcctgtataagaactgaccattgtttttttctact
tatttaaaataaactctttatagtactttatattatgttaataccctgtttctttaaaat
gctgcagtaaaaagcttttatgtgaagtacacacatagattaggatgtcctgtataagat
ctgaccattgtttttttctacttatttgaaagggggtatttatagtactttttctatgta
ataccctgtttttccaaaatgctgcagtaaaaaggtttcatgtgaagtacacatatagta
tgagatgtgctgtataacaactgacaattgttttttctacttatttgaaatggggttttt
atatcactttatattatgatgttaataccctgcttctccaaaacagtgcagtaagaagtt
ttcatgtgaggtacacatatagtatgggatgtcctgtataacaactgacaaatgtttttt
ccttcttatttaaaatgcggtctttatagtactttatattatgttaatatcccgtttctt
taaaatgctgcagcaaaaagatttcatgtgaagtacacacatagattagcatgtcctgta
taagatctgaccattgtttttatctacttatttgaaatggggtttttatacaactttgtt
atgttaatacctcatttctccaaaacagtgcagtaagaatgtttcatgtgatgtacacac
ataatatggaatgtcttgtacaaaaactgaccattgtttttttctacttatttgaaatgg
ggtctttatagcactttatattatgttaataccccatttctctaaaatgctgcagtaaat
aggtttcatgtgaagtacagatatagtatgggatgtcgtgtataataactgaccattgtt
tttttctacttatttaaattggggtctttataacactttgaaatataatattatacaatt
tctccaaaacactgcagtaataaggtttcatgtgaagtccacagatagtatgggagaact
gaccattgtttttttctacttatttaaaatgcggtctttatagtattttatattatgtta
ataccccgtctctttaaaatgctgcagtaaaaaggtttcatgtgaagtacatatatagta
tgggatgtcctgtataagaactgacaattgtttttttctacttatttaaaatgcggtctt
tatagtattttatattatgttaataccccgtctctttaaaatgctgcagtaaaaaggttt
catgtgaagtacatatatagtatgggatgtcctgtataagaactgataattgtttttttc
tacttatttaaattggggtctttataacactttgaaatataataatatacaatttctcca
aaacactgtagtaataaggtttcatgtgaagttcacacatagtatgggatgtcctgtgta
agaactgaccattgtttttttctacttattaaaaatggggtctttatagtattttatatt
atgttaataccctgtctctttaaaatgctgcagtaaaaaggtttcatgtgaagtacatat
atagtatgggatgtcctgtataagaactgactattgcttttttctacttattagaaatgg
ggtctttatagcactttatattatgttaataccccatgtctgaaaaatgctgcagtaaaa
aggtttcatgtgaagtacacatagagtatgggatgtcctatataagaactgaccattgtt
tttttctacttattagaaatagggtccttataacactttaaatcatattaataccccatt
tctccaaaacagtgcagtaagaaggtttaatgtgaagtacacacatagtatgaaatgtcc
tgtataagaactgaccattgttttttctacttatttaaaataaactttttatagtacttt
atattatgttaataccccgtttctttaaaatgctgcagtaaaaagcttttatgtgaagta
aacacatagattaggatgtcctgtataagatctgaccattgtttttttctacttatttga
aaggggatatttatagtactttttctatgtaataacctgtttctccaaagtgctgcagta
aaaaggttttatgtgaagtacacatatagtctgtgatgtcctgtataacaactgacaatt
gtgttttctacttatttgaaatggggtttttatatcactttatattatgatgttaatacc
ccgctttcccaaaatgctgcagtaagaagttttcatgtgaagtacacatatagtatggga
tgtcctgtataacaactgacaattgtgttttctacttatttgaaatggggtttttatatc
actttatattatgatgttaataccccgctttcccaaaatgctgcagtaagaagttttcat
gtgaagtacacatatagtatgggatgtcctgtataacaactgacaattgtttttttcctt
cttatttaaaatgcggtctttatagtactttatattatgttaatatcccgtttctttaaa
atgctgcagtaaaaaggtttcatgtgaagtacacacatagattagcatgtcctgtataag
atctgaccattgtttttttctacttatttgaaatggggtttttatacgactttgttatgt
taatacctcatttctccaaaacagtgcagtaagaatgtttcatgtgatgtacacacataa
tatggaatgtcttgtacaaaaactgaccattgtttttttctacttatttgaaatggggtc
tttatagcactttatattatgttaataccccatttctctaaaatgctgcagtaaataggt
ttcatgtgaagtagagatatagtatgggatgtcgtgtataataactgaccattgtttttt
ctacttatttaaattggggtcttcataacactttgaaatataatattatacaatttctcc
aaaacgttgcagtaataaggtttcatgtgaagtccacagatagtatgggagaactgacca
ttgtttttttctacttatttaaaatgcggtctttatagtattttatattatgttaatacc
ccgtctctttaaaatgctgcagtaaaaaggtttcatgtgaagtacatatatagtatggga
tgtcctgtgtaagaactgaccattgtttttttctacttatttaaaatgcggtctttatag
tattttatattatgttaataccccatctctttaaaatgctgcagtaaaaaggtttcatgt
gaagtacgtatatagtatgggatgtcatgtataagaactgaccattgtttttttctactt
atttaaattggggtctttataacactttgaaatataataatatacaatttctccaaaaca
ctgcagtaaaaaggtttcatgtgatgttcacacatagtatgggatgtcctatataagaac
tgaccattgttattttctacttattagaaatagggtccttataacactttaaatcatatt
aataccccatttctccaaaacagtgcagtaagaaggtttaatgtgaagtacacacatagc
atgaaatgtcctgtataagaactgaccattgtttttttctacttatttaaaataaactct
ttatagtactttatattatgttaataccccgtttctttaaaatgctgcagtaaaaagctt
ttatgtgaagtacacacatagattaggatgtcttgtataagatctgaccattgttttttt
tctacttatttgaaagggtatttatagtactttttctatgtaataccctgtttctctaaa
atgctgcagtaaaaaggtttcatgtgaagtacacatgtagtctgggatgtcctgtataac
aactgacaattgttttttctacttattggaaatggggtctttatagcactttatattatg
ttaataccccatttctctaaaatgctgcagtaaataggtttcatgtgaagtacagatata
gtataggatgtcgtgtataataactgaccattgtttttttctacttatttaaattggggt
ctttataacactttgaaatataatattatacaatttctccaaaacactgcagtaataacg
tttcatgtgaagtccacagatagtatgggatgtcctgtgtaagaactgaccattgttttt
ttctacttatttaaaatgcggtctttatagtattttatattatgtttataccccgtctct
ttaaaatgctgcagtaaaaaggtttcatgtgaagtacatatatagtatgggatgtcctgt
gtaagaactgaccattgttttttcctacttatttgaaatgtagtctttatagcacttttt
attaggttattaccccgtttctccaaaacagtgcagtaaaaagatttcatatgaagtaca
catatggcatgggatgttctgtacaggaaggtttttgtctacttattggaaattgggtct
ttataacactgagtaatgttaatacccaatttctccaaaacactgcagtaacaagtcttt
atttgaagtttagaaaagtgatgtcctgtatcagacctgactattgtttttttctacata
ttttaaatgagcattttttgtccaaattgctgaagtaaaaagtattcagatgtagtatat
atgcatatagcatgggacatcaagtatcaaaccagatcagtcttttatttaacttatgtc
aaacaatgtatttatagcactttaaagactttatagctcaataatagcacatttctccaa
aatgctgcagtaagttattatgaggtatgcatataatattggatgtcctgtccattgttt
tcttctgctcacctaaatgaggtcttttacatgaggtatgcatgtaaatcctgtatcaga
accaaactttgttttttttctacttatttctttatagctctttaaagtgtgttaatggta
catttctccaaaatgctgctgtaaaacaggcttcatatgatgtatgcttagtatttgact
tcctgcatctgatcttattgttgttctattctacttataacaaataataaggtctgtaca
gtcatctaaagtgtaataatgccccatatcccatatactgaaagaagcataaccttttaa
atcccctttaaatgaaataaacatatatttgtaattcaaacaatgttttgttggactact
ttatgattgttttcactttctgaggttagccacgttgtataaacttgcatttaaccttat
ttgcaatgtactgtagttggctaggagaagtagaaacgcattctgtgtatttagaaatcg
tatatttattctgtccgtttgatctgctataaaatcatttgaagcaaaaagataaacttg
aggaaattaaaggtaagcccagaaaccaatttcttaaaataacaacagtcaaaaaaagct
aataaattgtttaataaagcatacgtgggaggaaagggggataaacttatatttcgttgt
aatctctctgttcagggcgaaatgggtgctctctggagcgctctctgtgtggctgctgac
attaccgtaatgataataatacgcgcgcaccgaaatataaagcgcggctggcttgactgt
gtttttccgaaccgcggctggcttgaccgcagt
>Drerio-B-G1932-Map6#CLASSII/TIR
tacagggagtgcagaattattaggcaaatgagtattttgaccacatcatcctctttatgc
atgttgtcttactccaagctgtataggctcgaaagcctactaccaattaagaatattagg
tgatgtgcatctctgtaatgagaaggggtgtggtctaatgacatcaacaccctatatcag
gtgtgcataattattaggcaacttcctttcctttggcaaaatgggtcaaaagaaggactt
gacaggctcagaaaagtaaaaaatagtgagatatcttgcagagggatgcagtactcttaa
aattgcaaagcttctgaagcgtgatcatcgaacaatcaagcgtttcattcaaaatagtca
acagggtcgcaaaaagcgtgtggaaaaaccaaggcgcaaaataactgcccatgaactgag
aaaagtcaagcgtgcagcggccagatgccacttgccaccaatttggccatatttcagagc
tgcaacatcactggagtgcccaaaagcacaaggtgtgcaatactcagagacatggccaag
gtaagaaaggctgaaagacgaccaccactgaacaagacacacaagctgaaacgtcaagac
tgggccaagaaatatctcaagactgatttttctaaggttttatggactgatgatatgaga
gtgagtcttgatgggccagatggatgggcccgtggctggattggtaaagggcagagagct
ccagtccgactcagacaccagcaaggtggaggtggagtactggtttgggctggtatcatc
aaagatgggcttgtggggccttttcgggttgaggatggagtcaagctcaactcccagtcc
tactgccagtttctggaagacaccttcttcaagcagtggtacaggaagaagtctgcatcc
ttcaagaaaaacatgattttcatgcaggacaatgctccatcacacgcgtccaagtactcc
acagcgtggctgccgagaaagggtataaaagaagaaaaactaatgacatggcctccttgt
tcacctgatctgatccccattgagaacctgtggtccatcatcaaatgtgagatttacaaa
gagggaaaacagtacacctctctgaacagtgtctgggaggctgtggttgctgctgcacgc
aatgttgatggtgaacagatcagaacactgacagaatccatggatggaaggcttttgagt
gtccttgcaaagaaaggtggctatattggtcactgattagtttttgttttgtttttgaat
gtcagaaatgtatatttgtgaatgtggagatgttatattggtttcactggtaaaaataaa
taattgaaatgggtatatatttgttttttgttaagttgcctaataattatgcacagtaat
agtcacctgcacacacagatatccccctaaaatagctaaaactaaaaacaaactaaaaac
tacttccaaaaatattcagctttgatattaatgagttttttgggttcattgagaacatgg
ttgttgttcaataataaaacgattcctcaaaaatacaacttgcctaataattctgcactc
cctgt
>Drerio-B-G2882-Map19_reversed#CLASSI/LINE
gaccaagatggcgctctaacaacaagcggatcgatgtgctctgtaagctcaaacattgta
attggctagtagtgttattagttgaaagctattttactctgtgcaaagagagaatataat
ataaatactacagaattagtccctgtttgtgataagatgggtaaatcggagaaaaggaag
aacaaaaacgtgtctctggggacagctaacgctgctaatgttagcagtaacgtgagtgaa
acgatgggagcctcatgtagttatgaaacggaaaaattacacaattattcaaaaattagt
gtggactttgacgaatttatgatgtgtgaggaagaattccctgcacttccagaaactcca
tgcaaatcacctgctacaaaacaacggaaaactgaaagttcggaggttgccattctctcc
caactcggagctctttctcaattaataaacacccgttctgatgctttagaaaatgtgatc
ggagaaaacacaagagcgattacctccatgaaggaggtaattaatgaaaatacaaaacaa
attacaagtgtgaaagaagctatcgaatttgtgagtgctgaggttaaccatctgaaaaac
aagtatggagtgatggaatccacactgaataaggtagaggaaacgtgcgtgggacacgac
cgaaggctgtcacagttagaaagttactcgcggcggtggaatctcaggatgcacggcatt
ccggaaaatgaaagagaggatgttcgtggtagggttatagacgtttgtcagcatctctta
ccagaggacaaggacagactctccagcgccgtcgacactgtacaccggttaggtcgcaag
caaccaaacaagaacagaggaattattctacaatttgcttcccgtttctttcgcgatgct
gtttggcgtgcagcaaaggactctgcctttttgcgcgaaaataacattaaaatatcagaa
gacttatcccttgcagataaagaaagaagaaacaaactatggccagcagtggagaaagca
agaaaagataataaacgagcatacttcatcggaagtagggctttcgtagagggaaacgaa
atattccctcctgcttgagactttacatgggaaggtgtgtgatgttaatattaagttggt
taaaaaaaaatgtctttttgttaaattgatggcctttttaggacaattaaaactgattta
atagtttacttcgctaatttcttatttttacacagttaagccaatagtaaaggggtattt
tacaaaaagggcctcaatttagaatttgactttacaattttatttatttattcttttttc
ttacttttctattaacacacctgaaaaaaaaatatcactgaatatagtctataaaaactt
tatgggctaaagtaaaattgttcaactgagtagcttctatactttagtaatttaatctga
tttacaaaaaattttttgttctttgatgtaaaatttatgcaccttaattaacactacatt
atttttatagttcatatagagtttgcagttctcatcgttctgaatgtagctttgcaaatc
cttttttgagaataatctagtttaatattctaggttatatcttctttgttatgtctcttt
ctataatttcatttaatacacgagggttaagaaatactctaaaaagaaaagctatatttt
tgtatatgaaaaagtttaaaactgatttttgttttttgcaagaatgtcattctgtaaaag
aggactataatttttggagatctcagtggggtttagatttatggatggctcatggtacaa
acaaatcagctggtgtttgcatccttaaaaatcaatttaatgggaaaattatttgctctg
aatgtgactcaaatggccattatatttgtcttgtaactgaaatatccaaatcaatgttta
tcattgttaatatttatgggtttaatcaacaaaaagaaaatgaaaaacttcttgatctaa
tagaacaacacattttgaaattacttactaaatacccaaatgcttttttaatccttggcg
gagattttaatgttgcattggataataggttagacagatggcctccaaaatcacctgata
actcaaatctttattttaaaactttcattgaacgattctgtttagttgataattggagag
acactcatcctaatcaaaaatgtttcacatggggaaataactctctttccagacaatccc
gtatagatttgtggcttatctcaagagatttaaataaggctaattcagacattattccat
cacccttttctgatcacagatgcatctcgataactattcctttttcagaaactgccaact
tatgtagaatcaattcttactggaaattgaattgttcattgcttaactataaagaagtaa
atgaaaaaatcgaatttataatttgcaagtactggaaaaaagcaaacgaggaaaatgttt
ttggaaagaattgggagttagcaaaatatgaaatcggaaagtttttaagaacatttagca
gtaaattagcgaaagaaagaaaagaaaatgaaaatattataatatgcaaaatttctgatt
ttctatctaaaactattttgtctgatagtgaaaaggttgaatttacccattatcaaaata
aattagatcaaatctatcaggaaaaagcagagggagcatttattagatcacggaaaagat
ggttggaagaaggtgagcagaattcttcttatttttttagattggaaaagcaacaacagc
aaaaaaatctaattgaaaaacttataattaatcaatcaatatgtgaagaccagaagacta
ttgctaatttttgtgctaagttttataatgatttgtacacctctaaatttaataaacaaa
atgctttagattttttcgaaacattatcttgtgtaaaaaaattggagaatgctgatcagg
cttttcttgaagctccaatcacattaacagaagttgaagaagcaattaaatcattaaaac
ggaataaatctcctggcactgatggtttcatttcagaattttaccatatgtttagtaaaa
atattgctcccttcttgttaagtgtttataaggaaagtacagataactcttttctcccac
ctactttatgccaaggtttgattacgctaatccccaaaccaaataaagatcgaaatttat
tagataattggcgtccaataactttgttgaacaacgactacaaaataattgctatagttt
tagctaaaagattaaaagtaattttaccttctattattgatgaaactcagtcaggcttta
tgccaaatagacatatatctaataacataagattaattttagatatcctagactattctg
atatgattgatggagacagtttcatattttttttggattattataaagcctttgacactt
tagaacatggttttttatttcaagcgcttaaagaaattgggtttggtgttactttttgta
aaatgattaaaatgttatataaaaacataaatagctctattaagttaagcagtggtactt
ccccaagattttttttacatcgtggagtaaggcagggatgcccagtatcaccttatttgt
ttttaattgcagtacagtttcttaatttacatatcaaaaggagtaatttaaaaggaatta
ctattggaagtacagagttaattataagtcaactagcagatgatacaacattgtttttaa
aagattcatctcaagtggcggctgcattaaatactctacaaacattttccaatgcatctg
gtttaaatcttaatttaaataaatgtgaattacttcccattaaaaattgtggtgtttcct
caatttgtggagtagctgttaaaaactcagtatcttaccttggcataaatataactaacg
ataaaaatagatgtgatgctaactttaatccaattgttgcaaaaactaaaagaaaattga
atagttggcttcaaagagatctgtctattaaaggaagaattttgctcaccaaagcagagg
gcctgtctcgtctttcttatgcagctcaatctctgtacgtagataagcctacatgcaaac
taattgataaaactttaacagactttgtctggaaaaataaatgccactatatgaaaaaga
ctgttataataaattcgtataataaaggaggtcttaactgtattgatttctgctcttcaa
attatactttcaaaattaattggcttaaccagtatctacataaagaagactcaatttgga
atattttcccaaaacaggtattttctattgttggaggcattaagtttttattgatgtgta
attataacataaccaaaattcctgttaaactttcaaatttccatcaacaagtacttctgg
cctggactttaatttataaacataattttactcctcacacattttctatttggaataacc
aaaatattttatataaaaataaatctttgtttttcagtgattggtttaacaacggtttgc
ttttagttagtcagttatttaacaacagaggttttttaatgaattactttgaatttattt
ccgagtataacataccagtaagtccaaaaaatttcgccattgttatgggagctataacat
caggaattactatgctcttcaaaagtaccattcatctcactcctaaaaaagtgtaccttt
ctgatccgacagaaacatttgtgggtaaaatttgtttttcaaacaaaaaagatagaaatt
acaaaattagatctctttttattgaaaaagttgctacattgtcccctgtaatctcttatt
ggaataatatctatagagatttgatatgggaaaaaatatggtctttgcaacaaaaatatt
ttctcaccaacaaggtcaaagaggtgtcttttaaattgatcaacaaattttatcctataa
aacaatttttgaaaaagtttaattctaatattgatgtaaaatgttcattttgtcaatttc
atactgaaactgttattcatttattttgggagtgtaattatgctgtacaattttggaaac
atattggattatttattaatgataatatacaacaagatgtttctgttacttttaaagaaa
ttgtttttggttattatgaatctgcccctactaagagaaatgcttgttttgttataaatt
taatttattttctttgtaaattccatatccacaaatgcaaatttactaatactaaaccat
attttcctgtgtttttgcaagaatttagtcattatatacaattaatttcattatctaaaa
ataagaaagcaaacagaactatttcattttgtaatgactttaatttatgtactgttcttg
attcttaaatgtcttaccctcaagtttatatcatgttctttatttttattttatttttct
gtctttctctctcatatctcttttcattgacaatgtaattcatattctgcattgtaaaca
aatattgttacaaacttgtcaactgttttttttaaaaaaaaaaaaaaaaa
>Drerio-B-R1106-Map7_reversed#CLASSII/TIR
tagggctgcacgatatatcgtttcagcatcgaaatcgcgatgtgcgcatccgcgatagtc
acatcgcaggagggtgcgatgcaaaaaaaaaaaaaaaaaaaaattatatagtatatatta
tgggtggagccgaaccggaatacggtattcggaaaagcaggaatagcgtgtttttacgaa
tacttatttcaaacaatacttgataaattatttgtatttgggaacaagaaaaacattata
tcaaaaagctgcgtttcctcatgagaccgcagtgcatgcccgcgtgagtgagtgagtgag
tgagtgagacgttcaggagtcggtgggcggggtggggccggggtaaggagactgagcagg
ctgcttctctatacagcaacagagaaggcttggcagagcgaaaaatacttttctgcatta
ctatttttgtttattttatcatactaaaataacacgtgacagaagttcactcaaaagtga
aagttctttctgttattaattactaacactcccgtcattcctactactttcagaacataa
attttgatattttaccatatgaaaatgcaatgcagttatgaaaattgagaaattaaagca
atagtgcagagatctggtccccgcgtcaggtcagggtgcacctgtaaccttaaaaacgca
gacgcggcggaggcgcactaaactcacacgggaaagaactgggcattcaattcatgtttt
agttaaataattctttaaatacagctcttttgatctctaaaggggaaaaaagcaaaagaa
atttgtcgttaaattaattttagcaaagacgcaactgcctgtcattttcacattcgtttt
tcagttagggatttggtctattagagtaacctaataaaattgttttgttggacactgtag
tctacacaataatcaatattataatttattatatacattagctattattaaaactaaact
atacaattgataaaacaaaaccctttttaatgtttgctttcattttgacaccgctaacag
ttgtaataagaaacatcacattatgcagaagcatgcagtctcaagttaaaaacacctttt
gagtttaaagatgatcagcctgccaagtcaagtttacagtgtcataaatgaaatgggtag
catgagtaaaggggatttgcccagcacacaacctcatgcgctgcaggtaagctgaatgat
aatctttaaaaatatataggctatgcaatacaaaactttaaacatttatttattttttta
atgaaaagaaaagaaatcaggagagtaaaatataatttaaaccactggtctggcgctgat
actttattgtttgtatccagaagaaggggaaaaaaagcagatgaaaacctggctggggag
acggcgataacatatcagttcttcagcaaagatcacgacatcattgtgatgcgtttatca
tacaacgcagttcgtgtttataatcattaatattaactagtattaattctctctctagac
ttagttttagggcttgttcttgtcggcgcaatatagcctcggcttattgcacgtacgaat
ccgattgtgaagaatgattaagcgcttgcattttttattgcatccttttcgcaagttatt
catttgtttttttttttaagtggtgcgaacattatttactggcaaacatgttcctcgatc
tcgtacatcaacaaataatgtagcctacctaagttaatttaccttttatgtaaaaattaa
ggaataacttaattaaatattaataaataaaacatccgtataaacgtacatgtttatttt
tgaactttcgttaataaaacaacacaaaactgtttataaatattgtagttaaatattaaa
ttactttaactgcttgaaactgtataataataacaattaaacgttacatttttaagaact
taacaaatagtctaaatggcactttactaatcagtgtaataataatataaatattaataa
ttataagtaaaaagaaaatattaacctagtaacaatataagtcagatgtttaaaaaaaca
gcgtagtttctctccaccttttgtagtcatattttaaattatttgccagaaaaactaaca
tgttgactttgtccggtttaagtgaagaatggggttataatgtttccagcaatacactgt
cagacggtgtgcttgtagcgaaaatgcacagacaggctactttttcacaaccatgcgaga
gagggcttctccttctgttccgccgcccgcatttctcgcaacgcaggtttctctacgctg
cggagcggcgcgttcttaactagttaccaaatagcctatgctccatttctcgtcaatgtc
ttccatttatcactttctcttttgtatctggccatttttgcaaatgcctctgccatgcct
ggctgagctgggcttctgcgtttagaagacaggagttgattaagcctacatggctttttt
tccctcgccgtcaatcgccactagcttgcatggttcgggacccgtggatctgcgtatcga
tggatttgctcctcagtgtttggactctcagcagtgaatattaaaacacactttaacact
taaaacccccatacaaaaagcttaatccaaattgattcgttcacctttctcggtcggcac
gaatccaaaatgttcccagatgtaagagttcgttttctaacaagattcatggttgaactt
gaacttgctgaatcgcgcctaatgttatattctaacagatatgtaatacttggcaacata
acagtaatttgtgttttaaagtgcgtgacgtcacgtactacggccggtggcaatggacaa
ccgaggtggcaatgaccaccgcggtgacgcggttgtcatggtgaccgtcacagccctagt
tttaagtatatatatatatatatatatatatatatatatatatatatatatatatatata
tatatatatatatatatatatataaaatatcgcaatatatatcgcaggggaaaaaaatat
cgcaatgtcaattttttccaatatcgtgcagccct
>Drerio-B-P565#CLASSII/TIR
aataaaaacagtaaagacagtaaagtgcattgttgtcttttcagtaggcttgtgccggta
ttcggtaatgcgataaatcacggtaatgaatatgcacgatattgttatcgcgggcacttc
aaaataccgtgaaaaataatagatccgaatttatattcttagaacgcgccttagcttatt
ttccatcaaccgcttgaagaaacactgcgtatatgctgcgcagaactgatgcgcactctg
atgtaaacaatccccacatgtagaagcactgtgtgcacgcagtgcgcgccgccgctgcca
ccgcactataatcctcacacgaagaagaagcatggcggaaggaggaacgctgccgacaat
ttatcccccttcagcttattttccatcaaccgcttgaagaaacactgcgtatatgctgcg
cagaactgatgcgcactcggatgtaaacaatccccgcatgtagaagcactgtgtgcacgc
agtgcgcgccgccgctgccaccgctctcttatcctcacacgaagaagcatggcggaagga
ggaacgctgccgacaatttatcccccttcaaaaagggtaaagtcagaggtttggaaatat
tttgggttccaaaaaaatgcagagggattgctgatcgaagacggtttccctttgtgtaaa
acatgtggacggaaagtggctgctaaacacgggaacacgtctaacatgtttgctcatatt
cgcgacaactatccactgcaattcagggagataaaggtaagacacttaatttctcatgct
gaataccacataaaacaactatttgaaagacaggattgcaaaattacgttaacttatttc
catttgctgcgtgttgcttgcttccatgtaagttagtttaaaaattagcataaactccac
ttgctacacttaagtttgcatctcgtattttaacaacaaaatacaatactcagctaaaag
taagttctgtaattaataattgaagttaggcagaataatgtgattttaagttaaaaagga
atgcaacacaatcatacattcacccgagtaaacgtgatgtttacatgtttacaagagagc
tactagtaaagtgcaaaacttaagctcatcatctgtgttttctattactaaaatatagtt
gaaatgacagatgcatttagttgaaagttgcaacttgggtt
>Drerio-B-G3298-Map3_s_1#CLASSII/TIR/PIGGYBAC
taaccctctggggtcgaagaccgcgtatacgcgttttgacctgtggtggcgtcaaactgc
tgaaatgaacttaaattacactttcagttttgatcgtacagataagatcaatacatcaat
tgaatctgttatgtgtctactttttgttgtgtacactcacaacaacaacaaacgtgtgtg
cttttgcaaaataaggaaaacaaacagtgtaggcattctgtcttttctctctccgtgaac
tgcttttagaaacgcgtcggtaaaatgcgctaaaactccgcgaatacaaaacgcacacag
atgagaaatgtatttctagaaagcttaaagtgtctacttttaaacgcagctatgcatgtt
gaaaacaaacattgcttgataaagtaatcggtatgaaaccaacgctatgtctagtttctc
agtctgatctcattagttttaatgcgaccacgcccacgaggcattgttattacaagcgtc
tgaggcgcgagcagactgtggtcagaaaaacacgtcactaaaatgaaaggaaactcggca
aatagtcaacaaagatgatgatttatgatatctatataaagcttgatatgtctacttttg
cattaaccaattcaagtcgaaaacaaatgatctctttttatgtaatccgtataaaagtaa
ggactggtacggattctcctatatcgcctcattacagcagcgtggtcccgcctctcagta
agcgcgcttcatatgtaaatccagatgtgaaaacaacggaggtaaaggaccagtggcaaa
gagagctaaagtagacaagaagtactccgagtttgctcagtaatgagagtaatgttggtc
tgtgtcattccgacaaactattagatgaagatgtagccttcaacttcacaaaatgtttaa
aaacgctacaaaagtggaccaagtaatcttgcgtctgtgagtctccgctgatgtcaagaa
gaaggccagcggttacaatgaaatactgcctttttcctgcgctgctccccatcacaggat
acctgtctgcaaggttacatttctaagtgtcctttgtaagtttattctttaaataattac
tgtgaataccgaatgagaggatgatcacttgcgccaaaagctgctgtgatgcacgcgact
gtttaaaagatttcattatcgcacatggtgtgtttttcacctgctttcttttgctcacag
taatttttgttaatatggattaattatcattctttaaaataacattgctctaatatgaga
ttaccaaaactaactcagaatcttattattataattcaaactttgtatatactattccat
atattataatgtattgtttttttaaccaatttaagatgtttgacaatgttaaaataatat
gttgcatttcggcatgtttttgacttatttataaactatttatagacataaagttaaata
aaaaatatcctggatttgaagaatattgtgttcctggacttcactgagctcaagtaatag
tttaatttataaaattgtgaatgaacttgactgttgatgtcttaaataataatgtcaaat
aaccaacatttctcaaaatggataaatctaattttgcaacaaaactcttcatttacaaaa
taaaaaaaaaaaaaaattaaaatcagtagatttgctatgtgtaagtttaaaagtttgcag
agttttatagagtgtactgactctcacaagtgtatctccagttattttgtgtgattaata
tattttaaataaactgcaaacaaaaaagtaaataaactttcctctgattccttcttgaaa
ctcttccctcctagtcacatactgtacctgtctgatggctcattatgcagctcattatgc
aggtctttgtcttctcaggtgtgactcactgcatagtaatgatagttcacaccttcccgc
ataaaccaatttcactcaaaaagtgacttagaatttttaattcattatattgttttctgt
gagcaagtgaacaagatgattctcacatcattttgaagcaaaaacactagactaccagat
ccagttctcaaaagtcttgtgcacaaatgttctctgtgtgtttcacggccttgtttcagt
gacttcaaaattttagtttttcactaaccacgcataaacgtttctttctcaaaaacacaa
acacatacaaacatgctgcttaggtattattgtagcccaacttgtgctgtttacagtgtt
atcacactttagccatttatatgtttttaagatactgaaaacaacacaaatgtcagtgca
tgtcaaaacttctccagagccccaaaacaccctcagaccccagagggtta
>Drerio-B-R2791-Map3_reversed#CLASSI/LINE
aaaactgcggttaaggacgccataagaagcggcaaaatttacacccgcggacgaaacgct
tttcctaaaagaaatcacacagccgctaacttaacacactttgaacaatatacccgtcag
ctctctgaacaggaatggatgtgttttcaggcacaagaaaaggagttcagagaaactctg
gacgtaaattaatgagcgataaacaagtcatactctttaccggtaaagacccgcgtcatt
ggacaaaattaatatccatcctctgtggagtatattataagaacggaacttacacaatag
tgcacagagacggacggccactgggcctgcctttgttgaaatatacagcgagaattctga
gaaaattccctctctgtggagcattcccattcgaatttgaacagcacacactcactgaat
ggatagatcaccagttgcgctacatacggaaaactattcaaccagcgctcaacagagcga
caaaatccagcagagcgagagagtcaactgaggtgagccaaaatgagctcgtctatctct
ggaaacatcgtagaggtaaagccattgacatcatcttaaataatagtactcacccgattc
ctcctcctgccataagtgatgtgtctaaggtatatgaatactatgttaagaagtgtggac
cgaggcagcagcatcaccagcgcgacagccccccatggtgtggcatccttggcccggttg
atatcaacacacagcccagaacttccaacttcaccacaaatgaaatcacagaagtgcttc
tcagccttcccaacaacaaggcttgtggagctgacggggtaacttatgaagtgcttaaag
cgacaaaacactttacagcaacgacgttaacacagattttcaatgtctgcttaatcaatg
gaaaagttcctgatttgtggaaaggagccatcatccacaggattcccaagaaagacaaca
ttccggaagacccctccacctggagggatatatcactgctgccctccatttacaaggtat
ttatgaaatgcattttaaatcgtattctgccttggttgtggattctggtatactatcaac
aaagcaaaaagcatatatagagaggcaaggaatgaacgaacatgttttctgtttgaagac
tgctattgatgactttaaacacgagtcctccgcttttttgctgtgtttcttgactttcgg
gatgcttttgggtctttacctcatagtgaaatgattcgctctcttgaagagataaaactg
ccagagcagtacagactgataattaaggatgtatatgagaaatcttttatacaagtaatg
tgcggacagcaattgacaaaacccataaagcttgcagttggaattaaaacaggctgtcct
tggagcgcagtgaattttattctggcattaaaccaatggctgaaatggatctgcctcctc
gccccgcccgatgtaatatctccgaatcccgtccaagcctacgcagatgacgtcgtctta
gtgtcaagagaggaaaatgtcattaccaatatgttgtcagacactgaccgctttctgcag
tggtctggactcgaggtgaagaacagcaagtgtgcagtgttttatgaacgccgatccggc
ggcaacaggtggtacagagccaaatatgaccatcctcctgtgttcacaatctcaggaaat
gcgatcagagtttatgccagacatgagacttatagttaccttggacataaatttaacgta
gctggagaatggcaagaacaactgaatgaaatctgcaatgaatattttagcagactggac
aaaatagatcgctgtcccctaccagcctgtctaaaactccaagcagttcgtgagatcgct
ctctccaaaatacaacatctgtttgctaacgtacacatctcaaagaaagctttaaagcaa
atgaatgataaggctgtgcagctggcacgaaaatggctatgtcttaatacacacacgaca
agaagtattttattcactaataaaacagagggcggactcgggtttcccaatatcgagtgg
atctacacagctactaggataaaccatctattgcacatgttgaacagcgatgacccgaca
gtacaaaggctagcccggagctcactccttctggatctgggtaaacgcaaggtgccatat
gcagctgaaggagaaccaagtttcttaggattcagaaagaaactcaatggtaggctggat
acagcgtctgtgggatttggagtgcgctcagactggccggacctgaatgacttgtgcagc
agcaataacatacagctgagctggaggaacacgagcggacagcaggtgaaagtcagcgat
gaggcgatcatggacattgataacacatctgctgaagcaactttagataatggtggagaa
aagaaggagctgaagggcaggacgtgcaggtatgagattctccagcacttttacacacag
cagcgcagttactggactcatctgcggctgcagggcaaactggcctgcctgcagagcgcg
gatcacacagtctcacacactgcgctacacaaccccgctattgaccacactattcttaag
tttgtcattagagctcgtttacaaacacttcctacaaagtttaatctgtccgtgtggtac
ccgaaacaccacgagcccttttgcttattacatagcgatagaacggtggaatcaacagcg
cacataatgaacggctgccccgcgttcagaggcatgtacatcacacgtcacgatcgcatt
gtgaacatcacagctaaagaggtggacagagtcagtgtgcacagtgcactatacactaac
aagactgtacgaatgaactggtttccatcactgagcagtaatgcacatgttctgagtgct
gtcattagagattttccaaacactcctgatattgttgttgtgaatgaagtactgaaaaac
attctgattatggaagtaggctgttgttttgactcatacatggatctgtgctattcagaa
aaaatgctgaaatatcaaccattagtgaatgctctgaaagtgtgtggctacaacacaaag
ttggtggttttaatttacggtagccttgggcatgttcataaactgtgtgtgagaggacta
caaattgccggactcagtaaaaaaactctaaacaaattgcaaagtattgttctgtatctg
caataataggcagtcttcatgtgtggagaagacgatgccatctctatccttaatccattt
acttaatactgcacgtagaatggattgagtgtctagtgccacgcaaaagatcatcaatgg
ttgcatgctgcttttattgtgaaacattatgggctccttacgattatttggatgctgtgt
tgttttaatagtattagtcattccaaataaaatgaatcaaatgtg
>Drerio-B-G1297-Map20_reversed#CLASSII/TIR/MERLIN
gtaacactttagaataactatctgttataactagttaatagaccattaataaactgttag
ttaacaagttataaatgacttgttaaacaaaagttaatagtttgttaattatttacaact
gtgccttatagatggctaatagataacttacaagccgttagttaacaagttgtaaatgac
ttcttaactgtattttaatgatttataactatacctaataaattagtaatagatcatgaa
caagctgttagtaaataacttaataaaggcttgttaagtatcagttaatagtgtatatat
gttattgggacgttattctaaagttgcagctattcttcatttattaactgttagtaaatg
aggaatagttgcaactttagaataacgtcccaataacatgcttaagctaataactaacac
ttaactattatatttactcacactttacagatcagttgttcaccctataataacaccagt
gaaacttttttattagaccactggtgtaattttaaattttttatttattttgttttcatg
tttagcacttcatgggtttgtattcttgcatactgctgtactgccatgtgatggttcagt
atgtgtgtttctatacattaaacacaacgtttaacatttcatctgtggagtttctttggt
aaaacacagcacacagaaaagcctataagtggaacaaggtttagaaacaaacattttata
ttttaaatattacatcaaatttctgtagcttgaacttattccatccatttgctgttctac
aaggattcattggtattagtagatggttaacaaacgatgaacaactctcgtctgtaaagt
gtgagtaaatataatagttaagtgttagttattagcttaagcatgttattgggacgttat
tctaaagttgcaactattcctcatttactaacagttaataaatgaaaaatagctgcaact
ttagaataacgtcccaataacatatatacaccattaactgatacttaacaagtctttatt
aagtaatttactaacagcttgttcatgatctcttaataatttattaggtatagttataaa
tcattaaaatacagttaagaagtcatttacaacttgtcaactaacggcttgtaagttatc
cattgcccatctataaggcacagttgtaaataattaacaaactattaacttttatttaac
aagtcatttataacttgttaactaacagtttattaatggtctattaactagttataacgg
atagttattctaaagtgttac
>Drerio-B-G4066-Map4_s_1_s_1#CLASSI/LTR
tgtcacggtttatggatctgtgtgttcctcctgtatgttatgtatcatgccttgtgtgtt
gtcatgtgtgagggtgtgtgtttgtttaccttttgtgttgacagcgtgctaggatcagct
gatgtcatcagctgacttatcatcctccagctgaacctcatttggctggctataaaattc
ctcctgtggtatgtgctggttatcagtccgttgttgtccttgtttgtccttgttcctgac
tgttgtctcccagtatcatccgctgtctgtttgatgtcatcgttgtggtcagtggctctc
ttttgtttgaactttcgtgtgtcctctgttcattaaaacactcgcatttggatcctcctt
gtcttgattcgtgacagaacggactgatcaaacatggatccagcgagtatctccggcctg
gctgaagttgttgcacacgctaccacacgcatgaacagacatgatgatcagatggtcacc
atcagtcgcgctgtccaggcgctggtcactcagatctctgatctcacaacacggttgcaa
cgtcttcatgctgtcggtcttcagcagcctgttgcagctaaccttagtccatctatgccg
gttcctgagcgaacagctggattttccgagcctcgccttccacctccagcgttctactcc
ggagagcctgagttttgtcgagcctttttagcgaagtgctcattgtacttttccctgcag
ccttcctcgttttccacggaggaatcgaaagtggcgtttgtcatcacgcttctcaccggg
agagcggcgcagtggggaactgctgtgtgggagaggaaactcccatgctgctcttcattt
gacaccttttcgacagagcttaaaaaggtattcgatcgaggtttggcgggcagagaggcg
gcacgggcgctaacagagttgcagcaggggcaacggagtgtcgctgactactccattgag
ttccgcaccctggcggccgagagcgaatggaacgcgcaggcgcagtgggacgtctttctc
catgggctggcagaccagataaaggataaaatattcaccctggatcttcctaaaaccctc
gacgaactcattgatctggccattcgtgtggattctcgtcttcagctcagggagagaaac
acgcgacgcacgcacgctctggtgagatcaccttttccggctgtcacggtagttccgggg
caggaggccacgcccctcgcggatcccgaaggcatgcagatgggccgctctaggctgtcg
ctggaggaaaagcgcagacgccgcagcaaggacctggtgtttcacagcggtggtgttgat
cacatcgcgattgagggtaaaagccagagcccgtcagtagaaaagagtttactgacgggt
ggagtatctttgaacaaatcttcccttgcagctactcttttgaatgttatgttggagtgg
tcatctggcaattttagtactcaagcaattattgactctggggcggagggaaattttatt
gactctgctttagtaaaaaaactcagacttcctgtgatttctctctcccaacctatatct
gttcatgctcttaatggttcttctcttccgtccattactcattcaactggtccaataaga
ctgatcacctctggtaaccactctgaaattattcatttttttttaacagaagctcctgtc
actccagtagtccttgggcatccttggctggtaatacacaatccacatattaactggaga
caggaatctgtaatatcttggagtgagagctgtcatgctacgtgtttgttgtctgcctgt
tcttctgtgtctcgttctgtttttcaggaagaacacatggatctgtcaaacgtgcccaag
gagtacctcgacctgaagagagtgttcagtaagtctcgagctgcttctctgcctccacat
cgtccctatgactgtgctatagagttattgccaggtacgtctccgcctaaaggcaaactt
tattcgctctctgttccagagagggaggccatggagaaatatatttctgattctctagca
gccaagatcatccgcccttcttcatcaccagcaggggcggggtttttttttgtgaaaaag
aaagatggctccctccgtccttgtatagactaccgagggctgaacgctatcacggtaaag
aatacatatcctttgccgctgatgtcttctgccttcgaacgtctgcagggggcatccttt
ttcacgaaattagacctccgcaatgcttaccatttggtccgcattcgagaaggcgatgaa
tggaagactgcctttaatacccccagggggcactttgaatattgtgttcttcctttcggt
ctgtccaacgcccctgcagtcttccaagcactcgtgaatgacgtgttgagagatatgcta
gatcagtttatttatgtttacctggatgacatactgatattttctcattctctccaggaa
cacgttcaacacgtcaggcgagtgcttcagaggctgctagagaatgggctttatgtcaag
gcggagaaatgcgtttttcatgcacagtctgttccttttctgggacatatcgtgtcagtc
gaggggatgcgcatggatccagagaaagttcaggctgtggtagattggccaaccccagat
tcccgcaaggccctgcagaggtttcttggttttgccaatttttaccggcgtttcattcgc
aacttcagccagctcgccgcacctctgactgccttaacctccctcaagactccgttcagg
tggtccaatgcagcgcaagttgcgtttgatcgtctgaaaagctgctttgtttcagcacct
attcttattgcccctgatccatcacggcagttcgtggtggaggttgacgcatcagaggtg
ggggtcggtgctatcctgtcccagcgctcttcctcggacggcaagatgcatccctgcgcg
tatttttctcatcgtctcaacaatgctgaacaaaattatgatattggtaatcgagagctg
ttggccgtcaagcttgcattggaagagtggcgtcattggctagagggttcgggggttccc
tttatcgtttggaccgatcataaaaatctggagtacatccaatccgccaaaagattgaac
tctaggcaggcgcggtgggctttatttttcggacgtttcgatttttccatctcgtaccga
ccaggttccaagaatgttaaacctgatgcactttctcgaatttttgatcactctgagcgc
gcatcatctcctgagaccatcgtgccacgcagactttttatctctgctgtcacctgggag
atcgagtcgagggtccgcatggccttagaaggggtaacgcctccgcctggatgcccaccg
agtcgtttatttgtgccagaggaattacggtctgacgtcatccgttggggtcactcttcc
aagttggcctgtcatccaggggtgagtcgtaccttgtatctaatcaaacaacgattctgg
tggccagttatggctcgtgacataaggaattttgtgttggcttgctcagtttgtgctgtt
tctaagacttccaatcgcccccccgctggacttcttcagccgctgtcagtgccatcgaga
ccctggtcccatattgcgctagatttcgttacgggtcttcccccctccaacgggaatacg
gtgattttgaccgtagtggaccggttttcgaaagccactcactttattcctctgcccaaa
ttaccatcagccagagagacagcggctgctgtcattgaccatgtctttcgtattcatggc
ctcccgacggatgtggtttctgacagggggcctcagttcatctctaaattttggagagag
ttttgtcatttaatgggggcgactgttagtctttcttctggtttccatcctcagagtaac
ggtcaaacggagagagccaaccaagatcttgaacgcatgttacgatgtttagtctctcag
aatccatcctcctggagccagcagctctcatgggttgagtacgcacataactcattacca
gtgtctgccacgggcctctctccatttgagtgtagtttagggtaccagccacctgctttt
cccagtctggaatccgaagtcgcggttccctctgcccacgcctttgtccagaggtgtcga
cgtacttggaatagggccagacagaccctccttcaagtaggtttgcgcaccaaggctaaa
gccgatcgccaccggtctaagcctcccgtttacgttgtcggtcaaaaagtgtggctttca
tctaaaaatattcctctccgcaccgtatgtaacaaacttgcacctaaattcattggcccg
ttttctgtcaccaagatcattagtccggtggcagtccgcctcaaacttcctccagcgtac
aggagaattcatcccgtttttcatgtctctaaattgaagcccgtttttcatacggccatt
aatccgcccactccggttccccccccgccgcgtctcgtagaaggggagacggtttattcg
gttaagcgcattctggactcgagacggaggggacgaggattccagtacttggtggactgg
gagggttacggtccagaggagaggagttgggttcctgcaagggacatattggatcattct
ctcatcgatgattacaatcgccaggtaaactcttctgggagcgccaagaggcgctcttag
gagagagggtactgtcacggtttatggatctgtgtgttcctcctgtatgttatgtatcat
gccttgtgtgttgtcatgtgtgagggtgtgtgtttgtttaccttttgtgttgacagcgtg
ctaggatcagctgatgtcatcagctgacttatcatcctccagctgaacctcatttggctg
gctataaaattcctcctgtggtatgtgctggttatcagtccgttgttgtccttgtttgtc
cttgttcctgactgttgtctcccagtatcatccgctgtctgtttgatgtcatcgctgtgg
tcagtggctctcttttgtttgaactttcgtgtgtcctctgttcattaaaacactcgcatt
tggatcctccttgtcttgattcgtgac
>Drerio-B-G4066-Map4_s_2_s_1#CLASSI/LTR/GYPSY
tgtcacggttgtggatctatctgctcttcatttgaagtgtctgcgttgtgtgacagttca
ttatttatggtatgtgtttctaagtgtgtgtgcttctctctctgtgcttgtgtgggactc
gcgtgcctgtcagtgggtgtttgttttcgtggcatcagctgagcggtcacatgatccttg
ttaccggaactattgcgtgtcaccgctcggctgttaatcagcgcgctacaggtgtagcgc
atttttgtgcctataaatgttcagcgttcctgtctcactttgtcagttcgttgtatgctc
acggtgttttgtcttttgtcaggatcctctcgctgattctcgctggtggtgagtggctcg
gttgcttcctcgtttcactttcggatgcttccggttcctttgatgatgactgtttgattc
actctgttgacgagtgtcatgaactttctatcggcgctgccgaccaagatcgctactgtt
attcctgctaaaagactgtgtacttccagccactcaccattttctctgtcttttttctgt
gatcttcattaaataacttttacttgcaattgggttccacgtcctgattattgagcgtca
cagaacgaactgaccaacatggacccagcaagtgccgcagaaattcaggaggtgctttca
cgcagtgtcgccaggatggatcatcaagaccaacagatgaaaatgaccagccaagccatc
caagcactggtcaatcaagtttcggagctgactacacaagtccaacgactcagctcgggt
ctcagcgccggatcctccttaccagctccctccgtcgacccaccagccagcccgttggtc
aacgaaactccccgaaccaccgaaccacgactacctccaccacaaccttatgcaggtgaa
ccccatttatgtagagcctttattgccaaatgttcactttacatatctcttcaaccatca
tcttttcccaccgaagagagcaaggtggcgtttttaattaatctattgactggcaaagcg
gcattatggggaaccacggcgtgggagaagaaacttccctgctgtctgtcttttaagtcg
ttttcagaggagctcaagacggtgtttgatcaggctgcttcggggagggaggcatccaga
cgtctcgcggagcttcgccaggaggatcacagtgtggcggattactccattgatttccgc
accctggcggctgagtgtggctggaacagtgaagcccagtgggacatgttctttcacgga
ctcgcggaccacataaaagacgaaatttatgctttggagctgcccaagacgttggacggt
ctcatcagtctggctataagggtggacaaccgtctgcagcgcagaggcgttcacaaggag
ttccgtcctcaggcctgctttccagaggctacaacccccgatccggaacctgagcccatg
caggtgggaagatttcgcctctcgtcggaggagagacgtcgtcgtcgcacagggggactg
tgcatgtactgtggggttggtggtcattatgcagccgtatgtccagtcaagaacaaacca
tccactggtaagagttttttggtgggcgaaatattgactgggaaggacacttcaggttcc
acttttctacccattaaattgggagttaactcgaactttcattcctgtgatgcgctcatc
gattcaggagctgaagggagttttatcgattctgatctagttaataagttaaaaattcct
tgttttcctctttcttcacccatagctgttcatgcacttagtggactacctcttcctact
atcacgcacatcacggcccctattagacttattacttcaggaaatcatactgaaactatt
tccttttttctcactaagactgttaagaatcctgtcattctgggacatccgtggttggtg
ttacacaagccacatattaactggggccacaacacagtcttttcttggagcgagagctgt
cataagtcttgtctattgtctgcttgttccactgtgtcttgttctgtgtttcaggaagag
caggtggatctgtcaaacgtgccccgtgagtaccatgacctgaagagagtgttcagtaag
tcccgggctgcttctctacctcctcaccgtccctatgactgtgctatagacttattgcca
ggtacgtctccgcctaaaggcaagttatattcgctgtctgttccagagagggaggccatg
gagaaatatatttctgattctctagcagccaagatcatccgcccgtcttcttcaccggcg
ggggcgggatttttttttgtgaaaaagaaggatggttcccttcgtccgtgcatagactat
cgagggctgaacagcatcacggttaagaatacttatcctttgccgctgatgtcttcagcc
ttcgagcgtctgcagggggcgaactttttcacaaaattagatcttcgcaatgcttatcat
ttggttcgcataagacccggggatgagtggaaaacagcgtttaacacccctagagggcat
tttgagtattgcgttctgcccttcggcctttccaacgctccggctgtttttcaggcactc
gtcaatgacgtgttgagagatatgatagatcagtttatttatgtctacctggatgacatt
ctgattttttcccactctctccaggagcacattcaacatgtcagacgagtgttgcagagg
ctgttagagaatgggctttatgtcaaggcggagaaatgcgtttttcatgcacagtcggtt
cagttcttgggacatatcgtgtcagtcgaggggatgcgcatggatccagagaagattcag
gctgtggtagattggccaaccccagattcccgtaaggccctgcagaggtttctgggtttt
gccaatttctaccggcgttttatccgcaatttcagccagctcgccacacctctgacttcc
ttgacctcctccaaaacgccgttcaggtggtccagtgcagccgaggctgccttctccaaa
ctaaaaggctgtttcgtttcagccccgatcctcattgcccctgacccttccaggcagttc
gtggtggaggtcgatgcgtcggaggttggggtcggagccatcctgtcccagcgttccgcc
tcggatggcaaggtccatccttgcgcgtatttttctcatcgattatctcctgcagaaaga
aattacgacattggtaatcgagagttgttggccgtcaagcttgctttggaggagtggcgt
cactggttagaaggctcgggggtgccttttatcgtctggaccgatcacaaaaatcttgaa
tatattagatccgctaaaagattgaactccaggcaggctcggtgggcattatttttcgga
cggtttaattttaccatctcgtacagaccaggttccaagaacatcaaacctgatgcgtta
tcacgtcttttcgatccttcagatcgcaagtcatcttctgattctgtacttcctcagaac
atcgtcgtagctaacatatcttgggagatcgagtcgagggtccgtgcagccctggatggg
gtaacgcccccgatcggatgtccaccgagttgtttgtttgtgccagagggattacggtcc
gacgtcgtccggtggggtcattcctccaaggtagcttgtcacccaggggtgagtcgcaca
ttatttgttatcaaacaacgattttggtggccagctatggctcgcgatgtgcgtgatttt
gttttggcttgctctgtctgtgcggtttccaagtcttccaatcgcccacctgctggactc
ctccaaccgctgtcagtgccttcgagaccctggtcacacatttcgctagattttgttacg
ggtcttccatcctctaacggtaacacggtagttttgaccgtggtggaccggttctcgaag
gctgctcatttcatctctctgcccaaattaccatcagccagagagacagcggttgctgtc
attgatcatgtctttcgcattcatggcctcccgacggatgtggtctctgacagggggcct
cagtttgtctctaaattttggagagaattctgccgtttattgggggccactgttagtctt
tcttctggttttcatccccagagtaacggccagaccgagagagccaatcaggatcttgag
cgcacattgcgatgtttggtctcgcagaatccatcctcttggagccaacaactttcgtgg
gtggagtacgcacataattcgttaccagtgtctgccacgggcctttctccgtttcagtgt
agtctaggttaccagccaccagtttttcctagtctggaatctgaagttgcggttccctct
gttcacgcctttgtccagaggtgccgccgcacttggaatagggccagacagaccctcctc
caagtggggaagcgcaccaaggctaaagccgatcgccaccggtctaagcctcccgtttac
gttgtcggtcaaaaagtgtggctttctacgaaaaacattccgctccgcaccgtctgcaat
aagttagcccctaaatttattggcccttttattgtcactaagatcattaatcctgtggca
atccgcctcaaattacctccagcgtacaggagaattcatcccgtgttccatgtatccaaa
gtaaagcccgtttttcatacggcaattaatccgcacacaccagttccccccccgccgcgt
ctcgtagatggggagactgcttattcggttaagcgcattctggactctagacggagggga
cgaggatttcagtacttggtggactgggaaggttacggtccggaggagagaagttgggtt
ccggccggggacatattggaccactctcttatcgatgattacaatcgccaggtaggctcg
tctggggacgccaggaggcgtccgtaggggagagggtaatgtcacggttgtggatctatc
tgctcttcatttgaagtgtctgcgttgtgtgacagttcattatttatggtatgtgtttct
aagtgtgtgtgcttctctctctgtgcttgtgtgggactcgcgtgcctgtcagtgggtgtt
tgttttcgtggcatcagctgagcggtcacatgatccttgttaccggaactattgcgtgtc
accgctcggctgttaatcagcgcgctacaggtgtagcgcatttttgtgcctataaatgtt
cagcgttcctgtctcactttgtcagttcgttgtatgctcacggtgttttgtcttttgtca
ggatcctctcgctgattctcgctggtggtgagtggctcggttgcttcctcgtttcacttt
cggatgcttccggttcctttgatgatgactgtttgattcactctgttgacgagtgtcatg
aactttctatcggcgctgccgaccaagatcgctactgttattcctgctaaaagactgtgt
acttccagccactcaccattttctctgtcttttttctgtgatcttcattaaataactttt
acttgcaattgggttccacgtcctgattattgagcgtcac
>Drerio-B-G4066-Map4_s_2_s_2#CLASSI/LTR/GYPSY
tgtcacggttgtggatctatctgctcttctatgatgtgtctgcgtggtgtgaattgttta
tttgggtttgcggtgtgtgtgcgcttgtctctgtgtttgtgtgagagtcgcgtggctgtc
agtgttgttgttgtgttcatgtcatcagctgggcggtcacatgatcatggtcatcggtcg
cctagcaccgctcagctgattattgcgctccaggtgtagcgcattactgtggctataaat
gttcagcgttcctgtctcaccttgtcagttcgttatcctcacttgtctctgtgtctttgt
caggctctcctcgttgagttcgctggttgttcgctggttgaagttttctccgatgaactt
tagattcgctctgttgacggagattgaagttctccccgatgaactgttgattcgctctgt
tgacggagattgagatctccccgatgaacattgttcgccctgcagacggagaactattta
ccccttcatcttcttcttgtgaacacctgacttccagccagccagcttctctttgttctg
tgtccctccttgtttaataaatattgtcgcttgcatttgggtctccacgtcttctttgaa
cagtgtgacagaacgaactgaccaatatggacccagcaagcacttcggagatccaagaga
ttttgtcccgcagcgccgctcgcttagatcatcaggatcagcaaatgcaagtcaccggcc
aagccattcaagctctggtgaatcaagtctccgagctcaccacccaagttcaacgtctca
gctcgggtctcgccgccggatccgctctgccgcctcctcccgttgatccaccagccagtc
cagttgtcagtcaaagccgctccagtgaaccacgattacctccgccgcagagttacgcgg
gcgaaccccatctatgccgagccttcctagctaaatgctcactgtacatcgctctccagc
cttcttcttttcccagcgagcagagcaaggtggcatttttgattaatctgctcacaggta
aggcggctttatggggaactacggtatgggagaacaagagcccttgttgtaacactttca
aagcattttcggacgaactcaaggtggttttcgatcaagcagcttcaggcagagaggcgt
ccagaaagctggcagagctccgtcagggagatcagagcgtcgcggactactccatcgagt
ttcgcacgctggcggcagagtgtggctggaacagcgaggcgcaatgggacatgttttttc
acggtctagcggagcacattaaagatgagatctacgcgttggagttgcctaaaacgcttg
aggggctcatcaatctggcggtaagagtggacaatcgtcttcaacgtcggggacattaca
aggagtcccgccttcagcgtctggcttcgcagccctgtgttcaagaggtaacgcccactg
agccggagcccgaacccatgcagatgggaagatttcgtctgtcttcggaggagagacgtc
gtcgacgtgctggggggttgtgtatgtactgtggagttgggggtcattttgtggctttat
gtccagccaagagtaataagccatctatgggtaagagtttattggtgggtgaaattatgc
ctagaagaaactctcctaatatgacttccttatccatcaaactgtgttttaattccattt
ctcacacatgccacgccctcatcgattccggagccgaggggaactttattgatgctaaat
tagctaacagtctgaacatccctgtttctcctctttcttcacctatagcggtgcatgctc
ttagtggactgtcccttcctaccatcacacacattactgctcccataaaactcattactt
cggggaatcacacagaactcattacattttttctcacagacaccattgatacttctgtca
ttctgggacatccatggttagtgttacataaacctcacattaattgggggcataatgcag
tcttttcttggagtgagagctgtcatgaatcttgtttattgtctgcttgttctaatgttc
cttgttctgtgtttcaggaggagcaggtggatctatcaaacgtgccccgtgagtaccatg
acctgaagagagtgttcagtaagtctcgggctgcttctctacctcctcaccgtccctatg
actgtgctatagacttattgccaggtacgtctccgcctaaaggcaagttgtattcgctgt
ctgttccagagagggaggctatggagaaatatatttctgattctctagcagccaagatca
tccgcccgtcttcttcaccggcgggggcgggatttttttttgtgaaaaagaaggatggtt
ctcttcgtccatgcattgactatcgagggctgaacagtatcacggttaagaatacgtatc
ctttgccgttgatgtcttcagccttcgagcgcctgcagggggcgaactttttcacaaaat
tagatctccgcaatgcttatcatttggttcgcataagacccggggatgagtggaagaccg
cgtttaacacccctagagggcattttgagtactgcgttctgcccttcggcctttctaacg
ctccggcggttttccaggcactcgtcaatgatgtgttgagagatatgatagatcagttta
tctatgtctacctggatgacattctgattttttctcactctctccaggaacacgttcagc
acgtcaggcgagtgttgcagaggctgttagagaatgggctttatgtcaaggcggagaaat
gcgtttttcatgcacagtcggttcagtttttggggcatatcgtgtcggtcgaggggatgc
gcatggatccagagaagattcaggctgtggtaaattggccaactccagattcccgtaagg
ccctgcagaggttcctgggctttgccaatttttaccggcggtttattcgcaatttcagcc
agctcgccgcacctctgactaatttgacctcctccaaaacaccgttcaggtggtctaacg
cagccgaagctgcattttccaaactgaagggttgctttgtttcagccccgattctcatag
cccctgatccttctcggcagtttgtggtggaggtcgatgcgtccgaggtcggggtcggag
ccatcctgtcccagcgctctgccttggacggcaagattcatccctgcgcgtatttctcac
atcgtttatctgctgctgaaagaaattacgacattggtaatcgagagttgctggccgtca
agcttgcgttggaggagtggcgacattggttagaaggttctggggtgccttttatcgttt
ggaccgatcataaaaatcttgagtacatcaaatctgccaaaagactaaactctaggcagg
ctcggtgggcattatttttcggacgatttaatttttcaatatcgtacagaccaggttcta
agaacatcaaacctgatgcgttatctcgtctttttgatcgctcggatcgtacgtcatctc
cagatccggtgcttccgcagagggtttttgtggcgaatatttcttgggagatcgaatcac
gggttcgcacagccctggatggggtaacgcccccgatcggatgcccgccgagtcgattat
ttgtgccagaggatctacggtccgacgttatccggtggggtcattcctccaaagtagcct
gtcatccgggggtgagtcgcacattattcgttattaaacaaagattctggtggccagtaa
tggctcgtgatgtgcgcgattttgttttggcttgctctgtctgtgccgcttctaagtctt
ccaatcgcccacctgctggactccttcaaccgctgtcagtgccttcgagaccctggtcac
acatctcgctagattttgttacgggtcttccatcctctaacggcaacacggtggttttaa
ccgtggtggacaggttctcgaaggctgctcattttgtccctctgcccaaattaccttcag
ccagagagacagcggttgctgtcattgatcacgtctttcgcattcatggcctcccgacag
acgtggtttctgacagggggcctcagtttgtctctaaattctggagagaattctgtcgtt
tattgggggctactgttagtctttcttctggtttccatccccagagtaacggtcagaccg
agagagccaatcaggatcttgagcgcacattgcgatgtttggtctcgcagaatccatcct
cttggagtcagcagctttcgtgggtggagtacgcacataattcgttaccagtgtcggcta
cgggcctctctccgtttcagtgtagtctaggttaccagccaccagtttttcccagtctgg
aatccgaagtcgcggtcccctccgttcacgcctttgtccagaggtgccgccgcacctgga
acagggccagacagaccctcctccaggtgggggagcgcactaaggctaaagccgatcgcc
accggtctaagcctcccgtttacgttgtcggtcaaaaagtgtggctttcatctaaaaaca
ttcctctccgcaccgtttgtaataagttagctcctaaatttattggcccttttactgtca
ctaaaatcattaatcctgtggcagtccgcctcaaattacctccagcgtacaggagaattc
atcccgtgtttcatgtatctaaagtaaagcccgtttttcatacggcaattaatccgcatg
caccagttccccccccgccgcgtctcgtagatggggagactgcttattcggttaagcgca
ttctggactctagacggaggggacgaggatttcagtacttggtggactgggaaggttacg
gtcctgaggagagaagttgggttccggctggggacatactggatcactctcttatcgatg
attacaatcgccaggtaggctcgtctggggacgccaggaggcgtccctaggggagagggt
aatgtcacggttgtggatctatctgctcttctatgatgtgtctgcgtggtgtgaattgtt
tatttgggtttgcggtgtgtgtgcgcttgtctctgtgtttgtgtgagagtcgcgtggctg
tcagtgttgttgttgtgttcatgtcatcagctgggcggtcacatgatcatggtcatcggt
cgcctagcaccgctcagctgattattgcgctccaggtgtagcgcattactgtggctataa
atgttcagcgttcctgtctcaccttgtcagttcgttatcctcacttgtctctgtgtcttt
gtcaggctctcctcgttgagttcgctggttgttcgctggttgaagttttctccgatgaac
tttagattcgctctgttgacggagattgaagttctccccgatgaactgttgattcgctct
gttgacggagattgagatctccccgatgaacattgttcgccctgcagacggagaactatt
taccccttcatcttcttcttgtgaacacctgacttccagccagccagcttctctttgttc
tgtgtccctccttgtttaataaatattgtcgcttgcatttgggtctccacgtcttctttg
aacagtgtgac
>Drerio-B-P97_s_1#CLASSI/LTR
tgaagaagatttctattctctcagtgtgaagtattttctaagtgtaaagcagttaatttt
ctcttcacaaaatgtatgtagtgtttgcagcaaacatgccagcgtgtgttaaaaatacag
tgatatgtctgtgtaagatgagtatgcctacaggagcaacactaggagaaggctgagtga
ctgattgtgtagaataactgaatatgtaaagcactgatcatatatgttaaatacttgtat
gaagctatatgtgtcagaagttagaatgagtaacatattatcaagttattatcctatcat
aacaatgtatgtaaacacttaatccttttgcataagttgcatctatagagagagaacttt
gtgtcaaaacctttgctgacatagacctgtaacatctctgctgacatgagctagtgggct
gagagccaagaatagcaggaccccttagactaaaaacctattcaaaaatggtcaagagtt
aaaaagagacttaggggtgtgtcaaataatcctgtataaaaattgtaacaaacacagata
cttcagaaggtgcaggagagacttcagaaggtgtccaggagagacttcagaatgctctgg
ggtctgctctgctctttctcggctttattatggagaataaagtctattttctgatattca
aaacctctggtctgataatttgtaattaatgagaagtcaatatttacgacaaatggcgcc
caaaatcgtggggctggacagagacgaacgggtgacactggacatgctggggcttggagg
aaaaacacaaatatgtggccacgataaaaaacggtaagcaattttcgcttatacgtttgt
gttttttctaccaaggacctgcttgtaacggtaaaaagtcacttgaactgtttctccagc
tataacgaactacaagtaaaactaaaaaagtaaaagtaaagatataaaaggaaaacaatg
gggttttgaataccagaagaaaataacaatttgcatgcaaatgatctgtgttttcctaag
agggccttgacggataggataaacgttaactagtaactgttactcatgtttgggaaattt
ttaatattatgaagaatatgcatagagcatatttatgttttaaaaggaagttcttaaagt
gtggtgacagttaagagattaaagcagattaataaagtagagagaagcgcgcaaagacct
cggagtacccgttctgttttaataatgataaatattattattcaggaggctgggggaaaa
aaggcaaaaatcctgtgaaatgctatttttactgaaggacagtaaagacgggagcagaag
taacaggcactcaagaggagtgtagtgaagaattctgtggttacagctctaaggttagag
gctgttcggacaggtcactcaagaggagtgagatgtatttatgtaattgtaagtatttgt
gtatttgtctgtgttgctggggtgcttagaagcttcacctttgatctagagagactagaa
tagaggtgaggttcaggttacacagtgtaagagatgaggttaggatgagtgagaagtatg
attgtgtctagaagtatgtttgcaataagagtgagtttaaaagaattatcgttttatatt
ataatataaaaggaagattgcatatgttgtgtgatttaagaacaataagatagagagtga
tgcagtttagggaagagattgtgatacagaggaggtttaagcctcataaaattaattgag
atcatattgcatttgaaagacacagactgaaaagaagaatatatactagttaaacatttt
tctgaataatctctgtgtgtttgaagtgtttttaagtatgaactaggcagagaggtgact
gaaattcctgacatgtcgacagtctggaagaaggtctgcttcaggagtggtaagaatctg
tctattttaagaacaaaagtttcacaggacagatagaagctaaagagtaaagatatatta
taaggtattaaataaatagaaaatataaagtaatgtaataagataaatgaaataagaaaa
tatacatgatagaataagatttaataaataaaaagtgttaataaaaatgcaactggaagc
tatattaataaatattaagaaattcaaaaattgaagcatagaactaactacatatggaga
taaattgttaaattgataaggaaataaatttactaaatcagtatgaataaaaatagataa
gttaataatttgagtaaataaaaaattagaagaaaaaactttaatgaatattgattaatt
gaagagttaatgatcaaatgtttaaggaaaataagcttaaagaaaaatgaattaggaaaa
tctaagagataaaaatgctaatttttgaaaaggaaaagaagcataggaaaatggagaaaa
aagaagtccaaacattgtttaatagaataaaagagaagatgtttaaaaatatatattata
aagaaatataagataaaaattagaaaaaacagtaacattttaaagacaataagatttggc
tttaaaagataaaattatgtttaagtgcaataaaaaattgttgtggagtaagttgactgt
tgtcatctgttttaaagtcagctacaggctgtcatctgagccaacagctatttgtagtaa
aagcagtgagtcagatgtaaagcatagacactgaggaaaaatgaaagaacatcatagtga
gttcaaaaattatatataattaatattttatgtacctaaaaattaatttaaaattaaaaa
ttgcatttcagattggaaaaatgcttaaagtaaacaaacatgtagagttaaaatagtact
atgaacttgaagctattgcagtaaggattttgaacaggtatattagacattaggccacca
tatagtactgttgaattaaaacaggtatggaaatgttagagaaattaaaataatgtaaga
tgtaatgtaactagtgaggaagcactagaataaattaggaaaaataagtgaagcacaatc
tgaagccaaagaaattaattataagaacatttaacaaatagaaaattaagcatatttaca
tatgataaaaatgattgagaattagaaaaaataagttgttaaacagcaaacaaaaataga
taaataaataaattaattaattaaaaaaatggataaaaggagtctttatttgatgaagga
aaaaatgggaaaaaaaaaaaaagagtcatgagctaaattctatatatatattaattaaga
ggacatagggatgaactttgggggactgtagtcttgtacctaccagacatctgagtacac
tggcaaatggaaaggtgtttgaaaaacacaaagagcaaaatggctgtggacacttgtgac
atgctacagcagtgatgcaggaactttatgcccaggatttactgaggactgaaaaagcta
catttgttcagagacattcaaaagagacactaacaagagactgatgaactgatcaaaaag
aaaaaacgctccaccagaactttacatcagctgagtcaaagaaagaagccagcccaaaga
gagagggggaaacactgtgccctgatatgaagcaatttcaggacaacatagaaaagactg
ttgcgccaatctgtgagctagttgtctcaggttgcgaggggggatagtctgacagtccat
ctcaaagtagctcctaaagtccaaattaagttcaagcattacagaaggaaaattaagaac
aaaagtttagctacccattcttgtatcaaatcagactcctgtcaatttgagagagaaatt
attatcatgcaaatttttaagtaaaagaaaaagtgttataaggtaatttcacggtgaaac
tttaaatgatgtaatgatatattatgatgaatgttaaataatttaggtttaagttttaat
aggtttaatcataaaagtccttaaacattgaaggataaattacaatgcagcagattgact
aaagaaaaagagaaaaagcttttgataaggcaataaataatttggagaataaataagatt
ggaataaagtatttaagttaaaattaagtaaagaaaatatcttaccataatcttattgtg
aatggcctaaatcaagattgaatattgaaaactggaaagagattcaaatttagaaaaatg
attaaaaaaaaaatgatacagttaaagggaagattgaaataacaattgaaataaattcat
aagagatggtaaggtcaaaaagtaatacttctaaattactataaaacaaattgaaagaga
aaagtgtttaagaaaacaatattgtttacatgaaaacatatgtgaagaataattagaagg
aattaataaggaataatagttaaaacagagcaaagagaaatttacaaaacatacagtaag
ttttagtcagctgataaaaaaagtgcatcaaaattgtataaacaactagtttaatgggag
tgccttaggaaataattatgagccaaaagaaaataactcaaagacaaaaaaggaattaat
atatagatcagaaaataaattagtaaaagaaagaagtgtcaaattccaactaaatgattg
tcattacaggactgagatgcagataaaatcagccagcacagtgagggttaaaattggatc
agatgtagatctgcccagaaagaaaaccactaaatgctgaaataggtataaaactctatt
gaaaagtgtaaaaatataagagcactaatagaaacatctagataatgtaatatgcaatct
gtcctagacatttctatttaaatttaaatttaaagtagtaataaattataagtaactaat
aatatttaattgaagttaatttgataattaaaataaatggttaatcaagacagataaaag
aggcttaatgttgataatatgatttaagagcaatcaataggagaagattttccagctgaa
gttcatattgtatgtgaagatatgttcttttggatggtaaatatattaagtgcttagttt
ctattgagtttattttaggtaactaccagaggagggtagaaacttgtttgtacttgtgta
gcttgatgaatagcaaacactgtatacaccagaatgcataaagggttaaaattagggaaa
atatcttaggatgaacactgtcacaatatgtggatgattgaattatctacaacttcacag
agctctagttcaattaaaagacttgactggagaccattgctccaaacagtgagatgatga
ctgtttttggtgttgactggatagagaattattctgtaaacaagcacagttgagaaacta
tgatgagtagatgattagaggtagcatcaggagcagattatgaagcagggatagttatta
catctgtgacaagagaagtacttcctaaattttgaaatgccttcagaaataagttcataa
tgggtttgcattcataaagtattcatgaagttaataagtgatcaataaataaaaacatct
aaaggagtatgaaaaattatgaataaagcaaaagagagaataattgtattatgctcaatt
accagaaatggctgaaagagatgaagatgatccatcaagaccaacgctcaatgaaatatg
tgaaaataataaacttaatgggattaatttgctaacaagtgcattggtgagtgatggcat
ggaaactgacagaaacaggcatctaacactgcatcgcatgaactgctattgggtcgaccc
ttgaaagaaaccttgcaagaaacagcatgacccttgcaagaaaccacatgaaactttgca
taaaacctggcatataatctcacctataaccttgcacataacctcttggaatggtttgca
aagatgtctaatgcagtagggactttaatgaagaaacaaataattgccatgtgcaaagcg
atatctgtgcaggaaaccagaaaggagccatgtgagagagcagtgatacaaggtccaatt
ggtctaggtgattgagtctatctgtggatgctctggagagctcaggaggaaaggaccata
tctggatgagggcaaatccaacagctgccaaagtggatgccattgatgaggtaccaatgc
ctcaaaggagcgaaaggaaacaactccagcaagggaaagctgaccggaaacagaggagcc
tgaatattccaaagctctaaactactaagtgcaacgtgtggaagcaagagtttatcagag
caaagtaaagagtgattctgataatatgcctgagtaccacatacagaagtgccacaagtc
aagggatgatgaatgcacaactgcagatttcagaactcagactcttaaccacacatctcc
atcaacatcttttcaaagtctaatgaagatgctgatagcttagaagaagagaaacaagga
tgagcaaagatcaagatcaacatttgatgctttttacgtttgcatattgattttgtttgc
atattgctttcatggtacctatatataatatcacttcagtatattctacatgagtgtgaa
aactagcagctagcactgaaccaactgaatacttatgcttaaaactttattgtctttgat
gtgttaagagaaaaacagagtacagtcttttacttccttcaaatcaagtacagggaagat
gtttggctggacttctgtcaaagtacagtggcataatctggtcaattgataacagctatg
tggctaatatcagtcactagatagaggtaattaagagaactggattatgaaattgcactt
tggggttaaaagacaataatattaagactaaagtcttaagaggagggattgaagaagatt
tctattctctcagtgtgaagtattttctaagtgtaaagcagttaattttctcttcacaaa
atgtatgtagtgtttgcagcaaacatgccagcgtgtgttaaaaatacagtgatatgtctg
tgtaagatgagtatgcctacaggagcaacactaggagaaggctgagtgactgattgtgta
gaataactgaatatgtaaagcactgatcatatatgttaaatacttgtatgaagctatatg
tgtcagaagttagaatgagtaacatattatcaagttattatcctatcatgacaatgtatg
taaacacttaatccttttgcataagttgcatctatagaactttgctgacatagacctgta
acatctctgctgacatgagctagtgggctgagagccaagaatagcaggaccccttagact
aaaaacctattcaaaaatggtcaagagttaaaaagagacttaggggtgtgtcaaataatc
ctgtataaaaattgtaacaaacacagatacttcagaaggtgcaggagagacttcagaagg
tgtccaggagagacttcagaatgctctggggtctgctctgctctttctcggctttattat
ggagaataaagtctattttctgatattcaaaacctctggtctgataatttgtaattaatt
agaagtcaaatttacgac
>Drerio-B-R1834-Map3#CLASSI/LINE
agctcgctttaacacggtcaaccacagttttaattaggaaactaaaaaagttaggagtaa
actctacaattattgaatggtatcatcatttttaacaaatcaactcaggcagtcaaagta
aataatagtttgtccaagtcaaatatagtagtgctggtgtcctcagggttgtgtgagctc
atcacttttatttactctatatactaatgagtgctcaagcaggcactcacagaatcttat
ttttaaatattcagacgatacagtaattttaagtttgctgaacaaacaagatcctgtttc
tgtctatttttctgaaattgattcatttgttgagtggtgtgatgaaaactttttaaaagt
aaatacaaaaaaaaaaaaacaaaggaaataatctttgatcccaagtgtgttgtcgagcat
ttaccagtgtttgtacataatcaagaaatcactcaggtacagtcatacaagtatttggga
attcacatagaccggtctctaacatgggacactcacgtaaactggatctgtgaaaagctt
caccaaagactgtattttctacgaaggttatggttttatggtgttgataagaaaatcatg
tacttattttatcaagctgtatttgaaagtgttatcaggtatggtctatctacatggtat
ggcaatctttctgtaaatctgaaatcaaaaatttttaatattatcagaactgctacaaga
ctaataggatctgaaacttttactagtatacaaacactttacgagcaatgcactctgaat
gaagctaaaagaattttaagtaacccatctcatgtactcttcccattttacgatctttta
ccttctggaagaagatacagaactttccgctggaaacggaacagacttaagaactctttt
attccagtgtcaatcagactattgaacactgaacgatagtgtgtgtaattcttttgcatg
ttggcttattttttaaattgttattgtgtcagaacctgctgaagtgctgtgtgagtctac
agaaaatttccccttgagggacaataaagtatacaaacaaacaaacaa
>Drerio-B-G1897-Map9_reversed_s_1#CLASSI/LTR
tgtaaggatccaaaatatcagaccataagaactgttatggaatttcatgagacaagatgc
aatgttccaatggattttctaatctgagaagtgatgaagaaaccaactgttccactgttc
tattcaaatcactgttgacaatgcaatcacaggctggagaaacagagctactcaacagca
gggggtaatgcgaagaagtcacccttctccttccacttaaaccccccttcttgaccctta
tgttaccttctgattagagcacatttcacataaaatgttcaaggttttaatatggtgtat
cttgcatcactatattcatgtttggtatcattttaaatgtctctgtgtgattggtaaagt
ggtcttaattttacagtaatattttactggtatatgttgatttggtttttgacttctata
agatcttgataagatgctctccctcctaagagatggttaagtcctcaaattgaccaggtc
agggtttctgtgacacttctattgtcttgaatttatggctgtttgttttgacttgagtat
ataaggtaagatgtgctttaggacagggggagatcttgtaaaaagacaccccattgcagc
atctctgagacttatgctgcaatgtatttctgtggtcaggtatgcatctcttaactcttt
gatttatctttgattaatggatgttgtattgttacagtctcatctctgaattggcttcct
gatgatttattatgtaattggcagaatacaattttacctgacaaataaaattttaagttt
tgattaattctggagttttgcgaattcattgtatccagtagattatgtggagtctcgtta
cccttatcgtacggcataatcgaaattgatttaattggcgcatttgattattcgtagcca
ttgcgtgccgataacatgtagaccttttaatcattcgaccactgggaatagcaagttgta
tgggcttggctaaggatctgtttttttaagactaggtaagcgttaatgcgaccagcttat
tcaaatatagttaatcctgcatcctctgactattttcagagtgccgacatattgtccgtg
agaagaaacgcaaacccggggcgtggaactctgagcgacgtaggtccctaatgaacgtac
aattagaatatcggacctcagaaaatatcaaaactctaaattaaatcataaatgatgaat
gtgatccgttcttacaattagaaatataatctaaattttaggatcatttaaattggagtc
agattgaattcggagctaaaaaattaatataaataaattctaataaataataaaattctt
ttcataagcactagaaaaggcttacatgcattaaaccttcgaccatgctgttagtttcgt
cattgagctaatagatggactcctac
>Drerio-B-R1320-Map3_reversed#CLASSI/LTR
attttcctccttttgagttctttgttgagtttgtttgtcgacaagcaagaaccagaaacg
atcctagttttgcatttgcttcatccagcagtctgagcagctcaaaagccgatggagctg
ccaggataagtagcagagcttctgtttttgtcaaaaaaacagaaataaagactgcacaat
caaaccaggaaggaacgctggaaaataatgtagaaccaaacaaggtctgcaccatgcaca
ataagcctcatccactccataagtgtcgaacattcaggagcaaacatctggatgaacgaa
aagcacacttgaaggaaaagtccatttgttttaaatgttgtggttccaccaagcatgttg
caaaagactgtatagcattgatcaggtgccgggaatgcaatagtgatcgacatgtggcgg
ccatgcatcctggacctgcaccatggtctgttactacatggtctattgagacacccgagt
caaagacagaacaaatcaaagaaaaaacagatgaggacacagctgaggtcaccaacaagt
gcacagagatttgcggagatgttgataagcctaaatcatgttcaaagatctgtctcgtga
aagtttatccatctaatcagtgtgaaaaggccaagcgcatttatgctgtactagatgagc
agagtaatagatctttggtgaagtcacagttctttgatctgttcaacatcgatagtagtt
cttccccgtacacattgaagacgtgttcaggcatagtgtctacggcggggaggaaaataa
ctggattttctgttgaatcacttgatggaaaaacagtagttgcacttccacccttgatag
aatgcgacagcttaccagacgatagatctgaaattcctacgcctgaggtagctgtacatt
ttccccacctcactgtggtgtcagataaaatcccacctttagatcctaacgctcctatcc
ttctcctcttaggacgtgatgttcttagtgtgcacaaagtgcgtgaacaacgaaatggac
cccataacacaccatatgcacagcgcttagacctaggctgggtaatagtgggagaagttt
gtcttgatggcattcatcgtcaatcaagtgtgaacgcttataagaccaacgtacttctca
atggacgaacttcatatttcccttcatgcacaaagggcatcaacgtcgtagaaaaagctc
agtcacctctcttgtcatacattcccaacccaccatgttctctcaaatctaacgagagct
attcaattaatttaaaggaggatgtgttcttcagatctccagatgacgataaagccactc
tatctgtggaggataaagtctttctagaaatgatggataaagaggtgtaccttgatgagg
atagacactgggtggcgccacttccattccgctccccaaggattcagctcccaaataata
gagagcaagctatgcagaggctaagctctttacagcgcactctctcaaagaaaccaaaaa
tgaaaacgcatttctttgacttcatgcagaaggtgatcgagcataaacaagcagaactgg
ctccacccttacattcggaggaggaatgttggtatttgccgattttcggtgtttaccacc
cccacaaacctgacaaaataagagtggttttcgattcaagtgcccagttcaggggagttt
ccctaaatgatgttttgctgagcggtcctgacctcaacaacactctcttgggtgtactgt
tgcgctttcgcagggagaaaatagctgtgatggcagacatagaacaaatgttctattgct
tcaaagtaaaagagccgcatcgcaactatcttcgcttcctttggcacaaagacaactgcc
cagaaaaggagataattgattacagaatgactgtacacgtctttggcaatagtccgtcac
ctgcagtcgcaatatatgccctgagacaagcagcagaacacggcaaagtggagtgcggaa
cagatgcgaagaactttgtcttgcgcaacttctatgtggacgatggtatcacgtctgttc
caactgaaagggaagccattgatctcttaaaacgcacacagacaatgctatctaagtcaa
gcttgaacctgcataaagtggcctccaacagtgcttcggtgatggaagcatttccttcta
gtgaaagagccaaagatctcaaagacctagatttcagtaaagatacaatacctcttcaac
gcagccttggtatcagttggaacctcaagacagattgctttatgtttaaagcttctcaag
aatgcaaacccttcaccagaagagggatcctttccactgtcaatagtttatatgatcccc
tcgggttcgtctgtccaatcactatgcaaggcaaagctctagtgagggaactttcaacaa
tccaacaggattgggacaccattcttccattggaaaaggaaagttcatggaaggcctgga
tttcatcttagcagagcttgatcaattgcaaatacctcgagcttatgttccaacctcagt
gtgcagagctccactttgtgagctgtgcattttctcggatgcttctactttagctattgc
tgcggtagcatatcttcgagtgattgactcaaatggacagcctcatgtggggtttgtgat
gggaagatccaagttagccccctttccagcacatactgttccgcgcctcgagttatgcgc
tgcagtgctagctgtggagttgatggaattcataaaaggagaaattgacctggagcttca
tgacatccacttttatacagatagccgcatagtgctcggatacattcacaatgtcacacg
cagattctatatgtatgtggctaacagagttgcacgcataaggaaagccacagaacctaa
tcagtggcactacatctgttccgaacagaatccagcggaccatgccactaggttcgtgcc
agcagccaacttacctctaaccaactggtattcaggtccagagttccttaggaaatgtgg
tcctgtgagatgtaatgtggatgaatcctatggacttgttcaagtagaagaggatgttga
aattcgccctcaagtgaaagttctggcaacgagcattactgaacagtctctagactcaag
cagattccaacgtttctcgagatggaagtctctggtgagagctgtcacaactcttactca
catcacaaaatccttctcacaatcttcacctaacagtccttgtcgaaagtggcatttgtg
tacaaagacctcagatgttgagacctcacaagctaagtcgaccataattaaaactgtaca
gcgagaagtgttccgagaagaatttgagagtctgaccaagaatggtaaaatctcacaatg
tagcacactcctaagactcgacccctttgtggacaaagaaggtctgttaagagtcggggg
tcgcattcagtgcgctgacatctcagatccagagaaacatcccttgatacttccatctag
ccatcatgtgactgatcttttaattcagcattatcatgatcaagtggctcaccaaggacg
gcattttacggagggcgctatacgtagtgctggattgtggattgtcagcggcaaaagacg
catttcaaatatcatccacaaatgtgtcctatgcaaaaagctaagaggtaaaatggaaag
tcagaagatgtcggctctgcccccagaccggctttctgtagatccacctttcacatacac
aggtcttgatgtttttggacctttcactgtggtgacacgcaaaacaagagggcacaacat
tgagaacaagcgatgggctgtcatattcagttgcttgagtagtagagcagttcacttgga
agttatggaatctttatcagcgtcaagctttatttgtgctttgagacgttttttggctgt
gagagggccagtaaagcactttcgatcagacagagggacgaattttgttggagcagtgaa
agaactccaaatcgacagtggcgactctgagctaaaagggttcttgcagaatcaaagctg
cacttggacattcaatgctccacactcctctcatatggggggtgtgtgggaaagaatgat
cgggatagccagacgtattctggaagcgctcttagtaaaatctgctacaagactcacaca
tgaagtcttaacaaccttaatggcagaagtcatggccattatgaattcccgacctttaac
cccaatttctacagatgcaagtatgcctcaagtgctctcaccagcaatgctcttaactca
gaaagcaagtgttgcaccaactccaccaggaaactttgagttaggacacttgcacaaaag
tcagtggcgtcaagtccagatgttagcagattcattctggaagcgatggaagcaggagta
cttgtccaccttgcaatccagaagaaaatggactgaggagagagataacattcaggaagg
agacgttgttctgttaaaggatggggaagctaagcgcagtgagtggccaattggcctcgt
aacaaaaaccgtagcctcatctgatgggaaagtccgaaaggttatggtaaagactgctaa
gcaaggggctgtcagggagtacttaaggcctatatgtgacgtagctttacttttatctag
tgattaaaagcatagtggtatatccaatacaccaggcggggagtgtactgtatggtgttg
attcgtttggtaagctgtgcattgatttatttaagtggtgtaattgtgacatctagtggc
ggaaaatgtcattgcgccattctttagaacaaccggatatttaaaaagtcatagaagaag
agactgtgatcgccatgcagagacgcgttgttgtttgctttcagcccttgtgatagaaac
gactgtaagttactaattttattttgaaaacatctgcaatacttcctttgggttaaattg
attaaggagggtcagtgttgaaatgtttaatgcttgatgttctgtttaaatgctaacaag
cttgcatatagatgcacgtcattaaagtgcctggattgtttatttagctgtttgatatca
gtttaaatatgtcagtttatgtttacaaatgtgaaagatgtatattatttgtgatatttc
gtaatcactttgtaatttttaccttttgtatttttcctttttagttttacaagcaaatca
agtaaaagtgcttcacattcgcaagaagaaagtgtgatggtgctttatttctgttaacta
tctgtcagctttggttttgaacaccatt
>Drerio-B-G3652-Map11_reversed_s_1#CLASSI/LTR
tgtcaccgactcggtcccagtcattcccctcgctggccagcagaggtcatcatcaccgga
ctattgacattacgtcatccacttacactgattgcatgcacacctgaagcgcatccagta
atcacccacctcacacatataagcagcacacacacacagcctcattgcgaagtcttgttc
tgccccggctaacactactgagcgtttctcatccttgcctgctttcccgttgtgatcctg
ctttgtttactgacccagtcctgcctgccgcctgccttgtacttcagcctgaatcccgac
tttgatcctagccgcctgccttgaactctagcctgcttaccgactctgatactagccgcc
tgcctctgacccatgcctgcatactcatcctgtgtttacctgccgccagcccaacgacta
tatactactgtgtttgatgtgagtttgcgcacgcacaacatctgtgtgctattttttatt
aaactgtgtttaataaaaatactgcaaatggatccctctgtgtcagccacttcgtta
>Drerio-B-G3652-Map11_reversed_s_2#CLASSI/LTR
tgtcaccgactcggtcccagtcattcccctcgctggccagcagaggccaccatctccgga
cttctaagcattacatcatccacttacactgattgtgcacaccctgatctaatcccgtta
acgacccacgtaccctttataagccgcactcaaacacccagtcattgcgaagtcttgttc
agccccggccagcattactgagcgttctatcctgcctgatctcctgtgcattactccagc
ctgtttctgactctgctttgccttctgcctgcccacgacccaagcttgttacacggactc
tgatactcgctgcctgccctcgacccaagcctgttacacggactctgaatcacgccgcct
gcctctgatccatgcctggtaaatcactctgtgtctgtcagccgccagccctaagacctt
tattgactactgttgatgtgtgttcgcacttgtgcgtgttgtatgtttggtttgaatgtg
tctaataaatactgcataatggatccctccgtgtcagtctcctcgttacagaacttccaa
atgatc
>Drerio-B-G3652-Map11_reversed_s_0#CLASSI/LTR
aaatatatattttttattcaaaaggtgtgaatgaatttaacaattaatgtattttataaa
atatttatttgtcaacttatgacataaataattgtcaccgactcggtcccagtcattccc
ctcgctggccagcagaggtcatcatcaccggacttttaacattacgtcatcctcagacac
tgattgcacacacacctgcagcacatcacactgatcatcccacacacacatataagcagc
tcacacactcactccagtgcgaagtcttgttctgccctggctgacattactgagtgttcc
atatccttgcctgatctccccgttattacctggactgttccttgaccttgccttggcctg
ccttgaaccttgccttacctgactttgatccacgccgcctgccttgaacccagccttgta
tatcgcctctgatccacgccgcctgcctctgacccatgcctgctatcacgctccttgaca
gccagctgccagcctatcgacccaatataactacgtttgatgtgagtttgcacactagtg
catactgtgtgcttgttattaaactgtgtttaataaatatactgcaaatggatccctctg
tgtcagactcctcgttac
>Drerio-B-R1727-Map4#CLASSII/HELITRON
aactttgtgagctcataactctgcatcagactgtcctacagactaatgattgagctcatt
taactcagtctagccagcagccaatcactgatggccttttaactttttagccacacccta
acaactagatactgcaccctagcaactgtcccatagactgccattaaagaggttcagact
gatattgtcatgctgcagtgtgatagagacatgggggttgtttttaactgttcatactgg
caagaatctttgatacatcatcagtctaagctgtcaatcaactccatagcaacaaaacag
agtaacctagcaacgatatggcactagctatatctcagcatcagaacatcgtagagaagc
gggggttggcttgtttgactcatgcttacaccatctatctatctatctatctatctatct
atctatctatctatctatctatctatctatctatctatctatctatctatctatctatct
gtctgtctgtctgtctgtctgtctgtctgtctgtctgtctatctatctatcatgctaaga
acatgctaattcatgctagaatcatgctagttacatgctaattcatgctagaatcatgct
agtcacatgctaatttatgttagaatcatgctagtcacatgctaattcatgctagaatca
tgctagtaacatgctaattcatgctagaatcatgctagtaacatgctaatcatgctagaa
tcatgctagtcacatgctaattcatgctagaatcatgctagtaacatgctaatttatgct
agaatcatgctagtaacatgctaattcttgttagaatcatgctaacaacatgctaattta
tgctagaatcatgctagtaacatgctaattcatgctagaatcatgctagtaacatgctaa
ttcatgctagaatcatgctagtaacatgctaatttatgctagaatcgtgctagtaacatg
ctaattcatgctagattcatgctagtaacatgctaattcatgctataatcatgctagtaa
catgctaattcatgctagaatcgtgctagtaacatgctaattcatgctagaatcgtgcta
acaacatgctaattcatgctagaatcgtgctagtaacatgctaattcatgctagaatcgt
gctagtaacatgctaattcatgctagaatcgtgctaacaacatgctaattcatgctagaa
acatgctaattcatgctagaatcatgctaacaacagctaattcatgctagaatcatgcta
gtaacatgctaattcatgctagaatcgtggtaacaacatgctaaatcatgctaacaacat
gctaactcatgctataattatgctagtaacatgctaattcatgctaaaatcatgctaaca
acatgctaattcatgctaaaatcatggtagtaacatgttaattcatgctagaatcatgct
aataacatgctaatctatctatctatctgtctatctatctatctatctatctatctatct
atctatctatctatcttttcttactttttaaaactgtttaaactaaataaactattaccg
tcaggctttcacaagccagcctcaaagtttgttctcaaactttaagaatctagttattct
tcttcttctttcttctgagactaattttaaagtgtatctcctcctaaccttttcaagctt
catacttcaaactttcgtcaaaccttcaaactggtctgactcgggttgctatatcttttc
cgactgatccgactttcggttttccgaaaaacgacccggaaaattcccaaaattcccatt
gacttaacattgggtcaaactttgtgacctcataactctgcattagactgtcctacagac
ttctaactgggctcatttaactcagtctagccagcagccaataactgatgacctttaaac
ttactagccactccctagcaaccacttttggcaccctagcaactgtcccatagacttcca
ttgtaaaagactgccattgacttaacattgggtcaacctttgtgagctcataactctgca
tcagactgtcctacagactagagtcaggccccattcaactcagtctagtcagcagccaat
cactgatgacctttagacttactagccactccctagcaaccacttatggcaccctagcaa
ctgtcccgtagacttccattcgaaagactctcattgacttaacatgggatcaaactttgt
gagctcataactctgcatcagactgtcatacagactaatggctgagctcatttaactcag
tctaccaaactgccaataactgatgagcttttaactttctagccacacccctaactacca
catactgcaccctagcaactgtcccgtagacttccattacaaaagactctcattgactta
acatgggatcaaactttgtgagctcataactctgcatcagactgtcatacagactaatgg
ctgagctcatttaactcagtctagccagcagccaatcactgatggccttttaactttcta
gccacacccctaactaccacatactgcaccctagcaactgtcctatagaatgtaattagc
tgtgctattaaatgcttataattctaacatgctaatgacatgccaatcatgctagcaaca
tgctactcatatgctaatcatgctaatgacatgttaactcatactggaaacatgctaatg
acatgctaatttgtacttgaatcatgctagtaacatgctaattcatactagactcatgtt
aataactggcctacatgcatatctttgcatagcagtgtcctattgacttgggggatggct
catctgactcagacaaccaatgagcatctcaatatgataatgaagctcacaagccacgcc
cccaaattgattccatagacttccattaaaataggccaagatgcatatctttgcatagca
gtgtcatagagacatgggggttggttcatttgactaagacaaccaaccacattcaagttc
actctgtaacctcgcccatagcaacaaaacagagtaccctagcaaccattcatcaacagc
tatatctcagcatcagaacatcgtagagacttggagattggctcgtttgactcatgctag
caaacggaacttcctatatgctacacatgctagcagtgactagctacatgctaatattga
ctagcccagtactgtaacttgctagaaatgcttactaagtataaatgttttatcaatcat
gtatgtgaggcttgcctagtaaccaaccagggtaccctagcaactgcctagcaaccaccc
aaattaccctagcaaccgcctagcaaccacctagcaacggcctagtaatgccttagtaag
ggcctagcgaccactcaggacaccctagcaaccgcctagcaacgccttagcaaccactca
gaataccttagcaaccacctagcaacaccttagcaaccacctagcaaccacttgggacac
cctagcaactgcctagcaacgccttagcaaccacctagcaaccactcaggacaccctagc
aaccacctagcaacaccttagcaaccacctagcaaccacttaggacaccctagcaaccac
ctagcaacgccttaggacaccttagcaaccacctagcaacaccttagcaaccacctagca
accactcagaacaccctagcaaccgcctagcaacaccttagcaaccacctagcaaccgct
taggacaccctagcaaccgcctagcaacaccttagcaaccacctagcaacaccttagcaa
ccacctagcaaccacttaggacaccttagcaaccacctagcaacaccttagcaaccacct
agcaaccactcagaacaccctagcaaccgcctagcaacaccttagcaaccacctagcaac
cactcaggacaccctagcaaccacctagtaaggccttagcaaccactcagaataccctag
caaccacctagcaaccacttaggacaccttagcaaccacctagcaacaccttagcaacca
ctcagaacaccctagcaaccgcctagcaacaccttagcaaccacctagcaaccactcaga
ataccctagtgaccaccttgcaacaccttagtaaccacttagcaactagtcagaacacct
tagcaactgcctagcaccaccttagcaaccacctagcaaccactcaaaacaccctagcaa
ccgtctagcaacaccttagcaaccacctagcaactagtcagaccaccttagcaactgcct
tgcaccaccttagcaaccacctagcaaccactttaaacaccctagcaaccgcctagtaaa
atgctaattcatgctagaatcatgctaacaacatgctaattcatgctagaatcatgctag
taacatgctaatttatgctagatttatgctaacaacatgctaattcatgttagaatcatg
ctagtaacatgctaattcatgctagtaatatgttaattcatgctagaattatcctagcat
gctatttacattttaaaaccacttcaaactttcagattcggcttttcaagccaccataaa
gtttgtcctcaaactttaatatctagttattattat
>Drerio-B-G4397-Map4#CLASSI/LINE
aaaagattcaaagtaggtcggcacactgccactttagctctcaaaaaattttattagtca
aaattacaaaaacactacgtttcgaccgacatggtcttcatcaggtaaagcgttgcaaat
ggaagtcctccagaaatagacaaacagctctacacagcacctgcagtcaattatcacaat
cagctaacaagccggtaaacaggaacaattgcatacaataatatacatcttaaacaatgt
gaaaaacatgaatacaattacaaacagacatttaaaatacaaatacaaattctcactata
gaattcctcggagacagtattctataggctagatagatatagcacatcacacctgcacaa
aatcacatcactcaaacaaagccagtagacctaggggcaaaaaacattatgtacatattt
agtatacaacaattcattcattcattctcttgtcagcttagtccctttaccaatccgggg
tcgccacaacagaatgaaccgccaactaatccagcaagtctctacgcagcggatgccctt
ccagccgcaacccatctctgggaaaagtatacaacaatatagaatgcacaaacacttaca
aaaaagattttaaatcaaaatctaaattcaaacctctcggggataaagtgtttagtgtgt
aaatgtaaaacgcttccctctgtaataaaagtctgtcaacatcgcctccccttctcggca
ccttcacttgttcaatgccaatatatcgcaaagtcgcaaggttatgtttcaatgcattaa
aatgaacggcgataggatttcgttgatcgtttaatcgtatattacttctgtgttcagcaa
ttcgtgtttttaaacaccgtcttgttttacctatataggctaaaccacaaggacatttaa
tcatatagatcacattttttgtgttgcatgaaatcacacctttaatctttaattgtttac
ctgaatgtggatgactaaaaaactgacatttggttgtaaaattacactgtgcgcattgac
cacatctatagttacc
>Drerio-B-G3717-Map3#CLASSII/TIR
atatatatatatatatatatatatatatatatatatatatatatatatatattagcgctg
tcaaaattaacgcgttaacgcatgcgattaatttgaaataattaacgcgttaaaaaaatt
aacgcaattaacgcatttttttttttttttcctgttgtggccaggggcagacgccgggca
gtttcccgctgtttcgacgtactttttgggccgggctgatcatcttcttatgatctgatc
ggcccataaaacactcagcagactgtcatgtttttctgcctcagtgattgacggtgctgt
gagctgtcacgctctgaaagtaagatgtttcttttccggacagagcggctgtgtgacata
atctgcagcccattggttcttttctttattgacattgggctgacccaatcacaaacttcc
atgttgggctctgtgtaacgtaggtgtgtattcgtcaaaatagccgagagtcacgcctgt
ttctcacgcgcgggtccgcgccgcgggagagcaggcttttgcgtctgcactctgcagcgg
ggcacagatcaatatattcctgtctattctatctagttacctatctgtccatatacatat
acttttttaaacttttaatctgcaccacggccgcggcaacttcctcatgctgtttcctta
acctgcaagtctttattttacaaatgataaagaatgtctgcttctcaagctctatgaggg
gtgtcattcatgtattttaagatgcactcggtcagaagacaagcgcatgagatatcatga
cattgtgtttttgatcgtcagcatgatgtaggcttatagtgacaataatatttatacaat
atggttaatataatgatatttatacatgaccaaactagtgtgcaacttaagcaacttttt
tttacatttagttttgtagttctgcccaaacaaatatttgttgcattttttaattgttta
agttcatttgattgacaatgtaaaagctgttagctacgtttgatgtttcattgttgagtt
aaacattttttttagggtctctgacacattgcttttattatttatctttattttattaat
caacattaactgtgtgcgtcagcaggcagtttttgttatgttcattattttctaggctcc
ctcaaaacacacaggcacccacatttccagtgtggattataattttattttaataataaa
tataaaaaaatgtagtttttttaatttgtcaactctcgttatttcctatatatggctttt
gtgcttttatagaatgggagttggtaaacctattcaagggcatgcacagattttcaatac
tttttattattattattataattttccatatctgcaattcctgtattttggcattttttt
gcagtccacttagaatccaacatggaaatcaatgttttctttattggcattgattgtttt
gaaattcaaatgtcattaacatgcctgtgtttttatttctgtaataaatatggctgtcaa
gccaggatcttgatggtttattgtgggtatgttgtttacatgaagaaatctgtgttacaa
gttaaacaaaaattctaataatgaattatattttgaatttaaatagtatttgtcttgcgt
ttacattaattttacactcgaatagccaaaattacaagtttcagtcttttaaatgcgatt
aatccattaattttttttaaagtgcgattaattagttaatttttttatcgattgacagca
ctaatatatatatatatatatatatatatatatatatatatatatatatatatatatata
>Drerio-B-G907-Map3_reversed#CLASSII/TIR
tagggatgggaagattaaccgatatgtatcgatacgcggtcatgcgcgtgcacgatgcga
gtgcatcggttgagcagcagaggatgaatgaaattttggaagcaaatcgagatgcatcgg
tttttgcgagatgcatcgatttttccgagatacagcttatatttttaatatagaatgtat
tttttatttattaacaagtgttgtcaacctgtttttggcgcataatttaatcgacctaca
taaagtaagccttagcaacggatttgcggatgtgcacactcacactacaactcagtgtat
caggtgtgcggatgaagctagtggagcgccctcagaaagcgcgagaagcaaaacaaacat
tttattccccactgagttttaaatctaaagtatggcaagcaacattatggatttaaggat
ggacgacatgacaggacagatgcaatttgcaaaatgtgccgcgcatctgtaaaatacgcg
ggcagtacgactaatctgaaatctcacttgaagcggcgccacggtgttgttgtgaaagca
tcttccagtgtttctgcatccccggctttcgcactgcttcaaccagctccaaaagtggtg
agaaaagcattgcaagtttttttttccatgcgcaacagttctgctcgctctacgccaata
acgaatgctattgcattgttcatctgcaaagatattcagcctagtgtcacggagaacgaa
ggttttaaacacctcctcctgttaatttttatttaattataataataataatattaataa
taataatgataaaaataattgggtgtcacggtggcacagtgggtagtttgaccacctcac
agcaagaagattgctggtttgttatatttttattagcctgttgtttacagtgacagtgat
gtttcaaagcagcataacactgctagttcacaccttaagttttgaataatcagtggcaaa
atatatctttgtaaaacttgttttcatagttgaaaagttaaatcacaattcttgttgtgc
aatgctaaatttatttatgttgaaagagtgcaaatatatacatatttttttaatatatat
tgcacttatacattctgtttatcttgaaaatacttaaataatatgtgctatatgttctaa
aatggccctctactgtaaactgacactctggctctgagagaagagccagtttgtaaaaaa
aagtcttggttttgcttggtttataaataatcaaactcattcaatggcacagcatcctct
ttcacatcatctcataaacttgatctaattagttagtgctgaaatatcgcatcgtatcgt
gatatgggtgtgaatcgtatcgtgttgcatcgcaatatgtcacaaatgtatcgctaatat
atcggatcgtattctttgtatcgagatgcgtatcggatcggcattatagcttagatgccc
aaccct
>Drerio-B-G1618-Map3_reversed#CLASSII/TIR/PIFHARBINGER
agaggggtctggatacagacctggggcctcatgtatcaacgctgcgtacgcacaaaaact
ttgcgtacgccaggtttcacgctcagaatcgctcacgtttggatttactaacaatgaact
gaacgtgggaatgtgcgcaggttcacggcagctttctggctggcgtacgcacattttttg
tgcgtgtctgttttatttccattggcgactcctagaggcagttgtgttaaattcctctct
acaaagtgtctgagccttgcaatggcagctgtatgagacgggttcatctagtaggtatgt
aaggtttccataccatacagttgaccagctaaacattaaagcacaatttgcagcagtcgc
ctgttttcccaatgtaatctgagcaatctactgcacgcacattgctataaagacactatc
tgaagatgaatttgcatgcgtgaatcagaaacatttccattcaataaatgtgcaaataaa
atatgatgcacaaacttattgatgattcctacttgtctttctcgtgataaatagtgggca
aaatctgatatgtagcggggaaaaaaagaagaaagagttcatcagacgctggattcgagc
cgagtttatgctcgaacatgtcaatacatgatcacatgcgtcttacgaggtgcgccactg
agactgctaagggtactgcaacattttacagatataaaccacactatttctttttttaat
gcactcagtgcgatgttcagacccaactgtgttaaccgcatcagctaaactctcccactc
tatttttttcttttgttgttaattccggagaacaaacttgcaaataacaccgcttttctc
cggtctacctccgaaagcagcacctccatttcacattctgttcaaagtttctctttttgc
ttgattttgcctttgctttttcgttgggtttttccattagcatagtcattagcatattca
tacgggggaggaggcagggaggggttttgtgctcgtgcatgttgcgctcagtttcacgtt
cattcggatgtacaaaagaatatgcgtgagattcggcgtacgcagtgtttcatacatctg
aatttttttctgcgtacgcacatttacagctttgtgcgtacgcaatgttttagtaagatt
tccacgcaagtcttcgtacatgaggcccctggtgcagtgcaatctgagctgcatccaatg
ctttttaatgggctcacctaaccccacccctaaccctacccatcacagtgatgtcactcg
ctccatttgagtgcattgtgtctgacattgcatcgctgagtgatgcaatctcagcttgca
tcataaaggctgcatccagatactatt
>Drerio-B-R1645-Map3#CLASSI/LTR
tttttaatgtatgatctgtaacgaatatggccgaccagacacataaatattttgcatttt
attccacaaccagccaactttgcccagagaaggctcgaaacctgattccaaggtatttac
gacccaaaggaatgtgccatgcggcattaaacacaggaatgacttacaaaggactcttta
aactgcttgtttaacactatgttttcatataaactttactctctttatgtttaatcatat
gttttgcaaagtttccctttctcttgtattaatatttttggttttaatacccctgcatat
aatgtttaactgtacctaggctaaacatcctcttatactgttcaagtttggactttttga
aaagcttactcgctgtacaaattgatcgttgacattttattttaatatgagtgcaacata
ttaacgttttaagagactttaacatttctgtcccgatttgcataaaatttgcctatgcaa
attcttctgcctcagacaaagacccataaatttaatattccaggaagttagcttctaatt
ggtcaactttccatggagggtggatccgaacccgccctataaaagtttaagaccaagcta
aactccctctctctccctctctctgttcaaactctcctgggacctctcttggaccctctc
ttctctgaaacacgctgcctgggagctccccctctctctcccaactccaggcaacccccc
ctctctgctctggaaacacgttgttttgaaaccttcttcaaactcagcaacttcctcaca
aacctaagtattgaaaccttcaagaaagcaggcagaaacccagacggaaagggttaatcg
caccacgctcggacatttcactgttcagaaacttttgcggcttcaactaaacaaacctgg
aacaaaggatcagccaaccaaccacgtgctcaacaacgggagctcggacatcacgaacag
accgcaagtatcacctttctcccaacatctaaactggtgtgaactaaattcaaccctaaa
gagacaatagaagggttatattgaatttgattacgtttggtttgcttggtttgttcttac
aaactcagaggttttcccatcattacatcttctcaacctcttcacgcttgttactctccc
ctatgcttgtatgaatgtgtgtttgtgttaggtgttagtttctgttagattagtcaataa
agtttaattttgtataaagaaaggtgcctgtgtatattaatgaatctaatgtcttgaact
ttgatcttgctaccctgctcaaattttatgttgatagcatcgctgaacgattcgtttgtt
cggatcaaaagagtcgattcatttgaagccccgttcaaatgaatcttcctcccgctaagc
tagcccgctatataatgttccagaaggtacacgagccttgaaatctaaatcataactcgc
aacattataacggcgggaaaggcgcgggaagaataaccttgagctaatttactacagtaa
taatggtgtagatatgcgagcactttaatctacagtataatttgtcacagattattaatg
tggatatgcgtgcaagttaatctacattattattatgatgtgctacctgtttatttgtgg
agaataaacaaagcatgaaatatgtaattttttacagaaaaatttcaaattgttccagac
>Drerio-B-R1940-Map3#CLASSI/LTR
gtatttatgtaaggctggtatcagaaatgattactgtaaggttgatatcagaaatgatta
ctgtaagactgcttttggaaatgatcaaatattcaggctctaacaggaacagacacctga
taaacatcaaagaactctcacccaccaccctcagtgtgggaacgaaacctctcacggaca
cttatctactgacatgcatttcttctttttatctctgtcttaagatattcaaatgtcaac
acattgaaggttccggtgggtctggcaaagaaggtctcactcctttaaacattaaaatac
tcgccttaggaccagtaataaaactgtaaatcaagcatcacagcccaaacccccttctac
ccaaaacaaaggaacaaccaaatgctaatatcacgagaaccccggccaagacctcttccc
actaaaacaaaagaacacgaaacttctatatcaatagagtgatgttgaaatggtaaatat
caaagaaacaccctgaggtgcaaaaatgggtatttaagggaaggtggcagagaagtcagg
gaatctgtatgcagatatcccgcacaacttctgtgtgtagttttcatctccaggtaaaca
tttctaaaacctcttttcattatgtttacagatttgatttgattaatttgatgatgtttt
tattgttttagattagattatattttgtctgttgtttgaattggatttgaatgattacct
ttgtttacctgtttaataaattgttatgtttgaacatattttgctcactctgtaattatt
agttctagtagattacgctgaatccttgtttccgcacgtcttgcgtcaggtcagtagacg
gactaaaatccagttgagatggagcattgggcacactaattgtgttttagggatccgact
gactcttgatattgattcaagtgtacttaggtggaaagggcgataacttccgtctaggtc
aacaaggtgttgcacgactaacctagattgggtacccgacctttgtttgaaggtaatatt
attctaaattaagttcatatgggaaaccatgggcttggtgaaaaccaaagttactataga
gtccagtagtcgggtacatttatattaatgccctaacctctaattagaaatgatgattgt
cttaactcaagggtgtacacctaagcgggactaactaaagtattttagaacgagcgcgct
ggtagcggccatctaaagtattagtcaattacctctgtttaatattcaagactgaccgga
gtgtgaccgtgagggacgccttcggccgaggcgatttctctgagcgacatgagcacccga
atgaacggatgtaatggttaatagtgaaaacaaaaagttcaaacattcttccaaattccg
tctaaattaacaaattataaatcatcattattattattaactattataaataatatatat
aacatggagtcagataaaattatgagataatacataagaggtatattttactttattgta
atgtctgctgtttatgaaaagatagtgacgcgcaaagacccttctgccgtgccattggct
gccgccgttggaccagtgggccggatcttac
>Drerio-B-R1308-Map3#CLASSII/TIR
ttaaagagcatattgtaggttagacaccccagtgagacaatgtgtgtaagagtaaagtaa
gaattagattttctttaaaataaacgttaaagtttattattaagccgtttggagtcgttt
taagtcacggaaatttacttccgcgtttgaatcgccagaccggaagtgacgtcggatcag
ggagttcgcgcatataaacactatgaagacaactgatcgtggtgcgcgtttggatgccga
gataagatattctgagagactcacacaaacgacagaccacagccatacaattataagcct
gtggacagaccagcagacagaacagcagtctgagaagtgtaatttaactcttttgtgagg
gagaacagagcaggtttatggtgaggccagtgttggcttacagagagatatgtaagataa
caaaatcttatctggcaacagcaaagctagtattgatcatctataagtattaatacttac
cagtaacagaaactaatgagcatttaacacagttatgccacattgacactatttttaata
gtagataagtgaatacaaaacacaaataacacagaacgtctggaataatgcagaaacatg
taaacaaggtactggaaaatcttttttattttacaaaaggttttcagagcttctgtatta
aaataaaaacaacatcaaatattaaaacaattaaaataagtttttaaatatgtctttttg
tcatttttcattgggtataagattatctgtatcagatcccatttaggctacaatccataa
aaagacaagtacagttgttatagtataaaatatttacaaagatttgatcaacagatctga
tctgcatttatgattaaataaacttcaaccctaattcaagttcaaattctaaatgcaact
caagttcaagttttatttatatagcacaaaatcataagcagtgttaatacccagcatttt
tactctttatatatgtataagtatctgtgtgagtgtgtgtatactgaaaggaaaatatat
catctgacccatttaaaagtaaacctaaaattatttttcagtaagttggccaacgtttat
gtgggtgccacaccatcatgtctttaatgtgtgttaaattgtgaatgctgtgtaaaaaga
tgccgacagcctcatccttgtaaacccgctggaaggatctagaaaggagagcaaatgtag
tggccacttctgcattctcgtcgagcctgtgatgaactccagtagtccaccgtcagacac
gcagtgagggctgatgcatatattctggggaaataatgcaaaagtttaaatcatgtttat
taataatgtatattttaaaattcaccatatgatttttaatataacacaatacagaaaacc
caaccacatttgcagacccctggatagtgaactgcaaaccatctcacatatacagtagac
tgtacccattataagttgagcatgtaagaacaaacttcaattttttgaatgttatttgtt
tttcttctacaagatgaatattcctcatatgtgaataaaaagtgcctttcctcattgaca
ggacagaatatttttactctccctcaagtggtttcaaaccttattgactttcttctgttg
atcacaaaccaagatattttgaagaaagctaaaaatctgtaaccattgacttctatagtg
ggaaaaacagatatggaagtcaatggttacacgtttccaatattaaaaaaaaaaaagaag
tcaaagatagtgtgagtttacctgcctgcattatatagaaatattgtagtaattctttgc
ccttctagtttttgttatcaaataataccatgcacaaataattcacgataggggtcataa
tattttacccgatgaacgaggtgaatgtctgaggtaaaattggttttatattcacacatt
ctgactttctccctaataatataatttcagaagagtattatttgctaatccctaatatca
tgttagcagccaatgactatcaaagtacaacattgttcactgtcagtttaatagtgctaa
tgttgtttttaagtcatatttacgtgtgatttcagtcattataataaaagtactatggta
aacaatactgagagtgtgtcacacaagctgtcactaatcgaatgtgcgaatataaaatcc
actttaccttagttgaggttactctgtgagccaaagtgaagcacagttgaccgagaggcc
agtggagagaaagccttcagctccgggtcatcatctgtctcccaaagtctaataaacaca
ccacaaagcaaacaaagtcacaacgctgtaactatacaagacatttattatattagcaaa
ctgatgctactagccgtcttatcatatgtgtacatttttacacgctttaaaaaagtatat
ttaatatgcttaacaatacaagctagcagccgtgctatcggctactccaaagtaaacaca
tcacgttgcttcaaattactcaaagaataatgcttacggacttgaaagttgacaaacata
aacgaaaaacgagttgtcttaccgtgtacagctcatcgagctgcatctccgactgatcca
ggagtgtttctcgccgttcgcgtcagctatcactcttatcggattcatcccatttcacga
accaaaatagcaagaggaaacttgtggacttgatctgttgacaggctggagtttgtgcag
tttccataaacgcaataatataccacgatgatgataaattacgccaaaactaacaaccag
ttctgctattagctcctctgccccactgtaaacagcgcgcgtctgtcagataagtccctg
cactgacgtcaccggggtggttagaaaaaaaagcggaagtgggaaaacagacacattttc
tttcaaatttgtgcccttgcacttcgtaaaacattttaatatggtattttatggtattat
agagtattttcacaaacgattctaccttttttttaaacagttttttaacctacaatatgc
tcttta
>Drerio-B-G2581-Map4#CLASSII/TIR
tatatgagcaattccatgaaaatgtcaaccttatcatgaaaaaataaacttttgaccaaa
ataacaaaacctatttcaatttgcttattaaggtctatattttattgtaatgatgtgctc
ttgttgaatttttaaggaaattgttttgtttatccatgaaatatgaggattgtgccaatg
gtaattttcattatcatccaaccacttttcgtgctttcaaaaaaggggttaaagactcac
cttttccatgctttatgttaacagtaatcattctgcagaaggattggagtctgtagtata
aataattatccttactttttcataacattattgcccttttgatttatgagctacatattt
aagacatcacgcagcttcggtcacgtgtcacgtccgtaacgatttaatgaaaaagtttat
attgtggaataaatattataacaaataaaatgaaactttgtatacaaagccaaaatatgt
ccatactaattatgatcgccaactcatctcaggtctttgctctaaacaaccacaattttg
cgttacggacgtgaccatttttgaactccttattaatataagccaatgactagcgcatat
ttgttcattatgatgctgcattacaattactgacttacattacataacatccatatgtta
tatcaagaactgaacatttcatttaactataaaccactttagtaacatttcagaaataaa
tgtttaataagaaaacaacattttacatattgccataattggcgcataatcttggtgttt
ttgcgatgcagcaccttgtgttgaagcacttcttgtttcttttgtagatagggtaactga
ctgtcaaataatagatcaaatagttgagatacaatttatgccaaactaggaatgctgatt
tcgattcattttgccaaccaacaaccgctggttaaccgaatattaaccgttaacagatta
atatcaaaatattatttaataaaaaaaattgacgtgcctattttgtctgacacattaaat
attgcattttaaaatactgatttaggttattttaacatgcgaacagcatacagaacgagc
atcttcacgcacctgcagtgttttttagcagcatagaaaaactgaataaactaacaaaaa
ataaataaataaataaatcctgctctagatctttttcacttaaatgacaaattaagatta
caaaacgaaaacattaactgaatcctttttaagaaccggcataggctgtttgtccaatcg
tgttttttccgtcaattaaatattaggctacctcaatagattgctttacgaaaaaaaatg
cattcaattaatgcttcgctgttataatattacaaaacctgtcaacatttttaatagaag
tcattagtttaaaaattatatcttaattatgattatgacttaacctatttcctccgtctt
acttgcggttcatgtgcgcacgcgctgcctatagtgaaagataacaatgaaccataaggc
tttgaacctatacattttgtaaagtataggctaagcatataacaattttgttatttacat
gtgatactgcattaatttgcatacatgttttataagctgtaaaatgaaagcatcagtttg
gtgcgaagttatcataaaatatttgtctttgtttgatttgtagattaggctatttaaaat
gtatataagaactattaataactgttattttccaaatggaaaaaagggtggtttgttgat
tgtagtctgcactaaatcatgaatatgcctagttgagtttatgacgcggctccaggcagc
acagacgaccaggatcagcgctggttcgtcaactcctgtgtcaaactgtggccagaatat
ccttctttcattttgcttttttggcaaaaaacatctgtaagcacgtgtgtttgcacgtgt
tactgtcatgcgagttaacaaatatgtgttgctcatagaagccgatcacaacgaacgcgc
ttcttcattgcagagacgtgaggcgctccgcaatgcattttatgttgacaagaagaaaag
aagcacggtgctcttttgaatgtcactatagatagcaactgaatcagctggtctattgtg
cgcgagtgttgctgtcaatgttttcataattgaattttttaaataacattatgaaattca
agatttgtaaagtcatacaactttggatgacttaaaaacagcgaccacaagtctctccgt
catcaaaaagttcgccgtagtcatcttgacactgctgtcacctccaaggaaaccccgcct
ctgctttcgtttgattgaagaatgaaagacgccactgaggtaacatgcttttcttctgga
gcgcacaaagcgcgcaatgacaaaacgcgaggcgcgcaaggcgcataatcaataacctcc
atgcatttggtcttttcccactgctcaagatgcgcacgccgcgggtcaggccacagcgga
gttttcatttcatgcagagcataaatatgttttttatttcattaattaaataactattta
taaagataaatttatcaaagcgacacaattcattttccaagccctttatccaaaatctaa
gcactttcaaagcttgaaaattggctatagcctacattaaaattaaacattttcaaagat
ttccagcacccggcaaatgcgcttgagtgcttattaaaattattttaataagaataagaa
taaaataagaataaaatcttgatattgatctaagctttaactacattatatgagtattaa
atttgttagaaaatcgataggacctgcagctgtaaatatttaattcaatattttacacaa
tcggttataaactatagcctaaaaatataaacattatagtcatccatcgtacatgcctac
aaccaatgactatttttctatgcttgtttaacatagcctacacaaaacctttcttaagtt
ttaaagttttctctctcaccctggtgcgtatgaactttttgcaacctgtcctgaagtgac
tgccgacgagaaaaagaaagcaagcgcgagtggagaaattaaattatttattccatcaac
taacacattaactagaataaactaaaataaactttgtcaaatataatattgccatatctg
tgacaaaactagattttaaatattctccacgtagacacggtcttgcgcaacagtcgggca
atgatttaattcaggtttgtctggaaacactaactttaggagcctgctataggcccatta
tagctgattatgtttattatcaattctatattattcagagtataaaaccaccatgttagc
atgcaacattgttaccgaattgagttttgaacattcgaacgtgcgttaacctttaacaac
acacatgccataatacgaattaaatataacaaggtgatatctatttaagtttgattaatt
gtgcaaccttaccattcagatgtctcagaggttaaagtttattggtttacacacccaaca
gatatccacaaataggtctttggtcaagttttgaaagcatttatctgattttcataatgt
gtcaactgtcaatttcacagcagtcacgtccgtaacgaagacaagtcacgtccgtaacga
tagtttttcctcaataatgcaaaaatgaaaaactaaataaaattaattatatatgttcca
tgcagagccaacccttatttttttgactgttatatatttttttggcttctgcattttcat
tcacagaattttcacaaagtatgtcaactcacaaaactcatgtcttttttttgtcacgtc
cgtaacgcattcattttgccgtcattttaaatataaaacacctgcatagactgatatttt
tttgatgcctgaactccatggtcaaggggtaagaaaaatataaacatatatttcaatata
ctgttaacatataccttctctgagaatatacgtttcatttttttactgcaaatgtcacgt
ccataacgctggaatcagccatat
>Drerio-B-G4070-Map4_s_0#CLASSI/LTR
tgtcaccgactcggtcccagtcattcccctcgctggccagcagaggccaccatctccgga
cttctaagcattacatcatccatttacactgattgtgcatacacctgatctgaatctgct
aatgacccacgtaccctttataagccgcactcaaacactcattcagtgcgaagtcttgtt
tagccccggccagcatttctgagcgttatttcctgcctgatcccttgtgtattactccag
cctgtttcttactctgcttcgccttctgcctgcccacgacccacgcctgtatacggactc
tgatactcgctgcctgcccacgaaccacgcctgttatacggactctgatctcgctgcctg
ccctcgacccaagcctgttcacggactctgattctcgcagcctgccctcgacccatgcct
ggtaactcactctgtgtctgttcatcgccagtcttgatacctctacgactattgttgatg
tgtgtttgcactttagtgcatattgtgtgtttgagtgaaattttgattaataaatactgc
ataatggatccctccgtgtcagtctcctcgttac
>Drerio-B-R461-Map20#CLASSII/TIR
tacactgtaaacgatttctgttgttttcacggtattatactgcatttctcaacagttgtt
tactgtataagctgtgcacagtgtgttactgtatatattgctgttttcacagcatgataa
tgtattctcaacatttccatactgtgaacatgattaacagtatgctactgcagattttac
aatgaattttgggaaaaaatcagttactgtgcatctaaatacagtactgcaaatgaccat
gaaaaactctacacacactttatattattattattattatgtttattttattttttgaca
aagtattttgtgaagaaaaataaaataaccagtttcttcagactgttcagtgcataaaac
tgtcccctggttttccatttttgggtgtactgcaccttaattttataaggttaacatgaa
aatattaaatcatttttaatcaacataactttgtgcttaaccaaaacgtaaactggaaca
aaagtaattgattcatgaaaccaaagtcagcttaaatgtcataatgaccagcctgcttta
gacggattcatgaggttagggcacccgtcatcaccatggaggtcacatatctccgcattt
tcaaaacaatattttaaaatacccaccatctctataaataaaccacagacttgagtttaa
aacaactacattcccgcatgaaaaacggttaaaactaaatttcataacacattcattata
gagccatctaagaccggggcaagtctcacatgtctagccgattataacctcgtttcgccg
gatacatgagtgatgatggacaccctggaggtcagaatctccgctatcggcaaagcacgc
ttaaaatttacacatgatatctataaataaaccacagatttgagtttgtaagaactacat
tctcgcatgaaacactgttaaaatttcatttcgtgacatattaaacgcaatatttataat
attagctgggctttctcatccgccattaccatttgcttgttgatgtgaaatgaattctgg
gagaaaaaaaatatatatatatatttatatataattctcaaaacacttcaaacgaacttt
attcttattgtcaaggtcagatatatgtaataatttcgctggtaaagtgaataaaaaaca
atgttactatattgtaatcaatatcacgtttgcactggttcggttcagcactcgagcgac
tctgaatcgtattgaaccgaattgaaccgtttgctcgggaattatttgatcacacgtgtt
cacaagcacattcagcaatatgcaattagtgtataattagtgtataaatgcgtgtggcca
agcagtataacgaaatagtaatgaatcatatacaaaaaggaatcggttttaggcggattc
gattctttactgttcactaaggagccgattcatagaaccgaacggacacgactcgacatg
caggcaacggctctcctaatttgaaattcacctgtcgtctttcatccagcgaattcatcc
tcggtaagtgttttaaagtcaaattctgtccgttaaaggattgttttgtatatatttctg
tgtattgtgtgtgtaatttaaaagaattaaccaagtgacattagttgtaggttcttatgt
tatgtcacgctatccgttaacaaacggtattttaaacaagaaataacagacgccaggcgg
tcattgtagtgtttgcgaggtattagatacagtgagtttatcttgagtgagtttttgacc
atacgttaagttacctgaaaaaacataactttaacttattgtaactgcattaatgaattc
tctatttcagcacaacactgagatgaaggcgaagtcaccatgaaaagttaaacgtttacc
gttaaggtaagctctggtcttcacatagtcattttgactaagctatcattatggtaaaat
ttttcaactgtaagttagttatttaaactaaactcataatgaaatgagtcttaactgttt
tattaaatggagctgaaaattaaatgcagttgaattattttaagctaacgttaatattaa
caaaatacatattaattgtctatttctcaataatgttaatgagcttgatgtatagtgtgt
cattaattgtacatttaatttttggtgttcaggtgtacctgaggtgagtgtacgttctga
gtacacagatataagccaaagtcattatcactattatatatatatatatatatatatata
tatatatatatatatatatatatatatatatatatatatatatatatatatatccatcct
attctaagagaaattgatggggtcagggaatgatttgtgtacaaatgtattttaacccca
tacagattggtatggttgtaccatagatttagattaattaatgttaagtcttattttact
cttattatatttatctgtttttcagctacagtaattgatgttgaaaaactgatgcaacca
atcactcctcacttgattattcaaggtaatgttgatgtcttcctcattttgattagattt
ttaaatgtcaagttgttcacagatttgttgtgaggagtttcatgtacaacctctttttct
tcttccagcagttcctaagataaaaaaaaatctggtgttaaaacagccacggctatgcta
tttgcctaccaagtgctgagtaaatattagacaaacaattttttctataactgttgtctt
tgtgtttattagcaattttactgggcgtatgtgtttgtttgttttttcaaacagcctgga
aactgtaagtttagttcaatatgttattttatgctattcatttttgtcttaacatggatt
gcatgttgaagctatcgttttatagtgggaaaatgtaaaagagaatcactgaatacaatg
gcataatgattctgcttgttcaaagaaggtacttgatttagttttcctcaagcgacacat
cagtttttatgactattgcttgacacttgaattgaagggacagttcaccccaaaatgaaa
ataatagcatctttggcatcctccacttgtttcaaaatagttatatatttaatttgttcc
gttgaacacaaactcgtattttttaaagaaatttggttcaaatatggatgtcaatagtta
ctggttactaacattcttcaaaatatctgctttagtgtttaacagaaattcaaactagtt
taaaacacgtggagtaaatagtggcaaaatagtaaactattcctttaaatattttattct
gagacttatttatatgtgtcttgtcttttgtcatattgtccttctagcccagattgtgat
ggacctggaatgcgacaccagttactcttaagacaagaaccgaataaagcacagatgtgg
agggatttgcagccaaactaactggagggaaggaacctttaggtaaaagcacctgcttta
tttagatctgaagtattttatttgacatagagatttattgttttaattctaatttaaagc
aaacaaggttgagcacccctggtctaaaagctcaaaaatgctgtttccgtgataaggtta
aatgtagttgagaaatagattcattaggatcaatgcttaaagtaaacattttcttctctc
tgtagaccaaacatgtttactatccctcacattttaataaattgtttctgtttttgtttc
ttacagtgtgggtgaacatactacctggatgtccaacaaaggctgcacaagagctcattt
gatagcacatattctgtcctgtctacatctctgatgacctggaagtgcttcgacatcagt
gagtaatacatctttatattgtcatgcatacaggatttctgtaagcttagctttaatgtt
agtttgtaatcagcagtgactgttttaaaaaattaagtatttaaattattctcaacgttt
tactgatgctgtgcacagtaacgttatgatgatttagtttgaggaaatgtcactagaggg
tttgtataaaaaataaataaataaataaattgtatgaaatgactcgataaaatgtttatt
tgtctcgctgacatgccatcactgctgcatattgaaatacagtaatacgaattgaccgca
gaatattaccacaaacatttcatgaagtaggctagactgctctttagttctctactcaac
tttaacacatttcctcgtgtcgctgagcctctctgcagattttgccaaaaatgaatgctt
agtgattactttgttttatgcaaaccaaatatcagtaactcatcattagcattattttaa
aaaatcacccacggctttcatgttctctaacgcaatcttatctgtaagttagaagtggat
ttatacgtgttaaaagcctaaaagtatttaattaacattagtcacgttaaattagattat
ttttatttatttaattttaaatatgtagcctcttaaagtgagaatgaactgtgtttaccc
ctcttaaatccgtggaagcactagtagtgtgatcatggaatcagatattcgagctataca
gagtcggacattaagttaagatgagactttattttttacacacctgtgtggacacctgac
tagcgatcttcaagaacaatgcccgctgatcttttccccattaacgttagtgtaattgtg
aattgacaacaaactgtatttcaccaacaaaaacaattaaaaaaactgttatatatatta
taactgttatatatatatatatatatatatatatatatatatatatatatatatatatat
atatatatatatatatatatataaacaacagtgcagtgtttcgtttctgaatgaattaaa
tggtttgagggatgattagtttttacttcagtgattgattttgcttgtcatttttgcagg
atcatcagaagtgctgctgccctttttcactgtccctttccacatcatttggccttcatc
atttcctgtcttgtagcagtattttcacctgtttttaaaattgtaataatttttgatgca
ttaattgttgactggttttaatgatcaattgtttattagtgttctgttgctttgttatat
tgaattattgctactgttttagcatggtttacacaataaacctttattgtgaagttaaag
tttcagtttctttatttttcttgtatttcttgaacagttaaaataacacttgtgcaattt
ttgaacatttttacccattataaagtagcactattaaataaaataaaataacatttaata
actgtaaaatactatacagtaataatgaaagtaacgttaaaataccgtagttcttcatgg
taaaaatgtacaataaaatactgttttcagttttgcagtatgtgtatcactactgtaatt
ggtgttacagtaaaaatcaacaacagtaaaatgatgtattacattttacagtaaatgtaa
tactaatgtaattagtattacagtaatgttactgttttatgaaatacagcagctactgga
taattgttgccagtaacttactgttaatttaacaagaaatcgtttacagtg
>Drerio-B-R931-Map3#CLASSI/LINE/L1
gcttccggttggcatgcgtgtggagtagctgcgtctcgctcacgctcccacagtttcttt
ataaaacttcctttttcgagcccaaaagatatcaacttatcagtatattagtcggtctac
tattgtgaaacgttctgtgagataatggcttcgaaagcaagacacaacactaagaaagac
gacgttagaaaggatgaagcacaggctagcgggaacttagccgacattacttctttaaaa
atgctactggaagagcacagagcggaactgtcttccgaatttaaatcggcgttttccagt
ttggaggcaaagatggatacattacacaccactgtgaatgaccacgaacagcggcttctt
tcacttgaagcaaatgctgatgccagcagcttgactgtcagaacactggagtcggagtac
acaaccttggctgaccagcatgctaaactcaaagctaaagttctggatctagaagggaga
agtaggaggaacaatatacgaatcttcggcctacctgagatgattgaaggtcctcaacct
tccactttcttcacagagttgcttatggaagtttttagcgcgagcctctttacctctcct
cccgagttggatcgtgctcatcgggctcttacagcgaaaccaaaaccaggggagagaccc
agatccgtgataatccgctttcataaattccagaccaaggaattggttattcgcgaagcc
cgtaagctgagaggaaagcttcaatatcgtggtactccaatattcatcaacgaggactat
agtcccgaagtactggaaatgcgcaccgaataccgagctgtaatgaaggaactatacacg
ctgggtatgagaccgtctcttcattatccatccaaacttttcattactacatcggacggt
aagaagaagcggctgccgtcagttcaggaggccaccgagtttcttaaagcttatcggcgc
gagacgacagatgctgtgtgagcagtatttatcttaacctctggaaatttactaacccga
tgcggtttttattttttattttttctggatctgacgtactaatctgacatgcggcaatct
gggcatttcagataatagtcaattatactatttgaggttggtgaactattgttgatgcgt
catgtgtgtaaagttctatacgaatgtttcaaggtgcttatttctacctatatacctcgt
ttgtatgctcctgtaattctatgagccaagtgatgttcactggacgttttatgactactg
ggactcactaaagctcacttggcatggatcattttgcatttgtgtgattttaggacttcc
aacaatgtaggtttgtatacctatcactgcttaagagaagcgttatgtcgaccgtcaatt
tttatacttgctgcttttgttaatgaccgtttgttctgaccagttgtttcttttcattta
tgggctaatttgtatagttctgtggagctggggcccagtatgcaatctcattaagagatt
gatgtgtagcaggttctctgctagggtttatattgataagttaggaatggggtttaggaa
tcaggctttggttctgtatttattttttttgttttgttttttgtttttgtgttttatcct
ttcctttttgaagtacttcatttttcttttatatttctctactttgctcagacatgaaac
tgtctcatggcagattgacaatggctaagactaaagagagtttcagcacacgattcattt
catggaacgttaaaggggtgaacaacaatgtcaaaatgagccgcattctatctcatcttc
aacaccttaaaggtgacattttttttcttcaagagacccaccttaaaacaactgatatac
aacggcttaaaagagcatgggtgggccatctgtatcactcaaagtttagtgcgcgtgcaa
gaggtgccgctattcttattcatagaagtgtcccttttgagttaacagatgttgtatccg
atcctaatgggcgttatgtcataattaccggcaaacttcgagatgtgtctgtcattatgg
caagtatttatgctcctaattgggataacgacatgttcatatcaaattttttttcagcta
ttcctgatattgaaaatagatatattattttagggggtgattttaactttgttcaggaca
cagttttagatagatcctcaaacaaaccgagttcattaaccaactcagccaaaattttaa
acacatttgcacaacgattagggctatctgatccttggaaatcaaaacagaccactagta
aggcctattctttcttctccaacgttcatcattcatactcacgaatagattttttcttag
tagacaacagacttctttccaatatatcgagctgtgaatatcatagcatcgtaatatcag
atcacgctcctacttccgttgatataaatttttctcagtttaaatttttttataaaccgt
ggcgctttccctctctgtttttgactagagaggaatttaaacaatttttgtcagaacaaa
ttaccctatttttttaaattaatgacacaccaggcattagcagagggaccctttgggaaa
cgcttaaggcatacttaagaggcatgataatttcctatatatctggtacaaatatagcca
ttaagctgaaattagatgcagttttgaaggatttacaaaacttagatgatcagtatgctg
ctaaaccgaacaaagatctgtataaggaacggcttcgtcttcaaatggaatttgatcttt
taaccacaaataatgcagaagttcaactgcttaaatctaaacaaaaaatttttgaaatgg
gtgataaggcaggtaaattactagcgcatcttagctagagcatcagcaacatcaaggctg
attacaggaataaagtcaccacaaggagaaattttccatgacacaaataaaattaatagc
attttctctgagttttattcagatctttatacttcggagcttccatcagatagtaactgt
ggggagtggcccttggataagatcacattgcctaagattgacagtaagacccttggtgat
ccaatatcaatctctgaggtggtagaagctatcaaacttttacaaagcggcaagtcacca
ggccctgatgggttcaccatagagttctataaggcatttactacatcagtagcccctgca
ttacagaacatgtttaacgaagccttttctaagggctacttacctcccaccttatcatta
gcaacaattactttgattgccaagaaagataaagatcccctcttgtgtagcagttatagg
cccatttcactattaaacgtggattacaaaattctaactaagattttatccttgcggtta
caacaagtgctaccccaaataattctaggtgaccagacaggttttatgaatggaagacac
tctttctttaacacaaggaaactcataaatattctcaatatgcccgattcagatgtacca
gaggtggttttggcccttgatgcggagaaggcgttcgatagagtggaatggggatattta
tttcgtgtaatggagaaatttggttttgatgatgggtacatttcctgggtcaaattgttg
tacgtctctccgcaagcatctgtgttaacaaatggtgtgttttcaactccttttttgctc
cagaggggcactagacagggctgccctttgtcgcctttactttttgccattgccattgag
cccttagcaatctggcttcgtgaggatgttaaatttaaaggtatcaaacgactagataga
gagtataaattatccttatatgcggacgatcttttactttttatttctgacccagtggtt
gctgtccctattattttgaacattctaaaccagtttagtaaaatttcagggtacaaaatt
aactttcataagagtgagctgttccctttaaatcctctggcaaaaaaccttacacactca
ctttttccttttagatgggcagttgatggatttaagtatttaggtatcattgtgaccaaa
tctttaagtggaatgtatgtctctaattttatcccgttacttaaaaattgtgaatctgac
atggaacgctggtccaaacttcccttttctcttgctgggcgcataagcctaatcaagatg
attgttcttcccaagtttttgtacttattccaacacattccaatttaccttaagaaaaag
ttttttatagatttggataaatgtatcacctcctttttatggggaaataaaccagttcga
attaagaaatctattttgcagctccctaaaatcagagggggttttgcacttccagatttc
ttacattattattgggcttgcaatattcaaaagattttatattggaggaacaatataagt
tctgaacttccgtgttgggtttatctggaactgtcttcaactcgcctttctctgagctct
gttttatcctctcaattacctttacctgcaaaggtcagcttaaatttagtagtatcccaa
tcaattaagatatggactcaatttaggaaacacacaggtttacataggtcctccatcctt
tctccaatatttaaaaaccactgttttgcaccatctaatacagacgcagctttcagagta
tggtttgataagggcataaaaacaatcgatgacctctatgagagtggcattttctcatcc
tttaataacctttctaaaagatttgacctacctaattcacacttatttcgtttttttcaa
atcaggcactttgtgcaaaaactctttcctcattttccaaatcgacctcctgaatctcca
ttagataacttattaaagcttgaaccacactcaaaacattgcatttctaccatttataac
ctgaatcacaatattaacccaagctctgcaaatcaagccagaggtgcttgggaagagaac
ttaggttttcagttctctgatgaacactgggagcatattcttgagctcacacatacctct
tctatatgtgcaagacatgggcttatacaatgtaagatcctacacagggtttactacact
aatgctagacttgctaaaatatacccttctgtcagcgatgcatgtaataggtgcaaacaa
tcacctgcggatctcatccatatgttgtgggaatgccccaaattatttgtttattggact
aaaatatttaaaactttaaaagatgcattcggcatagatctggatacaaatccacttttg
gccatttttgggtttgcagtagatgccaacctttcagtaatggtccaaaaggctttagct
tttactactttaatagcgagacgtctcattcttttaaagtggaaacatgtcactccacca
tcttttgatgcatggataaaagaagtgtttacttgtattaaattggaaaagattagacta
tcacttactggttctttaaagacctttgacaagttgtggcgcccctttttagattatcta
ctagcaaactctcttgattctgaaactgagcaataacataggaataaaaacatatttatt
atttattttcatcttatttagttatttatttatttatttattttttatcattatggttaa
ttattaattttatttatcattattattattttatttttatgttttgctttgcttttttct
taatgagaagtcagagattgttgagggagggaaatgttcaactggggttggggtagggta
aacactaacatggatggataattataaaatgactgttatggttgatattccatgtaaaaa
tctaataatagaaatttgaaata
>Drerio-B-P358#CLASSII/TIR
tgggtcagtgacaaaacaggtttggcaagatgggaaatttaaaaatcttttacaaagttg
atttaaaagcatccgtcagatattttaaaatgtacagattgtattcatgttgattttatg
taattaaaaataacatttacaccattttttacagacattaagactgaatgcaactgaaaa
tgtcaaatggtgtaactgccaaaaattgtgaaatattaaaaaatttactcctcctagatg
atatgcaagtgtacacactgaaataaatacttcattttaaaataccacaataacatttat
tgtattcgcattatctctaaatgtacattttaatgagtttttgcaatattcggccagaca
catgctaaaaacacttctggtttctaaataatctttgacaaattatgtaaaaaatgttaa
aaactattttattacactaaactaagtgttttaattttaatttcacattatttccatgta
cataattatatttttatgtaaaatactggttacaccaattgacaaaaaccagttacacca
cctgacagtgttgcttctacagccaaagattttgaaattgacaattaaaatcaattcaaa
ttaagaatgatagtcaacaatttcagtgggattgtcattgacaaatgtgtttagaacaat
gaaaccaggttgctgaactttaatacaccaagtaataacatcctttacattaaatgtgtg
gccctcatcaatagaatattaacaaactaaagaaacatgtttaacatttaacaccttttc
catcactgtttcttttcagttggcttaattaaaataaaaataagtagatgatattagaaa
aaaatccactattttacttttaagctatttagaaacaatttgccaaacactgtacgtaaa
tcactagtacgtaagaactgctgcttactcgttgttgccttggtgctgggattaaaggcc
aatttttgtaagcatacacgactgactgacaacaaataatttcatgagtgtatccacaac
ttatccacaaactatttattttatacagttaacttcagaattatgcagaattattattag
tccccctgagctattagctcccctgttattttttccccaatttcggtttaacagagagaa
ggttttttcaacacattttcaacacataatagttttaataactcatctctaataactgat
ttattttctctttgccatgatgacagtaaataatattagactagatattcttcaagacac
ttctatacagcttaaagtagcatttaaaggcttaattaggttaactaggcaggttagagt
aattagataagttattgtatatccatggtttgttctgtagactatcgcggggaaaaagct
taaaagggccaataatttttacctcaaaatggcttttaaaaattgcttttattctagcct
aaataaaacaaataagactttctccagaagaaaattttttatcagacatgctgtaaaaaa
acccaaacaaaactgatttcaactgcaattcatttgtttagcaacttctgacttgttctt
cacaacttttcatcattaaagttcctccgagtcacctccagttgttaataataatagtac
aacagcaagcgcatcaagtatgaaaacctccaaaacttaaggctgtgtgcactcagtcta
tagaggcttgtcaaccttgtttcatttcccatgttaattttttcttttatttaaaaaaga
aattcccaagtgctctttaacagagagaatattattgtcaacacatttctaaacaaaata
gtttaaatgactaaattctaataactgatttcttccgtaatctttgccatgatgacagca
cataatatttgactagataatttgtaagacattagtattcagcctaaagtgacatttaaa
aatgtaattaggttaattaggcaagtaagatctattggccaagtcattgggtaactgtgg
tttgttctgtatttaagaaggctaacaatattgaccttaaaaactgcttaaacattttaa
aaactgcttttattctatccaaactaaaagaaataagactttctcaagaagaaaaaaaat
acttacaacatttcaaaggagggtgatacagtggctaatgtggttagcacagttgtctca
cagcaagaaggttgctggtttgagtccaagatggaccaggatggcttactgtgtggagtt
gacatgggtttcctctgggagctccagtttcccccacagtccaaagacttgcggtatagg
tgaattagaaaaactaaattgactgtagtgtatgaatgtgtgtgtgaatgagagagtgtg
tacattatattgtgtgaatataaacatggattaacataaacaaaaaaaaaaaacattcat
gttgtgcagtaaaataattttatcctatgtttacagagctttaatagtaaggttgtggat
taagcacctatttctcaaacaaaaataaataaataatctacactatgaacacaaatagta
gtttaatttatgtcgcatttttgatcagcatcatgaactaatgatatttgactaaattga
cccctgacagaaagactcctgctatacgagtcaaatggtgtaaccagttacaccccttga
catttcaacttaaaatgaaatttgacaggcattatcaataacatctatgtaagcacatgg
gcttggtgggaatatttcaaatttaacttttaaatataatacttatttttataattatga
acaattatcagtgcatttctggggtcttaccatttgacatgcatatctaagaatagctga
ccataccttaaaaaggtcaaagtatctcacattttaaaaagagttactaacctttgcatg
cagcaattagtcttatcaagagttcttctctgtgattcaatttcctgtctaactgtcttg
tgcacaatattaacaaaatggctcaataaatggtggttacaccatcttgacatttcagaa
atttgaggtgacagaaaaaattccccaaatgaattataatatttaaaacaattgtgctat
atttacctttatttactattaaatatgtctaatgtaaaattatgccagactagccgatac
aatgtttcattgaggctttcacattttttaaacaaggtaaactatttggtaccaattttt
tttggttacaccacattgacattcttgcaataatcccctaaaaattttcttaaaatggat
taaaaccaaaaaattaaacttggtcctcaaaatagagaatgtatgcaagtaatttgctta
tttattttgaaactgtaacctacttgaatttatttaaaagacatggacacaaaaaaatga
gcgtcacgtcattgac
>Drerio-B-G3589-Map4_s_1#CLASSI/LTR/GYPSY
tagctgacctttattctatagtttgagcataaaaactgtggtgctaaaacacgtagtttg
ttacgataaccagcgatcattcactggagatcgctggtttcctctttcttcatgaacctc
acttccgcattccccaggactacatttccatacatgcacttcttccaatcacgcacgcct
ggtcactcatcttcctgattacatcaccagctgaaacctgttacagagactgattacaca
cagtatttaagcagcacacacactcattcacattgccgagtcttgtctactgtttggtga
catttcaacgcgtttctcccgatcttgtttctccgtgtctgtacctagcttagtctccta
gttatcctgtttagccgccagcctttcgaccttttgcctgtttaccgacttcgactctgg
atttgcccgtatatgcctgttcatacctgttttgaccattgcttgcctgaccaacgaata
aacctgcatttggatcttaccttcagttgtttgtatctatcccgaatcacaacagaagac
tcggccattatggatccagcagtgtttttggtccgtctacgccaaggtaatcaatccctc
gagaaccacatccagtgttatttggagatcgctaacaccactgatttaccagactgtatg
ctcattgacttttttatttatgggcttaatgagccgctaaagagcacactttcaagtgtt
cgttctcgagggactttctctgaatttttggactatgctctacgcactgtggactcgtcc
ttcaccgtaggtgaggtggaggaaactcctaaatattttttggggaggggcagtgtacag
caagaccagataccaccggggcttgctgctcattccatcaccacactcccagctcagaaa
atggccgcatctagtccttcagctcacaagatggccgactccagtcttccagctcacaag
atggccgactccagtcctccagctcacaatgtggtcacaaccagccctccagctcacaat
gtggtaaacgccaatctgccaccagctcacaagatggtttcctgttccttgtccgttcct
gccttagttcctgttctagttcctgaagtgccatcaactgagcccccagaatggtcacca
ctacctgagttaccagagctgccagaccctccagagctgccagaccctccagtgctgcca
gagctgccagaccttccagagctgccagaccctccagtgctgccagaccctccagtgctg
ccagacctgccagaccttccagagctgccagacctccaggctgcagaccctccagagctg
ccagaccctccagtgctgccagagctgccagacctccaggctgcagactccagtgctgcc
agaccttccagagctgccagaccctccagagctgccagaccctccagagctgccagaccc
tccagtgctgccacctccagtgctgccagaccctccagtgctgccagaccctccagtgct
gccagacctccagtgctgccagacctgccagacctccagtgctgccagacgtccagtgct
gccagatcctccaggccagcgccacagctggagacgcagccagagtctacgccgcagcca
gagtctacgccgcagccagagtctacgccgcagccagagtctacgccgcagccagagtct
acgccgcagccagagtctacgccgcagccagagtgacgccgcagccagagtcgacgccgc
cgcctgagcttcctgaatggccgccgcctcctgagcttcctgaatggccgccgcctcctg
agcttcctgaatggccgccgcccctgagtttcctgaatggccgccgcccaagcctcctga
atggccgccgcctcctgagcttcctgaatggccgccgcctcctgagcttcctgaatggcc
gccgccgcccaagcctcctgaatggccgccgtctgctgaacttcctgaatggccgctgcc
acctaagcttcctcaatggtcgcagcctcatgttccaggccctccgcagctccactctcc
gggtcttccgcagctccacgctccaggccctccgcaactctactctccgggtcttccgca
gctccacgctccaggctctccgcaactccactctccgggtcttccgcagctccacgctcc
aggtcctccattgtcaaacaatccaggaccacgacagctctactctccgggtcttccgca
gctccacgctccaggccctccgcaactccactctccgggtcttccgcaactccacgctcc
aggccgcctcagctccacgccccaggtacgctccagctgcatggtcctggccctccatcc
ctccccctgttccgcctccctccacccccgcctgaactgtatttggagcgtctggaagcc
gctctttagagggggggctatgttagataaccagcgatcattcctggagatcgtggtttc
ctcttctcatactcacttccgcattcccc
>Drerio-B-G3589-Map4_s_0#CLASSI/LTR/GYPSY
tgttacgataaccagcgatcattctctggagatcgctggtttcctctatcatcatgaact
tcacttccgcattccccaggactacattttcatacatgcacttcttccaaacacgcacgc
ctggtcactcatctatcctgattacatcaccagctgaaacctgtacagagactgattaca
cacagtatttaagcagcacacacactcattcactttgccgagtcttgtttactgtttagt
gacatttcaacgcgtttctccctgtcttgtttctccgtgtctgaacctagctttgtatcc
tagttatcctgtttagccgccagcctttcgaccttttgcctgtttatcgactacgactct
ggatttgcccgcatatacctgttcatacctgttttgaccattgcttgcctgaccacgaat
aaacctgcatattggatcttaccttcagttgtttgtgtcactcccagtcgttac
>Drerio-B-G4590-Map4_s_1#CLASSI/LTR
tgtgttgttatcacaatgtttggtagacttattttctgttctggagtgaatatgtatgtt
tttcattattaggacgtggcccctttaagaatcttaggtttcagaacagagtcataccat
gtgagcactgatgaggaagtgagcaagcatgttgcacagagcagcacagtcagacaatcc
tgagttaattctgtgacgtttgcattcatcttgtgtttgttttagcatcgtgggtatgta
ttgactgttttaatcaatgtctactatttcagatgctttaggtcatttttatatagttat
tattagaagtctattatttctgtctgcttcactatagttaagggacatagtgagtgtaat
ctctgtctagttcattgaaagttcatgcaattcagtatagttaaaaagtgatttaagaat
tgtgtgtgtgtttaacatgattatattacatttaagagaatgtgtgtttaagagaaaaca
cataaagccttgaagacattcatttatgtacttctttgcgaatgtatacatcttaacaac
aacatgcttagtgttgattatgccttttgtgcatttcagttttacctttctttggaatat
caataaacctgtggacaaggagttatcgtcttcagagttttgatgtcaaggaagagttta
tctggctgtaaagttatattcagcacatatagcgaggacagcacagtaaaaccacggcct
tacaactgcaagtggcaaacaaaggcaaataatcgtcacacccagctagtaatcaattaa
cagatgtgttgctggagccatgacaacagaaacatcgtcattaaagacgcgctcatgcgc
ttcatgttcttcagcacgatccaatacatcgtcaactggatcagcagctgctaaggcaag
agcaagagcagaggcagcaaaagctcgacttactttcgctgaagaagaggttaatttaaa
gctacaaaaggccaaagttgaggcatctatggaaatgctgcagcagaaaaaagaggtagc
tgcagctgttgcagaagcagaggctcttgaagctgccattgatgagcattctgaaaaaca
cagttgcaagctaagtttgaactctgttcccttggaaaccacacagcgaacagaacaata
tgttatcgaccaaaccaaaaatctagacaaggatctacaactgtgtgatgttcctgcgaa
aatagaaccaagtacaagctacagtatttcaggttcacagctaaaacctgaagccaagcc
tttccttttacgacacaacagtgtctcttttcaactacctgataccaccttaaaacactc
tgcaacatcacctgcaaacaaatatccgactccttcgcagcaattcggatcacaaaatag
catcaatacgtctaatcctctgaactctgaataccccatgtttcaaaattcaaatgattg
cagttcaaacatgaacgactttgtaagatatctggctcgtcgagagcttgtttcaacagg
cttactacagtttaacgacaaaccccagaattacagagcctggaaacgatcttttcaaaa
tgcaacttttgatttaaatctgactccaagtgaagaaatggatctcctgttgaagtggtt
aggcaaagagtcagccgagcaagtggaacagataagagcaatacatattaatcacccaca
agctgggctggcgatggcatgggacagacttgatcaaacatatggctcagcagaaataat
agaacatgctctattcaaacgaatcgatgcctttcctaaaatagccaatcgagattattc
aaaattgtcaaaattgagtgatctgctaatggagttgcagtctgctaaggctgaaggaga
cttacctggtcttgttctcttagacactgcaagaggcatctatccaataatacagaagtt
accatttcgtctgcaagaaaagtgggcatcagttggtgcagcctataagcgacacaatca
agttccatatcctccatttgcttactttgtagactttgttagccaggaggcagatattgg
aaatgatccgagcttcagctttgtctcttacatagacacagctcctaaagtagagaaggc
agcttggaagagcagtaaacaacacgaaatctttgtacacaagacagcagtatcttacgg
agactgtgctgatactggcgggctttataagcaatctgatgactgtgacaaactgtgtct
catccacaaaagaccacaccctcttaacaaatgccgtgtctttttagagaagtctactga
tgctcggaaggcatttttgagggagcataatgtatgctttaaatgctgctcttcaacaac
gcatatcgcaaagaactgtaaaactaaagttcaatgctctgaatgcaaaagtgaaggaca
caacacggtactccaccctggacatgcatcctggaaagagtcaaaccctgccacaaagca
tggcggggagggagagcaacccttatctcaatctcaagtcgacagcaaatgcacagaagt
ctgtggggaaaatcaaacagaccgatcgtgttcaaaagtatgccttgtaaaggtatttcc
agctggccaaaaagacaaagcagtaaaagtatatgcaatcttggatgaacagagtaacag
gtctctggttcgttcacagttttttgaagttttcagtgaccaaagtccttgtgctcctta
catattgagaacatgcgcaggagtgaaggagtcagcaggaagacgggccagtggctatga
agtagagtctctagatggaactgtttgcatttcactgccaagcttgatagaatgcaatga
tattcctaataatagagatgagatcccaacccctgatgttgctcgcagtcacacacacct
aaagtctatggcgcacttcattccagaactagacccaaaagccccaatcatgcttctctt
aggtcgagatgttatacgggtccataaagtccgtaaacaagtgaatggcccacacaattt
gccttatgcacagaagttggatctgggatgggttatagtaggtaatgtatgtttagggaa
tgtccacaaacctctgacaatcagcacattccatacaaacactatagaaccagaacgtcc
aactctctttaaaccatgtccaaatgttttccatgttaaggaaacatgcaaagactttca
aattgctaaccactgcccaacatacccggaagctaaattcacctgtgatgttgactgtct
aggagacaatgtgtttcagagaaccaaagaggacaatcaagtggctccttcaattcagga
tgcaactttcatgaaaatcatggatgaaggtttacggaaggattcaaataacagttgggt
agctccattaccttttaagagtcctcgtcctcgtcttcccaacaacagaatacaagccct
aaaacgacttatatcactcaagcacaactttgaaaggaagccgatgatgaaagaacactt
tctcaagttcatggaaaagatattcaaaaatggacatgccgagttagcgcctcctcttga
tgagaaagaagaacaatggtacctgccaacatttggagtgtaccatccaaagaaagtgaa
tcagatcagagtagtttttgattcgagtgcacaacacaatgcaatatctctgaatgatgt
gctgttgaccgggcctgacttaaacaacaccctggtaggggtaatgatgcgcttcagaaa
agaagcaattgcctttactgcagacatagaacagatgttctattgttttttggtaagaga
ggaagatagagattttcttcgttttctttggtttcaagacaatgacacttccaaagacat
tgtagattaccgcatgagagtgcatgtctttggaaacaaaccctcacctgcagtggctat
acattgtctgcataagtctgttcagattgacaatttccatgtcgactctgaggtcaagca
atttgtgatgcgtgacttctacgtggatgatggtctcaagtctttgcctacagtagaagc
tacgatcagtttgttaaaaaagacacaagaggttttgtctaaatccaatctgagactaca
taagatagcagcaaacagcaaaaaagtcatggaagcctttccatcgacagaccatgcatg
tgatctgaaagatctagactttgaggaagacacgctgccaatgcagcgtagtcttggtct
aaattgggacctccattctgattgcttccgatttagtgtcagtgatgaggtaaaacccta
cacccgtcgaggtgtcttatccactattaacagactctatgatccccttgggtttgtagc
gccggtcacaattcaaggcaaagctattctgagagaacttactgctgtgagcggtgactg
ggatgctccattgccacaaaagatggaggacgcttggaccttgtggagagtttccttgtc
agagctggctaatttttctattcccagggtttatactgagatttcgacatcgacagctat
gagaagagaactatgtgtttttgcggatgcatcaataaaagccattgctgcagtgtcata
tctaaaagtcacagatgatgaaggaaagaatcacattgggtttgtaatggggaaagccaa
acttgccccccgccctgagcacacagtgccaagacttgaactttgtgcggcagtgcttgc
tgttgagttggcagacttaatttcagtaaacctggacttgcaatttgacgctgtaaccta
ctacacggacagtaaggtagttcttgggtacatttgtaatgagaccaggcgcttttatgt
ttatgtgagtaaccgcgttcagcgtatccgaaggtcttctagtccagatcagtggcgata
tgttcctactgaacaaaacccagcagaccacgcaacacgttttgtttctgcagcccactt
acaaaaaaccaactggttaagtggacccaactttctgctcacgcaaggaccagatattca
gaacactttcaatctggttaatccaagttcagatcctgatgtgcgccctctagtgtccac
actaaccaccacagcattaaccaagcagcttggttctgaacggtttgccaaattctcctc
ttggaattcactaactggtgccattactcgccttatccacatagctcatcattttaaaac
aacagagaaggaaaacagttcttgcaaaggctggcactactgcaaagaattcacaatgga
agaatctgatagagctataaacatcatcctccgagcagtacaagaagaggcttacagtca
tgagattgaatgcattaaacggcaagagaggataccaaagagcagtccactccatacttt
ggatccattcattgatcagcaaggtcttctgagggtcggaggacgtctccacctttcaag
tcttaatcagagagagaagactcctttgttaattcccggcaagagtcacattgccacttt
gatcattagacatcaccatgagcgtgttcagcatcaaggtcgtcactttacggaaggagc
ggtccgtgctgctggtttttggataattggtggaaaacgaagggtgagcagcatcataca
ccaatgcgtaacttgcagacggctcagagctccactcagcatccaaaaaatggctaacct
tccagcagaacggctctcagcagaccctccttttaccaacgttggactggatgtgtttgg
cccttggaatgtctcctcccgtcggacaagaggtggtctcctatacagcaagaggtgggc
cgtaatttttacatgcatgagcataagagctgttcatatagaagttattgaatctctcga
cacatccagtttcatcaatgctcttagacgttttcttgctgtgcgtggacctgtcaaaca
tattcgctccgatcgtgggacaaactttgtaggtgcatgtaaagagctacagataccttc
aaacattgacagcaaagttgtaaagacgtatctgtcagatcaaggttgtacatggacctt
taatcctccgcatgcttcccactgtggtggatcatgggaaagaatgattggtctggcaag
gagaattcttgattccatgtttctccagttgaaagacaaacttacccatgaggtgctggt
gaccttcatggcagaggtaacagctattatcaatgccaggcctcttgttcctgtgacaac
agacccccatgagtcattcatactcacaccagcagctctcctaacacaaaaggtgaaccc
tgttgctgcacctacaggcgagtttggagttaccgacttgtacaagtgccagtggcggca
agttcaacacctttccaacacattctgggacagatggcgtaagcaattccttccaaccct
acaaccacgcaggaaatggcagtccgttcatccaaatgtcaatacaggaagtgttgtcct
ccttaagaacagccaagtaccacggaatgaatggcctcttggactggtaacacaatcatt
ccctagcaaagatgggaaagtgcgtcaggttgaggttaaggtcattaaaccaggaggttc
cactctttttcttaggcctgttacagaggtagtgcttcttctttcctcagagtctaaagt
agatgaataacttagaattatctagtgatgtttattaacatcaggcggggagtgtgttgt
tatcacaatgtttggtagacttattttctgttctggagtgaatatgtatgtttttcatta
ttaggacgtggcccctttaagaatcttaggtttcagaacagagtcataccatgtgagcac
tgatgaggaagtgagcaagcatgttgcacagagcagcacagtcagacaatcctgagttaa
ttctgtgacgtttgcattcatcttgtgtttgttttagcatcgtgggtatgtattgactgt
tttaatcaatgtctactatttcagatgctttaggtcatttttatatagttattattagaa
gtctattatttctgtctgcttcactatagttaagggacatagtgagtgtaatctctgtct
agttcattgaaagttcatgcaattcagtatagttaaaaagtgatttaagaattgtgtgtg
tgtttaacatgattatattacatttaagagaatgtgtgtttaagagaaaacacataaagc
cttgaagacattcatttatgtacttctttgcgaatgtatacatcttaacaacaacatgct
tagtgttgattatgccttttgtgcatttcagttttacctttctttggaatatcaataaac
ctgtggacaaggagttatcgtcttcagagttttgatgtcaaggaagagtttatctggctg
taaagttatattcagcacatatagcgaggacagcac
>Drerio-B-R3466-Map5_reversed#CLASSI/LTR/GYPSY
tcagggttctgccactttggtcttgtaaattcttgttttggtggcagagctctgacacta
ctcatgtctggtcctgtttctgtctctgtgtgcgcgcgcgccgtcgtgggtgtacgcaga
gtgtgcgcgcttctgcttgatgtggccgcgcgcgctctgcgtccctcagacgcgtgcgct
cttgtactcgtgtttgtgttttttttgtcagcagcgtggtgttttattctcggcgtctcc
gtcttgttggtttcggttttggttggcgctgggatgaagcatgcgcgttgcgtgtgtgag
cgtgcggtgaggtttttatttatcgtgtgctcgtgtcttgcgtcttttgtcaaagcacgt
ggctcggtgtttacattggtcacgtgcttttgtcgtgtgcttcagtgttgtgttatgtga
gcgcatggcttgtattgtctctctgtgtcatgcgctctcccgtctattgtctagtcccac
cctccttgttaacccatttttagttaattgtgttcacctgtgtcaatttactttttgctt
tataatccccctcatgttttcagtcctttgtgagttcgtcgttgttattttcctgtcttg
ttgtgtctagccctgtcttgtcctgcctgtcaagtttgtttttttctttgtttttatttt
ttccccttcggggttgtttttttttgctttttgtttttattttattattaataaataccc
attgttgttgcacttgagttctcgctccttttcccctccccgaccgtgacagtacgaact
gaccaccagaggactcagcagaaaatgggtatcttccttttcccatctcctacttctcgt
ccctctgcatgccagcagaaggagcgtttaggcagactcctttcactccatcaaggggta
tctacagtgaaggagtttgcctaccagtttgtctacgctgcagaggggcttgagtttacc
accactgcactgaaggaggctttcaatgctggactcaacagcccccttcaggcctgggag
atggggatgctggggattttgtcattctggcagtttgtgagttatttgtaccacagccag
ggagatggtggcctgcctccccttggtccaccgcccctcccgcttacagattgccaaatc
cccagtcctccgatgacccaccaacggagacggaggaggaagaacgggtcctcctcatct
gtcgcccacctagaggtgactgaacctgctgcagccctttcagttaccatcctggctgca
gcatcatttcttgaggtgcccgcatcagacactgcacctgttttggaggtagtggagtgt
cctgcagtgtctgaagaggtggccagcttcccgccacccagactaaggaagtgtcggagg
agaaagggctcctccaccataccgccagccccagagcgccctccagtgtcggctccagcc
ccagagcgccctccagtgtcggctccagccccagagcgccctccagtgtcggctccagcc
ccagagcgccctccagtgtcggctccagccccagagcgccctccagtgtcggctccagcc
ccagagcgccctccagtgtcggctccagccccagagcgccctccagtgtcggctccagcc
ccagagcgccctccagtgtcggctccagcccctgagcgccctccagtgtcggctccagcc
cctgagcgccctccagtgtcggctccagcccctgagcgccctccagtgtcggctccagcc
cctgagcgccctccagtgtcggctccagcccctgagcgccctccagtgtcggctccagcc
cctgagcgccctccagtgtcggctccagcccctgagcgccctccagtgtcggctccagcc
cctgagcgccctccagtgtcggctccagcccctgagcgccctccagtgtcggctccagcc
cctgagcgccctccagtgtcggtcccagtccggctccttgccctgctggcgccacccaga
cgtcttgccctgccggcgccagcccggcttctcgccctgccggcgtcacccagacgtctc
gccctgccggccccagcccggctccttgccctgccggcgccacccagacgtcttgccctg
ccggcgtcagcccggctccttgtcctgccggcgccacccagacgtctcgccctgccggcg
ccacccagacgtctcgccctgccggcgccacccagacgtctcgccctgccggcgccacct
agacgtctcgccttgccggcgccacccagacgtcttgccctgccggcgccacccagacgt
ctcgccctgccggcgccacccagacgtctcgccctgccggcgccacccagacgtctcgcc
ctgccggcgccacccagacgtctcgccctgccggcgccacccagacgtcttgccctgccg
gcgccacccagacgtcttgccctgccggcgccacccagacgtcttgccctgccggtccca
gcccggctccttgccctgccggctcccctctggtgtcttgccctgccgggtcccgtctgg
tgtcttgccctgccggctcccctctggtctccagccctgccggctcccctctggtctcca
gccctgccggctcccctct
>Drerio-B-G1201-Map20_reversed_s_1#CLASSII/TIR
ttacagtttttctagtttgctttgacctggttaaagaaactaggttcctcttcattttca
ttatcactatcccagcagagcagaggaccggtcttgcaaatgtgtaaaccctttctcatt
gggttgacacattttccccaccatttttccaaacagttaacacagatgtcattcaagcag
tccaaactccattgttttagttttggtaaccaaacagaatccatctattcctaactatta
aaaactaccaacatcagtatgaaatcactgaagcaccggtttgacactccttcacacaaa
tcttcaattagccatcattctgcaaaccttataaaaacgatggaaggtctgtgttgttct
gtgccagcattgatggaggaggtcaatatggctatgtcctatactcccaatagatttgac
tgtatattagtttacatgtgttttctctaatatttacagtattttattacttttgtctgt
ttttttttatatacagtatttcagttttcagccacagtttgaaaaatgtcatgaattcaa
tatatattcaatcaaagcacatcttattcttgatccaattctttgcaaaaaggcgaattt
gacagcccaaatagagacaacaaatgccattggctataagctacaatggcaagcaatggt
ggtgcattttgagttctgtattttgtattttgttgtccattgtgtaatgattaattgaaa
gagctcatatacttgtttgcaagttgtgttgtttgaaggtaaaactagcttttgttgcat
atgttaaatgttttgacacgatatgtgccttttgcaagcaaaatgtgtcattttgaccat
gagtgccgctgtttaggcctgtgtgttaactgttttgaaaatgtggagtttcagttgaca
actgcatccaagcaatcgagaaaaactgt
>Drerio-B-R2713-Map6#CLASSII/TIR
tagggcagtggttctcaaactgtggtacgcgtaccactagtggtacgcgggcttcctcct
agtggtacgcggaggaatcgctgaataatgaaagaaacaattaacacttttaatccttta
atgcgtaatataacatcgatgtgatcagcattggctgttttgtgaagcgtacgatcacaa
cgctgtgcttagaatgtttattttagtgcattgtgtcataagctgctgaaaatcagtttc
cgaagtttaagaattgattctgaagcgtgatttgactgacatgaaaagtagccaatcaca
gtcgaccttgtctagttgcgtgaaacgtaagggcgggacaaaggctttctgtgttgcaga
gacagaaaaaacaacttaaaaacaaatgttttgttggaataatgcttctcggatgttttc
actatagagatgtctagcagagtaattaaaccgcggacatatttcctgcctttttgatga
tctacatacacgtttcgctctccgacagccagtcgactcgcctctgacctgtcactcctc
taaatacattctgaatggcggcgcgggaatggaggtattgcgcaattactcatttctgca
aatgtggcgagtgctttattttaacacgagagcgcattcatgtacgcaaatcgctaaaac
agatatgcgagctcttaaataggcttttttcaaatgaactgcaagtcctctcatgatcgc
ctgtgtgctcagattgaatacaatcgcgatctttccactattaaagtagacattatttat
ctttgctccttgactaaatttagtcaaaagtattcaaagttatcaagtatttagaattag
attgatgcatgatcgatgacaatgctaatggtcttcttatttggctgtgttgtgaagtga
aacttacttttagcaaaggtggaactttttttatttctttacgacaaaataattatgctg
gaaatgtttctggatgaggtatttgtgtgatttatacatttagctgtattctgatctgtc
ttaaagcattacaggtcaaagcaatccgttgttacttattgtttatttatcaaaattaac
aataaggctcttaaagcactgctttgataaatgtattgttgtcatatttcaaatacctca
agtaaaatgaagtcatttgttttatttttttactgacagtgtacttgtattttttttaaa
gtttctattttagattaagatcaagtgtaaaataaaatctacatgtgatgtacagctatt
taagaaacaaatttgccatattgtaaagaaaaatagtgtaaaatatgtaaataaaaggct
aaatttaaatctttttaccatatactttaatttaacctttcaaagcttgaaaatattgtt
ttaaaaatgggcaaaaagtgtctctatggccttaaagattatttggtagttttaccagtg
ctattgaaaaagattaattgtcatgaaaggaaaaatcgaccatacttcctttgttagtgc
aaattcctatacatgtagctttgggatttaagcaattaaaccattcaatcaggtttacac
ttaaaaaaagtgatttcataatgaaaatctgatttttttttttcaaaagtaaccaactag
tactttttaaaagagtactttgtacttttacctaatattagtattatttactaaaatttg
tgttattttagcagtgtaatagtatttttacttgagtacaaaaaagatttcacaagcatt
tagtgcaggtttattatattattaatatatgattaataaatattattattaatggttttt
atttgtatctattcctatgcaatgttttatgggttgctgagaatacatttcaggtcttca
atacatagcatgtcagtcttgaaaaaaaaaataggtgctggaattgattttcattaggct
gtgcctgtatgaaccctgtcatatgtacatttaacatatatttcaagatttgtctgaaag
tgtatgaatatgacatatagcctatatttataaggtccaagcaacatttccagcttttga
tgaataggctactatgaatactttagatttaagtacagcagttttctttttactttttaa
gaacagcgccattttttaatgaacttttaaaagcacattttaactaaaactttttttttt
tatctgcaagcacagttaatgttcagactatttaaaatgtttaaagtgactgacaataat
acatattcttaataataggaattaatctgcatcgtttttaaactgtgcacacctgtagct
gcttaattaggcctacgacgctattttttaatactggttaaaaaatagcgtcgtaaggtg
gtacttggagagacaatttttttctaaggtggtacttggtgaaaaaagtttgagaaccac
tgtct
>Drerio-B-G2710-Map3#CLASSI/LTR
tcatgtactataattgcatctgtgtctttaagacgggaaacaggtggcatgatgggaagt
tttgtaatgttacggagttcataacacaagagaagtaaagagtggtggtaaaatgttaac
ctgcgtgtggctgatttaattcagaagtatgtgcgatctataaatgaatatttgatgata
agacacacatacataacattggcgacgaggatgcagccgggatattgtgagcactgaata
catgcgatggaaaagtcaggtatttctgcatttgagtgctacaaagatcccgcgactctt
gggccaagatggacaagatggctaacatcatttgaactttatgcagatggaaaaggactt
attatagaagaagggtcgccctcagtttgtcaacgacgcagagcacttcttttgcatcat
gcgggacctgatgtccaagatatattctccacactgccaaatacgggaaatgcgatgact
ttaatgcggcagttgcagccttaaatgcatactttgtgccacgagtaaatactgcatacg
cacggcagtccttttataaactttctcaaaactccagcgagactgttcagcagtttacaa
cacgtcttagacaagcggcgagagactgtgcatttgcagatgacctgaataatcagcttc
gggatgccgtcgtaggcagaggctcatcaacatatgtgcggcgtaaattgttggaggaag
gaccgaatctcactcttgatcgcgcgttggaagttgccgatctctgtgaacgaattgagg
aacagatgtctgcgtcatcagtgagtgatgcatcaaaatctgataacactacagaaactg
tgaatcgagtctggaaaaaaggaggaaaatatacaaagggaaaacaccaagcagaaagca
gtaagttgaataaacagtgttatagatgtggaaacacagatcattttggaaaagatttaa
aatgtcctgctcgaggtcaaatatgccataagtgcaaaggacgagatcatttttcaaaaa
tgtgcaaaaccaaaactgtaaaacagagagttaatcaagtggagggacagactgaatatg
catttgtcattcaaaatgatggcaaggatacagatagactgaatgtctgcttgggaaatg
ttcatctgaggatgctggtagactcaggtgcttccagcaatattatagatgagaaaacat
gggagaaactgaaatcagagagaattaaatgtcattcgtacatcccagatacaaagaaaa
atttgttctcttactcatctgatcagcctttgccggtaaagggagcatttaaatgtgatg
taacaataggcagtcggatggtacatgctgagtttattgttatagaaggactggtgaacc
tctgctagggagagatacagccatgagcttggagtactcaaaattgggacagatattgca
gcggtaacagaccttaaacaatcactccagtcacaatacccagaagtgtttcagggagtt
ggtaagctgaaaactaagcaaatctgtctgtacatagatcaaacagtccagccagtagcc
caacccttaagaagaataccatttaatctgagaggtcctgtggaggataaaatcaaagaa
ctcttagagatggacattatagaagaagtaaatggacccactccatgggttaatcctgtt
gtaattgtgccaaaagctaattctgaaatcagactttgtcttgacatgcggcaggccaat
cgagcaatcatcagagaacgataccctattcctacagtagatgaacttctacaaagtatg
aacggatcaatggttttcagcaaattggatctgaaatggggttaccatcagttagagctg
acaccagaatctcgccagatcacaacttttgcagttcataatggagtgtacagatataag
cgtctcatttttggagtatcatctgcaagtgagcaatatcaacatgagatagctgctgca
cttactggaatagagggagttgaaaacatctctgatgatataattgtgcatgctccggac
caaaaaacacacagccaacgcctacatgccgtcttgaagcacataagagaatgcggactg
actttaaatccggaaaaatgtcagttttgcatagatcgcttaaacttcatgggaatcctg
ctgacacagaaagggattgggcccactgaagaaagagtcagggctgtagtggaagcccga
gaaccacaaaacgtctctgaaattagaagttttctcggacttgtcagttacagtagcaga
tttattccacaatttgcaacactggcggagccattaagacgtcttaccagaaaggaaaca
gaatttgtcttcggacatgaacagaaaagggcatttaatgctctaaaggaggaacttgca
aaagcagggactttggcatactttgacaaagacgcaccaacccaggttatagctgatgcg
agccctgtaggggtgggggcagtactaacgcagtgtcaaaagggtcaaatggtgccagtg
tgctacatcagcagaagtttatcagattgtgagagacggtactcccagacagagagggag
gccctcgctcttgtatgggcttgtgaaaggcttcacccgtatatctatgggagacagttt
gacttgctcacagaccataaaccgttagagtcaatatatggtccacgttctaagccatgt
gcccgcatagagcggtgggttttacgtctccaaccatatgactttaagattgtctatgtt
tcaggaagagaaaatattgctgaccctttgtcacgacttttggggagcacagcaatgaga
gagaaacactcacatgactcggatgagtatgtgagatttgtagccattagtgccactcca
agagccctaaccacaagggaggtggaagaggcttcagaaaaagatgcagaactgacagaa
gtgcgaagagctattgaaagtggacactttgaaaagtgtatgtcttatgcagccatagct
aatgagctgtgcacaataggctatctggttttacgtggaacacgtattgtacttccaaaa
acattacaagcacgagcactagcacttgcccatgagggacatctaggtatagttggaact
aagcagcatctcagaaccaaagtatggtggcctggcatggacagagctgctgagaaacac
tgtaaatcatgtcatggctgtcaaattgtctctcgtcctgatgctccagagccactacga
cctttaccattacctgatggaccgtggcaagatttagcagtggatctgctggggcccttg
ccttgaaacattcaattctggttgttgtggattattatagcaggtattatgagtatgata
taatgacctccaccacaacttcaaatgtgattgacagcctagagggcatatttagccgac
atggacttcccttaacactcaaatcagacaatggacctcagttcaggtcagacgaattca
aagctttctgtgaagggaatggaattaaacacctgaaaacaacacctaaatgggcccagg
ctaacggtgaagttgagcgtcagaatgcctctatcatgaaacgtattcgaattgcgcagt
ctgagggactggactggcaaaaggaactcaggaggtatgttacagtatacagaggaattg
tacacaacacaacaggaaaaagtctagctgaactcttgtttaaaaggaaaatgagaggca
agctacctgaactcacatctgtggatacagatctcgaagttcatgattatgatgctgaga
aaaaaggaaaatacaaactgtacgcagatgaacaccgcaaagcacaacaatcatgtgtag
aggttggagatcgagttttgatcagacaggacaagactgataaattcaccacaccattca
gtgcaacacctcacacagtaatcagaagagctggaaaccaaataactgtcgaatcaccaa
ctggagctcaatatagccgcaatacaacatttgtgaagagatatgtggagaaagaaacag
aagacagccagggtaacaaaaaagcagaagatgccggctgttctggggacacaaatcaaa
agaaactgctagagggatcagttagacctgtgtctacaacagagtgtgaacaaaatgcct
catatgagaagcccaaaaggaacgaagattaccaaaaaaatttacagactttgtcattag
ttgaattcttgaactgataaaaacaaagtgctgttttgatgttcaaaatgcagtaacttt
aaagcaagttagagaatgtggtgtttgctagttaaatgtttaaatatgttgtgtttaggt
aagattaagacaacttagattgatagtctttatccaactttggggggggatgtcatgtac
tataattgcatctgtgtctttaagacgggaaacaggtggcatgatgggaagttttgtaat
gttacggagttcatacacacaagagaagtaaagagtggtggtaaaatgttaacctgctgt
ggctgatttaattcagaagtatgtgcgatctataaataatatttgatgataagacacaca
tacataac
>Drerio-B-G4385-Map6_s_2#CLASSI/LTR
ttcaagagttcacacttagctgataatcaataaagcgtatttggcatgctgtcccgggag
agagccctgagctcgtaatatcctcgagcccggggctccctcccgttagaagggcgagag
gggaattcgaggtcaggtaggtctcgagaactcccctgcttgtcaccgtgagaagtgtaa
actcaggttgtattgggtgataatttgttttagtcgattggctatggtttatgtttttgg
acggtgggaggaaaccggggaacccggggaaaacccacgcgaacacggggagaacatgca
aactccacacagaaacaccaaccggcccgatgggttggactggcggtgttcttgctgtga
ggcaacagtgctagccactgggccaccgtgtcgcccgatcagaaaaagtgggaggatgta
ggggtggaaagggggggagcttcaagacgaagataactggagtgaaaaactcaggttatt
tataatgcttccgtaatcatctaatagggctgattacggagctaacaaggagccagccgt
gttgattataagcacgtgatcctctcgaaattagtttatgaataaaccacacttaagttc
taatgaaatttatttttcgga
>Drerio-B-G2009-Map20#CLASSII/TIR
cagtggcgcccccagaaaattttcttaggggtggccagaagaggccgcaccaaatcttgg
ggtggcacacaaaaaaaaataatgaattcagtgtaatgttatatttttgtttctggtaaa
tgaaataatgtagtttttattcatttaattaattctacttgaaatattgcaatttattct
ttgaaataattcagcaagtacatgtgcaaaccaaataaaaatctatgtttagtttaaaaa
cacttttcatatactgtataaatgacttctttttttacgtgcctttattgtacatcatac
gagatatgccatgtctaaaattaatgaagattaatgagtttattattcccagtgatgggt
tgcagctggaagggcatccgctgtgtaaaaatgtgctagataagttggcggttcattctg
ctgtggtgaccctggattaataaagggactaagccgaaaagaaaatgaatgaaagaataa
tgagtttattaattacccaaacaaatgaacaaactgaacaaaaggcattactatacacac
tcactatacctaataatattatttatccatattgctttttgaaccattttattaatgcag
cttcttctattgatatactgtagcttaaggtaaatattaaatagccattgctgtctattg
aaggtgtgtgcgtgctgtcaaggacgatcggggagggtagtggtggttctagtttaaatg
acaccctgggcgaaccaccctatacacccccacctctcttgaattgttagatttgttatt
caataaatataacaatttatttatatttattctaaataaatacaattaatattaatatac
aattattattctaaataaataacagaaatcagtcctaaatattactggaaaacaacaact
ggagtgatatgccaacatcacttaagaaaccttttgcatgaaaattaattatgacaattc
taaagaatacaaaaaatgtattatagaattatctgtggtcttagaccagatcatggctga
gaaatcatgttatgaagtcttacctccctgactcattatccctcctttctgctttaaagg
catgcttagtgaaagtaacatcatcatcatcatcatcatcatcatattatataaacttta
aacgactttcaaaactcgctgcgtgccgacacttctgcacaaaaggctgttactccggtt
tcacggcgcatgagcggtgcctattatgtcggcgtgcatgcaaacaaccaaccgggattc
acacaggagtgcgtgaggcgcgcgggaatggttttccgcgcgcatgcgtcagtttgcttt
caccagcattgaaccagagggggagagctacgtcagtaacaccaacaataatttagtgac
tgcattttatttatttatttatgtatttatttatttatctaaatattgggaatttataag
ttcatttaaatcaataatgtcaaccgcaaaattatattggggtggccacaggggtggcca
gagtttaccgaggggtggccgtggccacccctggccaccccttggaggcgcccc
>Drerio-B-R312-Map12_reversed#CLASSI/LINE/L2
tgtatataaatatctacctgaaagttgcaagggggttggttgtcaaatgtatgctgatga
tacaattatttatgtaacagcagaaaattcacagaaggctgcagaaatgttaactaatca
actggtctgtatttcccactggctgaaggacaactgtctaactctaaattacaacaaaac
agtttcaatgtgtttctcctcaaaaaacagagcactagatgcatttaaaatccaaattga
ccaaaaggaaattaaggaagtgagtgaatttaaatacctaggtgtcatcatagactcgaa
gcttaagtttgatgcccacatcaagaaaatgtctaaggctattaagacaaatttaaactg
ttttcgtatgataagaccatatatatctcttaaagcagcgcaaatgtttgtgcatgctat
gatattttcacgtatgtcttattgtgcaataatctggggtcaagcaacccagtcagttgt
taagcctgtaatatctctttacaaacaaactttaaaagtaatggatcagaaaccaataag
atggcaccattgtcaaattcttaaaaaatataatttgttaagttttgatagttttttaaa
gttttcgtttttaaaaaacatgtttaagtgtatacatggtcttgctcctaaagtagtttg
tgagttaataaataaattcagtagtgatggggcgaagactagaggggcagtaagtgggaa
ttgtagaatccgcagatgcagaaccgctgtgggtcagtcatccttttcagtaaaaggttc
acatctatggaatgccatgcctgttcatttaaagttacaatcagaactcccagttttttc
tgtaaagctgaaagaatggttgaaatctttacagcaatgtgaacattaagcattattctt
tcaggttggtcccatttacatttctctttatccatatggacttgcatcttatgtttatgg
ctctgtaaatattgtacatgtttgctgtattgtgttttattcttgccggttttctttatt
attattattattattatttttatttttttttttattattttttttttttaatgtaaagcc
taaccagggacgagggctgcaaattagctttatgctatatgccctatgtacacaacatcg
gttatctttgtataacaatgtcaagtgtattgtccctgtaaaataaacaagcaaataaaa
>Drerio-B-G4535-Map3#CLASSI/LINE/L2
gtgcaaaagatggcgcctgtgtgtttgtcggcatgccgtttgcctcgtcaatttttaaat
gtctgttcggcaaccattctatcagtgctttttcttctcttattcatgagctgcgttgat
gcattaatttcatatgatcgccaagcactgttaaacattagaggtttgttggagaatcaa
cccagagactgctccataacacatgactactgctattcatcgtttccttttcccacggcc
gcgtttgttcgccggcttccctgctgtcttatctatcaacgaaaacgtcgcagaagaaga
ggaaatcgcggaggtgtccgggtgaggatgaggaaggaaatttctatttcattggctcta
catactgcgtgctcatttgtacctacgtatggtcaccgcggtttgcacccggctcgacgc
tcgtgggacgtgagatacacctgtcacttgcctatcttcccggacaaacggcagctggcc
gaattcggagctcctccacgggtgcgcatccgacgtaggggcgtaaatctccaacacatc
aaatcactggattatgttcatcagtcagatctacaagtcatttcccacatcaacatggct
ttgttgaacgctagatctgtgtccaataagacatttattttgaatgacttttttacaagc
cacaatttggacttcctttttttaactgagacctggattggagcgggtgagtcctctgtg
ttcggtgaactttgtcctttaaactgttcttttatcagcactcctagatgtattgggaaa
ggaggtggggtggctatggttttcagaaactggttcagatgtcggactatctctgtcggg
gacttcactacatttgaatcccaatgtgctctgatagaatcggataccactccttttctg
tgtgttctggtttacaggcctcctaagcctgatagaggtttcataaaggagttttctgaa
tttgtttctcatataatcacatcttatgatcgtttattaatcttaggggattttaatatt
cacgtgtgctgccctggaaagcctttggtaactgagtttatgcatgttttggattctttt
ggatttactcagcatattgttggtgctacacatgcactaggccacactttggaccttata
atgtcctacgggttttccatagaaaatattgtcattgaagatgcctccttctcagatcat
aagcctattgtttttaacactactctgtcatacttctctggtactacaaaaagtgaaggt
tttcactctcgctgcataaactctctcactgcaaatcagttttctactatgtttaatagt
aacaaagtgtctacagcaatattagctgctgctgagcattcctcaagtcctgatgattta
atttctctttttaattcttcttgttcagatatcttagactgtgtagctcctttaaaatat
aagtatccaaaaatgaaatcacagccatggctggatgatctctctcgctcactcagacag
atttgtcgtaaagcagaacggcgctggagaaaagatcaccttgttgtctctcttgaaatc
tttagagatgcacaagtaaactttcaaaaagcagcaaaaaaggctagagctacatacttt
tcagacattattaataaacattcacacacccctaaaattttatttgacacaattaacgca
ataatttctccacgtacctcatgcaaaattgagcagtcatcagagatatgtgagagattt
aaaaggttctttactgagaaggtagctgatatcagatcctcttttgcccctctctgccct
agttcctgtgtggactcgacagtttcttcagctaccttctgtaattttgaaccagtgtct
ctctctgagttgaggggtttagtgtttcagacaaaaacttcaacttcgccgtgtgatcct
atttcctctaatcttttaaaggagactttcaacacaataggttctagtatacaagcaatt
gttaattcctgcttagtttcaggcactgtccctgcgtttttaaagcatgcagttgtccag
ccattgcttaaaaaacccaatgcagatataaattgcttaaataacttccgtcctatctct
aaacttccatttatgtcaaaggttctagaaagagctgtcttatcacagctacagcctttt
ttaaaatcgtcccataaacttgaacctttacagtcaggtttcactatgcaccacagtact
gaaaccgctctgttaaaagtgtggaatgacttactgctgtcggtagattcaggcagtaat
gcagttttggttttactagatctgagttctgcttttgatacagttgatcataccatactt
ctgtcacgtctggaacattgggtgggcataaagggttcagcacttcaatggtttcagtca
tatctgaaatccaggtctttttcagtttctgttggccaatttatgtcaacatctgcccct
cttctgtgtggtgtcccccagggctctattctgggtccaatgctcttcaacttatatatg
cttcctcttggtaatattataaggaaacataacatatcttttcatttttatgcagatgac
tctcagctgtatgttcctttaaaatctcagaactccctgcagtctctaattaattgtctt
gaggatattaaatgttggatggcaaaaaacttccttcaacttaataatgacaaaactgaa
gttattctcttcggcccctcaaaaacaagaatgtcgtatattgggggcttgggaagtctt
gcaccgtatgttaaatcgcaagtaaaaaatctaggtgttatctttgattctgagctttgt
ctagaaaaacaaattagctcagtggttaagaatagttattatcagctgaggatcatctcc
agactcaaatccattctttcctttcaagatctggaaaaggtcatacatgcttttatcacg
tcccgcctagactattgcaattctctatatgttggtctcccccaatcctcattggcacgg
ttgcagttggttcaaaatgcggcagctagacttttaacaggcaccaaaaaacatgctcat
atctctccagttttagcatcccttcattggcttcctgttaattttagaattcagttcaag
attttacttattgtttttaaagcactgaatgggcaagcaccttcttatatatcagagctt
attaacttacagtcaactcctcggtctcttaggtcctcaaataaaattttacttcatgtt
cctcggtcacgacttaaactgaaaggggatagagcctttgcagtcgctgctcctcgtttg
tggaaccagctgccaccggatattacaagtgcttcttctctctctatttttaagtccaga
cttaagacacatttttattctattgcattcccaggcttttaatctttattgtggttgttg
ctgtaatacttttattcctattattacttttattgttatcttttactcttttagagtgtg
tgctatggttttgttcagcactttggtcagtgccaaactgaagtaaatgtgctttataaa
taaactttacttact
>Drerio-B-P254#CLASSII/TIR/P
caagtgtgccgcaagcctgcgtttgagtgaaggtctcggccgttagatcgccccctgggg
gctggctgcagtacaagtcataaagcccgcctcctccgtgttaatgaaggagacttgagc
ccaaataaaaaaattaattacacttgcaataaaatgtcccgaaagatggttctggtcgat
taaggcactgattattgtgctgaaataggtgcagatcctcatttttgtaaacagtttgtt
tttagcagtaatttaatgctgggcgtgtcatcgtgattgacagctgtgattgacagtttc
tcaaagcgcggcgtctgagcttcggcagaagactgaagtgttattactcgatttctgtga
tattttactatgacaaaatgagttcagcagtaaactacagtttctgacatacatgatctg
gtggaacactgtttattcgctaaggtcagagcttttttcgggctttattagtttgctaat
acacgcctagccacccagatagcaaaatacactggggccagttcttgcctgccggagact
tacccctcagactgactacctctgctggacctactccggatgcctggactcactgcccga
ttccagcctgagtcaattgagccagatgcggcggccgagcgagcaggcgctgccgcatgc
gagccggaatcagcccgcgacgccgcgagtaggttatgtgcgctgctgcccggagctggc
gcgattgaatcttcattatataaaaccctcacatttgttaacgttattacaaccattttt
gttgatataacaacaaacgcatgctactatgtgaacgcaaagtgtatcactgagtttaac
ctttgaataaagatgcaaacagcatacatagcaattatttaaataaaggacaaaataaat
aacaataaacctgtatcgattgcacaagtattaaataataatacaattgaatacattttg
tagtgcacaagaattaagaaatacgaaaatgacaataaaactgcacaataaaataaaccc
atttaagtacggggaaaatacaggagatcgttagcagtaattctctttgtgtctaaataa
taatctccacgttgatctcctgtaaggttatttgaacttgctttacaggacgtctctgca
ttttaagttttggcatgttattaagtgatctactgaatttgctgttataaatcattataa
ggttcttgaaatcgaatcttatataacctaatagagctgtaaatgttagatattatttat
ttacatcatttactgttggcgttttatttgaacactccagctaacattaaaatgaatgta
aattcctcgttgccagatataatgaaggcatcgaataaaccaaatgaaaacggaggcaaa
aaaattaaataaataaacaattcaagcgaaaatgaataaacaatatactagtgatgttgc
agcagatagacgttgtattaatagtgcaaagtttttttgcacaaattgacaaattgcagg
gttgggatgtgtaaatatcctgttgatatttagtaatcttgctgtatttatcttctaaac
gcacgattgttcccgcatggtaaatcgttatggtgtgtaggctatattttgggttctgtt
gatggctaattaaaaataaaaacctttctaaaaatgtatgtgttgtttatatgttattgt
tcatattttacaagtgttatttctacccctatgaagataacaaataccaacaacaaatat
aacaataagagaatatattatttgtgctcatattcaggctagagtgtataaaagatcgtt
tatttctgcagtccaccatgtattgcttttattaaagtttaacagcttacatcacaccgt
ttttaaaccgtatattattgtgtttttttaatgtaagtgcttctatttacatcagtgagc
gtttgttatagtgcagacaccggcagtcgagtgagaagttcggggggcgtggttgatttt
acataaagcgtttggttggaagctcgactccgctcattatcgcggctcctcctctggctc
catcagacagtccttctgcgcatgtcaaggctccaatttcagcagtcttttgcgacagtt
tgtgcccgtcaagcaggcgttttgccctcaaggcgttcaatgggaaaaggggctgtcgcg
tcgtccatattttttacagtcattg
>Drerio-B-R481-Map6_reversed#CLASSII/TIR/PIFHARBINGER
tttacactgtcaggtcttgatgcccaattccgatttgttgcctatatctgatttgtttgc
ctgtctgtttacacgttgttttaattgtgacccatatccaattcatgcgtttacacttgc
catacaatttacgatgtcgcgcatgcataaaggcgggttctagcatctgtgccacactag
ccacgatggaagaaattgtcttgtttttagctctgcgaaatatgcgaagtgtagtataag
cagtgaatggttcagtccagatttacccccacgcagtttatgtaatggtatggccctgat
gtgtgtgtgtgtgtagttgaagatgtagcctttgcctgtgtgcgcactggtgttggagag
aataaagttgttctatgtgtagcccgcagtgcgtgtattaatagcgacaaaaagcaaaag
ttacaacacgaagttcgcccaactttaaaatgattttgaggcggaggtgggaaagggccg
tcatcgcagcttgcgcttatggtttatatgctttatgatgtcctccaccattcagaggaa
tttgtgggtacgagagagatctcaggtctggtgggagcaaattgtggcgactgaccactt
tcctcctctgtgtttcctctgatgttgtttaccgcgtcggcatctccacacacgctcttc
cttctgtcattaaaccgcggagaagcaccacattgtcgcaagtttaatgatgtacagaac
ggaatgcctcaataaatccgatctgcctgtttacatgacagtcgcattgtcacatatccg
atctatatctgatttatttccacatatgaaggaggcctgaaaccgatctctgaatatccg
aatgcatgcgtttttttcgtgtttacacggtcatagaacagatccgatctgtgtcacata
tgagcaaaaaatcggaattgggtcacatttaactggcagtgtaaacggggc
>Drerio-B-G3750-Map6#CLASSII/TIR
cagtggcgcaacaagggggtatgcagtatatgcggcgcataggggcgccacacatggggg
gggcgccgttgtgccaaaactatttttaaaattatccttattaaaagtttcaaataataa
aaataaataaatatgttttgttaaaaaacattattttgcattttaaacgaatataatatt
gttattgtttaattcaaaatcatttaacacaataacatgcagtcccacagccgaaagtgt
tcatgtagatgtaactgtttagatttgtttttatttttatcaaaataaactgtcaaatca
tacataatgtcaaaagttataagattaatctgaaaatttgtcttcatttattattaatta
attaatatattattatttcaaaataagagggatcacacaaaatttgaacccgcatacccc
tcagtaaatgtgtagttgcgcccct
>Drerio-B-G162-Map20#CLASSII/HELITRON
tttgatagtctgagttaaatgagcccagttagagttctgtgcgacagtctgacgcagagt
tacgaggtcacaaagtttggtccaatgttaagtctatgggatttttccgacagtcccggg
acgtttttcggaaaaccgaaagtccaatcagtctgaggagatatagcataccgagtcaga
atagtttggaggtctggtgtgagtttggtggtaatagttcgaaagttcaaggaggagata
gattttgatttttagagtcagaagaagaataaataaaaagaataataataactagacagt
aaagttcgtcgagacaaactttgaggctggcttgacaaagcctgttggtaatagtttatt
tagtttaaaaacagtttgaaaaagtataagtagcatgttattagcatgattctagcatag
attagcaagttattagcatgaattagcatcttattagtacgattctagcatggattagca
tgttattagcatgattctagcacgatttagcatgttactagcataattctagcatgaatt
agtgtgttattagcatgattgtagtaaaattatcatgttactagtgtttttctagcatga
attagcatgttattagcatgattctagtatgaattagcatgtcactagcatgagtctagt
atgaattagcatgctactagcatgattctagtataaattagcatgttattagcatgattc
tagcatgaataagcatgttactagcatgattctagcatgaattagtatgttactagcatg
atctagtatgaattagctgtatagcatgattctagtatgaattagcatgattctagtatg
aattagcatgttattagcatgattctagcatgaattagcatgttactagcatgattctag
catgagttagcatgttactagcatgattctagcatgaattagcatgttactagcatgatt
ctaggatgaattagctgttactagcatgatcagataatagcatgttatagcatgattcta
gcatgaattagcatgttactagcatgattctagtatgaattagcatgttactagcatgat
tctagtatgaattagcatgtcattagcatgattctagtatgaattagcatgttattagca
tgattctagcatgaattagcatgttactagcaagattccagtatgaattagcatgttatt
agcatgattctagcatgaattagcatgttactagcatgattccagtatgaattagcatgt
tactagcatgattctagcatgaattagcatgttactagcacgattttagcatgaattagc
atgattctagcatgaagttagcatgttgttagcatgattctagcatgtgtgaattagcat
gtgctaaggtgttgctaggtggttgctaaggtgttgctagacggttgctagggtgtccta
agtggttgctaggtggttgctaaggtgttgctaggcggttgctagggtgttttgagtggt
tgctaggtggttgctaaggtgttgctaggtggttgctaaggtgtcctaagtggttgctag
atggttgctagggtattctgagtggttgctaaggcgttgctaggtggttgctagggtgtc
ctgagtggttgctaggtggttgctaaggtgttgctaggtggttgctagggtgtcctgagt
ggttgctaggtggttgctaagggttgctaggcagttgctagggtgttctgagtggttgct
aggtggttgctaaggtgttgctaggcggttgctaaggtgtcccaagtggttgctaggtgg
ttgctaaggtgttgctaggtggttgctaaggtattctgagtggttgctaaggcgttgcta
ggcggttgctagggtgtcctgagtggtcgctaggcccttactaaggcattactaggccgt
tgctaggtggttgctaggcggttgctagggtaatttgggtggttgctaggcagttgctag
ggtaccctggttggttactaggcaagcctcacatacatgcttgataaaacatttatactt
agtaagcatttctagcaagttacagtacttggctagtcaatattagcatgtagctaatca
ctgctagcatgtgtagcatttaggaagttccgtttgctagcatgagtcaaacgagccaat
ctccaagtctctacgatgttctgatgctgagatatagctgttgatgaatggttgctaggg
tactctgttttgttgctatgggcgaggttacagagtgcacttgaatgtggttggctgtct
aagtcaaatgaaccaacccccatgtctctatgacactgctatgcaaagatatgcatcttg
gcctattttaatggaagtctatggaatcaatttgggggcgtggcttgtgagcttcattat
catattgagatgctcattggttgtctgagtcagatgagccatcccccaagtcaataggac
actgctaagcaaagatatgcatgtaggccagttattaacatgagtctagtatgaattagc
atgttactagcatgattcttgtacaaattagcatgtcattagcatgtttccagtatgagt
tagcatgtcattagcatgattagcatatgagtagcatgttgctagcatgattggcatgtc
attagcatgttagaattataagcatttgatagcacagctaattacagtctataggacagt
tgctagggtgcagtatgtggtagttaggggtgtggctagaaagttaaaaggccatcagtg
attggctgctggctagactgagttaaatgagctcagccattagtctctatgacagtctga
tgcagagttatgagctcacaaagtttgatcccatgtaaagtcaatgagagtcttttgtaa
tggaagtctacgggacagttgctagggtgcagtatgtggtagttaggggtgtggctagaa
agttaaaagctcatcagttattggcagtttggtagtctgagttaaatgagctcagccatt
agtctgtatgacagtctgatgcagagttatgagctcacaaagtttgatcccatgtaaagt
caatgagagtcttttgtaatggaagtctacgggacagttgctagggtgcagtatgtggta
gttaggggtgtggctagaaagttaaaagctcatcagttattggcagtttggtagtcggag
ttaaatgagctcagccattagtctgtaggacagtctgatgcagagttatgagctcacaaa
gtttgatcccatgttaagtcaatgagagtcttttgaatggaagtctatgggacagtttct
agggtccaaaagtggttgctagggcgtggctagaaagtttaaaggtgatcagtcattggc
agtttgatagtctgagttaaatgagcccagttagaattctgtgcgacagtctgacgcaga
gttacgaggtcacaaagtttggtccaatgttaagtctatgggatttttccgacagtcccg
ggacgtttttcggaaaaccgaaagtcggatcagtctgaggagatatagcataccgagtca
gaatagtttggaggtctggtgtgagtttggtggtaatagtttgaaagttcaaggaggaga
tagattttgaattttagtctcagaagaagaataataaaaaaaaaaaaataataactagac
agtaaagttcgtcgagacaaactttgaggctggcttgacaaagcctgttggtaatagttt
atttagtttaaaaacagtttgaaaaagtataagtagcatgttattagcatgatttagcat
agattagcagttattagcatgaattagcatgttattagtatgattctagcatggattagc
atgttattagcatgattctagcatgatttagcatgttactagcataattctagcatgaat
tagtgtgttattagcat
>Drerio-B-G2180-Map3_reversed#CLASSII/TIR
aaacacacaacgttgcctcaacgtagcgaccttcctacaacgttgtaccaaccttgcaaa
aaggttgaggattctacgttgttgctaaacgttgtcacaacgatgtcataaggttgccat
ttaaacatcacgagggccgcatactttaggttgtgcttaggtggcgtggacaaccactgt
acaacatttactggtcacagctgaatcagtttaaatttcaacaagccgtcgtctcattca
tcaacgaccgaggagacgtgagtattgttttatttcttcttgctaaataagatacgtaaa
tcgtgaatattcaaacaaacctacgatttcgacaacaatctgttccaacattacacacac
acacaaaagccgtaatgaagttgttacgagcgagtaacatttcagcattccgttcacgga
cggcgacaacattaaaatcattatgttaaatctctcgataaaacatttcctgattattta
cctacgcctagtctttagtcaaatggacaataatgtttttgaagttcagttttttccata
tccatcgtgatcagtcagtatgatacttcatcacacgagccgacccactttttacaaaac
acacaaaataacttttaaatacaaaacacctctgtgcagtttgcgtcccggtaaagggac
agttcactcaaaaatgatatgtactcacgaattatttgccctgtaaataataagtgattc
caaacctttaggtttctttattctattgaacactaaagactgtaagcatttgctttcata
gtaagaaaacactaattaaatagttacagttttccagctttatttaatacatctttattg
tttagcagaaaaaaaagccaaataagtttggaacaaataaaggatgaggctaaaatggca
gaattgtcagttttgggtgagctatctctataagttaaagtatataagttgatgttcata
tgcctaattaatatagatatcaataaaaaggtctgctagtctaaatttctattttgattg
atcttttgatgttttatttaaaacccactcttttctttgctcaacaggctattttcacat
ggaggtaatcttctattgataatttctggattttaattatgtgtaagttgcataaaactc
tattgtttaaccactcactgttgttttcaaattactcgtgtaacttgtctttcagaatgt
tttcagctgttgaattcacctcagatcagtgttgctgtaattcctgatctatggaaagaa
taattgaatgaggtaagaagtatactactctatttactttcataataaatgtagttatgt
tacttaaaacagcatgttcgtaatgtggaaaatagatcatgcttatgaaaaattacttta
ttattttgtacagctgttattgaaatgacactaagtttaacattccatttatagcgagca
acgccacaactacaggacctcttctttctcttctcataatttaagtaagtattgggagac
taactctgacttctgttaactcaaacctgttttccctgtatctctaaatttatttaattg
tatgtaattttggtatatgatatattattaaagcattaaaataaagtaggctacataatt
actcactggagattttatatgtaatgaaattacaataaatgtctgaaacttcaataactt
gctagtcatagtcgtttccatctgtcctctcttgttcactgcctattttgacttgtgtct
gctgtggatctctgaagctggattatctgttgaatttgtttttttcctctgacagctttc
tccataccaacaactatgcctggtcttcagctgcgctccccggtctgctgtattctccag
tccagagcttcacttcccagtgtctgaattttaatttatatatttattatatatatatat
atatatatatatatatataatctaaactttatactgtttgtttataattagatgtgtact
gtatgtattaaatgttgtgaaatatataataaaaagtttgattatattcatttttgtgtt
atttttacactttaaagtttacacatgcagttgttaaattaaataggaaaaataaatgaa
caatatttcatattaagcaatactggaaaagaattgctgcttatcctgtattctaggcag
tattgataaactgccacaaaaaatcttaatacaagtagtaagaacgccgcctcgcggttg
ctgaatgtcgcacgacaacgttgctacagccttctcacgtcttacatttctacgttgtga
caatgtagcgagcacgtaagcggcaacgttgcctttgaaaaaatacaacgttgtgcagac
atcgctacaacgtaaatgtgtttgttgg
>Drerio-B-R463-Map11_reversed#CLASSII/TIR/P
cttctttggctctcggcgaaggcggtcgctcttcttcccgctccgtcccatatctctcct
tgctagcacctcttgtctcgtcttattctatctctgaggctctccttgtcctgctttcca
aacgaaaaaggaattatggatttgatcaactggtctctgaatgcaattgacaccatcttc
tcaacgagatcgctgggctccggggaacccagctgtcctgcggggacgctcgcagctgga
tatgtgatggacgggtgggagaagtggagagtcctctgtctagctgctctgtctctggag
gatattgaagatatctacctattcggaactttgataacagggtttctgctgatgggctta
tgcggggccctgggatatcggaaactgataaaagcggtcagcgcagctcaaaaccccact
aggctggccggcttgattgaaacactgatgggtagggtcgcgaatcagactatggtcctt
gaccgcaaactggaaaccatcgaggtgaagctagcggctctgcaacaaattttggccaga
tcgggagacgagtgatggacattaaatatctgtgaaattggcagatattgacctaaagtt
gaagtatcttactgtcttttttttcggctctcctcttactcctgccagacggcctcggct
ggaagtaaacaactccctgggataagcaagataagcggacgctctgaaattcctgcccct
gtcaaggacacctgcgggactctggactatgcaggctcacacacacacacaaacatatct
acagataaacattcaccaccgatccccatccaaacgccttcgtgtgcttttacccacgtg
gggcgtgggcggggctgtgacttgcgccggaaatggctgctggaccagttggctgcccgc
actcaacggactgttttccattacccctgttcccatcccctctgtctatgttgtgtcttg
ccggtgtgcttatgctaagatagggctgtttttctcccttttctcactttgtcctaatca
agggcaagctgagggggtgttttttagcctaactgtccaaatgtatctttcttcgtttct
aaatgctacctcctaagatctgtctcccctgaaaagttgtttgtgatgttttgtgtatgg
tctggggggtccaatttcgctatacgaaagtgtagtgacaaataaaggcttgattgattg
attg
>Drerio-B-R506-Map4_reversed#CLASSI/LINE/L1
gggacaagatggcgggctgaacgcatgcgttttcaccgagcagcctagcgtaacttctag
tttatctttagaattcaaaaattctcatcttcacctacctaaaacaacatttaaacacca
caggggtgttttacatcgtcaaaatgccgaaatcttcacagcagactacccacccaaaga
tatacatcacttcagtgaaggacgcggcctcagatccagaaatggaggtacagacggcta
aaacagacaaacggcgtgatgcatcccatttcaccccgaccaaagacaacgataaaaaaa
agctaaaacctcatgatgatgacatcactaacgcaactctcttgcaagccataacatcac
tgacagctcgttttgacgtacaaaatgaacagttagaagacatggcgaatcagatgcgaa
agaacagtatcatggtggcagagatttctaaggcggttgaattcaatgccgctgaaatta
aagattgcaaagaaaaatgtgcagaagcgagcaaatcactcctatatctaacaacatcac
acaaagacctggcgagcagaacgtcagagctagagcgatataaaaggaggtggaatctcc
ggatcaacgggatgaaagagaagcccgaggaggatgctcgtaaagaaacgattgccatga
tcgctgaaattgctccgcatttgattcataaagtagaagacattgttgacacagtgcacc
gagttggcaagaaggagttaggtaaacccaggcaagtgattgtgcagttcacaatgcgta
aatacagggacgaaatttggaggtctactaaaaattcatctgtgtgccgcgaccacggag
ttcgtttcacggaggatatgacgagggaggaccggctggcccgtgctgcgctgtggcctt
tgatcgatcaggcgcgaaaagcaggaaagatagcctactaccgtggaccgttcgggtata
ttgaagggaagcgcattgacgccgcatgactgtgtagttgtcctttttatggtaggacag
tttgaaatatgactgttaagaaacgctaggctgggaggtatgctctgttgtggttataac
tgtttggggtttataccacccgttctgagatttcctcttttgtgaacaaatttctgttat
tttatttcatcttttgctatttttgttatgtttccagttaagttcaaaatttctctcatg
tcacttaacgtcaggggcatccaagataaagtcaaacgtaaagcaatgttcttattttgt
aaaagtaatggttctcaatgcatttttttacaagagacacactcaactgtttcagactct
tcgttttggtctagtcaatggggagataaagttttacttagccatggttcctcccactcg
gctggtactgcaattttatttaataactgtccagggaaaataatttctgctaaatatgac
cctaatggacattggctagcagtggtgttagatattgagcacttttttttcattctggta
aacgtatatggttacaataattctaaattgaatcaaaatttattgcaggaaatatcctct
gtaatttccgatttaaagagatcataccctacagaaaatattgttgtgggtggagatttt
aatgtggtaccggatgaaacttatgatagatatcctcctaaaagcacatcttctctgcta
aatcccttggtttccaaattctgttctaaccttaaaataattgatgtctggagatatctt
catcctagccttaggcaattctcatggtttagacccaatgcagccagcaaatcaagaatc
gattattggttattatcagataacttacttttatttgctaaagactgtacaatgtctgca
gcacctttaacagaccactgttccatttccttaataatacaaacagatcatacctcatca
aaaactaagggttattggaaatttaactctgacttaattaataatgaaaaattttgtcta
aaaataagggagctaattctagatattaaaaacagtaacaattttagttctaataaagcc
agatgggaatttcttaaatataaaattcgtgaattctctattaattacagtaaaatactt
gccaaagtcaggaaacaacaggaacttaatattatttacgaaattaataaatgttgtaat
gatagtacattaactgagttagaaaagactaaaataatttctttacaattagaacttgac
aacctctacattaaaaaagctaagggtgcctatatacgttctaaggctaaatggatagaa
gaaggtgagaaaagtacttcttatttctgtagattagaaaagagacgacaacagaataac
tctatactttctctattaataaatggcacagaatgctcagaccccactataatcagggag
aatgtttttaaattctacagtgacttgtattcttccaacctttctcattctgatttaaat
gaattttttgataaaatattacctaatattccccgtatcaacaacgagtggcgagaaggc
tgtgaggccgatttacaaattgaagaacttgactctgctgttcaaaagcttaaattgaat
aaatctcctggtcctgacggtctcaccgctaatttttataaatttttctggaatgatatt
agatcattactatttgatgctttccgtgaatctattgaagatggatctttaggtccaagt
atgaaccaaggtttaatcacactaattccaaaacctgataaagacttaaaattgattgat
aactttcgcccaatcactttactcaacagtgattataaaatttttacacacgcatatgtt
aatagattaaaaaaaggtattcataacttaattaacgaatcccaatctggctttctgaaa
ggtaggtcgattcataataatataaggttggtgatggacttggtagagtactgtgactta
atagaggatgatggttttatcctttttttagattttaagaaagcctttgacatgattgag
cacacttttattttcaagtccttagaattatttggctttggtgataaatttgttgatatt
attaaaatgatttatggaaatatgaatagttcagtatctctcccttctggcactacacat
agatttccgattggccgtggaataaggcaggggtgccctttgtcaccgtttttatttatt
ttagcggtagacatgttagctacaaaaattaaatttgataattcagtggagaaattaaat
attttcggaaaaacaataggaattagtcagctagcggacgacaccacattatttttaaaa
aataaagaccaaatttctccagctatctctttaattagttctttttgtaaagcatctggc
ctccaattaaatttaaacaaatgtgaacttttagctcttcaccctagtccagatctatcc
ctgtttaacatcccagtaaaagaaactgtgaaatatttaggcattttgatctcaaaagat
tcaaacattaacatcaaagaaaactttgaaaataaagtacataaagctaatggtatcctg
aattgctggctgcagagagatatttccatttttggacgaattcttctatccaaggttgaa
tatctatcaaaactaatttatcctgctcaggctttagctccctcttcagcattcataaaa
acaagtaaccaaaaaatgtatgactttatttggagacacaaaacccattatattaaaaaa
tctgatattatcaaatcgtatgaagaaggtggtcttaatattattgagtttgaaagtatg
aatagtatgttaaaactgaaatggcttcaaaggtttttgagtaatactgagagtttctgg
tacactgttccttgtgccttgtttaacaaactaggtggcatccgatttcttctcagatgt
gactttgacttgcctaaactcccagtgaagctttcagcattccaccaacaagtcttgctg
tcttggaaactagcgcacacacacaattttacacctcacaatacccctatttggaataac
aagtatattctacacaggaacaaatccattttttatgaagaatggttaaataaaaatatt
tggtcagtaacagacttaatggatggaaggggcaatattctagattacaatactttcact
ctaagacacggatttgcttgtcatccaaagcaatttttcactgttattaatgctataccc
tcaggtataaaaatgttaatgaaaagttacctatcctattcgaaaattactccagtcctt
cccttattatatactggtgagattgaatttgataataaactttgcactaataaacattta
agacaaattattatccaatcttgtttcccttatcaagtattaagaaataggttatttcat
tcagtggataaaaatactgttaaatattttagaacaacttatcttaaatttccaattctc
cccaaggcaaaagaagtacaatttaaaatattaaatgatatatacccttctaatagattc
ttacacctaaaatttaacttagaaaactcaccatgccatttatgtaaacactttagtgaa
gacacagaacacatatttttctcttgcagcgccgttcaatcattttggaaaaaagtacaa
gactggttgataataaaaaacgtggttgctgaaggtttgacttttacattacaagatgta
ctatatggaattactaaagattgttctactttgcacgatttgataaatatgataattgtg
ttagccaaatattttattcataaatgtagatatttcaaaactcctccattacttattgta
tttaaaaaagaacttaaaatattttcagatgccctggttaaaatgaaaacaaaaattgcc
ttaaaaatgttcaatttatttgttgtatataacttgccatagatgatatatatgttgtac
ttaatttttatttatttatttatttaatttttgcgttttcctttcactcttggatttatt
taacttgaatgttttttgtatattacatttgtatctttgtatattattttgtgttgagcc
ttccatatatgacacacaagttgtaaagttggatcccattttgttgtatttggattttgt
attttcaataaaaaaaaaaaaaaaaaaaaaaaaaaaaaaa
>Drerio-B-R1511-Map6#CLASSII/TIR
ttaaagagcccatattatacatgaaaaagggtcatatttcggttatatgggtctccaaca
acatactgatatgcatgcaaggtcaaaaaacactttcatggtcttataatatgcatttat
ttttacccaattatcccagcgactcccatatgaatcgttcagcgattcatttgttcccaa
acccctccttagcgcgaagctaatctgcgctgattggaccgatgacagcctgttgcgatt
ggtcgacagcgttcagcgctagacaaatgcccagcgcgagacaaatgcccagcgcggttt
gtcaagcccccggcggacgggcccgcgcgataaccccgtgaccgtcataaccccccgcac
gggaagtatgaaccgcacttagcagtgaaaatgaaaccgatagcgtgcacatcatttact
gagcgtgatttccgtgaccgagcttttctcccttctcagctgtaacttagatcatttcta
tttgcaattattgctgtggcacctcttgcgtgaagtgttatatgttctcagggcttacct
gtactctgctttgcccaaagatcccatccccagccagggggttgtagtgctcaccagcgt
gtagcaggctgcctttgtgcctaataaactggccttattttgcacgcacccctggtgtat
tgtctgcccattctcacaagtctcatacaccagtcttttctgatccttcctttaacaaac
gaatgaatcgcccactgtaagcgtgtagactgctgaatcaattatttcccctcacacttc
caataatatccaggtaagcacagcgtcttcttgactcatgacttcaggatctgtttgtct
tcgcggctgtgttagtgggcggggcgcaggtttaaattttcccgggtttgcgcccataac
aactatgtttcgtagtcacgtcacgccgaaacggctaaagactcgttatgaagacgattc
attctaaccactatgagtcgactcttttttttttttagatgaatcaatagttttaaaaac
tgtccactttcagatttaagccttagctggatatttcacttcacttagatctgtgttaca
cactacatggaagctcattttcgaaaacccacaataggggctcttta
>Drerio-B-G610-Map20_reversed#CLASSII/TIR
tgtcgcgcgcgttctgattagctgtgttgtcgcgcgcgttctgatcagctgtgttgtcgt
gcgcgttctgattagctgtgttgttgcgcgcgttctgatcagctgtgttgtcgcgcgcgt
tttgattagctgtgttgttgcgcgcgttctgatcagctgtgttgtcgcgcgcgttctgat
gagctgtgttgtcgcgcgcgtactgtagggcgggacggagggtctgtcgcgtcgcggggg
cacttttgatcatttttgaagggcactttctattcaagactaaaaaggtcatgtgcactg
cacaggttgagccctgtgtgtgcacgttcctgcaagttggggaatacgactaatgacagt
catggggactgcagaaacacagcacgctgttcagattgatgcagacatgagacctctatc
tcactcatggtttgtcctctcaagtgggggaaagacaatgcacaacgttacccactgctg
tcaacctgggccaagtcatatctctctgtcccagaaacctcagtcccaaatgagagggtt
tttttctgttgcaggggacattgtaaatacccagagataccagcttatatttatatgata
attttcctttaaacccatctctatctaagtgagtgagtgattaaatgttgaatgtgatga
gttttcaacaatactaaattgaaactttattttttacatggtttaattttttttgttatt
aaaattgaagttcctgtttcaaagcttacagatagatggctaatttgtatgtcattggca
cttttttggagtattttcataagttttgttttttcctgtaaatgattcaataaataccgt
accgtgacattcataccgaggtattaccgtaccgtgaaattctgatacc
>Drerio-B-R2163-Map3_s_1#CLASSII/TIR
cactcaaaaaaatgatatgttggcgttaattaacttttttttgtccactggttccacgta
accgagttaagttacctttaagaaagaatattaattttagtgaacttaagttagttacat
aaaggtaatgtaatgttgtttagttcaatcaacgtaacatttataatttagctttaatca
atgtagttatttaggttcaattattctaaaattgatattgttatgtttaaccaaataaaa
aaaacattttccgtttcattgagtttattcaatagcatttttacagatttacacattttc
cagcaataaaatgattgtcaaaatccaaatactgtctttatctgtatcttcacttattac
aataagttaaaacattaatactaataaaataatagtaatacaagtatgaaataaattgaa
aacaataaatgatttaaaaaatatgcttacgactccgcccaccgtgtcgacctgaggtaa
ctatttcgaaacgacgatggacaacactgaccatagcgttgctgtacactgcctcgggtg
cctgacggttcaggaggacctctcagggcacttgaggcaggtctgcatgagcggcgctga
ggaggccctggtcctggaggaggtggctcgtgccttggagtcgcgcgccaggtttgtcac
agaggggagggtggtaggcctggcggaggtgcggggccttgtgcaggaggaccccacctg
cggctccttggccgagtacttcggggccaagggcttcctcgtcgcggagcagcccattac
actcagcagcggcagcaaaagtccatgtccgtccactatggaggcggatatggctgaggt
ctcccgtcgcctcggccagcggtgcgagctgcctcccaggacccagacggattttcgcag
cttctgcgttgccactctaatgtggctacaccgtctgggtcctggaagcgtcagggagct
tagggtgcgggagtggctgggcaggcggccagagggagaggctgtaatcctgacgcttcc
cgggaaaaccgtgagcctgagccggaaagaggaggagtggctggaatgctattacaggca
catccggccgctctgccttagggctcgggctccgggggcagaggacaagggatgcttctt
cctgggagcgtcaggactccccctcactaaccccagccaggacgtcctgcgcctgaaagc
aaagtacgtcaagaggcagcccgcgccgcccgctaccaccgctgctatgtcttctcctcc
ggctccagcttcggcttctcctccagctgcactgtctcagccgcctgctccacctggcga
ggagaggccgtccacctctggcctgcagccccctccattgcctccgcctcgttattgggg
ggcttttcaggacaagtttccggtaggcttgggtgggaagccccctagtagggcggaggc
agccgcgatcgggttcaccgaccatggctactaccatcactggaggggggagcagctcgg
aatccggacgcgccatctccttgagcggtgcagcgaccggaagggccggaagccttccct
ggcccgggtgcagagtgccattagggccgagactgcatggaccaccggcgtgccgacggt
ggacggcgtcctggcagagtgggagctctcgagggcgctgtccgccgtcaccagtgacca
gcagctggtcatgtcggtggtccagcagtcttggaaaggactggagatccagaccgttgg
ggacaaaggcggaggagtcgtcaccaccatgccctttaaaaaaggagaaattatttgtga
ttaccatggggaggagttgtcccacgaggagggcttaaggagacgggaggccctcccccg
tgtctcctcctcctacatgtatttctttaaagggcttggtgggaggaccctttgcctgga
tgcccagtcctggccctgcccctgtcacccgggcatggaaaccttcggaaggcttatgaa
ccactcccggcaccgcaacaacgtgcggccctttgtgaagcttctaacgctgccacaggg
gccacgggagtgcgttctattccgcgcccttcgggacatctccatgggggaggagctgct
gctggactacggcgttagacgggggtccttccgaggagaaggcaaaaacttagattggct
ggacgactgggcgcgcaagtcgcaagcaccttattttttttttttgtataattagcacat
cttgggtgtatcgccttttcttgttgatttgctgaatgtgtcctcaattgtaagtcactt
tagacaaaagagtctgctaaatgttaatgtaactagtgtagattcataaggtggtgttgc
acatcaaggtttgcgcttcatcatgcccagcatcctaaaaaagtcaggtaaaaaaattaa
aatttaccaacagatcaaaggagaaaggaggaattggtttaagaggaaaatacaaaatgt
ttaaaaaaataaaatagcttaccatgtactccctcacttaggggctttgaggatgcattc
acaccttttttccactggtgatgttctaaataacatgaaatgacaattagtaatttacta
aataattagtagttaaaattactagtaatttttactgtacatcattttaatgtgtgtata
ggcatctaaaggcatagtacctggatgatccacagtctcctcagccagatatgggacttt
agaggttgagctgtaaacctgtgtgggagaaaatagatgtgagtgagcaaagatttaaaa
taataaaatataataatatacatagcaaactactaaacttaaaaatttaaacgtgttaga
tgaccaaacaaataagcttacattaaatatgtcatcatgctagatgtcatcctatttaag
tgtcacatatgcttgtcaagattttttttttttaagttaacaggcttgaatacaattaaa
taataaataacaatgtgccaacaccacattttaattaatattatgtaagttatcaaaact
ggcattcaaactcgacaaaccgcttgacactcatttaaaataaagactatcaaatcaaat
aaaaaatcaaatcacttttattgtcacattatcagcagcacgtgtgctatgatgagtgaa
aagcttagactattctaacatgactattcattactaccaacgttagcaactttattttgg
gggagtaaatatataccaagtataaaatttcacaggaatgcaaaacaaactatacattta
tctgtctataatgtggaaaagacacagggaacatggcaatttcatagcaatactacacac
aaacacaacatagtattacaagagagtacatttatgattcaaatgttgtcacagcctcag
tataaatacataaaaagtaaaaaaaatctcacctgtgtgtccacattggggaaagctttg
tgcacgttcgcaatttgtactgtaatcttcatcttttgattcccataatatggcgccgag
ctgagagtgatcgttgtggtttgaatcttcttacttcctgtgttgttttgaaactgcgca
tgtgcagatattactccacctattgaccaaaatgcagtactgcagaagcaacacaactcc
ctttcattcatgttacataagcaagctgtttaaatgtgaaaacttactttttctattttt
ttccaacacaacacataagcgaattgtttaatttaaacatagttacattctttggtccaa
ctaaagccataattaatttttttgagt
>Drerio-B-R1544-Map11#CLASSI/LTR
tggtttattcataaactaatttcgagaggatcacgtgcttataatcaacacggcttgctc
cttgttagctccgtaatcagccctattagatgattacggaagcattataaataacctgag
ttttccactccagttatctttgtcttgaagctcgcttcccgctacaaaacgctccagcat
cgcaccatttaacctatcgatacggaagaacacacaacaacaacaacaacaacaacaaca
actccagccagagctccactctccctgagaattcagccgcagcctcgccaaaatcgagcc
tgaattcccgcaaaaacgccggtgctgcccaccagctcttccatctccacttcaaactgc
ctcacgcaaacgcagtccacaactccacctaaactctaggcgtcgacgatccaaaacatc
gcaaaagcctaactcactgcttcctagcggtgcaccctcggtaacgtatagtatgctttt
aaggggaagcatcgcggaaacaactcatctccatcaaagactaaacctatttacaaattt
tttaaaaacaagacttgcgtgattagaagattcataagaactcacccttcaagcccgtcc
acaaatccataagtaaatcactgcaaagatcacgacattaatccacgacatattgatacg
tcgatggaccgcgctgttatcatccaaactagtcgctggtgtgccgcagtgtcttcacac
aatcctggtgaacaaacttggcctccgattttgattgacgccccatcgagccaatagcga
aggagcagcgccctcatccaatgcgcttttaaaactcgatatggttccgccctcttaaca
attcatgaatgaacccagccataaaagactcgtgaatgaactgagacagacatgcttgca
aattaagttaaggttaagaattttagaagttaagattcctaacatgtatttaaacaaatt
aagtaaagcccataactaacattccattcatacagtttccactaagtagtgaattaagcg
tttgatgttgggatttgatataataaataaataaattgacaaataataataataataata
ataataataataataataataaataaaaacctctgccagatctgatagcatttaacttct
gtaaagactactacccaaccagtgagaatttaacacaaaagtccaatcgtaatgcgtcaa
tgacccatacttgcatatacagtgccatatgtaacttataatggcacgccggctggaggt
gaaaatggtaaagaaactaacttttcgcttgactgcatgaataggacatttaaataaatc
ttcaagaagaatttctaggaccaccagacaagctacaccccatatccccagctctgcatc
cacctgctatcctgtgggggaacaaatgcccacctcgatcatcctcgcagactgcgacaa
cgaagctcacaattgtccatgctcttattaagatgccttgcattagatatcagctaaaac
tattttgtcatgtttgctatacatgtatcatgttgtaaatttttttttcttgtttctcat
tccagacattaggacagccggcccagaagctgaccttcatccaacctattacactccaca
tccgttccaaatgcaatcacaatctacacaaggatgcatttccaatcatacagcccacat
ccataatgccatattcacactagtcttcgggttttgagattctctgaattaccatcagtt
gcaatcccacaatccacctcaccatatctgatctgactggaggaacactatctctctcca
ttaagcaagcaaaccgattatttcggcaaagcatgtcctatatacattttcgacatccct
tcccccactcacacaattcaaatgttttaagtgtaagcacaacttaaactatcccataca
cccatacattttctctcaccacagttccaacttatttaggggttggctaaatttttctat
tactgcagcagggatgctctaagcaagctctatacacttacaagtccaataacactcgtc
acactgccctgcactaatacagcagtaaatgcttctgcaggagcacacattgtctccata
ctgatcctctgcagcagcagaatcgctccactgtgccatactcacccattgcacctgtag
ctaagcccttattcacttcctctctacatatcactactaacagtatttaatattcttgcg
agagcattcaaaactctccaataccgatcactactgcacctatccaatagcagtagcgct
ccgctgagctacactcaccatagcatcacaacaaccgcagtgacactctacctgagcccc
tacttactttcatctccacacatcacttctaatatttttgtgggagcacctataatgctc
caatactgattaccaccgtacctgcaacagcagagatgctcagccaagccttattctccc
attgcaccactgtcacagtgcagctcctttccttcccactccccaacactgcacagcagt
tatacattttcgggaaagcgtacccgcctcccgacattgacttccaccacacctctgcaa
cagcagagaagctgcagagtttcttttcccccccgcttcactgtcgcagcagtgacgctc
tgcctgagctcacatacacttccattcaacataccactattgacacttcacaacagttta
aacgcctccataaaagcgtttactcgttattatcgtctagctcaattacacgtaacagcc
tcagcgtgatgcatgtatacatttggagaggatatcaattcatcctcacagctcgcactc
acgacatccactatcttgaatacaaggacagaaatttattctgcctgttccccaaccccc
cccccccccccccctctttcagcgctcccagttcagcaaataatctccccctatctctct
cccaagagtgcctgaaccccgaccccaacaggagcaaaactttttccccaaggctaccag
tataaaatcttttcagtcttcacttccttcctgcgtcgagtttctccgcacctccttctt
ctcctttctagcgttgagttcctccgcacctcctttccttccttcaagtgtcgaatgctt
ccgctctttcctccatcccctcccactctcccccaccacctcaacatcttttactcccta
cccctttccagcgtcgagtttctccgctacttttctcttttcagcgtcgagttgctccgc
tactatctcttccttctagtgttgttcttccgctactctcatctcttcagcctaagtatc
accattcaaggcctgactcccccggagtcaatcaattaccccaaacccccccctccacaa
tcgacaactttcttgttttctagcgttgagttcctccgcatctcctattctatgttctaa
agcgttgagttcctccgcacctcctttccttccttcaagcgtcgaatgcttccgctcttt
cctccatcccctcctactctccccccacctcctcaacatcttttactccctacccctttc
cagcgtcgagtttctccgctacttttctcttttcagcgtcgagttgctccgctactatct
tttccttctagtgttgttcttccgctactctcatctcttcagcctaagtatcaccattca
aggcctgactcccccggagtcaatcaattaccccaaacccccccctccacaatggacaac
tttcttgttttctagcgttgagttcctccgcatctcctattctatgttctaaagcgttga
gttcctccgcacctcctttccttccttcaagcgtcgaatgcttccgctctttcctccatc
ccctcccactttccccccacctcctcaatatcttttactccctaccccctttccagcgtc
gagtttctccgcttcttttctttttcagcgtcgagttgctccgctactatcacttccttc
tagcgttgagtattctgctactcttacctttccagtctaagcttagactcccccggagtc
ctgcccagcccacctcctataggagtctccaccaccccctccccatttagactcctgtag
gagcctaatctttcagctctaactcccacggagttaccccaagagctaagactcccacgg
agtcccccctcccctctctctctcgcctcggccaaatacgcatctttcctaccttctagc
gttgagttcctccgcatctcctgtcctatattccctagcgttgagttcctccgcatctct
ttctcttccttccagcgtcgaatgcttccgctctttcctctcccccctcttacaacttct
ctcctctccccacctttaactcccaatccccctttcagcgttgagtttctccgctacttt
ctttcttcagcgttgagtttctccgctactttactattttcagcattgagttcctccgct
actctttctatatttcaaaaacatcactcaccaatctgactcccaaggagtcttcccacg
ttctgactcccccggagtcctgctcagcccaccacctacaggagtctccacctctccctc
ccttcccagactcctgtagtagtccaatcctacagctctaactcccacggagttgaccca
gagctctgatccccataggtttcttttctttacctttccagcgtcgagttcctccgcatc
tcatgctctcttcttctcagcgttgagttcctccgcatcctctttacttccttccagcgt
cgaatgcttccgctcttctctccaccccctctcccctacccactacattcccctttccca
gcgttgagttcctccgctacttttcttctttcagcgttgagttactccgctactttccta
tttctagcaccaaatccctctgctactctcctttcttccgttaggctcccaaccctgcct
ccccgaacccaactccaacagagtccccagcctctcctaagaatcagtttcaacttttct
cctgcagtaacctatctcacttcaatttacattcagcagccggatatggcactgacctct
cgccttttggggggcacttcaatacgcggctgctgtcccgagatgaaaacctttgccttt
tggggagttctcgagacctacctgacctcgaattcccctctcgcccttctaacgggaggg
agtcccgggctcgaggatattatgagctcagggctctctcccgggacagcatgccaaata
cgctttattgattatcagctaagtgtgaactcttgaagtgtggtttattcataaactaat
ttcgagaggatcacgtgcttataatcaacacggctggctccttgttagctccgtaatcag
ccctattagatgattacggaagcattataaataacctgagttttccactccagttatctt
tgtcttgaagctccccccttccacccctacatcctcccactttttctgatcgggcgacac
ggtggcccagtggctagcactgttgcctcacagcaagaacactgctagtccaacccatgg
ggctggttggtgtttctgtgtggagtttgcatgttctccccgtgttcgcgtgggttttcc
ccgggttcctcccaccgtccaaaaacataaaccatagcaatcgactaaaacaaattatca
cccaatacaacctgagtttacacttctcacggtgaccagcaggggagttctcgagaccta
cctgacctcgaattcccctctcgcccttctaacgggagggagccccgggctcgaggatat
tacgagctcagggctctctcccgggacagcatgccaaatacgctttattgattatcagct
aagtgtgaactcttgaaatatc
>Drerio-B-R1732-Map3_reversed_s_1_s_1#CLASSII/TIR
tttaaaggggtggtccactatgatatcatattttaaactttagttgatgtgtaatgtagc
tgtgtgaacataaacaacatctctgaatgtaaaaagttctaagttcaatgcaaagggaga
ccttggtttttacagagttagcttagcaaagcctacaatgaacgaattttggggactaca
aaaaaatacttccgccccctgtgagatcacaaagttcgtttactgcgcatccaaactgcg
catgcaggtaagggccgtggccagaggcgctgtaacgttatagcagagatgaagctaaaa
atgcgtctaaacactgctgtttccacagagcttcgtctgtttctgtatttgggcttccaa
aggacacgacacaaagacagaagtgcttacagttcaatattaattatgttccagagaatt
ataaaatacacagcaagcatgatttgacaaaacagctccagaatctctcccagttcagtg
ctggattcggctaaaatctcctcaaagcagaagctgtgactacaaccgtaagtgttttta
tttgttaaaattgatcatgacatgtacagtgtctagcgttaacagtatgctgtagcaacg
atgtaaacaatgggaaatgctgctttgcgggcaaacgatttagctacaaattcatattta
tcagtcaaactgctgtaaacacacacacacacactccaccagcacgttcgtgtctcttat
gtgtgtgcgcgactgactgcactgattgtcttcaggcagcttttccatgtgtttcacatc
tcagataatgaagtcgcaaaagatatgtggatgattcatattacttacacctgcatattc
cggatacacgtgaaagccgtcatgtaacgcatagagttaaaaaaatacaggttagcttac
ctgactcgtggtcgcagcagaataataaatcaaggctcaaacaggtagcatcccacatct
tgtgctttattcttctgtcacgatatattacagaaaataacttaatccgagcatcagaga
aaaagaaagtcccgcgcacatgcgcttgttacagaaagttcacacattcacacacacata
gacgcacacacagacacacacaatggcaagctcttaaaggagccgcaccccattttcact
cgttacagacacttgtcagattttattttagagagcaggcaggaggttgactgcatgttt
acacagcagaaaagcgcgtgcttttacgggcgtgacgtggagccgatccgcgaatagcag
cacattatgacgatgaccaatcagagtcacttaagggcgggcctttcagaggaactagga
aatatgacagtcgttttcatgttagctgagtagctgtgtataatcaaagtgagatatatg
aaaaaataacgcgatttccttcaagtgaaacatgagcacacattgctttgcatcttataa
acacaaccaagccttaaaattacattctggaccacccctttaattatttgtaattataca
tatgatttaaaatattttagtttt
>Drerio-B-R3100-Map3_reversed#CLASSI/LINE/L1
ggacttccggttatggtagcgttagggtaggacgtggtgtggagagctcccgaataattt
cacttaaataacacaccctaaagacctttagcgtaacaaaagtactttatttaacataat
aagttgataaacttcgaacattacaacaaacatgccgaatccaaagaaaacggacaacaa
aaaggatgatacacacgacacgaggcagccactatccgaacccccgccctggttccacgc
agaaatggagaaaggatttctcagaatccaggagttaattgacggacgcctgagtaaatt
tgcagaatccgtggagaaaatgggtaacgaactacaatcgatgaatctgagaatggtgga
ggtagaaactaaacagaaggagacggaagaagcggtaacgagccttcacaaagatgtcgc
ggatgttaaatcggctgctgacgacgaaatcaaactgctgaaagataaaattgatgaact
cgaaaatcaatctcgtcgccagaatttacgtcttgtcggtttcccagagggagtggaagg
taggaatgctgtggattttttgaaggaatggttacctaagattctggatcaggaggacga
gttctacgaaattgaaagagctcaccgcactttgcaacgacgaccggctgaaaatggcaa
accgcgggccattctggttcgattccttcggtacggagacacacttaagatcctcaatgc
ggccagagaaaagggcaagctcacctatggcaactctagcattatgatttttcgggatat
gtcatccaccctgtttagaaagcgacaagaattcagcgcactcaaaagacagctacgcaa
taatgatgtgtcttacgccgtactttatccttcgacgctgaggattcagctgcctgaggg
acaaagatctttcaactccaaggcatcggcagaaacttatcttcgacaacatcatccaca
tctgcttgtcggataagacactaaaactatatcgacgaattccggatcatccaactctaa
cgttacctgaacaatcacaccaaactatgctaaaaatatacggtggataacttttctctc
ggatgaacatgtaagaacttaacgttaactctgtcaagagtgatctttatattgaaaagc
tggcaagagaaatatatgttcatatttttgttcaaatgtttactaacttgcatatttcgg
atttatcacttgttcgtagtgattatacgttgctttaaagtacataatataagtatttgt
ggggatatacataactttttagggagctttaagtttggacaagaagtcaaggtcgactgt
atgatgcagtgcacactcagtcatgggggtttaaagtttcacacttcgtttggggaagtg
gtggtaggggggattggacagaacacatattcgatttatttaggtgttgggctgtttaac
catatgttctcaaggcactcaggaaataaaacattaatttatagttaatgtcagatacac
tgaaatataaatatgtgacttggaatgttaacggtttaaatcaaagacttaaaagaaaaa
aagtaatattatacctcagaaagcataatattggaattgcccttctacaagaaacacact
tgactgatcccgaacatctaaatcttaaaaagcagtggtctggacaagctttttttcttc
cttcacatcgcaatcaagaggggtggttatacttattgataaaaacattccctttaaaat
ggaatctgttgataaagacaaagcaggcaggtatattattttaagaggaacgattgggat
gcaaagaataaccttagtaaatatatatcgtcctgaaatggaaggtgccgattttattca
caatatattctttaaatttgcttgcccaactgcagagctgataattggaggagactttaa
tgtagttttggacccagtgttagatagatcatctactaaactgttacccttaagtcaagt
tgctaaagctctaaaatacgaactttcaagttttaatttaatagatgtatggagatttaa
gaataaaacaaaaaaagaatattccttctactcgcataggcataataattactccagaat
tgactacttttttgttccaaaagcgaaggattatttgattgaattgtgtgagtatttacc
aagaatattgtcagatcatgccccgttacttatttcagcgcaatgctctctggaaatgcc
taattataagctttggagatttagtggccatttactaaatagctctgacgcattaagctt
cataaataataatatagaaaattttattagtacaaataaaagttctgcttcttcgggtgt
aatctgggaggccatgaaggcattcttacggggtcaaatcatagctttttcttccggtag
aaaaaaacaatatcaaaaacagttacaatcacttgaaaaagaaatctcagtaatggaaag
ggaacattttagaaataaagatgctcagctgcttcaacaattgcagtcaaaaaaaatgga
atatgatattctatcatccaaagaagcagaaaatgcacttctcagatcacggcagaagta
ttacgaacatggagataagatcgggaaaatgctagcatggcaaataagaaaagaagaaat
tagtaaatctatacctaaaatatattcatccgaaaataaaattattaaacaccccaaatt
aattaaccaagaattcttagatttttataagtcactttataaatctcagggaatagagga
ggcgacgattaaaatgtttttaagtaaatgggatataccagtcttaagtgataatgatcg
agaagaacttgaaaaagaaatttcgaaaaaagagatgcaatttgcagtcactgctctagc
cgggggtaaaacacctgggttagacgggttttcgatggatttttataaaacttttttttc
taaattagcagacccgttgttttcaatgtatacagaggcaattcataaaaaagaattacc
agagactttaaaccaggctttaatcacagttcttttaaaacctggcaaagatcctaatct
atgtgcttcctatcggccaatctcactgcttaattctgattataaaattcttaccaaaat
gattgcattacgtttagagcgggtactgcctagtttagttcacatggaccaaactggatt
tatcagaaatagatcctctttcgataacatacggaggctaatgaatattatttattcagc
aaaacaaattgattttccggtgattgctctttctttagatgcagaaaaagccttcgaccg
agtggaatggtcttatctgattgcggttttacaaaaaatgaatttcggtccaaactttat
tgagatgattaagatgttgtataggaatccatcggcagccatccgtactaattctgatgt
atctgaacatttttatttatcaagaggaaccagacagggatgtcccctctccccgctact
ctttgctctagcggtagaacccctggctattgcaatacggacacataaatcaatctttgg
attagaaa
>Drerio-B-R239-Map5#CLASSI/LINE
gcaggcgcgagcttgctgcagcatgttttgactgctctgtcttgtcttagtgttttagag
gtttaatttgttgtctttatttttattttcttttgttttagtttattagtgttagtaagc
ggtgccctccttaaacatgagggtagagagagccatctctgtgttttttctggttactgc
tctttgtttgagcttgccgcacgctgctaatgctaacacagctagcggttgcggtccggt
ttttgtttataccccggaccagctgatctcgttgaggcaggatgcttcgaagcacagtgc
ggtgctctcgggtatccccgcggagttacggagggggaagactaagagaggctgccgtgg
aggagcgaaggtgcgagggaaaagaacgaggaatgggaaattgtctgatgagcagccgag
aagacggtataaacctaacctgccgtctgttgttatgggcaacgtgaggtcactggaaaa
taagatggacgagcttacggcacgggtcagatgcaacagagaatttcgtgagtgtagttt
gatgtgttttactgagacatggctgcatgagtgtatttctgactcagtcgtggacgtggc
tggcttttcgagtgtccgggcggatagaactcggcgtgagagtggaaagagcaagggggg
tggacttgctgtttttgttaatgaaagatggtgccacccgaatcacattgtgattaagga
acgtatctgtagcccggacattgaactgttagcagtggggctacgtccatactatctgcc
cagagagttttcacatgtgatcgccattgttgtttacattcctccatcggccaatgcgac
gacggcatgtgacgtcattcactccgctactgctagactccagacaatgcaccaggacgc
gttcgtcttaatatcaggcgattttaatcatgtctcactaaacaggacactgtccacctt
ttcacagtatgtagaatgccccaccagagaaaataagactctggacttactgtatgctaa
tgtggaagaggcatacagctgtatagccattccacctctaggtagatcggatcacaatct
tgtgtaccttcagtccacctacctaccactggtaaagcggcagccagctactgttaggac
agtgagggagtggtcaaaagaggccagtgcagccctgcaagactgcatggagactacgga
ctgggatgctctgtgcgtgccacatggtatggacattgataacctcacagactgtgtcac
tgagtatatcaacttctgtgtggatagtactgtaccattgaaatccatacgctgctttcc
taacaacaagccatgggtcactaaagatatcaaagcccttctgaatgaaaagaaggtggc
attcaggtcaggtgataaggaagcagctaaggaagtacagaggcgcttgtcggtgaggtt
aaaggagggtaaggagagatataagaaaaagctggaacaagagctgaaacagaataacag
taggtatgtgtggagaggcatgaagaacattactggcttcaagaccagcagccctagaac
tgatggtgatgtggatagggccaatcagtttaatatgtttttcaataggtttgacagtag
gcctctctccagctctgacacagcccttactgcacctagtgcatctgctccccccaatag
tgtcacgtcaaattgcagcattttgccctacttcatgccctctccttcctcctctttcac
catcgtaccaactgaagcctccatcgcctctcctcctttcattggtgtctcagactctta
taaaccacctatgatcatcactgaggaccaagtgaggagagaattatgcagactccatcc
tgctaaggcaccgggtccagacggattaaccacacaagtacttaagctgtgtgcttctca
gttaagtggagtactgctgaggatctttaatttgagcctcagtattaagaaagttcctgt
gatgtggaaaacatcatgtctggttccggtacccaagaaggcgcgacctagtgttccatc
agactacaggccagtagcacttacttcacacagtatgaaggtctttgagaggctggtctt
gggcactctccgccccctagtgaggtcagcgcaagattctcttcagttcgcttaccaggc
caagattggagtggaagacgccatcatttacctgttacatcgtgcctacagccatcttga
caaaccgagtgcatccctgaggattacatttttcgattttaccagtgcctttaacactat
tcagccagcccggctagggagcaaactgtctgctatgcaggttcatgctcccttagttgc
gtggattatggactatctgactgataggccacagtacgtacggctacaggggaataagtc
cgatacggtactgtgtagcactggagcaccgcagggaactgttttgtcaccgtttctctt
cacactgtatacatctgacttccaatataacacagagggctgtcacctgcaaaaattttc
agatgattcagcaatagtcggatgtattaaggggggggacgacttggaatacaggatggc
tgtggacagttttgtggactggtgtgagctgaatcagttgcagcttaatatccaaaagac
caaagaactggtggtggacttgagaagatcacggcgatctccagttactcccttgtccat
tagaggggtggatgtggagattgttcaggactataaatatttgggtgtgtatattgataa
taagctggactggtccaagaactctctggtcacatataagaagggtcaaagtaggctgta
tttcctacgtaaactccgatcttttagagtctgcaacaccatgttgcgtatgttctatga
gtctgtagtggccagtgccattttctatgctgtggtgtgctggggtggtagtgtaaaagt
ggcagatatgaagagatttaacaaattgattaggaaagctggcgctgtggtgggtgagga
attggacaatatggagactgtggccgaaaagagaacattgtgcagacttcggtcaattat
gcacaatgtagatcatcctctttataatgtggttgacgagctgagaagtacctttagtca
cagacttaccagcttaaagtgttccactgaacgccacagaaaatccttccttcccactgc
tatcagacttcataacgtctccctcagtcacttacccttacagtaatttatgcaatatct
tgctgctcgtgccatatattaattaattattacgggttttagtgtgtggaagtctgtgca
ttatgttctatgatgtgcaatagtctattaggtgcaatatttgtacgtttttttactggg
tcttaaatatttttagtgcaatatctttgttttttaaatgagtgctgaatgactttacta
cttgaattattgtatgtgtaattgttttatgtgtaatattattagttttggttaatatta
ttttcattacttgatatatgacttattagtattagttaccactgattcttttaagtgtaa
tatcttatataatagtttgtatacttatgtattgtggctgttttcttttatagattggtt
ggatttatgtgacttatttcacttacttaatttatttattttgtcttgtggttttgtgtt
tctgtgttttgtgtgttatggcagtcattacataagcaatttcctgcgggataaataaag
ttttctaagtctaagtctaag
>Drerio-B-R2348-Map3#CLASSI/LINE/L1
ttttttttttatactttatttttatttcttttaaggagagaaaaaaaaaacacacaaaaa
gtaggttaaaaaaaaaaaaaaaaaaaaaaggaataaaattaggtaattaatacaataaaa
caccagaacttaaatgaacggttgacaggtcacatatttccttacaggtcacatgaacaa
atacatatataaatcaggttacactgtataaaggcataagtacaatccatttctcccaat
attgcaggtatttgtccatttgtagttttaaagaaaaagtcatcctctccatattttgaa
cattagatatgatatccaaccattcagattttgtagggggttccaattgtagccactttc
gagtcacagttttcttactggttgctaggagtatttttaataagtacttgtcttttaccg
ttaggttggctgcaatatttcccagataaattgttgtaaaagaaagatccacatcatcac
caaaaatattacgtattatttgctttacatccttccaatatggctggatggctgggcaac
tccaaaatatgtgaaagtggtttgccaagtcttctccacatttcctccagcactgccccc
tgtccttgtcctgtgtttgcatgtatgttaatttgggggttataaagtatctggtaagat
tcttccagcaaaaatctctccacataccagaattggaagaggtggcctgtactgagcaga
tattcaaccaatcttcctctgagataactaggttggattctctctcccattttagtctga
tataatttgttgattcttccttggtcgatcggatggcagaatacaattttgaaacaagtc
ttctattatctttgttcttgtagatgtctataactaagtcaattaaattggggggatggt
tctctgagcatctaatctcactattaaaataggttctggtttgcaaatacctaaagaaat
cacatttgtctagaccatacttatctgagattttctggaagctatctaattccccatttg
aggaaatcaagctaaatgtagtgatgccgagcctataccaagcttgaaacctcccatcga
ttttagttggtttaaagtcagggtcaaatgctacccatttaatcagtctagactgttttt
cgagtagtggagaattacattctttaaaccagattctaaggggaaccctggaccactgat
ttaagctatttaaatagtgtttatgtaaaatcttgctacccaataatgattgtagtggga
tatcaatttgtgaagtttccaggtctttccattttgcagtgtattctgggttacaacaga
ttactaagggccgtaactgggcagctttgtaatagtcagacaagcaaggcaatgatcttc
cccctttctccttagacaactgcaatgttttatatttaactctaggtctcctgcccctcc
ataaaaattttgaaatccacttgtcccattctctaaactgttttgatgaaatttcgattg
gtagggattggaagaggtatagaagacgaggaactatattaatttttattgtctctattc
tattgtgcatctctaagggcaactgggaccacctatctatgtcagattttatactcttat
ttatagggccaaaattactatcaaataattgtgtagaatctttagttattttaataccca
agtacttaaaacttgttgagttccatttgaaattaaatttattttgcatatctttctgag
ggaaataattaaagcttaaaatttgtgttttttggatatttagcttgtaaccagagtagg
tgccaaatttatttaaaactgacatcagattaggaatgctaagttctggtgttccaacaa
acaaaagaacatcatctgcatacagacagatcttttgctctgaacctctaactgttattc
ctttaattcccggttcgtctcttattaactgtgccaaaggctcaataaataaagcaaaaa
gggttggactaagggggcaaccttgacgacagcctctttccagaacaaaacttttggtaa
gatgaccattaatcctaatttttgcatttggtgatgaatataaatttttaatacatctaa
taaagtcttcattaaagccaaatcttgtcagtgctaaatataaatactcccaacgaactg
agtcaaatgccttttccgcatctaagctaataactacagctctggttttctttttgttga
catgatcaataacatgtagcacccgcctaatattatcttgtgtttgcctatcccttataa
atccggtttggtctaggtccaccaattctggtattatatcttccaatcttttagctagta
ttgatgcatataatttataatccgtgtttaatacagaaattggtctaaaagaactacact
ctttcttatctttaccctctttaggaataatcgaaatgattgcctcactccatgttcttg
gtggttcaccacctttaagcatgtagttaaaacactcgtgaagcatggggattaactggt
ctttgaagaccttgtaccactcaactgggaagccatctgagccaggtgttttatttactt
ttaatcttgaaattgctttccctatttcctcttttgtgatctctgccattagggatttat
tctgtgttgtgcctatagagggtaagtctaatgattctaagaagatatttatttcagtgg
gattagttgtacttatttcactatatagatttctatagtaggtttcaaaaatgttatgga
tatcatcttggttgtgtttaattctattagttatagggtctctaatttccgatatagtcc
gctccgcctgctgttttctaagcctccatgccaataacttcaaagcctttgggccgtttt
cataaaatctttgcttagtgaatttggcttttttctctatttcttcctcatataatgtat
ttatttgcttcttaatattttttatttggtttaaaatatgaggtttcttttccataatat
gttctctctctaaggtcttaaggttctcctgcaagtcaaacatctttttacatttttcct
ttttcttatgtgaagtaagagctatgagtttacccctaatcactgattttgatgcatccc
ataagacactcggtgatacttccccattgttattgttatcgatataatcctttatttcct
tttgaataaattctttgtatgtactatcattcagtatacttgtattaagccgccacagtg
agttgttctttttgttatctaaatgtatagttaggtaaacaggtgagtggtcagagatat
ctctggttcctatcttgcagtctattagccggtgtctgtctgaattaaaaacaaagaagt
aatcaattcttgaataggaaatttggcttgcggaataaaatgtgaactgtttatctagtg
gatggagctccctccatacatctatcaatcccagttccatcaacagttttttagttaccc
ttgctctaggggttagcctctttaatgcattagtggaatcaagcttaggttgcatctggg
cattccagtctcctccacatatcaaaactcctgatgcttcagaagctattaattgaaaaa
cttcccttatgcatgagttgtcttgctcagggggtatatacacattaattaacgtaactt
cttttttatctaagaggcccttgacaagaacatatcgaccctctttgtctgtaaattcag
caagcaggcggaagttcacacagttagagattaatattgctacccctcttcgttttcccc
tcctgtaagatgaataaaatacattcttaaaccctttttgttttaatttttcgtgttcta
gattattaaggtgcgtctcctgcataaatataacatgcaacttttcctttttcatctttg
cgataaccttgcttcttttgattggattgtataagccattcacattaagggtaatcaccc
tatattcctgaaactgcatgtgatcatgttataaagcactttctgtaaggtatatgttat
tcgtgacctagtctgaactacatatgaactatatacaataaaaaaagaacccttgacttt
acagtcggaaataacaaaactaaacagaatacatagagaaacctccattcgaagtaacaa
acagttcttacttcttattgtaggggaatagtctagataaacaccagagcccctcttcag
tgcagccttaagtgccctttagggtattctgcgtgcactaacgaacgtcaaaagcaaata
ataaatatatatatatgttcccgtgtttgtcggtcaactacgttatttattaagggcgat
tttacccgttgcagatcaacagaaaaataattgaggtaagtaggataacagcaacagcct
acatgagataacagtcttagagtagtaacgttaggggaaagaaaaaaaagaattcagtct
tactccatcccgttgcgggtgttcgcagctgtcgcctgacacacactaaaatgtccataa
caaacggctggttccttcaccaactgtatagtttacagtcatttgtcactcacagctaac
aaaccataaacctttaaatctatcttggtcggcgaaaattccggagcctctctttaatcc
aatcctgacgggtctgccggtttgtcgtattcgtagagcgttgccagccggtcgtccgcg
ctttgctcaaaacctcaacttctgaagatgtctcgcggccgaactggaagcccctttttt
tcatgtcctcggtcgcttcgtctgcgcttccataggtgatcggcccaccgtcaaagaaca
ctcgcaatttcgctggcggcggtgtttgaaatcttatacccttctctttgagtatcctcc
tgatctgagagtatgccttccttttcgtcaaggtttcagcagggtagtcatgatcaaaat
agatcctgctgttgttgtgaaagatttcctttttcttccacgcagtgtgcagaaccattt
ccttaactttgaattcttgaaagtacacaatcaccgatcttggctgtgcctcgttaggcg
gtcttggtccgagcgctctgtggcatctttgaatcctgagttcaatatcaacgaggtcca
gttcttttttaataagattatcgatgaattggtagatgttgttattttcggcgccttccg
agatcccgaaaatgcgaacattattacgtctcgagcgtgcctccaggtccgttaacttca
tctgcattttttcctgggcttgtagtgactggctcagagcttccctgaagtccgtggacc
actcctcggcttcggcgatgcgggcctcggcctcactcactctgtcagttgtagttttta
gatcagttgtgaattcgtttagcgtctgataaatttcctttcgaaagtccactaattctc
ttttcagatcgtcccggaagttatttagctctgacttcatctccaaggccatcatcttta
tgtctgcgcggatggccgcgacgctatcatccactgttgctaattttagattttcctctt
gtccgccattacgttctccttgttcctcagccacggcggtatcctctaaattactacctt
tatccgctttcccaagctgttttcctttgccctttttgatcttctccccttccatcatta
aattcgatcagtaactaagttttaattgtattgtttggggaattaatctccgaccgaacg
ggagacaaaaagttaagcggccatgcgcttcagttaaccgccggaagtc
>Drerio-B-P467#CLASSII/TIR
taacagtggttctcaaagtgggggtcgggaccccctggggggtcgcgggacaatgacaag
gggtcgcttggtgatatccaaaactcaaataaattttattaaactatttgaattaccata
ttttattcataaccgacagaagatagttaatagttgcattaaagaaacaacaacatacaa
ataacaatcagccatcagcctttaattttaaaatcaaaatgtaattaaatccataaatga
ctttaaaaaacattatatggctaatagactgttgcatttttgtgttgtcaatatgctcat
gtttatatttgcctatagttgtgtctgcaacgtttacatatttacagtataaccaccttg
aaaaatgggggtcgcgagtcactgatattgttatttttggggtcgcgggctgaaaagttt
gggaacccctgtctaaaaattattttattttgttacttaataaattaaaattaaatat
>Drerio-B-G1168-Map3_s_2#CLASSII/TIR
gtggacttgaatagactttacatttgtcctggtcattaatgcacagtaaaatgatgacat
cagaatagaactattcataattctgatgttgaagacttgtgcggccgcctttgcttctct
aattgtagaaattgtagaattgtagaaatgttgtattatgatcatctagggcagtggtca
ccaaacttgttcctggagggccggtgtcctgcagattttagctccaaccctaatcaaaca
cacctgaacaagctaatcaagttcttgctaggtatacttgaaaaaatccaggcaggtgtg
ttgaggcaagttggagctaaaccctgcagggacatcggccctccaggaccaggattggtg
acccctgatctagggggtcgaatcaagatcgcaatctttttttgattaattgtgcagctc
tatatgtaatgttatccgacatactgcttgatttcttgctttatcaccactgtaacaaaa
aatctgttactgtcacagccctactttgactgtctcaagaccatagctgtctctggagga
tgaggagctctcatatttcatcctagtttgtgttctgaagatgaacaggtctctgggaat
tgtaatgatacaagagagtaacaacaaaattcatgtttctgggtgaattgacacttaatg
tgaaaaatattttaagaccacagtgtaattgcaaaatttaaagactaggtgataatagtc
ttgcatccactattatggaccatcatggtaggacccctggcaataacagcatcaacttaa
acatgcaattttaattatactaataatacttaataacaaactgctattactgttataaca
tgatttaagttatatgctataataatagtcaaataggcctaaacatgtcaaggtataaca
tgtgtttgtgagagagaatcaaatcatacattctgctcttaatattttctttatgattta
ctgaaatattgtctacgtttcattgtcacaggtgctcagttttgctccagtaatgctaag
cacaacagatgcatcaatcagccgatgggtataaagcacaagttaacgtgatcccagttg
acacgagtccataatcataataaaaaattattgtactgtatcaactgtttgttgatgagg
gattactatctcagcttttttagggtgattcaggtgacatatttaatcaaattagatggg
ttggtcagtgaagttaacttcacgtaggctgtaacagctttgtatagtcaaaagttaaca
caagtccacaatcacaacaaataaaatacattgatttttacagattcaaatacaaagaat
gttcaagcaatttttgcatttgattggctcaccttgataatctagtattggctctggcaa
tacctttctctatgatactgctgttaactttgaagtcaattgtttttatattttctggtt
tattgtcttttgttttaattttttgttgttgtgtatagttttctgtaatttcattgtgaa
ttctatttccacttatttgatgtaaatagaattgcttaatgttctattgtaattaacatt
aattgtaatgaaaattaaagtgcaaatgtactgtaaatcataaatgtatctagtatttta
aaataattaaataaagtgattatatttggccttaaatacagaactatcaatttctccaaa
aatgtgaccttaatgcttaatttaaatgccagatttaaaaagaatggttcaaagatttgg
tacaagatttgatcaaccaaaatgccacaaaataacaacagtaagaaccaacattattaa
ttcttatgggttaagttagagtttacatcatttttgtaatttatattattgttacctgtt
attagaatggttgaagagttcagagaatctcagaaaaaaatgttctgaccttaaattaac
ttttaaagaatgtggccattttaacgttcttagaatgatatattttaactgaattgtagg
tttttacaacgttgtaagaatgttatgctaaccataaaaacgttctagcaacgttaagca
aactggacatttcaacgttctctgaacatttaaaaaagacattcttaaaaagttaaattt
tggttgaaatttagattatttagagccctgtaagaatgttattcaaaccataaaaaacat
tcttacaatgttaagtaaactgggtatttcaaagttattgtaacattaaaaaactaaatt
tagaacgttgtaatttggcgaaaatttaggttttgagaacgttattctaaccatagaaaa
acgttttagcaatgtcaagcaaactagacatttcaacattcttggaacgttccaataatt
ggtggaaatttaggttttgaaaacgtaagaacattatgctattaataaaaaactttttag
caacgtcaggcaaactggacatttcaacgttcttggaacgttccaaataaacgttcttag
aacattatttttgggtagaattttagtttggaaaatgttgcaacaatgttatcctaacca
taaaaaaaaacgttctagcaacattaagcaaactggacatttcaacgttcttgtaacatt
ccaagtaaacgttctgagaacgttatattttggtggaaatttaggttttaagaacgttgt
aacattgttatcttaaccatcaaaaaatgttctagcaacattaagcaaactggacatttc
aacgttcttgtaacattccaagtaaacattctgagaacgttatattttggtggaaattta
agttttaagaacgttgtaacattgttatcctaaccatccaaaaacgttctagcaacatta
agaaaactggacatttcaacgttctaaaaacattccaaataaacgttcttagaacattat
attttggtgtaaatttaggtttttaagaacgttataacaacattatcccaaccataaaaa
acattctagcaacattaagcaaactggacatttcaacgttctagaaacgttttaagtaaa
cgttcttagaacgttatattttggtagaaatttaggttttaagaacgttttaacaatgtt
gtacaaaccataaaaaacgttctagcaacattaagcaaactggacatttcaacgttcttg
gaacattccaaattaacgttcttagaacgttataatttggtggaaaattaggttttagga
acgttataacaacattatcccaaccataaaaaaaacgttctagcaacattaagcaagctg
gacattttaacgttcttggaacattataagtaaacgttcttggaacgttatattttggtg
gaaatttaggttttaagaacattgtaacaacgttatcccaaccataaaaaaacgttctag
caacattaagcaaactggacatttcaacgttcttagaacattccaagtacacgttcttgg
aacgttatattttggtgaaaatttaggttttaagaacgttgtaacaacgttatcctaacg
atcaaaaaacgttctagcaacatcaagcaaactggacatttcaacgttctagaaacgttt
taagtaaacgttcttagaacgttatattatggtggaaatataggttttgaaaacgttgta
gcaacgttatcctaaccataaaaaaacgttctagcaacattaagcaaactggacatttca
acattcttggaacattccaaggaaacgttcttggaacgttatattttggtgaaaatttag
gttttaagaacgttgtaacaacgttatcctaaccatcaaaaaacgttctagcaacattaa
gcaaactggacatttcaacgttcttagaacattccaagtacacgttcttggaacgttata
ttttggtgaaaatttaggttttaagaacgttataacaacgttatcctaactatcaaaaaa
cgttctagcaacatcaagcaaactggacatttcaacattctagaaacgttttaagtaaac
gttcttagaacgttatattttggtggaaatataggttttgaaaacgttgtagcaacgtta
tcctaaccataaaaaaacattctagcaacattaagcaaactggacatttcaacattcttg
gaacattccaaggaaacgttcttggaacgttatattttggtgaaaatttaggttttaaga
acgttgtaacaacgttattctaaccatcaaaaaacgttctagcaacatcaagcaaactgg
acatttcaacgttcttggaacattccaattaaacgttcttagaacgtcatattttggtgg
gaatataggttttgaaaacgttgtagcaacgttattctaaccataaaaaaacgttctagc
aacattaagcaaactggacatttcaacattcttggaacgttacagataacgttatgagaa
cgttcttacaacctaaatttgttagctgg
>Drerio-B-G3583-Map6_s_2#CLASSI/LTR
attggttaacctggtggcgtcaggcctttaaaacaaacggaagcggacttctacggccct
cattcctccacgtcaccacagtctttgacggctttattgttgtgttctcctttatgcttt
ccttttgatatttgtttggagtggggagctccaacctgctttaggtttgtttggtcgttc
tttattatgttgttgggctccccatctcttgtcaatttggattgttttgttggttatgtt
atattaataaataatttagctggagaactttggccgttgtttattatgttacgttgtctt
ttggtcacgagtcttatttaagttagggaccgtaacataattgggggctcgtccgcttct
ctttaagttgtttcactttgttctctttttgataccaaacttgtttgactttactgaacg
atagatcgttagactataatgtttggttctcatggggaattcctcatgacgtaatttcgc
gtcatagggaatcccgcgtagcgtgtcacaccggagcgtgtgcatgtgtgtgtgaacatc
gtgtttgttttgcttgatcaacgcggttgcatggcaaagcttgctggaaatgcaggtaag
tgaagtgtttttgtatactgttaattgcatagcggcctttactcccctgttaggttaaag
aggcgttgtcctttggacttcgtctgttttttgtttttgtagtgtcgcaaagaggcggtt
agtgttatctgttaacgcagatatctcgggagcacgtccgtaggattttgtggggtcgtc
tattatagattgtctcacaatcctgctggtttttagtgcataataacccgccgctgaact
gcgtgaagactaggtgagttagacaggtgaagttccgttaggcaggcgcagatagagggg
tgtatttgctcgcatttggtatactttgtaacgtttgttgtcacttcactttcctttgca
ttatctttctattttgttatatagttaatttgcggaagtttgtattttgctgttggatga
ttaagatttgacgcagatttgatttttttgtatatttttattaatattttgactgcgtgt
ttttcaatcttattatggagtttagtttagaggaatttgttgctcatccgagcatagaga
aacttgaacagtgtactaaaagtaatctgttctctattgctgctcactttgaagtaccac
tctctaaacaagagaaaaaacagaaaattaaaaatgaattgcatacagccttatgtgaaa
tgagtatccttcctcctgttagtgctgtcacttcacatgctgatgtgcagcctgactctg
aattgcgtagacttgagttgcaagtagaaatacggcgattggagctcaaggaaaaagagc
taaagcatgaatttgagctgcgtaaatttgagatacaggaaattggaagacgtgaatctg
ctcgtttgtctaggcagtcaagggattttgatccggaaacagactttgacattaataaat
gcattcgtttaattcctcctttttcagagagagatgtggacaaatattttgtactttttg
aacgagtggctacgacattgaaatggcctaaagaggtatggactcttcttttgcaatgtg
tattcacaggaaaagcccaggaggcatatgcttctctttcacctgaattaagtttaaaat
atgatcaggtgaaatctgctgttttaaggtcttatgaattagtacccgaggcctataggc
aaaagtttaggcgttataaaaaagctgaaagccaaacttatgtcgaatttggtcgtgaaa
aaactgtactttttgatcgttggtgttctgcacaagaagtgaaaaatttagaacagcttc
gtgatctaattctaatggaggaattcaaaaattgtctaccagacaaaattgcaacatact
tgaatgaacagaaagtcactaatgtactagatgctgcggtattagccgatgaatatgttc
tgactcacagagagaactttgaaaagccatctttctctccgttgcagcgtagtcctgtca
cgcactttcacactgagcacagtgctaaagatgcggctaggccaaggccagtatgtgctt
attgcaaaaaacgtggtcatttaatcaacagctgttttttgttgaataaaaagaagccta
aaactgtggcactggtagaaaaagtctcaacatcaaacctttttcagtcagggtgtgttg
atttggagatttactcaccatttataatgaagggagttgtttccttgtcagacagtgatg
taaaagttcctgtaaccatcttgcgtgatactgccgcttctagatctatcattctacaaa
gtgtgttgcctctttctgataaaacttcgttaaactgcaatgagattgttcagggatttg
gaatgaaacttgttaacctgccaatgcattctgtccagcttgagtcggatctggtgtctg
gtccagtagcagttgcagcatgcacagcttttccaataaaaggagtggattttctcttgg
ggaatgatcttgctgggggcaaaatcttagtgagtcctgaagtaactgctgtgccctttt
tgtctgaaggcccagatgaactgcaggtgaagtatccaacagtgtttcctgtatgtgctg
tcactcggtcaatggctaaagctaacttgatagactctgatggcttggaggatagtttta
tgatagatcttgacaaagaacctaaagtagactctgatagtggccctgttctgagttctc
catcttcagtctctgattttacagagttggatggaaaatgtgaaaactcatcagctgaca
atgtgctagaacgttctgagctgtctgagagctttagtggggttcgtatgtcaaaagaac
atctaatttctgaacaaaggagtgatgattcgctcgtttctctgtatgaattggctgtcc
ctgaagaaaagcttatcgacaatgtgtctggttattttgtcaaaaataacattttaatgc
gcaagtggacgccatcttctgcttctgtgcatgatgattggagcactgtaacacaaattg
ttgttccaaaaaagcttcgaggtgaaatactcagtttagctcatgacaaccccttagctg
gtcatttgggtgtcaccaaaacctatgatcgtattttgcgtaattttttttggccaggtc
taaaacgggatgtgaagtggcattgtagaacatgtcatacttgtcaaatagctggaaagt
caaatccaccgattccaccttaccctttatatcctattccagctgtagactcgccgtttg
atcatgtcgtggtggactgtgtaggcccattgcctcggaccaaatctggcagtaaatttt
tgttgaccattatgtgcgcttcaacacgttttcctgaggccatacccatgcgcaaaatta
cggccacgtcagtagtaaaagcactgaccaagttcttctcactgtttgggcttcccaagg
taattcaaacggaccagggaacaaattttatgtctcgtgtttttaaacaggtcaccaatc
agctgaaaatatcccataacttttcaagtgcttaccatcctgaaagccagggcacattgg
agagatttcatcagacccttaaatcaatgcttcgtgcatattgcctggagtttgaaaagg
attgggatgagggtgtgcacttgcttttgtttgcagctcgagaagtggtgcaagaatcta
ctggcttcagcccagcagacttggtgtttgcacataatatccgtggccctttgaaattgc
tgcgagacaattggttgaatgaatcggaacaaaaaaatatactggattatgttagctctt
ttcggcacaagctacatcgtgcatgtgaactggctaaacagaatttagcagttgctcaat
ccaggatgaaaaactggtttgataagaacagtgtggacagacagtttaagccgggggaca
aagttttggtatttttaccgattcctggctgtagccttcaagcgaggtatagtggacctt
atgtcattgaaaaaagggtaagtgatagggattatgtggttgctacccccgaccgtgttc
gtcgtagcagactctgccacatcaacatgatcaaaccttattatgatcgtgggcaaatga
ttcctcacagctctaaaaaaataaaaacagctccatctatgcctaacactgagtgttcaa
ctgtctcaagtgtgttacaggtacaatcattttccgggttgtcatcgggtgctgacagtg
tcattgagaactctgagtcgctgtctgatcttgaagctggcggcgacattgagagtccat
ccgtggctacagttcaaggatgtttaaaaaattctgagatgcttgctaatcttgactctt
gttttttgcatctttctgatttacagagaacagacatatttaaattaattaagtgtcatg
tttccctgttttcagatgttccatctcagactcatgtgctgcagcatgacatcgatgttg
gtgctaatgctgcgattaaacaacatccataccgcgtcaaccctgtgaaacgtcagcgac
tacaaaatcaagtcaattatatgttggcgcatggtattgcagaacctagtattagctcat
ggagctcgccctgtcttttggctatgaagtctgatggatctgaacgtttctgcacagact
ttagaagggttaacaatgtcacaaaacctgactgtcaccctcttcctcgtatggaagact
gtgttgaccgtgtggggtcggctgtgtttgtgacaaagttagaccttcttaaaggatttt
ggcaggtgccattaactcaacgtgcaaaggaaatctcggcatttgttacacctgatgcct
tcttacagtatacagtaatgccttttggggtacgcaatgcgcccgcgacatttcagcggt
tagttaactgcgtgttggggggagtgccaggatgtgaggtgtatctagatgacatcgttg
ttcattcaaaaacgtggcaagaacacatccatcagttgacacaggtttttgagaaactga
ctgatgccaatttaacagttaatttggccaaatgtgattttgcaaaagcaacggtagtct
acttgggtaagattgtgggcagtggcatggtaaaaccagtacacgccaagattgaggcta
tcacgtcatttccagtcccttccacacgtcgcgaattacagcgctttctgggaatggcgg
gatattaccgtaatttttgtaaaaacttttcgacagtagtttctcctctcaccgacctat
taagtccgaagtcggtttttaaatggtcaccggaatgtcaacattcttttgagtcactta
aacaccttttaatgcatgcacccgtcttggcggctccagtgtacgaccgtacattcaaat
tggctgttgatgctagcgatgtaggggcaggcgctgtgctattgcaggatgggcttgatg
gagttgagcacccagtgtgctacttttcaaaaaaattccagaaacatcaaaaagcatact
ccacaatcgaaaaagaagctctggcgctggttttggcccttaacaattttgaggtttata
ttggatcttcatcttatccaataacagtctacactgatcacaaccctctcatctttattc
atagaatgcgtaattctaaccaacgcttaatgagatgggctttgtttgtccaagccttta
acttggacatgaaacatgttgccggtaaaaataatgtgctggccgatgcgatgtcacgta
ttaccatatggtgatgggtggtgtttattgtatttttgttttgtttaccagtcaccattt
tgggggtggaggtgttgcgtgtggcgttcactcctgccattaataattactttcgattga
tcttgtttgtccttttcccttttcagttttctattggttaacctggtggcgtcaggcctt
taaaacaaacggaagcggacttctacggccctcattcctccacgtcaccacagtctttga
cggctttattgttgtgttctcctttatgctttccttttgatatttgtttggagtggggag
ctccaacctgctttaggtttgtttggttgttctttattatgttgttgggctccccatctc
ttgtcaatttggattgttttgttggttatgttatattaataaataatttagctggagaac
tttggccgttgtttattatgttacgttgtcttttggtcacgagtcttatttaagttaggg
accgtaac
>Drerio-B-P596.166-Map3_reversed#CLASSII/TIR
tatacagtaggtgagagttcaaagtggctattaacgccgcggctggtaccgccgccgttt
gaaataggtgccgctctgtttttagtgtatgaccgcagtttgtgaatgagccgccagggg
gcgcaaagggacgggatgcgaacggacagaaatagatcatacagctactgtgcttgtaaa
tgatattaaacaataagtcaaagcattataattccttcattaatcatttaaaatttgtta
acacgctttattgtaaactttttaagtgcaaagaggattcgttttggaaaatagaattga
agaagtaaaagacaactaaaatgaaagcacaaacatttagtacaaataagtagtcttaaa
taaataaataaataaataaataaataaataaataaataaagcagcctaaatatagaaaga
tgttcagtgtttgctattttgataggactaagacaagacattttcatttatgttttattt
ctgtttttatttccattttcgttgttgattatattttactatcttatttatgtctcaaca
attgtacataaacgaataataaacgaataatgaaaataaatgaataatgaaaataggcct
aaataaattatttatttaaagacattgccgtacagtacgtgaaacactgagaaaaataaa
ttgacctaccttaagcagatcactaaaagtataataaaattatttttgccgcaggacata
aattaagtcttgcaggtttatttttaataatttagtttcagttctgttcatttttttttc
aaaacgtcaatgttctcctttaaagtagctataactgttgttttgtttttttgttttttt
tttttacttatggctcagtatgttttgtattttaacttcatattcagtcaccttgcaaat
gtgtgtgaaatataatgccgcataaccgcggaaaaagaagaaaaaactgtcgaaggttag
agctaattcatcaaaataagctatattaaaatacaacatttatgttaatacaggcagagt
gtgaacaaactcaaggctaagatatgcgcttgccttttaatgcatttgcggcctttaggc
tacaggcaactatgtataataatgttttttttttcttgttttttttttgtatggtaaagg
acaatacacattatgttattgatgtaaacttaggctaaaacttaccattgataaacgtga
cctacctcaagcagatcacttaaagtataaaaaaataaagtaggctatatatatatattc
ttaataaacttcacagccacaaatataaaaacaacttgtattaaaactgggcgaggatta
gaaagaatacgatgcttgttatatataatttaaattttgattccaatttctgcaagcaca
ttttttcactcgctactctgccagaaacttcgccgccggagagcacctcaataatgtaaa
catttgtttaaagatggagcgcaagatgtgccgagtggcaacatgtgaagaacgatggca
aagctaagtgtgattattgtaataaactaagttataaagcagagtcccgaccaacaggac
taagcatatgcggttggctcattcttcacgaatatagaattaaaataatggcgcgttagg
ttcactaagcagcgcattctctccgcctcatcgtttaaccagcgggacacgctgctgaag
caggagagacactccgtcattcataatcttagctgatgtatcggagtcgaaagaatatat
caaagaggaattttcttttaacagtcccgatatgtttaatctttttattttatttttttt
ttcgtgtcatttctcttcagcaaattagatattttttaaagctgcttgattcttttaaaa
ccgaaagcagggcccatagtgtttttccataagatactcctttatgaatgttttaatttt
tttattaaagtttttaatgtgctttttgatagttttattttatttcaagcagcatctaaa
tgcgaatttatcctcaaaacttggcatgagagcgatgcaagtcatgtgtggcataattgc
cttttttccctgcgcgtgcgagatcaatttctgatctttttgcaactaaaatgaaagcat
aaacattcagtacaaataagtagtcttaaataaataaataaataaataaataaataaata
aataaagcagtcttttaacctaaatatagagagatgttcagtgtttgctattttgacagg
actaagacaagacattttcatttatgtttttatttctgtttttacttacattttcgttgt
tgattatagtttactatctcattttatgtctcaacaattatagataataataaacgaata
atgaaaattaatgaataatgaaaataggcctagatatattatttatttaaagacattgcc
gacattgagcttaagttgaatgcagcttcatcaaaagcagaaaaaaataaaataatttga
cctattttaagcagattataataaaaatatttttgccgcaggacataaattaagtctagc
aggtttgtttttttaatactttagtttcagttcagtttttttttcaaaacgtcaatgttc
tcctttaaagtagctataactgttgttttgttttgtttttttacttaatggctcagtatg
ttttgtatttgaatttgacgcgtcagaaaaaaaaaccgctgaatctctgcaaatatttgg
ttaacttataaaacaaatgtatggtttagtgatgttagtaatgcatagaaaaatgcaaag
cagaattattaaagttattatttcattgatctgaacataaccatttataatataattact
aacccgtcgtctaaaatattaaaataataaaatagtctattattttattcatggctagag
cttgattaaattgattaacaagccatgtgcttttgtttgtttgttctcggtactgggtat
acgcaaaacattttctaaaatgtcaagcagtatttgtctatagagcagcattttgctaat
tataatagtcctttatatttatatacatgtgtttttgcatattcgttatttcacttgatg
cattcgttatttaatgtttgaatactgaaataaaaagccatcgtttaaaaggttatttca
ccatcaaaatgtagcctgttatatgtatcattaacgttttatataaaactgctgtgcagt
gtaaatgggaccttaatacagtttaaagcgaagttgtctgtaaggatgatgggcatggca
tgtctattgttgtggctcgcgttgtgaatattagaaaataactgtcgggtgaaggcttta
tggtcgtgcggaattgtctgctgctgtcatggctcagcaggcaacaccctattcagctag
gctatgttcggtgtttgtatgtacaaattcgttttggcgaatgctagagcgtaatagaga
tattttaaataacaagtatagttcagtccagaagttgctgtgcatagaaacattcatttt
cataaggccccatttgcggtttggttttaaaacgcataggttttgctacggttacgccat
ccgtcctcgggagttttggattttgtgtaaccatgtttgtggaaaacacttgagggtgga
gacataccccttcccccgtctcataaccaaaagcttgtctttcaggtgttaatgggcatc
gagaccgaagtcatgtcgcatttccactgtcggcctatagctcgcagcgcgtaacgcaaa
cccagcccccagaacgtcccccgagtgttggcatcgtgcatccgttaataactcggtaga
aaatgtattttataacatcctcatttagacacagtcaaacattcagcccaaatgcactgg
agagacctgaaacgtgttcccaaaaatgctctgtttgcacgatttgattattatcatcat
atccaaatactttataaataatattcttaaccttctctggtgtttattgtttttagaaaa
tatctaaaatcttttaaaagaaaatatcttgtaaaataaaagtttgatttggctttaacg
gttttatttatgtataggcctacctaaactgttatagcttgcttttgcttgttttatatt
ggtttatttatttaatgcgattttattatatccgataatgtaattctttaaattatattt
caatgtggcttaggcttatcaagatatgacacttgttttgagtctacaaaaggtaatttg
taaagtgttatgtctttctgttgtattcatatggtgtattatctgcaaaataaataacaa
aaagaaagaagccgctagcagcatccacagagctgtgaagagagcgctcttttgctcggt
ctctcacacacaacctttatgtctgctgtgtctttaatatggtgtgtagattattatgcg
ttattgaaacatcaagggggacgcagcaaaatcacttataaattaaaattgtattattct
atgcaacagccttacatttaaaacggaaacataagggcgattttaagcaaaaagacctca
gcctataagtctagatgttttcttttcctttttatttatttgtttatttgtttggcgcat
gtgtgcgataggaaaactatagtgtaattacggcaagccatctttcccagactcggggca
aattcctttcactccgtcccgaagccccagctggccctcctgccatccactgcgtaaaac
atatgctggataagttgacggttcattccgctgtggcgatcacagactaataaagggact
aaaccgaaaagaaaatgaatgaagaatgaatgaataaattaataataataaaataaaaat
aaggtaataataaacacaaatgccgcgtaagcggccttttttttagagatggtacatttg
aattgcctcttcccacttcccccacctcgaaattgaaagttgcaaagagaactcaatagc
aaagatcatagcccattaacacatcaacacatagtccatttacacatcaacacagtgcaa
gtttagcggaagaatgtcaaatcagaatcacgcagatgaagcacaccagctactactatg
aaactattaaaattgttttgtcataaatttgcttatttgcagcagctttttttcgcgcaa
cagaaaagcggcgttgggaagccgtcaatgaataaaaacagggtcaatagtgaaaatcgg
cttttcattgtatccctattacctatatcaatgcattgaaggccttttatggtgtcatct
cgatagaatagcctaagttataaataatttaaagaacaaagttataaaaactcacattac
ataaataaacaattaaaaatatgtttaggttgtctatttaattgccctcgtgatgatggt
gtgctttatcattatgtgcgttttacttataactaacctgatttaaatgatggatctgcg
acagagaaactaggggttttgggggacatgcatcactatatcctttttttccccaaactg
tgcatagttcagctgcaagttactgtacgtctttttttggaaaagcaccccatgtccgct
agtgccgcgcgcctctttctctgggcaaaaatgagttgatttttaaaataataaatatat
agattaattaaattttcagcaaaagagacatttatttcatatttcactatgcatttcatc
tgatctttatagcttaattaaacacatattgtcaaaacccacacataggcctattgtatg
aaaatgaaaagggcattttttgttattattacactactatttgttatttgttgcctaggc
tattttcacatttgaggtgctttattggcatgacaagtaactgtacattcgttttgccaa
agcagtgcgcgtctcacaaacaagacagtgcaaaaagggcagtagtgcaaacaaatatga
aaataacatataggctaataaaaaaatgattaataaaaataaaaatagaataaaaaataa
aaatataataataaaaataaaaatagatttttgataacattaaacaggataaaggtaata
atagtagcctattatcaaaagtaagtccacataaagagttccagtatttgtgtgttggag
acaggagcgggtattgttgggtgaacacacagcagcacacacactcccccagtaagatgg
gttctgttcgacagggactcaaagttgttttgtatgtgttggattatcgggtagaatttc
tcccggatctcggagtatttagtgcactcgggatatgcagctccgtctcaatcagctgct
gagggcacagccgcttctccaccggcagccatgtttttttttgtgcgggcccgtctttac
ggctagctgatgtccgctgcccgcttctaacatgttagaaaatactgcaaatcaagctgt
cggtatctccccgcggttgaaattgttcgttattccgaaaaaaagaagaagaaatatcag
cgcgcagtagttgctttctagattatttaggcctatattcagctgttttaatcttgcaat
tctgataattagagataatgtctgttcaacttgtctgtcatttatttctcatttgctact
tattttattaatttgttgatgttaatatactacatagtcttgtatatgcatatctaaaat
cctttggcattcaaatttgctttgaacttgaaagagagaaagaatcggattttacctgtc
agagcacattgcatatgctttttttgaaataacatttatttaacaaatattttagcacat
cgaaagtaattaaattacctgtcttttgattaaaacctttatgcaaaaagatcagaaaaa
aaggcaatatgcgacacatgacatgcatcgctctcatgccacgttttgaggataaattcg
cttttaggtgctgctttgaataaaataaaactattaaaaagcacattaaagaatactcat
aaaataaaaccttgatagaggagtatcttatgaaaaaacaccaattgacgggctctgctt
tcggttttaaaagaatcaagcagctttaaaaatataatttgctgaagagaaatgacaggg
aaaaaaagattgaacatatcgggactgtcaaaagaacattcctctttgatatattctttc
gactccgacacatcagcaaagattatgaacgacggagtgtcctccactgcttcagtggcg
tgtcccgctggttataaacgaggaggcggagagaatgcgctgcttagtttcggctcgata
tatttaaataaaaactaacaacgagctgcttataacgctcaaaaagttaaactcaaatgc
acaacccttgttggttgcacctgcaggatgcacaatgaacctaacgcgccataattttaa
ttctatattcgtgaagaatgagccaaccgcatatgcttagtcagtcctgttggtcgggac
tctgctttataacttattagtttattacaataatcacacttagctttgccattgttcttc
acatatagccactcaacacatcttgcggtccatctttaatgtttagattattgaaggtgc
tattgacgttttgagaaaaaaattaatagtactgaaactaaattattaaaaataaacttg
cgggacaaggcaagcacatatcttagccgtttgttcacactctgcctgtattaacataaa
tgctgtattttaatatagcttattttgattaattagctttaactgacagccttttcttct
ttttccgcggttatgcggcattatatttcacacgcatatgcaaggtgactgaatatgaaa
ataaaatacaaaacatactgagccattaagtaaaaaaacaaaacaaaacaacagttatac
tttaaagcagaacattgacgttttgaaacaaaaaaacggaactgaaactaaattattaaa
aataaacctgccagacttaatttatgtaatattttcattattcatttattttcattattc
gtttattattatgtactataattgaaacataaaatgagatcgtaaatataatcaacaacg
aaaatgtaaataaaaacgtaaattaaaaatataaatgaacatgtctagtcttagttctat
caaaatagcaaacactacatctctctatatttagactaaaagactgctttatttatttat
ttatttatttatttatttatttaagactaattatttgtactgaatgtttgtgctttcatt
ttagttgtctttcatttcttcaattctattttccaaaacgaatcctctttgcacttaata
agtttacaataaaccaggtaaaaaaaaaattaaatgtaagttgaggtgatcgcaagttca
caactgtgaggtgatgtgctctatcggcaggataatctatattattttgctgtttttcat
atgcgcacgtttaagatttgagattataacattgccatgatagtcaaagaaatcaaaaca
ttattttcaccccaacgcaatttaatcgggcactgaaggctaataacttaattcttatat
tagctttttgacttctcaccatgtatcttttctacagcatagtatagtgtaagagcatgt
ctattaccagaaaaactaaattaaaattatattttaattgaacacatcacatcacataca
gtaagctacgcctacagaacagtctgtttagcattgtgaaaaggcaaagctgaatatctg
tggttaaagtgccacccagcggtcaaatgctgctggcgcatcaagcaccgccgtcgccgc
ggcatgaatggcggtacaaggaacacattgaagtagtaacatctgtacttta
>Drerio-B-G643-Map20#CLASSII/TIR
agagctgtgaacctacactagtctcacggttcggttcggttacgattatcatgccatcga
ttcggttcaattcgatatttcggtgcatcacggtgcattgacggtgcttttcatacacag
ttttatattttcttcacagcagcagttcttgtattaaaatgtatgaatatatttatattt
atatactatttgtaatacaattttgtcatttaatacaaacagtcagatatataaactgta
actttaaacaaaacgagcatttagcaaataatataaacaaatataaatatccagctcaat
ttctgatccttgtctagttctcttacacctctttgattggtcacaccctcaacaaaaacg
gttgcgattggctcttgcgcgctgcgctcttcacagatgagtgacactgataagcggcag
gcggcagcggcgatctcacagctgatgtatgatagacacggtggagaaaactctgcagac
acgcgctcgtttctgtatccaaaagtaacgctgtaaaacagccgagaggagaagaaaagc
cacgccagcaggtcaaatgggccactgtgtgtgtgtgtggggggagagtgtgtgagagag
agagagagagagagagagagagagagagagagagagagagaaatggagtaggctactttc
attctctcgatctcagtgaaataggggctattgttgtatatgtcagtgaaagactgatcc
agcaaacacacacagtgaaattgtgcacagtttatgagttttaagtagttaaagcgttgt
aaatactcgcgatcgcctccctcgcgacagagcgcatatgaggtaaatgacgtcagtaat
aaccggttatgattattactgaaccgataccgaattgtccgcgtctgcatcgcggtgcac
cgaagaaacgattaattttgacacccct
>Drerio-B-R237-Map20#CLASSII/TIR
cagagccggcccaaggcataagcgaactaagcggctgcttagggccccgtggccaccagg
gggcccccaagagtgcttgaaattattgtgtgactttcgttttagtttgttgagttgtgg
attagtggtgggacaaaatatatgcccatttatagtgttatttctgaccgcgatacatac
tcaggcgccaagatatttacctaaatttacaaaagatctgatttaattaatcagttttcc
acactgactgcagcagataaccgctttagctacagtacacccagccgccaccaggtggcg
cttcccgtaatggcggatcattagacatacaccagcgtcatgtaaaccactgcagaagat
gagccattgcaatggtgaatatctcaggcatacagacactttcttctgtccaagctgggc
caatgtatttgtgtgtttcagacatccagctcccccgaatttgccactagtttctttcta
acagacgcgctttcacttcgctatatcgctcgcgcgtgcccgcggccagtgcaacttctt
atgtgctcaaactttttaactccgccaaaatatataaagatatcaataggacatgaacat
ttaattagaagggccttgcgtttatttgactcttacagaccttgtcaaagtcttgtagat
ggtattttggcaaaaaaaaatattaggggaattaaaaaacttaaatagatgagtaaataa
ctaatgttctccactgctgaaaacatacgtgctcagaggagtctgtgctcacctctcaga
gcattctgatcagttgaaaaaatagtgggaatacatattttttttattaaaaataaacca
gggctaagcataaaatgtttccatgtttacataaaattagttggtcaagttgtaataagt
gttttaagtttacagaaaattagaaagcaataaattactattttggcagtttttttctta
aatgcatattccactaaattgagattctgctgctgtgatagagatgtgctctcttcagtc
ataaactgctctctgcacatcagcatttttaagcttgtttgacagatgtgcacttgtttt
acattgttgcaattctataaatgcgtgtttataaaagaaattcatcataaatttttgatg
cattttcccccttcatttaccaaaattgtgatatattgtggctggttttcttgtgatcta
tcaatatatcgcagaatcattgatatcgtgattgaagcagcagtgcccggaacagcagca
aaatgctttttcatgaacttggtgattaaaaaaataagcttctgatttatacaattgaca
gttggtaaatacactgcaaaaatgattttctttcttatagtttttgtgtgatttttagtc
caaatatctaaaaattcttaaaccaataaacattttctagaaagatttttagtcaaaata
tgtgaatttttcattaaaaaagctcaataatctgccaattagggtaaataaaaaatattg
ttttaggttttaaataagattattttacttatctcattggcagattaatttgttttacaa
aaaaaattcacttaatttagaattatttctgaaaactgaaaaatttttgtacatatttac
taatttgattgatatgcgagtatgtctagaaaatgcttcctgatttagtttgattttaat
ttaaatagatgttttaagttatttgaactacaaaatacaatatgaatttttttcagtgtt
aacatttatatccaatttaaaaaaatgtatctttattgtcactatgtttgactgtttggc
agcgtcttgtgcctgaataataataaaaataagtatgttattggctacttccagctgctt
ttgtttctgccagcccatattaatgttttgtgtctaattatttagatttgtggcaagtag
tcatataaaaagttggatcaataggaagttgtttctgcagaataatatttagaattgtct
taaaacatatattttatgatgtaagcaacacagctacagcgaataaaatcgataatgtgt
gttttaaatttatagtgtgcgaattatcaaggattgacgataatttgtcatattgtttgc
accaagggggccccaaataaaatcctgcttagggccccctgaaggcttgggccggccct
>Drerio-B-G1386-Map19#CLASSII/TIR
aggggaagctgcaggcccggagacccaactgcacgctcagacctgcgcgcacagacctgc
acttccagacctttttctcagacagtgccccctgctgttgggttgggtgaagcggcaggt
acggagacccaactgcacactcagaccagcactttctagcaagtagcaacatcagaaacg
ccagtaaggttattgattattaaagcgattcctgaaaattaccaagttttatggcataaa
tcaatgtggtgtaaaatattacactaacaaacaattatttcagtgtttgatttgatcaaa
attagtgtcaaaagagcattattttatgatatttacagcttgctcttattttatgtatta
ttgtaccattctgggacaattttctagcaatgttttctggcaaaataaaaaaaaaaactt
taaagtaaaaatgttaaaataaaatgtagctatatagcgcaattattatttgtaacatat
tttagtgctgtataggtctactgtacatattactgtattatctatctgaaagtgctacca
aagacaataacagtaacacaataacagtttatcaattatttataagttctgtaatgatta
caaacacgttttttggaaatcaaaatatcagttaatctgcatagaatttacaatatgagc
tctcttaggtgaaatcaaaaataatttgcttgtggtgtgtatttttttcccagattgata
ttacaatttaaaaagtgggtctctgccaacactaatacagtgtaccaaagactgcagata
tttccagttttttttgctctagaaatgaaaaatctccccaataagaatgtaaagcattta
ttttatttgatgttattttctacgtaaaaaaataattattactccaattattatttttca
ccatttttctatgcattgtttacaacttgacttgtaggacctcatgaaaaagtacacaaa
aataaagtttgttgtgagaaaattacttagagtactataattttgtatgtgaagaaattt
attgtatatgaagataatattcattccctcaactcaatacgaaacagtgataaatcctta
atgataaaaaaacaacaacaaatgtctgaaaatattgaagtaactgaacaatatctattt
acaaatacaattaataaaaatacaacagaattaatgcattaaatcaaaaatctagtatgt
ttaatatttcatataataatctattcaatcatagcctaatattttatagtagaaaaatag
tttaaattacaatttagaagcagctgaaatcaggttagtcgatcttttaaacagcaggtg
gcactgtgaaggtctggaagtgcaggtctagccgtctgagcgagcaggtctgagcgtgcg
gttgggtctccgggcctgcagcttcatactatt
>Drerio-B-R1175-Map6#CLASSII/TIR
ctagtatgggtaactgcagcctggagaaatgggcgtggcacaaggtaggggcgtggcaaa
aggtttttcattggtcgaaattttttccggtaggggcgtggcaaaaggttttttattggt
caggttttcttttcggtcaaatgttttggccaatcagcaatcaccaaacgcttgcacaat
ggcgtcggtaaagacgtgatgttgactgctgtaaacagacgtgtattaagatttacgatt
taaacaggttggtaatatgtttaggtgtctgttttgtgtgaatattttgagagccttaca
catgatacacactcatctgcaaagtcacaaacctcgcacagtttatcacgaacgtaagta
ctagttattttgcggtatgcattttaatatattttgtttgggtcatatgtgatgacgtga
acagcatctctcatagaaatctgacacatgccaatgtgtacgtgcaaattagccttatat
ataacattcatgtttattttacatctaacacttgtcatttatgaacatgcatttagaaat
ataacaaatatgttcacttagagaaaaaaaagtccactaaaatcatagtataaaatatag
gctagctaggaacatgcatgtacatatttgtaattccaatggttgaaaacataagtggac
ttttttgcaacatttcacaatatttgttgcatatatgacacattttatgcaagtaaaatt
caaatatgaatttgtatgtcaagtaatttcatatttttcatctatgcataagggatgtta
cttttttgttacatttgaaacttcttattttaaacatgctttactttaaatgattttaat
acatgacttttttatgatgattcttgcagatttataatttatattttatatttgtttaca
tgtttatatacattttataacattacccaggacattccaatgtagtgtttctccaataac
tgtgaagtctttgctcatggtaagttttacaatgtacaatgacaactgcataattttaga
actaaacatcttttacttttagccttgtacattgctcctgaggttgggtttgactattct
gaggtgagtctttgctcaacactttgttagccagtatgaaagaagaattttttatctttt
tagtaattgtctttttatttaaaacaggctatatgacttgcataaggagattgtggtgtg
ggttcttgcttgaagactcagggtaaataaaaaatctttttatacatttaaagtgatgtc
agttagcactttgcaattaatttttgtcttccctcaaggtctccttaagaacgaaaaaga
cccagaaatgtatagagcttatcttgggcatctgtactcagttcaatgcaaatatagcaa
gttaacaagttggttatttatatatatatatatatatatatatatatatatatatatata
tatatatatatatatatatatatatatatatatatatatatatacacacacacacacaca
cacacactggccactttattaagtacaccttactacagaggtgtcaaggtcatttcttgg
aggaccgcagctcttcacagttttgctccaaccctaatctaacacatctgatccaaataa
tcaaggtgatcaagactcttttgaatgcctcgattatttagagtagatttgtttgattac
agttggagcaaaactgtgcagagctgcggtcctccaagaattgactttgacacctatgcc
ttactagtatcgggttggaccccatttgccttcagaactgccataatccttcgtggcata
gattcaacaaggtactggaaaatttcttagagattttggtccatatttacatgatagcat
cacgcaagtttctgcagaatctcctgttccaccacatcccaaaggtgctctattgatcga
gatctgactatatatattaatatatatatatataactgtatgtgagcattacgatattta
aaatgtctcaaacactgcttttcaatttacaactaccaatgtagcagaaatcactttttt
aaagtaaatttttccactaggtggcagcacaataccatttattgtggattgctgcacttg
taagcttgttttttattcttagtttaaagacactgaaattgcgtgcaatcaaatttctat
tatttaatcaaacttacaacctaattaatttacacattatactttcccagttattacatt
ccatcatagttgtgctttagtgtcatcctaaatagcacaagtgtcataaaggctcttaaa
tgcttaaaacctgacaatcagcttgtgtttgtaattatcaaatatatgtgtgtatgtgta
tatacat
>Drerio-B-G4332-Map20_reversed#CLASSII/TIR/HAT
cttaaaaattttaaaatatagcagggctcgaaattaacctttttgcttggtagcaccggt
gctcctaactttaaaaatttaggcgcatcagccaaaatttagtcgcacccaccaattata
agcaccgttactacaagttttatacaaacagatttattgcatttgaaatcaacactaatc
aaactaacaagcaaaaaaaaatatatatatgcaagcgtgaggaaaatatgtctcaacgaa
atcccgttatcacaagaaaatacatttttataacataactgagtgaccaaaggatacacg
gagcgctcaccggccctgcacgcactgcttgacatgaatgaatctgttaacgatataact
gtgctgttctcacgggtgctgtctgatattgcactgatgcttttgacatatactgtacct
tattatatgcatacgtcatgttaatagcaataccggtcttttcatgagtagcgatattag
tttactcagtgcaagcccgtttgcgatggtgtacgtggtgttaaattttacatatagctg
ccacttgcacggcggacagcatctggcgattatatgaaggattaaacagaagctctcgtg
ctagatgtggcaaacagttacctgaaaattccatcccacagacttttcatagcggacttg
aagccaacggaagtcttttatccactcttggaaaagtgtagatggtggattaacattcag
cacatgatcactagtaagatgtgtcattatttgtaactttagatgccatggtttctaaaa
caaaatctgtcagtgttatcttcattctcatcttcagcgctttacagtttttcgcggtag
tagctctctctgtcatcccaagccagaaggcattgactgagtgattgacagctgatatta
accaatcattcgcgttcagtgctagagcagtggtgggccaataagaagagcgcgaaggcg
gggcaagcattacggacttggctttgtttactgcagcaagttgacatgacaactgtttta
aaccattcctgagcgctgcgtttcgcgtttcaagtgcagacaaagagcttagagatgcat
tctgcgtgaatgtctcccgaatccgcgcatgtggtgaacattttgcagtaaaaactggtc
gcacacaacaattttaagcactcgcagaaatgctcccaaatatattttgaggtcgcatag
ataaaatttcgggcgcatatgcgaccaaaatggtcgcaatttcgagccctgcataggttt
ctattttctcataaaaaatttttatatatataattttaatttct
>Drerio-B-R241-Map20_reversed#CLASSI/LINE
aagatggcggcgcgtgcacaacgcgaggctcagggtctctccagtttctgcatttttgca
gtattattcctgctcatttcgggtctgttcgtgcagaacagtggtgcctttacatcgtac
acctgacaggagcttttggatattggtttgtgcattccggacagttttattagcaatctt
cgactcatccatgagattgccagaacacccggggctgggcgccctgcccggccgggcgga
ggtgctcgcagactgcgcagagaacgtaaacaaagatgggggaagcgcggcgggctaaga
gctaagctaaagctaacaccacaccggctctctttacccagcatttttctcgccaatgta
cggtcactggtgaacaaaatggatgagattcgattgtgcatcaatcacagcaaaagatta
tggaactgtaatgtcatgattttcacagaaacatggctaaacagcgggataccagacaac
gctgtatcgctaacggagcaccacacattccgagtggacagaacggcggatgactccggt
aagaccagaggcggaggattatgcatttatattaacaaagcttggtgcacaaactctgtc
gtcgttgggagacattgctctgctacctggaattcctaatggttaaatgtagaccttttt
atctgtcacgggagttcatatccaccataatatctgctgcttatattcctcccgacgctg
atgcaaagctggctatgaacgaacttcatgcagccatcagcaaacaacagactgctcacc
cggaggctgcttttattgttgcgggggattttaatcactcaaacttaaagacagtgcttc
ctaaattccatcaaaacattctctgccacacacggggaaacaaaacattggaccatgttt
acacaaacatagctgaagcctatgctgtgacccccctcccccacctgggtcagtcagatc
acctttctttgttccttacccccaaatactcacttccattgaccgtgtgaagccatcagt
gaggaccatcaaagtgtggccagcgggggtagactccacactccaggacaggtttcaaca
cacagactggggtatgtttgcttcccaggccacacattgctctcacacagacattgacag
ttacacttcctctgttctggaatatatcaacaccaccatagacagtgttacaacccagaa
acaaatcaccacaacccgaatcagaagccatggatgaacaaggaggtgcgcctcctgctg
aaggcacgcaacactgccttcagatcaggggatgcacaggcctacagcacttccagggct
aatctgaagaggggcatcaaaaaggccaagcactgctataagcttaagctagaggagcac
ttttctaactctgatcctcggcgcatgtggcagggcatccaggccatcaccacctacaaa
cccagccagtccacacccacagccactgacgtctccttcctgaacgagctaaatgacttt
tatgcccgctttgatagagataataaagaaccctacaccaggatcacttcctccaccgac
cactcacctatcacactcacctccttagaagtacacacggcactgagtcgtatctatggg
tgtaaggctgctggaccagacggtattcctgggcgtgtcctcaaagtatgtgcagaacag
cttgctggggtattcacagacattttcaacctgtcgcttaacctagcagctgtgccaaca
tgctttaaaaccacctctattgtgccagtgcccaaacactccagcccaacatgcctgaat
gactaccggcctgtagcactcacacccatcatcatgaagtgcttcgagcggttggtcctg
cacatctaaaagactctctgccacccacactggacccacatcagtttgcctaccttggca
acaggagcacagatgatgcagtctctatagcactgcactctgtactcacacacctggaca
ataaaaacacttatgcacgaatgctgtttgtggacttcatttctgcattcaacactgtca
taccctccaagttactgatcaaactaaggaacttggatattgacacatcactctgcaact
ggattatggactttctgactaacagacctcagaatgttagatcaggccgcatctgctcca
ccaccgtcacactcaacactggtgtaccacagggctgtgtgctgagccccttcctctact
ccctttttaccgttgattgtaggcctgttaatagatccaacaccatcatcaaatttgcag
atgacaccacagtgattggtctaatcagcaacaatgatgagacggcctacagggaggaga
tacagcatctggccacttggtgcaccgacaataatttgctccttaacaccaacaagacca
aggagctcattgtggacttcagaaagggatgaacaggttcacatgatcccatccacatca
gtgggatggccgttgagcctgtctcatcctttaagttcctggggacccacatctcaaagg
acctttcctggtccaccaacagctccagcctgatcaagaaggctcgccagcgcctattct
tcttaaggcaactgaagaagaaccagctttcatcagccgtcctggtgaacttttaccgct
gcacaatagagagcattctgagaaactgtgtcacagtctgttatggaagctgctctgttg
ctgagcgtaaggcactgcagcgggtggtgaaaactgcccaacgcatcacagggaccatac
tgccagccatagaggacatccagaagaaacactgtttgcgctgagcacgcagtattctga
aggacacctttcaccctgctcacagacagttttctctcctgccctccggcaggcgcttca
ggctcccccggacaaaaaccagcaggctgaggaacagcttttccccagagctgtctccct
cctgaactctgctccccactgactcttttgcccccccaatacaccccccactctcctctt
acttaaactcctcgcaataactgcactgtttaacatttgcacgtttaaaatttgcacatt
cactgcaccacattgagctgtttacttattgaactgtacgtacccactgcatatggtcat
ttgtaattatgtacacacccactatacatatacactgtaatcatgcttatttatctgcat
actactgattattaatagcaacctgtacatatattcatatattgtaacatatacacttgt
aatcatgtttatttatccctgtacatatattcatatattgttacatatacacttgttatc
atgtttatctatctctgtacttctgtttatttattgtaacctgtacatatattcatatat
tgtaacatatacacttgtaatcatgtttatttatctgcacactactgattattaatagca
acctgcacatatattcatatattgtaaatctgttcatagcttatccaacctgtatataat
gttcatagtacatccatctgtaaatatcaccatagttttctataactgcactttataact
tattcctttatcctgcacttgttgctattgcactgctggttagacctaaactgcatttcg
ttgcattgtacttgtacatgtgtaatgacaataaagttgaatctaatctaatctaatcta
aa
>Drerio-B-R450-Map8#CLASSI/LINE/L2
ttaaggttccaactagaattactcccaaatcgcagtctattatagatttgattcttacat
ctgattcagataagataagttgtagtggtgttattgagtgtagtatgagtgatcattttt
tagtatatttatgtagaaaagtgcaaaaggtgaagcttatgggtcataatactgttttag
tgaggtcaatgaagaattatagtcctaatttattttgtgatatattggataaagttgatt
ggtccggggtatggggatccaaggatgtggaggcagcatgggattgttttaaggatctgt
tcagtaatgctttgaataaaatagcaccatataaaaaaataagagttaaacaaagatcag
acccttggattacagatgaaattttacaactgttaaagataagagatgagagttttgcca
agtttaggaaggatagtgattgtagcagttatgagttttataaattaaagagaaatgagg
ttaggaacaaaataagagaagcaaaaagggttttttttaaggataagatcaatgaaaata
aatttgatccaaaaaaactttggggtgtactgagaaatttaggttattcaaatgctaaaa
gtaggaaatcatctaaaattaacttaaaggtagaagacaaattaatagttcatccgaagg
atattgccgaatcttttaatcagtattttatattgttagcaaaaaaattatgtggtcagc
ttccagggcaacctgatatttacaatgaagatagagtgttttctttttatagacaacagg
acattttgccggattcttttagtctgagacctgttacagaaagtgaagttttaaaaatta
ttagtgagttaaaattaaataaggctcctggagttgataatattcctgctagatttttta
aagactctgttaaagtgattgcccccttggtgtcacatattttaaatttatctattgaac
aagggaaaataccatgtgattttaaaagtgctagagttataccattatataaaaaaggaa
gtacgttagatatgattaactatagacctgtatcaatcttaggggttatgtctaaaattc
tggaaaaaattgtacacgaacagatagtcaactacattactaaaaaacatattttgtatg
agttacagtcaggttttagagcattgcattccaccgagacatgtatattacatatgacag
acaaaatacggagagctgtagatggtggcaactattgtggaatggtgctgctggaccttc
agaaggcttttgacactgtggaccatcaaattttactatataaattaaaggcaattggat
ttgataaagtgtctttaaagtgggttcagtcatatctgcatgatagaaaccagagagtcg
atataaagggtatattatctgctcccttatcaatcaactgtggagtacctcaaggaagta
ttttaggtccattattttttcttttatatattaatgatttaaaaatagcgtgttcagagg
agctctatctttatgctgatgatgccgcaattttagtatctcatcatgacaaaagggccc
tggaagaaattatgagttcacagttaaaaagtgtttacaactggtttttagacaacaaac
tttctttacacatgggtaaaacagaggctattttatttgcttcaagagtgaaattaaaaa
aagatgataatttggtagttaagattaatgattggaaaattcagtcaaaaaatgtgataa
actatttgggttgcttaatagataataaattatcaggagatgctatggcaaaaaaagtta
ttacgaagatttgtggaaaaattaggtttttagcaaggcaatctgatcttttggatgttc
attctttacaattgttggcaggagctttaattcaaccccattttgattatgctacgtcat
tttggtacagtagctgctcacaaaatttgaaggagaaattgcaaaaggcacaaaataaat
tagtacgaataattttaaaaatgcatcctagagcacatttgcacaaagagtcttttaata
aattaggtatgttaactgttagtaatagagtgtgttttttaaaactgggaatggtacgta
aaatgtttaataatgtggttcctagctatttgatgaactattttcaaatggtgaggcaac
agcattcatacagtactaggagttgggattttaatatttgtttatttaaatttagaagtt
tagtggggaaaaatatgtttttatatacaagtgcaatcatgtggaacaaactaccaaaag
caatcaaggaaataaaagatttaaggttgttcaaaaaagctattaaaagatggttgtttg
atgaggataattagttttgcatggtggatgaggattttttaaattatgttacttgagtgt
gaataggttggcggctggagggacattgtgctggataggttggctgtttgtaccgctgtg
gcgactgtttgttttattcttcattagtattatgaagccatacattgttttaatttaaca
gaggaccacaatggaaataagcccagggctttattgtgtttttatcctcgacagtttttt
ttaacaaagtgtatggaatactttttgtacagtttgtctaaaatctgtcaaataaaattc
aattcaattcaattc
>Drerio-B-G3592-Map3#CLASSII/TIR
caggggcggactgggacaaaaattcagccctggcactgtagccacaccagcccacattac
cacaccgacacagccccacccacggacacgcacattcactatttattttggtgtacagat
ggtgaaataatatgacattcttgccagattttgattatgtccgggtaacctcggattggg
tcggcccatcttgaaaccaggcggcagttgccgattgggccaaatgcttaacatttatta
ttattattatttttttattatcatcatcataatatcacatctagcaagagataaaagctg
tctgcacttaaaaacaatacatattaaaaaaaaaaaaaaaactgaccggcccacatttaa
aaattggtccggcccttctggcatttgccagaattgccagatggccagtccgcccct
>Drerio-B-R1953-Map9#CLASSII/TIR
ggtaaataagtattcaacaagttcccatttttctcagaaaacatatttctaaaggtgcta
ttgacctgaaaaccaaagaaaaaaaatatatgaatagaaaacaaatctaattactttaca
aattgttatcaacatctggtgaaaatttcaagtcaacagcacctttataaatatgttttc
tgagaaaaatggaaacgtgttgaatattcaattcaatttcaattaatttcatctttattt
ctaaagcacttttacaatgtagattgtgtcaaagcagcttaacatttattaaattcagtt
cagtttagtgtggtttagtattcactgctgaaagtccaaacactaaaaaaaagcaaatcc
atcgatgcacagttccacaagtcctaaaccaagcaagccaatggcgacagtggaggaaca
aaactttaccaattgatgaaagtgaaggaataaaccttgagagaaactaggctcagttgg
gcacaaccatttctcttctggccacacttcacgtgcagagctgcagtctaggcgctggag
gcagaagaacactgggcgtccatcgtggagaagctgcaggtgtgagtaggtcaccagctg
gttttcaggctggaccacagggtcaatgtgggcactcatctgtcactggggtctttcatt
aatcagtctcatgctctccacttctccatgaccaccacagcatctgctcatgatacggtc
tgtttcaggattatggatacatttagaagtcctctatggtggcatcatctcttcacaggt
tacgatctctagaggcctctggatgaatatccccaggtggaaatagggaacaaggaaaat
aattagcgcagctgctgttcatagtgtatttaaacaagagatattaaatatcaagacaaa
aatgaagtgctaagagataaaatagcagttatatgaataaacatgaaacgcacatgatta
tttataacaaaatgtctggtgcattaagacagcaagagtgttccctccaagtggtttgtc
aatcccactcacccgcatagagcacatagggcagcacagtggttagcaccgtcgcctcac
agcaagaaggttgctggttcaagccccggctgggccagtggtcatttctgtgtggagttt
gcatgttctccccatgttcaagtgtatgagtgtaaatgggtgtttcccagtactgggttg
cagctggaagggcatccgctgtgtaaaacatatgctggataagttggcggttcattctgc
tgtggcaacccctgataaataaagggactaagccgaaaaagaaaatgaatgaatatatat
attcttgaatatgtaaaacaatgtatatgaactcaaaaggttaatcaattgttatgaaat
taaatttagattaatatttaatataagaggtataataacaaacatttgctttacagtgta
agctataatatatatatatatatatatatatatatatatatatatatatatatatatata
tatatatatatatatatatatatatatatttatatctggcttaagcgtatgcactgttgg
gagaaccaaacaggaaactttactcccaactccatatttttaagtatataagagcaatac
ccacctattgaatggtctcccttctttcgtcagttgtttgtaaatctgtctgttaaatta
ttttacttcactgaaatagagaacaatcactgttgagttaacatatataccagtaacaaa
aaggctctttgagcattgtgccaaaattaaccatattctgacctgtaatgataatcttta
ccagaaagaaagacctgctcagcattatccaaagaccagctcctcaagacacccagagga
tgtacgatggcctatgaaaaaaaaaaaatcatttaaatatgaactaaaataccaccacag
aacagcaaatcattttacatggattcataaatgagtagcacccagcatgcagtttatata
cttatttggccagacattcctctggaaaatgaacaccacagataagctgcacttcatcat
agatatgctataaactcaagaacacagctagcatttgtaactgtatttataaactgctta
tcaatgtctattaaatgtagagttaatgctaaacaaataaaatattaataaattaactag
ttattaaatgcttaataattatttatttatagtatgcagatgttataaagtgttactcaa
cagtttgagataacctcaatgaaaatattcctgtagtttgttttcttttcctcctacaat
gagcctaagcaatccaatcatattggccatcacttcttattcgccaggtaaaacatacct
gatataaattaaagatatgagactctatatggttaagacctgcagaataagcctaacttt
cagaatctcattcatcactgtaaaacgatgacaaaacatcaggctaataacacatacagt
attgtggggcaaacaggcagtcagcacaatttttaatgtgctaatgtaatacaacgaata
acacgaattcagtaaaatatagataaatctgaaactcttacatcaaacgtgcttttacca
tcttagtttaatgcatgagtcactaagcacattagccgttaagtcaacaagccattaaat
caacaatgtttcattaaaccatggtcacgagctacgaacgtcgtagcatttaatcaaact
agaaaacgaactctagaaaattattaacagttatagcagctctcactctggctgtgtaaa
attatccatatttattattataatattttattcttcttctggaaaaaaaaaaatcatcac
gtaacatttttgtcccagacccttaaaagtggggtaaatcatgcaggctaatctggcatt
tctgcataaactcacagtataaaacagcagcattacaaaataaacacatactttaacagt
ttaaaataaaacttaatagaaaaatcggtacttacactttccttgtcatccgtgtcgtcc
attagcgcatccatgatccaatccgacaggtgacgctgtcacaaaaaactagggtcctaa
agatgcggtcctaaaaatgcggtcctgagagtgcagccactccagttgtgcaggaatacc
cttct
>Drerio-B-G3442-Map3#CLASSII/TIR
acactgcaaaaaatgcttttcttacttagattttttgtcttgtttctagtccaaatatct
aaaaattcttaaatcaagaagaattttctagacaagcaaaacatattgtcttgttttgag
aaataatatgccaatattaagtgagtttttccttaaaacaagcaaaataatctgccaatg
gggtaagcaaaataatcttatttttaaattaaaaacaagattattttgcttaccccattg
gcagattattttgcttgttttaaggaaaaactcacttaatattggcatattatttcttaa
aacaagacaatatgttttgcttgtctagaaaatgcttcttgatttaagaatttttagata
tttggactagaaacaagacaaaaaatctaagtaagaaaagcattttttgcagtg
>Drerio-B-R1510-Map3_reversed#CLASSII/HELITRON
tattaggctggcttgtcaaagccagactactgaaatgctatttaaacttattattatatt
ttttttttttttattattcttctgagactaaatttctgactctatctcctcctagagctt
ttgagctattaccaccaaacttgctccagacctccaaactattctgactcgtgttgctat
atctcctcagactgatccgactttcggttttccgaaaaacgtcccgggactgtcggaaaa
atcccataggcttaacattggatcaaactttgtgagctcataactctgcgtcagactgtc
acacagacttctaactgggctcatttaactcagactatcaaactgccaatgactgatcac
ctttaaactttctagccacgccctagcaaccacttttggaccctagtaactgtcccatag
acttctattcaaaagactctcattgacttaacatgggatcaaactttatgagctcataac
tctgcatcagactgtcctacagactaatggctgagctcatttaactcagactaccaaact
gccaataactgatgagcttttaactttctagccacacccctaactaccacatactgcacc
ctagcaactgtcccgtagacttccattacaaaagactctcattgacttaacatgggatca
aactttgtgagctcataactctgcatcagactgtcatagagactaatggctgagctcatt
taactcagactaccaaactgccaataactgatgagcttttaactttctagccacacccct
aactaccacatactgcaccctagcaactgtcctatagactgtaattagctgtgctatcaa
atgcttataattctaacatgctaatgacatgccaatcatgctagcaacatgctactcata
tgctaatcatgctaatgacatgctaactcatactggaaacatgctaatgacatgctaatt
tgtactagaattatgctagtaacatgctaattcatactagactcatgttaataactggcc
tacatgcatatctttgcttagcagtgtcctattgacttgggggatggctcatctgactca
gacaaccaatgagcatctcaatatgataatgaagctcacaagccacgcccccaaattgat
tccatagacttccattaaaataggccaagatgcatatctttgcatagcagtgtcatagag
acatgggggttggttcatttgacttagacagccaaccacattcaagttcactctgtaacc
tcgcccatagcaacaaaacagagtaccctagcaaccattcatcaacagctatatctcagc
atcggaacatcgtagagacttggggattggcttgtttgactaatgctagcaaacggaact
tcctatatgctacacatgctagcagtgattagctacatgctaatattgactagccaagta
ctgtaacttgctagaaatgcttactaagtataaatgttttatcaagcatgtatgtgaggc
ttgcctagtaaccagccagggtaccctagcaactgcctagcaaccacccaaattacccta
gcaaccgcctagcaaccacctagcaacggcctagtaatgccttagtgagggcctagcgac
cactcaggacaccctagcaaccgcctagcaatgccttagcaaccactcagaataccctag
caaccacatagcaacaccttagcaaccacctagcaaccacttgggacaccttatcaaccg
cctagcaacaccttagcaacgacctagcaaccagtcagaacatcctagcaaccgcctagc
aacgccttagcaaccacctagcaaccactcaggacaccctagcaaccgcctagcaacgcc
ttagcaaccacctagcagccacttaggactccttagcaaccgcctagcaacgccttagca
accactcagaacaccctagcaacacctagcaacaacttagcaatcacctagcaaccgctt
aggactccttagcaaccacttagaacaccttagcaaccacctagcaaccactcagaacac
cctagcaaccgcctagcaagaccttagcaaccacctagcaaccaatcagagcaccctagc
aactgcctagcaacaacctagcaaccactcagaacaccatagcaaccacctagcaacacc
ctagcaacatcttagcagccacctagcaaccactcaggacaccctagcaactgcctagca
acgactttgcaaccactcagaataccctagcaaccacctaagcatgctatgtgacatgct
aattcatactagaatcatgctagtaacatgctaattcatactacaatcatgctaataaca
tgctaattcatactagaatcatgctaataacatgctaattcatactagaatcatgctagt
aacatgctaatgcatgctagaatcatgctaataacatgctaattcacgctagattcatgc
tagtaacatgctaattcatactataatcatgctaataacatgctaattcatgctagaatc
atgcgagtaacatgctaattcatgctagaatcattctagtaacatgctaattcatactag
aatcatgctaattcatgctagaatcatgctaataacctgctaattcatactagattcatg
atagtaacaggctaattcatgctagaatcatgctagtaacatgctaattcatgctagaat
catactagtaacatgctaattcatgttagaatcatgctagtaacatgctaattcatgcta
gaatcatgctagtggcatgctaatttatgctagaattatgctagtgacatgctaatttat
tctagaatcatgctagtaacatgctaattcatgctagaagaatgctaataacatgctaat
ttatactagaatcatgctaataaaatgctaatttgtactacactcatgctaatagcatgc
taatccatgctagaatcatgctaattcatgctagaatcatgctaataacatgctacttat
actttttcaaactgtttttaaactaaataaactattaccaacaggctttgtcaagccagc
ctcaaagtttgtctcgacgaactttactgtctagtt
>Drerio-B-G4505-Map11#CLASSII/TIR
aaaaaaaaaaactgtttaatttaaatttattattttaatactaatataaattttaagcaa
gataaagattattaaagggcacctatggtaaaaaatctacttttcaagctgtttggacag
atctgtgtgttggtatagtgtatagaccgtcatactggggtgatatgaacacacccagtc
cttttttttcaatttaactacaaaaaaagggtcggccaattggagctgttttcaaatcga
tcgcaccattacgtaggtgtgcgatccccccgcccaccgaattgattgacagctgcgcgc
attaacatgttccggtagtcacgtgtatatgtcaacaagaccaggcagacatacgcaaag
caaccgggaataaaaggtctgttctgttcgctaggatcagcaatcatcatcaaatgtgat
taagagtaagtttcacatgtttaaagtgttttaaaacagagtatgtgtgtaattaattac
agcgttttacttcagctttacttcatcagcacagccgcgtgtcagaacaattataaaaga
agacgcttcaatcccggtttgtggaagttaaatcaggtttattttgtacattagcataac
agatatccacacagtacttgaggttagccttaactaagctaagcgcgctctgtctgtctg
cctgcctgcctggtttgtgtgtgtgtgtgtgtgtggcgcgttaactttgtaacgatattg
tgtgtgactcatcaatgcaacttcacaatactgattagtaaaggttagttcttactgtag
tatctcacaaacgctacgtgagaccttcttcctttaagtctgtctgttgtctgacgcagc
tgagggaggaggcatgtagaaacagtgggcgggaaagactcgtcttaaaggcgcagtacg
acaaaaccaccccctgctggaaatcagtataaaacagcatcttgtaaaaggtataatgaa
aaatctgatgggtattttgatctgaaactttatatacacattctagagacgcaaaagact
tatattaaatctgaaaaaaggggtaacctaggtgcccttta
>Drerio-B-G1484-Map3#CLASSII/HELITRON
cccatatttctatgaaattcacactcggcgctgtgagtcgtcaaagtttggctcaatgtt
aagtctatgggatttttgggggggttttttggcccctgcggggccaaaaaaccccccacc
ccttataaaagtcatagcacaccattcccgataagaccgcacgatttgaccccactttca
agggtctgggacgaaagctgcgggacgagttacgcgccgaaaaatgtacggaagaagaaa
aaaaatataataaaactcacaataataagaatgattgccgcaccattaactagaattgta
catttcctaaaggaaatgtgaatggggtttgcgtggcaaatcgatggggtacaaaatggt
actaaactgggcaaaatgctggaaaggtaagaaatgttgtggttgctaagatgttgctag
gtggttgctagggtgtcctgagtggttgctaggttgctaggtggttgctagggtgttctg
agtggttgctaggtggttgctaaggtgttgctaggcggttgctagggtgttctgagtggt
tgctaggtggttgctaaggtgttgctaggcggttgctagggtgtcctgagtggttgctag
gtggttgctaaggtgttgctaggcggttgctagggtgttctgagtggttgctaggtggtt
gctaggcggttgctagggtgttctgagtggttgctaggtggttgctaaggtgttgctagg
cggttgctaaggtgtcctgagtggttgctaggtggttgctaaggtgttgctaggcggttg
ctagggtgtcctgagtggttgctaggtggttgctaaggtgttgctaggcggttgctaggg
tgtcctgagtggttgctaggtggttgctaaggtgttgctaggtggttgctagggtgttct
gagtggttgctaaggcgttgctaggcggttgctagggtgttctgagtggttgctaggtgg
ttgctaaggtgttgctaggcggttgctaaggtgtcctgagtggttgctaggtggttgcta
aggtgttgctaggtggttgctagggtattctaagtggttgctaaggcgttgctaggcggt
tgctagggtgtcctgagtggtcgctaggcccttactaaggcgttactaggcggttgctag
gtggttgctaggcggttgctagggtaatttgggtggttgctaggcagttgctagggtacc
ctgggtggttactaggcaagcctcacatacatgcctgatgaaatatttatacttagtaag
catttctagcaagttacagtacttggctagtcaatattagcatgtagctagtcactgcta
gcatgtgtagcatataggaagttccgtttgctagcatgagtcaaacgagccaatccccaa
gtctctacgatgttccgatgctgagatatagctgttgatgaatggttgctagggtactct
gttttgttgctatgggcgaggttacagagtgaacttgaatgtggttggctgtccaagtca
aatgagccaacccccaagtcaataggacactgctaagcaaagatatgcatgtaggccagt
tataatggcagtctatgggaccagtttgggggcgtggcttgtgagcttcattatcatatt
gagatgctcattggttgtctgagtcagatgagccatcccccaagtcaataggacactgct
aagcaaagatatgcatgtaggccagttataatggcagtctatgggaccagtttgggggcg
tggcttgtgagcttcattatcatattgagatgctcattggttgtctgagtcagatgagcc
atcccccaagccaataggacactgctaagcaaagatatgcatctagcccaattataatag
aagtctatgggatcaatttgggggcgtggcttgtgagcttcattatcatatagtgatgct
gattggttgcctgagtcaaatgagcccacccccatgtctctatgacactcctatgtaatg
ttatagatgtgtgacctttataatggaagtcaatgggatgtgcaatgggacatcccaccc
catgttaagtcaatggggcagttattaagggtctttaaatggtttgggggggcgtggctt
gtgagcttcaaaatcatattgagatgctgattggttgcctcagtcaagtaagccaacccc
caagtctgtatgacactgctatgtaatgtgattgacatgtgagtcaagaaatgaatggga
gtcaatgggccatgtaaagtcaatggggacccctttgggacgtcctagcaccccaggggt
acaacttatacccctttttggggtatgttctcatacaggctgcaaccccctacagatgtt
gcgaatcccatatttctacgaatttcacacttggcgctataacgctttaaaggtcgtccc
atttcgcggcgcgtttagtgctcttctagaaaaatgaatgggagtcaatggggccaatgt
aagtcaatgggagcactttgggacgtcctagagccccaggggtgcaacttttaccccctt
gcgaggtatgttctcacttaggctgcaaccccctacagatgctgtgaatcccatatttct
atgaaattcacactcggcgctgtgattcgtcaaagttcggctcaatgttaagtctatggg
atttttgggggggttttttggcccctgcggggccaaaaaaccccccaccccttataaaag
tcatagcacaccattcccgataagaccgcacgatttgaccccactttcaagggtctggga
cgaaagctgcgggactagttacgcgccgaaaaatggacggaagaagga
>Drerio-B-G2020-Map5#CLASSII/HELITRON
atttaactcagactatcaaactgccaatgactgatgagcttttaactttctagccacgcc
ctagctaccacttttggaccctagcaactgtcccgtagacttccattcaaaagactctca
ttgactttacatgggatcaaactttgtgagctcataactctggatcagactgtcctagag
actaatggctgagctcatttaactccgtctagccagctgccaataactgatgagctttta
actttctagccactcccctaactaccacatactgcaccctagcaactgtcccgtagactt
ccattcaaaagactctcattgactttacatgggatcaaactttgtgagctcataactctg
catcagactgtcatagagactaatggctgagctcatttaactcagactaccaaactgcca
ataactgatgagcttttaactttctagccactcccctaactaccacatactgcaccctag
caactgtcccgtagacttccattcaaaagactctcattgactttccatgggatcaaactt
tgtgagctcataactctgcatcagactgtcatagagactaatggctgagctcatttaact
cagtctagccagcagccaatcactgatggccttttaactttctagccacacccctaacta
ccacatactgcaccctagcaactgtcctatagactgtaattaggtgtgctttcgaatgct
tataattctaacatgctaatgacatgccaatcatgctagcaacatgctactcatatgcta
atcatgctaatgacatgctaactcatactggaaacatgctaatgacatgctaatttgtac
aagaatcatgctagtaacatgctaattcatactagactcatgttaataactggcctacat
gcatatctttgcttagcagtgtcctattgacttgggggatggctcatctgactcagacaa
ccaatgagcatctcaatatgataatgaagctcataagccacgcccccaaattgattccat
agacttccattaaaataggccaagatgcatatctttgcatagcagtgtcatagagacatg
ggggttggttcatttgacttagacagccaaccacattcaagtgcactctgtaacctcgcc
catagcaacaaaacagagtaccctagcaaccattcatcaacagctatatctcagcatcag
aacatcgtagagacttggagattggctcgtttgactcatgctagcaaacggaactttcta
aatgctacacatgctagcagtgattagctacatgctaatattgactagccaagtactgtt
acttgctagaaatgcttactaagtataaatgttttatcaggcatgtatgtgaggcttgcc
tagtaaccaaccagggtaccctagcaactgcctagcaaccatccaaattaccctagcaac
cacctagcaacggcctagtaatgccttagtaagggcctagtgaccactcaggacacccta
gcaaccgcctagcaacgccttagcaaccactcagaataccttagcaaccacctagcaaca
ccttagcaaccacctagcaaccacttgggacaccttatcaaccgcctagcaacaccttag
caaccacctagcaaccactcaggacaccctagcaaccacctagcagcaccttagcaacca
cctagcaaccactcaggacaccctagcaaccgcctagcaacgccttagcaaccactcaga
ataccctagcaaccacctagcaacaccttagcaaccgcttagcaaccacttaggactccc
tagcaaccacctagcaacaccttagcaaccacctagcaaccacttagaacaccctagcaa
ccgcctagcaacaccttagcaaccacttagaacaccctagcaaccgcctagcaacatctt
agcaaccactcagaacaccctagcaaccgcctagcaatgccttagcaaccacctagcaac
cactcagagcaccctagcaactgcctagcaacagcctagcaaccgcctagcaacatctta
gcagccacctagcaaccactcaggacaccctagcaactgcctagcaacgactttgcaacc
actcagaataccctagcaaccacctaagcatgctatgtgacatgctaattcatactagta
tcatgctagtaacatgctaattcatactagaatcatgctaataacatgctaattcatact
agaatcatgctagtaacatgctaattcatgttagaatcatgctagtaacatgctaattca
cgctagattcatgctagtaacatgctaattcatactataatcatgttaataacatgctaa
ttcatgctagaatcatgcgagtaacatgctaattcatgctagaatcattctagtaacatg
ctaattcatactagaatcatgctaattcatgctagaatcatgctaataacctgctaattc
atactagaatcatgctagtagtatgctaattcatactagaatcatgctagtgacatgcta
atttattctagaattatgctagtaacatgctaatttatgctagaatcatgctagtaacat
gctaatttatgctagaatcatgctagtaacatgctaatttatgttagactcatgctagta
gcatgctaattcatgctagaatcatgctagtgtattctagaatcatgctagtaacatgct
atttatgctagaagcctttttctaacatgctaatttatactagaatcatgctaataaaat
gttaatttgtactacactcatgctaataacatgctaatccatgctagaatcatgctaatt
catgctagaatcatgctaataacatgctacttatactttttcaaactgtttttaaactaa
ataaactattaccaacaggctttgtcaagccagcctcaaagtttgtctcgacgaacttta
ctgtctagtttttattcttcttctgagtctaaacttcaaaatctatctgctccttgaact
ttcgaactattaccaccaaactcacaccagacctccaaactgttctgactctttatgcta
tatcttttccgactgatttgactttcggttttccgaaaaacgtcccgggactgtcggaaa
aatcccatagacttaacattggatcaaactttgtgacctcgtaactctgcgtcagactgt
tgcacagacttctaactgggctcatttaactcagactatcaaactgccaatgactgatca
cctttaaactttctagccacgccctaggaaccacttttggaccctagtaactgtcccata
gacttccattcaagagactctcattgacttaacatgggatcaaactttgtgagctcataa
ctctggatcagactgtcctacagactaatggctgagctcatttaactccgactaccaaac
tgccaataactgatgagcttttaactttctagccacacccctaactaccacatactgcac
cctagcaactgtcccgtagacttccattcaaaagactctcattgactttacatgggatca
agctttgtgagttcataactctgcgtcagactgtcctacagactaatggctgagctcatt
taactcagtctagccagcagccaatcactgatggccttttaactttctagccacacccct
aactaccacatactgcaccctagcaactgtcctatagactgtaattaggtgtgctatcga
atgcttataattctaacatgctaatgacttgtcaatcatgctagcaacatgctactcata
tgctaatcatgctaatgacatgctaactcatactggaaacatgctaatgacatgctaatt
tgtactagaatcatgctagtaacatgctaattca
>Drerio-B-P7#CLASSII/TIR/PIFHARBINGER
agggtgctttcacacctgtgaatcgattcagttgttccgaaacagagattacaattgtta
cattgttgctctttgctcttggagcggttcgctttcacactgcaaagtttctaatcggac
caaaagagctaaaacaagtcacgtgcgagtaaactctcctcacattggtcagagtgtcag
ggtttattttgcagcgtcccgctcagctgtcaggagaggtggtggtttggtggtgattga
cagggtgcgcgcgcgcgacgtgtctgaggagagacgcggtggggaggggtgagaagggtg
cgcgacgatgcctatttgaggaccgggagggagacgcgagattaccgggagatcatcact
cgtttgcgggcatccggagactcgcgaaacttcccgccctactcataattctctcttcat
atagccgtaagcctattacatatccataaaacactgtgatataaccgcgctcggatcgga
tcgctttctcactgcaatcgaaccgctccagggttcgtttcaatcgagccgagaccacct
cattcaagcgatctcggagcgattactttggcgcggaacagagcgcgattgccctgttca
catatgccaaacgaaccgcgctaactgggcaaacgagatacgttccgaaacaaaagtgta
ggtgtgaaagcaccc
>Drerio-B-G2602-Map4_reversed#CLASSII/HELITRON
ttattatgttggcttgagaaagccaacatactgtaatgctacttaaacttattcttatta
ttatgttggcttgagaaagccaacatactgtaatgctacttaaacttattcttattactt
attattattccggcttctgaccaaaaaaaagcaatcgcttctcctcccagggcttagatg
ctacaagccccaaatttggtcaaaagctgtctattgctcatgagatggttgctgtatgtc
ctcatgctgataagatttgtagtttttgaattaaaaattttttaattaaaaaattgtatc
gagtatttggggcatataaaaaagtatacaatcctcaaatttggccaaaagatgtgtttg
aaattacagataattatcatatttatttggtgtaattataaataacagttttcctataaa
tattttttttatattaaatttgtaaaattcagactcaaagcgtgtcagagtgtccacgag
atggcgccagaagactatttttgagccctttgtaatttagtactggccctttaagaggcg
gggatatccgtgctgactgttttgaatctacagaaattcgggctcatttcagacgtgctt
gttacaacatttgaagctgaaattgcgaccattttggtcgcatatgcgcctgaaaattaa
tctatgcgacctcataacatatttgggcgcattagtgcgactgctgataatggttgtagt
gcgacctgttttgattttttgtaaaaacgtgctgaatcgctcttccctgccgctatattg
gttcatattagctgtcaatcactcaaggtattccgctgtcagatgacagggaatgagctt
ttatgaccacgggaaatgcaaacggctgaagagtaaaaacttaaagcacacaggtttgca
aaccccacctaaaattgaggtgtagatgagagagatcgtgacacgtcacgtggtgaataa
tgatccaccagctgagatcactgaaactgcggctcataacaaagaccagtattgcgccga
tggttagtgcaagaatcctgctctgcctgctcataaattgggtcggctgactcgccagct
tttccacaaacacagaaaaatgaagatcatctcagactgaacctttaaattgacacaaac
tgaaaccaaaacttttaaagagtgatagaagtgagactttactttctttcttttgtctat
tcttttttgaggtgtatattatttttttatttatttactgatgactgctttgcagctttc
atcattgaattgaattatttattataatcttttgtttgttttgtagcagaaatattattt
attaaattgacatgcatataaaaacagcagtacaaaatcaatatttcttactgcaatgct
tcatttttgtttgatgcaaactatacaattattttatataaagtaacagacattttatag
cagataacctacattcatgcacattcaaggcagtatcataatgagaaatggaattcattg
ttactattattgtcattttcatcatcactaatattctatggcctaattattagacattca
ttttagaattattgcacacaaatatcaatgtcttcgcagcattagttagatagttgtttc
tggtttttgtcagtcctattgatgttgttttaaaatacaataaatcccttaaaaagcaat
ttgcagcggtgctcattcatttttggtgggtgctcctaaattttttctggtgctcctaaa
tttattttggtgcccctgaatatttgaagttgggagcaccggtgctaccaagtaaaaaag
ttaatttcgagccctgtatatatatatatatatatatatatatatatatatatatatata
tatatatatatatatatatattcatacagttgatgtcagaattattagctcccctgttta
ttttttccccaatttctgtttaatggagggaagattgtttcagcacatttctaagcataa
tagttttaaaaacctatttctaattactgatttattttatctttgccatgatgacattaa
ataatgtttgacttgatatttttcaagacacttctatacagcttaaagtcacatttaaag
gcttaactaggttaataagggtaactaggcaggttagggtaattaggcaagttattttat
aacgatggtttgttctgtagattatcaaaaaaaaaaaatatcttaaaggggataataatt
gtgtcccaaaaatggtttttaaataattaataactgcttttattctagccgaaataaaac
aaataagactttctcaagaagaaaaaatattatcagacatacagtgaaaatttccttgct
ctgttaaacatcatttgggaaatatttaaaaaaggggaaaaaaaaatcaactgggggtta
ataattctgacttcaacagtgtatatatatatatatatatatatatatatatatatatat
atatatacatacacacacacacatttatggttagggttataaggattattttttatcccc
cttttatgttggcaaaaacataagtttacttcagatatttctttcaaaacagaatattct
gtaccgcaaaagagccttctcctcacttgtgataatgacaatgaaagccaagcttttggt
ctatgctgtaccaaaaaaaaaataaaatcacccaggtgatgacaattaaatattacgatt
ataacattgtgttagtggccagtggggtggaacaacgtcattggtcagaattaaccacgt
gatgaagatggcctaatattgtatttaatgcaattttcttcctgtaaactgtatataact
atataactataactatatatataatgctgcaaattactgtaaattgactgtactctttat
taactgcaaaaattataagactgattaaataaaagacaaattaactaaatgtatgtgcta
ttgtttcattagtattttaatttaatatttttctttatatgatatttattataatgtaat
tttgttcagattataatatatactataaatactaactatactatagtgatctgcattaaa
caacctgaacaaatcagttctctctctctctctctctctctctctctcgatttgatcaaa
aatgtaaatgaggccttccgattaacagtccagtggaccctagcaacagcctagaaacca
ctcagaacaccctagcaactacctaggaatgccttagcaacatcttagcaaccgcctagc
aaccacttctcaaccgctgtgcttcctgccaactgcctttgagtccccggcgcagtcacg
ttggctttctcaagccaacatcaaagttcgtcaacgaactttaggttctagttattctta
ttattattattattccggcttctgaccaaaaaaaagcaatcgcttctcctcccagggctt
agatgctacaagccccaaatttggtcaaaagctgtctattgcccatgagatggttgctgt
atgtcctcatgctgataagatttgtagtttttgaattaaaaattttttgaattaaaaaat
tgtaaatattacaatcgagtatttggggcatataaaaaagtatacaatcctcaaatttgg
ccaaaagatgtgttttaaattgaagataattatcatatttatttggtgtaattataaata
acagttttcctataaatattttttttatattaaatttgtaaaattcagactcaaagcgtg
tcagagtgtccacgagatggcgccagaggactatttttgagccctttgtaatttagtact
ggccctttaagagg
>Drerio-B-G2932-Map3_reversed#CLASSI/LTR
gttacccgcgttcaaatcctgctaattcagagaaacaagacaagaagagacggatcgatg
gcacatacaatttagtcaaaaaacttgctctatggatatggaaatgaaggagcgcacgtg
gcacgttatgacggacggagattcatctctaaactatcgtctttgagtgatctgaaatga
ctcgcgatcgtggattataaatagtggatgatatttctccggtggatttaaagctgtttt
acaggaaggaacgtgactgacacgtatgaaacgttgcataacagtaaggtaacggactct
gattcggctatatgatgactcaatgcatatttgaagaagctgaaatgcatacggttgatg
cagaaaagtattgcgtgtacttttaatcgtctgcaaacagtttgtgcattgattgaatgg
agatggctgaaggaagcgaaagtgaaactgcagctttcgaacacaagagggcgcctaaac
ctactgaaaaggctttagaggagaaattgcacagaattattggattgagaagagctaaat
tatctgctcttaccagtaatataaaaaccctagaaaggttgatgaatgatgatgaaaatc
tgcagaatgtgcacgatttaatgcaacttgactttgcacaattgttagcagagtttaatg
atttaaatgttcaagttcaagatcttttgtctgaagatgaaaggattgcagaccaacaaa
actggtttcagcctaaaatggactctgtgaatatttttaggaataaaacagaaaactgga
tagctgctgtagctgagaaaaatgagaaaaagacaatgtggaaatggaggatgatattat
gcctcatgacagtgcctcacaggtatctttgaacaaaaatgagcttaagcagcggtgtga
ttcagttacaagtggatctgtttgctcctctgtatcatctgcatatgcacaagaagaatc
aaaacgtgcagctttgctagcaagggcagcatcattaaagaaaaaacaacaacttgtaat
tgaagagatgcagataaaggcaaaaatggaggaacttgaaatagaaacagcgcttgcaga
aagtgatgccaaattaaaggttctgaaagaatatgagcattcagaggatggaaaaagtag
tgtgcggtcaaagaaaagaaaaggaatccaccataaacagcttgaactgaaaacagagca
gaaagaaagctcaccttctcattctactgtggcgaaggataaagcaaagtctgtctcaag
tccaaagatacatccagcaacagaactgaacatacaagtacctggacacagtgactatcc
acaagcagacaacagcattattcaagttatgcagaaacaaaatgacttgactgagttgtt
ggtgagacaacaaagacaaattcagcttcctagtaaagacatacaagtgtttagagggga
tccattaacctatagatcctttatcaggtcttttgagcataccattgaaaataaaacaga
caatgaaaaagacaagttgtattatcttgaacaatacactgcaggagagcctcaagagat
tgtcagaagctgtgaatatatgccgttaagcagaggttttaaagaagcaaagcgactgct
cgaaaggcattatggagacgagcttattatagcaagagcttttattgataaagttcaaaa
gtggcctcaaatcaagtctgatgatggcaaagccttgagtgcttatgctttattcctaat
tggatgtcgcaatacattggaagatggggagtccatggaggagatggacagtcccaccaa
tatgagagatgtaatttcaaaattaccatacaaaatgaaagaaaggtggcgatcagaagc
atatgacatcaaggaaagacaaggagtaagagctagatttactcatttggtggattttat
tgatcgtcaagcaaaagtggtcacagatcctttctttggagacatactggacactcgcaa
tgctgtaactgcaaaggtgaatcagaaggagaaatttcctgctactaggggaataaaaaa
gagcagctttgcaaccaacatatgcatggaggaaagacggcctcaagatacatcaagtaa
acttgccagtccagctaagatggtaagcgcttttgaaaagccatgtatgttttgctcaaa
aagtcacactcttgagtcatgcactgaaatcaaagagcagccacatagtatacgtgtgga
ctttttgaagtcaaaaggcttatgttttggatgcttaactcgaggtcatttgagtaagat
gtgcagaaagagaattgaatgtaaagaatgctctcaaaggcatccagacattttacatat
gaaggaagatcgcaaagtgacaaagcaggttgagacaccagacaaagagatctcatgtgc
ccagatctccctaagtcaccaatcatgcaactacacagagtctgggggagataactgtgt
gctgtcaatagtgccagttaaagtcaagtcaaataaaagtgacagatatgtggaaacata
tgctttcctcgatgctggaagtacagcaacattttgcacagaggagctgcgaaataaact
gaaactgaaaggaaagccaactcagattctattgagcactatgtgtcaagacaagccagg
tgaacagaagttagtgagcagttttatcctcaccgacctggaagtatgtgggctagacga
caccaagtatattgaactacctaaagtctttacacacagcaatattcctgttcaaaatga
gaacattcctaaacaggaagacattcaaaaatggccttacttaagtgaagtgaacatacc
ctgtattgatgcaaatgtggggcttctgattggtgcaaacaatccaaaggcaatggaacc
atggcacattataaacagccaacaagatggaccatacgctgttaaaactgcactaggttg
ggtagtaaatggcaccattaagaaaacaaacaatgcagaaaggtccaaactgccacatca
tacagttaatcgtctctcagtagtggaaatcgaaaaattgttgattcagcaatataactc
agactttccagaacgcctgtatgaggagaaagaggaaaagtcactggaggacaaaagatt
catgcagttaatgcaggaaaagactaaatttgagaatggacattactgtgtgaagctacc
cttgagagatgaaacagttgacatgccaaacaatcgatgtgttgctgaaatacgtgcagc
taacctaaaaagaaagcttcaaaagaactcagaattgcttgatgactacactacgttcat
gaagagcatagtagaaaaaggatatgctgtcagagttcccactgaacatcttaatctcaa
cgacaacaaggtgtggtacattccacaccatggggtgtatcacccgaagaaaaacaaaat
tcgtgtggtttttgattgtactgcttcctttcaaggtatgtctctgaacagccaattgct
tcaaggtccaaacctcacaaacacacttattggtgtactcaccagatttagagaagaacc
gatcgctgtgatggcagatgtggagtcaatgttctatcaggtgaaagttcctgaggaaga
cacagatctacttcgctttctttggtggccagatggcaatttgaatgcacctatagagga
atacagaatgacggtgcacttatttggtgccacctcatctcctagctgtgcctcctatgc
actgagaaagacagcagaggacagaaaacatgtagcatcgcaaaaggctgtggacacagt
tctgaacaatttctacgtggatgactgtttaaaatcagtgtccaatgagcaagaagcaat
caaccttgtcaaggaaattcaagatttgtgtctggaaggaggttttcgattgacgaagtg
ggtgagcaataataggaaagtattgttgtctatcccagaagatcaaagggccagtggagt
aaaagaccttgacttggatcaggactctttgcctatagagagagcactgggtatgcagtg
gtgcacagatgatgacaccttcacataccatatcaaagtccaagagaagccgtcgagtag
aagaggtatcctctcagtggttaattcaatctatgatcctcttggctttctggctccact
catactaccagttaagttacttttaagagatctgtgcaaacaaggatatggctgggatga
tgagattgacgacaagcgtgctgatcagtgggttaaatggctagaagatttaagtcagat
ctcaaatgtcaagttcaaaaggtgtctaaagccagagaagtttggcatcacagcagaagc
tcaactgcatcatttctctgatgccagtgagagtgcttatggcacagcaacttatctggt
tcttacaaatgaacaaaatcagaaatattgctcattgttgatggggaagtcaagagtaag
cccacttaaacaaatcacaattcctagactggaactgaccgccgcaaccatagcagtcaa
aatggacaagatactaagacaagaactacaaatgccactgcagccatctattttttggac
agacagcacaacggtgctgagttacattgaaaatgagagcgcccgcttcaaaacctttgt
agccaacaggatttcactaatacgggatgccaccactccgttacagtggaagtttgtcag
gtcagctcagaatccagcagatcaagctactagaggtattaaggcaaaggactttctaca
agcagaaacatggacaaagggcccaaactttttgttgaaatcagaagaagaatggccaca
aagaccagatcagattaatcaatatcaacaaaaagaccctgaaattaaaattgaaaccaa
agtcaacattcttaatgtcaatgaaaacgacatcctgtgcaggttaactgactactactc
gagctggtttcgtctgaaaagggcagtggcatggatgctaagactaaaagagacactcct
acagttatgtagggcaaggaaacagtttcaggcgtctattgaaacatctgagaaagaccc
agaaaaacaagcatcccttctacaaactgaaatgcaaaaattcaaatcaaaaataaagaa
aaggtcactgagtctggaagatttaaaacaagcagaaattcttcttattcagcacagtca
gaaacaacaattcctggaagaaattgaggctatcaaacaaaatgtgactattaagagaag
aagtcagctgtacaggcttgaccctgtgctccaggatgggatcctaagagtgggtggtag
acttaacaaagcagccatgccaaatgaatccaagcatcctgcaattctgtcaaaatactc
cagaatttcaacactcattttaagtgacattcatcaaagatacggacattgtggtcgaaa
ctacacattgtccattctcagacaaaaattctggattccccaagctaattcagccattcg
aaaattaatacataaatgctcagtttgtcgccggcttaatggaagagttggagaacagaa
aatggcaagtttgccagaggaccgtctgctacctgataaaccgccctttacaaacgtggg
tgttgattacttcggaccctttgaagtgaaacggggccggagtactgtaaaaaggtacgg
agtgttgttcacttgcttaacgattagagcagttcacattgaggtggctgatagtttgga
cactgactcttgcattaacgctttaaggcgttttataagtagaagaggacaagtcgctgt
catgcgctcagataacggcacaaattttgttggtgcagaaagagagttgcgagaagcact
gaaaaatctgaaccacatcacaatagaacaggccatgttgcagaaaaacattaaatggat
cttcaacagcccagctgcctcccatcagggaggagtttgggagcgtcagatccgtacagt
tagaaggatacttaatgctctcctaaaggaacaatctatcagcgatgacagtcttcatac
catcatgtgtgaggtggaaagcattataaacaacaggccaataactaccacatccgagga
tccaaatgaccttgagcctctgacacctaaccatttactactgttaaaaactcaacccaa
catgccaccaggcgtcttcaaaaaagaagaccagtatatgaaaagacgttggagacaagt
ccaatatcttgctgatttgttttggagcagatggactcatgagtatctgcccattcttca
agaacgcagtaaatggacaaaacttaaaaggaactttgagccaggcgatgtagtgctaat
tgtggacagttctgctccccgcaattcatggataatgggaaaagtagttcaaaccttgcc
tgactccagtggagctgtacgccgtgtgaagctacaaaccaaaacaagcattctagagag
acctgtaaacaaattgtgcttaattcaagaagcaatttaagaagaataggtgaaacaaag
acaatgtgaaaggactacatttacagaatgactgaatttctatgcttcttattgatgttt
aaatttgaatggctcttagaagttaaatatgtatatgataattgtttggtctcctgtcca
tacaattaggggccggatatataagagccataagttcattgttttatttatgttaaattg
ataataatgtaaaaagcaacttgaaaatattttactaaaagtaatttaatttttaatata
gagtatatgctgatgtcacttccggtaaggaagaagtagtgtcatgaagatggaagcaag
acagttttttgaccgtgtattatagttcagttaagttgttattaaacatgttcgaaatga
catcactggactgtcttatgttacccgcgttcaaatcctgctaattcagagaaacaagac
aagaagagacggatcgatggcac
>Drerio-B-R2978-Map4#CLASSI/LINE/L1
ttccggtttcgatatgagcgagtagcacgcacgtcaagacagctccgtgaaaaatctaat
ataactttgtcagaacatcttgtacaagatagtgagcactagtatacttatagtctcaca
ttctagaaactactaaccgacatcaggatttaatttgtccagttttcttattatgccggc
aaaatctcgaaaaaacccggaccaggccgcgacagcctccggctcttgtgtggaagaaac
gcctgaagaggatgctccagaggcgggcagctcagtcatccttaatgcgatatcttctct
ccgtgcagaacttcactcaattaaatcagacattggggaaattatagattcgaagatcga
gcaacttgctgtcactatcagaggagaactgtcagcatttaaaaacgaggccaactcggc
aatttcggagattaaagctacggcggatgatcatgccgcgaaattaacaaccctggaaag
ttacgcttctacttcgtcggacacaatggttaagatggaacaagatctggttaaactgaa
gctcaccgtggagcaacttactgaaaaatgcatagacctcgaaagccgcagcagaaggca
aaatatacgcatactgaacattaaagagggtgctgaattcggagtgaagcctagagattt
cgttgctcaactcctgacagaagccttgtcacttgagaaacctccacttgtggatcgtgc
ccaccgagctctacgcgcccgccctggaaatgatgaaccacctcgcgctttcattttgcg
cctgcattatgtccacgagatggaagaaataatgcaaaaagcggctaggatgcaacagat
tgtcttcaaggcacaaagaattaatatctttccggactatccacctgctgtggtaaaacg
acgcgcacttttcaagcgcgcgagggagttgctgaaggataaaccaggagtgaaatacgg
actgcaataccctgctaaactgagggtatcacacaacggcaaagagttctactttaccga
ccccgacaaagcggttaggtttgctgaaagcaactttgaaataccaggaacagtgtaaag
gatgtcagactcaagataagtcaagataagaataacgtaactgttgaactttaattttga
gcattattctctaaaggactcttgtttcgttatgttatattgagatgttcttcaaaactc
tttattacggagctgtgctgctgatgcgagtttgtttttggaagtttaaggtttgataat
tttgaaagtaattgtctgtttttgactaacgtttattgtttattttattttatttattta
tttttttcgtgtgtaattccgtatcgtgccgcgagttctggtttgtcggttagatgacgg
ggttaatgtttaagtttcgggaaaggagcctgtttaagataccttatagtaaacgaacag
tgaagattattgatttgatcttttttaaatcaagaaaaaataacaactaaatgtagtagg
aagggtctcaaatttgtctcgtggaatgtaaaaggattaaatcatccggttaagagaagc
aaaacaatagcgcatttaaagtctctttcctcagatataatatttttgcaggaaactcat
ctaaaaaaagattccaaaaataaactgaagggtagctggataggacagatatatcaatcc
aatttttcagttaaatctaggggggttgctattttatttagaaaaggggttccatttaaa
ctaaacaacctggaaacagacagggaaggacgctacatcattctatctggtgagatctgt
ggcttaccaattacgttaataaatttgtacggtccaaaccatgacgaaccagaatttttt
agaaaaatattctctttaatccccaaactgtcccaaaccaatcttgtcataggcggggac
tttaattgtgtccttgacggatatcttgatagatcctcgattaaaattgccccacattct
aattcaagacattttttgaatgcttttatcgataattctaatttggttgacatatggaga
cttatgtacccaactgaaagggattatacatttcactcacatgtgcataatgtatatacc
cgtattgatttttttctagtcgacagcaatctcatttctaatgttttaaactctaaaatt
catgacatactgatttcagaccatgcccctgtttcatttgaagtcattcttgatcaaaca
tcttttactcgtccattgtggaggatggaccctcagttaacagctgatcctaaattcata
gattatatgaatttgcaactaaacatattttttgattgtaacgataagccagaaacatca
ccagcattactctgggaaacgttaaaagcgtatataagaggttgtgttttatcatatcaa
gggtccaagaataaactatacaaaacaaaactaagtgatttagaaaaacaaatccaccag
ctagacattgaaaatgcaataaacccctcattagatgtttataagaaaattttacagtta
aggtacgaatacaataatatagtctctgctaaaattaatagaacttttcattatgtaaaa
cagaaatattttgaatttggagagaaaccccataaattactagctagacagttgcgcaaa
attgatagtgaaagaacaatccataaaataaaaaccaaacatgggactcactgtatctca
aataaagagataaacaaatgttttaaggaattttattcaaagttatactcctcagacact
gagtttgactcacaaacaatggacttatttctacataaatgtaatctccccaagttatct
ccagaggacaaagcatgtcttaataaaaacattactttggaggaattaaagatcactata
aatactttaaaaaactgtaaaactcctggtccagatgggctgcctgctgaactatataaa
aaattcggccacatacttactccatatttgcttaaaacctttcaacaggcattaaaaact
ggactacctccaactttctctgaggctattattacagtaattcctaaaaaagataaaaat
ccagaagaagttgagtcgtatagacctatctctctcctcaatgttgatcaaaaaatattg
tctaaaacactcgctaataggctctgtaaatttatcaataaattggttaacgtagatcag
aatggatttattccaggaagaagcactatccataatataagaagattatttaacataatt
tatcaccctaaggcaatccgagacaatttgattgtaatatcattagatgccgaaaaggca
ttcgaccgagtcgagtggggttacttgttcgctgtcctggagaaatttgatttgggtgat
gattttataacttggataaaaattttgtacaatagtccattagcacgtgttttaacaaat
agaacaatttcagactctttttatcttaaaagaggaaccagacagggttgccctctctcg
cctcttttgttcgcattgacggtagagcctcttgcagaagccattcgatccaattcttgc
atacatggctttcatacttcaaatactattaataaaatatcattgtatgcagatgatatt
ttgctttatatcacccaaccacaagtgagtctcccagctgtactcaagattattaatact
tttgggaagttttctggctttaaagttaatttagaaaaaagtgaactcatgcccattggt
ttaaaagacctatctataatacatacttctccatttaaggtgtccacagaaaaaattgta
taccttggaattgtagttacctgtaaatactctctactcttcaaagctaattttaacccc
ttattgtctaaactacagaagtgtatagactattggaagacgctcccaatctctttaatt
ggcagaataaatgcgataaaaatgatttttcttcctcaaatattatatttatttcgtaat
attccaatactattatccaagtccttctttaagcacttggactccattattcttccgttt
ctgtggaactacaaaagtcatagaattaaaaaaaatcatctttgtaaacccaaacaggag
gggggtttagccttcccagattttcgtctctactactgggctacacacatacaaatcttc
acattatggttggaacaatcggctactgccccagactggcttcagatagagcgagattac
tgccatccttatgatcttggagcaatgttattatctccagtgataacagaccaaacagta
gttaatagtattgttacaaagaatcagttacgaatttggagacagataagagaatatctt
aagataaaatcactttctctcctaatcccaattgcaaataacccatcatttctcccttca
aaattagatacaacctttaatcaatggaagaagttgggtataaacacagttaaggatctt
tatatagatggggttttaggttcctttactcaattacaacagaaatataaccttccaaaa
atacattttttcagatttttacaaataagaaattacctgcgcacacataatgtttcccta
gaggaggtgccgccctcaattgctgatgactgtctcacacagtgcaggggacaaaaacat
caattatctctaatttatgaaaggttatttgcagctaatgcccccactacaaagatgatc
agagaagaatgggaacgagagtttggcatcaaaatttcagaagagatttggcagaatagc
ttagaggacattgataaacaatcaatcaacactagattatgcctcatccagttcaaggtc
ttacataggctacatttctccaaaaagaaattacataggattttccccaacatatctccc
atttgtgataagtgcaaatcagaagaagctgatttagctcatagttttgtattctgtcat
aaaatacagggattctggaatgaggtctttaaagtgctttcagatgttcttgaccaacat
atagatcctgacccaatgcttattatattaggacattctgattatacatattcattgagc
agtccacaacagaaattccttgcatattgtttgattacagccaaaaagctgctattattg
tattggaaaaatgttaatcctccaactgccaaactatggcttgaagaattgacatctact
ctgcacctggaacgaaccagatttattttaaaaggcaacattggacaatttcagaaaatt
tggggccctttcttttgttacttcatggggaattcttccccccaaagcaatgtattgtaa
ataaaagttgttttgattatcactgtagtgtatacttacaggctgggcttggggtgtttt
ttttttttttttttgtttgtttgtttgtttgttttgtttttgtaaatgtatgcatatcag
aaa
>Drerio-B-G673-Map20#CLASSII/TIR
ttaaaggtgcagtaggtgatctgccaaaatgctaaccgcttagcatattatctttggacg
gcggggagggactgtgattcaaagccacaccccctgaaatcgcgagcgcgcgcaccgcgt
cacaacagccgacagacaacccactagttcatgtcattcgccagttagttagtgccagcg
ccgtgcaggaattacatgaattactttgccacacttacatgctatttcagagcgaatatt
cagagtagcgttagcggtaaacagtataggaaggctgtcattgttcaaaaatgacccaat
gtgaatataaaagcaacttcagctcaataaagcaggttaggcggaatagcgctatttact
ggtgttttgttgttaaactaaatataaatctacattatagatgctgtcaaagaaccttat
gaaactgaaaataatcacatcaatctttcaccgggagatttcagtggctgaacaacacgt
ctgtgcatagaagtcattcataacaaacacaatctaacataagcttagcctgactaaaat
agtttcaaaacagaacattacctgtctaacagtaatacttcagccatggtgtcgtccttc
ctccagcgtgctaaagtaactccaatactgattcaggtttttaaaagtttcaattcagca
tttgatttctcccggtccgtctcgtgaccgcgcggccgctttaagggcgaattatacccg
cgcctggctttacagtaatcggcccgagctcggctgtccttcggcgcctccggctccgac
tcggcatctgcgagcggcccgcagctcgctcgcgcgcatgcgtttgtgatgcagacgggc
acgcgctaatggcggatctgcgtgaacagatgcgcagaagtcggaatctacatttgctga
cagacagtctgacctgcctatcggaattaagggagatgacggtccgactctatttaattg
gatgaacattttttagttttatgctttacccagaatataaaaatacatataaacacattt
agatcatttactgtaatcattactattggactgtgaagagactttcaaccagcacaacaa
aaaatgtttctgaagacaatcacctactgcaccttta
>Drerio-B-R580-Map8#CLASSII/TIR
ttcctaaaataaaataagtattataaaaattatagggctgtgcaattaatcgaaaatccg
atttcgattttggcttctaacgattatgaaaaaccattaatcgagataaacgattattgc
atcatataccgccccctttccagttgtacacattgttgctcttaaaagcgcgaaagaccg
cgtgcttatgtgtgtgtgcacacgcgcacacagtcagaagcatgcggtcagcattcggtc
tcattcgcacactgagacgagcagaggagcgcagacatctaaagtcatcttaacgtgagc
gctttaatggtcaaataggtgtcaaaacgcggtgtttagtgattattcatattaaccctc
atttgtgtaataaacaaacgagttgagaatcaaaagacacgtgaaagagaaaccattaaa
gtgacagcgcgcaattcctgctgccgcctgtttttattattattaatcaaacaaaaacga
gaaaatccctcctgctcttgactgaaggacttttgtagctaaagtgtttttcttacagtg
aagatgcttaaagcacagtttgtttcatatttttattctattgtatttatttctctttcc
tttgcagggtggaaaataactgtatatatacagttgaagtcagaattattagccctcctg
aatattagcaacccttttcctccccaatttctgtttaatggaaagaagtttttttttaac
ttatttctgaacataatagttttgatatctcatttctaataactgatttcttttatcttt
gctatgatgacagcacataatattttactagatatttttcaaaatacaagcattcagatt
aaagtgcaattcaaaggcttaattagggtaattaggcaagtcattgtataacagtagttt
cttctgcagacaatcaaaaatatatattgcttaagggggctaataatattgaccttaaaa
tgggtttcaaaatatttaaacctgcttttattctagctaaaataaaacaaataagccttt
ctccagaagaaaaaatattataggaaatactgttaaaattccttgctctgttaaacataa
tttgggaaatatttatttaaaaaaaaaaaattctcaggagcgctaataattttgacttca
actgataatcgttttgaataatcgtgattacaattatgaccaaaataatcgtgattatga
tttttcccaaaatcgagcagccctatattttttaaatatcttaaatataattaataatac
ttattttattcattt
>Drerio-B-R435-Map7_reversed#CLASSI/LINE/L2
gattaactttggtcaatgtaagatccgttttgaataagacattcatattaaatgactttt
tcactgccagagatttggatttcttatttctgactgaaacatgggcagttgatggggacc
ttagtccattctctgaacttgtcccagtaaactgcacttattttaataatccgaggcgct
ctggcagagggggaggtcttgcgtcgatttttaaaaaaacatttaattgccagcccgtgc
gtgctgatgctttctccagctttgagctacagatgtttcagataaatgaacgctcaggac
ctgtcctatgtgcattaatttatcgacctcctaggtctactaaagactttattaaacagt
ttggggacttgttgagcagtattttacctagatatgataatattttaattttgggtgatt
ttaatgttcatgtttgctgcccaaaagacaatttagctaaggatttcttaaatcttattg
actcttttaatttgacacagcatgtgcaagggcccactcacaaccaggggcacacattgg
attgtgttttgacatatggtctatcaatctgcaatgttgcattagacgatatggcattta
cagaccataaagcagtcacttttgagatcacttttacccataaaataagcaactctccta
ttgttttcaggcgatttcgtagatttaatgtttcttctattgatctgtttaaagatttgt
acattaatgaacaacatacaactatgctagaggaccctccctcttatatggatgttgacc
agttactggaattgttcaattgctctttttcttcaatcttagactttgttgcccccgaaa
aaactagaactgttaagcctagatcagagccttggctaaatgagacaactcgggcatcta
gacaggcctgcagaaaggctgaacgcaagtggaagagagataaactgcaggtgtcatatg
agatctttaaggaatctctctctaattatcagcgttctatgaaggaggctaagaggaaat
atttttctgaattaatcagtactcatcaaaataaggctgatgttttattctcctgcataa
gttctgtgattaaccctgggtctaatgttgttatggaggagtcatgtgatacatgtgaag
cttttttaaacttctttacggagaagatttcttcaattaggtctgggattgctagctttg
atattgtttttccggaaccggatgtgtcccctgctgcacttgttagtttcacacctgtct
ctcttctatctctgactgatacagtaggcaagatcaaacttagcagctatccattggata
tttttccatcaaagttttttaagcaagcctttgagattattggccctagtattttatcca
ttataaataggagtcttgtttctggtgtggtgccttctcagttgaaacatgccgtcgtgc
aacctctcttgaaaaagcctagtttggataaatctgtgttgtccaattttagacctattt
ctaagctaccctttttatctaagattttggagaaaacagttttaacacaactgcagagct
atctggagctcaacagtattcatgaagtttttcaatcgggttttaaggcatatcacagta
ctgagtctgcactgctacgtgtgttgaatgacattctgttatttagggactcggggcact
ctgtgatccttatgcttcttgaccttactgcagcttttgacactatagatcacgaaatcc
ttatttctcgtcttgagagattagtgggcattcagggctctgcccttaagtggtttagat
cttatttgtcagacagaagcttttgcgttaatgttggtcagactttttcatcctccagac
ccctgacatgtggagttccacaagggtctatacttggacctattttattttctttatata
ttttacctttaggatcaatttttcgtaaatatggggtggcttttcatttttatgctgatg
acactcagatttatgtcccttttaaaagtagggataaaaaggagcttgactcccttatga
gatgcctagtcgaggttaagagctggctttcgtcaaattttttaaatttcaatgaagaaa
aaactgagctggtctggtttggcgatcctaaccctctgcatttatcaggttttggtgagc
tttccacttatcaaaaacctgttgttagaaacctaggatttcaattcgacagtgatctga
aatttaacaaacaagtaaatacagttgttaaatccagtttttaccatttacgacttgtgg
caaaagtaaagtcgtttctctcttttaatgaccttgagaaggtgatccatgcttttattc
tgggaagacttgactattgtaattctctgtatgtgggtattagtcaaaatgccctaaaca
gattgcaattagtacagaatgcagctgcgagacttctgacagggactcgcaagtttgagc
acatatccccagttctttcctctctgggctggctgcctgttaggtcgagaattgatttta
aactattgatctttgtttttaaatccttaaacaatctggcaccatcatacttatcagacc
tgctacacgtatacaatcctggtaggtcactgaggtcttctgatgaatttattctatctg
taccaaggtcccggtgtaagcgaagtggggatcgggcttttgctgttgtcgccccaaaac
tctggaacgggcttccgccccacatcagacacgctccaactctacctgtttttaaaaagc
gtttgaaacaccatctttgttccttagtatttgagcctttttaatgttgagggatttgcc
ttatgttttaattgttatttatgtgatgtagatttcatgtttagtattgattgtgttcag
cactttgggcaacgttgtgttgtaaaaaatgtgctatataaataaactaaact
>Drerio-B-G3-Map20#CLASSI/LTR
aaacttcaatctttcgctactcaattaattttaagtgtaaattgtattttaaccacaaat
atctacaaaaatacaagaaataaacttgcaaacacaaaccaacgctacattatactaaat
aaaaaatgatattttaagaaaaatatcaaataattttaaaacttaagaaaactaacgttg
cagaacagaacaaactcaaaataacattattaggccaacttagtaaagtgacctaagtta
aaacataaaactaagaataatattaaatccagaaacaaatgaaacaaagtaattttgctt
aacgtaagagaaaataacttaagtttatattttatagatcaattccagttttataatgtg
catagtaaataaattcacatataaaatttattttaacttaaactatttatattttacaga
acaacttaaatagtatgcatcataaaaatgtatgttccccttcggttggggaacttcagt
gctatagagtggatttgattttgtaaaaatccacgaaatgggaggattcggttcagaagc
cgcttgtctgaaagagtattgaacgggccaatgaatgcaatgaattggcagcgtaagctt
gcgcaggtgagcggcataagcaatcaactgagtatataagctcacctggcgccagcagac
gctatccttttcgcttcagagactttctgatcgagtcgatgagggattcctccctgctgt
gatccagtcgattctgagcgaacgagagcattctcccgggtctccagagtgtgtacacgc
agtggcagacggtcgagctgggtttctcccttgcctggcgttctttgggtccggtcctcc
agagcggtgcgtataaagttgcaaaccttcacagaaagagcaacacagtcgtgcagcacg
tccttatcaggacggcgctccgactgtgcgtttctggatgcggtggtttcctgtcctcgg
atgatgggcgcgggcactgcgttacatgtctggggggtccagcatgttaatgcgctgctc
gcgggcagttcatgtcgtcattgcgatgccatgactgttgcgcagtaaagatcgcggtta
gcctttgcaaaagggcgaaccaccccagttgtcccctgctctgcagcgggcactcgggca
gatctgagggtttcagcgagagataatccgtcgcccacgggcccgcggacctcccgctcc
tctaagcgctccatccaagcttcgggcgggggaagcgatccgtctaacagatggtagccc
ttacgcccgatgacaccggagaccagatgtccaccgcggcatcggagggtgggctttcat
tgtccgatgatgatccagacccgctcgcccccttcgggctggtgagcgctgtcactacgg
atcctgaaacggacatgttagccgtgctttcccgggctgcttcggccgtgggttggagat
ggtttatcccccagctccgcggccggaccgactagaggggcgttcccttcttcccggagg
tgcacagtaggctcacgcggtcttgtaaagcacttttttctgctcgtgctgcgtgttcct
ccaccctaaccactcttgacggtgaaacagccagggggtatgtggcgattcctcaggttg
agtgcgcgatggcggtaaatccgcgcggcgcctcttcttggcggggtccgcctcgtctcc
catccaaagcctgtaagttatctacctccctcggagctagagcttacatagctgcgggcc
aggctgcttccgccttgcatgcgatagccacctaccagcgctaccaagcgcaggcgctgg
ccgagctgcacgagggtgggtccaacccaggcttacgagcttcgcaccgccgccgactta
gctcttcggactactgagtccgctgcgtgtgcgttggggaggacgatgtccacattagtg
gtccaggagcgccacccctggctgatatgcgcaaagtcgacaaagtccgctttcttgact
ttccccatatccccagccaggttcggcgacactgtctgtgaattcacccaggaattcaag
gcggtgagagagcagttggtgggtgatgtcttatcggcggtccgtagcccgctccgcccg
ccgtgccattcatacctgctcctcgccgaaggcgcccgcctacgagagctgctccgcccc
cgcacacgcctccggcgaagcgagcgcgtcgggcacctcggaagcaggcagcccccctgc
ccagaacgccgctaagtccggcaacggaccgcgaagcgcccctgggacaggccatctgga
gaagagggaacttgctctttccccgctggagggcggggccccatttccaacggcactttt
ttactgccatgaaaacattatgaaagggcacttttccacttccccagatgtgacagcccg
aaatctgccagtctgggacgctatgctttctagcttgcagattcggtgcgtttcgccagt
ggctcacgagcgctgggaggacggtctcctttctcccacccctcgagcctcccctccgga
gctcagggtttggagtgagagcaaatatctcacctccagcttttccgtgggacccgcgag
cttcccggatcagcacacccactccgcgctgccccactgctggtacgtcagcgattgtag
cgatgagtccattagcgagagctctgcctgcctggttagcgcgggccagctcttcgcggt
ggctcatacgcacaatcagactcggctatgcgattcagttcgcgaaacggccccccaagt
tcacgggtgtgtatctcaccagggtcagccccctgtccgcccctgtcttgcgagaggaga
ttgctgtcctcctggcgaaggatgcaatcgagccgctccctccagccgagatggagagcg
ggttttacagcccacgcttcatcgtgcccaaaaagagcggtgggtcacggccaatcctag
atctgcgcgttttgaaccgctgcctgcacaagctgccgttcagaatgctcacgcagaagc
gcatcctccggtgcgttcgtcctctgggttggtctgcagcattagacctgatggacgcgt
atttccatgtctccactcttcctcgccaccgacagtttctgcggtttgcgtttgaaggtc
gagcttggcaatacaaagccctccccttcgggctctctctgtctccgcgggtcctcacca
agcccgcggagggtgcctcagcgccccttcggctcgcgggcatctgcatactcaatttct
ttacgactggctgatttttgccctctctcggataaagcacatagttgattatgcacagag
acaaagtgctctggcacttccacctgtgggggtttcaggtcaaccgagaaaagagcaaac
tcgcccccgtgcagaggatctcttctctcgggctggagctggactcggtcaccatggcag
cgcgcctctcctgagagcccactcactgatgctgtgtctctcgcagaaaatacccacaaa
atttcagatcatccttgtgcatacgccaacagaagccgcatcatgccgtcgcactactca
atacgagaccacctcagcactcatcacgcggtgactcgcagcaccgcgcgcacacctaat
ctccgttactcagtgtcgccccgccctcagcccttggatctacccctcgttacacaagc
>Drerio-B-R345-Map3#CLASSI/LINE/L1
atttttagatggatttttccgtaaatacttttcggttttcctactataccaccatctacc
ctgatcattccatctctaatattaatccggtcaaaatagagccatctctaaaatatacaa
ctccttgctcacgtctcatacttctacatctgaaaatttgcgttttatttgggctaggga
tcttaacatagacataaaagaagatatttggtcaacaattttacaaaaggtccatacatc
atctgtatgtgctcgccatgggatttacagtgcaaagtagttcacagagttcactggtct
aagtgtaaactggctcgcatgttccctgctattgatccaacctgtgacaaatgtcatgct
gaacctgcaaatctagttcacatgttttggacctgtccagctttgttttctttttgggag
tctgtttttgattcattttcagcaattacatctattaatattgatccttctccgttaatt
ggcctgtttggagttcttccccctgactgtgagttaccattttatttttctgaattaata
gcttttctgtcattattagctaggcggtgcattttgttgcagtggaagtctcctcaaccc
ccatcccatactcagtggattaaagatgccttattttttgttaaattagaaaaaattaaa
catagtcttcgaggttcagtggtcaaattttctaatatttggttgccttttttggaacat
gtcaaatctctgagacttgaggcaattactgtggagtgaatggttgccattcttgcattt
ttgttttgatctgtgcttccagttgagtattagtgctgctgatatagcacgaacatacaa
ctttttcttgacataaaaccacaagttaagaatgtgccaccccccagcctatttagttta
atacattttcccttttctctcgcttttttaatttcttttctatttttttctatttgttta
ttttattttattttattattactgtttattttacttaatacaccatgctgtcaacctcaa
cgtctggtacagacctgtttatatgctcaatttgaaaattgatttatgcacatcatatag
tgtttatgcatgtcatatactgtgtgtcgcacaatatgagggttatagtgtggtttatta
tttatttattttttttatcaatgttgtactgttatatatatatatttttttttttctgtt
tgtactgttattgtctctttttactttgtttgttaactgtcaaaaaaatctaataaataa
atcttaaaaaaaaaaaaaa
>Drerio-B-R3076-Map3#CLASSII/TIR
atatttgcattttttagctttttttcaaggcataggtattcagtttgatttatttataat
ttatccgtgacttttaaatgcttggttccacacaacagagttgtgttgggaaaacatggg
gtaattaggttaatttattagtccacatctctaggatgtttcaaggcacgtcattgtata
cactgcccaatttaaatgagcacacatacatttgttttttttttcagttcatgttattgc
atttttattaaaactcatgccaagtggggacctgaagctctgagcggcgtttacctatcc
aacaggggaccttagctggaacactgaatttttaatcataatctaactttatttaatgtt
aaactttaggacaaactttggccacactaatatattttttgtttaaaacacatatttgtt
tcggccttctttccacactgagatggcatttttaggaaatgaaaaatggatatttaccat
ttatttatgaaaaatatgacaacggcattttcgtgttgcagtgtggactgtggaaactgc
tttcataataaagctgccaatgaacatcatcaaaaacatctgctttagattaatgtcagt
ttggtcatgctccagtctgtctggaaatacatgaagaaacagaacaaactgacaaaaact
caatccagaactttggccaaatctctaagatatttcagaacacctaaatatatacactgc
ccaacttaaatgagcacacacacatttgatctatttctcagtgaatgttactgtattttt
actaaaacacacaccaagtggggacctgaagctctgagcggcgtttacctatccaacagg
ggaccttttgaaacttttttgaaactttttctctaagatatttcagaacacctaaatata
tacactgcccaacttaaatgagcacacacacatttgatctatttctcagtgaatgttact
gtatttttactaaaacacacaccaagtggggacctgaagcactgagcggcgtttacctat
ccaacaggggaccttttgaaacttttaactttaattaactttatttaaatgataactttt
gaagaattaaacctttacttattattaaatattctgaaagaaacattaaatgctaaataa
ataatagttttttttttgatcaggtttcagaggttttgttttgaagtgagaaactaaatt
acccaactgtgttcagtttcattttagtggttaatgtcaaaataattaaattttttatat
ttatttgaagtataagaataaagtctgagttatttacaatttatcacgattgactgatgt
atgtagtattttctttttcttttctttttttaaagaaaaatacatgattttgtttctaat
tactggtaagctggtatgttttttattcttttaagtatttttacagtgtatgttttaagg
caattgctgttttttaaataattatcaacactgttgtttcagagatattcaacaagtgaa
atattagtaaatatgaagtcatctgaacatgtgttgctccatactatctaagctaggctg
gttaagaatgatgtttcatttattcgtcatttctcagcatcacaaacacaacataaagat
tttggagctcaaaactcaatatttgttttactgctgaatactgttttttttcaagggttt
caaaggttttgttgtgaagtgaggaactaaattacccagttgtgtgtagtgtcagaatat
ttgcattttttaacatttattcaaggaataggaatgaaatctgatttatttataatttat
ccatcactgtaaaatgctgggttccacacaacagagttgtgttgggaaaacatgaaggaa
ttaagtcaacttattagtccacatctctaggatgtttcaaaacacctaaatatatacact
gtccaatttaaatgagcacacacacatttgatctatttctcagtgaatgttactgcattt
ttactaaaacacacaccaagtggggacctgaagcactgagcggcgtttacctatccaaca
ggggaccttagctggaacactgaatttttaatcataatctaactttatttaatgttaaac
tttaggacaaactttggccacactaatatattttttgtttaaaacacatatttgtttcgg
ccttctttccacactgagatggcatttttaggaaatgaaaaatggatatttaccatttat
ttatgaaaaatatgacaacggcattttcgtgttgcagtgtggactgtggaaactgctttc
ataataaagctgccaatgaacatcatcaaaaacatctgctttagattaatgtcagtttgg
tcatgctccagtctgtctggaaatacatgaagaaacagaacaaactgacaaaaactcaat
ccagaactttggccaaatctctaagatatttcagaacacctaaatatatacactgcccaa
cttaaatgagcacacacacatttgatctatttctcagtgaatgttactgtatttttacta
aaacacacaccaagtggggacctgaagctctgagcggcgtttacctatccaacaggggac
cttttgaaacttttttgaaactttttctctaagatatttcagaacacctaaatatataca
ctgcccaatttaaatgagcacacacacatttgatctatttctcagtgaatgttactgtat
ttttactaaaacacacaccaagtggggacctgaagctctgagtggcgtttacctatccaa
caggggaccttagctggaacactgaattttaatcataatctaactttatttaatgttaaa
ctttaggacaaactttggccacactaatatattttttgtttaaagatgaagatttaaacc
ttttcttattattgaatattctgatagaaacatttaatgctaaataagttctacctgcaa
atattttaggcttgacattgaaagtaatacatgtaatagatataaagcatacaaataaaa
catacaaaaaatatattttttataatttgcccaatttcggaatgtttataaaaaaatctc
tcaagtatttttacagtgtacgttttaaggcaattactgtgttttttttatttttataat
taatatatattcagtctttttacagtttttacagttactttttatgttttaaggcaataa
ctgttttctttttcaataattatcaacactgttcttacagagatattgaaaaagggaact
attagtaaatataaagtcatccaaacatgtgccgctcaatactaaaggctgatttatact
ttctcctggcgcagcatcgtgaacctctgctgacagcgtgcgcaacatacagacgagcct
tttatgacgcgtccgctgttgacatattctttacaatgtcaggtggttgtcaaaagaaaa
cccccggaaaatcagacagataaatagagaagtcattaataatcatatatatttatcata
aatgtcgttcaagatttttttttaattattgttattttaaacaatttttataatcattta
agatttttttattttcaaactttgttgcatcacttgcttttgtgtttatatctctgacag
ttctacctaaagtttattaacatattaatgacaacagaacatgggttgctatataaacat
ataagtttatcatggcaagaatacaagcaaaaaatatatgaaaaatacacaaattcaaac
aaaaagttaccttagggctattacttattattttacttgtatttaaactgtttatattta
tttggtcataaatgcataacacattactctgtataatataaacattttcacaattcgtaa
attaactgtttaagttaaatgtgcaattttcacaatattgactcaaactcttcgtacaaa
tatgtagtttaaccctgaaaatgtagataacacataaacatcaaaacacttcaaaacttg
tttttagtcagcgtctaaacaaaagtaaattacatctgaaggtttttcacgtggccaata
acagtagctgtcaaatctatctacatacgaatcattgcacaaaaataaaaatcgttcaag
tcatacttcaattaaataagcaaatatatatttaaaggtttgtattttatttgacaaagt
atatagtactctgcagtgtttgtgtgtgtatgtgtgttatatttactatgagtgttacat
aatacatactattttacaaacatttctgcctgatgattcaaaataggagacaaagctttt
ttttaccttgctaaattataaagcaaacacaagcatgctgactctattttttagatttag
cccattccacaatacacacattactgtctggctggtttgtgtcctctactgatatgctaa
aaaggcaataatggtccaacatttctgaccattatcgccagtaaagcccagataaacagg
ccattagtacactgtaaactgattggttaaaatttttctttctagtcaaaagaataattt
agtttagtgtcattttagtgtttaatatttctttgcatttatttgaaggagttatttaaa
atttatcacgattgactgtatgtagtatttttttttaaagaaaaatacatgattttgttt
ctaattactggtaagctggtatgttttttattcttttaagtatttttacagtgtatgttt
taaggcaattgctgttttttaaataattatcaacactgttgtttcagagatattcaacaa
gtgaaatattagtaaatatgaagtcatctgaacatgtgttgctccatactatctaagcta
ggctggttaagaacgatgtttcatttattcgtcatttctcagcatcacaaacacaacata
aagattttggagctcaaaactcaatatttgttttactgctgaatactgttttttttcaag
ggtttcaaaggttttgttgtgaagtgaggaactaaattacccagttgtgtgtagtgtcag
aatatttgcattttttaacatttattcaaggaataggaatgaaatctgatttatttataa
tttatccatcactgtaaaatgctgggttccacacaacagagttgtgttgggaaaacatga
aggaattaagtcaacttattagtccacatctctaggatgtttcaaaacacctaaatatat
acactgtccaatttaaa
>Drerio-B-G754-Map20#CLASSII/TIR
tactagggatgtaacaatattgtaaataccgtcataccgcaatagcaatttctttcaata
ttaccgtggttgtgactcaataaaatcataggtcttttggtgaaaagtttgctcaggcga
atgggaggtagcggaaactacaattttcatcagcccaggcgtggccatcatcctttgcgg
tctgttgtcgctacagatccagtaatgcagaaatggagggtgctgctagtagcggcaaag
aaaaagagctaaaaatggtcgaacctaaagtgggttttaaatcagatgtgtggaagcatt
tcagtttctctctgaaaagaaacaagaaagaagaaaaggtgacagaaaaaaagggtatgc
aggcactgccagactgtgctgaaatacaagtcggggaatacgactaacatgatggggatt
cttttagtcaaggggacagcagaacacagcacactgctcagattgatggagacattgact
tgtaccaccaagagacctctatctcactcatggcttgtcctttcgagtggtgtttttttt
ttttacatggtttaatatttttttgttattaaaattgaataatttaagttcctgtttgaa
agtttacagatagataatttgtatgtcattgatctgttcagtgttgaggtaacctgaaca
ttctagcactttttttgagtctcttcaatagttttgtttttcctttaaatgattcaataa
ataccgtaccgtgccattcataccgaggtattaccgtatcgtgaaattttgatatcgtta
catccct
>Drerio-B-G1376-Map16#CLASSII/TIR
ctgttagaccttaccggggttttttacagtagaatactggcaacactgttgccagctact
cactgtaaaagtttggttacagtaagtaactggcaacagtgttgccagttaattactgta
actgaaccattacagtgagtggctggcaacagtgttgccagttatttactgtaactgaac
cattgcagtgagtagctggcaacagtgttgccagttaattactgtaatagagcagtagtg
gtaactaactggaaactgtgtagagttaattactgtattgtagtgttacaactcacagca
ttatactgcatacacaatagtatgtcatggtgttactaaaattaattagtattcttagct
gttatttattctttgaattcattacgttttttctgacaaatttattttattgttttggca
gcaaacaaatatatgacagaaaatgtttagcaaaattaagaaatcagcagatatattgtc
ttacatattacaggtctgcacagtaaggctgcggtcacactaatgtttaagcatgctata
ttctgctctgcgaagagtagtgggattaaacaaaatatttagagattgaaaaagcaagcc
agagaggtcatgttttgatctttgattggtctcaagcaatcacatgatgtgatttcgcat
tcagcgttctccaagcttgaactttccaatgctgcgaattgtgaaatttgtctcatgagc
tttcattccaggtctgcagtattcacatgcgtttgagtggaagtctatagggagaaaagt
gcagtgtgactgggactttaagctgtaactctaattaaacacacctgatcaaactaatta
aggcttgttagaattctacaggtaatgttgcagctgggtgggtactaaactctgctgctg
cagttctccaggaacttggagtttgacccccatggtatatagcaggggtgcttaatcctg
ttcctggagatctacgttcctgcagatttcagttgctacccatatcaaacacacctgcct
gtaattatcacgtggtgttcaggtcctaattaattggtttaggtgtgtttgatatgtata
gcaactgaaatctgcaggaaggtagatctccaggaacaggattaagcacgcctggtattt
ggcatacttttaaagcaactgctaacatttatcacaatcccatatccaataaacacacac
acccaaagtgctgcagtgaaatgtgttactctctcctcaatgctgaccatgcaaaaaaaa
actgaacagcaaaaaacacaaaataattattttaaattttaaagttttaaataattaaaa
gctgtgtcaaatctcaaaaagttttaaataattgtagaaaacaaaaatgaagttggcaac
actgaaaaaccaaaggattgaatcttttattgttataattatctcatgacaacaaacttt
tttattgtttcaaatataaattcataggtggaaacactgctctgaaaaatactttgcaac
aaactcacaacctgggaccggacaggggagcttttgtgtgtgtatggctatgtgtatcat
gtttttgttattgcctgtgatgatgtgcatatgttaccttactgagatgatggaatttaa
ttttggcttagttgccagaaagatacatacaactgttagcatctgtacattatggcagtg
tgccatatctaataaatattaaacaaaagtaatgtaagaagttatatgaggagaggctaa
ctagctaacaatgtagcttttaagtacacagttcaagataacaacagtataacttaaaac
atatccttattttataaaccctcaaaaacatttgaacacattttacttactcattttaga
ttcttatttaaagcctaaaacatatcagactctacatctgaattgatggacatagcatag
agcacactcggcagtaaacaaatcaaacacctggctcccttaaagggccggcattttctg
aaaactctttttaacacctttgtgtttagaataagacggacagcctgtgggagtgtgtgg
tgatgcctaaatcattgttttttacagttatttactgcacaatctacagagtaacagtgc
agttatactaattaaacacacctgatcaaactaaatctaaaggtagtgtgttgaagcagg
gctggaactaaattctgctgggctgtggccttcaggagtttgacatccctgttacatagc
atattttcaaaggaactgcctacatttatcacagttatgcacatatcgtttaatgaaaac
aataaaaatatataaacttcatccatagaaaaaataaataaataatctgattctcatgtt
gttccaaatctgtagtaataataataaatacatcaaatatcctgatttatacatttattt
aggaaaggcttttatactgttaatggcacttttacttgctagttttccagacaaattcat
tgagtctctgcaaaaatgtatgtgcgtgttgtttaagatattttttaaataacacatttt
tactagttatttagcaaaatactaatattcagtttaaagtgcaatttaaaatcttaacta
taggttaaactaggcaaattagattaattatagaaaagtaaacaaagttataaaaattgt
tgtgataatttgtttgctctttgtgaatatttttgcctt
>Drerio-B-P83#CLASSII/TIR/MERLIN
ggtcccactttatattaagtgtccttaactactatgtacttacatcaaaaaaataaatac
aatgtacttactgtgtttataatgtatttgagaacacttgtggtgcttttgagttgggat
agaggttgggttatggacaggtttggtggcatgggtaggtttaagggtgggttaaggtgt
aagggatggtcaacagtgtatttacaaatgtaattacaaaagttaattacagatgtaatt
acatacatgtatttaatcaagcataagtacacagtaaatacatgtatttacacaataagt
acattgtaacaaactattaattcctgtgtaagtacatattagttaaggccacttaatata
aagtgggac
>Drerio-B-G2740-Map3_reversed#CLASSII/TIR
cgcgtgattttttttcccaaaccagttcagcgcaaaccacgccccctacgcgaaaacccc
accccgctgctgtgactcacgtccgtggctcgatttcattggtccagcagctccagcttt
atcacaatggcagcgaacacaaactattttttaataaaagacctaaaatacgaaaggtta
acaaagtgcgtgtatgaaataaaacgtagtacaaacaatctacagcttatataaaaagct
gtgtttaatgaataaaaatagtgccaaaaatacatgaagtaaacacacacacaacagcat
cttaacaatgagaaaactttactcaagtacaaaaaccagcaaaaaacacacaaacataat
atttatttaaaaaacatttttaaatattattaatttaacacagcccctgcatgcaaacat
aacctctttatctttcgctgtctagtataaaatagttaaattgaaagatttattcttaca
atatcttgtattaattcagagaagtgggataggaatgtgtataatttgttgtcaaaattc
agatattttgcaaaataacctattttttttattaaagaatgttacatttgtggtatcaaa
tttgaaaatatttgaaatatataatgtttaatgaaactaaaaggtcctgttagactcaaa
tttaaagaattaaattatttatttatattgtctatgctttgggatttgtggatatttctt
ttataatattgagtaataaatgatttactgagtaattaagtttttaattaaattgaataa
aaaagtaatttaaaatacaattgtatttatttttaaattataactagtaataatcaataa
tgaattacgttttcagagtaacttacccaacactgcacataatctgcatatcagatgaaa
atcaactgaagcacaagtacattgaactatacctgtttctatacagagtttgaatgttta
ataactgcaaatgagaccaacatatgttctgcaggcctttcaaataaggctttcatttaa
tgctgaaaacaagttaaaattgatcatatgattcctctcacagtacctattgttttacct
ttaatgaccagaaaatgagaataatcagttggacagcaataatattcattgttagagccc
tcccataaaaaataaataaacaatacccattttggtaacactttataataactacacgct
aataatgtattaagcattagcaaatttaattcatcatttgttaagcattaactctacatt
aacagaagttagtaagcagtttgtaactacagatacaaatgctctattcttgatttataa
gcacatctataatgtgcttaatgattgtattttcatactttgttaataataattttttca
atacttaagtattgtatcatttacaaaccaattatttgagagtactttgtggcttttaaa
gatcatttagaacgcataagtaaataataaaccattcaaattaacatttatatatcttat
tattcaggcatatactaataattaatttgtatgttaataaatgctttagtattttaactt
catccagttttgtgacctaatctaaagtgaggactatttatgctttataaatcccttata
aataacaattaaaggctcagttatcttctaaacaggggaaaaaacacgacttgatttatt
tcttatcatttgaagatacataaatgaatctgtatcaaatgaaaaatacatttttgcaat
cttaactaaaataaagttaccgtacagtttaaacttcgctaaataacattataatgttgt
atcataatatattgttaaattattatattgttgttgtttttttatccaattttatgtcgt
attttgacactcctgttattcggcaatgtttaaactttacagtaattttattttttagat
aggattacaaagatgtactgttcatttgacactgagcctttaattgtcatttattaggca
tttataaagcataaattgtcctcactttagaaataggtagagtggctctgataggctagt
tggcttttgcagaggtggccaatcctggagcttagttggtggcatcagtggctctggaag
cgttggctatggcagcagcagatctgccagctctagcaccacgggctctggcagttttgc
tggaatgggtctgaatgtggttgaggctttgtgagcggttctgttgacagtaactctggt
gaatctggcatcaatagctctggtggcaactggcagctcaggctctgacatggtggcatc
tcaacagcgttaactcttgcagtggtggcaactacagtgacccctacaaccttgtgcctc
aatgcacattgtacaagcgcacagaggttgagtaagtgggaatatggggttcattgttcc
tgaaaaataaaaataaattacacaaagaaacttaaaaaaaaatatttgtacaattttgac
atttctaactcacctacttgatcctccccttttgtctacagtctttaccaaagtgcaaac
cctttttgccccacagcatatttttggacagccgttgttgacaagccatgcctgatcgaa
catgaacattgtgctggcacctttaatgagcccacagaaaaaaatataaatgtttaaatg
tttaagtgtgcagaaatgttagatatttttattttacatttagaaatttcaaacgtttac
aacaatgatgcagcaatattctaaatgatctgtcaacaaaacatacaggaaatctgtagg
acatgtatgtagcatttgttttcagattcattcattattttaatgaagcatttttaccta
aagatcacctcagatgagataagtgagtgaaagtttactttgttctataaaagcaaggtt
ttgttgtttttgtgagtatccacaaataaaaaaaaacagttgctgctttgaatggtcatt
ctcttatcttaatgaccaaaatgacagaatatttgaagatttacactgccattagaaaaa
aaaacacacacacacgctcacgcacacacacacacacacatatatacaagcatacctgca
agtttgtcaatatcgtgagttaaagcttttatgcagtgaatattggatacttttaattat
ttagcatttaaatcaaatgaataaatgcccatcatcacagacaagcatgcaggcagtaaa
tcactaaatgtctcagaaagttatatgtttattaataaggactgtcatcaatataaccat
tgcagctattttatctgcacagacttgtttctaggtggtctgtcaactcacagaaatcat
gtatatttaaactaatcagaggacgactgaggatctttaaaaaggtttccagaaaagtgt
gccatatgcatcagaagttgcttggcatgatgtctgaggctgagactatatgatttcaga
atcactgtggctgtgcatatgaaaatctgtctatccagtcatctatccatatgacctgtc
ctaagtttatacaaatactggagccatcacaagggtaaaaatctcactggacaattacaa
accattaaccaagtcaatgttaactgagatttctaactggcacactaaagcaaaatatat
taataaacatctcaatttgtgtgaagaatctaaaatgttttgaacagtagaactatgtat
gtttacaatatttactgtaaagttattttcagtgtgttacatttatatagtgtaacaaag
aatgaactgatttgacattgtccctttttaggttttgtcactgccactctccaacttact
caagactcactaagtttttttacccattcctttacttcccaaatctctcaatgcattttt
tagaattgcttcaaaacatgtgtggcccaaatgtgatttactgtttgtacggcctaagcg
ataggtgcagaagtgttatttattctcgaggcaaccagttctgtaaaagtagaaataatt
tacctgaaagagtgttcacccataaacattttaactgagaaatcccaaaattttacagta
agccaagtttattacaataaaagtaataataataatttatattatttataaatcttttaa
tgttgttcaaacgtttgagatcaatattagctttttttgctcatcaaggctgcattcact
ttaataaaaatacagaaagttgcattattgtgaaatgttaatgaaatttaaagtaatatt
tatattttgatgtaaatcgatcatttattcctgcgatgtgaaagctgaattatcaacatt
atcactctagtcttaagtgtcacaccatagttcagaaatcattataaatgctaatttatt
atcattgttggaaacagtttaattaaattagttttcagtcaataagaaacacattatttt
aacttcagcatttatttaattctgtattttggattaattgaagcatccttctataaacaa
aattacaatccttgctgatcccaaatttttgaaagactgtgtgtactaaatttgtaattt
gtgtgttaaatgaaaaaaaaaaactatgtattttttacctttagatccgcagcttggtct
ttgggactacaatcgtaacttactctcctgagggcgatcgaaaatgataaaataaagata
aaataaataaaatgaacactataaaaaaaacatacaactcacatctccatgaataaatta
ttaatattaaacattattaagcaagaagtgtttaccgtttgtcaacgatagatccattag
agacgaacttgattgatgtgcactctgaacttctttctcagacgacaagtaacaacgttg
cccaatgaaatcgcgcgtgtcacagctgcggggtggggttttagcgtaggggcgtggttt
gcgctgaactggtttgggaaaaaaaatcacg
>Drerio-B-G4097-Map20#CLASSII/TIR
catagctatgtttccatccacctatttttatgcgcattttgcatatgcgcataaaaaaaa
cggttgatggaaacgccatgatgcgcataaattttgaaaatgcgcataaaaaactatgcg
cataactgagtaggataaactttttattcgataagaaaagatgcgcataaactacgatgg
aaacacttttaccgcacaaattccagtatgcgcattaaaaaaggtcatgtgattttgtta
taagagatcatgtgatgataaaatgtgtgtgaatggacaaaccagcaggctgagcacatt
gtaaaacatctgaaatgttgttttggtcattctaaaacgccttacctttcagtattagtg
ttattatattattaatgacctccagaatcaagagcgtctgtgctccgcgtctgacacctt
caaacgccaccgcgcgttcactgctgtcaggattgtcttctgaggcgcaagtcatttatt
aataagaaaagattgatgcagcttctcctactgcagcaaattcagtttttactgttgata
tttggcgccagttaatcaggaagtgacgattttgttcgctttgactcgttggatggaaac
gctgctttattcgcacatcttttatgcgataatccagttttgcgcataaagtttattcgc
atttttggatggaaacatagctat
>Drerio-B-P623#CLASSI/LTR
tgtcacgactgtcagtgaccacctgagggcgctgtagttcaatggacactgagtgaaact
acagcgcccaaaaagactacatttccatacattctttcgcgcacacacccggtctgtcat
ctacactgatttacaaccacagctgtctccattctccgttgattacctggactatatatt
cagtcattcaaccactgtttgtcatcgcgtcgtttgtctttcttgtaccagtaagtctgt
ttttcctagttgttgttcctgatcttgccttgtatcttgctttagtctagttcatgttta
tctgtcttagtttcttgttttgttgtttatttgttactttgcactttgatatttttggat
ttttgttcactgtttttgcactttaatatattaaaatctgcacttgaatccgctatcttt
tgttcccgtttttgttattgttttgatcacgcctaacgtgac
>Drerio-B-R870-Map3#CLASSI/LTR
cttattggtggtgacgcttctccttacagctattggcttaaaggagagccagtcaagcgt
gccaaaggtgaaaaagcccggcggccattttgttgatcaagttcaccattgtttatgact
tgagctgttgctctgctgaacattccagcaaacaagctgttaaatgttatggatcagtgg
acgggcaagaggcaagtatctttagttaaaatcattgtttacactagtcttgttattcaa
aagatttataaatgttttagtctaaatgtttggtaaagttattttgcaaagcttcccttc
atgtgcatagcatgtgcaccgctaggaaaaaggtaatggttcagtttcattgcaatggct
ttggagtttttggctgtcatttgctggagaatagggttgaagacacagcagatgcgttga
agtggaaggtttgatgtttgttgaagtcgttgatgcaattgttggagttgttttgaagta
gtatgtgtggttgttgttgctgcagttgttgttgctgcagttgttgttgctgcagttgtt
gttgctgctgtagattgtagcttgtaaattatagctagtagcttgtagattatagctggt
aatttgtagatggtagctggtagattgtagctggtaggtgatagctggtaggtgatagct
tgtagatgctttggttgtccatgctggtttagagtaggttcttcaacggagctagctacg
gtgaagctgcctcttcaaaacgaagatagcaatggaataaaccccagggtatttatagta
gtttaggagtcatctgattggatagtagtgaattggataatgcgggtcagctgctagcaa
tcataagcacgtgatcctctcgaaatttgtttatacataaacttcacttaattaaaaaaa
ttttatgatattttgtataagtagaatttgtatacataaaaaatt
>Drerio-B-R720-Map3#CLASSII/TIR
tcttaaaaaggtatgcagggttcaacgctaaggattttttctactggcccgatcgggcca
gtggttctgatttttacttgcccggccaaaattttcactggccccacctaaaaaaaaaag
ttaatagctatttgactgtgtgtgtgtgtgtgtgtgtgtgtgtgtgtgtgtgtgtgtgcg
tgtgtgtgtgcgtgtgcgcgtgtgtgaaaggcttaacgaggttaattaggttaactagac
aggctatggtaattaggcaagttattgtataacgatggtttgttctgtagacagtctgaa
aaacaattagcttaaggggctaataaatttgaccttaaaatggttcataaaaaatttaaa
actgctttcattctagccaaaataaaacaaataagactttattcagaggaaaaaatatta
tcagacatactatcaacatttccttgctctgttaaacaaaacttaggaaatattttaaaa
agaaaaaaacaacaaagtggggctaataactctgacttcaagtgtatatatatttacagt
aatttttgaaatgtttttaaggaaaattattcagttaatcaaggctatatttattaaatg
taaaaaaaattaaattgttaaatattcatcaacattttaaataactgctttcttattgta
tgtagtttcaaataaaattattactccagacattattgcttttattactattaccattaa
taaatataataataattaatattagtgatttctgaaggataatgtgactggagtaatgaa
gctgaaatttcatctttaaaatcactggaataaatgaataaattaaatgataaactactt
ttgaacagttattttatgcaacatttcacaatttgtatttatgatgaaataattgcagcc
ttggtgagcagaagaagcttattttaacatatataacaatcatacttaccccaaactttt
gaccagttgtgtatagaatattttataagcgaaaatgtgcactttaattttaacaaccca
cagacatcgtcaccaaatacaaatcagagaggtcagactttcttatacagagcctcattt
caattgtcaggttttgtaaaaatctatctattgaattaatcaatctattaaagaaacgtt
ggctagaattctgcattttaggcttacattatagagagacatagcagatgaaccgagact
tcatcagatcgcgaagatcaatgttgatctgtctttcgagctgtcagagcggaaatgaac
aaaacaactggcctaacacaacatattatatgattaaaatatggaaaaattatcagatat
taacttcggtcaattttcctaacggataaaccgagatcaggctggataaacagctctcgg
taatatttcagcatgctttcactttcgcatttaccggtaagaatgacatctcgccctgct
catcattctctcgtcatatagccgtatatatggctattacacaatcataatacactgtga
tatagcctgggtggttagttcgttgcattgttttgttttctcactacaatcgatccgctc
aatagggcagagactgtctcattcaggcgatctcggactgattgatttggcgcgggcgcg
gatgcgagcgctgagcgcaactgctagatatatgccaaacaaaccgcgctaacgggggaa
acgagacagattccgaaacaaacgtctatgtgtgaaagcaccgtaagattgtatttgcac
acaattgacagacagtcgcagcacgcagctctggctcgatctggcaggcaaaaaggcagc
actggcccaatcgggccagtaacattctgtacactggcccgagtgtctcgcacgctggcc
ccgggccatcgggcagtccttattgtcgagccctgactttttcaaa
>Drerio-B-R1797-Map3_reversed#CLASSII/HELITRON
tagtaccgttggctttccaagccaacctcaatttcttcaaaatttaagattctagttata
ttattaatggggtttgccttaggcaaagtccattcttactattgtggtttattattattt
ttttcttcttccgtactttttcggcgcgtaactagtcccgcagctttcgtcccagaccct
tgaaagtgggctcaaatcgtgcggtcttatcgggaatggtgtgctatgacttttataagg
ggtggggggttttttggccccgcaggggccaaaaaacccccccaaaaatcccatagactt
aacattgagccgaactttgacgactcacagcgccgcgtgtgaatttcatagaaatatggg
attcacagcatctgtagggggttgcagcctaagtgagaacatacctcgcaagggggtaaa
agttgcacccctggggctctaggacgtcccaaagtgctcccattgacttacattggcccc
attgactcccattcatttttctaggagagcactaaacgcgccgcgaaatgggacgacctt
taggcgttatagcgccaagtgtgaaattcgtagaaatatgggattcgcaacatctgtagg
gggttgcagcctgtatgagaacataccccaaaaaggggtataagttgtacccctggggtg
ctaggacgtcccaaaggggtccccattgactttacatggcccattgactcccattcattt
cttgactcacatgtcaatcacattacatagcagtgtcatacagacttgggggttggctta
tttgactgaggcaaccaatcagcatctcaatatgattttgaagctcacaagccacgcccc
cccaaaccatttaaagacccttaataactgccccattgacttaacatggggtgggacgtc
ccattgcacatcccattgacttccattataaaggtcacacatctataacattacatagga
gtgtcatagagacatgggggtgggctcatttgactcaggcaaccaatcagcatcactata
tgataatgaagctcacaagccacgcccccaaattgatcccatagacttctattataattg
ggctagatgcatatctttgcattgcagtgtcatacaggcttaggggttggctcattggac
ccagacaaccaatgagcatctcaatatggtaatgaagctcacaagccacgcccccaaact
ggtcccatagactgccattataactggcctacatgcatatctttgcttagcagtgtccta
ttgacttgggggatggctcatctgactcagacaaccaatgagcatctcgatatgataatg
aagctcacaagccacgcccccaaattggtcccatagacttccattaaaatggcctacatg
catatctttgcttagcagtgtcctattgacttgggggttggctcatttgacttggacagc
caaccacattcaagttcactctgtaacctcgcccatagcaacaaaacagagtaccctagc
aaccattcatcaacagctatatctcagcatcggaacatcgtagagacttggggattggct
cgtttgactcatgctagcaaacggaacttcctgtatgctacacatgctagcagtgactag
ctacatgctaatattgactagccaagtactgtaacttgctagaaatgcttactaagtata
attatttcatcaggcatgtatatgaggcttgcctagtaaccacccgggtaccctagcaac
tgcctagcaaccactcaaattaccctagcaaccgcctagcaaccacctagcaaccgccta
gtagcgccttagtaagggcctagcgaccactcaggacaccctagcaaccgcctagcaacg
ccttagcaaccacttagaataccctagcaaccacctagcaacgccttagcaacgacctag
caaccactcaggacaccctagcaaccgcctagcaacaccttagcaaccacctagcaacca
cttaggacaccctagcaaccgcctagcaacgccttagcaaccacttagaataccctagca
accacctagcaacaccttagcaaccacctagcaaccacttaggacaccttagcaaccgcc
tagcaacaccttagcaaccacctagcaaccactcagaacaccctagcaaccgcctagcaa
ccacctagcaaccacttaggacaccttagcaaccgcctagcaacaccttagcaaccacct
agcaaccactcagcacctagcaacccctagcaaccacctagcaaccactcagaacaccct
agcaaccacctagcaacaccttagcaaccacctagcaaccactcagaacaccctagcaac
cgcctagcaacaccttagcaaccacctagcaaccactcagaacaccctagcaaccgctag
caacctagcaaccactcagaacaccctagcaaccgcctagcaacatcttagcaaccacca
tttcttacctttccagtgctattgcccagtttagtaccattttgtaccccatcgatttgc
cacgcaaaccccattcacatttcctttaggaaatgtacaattctagttagtggcttgaag
caatcttctatgtagcttatactcttcttcttattattcttcttattattagcggctt
>Drerio-B-R1691-Map3#CLASSI/LTR
aaaacgatcagcaaataagcaaaataaaggggcatatgcacccttggattgttataaaca
ggcccgtgaagcattagaacaaatgaataaacagtgtgaggacaaattagagtataggga
gccaaaagagcagacaaaatcatataataaggaaaggggagcatggggtggaattaaaga
tattgacgtgggaagtacaattggagaaactgaaaaactgttaaaagacacatatgacaa
agtaaaacaaaaaaggagattgttattcagttcagatgaggaagaagattgggaggagtc
aatacttgatacaggaaactgggaaagggggaacaggcttaggccatttaaacaatgccc
aattttaataaaaggtgcacaagcacagtatgtcccttggcctacattggatttggaggg
tttgattgctaggctcccaaacatccatgagggggcagcaaagtggataagggtatttga
agaggaatcagttggaaaattgatttctttgggagacattaaatctcttcttgcaaagac
tgtaggaggagcaaagatggatgaaatccttcacgcttctaaccttgacagggctgtgaa
ctctcaacagatggatgggactatttttgatgccttccgtccagcagtgtggcaggcact
gcgtgcagagtatccactaagactggaccctaatatgttaagaggtgatcagttggggga
aacagagaatccaataacgtatgttcagagacattcacgacaatggaaacatgacactga
aattgatcctgaaagagaccctataatggctacattgtttcgacaagccataattgactc
tatgccttcctcagtgaagagcaggttagaagatgtggtggggttaaactctaaatctca
caaagagttttgtgattatgtggcacatgcagttgagcagtacaggaaaaatgaacaaaa
actcaaaaagcaagaaagtgagctgcaaagaaaattagctcaattgcaacttgatgaact
gactaaaaagaacaagaaaaagatccaagctcttgtagagacagaggagggggaaccact
aacaatgatggctccagttacagctccagcaccagctatgcagtctgcctcacaagctaa
acatccaactaatacccaaatgactccacccataataaacatttatacccaacagccagc
agccgcgacctggagaaaaagacccagagagcaaagagggaatggcaaagcctatgtgac
acctacaggcatgtgttggggttgcggattatcaggacacaccaaaaaagactgtcccac
caatccatgggagcagtttcctcggggtggaagggaggtaacttggcatcaaacatatcc
aaatcctaaccaaggtccagttaatccttggagaggacccaataagggatattgaagatg
cccagagaatcctataggggataatcagcttccaatgttaacaactaatgctaacgaaga
acctatgctaccaattaaaatagagggaaaaacaataccaatgctccttgatactggagc
tgtttacacttctgttaattcaaattatgcgtcacatcttcccctgtctggtaaatatgc
aaagacaataggattctcgggaaaagttcaattaattccaatgactactccagtttgtat
acaaactaaaaatcaaagtgtgacgctacccattctagtatcaagtcaaactcctgtcaa
tttgctaggaagagatgcattatgtaaattaggactacatatttggtgtacttcagatgg
agtgtatatagatgcaaaaggaattgaaaatcaaatggtaattaccgaaccaaaagctaa
tgtgtattggataggacaaatagaaaatgatgtaaaacaaacaataaataaatggggaaa
atacattgaagcacaaattgatgaagcacagataccaaaatcaggttttcattgcacaat
ggtttatgattctgaaagaaatccagacatagaacagcaatggcagaaagaaacagaagg
gcaaaaaattgaaatgatctcacaacacatcatattaggtaagcagggagcagctctaac
catagtaaaaaataaatttgctgaaaaatggtttaatgttacagattcagttccacatat
agctatatatgttggaaataactggaaaacaaaagatttgggacaaatggtaaaaaaggc
agaacagagcaaatgggtatcaacagaaaatccactaatctttcagtcagatgatgaaaa
ttatatcaaaattgtgtgtacaaccaatttgatgggaattccccaagaagttattatcgg
acaagacaaaataacacaaatgagtacaacatcagaattaataaatgacctagaaactga
aatgtttaaagaaatggaatgccaagtgccaccagaattatggtctttatatgataatga
tgttggcttgataagatcagctaatccagtaagagttcaaattaaaccaaatacccaact
gcccagaaaagcacaatatccattgcggcctgaggcagaattaggaatcaaaaacactat
tgagggtttattaaaagcaggtgtattagaagaaacaaccagttattgtaacactccgat
aatgcctgtaattaaagcagataaaaacagatggcgtctggttcatgatttaagggcaat
taatgacattgtagaggattttccagctgaagttcctaacccacatactctcttgacaaa
tgtccctcctaatgctaaatatttcacagtgattgacctttgttcagcctatttcagtgt
gccattagcaaaagaaagtaggtacttgtttgctttcacatatgggggtaaacaatatac
ttacaccagaatgccccaggggttcaagcattcgccacatgtattcaaccaaattcttaa
agaagatttggaggatcttgtaatggacagtactctgttacaatatgtagatgacttaat
catctgctctccttcattagaacaatgtcataaagattcaattaaagtcctcactaagtt
ggcacaaggaggtcataaagtatctaaaaacaaaatgcagtactgtcaacctcaggttga
atatttgggacgattgattgcctttggtatacgagctatagctccagctcagttggaagg
aataagtaaaacaccattaccccaaacagtaggacagatgatgacttttttaggaatgac
aggttttagttcagactgggtagaggactatgcaataaaaacagcaccactaagagagct
tatgaaacaagcaggattacaaaacttaaaaaactcattaacatggaatacagatgcaag
gatagcatttgaaacaataaaaaaagaattgcaaaaaacaccagcattaggaaatcctga
ttactctaaagaattttctttgtatgtagcaaatagagtggatggttacgcatcagctgt
actgatgcaagaaacttgtagcggaagaaaaaagcagcctatagcatactatagcactaa
acttgataatacagctcaaggttttccaccatgctatcaacaaggtctcgcagcaattca
ttatgcttatgaaaaagcatcatcaataaccatgggttatccagtcacaatttatactca
ccataaaactgtagagttaatagaacaaggaaaatttgttttaactcaagctcgcatttt
agcttattcaactctattaacatatccagatgtaactattaagcgatgtaaaacagttaa
tccagctgaattaattccattagcatttgaaggagaaccacacgactgtgtggcaaattc
attaacatttactagattaagaccagatcttgaatctataccccttcctgaggcagaagt
aacttattttgtggatggttcaagttttagggaccatttaggaatccatacaggatatgc
agtagtcaaaaaagagaaggaagaatttgtatcagtaatatctcatcattgtgttcaacc
atgctctgctcaattagcagaattaaaagcgcttactactgcttgccaattagcaaaggg
acttactgcaaatatttatacagattcagcatatgcacatggtgtatgtcacttattcgg
agcagtatggaaacaacgaggctttaagaaaactgatgggtctcctatccaacatgcaga
acaaataagtgaattaatttcagcaatgatgcaaccaaaacgattggcaataataaagtg
tcaagcacataaaaaaggaaatgactttgtcataaaaggaaataacatggcagatttaga
agctaaaaaagcatcagggtgtgaagtagcagttctaaccccagtagtgctaatagagcc
acaacctcaattagatgatattgtacgaatacaacaacaagcaggtccctatgaacaatc
aatgtggcatcaaaggggggctaaaaaagactcacacgatatttggcgtacacatgaagg
gcaaattgttgcaccaacagcacttctaaatattttaatatcagatgcacatggttttga
tcactgtgctaaaggagaagtaataagaaaaatcaaacaacaaggatattggtctcctta
tttacatgcaatggttggtgagtttttgtcctcatgtgaaatttgtgctaaatataatgt
gagaaaaggaacagcaacacctataggccatataccagtacctgaaggaccatttaaaca
tttggtaatggattacgtagatatgataaaacgagtccaaggcaaaagatacatgcttgt
gataattgataggttcagtaggtgggtggaagcagtaccatcagcagatctgggagcagg
aacagttattaaatttttaactagggaagtaatacctagatttggaataccatcagaaat
tagttcagataatggatcagcatttgtccaaaaaactttcaaacaagtattacaacattt
aagaataaagcaaagactaggatgtatttatcatccacaatcacaaggaattgttgaaag
agtcaatggaaccttaaaagctaaacttaacaaaatctgtgccagtactaaacttaactg
ggtggatgctttgcctcttgctttaatgagttaccgcatgcaaactaatagaaacacaca
tctaacaccgcatgaaatgctaacaggccggcctatgcctgcacctttttgtagagggcc
ctataaaggaccaccactagaacaattacaaatggaattaaaatcatatatgaagaaact
aactgcaatacacaaagctatttatgtccaggaaaccaggcgacagccacctgaggaggg
agaaacgccaggaccggtggtgccaggtgatcaggtgtatctaaaggtgttccggagaaa
gtggaatgagccaagacgggaaggaccatatcgagttgtgagagccaccccaacttcaat
tcaagtggaggggagtacaacgtggtaccatctaaaccactgcacgagggttccaaagga
gaaagtgacagcaggagaccaccagcgggaaactgccagcccagaaaagcccacagcaga
gagtgatggtgagcaaaatgtggcagagaatgatgaataaaactattagacaagtgacta
tgataatatgtctaagcatcatatacatgccacaaaatcaagccactagaaacaatataa
ctcaaaatccaaccactctcaatgacgacctccaacttatgagtaacatctcagatacag
gaagcataactcaaaggcccaattacacttccatgctgaccacactgcagtcactaagga
atgaaagtagtagtgccaatacaagtgaactgccactagaagaatatggaaaacagcgaa
gggatgttgacaacttgtacgtcattcacgaggaacacacagaactagacatacttttgg
aaacagcacagagtaatcaatggtttcaatgggcttctttcacagcatcagaaattagca
aagagaactgccttttctgtacaaaaactccaatgagtcaagtggttgtggtcccaaatc
ctttcacttatgaacattgtgctgaatttaacagagatttctgtcatatggaacaagact
tgagacttttctgtccagctgaatgtttgggttacttaagccactcaacactaaaaactt
tatttagacatgttggacgtttgaaatctaaatgtagaagctttggcattaatgaaaatt
taaaagtgaaaaatattcaagtagaaattcctctatggttttctattgattacacaaaag
aatatgaatgttttgttaaaccttcaggagtagtagatgttggcaaattcaaaggaaaat
gtagtgtaatttggaatcttgatccacaaaaaactcttagaaattatgacgatccaccat
ttgcgtcatcatttcgagcaacaggaacaaaacatggaaagataatagagccagcaaaaa
attgtgaaaatcaaactatagctttacctgatatagatagatataaagatcaaacgctag
cactagcagacttcttttggatgtgtgggaatagaaagctgttaccttctttacccttag
gatggactggtacctgtactagagtacgtataatacaagaaatacaagttataaattggg
atactgaatctacaataggtgaaagtgacacaattaattatagagttaaaagaagttata
aaccagaccctacagtatacatagattccataggtcagccacgaggtataccagatcaat
tcaaagcaagaaatgaggttaaatcaggaattgaatcaatacttatttggatatcacaaa
acaaaaacacagaatggataaattacatttactacaaccaacaaagatttattaatcaca
caaatgaagcattaatgtcattgggggaacaattagatgcaactagtagaatgacatggc
aaaatagattagcgcttaattggatgttagcggataaatcgggcgtatgtgtgctctttg
gcgaccagtgttgcacttatataccaaataatacagcgccagaaggtacgtttacaaaag
ctatgacaaaactcaaagaattacaggtagagatggctacaaatgcggggagagatgaaa
aaatgtgggactggtttgatctgaaactaggagcatggggagcctggctagctaaaatgg
gaatgtttttaggtgtggcaatattaataggagcattattattttgttgtgtactgccat
tattaaaatcattaattgtcaaagcttcaacaaagcaaatggaaatgctacaatatcacg
gacgtgggaaaatgatgcttgtaaatgaccattatggacagtctgggcactgggcagatc
aacttaaatggcaaactcaaatatcaacaagttctgaagagtctgaaagctcagacgaag
aaaaggaatacaaatgattcataccctgggtgtaagtgctagaacctctaccccaaggga
ggccctcaacgatgcgcaaagtatctgggctgaagaggaacacgttgtgatgggcaacta
cttttgatgtttgtgattattgtgtgagatatattatgtgtgtaaaagattaatgataac
aatatctatatatattattgtattctacataactgtgacacccacaggcaagtgctgaac
caattgcacgctcatgctttaaacactattttctatgaaacagaaaaaacagaggaagaa
gtcttttactatccctatgtcaacagtaggggtagatgtttggcttctacttctgccaca
gtgcggtagcataatctggtcaattggtaactattatgtggctaatatcagtcactagat
agtggtaactaagggaaccggattgtgaaattgcactatgggtaaaaaacaataatatta
agacttcagaaaaagtcttaagaggagggaatatgacggagaaattgtaatcttgtctcc
aatagtgtgcagtgaacatatatttgtatgttaaggatttgatcttctctctaatagtgt
gcagtgaacatatatttggtaaagtgtgcagtgaatatgcagtaaatatctccaattgtg
tgcaagtgtgcaagtaaacatatattgtttaacatatgcaatgaacatgttattctgtat
aatcatattaatatgtgtacaaataagtgtgaagtgaatgtataacagtaagagcaagcc
tagtagttagctgagtacatgtaaactttaaaccagcacctaaagggcaaacagccaaga
atatacctgagttcaaaaggcacagccaaaaatatagcaggttcacagcacaagaccata
tctgtgggaaaagtctgcaacactacatgtataaaagcaagacagggacacagagaggca
gaggttcatggagagacatttgtttgtctgttagcctctcgtttttattgtctggcaata
aatccaacttttgaaatcaagacccactgactcgattgctgattgaaagacaaggaaccg
aacacgac
>Drerio-B-G4368-Map4#CLASSI/LTR
tgtaacccacgcgctctttgcgtgctcgctggcctctagcaccaccgctgctactctgcg
ttgtgttgtatgtgttgtggggtggtaaactggagatgcaggcaaagagaggttcgcgat
cgtgactcgaccatttatttgtcagaagggcacctatcagtgttgataacacaaactcag
tcaaatatcaacacaaaacattcattattattaactactgcaacacaatggctttgcatg
agccgcacactccctcaatcactctatcacaaaaaataaaaaataaaacaaccttttaac
tccctatacaactctccatttgctccttacaatttagtacacagaatatctcagtaaaaa
gaactcttgagcattaataacaaagatgtattttaaataaggatcctgctatcatgaaca
cgtcttacctatcagtgttgataacacaaactgaggaaattacggcgcactgcgcacata
ttcaacactacggtgtgccaagaggctcaaacaacataagaaacgtccaaatacctaaat
aaaacagtgtcacagcgacatcttgtggacaaaacaaacactgcgctacattatattttc
aattatattatat
>Drerio-B-R1493-Map3_reversed#CLASSI/LINE
cttgtacgtcgcagtgtttttgtgcgtcaacgtcacgtttatctgtccgtaaccgcgcat
atagtcgaacatttctgctagacatcggtagaaacaaactttacaagctaaactccgcgg
acactgaggagctgcaagatctcggcttgctccgaatgcctacccatcctccgaccccca
cctctccacctcgcccacaatggaggcgcttcaagcggcgcgagaggaagcagaagaggg
gtaagcgcgggggtatccgaactaggctagcggctaacccccacaaacccgctatcccct
ccatcatcctagcgaacgtacgctcgctagacaacaaactggactacatccgtctacttc
gttcatcacagaggactgtaaaggactgttgtgtttttgtgtttacggaaacttggctca
acgacaacgttccggacagcgccattcagctcgaccagctaacatgctacagagcagaca
gagctatcgtcgcgggaggtaagacccgcggtggcgggctctgtgtttacatcaatgagt
catggtgccgcgatgccgttgtagtccgcaaacactgctcaccactggtggagttcatga
ttattaagtgccgtccattttatctaccgagggaatacacagccattctgcttttcgctg
tttacatccctcccagctccaatgcaaacaacaggagtgaggcactaaatgacctgtacc
tgcacattagtgagcagcagacaggccaccccgatgcttttctcatcctggcaggggact
ttaaccatgcagaccttaagagtgtgtttccaaaaatacaacaacacatagactttccaa
cacggggcaataacacactggactttgtttacaccacacagagaggagcttacaaagcct
tccccctcccccaccttggtgcctcagaccacttaactgtcatgctaatgcctgcttaca
gaccgatcgttaaagtcaccaaaccggtttgcaaggagatacaagtgtggccagaaggtt
cttcagaggctttacaagactgcttcaataccacagactgggatatgtttaaacaggctg
ccacttacaacaacaccactgacctccaggagtatgctgagactgttacagcctacataa
acaaatgcactgaggatgtaacagtcaccaaaaccatcacagtccgtcccaatcagaagc
catggctaacaggagaggtcttcaacctcctgaaggctaggaacactgcctttagagctg
gagatgaggcgagcctaaagtcagctagagccaacctttcccgtggcatcagagaagcta
agagacagtactccagaggtatagcccatcgctttaatgacagcagggacacacggagtc
tgtggagaggaatacagtccatcacagactacaaaccccaaccacagacatgtgacagct
ccatccccctgctgaacgagctaaacaaattcttcgctcgttttgaggtacaaaacagca
ccattgcacagaagatgccacctccccctggtgaccaggtgatgactctgtctccggaca
gtgtgaggaggtctctcagcaggattaacgcacgcaaagctccgggccctgacaacatcc
caggtcgtgtactgagagactgtgcatcagaactcactaatgtcttcacagacattttta
acatctctctaacccaggctgttgtccccacctgttttaaagccactaccatcattccgg
tcccaaaaaactcatctccctcctgctttaatgactaccgtccaattgcactgactccta
tcatcatgaagtgctttgaacggcttgttatgcagcacatcaagtctgtcctccccccct
ccctggacccgtttcaatttgcttatcggcccaaccgctcggctgatgatgccatctcca
ctgcacttcacacagcactcacacatctggacaaaaaagactcctgcgtccgtatgctgt
tcatagacttcagttcagcattcaacactatcatcccccaacagctctctcaaaaactgc
tccagctggggctgaacacctctctgtgtaactggctgctggattttctcactggaagac
cacaagcagtacgggccggcagtaacacatcgagcaccatcactttaaacactggggccc
ctcagggatgtgttctgagccctatcctcttcaccctgctcactcatgactgtgcaccat
cacacaactccaatctgttcatcaagtttgcggatgacacaactgtggtgggtctcatca
acaaaaacgatgaggaaaactacagaagtgaggtgagccgtctggccgagtggtgcagag
acaacaatctctttttgaatgtggagaagacgaaagagattgttgttgacttcaggaaag
agcacactctccatgctcccctgaccatcaacggtgcgactgtggagcgtgtgagcagca
ccaagttcctgggtgtacacatcactgaggatctctcctggaccaaaaactccactgcac
tggccaaaaaatcacagcagcgtctctacttcctccgcaaactcaaaagagcaagagcac
cagccccaatcatgtacaccttctacagaggcactattgagagcatcctgaccagctgca
tcactgtgtggtttggaacctgcaatgcatcctgcaggaaaacacttcaacgcatagtga
gaacagctgagaagatcattggtgtctctctcccctcccttcaggacatttacagcacac
gtcttacccgtaaagccctctgcataacagcagatgccacccacccaatgcacagcttct
tcagtctgctgccatcagggaggagactgcgcagtctccaggccaggaccaacagactga
aagacagcttcatccatcaggctgtcaggaagctgaactctctcccagctctgctccccg
ctccctccccacgcacctcctcccctcgcacctctggactctgacacacacacacacaca
cacacacacacacacacacacacacacacactcatctgcactggtcactttatgcagaca
catatactacctcccaatatgtcactgtcactttatcacaattatcatgtttacaagttc
tttttgcactatactgttttttatctgcacaactctggtttactttgcactcattgctat
atgcccttaatgtcactgtattgtttacaatttttttattacatatgtatatttcttaga
ctacatttatgtgcaatgtgtatatactgtaaattttctaaattttctttttttcttaaa
ccctactattttttatatatatattttatattaatgttaagcaccttgggtctgagagta
acgcaatttcgattctctgtatgtcttgtacatgtggctgaattgacaataaagctgact
ttgactttgactttgac
>Drerio-B-R1339-Map8_reversed#CLASSII/TIR
tggcccgtttccactgagtggtacggtacggttcggtttggtacgcttttatggccgttt
ccactgtcaaaaggcgtaccgaaccaaaccgtaccgtaccactttttcgggaccctttcg
aaagggtcccaaacagcagaaagggtaccaaaaggcggagctacacgcgcagctgaacgc
tattggtttacagagatacgtcattcgtagacgcaacaagccagaatgtaaacaaaggac
ccgccatgtttgaaatacacagcgagagattacagcggaattatatatacatatgatacc
agccatggtcgatcctgcaaacaaaccctgtcgtcgtcttgatgaacagccacaaagcca
tggagaagagcagatttaccctgtgccgcgtagttttttacgagccagtctgaagcgcga
gtggtttcgctttcttccttgcgctcgccgcgcgtctatatctgaaataacaaacttctt
gagctgatgataataacatgcacttgattattgacaagctttggaaacccgatcctgtca
gaaactgacaaacgcgagagtgacacattcagaaaaaaaaggagaaacgcgagagtggag
cgcgaaaaaaaggcaagccaaggagcacgttatttcttcagcaaacgtgaacaaactgcc
ttgttttaatctttattatcaccttttggactaatatgaactgggaatgatggaatgact
ctctaacagaggcttcatgtgctgctgaagattacagacacagatgagaggtttgcactg
actgtaggctatactttgtgttgttttgaacctaattaaggacgaaatgtctgctgtgtg
tagttcttctgtagttggtaacatatcggagactgtaagggtctgtatgtgttcatatat
gttcatttatttatttatttaatataattacagacgttacagtaggctatttcgcactgt
cattgatctgcagttataatcaactcctgtttatagaaaagttagtaataaacatttata
cacaagtatttatgtgtgtaaagcatctgttttgtgagaagtgcttttcatatgatatgt
gaacgacctgtgcagctttactgtagacattttctcgagcgaaaatgacgtcgactgaaa
ctttgtcatacaccacgcccaccaaaagggtacccttggtagtggaaacgcaagcctgat
aaaggtgacccgtaccgacccgaaccgtaccgtactgtaccagtcagtggaaacgagcca
taacgtacaagttaaagtctattaa
>Drerio-B-P642#CLASSII/TIR
tatagacctttttcttggaacgcaaaattacccattatgctttgcgtgtatgcgcaagga
gaatgcgaagaacttccggtcggcagctgatgcgtgtaaacagtcacatttggacagctt
tgaaacgatagttttaatctattttacctgcttttatcctctttgaactaatactgttgt
ccatcagcaccatctcctggactgatcatttaaagaaatgcgatctaataggatggaaaa
cagctgctgtgaggcgttttcccctcgttgtcagacggcatcttctgcagtttaaatgaa
gcctcgtcatcgctaaagtcaacattttctctttatttcaaatatataaccagcccaaac
aaatgtaattcaccaaaatgtttgacacacacacgtagcctgtactgtgccactgacaca
ctgatttaataactgtgacaaagtgaaaatataggctagtgtcatttcgaaatgacagaa
aaacacaaaccgtggtaaaaacaacacacgaaataaaacacaaacggctcgcgattagaa
tgaacagcaaatcagccagcagaggatcaataacagacttttattggtcatttttgtaaa
ttgcacgactttcatacctgttaagtttcatgccagtactctggtttgctctctctctct
ctctctctctctctgtgtgtgtgtgtgtgtgtgtgtgttaaagagccgctgagctaacag
ctgacaggccgggaacacacacacacactgtatttctgacggcagacacgtgaactagga
gaacgtttttctcgtatttctgacgcgcttgaaccacatgtgacagattataacggcttt
aacagacacatttctaagttgtgtgtcacaaaaacactctgttatccattaaaaacgtta
ttgaaacccattttcggagcgcaaattaccagttgtacacgctgtaaacggaagttttta
gcattctaccggaagacgctggtcgctatggcgccctccatgcagcagccatgaaaaagg
tctat
>Drerio-B-G3395-Map3_s_2#CLASSII/TIR
tttcaataaaaacatcttgtgttgttttatttgtttaaaggggtggtccactatgatatc
atattttaaactttagttgatgtgtaatgtagctgtgtgaacataaacaacatctctgaa
tgtaatacgctcaaagttcaatgcaaagggagacattggcttttacagagttagcttagc
aaagcctacagcaacaaagtttggggactacaaaaaaatacatccgggttagtgagatca
caaacgcttcaggttacgtgcattcaccatgcgcatacaccccgccagcgaaggggcgtg
gccagaggcgctgtaatgttatagcagagaaagctaaaatgccgtccaaacgctgctatt
tccacagagcttcttctgtttctgtatttgggcttccaaaggacatgacacaaagagaga
agtgcttacagtttaattttaattatgttccagagaattataaaaaaaatataagctagc
atttgacaaaggacagcttccagaatctctcccagttcagtgctggattcggctaaaaac
tcctcaaagaaggagcagctccaaccataatagacgaagctgtggattgtgagccacaac
ctgtaagttttttatttgttaaaattgatctattacatgcatagtttctagcgttaacgg
tatgttgtagcaaggacgtaaacaaggatgtaaacaacaggaaatgctgtttggcaccgc
taacaatttagctacaaattcatatttatccgtcaaaccgctgtaaacagccacaatctt
cagcagcgctgcagtgtctctctatgcggccgctttccctgcgttctacatctcaaataa
caaactcgcaaaagatatgtgaacgtttcatattacttacacatgcttatcccgaatata
tgtgaaagacacttgtcagattttattttagagagcaggcgtgaggttcagctgtgtcct
cttcattttctgtctgattcaggctcaaactgatacggctaacagctacctgactgacag
tgtttacacagcgcaaaagcgcgtgcttgtagaggcgtgacgcttttctggtgacgtgga
gccaatccgcaaatcacagcacattatgttagctgaccaatcagagcctcttgagggcag
gcctttcgaggaactaggaaatatgacagtcgttttcatgttagctgagtagctgtatat
aattaaagtaagatatatgaaaaaataactgattttttacaaatgaagcatgagcacaca
ttgctttgcatcttataaacacaaccaagccttaaaaatacactctggaccaccccttta
aaatacaaaattatttatttaaataataaatagtatatattacaggttt
>Drerio-B-R479-Map7_reversed#CLASSI/LINE
gggccaagatggcgtcgtagcaagttgcttttgctgtagctcttaaagtttgctcggacc
cgggaataagttcatgttcaggaactaactcaaatatgtttcaaaagttatgagctaaaa
agctatcgttctattcgtttattttcttttttagttttctgtttgctgagtttgaaagac
gagtgcttttggtagctatatttgctaacttaaacgtgttgctaaaactgctgcaaagac
tatggacgaaaaagaagaaaccgtagtcgcaatacacagctatgcaagaagaaatctaat
ttctgaaatggatatacagcctgggcaatttgtgtctttacctgaaacacccgaaccaaa
tcctgccaaaaaaagtaaaccaagctctgacagtccttcggtgagtgatgcaacgttaat
gagattcttgcagaggatggaagccatgcacgaagagactttgcgccgaattcatggggt
tgaaaaaacggtacttgaaaactcaaattctattaaacagataatcaactccctcgagtt
ccaaggtgaagaagtaaagtgcctgaacgaaaaatccaaagaatttgaaagaaaaatcga
aaaactagagaaagtcaatgacaaacttcgtgagaggtgtaatgataatgacgcatacaa
gagaagatggaatttacgtgttgctggcgttccagaaaaaacaggggagaatgtaaaaca
gatgatcatcgacctctttaagcaggtttcaccaaacatcgcagcagagctgcccgtcgg
agtagacatcgcgcaccgcttaggaccgagatctgcttcagaaaaatcccctcgccgcat
catagtcctgttttcatcgcgatcacaacgggacagagtttggaatgatgccaaaacgtc
aaactatctcaaggaaaagaaaattaagatctttgaggatctttcacagcaagataagga
tgcaagatctctcctgtggccgatggtagagaaagcgagacaagaggggaagagagctgg
ctttcacggtccttttgctgtgattgagggtaaaagactgaccgctaaagatgtagcagc
taacatttaaagcatggtacttgctcaaaaagcaaccttttctgttagcaattagcctta
taaatgtaaagagtgaatctaaatctagtattattattattttaattattatttatttta
ttttcgtatatacatatgtttattaagaagtgttaaacttattgcacaaaaatgaatcta
aactattagataacttattgttttttatttattttttatttatttattttattatttatt
tttttttattattattcaaatgttttgttttattaatatttttattatcatatataataa
gtcttggctcttttctagacttctaggaagtttaaccacaataacaatgttagttattta
ctgaacttgtacagtagttatttttttacttgtagattattcccgggtgggtatttgtcg
ttgattgcctgtctttgatataagtaatataaacaagtagattttctttgcttcacaggt
tcttttttattttagttagttttcctggtgttcctgtttaaatgtcattgtcattaatat
cctttaacgccaggggtctcagggatagtgtcaaaaggaaagcactttttttgttcgcta
aaaagcacaattcagatttttgtttgattcaagaatgccattctactaatgatgattaca
ggtggtggaaatctcagtggggaaatgatatttggtgttcacatggcacagaacactcgg
ctggtgtaagcatcttcagaaataaatatggaggggagatattagggtcagattcagata
gcttgggtcactttctcgtattagtgatttcacttaaccaacaaactgtaattcttggga
atatatatggatacaatacttcaacagataataaaattctttttgataaattagatgaaa
agcttacatattggtcaaacaaattccctaaggcatttatcattttaggtggagatttta
atgtatctattaacaatttattagacagatatccctcaaaaagcgcagcttgttcaagtc
caactctgttagacctacgagacaaatttgagttggtagacatttggcgagagagatttc
ctaataatgtggagtatacctggtccaacaaaagtggctcaagtcaatcccgaattgatt
tttggctaatctcaaaagatatggctaagtttgatctacatactagcattcaatgtacac
ctttgactgatcacaaaactatcttactcaatacaccattaatggcagattacaaaatgg
atcataagagagcctctttgtggaaattgaacagcttgatattagaatcagatgatgtaa
aggataaaattaaagagttaattgctaaatattggaaaacagccacaactcaaaattcat
tttgttcatattgggagcttcttaagtttgaaattggtgtttatttaagaaaagttggag
ccgatttagctaaaaaaagaaagattcttgaagacagcctgatcagtagtttatctaaaa
cttctaatttcgatgtcatgtcgttagaagaaaaatctgaaatggtagctttacaaacaa
aattagatgatttatacttatcaaaggctaggggtgcttatataagatctaggaaaaaat
ggcttgaagagggagaacttaattctgcatatttttttaaactggaaaagcgaaattatt
ccctttcaacaattgaacaactacgtattaatggaaatattgttaaagatcctaaggaaa
tagctgaatttagtgctagcttttatacaaatctttataaatcaagatgctcagaggata
cttcttcctcatttatggactcaattaactatttaaagcttatatctgactctgactctg
aattttgtgatggcaatataacttcggaagaaatacaaagtgcaattaagagtttaaaaa
ataataaagcccctgggtgtgatggatttacagcagagctgtataaattgtttgctgatg
atcttactccatttttatctaatgtttttaaagaaagtattgaaaaagaaactttacctc
ctacgttgacacaaggtgtcatcacactaattcctaaacctaagaaagatcttaacaatt
tggacaattggcgacccatcacactccttaacaatgattataagatttttgccacaatat
ttgccaaaagaattaaaaattgtttagatactattatagatgagactcaatcaggattca
tgagggggcgacacataatgaataacatcaggctagttttagatttgttggactataatg
agttggtggaacataatagctttattcttttcctagatttttataaagcttttgatacaa
ttgaacacaattttatttttaaatcagcagaaaaatttggttttggtaattttttttgta
aagcaataaaaacactttattacaattgtaatagtacaattaaattaaaatatggcactt
ctcccagattttatttatcacgaggtataagacaagggtgtccattgtctccttatttat
ttttattagtttcccaaatattcgcttcctttatatctaatagtggtcttaatggtattc
gtatagctgacaaacaaattctcatcagtcaattggctgatgataccacgctttttctgc
aagatgttaatcaaattgctgtagcccttaaatatatccagatattctctaaagcatcag
gcctatccttgaacctttcaaaatgcgagttaatgtccatcaaagaatgtaatctatctg
aaatttgtaatattaaaatcagaaatcagatatcttatttaggtattataataacaaaaa
atgaattagaaagaggctctttaaattttaatccaataattgaaacaacaaagaaaaaac
ttaatatgtggctccaacgtgatctgtccttaaagggtagaatcttactatctaaagctg
aaggtttatcaaggttaacatacgctgctctctccttaaatgttgattcagccactctta
aaaaaattgatactatgctccttaactttgtttggaagaataaaactcattttattagga
aatctgtactcgggaatactgtagagaaaggaggcttaaactttcttgatttcacaacat
taaacaatacctttaaaataaattatataaagaactgtctcaataacccattgtctatat
ggaatctgatccctaatgtaattttttccaaattaggtggattaaaatttttattaatct
gtaattataatattttgaaaatccccataaaattgtcccattttcataggcaaatgttat
taacttggtccctcatatttaaacacaattttacacctcattcatatataatttggaata
acaagaacatcttgtataaaaacaaatctatattcttcaataactggtttaaaaatgata
taatttatgtgtctcaacttttcaacgataggggtttactttgtaactactctgaatttt
tagttaagcacggaattcccgtaagccccaaagacttcgctattgttgctgatgctattc
cacaaggtgtttttatgctttttaaaggactttcatttccaattacttttcattcagcgg
acctttggaaaacatttattggtaaaaactgcctttctttatctaaatcaaaatgcaata
agaaaataagagccctgtttcaggaagattttgttactgtaccttatgtaatgtcatatt
ggaatggttttgtgaatgatatttcctggaagaaagtttggacattaccccacaaatttt
ttataacaaacaaaataagagaagttacctttaaactgattcatagatgctatccagaca
agtgtaatcttaaaagacttaagaatgatattaacaccaactgttcattttgcttagtga
atcctgagacgtctgttcatttattttggacttgccctcattcaatgtcattttggtgtg
atgttcttgattttataaaagtttatgtgaaggcagattttgaatttacatataagaatg
ttatctttggtttccatgattgtgaaaaggaaaataatacctatttcatgaaccttgttt
ttttgttggccaaatttcatattcacaagagcaagttttgcaagtgtaaaccttttttcc
ctaaatttaaaattgaaatgaaaatgtattttgagtgtattaaaggatcaaccaacttaa
aagcaatacgaacgaggactttgatgaaggacttggcacttatcttggactaaatgacta
aaaacccctggattgttgctgtttaattcatgacatttgttgttattgtttttcaagcat
tcaataaaaaaaaaaaaaaaaataaaaaaaaaa
>Drerio-B-P394#CLASSII/TIR
tagggctgtaacgatacaccaaacccacgattcgattcgtatcacgatttttgacccacg
attcgattcgtatcacgattttttttttcgtgtggggtggggaaaaaaagatttttaaaa
ctattttttattaaatagaattatatcatttttgttttctttgtaacaaaatacttttga
aaaaccaaacagaactaaactccattgtgtagatggttcaagcatgttaaaaattatttt
tcaatcaagttctcttacatagaaaaagtaaattaaatggctactagggatgctcatttc
ggttaattttgctaacagacaaccgccgctcattaatcggttattataataacggttaac
tggtcagattactattaattttatattaaacaaattgacgtgtctattttgtgtctgaca
cattaaatattgcattttaaaataggctactgatttatttttaaatgctagcatattaat
aacagaacagaacaacagagcatcttcacgcacctgcagtgtttagcacagaagagcaga
ataatttaaataaaatgaataaaataaataggactgccctaaattattttcatttaaata
attaatttatattacaaaacgaaaatactgactgattctttttaacaaccggcataggct
gtttttttccaatcatgttttttcttccgtcaaataaaaatcgcagacttcctcaaattg
cccgctccacggaaaaatatgcatttatttaatgccccgctgttattattataataacaa
aaccttttacattttaatagaaatcattattttaaagaatatgtcctgatggtttcctct
ctctccctcgcggttcaagtgcgcgtgctgcgtgatgaaaagacaacaacaacgcgcgca
tatgtagactttttgtaaacagttttgttgtttaaatatgctattgcattaatgtgcata
catgctttataagccgaaaacaaggcgcatctcactgcctttatgttgacaaggaaaaaa
gaagagaagaagcgcggtcctcttatgaaacgactgaatcagctgggtatcgattgtgca
taagtgttgctgtctgtgttgttacaattgtaatatttaatgatattgttatattcaaga
tttgtacattcatacagctctggataacttaaaacagcgattagaccttcagagcggcat
tatgcgtcctgaagtaaagcgaaacggctataaatctccagcaagatagagtgattataa
ccagagtcatatacctttatctctaaataaagtataactatagaaactgtgttcatctta
actgaaagcttcgtcctgtttcctggcctcacgcatcgcgctgtcagtcagcacgtaacg
ttaactctcaaaggttcaaacagaaagcgcacagcacggttacagaaaagtttcctctgc
agaggagtcggggcatctggtgaacgcccatccctctctgcgcagccacattaacaacaa
tgctttgacagcactggcaatgtttctgccgttgtctgttgtcaagaggggttaagttgg
ttttgtttttgatattcctgacacattcagacagtcccttactaagagctccgtgcgagc
tctcccggttaaacgctaattgcgagggcttaaacggagcagtgctcgtaatgtcgagcg
gaaaaaaagtgtttcctcacgttcttcttcaactagctcaacttttgcaggcacgcgtga
cgttattggaaaggtagtcacggggtgtgtcgcgattctcccttatcacaccgcgacaca
ggatcgtagatctgagtgtcgcgatttcgattttatatcgtgtatcgttacagccct
>Drerio-B-P294#CLASSII/TIR
caggggcggactggccatctggcaattctggcaaatgccagaagggccggaccatttttt
taaatgtgggccggtcagttttttatttttattttttattttattattattttttatatg
tattgtttttacatgcaggcagcttttatctcgtgcaacatgtgaatattatgatgacgt
tgatgatggtaataatagtaataataatagtaaatgttaagcatttggcccaatcggtga
tagtttcgagaggggccgactcaatcaaaggttacgcggacataatcaaaatctggcaag
aatgtcaaacaaacagtacgtatggtaatgtgggctggtgtggctatagtgccagggctg
aatttttgtcccagtccgtccct
>Drerio-B-R1273-Map8_reversed#CLASSII/TIR
aaaaatattgttattttttgtgaaaattaaaattaaactaatggcccgtttccactgagt
ggtacggtacggtagttcggtttggtacgcttttatggccgtttccactgtcaaaaggtg
taccaaaccaaccgtaccataccactttttcggcaccctttcgaaagggtaccaaacacg
agaaagggtaccaaaaggcggagctagacgcgcagctgaacgctattggtttacagagat
acgtcactcgctcatgcaacaagccagaatgaaaacaaaggaaccgccatgttttaaata
cacagccgagagattacacgtaataatatatacatataataacgagccatggtcgacccg
ggctcaaacaaaccttgtcgtcgtcttgatgaacagccacaaagccaagaagaagagcag
aatctaccctgtgctctttttttttacgagccagtctaaaagcgcgagcggtttcgcttt
cttgcttgagctcgcgacgcgtctatatttgaaataacaaacttcttgagctgatgataa
taacgtgcgcgtgattattgaagtgcttctgacacccgatcctttcagaaactgacaaac
gcgagagtgaagcgcgaaaaaaaggagaagcccgaaaaaacaaggagcaaatttttctgc
aacctaaaacatgaacaaactgcctgtttaatttttatcatcaccttttggactattatg
aactcggaatgacggaattactctctaacagaggttacatgtgctggtgaagattacaga
cacagatgagaggtttgcactgactgtgggctatatttcgtgttgtttttgaacctaaat
aaggactaaatgtatgctgtgtgtagtttttctgtaattggtaacatatcggagactgta
aggggctgtatgtgttcatatatgttgcatttatttatttattttatataattgcagacg
ttacagtaggctattttgcactgtcattgatctgcagttataatcaaatcatgttcatag
aaaagttagtaataaacatttatacacaagtatttatgtgtataaagcatctgttttgtg
agaagtgcttctcatatgatatgtgaacgacccgtacagctttactgtagacattttctc
gagcgagaatgacgtcgactgaaactttctgtcgtacaccacgcccaccaaaagggtacc
cttggtcagtggaaacgcaagcctgataaaggtgacccgtaccgacccgaaccgtaccgt
actgtaccagtcagtggaaacgagcca
>Drerio-B-G4061-Map20_s_0#CLASSI/LTR
tgaagaagatttctattctctcagtgtgaagtattttctaagtgtaaagcagttaatttt
ctcttctcaaaatgtatgtagtgtttgcagcaaacatgccagctgtgttaaaaatacagt
gatatgtctgtgtaagatgagtatgcctgcacaggagcaacactaggagaaggtgctgag
tgactgattgtgtagaataactgaatatgtaaagcactgattatatatgttaaatacttg
tatgaagctatatgtgtcagaagttagaatgagtaacatattatcaagtgattatgctat
catgacaatgtatgtaaacacttagtccttttgcataagttgcatctatggagagaactt
tggttcaaaacagttgctgacatagacctgtaacatctctgctgacatgagctagtgggc
tgagagccaagaatagcaggaccacttagagtaaaaacctatcctaaaatggtcaaaagt
taaaagagacacctaggggtgtgtcaaataacctgtataaagattgtaaaacacagatac
ttagaaggagcaggagagacttaagagagaacaaagaaggaagtgtccaggagagacttc
agaatgctctggggtctgctctgctctttctcggctttattatggagaataaagtctatt
ttctgatattcaaaacctccggtctgatcatttctaattgataagaagtcaatttacgac
>Drerio-B-R1896-Map3#CLASSII/TIR
cagggtccccgcgggtccttaaaaagtcttgaaatgtcttaaataaaattttcgattttt
aaggtctgaaaatgtcttgaattctgtaattttccataaggaggtcttaaatttcatgtg
ggatcttaaatttcatgtccaactcgtcttttttatttatttttttcaaccgctatttga
ccagcgcaacatttgggggcagcacttcgtgggtgcaacctgcatcattccataggtgac
atacgagtaagtgattgatgaatgcgttgcgttgatacttcgccaccacggcattttgcg
aaatcgcaagcatgggcaaatgtttgtttgatgacaattggttggaggacgaaaagtatc
gggggtggctaaagaaaacagccagtaatcatgaagggaggtgtgctttatctaaaaaga
cgataaaactggggacaatgggccgcaaagcgctcgattcacacatgaaagcagagaagc
acaaaaagtatgtgtagtcgcaggcaagtagtttgcccataagtatgttctcatcgagca
cttcgacctcagccttccacaaggccgtccacttcaagcaatgccttcagcagctttgcg
aatatagttacatttaaggccgaaatactgtgggtatttcaaaccgtaagccgccaccac
tcgtacacctcaaatgaggacgtccacctagtttttcaagcaatgttccctgactcagag
tgtgcgagtacgttcacatgtggaagagacaaaacagtatatttagcacgatttggtgtt
gccccatacctaaagaagaaactaatttcacgagcaaacaaggacgctttcatcataatg
ttcgatgagtccatgaacgcagcaacgaagacttagacttgcactttagacgttggtcaa
ctgacgagaccggtaccctgttgtcagggttgtaaggtcaatcagcactcggcataaaag
tttttgcgtccctttgacctgtcttgagcgtggctctggtgagttgtgccacgctaatgc
ttcaccacatcattctgtgttgacacactgaacattttcctgttttttttttttttgttt
aggtaaagtcttaaattttcattttagaggacttaaaaaggtcttaaaaggtattaaatt
tcctgttaaaaaatgtgcagataccct
>Drerio-B-R1702-Map4#CLASSII/TIR
tcacaacaatgaacagaataacaacaacctgctaataataataataataataaaatatta
ttattattattattattatggtaatatttgattacctgccactataagcaaaaccttaaa
ataggtgtcattatgtcccagtttgcatatctcttactggctgttataaaattaagtaaa
tgcacgagatgagccgcaattctgtttccctctaacatacaaacttttattttatatatg
aaagacaattgcagcacaccttgagtgcatgcatttgttttttttttttttataactgcc
agaaaccattttgaggttgtgcctataggcagttggtcaaataataacaataaggctatt
aataaagccagttattctgttcatggctgtgacaacatcctgaaagcctaaaaagaaaag
ctggtgggaattgtgttggttttaacaaatgaataaattaataagctaatttataatatg
cttaaaccatctttttttttattagccacactttattctgtgtgtgtggttgctatgacc
cagatgtgtagccaatgaaacaaaatgcttaaacattaaaatgtaaggtttagaaaatta
aagtatagaaaataaaattcccagggagagacagtactgttactgcaggccagggtttcg
ttgcattgtaaattatatttttccacactataggctatgcagtgcaacaactaacaattt
ttcttttgaaataaatagccagtcaaagcatggcacgttccagtattatgatattagctt
ataataataattgtcaggaatccttctggacaatcagattcattcactgcacctgcacag
ccccaatcaccagaccaatcaccaatcaccttctcctgttgctcatcatcgctcacacta
cataaccctgtaagcctggaacagtcactcatttatggtctgatttttttgttattaccc
agactcatttctctacagtgtgacagtatttacctgataatgtagcctgcctgcctgctc
accagtttgttatcctgtctgttatcttgtcctgtgaatcctgtacggtgtttacctcca
ctggcatcatcttgtttcagttacaacccgaagttaagttctgtttgtttgttttctttt
tgttggtattgatgatatttcttttctgaacaacctcaaaattgtttaaagtatcattaa
atattcattctctgttaatctgcctttgtcttctctctgatccataataataataataat
agtagtagtagtagtagtttttattatagttattcataataatattagacatttgtttgg
acgtgctcttttcaagcagcattttttttttttcattctgcaggctgttcgctctggcag
ttggtcaaatattttttagctagcctatcattaaaaagcagagttattctgcaatcaggt
tatgtgctccatcaggcacaatcttaatagtatcttgtagtgtgctatgccacagttttc
tttgtcttgtagtgtgtgcacgtttaaggtttgtgtgcactgtaaccagatttcattatc
ggttgggattttaaaactcctgcagcaagttaggagaaaatgaaagcacattagaatgag
gaaaaatcagatgcttatgacaatctttaacataatgacaaattaaaaatgtagcaaaca
aatgacaggggtttgtgacccaattacagtggagcattaaagaaacccttatttcccaca
gaacaaaagaaatcatctattcatgggcaggaacaaaaacatacacttgtatctttcttg
gaaaatatatctttttaaaactcatttgatataatttgtatctttattttaatgaatttt
ttgttggtctgttatctacaaaatgagcaagaagaaagaatagcatgaagtgcacaagtc
agctatatgcttgaacacaatctttcatattatgtgcaatatttacatttctagagaagc
ccgttttaaactgttttgattattactgacatttatcattcattgcgctggtcactttaa
atgagccagggcaggctttacaagctctttgcagcactgaccttgttcccagatcacttc
ggaagaacgaacttggttggatgaatgatagaagaaactcattgtgagaaagaagatgct
ctgtgcatgcctaaccacaatttttttttttttttttttttgagagtcgccgcattgtgc
ctgcctgttaagatgaaaaattgcttacagcacctttaatattttaaagaaagtattgaa
gtttgcataagtaacaattgatcgacccatatcacttatataaactataagaaataagac
ttatgactccagaagaatttttgttttattggatactgtggcataatactgtgaaaatgt
ccttggttagttaaagataatgtgggaaatattattttaaattcacttcatattgaattg
acctaaactgcatgtgttacccactacattgcaaagttacttgacaaaattaccatggac
catttgagtttaagttcttgcatgcagttttcataaacaagctaatgaatgaaaaaaatg
acattcagttaaagattcaataactcttttaaaaagaaaaaaaaaagtttgattagatta
atcatctttagagaattaagttacacatttagatggtgatttgtcgccatctattgtcgt
tatgtcatttctacagattttagtcatattttgagttaataaatcattatttcgactttt
tgtcttgtaattttgatttagtatatcataacttgggctgttcttaccaggcagaaaaga
gcttacagttttatcaaaacttgtcaattatttattgtcaattgtttgcacacaagagtg
ttttgtcttggtgatttggagcttccagtacagagaccaaaagtatatagtgtaaagttt
tggaaacaataaatgtataaaaagttcaaaaaaataaaaaaaactcttaagtgccatcta
gaaatcaccaaatcagacacaagaagactgcagtggactgtcagaacagcggagaggatt
attgctttgcacctgcccaacctccagatctctacacatctttatctctatagatctttt
ttattagattagttgctacttgtttttagtcatacatatacacaacccttactgtatatg
attttgtaaccaatgttttattatttactttatccacttatgtcattctgtgttcttgtg
ttgatttgtatatactgtatgtttgtgttcctgaaaaaaaagtgtgtttgcacacacttg
tcaaattaatctcattctgatttctctgcacatatatttcaaagaaatcgcagcagctga
ataacaaacattattattttacattattatgccatcaaacataacattacagaagatgtc
tggccttttataatgctaaatatctgctacagatcattgactgcaaagcatttattgtga
tttaagtgaaattactttacacatattataataagtaggttaattggagaaatgagtaaa
tgatagcactttaaaaatgagactatttaaaaaaaaacgtgttaacacgtaaattgcgtg
ttaacacgtaaatgacgtgttaacacgtaccaacgtgttaacgcgtaaatgacgtgttaa
cgcgtaaattacgtgttaacacgcaattgcgcgttaacacgtttgttgcagacgttttgg
ccccaacggccttccat
>Drerio-B-R1765-Map4#CLASSI/LTR
tgtaactgcccatgatttaatgtactcgctttgcttgccctaattggagtcaccacagga
gggcgctctagactaataggatttaagtgagacaaagcagagtaagagcaattcacgttt
gttcacgagctaacaggtacagctcggaagaatgccttgagcttttagtgtcccttcggc
aagcagagcgaggtatgttttgtttattgtttgatttatttggaaaatgttagatgtttt
gtaaatgtttgttgtttatttttctatgttgtttgtttgtttgttttctctagttttacg
gtgctttggtgcttttggtgcctttggtcttttgatgcttctgtgtatacaacaaagaac
tgagacgatgatttatgtgatgaactttattgcatccaagtaaacctttttaaatgcacc
cgtcaaaaactctctgcctattctttgaaagctgaagggctgctacagtaaaactcgctg
ctacacatggcgtttgcatcacgttggtgattcatcacatgagtgtcatgttacaagcct
tcatctcgtctgtggcactgcatggtatctacaacagactgaatctacactaggacggcg
actttacacggttaactgggaaaactcttcatgaaagactgaaaggtgactgcaaacaaa
cgttgtggactcagaggtacaagaaaaggaaaaatatttatctatttattacttttggga
taattgcaatttttaaagaaaaaaaaggatttatatttgtatgctttgttgaatttgtat
gcagtaattgaagtttgagaatgaggagtgactaatgatttaagtgctcatgtttcaagg
tgtttgtgtaatgttgggcttatattcatgatgcatgtattagacaaatgtttgcaattt
taaagtgcttaaagtcttaagagtttatactgttgttgcacatgtgattttgacttatta
cctttgctataatattttaggtgtttaaatttgtctgatgtaagcaggttgctgatttaa
gttgtagacagacaaaatggacgacacagcggagcaaatggcggcacaagcaagtcaaag
gtcagttcttgataaagatctgaatagtacaacagaaatgcaacaggttagatcaagatc
aagctctcgaaaaagaaatcccacagaaaagggtttagaaatgcaaaaacaagagacaaa
aaagcacgagaaagcctttaataaagcttatacttcctggaagcagacagctaaagaaat
tagatgtaaattaaaagccttatgcacatgtgaagagcttgagcaaattttgaaagacat
tcaaactagtcaggatgttgtcactcaacattatgccccatttctgcgtaatcaaactgc
tactccagagattgtaagaagagtagatgtttgttccatattgagtacagaaatttgtga
tttggtgagcaaacgaatagaaactgttgatgtcattcaaaaaagggaagtagttaaaga
gagagttaggcagatattgaacaaagaggagtatgagtctatatttggttgtaccaatac
agagaccattatctcagtatcgtcacagactgtagaaagtttgtcagctgtctcagaaac
ttcctctgaagcttcaagtaaacgagctgatgcagaggcagaacttgcggctaaagtaga
gcagaaaagggccattcaagaaatttccaatcagcaagctcgactagttaaactggagaa
tgactggaagctggaagaagcaagaatgttagcggatattaaacagaaagaaattgaaat
tcgctccaagttagaagaagaaaaagcaaaattgcaattgttacaagcggaaaaagatgt
caacgtagctgcagctcgagtgaaagcttataacaatgcagaaagttgtcttgaagagag
cagtttggaagacgacgagaccggaaatgtcatttatcctgaacgaagaaaagcttctaa
caaacctcaacgtaatcctgtgataaatccattaccttcacaaacatttcaagaagaaag
gaaaactaaagagactgagaatttagctcaagcattagtgaactccttaagtataagtcg
tttacctgttccagaaccaaccacttttaatggcgatcctctgaagtttattgaatggaa
aatgtccttcacagcactcattgattgtaaatccatcccagcaagtgagaaaatgttcta
tttaaaaacctatcttgcaggagaagctcgtaaggccgtagaagggttcttttataagaa
ctcggatgatacatatcagggtgcttggagagtcttggaggagaggtatggaaacccatt
cattattcagcgtgcttttcgagagagactcatgagatggcccaaggtgggagtaaacga
tccattttccttgagagagttcagtgatttcttgcaaggttgtgttgaagctattccaca
agtcaaaggtttgtccatcttgaatgattgtgaggaaaattacaagttgcttaagaagtt
accagaatggattgtccgtaaatggaacagaattgttgttgaagagttggatatgacagg
agactatccaagttttaagcaatttgctgaattcttgaagaaggaatcaaagatagcttg
caaccctttcacttctccactgctagccagttcaaaggttccagatgaaaagtatctgaa
aagagcaaaagctttcaatattaaggctcaagtaaaagattcaagaccagaattcaaggt
aacatcaccatgttctgtgtgtaagagtgaaatgcatagtatcgtcaaatgtcctatctt
tgcagagaagcccatggatgataaaagatctttcattcgtgaaaatcacatgtgttttgg
atgcttgagaagagggcatatttttagggactgtaggagacggcatatttgtggaacatg
tggactgcgtcatccaacttgtctgcacgaagataaacgcaaacattcagaggtatccca
agcagatattacatcagaagcatatacaagtcaagagggccaaagggcaatgtcttatgc
agtaacacaacatgtctctgctacttctagtattgttccagtgtttatctccacagtaga
agagccacaaaatgagatccttacctatgccttactcgatacacaaagtgacacaagctt
tattttgaaggattttattgatgagctgcaagtgagcagtcaagcggtgaagctgaaact
cagtactatgacaactacagacacgattacttcaagtaacaaggttagtggtctgcgaat
ccgaggacttcaaggtgggaaatgtatccaaatacctcaagtgtatacgtgtgatttcat
tcctgtggataaagctcacattccaacgaagaaaactgcattatgctggtctcatcttaa
gcacatagccaatgaaatgccaccacttcagagttgtgatataggactattgattggata
tgactgcccttcagcgttggctcccctagaggtcataatcggtaaggaaaatgagccttt
tgcacagaaaaccgcgctgggctggagcattatcggtctttgtaatccccacttagacag
acaaggaagtcaaagttttgttcatcgagtgtctgtgaaagaaatgagagttccaacagc
taatgatgtcttgaaagttttggagtgtgactttaatgagaaaagttatgaagacaaata
tgtgtcacaggaagatgtccgctttattcgttatctcagtgataacatcaagcataaaga
agatggacattttcagttacctcttcctttcaagagcagtaatccaccttcactccctaa
caacaagaggctggctttattacgtctgcagcatttaggtaagaagttaaggtcaaatca
acagtaccatgagaattacaagatttttatggaagaaatgctcaacaagggagatgcaga
gattgctccagtaatacctgataaagaaacagcttggtatataccacatcatggagttta
ccaccctcacaagccagacaagttaagagtagtatttgattgctcatcaaaattctgtgg
catatctcttaacgatactcttcttactggtccagatttgattaattctctggtgggagt
actttgtagattcaggaaggaagccgttgctgtgacatgtgacatcgaaaagatgtttca
tcaatttcatgtcccccctgaagagagagattatttaagattcctatggtggaagaatgg
ggatttgaaagaagagcccattgaatatagaatgactgtgcatctttttggtgcagcttc
atctcctgggtgtgcgaactttggcctgaagtatctcgcagagaagtacaaatctgagta
ttctgaagcctcttcatttgtgaataataacttttatgtggatgatggcttaatttcagt
tccatctatacaggaagctaaagatttgattgcagaagctaaaaccctgtgcaagcttgg
agggttacgtctccataagtttaactcaaatgagaaagatgtcttgcgctgtgtggattc
gtcagagtgggcggtttcttctaagccactaaatttgactcctgaatcgtctgggcatgt
tcttggcatacagtggtctacaaaggatgacacattcagtttcaacactcaacttaaaga
tcagcctgcaacacgtcgaggtatcttgtcaattgtatcttccttatatgatcccattgg
atttgttgctcctttccttttgaagggaaagtgcattttgcaggagctctgtcagagaaa
tatggaatgggacgattctctccctgatgacttaattccacggtgggaggagtggaaaaa
tagtctccaggacttgaaagattttactgttccaagatgttactatccttcgtcctttag
taagattgtgttgacagagttgcatcatttctcagatgcaagcaaccttggttatggtgc
atgttcctacttaagagtcaagagtgacaaaaatgaagtgcattgttgcctagtaatggc
caaggctcgagtggcacctataaaaatcaagagtattccaagactggaattggctgctgc
ggtggtttctgctagactgagtgttttgctaaaagctgaactgcaaatgatgatcgatca
agagttcttttggtctgattcacaagttgttcttgcatatctcaacaatgaagcaagaag
gtttcacgtgtttgtcgctaatcgtgttcaattgatcaaggaaattacaaatacaagcca
gtggtatcatgtcaacacatctcaaaatcctgctgaccatgcctctagaggtttactcat
ttcagagttgagatctactaactggatgactggacctacatttttatgggaccaagaagt
gtgtccagctccaaacacttcaactaaattactagtaggagatcctgaagtcaaacttgt
acaggtacggctgactaaaagtagtgatactgctaacttccttgatcgatttggccactt
ctcttccctgagaactctaatcaatgttgttgctcgaataaaaaggctagcattaaggaa
gaaatgtcttaaggatattgtcaccgttgaagaacgcaagtgtgcattacaggctgtgat
taagcttattcaagaacgagccttctcccaagaaatccaaacaatccaaggaggtaaggc
tcttcagaagtccagttcacttttccacctggatcccatcttgaaaaatggtcttcgtgt
tggaggaaggttgaaaggatcatctcttagcgaagaggttaaacatccattaattttgcc
caaagagagccacattaccaaccttattctaaaacactatcacagcaaaatttgccatca
aggaaggtcccaaacgcttatggaactcaggacacatggattttggattattggtggcag
taagtcggttgctaagttaatctacaattgcgttcaatgtcggaaactcaggcgaccagt
ggaggaacaacaaatggcagaacttccaaaagaacgtactgaagcctcttccccgttctg
ctacacgggtatggattgttttggtccatttattataaaaaagggacgaaaggagtacaa
aaggtacggccttcttttcacttgcctttcatcacgagcagtccacattgaaatgcttga
agacctatcaacagacatgttcattaatgctttgagatgtttcataagtctgcgaggagc
tgttcgtcaactttattgcgactgtggtacaaactttgtaggagctagaaatgaattcaa
acaggctcttaaggaatgcgatgtcaaaacactggagagatatcttgcggaaaatcagtg
tgagtttatctttaatgctgcctcagctagtcactcaggaggtgtctgggaacgccaaat
taggactgtgcgtaatgtgctgaattctactctttctttgtgccctggtagactggatga
ctcttctctaagaacattgttttatgaagcgatggctattgttaatagtcgaccattaac
tgtggatggaataaacgacccaaaatcactagaacctttaactcctaatcatcttgtttt
aatgaaatccgagactgctcttcctcccccagggaagtttctaaaggaagacgtgtatgc
tacaaaaaggtggcgcagggttcagtacttgattgaacagttttggagtcgttggaaaag
ggaatatctcctgaatatatccacaagacagaagtggcacgtacctcgacgtaatcttaa
agtaaatgacattgtaatcattaaagatgacatgcttcctagaaacaaatggcagttagg
tagggttgttgaggtttttccaggtaacgatggccttgttagacgcgttaaagttcaaac
aggagaacaaaaacagaaaacggggttggggcaccattcttcacattcagttattgagcg
accaatccaaaaattggttgttatagttgagagtgattagttgcaactttcttgcatcag
acaaataatgttaattttgtatgtggatttattttgtgagttaaatttgaagttaaaatc
atgtatgatatttgttttgtttgtttgattcataccatgatttggtgggagtgtaactgc
ccatgatttaatgtactcgctttgcttgccctaattggagtcaccacaggagggcgctct
agactaataggatttaagtgagacaaagcagagtaagagcaattcacgtttgttcacgag
ctaacaggtacagctcggaagaatgccttgagcttttagtgtcccttcggcaagcagagc
gaggtatgttttgtttattgtttgatttatttggaaaatgttagatgttttgtaaatgtt
tgttgtttatttttctatgttgtttgtttgtttgttttctctagttttacggtgctttgg
tgcttttggtgcctttggtcttttgatgcttctgtgtatacaacaaagaactgagacgat
gatttatgtgatgaactttattgcatccaagtaaacctttttaaatgcacccgtcaaaaa
ctctctgcctattctttgaaagctgaagggctgctac
>Drerio-B-R2042-Map3#CLASSI/LTR
ttaaaaaattaaataatttaaaataagtgaagtttatttataaactaatttcgagaggat
cacgtgcttatgattgcttgcagctggtcccgcattatccaatttatgattcaccaatca
gacgattcctaagccactataaataccctaagtttcatatcacagccatcttcgttttga
agaatccccccttccacccctactcctcctcctttcctagatgggtggcacggtggccca
gtggttagcactgttgcctcacagcaagaacgtcactggttctagtccttaccaagccag
ccgacgtttctgtgcggagtttacacgttctccccgtgctcacgtgggtttcccccgggt
tccccggtttcctcccaccgtccaaaaacatgcaacttaagttaattgactaatccaaat
cggcaccatagacatgctcctagtaagtagttatctcttaagagcaatcactatctgttc
attagctactacagcaggggagttctcgagatctacctgagctcaaactcccctctcgcc
ttgcaaacgggagggagccccgggctcgaggatcttatgagctcagggctctctcccggg
acagcatgccaaacaagctttataatcaatcatcagctaagtgtgaactcttga
>Drerio-B-G815-Map20#CLASSII/TIR
tagaccaggggtctcaaactcaatttacctgggggccgcaggaggcaaagtctgggtgag
gctgggccgcataagggatttcacaaaaaaaagtcctcaaatgtcattattaacagtttt
aattatttcttctgaacatgaagtgtcctgaacattaatagaacattgagtgaagattat
gaacagttcttctgaacatggcatcttttgcctacttcttgctgccagagacttgacagc
gcttcttctcacaaatctgaaccacatttggctttagagcggaagcagttgagaccctca
gtatggcttgaagatgatcatcattaagtctagacctgtactttgacttattgaagtcct
agggaaaaaagtgggggaactcactcaaaacttccattccctcacctaaaaaaaaggcgt
atatatgtataaataaaacacccccaccccactccagtcacatcagtctgtaccagtctg
tatctacctataatatcaatatatataagatgcagggcaggcacgtgcacacatagggct
caacctgtgcagagcacatgccctttttagtcttgcatagaaagtgcccttccaaaatga
tcaaaagtgcccccgcgacgcgacacaccctcggtcccgcccttcagtaggcgcgcgata
acaccgctcttgagtacgcgcgcgacaacacagctgatcagaacgcgcgcgacaacgcgc
attgagtgacaagcgcgctgtgtacggatagaatcagcggagcggggagcgctctctctc
cccgctccgctgattctgtcagagtacagcggtcggcgcgggccacaaaatattgcactg
agggccgcaaatggcccgcgggccgcgagtttgagacccct
>Drerio-B-R897-Map4_reversed#CLASSII/TIR
ttgcagatgatccctaacactgcgtgcatgactgtctggcgaatatcaaacctaaaacca
actttaccgagctgatttagctgtctttcaaagattttagtactaacaagttgttaacgt
cacaagacctaatacagtatactatacgacttcatcacaaggcctaccgcacttacgctg
cagtttctctgcccaccgaggaagcccgcgactcctgctgcgggacggaagtttgacgtt
tggttctcctgtgtcccctgttcctcttgctgtaccaatgcagcagctgcttcacgtaaa
agctgactaacagtttttgccattttacttctgttatactgtatttacactagtaactca
cgctgtcccatccatcaaaaccgtgcttctgccctcgggctctgtgtgtgaaagcactcg
acgtcacttgaatacgcccctcccactgattagcataggctttgcatacagcttgaagtt
gaaaatgaaatcgaaaatgaaaactgaaatgaaaaagtgtcaataaaaggaaagcttaaa
tttacattttcatttgaattgtgtcactattatagcgtgaacattaataacacgctttgt
aaaaattgtgtttgcattttatttttcagtttggcttttcattttaatattggcagtctt
gacgtggaaatgcagtgaaaatgaaatgttaaattggcaacttcattttaattatcaatt
tgacagggacgatgtgttgtcaaagtgaaaatgaaaataaaattaaataatttcatttcg
ttttcaattttggcagatattttgcgaacagtgttttaaaatgaaattgttaatctgatt
ttcattttcatttccaatgtttatttgatttatttaaaattggcaggatttaccttccat
>Drerio-B-R449-Map3_reversed#CLASSI/LINE/I
gaggatggcaaggcggatagactccaaggcggttggcaacaactggaatgtgagtggaca
ggagaatgcagacggaagtgacgaatcaggaaatgaagtaggagatatggaagtagtttg
cgggaactatgaaaaatgggacatggttaaaaacaacaaacggaaaaagaaacgaagaaa
taaatctgatgaaagtgattcggatagatgctcagccctagaggaaacggtgacagtgga
atacaaggtatttgctaaacctgtgcaagaaggggacacatttggaggtatgaatccgat
acaactaaccaaaacactgcataaggaaataggtataataaagagtgcaaaaatcttgag
aaacggatcgatactgattttctgtaaagatgaaaaacagcaagctaaagcaattaaggt
gaataaaatcaatggaaaaaaagtagaatgttccaagacaaacgggaaaagatatgttaa
aggcgttgtgacaggaattcctgtcaatgtttcggcagatgaagtgaaagcaagcataac
aaatgcaaatgtggtcgaagctaaacgcttaagaacaaacagaaatggaagtgcttgtga
tagtctttctgttatggtcacatttgatgaggagacactcccgaaaaagatattaatcgg
gtatatgtgctatgatgtaagactgtacattcccccgccccttcggtgttataaatgtca
gagatttggacatatagcagctttttgcaagggaaagcaaaggtgtggtaaatgtagtgg
ggaacacgaatatggaaaatgtgaagagggtgcaaagttgaaatgttgcaactgtggagg
ggatcatagctcagcgtatcgagggtgtgaggttagcaaaaggcaggcagaagtacaaag
agtaaaagctgttcaaggaatcagctatgcggaagcattaaaaaaggttccagaaattat
gactgtgtctaaacaaaatgaaaacaggaacaaaaatgcagagacatgtcaaaaatgtga
acaactgaaagcggaaactctgatagtgagcaaaaatgattttgtaatattcatggcaga
gataataaattgttccgctcaaacgaaaagtaggaatgaaagaatcaaaataataatcaa
atcagcagaaaaatacctggatgtgaaggatctgctctgggaaacggttagggacatctt
aaatgaagatacacaatcatcccagcctgggggaggaacgtcttaaatgttaaacgttct
acaatggaatgcaagaagcttaattgcgaatggccaagaatttaaaaaatatattgataa
tattatagagaaacctaatataatatgcatacaagaaacatggttaaaacctcaattaga
ttttaatattaagggatataatatagttagaaatgataggaatcatagcagaggaggagg
aattgcaacatttataaaaagcggaatgaagtttaggatagaacaaataaatacaaagta
tgaatcaattttaatcaaggtatggacggatagaggatgtatagacattattaattatta
taatccctgtgataaattaaatcaaaacatattagaagaagtaatgggtgtacgacaaga
cagtgttttatggtgtggggattttaattcacataattcattatgggggagtaatagtaa
tgatgcaaatgggattcttcttgaagaatttatagatgaaaaatatttagtttgtctaaa
taatggtgaaggcacacggtataattgttttaaaaatacagaaagcgtactagacttaac
atttattagtagttcattagcagcggttagcacatggaaagtactcaagcacaatacaat
aggtagtgaccattacccagtagtaactaaaattggattaaagataatgtatgaaaaaga
agatagaattccaagatggaaattggagaaagtaaattggaaagaatttcaagaattatg
tgataagagagttatgacaatacaaataataaaccagagagatgtaaacattttaaataa
taaaattgttaatgaaataattcaagcagccgaagaaataatacctaaaagtaaaggagt
tggttgtactaaaaatgtaccttggtggaataatgattgtaaagcagctattaaagcaag
aaataaagcatttagacatcttaaaaaacaccattcactggaagctatgatcatgtataa
aaaggctcagacaatattaagaaaaactattaaaacacaaaagcgtatattctggagaga
atattgcaatagtcttggacgagaggtacaattatcagaggtgtggggtatgattagaag
aatggcaggtgttagacgaaattatgaattaccagtgttacagtatggcgatatagtagc
gatcagcaacctagaaaaggcggaactattagtccaacattttagaaatgtacatagttc
agataatctctctgaagaggctaggaaatgcagaaatactacattaactaaacatcctga
tcttttaaagaaagtaaaaacaacagaaaatcctttagatttacagtttaatatgtttga
attaaaacgagcaatcattagcgcaagacaaactgccccaggtaaggatgaaatatgcta
taaaatgttgtcacacatgtcagaggcatcactagaaatagtactaaatttatttaatca
aatttgggatatgggtcaattacctatagcatggaaacaatctatagtagtacctatact
taaaccagggaaaaatccatcagatccttctagctatagacccatttcactgacatccca
cttatgcaaaataatggaaagaatgattacagaaagaattacatattttttagaaagcaa
aaaccttttttctccatatcagagtgggttccgcagaggcagaaatactatggactcagt
attatgtttggaatcagacatcaggaaagcacagactaacaaagaagttgtgatagctat
cttttttgatatagaaaaggcatacgatatgctttggaaagagggattgctgattaaatt
aaaatctttaggagtcactggcaaaacatataattgggtcatggatttcttatttggaag
aaaaatacaagttagggtaggaaaagaatattcacatgaatacacagtggaaaatggaac
tcctcaaggtagtgtttgcagcccattattgttcaatataatgataaacgacattttctc
tcagattgaacaaagtataggaaaatcattgtatgcagatgatggggcactatggattag
aggtcggaatgtgtcatttgtacaaaagaaaatacagaatgcaatatttgaggtagaaaa
atgggcaaataaatggggattcaaactatctgttgcaaaaactcaggtcatctgtttctc
aagacggcataaaaccatatcactcgctttaaaactatatggacaaccactagaacaagt
aaaaactgtaaggtttcttggggtttggttcgatgaaaagctgacatggaaggatcatct
gaataaaatcacagaaaaaagtaaaaaggttattaatgtacttcgttgcctgtcagggca
agagtggggagcgagtagaacatcactacaaaatatatactgggccctcatgagatctgt
ttttgattatggatgtatagcttacatgtcggcagcagagtcaaacctcaaaaaattaga
tgtattacaagcacaggcccttagaatctgtagtggatcatttagaacctcaccagtttc
atctatgcaggttgaaatgggagaaatgcccttaagcattaggagaatgaaattaatgat
ggcatattgggttaacattcagggacaaattgaatcacatccaacaaaaagaacattact
agaatgttgggagcatgaggaaactaatttcataagtttcggatggatagctgaggcaaa
agccagaataattggattagatcaactgcaatactgtaaggcagtcccaatcccatatat
tccgccatggttttttccattacctaaagtagatttcaatatacaacaggagttaaaaga
taacaataatattcttccaacaaaatatatagtgcagaattatttagaaaaaaattataa
agaatcaatatttttattcacagatggatctaaagacccacaaacaggccatacaggcgc
agcagtgtatatcccagttaatcaataccatattaagaaaagaataactaataatatatc
agtatatacaacagagttaattgcaatactaattgccctgcagtggattgaggagaatga
catatataatgtagtaattgcatcagatagcttttcatcactggaaagtataagatctgg
aaggtcttcatacagaatggatattcttaataatatactcagtaagacatattatattaa
aatgaagggcaaatcagtatatttcatttgggttcctgctcacgtaggtgtggaaggtaa
tgagaaggcagactttctggccaaacaagctcttagaattagtaaagtaaatctagaagt
cccattgagcaaagcagaagctaaaatcatgataagaacatatgcacaatcaatatggca
agtacactgggataacattgatacaggtagacatttatataatatacagaaacaagttgg
aactgggaggaaggagaacagaaatcgtagggaaggaagtattataactcggatgagaat
aggtcacactggactcaatcatacattacataaaatagggaaacacccaactgggcaatg
tatacattgtaatcaacaagaaacaatagaacatattttatttcactgtagtaattataa
taaagaacgaaacgatcttattcagtcagttaaaaagagcaatcttcagcattttacatt
ggcaggtttattaggaaacaaatctagtgaggtatataatgatataataaaatttattaa
agaaacccagttagaggaaagaatatagagataatatcagaagaattgttagtccacccc
atcccccatttttattacattttattagtattataaattttttttttttttttttttttt
tttctttcctctctccccctcccctcacaatttcctccccctttctctcccttcatgtaa
tttatacacttcagaaagtattcaactagttccatactccattccagtcggtggcggtaa
tgcacctataagtctggttgccaaccgccagtaaaacccaaagaagaagaagaagaaga
>Drerio-B-P520#CLASSI/LINE/L2
atccctcgttccagctcgtatctcagcctgcctgttgacatttcacactggatgaaagat
catcatcttcagctaacctcgcaaaaacggaaatgcttgagtttctgccaacccgactct
acaccataacttttcaatccagatggatggggcaaccattactgcatccaaaatggtgaa
aagccttggagtaacgattgatgaccaactaaacttctctgaccacatttctagaactgc
tcgatcgtgcagattcgcactctataacatcagaaagatccgacccttcttatctgaaca
tgcagctcaactccttgttcaagctcttgttctctccaaactggattactgcaactctct
actagctgggcttccagctaactctatcaagcctcttcagctgctccagaacgcagcagc
acgagtggtcttcaatgaacctaaacgagcacatgtcactccgctgctcatccgtttgca
ctggctgccagttgctgctcgcatcaaattcaaagctctgatgtttgcctacaaagtgac
ttctggctttgctccttcttatctgctctcacttctgcagatctatgtgccctccagaaa
cttgcgttctgtgaatgaacgtcgcctcgtggttccatcccaaagagggaagaaatcact
ttcgcgaacgctcacgctcaatctgcccagttggtggaatgaactccctaactgcatcag
aacagcagagtcactcgctgttttcaagaaacgactaaaaactcaactatttagtctcca
cttcacttcctaatctgcaattgcctctctgaatatcacactaactgtactaaaaaaaaa
aaaaaaaaaaaaaattactaatactttccttcttagactttacagacctgaaacttgcct
atagcacttattcattgttgctcttatagttgtgtaaattgcttccttgtcctcatttgt
aagtcgctttggataaaagcgtctgctaaatgactaaatgtaaatgtaaa
>Drerio-B-R1684-Map12#CLASSI/LTR
tctttcaaacattcgctcggtatctcactatgggaaacgcctcaggcgtgacagactgtg
gaagcaccaattacaccttgtccgtctgaggacggacaaatcacagctcgcgattaggag
cccaccctctcctttataatctgctgtgattcctcgaatcggcattctagcactcttcct
cgtgaagactttccttaagcacccaggctgcgctgctctgttcacaaacgtaccgttttt
tactgcttttacttgcagcaactgatatagctaacgcgttaaggcgagctaactctgatt
tttactcaccatgtctaaagtcacggtggagaaggggaaggagacctcttcgcgctcctg
cccgtcagcgtgcggatttatgatctcgggccgggattcacatccgatgtgcatcgcatg
tatgggtgtgaagcacgcccaggcctcgttggcgaacaccgaaagctgcgtgcactgcca
ggcaatgccgatgaggattttggagagaaggcttcgagtggcggcatcttccaaggacga
tccggttctctctgccgctccgtcgtcagctaatgacgccaaatcctctcctccgcggga
tcttgcttcgtggggggacatcatggaggtagaatcccccgagtatgagccgctgttcga
ccagcagctactggcgggcggggatgagatggaaggggaggaggatgatgagacactagc
ccgtctcctccgagatgagccggacgatgaggaggaggatgtcatccgcccttcttccca
cgcatccaggccgactagtgcgcaaagcggtgaggtggcgtcgaccgtggtggattgcga
cctcacagaggtttgcaaacgtgctgccgccaagctcggcgtggcgtggcctgtgactcc
tggtcatccaggagttaaacgggatgtgtatgacgggaaaaggctcgctccccgcgctcc
cccagcaaaacaactacttcccgctttcccagattgcatcacggagatgaagcggtcatg
ggataaaccctttaccaactgcgtgcccgtcaagggttactcgtcgctcgacgtgagcga
gatggaggggctagggctctctaaccctccagtggtcgagcagacggtggctcttcacct
gcatccaaacaggtgggctgctgtttcctcggccacaccgtccctccctggtaaaatgga
acgcttcactgcttccatgtatcagaagatatataaatcttcggcgctaacagtgagggc
tttgaacgtcacttcattgctgacggcctatcaagctgaattattggaggagctgggcac
gcagctggacgccggcaatccaaacccggcagtctgggaagagatctgcaacattacaga
cctctatctgcgcgcctcacgtggggcggtgcaaagctccggccgtaccatggctcttgc
cgttgcgggtgagcgatcgctgtggctgaatctcttgagtatcggggacagggaaaaatt
ggattgtctcgacgctcccgtagactcgagtgggttattcggtcagtcggtcgggtcgat
gaggcagagatgcgaccttaaaagagggacgaggagacttttgacctctgcttgcctcgt
aaaagtacatcacgtcctcctgttcctgctactcggcccactcctccgacgcagggcaga
aaatttgttagtgcgtccagaccgcctaaaccccacagcacagagcagatggctccaaac
gctaagccatggggaaagcagtcattcgcggcagcggctgcaaagtctagatccgctaac
ccctccgccaaaaaaatagggactcctaggacgctatgtttggagaggagagatgggcag
cacctagggttttctgcgatgtcttctccacagtccgccgcgtttgtttccccacccgca
aaaatgcagaggaggaggaatttgggtggagaaatggttcagagttgtgttcaggccagt
ttagcttcccctcaacacacaatgttccgtggattgccgacggcagttccacaagttcat
gtgcggagcattcggccaccatgcggtctgccgagttcaggcacacgttcgcaagtgtct
tgtcacaaagcacttcattccctgtgttcatggcaaataaaaaatcccctgtcgcatgca
ggctcaatgccgagggcgcagaaagccaaaaacaaaataaaaacacagagaaaagcgaaa
gctcaaagccgagagacgggccagtctccgagccaaaccgttcctggccaaatttctctc
tggccacaagagggtgtcagcgttccaccagtggggccggtttggcagcagcctctgtct
cttcacccggaggcctggatagagtgttctctgcacccgtgggtcctcgcaactgtaacc
aggggttctgggaaaaccccctcctttcaatggggttatagcatctgtggcaaacgagga
tttggctcaggtgctggaggcggagatatcctccctcatggagaagggagctataagacg
agttccagtggaggaaactcagacgggtttttactcacgttactttctattcccaaagaa
agatgggagtctgcgcccaatactggacctgcgtgctttaaacaagcacttaaggaagta
caaattcaagatgctcacagtaggagctctcacttgttcgatccgccggggcgattggtt
cgcctcgatcgatctcaaggatgcttactttcatataagcatctatccagcacacaggaa
atatctcaggttttcttttcagaacgaagtgttcgaatttgttactcttccattcgggct
cagtctagctccgtgggtgttcagcagatgcatggaagcagcgctgtctccgctgagaca
caagggtctgcgcatatcctcttatctggacgattatctgatatgcgctcgcacattcga
gcgcgcggagcgggatggagagactcttttgtctcatctcacaaggctgggattcagaat
caacaacgccaaaagccagctgattccgtcccaggagatagagtatctgggcctgcgcct
agactcggtaacttaccgcgccatgctttcggagagaaggattacggcgttcggtctatg
cctgacccattttcgcaaaggaaacctggtctcgttcagaacctgtctctgtctgatggg
catgatggcttcatctctgtctgtgatcccactggggttattaaagatgagagattttca
gcgttggattactgcgaagcgcctgtgcccgctcaggcaccttgcgcgcaaggtacggat
atccacggagtgtgtgatggctctccaccactggaaaaacccctgcatattccgatcagg
ggctccgctggggagtgtgtctctgagaaaagtcgtcactacggacgtatccctaacggg
atggggagccgtatttcagggcagatcggtaaacgtcgttggacacaccgactgcgcgag
cttcacataaacatgctggagctgatggcagtttttctggctttaaaacattttcttcca
ttcttgaagggttttcatgttttagtcaggacggacaacacaacggtggtggcgtacatc
aactgctaagggggaacgcgatcgttgcagctgcacaatctagcgcgcaagctgattgtc
tggcgcgccgctcacttgagctcactgcgcgcgacgcacgtcccgggagtcagaaatgtg
ggggcggattttctgtcgaggggcaacccgacgtacggagaatgggttctccacccgcag
gtggtgaatcaaatttgggagatgtatggcaaggctgccgtagatctcttcgcctcgcgg
gcacacgcaaaatgtccgctgtatttctctctcgaggacgaggatgcgtcgttgggtgtg
gatgcgctggcgcacccgtggccaaacgtgctgctgtatgcattcccaccgttaagtcta
atttctcccaccctggacagagtaagagaaagcgggttgtctctccttctaatagccccc
cgttggtgtggttggcagagatcgccgaagttctgcaaggagagccctggccgctcctgc
tgcgatgggacctgctgtcacaagcgggggcacagatatttcaccctcacccagaacaaa
tcaacctttgggtctggcccgtgaagggttaaatctaaatgctctcgggcttccacggga
ggtcataagcactatccagagcgctagggctccttcaacgcgctcactgtatgacctgaa
atggcgtgtgtttgaggactggtgcactagtgaagggcttatccccttccagtgctcggt
gagggatattctctgctttttacaaagcttactggataatgggagagtgttctctcccat
taaagtttacctggccgctatttccgcttgccatgtagggttcgaaggggtttcagttgt
acggcacccccttatatgtcgttttatgaaaggagtgaagcgcgtgagaccagcggtgaa
acggctggtcccgtcatgggatctgtctctcgttctggacgctttaactcgggccccatt
cgaatctctggaggatattcctattaagctcatatcactgaagacggccttactactcgc
tctagtctcagctaagcgagtgagcgagctgcatgctttgtcggtgcatcaagtgtgcat
ggactttatccgggatgatgacagggttagactgctaccaaacccggcattcgttcccaa
ggtcagtgattcggcttataactgttctgctattgagttgcatgcctttcatccccctcc
gcatttgtcagcggaggagagaaagttacacactttgtgtcccttacgggcgttacgcct
ctacgtgaacaggactcgatcgtttaggagaagcgatcagttatttgtgtcatgggtcac
tcgccgtaagggtgaggctgtttcatctcaacggctctcgcactggatagtggaggcgat
cgaactggcctatacatctaggggtcttcgttccccagagggtttaagagctcattcttc
aagaggtatcggtacctcatgggctttgttcagagggatttcggtaagagatatttgtaa
agcggcaagttggtcttccccgcatacatttctcaggttttaccgccttgacgtcaccgc
gccttcattggctcacgcggttcttaatgtgtgtcccttataagcttgaaaggttgtctt
tttaccgattctgtccgggggcttcggaaagcatgcgttacgggagtggtatatatcatt
cccatagtgagataccgagcgaatgtttgaaagagaacgcttgcgtaaccccggttctct
gagaacagagcgaggtatctcaccagacttcccttcatgcattacactcgggaagagcgt
gcttcgaatgccgattcggggaatcacagcggattataaagtagagggtgggctcctaat
tgcgagctgtgatttgtctgtcctcagacggacgtggtgtaattggtgcttccacagtct
gtcacgcctgaggcgtttcccatagtgagatacctcgctctgttctcagagaaccggggt
tacgcaagtaacctagc
>Drerio-B-R1747-Map6#CLASSI/LTR
tgaagtttttaaactaatttcgagaggagcacgtgatataattgaccgcagctggccgcc
tatctacactcattagttagccaatcagatctattccaaattactataaatagcctagct
agatattactcccttaccttcgttttccgaagaacaaggacaaaccctgctcctaacaaa
ctaccgaaaccctcgacaacaaacaacaacaacgacaacagctacaacaacagctacaac
aacagctacaacaacagctacaacaacagctactacaacagctacaacatcaacaacagc
tacaacaacaacaacagcaacaacaacagcaacaacagcctacatcaacaataacagcta
acgtttcaacaacaacagcttcaacaacaacagctactacaacaacagctacaacaaaac
agcgacaacaacagaaagaactcacaacctaaacagaacaatccaacatcaaagccatca
acaagcaacatggaaggaaccaacacaccagctctcccggaaacaccagcccaaacacaa
caacaaacccaaataaacaccgaggctcctatcagaggccgaagacccatccgctccaca
gtcacaagaacccattgccgcacgcaatctccatctccaaaccgcaacttaccgtctccc
gcttcatcctacgcctctgcaagatcttcatccatcacatccaacaaaatgactgtttct
gaactccgccagtcactcacaaacgccggaatttccatccccacccgctgcaataaatcc
gaacttctgaaactgtacgaagccatcccgtcaccaactccgcctccccaagacagtaga
ccaactcgctcccgccacaccccctatccacaaccctccgctactcagcactcaagaaac
ccccctggaccacccaagaaagcaaccaagaaaactaataaaaagcaacctcaagctaca
ggacagacagcaccttctaccaaccaacacacagtgaatccaccggacaattatgccact
ccaggacttcccatccccctcctttggcctccagccccacaatccagcgaaaactccagt
ccgactcttcaagcaattcccccgactctcaaccctcctcagttctctctttcttctaat
ctccctcattcttcaactcaacttattcccaatctttcttctaatctccctcattcttca
acccaacttattcccactcaatcctttcctacaagctccaacgctctccctctgcctgct
aatttttcatctactaatccccccttttttccctctacatcccttcaagcacccacttcc
attactaaccctccccaacaaaatgctttctgtactaacacatcttccgcacgagccccc
ttcaccctagccacagccacaccccttcccattccgcataacgctccagtcctggaacca
cctcagatctccaacacagtcaggaacctcatcctatcaggtgcagacatagacctctct
acactcctttcacctattgcacctccctcggcagatcgacaggtggattgcggcgaattc
accattacacttaaatcaccagtcagctctcaacctcgcacactcacaatagccgaattc
cacgtagctttctcacgttatacagacaccatctgctctgtctttccccataggaggcgc
gagctgaacgactatatggctatcatttcggagctcgcactctcctatgggggaacgcat
ttctatacatatcacaaattattttcagcaaaatgcgctattcgcgttgctcaatggaat
cagtgttcttattggggggctttggacactgatctccataacagagtttttctaggatgc
cgcaatctttcctgcgcggtctgccgctcaaaccttcacccaaccacttcctgtcccttc
ataatcccctccactgagaaagaactactaaccccaagatccactagttacgtaccccgc
ccttctacctctgctatccctgctcttctcccccctccctcctctcaaaaccctccatca
tctctagcttgcaataactttaacgcagccagatgtttccgccacccttgcaaatactta
cacatttgcagttactgcggtggcgctcatgctcgagtggtctgccaagtgtggaaagca
aataaaaaacatagatcctatttgtcgactcctgtcaatatttctaatctttaccatgaa
ttatgcatgcaccctgatcctaacttttctgaatttctcatttcaggtctgtctaatgga
ttccaccccggtgtttcgactcttccttcctataacctcgcatgtcctaaccttcaatct
gctaacgctgaaccagaagtggtggagcaattaataaagaaagagattgataataaattt
atgatcggtccctttcttgcccccccgtttagcacctatcgagtcagcccaattggagta
gcgaccagaaaattttcgggcaaaaaacggctaattatcgacctgtcttctccccataat
tccgcctattcaagtgtcaacagcataatttcacctgacgaattctctctgaattaccac
gatatagaccaagccatttctttaattaaactcgtcggacgcgacgcctggctcgcgaaa
gtagacatcacgtcagctttcaaaattatgccattgcatcccgagttctggcatctcttt
ggcattaattggaaatcccaattctactttgcagtccgtttaaccttcggctgcagaagt
agccccaaaatcttcgacatgctttcagaagcattatgctggatcctcgctaacaattac
ggcattccgcacgtagtccacctactagatgatttcctcataatttcccctccaaattcc
ccacctgctaaacacctagagattaccaaagcagtgtttgccaaactcggcatccctcta
gctgaagaaaaaaccgccggccccagcaccttcatagaattcttaggcatcaatttggac
tctaacaaatttcaagcatctttacccaaagagaaagtcgatcgcatcatttctctatct
tccatatttttggagaaacaagaatgttctaaacgcgaactgctgtcaatattaggacat
ttaaatttcgccatgcgcatcatacctcaaggacgcccgttcgtcactcacctccttcaa
ctcgcagcatcagttcagagtctagaagaaaatatatccttatccgatccatgccgaaac
gaactcagcctctggatttccttccttaagtgctggaacggctgttctttcttttatagt
gatttaatttcatcccccgtagacatccatctttatacagacgctgcaccctccatagga
tttggcggttactaccaaggccgctggttcgcatccgattggcccccccaaatgttagag
gttccattacaccaatattcatctgcattattcgaactataccccatagtcgtcgcgacc
ctattatggggagatgaatggtctgcttccagcattctcattcactgtgacaatgaagcc
gtcgttcactgcattaatagagggcgctctcactcctctaatgccgcttctccgttgcct
tatttggacttcagccaaaaaacagtttattttaactgctgtacatgttcctggttttca
taatcaaattgctgactctctctctcgtcttcattttcagaaattcagagaattagcgcc
ggaggcggagcagcacccgacgcccatccctccttattcagagatgatattccaataaat
catcccatgcacgatctgcaccaagcatccatatctctcattatgcaagcggtggctcca
agaaccttacaagcttatctcactgcatggaaaacattcaaacatttccattcactatac
aacactacattccccaatttctccctacttacaatcacatcatttatcacttaccttcat
tctcacaaacatatccaggcaaactcgattaagagctatttaagtggcattcagtttttt
cacaaactcatgtacggctccagttctgaatctatcactaactcacaaactagccttctt
attaaaggcattcagaagacccgcccccccctcccagacacaaggctacccatcacacac
aacatactagctaaatgcatttccacactgaggaaaggctatttttcatttcatacagat
cataccctagatgcaatgtttattcttgccttttttggatttctaagatgttctgaattt
acagttacatctaaattcgatccctctatccaccctactatagcagatctgaccttgatt
gatgaggaaacaattgctttcctcattaagcaaagtaaaacagatcaatccagaaaggga
cattacatctacatattcaacattccctcccccactagcccattccaaactcttctagct
tacacacactacaggaaaacactaagtgcaagtcccctagacccccttttcatagacgac
acacaccacccagtgacacgcttttggttccaaaaacaccttaaatatgtcctaaccaac
tcaggcttcccatcagaatcatactccagtcactcattcagaattggagccgccactaca
gcagcacacaaagggttatcacaacaacacatacaaacactaggaaggtggtcttctgac
gccttcaaaacctacatccgactcagccacagtcatctcagggaagcccagaggactctc
accagccgttgcagttatcccagcggccaaaggcacgagcctagtacaaggaaagaacac
aacccagctataccagcttcccgagggcagaggaactaccaagtctctcaagggcgcggg
catgacccagccatctaatttcttttcttccttccagctgatttgcactcagccttctcc
cccttttcactcacccaactacagtaagagttctttccctgcccaggcccccccgtcacc
cccgccccccctggccgctgccacagaagttttcactgcccatcaactttctaacttctg
taggaccccgccccccccatggctctggcccccgcaggggcgttaccccgagcttcgatt
cccgcaggaatcatctcacggcccggccttagctttttatattatatgtcatttcaatga
catatagtatagcactatttattttctctttgtttgattttatttgtataaattcacatc
tatatgcacccacgcatataaatatgaatttatatatagtgctgtcaccctcacgctctg
ttcccgcaggaacacccccagagcacctatagcgcccgtcaccctccagaaagagtcttc
accttcccctcatctttccagactcctactggagccagccaaatagctcacccagccctg
agctgtgacactagccatgtcaccgaccctccccggccctagcttttattcatttatttc
tgtttatttctcacatttatcttttattttttaaatttatttatatatatgtatatatat
atgcacccacgcatataaatatatatttatatatagtgctgtcaccctcacgctctaact
cccgcggagttaatcccgagcaccggacccccgcaggggtcatcgcccaactgccatttc
accctccagctggggcttcaccgaccattccttttcccgactccagctggagatggcaca
tacagctctctctcccgcaggagagccaagagcttcgactctctcaagagtcagtaaaaa
acgcccccccaaggccctagattaccccattatatatttatatatctatatgtttcatat
aaatatataattatatatagtgctgccacctcccagctctatctccgcaaggagtgttcc
tcgagcaaattactcctttggagtccccgccccccctgccccccttcacccccctctcca
gccggagtccttcactccccttcccttgtaatgactccagcaggattcccgcccacccca
tggctctgacccccgcaggggtctccccgagtctctactccagcaggagtattcacagcc
caagccaactctgctcgggttcccgcaggaacctgtttcaccctttgctccaaggagccc
tctttacatttcctttcaaataactatatccagcagccggatatagcatttcaagccttt
tggggagtttcttcgaatacacggctgctgtcccgagcttcatgcatttggggagctctc
gagaaccacctgatctcgtactccccttacatgctctatggacctggcgggagccctggg
ctcaactatctccgagctcagggttctctcccgggacagcatgccaaacctgcttacagt
cgtcaagcaatatctaagtgtgaactcttgaagtgaagtttttaaactaatttcgagagg
agcacgtgatataattgaccgcagctggccgcctatctacactcattagttagccaatca
gatctattccaaattactataaatagcctagctagatattactcccttaccttcgttttc
cgaagaaaccccccatccaccccctatctcctcctttcctccctttaaaaaggggagctc
tcgagaaccacctgatctcgtactccccttacatgctctatggacctggcgggagccctg
ggctcaactatctccgagctcagggttctctcccgggacagcatgccaaacctgcttaca
gtcgtcaagcaatatctaagtgtgaactcttgaaa
>Drerio-B-P489#CLASSII/TIR
tacagtggggatcgaaagtttgggcaccccaggtaaaaatttgtattaatgtgcataaag
aagccaaggaaagatggaaaaatctccagaaggcatcaaattacagattagacattcttt
taatatgtcaaaaaagttagattttatttccatcatttacactttcaaaataacagaaaa
caaaaaaatggcgtctgcaaaagtttgggcaccctgcagagttaatatcttgtactgccc
cctttggcaagtatcacagcttgtaaacgctttttgtagccagtcaagagtctttcaatt
cttgtttgaggtatctttgcccattctttcttacaaaagtcttccagttctttgagattt
ctgggctgtctgtcatgcactgctcttttaaggtctatccatagattttcaataatgttg
aggtcaggagattgtgaaggccatggcaaaaccttcagtttacatctcttgatgtaatcc
attgtggattttgaggtgtgtttaggatcattatccatttgtaggagccatcctctcttt
aactttagctttttcacaggtggcatcaagttaccatccaaaatttgctgaaattttatt
gaattcatttctccttctactcgtgaaatgttccctgtgccactggctgcaataaaagcc
caaagcatgactgaaccacctccatgcttaacagttggacagaggtttttttcattaaat
tctgtgccctttcttctccaaacgtacctttgctcattccggccaaaaagttctatttta
acctcatcggtccacagaacttgtttccaaaatgtatcaggcttgtctatatgttcattt
gcaaagttcaaacgctgtttttttgtggtgaggacgtaaaagaggttttcttctgatgac
tcttccatgaagaccatatttgtacaagtatctctttatagtggaatagtgtaccacagt
tccagtgtctgccagatctttctggagggattgtgcagtcaaacgtgggttttgacttgt
ttttctcacaatcctgcgagctgttctgtctgatatttttcttggtcttccagatcttgc
tttaacttcaactgttcctgatgactgccatttcttaattacattccgtacagatgatat
tggcatctgaatacgctttgctatcttcttatagccttttcccttttttgtgagcatcaa
ctattttcagtttcagttttctagacaactgcttagaagaacccatgatgctgattgttg
gggcaaggtcagatgagttggatgagtttgggcatttaaaacctttgagattgacatcac
ttggtctttcagacgatgattgagaacaatccatgacactgtcaggtctcagctttccaa
agggggcagtgcatgctataaactctgcagggtgcccaaacttttgcagacgccattttt
ttgttttctgttattttgaaagtgtaaatgatggaaataaaatctaacttttttgacata
ttaaaggaatgtctaatctgtaatttgatgccttttggagatttttccatctttccttgg
cttctttacgcacattaatacaaatttttacctggggtgcccaaactttcgatccccact
gt
>Drerio-B-G2913-Map3_reversed#CLASSI/LTR
gtcaggattttgcccatgttattttagttttttcttgtaatgttttttcttcaccactag
atgtcctcatttcgttctttgtctttattttgtatttgtaatcacagctattgatttcac
atgttccttgtttagctgtttgtatttaagtagcctcagtttagtagttctttgctcggt
tattgtggatcctagcctgtcatcctctgtgagttcctctatttgaaaaattaccttttg
tcaagctttttgtgacttatgttttttgtagtaattttgagcagttactgatcctgagtt
ttttgcctcttgagtttttttgcattttttgaaattggagaagtctctgttttttgtctg
ctctatctttatcttctattgaagtgttttttttgccactaataaattcctcttaaggag
aaagttcctttttgtgactttggttcttcaacgcctgtgtggctcagtgggttcaaggcc
aacatctcgtgcaggagacccgggttctatcccagtctctgacagaataaccgagccaac
atcatgaaccccgaaaaccccagttcccaggagctccttaccacagtggctcagcacgag
tctacagttcaacgacatgagaatgtcctagttcagcaagaggctttgatggccaaacat
tcacaggtactctctgaacttatgactactgttcgtcaactttttgacagattacctacc
tgttctaatccggcatccaccgccacctcagtacccttgtcagaatctcgagtaccctct
cctatgatggaacctcgcctaccgccaccacaacatttctcaggtgatcccaatgcatgt
gatggttttctaacccagtgctctcttacctttgaattgcagccatcatccttcccatca
gatcgggcacgaatcgcatatgtgatcactctgttatccggtaaggctctctcctgggct
accgcagtttggaaggccaaagcccccttctgttcaagttacactgcttttgaacaggag
tttaagcgagtctttgaccaccctctcagtggccgacaagcctctaaaagactcctcata
cttcggcaggagactggaagtgtggcagaatatgccatacaatttcgtacagtggcagca
gggagcggctggaacgaggaagctctcatggtctgttttcgaaatgggttatccgagatt
attcaagatgacttggctactagggaacctgcccaaaatctcgagattctaattgatcaa
gccattcgactagacaaccgactgagggagagacgtctagagcgctccacggcttccact
gagatgctcacttcaattccatcatccacattactggcccatcaagattattctgaacca
atgcagttaggccggactcgcctttcttctactgagagagaccgccgcatgagggagcgg
cgctgcctttactgtggcttatcaggtcattttcgctccacctgccctcagctctcggga
aacgctccatcccgtacaggcaaggaaggactgtaacgggagttacatacagttcatcac
cttccaaaagtggtttgttccttcctgtcactctcacttgggcagaccaacattcccaac
tccaagccttcattgattctggtgccgcgggaaatttcatggacatcactctagccaaga
acctcaatattcccaatgatccccttccagaaccactgtcagtcacagctttggatggca
gaccattaggtccgggtgaggtaactcatcttacttctgacctgtccctttccattcacc
agcatcatgagaagctctgtttccacctcatacaatcacctgaattcccagttatccttg
gacacccctggctgcttcaacacaacccgcacattgattgggttactggaaccatcctgg
cttggagtcccacctgccaagccacttgtttgagtcagaaacccctgaaacccattttcg
agtctcgagagcccttagatctgtctcaagttccagcccagtaccaccaccttaaaactg
tcttcagcaaaaagagagctacctccttaccgcctcatcgtccctatgattgtgccattg
agctgcttccggattcctgcccccctagaggcagtattttttccttgtcccttcctgagc
gcactgccatggatgactatattgaggaatccctcgcagcaggtataatccggccttcca
cctctccagcaggcgctggttttttctttgttggaaagaaggacggcggtcttaggccat
gcatagattacagggggctaaataaaattaccatccgcaaccgttatcccctgccattga
tgtctactgcttttgagatcttacaagaagcctcaattttcactaagcttgatctgcgca
atgcttaccacctagtgcgcatcaaacgaggagatgagtggaagactgctttcaacacac
ctactggccactacgaatacctagtgatgcccttcggtctcaccaatgcccccgctgttt
ttcaagccctcattaatgatgttctccgagacatgttgaacaagtttgtattcgtctact
tggatgacatcctcatcttctcgagctcactccaagaacacgtacatcatgtccgcaaag
tcctccatcggcttctcgaaaaccacctgtatgttaaaccagagaaatgccagttccacg
tatcccaagtcaaattccttggttttgtcatccaaccagggcagatccaaatggatccac
aaaaggttcaagctatggcggactggccttccccttcatcagtcaaggaagtgcagcgtt
tcctgggctttgctaatttttatagaaaattcatcctaaattttagcactgtggtggccc
cattatctgccctcaccaaagagaaagttgctgggttccggtgggggcctgaagctgaga
aggcgttcaatgaactcaagaagcgctttacatcggcacctatcctccttatcccaaacc
ctgacaaacctttcacggttgaagttgatgcttccgaagtgggcattggagcggtgttat
cccagagaggtgaggataacaaacttcacccttgtgcttttctctcccatcgtctcaccc
caaccgagagaaactatcacgtgggtgacagggaactactggcagtgaagctagcacttg
aggaatggagacactggctggagggatccaaacaccaattccaagtactgacagaccaca
aaaatcttgagtatgtgcagcaggctaagcgactcaatccccgccaagcccgatggtctc
tgttcttcaaccggtttcatttcaccctcacctaccgtccgggttccaaaaatctgaaac
cagatgcattgtcccgagtatatgtaaaatcccctcaagaagaccgcaataaacctatca
tccccagttcaaagattattgcccccatcaggtggagtctggagggtattgttaggaaag
cccaaatcaaagaccctgacccaggcggaggtcctgctggctgtctgtacgtccccaaag
ctgctcgatccaaggttctccagtggggacattcttcccagctcacgtgtcatccagggt
ctgctcgcactcttgagtttttgcagagacggttttggtggcccaccatcaagaaagatg
tgaccttgtacgtcaatgcatgtcatacttgcaaccagagtaaaagttcccactgttcac
cccaaggtttcctgcatccactttccatacctcacagaccctggtcgcacatttctatgg
atttcgtcacggggctccctccatcccaagggaataccactattttggtaattgtggacc
gattttccaaagctgcacgattcattcccttgcccaaacttcccactgccaaagagacag
ccgagcttaccataaatcacgtgttccgagtctttggcattccccaagacattgtctcag
accgaggacctcaattttcctcccgattctggcaagctttttgccagtccataggggcta
cggccagcctatcctcaggttttcacccagagtccaatggtcaaaccgaaagactcaatc
aagaccttgagaccaccctgagatgcatggcagccaataatcccaccacctggtcccgtt
tcattatatgggcagaatatgcacataatacactctgttcttcagctactggtatgtccc
ctttcgaatgccaatttggctattctcctccactattcccggagcaggaggtagaagtga
ccgtcccctcagccctccagtttgtcagacgctgccgtcaaacgtggaggaaggcacgtc
ttaagcttctccgcgtatcccaacaataccagcaacaggctaatcgtagacgcagaccaa
cccccactatgcgcccgggccaaagagtctggctctcaactagaaatattcccctacgag
tggattctagaaaactctcccagaagttcataggacccttcaagatagcaaggaaagtaa
acccggtcacttacaagttatatctaccaaaatcattaaaaataaaccctacctttcatg
tatcgctactaaaaccagtctcatcctctcctttttctgtgacaggtaaacctccccctc
ctcggttatttggaggccaaccagtctacacagtccaccggatactggatgttcgtcaag
tgcgtcggaccaagcagtatcttgtggactgggaaggctacggccctgaggagcgttcct
gggttcctgccaaggacattttggatcctaagttgattcgagactttcacactctcaagc
tcaagtctctcggcaagaacgtcaggagccgttcctaggggggggggtcctgtcaggatt
ttgcccatgttattttagttttttcttgtaatgttttttcttcaccactagatgtcctca
tttcgttctttgtctttattttgtatttgtaatcacagctattgatttcacatgttcctt
gtttagctgtttgtatttaagtagcctcagtttagtagttctttgctcggttattgtgga
tcctagcctgtcatcctctgtgagttcctctatttgaaaaattaccttttgtcaagcttt
ttgtgacttatgttttttgtagtaattttgagcagttactgatcctgagttttttgcctc
ttgagttttttgcattttttgaaattggagaagtctctgttttttgtctgctctatcttt
atcttctattgaagtgtttttttttgccactaataaattcctcttaaggagaaagttcct
ttttgtgactttggttcttcaacgcctgtgtggctcagtgggttcaaggccaacatctcg
tgcaggagacccgggttctatcccagtctctgac
>Drerio-B-G3819-Map6_reversed#CLASSII/TIR
catagatatatacactagatatcgcatagggaccctgagcatgcgtcaatagcgccgcca
cattggtacagtgctcccaggacaaatgtcattcaaccgcactagtcaagacagtgttat
tacgtgaagatgcgggactttagcgctgtctacgggtgtagtaacgagcaaacaaagaaa
acaaagcacaaaggcagaacatttcataggtaatattaagtttttttctgtttttgtatg
ttctgaacttttgtgctaatcaggtaacgttattgatgataacagtcacttactgcattc
accataaggcaaagcagctccaactcgcactaaacactcggcttatgctagttttgttga
ataaaatcagcaaacaatgcaaaagaaatatgacaacgagatgctgcgctgccagaaact
tgtattattgtcggctaacgttagtgaaagagtcgttcgtaaggggattcattcacaaac
gaatcgctccctccgtcagtatgagaagtgaaagcaggagaggaggtgtgtttcaggaca
tggattagatcaaatttaacagggagggtgaatagtacatttctgtacacacaaacacaa
gctttttgtcaggaatgcccgtgcggtcactgatccatcaatgtagaaaagtgatgtaaa
attataattttcgtaattagaaaaaaaaaattacatactaacatccaggaaaactcccga
tcatagatatatgtgtatatgtgtatatctctggctttggatggccacagtcctccactg
taccttggtcccgcattcatttcaaaggagcgctaccctgtagcaagatggcggcgctat
tgacgcattccgtccaatagacaacaataggccaggcgacatctaatgtatatatcta
>Drerio-B-R34-Map20_reversed#CLASSI/LTR
tgaaggattcggatttctgctttccaatccgtctcatcatggaccaacgtttatcctttt
ctcatcatcttgtttctcattttttttattaaatataattatttgattatttgaatgagt
atttaactttgaattgattttaattaatgaataagttaacacattgcttaatataagaat
gttcagtgcatttgcctgtctctttataactattttcagaagccaccaaactaggtcaga
ggtcacggagaccttgagtggaactgagggctgaggactggaatcaactgtttctattgt
tatttctagtagttaatactatctaaaatgtctaaagtgattttgctatttttacggtta
aatcttttaaagtgattctactttttattcaagatagactttgtgtagtaaggattataa
ctgcctgaatgtagattataccggtttttaaccagttttgataaagacggctgagagtac
actcagccttggataagaaacagattatactttaagtgtgtgtgttctatttgattgttg
atccgtttcacaggtctggagtcagctctaatcagtctaagggatgtctgacgtttatgc
ttaagatattgttcagaattgtacgcacaaaccccacgtggaaattttcctagtctatct
gtgttttaaccaatcaggttagaacacctatatgtatgacgcagttaatgacgttatgtg
agagtataattgttattgattggtgattgtaagcagagcggcctaggaactcattgcgag
tgttgaagctggcttctgctgatgaaactgcaaactatcttcagtaaacttgatttattt
atttaaatctctgactccggctcttcttcatctaccagactggtcattctttgggttaaa
ctgtatactatccctac
>Drerio-B-R3034-Map5_reversed#CLASSI/LTR
aaagtatatgtgtagttgtgtcttaaacaggaactagctgagtctctcgggtccaagaga
gggaggcaaccaggaaggagaccactgcagaaggaggtgacacactaacacatacacata
tactgtaggaaaagaccaaaaagaaaattttcattcatcacaaagtagtctacaagcttt
gtaattggtcgacaaaactggggctttattcacagcccctgaaggtgcagtagcccattg
tgttagtgcagactgtgcatttggagcaggcatagcagacaaattcagagaaagatacgg
ggttgacaaagtaaaggcagacagggttagacagacacgaaaaaaaggaagttaactgga
gccatgccttttcatgaggaagaaacagttaggctgaatatagtaaaagaaaatataaaa
aataaatatatatatttgatcaaatactgataaatgttgacataataattagagatttag
tataagttactaaataaacagatctattataattcaggataaaaagacaagtgaaataaa
aaataatgggagatatatttaatatagttataaaagttgaaatggaccttgaagctatgt
gaataaataaataaaataaataagtataataataaataataaagagaaattaaaatacaa
cataaagaccagatactaaagaaacattagaagagatacattggaagaaaatgaagaact
gaaataagagatagaaaataagctgttaaacagcaaagagataaaattgaggagtcttcg
gccgatggagaggaaaattagaaaagaacatttgactggttgaaaatggttaactgaagt
gttactggccaaataaataaggaagataataatataataaaaaaaaaaataaggaaaaat
taaaagctaagaaaaaaagactcctaattatggtttaatagaaagaaatgtcaaaaagat
tatagtttaaaatatgtctaaaatatatataaagaaagagagatattaaacagatgagat
aaaaactagaaaaagcaataactctttaaggaagtaaccatttgaggaactaagacttga
tattagaggatgagattgtgtttaggtgcaaaaaaaaaaaaaaaaaaattaattaaagaa
gattataataataataataaaagtttgttgttattctatgatttctaatggggaattgag
actattttaacaggtagctaatacaaatgtatgtcaatcagacactccttttggcaaagt
agcaactgcgtggggcacagtaataaggagaaaattttctgcaccacctcgtgctataca
taacataaagtccacccctaaggcagatgaaacatcagcagcatatgtattgagatgtaa
actggagtgagaagcccagactgggacacatattcatgctaaccaatttatgaaggagtg
gttgaggatacttcaagctgtgttaaatgactaaaataataataataataaaataaaaat
acataaataataacccctgacataccaggaagtgcttcggccacctgggagagacacttg
ctccatctcatcaatagagctaaagataaagctgatgagagttattctgagattgaggaa
ctgaaaaaccagttagtgaaattacaaatgaacaaagccagacaagaagtcaatgatcaa
atgagaaagataaaggcaaacaattggtgcagtcgcctgaccctgaacaatcttacatgg
cacctgtgtacaaacagccatcaaaccaaacacctaaatgccaacctcaatttagaagac
agaataggggaggcattagggtcaagggggtcccgggggcttacagagagtgtggatttg
gagagggttgtttcaggtgtggccgcctaagtcagctacatcgcaactgccaggctagtc
aatgctacacgtgcaatcagctgggacacatttcgacaagatatcccaacggacaaaatc
tgtatgccgagagagggggcgtgcaaggaggcaaaggctttgtggcaccacttgcagggc
aagctccaaaccctggaggacagaacccagggcagggtggaacactatccactctgggga
agatgggagcatttctgaggaggcccacagggagaccaaagcggggctatggtggagcca
ctgttatctatgaagggtcaacaaagactgtctggacttttttggtcaacacgggtgtga
cctattcaacattgattaaccctgtcaatcaggacttgatttaaaaaaaaaaaaaaaaac
tgtggaagtaatgggtttcactgaggaatgtgaaagactgtctttaactgagctaatacc
agtgtctgttgatggacaacaactgaaacatcactttctgttgtcagacagagcccacac
gaacttatggggcagagacttgctgataaagcttgatgcatcattctatggtgtgctgat
ggtgttatggtgagatttcctacagggacgactaagaactgttcactgggtacacctcac
ctgcgaggacaatggttgctgtcatcgatgcgagagcctgtaggagctgacatttattgg
ggcaaactgtagccacaaaccatgctgggagacggccttctctcactttatgctcaatgg
agaccttgggtaactcttattgcaccatacatgcctcccaccaacccaccgcacatgact
ttaatctgtgaccaaaactaaactgaaagaaaaaattaattagaagggtgtggttggcag
attaactaaacatatatgggtcacaaggtggcatggaagagagagaacggataatgaggt
gacggcaccaatgctgtacagtttaccaagccaattatggtctacaggaccagcagatgt
gggtttttgctcctcactctcagacataaattaaagtttaataatggagttaaataatga
aaggccgatatggcagctacagtatcctcacaaaccccaagctaaagccggcattgcaga
cacaattaaagaattgttgactatagttttgttagagccttcgacctcacacctaaacac
tccaattttacctgtagaaaaacaaaatacaggaaaatacagaatggctcatgatttaag
aaaagttaatgtagtagtgaaaaccgccacaatgccagttccaaattaatacactgcatt
accagctttacaccaagagaataagtgattttaatgtctagacttagccaatgaattttt
tctgtttaacactggcaccaaatttgaaggatgtgttttcatttacctttagggggcagc
aatacaggtacgccagagtaccacaagaattaatattgtctccagggttgttaaatcacg
ccctgcgaggcccgctgagtgattgccacttgacagagggagtgttactctatatgctgt
atttacgttatattttactagctgaaaaatagtggacacctaattgattggaagtaagca
ggtgttatgacacttatagggaaccagatttaaagaaagtaaaatttaaattatagttga
gttgatgacacgccacaatattgggatgagtggtgtctgggataggtggagtcagatcgc
aaaataaatacgtcatttcaaataaccgtaaactggtgactgtaaaagacgttaatagga
ctaatacagattatagactaaaatcatatttagaggtattagaaactgcaggagaagaat
gagggtaaggttataattgattatagagatatgggagaacaggtgaataaaaagatatct
gctcgtcatgattgacagctatactggatggctggaggactggtcagcaagcaaagagta
cagtcagacagtgattaagtgtttaatgaataacaatctagaaataaatagatgttgtgg
gaaaattagattagataatgataaacactggaataaggaatattttaaattagtggagta
ggcactgggcctgaaacatgattttagaaatggtgtaaaaaataataattacagggaaat
gtcaagagaattaatagaaatttgaaaacaaaactggcaaaaatctgtacacagaccaaa
aggaaataaaataaaaatcatattaagggatattagttaattatggaacaaaataatgga
attaatgacttttgaattgtttaaaggactgcagtttcggggacctggtgcagctttgat
gtgcactgaatcacttatgtagagattatattatgacaaattaacaactttattcacaat
tttttttctaaacaggttgctgaaggtgtgaggctgtccgggttaacttgacagtcaaca
taggggtgtaaaagcggcctggacctagctccaggccgaaagggggagattaattaacag
aggactaattggggacaattgactaattggagtgtgtaagcatgtattggtgtaggagat
gaacatgctgcaacaccaatgcatgaggccaactgtatattagatacaggccaacacaaa
aaggggaaacaaatacaatgttaaattttaaaatagaaagaaaaaaaaaagactgactta
ctaacacaagacaatctgacaaagtgtgtgagtgacaattgtaaggaaaacaacatcaaa
agcatctcgatgccaaaaattgtaaagaaagaatgaaaaaaaaaagggaaatgaatggga
cagggtgtcaataaattggacagtgttcttccagatactcctgtttcccccacaaatcca
aaaattgggtatgctaaattgggcgtagtgtatgtgtgtgattgagtgtgtatggatgtt
tcccagtgataggttgcagctggaagggcatccgctgtgtaaaaatatgctggataagtt
ggcgattaattccactggggcgaccccagatttaaaaagggactaagccttaaagaaaat
gaatgaattaattacacaaattagattgaaaaatttttagaaaaaataaaataatgacgg
gtctataaccagggccctagaaggattaaaatactctcaaaagcgatggcagaacacttt
ggtatagataacctttttgatgaatggatgacccgtgtgtttggaaaatataaaactatg
ataacttcagttttgatctcaattgctacctttgtagctataatggtgacatgtggatgt
tgttgtgtcccatgcatcaggtcattgtgtaacagggtgatagtaacagcaattgaaaag
aaagatgggctaccacccccttacacaatgccattattaatatctgctgaggaggaggaa
gagga
>Drerio-B-P200#CLASSI/LTR
ataaaaaatttttttaaatatttaaaaaattttgtcaccgactcggtcccagtcattccc
ctcgctggccagcagaggccaccatctccggacttctaagcattacatcatccatttacc
tgatcatgcacacctgaactgaatcccgctaatgacccacgtaccctttataagccagca
ccaaacgctcattcagtgcgaagtcttgtttagccccggccagcatttctgagcgttatt
cctgcctgattccttgtgtattactccagcctgtttttgactctgcttcgccttctgcct
gcccacgacccacgccttgtatacggactctgatactcgctgcctgcccacgaaccacgc
ctgttatacggactctgatgctcgctgcctgcccacgacccacgcctggttcacggactc
tgatacttgcagcctgccctcgatctatgcctggtaatactctctgtgtctattcatcgc
cagtctttattcatcatagactgttgttgttgtgtgtttgcacgttagtgcatattgtgt
gtgtgaataagagcttgagtaataaatactgcataatggatccctccgtgtcagtctcct
cgttacaaatttaagtttaaaaaaaataattataataaaacataataaaatataaacttt
taatttcatt
>Drerio-B-R3-Map5_s_0#CLASSI/LTR
gtcacgattgtggatctgtctgttcttctatgatgtgtctgcgtgtgtgtatgtatgtgt
gtgtgtgcggtgtggtgcgttatgcgtttacgtatatgcgtgtatgagtgtgtgtgttgg
gtgtctctgtgtctgtgttagagtcgcgttgctgtcagttgtgtttaccttatcagctgg
gtggtcacgtgtcgctgtcaccagccttgccgtgcgcagcaccgctcagctgtaatcagc
ggaccacaggtgcagcgcattaccgcgcctatatatgttcagcgtttctgtctcacagtg
tcagttcgttttcttcacgtctgtttgtctgtgtcctgtcaggttccggtcgctgagttc
tggtcgtgtgtcgcggggagagctctgtgtttggactcttgtaccttatctgttggcggc
tctctgatcttgttcttcagtgctccctgttcgattaatacatttcctgctgctcgcttg
actcactcatcatcttcctgcgttcttccttctgtcattctgtctgagtcaataaatata
ttttacttgcaattgggtctccctgtatttcgtgacacataacatgc
>Drerio-B-R1099-Map15_reversed#CLASSII/TIR/PIFHARBINGER
agccgcatttccactatcaggccagtgcgagccagggcttatatcgggccaggccgggcc
aatcgcccgggaggttgagcagtgaggccgaaatcatgtcgcgtttccactgtggggcta
gtagctcgcagcgcgtcacgcaaaccccgcccccagaacatcccccgaatcgaacgtcac
tcaaaccgcccacttcagcgagaatcatgcagataaagcacaccatcacatcatcacgaa
actattaaaattaggacaaccaaaacaaacaaatgacacgttactgtacagcagtacaac
gcatgtctatacgcacatgcctgtgtgttttcattcatcatattcatttactcgccgacc
gactttggcatcgaaatccagtggtcttgccaccaacggagggacccagcgcagggagcg
cacacatccataatataacaccacatatataaaattctccgttaataactcgatataaaa
tgtattttataacatcctcatagacagacgctgtccaacattcatcccaaatgctccgga
gagaactgaaacatgattatttttccctataggctttatgacacttaataggtgattccc
tttatttaaagatgttgcttattatatcttaagtaaaggaaagtgttcagtgtttcagca
cataagagcagcacgtaataaaatatagcctatatttcgttgcgctcagcagctatgcac
taataaagctctttatgtatttaaaatttccttttttaattttaccacgtcatataaaaa
catacacacttgtttgaggacacagaacacattttgaacttgcagttttccccgtcaaaa
aagtgctgcgcagctgcagacagaaaaaaaggtcgcctagtttctgctttcactcacccc
gaaaatgctctgtttgcatgatttgattaatttcatcgtatccaaatactttataaataa
tatttaaaacattctccggtgtttatttatttattttttttttagaaaatatctaaaatc
tttttttcaaagaggcttttgaaaaatgaaagtttaatataaatttgaaacagtttgata
tagtacctaattgttatagctatagcttttgttagttttatattggtttatttatttaat
gtgattttattataggcctatctgatatttgtaattctttaaattatttcaatatagctt
aggctattttatctagatatgacactattgttttgagcctacaaaagtggacatgaaatt
tgtaaagtttaatgtctttctgttgtattcatatagtgtattatctccaaaataaattaa
aacaataaaaaataaaagaaaaaagccgctcgcggcatcaacagagctatgaatggagcg
ctcttttcctcggtctcacacacacacacaggcatctaaacgcgcaaaaacacactatta
aacttgacaaaacctcttgaaaacctttactgtctgctgtgtctttaatatggtgtaaag
attattatgcgttattgaaacatcaaagatgcagcaaagaaaagtcacttataaaatatc
attttatgcaacagccttacatttaaaagagaaacataagggcgatcatatgcaaaaaag
accccagcctataatttgttccagatgttttctttctcttatttatttatttgtttatgt
gtttggcgcatgtactcgtgtgcgatcggaaaactgtgcccgcctctcctttcactccgc
cccgaagccccggctggccctctttggcccaaggtattcggcgggccgaaaaaggccggc
cgctggccccaagaaagccccgctttggcccgattaggccccggaagtgacagtggaaac
gccactggccttggctcgccctggctcgctcgctttaggcgcgatagtggaaacgcggct
attgttgttacaatgttattcaaa
>Drerio-B-G1051-Map17_reversed#CLASSII/TIR
tagggatggctgacgtgaaactgacgtttcgacacagtgtcgagatcccgaagcgcaagt
gtttcgaaacactgcaccgaagcatgatccgaaacacccaggtcacgtgactaaagtgtt
tcgaaacacctggtcacgtgactaaagcgattcaaagcatcgatcagttcagaagcgttt
cgagacctggagaatctgcatttgactgccatggtctcaataaatctctgtctcatatgg
cctagtggactgtgcgtgtgcacattggtactgtgcttcgaatatatgttttgggttcga
atcccgacttgtacaaatactccaaaatcatggttttatgtattttaatcatgtttctgt
tttatggtgtagcctagataggatacagctgcagatacgccatcaatttagcatcatttt
tgtaacactgtaaaacaataattaatatttttacagtactgtgatggttggtttagggtt
tgggtagacgttaataaaatacaataaatgggaaatttaatgaataatataaataattct
tgttaacttctggccacaactgtatctgatctagcaacaaccctgttttatgaccaaaac
aagacaaatttatttacaaattgtttattcggatgtcagaccaatgttgaaacaaaacga
tacaagagcaaagcattaccaactggtattaaagcatttcaaaacaactgtgtcagtctg
gattcgaacccattattcccgcatggtagtcagacaccttaaccgctcgactaaatcact
tgaaggttcaaggctacaaagtggggtttaatacctcaatttgctcaactgttctttgct
gaagctgtttcagtgcaatacataaaaaaaatgaccactaggtgtcactgtagagtgggg
tttcgaaacgtttcgaagcttcgacacatttgcttcgactgtttcagtgtttcacgaagc
ctcgctttgcccaccact
>Drerio-B-R1108-Map3#CLASSII/TIR/PIFHARBINGER
aggccatgtccacactaatgcgttttcatttgaaaacgcatatttttgtctccgttttgc
ccttccatccacactgagacgcgtttttaggaaacaaaaacgtatctttttgaaaacgct
ctccaaagtggataaatttgaaaacgccgttttcgtgtcgtagtgtagactgtgaaaacg
gagtctttcgaaaacgatgacgcgttttttgtcatgtgacactcagtcatgttactaatt
cgtttactttattttcgttgtgattatgattttagtgatgtcgtccttactgtgagggta
agcagcgtcatcagcaggatactgttctttaaagcggtccagtatatcggcgtatttgtt
ttggcacgtctcccagtctacattttcactctcttttgcaactttgtattcatgtgttac
tcgaagcagcaactctacttcattgtcagtccatttaaaaaactctgtgcttttccttga
cattttgccgcaacgtttcaaagagccggaaagaaaataaacgtcagccggaaatgacgc
gtgccgaagcgtcttacgtttcacgcatgcgcagtacaggttgaaagcatttgtagtcgt
ttcagtgtggatgacaaagttttggaaaacgaatagaaacgacagtgtggacgtgaagcg
tttttagaggaaaactccgttttcaaatttatccggattagtgtagacatggcc
>Drerio-B-G4228-Map3#CLASSI/LINE/L1
actgtagctccgctccttattacttaataaatcgctaccctcctcaatctgagtaagaga
attccataattaaaaagcttaacttccagagaacatgcccgagacccaggattttccact
tttctcttcttcgcgatcgcagaaaaagaagaaacaaaatacgtcagcagaaacaacctc
ggcctcggcctcgacctcggtagagcaaacggacccagttctgaatgaaatacgatcact
aagtacccaattggggaatatagatggacgtttcgacactattgaaagtcgtctcgatgc
tatatcgaattcggtatctgtcgttcacgaaactttatctaatttgtcacaaagagtgtc
ttcaattgactctcgtgttacggaaaccgaaaataggatctctaccacagaagacgctct
gcagacccgcgaaagggaactatctactttgacgaaaacagtgactcgacttcaagctaa
agtggacgacttagaaaaccgaggaagacgtaaaaatctgcgagtcgtcggtttacccga
gaaagcggagggctctaccccgctagctcaattcctgatggaaatgataccaaaatggct
cgacctttcttttgatcccaggctggagattgagagagcgcaccgatcgcttggacctgt
tccaggaggcagtgacccaccacgaagcgtacttgtcagatttctacgctacgcggataa
agagcgcattatacaagcagcgctgaaaaaaaggtatattactcacgaaggcaaacaggt
gcgcttctttcaagatctatcggtagaggtgatgaggaaacgaaaagaattcgatgctgt
gaggaagattctgatagatcgcaaaatgttccgtggatttgcgtacccggccaagctgcg
ctgtctttttggctcggaacttcgtacgtttaacactccggccgcggtggaggagttcat
tgagactttgcaagataagtgagggagacggaattcttaagtattctttcatctgagtta
tatttggaggagtagtgactttatttcatccggattctcatacgccatttctattttgaa
tgacagatgtgactgttaattcatataacagactaatcattttttcctgtcatttttgtt
tcaatgaaaacaaatgtttcattttttttttttcaacttttttttttctcttctcgctgt
atgggtagtccgagattatatttgttttattggagcggattaatgtgaggcaagtgtctc
tcaaatatgatcctgaaccttatgttggtagcaggtataatttttctttacctgagccca
gtgaggtacagagacctaggtttagggggatttagatggcactgtcatttggggacagag
cctggggtgggggagagggagttgttttgtcgttttttgctgttctttaaggttaaaaat
ttgcccatcatatactgttattgtattattttcatgaagaaaactacagtctacttttta
ttttcttttacacattgtggtaatggagagttcgactaaatttataacatggaatgtcaa
aggattaggacatgtgattaaaaggaaaaaagttttaacttttttaaaaaaggaaaaagt
taaagtggctatgcttcaggaaacacacctatcggatagtgaacatttaaaattgaaacg
agattgggtgggtcaagtgtattattcttcatgcataaataatcccaggaaaagaggtac
aactattttaattaataaacacttgccatttattttgaaaaaccaaattagagatcctga
gggtagattcattttggtcactggccttttgcatgggcagcacatcacaatgatgaatgt
ctatgcgcccaatgaagattctcccaaatttatgtctaaaatcattttgttatttaatga
acactgcacaggactggggatctgtgctggagattttaattgtgtgatagatgaaagact
agacagatcttcatcaggaactatagttaatcctaaatcttctttggtacttaaaaaatt
atgtaaagaaattggcctaattgatagttggagagaattaaaccctactactagagacta
tacattttattctaacccacattgttcatactcaagaattgattatatttttattccaaa
cacctattttaatcttgcatcttttagtcaaatcggttcaattaccatttcagatcacgc
tccagttcaattagatattaaattagaaatccccaaaacaaataacaagacctggaaatt
aaactcttctttgttatcggaccccaaattttgtaatattgtacgggaatcaatacagaa
ttattggtcagataataaaaattcacctgtctctcccacaataatgtgggatgcagccaa
ggccacaattcggggatatattatttcttatactgctgcgcataagaaagctctcatagc
taaacgacaagatttggaaaaagaggtcaaaagacttgaacatctacacagcagtaaccc
cactcaatcaaactggtctactttatgtcatgctagggctaaacttaaccttgatcacac
taatcatataaaaaaactaatttttctttccaaacagaattattatgagaatgcaaacaa
acctggccgattgttagcatatcagattaaaaaggaacaatcagaacgaacaatcaagtc
cctaaagatgtcaaatggtacctctacatatgactctgccattataaataatacattccg
atcctactatgaatcactctatagctcacaaggcagtgcttcacaactacaaattcaaac
ttttttcaataatatttctcttccaattatttcagataaagatagagattatcttaattc
gcctataactccagaagaggtcctagctgcgatacaatcaatgtcatccaacaaatcgcc
aggacctgacggtttcccctcagaattttataaatcattctggcctgaactttctaacat
tttagttccagctttacaaaatatcttagatcaaggcacgattcctgaaacttggaaaac
agcaaacatctgtgtaatacttaagaaagataaagatccccaagattgtgcatcatatag
gccaattagtctacttaatacagattctaaaatactagcaaaggttttggcatgtagatt
agagagtatgctccccaagttaataaagccagaccaaacaggcttcataaaatcacgtta
tggaacagataatatacgcagactcttaaatgttattaattttgtccaaggtgagggaca
cccagcacttgttctctcccttgatgccgataaagcttttgacagagtcgagtgggactt
cttatttgcgactcttaataaatttaatctgggaaataattttattaagtggatccagtt
gctttactctgatcctaaagcaacagtagttacaaatggtctcacttcgactccatttcg
cataggaagagggacgaggcagggctgtcctctttcacctttgcttttcgctttagtaat
cgaacccctagcagaactcatcagacaaaacagaaatttccacggtattttaataggagg
ggaagatcatcgtacctcactttatgcagatgatgtgctcatatttatgtccaaaccaga
gcagtctattccaacattgctggaatgcatctcacactacagtagtttatctggttacag
aataaatctttccaaatccatagctttacccttaaacaccccttctttggaacatttaaa
attaatctccccattcaaattatcagaaactggctttagatatctaggaatccatgtcac
atcttcacttaaagaccttattaaacataattatacacctcttatagaaaaactcaaact
taatctgaaaacatggtgttcactcccaatctcatttctaggaagaataaatgtaataaa
aatgaatgtacttcctaaattcttatatttattccagtccatacctagctacttagcaaa
ttcatttttcaaagatcttaataaacacatctcaaagtttatctggaacaataaaagacc
gcgtattaaaatttctaaattaatgaagcctaaagacaggggtggaataggcttaccaaa
tctccagttgtattattgggctgcccaaataaaaaacatgattagctggtgtaatgagag
gactaactctagttggtttaaaatggaagaaacagcttgctcccctttaccaattaaata
tttaccatttgttaagaattatataaaactaaaaaagatttctgaacattttatcatatc
aaatactcttagaacttggaaagatgtaaagacacatatgggaatctccagccctttctc
cctgttctccccactttcttttaatcctgatatgcctttaacattgcaaaacactgtttt
ttcagcatggcgggaactgggcatctctcaaatatcttgcttactttcagaaggcaccat
aaaatctttccaacagattgtagatcaatataacgttccaaaatccaatttttataaata
tctacaattacgacattttttaaaaccaaagttggacaaaggagagctcagatccaaaac
aacagagatcgaataccttttactgaattcagcttgtttaaaaggattgataacaaggat
ttatgacactttgtctaacaattgcacttctgcctggttaggacttaaagatgtttggga
gaaggatattggtcaaactattgaagaaaatgactgggaaattgtatgtgataatatata
cccgaagtgtacgtctcttgggatccatgagcttaattttaaattttttaacaggatcta
cttaactccaatacgtattaagaaaatgtttgccaatgccacagacctgtgtttcaaatg
taaaaaagataaaggtacattcattcatagtttttgggactgtggcaaaattttgccatt
ttggaagaaaatacataaagtactggaaaatattcttaagctaaattttgacatgacccc
agctttgtacttattgaatcttaatgcaaataatctgtttgaaaaagatgcattccagtt
atttattgtattggtatatttagctaaaaaatgtattttgctactctggtctgcatcaca
agctccatcttttaaaatgtggatatcacagattgctacatggctaccattagaaaaact
tacctatgacaaacataaaaaatctgatagattttggtcaatttggtctcccctttggga
gtacataaaagagctctcttaaattaacacaacatccttgacattcatttacattttttg
ttataacctactctaagatgatgtaattgtacttttaattatttttcacctatatatttt
atttttttattttttacattaatttctcttttactttcactctcaagactgtacattctc
tttatgctacaacattttgatgttaatgttttgtgaatatgggcatacaataaaaaaaaa
aaa
>Drerio-B-R3293-Map4#CLASSII/TIR
ttcattcattcattttcttgtcggcttagtccctttattaatccggggtcgccacagcgg
aatgaaccgccaacttatccagcaagtttttacgcagcggatgcccttccagccgcaacc
catctctgggaaacatccacacacacacacacactcatacactacggacaatttagccta
cccaattcacctgtaccgcatgtctttggactgtgggggaaaccggagcacccggaggaa
acccacgcgaacgcagggagaacatgcaaactccacacagaaacgccaactgacccagcc
gaggctcgaaccagcgaccttcttgctgtgaggcgacagcactacctactgcgccactgc
tcgc
>Drerio-B-P345#CLASSII/TIR
caggcccggattggctaatcgggaggaccgggagaattcccggtgggccggtccgttttt
tggccgcgagggccggtgtccctagctccagaatctgttgctctcagcagtcacactttt
taaattaatttatttatttacttgaccacagtcttcttattcattattttaccgcagctc
tgctctttttatctatcagcctcaggttaatgatgatataactcagatgagtcacctttc
atatacagctgttgtggtccagtggttagcacgttagattacgacgccgccgacccgggt
ttgatcctcgtctgagtaatttatttttttcatttttattgttaagacatataatactgt
tagggttgttgaacatttgaagttctaaagcagctgttttctcaaaaaaagacgtgatag
tgtaattagaaactgaattggaaatgaccttattttaatatagtcagtcgtgaactgagg
tgggccggtctgaggcttgaaactccagggctgaaaaggagtcccactccggccct
>Drerio-B-G2724-Map20#CLASSII/TIR
ggtccgtgtacattttgttcatttgttttccattttcaaacggaataaaggaaatggaga
aaacggccgtttttccgtttttcttttgctcacgagaaaacgaaaaaacgagattttggc
tggattttcgttttttggtttagggtaggaaaacggataaacgactttaaaattcatttt
acacatgtaggcggtgctgaaacgcccactttcctctaattggtcaaccaaatctgcgct
cgtgacgtcaccctcaaaataaaagccttacacgcaggcttttaattattattatttaat
tatatatataaacaaagtttacatattctatcatttgaaccacacacagttagcaggctt
acattcattgcgtatgtataaattaaataaaaacgtaaatcagcagtattcttagacatt
tgtcattaaaataaggtcatagttcactgccaagcttcttgctgctgtgcacctgatgca
gagcaaagaaagccatttccgaggagcacctggtttacatgattgtttcagagctattgt
aggcctaaataatagcctactctgtataaaataataatttattattattattattattat
tattattattattattattattaggcctattattattagtattgttattattattattta
cttagttattcaatggttgtaagaacacattggaccctgcatggggctataataaatggt
accatttgtttctattggattttctcctattttaatttaatatatgcctttagcctattg
taaatatttatttgataattaatacttttttattgcaacgtcaaagtaggcctgtcttat
tattattattttttgttattattttgtcgttgttgttgttattattattgtagcagggac
atagccacaggtgtggcagagtgtgctggtgccacccaaagtggcatcttgcacctgaaa
atagatgccttcgcgctcaagcgcgcgcaaaaaaacttgcacaggcaaaagtaatgatga
atgtgttgaaggaaaaaaaaacattctaattatttgttaataaaatagtgcaacattatt
ctcagtcagtgtaggctgaaaaaattaagatcgccagcatttcaagggtggttttatttt
tagttcattgctgtgacgcgctatatttcactaaggctgcatgagactgcgcatcttgct
tattttctctattttacatacagaacatatcatacagtccaggttctaccgttctagtga
gtgtggggcattgctttacggtggtaaagtggattatttcttggcaaattcataatgatt
cactttgtttagtaataaatttcatagttataaaataactacatttcaagaatatgttaa
cactttcaactatttaggattatttattgcatcaaaagtaatttcaaagtaacattaaat
gtacgtataaactgcttaatttgtgtgtgtaaacacctaagatgcaaaaagcttatttag
accagaataggcctactaaatgcaacggtcaatgtatgtaaacttatgacctaaaatgtc
ttaaatgactaaatttaagtctttttaagtttttaaataatttaagtttaacataaatga
tttaaactttaaacttcaaattaacagagtatggcaaataaattgtttattaaatggagg
tcaggtgtctatcttaattataattattaaatattatgacactacagtggtgtattggag
agtacgcaccttttaattaattaattttaaataagtggtttatcctaaataaaatgcaat
gggatcggtgtgcaatgaatagtttgaaaacccctggttcagactagacgagctagctgt
ctgtgcgctgcgctaataacttggcatttgctcttttcggtgctgccagatgcatttata
gtgcataaaaaataaaaaaggtaattcggtaaagcgcgcgatgcgcgcagaaataagcgc
actatatgcatatgtcgaattaagttctctttttctttaatcaagacttttccattcgag
gaattacagttattaatagcttagtccttataaacgatcagtttataaaatacacaattt
acggatcaagccataatgaagaataagaagaatatgcaacgcattatgatccttgaatga
tcagagcgcatttatataaactatatattttatataatccataaatattaaaaaacatta
tacatttaaagtaatggaacattatatgttataaaatctaaactattatttaggctacag
gctaaataaggcgttttcggggctgttcagcgcgtgcgtcaaagaaaagacatgacacaa
tctctataaaaactagttgtttatttacaatatctaaagggatataaaacatctaacatg
catctccattctcaacgagtttctgtgttctgcatccttcacagaccgaggtctcattcc
gaggtaatctgtaaatattctcatttggttctggcacattcttgattaaaggtgaaactg
accggcgcaacggatgatttgtcatctagagtgactacagttataatacaggttatggaa
ctatttcactttaatttcatattattattttattaaacaaacaaaccagtttttgttttg
gctctgcatgcagcgtattggatctttgaagcattgcacttcaaatgttattcctttttt
ttattattgtatttttaatatttttaattatacaacacaaaattggttctaaacagatac
attttcctataggctatgatgaagtgtatatttttgttcacacaggtcctatacaaaact
gtgtggatggatgatttgtttctccgtgaaaatcactcatttaataagcaaaacaggcca
aaatgttgtttagcttgcgtcaaactggatggacaatttacaaacatattgaatacaaag
gctggttattttatgcaatgagggacctattacaaattaaagaaaattatttgcatatta
aaacgaaaatatataatacaacaacagatcctacctctaagaaatgactttagataatgt
aaataagcatcaagttttttttttttgagattgtgtgtctaattcagtagtgtggtgcgt
tcgcgtgggtttcctccgggtgctccggttttccccacagtaaagacatgcggtacaggt
gaattgggtaggctaaattgtcctactgtataagtgtgtttgtatgtgtggatgtttccc
agagatgggttgtggctggaagggcatccgctgcataaaaacttgctaaataagttggcg
gttcattccgctgtggcgaccccagattaataaagggactaagccgacaagaaaatgaat
gaataatgtgcaatactaatttaaaatacgtatcactaaccttatatgtgaaatagcagg
gcccgctgtagcactttctcaagaagagcaaatgtcaaattattagcgcaacgcacatgt
agcgagctcatctgtttgtcggaactactagacacaattttttttatcaactataatgtg
tttaattagttaatttgaaatttatttcattattccagcaataattgttgagtgaaagaa
tgcgctagaaatatgcattgcggctccctttattgtacaggcttattgcacttaaacttt
tttaggttcggctctcgaattagtaaggttatgagtaaatgttatttaaaatatttaaag
cctgccatctagcctacaataacagcaaatttaataataaaaaaataataagacaggcct
actttggcgttgcaataaaatagtattaattatcaaataaataattacaatatataatta
aaataggaagaaataaatgaaaacaaatggtaccctttgtttttatagcagggcccaaag
tgttcttattctggttctggtaacaactattaaaaagaaaaaaaaaacacaccaaacaat
aaaaacactagtaactgataataataataataataataataataataataataataataa
ttattattattattattattattattattattattataaagcccttgctctgaaacaatc
atgcaaaccaggtgctcctcggaaatggctatctttgctctgcatcaggtgcacagcagc
aagaagcttggcagtgaactatgaccttattttaatgacaaatgtctaagaatactgctg
atttacgtttttatttaatttatacatacgcaatgaatgtaagcctgctaactgtgtgtg
gttcaaatgatagaatatgtaaactttgtttatatatataattaaataataataattaaa
agcctgcgtgtaaggcttttattttgagggtgacgtcacgagcgcagatttggttgacca
attagaggaaagtgggcgtttcagcaccgcctacatgtgtaaaatgaattttaaagtcgt
ttatccgttttcctaccctaaaccaaaaaacgaaaatccagccaaaatctcgttttttcg
ttttctcgtgagcaaaagaaaaacggaaaaacggccgttttctccatttcctttattccg
tttgaaaatggaaaacaaatgaacaaaatgtacacggac
>Drerio-B-G628-Map20_s_2#CLASSI/LTR
agcttgctccctgcaagaaggacccatcgaccaacccccagccagaggactgcctcacag
gcagaaccatcgcccctttagcatctacgccgaagatcttcttgaggcagtccgggggct
tgggttcagtgagaccaccctcatccacatctttctggctggattggatgagccattcga
ttgggaggagctgggtgatatcaggacatggacgttttgggaggtggtggactattcctg
tctgaggatggagagggagatcctggagggggaatggacccctctcaccaccaccaccag
caccatctcctggtccatgtccagcccccaagggttaacccgcacccaaaagcggaggcg
gaagagaaaggcctcttctgcgagggttgctccagcccctgagcgccctccagtgtcggc
tccagcccctgagcgccctccagtgtctgctccagcccctgagcgccctccagtgtcggc
tccagcccctgagcgccctccagtgtcggctccagcccctgagcgccctccagtgtcggc
tccagcccctgagcgccctccagtgtcggctccagcccctgagcgccctccagtgtcggc
tccagcccctgagcgccctccagtgtcggctccagcccctgagcgccctccagtgtcggc
tccagcccctgagcgccctccagtgtcggctccagcccctgagcgccctccagtgtcggc
tccagcccctgagcgccctccagtgtcggctccagcccctgagcgccctccagtgtcggc
tccagcccctgagcgccctccagtgtcggctccagcccctgagcgccctccagtgtcggc
tccagcccctgagcgccctccagtgtcggctccagcccctgagcgccctccagtgtctgc
tccagcccctgagcgccctccagtgtcggctccagcccctgagcaccgctcagtgccggt
cccagtccggctccttgccctgccggcaccacccagacgtctttccctgccggccccagc
ccggctccttgccctgccggcaccacccagacgtctttccctgccggcaccacccagacg
tctagccctgccggccccaccccggctcctttccctgccggcacctaccagacgtttaac
cctgccggtcccagcccggctccttgccctgccggcacctaccagacgtttagccctgcc
gcccagcccggctccttgccctgccggcacctaccagacgtttagccctgccggccccag
cccggctccttgccctgccggcaccacccagacgtcttgcccagccggccccagcccggc
tccttgccctgccggcaccacccagacgtctttccctgccggcaccacccagacgtctag
ccctgccggccccagcccggctcctttccctgccggcacctaccagacgtttagccctgc
cggccccagccctgctttttgccctgccggccccaaccagacgtcttgccctgccggccc
cagcccggctccttgccctgccggcaccacccagacgtctttccctgccggcaccaccca
gacgtctagccctgccgtccccagcccggctcctttccctgccggcacctaccagacgtc
tagccatgccggtcccagcctggctccttgccctgccggccccccacagacctctggtct
tgtttcccctcatagacactccctgggtcgtccctcctgcccctccctggtgttcctttc
ctccaccctggacggaccctccggctccaccctggttccctgctagggctctcgacccgc
tggacccaccctggacagttcctccggtcccaccctggactgatcctcccttgtcttgcc
ctcccatccctcccttgtttgtcgtgttgggtctgacttggctcccctccctccccccct
ttatgtcttgcctgttcacctc
>Drerio-B-R71-Map20#CLASSII/TIR
cactgttagacatttctgtaaattacacagttatttactgtatttcacccagtgtaatac
tgcaaattccttttacggtaaataactgtatttaccgttgcattatgggaatttagtgtg
acgtcgaacaacatatacagcgatgtactgtatttgtaaaaattcgtgtattatactgta
ttttccacaactgcttcaacgccaccttgcggcgattcgactactctgcaccacattttg
cctgaggaccctggagcaattctggaggacaatttattagtgtgcctgaagaacatactg
gatttaacaaactttactctggtaagctgaggcagtgtttcattttacagaatgttttgt
ggacgagaatagaacaaagtaaagtataaagttggctattattattttctctggcttggc
gttatttcgcccatttgagaaatatatcatctattaagatgttacctttatttaatttat
tacattaacactactattactttaaataagactgtttatgactattagccattgttctcg
tcatatctttttatttatttacataggaaccggtgttgcagcgggttttggtttaggagg
gaaccagaggtatgcagacagttttggaggacacttagcacgagacaacggtccggcaga
gagtgttttcccccagaagaatatgaatgaaagaccatcaaataatccaggtaaaagcgc
gtctgtctgtgctgacaacactcgacattgatttgagcacctctattagcatttgtttgc
tcggcaacattggctgaagcgatcttaaaatggtaatgttaactgttagctaaactgagc
taagtttatactgaattggactcaaactcattttaacgtgcaacgtttaacttatattga
tttatactatatatattagatgttgtgaacttatttttctctggtttagagtaacttata
acgttagcttgagaaaataacatcgcgacgtaacctataagaacgttaacgtaaatctaa
tacaatatgcatagaggtaaagttggttttatattcgcacattcgttcatttagaagact
ctatactgtttaccatgttactttgaatattcgatcagaattagcatgccagtatgactt
gaaatcaacattaacactgtttatttgaccgtgagcatgttgtactttgatagtcattag
ctgctaaaatgatttcgctatttagagtttgcaaataatacttttatgaaattaaattat
taagggggaagtctgaatctgctaatataaaaccaattttacctctatgcattatgctaa
taaccacctttttgctatttattgtttgctaattatttttttatcacaactcttgacatt
tggtttaacataattgttaccattatatttttttctgtttagatatggcactggcacagc
agcaggttttgtctgaagaaacaaacagcatttcggaggaacatcttgatcagcacagcc
ttatgcttaaaaaataagcaagaccagtaagcaaccaaggtaaacaaataaaaaaaaagt
tgtgtggaggttgtggattgtagcatggtattcttatctgtatttttggcttttttatgg
tctcaatatagaatactgggagcctgcctgtgcaaactggacctcatacaacagtaagta
ctgtacatctatttgtttctcaatatagtaacgttacttttaatacaaaatgtgtcacat
gtttagttgctagctaaataaaaaaatctttttcccttttttattaaaccatttagtagg
tttttttttcatctttgtttataatatttttgagcagattgaggtctgtcatgggtcaga
catttcaaaatacaataattagtattgggatacatgcatttgtctatgtattaaatgtct
ttttccccatttcatgttgcctaaatattttgtaataaataaaataatacaattttttgt
ataaataattccagaggatgaaacaaaatgcacagcaacaaccagagtgagccagaagat
agcaggagaagtagtgaagagaatgacaaccatgaacaacagtgagttatccttctttca
ccagctaactgagaacttggattaggtgagacactctcaatagttgtatcagtattcagt
cagttttagtttattaggaatacataaaacaaatagtctaatctgtcctgcagtgaatca
acccatcacaaatgctacaatgtttttgtaaaaccttgttagggaaaaaaataaacagga
cattctggttagttatcttttaaacatggtagtgagcaggttatgagcaggagccagttg
ctcagtaccagctgaaaactaccccaacctagctgccatgcttcaaaataattaaccagt
atatgatttattttttttaaacaagcttcttctatgcttatgttagtctgtttgtcctta
tccagagttcttcataatcctggactgggccaaatcctgaccagatgctgtggtggtcat
ggaggagtgaatcctaaaagacacacgtgatcaatgagtttccgcattgatccaatgggc
cagcctgaccacccgctggtgaactttcaagcctccggtgcctagactgcggccttgcac
aagtttggctagaggagaactggtcgtgcccaactgagcctggtatctctcaagggattt
tattctacactttcgtcagttggtgaagtttgttccatgccactgtcgccactggatcgc
ttggctacgattggtggatcggtggatttgctcttcagtgtttggactttcagcagtgac
atttactgcttcaattctgaaaactggactgaagcagcttcaatttacaagaacttctat
gttaagctgctttgacatcattgatctacattgtaaaagtgcaatagaaataaagatgaa
ttgcatttgaacatgtgaattcagaccttgttgagcatttgacaccagaattagtaatat
tttaaagttgggttgtttctgagtcggctaatagttacaaatatttatttttccaacaat
atgcaattcagaagtttaaatttttattgtacatgtatgttctagtgctttgtgtgattt
atttatttttaatgtgttgattttattgcttaatgtaattttcacacattttccttaaat
gctttaagcattattaatgttttaaagaatggaatattttgtaattgtgtctggtttaat
gtcagtagtacttagtacaattgggtttttttttctcaacaatatgcaggtcagacactt
aaattagttttgtacatgtatgttaatgtgctttgtcattttcaatgtttttttttctta
aaataaaatattttgaatgattgaaatgtaatgtttttacacatttttaagcttgtttta
agcatctccaatgttttaaataaagagtgtttattttgttaatattttgtaattgtgtct
tttttaggtctatagtattaaaataatattaataaaattatattataaaatatttaggac
aaaattaaaaggtttacagtagctaactgttaacttaggtttttacagtagttaaccatt
ttcagacactacagtaacatgctgtaaacggatttacagttgtatactgtaaatctaaaa
tacagtaacttactggcaacagtgttgccagtaagttactgtaaaaaccctttgaaatgt
ctaacagt
>Drerio-B-G2238-Map6#CLASSII/TIR
acacagcaaattctggtctttggaataaactccctgggagtcaaaatcaactcaatctga
gtgtacatgcgtgaccatcaaatgtactcccattcagagttaaaatcactctgcttttgg
agttgaattttaacacatttttttgagttagattataacactttctggagttaaaattgt
aatcctacagagagtacttttacatttgggtataatataaactccttaccaatgttaaaa
tgtaacactttttagagttaaagtgtacttcaaacaatatatatatatatatatatatat
atatatatatatatatatatatatatatatatatatatatatatatatatatgaaaatga
ctgaactgatgcaatactctttacttactgcttttattcatgcaaatccacacattagat
ttagaatttccatcgatgtacacactttgaaattaattgtcatcaaagcattaaatctaa
cagcaaaacatttacaattaatatatgttagcagctagtgccaactaaaaccaatggctt
agtaaaattgcatgagacaatcaacacattacattatataaaattaacttcacaggaatc
aaaagcagcaaaaaaatatcttgtcatactccttaatcacagtcaactctgctggctttg
aagttagaatttgctcgattttctgaaacgaagaaaaaaaaagtatttagaaagataacc
aaaattaatatttttttaacaaaaaaaacttaatctaataactgtgtttatactattttt
tactttaaaatgcattcattttgtaacgttattttgtaatgtttacggtataatatctat
gtatatggaagtttaaaaaaaacttacatttttttggacactgcccattaaaggttgaat
aatttgagatccagaatcactgctgctcaaactgcttgacacagacaatgtatctgtcag
acttggggaggagggcacttcaacagccccttgctgcaggacagtcaaatctgatgaaaa
aacaacaacaacacgtgtcagcaaatggttctgaaatgcacactttcactctgagtcatg
agaccaactttcaaaatctataaaaatgttcttaaataacctaccatcattagtgtggat
gacatgtttctttggttgttgcaagttcttgaaatacatcctcatccacctctatgccat
ggtcatctgtgactttcgatgctgtatcctctggtatcacaaacttgtgctggactacaa
cataacaacaatgtataatttatcaaataaatttcaaaatgactgttattattattatta
ttattattatatttttttaaaaatactctgttacactaaaactcacccgcactgaaaaaa
tccaagaaacaatcttcttccagtttaatatattttttcttgcctccaaattgcactttt
atcagcatcgtggcctgaaataaaaaagataaatgttatttaacaacttatgttagtgtg
attgaaaatgtaatgtaaatatagctgaaaacagcatactctcacggtcacgactaaatc
atgatacaatccaaaacatttcatgagcaatattacacatattaaatcttacagacataa
agctctattgctggataaaagataatgacattacctcgttgtgtaagttagcctatttga
aatgtgaacagcaggtttctccatctgatcaagtaggcctaccacttctttttgacagca
gaacacacatttttagaaacacaggggaagaaaagattattagctagagttagcttgttc
acatccacaacatttttttaaaaactgcacaaaacagccacattggaaaagctaacatgc
tatgctaagttagccacatgcagtcactagcctcacagtacaaaatgaaacagctacagc
aaaacacacttctgctacaaaacatccaacatttagaaaaagcttttagaattgtataac
aatgcacttttacctacctcacaacgaagaacataactccagttctcatgtgctgctcgg
cagagttgtgtaatggcggactttctaaaaatttaactccagtaaggagttaaagcacgt
ttctgaacaccagagaatgaactccaaaatacaacacagcaaggggtatcccataacaca
aaattgtgttaaagtttaaaaataaactcaaaaaaattaactctttcacacttttttgcc
taactcctaatttttcaactccagaaatttgctg
>Drerio-B-G2852-Map16_reversed#CLASSII/TIR
atacactctaaaaactgctgggttgaaaacaacccaatttgggttgttttggtaacccag
cgctgggtaaaaaagggacaaacccaacgctgggttactttaacccagcaagttgggtta
caagtttaacccagcatgctgggttgtgattttaacccaactattagttaaaaattacta
cactgctgggttgaatgtaacccaaaatgggtcagaaatttaatctagaaactgatgatt
aaaatcactaaaataaaaacaattctacagcaatacatagttgttcagtaatggaatttt
atttatgacaaaagataaaatgtgtccaaatgaatttgagatttttcccatctgcacctc
agcattaaccctttgactgcctgctctaccaaatggttgaccttgtttttactgttttaa
ataatgactgttaaagtcataagaaaaaagatgatttagtgttcaaaatgtttcttttaa
atatatatatatatatatatatatatatatatatatatatatatatatatatatatatat
atatatatatatatatatattttttttttttttttttaattggtcttacacataattttt
cagatttttcataattctggtacttttaccataaacatacatatcaatcatttggtagag
gttgatattttagaaattataacatgtgttaaaatgtactgattgtgttcaatagcgaca
ttagcagttgagaaatgcaatccaatttttttttcttgaaagggttgttaaagggttaag
acgatttctgtgaaaatttatcaaactgtatcacagaaacactgactaaagttcagtaac
aatgcatcagactgaaatcagacaaattaccttaagaaaatgcatatttgaaatacattc
aaaaacatttgcatcatttataaatcaggaatcatcagtaaggcaattgcaatgttattg
cagagtagagaaaaacaatagtataaggaagtaataatgaaaatgcatctaaatgactga
agtcagaaagtaatttgagcacaaacatcaacatattctcatataaatcatcaactgcaa
tgcagaaaaaaatatgtgaaagtaataatgaaaaggcatcaaacagcttgaaaaaacaaa
acaaacaataaaaactaagaaaatacaaattttatattaagaaaaaataagaaaacattt
tataactttccctttaacaattatgtgcaaacatcaatatatgagatataaagcaatcat
cagtaaggatgatcaagttcaatgtaaatgcagttttgaagaaaaaacagatataaaagt
taaaatgaaacctgaggatggaagcattttaaaacaaatttgaaataggaaaactttttt
taacttttactcgaacaatcatgtgcaaacatcaatcctgagatataaaagagtctgtaa
gaaacattagttgcaatgtaactgcagtgtagagtgtcttaaaaaatatctagtccatta
ttatgtgccgtcatcatagcaaagagaaaagaaatcagttattagaaatgagttattaaa
actattctttagaaatgggtgtcatggtggcacagtgggtagtacgattgcctcacagca
acaaggtcggtggtttaagcctcagctgggtcagttggtgtttctgtgtggagtttgcat
gttttccccgtgttcgtgtgggttttctctgggtgctccttttcccccacaatccaaagt
acaagttaaagaacacagaatccaaggaagcagtgaggtcacagtattaattattactgt
ttgtcagcaaaaattaatgctagcagaacccttactgctagtgtctcctccccaggatgt
ccataaaccacagtctgccacaccagggaacactgcttggggtagttcacaccaaagatg
tagaatgctttatagcaaacgtccactttggcaagtaatgtactttgcaataataaatag
cacagcacgtgagcaaaggcttgaaagaagtggtggtctccaaggatgagaacatgagga
aactcaatagattcttgaattcaatggatgaagatactcagcaatattggtcccaatctg
aaaaaataaatagaagtaagatttattaaaaactcaaaagtgtaaaagttaaatatcttt
agagttaactttagaacacctaaaatacctttagaagcaattaaggccataacacaccaa
gctatcagccagtgttggcattagttaaccactgaccatggcaccatgctgcaatttttt
ggcccgagtgaagatgacaatgcaacaacaggtttgcctaaggaactttttttaataagt
aatagtaaggcaagatgagcatttgaaattattaagtatttaattgtgttttcttaatga
gaatagataagacccttcttcctgagctgggactgtttgcaaccgtatttgtataatttg
aagccgcatttaaattttctttaaaaacttcaaaaatgaggcacaatctcagttcaagat
ggataaaattgctgaaatattttcctaaaaaaaaaaatctttctgactgaagaaagaatg
acatgaacatcttgggtgacaagggggtgagtacattatgtgtgaatcttttgttggaag
tggacttctccttaaatgaaaataattggcttacaggccatttagagtttgttgcattca
ctatctatataaagcatcttatcactaaaaatttgaaaccatagctgtgaccaaatcaca
actttcacaaaaccgtcatctttttatgttttacgcagcagatgccctttcaactgcaac
ccatcacactctcatttacacacacactatggacaattcagcttacccaattcagctaca
ccgcatgtcattggactgtggaggggaaacccatccaaggctcaaaccagcgaccatctt
gctgtgaggcgacagcactacccactgcgcccccatgccaccctaataacaaacataaaa
ataacattttcattgttaataaaataactaagacaatcattatgcattaaatgcatcatt
atgcatcgagaaacctttaattgaatccttaccctctgaattgtattcaaattgacctaa
aaacgaggaaaggttcgctcctgtgctaaaaataaaacaagagaatgtcactggttgcat
gaacagcagattttaaaaaataaccagacaaaaacaaattggcattagagttcaatctct
cagtttaaagtgttgaagtggctaatgattactagggctgccccctaataattgaataac
cattagtcaactaaaaatttattattcattcattcattttctttttagctttgtcgcttt
attaatctggggtaaccacaatggaatgaaccaccaacatatccagcataagttttatgc
agcgaatgccctttcagctgcaacccatcactgggaaacaaatactcattcacacacata
caccattgacaatttagtctacttaattcacctttaccacgtctttggaaaccggggcac
ctggaggaaacccacgcgaacacggggagaacatgcaaactccacacagaaaggcctatt
gacccagccaaggatcgatcaagtgaccttgttgctatgaggcgaatgtgctacccacta
gttgcagaaaaaaagtccacactggcaaagtcaatgtatgctgcatgaatccgctgtgta
aaaaatatgctggataagttggcggttcattccgctgtggcgaccccagattaataaagg
gactgagtcaaaaagaaaatgaattaatgaataaatggtttattaataaatctgtaatta
ttcaactaatgcttcaaatgaacatcacaagtcaaccagacaaatgtttagacaagggca
gccctaatgattacaatgaaccaagtaaaatattattacataccttcaaatgtggggatt
aactcctcaagattgcattcttttagtttgattttcacgcaattatccatctgaaaaaga
ataacagataaaagcgtttaagcaaaattaagtaaaaaaagatcatgttagccaaaagtc
actatatcacaaaaatactcctaaatgataataattatccagggtgtcacataaaacggt
ggtcaaactttttctttttgcagtcgaagatgattaggttggaattagtcttagctcaga
catttccgttagcatgaaacgacccttacatacaggattaattaaagatagctcaaatca
cgtctagaatgtaaaatgctcatagtaaattaataacatttgctattcaatgtacagatg
tacagctaaacaaaatgtacatgcagagcaggacaattattgtatatattttgattaaaa
aaaaaacattgttagaagctgaattcaacacttatgcatcaaagtattgtcacaaaaatc
catgaacaaacttaagaaatacaatagtaaaaatactacttactgctttacagttaacac
cccagaaagatcacaaatcacagtaacgttacttactgtcatcacctagccaacataaaa
atctgtgtcattcaaaaggtattttattacaataaaaagctcctaaattatcctaggtgt
tgtgtttataaagtggtcatcaaacatgcttcacgttagtttcattagttaccttatact
tttcgagctccttccgatgccatgcgcgcttacccgtccaccgatcaacaggctgggcgt
gaggtggagcaacatgtcgggcgtgaggcgagcacaggtcaggagttaggcggagcaaca
gctcgggcgttaggcggagaaacaggtccggagaaacaggtcgccgttaggcggagaaac
aggtccggagaaacaggtccggagaaacagacgtcgccgttaggcggagaaacagatccg
gagaaacaggtggctcgtcaggcggactcggagcaacagttcagccataaggcgagcaca
ggtcagcgtgaggcggagcaacaagtcggccatcaggcggagaaacagaaaaaaaagcgc
gtgtatattatactaagtaaactaagtgtgttatttcttatgaaaattgttaaatacaca
ctaaataacttacgtctcacacagaatttcactcgcttcccctcaaagacagcgcaaaga
aaatggcggtttctcacgttgatgtccctgcatgttgacgtgacgtgcgtgctctctttc
acgtccgcgttcccaacccagcactgctgggttatagataaagatcgattttcaacccaa
attgggttgaatcaacccaattttgttacccagcagtctcaacccagcatttgggttaaa
aaaccaacccagcgttttttagagtgta
>Drerio-B-P325#CLASSI/LTR/GYPSY
tgtcaccggatgtcaagggagcgaagacaagaggttggatccaaatgcaatttttaatga
aaaagattattcgtgcaggcaaaaacaaatgaggtcaaaaaacaagaactcaggtatcat
gaagggcatcgaaaaatgcaaaaacaaagcgatgatcaaagtacaaaaagttacaaaaca
atcatcaaaacataactagaaaaactataaacaggacgacactcactgaaaccatacagg
tactgacaaacaaagattccgcattgactggtgtgtgcaatgtgtataaatagtccaaac
aattgatgatgacgatattcagctgtgtgtgattaatggtgactggtttgtgcaaaggca
tgctgggatatgtagttcatgaatgacatgtgtagtatgccagcgatctttcaggaacag
attgctggttatgtgac
>Drerio-B-P435#CLASSII/TIR
aggggcggactggccatctggcagaccgggcactttcccggtgggccgacgtactttttg
ggccgggctgatcatcgtcttatgatctgatcggcccataaaaggcttagcagcctatcg
tttttttctgccttattaattgacgctgctgtgatctgtgactctctgaaagtagatgct
ttttttcccggacagacagaccgggccggcccatgtgacactctgcagcccattggttct
tttctttattgacattgggctggcccaatcacaaactcctattttggactccgtgtgagc
gtgcgtcgtctgtgtgtatttgtcaaaatagtcgagagtcagagagaagaaacgcaaggg
aggcgcagagaaatcgcgggaaatacaccggcgtttcatttagcgattctgaaaagttct
ctgttcattctagtacacggctaaaagcgcaaatcacgtgaccacacactctctgccaag
agctgcagccagtagttcagcgggtgagcataaaccccaggtgagagtatagtgcatgtc
agacagttcatctgctggatgatctcatctcactatagttgttaaacgtgatattgaatt
catcttgttgtctctatctaacaactcttatgtcttttgaatcacttgttctcagttaac
tgttttggctgagtgcaaagataagctaatatattaatttatgtaaccacatacactgat
tctgcacattgactgattgcttacctttatcgtttaaatttaatgtacgttatactgtta
taatggccattattgattattaaaactgatattctgcaaaagagacagggtaaagttcat
tcttttcaatggaaatgaaaggaggcagttatatttaagccctgttttgttataaatatg
cagagtgaagatgatgctcatataaatatgcagctacacgaggctgtttggtgtctgtta
atcataatatcaaaatgaaacaaatttgacttatattatgttttcattgtttagatagtg
aaacagcaagcaggatgaggtgaatgaggttataaagtacactgttccctttgaagattt
acccatgcattagcaggcagtttttgttatgtttattattgaatataggctgagtgaata
gtgtattgaataagctaaattggctgtagtgtatgagtgtgtgtgaatgagtgtgtatgg
gtgatttccaatattgggttgtggctggaaaggcatctgctgcataaaacatgctggaat
agttggcagttcattccactgcggcaacccctgataaataagggacttatgcgaagaaaa
ataaatgaatgaatagtgtattttttagaactcaacaaatatctttatggacagtataca
gaaattaaattgagattaaagtttgtatttatttatttatttcatatatatggcttttgt
gttttatagaatatgagttgataaaaatattggacgtgcatagatagatagcattttgat
tgaatttagtgggccgctctggcccaaaatgccagggccgattttttgccccagtccagc
cct
>Drerio-B-R1437-Map8#CLASSI/LINE/L2
ttatttatcaggatccccattagccactaccaaggtagtggctattcttcctggggtcca
tcgaacataacacaaaattacattaatacataacaacaaagactaataaaaacattaaaa
tacaaaattcatacataacatccagatcaacaatccacttaatattgttccattaaatat
tttttaaatgattttttaaacctcattttacttgttacaaagcatgtaatgtctgatggc
aattcattccatgttttcattcctctatacattacagtccgttgctttgcattagttttt
gaaatgggaagcaaaaaatttccttttaatgcatgcctggtgttaaaatgatgactaaca
ttactatacaaaagttgacagtacaatacacttggaactcttgacacagaaatatttctt
atgaaacacagcagagaaacaattaccctatccttcaccaataaccaacctaaagtttta
tgcattttcataatattaactcttctattgcagtgtaaaattagtcgtgcagctctattc
tggactaactgtaatttatctaagtctttacttgatgcactcgaccataccattggacag
taatctagataagaaagaacaattgcctgaacaatttgagaaatacagtactgtggtaaa
aattcaacacatctcttaataattgataaacctcttcccataactattaccattttatca
atctgttttgaccactttaacctactatcaagaagaactccaagaagcctaatttcctct
acctgttcaataggcacactcattacagacaaatttaactgtggtttacatttaaattga
aagtttgatccaaacacaatacttttggtttttgttaaatttaaaaccatcttattattc
tgtacccactttaccactaattgtaactcctcatctaaatcagcagataatttttctatc
gatgccgctggtaaatataatgttgtatcatctgcatacataactgcccttgcatgcttt
aaaaccaaaggaagatcattggtaaaaatagaaaataacaatggtcctaaacattccttg
aggcaaccacattgcaactaatatcttttactccga
>Drerio-B-R147-Map3_reversed#CLASSII/TIR
atatatacatatatatttacaaacccgattccaaaaaagttaggacactgtacaaattgt
gaattaaaaaggaatgcaataatttacaaatctcatgaacttatattttatttacaatag
aatatagataacatatcaaatgttgaaagtgagaaatttttaaatttcaggccaaatgtt
ggctcattttggatttcaagacagctacacattccaaaaaagttgggacaggtagcaata
acaggctagaaaagtcaaatgtacatattagaaacagctggaggaccaattttccactta
ttaggtcaattggcaacatgattgagtataaaaagagcctctcagagtggcagtgtctct
tagaggttaagatgggcagaggatcaccaatttccccaatgctgcgccaaaaaatagtgg
agcaatatcagaaaggagtttctcagtgaaaaattgcaaagagtttgaagttatcaccat
ctacagtgcataatatcatccaaagattcagagaatctggaacaatctctgtgcgtaagg
gtcaaggccggaaaaccatactggatgcccgtgatctttgggccttaagacggcactgca
tcacaaacaggaatgctactataatggaaatcacaatatgggctcaggactacttccaga
aaacattgtcggtgaacacaatccactgtgccattcgccgttgccagctaaaagtctata
ggtcaaaaaagaagccatatttaaacatgatccagaagcgcaggcgttttctctgggcca
aggctcatttaaaatggactgtgggaaagtggaaaactgttctgtggtcagacgaatcaa
aatttgaagttctttttggaaaactgggacgccatgtcatccggactaaagaggacaggg
acaacccaagttgttatcagcgctcagttcagaagcccgcatctctgatggtatggggtt
gcatgagtgcatgtggcatgggcagcttacacatctggaaaggcaccatcaatgctgaaa
ggtatatccaagttctagaacaacatatgctcccatccagacgtcgtctctttcagggaa
gaccttgcattttccaacatgacaatgccagaccacatactgcatcaattacaacatcat
ggatgcgtagaagaaggatccaggtactgaattggccagcctgcagtccagatctttcac
ccatagaaaacatttggcgcatcataaagaggaagatgcgacaaagaagacctaagacag
tcgaacacctagaagcctgtattagacaagaatgggagaacattcctattcctaaacttg
agcaacttgtctcctcagttcccagacgtttgcagacggttgtaaaaagaagaggggatg
cctcacagtggtaaacatggtcttgtcccaacttttttgaaatgtgttgatgccatgaaa
tataaaatcaacttattttccccttaaaattatacattttcgcagtttaaacatttgaca
tgtcatctatgttctatactgaataaaatattgaaatttggagcttccacatcattgcat
tcagattttattcacaattggtacagtgtcccaacttttttggaatcgggtttgt
>Drerio-B-G1251-Map14#CLASSII/HELITRON
taattgtacatgctagaatcatggtagtaacatgctaatttattctagaatcatgctagt
taatatgctaataacatgctaattcatgctagaatcatgctaataagtcatgctaattca
tactagatcaagttaatctatgctagaatcatgctaataacatgctattttactttttca
aactgtttttaaactaaataaactattaccaacaggctttgtcaagccagcctcaaagtt
tgtctcgacgaactttattatctagaattattaggctggcttgtcaaagccactactgat
gctatttaaacttattattattatttttatttattattcttcttctgagactaaatttca
aaatctatctcctcctagaactttcaagctattaccaccaaactcacaccagacctccaa
actggtctgactcgtgttgctatatcttttccgactgatccgactttcggttttccgaaa
aacgtcccgggactgtcggaaaaatcccatagacttaacattggatcaaactttgtgacc
tcataactctgcgtcagactgtcgcacagacttctaactgggctcatttaactcagacta
tcaaactgccaatgactgatcacctttaaactttctagccacgccctagcaaccactttt
ggaccctagtaactgtcccatagacttccattcaaaagactctcattgacttaacatggg
atcaaactttgtgagctcataactctgcatcagactgtcctacagactaatggctgagct
catttaactcagactaccaaactgccaataactgatgagcttttaactttctagccacac
ccctaactaccacatactgcaccctagcaactgtcccgtagacttccattacaaaagact
ctcattgacttaacatgggatcaaactttgtgagctcataactctgcatcagactgtcat
agagactaatggctgagctcatttaactcagtctagccagcagccaatcactgatggcct
tttaactttctagccacacccctaactaccacatactgcaccctagcaactgtcctatag
[truncated: 3,960,101 more chars]
