# Supplementary material for: MCHelper automatically curates transposable element libraries across eukaryotic species
Source: Genome Res. 2024 Dec;34(12):2256–68. doi: 10.1101/gr.278821.123 (PMC11694758; doi:10.1101/gr.278821.123)
Supplement: Supplement 7 [file Supplemental_Data_S4.zip › Supplementary Data File S4/Drerio/REPET.fa]

>Drerio-B-R116-Map10_reversed#CLASSII/TIR/nan
GTACAGATGTTACTACTTCAATGTGTTCCTTGTGCCGCCATTCATACCGCGGCGACGGCG
GTACTTGATGCGCCAGCAGCATTTGACCGCTGGGTGGCACTTTAACCACAGATATTCAGC
TTTGCCTTTTCACAATGCTAAACAGACTGTTCTGTAGGCGTAGCTTACTGTATGTGATGT
GATGTGTTCAATTAAAATATAATTTTAATTTAGTTTTTCTGGTAATAGACATGCTCTTAC
ACTATACTATGCTGCAGAAAAGATACATGGTGAGAAGTCAAAAAGCAAATATAAGAATTA
AGTTATTAGCCTTCAGTGCCCGATTAAATTGCGTTGGGGTGAAAATAATGTTTTGATTTC
TTTGACTATCATGGCAATGTTATTATCTCAAATCTTAAACGTGCGCATATAAAAAACAGC
AAAATAATATAGATTATTCTGCCGGTAGAGCACATCACCTCACAGTTGTGAACTTGCGAT
CACCTCAACTTACATTTAAAATTTGTTTACCTGGTTTATTGTAAACTTTTTAAGTGCAAA
GAGGATTCGTTTTGGAAAATAGAATTGAAGAAATGAAAGACAACTAAAGTGAAAGCATAA
ACATTCAGTACAAATAAGTAGTCTTAAATAAATAAATAAATAAATAAATAAATAAATAAA
TAAATAAATAAATAAATAAATAAAGCAGTCTTTTAGTCTAAATATAGAGAGATGTAGTTT
GCTATTTTGATAGGACTAAGACAAGATATTTTCATTTATGTTTTTAATTTACGTTTTTAT
TTACATTTTCGTTGTTGATTATATTTTACTATCTCATTTTATGTTTCAATTATAGTACAT
AATAATAAACGAATAATGAAAATAAATAAATAATGAAAATAGGACATAAATTAAGTCTGG
CAGGTTTATTTTTAATAATTTAGTTTCAGTTCCGTTTTTTTGTTTCAAAACGTCAATGTT
CTGCTTTAAAGTATAACTGTTGTTTTGTTTTGTTTTTTTACTTAATGGCTCAGTAAGTTT
TGTATTTTAATTTCATATTCAGTCACCTTGCATATGCGTGTGAAATATAATGCCGCATAA
CCGCGGAAAAAGAAGAAAAGGCTGTCAGTTAAAGCTAATCAAAATTAGCTATATTAAAAT
ACAGCATTTATGTTAATACAGGCAGAGTGTGAACAAACTCAAGGCTAAGATATGCGCTTG
TTTTTTTTAATGCATTTAAAAATAAATGCTATATAAATAAATGTTTTTTTTTTTTTTTAC
TTTTTTTGTATGGTAAAGGACAATGCACATTATGTTATTGATGTAAACTTAGGCTAAAAC
TTACCATTGATAAACGTGACCTACCTCAAGCAGATCACTTAAAGTGTAATAAAAATAATG
TTGCCGCAGGACATAAACGAAGTCCCGCAAGTTTATTTTTAATAATTTAGTTTCAGTACT
ATTAACTTTTTTTTTCTCAAAACATCAATAGCACCTTCAATAATCTAAACATTAAAGATG
GACCGCAAGATGTGTTGAGTGGCTATATGTGGTGAAGAACGATGGCAAAGCTAAGTGTGA
TTATTGTAATAAACTAATAAGTTATAAAGCAGAGAGTCCCGACCAACAGGACTGACTTAG
CATATGCGGTTGGCTCATTCTTCACGAATATAGAATTAAAATAATGGCGCGTTAGGTTCA
TTGTGCATCCCGCAGGTGCAACCAACAAGAGTTGTGCATTTTAGTTTAACTTTTTTGAGC
GTTATAAGCAGCTCGGTGTTAGTTTTTAATTAAATATATCGAGCCGAAACTAAGCAGCGC
ATTCTCTCCGCCTCCTCCTTTATAACCAGCGGGACACGCTACTGAAGCAGGAGAGACACT
CCGTCGTTCATAATCTTAGCTGATGTGTCGGAGTCGAAAGAATATATCAAAGAGGAATGT
TCTTTTTACAGTGCCGATATGTTTAATCTTTTTTTCCCTGTCATTTCTCTTCAGCAAATT
ATATTTTTAAAGCTGCTTGATTCTTTTAAAACCGAAAGCAGAGCCCGTCAATTGGTGTTT
TTTCATAAGATACTCCTTTATTAATGTTTTATTTTATGAGTAGTCTTTAATGTGCTTTTT
AATAGTTTTATTTTATTCAAAGCAGCGCCTAAAAGCGAATTTATCCTCAAATCGTGGCAT
GAGAGCGATGCATGTCATGTGTCGCATATATTGCCTTTTTTTCTGATCTTTTTGCATAAA
GGTTTTAATCAAAAGACAGGTAATTTAATTACTTTCGATGTGCTAAAATATTTGTTAAAT
AAATGTTATTTAAAAAAAGGCATATGCAATGTGCTCTGACGGGTAAAATCAGATTCTTTC
TCTCTTTCAAGTTCAAAGCAAATTTGAATGCCAAAGGATTTTAGATATGCATATACAAGA
CTATATGTAGTATATTAACATCAACAAATTAATAAAATAAGTAGCAAATGAGAAATAAAT
GACAGACAAGTTGATAAAAACAGACATTATCTCTAAAAGTTATCAGAATTGCAAGATTAA
AACAGCTGAATATAGGCCTAAAATAAATCTAGAAAGCTTGCGCACTGATATTTATTCTTT
TTTTTTTTTCGAATAACGAACAATTTCAACCGCGGGGAGATACCGACAGCTTGATTTGCA
GTATTTTCTAACATGTTAGAAGAGGGCAGCGGACATGGCTGCCGGTGGGGAAGCGGCTGT
GCCCTCAGCAGCTGATTGAGACGGAGCTGCATATCCTAACTAATTAGTGCACTAAATACT
CCGAGACAGGCACGTGCACACATAGGGCTCAACCTGTGCAGTGCACATGCCCTTTTTAGT
CTTGGATAGAAAGTGCCCTTCCAAAATGATCAAAAGTGCCCCCGCGACGCGGCACACCCT
CGGTCCCGCCCTTCAGTAGGCGCGCAACAATACCGCTCTTGACAACACCACGTCAACACC
GCTCTTCAGTACTTGCGCAACAACAACCCCCAACCCCTAAATAGCCTAGGCAACAAATAA
ATAGTAGTCTAATAATAACAAAAAATGCCCTTTTCATTTTCATACAGTAGGCCTATGTGT
GGGTTTTGACAATATGTGTTTAATTAAGCTATAAAGATTTGCCTATCAGATGAAATGCAT
AGTAAAATATGAAATAAATGTCTCTTTTGCTGAATATTTAATTAATCTATATATTTAATA
TTTTAAAAATCAACTCCTTTTTGCCCAGAGAAAGAGGCGCGCGGCACTAGCGGACATGGG
GTGCTTTTCCAAAAAAAGACGTACAGTAACTTGCGGCTGAACTATGCACAGTTTGGGGAA
AAAAGGATATAGTGATGCATGTTTCCCAAAACCCCTAGTTTCTCTGTCGCAGATCCATCA
TTTGAATCACGTTATAAGTAAAACGCACATAATGATAAAGCACACAATCATCACGAGGGC
AATTAAATAAAGACAACCTAAACATATTTTTAATTGTTTATTTATGTAATGTGAGTTTTT
ATAACTTTGTTCTTTAAATTATTTCAATATAACTTAGGCTATTCTATCGTGATGACACCA
TAAAAGGCCTTCAATGCATTGATATAGGTAATAGGGATACAATGAAAAGCCGATTTCACT
ATTGACCCTGTTTTTATTCATTGACGGCTTCCCAACGCCGCAATTCTGTTGCGCGAAAAA
AAGCTGCTGCAAATAAGCAAATTTATGACAATACACATTTAATAGTTTCATGAAAGTAGT
AGCTGGTGTGCTTCATCTGCGTGATTCTGATTTGACATTCTTCCGCTAAACTTGCTCTGT
GTTGAGGTGTGAATGGGCTGTGCTCTTTGCTATTGAGGCTAAGACATCAAGGTGTAAATG
AGCTATAGTTCTCTTTGCAACTTTCAATTTTGAGGTGGGGGAAGTGGGAAGAGGCAATTC
AAATGTACCATCTCTAAAAATAAAAAGGTCGCTTACGCGGAATTTGTGTTTAAAGATTAT
TACCTTATTTTTATTTTATTATTATTAATTTATTCATTCATTCTTCATTCATTTTCTTTT
CGGTTTAGTCCCTTTATTAGTCTGTGATCGCCACAGCGGAATGAACCGTCAACTTATCCA
GCATATGTTTTACGCAGTGGATGGCTTCGGGACGGAGTGAAAGGAAAGGCGGAATTTGCC
CCGAGTCTGGGAAAGATGGCTTGCCGTAATTACACTAGTTTTCCTATCGCACACATGCGC
CAAACACATAAACAAATAAATAAAAAAGGGAAAGAAAACATCTAGCCTTGAGGTCTTTTT
GCTTATAATCGCCCTTATGTTTCCGTTTTAAATGTAAGGCTGTTGCATAAAATAATACAA
TTTTAATTTATAAGTTACTTTGCTGCGTCCCCCTTGATGTTTCAATAACGCATAATAATC
TACACACCATATTAAAGACACAGCAGACATAAAGGTTGTGTGTGAGAGCCCGAGCAAAAA
AGGATCAGAAATTGATCACGCACGCACAGGAAAAAAGGCAATTATGCAACACATGACATG
CATCGCTCTCAATTGACGGGCTCTGCTTTCTGTTTTAACATAATCAAGCAGCTTAAAAAA
TAATTTGATGAAGAGAAATGACAGGAAAAAAGTAATAAAAAAATAAAAAGATTAAACGTA
TCGGGACTGTTAAAAGAACATTCCTCTTTAATATATTCTTTCGACTCAGATACATCAGCT
AAGATTATGAATGACGGAGTAGGCTATCTCTCCTGCTTGCCTCAGCAGCGTGTGTCCAGC
TGGTTATGAACGAGGAGGCGGAGAGAATGCGCTGTTTAGTTTCGGTTTGATATAAAAACT
AACACCGAACTGCTTATAACGCTCAAAAAGTTAAACTAAAATGCACAACCCTTGTTGGTT
GCACCCGCAAGTTGTGTTATTTATATTTGTGGCTGTGAAGTTTATTAATATATATATATA
TATATATATATATATATATATATATATATATATATATATATATTGAGATACTGAGCCATT
ACAAGTAAAAAAAACAACAACAAAAAACTAAAATTTTACTTTAAAGAAGAACAGACGTTT
TGAGAAAAAAAACTGAACAGAACTGGAACTAAATTATTAAAACTAAACTTGCAGGACTTC
GTTTATGTCCTGCGGCAACTTTATTTTTATAACACTTTTTTTTTTTGCCCCGAGTCTGGG
AAAGATGGCTTGCCGTCATTACACCGATCGCACACGAGTTACATGCGTCAAACACATAAA
TAAATAAATAAATAAATAAATAAATAAATAAATAAATAAATAAATAAATAAATAAGGGAA
AGAAAACATCTAACCTTATAGGCTGAGGTCTTTTTGCTTATAATCGCCCTTATGTTTCCG
TTTTAAAGGCTGTTGCATAATACAATTTTAATTTATAAGTGACTTTGTTGCGTCCCCTTG
ATGTTTCAATAACGCATAATAATCTATACACCATATTAAAGACAACAGAAAGACATAAAT
CTTTACAAATTACCTGTCCCCTTTTGTAGACTCAAAACAAGTGTCAAATCTTGAAAAAAT
TGCCTGAGCCATATTAAAATATAATTTAAAGAATTATTATCGGATAAAACCGCATTAAAT
AAATAAACCAATATAAAACAAGCAAAAGCAAGCTATAACAGTTTAGGTATAGGTCTATGT
AGCCTACATAAATGAAACCGTTAAAGTCAAATTAAACTTTCATTTTACAAGATATTTTTT
TTTTAAGATTTTAGATATTTTCTAAAAACAATAAACACCAGAGAAAGTTTAAATAATTAT
ATAGTGGTTACGATGATAATAATTAAATCGTTCAAACAGAGCATTTTTTGGGGAGAGTGA
AAGCAGAATGCGACCTTTTGATGAATTAGCTCTAACCTTTGACAGTTTTTTTTTCTTTCC
GCGGTTATGCGCGCATTATATTTCAAATGCATATGCAAGGTGACTGAAATTGAAATTAAA
ATACAAAACATACTGGGCCATTAAGTAAAAAAACAAAACAACAGTTATACTTTAAAGAGA
ACTTTAAAGAGAACATTGTTGTTTTGAAACAAAAAAAATAACTGAAAACTATTAAAAATA
AACCTGCGAGATATGTCCTGCGGCAAAATTATTTTATGAAGCAGTATTCAACTTAAGCTC
TTTAGACCATGCGCCTGACCGTTTCTTAGTGTTTCACCACATGTCCTTAAATACATAAGG
CCTATTTTTATTATTTTTCATTATTCGTTTATTATTATGTACAATAATTGTGACATAAAA
TTAAATAGTAAAATATAATCAACAACGAAAATGTAAATAAAAAGGTAAATTAAAACATAA
ATGAAAAGGTCTTGTGTTAGTCCTACCAAAATAGCAAACACTGAAAATCTCTTTACATTT
AGGCTAAAAGACTGCTTTAATTTTTTAATTTAGGCATACTTAGAATATTTGTACTGAATG
TTTGTGCTTTCATATTAGTTGTCTTTAACTTCTTCAATTCTATTTTTCAAAAAGAATCCT
CTTTGCACTTAAAAAGTTTAGAATAACAATAATTCGTGTTAACAAATTTTAAATGATTAA
TAAAGGAATTATAATGCTTTGACTTATTGTTTAATCTCATTTACAAGCACAATAGCATAT
TTAAGGCTGCTGTGTGGGCTATTTCTGTCGGTTCGCATCCCGTCCCTTTGCGCCCCCTGG
CGGCTCATTCACAAACTGCGGTCATACACTAAAAACAAAGCGGCTCCTATTTCAAACGGC
GGCGGTATATGACGCGGCGGTAATAGTCACTTTGAACTCTCACCTACTGTAT
>Drerio-B-P433.264-Map5_reversed#CLASSI/LTR/Gypsy
GTTATGACTGAAGTTTATTTATTTATTTATTATTGCGAATTGCACTCTGTCTTTTTCTTT
GTCCCGCCTTCTTGTTGTTGTTTTCTGTTATCCCATAGGCTCCCATACCGGCGTGATCCT
TGTGTTCTGATTGGCTGCTGGTCTCGGAGGCATGTATAAAAAGGAGCTTCCGGCAGGGTT
CGGGGAGCTCATTTCTGCTGCGTTCGGTGCTTGGAGTGGAGCTCCTGGATTTCCCTCACC
CCTCCGGCCGACGACCAACAACCAATATTGTACTAATGTTTATCATACGTTAAAATATTT
TGAGAGTTTGAGCGTGTAGGGGTGGCCTGCCTATTTATTTGATTACTTTTGACTATGTTT
ATGTTTAGGGAGTAAGGTAAGCTTCTTGTATTTTTCTTTAAAATAGTAATAGGTAATTTA
GTGCATTTACTTTATAGATTCTTTTGTTTGTTATTTTGGCCTGTGGTCACCCTGAAGAGA
TGCTCATTTATATTAACTACATTTTTCTATAATAAATCTATTCATATATACTCTCAACTG
AGTGTCTGAGTTTGGTTGTCGACCGAAGGGAGTCTTTTTGCATTAAGTTTTTGTTTTGTT
TGGGAAATCCACCACCCCAACACATTTGTTTTTCTTCGTTTATTATGCCCATGTTGTTTC
CCCTAGACTTGGGGCGTAATA
>Drerio-B-R658-Map16#CLASSI/LINE/nan
ACAAACTGAACCAGCTATCTGTTCCTAGCTCTATCTGTCAATGGATCACCAGCTTTCTGA
CAGATAGACAACAGCTACTCAGAATGGACAAAATCACATCCGACAGCCACACCATCAGCA
CTGGTGCCCCCCAGGGATGTGTTCTCTCCCACTGCTCTTCTCCCTGTACACCAAAGACTG
CACCGCAAAATACCCCTCCATCAAACTCATTAAATTTGCAGACGACACTACTGTTATTGG
CCTCATCCGGAACGGTGACGAGTCTGCATACAGACAGGAGGTGGAGCGGCTGGCTTTATG
GTGCAGATACAACAACCTGGAGCTGAACACGCTCAAAACAGTGGAGATGATAGTGGACTT
TAGGAGAAACCCCCCTGCACTCCCCCCACTCACCATCATGAACAGCACTGTGGCTGCAGT
AGAGTCATTCAGGTTCCTGGGCACCACCATCTCTCAGGATCTGAAGTGGGACATTCACAT
AGACTCTATTGTGAAGAAAGCCCAGCAGAGACTGTACTTCCTTCGTCAGCTGAGGAAGTT
TAACCTGCCACAGGAGCTGCTCGTACAGTTCTACTCAGCTTAGTCATCCAATCCATCCTC
TGCACTTCAATCACCGTCTGGTTCGGCTCAGCTGCCAAAACCGACCTCCGTAGACTACAG
CGAATAGTCCGGACTGCTGAACGAATCACTGGCACTACCCTTCCTACACTTCAAGAACTG
TACTCTTCCAGAGTGAGTAAAAGGGCTCGCAAAATCACTCTGGACGCCTCGCACCCAGCA
CACTACCTCTGTTCGAACTGTTACCGTCTGGTCGGCGCTTCAGAGCACCAAGCACAAAAA
ACAGCCAGACACAGGAAAAGTTTCTTTCCTCAGGCCATCTACCTTATGAACAGTTAAATA
TCCCCCAACTGTGCAATAAATATGTGCAATACTTTCTCATACGCACTTGTACACAGCACC
TTATATCAATATACAATGCAATACTTTCTACATTCGCATTTGTACACAGCACCTTATAAC
CTGTATATTTATAACAAATCTGTACATACAATTCAACATCCAGATTTCTTTGACTAACTG
CATCTCTGTTTAATGTTTATCGTCTTTTTTTTTTCATATTTATTTTGTGTTGTCACTTGT
CACTTTATGTACACTGGAAGCTTCTGTAGCCAAAACAAATTCCTTGTGTGTGTGTGTAAG
CACACTTGGCAATAAAACTGATTCTGATTCTA
>Drerio-B-P51.79-Map20_reversed#CLASSII/TIR/nan
TAGATTTCTTTAACCACTTAAACTCTGCTGCTATTTGGGGATTTCCGCCTGGATTTTGCC
TACCCAAATTTAAAAGCTTCCCAAATCCACATGCAGAGGTGTAAATGCAAAAGATTTGGT
ATCATTTTAAAGAAAACCCTTTGAATTTTCATAAAACACTATTGAAAGTGTTTAAAAATA
ACTGTATATGTTGTCTGTGTTATAATAAACACCTAAAAAAAAAAAGAGGCGCTTTTTGTA
TTTTTTTTTTTTTATAAACTCAAATTTGAAAAGTGTGACCTTTTAGGTTCTGTGTGGTCT
AGCGTGCTGTAATTAATTTTGGTGGTTCCTGCACATGTCTGTAATCATAGAGAAAAAAGA
AAAATGTCTCTACCATAATCTATGCAAAAGTTATTGTATTCCAACTGATGAGAGGTGCTG
TACAAGCCACAGGGACCGATCCTTGTTTACATATTTCACTATTCTTTTGTTTGATCAAAC
ATAATTCACTGTGTTTGGACCACATCAGACATATAAAAGGATTACTTATGCACATCACCT
CAAAAACAGAGGAGAAATGGCCCTGAAGGGCACAGCATAAGGTAAGAGATGACAGCTGTC
TGTGCTATCTGGGGCTGCTTATTGATCATGAATGTATTGTTTACATTTCTGCGCCATGGA
AACACCACAATTCATTCAACAACTGTTTGGCATATGAATATAATTCAGTAAAAAGAATGC
TAGAACTGTATGAGCACCGGCAAGAGCTTTCATTTGAGCTATAACTTGTACATGTGATCA
TATAAAAAAAATATGAAAATGAACCAATGTAAAATACCTAGCTCGGGTATCCAAAATACT
GTGTATTTAAGTGTAAATAACTTTTATACAGTAGAATAAAAAACCAAAGTGATGCATATG
TGCATAAAATATAGATTCTACACTTTCAAACGACACCACTTACGGGGGTCTGGTGCAACG
CTAGCCCTTTAAATCTGAAAGCGAAAGTCGATGACGTCACGGTTAACCCGGTACCGGGTC
CGCAGAGTTTAAAGTGGTTTTAAGT
>Drerio-B-P425.269-Map3_reversed#CLASSII/Unclassified/nan
TTTCAAGTTTGAGGGGAATGGGGATGATCCTAAGTCCATGGGTTATTGGGGCACTTGTCA
TACATGCACTTTAGCCTGGTCAGGTTCGCTCAAAGAGGGATGGCATATCTATTTTTCTAA
TTTAATTTCTAATTGTGGGGGTGACTGAGCCTACAAGGCTTAGGCACGATATGACGTTTT
TATTAAAAAAATTTTCAACTGTTTGCCAAAGCATGCGACAATAGCCTATGCCTACATTAA
GATATTTATGTTAATATTTTTTTTACTGCCTGTTGTTTCTTTTGGCATATAAAATAGGTA
TTGTCTGATAGAGATATCAATAAAGGTTAATCTGTGTCGCAGAACTGTGTTGTTTCAGAT
TTCTACAAGCTCAATAACATCCACAGCAAAAAATAAAAAATAGTCGAAAAACTGTGCCCA
TTAATTAGATGTGCAAGGCAAGCAGGTATACGTTTTTGGGGTTGCTATGGACAACTACAA
ATGTAAACATTAATGTAAATGACTTATTCTATCTATTTACTAAAAAATTAAGTGAAATAG
GCATTTAGTAGTAGGCTAAATAGCAGCATGTTGAAATGATGTGTCAATGCGTTTTCTATT
AGGCTACAATAAAAAAAGTTGTATAGTACAATGAGTTTAATTTAGGCTATTTATTTATTT
TTGTCCCTGTGCGCCGATTGGAGACGGAGTTCACTGCTGATATTCTGAGAGCTCGGGCGC
TTCTCATTTCTTATTTGTGCATCCTCGTTTCCTTTCCTTGCTTTCTTTCCTCGTGTTTCC
ACCCCACCGGGATACGAGGGAAGGACGCAAGGAAAAGACTGAAGGACCGAGGAATCGAAT
CAAGTGAAAAGACACGTCCTCGTATCTTTAGCGTCACTTCAAAGCGTCGTCAATTAATGA
CTTACACGTTTGGATTAACTGCATGTCTACATTAAAGTCATTCTCTATTATATAATGATC
AATAAAGAAACATTAATTTAATAAAAAAAAGGAATAAGCCATTCAAATAAAGAGCCCAAT
CAGCAGATGGCGGGCGGGTGCGGTTTTAAAAATTGGTCTAAAATGTTAGTGCGGATGGAT
GGCGGACGGATGATTAATTTTGTCATGCGGTTGCGGATGAAATAATAGCCCATCCGCGCA
TCTCTAA
>Drerio-B-P572.185-Map4#CLASSI/LINE/nan
CCCTAACCGCAGACATCTATTTAACCCTTCTAATTCACCTATGTGTTTAAAATGTAAAAC
TTATGTAGGTACTTTAACACATTGTATGTGGTCATGTAACAAGCTACAAAGATTCTGGTC
CTTGGTGCTGGGGGAAATGGAAAAGATCTTTAACATGCCATTGGATTTAGACCCAGCTTC
GTTGATTTTGGGTATACCTAATGGACGCATTCTTTCATCAGCTAATAAGAAATTGTATAA
TATACTGACTTTTGCTGCCAGAAAAAATATTTTACTTAATTGGATTAGTGATAAATCTCC
ATCACTTAAAGGTTGGCACAAGATAATTTTTGAGTTGATTCCTCTGGAACATCTTACCCA
TGTTTTACACAAAAAACAGAACATTTTTTCAAAGTTTGGACTCCATACTTGGACTATTTG
GAACCTAGTCTTTGCCCTATCATGCTGAAAGGAAAATTGTAACTATTGTTTTCTGAAAAA
CATACAATGTTAATATTATCCCTTTTTTCCTGATCTGTTTAATGCGGGGTAGTGCTGTTT
TATAGGTAATCTGAGCCTTTTTTTTCCTTTTTTTTTTTACATTGTTCTGTGTTGTCATTA
TTTTTGTTGTTGTTGTGTGAGTATCTTTTAAAGAATTGTTGTTATGTCTGTATTATAGTG
AAAATCCAATAAATATAATTATAAAAAAA
>Drerio-B-G2865-Map9_reversed#CLASSII/TIR/nan
TACACTGTAAAAAAAAAAAGTTGAGTAAACTTAAAATAATTAGGCAACCTATCACACATA
GCTTTTTGAGTTAACTCAACAAACAGGGTTTGAAGACCAGTGAACTCAAAATATTTTGTT
GAATTCTTTAGTTCTCTGAACAAAAAGTATCATGTTCACCCAACAGGATATTTTTGTTTG
CTGAACAAAAAATATCATGTTCATTCAACAAGATATTTTTGTTTGCTGAACAAAAAATAT
CATGTTCAACCAACAGGATATTTTTGTTTGCTGAACAAAAAATATCATGTTCAACCAACA
AGATATTTTTGTTTGCTGAACAAAAAATATCATGTTCAACCAACAAGATATTTTTGTTTG
CTGAACAAAAAATATCATGTTCAACCAACAGGATATTTTTGTTTGCTGAACAAAAAATAT
CATGTTCAACCAACAGGATATTTTTGTTTGCTGAACAAAAAATGTCATGTTCACCCAACA
AGATATTTTTGTTTGCTGAACAAATATTATCATGTTTACTCAACAAGATCTTTTGTTTGC
TGAACAAAAATTTTCACGTTTATTCAACAAGATCTTTTGTTTACTGAACAAAAATGATTA
TGTTTACCCAACAAGATTTTTTTAGTTTACTGAACAAAATAAAACAAACTGATTCATTAT
GCATTTACTATTAATTTTTAGGATTCAAATTAAATACACAAGAATAGTCAATTCACTTTT
TTTTATTTTTAACTGTGTTCAAATCACAATCCAAAACATTTGCATACAAAATCAGCATTT
GACATTAGCCGTGTTCAGCATTGGGCTAGTTTGTACACAACTAGTACTGAATGTTTCCAG
ATTTGAAAAGATTGTACACTGCCTCAACATAAAATAACTGGCAACCTTACTAAAACCAAG
CTATTAGTGTGTCTAAACACTCAAACCAGGTGAATATACAATCATCTAATCAGAGTAAAC
CCTAAAAGCCACTCCATTCATACAGTCTTTAAAGTGTACTGCACTTTTGTCAACAAAGTA
CATAAAGTCCAAAAACAGACCTCAAAACATTGAAACAGTGGCACATTAGGAAGTGGTCAC
GGGTCAGTTGCCGTTACTGTGTGGAGTTTGAATGTTCTCCCTGCGTTCACGTGGGTTTCC
TTTGGGTTCTCCGGTTTCCCCCACAGTCCAAAGACGTGTGGCACAGGTGAATTGGGTAGG
CTAAAATTGTCCGTAGTGTATGTGTGAATGAGTGTGTATGGATGTTTTCCAGAGATGGGT
TGCAGCCGGAAGGGCATACGCTGCGTAAAACAAGTTCATTGCGCTGTGGCGACCCCAGAT
TAATAAAGGGACTAAGCCGAAAAGAAAATGAATGAATGAATGAACTGAACTCTCGCAGAT
CATGTGCCACCAACCTCCATAAAACATGCTGAATCACTTAAAAAGTATATTTGAGTTCTT
TTGGGTGTTCCATATTCAGTCTATACAAGAGGCTGAACAAGTAAGCGAAGGCTGCAGGCA
GATGTGTGATATCCTGAAGTACTATGGCCTCCTCCAAGATTTTAGCGAGGTTCATCACAT
ATTGCAGGGATGCAGAAGTGCCATTATCATCTTCCACCACAGTGAAGATTCCAATCCTTT
AATCTCTGGTGCTGTGGTCTTCAGGGTCCGTGTCCTTATAGGAGATTAAGTAATGGGAAA
ATTAATTGATGTGTAATATTAATTACTACTTATTAATGTTATTACTATTATGCAAAGAAA
ATAAAAACATGTAATACTTTCGTACATACAAACAGTAACACTTTGAATAGTCTATAATAT
ATAATAATTGAACAATATATTGACAACTTTTTAATATTTAGCAATTTTTTAAACTTTTAT
TTTACATAAAATTGCAAAGATTTACTTTTATTTGATACAGTTTCAATTGTGAAAGTTGTT
TATTGTCCTGTTTAGAATATAACTGAGCCTTTAATTGTCATTCATAAGGGATTTATAAAG
CATAAATAGTCCTCACTTTAGATTAGGTCACAACTGGATGAAGTTAAGCTCATAAAGCAT
ATACTAACATACAAAGTAACTATTATTACATACCTTAATATTAGGATATTTAAATGTTAA
TTTGAATAGTTTATTAATCGTGTACTTAAGCATTCTGAATGATCTTAAAAACACCAACTA
TTCTTAAATAACTGGTTTGTAAATAATGCAATACTTAAATTAGTAATACAAATGAATCAT
TAAAGTTAAAAAAAATACAATCATTGAGCACTTCATGTAGAGTTATGCTTAACAGAAAAT
AAATTAACTATTCGCTAATACTAAATAAATTATTTATAGCGTGCAGCTATTAAAAGTGTT
ACCAAGCAGACTAATAAATGTAGAATAGGGTATGAAAATGGGTAACTTACCAGACATATC
TTGAGAAAGCAAGCAGAATTTTTACGAAGAAAAATTGGCAATCCCTCAAGAGCTGCTCTT
TCTCGATCGGTGACAATATCAGTGACCTAAAGGAAAGTCATTTACAAAGGGTGTTTTACA
ATCTTATTGTTTTGTAAGTAAAAATGTACTTAGTACATTTAAATGAGCATAGTATTTTAT
TCATGCTGTTGAAAAAACACATGGCTTTATTTTTAAAAAAGAATTTTGTGGTTTCCATAC
AATGGAATTTGATAATGGTTGTGTTGGCAAATTTAGAAAAATGTTTAGTTTCATGTGACA
ATTACTTTGAGTTAAAAACTACAGCTATTATTTTCTATTTTCCTCTTTGAATGTATTCAT
TTGAAATGGTCACTCAAAACAAGTGAAACATCTGTTATTTATCTTACTTCCATCTCACAA
TCAAAACACAACTTGACACAATTAAAATTAATGCAAAAGGGCTGGACAATTAAATTGTTG
CAATTACGTTTTATTAGACTGTATTACCTGAGCATGAAATTCTTGACAGGACAAAATATG
TTGCACATGTTAAAAACATCAGACGGGTGTATAAGAAAAAAAAAATCTTAATGAGTACCT
GCTCATCCATCTTGTTTAAAGTTGTATCCATCTCTGGACCCATTGAATCCCTTCTTTTCT
GTAGAGTTTCAGGAGAGGTGCTGTATATTTATCAAGTCACTCGATTAACTGTCTCAGGAG
ATCTACATTACAGATCTGAGAAAACTCTGTGCAGATCTACAATATACAAAAAAAACATAC
ATATTAATTTTTACACATAATATATATATATATATATATATATATAAATGTAAATATTTA
AATGTTCAAATGCTGAATACAGATGTATTTTGAATTACCTATAATAATAATGTTGTTTGT
TATTTTTAGCATTATCATTACTACCTTGAATGAAACCAAAGCAATTGCAATATAGTGACT
TACCTCTTCCTTAAAGTCCAGGTTATCTCTCTCTAATTTCTTCCTGGCTAAATCTCAACA
ACTTCTTTTGGGCAAAGAGAAAAGGTTTCTTGCATCTGCTGGTGAATGACCGTCAAATTT
CACTGATGATAACAAGTCTCACCTCCTCAAGGAAATCTTGCATTGAATTATGTCATTGTC
AATATTTCAGTCCTTTTGAGCAAAAAGAAAGAAAAATATATATTTAGCCCTTTATATTTT
TTATGTAAATAAAAGCTAGCTGACTGTTAAAGCAAGTTGGTCTGAATATGATAGACATTT
AGTCGAGCTAACAAATCAAGCAATGAATTACATGAAAATCACACGATTTTCACACAAATT
ACACAGTTAAACACGTCACCGTTTGTTCCACTGGCTCTGGTTCGAAGGGAAAAAAGGTTA
TGATGTGCGCAATGCTGACAGCAATCTAGATAAACAGGACATAATGTTATATTTGACTTG
GATACCTGATCTGGTATGTTATATGATACTCATTGTATTAATCGTGAGTTATTAAAGCAA
ATGACTCGATTGAAATCGCTATTTGTTTCAAATACATTCACTCTAAACTTTTATTGATGT
AAATAGCCAAAACCAAGTGCACGAAACAAGTAACTCACGGCTAAATTATAACAAATAGTT
CCGTATTAGGATACACGCGCACATCAAAGCCAACATATCAAATAATATAACGTTAGATGA
CAACAAAAAAAGACATACATACCTATGATTTAGCAGAAACGTCGTTGGCCTGCTCTTAAC
TAGGGATGGCTGACGTGAAACTGATGTTTTGACACAACAGTGTCGAGATCCCGAAGCGCA
AGTGTTTCGAATCACTGCACCGAAGCATGATCCGAAGCACCCAAGTCACGTGACTAAAGT
GTTTCGAAACACCTAGTCACGTGACTAAAGCGATTCAAAGCATCGATCAGCTTAGAAACG
TTTCGAGACCTGGTGAATCCTAATTTGACTGCCAAGGTCTCCAAATTATCTCTGTCTCAA
ATGGCTTAGAGCACTGTGGGTTTGCTTATTGATTCTATGCTTAGCATGATGTTTTGGGTT
CGAATCCCGACTTCGAAATCATGGTTTTATGTATTTTAATCATGTTTCTGTTTTGTGTAG
CCTAAATAGGATACAGCTACAGTTACGCCATCAATTTAGCATCATTTTTGTAACACTGTA
AAACAATAATAAATATTTTTACAGTATGGTTGGGTTTAGGGTTTGGGTAGACATTAATAA
AATACAATAAATGGGAAATTTAATGAATAATATAAATAATTCTTGATAACTTCAGGCCAC
CGTTTTTGATCTAGCAACAACCCTGTTTTAAGACAAAAACAAGACATATTTATTCACAAA
TTGTTTATTCGGATATCAGACCAATGTTGAAACAAAACGATACAAGAGCAAAGCATTACC
AACTGGTATTAAAGCATTTTAAAACAACTGCTACTGACTGGCTTCGAAACCTACTACTCC
TGCATGGATGTCTGACACCTTAACCACTGTACTATGTTACTTGAAGGATTCCACTTTCAC
AAAGTGGGGTTTAATCCCTCAATTTGTTCAATCGTTCTTTGCTGAAGCTGTTTCAGTGCA
ATATATATAAAAAATGACCACTAAATGTCACTGTAGAGTGAGGTTTCGAAACGTTTCGAA
GCTTCGACACATTTGCTTCGACTGTTTCAGTGTTTCACGAAGCCTCGCTTTGCCCACCAC
TACTCTTAACCGCTCTATCACGGTCTCTCACATCATTAATACACTGGTAAAATAGATCGG
GCAGTCAGATGGGTAGCACATCGCACAAAAACATGTATACAATTATATACAATCGATTAT
GAAAACGATTGACACGTAGCTCCGCAGAAAGAAAGATGGTTCGTTTTGTCGCGCGCACGT
GACAGGTACCCCCTGCAGTGAGCTATGGAAGTAAATTGCGCATGCGCCAGAAGCTTATAA
GGCGCATGCGCCAACAAGAAGGGCACGCATCAACGCAAAACTAAGAATTTTGTATTAGTT
CAACGAAATATTTTAAGTTTTTCACATTGAAGCACCATATTTGTTGAACAAACTAACTAT
TATTTGTCAGCATTTCAAATGAAAATATTTAAATTCAGTTAACTTATTAATCTTTGTTCA
GAGGACTTTTTGAAAGTTGGCGTTTTTACAGTGTAG
>Drerio-B-R2403-Map3#CLASSII/Unclassified/nan
ACACTTATGCATTCTCTCATACACAGTTCCCTGGTTTCCGTAACCTAGAATCTTCTGATC
CATAGTCATAAGCGTTCTCCTTTGTGCCACCGGCACTCTGTTCAGCATTTTGTTACCACA
TTGCTTGAAGCAAGGACAAGGCTCTGTCAATCTGGAGTTCCTTCACCACACATTCTGCTT
TGTTTTTATGGCAAAAGGTTGTGTGGAGGGGATGCTCTTACAGGATTCCTGACAGTCCCT
CCATAGAAGACCTGAAATCCAGGGTCGGAGACTCTCTCCTTTCCAAGAGGAGGTTAAAGC
AATGGTTTCTATTATGACTGTGTGTCAGAGCACTTAGGTGTTGCTGCAGCTCAGAGACCT
ACAAGCGGAGGAGATTACACTGCAAGTTGGCTGGGTGACCTCTATGTGGTAGGGACTTGT
GCCACAAGTAGGCTGGGTTTACGATTGATGTAGCTGTAGTGGACATTAATAAAAGGAGAA
AAAAACTGGTTACTCTGAGGGTTGTTTTTAGGGTTGGGGTAGGTGTAAAAATTAATCAAA
CACAGCAGGTTACTGTGAGGTTGGGCCTAGGGCTGGGGTAGGTGTTATATTAACAAAATG
CAATAGGTTGTATTCTGTGCCATGTACAAGACATTGAATAAATCAAAACCTTATGGAGGT
TTGTTACTGTGAGGTTGGGTTTTGAGTGGGGGTAGGTTTAGAGGTTAATAAAACAAAGCA
GGATACTGTGGGGTTGGGTTTAGGATTGGGGTAGATTTGATATTCAAACATAATAGGTTG
GACGCAGTGTCATGTACGAGACATTAAATGAATGAAAACTCCAGGAGGTTTGTACAGCCC
ACTTGGAGCTCAAGTCTCACCCACTTGGAGCTGAGCAGGCCATTTGGAGCAGGCTCCGAT
TTCTATTTATACCTTTCTCAGTCAGGTAACTTCCTTTTCAGTAGTATGAGCATTTGCACT
GTGTGGCATATTTGCAGACATATAACAGAGACTGAAACATTGCTCACACTTGTCTGAGAT
GGTCATTTGGACTGCAATCTTGTTTTAGGTTGGCACTTTGTATTTAAATCTTGTCTGCTT
TACGTATTTGTATCTGTGCTGCAGTAGAACGCCTCAGCCTCACAGCAAACATTTTGGTCT
ACAAGCTGTCACTGGCGTCTTCCCAGGAGAGCGGCTGTACTGGTTTCTTCTGGAGGTCCT
GAGGGATGTACGGGACCAAGGCATGAGAGCAGTTGGGGGATCCTTTGTAAACCAGGGGAG
CACCCCACAGGCTCTGTGCTGGCGGCTCCAGAAACTTGATTCACTCCGGAGTAGAACTGA
ACAGCTCGGGCAGGGGCAAACGGCGTGCGTGGTGCGCTGATGGACACCAATGCAAAAAGT
CCTGAGCGAGCCAGCCAGGAGTCGAACCTAGAATCTTCTGATCCGTAGTCAGACGCGTTA
TCCATTGCGCCACTGGCCCTGTCTGTTTTGGTGGGCCTCAAGTTGTGGTGTCGATAGGAT
GCTCCTACACAGAGCATGTGGCAGTCCCTCGCTAAAAGAACTGTGATCCAAGCTCTGAGA
CTTTCTCCTCTCCAGGAGGAGGGTACAAGCGTTAGAGTTATTTTTGTCAGAGCAGTTGCA
GCACACTTGGGTGGAGGCGCAAAGCTAGGCTTGAGGGCAAGCGTTTGCCAGCACTTCCCT
GGTGGTCTAGTGGTTAGGATTCGGCGCTCTCACCGCCGCGGCCCGGGTTCGATTCCCGGT
CAGGGAACTTCCTTTATACCTTCATGGTGAACTTCGAGCTGTAGTGCCGATTTTATCTTC
GCAAAGGCAAAAAAAAGAAGCGTCTCTGAGCGCAAAAGCCATCCTTCGAGCCGGAGTCAA
ACCAGCGACCTAAGGATTGCCAACATGCCACCTACAGTCCTCCGCTCTACCAACTGAGCT
ATCGAAGGCTTATGATGGCTGTTCACAACCGCACCCTATAAAGTCGACGAAGTCCAATTG
CTGGCCAAGAGCACTCATGCCTTCCCATACCGGGAGTCAAACCCGGACCACCTGGGTGAA
AACCAGGAATCCTGGCCGCTAGGTATATGGAAGCTGCCGCTTTTGGGCCCCAGTCTTGGC
ACAAACTCCAGTTCTTTCTGATCGCTCGCACTTCACGGCTCCACTTGCACAAGTGCCACT
CACACACTTATGCATTCTCTCATACACAGTTCCCTGGTTTCCGTAACCTAGAATCTTCTG
ATCCATAGTCATAAGCGTTCTCCTTTGTGCCACCGGCACTCTGTTCAGCATTTTGTTACC
ACATTGCTTGAAGCAAGGACAAGGCTCTGTCAATCTGGAGTTCCTTCACCACACATTCTG
CTTTGTTTTTATGGCAAAAGGTTGTGTGGAGGGGATGCTCTTACAGGATTCCTGACAGTC
CCTCCATAGAAGACCTGAAATCCAGGGTCGGAGACTCTCTCCTTTCCAAGAGGAGGTTAA
AGCAATGGTTTCTATTATGACTGTGTGTCAGAGCACTTAGGTGTTGCTGCAGCTCAGAGA
CCTACAAGCGGAGGAGATTACACTGCAAGTTGGCTGGGTGACCTCTATGTGGTAGGGACT
TGTGCCACAAGTAGGCTGGGTTTACGATTGATGTAGCTGTAGTGGACATTAATAAAAGGA
GAAAAAAACTGGTTACTCTGAGGGTTGTTTTTAGGGTTGGGGTAGGTGTAAAAATTAATC
AAACACAGCAGGTTACTGTGAGGTTGGGCCTAGGGCTGGGGTAGGTGTTATATTAACAAA
ATGCAATAGGTTGTATTCTGTGCCATGTACAAGACATTGAATAAATCAAAACCTTATGGA
GGTTTGTTACTGTGAGGTTGGGTTTTGAGTGGGGGTAGGTTTAGAGGTTAATAAAACAAA
GCAGGATACTGTGGGGTTGGGTTTAGGATTGGGGTAGATTTGATATTCAAACATAATAGG
TTGGACGCAGTGTCGTGTACGAGACATTAAATGAATGAAAACTCCAGGAGGTTTGTACAG
CCCACTTGGAGCTCAAGTCTCACCCACTTGGAGCTGAGCAGGCCATTTGGAGCAGGCTCC
AATTTCTATTTATACCTTTCTCAGTCAGGTAACTTCCTTTTCAGTAGTATGAGCATCTGC
ACTGTGTGGCATATTTGCAGACATATAACAGAGACTGAAACATTGCTCACACTTGTCTGA
GATGGTCATTTGGACTGCAATCTTGTTTTAGGTTGGCACTTTGTATTTAAATCTTGTCTG
CTTTACGTATTTGTATCTGTGCTGCAGTAGAACGCCTCAGCCTCACAGCAAACATTTTGG
TCTACAAGCTGTCACTGGCGTCTTCCCAGGAGAGCGGCTGTACTGGTTTCTTCTGGAGGT
CCTGAGGGATGTACGGGACCAAGGCATGAGAGCAGTTGGGGGATCCTTTGTAAAGCAGGG
GAGCACCCCACAGGCTCTGTGCTGGCGGCTCCAGAAACTTGATTCACTCCGGAGTAGAAC
TGAACAGCTCGGGCAGGGGCAAACGGCGTGCGTGGTGCGCTGATGGACACCAATGCAAAA
AGTCCTGAGCGAGCCAGCCAGGAGTCGAACCTAGAATCTTCTGATCCGTAGCCAGACGCA
TTATCCATTGCGCCTCAAGTTGTGGGCCTCAAGTGGGCCTCAAGTTGTGGTGTCGATAGG
ATGCTCCTACACAGAGCATGTGGCAGTCCCTCGCTAAAAGAACTGTGATCCAAGCTCTGA
GACTTTCTCCTCTCCAGGAGGAGGGTACAAGCGTTAGAGTTATTTTTGTCAGAGCAGTTG
CAGCACACTTGGGTGGAGGCGCAAAGCTAGGCTTGAGGGCAAGCGTTTGCCAGCACTTCC
CTGGTGGTCTAGTGGTTAGGATTTGGCGCTCTCACCGCCGCGGCCCGGGTTCGATTCCCG
GTCAGGGAACTTCCTTCATACCTTCATGGTGAACTTCGAGCTGTAGTGCCGATTTTATCT
TCGCAAAGGCAAAAAAAAGAAGCGTCTCTGAGCGCAAAAGCCATCCTTCGAGCCGGAGTC
GAACCAGCGACCTAAGGATTGCCAACATGCCACCTACAGTCCTCCGCTCTACCAACTGAG
CTATCGAAGGCTTATGATGGCTGTTCACAACCGCACCCTATAAAGTCGACGAAGTCCAAT
TGCTGGCCAAGAGCACTCATGCCTTCCCATACCGGGAGTCAAACCCGGACCACCTGGGTG
AAAACCAGGAATCCTGGCCGCTAGGTATATGGAAGCTGCCGCTTTTGGGCCCCAGTCTTG
GCACAAACTCCAGTTCTTTCTGATCGCTCGCACTTCACGGCTCCACTTGCACAAGTGCCA
CTCACACACTTATGCATTCTCTCATACACAGTTCCCTGGTTTCCGTAACCTAGAATCTTC
TGATCCATAGTCATAAGCGTTCTCCTTTGTGCCACCGGCACTCTGTTCAGTATTTTGTTA
CCACATTGCTTGAAGCAAGGACAAGGCTCTGTCAATCTGGAGTTCCTTCACCACACATTC
TGCTTTGTTTTTATGGCAAAAGGTTGTGTGGAAGGGATGCTCTTACAGGATTCCTGACAG
TCCCTCCATAGAAGACCTGAAATCCAGGGTCGGAGACTCTCTCCTTTCCAAGAGGAGGTT
AAAGCAATGGTTTCTATTATGACTGTGTGTCAGAGCACTTAGGTGTTGCTGCAGCTCAGA
GACCTACAAGCGGAGGAGATTACACTGCAAGTTGGCTGGGTGACCTCTATGTGGTAGGGA
CTTGTGCCACAAGTAGGCTGGGTTTACGATTGATGTAGCTGTAGTGGACATTAATAAAAG
GAGAAAAAAACTGGTTACTCTGAGGGTTGTTTTTAGGGTTGGGGTAGGTGTAAAAATTAA
TCAAACACAGCAGGTTACTGTGAGGTTGGGCCTAGGGCTGGGGTAGGTGTTATATTAACA
AAATGCAATAGGTTGTATTCTGTGCCATGTACAAGACATTGAATAAATCAAAACCTTATG
GAGGTTTGTTACTGTGAGGTTGGGTTTTGAGTGGGGGTAGGTTTAGAGGTTAATAAAACA
AAGCAGGATACTGTGGGGTTGGGTTTAGGATTGGGGTAGATTTGATATTCAAACATAATA
GGTTGGACGCAGTGTCATGTACGAGACATTAAATGAATGAAAACTCCAGGAGGTTTGTAC
AGCCCACTTGGAGCTCAAGTCTCACCCACTTGGAGCTGAGCAGGCCATTTGGAGCAGGCT
CCGATTTCTATTTATACCTTTCTCAGTCAGGTAACTTCCTTTTCAGTAGTATGAGCATCT
GCACTGTGTGGCATATTTGCAGACATATAACAGAGACTGAAACATTGCTCACACTTGTCT
GAGATGGTCATTTGGACTGCAATCTTGTTTTAGGTTGGCACTTTGTATTTAAATCTTGTC
TGCTTTACGTATTTGTATCTGTGCTGCAGTAGAACGCCTCAGCCTCACAGCAAACATTTT
GGTCTACAAGCTGTCACTGGCGTCTTCCCAGGAGAGCGGCTGTACTGGTTTCTTCTGGAG
GTCCTGAGGGATGTACGGGACCAAGGCATGAGAGCAGTTGGGGGATCCTTTGTAAACCAG
GGGAGCACCCCACAGGCTCTGTGCTGGCGGCTCCAGAAACTTGATTCACTCCGGAGTAGA
ACTGAACAGCTCGGGCAGGGGCAAACGGCGTGCGTGGTGCGCTGATGGACACCAATGCAA
AAAGTCCTGAGCGAGCCAGCCAGGAGTCGAACCTAGAATCTTCTGATCCGTAGTCAGACG
CGTTATCCATTGCGCCACTGGGCCTGTCTGTTTCGGTGGGCCTCAAGTTGTGGTGTCGAT
AGGATGCTCCTACACAGAGCATGTGGCAGTCCCTCGCTAAAAGAACTGTGATCCAAGCTC
TGAGACTTTCTCCTCTCCAGGAGGAGGGTACAAGCGTTAGAGTTATTTTTGTCAGAGCAG
TTGCAGCACACTTGGGTGGAGGCGCAAAGCTAGGCTTGAGGGCAAGCGTTTGCCAGCACT
TCCCTGGTGGTCTAGTGGTTAGGATTCGGCGCTCTCACCGCCGCGGCCCGGGTTCGATTC
CCGGTCAGGGAACTTCCTTCATACCTTCATGGTGAACTTCGAGCTGTAGTGCCGATTTTA
TCTTCGCAAAGGCAAAAAAAAGAAGCGTCTCTGAGCGCAAAAGCCATCCTTCGAGCCGGA
GTCGAACCAGCGACCTAAGGATTGCCAACATGCCACCTACAGTCCTCCGCTCTACCAACT
GAGCTATCGAAGGCTTATGATGGCTGTTCACAACCGCACCCTATAAAGTCGACGAAGTCC
AATTGCTGGCCAAGAGCACTCATGCCTTCCCATACCGGGAGTCAAACCCGGACCACCTGG
GTGAAAACCAGGAATCCTGGCCGCTAGGTATATGGAAGCTGCCGCTTTTGGGCCCCAGTC
TTGGCACAAACTCCAGTTCTTTCTGATCGCTCGCACTTCACGGCTCCACTTGCACAAGTG
CCACTCACACACTTATGCATTCTCTCATACACAGTTCCCTGGTTTCCGTAACCTAGAATC
TTCTGATCCATAGTCATAAGCGTTCTCCTTTGTGCCACCGGCACTCTGTTCAGCATTTTG
TTACCACATTGCTTGAAGCAAGGACAAGGCTCTGTCAATCTGGAGTTCCTTCACCACACA
TTCTGCTTTGTTTTTATGGCAAAAGGTTGTGTGGAAGGGATGCTCTTACAGGATTCCTGA
CAGTCCCTCCATAGAAGACCTGAAATCCAGGGTCGGAGACTCTCTCCTTTCCAAGAGGAG
GTTAAAGCAATGGTTTCTATTATGACTGTGTGTCAGAGCACTTAGGTGTTGCTGCAGCTC
AGAGACCTACAAGCGGAGGAGATTACACTGCAAGTTGGCTGGGTGACCTCTATGTGGTAG
GGACTTGTGCCACAAGTAGGCTGGGTTTACGATTGATGTAGCTGTAGTGGACATTAATAA
AAGGAGAAAAAAACTGGTTACTCTGAGGGTTGTTTTTAGGGTTGGGGTAGGTGTAAAAAT
TAATCAAACACAGCAGGTTACTGTGAGGTTGGGCCTAGGGCTGGGGTAGGTGTTATATTA
ACAAAATGCAATAGGTTGTATTCTGTGCCATGTACAAGACATTGAATAAATCAAAACCTT
ATGGAGGTTTGTTACTGTGAGGTTGGGTTTTGAGTGGGGGTAGGTTTAGAGGTTAATAAA
ACAAAGCAGGATACTGTGGGGTTGGGTTTAGGATTGGGGTAGATTTGATATTCAAACATA
ATAGGTTGGACGCAGTGTCATGTACGAGACATTAAATGAATGAAAACTCCAGGAGGTTTG
TACAGCCCACTTGGAGCTCAAGTCTCACCCACTTGGAGCTGAGCAGGCCATTTGGAGCAG
GCTCCAATTTCTATTTATACCTTTCTCAGTCAGGTAACTTCCTTTTCAGTAGTATGAGCA
TCTGCACTGTGTGGCATATTTGCAGACATATAACAGAGACTGAAACATTGCTCACACTTG
TCTGAGATGGTCATTTGGACTGCAATCTTGTTTTAGGTTGGCACTTTGTATTTAAATCTT
GTCTGCTTTACGTATTTGTATCTGTGCTGCAGTAGAACGCCTCAGCCTCACAGCAAACAT
TTTGGTCTACAAGCTGTCACTGGCGTCTTCCCAGGAGAGCGGCTGTACTGGTTTCTTCTG
GAGGTCCTGAGGGATGTACGGGACCAAGGCATGAGAGCAGTTGGGGGATCCTTTGTAAAC
CAGGGGAGCACCCCACAGGCTCTGTGCTGGCGGCTCCAGAAACTTGATTCACTCCGGAGT
AGAACTGAACAGCTCGGGCAGGGGCAAACGGCGTGCGTGGTGCGCTGATGGACACCAATG
CAAAAAGTCCTGAGCGAGCCAGCCAGGAGTCGAACCTAGAATCTTCTGATCCGTAGCCAG
ACACATTATCCATTGCGCCACTGGCCCTCAAGTGGGCCTCAAGTTGTGGTCTCGATAGGA
TGCTCCTACACAGAGCATGTGGCAGTCCCTCGCTAAAAGAACTGTGATCCAAGCTCTGAG
ACTTTCTCCTCTCCAGGAGGAGGGTACAAGCGTTAGAGTTATTTTTGTCAGAGCAGTTGC
AGCACACTTGGGTGGAGGCGCAAAGCTAGGCTTGAGGGCAAGCGTTTGCCAGCACTTCCC
TGGTGGTCTAGTGGTTAGGATTCGGCGCTCTCACCGCCGCGGCCCGGGTTCGATTCCCGG
TCAGGGAACTTCCTTTATACCTTCATGGTGAACTTCGAGCTGTAGTGCCGATTTTATCTT
CGCAAAGGCAAAAAAAAGAAGCGTCTCTGAGCGCAAAAGCCATCCTTCGAGCCGGAGTCG
AACCAGCGACCTAAGGATTGCCATCATGCCACCTACAGTCCTCCGCTCTACCAACTGAGC
TATCGAAGGCTTATGACGGCTGTTCACAACCGCACCCTATAAAGTCGACGAAGTCCAATT
GCTGGCCAAGAGCACTCATGCCTTCCCATACCGGGAGTCAAACCCGGACCACCTGGGTGA
AAACCAGGAATCCTGGCCGCTAGGTATATGGAAGCTGCCGCTTTTGGGCCCCAGTCTTGG
CACAAACTCCAGTTCTTTCTGATCGCTCGCACTTCACGGCTCCACTTGCACAAGTGCCAC
TCACACACTTATGCATTCTCTCATACACAGTTCCCTGGTTTCCGTAACCTAGAATCTTCT
GATCCTTAGTCATAAGCGTTCTCCTTTGTGCCACCGGCACTCTGTTCAGCATTTTGTTAC
CACATTGCTTGAAGCAAGGACAAGGCTCTGTCAATCTGGAGTTCCTTCACCACACATTCT
GCTTTGTTTTTATGGCAAAAGGTTGTGTGGAGGGGATGCTCTTACAGGATTCCTGACAGT
CCCTCCATAGAAGACCTGAAATCCAGGGTCGGAGACTCTCTCCTTTCCAAGAGGAGGTTA
AAGCAATGGTTTCTATTATGACTGTGTGTCAGAGCGCTTAGGTGTTGCTGCAGCTCAGAG
ACCTACAAGCGGAGGAGATTACACTGCAAGTTGGCTGGGTGACCTCTATGTGGTAGGGAC
TTGTGCCACAAGTAGGCTGGGTTTACGATTGATGTAGCTGTAGTGGACATTAATAAAAGG
AGAAAAAAACTGGTTACTCTGAGGGTTGTTTTTAGGGTTGGGGTAGGTGTAAAAATTAAT
CAAACACAGCAGGTTACTGTGAGGTTGGGCCTAGGGCTGGGGTAGGTGTTATATTAACAA
AATGCAATAGGTTGTATTCTGTGCCATGTACAAGACATTGAATAAATCAAAACCTTATGG
AGGTTTGTTACTGTGAGGTTGGGTTTTGAGTGGGGGTAGGTTTAGAGGTTAATAAAACAA
AGCAGGATACTGTGGGGTTGGGTTTAGGATTGGGGTAGATTTGATATTCAAACATAATAG
GTTGGACGCAGTGTCATGTACGAGACATTAAATGAATGAAAACTCCAGGAGGTTTGTACA
GCCCACTTGGAGCTCAAGTCTCACCCACTTGGAGCTGAGCAGGCCATTTGGAGCAGGCTC
CGATTTCTATTTATACCTTTCTCAGTCAGGTAACTTCCTTTTCAGTAGTATGAGCATCTG
CACTGTGTGGCATATTTGCAGACATATAACAGAGACTGAAACATTGCTCACACTTGTCTG
AGATGGTCATTTGGACTGCAATCTTGTTTTAGGTTGGCACTTTGTATTTAAATCTTGTCT
GCTTTACGTATTTGTATCTGTGCTGCAGTAGAACGCCTCAGCCTCACAGCAAACATTTTG
GTCTACAAGCTGTCACTGGCGTCTTCCCAGGAGAGCGGCTGTACTGGTTTCTTCTGGAGG
TCCTGAGGCATGTACGGGACCAAGGCATGAGAGCAGTTGGGGGATCCTTTGTAAACCAGG
GGAGCACCCCACAGGCTCTGTGCTGGCGGCTCCAGAAACTTGATTCACTCCGGAGTAGAA
CTGAACAGCTCGGGCAGGGGCAAACGGCGTGCGTGGTGCGCTGATGGACACCAATGCAAA
AAGTCCTGAGCGAGCCAGCCAGGAGTCGAACCTAGAATCTTCTGATCCGTAGCCAGACGC
ATTATCCATTGCGCCACTGGCCCTCAAGTGGGCCTCAAGTTGTGGTGTCGATAGGATGCT
CCTACACAGAGCATGTGGCAGTCCCTCGCTAAAAGAACTGTGATCCAAGCTCTGAGACTT
TCTCCTCTCCAGGAGGAGGGTACAAGCGTTAGAGTTATTTTTGTCAGAGCAGTTGCAGCA
CACTTGGGTGGAGGCGCAAAGCTAGGCTTGAGGGCAAGCGTTTGCCAGCACTTCCCTGGT
GGTCTAGTGGTTAGGAATCGGCGCTCTCACCGCCGCGGCCCGGGCTCGATTCCCGGTCAG
GGAACTTCCTTCATACCTTCATGGTGAACTTCGAGCTGTAGTGCCTATTTTATCTTCGCA
AAGGCAAAAAAAAGAAGCGTCTCTGAGCGCAAAAGCCATCCTTCGAGCCGGAGTCGAACC
AGCGACCTAAGGATTGCCAACATGCCACCTACAGTCCTCCGCTCTACCAACTGAGCTATC
GAAGGCTTATGATGGCTGTTCACAACCGCACCCTATAAAGTCGACGAAGTCCAATTGCTG
GCCAAGAGCACTCATGCCTTCCCATACCGGGAGTCAAACCCAGACCACCTGGGTGAAAAC
CAGGAATCCTGGCCGCTAGGTATATGGAAGCTGCCGCTTTTGGGCCCCAGTCTTGGCACA
AACTCCAGTTCTTTCTGATCGCTCGCACTTCACGGCTCCACTTGCACAAGTGCCACTCAC
ACACTTATGCATTCTCTCATACACAGTTCCCTGGTTTCCGTAACCTAGAATCTTCTGATC
CATAGTCATAAGCGTTCTCCTTTGTGCCACCGGCACTCTGTTCAGCATTTTGTTACCACA
TTGCTTGAAGCAAGGACAAGGCTCTGTCAATCTGGAGTTCCTTCACCACACATTCTGCTT
TGTTTTTATGGCAAAAGGTTGTGTGGAAGGGATGCTCTTACAGGATTCCTGACAGTCCCT
CCATAGAAGACCTGAAATCCAGGGTCGGAGACTCTCTCCTTTCCAAGAGGAGGTTAAAGC
AATGGTTTCTATTATGACTGTGTGTCAGAGCACTTAGGTGTTGCTGCAGCTCAGAGACCT
ACAAGCGGAGGAGATTACACTGCAAGTTGGCTGGGTGACCTCTATGTGGTAGGGACTTGT
GCCACAAGTAGGCTGGGTTTACGATTGATGTAGCTGTAGTGGACATTAATAAAAGGAGAA
AAAAACTGGTTACTCTGAGGGTTGTTTTTAGGGTTGGGGTAGGTGTAAAAATTAATCAAA
CACAGCAGGTTACTGTGAGGTTGGGCCTAGGGCTGGGGTAGATGTTATATTAACAAAATG
CAATAGGTTGTATTCTGTGCCATGTACAAGACATTGAATAAATCAAAACCTTATGGAGGT
TTGTTACTGTGAGGTTGGGTTTTGAGTGGGGGTAGGTTTAGAGGTTAATAAAACAAAGCA
GGATACTGTGGGGTTGGGTTTAGGATTGGGGTAGATTTGATATTCAAACATAATAGGTTG
GACGCAGTGTCATGTACGAGACATTAAATGAATGAAAACTCCAGGAGGTTTGTACAGCCC
ACTTGGAGCTCAAGTCTCACCCACTTGGAGCTGAGCAGGCCATTTGAAGCAGGCTCCAAT
TTCTATTTATACCTTTCTCAGTCAGGTAACTTCCTTTTCAGTAGTATGAGCATTTGCACT
GTGTGGCATATTTGCAGACATATAACAGAGACTGAAACATTGCTCACACTTGTCTGAGAT
GGTCATTTGGACTGCAATCTTGTTTTAGGTTGGCACTTTGTATTTAAATCTTGTCTGCTT
TACGTATTTGTATCTGTGCTGCAGTAGAACGCCTCAGCCTCACAGCAAACATTTTGGTCT
ACAAGCTGTCACTGGCGTCTTCCCAGGAGAGCGGCTGTACTGGTTTCTTCTGGAGGTCCT
GAGGGATGTACGGGACCAAGGCATGAGAGCAGTTGGGGGATCCTTTGTAAACCAGGGGAG
CACCCCACAGGCTCTGTGCTGGCGGCTCCAGAAACTTGATTCACTCCGGAGTAGAACTGA
ACAGCTCGGGCAGGGGCAAACGGCGTGCGTGGTGCGCTGATGGACACCAATGCAAAAAGT
CCTGAGCGAGCAAGCCAGGAGTCGAACCTAGAATCTTCTGATCCGTAGTCAGACGCGTTA
TCCATTGCGCCACTGGCCCTGTCTGTTTTGGTGGGCCTCAAGTTGTGGTGTCGATAGGAT
GCTCCTACACAGAGCATGTGGCAGTCCCTCGCTAAAAGAACTGTGATCCAAGCTCTGAGA
CTTTCTCCTCTCCAGGAGGAGGGTACAAGCGTTAGAGTTATTTTTGTCAGAGCAGTTGCA
GCACACTTGGGTGGAGGCGCAAAGCTAGGCTTGAGGGCAAGCGTTTGCCAGCACTTCCCT
GGTGGTCTAGTGGTTAGGAATCGGCGCTCTCACCGCCGCGGCCCGGGTTCGATTCACGGT
CAGGGAACTTCCTTTATACCTTCATGGTGAACTTCGAGCTGTAGTGCCGATTTTATCTTC
GCAAAGGCAAAAAAAAGAAGCGTCTCTGAGCGCAAAAGCCATCCTTCGAGCCGGAGTCGA
ACCAGCGACCTAAGGATTGCCAACATGCCACCTACAGTCCTCCGCTCTACCAACTGAGCT
ATCGAAGGCTTATGATGGCTGTTCACAACCGCACCCTATAAAGTCGACGAAGTCCAATTG
CTGGCCAAGAGCACTCATGCCTTCCCATACCGGGAGTCAAACCCAGACCACCTGGGTGAA
AACCAGGAATCCTGGCCGCTAGATATATGGAAGCTGCCGCTTTTGGGCCCCAGTCTTGGC
ACAAACTCCAGTTCTTTCTGATCGCTCGCACTTCACGGCTCCACTTGCACAAGTGCCACT
CACACACTTATGCATTCTCTCATACACAGTTCCCTGGTTTCCATAACCTAGAATCTTCTG
ATCCATAGTCATAAGCGTTCTCCTTTGTGCCACCGGCACTCTGTTCAGCATTTTGTTACC
ACATTGCTTGAAGCAAGGACAAGGCTCTGTCAATCTGGAGTTCCTTCACCACACATTCTG
CTTTGTTTTTATGGCAAAAGGTTGTGTGGAGGGGATGCTCTTACAGGATTCCTGACAGTC
CCTCCATAGAAGACCTGAAATCCAGGGTCGGAGACTCTCTCCTTTCCAAGAGGAGGTTAA
AGCAATGGTTTCTATTATGACTGTGTGTCAGAGCACTTAGGTGTTGCTGCAGCTCAGAGA
CCTACAAGCGGAGGAGATTACACTGCAAGTTGGCTGGGTGACCTCTATGTGGTAGGGACT
TGTGCCACAAGTAGGCTGGGTTTACGATTGATGTAGCTGTAGTGGACATTAATAAAAGGA
GAAAAAAACTGGTTACTCTGAGGGTTGTTTTTAGGGTTGGGGTAGGTGTAAAAATTAATC
AAACACAGCAGGTTACTGTGAGGTTGGGCCTAGGGCTGGGGTAGATGTTATATTAACAAA
ATGCAATAGGTTGTATTCTGTGCCATGTACAAGACATTGAATAAATCAAAACCTTATGGA
GGTTTGTTACTGTGAGGTTGGGTTTTGAGTGGGGGTAGGTTTAGAGGTTAATAAAACAAA
GCAGGATACTGTGGGGTTGGGTTTAGGATTGGGGTAGATTTGATATTCAAACATAATAGG
TTGGACGCAGTGTCATGTACGAGACATTAAATGAATGAAAACTCCAGGAGGTTTGTACAG
CCCACTTGGAGCTCAAGTCTCACCCACTTGGAGCTGAGCAGGCCATTTGGAGCAGGCTCA
GATTTCTATTTATACCTTTCTCAGTCAGGTAACTTCCTTTTCAGTAGTATGAGCATCTGC
ACTGTGTGGCATATTTGCAGACATATAACAGAGACTGAAACATTGCTCACACTTGTCTGA
GATGGTCATTTGGACTGCAATCTTGTTTTAGGTTGGCACTTTGTATTTAAATCTTGTCTG
CTTTACGTATTTGTATCTGTGCTGCAGTAGAACGCCTCAGCCTCACAGCAAACATTTTGG
TCTACAAGCTGTCACTGGCGTCTTCCCAGGAGAGCGGCTGTACTGGTTTCTTCTGGAGGT
CCTGAGGGATGTACGGGACCAAGGCATGAGAGCAGTTGGGGGATCCTTTGTAAACCAGGG
GAGCACCCCACAGGCTCTGTGCTGGCGGCTCCAGAAACTTGATTCACTCCGGAGTAGAAC
TGAACAGCTCGGGCAGGGGCAAACGGCATGCGCGGTGCGCTGATGGACACCAA
>Drerio-B-R511-Map7_reversed#CLASSII/TIR/nan
GCACTGCGGTCAAGCCAGCCGCGGTTCGGAAAAACACAGTCAAGCCAGCCGCGCTTTATA
TTTCGGTGCGCGCGTATTATTATCATTACGGTAATGTCAGCAGCCACACAGAGAGCGCTC
CAGAGAGCACCCGTTTCGCCCTGAACAGAGAGATGACAACGAAATATAAATTTATCCCCC
TTTCCTCCCACGTATGCTTTATTAAACAATTTAATAGCTTTTTTGACTGTTGTTATTTTA
AGAAATTGGTTTCTGGGCTTACCTTTAATTTCCTCAAGTTTATCTTTTTGCTTCAAATGA
TTTTATAGCAGATCAAACGGACAGAATAAATATACGATTTCTAAATACACAGAATGCGTT
TTTATTTCTCCTAGCCAACTACAGTAGATTGCAAATAAGGTTGAATGCAATTTTATACAA
CGTGCCTAACCTCAGAAAGTGAAAATAATCATGAAGTAGTCCAACATAGCATTGTTTAAG
TTACAAATATATATTGGTTTTTTTTAAAGGGGATTTAAAAATGTATGCTTCTTTCAGTAT
ATGGGATATGGGGCATTATTACACTTTAGATGACTGTAAAGACCTTATTATTTGTTATAA
GTAGAATAGAACAACAATAAGATCGATGCAGGAAGTCAAATACTAAGCATACATCATATG
AAGCCTGTTTTACTGCAGCATTTTGGAGAAATGTACCATTAACACACTTTAAAGAGCTAT
AAAGAAATAAGTAGGAAAAAAACAAAGTTTGGTTCTGATACAGGATGTACATGCATACCT
CATGTGAAAGACCTCATTTAAGTTAACAGAAGAAAACTATGGACAGGACATCCAATATTT
ATGCATACCTTACTGCAGCATTTTGGAGAAATGGGCTATTAATGAGCTATAAAGTCTTTA
AAGTGTTATAAATACATTGTTTGGAATAAGTTAAATAAAAGAGTGATCAGGTCTGATACT
AGATGTCCCATGCTATATGCATATATACAACAAATGAATCCTTTTTACTGCAGCAATTTG
GAAAAAAAAATTGCTCATTTAAAAGATGTAGAAAAAAAAAACAATAGTCAGGTCTTATAC
AGGACATCCCATACTAAACCTCATATAAAGACTTGTTACTGCAGCGTTTTGGAGAAATTG
GGCATTAACATTACTCAAAGTGTTATGAAGACCCAATTTTAAATAAATAGACAAAAAACA
ATGATCAGTACCTGTACAGAACATCACATACAATATGCATACTACATATAAACACTTCTT
ACTCCAGCAATCTGGAGAAGTGGGACATTAACATAATATAAAGTGTTATAAAGACCCCAT
TTCGATTAAGTAGAAATAAACAATGGTCAGTTCTTATTCAGGACATCTCATACTATATGT
GTACTTCACATGAAATCTTTTTTACTGCAGTGTTTTGGAGAAACTGGGTATTAACCTATT
ATAAAGTGATATAAAAACCCCATTTCTAATAAGTAGAAAAAAACAATGGTCAGTTCTTAT
ACAGGACATACCATACTATATATGTACTTCACATGAAGCGTTTTTACTGCAGCATTTTAA
AAAAAACGGGGTATTAACATAATATAAAATACTATAAAGACCACATTTTAAATAGGTAGA
AAAAAATCTATGGTCAGTTCTTATACAGGACATCCCATACTATATGTGTACTTCACATGA
AACCTTTTTACTGCAGTGTTTTGGAGAAATTGTATATAATATGTTTCAAAGTGTTCTAAA
GACCCCAATTCAAATAAGTAGAAAAAAACAATGGTCAGTTCCTATACAGGACATCCATAC
TATATCTGTACTTCACATAAAACTTTTTTACTGCAGCATTTTGGAGAAATGGGGTATTAA
AATAATATAAAGTGCTATAAAGACCTCATTTCAAATAAGTAGAAAAAAACAATGGTCAGT
TCTAGTACAGGACATCCCATACTATGTGTGTACATTACATGAAACCTTCTTACTGCACTG
TTTTGGAGAAATGAGGTATTAACACAACAAAGTGATATAAAAACCCCACTTCAAATAAGT
AGAAAAAAACAATTGTCGGTTCTTATACAGGACATCCCATACTATATATGTACTTCACAT
GAAACCTTTTTACTGCAGCATTTTAGAGAAACGGGGTGTTAACATAGAAAAAAAGTACTA
TAAAGTCCCCCTTTCAAATAAGTAGAGAAAAACAATGGTCAGATCTTATACACGACACCC
TTATCCCTGTGTGTACTTCACATGAAAGCTTTTTACTGCAGCATTTTAAAGACACGGGGG
GAATTAACATAGTATAAAGTAATATAAGGACCCCGTTTTAAATAAGTAGAAATAAACAAT
GGTCAGTTCTTATACAGGACATCCCGTACTATATGTGTACTTCACATTAAACCTTCTTAC
TGCACTGTTTTGGAGAAATTGTATATTAATATGATTTAAAGTGTTACAAAGACCCCATTT
TAATAAGTAGAAAAAGACAATGGTCAGTTCTTACATAGGACATCCCATACTATGTACTTG
AAATGAAACTTTCTTACTGCACTGTTTTGGAGAAATGGGGTATTAACATAATATAAAGTA
CTATAAAGACCCCATAACCAACAAGTAGAAAGAAACAATGGTCAGTTTTTATTCAGGACA
TTCCACACTATATGTGTACTTCACATAAAAACTTTTTACTGCACTGTTTTGGAGAAACGG
GGTAATAACCTGATAAAAAGTGCTATAAAGACCGCATTTCAAATAAGTAGAAAAAAACAA
TAGTCAGTTCTTATACAGGACATACCATACTATATGTGTACTTCACATGAAACCTTTTTA
CTGCAGCATTTAGGAGAAAGGGGGTATTAACATAATATACAGTGCTATAAAGACCCCATT
TCAAATAAGTAGAAAAAGACAATGGTCAGTTCTTATACAGGACATCCCATACTATATCTG
TACTTCACATGAAACCTATTTACTGCAGCGTTTTGGAGAAAGGGGGTATTAACATAATAT
AAAGTGCTTTAAAGACCCCATTTCAAATAAGTAGAAAAAGACAATGGTCAGTTCTCATAC
AGGACATCCCATACTATATCTGTACTTCACATGAAACCTATTTACTGCAGCGTTTTGGAG
AAAGGGAGTATTAACATAATATAAAGTGCTATAAAGACCGCATTTCAAATAAGTAGAAAA
AAACAATGATCAGTTCTTATACAGGACATACCATACTATATGTGTACTTCACATGAAACC
TTTTTACTGCAGCATTTTGGAGAAAGGGGGTATTAACATAATATAAAGTGCTTTAAAGAC
CCCATTTCAAATAAGTAGAAAAAGACAATGGTCAGTTCTTATACATGACATACCATACTA
TATATGTCCTACACATGAAACCTTTTTACTGCAGCATTTTGGAGAAACGAGGTATTAAGC
CAATATAAAGTGCTATAAAGACCCCATTTCAAATAAGTAGAAAAAAACAATGGTCTGTTC
TTATACAGGACGTACCATACTATATGTGTACTTCACATGAAACCTTTTTACTGCAGCATT
TTGGAGAAAGGGGGTATTAACATGATATAAAGTGCTTTAAAGACCCCATTTCAAATAAGT
AGAAAAAGACAATGGTCAGTTCTTATACATGACATACCGTACTATATATGTACTTCACAT
GAAACCTTTTTACTGCAGCATTTTGGAGAAACGAGCCAATATAAAGTGCTATAAAGACCC
TATTTCAAATACGTAGAAAAAAACAATGGTCAGTTCTTATACAGGACATACCATACTATA
TGTGTACTTTACATGAAACCTTTTTACTGCAGCATTTTGGAGAAAGGGGGTATTAACATA
ATATAAAGTGCTTTAAAGACCCCATTTCAAATAAGTAGAAAAAGACAATGGTCAGTTCTT
ATACATGACATACCATACTATATATGTCCTACACATGAAACCTTTTTACTGCAGCATTTT
GGAGAAAAGAGCCAATATAAAGTGCTATAAAGACCCTATTTCAAATACGTAGAAAAAAAC
AATGGTCAGTTCTTATACAGGACATACCATACTATATGTGTACTTCACATGAAACCTTTT
TACTGCAGCGTTTTGGAGAAACAGGTTATTAACATATTATAAAGTGCTATAAAGAGCCCA
TTTCTAAAAAGTAGAAAAAAAAAATGGTCAGTTCTTATACAGGAAATCCCATACTATATG
TGCACTTCACATTAAATCTTTTTTACTGCAGCATTTTGGAGTATTAGGTTACTAATGTAA
TTCAAAACGTTATAAAGACCCCATATCAAATAAGTAGAAAAAAACAATGGTCAGTTCTTA
TACAGGACGTCCCATACTATATCTGTACTTCACATGAAACCTTTTTACTGCAGCATTTTG
GAGAAAGGGGGTATTAACATAATATAAAGTGCTATAAAGACCCCATTTCAAATAAGTAGA
AAAAGACAATGGTCAGTTCTTATACATGACATCCCATACTACATATGTACTTCACATGAA
ACCTTTTTACTGCAGCATTTTGAAGAAACGGGGTATTAAGCTAATATCAAGTGCTATAAA
GACCCCATTTCAAATAAGTAGAAAAAAACAATGGTCAGTTCTTATACAGGACATCCCATA
CTATATGTGCACTTCACACGAAATCTTTTTTACTGCAGCGTTTTGGAGAAACTGGGTATT
AACCTGTTATAAAGTGACATAAAAACCCCATTTCTAATAAGTAGAAAAAAACAATGGACA
GTTCTTATACAGGACATCCCATACTATATGTACACTTCACATGAAATATTTTTTACTGCA
GCGTTTTGGAGAAACGGGGTATTAACATATTATAAAGTGATATAAAATCCCCATTTCTAA
TAAGTAGAAAAGAACAATAGACAGTTCTTATACAGGACATCCCATACTATATCTGTACTT
CACATGAAACATTTTTACTGCAGCATTTTAAAGAAACTGGGTATTAACATATTTTATAGT
GCTATAAAGAGCCCATTTCCAATAAGTAGAAAAAAACAATGGTCAGTTCTTAAACAGGAC
GTCCCATACTATGTGCACTTCACATGAAACCTTTTTACTGCAGTGTTTTGGAGAAACAGG
GTATTCATATATTATAAAGTGCTATAAGGAGCCCATTTCTAATAAGTAGAAAAAAACAAT
GTTTAGTTCTTATACAGGACATACCATACTATATGTGCACTTCACATGAAATCTTTTTTA
CTGCAGCGTTTTGGAGAAACTGGGTATTAACCTATTATAAAGTGACATAAAAACCCCATT
TCTAATAAGTAGAAAAAAACAATGGTCAGTTCTTACACAGGACATCCCATACTATATGTA
CACTTCACATGAAATCTATTTTACTGCAGCGTTTTGGAGAAACGTGGTATTAACATATTA
TAAAGTGCTATAAAGAGCCCATTTCCAATAAGTAGAAAAAAACAATGGTCAGTTCTTAAA
CAGGACATCCCATACTATATGTGCACTTCACATGAAACCTTTTTACTGCAGCGTTTTGGA
GAAACGGGGTATTAACATATTATAAAGTGCTATAAAGAGCCCATTTCCAATAAGTAGAAA
AAAACAATGGTTAGTTCTTAAACAGGACATCCCATACAATATGTGTACTTTACATGAAAC
CTTTTTACTGCAGCGTTTTAGAGAAACAGGGTATTAACATATTGTAAAGTGCTATAATGA
GTCCAATTCTAATAAGTAGAAAAAAACAATGGTCAGTTCTTATACATGACATACCATACT
ATATATGTACTTCACATGAAACCTTTTTACTGCAGCATTTTGAAGAAACGGGGTATCAAG
CTAATATCAAGTGCTATAAAGACCCCATTTCAAATAAGTAGAAAAAAACAATGGACAGTT
CTTATACAGGACATCCCATACTATATGTGCTCTTCACATGAAACCTTTTTACTGCAGCAT
TTTAAAGAAACTGGGTATTAACATATTTTATAGTGCTATAAAGAGCCCATTTCCAATAAG
TAGAAAAAAACAATGGTCAGTTCTTAAACAGGACATCCCATACTATGTGCACTTCACATG
AAACCTTTTTACTTCAGCGTTTTGGACAAACAGGGTATTAATATATTATAAAGTGCTATA
AGGAGCCCATTTCTAATAAGTAGAAAAAAACAATGGTCAGTTCTTATACAGGACATCCTA
TACTATATGTGCACTTCACACGAAATCTTTTTTACTGCAGCGTTTTGGAGAAACTGGGTA
TTAACCTGTTATAAAGTGACATAAAAACCCCATTTCTAATAAGTAGAAAAAAACAATGGA
CAGTTCTTATACAGGACATCCCATACTATATGTACACTTCACATGAAATATTTTTTACTG
CAGCGTTTTGGAGAAACGGGGTATTAACATTTTATAAAGTGATATAAAGTCCCCATTTCT
AATAAGTAGAAAAGAACAATAGACAGTTCTTATACAGGACATCCCATACTATATCTGTAC
TTCACATGAAACCTTTTTACTGCAGCGTTTTGGAGTATGAAGTTACTAATGTAATTCAAA
ATGTTAAAAAGACCCCATTTCAAATAAGTAGAAAAAAACAATGGTCAGTTCTCATACAGG
ACATCCCTTACTATATGTGTACTTCACATGAAACCTTTTTACTGCAGCATTTTGGAGAAA
CGGGATATTAACATTATTCATAGTGCTATAAAGACCCCAATTCAAATAAGTAGAAAAAAT
GACAATGGTCAGTTCTTATACAGGACATCACATACTATATGTGCACTTCACATGAAACCT
TTTTACTGCAGCGTTTTGGAGAAACAGGGTATTAACATATGATAAAGTGCTATAAAGAGC
CCATTTCCAATAAGTAGAAAAAACAATGGTCAGTTCTTACATAGGACATCCCATACTATG
TACTTTACATGAAACTTTCTTACTGCACTGTTTTGGAGAAATAGGGTATTAACATAATAT
AAAGTACTATAAAGACCCCATTTCCAATAAGTAGAAAGAAACAATGGTCAGTTCTTATTC
AGGACATCCCATACTATATGTGTACTTCACATAAAAACTTTTTACTGCAGCATTTTAAAG
AGACGGGGTATTAACATAATATAAAATACTATAAAGACCACATTTTAAATAGGTAGAAAA
AAACAATGGTCAGTTCTTACACAGGACATCCCATACTATGTGTGGACTTCACATGAAACC
TTATTACTGCAGTGTTTTGGAGAAATTGTTTAATATTAAATTTCAAAGTGTTATAAAGAC
CCCAATTTAAATAAGTAGAAAAAAACAATGGTCAGTTCTTATATAGGACATCCCATACTA
TATCTGTACTTCACATGAAACCTTTTTACTGCAGCATTTTTCAGACATGGGGTAATAACA
TAATATAAAGTGCTATAAAAACTCCATTTCTGATAAGAAGAAAAAAACAATAGTCAGTTC
TTATACAGGACATCCCATGCTATATATGTACTTCACATGAAACCTTTTTACTGCAGCATT
TTAAAGAGACGGGGTATTAACATAGTATAAAATACTATAAAGACCGCATTTTAAATAAGT
AGAAAAATAACAATGGTCAGTTCTTACACAGGACATCCCATACTATGTGTGAACTTCACA
TGAAACCTTATTACTACAGTATTTTGGAGAAATTGTATATTATTATATTTCAAAGTGTTA
TAAAGACCCCAATTTAAATAAGTAGAAAAAAAACAATGGTCAGTTCTTATACAGGACATC
CCATACTATATCTGTACTTCACATGAAACCTATTTACTGCAGCATTTTGGAGAAATGGGG
TATTAACATAATATAAAGTGTTATAAAGACCCCAATTCAAATAAGTTGAAAAAAACAATG
TCAGTTCTTATACATGACATCCTATACTATATCTGTACTTCACATGGAACCTTTTTACTG
AACAATTGGGTATTATTATAATTCAAAATGTTATAAAGACCCCATTTCCAAAAAGTATTA
AAAAAAAAACAATGATTAGTTATTGTACAGGACTTCCCATACTAAATGTGTACTTCACAT
AAAAACCTTATTACAGCAGGGTTTTTGAGAAATGAGGTTTAACATAATTTAAAGTGTTTT
AAAGACCCAATTTCTTGTAAGTAGAAGTAAACAATGGTCAGCTCTTATGCAGGACATCCT
ATATTATAAGCATACTTCACATGAACACTTGTTACTTCAGTTTTTTGGAGAATTGGGACA
TTATTACTTTTCAGATGGATATAAACACCCAATTTCTAATAAGTATTATGTATTTTGTAC
ATATGAAGACTTCTTACTGCAGCAAGTTCTATAATGACCCAATTTCTACTAAGTAGAAGA
AAACATTGATCAGTCGTACAGGACATGCAATGCTATATGCATATCTCAGACGAAGACTTG
TTACTGCATCGTTTTGGAGAATTGGGACATTGTTACCTTTTAGATTGCTACAAACACCTT
ATTTCTAATAAGTAGAAAAAAGAACAGTCATTTCTTTTACAGGACATCACATACTATATG
CATACCTCATAGGAAGACTTGTTACTGCAGTGATCTGGATTAATGGGGCGTTATTACTCC
TCAGATGACTATAAAGTGTCCATTTTGAATAAGTAGAATAAAATAATGGACAGTTTTGAT
ACAGGATGAATGTGTCAAGGACAGACAGCACATCACAGTTTTCCACAACTCCAAATGTGT
CAGGGATACACAAAATTGCAGTTCCCTTCCTGCTGAGGAACTATATTTATTGACCTCCAT
AGTAATTGTTTTTTTTAAAAATGGAAGTCAATGGTTACCAGTTTTCAAGTTCATTCTAAA
TATCTTTTGTGTTCAACCAAAAGAAGGAACTAATAAATGTTTGTAACCATTTGATTGCCA
GTGCATAGTGCGTTCATTTTCACTTTTGGGTAAACTATCTCTATGAAATTAACCAAACAT
ATTTGTTTTGTCTTTGTCTTTGTACCCTACATTTGGAGCAGCACCACTCATCATCCCCAA
TAATATCATTTTGTTGTAATGGTACAATAATAGCTTGAGACAGTTGGGATGATGCCATCA
ACCTAACTGACCACTGAATTGTCCATTGAAGAACTGACCGTTTTTTTTTTTTTTTTTACT
TATTAGAAATGGGGTCTTGATAGCCATCTAAAAGGTAATTATGTCCCTTTTCTCTAAAAC
GCTGCCGTAAGAAGTCTTCATATGAGGTACGCCTTTAGTATGGGACGTCCTTTTTAAGAA
CAGACCATTGTTTTCTTCTACTTATTAGACATTGGGTCTTTATGACACTTTGAATGTTAT
TATTCCTCCATTTCTCCAAAATGCTGCAGTGACAAGCTTTCATGTAAAGTATGCATATAT
TATGGAATGTCATGAACGTGAACTGCCCATTGTTTTCTTCTACTTATTAGACATTGGGTA
TTTAAAGCACTTTATATAATGTTTATGCCCAAATTCTCCAAAACACTGCAGTAACAAGTC
ATCTGATAAATACATGTAGTATGGGATGTCCTGTACAAGAACTGACCGTTGTTTTTTTCT
ACTTTTTAGAAATTAGGTCTTTATAGTACTTTAAGTTGATACCTATTTCACCAAAATGCC
GCAGTAGGATGGTTTCATGTAAATTATGCATACAGTGAGGGACGTCCTGTACAAAAACAT
AAAGCACTTTATATTATGTTAATGGCCCAATTCTCCAAAAAGTGGCAGTAAGAAGGTTTT
ATATTAGGTATGCATACAGTATGGGATGTCCTCTACGAGTATTCAGCAATAGGAAGAGCT
GAGCATTGTTATTTTTTTCTACTTTTTAGAAAAGGGGTCTTTAAAGCAATTTCTAAGTTT
AATACCCAATTTCTCGAAAATGGTGCAGTAATAAGTTTTCATATGAAGTATGCATAAAGT
ATAGGACATCCTGTATGACAACTGACTATTGTTTTTTCTACTTATTAGTAATGAGGTCTT
TATAGTACTTCATATTATGTTAGTGCCCCATTTCTTTAAAATGTAGTAGTAAGAAGGCTT
CATATGATGTATGCAAATTTTATGAGATGTCCTTTACAAAAACTGACTATTTTTGTATTC
TACTTCTAAAAAATGGGGTCTTTAAAACACTTGAATTTTGTTATTTCCCAATTTCTCCAA
AATTATTTGGTGAGAAGTCTTCACATGAAGTATGTGTATAGTATAGGATGCCCTGTATAA
AAACTGGCAATTGTTTTCTTCTACTTATTAGAAATTGGGTCTTTATAGCACTTTGTAATA
TGTTAATATCCCATTTCTCGAAAATACTGCAGTAAGAATGTTCCATGTGAAGTACGCATA
TAGTATGGGATGTCCTATATAAGAACTGACCAATGTTTTTTTCTACTTATTTGACATGCG
GTCTTTGTAGCACTTTATAATATGTTAATACCCCATTTCTTCAAAATGCTGCAGTAAAAA
GGTTTGATGTGAAGTACACATATATTATGGGATGTCCTGTATATGAACTGACCATTGTTT
TTTCTACTTATTTGAAATGGGGTCTTTATAGCACTTTGTAATATGTTAATACCCTGTTTC
TCCAAAACACTGAAGTAAAAAGGTTTTATGTGAAGTACACATATAGTATGGAATGTTCTG
TATAAGAACTGACTATTGTTTTTTTCTACTTATTTAAAATGTGGTCTTTATAGCATTTTA
TATTGTGTTAATACCCCATTTCTCGAAAATGCTGCAGTAAAAAGGTTTCATGTGAAGTAC
ATATATAGTTACATATATAGTATTGGATGTCCTGTTTAAGAATTGACCATTATTTTTTTC
TACTTATTTGAAATGCGGTCTTTATAGTACTTTATATTATGTTAATACCCCGTTTCTTTA
AAATGCTGCAGTAAAAAGGTTTTATGTGAAGTACACATATAGTATGGGATGTCCTGTATG
AGAACTGACAATTGTTTTTTTCTACTTATTTGAAATGGGGTCTTTATAGCACTTTATATT
ATATTTATACCCCATTTCTCCAAAAGCAGTGCAGTTAGAAGGTTTAGTGTGAAGTACACA
TATAGTATGGGATGTCCTGTATAAGAATTGACCATTGTTTTTTCTACTTATTTGAATTGA
GGTTTTTATAGCACTTTATATTATGTTAATACCCCCGTTTCTTTAAAATGCTGCAGTAAA
AAGTTTTTATGTGAAGTACACACATAGATTAGGATGTCCTGTATAAGAACTGACCATTGT
TTTTTTCTACTTATTTGAAATGGGGTGTTTATAGTACTTTATATTATGTTAATAGCCAGT
TTCTTTAAATTGCTGCAGTAAAAAGGTTTTATGTGAAGTACATAAATAGTATGGGATGTC
CTGTATAAAAACTGACCATTGTTTTTTCTACTTATTTGAAATGGGGTCTTTATAGTACTT
TATATTATGTTAATGCCCCGTTTCTTTAAAATGCTGAAGTAAAAAGGTTTCATGTGAAGT
ACATATATAGTTTAGGATGTCCTGTATAAGAACAGACCATTGTTTTTTCTACTTATTTGA
AATTAGGTTTTTATGTCACTTTATAGTATGTTAATACCCCATTTCTTTAAATGCTGCAGT
AAAAAGGTTTCATGTGAAGTACACATATATTATGGGATGTCCTGTATAAGAACTGACCAT
TGTTTTTTTCTACTTATTTTTTAATGAGGTTTTTATATCACTTTATATTATGTTAATACC
CCATTTCTTTAAAATGCTGCAGTAAAAAGGTTCATGTGAAGTACAAATATACTATGAAAT
GTCCTGTACAAGAACTGACCAATGTTTTTTTCTACTTATTTAAAATGCTGTGTTTATATT
ATGTTAATACCCAGTTTCTTTAAAATGCTGGAGTAAAAAGGTTTTATGTGAAGTAGATAT
ATAGTATGGGATGTCCTGTATAAGAACTGACAATTGTTTTTTCTACTTATTTGAAATGGG
GTTTTTTTTATATCATTTTATATTATTATGTTAATACCCCGCTTCTCCAAAACAGTGCAG
TAAGAAGTTTTCATGTGAAGTACACATATAGTATGGGATGTCCTGTATAACAACTGACAA
TTGTTTTTTTCTTCTTATTTAAAATGCGGTCTTTATAGTACTTTATATTATGTTAATATC
CCGTTTCTTTAAAATGCTGCAGTAAAAAGGTTTCATGTGAAGTACACATATAGTATGGGA
TGTCCTGTGTAAGATCTGACCATTGTTTTTTTCTACTTATTTGAAATGGGGTTTTTTTAG
TACTTTTTTCTATTTTAATACCTCAGTTTCTCCAAAACAGTGCAGTAAGAATGTTTAATG
TGATGTACACGTATAGTATGGAATGTCTTGTATAAGAACTGATCTTTGTTTTTTTCTACT
TATTTGAAATGGGGTTTTTATAGTACTTTATATTATGTTAAATACCCCATTTTTTTAAAA
TGCTGCAGTAAATAGTTTTTATGTGAAGTACATATATAGTATGGGATGTCCTGTATAATA
ACTGACCATTGTTTTTTTTCTACTTATTTAAAATGGGGTCTTTTTAGTACTTTATATTAT
GTTAATACCCCGTTTCTTTAAAATGCTGCAGTAAAAAGCTTTTATGTGAAGTACACACAT
TGATTAGGATGTCCTGTATAAGATCTGACCATTGTTTTTTTCTACTTATTTAAAATGCGG
TCTTTTTAGTACTTTATACATTTACATTTAGTCATTTAGCGGACGCTTTTATCCAAAGCG
ACTTACAAATGAGGACAAGGAAGCAATTTACACAACTGTTAGAGCAACAATGAATAAGTG
CTGTAGGCAAGTTTCAGGTGTGTAAAGAGTGTGAGAAGCAAAACATTAGTATTTTTTTTT
ATAGTTAGTGTAGGAGTCAGAGAGGGAGTTGCATATTAGTAAGGAAAGTGGAGACTAAAT
TGTTATATTAAGTTATATTATATTATGTTAGTACCCAATTTCTTTAAAATGCTGCAGTAA
TAAGGTTTCATGTGAAGTAAATTTATAGTTTAGGATGTACTGTATAAGAACTGGCCATTG
TTTTTTTCTACTTATTTGAAATGCGGTCTTTATAGTACTTTATATTATGTTAATACCCTG
TTTCTCCAAAACGCTGCAGTAAAAAGGTTTCATGTGAAGTACACATATAGTATGGGATGT
CCTGTATAAGAACTGACCATTGTTTTTTTCTACTTATTTAAAATGCGGTCTTTATAGTAT
TTTATATTATGTTAATACCCCGTCTCTTTAAAATGCTGCAGTAAAAAGGTTTCATGTGAA
GTACATATATAGTATGGGATGTCCTGTATAAGAACTGACCATTGTTTTTTTCTACTTATT
AGAATTGGGGTCTTTATAGCACTTTATAATATGTTAATACCCTATTTCTCCAAAACGCTG
CAGTAAAAAGGTTTCATGTGAAGTGCACATATAGTATGGGATGTCCTGTATAAGAACTGA
CCATTGTTTTTTTCTACTTATTGGAAATGGGCTCTTTATAACACTTTAAAATATATTAAT
ACCCTATTTCTCCAAAACACTGCAGTAAGAAGGTTTCATGTGAAGTGCACATATAGTATG
TGATGTCCTGTATAAGAACTGACCATTGTTTTTTTCTACTTATTTAAAATAGGGTCTTTA
TAGTACTTTATATTATGTTAATACCCCGTTTCTTTAAAATGCTGCAGTAAAAAGGTTTCA
TGTGAAGTACATATATAGTATGGGATGTCATGTATAAGATCTGACCATTGTTTTTTTCTA
CTTATTTGAAATGGGGTCTTTAAAGCACTTTATATTATGTTAATACCCTGTTTCTCCAAA
ATGCTGCAGTAAAAAGGTTTCATGTGAAGTACACATATAGTATGGGATGTCCTGTATAAG
AACTGACCATTGTTTTTTTTCTACTTATTTGAAATGGGGTCTTTATAGCACTTTATATTA
TGTTAATACCCCGTTTCTTCAAAACGCTGCAGTAAATAGGTTTCATGTGATGTACAGATA
TAGTATGGGATGTCCTGTATAAGAACTGACCATTGTTTTTTTCTACTTATTTGAAATGGG
GTCTTTATAGAACTTTATATTATGTTAATACCCCATTTCTCCAAAATGCTGCAGTAAAAA
GGTTTCATGTGAAGTACACATATAGTATGGTATGTCCTGTATAAGAACTGACCATTGTTT
TTTTTCTACTTATTTGAAATAGGGTCTTTATAGCACTTTATATTATGTTAATACCCCGTT
TCTCCAAAATGCTGCAGTAAAAAGGTTTCATGTGAAGTACATATATAGTATGGGATGTCC
TGTATAAGAACTGACCATTGTTTTTTTCTACTTATTTGAAATGGGGTCTTTATAGCACTT
TATATTATGTTAATACCCCCTTTCTCCAAAATGCTGCAGTAAAAAGGTTTCATGTGAAGT
ACACATATAGTATGGTATGTCCTGTATAAGAACTGACCATTGTTTTTTTTCTACTTATTT
GATATGCGGCCTTTATAGCACTTTATATTATGTTAATACCCCCTTTCTCGTTTCATGTGA
AGTACAGATATAGTATGGGATGTCCTGTATAAGAACTGACCATTGTCTTTTTCTACTTTT
TTGAAATGGGGTCTTTATAGCACTTTATATTATGTTAATACCCCCTTTCTCCAAAATGCT
GCAGTAAAAAGGTTTCATGTGAAGTACACATATAGTATGGTATGTCCTGTATAAGAACTG
ACTATTGTTTTTTTCTACTTTTTTGAAATGCGGTCTTTATAGCACTTTATATTAGGTTAT
TACCCCAATTCTCCAAAATAGTGCAGTAAAAAGTTTTTATGTGAAGTACACAAAAAGTAT
GGGATGTCCTGAATAAGAACTGACCATTGTTTCTTTCTACTTATTGGAAATGGGGTCTTT
ATAGCACTTTATATTATGTTAATACCCCGTTTCTCCAAAACAGTGCAGTAAGAAAGTTTC
ATGTGAAGTACATAGTATGGGATGTCCTATGTAAGAACTGACCATTGTTTTTTTCTACTT
ATTGGAAATGGGCTCTTTATAGCACTTTATCATATGTTAATACCCTGTTTCCCAAAAACG
CTGCAGTAAAAATGTTTCATGTGAAGTGCACATATAGTATGAAATGTCCTGTATAAGAAC
TGACCATTGTTTTTTTCTACTTATTTAAAATAAACTCTTTATAGTACTTTATATTATGTT
AATACCCTGTTTCTTTAAAATGCTGCAGTAAAAAGCTTTTATGTGAAGTACACACATAGA
TTAGGATGTCCTGTATAAGATCTGACCATTGTTTTTTTCTACTTATTTGAAAGGGGGTAT
TTATAGTACTTTTTCTATGTAATACCCTGTTTTTCCAAAATGCTGCAGTAAAAAGGTTTC
ATGTGAAGTACACATATAGTATGAGATGTGCTGTATAACAACTGACAATTGTTTTTTCTA
CTTATTTGAAATGGGGTTTTTATATCACTTTATATTATGATGTTAATACCCTGCTTCTCC
AAAACAGTGCAGTAAGAAGTTTTCATGTGAGGTACACATATTGTATGTGATGTTCTGTAT
AGGAACTGATAATTGTTTTTTGTCTACTTATTGAAAATTGGGTCTTTATAACACTTTGAG
TAATGTTAATACCCAATTTCTCCAAAACGCTGCAGTAACAAGTCTTTATGTGAAGTACAC
ACTTAGAATAGGATGTCCTGTATAAGACCTGACTATTGTTTTTTTTTCTACATATTTTAA
ATGAGCATTTTATACAACTTTGTTATGTTAATACCTCATTTTTCCAAATTGCTGCAGTAA
AAAGGATTCATATGTTGTATATATGCATATAGCATGGGACATCTAGTATCAAACCTGATC
AGTCTTTTATTTAACTTATGTCAAACAATGTATTTATAGCACTTTAAAGACTTTATAGCT
CAATAATAGCACATTTCTCCAAAATGCTGCAGTAAATAGGTTATCATATGAGGTATGCAT
ATAATATTGGATGTCGTGTATAATAACTGTCCATTGTTTTCTTCTGCTTACTTAAATTGA
GGTCTTTATAACACTTTGAAATATAATATTATACAATTTCTCCAAAACACTGCAGTAATG
AGGTATGCATGTGAAATCCACAGATTGTATGGCAGAACCAAACTTTGTTTTTTTTCTACT
TATTTAAAATGCGGTCTTTATAGCACTTTAAAGTGTGTTAATGGTACATTTCTCCAAAAT
GCTGCAGTAAAACAGGCTTCATATGATGTACATGCTTAGTATTTGACTTCCTGCATCAGA
TCTTATTGTTGTTTTATTCTACTTATAACAAATAATAAGGTCTTTACAGTCATCTAAAGT
GTAATAATGCCCCATATCCCATATACTGAAATGAAGCATTACCTTTAAAAGGTCTCCTGT
TAAATGAAATAAACATATATAGTATTGTAATTCAAACAATGTTTTGTTGGACTACTTTAT
GATTGTTTTCACTTTCTGAGGTTAGCCACGTTGTATAAAATTGCATTTAACCTTATTTGC
AATGTACTGTAGTTGGCTAGGAGAAGTAGAAACGCATTCTGTGTATTTAGAAATCGTATA
TTTATTCTGTCCGTTTGATCTGCTATAAAATCATTTGAAGCAAAAAGATAAACTTGAGGA
AATTAAAGGTAAGCCCAGAAACCAATTTCTTTAAATAACAACAGTCAAAAAAGCTAATAA
ATTGTTTAATAAAGCATACGTGGGAGGAAAGGGGGATAAACTTATATTTCGTTGTCATCT
CTCTGTTCTGGGCGAAATGGGTGCTCTGTGGAGCGCTCTCTGTGTGGCTGCTGACATTAC
CGTAATGATAATAATACGCGCGCACCGAAATATAAAGCGCGGCTGGCTTGACTGTGTTTT
TCCGAACCGCGGCTGGCTTGACCGCAGT
>Drerio-B-G4281-Map16#CLASSII/TIR/nan
AACTAAGGCCCCGTTTACACTAATGCGTTTTCGTTTTAAAACGCATAAGTTTTGCTACGG
TTACGCCATCCGTCCACACTACGCCGGAGTTCTCGAGCGCCGAAAACAGAGCGTTTTGAA
AACGCTGGAGAGGCCGTTTTCATTCTAAAACATCAAGCTGCTGCAATCCGTCTCAGTGTG
GATGAGGAAAAACGGAGACATCTGAAAACGGAGGCGGGACTGCTGAGATTCGCTACCTGA
TTGGGGCTTTTGTGTCATTGCCTTCATCACTGTATCCTTCCCTTATTCGTCAAGCCCCTA
TCACATGACTATAACACATGGCTTTAACGCTACCGGAAGACAGTTACTGTAAACAACAAC
ATGGGCACAGAAATGGGAGCGTTGTTTGCACTATTGTCTGTTTTAGGCGCCATTGTGCAG
TTATTCATTTGTTACGTTTAAGTAACAACTCGACCTCGTCGTCTGTCCACAAAAATACCT
CTCTTGCTTTCTTTGCCATCGCGTTTAATGTTCAACCGGCGTTTGTTGACTAACAATAAC
CAAATGCCGAGCGAGACGCATGCTTTCTGTTTATACTAGAACGCGCATGCCCAGAGTGCG
CGAATGGTCACGTGATATACGTTTTTGGTGGCGTAGTGTGGACGGAGATATGTTCAGAGA
CGCTAGGTAAAACGCTAGTGTGGACGCGGATCGTTTTTGATCTAAAACGCCGTTTTAAAA
CTAAAACGCACTAGTGTAAACGGGGCCTAAGT
>Drerio-B-G2866-Map3#CLASSII/Helitron/nan
TAACTAGATTCTTAAAGTTTGAGAACAAACTTTGAGGCTGGCTTGTGAAAGCCTGACGGT
AATAGTTTATTTAGTTTAAACAGTTTTAAAAAGTATGAAAAGATAGATAGATAGATAGAT
AGATAGATAGATAGATAGATAGATAGATAGATAGATAGATAGATAGATAGAATGATACAA
AGATAGATTAGCATGTTATTAACATGATTTTAACGTGAAATAGCATGTTGTTAGCATGAT
TCTAGCATGAATTAGCATGTTACTAGCATGATTTTAGCATGAATTAGCATGTTGTTAGCA
TGATTTTAGCATGAATTAGCATGTTACTAGCATGATTCTAGCATGAATTAGCATGTTGTT
AGCATGATTCTAGCATGAATTAGCATGTTGTTAGCACGATTCTAGCATGAATTAGCATGT
TACTAGCATGATTCTAGCATGAATTAGCATGTTACTAGCATGATTTTAGCATGAATTAGC
ATGTTACTAGCATGATTCTAGCATGAATTAGCATGTTGTTAGCATGATTCTAGCATGAAT
TAGCATGTTGTTAGCATGATTCTAGCATGAATTAGCATGTTACTAGCATGATTCTAGCAT
GAATTAGCATGTTACTAGCATGATTCTAGCATGAATTAGCATGTTGTTAGCATGCTTTTA
GCATGAATTAGCATGTTACTAGCATGATTCTAGCATGAATTAGCATGTTGTTAGCATGAT
TCTAGCATGAATTAGCATGTTACTAGCATGATTCTAGCATGAATTAGCATGTTGTTAGCA
TGATTCTAGCATGAATTAGCATGTTACTAGCATGATTCTAGCATGAATTAGCATGTTGTT
AGCATGATTCTAGCATGAATTAGCATGTTACTAGCATGATTCTAGCATGAATTAGCATGT
TACTAGCATGATTCTAGCATGAATTAGCATGTTGTTAGCATGATTCTAGCATGAATTAGC
ATGTTACTAGCATGATTCTAGCATGAATTAGCATGTTACTAGCATGATTCTAGCATGAAT
TAGCATGTTGTTAGCATGATTCTAGCATGAATTAGCATGTTATTAGCATGATTCTAGCAT
GAATTAGCATGTTGTTAGCATGATTCTAGCATGAATTAGCATGTTACTAGCATGATTCTA
GCATGAATTAGCATGTTACTAGCATGATTCTAGCATGAATTAGCATGTTACTAGCATGAT
TCTAGCATGAATTAGCATGTTACTAGCATGATTCTAGCATGAATTAGCATGTTAATAGCA
TGATTCTAGCATGAATTAGCATGTTGTTAGCATGATTCTAGCATGAATTAGCATGTGACT
AGCATGATTCTAGCATGAATTAGCATGTGACTAGCATGATTCTAGCATGAATTAGCATGT
AACTAGCATGATTCTAGCATGAATTAGCATGTTGTTAGCATGGTGTAAGAGCATGAGTCA
AACAAGCCAACCCCCGCCTCTCTACGATGTTCTGATGCTGAGATATAGCTGGTGCCATAT
CGTTGCTAGGTTAGTCTGTTTTGTTGCTATGGAGTTGATTGACAGCTTAGACTGATGATG
TATCAAAGCTTCTTGCCAGTATGAACAGTTAAACACAACCCCCATGTCTCTATCACACTG
CAGCATGACAATATCAGTCTGAACCTCTTTAATTGCAGTCTATGGGACAGTTGCTAGGGT
GCAGTATCTGGTTGTTAGGGTGTGGCTAGAAAGTTAAAAGGCCATCAGTGATTGGCTGCT
GGCTAGACTGAGTTAAATGAGCTCAGCCATTAGTCTGTAGGACAGTCTGATGCAGAGTTA
TGAGCTCACAAAGTTTGATCCCATGTAAAGTCAATGAGAGTCTTTTGCAATGGAAGTCTA
TGGGACGGTTTCTAGGGTCCAAAAGTGGTTGCTAGGGCGTGGCCAGAAAGTTTAAAGGTG
ATCAGTCATTGGCAGTTTGATAGTCTGAGTTAAATGAGCCCAGTTAGAAGTCTGTGTGAC
ATTCTGATGCGGAGTTATGAGGTCACAAAGTTTGATCCAATGTTACGTCTATGGGATTTT
TCCGACGGTCCCGGGACGTTTTTCGGGAAACCGAAAGTCGGATCAGTCGGAAAGGATATA
GCAACTCGAGTCAGAATAGTTCGGAGGTCTGACCCGAGTTTGATGGTCATAGCTTGAATG
GCCTAGGAGGAGATAGAGTTTAATTTTTAGTCTCAGAAGAAGAATAATAATATTAATAAT
AAAAATAACTAGATTCTTAAAGTTTGAGAACAAACTTTGAGGCTGGCTTGTGAAAGCCTG
ACGGTAATAGTTTATTTAGTTTAAACAGTTTTTAAAAGTATGAAATGAATTAGCATGTTG
TTAGCATGATTCTAGCGTGAATTAGCATGTTGTTAGCATGATTCTAGCATGAATTAGCAT
GTTGTTAGCATGATTCTAGCATGAATTAGCATGTTGCTAGCATGATTCTAGCATGAATTA
GCATGTTGCTAGCACGATTATAGCATGAATTAGCATGTTACTAGCATGATTCTAGCATGA
ATTAGCATGTTGTTAGCATGATTCTAGCATGAATTAGCATGTTGTTAGCATGATTCTAGC
ATGAATTAGCATGTTACTAGCATGATTCTAGCATGAATTAGCATGTTACTAGCATGATTC
TAGCATGAATTAGCATGTTGTTAGCACGATTCTAGCATGAATTAGCATGTTACTAGCATG
ATTCTAGCATGAATTAGCATGTTACTAGCATGATTCTAGCATGAATTAGCATGTTACTAG
CATGATTCTAGCATGAATTAGCATGTTGTTAGCATGATTCTAGCATGAATTAGCATGTTA
CTAGCATGATTCTAGCATGAATTAGCATGTAACTAGCATGATTCTAGCATGAATTAGCAT
GTTGTTAGCATGATTCTAGCATGAATTAGCATGTTACTAGCATGATTCTAGCATAAATTA
GCATGTTACTAGCACGATTCTAGCATGAATTAGCATGTTACTAGCATGATTCTAGCATGA
ATTAGCATGTTGTTAGCATGATTCTAGCATGAATTAGCATGTTACTAGCATGATTCTAGC
ATGAATTAGCATGTTGTTAGCATGATTCTAGCATGAATTAGCATGTTACTAGCATGATTC
TAGCATGAATTAGCATGTTGTTAGCATGATTCTAGCATGAATTAGCATGTTACTAGCATG
ATTTTAGCATGAATTAGCATGTTGTCAGCATGATTCTAGCATGATTTAAGCATGTTAATA
GCATGATTCTAGCATGAATTAGCATGTTGTTAGCATGATTCTAGCATGAATTAGCATGTG
ACTAGCATGATTCTAGCATGAATTAGCATGTAACTAGCATGATTCTACCATGAATTAGCA
TGTAACTAGCATGATTCTAGCATGAATTAGCATGTTGTTAGCATGGTCTGCGAGCATGAG
TCAAACAAGCCAACCCCCGCCTCTCTACGATGTTCTGATGCTGAGATATAGCTGGTGCCA
TATCGTTGCTAGGTTAGTCTGTTTTGTTGCTATGGAGTTGATTGACAGCTTAGACTGATG
ATGTATCAAAGCTTCTTGCCAGTATGAACAGTTAAAAACAACCCCCATGTCTCTATCACA
CTGCAGCATGACAATATCAGTCTGAACCTCTTTAATGGCAGTCTATGGGACAGTTGCTAG
GGTGCAGTATCTGGTTGTTAGGGTGTGGCTAGAAAGTTAAAAGGCCATCGGTGATTGGCT
GCTGGCTAGACTGAGTTAAATGAGCTCAGCCATTAGTCTGTAGGACAGTCTGATGCAGAG
TTATGAGCTCACAAAGTTTGATCCCATGTAAAGTCAATGAGAGTCTTTTGCAATGGAAGT
CTATGGGACGGTTTCTAGGGTCCAAAAGTGGTTGCTAGGGCGTGGCCAGAAAGTTTAAAG
GTGGTCAGTCATTGGCAGTTTGATAGTCTGAGTTAAATGAGCCCAGTTAGAAGTCTGTGT
GACATTCTGATGCGGAGTTATGAGGTCACAAAGTTTGATCCAATGTTACGTCTATGGGAT
TTTTCCGACGGTCCCGGGACGTTTTTCGGAAAACCGAAAGTCGGATCAGTCGGAAAGGAT
ATAGCAACTCGAGTCAGAATAGTTCGGAGGTCTGACCCGAGTTTGATGGTCATAGCTTGA
AAGGCCTAGGACGAGATAGAGTTTAATTTTTAGTCTCAGAAGAAGAATAATAATAATAAT
AATAATAAGTTTAATAGGATAACAGTAGTCTGGCTTGCTACACAAGCCAGCCTAATAAGT
TTAATAGGATAACAGTAGTCTGGCTTGCTACACAAGCCAGCCTAATAAATTAGCATGTTA
CTACCATGATTCTAACATGAAATAGCATGTTGTTAGCATGATTCTAGCATGAATTAGCAT
GTTACTAGCATGATTCTAGCATGAATTAGCATGTTGTTAGCATGATTCTAGCATGAATTA
GCATGTTACTAGCATGATTCTAGCATGAATTAGCATGTTGTTAGCATGATTCTAGCATGA
ATTAGCATGTTGTTAGCATGATTCTAGCATGAATTAGCATGTTGTTAGCATGATTCTAGC
ATGAATTAGCATGTTACTAGCATGATTCTAGCATGAATTAGCATGTTACTAGCATGATTC
TAGCATGAATTAGCATGTTGTTAGCATGATTCTAGCATGAATTAGCATGTTACTAGCATG
ATTCTAGCATGAATTAGCATGTTGTTAGCATGATTCTAGCATGAATTAGCATGTTACTAG
CATGATTCTAGCATGAATTAGCACGTTGTTAGCATGATTCTAGCATGAATTAGCATGTTA
CTAGCATGATTCTAGCATGAATTATCATGTTGTTAGCATGATTCTAGCATGAATTAGTAT
GTTACTAGCATGATTCTAGCATGAATTAGCATGTTACTAGCATGATTCTAGCATGAATTA
GCATGTTGTTAGCACGATTCTAGCATGAATTAGCATTTGACTAGCATGATTCTAGCATGA
ATTAGCATGTGACTAGCATGATTCTAGCATGAATTAGCATGTTGTTAGCATGATTCTAGC
ATGAATTAGCATGTTACTAGCATGATTCTAGCATGAATTAGCATGTTGTTAGCATGATTC
TAACATGAATTAGCATGCTACTAGCATGATTCTAGCATGAATTAGCATGTTGTTAGCATG
ATTCTAGCATGAATTAGCATGTTACTAGCATGATTCTAGCATGAATTAGCATGTTGTTAG
CATGATTCTAGCATGAATTAGCATGTGACTAGCATGATTCTAGCATGAATTAGCATGTTA
CTAGCATGATTCTAGCATGAATTAGCATGTAACTAGCATGATTCTAGCATGAATTAGCAT
GTGACTAGCATGATTCTAGCATGAATTAGCATGTAACTAGCATGATTCTAGCATGAATTA
GCATGTTGTTAGCATGTGCGAGCATGAGTCAAACAAGCCAACCCCCGCCTCTCTACGATG
TTCTGATGCTGAGATATAGCTGCTGTTATATCGTTGCTAGGTTAGTCTGTTTTGTTGCTA
TGGAGTTGATTGACAGCTTAGACTGATGATGTATCAAAGCTTCTTGCCAGTATGAACAGT
TAAAAACAACCCCCATGTCTCTATCACACTGCAGCATGACAATATCAGTCTGAACCTCTT
TAATTGCAGTCTATGGGACAGTTGCTAGGGTGCAGTATCTGGTTGTTAGGGTGTGGCTAG
AAAGTTAAAAGGCCATCAGTGATTGGCTGCTGGCTAGACTGAGTTAAATGAGCTCAGCCA
TTAGTCTGTAGGACAGTCTGATGCAGAGTTATGAGCTCACAAAGTTTGATCCCATGTAAA
GTCAATGAGAGTCTTTTGCAATGGAAGTCTATGGGACGGTTTCTAGGGTCCAAAAGTGGT
TGCTAGGGCGTGGCCAGAAAGTTTAAAGGTGATCAGTCATTGGCAGTTTGATAGTCTGAG
TTAAATGAGCCCAGTTAGAAGTCTGTGTGACATTCTGATGCGGAGTTATGAGGTCACAAA
GTTTGATCCAATGTTACGTCTATGGGATTTTTCCGACGGTCCCGGGACGTTTTTCGGGAA
ACCGAAAGTCGGATCAGTCGGAAAGGATATAGCAACTCGAGTCAGAATAGTTCGGAGGTC
TGACCCGAGTTTGATGGTCATAGCTTGAAAGGCCTAGGAGGAGATAGAGTTTAATTTTTA
GTCTCAGAAGAAGAATAATATAGAAACTAGATTCTTAAAGTTTGAGAACAAACTTTGAGG
CTGGCTTGTGAAAGCCTGACGGTAATAGTTTATTTAGTTTAAACAGTTTTTAAAAGTATG
AAATTAGCATGTTATTAGCATGATTCTAGCATGAATTAGCATGTTGTTAGCATGATTCTA
GCATGAATTAGCATGTTACTAGCATGATTTTAGCATGTTGTTAGCATGATTCTAGCATGA
ATTAGCATGTTGTTAGCATGATTCTAGCATGAATTAGCATGTTGTTAGCATGATTCTAGC
ATGAATTAGCATGTTGTTAGCATGATTCTAGCATGAATTAGCATGTTACTAGCATGATTC
TAGCATGAATTAGCATGTTGTTAGCATAATTCTAGCATGAATTAGCATGTTACTAGCATG
ATTCTAGTATGAATTAGCATGTTACTAGCATGATTCTAGCATGAATTAGCATGTTACTAG
CACGATTCTAGCATGAATTAGCATGTAACTAGCATGATTTTAACATGAATTAGCATGTTA
CTAGCATGATTTTAGCATGAATTAGCACGATTCTAGCATGAATTAGCATGTTGTTAGCAT
GATTCTAGCATGAATTAGCATGATACTAGCATGATTCTAGCATGAATTAGCATGTTGTTA
GCATGATTCTAGCATGAATTAGCATGTTACTAGCATGATTCTAGCATGAATTAGCATGTT
ACTAGCATGATTCTAGCATGAATTAGCATGTTGTTAGCACGATTCTAGCATGAATTAGCA
TTTGACTAGCATGATTCTAGCATGAATTAGCATGTGACTAGCATGATTCTAGCATGAATT
AGCATGTTGTTAGCATGATTCTAGCATGAATTAGCATGTTACTAGCATGATTCTAGCATG
AATTAGCATGTTGTTAGCATGATTCTAACATGAATTAGCATGCTACTAGCATGATTCTAG
CATGAATTAGCATGTTGTTAGCATGATTCTAGCATGAATTAGCATGTTACTAGCATGATT
CTAGCATGAATTAGCATGTTGTTAGCATGATTCTAGTATGAATTAGCATGTGACTAGCAT
GATTCTAGCATGAATTAGCATGTTACTAGCATGATTCTAGCATGAATTAGCATGTGACTA
GCATGATTCTAGCATGAATTAGCATGTGACTAGCATGATTCTAGCATGAATTAGCATGTG
ACTAGCATGATTCTAGCATGAATTAGCATGTAACTAGCATGATTCTAGCATGAATTAGCA
TGCTGTTAGCATGGTGTGCGAGCCTGATTCAAACAAGCCAACCCCCGCCTCTCTACGATG
TTCTGATGCTGAGATATAGCTGCTATTATATCGTTGCTAGGTTAGTCTGTTTTGTTGCTA
TGGAGTTGATTGACAGCTTAGACTGATGATGTATCAAAGCTTCTTGCCAGTATGAACAGT
TAAAAACAACCCCCATGTCTCTATCACACTGCAGCATGACAATATCAGTCTGAACCTCTT
TAATGGCAGTCTATGGGACAGTTGCTAGGGTGCAGTATCTGGTTGTTAGGGTGTGGCTAG
AAAGTTAAAAGGCCATCAGTGATTGGCTGCTGGCTAGACTGAGTTAAATGAGCTCAGCCA
TTAGTCTGTAGGACAGTCTGATGCAGAGTTATGAGCTCACAAAGTTTGATCCCATGTAAA
GTCAATGAGAGTATTTTGCAATGGAAGTCTATGGGACGGTTTCTAGGGTCCAAAAGTGGT
TGCTAGGGCGTGGCCAGAAAGTTTAAAGGTGGTCAGTCATTGGCAGTTTGATAGTCTGAG
TTAAATGAGCCCAGTTAGAAGTCTGTGTGACATTCTGATGCGGAGTTATGAGGTCACAAA
GTTTGATCCAATGTTACGTCTATGGGATTTTTCCGACGGTCCCGGGACGTTTTTCGGAAA
ACCGAAAGTCGGATCAGTCGGAAAAGATATAGCAACTCGAGTCAGAATAGTTCGGAGGTC
TGACCCGAGTTTGATGGTCATAGCTTGAAAGGCCTAGGACGAGATAGAGTTTAATTTTTA
GTCTCAGAAGAAGAATAATAATATTAAATAATAAGTTTAATAGGATAACAGTAGTCTGGC
TTGCTACACAAGCCAGCCTAGCATGAATTAGCATGTTATTACCATGATTTTAACGTGAAA
TAGCATGTTGTTAGCATGATTCTAGCATGAATTAGCATGTTACTAGCATGATTTTAGCAT
GAATTAGCATGTTGTTAGCATGATTTTAGCATGAATTAGCATGTTACTAGCATGATTTTA
GCATTAATTAGCATGTTGTTAGCATGATTCTAACATGAATTAGCATGTTGTTAGCATGAT
TCTAGCATGAATTAGCATGTTATTAGCATGATTCTAGCATGAATTAGCATGTTACTAGCA
TGATTCACTAGCATGAATTAGCATGTTGTTAGCATGATTCTAGCATGAATTAGCATGTTA
CTAGCATGATTCTAGCATGAATTAGCATGTTACTAGCAAGATTCTAACAAGAATTAGCAT
GCTACTAGCATGATTCTAGCATAAATTAGCATGTTGTTAGCATGATTCTAGCATGAATTA
GCATTTGACTAGCATGATTCTAGCATGAATTAGCATGTTGTTAGCATGATTCTAGCATGA
ATTAGCATGTTACTAGCATGATTCTAGCATGAATTAGCATGTTGTTAGCATGATTCTAGC
ATGAATTAGCATGTTACTAGCATGATTCTAGCATGAATTAGCATGTTGTTAGCATGATTC
TAACATGAATTAGCATGTTACTAGCATGATTCTAGCATGAATTAGCATGTTGTTAGCATG
ATTCTAGCATGAATTAGCACGTGACTAGCATGATTCTAGCATGAATTAGCATGTTGTTAG
CATGATTCTAGTATGAATTAGCATGTGACTGGCATGATTCTAGCATGAATTAGCATGTGA
CTAGCATGATTCTAGCATGAATTAGCATGTGACTAGCATGATTCTAGCATGAATTAGCAT
GTGACTAGCATGATTCTAGCATGAATTAGCATGTAACTAGCATGATTCTAGCATGAATTA
GCATGTTCTTAGCATGGTGTAAGAGCATGAGTCAAACAAGCCAACCCCCGCCTCTCTACG
ATGTTCTGATGCTGAGATATAGCTGCTGTTATATCGTTGCTAGGTTAGTCTGTTTTGTTG
CTATGGAGTTGATTGACAGCTTAGACTGATGATGTATCAAAGCTTCTTGCCAGTATGAAC
AGTTAAAAACAACCCCCATGTCTCTATCACACTGCAGCATGACAATATCAGTCTGAACCT
CTTTAATGGCAGTCTATGGGACAGTTGCTAGGGTGCAGTATCTGGTTGTTAGGGTGTGGC
TAGAAAGTTAAAAGGCCATCAGTGATTGGCTGCTGGCTAGACTGAGTTAAATGAGCTCAA
TCATTAGTCTGTAGGACAGTCTGATGCAGAGTTATGAGCTCACAAAGTTTGATCCCATGT
AAAGTCAATGAGAGTCTTTTGCAATGGAAGTCTATGGGACGGTTTCTAGGGTCCAAAAGT
GGTTGCTAGGGCGTGGCCAGAAAGTTTAAAGGTGATCAGTCATTGGCAGTTTGATAGTCT
GAGTTAAATGAGCCCAGTTAGAAGTCTGTGTGACATTCTGATGCGGAGTTATGAGGTCAC
AAAGTTTGATCCAATGTTACGTCTATGGGATTTTTCCGACGGTCCCGGGACGTTTTTCGG
AAAACCGAAAGTCGGATCAGTCGGAAAGGATATAGCAACTCGAGTCAGAATAGTTCGGAG
GTCTGACCCGAGTTTGATGGTCATAGCTTGAAAGGCCTAGGACGAGATAGAGTTTAATTT
TTAGTCTCAGAAGAAGAATAA
>Drerio-B-R452-Map20_reversed#CLASSII/TIR/nan
TAGGGGTGTCACGATTCTCCAAATTCTCGATTCGATTACATTTTCGATTCTTAAGTCACG
ATTCGATTCGATTTTCGATTATGAATAATTAATTAATTAATAACAAATTAATTATTTGTA
GTCTACCGTTTAAACTACCTGACCTGTATGGTCTTTGTTTTACCCATAAACAAATCATAC
AGTAAATGAATAAAGGCAAGTTACACACATAATTACCACCTGTCAATCACTTTTTTTCTT
GTGAATAGGCAGTGATCTGTGTCGTTATTATGGCGTCGGTAAAAAAAGGTGCACAACCAA
CAGGAACCAGCCAACAGTATCTGAGGTGTTTGCTAAAATGACTAAGTACTAGTGTGAAAG
TAAAAGATTGAAGCAGTCTTAACTAGGTTAATTAGGTTAACCAGGCAGGCTAGGGTAATT
AGGCAAGTTATTGTATAACGATGGTTTGTTCTGGAGACAGTCTGAAAAACAATTAGCTTA
AGGGGCTAATAAATTTGACCTTAAAATGGTTCATAAAAAAATTAAGAACTGCTTTTATTC
TAGCCAAAATAAAACAAATAAGACTTTGTTCAGAGGAAAAAAATATTATCAGACATACTA
TCAACATTTCCTTGCTCTGTTAAACATCATTTAGGAAATATTTTAAAAAGAAAAAAAACA
ACAAAGGGGGGCTAATAATTCTGACTTCCACTGTATATATATATATATTTACAGTAATTT
TTTTAAATGTTTTTAAGAAAACTTATTCAGTTCATCAAGGCTACATTTATTAAATGTAAA
AAAATGTTAAATTGTTAAATATTTATCAAAATTTTAAATAACTACTTTGTTATTGTATGT
AGTTTCAAATAAAATTATTACTCCAGACATTATTGCTTTTATTACTATTACCATTAATAA
ATATAATAATAATTAATATTAGTGATTTCTGAAGGATCATGTGACTGGAGTAATGAAGCT
GAAATTTCATCTTTTAAAATCACTGGAATAAATGAATAAATTAAATGATAAACTACTTTT
GAACAGTTATTTTATAGTGCAACATTTCATAATTTGTATTTATGATGAAATAATTGCAGC
CTTGGTGAGCAGAAGAAGCTTAGTTTAACATATTTAACAATCATACTGACCCCAAACTTT
TGACCAGTTGTGTATAGAATATTTTATAAGCAAAAATGTGCACTTTAATTTTAACAACCC
ACAGACATCGTCACCGAATATAAAGCAGAGGTCAGACTTTCTCATATATACAGAGCCTCA
TTTCAATTGTCAGGTTTTGTAAAAATCGATCTATTGAATTAATCAATCTATTAAAGAAAC
GTTGGCTAGAATTCTGCATTATAGGCTTAAATTATAGAGAGACATAGCAGATGAACCGAG
ACTGCATCAGATCAATGTAAATCTTTCTTTCGAGCTGTCAGTGCGGAAATGAACAAAACA
ACAGGCCTAATACAACATATTATACGATTAAAATATGGAAAAATTAACAGATAGTAATTT
CGGTCAATTTTCCTGACGGATAAACCGAGATCAGGCTGGATAAACAGCTCTCGGTAATAT
TTCAGCATGCTTTCACTTTCGCATTTACCGGTAAGAATGACATCTCGCCCTGCTCATCAT
TCTCTCTTCATATAGCCGTATATATGGCTATTACACGATCATAATACACTGTGATATAGC
CTGGGTCGTTAGTTCGTTGCATTGTTTTGTTTTCTCACTACAATCGATCCGCTCAATAGG
GCAGAGACCGTCTCATTCAGGCGATCTCGGACTGATTGATTTGGCGCGGATGCGAGCGCA
ACTGCTGGATATATGCCAAACAAACCGCGCTAACGGGGGAAACGAGACAGATTCCGAAAC
AAACGTCTATGTGTGAAAGCACCGTAAGATTGTATTTGCACACAATTGACAGACAGTCGC
AGCACGCAGCTCTGGCTCAATCTGTCAGTCAACAAGGCAGCACTGTACACTGACCCGAGC
GTCTCGCACGCTGGCTCCGGGCTATCGGGCAGTCCTTATTGTCGAGCCCTGAAGGTTTAA
GCTCTGTCGATGGGTCTCCTGCGTCTGCACAGTTTAACAAGCACTTCAACAAGCGTGTTT
TTTCCCGCTTGGCAAGCCAAGCTGACGTGACATTGGGGGCGTGGCAGCATCGACGATTCT
ATTTTTTGATTCGATAATCAGAAATCGAGCATAAATTTCGATCGATTTTCGATTTAAAAT
CGAAATCGTGACACCCTTAA
>Drerio-B-G1932-Map6#CLASSII/TIR/nan
ACATACAGGGAGTGCAGAATTATTAGGCAAATGAGTATTTTGACCACATCATCCTCTTTA
TGCATGTTGTCTTACTCCAAGCTGTATAGGCTCGAAAGCCTACTACCAATTAAGAATATT
AGGTGATGTGCATCTCTGTAATGAGAAGGGGTGTGGTCTAATGACATTAACACCCTATAT
CAGGTGTGCATAATTATTAGGCAACTTCCTTTCCTTTGGCAAAATGGGTCAAAAGAAGGA
CTTGACAGGCTCAGAAAAGTAAAAAATAGTGAGATATCTTGCAGAGGGATGCAGTACTCT
TAAAATTGCAAAGCTTCTGAAGCGTGATCATCGAACAATCAAGCGTTTCATTCAAAATAG
TCAACAGTGTCGCAAAAAGCGTGTGGAAAAACCAAGGTGCAAAATAACTGCCCATGAACT
GAGAAAAGTCAAGCGTGCAGCTGCCAAGATGCCACTTGCCACCAATTTGGCCATATTTCA
GAGCTGCAACATCACTGGAGTGCCCAAAAGCACAAGGTGTGCAATACTCAGAGACATGGC
CAAGGTAAGAAAGGCTGAAAGACGACCACCACTGAACAAGACACACAAGCTGAAACGTCA
AGACTGGGCCAAGAAATATCTCAAGACTGATTTTTCTAAGGTTTTATGGACTGATGAAAT
GAGAGTGAGTCTTGATGGGCCAGATGGATGGGCCCGTGGCTGGATTGGTAAAGGGCAGAG
AGCTCCAGTCCGACTCAGACACCAGCAAGGTGGAGGTGGAGTACTGGTTTGGGCTGGTAT
CATCAAAGATGAGCTTGTGGGGCCTTTTCGGGTTGAGGATGGAGTCAAGCTCAACTCCCA
GTCCTACTGCCAGTTTCTGGAAGACACCTTCTTCAAGCAGTGGTACAGGAAGAAGTCTGC
ATCCTTCAAGAAAAACATGATTTGTCATGCAGGACAATGCTCCATCACACGCGTCCAAGT
ACTCCACAGCGTGGCTGCCGAGAAAGGGTATAAAAGAAGAAAAACTAATGACATGGCCTC
CTTGTTCACCTGATCTGAACCCCATTGAGAACCTGTGGTCCATCATCAAATGTGAGATTT
ACAAAGAGGGAAAACAGTACACCTCTCTGAACAGTGTCTGGGAGGCTGTGGTTGCTGCTG
CACGCAATGTTGATGGTGAACAGATCAGAACACTGACAGAATCCATGGATGGAAGGCTTT
TGAGTGTCCTTGCAAAGAAAGGTGGCTATATTGGTCACTGATTAGTTTTTGTTTTGTTTT
TGAATGTCAGAAATGTATATTTGTGAATGTGGAGATGTTATATTGGTTTCACTGGTAAAA
ATAAATAATTGAAATGGGTATATATTTGTTTTTTGTTAAGTTGCCTAATAATTATGCACA
GTAATAGTCACCTGCACACACAGATATCCCCCTAAAATAGCTAAAACTAAAAACAAACTA
AAAACTACTTCCAAAAATATTCAGCTTTGATATTAATGAGTTTTTTGGGTTCATTGAGAA
CATGGTTGTTGTTCAATAATAAAACGATTCCTCAAAAATACAACTTGCCTAATAATTCTG
CACTCCCTGTATATAA
>Drerio-B-G379-Map20_reversed#CLASSI/LINE/nan
GAAGGGAAGTATTAGTAGTATTAGTATTTTTTTTTTTTTTGTACAGTTAGTGTGATATTC
AGAGAGGCAATTGCAGATTAGGAAGTGAAGTGGAGACTAAATAGTTGAGTTTTTAGTCGT
TTCTTGAAAATAGCGAGTGACTCTGCTGTTCTGATGCAGTTAGGGAGTTCATTCCACCAA
CTGGGCAGATTGATCGTGAGCGTGAGCGTTCGCGAAAGTGATTTTTTCCCTCTTTGGGAT
GGAACCACGAGGCGACGTTCATTCACAGAACGCAAGTTTCTGGAGGGCACATAGATCTGC
AGAAGTGAGTGCAGATAAGAAGGAGCTAGGCCAGAAGTCACTTTGTAGGCAAACATCAGA
GTTTTGAATTTGATGCGAGCAGCAACTGGCAGCCAGTGCTAAACGGACTAGCAGCGGATG
TCTAGACAGATTATGTGCTCGTTTAGGTTCATTGAGGACAACCCGTGCCAGTCCTGCTGC
ATTCTGGAGCTGTTGAAGATGCTCTGATTGAGCTTAGCTGGAAGCTTCGAGCTAGTAGAG
AGTTGCAGTAATCCAGTTTGGCGGAGAACTAAAGATCTTGAACAAGGAGTTGAGCTGCAT
GTTAAGATACCAGAATGTTCTGACCTCTTTCTGATGTTATAGAGTGTAATTCTGCACGAT
CGAGCAGTTCTAGAATTGTGGTCAGAGAAGTTTAGTTGGTCATCAATGCCGTTAATCCTA
GCCTACTTTTTAAAACATTTTCCTGGATGCTGTAATGGTTGCCTCCTCCATCTGGATCCT
GAAAAGTTACTGGTGTTGAGTCGGGTTGGCAGAAACTACATTCTTTTGCACCGTTTTTGC
GAGGTTCAGTGCTGAATTTGCTGCACCTACAACAAACACGCAAGAAACACCACCAACACC
ACACACACTCACCTCTTTTTCTCAGCTCTCTGAGTCTGAGGTGTCCAAACTCGTGCTATC
TAGCCATGCAACCACCTGTCCACTCGATCCCATTCCCTCTCATCTCTTGCAAGCCATCTC
TCCTGCAGTCATACCAACACTGACTCACATAATTAACACATCTCTTGACTCTGGTTTATT
CCCCACTTCATTTAAGCAGGCTAGGGTAACCCCACTGCTAAAGAAACCCAACCTGGACCA
TACGCTACTTGAAAACTACAGACCAGTATCCCTGCTTCCATTCATGGCCAAGATTCTGGA
GAAAGTAGTGTTCAATCAAGTCCTGGACTTTCTTACTCAAAACAATCTCATGGACAACAA
GCAATCCGGCTTTAAGAAAGGGCAACCATTACTGCATCCAAAATGGTGAAAAGCCTTGGA
GTAACGATTGATGACCAACTAAACTTCTCTGACCACATTTCTAGAACTGCTCGATCGTGC
AGATTCGCACTCTATAACATCAGAAAGATCCGACCCTTCTTATCTGAACATGCAGCTCAA
CTCCTTGTTCAAGCTCTTGTTCTCTCCAAACTGGATTACTGCAACTCTCTACTAGCTGGG
CTTCCAGCTAACTCTATCAAGCCTCTTCAACTGCTCCAGAATGCAGCAGCACGAGTGGTC
TTCAATGAACCTAAACGAGCACATGTCACTCCGCTGCTAGTCCGTTTGCACTGGCTGCCA
GTTGCTGCTCGCATCAAATTCAAAGCTCTGATGTTTGCCTACAAAGTGACTTCTGGCCTT
GCTCCTTCTTATCTGCTCTCACTTCTGCAGATCTATGTGCCCTCCAGAAACTTGCGTTCT
GTGAATGAACGTCGCCTCGTGGTTCCATCCCAAAGAGGGAAAAAATCACTTTCGCGAACG
CTCACGCTCAATCTGCCCAGTTGGTGGAATGAACTCCCTAACTGCATCAGAACAGCAGAG
TCACTCGCTATTTTCAAGAAACGACTAAAAACTCAAACTATTTAGTCTCCACTTCACTTC
CTAATCTGCAATTGCCTCTCTGAATATCACACTAACTGTACTCAAAAAAAAAATTATAAA
AAAAAAAAAAAAAAAAACTAATACTACTAATACTTTCCTTCTTAGACTTTACAGACCTGA
AACTTGCCTATAGCACTTATTCATTGTTGCTCTTATAGTTGTGTAAATTGCTTCCTTGTC
CTCATTTGTAAGTCGCTTTGGATAAAAGCGTCTGCTAAATGACTAAATGTAAGTAATGTA
AATGTAAATTTA
>Drerio-B-G260-Map3#CLASSII/Helitron/nan
ATGAATTAGCATGTTGTTAGCATGATTCTAGCATGAATTAGCATGTTGTTAGCATGATTT
TAGCATGAATTAGCATGTTACTAGCATGATTCTAGCATAAATTAGCATGTTGTTAGCATG
ATTCTAGCATGAATTAGCATGTTACTAGCATGATTCTAGCATAAATTAGCATGTTACTAG
CATGATTCTAGCATGAATTAGCATGTTACTAGCATGATTCTAGCATGAATTAGCATGTTA
CTAGCATGATTCTAGCATGAATTAGCATGTTGTTAGCATGATTCTAGCATGAATTAGCAT
GTTGTTAGCATGATTCTAGCATGAATTAGCATGTTACTAGCATGATTCTAGCATGAATTA
GCATGTTACTAGCATGATTCTAGCATAAATTAGCATGTTGTTAGCATGATTCTAGCATGA
ATTAGCATGCTACTAGCATGATTCTAGCATGAATTAGCATGTTGTTAGCATGATTCTAGC
ATGAATTAGCATGTTACTAGCATGATTTTAGCATGAATTAGCATGTTACTAGCATGATTC
TAGCATAAATTAGCATGTTACTAGCATTATTCTAGCATGAATTAGCATGTTACTAGCATG
ATTCTAGCATGAATTAGCATGTTGTTAGCATGATTCTAGCATGAATTAGCATGTTACTAG
CATGATTCTAGCATGAATTAGCATGTTGTTAGCATGATTCTAGCATGAATTAGCATGTTA
CTAGCATGATTCTAGCATGAATTAGCATGTTGCTAGCATGATTCTAGCATGAATTAGCAT
GTTACTAGCATGATTCTAGCATGAATTAGCATGTTACTAGCATGATTCTAGCATGAATTA
GCATGTTGTTAGCATGATTCTAGCATGAATTAGCATGTTACTAGCATGATTCTAGCATGA
ATTAGCATGTTGTTAGCATGATTCTAGCATGAATTAGCATGTTACTAGCATGATTCTAGC
ATGAATTAGCATGTTGTTAGCATGATTCTAGCATGAATTAGCATGTTACTAGCATGATTC
TAGTATAAATTAGCATGAAACTAGCATGTTTCTAGCATGAATTAGCATATTGTTAGCATG
GTGTATGAGCATGAGTCAAACAAGCCAACCCCCGCCTCTCTACGATGTTCTGATGCTGAG
ATATAGCTGGTGTCATATCGTTGCTAGGTTAGTCTGTTTTGTTGCTATGGAGTTGATTGA
CAGCTTAGACTGATGATGTATCAAAGCTTCTTGCCAGTATGAACAGTTAAAAACAACCCC
CATGTCTCTATCACACTGCAGCATGACAATATCAGTCTGAACCTCTTTAATGGCAGTCTA
TGGGACAGTTGCTAGGGTGCAGTATCTGGTTGTTAGGGTGTGGCTAGAAAGTTAAAAGGC
CATCGGTGATTGGCTGCTGGCTAGACTGAGTTAAATGAGCTCAGCCATTAGTCTGTAGGA
CAGTTTGATGCAGAGTTATGAGCTCACAAAGTTTGATCCAATGTAAAGTCAATGAGAGTC
TTTTGCAATGGAAGTCTATGGGACGGTTTCTAGGGTCCAAAAGTGGTTGCTAGGGCGTGG
CCAGAAAGTTTAAAGGTGATCAGTCATTGGCAGATTGATGGTCTGAGTTAAATGAGCCTA
GTTAGAAGTCTGTGTGACATTCTGACGCGGAGTTATGAGGTCGCAAAGTTTGATCCAATG
TTACGTCTATGGGATTTTTCCGACGGTCCCGGGACGTTTTTCGGAAAACCGAAAGTCGGA
TCAGTCGGAAAAGATATAGCAACTCGAGTCAGAATAGTTCGGAGGTCTGACCCAAGTTTG
ATGGTCATAGCTTGAAAGGCCTAGGACGAGATAGAGTTTAATTTTTAGTCTCAGAAGAAG
AATAATAATATATAACTAGATTCTTAAAGTTTGAGAACAAACTTTGAGGCTGGCTTGTGA
AAGCCTGACGGTAATAGTTTATTTAGTTTAAACAGTTTTAAAAAGTATGAAAAGATAGAT
AGATAGATTAGCATGTTATTAGCATGATTTTAACGTGAAATAGCATGTTGTTAGCATGAT
TCTAGCATGAATTAGCATGTTACTAGCATGATTTTAGCATGAATTAGCATGTTGTTAGCA
TGATTTTAGCATGAATTAGCATGTTACTAGCATGATTCTAGCATGAATTAGCATGTTGTT
AGCATGATTATAGCATGAATTAGCATGTTGTTAGCACGATTCTAGCATGAATTAGCATGT
TACTAGCATGATTCTAGCATGAATTAGCATGTTACTAGCATGATTTTAGCATGAATTAGC
ATGTTACTAGCATGATTCTAGCATGAATTTAGCATGATTCTAGCATGAATTAGCATGTTG
TTAGCATGATTCTAGCATGAATTAGCATGTTACTAGCATGATTCTAGCATGAATTAGCAT
GTTACTAGCATGATTCTAGCATAAATTAGCATGTTGTTAGCATGCTTCTAGCATGAATTA
GCATGTTACTAGCATGATTCTAGCATGAATTAGCATGTTGTTAGCATGATTTTAACATGA
ATTAGCATGTTACTAGCATGATTTTAGCATGAATTAGCATGTTGTTAGCATGATTCTAGC
ATGAATTAGCATGTTACTAGCATGATTCTAGCATGAATTAGCATGTTGTTAGCATGATTC
TAGCATGAATTAGCATGTCACTAGCATAATTCTAGCATGAATTAGCATGTTGTTAGCATG
ATTCTAGCATGAATTAGCATGTTGTTAGCATGATTCTAGCATGAATTAGCATGTTGTTAG
CATGATTCTAGCATGAATTAGCATGTTACTAGCATGATTCTAGCATGAATTAGCATGTTG
TTAGCATGATTCTAGCATGAATTAGCATGTTACTAGCATGATTCTAGCATGAATTAGCAT
GTTGTTAGCACGATGCTAGCATGAATTAGCATGTTACTAGCATGATTCTAGCATGAATTA
GCATGTTACTAGCATGAATCTAGCATGAATTAGCATGTTGTTAGCATGATTCTAGCATGG
ATTAGCATGTTACTAGCATGATTTTAGCATAAATTAGCATGATTCTAGCATGAATTAGCA
TGTTGTTAGCATGATTCTAGCATGAATTAGCATGTGACTAGCATGATTCTAGCATGAATT
AGCATGTGACTAGCATGATTCTAGCATGAATTAGCATGTAACTAGCATGATTCTAGCATG
AATTAGCATGTTGTTAGCATGGTGTAAGAGCATGAGTCAAACAAGCCAACCCCCGCCTCT
CTACGATGTTCTGATGCTGAGATATAGCTGGTGCCATATCGTTGCTAGGTTAGTCTGTTT
TGTTGCTATGGAGTTGATTGACAGCTTAGACTGATGATGTATCAAAGCTTCTTGCCAGTA
TGAACAGTTAAACACAACCCCCATGTCTCTATCACACTGCAGCATGACAATATCAGTCTG
AACCTCTTTAATTGCAGTCTATGGGACAGTTGCTAGGGTGCAGTATCTGGTTGTTAGGGT
GTGGCTAGAAAGTTAAAAGGCCATCGGTGATTGGCTGCTGGCTAGACTGAGTTAAATGAG
CCTAGCCATTAGTCTGTAGGACAGTCTGATGCAGAGTTATGAGCTCACAAAGTTTGATCC
CATGTAAAGTCAATGAGAGTCTTTTGCAATGGAAGTCTATGGGACGGTTTCTAGGGTCCA
AAAGTGGTTGCTAGGGCGTGGCCAGAAAGTTTAAAGGTGATCAGTCATTGGCAGTTTGAT
AGTCTGAGTTAAATGAGCCCAGTTAGAAGTCTGTGTGACATTCTGATGCGGAGTTATGAG
GTCACAAAGTTTGATCCAATGTTACGTCTATGGGATTTTTCCGACGGTCCCGGGACGTTT
TTCGGGAAACCGAAAGTCGGATCAGTCGGAAAAGATATAGCAACTCGAGTCAGAATAGTT
CGGAGGTCTGACCCAAGTTTGATGGTCATAGCTTGAATGGCCTAGGACGAGATAGAGTTT
AATTTTTAGTCTCAGAAGAAGAATAATATAGAATAACTAGATTCTTAAAGTTTGAGAACA
AACTTTGAGGCTGGCTTGTGAAAGCCTGACGGTAATAGTTTATTTAGTTTAAACAGTTTT
TAAAAAGTATGAAAAGATAGATAGATAGATAGATAGATAGATAGATAGATAGATAGATAG
ATAGATAGATAGATAGTTAGCATGATTCTAGCATGAATTAGCATGTTGTTAGCATGATTC
TAGCGTGAATTAGCATGTTGTTAGCATGATTCTAGCATGAATTAGCATGTTGTTAGCATG
ATTCTAGCATGAATTAGCATGTTGTTAGCATGATTCTAGCATGAATTAGCATGTTACTAG
CACGATTCTAGCATGAATTAGCATGTTACTAGCATGATTCTAGCATGAATTAGCATGTTG
TTAGCACGATTCTAGCATGAATTAGCATGTTACTAGCACGATTCTAGCATGAATTAGCAT
GTTACTAGCATGATTCTAGCATGAATTAGCATGTTACTAGCATGATTCTAGCATGAATTA
GCATGTTGTTAGCACGATTCTAGCATGAATTAGCATGTTACTAGCATGATTCTAGCATGA
ATTAGCATGTTACTAGCACGATTCTAGCATGAATTAGCATGTTGTTAGCATGATTCTAGC
ATGAATTAGCATGTTACTAGCATGATTCTAGCATGAATTAGCATGTTGTTAGCATGATTC
TAGCATGAATTAGCATGTTACTAGCATGATTCTAGCATGAATTAGCATGTTACTAGCATG
ATTCTAGCATGAATTAGCATGTTACTAGCATGATTCTAGCATGAATTAGCATGTTACTAG
CAAGATTCTAGCATGAATTAGCATGTTACTAGCATGATTCTAGCATAAATTAGCATGTTG
TTAGCATGATTCTAGCATGAATTAGCATGTTACTAGCATGATTCTAGCATGAATTAGCAT
GTTGTTAGCATGATTCTAGCATGAATTAGCATGTTACTAGCATGATTCTAGCATGAATTA
GCATGTTGTTAGCACGATTCTAGCATGAATTAGCATGTTACTAGCATGATTCTAGCATGA
ATTAGCATGTTGTTCTAGCATGAATTAGCATGTTACTAGCATGATTCTAGCATGAATTAG
CATGTTACTAGCATGATTCTAGCATGAATTAGCATGTTACTAGCATGATTCTAGCATGAA
TTAGCATGTTAGCATGATTCTAGCATGAATTAGCATGTTACTAGCATGATTTTAGCATGA
ATTAGCATGTTGTTAGCATGATTCTAGCATGAATTAGCATGTTACTAGCATGATTCTAGC
ATGAATTAGCATGTTACTAGCATGATTCTAGCATGATTTAGCATGTTACTAGCAAAGATT
CTAGCATGATTTAGCATGTTACTAGCATGATTCTAGCATAAATTAGCATGTTGTTAGCAT
GATTCTAGCATGAATTAGCATGTTACTAGCATGATTCTAGCATGAATTAGCATGTTGTTA
GCATGATTCTAGCATGAATTAGCATGTTACTAGCATGATTCTAGCATGAATTAGCATGTT
GTTAGCATGATTCTAGCATGAATTAGCATGTTGTTAGCATGATTCTAGCATGAATTAGCA
TGTTGTTAGCATGATTCTAGCATGAATTAGCATGTTACTAGCATGATTCTAGCATGAATT
AGCATGTTACTAGCATGATTCTAGCATGAATTAGCATGTTGTTAGCATGATTCTAGCATG
AATTAGCATGTTACTAGCATGATTCTAGCATAAATTAGCATGTTGTTAGCATGATTCTAG
CATGAATTAGCATGTTACTAGCATGATTCTAGCATGAATTAGCATGTTGTTAGCATGATT
CTAGCATGAATTAGCATGTTACTAGCATGATTCTAGCATGAATTAGCATGTTGTTAGCAT
GATTCTAGCATGAATTAGCATGATACTAGCATGATTCTAGCATGAATTAGCATGTTACTA
GCATGATTCTAGCATGAATTAGCATGTTGTTAGCATGATTCTAGCATGAATTAGCATGTC
ACTAGCATGATTCTAGCATGAATTAGCATGTTGTTAGCATGATTCTAGCATGAATTAGCA
TGTGACTAGCATGATTCTAGCATGAATTAGCATGTAACTAGCATGATTCTAGCATGAATT
AGCATGTTGTTAGCATGGTGTGCTAGCATGAGTCAAACAAGCCAACCCCCGCTTCTCTAC
GATGTTCTGATGCTGAGATATAGCTGGTGTTATATCGTTGCTAGGTTAGTCTGTTTTGTT
GCTATGGAGTTGATTGACAGCTTAGACTGATGATGTATCAAAGCTTCTTGCCAGTATGAA
CAGTTAAAAACAACCCCCATGTCTCTATCACACTGCAGCATGACAATATCAGTCTGAACC
TCTTTAATGGCAGTCTATGGGACAGTTGCTAGGGTGCAGTATCTGGTTGTTAGGGTGTGG
CTAGAAAGTTAAAAGGCCATCAGTGATTGGCTGCTGGCTAGACTGAGTTAAATGAGCTCA
GCCATTAGTCTGTAGGACAGTCTGATGCAGAGTTATGAGCTCACAAAGTTTGATCCCATG
TAAAGTCAATGAGAGTCTTTTGCAATGGAAGTCTATGGGACGGTTTCTAGGGTCCAAAAG
TGGTTGCTAGGGCGTGGCCAGAAAGTTTAAAGGTGATCAGTCATTGGCAGTTTGATAGTC
TGAGTTAAATGAGCCCAGTTAGAAGTCTGTGTGACATTCTGATGCGGAGTTATGAGGTCA
CAAAGTTTGATCCAATGTTACGTCTATGGGATTTTTCCGACGGTCCCGGGACGTTTTTCG
GAAAACCGAAAGTCGGATCAGTCGGAAAGGATATAGCAACTCGAGTCAGAATAGTTCGGA
GGTCTGACCCGAGTTTGATGGTCATAGCTTGAAAGGCCTAGGACGAGATAGAGTTTAATT
TTTAGTCTCAGAAGAAGAAAATATAATAATAATATTAAGTTTAATAGGATAACAGTAGTC
TGGCTTGCTACACAAGCCAGCCTAATAATAATAATAAGTTTAATAGGATAACAGTAGTCT
GGCTTGCTACACAAGCCAGCCTAATAA
>Drerio-B-P444.258-Map3#CLASSII/TIR/nan
ATACACTCAAAAAAAAAAATTGTTGAATGAACATGATTTAATCGTGGCACCCTTTATGCA
TCTAATCCAATCAAGTAAACCTGAACTGCTTTGAACATGTTGTATGAACACAAAGCACAT
TTGTAGATAAAACATGGTTTCAATATGTCAGTATAACTTCTTTGCAACTAATTGACTCAA
AATGTTTGTATTGTGTTATTCTAATTAAAATGATTCTAATTTACTCAATGTAACACTAAA
GCTTTACTTTAACAAAATTATGTCTTGTTAAATCAGCTAGTAAATTTCTTGTTCAATATT
GTTGTTTAAATTCATTCATTCATTTTCTTGTCGGCTTAGTCCCTTTATTAATCCGGGGTC
ACCACAGCGGAATGAACCGCCAACTTATCCAGCAAGTTTTTTACGCAGCGGATGCCCTTC
CAGCCGCAACCCATCTGGGAAACATTCACACACACACACTCATACACTACGGACAATTTA
GCTTACCCAATTCACCTGTACCACATGTCTTTGGACTGTGGGGGAAACCGGAGCACCCGG
AGGAAACCCACACGAAGGCATGGAGAACATACAAACTCCACACAGAAACGCCAACTGAGC
CAAGGTTCGAAGACCCAGCGACCTTCTTGCTGTGAGGCGAACGTGCTACCCACTGCGCCA
CTGCCTCGCCCTGTTGTTTAAATTACATTTTTTAAATGACAATACTATGAAGCAAGATTT
AAAATTAAGTAATTCAACACAAAAAGGACAGAAAACATGTTATATATATATATATATATA
TATTTCTTTTATTATAGCCTTTAGCAGGCACCAATCACATTTAAACAAATTTCTTCTTTA
ATATTCTGATACAAAATGTTATATAATATCCAAAATTGTAATATGTAATATAAAATGTAT
AAGAAACATTTAGCCAACAAAATAACCTTGGCTCTTAAGAAAACTGATCCCCAAGCAATA
CCTGTAGGACGTTAACATCATTTTTTTTTAACCAATTGAGTTTAAACAGCTTTCTTCACT
TTGGTACTCCTATTCAAAATGTAAAAGTATAAAATGTATAGGAAACATATAGCCAACAAC
ATAACATGCATAACATTCAAGCTCTTGGGAAAACCAATTCCCAAACTGTGCCGAAAACAC
TCGGTGATACTTCTTCTTGTTGTTTTCGTATGGTGACATCCAAACGCACTACCGCCACCT
ACTGATATGCGCGAAGTGACTCTCCAGAGTGAGAGTTGTCGATTTGAAGCGTCTCAGTCT
CATTGAATCAACATGTTCTGATCAAATTCATTTGATTATTTCTTGATTCAGTTTCAAATA
ACATGAATTAATCATTTAACATACGTAAACTTGATTTGTTCTTTTCAATCTGACAAATTT
TTATTTTGTAAATCCAATACATGCCTAGTTGATTTTTTTGAGTGTAT
>Drerio-B-G3817-Map3#CLASSII/Unclassified/nan
AAATGTAATACGCAAAACGATAATGCAATATGTAAAATGGCAGTGTATTTCTGTATTTCA
GTTAGCATTTTCCAAGACATATGTGCAATGTTTGCTGCAAAATGAAAATGAAAATGAAAA
AAACATAATGCATTTTCATTTAACACATCGCGACGAATGAAAGCCGATTTGAAATTGAAA
ATGCATTCTGGCCTGGCCACGCCCACAGACGGCCACCGTTGCTGCAAGGCAGGTTTTAGG
TTATGTCGTCACAGCTGCCGCGAGGACTATTTGGGACATTTGGCAGCATAAACATGGCGA
AGTCTGTTCCTCAGCGGCTTCGTGAAGCTGCACGAGCCCTCGAGCGTGAACTGGGAAATA
CTTTAGAAAAGCAATCACCTCCTAGCTCAGTAAACTTGGCTTAAGGTTTGATATTCGCGC
ACGCAGTTTTAGGGATCATCTGCGATTTACATCAACAGAACCAAAATGCAAAGTAACGCA
>Drerio-B-R924-Map6#CLASSII/Unclassified/nan
AACCTCCGTGAAGTTGGCACCCCATAAAAACAAATAATCCCCAAAACTATGCCATTCGTT
TGTGCTACGTTTGTGCTGATTTGTGCCGCAAAAACGAACGTTTGTGCTGGTTTGGGGTCT
GAGATATTAAGCATTATTTTTTTAACCGTGTGACGTCACTCTCCACCCCATGTTGCGCAA
TTGACTTCAAAACAGCACAGGTCGTTTGTGCTCGGTTTGTGCTGGTTTGTGCCGTTAAAA
CGAACACGGTATCTGTTTTCCTCTTTTAGATATAAGCAAAATATTTCGGGAGCCGTGACG
TCACTCTCCACCCCATTTCCTCCAAATCGCACAAAACTGGTATCATTCGTTTGTGCTGGG
TTTGTGCTGGTTTGTGCCGTTAAAATAAACACTTTATCTATTTTCGTTGTTTAGATATAA
TCAAAATATTTCGGGAGCCGTGACGTCATTCTCCACCCCATGTTGTCTAAATCACACCAA
ACTGGTCTCATTCGTTTGTGCTCGGTTTGTGCTGGTTTGTGCCGTTAAAATAAACACTTT
ATCTATTTTTATTGTTTAGATATTGCCTTATCAAAACATTTCGGGAGCCGTGACGTCACT
CTCCACCCCAGGTTGTCTAAATTGCACAAAACAGGTGTCATATGTTAGTGCTGGATTTGT
GCTGGTTTGTGCCGTTAAAATAAACACTTTATCTATGTTTATTGATTAGATATTGCCTAA
TCAAAACATTTCGGGAGCCGCGATGTCATTCAGCGCCCCATTATTTCCTCTAAATTGCAC
AAAACAGGTGTCATATGTTAGTGCTGGATTTGTGCTGGTTTGTGCAATAACAATTAACAC
TTTATCTATGTTTATTGATTAGATATTGCCTAATTAAAACATTTCGGGAGCCGCGACGTC
ACTCAGCGCCCCATTATTTCCTCTAAAATGCACAAAACAGGTGACATTCTTTAGTGCTGG
ATTTGTGCTGGTTTATGCCATTAAAATAAACACTTTATCTGTTTGTATTGTTTAGATATT
GCCTAATCAAAACACTTTGGGAGCCGCGACGTAACTCTATATTGCACAAAACAGGTGTCA
TTCAATTGTGCTGGTTTTGCCATTTATAAACACTTTATCTGTTTTCCTTGTTTGGATTTA
ACCAAAATATTTGGTTAGATTTGTGCTGGTTTGTGCCATGAAAATGAACAACAGATATTT
ATATTTGTGCACAAATATGTTACTTTCGTTTGCTCACAAATTGTGCTCGTTTGTGCTGCA
AAAATATTATTTGTAAAAAAATTAATATCAGATCATTAAGAGGTCTCTCCACCCCAGTTG
CTACATATTTACTAAAATAGTCTCATTTGTGTTATGACATATTAAAAAAATTGCCAATAT
ATGACAGAAGATTGGGATATATGACAGAAGATTGTGATACAATATGAGGCATATTAAATT
CATAGGCCTACTTTCCACTGACTGAAAATCATCCACCCGCACAGTTGGCCTCAAACTAAA
ATATAATTCGTATATTTTTCTTGGAAAAAAATATCTTTTTGAAACAAATTTCGTATATAG
TTTGTCTCTTTAAAAGCCGCTTTTCCAATCGTTCGGACCCTTTTTTATGCTGAGCTGTTA
AGGCTCACATTCCGTGCCAAACCAGGTAAGACAGCAAATCAATTTTATTTGGAGGGAAAA
TTACCTAAATTTAACGTGATGAATGAAAATGATTGGAGGGGAAATAAATGTATCAAAAAT
TTTCATACATTAAGGAAAAATAAACAATGATAATAAAACAATAATAGTGCATTTGTATTA
TAGTGGCAGAAATATATTTTTTGAGAGGCCTTGGGCAAAGTAAGCGTGCACTTTCACTAA
TAAAAAATATAGCACTTAAATTATTTCATTTTTAACAATCAATAAATTACACAGAGGTTT
TATATCAAAAGTTGATAAAAATATAAAATATACATTTTGTTGGTAAAATAACCATTTAAA
CAATGGCTGTTATTTATTTTAGTATTCAAACATTAAGTACCGATTTTTTTCAAGTGAAAT
AAGAATGAAAATGAAACAACAGCATATCAGGATGTAAAGCATATTCATATTAAAGCAATT
CCTGGTTGAGATTTTAGAAAATATAGCTACCCAGTATATATTAAAGATCACAGAGAAATT
ACATGTCCCCAAAAATGTCCAGCTTATATTTAACTGAATTGTATAAATATTGAAAATTGC
TCATTTTATTTTTATTAAATTTTTGTTTAATATTTGTTATTTTTTTATTAGCAAAAACAA
TATCAACATTTAAGAATCTATATTTCATTCATTCATTCATTCATTCATTCATTCGACTTG
TTTATTGGTGCATATATAGGCTATAATTTAAATTATACAACAGTACCTTGGACAGCTACA
GTGCCACTAAAGCTTTCAAACAAAAGTCCAAAAAACTAAAGTTTTAAAGTTTAAATTAAT
TTTCTCCGGTGACGGCCGACATCACAACACGCCGTATAACCGTCCTTCAGGTGGTAGCCT
ATAGCCGGCATTAAATTACAAAACAAGCTGTCTGGGCCTTGAATTAAAAAAGTTTAGTTA
TTTCCTCATTGTTTAAAGAGTCTACAAGTTATTAAATATAAAATAAATATAATAATATTA
ATAATAATGACAATAATAAGAAGACTAAGGATAACTAAAATATAACAAAATATTACATGT
TTATCTTTTATTAAACCGAATCAAAATGGTCAAAATAACATCCTACAGCCCGTGATAAAA
AAGCACAGTGTTTACCAATTAAGTGAATGTAAAATGACAAACAACACAATCACGAAAACC
AAAACTTATCTGTAGAAAACGCATAGCTATGTGTTTGCGTGTGTTATAATCTATTTTTCC
CCATAAAATAAATATTGACTAAATAAGTTAACTAAAGCTGCTTTACTTAAAAGTGGTAGG
CCTACCTACCACAACAGAAAAGTTTAGGCTGCTAGTTTAAATACGAAAGCAGCCTAATAT
GGACGACCAGATGATAAGAGTATTTAAGAGAAAATCGCAGCATGGTTAAACAGGTAAAAA
AATTTATATTAATACATTTTTATAAAATTAATAAATAAAACTAATAAAAATTCTATATAT
ATTTTTTAAACATTTTTCCTCTATCGTTAAGCATGCTGGCTACTCATATGAGACTAAAAC
GAAGTAGATAAGTAAAGCAGGGTTGTAGCCAATTATCTTTATATTGGCCAAGCCCTTTTA
CTTGGATTAAATCTGTCAAAATGATGTTCGCATCCTTCATGCTTTTTCTAATAATAAAAA
GATCTCAGAATAACCTTGGCCTAGGCTATCTAAAAAAAATAAAGCATCTTAAACAAAATT
TCTATCAGCCCAAACAAATTTAAATATTTTAAAATATGCGGGTAGCTGATATCATTATCT
TTCATTCAATATTTTAATAAAAGAAGCAACACTAACGAAACTTTCAGGTACAATCCAGCA
CAAATGAAA
>Drerio-B-G1620-Map15#CLASSII/TIR/nan
TATAGACCTTTTTCACAGCGGAATTGAACACCGGAAGCGCCCTTCGAAGCAGTGTATCGA
TATTTCCGGGTTCGCTAGGAGTCGCAGAGACATGACAGCCTCGGGACAGCGTTTGTATTT
TATTCATAATTACCTCTTGGTATGTACATTTTTGTATTGTAAAATGTTATTTGCTGTATC
TTTAAATAAATGCCTTAATAAAAATGAATATTATCCACGAGTAAGATGCTAACGTGTTTC
CAGACTTTGTGCAGAAAACCTCACGAGCATTAAACAACCTGTAATGCATCGTCAGGTTCC
ATTAACCGATGCACAGCCAACTCGCCTGTACAGCTGACTCACCTCAAGCCATTCGTAAAC
TATATTAACCTGACTCTTAATAAAAACGAGAAGGAGGGGGTTAAGCACAGTTGTACAGAC
GGGACTACTGACATTAAACTCATCCTGCCGGATGTTAATTCATAGCCAGGTTAATCTAGT
TTACGAATGGCTTGAATGAGCAGATTTTATGCTGTTCAGGCTAGTTGCTACCGGTTACTG
GAACCTGACAGGTTGCTTACGCAAACGCTCTGTGTAAGACACGTTTTCTGCACAAATTCT
GCAAATACGGTAGCTCATACTTGTGGATAATATGCTGTTTTATTATTAAGGCAGTTTTAC
ACATTCACCGAACAACATCTTCAACATTAACACATTAAATAACACATTAAAGTATACCAT
CTTTATTATATAACTGACTAAACAAATAATTTTGCTGTCAAACCAATTAAAAAAAAAGAG
ATTTGCATTTGTATGAACTGTCTATTATTCCAAAATAACAACAATGTAGGGATAAATCAT
GCTTATAGATTAATGACCATGATGAGCACTTGTTTGTGGAAGGCAGATAGCTTAACTGGA
GTTTTGTCTATATTATAATTACTCATCAAAATAAACCATAGACCACCAGTCTTTAATGAA
ACATGATAATCTCCGCTTTGAAGTGCATACAGCATAAGAACGTACTCCCGCATATAACTT
GAAACGGCATTCAACCCCCTTTAATATTGTCATCCATGATTTTCCCTGTCCTTCGTCTTT
CGGGAGATCGTGGTCATTAAAGTAAGAGTGTCGTTTTTGAGTTGGAGCAGCTGTGAACGC
AGCAATTATGGCAATGAGTTGACCGTGAGAAAGTCATCCTTGCTCCGTCCCATTGAAACC
GGCTGTCATGTGGTACTCTGCGACTCCTAGCGGAACCCGGAAATATCGAAAAAGGCCTAT
TC
>Drerio-B-G3877-Map5#CLASSII/Unclassified/nan
TTTATTTGAAATGAAAACTAAGAAAATTTAATAATTATTAAAATAATAATAATAATAAAT
AATAATAAAAACAAGAAAAACAACACCCCATCCTCTTTAAGCAGTCCGCTCATTTGAGAC
CTACAACACTGTACATTGAGGATATTTATAATAAGTTTCAAATATAGATGTAAATCAAAA
AAAGACTTAATGTCAAAAACTCCACAATAATTTCAGACTTCCTCATCTGATGTGGAGAGA
GCAGCTTGTCTGAGCGTAGCCTTTAGGAGGCGGATCTCAAGTCATTGGCCTTGGTTTGCT
GCAGTTTGGTCAGAGTCAGTTGTTTCTCTGCCAGATGAAGCTGTGCTTCTGCCCTTTCAG
TCTCTTTTTGCAATTGTTGAAAGAGATTTCAAAAATCAGTCATTGCCATTCTTTGCATTT
TTTTTAAATTCTGTAATCATTGCATGCATCACTAATAAATATTCTAAAAAGAAAAATATT
TTCCATTGTGATGAATATATATATCAATTAGTGACAGAATAAAATTGATTGTTTTTGGTC
AGTTTTGACAGCTGTTTGGGGGTATTATTTTATGAGGCCAAACTCTTTCTACTTTGCTGT
AGGCCTATACTGA
>Drerio-B-G2565-Map20#CLASSII/Unclassified/nan
GATCGCCAGCATTTCAAGGGTGGTTTTATTTTTAGTTCATTGCTGTGACGCGCTATATTT
CACTAAGGCTGCATGAGACTGCGCATCTTGCTTATTTTCTCTATTTTACATACAGAACAT
ATCATACAGTCCAGGTTCTACCGTTCTAGTGAGTGTGGGGCATTGCTTTACAGTGGTAAA
GTGGATTATTTCTTGGCAAATTCATAATGATTCACTTTGTTTAGTAATAAATTTCATAGT
TATAAAATAACTACATTTCAAGAATATGTTAACACTTTCAACTATTTAGGATTATTTATT
GCATCAAAAGTAATTTCAAAGTAACATTAAATGTACGTATAAACTGCTTAATTTGTGTGT
GTAAACACCTAAGATGCAAAAAGCTTATTTAGACCAGAATAGGCCTATACTAAATGCAAC
GGTCAATGTATGTAAACTTATGACCTAAAATGTCTTAAATGACTAAATTTAAGTCTTTTT
AAGTTTTTAAATAATTTAAGTTTAACATAAATGATTTAAACTTTAAACTTCAAATTAACA
GAGTATGGCAAATAAATTGTTTATTAAATGGAGGTCAGGTGTCTATCTTAATTATAATTA
TTAAATATTATGACACTATAATTCAGTGGTGTATTGGAGAGTACGCAGGCAACCTTTTAA
TTAATTAATTTTAAATAAGTGGTTTATCCTAAATAAAATGCAATGGGATCGGTGGATGTG
CAATGAATAGTTTGAAAACCCCTGGTTCAGACTAGACGAGCTAGCTGTCTGTGCGCTGCG
CTAATAACTTGGCATTTGCTCTTTTCGGTGCTGCCAGATGCATTTATAGTGCATAAAAAA
ATAAAAAAGGTAATTCGGTAAAGCGCGCGATGCGCGCAGAAATAAGCGCACTATATGCAT
ATGTCGAATTAAGTTCTCTTTTTCTTTAATCAAGACTTTTCCATTCGAGGAATTACAGTT
ATTAATAGCTTAGTCCTTATAAAACGATCAGTTTATAAAATACACAATTTACGGATCAAG
CCTATAATGAAGAATAAGAAGAATATGCAACGCATTATGATCCTTGAATGATCAGAGCGC
ATTTATATAAACTATATATTTTATATAATCCATAAATATTAAAAAAACATTATACATTTA
AAGTAATGGAACATTATATGTTATAAAATCTAAACTATTATTTAGGCTACAGGCTAAATA
AAGGCGCCTTTTCGGGGCTGTTCAGCGCGTGCGTCAAAGAAAAGACATGACACAATCTCT
ATAAAAACTTGTTGTTTATTTACAATATCTAAAGGGATATAAAACATCTAACATGCATCT
CCATTCTCAACGAGTTTCTGTGTTCTGCATCCTTCACAGACCGAGGTCTCATTCCGAGGT
AATCTGTAAATATTCTCATTTGGTTCTGGCACATTCTTGATTAAAGGTGAAACTGACCGG
CGCAACGGATGATTTGTCATCTAGGGTGACTACAGTTATAATACAGGTTATGGAACTATG
AATATTTCACTTTAATTTCATATTATTATTTTATTAAACAAACAAACCAGTTTTTGTTTT
GGCTCTGCATGCAGCGTATTGGATCTTTGAAGCATTGCACTTCAAATGTTATTCCTTTTT
TTTATTTTTATTGTATTTTTAATATTTTTAATTATACAACACAAAATTGGTTCTAAACAG
ATACATTTTCCTATAGGCTATGATGAAGTGTATATTTTTGTTCACACAGGTCCTATACAA
AACTGTGTGGATGGATGATTTGTTTCTCCGTGAAAATCACTCATTTAATAAGCAAAACAG
GCCAAAATGTTGTTTAGCTTGCTTGCGTCAAACTGGATGGACAATTTACAAACATATTGA
ATACAAAGGCTGGTTATTTTATGCAATGAGGGACAATAGGCCTATTACAAATTAAAGAAA
ATTATTTGCATATTAAAACGAAAATATATAATACAACAACAGATCCTACCTCGTAAGAAA
TGACTTTAGATAATGTAAATAAGCATCAAGTTTTTTTTTTTTTTGAGATTGTGTGTCTAA
TTCAGTAGTGTAGTGCGTTCGCGTGGGTTTCCTCCGGGTGCTCCGGTTTTCCCCACAGTC
CAAAGACATGCGGTACAGGTGAATTGGGTAGGCTAAATTGTCCGTACTGTATAAGTGTGT
GTGTAATGTGTGGATGTTTCCCAGAGATGGGTTGTGGCTGGAAGGGCATCCGCTGCGTAA
AAACTTGCTAAATAAGTTGGCGGTTCATTCCGCTGTGGCGACCCCAGATTAATAAAGGGA
CTAAGCCGACAAGAAAATGAATGAATAATGTGCAATACTAATTTAAAATACGTATCACTA
ACCTTATATGTGAAATAGCAGGGCCCGCTGTAGCACTTTCTCAAGAAGAGCAAATGTCAA
ATTATTAGCGCAACGCACATGTAGCGAGCTCATCTGTTTGTTTTCGGAACTACTAGACAC
AATTTTTTTTTAATCAACTATAATGTGTTTAATTAGTTAATTTGAAATTTATTTCATTAT
TCCAGCAATAATTGTTGAGTGAAAGAATGCGCTAGAAATATGCATTGCGGCTCCCTTTAT
TGTACAGGCTTATTGCACTTAAACTTTTTTAGGTTCGGCTCTCGAATTAGTAAGGTTATG
AGTAAATGTTATTTAAAATAGGCTATTTAAAGCCTGCCATCTAGCCTACAATAACAGCAA
ATTTAATAAATAAAAATAATAATAAGACAGGCCTACTTTGGCGTTGCAATAAAATAGTAT
TAATTATCAAATAAATAATTACAATATATAATTAAAATAGGAAGAAATAAATGAAAACAA
ATGGTACCCTTTGTTTTTATAGCAGGGCCCAAAGTGTTCTTATTCTGGTTCTGGCTAACA
ACTATTAAAAAGAAGAAAAAAAAAACACACCAAACAATAAAAACACTAGTAACTGATAAT
AATAATAATAATAATAATAATAATAATAATTATTATTATTATTATTAATTATTATTATTA
TTATTATTATAAAGCCCTTGCTCTGAAACAATCATGCAAACCAGGTGCTGCTCGGAAATG
GCTATCTTTGCTCTGCATCAGGTGCACAGCAGCAAGAAGCTTGGCAGTGAACTATGACCT
TATTTTAATGACAAATGTCTAAGAATACTGCTGATTTACGTTTTTATTTAATTTATACAT
ACGCAATGAATGTAAGCCTGCTAACTGTGTGTGGTTCAAATGATAGAATATGTAAACTTA
GTTAATATATATATAATTAAATAATAATAATTAAAAGCCTGCGTGTAAGGCTTTTATTTT
GAGGGTGACGTCACGAGCGCAGATTTGGTTGACCAATTAGAGGAAAGTGGGCGTTTCAGC
ACCGCCTACATGTGTAAAATGAATTTTAAAGTCGTTTATCCGTTTTCCTACCCTAAACCA
AAAAACGAAAATCCAGCCAAAATCTCGTTTTTTCGTTTTCTCGTGAGCAAAAGTAAAAAC
GGAAAAACGGCCGTTTTCTCCATTTCCTTTATTCCGTTTGAAAATGGAAAACAAATGAAC
AAAATGTACACGGACCAT
>Drerio-B-R3405-Map3_reversed#CLASSII/TIR/nan
GGATGGGAAGATTAATCGATATGTATCGATACGCTGTCATGTGCGTGCACGATGCGAGTG
CATCGGTTGAGCAGCAGAGGATGAATGAAATTTTGGAAGCAAATCGAGATGTATCGGTTT
TTGCGAGATGCATCGTTTTTTCCGAGATACAGCTTATTTTTTTAATATAGAATGTATTTT
TTATTTATTAACAAGTGTTGTCAACCTGTTTTTGGCGCATAATTTAATCGACCTACATAA
AGTATGCCTTAGCAACGGATTTGCGGATGTGTACACTTACACTACAACTCAGTGTATCAG
GTGTGCGGATGAAGCTAGTGGTGCGCCCTCAGAAAGCGTGAGAAGCAAAACAAACATTTT
ATTCCCCACTGAGTTTTAAATCTAAAGTATGGCAACATTATGGATTTAAGGATGGACGAC
TTGACAGGACATGCAATTTGCAAAATGTGCCGCGCATCTATAAAATACGCGGGCAGTACG
AGTAATCTGAAATCTCACTTGAAGCGGCGCCACGGTGTTGTTGTGAAAGCATCTTCCAGT
GTTCCTACATCCCTGGCTTTCGCACTGCTTGAACTGTAGCTACCAGCTCCAAAAGTGGTG
AGAAAAGCATTGCAAGTTTTTTTTCCATGCGCAAAAGTTTTGTGCGCTCTATGCCAATAA
CGGATGTTATTGCATTGTTCATCTGCAGGGCCGGAGCAAGCTGAACTGCTGCTCTAGGCA
GAGGACGATCACGCCGCCCTCAACCCCAATGTGAAAACGAAAGTGACCGGTTATGAAAAT
GAAGTGACGTGTCGCGGACCTCTATTCTGCCGCCTTATGCGCGGATATAACTGAGGACGC
GCGGGTGTCGCGGACCTCTATTCTGCCGCCCTATGCGCGGATATAACTGAGGACGCGCGG
GTGTCGCGGACCTCTATTCTTCCGCCCTATGCGCGGATATAACTGAGGACGCGCGGGTGT
CGCGGACCTCTATTCTTCCGCCCTATGCGCGGATATAACTGAGGACGCGCGGGTGTCGCG
GACCTCTATTCTGCCACCCTTATGCGCGGATATAACTGGGTGTTGCGGACGCCGCCCTCT
CTATACTGCCGCACTAGGCGGTTTTAAACACCTCCTCCTGTTAATTTTTATTTAATTATA
ATAATAATAATATTAATAATAATAATGATAAAAATAATGGGTGTCACGGTGGCACAGTGG
GTAGTTTGACCACCTCACAGCAAGAAGATTGCTGGTTTGTTATATTTTTATTAGCCTGTT
GTTTACAGTGACAGTGATGTTTCAACGCAGCATAACACTGCTAGTTCACGACCTTAAGTT
TTGAATAATCAGTGGCAAAATATATCTTTGTAAAACTTGTTTTCATAGTTGAAAAGTTAA
ATCACAATTCTTGTTGTGCAATGCTCAACCTTTATGTTGAAAGAGTGCAAATATATATAT
TTTAATATATATTGCACTTATACATTCTGTTTATCTTGAAAATACTTAAATAATATGTGC
TATATGTTCTAAAATGGCCCTCTACTGTAAACTGACACTCTGGCTCTGAGAGAAAAGCCA
GTTTGTAAAAAAAGTCTTGGTTTTGCTTGGTTAATAAATAATCAAACTCATTCAATGGCA
CAGCATCCTCTTTTACATAATCTCATAAACTTGATTTAATTAGTTAGTGCTGAATGCATT
ATAGCTTAGATGCCCAACCCTAATA
>Drerio-B-R853-Map20_reversed#CLASSII/Helitron/nan
CTAGCAACAGCCTAGAAACCACTCAGAACACGCTAGCAACTACCTAGGAATGCCTTAGCA
ACATCTTAGCAACCGCCTAGCAACCACTTATCAACCGCTGTGCTTCCTGCCAACTGCCTT
TGAGTCCCCGGCGCAGTTATGTTGGCTTGAGAAAGCCAACATACTGTAATGCTACTTAAA
CTTATTCTTATTATTATTATTATTATTATTATTATTATTCCGGCTTCTGACCAAAAAAAA
GCAATCGCTTCTCCTCCCAGGGCTTAGATGCTACAAGCCCCAAATTTGGTCAAAAGCTGT
CTATTGCCCATGAGATGGTTGCTGTATGTCCTCATGCCGATAAGATTTGTAGTTTTTGAA
TTAAAAATTTTTTGAATTAAAAAATTGTAAATATTACAATCGAGTATTTGGGGCATATAA
AAAAGTATACAATCCTCAAATTTGGCCAAAAGATGTGCTTTAAATTGAAGATAATTATCA
TATTTATTTGGTGTAATTATAAATAACAGTTTTCCTATAAATATTTTTTTTATATTAAAT
TTGTAAATATTCAGACTCAAAGCGTGTCAGAGTGTCCACGAGATGGCGCCAGAAGACTAT
TTTTGAGCCCTTTGTAATTTAGTTTACTGGCCCTTTAAGAGGCACTTTCCCTTTAAGAGG
CGGGGATATCCGTGCTGACTGTTTTGAATCTACAGAAAGAAATTCGGGCTCATTTCAGAC
GTGCTTGTTACAACATTTGAAGCTGTTTAAATTGCGACCATTTCTGGTCGCATATGCGCC
TGAAAATTAATCTATGCGACCTCATAACATATTCCTGGGCGCATTAGTGCGACTGCTGAT
CATGGTTGTAGTGCGACCTGTTTTGATTTTTTGTAAAAAGTCGTGCTGATTACGCTCTTC
CCTGCCGCTATATTGGTTCATATTAGCTGTCAATCACTCAAGGTATTCCGCTGTCAGATT
CGACAGGGAAGGAGCTTTTATGACCACGGGAAATGCAAACGGCTGAAGAGTAAAAACTTA
AAGCACACAGGTTTGCAGAACCCCACCTAAAATTGAGGTGTAGATTTCGAGAGAGATCGT
GACACGTCACGTGGTGAATAATGATCCTCTACTTGTGATCAATGAAAATGAGAGCCATGC
GAACATTCACGTATATTATACAATAAACATATTTAATATAAGAATCATGCTCTAACTTTA
TTTTTAATCGGTAGTTTAACCCTCTAAAAACAGCTATGTCCTTGCCACAGAAAACTAATA
ATCCATCTCAGTCAGAACCTTTAAATTGACACAATTTGAAACCAAAACTTTCCATTCGTG
TTCGAAGTCGGACCTGAATGTCTTTATACCGTCTATTCTGTAATCACGTGTAAATTATTT
TTTTATCTATTTACTAAAGACAATGCTTTGCAGCTTTCATCATTAAATCACATTATTTAT
TATAATCTTTTGTTTGTTTTGTAGCAAAAATATTAAACATCCAAACAGACATGCATAACC
AATAAAAACACACAGTACAAAGAAAATGTATTTTACTGCAATGCTTCATTTTAGTTTGAT
GCAAACTATATAATTATATACATACAATGTATGAAGATTTTTTATATCCCCTTAATATGC
TCTGCTGTTGCTGCACATTCAAGGCAGTTTCTCTCTGTAACATCTGGATTGCAATGTTAC
TATTACTGCAATGTTCACAATCATTATTATTATGGGGGGAAATTATCCAAACAGTCATTA
TAATGTTTTAAAGCAAAAATGTTAAGAACAATGTATTTACAGCAACAGTTAAAATAAAGT
GTGTGTGTGGTTTTTGTCAGTCCTATTGATGTTGTTTTAAAATACAATAAATCCCTTAAA
AAGCAATTTGCAGCGGTGCTCATTCATTTTTGGTGGGTGCTCCTAAATTTTTTCTGGTGC
TCCTAAATTTATTTTGGTGCCCCTGAATATTTGAAGTTGGGAGCACCGGTGCTACCAAGT
AAAAAAGTTAATTTCGAGCCCTGTATATATATATATATATATATATATATATATATATAT
ATATATATATATATATATATATATATATATATATATATACATATATATACATACAGTTGA
AGTCAGAATTATTAGCTCCCCTGTTTATTTTTTGCCCCAATTTCTGTTTAATGGAGGGAA
GATTGTTTCAGCACATTTCTAAGCATAATAGTTTTAATAACTCATTTCTAATAACTTCTT
TATTTTATCTTTGCCATGATGACAGTAAATAATATTTGACTTGATATTTTTCAAGACACT
TCTATACAGCTTAAAGTGACATTTAAAGGCTTAACTAGGTTAATAAGGTGAACTAGGCAG
GTTAGGGTAATTAGGCAAGTTATTGTATAACGATGGTTTGTTCTGTAGATTATCAAAAAA
AAAAATATTGCTTAAAGGGGCAAATAATTGTGTCCCAAAAATAGTTTTTAAATAATTAAT
AACTGCTTTTATTCTAGCCGAAATAAAACAAATAAGACTTTCTCAAGAAGAAAAAATATT
ATCAGACATACAGTGAAAATTTCCTTGCTCTGTTAAACATAATTTGGGAAATATTTAAAA
AAGGGGAAAAAAAAATCAAAAGGGGGTTAATAATTCTGACTTCAACTGTGTGTATATATA
TATATATATATATATATATATATATATGTATGTATATATATACATACATATATACATATA
TACATATATACATACACATACACACATTTATGGTTAGGGTTATAAGGATTATTTCTTAAT
CCCCCTTTTATGTTGGCAAAAACATAAGTTTACTTCAGATATTTCTTTCAAAACAGAATA
TTCTGTGCCGCAAAAGAGCCTTCTCCTCACTTGTGATAATGACAATGAAAGCCAAGCTTT
TGGCCTATGCTGTACCAAAAAAAAAAAAATAAAATCACCCAGGTGATGACAACTAAATAT
TACGATTATAACATTGTGTTAGTGGCCAGTGGGGTGGAACAACGTCATTGGTCAGAATTA
ACCACGTGATGAAGACGGCCTATAATATTGTATTTAATGCGATTTTCTTCCTGTAAACTG
TATATATAACTATATAACTATAACTATATATATAATGCTGCAAATTACTGTAAATTGACT
GTACTCTATATTAACTGCAAAAATTATAAGACTGATTAAATAAAAGACAAATTAACTAAA
TGCATGTGCTATTGTTTCATTAGTATTTTAATTTAATATTTTTCTTTATATGATATTTAT
TATAATGTAATTTTGTTCAGATTATAATATATACTATAAATACTAACTATACTATAGTGA
TCTGCATTAAACAACCTGAACAAATCAGTCCTCTCTCTCTCTCTCTCTCTCTCTCTCTCT
CTCTCTCTCTCTCGATTTGATCAAAAATGTAAATGAGGCCTTCCGATTAACAGTCCAGTG
GACCCTAGCAACAGCCTAGAAACCACTCAGAACACCCTAGCAACTACCTAGGAATGCCTT
AGCAACATCTTAGCAACCGCCTAGCAACCACTTCTCAACCGCTGTGCTTCCTGCCAACTG
CCTTTGAGTCCCCGGCGCAGTCACGTTGGCTTTCTCAAGCCAACATCAAAGTTCGTCAAC
GAACTTTAGGTTCTAGTTA
>Drerio-B-R790-Map7#CLASSI/LINE/nan
GCCGATGATACTGTGGTTTTGGGCCTCATCTCCAATAACGATGAGACCGCGTACTTGGAT
GAGGTACAGAGGCTCACATCATGGTGCCAGGACAATTTCCTTTTTCTGAATGTGAACAAA
ACTAAGGAGTTGATTATGGACTTTAGGAGGAGACAACAGCAGCCCTACACTCCTCTTATG
ATCAGTGGGACCCCCGTGGAGAGGGTGAGTAGTTTCAAGTATCTCGGTGTAATTATCTCT
GAGAACCTGACTTGGACTACACACATTGAAAGGCAAGTAAATAGAGCCAGGCAAAGACTG
TACCATCTGCGACAGCTGAGGAAATTCAGGGTCTCTCCAGCAATCCTGAAAACTTTCTAT
TCAGGGACCGTAGAAAGTGTTTTGACTCAAGGTATCTCAGTGTGGTATGGAAACAGCTCA
AACCAAGACCGCAAAGCACTTCAAAGAGTTGTGCGTTTAGCTGAGCGCATCTCAGGGTCT
GCTTTCCCCTCCTTGCAGGACATCTATATTAAACGCTGTAAGAATAGAGCTGTTAAAATC
TGTAAGGACTTAAACCATCCTGACAATTATCTATTCACTTTGCTTCCATCTAGAAAACGA
TTTCGTAGCTTGATGGCAAAAACTGAGAGACTTAGGAGGAGTTTCTTTCCCCAGGCCATC
AGGCTAAGCTAAATTCTAACCCGGTGTTACACATTACGTGATTTTTTCGTATTTATCATT
GTAGTAGTCATATTCATAAGTACATCATATTGCTGCTATTCTTATTACCTTGTATAATTT
TTTGCACATCTTTTTTTTGCACGCTACTTTTTCTTTTTCTTCTTTTTCCTTAATATTTAA
TTTTTTGTTTATCTATACTTGCACTATCTCTGGAGCGGACCTGACCTACATTTCACTGCT
GGTCATACTTTGTATAACTATGTATGTGACAAATAAAACTTGACTTGACTT
>Drerio-B-G2882-Map19_reversed#CLASSI/LINE/nan
TCCGACCAAGATGGCGCTCTAACAACAAGCGGATCGATGTGCTCTGTAAGCTCAAACATT
GTAATTGGCTAGTAGTGTTATTAGTTGAAAGCTATTTTACTCTGTGCAAAGAGAGAATAT
AATATAAATACTACAGAATTAGTCCCTGTTTGTGATAAGATGGGTAAATCGGAGAAAAGG
AAGAACAAAAACGTGTCTCTGGGGACAGCTAACGCTGCTAATGTTAGCAGTAACGTGAGT
GAAACGATGGGAGCCTCATGTAGTTATGAAACGGAAAAATTACACAATTATTCAAAAATT
AGTGTGGACTTTGACGAATTTATGATGTGTGAGGAAGAATTCCCTGCACTTCCAGAAACT
CCATGCAAATCACCTGCTACAAAACAACGGAAAACTGAAAGTTCGGAGGTTGCCATTCTC
TCCCAACTCGGAGCTCTTTCTCAATTAATAAACACCCGTTCTGATGCTTTAGAAAATGTG
ATCGGAGAAAACACAAGAGCGATTACCTCCATGAAGGAGGTAATTAATGAAAATACAAAA
CAAATTACAAGTGTGAAAGAAGCTATCGAATTTGTGAGTGCTGAGGTTAACCATCTGAAA
AACAAGTATGGAGTGATGGAATCCACACTGAATAAGGTAGAGGAAACGTGCGTGGGACAC
GACCGAAGGCTGTCACAGTTAGAAAGTTACTCGCGGCGGTGGAATCTCAGGATGCACGGC
ATTCCGGAAAATGAAAGAGAGGATGTTCGTGGTAGGGTTATAGACGTTTGTCAGCATCTC
TTACCAGAGGACAAGGACAGACTCTCCAGCGCCGTCGACACTGTACACCGGTTAGGTCGC
AAGCAACCAAACAAGAACAGAGGAATTATTCTACAATTTGCTTCCCGTTTCTTTCGCGAT
GCTGTTTGGCGTGCAGCAAAGGACTCTGCCTTTTTGCGCGAAAATAACATTAAAATATCA
GAAGACTTATCCCTTGCAGATAAAGAAAGAAGAAACAAACTATGGCCAGCAGTGGAGAAA
GCAAGAAAAGATAATAAACGAGCATACTTCATCGGAAGTAGGGCTTTCGTAGAGGGAAAC
GAAATATTCCCTCCTGCTTGAGACTTTACATGGGAAGGTGTGTGATGTTAATATTAAGTT
GGTTAAAAAAAAATGTCTTTTTGTTAAATTGATGGCCTTTTTAGGACAATTAAAACTGAT
TTAATAGTTTACTTCGCTAATTTCTTATTTTTACACAGTTAAGCCAATAGTAAAGGGGTA
TTTTACAAAAAGGGCCTCAATTTAGAATTTGACTTTACAATTTTATTTATTTATTCTTTT
TTCTTACTTTTCTATTAACACACCTGAAAAAAAATATATCACTGAATATAGTCTATAAAA
ACTTTATGGGCTAAAGTAAAATTGTTCAACTGAGTAGCTTCTATACTTTAGTAATTTAAT
CTGATTTACAAAACATTTTTTGTTCTTTGATGTAAAATTTATGCACCTTAATTAACACTA
CATTATTTTTATAGTTCATATAGAGTTTGCAGTTCTCATCGTTCTGAATGTAGCTTTGCA
AATCCTTTTTTGAGAATAATCTAGTTTAATATTCTAGGTTATATCTTCTTTGTTATGTCT
CTTTCTATAATTTCATTTAATACACGAGGGTTAAGAAATACTCTAAAAAGAAAAGCTATA
TTTTTGTATATGAAAAAGTTTAAAACTGATTTTTGTTTTTTGCAAGAATGTCATTCTGTA
AAAGAGGACTATAATTTTTGGAGATCTCAGTGGGGTTTAGATTTATGGATGGCTCATGGT
ACAAACAAATCAGCTGGTGTTTGCATCCTTAAAAATCAATTTAATGGGAAAATTATTTGC
TCTGAATGTGACTCAAATGGCCATTATATTTGTCTTGTAACTGAAATATCCAAATCAATG
TTTATCATTGTTAATATTTATGGGTTTAATCAACAAAAAGAAAATGAAAAACTTCTTGAT
CTAATAGAACAACACATTTTGAAATTACTTACTAAATACCCAAATGCTTTTTTAATCCTT
GGCGGAGATTTTAATGTTGCATTGGATAATAGGTTAGACAGATGGCCTCCAAAATCACCT
GATAACTCAAATCTTTATTTTAAAACTTTCATTGAACGATTCTGTTTAGTTGATAATTGG
AGAGACACTCATCCTAATCAAAAATGTTTCACATGGGGAAATAACTCTCTTTCCAGACAA
TCCCGTATAGATTTGTGGCTTATCTCAAGAGATTTAAATAAGGCTAATTCAGACATTATT
CCATCACCCTTTTCTGATCACAGATGCATCTCGATAACTATTCCTTTTTCAGAAACTGCC
AACTTATGTAGAATCAATTCTTACTGGAAATTTAATTGTTCATTGCTTATTTTTAAAGAA
GTTTTTGCAAAAAAAACGAGTTGACAAGTTTGTAACAAGTATTTGTTTACAATGCAGAAT
ATGAATTACATTGTCAATGGAAAAGAGATAGGAGAGAGAAAGACAGAAATATGAAATAAG
AAAGTTTTAAAGAACATGATAGCAGTAAACTTGAGGGTAAGACATTTAAGAATCAAGAAC
AGTACATAAATTAAAGTCATTACAAAATGAAATAGTTCTGATTTGCTTTCTAAAACTATT
TTGTCTAGATAATGAAAAGGTTAATTGTACCCATTATCAAAATAAATTAGACTAAATCTA
TCTTGCAAAAACAGAGGGAGCATTTATTAGATCACGGAAAATATGGTTGGTAGTAGGTTA
GTAGAATTCTGCTTATTTTTGTGGATATGGAAAATTTACAACAGCAAAAAAATCAAATTG
AAAAATTTATAACAAAACAAGCATTATGTGAAGACCAGAAGACTATTGCTAATTTTTGTG
CTAAGTTTTATAATGATTTGTACACCTCTAAATTTAATAAACAAAATGCTTTAGATTTTT
TCGAAACATTATCTTGTGTAAAAAAATTGGAGAATGCTGATCAGGCTTTTCTTGAAGCTC
CAATCACATTAACAGAAGTTGAAGAAGCAATTAAATCATTAAAACGGAATAAATCTCCTG
GCACTGATGGTTTCATTTCAGAATTTTACCATATGTTTAGTAAAAATATTGCTCCCTTCT
TGTTAAGTGTTTATAAGGAAAGTACAGATAACTCTTTTCTCCCACCTACTTTATGCCAAG
GTTTGATTACGCTAATCCCCAAACCAAATAAAGATCGAAGTTTATTAGATAATTGGCGTC
CAATAACTTTGTTGAACAACGACTACAAAATAATTGCTATAGTTTTAGCTAAAAGATTAA
AAGTAATTTTACCTTCTATTATTGATGAAACTCAGTCAGGCTTTATGCCAAATAGACATA
TATCTAATAACATAAGATTAATTTTAGATATCCTAGACTATTCTGATATGATTGATGGAG
ACAGTTTCATATTTTTTTTGGATTATTATAAAGCCTTTGACACTTTAGAACATGGTTTTT
TATTTCAAGCGCTTAAAGAAATTGGGTTTGGTGTTACTTTTTGTAAAATGATTAAAATGT
TATATAAAAACATAAATAGCTCTATTAAGTTAAGCAGTGGTACTTCCCCAAGATTTTTTT
TACATCGTGGAGTAAGGCAGGGATGCCCAGTATCACCTTATTTGTTTTTAATTGCAGTAC
AGTTTCTTAATTTACATATCAAAAGGAGTAATTTAAAAGGAATTACTATTGGAAGTACAG
AGTTAATTATAAGTCAACTAGCAGATGATACAACATTGTTTTTAAAAGATTCATCTCAAG
TGGCGGCTGCATTAAATACTCTACAAACATTTTCCAATGCATCTGGTTTAAATCTTAATT
TAAATAAATGTGAATTACTTCCCATTAAAAATTGTGGTGTTTCCTCAATTTGTGGAGTAG
CTGTTAAAAACTCAGTATCTTACCTTGGCATAAATATAACTAACGATAAAAATAGATGTG
ATGCTAACTTTAATCCAATTGTTGCAAAAACTAAAAGAAAATTGAATAGTTGGCTTCAAA
GAGATCTGTCTATTAAAGGAAGAATTTTGCTCACCAAAGCAGAGGGCCTGTCTCGTCTTT
CTTATGCAGCTCAATCTCTGTACGTAGATAAGCCTACATGCAAACTAATTGATAAAACTT
TAACAGACTTTGTCTGGAAAAATAAATGCCACTATATGAAAAAGACTGTTATAATAAATT
CGTATAATAAAGGAGGTCTTAACTGTATTGATTTCTGCTCTTCAAATTATACTTTCAAAA
TTAATTGGCTTAACCAGTATCTACATAAAGAAGACTCAATTTGGAATATTTTCCCAAAAC
AGGTATTTTCTATTGTTGGAGGCATTAAGTTTTTATTGATGTGTAATTATAACATAACCA
AAATTCCTGTTAAACTTTCAAATTTCCATCAACAAGTACTTCTGGCCTGGACTTTAATTT
ATAAACATAATTTTACTCCTCACACATTTTCTATTTGGAATAACCAAAATATTTTATATA
AAAATAAATCTTTGTTTTTCAGTGATTGGTTTAACAACGGTTTGCTTTTAGTTAGTCAGT
TATTTAACAACAGAGGTTTTTTAATGAATTACTTTGAATTTATTTCCGAGTATAACATAC
CAGTAAGTCCAAAAAATTTCGCCATTGTTATGGGAGCTATAACATCAGGAATTACTATGC
TCTTCAAAAGTACCATTCATCTCACTCCTAAAAAAGTGTACCTTTCTGATCCGACAGAAA
CATTTGTGGGTAAAATTTGTTTTTCAAACAAAAAAGATAGAAATTACAAAATTAGATCTC
TTTTTATTGAAAAAGTTGCTACATTGTCCCCTGTAATCTCTTAGTAGGGGCAGATTCATA
GAGATTTGATATGGGACCAAAAATAATTTCTTTAAAAGTAACAGAAACATCTTGTTGTAT
TTTCTCACCAACAAATGGTCAAAGAGGTGTCTTTTAAATTGATCAACATAATTTTACTCC
TATAAAACAATTTTTGAAAAACAGTTTAATTCTAATATTGATGTAAAATGTTCATTTTGC
ATCAATTTCATACTGAAACTGTTTTTCAAAAATTTATTTATGGGAGTGTAATTATGCTGT
ACAATTTTGGAAACACCTATTGGATTATTTATTAATGATAATATACAACAAGATGTTTCT
GTTACTTTTAAAGACAATATGTTTTTGGTTATTATGAATCTGCCCCTACTAAGAGAAATG
CTTGTTTTGTTATAAATTTAATTTATTTTCTTTGTAAATTCCATATCCACAAATGCAAAT
TTACTAATACTAAACCATATTTTCCTGTTTTTGTTTTTGCAAGAATTTAGTCATTATATA
CAATTAATTTCATTATCTAAAAATAAGAAAGCAAACAGAACTATTTCATTTTGTAATGAC
TTTAATTTATGTACTGTTCTTGATTCTTAAATGTCTTACCCTCAAGTTTATATCATGTTC
TTTATTCTTATTTTATTTTTCTGTCTTTCTCTCTCATATCTCTTTTTCATTGACAATGTA
ATTCATATTCTGCATTGTAAACAAATATTGTTACAAACTTGTCAACTGTTTTTTTTGCAA
AAAAAAAAAAAAAA
>Drerio-B-R1156-Map4_reversed#CLASSII/TIR/nan
CTGAGTAAATTTTACTCTGAAGATTTTACTGTCTGTATAGTTTTATTTTTGCATGAAGAA
AACTGTATACATACACATGTATATAATAAAGAAAACAGTATGGATTTGCATAGCTTTATT
TACATTTATATTAAGAGAATTTCCGCCTTATTCTGTTTATTCTGTAGTTAATTCAATAGT
AACTAGCATCTATTTAGATATTAGTAGGCAGAAATTAGATACTAGTACATATTAAATAGA
TACTGATACCAATTCATTAGATACTAGTAACTATTACAGTTTTTCTCAGTGGCTTTGGTG
CATTTCTCACAACACTATTTACATTTGCACAAAAGTTAATGCATTTTTCAAAACAATTAG
TCATTTGTGCACATCCTAGTAGCAGTTTCTCATTCTTTCTAACAAATTGCAAATGCTTTT
TTACATGCATAAATTGCTTTCATACAACTGTCTGCTGTTTTATATAACATCATTTGCTTT
TGTCATGTCAGTCAAAATTAACTAAACTTGAGAATGCTGAATAGTCATTCCATGTAAAAC
TAGTAGTCCTCATTTCTTTACTTGAGTCATTACATACACAAATGTTGAACTAGTCAAAAT
CTGTCAAGCTAATTTTGTTAAAGAAATTAAAATCTTTATTTTCCTGAAAATGCCTTCTAA
ATTGAACAATTTAATGAATGATTTACAGACTTATGTATGTCGTAGGTTCAGTTCTGATAT
>Drerio-B-P352.310-Map3_reversed#CLASSII/TIR/nan
AGGCCCGGATTGGCTAATCGGGAGAACCGGGAGAATTCCCGGTGGGCCGGTCCGTTTTTT
GGCCACGAGGGCCGGTGTCCCTAGCTGCTTGCACTCTCAGCAGTTGCACTTTTTTTCATT
TATTTATTTATTTGACCATAGCCTCACTCTTTTTATTCATTATTTTGCCGCAGCTCCGCT
CTTTTTATTTTTTTTCTCGCAGCCCCGTAAACAAAATGCAGCCTGCAGATTATTAATGAT
GTAACTATCATCATTCGACTCTAAACAGCGGCACCTTAGTGAATGTAAGAATTTAAATAA
TTAATATTGATTAATAATACACCTGCTCAATGAAAATCAGATGATTCACTACATTAATAA
ATCTGACATAACTTGATCAGAAATCTAAAAAGGAGAGAAAAAGATTAAGCCATCAATAAA
TGTCTTGCAAGTCATAGTGCAATATTTGTTTTTCATTCCATCCTTATCAGATTAATAGCG
CCACTGTGGTCCAGTGGTTAGCATGTTTAATTATGACACGGCCGACCCGTGTTCGAACCT
CATCTGAAAAATTGTTTTTTTTTTTTTCTATTTTTTATTGTTAAGACATATATTGTTAGG
GTTGTTGAAAATTTTAGTTCTAAAGCAGCTGTTTTCTTGAAAAAAGACGTGATAGTGTCC
TTAGAAACTGAATTGGAAATGACCTTATTTTAATAGTCAGTCGTGAACTGAGATGGGCCG
GTCTAAGGCTTGAAACTCCAGGGCTGAAAAGGAGTCCCACTCCGGCTCTGT
>Drerio-B-G978-Map3#CLASSII/TIR/nan
ATGCTGAATCATACACATCACTCGTTTATGATTGCAGAAATGATTTCAGCAAAAACAGTT
ACATATGGTGAATTAAACTGCGGACACTGAATGCTAAGAATGAAACGTGAAAGTTACGTT
TATTAAGGTAAAGTTGGTTTTATATTCACACATTCATTCAGTGACAACTTGTGACAAACT
CCCTATATTGTTTACCACGGCACTTTGAATATTCGGTCTGAAATAACCTGCAAGTGTGAC
TTGAAAACAACATTAACAGTTTATTTGACTGTGAACATGTTGTACTTTGATAGTCATTGG
CTGCTAATAAGATTTCGCTATTTAGAGTTTGCAAATAATACTTTAATGAAATTATATTGT
TAAGGAGAAAGTCAGAATGTGCGAATATAAAACCGACTTTACCTCGTTCACATATCCTGC
CGTACAGGTGCAGTTCGCTGTCAGAATGCAGTCGTTTTGCGTGTTGGTGATTAATTACCC
AGGCCTTGTATAACATTAACTCCGTCTTCTTTCCTTGTCTTTGGCTAAGCAGAATCTCGG
TTTTTAGCTCTACATAGTGTTGAATCTGGTCATCATGGAGCATTATTTCTTGCACATGAC
CACACAGAACAATATTGTTGGCATCCAAAGACTTGTAGACCTTTAACTTCTCTCTTGTAA
AATCACTTGGAGCTTCAATGAGATTGTATATTTGGGGCTGGATGCTTGGTCATTTCGTCT
TATCCAATATCCATTGGGTGGGTGCTATCGCAAATGGACCTGTCAGATGAACGCCGCTCA
CTTTAACGTTAATTTTGCCGAATCACTGTGCTTATCACTGGGCGACGAGCTGTTATAATA
TGCTGAAAGCATTATGTAAATAATATATATAATGTGTAATCAATATATCTTATTTCTAAG
ACAACAACAAACTCTGCACCGCATCTGATGTCATTCCCTCGCTGTAAATGCTGGCGCTCC
CGTTTTTTTCTGCCACCTCCCTGCGCGCGCATCCTGAATGTTTACAAACATGGTAATTGG
TCTATAG
>Drerio-B-G2319-Map20#CLASSII/Unclassified/nan
TAATCTACACTGTTAGACCTTACCAGGCTTTTTTACAGTAGAACACTGGCAACACTGTTG
CCAGCTACTCACTGTAAAAGTTTGGTTACAGTAAGTAACTGGCAACAGTGTTGCCAGTTA
ATTACTGAAACTGAACCATTACAGTGAGTGGCTGGCAACAGTGTTGCCAGTTGTTTACTG
TAACCGAACCATTGCAGTGAGTAGCTGGCAACAGTGTTGCCAGTTAATTACTGTAATAGA
GCAGTAGTGGTAACTAACTGGAAACTGTGTACAGTTAATTACTGTACTGTAGTGTTACAA
CTCACAGCATTATACTGCATACACAATAGTATGTCAAGGTGTTACTAAAATTAATTAGTA
TTCTTACCTGTTATTAATTCTTTAAATTAATTAAGTTGTAAATTCTGACAAATTTATTTT
ATTGTTTTGGCAGCAAACAAATATAAAACAGAAAATGTATAACAAAATTAAGAAATCAGC
AGATATAAATATCATCTTACATATTACTGAGAGCCACAGGTCTGCACAGCAAGGCTGCAG
TCAAACTAACGTTTAAGCATGCAAAATGCATCTGTCATATGGCTCTGCGAAAAGGAGTGG
GATTAAACAAAATATTTAGAGATTGAAAAAGCAAGCAACTGGTCCATAATTTTTGTTCAG
AGAGGTCATGGTTTGATCTTTGATTAGTCTCAAGCAATCACATGATGTGATTTCGCAGTT
CAGAGTTCTCCAAAGCTTGAACTTTCCAATGCTGCAAACTGTAAAATTTGTCGCATGAGC
ATGCATTCCAGGTCTGCAGCATTCACATGCGTATGAATGGAAGTCTAAAGGGAGAAAAGT
GCAGTGTGACCGGGACTTTAAGCTGTAACTCTAATTAAACACACCTGATAAAACTAATTA
AGGCTCGTTAGAAATCTACAGGTAATGTTGAAGCAGGGTGGGAACTAAACTCTGCTGCCC
TGCAGTTCTCCAGTAACTTGGAGTTTGACCCCCATGGTATATAGCAGGGGTGCTTAATCC
TGTTCCTGGAGATCTACGTTCCTGCAGATTTCAGTTGCTACCCATATCAAACACACCTGC
CTGTAATTATCACGTGGTGTTCAGGTCCTAATTAATTGGTTTAGGTGTGTTTGATATGGA
TAGCAACTGAAATCTGGATCCCAGGACCTAGGTAGATCTCCAGGAAACAGGATTAAGCAC
CCCTGGTATATAGCATACTTTTAAAGCAACTGCTAACATTTATCACAATCACATATCCAA
TAAACACACACACACACACACACACACACACACACACACACACACACACACACACACACA
CACACACAAAGTGCTGCAGTGAAATGTGTTACTCTCTCCTCAATGCTGACCATGCAAAAA
AAAAAAAAAAAAAAAAAAAACTGAACAGCAAAAAACACAAAATAATTATTTTAATTTTAA
ATTTTAAAGTTTTAAATAATTAAAAGCTCTGTCAAATCTCAAAAAAGTTTAAAATAATTA
TAGAAAACAAAAATAAAGTTGGCAACACCGAAAAACCAAAGGATCCAATCTTTTATTGTT
ATAATTATCTCATGACAACAAACTTTTTTTATTGTTTCAAATATAAATTCATAGGTGGAA
ACACTGCTCTGAAAAATACTTAGCAACAAACTCACAACCTGGGACCGGACAGGGGAGCTT
TTGTGTGTGGATGGCTATGTGTATCATGTTTTTGTGATTCCCTGTGATGATGTGCACATG
TTACCTTACTGAGATGATGGAATTTAATTTTGGCTTAGTTGCCAGAAAGATACATACAAC
TGTTAGCATCTGTACATTATGGCAGTATGCAATATCCAATAAATACATATACTTAAACAA
AAGTAATGTAAGAAGTTATATGAGGAGAGGCTAACTAGCTAACAATGTAGCTTTCAAGTA
CACAGTTCAAGATAACAACAATGTAGCTTTCAAGTACACAGTTCAAGATAACAACAAAAT
AACTTAAAACACAGCCTTATTTTAGAAACCCTCAAAAACATTTGAACACATTTTACTTAC
TCATTTTAGATTCTTATTTAAAGCCTAAAACATATCAGACTCAACATCTGAATTGATAGA
CAGAGAATAGAGCACACTCAGCAGTAAACAAATCAAACACCTGGCTCTCTTAAAGGGCCA
GCATTTTCTGAAAACTCTTTCTAACACCTTTGTGTTTAGAATAAGACGGACAGCCTGTGG
GAGTGTGTGGTGATGCCTAAATCATTGTTTTTTTTTACAGTTATTTACTGCACAATCTAC
AGAGTAACAGTGCAGTTATACTAATTAAACACACCTGATCAAACTAAATCTAAAGGTAGT
GTGTTGAAGCAGGGCTGGAACTAAATTCTACTAGGCTGTGGCCTTCCAGGAGTTTGACAC
CCCTGGTACATAGCATATTTTCAAAGCAACTGCCTACATTTATCACAGTTATGCACATAT
CGTTTAATAAAAACAATAAAAATATACTATAATATAAACTTCATCCATAGAAAAAAAATA
AATAAATAAAAAAATAATCTGATTCTCATGTCGTTCCAAATCTGTAGTAAAAAATAATAA
AAAACACAACAAATATCATGATTTATACATTTATTTAGGAAAGCCTTTATACTGTTAATG
GCACTTTTACTTGCCAGTTTTCCAGACAAATTCATTGAGTCTCTGCAAAAATGTATGTGC
GTGTTGTTTAAGATATATATATATATATATATATATATATATATATATATATATATATAT
ATATATATATATATATATATATATATATATTTTTTTTTTTTTTTTAAATAACACATTTTT
ACTAGTTATTTAGCAAAATACTAATATTCAGTTGAAAGTGCAATTTAAAATCTTAACTAT
AGGTCAAACTAGGCAATTAAATTAGATTAATTATAGAAAAAGTAAACAAAGTTATAAAAA
TTATTGTGACAATTTCTTTGCTCTGTGTGAATATTTTTGCCTTTAAATGCATTTCGTCCA
TATCTTACACTTACCTTTTAATAAGCTCTGTGGCATTGGTTGACTCCTGATACTCAATGT
TAAAAACATAAAAGGAACCAAAGAAAACACAGAGATAAAATAAATATAAAATAGCAACAT
AAAGCATCAGAGTAGATGGGGCAGTAATGGTTGAACAGTAATTTACCATTTATTATCACA
GTAAATATCTGTAATGGTACATAGAGTAAATTACTGTAATTTATTCTTTGCACTACAGAA
TTTCATACAAATCCTGCTCCTTTTACAGTAAAATACTGTTTCTTTTCATTACAGCTAAAC
ACTGGCTATTTTACAGTTATTTACTGCATAATCTACAGTAAGGGTTAACAGTGTAGGTGG
TT
>Drerio-B-R1106-Map7_reversed#CLASSII/TIR/nan
GATAGGGCTGCACGATACATCGTTTCAGCATCGAAATCGCGATGTGCGCATCCGCGATAG
TCACATCGCAGGAGGGTGCGATGCAAAAAAATAAATAAAAAAATTATATATATAGGCTAT
ATGTATTATGGGTGGAGCAGAACCCGAATACGGTATTCGGATAAGCACGAATAGCGTGTT
TTTACCAATACTTATTTCGAACAAATACTTGAAAAATGATTTGTATTCGGGGAACAAGAA
AAACATTATATCAAAAAGCTGCGTTTCCTCATGAGACCGCAGTGCATGCCCGCATGAGTG
AGTGAGTGAGACGTTCAGGAGTCGGAGGCGGGGTGGGGCCGGGGAAAAAAGGTGACTGAA
GCATGCTGCTGTTCCACAACAGCAACAGAGAAGGCTTGGCAGAGCGAAAAATACTGCATT
ACTATTTTTGTTAAATTTTTTTTTTTTCATCATACTAAAATAACACGTGACAGAAGTTCA
CTCAAAAGTGAAAGTTCTTTCTGTCATTAATTACTAACACTCCCGTCATTACTACTTTCA
GAACATAAATTTTGATATTTTACCATATGAAAATGCAATGCAGTTATGAAAATTGTGAAA
TTAAAGCAATAGTGCAGAGATCTGGTCCCCGCGTCAGGTCAGGGTGCACCTGTAACCTTT
AAAACGCAGATGCGGAGGCGCACTAAACTCACACGGGAAAGAACTGGGCATTCAATTCAT
GTTTTAGTTAAATAATTCTTTAAATACAGCTCTCTTGATCCTCTAAAGGGGAAAAAATGC
AAAAGAAATTTGTCGTTAAATTAATTTTAGCAGAGACGCAACTGCCTGTCATTTTCACAT
TCGTTTTTCAGTTAGGGATTAGGTCTATTAACCTAATAACAATGTTTTGTTGGACACTGT
AGTCTACACAATAATCAATATTATAATTTATTATATACATTATTATTAAAACTAAACTAT
ACAATTGATAAAACAAAACCCTTTTTATTGTTTAATTGCTTTCATTTTGACACCGCTAAC
AGTTGTAATAAGAAACATCACATTATGCAGAAGTTAAAAATACCTTTTGAGTTTAAAGAT
GATCAGCCTGCCAAGTCAAGTTTACAGTGTCATAAATGAAATGGGTAGCATGATTAAAGG
GGATTTGCCCAGCACACAACTTCTCGCTGCAGGTAAGCTGAATGATAATCTTTAAAAATA
TATATGCAATACAAAACTTTAAACATTTATGTGTTTTTTTTTTAATAAAAAGAAAAGAAA
TCAGGAGAGTAAAATATAATTTAAACCACTGGTCTGGCGCTGATACTTTATTGTTTGTAG
CGAGAAGAAGAAAAAAAAAAGCAGATGAAAACCTGGCTGGGGAGACGGTGACAACATGGA
TTATCTGTTCTTCAGAAAAGATCACGACATTGTGAGGCGTTTATCATACAACGCAGTTCG
TGTTTATAATCATTAATATTAACTAATATTAATTCTCTCTCTAGACTTTGTTTTAGGGCT
TGTTCTTGTCGGCGCAATATAGCCTCGGCTTATTGCACGTACGAATCCGATTGTGAAGAA
TGATTAAGCGCTTGCATTTTTTATTGCATCCTTTTCGCAAGTTATTTATCTATTTATTTT
TTTAAAGTGGTGAGAGCATTATTTACTGGCAAACATGTTCCTTGATCTCGTACATCAACA
AATAAAGTAGCCTACCTAAATTAATTGACCTTTTATGTAAAAATTAAGGAATAACTTAAC
TTAATTAAATATTAATAAATAAAACATCCGTATAAACGTAGGCCTACGTGTTTATTTTTG
AACTTTCGTTAATAAAACAACACAAAACTGTTTATAAATATTGTAGTTAAATATTAAATA
ACTTTAACTGCTTGAAACCGTATAATAATAACAATTAAACGTGACATTTTTTAAAGAACT
TAACAAATAGCCTAAATGGCACTTTACTAATCAGTGTAATAATAATATAAATATTAATAA
TTATAAGTAAAAAGTAAATATTAACCTAGTAACAATATAAGTCAGATGTTTAAAAAAACA
GCGTAGGTTCTCTCCACCTTTTGTATTCATATTTTAAATTATTTGCCAGAAAAACTAACA
TGTTGACTTTGTCCGGTTTAAGTGAAGAATGGGGTTATAATGTTTCCAGCAATACACTGT
CAGACGGTGTGCTTGTAGCGAAAATGCACAGACAGGCTACTTTTTCACAACCATGCGAGA
GAGGGCTTCTTGTTTCTGTTCCGCCGCCCGCATTTCTCGCAACGCAGGTTTCTCTACGCT
GCGGAGCGGCGCGTTCTTAACTAGTTACCAAATATGTTGCTCCATTTCTCGTCAATGTCT
TCCATTTATCACTTTCTCTTTTTTATCTGGCCATTTTTTGCAAATGCCTCTGCCATGCCT
GGCTGAGCTGGGCTTTTGCATTTAGAAGACAGGAGTTGATTAAAGCCTACATGGCTTTTT
TTTCCCTCGCCGTCAATCGCCACTGGCTTGCATGATTCGGGACCCATGGATCTGCGTATC
GATGGATTTGCTCTTCAGTGTTTGGACTCTCAGCAGTGAATATTAAAACACACTTTAACA
CTTAAAAACCCCCTACAAAAAGCTTAATCTAAATTAATTCGTTCACCTTTCTCGGTCGGC
ATGAATCCAAAATGTTCCCAGATGTAAGATTTCGTTTTCTAACAAGATTCATGGTTGAAC
TTGAACTTGCTGAATCGCGCCTAATGTTATATTCTAACAGATATGTAATACTTGGCAACA
TAACAGTAATTTGTGTTTTAAAGTGCGTGACGTCACGTACTACAGCCGGTGGCAATGGAC
AACGGCGGTGGCAACTGACCACGGCGGTGACGCGGTTGTCTCGGTGACCGTCACAGCCCT
AGTCTTAAGTATATATATATATATATATATATATATATATATATATATATATATATATAT
ATATATATATATATATATATAATATCGCAATATATATCGCAGGGAAAAAAAATATCGCAA
TGTCAATTTTTTCCAATATCGTGCAGCCCTAGT
>Drerio-B-P565.188-Map3#CLASSII/TIR/nan
AGGCTTGTGCCGGTATTCGGTAATGCGATAAATCACGGTAATGAATATGTACGATATTGT
TAACACGGGCATTTCAAAATACCGTGAAAAATAATAGATCCGAATTTATATTCTTAGAAC
GCGCATTAGCTTATTTTCCATCGACCGCTTGAAGAAACACTGCGTATATGCTGCGCAGAA
CTGATGCGCACTCTGATGTAAACAATCCCCACATGTAGAAGCACATTGTGCACGCAGTGC
GCGCCGCCGCTGTCACCGCTCTCTAATCCTCACACAAAGAAGAAGCATGGCGGAAGGAGG
AACGCTGCCGACAATTCATCCCCCTTAAGCTTATTTTCCATCAACCGCTTGAAGAAACAC
TGCGTATATGCTATGCAGAACTGATGCACACTCTGATGTAAACAATCCCCACATGTAGAA
GCACTGTGTGCACGCAGTGCGCGCCGCCGCTGCCACCGCTCTCTAATCCTCAAACATAGA
AGAAGCATGGCGGAAATAGGAACGCTGCCGACAATTTATCCCCCTTCAAAAAGGGTAAAG
TCAGAGGTTTGGAAATATTTTGAGTTCCAAAAAAATGCAGAGGGATTGCTGATCGAAGAC
GGTTTCCCTTTGTGTAAAACATGTGGACGGAAAGTGGCTGCTAAACACGAGAACAA
>Drerio-B-G2970-Map3_reversed#CLASSII/TIR/nan
GTGTGTGTGTGTGTGTGTGTGTGTGTGTGTGTGTGTTTGTTTTTATTACATGGTGGGGAC
CTCAGCATGATAGCACACTCACAAAGTGGGGACCAAAAACATAGTGGGGACCGATCGCCC
GGTCCCCACCATGTTTTGCCTTTAAAAGACTCAGGGGGCGTTGCTGATATGCCTAGTGCA
GTTTTTTTCACTGATCCCCACCTTGACCATTTACCTGAATTGAGTGTGTAAGTGTGTGTC
GGCGCACTGCTCTATAGCGGTCCTGTAGTCGGATGGCGGTACTGCACCCTGACACACACT
TACACACTCTGGCTACTGCACATGCGCAGATCTCATAAATGAATCCGACTTTAATCAACT
TAATTAAGATCTATCATCAAATTAATCGAATTTTCGGGTAAGTTATAATGTTTTTCACCA
TCATAATGTAATGAAATCGGTTTTATGACAAATACTTATGTTGCATATTTTGACAGTTAT
CAGGTATAGTTAATTAAATGTTTTAACGAATGTCCTGGGTGTTTTAATCGATGTTGTTTC
AAATTACGTATTAATATAACACTGATAAGACACAAACTACAGTTCGGTATGTAATTTAAC
TTGTTTACACGAGTAAAAGTTACTCGCGCTAATGTGCTAACGTGCTAACTGCCCGGTGCT
ACGTGAGTCAGAGGCCGGGGTGGAGTGCATGAGCCGCGGTCAGACAGTCACCAATCACCG
TGCGGCTAAATGGATCGACGGAGGATAAAACCATTAAAAGATGCGGAGAAACACATCACC
AGCTCCACTGACAAGACCCATTCACTGGAAACCGAATATATAGAAGGTTACTAAGGTATG
TTTTCATAGTTCTTGTATCATACTTTTTAAATGGTTAATTGCTTTAAACATGTAACGTTA
ATCCTGAAATAACACTATTATATACTATTTATACGTTAATGTAGTGATATAGAGGTTATA
ATTAAAATGTGGGGCCATCTGGTCCTAGAAATGTACTTAATTTATTGTTCTATGACGTGT
AGAAACGTTTTATTTTAGATAAATAATTATAATAAACTCCAACTTAGTGTAAAACATATA
TAAAAGTACATAAATGTTCACTGTGTGTGTTTTATTTATTTATTTGCTGTCAACTGGTAG
CCTTTTACAATAAGGTTAAATTAGTTAATGATGGTTAATGCATTTACTAACATGAACAAT
AAATAATACTTTATTACAGTATTTGTTCATGTTGTTTAACTTTAGTTAATGAAAATAAAG
TTGTTCATTACTAGTTAAACACGCACAATGCATTAATTATTGCAATGCATTATTACTGGT
ACAAGCATGAATTTAGATTTGAATAATGCATTAGTAAATGTTAAACTATGATTAATAAAT
GCTGTACATGCATTGTTCATTACTAGGTCATGTTAGTAAGTACATTAACTAATAAAACCT
GATTGTAAAGTGTGACCTGTAAACAATTGAAGTGGAAAAAAAGTTCTTTAAAACTGTCCT
AAGAAAGAAGAACAGGTGTTCAATAGTATTAGAACAACATTGAGGAAAGGTTCTGATCCA
CTTCAAAAGGTTTACTGTATTTATAATTCACACACAGAGAGGATGCTAATGTGAGGTTTT
TGTAGTTTTTGAACCCTACATGTTTCATTAAATCTTTTAGGTCAGAGTTTGCGTTGTCCA
CATTTATTAAAGGAAGTTTTGTGGTTGAGTACAAATGATAGAGCTTGTGGAAGCAAAGCA
TAGATGAGATATTAATAAAAATACTGTCTTTATGTTTGACTTTATATGGTAAAACAAGAA
CAGGTGGTTAAGTGTTTTCCCCATTCAAATGTACATGTATATATTATATTCATTTTGTTT
GTATTCATGCCATAGTTAGCTTTTCATTGCTATGAGAGGGCATAATTAAAATGTTGCTTG
CTCTTTTCTCTTAGTTTTGCAGCATTGATGCCGATCATGAGGACGAGACCCTCGGCCGGC
TGGTGAATGATGACCATCTGCACCCTAACTGCACTGTCAATAAGATCGTTGTTCAGAGAA
AACCTCATTTGTGCCTTTTTGCAATCAGGGATATTTTCTTTGGAGAGGAAATAACGTTTG
ACTATGGCGCATGTGATTGGCCTTGGAGAAAGGTTTGACATTTTGATCACTTAATACATT
AATCCTTAATACATTCAGCAAAGCTAAGAGTTTTTTAATGTTAATATAGATTAAGGGTAA
ATCTGTTCAAAAATAAAGAGTTTGCATCATTCATAAGAGATAATGAAATCAATCTCTTAA
TATCTTCTTCTTGTCTTAATGGGTAAAAAAAAGTTAAATTAATTGGGTAATGCTTTACTT
TAAAGGGGGGTTCATAAGACTGTCATGAAAGCTTTATAGTCATGACATGACTTATATAAC
AAAGCTGTTTTTAAATAGCTTTCATTGAAGGATGCCCATATGACTGCAGAAGAGAACTGC
TCCGACAACTCTCTGATGAGGTATGTTTATTATTATTATTATTATTATTATTATTAGTAG
TAGTAGTAGATGTTGTTGCTGTAGTAATGCATTTAATTGTAATTATTTAACTTAGTGTGT
GTCCTAATTTATGAACATATGCAATAGTGTAACATTGTGGGGACCAGAGGCATGTTAGAG
AAGCTGTGAAACACACTTAGTCCTGAATACACACACAGTACGGTCTGACATAGTGGGGAC
CAGGAGCCCTGAGTACTACTGTCTAATTATTATTTTTTGTTTTTTATATTCAGCTTTTAT
TGAAGTATGACCATATGACGAGAAGAAGAGAACTGCTCTGCTCCAGTAGGAGACCCACAA
CCCTCTGATGAGGTGTGTTTAAATTTAATAATAATAATAATTATTATTATTATTAGTAGT
AGTAGTAGTAGTAGTTGTTGTTGTAGTAGTAGTGCATTTAATTGTAATTATTTAACTTAA
TCAAAATATAGAAATGAAACAGAGTGTGTGTCCTAATTGGTGAACGTATGCACTAGTGTA
ACATTGTGGGGACCAGAGGCATGTTAGAGAAGCTGTGAAACACACTTAGTCCTGAATACA
CACACAGTACGGTCTGACATAGTGGGGACCGGAACCCTTGAGTACTGCTGTCTAACTAAT
ATATATTTTTTTATTTTCAGCTTATATTGAAGGATGACCATATGACAGAGGAAGAGAACT
GCTCTGCTCCAGTACGTGACCCACAAATCTCTGATGAGGTGTGTTTAATGTTGTTGTTGT
TATTATTATTATTAGTAGTAGTAGTAGTAGTAGTTGTTGTTGTTGTAGTAGTGGTGCATT
TAATTGTAATTATTTATCTTAATCAAAATCTAGAAATGAAACAGAGTGTGTGTCCTAATT
TATGAACGTATGCACTAGTGTAACATTGTGGGGACCAGAGGCATGTTAGAGAAGCTGTGA
AACACACTTAGTCCTGAATACACACACAGTACGGTCTGACATAGTGGGGACCGGAACCCT
TGAGTACTGCTGTCTAACTAATATATATATATTTTTTATATTCAGGTTTGCTGAAGTATG
ACCATATGACAGAAGGAGAGAACAGCTCTGCTCCAGTACGAGACCCACAACTCTGATGAG
GTGTGTTTATTAATAGCATTTAATTGTAATTATTTAACTTAATCAAAATATAGAAATGAA
ACAGAGTGTGTGTCCTAATTTTTGAACGTATGCACTAGTGTAACATTGTGGGGACCAGAG
GCATGTTAGAGAAGCTGTGAAACACACTTAGTCCTGAATACACACACAGTACGGTCTGAC
ATAGTGGGGACCGGAACCCTTGAGTACTGCTGTCTAACTAATATAATATTTTTTTATATT
CAGCTTATATTGAAGGATGACCATATGACAGAGGAAGAGAACTGCTCTGCTCCAGTACGT
GACCCACAACTCTCTGATGAGGTGTGTTTAATGTTGTTGTTATTATTTTTATTAGTAGTA
GTAGTTGTAGTAGTTGTTGTTGTAGTAGTAGTGCATTTAATTGTAATTATTTAACTTAAT
CAAAATATAGAAATGAAACAGAGTGTGTGTCCTAATTTATGAACGTATGCACTAGTGTAA
CATTGTGGGGACCAGAGGCATGTTAGAGAAGCTGTGAAACACACTTAGTCCTGAATACAC
ACAGTAAGGTCTGACGTAGTGGGGACCGGGACCCTTGAGTACTACTGTCTAACTAATATA
TATATATATATATATATATATTTTTTATTTTTTTCAGCTTTTATTGAAGGATGACCATAT
GACAGAGGAAGAGAACTGCTCTGCTCCAGTAGGAGACCCACAACTCTGATGAGGTGTGTT
TATAATAATAATAATAATAATTATTATTATTATTATTATTATTATTATTATTAGTTGTAG
TAGTGATAGTAGTTGTTGTTGTAGTAGTGGTGTATTTAATTGTAATTATTTAACTTAATC
AAAATATAGAAATGAAACAGAGTGTGTGTCCTAATTGGTGAACATATGCACTGACATTGT
GGGGACCAGAGGCATGTTAGAGAAGCTGTTAAACACACTTAGTCCTGAATACACACACAG
TAAGGTCTGACATAGTGGGGACCGGGAACCTTGAGTACTGCTGTCTATGTCTGATAATAT
TTTTTTCTTCTGGAAAAAGTCTTATTTGTTTTATTTTGACTAGAATAAAAACAGTTTAAA
TTTTTTTAAACACCATTTAAGGGACAAAATTATTAGCCTCTTTAAGCTATATTTTTTTCT
CGATAATCTACAGAACAAACCATCGTTATACAATAACTTGACTAATTACCCTAACCTGCC
TAGTTAACCTAATTACCCTAGTGAAGCCTTTAAATTTCACTTTAAGCTGTATAGAAGTGT
CTTAAAGAATATCTAGTCTAATATTATTTACTGTCGTCATGACAAAGATTAAATAAGTCC
ATTATTAGAAATGATTATTAGAAATAGTTATTAAAACTATTATGTTTAGAAATGTGTTGA
AAAAAATCTTCTCTCCGTTAAACAGAAATTGGGGAAATAATAAACAAGCTGTCTAATAAT
TCAGGGGGGCTAATAATTCTGACTTCAACTGTATATGAAGAGTTTCATTGCAGAACGAGA
TATATCCATTTAAAAAAATGTTGGTAATTTTGACATTATTTTTCAGGACATCAACAGTCA
AGTTCATTCACAATTTTTGTACATTAAACTATAACTTGAGCTCAGTGAAGGCCAGGAACA
CAATATTTTCAAATCCAGGATATTTTTTATTTAATTTTATGTCTATAATTAAGTAAAAAA
ACATGCCAAAATGCTACATATTAATCCAACCCACATTGTCAAACATATGGAATAATATAT
GCAAAGATTGATTAATAATAATAAGATTCTAAGTTAGATTTGGCCAGAATGTACACAACA
TAACATAACTTTATTTTTTATTTTTTTGCAAAACGCTACATCCACCTTAGGCTATATTAT
ACTACATTAATACCATTACCAAAAGCTAGTGAATCAATGTTTTGTTTGATAAGTAAGATT
AAGTTAGTTAGATAAATGACCTTTAGCTTGGTACAGAAAGAGTGGAGGGCGGCTCCTTCC
ACACCGCTGCAGAAAACCAAACCTGTATGATTAGAGCGGGCGGAGCTGAGTCCGTGACAC
AAACTTGCCTCGCTATGTCATATTTAATGAATTATTTCACTGTAATAATAATAATAATAG
CTTATTTATTTGGTTGTGAAAAAGCTAAACCGTTTTCTCCATAACAACATGTGCCCTTTA
AGTTCCTTTGTAATAAATCAACAACAACAAGAATTAATTATAAATAATAGGTGCAACCGC
ATAAATAAATCTTCAGATAGGCTACTCAGCTACATTTAAGAAATTATTTAAAAAATAAAC
TTATAAAGGACACTTGGAAATGTCGCCTTGCAGACAGGTATCTTGTGATGGGGAGTAGGA
AAAAAGGCGCTCCTAGGCCTTCTCTTGACATCAGCGGAGACTCGTTCCCTGCTGCATTTG
TGTATTGTTGACGCAGAAGTATCTTATTCTGGTCCACTTTTGTGGCCTTTTTATAAATTT
TTGTGAAGTTGAAGACTTCATCTTCTATCGCTAAATCAATGAGCAAACTCTGAGCACTTC
ACCGGCGATGACCCTCTTCCCAGGGGATGCTGAGCTCGCGCCGCATCCTGAACGTTCTCT
AACTGTTATATCGCACTTTGTAAAGTAACTGGTCTGACGGAAATTGCGTTTTGTGAAAAA
AAAAAACGTTTTGTACTTGGCCTAAAATGTGCATTCTTAAATGTTATTAATGGCAGCAAT
TCACACATAGATTAAGGTACATCTGAACAGTGATTTCCAATAATAAAATCCAAATGTCAA
AAAATGCCGTTTATCGCATTTTGCAACCAAACTCTTCATATGTATGTGTGTGTTATGACT
GTATGACTGCAGAAGAGAACTGCTCTGTTCCCACAACTCAGTTTTTCTGGGACTTGAAAA
CAGACGCTCGGCAGATTTTAAAGGGTGGAATCTTGATCAAATCGTGGGTTTACACACAAA
CATGTAATACAGTGCCAGATTTTCTGGATGTTATATACACATTTGTATTTGCAAACATAT
ATCATATTGTTTTAAATGATGTATTTTTGTGTGGGTTTTTACATTCAGAGAAAGTTACAG
TGGATCGTGATTTTGGAGGAGGTGAAGTCCAATCTAAAAGGTAAAAATATTATTTATTTT
TCTGATCAGAATTTTTCTTTTTTCAGAATGTTTATTTTTATCATGATATGTATGTGCTAT
GTTTGAAAACTATTTTTAAGCTACCATCACACGCTTTTACCCATTAAAAAGAACAACACA
AAATCAAATAAATATTTTGGTAAGCTTTATGCAGAGAAGTCAACTCTCAGACTTGATTTT
TACTTTCAGAGTCCCCTCAAGTATCATCACCATGGTACAGTGTCTGTGAAGATAGTGAAG
CAGACCCAGCATTCACAAAAAAGAGAGGTATGATCATTAAAGTTAATTTGTGACTGACTT
GTGTTATTGTACAAGTCCAAATGCACAAGCTCATTTACATAACATGTAGGGTAAAACAGG
ACAGAAGCACATTACTTCCATGATGATTTCAGTACAGTGGCACTTGATGTCTCATTTCAT
GTTAGTTAAACAATATTGCTAAATACTTTGGAAAAATATACTAATTGCATATCTGGTTAC
ACTTTATTTTGATAATTTACTTTACTATTACTACTATCATATTGTACTAATTTTGAGCGT
AACCTAACAGTCTGCTGTACTATTTACTGAGACCAATGAGAGTTGGTTTTATTGAGGTAA
CCTTAACTGTCAGCTAATACTCTACACTCTAAAATTAATAAAAATAAGTAATAATAATTA
AATTAGCAGTTTTTCATAATTTGTTTTTATGAAATCTGTTTGTTTCTGCTTTTGAATTGC
ATTATGGGATCTTGATCTTTCTTCCAACAACTTTTAATCTTAAAAAGTAAAAAAAAGTGA
CTTTTTGTTTGGGTTGTTGTTGTATATTATGCTACAGAAACCTTGTAATAAACTGCCGGT
ACATTTTCTGTTATTCTAAAGACTTATTTATCTCTATATATTATTTCTTATACATTATAT
TATTTCAAACTACTAAAATGTCAGTAAAAGTCACTTTGTTAAACTGTAGAGTTGAATTTT
CAACATCAAAAGTGCACAGAGCAGAGATCAACATCCCATAATGCAATTCACCACCACAAA
AAACACAAAAAAAAAACACTTGTAAATCACAAAATACAGGAACTGGTAATTAACAGATAT
GTGTTACAGTGTAGTGTTTTGAGCTAAACTTGAGCTAACAGTCTGCTAATACTCTACTGA
TAATCAGATGAGCGTTAGTCTTATTGAAATACTCTAATACATAATACTTTACGGTGAGAT
AATTAACGTAGTTGCAGAGTTACGCATAGTTAGAAGAATGTCTAAACTGGACTATGGAAT
AAAGTGTAACCACATTAACCAGTTTTGGAGTTAATAGGAAGTATTTTTTAATCCATCTCC
ATCTTAAGTATTTTTAATAATAGGCAAGACATATTTTTCTAGCATTTTCTATCACAATAT
TAAACTAACATAACAGCACATGTTGTAAAAATGACTGAACATTTATGCAACTAAAACCAC
TTTTTTATATTTTAACCACCCATAGGTCCCATAAAGAGAAGATCCTGGAGCAAACAGGAA
GTACATGCTGTGGTGAAAGCTGAACCATTGGCTCTAAAAACCAGAGATTGGTCAGCTTTG
GATTTTTATATTAAAAACTGAATCTCGGCTCTTTAGATAAAAAATTCTGAATAACACTTT
CATAGTAACTACACACTATACATCATTAGTTTAGCACTAACTCTACATTAATAGACTTTA
GGAAGCAGTTTATAAATACAGCTTCAAACGCTGTATTCTTGACTTGACTTAATTGTATTT
TCATGCTTTGTTACTGATTCATTTTTCATTACTATATTATGTATTGCATTATTTACAAAC
TATTTGTATATAAGAGTAGTTGGTGGTTTTTAAGATAATTCAGAATGAGTTATTAAATGA
TTAATAAACTATTCAAATGAACATTTATAGCATGTTATATTCAGGCATATAGTAATTGTA
ACCATGTGTGTTAGTAAATGCTATAATAACACAACTTCATGCAGTTTTGTGACCTAAGGA
CTGTTTATAGTTGATAAATCCCTTATAAATGACAATTTAAGGCTCAGTATCTAATGAACA
ATAAATCTTTGCAATCTTATTAAAAAAATTCTGTAAAGTTTAAACATTGCAAAATAAAAA
TACAACATCATTTCAAAACAACAATTAACAATATGACAATATTCATTTCAGTGTTTCTGT
GATGTTTGCACTGTACAGTAATTTTATATTTTGATAAGATTGCAAAGATTTATTTTTCAT
TAGATAGTTTCATTTGTGTATCTTGAAATTAATGAAAAAAAAAAATATATATATATATAT
CTTCTTTGGCCTTAGTCCCGTATGATTGCGGGGTCGGCTCTTTTTGGAACAAGTCCTTCA
GTTTTAGACTTGTCCATATGATAACGACTTTTTTACACCTTCCGGCCAGCCTGTCATATG
GGCCTGTCACACTCATACACTAGGGACAATTTAGCCTTCCCAATTCACCTGTAGCATGTC
TTTGGACTGTGCCTTTGCACCCGGAGGAAACCCACACGAATGCAGGGAGAACATGCAAAC
TTCTCACAGAAATGCCAACTGAGCCGAGATTCAAACCAGTGACCCAGCGACCTTCTTGCT
GTGAGGCGACAGCACTACCTACCGCGCCACTGCTTCACCATCACTCCCCCTTTTAATTTA
TTTCTTTTTTCTGTTTAGAATATAGCTGAGATTTTAATTGTCATTTATAAGGGATTTATA
AAGCATCAATAGTCCTCACTTTACATTAGCTCACAAAACTGCATGAAGTTGAGTTCATAA
AGCATTTATTATTAGACAGAGTAACCATTACTATATGCCTGATTAATAAGATATATAAAT
GTTGGGTAACACTATAATAACTGCACACAATGAATTATTTATGAAACATTAGCAAATAGT
TAGTTGAACGTTTGTTAAGCATTAACGCTACATTAATAGACATTAGTAAGCAGTTTATAA
ATTATATTTATAAATATAAATTACAAATATTATTGACTTATAAGCACAATTATAATGTGC
TTAATGATTGTTTTCATACTTGGTAAATAATGCAATACTTAATTTAGTAATGAAAAATAC
ATCATTAACAAACCAGATATTTAAAAGTAGTTGGTGTTTTTTTTTTTAGATAATTCAGAA
TGTGCAAGTAAATGATTAATAAACTATTCAAAATAACATTGATAATTCTTATTATTCAGG
CATATAATAAGTTGTTTAGTATGTTAATAAATGCTTTATGAACTCAACTTCATGCAGTTT
TGTGATCTAATCTAAAGCGAGGGCTATTCATGCTTTATAAATCCATTATAAATGACAATA
TAAGGCTCAGTTACATTATATACAGGAAAAAAATGACTATTAATTTCTACTTATTACAAG
ATGCTCAAATGAAACTGTATCAAATGAAAAGTAAATCATTGCAATCTTGTCTAAATATAA
AATTGCTTTACACGTAATGTATTGTTAAATTATTATATTGTTGTTTTATCAAATGATGTT
GTATTTCGACACTCCTGTTATTCAGCAATGTTTAAAATTTACAGTAATTGTATTTGTTTA
GGTATGATTGCAAATACTTATTGTTTATTTGATACTGAGCCTGGCAACGCAGTGGCACAG
TAGGTAGTGCTGTCACCTCACAGCAAGAAGGTCGCTGGTTCGAGCCCTGGCTGGGTCAGT
TGGCATTTCTGTGTAAAGTTTGCATGTTCTCCCTGTGTTGGTGTGGGTTTCCTCCAGGTG
CTCCTACATGCGGTACAGGTGAATTGGGTAGCCTAAAATGGTCCGTAGTAAATGAGCGTG
AATGAGTGTGTATGTGTATGGATGTGTCCCAGGGATGGGTTGCAGCTGGAAGGGCATCCG
CTGCATAAAAACGTGCTGGATAAGTTGGTGGTTCAATCCGCTGTTGCGACCCCGGATTAA
TAAAGAGAGAAAACCAAAATGAAAATAAATGAATAAATGAATGATTCTGAGCCTTTAATT
GTCATTTATAAGGGATTTATAAAGCATCAATATTCCTCACTTTAGATTAGATCACAAAAC
TGCATGAAGTTGAGTTAATAAAGCATTATTTAACATGCAGAAAAACGTATTATATGCAGG
GCTCCAAACCGGTTCAAGGAACGGAAACGAAAAACAGAATCAAATGACATTTTTCAGGAA
CAGAAACGAAAACCGAAAAAAAAGATCAACTTTAATCGTTCTGAACAGAAATGTTTACAG
TTAAACGGTTAATAATGTTATTTTATCATTCTCTTTATTATATGAATTTGGGAGACAAAA
AGCATTAATTTAAAGCATGTGAACAAATGCGACGGTGACGCTCGTTTTTATATAAACTAT
AAATGTCTGGCCGTGATGCGTATTTAGGCCTATGCCAGTCTATAAAAGATAATGTAGCTT
AAAACACTTTAAAATTTTAGAGAACGTAATAAAGTTTGCACAACCAATGTTTGGTCTTAA
TAACCTGCCCATAATTAAACGTCATGTAGCCTACTTTTTGATTACTTGACCAGCGGATTA
ATGGCAGCACCAGCGGATAAACGAGATCTGAGCATAATAGGTATGACCAATATGTGCATA
ACCAATATGCAAAGTCAAGAGAGTGCACGACTGTCTAAAAAAGGGTAACGTAGCCTAAAC
TGCGCACACTTGATTATGTAATGTGTGAAATCGTGGACGCATCTCAAAGAGCAAAGCATA
ACTTATTAAATGCCCATGCTTAATCGGTCATCGATAAGGTCTATCGGTTTTAAAGGGTTA
CCGACAATAAATCAATCGAGTGATCGTTAGCATCCCTAGTTTAATCAATGAATGTGTTAA
ATTTTATATTTATATTAAAGATGAATAAGGCAAGAATATGATAATGATACTTTTTAGATT
TTTACACCTACAAAAATATCTTGTGGTAGTGCACTTGTTTAATAAAAATCTTTGTATATA
GGTTATCTGTAAAAAACGCAATCAGAGCCAATGACATGTAGAAGTAGTGTTGCCTAAACG
GCTATTAAATTTCTAATAAAATTAAAACCAAAGTATAACTCATTGCATTTTTCGTTTGAT
AAAAATATACAGAAACGAAATAAAATCATAAGGATGCTAGTTTGTAATTTATGTTAATAA
TAATAAAATGACATGCTTAGACTATAAGCTTAACGGCTATACGCTGCCAATAGGCCATTA
ATAAATATTATTTTACTTTGTACTGGATTATAATGTATATTTTACAATAAAAACTAAATA
TAGCATGTCTTACTGTCATTTAAAACAAGTAATTCAAAATACACATCAGAACTGTAGACC
TGCAGTGGGTAAACTGTATACAGGGGGTGTTGGTCAATCAATAGCCTACAGCACATAATT
GAACTAATTATGATGCTAACTGTAATTTAGCTCTTAATATAGGCCTACGATATATTTTCT
GGTGTTTAATTTTGCATGAGCAAATAGCAGTATAGCCTAAAGTAAATTTTTAAAAAAGAT
TATTTTACTAATATTAATAATAATGGATATAATAAATTTAAATAATAATTGCACTGTGCA
GTGTACTAAATATTTTTATTAGGCTACATAACTGAAAAACTATTTCATAACAATTTTCAT
AATTTTTACTGCTATTTCATATTATACAACATCTAAATGTAGTGCCGGGCCTGCGCTCGA
TACCAAGGAGTGGGGCTGTGTGTAGCGCCTTTAAACAGCGTGTCAATCAATAACCAAAAG
CAAGTTCATATTATAAATATGTCTTTAATGATACTTATTGAAAATTCATTTAATCTTACC
CCTCGTATAGATTTTTTAGTTGCACCATTAAAAAAACAGAGCACTCTAGAGCCCTGCAAT
ACTTTGTAATTAAATAAAGTTTTTTTTTTTTTTTTCTAGAAAACTGTTTTCGGAATATTT
TGTCTATTAAGCAACGCAAGAACAGAACCGAAAAAATATAAATTCTGCTTAGAGTGAACC
GATTGGATTTTCTTTTTTTTTTTTTTTTTTTTTTTTTAGCCCTGATTATATGCCTGAATA
GTAAATGTATAAATTTACTCATTCTTAATGATCTTAAAAAACACCAATTATTCTTAGACA
GTTTGTAAATAATGCAATACTTCATTTAGTAATGAAAAATGAATTATAAACAAAGTATGA
AAACACAAAAATTGAGCACATAACACATGCTTATAAGTCAACAATAGAGCATCTAGCTGT
GTTTATAAACTGCTTACTATTAATGTAGAGTTAATGCTTAACAAATGATGTCTATTTGGA
GTTTTGGTGGCTTGGTTATATGATGAAGGTCTCTGTGCATTTGTGGGGTTCAGTTCTTTA
TAAATATATTTTTAAATATTTTTAATGTTTTTTTTTTTCAAATAGTTAAAATACGACAGA
AACAGAAATAGAACATACTGGTGGGTTTTAAGAGTTTACCCAAAAATGTACATTATATTA
TTAATTACTTGCCCTCATCTCACTCTAATCCCCTGAGACCTTCATTCATCTTCAGACTCA
AAGGAAGATAACTTAGATGAAGTGCAAGAACTCCTCATCCTCCATAGACAGCAAGGGATT
GAAACAATATGAAGGAGAGGAATTAATAACAGAATCTTCATTTTGGGGTGAACTAACCGT
TTAATATTGTTTGCTATTGCACTTAACTAAATGTGTATGCAGACATGGAAGAGTTATGTG
GAAGCTTGTTATACCCAATGAGAACTGCTTTTAGACATGCAAGAGAGTTTCATGGATTTT
GTGTTTACTGTTTTTTGTGTTTAAAGGTTTTGTGGAAATTATTTATAATAAATATAACAT
TTATTAAATTTATTCTGGACCATTTCCTGTTTGGATCTTGAGGTTCCTTCTGTATTCAAA
TTACATTTTTTATAAACTGACCTGCTCTTCAAATGAAAATTCTAAAGCAGTTTACTGTCA
AATTACTTGATTGAGGTTTAAAATTTAATATTAGTAAGGGTGCTGATCTGATCCCCATGT
TGCCTAAAAACCGGTAATGTGTGTGTAGAACTGGTCCTTACTTTGACTAAAAAACGGTAA
TGTGTGTGTAGATCTGGTTCTTACTTTGACTCAAAACCAGTGATGTGTGTGTAGATCTGG
TCCTTACTTTGACTCAATACCAGTGATGTGTGTGTAGACCTGGTCCTTACTTTGACTCAA
TACCGGTAATGTGTGTGTAGACCTGGTCCTTACTTTGACTCAATACCAGTAATGTGTGTG
TAGACCTGGTCCTTACTTTGACTCAATACCGGTAATGTGTGTGTAGACCTGGTCCTTACT
TTGACTCAATACCGGTAATGTGTGTGTAGACCTGGTCCTTACTTTGACTCAATACCGGTA
ATGTGTGTGTAGACCTGGTCCTTACTTTGACTCAATACCGGTAATGTGTGTGTAGACCTG
GTCCTTACTTTGACTCAATACCGGTAATGTGTGTGTAGACCTGGTCCTTACTTTGACTCA
ATACCAGTAATGTGTGTGTAGACCTGGTCCTTACTTTGACTCAATACCGGTAATGTGTGT
GTAGACCTGGTCCTTACTTTGACTCAATACCAGTAATGTGTGTGTAGATCCGGTCCTTAC
TTTGACTCAATACCTGTAATGTGTGTGTAGACCTGGTCCCTACTTTGACTCAATACCAGT
AATGTGTATCTGGAACTGGTCCTTACTTTGTCTCAAAACCAGTAAAGTGTGTGTAGAATT
GGTCCCTACTTTG
>Drerio-B-P36.4-Map20#CLASSII/TIR/nan
TTGGGATTGGAACCAAAATATGCAAGACACCGGCCCTCCAGGACTCATTGTGTTCAGTTT
AAACCAAGTGTGCCGCAAGCCTACGTTTGAGTGAAGGTTTCGGCCGTTAGATCGCCCCCT
GGGGGCTGGCTGCAGTACAAGTCATAAAGCCCGCCTCCTCCGTGTTAATGAAGGAGACTT
GAGCCCAAATAAAAAAAAAAATATTACACTTGCAATAAAATGTCCCGAAAGATAGTTCTG
GTCGATTAAGGCACTGGTTATTGTGCTGAAATAGGTGCAGATCTTCATTTTTGTAAACAG
TTTGTTTTTAGCAGTAATTTAATGCTGGGCGTGTCATCGTGATTGACAGACTGTGATTGA
CAGTTTCTCAAAGCAGCGGCGTCTGAGCTTCGGCAGGAGACTGAAGTAGACTGAAATGTT
ATTATTCGATTTCTGTGTTATTTTACCATGACAAAATGAGTTCAGCAGTAAACTATAGTT
TCTGACATACATGATCCTGGTGGAACACTGTTTATTCGCTAAGTTCAGGGCTTTTTTCGG
GCTTTATTAGTTTGCTGATACACGCCTAGCCACCCAGATAGCAAAATACACTCGGGCCAG
TTCCGGCTAGATTCTCGCCTGCCGGAGACTTATCTCTTAGAGCTCAGACTGACTAATGTT
ACCTCTGCTGGACCTACTCCGGATGCCTGGACTCACTACCCGATTCCAGCCCGAGTCAAT
CGAGCCAGATGCGGCGGCCGAGCGAGCAGGCGCTGCCGCATGCGAGCCGGAATCAGCCCG
CGACGCCGCGAGTAAGTTATGCGCTGCGGCCTGGAGCTGGCGCGATTGAATATATAAAAC
CCTCATATTTGTTAACGTTATTACATCCATTTGTGTTGATATGACAGCAAACGCATGCTG
AGAAGTTCGGGGGGCGTAGTTGATTTTACATAAAGCGTTTGATTGGAAGCTCGACTCTGC
TCATTTTCGCGGCTCCTCCTCTGGCTCCATCAGACAATCCTTCTGCGCATGTCTAGGCTC
CAATTTCAGCAGTCTTTTGCGACAGTTTGTGCCCGTCAAGCAGGCGTTTTGCCCTCAAGG
CGTTCAATGGGAAAAAGGGCTGTCGCGTCGTCCATATTTTTTACAGTCATTGGTTTAAAC
TATTAAACTTGTCAATAAAAG
>Drerio-B-P748.51-Map3#CLASSII/TIR/nan
GCAGTGATCCCCAACCACCGGGCCACTGACTGGTACCGGTCCGTGGAACAATTGATGCCG
GGCCACATAGGAAATCATAAATTATTTCTGTAGAAAATATTCCCTACGCGACTTGGTTTC
TTCCACTCACCCCCGCCATCTCACGTGAAATAGACTATGCCAAAATCCACCATGGGAGCG
GGAAGAACGATAGAACATAGATCATTGGTGGTTGTTGATAGTTTAAAGTTATAAAACAGG
TATTGAGTCCAAATCAGCTGAGCATTTAAGGATTGTGCATATATGTGTGCGTGCATCGCT
AAGTAAGTACCCGAAATCATTCCAATATGTATCTATATGGAGTTTCACATAATCATACTC
ATTAGGGCTGTAACATGCCAATGCATACATTTAATTTGGCTATACGGTTGTATTATTGTT
AACATGTTTGTCAGTTGAAATGTTTGGCACAGATGTTATGTATTTGATGCATATAAACCT
TGATTGAAACATAATCAGACCGCGATGGTGCAAA
>Drerio-B-P601.161-Map3_reversed#CLASSII/TIR/nan
TTACATTCACCGGCTACTTTATTAGGTACACCTGTCCAACTGCTTGTTAACGCAAATTTC
TAATCAGCCAATCACATGGCAGCAACTCAATGCATTTAGGCATGTAGACACGGTCAAGAC
GATCTGCTGCAGTTCAAACCGAGCATCAGAATGGGGAAGAAAGTTGATTTAAGTGACTTT
GAACGTGGCATGGTTGTTGGTGCCAGACGGGCTGGTCTGAGTATTTCAGAAACTGCTTAT
CTACTGGGATTTTCACGCACAACCATCTCTAGGGTTTACAGAGAATGGTCCGAAAAAGAG
AAAATATCCAGTGAGTGGCAGTTCTGTGGGCGCAAATGCCTTGTTGATGCCAGAGGTCAG
AGGAGAATGGCCAGACTGGTTTTAGCTGATAAAAAGGTAACAGTAACTCAAAAAAACACT
CGTTACAACCGAGGTATGCAGAAGAGCATCTCTGAATGCACAACACATTGAACCTTGAGG
CAGATGGGCTACAGCAGCAGAAGACCACACCGGGTGCCACTCCTGTCAGCTAAGAACAGG
AAACTGAGGCTACAA
>Drerio-B-G2450-Map9_reversed#CLASSII/Unclassified/nan
ACAGGTCCGTGTATCATCCGTTCATTTGATTATTCCTTTTATTACGGAAAACGAAACATC
AGAAAAACGATGAATATTTCGTTTTTCTGTTTATTCTGTAGGCAGAAAAAACGGAAACTC
ATCTGTTATTCTGCTTATTAACTTAAAACGAAATATTAAAACAAACACAAAACCAAAACG
AAATAATGAGTCAAAAAATGGTCCGTGTACGGTCCGTGTACATTTTGTTCATTTGTTTTC
CATTTTCAAACGGAATAAAGGAAATGGAGAAAACGGCCGTTTTTCCGTTTTTCTTTTGCT
CACGAGAAAACGAAAAAACGAGATTTTGGCTGGATTTTCGTTTTTTGGTTTAGGGTAGGA
AAACGGATAAACGACTTTAAAATTCATTTTACACATGTAGGCGGTGCTGAAACGCCCACT
TTCCTCTAATTGGTCAACCAAATCTGCGCTCGTGACGTCACCCTCAAAATAAAAGCCTTA
CACGCAGGCTTTTAATTATTATTATTTAATTATATATATATAACAAAGTTTACATATTCT
ATCATTTGAACCACACACAGTTAGCAGGCTTACATTCATTGCGTATGTATAAATTAAATA
AAAACGTAAATCAGCAGTATTCTTAGACATTTGTCATTAAAATAAGGTCATAGTTCACTG
CCAAGCTTCTTGCTGCTGTGCACCTGATGCTGAGCAAAGAAAGCCATTTCCGAGCAGCAC
CTGGTTTACATGATTGTTTCAGAGCTATTGTAGGCCTAAATAATAGCCTACTCTGTATAA
AATAATAATTTATTATTATTATTATTATTATTATTATTATTATTATTATTATTATTAGGC
CTATTATTATTAGTATTGTTATTATTATTATTTACTTAGTTATTCAATGGTTGTAAGAAC
ACATTGGACCCTGCATGGGGCTATAATAAATGGTACCATTTGTTTCTATTGGATTTTCTC
CTATTTTAATTTAATATATGCCTTTAGCCTATTGTAAATATTTATTTGATAATTAATACT
TTTTTATTGCAACGTCAAAGTAGGCCTGTCTTATTATTATTATTTTTTGTTATTATTTTG
TCGTTGTTGTTGTTATTATTATTGTAGCAGGGACATAGCCACAGGTGTGGCAGAGTGTGC
TGGTGCCACCCAAAGTGGCATCTTGCACCTGAAAATAGATGCCTTCGCGCTCAAGCGCGC
GCAAAAAAAACTTGCACAGGCAAAAGTAATGATGAATGTGTTGAAGGAAAAAAAAAACAT
TCTAATTATTTGTTAATAAAATAGTGCAACATTATTCTCAGTCAGTGTAGGCTGAAAAAA
TTAAGATCGCCAGCATTTCAAGGGTGGTTTTATTTTTAGTTCATTGCTGTGACGCGCTAT
ATTTCACTAAGGCTGCATGAGACTGCGCATCTTGCTTATTTTCTCTATTTTACATACAGA
ACATATCATACAGTCCAGGTTCTACCGTTCTAGTGAGTGTGGGGCATTGCTTTACAGTGG
TAAAGTGGATTATTTCTTGGCAAATTCATAATGATTCACTTTGTTTAGTAATAAATTTCA
TAGTTATAAAATAACTACATTTCAAGAATATGTTAACACTTTCAACTATTTAGGATTATT
TATTGCATCAAAAGTAATTTCAAAGTAACATTAAATGTACGTATAAACTGCTTAATTTGT
GTGTGTAAACACCTAAGATGCAAAAAGCTTATTTAGACCAGAATAGGCCTACTAAATGCA
ACGGTCAATGTATGTAAACTTATGACCTAAAATGTCTTAAATGACTAAATTTAAGTCTTT
TTAAGTTTTTAAATAATTTAAGTTTAACATAAATGATTTAAACTTTAAACTTCAAATTAA
CAGAGTATGGCAAATAAATTGTTTATTAAATGGAGGTCAGGTGTCTATCTTAATTATAAT
TATTAAATATTATGACACTATAATTCAGTGGTGTATTGGAGAGTACGCACCTTTTAATTA
ATTAATTTTAAATAAGTGGTTTATCCTAAATAAAATGCAATGGGATCGGTGTGCAATGAA
TAGTTTGAAAACCCCTGGTTCAGACTAGACGAGCTAGCTGTCTGTGCGCTGCGCTAATAA
CTTGGCATTTGCTCTTTTCGGTGCTGCCAGATGCATTTATAGTGCATAAAAAATAAAAAA
GGTAATTCGGTAAAGCGCGCGATGCGCGCAGAAATAAGCGCACATATATGCATATGTCGA
ATTAAGTTCTCTTTTTCTTTAATCAAGACTTTTCCATTCGAGGAATTACAGTTATTAATA
GCTTAGTCCTTATAAACGATCAGTTTATAAAATACACAATTTACGGATCAAGCCTAATGA
AGAATAAGAAGAATATGCAACGCATTATGATCCTTGAATGATCAGAGCGCATTTATATAA
ACTATATATTTTATATAATCCATAAATATTAAAAAACATTATACATTTAAAGTAATGGAA
CATTATATGTTATAAAATCTAAACTATTATTTAGGCTACAGGCTAAATAAAGGCGCCTTT
TCGGGGCTGTTCAGCGCGTGCGTCAAAGAAAAGACATGACACAATCTCTATAAAAACTTG
TTGTTTATTTACAATATCTAAAGGGATATAAAACATCTAACATGCATCTCCATTCTCAAC
GAGTTTCTGTGTTCTGCATCCTTCACAGACCGAGGTCTCATTCCGAGGTAATCTGTAAAT
ATTCTCATTTGGTTCTGGCACATTCTTGATTAAAGGTGAAACTGACCGGCGCAACGGATG
ATTTGTCATCTAGGGTGACTACAGTTATAATACAGGTTATGGAACTATTTCACTTTAATT
TCATATTATTATTTTATTAAACAAACAAACCAGTTTTTGTTTTGGCTCTGCATGCAGCGT
ATTGGATCTTTGAAGCATTGCACTTCAAATGTTATTCCTTTTTTTTTTTATTGTATTTTT
AATATTTTTAATTATACAACACAAAATTGGTTCTAAACAGATACATTTTCCTATAGGCTA
TGATGAAGTGTATATTTTTGTTCACACAGGTCCTATACAAAACTGTGTGGATGGATGATT
TGTTTCTCCGT
>Drerio-B-G1987-Map20_reversed#CLASSII/Helitron/nan
TAATAAGAACACTAACGAAAGCAATAGGTGCCTACGCACCTACGGTGCTTGGCCCCAATA
ATAATAATAAATATAGCTGCAAGCAGCAATTAAGGGGCCAAGCACTATTGGCCATAAGGT
GGCGCTGCTCCAGACGTTTTTGAGTACTTTCAGGGCATGGGGTTGAAGATGCATACCATG
TTTTGTAATGATATGTGAATGTGTTGGTAAAATATAGCATTTTTGGCCAAAAATCGAAAT
GGGCGACGCCCAAAATGGCTGACCTGTGAAAATCAGACATCATTCGACTCGGCATGCTCT
GCCGGATGTAATGAGACCAGTTTCATGAGTTTCGGACGAAAGGTTGAGACGTTATAAGCC
AAAAAGCAAGTTTTTAGTATCTCCGGACCACTAGGGGGCAGTGCGCCGAAACTCCGCAAT
TAACCTTAGACCCTAGTTGTCATAACACACACCAAGTTTGGTGTGAATCGGTGAATGCGT
TACAGAGATATCGCCTCAAGTCCATTTTCGCAAGTTCTACGTTAAATTAGTTCGCAAGTT
AAACGAAAACGGTTGGTCTAATCAACTTGAATTCCATAACTTTTGGTTGGCATGGTCTGT
AGATCATGTGATTCAATTTTGGTGAAAATCGGAGACACGGCCTAGGACGAGTTCGATCAA
ATAGGTTTTTCGAAAAATTTAAAATAGCGCGAAAAAATTCATGACGGAAAATGACGTCAT
AGGGTGGGTTTGAATCGGACTGAGCCAAGGAATCAGAGGAAAAAAGAATTTTGATTGTAG
CCCATTCGGTTCAAAAGTTATGATGATAAACATACGTGAAAGTTTGGACAAGTGGTGGCG
CTAGAGAGTTTGATTTTGAGACTTCATAATTGGCCTGATTAATGTTAATACTGGCCTCTA
TCATTGTGCCAAATTATACAACTTTCCCGCATACGCCTATATGGGCTGCCATTCAAATCC
GGCGGAAGAAACGGAAGAAGAAGAAGAAGAAGAAGAATAATAATAATAATAATAATAATA
ATAAGAACACTAACGAAAGCAATAGGTGCCTACGCACCTACGGTGCTTGGCCCCTAATAA
TAAGAACACTAACGAAAGCAATAGGTGCCTACGCACCTACGGTGCTTGGCCCCTTGTTTT
AATAATAAATATAGCTGCAAGCAGCAATTAAGGGGCCAAGCACTATTGGCCATAAGGTGG
CGCTGCTCCAGACGTTTTTGAGTACTTTCAGGGCATGGGGTTGAAGATGCATACCATGTT
TTGTAATGATATGTGAATGTGTTGGTAAAATATAGCATTTTTGGCCAAAAATCGAAATGG
GCGACGCCCAAAATGGCTGACCTGTGAAAATCAGACATCATTCGACTCGGCATGCTCTGC
CGGATGTAATGAGACCAGTTTCATGAGTTTCGGACGAAAGGTTGAGACGTTATAAGCCAA
AAAGCAAGTTTTTTAGTATCTCCGGACCACTAGGGGGCAGTGCGCCGAAACTCCGCAATT
AACCTTAGACCCTAGTTGTCATAACACACACCAAGTTTGGTGTGAATCGGTGAATGCGTT
ACAGAGATATCGCCTCAAGTCCATTTTCGCAAGTTCTACGTTAAATTAGTTCGCAAGTTA
AACGAAAACGGTTGGTCTAATCAACTTGAATTCCATAACTTTTGGTTGGCATGGTCTGTA
GATCATGTGATTCAATTTTGGTGAAAATCGGAGACACGGCCTAGGACGAGTTCGATCAAA
TAGGTTTTTCGAAAAATTTAAAATAGCGCGAAAAAATTCATGACGGAAAATGACGTCATA
GGGTGGGTTTGAATCGGACTGAGCCAAGGAATCAGAGGAAAAAAGAATTTTGATTGTAGC
CCATTCGGTTCAAAAGTTATGATGATAAACATACGTGAAAGTTTGGACAAGTGGTGGCGC
TAGAGAGTTTGATTTTGAGACTTCATAATTGGCCTGATTAATGTTAATACTGGCCTCTAT
CATTGTGCCAAATTATACAACTTTCCCGCATACGCCTATATGGGCTGCCATTCAAATCCG
GCGGAAGAAACGGAAGAAGAAGAAGAAGAAGAAGAATAATAAGAATAATAATAATAATAA
TAATAATAATAAGAACACTAACGAAAGCAATAGGTGCCTACGCACCTACGGTGCTTGGCC
CCTAATAATAATAATAATAATAATAATAAGAACACTAACGAAAGCAATAGGTGCCTACGC
ACCTACGGTGCTTGGCCCCTAATAATAATAATAATAATAATAATAATAAGAACACTAACG
AAAGCAATAGGTGCCTACGCACCTACGGTGCTTGGCCCCTAATAATTAGAACACTAACGA
AAGCAATAGGTGCCTACGCACCTACGGTGCTTGGCCCCTAATAA
>Drerio-B-G269-Map18_reversed#CLASSII/Unclassified/nan
CAAACCAGGGTCCCCGCGGGGTCTTAAAAAGTATTAAAAAGTCTTAAATTAAAAAATCTA
AATTTATGGCTTTAAAAAGTCTTAAATTTGCTGTTCTAGGTCTTAAATATTTTTGCACAG
GTCTTATTTTTGCGATGTCCATGTAACGCTACATCTAATGCTCATTTAAATTCTTTTTGT
TGTTGTTGCTAGGTGTTTTGGGGTGTTGTAGTTCTTTATTTCACTAGTCCAATTGTAATT
TGCAGTATTACAACTACAAAAAAGTCAACTTGCAATAGCCAATCAGCTTTCTGATATTAA
ACTCAGTGCGTGCGGCGAATGTGACATCATCGCTGTGTTTGCGGAAGTTCGCTTTGAGTG
CGCGCGACATGATTTCGGCTGGCAGAGTATGCCGTTATTTCACTGACAAATGTCGCAAGT
GCAGTTTTATAAGTCGGGAGCGCTGTAATACGAGAGAGCGAATCTCTGCTCACGCGCCGG
TTTCCTTTGTTCATGGACAAAACTGCTTGCGAGCTCTCAAAACACTGGCTGCTCACGTGC
GAATGATCTGCTCTCGCTCCGTCTGGACTCCTTTCGTGCTTTTGCTCTCCAGAGATGCTT
CAGCATACTGTAGTATTAAGAATAGTGAACTGATAAAATGAAATACAGTGTAGTTTTACT
ACAGTAAAGTGTGTTGAATTGTAGAAAAATATACCCTATATTGTAAAAAAAAAAAAATTA
AAGCACTGGGTAGTTATCATAATGTTAAATTTAATACACTTGTTGTGTTACCATTTTAAG
CAACTATTAAGTATTACCACAACAGAGTAATTGAAGTACTATATTAAATTTACTGTACTA
TAAAAAACACTCGAGAGATACAGCAGACACTAGTTCACTTTATTTTAGTGATAAAATGGG
ATTGATAGTGGGATTTAATTTGAAGAGTGAATAGTAAAGTCAGGCTATAATACCTAATCA
AGTTTTTACCTATTTTCTATCACAGTTACATTTCTGCTTGCCAGAATGACCAATAATTAT
TGGCTAGAACTGCATTGCAACAGCCATGGGAAAGGAGGAAAGTTTTTGTAAAACTTTGGA
AACGTTCAACTCTGAGGGATAAGTTTGTTAAAATAACAAAAAAGAGGCGGTCCCCAAAAA
CAGAAAGTAAAATCAGACGAATTCAATGATAATGATTATCTTTTTATTCGTCTGATTTTA
CTTTCTGTTTTTGGGGGCCTGCCTTTTGTTGTTTTAACAAACTTATCCCTCAGTGTTGAA
CGTTTCCAAAGTTTTACAAAAACTTTCCTCCTTTCCCATGGCTGTTGCAATTTCTAGCCA
GGTGATAATTATTGGTCATTCTGGCAAGCAGAAATGTAACTGTGATAGAAAATAGGTAAA
AACTTGATTAGGTATTATAGCCTGACTGTACTATTCACTCTTCAATATAAATCCCACTAT
CAATCCCATTTTATCACTAAAATAAAGCTTTGAACTAGTGTCTCGCGTGTTATTGATCTA
GTGTTTTGTAAAGTACAGTAAAGTACTTCAATTACTCTGTTGTGGTAATACTATAGTTGC
TATGGTAACACAACAAGTGTATTAAAAGGACTTAAACTTGACCTTATGATATCTGCAGAG
ACCCTG
>Drerio-B-G3298-Map3#CLASSII/Unclassified/nan
ATCGCACATGGTGTGTTTTTCACCTGCTTTCTTTTGCTCACAGTTATTTTTGTTAATATG
GATTAATTATCATTCTTTAAAATAACATTGCTCTAATATGAGATTACCAAAACTAACTCA
GAATCTCATTATTATTATTCAGTCTTTGTATATACTATTCCATATATTTATGATGTATTG
TTTTTTTTAACCAATTTAAGATGTTTGACAATGTTAAGATAATATGTTGCATTTTGGCAT
GTTTTTTTTTTACTTATTTATGAACTATTTATGGACATAAAGTTAAATAAAAAATATCCT
GGATTTGAAGAATATTGTGTTCCTGAACTTCACTGAGCTCAAGTAATAGTTTAATGTATA
AAAATTGTGAATAAACTTGACTGTTGATGTCTTAAATAATAATGTCAAATAACCAACATT
TCTCAAAATGGATATATCTCGTTTTGCAATGAAACTCTTCATTTACAAATAACTTTTTCA
GTAGATTTGCTATATGTTAGTTTATAAAGTTTGCAGAGTTTTATAGAGTGTACTGACT
>Drerio-B-G2400-Map3#CLASSII/Helitron/nan
TCAATATAATTATGTAGATGTGCTCAGGAGAGGACTTTCATCAACCATATGAAGTTTCAG
GCTGATCAGACTTTGTGTGGTTGAGTTATGAGGACTTCCTGTTCCATGGCGAAGCGTTGA
GGTTTGTCATGCCGCCACGGACACGCCCATCTGCAAAAACTCTAGATCTTTAAAATATAT
CACCGATAGAGCTTTCAGATGACACCACTCAATTTTGGTGCTGATACAATAAAATTTGTG
GGAGGAGTTTGTTACAGTGTAAAACATGTCATTTCCTGTGGCCAGCAGGTGGCGCTATAA
CTGTATCTGGATATTGGCATGTAAACGTGTTCAGGTCAGGACTCTTATGAAACATGTGAA
TTTTGAGGCAGATCGGATAATGCATGCCTGAGTTATAACGACTTCCTGTTTTGTGGCGAA
TCGTCAAAGTTTGCGAGGCCGCCACGGACACGCCCATCGACGAAAACTCTAAAGCTTCGC
AATTTAACATCGCCAAGGCCTTTAGATGACAAAACCCAATTTTGGTGTCGATCGGATAAA
ATCCCTAGGAGGAGTTCGTTAAAATACAACGCCTGGAAATGGCAAAAACGCCACTTTTTC
GCCGCAGGAAGTCAAAAATATCCGACTTCCTGTTGGGTTTGAGATATGGCTCCAAGAGAC
TTTTTCGTATGTTTTGGCATGTTTGAGGTGTGTGCCAATTTTCGTGCATGTGTGTGATTC
GTGGATCGGGGGCTCGTCCGTTTAATTTTTCTAGGTGGCGCTGTCGAGTCATTTTGCCAC
GCCCACTTCCGAGACCCATATCAACCTGCTATTTACACCGGGTTTGGTGTGTGTGCAAAT
TTTCATGAGTTTTCGGGCATGTTTAGACCCTCAAAAGTGCCCCGATAGGGGGCGGAAAAT
AATAATAATAATTAAAGCTGCAAGCAGCGATGATAGGGACCTCGCACCCGGGCTCACCGC
CGCCCGGTGACCTTACGATGACAGAGAACAGCGAACAATAATAATTTAAGCCGATATATA
ATAAAAAACCTAAGAAAAATCACAGATTTATGCCAAACTTCCTCCTGTCAGCAGGTGGCG
CTATAACTGTGACTTAAGATTGGCATGTAGATGTCTTCCGGAGAGGAATCTTATCAACCA
TGTGAAGTTTCAGGCACATGGGACATTGTGTGGCTGAGTTATAAGCCAAACTACCTTCTG
CCAGCAGGTGGCGTTATGACTGACTCAATATTGTTATGCGGATGTGTTCAGGAGTGGACT
TTTATCAACCATGTGAAGTTTCAGGCAGATCAGAGATTGTGTGGAGATTGTGTTATAAGA
CAAACTACATTCTGCCAGCAGGTGGCGCTATTAAAGACTCAATATTATTATGTAGATGTG
CTCAGGAGAGGACTTTCATCAACCATGTGAAGTTTCAGGCAGATCGGACATTGTGTGGCC
GAGTTACAAGCCAAACTACCTTCTGCCAGCAGGTGGCGCTATGACTGACTCAATATTGTT
ATGTAGATGTGTTCAGGAGAGGACTTTTATCAACCATGTGAAGTTTCAGGCAGATCAGAC
ATTGTGTGGTTGAGTTATAAGAACTTCCTGTTCCATGGCGAAGCGTTGAGGTTTGTCATG
CCACCACAGACACGCCCCTCTGCAAAAACTCTAGATCTTCACAATATATCATCGCTAGAG
CTTTCAGATGACACCACTCTATTTTGGTGCTGATACGGGAAAGTTTGTGGAAGGAGTTTG
TTACAGTGTCAAACATGTCATTTCCTGTGGCCAGCAGGTGGCGCTATAACTGTAACTGGA
TATCGGCACGTAAACCTGTTCAGGTCAGGACTGTTATTAAATGTGTGAATTTTGAGGCAG
ATCGGATATTGCATGCCTGAGTTATAACGACTTCCTGTTTTGTGGCGAATCATCAAAGTT
TGCGAGGCCGCCACGGACACGCCCATCGACAAAACCTCTAAAGCTTCGCAATTTAACATC
GCCAAGGCCTTTAGATGACAAAACCCAATTTTGGTGTCGATCGGATAAAATCCCTAGGAG
GAGTTCGTTAAAATACAACGCCTGGAAATGGCAAAAATGCCACTTTTTCGCCGCAGGAAG
TTAAAAATATCCGACTTCCTGTTGGGTTTGAGATATGGCTCCAAGAGACTTTTTCGTATG
TTTTGGCATGTTTGAGGTGTGTGCCAATTTTCGTGCATGTGCGTGATTCGTAGATCGGGG
GCTTGTCCGTTTAATTTTTATAGGTGGCGCTGTCGAGTCATTTTGCCACGCCCACTTCAA
TATTGTTATGTGGATGTGTTCAAGAGATGACGTTTATCAACCATGTGAAGTTTCAGGCAG
ATCGGACATTGTGTGGTTGAGTTATAAGGACTTCCTGTTCCATGGCGAAGCGTTGAGGTT
TGTCATGCCGCCACGGACACGCCCCTCTGCAAAAACTCTAGATCTTCACAATATATCATT
GCTAGAGCTTTCAGATAACACCACTCAAATTTGGTGCGGATACGAAAAAATTTGTGGGAG
GAGTTTGTTACGATGTAAAACATGTCATTTCCTGTAGCCAGCAGGTGGCGCTATAACTGT
ATCTGGATATCGGCATGTACACGTGTTCAGGTCAGGACTCTTATCAAACGTGTGATTTTT
GAGGCAGATCGGATAATGCATGCCTGAGTTATAACGACTTCCTGTTTTGTGGCGAATCGT
CAAAGTTTGCGAGGCCGCCACGGACACGCCCATCGACAAAAACTCTAAAGCTTCGCAATT
TAACATCGCCAAGGCCTTTAGATGACAAAACCCAATTTTGGTGTCGATCGGATAAAATCC
CTAGGAGGAGTTCGTTAAAATACAACGCCTGGAAATGGCAAAAACGCCACTTTTTCGCCG
CAGGAAGTCAAAAATATCCGACTTCCTGTTGGGTTTGAGATATGGCTCCAAGAGACTTTT
TCGTATGTTTTGGCATGTTTGAGGTGTGTGCCAATTTTCGTGCATGTGCGTGATTCGTGG
ATCGGGGGCTCGTCCGTTTAATTTTTCTAGGTGGCGCTGTCGAGTCATTTTGCCACGCCC
ACTTCCGAAGCCCATAAAAAACGTAAATTTTCGCCACTTCTGAGGCGTGTGCAAAGTTGC
GTGAGTTTTCGGGCATGTTTAGACCCTCAAAATCGCGATTCATTGGAGAGAAGAATAATA
ATAATAATAAACGGAGCAATTCCAATAGGGCCTTGCACCGTTCGGTGCTCGGTCCCTAAT
AATAATAATAAAAAACAGAGCAATTCCAATAGGGCCTAGCACCGTTCGGTGCTCGGTCCC
TAATTAAAGCTGCAAGCAGCGATGATAGGGACCTCGCACCCGGGCTCACCGCCGCCCGGT
GGCCTCAGGATGACAGAGAACAGCGAACAATATTAATTTAAGCCGATATATATAAAGAAC
CTGAGAAAAATCACAGATTTATGCAAAACTTCCTCCTGTCAGCAGGTGGCGCTATAACTG
TGACTCAAGATTGGCATGTAGATGTCTTCAGGAGAGGATTTTAATTAACCATGTGAATTT
TCAGGCAGATCAGACATTGTCTGGCTGAGTTATAAGCCAAACTACCTTCTGCCAGCAGGT
GGCGCTATGACTGTGATTCAATATTGTTATGTAAATGTGTTCAGGAGAGGACTTTTATCA
ACCATGTGAAGTTTCAGGCTGATCGGACATTGTGTGGTTGAGTTATAAGGACTTCCTGTT
CCATGGCGAAGCGTTGAGGTTTGTCATGCCGCCACGGACACGCCCCTCTGTGAAAACTCT
AGATCTTCACAATATATAATTGCTAGAGCTTTCAGATAACACCAACCAAATTTGGTGCTG
ATACGAAAAAATTTGTGGGAGGAGTTTGTTACTCTGTAAATCATGACATTTCCTGTGGCC
AGCAGGTGGCGCTATAACTGTATCTGGATATCGGCATGTAAACGTGTTCTGGTCTGGACT
CTTATTAAACATGTGAATTTTGAGGCAGATCAGATAATGCATGCCTGAGTTATAATGACT
TCCGGTTTTGTGGCGAATCGTCAAAGTTTGCGAGGCCGCCACGGACACGCCCATCGACAA
AACCTCTAAAGCTTCGCAATTTAACATCGCCAAGGCCTTTAGATGACAAAACCCAATTTT
GGTGTCGATAGGATAAAATCCCTAGGAGGAGTTCGTTAAAATACAACGCCTGGAAATGGC
AAAAATGCCACTTATTTGCCGCAGGAAGTTAAAAATATCCGACTTCCTGTTGGGTTTGAG
ATATGGCTCCAAGAGACTTTTTCGTATGTTTTGGCGTGTTTGAGGTGTGTGCCAATTTTC
GTGCATGTGCGTGATTCGTAGATCAGGGGCTCGTCCGTTTAATTTTTCTAGGTGGCGCTG
TCGAGTCATTTTGCCACGCCCACTTCAATATTGTTATGAGGATGTGTTCAGGAGAGGACT
TTTATCAACCATGTGAAGTTTCAGGCTGATCGGACATTGTGTGGTTGAGTTATAAGGACT
TCCTGTTCCATGGCGAAGCGTTGAGGTTTGTCATGCCGCCACGGACACGCCCCTCTGCGA
AAACTCTAGATCTTCACAATATATCATCGCTAGAGCTTTCAGATAACACCACTCAAATTT
GGTGCTGATACAATAAAATTTGTGGGAGGAGTTTGTTACACTGTAAAACATGTCATTTCC
TGTGGCCAGCAGGTGGCGCTATAACTGTATCTGGATAATGGCATGTAAACGTGTTCAGGT
CAGGACTCTTATCAAACGTGTGAATTTTGAGGCAGATCGGATAATGCATGCCTGAGTTAT
AACGACTTCCTGTTTTGTGGCGAATCGTCAAAGTTTGCGAGGCCGCCACGGACACGCCCA
TCGACGAAAACTCTAAAGCTTCGCAATTTAACATCGCCAAGGCCTTTAGATGACAAAACC
TAATTTTGGTGTTGATCGGATAAAATCCCTAGGAGGAGTTCGTTAAAATACAACGCCTGG
AAATGGCAAAAATGCCACTTTTTCGCCGCAGGAAGTCAAAAATATCCGACTTCCTGTTGG
GTTTGAGATATGGCTCCAAGAGACTTTTTCGTATGTTTTGGCATGTTTGAGGTGTGTGCC
AATTTTCGTGCATGTGCGTGATTCGTGGATCGGGGGCTCGTCCGTTTAATTTTTCTAGGT
GGCGCTGTCGAGTCATTTTGCCACGCCCACTTCCGAAACCCCTAAAACCCAGCCATTTAC
ACCGCGTTTGGTGTGTGTGCAAATTTTCGTGAGTTTTCGGGCATGTTTAGACCCTCAAAA
GTGCCCCGGTTGGGGGCGGAATAATAATAATAATAATAATAATAATAATAATAATAAAAA
ACGGAGCAATTCCAATAGGGCCTACGCACCGTTTCGGTGCTCGGTCCCTAAT
>Drerio-B-G1608-Map3#CLASSII/TIR/nan
TAGGGATGGGAAGATTAATCGATATGTATCGATACGCGGTCATGCGCGTGCACGATGCGA
GTGCATCGGTTGAGCAGCAGAGGATAAATGAAATTTTGGAAGCAAATCGAGATGCATCGG
TTTTTGCGAGATGCATCGATTTTTCCGAGATACAGCTTATATTTTTAATATAGAATGTAT
TTTTTATTTATTAACAAGTGTTGTCAACCTGTTTTTGGCGCATAATTTAATCGACCTACA
TAAAGTAAGCCTAACGGATTTGCGGATGTGTACACTTTCACTACAACTCAGTGTATCAGG
TGTGCGGATGAAGCTAGTGGTGCGCCCTCAGAAAGCGCGAGAAGCAAAACAAACATTTTA
TTCCCCACTGAGATTTAAATCTAAAGTATGGCAACATTATGGATTTAAGGATGGACGACA
TGACAGGACAGATGCAATTTGCAAAAGTGTGCCGCGCATCTGTAAAATACGCGGGCAGTA
CGACTAATCTGAAATCTCACTTGAAGCGGCGCCACGGTGTTGTTGTGAAAGCTCCATCTT
CCAGTGGACCTCTATTCTGCCGCCCTATGCGCGGATATAACTGAGGACGCGCCGGTGTCG
CGGACCTCTATTCTGCCGCCCTATGCGCGGATATAACTGAGGACGCGCCGGTGTCGCGGA
CCTCTATTCTGCCGCCCTATGCGCGGATATAACTGAGGACGCGCCGGTGTCGCGGACCTC
TATTCTGCCGCCCTATGCGCGGATATAACTGAGGACGCGCGGGTGTCGCGGACCTCTAAT
TCTTCCGCCCTATGCGCGGATATAACTGAGGACGCGCGGGTGTCGCGGACCTCTATTCTG
CCGCCCTATGCGTGGATATAACTGAGGACGCGCGGGTGTCGCGGACCTCTATTCTGCCGC
CCTATGCGCGGATATAACTGAGGACGCGCGGGTGTCGCGGACCTCTATTCTTCCGCCCTA
TGCGCGGATATAACTGAGGACCTAGGTCGCCTCTATGGACGTGCCGGCCCTGTTCATCTG
CAAAGATATTTATTCAGCCTAGTGTCACGGAGAACGAAGGTTTTGAACACCTCCTTCTGT
TAATTTTTATTTAATTATAATAATAATAATAATATTAATAATAATAATGATAAAAATAAT
GGGTGTCACGGTGGCACAGTGGGTAGTTTGACCACCTCACAGCAAGAAGATTGCTGGTTT
GTTATATTTTTATTAGCCTGTTGTTTACAGTGACAGTGATGTTTCAAAGCAGCATAACAC
TGCTAGTTCACGACCTTAAGTTTTGAATATTCAGTGGCAAAATATATCTTTGTAAAACTT
GTTTTCATAGTTGAAAAGTTAAATCACAATTCTTGTTGTGCAATGCTAAACCTTTATGTT
GAAAGAGTGCAAATATATATATTTTAATATATATTGCACTTATACATTCTGTTTATCTTG
AAAATACTTAAATAATATGTGCTATATGTTCTAAAATGGCCCTCTACTGTAAACTGACAC
TCTGGCTAATAATAATAATAATAAATAATAAATAATCAAATCAAACTCATTCAATGGCAC
AGCATCCTCTTTCACATAATCTCATAAACTTGATCTAATTAGTTAGTGCTGAAT
>Drerio-B-G4090-Map16_reversed#CLASSII/Unclassified/nan
TTTTTCCAACCCAAGCTCATTCTGGAAACGTAGCCCCGCGGACGTTTCTGGAGACCGCGA
TTTACGTGGCCGGAGGTACGTAAAGGCCGCGTTTGTGTTTTTTTTCGAGCGAACGCTGCG
GGGCGGTGTGGCGCCGCTCCGCCCCTCCTCTTCGCGCTCGCCGGCCGACGGCTCGCCTCC
GAGTGGAGGGCTTTCCCGACGCAATCAGTTTGTCCGCCTAGCTCACAGCGTTGCGTCGGC
GGAGCGGAGGCCCCGGAGGAGGAGGAGGAAGCCGGAGCCGGCCGCGGTGGACGACGACCG
GGATCGAGTCCGGGGAACAGCGGGTTCCGGAAATCAGGTAAGACGAAAAACGGAATCCGG
AAAATAAGGGCGAGAACGCGGCGGGATCCGAAAACGCGGTCGAAATCGAAGACGAGGGCT
TTTGCTTTTTTTTTTTTCTTTTTTTTCCGATCCGGCGGCTTTTCGCGCGAGAACGGCGCG
GGCGCGAACGCCGCGCGCTCCCGAGAGGCGCCCGCCCGAGACGCGAAAAAAGCGCGCACA
GCGGCCTCTCGCGGATCCGCGAAAACAAAAAAAACGCTCGAATACGTACCTCCCGGGACG
TAAATCGCGGTCCGCAGAAACGTCCG
>Drerio-B-G23-Map3#CLASSII/Helitron/nan
CAGCAGGTGGCGCTATGACTGTGACTCAAAATTGGCATGTAGATGTCTTTAGGAGAGGAA
TTTAATCAACCATGTGAAATTTTCAGGCAGGTCAGACATTGTGTGGCTGAGTTATAAGCC
AAACTTTCTTCTGCCAGCAGGTGGCGCTATGACTCTGACTCAATATTGCTATGTAGATGT
GCTCAGGAGAGGACTTTCATCAACCATGTGAAGTTTCAGGCAGATCGGACATTGTGTGGC
CGAGTTACAAGCCAAACTACCTTCTGCCAGCAGGTGGCGCTATGACAGACTCAATATTGT
TATGTGGATGTGTTCAGAAGAGGACTTTTATCAACCATGTGAAGTTTCAGGCAGATCGGA
CATTGTGTGGTTGAGTTATAAGCATTTCCTGTTCCATGGCGAAGCGTTGAGGTTTGTCAT
GCCACCACGAACACGCCCTTCTGCAAAAACTCTAGATCTTTACAATATATCATCGCTAGA
GCTTTCAGATAACAACACCCAAATTTGGTGCTGATACTATAAAAATTTGTGGGAGGAGTT
TATTACAATGTAAAACATGTCATTTCCTGTGGCCAGCAGGTGGCGCTATAACTCTATCTG
GATATCGGCATATAAACGTATTCAGGTCAGGACTGTTATCAAACGTGTGAATTTTGAGGC
AGATCGGATAATGCATGCCTGAGTTATAACGACTTCCTGTTTTGTGGCGAATCTTCAAAG
TTTGCGAGGCCGCCACGGACACGCCCATCGACGAAAACTCTAAAGCTTCGCAATTTAACA
TCGCCAAGGCCTTTAGATGACAAAACCCAATTTTGGTGTCGATCGGATAAAATCCCTAGG
AGGAGTTCGTTAAAATACAACGCCTGGAAATGGCAAAAATGCCACTTTTTCGCCGCAGGA
AGTTAAAAATATCCGACTTCCTGTTGGGTTTGAGATATGGCTCCAAGAGACTTTTTCGTA
TGTTTTGGCATGTTTGAGGTGTGTGCCAATTTTCGTGCATGTGCGTGATTCGTAGATCGG
GGGCTCGTCCGTTTAATTTTTATAGGTGGCGCTGTCGAGTCATTTTGCCACGCCCACTTC
AATATTGTTATGTGGATGTGTTCAAGAGAGGACGTTTATCAACCATGTGAAGTTTCAGGC
AGATCGGACATTGTGTGGTTGAGTTATAAGGACTTCCTGTTCCATGGCGAAGCGTTGAGG
TTTGTCATGCCGCCACGGACACGCCCCTCTGCGAAAACTCTAGATCTTCACAATATATCA
TCGCTAGAGCTTTCAGATAACACCACCCAAATTTGGTGCTGATACGAAAAAATTTGTGGG
AGGAGTTTGTTACACTGTAAAACATGTCATTTCCTGTGGCCAGCAGGTGGCGCTATAACT
ATATCTGGATATTGGCATGTAAACGTGTTCAGGTCAGGACTCTTATCAAACGTGTGAATT
TTGAGGCAGATCGGATAATGCATGCCTGAGTTATAACGACTTCCTGTTTTGTGGCGAATC
GTCAAAGTTTGCGAGGCCGCCACGGACACGCCCATCGACGAAAACTCTAAAGCTTCGCAA
TTTAACATCGCCAAGGCCTTTAGATGACAAAACCCAATTTTGGTGTCGATCGGATAAAAT
CCCTAGGAGGAGTTCGTTAAAATACAACGCCTGGAAATGGCAAAAACGCCACTTTTTCGC
CGCAGGAAGTAAAAAATATCCGACTTCCTGTTGGGTTTGAGATATGGCTCCAAGAGACTT
TTTCGTATGTTTTGGCATGTTTGAGGTGTGTGCCAATTTTCGTGCATGTGCGTGATTCGT
GGATCGGGGGCTCGTCCGTTTAATTTTTCTAGGTGGCGCTGTCGAGTCATTTTGCCACGC
CCACTTCCGAAGCCCATAACAAACGTAAATTTTCGCCACTTCTGAGGTGTGTGCAAAGTT
TCGTGAGTTTTCGGGCATGTTTAGCCCCTCTAAATCGCGATTCATTGGAGAGAAGAATAA
TAATAATAATAATTAAAGCTGCAAGCAGCGATGATAGGGACCTCGCACCCGGGCTCACCG
CCGCCCGGTGGCCACAGGACGACAGAGAACAGCGAACAATAACAATTTAAGCCGATATAT
AAAAAAAAACTGAGAAAACCACAGATTTATGCCAAACTTCCTCCTGTCAGCAGGTGGCGC
TATGACTGTGACTCAATATTGTCATGTAGATGTGTTCAGGAGAGGAATTTTATCAACCAT
GTGAAGTTTCAGGCAGATCAGACATTGTGTGGTTGAGTTATAAGGACTTCCTGTTCCATG
GCGAAGCGTTGAGGTTTGTCATGCCGCCACAGACACGCCCCTCTGCGAAAACTCTAGATC
TTCACAATATATCATTGCTAGAGCTTTCAGATAACACACCAACCAAATTTGGTGCTGATA
CGAAAAAATTTGTGGGAGGAGTTTATTACTCTGTAAATCATGACATTTCCTGTGGCCAGC
AGGTGGCGCTATAACTGTATCTGGATATCGGCATGTAAACGTGTTCAGGTCAGGACTCTT
ATTAAACATGTGAATTTTGAGGCAGATCGGATAATGCATGCCTGAGTTATAATGACTTCC
GGTTTTGTGGCGAATCGTCAAAGTTTGCGAGGCCGCCACGGACACGCCCATCGACAAAAA
CTCTAAAGCTTCGCAATTTAACATCGCCAAGGCCTTTAGATGACAAAACCCAATTTTGGT
GTCGATCAGATAAAATCCCTAGGAGGAGTTCGTTAAAATACAACGCCTGGAAATGGCAAA
AACGCCACTTATTTGCCGCAGGAAGTTAAAAATATCCGACTTCCTGTTGGGTTTGAGATA
TGGCTCCAAGAGACTTTTTCGTATGTTTTGGCGTGTTTGAGGTGTGTGCCAATTTTCGTG
CATGTGCGTGATTCGTAGATCAGGGGCTCGTCCGTTTAATTTTTCTAGGTGGCGCTGTCG
AGTCATTTTGCCACGCCCACTTCAATATTGTCATGGGGATGTGTTCAGGAGAGGACTTTT
ATCAACCATGTGAAGTTTCAGGCAGATCGGACATTGTGTGGTTGAGTTATAAGGACTTCC
TGTTCCATGGCGAAGCGTTGAGGTTTGTCATGCCGCCACGGACACGCCCCTCTGCGAAAA
CTCTAGATCTTCACAATATATCATCGCTAGAGCTTTCAGATAACACCACTCAAATTTGGT
GCTGATACGATAAAATTTGTGGGAGGAGTTTGTTACACTGTAAAACATGTCATTTCCTGT
GGCCAGCAGGTGGCGCTATAACTGTATCTGGATATTGGCATGTAAACGTGTTCAGGTCAG
GACTGTTATCAAGCGTGTGAATTTTGAGGCAGATCGGATAATGCATGCCTGAGTTATAAT
GACTTCCTGTTTTGTGGCGAATCGTCAAAGTTTGCGAAGCCGCCACGGACACGCCCATCG
ACGAAAACTCTAAAGCTTCGCAATTTAACATCGCCAAGGCCTTTAGATGACAAAACCTAA
TTTTGGTGTCGATCGGATAAAATCCCTAGGAGGAGTTCGTTAAAATACAACGCCTGGAAA
TGGCAAAAATGCCACTTTTTCGCCGCAGGAAGTTAAAAATATCCGACTTCCTGTTGGGTT
TGAGATATGGCTCCAAGAGACTTTTTCGTATGTTTTGGCATGTTTGAGGTGTGTGCCAAT
TTTCGTGCATGTGCGTGATTCGTAGATCAGGGGCTCGTCCGTTTAATTATTATAGGTGGC
GCTGTCGAGTCATTTTGCCACGCCCACTTCAATATTGTTATGGGGATGTGTTCAGGAGAG
GACTTTTATCAACCATGTGAAGTTTCAGGCTGATCGGACTTTGTGTGGTTGAGTTATAAG
GACTTCCTGTTCCATGGCGAAGCGTTGAGGTTTGTCATGCCGCCACGGACACGCCCCTCT
GCAAAAACTCTAGATCTTCACAATATATCATCGCTAGAGCTTTCAGATAACACCACCCAA
ATTTGGTGCTGATACGAAAAAATTTGTGGGAGGAGTTTGTTACACTGTAAAACATGTCAT
TTCCTGTGGCCAGCAGGTGGCGCTATAACTGTATCTGGATATCGGCATGTAAACGTGTTC
AGGTCAGGACTCTTATTAAACGTGTGAATTTTGAGGCAGATCGGATAATGCATGCCTGAG
TTATAATGACTTCCTGTTTTGTGGCGAATCGTCAAAGTTTGCGAGGCCGCTACGGACACG
CCCATCGACAAAAACTCTAAAGCTTCGCAATTTAACATCGCCAAGGCCTTTAGATGACAA
AACCCAATTTTGGTGTCGATCGGATAAAATCCCTAGGAGGAGTTCGTTAAAATACAACGC
CTGGAAATGGCAAAAACGCCACTTTTTTGCAGCAGGAAGTTAAAAATATCCGACTTCCTG
TTGGGTTTGAGATATGGCTCCAAGAGACTTTTTCGTATGTTTTGGCGTGTTTGAGGTGTG
TGCCAATTTTCGTGCATGTGCGTGATTCGTGGATCGGGGGCTCGTCCGTTTAATTTTTCT
AGGTGGCGCTGTCGAGTCATTTTGCCACGCCCA
>Drerio-B-G2776-Map3_reversed#CLASSII/Helitron/nan
AATAATAATAATAATAAATATAGCTGCAAGCAGCAATTAAGGGGCCAAGCACTATTGGCC
ATAAGGTGGCGCTGCTCCAGACGTTTTTGAGTACTTTCAGGGCATGGGGTTGAAGATGCA
TACCATGTTTTGTAATGATATGTGAATGTGTTGGTAAAATATAGCATTTTTGGCCAAAAA
TCGAAATGGGCGACGCCCAAAATGGCTGACCTGTGAAAATCAGACATCATTCGACTCGGC
ATGCTCTGCCGGATGTAATGAGACCAGTTTCATGAGTTTCGGACGAAAGGTTGAGACGTT
ATAAGCCAAAAAGCAAGTTTTTTGTATCTCCGGACCACTAGGGGGCAGTGCGCCGAAACT
CCGCAATTAACCTTAGACCCTAGTTGTCATAACACACACCAAGTTTGGTGTGAATCGGTA
AATGCGTTACAGAGATATCGCCTCAAGTCCATTTTTGCAAGTTCTACGTTAAATTAGTTC
GCAAGTTAAACGAAAACGGTTGGTCAAATCAACTTGAATTCCATAACTTTTGGTTGGCAT
GGTCTGTAGATCATGTGATTCAATTTTGGTGAAAATCGGAGACACGGCCTAGGACGAGTT
CGATCAAATAGGTTTTTCGAAAAATTTAAAATAGCGCGAAAAAATTCATGACGGAAAATG
ACGTCATAGGGTGCTTTTGAATCGGACTGAGCCAAGGAATCAGAGGAAAAAAGAATTTTG
ATTGTAGCCCATTCGGTTCAAAAGTTATGATGATAAACATACGTGAAAGTTTGGACAAGT
GGTGGCGCTAGAGAGTTTGATTTTGAGACTTCATGTTTGGTGTGATTAATGTTAATACTG
GCCTCTATCATTGTGCCAAGATGCATACCATGTTTTGTAATGATATGTGAATGTGTTGGT
AAAATATAGCATTTTTGGCCAAAAATCGAAATGGGCGACGCCCAAAATGGCTGACCTGTG
AAAATCAGACATCATTCGACTCGGCATGCTCTGCCGGATGTAATGAGACCAGTTTCATGA
GTTTCGGACGAAAGGTTGAGACGTTATAAGCCAAAAAGCAAGTTTTTAGTATCTCCGGAC
CACTAGGGGGCAGTGCGCCGAAACTCCGCAATTAACCTTAGACCCTAGTTGTCATAACAC
ACACCAAGTTTGGTGTGAATCGGTGAATGCGTTACAGAGATATCGCCTCAAGTCCATTTT
CGCAAGTTCTACGTTAAATTAGTTCGCAAGTTAAACGAAAACGGTTGGTCTAATCAACTT
GAATTCCATAACTTTTGGTTGGCATGGTCTGTAGATCATGTGATTCAATTTTGGTGAAAA
TCGGAGACACGGCCTAGGACGAGTTCGATCAAATAGGTTTTTCGAAAAATTTAAAATAGC
GCGAAAAAATTCATGACGGAAAATGACGTCATAGGGTGGGTTTGAATCGGACTGAGCCAA
GGAATCAGAGGAAAAAAGAATTTTGATTGTAGCCCATTCGGTTCAAAAGTTATGATGATA
AATGTATGTGAAAGTTTGGACAAGTGGTGGCGCTAGAGAGTTTGATTTTGAGACTTCATA
TTTGGCCTGATTAATGTTAATACTGGCCTCTATCATTGTGCCAAGATGCATACCATGTTT
TGTAATGATATGTGAATGTGTTGGTAAAATATAGCATTTTTGGCCAAAAATCGAAATGGG
CGACGCCCAAAATGGCTGACCTGTGAAAATCAGACATCATTCGACTCGGCATGCTCTGCC
GGATGTAATGAGACCAGTTTCATGAGTTTCGGACGAAAGGTTGAGACGTTATAAGCCAAA
AAGCAAGTTTTTAGTATCTCCGGACCACTAGGGGGCAGTGCGCCGAAACTCCGCGATTAA
CCTTAGACCCTAGTTGTCATAACACACACCAAGTTTGGTGTGAATCGGTGAATGCGTTAC
AGAGATATCGCCTCAAGTCCATTTTCGCAAGTTCTACGTTAAATTTGTTCGCAAGTTAAA
CGAAAACGGTTGGTCTAATCAACTTGAATTCCATAACTTTTGGTTGGCATGGTCTGTAGA
TCATGTGATTCAATTTTGGTGAAAATCGGAGACACGGCCTAGGACGAGTTCGATCAAATA
GGTTTTTCGAAAAATTTAAAATAGCGCGAAAAAATTCATGACGGAAAATGACGTCATAGG
GTGGGTTTGAATCGGACTGAGCCAAGGAATCAGAGGAAAAAAGAATTTTGATTGTAGCCC
ATTCGGTTCAAAAGTTATGATGATAAATGTATGTGAAAGTTTGGACAAGTGGTGGCGCTA
GAGAGTTTGATTTTGAGACTTCATAATTGGCCTGATTAATGTTAATACTGGCCTCTATCA
TTGTGCCAAATTATACAACTTTCCCGCATACGCCTATATGGGCTGCCATTCAAATCCGGC
GGAAGAAACGGAAGAAGAATAATAATAATAATAATAATAAATATAGCTGCAAGCAGCAAT
TAAGGGGCCAAGCACTATTGGCCATAAGGTGGCGCTGCTCCAGACGTTTTTGAGTACTTT
CAGGGCATGGGGTTGAAGATGCATACCATGTTTTGTAATGATATGTGAATGTGTTGGTAA
AATATAGCATTTTTGGCCAAAAATCGAAATGGGCGACGCCCAAAATGGCTGACCTGTGAA
AATCAGACATCATTCGACTCGGCATGCTCTGCCGGATGTAATGAGACCAGTTTCATGAGT
TTCGGACGAAAGGTTGAGACGTTATAAGCCAAAAAGCAAGTTTTTTGTATCTCCGGACCA
CTAGAGGGCAGTGCGCCGAAACTCCGCAATTAACCTTAGACCCTAGTTGTCATAACACAC
ACCAAGTTTGGTGTGAATCGGTGAATGCGTTACAGAGATATCGCCTCAAGTCCATTTTCG
CAAGTTCTACGTTAAATTTGTTCGTAAGTTAAACGAAAACGGTTGGTCTAATCAACTTGA
TTTCCATAACTTTTGGTTGGCATGGTCTGTAGATCATGTGATTCAATTTTGGTGAAAATC
GGAGACACGGCCTAGGACGAGTTCGATCAAATAGGTTTTTCGAAAAATTTAAAATAGCGC
GAAAAAAGTCATGACGGAAAATGACGTCATAGGGTGGGTTTGAATCGGACTGAGCCAAGG
AATCAGAGGAAAAAAGAATTTTGATTGTAGCCCATTCGGTTCAAAAGTTATGATGATAAA
CATACGTGAAAGTTTGGACAAGTGGTGGCGCTAGAGAGTTTGATTTTGAGACTTCATAAT
TGGCCTGATTAATGTTAATACTGGCCTCTATCATTGTGCCAAATTATACAACTTTCCCGC
ATACGCCTATATGGGCTGCCATTCAAATCCGGCGGAAGAAACGGAAGAAGAAGAAGAAGA
ATAATAATAATGAATAATAATAATAATAAATATAGCCGCAAGCGGCGATTAACGGGGTTC
GAGCATTTGGCAACCTAATTGCCATTTAGGCAATTTAGATTTAGGACAACCCAAAATTTA
AGGCTGACCCAAAAGAAATCCATGATGGAATGTAATAAATGGAAAAAATATAAAGCCTAC
ATGAATGAAGTGGTAACCTGGGCCTAAATCAGCTTTTAAATGCAATAACAGAGTTTATAC
CATGTCAAGATGTGATTCAGAATGATCTTAAATGGAATTTTAGTGACTTTAAACCAACAT
TATGAGGTCTTGTGCTGTCATCTAGTGGTTTAAATTAGTAATGCATGTTTAGACCCTTCG
TGGAAGCATATGAACACACTCTGCTCTTTAGATAAATATATCAAGCTCATTTATGCACAA
AAGTTCAATTGTTTTTCATAATTACTGATTTAGACAGTCCAGACATTTGTACAACACTGA
TTTTGTTCAGTTTGAGCAAAAAAGCAGGGACGAGTTCCTAAAAGTATTGTTTAAAATAAT
GGTGAATAATAAATTGATGGTTATAGTTACAGCAGTGGATTTTGTGCCAAAGTGATCAGA
ATATACAGGCCTATCATATAATATGTCATATCAAGTATATTTGTGAAAAGCTGTCTACAA
TAAACACATATTATACAAATTATGGTCAAATAGCAATGAAAAGCAATGGAAATCAGTGTT
TTTGAGACCTTTTCTACTGTTATAGCGCCACCTATTGACATAGCTTCACAAAATTTTGCA
TGCTTGTTAAGAATCACATCTCAGATGTGCAAACCTGATTTCACGAAGTTTTGAGTTTTC
CTTATGCATTTACATGCATTTAGGTCAATATAAGACACACCCCTTTTGTAAATGAGCCAT
TTATAGCTACCAAAAGAGGAAAGTTCAACTCATTTCAATAACTATTGATCTGCTCAGTTC
AGAGATTCATACAACACTGGTTTCGTGGTGATTGAGCGAAAAACCAGGGACTAGTTCGCA
AAAGTAGGTTTTTCATATATTAATTAATATTTAATGAACAGATTGAGTGACATCAGTGGT
TTTAGTGTCAGACTGTTCGGTATGAGCAGGCCTATCATATGATATGTAGTTTGTGTGGCT
GTGCAAAACTTTGTGTAATAACCAATCAATTACATCCTCAAAAAACACAAAATCGCCCCC
TAGTGGCGGATTTCTTTCAAAATTCTTACAGACCTCTAGGACCATGAGTCGAACATGCCC
ACCGAGTTTCGTTCCGATCACTCATCGTTAACCTAGTTTAATGGCTGTTTAATCTTAATT
GGCTAATGGCGGCCATGTTTTTTGAGATATGCCAATGTCCTTATAGTATGTCATGACACG
TTAGACAAAGACACTGCATGCCAAATTTCAAGCTGATTGGACTAATGGTTGTGAGGTTAG
AGTAATTTTTATGTTTTTGAAGCTTTATAGCGCCACCATGAGGCCAAAGTTTGCGGGTTT
TGCACTGTGACCTCAAATTGACCTTATACATGTGTGTACCAAGTTTGATGAAGATATCTC
AATCCGTTCAAAAGTTACAGCTACAATTAGCTTTTAGCTTACATTAGCATGTTACGTTTT
TGTGTACGGTTTCGCGTGAAATCAACATTTCAACTTTCTTTCAATAACTTTTGCTATTCA
GTGTCCAGAGAACATTTCTACACTGGTTTGGTTCAGATTGGGTGAAAACCCTAGGACTAG
TTCGCAAAAGTAGGTGTCGGACAAATCGCGATGTAGCGGAAAAACGGTGCGTCGTAGAGA
AAATCTGAGTCACTCCACTTTTGTTCGTGCTGACCCAACGATTCCAAATATGTAAAGTTT
TTGAGCCTACGACAAACGGTTTAGAAATGGCGGCCAAATTACTAAATTTTTTTTGTTTTT
AGCGCTGTAGCGCCACCTATGGCCCGATTTTGACGAGCCTTTGGATCTGAGTAGCGGTGA
GGAGTACTACCATCTGACCAAGTTTGAAGCCAATAGGCCTTACGGTTTGGCCTGGGCAAT
AGTGATTATGGCAGAAGTAAAATAATAATAATAATAATAATAATAATAATAATAATAATA
ATAAAAATTCTTACAAAAACAATAGGGTTTCAGCGCTTCGCGCTCGAACCCCTAA
>Drerio-B-G2153-Map20_reversed#CLASSII/TIR/nan
TATAAATACAGGGCTGATAGTGGAAAAAATTCCTGAGCCTGAACTTTTTTTCCTTGCCCC
TGAGGTGAGTAGGGGTGGGGGTACTATGTATGCAACGCACTTTTAACACATAACTTGTGG
GCCCCTGGGCCCAAATATATTAACAGCCTATGTGTAACCCTGATCATCATTATTGTCAAG
TGGCTCTTTTTAGACACATGCCAGTAATGTCAGTGACACATGCCAGTAATGTCAGTGACA
CATGCCAGTGTCAGTGATCTTGTGACATGTGCCAGTAGGTGTCAGTATAAGCACGTTATA
AGCACATTAATCTTATAAGTCTCTTTGCTTTAATATTTAAAAATCATTAGGCAAATGACA
CCTGTTATCTTACATGCATATATGTTATGAGTTTTCAACATGCATTTTATTATAACTTTT
TAAAGGATATTATTTAAAATACCTTAAAATGAAAATAAGTTAAATAATAAAATAAATGAA
TGAATTAAAAACATAGAGAAGTCCATATTGTAGGGAACAAAGGAACTGCCAGGATGCAAT
AATATACAGTACAACAGATAAGTGTAACCCCTCCCATACATAAGCATGCCACAATAAATT
TGACTGACATGTACTGTCAAATGACTATATTACGTACGGAAGTATGACTACGAATACATA
AAATAAATGCGTTTAAATTAAAACATCGTGGAGTAGCTCAGCAAATAAACTAACTTGCGA
CGCGATAAATTAGGTTAAAAGTCGCGTAATGATTAAATATGGTTTTGCTCGTGTTAATTA
ATGTCATAAGCTTCGCCGGGTGTCGATGTCACTGCAGTGACATGCAGCGCGACACTCTGA
GTGACATCACAGGTCACTAGCATTACACATGCCACTAGCGAGTGACACATGACAGTGGAA
AACCGGACGTGCCACCGGAAGTGTCACTACACTCAGTGGCATGTGCCAGTGTCATCTGTA
CGTCAGATGTCGTGTCACTCCATGTTAAAACTGCTACTGTGAATCCGCGTTCAAGCGCAC
ACAATAAGCTAAAACTCGCCCCAAGCACCGGCAAAAACAAATAACAATGAATGTGTCGAG
GAAAGAGTAAGGACATATCTTAATTATTTATTAATAATTTTATTTTATTTTTTTATTATT
TTATTTTATTATTTATTATTTTAATTTATTATTTACTTATTCTGAGTCAGTGTCGCAAAG
ATCCTGACTGGCAATCTCCTCTTGGACTCGCCTTTAGAAAGAAATTCATCTTTACGGATT
ACATGAAGGAGGTTTTTTTTTGTTTTCGATTTGTTTTATTTCGTTAAGTAATAATTTAAA
GCTTTCTATAAATATATTTATTATGTCTGTGAGGCATATACATTTTGCTTCATTTTGTTA
AGCGCTCCTGTTCAAAAACCAGACGACAGAAAGCGCATAATTTTGGTTTTCTTTATTTTA
TAAAAACGCTGTAACGTTTTTTGATGTATTACTCGTACTTTGTGAGCAAAAATGACGGAT
AACTTTAAATTGCTCCCACTGAAAAAATGCAAGTGATTGCTCTGGCGCCTCGATGTCCTG
CAAGCTTTTTATAAGCAAACTATGCGCCTAATAGCACACATTCTTTAACGTTTAAGCTAC
CATTGTTTTATACTTGAACTGTTTTATATCTTTTATTTTAGGCAAGTCGTGATGATCTGA
GAAGGCAAACTGATCAAACAGACAATGATGGTCTTCCGCTGGGCGCTGTTCGTTAAAAAA
AAAAACTTATTTTTAACGAATAAAAAAATGCTCCAAACGTTTTTCTAAATAAGCGTTTTT
CTGAATAATAAAAAAACGAAACTAAATATAAACACTTTGCCATTAGGCTACATACAAAAC
TGAACTATTTCATAGCTGAAACACTAAGTTGTTTAAGGAGAAGGGGGAAATATATTTTTG
TCCCGTCTATTGCTTCACCGTTATTTCGAGAATAAACCCAGCGTAAATATGCAGATGTCA
TTCCCAAAACATATCAGCGTATATGTGCCGAAAACGAAAGTTTCATACAAATTCTGAATG
GATTATAGCCTGGAAAGTGCAAAGCACGCTCCTCTTATTATCACTAAAAAGCGTCACTAA
TCTTAGTTCATAGAGATCTCACAAAGATCCGTTATAATTTATAAAGCTCTCTAAATTACA
CAATTAATCTTTTATTTACATGGCGTCTACACTCAAAAGATGATTCACGAGCACACAAAA
TGGCACTTAATAAAAACCAATCCGGCGCTTTCAGCAGTGAGTGAATTCTGTGAATCTAGA
GAAATGACAGATCAATATCCGTGAACCTGATTTTTTTTTTCCCCCGCAGCCACAGTACGC
CGGAAATCCGGCGTGGTGCCGGAACGCTATCACCCCTGTAGTCACATA
>Drerio-B-G1070-Map20#CLASSI/LINE/nan
TTCACCAACTACAAAATCAGTTTTATCACATCATTTTTTGCTGGGTTCCTGGACATGTCG
GACTTTTAGGCAATGAGCGAGCTGATGCAGCTGCTAAAGTATTCTTTGATTTAGTGCCAT
GTAATGAACAAATGCCAAATTCCTCCGTCAGAGATGAAACCTTTTATCAACGCTTATACA
TTTTAAAAATCAAGTGGCAAAAGGAATGGGATGCATTAGAAAACAATAAGACTACATGAT
GTTAATCCAACCTGAAATTTCACACAGAATTTTAAGACATTTTAAGAATCGATTTGATCA
AATATGTTTTTACCAGATGTCGTATTGGGCATACGAGAATTACACATGGATTTTTGCTCC
AAGGTGAAAACCCTACTCAGTGTTTGTGCTGCAAAACTCCTCTTACTGTAAAACATATTT
TACTGGACTGTCACTGAGTGGGCTTTTCACCTTGGAGCAAAATTCCAGAAGGACTTTTCG
TATGACCAATACGAACTCTTTTAAGGACATTTTTGACAAAGTGGAACCAGAAAAGATTTT
AGAATTTTTATCATGTATTAACACATCAAATTGAATCTTATTTAATTTATTGTTTTCTAA
TGCATCCCATTTTGTTTGTTAATTGTTTAAATTGTATATTTATTGTTGATAAAAGGATTC
ATCTCTGCCGGATGAAGATAGCCTTGGTTGCTGACATGGCACTAAATAAAAAAATACATT
ACATTAGCAGCTGCATCAGCTCGCTCATTTCCTAAAAGCCCGACATGTCCAGGAACCCAG
CAAAAAATGATGTGATAAAACTGATTTTGTAGTTGGTGAACTTTAGTTAAAATATTGTCA
ATCAAAGGATGATCATTCGTTGAAGATTCCATAACTTGGAGGCATGATTTAGAGTCTGTA
AAAATGATGGATTTCTTTTGTTGTGCATTTTCTATATACTCCAATGCTAAAAGTAAAGCG
CGGGCTTCAGCTGTGAATATGGAGCATTCTTTAGGTAGACTGATTCCATGACTTTGTTCC
CCTGTCACCAT
>Drerio-B-R2791-Map3_reversed#CLASSI/Unclassified/nan
GGGTAACTTATGAAGTGCTTAAAGCGACAAAACACTTTACAGCAACGACGCTAACACAGA
TTTTCAATGTCTGCTTAATCAATGGAAAAGTTCCTGATTTGTGGAAAGGAGCCATCATCC
ACAGGATTCCCAAGAAAGACAACATTCCGGAAGACCCCTCCACCTGGAGGGATATATCAC
TGCTGCCCTCCATTTACAAGGTATTTATGAAATGCATTGTAAATCGTATTCTGCCTTGGC
TTGTGGATTCTGGTATACTATCAACAAAGCAAAAAGCATATATAGAGAGGCAAGGAATGA
ACGAACATGTCTTCTGTTTGAAGACTGCTATTGATGACTTTAAACACGAGTCCTCACGCT
TTTTTGCTGTGTTTCTTGACTTTCGGGATGCTTTTGGGTCTTTACCTCATAGTGAAATGA
TTCGCTCTCTTGAAGAGATAAAACTGCCAGAGCAGTACAGACTCATAATTAAGGATGTAT
ATGAGAAATCCTTTATACAAGTAATGTGCGGACAGCAAATGACAAAACCCATAAAGCTTA
CAGTTGGAATTAAAACAGGCTGTCCTTGGAGCGCAGTGAATTTTATTCTAGCATTAAACC
AATGGCTGAAATGGATCTGCCTCCTCGCCCCGCCCGATGTCATATCTCCGAATCCCGTCC
AAGCCTACGCAGATGACGTCGTCTTAGTGTCAAGAGAGGAAAATGTCATTACCAATATGT
TGTCAGACACTGACCGCTTTCTGCAGTGGTCTGGACTCGAGGTGAAGAACAGCAAGTGTG
CAGTGTTTTATGAACGCCGATCCGGCGGCAACAGGTGGTACAGAGCCAAATATGACCATC
CTCCTGCGTTCACAATCTCAGGAAATGCGATCAGAGTTTATGCCAGACATGAGACTTATA
GTTACCTTGGACATAAATTTAACGTAGCTGGAGAATGGCAAGAACAACTGAATGAAATCA
GCAATGAATATTTTAGCAGACTGGACAAAATAGATCGCTGTCCCCTACCAGCCTGTCTAA
AACTTCAAGCAGTTCGTGAGATCGCTCTCTCCAAAATACAACATCTGTTTGCTAACGTAC
ACATCTCAAAGAAAGCTTTAAAGCAAATGAATGATAAGGCTGTGCACCTGGCGCGAAAAT
GGCTATGTCTTAATACACACACGACAAGAAGTATTTTATTCACTAATAAAACAGAGGGCG
GACTCGGGTTTCCCAATATCGAGTGGATCTACACAGCTACTAGGATAAACCATCTATTGC
ACATGTTGAACAGCGATGACCCGACAGTACAAAGGCTAGCCCGGAGCTCACTCCTTCT
>Drerio-B-R1784-Map3_reversed#CLASSII/Unclassified/nan
ATACATGCTGACTGACGGACGCGTTCCGTATAATAAACTCATCCCAGATCCCAGATCAGC
TTCTGCTTTTGAGGATAGGGTTAGGAGAGTATAAAGATTGTGTAAAATTACAGTAATTAA
ATGATGGAATAGCAAAAACGTTTTAATAATGTTGCTTGGAGTTGCATATTATATTAAGTC
AATATAAGCACAAATGAATTTAATGTAGAGTTATATTAAAATCCAGACAACATTCAGAAT
GGATAATCAGTGGACTAAGTCCACAAATTCAAGCAATAATTTAATCTTTTTAAAGATAAA
ATGAGGTTTGACTTTGAATTTGTGTAAAAATTAATATTCAGGTAATATTTTGATGAGAGA
CATTGGAGAGATTAGGGGTGCCTGTGTCCACAATGTGAGTCTTCTGTGTGAGAATAAACA
TTACTGATTGTGAGCAGCAGTATATATCTGCCATGTTGAATATGCAAGAGAGAATCTGAT
AATGACACATTTCTGATTCTATTTATATGTAGTCAATGACCGAGTGCAAGAATATGTGTA
TTGCACAATTAATCATCTCAAATGTTTCGTTTTAAAATGATTCAGAATTATGCATAGTTG
TATGCTGATGTCATCATCACTGTCTTTTGAACAGAGGACCAGGACTATGACCTATATCCT
CAAAAGCTCCCCACCCTCCATTTATTTATATATATATATATATATATATATATAATTATT
ATTATACAATTAATATTCTAAATAAATAACAGAAATTTGTCCTAAATGTAACTGGAACAC
AAAGACACAACTGGAGTGATGTATTAAGATAATTTGAGAAGTCTTTTGCAAGAATATTAA
TTTAATTCGACAATTCCATAAGATACAAAAAGATATGTTTTATAGAATTATCTGTGGGCT
GCACGGTAGCGCAGTGAGTAGCACTGTCGGCTTACAGCAAGAAGGTTGCTGGTTCGAGCT
ACGGCTGGGTCAGTTGATGTTTCTGTGTGGAGTTTGCATGTTCTATTCGTGTTGGCGTGG
GTTTTCTCCGGGAGCTCCGGTTTTCCCCACAATCCAAAAACTATAGGTGAATTGATGAAT
TAAATTGGCCATAGCATATAAAGGGAAGGGCATCCGCTGTGTAAAACATGCTGGATAAGT
TGGCGGTTCATTCCGCTGTGGCGACCCCTGATTAATAAAGGGACTAAGTCGAAAAGAAAA
TAAATAAATGAATGAATGAGAATTATCTGTTGTCTTTTTAGACCTGAATTGTGAACTGTT
TTAGGCCTAATACCTGCCTGACTCTTCATCCTTCTTTTCTGCTTCATAGCATGTTTAGTT
AAAATAAGATCATCATCATATTGTTTTAATTTTTGTTTTGTCCAGTTGCAAAACTTACAC
AGGTTTCACAATGCATAATCGCTGCGTATTTTTTCGAGGTGTCCCAGAGTTGCAAAAACT
TCTAAGTGTTTGGAATGTACACTTGCTTTATTAAAATGAAAGAATGTCCAAGACAAAGCT
AATAAGTGTCTTATGAGTATATGTACACTAGCAGTGGAATTTACTGGAATTCACCTGAAA
TCTTGCCTAGGGCTCCAAATTGGTTAGGGCCGGGCCTAATCATGATCATGCTGGATAATC
GCGCGCGCACGCCTGTTTTAACACACTGCAGCAAAGCAATAATTTTAATGGAAGAAGATG
TCAGCCTCACTGAAAAGAATTGATGAAGAGAATAGACAGTTCAAAGTTGAATGAACAGAT
AAGTATGTGTTTATTTTGCCCTAAGCCAGCTCAAATCAGTAACCTTCTTGCTGTGAGGCC
ATTGTGCTACCCACTGCGTCACCGTGCTGCATCTTATGGATGTTTATTAAAAACAAGTTA
TGTAATATCAATTGTTTAATTTCTTTGCTTTGACCTTAATAAAAAAATTCAGATTTAGAC
CTTTTAATGTAGACATTGAGAACCCTTGTTTCAGGCTATCATTAACAGGTAGACCCAGAT
CAAGAGCCTAGAAATCTGCACTGGACTATTTTTTCAGTCTGATTCCCACTGGGTTTTATT
TTGCACCCAATCGCCCCCACTATTTAATCACTCTTTCTTTATTTAAAACAAAATTCTTCT
GACTGTTAATTCCCTGTTAAGACAGCGGTGAAGCCGAATGGTCTCCCTTTGCTGAACCTT
TTATGTTCTGTGCTGATCTGGGTCAGTTGGCATGAGTATGGTTTCATTTTCCACACTGGG
GCTGATAACAGTTCTCTGTTATTTGATGTTTAATGTTAATAAAAATGCATTGTTGCCTTG
GTAATGCAAGCGTAATTTAAACAAGAAATGTGAAAAAGTGGCATTAGAATAATGTCAAAC
GTGTGAGTCTTGTAAAATAATAAAAATTCAACATATATCCTCCTATTTTTATTTTAATTT
GAAGCAAGCTAACAAAAAATACAAGTCATTTTGTAAAAATGTACAAAAAGTTTAAATTCT
TCATTTAACAGTTTAATTGTTAATAGAAAAATATATTTGATTTATTATTATTGTTATTTT
ACATACGTGGTACCATGGCTCAATGCTTAGCACTGTTGCCGCACAGCAAGAAGGTCACTG
GTTCGAGTCTCGACTGGGCCAGGAGTGTTTCTGTGTGGAGTTTGCATGTTCTCCGTGTGT
TGGTGTGGGTTTCCTCCGGGTGCTTCGGTTTCCCTCACAGTCCAAACACATGCGCTATAG
GGGAATTTAATTTACTAAAATGGCCGGGGTGTGTGAGTGTGAATGAGAGTGAATGGGTTG
TGGCTGGAAGGGCATCCGCTGTGTAAAAAATATGCTGGACTAGTTGGCAGTTCGTTCCGC
TGTGGCAACCCCTGATAAATAAGGGACTAAGCCAAAAGAAAAAATAATAAATGAGTTTTA
AGACTGTCTACAAAGGTGGACTCGACCCCAACTCTAA
>Drerio-B-G207-Map3#CLASSII/Helitron/nan
ATTAGCATTTTACTAGCATGATTCTAACATGAAATAGCATGTTACTAGCATGATTCTAGC
ATGAATAAGCATGTTACTAGCATGATTCTAGCATGAATTAGCATGTTGTTAGCATGATTC
TAGCATAAATTAGCATGTTACTAGCATGATTCTAGCATGAATTAGCATGTTATTAGCATG
ATTCTAGCATGAATTAGCATGTTGTTAGCATGATTCTAGCATGAATTAGCATGTTACTAG
CATGATTCTAGCATGAATTAGCATGTTGTTAGCATGATTTTAACATGAATTAGCATGTTA
CTAGCATGATTCTAGCATGAATTAGCATGTTGTTAGCATGATTCTAGCATGAATTAGCAT
GTTGTTAGCATGATTCTAGCATGAATTAGCATGTTACTAGCATGATTCTAGCATGAATTA
GCATGTTACTAGCATGATTCTAGCATGAATTAGCATGTTGTTAGCATGCTTCTAGCATGA
ATTAGCATGTTACTAGCATGATTCTAGCATGAATTAGCATGTTGTTAGCATGATTCTAGC
ATGAATTAGCATGTTACTAGCATGATTCTAGCATTAATTAGCATGTTGTTAGCATGATTC
TAACATGAATTAGCATGTTACTAGCATGATTCTAGCATGAATTAGCATGTTGTTAGCATG
ATTCTAGCATGAATTAGCATGTTACTAGCATGATTCTAGCATGAATTAGCATGTTGTTAG
CATGATTCTAGCATGAATTAGCATGTTGACTAGCATGATTCTAGCATGAATTAGCATGTT
GTTAGCATGATTCTAGCATGAATTAGCATGTTACTAGCATGATTCTAGCATGAATTAGCA
TGTTGTTAGCATGATTCTAGCATGAATTAGCATGTTACTAGCATGATTCTAGCATGAATT
AGCATGTTGTTAGCATGATTCTAGCATGAATTAGCATGTTACTAGCATGATTCTAGCATT
AACTAGCATGTTACTAGCATGAATCTAGCATGAATTAGCATGTCACTAGCATGATTCTAG
CATGAATTAGCATGTTACTAGCATGATTTTAGCATAAACTAGCATGATTCTAGCATGAAT
TAGCATGTTGTTAGCATGATTCTAGCATGAATTAGCATGTGACTAGCATGATTCTAGCAT
GAATTAGCATGTGACTAGCATGATTCTAGCATGAATTAGCATGTAACTAGCATGATTCTA
GCATGAATTAGCATGTAATTAGCATGTGCGAGCATGAGTCAAACAAGCCAACCCCCGCCT
CTCTACGATGTTCTGATGCTGAGATATAGCTGGTGTCATATCGTTGCTAGGTTAGTCTGT
TTTGTTGCTATGGAGTTGATTGACAGCTTAGACTGATGATGTATCAAAGCTTCTTGCCAG
TATGAACAGTTAAAAACAACCCCCATGTCTCTATCACACTGCAGCATGACAATATCAGTC
TGAACCTCTTTAATGGCAGTCTATGGGACAGTTGCTAGGGTGCAGTATCTGGTTGTTAGG
GTGTGGCTAGAAAGTTAAAAGGCCATCGGTGATTGGCTGCTGGCTAGACTGAGTTAAATG
AGCTCAGCCATTAGTCTGTAGGACAGTTTGATGCAGAGTTATGAGCTCACAAAGTTTGAT
CCAATGTAAAGTCAATGAGAGTCTTTTGCAATGGAAGTCTATGGGACGGTTTCTAGGGTC
CAAAAGTGGTTGCTAGGGCGTGGCCAGAAAGTTTAAAGGTGATCAGTCATTGGCAGTTTG
ATAGTCTGAGTTAAATGAGCCCAGTTAGAAGTCTGTGTGACATTCTGATGCGGAGTTATG
AGGTCACAAAGTTTGATCCAATGTTACGTCTATGGGATTTTTCCGACGGTCCCGGGACGT
TTTTCGGAAAACCGAAAGTCGGATCAGTCGGAAAAGATATAGCAACTCGAGTCAGAATAG
TTCGGAGGTCTGACCCAAGTTTGATGGTCATAGCTTGAATGGCCTAGGACGAGATAGAGT
TTAATTTTTAGTCTCAGAAGAAGAATAATAGTTGCTAGCATGATTCTAGCATGAATTAGC
ATGTTACTAGCATGATTCTAGCATGAATTAGCATGTTGTCAGCACGATTCTAGCATGAAT
TAGCATGTTACTAGCATGATTCTAGCATGAATTAGCATGTTATTAGCATGATTCTAGCAT
GAATTAGCATGTTACTAGCATGATTCTAGCATGAATTAGCATGTTGTTAGCATGATTCTA
GCATGAATTAGCATGTTACTAGCATGATTCTAGCATGAATTAGCATGTTACTAGCATGAT
TCTAGCATGAATTAGCATGTTGTTAGCATGATTCTAGCATGAATTAGCATGTTACTAGCA
TGATTCTAGCATGAATTAGCATGTTGTTAGCATGATTCTAGCATGAATTAGCATGTTACT
AGCATGATTCTAGCATGAATTAGCATGTTGTTAGCATGATTCTAGCATGAATTAGCATGT
TGTTAGCATGATTCTAGCATGAATTAGCATGTTGTTAGCATGATTCTAGCATGAATTAGC
ATGTTACTAGCATGATTCTAGCATGAATTAGCATGTTGTTAGCATGATTCTAGCATGAAT
TAGCATGTTACTAGCATGAATCTAGCATGAATTAGCATGTTGTTAGCATCATTCTAGCAT
GAATTAGCATGTTACTAGCATGATTCTAGCATAAATTAGAATGTTACTAGCATGATTCTA
GCATGAATTAGCATGTTACTAGCATGATTCTAGCATGAATTAGCATGTTGTTAGCATGAT
TCTAGCATGAATTAGCATGTGACTAGCATGATTCTAGCATGAATTAGCATGTAACTAGCA
TGATTCTAGCATGAATTAGCATGTAACTAGCATGATTCTAGCATGAATTAGCATGTTCTT
AGCATGGTCTGCGAGCATGAGTCAAACAAGCCAACCCCCGCCTCTCTACGATGTTCTGAT
GCTGAGATATAGCTGGTGTTATATCGTTGCTAGGTTAGTCTGTTTTGTTGCTATGGAGTT
GATTGACAGCTTAGACTGATGATGTATCAAAGCTTCTTGCCAGTATGAACAGTTAAAAAC
AACCCCCATGTCTCTATCACACTGCAGCATGACAATATCAGTCTGAACCTCTTTAATGGC
AGTCTATGGGACAGTTGCTAGGGTGCAGTATCTGGTTGTTAGGGTGTGGCTAGAAAGTTA
AAAGGCCATCAGTGATTGGCTGCTGGCTAGACTGAGTTAAATGAGCTCAGCCATTAGTCT
GTAGGACAGTCTGATGCAGAGTTATGAGCTCACAAAGTTTGATCCCATGTAAAGTCAATG
AGAGTCTTTTGCAATGGAAGTCTATGGGACGGTTTCTAGGGTCCAAAAGTGGTTGCTAGG
GCGTGGCCAGAAAGTTTAAAGGTGATCAGTCATTGGCAGTTTGATAGTCTGAGTTAAATG
AGCCCAGTTAGAAGTCTGTGTGACATTCTGATGCGGAGTTATGAGGTCACAAAGTTTGAT
CCAATGTTACGTCTATGGGATTTTTCCGACGGTCCCGGGACGTTTTTCGGAAAACCGAAA
GTCGGATCAGTCGGAAAGGATATAGCAACTCGAGTCAGAATAGTTCGGAGGTCTGACCCG
AGTTTGATGGTCATAGCTTGAAAGGCCTAGGACGAGATAGAGTTTAATTTTTTTAGCATG
ATTCTAGCATGAATTAGCATGTTGTTAGCATGATTCTAGCATGAATTAGCATGTTGTTAG
CATGATTCTAGCATGAATTAGCATGTTACTAGCATGATTCTAGCATGAATTAGCATGTTG
TTAGCATGATTCTAGCATGAATTAGCATGTTACTAGCATGATTTTAGCATGAATTAGCAT
GTTACTAGCATGATTCTAGCATGAATTAGCATGTTGTTAGCATGATTCTAGCATGAATTA
GCATGTTGTTAGCATGATTCTAGCATGAATTAGCATGTTACTAGCATGATTCTAGCATGA
ATTAGCATGTTACTAGCATGATTCTAGCATAAATTAGCATGTTGTTAGCATGATTCTAGC
ATGAATTAGCATGTTACTAGCATGATTCTAGCATGAATTAGCATGTTACTAGCATGAATC
TAGCATGAATTAGCATGTTACTAGCATGATTCTAGCATAAATTAGCATGTTACTAGCATG
ATTCTAGCATGAATTAGCATGCTACTAGCATGATTCTAGCATGAATTAGCATGTTGTTAG
CATGATTCTAGCATAAATAAGCATGCCACTAGCATGATTCTAGCATAAATTAGCATGTTA
CTAGCATGATTCTAGCATGAATTAGCATGTTGTTAGCATGATTCTAGCATGAATTAGCAT
GTTACTAGCATGATTCTAGCATGAATTAGCATGTTGTTAGCATGATTCTAGCATGAATTA
GCATGTTACTAGCATGATTCTAGCATGAATTAGCATGTTACTAGCATGATTCTAGCATGA
ATTAGCATGTTGTTAGCATGATTCTAGCATGAATTAGCATGTCACTAGCATGATTCTAGC
ATGAATTAGCATGTTGTTAGCATGATTCTAGCATGAATTAGCATGTTACTAGCATGATTC
TAGCATGAATTAGCATGTTGTTAGCATGATTCTAGCATGAATTAGCATGTTACTAGCATG
ATTCTAGCATGAATTAGCATGTTGTTAGCATGATTCTAGCATGAATTAGCATGTTACTAG
CATGATTCTAGCATGAATTAGCATGTTATTAGCATGATTCTAGCATGAATTAGCATGTTA
CTAGCATGATTCTAGCATGAATTAGCATGTTACTAGCATGATTCTAGCATGAATTAGCAT
GTTGTTAGCATGATTCTAGCATGAATTAGCATGTTACTAGCATGATTCTAGCATGAATTA
GCATGTGAATAGCATGATTCTAGCATGAATTAGCATGTTGTTAGCATGATTCTAGTATGA
ATTAGCATGTGACTAGCATGATTCTAGCATGAATTAGCATGTTACTAGCATGATTCTAGC
ATGAATTAGCATGAAACTAGCATGATTCTAGCATGAATTAGCATGTTGTTAGCATGTGCG
AGCATGAGTCAAACAAGCCAACCCCCGCCTCTCTACGATGTTCTGATGCTGAGATATAGC
TGGTGTCATATCGTTGCTAGGTTAGTCTGTTTTGTTGCTATGGAGTTGATTGACAGCTTA
GACTGATGATGTATCAAAGCTTCTTGCCAGTATGAACAGTTAAACACAACCCCCATGTCT
CTATCACACTGCAGCATGACAATATCAGTCTGAACCTCTTTAATTGCAGTCTATGGGACA
GTTGCTAGGGTGCAGTATCTGGTTGTTAGGGTGTGGCTAGAAAGTTAAAAGGCCATCGGT
GATTGGCTGCTGGCTAGACTGAGTTAAATGAGCTCAGCCATTAGTCTGTAGGACAGTCTG
ATGCAGAGTTATGAGCTCACAAAGTTTGATCCCATGTAAAGTCAATGAGAGTCTTTTGCA
ATGGAAGTCTATGGGACGGTTTCTAGGGTCCAAAAGTGGTTGCTAGGGCGTGGCCAGAAA
GTTTAAAGGTGATCAGTCATTGGCAGTTTGATAGTCTGAGTTAAATGAGCCCAGTTAGAA
GTCTGTGTGACATTCTGATGCGGAGTTATGAGGTCACAAAGTTTGATCCAATGTTACGTC
TATGGGATTTTTCCGACGGTCCCGGGACGTTTTTCGGAAAACCGAAAGTCGGATCAGTCG
GAAAGGATATAGCAACTCGAGTCAGAATAGTTCGGAGGTCTGACCCAAGTTTGATGGTCA
TAGCTTGAAAGGCCTAGGACGAGATAGAGTTTAATTTTTAGTCTCAGAAGAAGAATAATA
ATATAAAAAAGATTCTTAAAGTTTGAGAACAAACTTTGAGGCTGGCTTGTGAAAGCCTGA
CGGTAATAGTTTATTTAAACAGTTTTAAAAAGTATGAAAATGTTGTTAGCATGATTCTAG
CATGAATTAGCATAATGTTAGCATGATTCTAGCATGAATTAGCATGTTGTTAGCATGATT
CTAGCATGAATTAGCATGTTGTTAGCATGATTCTAGCATGATTTAGCATGTTGTTAGCAT
GATTCTAGCATGATTTAGCATGTTGTTAGCATGATTCTAGCATGAATTAGCATGTTACTA
GCATGATTCTAGCATGAATTAGCATGTTACTAGCATGATTCTAGCATGATTTAGCATGTT
ACTAGCATGATTCTAGCATGAATTAGCATGTTACTAGCATGATTCTAGCATGAATTAGCA
TGTTACTAGCATGATTTTAGCATGAATTAGCATGTTACTAGCATGATTTTAGCAAGTTGT
TAGCATGATTCTAGCATGAATTAGCATGTTACTAGCATGATTCTAGCATGAATTAGCATG
TTGTTAGCATGATTCTAGCATGAATTAGCATGTTACTAGCATGATTCTAGCATGAATTAG
CATGTTGTTAGCATGATTCTAGCATGAATTAGCATGTTGTTAGCATGATTCTAGCATGAA
TTAGCATGTTACTAGCATGATTCTAGCATGAATTAGCATGTTACTAGCATGATTCTAGCA
TGAATTAGCATGTTGTTAGCATGATTCTAGCATGAATTAGCATGTTACTAGCATGATTCT
AGCATGAATTAGCATGTTGTTAGCATGATTCTAGCATGAATTAGCATGATACTAGCATGA
TTCTAGCATGAATTAGCATGTTGTTAGCATGATTCTAGCATGAATTAGCATGTTACTAGC
ATGATTCTAGCATGAATTAGCATGTTGTTAGCATGATTCTAGCATGAATTAGCATGTAAC
TAGCATGATTCTAGCATGAATTAGCATGTTGTTAGCATGATTCTAGCATGAATTAGCATG
TGACTAGCATGATTCTAGCATGAATTAGCATGTGACTAGCATGATTCTAGCATGAATTAG
CATGTAACTAGCATGATTCTAGCATGAATTAGCATGTTGTTAGCATGGTGTGCGAGCATG
AGTCAAACAAGCCAACCCCCGCCTCTCTACGATGTTCTGATGCTGAGATATAGCTGCTGT
TATATCGTTGCTAGGTTAGTCTGTTTTGTTGCTATGGAGTTGATTGACAGCTTAGACTGA
TGATGTATCAAAGCTTCTTGCCAGTATGAACAGTTAAACACAACCCCCATGTCTCTATCA
CACTGCAGCATGACAATATCAGTCTGAACCTCTTTAATTGCAGTCTATGGGACAGTTGCT
AGGGTGCAGTATCTGGTTGTTAGGGTGTGGCTAGAAAGTTAAAAGGCCATCGGTGATTGG
CTGCTGGCTAGACTGAGTTAAATGAGCTCAGCCATTAGTCTGTAGGACAGTCTGATGCAG
AGTTATGAGCTCACAAAGTTTGATCCCATGTAAAGTCAATGAGAGTCTTTTGCAATGGAA
GTCTATGGGACGGTTTCTAGGGTCCAAAAGTGGTTGCTAGGGCGTGGCCAGAAAGTTTAA
AGGTGATCAGTCATTGGCAGTTTGATAGTCTGAGTTAAATGAGCCCAGTTAGAAGTCTGT
GTGACATTCTGATGCGGAGTTATGAGGTCACAAAGTTTGATCCAATGTTATGTCTATGGG
ATTTTTCCGACGGTCCCGGGACGTTTTTCGGAAAACCGAAAGTCGGATCAGTCGGAAAGG
ATATAGCAACTCGAGTCAGAATAGTTCGGAGGTCTGACCCGAGTTTGATGGTCATAGCTT
GAAAGGCCTAGGACGAGATAGAGTTTAATTTTTAGTCTCAGAAGAAGAATAATAATATTA
ACTAGATTCTTAAAGTTTGAGAACAAACTTTGAGGCTGGCTTGTGAAAGCCTGACGGTAA
TAGTTTATTTAGTTTAAACAGTTTTAAAAAGTATGAAAAGATAGATAGATAGATAGATAG
ATAGATAGATAGATAGATAGATAGATAGATAGATAGATAGATAGATAGATAGATAGATAG
CATGTTATTAGCATGATTTTAACGTGAATTAGCATGTTGTTAGCATGATTCTAGCATGAA
TTAGCATGTTGTTAACATGATTTTAGCATGAATTAGCATGTTGTTAGCATGATTCTAGCA
TGAATTAGCATGTTGCTAGCATGATTCTAGCATGAATTAGCATGTTGTTAGCATGATTCT
AGCATGAATTAGCATGTTACTAGCACGATTCTAGCATGAATTAGCATGTTACTAGCATGA
TTCTAGCATGAATTAGCATGTTACTAGCATGATTCCAGCATGAATTAGCATGTTACTAGC
ATGATTCTAGCATGAATTAGCATGTTACTAGCATGATTCTAGCATGAATTAGCATGTTGT
TAGCATGATTCTAGCATGAATTAGCATGTTACTAGCATGATTCTAGCATGAATTAGCATG
TTACTAGCATGATTCTAGCATGAATTAGCATGTTGTTAGCATGATTCTAGCATGAATTAG
CATGTTACTAGCATGATTCTAGCATGAATTAGCATGTTGTTAGCATGATTCTAGCATGAA
TTAGCATGTTACTAGCATGATTCTAGCATGAATTAGCATGTTGTTAGCATGATTCTAGCA
TGAATTAGCATGTTGACTAGCATGATTCTAGCATGAATTAGCATGTGACTAGCATGATTC
TAGCATGAATTAGCATGTTACTAGCATGATTCTAGCATGAATTAGCATGTTGTTAGCATG
ATTCTAGCATGAATTAGCATGTTACTAGCATGATTCTAGCATGAATTAGCATGTTGTTAG
CATGATTCTAACATGAATTAGCATGTTACTAGCATGATTCTAGCATGAATTAGCATGTTG
TTAGCATGATTCTAACATGAATTAGCATGTAACTAGCATGATTCTAGCATGAATTAACAT
GTTGTTAGCATGATTCTAGCATGAATTAGCATGTTACTAGCATGATTCTAGCATGAATTA
GCATGTTGTTAGCATGATTCTAGCAAGAATTAGCATGTTACTAGCATGATTCTAGCATGA
ATTAGCATGTGACTAGCATGATTCTAGCATGAATTAGCATGTAACTAGCATGATTCTAGC
ATGAATTAG
>Drerio-B-G1297-Map20_reversed#CLASSII/TIR/nan
TTTAAGACTTTAGGTAACACTTTAGAATAACTATCCGTTATAACTAGTTAATAGACCATT
AATAAACTGTTAGTTAACAAGTTATAAATGACTTGTTAAACAAAAGTTAATAGTTTGTTA
ATTATTTACAACTGTGCCTTATAGATGGCTAATAGATAACTTACAAGCCGTTAGTTGACA
AGTTGTAAATGACTTCTTAACTGTATTTTTAATGATTTATAACTATACCTAATAAATTAG
TAATAGATCATGAACAAGCTGTTAGTAAATAACTTAATAAAGGCTTGTTAAGTATCAGTT
AATAGTGTATATATGTTATTGGGACGTTATTCTAAAGTTGCAGCTATTCTTCATTTATTA
ACTGTTAGTAAATGAGGAATAGTTGCAACTTTAGAATAACGTCCCAATAACATGCTTAAG
CTAATAACTAACACTTAACTATTATATTTACTCACACTTTACAGATCAGTTGTTCACCCT
ATAATAACACCAGTGAAACTTTTTTTATTAGACCACTGGTGTAATTTTAAACTTTTTTAT
TTATTTTGTTTTCATGTTTAGCACTTCATGGGTTTGTATTCTTGCATACTGCTGTACTGC
CATGTCATGGTTCAGTATGTGTGTTTCTATACATTAAAGACAACTTTTAACATTTCATCT
GTGGAGTTTCTTTGGTAAAACACAGCACACAGAAAAGCCTATAAGTGGAACAAGGTTTAG
AAACAAACATTTTATATTTTAAATATTACATCAAATTTCTGTAGCTTGAACTTATTCCAT
CCATTTGCTGTTCTACAAGGATTCATTGGTATTAGTAGATGGTTAACAAACGATGAACAA
CTCTGATCTGTAAAGTGTGAGTAAATATAATAGTTAAGTGTTAGTTATTAGCTTAAGCAT
GTTATTGGGACGTTATTCTAAAGTTGCAACTATTCCTCATTTACTAACAGTTAATAAATG
AAAAATAGCTGCAACTTTAGAATAACGTCCCAATAACATATATACACTATTAACTGATAC
TTAACAAGTCTTTATTAAGTTATTTACTAACAGCTTGTTCATGATCTATTACTAATTTAT
TAGGTATAGTTATAAATCATTAAAATACAGTTAAGAAGTCATTTACAACTTGTCAACTAA
CGGCTTGTAAGTTATCCATTGGCCATCTATAAGGCACAGTTGTAAATAATTAACAAACTA
TTAACTTTTGTTTAACAAGTCATTTATAACTTGTTAACTAACAGTTTATTAATGGTCTAT
TAACTAGTTATAACGGATAGTTATTCTAAAGTGTTACCGATAT
>Drerio-B-G3711-Map3#CLASSII/Unclassified/nan
TATTCGCGCGTAAATAGCCGCGTGAACATTTGAGTTTACTCGCTTCATACGCGCGTCAAA
CCCCGCTTCATTCGCGTGTCAAATTCACTTCAGAACAGACGCGGATTCGCATGATGGGCA
GGGCTTCTGTCTGCCCGGTGACTGTAGCTTCGTTGCTAAAATGCTAACATGGATTTTATG
AAGAAAATAACAGTGTTTATGTACTTTATGAAGGCTGAAAAATAGCGTCGATACGTTTAG
GATCGTGTCTGAGTCCACTACATGCTTTCAGAGGTGCATCCAGCTCTGTGAGCTCATAAA
TTCCTCCAGAAACTGAACCTGGATCACGGAGGCTTTCAACGGTGCTTCTGACTGAGCCCA
GCCCAGTTTGATGACTTGTTGTCGGTGTCGCCTGGAGGATTTCCCCCGGGAGACCATCAA
CAGGTTCTACGTCACAATCACGCCCCCACAAGAGCAAGCTTCTGATTGGTTAACGTGGCG
CGAATGTCCGCTGAAGTTCAGATTTTTCGAATTCGAGAGATTTGCGCGAAACGCTCGTTA
AGCGCGTCAAACGCGTAAAATGCTCAATTCGCCCCGCGC
>Drerio-B-G964-Map17#CLASSI/LTR/Copia
GCCGCCGCCACCTGGAGCTTGGAGCTGAGGATGGCCTGCCGCCTCCTGAGCTTCCTGAAT
GGCCTGCCGCCTCCTGAGCTTCCTGAATGGCCTGCCGCCTCCTGAGCTTCCTGAATGGCC
TGCCGCCTCCTGAGCTTCCTGAATGGCCTGCCGCCTCCTGAGCTTCCTGAATGGCCTGCC
GCGTGCTCCTGAGCTTCCTGAATGGCCTGCCGCCTGTCCTGAGCTTCCTGAATGGCCTGC
CGCCTCCTGAGCTTCCTGAATGGCCTGCCGCCTCCTGAGCTTCCTGAATGGCCGCCGCCT
CCTGAGCTTCCTGAACGGCCGCCGCCTCCTGAACTTCCTGAATGGCCGCCGCCACCTGAG
CTACCTGAAGTGGCCGCCGCCATTCCTGAACTTCCTGAATGGCCGCCGCCATTCCTGAAC
TTCCTGAACGGCCGCCGCCATTCCTGAACTTCCTGAATGGCCGCCGCCGCCTGAGCTTCC
TGAATGGCTCACGCCGCCGCCTGAACTTCCTGAAGCTCAGGCCGCCGCCTCCATTAAGCT
TCCTCAATGGTCGCAGCCTCCATGATCCAGAACCTCCGGCAGCTCCACGCTCCAGGCCCT
CCAGGCAGCTCCACGCTCCAGCGGCCCTCCAGGCAGCTCCACGCTCCAGCGGCCCTCCAG
GCAGCTCCACGCTCCAGCCGCCCTCCAGGCAGCTCCACGCTCCAGCGGCCCTCCAGGCAG
CTCCACGCTCCAGCGGCCCTCCAGGCAGCTCCACGCTCCAGGCCCTCCGCAGCTCCACGC
TCCAGGCCCTCCGCAGCTCCACGCTCCAGGCCCTCCGCAGCTCCACGCTCCAGGCCCTCC
GCAGCTCCACGCTCCAGGCCCTCCGCAGCTCCACGCTCCAGGCCCTCCGCAGCTCCACGC
TCCAGGCCCTCCGCTGCTCCACGCTCCAGGCCCTCCGCTGCTCCACGCTCCAGTCACGCC
CCCGCTGCATGGTCCTGGCCCTCCATCCCTCCCCCAGTTCCGCCTCCGCTCCACCTCCCG
CCTGAACAGTATTAGGAGTGTCTGGAAGCCACTCCTTAGAGGGGGGGCTCTGTCATGTTC
ACCAGCGAACAACCACCAGATGTCGCTGGTAAACACTCACTCATTAAAACTACATATCTG
CCTTCTTCTGGACTACAAATTCATACATGCACTTCTCCTAGACACTCACACCTGCTCACT
CATCCAGCTTGATTACATTTGCACACCTGAGGACTTTCAGAGACTGATTAACACACACTA
TTTAAGCCACACATTCACCCCTTCAGTTTGCCGAGTCTTGTTTATCTGTAAAGTGACATT
ACAACGCGTTATCCTTGTCTTGTTTCTCCGTGTTTTGAACCTAGCCTTGTTTATTTAGTT
ATCCTTGTCTGCCGCCTGCCTTTCGACCTCTTGCTTGTTAACTGACTACGATTCTGGATT
GTCCTCACATACCTGTTTGCTCCCGTATTGACCACTGCTTGCCTGACTGTGAATAAACCT
GCACATTGGATCCTACCCTCTGTTGTGGTGTAACTCCCCGGAGTAACACAAAAACAGAAG
GTAGGATCCAATATGCAGGTTTATTCACAGTCAGGCAAGCAGTGGTCAATACGGGAGCAA
ACAGGTATGTGAGGACAATCCAGAATCGTAGTCAGTATAACAATCAAGACATCGAAAGGC
AGGCGGCAGACAAGGATAACTAAATAAACAAGGCTAGGTTCAAAACACAGGAAAACAAGA
CAAGGAAAACGCGTTGTAATGCTACTTTACAGTGAACAAGACTCGGCAATGTGAATGAGT
GTGTGTGCTGCTTAAATACTGTGTGTAATCAGTCTCTGAAAGTCCTCAGGTGTGAATGTA
AATCAAGCTAAATGAGAAAGCAGGTGTGTGGGCGAAGAGCATGTATGAAGTTGTAGTCCA
GGAAAAGTGTAGTTCTAAGTGTGTGTGTGTGTGTTTACCAGCGACATCTGGTGGTTGTTC
GCTGGTAAACATGACAG
>Drerio-B-R674-Map7_reversed#CLASSII/TIR/nan
ATATATATATATATATATAACTTAAGGCTTAACATTAACTTTTTTGATCACCAGCCACTG
TGGCTAGTAGTTTTCCAAAATTACTAGCCACTCGCCATTTTCACTAGCCACAATTTTATT
GTTGGGAAAATATATTTTATACACATAAATATGACTTTGACATGCTAAAATTACTTGATT
TAGAGTTTGCGTTATCTCTACATGCCTCCTTATTCATTTCACTTTTTGTGTGTCGTGTAT
GAGCTTGCTCAATAATCATGAGCAAATGGGTCAGGGTTTCATATATTACAATTAGTTTTC
ATATATTTTCAGAGCCCAAAATGGAAGGATTTACCCAATTTATCTCTGACCACACCATAA
ATAAACAGTTAATTATTTCTTAGCCACAAATTTTAAATGTGTGAAAACATGCAAAATATA
GCTGAATACTATACTTTTTATTTAACAAAACATATGCACAGTCATATGTCCTGGCTAAAG
GTCCCAGATCACCAGTTAACTACACATAAATGGGGAGTTATTCTCCCATTAAAGCAATGT
TATTGTAAAAAAAATATATATAATTAAACCATATTAATGCAAAAGAAAGCAGGTAAAAAA
CATACTGTGTGATAATGAAAGGATGATCACACACGCATGGTTAATGATAGACCCATAAAT
TATCTTTTCAAAGAATGGTTAAATCGAAAAGCAACTGGCGCTGCTTACAATAAGTCAACT
CTGGAACTCTTGAAAGCAGCAAGACTGTAGGTGCATGTTCCTCCCTTTTTGTTCAGTCTA
TTTGAAAGAGAATCGATCGCATCAGTTGTGTTTCTAGACACAGTTGCTTCACAAAAGGAA
ACGGGAGCGCGCGCGCCTTATAAACAGTCGTGTGCATCACCTCAGCTGTTAGCGCGAGTG
ATTATCCTCTCATTCGGTATTCAACTGCTTTGCTCGCGCAAAGTTGCGAATGCAATTATT
TTTGTCAGTCGTGTTGCTTCTCGATCGCCT
>Drerio-B-G3113-Map11_reversed#CLASSII/MITE/nan
TATATATATATATATATATATATATATATATATATATATAACAACAGTTCTGTCTGGTTC
TCAAATCTGATTGGCTGATAGCCGTGCGATATTCTGCAATATCAGAACTCCTACAGCCTC
TTTACCCTTTGTGTATTACTCCGCCCACATACAGCCAGCAAAAAGCAGACACTACAGATC
TAAAGTTTAAAAGATGCACGCTCAACTGTTTAACTGTCAGCTTATGATTTGAATCCATGG
AAGAAAGTAGTTCCTCATACAAAAGGGTTTTTGAGACTCTCCATGTTTGATTTTGTTTTT
ATATACACAATTATGCCGTCAAACTGTTGTATAAACGCAATATCACACTCGTAGCAGTGC
GATTATGGCTGTATATCGGCACTGGTGGGAGGCACTAAAGGCAACGCTACGCCTCCCACC
AGTGCCGATATACAGCCATATCGCACTGCTACTCGTGTGATATTGCTCATATATATATAT
ATATATATATATATATATAT
>Drerio-B-G3714-Map20_reversed#CLASSII/TIR/nan
ATTTGCCATTAGCCCCTTTCACACAGTGATACCGGTAAATATCCGGAAAATTTCCGGAAC
GACTTTACCGGTATATTCAAAAAAGCGCTGTTCACACAGGCGAGGACGTTACGGAAATTT
TCCGGAAAAGAGCATTCACACATCCATTCCAAAATACCGGTAAATTCTGACATCATTCAC
CACAAATGAGCTTTAAACGGCTGCGCTTGTATTTGTAAACATTTGACTAAATTACAAACT
CTGTGGATGATCAATATTGTGAACAACTTTCGCAGGATCACTTTCGCATGTCGAGATGTT
CATAATATGTGCGTGTGCAGGCGCTCACAGGCTGTTTCACAGGCACACGCAAAGCTTGAA
GGTAAACAAACAACGGCTTATCATAAGCATCTCATCGATGATTATTTACACAGTTGGCAT
TAAGAAGAACATATAAACGTGATCTGACTAACTTCTAGCAGCTAAATGTGTCTGGAAAAA
TATTCAAAGGCTTTTATT
>Drerio-B-R195-Map5#CLASSII/TIR/nan
ATCACAATATTTTTTTCATATCAGTCGATATCGATATTTATCACGATAAATGTAAAATCT
TTATATCTATCAATTATATAAGATTTTCAGCATGCCAATGGCTTTGTGCAGCTGATTTAA
CACATTTAGTGAAATGTTTTAGCTGTCTGACAATATAAATAATAAAATAATAAACAAAAG
AACAATCTTAATTCAGCATTTACTTGTTCAAGTTTTCAACAACCAAAGACATTACCTACA
AGTTATTGGATATTATTGTTCAACATCAGAAAAAAAAAATAAACCCGATTTGGAACAACG
TGAGTTAATAGTCACAGAATTTTCAGTTTTGGATGAACTCTCCTTTTAATGGTGAGTATG
GTGAATTTAGGGTGAAATATACTTTAATGTATTTTATTTAGGGATGCTAATGATTACTTG
ATCTATTGATTGTCGATAACGCTTTAATTGATAGACCTTATCGATGACTAATTAAGCATG
GACATGTAAAGGTTTAGTTATGCTTTGCGCTGAGACGCATCCACGCATTACATCATCAAG
TGTGTGCAGTTTACCTTACTTATGCTGTCACCCTCTTGACATCCCATATTGCGGGTCGCA
TAAAACCTTGTTATGTGCATATCTCCGATATATCTGCGCGTGTTTTAACCAAATTTGTCT
GACAGACTAGCACGAATAGGTCTATACAGACTCTCAATTTACAAATCACGCATCACAACG
AAAACATGCGGGGAGCCAGACGGTGAGCCTCTCCATTTACACAGCGAGCTTCTGAGCTCC
ATCCAAGTTTATTATTCCGAGGTAACCCAAGAAATCTATCAGTGCTGCGAAAAGACCAGT
CCAGTTCATGCTGCTCAGACCGCGCTTAGTTAATGAATTAAAATGAAACCGTGAAAATAG
TTTGATGGATTGTTTTGGCGCTAAAGCATATAGCGGGCTTGTGTTAAAGCGCTTCACCTC
AGATGTTATTCGTTCCTCTTGTTTATGCTGTAGATAACTGACCAACAAAATATACTTCAA
AATTAAGTTACACATTATACAAAACGAAATTCGTTACAAAAAGATACATTTTCAAGGAAA
TATGTTTATATTTATTTAGTTCGTGTCCGCCTTAAACAACTGCGGGTGGATGATGCTTCG
CTCCGTGGAAAAAAAAGCTGTTGCTGTTGTAAACGTCTGTCATATATTTGCTGCATTTTT
AATATGTCATTATTTTAAAGATTATGTCTTGAGCATCTGATTTCTCCTCTGTGATTATGT
CCTTTAAATATATAAAGGCTGGTTCTTTTACCGTCGATGAGAGACAATAGTGGTATTACA
GATTTCAAAACAAATATTTTAATATTAAAAAGGAAACATAAGCTTGACATCAAAAGATCT
TATTATTGTCTTAACAAATACCCTTAAATGATGCAGGCTGTAGTTTACAGCAAGCATCAA
GTGTTCATTGAGATGTGATTGAGATTGTGTTGTCTGTCATATCTTTCGTCTGTCTTTTCG
GGGGGTTTTTTTCTCGTAAGGCACGGCTTTCGAAAATGATGACATGAGACTCTGCTGGGT
AGCTGCGCTGGTTTGCCAACACTTGTTTATGTCTGTAATTTCTTAGCATCTTTATAAGGG
TGGTCTTGTTTTACATGGTGAAACAGGTCGTGGTGTTGCCTGCTTTTGATGACACGAGTC
GTCTAAGCAGTTTGCGGTGCACGTTGCTCTGTTTTGTGTCGGATAGCGAAAAACTAAGTA
GCTCATGAAGTCTAGTGACGTTTCTTGTCAACAATGTCTGTGACTCTGACCTTTTTTTTA
CCTTATTTCTTTCTTACTCCTTTCAGTGCAACTAACACTGTATGGCTGTAAACTTGTACA
GCGTGCAGCAGTCGGAAGGGCAGGCTGCAAAATGCTTGCGCAACATTACGCATAGTGCGT
AAATATTATCGAGCAATTATCGAACTGTCATTATCGTTTTATCGAAAAATTTTATATCGT
GATAATTATCGATATCGAATTATCGCCCAGCCCTA
>Drerio-B-R2434-Map4#CLASSII/TIR/nan
ATGTATGTTACATCAGTTGTGGTCAGGGTAAGATGTCAGTGACACCAGGATTATTTACTA
AAATTTAGACTTTGAAACATTCACAACTCACCAATCTGTCCAGGCATATAGATGGGTTTA
TCAGTCTGGATAAAGGTCAGAGGATCGTAAGATTTGAACATGACTTTTCTTTCCTCAGTC
ATCTTGAAGGACTCTCCCTGAAGTTCAACCTTGATTTTCTGCACTGATTCTGCTTCTGCT
AGAGGGGCCTGATGAGAAATAATGTTTTGCATTTTCAACTTCTGCAACAGACAGCAACTT
TTCTTCAAAAAAGCAAATGTTTACAATTGTATTAAATTCATTTTGTTTTGCAAAAGACCT
TGAAGTTAAAGCAGCGGTGAAACTCTTGCTCAGCATTCTCCTGCAGCAGTAATGTGCTCT
GGTTCCCATGAACCAGATATATGTTCATGACGAGACTTTCATTGGGCTTCAGAAGACTTG
CACACAGTTTGGCCTCAGATCCTGACTCAATCACGGCAGGAAAAGTCACCATGAAAGATC
TGATGTGAGATAATAATTGTTAAATAAAGGTTCACGAAACACCAAAACACATTTTTTGAG
CCGTTGACAGTCGTATATGTGTCCCACACTGCTAAAAACACTATTAGGACACATATATTT
CACTAAAAAGTGTAAATTGGTTGTTTTTGCATTATTTCAAGCAAATCTGTACTTCTGGTT
TGAAACGAATTTTTGAAGCTGCATCATGACCATGAGATAATAGCGTGTATTCCAGCGTGC
AGACTGGACGTCTGTGTCAGAGTGTGTCTTATTACGTCTTACAGTGTGCTGCATTAATGC
ATGAGTAAGGCTTGGTTCAAACCAATCAGCGTGCTCTATTGTGCAACTTCATTAATATTC
ATTACTGTCATAGTGTTCAGACGACAGAGACGCCACGTTGTGTTTTTATTGGATTTCGAT
TGTTTGTCTGCCTGTTAACCACCCTGCATTATAATAAAGCTGTGTTTGGAACTTCACCTC
TTTTACCATCACCCCATTCATAACAACAATAAAACAAAAAATAAAGTGGCATCCGTTTTT
CCATTGAAAATTCCATTTAAAAGAGGATTTAAAAATAGTTTTGATAAATGTAAAGTATTT
ACTGTAACACATTGTTATCATCATATTTTGATGATAAAAGTTTTGATAAAAATATCATTT
TAATTTTATATTATTCAAATATACACAATAAAAGAGACTGAAAAATGTACACAATAGTAA
ATAACTGCCTTCCTCTAGGAAAAAAAAAAAGTGTTAAAACTTACGGCTCTGCTGCTTGTC
CTTGGACGCAGACGAAGAGGAAAAAGTTCAGGAGGAGCCCTTTCCAACAACAGCTAACAT
TCAGAGCCATGATGACGAGTGTCCAGGCCATGAGATGACCTGAACTGTCCCTTATAAAGA
GACTCTCCTGCTGAAGGAGGCCTTAAAAAAATATTGATCATTTGATTAATGATTCAACCA
GCTAATATAGTTTAAAGCCTGTGCAAATGCACATTTGTTAATTTATACAAAAGAAAAAAA
AAAGATTTAAAGCGCTGAAATATTAGATTAAAACATACAAATGTTTTAGCCGTAAGCATT
AAAATAAACATTTAGTGTAGTTTCCTTAATGAACATTTTAGAACTGAATTTCTTTGTTGA
TGTTCTAACATGTAAATCTTTATTTTAAAAGAAAGGTTGAGGCATTTCATTTTTGTCAAA
TAACAAGCAAGCCCTTTACTGAAATATTTTATTACATAGACTCAAAAAAGGATTTTATTT
TGTTACTTATTTAAAATGAGCTGAACAAACACAATTTTTTAGTTGTTTGTTGTTTTTTGG
CACAACTTGTTTTATGTTCAATCTACTTCTATTTGAAAAATGAAGTAAGTTAACTTAATC
AATTTGTGTTGGGATAACATGAAGGAATTGTGTGGAGCCCAGCATTTTTACAGTGTAGTG
AGCATAAACATGTGATCTCCTGAATACATACCCTGACTCTTAACTTAATTTACATAGAAA
TACACAGCTACTGACCTTTGACCAAAACAAATATTGGGCTCTGATAACTAACATCCAAAA
GCACATATTACACCCACTCAAAGTGAGTGGGTGAGTTACAGTAAACTGATGTTTGCATTT
GTAAGTTCTCTGACAACACAGTCAAATATTTTTGAACCAGGAGCTCTTACCTGAATCTGT
GATTTTAAATGTATATTTAAAAAGACACTTGCTTATCCCTGAGATTATATGGAATAATTA
TTTTATGATATAAAGAGACATTCAGCGTTACAAAAATTTCTGTCTTTATATTTTAAGAAA
GTTATTAAAATTTAATAATATTAAATGCTATAGTAGGTATTTATTAATATTTTAATATTG
TCACACAACGTCCCCATAGACAAGAAATAATAAAGTAGTGACTGCAGGTTGAAGGAAAGT
AGTGGAGTAAAAGTACTGATACTGATCTAAAAATGGACTCAAGGGAAGTAAAAGTACACA
TTTTAAAAATTACTTAAATTACAATTCCTGAGGAAAAACTACTTAATTAAAGTATGAGTT
TGAGTATTTGTATTTGTTACTTCACACCACTGCTGACAACCTGGTTAATTATTACTCCAG
GCCATAGGGCTAATTAGACATAGACTAATTATATTATATTTTGCCATATATAGGAACAAT
CAATATTTTTAAACATTTGGCTAGATTTAATACAATTTAGTAATATTATAGAGCAAAATT
TGAATAATACTGTACAGGCAACTTTTAACTTGACCTTTTAACATGACTCTATATGAAACA
ATTTGGAAAATAATGGGTACAAATGATCAACATTACACAATCTCTGAAATAAACAGACAC
TGATAAAACCCTTTATTACTAATGTCATATTCTTTATTTTTATCCCCAAAGTGTACTAAA
TGGCATGTTTATTATTTTTTCTTTTCCTCAATTGAAATATAATGTTACAGCCTACAGTAA
ATAAATATTGAAAAATAGAAATATAGAATTTCTGTTTTATGTTTAATAGCTTCAAAAGAG
AGTGCTCTGGTTTTCCCCACAGTCCAAAGACATGTGGTTCAGGTGAATTGAGTAGGCTAA
ATTGTTCGTAGTGTATGTTTCCCAGAGATGGGTTGTGGCTGGAAGGGCATCCACTGTGTA
AAAACTTGCTGGATAAGTCAGCGGTTCATTCCGCTGTGGCGACCCCAGATTAATAAAGGG
ACTAAGCCGACAAGAAAATGATTGATTGAATGAAAGGATGTCTTGCAGTTACAAGAAGAA
CATAAAGACGGACTGTAAATCGTTTTTGTAAACTCTTTTAATCATTTGCATTCAAAGTGA
TTTGTTTACATGCATTTGCTTTTGTTGTACATTTACACACAAAGTTGGAAATTACTTTGC
TCAGGATAAAGAAAAACTACTAAAAATGTAGGGCTCATCTCACTCAGCACATTGTAAAGT
AGTCAGTGCACTGATCAGGGTGTCAGCCATTTTAAGTGCTGTCTTAGTCACAAAATGTTT
ACAGCACATTGAAGTGTTCACACTCTGAAAAGTTCCATAATGCAACATATTTTTACATGA
ATGAACATAGCTGGACAGGATAGGAACGATCAGTCAAAAATGTATAACTGTTTATTGGTT
GAAATGTTGCTGGTATATGAAACAGTCGAGGTATTAAGCTAAATTGTACTTTTAAATCTT
AATAAAAATAATATATATAAATTATTAGTTCTGCTGTTGTTTCTAAATTCCAGTTTTGAT
GATGTATAAGTACGTTCTCATGTCACACTCTGTGTGTTCCAATGTATAGTGAGCTAAGCT
AGGAGCTTGGGTGCTGATTGAGATACAACCATTAAACATTTAGTGAGTATTTAACATCTT
TTTCCAAGCTGCAGAAGTGAAGCATGAATCTTCATTCACAGTGGGACGAGTACTCCATCT
CTGACTGATCACCTAGGGGAAATGTTGATACAGAGAAATTAGTTTAATATTAGCTGGTAC
TTCTGAATAATATAATAAAACCCAAATGACTCATAAAATCTTACTTGTCTGGTAGTAATC
ATACACTTTAATAACAGCTGGCTTAAGATTCTTCACTTGAATAATCTGATTCAGTCCAAT
CTGGAGATTCACTGGGTCTTCTTTTAAAACCTTCAAGAAGATAAAAAAGGTCACAAGTTA
AATTATTGAAGATTTTAAAGTCAATCACTGTAACTTTAAAATAGAAACATTGGTGATCTT
TCACCTCTTCCAGATATACAAGGACATGATCATCTTTGGAATCAATCCGCTCCACAGGTG
CGTGCCCAAAAAAATCCAAAGAGTCAAATGACTGCCGTTGAGTTTTAAGCTTTACAGAAA
ACCCATTAAAGATTAATAAATGCATTTATAACACCACATGCCTAACCATGGATTCTGTCT
TAGATGCACAGTGAATCAATGCATCAAATGAATCCCTTAACAGTAAAACACACCATTGAT
GTATCAGCTGTGAATCCTGATAAGAGTTTAATGTCCACAATAACCATATTAGTTCTATTC
TGGGGACCATCATATCTGTAAAACACAAAAACAAGAATCATCAGAGTTAATGATGAATAA
ACTAAAGCCACAACCATAATCAGGTCTTATAGTGTAAAGTTACACTTCTTACGTCACAGT
GACATTTAACATTAGATTTTGTCCAAAGGTTTTCTTGCAATCTCCCTCAACCTCA
>Drerio-B-G4066-Map4#CLASSI/LTR/Gypsy
TGTCATTGACCATGTCTTTCGTATTCATGGCCTCCCGACGGATGTGGTTTCTGACAGGGG
GCCTCAGTTCATCTCTAAATTTTGGAGAGAGTTGTTTCATTTAATGGAGGTGACTGTTAG
TCTTTCTTCTGGTTTTCACCCTCAGAGTAACGGTCAAACGGAGAGAGCCAACCAAGATCT
TGAATGTATGTTACGATGTTTAGTCTCTCAGAATCCATCCTCCTGTAGCCAGCAGCTCTC
ATGGGTTGAGTACACACATAACTCATTACTAGTGTCTGACACGGGCCTCTCACCATTTGA
GTGTAGTCTAGGGTACCAGCCACCTGCTTTTCCCAGTCTGGAATCTGAAGTCGCGATTCC
CTCCACCCATGCCTTTGTCCAGAGGTGTCGACATACTTGGAACAGGGCCAGACAGACCCT
CCTTCAAGTAGGTTTGCGCACCAAGGCTAAAGCCGATCGCCACCAGTCTAAGCCTCCCGT
TTTATGTTGTCAGTCAAAAAGTGTGGCTTTCTTCAAAGAACATTCTTCTCCGCACAGTAT
GTAATAAACTTGCACCTAAATTAATTGGCCCATTTTCTGTCATCAAAATCATTAGTCCGG
TGGCAGTCCGCCTCAAACTTCCTCCAGCGTACAGGAGAATTCATCCCGTTTTTCATGTCT
CTAAATTGAAGCCTGTTTTTCATACTGCCATTAATCCGCCCACTCCGGT
>Drerio-B-G3997-Map3#CLASSI/LTR/nan
CTGTAAGAATTGAAATATTACAAATATTTTTGATGTCTTTGACAATTCAAAACATGAGCT
GAAAACAGGGCCAATAGACTTCACAACCCAGCAGGGGGGAATGCGGGAAAAACCAGTTCC
TGCTGCATTTGCATCTGAGTATGCTGAAACTCAGCTTCATCCCCCCAACTCACACATATG
GTCATTTCAATGTTTGAATGTTCTAGATTAACCAAACTGACTTTAACTATCATGTTTGAT
ATCATTTGAAATGTCTCAGTGCGATTGGTACAATGGTCTCATTCTCTCAGAAATAGACAT
AATCAGAACAATAAATATATAACTTCAGGCATCTTTTGAACCACTGTGAGGGGTGTGACT
TTTACACTAAGTGTGAATGCCTTTTTGTTATTCACACCCCCTTCCTTGAGGGAATTCTTG
GATTATTTAAGGTAAGGTATGAGAAAGACTCAGCGCGATTCTGCCTAACCAGATCAGCCC
ATAACATGGCTTGCTCCATGTTATGTATATTTACAAAAGTCAGGAATGCATCTTTTTCAT
CTTGGATTTATCTTTGATAATTTGATGTTTTGTATTGATCGTTTATGAATTGACTGATTG
AATTGGCATAATACATTTACCTGACTAATAAATTGTTATGTTTTGAATTATTCAAACCTC
GTGTTATTATCACTGATAAATGTTGTTGTCCATAGCACTACAAGCCACTGTACAGGTTAG
TAACGGACTAAAACATGTTAGACGGAGCAGCGTGGCACGCTAAACAATGTTGTTAGAGAT
CC
>Drerio-B-G67-Map5#CLASSII/Helitron/nan
ATCATGCTAAGAACATGCTAATTCATGCTAGAATCATGCTAGTTACATGCTAATTCATGC
TAGAATCATGCTAGTCACATGCTAATTTATGCTAGAATCATGCTAGTCACATGCTAATTC
ATACTAGAATCATGCTAACATCATGCTAATTCATGCTAGAATCATGCTAGTCACATGCTA
ATTCATACTAGAATCATGCTAACAACATGCTAATTCATGCTAGAATCATGCTAGTCACAA
GCTAATTCATGCTAGAATCATGCTAACAACATGCTAATTCATGCTAGAATCATGCTAGTA
ACATGCTAATTTATGTTAGAATCATGCTAACAACATGCTAATTCATGCTAGAATCATGCT
AGTCACATGCTAATTCATGCTAGAATCATGCTAACAACATCCTAATTCATGTTAGAATCA
TGCTAACAACATGCTAATTCATGCTAGAATCATGCTAACAACATGCTAATTGATGCTACA
ATCATGCTAGTAACATGCTAATTCATGTTAGAATCATGGTAACAACATGCTAATTCGTGC
TAGAATCATGCTAGTAGCATGCTAATTCATGTTAGAATCATGCTAACAACATGCTAATTC
ATGCTAGAATCATGCTAGTAACATGCTAATTCATGTTAGAATCATGCTAACAATATGCTA
ATTCATGCTAGAATCATGCTAGTAACATGCTAATTCATGCTAGAATCATACTAATTCATG
CTAGAATCAAGCTAACAACATGCTAATTCATGCTAGAATCATGCTAGTAACATGCTAATT
CATGCTAGAATCATGCTAACAACATGCTAATTCATGCTAGAATCGTGCTAGGTACATGCT
AATTCATGCTAGAATCATGCTAGTAACATGCTAATTCATGCTAGAATCGTGCTAGTAACA
TGCTAATTCATTCTAGAATCATGCTAGTAACATGCTAATTCATGCTAGAATTATGTTAAC
AACATGCTAATTCATGCTAGAATTATGCTAGTAACATGCTAATTCATGCTAGAATCATGC
TAATAACATGCTAAATCATGCTAGAATCATGCTAACAACATGCTAATTCATGCTAGAATC
ATGCTAACAACATGCTAATTCATGCTAGAATCATGCTATTATTATGCTAATTCATGCTAG
AATCATGCTAACAACATGCTAATTCATGCTAGAATCATGCTAACAACATGCTAATTCATG
CTAGAATCATGCTAGTAACATGCTAATTCATGCTAACAACATGCTAATTCATGCTAAAAT
CATGCTAGTAAAATGCTAATTCTTGCTAGAATCATGCTAACAACATGCTATTTCACGCTA
GAATCATGCTAATAACATGCTAATCTATCTATCTATCTATCTATCTATCTATCTATCTAT
CTATCTATCTATCTATCTATCTATCTTTTCATACTTTTAAAAACTGTTTAAACTAAATAA
ACTATTACCGTCAGGCTTTCACAAGCCAGCCTCAAAGTTTGTTCTCAAACTTTAAGAATC
TAGTTATTAATATTATTATTCTTCTTCTGAGACTAAAAATTAAACTCTATCTCGTCCTAG
GCCTTTCAAGCTATGACCATCAAACTCGGGTCAGACCTCCGAACTATTCTGACTCGAGTT
GCTATATCTTTTCCGACTGATCCGACTTTCGGTTTTCCGAAAAACGTCCCGGGACCGTCG
GAAAAATCCCATAGACTTAACATTGGATCAAACTTTGTGACCTCATAACTCCGCATCAGA
ATGTCACACAGACTTCTAACTGGGCTCATTTAACTCAGACTATCAAACTGCCAATGACTG
ACCACCTTTAAACTTTCTGGCCACGCCCTAGCAACCACTTTTGGACCCTAGAAACCGTCC
CATAGACTTCCATTGCAAAAGACTCTCATTGACTTTACATGGGATTAAACTTTGTGAGCT
CATAACTCTGCATCAGACTGTCCTACAGACTAATGGCTGAGCTCATTTAACTCAGTCTAG
CCAGCAGCCAATCACCGATGGCCTTTTAACTTTCTAGCCACACCCTAACAACTAGATACT
GCACCCTAGCAACTGTCCCATAGACTGCAATTAAAGAGGTTCAGACTGATATTGTCATGC
TGCACTGTGATAGAGACATGGGGGTTGTTTTTAACTGTTCATACTGGCAAGAAGCTTTGA
TACATCATCAGTCTAAGCTGTCAATCAACTCCATAGCAACAAAACAGACTAACCTAGCAA
CGATATGGCACCAGCTATATCTCAGCATCAGAACATCGTAGAGAGGCGGGGGTTGGCTTG
TTTGACTCATGCTCTTACACCATATGCTAACAACATGCTAATTCATGCTAGATTCATGCT
AGTAACATGCTAATTCATGTTAGAATCATGCTAACAACATGCTAATTCTTGCTAGAATCA
TGCTAGTAACATGCTAATTCATACTAGACTCATGCTAACAACATGCTAATTCATGCTAGA
ATCATGCTAACAACATGCTAATTCATGCTAGAATCATGCTAGTCACATGCTAATTCATAC
TAGAATCATGCTAACAACATGCTAATTAGCATGTCACTAGAATCATGCTAGTCACATGCT
AATTAGCATGATACTAGAATGATGCTAGCAACATGCTAATTAGCATGCTAGAATCATGCT
AGTAACATGCTAATTAGCATGTTAGAATCATGCTAACAACATGCTAATTAGCATGTTGCT
AGAATCATGCTAGTAACATGCTAATTAGCATGTTACTAGAATCATGCTAACAACATGCTA
ATTAGCATGCTGTTAGAATCATGCTAACAACATGCTAATTAGCATGATACTAGAATCATG
CTAGTAACATGCTAATTAGCATGTTAGAATCATGCTAATAACATGCTAATTAGCATGTTC
CTAGAATCATGCTAGTAACATGCTAATTAGCATGCTAGAAGCATGCTAATAACATGCTAA
TTAGCATGCTAGAATCATGCTAACAACTTGCTAAATCATGCTAGAATCATGCTAGTAACA
TGCTAATTAGCATGTTACTAGAATCATGCTAGTAACATGCTAATTAGCATGTAACTAGAA
TCATGCTAAGAACATGCTAATTAGCATGTAACTAGAATGTGCGAGCATGAGTCTAACAAC
ATGCTAATTCACGCCTCTCTACGAATCGTGTTAATTCATGCTAAAATCATAGCTACTGTA
ACATCGTTGCTAGGTTATTCATGTTAAAATCATGCTAGGTACATGCTAATTGACATGCTT
AGAATCATGCTAGTATACATGCTAATTCATGCTAGAATGAACATGCTAAAAACAACCCCC
ATGCTAGAATCATGCTAACAACATGCTAATTCATGCTAATAACATGCTAATTCATACTAA
AATCATGCTAACAACATGCTAATTCATGCTAAAATCATGCTAGGTACATGCTAATTCATG
CTAGAATCATGCTAACAACATGCTATTTCACGTTAAAATCATGCTAATAACATGCTAATC
TATCTATCTATCTATCTATCTATCTATCTATCTATCTATCTATCTATCTATCTATCTATC
TTTTCATACTTTTTAAAACTGTTTAAACTAAATAAACTATTACCGTCAGGCTTTCACAAG
CCAGCCTCAAAGTTTGTTCTCAAACTTTAAGAATCTAGTTAGGCTGGCTTGTCAAAGCCA
GACTACTGATATTCTATATAAACTTATTATTCTTCTTCTTCTGAGACTAAAAAACAAAAC
GCATCTCCTCCTAGAGCTTTCAAGCTATTACCACCAAACTCACACCAGACCTCCGAACTA
TTCTGACTCGGGTTGCTATATCTACTCAGACTGATCCGACTTTCGGTTTTCCGAAAAACG
TCCCGGGACTGTCGGAAAAATCCCATAGACTTAACATTGGACCAAACTTTGTGACCTCGT
AACTTTGCGTCAGACTGTCGCACAGAACTCTAACTGGGCTCATTTAACTCATGATATCAA
ACTGCCAATAACTGATCACTTTTAAACTTTCTAGCCACACCCTAGCAACCACTTTTGGAC
CCTAGAAACTGTCCCATAGACTTCCATTCAAAAGACTCTCATTGACTTAACATGGGATCA
AACTTTGTGAGCTCATAACTCTGCATCAGACTGTCTTACAGACTAATGGCTGAGCTCATT
TAACTCAGACTACCAAACTACCAATAACTGATGAGCTTTTAACTTTCTAGCCACTCCCCT
AACTACCACATACTGCACCCTAGCAACTGTCCCATAGACTTCCATTCAAAAGACTCTCAT
TGACTTAACATGGGATCAAACTTTGTGAGCTCATAACTCTGCATCAGACTGTCTTACAGA
CTAATGGCTGAGCTCATTTAACTCAGACTACCAAACTACCAATAACTGATGAGCTTTTAA
CTTTCTAGCCACTCCCCTAACTACCACATACTGCACCCTAGCAACTGTCCCATAGACTTC
CATTCAAAAGACTCTCATTGACTTAACATGGGATCAAACTTTGTGAGCTCATAACTCTGC
TTCAGACTGTCATACAGACTAATGGCTGAGCTCATTTAACTCAGACTACCAAACTGCCAA
TAACTGATGAGCTTTTAACTTTCTAGCCACACCCCTAACTACCACATACTGCACCCGAGC
AACTGTCC
>Drerio-B-G2295-Map3#CLASSII/Helitron/nan
CTTATTATTATGTTGGCTTGAGAAAGCCAACATACTGTAATGCTACTTAAACTTATTCTT
ATTATTATTATTATTCCGGCTTCTGACCAAAAAAAAGCAATCGCTTCTCCTCCCAGGGCT
TAGATGCTACAAGCCCCAAATTTGGTCAAAAGCTGTCTATTGCTCATGAGATGGTTGCTG
TATGTCCTCATGCCGATAAGATTTGTAGTTTTTGAATTAAAAATTTTTTTATTAAAAAAT
TGTATCGAGTATTTGGGGCATATAAAAAAGTATACAATCCTCAAATTTGGCCAAAAGATG
TGTTTGAAATTGCAGATAATTATCATATTTATTTGGTGTAATTATAAATAACAGTTTTCC
TATAAATATTTTTTTTATATTAAATTTGTAAAATTCAAACAAAAAGCTTGTCAGAGTGTC
CACGAGATGGCGCCAGAGAACCATTTTTGAGCCCTTTGTAATTTAGTAATGGCCCTTTAA
GAGGCACTTCCCCTTTAAGAGGCGGAGATATCCGGTGCTGACTCCTCTACTTGTGATAAT
GAAAATGAAAGCCATGCGAACATTCACGTATATTATACAATAAACATATTGAATATAAAA
TCATTCTAACTTTATTTTTCATCTGTATTTAACCCTCTAAAACAGCTATGTCCTTGCCAC
AAAACTAATAATCCATCTTCAAAACCTACAATTTCTTTCCATTCGGTGCGGTCGGACCTG
AACGTCTTTATACCGTTGTAATCACGTGTAAATTCTAACAAAGACAATGTTTGCACTTTT
TAAATCACATTTTATTTATTGTGCAAAAATAAAACATCCAAACAGCATCATAACCAATAA
AAACACACAGCAAAGAAAATGTATTTTAAAATAGTGAATATATATATATATATACATACA
ATGTATGAAGATTTTTTATATCCCCTTAATATGCTCTGCTGTTGCTGCATCAATTTCTCT
CTGTAACATCTGGATTGCAATTTACACTGCAATGTTCACAATTTATTATTATGGGGGGAA
AATCCAAACAGTATTATAATGTTTTAAAGCAAAAATGTTAAGAACAATTATTTACAAACA
GTGAAAATAAAGTGTGTGTATATACATATATATACATACAGTTGAAGTCAGAATTATTAG
CTCCCCTGTTTATTTTTTCCCCAATTTCTGTTTAATGGAGGGAAGATTGTTTCAGCACAT
TTCTAAGCATAATAGTTTTAATAACTCATTTCTAATAACTTCTTTATTTTATCTTTGCCA
TGATGACAGTAAATAATATTTGACTTGATATTTTTCAAGACACTTCTATACAGCTTAAAG
TGACATTTAAAGCCTTAACTAGGTTAATAAGGTGAACTAGGCAGGTTAGGGTAATTAGGC
AAGTTATTGTATAACGATGGTTTGTTCTGTAGACTATCAAAAAAAATTGCTTAAAGGGGC
AAATAATTGTGTCCCAAAAATAGTTTTTAAATAATTAATAACTGCTTTTATTCTAGCCGA
AATAAAACAAATAAGACTTTCTCAAGAAGAAAAAATATTATCAGACATACAGTGAAAATT
TCCTTGCTCTGTTAAACATAATTTGGGAAATATTAAAAAAGGGGAAAAAAAATCAAAAGG
GGGTTAATAATTCTGACTTCAACTGTATATATGTATGTATATATATACATACATATATAC
ATATATACATATATAACACATACACACATTTATGGTTAGGGTTATAAGGATTATTTCTTA
ATCCCCCTTTTATGTTAGCAAAAACATAAGTTTACTTCAGATATTTCTTTCAAAACAATA
TTCTGTGCCGCAAAAGAGCCTTCTCCTCACTTGTGATAATGACAATGAAAGCCAAGCTTT
TGGCCTATGCTGTACCAAAAAAAAAATAAAATCACCCAGGTGATGACAACTAAATATTAC
GATTATAACATTGTGTTAGTGGCCAGTGGGGTGGAACAACGTCATTGGTCAGAATTAACC
ACGTGATGAAGACGTCCTATAATATTGTATTTAATGCGATTTTCTTCCTGTAAACTGTAT
ATAACTATATAACTATAACTATATATATAACGCTGCAAATTACTGTAAATTGACTGTACT
CTATATTAACTGCAAAACTGATAAGACTGATTAAATAAAAGACAAATTAACTAAATGTAT
GTGCTATTGTTTCATTAGTATTTTAATTTAATATTTTTCTTCATATGATGTTTATTATAA
TGTAATTTTGTTCAGATTATAATATATACTATAAATACTAACTATACTATAGTGATCTGC
ATTAAACAACCTGAACAAATCAGTCCTCTCTCTCTCTCGATTTGATCAAAAATGTAAATG
AGGCCTTCCGATTAACAGTCCAGTGGACCCTAGCAACAGCCTAGAAACCACTCAGAACAC
CCTAGCAACTACCTAGGAATGCCTTAGCTACACCTTAGCAACCGCCTAGCAACCACTTCT
CAACCGCTGTGCTTCCTGCCAACTGCCTTTGAGTCCCCGGCGCAGTCACGTTGGCTTTCT
CAAGCCAACATCAAAGTTCGTCAACGAACTTTAGGTTCTAGTTAT
>Drerio-B-G336-Map3#CLASSII/Helitron/nan
TAATAATAATTAAAGCTGCAAGCAGCGATGATAGGGACCTCGCACCCGGGCTCACCGCCA
CCCGGTGGCCTCAGGATGACAGAGAACAGCGAACAGTAATAATTTAAGCCAATATATTTA
AAAAATCTGAGAAAATCACAGATTTATGCCAAACTTCCTCCTGTCAGCAGGTGGCGCTAT
AACTGTGACTCAAGATTGGCATGTAGATGTCTTCAGGAGAGGAATCTTATCAACCATGTG
AAGTTTCAGGCAGATCGGACATTGTTTGGCTGAGTTATAAGCCAAACTGCCTTTTGTCAG
CAGGTGGCGCTATGACAGACTCAATGTTGTTATGTAGATGTGTTCAGGAGAGGACTTTTA
TCAACCATGTGAAGTTTCAGGCAGATCGGACTTTGTGTGGTTGAGTTATAATGCAAACTA
CCATCTGCCAGCAGGTGGCGCTATAACTGTGACTTAAGATTGGCATGTAGATGCCTTCAG
TAATGGAATTTAATCAACCATGTGAAGTTTCAGGCAGATCGGACATTGTGTGGCTGAGTT
ATAAGCCAATCTACCTTCTGCCAGCAGGTGGCGCTATGACTGACTCAATAATGTTATGTG
GATGTGTTCAGAAGAGGACTTTTATCAACCATGTGAAGTTTCAGGCAGATCAGACATTGT
GTGGTTGAGTTATAAGGACTTCCTGTTCCATGGCGAAGCGTTGAGGTTTGTCATGCCGCC
ACGGACACGCCCCTCTGCGAAAACTCTAGATCTTCACAATATATCATCGCTAGAGCTTTC
AGATGACACCACTCAATTTTGGTGCTGATACGAAAAAATTTGTGGGAGGAGTTTATTACT
CTGTAAATCATGTCATTTCCTGTGGCCAGCAGGTGGCGCTATAACTGTATCTGGATATTG
GCATGTAAACGTGTTCAGGTCAGGACTCTTATTAAATGTGTGAATTTTGAGGCAGATCGG
ATAATGCATGCCTAAGTTATAATGACTTCCTGTTTTGTGGCGAATCGTCAAAGTTTGCGA
GGCCGCCACGGACACGCCCATCGACGAAAACTCTAAAGCTTCGCAATTTAACATCGCCAA
GGCCTTTAGATGACAAAACCCAATTTTGGTGTCGATCAGATAAAATCCCTAGGAGGAGTT
CGTTAAGATACAACGCCTGGAAATGGCAAAAATGCCACTTATTTGCCGCAGGAAGTTAAA
AATATCCGACTTCCTGTTGGGTTTGAGATATGGCTCCAAGAGACTTTTTCGTATGTTTTG
GCGTGTTTGAGGTGTGTGCCAATTTTCGTGCATGTGCGTGATTCGTAGATCAGGGGCTCG
TCCGTTTAATTTTTATAGGTGGCGCTGTCGAGTCATTTTGCCACGCCCACTTCAATATTG
TTATGTGGATGTGTTCAGGAGAGGACTTTTATCAACCATGTGAAGTTTCAGGCTGATCGG
ACTTTGTGTGGTTGAGTTATGAGGACTTCCTGTTCCATGGCGAAGCGTTGAGGTTTGTCA
TGCCGCCACGGACACGCCCCTCTGCAAAAACTCTAGATCTTAACAATATATCACCGATAG
AGCTTTCAGATGACACCACTCAAATTTGGTGCTGATACCATAAAATTTGTGGGAGGAGTT
TGTTACAGTGTAAAACATGTCATTTCCTGTGGCCAGCAGGTGGCGCTATAACTATATCTG
GATATCGGCATGTAAACGTGTTCAGGTCAGGACTCTTATCAAACGTGTGAAATTTGAAGC
AGATCGGATAATGCATGCCTGAGTTATAACGACTTCCTGTTTTGTGGCGAATCGTCAAAG
TTTGCGAGGCCGCCACGGACACGCCCATCGACGAAAACTCTAAAGCTTCGCAATTTAACA
TCGCCAAGGCCTTTAGATGACAAAACCCAATTTTGGTGTCGATCGGATAAAATCCCTAGG
AGGAGTTCGTTAAAATACAACACCTGGAAATGGCAAAAACGCCACTTTTTCGCCGCAGGA
AGTCAAAAATATCCGACTTCCTGTTGGGTTTGAGATATGGCTCCAAGAGACTTTTTCGTA
TGTTTTGGCATGTTTGAGGTGTGTGCCAATTTTCGTGCATGTGCGTGATTCGTAGATCGG
GGGCTCGTCCGTTTAATTTTTCTAGGTGGCGCTGTCGAGTCATTTTGCCACGCCCACTTG
CCAAACTACCTTCTGCCAGCAGGTGGCGCTATGACTGACTCAATATTGTCATGTAGATGT
GTTCAGGAGAGGACTTTTATCAACCATGTGAAGTTTCAGGCAGATCGGACATTGTGTGGT
TGAGTTATAAGGACTTCCTTTTCCATGGCGAAGCGTTGAGGTTTGTCATGCCACCACAAA
CACGCCCCTCTGCGAAAACTCTAGATCTTCACAATATATCATCGCTAGAGCTTTCAGATA
ACACCACCCAATTTTGGTGCTGATACGATAAAATTAGTGGGAGGAGTTTGTTACTCTGTA
AATCATGACATTTCCTGTGGCCAGCAGGTGGCGCTATAACTGTATCTGGATATTGGCATG
TAAACGTGTTCTGGTCTGGACTCTTATTAAACATGTGAATTTTGAGGCAGATCGGATAAT
GCATGCCTGAGTTATAATGACTTCCGGTTTTGTGGCGAATCGTCAAAGTTTGCGAGGCCG
CCACGGACACGCCCATCGACAAAACCTCTAAAGCTTCGCAATTTAACATCGCCAAGGCCT
TTAGATGACAAAACCCAATTTTGGTGTCGATCGGATAAAATCCCTAGGAGGAGTTCGTTA
AGATACAACGCCTGGAAATGGCAAAAATGCCACTTATTTGCCGCAGGAAGTTAAAAATAT
CCGACTTCCTGTTGGGTTTGAGATATGGCTCCAAGAGACTTTTTCGTATGTTTTGGCATG
TTTGAGGTGTGTGCCAATTTTTGTGCATGTGTGTGATTCGTAGATCAGGGGCTCGTCCGT
TTAATTTTTATAGGTGGCGCTGTCGAGTCATTTTGCCACGCCCACTTCAATATTGTTATG
AGGATGTGTTCAGGAGAGGACTTTTATCAACCATGTGAAGTTTCAGGCAGATCGGACATT
GTGTGGTTGAGTTATAAGGACTTCCTGTTCCATGGCGAAGCGTTGAGGTTTGTCATGCCG
CCACGGACACGCCCCTCTCCGAAAACTCTAGATCTTCACAATATATCATCGCTAGGGCTT
TCAGATAACACCACTCAAATTTGGTGCTGATACGAAAAAATTTGTGGGAGGAGTTTGTTA
CAATGTAAAACATGTCATTTCCTGTGGCCAGCAGGTGGCGCTATAACTGTATCTGGATAT
CGGCATGTAAACGTGTTCAGGTCAGGACTCTTATCAAACGTGTGAATTTTGAGGCAGATC
GGATAATGCATGCCTGAGTTATAACGACTTCCTGTTTTGTGGCGAATCGTCAAAGTTTGC
GAGGCCGCCACAGACACGCCCATCGACGAAAACTCTAAAGCTTCGCAATTTAACATCGCC
AAGGCCTTTAGATGACAAAACCCAATTTTGGTGTCGATCGGATAAAATCCCTAGGAGGAG
TTCGTTAAAATACAACGCCTGGAAATGGCAAAAACGCCACTTTTTCGCCGCAGGAAGTAA
AAAATATCCGACTTCCTGTTGGGTTTGAGATATGGCTCCAAGAGACTTTTTCGTATGTTT
TGGCATGTTTGAGGTGTGTGCCAATTTTCGTGCATGTGCGTGATTCGTGGATCGGGGGCT
CGTCCGTTTAATTTTTCTAGGTGGCGCTGTCGAGTCATTTTGCCACGCCCACTTCCGAAG
CCCATAACAAACGTAAATTTTCGCCACTTCTGAGGCGTGTGCAAAGTTGCGTGAGTTTTC
GGGCATGTTTAGACCCTCAAAATCGCGATTCATTCCGGAGAAGAATAATAATAATATAAT
TAAAGCTGCAAGCAGCGATGATAGGGACCTCGCACCCGGGCTCACCGCCGCCCGGTGGCC
TCAGGATGACAGAGAACAGCGAACAATAATAATTTAAGCCGATATATATAAAGAACCTGA
GAAAATCACAGATTTATGCCAAACTTCCTCCTGTCAGCAGGTGGCGCTATGACTGTGACT
CAAGATTGGCATGTAGATGACTTCAGTAGAGGAATCTTATCAACCATGTGAATTTTCAGG
CAGATCGGACATTGTTTGGCTGAGTTATAAGCCAAACTTCCTGTTGCCAGCAGGTGGCGC
TATGACTGTGACTCAATATTGGTATGTAGATGTCTTCAGGAGAGGATTTTTATCAACCAT
GTGAACTTTCAGGCAGATTAGACATTGTGTGGCTGAGTTATAAGCCAAACTACCTTCTGC
CAGCAGGTGGCGCTATGACAGACTCAATATTGTTATGTAGATGTGTTCAGGAGAGGACTT
TAATCAACCATGTGAAGTTTCAGGCAGATCGGACATTGTGTGGTTGAGTTATAACCATTT
CCTGTTCCATGGCGAAGCGTTGAGGTTTGTCATGCCACCACGGACACGCCCTTCTGCGAA
AACTCTAGATCTTCACAATATATCATCGCTAGAGCTTTCAGATAACACCACCCAAATTTG
GTGCTGATATAATAAAATTTGTGGGAGGAGTTTATTACAATGTAAAACATGTCATTTCCT
GTGGCCAGCAGGTGGCGCTATAACTCTAACTGGATATCGGCATGTAAACGTGTTCAGGTC
AGGACTGTTATCAAACGTGTGAATTTTGAGGCAGATCGGATAATGCATGCCTGAGTTATA
ACGACTTCCTGTTTTGTGGCGAATCATCAAAGTTTGCGAGGCCGCCACGGACACGCCCAT
CGACAAAAACTCTAAAGCTTCGCAATTTAACATCGCCAAGGCCTTTAGATGACAAAACCC
AATTTTGGTGTCGATCGGATAAAATCCCTAGGAGGAGTTCGTTAAAATACAACGCCTGGA
AATGGCAAAAATGCCACTTATTCGCCGCAGGAAGTTAAAAATATCCGACTTCCTGTTGGG
TTTGAGATATGGCTCCAAGAGACTTTTTCGTATGTTTTGGCGTGTTTGAGGTGTGTGCCA
ATTTTCGTGCATGTGCGTGATTCGTAGATCAGGGGCTCGTCCGTTTAATTTTTATAGGTG
GCGCTGTCGAGTCATTTTGCCACGCCCACTTCAATATTGTTATGAGGATGTGTTCAGGAG
AGGACTTTTATCAACCATGTGAAGTTTCAGGCAGATCGGACATTGTGTGGTTGAGTTATA
AGGACTTCCTGTTCCATGGCGAAGCGTTGAGGTTTGTCATGCCGCCACGGACACGCCCCT
CTGCGAAAACTCTAGATCTTCACAATATATCATCGCTAGAGCTTTCAGATAACACAACCC
AAATTTGGTGCTGATACGAAAAAATTTGTGGGAGGAGTTTGTTACAATGTAAAACATGTC
ATTTCCTGTGGCCAGCAGGTGGCGCTATAACTGTATCTGGATATCGGCATGTAAACGTGT
TCAGGTCAGGACTCTTATCAAACGTGTGAATTTTGAGGCAGATCGGATAATGCATGCCTG
AGTTATAACGACTTCCTGTTTTGTGGCGAATCGTCAAAGTTTGCGAGGCCGCCACGGACA
CGCCCATCGACGAAAACTCTAAAGCTTCGCAATTTAACATCGCCAAGGCCTTTAGATGAC
AAAACCCAATTTTGGTGTCGATCGGATAAAATCCCTAGGAGGAGTTCGTTAAAATACAAC
GCCTGGAAATGGCAAAAACGCCACTTTTTCGCCGCAGGAAGTAAAAAATATCCGACTTCC
TGTTGGGTTTGAGATATGGCTCCAAGAGACTTTTTCGTATGTTTTGGCATGTTTGAGGTG
TGTGCCAATTTTCGTGCATGTGCGTGATTCGTGGATCGGGGGCTCGTCCGTTTAATTTTT
CTAGGTGGCGCTGTCGAGTCATTTTGCCACGCCCACTTCCGAAGCCCATAACAAACGTAA
ATTTTCGCCACTTCTGAGGCGTGTGCAAAGTTGCGTGAGTTTTCGGGCATGTTTAGCCCC
TCAAAATAATTAAAGCTGCAAGCAGCGATGATAGGGACCTCGCACCCAGGCTCACCGCCG
CCCGGTAGCCTCAGGATAACAGAGAACAGCGAACAATATTAATTTCAGCCGATATATATA
AAGAACCTGAGAAAAATCACAGATTTATGCAAAACTTCCTCCTGTCAGCAGGTGGCGCTA
TAACTGTGACTCAAGATCGGCATGTAGATGTCTTTAGGAGAGGCATCTCATCTAACCTGT
GAATTTTCAGGCAGATCGGACATTGTTTGGCTGAGTTATAAGCCAAACTACCTTCTGCTA
TCAGGTGGCGCTATGACTGTGACTCAATATTGTTATGTGAATGTGTTCAGGGGAGGACTT
TTATCAATCATGTGAAGTTTCAGGCTGATCGGACTTTGTGTGGTTGAGTTATGAGGACTT
CCTGTTCCATGGCGAAGCGTTGAGGTTTGTCATGCTGCCACAGACACGCCCTTCTGTGAA
AATTTCAGACCCTAACAAAATGTAATTGCTAGAACTTTCAGATAACAACCAACCAAACTT
GGAGCTGATACGAAAAATTTTGTGGGAGGAGTTTATTACTCTGTAAATCATGACATTTCT
TGTGGCCAGCAGGTGGCGCTGTAACTGTATCTGGATATTGGCATGTAAATGTGTTCAGGT
CAGGACTCTTATTAAACATGTGAATTTTGAGGCAGATTAGATAATGCATGCCTGAGTTAT
AATGACTTCCGATTTTGTGGCGAATCGTCAAAGTTTGCGAGGCCGCCACGGACACGCCCA
TTGACAAAAACTCTAAAGCTTCACAATTTAACATCGCCAAGGCCTTTAGATGACAAAACC
TAATTTTGGTGTCGATCAGATAAAATCCCTAGGAGGAGTTCGTTAAAATACAACGCCTGG
AAATGGCAAAAATGCCACTTATTTGCCGCAGGAAGTTAAAAATATCCGACTTCTTGTTGG
GTTTGAGATATGGCTCCAAGAGACTTTTTCGTATGTTTTGGCGTGGTTGAGGTGTGTGCC
AATTTTCGTGCATGTGCGTGATTCGTAGATCAGGGGCTCGTCCGTTTAATTTTTATAGGT
GGCGCTGTCGAGTCATTTTGCCACGCCCACTTCACTATTGTTATGGGGATGTGTTCGGGA
AAGGACTTTTATCAAGCATGTGAAGTTTTAGGCTGATCGGACTTGGTGTGGTTGAGTTAT
AAGGACTTCCTGTTCCATGGCGAAGCGTTGAGGTTTGTCATGCCGCCACAGACACGCCCC
TCTGCGAAAACTCTAGATCTTCACAATATATCATCGCTAGAGCTTTCAGATAACACCACT
CAAATTTGGTGCTGGTACAATAAAGTTTGTGGGAGGAGTTTGTCACACTGTAAAACATGT
CATTTCCTGTGGCCAGCAGGTGGCGCTATAACTGTATCTGGATAGTGGCATGTAAACGTG
TTCAGGTCAGGACGCTTATCAAGCGTGTGAATTTTGAGGCAGATCGGATAATGTATCACT
GAGTTATAATGACTTCCTGTTTTGTGGCGAATCGTCAAAGTTTGCGAAGCCGCCACGGAC
ACACCCATCGACGAAAACTCTAAAGCTTCGCAATTTAACATCGCCAAGGCCTTTAGATGA
CAAAACCTAATTTTGGTGTTGATCGGATAAAATCCCTAGGAGGAGTTCGTTAAAATACAA
CGCCTGGAAATGGCAAAAATGCCACTTTTTCGCTGCAGGAAGTTAAAAATATCTGACTTC
CTGTTGGATTTGAGATATGGCTCCAAGAGACTTTTTCGTATGTTTTGGCATGTTTGAGGT
GTGTGCCAATTTTCGTGCATGTGCGTGATTCGTGGATCGGGGGCTCGTCCGTTTAATTTT
TCTAGGTGGCGCTGTCGAGTCATTTTGCCACGCCCACTTCCGAGACCCATA
>Drerio-B-P332.319-Map3#CLASSII/TIR/nan
AGGCCCGGATTGGCTAATCGGGAGGACCGGGAGAATTCCCGGTGGGCCGGTCCGTTTTTT
GGCCGCGAGGGCCGGTGTCCCAAGCTGCAGAATCTGTTGCTCTCAGCAGTCACACTTTTC
AAATTTATTTATTTACTTGACCACAGCCTTTGTCCAGCGGTTAGCACGTTAGAAAAAGAC
GCCGCGGACCCGGGTTCGATCCTCGTTAGAGTAACTTATTGTTTTCATTTTTATTGTTAA
GACATATAATACTGTTAGGGTTGTTGAACATTTGAAGTTCTAAAGCAGCTGTTTTCTCAA
AAAAAGATGTGATAGTGTCATTAGAAACTGATTTGGAAATGACCTTATTTTAATATAGTC
AGTCGTGAACTGAGGTGGGCTGGTCTGAGGCTTGAAACTCCAGGGCTGAAAAGGAATCCC
ACTCCGGCCCTGCTCCCT
>Drerio-B-G987-Map10#CLASSII/TIR/nan
CTAAATAAAAATGAACAAAACTCACAAAATTTCTCAAAGTGGGCAAAAGTAATGAAAAAT
AATTTTACCCAAACGAAAGATAAGCAAAAACAACGAAAATCATAATCATGTGAGCAAAAT
ACACCAAAAACGAGATCAAAGGAAAAAGCGCGCTCTCCGCTTTTCATATCCCCGCGCGGC
CGCGCCATCTCCGCCTCGCCTCCGAAACGCGGCCAGCTGCAGACTGCAGTGAATAATGCT
AAGCTGACTCTCTGCTTTTTCGCTGATCCACTGCCATGTCCCGCTATACACCCGCAACCG
ACCTGCAATTAGCTAATTATAATGTATTTTTTTTATTACCCGACCCGCGGTTTATCTGCA
GCGCCCGCAGATATAACCGCCATTTACGCATCACTAACGGGAGGCAAAAATACAACCTTT
ACGGCTCCCCGCATGTTTTCGTTGTGATGCGCGATTTGTAAAATAAGAGTCTGCATAGGC
CTATTTGTGCTAGTCTGTCAGACAAATTTGGTTAAAACATCCGCGGATATAACAGAGATC
TGCGCATAACTGGGTTTATGCATCCCGCTATATGCAATGTCAAGAGGGTGACTGCATAAG
GTAAACTGCACACACTTGATTATGTAATGCGCTGGACGTGTCTCACATCGCAAAGCATAA
TTATCACGATAACCTTTTACATGTCCATGTTTAATCAGTCGATATCGATAAGATCTATCA
TGATAAACGTAAAGTGTTATTGACAATCAATTTTATAAGATCTTCAAGTATGCCAATCGC
TTTGTGCATCCCTAAATAAACACATATAGTTAAAATGTATATTTCACTGTCTGACAATAC
AAATATTAAAATAATATCCAAAACTGAAAATTCTGAATTCAGCATTTACTGACCTTCAAG
TTTTCAACAACCAAAGACATTACAAGTTATTGGATATTATTGTTCAACATCAAAATCCAA
AAACTAATAATAAACCCGGTTGTTAAAAACTGGAACAAGTAAAGGCTGAGTTTAGAATGG
TCACAGAATTGTTCATTTTTTGATTAATTTGGATGTATCAGACAGGTGAAATATACTTTA
AATATATGTGTTTATTTAGGGATGCACAAAGCGATTGTCATACTTGAAGATCATATAAAA
ATGATTGTCAATAACACTTTACGTTTATCATGATAGATCTTATCAATATCGACTGATTAA
ACATGGACATGTAAAAAGTTTTAGTTATGCTTTGCGCTGTGAGACACGTCCACGCATTAC
ATAATCAAGTGTGTGCAGTTTACCTTATGCAGTCACCCTCTTGACATCGCATATA
>Drerio-B-G591-Map20_reversed#CLASSII/TIR/nan
GCCATCTAAGCTGAGTGATCGGGGGAGAAGGGCCTTAGTCAGGGAGGTGATCAATAACCT
GATGGTCACTCTGTCTGAGCTCCAGCGTTTCTTCTGTGGAGAGAGGAGAACCTTACAGAA
GGACAACCATCTGTGCAGCAATCCACCAATCAGGCCTGTATGGTAGAGTGGCCAGACGGA
AGCCACTCCCTGCCTGGAATTTGCCAAAAGGCATCTGAAGGACTCTCAGACCATAAGAAA
CAAAATTCTCTGGTCTGATGAGACTAAAATTGAACTCTTTGGAGTGAATGCCATTTGGCA
GTTACGTTTGGAGAAAACCAGGCACCGCTCATTCACCAGGCTAATACCATCCCTACAGTG
AAGCATGGTGGTGGCAGCATCATGCTGTGGGGATGTTTTTCAGCAGCAGGAACTGGAAGA
CTAGTCAGGATAGAGGGAAAGATGAATGCAGCAATGTACAGAGACATCCTGAGATGTAAA
ACCTGCTTCAGAGTGCTCTTGACCTCAGACTGGGGCGACGGTTCATCTTCCAGCAGGACA
ATGACCCAGTTGTTGTGAAGCCACACCGCCAAAATATCAATGGCAGTGTGCTTTCCACAA
CAACTCGGTGAATGTCCTGCTGGAAGATGGACCGTCGCCCCAGCCAGAGGCCCAGAGCAT
CCTAAATCCTATTGAACATCTCTGGAGAGATCTGAAAATGGCTGTACACCGTCATCTTCC
CATCCAACCTGACTAGAGCTTGAGAGGTACTGCAAAGAGGAATGGGCAAAAATTCCCAAA
GACAGGATGCTGCCACCAGCTTGTGGCATCATTTTCAAAAAGACTTGAGGCTGGTGATAA
TTGCTGCCAAAGGTGCATCAACAAACGTATTGAGCAAAGGCTGTGAATACTTATGTACAT
GTGATTTTTCAGCTTTTTATTTTAGTCTCATCAGACCAGAGAATTTTGTTTCTTATGGTC
TGAGAGTCTTTCAGATGACTTTTGGCAAATTCCAGACAGGGAGTGGCTTCTGTCTGGCCA
CTCTACCATACAGGCCTGATTGGAGGATTGCTGCACAGATGGTTGTCCTTCTGTAAGGTT
CTCCTCTCTCCACAGAAGAATGCTGGAGCTCAGACATAGTGACCA
>Drerio-B-G4068-Map7#CLASSI/LTR/TRIM
CACAACTCACACTACACCCGGTGTGTCACACACGGGCCACATCTGGCCCACATACGGCAG
GCCAGAACTCACACTACACCCGGTGTGTCACACACGGGCCATATCTGGCCCACATACGGT
AGGCCACAACTCACACTACACCCGGTGTGTCACACACGGGCCACATCTGGCCCACATACG
GCAGGCCACAACTCACACTACACCCGGGGTGACACATACGGGCCACATCTGGCCCACATA
CAGCAGGCCACAACTCACACTACACCCGGGGTGACACATACGGGCCACATCTGGCCCACA
TACAGCAGGCCAGAACTCACACTACACCCGGGGTGACACATACGGGCCACATCTGGCCCA
CATACAGCAGGCCACAACTCACACTACACCCGGGGTGTCACACACGGGCCACATCTGGCC
CACATACAGCAGGCCAGAACTCACACTACACCCGGTGTGTCACACACGGGCCACATCTGG
CCCACATACAGCAGGCCACAACTCACACTACACCCGGTGTGTCACACACGGGCCACATCT
GGCCCACATACAGCAGGCCACAACTCACACTACACCCGGTGTGTCACACACGGGCCACAT
CTGGCCCACATACAGCAGGCCACAACTCACACTACACCCGGTGTGACACACACGGGCCAC
ATCTGGCCCA
>Drerio-B-P0.67-Map20_reversed#CLASSII/Unclassified/nan
AGAGTTCAATTTATGTTTAAAGGGTCACGAAAACACCAAAACACATTTTTTTGAGCTGTT
GACAGTCGTATATGTGTCCCACACTGCTAAAAACACTATTAGGACACCTATATTTCACTA
AAAAGTGTAAATTGGTTGTTTTTGCGTTATTTCAAGCAAATTCGTACTTCCGGTTTGAAA
CGAATTTTTGAAGCTGCGTCACGGTCATGACATAATAGCGTTGTATTCCAGCGTGCAGAC
TGGGCGTCTGTGCCAGAGTGAGTCTTATTACGTCTTACAGTGTGATGCATTAATGCATGA
GTAAGGCTTGGTTCAAACCAATCAGCGCGCTCTATTGTGCAACTTCATTAATATTCATTA
CTGTCACCGTGTTTACACGACAGAGACGCCACGTTGTGTTGGCAAAACAAGCGTGAAGTG
TTGCTTTTATAGTTTGCTGCAGTTAAGTTTCGTTTTCATTTTCTCTCTGTGAGAGCTCAT
CTGGACTCACGTGTGGATTAACAGTGTACGCGACTGCTCGACAACAATAACTTACGTGTC
TAAGGAGGATTATTGTTTACCTGAGAGCTGTTCTCATCTGCAAACGCTGAGATCCGGATT
CGCTTGTAGTCTTCTCTTCATAAAGACGCGGCTCTAGTTGCTGGTGATTGTCCTGTCTCT
ACAGATTTGGTAAGTGAGCGACCAGTGCTCTTTGTTTATTCAGTTTGTTCGTATCGAACT
AAGTTAACTATTGCACCGAGTGTAAACATGTTAGCACCACAACCAAACTTTAACCTCGTG
TAGGGTTTTTACCGCATTTAGTGACCGGAATAACACACGCGGCTTTCTGACGCTACCTGC
CGTGTGCATCTAAGTTTCCGGGAAATGCGGAGGGTTTTTTTTTCTCTCATTCGCCGTGCG
GTATCAAACATTGCATGAAAAATACACGCTTAGAGCAGTTCCTCGAATCAAATATCTCGT
TTGTCGCGAGGGGCATGAATGAATTCCCTGAATGAAAGAGCCAAACTGCAGTTAAAGTCC
ACCATTTAATAATTTGGCAAATAATTCGACTACAGATGTCCATGTAGGTTAAACACCATC
ACTTTCTCCTGTGTGTGTGTGTGTGTGTGTGTGTGTGTGTGTGTGTGTGTGTGTGTGTGT
GTGTGTGTGTGTGTGTGTGTGTGTGTGTGTATGTGTTTTGACTCTGAAACTCGCGCGTGC
CCAAATAGACACTCCCACACCATCCCACTTTTGTTCCTCCGACACTCCCCCCTAAACAGA
GCTGGACACGCCCACTTTTCTGACTTTTTCCAAAGTAGAGGTGTGAAAACACCCTGCTGA
AACGAGGGGGTTTCATGGCCCTTTAAGACAATATTCAAGAAAAA
>Drerio-B-R1081-Map3#UNCLASSIFIED
CAAAGGAAAACTTACTCTTGATTCGGAGTCCCAGTCCAAAGTCAATAAGCTTGATCTGCA
TCAAAGCTGTATTGATTAAAATGTTGTTGGAGTGCATGTCATTATGGAAAACCCTATGGT
TTATGCACTCTTGAGCACACCGGACAACCTGGACCATCAATCTCTTCGCAACACTATCCT
CCAAGTGTCCGCAGTGGCAAAGAAAACTTGCCAGTGGTTCACAGGGCTCTGGATACTCCA
TGACCAGGTGAAAGCATTTTTTCTCTTGAAACCACTCAAAAAGGCGTACAGTGTAGGTGC
TTGGAGGTTCCATGAGCATACTCAGTAGCACCACTTCTCTGGGACAGCCAGGCTGGAGAA
AAAATATAATTAAATGTCTTATATTCAATATAATTTGTATTCAGTGTCATATACTAATAT
GCATTGTTGTTAAATCTGTTGTTACATTCTTCGCTTTTTGCTTTCTTTCAATGAACTTGA
TGGCAACCTGTGGATGAAAAGATGGAGAACATTAGTAAACTTCTTGCATAAACATTCAAT
CTTGTATTGCGAGCACAGGTCTATTGATCTGCAGTCACTGTACTAAAAAAGAAAACAGAG
GAAGTGTAGAAGAGGTATACCTTCTGCTGATCTGACTTTCGTATTGCCATTTTGACGATG
CCATAGCGTCCTCGTCCCAGCTCTCTCACCATATCATACTTGTTTTTCACTGAAAGATAT
AAGAGATGTTCATTTAAGATTCTTGTTATGCCTGAACAAGCAGAATAAAAAGTCTGTGTA
CAAAGTAATGTAAGAGATGTAAAAAAGAGTTATTCTGTATTTGGGTGCCTGTCTTTATTT
GAAATAATGTTTGGAGTGTTCTAATTGTTACAGAAATCCTTAGCTATTATTTAAAACCAT
CTAAAACCAGAATCCACTTTGTTCTGTACTTTACAAGTATCAATGCTAATAATAAATGCT
GTTAAAAAACACCAATAAAAAAGAATCATTGTTTCAGATGTACCTGATCCAGGCGATCGG
TTGATTAGCCTTGAACCTGATGTAGCCTGTGTAGGGTGCAGTCCTGATGGGCCTGGGACT
GGCTCAGTCTCCTCATTTCTTCTCAAACCTGGTGCACAGTTGGGATGATATATATCAGTA
CATTTTATAAACATTCTTAATATAATCACTTAAAAAATAACTCAAACATGTATACAGCAT
TAGTTACAAAAACACAATAAATACTTGGCAAAAATACTTCTCCACCCATTGCAGCTTCTC
TCAGAAAAACATTGCATAACTTTAGTCTTTTTTACACTTATAAATAAAACTTTACTCTAC
AATCTAGGGCTGGACAATCATTTATTATTAATATAAAT
>Drerio-B-G1988-Map20#CLASSII/TIR/nan
TATTTATTAGGGATGTAACGGTATCAGAATTTCACGGTACGGTAATACCTCGGTATCAAT
GTCACGGTACGGTATTTATTGAATCATTTACAGGAAAAAACAAAACTTATGAAAATACTC
CAAAAAAGTGCCAAAAGTGTCAATGACATACAAATTAGCCATCTATCTGTAAGCTTTGAA
ACAGGAACTTCAATTTTAATAACAAAAAAAATATTAAACCATGTAAAAAAAAAATATTAA
GTTTTTAATTTAGTATTGTTGAAAACTCATCACATTCAACATTTAATCACTCACTCACTT
AGATAGAGATGGGTTTAAAGGAAAATTATCATATAAATATAATCTGGTAAAAGCTGGTAT
CTCTGGGCATTTACAATGTCCCCTGCAACAGAAAAAAAAACCTCTCATTTGGTACTGAGG
TTTCTGGGACAAGAGAGATATGACTTATATGACTTATTTCTCGAGCGCCGAAAACGGAGC
TTTTTGAAAACGCTGGAGAGGCCGTTTTCATTCTGAAACGCTGCTGCTCCGTCTCAGTGT
GGATGGGGAAAGACGGAGACATCTGAAAACGGAGGCGGGGCTGCAAACGTTCGCCTATCT
GATTGGGGCTTTTCCTCAATATTAAGTAGCCCACACACAGTTCAGTCTCGCATCCTCTTC
TTGTAAGTTAAGACTTCGCAAGTTTGATCAAGGCTGCAGTCTCCCCCTTCTCAGTTTGAT
ATGGAAAACATACCGAGGACACGCGTAAATCTTCAAAGGGAACAGTGTACTTTATAACTT
CATTCACATCACCTTGGCTACGTTGTTTCACTTTCTCAACAATAAAATGTAAACATGATT
TAAGGAACTGCCTATTTCCTTTTTAATATTAGAAAACTTAACAGACAGCAGAAATGTTGA
GGCGCCGTGCTGCATATATGAGCGTCATCTTCACTGTGTGGATATTTATAACAAAACGGA
GCCGATAACAACTGCCTCCTTTCAATTTCAGTGAAAATACGAAACGCACCCTCTCTTTTG
CTGAATATCAGTTTTAATAATCGACAATTATAAAAGTATAACATACAATAAGTTTATACA
TTGTAGGAAATAAAGGCAAGCGATCAGTCAATGTACCTGGATTAATCATTAACTTATCTT
TGCGCTTAACCAAAACATGTTACCCGTGAACAAGTAACTTAATAGATTCCAATGACCAAA
GTCAGGGAATTGGCCTATGTCGTTAGATAAAGACAACAACATGAATGAAATATCACGTTT
AGCAAATATAGTGAGATTAGATCCAGCGGGAGATGCTTGATGAGCAGTCCGACAAGCAGA
GCTCTCATCTGGGTAGAAATGCTGGAGCGCTTGCCCGAGAGTGTCTGTGTGGTCACGTGA
TGTGCGTTTTCAGCGTTTTGGTGTGGACGGAGAGCTGTTCAGAAACGCTGGGTAAAACGC
GAGTGTGGACGCGGATCGTTTTCATTCTACAACGCCGTTTTAAAACTAAAACGCACTCTT
GTAAAAGGGGCCTTAGAGTTTTACAGCTCTTTTTGATCCCCGCTTCTAGCAGCACACTCC
ATTTCCGCATTACTGGATCTGTAGC
>Drerio-B-G3698-Map4#CLASSII/Unclassified/nan
TTAAAGGTGCAGTAGGTGATTGTCTTCAGAAGCATTTTTTTGTTGTGCTGGTTGAAAGTC
TCTTCACAGTCCAATAGTAATGATTCAAGTAAATGATCTAAATGTATTTATATGTATTTT
TATATTTTGGGTAAGGCATAAAACTAAAAAATGTTCATCCAATTAAATAGAGTCAGACCG
ACATCTCTCATAATTCCGATAAGTAGGCGAAATCTGTCTGTCAGCAAATGCAGATTTGAA
CAACTGCGCAGCCGTTTGTACGCATCTCCGCCGACCGCTGTTGGTGCCGCGCGTTCACGA
GAGAGGGCGCGCGCACACGATCGGTGAAAACCTGCTTAATCAAAACTTTTTAAAAACCTG
AATCAATATTGGAGTTACCTTTGCACGCTGGAGAAAGGATGAAACAATGGCTGAAGGATT
TCTCTTAGACAGGTAATGTTTTGTTTTAAAACTATTTTAGCTTCATGCAAAGCTGATGTA
ACGTTAGATGTTGTTACAAACGGGTTATATCTTTACAGAAGTGTTGTTCAGCCACTAAAA
TCTTCCGATAAAAGATTGATAAGACTATTTTCAGTTTCATAAGGGACCTTTTACAGCATC
TATAATGTAGATTTTAATTTAGTTTAACAACAAAACACAAGTAAATAGCGCTATTCCACC
TAGTCTCTCCCTATATTGTTTACCATGCAACTC
>Drerio-B-G3636-Map3#CLASSI/LTR/Copia
GCCGGCTCCAGCCCAGCTGCCTCCTGTCCCGCCGGCTCCAGCCCAGCTGCCTCCTGTCCC
GCCGGTTCCAGCCCAGCTGCCTCCAGTCCCGCCGGCTCCAGCCCAGCTGCCTCCAGTCCC
GCCGGCTCCAGTCCAGTTGCCTCTCCAGCCGGCTCTCCTAAAGACCCCTGCCTTGTGTCT
CCTGCGGGATCATCCATGGGTCATCCCTCCCGACCCTCCCTGGTGGTCCTTCCCACTACT
TGGGACAGATTCACCGGCCGCACCCTGGCTTCCTGCTGGGGTGCCTGACCCACAGACTGA
CCCTGATCTGGCCCTCCCATCCCTCCCTTTGTTCCTGCTCCGCTCCGCCCCCCCTCTTGG
AACCAGTCTGGGAGCGTCTGGAAGCCGCTCTTTAGAGGGGGGATAATGTCACATCCGTCA
GTGACCACCTGAGGGCGCTGTAGTGCACTAGGACTTTGTAGGCACTACAGCGTCCCAGGA
AAAGAACTACATTCTCATACATGCCCCGCGCACACACCGGAACACCTACACTGACCTGTC
ATCACATCTGTTTTGTGTTACCGTTGATTATCTGGACTATTTATACAACCATTTCACCAC
AGTTTGTCATCGCGTCGTTTGTCTACCTTGTCTTCCTTGTTC
>Drerio-B-P97.181-Map3#CLASSI/LTR/nan
GGTGAAGAAGATTTTATTCTCTCTGTGTGAAGTATTTTCTAAGTGTAAAGCAGTTCATTT
TCTCTTCTCAAAATGTATGGAGTGTTTGCAGCAAACATGCCAGTGTGTGTTAAAAATACA
GTGATGTGTCTGTGTAAGATGAATATGTCTGCACAGGAGCAACACTAGGAGAAGGCGATG
AAGCTGAAGAATGATTGTGTAGAATAACTGAATATGTAAAGCACTGATTATACATGTTAA
ATACTTGTATGAAGCTATATGTGTGAGAAGTTAGAATGAGTAACATATTATAAAGTTATT
ATCCTATCATGACAATGTATGTAAACACTTAGTTCCTTTGCATAAGTTGCATCTATACTT
TGCTAACATAGACCTGTGACATCTCTGTTGACATGAGCTAGTGGGCTAAGAGCCAAGAAT
AGCAGGACCCCTTAGACTAGAAACCTATTCAAAAATGGTCAAGAGTTAAAAGGAGACATC
TAGGGGTGTGTCAAATAACCTGTATAAAGATTTTGAAAACACACAGAAACTTTAGAAGGA
GCAGGAGAGACTTTGGAAAGAGAGAACCAGAGATAGGAAGTGTCTAGGAGAGACATCACA
ATGCTCTGGGGTCTGCTCTGCTCTTTCTCGGCTTTATCATGGAGAATAAAGTCTATTTTC
TGATATTCAAAACCTCTGGTCTGATAATTTCTAATTGATAAGAAGTCGAATC
>Drerio-B-R1522-Map5#CLASSI/DIRS/nan
AGCCTACGAGAGAAGCCCTTCGAGCCACTCGATTCAGTATCCTTGAGATTTCTGTCCTTG
AAGACAGCTCTGCTGGTCGCATTGGCATCGGTTAAGACCTCGGGGACCTGGAGGCATTTT
CAGTCAGTGACTCGTGCCTAAAATTCAGGCCGGCCTACTCTCACGTTTTCCTGAGCCCGG
CTATCTGCCCAAGGTTCCTACCACGCCGTTTAAGGATCAGGTAGTGAGCCTGCAAGCACT
GCCCGAGGAGGAGGCAGACCCAGCCCTTTCATTATTGTGTCCTGTTTGCGCTTTGCAAAC
CTATGTGGACCGCACTCAGCTTTAGATCCTCTGACCAGCTCTTTGTCTGTTACGGTGGTC
GGCAGAAGGGAAGTGCCGTATCTAAACGGAGGTTGGCCCACTGGAGAGTGGATGCCATCT
CCCTCGCTCTTCTGAGCCAGGGTGAGCCGTGTCCCCCAGGGGTGAGAGCGCACTCCACAC
GGAGCATCGCATCCTCTTGGGCGTTAGCACGCGGCGCCTCTCTGACAGACATTTGCAGAG
CTGCGGGCTGGGCAACACCTAATACATTTGCTAGGTTTTACAATCTGCGAATGGAGCCGG
TTTCCTCAAGGGTATTAGGTAACCCTTGGTGATTGAGGAAACAATTCGGTTGGGGTGTTG
AAACACGCTTGCTGCGCCATTCTCCCTAACACGGAGGTACGTGCGCTTTTTCAGCTTTGT
CAGTTCAGTTCCCCGTTCGGTGAACCCTACAAAGTTCCTCCGAGGCCCCCAGCATCTGAC
TCAGCGGAGGAGTCAGACGTTGGCCCGTTACGTTGTTGGCATGCCCACCGGTCAGCCCGC
GTTCTGGGTATAGGTGCCTGCTATGCGTGATCCCCTGCGGGCGATCCCATAAGCTCACTC
AACCACGGTTTAGTCCCCCCCTGTGTTAGGGCGGGCTCGTGTCTTCCCTCCCCGCTAACC
ATCCTCTTATGTACCCCTCCCCTGTTTCCGGGGCTGGGCCTC
>Drerio-B-R1834-Map3#CLASSI/LINE/nan
AACTGGATCTGTGAAAAGCTTCACCAAAGACTGTATTTTCTACGAAGGTTATGGTTTTAT
GGTGTTGATAAGAAAATCATGTACTTATTTTATCAAGCTGTATTTGAAAGTGTTATCAGA
TATGGTCTATCTACATGGTATGGCAATCTTTCTGTAAATCTGAAATCAAATTTTTTTAAT
ATTATCAGAACTGCTATAAAACTAATAGGATCTGAAACTTTTACTAGTATACAAACACTC
TACGAGCAATGCACTCTGAATGAAGCGAAAAGAATTTTAAGTAACCCATCGCATGTACTC
TTCACATTTTACGATCTTTTACCTTCTGGAAGAAGATACAGAACTTTCCGCTGGAAACGG
AACAGGCTTAAGAACTCTTTTATTCCAGTGTCAATCAGACTATTGAACACTGAACAATAG
TGTATGTAATTCTTTTGCATGTTGGCTTATTTTTTAAATTGTTATTGTGTCAGAACCTGC
TGAAGTGCTGTGTGAGTCTACAGAAAATTTCCCCTTGAGGGACAATAAAGTATACAAACA
AACAAA
>Drerio-B-P188.365-Map8_reversed#CLASSII/TIR/nan
TAATTAGATAAGGGTGTCACGATCCTCCAAATCCTCGATTCGATTACATTTTCGATTCTA
AAGGCACGATTCGATTCGATTTTCGATTATGAATAATTAATTAATTAATGACCAATTAAT
TATTTGTAGCCTACCGTTTAAACTACCTGACCTGCATGGTCTTTGTTTTACCCATAAACA
AATCATACAGTAAATGAATAAAGGCAAGATACACACATAATTACCACCTGTCAATCACTT
TTTTTCTGCGGGACTCGTGAATAGGCAGTGATCTGTGTCGTTATAATGGCGTCGGTAAAA
AAGACGCACAACCAACAGGAACCAGCCAACAGTATCTGAGGTGTTCGCTAAAATGACTAA
GTACAAGTGAGTGAAAGATTGAAGCAGTCCTCTGACTGCCTGGACCTGCTGTCTCGAGCG
CATGGCTGTGTGTGCGTCTGTGTCTGTGTGGTCACGTGATGTGCATTTTCAGAGGTAGAG
AGGAAGGAGGGCTGCTCAGAAATGCTACACGCCACTGTGGATGTCAAATCGTTGTCGTTC
TAAAATGCCATTTAAAAACAAAGACAGTGTAAACAGGGCCTGAGTGTGTACTTTTCGCGA
GCGGATTTGCAACGGGGGCGGGCGGAGGATCGCGATGCCGGTGTTGTCTATCGGACGAAC
CGTACGTAATACGTACATAGCAGAGCTTGCAAAACTGTGTTTTTTTTTTTTTTTGTCGAC
AACACGACACGTTGTCAACATAACTCACTGGAAATCCAAAATGCTTACACACCGGCGACT
TCATTGAAAGAGG
>Drerio-B-G2078-Map3#CLASSII/TIR/nan
GCCGGTGTTACACCAAATTCTGCGACCGTCGTATTCTGTGACTCTAGTAGGCGCTGTTCT
CACTGTTTAACTTAAACTCGCTCCCACAGGCGGACTGGACACGCAAAAAGCGTACATACT
CTCACGTGAACGCGCTCGGCGCCCGTACACATTATATGAGCGCGTCAATATATTTCATCG
TTCTCTGTTTACTATTATTTTTCTTGCCTTTGATATATAGATGTTAAGTTTACATATATT
TAACAGCCTATCAAAGAAAGCATTTTACTATAATATGACCAGTACAGCGATAGATGTTTA
TATGCCTCGTTAATGCACCCAGGTTGCGTGTGCTGAATAAATTGTTCAATGCTAGTATCT
AATCCCTCGTATTTCACACAGAAAAAAAAATAATGTTCTCCAAATGCAAACAGCTTACCA
ACACGCATGGTTCAATCAAATGGTTTGTAATAATGTTTCTGGACAGTTTTGCTCTCTCTT
TCTCTTTTCACTGCGTACTTGCATCTTTCAAAATGATATACAAGACTTTTTAATGCTCTT
TTTAGTATTATTATCGTATCCATATTAAAGGACCATGTGTTAATTCATGCATAAGTATAT
AGATCTACACCATGGTTTTGTTTTGAAGTTTTTATTTGGTCAGCAAAAAACTATTTTTTT
TTGCTTTTATTTCTAGCATTAAAGATAATTCTACACCTAATTTTATTTAAAGTTTATGCA
GATTATTTTTTTCCAAAATGCCAAATCACAGTCCTCCGTGCATGCCAAAACAGTTAGGAA
AACCATTATAACTACCTTAAAAATACATATATAAGTGTTACCTGACATAGCCAAAATAAA
AATAAACAAAAAATGCAAGACTCTTCCCTGTCTTACTATCTTTTTCAAGTTAGGATTTTT
TTTAAATCACACAACAGAAAATGTATGACACATATAAAAAAGTGTTTTGTTTCATCACAA
TTTGTTTTAAAGAGTTCTTACACAGTTGTGACAAGACTTTGATTTACTGTGGAGAGTCTC
TGCAGTTTGCAAATAATATCTCTGCAGTGGACAATGACAGGGAAAAAATTGCCATGAGAC
TGCTGAATGAATCTGGTACTTTGTTTTTCACTGCATAAAAATAATCAAGTTGTGTGAAAA
AAAGGTATAATTTGGAGATATTTTGCCTTTTGATATTTTTTATTATAGAATTGTGCAAAT
TTAGAAAATTTTAATTCAATATTACATTTTAGAGATAAGTAATTGCCAAATTGTCAAGCT
ATTATTTCCATGGTAACTTTTTTCCCACATGACTAAGACCCAATTAACCCTTCATATAGT
TGTATATAAATGTATATTTTGGTTCAATAGATGACCTTAGTGAGCTGTGCCACTATTGTG
GGGAAAATAATATAGAAGTGGAAAAAGAAAGGGGAAACGTACAGAAAACCATTACCTTGT
TCCTGGGTAACCTTCTTTTAAAATAAGATGGCAATCTCAAAACACTTATTCCTTCGTTAC
AGATTCAGTGACACGTGTGACCGGAGGTATCACATGTGTTTGAGCCTGACCCCATGAAGC
CCCTACAACTGGGCAGAATGTTAATCCCATACCCTGTCTTTATGTTAATAGTTTTCAAGT
AATTGTTAAGTTAAATGTTATCTTAGATTAAACCTTTTTGAAAATATACACATAAAAAAC
ATTTCATTTTAAATTAAAGTATGCACTTTACTTATTTTAATTTGTGTGCGTACATTCTAT
TAACCAGTATTTTACACACACATTCCACATTTACTTTAATAATTTTCTTTTTAATTTAAA
AGCCAATTAAGAAATTCTATAAACATATTTAGGGAAACATTTAAAAGGGATCAACAGTAA
TCTACATAACTGCTTACAGGGGAAAAAAGGCTAAAACAAACTAATCTATCGCTGTACTGG
TCATATTATAGTAAAATGCTTTCTTTGATGGGCTGTTAAATATATGTAAACTTAACATCT
ATATATCAAAGGCAAGAAAAATAATAGTAAACAGAGAACGATGAAATATATTGACGCGCT
CATATAATGTGTACGGGCGCCGAGCGCGTTCACGTGAGAGTATGTACGCTTTTTGCGTGT
CCAGTCCGCCTGTGGGAGCGAGTTTAAGTTAAACAGTGAGAACAGCGCCAACTAGAGTCA
CAGAATACGACGGTCGCAGAATTTGGTGTAACACCGG
>Drerio-B-G295-Map20#CLASSII/TIR/nan
ATAAACAAACACACGCGTACCAACCATAACATTACTTTACGCCATAAGACAAATATCATT
AACCTGATACATACACTAAGTTACAAGTAACAAATAACAACTAAATATTTGCAAACTACA
GTAAACCATGCAACAACTTAAACCACACGTATTACACTAGAGAAATAAAACAAGAAACAC
ATCCTGAAGACCATAGTTAATCTTTACTGACCTTCCTTTAACAAACTCAGAAGAAACATT
ATTTGCGCACGCTCTTCCAGATAACCAACTGCTTGTTCATAATTCTGATATTTTCTTACA
GTAGTACATATATACACTTCTGAAAAAAAAACAAAACATTAAAACATACATACAAAAAGC
AATAGCATAAATAAAATAAATAAACTAATACAATTAACAAAACGCGCAATCTGAACACAC
TAAATAAAAACAAAGACTGCCATTGCAAAAGAAAACATATCCAATGAACTAGATCGCTTT
ACAACAAAATGGCATAATAAAACTATGAAGTTAATTCAGTTGCTTAACAAAAGTTGCAAA
TTTAAATATGAAAACTTTTGAAAACAATATTTTTATACACAGATTAAAAAGTACACTTAA
AGCTCTAATGTGAACTAAATCCTCGATTTGCACACAAACACAACATCAACACACTTGTCT
TTAAAAATGAAAGTTGCAGATCAATAGTTGTGTATATTTAAAAAACCATTTACTACAAAA
TGAAAGCACACATGTAACTGAAAATTTGATGCATTACGCTCTACAACCAATCGGCACTCC
TCTCATTATTGGGATTGGAACTACAAATCTGCAGGACACTGACGCAACAATCTCCAGAGA
CCGAGTCAATGTACATGCAGTTTAAACCAAGTGTGCCGCAAGCCTACGTTTGAGTGAAGG
TTTCGGCCGTTAGATCGCCCCCTGGGGGCTGGCTGCAGTACAAGTCATAAAGCCCGCCTC
CTCCGTGTTAATGAAGGAGACTTGAGCCCAAATAAAAAAAAAAATATTACACTTGCAATA
AAATGTCCCGAAAGATAGTTCTGGTCGATTAAGGCACTGGTTATTGTGCTGAAATAGGTG
CAGATCTTCATTTTTGTAAACAGTTTGTTTTTAGCAGTAATTTAATGCTGGGCGTGTCAT
CGTGATTGACAGCTGTGATTGACAGTTTCTCAAAGCAGCGGCGTCTGAGCTTCGGCAGGA
GACTGAAGTAGACTGAAATGTTATTATTCGATTTCTGTGTTATTTTACCATGACAAAATG
AGTTCAGCAGTAAACTATAGTTTCTGACATACATGATCCTGGTGGAACACTGTTTATTCG
CTAAGTTCAGGGCTTTTTTCGGGCTTTATTAGTTTGCTGATACACGCCTAGCCACCCAGA
TAGCAAAACACACTCGGGCCAGTTCCGGCTAGATTCTCGCCTGCCGGAGACTTATCTCTT
AGAGCTCAGACTGACTAATGTTACCTCTGCTGGACCTACTCCGGATGCCTGGACTCACTG
CCCGATTCCAGCCCGAGTCAATCGAGCCAGATGCGGCGGCCGAGCGAGCAGGCGCTGCCG
CATGCGAGCCGGAATCAGCCCGCGACGCCGCGAGTAAGTTATGCGCTGCGGCCTGGAGCT
GGCGCGATTGAATATATAAAACCCTCATATTTGTTAACGTTATTACATCCATTTGTGTTG
ATATGACAGCAAACGCATGCTGAGAAGTTCGGGGGGCGTAGTTGATTTTACATAAAGCGT
TTGATTGGAAGCTCGACTCTGCTCATTTTCGCGGCTCCTCCTCTGGCTCCATCAGACAAT
CCTTCTGCGCATGTCTAGGCTCCAATTTCAGCAGTCTTTTGCGACAGTTTGTGCCCGTCA
AGCAGGCGTTTTGCCCTCAAGGCGTTCAATGGGAAAAAGGGCTGTCGCGTCGTCCATATT
TTTTTACAGTCATTGGGTTTAAACAACTAACAATGTCAATAAAAGT
>Drerio-B-G1897-Map9_reversed#CLASSI/LTR/nan
CTGGTGTAAGGATCCAAAATATCAGACCATAAGAACTGTTATGGAATTTCATGAGACAAG
ATGCAATGTTCCAATGGATTTTCTAATCTGAGAAGTGATGAAGAAACCAACTGTTCCACT
GTTCTATTCAAATCACTGTTGACAATGCAATCACAGGCTGGAGAAACAGAGCTACTCAAC
AGCAGGGGGTAATGCGAAGAAGTCACCCTTCTCCTTCCACTTAAACCCCCCTTCTTGACC
CTTATGTTACCTTCTGATTAGAGCACATTTCACATAAAATGTTCAAGGTTTTAATATGGT
GTATCTTGCAGCACTATATTCATGTTTGGTATCATTTTAAATGTCTCTGTGTGATTGGTA
AAGTGGTCTTAATTTTACAGTAATATTTTACTGGTATATGTTGATTTGGTTTTTGACTTC
TATAAGATCTTGATAAGATGCTCTCCCTCCTAAGAGATGGTTAAGTCCTCAAATTGACCA
GGTCAGGGTTTCTGTGACACTTCTATTGTCTTGAATTTATGGCTGTTTGTTTTGACTTGA
GTATATAAGGTAAGATGTGCTTTAGGACAGGGGGAGATCTTGTAAAAAGACACCCCATTG
CAGCATCTCTGAGACTTATGCTGCAATGTATTTCTGTGGTCAGGTATGCATCTCTTAACT
CTTTGATTTATCTTTGATTAATGGATGTTGTATTGTTACAGTCTCATCTCTGAATTGGCT
TCCTGATGATTTATTATGTAATTGGCAGAATACAATTTTACCTGACAAATAAAATGTTAA
GTTTTGATTAATTCTGGAGTTTTGCGAATTCATTGTATCCAGTAGATTATGTGGAGTCTT
CGTTACCCTTATCGTACGGCATAATCGAAATTGATTTAATTGGCGCATTTGATTATTCGT
AGCCATTGCGTGCCGATAACATGTAGACCTTTTAATCATTCGACCACTGGGAATAGCAAG
TTGTATGGGCTTGGCTAAGGATCTGTTTTTTTAAGTGACTAGGTAAGCGTTAATGCGACC
AGCTTATTCAAATATAGTTAATCCTGCATCCTCTGACTATTTTCAGAGTGCCGACATATT
GTCCGTGAGAAGAAACGCAAACCCGGGGCGTGGAACTCTGAGCGACGTAGGTCCCTAATG
AACGTACAATTAGAATATCGGACCTCAGAAAATATCAAAACTCTAAATTAAATCATAAAT
GATGAATGTGATCCGTTCTTACAATTAGAAATATAATCTAAATTTTAGGATCATTTAAAT
TTGGAGTCAGATTGAATTCGGAGCTAAAAAAATTAATATAAATAAATTCTAATAAATAAT
AAAATTCTTTTCATAAGCACTAGAAAAGGCTTACATGCATTAAACCTTCGACCATGCTGT
TAGTTTCGTCATTGGGCTAATAGATGGACTCCTACAGTTGGTGACGGTCCCTCCGTGATC
TCC
>Drerio-B-G1554-Map7#CLASSII/TIR/nan
TACTATACATGACCGAGAATGAGAGAGTTTCTTTAAGATTTTGTAGTGTAGAGATTTACA
ATTATCACCTCACACATTGCAGCAAATTTGTTTAAACAATCATTAACGTACGTTACAGAA
AGCCTCCATTCGGTTATGACAGATGTTAGTGCTGCCATCTTGTGGCTAGATTATACAATG
CAGTCCTTGAATTGAATGAATATGAATTGTGTAAATAATTAAAATTTTAAACATACTTGT
ATTTCAGCTACATTAACTCAGCCAGTAATGTTTATATCCATGTGTCTACATGTGTGTTTA
GACTGGTATGGTACGCTGTGAACACTGCTGTTGGGACACCTGATTACATTTCTCCAGAGG
TTTTAATGTCTCAAGGAGGGACTGGTTATTACGGTCGTGAGTGTGACTGGTGGTCTGTTG
GTGTTTTCATTTATGAGCTTCTAGTGGGTGAGAAGTGTCAGCTTCATATGCATCTCTTGT
AATTTTATTTCAGTGTTCTCATAATCAAATGTTTTCTTCTGTCGATCTGGGCAGGCGACA
CTCCATTTCATTCCGAGTCTCTGGTGGGCACATATGGAAAGATCATGGATCACAAGAACA
TCTTAACTTTCCCAGATGATATTGAAATGTCAAAGGATGGCAAAGACCTCATCTGTGCCT
TTCTGAGTAGCAAGTGAGACTGAGAAAATGAAAGTTTGATTTGAGTTTTTTTTTTTTTTC
TTGTAAAATTCAGACTCTTACTCGCTTAATATACCCTTACTTGTTTGTTTTTAGAGGTTG
GCTGGTAACATGTATTTTTTTATTAATTTGAATTTAACTTTACTGTAAAAAAGAGCTAAT
TTTCAGGACAATTTATTACACACATGATGAGATTTCTTTTGTAGTTTGGAGTTTATAACC
TGGGTTTGACATTACCTTTTTTGATCACCAGCCACAGTGGCTAGGAGTTTTCCAACATTA
CTAGCCACTCGCCATTTTCACTAGCCACAATTTTAATGTTGGAAAAATATATTTTATATT
CATAAATTTGAATTTGACATGCTAACTTTACTTAATTTATACTTTGTGTCCACATGCCTC
CTTGTTCATTTAATATTTTTGTGTGTTGTTTATGACCTTGCTCAATGAGCATGAGTACAT
GGGATGTGATTTTTATAGTGTCACTATGCAATTAATTTAGTTTTATTTTTATAAATAGTT
TATTTCACATGAGTTTCCAGGGCTCGACACTAAGGATTTGCAAAGTTTTTCTCTGGCTGC
ACCGAACTAATTATTACTTAGAAACACATTTTAAATAATGTGTAAAGCAAACAAAATATA
GCTATACATACACTTTTTATACACAGTTGACACTTAAAAACAATATTCTCATGTATTCTC
AAAGTGGCTAGTGGGAGTGGCTGTCTAACCCGCCACAGCTGAAATCTACCCGCATTTGTT
AATGTGTTAATGTCAAGCCCTGTTTATAACGTATTTAATATAATCACAGGGTAGCTTAGA
TTTGTTATCGTTGTTATCATATGAAATTTTCCCTATTTT
>Drerio-B-P671.105-Map3_reversed#CLASSII/TIR/nan
TAAACCAGTGGTTCTCAAAGTGGGGGTCGGGACCCCCCAAGGGGTCGCGGGACAATGAAG
GGGGGGTCGCCTGGTGATTTCCAAAAATCTATTTATTTATATTAAACCATAAGAATTACC
ATATTTTATCAATAAACTACTGAAGAGAAAAATTGTTGTTTATAGTTAATATATACTATA
TAGTTACTACAGTAGCTTATAGTTACTAGTTCTATTGGATTGCGACCCCTGGGGTAATTA
CATAATTTTAAAGACACACCAATGGCGTCAGATGCAGCAGATTGATTTTATAACATCAGG
TTAAACTTTCTGGCACATTTACAGCTCTGATATACATAAAAATAAAATTAAACTAAGAAT
AAACTTGGGTCTATTGGTGTGTGTGCGCTATTGCATGCAAGGTTTCTGTATATATAACCA
CCTCAGAGGATATTGGGGGTCGCGAGTCACTAGCATTGTTATTTTGGGGGTCGCAAGCTA
ATAAGTTTGGGAACCCCTGG
>Drerio-B-G146-Map3#CLASSII/Helitron/nan
TCATGCTAACAACATGCTAATTCATGCTAAAATCATGCTAGTAAAATGCTAATTCTTGCT
AGAATCATGCTAACAACATGCTATTTCACGCTAGAATCATGCTAATAACATGCTAATCTA
TCTATCTATCTATCTATCTATCTATCTATCTATCTATCTATCTATCTATCTATCTATCTT
TTCATACTTTTAAAAACTGTTTAAACTAAATAAACTATTACCGTCAGGCTTTCACAAGCC
AGCCTCAAAGTTTGTTCTCAAACTTTAAGAATCTAGTTATTAATATTATTATTCTTCTTC
TGAGACTAAAAATTAAACTCTATCTCGTCCTAGGCCTTTCAAGCTATGACCATCAAACTC
GGGTCAGACCTCCGAACTATTCTGACTCGAGTTGCTATATCTTTTCCGACTGATCCGACT
TTCGGTTTTCCGAAAAACGTCCCGGGACCGTCGGAAAAATCCCATAGACTTAACATTGGA
TCAAACTTTGTGACCTCATAACTCCGCATCAGAATGTCACACAGACTTCTAACTGGGCTC
ATTTAACTCAGACTATCAAACTGCCAATGACTGACCACCTTTAAACTTTCTGGCCACGCC
CTAGCAACCACTTTTGGACCCTAGAAACCGTCCCATAGACTTCCATTGCAAAAGACTCTC
ATTGACTTTACATGGGATTAAACTTTGTGAGCTCATAACTCTGCATCAGACTGTCCTACA
GACTAATGGCTGAGCTCATTTAACTCAGTCTAGCCAGCAGCCAATCACCGATGGCCTTTT
AACTTTCTAGCCACACCCTAACAACTAGATACTGCACCCTAGCAACTGTCCCATAGACTG
CAATTAAAGAGGTTCAGACTGATATTGTCATGCTGCACTGTGATAGAGACATGGGGGTTG
TTTTTAACTGTTCATACTGGCAAGAAGCTTTGATACATCATCAGTCTAAGCTGTCAATCA
ACTCCATAGCAACAAAACAGACTAACCTAGCAACGATATGGCACCAGCTATATCTCAGCA
TCAGAACATCGTAGAGAGGCGGGGGTTGGCTTGTTTGACTCATGCTCTTACACCATCTAT
CTATCTATCTATCTATCTATCTATCTATCTATCTATCTATCTATCTATCTATCTATCTAT
CTATCTATCTATCTATCTATCTATCCATCTATCTATCTACCTCTATCTATCTATCTATCC
ATCTATCTACCTCTATCTATCTATCTATCTATCTATCTATCTATCTATCTATCTATCTAT
CTATCTATCTATCTATCTATCTATCTATCTATCTATCTACCTCTATCTATCTATCTATCT
ATCTATCTATCTATCTATCTATCTATCTATCTATCCATCTATCTATCTACCTCTATCTAT
CTATCTATCGATCTATCTACCTATATCTATCTATCTATCTATCTATCTATCTATCTATCT
ATCTATCTATCTATCTATCTATCTCTATCTATCTATCTATCTATCTATCTATCTATCTAT
CTATCTATCTATATCTATCTATCTATCTATCTATCTATCTATCTATCTATCTATCTATCT
ACCTATATCTATCTATCTATCTATCTATCTATCTATCTATCTATCTATCTATCTATCTAC
CTCTATCTATCTATATCATGCTAAGAACATGCTAATTCATGCTAGAATCATGCTAGTTAC
ATGCTAATTCATGGTAGAATCATGCTAGTAACATGCTAATTCATGCTAGAATCATGCTAA
CAACATGCTAATTCATGCTAGAATCATGCTAACAACATGCTAATTCATGCTAGAATCATG
CTAGTAACATGTTAATTCATGCTAGAATGATGCTAACAACATGCTAATTCATGCTAGATT
CATGCTAGTAACATGCTAATTCATGTTAGAATCATGCTAACAACATGCTAATTCTTGCTA
GAATCATGCTAGTAACATGCTAATTCATACTAGACTCATGCTAACAACATGCTAATTCAT
GCTAGAATCATGCTAACAACATGCTAATTCATGCTAGAATCATGCTAGTCACATGCTAAT
TCATACTAGAATCATGCTAACAACATTCTAATTTATGCTAGAATCATGCTAGTCACATGC
TAATTCATGCTAGAATGATGCTAACAACATGCTAATTCATGCTAGATTCATGCTAGTAAC
ATGCTAATTCATGTTAGAATCATGCTAACAACATGCTAATTCTTGCTAGAATCATGCTAG
TAACATGCTAATTCATACTAGACTCATGCTAACAACATGCTAATTCATGCTAGAATCATG
CTAACAACAAGCTAATTCATGCTAGAATCATGCTAGTAACATGCTAATTCTTGTTAGAAT
CATGCTAACAACATGCTAATTCATGCTAGAATCATGCTAGTAACATGCTAATTCATGCTA
GAAGCATGCTAACAACATGCTAATTCATGCTAGAATCATGCTAACAACTTGCTAAATCAT
GCTAGAATCATGCTAGTAACATGCTAATTCATGCTAGAATCATGCTAGTAACATGCTAAT
TCATGCTAGAATCATGCTAAGAACATGCTAATTCATGCTAGAATCATGCTAACAACATGC
TAATTCATGCTAGAATCGTGTTAATTCATGCTAAAATCATGCTAGTAACATGCTAATTCA
TGTTAAAATCATGCTAGGTACATGCTAATTCATGCTAGAATCATGCTAGTAACATGCTAA
TTCATGCTAGAATCGTGCTAACAACATGCTAGAATCATGCTAACAACATGCTAATTCATG
CTAATAACATGCTAATTCATACTAAAATCATGCTAACAACATGCTAATTCATGCTAAAAT
CATGCTAGGTACATGCTAATTCATGCTAGAATCATGCTAACAACATGCTATTTCACGTTA
AAATCATGCTAATAACATGCTAATCTATCTATCTATCTATCTATCTATCTATCTATCTAT
CTATCTATCTATCTATCTATCTATCTTATTATTCTTCTTCTTCTGAGACTAAAAAACAAA
ACGCATCTCCTCCTAGAGCTTTCAAGCTATTACCACCAAACTCACACCAGACCTCCGAAC
TATTCTGACTCGGGTTGCTATATCTACTCAGACTGATCCGACTTTCGGTTTTCCGAAAAA
CGTCCCGGGACTGTCGGAAAAATCCCATAGACTTAACATTGGACCAAACTTTGTGACCTC
GTAACTTTGCGTCAGACTGTCGCACAGAACTCTAACTGGGCTCATTTAACTCATGATATC
AAACTGCCAATAACTGATCACTTTTAAACTTTCTAGCCACACCCTAGCAACCACTTTTGG
ACCCTAGAAACTGTCCCATAGACTTCCATTCAAAAGACTCTCATTGACTTAACATGGGAT
CAAACTTTGTGAGCTCATAACTCTGCATCAGACTGTCTTACAGACTAATGGCTGAGCTCA
TTTAACTCAGACTACCAAACTACCAATAACTGATGAGCTTTTAACTTTCTAGCCACTCCC
CTAACTACCACATACTGCACCCTAGCAACTGTCCCATAGACTTCCATTCAAAAGACTCTC
ATTGACTTAACATGGGATCAAACTTTGTGAGCTCATAACT
>Drerio-B-G1350-Map20_reversed#CLASSII/TIR/nan
CATCAAGACTCACTCTCATATCATCAGTCCATAAAACCTTAGAAAAATCAGTCTTGAGAT
ATTTCTTGGCCCAGTCTTGACGTTTCAGCTTGTGTGTCTTGTTCAGTGGTGGTCGTCTTT
CAGCCTTTCTTACCTTGGCCATGTCTCTGAGTATTGCACACCTTGTGCTTTTGGGCACTC
CAGTGATGTTGCAGCTCTGAAATATGGCCAAATTGGTGGCAAGTGGCATCTTGGCAGCTG
CACGCTTGACTTTTCTCAGTTCATGGGCAGTTATTTTGCACCTTGGTTTTTCCACACGCT
TTTTGCGACACTGTTGACTATTTTGAATGAAACGCTTGATTGTTCGATGATCACGCTTCA
GAAGCTTTGCAATTTTAAGAGTACTGCATCCCTCTGCAAGATATCTGCCCACTATTTTTG
ACTTTTCTGAGCCTGCAGCTGCTCAAGATGCTTCTTTTGACCCATTTTGCCAAAGGAAAG
GGCTGCAACATCACTGGAGTGCCCAAAAGCACAAGGTGTGCAATACTCAGAGACATGGCC
AAGGTAAGAAAGGCTGAAAGACGACCACCACTGAACAAGACACACAAGCTGAAACGTCAA
GACTGGGCCAAGAAATATCTCAAGACTGATTTTTCTAAGGTTTTATGGACTGATGAAATG
AGAGTGAGTCTTGATGGGCCAGATGGATGGGCCCGTGGCTGGATTGGTAAAGGGCAGAGA
GCTCCAGTCCGACTCTAGACGCCAGCAAGGTGGAGGTGGAGTACTGGTTTGGGCTGGTAT
CATCAAAGATGAGCTTGTGGGGCCTTTTCGGGTTGAGGATGGAGTCAAGCTCAACTCCCA
GTCCTACTGCCAGTTTCTGGAAGACACCTTCTTCAAGCAGTGGTACAGGAAGAAGTCTGC
ATCCTTTAAGAAAAACATGATTTTTCATGCAGGACAATGCTCCATCACACGCGTCCAAGT
ACTCCACAGCGTGGCTGGCGAGAAAGGGTATAAAAGAAGAAAAACTAATGACATGGCCTC
CTTGTTCACCTGATCTGAACCCCATTGAGAACCTGTGGTCCATCATCAAATGTGAGATTT
ACAAAGAGGGAAAACAGTACACCTCTCTGAACAGTGTCTGGGAGGCTGTGGTTGCTGCTG
CACGCAATGTTGATGGTGAACAGATCAGAACACTGACAGAATCCATGGATGGCAGGCTTT
TGAGTGTCCTTGCAAAGAAAGGTGGCTATATTGGTCACTGATTAGTTTTTGTTTTGTTTT
TGAATGTCAGAAATGTATATTTGTGAATGTGGAGATGTTATATTGGTTTCACTGGTAAAA
ATAAATAATTGAAATGGGTATATATTTGTTTTTTGTTAAGTTGCCTAATAATTATGCACA
CGTGATATAGGGTGTTAATGTCACTTGGACACACAGATATCCCCTTATAATTGCTAGAGC
TGCACATAAACTAAAAACTACTTCTTAATTAATATTAGGCTTTCGAGATTATACAGCTTT
TTTGGGGTCATTGAGAACATGGTTGTTGTTCATTAATAGGATGATGTGGTCAAAAATACT
AATTTGCCTAATAATTCTGCACTCCCTGTATAA
>Drerio-B-R1320-Map3_reversed#CLASSI/LTR/nan
GCAGTGAGTGGCCAATTGGCCTCGTAACAAAAACTGTAGCCTCATCTGATGGGAAAGTCC
GAAAGGTTATGGTAAAGACTGCTAAGCAAGGGGCTGTCAGGGAGTACTTAAGGCCTATAT
GTGACGTAGCTTTACTTTTATCTAGTGATTAAAAGCATAGTGGTATATCCAATACACCAG
GCGGGGAGTGTACTGTATGGTGTTGATTCGTTTGGTAAGCTGTGCATTGATTTATTTAAG
TGGTGTAATTGTGACATCTAGTGGCGGAAAATGTCATTGCGCCATTCTTTAGAACAACCG
GATATTTAAAAAGTCATAGAAGAAGAGACTGTGATCGCCATGCAGAGACGCGTTGTTGTT
TGCTTTCAGCCCTTGTGATAGAAACGACTGTAAGTTACTAATTTTATTTTGAAAACATCT
GCAATACTTACTTTGGGTTAAATTGATTAAGGAGGGTCAGTGTTGAAATGTTTAATGCTT
GATGTTCTGTTTAAATGCTAACAAGCTTGCATATAGATGCACGTCATTAAAGTGCCTGGA
TTGTTTATTTAGCTGTTTGATATCAGTTTAAATATGTCAGTTTATGTTTACAAATGTGAA
AGATGTATATTATTTGTGATATTTCGTAATCACTTTGTAATTTTTACCTTTTGTATTTTT
CCTTTTTAGTTTTACAAGCAAATCAAGTAAAAGTGCTTCACATTCGCAAGAAGAAAGTGT
GATGGTGCTTTATTTCTGTTAACTATCTGTCAGCTTTGGTTTTGAACACCATTGGCAGGG
CAGAATA
>Drerio-B-R281-Map8_reversed#CLASSII/TIR/nan
AGGGATGGGAAGATTAATCGATATGTATCGATACGCGGTCATGCGCGTGCACGATGCGAG
TGCATCGGTTGAGCAGCAGAGGATGAATGAAATTTTGGAAGCAAATCGAGATGCATCGGT
TTTTGCGAGATGCATCGGTTTTTCCGAGATACAGCTTATTTTTTTAATATAGAATGTATT
TTTTATTTATTAACAAGTGTTGTCAACCTGTTTTTGGCGCATAATTTAATCGACCTACAT
AAAGTAAGCCTTAGCAACGGATTTGCGGATGTGTACACTTACACTACAACTCAGTGTATC
AGGTGTGCGGATGAAGCTAGTGGTGCGCCCTCAGAAAGCGCGAGAAGCAAAACAAACATT
TTATTCCCCACTGAGTTTTAAATCTAAAGTATGGCAACATTATGGATTTTGCATAAAGGA
TGGACGACTTGACAGGACAGATGCAATTTGCAAAATGTGCCGCGCATCTATAAAATACGC
GGGCAGTACGAGTAATCTGAAATCTCACTTGAAGCGGCGCCACGGTGTTGTTGTGAAAGC
ATCTTCCAGTGTTCCTACATCCCCGGCTTTCGCACTGCTTGAACTGTAGCTACCAGCTCC
AAAAGTGGTGAGAAAAGCATTGCAAGTTTTTTTTTTTCCATGCGCAAAAGTTTTGTGCGC
TCTATGCCAATAACGGATGTTATTGCATTGTTCATCTGCAGGGCCGGAGCAAGCTGAACT
GCTGCTCTAGGCAGAGGACGATCACGCCGCCCTCAACCCCAATGTGAAAACGAAAGTGAA
CGGTTATGAAAATGAAGTGACGTGTCGCGGACCTCTATTCTGCCGCCTTATGCGCGGATA
TAACTGAGGACGCGCGGGTGTCGCGGACCTCTATTCTGCCGCCCTATGCGCGGATATAAC
TGAGGACGCGCGGGTGTCGCGGACCTCTATTCTGCCGCCCTATGCGCGGATATAACTGAG
GACGCGCGGGTGTCGCGGACCTCTATTCTTCCGCCCTATGCGCGGATATAACTGAGTCAG
CGGGTGTCGCGGACCTCTATTCTTCCGCCCTATGCGCGGATATAACTGAGGACGCGCGGG
TGTCGCGGACCTCTATTCTGCCACCCTATGCGCGGATATAACTGGGTGTTGCGGACGCCG
CCCTCTCTATACTGCCGCACTAGGCGGTTTTAAACACCTCCTCCTGTTAATTTTTATTCA
ATTATAATAATAATAATATTAATAATAATAATGATAAAAATAATGGGTGTCACGGTGGCA
CAGTGGGTAGTTTGACCACCTCACAGCAAGAAGATTGCTGGTTTGTTATATTTTTATCAG
CCTGTTGTTTACAGTGACAGTGATGTTTCAAAGCAGCATAACACTGCTAGTTCACGACCT
TAAGTTTTGAATAATCAGTGGCAAAATATATCTTTGTAAAACTTGTTTTCATAGTTGAAA
AGTTAAATCACAATTCTTGTTGTGCAATGCTCAACCTTTATGTTGAAAGAGTGCAAATAT
ATATATTTTAATATATATTGCACTTATACATTCTGTTTATCTTGAAAATACTTAAATAAT
ATGTGCTATATGTTCTAAAATGGCCCTCTACTGTAAACTGACACTCTGGCTCTGAGAGAA
AAGCCAGTTTGTAAAAAAAAGTCTTGGTTTTGCTTGGTTAATAAATAATCAAACTCATTC
AATGGCACAGCATCCTCTTTCACATAATCTCATAAACTTGATTTAATTAGTTAGTGCTGA
ATGCATTATAGCTTAGATGCCCAACCCTAT
>Drerio-B-G470-Map10#CLASSII/Helitron/nan
TTATTATTATGTTGGCTTGAGAAAGCCAACATACTGTAATGCTACTTAAACTTATTCTTA
TTATTATGTTGGCTTGAGAAAGCCAACATACTGTAATGCTACTTAAACTTATTCTTATTA
TTATTATTATTCTTATTATTATTCCGGCTTCTGACCAAAAAAAAGCAATCGCTTCTCCTC
CCAGGGCTTAGATGCTACAAGCCCCAAATTTGGTCAAAAGCTGTCTATTGCTCATGAGAT
GGTTGCTGTATGTCCTCATGCCGATAAGATTTGTAGTTTTTGAATTAAAAATTTTTTTAA
TTAAAAAATTGTAAATATTACAATCAAGTATTTGGGGCATATAAAAAAAGTATACAATCC
TCAAATTTGGCCAAAAGATGTGTTTTAAATTGCAGATAATTATCATATTTATTTGGTGTA
ATTATAAATAACAGTTTTCCTATAAATATTTTTTTTTATATTAAATTTGTAAAATTCAGA
CTCAAAGCGTGTCAGAGTGTCCACGAGATGGCGCCAGAAGACTATTTTTGAGCCCTTTGT
AATTTAGTACTGGCCCTTTAAGAGGCGGGGATATCCGTGCTGACTGTTTTGAATCTACAG
AAATTCGGGCTCATTTCAGACGTGCTTGTTACAACATTTGAAGCTGAAATTGCGACCATT
TTGGTCGCATATGCGCCTGAAAATTAATCTATGCGACCTCATAACATATTTGGGCGCATT
AGTGCGACTGCAGATGGTTGTAGTGCGACCTGTTTTGATTTTTTGTAAAAACGTGCTGAA
TCGCTCTTCCCTGCCGCTATATTGGTTCATATTAGCTGTCAATCACTCAAGGTATTCCGC
TGTCAGATGACAGGGAAGGAGCTTTTATGACCACGGGAAATGCAAACGGCTGAAGAGTAA
AAACTTAAAGCACACAGGTTTGCAAACCCCACCTAAAATTGAGGTGTAGATGAGAGAGAT
CGTGACACGTCACGTGGTGAATAATGATCCACCAGCTGAGATCACTGAAACTGCGGCTCA
TAACAAAGACCAGTATTGCGCCGATGGTTAGTGCAAAAATCCTGCTCTGCCTGCTCATAA
ATTGGGTCGGCTGACTCGCCAGCTTTTCCACAAACACAGAAAAATGAAGATCATCTCAGA
CTGAACCTTTAAATTGACACAAACTGAAACCAAAACTTTTAAAGAGTGATAGAAGTGAGA
CTTTACTTTCTTTCTTTTGTCTATTCTTTTTTGAGGTGTATATTATTTTTTATTTATTTA
CTGATGACTGCTTTGCAGCTTTCATCATTGAATTGAATTATTTATTATAATCTTTTGTTT
GTTTTGTAGCAGAAATATTATTTATTAAATTGACATGCATATAAAAACAGCAGTACAAAA
TCAATATATATTACTGAAATGCTTCATTTTTGTTTAATGCAGATCACTATACAATTATTT
AGTATATAAAGTAACAGACATATTATAGCATATAAACAAAATTCATGCACATTAAAATAA
ATATCATATGAAGAAAAATGGAATTAAATTAAAATACTAATGAAACAATATCATCATACA
CTTAGTTAATATGTCTATGGCCTAATTAATCAGACATATCAGTTTTACAATTAATATAGA
GCACAGTCAAATAACAATGTAATTCGCAGCATTATATATATAGTTATATCTGGTTATTGT
CAGTCCTATTGATACAGTTTAAAGGAATACAATAAATCGCATTAAAAAGCAATATTGCAG
CGGTCCTCATTCATCACGTGGTTAATTCTGACCTAAATGACGTTTTTCCACCCCACTGGT
GCCACTAACACAATGTTATAATCGTGCCCCTGAATATTTGAAGTTGTCATCACCTGGGTG
ATACCAAGTAAAAAAGTTAATTTCGAGCCCTGTATATATATATATATATATACACATACA
CACACACACATTTATGGTTAGGGTTATAAGGATTATTTTTTATCCCCCTTTTATGTTGGC
AAAAACATAAGTTTACTTCAGATATTTCTTTCAAAACAGAATATTCTGTACCGCAAAAGA
GCCTTGGCTCCTCACTTGTCATAATCACAATTAAAGACAAGGCTTTTGGTCTATGCTGTA
CCAAAAAATAAATAAAATCACCCAGGTTATGACAATTAAATATCACAATTATAACATTAT
GTTATTGCCAACATAAAAGTGGGATAAAACAACGTAATTGTTCATAACACTAACCACGTG
ATGAAGATGGCCTAATATTGTATTTAATGCGATTTTCTTCATGTAAACTATATATATAAA
TATATAAATATAACTATATATATAACGCTGCAAATTACTGTAAATTGACTGTACTCTATA
TTAACTGCAAAACTGATAAGACTGATTAAATAAAAGACAAATTAACTAAATGCATGTGCT
ATTGTTTCATTAGTATTTTAATTTAATATTTTTCTTTATATGATATTTATTATAATGTAA
TTTTGTTCAGATTATAATATATACTATAAATACTAACTATACTATAGTGATCTGCATTAA
ACAACCTGAACAAATCAGTTCTCTCTCTCTCTCTCTCTCTCTCTCTCGATTTGATCAAAA
ATGTAAATGAGGCCTTCCGATTAACAGTCCAGTGGACCCTAGCAACAGCCTAGAAACCAC
TCAGAACACCCTAGCAACTACCTAGGAATGCCTTAGCAACATCTTAGCAACCGCCTAGCA
ACCACTTCTCAACCGCTGTGCTTCCTGCCAACTGCCTTTGAGTCCCCGGCGCAGTCACGT
TGGCTTTCTCAAGCCAACATCAAAGTTCGTCAACGAACTTTAGGTTCTAGTTATTTATTA
TTATTATTATTATTCCGGCTTCTGACCAAAAAAAAGCAATCGCTTCTCCTCCCAGGGCTT
AGATGCTACAAGCCCCAAATTTGGTCAAAAGCTGTCTATTGCCCATGAGATGGTTGCTGT
ATGTCCTCATGCCGATAAGATTTGTAGTTTTTGAATTAAAAATTTTTTTAATTAAAAAAT
TGTATCGAGTATTTGGGGCATATAAAAAAGTATACAATCCTCAAATTTGGCCAAAAGATG
TGTTTGAAATTGCAGATAATTATCATATTTATTTGGTGTAATTATAAATAACAGTTTTCC
TATAAATATTTTTTTTATATTAAATTTGTAAAATTCAGACTCAAAGCGTGTCAGAGTGTC
CACGAGATGGCGCCAGAAGACTATTTTTGAGCCCTTTGTAATTTAGTACTGGCCCTTTAA
GAGGCGGGGATATCCGTGCTGACTTATATATATATATACATACAGTTGAAGTCAGAATTA
TTAACTCCCCAGTTTATTTTTTCCCCAATTTCCTTTTTTAAATATTTACCAAATGATTGT
TTCAGCACATTTCTAAGCATAATAGTTTTAAAAACCTATTTCTAATTACTGATTTATTTT
ATCTTTGCCATGATGACATTAAATAATGTTTGACTTGATATTTTTCAAGACACTTCTATA
CAGCTTAAAGTCACATTTAAAGGCTTAACTAGGTTAATAAGGGTAACTAGGCAGGTTAGG
GTAATTAGGCAAGTTATTTTATAACGATGGTTTGTTCTGTAGATTATCAAAAAAAATTGC
TTAAAGGGGATAATAATTGTGTCCCAAAAATGGTTTTTAAATAATTAATAACTGCTTTTA
TTCTAGCCGAAATAAAACAAATAAGACTTTCTCAAGAAGAAAAAATATTATCAGACATAC
AGTGAAAATTTCCTTGCTCTGTTAAACATCATTTGGGAAATATTTAAAAAAGGGGAAAAA
AAATCAAAAGGGGGTTAATAATTCTGACTTCAACTGTATATATGTATATATATACATACA
TATATACATATATACATATATAACACATACACACATTTATGGTTAGGGTTATAAGGATTA
TTTCTTAATCCCCCTTTTATGTTGGCAAAAACATAAGTTTACTTCAGATATTTCTTTCAA
AACAATATTCTGTGCCGCAAAAGAGCCTTCTCCTCACTTGTGATAATGACAATGAAAGCC
AAGCTTTTGGCCTATGCTGTACCAAAAAAAAAAATAAAATCACCCAGGTGATGACAACTA
AATATTACGATTATAACATTGTGTTAGTGGCCAGTGGGGTGGAACAACGTCATTGGTCAG
AATTAACCACGTGATGAAGACGGCCTAATATTGTATTTAATGCGATTTTCTTCCTGTAAA
CTGTATATAACTATATAACTATATATATAACGCTGCAAATTACTGTAAATTGACTGTACT
CTTTATTAACTGCAAAACTGATAAGACTGATTAAATAAAAGACAAATTAACTAAATGTAT
GTGCTATTGTTTCATTAGTATTTTAATTTAATATTTTTCTTCATATGATATTTATTATAA
TGTAATTTTGTTCAGATTATAATATATACTATAAATACTAACTATACTATAGTGATCTGC
ATTAAACAACCTGAACAAATCAGTCCTCTCTCTCTCTCTCTCTCTCTCTCTCTCTCGATT
TGATCAAAAATGTAAATGAGGCCTTCCGATTAACAGTCCAGTGGACCCTAGCAACAGCCT
AGAAACCACTCAGAACACCCTAGCAACTACCTAGGAATGCCTTAGCAACATCTTAGCAAC
CGCCTAGCAACCACTTCTCAACCGCTGTGCTTCCTGCCAACTGCCTTTGAGTCCCCGGCG
CAGTCACGTTGGCTTTCTCAAGCCAACATCAAAGTTCGTCAACGAACTTTAGGTTCTAGT
T
>Drerio-B-R1065-Map18_reversed#CLASSI/DIRS/nan
AGCAGCAACAACAACTGCAGCAACAACAACTGCAGCAACAACTGCAGCAACAACAACTGC
TACTTCAAAACAACTCCAACAATTGCATCAACGACTTCAACAAACATCAAACCTTCCACT
TCAACGCATCTGCTGTGTCTTCAACCCTATTCTCCAGCAAATGACAGCCAAAAACTCCAA
AGCCATTGCAATGAAACTGAACCATTACCTTTTTCCTAGCGGTGCACATGCTATGCACAT
GAAGGGAAGCTTTGCAAAATAACTTTACCAAACATTTAGACTAAAACATTTATAAATCTT
TTGAATAACAAGACTAGTGTAAACAATGATTTTAACTAAAGATACTTGCCTCTTGCCCGT
CCACTGATCCATAACATTTAACAGCTTGTTTGCTGGAATGTTCAGCAAGCAACAGCTCAA
GTCATAAACAATGGTGAACTTGATCAACAAAATGGCCGCCGGGCTTTTTCACCTTTGGCA
CGCTTGACTGGCTCTCCTTTAAGCCAATAGCTGTAAGGAGAAGCGTCACCACCCAATAAG
CTCTCTGGAGAAGGTCCTGCCCTCTCTCTTGACTCTGTTGCAAGTCTTATGAATGAATTT
GGACCAGACAAGCTTGTGAATGAAGTTAAGATACCAACAAATGTTATTCATGGATTAAAG
TAAAGCCAATTACTAACATTCCATTCACAGTTTTACTAAGTGGTGACATCGCCCTTGAAG
TCTTATAGAGTTCAGAGTTTGATGTTAGCAATTAAAAAAAAAAAAAAATTTAAAAAAAAT
AAAATAAATAAATAAATAAATAAATAAATAAATTATACACAGAGCACTGGGGTCCAATTA
CACTAGACCAGTGACTCATTTATTCATACACTAGTGTCTTATGTAAGCTTATAATGGCAA
GTCAGTTGGATGTGAAACAGCAACGAAACAAACTTCCTGATTGGCTGCTATGAATAGGAG
GACATTTCTGACAACGGATCTTCAATAAACACTTCCAGGACCACCAGACAAACCATACCC
CTTATCCTCAGCTCTCCATCCATTTGCCATTCTGTGGGGGGATGAATGCTCACCTCTACC
ATCCTTGCACGTAGCGACATCAAGCTATCAGACCATGCATTAATAAAAAGACCATGACAT
TTGGCTGCAGAACCTGACCCTCATCCAACCCATTACATTTTATATGCTCTTCAAATACAA
TCACACTCTACATAAAGGATGCATTTCCACTCACATAGCTCACATCCTCGATGCCATATT
TCTCAAATTGCTTTGAATTGCATTGTCACCCTGATACTAACTTCTGATTTCTGATTTCAG
GTCTAACCCAAGGATCTAACCCGGGCGTTTCAGCTCTCCCTTCCTTAACCTTATTCTGCT
CCAATCTACAATCTGCGACTACCGAACCTGCAACAGTGGATTCGTTAATCAAAAAAGAAT
CGATAATAAATTCATGATAGTACCATTCTTGCCCCACTGTTCAGCGTTCTTGTATTAGTC
CTATTGACATTGCGACTTGAGAATTCTCTAGCAAAAACCCTTGATTATTGGTCTCCGCTC
CTCACAATTCTATATTCCTTAGCATTTAACAGCACCATTCCATCAGACGAATACTCGCTG
AATTATCATGATATAGACCAAGCAATTTCGCTCATCAGTTTAGCCGGCCGCAATGCTTGG
CTTGCAAAAAATCGACATTTCATCCGCCTTTAAAATCATGCCAATTCACCCAGACTTCTG
GCACCTTTTTGGCATTCATTGGCGCTCACAATTTTACTTTGCAGTCCGATAAACTTTCGG
CTGCAAAAGTAGTCCTAAAATTTTCGATATGCTTTAAGAAGCATTATGCTGGATTTTATC
TAATAACTACGAAATCCCGCATATCATCCATCTCCTCAATGATTTTCTCCTTATTTCCCT
ACCTTCTTCACCCCCAGCTAAACACCTATCGATCACCCAAAAGGTTTTCGAAAATCTAGG
CATCCCCCTCGCAGAGGAGAAAACAGCCGGTCCCAGCACTTCCATAGAATTTCTGGGCAT
CAACTTAGATTCGAATAAATTTCAAGCATCCCTTCCCAAAGAAAAGATCGACCGTATAAT
CTCTTTATCTCAAATTTTCCTCGAGAAACCATCATGCACCAAACGCGAACTGCTATCTAT
TCTCGCGCATTTCAATTTTGCGATGCGCATAATTCCCCAAGGCCGCCCGTTTATTACTCA
CCTCCTTCAGCTCTCCTCCTCGGTCCCCGGTTTAGAAGATACCATATATCTTTCTAAACC
CAGTCGCAATGAACTCAGCTTATGGATCTCCTTCCTTAAGCAATGGAACGGCTGTTCCTT
TTTCTATAGCGACCTAATTTCTTCCCCGGTGGATATTAATTTATTCACTGACCCTGCCCC
CTCAGTCGGGTTCGGCGGCTTTTACCAAGGTCACTGGTTTACTTCAACGTGGCCCCCGCA
GATGCTCAGTCTACCCAGAAATCAGCAATCATCTGCGCTTTTCGAACTCTACCCCATAGT
CGCAGCAGCGCTTTTATGGGGAGATGAATGGTCCGCCTCTAGCATTCTCGTTCATTGCGA
CAACGAAGCCACCGTTTATTGCATTAATAAAGGACGCTCGCACGCACTTCCAATTATGCC
CTTACTAAGACGCCTCGTTTGGACGGCAGCCAAAAAGCAATTCATTATGACTGCTAGACA
TGTTCCAGTTTGCAAAAATCAAATTGCTGATTCTCTCTCTCACTTTCTTTTCCAGAAATT
TCGGCTCTTGGTACCGGAAGCAGACCAGCATCCAACACCTGTTCCACTCTATTCACAAAT
GATATTGCCATAAAACTTCCATATCTCTGATCCTTTACGCTGTCGCACCAAGGACCCTTG
AGTTATATTCAGAAATGGCTATCACATCCAATTTCAATCCCGCAATACACCCCACTATAT
CTGATCTAACACTGCTGAATGCTGAAACACTCGCCTTTTTCATTAAGCAAAGCAAAACAG
ATCAGATAAGCAAAGGGCATTTTATTTACATATTTAACATATTTTCCCCCACTCAGCCAT
TCCAAACTCTCCTAGCCTTTCTCCATTCAAGGAGAGCAAAAGAGTCCGACCCACATGCCC
CACTTTTTACTGATGACGCTAACCGTCCAGTAACCCGTTTTTGGTTTCAAAAACATCTGA
AAGAAGTCCTTCGCCTTATCGGGCTTTTCCCCCGAATTGTATTCCAGCCATTCATTTAGA
ATTGGCGCAGCCACCACAGCAGCTCACAAAGGTCTATCCTCGCACCAAATCCAGACCCTA
GGCCGCTGGTCCTCCGATGCCTTCAAAGCTTACATTCGCCTCAGCCGATCCCACCTCAAG
ACAGCCCAGCTAGCCCTAATCAGCTAAATTCCAAACTCCAACTAGGGGTACGAGCTCGAC
CCTAAGTAGGCTGGAGTACGTGTGTGTGTGTGCTTGTGTATGGGTGCGCATGGGAATGTG
TGTGATTGCTCGCGCAGATACAGCGTGCGTTTGCACACGTATACATGCTTATGTTGCACG
TAGATATGTATATGGGTGTGGGCGTACGTCTAATGTATGCATATGTACGTGCAAGCAAAT
GAGTATGTGAGCCTAGGGGCATTACATGTTGTGCAGGTTGCATGTATGCTCTTAACTTTC
CTTTCAAACCTACTATGCTCCTTCCCTCACCATGCTCTGACCCCCGCAGGGGTCCAATCC
GAGATTCGACTCTCGCGAGTCACCCCTAGCCCATCCCCGGCCACCCCTTCACTACCACCC
CCAGTAAGAGCCTGCACTACCCCCTCCCTCTTCCCGACTCTTACTGCCCCCCCCCCCCCC
CCCCCCCATAGCTCTGACCCCCGCAGGGGTCGCGCTGAGCTTCGACTCTCGCAAGAGTCA
CCATTTGCGCCGCCCCACCCAGGCCATTAGAAATGGTATGTATGCGCATGTTATACGCAT
ACATCCGATGTATACCTGTTCCGATGCGTGTGCATGCACATGCCGAAACAGGAATAGACG
CACGTGCATGCTCACGCACGCAGGTTATCCCCTCTCTCCTTTTCTTCCTTTGGCGTCGAG
TTCCTCCGCCCTCTCTTTTCTTCCTTTCTCATAGGCCATCAATCCTCAGCTCTAACTCCC
GCAGGAGTGACTAAAACGAGCTTCGACTCTCGCAAGAGTCCCGCCCCGGCCACCCCCTGC
TGCAGTCTCCACCGCCCCCTCCCTTTCCCAGACTTCAGCAGGGGAAAATGCCCACAGCAG
CTCTGACCCCCGCAGGGGTCGCTCCGAGCTTCGACTCTCGCAAGAGTCAATCACCGCCCA
TGCCCGGCCCTTACCATGTAATAACCATATATATTCATATATATATTTATATATGCATAT
ATACTTCTATATTCTCCTTTTCTTCTTTCTGGCGTTGAGATTCTCCGCCTGGCAATTATT
TGCCCCTTCTTTCTTCCTTACAGCGTGAGTGCTTCCGCTACTTTTACCCTTCTCTGATCT
TCCCCCTTATCTCCTTACCCTCCTATTTCCTCAATTCTCTTTTCCAGCGTTGAGTTCTCC
GCTAACTGTCTTTCTTTCAGCGTCACTCTTTCGCTATGTTCTTCCTTACGCATAGGCCCT
CAATCCTCAGCTCTAGCCCCCGCAGGGGCGACTAAAACGAGCTTCAACTCCCGCAGGAGT
TCAGGCCCTGGCCACCTCCCACCCTCTCATGCAAGAGTCTCCACCGCCCAAATCTTCCCG
ACTCTTGCTTGAGCAAACTAACCCCAGCTCCCACCCCCGCAGGGGTGTATATATTTGAGC
CTTGACTCCCGCGGAGTCAATCCAGCCCTGCCCTCACCCCGCCTAGGCTCTAGCAGCCTA
CTTTGCTCTGCTCCCTTAGAAGCTTCTCTTCCTAAGCTATCAACGCTATATCCAGCAGCC
GGATATGGCTTTGTTACACCTGCTTTTTGGGGGGCTCTTCAATACGCGGCTGCTGTCCCG
AGCTATTCAAAGGCATTTTTGGGGAGTTCTCGAGATCTACCTGAGCTCAAACTCCCCTCC
CGCTTTGCAACGGGAGGGAGTCCTGGGCTCGAGGATCTCATGAGCTCAGGGCTCTCTCCC
GGGACAGCATGCCAAACAAGCTTTTATAATTAATCATCAGCTAAGTGTGAACTCTTGA
>Drerio-B-G3652-Map11_reversed#CLASSI/LTR/Gypsy
TTATCTGTCACCGACTCGGTCCCAGTCATTCCCCTCGCTGGCCAGCAGAGGTCATCATCA
CCGGACTATTGACATTACATCATCCACTTACACTGATTGCAGACACACCTGACACGCATC
CAGCAATCACCTTCCACACACATATAAGCAGCACTCACACACTGCTTCATTGCGAAGTCT
TGTTTTGCCCCGGCTAACACTACTGAGCGTTCTCATCCTTGCCTGCCTTCCCGTTGTGAT
CCTGCTTCGTTTACTGACCCAGTCTTGCCTGCCGCCTGCCTTGTACTTCAGCCTGAATCC
CGACTTTGATCCTAGCCGCCTGCCTTTGAACTCTAGCCTGCTTACCGACTCTGATACTAG
CCGCCTGCCTCTGACCCATGCCTGCTTACTCATCCTGTGTTTACCTGCCGCCAGCCAAAC
GACTACATACTACTGTGTTTGATGTGAGTTTGCGCACGCACAACATCTGTGTGCTATTGT
TTATTAAACTGTGTTTAATAAAAATACTGCAAATGGATCCCTCTGTGTCAGCCACTTCGT
TACACA
>Drerio-B-P60.101-Map20_reversed#CLASSII/Unclassified/nan
ATTTTACAAGTAACACATAAGCTGCGTCCCAAATGGCACACTATACACTATGCACTCATG
CACTATGTACTTAGACTATGTACTTATGCACTTACACACTCAACAGGATAGTATATGTAT
GTAGTGTCGTCCCAAATGGCACACTAATGTTTTTTTTTACTAAGCGGAAATTCAAACCGT
TTCCCTGATGACGTTTGACGGTTGCCAAATCAGTGAAATAAACGACCGAATTATCAAATA
ATACCTGCCGTGAGTATTGCCGCATTCACCATCGGGAGGCGCTATAATCACTCTCGTAGG
AGAATTTTGCTTTCACCATCCAAAATAAATAAAGTTATTCAACATGTGCGTCCGATAGCT
CCGCCCCTTCCGCTACGTAAGCAAACCTGCGGTCGTTGAGTGCGTGAAGTGTCCATCATT
ACACACTTCATTTTAGCGGCTGAATGAGTGCATCAATCCGGGTAATTAAAGTGCACTTAT
TATTTTTAGAGTTTTCAGTGTGAACACACTACTTACTACTATTTATACTACAAAATGGCG
TAGAATAGTGCATAAGTATGCGATTTGGGACGCAGCTATAGTCTTTTAGGGT
>Drerio-B-G43-Map4#CLASSII/Helitron/nan
ATTAGGGACCGAGCACCGAAACGGTGCGTAGGCCCTATTGGAATTGCTCCGTTTATTATT
AGGGACCGAGCACCGAAACGGTGCGTAGGCCCTATTGGAATTGCTCCGTTTATTATTATT
ATTATTATTATTATTATTATTCTCCTCCCGAATGAATCGCGGTTTTGAGGGGCTAAACAT
GCCCGAAAACTCACGCAACTTTGCACACGCCTCAGAAGTGGCGAAAATTTACGTTTATTA
TGGGCTTCGGAAGTGGGCGTGGCAAAATGACTCGACAGCGCCACCTAGAAAAATTAAACG
GACGAGCCCCCGATACACGAATCACGCACATGCACGAAAATTGGCACACACCTCAAACAC
ACCAAAACATACGAAAAAGTCTCTTGGAGCCATATCTCAAACCCAACAGGAAGTCGGATA
TTTTTAACTTCCTGCGGCGAAAAAGTGGCGTTTTTGCCATTTCCAGGCGTTGTATTTTAA
CGAACTCCTCCTAGGGATTTTATCCGATCGACACCAAAATTGGCTTTTGTCATCTAAAGG
CCTTGGCAATGTTAAATTGCGAAGCATTAGAGTTTTCGTCGATGGGCGTGTCCGTGGCGG
CCTCGCAAACTTTGACGATTCGCCACAAAACAGGAAGCCGTTATAACTCAGGCATGCATT
ACCCGATCTGCCTCAAAATTCACACGCTTGATAACAGTCCTGACCTGAACACATTTACAT
GCCGATATCCAGATACAGTTATAGCGCCACCTGCTGGCCACAGGAAATGACATGATTTAC
GGAGTAACAAACTCCTCCCACAAAATTTATCGTATCAGCACCAAAATTGGGTGGATGCTA
TCTGAAAGCTCTAGCGATGATATATTGTGAAGATCTAGAGTTTTCACAGAGGGGCGTGTC
CGTGGCGGCATGACAAACCTCAACGCTTCGCCATGGAACAGGAAGTCCTTATAACTCAAC
CACAAAATGTCCAATCAGCCTGAAACTTCACATGGTTGATAAACGTCCTCTCCTGAACAC
ATCCACATAACAATATTGAAGTGGGCGTGGCAAAACGACTCGACAGCGCCACCTATAAAA
ATTAAACGGACGAGCCCCCGATCTACAAATCACGCACATGCACGAAAATTGGCACACACC
TCAAACATGCCAAAACATACGAAAAAGTCTCTTGGAGCCATATCTCAAACCCAACAGGAA
GTCGGATATTTTTAACTTCCTGCGGCGAAAAAGTGGCTCTTTTGCCATTTCCAGGCGTTG
TATTTTAACGAACTCCTCCTAGGGATTTTATCCGATCGACACCAAAATTGGGTTTTGTCA
TCTAAAAGCCTTTGCGATGTTAAATTGCGAAGCTTTAGAGTTTTCATCGATGGCCGTGTC
CGTGGCGGCCTCGCAAACTTTGATGATTCGCCACAAAACAGGAAGTCATTATAAATCAGG
CATGCAATATTCGATCTGCCTCAAAATTCACACATTTAATAACAGTCCTGACCTGAACAG
GTTTACGTGCCGATATCCAGTTACAGTTATAGCGCCACCTGCTGGCCACAGGAAATGACA
TGTTTGACACTGTAACAAACTCCTTCCACAAACTTTCCCGTATCAGCACCAAAATAGAGT
GGTGTCTATCTGAAAGCTCTAGCGATGATATATTGTGAAGATCTAGAGTTTTCGCTGAGG
GGCGTGTCTGTGGTGGCATGACAAACCTCAACGCTTCGCAATGGAACAGGAAGTTATTAT
AACTCAACCACACAATGTCTGATCTGCCTGAAACTTCACATGGTTGATTAAATTCCACTA
CTGAAGACATCTACATGCCAATATTAAGTCACAGTTATAGCGCCACCTGCTGGCAGAAGG
TAGTTTGTATTATAACTCAACCACACAAAGTCCGATCTGCCTGAAACTTCACAAGGTTGA
TAAAAGTCCCCTCCTGAACACATCTACATAACAACATTGAGTCTCGTCATAGCGCCACCT
GCTGACAAAAGGCAGTTTGGCTTATAACTCAGCCAAACAATGTCCGAACTGCCTAAAACT
TCACATGGTTGATAAAATTCCTCTCCTGAAGACATCTACATGCCAATCATCGAGTCACAG
TCATAGCGCCACCTGCTGACAGAAGGAAGTTTGGCATTATTATTATTATTATTCTCCTCC
GAAATGAATCGCGATTTTGAGGGGCTAAACATGCCCGAAAACTCACACAACTTTGCACAC
GCCTCAGAAGTGGCGAAAATTTACGTTTATTATGGGCCTCGGAAGTGGGCGTGGCAAAAT
GACTCGACAGCGCCACCTAGAAAAATTAAACGGACGAGCCCCCGATCCACGAATCACGCA
CATGCACGAAAATTGGCACACACCTCAAACATTCCAAAACATACGAAAAAGTCTCTTGGA
GCCATATCTCAAACCCAACAGGAAGTCGGATATTTTTAACTTCCTGTGGCGAAAAAGTGG
CGCTTTTGCCATTTCCAGACGTTGTATTTTAACGAACTCCTCCTAGGGATTTTATCTGAT
AAACACCAAAATTGGGTTTTGTCATCTTAAAGCCTTGGTGATGTTAAATTGCGAAGCTTT
AGAGTTTTCATCGATGGGCGTGTCCGTGGCGGCCTCGCAAACTTTGATGATTCGCCACAA
AACAGGAAGTCTTTATAACTCTGGCATGCAATACTCGATCTGCCTCAAAATTCACACATT
TAATAACAGTCCTGACCTGATCAGGTTTACATGCCGATATCCAGTTACAGTTATAGCGCC
ACCTGCTGGCCACAGGAAATTACATGTTTGACACTGTAACAAACTCCTCCCACAAACTTT
CCTGTATCAGCACCAAAATAAAGTGGTGTCATCTGAAAGCTCTAGCGATGATATATTGTG
AAGATCTAGAGTTTTTGCAGAGGGGCGTGTCTGTGGTGGCATGACAAACCTCAACGCTTC
GCCATGGAACAGGAATTTCTTATAACTCAACCACACAATGTCTGATCTGCCTGAAACTTC
ACATGATTGATAAAAGTCCTCTCCTGAACACATCTACATAACAATACTGAGTCAGTCATA
GCGCCACCTGCTGGCAGAATGTAGTTTGTCTTAAAACACAATCTCCACACAATCTCTGAT
CTGCCTGAAACTTCACATGGTTGATAAAAGTCCTCTCCTGAACACATCCACATAACAATA
TTAAGTCAGTCATAACGCCACCTGCTGGCAGAAGGTAGTTTGGCTTATAACTCAGCCAAA
CAATGTCCCATGTGCCTGAAACTTCACATGGTTGATAAGATTCCTCTCCTTAAGACATCT
ACATGCCAATCTTAAGTCACAGTTATAGCGCCACCTGCTGACAGGAGGAAGTTTGGCATA
AATCTGTGATTTTCTTAGATTTTTTTTTTATATATCGGCTTAAATTATTATTGTTCGCTG
TTCTCTGTCATCGTAACGTCACCGGGCGGCGGTGAGCCCGGGTGCGAGGTCCCTATCATC
GCTGCTTGCAGCTTTAATTATTATTATTATTATTATTCCGCCCCCAAATCGGGGCACTTT
TGAGGGTCTAAACATGCCCGAAAACTCACGAAAATTTGCACACACACCAAACGCGGTGTA
AATGGCTGGGTTTGATATGGGTTTCGGAAGTGGGCGTGGCAAAATGACTCGACAGCGCCA
CCTAGAAAAATTAAACGGACGAGCCCCCGATCCACGAATCACGCACATGCACGAAAATTG
GCACACACCTCAAACATGCCAAAACATACGAAAAAGTCTCTTGGAGCCATATCTCAAACC
CAACAGGAAATCGGATATTTTTAACTTCCTGTGGCAAAAAAGTGGCGCTTTTGCCATTTC
CAGGCGTTGTATTTTAACGAACTCCTCCTAGGGATTTTATCCGATAAACACCAAAATTGG
GTTTTGTCATCTAAAAGCCTTGGCGATGTTAAATTGCGAAGCTTTAGAGTTTTCATCGAT
GGGCGTGTCCGTGGCGGCCTCGCAAACTTCGACCATTCGCCACAAAACAGGAAGTCATTA
TAACTCAGGCATGCATTATCAGATCTGCCTCAAAATTCACACATTTAATAACAGTCCTGA
CCTGAACACGTTTACATGCCGATATCCAGTTACAGTTATAGCGCCACCTGCTGGCCACAG
GAAATTACATGTTTTAAACTTTAACAAACTCCTCCCACAAACTTTACCGTATCAGCACCA
AAATAAAGTGGTGTCATCTGAAAGCTCTAGCGATGATATATTGTGAAGATCTAGAGTTTT
TGCAGAGGGGCGTGTCCTTGGCGGCATGACAAACCTCAACGCTTCGCCATGGAACAGGAA
GTCGTTATAACTCAACCACACAATGTCCGATCTGCCTAAAACTTCACATGATTGATAAAA
GTCCTCTCCTGAACACATCCACATAACAATATTGA
>Drerio-B-R2679-Map7#CLASSI/LINE/nan
TAAGCTGTCAGCATCTGCATCCGCCTCTGCTTCACAATGTACAAGTTATTATCCGACAAA
ATGTACTTGTAGCTTGTGTTTGCCTGGTGTTTCCTGACGCTTGTCTACCAGCCCGTGATT
GGATTGTTGCAGTACTCGGCTGCTGAACTACACCGTGTGCGGCTCCATCTCTCAGCGCCT
TTGCCAGCTGTGTTGCACCTCCACCCGGACATCGCATTCCTGCCCCACCAAAGATATATC
CATCGTGGATCCAGACGGAGTGCTCATCAGGGCTCATCGTCACAAATAAAGTCCATTTGG
TCCAATTTTCGTCGTCCTCCACAAAACACCGGTCGGACTGTCAGTCACAGAGTTTTAGCC
AACCCAGCCCGGTCGGCTAACACCACTGCTGTACTTTCTGACAACTTTATCAATATCAAC
TTCGGTCTTTTAAACATCCGCTCAATTACGAGCAAGGGGCATCTTGTCCAAGATGTCCTC
AGTGAACGCAACCTTGACCTTCTGTGTCTAACTGAGACTTGGCAACAACCCAGCGATTTC
ACGCAACTTAACGAATCCACTCCTGGAGGGTTTGTTTACACCTGTCAACCCCTCGGAGGA
GGTCGGGGAGGAGGTCTCTATTTACCGCGAGAGTTTAAAAATCTCGCCGGTTCCCGTTCC
TTCATTCCCTTCATTTGAATCTATGATTTCCAAACTTTCTGGATCCACACCTACATATGT
TGCCATAATTTTTTCATCCCCCCAAACTAAATAACGAATTTTTAAATGACTTTTAAATGA
CTTTTTTTTTAATGACTTTTTAAATGATGCTGCTTTTTTAACACATACTACCACCCTCTC
ACCCAATATTATAGTTTTAGGAAATTTTAATATTCATGTGGATAATTTTAATAACTCTTT
TACAAGAGATGTTATATCCTGTCTTGAGAGCTTTGAACTTCAAAAGCATGTCAATGTCCC
CACACACTCTAAAGGACACACCCTCGACCTCATCTGCTGCTCTGGTGTCTCACCCATTGA
CCTCTCTGCTGATGAACTCCCAATAACGGATCATTTTCTCCTCTCATTTAATTTTGCACT
CCCTCTTTCTTCCACCAAACCTCTCTGTACTATTTCCTTCCGTAACATAAAACATATTGA
TCTAGAATCCTTTTCTGCTAGTATTAATTATCTTCCTGACATTACTAACCTTTCACCACC
AGATGACTTAGTTTCTCATTACAACACTGGACTTCAATATATTCTTAATTCTTTTGCACC
CTTAAAAACAAGATCTGTTTGCTTTTCTCAGTCTGCCCCGTGGTTTACGCCAGAACTTCG
GCGCATGAAAGCCAAAGGCAGACAAATCGAAAGACTTTCTAGAAAAACTGGCCTTACTGT
CCACAATGACATGTAAAGATCACATCACACAATATAAAAATTGCATCATCCAAACTAAAT
CCAACTATCTCTCCAATTTTGTATGCTCCAATGAAGGTAACACTGCTTCTCTGTTTTCAC
TTTACAAGTCTTTCACTTACCCCCCAGACTCACTACCATCTCATCTTCACTCAACAGATT
TCTGTAATTCTATTATGACCTTTTTTAATGAAACAATCTTTAATATTCACCAGCATCTTG
GTTCACAATCCTTTCCGAGCATTACATCTGAACTTCCACTATTTGAAATTTTATTCTCCT
CTTTTCAACTTCCTACAACTTCAGAAATTTCTAATCTTATTTCCAAATCTAAATCATCTT
CCTCTCATTTAGATCCTCTCCCCACTGTTCTAGTTAAAGCCTGTCTCCCTTCCCTCATCC
CTCTCATTTCAGCCATTATTCACTCTTCTCTTCTAGAACTGTAATACTACTGTCCAAACT
GTCCAATACTAAAAAAACCTGGTTCAGACCCATCTAATTTTAATAATTTATGACCTATTT
CTAATCTAACCATTTATTTCCAAAATCCTTGAAAAAATAGTAGCAATACAACTCCAATGC
CACTTCTCTCAGAACCACCTGTATGAACAGTTCCAGTCTGGTTTCCGTCCACTCCACAGC
ACAGAAACTGCCCTGATTAAAATCACCAATGACCTTCTTATGGCAGCTGATTCTGGACTA
ATATCTATTCTCATTCTCCTAGACCTGAGTGTGGCCTTTGACACTATTTCTCACAGCATC
CTCATCAATAGACTATCCACTCTTGGCATCATCAATACCCCACTTGACTGGTTTAAATCT
TATCTCTCTGACCGCACTGTTCATTCAACTCAAATCATTCACTTCTCAGCATTTTACAGT
TTCTTCGGGTGTTCCCCAGGGCTATACATAGGTATACATTGTGCTGTAATTACTAAATTT
GTTCACAATTTCCCAAAACCTTGCTCAGTTACAGTCACATCAGTTTATAAGTGTGTGTGA
GAGTGTGTATGTGTTTAGCTTTCCTGGTGTTTAATTGTTCAATTGATGTGTTTAAGTGTT
TCATTCACTGCTGTATGCTTTTTCAGCATCTTGGCTGATTTGATGTATTTTTGATGAAAA
CAGGACTGGTGCGACAAAGTCTTTTTTTATTCATGTTTTTATTTACAAATGTTTTCGTTG
TTGGGGCTGTGCCCTCTTCTCAGGATCTTCTGTGTCTTTTCCAGGATCTTTTCTTGAGGC
TTGATCTTTTTTTCTGGATCCTCTGTTGTTGCTGTGACCTTTTTTTTAGGATTCTTTGTT
GCTGCTGTGTCCTTTATTAAACTCTCCTGTTGAATCTGTAACCTTTTTAGCGTCAGGAAC
TGTGGTGCTCATTAGTGCAAATAATCTTTCCCATCCATTTGCACTACATTCCTTATTTCT
TATTCCTTGACCTGAAACATACAGACACACACCAAATCAAGGTTATTGATTCAGATTCGT
CACAATAAACAAAAACCATAAAATCCATCAAAAAAAAAAACTTTTTCAAATAAAAGGAGA
ATCTATTTTCCAAATCATTAGAAGCTGATCTACAGTTCAGTACCTTAAACCATTGATGGA
GAATGATTTCTTCCAGAGGAATCCGCTGGCTTGGGTTTTCCTGCAGGAGAGCTTGAATCA
AGTCACAGCATTCTGTGCAGAACGATGGTGGGAAGAAGTGAGAGAAACACATTATCAACT
TCAACTTTACATCTGCTGTCATTTTATTCATCTATAAGATCTGACTCTACTCTCCTTTAG
AATCAGAACATTGTCACCATTATCCAATATCCAACTCTTAGTTTTAATCCATCATTTTGT
ATGATTTAAACTACAACTGCTCGTCTATGATGTGATGAATGACGTCTTACCTTTTGACAA
TCCAGGCTCAGTCCAGTTTCCATCATCGATCCTCTGCGTGTCCGTGACTTCAGGAAATCG
TTGACACAGCAGCAGGAATAACAGAACTCCTAAAGACCATACAGTGGATGGTTCTGCATG
GTATTCGTCGTCCAGGTAGTACTCTGGTGGGAAGTACTCCTTTGTGCCTGAAGGAACAAG
ATTTGGTCTCAGCATGAAACACTAAAGCATGTTTTCTCTGTAACATGAAAATACATGATT
GGTCAAATTGACAGTCCAGACTACAGGTGTTAAGTTTAATACATACCACAGAAACTGTCA
TAGCCAGATTCCTGGAGAAGAGCTCCACAGCCAAAGTCAATTAGCTTGACCTCCAGCGTG
TCAGTGTTGACCAGCAGGTTCTCCAGCTTTATGTCCCGGTGGAATACCCCACGTCTGCAG
CACATGAGACCGGCCGTTGTTGCCTGCTCCATGATCTTTTGAGCCTGGCGTTCAGTGATG
GAGCCGAGAGACATTATGAAGTCCAACAGATCTACACATGGTGAAGGTCGTTCCAGGATC
ATGATGTAACGATCCTGCTGGTCCTGCCAGTCCAGCAGCTCAATGATCTCTGGAACCTTG
CCGCCTCTATGAGCCAGTATCAACAGGCCGATCTCTAAAGGAAGGGGCTCAGGATGACCA
GCCTAGAAGAAAGATTAGTTAGGCGGTGTTGCTTCCCCAAATATACTGTTGTCAGTGCCT
TTACACGTTTAAGTCTACTTACGATGTTGATGTATTTCATGTTCGGTGGCTTTCTGGCAA
TTTTTACTGCCACCTGTTCAACAAAACAACACTTCTGTTATAATCACATCAAGTGCACTA
AAAAGTGAACATAATATATGTTAAAGGGATTGTTCACCTCAAGGCCATCCTCCAAGCGCT
TCCCTTCATAGACGCTGCCAAATCCTCCCTCTCCAATCTCCTTGCCGAGTTCATACTGGT
CCAGAATGTCACCTGTTAAAAGATGAATAATTGCAGCTGATGTGAAATGTCAAGCACTGA
CAGACACGTGTGTAATGTTTGAGGTGGAATAGACATATGCCTATATTCAATAATTCAATA
CATCGTGAAAATGAACCTGCACAATACTGATATGGTGGACACTTCAAAATACAGCAAACA
GTGATTGAAACTTTTAGAGTGCTTTTTAAAAAATATATTTATATTTACAGAACTTAATGT
AATGTACTCTACTTCATACTGAAGAGGATCATGAGAGAAGGCCACACATTCTCAAATGAC
CACTAGATTTACCTTCAGAACTCTTCTTGTGGATCTGAACAGGAGTCTGGTCCTCCTCAC
TAGAGCTGCTGCTGGACTTCTGGACTTTACAGGAGAGCAGCTTTTCAGGACTGTCAGTCC
TTCTCCTCTTTCTCTCATTTTCCTCAGCAACATCAGTGGACTGAAGGCTGGTGATGGATA
TCGGAGGTGTATGAGAATGGAAATCATTCACATGAGAGCTGTGACAACTTCGTTTTCTCT
TTTGGCCACAGAGAAAAGTCATCCACTGGTTGTCATCTGTATTTAGAGATGTAAGACATG
CATTAATGATAATGATAATGGCTTATAAAATTGATTTGTATTTTGATGTAAAGTGTAAAG
ACACACTTCATCTTAGAGATCAGAAACAGTCATGAATTGGGTTTCTTATAGTGAATGCTC
ATAATTTGCCCTCAACAAATCTGAATCATACACATTTAATGCCCATTATTGAGTCCATTG
AATATTGATATTTATACCATTTTTATATTTCAGTGATATTATTAATAATCTGCAATTATT
TAAATGATTTATGTACAATACAGATTGTTGTAAAGATTTCTCTTTTAGTGGATAAAATAT
GAGAAACTTTGATTACCAAACAATTAGTTCTACTTAGATTTGTGTTAGAAACCTAAAACA
AGTTAAAAAGTTATTTTTTTTTATTGTATGTGTTCGGTTTTTAGTTACTTTACT
>Drerio-B-G3215-Map5#CLASSII/Unclassified/nan
ATTATATATATATATATATATATATATATATATATATATATATATATATATATATATATA
TATATATATATATATATATATATATATATACACAACAGTTCTGTCTGGTTCTCAAATCTG
ATTGGCTGATAGCCGTGCGATATTCTGCAATATCAGAACTCCTACAGCCTCTTTACCCTT
TGTGTATTACTCCGCCCACATACAGCCAGCAAAAAGCAGACACTACAGATCTAAAGTTTA
AAAGATGCACGCTCAACTGTTTAACTGTCAGCTTATGATTTGAATCCTGGAAGAAAGTAG
TTCCTCATACAAAAGGGTTTTTGAGACTCTCCATGTTTGATTTTGTTTTTATATACACAA
TTATGCCGTCAAACTGTTGTATAAACGCAATATCACACTCGTAGCAGTGCGATATGGCTG
TATATCGGCACTGGTAGGGGGCACTAACGCACGCCTCCCACCAGTGCCGATATACAGCCA
TATCGCACTGCTACTCGTGTGATATTGCTCATATATATA
>Drerio-B-P619.15-Map5_reversed#CLASSI/DIRS/nan
ATGTAAATGCAGTTCCCCTTCGGGGGGAACTTCAGCACTATAAGTGGATTTGATTGTAAA
ATCCACGCATTGGGAGGTTCGGTTCAGAAGCTACTCGTCTGAAAGAGTATTGAACGGGCC
AATTAAGAATGAATTGGCAGCGCAAGCCTGCGCAGGTGAGCGGCATAAGCAATCAACTGA
GTATATAAGCTCACCTGGCGCCAGCAGACGCTATCCTTTTCGCTTCAGAGACTTTCTGAT
CGAGTCGATGAGGGTTCCTCCTGCTGTGACCAGCGATTCTGAGCGAACGAGAGCATTCTC
CCGGTCCAGAGTGTGTACACGCAGCGGCAGACGGTCGAGCTGGGTTTCTCCCTTGCCTGG
CGTTCTTTGGGTCCGGTCCTCCAGAGCGGTGCGTATAAAGTTGCAAACTTCACAGAAAGA
GCAACACAGTCGTGCAGCACGTCCTTTTCAGGACGGCGCTCCGACTGTGCGTTTCTGGAT
GCGGTGGTTTCCTGTCCTCGGATGATGGGCGCGGGCACTGCGTTGCATGTCTGGGGGGTC
CAGCATGTTAATGCGCTGCTCGCGGGCAGTTCATGTCGTCATTGCGATGCCATGACTGTT
GCGCAGTAAAGATCGCGGTTAGCCTTTGCAAAAGGGCGAACCACCCCAGTTGTCCCCTGC
TCTGCAGCGGGCACTCGGGCAGATCTGAGGGTTTCAGCGAGAGATAATCCGTCGCCCACG
GGCCCGCGGACCTCCCGCTCCTCTAAGCGCTCCATCCAAGCTTCGGGCGGGGGAAGCGAT
CCGTCTAACAGATGGTAGCCCTTACGCCCGATGACACCGGAGACCAGATGTCCACCGCGG
CATCGGAGGGTGGGCTTTCATTGTCCGATGATGATCCAGACCCGCTCGCCCCCTTCGGGC
TGGTGAGCGCTGTCACTACGGATCCTGAAACGGACATGTTAGCCGTGCTTTCCCGGGCTG
CTTCGGCCGTGGGTTGGAGATGGTTTATCCCCCAGCTCCGCGGCCGGACCGACTAGAGGG
GCGTTCCCTTCTTCCCGGAGGTGCACAGTAGGCTCACGCGGTCTTGTAAAGCACTTTTTT
TCTGCTCGTGCTGCGTGTCCCTCCACCCTAACCACTCTTGACGGTGAAACAGCCAGGGGG
TATGTGGCGATTCCTCAGGTTGAGTGCGCGATGGCGGTAAATCCGCGCGGCGCCTCTTCT
TGGCGGGGTCCGCCTCGTCTCCCATCCAAAGCCTGTAAGTTATCTACCTCCCTCGGAGCT
AGAGCTTACATAGCTGCGGGCCAGGCTGCTTCCGCCTTGCATGCGATAGCCACCTACCAG
CGCTACCAAGCGCAGGCGCTGGCCGAGCTGCACGAGGGTGGGTCCAACCCAGGCTTACGA
GCTTCGCACCGCCGCCGACTTAGCTCTTCGGACTACTGAGTCCGCTGCGTGTGCGTTGGG
GAGGACGATGTCCACATTAGTGGTCCAGGAGCGCCACCCCTGGCTGATATGCGCAAAGTC
GACAAAGTCCGCTTTCTTGACTTCCCCATATCCCCAGCCAGGTTCGGCGACACTGTCTGT
GAATTCACCCAGGAATTCAAGGCGGTGAGAGAGCAGTTGGTGGGTGATGTCTTATCGGCG
GTCCGTAGCCCGCTCCGCCCGCCGTGCCATTCATACCTGCTCCTCGCCGAAGGCGCCCGC
CTACGAGAGCTGCTCCGCCCCCGCACACGCCTCCGGCGAAGCGAGCGCGTCGGGCACCTC
GGAAGCAGGCAGCCCCCCTGCCCAGAACGCCGCTAAGTCCGGCAACGGACCGCGAAGCGC
CCCTGGGACAGGCCATCTGGAGAAGAGGGAACTTGCTCTTTCCCCGCTGGAGGGCGGGGC
CCCATTTCCAACGGCACTTTTTACTGCCATGAAAACATTATGAAAGGGCACTTTTCACTT
CCCCAGATGTGACAGCCCGAAATCTGCCAGTCTGGGACGCTATGCTTTCTAGCTTGCAGA
TTCGGTGCGTTTCGCCAGTGGCTCACGAGCGCTGGGAGGACGGTCTCCTTTCTCCCACCC
CTCGAGCCTCCCCTCCGGAGCTCGGGTTCGGAGTGAGAGCAAATATCTCACCTCCAGCTT
TTCCGTGGGACCCGCGAGCTTCCCGGATCAGCACACCCACTCCGCGCTGCCCCACTGCTG
GTACGTCAGCGATTGTAGCGATGAGTCCATTAGCGAGAGCTCTGCCTGCCTGGTTAGCGC
GGGCCAGCTCTTCGCGGTGGCTCATACGCACAATCAGACTCGGCTATGCGATTCAGTTCG
CGAAACGGCCCCCCAAGTCGCGGGTGTGTATTCACCAGGGTCAGCCCCCTGTCCGCCCCT
GTCTTGCGAGAGGAGATTGCTGTCCTCCTGGCGAAGGATGCAATCGAGCCGCTCCCTCCA
GCCGAGATGGAGAGCGGGTTTTACAGCCCACACTTCATCGTGCCCAAAAAGAGCGGTGGG
TCACGGCCAATCCTAGATCTGCGCGTTTTGAACCGCTGCCTGCACAAGCTGCCGTTCAGA
ATGCTCACGCAGAAGCGCATCCTCCGGTGCGTTCGTCCTCTGGGTTGGTCTGCAGCATTA
GACCTGATGGACGCGTATTTCCATGTCTCCACTCTTCCTCGCCACCGACAGTTTCTGCGG
TTTGCGTTTGAAGGTCGAGCTTGGCAATACAAAGCCCTCCCCTTCGGGCTCTCTCTGTCT
CCGCGGGTCCTCACCAAGCCCGCGGAGGGTGCCTCAGCGCCCCTTCGGCTCGCGGGCATC
TGCATACTCGATTTCTTTACGACTGGCTGATTTTTGCCCTCTCTCGGAGCAGTTGATTAT
GCACAGAGACAAAGTGCTCTGGCACTTCCACCTGTGGGGGTTTCAGGTCAACCGAGAAAA
GAGCAAACTCGCCCCCGTGCAGAGGATCTCTTCTCTCGGGCTGGAGCTGGACTCGGTCAC
CATGGCAGCGCGCCTCTCCGGAGAGCGCGCTCAGCTGATGCTGTACTGTCTGAGAGAGCT
CGACAGTAAAATAGTGGTCCCACTGAAACTATTTCAGAGGCTCCTGGGGCATATGGCATC
CGCAGCCGCTTCATGCCGCTCGGATTATTCTATATGAGACCACTTCAGCACTGGCTGATC
ACGATCGAGTCCCCAGACGCGCATGGCACGCGCGCGCACACCGAGTCTCTGTTACTGCGC
TGTGTCGCCGCGCCCTCAGCCCTTGGAGCGACCCCTCGTTCCTACAGGCCTGGGTGTCTC
TAGAACAGGCGTCCAGTCTTGTTGTCGTTTCAGCAGACGCTTCCAACACGGGCTGGGGGG
CTGTGCGTTGCGGGCATGCGGCTGCGGACCTGTGGAAAGGTACCCAGTTGCATTGGCATA
TCGCCTGGAGCTGTTGGCAGTGTTCCTCGCTCTCCACCGTTTTTTTCCGGTGCTGGAGCG
GCAACACGTGCTGGTCAGGACGGACAGTACGGCGGCGGTGGCGTATATCAGCCGTATAGG
GGGTATGCGCTCTCGCCGCATGTCTCAGCTCGCCCGCCGTCTGCTCCTCTGGAGTCATCC
GCGGCTGAAATCGCTGCACGCCATTCATATTCAGGCAAGCTCAACCGTGCAGCCGATGCG
CTCTCACGGCAGCCTTGCGTCCTGGAGAATGGAGACTCCACCCCGAGTCTGTTCAGCTGA
TATGGGCGCGATTCGGGGAAGCCCAGATCGATCTGTTGCTTCCCCCGAGATCGCTCATTG
CCAGTTGTTCTTTCCCTGACCGAGTGCTCTCGGCACGGATGCACTGGCTTACAGCTGGCC
TCGGGGCACGCGCAAATACGCGTTTCCCCCAGTGAGCCTGCTCGCGCAGTTACTGTGCAA
GGTCAGGGAGGACGAGGAACAGGTTGCTGGTTGCGCCCCTCTGGCTCAACCGGACCTGGA
TGTCAGAGCTCTCCCTCGCGATAGCCCTCCCCTGGCAGTCCCTTCGAGAGAGCACCTACT
CTCTCAGGGACAGGGCACCACCTGGCACCCTCGCCGATCTTTGAAGAGATTTTTAGACGC
GAGGAAGACTTAGGTAACCTCCGATTGCGGTGGCTAATACCGTCACTCGGGCTAGAGCCC
CCTCCCCGAGCGCGCCTATGCCCTGACGTGGAGTCTATTCACTGAATGGTGTGTCTCTCG
CTGAGAAGACCCCCGTAATTTGCCAGATCAGCGTTGTGCTTTCTTTACGCCGAGAGAAGT
TGGAGAGCAGGCTGTCGCCCTCCACACTCAAGGTTACGTGGCTGCCATCTCCGCTCTCAT
AACGCGGTGGCTGGCAGCACCGTGGGAACGCATAACCTCATCATCCGGTTCCTCAGGGGC
GTTAAGCGAATTAATCCACCCCGCCCCCTCTCATGCCCTCTTAGGATCTCGCCCTCGCTA
CACAAGCCGCGTCAGATCCCTTCGATCCTCGACTCAGTATCTTTCTGTCCCTGAAGACAG
CTCTGCTGGTCGCGTTGATATCGATTAGAGGGTCGGGGACCCGGAGGCATTTTTCGGTCA
GTGACTCGTGCCTGTAATTGGGCTGGCTTCTCTCACGTCCTGAGACCCCGCCCGCGATAT
GTGCCCAAGGTTCCTACCACTCCGTTTTAATACGAGGTAGTGAGCCTGCAAGCGCTGCCC
TCGGAGGAGGCAGACCCAGCCCTTCTTTATTGTCCAGTTCGCGTTTTGCGTATTATCCGG
ACCGCACTCAGAGTTTAGATCATCTGAGCAGCTCTTCGTCTGTTATAGCGGTCGGCAGCA
GGGAAGTGCCGTACCGAAATAAGTTCCCACTAGATTGTGGATGCCTTTCTTTCACTATCA
GAGCCGAGATGAGCCGCGTCCCCCGAGAGCGCGTGCGCACTCCACTCGGAGCTTCGCATC
CTCTCGAGCGCGCGCACGCGGCGCCCCTCTAACAGACATCTGTAGAGCTGCGGGCTGGGT
GACACCCAACACATTTGCAAGGTTTTACAATCTGCGAGTGGAGCCGGTTTCCTCAAGGGT
ATTAGGTAACCCTTGGTGATTGAGGAAACAATTCGGTAGGGTGTTGAAACACGCTTGCTG
CGCCATTTTCCCTAACACGGAGATACGTGCGCCTTTTTATCTGTCAGTAAAGTTCCCCGT
CAGGTGAGCCCTGCAGATTCCTCCGTGGCCCCCAGCACTGACTCAGCGGAGGAGTCACTT
GCTGGCCCACTACGTTGTAGGTCTGCCCGCTGGTCAGCCCGCGTTTTGGGTAAAGGTGCC
TGCTATGCGTGATCCCCACTAGGCGATCCCATATGCTTATTCCGCCACGGTTAA
>Drerio-B-R1727-Map4#CLASSII/Helitron/nan
CTAGTAAAATGCTAATTCATGCTAGAATCACGCTAACAACATGCTAATTCATGCTAGAAT
CATGCTAGTAACATGCTAATTCATGCTAGAATCATGCTAACAACATGCTAATTCATGCAA
GAATCATGCTAACAACATGCTAATTCATGCTAGAATATGCTAACTCAAGCTAAAATCATA
CTAAAATGCTAATTTTCATACTTTTTAAAACTGTTTAAACTAAATAAACTATTACCGTCA
GGCTTTCACAAGCCAGCCTCAAAGTTTGTTCTCAAACTTTAAGAATCTAGTTATTCTTCT
TCTTCTTCTTCTTCTTCTTATTCTTCTGAGACTAATTTCAAAGTGTATCTCCTCCTAAAC
TTTTCAAGCTTCATACTTCAAACTTTCGTCAAACCTTCAAACTGGTCTGACTCGGGTTGC
TATATCTGTTCCAACTGATCCGACTTTCGGTTTTCCGAAAAACGACCCGGAAAATTCCCA
AAATTCCCATTGACTTAACATTGGGTCAAACTTTGTGACCTCATAACTCTGCATCAGACT
GTCCTACAGACTTCTAACTGGGCTCATTTAACTCAGTCTAGCCAGCAGCCAATAACTGAT
GACCTTTAAACTTACTAGCCACTCCCTAGCAACCACTTTTGGCACCCTAGCAACTGTCCC
ATAGACTTCCATTGTAAAAGACTGCCATTGACTTAACATTGAGTCAACCTTTGTGAGCTC
ATAACTCTGCATCAGACTGTCCTACAGACTAGAGTCAGGCCCCATTCAACTCAGTCTAGT
CAGCAGCCAATCACTGATGACCTTTAGACTTACTAGCCACTCCCTAGCAACCACTTATGG
CACCCTAGCAACTGTCCCGTAGACTTCCATTCGAAAGACTCTCATTGACTTAACATGGGA
TCAAACTTTGTGAGCTCATAACTCTGCATCAGACTGTCATACAGACTAATGGCTGAGCTC
ATTTAACTCAGACAACCAAACAGCCAATAACTGATGACCTTTTAACTTTCTAGCCACACC
CCTAACTACCACATACTGCACCCTAGCAACTGTCCCGTAGACTTCCATTACAAAAGACTC
TCATTGACTTAACATGGGATCAAACTTTGTGAGCTCATAACTCTGCATCAGACTGTCATA
CAGACTAATGGCTGAGCTCATTTAACTCAGTCTAGCCAGCAGCCAATCACTGATGGCCTT
TTAACTTTCTAGCCACACCCCTAACTACCACATACTGCACCCTAGCAACTGTCCTATAGA
ATGTAATTAGCTGTGCTATCAAATGCTTATAATTCTAACATGCTAATGACATGCCAATCA
TGCTAGCAACATGCTACTCATATGCTAATCATGCTAATGACATGCTAACTCATACTGGAA
ACATGCTAATGACATGCTAATTTGTACTTGAATCATGCTAGTAACATGCTAATTCATACT
AGACCCATGTTAATAACTGGCCTACATGCATATCTTTGCATAGCAGTGTCCTATTGACTT
GGGGGATGGCTCATCTGACTCAGACAACCAATGAGCATCTCAATATGATAATAAAGCTCA
CAAGCCACGCCCCCAAATTGATTCCATAGACTTCCATTAAAATAAGCCAAGATGCATATC
TTTGCAAAGCAGAGTCATAGAGACATGGGGGTTGGTTCATTTGACTAAGACAACCAACCA
CATTCAAGTTCACTCTGTAACCTCGCCCATAGCAACAAAACAGAGTACCCTAGCAACCAT
TCATCAACAGCTATATCTCAGCATCAGAACATCGTAGAGACTTGGAGATTGGCTCGTTTG
ACTCATGCTAGCAAACGGAACTTCCTATATGCTACACATGCTAGCAGTGACTAGCTACAT
GCTAATATTGACTAGCCAAGTACTGTAACTTGCTAGAAATGCTTACCAAGTATAAATGTT
TTATCAAGCATGTATGTGAGGCTTGCCTAGTAACCAACCAGGGTACCCTAGCAACTGCCT
AGCAACCACCCAAATTACCCTAGCAACCGCCTAGCAACCACCTAGCAACGGCCTAGTAAT
GCCTTAGTAAGGGCCTAGCGACCACTCAGGACACCCTAGCAACCGCCTAGCAACGCCTTA
GCAACCACTCAGAATACCTTAGCAACCACCTAGCAACACCTTAGCAACCACCTAGCAACC
ACTTGGGACACCTTAGCAACCGCCTAGTAACACCTTAGCAACCACCTAGCAACCACTCAG
AACACCCTAGCAACGCCTTAGCAACCACCTAGCAACCACTCATGACACCCTAGCAACCAC
CTAGCAACACCTTAGCAACCACCTAGCAACCACTCAGGACACCCTAGCAACCACCTAGCA
ACACCTTAGCAACCACCTAGCAACCACTCAGGACACCCTAGCAACCACCTAGCAACGCCT
TAGGACACCTTAGCAACCACCTAGCAACACCTTAGCAACCACCTAGCAACCACTCAGAAC
ACCCTAGCAACCACCTAGCAACACCTTAGCAACCACCTAGCAACCGCTTAGGACACCCTA
GCAACCGCCTAGCAACACCTTAGCAACCACCTAGCAACACCTTAGCAACCACCTAGCAAC
CACTTAGGACACCTTAGCAACCACCTAGCAACACCTTAGCAACCACCTAGCAACCACTCA
GAACACCCTAGCAACCGCCTAGCAACACCTTAGCAACCACTCAGAACACCCTAGCAACCA
CCTAGCAACACCTTAGCAACCACCTAGCAACCACTCAGGACACCCTAGCAACCACCTAGT
AAGGCCTTAGCAACCAATCAGAATACCCTAGCAACCACCTAGCAACCACTTAGGACACCT
TAGCAACCACCTAGCAACCACTCAGAACACCCTAGCAACCGCCTAGCAACACCTTAGCAA
CCACCTAGCAACCACTCAGAATACCCTAGCCACCACCTTGCAACACCTTAGTAACCACTT
AGCAACTAGTCAGAACACCTTAGCAACTGCCTAGCACCACCCTAGCAACCACCTAGCAAC
CACTAAAAACACCCTAGCAACCATCTAGCAACACCTTAGCAACCACCTAGCAACTAGTCA
GACCACCTTAGCAACTGCCTTGCACCACCTTAGCAACCACCTAGCAACCACTTTAAACAC
CCTAACAACCGCCTAGTAAAATGCTAATTCATGCTAGAATCACGCTAACAACATGCTAAT
TCATGCTAGAATCATGCTAGTAACATGCTAATTCATGCTAGAATCAGCTAACAACATGCT
AATTCATGTAAGAATCATGCTACTAACATGCTAATTCATGCTAGTAATATGTTAACTCAA
GCTAAAATCATACTAACATGCTATTTACACTTTAAAACCACTTAAAACTTTCAGATTCGG
CTTTTCAAGCCACCATAAAGTTTGTCCTCAAACTTTAATATCTAGTTA
>Drerio-B-G4397-Map4#CLASSI/SINE/nan
AAACATAAGTAGCAAAAGATTCAAAGTAAATCGGCACACTGCCACTTTAGCTCTCAAAAA
ATTTTATTAATGTCAATAATTACAAAAACACAACGTTTCGACCGACATGGTCTTCATCAG
GTAAAGCGTTGCAAATGGAAGTCCTCCAGAAATAGACAAACAGCTCTACACAACACCTGC
AGTCAATTATCACAATCAGCTAACAAGCCGGTAAACAGGAACAATTGCATACAATAATAT
ACATCTTAAACAATGTGAAAAAACATGAATACAATTACAAACAGACATTTAAAATACAAA
TACAAATTCTCACTATAGAATTCCTCGGAGACAGTATTCTATAGGCTAGATAGATATAGC
ACATCACACCTGCACAAAATCACATCACTCAAACACAAGGCCAGTAGACCTAGGGGCAAA
AAACATTATGTACATATTTAGTATACAACAATTCATTCATTCATTCTCTTGTCAGCTTAG
TCCCTTTACCAATCCGGGGTCGCCACAACAGAATGAACCGCCAACCAATCCAGCAAGTCT
CTACGCAGCGGATGCCCTTCCAACCGCAACCCATCTCTG
>Drerio-B-G3717-Map3#CLASSII/TIR/nan
ATTAACGCGTTAAAAAAAATTAACGCAATTAACGCAGTTGCCATTTTTTTTTCCCCTGTT
GTGGCCAGGGGCAGACCGGGCAGTTTCCCGTTGGGTCGACGTACTTTTTGGGCCGGGCTG
ATCATCTTCTTCATTCTTCTTATAAAACACAGCAGACTGTCATGTTTTTCTCCCTAAGTG
ATTGACGAGCTGTCACGCTCCTGTGAGCTGTCACGCTCTGAAAGTGAGATGTTTCTTTTC
CGGACAGAGCGGCCCATGTGACATAATCTGCAGCCCATTGGTTCTTTTCTTTATTGACAT
TGGGCTGACCCAATTACAAACTTCAATGTTGGGCTCTGTGTAACGTAGGTGTTTATTTGT
CAGGCGCGAGAGAGCAGAAGCGGAAAGCAGGCATTTGCCTTTCGCGTCTGCACTCTGCAG
TGTGCAGCGGGGCACAGATCAATATATTCCTGTCTGTTCTATCTAGTTACCTATTTGTCC
ATATAAATATACTTTTATTCTTTACTTTTAATCGGCACCAAGGCCCGCGGCAA
>Drerio-B-G907-Map3_reversed#CLASSII/TIR/nan
TGTTCATCTGCAAAGATATTCAGCCTAGTGTCACGGAGAACGAAGGTTTTAAACACCTCC
TCCTGTTAATTTTTATTTAATTATAATAATAATATTAATAATAATAATGATAAAAATAAT
GGGTGTCACGGTGGCACAGTGGGTAGTATGACCACCTCACAGCAAGAAGATTGCTGGTTT
GTTATATTTTTATTAGCCTGTTGTTTACAGTGACAGTGATGTTTCAAAGCAGCATAACAC
TGCTAGTTCACAACCTTAAGTTTTGAATATTCAGTGGCAAAATATATCTTTGTAAAACTT
GTTTTCATAGTTGAAAAGTTAAATCACAATTCTTGTTGTGCAATGCTAAACCTTTATGTT
GAAAGAGTGCAAATATATATATTTTTAATATATATTGCACTTATACATTCTGTTTATCTT
GAAAATACTTAAATAATATGTGCTATAGGTTCTAAAATGGCCCTCTACTGTAAACTGACA
CTCTGGCTCTGAGAGAAAAGCCAGTTTGTAAAAAAAGTCTTGGTTTTACTTGGTTAATAA
ATAATCAAACTCATTCAATGGCACAGCATCCTCTTTCACATCATCTCATAAACTTGATCT
AATTAGTTAGTGCTGAATTATCGCATTGTATCGTGATATGGGTGTGAATCGTATCGTGTT
GCATCGCAATATGTCACAAATGTATCGCTAATATATCGGATCGTATTCTTTGTATCGAGA
TGCGTATCGGATCGGCATTATAGCTTAGATGCCCAACCCTAATATATATATATATATATA
TATATATATATATATATATATATATATATATATATATATATAT
>Drerio-B-P795.5-Map3#UNCLASSIFIED
GGGTTCAGCTATTTTGTTTTTGTCACAGGTAGGATGAAACCATCTGTAGTATATTATTTC
CACTAGAATTCCAATCACATACAAACCCAGTAGTGTTGGAACCACTATATAAGGATTTAA
CATACTCCAACAGTCTGCATACTCAACCACCTTCCAGCACCAGAAGCCCAGTAGCATAAT
CGTGTCCAAACCCATGAGACTATAATAAACGACACTCTTTAATTTTATACTTCCTTCAGA
CACGTTAAACCAGCTGAAGTACCAGATGAGTCCAACAGTAGCTCTGTAAAGCCATTCCCA
ATGTCTTTTCATTAGATCTGTTTTCTGGCTCCAGGCCACCAAAACCAGCACCATCCACGA
AGATAGAAAATGAGCAGTGATGTAGCACGGAAATACACTGGAGAAGAGCGCCAGAGCGGC
CACACGGGGAATCATCAGCAGAAAGTTCCACAGGAAGTAGAAAGCAGTCGAGGTCCATCT
CATCTTGTGTTTATCTTCAAGAAAAGCACGCATGCCGCGGTGGTACGTGGTAACAGTACT
GGCAATTGAGGCCACTGATGAGAGGAGTTTCAAACCTGAGATGAAAAGACCATTGCAGGT
TATTAACAATATCACACAAGCAAGTG
>Drerio-B-G446-Map3#CLASSII/Helitron/nan
TTATTATTATTATTATTATTCCGGCTTCTGACCAAAAAAAAGCAATCGCTTCTCCTCCCA
GGGCTTAGATGCTACAAGCCCCAAATTTGGTCAAAAGCTGTCTATTGCCCATGAGATGGT
TGCTGTATGTCCTCATGCCGATAAGATTTGTAGTTTTTGAATTAAAAATTTTTTGAATTA
AAAAATTGTAAATATTACAATCGAGTATTTGGGGCATATAAAAAAGTATACAATCCTCAA
ATTTGGCCAAAAGATGTGCTTTAAATTGAAGATAATTATCATATTTATTTGGTGTAATTA
TAAATAACAGTTTTCCTATAAATATTTTTTTATATTAAATTTGTAAAATTCAGACTCAAA
GCGTGTCAGAGTGTCCACGAGATGGCGCCAGAGAACCATTTTTGAGCCCTTTGTAATTTA
GTACTGGCCCTTTAAGAGGCGGGGATATCCGTGCTGACTGTTTTGAATCTACAGAAATTC
GGGCTCATTTCAGACGTGCTTGTTACAACATTTGAAGCTGAAATTGCGACCATTTTGGTC
GCATATGCGCCTGAAAATTAATCTATGCGACCTCATAACATATTTGGGCGCATTAGTGCG
ACTGCAGATGGTTGTAGTGCGACCTGTTTTGATTTTTTGTAAAAACGTGCTGAATCGCTC
TTCCCTGCCGCTATATTGGTTCATATTAGCTGTCAATCACTCAAGGTATTCCGCTGTCAG
ATGACAGGGAAGGAGCTTTTATGACCACGGGAAATGCAAACGGCTGAAGAGTAAAAACTT
AAAGCACACAGGTTTGCAAACCCCACCTAAAATTGAGGTGTAGATGAGAGAGATCGTGAC
ACGTCACGTGGTGAATAATGATCCACCAGCTGAGATCACTGAAACTGCGGCTCATAACAA
AGACCAGTATTGCGCCGATGGTTAGTGCAAGAATCCTGCTCTGCCTGCTCATAAATTGGG
TCGGCTGACTCGCCAGCTTTTCCACAAACACAGAAAAATGAAGATCAGCTCAGACTGAAC
CTTTAAATTGACACAAACTGAAACCAAAACTTTTAAAGAGTGATAGAAGTGAGACTTTAC
TTTCTTTCTTTTGTCTATTCTTTTTTGAGGTGTATATTATTTTTTTATTTATTTACTGAT
GACTGCTTTGCAGCTTTCATCATTGAATTGAATTATTTATTATAATCTTTTGTTTGTTTT
GTAGCAGAAATATTATTTATTAAATTGACATGCATATAAAAACAGCAGTACAAAATCAAT
ATTTCTTACTGCAATGCTTCATTTTTGTTTGATGCAAACTATACAATTATTTTATATAAA
GTAACAGACATTTTATAGCAGATAACCTACATTCATGCACATTCAAGGCAGTATCATAAT
GAGAAATGGAATTCATTGTTACTATTATTGTCATTTTCATCATCATTAATATTCTATGGC
CTAATTATTAGACATTCATTTTAGAATTATTGCACACAAATATCAATGTCTTCGCAGCAT
TAGTTAGATAGTTGTTTCTGGTTTTTGTCAGTCCTATTGATGTTGTTTTAAAATACAATA
AATCCCTTAAAAAGCAATTTGCAGCGGTGCTCATTCATTTTTGGTGGGTGCTCCTAAATT
TTTTCTGGTGCTCCTAAATTTTTTTTGGTGCCCCTGAATATTTGAAGTTGGGAGCACCGG
TGCTACCAAGTAAAAAAGTTAATTTCGAGCCCTGATATATATATATATATATATACACAT
ACACACACACACATTTATGGTTAGGGTTATAAGGATTATTTTTTATCCCCCTTTTATGTT
GGCAAAAACATAAGTTTACTTCAGATATTTCTTTCAAAACAGAATATTCTGTACCGCAAA
AGAGCCTTCTCCTCACTTGTGATAATGACAATGAAAGCCAAGCTTTTGGCCTATGCTGTA
CCAAAAAAATAAATAAAATCACCCAGGTGATGACAATTAAATATTACGATTATAACATTG
TGTTAGTGGCCAGTGGGGTGAAACAACGTCATTGGTCAGAATTAACCACGTGATGAAGAT
GGCCTAATATTGTATTTAATGCGATTTTCTTCCTGTAAACTGTATATATAACTATATAAC
TATATATATAACGCTGCAAATTACTGTAAATTGACTGTACTCTTTATTAACTGCAAAACT
GATAAGACTGATTAAATAAAAGACAAATTAACTAAATGTATGTGCTATTGTTTCATTAGT
ATTTTAATTTAATATTTTTCTTCATATGATATTTATTATAATGTAATTTTGTTCAGATTA
TAATATATACTATAAATACTAACTATACTATAGTGATCTGCATTAAACAACCTGAACAAA
TCAGTTCTCTCTCTCTCTCTCTCTCTCGATTTGATCAAAAATGTAAATGAGGCCTTCCGA
TTAACAGTCCAGTGGACCCTAGCAACAGCCTAGAAACCACTCAGAACACCCTAGCAACTA
CCTAGGAATGCCTTAGCAACATCTTAGCAACCGCCTAGCAACCACTTCTCAACCGCTGTG
CTTCCTGCCAACTGCCTTTGAGTCCCCGGCGCAGTCACGTTGGCTTTCTCAAGCCAACAT
CAAAGTTCGTCAACGAACTTTAGGTTCTAGTTATTATATTTTCTTCTTCTGAGACTAAAA
ATCAAAACTCATCTCCTCCTAGAGCTTTCAAGCTATGACCATCAAACTCGGGTCAGACTT
CCGAACTATTCTGACTCGGGTTGCTATGTCTCCTCAGACTGATCCGACTTTCGGTTTTCC
GAAAAACGTCCCGGGACCGTCGGAAAAATCCCATAGACGTAACATTGGATCAAACTTTGT
GACCTCATAACTCCGCATCAGAATGTCACACAGACTTCTAACTGGGCTCATTTAACTCAG
ACTATCAAACTGCCAATGACTGATCACCTTTAAACTTTCTGGCCACGCCCTAGCAACCAC
TTTTGGACCCTAGAAACCGTCCCATAGACTTCCATTCAAAAGACTCTCATTGACTTAACA
TGGGATCAAACTTTGTGAGCTCATAACTCTGCATCAGACTGTCCTACAGACTAATGGCTG
AGCTCATTTAACTCAGTCTAGCCAGCAGCCAATCACTGATGGCCTTTTAACTTTCTAGCC
ACGCCCTAACAACCAGATACTGCACCCTAGCAACTGTCCCATAGACTGCCATTA
>Drerio-B-G1618-Map3_reversed#CLASSII/TIR/nan
AGAGGGGTCTGGATACAGACCTGGGGCCTCATGTATCAACGCTGCGTACGCACAAAAACT
TTGCGTACGCCAGGTTTCACGCTCAGAATCGCTCACGTTTGGATTTACTAACAATGAACT
GAACGTGGGAATGTGCGCAGGTTCACGGCAGCTTTCTGGCTGGCGTACGCACATTTTTTG
TGCGTGTCTGTTTTATTTCCATTGGCGACTCCTAGAGGCAGTTGTGTTAAATTCCTCTCT
ACAAAGTGTCTGAGCCTTGCAATGGCAGCTGTATGAGACGGGTTCATCTAGTAGGTATGT
AAGGTTTCCATACCATACAGTTGACCAGCTAAACATTAAAGCACAATTTGCAGCAGTCGC
CTGTTTTCCCAATGTAATCTGAGCAATCTACTGCACGCACATTGCTATAAAGACACTATC
TGAAGATGAATTTGCATGCGTGAATCAGAAACATTTCCATTCAATAAATGTGCAAATAAA
ATATGATGCACAAACTTATTGATGATTCCTACTTGTCTTTCTCGTGATAAATAGTGGGCA
AAATCTGATATGTAGCGGGGAAAAAAAGAAGAAAGAGTTCATCAGACGCTGGATTCGAGC
CGAGTTTATGCTCGAACATGTCAATACATGATCACATGCGTCTTACGAGGTGCGCCACTG
AGACTGCTAAGGGTACTGCAACATTTTACAGATATAAACCACACTATTTCTTTTTTTAAT
GCACTCAGTGCGATGTTCAGACCCAACTGTGTTAACCGCATCAGCTAAACTCTCCCACTC
TATTTTTTTCTTTTGTTGTTAATTCCGGAGAACAAACTTGCAAATAACACCGCTTTTCTC
CGGTCTACCTCCGAAAGCAGCACCTCCATTTCACATTCTGTTCAAAGTTTCTCTTTTTGC
TTGATTTTGCCTTTGCTTTTTCGTTGGGTTTTTCCATTAGCATAGTCATTAGCATATTCA
TACGGGGGAGGAGGCAGGGAGGGGTTTTGTGCTCGTGCATGTTGCGCTCAGTTTCACGTT
CATTCGGATGTACAAAAGAATATGCGTGAGATTCGGCGTACGCAGTGTTTCATACATCTG
AATTTTTTTCTGCGTACGCACATTTACAGCTTTGTGCGTACGCAATGTTTTAGTAAGATT
TCCACGCAAGTCTTCGTACATGAGGCCCCTGGTGCAGTGCAATCTGAGCTGCATCCAATG
CTTTTTAATGGGCTCACCTAACCCCACCCCTAACCCTACCCATCACAGTGATGTCACTCG
CTCCATTTGAGTGCATTGTGTCTGACATTGCATCGCTGAGTGATGCAATCTCAGCTTGCA
TCATAAAGGCTGCATCCAGATACTATTG
>Drerio-B-R1645-Map3#CLASSI/LTR/nan
GCAAATTATTCTGCCTCAGACAAAGACCCATAAATTTAATATTCCAGGAAGTTAGCTTCT
AATTGGTCAACTTTCCATGGAGGGTGGATCCGAACCCGCCCTATAAAAGTTGAAAACCAA
GCTAAACTCTCTCTCTTTGAACTCTCTCTGTTCAAACTCTCCTGGGACCTCCCTTGACCC
TCTCATCAAACACGCTGCCTGGAAGCTCCCCCTCTCTCTCCCAACTCCAAGCAACCCCCC
CTATCTGCTCCAAACCACTGTTTTGAACCTTCATCAAACTTACAACTTCCTCACACTAAG
AAACCTCCAAGAAAGCAGGCGTAAACCCAGACAGAAAGGGGTTAATCGCACCACGCTCAG
AAATTTCACTGTTCAGAAACTTTGCAGCGTCAACCAACAAAGGATCAGCCAACCAACCAC
GTGCTCAACAACGGGAGCTCGGACATCACGAACAGACCGCAAGTATCACCTTTCTCCCAA
CATCTAAACTGGTGTGAACTAAATTAACCCTAAAGAGACAATAGAAGGGTTATATTGAAT
TTGATTACGTTTGGTTTGCTTGGTTTGTGCTTACAAACCAAGAGGTTTTCCCATCAGTAC
ATCTTCTCAACCTCTTACCTCACGTTTGCTACTCTTGCCTATGCTTGTATGAATGTGTGT
TTGTGTTAGGTGTTAGTTTCTGTTAGATTAGTCAATAAAGTTTAATTTTGTATAAAGAAA
GGTGCCTGTGTATATTAATGAATCTAATGTCTTGAACTTTGATCTTGCTACCCTGCTCAA
ATTTTATGTTGATAGCATCGCTGAACGATTCGTTTGTTCGGATCAAAAGAGTCGATTCAT
TTGAAGCCCCGTTCAAATTAATCTTCCTCCCGCTAAGCTATTCCGCTATATAATGTTCCA
GAAGGTACACAAGCCTTGAAATCTAAATCATAACTCACAAAATTATAACGGCGGAAAAGG
CGCGGGAAGAATAACCTTGAGCTAATTTACTACAGTAATAATGGTGTAGATATGCGAGCA
CTTTAATCTACAGTATAATTTGTCACAGATTATTAATGTGGATATGCGTGCAAGTTAATC
TATATTATTATTATGATGTGCTACCTGTTTATTTGTGGAGAATAAACAAAGCATGAAATA
TGTAATTTATTACAGATTTTTGGTGTAGAACGCGGGGCAAATGTAATTTATTACA
>Drerio-B-P563.190-Map4#CLASSI/LTR/Gypsy
ATATTGTAACCCAGGTTACTAGTGGGTAGTATACAGCAATAGAGCAAATAGAAATATGAG
GAAAAAACATTGGCAGAATACTCGATTAAATAATATACATTAAAATTATTTACTTATATA
AATAATTTATAATAGAGTATTATACAGCATTCAAGGGAATAGTGCTTTAGAATGACATCA
TCGTGCCTTACACTATAGCAGCAGATCAGCTTTCCAAACAATAACAAATCTCGCTTGTCT
GTTAGCTTGTGTTTACCGTTGCTATGGTGATTCAGTGTTCGCAAGGGAAAGCAGAGATGT
AAGTTGTTATATTAATAACAGTAATATAACTATTAGATTTACATCTTTTAATGTTTTAAT
GCGTATTAACTGTGAAAATTGACCATTAATAAGATGCTGACATGATTTCAATCATATATT
TTTAATGAAGGATTGAGAGAGAAAAAAAACAAGATTTGTCTCTGAGAGTGAAATCTGCAC
ACGAGTGCCACCTGGAGTTTTCCTGTTTGTTTCATTTTGATTTTGAATGATTTCCTTGGT
GAGTTCGTTTTTTTTTTAATTATTATTATTGTTTTCATTATAACATGATTTAAACTAGTG
TCGAAAAATGTGTTTCATTAATTAACCATTTGTTTGGTCTAGTAAAAAACACAAAGTATT
ATACAGAGTATTATACAAGTGATTGTGTAAAGTTTAAGTGAGAAAAGTTTAAGTAAAATG
CTGTCATTTGTAAAAAGAAAATGCCAAATAGGAGAGAGAAATAGGAAAAACACAGAAATT
CAGCATAGAGAAGCATATACATGGTTATTTACTGTTGCTGTTTATTTAGAAATGTGTTAA
GCTGAGTTAATGCATACACTGTAAAATGCTAATGGTTTCTTTGGCCTTGTGTTTTCAAGG
CCAGGTTTTTTTTTTCTTTTCCTTGGTTTTGTTCGTTTGTGCATCTTCTTCTGATTTTTC
ATCGGTGAGATGTTCTATTGACGTCAGTTGCTGGATGTGATCTGCTCTGGATTCGAATTA
ATTGAAGTTTGAACTCTCTTCTGGATTTGGATTGTCTCAACTTCCATCGGCGTGTCTAAT
TGTGGAGTTGGACTGGCGAGCCTCCCATTAAGTGGATTCTTTGGATACACCTGTTGAAAA
GATACAAAGTAAAACCTATTCAGCGTCATGGTAGGAGTGTAAATTTACAACACACTCACA
AGTGCAACATCCTGGATCTCTGGAACTGAATTTGCAACCTAGTTGTTTTGCAAAAGAATC
TTTTTGAAAGTTTATCACCTTTACTGGACTTTTGGAACATTTTGAAATGTTTTAAGTGAA
TGTTTTATTTTCATTTTTATTTTATTTGTACATTGTTCCTTTAGAGTGTTCATTCGTTGA
AATTTTTGAATCTTTATAGAGAGAGGTTAACTGATTTAAGAAGGGAAATCTTGATTATAT
GTTAAATAATAATACAATTTTAATATTGTATTATTAACTTACACTTGCAAACCTTTAATA
TAGTACTGTTATTAGCATATTAATATTATATTATTGTTATAATAGTAACCAAAATATAAT
ATTAGCCTTAACAATAGAAAAACAGAAAAAACAACAATATTAACTTACCTTATTAGTGAT
ATAGCCTGTGAAGAAAGAGAAGTGTTATTAGAGAGTGTAAATAAGATTGAGGTCATTAGA
TAAGTGTGAAAAAATCTAGAATTTGTTTTATTTATTTATATTTATTTATTTATTTATATT
ATATTTCAGTGAACATTTTACAATACAATCTTTTATTATTCTTACCTCTGTGTCCGAGTC
CTTCACTGTTGTTGTATCTTCTCTCTCTTTGGAGGAATTTAGACTTCTGAGCATCTGGTC
CATTGATTAAAAGCTTATAATACATTTGTGTACCGAGGGTTACATACCAAAAAGTGGCGA
GAGCCAGCCAGGAGAGAGATTGCAACAACAGTGTCTAATTACAGTATTCGAGTTCACTAT
AAATATTACAAATCGGAGAGAACTTTAACGTCATGGATATCATAGAAAAAGAGAATGTAA
ATATCTCAAAAACAGTAATTGTGGGTGGAATGACACTGACTGAGACAGACTCAGATTTAG
AGTCATGGCTTTTAAGATATGGTAGTATTAACCGACATCTTCTAATTGATGACCCTGACT
GTGAGTTTCATCGACATGCTATCATAGAGTTTACACATAACTCCGCGATGAAAACATTGA
TGCCTCTTTTGCCTTTAACTGTAGTTAGTATGTCAAACCCAAGTACCACTTTCATGGTAC
GTGCTTTAAGCTGCGTTTACCCCCATATTGCTAGTGATAGTGCTACTAATGGATATCTGG
AGGAATTGCAAAACATTGCTAGTTTTAGTGGGAAATCCATTGAGGAAGTACTCCAAACAG
AGTTACTGAAGATTAAATTTGGCCCTTCTCATGCTGAATCACTACCTGTTTTGGATAAAA
AGCTTGAATTTCCAAATGCAGCACGTTCTCAAATACTTGATCGTAGCACAGTCAGTTCAC
CAAATAGACTGCTGTCCCCAGTCATATCACAAAGTATGATTACTGAACAAACAGCTTTTC
CTTCATCTAGAATTTCACCATTTCATGAAGTTGAGTCAACAAATTCAAAAAACCTGTCCA
AGGAAAGCCTTAACCATAGAAGTACTAAACCCACAGTAACAGTGTCATCCCATCCAGCAC
TTACCATGGATATAATTGATCCTCCTAGCGTGCAAAAGGTAGTAGTTGAGCACATTGTCC
GCACAAATGACACAGCTCCAATGCACCATACCTCTTTTCGCCTCCGATCTTTCTCTGGAA
AAATTCCTAGACCTGTTAATGAGCCAGACTTTGACACTTGGCGTGCCAGTGTTGATCTCC
TACTGACAGATCCTTCTATATCTGACTTAAATCGAGCCAGAAAAATCATAGACAGTCTGC
TTCCCCCTGCTGCAGATATTGTTAAACATGTCCCACCAAACAGTTTACCTGCAGTATATC
TAGAATTGCTGGAGTCTGTATATGGCTCTGTAGAAGACGGAGATGAGTTATTAGCCAGAT
TTATGAATAGCTTCCAAAACAATGGTGAGAAGCCTTCAACTTACCTGCACAGATTACAAG
TACTCTTAAGCACAGCTATTCGACGAGGTGGGATATTTGAAGAAGAGAGAAACCGATATC
TTCTAAAGCAGTTTTGTCGCGGCTGTTGGGACAGTTCCCTCATTGCTAACCTTCAATTAG
AAAGGAGAAAAGCCACTCCTCCTTCATTTGCAGAATTAGTAGTTCTCATCCGTACAGAAG
AAGATAAAAATGCCTCTAAAGAAGAAAGAATGAGAAAACATTTAGGGCTAAATAAACACT
ATCCTGCCCCCTCGAAATTCAGACTGTCAGCTCACCAGATATCTGCCCACCAATGTGAAA
CGCAGGATGATCAAACTGACACATCTCTCGCAAAGCAAGTGTGTGAACTCCAAACTCAAG
TTGTTGCACTGCAAAACCATTCAAGCCAGAAAGAAAAGAAAAAAAATGCAAAACCAGATG
AAGTGAGTGAGCTGAGAAATGTTGTCACTGAGTTACAGGCACAGATTACAGCCATGCAAA
CTACAGCCACTCCAAAAATTAAAAGTGATGTAGAAGCAACTGAAATTGCTGACTTAAAGA
GACAGATTGCTGATTTAAAGGTTCAACTGACTGCCCCTGATATGTATAGAAACCGCACCA
GAAACTTGCTGCCTGAACCTAGAGCAACAGATTGTTACAGAGCTAGTAAACTACCTGAAA
GTAGACCTCGTCCGGGGTATTGTTTTAGATGTGCGGAAGATGGTCATCTTGCCAGCAGCT
GTAGTAATGCTCCTGACCCTACTAAAGTTGCTGAGAAAAAACGCAAGTTAAGGGAGCGAC
AAGCCCAGTGGGATACCCAACAAGTAGCAATAATGAATCCTTTAAACTGAGGACGGTCTC
TGTAGAGGGGCATACAGAGACTAAGAGAAATAATAATTGCCCTGAGAAACGTAAACAATT
GTTCAACCAAAATGCGTGTGACGCACCCCCTTTGAGAAATTTACCAAGAGGATTAGTGGG
AGTGAAGTGTACTGCCCAAATAACTGTTGGTAATAAAAGAGTTTCCTGCCTTCTGGACAC
AGGGTCCCAAGTAACTACTGTTCCCTGGTCATTTTATCAAGAGAATTTATCAAATTGTCC
ACTTAAATCATTGGATAACTTGCTGGAAGTGGAAGGGGCAAATGGTCAAACAGTGCCTTA
TCTTGGATATGTGGAATTGACTCTTAAGTTTCCCAGAGAGTTCCTTGGAACAGAGACAGA
AGTGCCCACTTTAGCCCTGGTAGTCCCAGATTTGATGAACACTCCCCAAGTTCTAATTGG
CACAAATTCATTAGATGCTCTTTACAGCAACTATGTCCAACAATCTGCTTCCTTTCCTCA
ATCTAACTTCCATGGTTACCGTGCAGTGCAAAAAGTTTTAGAAGCAAGATACAAACAAGC
AAGTGCTGATGTAGTGGGCTGTATCAAATTCAAGGGACATGTTCCAGAGGTAGTACCTGC
AGGATGTACAGTGGTTCTTGATGGACATGTTCTAGTTAATTGTCCTCATGTAGGGAAATG
TGTAGCTCTAGAGTCACCAACTTCACCCGCTTTACCTGGTGGTTTGCTAGTTGCCAGCTG
TTTGCATTCCTTACCCAGCAAAAGGCATCAACAGTTACCAGTTGTGTTACGGAATGAAAC
TCAGACCGACATTACCATCTATCCCAGAACTATAATTGCTGAAATGCGGGCAGTCCAAGA
AGTAATAAAGAGTGGGCAAGTAAATTCCAGCACTGTCAATAAAGAACTTTCTGCTTGTTC
CAATCTCAAATTTGACTTTGAAAATTCCCCATTGACACCTGAATGGAAGAAACGAATAAC
GGATCAATTAAATTCCATGCCTGAAGTCTTCGCCTTGCATGACTTAGATTATGGACATAC
AAACAAAGTCACTCACCGAATAAAGCTTAATGATGAGACTCCTTTCAAACACAGACCTCG
ACCCATACATCCTCAGGACATTGATGCAGTACGAAAACATTTGCAAGACTTGTTAGCAGC
TGGAATTATCCGAGAGTCAGAATCCCCCTTTGCCTCCCCCATAGTAGTTGTAAGAAAGAA
AGACAATTCTGTACGTCTTTGCATTGACTTCAGAAAGCTGAACTCACAAACCATTAAAGA
TGCCTATGCCCTGCCAAATCTGGAAGAGGTCTTTTCAGCACTAACTGGTTCAAAATGGTT
CTCTGTCCTTGACTTAAAATCAGGATATTATCAGATTGAGATGGAGGAAGCTGACAAAAG
TAAAACTGCCTTTGTGTGTCCCTTGGGGTTCTGGGAGTTCAATAGGATGCCCCAAGGCAT
TACCAATGCCCCAAGTACGTTTCAAAGGCTGATGGAAAGATGCATGGGTGACTTGAATAG
AAAAGAGGTGTTGGTCTTCATCGATGATCTGATCATTTTCTCTGAAAGTTTAGAAGAGCA
TGAATCAAGGCTGATGCACGTTTTGAAAAGGCTCAAAGAATATGGACTGAAGCTATCGCC
TGAAAAGTGCAAGTTTTTCCAGACTTCTGTTCGATACCTTGGTCATATTGTATCAGAAAA
TGGAGTGGAGACTGATCCAGTGAAAATCGAGGCCCTAAAAACCTGGCCAAGACCAAGAAA
TCTCAAAGAATTAAGATCTTTTCTGGGATTTTCTGGATACTATAGGAGGTTCATTCAGGA
TTATTCCAAGATAATCAAACCCCTTAATGACCTCACAGTAGGGTATCCACCTCTTCAAAA
ACGTCACCTACAAGAGAACAAGAATAAGCAATATCTGGACCCCAAAAAGGAATTCGGAGA
CAGATGGAATCAGCCCTGTCAACAGGCCTTTGACATGATTATTGAGAAACTCACCTCTGC
ACCTGTTCTGGGATTTGCAGACCCAAAGCTTCCTTATGTTCTGCATACTGACGCCAGTAC
CACTGGGCTTGGGGCAGCCTTATACCAGAAACAAGAGGGACAAATGCGGGTCATTGCTTT
TGCAAGCAGAGGGTTGACAAGAAGTGAAAGCCGGTATCCAGCTCACAAGCTAGAATTTCT
AGCTCTTAAATGGGCAGTCACATCTAAATTCAGTGACTATTTGTATGGAACAGAATTTGT
GGTCGTAACTGATAGCAACCCTTTAACTTACATTCTGACATCTGCAAAGCTTGATGCTAC
CAGTTATCGCTGGTTGTCAAGTCTGTCCACTTACAATTTCAAGCTCCAGTATAGGGCTGG
AAGTCAAAACTGTGATGCAGATGGCCTTTCAAGACGACCACATGGTGAGCTTTTAGATGA
CCCTGCATCTCAGAAAGAGAGAGAGAGAATTAAACAGTTTACCCTTCATCATTTAGATGA
ATTTGGAGTTGAAGATTCTCTTATCCTCCCAGAGGCCATAAAAGCCATCTGTGATCGACA
TCAGATTGGAAATTCCTCACATAAATGCAAATTTTCCAACCCTTCCATTGCCCTTGTTGA
GTCCTTAGCCCTGCATGCAGATGTATTACCAAATGAGTTTGAACAAGAAAATGAGCATGG
TCTTCCAGTCATTCCCTACCTGTCCAACGAAGAGTTAAAGAGACAGCAGAGAATGGATCC
TGATCTCAAATTCATTATTGATTGTTTACAGCGGAATGAAAAACCTTCTAGTTCAAAAGA
CCAGTCGCTTGCTGTTACTCTGTGGATAAGGGAATGGAGCAGATTAGAATTAAGGGATGG
ATTGCTTTATAGGAAGAAGCAAGATCAGGAAAGCACTCACTATCAATTAGCCTTACCTGT
AGCTTTACGTGGAACAGTGTTGAAGAGTCTCCATAATGATATGGGACACATGGGCATGGA
GAGGACACTTGACCTTGTCAGAACCAGATTCTTTTGGCCAAAAATGTCATCATCTGTGGA
AGAGAAAATTAAGACATGTGAGAGATGTGTACGTAGAAAAGCGTTTCCTGAAAAAGCAGC
TGAAATGATGAACATCAAGACTACCAGACCATTGGAGTTGGTCTGTATGGACTTCTTGTC
TTTAGAGCCAGATCAGAGTAACACCAAAGATATATTAGTTATTACAGATCACTTCACCAA
ATATGCGGTGGCTGTGCCTACCAGAAACCAGAAGGCACAGACTGTGGCTAGATGTTTATG
GGAAAACTTTCTAGTACATTATGGATTTCCGGAAAGACTGCACAGTGATCAAGGACGAGA
TTTTGAGTCAAGCCTCATCAAAGAGCTATGTCTCGTCGCAGGTATACACAAAGTGAGAAC
TACTCCTTACCACCCAAGAGGAAATCCAGTGGAGAGATTCAATAGGACCCTTCTCCAAAT
GTTGGGTACTCTTGAAAACAAAAAGAAGTCATGCTGGAAGGAGTTTGTCAAGCCTTTGGT
GCATGCCTACAATTGCACTCGAAATGATGTAACAGGATACACTCCCTATGAACTTATGTT
TGGTAGACAGCCCAGGCTGCCAGTCGACTTAGCCTTTGGGTTACCTGTGGATCGTTCTAC
CAAATCCCACTCTCAGTATGTAAAAGATCTGAAAGAAGGTTTAAGAGAGAGCTATGAAAT
TGCCATCAAAAACTCTGCAAAAGTAGCCCAACGTAACAAGCGCAGATTTGACAAACATGT
GGTTGTTTCTACTCTTGACGTGGGAGATAAAGTCCTTGTGCGAAATTTGAGGCTAAGAGG
AAAGAACAAACTGGCAGACAAATGGGAACCAGATGTCTATGTAGTTATCCGTAAAGCTGG
AGATCTCCCAGTATATGTAGTCCAGCCTGACGGAAAGACCGGTCCAGTTCGAACTTTACA
CAGAGACTTACTTCGACCTTGTGGATATTTGTCTGAAAATGAAATTGAAGAAATGAGTCC
TCCAAATGTTCAACGTAAGCCCAGAACTAGGTCTAGCTCTGCTCTAGAATATGCTCCCAA
AGAACATCAAATGAGTGATCAGTCAGAATCTGAGGATGACTCTCTATATATTAGAAATGC
AGGACGCCAGTTGGAATCCATTACAACGACTGTGTTACCTTCATCACAAAGTCCAGTGCT
TGTAAGGAACTTACCTGGCATAGAGCCCATTGAACCACTCCCTGTCGTAGTGAACCCTGA
AAAAGAAACCTTACCTGATTCCAGACTAGAAGAAGACTTAACAGAAAATCAAAGAGATGA
TGTCAATGAGAATTTCTTACCTGTGCTGAACCCTGCTGATATTGACCCCAAAGAAATTGA
ACCTGAAAGAAGTGGAAATAGTGTTGAAGTACAGATCCATAGAAGGGCGCTTGAATTAGA
TCCTGTTGATGTATCCCATTCTAATGATCAAAATCCACATGTCAAAAATGTTTCAAGTAA
CCAGCCAATAGTGGATGAAGACCTAGATACAAGTGGCCCTAGACGCTCAAAAAGGCAATG
TAGACCTCCTAATAAGCTTGAATATCATAAACTAGGAAATCCCTTGACACTAGTCATTCA
GTCCTTACTACAAGGTCTGAGTTCTGCCTTTACCACATCGTTAGAAGAACCCATACTCAC
TAGAGATCAGCCCTTTGTTGTGCCAGACCCTTTTCCAATTGCAGTGACAACCCAACCCCG
TACATGCCCGAGGACGTGCCTGAATTCAGGGGGGGAATGTGTAACCCAGGTTACTAGTGG
GTAGTATACAGCAATAGAGCAAATAGAAATATGAGGAAAAAACATTGGCAGAATACTCGA
TTAAATAATATACATTAAAATTATTTACTTATATAAATAATTTATAATAGAGTATTATAC
AGCATTCAAGGGAATAGTGCTTTAGAATGACATCATCGTGCCTTACACTATAGCAGCAGA
TCAGCTTTCCAAACAATAACAAATCTCGCTTGTCTGTTAGCTTGTGTTTACCGTTGCTAT
GGTGATTCAGTGTTCGCAAGGGAAAGCAGAGATGTAAGTTGTTATATTAATAACAGTAAT
ATAACTATTAGATTTACATCTTTTAATGTTTTAATGCGTATTAACTGTGAAAATTGACCA
TTAATAAGATGCTGACATGATTTCAATCATATATTTTTAATGAAGGATTGAGAGAGAAAA
AAAACAAGATTTGTCTCTGAGAGTGAAATCTGCACACGAGTGCCACCTGGAGTTTTCCTG
TTTGTTTCATTTTGATTTTGAATGATTTCCTTGGTGAGTTCGTTTTTTTTTTATTATTAT
TATTGTTTTCATTATAACATGATTTAAACTAGTGTCGAAAAATGTGTTTTATTAATTAAC
CATTTGTTTGGTCTAGTAAAAAACACAAAGTATTATACAGAGTATTATACAAGTGATTGT
GTAAAGTTTAAGTGAGAAAAGTTTAAGTAAAATGCTGTCATTTGTAAAAAGAAAATGCCA
AATAGGAGAGAGAAATAGGAAAAACACAGAAATTCAGCATAGAGAAGCATATACATGGTT
ATTTACTGTTGCTGTTTATTTAGAAATGTGTTAAGCTGAGTTAATGCATACACTGTAAAA
TGCTAATGGTTTCTTTGGCCTTGTGTTTTCAAGGCCAGGTTTTTTTTTTCTTTTCCTTGG
TTTTGTTCGTTTGTGCATCTTCTTCTGATTTTTCATCGGTGAGATGTTCTATTGACGTCA
GTTGCTGGATGTGATCTGCTCTGGATTCGAATTAATTGAAGTTTGAACTCTCTTCTGGAT
TTGGATTGTCTCAACTTCCATCGGCGTGTCTAATTGTGGAGTTGGACTGGCGAGCCTCCC
ATTAAGTGGATTCTTTGGATACACCTGTTGAAAAGATACAAAGTAAAACCTATTCAGCGT
CATGGTAGGAGTGTAAATTTACAACACACTCACAAGTGCAACATCCTGGATCTCTGGAAC
TGAATTTGCAACCTAGTTGTTTTGCAAAAGAATCTTTTTGAAAGTTTATCACCTTTACTG
GACTTTTGGAACATTTTGAAATGTTTTAAGTGAATGTTTTATTTTCATTTTTATTTTATT
TGTACATTGTTCCTTTAGAGTGTTCATTCGTTGAAATTTTTGAATCTTTATAGAGAGAGG
TTAACTGATTTAAGAAGGGAAATCTTGATTATATGTTAAATAATAATACAATTTTAATAT
TGTATTATTAACTTACACTTGCAAACCTTTAATATAGTACTGTTATTAGCATATTAATAT
TATATTATTGTTATAATAGTAACCAAAATATAATATTAGCCTTAACAATAGAAAAACAGA
AAAAACAACAATATTAACTTACCTTATTAGTGATATAGCCTGTGAAGAAAGAGAAGTGTT
ATTAGAGAGTGTAAATAAGATTGAGGTCATTAGATAAGTGTGAAAAAATCTAGAATTTGT
TTTATTTATTTATATTTATTTATTTATTTATATTATATTTCAGTGAACATTTTACAATAC
AATCTTTTATTATTCTTACCTCTGTGTCCGAGTCCTTCACTGTTGTTGTATCTTCTCTCT
CTTTGGAGGAATTTAGACTTCTGAGCATCTGGTCCATTGATTAAAAGCTTATAATACATT
TGTGTACCGAGGGTTACATATAT
>Drerio-B-R581-Map3#CLASSI/LINE/nan
TAGATGCAAGATAGCAGAGGACACGGTTGCTCATGCCTTTTGGCTCTGTCCCCAACTGAA
CAGATTCTGGACCAACATATTTGACTGGTACTCCAAGGCTTATAAGTACACTTTTTCTGC
CAGATGCCGAGCTTGCTATCTTTGGACTTTCACAAAACACATCTTTTCTCCCTCAAACAG
TGCAAGCGTCTTTAATGCAAGGCATGGTGGTTGCTAAAAGACTATTGCTTAATAATTGGA
AATCACTGTTACCCCCCTCATTCTAGAACTGGATTTCTGATATGATGTCTGTTATTCAGA
TGGAGAGACTCAGATTTTTACGGACTAGCTCCACAAGAAAATTTTTGGCAACTTGGGGTC
AATTTCTTGATTTATTTGACAAATCTACATCTCAAGAGCAATCCAGTGACCCCTCTGAGG
TTTAAGCTATACACCCTCACTAGTTTTGATTGTATGTTTTGTGACTATGATGTGTGTTTT
TTTCTTTGTGTTTATTTTGTCTCTTTTCTTTGTTGTTTTCTTTTATATTGTCTTTTGTTT
GTCTAAAGTACGAGCCAATGTTAGTTCTTGTTCTGTGTGTGTATATATATATATAAAAAT
GCTTAAAATAAAGTAATTAAAAAAAAA
>Drerio-B-G203-Map3#CLASSII/Helitron/nan
CATGCTAACAACATGCTAATTCATGCTAGAATCATGCTAGTAACATGCTAATTCATGCTA
GAATCATGCTAACAACATGCTAATTCATGCTAGAATCATGCTAGTAACATGCTAATTCAT
GCTAGAATCATGCTAGTAACATGCTAATTCATGCTAGAATCATGCTAGTAACATGCTAAT
TCATACTAGAATCATGCTAACAACATGCTAATTCATGCTAGAATCATGCTAGTAACATGC
TAATTCATGCTAGAATCATGCTAACAACATGCTAATTCATGCTAGAATCATGCTAGTAAC
ATGCTAATTCATGCTAGAATCATGCTAACAACATGCTAATTCATGCTAGAATCATGCTAG
TAACATGCTAATTCATGCTAGAATCATGCTAACAACATGCTAATTCATCCTAGAATCATG
CTAGTAACATGCTAATTCATGCTAGAATCATGCTAGCAACATGCTAATTCATGCTAGAAT
CATGCTAATAACATGCTAATTCATGCTAGAATCGTGCTAATAACATGCTAAAATCATGCT
AGTAACATGCTAATTCATGTTAAAATCATGCTAGGTACATGCTAATTCATACTAGAATCA
TGCTAGTAACATGCTAATTCATGCTAGAATCGTGCTAACAACATGCTAAAATCATGCTAG
TAACATGCTAATTCATGTTAAAATCATGCTAGGTACATGCTAATTCATGCTAGAATCATG
CTAACAACATGCTAATTCATGCTAGAATCGTGCTAATAACATGCTAAAATCATGCTAGTA
ACATGCTAATTCATGTTAAAATCATGCTAGGTACATGCTAATTCATACTAGAATCATGCT
AGTAACATGCTAATTCATGCTAGAATCGTACTAGTAACATGCTAATTCATACTAGAATCA
TGCTAGTAACATGCTAATTCTTGCTAGAATTATGTTAACAACATGCTAATTCATACTAGA
ATCATGCTAGTAACATGCTAATTCATGCTAGAATCGTGCTAACAACATGCTAAATCATGC
TAGAATCATGCTAAATCATGCTAGAATCATGCTAACAACATGCTAATTCATGCTAGAATC
ATGCTAACAACATGCTAATTCATGCTAGAATCATGCTAACATTATGCTAATTCATGCTAG
AATCATGCTAACAACTTCATACTTTTTAAAACTGTTTAAATAAACTATTACCGTCAGGCT
TTCACAAGCCAGCCTCAAAGTTTGTTCTCAAACTTTAAGAATCTAGTTAATATTATTATT
CTTCTTCTGAGACTAAAAATTAAACTCTATCTCGTCCTAGGCCTTTCAAGCTATGACCAT
CAAACTCGGGTCAGACCTCCGAACTATTCTGACTCGAGTTGCTATATCTTTTCCGACTGA
TCCGACTTTCGGTTTTCCGAAAAACGTCCCGGGACCGTCGAAAAAATCCCATAGACGTAA
CATTGGATCAAACTTTGTGACCTCATAACTCCGCATCAGAATGTCACACAGACTTCTAAC
TGGGCTCATTTAACTCAGACTATCAAACTGCCAATGACTGATCACCTTTAAACTTTCTGG
CCACGCCCTAGCAACCACTTTTGGACCCTAGAAACCGTCCCATAGACTTCCATTGCAAAA
GACTCTCATTGACTTTACATGGGATCAAACTTTGTGAGCTCATAACTCTGCATCAGACTG
TCCTACAGACTAATGGCTGAGCTCATTTAACTCAGTCTAGCCAGCAGCCAATCACTGATG
GCCTTTTAACTTTCTAGCCACACCCTAACAACCAGATACTGCACCCTAGCAACTGTCCCA
TAGACTGCCATTAAAGAGGTTCAGACTGATATTGTCATGCTGCAGTGTGATAGAGACATG
GGGGTTGTTTTTAACTGTTCATACTGGCAAGAAGCTTTGATACATCATCAGTCTAAGCTG
TCAATCAACTCCATAGCAACAAAACAGACTAACCTAGCAACGATATAACAGCAGCTATAT
CTCAGCATCAGAACATCGTAGAGAGGCGGGGGTTGGCTTGTTTGACTCATGCTCGCACAA
TGCTAACAACATGCTAATTCATGCTAGAATCATGCTAGTTACATGCTAATTCATGCTAGA
ATCATGCTAGTCACATGCTAATTCATGCTAGAATCATGCTAACAACATGCTAATTCATGC
TAGAATCATGCTAGTCACATGCTAATTCATGCTAGAATCATGCTAACAACATGCTAATTC
ATGCTAGAATCATGCTAGTAACATGCTAATTCATGTTAGAATCATGCTAACAACATGCTA
ATTCATGCTAGAATCATGCTAGTAGCATGCTAATTCATGTTAGAATCATGCTAACAACAT
GCTAATTCATGCTAGAATCATGCTAGTAACATGCTAATTCATGCTAGAATCATGCTAACA
ACATGCTAATTCATGCTAGAATCATGCTAGTAACATGCTAATTCATGCTAGAATCATGCT
AGTAACATGCTAATTCATGCTAGAATCATGCTAACAACATGCTAATTCATGCTAGAATCA
TGCTAGTAACATGCTAATTCATGCTAGAATCATGCTAGTAACATGCTAATTCATGCTAGA
ATCATGCTAACAACATGCTAATTCATGCTAGAATCATGCTAGTAACATGCTAATTCATGC
TAGAATCATGCTAACAACATGCTAATTCATGCTAGAATCATGCTAGAAACATGCTAATTC
ATGCTAGAATCATGCTAGTAACATGCTAATTCATGCTAGAATCATGCTAGCAACATGCTA
ATTCATGCTAGAATCATGCTAGTAACATGCTAATTCATGCTAGAATCATGCTAGTAACAT
GCTAATTCATGCTAGAATCATGCTAGTAACATGCTAATTCATGCTAGAATCATGCTAATA
ACATGCTAATTCATGCTAGAATCATGCTAACAACATGCTAATTCATGCTAGAATCATGCT
AGTAACATGCTAATTCATGCTAGAATCATGCTAACAACATGCTAATTCATGCTAGAATCA
TGCTAACAACATGCTAATTCATGCTAGAATCATGCTAGTAACATGCTAATTCATGCTAGA
ATCATGCTAACAACATGCTAATTCATGCTAGAATCATGCTAGTAACATGCTAAATCATAC
TAGAATCATGCTAACAACATGCTAATTCATGCTAGAATCATGCTAATTAATGCTAAAATC
ATGCTAGTAACATGCTAATTCATGCTAAAATCATGCTAGTAACATGCTAATTCATGCTAG
AATCATGCTAGTAACATACTAATTCATGCTAGAATCATGCTAACAACATGCTAAATCATG
CTAGAACCATGCTTATTATTATTATTAATATTATTATTCTTCTTCTGAGACTAAAAATTA
AACTCTATCTCCACCTAGACCTTTCAAGCTATGACCATCAAACTCGGGTCAGACCTCCGA
ACTATTCTGACTCGAGTTGCTATATCCTTTCCGACTGATCCGACTTTCGGTTTCCCGAAA
AACGTCCCGGGACCGTCGGAAAAATCCCATAGACGTAACATTGGATCAAACTTTGTGACC
TCATAACTCCGCATCAGAATGTCACACAGACTTCTAACTGGGCTCATTTAACTCAGACTA
TCAAACTGCCAATGACTGATCACCTTTAAACTTTCTGGCCACGCCCTAGCAACCACTTTT
GGACCCTAGAAACCGTCCCATAGACTTCCATTGCAAAAGACTCTCATTGACTTTACATGG
GATCAAACTTTGTGAGCTCATAACTCTGCATCAGACTGTCCTACAGACTAATGATTGAGC
TCATTTAACTCAGTCTAGCCAGCAGCCAATCACTGATGGCCTTTTAACTTTCTAGCCACA
CCCTAACAACCAGATACTGCACCCTAGCAACTGTCCCATAGACTGCCATTAAAGAGGTTC
AGACTGATATTGTCATGCTGCAGTGTGATAGAGACATGGGGGTTGTTTTTAACTGTTCAT
ACTGGCAAGAAGCTTTGATACATCATCAGTCTAAGCTGTCAATCAACTCCATAGCAACAA
AACAGACTAACCTAGCAACGATATGACACCAGCTATATCTCAGCATCAGAACATCGTAGA
GAGGCGGGGGTTGGCTTGTTTGACTCATGCTCAAACACCATGCTAACAACATGCTAATTC
ATGCTAGAATCATGCTAGTTACATGCTAATTCATGCTAGAATCATGCTAGTCACATGCTA
ATTCATGCTAGAATCATGCTAGTTACATGCTAATTCATGCTAGAATCATGCTAGTCACAT
GCTAATTCATGCTAGAATCATGCCAGTCACATGCTAATTCATACTAGAATCATGCTAACA
ACATGCTAATTCATGCTAGAATCATGCTAGTCACATGCTAATTCATGCTAGAATCATGCT
AACAACATGCTAATTCATGCTAGAATCATGCTAGTAACATGCTAATTCATGTTAGAATCA
TGCTAACAACATGCTAATTCGTGCTAGAATCATGCTAGTAGCATGCTAATTCATGTTAGA
ATCATGCTAACAACATGCTAATTCATGCTAGAATCATGCTAGTAACATGCTAATTCATGC
TAGAATCATGCTAACAACATGCTAATTCATGCTAGAATCATGCTAGTCACATGCTAATTC
ATGCTAGAATCATGCTAGTAACATGCTAATTCATGCTAGAATCATGCTAACAACATGCTA
ATTCATGCTAGAATCATGCTAGTAACATGCTAATTCATGCTAGAATCATGCTAACAACAT
GCTAATTCATGCTAGAATCATGCTAGTAACATGCTAATTCATGCTAGAATCATGCTAGTA
ACATGCTAATTCATGCTAGAATCATGCTAGTAACATGCTAATTCATGCTAGAATCATGCT
AGTAACATGCTAATTCATGCTAGAATCGTGCTAACAACATGCTAATTCATGCTAGAATCA
TGCTAGTAACATGCTAATTCATGCTAGAATCATGCTAGTAACATGCTAATTCATGCTAGA
ATCATGCTAGTAACATGCTAATTCATGCTAGAATCATGCTAGTAACATGCTAATTCATGC
TAGAATCATGCTAGTAACATGCTAATTCATGCTAGAATAATGCTAGTAACATGCTAATTC
ATGCTAGAATCATGCTAGTAACATGCTAATTCATGCTAGAATCATGCTAACAACATGCTA
ATTCATGCTAGAATCATGCTAGTAACATGCTAATTCATGCTAGAATCATGCTAGTAACAT
GCTAATTCATGCTAGAATCATGCTAGTAACATGCTAATTCATGCTAGAATCATGCTAATA
ACATGCTAATTCATGCTAGAATCATGCTAGTAACATGCTAATTCATGCTAGAATCATGCT
AGTAACATGCTAATTCATGCTAGAATCATGCTAACAACATGCTAATTCATGCTAGAATCA
TGCTAGTAACATGCTAATTCATGCTAAAATCATGCTAACAACATGCTAATTCATGCTAGA
ATCATGCTAACAACATGCTAATTCATGCTAGAATCATGCTAATAACGTGCTAATTCATGC
TAGAATCATGCTAGTAACATGCTAATTCATGTTAAAATCATGCTAACAACATGCTAATTC
ATGCTAGAATCATGCTAGTAACATGCTAATTCATGCTAGAATCATGCTAACAACATGCTA
ATTCATGCTAGAATCATGCTAGTAACATGCTAATTCATGCTAGAATCATGCTAGTAACAT
GCTAATTCATGCTAGAATCATGCTAACAACATGCTAAT
>Drerio-B-R522-Map3#CLASSI/LTR/Copia
CACTTATTGTCATGGTTCTGCCACTCTGGTCTTGTAAATTCTTGTTTTGGTGGCAGAGCT
CGAACACTAGTTCTGTCTTGTCCTGTTTCTGTCATTGTGTGTCTCTGTGTGCGCGCGCCA
TCATGGGTGTACGCAGAGTGCGCGCGCTCCCGCTTGTGCACGTCCTCTGCGTACCTCGGA
CGCGCACGATCTTGTACTCGTGTTTGTGTTTTCGTCTGTCTGCAGCGTGGTGTTTCATTC
CCAACGTCTCAGTCTAGTTGGTTTCGGTTTTGGTCGGCGCTGGGATGAAACATGCACGCT
GCGTGTGTGAGTGCACGGTGAGTGCTTTCATTCATCGTGTACTCGTGTCTTGCGTTCAGT
CTTCTGTTGGTGTTATGTTTAGCACGTGGTGCGTGTTTACATGCACCGCGTGCTTGTGTT
GTTATGAACACGCGGTTAATGAGTTATCTCATTGGCTGCGTGTTCTAGTCTTGTTTTATG
TGAGCGCATGGCTTGTGTTGTCTCTTTGTGTCATGTGCTCTCCCGTCTATTGTCTAGTCC
CACCCTCCTTGTTAACCCATTATTAGTTAATTATGTTCATCTGTTTGTGTGTTAATTTCC
TACAGTTTATAAACCCCTCATGTCTGCTGTCCTGTGCCAGTTCGTCGTCGATCTTTCCCT
GTCCTGCTATGTCCAGCCCTGCCTTGTCTTGCCTGCCCAGTCAAGTTGGTTTGTTTATTT
GTATTATTTGTGTTTTCCCCCTCGGGGTAGTTTGTTTTGCCTTTTTGCTTTATTCGCACT
TTAATATTAATAAAACCCATTATTTGTTGCAATTAAGTCCTCGCTCCCTCATCCTTCCTA
AAACCT
>Drerio-B-R1641-Map12#CLASSI/LTR/nan
TTGAAAGATTATGTGCATTTTAGTTCAGTTGCATTTACATTGATTAAACTCTGATGTGAT
ATGATGGGGTGACCTGTGCCTCGACCCCCACAAACTGATAGGTGTGAACTAAATGACCCT
TTTACAATCTCAATGGGTATTAGCAAAACAACAGCTGAAACATCTGAAGAGGGTCCTGCT
GAGCCTCGTAAACAGAATGGTTTGTTTGATGCTAATATAAAGTACTGTCTCACAGACAGT
ACTTTGAGTTAAGTTACTTGAAGACCGACGGGTTAACATCACTGCTGAGGAACTGCACTA
TTCATTGTCTTCAATAAAGTCTTCTCTCCGTAAGAACTTTGGTCAGCTTACTTATTTTAT
GTGTTAGAGTAATCTAATACATTGGCGAGCCCCCCAAGAACGGTTAAGCCAAATACAGCA
AAATCTAACAATTTGGCGAAGCCAGCCAGGAGAGACTGAAAAGAGGAAAACTCATCAACT
GCAACAAGAAATGAACTGAAGAATCTTGGAGAATCTACAGTTAAAGCTGAAGATAAACGG
ATTTTGTTTGTGGACGAGTCCTGGATCTACATATTGTATCTGTGGACACACTTTATTTTA
ATCAACTGGATCTCATCTCAAAGATCCTAGTTTGGTGAGTGAAACTTATCAGCTCTCTTA
AAGAACCCTTAAAAGAAACATCTTTTATAAGTAACCATTAAAGTAAGCAGATCGACCTGT
ATATGTAGTGCAGTAATAAACTAAATACAGTGATAGTATTGCTGAAATTTCAGGCTTTTT
CTTGATATTTGCAGAAATTGTTAAAGAAACAATTTGGTCCATTTATCAAAAGATTTTGAA
AGAGCAGTGGAAATTTTAGGCTTAGTCCATTCTCAGGGTACTTGTAGGAATTATTTAAAC
AATTTGGTCCTTTCTCATGGAGATTGTAGGAATTGTTGAAAATAATTTGGTCCATTTCCC
CAGGGGACTGTAGGAGCCGTAAAATAGTTTGGGACTGATGTTGCTGCAAGAATTAGGAAT
TCTTGACTGGGTGCTAATTCAGTAGCCACTATTTTAATTTTGAAGGTAACAGAGCCTTCT
GTGATACGACAGAAATCTTAAAACATTGTAGGTTTGGTTCGTTTTCTAGAGTTTGCATGA
ACTGTTAAATAATCATTCTGGTCCAATCACTAAGATTATGCAGAAGCAGAGCTTGGTCCA
TTCTCAGCTGTGATTGTAGAGATTGAAAAATAACAGTTTAGCTTATTTTTCCAAAGATGG
TTATGAGCCATATAAAGCAAACATAAAAAGTTTGAGACTGATATTGCTGCAAGAATGAGG
AATTCTTGACTGTGGGCTAATTCAGTAGCCATTATTGTAATTTTAAAAATTCTAACTGTG
TTACAATATGATGGCATAAAACTGAAAGCTGTTTGCCTTAGGTTTAAGGATACAGTGAGA
TTTAAGCACATTGTATTAGGGACAAATCCTAAAGAAAGTTACTTAGCCTTCTAAGATAAT
GCTCAAAAAGAATTGTTATTAGACAGAAGCTTTCAGGCAATTTTAGGCTTGATTCTTGCT
TTGAAGATTGTAGAAACTGTGAAAAAATAATTCTGGTCAAATCACTAAGATAATGCAGAA
GCAAAGCTTGACACATTCTCTGTTGGGATTGAAGAGATTGTAAAAGTAATAGTTTAATAC
ATTTGTTCAAAGATTGTTAGTAGCCAAATAAGATTTGGGACTGAAAGAATGAAAGTGCTA
ATTTAGTAGCCACTATTTTAGCTTTGAAACAAATGTTGAATCTGTCTATGTATTTGTAAT
GGTTTAACAGACTGCTGTTAATTTAAATTTGAATAAGCACCTTTATTAGCTCTAACACCT
TTTGTTCTGTTTCACACCTCTGAGAGCACTGTCCTGTACTTCCCATGGCTGAGTCTTCAA
GAAACTATGCTAATGGAGCTACCCTGAGAACAACATCAGAAAAACATGGAACAGAACCTC
CATGTGTTACCATTGACCAGATGTTGGAGAATTTGAATGCATATTTAGACAAAAGGCTGG
GACTGAGGAAGTGTCGTGATGATGTATGCAAGAAGTACAGCATCAAGCACTCAGAGAGTG
GATTATGGGCATTGCCGGACATTAAAAGGGCTTATGGAAAGACACAGCGCTTATGCACAA
CCACCAAGAAGGATGGATTGTCTGTGATTTTGGTTAAGCAAATTCTTCAACATGAGCATA
AGTGTGAGACTGACAGATTGGAACGTGAGAACAAAGCGGAGAAAGCTAAAGTTCGAGCAC
TGGCTGAACAATTGCAAAACTTAAAGAAGCATAAAGAAAGACTGGAAAAGGAAAACAACA
AGCTATTGACTTTGATCTCCAAACAGCTGGAATCAAGATCTTCAAGCAGCTTTGTTGACA
GTGAGGCTGATCTTTCCATCAACACCTGTGTTCATGACCCAGTGAACTCAAAGATTAGAT
TAGCTCCTGTGATTGTCAAACACAGAAGGACTAACGTTGAAATTGACAATGAGGAGGGCT
ATGAAGACAATGGAGAGAGACGAACTCGCACTGTGACAAAATTGGTAAAGAAGTATGTTC
CATACAGGACATACCATCCAGCTACTCCAGAGCAAGTTGACAAATGGTCAAAAGAGCTGC
CAGATGTATACAAACAACCACGAAAGGTTTGGCAGTTTCTTCAACGACTGCAGAAAATCT
ACATTTTACATCCACTAGACGGTGTGATGATTCTTAATGTCACCCTAAGAGACAGTGACC
AAAAGAGACTCACAGAAAGTGTTGAAAGAAGGATTGGTGAATCACAAGAAAACATAGAGG
ATGGATGGGAAGCCATAAAAAACTTCTTGTTTGAACTGAAACCTGCAGAGGTCAATTGGG
CAAGAATTACCTCATGCATGCAGAAAACTGGAGAAAGTGTTGCAGAGTTTGAAGAACGCT
TCAGACAAATATGGACGGAACATTCTGGTCTGAATACAAGTGAAGATCTTGACAAAGACA
CTGGAATTCCCCTGAAAACAGCATTTGTCAATGGACTCAATCCTGAGATTTCTAAAGATC
TTAAAATCAGGTATGATGACTGGGACAGCACTGTAACAACTTTCATCCAGATTGTTGAAT
GGTCAGCTAAACTGGAGAGAGCACAAGATGTCAGACTCAGATCTTTGCAATCGGAAAGTT
TGTTTTACAAGAACAGAAGAATTGAGGATGAGCAAAAAGAACGTGAGTATATGGGATACT
CAAAACTACGAACTAAAGGAAGATGCAGAAATTGCAATGAAGAAGGACACTGGGCCCGTG
AGTGCAAGCTCAGTTTAAAACATCAAAGCAAGGATGATGACCACCTGTTCAAGCAGTTTC
AGCAGCTAACAATACAACAAAAACAGACTCTGCTAAATGCTGTACAGCCGCAGGGAAACT
GAAGAACCTCTCTCTGCAGCACCAGCTAGTGACGTCTTTTCCAGAAGCTGATGAACTGAA
TGTGTATGCAAACAGTAATATAAAAGCTGACACAGAAGTCTCAACAGATGAAGACAAGTT
TGATGTCCTAGTAGATGGTGTTGCCAAACAAGCCGTAAAGGAGAGAGGTGAACATACAGC
GGCATTAAGACAGCTTCAGCAAGACCACCGATCAGTCTTAGACAGAAAGCAGACTGCAAA
TGAAAACTCAACAAAAGAAATGCTGATGGACGATGCAAAAGAACTGCGTGATGGCAACCA
ATGCAGTATGGATGGAAACAGACTATGCCCTTTTGAACATGCCCCAAGCCAGCCCATGTC
CACTGAAAACCTGACATCTGACAGCCTTGTCCAAAATAAAGCAAGACTCAGCCTGGCCGT
ACATAAGGACATTAATCAAGTTTTGTCACCTCTAAAGAGGGGCCATAGTTTAGAGCCCAG
AAAATGGGTAAAGACACGACAACCTCAGAAACTACCACTAAAATCCAAGTGTAAGAGCTC
ACATGAGAAAGTTTTAGTATCTGATTCAATAAATAAAGTTCAGGGACTTGATGAATGGAT
CAACGTGAGTTTGCCTAGAGACGAGGGATAGATGACAGTAGTGTTTTTCAGAGTCCAGAT
ATGGCGGGACTAGAGTTTTTAGGCTCTAGCTTGTCGCCTGAGGATGAAGACATAAACCAC
CACTGATAAACACTGTAGTGTCCTGTCAATATTAAATAGGGACAGTTTCTATAGTTTCTA
TAGGCAGTTTGAAAATTTCTCTGAAATCTTTTTCTGGGCAAGATACGTTTCCCTTTTCCC
TTTTGTGTGATTGCAGGTGTTCCGATGTTCCAGAGGATGACCAGAGACACACAACACCAG
ACACCTAGATGAACACACCTGAACATCCACAGAACACAACCACATCCTGCTACTTCCACA
ACATCACAACTTCAAATAGAAATGGACTCAGGCATTTGAGGAAATGCAAGCTTCACCATG
CCTTGTTATTCTGTCACTTTAAGTTATATAGCCTGTATTGCAGATTGCTGTATACATGAT
TAACTTGTTTTATGATCAAATATGATCAGAGGAGGGATTGAAAGATTATGTGCATTTTAG
TTCAGTTGCATTTACATTGATTAAACTCTGATGTGATATGATGGGGTGACCTGTGCCTCG
ACCCCCACAAACTGATAGGTGTGAACTAAATGACCCTTTTACAATCTCAATGGGTATTAG
CAAAACAACAGCTGAAACATCTGAAGAGGGTCCTGCTGAGCCTCGTAAACAGAATGGTTT
GTTTGATGCTAATATAAAGTACTGTCTCACAGACAGTACTTTGAGTTAAGTTACTTGAAG
ACCGACGGGTTAACATCACTGCTGAGGAACTGCACTATTCATTGTCTTCAATAAAGTCTT
CTCTCCGTAAGAACTTTGGTCAGCTTACTTATTTTATGTGTTAGAGTAATCTAATACATT
GGCGAGCCCCCCAAGAACGGTTAAGCCAAATACAGCAAAATCTAACAA
>Drerio-B-R1940-Map3#CLASSI/LTR/nan
GTGTAAGGCTGGTATCAGAAATGATTACTGTAAGGTTGATATCAGAAATGATTACTGTAA
GACTGCTTTTGTAAATGATCAAATATTCAGGCTCTAACAGGAACAGACACCTGATAAACA
TCAAAGAACTCTCACCCACCACCCTCAGTGTGGGAACGAAACCTCTCACGGACACTTATC
TACTGACATGCATTTCTTCTTTTCATCTCTGTCTTAAGATATTCAAATGTCAACACATTG
AAGGTTCCGGTGGGTCTGGCAAAGAAGGTCTCACTCCTTTAAACGTTAAAATACTCGCCT
TAGGACCAGTAATAAAACTGTAAATCAAGCATCACAGCCCAAACCCCCTTCTACCCAAAA
CAAAGGAACAACCAAATGCTAATATCACGAGAACCCCGGCCAAGACCTCTTCCCACTAAA
ACAAAAGAACACGAAACTTCTATATCAATAGAGTGATGTTGAAATGGTAAATATCAAAGG
AACACCCTGAGGTGCAAAAATGGGTATTTAAGAGAAGGTGGCAGAGAAGTCAGGGAATCT
GTATGCAGATATCCCGCACAACTTCTGTGTGTAGTTTTCATCTCCAGGTAAACATTTCTA
AAACCTCTTTTCATTATGTTTACAGATTTGATTTGATTAATTTGATGATATTTTTATTGT
TTTAGATTAGATTATATTTTGTCTGTTGTTTGAATTGGATTTGAATGATTACCTTTGTTT
ACCTGTTTAATAAATTGTTATGTTTGAACATATTTTGCTCACTCTGTAATTATTAGTCTT
AGTAGATTACGCTGAATCCTTGTTTCCGCATGTCTTGCGTCAGGTCAGTAGACGGACTAA
AATCCAATTGAGATGGAGCATTGGGCACACTAATTGTGTTTTAGCGATCTGACTGACTCT
TGATATTGATTCATGTGTACTTAGGTGGAAAGGGCGATAACTTCCGTCTAGGTCAACAAG
TTGTTGCACGACTAACCTAGATTGGGTACCCGACCTTTGTTTGAAGATGATATTATTCTA
AATTAAGTTCATATGGGAAACCATGGGCTTGGTGAAAACCAAAGTTACTATAGAGTCCAG
TAGTCGGGTACATTTATAATAATGCCCTAACCTCTAATTAGAAATGATGATTGTCTTAAC
TCAAGGGTGTACACCTAAGCGGGACTAACTAAAGTATTTTAGAACGAGCACGCTGGTAGC
GGCCATCTAAAGTATTAGTCAATTACCTCTGTTTAATAATCAAGACTGACCGGAATGTGA
CCGTGAGGGACGCCTTCGGCCAAGGCGATTTCTCTGAGCGACATGAGCACCCGAATGAAC
GGATGTAATGGTTAATAGTGAAAACAAAAAGTTCAAACATTCTTCCAAATTCCATCTAAA
TTAACAAATTATAAATCATCATTATTATTATTAACTATTATAAATAATATATATAACATG
GAGTCAGATAAAATTATGAGATAATACATAAAAGGTATATTTTACTTTAATGTAATGTCT
GCTGTTTATGAAAAGATAGTGACGCGCAAAGACCCTTCTCCCGTGCCATT
>Drerio-B-R1308-Map3#CLASSII/Unclassified/nan
TTAAAGAGCATATAGTAGGTTAGACACCCCAGTGAGACAATGTGTGTAAGAGTAAAGTAG
GAACTAGATTTTCTTTAAAATATACGTTAAAGTTTATTATTAAGCCGTTTGGAGTCGTTT
TTAGTCACGGAAATTTACTTCCGCATATGAAAAATCGCCAGACCGGAAGTGACGTCGGAT
AAGGGAGTTCGCGCAAATAACACTATGAAGACAACGGATCGCGGTGCGCGTTTGGATGCC
GAGATAAGATATTCTGAGAGACTCACACAAACGACAGACCACAGCCATACAATTATAAGC
CTGTGGACAGACCAGCAGACAGAACAGCAGTCAGAGAAGTGTAATTTAACTCTATTGTGA
GAAGAACCGAGCAGGTTCATAGTGAGACCAGTGTTGGCTTACAGAGAGATATGCATGATA
ACAAAATCTTTTCTGGCAATAGCAAAGCTAGAATTAATCATCTATAAATATTAATACTTA
CCAGTAACAGAAACTAATGAGCATTTAACAGAGTTATGCCACATTGACCATATTTTTTAA
TAGTAGATAAGTGAATACAAAACACAAATAACACAGAACATCTGGAATAATGCAGAAACA
TGTAAACAAGGTACTGGAAAATCTTTTTATTATACAAAAGGTTTTCGGAGCTTTTGTATT
ATAATAAAAACAACATCAAATATTAAAACAATTAAAATAAGTTTTTAAATATGTGTCTTT
TTGTCATTTTTTCATTGGGTATACTGTAAGATGATATGTATTGGACCCCATTTAGCCAAC
AATCCATAAAAAATACAAGTACAGTTGTTACTGTATAAAATATTTACAAAGACAGATCTG
ATCTGCAATTATGGTTAAATAAACCATAACCCCAATTCAAGTTCAGATTCTAATTCAACT
CAAGTTCAAGTTTTATTTATATAGCACAAAATCATAAGCAGTGTTAATACCAGCATTTTT
ACTCTTTATATATGTATAGGTATCTGTGTGAGTGTGTGTAACTGAAAGAAAAATATATCA
TCTGACCCATTTAAAAGTAAACCTAAAATAATTTTTCAGTAAGTTGCCCAACATTTATTT
ATGTCTTTAATGTGTGCTAAATTGTGAATGCTGTGTAAAAAGATGCCGACAGCCTCATCC
TAGTAAACCAGCTGGAAGGATCTAGAAAAGAGAGCAAATGTAGTGCAAAGTTCTGCATTC
TCGTCGAGCCTGTGAAGACCTCCAGGGCCGGCGCGTCCATTGCGGCGTCCGCGACACCAC
CCTCACCACCCGCGTCCTCAGTTATGTCCGCG
>Drerio-B-G2581-Map4#CLASSII/TIR/nan
TATATATATGAGCAATTCCATGAAAATGTCAACCCTATCATGAAAAAATAAACTTTTGAC
CAAAATAACAAAACCTATTTCAATTTGCTTATTAAGGTCTATATTTTATTGTAATGATGT
GCTCTTGTTGAATTTTTAAGGAAATTGTTTTGTTTATCCATGAAATATGAGGATTGTGCC
AATGGTAAATTTCATTATCATCCAACCACTTTTCGTGCTTTCAAAAAAGGGGTTAAAGAC
TCACCTTTTCCATGCTTTATGTTAACAGTAATCATTCTGCAGAAGGATTGGAGTCTGTAG
TATAAATAATTACCCTTACTTTTTCATAACATTATTGCCCTTTTGATTTATGAGCTACAT
ATTTAAGACATCACGCAGCTTCGGTCACGTGTCACGTCCGTAACGATTTAATGAAAAATT
TTATATTGTGGAATAAATATTATAACAAATAAAATGAAAATTTGTATACAAAGCCAAAAT
ATGTCCATACTAATTATGATCGCCAACTCATCTCAGGTCTTTGCCCTAAACAACCACAAT
TTTGCGTTACGGACGTGACCATTTTTGAACTCCTTATTAATATAAGCCAATGACTAGCGC
ATATTTGTTCATTATGATGCTGCATTACAATTACTAACTTACATTACATAACATCCATAT
GTTATATCAAGAACTGAACATTTCATTTAACTATAAACCACTTTAGTAACATTTCAGAAA
TAAATGTTTAATAAGAAAACAACATTTTACATATTGCCATAATTGGCGCATAATCTTGGT
GTTTTTGCGATGCAGCACCTTGTGTTGAAGCACTTCTTGTTTCTTTTGTAGATAGGGTAA
CTGACCGTCAAATAATAGATCAAATAGTTAAGATACAATTTATGCCAAACTAGGAATGCT
GATTTCGATTCATTTTGCCAACAAACAACCGCTGGTTAACCGAAAATTAACCGTTAACAG
ATTAATATCAAAATATTATTTAATAAAAAAAATTGACGTGCCTATTTTGTCTGACACATT
AAATATTGCATTTTAAAATACTGATTTAGGTTATTTTAACATGCGAACAGCATACAGAAC
GAGCATCTTCACGCACCTGCAGTGTTTTTTTTAGCAGCATAGAAAAACTGAATAAACTAA
CAAAAATTAATGATAAAAATAAATAAATAAATAAATCCTGCTCTAGATCTTTTTCACTTA
AATGACAAATTAAGAATACAAAACGAAAACATTAACTGAATCCTTTTTAAGAACCGGCAT
AGGCTGTTTGTCCAATCGTGTTTTTTTCCGTCAATTAAATATTAGGCTACCTCAAATAGA
TTGCTTTACGAAAAAAAATGCATTCAATTAATGCTTCGCTGTTATAATATTACAAAACCT
GTCAACATTTTTAATAAGTTTAATAAGTCATTAGTTTAAAAATTATATCTTAATTATGAT
TATAACTTAACCTACTTCCTCCGTCTTACTTGCAGTTCATGTGCGCACGCGCTGCCTATA
GTGAAAGATAACAATGAACCATAAGGCTTTGAACCTATACATTTTGTAAAGTATAGGCTA
AGCATATAACAATTTTGTTATTTACATGTGATACTGCATTAATTTGCATACATGTTTTAT
AAGCTGTAAAATGAAAGCATCAGTTTGGTGCGAAGTTATCATAAAATATTTTTCTTTGTT
TGATTTGTAGATTAGGCTATGTAGGCTATTTAAAATGTATATAAGAACTATTAATAACTG
TTATTTTCCAAATGGAAAAAAGGGTGGTTTGTTGATTGTAGTCTGCACTAAATCATGAAT
ATGCCTAGTTGAGTTTATGACGCGGCTCCAGGCAGCACAGACGACCAGGATCAGCGCTGG
TTCGTCAACTCCTGTGTCAAACTGTGGCCAGAATATCCTTCTTTCATTTTGCTTCTTTGG
CAAAAAACATCTGTAAGCATGTGTGTTTGCACGTGTTACTGTCATGCGAGTTAACAAATA
TGTGTTGCTCATAGAAGCCGATCACAACGAACGCGCTTCTTCATTCCAGAGACGTGAGGC
GCACCGCAATGCATTTTATGTTGACAAGAAAAAAAGAAGCACGGTGCTCTTTTGAATGTC
ACTATAGATAACAACTGAATCAGCTGGTCTATTGTGCGCGAGTGTTGCTGTCAATGTTTT
CATAATTGAATTTTTTAAATAACATTATGAAAATCAAGATTTGTAAAGTCATACAACTTT
GGATGACTTAAAAACAGCGACCACAAGTCTCTCCGTCATCAAAAAGTTCGCCGTAGTCAT
CTTGACACTGCTGTCACCTCCAAGGAAACCCCGCCTCTGCTTTCGTTTGATTGAAGAATG
AAAGACGCCACTGAGGTAACATGCTTTTCTTCTGGAGCGCACAAAGCGCGCAATGACAAA
ACGCGAGGCGCGCAAGGCGCATAATAAATAACCTCCATGCATTTGGTCTTTTCCCACTGC
TCAAAATGCGCACGCCGCGGGTCAGGCAACAGCGGAGTTTTCATTTCATGCAGAGCATAA
ATATGTTTTTTATTTCATTAATTAAATAACTATTTATAAAGATAAATTTATCAAAGCGAC
ACAATTCATTTTCCAAGCCCTTTATCCAAAATCTAAGCACTTTCAAAGCTTGAAAATTGG
CTATAGCCTACATTAAAATTAAAACATTTTCAAAGATTTCCAGCACCCGGCAAATGCGCT
TGAGTGCTTATTAAAATTATTTTAATAATTAATAATAAATTATTAAAATTATTTTAATAA
GAATAAGAATAAAATCTTGATATTGATCTAAGCTTTAACTACATTTATATGAGTATTAAA
TTTGTTAGAAAATCGATAGGACCTGCAGCTGTAAATATTTAATTCAATATTTTACACAAT
CGGTTATAAACTATAGCCTAAAAATATAAACATTATAGTCATCCATCGTACATGCCTACA
ACCAATGACTATTTTTCTATGCTTGTTTAACATAGCCTACACAAAACCTTTCTTAAGTTT
TAAAGTTTTCTCTCTCACCCTGGTCCGTATGAACTTTTTGCAACCTGTCCTGAAGTGACT
GCCGACGAGAAAAAGAAAGCAAGCGCGAGTGGAGAAATTAAATTATTTATTCCATCAACT
AACACATTAACTATAATAAACTAAAATAAACTTTGTCAAATATAATATTGCCATATCTGT
GACAAAACTAGATTTTAAATATTCTCCAAGTAGACACGGTCTTGCGCAACAGTCGGGCAA
TGATTTAATTCAAGTTTGTCTGGAAACACTAACTTTAAGAGCCCGATAAACATAGGCCCA
TTATAGCTGATTATGTTTATTATCAATTCTATATTATTCAGAGTATAAAACCACCATGTT
AGCATGCAACATTGTTACCGAATTGAGTTTTGAACATTCGAACGTGCGTTAACCTTTAAC
AACACACATGCCATAATAAGAATTAAATATAACAAGGTGATATCTATTTAAGTTTGATTA
ATTGTGCAACCTTACAATTCAGATGTCTCAGAGGTTAAAGTTTATTGGTTTACACACCCA
ACAGATATCCACAAATAGGTCTTTGGTCAAGTTTTGAAAGCATTTATCTGATTTTCATAA
TGTGTCAACTGTCAATTTCACAGCAGTCACGTCCGTAACGAATGACAAGTCACGTCCGTA
ACGATAGTTTTTCCTCAATAATGCAAAAATTAAAAACTAAATAAAATTAATTATATATGT
CCCATGCAGAGCCAACCCTTATCCTTTTGACTGTTATATATTTTTTTGGCTTCTGCATTT
TCATTCACAGAATTTTCACAAAGTATGTCAACTCACAAAACTCATGTCTTTTTTTTGTCA
CGTCCGTAACGCATTCATTTTGCCGTCATTTTAAATATAAAACACCTGCATAGACTGATA
TTTTTCTGATGCCTGAACTCCATGGTCAAGGGGTAAGAAAAATATAAACATATATTTCAA
TATACTGTTAACATATACCTTCTCTGAGAATATACGTTTCATTTTTTTACTGCAAATGTC
ACGTCCATAACGCTGGAATCAGCCATATACATATA
>Drerio-B-G4070-Map4#CLASSI/LTR/Gypsy
CTGTCACCGACTCGGTCCCAGTAACTCCCCTCGCTGGCCAGCAGAGGCCACCATCTCCGG
ACTTTTAGCATTACGTCATCCATCTACACTGATTGCGCATACACCTGATTGGAATCTGGC
TAATGACCCACGTACCTCTTATAAGCCGCACTCAAACACTCGTTCAGTGCGAAGTCTTGT
TTAGCCCCGGCCAGCATTTCTGAGCGTTATCTCCAGCCTGATCTCCTGTGCACGACTCCA
GCCTGTCTCTTACTCTGCTTCGCCTTCTGCCTGCCCACGACCCACGCTTGTTATACGGAC
TCTGACTCTCTCTCTGCCTGCCCACGAACCACGCCTGTTATACGGACTCTCATCCTTGCT
GCCTGCCCTTGACCCAAGCCTGCATAACGGATCCTGGTTCTCGCTCACTCCCTTCCACTC
ATGCCTGGTAACTCACTCTGTGTCTGTTCATCATCAGTCTTGATACCCATACTACTACTG
TGGATGTGTGTGTGCACTCCGGTGCATATTGTGTGTTTGAGTGAAGTTGTGATTAATAAA
TACTGCATAATGGATCCCTCCGTGTCAGTCTCCTCGTTACACTG
>Drerio-B-G2754-Map3#CLASSII/Helitron/nan
TTAGCATGTTACTAGCATGATTCTAGCATGAAATAGCATGTTGTTAGCATGATTCTAGCA
TGAATTAGCATGTTACTAGCATGATTTTAGCATGAATTAGCATGTTACTAGCATGATTCT
AGCATGAATTAGCATGTTACTAGCATAATTTTAGCATTAATTAGCATGTTGTTAGCATGA
TTTTAGCATGAATTAGCATGTTGTTAGCACGATTCTAGCATGAATTAGCATGTTACTAGC
ATGATTCTAGCATGAATTAGCATGTTACTAGCATGATTCTAGCATGAATTAGCATGTAAC
TAGCACGATTCTAGCATGAATTAGCATGTTGTTAGCACGATTCTAGCATGAATTAGCATG
TTACTAGCATGATTCTAGCATGAATTAGCATGTTACTAGCACGATTCTAGCATGAATTAG
CATGCTACTAGCATGATTCTAGCATGAATTAGCATGTTGTTAGCATGATTCTAGCATGAA
TTAGCATGTTACTAGCATGATTCTAGCATGAATTAGCATGTTACTAGCATGATTCTAGCA
TGAATTAGCATGTAACTAGCATGATTCTAGCATGAATTAGCATGTTGTTAGCATGATTCT
AGCATGAATTAGCATGTTACTAGCATGATTCTAGCATGAATTAGCATGTTACTAGCATGA
TTCTAGCATGAATTAGCATGTTGTTAGCATGATTCTAGCATGAATTAGCATGTTACTAGC
ATGATTCTAGCATGAATTAGCATGTTACTAGCATGATTCTAGCATGAATTAGCATGTTAC
TAGCATGATTCTAGCATGAATTAGCATGTTACTAGCATGATTCTAGCATGAATTAGCATG
TTGTTAGCATGATTCTAGCATGAATTAGCATGTTACTAGCATGATTCTAGCATGAATTAG
CATGTTGTTAGCATGATTCTAGCATGAATTAGCATGTTACTAGCATGATTCTAGCATGAA
TTAGCATGTTGTTAGCATGATTCTAACATGAATTAGCATGTTACTAGCATGATTCTAGCA
TGAATTAGCATGTTAATAGCATGATTCTAGCATGAATTAGCATGTTGTTAGCATGATTCT
AGCATGAATTAGCATGTTACTAGCATGATTCTAGCATGAATTAGCATGTGACTAGCATGA
TTCTAGCATGAATTAGCATGTTGTTAGCATGATTCTAGCATGAATTAGCATGTGACTAGC
ATGATTCTAGCATGAATTAGCATGTGACTAGCATGATTCTAGCATGAATTAGCATGTAAC
TAGCATGATTTGTTAGCATGTGCGAGCATGAGTCAAACAAGCCAACCCCCGCCTCTCTAC
GATGTTCTGATGCTGAGATATAGCTGGTGTCATATCGTTGCTAGGTTAGTCTGTTTTGTT
GCTATGGAGTTGATTGACAGCTTAGACTGATGATGTATCAAAGCTTCTTGCCAGTATGAA
CAGTTAAAAACAACCCCCATGTCTCTATCACACTGCAGCATGACAATATCAGTCTGAACC
TCTTTAATGGCAGTCTATGGGACAGTTGCTAGGGTGCAGTATCTGGTTGTTAGGGTGTGG
CTAGAAAGTTAAAAGGCCATCAGTGATTGGCTGCTGGCTAGACTGAGTTAAATGAGCTCA
GCCATTAGTCTGTAGGACAGTCTGATGCAGAGTTATGAGCTCACAAAGTTTGATCCCATG
TAAAGTCAATGAGAGTCTTTTGCAATGGAAGTCTATGGGACGGTTTCTAGGGTCCAAAAG
TGGTTGCTAGGGCGTGGCCAGAAAGTTTAAAGGTGATCAGTCATTGGCAGTTTGATAGTC
TGAGTTAAATGAGCCCAGTTAGAAGTCTGTGTGACATTCTGATGCGGAGTTATGAGGTCA
CAAAGTTTGATCCAATGTTACGTCTATGGGATTTTTCCGACGGTCCCGGGACGTTTTTCG
GAAAACCGAAAGTCGGATCAGTCGGAAAGGATATAGCAACTCGAGTCAGAATAGTTCGGA
GGTCTGACCCGAGTTTGATGGTCATAGCTTGAAAGGCCTAGGACGAGATAGAGTTTAATT
TTTAGTCTCAGAAGAAGAATAATAAAAACTAGATTCTTAAAGTTTGAGAACAAACTTTGA
GGCTGGCTTGTGAAAGCCTGACGGTAATAGTTAATTTAGTTTAAACAGTTTTAAAAAGTA
TGAAAAGATAGATAGATGATAGATAGATAGATAGATAGATAGATAGATAGATAGATAGAT
AGATAGATAGATTCTAACGTAAAATAGCATGTTGTTAGCATGATTCTAGCATGAATTAGC
ATGTTACTAGCATGATTTTAGCATGAATTAGCATGTTGTTAGCATGATTTTAGCATGAAT
TAGCATGTTACTAGCATGATTCTAGCATGAATTAGCATGTTGTTAGCATGATTCTAGCAT
GAATTAGCATGTTATTAGCACGATTCTAGCATGAATTAGCATGTTACTAGCATGATTCTA
GCATGAATTAGCATGTAACTAGCATGATTCTAGCATGAATTAGCATGTTACTAGCATGAT
TCTAGCATGAATTAGCATGTTACTAACACTATTCTAGCATGAATTAGCATGTTGTTAGCA
TGATTCTAGCATGAATTAGCATGTTACTAGCACGATTCTAGCATGAATTAGCATGTTACT
AGCATGATTCTAGCATTAATTAGCATGTTACTAGCATGATTCTAGCATGAATTAGCATGT
TGTTAGCATGATTCTAGCATGAATTAGCATGTTACTAGCATGATTCTAGCATGAATTAGC
ATGTTACTAGCAAGATTCTAGCATGAATTAGCATGTTACTAGCATGATTCTAGCATGAAT
TAGCATGTTGTTAGCACGATTCTAGCATGAATTAGCATGTTACTAGCATGATTCTAGCAT
GAATTAGCATGTTACTAGCATGATTCTAGCATGAATTAGCATGTTACTAGAACGATTCTA
GCATGAATTAGCATGTTGTTAGCATGATTCTAGCATGAATTAGCATGTTATTAGCATGAT
TCTAGCATGAATTAGCATGTTACTAGCATGATTCTAGCATGAATTAGCATGTTGTTAGCA
TGATTCTAGCATAAATTAGCATGTTACTAGCATGATTCTAGCATGAATTAGCATGTTGTT
AGCATGATTCTAGTATAAATTAGCATGTGACTAGCATGATTCTAGCATGAATTAGCATGT
GACTAGCATGATTTTAGCATGAATTAGCATGTTACTAGCATGATTCTAGCATGAATTAGC
ATGTTGTTAGCATGATTCTAGCATGAATTAGCATGTTACTAGCATGATTCTAGCATGAAT
TAGCATGTTACTAGCATGATTCTAGCATAAATTAGCATGTTACTAGCATGATTCTAGCAT
GAATTAGCATGCTACTAGCATGATTCTAGCATAAATTAGCATGTTACTAGCATGATTCTA
GCATGAATTAGCATGTTACTAGCATGATTCTAGCATGAATTAGCATGTTGTTAGCATGAT
TCTAGCATGAATTAGCATGTTACTAGCATGATTCTAGCATGAATTAGCATGTTGTTAGCA
TGATTCTAGCATGAATTAGCATGTTACTAGCATGATTCTAGCATGAATTAGCATGTTGTT
AGCATGATTCTAACATAAATTAGCATGTTACTAGCATGATTCTAGCATGAATTAGCATGT
GACTAGCATGATTCTAGCATGAATTAGCATGTTGTTAGCATGATTCTAGTATAAATTAGC
ATGTGACTAGCATGATTCTAGCATGAATTAGCATGTGACTAGCATGATTCTAGCATGAAT
TAGCATGTAACTAGCATGTTTCTAGCATGAATTAGCATATTGTTAGCATGGTGTGCGAGC
ATGAGTCAAACAAGCCAACCCCCGCCTCTCTACGATGTTCTGATGCTGAGATATAGCTGG
TGTCATATCGTTGCTAGGTTAGTCTGTTTTGTTGCTATGGAGTTGATTGACAGCTTAGAC
TGATGATGTATCAAAGCTTCTTGCCAGTATGAACAGTTAAAAACAACCCCCATGTCTCTA
TCACACTGCAGCATGACAATATCAGTCTGAACCTCTTTAATGGCAGTCTATGGGACAGTT
GCTAGGGTGCAGTATCTGGTTGTTAGGGTGTGGCTAGAAAGTTAAAAGGCCATCAGTGAT
TGGCTGCTGGCTAGACTGAGTTAAATGAGCTCAGCCATTAGTCTGTAGGACAGTCTGATG
CAGAGTTATGAGCTCACAAAGTTTGATCCCATGTAAAGTCAATGAGAGTATTTTGCAATG
GAAGTCTATGGGACGGTTTCTAGGGTCCAAAAGTGGTTGCTAGGGCGTGGCCAGAAAGTT
TAAAGGTGGTCAGTCATTGGCAGTTTGATAGTCTGAGTTAAATGAGCCCAGTTAGAAGTC
TGTGTGACATTCTGATGCGGAGTTATGAGGTCACAAAGTTTGATCCAATGTTACGTCTAT
GGGATTTTTCCGACGGTCCCGGGACGTTTTTCGGAAAACCGAAAGTCGGATCAGTCGGAA
AGGATATAGCAACTCGAGTCAGAATAGTTCGGAGGTCTGACCCGAGTTTGATGGTCATAG
CTTCAAAGGCCTAGGACGAGATAGAGTTTAATTTTTAGTCTCAGAAGAAGAATAACTAGA
TTCTTAAAGTTTGAGAACAAACTTTGAGGCTGGCTTGTGAAAGCCTGACGGTAATAGTTT
ATTTAAACAGTTTTAAAAAGTATGAAAGTTGTTAGCATGATTCTAGCATGAATTAGCATA
ATGTTAGCATGATTCTAGCATAAATTAGCATGTTGTTAGCATGATTCTAGCATGAATTAG
CATGTTGTTAGCATGATTCTAGCATGAATTAGCATGTTGTTAGCATGATTCTAGCATGAA
TTTAGCATGTTACTAGCATGATTTTAGCATGAATTAGCATGTTACTAGCATGATTCTAGC
ATGAATTAGCATGTTACTAGCATGATTCTAGCATGAATTAGCATGTTACTAGCATGATTT
TAGCATGAATTAGCACGCAATTCTAGCATGAATTAGCATGTTGTTAGCATGATTTTAGCA
TGAATTAGCATGTTACTAGCATGATTCTAGCATGAATTAGCATGTTGTTAGCATGATTCT
AGCATGAATTAGCATGTTACTAGCATGATTCTAGCATGAATTAGCATGTTGTTAGCATGA
TTCTAGCATGAATTAGCATGTTACTAGCATGATTCTAGCATGAATTAGCATGTTACTAGC
ATGATTCTAGCATGAATTAGCATGTTACTAGCATGATTCTAGCATGAATTAGCATGTTGT
TAGCATGATTCTAGCATGAATTAGCATGTTACTAGCATGATTCTAGCATGAATTAGCATG
TTGTTAGCATGATTCTAGCATGAATTAGCATGATACTAGCATGATTCTAGCATGAATTAG
CATGTTGTTAGCATGATTCTAACATGAATTAGCATGTTACTAGCATGATTCTAGCATGAA
TTAGCATGTTGTTAGCATGATTCTAGCATGAATTAGCATGTGACTAGCATGATTCTAGCA
TGAATTAGCATGTTGTTAGCATGATTCTAGTATGAATTAGCATGTGACTGGCATGATTCT
AGCATGAATTAGCATGTGACTAGCATGATTCTAGCATGAATTAGCATGTAACTAGCATGA
TTCTAGCATGAATTAGCATGTGACTAGCATGATTCTAGCATGAATTAGCATGTAACTAGC
ATGATTCTAGCATGAATTAGCATGTTGTTAGCATGGTGTGCGAGCATGAGTCAAACAAGC
CAACCCCCGCCTCTCTACGATGTTCTGATGCTGAGATATAGCTGCTGTTATATCGTTGCT
AGGTTAGTCTGTTTTGTTGCTATGGAGTTGATTGACAGCTTAGACTGATGATGTATCAAA
GCTTCTTGCCAGTATGAACAGTTAAAAACAACCCCCATGTCTCTATCACACTGCAGCATG
ACAATATCAGTCTGAACCTCTTTAATGGCAGTCTATGGGACAGTTGCTAGGGTGCAGTAT
CTGGTTGTTAGGGTGTGGCTAGAAAGTTAAAAGGCCATCAGTGATTGGCTGCTGGCTAGA
CTGAGTTAAATGAGCTCAATCATTAGTCTGTAGGACAGTCTGATGCAGAGTTATGAGCTC
ACAAAGTTTGATCCCATGTAAAGTCAATGAGAGTCTTTTGCAATGGAAGTCTATGGGACG
GTTTCTAGGGTCCAAAAGTGGTTGCTAGGGCGTGGCCAGAAAGTTTAAAGGTGATCAGTC
ATTGGCAGTTTGATAGTCTGAGTTAAATGAGCCCAGTTAGAAGTCTGTGTGACATTCTGA
TGCGGAGTTATGAGGTCACAAAGTTTGATCCAATGTTACGTCTATGGGATTTTTCCGACG
GTCCCGGGACGTTTTTCGGAAAACCGAAAGTCGGATCAGTCGGAAAGGATATAGCAACTC
GAGTCAGAATAGTTCGGAGGTCTGACCCGAGTTTGATGGTCATAGCTTGAAAGGCCTAGG
ACGAGATAGAGTTTAATTTTTAGTCTCAGAAGAAGAATAATATAGAATACTAGATTCTTA
AAGTTTGAGAACAAACTTTGAGGCTGGCTTGTGAAAGCCTGACGGTAATAGTTTATTTAG
TTTAAACAGTTTTAAAAAGTTAGCATGATTCTAGCATGAATTAGCATGTTGTTAGCATGA
TTCTAGCATGAATTAGCATGTTATTAGCATGATTCTAGCATGAATTAGCATGTTACTAGC
ATGATTCTAGCATGAATTAGCATGTTGTTAGCATGATTCTAGCATGAATTAGCATGTTAC
TAGCATGATTCTAGCATGATTTAGCAAGTTGCTAGCATGATTCTAGCATGAATTAGCATG
TTGTTAGCATGATTCTAGCATGAATTAGCATGTTACTAGCATGATTCTAGCATGAATTAG
CATGTTGTTAGCATGATTCTAGCATGAATTAGCATGTTACTAGCATGATTCTAGCATGAA
TTAGCATGTTGTTAGCATGATTCTAGCATGAATTAGCATGTTACTAGCATGATTCTAGCA
TGAATTAGCATGTTGTTAGCATGATTCTAGCATGAATTAGCATGTTACTAGCATGATTCT
AGCATGAATTAGCATGTTACTAGCATGATTCTAGCATGAATTAGCATGTTACTAGCATGA
TTCTAGCATGAATTAGCATGTTGTTAGCATGAATTAGCATGTAACTAGCATGAGCATGAT
ACTAGCATGAATTAGCATGACTAGCATGATTCTAGCATGAATTAGCATGTTGTTAGCATG
ATTCTAGCATGAATTAGCATGTTACTAGCATGATTCTAGCATGAATTAGCATGTTGTTAG
CATGATTCTAGCATGAATTAGCATGTTACTAGCATGATTCTAGCATGAATTAGCATGTTA
CTAGCATGATTCTAGCATGAATTAGCATGTTGTTAGCATGATTCTAGCATGAATTAGCAT
GTTACTAGCATGATTCTAGCATGAATTAGCATGTTGTTAGCATGATTCTAGCATGAATTA
GCATGTTACTAGCATGATTCTAGCATGAATTAGCATGTTGTTAGCATGAATTAGCTAATA
TGAATTAGCATGTTACTAGCATGATTTTAGCATGAATTAGCATGTTACTAGCATGATTCT
AGCATGAATTAGCATGTTGTTAGCATGATTCTAGCATGAATTAGCATGTTACTAGCATGA
TTCTAGCATGAATTAGCATGTAACTAGCATGATTCTAGCATGAATTAGCATGTTACTAGC
ATGATTCTAGCATGAATTAGCATGTTACTAGCATGATTCTAGCATGAATTAGCATGTTAC
TAGCATGATTCTAGCATGAATTAGCATGTAACTAGCATGATTCTAGCATGAATTAGCATG
TTGTTAGCATGGTGTGCGAGCATGAGTCAAACAAGCCAACCCCCGCCTCTCTACGATGTT
CTGATGCTGAGATATAGCTGGTGTCATATCGTTGCTAGGTTAGTCTGTTTTGTTGCTATG
GAGTTGATTGACAGCTTAGACTGATGATGTATCAAAGCTTCTTGCCAGTATGAACAGTTA
AAAACAACCCCCATGTCTCTATCACACTGCAGCATGACAATATCAGTCTGAACCTCTTTA
ATGGCAGTCTATGGGACAGTTGCTAGGGTGCAGTATCTGGTTGTTAGGGTGTGGCTAGAA
AGTTAAAAGGCCATCGGTGATTGGCTGCTGGCTAGACTGAGTTAAATGAGCTCAGCCATT
AGTCTGTAGGACAGTCTGATGCAGAGTTATGAGCTCACAAAGTTTGATCCCATGTAAAGT
CAATGAGAGTCTTTTGCAATGGAAGTCTATGGGACGGTTTCTAGGGTCCAAAAGTGGTTG
CTAGGGCGTGGCCAGAAAGTTTAAAGGTGATCAGTCATTGGCAGTTTGATAGTCTGAGTT
AAATGAGCCCAGTTAGAAGTCTGTGTGACATTCTGATGCGGAGTTATGAGGTCACAAAGT
TTGATCCAATGTTACGTCTATGGGATTTTTCCGACGGTCCCGGGACGTTTTTCGGAAAAC
CGAAAGTCGGATCAGTCGGAAAAGATATAGCAACTCGAGTCAGAATAGTTCGGAGGTCTG
ACCCAAGTTTGATGGTCATAGCTTGAAAGGCCTAGGACGAGATAGAGTTTAATTTTTAGT
CTCAGAAGAAGAATAATATATAATAATAATAAGTTTAATAGGATAACAGTAGTCTGGCTT
GCTACACAAGCCAGCCTAATAATAATAATAAGTTTAATAGGATAACAGTAGTCTGGCTTG
CTACACAAGCCAGCCTAA
>Drerio-B-R461-Map20#CLASSII/TIR/nan
TACACTGTAAACGATTTCTGTTGTTTTCACGGTATTATACTGCATTTCTCAACAGTTGTT
TACTGTATAAGCTGTGCACAGTGTGTTACTGTATATATTGCTGTTTTCACAGCATGATAA
TGTATTCTCAACATTTCCATACTGTGAACATGATTAACAGTATGCTACTGCAGATTTTAC
AATGAATTTTGGGAAAAAAATCAGTTACTGTGCAATCTAAATACAGTACTGCAAATGACC
ATGAAAAACTCTACACACACTTTATATTATTATTATTATTATGTTTATTTTATTTTTTGA
CAAAGTATTTTGTGAAGAAAAATAAAATAACCAGTTTCTTCAGACTGTTCAGTGCATAAA
ACTGTCCCCTGGTTTTCCATATTTGGGTGTACTGCACCTTAATTTTATAAGGTTAACATG
AAAATATTAAATCATTTTTAATCAACATAACTTTGTGCTTAACCAAAACGTAAACTGGAA
CAAAAGTAATTGATTCATCATGAAACCAAAGTCAGCTTAAATGTCATAATGACCAGCCTG
CTTTAGACGGATTCATGAGGTTAGGGCACCCGTCATCACCATGGAGGTCACATATCTCCG
CATTTTCAAAACAATATTTTAAAATACCCACCATCTCTATAAATAAACCACAGACTTGAG
TTTAAAACAACTACATTCCCGCATGAAAAACGGTTAAAACTAAATTTCATAACACATTCA
TTATAGAGCCATCTAAGACCGGGGCAAGTCTCACATGTCTAGCCGATTATAACCTCGTTT
CGCCGGATACATGAGTGATGATGGACACCCTGGAGGTCAGAATCTCCGCTATCGGCAAAG
CACGCTTAAAATTTACACATGATATCTATAAATAAACCACAGATTTGAGTTTGTAAGAAC
TACATTCTCGCATGAAACACTGTTAAAATTTCATTTCGTGACATATTAAACGCAATATTT
ATAATATTAGCTGGGCTTTCTCATCCGCCATTACCATTTGCTTGTTGATGTGAAATGAAT
TCTGGGAGAAAAAAAAATATATATATATTTATATATATATATATAATTCTCAAAACACTT
CAAACGAACTTTATTCTTATTGTCAAGGTCAGATATATGTAATAATTTCGCTGGTAAAGT
GAATAAAAAACAATGTTACTATATTGTAATCAATATCACGTTTGCACTGGTTCGGTTCAG
CACTCGAGCGACTCTGAATCGTATTGAACCGAATTGAACCGTTTGCTCGGGAATTATTTG
ATCACACGTGTTCACAAGCACATTCAGCAATATGCAATTAGTGTATAATTAGTGTATAAA
TGCGTGTGGCCAAGCAGTATAACGAAATAGTAATGAATCATATACAAAAAGGAATCGGTT
TTAGGCGGATTCGATTCTTTACTGTTCACTAAGGAGCCGATTCATAGAACCGAACGGACA
CGACTCGACATGCAGGCAACGGCTCTCCTAATTTGAAATTCACCTGTCGTCTTTCATCCA
GCGAATTCATCCTCGGTAAGTGTTTTAAAGTCAAATTCTGTCCGTTAAAGGATTGTTTTA
TAAGTATTTCTGTGTATTGTGTGTGTAATTTAAAAGAATTAACCAAGTGACATTAGTTGT
AACGTTAGGTTCTTATGTTATGTCACGCTATCCGTTAACAAACGGTATTTTAAACAAGAA
ATAACAGACGCCAGGCGGTCATTGTAGTGTTTGCGAGGTATCATATTAGATACAGTGAGT
TTATCTTGAGTGAGTTTTTGACCATACGTTAAGTTACCTGAAAATAAAAACATAACTTTA
ACTTATTGTAACTGCATTAATGAATTCTCTATTTCAGCACAACACTGAGATGAAGGCGAA
GTCACCATGAAAAGTTAAACGTTTACCGTTAAGGTAAGCTCTGGTCTTCACATAACGTTA
GTCATTATGACTAAGCTATCATTATGGTAAAAATTTTTCAACTGTAAGTTAGTTAACGTT
ATTTAAACTAAACTCATAATGAAATGAGTCTTAACTGTTTTATTAAATGGAGCTGAAAAT
TAAATGCAGTTGAATTATTTTAAGCTAACGTTAATATTAACAAAATACATATTAATTGTC
TATTTCTCAATAATGTTAATGAGCTTGATGTATAGTGTGTCATTAATTGTACATTTAATT
TTTGGTGTTCAGGTGTACCTGAGGTGAGTGTACGTTCTGAGTACACAGATATAAGCCAAA
GTCATTATCACTATATATATATATATATATATATATATATATATATATATATATATATAT
ATATATATATATATATATATATATATATATATATCCATCCTATTCTAAGAGAAATTGATG
GGGTCAGGGAATGATTTGTGTACAAATGTATTTTAACCCCATACAGATTGGTATGGTTGT
ACCATAGATTTAGATTAATTAATGTTAAGTCTTATTTTACTCTTATTATATTTATCTGTT
TTTCAGCTACAGTAATTGATGTTGAAAAAACTGATGCTACCAATCACTCCTCACTTGATT
ATTCAAGGTAATGTTGATGTCTTCCTCATTTTGATTAGATTTTTAAATGTCAAGTTGTTC
ACAGATTTGTTGTGAGGAGTTTCATGTACAACCTCTTTTTCTTCTTCCAGCAGTTCCTAA
GAAAACTTTAAGATAAAAAAAAAATCTGGTGTTAAAACAGCCACGGCTATGCTATTTGCC
TACCAAGTGCTGAGTAAATATTAGACAAACATTTTTTTCTATAACTGTTGTCTTTGTGTT
TATTAGCAATTTTACTGGGCATATGTGTTTGTTTTTTTTTTCAAACAGCCTGGAAACTGT
AAGTTTAGTTCAATATGTTATTTTATGCTATTCATTTTTGTCTTAACATGGATTGCATGT
TGAAGCTATCGTTTTATAGTGGGAAAATGTAAAAGAGAATCACTGAATACAATGGCATAA
TGATTCTGCTTGTTCAAAGAAGGTACTTGATTTAGTTTTCCTCAAGCGACACATCAGTTT
TTATGACTATTGCTTGACACTTGAATTGAAGGGACAGTTCACCCCAAAATGAAAATAATA
GCATCTTTGGCATCCTCCACTTGTTTCAAAATAGTTATATATTTAATTTGTTCCGTTGAA
CACAAACTCGTATTTTTTAAAGAAATTTGGTTCAAATATGGATGTCAATAGTTACTGGTT
ACTAACATTCTTCAAAAATATCTGCTTTAGTGTTTAACAGAAATTCAAACTAGATTTAAA
ACACGTGGAGTAAATAGTGGCAAAATAGTAAACTATTCCTTTTAAATATTTTATTCTGAG
ACTTTTATTTATATGTGTCTTGTCTTTTGTCATATTGTCCTTCTAGCCCAGATTGTGATG
GACCTGGAATGCGACACCAGTTACTCTTAAGACAAGAACCGAATAAAGCACAGATGTGGA
GGGATTTGCAGCCAAACTAACTGGAGGGAAGGAACCTTTAGGTAAAAGCACCTGCTTTAT
TTAGATCTGAAGTATTTTATTTGACATAGAGATTTATTGTTTTAATTCTAATTTAAAGCA
AACAAGGTTGAGCACCCCTGGTCTAAAAGCTCAAAAATGCTGTTTCCGTGATAAGGTTAA
ATGTAGTTGAGAAATAGATTCATTAGGATCAATGCTTAAAGTAAACATTTTCTTCTCTCT
GTAGACCAAACATGTTTACTATCCCTCACATTTTAATAAATTGTTTCTGTTTTTGTTTCT
TACAGTGTGGGTGAACATACTACCTGGATGTCCAACAAAGGCTGCACAAGAGCTCATTTG
ATAGCACATATTCTGTCCTGTCTACATCTCTGATGACCTGGAAGTGCTTCGACATCAGTG
AGTAATACATCTATTTATATTGTCATGCATACAGGATTTCTGTAAGCTTAGCTTTAATGT
TAGTTTGTAATCAGCAGTGACTGTTTTAAAAAATTAAGTATTTAAATTATTCTCAACGTT
TTACTGATGCTGTGCACAGTAACGTTATGATGATTTAGTTTGAGGAAATGTCACTGGAGA
GGTGTTTGTATAAAAAATAAATAAATAAATAAATTGTATGAAATGACTCGATAAAATGTT
TATTTGTCTCGCTGACATGCCATCACTGCTGCATATTAAAATACAGTAATACGAATTGAC
AGCAGAATATTACCACAAACATTTCATGAAGTAGGCTAGACTGCTCTTTAGTTCTCTGTT
CTCTACTCAACTTTAACACATTTCCTCGTGTCGCTGAGCCTCTCTGCAGATTTTGCCAAA
AATGAATGCTTAGTGATTACTTTGTTTTATGCAAACCAAATATCAGTAACTCATCATTAG
CATTATTTTAAAAAAAAAATCACCCACGGCTTTCATGTTCTCTAACGCAATCTTATCTGT
AAGTTAGAAGTGGATTTATACGTGTTAAAAGCCTAAAAGTATTTAATTAACATTAGTCAC
GTTAAATTAGATTATTTTTATTTATTTAATTTTAAATATGTAGCCTCTTAAAGTGAGAAT
GAACTGTGTTTACCCCTCTTAAATCCGTGGAAGCACTAGTAGTGTGATCATGGAATCAGA
TATTCGAGCTATACAGAGTCGGACATTAAGTTAAGATGAGACTTTATTTTTTACACACCT
GTGTGGACACCTGACTAGCGATCTTCAAGAACAATGCCCGCTGATCTTTTCCCCATTAAC
GTTAGTGTAATTGTGAATTGACAACAAACTGTATTTCACCAACAAAAACAATTAAAAAAA
ACTGTTATATATATTATAACTGTTATATATATTTATATATATATATATATATATATATAT
ATATATATATATATATATATATATATATATATATATATATATAAACAACAGTGCAGTGTT
GTGTTTCGTTTCTGAATGAATTAAATGGTTTGAGGGATGATTAGTTTTTACTTCAGTGAT
TGATTTTGCTTGTCATTTTTGCAGGATCATCATCAGTGCTGCTGCCCTTTTTCACTGTCC
CTTTCCACATCATTTGGCCTTCATCATTTCCTGTCTTGTAGCAGTATTTTCACCTGTTTT
TAAAATTGTAATAATTTTTGATGCATTAATTGTTGACTGGTTTTAATGATCAATTGTTTA
TTAGTGTTCTGTTGCTTTGTTATATTGAATTATTGCTACTGTTTTAGCATGGTTTACACA
ATAAACCTTTATTGTGAAGTTAAAGTTTCAGTTTCTTTATTTTTCTTGTATTTCTTGAAC
AGTTAAAATAACACTTGTGCAATTTTTGAACATTTTTACCCATTATAAAGTAGCACTATT
AAATAAAATAAAATAACATTTAATAACTGTAAAATACTATACAGTAATAATGAAAGTAAC
GTTAAAATACCGTAGTTCTTCATGGTAAAAATGTACAATAAAATACTGTTTTCAGTTTTG
CAGTATGTGTATCACTACTGTAATTGGTGTTACAGTAAAAATCAACAACAGTAAAATGAT
GTATTACATTTTACAGTAAATGTAATACTAATGTAATTAGTATTACAGTAATGTTACTGT
TTTATGAAATACAGCAGCTACTGGATAATTGTTGCCAGTAACTTACTGTTAATTTAACAA
GAAATCGTTTACAGTGTAC
>Drerio-B-R931-Map3#CLASSI/LINE/nan
TCAATTTAGGAAACACACAGGTTTACAAAGGTCCTCCATCCTTTCTCCAATATTTAAAAA
CCACTGTTTTGCACCATCTAATACAGACGCAGCTTTCAGAATATGGTCTAATAAGGGCAT
AAAAACAATCAATGAACTCTACGAGAGTGGCATTTTCTCATCCCTTAATAACCTTTCTAA
AAGATTTGACCTACCTAATTCACACTTATTTCGTTTTTTTTCAAATCAGGCACTTTGTGC
AAAAACTATTCCCTCATTTTCCAAATCGACCTCCTGAATCTCCATTAGATAACTTATTAA
AGCTTGAACCACACTCAAAACATTGCATTTCTACCATTTATAACCTGAATCACAATATAA
ACCCAAGCTCTGCAAATCAAGCCAGAGGTGCTTGGAAAGAGAACTTAGGTTTTCAGTTCT
CTGATGAACACTGGCAGCATATTCTTGAGCTCAAAAAAACCTCTTCTATATGTGCAAGAC
ATGGGCTTATACAATGTAAGATCCTACACAGGGTTTACTACACTAATGCTAGACTTGCTA
AAATATACCCTTCTGTCAGCGATGCATGTAATAGGTGCAAACAATCACCAGCGGATCTCA
TCCATATGTTGTGGGAATGCCCCAAATTATTTGTTTATTGGACTAAAATATTTAAAACTT
TAAAAGATGCATTCGGCATAGATCTGGATACAAATCCACTTTTGGCCATTTTTGGGTTGG
CAGTAGATGCCAACCTTTCAGTAATGGTCCAAAAGGCTTTAGCTTTTACTACTTTAATAG
CGAGACGTCTCATTCTTTTAAAGTGGAAACATGTCACTCCACCATATTTTGATGCATGGA
TAAAAGAAGTGTTTACTTGTATTAAATTGGAAAAGATTAGACTATCACTTACTGGTTCTT
CAAAGACCTTTGACAAGTTGTGGCGCCCCTTTTTAGATTATCTACTAGCAAACTCTCTTG
ATTTGAAACTGAGCAATAACATAGGAATAAAA
>Drerio-B-P358.307-Map9#CLASSII/TIR/nan
AATAAATATATATATATATATATATATATATATATATATATATATATATGGGTCAGTGAC
AAAACAGGTTTGGCAAGATGGGAAATTTAAAAATCTTTTACAAAGTTGATTTAAAAGCAT
CCGTCAGATATTTTAAAATGTACAGATTGTATTCATGTTGATTTTATGTAATTAAAAATA
ACATTTACACCATTTTTTACAGACATTAAGACTGAATGCAACTGAAAATGTCAAATGGTG
TAACTGCCAAAAATTGTGAAATATTAAATAATTTACTCCTCCTAGATGATATGCAAGTGT
ACACACTGAAATAAATACTTCATTTTAAAATACCACAATAACATTTATTGTATTCGCATT
ATCTCTAAATGTACATTTTAATGAGTTTTTGCAATATTCGGCCAGACACATGCTAAAAAC
ACTTCTGGTTTCTAAATAATCTTTGACAAATTATGTAAAAAATGTTAAAAACTATTTTAT
TACACTAAACTAAGTGTTTTAATTTTAATTTCACATTATTTCCATGTACATAATTATATT
TTTATGTAAAATACTGGTTACACCAATTGACAAAAACCAGTTACACCACCTGACAGTGTT
GCTTCTACAGCCAAAGATTTTGAAATTGACAATTAAAATCAATTCAAATTAAGAATGATA
GTCAACAATTTCAGTGGGATTGTCATTGACAAATGTGTTTAGAACAATGAAACCAGGTTG
CTGAACTTTAATACACCAAGTAATAACATCCTTTACATTAAATGTGTGGCCCTCATCAAT
AGAATATTAACAAACTAAAGAAACATGTTTAACATTTAACACCTTTTCCATCACTGTTTC
TTTTCAGTTGGCTTAATTAAAATAAAAATAAGTAGATGATATTAGAAAAAAATCCACTAT
TTTACTTTTAAGCTATTTAGAAACAATTTGCCAAACACTGTACGTAAATCACTAGTACGT
AAGAACTGCTGCTTACTCGTTGTTGCCTTGGTGCTGGGATTAAAGGCCAATTTTTGTAAG
CATACACGACTGACTGACAACAAATAATTTCATGAGTGTATCCACAACTTATCCACAAAC
TATTTATTTTTATACAGTTAACTTCAGAATTATGCAGAATTATTATTAGTCCCCCTGAGC
TATTAGCTCCCCTGTTATTTTTTCCCCAATTTCGGTTTAACAGAGAGAAGATTTTTTCAA
CACATTTTCAACACATAATAGTTTTAATAACTCATCTCTAATAACTGATTTATTTTCTCT
TTGCCATGATGACAGTAAATAATATTAGACTAGATATTCTTCAAGACACTTCTATACAGC
TTAAAGTAGCATTTAAAGGCTTAATTAGGTTAACTAGGCAGGTTAGAGTAATTAGATAAG
TTATTGTATATCCATGGTTTGTTCTGTAGACTATCGCGGGGAAAAAGCTTAAAAGGGCCA
ATAATTTTTACCTCAAAATGGCTTTTAAAAATTGCTTTTATTCTAGCCTAAATAAAACAA
ATAAGACTTTCTCCAGAAGAAAATTTTTTTATCAGACATGCTGTAAAAAAACCCAAACAA
AACTGATTTCAACTGCAATTCATTTGTTTAGCAACTTCTGACTTGTTCTTCACAACTTTT
CATCATTAAAGTTCCTCCGAGTCACCTCCAGTTGTTAATAATAATAGTACAACAGCAAGC
GCATCAAGTATGAAAACCTCCAAAACTTAAGGCTGTGTGCACTCAGTCTATAGAGGCTTG
TCAACCTTGTTTCATTTCCCATGTTAATTTTTTCTTTTATTTAAAAAAGAAATTCCCAAG
TGCTCTTTAACAGAGAGAATATTATTGTCAACACATTTCTAAACAAAATAGTTTAAATGA
CTAAATTCTAATAACTGATTTCTTCCGTAATCTTTGCCATGATGACAGCACATAATATTT
GACTAGATAATTTGTAAGACATTAGTATTCAGCCTAAAGTGACATTTAAAAATGTAATTA
GGTTAATTAGGCAAGTAAGATCTATTGGCCAAGTCATTGGGTAACTGTGGTTTGTTCTGT
ATTTAAGAAGGCTAACAATATTGACCTTAAAAACTGCTTAAACATTTTAAAAACTGCTTT
TATTCTATCCAAACTAAAAGAAATAAGACTTTCTCAAGAAGAAAAAAAAATACTTACAAC
ATTTCAAAGGAGGGTGATACAGTGGCTAATGTGGTTAGCACAGTTGTCTCACAGCAAGAA
GGTTGCTGGTTTGAGTCCAAGATGGACCAGGATGGCTTACTGTGTGGAGTTGACATGGGT
TTCCTCTGGGAGCTCCAGTTTCCCCCACAGTCCAAAGACTTGCGGTATAGGTGAATTAGA
AAAACTAAATTGACTGTAGTGTATGAATGTGTGTGTGAATGAGAGAGTGTGTACATTATA
TTGTGTGAATATAAACATGGATTAACATAAACAAAAAAAAAAAACATTCATGTTGTGCAG
TAAAATAATTTTATCCTATGTTTACAGAGCTTTAATAGTAAGGTTGTGGATTAAGCACCT
ATTTCTCAAACAAAAATAAATAAATAATCTACACTATGAACACAAATAGTAGTTTAATTT
ATGTCGCATTTTTGATCAGCATCATGAACTAATGATATTTGACTAAATTGACCCCTGACA
GAAAGACTCCTGCTATATGAGTCAAATGGTGTAACCAGTTACACCCCTTGACATTTCAAC
TTAAAATGAAATTTGACAGGCATTATCAATAACATCTATGTAAGCACATGGGCTTGGTGG
GAATATTTCAAATTTAACTTTTAAATATAATACTTATTTTTATAATTATGAACAATTATC
AGTGCATTTCTGGGGTCTTACCATTTGACATGCATATCTAAGAATAGCTGACCATACCTT
AAAAAGGTCAAAGTATCTCACATTTTAAAAAGAGTTACTAACCTTTGCATGCAGCAATTA
GTCTTATCAAGAGTTCTTCTCTGTGATTCAATTTCCTGTCTAACTGTCTTGTGCACAATA
TTAACAAAATGGCTCAATAAATGGTGGTTACACCATCTTGACATTTCAGAAATTTGAGGT
GACAGAAAAAATTCCCCAAATGAATTATAATATTTAAAACAATTGTGCTATATTTACCTT
TATTTACTATTAAATATGTCTAATGTAAAATTATGCCAGACTAGCCGATACAATGTTTCA
TTGAGGCTTTCACATTTTTTAAACAAGGTAAACTATTTGGTACCAATTTTTTTTGGTTAC
ACCACATTGACATTCTTGCAATAATCCCCTAAAAATTTTCTTAAAATGGATTAAAACCAA
AAAATTAAACTTGGTCCTCAAAATAGAGAATGTATGCAAGTAATTTGCTTATTTATTTTG
AAACTGTAACCTACTTGAATTTATTTAAAAGACATGGACACAAAAAAATGAGCGTCACGT
CATTGACCCATATATATATATATATATATATATATATATATATATATATATATATACATA
TG
>Drerio-B-R283-Map7#CLASSI/DIRS/nan
AAAACGCTACGGTTACTAAAGTAACCCTCGTTCCCCGAGGGGGGGAACGGAAATGCTATG
TGGAAAAACCTTCCACTTATGGGGTTTTCGTCAGAAACCAATCATCTGAAAGAGTATAAA
ATCGGGCCAATGAAATGCCAAATGAATTGGCAGCATCAGCATGCACAGCTGGCGTCAATG
ACAATCAGTCAAGTATATAAGACGCAGCTAGTGCAATGCTCGACATCCTTTTGAGCTGAG
GAGACTTTCACGCTCAACAGCTAAGGGACAATCGTTGTGGCGAAGGTACATAGCATTTCC
GTTCCCCCCCTCGGGGAACGAGGGTTACTTTAGTAACCGTAGCGTTCCCCTTCGGATGGG
GAACTCCAATGCTATGTGGAAAAACCTTCCACTTATGGGGAAATCTATGGAAAACGCCAC
AACGAAAGCACCTTACCGCGTCCCTGGCGAAGGGTGCGCCACGCAGTAGAGCGAGCGCAC
CTACAACGCCGCGAGATGCAGTCTTCCAACGTGTCCCCTGGCCCTTACTCACCTTACTTA
CCTGTTCAGGTTTAGCTATATTTTTCGGGGAGTCGAAAAATAACCCAGTAAAAAGGGTTT
TAATACGACAGTACGTTGGGAAAGCGTTCAGTCCCGATAGGGAGGACGCTGCGGAGTTCA
CCTGCTACCCAAGGAGGGGAGACCTGGTGACAGCCTGTGGCCCAGCCCCGAAACAGGGGA
GGGGTACATAAGAGGATGGTTAGCGGGGAGAGAAGACACGAGCCCACCTTAACACAGGGG
GGGACTAAACCGTGGTTGAGTGAGCATATGGG
>Drerio-B-G2172-Map13_reversed#CLASSII/Unclassified/nan
ATGCAGGGCTGATAGTGGAAAAAATTCCTGAGCCTGAACTTTTTTTCCTTGCCCCTGAGG
TGAGTAGGGGTGGGGGTACTATGTATGCAACGCACTTTTAACACATAACTTGTGGGCCCC
TGGGCCCAAATATATTAACAGCCTATGTGTAACCCTGATCATCATTATTGTCAAGTGGCT
CTTTTTAGACACATGCCAGTAATGTCAGTGACACATGCCAGTGTCAGTGATCTTGTGACA
TGTGCCAGTAGGTGTCAGTATAAGCACGTTATAAGCACATTAATCTTATAAGTCTCTTTG
CTTTAATATTTAAAAATCATTAGGCAAATGACACCTGTTATCTTACATGCATATATGTTA
TGAGTTTTCAACATGCATTTTATTATAACTTTTTAAAGGATATTATTTAAAATACCTTAA
AATGAAAATAAGTTAAATAATAAAATAAATGAATGAATTAAAAACATAGAGAAGTCCATA
TTGTAGGGAACAAAGGAACTGCCAGGATGCAATAATATACAGTACAACAGATAAGTGTAA
CCCCTCCCATACATAAGCATGCCACAATAAATTTGACTGACATGTACTGTCAAATGACTA
TATTACGTACGGAAGTATGACTACGAATACATAAAATAAATGCGTTTAAATTAAAACATC
GTGGAGTAGCTCAGCAAATAAACTAACTTGCGACGCGATAAATTAGGTTAAAAGTCGCGT
AATGATTAAATATGGTTTTGCTCGTGTTAATTAATGTCATAAGCTTCGCCGGGTGTCGAT
GTCACTGCAGTGACATGCAGCGCGACACTCTGAGTGACACACAGTAGGTCACTACACATG
CCACTAGCGAGTGACACATGACAGTGGAAAACCGGACGTGCCACCGGAAGTGTCACTACA
CTCAGTGGCATGTGCCAGTGTCATCTGTACGTCAGATGTCGTGTCACTCCATGTTAAAAC
TGCTACTGTGAATCCGCGTTCAAGCGCACACAATAAGCTAAAACTCGCCCCAAGCACCGG
CAAAAACAAATAACAATGAATGTGTCGAGGAAAGAGTAAGGACATATCTTAATTATTTAT
TAATAAACTTATTCTGAGTCAGTGTCGCAAAGATCCTGACTGGCAATCTCCTCTTGGACT
CGCCTTTAGAGAGAAATTCATCTTTACGGATTACATGAAGGAGTTTTTTTTTGTTTTCGA
TTTGTTTTATTTCGTTAAGTAATAATTTAAAGCTTTCTATAAATATATTTATTATGTCTG
TGAGGCATATACATTTTGCTTCATTTTGTTAAGCGCTCCTGTTCAAAAACCAGACGACAG
AAAGCGCATAATTTTGGTTTTCTTTATTTTATAAAAACGCTGTAACGTTTTTTGATGTAT
TACTCGTACTTTGTGAGCAAAAATGACGGATAACTTTAAATTGCTCCCACTGAAAAAATG
CAAGTGATTGCTCTGGCGCCTCGATGTCCTGCAAGCTTTTTATAAGCAAACTATGCGCCT
AATAGCACACATTCTTTAACGTTTAAGCTACCATTGTTTTATACTTGAACTGTTTTATAT
CTTTTATTTTAGGCAAGTCGTGATGATCTGAGAAGGCAAACTGATCAAACAGACAATGAT
GGTCTTCCGCTGGGCGCTGTTCGTTAAAAAAAAAACTTATTTTTAACGAATAAAAAAATG
CTCCAAACGTTTTTCTAAATAAGCTGAATAAAAAACGAAACTAAATATAAACACTTTGCC
ATTAGGCTACATACAAAACTGAACTATTTCATAGCTGAAACACTAAGTTGTTTAAGGAGA
AGGGGGAAATATATTTTTGTCCCGTCTATTGCTTCACCGTTATTTCGAGAATAAACCCAG
CGTAAATATGCAGATGTCATTCCCAAAACATATCAGCGTATATGTGCCGAAAACGAAAGT
TTCATACAAATTCTGAATGGATTATAGCCTGGAAAGTGCAAAGCACGCTCCTCTTATTAT
CACTAAA
>Drerio-B-G4020-Map3#CLASSII/TIR/nan
CACTGTAATCCCGAATAAGTTGACAAAACTCAAAAAATTTGAGGTAATCAGTTACGTCAA
ATTTTTTAAGTTATGAAATTATCTATTTTAAGTAAACAGAAACATTAAGTTTTGAGTTTG
TTGTACTCATGCAAGACACTTCACCTAACTTAAAATACCCAAGTTACTCAGCTTATACGT
TTTAATTGCAATTAACTTAATTGTTTTAATTTTCCAAACTTTAAATACTTAGTCACCCAG
CTCATACATTTTAATACCAATTAACTTAATTGTTTTAATTTTTCCAAACTTTAAATACTT
AGTCACCCAGCTCATACATTTTAATACCAATTAACTTAATTGTTTTAATTTTTCCAAACT
TTAAATACTTAGTCACCCAGCTCATACATTTTAATACCAATTAACTTAATTGCTTTAATT
TCTTTCAACTTTAAATACTTAAATCACCCAGCTCATACATTTTAATAGCAATTAACTTAT
TTTTAATTATTTATCTCACCTTTACATACTTAGTCACCCAGCTCATTCATTTTGATAGCA
TTTTTTAAAATTAACTTCTCCATCGTCAGTTTCACAAATAAAAT
>Drerio-B-G3589-Map4#CLASSI/LTR/Copia
TATGTTACGATAACCAGCGATCATTCACTGGAGATCGCTGGTTTCCTCTATCATCATTAA
CCTCACTTCCGCATTCCCCAGGACTACATTTCCATACATGCACTTCTTCCAATCACGCAC
GCCTGGTCACTCATCTTCCTGATTACATCACCAGCTGAAACCTGTTACAGAGACTGATTA
CACACAGTATTTAAGCAGCACACACACTCATTCACATTGCCGAGTCTTGTCTACTGTTTG
GTGACATTTCAACGCGTTTCTCCCGATCTTGTTTTCTCCGTGTCTGTACCTAGCTTAGTT
TCCTAGTTATCCTGTTTAGCCGCCAGCCTTTCGACCTTTTGCCTGTTTACCGACTTCGAC
TCTGGATTTGCCCGTATATGCCTGTTCATACCTGTTTTGACCATTGCTTGCCTGACCACG
AATAAACCTGCATTTGGATCTTACCTTCAGTTGTTTGTATCTATCCCGAATCACAACAAT
>Drerio-B-G4590-Map4#CLASSI/LTR/nan
TATTGTGTTGTTATCACAATGTTTGGTAGACTTATTTTCTATTCTGGAGTGAATATGTAT
GTTTTTCATTATTACGACGTGGCCCCTTTAAGAATCTTAGGTTTCAGAACAGAGTCATAC
CATGTGAGCACTGATGAGGAAGTGAGCAAGCATGTTGCACAGAGCAGCACAGTCAGACAA
TCCTGAGTTAATTCTGTGACGTTTGCATTCATCTTGTGTTTGTTTTAGCATCGTGGGTAT
GTATTGACTGTTTTAATCAATGTCTACTATTTCAGATGCTTTAGGTCATTTTTATATAGT
TATTATTAGAAGTCTATTATTTTCTGTCTGCTTCACTATAGTTAAGGGACATAGTGAGTG
TAATCTCTGTCTAGTTCATTGAAAGTTCATGCAATTCAGTATAGTTAAAAAGTGATTTAA
GAATTGTGTGTGTGTTTAACATGATTATATTACATTTAAGAGAATGTGTGTTTAAGAGAA
AACACATAAAGCCTTGAAGACATTCATTTATTTACTTCTTTGCGAATGTATACATCTTAA
CAACAACATGCTTAATGTTGATTATGCCTTTTGTGCATTTCAGTTTTACCTTTCTTTGGA
ATATCAATAAACCTGTGGACAAGGAGTTATCGTCTTCAGAGTTTTGATGTCAAGGAAGAG
TTTATCTGGCTGTAAAGTTATATTCAGCACATATAGCGAGGACAGCACAA
>Drerio-B-R3466-Map5_reversed#CLASSI/LTR/Copia
CAGTACGAACTGGCCAAAACAGAGGACTCAGCAGAAATATGGGTATCTTCCTTTTCCCAT
CTCCCACTTCTCGTCCCTCTGCATGCCAGCAGAAGGAGCGTTTAGGCAGACTCCTTTCAC
TCCATCAAGGGGTATCTACAGTCAAGGAGTTTGCCTACCAGTTTGTCTACGCAGCAGAGG
GGCTTGAGTTTACCACCACAGCACTGAAGGAGGCTTTCAATGCTGGACTCAACAGCCCCC
TTCAGGCCTGGGAGATGGGGATGCTGGGGATACTGTCATTCTGGCAGTTTGTGAGCTATT
TGTACCACAGCCAGGGAGATGGTGGCCTGCCTCCCCTTGGCCCACCGCCCATCCCGCTCA
CAGACTGCCAAATCCCCAGTCCTCCGATGACCCACCAACGGAGACGGAGGAGGAAGAACG
GGCCCTCCTCACCTGTCACCCACCTAGAGGTGACTGAACCCACTGCAGCCCATCCAGCAA
CCACCCTGGCGGCAGCATCATCCCTCGAGGTGCCCGAAACAGACACTGCAACACTTTCAG
AGGTAGTGGAGTGCCCAGCAGTGTCTGAAGAGGTGGCCAGCTTCCCGCCACCAAAAATAA
GGAAGCGTAGGAGGAGAAAGGGCTCCTCCACCATACTGGCTCCAGCCCCAGAGCGCCCTC
CAGTGTCGGCTCCAGCCCCAGAGCGCCCTCCAGTGTCGGCTCCAGCCCCTGAGCGCCCTC
CAGTGTCGGCTCCAGCCCCAGAGCGCCCTCCAGTGTCGGCTCCAGCCCCAGAGCGCCCTC
CAGTGTCGGCTCCAGCCCCAGAGCGCCCTCCAGTGTCGGCTCCAGCCCCAGAGCGCCCTC
CAGTGTCGGCTCCAGCCCCTGAGCGCCCTCCAGTGTCGGCTCCAGCCCCTGAGCGCCCTC
CAGTGTCGGCTCCAGCCCCTGAGCGCCCTCCAGTGTCGGCTCCAGCCCCTGAGCGCCCTC
CAGTGTCGGCTCCAGCCCCTGAGCGCCCTCCAGTGTCGGCTCCAGCCCCTGAGCGCCCTC
CAGTGTCGGCTCCAGCCCCTGAGCGC
>Drerio-B-G3428-Map5#CLASSII/TIR/nan
CAGTAGAGCTGCACGATTCTGGCTAAAATGAGAATCACGATTTTTTTTTAACTTAAAATA
AAGATCACGATTTTCTCACGATTCTGTAGATGTAAAATAAAGGTTAATATGAGTCAGCAA
TTATTATTGTTTTTTCTCAAACATATGGTAAAACAACAATAATAATATTATGTGTAGGTC
TACTGGTTTCTATAAATAATTCTATTCTACTTATATTAATTCTGATGTTGAATTATGTTT
GAGATATAGGCCTATGCTTGCAATCTGTCATTGACAACATTATTAGACCATTTAATTCAC
TGGTAAAATCAACATTATATAGGCTAGAGTAGTTATACTGACACTGTAAACATTTATTTT
CATGCACAACTGTGTGTTCGCTATGAAAGAAAAAACATGTCAAATGCTTGTCGCAATCAT
AACTCTAAAATGCGATATGATTATTTAAATGATGTGCTCGCTTTCGGTTTCATTTTCACT
GTAAAGTGCTGTTCATACTTCGCGCGCGGCTCTCAAACGATCACTCTGTGCCACAAACTG
AATATTATTTACAACTTTATTACCTGTTACTCACAGCATATGCAGGTTCTGTTCACTAAA
GTAGACGCGTGCGTCTATCATTAAGTAGGG
>Drerio-B-G1201-Map20_reversed#CLASSII/TIR/nan
TTTCATATTACAGTTTTTCTAGTTTGCTTTGACCTGGTTAAAGAAACTAGGTTCCTCTTC
ATTTTCATTATCACTATCCCAGCAGAGCAGAGGACCGGTCTTGCAAATGTGTAAACCCTT
TCTCATTGGGTTGACACATTTTCCCCACCATTTTTCCAAACAGTTAACACAGATGTCATT
CAAGCAGTCCAAACTCCATTGTTTTAGTTTTGGTAACCAAACAGAATCCATCTATTCCTA
ACTATTAAAAACTACCAACATCAGTATGAAATCACTGAAGCACCGGTTTGACACTCCTTC
ACACAAATCTTCAATTAGCAATCATTCTGCAAACCTTATAAAAACGATGGAAGGTCTGTG
TTGTTCTGTGCCAGCATTGATGGAGGAGGTGTCAATAGTGGCTTATGTCCTATACTCCCA
ATAGATTTGACTGTATATTAGTTTACATGTGTTTTCTCTAATATTTACAGTATTTTATTA
CTTTTGTCTGTTTTTTTTATATACAGTATTTCAGTTTTCAGCCACAGTTTGAAAAATGTC
ATGAATTCAATATATATTCAATCAAAGCATATCTTATTCTTGATCCAATTCTTTGCAAAA
AGGCGAATTTGACAGCCCAAATAGAAAGACAACAAATGCCATTGGCTATAAGCTACAATG
GCAAGCAATGGTGCAGTGATTCATTTTGAGTTCTGTATTTTGTATTTTGTTGTCCATTGT
GTAATGATTAATTTGAAAGAGCTCATATACTTGTTTGCAAGTTGTGTTGTTTGAAGGTAA
AACTAGCTTTTGTTGCATATGTTAAATGTTTTGACACGATATGTGCCTTTTGCAAGCAAA
ATGTGTCATTTTGACCATGAGTGCCGCTGTTTAGGCCTGTGTGTTAACTGTTTTGAAAAT
GTGGAGTTTCAGTTGACAACTGCATCCAAGCAATCGAGAAAAACTGTAATAAA
>Drerio-B-G3397-Map3#CLASSII/TIR/nan
CATTTTCTGCCGTCTTTGGGTCGTTTTCACACCACACTGCTGGCTTTGGTCCAAACCAGT
TGAAAAGAACCAAAATGCAGTCATCTGACAAAATCCACATCTCTCATTGGCCAGATGTTG
TTGAACAGAGATCCTAAACTGCTTATCGATTGGTCAGAATTCGTGTGCGGGAAAATGCCA
AAGAACTCCCGCAAGTAAACAAACTGGCAGACACAAAATGTCGCTTTTTACTATGGAGCT
ACGACTGCGCTGACTGATTGTATCCCTGCTTTAGACAAACTATACATTTTGAGAATGAAG
CGCGGCTATGACTGGAAAACAATGTTTTAATGCACCGCATGTCACTTCAGGAGAAGGCGT
GAATTAATTTAGCTAAACTGCGACATGGTCATCTTTTGGAAATATTACCAATGATCTATC
AGGTAATGTGTTTCCCTCTCTCTCTCTCTCTGTTGGTAAAGCGCTGTCAATAAATATTTT
TCCTCCATATCCCATAATGCACAGCGCATCGGCCTACGGCAGCTGGATTAGTCTAAAAGG
CGCAGTACTTTTTGCGGTTG
>Drerio-B-R2713-Map6#CLASSII/TIR/nan
CAGTGGTTCTCAAACTGTGGTACGCGTACCACTAGTGGTACGCGGGCTTCCTCCTAGTGG
TACGCGGAGGAATCGCCAAATAATTAAATAAACAATTAACATTTTTAATCCTTTGATGTG
AACTATATTATCGATGTGATCAGCTTTGGCATTTTTGTGAAGCGTACGATCACAGCGCTG
TGCTTAGAATGTTTATTTTAGTGCAATTTGTCATAAGCTGCTGAAAATCAGTTTCCGAAG
TTCAAGAATTGATTCTGAAGCGTGATTTGACTGACATGAAAACTGGCCAATCACAGTCGA
CCTTTTTTTTTTGTGTGTTTTTGCGTGAAACGTAAGGGCGGGACAAAGGCTTTCTGAGTC
GCAGAGACAGAAAAAAACAACTTAAAAACAAATGTTTTGTTGGAATAAATGCTTCTCGGA
TGTTTTCACTATCGAGATGTCTTGCAGAGTGATTAAACCGCGGACATATTTCCTGCCTAT
TTGATGATCTACATACACGTTTCGCTCTCCAACAGCGAGTCGACTCGCCTCTGACCTGTC
ACTCCTCTATACTGTCTGAATGGCGGCGCGGGAATAGAGGTATTGCGCAATTACTCATTT
CTGGAAATGTGGCGAGTGCTTTATTTTAACACGAGAGAGCGCATTCATGTACGCAAATCA
CTAAAACAGATATGCGAGCTCTTAAATAAGCTTTTTTTCAAATGAACTGCAAGTCCTGTC
ATGATCGCCTGTGTGCTCAGATTGAACACAATCGCGATCTGTTCACTATTAAAGTAGACA
TTATTTGTCTTTGTTACTTGACTAAATTTAGTCAAAAGTATTCAAAGTTATCAAGTATTT
AGAATTAGATTGATGCATGATCGATGACAATGCTAATGGTCTTCTTATTTGGCTGTATTG
TAAAGTGAAACTTACTTTTAGCAAAGGTGGAACTTTTTTTATTTCTTTACGACAAAATAA
TTATGCTGGAAATGTTTCTGGATGAGGTATTTGTGTGATTTATACATTTAGCTGTATTCT
GATCTGTCTTAAAGCATTACAGGTCAAAGCAATCCCTTGTTAGCTAATTGTTTATTTATC
ACAAATAACAATAAGGCTCTTAAAGCACTGCTTTGATAAATGTATTGTTGTCATATTTCA
AATACCTCAAGTAAAATAAAGTCATTTGTTTTATTTTTTTTACTGAAAGTGTACTTGTGT
TTTTTGTAAAGTTTGTATTTAAGTTTAAGATCAAGTGTAAAATAAAATCTACATGTGATG
TACAGCTATTTAAGAAACAAATTTGCCATATTGTAAAGAAAAATAGTGTAAAATATGTAA
ATAAAAGGCTAAATTTAAATCTTTTCATCATATACCTTAAATAAACCTTTCAAAGGTTGA
AAATATTGTTTTAAAAATGGGCAAAAAGTGTCTCTATGGCCTTAAAGATTATTTGGTAGT
TTTACCAGTGCTATTGAAAAATATTAATTGTCATGAAAGGAAAAATTGACTATACTTTCT
TTGTTTGTGCAAATTCCTTTACATATAGCTTTGGGATTTAAGCAATTAAACCATTCAATC
AGGTTTACACTTAAAAAAGTGATTTCATAATGAAAATCAGATTTTGTTTTTTTCAAAAGT
AACCAACTAGTACTTATTAAAAGAGTACTTTGTACTTTTACCTAATATTAGTTGTATTTA
CTAAAATGTGTGTTATTTTAGCAGTGTAATAGTATTTTTACTTGAGTACAAAAAATATTT
CATAAGCATTTAGTGCAGGTTTATTATATTATTAATATATGATTAATAATAATAATAATA
ATAATTGTTTTTATTTGTATCAATTCCTATGCAATATTTTATGGGTTGCTGAGAATACAT
TTCAATACATCTTCAATACATACATCTTCAATACATAGCATGTCAGTCTTAAAAATAAAA
AAATAGCTGCTGGAAAAAGTGCTTAAAATTTCTTGATTTTCATTAGGCTGTGCCTGTATG
AACCCTGTCATATGAACATTTAACATATATTTCAAGATTTGTCTGAAAGTGTATGAATAT
GCCATATAGCCTATATTTATGAGGTCCAAGCAACATTTCCAGCTTTTGATGAATAGGCTC
CTATGAATACTTTAGATTTAAATACAGCAGTTTTCCTTTTACTTTATATATATATATATA
TATATATATATATATATATATATATATATATATATATATATATATATATTTTTTTTTTTT
TTTTTTTTACCTGCAAACAGTTAATGTTCAGACTATTTAAAATGTTTAAAGTGACTGACA
ATTATACATATTCTTAATAATAGGAATTAATCTGCCTCGTTTTCAAACTCTGCACAGCTG
TAGCTGCTTAATTAGGCCTACGGCGCAATTTTTTTAATACTGGTCATTATGGTGGTACTT
GGAGAGACAATTTTTTTCTAAGGTGGTACTTGGTGAAAAAAGTTTGAGAACCACTGATTT
AA
>Drerio-B-G3157-Map6#CLASSII/TIR/nan
TCAGTACGCGCGCGACAACACCGCTCTTCAGTACGCGCGCGACAACACAGCTCATCAGTA
CGCGCGCGACAACACAGCTGATCAGTACGCGCGCGACAACACAGCTCATCAGTACGCGCG
CGACAACACCGCTCTTCAGTACGCGCGCATCCACTCTGCAGTGGGTGAGGGAATGGAAGT
TTTGAGTGAGTTCCCCCAAGCCATACTGAGGGTCTCAACTGCTTCCGCTCTAAAGCCAAA
TGTGGTTCAGATTTGTGAGAAGAAGCGCTGTCAAGTCTCTGGCAGCAAGGAGTAGGCAAA
AGATGCCATGTTCAGAAGAACTGTTCATAATCTTCACTCAATGTTCTATTAATGTTCAGG
ACACTTCATGTTCAGAAGAAATAATTAAAACTGTTAATAATGACATTTGAGGACTTTTTT
TTTGTGAAATCCCTTATGCGGCCCAGCCTCACCCAGACTTTGCCTCCTGCGGCCCCCAGG
TAAATTGAGTTTGAGACCCCTGATTTAGA
>Drerio-B-G528-Map11#CLASSII/TIR/nan
TACCCAGACAGCACACATACGTTGGGCCGACGTCGTGCCGATTTTCAAAATTCCATCGGT
GCGATGTCGCTCAGGGAGCGTTTGCTAATTGGCAAAATGTCGCCGCGACGTCGGCAAATG
ATCGGAAACGCTGTCCGGCCGATGTTAGGACGACGCAACCGGAAATACCGGCCGCTCCGC
GGAGGCGCTGTTCTCAGGCGTTTTGCTCATACTTATGGACCACTAGCTGCAGCAGCTGCT
TATTTATAATAAACACGACACACCACTCTCAATAACAGTTGAAGATTTATTAATATTTTT
CACAAACATACAAATAGATTAACATACTTTTATCACACATAACCATGTTTTACCACGTTT
AAAACAAAACCAACAAGTTGTACTATAACCATGGCTGAACTACTGTGCAATAAAGATTTT
AAATACAAAGTCCATTGCAGCATTTACATTAAGACCATAGGAATATTTACAAGTACTTCA
AAACATGTACACTAAGGGTGACTATAGTTTACTATAGTAAAAACACAAATAACTTGTGTA
AGCACATGTTATAATGCTTATAATTTCTTAAATAGTGTTAAAGAAAATGCATGTTTCCAA
GACTATAATTTTAAAATACAAGATAATACCAGTCATGTGTTCAGTATCCAAAAGACTTTC
TTCAGGGAGTTACAATAATAAAAGAGTACACAAACACAAAATAAATACCAAGCAAACAAT
ATTTACAGTAGTAAATAAAATCATACAAATTAAAATAATTGTCTGATAAAATCTTATTAA
AGTCTGTAGTCAATTTATTTTTTACAATTTTTTTTATTTTTATAAATGGCATTCAACAAT
TTGCAATCTCCTCTGAACTAATAACACATCAATAATATAAAATAACAATACTTTCTCAGA
GATAACCAGTTTTTTTTAAGCAAACTCTAATGCACGACACAAAACAGATTTTGTCATTAT
ATATATATATATATATATATATATATATATATATATATATATATATATATATATATATAT
ATATATATATATATATAAATCCCTTAATTTCTGTTTAACGGAAATATTTTTTAACACATT
TCTAATCACAATAGTTTTAATAACTCATTTCTAATAACTGAGTAAATAATATTTGACTAG
ATATTCTTCAAGACACTTCTATACAGCTTAAAGTGACATTTAAAGGCTTAACTAGGTTAA
TTAGCTTAACTAGGCAGGTTAGGGTAATTAGGCAAGTTATTGTATATCGATGGTTTGTTC
TGTAGACAGTCGAAAAAAATTGCTTAAAGGGGCTAATAATATTGACCTTAAAATGTTTTT
TAAAAAAAATTCAAAACTGTTTTTATTCTAGCCGAAATAAAAGAAATAAGACTTTCTCCA
GAAGAAAACATAACATTTTCTTGCTCTGACCTATATATATATATATATATATATATATAT
ATATATATATATATATATATATATATATATATAAAACTGGTTGTAAATTGTGTACAATGT
TCCAAGAAAACAGACAAAATTAAAAGAAATAACCTGTCATTTAGTTTTGTTTTATTCTTG
TGGAATGTTGCTTACACATAAAAGGGGATATATAGGTGGAATAAAAAGTGTGTCGCCATC
CTCGAAATTGTTCTTGTATGTTGTCTTCATCTTTAGTCTTCACAAGTGAGGCTGGCCCAA
ACCGGGACTGCAGTAGCCAAATCTAATCCTTGTAGTGGGAACCCTTAAATAAAGCAAGAA
ACCAAAAGGAGAAAGATTAGCATTGCAGCAGTTCATATTACCACAAATATATATTATTTG
TTTCATGACATATAACTGGAGTATGTGTTATGCAAGTGCCTAGCTAAAATGTGTAATTTA
ATTTAAACTTAAAGAGTGTGTCTGAGCACTAATTTTCAGAAAAGCCATTTGAAAGTTAAA
TTCCTTGTGAAATCATAATGAATGTTTTTTTTTTTCGGTTTTTAGTATCATTGTGTTAGT
ATAAATGTGTATCTAAATATATGTCTAATCTTCAGATACCACATTACATGCAAATTAAAC
TAAGTTTCGTCAACTAAAATGTCACACTGTACACCACATTTAATATATCATAGCTAGGGC
CAGGAGGAATCTGCGGATGTTTTTTTTGCTATTTCTGCTGAAAATTTTGGTGGAAGTCTG
CGGATTTCTGCGGAATTATTTTGGGAGTATCATAACTAAAACCTTAATATATGAAATAAA
AAAATAATAATATTTTTAAGTTTTATTTAATGTTTAAAATGCAAATCCAATTAGATTCAC
TTTATTTGGTAAATAAAGCAAGTTTTTCATATAACATATCTAGTAAGACAGAAAATATTA
CTGTACAAACCTCATTGTACATAAATCAGATGAACATTTTCACATTAGTCAATAATATTA
CTGAAATTAATTAAAAAACTGAATAAATATAGATTTACACACATTTACTCAAGTAAATAA
ACAGAATTAATGATCAGGCTTCTGAACAAACATCTGCGGAGTTCTGCGAAAAATCCGGGT
GGGCCTAATCATAGCTTTATTTCTGCTACAAAAAGGTTTTTCAGCAAACAACTTCTATTA
TATGTAGGCTATAGAGGAGGATATAAAAAGAAATGATATATTCAACTCTCTAATTAAATG
CACCTGATGCAGCTAATCAAGTCTTTTAGGCTTATTTGAAAACTTAAATGACGTGTTGGA
CCACAGTTGGACAACGCTCAGTGAGAATACTTTTTTGCCACAAATTCTTTTTGTTCTAAA
GAAACATGTCTGATTGCTAGCAATCATCAAAGAGCAAACTTTTTTGTTTTTCAAATAAAT
ACTATGCTCTTAAAAATAAACTTTTCATACATCAAGAATACTAAAAATATGTTTATTTAA
AATGTTTTATATTTAAAAAAAAAACAGCTTGAGGAGAGAATCAGTACATTGGAATACTAT
TTTTTCAGAAGGATCATGTGACACTATTAATTATATACATTGTATTAAATTCACAGTATT
ACTGCTTGACTGTATTAATTAAATAAAGCTGACACTATCAGAAGAGAATTTACCATACCA
ACCTAAAAGCTATGAAACAGTAGTGTATGTTTAAGATGTTACTTACTAGTCCTATTGTAC
TTTGGAGAGGTTGTCTGACAGGAGGATCCCTTCAACTCAGCAGAATTCTCAGCAGACCAT
CAGCGTACACCAATCTAAGAATAAAATAAGCAATTTGTTAAAAACCAAAAATATATATAT
TTTATATTTCCAGGTTTATAGGAAAGAAGAAAGCTAAAGCAGATTTAAAATGTAGGAAAA
AAATAAAACCTATTGACAATTTAATGGCACAACATACCCTAAACTAAGCAGCACGCTCAA
ATGGTTAATTTACATAAATGACAACTGCTGCTCATTATACCAATATTAACTGTTAAGGAT
TCATTCATTCATTTTCTTTTGGGCTTAGTCCCTTTATTAATCTGGGGTCACCACAGCGGA
ATGAAAGGCCAACTTAGCCAGCCTATGTTTTACGCAGCGGATGCCCTTCCAGCTGCAACC
AATACACACTCATTCACACACACTTATACACTATGGTCAATTTTAGCATACCCAATTCAC
CTATGTCTTTGGACTTGGGAAAACCGGAGCACCCGGAGGAAACCCATGCCAACACGGGGA
GAGCATGCAAACTTCACACAGAAACGCCAACTGACCCAGCCGAAGCTTGAAGCAGCAACC
TTCTTGCTGTGAGGCAAACGTGCTACCCTCTGCGCCACCGTGCTGCCCTGTTAAGGAATC
AGATTAATATAAATGAATTGACATGTTTATTTAGTGTCTGACACATTAAATATTGCATTT
TTAAATATTGTTTCATTTTAAGATTTATTTCAGAATTAACTATAGAACCTGGATATATCG
TCACATTTTCATGCACAGCAGCATTTCCAAGAACATAGAAAAACAGAATATAGGCCAACT
GAAAAAAAAAAAAAATAAATTAACTCTGACTGAATGCTTTAAGTAACTGGCTAGGAATGG
GCAGGTATAAAATTCTGAGGGTATAATCTTGGATAAAAATATCACAGTTTCACAGTATTG
TGATTACTGCTCTGAAATGTGTTTTTTTTTTTATCTCTGTGTAAAAAACAGCTACTTTTT
CCCCATTGAACACAATATGTTTTGTTTTAAGAAACATTTAAAATATTTTGTAACAGTAAA
CATGCCAGGCTAAATAATAATTTAATAAAATAGTACTATCTTCATTAGACTCAAAAACAC
TGATTTCTTGTGAAGGCATAATAAGCTATTTGTTTTTCAGATGTTTGCTGAATCGTGAGC
TGACCAGTAGCTTTTGATGTGGAGGGTCTTTTGCTGCTGTAAATAATGTTGGACTATTTT
TTTTTTGGACTATTTTTTTAAGTCTTTGATAACGCGCTAAAAACCATATACAATGCATCC
GGAAAGTATTGATAGCGCTTTACTTTTTCCACATTTTTAATGTTTCAGTCTTATTTCAAA
ATGGATTAAATTCATTAATTTCCTCAAAATTCTACACACAATCCCCATAATGTGTGTTGA
CCCGATTTTAGTTAATCATTTACAAGTCAATATTGCCTATATGGATTGTAATTTAAAAAA
AAATTAACATGTAAAATTGCAGTGTTAAATGCAATGCCATCAAACATTTTAGACGCACCA
GTGCAAAAAGCTAGTCTAGAGCACTTGGAATGCTGGTGTAGTTCTAGTTAAATTCAGTTC
AGTTAAAGCTGTATATGCAACAGGTCTCAAGTAGAGGATATAGTATTTAACTAATCTTAA
CAACTAAACATTTACGAGTCTGTATTAGCCAGCTCATGTACTACAATGTAACAGATACTG
TATATTGCCACCTTGATACTTAAGCTTTCTTTAAAATATTTTGTGTTCAACCGATTAATT
AATTCTTTCATTTAATTTTTTCAGTGCAATAGTATAGCTTACACTGGTGTATTTGTATGG
ACCCCCCAAAATAGCGGAGGCCACTTTCTGGCCACCCAAGTATAAACTTCTAGCCTAGCC
ACTGTGAACTACCTGTCTGTCCTGCTCCAGAACTCTTTGTCGGCTGCTTGTATGTCTGGA
TACAGCTGCACAAGTCTTTTAACACTGACAAATACAGCCTCTGCACATCCTCACAACCAG
GAGAACAGAATGATCAGGAGGACCTGAAAAATATAACCAACTGAAATCAGTTGAAATGTA
TTTTGTCTTGTGATGATGACACAAAAATAAATTATTTTTCACAAAGGATGTGCTGTTACC
TATGAAACATTCTATAATGAATGATCTTTTTGATCCTGTTTCCTTGATGTCATTCACTCA
GAGATGGTTTGGACATTTGATTGTATCTAAACTGTAATGAATTTAAGTTACAAAAACATT
GATAGCAGGACCATTGATCTTGTAACTTATACAAATTGTTAAGTATTGAACAAGTCTGCA
ACCAAACTAGTCAAGTTAATAATACTAATCTCAACTCAACTATGATTAGTTGTCTTGTTT
CTGCTGCCCAGACGGTCACTCCACCTGCTTATAAAAAAAGGAAAAAGTATGGTATTTTTA
CAACAATGAAACTGCAAACAACTTAACTATAAGGGGGTAAGCAGTGAGCATCTTTTATTA
TAAGCAATTTACTGAATACTTTGTCACTGGTATTACCTAAAAACCAAACGTCCCAAGTTT
GGCTCATAGCTGTCCACACATCTGCCCAGTAGCTTGTGGTAATACTGAAGACACTGATCA
GCTGGTCCAACTGAGTTTGGAGTTGAACTGCAATCAGGCATCCAATACTGCAAAGAAAAG
AGAAACTCACTTTGGGTTAACAAATAATGTAATCCCATCCACACATTTCAAGTAATTGTG
CAGTTAATTCTCTTAAAATGAATGAATGAATTCTCTTATTGAATTTTCTGAGAGCTTATG
AATATATTTTGTCTTCCCAAAATAGCATGTACTGAAACACAAAATATTATATAAATATAA
TTTAATAAGAGCGTGACGTGGTGGCACAATAGGTAGTGCTGTCGCCTTACAGCAAGGATG
CTGACTCGAGCCGCAGCTGGATCAGCAGGCATTTCTGTGTGTAGTTTGCAAATTCTCTCT
GCGTTTGCGTGGGTTTTCTCTGGGTGCTCCGGTTTTGCCTACAAGTCCAAAGACATGGGG
TACAGGTGAATTGGGTAGGCTAAATTGTCTGTAGTGTATGAGTGAGAACAAGCGTATATG
GTTGTTTCCCAGTGATGGCTTGCAGCTGGAAGGGCATCCACTGCGTAAAACATATGCTGG
ATAAGTTGACAGTTCATTCCGCTGTGGTTACCCCAGATTAATAAAGGGACTAAGCAGAAA
AGAAAATGAATGAATGAATGAATGAATGAATGAATGAATGAATGAATGAATGAATTTAAT
AAGAGTTAAACTGATCTGTTAACATGTCTGTCAGGAGCTGATCTACCTGTTGTCAAACTG
ATGAAAATGTTTTCTCAATTTACTTTAACATTTTTGTGTTTGTTTATGTTTTTATAACTT
GCAGCCATTGTTAAATTTAAAAGTATTTTAAACATGCATGGACATCTAAATGCATATAGG
GCACATATCTCAAAACATTATGAAATATTTCCAGATAAATCAATTTTGAATTAAAATGTA
TATTAATCTCCAGACTTGCATCTCCCTGATCTTTTTAAAAGAACGGCCATTCGTTTGCTC
ATCACTGTTTGACAAGTGTCTGGCAGTCAGTCAAAAATATACTTACATATAAAGATGTTC
ATCAGCAACACGGCACTTAGGTTAAACTTAGACCTCCTTTTCAGTTGATGTGGAAAACAA
AAGCAAAAGAAAGAAAAAACAAAACGACTGAATACAAGTTGCATATCATGCCTGTACAAA
TCAAAAATTATTCATTTAGGGCTTAAATTGACTTGTTTAAGGATGAGTTAAGGTGTAAGG
GATGGGTGAACAGTGTAAATATACATGTAATTCATAGCTATGATGTAAAGCTAAATTTTC
AGCATCATTACTCAAGTCTTCAGTGTCACTTGATCTTTCAGAAATCTTTTTTTAAGATGT
TGATTTAGTGCTTGAGGTTGAACTAATATAATGGTGATTATCAAATGGTGCTGATTTGCT
GCTCAAGAAACATTTCGGATTGCTATCAATGCTAAAAACAGATGTGATGACAAATAATTT
AGTGTAAACTTTTTTCTAAGATTTAATAAATCAATTAATCATAAAAAAATTAAACAAAAT
GAAAATCACAAATATTACTTCATTAGCAGCAAATCTATATATTTACTAAGTTCTGAAGAA
TCATGTGATGTGAAATTTAATACCACTAACATGTTTCAATGTCAAAACTTTCTTAAAACA
ACTGCAATAAAGACAAGTAACAGATGCATAATATATAGACATGTAACATGTGCATAATGA
TGTGCAATGGAAATTCATATGAATTAATCCTCTGCTTAAAGTTACCTGTCTTTCCTGCAT
CTCTGTGATCAGCTCCCTTCAGAAATTTAGGAATCTTGTGTTATATTTTCTTGTAGCAGG
AGGTTATTCTCTCACTCCTGAAACCACAGAACACTTTTTTACTTAACATTTAGTTTAAGA
TAACGTTACCATGAAATATCAAAACACGATTGAACTTTTGATTCACGGTCCTTTACAGTA
ACGTTACAATGCGTATTTTAGACTAACGTTACATATGGAGTGCATTCAATAAAACATTGA
CAAAACCTCTCATCTACACATAAAGAATAAATAAAAGCCAAAACTTTAACAAACAAGTTT
AACAAGAGCTAACATTAAGTAAGTTAACGTAATATTACCCCGACGCTAACGTTACCAGTG
CTAATATGCTAACGGACTTTTACGAAGACTTACCACTCTTATATAACATAATATTCAACT
GAATATTCATCAATTGCCAATAATAAATGTGTGAGGAACAGTTTTATGTAGTATTTGCTT
TGTTTTAGGGACTAAACTTACCTGAAAACAGTCAAAACGGCAGCTTGAGAGAAGTCGTGT
TGTGTCTTTCAGGTGGTGTCGTGTCGTGTTGTAGCTTCGTTTCCCATAGCAACATCCTCT
CCGCTCCAGTGTTGGAATGCAAGACGCGCGCGCGCACATTAAAGTCTTGCAGTATTACAT
TTATAAACATGATCACTCCATAGACAATTTAAATAATAACCTTGTATTTTATATCTTGAA
TTTAAAATGTATTTAGCAGTTTTATATACGCTATTATCTTTAAGACGAGCTTTATAGCCT
ACTAAACTGTTACAAAACAAACACTTTATTTGTGCATCAGATTCACTGTCAAAAATAAAT
AACCAATAAATATAAATGCAAGTATATATAAAACAAAGATGTCACTCTGTAAAAAGGTGT
TTATTTTAATTAAACAGCCGAACATGCAGAACATACTTGATTTTTACACTGGGAAAAATG
TAGGCTATTAGAAAAAGCCACAATAAAAAAAAGCAAACAGCAGTTAACACCAGAAAAAAA
CAACGTTTTCATTATTAAAGCATAACAATAAAACTTTTTATATTTTAATGAATTGAAATC
ATGTATTGTAGGCATTTTGGTCAGTTTTACTGCATTAATGTAGGCTATTTTAAAGCTGGA
CCGACCGACGCAGTTCACATGATGCATGTCGCGTTTGTCTAATTTATTATGCACGCAAAA
ACTTACTTGTAAACCAAATATGTTGCCGGATTCTTTCATGGGCATGAGAGATCAAGTGCT
TATGAAGTGCTTCGTCGGCCTCTGGTCGTTAACCGACGCAGAGCCGACGTTTGTTGAGCT
GGAACAATAGAACACACGACCGAACGATCATGCGTATGTTTGGCCGACCATATACCGATG
TTAGAATTAAAGGGGCCGACGTGTTGACCTTCGGCCGACGTCGGCCCAACGTATGTGTGC
TGTCTGGGTA
>Drerio-B-G2710-Map3#CLASSI/LTR/Gypsy
TGTCATGTACTATAATTGCATCTGTGTCTTTAAGACGGGAAACAGGTGGCATGATGGGAA
GTTTTGTAATGTTACGGAGTTTATACACACAAGAGAAGTAAAGAGTGGTGGTAAAATGTT
AACCTGCGTGTGGCTGATTTAATTCAGAAGTATGTGTGACCTATAAATGAATATTTGATG
ATAAGAAGCACATACATAACATTGGCGACGAGGATGCAGCCGGGATATGGTGAGCACACA
TGTGATGGAAAAGTCAGGTATTTCTGCATTTGAGTGCTACAAAGATCCCGCGACTTTTGG
GCCAAGATGGACAAGATGGCTAACATCATTTGAACTTTATGCAGATGGAAAAGGACTTAT
TATAGAAGAAGGTGTCAACGACGCAGAGCACTTCTTTTGCATCATGCGGGACCTGATGTC
CAAGATATATTCTCCACACTGCCAAATACGGGACATGGTGATAACTTTAATGCGGCAGTT
GCAGCCTTAAATGCATACTTTGTGCCACGAGTAAATACTGCATACGCACGGCAGTCCTTT
TATAAACTTTCTCAAAACTCCAGCGAGACTGTTCAGCAGTTTACAACACGTCTTAGACAA
GCGGCGAGAGACTGTGCATTTGCAGATGACCTGAATAATCAGCTTCGGGATGCCATCGTA
GGCAGAGGCTCATCAACATATGTGCGGCGTAAATTGTTGGAGGAAGGACCGAATCTCACT
CTTGATCGCGCGTTGGAAGTTGCCGATCTCTGTGAACGAATTGAGGAACAGATGTCTGTG
TCATCAGTGAGTGATGCATCAAAATCTGATAACACTACAGAAACTGTGAATCGAGTCTGG
AAAAAAGGAGGAAATATACAAAGGGAAAACACCAAGCAGAAAGCAGTAAGTTGAATAAAC
AGTGTTATAGATGTGGAAACACAGATCTTTTTGGAAAAGATTTAAAATGTCCTGCTCGAG
GTCAAATATGCCATAAGTGCAGGGGACGAGATCATTTTTCAAAAATGTGCAAAACCAAAA
CTGTAAAACAGAGAGTTAATCAAGTGGAGGGACAGACCGAATATGCATTTGTCATTCAAA
ATGGTGGCAAGGATACAGATAGACTGAATGTCTGCTTGGGAAATGTTCATCTGAGGATGC
TGGTAGACTCAGGTGCTTCCAGCAATATTATAGATGAGAAAACATGGGAGTAACTGAAAT
CAGAGAGAATTAAATGTCATTCGTACATCCCAGATACAAAGAAAAATTTGTTCTCTTACT
CATCTGATCAGCCTTTGCCGGTAAAGGGAGCATTTAAATGTGATGTAACAATAGGCAGTC
GGATGGTACATGCTGAGTTTATTGTTATAGAAAGGACTGGTGAACCTCTGCTAGGGAGAG
ATACAGCCATGGAGTACTCAAAATTGGGACAGATATTGCAGCGGTAACAGACCTTAAACA
ATCACTCCAGTCCCAATACCCAGAAGTGTTTCAGGGAGTTGGTAAGCTGAAAACTAAGCA
AATCTGTCTGTACATAGATCAAACAGTCCAGCCAGTAGCCCAACCCTTAAGAAGAATACC
ATTTAATCTGAGAGGTCCTGTGGAGGATAAAATCAAAGAACTCTTAGAGATGGACATTAT
AGAAGAAGTAAATGGACCCACTCCATGGGTTAATCCTGTTGTAATTGTGCCAAAAGCTAA
TTCTGAAATCAGACTTTGTCTTGACATGCGGCAGGCCAATCGAGCAATCATCAGAGAACG
ATACCCTATTCCTACAGTAGATGAACTTCTACAAAGTATGAACGTGGATCAATGGTTTTC
AGCAAATTGGATCTGAAATGGGGTTACCATCAGTTAGAGCTGACACCAGAATCTCGCCAG
ATCACAACTTTTGCAGTTTATAATGGAGTGTACAGATATAAGCGTCTCATTTTTGGAGTA
TCATCTGCAAGTGAGCAATATCAACATGAGATAGCTGCTGCACTTACTGGAATAGAGGGA
GTTGAAAACATCTCTGATGATATAATTGTGCATGCTCCGGACCAAAAAACAAAGCCAACG
CCTACATGCCGTCTTGAAGCGCATAAGAGAATGCGGACTGACTTTAAATCCGGAAAAATG
TCAGTTTTGCATAGATCGCTTAAACTTCATGGGAATCCTGCTGACACAGAAAGGGATTGG
GCCCACTGAAGAAAGAGTCAGGGCTGTAGTGGAAGCCCGAGAACCACAAAACGTCTCTAA
AATTAGAAGTTTTCTCGGACTTGTCAGTTACAGTAGCAGATTTATTCCACAATTTGCAAC
ACTGGCGGAGCCATTAAGACGTCTTACCAGAAAGGAAACAGAATTTGTCTTCGGACATGA
ACAGAAAAGGGCATTTAATGCTCTAAAGGAGGAACTTGCAAAAGCAGGGACTTTGGCATA
CTTTGACAAAGACGCACCAACCCAGGTTATAGCTGATGCGAGCCCTGTAGGGGTGGGGGC
AGTACTAACGCAGTGTCAAAAGGGTCAAATGGTGCCAGTGTGCTACATCAGCAGAAGTTT
ATCAGATTGTGAGAGATGGTACTCCCAGACAGAGAGGGAGGCCCTCGCTCTTGTATGGGC
TTGTGAAAGGCTTCACCCGTATATCTATGGGAGACAGTTTGACTTGCTCACAGACCATAA
ACCGTTAGAGTCAATATATGGTCCACGTTCTAAGCCATGTGCCCGCATAGAGCGGTGCGT
TTTACGTCTCCAACCATATGACTTTAAGATTGTCTATGTTTCAGGAAGAGAAAATATTGC
TGACCCTTTGTCACGACTTTTAGGGAGCACAGCAATGAGAGAGAAACCCTCACATGACTC
AGATGAGTATGTGAGATTTGTAGCCATTAGTGCCACTCCAAAAGCCCTAACCACAAGGGA
GGTGGAAGAGGCTTCAGAAAAAGATGCAGAACTGACAGAAGTGCAAGGAGCTATTGAAAG
TGGACACTTTGAGAAGTGTATGTCTTATGCAGCCATAGCTAATGAGCTGTGCACAATAGG
CTATCTGGTTTTACGTGGAACACGTATTGTACTTCCAAAAGCATTACAAGCACGAGCACT
AGCACTTGTCCATGAGGGACATCTAGGTATAGTTGGAACGAAGCAGCATCTCAGAACCAA
AGTATGGTGGCCTGGCATGGACAGAGCTGCTGAGAAACACTGTAAATCATGTCATGGCTG
TCAAATTGTCTCTCGTCCTAATGCTCCAGAGCCACTACGACCTTTACCATTACCTGATGG
ACCGTGGCAAGATTTAGCAGTGGATCTGCTGGGGCCCTTGCCTTAGAAACATTCAATTTT
GGTTGTTGTGGATTATTATAGCAGGTATTATGAGTATGATATAATGACCTCCACCACAAC
TTCAAATGTGATTGACAGCCTAGAGGGCATATTTAGCCGACATGGACTTCCCTTAACACT
CAAATCAGACAATGGACCTCAGTTCAGGTCAGACGAATTCAAAGCTTTCTGTGAAGGGAA
TGGAATTAAACACCTGAAAACAACACCTAAATGGGCCCAGGCTAACGGTGAAGTTGAGCG
TCAGAATGCCTCTATCATGAAACGTATTCGAATTGCGCAGTCTGAGGGACTGGACTGGCA
AAAGGAACTCAGGAGGTATGTTACAGTATACAGAGGAATTGTACACAACACAACAGGAAA
AAGTCTAGCTGAACTCTTGTTTAAAAGGAAAATGAGAGGCAAGCTACCTGAACTCACATC
TGTGGATACAGATCTCGAAGTTCATGACTATGATGCTGAGAAAAAAGGAAAATACAAACT
GTACGCAGATGAACACCGCAAAGCACAACAATCATGTGTAGAGGTTGGAGATCGAGTTTT
GATCAGACAGGACAAGACTGATAAATTCACCACACCATTCAGTGCAACACCTCACACAGT
AATCAGAAGAGCTGGAAACCAAATAACTGTCGAATCACCAACTGGAGATCAATATAGCCG
CAATACAACATTTGTGAAGAGATATGTGGAGAAAGAAACAGAAGACAGCCAGGGTAACAA
AAAAGCAGAAGATGCCGGCTGTTCTGGGGACACAAATCAAAAGAAACTGCTAGAGGGATC
AGTTAGACCTGTGTCTACAACAGAGTGTGAACAAAATGCCTCATATGAGAAGCCCAAAAA
GGAACGAAGATTACCAAAAAAATTTACAGACTTTGTCATTAGTTGAATTCTTGAACTGAT
AAAAACAAAGTGCTGTTTTGATGTTCATAGTGCAGTAACTTTAAAGCAAGCTGGAGAATG
TGGTGTTTACTAGTTAAATGTTTAAATATGTTGTGTTTAGGTAAGAGTAAGACAACTTAG
ATTGATAGTCTTTATTCAACTTTGGGGGGGGATGTCATGTACTATAATTGCATCTGTGTC
TTTAAAACGGGAAACAGGTGGCAAGATGGGAAGTTTTGTAATGTTATGGAGTTTATACAC
ACAAGAGAAGTAAAGAGTGGTGGTAAAATGTTAACATGCGTGGCTGATTTAATTCAGAAG
TATGTGCGATCTATAAATTAATATTTGATGCTAAGACACACATACATAACA
>Drerio-B-G2889-Map20#CLASSI/DIRS/nan
TATAAATAACTAGAGTTCCCCTTCGGTTGGGGAACTTCAGTGCCATGAATGGGGAGGATT
CGGATCAGAAGCCGCTTATCTGGAGAGTATTGAACGGGCCAATGAATGAAATTAATTGGC
AGCGTAAGCTTGCGCAGGTGTGCGACATCTGCAATTATCTCAGCATATAAGCACACCTGA
AGCCAGCAGACGCCATCCTTTTTCGCTTCAGATCCTTTCTGAGTGAGTCGATGAGGGTTC
CTCTTGCTGATCAGCACTTCAGAGCGAACGAGTGTGTCTCCCGGTCCAGAGTGGGTCTTC
GCGGTGGCAGACGGTCGAGCTGGGTTACTCCCTTGCCTGCGGTTCTTTGGGTCCGGTCCT
CCAGAGCGGTGCGTATAGTTGCAACTTTCCTAAAAGAGCAACACAGTCGTGCAGCACGTC
CTTTTCAGGATGGCGCTCCGACTGTGCGTTTCTGGATGCGGGGGTTTCCTGTCTCCGGAT
GATGGACACGATCACTGCATTGCATGTTTGGGGGTCCAGCATGTTAATGCGGTGCTCGCG
GGCGGTTCATGTCGTCATTGCGATGCCATGACCGTTGCACAGCTAAGATCGCGGCTAACT
TTCGCAAGAGAGCGAGCCACCCCAGTTGCCTCCTGTTCTAAAAAAGCAGCGGGCGCTCGG
GCAGATCTGAGGGTTTCAGCGGGAGCTAATCCGCCGCCCACGGGCTCGCGGACCTCTCGC
TCCTCACGGCGCTCCATCCAAGCTTCGGGTGGTGAGAGTGATCCGTCTAACCAGATGGTA
GCTCTCACACTCGCTGACACCGGAGATCAGATGTCCTCCGCGGCATCGGAGGGTGGGCTT
TCACTGTCCGACGAAGATCCGGACCCGCTCGCCCCCTCCGGGCAGGTGAGCGCTGTCAAA
TCGGATCCTGAAGCGGACATGTTAGCCGTGCTTTCCCGGGCTGCTTCGGCCGTGGGGTTG
GAGATGGTTTATCCCCCAGCTCCGCGGCCGGACCGACTAGATGGGTGCTACGTAGAGGAC
CAGAAGGCGAAGCCTTCGAAGCCTCTCGTCCCCTTCTTCCCGGAAGTGCACAGTAGGCTC
ACGCAGTCCTGGAGGGCACCTTTCTCTGCCCGTGCTGCGAGTGCCTCCGCCCTCACCGCC
CTTGACGGCGGAGCTGCCAGGGGGTATGAGGCGATCCCGTCAGTGGAGCGCGCTATCGCG
GTCAATCTTTGTCCGCGCGGCGCCTCTACGTGGCGGGGTTTGCCCCGCCTCCCGTCCAAA
GCCTGTAGGTTGTCTGCCTCCCTCGGAGCCAGAGCTTATAAGGCTGCGGGCCAGGCTGCT
TCTGCTTTGCACGCGATGGCCACCTACCAGCGCTACCAAGCGCAGGCGCTGGCCGAGCTG
CACGAGGGCGGGTCCAACCCAAGCTTATTACATGAGCTGCGCACCGCGACCGACTATGCT
CTTCGGACTACTAAGTCCGCCGCGTGTGCGCTGGGGAGGACGATGTCCACACTTGTGGTT
CAGGAACGCCACCTCTGGCTAAACCTGGCCGATATGCGCGACGTTGACAAAGTTCGCTTT
CTTGACTCGCCCATATCCCAGGCTGGCCTGTTCGGCGACACCGTCGGTGAATTCACCCAG
GAATTCAAGGCGGTGAAAGAGCAGTCGGATGCGATGGGCAATGTCATCTATCGGCGTGGC
CGTAAGCCCGCTCCGCCCGCCGAGCCATCCACCTCCGCTGTTCCTCGCCGAGGGCGCCCG
CCAACGAGTGCTGCCCCGCCCCCGCCTGCGCCTCCGGCCAAGCGGGCGCGGCGTTCACCT
CGAAAGCAGGCAGCCCCTCCTGCCCAGGGCGCCGTTAAGTCCGGTAAACGGACCGCGAAG
CGTCCCTGAGACAGGCCATCCGGAGAAGAGGAAACTTGCTCTTTCCCCGCTGGAGGGCGG
GGCCCCGATAACAACGGTACTTTTCAGTGCCACCAAAACATCAGTAAAAGAGCACTTTTT
CCCTTCCCCGGATGTGACTGCACGAGTTCTGCCAGTCCGGGACGCGCTGCCTTCCGGCTC
GCAGACTCTACGTGCTTCGCCAGTGGCTCACGAGCGCTGGGGGGACGGTCTCCCTTCCCT
CAGCCCTCCAGCCCCCTCTCCGGAGTCAGGGTGCGGAGCCAGAGCGAATCGCTCTCCTCC
AGCTCTTCCGCGGGACCCTCGTGCTTCCCGGATCAGCACACCCACTCCGCGCTGCCCCAC
CGCTGGTACGTCAGCGATTGTAGCGATGACTCCATTAGCGAGGGCTCTGCCCTGCCTGGT
TAGCGCGGGCCAGCCCCTCGCGGTGGCTCATACGCACAATCAGACTCGGTTACGCGATTC
AGTTCGCGAAACGGCCCCCCAAGTTTACGGGCGTGTATTTCTCCAGGGTCAACCCCCTGT
CCGCCCCTGTCTTGCGAGAGGAGATTGCTGCCCTCCTGGCGAAGGGTGCAATCGAGCCGG
TTCCTCCAGCCGAGATGGAGAGTGGGTTTTACAGCCCATACTTCATCGTACCCAAAAAGA
GCGGTGGGTCACGGCCAATCCTAGATCTGCGCGTTTTGAACCGCTGTCTGCACAAGCTGC
CGTTCAGAATGCTCACGCAGAGGCGCATTCTCCAATGCGTTCGTCCTCGGGATTGGTTTG
CAGCCATAGACCTGAAGGACGCGTATTTCCATGTCTCCATTCTTCCACGCCACCGCCAAT
TTCTGCGGTTTGCGTTCGAGGGTCGAGCGTGGCAGTACAAGGTCCTCCCCTTCGGGCTCT
CTCTGTCTCCGCGGGTCTTCACCAAACTCGCGGAGGGTGCCCTAGCGCCCCTTCGGCTCG
CGGGCATTCGCATACTCAATTATCTCGACGACTGGCTGATTTTAGCCCACTCGCGGGAGC
AATTGATTATGCACAGGGACGAGGTGCTTCGGCATCTCCGCCTACTGGGGCTTCAGGTCA
ACCGAGAAAAGAGCAAACTCGCCCCCGTGCAGAGGATTTCTTTTCTCGGGATGGAGCTGG
ACTCGATCACCATGGTAGCGCACCTCTCCGAGGAACGCGCTCGCCTGTTGCTGAACTGTC
TGAGGGAGCTCGACAGCAAACTAGTGGTCCCACTGAAGTTCTTTCAGAGGCTCCTGGGGC
ATATGGAGGACGGACAGTACGGCGGCGGCGGCGTATATCAACCGCATGGGGGGGTATGCG
CTCTCGCCGCATGTCTCAGCTCGCCCGCCGTCTGCTCCTCTGGAGTCACCCGCGGCTGAA
ATCGCTGCGCGCCATTCACGTCCCAGGCACGCTCAATCGTGCAGCCGATGCGCTCTCACG
ACAGCTGTTACGCCCTGGAGAATGGAGACTCCACCCCGAGTCTGTTCAGCTGATATGGGC
GCGATTCGGGGAGGCCCAGATCGATCTGTTTGCTTCCCCCGAGAACGCTCACTGCCAGTT
GTTTTTTTCCCTGACCGAGGGCTCTCTCGGCACGGATGCACTGGCCCACAGCTGGCCTCG
GGGCATGCGCAAGTATGCGTTTCCCCCAGTGAGCCTGCTCGCGCAGTTTCTGTGCAAGGT
CAGGGAGGACGAGGAACAGGTTCTGCTAGTTGCGCCCCTTTGGCCCAACCGGACCTGGAT
ATCAGAGCTCTCACTCCTCGCGACGGCCCTCCCCTGGCGGATCCCTTTGAGAGAGGACCT
ACTCTCTCAGGGACAGGGCACCATCTGGCACCCTCGCCCCGATCTTTGGAACCTCCACGT
GTGGTCCCTAGACGCGAGGAAGACTTAGGTAACCTACCGACTGCGGTGGTTAATACCATC
ACTCAGGCTAGAGCCCCCTCCACGAGGCGCGCCTACGCCCTGAAGTGGAGTCTATTCACT
GAATGGTGCGTCTCTCGCAGAGAAGACCCCCGAAATTGCCAGATTAGTGTTGTGCTCTCT
TTCCTTCAAGAGAAGTTGGACAGCAGGCTGTCGCCCTCCACTCTCAAGGTTTACGTGGCC
GCCATCTCCGCTTATCATAGCGCGGTAGCTGGCGGCACCGTGGGAAAGCATAACCTGGTC
ATCCAGTTCCTTAGGGGTGCTAGGCGAATTAATCCATCTCGCCCCCCTCTCATGCCCTCT
TGGGATCTCGCCCTCGTTCTCACGAGTCTGCGATCCGATCCCTTTGAGCCACTCGAATCA
GTATCTCTAAGATTTCTGTCCCTGAAGACAGCTCTGCTGGTTGCGTTGGCCTCCATCAAG
AGGGTCGGGGACCTGGAGGCATTTTCGGTCAGTGACTCGTGCCTGGAATTCGGGCCGGAT
TACTCTCACGTTATCCTGAGACCCCGCCCCGGTTATGTGCCCAAGGTTCCTACCACCCCC
TTTAGAGATCAGGTAGTGAACCTGCAAGCGCTGCCCCCGGAGGAGGCAGACCCAGCCCTT
TCTTTACTTTGTCCAGTTCGCGCTCTGCGCATTTATGTGGACCGTACTCAGAATTTTAGA
TCATCTGAGCAGCTCTTTGTCTGTTATGGCGGTCGGCAGCAGGGAAGTGCCGTATCGAAA
CAAAGATTATCCCACTGGATTGTGGATGCCATTTCACTCGCTTATTCGAGTCGAGGTCAG
CCGTGTCCCCCGGGAGTACGTGCACACTCCACTCGGAGCGTTGCATCCTCTTGGGCGCGT
GCACGCGGCGCCTCTCTAACAGACATCTGTAGAGCTGCGGGCTGGGCGACACCCAACACA
TTTGCAAGGTTTTACAATCTGCGAGTGGAGCCGGTTTCCTCAAGGGTATTAGGTAACCCT
TTGGTGATTGAGGAGACAACTCGGTAGGGTGTTGAAACACGCTTGCTGCGCCATTCTCCC
TAACACGGAGGTACGTGCGCCTTTTTTATCTGTCAGTAAAGTTCCCCGTCAGGTGAGCCC
TGCAGATTCCTCCGTGGCCCCCAGCACTGACTCAGCGGAGGAGTCACTTGCTGGCCCACT
ACGTTGTAGGTCTGCCCGCTGGTCAGCCCGCGTTTTGGGTATAGGTGCCTGCTATGCGTG
ATCCCCACTAGGCGATCCCATATGCTTATTCCGCCACGGTTAAGTCCCCCCCCTGGGCGG
ACCCGTGTCTTCCCTCTCCGCTAACCACTCTTTTGCTATGCGTACTCCCCCTTTTTAGGG
CTAGTCCATAGGTAAATTCTGCCATCTATCCCCCCCTTGGGTAACGGATGGCCTCCGCAG
CGTCCTCCCTATCGGGATTGCACGCTTCCCAACGTACTGTCGTATTTCCTAGAATTATCT
AGATGCTCACGACTTCCCAAAAAATATATCTAAATCCGTAAAACTTCTGTTGAAGTAGGA
TAAATTAGGGCCAGGGACACGTTGGAGGACCGCGCCCCCCATGATGTGGGTGCGTCACGC
TTGCTTGACTATCTCCTCATCGGGGGTGTTGGTAAGGTGCAGTCATTATGGCGCTTTCCA
TATTCTCCCATTCATGGCACTGAAGTTCCCCAACCGAAGGGGAACGTTCGAGGTTACAGA
AGTAACCCTTCGTTCCCCGAGGAGGGGAACGGAAGTGCCATATTCCGTCGCCATAATGAC
TGTCCCTTAGCTGTTTGAAAGTCTCTTCAGCTTAAAAGGATGGCGTCTGCTGGCTTCAGG
TGTGCTTATATGCTGAGATAATTGCAGATGTCGCACACCTGCGCAAGCTTACGCTGCCAA
TTAATTTCATTCATTGGCCCGTTCAATACTCTCCAGATAAGCGGCTTCTGATCCGAATCC
TCCCCATTCATGGCACTTCCGTTCCCCTCCTCGGGGAACGAAGGGTTACTTCTGTAACCT
CGAACGTTTTCCACCCCAGTCATCTTCGTCTTCAAGAATCCCCCCTTCCAACCCCACTCC
TCCACCTCCCTGATAGGGCGGCACGGCGGCCCAGTGGTTAGCACTGTTGCCTCACAGCA
>Drerio-B-R314-Map20_reversed#CLASSII/TIR/nan
CAGGGGTTTTCAAACTGTGGGTCGCGACCCACTAGTGGGTCGCACAGTGAACAAAGGTGG
GTCGCGCAACGTCACATAGCTGCAGCTTTATTTACATTGCGGTGAATCAAAACCAGTACG
ATTGACGGCAATAACTTAAAAACCTCTTACCCTAAAAATATCTTAAGTGTGTTTCCTACA
AAAAGACAAAGCTGGTTATGTTTCATAGCTGTCTTTTTCTTTTTTTTCGCTTGACATTAC
GAGCACTGCTCCGTTTGAGCTCTCGCAATCTGCGTTTAGCCGGTAGAGCTCGCGCAGAGC
GGAGCTCTCAGTAAGGGACCGTCGGAAAAGTGCTTATTTTTTCTAGTTTTTTTTTTTTTT
TTGCTCCGTCCTGCGTGTTTTATTTTAAACACTACTAATTTTCTCTTAAATGAGACACAA
ACAGTTACTAAAGTAGTCGAATGCTTCATTATAGATCTGTGCATTCTTACATTAACACCT
CTGTTATTCAAACAAAACACAATGAGAGATTCATTTGCTGCTCTTCACTAAATAACTATA
GTAACTTTAATCAATATGCAAATACAATTAAATAAAGTGAAATAGATTTTATAGCTTTAT
TTAATTTCTGGATAGGCCATTGATTTTAATAGGCTAAACCTTTTATTTTATTGTCAATAT
TTTCCTAATGTTTGCTATGTATTCTATCATTTGAAGCTATTTGTTGTCCCATATTTTTTT
ACATCCCAACGTTGGACAGATTGCTAATCAATAAATAGCTATAGTGCTATCTGTTAGTTT
TAACGTCACCTAATGTTATGGAAGGGCATAGATGTTATGGAAAATAGTAATAGTAATGTA
ACTACCCCCATCATTCCTTCCTCAAGCAAATGTGTAAATATTAGATCTATTCAGCAATCA
ATGTTAATTGCATTGGCATATTTATCTGACGTTTTCCCAGCTTGTAGTAGTCGTATCAAA
AAGCTATTTAGTTTCTTATGACTATACACTAGCAGTGGAATTTACTGCGATGTGACGGGG
CTTGATCATAATCAAGGGGCTTGATCAAAGGTTGATCATATTCTCTTCTGAAAAAAAAGA
AGAGTATCTTTTTCAACAAAAAAAAAATGATCACAGTTACAGCCAGCATCCCACAAAAAG
CACTTTGAGCCTCATTTTGTGCATATCAAATCGCAAAAATCCAAAAAGCCGCACACCATA
TATTTTTGACTGCTTTGAATGGATAAATTTTTTTTACCCATTTTTCCATAATAAAATATT
ATGGTGGGTCTTGAGATTGAATTACTTGCCTAGGTGGGTCCCGGAATAAAAAAAGTTTGG
GAATCCCTG
>Drerio-B-P704.85-Map3#CLASSII/Unclassified/nan
AATGAGAAAGAAGCCTTTAATGGGGTAGAAAATTTACATATTTGCTCACCTGGGTTTAAA
GGGAATTAGCCATTTCTCCTTAACGTTGATAATAAACTAATTTCTTTCTGTATGAAACGT
CAAACAGACACGGGTGCTCCTGAGTCCTGTCATTAGTTTTTCCTCCATTTCGTGGGTCCA
AATAAACCGAAAAAGAGCGCTTTTAACTTCTCCCCCAGCCTCTCGCTGGCCTGCAGCAGG
TTTACACACACGCACACACAAGTGAATGCTGCTCTCTCATTGGCTGTAGGCGATGGCTGA
TGTTATTTTCAGTCAAAACTCAATTCACACGGCATGATTTGAATCGCCGACAGCTCCAGA
TATTCAGCACGCCAAATATCTCAGAGGCATCGGGGACTCATCAGCGATTCTCTCAGATCG
CGTCTTTGAAAGTTCATACTGTGTGATTGTCACTCACGTGCACGAGCACCGATTTGCCTG
TGATTTCAGGCATTTGTCGGCGATTTCTCAAAACCTGTCGGCGAGCCAAAATCGGGGCTA
AAATCACGCAGTCTGAACTAGGCATAAGTCTATTCTA
>Drerio-B-G2877-Map3#CLASSII/TIR/nan
TCTGTCAACTTTATTTTAGTTGAATCCCGTTGGTACCGCGACACAGTCTTACATCTTTTA
ATTGTGTCTTGGATTTTAAAACTCGAAAAGGTCAACTCTGGGTCATTCTCAGCCCTGGGT
AAATCTACCTTTTTTTTCACACTGCTTATAATTTACTAGGTAATCCAGGGTTAAGAACAG
TGTGGAAAAAATCAAAAAAATTTTTAAAAATTCAAGTAATAAAACTGAGTGTTGAGGGAA
AACCGATCAAAGGTTAAAGGTCATTTAGGCCTTATGCGGTTTCAACACTTGTTCTGGAAT
GAACCAATTTTCTTTGCTTTTCCAGCAGAATGGCTAGTGTCTGTCCTCTAGTGGCCTCTG
ACTGATACTGTCTGAACTTACGTTTTTATTCAATCTTATAGATGAGGAAATGTCAGACCA
GTAGATCTTGACTTTACAGGAACTTTTTTTTGGTCCCCGAGAGGAAAATGACCCCAAAGT
TATTGTAGAAGAATAAAAAATACAGTCTGTACAGTATAAACATCATTACTTATATATCCT
CTTAAAGAGATATGTTCAAGCCTCTGTGTGTGTATGTGTGAGTGTCTGCACAGTCCTCTA
CCCACTTTTTTCTACATTGTGCTTTAATTACTAAATTTGTTCACAATTTCCCAAAACTTT
GCTCAGTTACAGTCACATCAGTTTATAAGTGTGTGTGAGAGTGTGTATGTGTTTAGTTGT
CCTGGTGTTTAAGTGTTCAAGTGATGTGTTTAAGTGTTTCATTCACTGCTGTCTGCTTTT
TCAGTATCGTGGCTGATTTGATGTATTTTTGATGAAAACAGGACTGGTGCGACAAAGTAT
ATTTTATTCATGTTTTTATTTACAAATGTTTTCATTGTTGGGGCTGTGCCCTCTTCTCAA
GATCTTCTGTGCCTTTTCCAGGATCTTTTCTTGAGGCCTGATCTTTTTTTCTGGATCCTC
TGTTGTTGCTGTGACCTTTTTTTAGGATTCTTTGTTGCTGCTGTGTCCTTTTTTAAGCTC
TCCTGTTGAATCTGTAACTTTTTTAGCGTCAGGAACTGTGGTGCTCAGTAGTGCAAATAA
TCTTTCCCATCCATTTGCACTACATTCCTTATTTCTTATTCCTTGACCTGAAACATACAG
ACACACACCAAATCAAGGTTATTGATTCAGATTCATCACAATAAACAAAAAACATAAAAT
GTACAATAAAAAAACATTTTTCAAATGAAAGGAGAATCTATTTTCCAAATCATTAGAAGC
TGATCTACAGTTCAGTACCTTAAACCATTGATGGAGAATGATTTCTTCCAGAGGAATCCG
CTGGCTTGGGTTTTCCTGCAGGAGAGCTTGAATCAAGTCACAGCATTCTGTGCAGAACGA
TGGTGGGAAGAAGTGAGAGAAACACATTATCAACTTCAACTTTACATCTGCTGTCATTTT
ATTCATCTATAAGATCTGACTCTACTCTCCTTTAGAATCAGAACATTGTCACCATTATCC
AATATCCAACTCTTAGTTTTAATCCACCATTTTGTATGATTTAAACTACAACTGCTCGTC
TATGATGTGATGAATGACGTCTTACCTTCTGACAATCCAGGCTCAGTCCAGTTTCCATCA
TCGATCCTCTGCGTGTCCGTGACTTCAGGAAATCGTTGACACAGCAGCAGGAATAACAGA
ACTCCTAAAGACCATACAGTGGATGGTTCTGCATGGTATTCGTCGTCCAGGTAGTACTCT
GGTGGGAAGTACTCCTTTGTGCCTGAAGGAACAAGATTTGGTCTCAGCATGAAACACTAA
AGCATGTTTTCTCTGTAACATGAAAATACATGATTGGTCAAATTGACAGTCCAGACTACA
GGTGTTAAGTTTAATACATACCACAGAAACTGTCATAGCCAGATTCCTGGAGAAGAGCTC
CACAGCCAAAGTCAATTAGCTTGACCTCAAGCGTGTCAGTGTTGACCAGCAGGTTCTCCA
GCTTTATGTCTCGGTGAAATACCCCACGTCTGCAGCACATGAGACCGGCCGTTGTTGCCT
GCTCCATGATCTTTTGAGCCTGGCGTTCAGTGATGGAGCCGAGAGACATTATGAAGTCAA
ACAGATCTACACATGGTGAAGGTCGTTCCAGGATCATGATGTAACGATCCTGCTGGTCCT
GCCAGTCCAGCAGCTCAATGATCTCTGGAACCTTGCCGCCTCTATGAGCCAGTATCAACA
GGCCGATCTCTAAAGGAAGGGGCTCAGGATGACCAGCCTAGAAGAAAGATTAGTTAGGCG
GTGTTGCTTCCCCAAATATACTGTTGTCAGTGCCTTTACATGTTTAAGTCTACTTACGAT
GTTGATGTATTTCATGTTCGATGGCTTTCTGGCAATTTTTACTGCCACCTGTTCAACAAA
ACAACACTTCTGTTATAATCACATCAAGTGCACTAAAAAGTGAACATAATATATGTTAAA
GGGATTGTTCACCTCAAGGCCATCCTCCAAGCGCTTCCCTTCATAGACGCTGCCAAATCC
TCCCTCTCCAATCTCCTTGCCGAGTTCATACTGGTCCAGAATGTCACCTGTTAAAAGATG
AATAATTGCAGCTGATGTGAAATGTCAAGCACTGACAGACACGTGTGTAATGTTTGAGGT
GGAATAGACATATGCCTATATTCAATAATTCAATACATCGTGAAAATGAACCTGCACAAT
ACTGATATGGTGGACACTTCAAAATACAGCAAACAGTGATTGAAACTTTTAGAGTGCTTT
TTAAAAAATATATTTATATTTACAGAACTTAATGTAATGTACTCTACTTCATACTGAAGA
GGATCATGAGAGAAGGCCACACATTCTCAAATGACCACTAGATTTACCTTCAGAACTCTT
CTTGTGGATCTGAACAGGAGTCTGGTCCTCCTGACTAGAGCTGCTGCTGGACTTCTGGAC
TTTACAGGAGAGCAGCTTTTCAGGACTGTCAGTCCTTCTCCTCTTTCTCTCACTTTCCTC
AGCAACATCAGTGGACTGAAGGCTGGTGATGGATATTGGAGGTGTATGAGGATGGAAATC
GTTCACATGAGAGCTGTGACAACTTCGTTTTCTCTTTTGGCCACAGAGAAAAGTCATCCA
CTGGTTGTCATCTGTATTTAGAGATGTAAGACATGCATTAATGATAATGATAATGGCTTA
TAAAATTGATTTGTATTTTGATGTAAAGTGTAAAGACACACTTCATCTTAGAGATCAGAA
ACAGTCATGAATTGGGTTTCTTATAGTGAATGCTCATAATTTGCCTTCAACAAATCTGAA
TCATACACATTTTATGCCCATTATTGAGTCCATTGAATATTGATATTTATACCATTTTTA
TATTTCAGTGATATTATTAATAATCTGCAATTATTTAAATGATTTATGTACAATACAGAT
TGTTGTAAAGATTTCTCTTTTAGTGGATAAATTATGAGAAACTTTGATTACCAAACAATT
GGTTCTACTTAGATTTGTGTTAAAAACCTAAAACAAGTTAAAAAGTTATTTTTTATTGTA
TGTGTTCAGTTTTTAGTTACTTTACTCTCAAAATCATTCCTCATAAATCTGCAGACTTTT
TAAACAAAATTCTCAGCAGAAATAGCAAAACATGTGCACAGAATCTGTCTGGGCCTATAT
GTACATGTACAGAGATCTAGTGAACACAAAGCATGGTCAGATTGACAAACAGTGACTGGA
TTTACCCTCAGCGTAAAGGGAGAGCGGCTTTTCAAAACTCTCCCACCTCCTCTTCTTTCT
CACTTGTATCTCAATCTCCTCACCAACACCAACGGGTGAATGGTTCTCAGCCACATTGGC
GCTGGATGTTGGAGGTGTACGAGTATGGAAATCATACACTTGAGTGTCTTGAGAACAACG
CTTTCTTTTCAATGCCATAATAACAGAATTCACTGGGAACACTACTATTACCAACTGCAA
TGAGAAGACGCAATGAGGAGATTCTGAACTGTCTTCTACTTTTAATGCTGCGTTCTTCTG
TTTCTATGACAGCGCATTCCAGAACACTTGTTTACATTCAAAATCCCAACACCATATTGG
ACAAGCTATCTAAACTAGATATATAATAGACAGACAGGCAGATACAAGCTATAATCTTTA
ATCTTTCACTTCTCAATAATAAGGAACAGTATTTTCACCACAAATATCTACATAAATACA
AGAAATAAACTTGTAAATACAACACCAACTGATTCTGAAACATTATTGTCCAGAAACTAA
ATAAAACACTGTCATTTTAAGATTAGATAATCTCAAATAATTTTGATTTAACTGAAAAAA
ATAATATTAAATGTTGTAATTGCTAACAGAACAAACTCAAAATAACATTATTAGGCCTAC
ATTTAGTCATGTGACGTATGTGTGAAGTAAAACATAAAACTAAGACTAACATTATTATCC
AGTAACAAAATTAAACAAAGTAATTTTAAGCTTAATTATATACAGTAGATTTTAGCTGAA
AATAAGTTAGATTTATATTTATATATGAGCAATTTCAGTGTTATGGATGTGACATTTGCA
GTAAAAACTCAAAACATAAATTCACATAGAAAATATTTGTTTAACACTTCATTAAACTTT
TTATATTTTCCAGAACAACTGACCACAGAGTTATGGGATCAGAAAAATATAGTTCTATAA
ACATGTTTTGTACTTTAAATGAAAATACTTTGTAGAAATTCTGTGAATTAAACTGCACAA
CCCAAAAGAAGTAATGATCATCAAAATGATAAGAGTTGGCTCTCTATAAAACAAAAATGA
TTGATTTTATTTTATGTAATATTTTTGCCTTTATGAGGAAAAAGTGTCGTTATGGATGTG
ACCGATGTGAAATTACCACTTGTGTGACTTTGATAAATCAAATTTAATTGTTTAAAAAAG
CTGACAGAGACATTTTTGAGCATTTTTAAAGTTCTGTAAAATACTTGCTTAGACAAAAAA
AAAAAAAAAAAACAGAAACGGGTTCCGTATTTTGGTGAAAACTTTTCTTTCATGCTAAGG
TTGACATTTGCATGGAATTGCTAAGATATGTCATATGTATAAGCATTAAGACTATATTTA
GAGTCATCTTTGTTGGAGAGAAGAATTCATATCAATCCTGTAACGTGTATATGTGAAATA
TGTATAGCTATCACTATTTTCTATTATTGTTGGAAACACTCACATCTTATTACAGTAACT
CGATGTTTTTCCTGCAAAGACAAGTAGGAGGGAGGTGACCACCTCTATCAAATTTTGTAC
AACCTCCACCTTTTGACAAAAATCAGGCAGGCGATCACTACTGACAGACCCTAAGTAATG
CTCAAGTGCTGGTCATGTATTTAATTACATTTAATGTTAACAGTTTTAAATAAGATCATG
TTTTGATAAGATTCCAACAATAATACAAAATGTGTTTATTTCAAGTAGCAAACATTTCAT
CATGACTACTAAATGAATAATGCCTGAATAGTGTCATGTGCTCATTCAAAACTTTTAATC
AAGCATTGTCAGCTGTAGTCACCAAGCAGTGTTTAAAATAGTTTGTTTGCATTTATGTCT
TTAAAATGTTTTGTGTATGAAATATTTGACCTCTCAGATGAGTGTCACTTTTACCTCAGG
CCAGGCCCGTGCAGAGACTTTCGTCTTTTCCTCTCCGTCTTTTCAGCTGGATGGCTTGAT
AACCTCCTCAACCCCTGTTGTAAGTAGAAGGTGGGAGAGCTGTGTGAGAGCTCAAATGTA
TTAAAATAAAATACTATATATAATAAAATATTTTGAAAATACTACAAAATGCTAATTAAG
GGAGCATGAAATGTCTTCACAAACCTTCTATCAATAGGCCTATTGGATCAATCCCTTCAC
CATTAAACTGGCTTAGTGTAGTAAACCATGTTTGACAGCAACAGCGTTTCTCTGAGCAAG
TTTAAGTCAGCTTCTCTGTCGACTCATTCACATCTACTAAACATAAAACATGTAACTTTT
GTTTCTCTTTGATTTTAGTCTAGATTTTACACACATTTTATACAGAAAGTATTGTCTTGA
AGATGATCCCTTTAACGCTGTAAAAATCATTCACAGCACATAATGAGTTGGAATATGATA
CTATATCTCTTGATTGCTACCATCTCTAAAAGTCTTATATTTCAACATTTTTGCAGTTGA
AATCTTCAATACTGAATGTAAAATCACGATTTCTGAAAACTACTAAAATCTCTAGTTTTA
GTCATTTCTATATTTCTTTGCAATTGTACTCTTCAACACACAATATAAAACATACTGTAC
TGTACATGAAGTATACAAGAAGACATTTACAATAGGGGAGCGCAGGGCACAAAGTAACGT
GGGGTTAAGTGTAACACAGAGTTTTAAGGTATTTGCTCAGGCTTGATCATGGCATTCTTC
CGAGGTTTTCACCACAGTGTCAGCAGATGTCTTCCTGGCTATTATTGAATAAGTTCGGTG
AAGTTTGGATGAGAAACACAAGAGAAACCATTTTTGCAGCATTATCATAATCAATATTCT
TTTAATTAAAAAAATCTATAAAAGTATGAAAGTGAAATCTTGTTGTGATCACCGTCTTCT
AGGCTAAAAGATAAAACCATTTTGAAAGATGTAAGAAACACACAGTGACTGCTAGCCAGT
TTTGAGGAAAACATGACACAGTGTGGTTAGTTGTAACAGGGTGTTAAAATTAAGCCACAC
ACTGTTGAACACCAATTAAACTAACACAATATTTTTTTTTAATTTTGACAACTTTTTTAA
TAAAATGATTTTTAATAGATTTTTTTTTTTTTTGATAGACAAAAATATTTTATTGCTAAT
ACTCCAAATAAAGGCATTGTATAATAATGGATAATAATCCAAATAAATTCAAATGTATTT
ATCCAATAAATAAGTAAACATACTGTGCTATGTAGAATAAAAATAAATTGAGCTAGGTAC
TGAGAAAATATAGATATTATTTAAAGTAAACTGGATTTAAATTGTGTGTAATCTGCCTTT
TTAAGCATGTGTTACAACTAACCCTCTGTCTGTTACAACTTGCCCCGCAGGTGGGGTAAA
TAGTAACATTTTACTCCTGGCACTTTTGGCAACACTGCACAGAAACCATAGGTTCGGCGA
TCATAATTTCAGAGCTCATTTGTAGGAGAGGCTTGTGTTTTGTTGGTAAAAAACAAATGG
TTTGTCTAACCCCAATACTTTGTTTATTATTTGACCAAGTGTTACTTTGTGCTCCGCTCT
GCCCTACTATCATCCATCTAATTACATTGTTATAACAAGGCAAATACAATGTTACATAAT
AATTATAATGTAATGACATAATAATGACATCCAAACTAAAAGTTTGTAATTACATATGTA
CTGTGTATATTTATGTATAAATACACAAATACTG
>Drerio-B-G277-Map4#CLASSII/Helitron/nan
CATGATTCTAGCATGAATTAGCATGTTATTACCATGATTTTAGCGTGAATTAGCATGTTA
CTAGCATGATTCTAGCATGAATTAGCATGTTACTAGCATGATTCTAGCATGAATTAGCAT
GTTGTTAGCATGATTCTAGCATGAATTAGCATGTTGTTAGCACGATTCTAGCATGAATTA
GCATGTTACTAGCATGATTCTAGCATGAATTAGCATGTTGTTAGCATGATTCTAGCATGA
ATTAGCATGTTACTAGCATGATTCTAGCATGAATTAGCATGTTACTAGCATGATTCTAGC
ATGAATTAGCATGTTACTAGCATGATTCTAGCATGAATTAGCATGTTGTTAGCATGATTC
TAGCATGAATTAGCATGTTGTTAGCATGATTCTAGCATGAATTAGCATGTTACTAGCATG
ATTCTAGCATGAATTAGCATGTTACTAGCATGATTCTAGCATAAATTAGCATGTTGTTAG
CATGATTCTAGCATGAATTAGCATGTTACTAGCATGATTCTAGCAAGAATTAGCATGTTG
TTAGCATGATTCTAGCATGAATTAGCATGTTGTTAGCATGATTCTAGCATAAATTAGCAT
GTTACTAGCATGATTCTAGCATGAATTAGCATGTTACTAGCATGATTCTAGCATGAATTA
GCATGTTGTTAGCATGATTCTAGCATGAATTAGCATGTTACTAGCATGATTCTAGCATGA
ATTAGCATGTTACTAGCATGATTCTAGCATGAATTAGCATGTTGTTAGCATGATTCTAGC
ATGAATTAGCATGTTACTAGCATGATTCTAGCATGAATTAGCATGTTGTTAGCATGATTC
TAACATGAATTAGCATGCTACTAGCATGATTCTAGCATGAATTAGCATGTTGTTAGCATG
ATTCTAGCATGAATTAGCATGTTACTAGCATGATTATAGCATGAATTAGCATGTTACTAG
CATGATTCTAGCATGAATTAGCATGTTACTAGCATAATTCTAGCATGAATTAGCATGTTA
CTAGCATGATTCTAGCATGAATTAGCATGTTGTTAGCATGATTCTAGCATGAATTAGCAT
GTTACTAGCATGATTCTAGCATGAATTAGCATGTTGTTAGCATGATTCTAGCATGAATTA
GCATGTTACTAGCATGATTCTAGCATGAATTAGCATGTTGTTAGCACGATTCTAGCATGA
ATTAGCATGTTACTAGCATGATTCTAGCATGAATTAGCATGTTACTAGCATGATTCTAGC
ATGAATTAGCATGTTACTAGCATGATTCTAGCATGAATTAGCATGTTACTAGCATGATTC
TAGCATGAATTAGCATGTGACTAGCATGATTCTAGCATGAATTAGCATGTTGTTAGCATG
ATTCTAGCATGAATTAGCATGTGACTAGCATGATTCTAGCATGAATTAGCATGTTACTAG
CATGATTCTAGCATGAATTAGCATGTAACTAGCATGATTCTAGCATGAATTAGCATGTTG
TTAGCATGGTGTAAGAGCATGAGTCAAACAAGCCAACCCCCGCCTCTCTACGATGTTCTG
ATGCTGAGATATAGCTGGTGCCATATCGTTGCTAGGTTAGTCTGTTTTGTTGCTATGGAG
TTGATTGACAGCTTAGACTGATGATGTATCAAAGCTTCTTGCCAGTATGAACAGTTAAAA
ACAACCCCCATGTCTCTATCACACTGCAGCATGACAATATCAGTCTGAACCTCTTTAATT
GCAGTCTATGGGACAGTTGCTAGGGTGCAGTATCTGGTTGTTAGGGTGTGGCTAGAAAGT
TAAAAGGCCATCGGTGATTGGCTGCTGGCTAGACTGAGTTAAATGAGCTCAGCCATTAGT
CTGTAGGACAGTCTGATGCAGAGTTATGAGCTCACAAAGTTTGATCCAATGTAAAGTCAA
TGAGAGTCTTTTGCAATGGAAGTCTATGGGACGGTTTCTAGGGTCCAAAAGTGGTTGCTA
GGGCGTGGCCAGAAAGTTTAAAGGTGATCAGTCATTGGCAGTTTGATAGTCTGAGTTAAA
TGAGCCCAGTTAGAAGTCTGTGTGACATTCTGATGCGGAGTTATGAGGTCACAAAGTTTG
ATCCAATGTTACGTCTATGGGATTTTTCCGACGGTCCCGGGACGTTTTTCGGAAAACCGA
AAGTCGGATCAGTCGGAAAAGATATAGCAACTCGAGTCAGAATAGTTCGGAGGTCTGACC
CAAGTTTGATGGTCATAGCTTGAAAGGCCTAGGACGAGATAGAGTTTAATTTTTAGTCTC
AGAAGAAGAATAATATAGAAATATAAAATAATAATAATAAGTTTAATAGGATAACAGTAG
TCTGGCTTGCTACACAAGCCAGCCTAATAATAAGTTTAATAGGATAACAGTAGTCTGGCT
TGCTACACAAGCCAGCCTAACTAGATTCTTAAAGTTTGAGAACAAACTTTGAGGCTGGCT
TGTGAAAGCCTGACGGTAATAGTTTATTTAAACAGTTTTAAAAAGTATGAAAGAGCATGA
GTCAAACAAGCCAACCCCCGCCTCTCTACGATGTTCTGATGCTGAGATATAGCTGCTGCC
ATATCGTTGCTAGGTTAGTCTGTTTTGTTGCTATGGAGTTGATTGACAGCTTAGACTGAT
GATGTATCAAAGCTTCTTGCCAGTATGAACAGTTAAAAACAACCCCCATGTCTCTATCAC
ACTGCAGCATGACAATATCAGTCTGAACCTCTTTAATTGCAGTCTATGGGACAGTTGCTA
GGGTGCAGTATCTGGTTGTTAGGGTGTGGCTAGAAAGTTAAAAGGCCATCAGTGATTGGC
TGCTGGCTAGACTGAGTTAAATGAGCTCAACCATTAGTCTGTAGGACAGTCTGATGCAGA
GTTATGAGCTCACAAAGTTTGATCCCATGTAAAGTCAATGAGAGTCTTTTGCAATGGAAG
TCTATGGGACGGTTTCTAGGGTCCAAAAGTGGTTGCTAGGGCGTGGCCAGAAAGTTTAAA
GGTGATCAGTCATTGGCAGTTTGATAGTCTGAGTTAAATGAGCCCAGTTAGAAGTCTGTG
TGACATTCTGATGCGGAGTTATGAGGTCACAAAGTTTGATCCAATGTTACGTCTATGGGA
TTTTTCCGACGGTCCCGGGACGTTTTTCGGGAAACCGAAAGTCGGATCAGTCGGAAAGGA
TATAGCAACTCGAGTCAGAATAGTTCGGAGGTCTGACCCGAGTTTGATGGTCATAGCTTG
AAAGGCCTAGGAGGAGATAGAGTTTAATTTTTAGTCTCAGAAGAAGAATAATAATATTAA
TAATAAAAATAATAATAAGTTTAATAGGATAACAGTAGTCTGGCTTGCTACACAAGCCAG
CCTAATAATAA
>Drerio-B-G4088-Map4#CLASSI/LINE/nan
CATCTTTAACCTCTCGCTCTCTCGGTCTGTGGTTCCCACATGCTTTAAGACAGCTACTAT
TGTGCCCATACCGAAATCAGCTAAAACCACATGCTTAAATGACTGGCGTCCGATTGCTCT
GACACCCATCTTCAGCAAGTGCTTTGAGAAGCTGATTAAAAAGCACATCTGCTCTTTACT
GCCCGCTCACACTGACCCTCTGCAATTTGCATACAGGAATAACCGCTCCACTGATGATGC
AATTGCTTTCACCTTGCACACTGCTCTGTCTCACCTGGAAAACAAAAACACATATGTGAG
AATGCTGTTTGTGGACTACAGCTCAGCATTCAACACCATAGTGCCTGCCAAGCTGGTGGT
GAAGCTCCAGGCTCTGGGTCTACACAGCTCTCTGTGCAACTGGATCCTGGACTTCCTGTC
AAGCAGACGCCAGGTGGTCAGAATGAACAACATTACCTCATCCACACTGATCCTCAACAC
TGGTGCTCCACAGGGCTGTGTTCTCAGCCCACTCCTGTACTCCCTGTACACACATGACTG
TACAGCCAAACACAGCTCCAACGTCATCATTAAATTTGCTGATGACACAACAGTGGTGGG
CCTAATCACAGATAATGATGAGACGGCCTACAGAGAGGAGGTGCACACTCTGACGCAGTG
GTGTCAGGAAAACCACCTCTCACTCAACATCAGCAAAACCAAGGAGCTGGTGGTGGATTT
CAGGAGAGAGAAGAGAGAACA
>Drerio-B-G2664-Map3#CLASSII/Helitron/nan
CGGAATGAATCGCGATTTTGAGGGGCTAAACATGCCCGAAAACTCACGAAACTTTGCACA
CGCCTCAGAAGTGGCGAAAATTTACGTTTATTATGGGTCTCGGAAGTGGGTGTGGCAAAA
TGACTCGACAGCGCCACCTAGAAAAATTAAACGGACGAGCCCCCGATCCACGAATCACGC
ACATGCACGAAAAATGGCACACACCTCAAACATGCCAAAACATACGAAAAAGTCTCTTGG
AGCCATATCTCAAACCCAACAGGAAGTCGGATATTTTTTACTTCCTGCGGCGAAAAAGTG
GCGTTTTTGCCATTTCCAGGCGTTGTATTTTAACGAACTCCTCCTAGGGATTTTATCCGA
TCGACACCAAAATTGGGTTTTGTCATCTAAAGGCCTTGGCGATGTTAAATTGCGAAGCTT
TAGAGTTTTCATCGATGGGCGTGTCCGTGGCGGCCTCGCAAACTTTGACGATTCGCCACA
AAACAGGAAGTCGTTATAACTCAGGCATGCATTATCCGATCTGCCTCAAAATTCACACGC
TTGATAAGAGTCCTGACCTGAACACGTTTACATGCCAATATCCAGATACAGTTATAGCGC
CACCTGCTGGCCACAGGAAATGACATGATTTACAGAGTAATAAACTCCTCCCACAAATTT
TATCGTATCAGCACCAAATTTGAGTGGTGTTATCTGAAAGCTCTAGCGATGATATATTGT
GAAGATCTAGAGTTTTCGCAGAGGGGCGTGTCCGTGGCGGCATGACAAACCTCAACGCTT
CGCCATGGAACAGGAAGTCCTTATAACTCAACCACACAATGTCCGATCTGCCTGAAACTT
CACATGGTTGATAAAAGTCCTCTCCTGAACACATCCACATAACAATATTGAAGTGGGCGT
GGCAAAATGACTCGACAGCGCCACCTAGAAAAATTAAACGGACGAGCCCCCGATCTACGA
ATCACGCACATGCACGAAAATTGGCACACACCTCAAACATGGCAAAACATACGAAAAAGT
CTCTTGGAGCCATATCTCAAACCCAACAGGAAGTCGGATATTTTTAACTTCCTGTGGCGA
AAAAGTGGCATTTTTGCCATTTCCAGGCGTTGTATTTTAACGAACTCCTCCTAGGGATTT
TATCTGATCAACACCAAAATTGGGTTTTGTCATCTAAAGGCCTTGGCGATGTTAAATTGC
GAAGCTTTAGAGTTTTCATCGATGGGCGTGTCCGTGGCGGCCTCGCAAACTTTGATGATT
CGCCACAAAACAGGAAGTCATGTTAAAACTCAGGCATGCATTATCCGATCTGCCTCAAAA
TTCACACGTTTAATAACAGTCCATGACCTGAACACGTTTACATGCTGATATCCAGATACA
GTTATAGCGCCACCTGCTGGCCACAGGAAATGACATGTTTTACACTGTAATAAACTCCTC
CCACAAACTTTATTCGTATCAGCACCAAATTTGAGTGATGTTATCTGAAAGCTCTAGCGA
TGATATATTGTGAAGATCTAGAGTTTTTGCAGAGGGGCGTGTCTGTGGTGGCATGACAAA
CCTCAACGCTTCGCCATGGAACAGGAAATCCTTATAACTCAACCACACAATGTCCGATCT
GCCTGAAACTTCACATGGTTGATAAAAGTCCTCTCCTGAACACATCCACATAACAATATT
GAGTCAAGTCATAGCGCCACCTGCTGGCAGAAGGTAGTTTGACTTGTAACTCGGCCACAC
AATGTCAGATCTGCCTAAAACTTCACATGGTTGATAAAAGTCCTCTCCTAAAGCACATCT
ACCATAATAATATTGAGTCTGTCATAGCGCCACCTGCTGGCAGAAGGTAGTTTGGCTTAT
AACTCAGCCACACAATGTCTGATCTGCCTGAAACTTTACATGGTTGATAAAATTCCTCTC
CTGAAGACATCTACATAACAATATTGAGTCACAGTCATAGCGCCACCTGCTGGCAGAAGG
TAGTTTGGCTTATAACTCAGCCACACAAAGTCTGATCTGCCTGAAACTTCACATGGTTGA
TTAAAATCCTCTCCTGAACACATCTACATAACAAAATTGAGTCACAGTCATAGCGCCACC
TGCTGGCAAAAGGAAGTTTGGCTTATAACTCAGCCAAACAATGTCCGATCTGCCTGAAAA
TTCACATGGTTGATAAGATTCCTCTACTGAAGGCATCTACATGCCAATCTTGAGTCACAG
TTATAGCGCCACCTGCTGACAGGAGGAAGTTTGGCATAAATCTGTGATTTTCTCAGGTTA
TTTATATATATCGGCTTAAATTAATATTGTTCGCTGTTCTCTGTCATCCTGAGGCCACCG
GGCGGCGGTGAGCCCGGGTGCGAGGTCCCTATCATCGCTGCTTGCAGCTTTAATTATTAT
TATTATTATTCCTCGGAATGAATCGCGATTTTGAGTGGCTAAACATGCCCGAAAACTCAC
GCAACTTTGCACACGCCTCAGAAATGGCGAAAATTTACGTTTGTTAAGGGCTTCGGAAGT
GGGCGTGGCAAAATGACTCGACAGCGCCACCTAGAAAAATTAAACGGACGAGCCCCCGAT
CCACGAATCACGCACATGCACGAAAATTGGCACACACCTCAAACATGCCAAAACATACGA
AAAAGTCTCTTGGAGCCATATCTCAAACCCAACAGGAAGTCGGATATTTTTAACTTCCTG
CGGCGAAAAAGTGGCGTTTTTGCCATTTCCAGGCGTTGTATTTTAACGAACTCCTCCTAG
GGATTTTATCCGATCGACACCAAAATTGGGTTTTGTCATCTAAAGGCCTTGGCGATGTTA
AATTGCGAAGCTTTAGAGTTTTCATCGATGGGCGTGTCCGTGGCGGCCTCGCAAACTTTG
ACGATTCGCCACAAAACAGGAAGTCGTTATAACTCAGGCATGCATTATCCGATCTGCCTC
AAAATTCACACGCTTGATAAGCGTCCTGACCTGAACACGTTTACATGCCAATATCCAGAT
ACAGTTACAGCGCCACCTGCTGGCCACAGGAAATGACATGATTTACGGAGTAATAAACTC
CTCCCACAAATTTTATCGTATCAACACCAAAATTGAGTGGTGTTATCTGAAAGCTCTAGC
GATGATATATTGTGAAGATCTAGAGTTTTCGCAGAGGGGCGTGTCCGTGGCGGTATGACA
AACCTCAACGCTTCGCCATGGAACAGGAAGTCCTTATAACACAACCACACAATGTCCGAT
CTGCCTGAAACTTCACATGGTTGATAAACGTCATCTCTTGAACACATCCACATAACAATA
TTGAAGTGGGCGTGGCAAAATGACTCGACAGCGCCACCTAGAAAAATTAAACGGACGAGC
CCCCGATCTACGAATCACGCACATGCACGAAAATTGGCACACACCTCAAACATGCCAAAA
CATACGAAAAAGTCTCTTGGAGCCATATCTCAAACCCAACAGGAAGTCGGATATTTTTAA
CTTCCTGCGGCGAAAAAGTGGCATTTTTGCCATTTCCAGGCGTTGTATTTTAACGAACTC
CTCCTAGGGATTTTATCCGATCGACACCAAAATTGGGTTTTGTCATCTAAAGGCCTTGGC
GATGTTAAATTGCGAAGCTTTAGAGTTTTCATCGATGGGCGTGTCCGTGGCGGCCTCGCA
AACTTTGACGATTCGCCACAAAAGAGGAAGTCGTTATAACTCAGGCATGCATTATTCGAT
CTGCCTCAAAATTCACACGCTTGATAAGCGTCCTGACCTGAACACGTTTACATGCCAATA
TCCAGATACAGTTACAGCGCCACCTGCTGGCCACAGGAAATGACATGATTTACGGAGTAA
CAAACTCCTCCCACAAATTTTATCGTATCAGCACCAAATTTGAGTGGTGTTATCTGAAAG
CTCTAGCGATGATATATTGTGAAGATCTAGAGTTTTCGCAGAGGGGCGTGTCTGTGGCGG
TATGACAAACCTCAACGCTTCGCCATGGAACAGGAAGTCCTTATAACACAACCACACAAT
GTCCGATCTGCCTGAAACTTCACATGGTTGATAAACGTCATCTCTTGAACACATCCACAT
AACAATATTGAAGTGGGCGTGGCAAAATGACTCGACAGCGCCACCTAGAAAAATTAAACG
GACGAGCCCCCGATCTACGAATCACGCACATGCACAAAAATTGGCACACACCTCAAACAT
GGCAAAACATACGAAAAAGTCTCTTGGAGCCATATCTCAAACCCAACAGGAAGTCGGATA
TTTTTAACTTCCTGTGGCGAAAAAGTGGCGCTTTTGCCATTTTCAGGAATTGTATTTTAA
CGAACTCCTCCTAGGGATTTTATCTGATAAACACCAAAATTGGGTTTTGTCATCTAAAGG
CCTTGGCGATGTTAAATTGCGAAGCTTTAGAGTTTTCATCGATGGGCGTGTCCGTGGCGG
CCTCGCAAACTTTGATGATTCGCCACAAAACAGGAAGTCTTTATAACTCAGGCATGCATT
ATCAGATCTGCCTCAAAATTCACACATTTAATAACAGTCCTGACCTGAACAAGTTTACAT
GCCGATATCCAGTTACAGTTATAGCGCCACCTGCTGGCCACAGGAAATGACATGTTTGAC
ACTGTAACAAACTCCTCCCACAAACTTTCCCGTATCAGCACCAAAATAGAGTGGTGTCAT
CTGAAAGCTCTAGCGATGATATATTGTGAAGATCTAGAGTTTTTGCAGAGGGGCGTGTCT
GTGGTGGCATGACAAACCTCAACGCTTCGCCATGGAACAGGAATTTCTTATAACTCAACC
ACACAATGTCTGATCTGCCTGAAACTTCACATGATTGATAAAAGTCCTCTCCTGAACACA
TCCACATAACAATATTGAGTCACAGTCATAGCGCCACCTGCTGGCAGAAGGTAGTTTGGC
TTGTAACTCGGCCACACAATGTCCGATCTGCCTGAAACTTCACATGGTTGATGAAAGTCC
TCTCCTGAACACATCTACATAATAATATTGAGTCATAGTCATAGCGCCACCTGCTGGCAG
AAGGTAGTTTGTCTTATAACTCAGCCACACAATGTCAGATCTGCCTGAAACTTCACATGG
TTGATAAAAGTCCTCTCCTAAACACATCTACATAACAATACTGAGTCAGTCATAGCGCCA
CCTGCTGGCAGAAGGAAGTTTGGCTTAAAACACAACCACACAATCTCTCATCTGCCTGAA
ACTTCACATGGTTGATAAAATTCCTCTCCTGAATACATCCACATAACAATATTGAGTCAT
TATAACGCCACCTGCTGACAGAAGGAAGTTTGGC
>Drerio-B-G4385-Map6#CLASSI/DIRS/nan
ATTTTCAAGAGTTCACACTTAGCCAATGATCTATCAAAGCTTGTTTGGCATGCTGTCCCG
GGAGAGAGCCCCGAGCTCAAGGGATCCTCGAGCCCGGGGCTCCCCCCCGTTCGCAGAGCT
AGAGGGGAGCCTGAGCTCGGTGGATCTCAGAACTCCCCGACTGCGATAGCTAAGGGAACA
CCTGAGAAGGGGGCTAAAGCATGCATGGTTCTTAAGCGTGATGTATATCTTTAGATGGTG
GGAGGAAACCGGAGAGCCCGGGGAAAACCCACGCGAACACGGGGAGAACATACAAACTCC
TCACAGAAACTCCCACCGGCTAGGCGAAACTAGGCCAGTGGTGTTCTTGCTGTGAGGCTC
TCAGTGCTAACCACTGGGCCACCGTGCCGCCCAATCAAATGTCAAGGAGGAGAATTGGGG
AGGAAGGGGGGTTTCTTCCAAACGAAGATAATGTGGACTGAAAACTGTGGTTCTTTATAG
TAGCTTAAGGCTCATATGATTGGAAGATAATGATTAGCTAATACGAGACCGGCCGTGATA
AATCATAAGCACGTGATCCTCTCGAAATTAGTTTATAAACAAACTTCACTTAAA
>Drerio-B-G2764-Map3#CLASSII/Helitron/nan
ATTAGCATGTTATTAGCATGATTTTAGCATGAATTAGCATGTTGTTAGCATGATTCTAGC
ATGAATTTAGCATGTTACTAGCATGATTTTAGCATGAATTAGCATGTTGTTAGCATGATT
TTAGCATGAATTAGCATGATTCTAGCATGAATTAGCATGTTGTTAGCATGATTCTAGCAT
GAATTAGCATGTTGTTAGCACGATTCTAGCATGAATTAGCATGTTACTAGCATGATTCTA
GCATGAATTAGCATGTTCCTAGCATGATTCTAGCATGAATTAGCATGTTACTAGCATGAT
TTTAGCATGAATTAGCATGTTACTAGCACGATTCTAGCATGAATTAGCATGTTGTTAGCA
CGATTCTAGCATGAATTAGCATGTTATTAGCATGATTCTAGCATGAATTAGCATGTTGTT
AGCATGATTCTAGCATGAATTAGCATGTTACTAGCATGATTTTAGCATGAATTAGCATGT
TACTAGCATGATTCTAGCATGAATTAGCATGTTGTTAGCATGATTCTAGCATGAATTAGC
ATGTTACTAGCATGATTCTAGCATGAATTAGCATGTTACTAGCATGATTCTAGCATGAAT
TAGCATGTTACTAGCATGATTCTAGCATGAATTAGCATGTTACTAGCATGATTCTAGCAT
GAATTAGCATGTTACTAGCATGATTCTAGCATGAATTAGCATGTTGTTAGCATGATTCTA
GCATGAATTAGCATGTTACTAGCATGATTCTAGAATGAATTAGCATGTTGTTAGCATGAT
TCTAGCATGAATTAGCATGTTGTTAGCATGATTCTAGCATGAATTAGCATGTTACTAGCA
TGATTCTAGCATAAATTAGCATGTTGTTAGCATGATTCTAGCATGAATTAGCATGTGACT
AGCATGATTCTAGCATGAATTAGCATGTTGTTAGCATGATTCTAGCATGAATTAGCATGT
TACTAGCATGATTCTAGCATGAATTAGCATGTTACTAGCATGATTCTAGCATGAATTAGC
ATGTTACTAGCATGATTCTAGCATGAATTAGCATGTTACTAGCATGATTCTAGCATGAAT
TAGCATGTTGTTAGCATGATTCTAGCATGAATTAGCATGTTACTAGCATGATTCTAGCAT
GAATTAGCATGTTGTTAGCATGATTCTAGCATGAATTAGCATGTTGTTAGCATGATTCTA
GCATGAATTAGCATGTTACTAGCATGATTCTAGCATGAATTAGCATGTTGTTAGCATGAT
TCTAGCATGAATTAGCATGTTACTAGCATGATTCTAGCATGAATTAGCATGTTGTTAGCA
TGATTCTAACATCAATTAGCATGTTACTAGCATGATTCTAGCATGAATTAGCATGTGAAT
AGCATGATTCTAGCATGAATTAGCATGTTGTTAGCATGATTCTAGTATAAATTAGCATGT
GACTAGCATGATTCTAGCATGAATTAGCATGTGACTAGCATGATTCTAGCATGAATTAGC
ATGTAACTAGCATGTTTCTAGCATGAATTAGCATATTGTTAGCATGTATGCAAGCATGAG
TCAAACAAGCCAACCCCCGCCTCTCTACGATGTTCTGATGCTGAGATATAGCTGGTGTCA
TATCGTTGCTAGGTTAGTCTGTTTTGTTGCTATGGAGTTGATTGACAGCTAAGACTGATG
ATGTATACAAAGCTTCTTGCCAGTATGAACAGTTAAAAACAACCCCCATGTCTCTATCAC
ACTGCAGCATGACAATATCAGTCTGAACCTCTTTAATGGCAGTCTATGGGACAGTTGCTA
GGGTGCAGTATCTGGTTGTTAGGGTGTGGCTAGAAAGTTAAAAGGCCATCAGTGATTGGC
TGCTGGCTAGACTGAGTTAAATGAGCTCAGCCATTAGTCTGTAGGACAGTCTGATGCAGA
GTTATGAGCTCACAAAGTTTGATCCCATGTAAAGTCAATGAGAGTCTTTTGCAATGGAAG
TCTATGGGACGGTTTCTAGGGTCCAAAAGTGGTTGCTAGGGCGTGGCCAGAAAGTTTAAA
GGTGATCAGTCATTGGCAGTTTGATAGTCTGAGTTAAATGAGCCTAGTTAGAAGTCTGTG
TGACATTCTGATGCGGAGTTATGAGGTCACAAAGTTTGATCCAATGTTACGTCTATGGGA
TTTTTCCGACGGTCCCGGGACGTTTTTCGGAAAACCGAAAGTCGGATCAGTCGGAAAGGA
TATAGCAACTCGAGTCAGAATAGTTCGGAGGTCTGACCCAAGTTTGATGGTCATAGCTTG
AAAGGCCTAGGACGAGATAGAGTTTAATTTTTAGTCTCAGAAGAAGAATAATAATATAAA
ATAATAATAATAAGTTTAATAGGATAACAGTAGTCTGGCTTGCTACACAAGCCAGCCTAA
GTTGTTAGCACGATTCTAGCATGAATTAGCATAATACTAGCATGATCCTAGCATAAATTA
GCATGTACCTAGCACGATTCTAACATGAATTAGCATGTTATTAGCATGATTTTAGCATGA
ATTAGCATGTTGTTAGCATGATTCTAGCATGAATTAGCATGTTGTTAGCATGATTCTAGC
ATGAATTAGCATGTTACTAGCATGATTCTAGCATGAATTAGCATGTTACTAGCATGATTC
TAGCATGATTTAGCATGTTGTTAGCATGATTCTAGCATGAATTAGCATGTTACTAGCATG
ATTCTAGCATGAATTAGCATGTTACTAGCATGATTTTAGCATGAATTAGCACGATTCTAG
CATGAATTAGCATGTTGTTAGCATGATTCTAGCATGAATTAGCATGTTACTAGCATGATT
CTAGCATGAATTAGCATGTTGTTAGCATGATTCTAGCATGAATTAGCATGTTACTAGCAT
GATTCTAGCATGAATTAGCATGTTACTAGCATGATTCTAGCATGAATTAGCATGTTGTTA
GCATGATTCTAGCATGAATTAGCATGTTGTTAGCATGATTCTAGCATGAATTAGCATGTG
ACTAGCATGATTCTAGCATGAATTAGCATGTTGTTAGCATGATTCTAGCATGAATTAGCA
TGTTACTAGCATGATTCTAGCATGAATTAGCATGTTGTTAGCATGATTCTAGCATGAATT
AGCATGATACTAGCATGATTCTAGCATGAATTAGCATGTTGTTAGCATGATTCTAGCATG
AATTAGCATGTTGTTAGCATGATTCTAGCATGAATTAGCATGTTACTAGCATGATTCTAG
CATGAATTAGCATGTTACTAGCATGATTCTAGCATGAATTAGCATGTGACTAGCATGATT
CTAGCATGAATTAGCATGTGACTAGCATGATTCTAGCATGAATTAGCATGTGACTAGCAT
GATTCTAGCATGAATTAGCATGTAACTAGCATGATTCTAGCATGAATTAGCATGTTGTTA
GCATGGTGTGCGAGCATGAGTCAAACAAGCCAACCCCCGCCTCTCTACGATGTTCTGATG
CTGAGATATAGCTGGTGTTATATCGTTGCTAGGTTAGTCTGTTTTGTTGCTATGGAGTTG
ATTGACAGCTTAGACTGATGATGTATCAAAGCTTCTTGCCAGTATGAACAGTTAAAAACA
ACCCCCATGTCTCTATCACACTGCAGCATGACAATATCAGTCTGAACCTCTTTAATGGCA
GTCTATGGGACAGTTGCTAGGGTGCAGTATCTGGTTGTTAGGGCGTGGCTAGAAAGTTAA
AAGGCCATCAGTGATTGGCTGCTGGCTAGACTGAGTTAAATGAGCTCAGCCATTAGTCTG
TAGGACAGTCTGATGCAGAGTTATGAGCTCACAAAGTTTGATCCAATGTAAAGTCAATGA
GAGTCTTTTGCAATGGAAGTCTATGGGACGGTTTCTAGGGTCCAAAAGTGGTTGCTAGGG
CGTGGCCAGAAAGTTTAAAGGTGATCAGTCATTGGCAGTTTGATAGTCTGAGTTAAATGA
GCCCAGTTAGAAGTCTGTGTGACATTCTGATGCGGAGTTATGAGGTCACAAAGTTTGATC
CAATGTTACGTCTATGGGATTTTTCCGACGGTCCCGGGACGTTTTTCGGAAAACCGAAAG
TCGGATCAGTCGGAAAAGATATAGCAACTCGAGTCAGAATAGTTCGGAGGTCTGACCCGA
GTTTGATGGTCATAGCTTGAAAGGCCTAGGACGAGATAGAGTTTAATTTTTAGTCTCAGA
AGAAGAATAATATATAATAACTAGATTCTTAAAGTTTGAGAACAAACTTTGAGGCTGGCT
TGTGAAAGCCTGACGGTAATAGTTTATTTAGTTTAAACAGTTTTTAAAAGTTAGCATGAT
TCTAACGTGAATTAGCATGTTGTTAGCATGATTTTAGCATGAATTAGCATGTTGTTAGCA
TGATTCTAGCATGAATTAGCATGTTGCTAGCATGATTCTAGCATGAATTAGCATGTTACT
AGCATGATTCTAGCATGAATTAGCATGTTACTAGCATGATTCTAGCATGATTTAGCATGA
TTCTAGCATGAATTAGCATGTTGTTAGCACGATTCTAGCATGAATTAGCATGTTGTTAGC
ATGATTCTAGCATGAATTAGCATGTTACTAGCATGATTCTAGCATGAATTAGCATGTTAC
TAGCATGATTCTAGCATGAATTAGCATGTTACTAGCACGATTCTAGCATGAATTAGCATG
ATACTAGCATGAATTAGCATGTTATTAGCATGATTCTAGCATGAATTAGCATGTTACTAG
CATGATTCTAGCATGAATTAGCATGTTGTTAGCATGATTCTAGCATGAATTAGCATGTTA
CTAGCATGATTCTAGCATGAATTAGCATGCTACTAGCATGAATTAGCATGTTACTAGCAT
GAGCATGTTACTAGCATGAATTAGCATGTAACTAGCATGATTCTAGCATGAATTAGCATG
TTGTTAGCATGATTCTAGCATGAATTAGCATGTTACTAGCATGATTCTAGCATGAATTAG
CATGTTGTTAGCATGATTCTAGCATGAATTAGCATGTTACTAGCATGATTCTAGCATGAA
TTAGCATGTTACTAGCATGATTCTAGCATGAATTAGCATGTTGTTAGCATGATTCTAGCA
TGAATTAGCATGTTGTTAGCATGATTCTAGCATGAATTAGCATGTTACTAGCATGATTCT
AGCATGAATTAGCATGTTGTTAGCATGATTCTAGCATGAATTAGCATGTTACTAGCATGA
TTCTAGCATGATTTAGCATGTTGTTAGCATGAATTAGCATGTTACTAGCATCAGCATGTT
ACTAGCATGATTTTAGCATGAATTAGCATGATTCTAGCAGGAATTAGCATGTTGTTAGCA
TGATTCTATCATGAATTAGCATGTTACTAGCATGATTCTAGCATAAATTAGCATGATTCT
AGCATGAATTAGCATGTTACTAGCATGATTCTAGCATGAATTAGCATGTGACTAGCATGA
TTCTAGCATGAATTAGCATGTGACTAGCATGATTCTAGCATGAATTAGCATGTAACTAGC
ATGATTCTAGCATGAATTAGCATGCTGTTAGCATGGTGTGCGAGCATGAGTCAAACAAGC
CAACCCCCGCCTCTCTACGATGTTCTGATGCTGAGATATAGCTGGTGCTATATCGTTGCT
AGGTTAGTCTGTTTTGTTGCTATGGAGTTGATTGACAGCTTAGACTGATGATGTATCAAA
GCTTCTTGCCAGTATGAACAGTTAAAAACAACCCCCATGTCTCTATCACACTGCAGCATG
ACAATATCAGTCTGAACCTCTTTAATGGCAGTCTATGGGACAGTTGCTAGGGTGCAGTAT
CTGGTTGTTAGGGTGTGGCTAGAAAGTTAAAAGGCCATCGGTGATTGGCTGCTGGCTAGA
CTGAGTTAAATGAGCTCAGCCATTAGTCTGTAGGACAGTCTGATGCAGAGTTATGAGCTC
ACAAAGTTTGATCCCATGTAAAGTCAATGAGAGTCTTTTGCAATGGAAGTCTATGGGACG
GTTTCTAGGGTCCAAAAGTGGTTGCTAGGGCGTGGCCAGAAAGTTTAAAGGTGATCAGTC
ATTGGCAGTTTGATAGTCTGAGTTAAATGAGCCCAGTTAGAAGTCTGTGTGACATTCTGA
TGCGGAGTTATGAGGTCACAAAGTTTGATCCAATGTTACGTCTATGGGATTTTTCCGACG
GTCCCGGGACGTTTTTCGGAAAACCGAAAGTCGGATCAGTCGGAAAAGATATAGCAACTC
GAGTCAGAATAGTTCGGAGGTCTGACCCGAGTTTGATGGTCATAGCTTGAAAGGCCTAGG
ACGAGATAGAGTTTAATTTTTAGTCTCAGAAGAAGAATAATAATAATAATAAGTTTAATA
GGATAACAGTAGTCTGGCTTGCTACACAAGCCAGCCTAATAAGTTTAATAGGATAACAGT
AGTCTGGCTTGCTACACAAGCCAGCCTTAACTAGATTCTTAAAGTTTGAGAACAAACTTT
GAGGCTGGCTTGTGAAAGCCTGACGGTAATAGTTTATTTAGTTTAAACAGTTTTAAAAAG
TATGAAAAGATAGATAGATAGATAGATAGATAGATAGATAGATAGATAGATAGATAGATA
GATAGATAGATAGATAGATAGATTAGCATGTTATTACCATGATTTTAACGTGAAATAGCA
TGTTGTTAGCATGATTCTAGCATGAATTAGCATGTTACTAGCATGATTTTAGCATGAATT
AGCATGTTGTTAGCATGATTTTAGCATGAATTAGCATGTTACTAGCATGATTTTAGCAAT
AATTAGCATGTTGTTAGCATGATTCTAGCATGAATTAGCATGTTGCTAGCATGATTCTAG
CATGAATTAGCATGTTGTTAGCATGATTCTAGCATGAATTAGCATGTTACTAGCAAGATT
CTAGCATGAATTAGCATGTTACTAGCATGATTCTAGCATGAATTAGCATGTTGTTAGCAT
GATTCTAGCATGAATTAGCATGTTACTAGCATGATTCTAGCATGAATTAGCATGTTGTTA
GCATGATTCTAGCATGAATTAGCATGTTACTAGCATGATTCTAGCATGAATTAGCATGTT
GTTAGCATGATTCTAGCATGAATTAGCATGTTACTAGCATGATTCTAGCATGAATTAGCA
TGTTACTAGCATGATTCTAGCATGAATTAGCATGTTACTAGCATGATTCTAGCATGAATT
AGCATGTTGTTAGCATGATTCTAGCATGAATTAGCATGTTGCTAGCATGATTCTAGCATG
AATTAGCATGTTGTTAGCATGATTCTAGCATGAATTAGCATGTTGTTAGCATGATTCTAG
CATGAATTAGCATGTTATTAGCATGATTCTAGCATGAATTAGCATGTTACTAGTATGATT
CTAGCATAAATTAGCATGTTACTAGCATGATTCTAGCATGAATTAGCATGTTACTAGCAT
GATTCTAGCATGAATTAGCATGTTACTAGCATGATTCTAGCATGAATTAGCATGTTACTA
GCATGATTCTAGCATGAATTAGCATGTTGTTAGCATG
>Drerio-B-G128-Map3#CLASSII/Helitron/nan
TTATTATTATTATTATTATTATTCTTTTCCGGAATGAATCGCGATTTTGAGGGGCTAAAC
ATGCCCGAAAACTCACGAAACTTTGCACACGCCTCAGAAGTGGCGAAAATTTACGTTTAT
TATGGGTCTCGGAAGTGGGCGTGGCAAAATGACTCGACAGCGCCACCTAGAAAAATTAAA
CGGACGAGCCCCCGATCCACGAATCACGCACATGCACGAAAATTGGCACACACCTCAAAC
ATGCCAAAACATACGAAAAAGTCTCTTGGAGCCATATCTCAAACCCAACAGGAAGTCGGA
TATTTTTAACTTCCTGCGGCGAAAAAGTGGCATTTTTGCCATTTCCAGGCGTTGTATTTT
AACGAACTCCTCCTAGGGATTTTATCCGATCGACACCAAAATTGGGTTTTGTCATCTAAA
GGCCTTGGCGATGTTAAATTGCGAAGCTTTAGAGTTTTCGTCGATGGGCGTGTCCGTGGC
GGCCTCGCAAACTTTGACGATTCGCCACAAAACAGGAAGTCGTTATAACTCAGGCATGCA
TTATCCGATCTGCCTCAAAATTCACACGCTTGATAAGAGTCCTGACCTGAACACGTTTAC
ATGCCAATATCCAGATACAGTTATAGCGCCACCTGCTGGCCACAGGAAATGACATGTTTT
ACAGTGTAACAAACTCCTCCCACAAATTTTATCGTATCAGCACCAAAATTTGGTGGTGTT
ATCTGAAAGCTCTAGCGATGATATATTGTGAAGATCTAGAGTTTTCGGAGAGGGGCGTGT
CCGTGGCGGCATGACAAACCTCAACGCTTCGCCATGGAACAGGAAGTCCTTATAACTCAA
CCACACAAAGTCCGATCTGCCTGAAACTTCACATAGTTGATAAAAGTCCTCTCCTGAACA
CATCCCCATAACAATATTGAAGTGGGCGTGGCAAAATGACTCGACAGCGCCACCTATAAA
AATTAAACGGACGAGCCCCTGATCTACGAATCACGCACATGCACGAAAATTGGCACACAC
CTCAAACACGCCAAAACATACAAAAAAGTCTCTTGGAGCCATATCTCAAACCCAACAGGA
AGTCGGATATTTTTAACTTCCTGCGGCAAATAAGTGGCATTTTTGCCATTTCCAGGCGTT
GTATCTTAACGAACTCCTCCTAGGGATTTTATCCGATCGACACCAAAATTGGGTTTTGTC
ATCTAAAGGCCTTGGCGATGTTAAATTGCAAAGCTTTAGAGTTTTTGTCGATGGGCGTGT
CTGTGGCGGCCTCGCAAACTTTGACGATTCGCCACAAAACCGGAAGTCATTATAACTCAG
GCATGCATTATCCGATCTGCCTCAAAATTCACATGTTTAATAAGAGTCCAGACCAGAACA
CATTTACATGCCAATATCCAGATACAGTTATAGCGCCACCTGCTGGCCACAGGAAATGTC
ATGATTTACAGAGTAATAAACTCCTCCCACAAATTTTTTCGTATCAGCACCAAATTTGGT
TGGTTGTTATCTGAAAGCTCTAGCGATGATATATTGTAAAGATCTAGAATTTTCACAGAG
GGGCGTGTCTGTGGCGGCATGACAAACCTCAACGCTTCGCCATGGAACAGGAAGTCCTTA
TAACTCAACCACACAAAGTCCGATCAGCCTGAAACTTCACATGGTTGATAAAAGTCCTCT
CCTGAACACATCCACATAATAATATTGAGTCACAGTCATAGCGACACCTGCTGGCAGAAG
GTAGTTTGGCTTATAACTCAGCCAAACAATGTCTGATCTGCCTGAAAATTCACAGGTTAA
TAAAATTCATCTCCTAAAGACATCTACATGCCAATATTGACTCACAGTCATAGCGCCACC
TGCTGACAGAAGGAAGTTTTGCAAAAAACTGTGATTTTCCCAGGTTCTTTATATATATCG
GCTTAAATTAATAATGTTCGCTGTTCTCTGTCATCCTGAGGCCACCGTGCGGCGGTGAGC
CCGGGTGCGAGGTCCCTATCATCGCTGCTTGCAGCTTTAATTATTATTATTATTATTCTC
CTCCGGAATGAATCGCGATTTTGAGGGCCTAAACATGCCCGAAAACTCACGAAACTTTGC
ACACACCTCAGAAGTGGCAAAAATTTACGTTTATTACGGGCTTCAGAAGTGGGCGTGGCA
AAATGACTCGACAGCGCCACCTAGAAAAATTAAACGGACGAGCCCCCGATCCACGAATCA
CGCACATGCACGAAAATTGGCACACACCTCAAACATGCCAAAACATACGAAAAAGTCTCT
TGGAGCCATATCTCAAACCCAACAGGAAGTCGGATATTTTTAACTTCCTGCGGCGAAAAA
GTGGCGTTTTTGCCATTTCCAGGCGTTGTATTTTAACGAACTCCTCCTAGGGATTTTATC
CGATCGACACCAAAATTGGGTTTTGTCATCTAAAGGCCTTGGCGATGTTAAATTGCGAAG
CTTTAGAGTTTTCATCGATGGGCGTGTCCGTGGCGGCCTCGCAAACTTTGACGATTCGCC
ACAAAAGAGGAAGTCGTTATAACTCAGGCATGCATTATCCGATCTGCCTCAAAATTCACA
CGTTTGATAAGAGTCCTGACCTGAACACGTTTACATGCCGATATCCAGATACAGTTATAG
CGCCACCTACTGGCCACAGGAAATGACATGTTTTACACTGTAACAAACTCCTCCCACAAA
TTTTATCGTATCAGCACCAAAATTGAGTGGTGTTATCTGAAAGCTCTAGCGATGATATAT
TGTGAAGATCTAGAGTTTTCGCAGAGGGGCGTGTCCGTGGCGGCATGACAAACCTCAACG
CTTCGCCATGGAACAGGAAGTCCTTATAACTCAACCACACAAAGTCCGATCTGCCTGAAA
CTTCACATGGTTGATAAACGTCATCTCTTGAACACATCCACATAACAATATTGAAGTGGG
CGTGGCAAAATGACTCGACAGCGCCACCTAGAAAAATTAAACGGACGAGCCCCTGATCTA
CGAATCACGCACATGCACGAAAATTGGCACACACCTCAAACACGCCAAAACATACGAAAA
AGTCTCTTGGAGCCATATCTCAAACCCAACAGGAAGTCGGATATTTTTAACTTCCTGCGG
CAAATAAGTGGCATTTTTGCCATTTCCAGGCGTTGTATCTTAACGAACTCCTCCTAGGGA
TTTTATCCTGATCGACACCAAAATTGGGTTTTGTCATCTAAAGGCCTTGGCGATGTTAAA
TTGCGAAGCTTTAGAGTTTTTGTCGATGGGCGTGTCCGTGGCGGCCTCGCAAACTTTGAT
GATTCGCCACAAAACCGGAAGTCATTATAACTCAGGCATGCATTATCCAATCTGCCTCAA
AATTCACATGTTTAATAAGAGTCCTGACCTGAACACGTTTACATGCCGATATCCAGATAC
AGTTATAGCGCCACCTGCTGGCCACAGGAAATGACATGTTTTACACTGTAACAAACTCCT
CCTACAAATTTTTTCAGTATCAGCACCAAATTTGGGGGGTGTCATCTGAAAGCTTTAGTG
ATGATATATTGTGAAGATCTAGAGTTTTCACAGAGGGGCGTGTCCGTGGCGGCATGACAA
ACCTCAACGCTTCGCCATGGAACAGGAAGTCCTTATAACTCAACCACACAATGTCCGATC
TGCCTGAAACTTCACATGGTTGATAAAAGTCCTCTCCTGAACACATCTACATAACAATAT
TGAGTCAGTCATAGCGCCACCTGCTGGCAGAAGGTAGTTTGGCTTATAACTCAGCCACAC
AATGTCCGATCTGCCTGAAACTTCACATGGTTGATTAAAATCCTCTCCTGAACACATCTA
CATAATAATCTTAATTGAGTCACAGTCATAGCGCCACCTGCTGGCAGAAGGTAGTTTGGC
TTATAACTTAGCCACACAATGTCCGATCTGCCTGAAACTTCACATGGTTGATAAAAGTCC
TCTCCTGAACACATCTACATAACAATATTGAGTCTGTCATAGCGCCACCTGCTGGCAAAA
GGTAGTTTGGCTTATAACTCAGCCACACAATGTCCGATCTGCCTGAAACTTCACATGGTT
GATTAAATTCCTCTCCTGAAGACATCTACATGCCAATCTTGAGTCACAGTCATAGCGCCA
CCTGCTGACAGGAGGAAGTTTGGCATAAATCTGTGATTTTCTCAGGTTTTTTTTATACAT
ATCGGCTTAAATTATTATTGTTCGCTGTTCTCTGTCATCCTGAGGCCACCGGGCGGCGGT
GAGCCCGGGTGCGAGGTCCCTATCATCGCTGCTTGCAGCTTTAATTATTATTATTATTAT
TCTCCTCCGGAATGAATCGCGATTTTGAGGGGCTAAACATGCCCGAAAACTCACGCAACT
TTGCACACGCCTCAGAAGTGGCGAAAATTTACGTTTATTATGGGCTTCGGAAGTGGGCGT
GGCAAAATGACTCGACAGCGCCACCTAGAAAAATTAAACGGACGAGCCCCCGATCCACGA
ATCACGCACATGCACGAAAATTGGCACACACCTCAAACATGCCAAAACATACGAAAAAGT
CTCTTGGAGCCATATCTCAAACCCAACAGGAAGTCGGATATTTTTAACTTCCTGCGGCGA
AAAAGTGGCGTTTTTGCCATTTCCAGGCGTTGTATTTTAACGAACTCCTCCTAGGGATTT
TATCCGATCGACACCAAAATTGGGTTTTATCATCTAAAGGCCTTGGCGATGTTAAATTGC
GAAGCTTTAGAGTTTTCGTCGATGGGCGTGTCCGTGGCGGCCTCGCAAACTTTGACGATT
CGCCACAAAACAGGAAGTCGTTATAACTCAGGCATGCATTATCCGATCTGCCTCAAAATT
CACACGCTTGATAAGAGTCCTGACCTGAACACGTTTACATGCCAATATCCAGATACAGTT
ATAGCGCCACCTGCTGGCCACAGGAAATGACATGATTTACAGAGTAACAAACTCCTCCCA
CAAATTTTATCGTATCAGCACCAAAATTGGGTGGTGTTATCTGAAAGCTCTAGCGATGTT
ATATTGTGAAGATCTAGAGTTTTCGCAGAGGGGCGTGTCCGTGGCGGCATGACAAACCTC
AACGCTTCGCCATGGAACAGGAAGTCCTTATAACTCAACCACACAATGTCCGATCTGCCT
GAAACTTCACATGGTTGATAAAAGTCCTCTCCTGAACACATCCACATAACAATATTGAAG
TGGGCGTGGCAAAATGACTCGACAGCGCCACCTACAAAAATTAAACGGACGAGCCCCTGA
TCTACGAATCACGCACATGCACGAAAATTGGCACACACCTCAAACACGCCAAAACATACG
AAAAAGTCTCTTGGAGCCATATCTCAAACCCAACAGGAAGTCGGATATTTTTAACTTCCT
GTGGCAAAAAAGTGGCATTTTTGCCATTTCCAGGCGTTGTATTTTAACGAACTCCTCCTA
GGGATTTTATCTGATAGACACCAAAATTGGGTTTTGTCATCTTAAAGCCTTGGTGATGTT
AAATTGCGAAGCTTTAGAGTTTTCATCGATGGGCTTCTTCTTCTTCTTCTTCTTCCGCGG
AATGAATCGCGGTTTTGAGGGGCTAAACATGCCCGAAAACTCACGCAACTTTGCACACGC
CTCAGAAGTGGCGAAAATTTACGTTTATTATGGGCTTCGGAAGTGGGCGTGGCAAAATGA
CTCGACAGCGCCACCTAGAAAAATTAAACGGACGAGCCCCCGATCCACGAATCACACACA
CGCACGAAAATTGGCACACACCTCAAACACACCAAAACATACGAAAAAGTCTCTTGGAGC
CATATCTCAAACCCAACAGGAAGTCGGATATTTTTCACTTCCTGCGGCGAAAAAGTGGCA
TTTTTGCCATTTCCAGGCGTTGTATTTTAACGAACTCCTCCTAGGGATTTTATCCGATCG
ACACCAAAATTGGGTTTTGTCATCTAAAGGCCTTGGCGATGTTAAATTGCGAAGCTTTAG
AGTTTTCGTCGATGGGCGTGTCCGTGGCAGCCTCGCAAACTTTGACGATTCGCCACAAAA
CAGGAAGTCATTATAACTCAGGCATGCATTATCCGATCTGCCTCAAAATTCACACGCTTG
ATAAGAGTCCTGACCTGAACACGTTTACATGCCAATATCCAGATACAGTTACAGCGCCAC
CTGCTGGCCACAGGAAATGACATGATTTACGGAGTAATAAACTCCTCCCACAAATTTTAT
CGTATCAGCACCAAAATTGGGTAGTGTTATCTGAAAGCTCTAGCGATGATATATTGTGAA
GATCTAGAGTTTTCGCAGAGGGGCGTGTCCGTGGCGGTATGACAAACCTCAACGCTTCGC
CATGGAACAGGAAGTCCTTATAACTCAACCACACAATGTCCGATCTGCCTGAAACTTCAC
ATGGTTGATAAACGTCATCTCTTGAACACATCCACATAACAATATTGAAGTGGGCGTGGC
AAAATGACTCGACAGCGCCACCTAGAAAAATTAAACGGACGAGCCCCCGAGCTACGAATC
ACGCACATGCACGAAAATTGGCACACACCTTAAACATGCCAAAACATACGAAAAAGTCTC
TTGGAGCCATATCTCAAACCAAACAGGAAGTCAGATATTATTAACTTCCTGCGGCGAAAA
AGTGGCATTTTTGCCATTTCCAGGCGTTGTATTTTAACGAACTCCTCCTAGGGATTTTAT
CCAATCAACACCAAAATTGGGTTTTGTCATCTTAAAGCCTTGGTGATGATAAATTGCGAA
GCTTTAGAGTTTTCATCGATGGGTGTGTCCGTGGCGGCCTCGCAAACTTTGATGATTCGC
CACAAAACAGGAAGTCGTTATAACTCAGGCATGCATTATCCGATCTGCCTCAAAATTCAC
ACATTTAATAACAGTCCTGACCTGAACAGGTTTACGTGCCGATATCCAGTTACAGTTATA
GCGCCACCTGCTGGCCACAGGAAATGACATGTTTGACACTGTAACAAACTCCTTCCACAA
ACTTTCCCGTATCAGCACCAAAATAGAGTGGTGTCATCTAAAAGCTCTAGCGATGATATA
TTGTGAAGATCTAGAGTTTTTGCAGAGGGGCGTGTCTGTGGTGGCATGACAAACCTCAAC
GCTTCGCCATGGAACAGGAAGTCCTTATAACTCAACCACACAATGTCTGATCTGCCTGAA
ACTTCACATGATTGATAAAAGTCCTCTCCTGAACACATCTACATAACAATATTGAGTCAG
TCATAGCGCCACCTGCTGGCAGAAGGTAGTTTGGCTTGTAACTCGGCCACACAATGTCCG
ATCTGCCTGAAACTTCACATGGTTGATGAAAGTCCTCTCCTGAGCACATCTACATAATAA
TATTGAGTCTTTAATAGCGCCACCTGCTGGCAGAATGTAGTTTGTCTTATAACACAATCT
CCACACAATCTCCCATCTGCCTGAAACTTCACATGGTTGATAAAAGTCCACTCCTGAAGA
CATCCACATAACAATATTGAGTCAGTCATAACGCCACCTGCTGGCAGAAGGTAGTTTGGC
TTATAACTCAGCCACACAATGTCCCATTTGCCTGAAACTTCACATGGTTGATTAAAATCC
TCTCCTGAACACATCTACAT
>Drerio-B-R371-Map20#CLASSII/Unclassified/nan
TTTAAAGGGGTGGTCCACTATGATATCATATTTTAAACTTTAGTTGATGTGTAATGTAGC
TGTGTGAACATAAACAACATCTCTGAATGTAAAAAGTTCTAAGTTCAATGCAAAGGGAGA
CCTTGGTTTTTACAGAGTTAGCTTAGCAAAGCCTACAATGAACGAATTTTGGGGACTACA
AAAAATACTTCCGCCCCCTGTGAGATCACAAAGGTTCGTTTACTGCGCACACCAAACTGC
GCAGGTAAGGGCCGTGGCCAGAGGCGCTGTAACGTTATAGCAGAGATGAAGCTAAAAATG
CGTCCAAACACTGCTGTTTCCACAGAGCTTCATCTGTTTCTGTATTTGGGCTTCCAAAGG
ACACGACACAAAGACAGAAGTGCTTACAGTTCAATATTAATTACGATGTTCCAGAGAATT
ATAAAATACATAGCAAGCATGATTTGACAAAACAGCTTCCAGAATCTCTCCCAGTTCAGT
GCTGGATTCGGCTAAAATCTCCTCAAAGCAGAAGCTGTGAACTACAACCTGTAAGTGTTT
TTATTTGTTAAAATTGATCATGACATGTACAGTGTCTAGCGTTAACGGTAATGCTGTAGC
AACGATGTAAACAATGGGAAATGCTGCTTTGCGGCGCAAACGATTTAGCTACAAATTCAT
ATTTATCAGTCAAACTGCTGTAAACACACACACACACACACACACTCCACCAGCACGTTC
GTGTCTCTTATGTGTGTGCGCACGCGACTTTGCATTGATTGTCTTCAGGCAGCTTTTCCA
TGCGTTTCACCATCTCAGATAATGAAGTCGCAAAAGATATGTGGATGATTCCATATTACT
TACACCTGCATATTCCGGATATATGTGAAAGACGTCGTGTAAACGCATAGAGTTAAAAAA
AAAATACAGGATAGCTTACCTGACTCGTGGTAGCAGCAGAAAAATAAATCAAGGCTCACA
CAGGTCGCATCCCACATCTTGTGCTTTATTCTTCTGTCACGATATATTACAGAAAATAAC
TTAATCCGAGCATCAGAGAAAAAGAAAAAAAAAAAACTCCCGTGCACATGCGCTTGTTAC
AGAAAGTTCACACATTCACACACACACACACACACACACACACACACAC
>Drerio-B-R323-Map14#CLASSI/DIRS/nan
AAAAAAAAAAAAAAAAAAAAAAAAAGATGCAGGATGATATCCGTGCCATTAGACAACTGA
TTTGGAAATATGCCCTTATTTACTAATTTTGAGGACCGGGAGAATTCCCGATAGGCCGTC
AGTCGTGAACTGAGGTGGGCTGGTCTGAGGCTTGAAACTCCAGAGCTGAAAAGGTGTCCC
ACTCCGGCCCTGGTTCTAAACCTCTTAGCATTTTTACACCACAGAAGAGCAATACCACCT
CGGGGAAGCCCAGCCGATCCTCTCCAGCCAACTTCCACCATCATGCATTATTGGGTATGA
AGTATGACTCTGTCATTTCCTTCCTATTTCCCTTCCTATTTAACATAGGAGCTCCTTCAC
TACCCTTCCCTGTTTTTCTAGCTTTAACTTTTTCTCTCCAAATTTAAACTATCCTATACT
TCTATTCACTTTCATTCACCACAGCTCCGACCAATTCAGGGGTTGTCTTGAGTTTCAGTT
GCTGCAACAGGAACGTTCTAAATGAGCTTGCATACACTTACAAATTTTCTAAATACCACT
ATCGTTGCACTCCCCGCACTAATACAGCAGTAAATGCTTCTGCGGGAGCACAAGTTGCCT
CCATACTGGCCCACTACACCACTGCAGCCGCAGAAATGCTCCGCAGAGTTGCACACCCAA
AGCACCACTGCTACCGCAGTGACCCTCTAGCATATGCCTTATTCACCTTCATCTTTACAT
ATCACTAAAGGCAGTATTTAACGTCCCTGCGGGAGCACTCAAAACTTACTAATATCGACT
GTTTAGGTGCTCCACTTAACTATACACCCCATTAACATCACTGCAACTGCAGTGACGCTC
TAGCTGAGCCCCTTTTTCACTTTCATCTCTAAATATCACTGCTAATAGTACTTAGTATTT
CCGTGTGAGGCTCTAATACTGAGTACCACTGCACCTCTGCTACTGCAGAGACGCTTTGCC
GAGCCTTATTCTCCCTCTGCACCACTGCTGCAACAGTTAAGCTTTGCCTGAGCTGCAACT
GCAGAGACGGCTGTTTAGCCTTAATTCTCTGCACCACTGATTTTATTGCACTTCTGTAAC
TGCAGAGAAGCTCTGCTGAGATTATTTTTTCCCCTGCACCAATGCTGCAGCAGTGACGCC
CTGCCTGAACAGTCTTCCAACAACAGATATAAACTCTGTCATTGGTCCTCTAACACCTTT
AAATCCTCAATTTGCCTCAGCCAATATTTCCTCAGAGAAGCCCAGCTGATTCTCGGTTGC
AGACTTCAACCTAGTTTCCAAGCAGCACGACTCTGTCTGTTCTTCCTACTTTCTGTCTTA
GTTGCATAGGACTCATTTTTACTAAACTTTCCTTTTTATTTTATTAAACTTCCCTTCTCT
TCCTCTTCATAATTTTTCAATTTCACTTGCACTCATTCTCCGCAGCTCGGACTCCCACAG
GGGTAGCCCCAAGCTCCCACTGCCACAGCAGTGAAGCTCTTTTAAGAGCTCACATGTACA
CTTTTCAAAAAATTTAACCATTATCACACTCCGCCGCAATAATACAGCCGTAAAGGCGTA
GCGGGAACTCGTATTGCTTCCATACTGACTACAATTACACCTCTACAGCAGCTCCACTTA
ATTACATTGCATTGTAGCATCAATTTATTCTCCATCACCACACTCCCCGCAACAATACAG
CCATAAAGGCTTAGCGGGAACTCGTATTGCTTACATACTGACCACCATCACACCTTTACA
GCAGCTCCACTTAATTACATTGCATTGTAGTATCAATTTATTTTCCATCACCACACTCCC
CGCTATAATACAGCTGTAAAGGCTTAGCGGGAACATGTATTGCTTTCACACATATAATGC
ACCAGACTCTGAATACCTATGCACCCCTGCAGCCACAGAGTCGCTCTACTGTGCCTGATT
CCTATCTGCTACACAGCTGTTAATCAGCTCTCCAAAGCGCACTTCCCTTTAGATACTGAC
TTCCACCGCACCTCTGCAGCCGCAGAGACGCTCAGCCGAGCATCACTCCCCTCTACATCA
CTGCCGCAGCAGTGACGCTTAGCGAGCGCATATACACTTCCACTTAGCAATCCACTACTG
ATACACTCTCCAGCACTGCCAAAGCAGTTAAACGTCTCTGCGGAGGCGTATTTACCTTCC
AGATACTGACTTCCATTGCACCTCTGCAGCAGCAGAGACGCTCAGCCGAGCATCATTTAC
ATCCCCTGCACCACTGCTGCAGCAGTGACGCTCTGCTGGAGCTCATGCACACTTCCATTA
CACTTATACCACTTCTGTCACTCCCAGCACTGCTAAAGCAGTTAAAACGCTGCTGCAGAA
GCGTATTCTTCCCCTTAGTACTGACTACCACCGCACCTCTGCAGTCGCAGAGACGCTCAG
CCGAGCATCACTCCCCTCCACATCACTGCCGCAGCAGTGACGCTCAGCGAGCGCATATAC
ACTTTCATTTAGCAACCCAATACTGATACACTCTCCAGCACTGCTAAAGCAGTTAAACGT
CCCTGCGGAGGCGTATTTCCCTTACAAATACTGACTTCCATTGCACCTCTGCAGCAGCAG
AGACGCTCAGCCGAGCATCATTTACATCCCCTGCACCACTGCTGCAGCAGTGACGCTCTG
CTGGAGCTCATGCACACTTCCATTACACTTATACCACTTCTGTCACTCCCAGCACTGCTA
AAGCAGTTAAAACGCTGCTGCAGAAGCGTATTCTTCCCCTTAGTACTGACTACCACCGCA
CCTCTGCAGTCGCAGAGACGCTCAGCCGAGCTTCATCCCCCCTGCACCACTGCTGCAGCA
GTGTCGCTCCACCGGAGCTCACGCACACTACCATTTATCCATACCACTACTGACACACCC
CCCATTGGACTGCCAAAGCGGTTAATCAGTTAACCGCTTCTCATCTGCAGCTACAGCTCC
GCAGAACCTTACAGCTTCATTTTCCATCACTACTATACTAAACCTTTACGAAACTCACCA
CATATGTTTTAAACCTTTACACTTACCCCACTCACTCTCCCGCTGGTCCTTACAATTAAC
CGGCCCCGGGAGCACACATAGTCATACATAAGCACTTTCAGTTAATTTTTCACACCCACA
CCAGTCTCTGTTGCTCCTCCAAGCTATTTCTGTATCACTTTTCAGCAGCCGGATATGGCA
TTAATCTCCTGTGCCTTTTGGGGGGTTCTTCAAATACGCGGCTGCTGTCCCGAGCGGAGC
ATTTTGGGGAGTTGTCGAGATCTACCTGAGCTCGAGGCTCCCCTCTCTTCCTCCAAACGG
GAGGGAGCCCAGGGCTCAAGAACCTTCGAGCTCAGGGCTCTCTCCCGGGACAGCATGCCA
AACTTGCTTATAATCAATCATCAGCTAAGTGTGAACTCTTGAA
>Drerio-B-G308-Map3#CLASSII/Helitron/nan
ATAATAATAATTAAAGCTGCAAGCAGCGATGAAAGGGACCTCGCACCCGGGCTCACCGCC
GCCCGGTGGCCTCAGGATGACAGAGAACAGCGAACAGTAATAATTTAAGCCGATATATTT
AAAAAATCTGAGAAAATCACCGATTTATGCCAAACCTCCTCCTCTCAGCAGGTGGCGCTA
TGACTGTGACTCAAGATTGGCATGTAGATGTCACCAGGAGAGGAATCTTATCAACCATGT
GAAGTTTCAGGCAGATCGAACATTGTTTAGCTGAGTTATAAGCCAAACTGCCTTTTGTCA
GCAGGTGGCGCTACGACAGACTCAATGTTGTTATGTAGATGTGTTCAGGAGAGGACTTTT
ATCAACCATGTGAACTTTCAGGCAGATCGGACTTTGTGTGGTTGTGTTATAATGCAAACT
ACCATCTGCCAGCAGGTGGCGCTATAACTGTGACTTAAGATTGGCATGTAGATGCCTTCA
GTAATGGAATTTAATCAACCATGTGAAGTTTCAGGCAGATCGGATGTTGTTTGGCTGAGT
TATAAGCCTATCTACCTTCTGCCAGCAGGTGGCGTTATGACTGACTCATTACTGTTTTGG
GGATGTGTTCAGAAGAGGACTTTTATGAGCCATGTGAAGTTTCAGGCTGATCTGACTTTG
TGTGGTTGAGTTATAAGGACTTCCTGTTCCACGGCGAAGTGTTGAGGTTTGTCATGCCGC
CACGGACACGCCCCTCTGCAAAAACTCTAGATCTTCACAATATATCATCACTTAAGCTTT
CAGATAACAACCAACCAAACTTGGTGCTGATACAAAAAAAATAGTGGGAGGAGTTTATTA
CTCTGTAAATCATGACATTTCCTGTGGCCAGCAGGTGGCGCTATAACTGTATCTGGATAT
TGGCATGTAAACGTGTTCTGGTCTGGACTCTTATTAAACATGTGAATTTTGAGGCAGATC
GGATAATGCATGCCTGAGTTATAATGACTTCCGGTTTTGTGGCGAATCGTCAAAGTTTGC
GGGGCCGCCACGGACACGCCCATCGACAAAAACTATAAAGCTCCGCAATTTAACATCGCC
AAGGCCTTTAGATGACAAAACCCAATTTTGGTGTCGATAGCATAAAATCCCTAGGAGGAG
TTCGTTAAGATACAACGCCTGGAAATGGCAAAAATGCCACTTATTTGCAGCAGGAAGTTA
AAAATATCCGACTTCCTGTTGGGTTTGAGATATGGCTCCAAGAGACTTTTTCGTATGTTT
TGACGTGTTTGAGGTGTGTGCCAATTTTCGCGCATGTGCGTGATTCGTAGATCAGGGGCT
CGTCCGTTTAATTTTTCTAGGTGGCGCTGTCGAGTCATTTTGCCACGCCCACTTCAATAT
TGTTATGAGGATGTGTTCAAGAGATGACGTTTATCAACCATATGAAGTTTCAGGCAGATC
AGACATTGTGTGGTTGAGTTATAAGGACTTCCTGTTCCATGGCGAAGCGTTGAGGTTTGT
CATGCCGCCACGGACACGCCCCTCTGCAAAAACTCTAGATCTTCACAATATATCATCGCT
AGAGCTTTCAGATAACACCACTCAATTTTGGTGCTGATACGATAAAATTTGTGGGAGGAG
TTTGTTACTATGTAAAACATGTCATTTCCTGTGGCCAGCAGGTGGCGCTATAACTGTATC
TGGATATCGGCATGTAAACGTGTTCAGGTCAGGACTCTTATCAAACGTGTGAATTTTGAG
GCAGATCGGATAATGCATGCCTGAGTTATAACGACTTCCTGTTTTGTGGCGAATCGTCAA
AGTTTGCGAGGCCGCCACGGACACGCCCATCGACGAAAACTCTAAAGCTTCGCAATTTAA
CATCGCCAAGGCCTTTAGATGACAAAACCCAATTTTGGTGTCGATCGGATAAAATCCCTA
GGAGGAGTTCGTTAAAATACAACGCCTGGAAATGGCAAAAACGCCACTTTTTCGCCGCAG
GAAGTCAAAAATATCCGACTTCCTGTTGGGTTTGAGATATGGCTCCAAGAGACTTTTTCG
TATGTTTTGGCGTGTTTGAGGTGTGTGCCAATTTTCGTGCATGTGCGTGATTCGTGGATC
GGGGGCTCGTCCGTTTAATTTTTCTAGGTGGCGCTGTCGAGTCATTTTGCCACGCCCACT
TCCAAAGCCCATAAAAAACGTAAATTTTCGCCACTTCTGAGGCGTGTGCAAAGTTGCGTG
AGTTTTCGGGCATGTTTAGACCCTCAAAACCGCGATTCATTTGTGAATTTTCAGGCAGAT
CAGACATTGTATGGCTGAGTTATAAGCCAAACTACCTTCTGCCAGCAGGTGGCGCTATGA
CTGACTCAATATTGTTATGTAAATGTGTTCAGGAGAGGACTTTTATCAATCATGTGAAGT
TTCAGGCAGATCGGACATTGTGTGGTTGAGTTATAAGAACTTCCTGTTCCATGGCGAAGC
GTTGAGGTTTGTCATGCCACCACAGACACGCCCCTCTGCGAAAACTCTAGATCTTCACAA
TATATCATCGCTAGAGCTTTCAGATGACACCACCCAATTTTGGTGCTGATACGAAAAAAT
TTGTGGGAGGAGTTTGTTACAGTGTAAAACATGACATTTCCTGTGGCCAGCAGGTGGCGC
TATAACTGTATCTGGATATCGGCATGTAAACGTGTTCAGGTCAGGACTCTTATTAAACAT
GTGAATTTTGAGGCAGATCAGATAATGCATGCCTGAGTTATAATGACTTCCTGTTTTGTG
GCGAATCGTCAAAGTTTGCGAGGCCGCCACGGACACGCCCATTGACAAAAACTCTAAAGC
TTCGCAATTTAACATCGCCAAGGCCTTTAGATGACAAAACCTAATTTTGGTGTCGATCAG
ATAAAATCCCTAGGAGGAGTTCGTTAAAATACAACGCCTGGAAATGGCAAAAATGCCACT
TATTTGCCGCAGGAAGTTAAAAATATCCGACTTCCTGTTGGGTTTGAGATATGGCTCCAA
GAGACTTTTTCGTATGTTTTGGCGTGTTTGAGGTGTGTGCCAATTTTCGTGCATGTGCGT
GATTCGTAGATCAGGGGCTCGTCCGTTTAATTTTTCTAGGTGGCGCTGTCGAGTCATTTT
GCCACGCCCACTTCAATATTGTTATGAGGATGTGTTCAGGAGAGGACTTTTATCAACCAT
GTGAAGTTTCAGGCAGATCGGACATTGTGTGGTTGAGTTATAAGGACTTCCTGTTCCATG
GCGAAGCGTTGAGGTTTGTCATGCCGCCACGGACACGCCCCTCTGCGAAAACTCTAGATC
TTCACAATATATCATCGCTAGAGCTTTCAGATAACACCACTCAAATTTGGTGCTGATACG
ATAAAATTTGTGGGAGGAGTTTGTTACACTGTAAAACATGTCATTTCCTGTGGCCAGCAG
GTGGCGCTATAACTGTATCTGGATATTGGCATGTAAACGTGTTCAGGTCAGGACGCTTAT
CAAGCGTGTGAATTTTGAGGCAGATCGGGTAATGCATGCCTGAGTTATAACGACTTCCTG
TTTTGTGGCGAATCGTCAAAGTTTGCGAGGCCGCCACGGACACGCCCATCGACGAAAACT
CTAAAGCTTCGCAATTTAACATCGCCAAGGCCTTTAGATGACAAAACCCAATTTTGGTGT
TGATCGGATAAAATCCCTAGGAGGAGTTCGTTAAAATACAACGCCTGGAAATGGCAAAAA
CGCCACTTTTTCGCCGCAGGAAGTTAAAAATATCCGACTTCCTGTTGGGTTTGAGATATG
GCTCCAAGAGACTTTTTCGTATGTTTTGGCATGTTTGAGGTGTGTGCCAATTTTCGTGCA
TGTGCGTGATTCGTGGATCGGGGGCTCGTCCGTTTAATTTTTCTAGGTGGCGCTGTCGAG
TCATTTTGCCACGCCCACTTCCGAGACCCATAACAAACTTAAATTTACACCACTTCTGAT
GCGTGTGCAAATTTTCATGAGTTTTCGGGCATGTTTAGACCCTCAAAATAATTAAAGCTG
CAAGCAGCGATGATAGGGACCTCGCACCCGGGCTCACCGCCGCCCGGTGGCCTCAGGATG
ACAGAGAACAGCGAACAGTAATAATTTAAGCCATTATATTTAAAAAATCTGAGAAAATCA
CAGATTTATGCCAAACCTCCTCCTCTCAGCAGGTGGCGCTATGACTGTGACTCAAGATTG
GCATGTAGATGTCACCAGGAGAGGAATCTTATCAACCATGTGAAGTTTCAGGCAGATCGA
ACATTGTTTAGCTGAGTTATAAGCCAAACTGCCTTTTGTCAGCAGGTGGCGCTATGACAG
ACTCAATGTTGTTATGTAGATGTGTTCAGGAGAGGACTTTTATCAACCATGTGAACTTTC
AGGCAGATCGGACTTTGTGTGGTTGAGTTATAATGCAAACTACCATCTGCCAGCAGGTGG
CGCTATAACTGTGACTTAAGATTGGCATGTAGATGCCTTCAGTAATGGAATTTAATCAAC
CATGTGAAGTTTCAGGCAGATCGGATGTTGTTTGGCTGAGTTATAAGCCTATCTACCTTC
TGCCAGCAGGTGGCGTTATGACTGACTCATTACTGTTTTGCGGATGTGTTCAGAAGAGGA
CTTTTATCAATCATGTGAAGTTTCAGGCTGATCAGACATTGTGTGGTTGAGATATAAGGA
CTTCCTGTTCCACGGCGAAGCGTTGAGGTTTGTCATGCCGCCACGGACACGCCCCTCTGC
AAAAACTCTAGATCTTGACAATATATCATCACTTAAGCTTTCAGATAACAACCCACCAAA
TTTGGTGCTGATACGAAAAAATTTGTGGGAGGAGTTTATTACTCTGTAAATCATGACATT
TCCTGTGGCCAGCAGGTGGCGCTATAACTGTATCTGGATATTGGCATGTAAACGTGTTCT
GGTCTGGACTCTTATTAAACATGTGAATTTTGAGGCAGATCTGATAATGCATGCCTGAGT
TATAATGACTTCCTGTTTTGTGGCGAATCGTCAAAGTTTGCGAGGCCGCCACGGACACGC
CCATCGACGAAAACTCTAAAGCTTCGCAATTTAACATCGCCAAGGCCTTTAGATGACAAA
ACCCAATTTTGGTGTCGATCAGCATAAAATCCCTAGGAGGAGTTCGTTAAAATACAACGC
CTGGAAATGGCAAAAATGCCACTTTTTCGCCGCAGGAAGTTAAAAATATCCGACTTCCTG
TTGGGTTTGAGATATGGCTCCAAGAGACTTTTTCGTATGTTTTGGCATGTTTGAGGTGTG
TGCCAATTTTCGTGCATGTGCGTGATTCGTGGATCGGGGGCTCGTCCGTTTAATTTTTCT
AGGTGGCGCTGTCGAGTCATTTTGCCACGCCCACTTCCGAGACCCAATTAAAGCTGCAAG
CAGCGATGATAGGGACCTCGCACCCGGGCTCACCGCCACCCGGTAGCCTCAGGATGACAG
AGAACAGCGAACAATAATAATTTAAGCCAATATATATAAAAAATCTGAGAAAATCACAGA
TTTATGCCAAACTTCCTCCTGTCAGCAGGTGGCGCTATAACTGTGACTCAAGATTGGCAT
GTAGATGTCTTCAGGAGAGGAATCTTATCAACCATGTGAAGTTTCAGGCAGATCGGACAT
TGTGTGGCTGAGTTATAAGCCAAACTACCTTCTGCCAGCAGGTGGCGCTATGACAGACTC
AATATTGTTATGTAGATGTGTTCAGGAGAGGACTTTTATCAACCATGTGAAGTTTCAGGC
AGATCTGACATTGTGTGGACTTGAGTTATAAGACAAACTACCTTCTGCCAGCAGGTGGCG
CTATTAACTCTGACTCAATATTACTATGTAGATGTGCTCAGGAGAGGACTTTAATCAACC
ATGTGAAGTTTCAGGCAGATCGGACATTGTGTGGCTGAGTTATAAGCCAAACTACCTTCT
GCCAGCAGGTGGCGCTATGACTGACTCAATATTGTTATGTGGATGTGTTCAGGAGAGGAC
TTTTATCAACCATGTGAAGTTTCAGGCAGATCAGACATTGTGTGGTTGAGTTATAAGAAC
TTCCTGTTCCATGGCGAAGCGTTGAGGTTTGTCATGCCGCCACGGACACGCCCCTCTGCA
AAAACTCTAGATCTTCACAATATATCATCGCTTGAGCTTTCAGATAACACAACCCAAAAT
TTGGTGCTGATACAAAAAAAAATTGTGGGAGGAGTTTATTACTCTGTAAATCATGACATT
TCCTGTGGCCAGCAGGTGGCGCTATAACTGTATCTGGATATTGGCATGTAAACATGTTCT
GGTCTGGACTCATATTAAACATGTGAATTTTGAGGCAGATCGGATAATGCATGCCTGAGT
TATAATGACTTCCGGTTTTGTGGCGAATCGTCAAAGTTTGCGAGGCCGCCACGGACACGC
CCATCGACAAAAACTCTAAAGCTTCGCAATTTAACATCGCCAAGGCCTTTAGATGACAAA
ACCCAATTTTGGTGTCGATAGGATAAAATCCCTAGGAGGAGTTCGTTAAGATACAACGCC
TGGAAATGGCAAAAATGCCACTTATTTGCCGCAGGAAGTTAAAAATATCCGACTTCCTGT
TGGGTTTGAGATATGGCTCCAAGAGACTTTTTCGTATGTTTTGGCGTGTTTGAGGTGTGT
GCCAATTTTCGTGCATGTGCGTGATTCGTAGATCAGGGGCTCGTCCGTTTAATTTTTCTA
GGTGGCGCTGTCGAGTCATTTTGCCACGCCCACTTCAATATTGTTATGTGGATGTGTTCA
AGAGATGACGTTTATCAACCATATGAAGTTTCAGGCAGATCGGACATTGTGTGGTTGAGT
TATAAGGACTTCCTGTTCCATGGCGAAGCGTTGAGGTTTGTCATGCCGCCACGGACACAC
CCCTCTGCAAAAACTCTAGATCTTCACAATATATCATCGCTAGAGCTTTCAGATAACACC
ACTCAATTTTGGTGCTGATACGATAAAATTTGTGGGAGGAGTTTGTTACAATGTAAAACA
TGTCATTTCCTGTGGCCAGCAGGTGGCGCTATAACTGTATCTGGATATCGGCATGTAAAC
GTGTTCAGGTCAGGACTCTTATCAAACGTGTGAATTTTGAGGCAGATCAGATAATGCATG
CCTGAGTTATAACGACTTCCTGTTTTGTGGCGAATCGTCAAAGTTTGCGAGGCCGCCACG
GACACGCCCATCGACGAAAACTCTAAAGCTTCGCAATTTAACATCGCCAAGGCCTTTAGA
TGACAAAACCCAATTTTGGTGTCGATCGGATAAAATCCCTAGGAGGAGTTCGTTAAAATA
CAACGCCTGGAAATGGCAAAAACGCCACTTTTTCGCCGCAGGAAGTCAAAAATATCCGAC
TTCCTGTTGGGTTTGAGATATGGCTCCAAGAGACTTTTTCGTATGTTTTGGTGTGTTTGA
GGTGTGTGCCAATTTTCGTGCATGTGCGTGATTCGTGGATCGGGGGCTCGTCCGTTTAAT
TTTTCTAGGTGGCGCTGTCGAGTCATTTTGCCACGCCCACTTCCGAAGCCCATAAAAAAC
GTAAATTTTCACCACTTCTGAGGCGTGTGCAAAGTTGCGTGAGTTTTCGGGCATGTTAAG
CCCCTCAAAACCGCGATTCATTCCAGACAAGAATAATAATAATAATAA
>Drerio-B-G2009-Map20#CLASSII/TIR/nan
ACTGTTATACAGTGGCGCCCCCAGAAAATTTTCTTAGGGGTGGCCAGAAGAGGCCGCACC
AAATCTTGGGGTGGCACACAAAAAAAAAAATAATGAATTCAGTGTAATGTTATATTTTTG
TTTCTGGTAAATGAAATAATGTAGTTTTTATTCATTTAATTAATTCTACTTGAAATATTG
CAATTTATTCTTTGAAATAATTCAGCAAGTACATGTGCAAACCAAATAAAAATCTATGTT
TAGTTTAAAAACACTTTTCATATACTGTATAAATGACTTCTTTTTTTTACGTGCCTTTAT
TGTACATCATACGAGTATATGCCATGTCTAAAATTAATGAAGATTAATGAGTTTATTATT
CCCAGTGATGGGTTGCAGCTGGAAGGGCATCCGCTGTGTAAAAATGTGCTAGATAAGTTG
GCGGTTCATTCTGCTGTGGTGACCCTGGATTAATAAAGGGACTAAGCCGAAAAGAAAATG
AATGAAAGAATAATGAGTTTATTAATTACCCAAACAAATGAACAAACTGAACAAAAGGCA
TTACTATATACACACTCACTATACCTAATAATATTATTTATCCATATTGCTTTTTGAACC
ATTTTATTAATGCAGCTTCTTCTATTGATATACTGTAGCTTAAGGTAAATATTAAATAGC
CATTGCTGTCTATTGAAGGTGTGTGCGTGCTGTCAAGGACGATCGGGGAGGGTAGTGGTG
GTTCTAGTTTAAATGACACCCTGGGCGAACCACCCTATACACCCCCCACCTCTCTTGAAT
TGTTAGATTTGTTATTCAATAAATATAACAATTTATTTATATTTATTCTAAATAAATACA
ATTAATATTAATATACAATTATTATTCTAAATAAATAACAGAAATCAGTCCTAAATATTA
CTGGAAAACAACAACTGGAGTGATATGCCAACATCACTTAAGAAACCTTTTGCATGAAAA
TTAATTATGACAATTCTAAAGAATACAAAAAATGTATTATAGAATTATCTGTGGTCTTAG
ACCAGATCATGGCTGAGAAATCATGTTATGAAGTCTTACCTCCCTGACTCATTATCCCTC
CTTTCTGCTTTAAAGGCATGCTTAGTGAAAGTAACATCATCATCATCATCATCATCATCA
TCATCATTATATTATATAAACTTTAAACGACTTTCAAAACTCGCTGCGTGCCGACACTTC
TGCACAAAAGGCTGTTACTCCGGTTTCACGGCGCATGAGCGGTGCCTATTATGTCGGCGT
GCATGCAAACAACCAACCGGGATTCACACAGGAGTGCGTGAGGCGCGCGGGAATGGTTTT
CCGCGCGCATGCGTCAGTTTGCTTTCACCAGCATTGAACCAGAGGGGGAGAGCTACGTCA
GTAACACCAACAATAATTTAGTGACTGCATTTTATTTATTTATTTATTTATGTATTTATT
TATTTATCTAAATATTGGGAATTTATAAGTTCATTTAAATCAATAATGTCAACCGCAAAA
TTATATTGGGGTGGCCAAAGGGGTGGCCACAGGGGTGGCCAGAGTTTACCGAGGGGTGGC
CGTGGCCACCCCTGGCCACCCCTTGGAGGCGCCCCTGTCTGTATATA
>Drerio-B-R312-Map12_reversed#CLASSI/LINE/nan
ATACAATTATTTATGTAACAGCAGAAAATTCACAGAAGGCTGCAGAAATGTTAACTAATC
AACTGGTCTGTATTTCCCACTGGCTGAAGGACAACTGTCTAACTCTAAATTACAACAAAA
CAGTTTCAATGTGTTTCTCCTCAAAAAACAGAGCACTAGATGCATTTAAAATCCAAATTG
ACCAAAAGGAAATTAAGGAAGTGAGTGAATTTAAATACCTAGGTGTCATCATAGACTCGA
AGCTTAAGTTTGATGCCCACATCAAGAAAATGTCTAAGGCTATTAAGACAAATTTAAACT
GTTTTCGTATGATAAGACCATATATATCTCTTAAAGCAGCGCAAATGTTTGTGCATGCTA
TGATATTTTCACGTATGTCTTATTGTGCAATAATCTGGGGTCAAGCAACCCAGTCAGTTG
TTAAGCCTGTAATATCTCTTTACAAACAAACTTTAAAAGTAATGGATCAGAAACCAATAA
GATGGCACCATTGTCAAATTCTTAAAAAATATAATTTGTTAAGTTTTGATAGTTTTTTTT
TAAAGTTTTCGTTTTTAAAAAAAACATGTTTAAGTGTATACATGGTCTTGCTCCTAAAGT
AGTTTGTGAGTTAATAAATAAATTCAGTAGTGATGGGGCGAAGACTAGAGGGGCAGTAAG
TGGGAATTGTAGAATCCGCAGATGCAGAACCGCTGTGGGTCAGTCATCCTTTTCAGTAAA
AGGTTCACATCTATGGAATGCCATGCCTGTTCATTTAAAGTTACAATCAGAACTCCCAGT
TTTTTCTGTAAAGCTGAAAGAATGGTTGAAATCTTTACAGCAATGTGAACATTAAGCATT
ATTCTTTCAGGTTGGTCCCATTTACATTTCTCTTTATCCATATGGACTTGCATCTTATGT
TTATGGCTCTGTAAATATTGTACATGTTTGCTGTATTGTGTTTTATTCTTGCCGGTTTTC
TTTTTTATTATTATTATTTTTATTTTTTTTTATTTTTTATTTTTATATTTTTTTATAATG
TAAAGCCTAACCAGGGACGAGGGCTGCAAATTAGCTTTATGCTATATGCCCTATGTACAC
AACATCGGTTATCTTTGTATAACAATGTCAAGTGTATTGTCCCTGTAAAATAAACAAGCA
AATAAAAAAAA
>Drerio-B-G4535-Map3#CLASSI/LINE/nan
CTTTGATTCTGAGCTTTGTCTAGAAAAACAAATTAGCTCAGTGGTTAAGAATAGTTATTA
TCAGCTGAGGATCATCTCCAGACTCAAATCCATTCTTTCCTTTCAAGATCTGGAAAAGGT
CATACATGCTTTTATCACGTCCCGCCTAGACTATTGCAATTCTTTATATGTTGGTCTCCC
CCAATCCTCATTGGCACGGTTGCAGTTGGTTCAAAATGCGGCAGCTAGACTTTTAACAGG
CACCAAAAAACATGCTCATATCTCACCAGTTTTAGCATCCCTTCATTGGCTTCCTGTTAA
TTTTAGAATTCAGTTCAAGATTTTACTTATTGTTTTTAAAGCACTGAATGGGCAAGCACC
TTCTTATATATCAGAGCTTATTAACTTACAGTCAACTCCTCGGTCTCTTAGGTCCTCAAA
TAAAATTTTACTTCAAATTCCTCGGTCACGACTTAAATTGAAAGGAGATAGAGCCTTTGC
AGTCGCTGCTCCTCGTTTGTGGAACCAGCTGCCACCGGATATTACAAGTGCTTCTTCTCT
CTCTATTTTTAAGTCCAGACTTAAGACACATTTTTATTCTATTGCATTCCCAGGCTTTTA
ATCTTTATTGTGGTTGTTGCTGTAATACTTTTATTCCTATTATTACTTTTATTGTTATCT
[truncated: 5,728,901 more chars]
