# Supplementary material for: MCHelper automatically curates transposable element libraries across eukaryotic species
Source: Genome Res. 2024 Dec;34(12):2256–68. doi: 10.1101/gr.278821.123 (PMC11694758; doi:10.1101/gr.278821.123)
Supplement: Supplement 7 [file Supplemental_Data_S4.zip › Supplementary Data File S4/Drerio/RM2+MCHelper.fa]

>ltr-1_family-2#CLASSI/LTR
aatggtccttcgagccggagttaatgagctgtcataagaatgatgtatcagagtgatcca
gagccagcaatcagacccagaagagtggtgcgactacctagttacctggcagatttcgag
cttactgatcatcaacagagtttacagtcagaacagagagcacacacatcctcagagtgg
agtgatgattccagattgcaaggagctgctgcattaccgcttgttgactatggggccagt
atgcagacaacagagcagttgatagagtggagtcccagcaatagagagcatgaacaacaa
cgatcgcatgcttctaagaatcctgagttgtcatcagacattctgacagagttccagcag
ttgcggagagagacagaggaactgcgacgtcattcatatgagcagatagggaagcttaaa
gcaaggaatgaggctttggaagcacagttaagcttacttacagtgaatgaacagaccagt
attcacccagagagtgcactttcccctgctccccaaccccgcgtctacactccactagtc
actagtaatgaccggcccatccctctccctagatccaaactacctcagagactgagtgat
agtacagagtcattaaaacaagatcgcctacatgacttggaacagaggcttcagcagtta
gagcaaatatcgctcccaactccatctcgaccccaacagtaccagtcctttccccataaa
acatctgacagagtggacaaaggtagagttggccacagttccacaccactgcgtgccccc
ccaagtcaagagagtacatatagggggccagctccaaccatcccaaactttgtgaagcca
gatccaagggagttctcacggctgcgtatagctctagagaatattctgccaatggacgct
acggagagattcaagtatcaaatcctggttgatcatttgaaactagaggaagctttgtta
attgcagattcctactgcaactcattataccctttttcagatactatggaggcacttaac
caacaatatggacagccccatcagttggcgcttcagaggatagctgagcttatggacagt
ccaaatatccgccaaggagatgtgagagcattcaggatgtttgcactgaaagtccgttct
cttgtgagtatgcttcaacaactggggaataaaggatacatggagttagagtgtggttcc
catgtatcacgactgttgtgtaagcttccacatgacctgcagacaagttttagaagatct
gtccacccacaacaggttcccatccctactttgttggatctgtcagagtggttagagttt
gagctgcaagttcaagaggacagcaccagattctttcctccaacaaataagccagtgctc
gaccctaggagaggaccttttagagacacaagacagccaactaaggccactagtattttc
cttggtacagagaaagcatgcagtgacagtccagataagtcttctgaccccaagttcaga
gataggaaaatgttctgcccgtactgtgatgctcaagatcactacctgaatgggtgttcc
agtttccagaagcttaacagagatcagaaagtacaatggatacagtcacacaagagatgt
tggcgctgtggacgagcgcatcaagctgcacagtgtaatctcaagacaccctgtaagagt
tgcaatcgccgccatttgtacatcctccatgacgtcaatgatcggtcacttgttaagtca
cctgagacacctaaagtcaacagttcagaaagttgtttagtgaacacaacaacagaaaca
ctgtatctagatcggcctactgacagcagacaggtcttactgaagatttgcaaagtactc
ctgaggaatggcagtcattgcttagagacctatgccctcttagatgacgggtctgaacgc
accatcttgctgcattcagcagcgcagcagcttagattgactggcagacctgaggaactg
gttcttcgtacagtaagacaagatcttcacactctgcatggagcttcagtaacgtttaca
gtgtcaccagcatctcaacctaaaacttcctttatgattcgtaatgcctttacagctgag
acactaggattagcggagcatacctacccagttcatgagttacaaatcaagtacagtcat
ttacaaggtctaccattgtcacaagctgaatctgttcaaccactcctccttatagggtca
gattgccctcatctcatcaccccgatagagccagttcgtcttggcccacctaacggccct
gctgctatcaaaactcgattgggttggactttacaagggcctactcataagatcaagaac
caccttcctagccagcagtgtcttttcacagctactcaagacccatatactgatctgtat
agacaagtggagaaattgtggcaactagatgtgctcccgtaccgcagtgagaaactcatt
actcgttcaaagcaggatcaagaggctctttcactgcttgagtctaagaccataagagtt
gaggtagatggagtaaccagatatgccacacctttactgcgagtgaaaaatatgcccctc
ttgcaatccaccccagaaagcattttgccttgcctcagaggaattgagaagcgactagcc
agagattccacccaagccgctgcctaccagttagagatgaacaagctaaaggaggctgga
tatgctaaagtgatacctcctgatcaagtggatcaagcaaaggagtcgtggtacattccc
caccacatgacacatcataatgggaagaacagagtcgtatttaactgttcatttcaaaat
agagggaaaaatcttaaccagttgcttctccctggtcccacactgggcccttctctgatg
tctgtacttctgagattccgtgaacacactgtcgctttgagtagcgatattagaggtatg
tttcatcaggtgcgattgcttccagatgaccgcccactgctaagattcctctggagggac
cttaaccgagatcagcctccccaagtgtatgagtggcaggttctcccgtttgggacaacg
tgcagcccctgctgtgcgacattcgctcttcagaagcatgtcatcgatcatagtcagcct
ggggaagatgtcagagagagcatagagaaacacttctatgtagacaatttccttcagagt
tttgattcccaggaagaagccagagaccgggcatccaagttacacaacctcctagctact
ggaggattcgatctgagacagtgggccagcaatttccctcaagtactagacaccatccct
tctacagctaaatcaaataccctggtattgtggctagcccaagagcaaccagatgcacaa
gaatctgcacttggactatactggcactgtacatcggacaaactgtcatacaagtatcgg
ccaattaaaagctccactcccaccatgcgccatatctacaaagttctggccagccagtat
gaccccctggggtatatcgtcccttacaccacgagagctaaagtcttagttcagcatctc
tgggacaagaaaagggaatgggatgatcctcagcttcctaatgaactgctccacgcctgg
caagaatgggagcaagagttaccagatattcagcacatatccattcccaggtgttatgtc
actccagagttggataaacccgagtgcatcagaaacctacacatattttgtgacgcttcg
gaacgagcttacggctcagtggcctacgttcaaacactcagttctcaaggagatgtagag
gtagccttcttaacagcccgttccagagtttcaccaaagaaacaacagtcaataccccgc
cttgagttatgtgccgctttgacaggatcacaactggccaaactactaaagtcagaactc
agtgttcccataaatcaggtcactctctggtcagattccagtactgtgctggcatggatt
caagccgactcctgccgatttaaggtgttcgttggaacaagaatagctgagatacaggag
ttaacagatcccaaggactggcgttatgttgattcaaagtctaatcccgcagatgatata
acgagaggcaagactctgaatgagctagctaagccgagcagatggagtcaaggcccatca
ttccttctcctgtccccagatcagtggccaaagaggcctttctcacatccatcctctgaa
gatgttgagctaaaacaatccacattctgtggacttacaagtcctgtactccactcagcc
ttgcctaattgcacccagtttgagtcatataaggaactgcttacagctacagctagagtc
ttgcatgggtctgctaccactacggatgtgctaacagctgaggattataaagaagccgag
ctatccctgcttcgtcaagcacaaaccgaaagttttccagttgagatggttcagcttaag
tcagacaaacccctatcaatgaccagtcgccttttgtgcctcgctccagagtatgacacc
actatgcagctcatcagggttggtggtcggcttagacggacagaacagttagacgaattt
accatacaccccatagttctcgatcctaagcacccactaagtagactcatcataaaggac
tttgatgaaaccttacatcatcctggagcacaaagggtctttgcggaggtacgtcgtaag
tactggatcttgagaggcagagaagctattcggctgcaccagagaacatgcttgggatgt
aaacagtggagaggccagcctaacattcctagaatggcggacctacctccttcaagactg
cgattgcttcaaccagctttctactcgactggagttgattgtttcggcccttacctcatc
aagattgggcgcagacatgagaaacgatggggagtcatatttaagtgtatgacaacaaga
gctgtatacctggatctactctgtcagatggacacagattcatttctaatggcactccga
agatttatctcccgtagaggcaagccatttgaaattatctctgatcaagggaccaatttc
agaggtggcgagagaacactaaaggaagatttcaatgcgcttagtccttccctccaagag
caattggccagccaccagattaatttcaagttcaatccccctggagcagcacattttggg
ggctgttgggaaagagagatacgatctctaaaatcagctctctgttccactataggggat
caaattgtgacagaggaagtgctgcgtaccatgcttgttgagattgaaggcattctcaat
tcaaaacccctgggatatacatcctcagatatagcagaccccgaccctgtcactcccaac
atgctgctcatggggcggcttgactcaaacttgcctcaagtaatataccccgaatcagag
tttctgagcaaacgtagatggagacacagtcagcttttagcagaccaattctggaaacga
ttcctactcaactacctcccagagttgcaaatccgtcagaaatggcacaggaatgcggag
aatctgcagccaggcacggttgtcatgattgttgatcatcaattacctcgaacgctgtgg
ccagttggacaagtgactaaggtcttccctggagatgatgggaaagttaggactgcagaa
gtggaagtcaaagggaaaatttatattcgccctattaacaggctcattagcctcccatgt
ttgccagattaagtgccatttagttaaccctttacctaagtgccttttcggaattacaca
tttgcaaagaaatgtgggggcgg
>ltr-1_family-102_s_0#CLASSI/LTR
tgaaagattatgtgcattttagttcagttgcatttacattgattaaactctgatgtgata
tgatggggtgacctgtgcctcaacccccacaaactgataggtgtgaactaaatgaccctt
ttacaatctcaatgggtattagcaaaacaacagctgaaacatctgataagagggtcctgc
tgagcctcgtaaacagaatggtttgtttgatgctagtataaagtactgtctcacagacag
tactttgggttaagttacttgaagaccgacgggttaacatcactgctgaggaactgcact
attgattgtcttcaataaagtcttctctccgtaagaactttggtcagcttacttatttta
tgtattagagtaatctaatacattggcgagccacccaagaacggttaagccaaatacagc
aaaatctaac
>ltr-1_family-106_s_2_s_2#CLASSI/LTR
ttatttattctaaataatttaaatttgtcacggttgcaggtttgtgcgcttttccggagt
gtctgtttgatcacgtgggtttgttttgtttttgttgtccacgtgtatttgttttgtcac
gtgcatgacgcactcagctggctgattagctcgccagctgaggctcatcatcgggcctat
ataagggcgacgtttctatgttcattgtcagttcgttacgtgtgctcatgtgtgtgtctg
tctgtgctcaggaccctgaggagtttttctggaccctgtttttcctgtctgattcctgcc
ctggttcctcctagccctagcctgtcacttcttttgtttttttatttgactttgtcaaat
aaattattttgttcactcgcaattggatcctcttgaacttttattttgaacgtgacagaa
cgaactgacctttaccatggatccagcgagtgcatcccagatctcgagttcctctccaca
gcaacgccaggatcgatcgccaggatgaggctttggccaccacggcacaggctatccagg
ccctggttggccaggtgtcgctgctcacacccaggtccaacagctgatttctggagctgc
acaagcggacctgcaccagctccggaggtgatacctgcgccagtgactgcgattgctagt
cgctctgttgagcctcgccttccaccccgacctgctatgctggggagcctcacttgtgtc
ggtccttcttgtccaaatgctccctgtacatctccctgcagccatcattgttttcctcga
gcaatccaaggtggcgttcgtcatcaccctcctttcaggaagggcggcccaatggggaac
cacagcatgggaaaaaaagttaccatgttgttcttccttcgacctgttctccaaagaact
aaagaaggtctttgatcgggccgcctccgggagagaggccgcccgagtcctcgctgagct
ccgccaggggaatcggagcgtggcggactattcattgagttccgcacttggctgctgaat
gcggctggaacgcggaggctcaatgggacatgtttctgcatggactttctgatcggcttc
aggatgagatctactccttagatcttcctaagactctgacgagctagtggatttggccat
ccgggtggactccagactgctccgccgtgagagtcgcctgcggcaaggcaggtttccgga
tcctgtccctgactttccggtctcgcggtggcaccggaagtgggagcgttgacccggaac
ccatgcagtgggcagatcccgcttgtccgtgcaggagaagcgccgacggagaacggaggg
actctgcctctactgcggtggggcggggcatcgggtggcttcctgtcccgtaaaagacaa
cacccatcagtaggtaagaggttactgatgggtgaaattaatttggacaaatcctctacg
tctgccactttactgcccgtctccttatcatggggttccggaactcataacacacaggcg
ctcgtcgattccggggcggagggaaacttcattgactctagtttcgctttcagttttaaa
cttccggttatagcactgtcacaacccattgcagtacgcgcactcagcggactttccctt
cccactatcactcactccaccaaacccataaaactgatcacgtctggaaatcatgttgaa
cacatttcattttttttaacagactgttccaacacaccagtggttttaggtcatccttgg
ttaattcttcataagcctcacattaactggggtcttaattctatattttcgtggagtgag
aactgtcatgagtcttgtctttcgtctgctcgttctgctgtttcttgttctgtgtttcag
gaggagcgcatggacctgtcaaacgtgcccagtgagtacctcgacctgaagagagtgttc
agtaagtctcgagctgcttctctgcctcctcatcgtccctatgactgtgcaatagactta
ttgccaggtacgtctccgcctaaaggcaagttatactctctttctattcctgagagggag
gccatggagaaatatatttctgattctctagcggccaagatcatacggccctcttcttca
ccggcgggggcggggttctttttcgtgaaaaagaaggatgggtctcttagaccctgcata
gactatcgagggctgaacagcatcacggtgaagaatacgtatcctttgccgctgatgtct
tcagcgttcgagcgtctgcagggggcttcgtttttcacgaaattagatctccgtaacgca
tatcatttggttcgcatgaagcagggtcatgagtggaaaactgcgtttttgacccccagg
gggcattttgaatattgtgttcttccgttcgggctttctaatgctcctgcggttttccaa
gcactcgtaaatgacgtgttgcgagacatgatagatcagtttatttatgtctacctggat
gacattctgattttttctcgttctctccaggaacatgtgcagcacgtcaggcgagtgctt
cagcggctgctagagaatgggctttttgtcaaggcggagaaatgcgtgttccatgcacag
tctgttccctttctaggacacattgtgtcagtcgagggggtgcgcatggatccagagaag
gttcaggctgtggtaaattggccaattccggagtctcgtaaggccctgcagagatttctg
ggcttcgctaatttttaccggcgttttattcgcaatttcagccagctcgccgcccctctg
acgtccttaacctcctccaaaactcccttcaggtggtcgagcgcagcacaggctgcattc
tccaatctgaagagccgctttgtttcagctcccattctagtgacacctgatccctcccgg
cagtttgtggtggaggttgacgcgtcagaggtgggggtgggcgctatcctgtcccagcgc
gccgcctcggatgacagaattcatccgtgcgcgtttttctctcatcgattatctcccgca
gaacgtaattacgacattggtaatagggagttgttggctgtcaaactcgctttggaggag
tggcgtcattggttggagggttcgggggttccctttatcgtttggaccgatcataagaac
cttgaatacatcaggtccgccaaacgactcagctccaggcaggctcggtgggcattattt
ttcggacgttttgactttaccatctcttatcggccgggttccaaaaacatcaaacccgac
gcgttatcccgtctttttgattcttccgagcgcaatacgtctcttgagcccatcgttccc
cagaggatttgtatttctgcgtgacatgggagatcgagagcagggtccgcacagccctgg
atggggtaacgcccccggccggatgcccacccagtcgtttgtttgtgccggaggagattc
ggtctgacgtcattcggtggggacattcctccaaagtggcttgtcatccgggggtgagtc
gtacattatttttggttaaacagcgattctggtggccagctatggcacgggacatacgcg
agtttgttttggcctgttctgtttgtgctgtttctaagacttctaatcgccctcctgctg
gactccttcagccgctgtcagtgccttcgagaccctggtcgcacatttcgctagatttcg
tcaccggtctcccgccatctggtggcaatacggctgttttgaccgttgtggaccggttct
cgaaggctactcattttattcctctgcccaaattaccctcagccagagagacagcggatg
ctgtcattaatcacgtctttcgcattcatggcctcccgacggacgtggtttctgacaggg
ggccccagtttgtctctaaattttggagagaattttgtcatttattgggagcgactgtaa
gtctttcttctggttttcatcctcagagtaacggacaaacagagagggccaaccaagatc
tcgagcgcatgttacgttgtttggtttcccagaatccctcctcttggagtcagcagctcc
catgggtggagtacgcacacaattcattaccagtgtcggctacgggcctttctccgtttc
agtgtagtttaggttaccagccaccagcttttcccagtctggaatccgaaatcgcggtcc
cctccgcccacgcctttgtccagaggtgtcgacgcacttggaacagggccagacagaccc
tcctccaagtgggtgcgcgcactaaggctaaagccgatcgccaccggtcgaagcctcccg
tttacgtcgtcggtcaaaaagtgtggctttcaactaagaatattcccttgcgttccgtat
gtaataaacttgcacctaaatttattggcccattcactgtcatcaagatcattagtccgg
tggcagtccgccttaaacttcctccagcgtacaggagaatacatcccgtgtttcatgttt
ccaaattaaagcccgtttttcatacggcgattaacccgcccactccggttccccccccgc
cgcgtctcgtagatggggagaccgtttattcggttaagcgcattctggactcgagacgga
gggggcgaggatttcagtacttggtggactgggaaggttatggtgcggaggagaggagtt
gggtcctgcaaaggacatattggatcactctcttatcgatgattacaatcgccaggtaag
cgcttctgggagcaccaggaggtgctcttgagagaggggtaatgtcacggttgcaggttt
gtgcgcttttccggagtgtctgtttgatcacgtgggtttgttttgtttttgttgtccatg
tgtatttgttttgtcacgtgtcatgacgcactcagctggctgattagctcgccagctgag
gctcatcatcaggcctatatcagggcgacgtttctatgttcattgtcagttcgttacgtg
tgctcatgtgtgtgtctgtctgtgctcaggccctgaggagtttttctggaccctgttttt
cctgtctgattcctgccctgtgtcccgtagccctagcctgtcacttttttgtttgtttat
ttgactttgtcaaataaatttttgttcactcgcaattggatccttttggactctattttt
tgaacgtgac
>ltr-1_family-107_s_2_s_1#CLASSI/LTR
tgtggagaggtaagcgtgatcgaacacccaatcaggggggagagcatgctaggagcccgg
cggctaatcagcgggtcaatcagaaatgataaataacacctgtctttctagtgattgggc
cggagagactcccttcttaaggagaacgggaggagcagtcgggagaggagagagcacaca
cacacataccaccacgcacacagtttgctagtgctgtggaaaaagcaaaataaaatatat
tgcttacctgatatcgccgaccctgtcttcttcttcccacacaacaacgaactatattac
agtggtgccgaaatccggggaaggagaagagcctcactgccagaatgaccactccgtcaa
gaatgccatttgcggaagctatccaggccctctcggtcctccaccaacaacaacatgaga
cgctggtggaactgaagaacatccaggaacaacatttccaagtcctcatggaggcccagc
gggaggaccgcgagcaaatccggagtctgctgtcccaggggatccggcccgctccgacat
ctgccgcccaccctcccatcaccttacagaaaatggtgccggaggatgatccggaagtgt
tcctggatctttttgaaaagatggctgaggcgtgtggctggccgcgggctgagtggccgg
tacgagtcatcccgctgctctcgggcgaagcccagatcgccgcacagcagctaccggccc
agaatctcctggaatacgctcatctgaagcgagctattctccagcgggccggccgcaacc
cggaggagcaacgtcagctcttccgatcgctggttttggctgaaggcggccggccctttg
tgttcgcccagcagctccgtgacgcctgccgcagatggctgatacaggatggccgaacca
ccgcccaactggtggatgccgtggtgctggagcaattcatcacccgcctcccctcccgaa
catcggagtgggtccagtgccaccggcctgatgatctggagacggccatccgactggcgg
aggatcacctggtggcgaggtccagggttggcgaaataacctctctctcttctccccttc
cctctctctctctctcttcctgttcccaggcccagactgcggagaccgcccacacctgca
cccagacggcggtgcgcaatggcggatctgccaaacgtcccaagaggggcggggccccat
tcgggcagaggggtggagcaacgacccctggcggttgcccagacactgccaggattctct
ccggttcaatcggttgctcctgctggccccgggggtatagtgggaaggtctgggccgatg
catttgcgtcgcgggcacgaggatagcgcaccaaaaatctgctccgtgaaggaggcgagt
gcgctgattcgcgtccccgccacgccaatcgtcgcccccggtcgcaacgggctataccgg
gtaccagtgagtataaaagggggtacatatcaagctttggtggattcggggtgtaaccag
acttccatccaccaaagcctgcttcaagacccggcattggatatgagccgcacggtaagg
gtaaggtgtgtgcacggggatgtaattcactacccgctgacggcaatagacattcaattt
cgggggaaaaaacatagagtagaggtagcagttaacccgcacctcaaacacccgctaatt
ctgggaactaattggcctggatttaatagattattgggagtcttatgtgcgggtgcttct
tggaagaagaaatcgccggataggggacgtgtcgctcagctgggggaatcccaggcggtg
acgtcacgcgctgactcaggggaagggctgggaatttcccggtgtaaagactttcccctg
gagcagtcgcgtgatgacacgctaaaacatgcactcgaaagagtgcaggttattgatggg
aaaatcctccagcctgatagacccctctcctatccgtattttgcggttattaatgatagg
gtgtatcgagtgacccaagacgctcagacaaaagaagatacaacccagttattagtacca
aagagccgccgggaaatgctttttcaggcggctcattctaatcctatggccggacattta
ggtcaggcggccacactaaatcgcctcatgacccgattcttttggccgggcattcacggt
gacgtcagcagatggtgcgctgcgtgcagtgaatgtcagctggtaaatccgccggccacc
ccaaaagcgccgttgcgccctttaccaattatggagatccccttcgagagaattggtatg
gatctcatcgggccattagagcgatccgcacgcgggcatcggtttgcattagttctggtg
gattatgcaacccgctacccggaagcagtcgcgctccgtaatatctcagcaaagagcgtt
gcggaggcgctgtttcgcctcatctcccgtgtgggaatccccaaggagattctcactgat
caaggcaccgcgttcatgtcacgcacgatgcgcgagctttacggattattgggcattaaa
tctattcgcaccagcgtctatcacccacaaacagacgggctggtggaaagatttaatcgc
acgcttaaatcaatgatccgtaaattcgttcacgaggacgcgaaaaattgggataagtgg
ttggagcccttattattcgctgtgcgggaggttccccaagcctccacggggttttccccc
ttcgagcttctctacggcagacagcccagaggggttttggatgttgttagagaggcttgg
gaggacgagccttctaaaagtaaaaatgaaattcaatatatcctggaccttagagcaaaa
ctccacacactggggcggctctctacagagaatttgcttaaggctcaggatgaccaacgc
cggcgatatgataagggcactaaactccgtaaattttcacagggagataaagtacttgta
ctgctacccacttccagctctaaattactcgccaagtggcaagggccgtttgtggtcaca
cgacgagtcagtgatctcgattacgaggtggttcgttcggacagggctgactcgcgtcag
atttatcacattaatctgcttaagcagtggagggagccggaggacgtggcgctggctacg
cttgttactaacgaggatgacctggggccggagagctccggccgtgaacggccgagcgct
ctggtcaccgggggcgatcatctctcagcgagccagctcctcgacatccggcacctccaa
cgtgaatactctgacgtgttttcgcccctgcccggtcgtactaacctgattcagcaccat
atcgagaccgaaccgggcgtggtcgttaggacccggccgtatcgcctacctgaacacaag
aaaaaagtgattcaggaagaattgagtaatatgttgaaaatgggagtagtggaagaatcc
cacagcgactgggccagcccgattgtcttggtgcctaagacggacggctcggtccggttc
tgtgtggattatcgcaaggtgaatgctgtgtcaaaatttgacgcttatccaatgccgcgt
attgacgagttgctcgaccggttaggtgctgctcgatattactcgacattggatttaacg
aagggctattggcagatccccttatctccaatatcccgcgaaaaaacagccttcactacg
ccgtttggattgcaccaatttgtgacgcttccgttcgggctgttcggggcaccggcgacg
tttcagcgcctgatggacaaaatactcggccctcacacagcatatgccgctgcttatcta
gatgatatcatcatttacagtaatgactggcagcggcatatgcaacatttgagggcggta
ttgtcggcgctgagacgggccgggctcacggccaacccacggaagtgcgcaattgggcga
gtggaggtaaggtatctgggcttccacttaggtcacgggcaggtgcagccccaaattgat
aagactgcagccattgcaacctgtccgagacctaagaccaaaaaggaggtgagacagttt
ttggggctggcaggatattataggcgttttgtccctaattattcggcccttgtcagctca
ttgactgatctcactaaaaaggagggaccggataccgtccaatggtcggagcagtgccaa
caggccttctcaaaggtaaaatctatactttgcggggggccgctattgcacgctcctgac
tttgctctcccctttgttttacagacggacgcatccgatcggggactgggggcggttctc
tcgcaggaggtggcgggagtggaacggccggtgctgtacattagccgcaaactcagcaag
agtgaggctaagtacagcaccatagagaaggagtgcctggcgatcaggtgggccgttctc
actctccgctattacctcctgggtagggaattcgtcctctgttcagatcacgctcctctc
cagtggcttcaccgcatgaaggataccaatgcgcggatcacccgttggtatctagcttta
caaccttttaagttcaaggtgatccacaggccgggcgtacaaatggctgtagccgacttc
ctctcgagggcggggggggggagggctgcaggccggacggctccccggcctgaggcgggc
ggtgggggtatgtggagaggtaagcgtgatcgaacacccaatcaggggggagagcatgct
aggagcccggcggctaatcagcgggtcaatcagaaatgataaataacacctgtctttcta
gtgattgggccggagagactcccttcttaaggagaacgggaggagcagtcgggagaggag
agagcacacacacacacacacaccacgcacacagtttgctagtgctgtggattaaaagca
aaataaaatatattgcttacctgatatcgccgaccctgtcttcttcttcccacacaacaa
cgaactatattac
>ltr-1_family-107_s_0#CLASSI/LTR
tgtggtggggaaggcgtgatcgaacacccagaaaggggggagagcaagcggagacaccgg
cggctggtcagtggtctaatcataaataattattaacacctgtattttctagtgattggg
ccggagagacaccttcataaggggaggagaaggagaagccgggagagaggagagcctgtc
cacttgcagactcgacacgcacatacacacacacacattataaataaaagtttgtgctta
cctgatatcgccgaccctgccttcttcttcccacaaaacgaacattattac
>ltr-1_family-108_s_1#CLASSI/LTR
tgtgttgttatcacaatgtttggtagacttattttctgttctggagtgaatatgtatgtt
tttcattattaggacgtggcccctttaagaatcttaggtttcagaacagagtcataccat
gtgagcactgatgaggaagtgagcaagcatgttgcacagagcagcacagtcagacaatcc
tgagttaattctgtgacgtttgcattcatcttgtgtttgttttagcatcgtgggtatgta
ttgactgttttaatcaatgtctactatttcagatgctttaggtcatttttatatagttat
tattagaagtctattatttctgtctgcttcactatagttaagggacatagtgagtgtaat
ctctgtctagttcattgaaagttcatgcaattcagtatagttaaaaagtgatttaagaat
tgtgtgtgtgtttaacatgattatattacatttaagagaatgtgtgtttaagagaaaaca
cataaagccttgaagacattcatttatgtacttctttgcgaatgtatacatcttaacaac
aacatgcttagtgttgattatgccttttgtgcatttcagttttacctttctttggaatat
caataaacctgtggacaaggagttatcgtcttcagagttttgatgtcaaggaagagttta
tctggctgtaaagttatattcagcacatatagcgaggacagcacagtaaaaccacggcct
tacaactgcaagtggcaaacaaaggcaaataatcgtcacacccagctagtaatcaattaa
cagatgtgttgctggagccatgacaacagaaacatcgtcattaaagacgcgctcatgcgc
ttcatgttcttcagcacgatccaatacatcgtcaactggatcagcagctgctaaggcaag
agcaagagcagaggcagcaaaagctcgacttactttcgctgaagaagaggttaatttaaa
gctacaaaaggccaaagttgaggcatctatggaaatgctgcagcagaaaaaagaggtagc
tgcagctgttgcagaagcagaggctcttgaagctgccattgatgagcattctgaaaaaca
cagttgcaagctaagtttgaactctgttcccttggaaaccacacagcgaacagaacaata
tgttatcgaccaaaccaaaaatctagacaaggatctacaactgtgtgatgttcctgcgaa
aatagaaccaagtacaagctacagtatttcaggttcacagctaaaacctgaagccaagcc
tttccttttacgacacaacagtgtctcttttcaactacctgataccaccttaaaacactc
tgcaacatcacctgcaaacaaatatccgactccttcgcagcaattcggatcacaaaatag
catcaatacgtctaatcctctgaactctgaataccccatgtttcaaaattcaaatgattg
cagttcaaacatgaacgactttgtaagatatctggctcgtcgagagcttgtttcaacagg
cttactacagtttaacgacaaaccccagaattacagagcctggaaacgatcttttcaaaa
tgcaacttttgatttaaatctgactccaagtgaagaaatggatctcctgttgaagtggtt
aggcaaagagtcagccgagcaagtggaacagataagagcaatacatattaatcacccaca
agctgggctggcgatggcatgggacagacttgatcaaacatatggctcagcagaaataat
agaacatgctctattcaaacgaatcgatgcctttcctaaaatagccaatcgagattattc
aaaattgtcaaaattgagtgatctgctaatggagttgcagtctgctaaggctgaaggaga
cttacctggtcttgttctcttagacactgcaagaggcatctatccaataatacagaagtt
accatttcgtctgcaagaaaagtgggcatcagttggtgcagcctataagcgacacaatca
agttccatatcctccatttgcttactttgtagactttgttagccaggaggcagatattgg
aaatgatccgagcttcagctttgtctcttacatagacacagctcctaaagtagagaaggc
agcttggaagagcagtaaacaacacgaaatctttgtacacaagacagcagtatcttacgg
agactgtgctgatactggcgggctttataagcaatctgatgactgtgacaaactgtgtct
catccacaaaagaccacaccctcttaacaaatgccgtgtctttttagagaagtctactga
tgctcggaaggcatttttgagggagcataatgtatgctttaaatgctgctcttcaacaac
gcatatcgcaaagaactgtaaaactaaagttcaatgctctgaatgcaaaagtgaaggaca
caacacggtactccaccctggacatgcatcctggaaagagtcaaaccctgccacaaagca
tggcggggagggagagcaacccttatctcaatctcaagtcgacagcaaatgcacagaagt
ctgtggggaaaatcaaacagaccgatcgtgttcaaaagtatgccttgtaaaggtatttcc
agctggccaaaaagacaaagcagtaaaagtatatgcaatcttggatgaacagagtaacag
gtctctggttcgttcacagttttttgaagttttcagtgaccaaagtccttgtgctcctta
catattgagaacatgcgcaggagtgaaggagtcagcaggaagacgggccagtggctatga
agtagagtctctagatggaactgtttgcatttcactgccaagcttgatagaatgcaatga
tattcctaataatagagatgagatcccaacccctgatgttgctcgcagtcacacacacct
aaagtctatggcgcacttcattccagaactagacccaaaagccccaatcatgcttctctt
aggtcgagatgttatacgggtccataaagtccgtaaacaagtgaatggcccacacaattt
gccttatgcacagaagttggatctgggatgggttatagtaggtaatgtatgtttagggaa
tgtccacaaacctctgacaatcagcacattccatacaaacactatagaaccagaacgtcc
aactctctttaaaccatgtccaaatgttttccatgttaaggaaacatgcaaagactttca
aattgctaaccactgcccaacatacccggaagctaaattcacctgtgatgttgactgtct
aggagacaatgtgtttcagagaaccaaagaggacaatcaagtggctccttcaattcagga
tgcaactttcatgaaaatcatggatgaaggtttacggaaggattcaaataacagttgggt
agctccattaccttttaagagtcctcgtcctcgtcttcccaacaacagaatacaagccct
aaaacgacttatatcactcaagcacaactttgaaaggaagccgatgatgaaagaacactt
tctcaagttcatggaaaagatattcaaaaatggacatgccgagttagcgcctcctcttga
tgagaaagaagaacaatggtacctgccaacatttggagtgtaccatccaaagaaagtgaa
tcagatcagagtagtttttgattcgagtgcacaacacaatgcaatatctctgaatgatgt
gctgttgaccgggcctgacttaaacaacaccctggtaggggtaatgatgcgcttcagaaa
agaagcaattgcctttactgcagacatagaacagatgttctattgttttttggtaagaga
ggaagatagagattttcttcgttttctttggtttcaagacaatgacacttccaaagacat
tgtagattaccgcatgagagtgcatgtctttggaaacaaaccctcacctgcagtggctat
acattgtctgcataagtctgttcagattgacaatttccatgtcgactctgaggtcaagca
atttgtgatgcgtgacttctacgtggatgatggtctcaagtctttgcctacagtagaagc
tacgatcagtttgttaaaaaagacacaagaggttttgtctaaatccaatctgagactaca
taagatagcagcaaacagcaaaaaagtcatggaagcctttccatcgacagaccatgcatg
tgatctgaaagatctagactttgaggaagacacgctgccaatgcagcgtagtcttggtct
aaattgggacctccattctgattgcttccgatttagtgtcagtgatgaggtaaaacccta
cacccgtcgaggtgtcttatccactattaacagactctatgatccccttgggtttgtagc
gccggtcacaattcaaggcaaagctattctgagagaacttactgctgtgagcggtgactg
ggatgctccattgccacaaaagatggaggacgcttggaccttgtggagagtttccttgtc
agagctggctaatttttctattcccagggtttatactgagatttcgacatcgacagctat
gagaagagaactatgtgtttttgcggatgcatcaataaaagccattgctgcagtgtcata
tctaaaagtcacagatgatgaaggaaagaatcacattgggtttgtaatggggaaagccaa
acttgccccccgccctgagcacacagtgccaagacttgaactttgtgcggcagtgcttgc
tgttgagttggcagacttaatttcagtaaacctggacttgcaatttgacgctgtaaccta
ctacacggacagtaaggtagttcttgggtacatttgtaatgagaccaggcgcttttatgt
ttatgtgagtaaccgcgttcagcgtatccgaaggtcttctagtccagatcagtggcgata
tgttcctactgaacaaaacccagcagaccacgcaacacgttttgtttctgcagcccactt
acaaaaaaccaactggttaagtggacccaactttctgctcacgcaaggaccagatattca
gaacactttcaatctggttaatccaagttcagatcctgatgtgcgccctctagtgtccac
actaaccaccacagcattaaccaagcagcttggttctgaacggtttgccaaattctcctc
ttggaattcactaactggtgccattactcgccttatccacatagctcatcattttaaaac
aacagagaaggaaaacagttcttgcaaaggctggcactactgcaaagaattcacaatgga
agaatctgatagagctataaacatcatcctccgagcagtacaagaagaggcttacagtca
tgagattgaatgcattaaacggcaagagaggataccaaagagcagtccactccatacttt
ggatccattcattgatcagcaaggtcttctgagggtcggaggacgtctccacctttcaag
tcttaatcagagagagaagactcctttgttaattcccggcaagagtcacattgccacttt
gatcattagacatcaccatgagcgtgttcagcatcaaggtcgtcactttacggaaggagc
ggtccgtgctgctggtttttggataattggtggaaaacgaagggtgagcagcatcataca
ccaatgcgtaacttgcagacggctcagagctccactcagcatccaaaaaatggctaacct
tccagcagaacggctctcagcagaccctccttttaccaacgttggactggatgtgtttgg
cccttggaatgtctcctcccgtcggacaagaggtggtctcctatacagcaagaggtgggc
cgtaatttttacatgcatgagcataagagctgttcatatagaagttattgaatctctcga
cacatccagtttcatcaatgctcttagacgttttcttgctgtgcgtggacctgtcaaaca
tattcgctccgatcgtgggacaaactttgtaggtgcatgtaaagagctacagataccttc
aaacattgacagcaaagttgtaaagacgtatctgtcagatcaaggttgtacatggacctt
taatcctccgcatgcttcccactgtggtggatcatgggaaagaatgattggtctggcaag
gagaattcttgattccatgtttctccagttgaaagacaaacttacccatgaggtgctggt
gaccttcatggcagaggtaacagctattatcaatgccaggcctcttgttcctgtgacaac
agacccccatgagtcattcatactcacaccagcagctctcctaacacaaaaggtgaaccc
tgttgctgcacctacaggcgagtttggagttaccgacttgtacaagtgccagtggcggca
agttcaacacctttccaacacattctgggacagatggcgtaagcaattccttccaaccct
acaaccacgcaggaaatggcagtccgttcatccaaatgtcaatacaggaagtgttgtcct
ccttaagaacagccaagtaccacggaatgaatggcctcttggactggtaacacaatcatt
ccctagcaaagatgggaaagtgcgtcaggttgaggttaaggtcattaaaccaggaggttc
cactctttttcttaggcctgttacagaggtagtgcttcttctttcctcagagtctaaagt
agatgaataacttagaattatctagtgatgtttattaacatcaggcggggagtgtgttgt
tatcacaatgtttggtagacttattttctgttctggagtgaatatgtatgtttttcatta
ttaggacgtggcccctttaagaatcttaggtttcagaacagagtcataccatgtgagcac
tgatgaggaagtgagcaagcatgttgcacagagcagcacagtcagacaatcctgagttaa
ttctgtgacgtttgcattcatcttgtgtttgttttagcatcgtgggtatgtattgactgt
tttaatcaatgtctactatttcagatgctttaggtcatttttatatagttattattagaa
gtctattatttctgtctgcttcactatagttaagggacatagtgagtgtaatctctgtct
agttcattgaaagttcatgcaattcagtatagttaaaaagtgatttaagaattgtgtgtg
tgtttaacatgattatattacatttaagagaatgtgtgtttaagagaaaacacataaagc
cttgaagacattcatttatgtacttctttgcgaatgtatacatcttaacaacaacatgct
tagtgttgattatgccttttgtgcatttcagttttacctttctttggaatatcaataaac
ctgtggacaaggagttatcgtcttcagagttttgatgtcaaggaagagtttatctggctg
taaagttatattcagcacatatagcgaggacagcac
>ltr-1_family-110_s_0#CLASSI/LTR
tcaagtcaaactaatatagaaggagaaaaaaaaatccatccgccagtcggagggagaggc
ggaaggacatgcagtagttcggcattcacgtaaggaaaaaggaaactgaaacctaaccag
aacagaatctccgccaaaacgaaacctccgccaaagccgaatctccgccaaaattgagca
aaagaaagtgcacaacagttaaaaaaccatcatcaagtcccggagtggcagccggtgaga
actttactttggttattgcatgaaaatcgtgactgtcatgtcagtatttgagggcaaatc
aaccgtgaagcagcatctgagttcaagttcggcacagaggaaaaagttgctcctacagtg
cttatctgcccgctgcttaattacttgaagatacaaatagttatttgcaaactagaagat
gttatgaagcagaaatgtatagttttggttattttaatcatcatttgagtgctatctgac
tgacgttaagatgttaattttcctccgtgattcatatgcatgcatgagcagatcacgtgc
acataagctgattgctgcagtagcaaaattaatcgcatttcatttatatgtcttaaaact
aaatatttaagttcagtatattaaactgtactggtgattgtgctttaacaagtgttaatt
cagtataatatttgaaaatactgtgtgaaaaatcagacaaaattcacaaatgtttgtata
tatatgtttatttgcaatttaattacatatgttgtatttttgtttattttaaaggttttt
cacctttcaactttcactttcactttcaccgttatactttttacctgcctttctgctgca
tttatgatgcaataaatggatgagtggaatccagttaaaactcccttgatgatgtgtctt
cctttcaagcgggaaaacttgtgcataagagaatagcttgac
>ltr-1_family-113#CLASSI/LTR
atgtagcggctacgtgaagtaacagctgagaggctaaaccagagacatgttttgtgacgc
aaacatcaaatgtacacaaggcaagaagtcgttcaaatgtcatcactcgtttattttcca
atataaaacataccttgatcttttgacagtgtagactttgatttgggcttaagcttgatt
tcgtttgagcctgtttgtgtttgtttggtcaacaaagagtaccgcgtccccgttcacccc
ctctctctctccttcctaagttgtgaatgaacaggtgccacctataagcgcactacgtaa
cccggtgaccctccaccacaatcacgtgacacgttaaccatttcatgtctactacaatcc
agcccctaattattacataataattacattaatataaatagagacatgaaaacattcaaa
agggaaaattcttgatccttcttgcttcaagggaaaacaaaaagtaaagtgttcatgtta
tatcgtcttccgtttcttgtagaagacagagttttgttattggtctgtcgagacagctgt
atttggtcttcacttgtacatgacggacaaatcctcttttgtcaggaaaggtttgaatta
tacgtcctagcggccatgagttccgaggtgctgtgttgtcaactagaagcactatgtctc
ctactttcaagttgcgcttgacttttaaccatttttgacgctcttgaagctgtgttaggt
actccagtacccaccttttccagaacaaatctgacatgtactgtacctgtctccatcgtt
tacgagcatatacttcgtccttcttaaattgtcctggtggtaaggatggagaagtcctca
gaagtagcagatgattcggtgttaacgcttctaaatccgtttggtcagtggatgctttgg
ttattggacgactattaataatagcctccacttcacacaataccgtttgaagtccttctt
catccagattctgcgacttcaaggtagaatttaggatttttctcacagatctaattaatc
tctcccaaactccaccataatgtgatccagtagggggattaaatgtccacttgatacctt
tctgcagaagaacattgttgatcttacactgattccattcctttatggcaactcgtagtt
cttgttcggctccaacaaagttccttccattatctgatcgaatttcctgcacttgaccac
gtcgtgcaatgaaacggcgaagtgcatttataaaggaatcagtatccaaggaaggtgcta
cttcgatatgtactgctcgaatggccaaacaagtgaaaataactccatatcttttcacta
cacttcttctgctttttacattaaagggtccaaagtaatctacccctacacgtgtaaatg
gtggttcattgggagtgactctctccgatggtaaatctcccatctgttgacatcctggaa
gtgcattcaatcttctacaagtaacacactttgacaatactcttcttattgcagtactca
caccagtaatccaatatttctgccgcaatttcgacagcatataattgcggccaccatgac
ctacttctttgtggatatgttgcaacagaatttctgcaatgtgagaattttttggcagga
tgattggatgtttagaatcttcaggcattgatgccctacttaagcgtcctccaacccgca
gaacattgtcaaaaatgggacaaagtcgataaagatagctactcttctttatactttcac
cgactttcagactagcaatttcatcagaaaacgccttctcttgagaatgtctgataatct
ccacttcagccatctcaagctcttctagagacaggtacggttgtacaagttggcttttga
agttctccatttctttttccaaagaggtactatgttgttcattcaaattcgaatcatcaa
aagcagttctcaattgtttcctcttacgactaagggacaaaagtagattcttaaatctca
aaatccaagctactgctttcttcaagcggaaccaagaagaaaagtgattgattaattgtg
tgacagcatcatcctctcctctgagctgtatagaattaatctcaacgccttttttgattt
cagaatcgtcgtctttgagcctttcaagttcattgaggttaacaggccactcactttcag
gatgaagaagaaagtcaggacctgctgtccatgttttgttcttaaggaacacatcaacag
ctgatcctctggaagcaacatctgccggatttcttgctgaatctatgtacctccactgtg
aagcatgtgaaaccttaagaatctcagtcacccggttggctacaaatactctgaatcgag
tagtctcattcttaatatacttaagaacagaagcactgtctgtccaaaagacagaatctt
ggagctgcaaatgcagttctttcttccataacacatccattcggctagccatggtagcag
caatgagctccatgcgaggaattgtaacacacttcattggggctactctagatttcccca
ttataaaagtgcaatgagattgaaaatgttcattatgcagcaacaagtatgatacagttc
catatccttcttcactcgcatccgaaaaatgatgtaactgtgccttaacaatatctccaa
aatctggaggtttcaaacatctagcaacttcaaagcactccaaataatgaagctcttgaa
gccagctggtccacctttgagcaaatacatcaggcaaagcatcgtcccatcccagatttt
ttctacagagttcctgtaatattttcttagctgacaataccactgggctaacaattccca
aaggatcgtagatggaactaattgtagataatacacctcttctggttaaaggactttctt
tcaatgctaccttgaacttgaatacatctgactggatgcaccactgcactcccaacactt
tctctactgaaggagaatcccaatccattctcaagtctttcattgactttgatctctcag
cttctggaatagcatctaacacttgaagactgttgcttatccattttgttagcttaaatc
cacccttagcacatatggatacaagctcctggtacaaggtttttgcttgttcaactgaag
cgactgaaacaagacagtcgtcaacataaaaggaatgtagaacagcttctactgtttcct
tgctgaattgttccttatgatcttctgcacattttctaagcgcaaagtttgcgcaactag
gagatgatgtagctccaaagaggtgtaccagcatcctaaagtcaactggatctcgtccca
aatccccatctggccaccaaagaaaccttaataaatcaacatcatcagcaggcactttta
cttgatgaaacattgattcaacatctgctgtaattactattggctcctttcgaaatcttg
ttactactccaacaagcgaactagtgaggtctggtccttgcaaaagctgagcattaagtg
atgcttgttgaaaccctgctccacaatcgaacaccacacggattttattcttggtggggt
ggtaaacaccatgatgtggaagataccaaattttaccatctccacgagtcatctcctcta
caggcactttttctgcatagcctttgaagaccatatcactcatgacagccttatagtcag
caaaaaatgtagaacacttttgaaatctcttctttagatgtgaggcacgttgctctacaa
ctttccgattgtttggcatattgatattttctctcaaaggcaagccaatttcataatgcc
catcaacaagcttggccgaatttgataccatatccataaatttttgatcctcctttgaat
agccaatttgctcctcatttttgcattctggaaagtccattttaaactgctgctgccaca
tatcttccaacttcaccactgaaattcggttgaccgtgacatttggctgtgcatcaactg
acatatgctcaccatttccaccgagcggtccattcactgtccagcccaacattgtcctga
tagcatacggcccattatctacactgcggattacatccagtggttccaatgctttaggaa
catttgtaccaatcaacagctcaattcctgcatcaatctcaggcaaattgacattcttca
aataaggccacctttgaatatctctttgtctgggaatatttcctttgtgaacaggcatac
tttcctgtgtgtaaacctgatgcaagtcacagaattcatctccattcaagccagctacct
ccattcctgacagaacatgagtagataccaccttttcttgccccatagttcttaaaagta
tccgaactttagttcctgtgaggttgagcttcctcattaaactctctgtgcaaaacacag
ctgtactcccttgatccaaaaaagcataagcagtaacaactttgcttccttttttagact
ttatctgtacaggaactattgggagtttacagtcctgatcgccagccccagtaagaccac
tagatactaatacaccatctactgctgtttttgacttcttgtctgttatatcctgtgtgt
ctttttctttagaaaagatgtgcagtacagtaggatgtcgaagaccacaaacattacaat
gaagacgtttcctacatgtcttactaatgtgcccaatgcccaaacagccaaaacaaacct
cactttcttttaagaagccaatcttctctttgtgagattgtttaccaaattgaggacaca
cttccaatgtgtgtgcaccattacagcagagacatcttttcttatccaacgtcacatctt
ttttctctatacaacaggaatcactttctttctttacagcatctacagtggtagcaaagc
tggttcctcttataccaggacgagaaaacaatttagatcttttcacattttttctcattt
catttgagggtacatcctgtatatttccaaacactgggtcagttataattttgacttgat
gttccagaaatttcacaacatcagtgaatgaagctctgcaattacgtctttcttgcagtt
cacaaacaacagttctccatttgtctctgagtctgtatggcaattttttgataattatca
tcatgttagaaggcatgtccagatcacacatgtattgcacctcattcataacattactac
aacctctaagaaatagagtgtattcttgcagtgcatcaacatcctcagttttaatttgag
gccatgatagagctttattcatataagcagatgccaccttctgctcattgccaaaatgct
cctgtaacaagactttagctctaacatatcccctgttcggatcaatatattgacaactct
gtaccaactctcttggaagacccatagtatattgttcaagaaaatacaagcgatcactgt
tgttatcagtcttgctttcaacactgttttcaaaggctcttatgaatgcatgatactgta
gaggatcgccatcaaacacttccagatctcttttgggtaaggatgataaacattgttgtt
tcaacagtaatgatgttatttcattttgctttctcatgatgcccattatgttaccttgtt
cgtcagagttttgaacatgtgaattcataacatttctttgccctctatgctcttcagttt
ggtgtctagatgattgatgttccacttgataagactgcaaagtttgatgttgtacagttt
tctttttaggctttgctccagtgttctctcgatcttgaaataattcacttacacaccttt
ggggtacaaatgctttagcactggcattaagacctagcgttttcctttgtttttgctcca
aactggaatgtttccctcttgaacgatcagactttgaacttgacacactttgagatttca
agacatttaatttagccatttgcacttcaatttcttcttgcaatattaattgttccttct
tttttcgtagttgctcctgttgatcctccagctcatgtttatcttttaacattttttgac
gtgcctttaatgcagccaactcagactctgctttgagacgaactgaagaagtagatgata
ccaaagaaccattatcagcaattgaattttgatttctggaagttttactgtcaatattag
acacgctgtcagtgggttttacatcatcttgtatttcatctgatgtggtaatagatgtaa
catagactgggacctgtgaattagagcaatcttcttgcattactccagcatcaacttcat
ctgagttgtcttcaatctcctctgatccacttaaccagcattgaacagcatccttaaatg
tttcacaatatttcatgatactcaaaaaccattcattttgtttttcctgttcatcttctg
gaagtagcgaaagtacagcattatgatgttcactggcattttcacaaagttgaagaagat
tcttaaacatgtgttgcactttggaggcattttcccttttgtgcatcaaagatttaatct
ctggtatgagccctttaatgtgattcactttcttcttcctttctttttgaagaccctcaa
ttttatttgacaaagcctttgcagttaatttagtgtgccttttactgccatccacttcca
aaccagtgacgtcatcaacacccgcttcattcatgtttttttttccagcaagccaacgat
acttcattcaataaaatcctccaataacatcacaacgacgcacgaacttcacaaacatcg
cggcattacaccaacgaacaaacagccaacaacaaactgccaacaccagagctctggaca
aaacaaccggaaacaaacaacaaacaccgcgaatatccccgatggataaacaaacgtaaa
caactgcgtccaaccaaactgcacagctgtgcgagcgaaagccaaacaggcttaccttct
tagcgatgtttgtgccacagaataggtttcagtttgcgttgcaattccttcagctgtagg
attctctctccaatcgtgcagaatcttacactctttagcgcgaagttcaatcatgcgtca
gatgatgcgtcgccagcaaacattctttgttgacataatgtagcggctacgtgaagtaac
agctgagaggctaaaccagagacatgttttgtgacgcaaacatcaaatgtacacaaggca
agaagtcgttcaaatgtcatcactcgtttattttccaatataaaacataccttgatcttt
tgacagtgtagactttgatttgggcttaagcttgatttcgtttgagcctgtttgtgtttg
tttggtcaacaaagagtaccgcgtccccgttcaccccctctctctctccttcctaagttg
tgaatgaacaggtgccacctataagcgcactacgtaacccggtgaccctccaccacaatc
acgtgacacgttaaccatttcatgtctactac
>ltr-1_family-114_s_1#CLASSI/LTR
tgtcagaaagcctgcttgatggactaggaactaaagttcgttgcatgtttctagggggga
cgtttagtttatgggacctgctgttatgttctccatcattgctagctcctgctgatgttg
ttttctgtaatgcgttcatcttatacaagtaagttttaatctgaaacatctaatacttat
gtaacatgcatgctgatactattttgaggtctatatcgcctataatgttccgctatagcg
gttatttgcggccgcgattgccgcgataattctgctgagtcatcgccattaagccagagc
tataaatagcctttatggacggccgatcagcgtgtttgctcatatgaacggacatttttt
agactgttgttgctaattagactgtcacattcctaacagacattactgttattatgtttg
agtttaatatggacatttatgatgaatgttattgttgcagtgtattgtttcagtcaatgt
taatgacaattcatagtcaatactagtttgtaattatttctttatttgtttttcctttgt
agaccattacatcttattcatttctcactaccattacccataattgagcaatctgatgat
tatgttgaagaaaataaatatttcaaacgtcaacacttctcctgccctcctgattctctg
accggaatctggtccatatttggccgcctcaaccagtggaaaatttacatgtagtaaggt
ttactacattattatggtccttcgagccggattgagagcaatataaaaccagtatggacc
gaacaggaagtgacactgagaaaatggacagaccccgccgcaggacacatctgccacctc
acctggatgattatgaagttgattaccaacctttacaggaccctcccccaaaagcttcta
caacctgtcccagtcattctagaagcagctcgaggaaaacgtcccgcagtggtatcagct
ctcattctaggacgagtagacgttctgttacctccactggtgtttatctcccaccagaac
tctctagtgtccagacagctgttttggaggagaagattaagcagagacagtttgatagtc
tacagcagcaggtacaggaggactcactagctgacgtggaatatcagcgcctgcagacac
aagcaaaggaagctcagcgtattcaggaggaggctcttgcagctaaggaagctttgtcca
agcatctagagagacagcggaaactacaacaggcagagactgagcttgaggtagccaaac
ttgtatcttcaatgcttattacaaactctggttcaaacactcccaggccttcaggctcac
cagacagcccatcgccgccacctcaacctgatcagactaatgcatccaggagtccacagt
ctacctcctcttctcagcttccacctccgctaccaacagtcacatcatgtgatgacattt
cacagctgtcacttagaccactggcgctaacattacctaccaccacagtgagtgtttcct
ctccttcaacattcccgttattacaagcagtctcatcatcagtcgttacagtatctgaga
ctgcccctaaagctatgccattaaacacagtgacatcagttccacatgtgacacatcagc
ctttctctgtagcgacagttatgtccactattggccagtctacgagtagaagagggccat
ctgtaccaaagcagtctaacactgccccactgacaatgaatatgaatccatatgtgatgc
agcagtcattcatccctccagtgagcacacacgcatatcagcagcaacctccaatcacca
gccagcaggcctcagctccgccacctaatgtcagatctgctcagccacattcattcatgc
ctcttccccacacataccctggtacagagctactgtttgcctcagcttatggcataccac
aacccaagctaccagtatttgagagtggtaatgaaagtgactttgccttgttaaaactgg
ccctagataatttgctaagtaatcacagctatcttagtgagcagtataaatatcatgtac
tgttaagtcatttgaagctacccagcgcacagcagctagcgaaagcttatatgtatcatt
cacatccatactcagctgcactacaagcacttcaggacaagtacgggcagccaagacaac
tcgtacagtcagagctgggtgccatcatgaatagcccaccacttagactgggtgatgcta
atgcctttgacagcttcgcattatcagtacagtcattagtaggcatgttgaggacccttg
aaggtcaaaatgggtacgagttaatgtgtggctctcatgtggatcgactactcagcaagt
taccacctgcctatcgtgacagcttcgttgagtactgtctaagccggggtatcctccaga
caggcacagacagaacctatacactccccgatctggccacctggttagagattaagtccc
aggcgaagcgaatttccaaccgagctgcagctttgttcccgagtgacctagccaagcctc
aaggtaaacccacaacatattcccgaccaaaggagcgattcacacctgtcttgttgacca
gtgagaggagcataaaccgtcctgatactgcagcacagagatctagcacaaaggttaagc
ccaggccatattgtccccattgtgatagccgagaccattacctgaatgcatgtgaacagt
ttaagaaactaactacagctcaagttaccacttggataagagaaggaaagcgctgctgga
ggtgtggtcgaactcatgacgtgggggtctgcaaccttaagcgcctatgcagtgtctgca
aagagttacatcttacagttctacatgattcagttcaagacacttctagagctgttctca
tggtcagtttgccacctacaagaatttatctggatcgacctaaccgttcccctaaggtca
tgctgaaagttgttaaagtcctgctacacagtggtcgaaaaactatggaaacccatgccg
ttctcgatgatggatcagagagaactttagtgctgcagccagttgtgcaacagcttaaat
tatctggtacccctgaactgctctcgctgcagaccattcaccagtgtcacactgaactta
caggatcatctgtgtcttttgaggtgtcatctgtatccaatccctcaaagaagtttgcga
tacacaacgcattcactgccccaggtctgtgtctagcggaacaccattacccagtggctg
ctctgcaaagggcttatagacacctaaaagatttgccactgcctcccatggataaagtga
gaccactgctcctcattgggtccgacatgccgcatctcctgacaccagttcagcctgtat
gcaagggcccaccagggggacccattgctgttcgtacacaacttggatggtctctccaag
gcccaatgagcccgatgcagccctcaagaggaagtcagcagtgtcttcatattatgtcag
ttcccacctgtgataacctgtttcaacatgtggagagactctggcaggtggacacactcc
catacaacaccaagatggttaccaggtccaaacaggacaaggaggcttacactttgctgc
agaatgcaaccgtcagagtgactgtggactgtgtacgacgatatgctacaccattactga
gacggacccctcgaaccttactccaagcagataaaacagctgttctcccaagtttacgtc
gtactgagcgtacccttgaaagggatcctgatagggccaaaatctactgcagtgagattt
ctaaattggagtcagctggttatgtggcaaaaataacggcagaggaagcaaaccaaagtg
aagagtcctggttcattccgcaccacatggtgcaccataatggtaaagacagaattgtct
tcaactgctctttccaacaccatggacagtctttgaatgatcagctgctgccggggccca
cgttgggaccatccttattaggtgtcctcctgagattccgccagcacacagttgctatca
gtggggacatcaaaggtatgttccaccaggtccgtttgttgccaggagacaaatctgtac
tacgtttcctctggagaggaatgtgcagagaagtagaacctgaaatatatgaatggcagg
tgcttccatttggcacaacgtgcagtccctgttgtgccattcatgccctccaacaccacg
tccaagagcacaaagaaggtaaaactgaattggtggatattgtggaacattccttttatg
ttgacaactgccttcatagtgtaccatcggcgagtgaggctaaagtgatagtagatggat
tacgccagctcctttctgaaggtggctttgaaattagacagtgggcatgcaatgtaccat
ccgtaactgaacacctaccttcagatgccaggtccgcaagtagcgagcgctggttagcac
aaagcagcactgatcttcaggagccaactcttgggttgcggtgggattgcattaatgaca
ccttggggtacaacttgcgttctgtggagaatgttgaacctaccctgaggaacatgtata
aaactttggcgagtcagtacgaccctttagggttcattacaccattcactactagagcca
aggttatcatccaggacctctggaagcacaaccttggttgggatgaccccatagagccat
cacatttgagagatacttggctttcctgggtagaggaactccctacacttaccaagatac
atttccctcgggcatataccccagccgctgctgacaacccatcggctatacgagagcttc
atgtcttcagtgatgcatcggaaagagcctatggttcagtggcctatctacgcaccaccg
atgagcaaggacaaatccatattacctttgtctcggccaggtctagagtcgcgcctcgca
aatgcctatctgtaccacgtttggagttatgtgctgcccttactggggcccaattgggga
aagtaatccaaactgagttgacgctaccaatccacaaggtcactttctggtctgattcta
caacagtgttgtattggttaacatccgaatcctgccactacaaagtgtttgtagggacac
gggtggcagaaatacagactttaacagagatggctgagtggaagtatgttgagtcacatc
acaaccctgctgaccacatcacacgaggccttaccctgacagagatagcaggcccccatc
aatggagctcaggtccagccttcctgatccagtcacctgatcaatggccatcaatgcccc
aaactaaagctgaacctgattgcaatgagctgaagaaatcagcctttatcggaactgctt
cagtacccagtgtttctctaccagttccaggcaactttcacacatggcaagagctcgtta
aagccactagtaaatccctacatggggcggctgccgacacagactcccctataaaggctt
ccgagtatattgaagcagaaaagttacttctggcacaggctcagatggactctttcccta
tggaagttcaacatctaaaggctggacatcctgtctcaccaaacagtcgcttaggctcac
ttgctccagaatatgatgatgctactggtctcattagagtgggagggcgactacgacgtg
ccactgatctcgacttggaggccatacacccaatcatattagaccctagccatcatatta
caaaattgttgatcaaagaaacggaccaacaactccttcaccctggctcagagagggttc
tggcagaattgcgccgccagtattggatccttcgaggtcgacaagcagttcgtaagcatc
agcatacctgtcaagattgtcagatatggcgagccaaacctcaaactccacgaatggcag
atctccccccctgcagattaaatctgtataagccacctttttattctacgggtgtggact
gctttggaccatatgcagtcaagattggacgccgacaggagaaaagatgggggatcattt
acaaatgtctaacaacacgttgtgtacatctggatctgttggagcatatggacagtgatg
ctttccttctttccctgcgccgttttatagcccgacgaggcaaacctatggagctattgt
gcgataatggcaccaactttatcggaggtgatcggagttacgtgaatcctttgaggccat
gtcaccaaagctacaggaacagttggcagagcagaaaatcagttttcgccataacccccc
aaacgctcctcacttcggagggacttgggagcgtgagataaaatcagttaagacagcact
ccaagtaatcctcagagagcagtcagtgccagaaccagttctgcaaacccttctggtgga
ggtggaaaacattctaaactccaaaccactcggatacgtatcttcagatatcgcggatgt
agaccctgtgactcctaacctactgctcatgggtcgccgagatgcctcgttaccccaggt
cttgtatgattctagtaacctgcttggaagacgaaggtggaggcatagtcaggtgctagc
agattgtttctggactacctttatccgtcaatacctaccaagcatgcaaggccgtcaaaa
gtggacaactgatgggaaggaactggcagtaggacaagttgtacttgtggtagatccaca
gcttccacgttcccattggcctgttggaactgtaacagaggctttacctggagctgatgg
ccgcattcgagtggtcagaatcaaggttaaggacaaaacatacacccgtccagtcgtgcg
actgatcccacttcctcctcttgaggacaatgacacgagcacccctgacagactttctta
atgttcaattatctcgtcagataattgggggcggctgtgtcagaaagcctgcttgatgga
ctaggaactaaagttcgttgcatgtttctaggggggacgtttagtttatgggacctgctg
ttatgttctccatcattgctagctcctgctgatgttgttttctgtaatgcgttcatctta
tacaagtaagttttaatctgaaacatctaatacttatgtaacatgcatgctgatactatt
ttgaggtctatatcgcctataatgttccgctatagcggttatttgcggccgcgattgccg
cgataattctgctgagtcatcgccattaagccagagctataaatagcctttatggacggc
cgatcagcgtgtttgctcatatgaacggacattttttagactgttgttgctaattagact
gtcacattcctaacagacattactgttattatgtttgagtttaatatggacatttatgat
gaatgttattgttgcagtgtattgtttcagtcaatgttaatgacaattcatagtcaatac
tagtttgtaattatttctttatttgtttttcctttgtagaccattacatcttattcattt
ctcactaccattacccataattgagcaatctgatgattatgttgaagaaaataaatattt
caaacgtcaacacttctcctgccctcctgattctctgaccggaatctggtccatatttgg
ccgcctcaaccagtggaaaatttacatgtagtaaggtttactac
>ltr-1_family-117_s_1#CLASSI/LTR
tgccccttaaatgttttcttcttcattaagaaaattataattaaaaggttcttagtaatt
tgccctgtagattgtgttattgaattagaaggcagtggctctgtaattgttctttagacg
aacactgccatcttgtgttcacattgtggaaagcagcaagtgacaggaaataggaagaac
agagtagccattttgtagaagctcttgcagtggaaagacctacgtgctgtgtctctgctt
acaacttggtattctgcccttgataaggcatgatctgtaagtttaatgtatattagtttg
cttaggtatatattagagctttgtttagcaatattatgaccttttgtgttactgcatgtt
atatttgttagtgaagtaattagagctacctgtcttcccatgcgctagcctatagcatgc
tagtatgtagtttaaaagtcatattcatgtatgtacaaggacactggatgtatattcatg
tcattattgtttctgttacagttttacaaagaaaataaggaagaaatattacaagtggta
catcagtaaagcttcaaagaatgctacactgtctcacgagtgcttactgaagccatttat
gtttagctcgctgcataggctaaataagtacatttggctgagggcagaagagtaaaaaga
tcgtctaaacatcaagtgcatccctgcaatcttgagaaacattgctttagcaaacatgtc
caaacatggagacagctcacgtctttcacaactggaagtcagatcagagtgcaaatcatc
cacgtcacgtcggtcaagtagctcagcagccagcctcgctgcagcacaagcacgagccaa
cgctgaagctgcccgcgctagagcagagtatgccaaacgacaaatagacatggaggttga
gaaggctcgtatggaagctaaacttaacgcactcaaacaagagggagaagctgaggctgc
actcgctgcagcaagggtcctggaagctgcagttttggaacagccagagtttgtggaacc
accaaacctacctgctacggccacatctgtcagtcgcactgaagagtatgtaaaaagcca
ctttcacaataatactaatatgaaaccagaaaaaatggacaaagaagaggatgacactca
caacagccataatgtagaaccaagccaaccacacactgctccagattcatgtgaatacac
caacagatctccacccgcttgtcagtccaggttttcaccacctcactcaaacctaagaac
atctgacatatcacaccttgctactctcctctcacgtcgtgatctattgacagcagggct
cacagtgtttgataataaaccggagacttatttagcctggaaatctatgtttcacaatgc
cactgaagatttggatctaaaatgtagtgaagagcttgacttaatcattaaatggctcag
tggcgaatcccttcagcatgctctcagagttagagctgtacacattaacgacccagtcac
tggtcttcaacgtttatggcaaaggctagacagaaattatggctcgtctgaagtcattga
agcttctttgtttaaacgtttggagagttttcctagagtgtcgcccaaagacaaccacct
cttacaggagttagctgatctgcttttagaaatcgaagcagccaaaaacgaaggttatct
tcctggcctcagctttcttgacacttcaaggggaataaacccaatagtagaaaagctccc
acatagcatgcaagaggcgtgggtcaaccaaggatctaagtataagaaagagcatgatgt
tcactatccacctttcaccttcttagttcagtttgttaatggctatgctgaaatgaaaat
ggatcccagcttctctctgcaaaactgctacagtgcacctatgaaagtggaacggccacc
agtaagacaaccacggttcagagccccagtgacaacaaacaaaacgcagattggcgcatc
ctataataagttacagtctcagccacttgaaccagataaacagtgccctgttcacaaaaa
gccacattcacttgccaaatgtagaggctttagaatgaaaacactagatgagaggaagag
tcttctgaaacagctttccatctgcttcaagtgtctttcgtctactgatcacagagccaa
agactgtaaggacgtcatttgctgttcagaatgcaacagcgacatgcacattactgctat
gcatcctggtccacccccgtggacagttgcatactccgaaacattaacagaggcacaagg
cggggagccagaacccctaagccccaaagtgtccacgtccaattgtactgaagtatgcgg
tcaaggactgcaaggaaagtcttgttcaaaaatttgccttgtcagtgtatatcacaggtc
agaaccgaataagaaaaggaaaatgtatgccattttagatgaccaaagtaatgtctcact
ggctcggtcccccttttttgatatgtttgatcagcatggtgaagtccttccatatacact
gaaaacatgctctggcacagtagacaaaatggggcgtagagctcatggctttgtcattga
gaatattaacgggaaggtgtctatgccactgcctagtctcactgaatgcaatcagattcc
agacaacaggagcgaaatacctacagcaaaagcagcagctgttcatcctcatttgtctca
tatagctggagaaataccacctctaaatccatcagcagatattctcctcctcctgggtcg
agatgtcattcgagctcacaaggtacgacgccaagtgaacggcccccatgatgcacctta
cgctcagcagctcgatcttgggtgggtcattgttggagatgtctgtctctcaggagctca
taggcctacagtgaactcttacaagacaaatattctagataatggtcgccccagtttcct
ctcaccctgtgaaaatagattttacactaaactgaagttcacaacagatagccctcttgt
ccaaagcacacaagtcaaagatgagctgggaaaatgcatatttaaacaaacaacagagga
tgaaaagatagcactgtctgcagatgatgaggcttttgtgaacattatgcgaaatgagtt
cgctaaaaatgaatctaatgactgggtagccccacttcctttccgttctccacgaccacg
cttacccaacaacagagagcagactctcaatcgcctcatgtcattaagaaagacactgaa
aagaaaacctgagatggaggaccactatctggagtttatggaaaggctcttcaaaaaagg
acatgcagaaaaggctcctcccatcaaaccccaccaagaatgttggtatcttccacactt
tggcatttaccatccacaaaagccaggtaaaataagaattgtttttgactcaagtgctga
gtgtgaaaatgtctctctaaatcaggtgttgcttaaaggccctgatttaaatagcagtct
tgtaggtgtgcttttgcgcttcaggagtgacctatatgctgttatggctgatgtggagca
aatgtttcacaactttagagtcagggaagaccatcgcaactacctgcgctttctgtggtt
ccatgaccacaacttggatggacaagtggaagaatttcacatgactgttcatgtgtttgg
aaattgcccatcaccatcagttgctatttacggactcaagagaactgctgaagaaggaga
agaggaatatggcagtgatgtgagggaatttatagagcgccatttttatgttgatgatgg
gctaaaatcattcacctctgagactcaagctattgacgtgctacgtagaacgcaaaaaat
gctggctcagtctaacattcgcctacacaagatctcatcgaatagtcctgtcgttaccag
tgcttttccacacgaagatctagccacagggctgcagggactcgatctcggacaacatcc
accacccatgcaacacagtctgggattaggttgggacctgtctacggatcagttctcatt
tcaagttgagatcagtgacaagcctttcaccaaacgaggagtgttatctgttatcaatag
tttatatgacccccttgggtttgctgtgccagtcagcattgaaggtcgctccattctgag
agagatttctactgacatcagtgaatgggataccccactaccgaaggagaaacaagagag
gtggcaaaaatggaaagactctctaaaacacctacaacatcttaagattcctcgaatgta
cacatgcattccattgtccgaagcacaaagaaaggaagtgcatattttctgtgacgcttc
cactaaagctgttggggctgtggcctatctgaagctcatcgacataaatgggaagagtga
agtgggttttcttctcggcaaagctaggcttgcaccaaagccagatatcaccattcctag
gctggaactttgtgccgctgtgctggccgtagaagtggcagaactgatccagggagagct
tgacactatcatgcatgaggtaaacttttacacagattcaaaagtggtgcttggctatat
cttcaatgagaagagacgcttctatgtgtatgtccataaccgtgtggaacgcattaaacg
ttcaaccgagacccatcaatggcattatgtgtccacacatcttaacccagctgatcatgc
cacaagagcactgcatgctaagcatctacccctttctacatggctcagtggacctgcatt
cctcgccgactcagggcaaagttcgacacaggaaaagccctttgatcttattagccccga
aactgatgctgaactgcgcccggagattgtatcatgtgctacctccttgtcagaacacag
gctcggaactgcaagatttgaaagattctccagttggacttgtttgagaaaggctgtggc
taggttgcaacacattgctaagactttcaaagaaaactcagaagaagtatgtcacggatg
gcacaagtgtaacaagtaccttactgaagaacaacttcaggtagcaggggataccattat
ctatgcaattcaaagagaggtgtttgcagatgaaatcaggggtatggaaaaggacaatcc
catgcacaaacaaagccctttctacaagttaagtccctttatggacagtaacaaacttct
cagagtcggaggtcgacttacaagggctcaattgacaacaaatgaaaagcatcctgtaat
tattcccagcaaacaccacgtatctcagctcataattagacactttcatgcacaagtaca
ccaccagggcagacacttcactgaaggtgcgatcagagctgcagggttttggatagttgg
tgggaagagagcggttagtgctgtcatctttcgctgtgtcacatgtcgaagactaagagg
caaacggcaagagcaagttatgtcagatctgccagaagacagaatgaacacagatcctcc
tttcacatgtgtaggactagatatctttggcccatggactgtcacaactaggaaaacgcg
aggaggccaagcggagtcaaaaagatgggcagtcatctttgtatgtatgagcactcgtgc
catacacattgaagtgatcgaatctatggacacttcatcgttcatcaattccctgagacg
attctttgccctacgtggtgctgctaagttgctcagatccgactgtggcacaaattttgt
gagtgcttgccgagaactccaaataagtaaactggggtgtcacaataaagaaatcaacaa
ctatctggaagatagtggatgtcagtggctgtttaatccaccacacgcttcacatatggc
gggatcttgggagcgtatgattggagtcagtcggcgaattctggatgcaatgctgctgca
tcatggaaatgctaagcttacacatgaggtgttagtgacgttcatggctgaagtcactgc
aattgtcaatgcacggccccttacagcagtttccactgatcctgagcatcctgagatcct
cacgcctgctatgttgctcacacaaaaggttggagtgcctccggttccaccgggtcagtt
tgacaatcatgacctctttagagcacaatggagacgtgttcagtatcttgcgaatgtatt
ctggggacggtggaagagagaatacctcagtggattacaacatcgtcgcaagtggatgac
accaaaaccaaatctacaagtcggagatgtcgttcttctcaaggaaggacaggaaaaaag
gaacgactggcctcttggactcattacaaaaacttttccaagcaaggatgacatggtcag
gaaaattgaagtcaaagtcattcgaaatggggaaaagagactatacttgaggcccatcag
tgaagttgtccttctggtctctagggactgcacctaaaagcctcacatatcctttgaaac
agtggtctatttaagttggtgtgacttcttacagatgtcagacggggagtattctgcccc
ttaaatgttttcttcttcattaagaaaattataattaaaaggttcttagtaatttgccct
gtagattgtgttattgaattagaaggcagtggctctgtaattgttctttagacgaacact
gccatcttgtgttcacattgtggaaagcagcaagtgacaggaaataggaagaacagagta
gccattttgtagaagctcttgcagtggaaagacctacgtgctgtgtctctgcttacaact
tggtattctgcccttgataaggcatgatctgtaagtttaatgtatattagtttgcttagg
tatatattagagctttgtttagcaatattatgaccttttgtgttactgcatgttatattt
gttagtgaagtaattagagctacctgtcttcccatgcgctagcctatagcatgctagtat
gtagtttaaaagtcatattcatgtatgtacaaggacactggatgtatattcatgtcatta
ttgtttctgttacagttttacaaagaaaataaggaagaaatattacaagtggtacatcag
taaagcttcaaagaatgctacactgtctcacgagtgcttactgaagccatttatgtttag
ctcgctgcataggctaaataagtacatttggctgagggcagaag
>ltr-1_family-120#CLASSI/LTR
agatgctactaagctgctcctgaggaaagacactgaagttttcttgtgattttgtttctc
ctgataattcaggcactttaatctgcctacgagttccgcggccgggacccgtaacagatt
catggaggttccaccgagattaatatccagagtgtaaggctagtgctgggatccagactt
cacggtgacgagacgacgacaggattgcgggcgacttgaggcagctgctgacgtccaaag
agaggcaaaagggaccaagctgagaggaaggcggcgcatcactagagggtcgtgagaaag
tctgaagctggacaagatggcggacgagaggaaaagactcgtctggaaaataaagaagag
cctacacaagttgaatgtgcatgaactggggtatattgctgacagcattacttcggttgc
aggtttgattccacctaccatagccaaggatgatgaggaaagctgtttgaatttcatcat
ttcttatatgcagagtgacagtttactgaaactggaagatgaaggatttgcacaattact
aacattaagagacatgattaatgagttgagtgagaagtgtgtgaacaatactgcgagtga
tccatctgtttttaatgaacatgaatttgatgcacatacacaggcatctcctgtacacag
acacacagattctactgtcacaataacacactcacagttaaatgaatatcagaaactgct
cagtagttatgaggatttagggaaaaagctgtcagagtacaagattacacagacagaaca
gaaaacgacaccaactacaagacagtttgcttatcctgaatacttaccacaacagcagag
agaaagcataatgtgtccaagagactttccatatctaccacataaagagttcaagataca
tggtggtcagataggtgatagtacttcagacatcggctataataacctatgcaaacaaat
tgatgaaggcatcaagatgaattactcagagagtgaaattattcaggctgttctgcggat
agttaaatcgggacaattcaaggaaatgctcatcaataaagatgatctaactataccaga
gctaaaaagtttcatacaatcacatttaagtgaaaaaggcagtagtgagctctttcagga
attaatgagtacaagacaacgagaacatgaaactccacaacagtttttatatcgtgtaat
tggcctaaaacaaaaagtaatttttacatccaaacagagcaaaacacacattgaatatga
accacgaacagttcagaatgtgttcctgcgtaccattcatcagggctttcttcctaagta
caatgacatcagaagtgaattgaaacctttgctcacagatcatacagtaactgatgaagc
actgctgaaacaagtgacaaaaatctcaagcgaggaaaatgaacgccaacgacgattagg
tcaagtcatacaacgaagacatactcaagctcatagtgcacaaattgactcagagtccaa
cgagagtgaatcaaattcaaaaatgcagaaaaaaaacaagacaaagaccatacaagaact
gagcgctcaagtagaagctttaaaaagtacaattgacaaattgaaacaagctaaagaacc
atgtcactgctctgtacaaatgggagttggctcacatgttatacacagaccaatgtcagt
gagaagaggagggccatatgggtgcccaacgtgtatagaggagaataacagctcatgcaa
tcattgctttatctgtggagaaaaggggcacagggctattggttgtggtaaaaggacaag
gggtaccaggaatatgtaccagtctgctgagcttagatcatcaactggagaaaggccacc
agagaatgaagcttgtgaagccaatgcaaacagtgcagcctgctctaatatgtctagaaa
gacaaactcaacacagaacagagtagcagaattaattggaagcaaatgtttgttaaagtg
caacatcaatggttatgctgtaactgcccttcttgacacaggcgctcaagtcagtattat
tgatcaagcctggaaaagaacttacttacccgatcagcacttgcgacctctgagcgacat
aatggggtccaaacctctccacgtcttggctgttaatggagatgtattgccatttgatgg
gtgggttgaggctacagtaaaccttcctggtaacagtgacccacagttagcagttcaagt
tcctttcctggtgggtaaaatggcccttgagcgacctctcctgggatttaatgtcattga
acagttggtcaaaggacagacaaatggtccaaatgttcttacaacaattgctactctgct
aatgggagccatggagattggagatgaacaggctgaagtaatcgtaaattttatacaaac
acaaaagccatcttgtgacactgagaccatagtcaaagttggatgtcaggatgttgttat
tccttcgggtcaactggcacatgtaaaatgtcaaatacctgtggattttgacttgttaga
gcctaccatcttgtttgagtctaatgtagacaaccaacagcttgaacgacttgacattgg
agatggattactggaagtctgtgggagacaaaggccattcattaacattccaataggaaa
ccataccagttatgacattacattaccacgacgaatgacaatcggtagtatacagcccat
taaaaaaattgtggaaaccgaccaaataacagaaccagtccatgtaaaagttgacagtgc
agagatacaaggaggaactgacagcaaaaatattacagtaccagatcattgggacccatc
tgtagatttaagtcacttaactgagaaacaacaaaggatagcaaagagaatgttatacga
agagtctggggcttttgcacgcaatgacgaagatgtgggttgtgtcccaagtttgcagat
gcctatcaatctgattgacaacattcctgtccagagagcatactcctcagttcctaagcc
actacataaagaagttaaagagtatatccaagatctgttggccagaggttggattgtgaa
gtcaaagtccccttactctgcaccggtagtttgcgtcagaaagaaagatggaacacttag
actttgtgttgattatagattacttaacaagaaaactgttcctgacaggcatcctttgcc
tcgcattcaagaccttactgacacgttgggagggtacagctggttctcgattttagatca
aggaaaagcttatcaccaaggctttattgcagagggatcacgacatttgactgctttcat
tactccttggggcctttatgagtgggtacgcattccgtttggcttaactaatgcacctgc
tgcctttcaacgaagtatggaagagatgctggactcactgcgtgatgaatgttgtatccc
atacctcgatgatatcttatgctacgcaaaaacttttgaagaacatgtggaaggactacg
gaaggtgttgcaagctttacagagacatggagttaagctaagaccaaccaagtgcgaaat
gttcagaaaagaagtaagatatgttggacgactggtcagtactgaaggagtcaaaataga
ccctaaagatttggacgctgtacaagccctaaaagcaaagaaacctaccacagtaggaga
agtcagaaggattttaggatttctcagctactacagagcttatgttcaggatttctctcg
cattgccaagccaatatatgatcttttgcaagtaaaacgcgggacagagcctattaaaac
aaaatctaaggcagatggaaaaaagaatgttcaactaccatcacgaacacctattgagtg
gaaggaagaacatcaaaagatcctgtgcaaactagttgaagctttgactactccacctat
ccttgcatatcctgattttgacctgcctttcacacttcatacagatgcttcagaaaaggg
acttggagcggtactttatcaacggcaagttggaaaaatgagagtcatcggatatggatc
aaggacattgacacaggccgaacgaaattacagactccattcagggaagcttgaattcct
tgcacttaagtgggcaatctgtgaaaagtttcgggactacttattttatgccccacactt
cacagtttatacagacaacaaccctctgacctacatactgagtactgccaaacttaacgc
tgtggggtatagatgggttggagaactgtcagatttccggtttgatattaagtacagacc
tgggaaggtgaatgtggatgcagacattctttcccgatgcccactaagcatcgaccagta
catcacagagtgcacagaagagttatctagtgagatagtcaaaaccacatgggagggcac
taaggctgctgaacaaaaggatgttgcttgggtcgctgctcttaaccaggctcaagaaga
acaacttgagaatgatgctggtgaagtcttaggaaagctaagttataatgaactatggaa
ggcacagagactggactcagctattggtgagattattagaatgaaagagtccaatgcaag
tctcactaatgacatgaggcaaagagccagtggacctgtaaaaaaacttatgcacgaatg
gtcaagactacacctggatgatggattattgtacaggagaactgagcaacgacgtcaatt
tgttctaccagctcaatacaagcagttagtattccagcacttacataatgacatgggtca
cgtgggggtagagagagtcctaaacctagcaagagaccgattcttttggccattcatgaa
gaaagacattgagatatatgttacacgaaagtgtccttgcatcaaacagaaaaggccagc
tatacccgagagagctccaatgggtagtataagtactagctccccatttgaattagtatc
aatagactatctccatttggaacgtagcagagggggttatgaatatatactagtcctggt
ggatcatttcacaagatttgctcaggcatatgcaactaaaaataagtctggaagaacagc
agcagaaagaattttcaacgacttcattccccggtttggatttccaactaaactacatca
cgatcagggtagagaatttgaaaatgacctcttcaaaaccttgcgacaactgtcaggaat
gagccattcaagaacttctccctatcaccctcagggcaatccggctgagaggtttaacag
aacactactccagatgatgagaacactggcagagaaggaaaaggaaaaatggaaggaaca
tttaccacagattgtgcatgcgtacaattgcacacgacatgaagcgacaggatactcacc
gttttacttactctatggacgacacccacgactacccattgatcttgtgttcaaagtgac
taacgaagagaaaagtgatgatccaagaggatatgctaaacagtgggcaaagcgaatgac
agaagcttacagaatcgctttagagaacagtaagaactcaagtgcgagaggaaaattgta
ctatgataaaaagtccagaggagttatcctacagcctggtgacagagtactcgtgagaaa
cctaaatgagagaggtggacctggaaaattgagatcatattgggagcaaactgtatacgt
tgtcaaagagcaaataaatgatggaccagtctaccgagtggttgcagagatagacggctc
aaaatcaagagttttgcacaggaatctgcttcatcaagttaatgacttaccagtagaaat
tccagaggaagtatctaaacagagaaccaaaagaaatcgaacaaaacaaaatgatgagac
aagatcaccctttgagtctgatagtgatgagaatcaggatgagaactattattggttgag
ggcacgacaaacacaagagaataaccaaagactcatcattaaccaaccagctgatgaacc
tacctgtgatcctccacaacgacaatctgaaagagaaagaaaaacacattggagaacaca
acctatagagaacaagaaacctttctgtcatcctttgcgacaacaatcttgtgaacgacc
tgaaaaagaaagactaagaaaacggacagagattcgagaacaacctatagaaaatgaaag
gcttacctgtaatcttcctaatgaaaatgaacttacctgtgaaagacaaatgacatggac
agagacattgacaggacaatctgaaaaagaagaggaacaagttgaagaagaatgtagtca
gatatacaaagatgatacacctaagcaagacgcttttaaaatacctaccttgagttcaga
ggaaactgaccaaacaagccaagtccgaagatccacacgtgacagaagacccacatctag
actaacttatgaaatgctaggtcagccagaaattcagtcatacccaacagtaaacacttt
agagacttatgagatgaatcagacaccacattgggggttaccatcctaccagactacacc
ttaccttataccttgcattagtacagcattttcctttcttacgccacaagtcacatttcc
attttgggtagctcctatgacaatagggtactaaaagattaaggataaaaggtgttatga
tgagagattatactggcaggagccatcttttctttgttggggagtgtgtgatacaccatt
gtgtatccacagtagtaatgtttgttttgtcattaatgtatctatttatttatgtatata
ctgtaaaagtcatttattatcactactaatgactgggtttgaaacaaaataacatcaaca
gttgagaaagcatgcgctgtgggttaccatggcgatacttgttgtgtttacttcagatgc
tactaagctgctcctgaggaaagacactgaagttttcttgtgattttgtttctcctgata
attcag
>ltr-1_family-13_s_1#CLASSI/LTR
gtagcatgctagaaaaggtttaaatacagttcctggttgttgtagtttggcgtgtattta
tgttgggtaatgtagggctttaaggggctggattacgggaaaaaggagtctgcgcacttg
agagggagggggcgggttttcgagagattgacaggtatctggggtttttctttggttcac
aagagagagagttgttttatgtgaagagctaaaaggattactctgtctgcaacgtgcaaa
agttcaataaaagacaagttttgactgctaaacgcttcctgaccttcttcagtctgctac
actggtgtcagaagtgaactggatagccgcatttacttatttttcgtcctgcaaccaacg
cgatgtggaagaagacccaaggaaaaataaagtccgaatctaaggaccaaagtcaaaggt
ttcgtggggctctggatggatcaatgtcgcctcctgagcacttgattaagcaggaagatc
gatgggaatctcacagagctcgtgtgattgatgccacgaggcggatggcagcagatgccg
ggctttcgttaccagagccgagtgccgccgagagttaccgaacagtcacgagagaaacaa
acaaacatggcggcgcccatgttacaacgcgaggtactgatgaaaacaaacatagcagcc
cccaagggttggcgctgtcggctgatgtaaatatacgccgcggcacctttggaaccccgc
cgggtgcggataaaaatggacatgacggcgcccacggagctgcgctgcctgacgatgtaa
ataaacatggcggcgcccacggatccgcgctgtctgccgacgcatatgaatgcagtggcg
gccgcggcgctacagctatagtgactgttaaaacacccaaattttcaggcaaagctgatt
gggaagcttttcatgctcaatttgaattgctggctcgagctggaggctggtcagaggacc
gcaaagctcttgaattggctatgtgcctaactgacgatgccctgtcctgcttgttacttc
taagccctgaacacagacatgactataatgcacttgtcggtgctctgaaacgacgttttg
gccaatttgaacagtcaggcctcctgcgttctgaactgaataatagacgcaggcttcctg
gagagcagctgagagttttagcaaacgacattgagaatctgactcgacgtgcatatgccc
acatgcctccctctgttcaaggggagcttgcaagagaccagttcgtccaggccctggccc
ctgtggagctccgcagacaaactcaactggcccacccacataccctacaggatgctttgg
aaatggctttggagagagaaattgtttgtggaacccctaaattggaagagagtcatcaca
atattgttccagtaaggtctgctgatgtgggggaggggttaagtgaaagaccagcctggg
tctcagagataactgagttaattagatctgtgacacttcaagccgagcaacgtcctcgca
cgagaccaagggtttgttggggttgtggtcagactggacatttagtcagacagtgtccta
atgtagcggggaaccagggaaacggcctggggtccgcatgagcggggatgtgcggaccct
caactctcatcccgaccatgagacttttccatcaggggtcaaaggagtggggcaaacgaa
gagaaaacatgttttgttgggggaggggaaatatgggcccaaagagtctgtagttgtggt
gggtcgaacatgtgttagtgatttttgtcatgtaccaattttagtagaaggagttccatg
tgtggcattggtggatacaggctctactgtaacggtcttgagaccagatttggtaccaac
caatgccagactggatcccaccactgttctgttacgcacagtgacaggggaacttgcacc
aatgaagggtaaaggggaggtggagctcactgtcggagggaagacattacaacattcagt
gtgggtggctactgtccaggacccctgtattctcggtctagacttcctaagaagtgcagg
ctgtaagttagacttgaaaaatggtatgctttgtttcgaagggggtcctgaggttgtcat
gtccactggaaatgacagggatatgtcttttacaggccttctagaggcaaaatcttctca
tgggaagcctaatgggggggaacatataccacacttgcaaaaccacaacaaagctgacaa
cagtcctcaaggggtaaagaactctcctacttccttagcccttgctccgcctgtggtcta
tcccagggtggccccacaattccatgacatgcaagggcagggaaccagcactctgatttc
ccctcttggggaggagacagggttgggggatttgagggagttatggtgtaagaattgtga
gggcttggatgagtgtcagcagaagcagttttgggatttgctgtttaaattcaaacactg
ttttgcatttagggagggagatgtggggcaaacacacctagtacaacatgaaatagagac
tggagatgccacacctgttaggctgcggccacggaggctcccctttgcacgacaggatgc
tgctgataaggccttgacagaaatggcacaagcagggataattgagccctccgagagtgc
atgggctgcaccggtagtcttagtgcctaagaaggggggccagtggagattttgtgttga
ctacagacgccttaatgaagtgaccagaaaggactcctaccccattccccgtgtcgacga
atcactggacctggtggtggggtcctcatggttcacttccttggaccttcgttctggcta
ttggcaggtaccgcttgcgcctgatgcaaggcctaaaacagcattttgcaccagtcgagg
gctgtggcagttccgggtgctctgtttcggtctctgcaatgcacctgccacgtttgcaag
gttaatggacaaggtgttgtcgggtattccaaggtctgagtgtctggtgtacctagatga
catactggttcatggtagctcttttcaaacctcactggaatccctcagtcatgtgctggt
tcgtgtgagtgagtctggcttgaagctgcacccagaaaaatgtaaattctttaggaagga
ggtgacatttctagggcacaaattgggaggacagggaattggcacagtggaagagaaggt
gcaggctgtgagcaactggcctgctcccacaacagcacagcagcttaaaagttttcttgg
cttagcgtcatattacaggaggtttgtggagggttttgccagcattgcagacccactttt
ccgtctgctgaagaaggataaatcctttaggtggacggaggagtgtcaggattcttttgc
tgccctgaaactgtctctggttacagccccaatcttggccccccctgatccggcacttcc
tttcattttagacacagatgccagcaatgtgggtatgggggcagttctctctcaggtggg
ggctagtggggagagagtcattgcctactatagcaaagcattcagtaaggctgaacgcag
gtactgcgttaccaggcgggaactcgttgcaatgctttttgctgtgcgacattttaagta
ttacctgtgtgggttacatttcacagtacgcactgaccattctgctctccagtggcttat
gtcatttaaagagccagaaggccaactggcacgctggattgaagaacttcaggcgtacaa
catgaaggtagttcaccgtacagggttgagccatgcaaacgcagatgctctgtctcgccg
gccgtgtgcgatagctgggtgtcgctactgcgacaagaaggaagccagggaccgagagct
ggggaatgttgatgcaggggagaattctgctgattgtaagtgtggggatacactggtgtg
tgcagcaatggaggttgtgggcatagaggactggaagcggctgcaagagcaagatgtaga
cctgcagccagtaattcagtgggttcaagcccaacaacgacctccgtgggaggaagtggc
tattatgtcactgtcaacaaaaactttatgggccaaatttaagggcttgcgtctgcggga
tggtgtgttggagagagggtggaaagaccccaccactggagaggaaaggtggcaggtggt
ggtaccaaaagtgttgcgtgagggggttattggggcttctcatggtacagtggggtctgg
acactttggtgtttcaaaaacacttaatcgagtgaggcaatgtttttactgggggcgggt
aaggagagatgtagaggatttttgtcggcgttgtgatgcttgcactgcccgtaagggtcc
ccctggtcggtccattgctcctcttcagcagttccctgtaggagggccaatggagagggt
gggggtagatgtaatgggcccattcccacgctcagagaggggtaacaggtttgtgttgac
gtctatggattattttacaaaatggccagaggcgtacgcactgcctgaccaagaagctga
gacagtggtagatgcattagtggatgggatgtttagccgttttggggtccctgagtccat
ccacagtgatcagggccggaactttgagtcacgtgtatttgcagttatgtgtgaaaaact
ggggatccacaagacaaggactacccctttacacccacaaagtgacggtcttgtcgagag
atttaataggactctggcagaacaattagccattgtaactgaaaccaatcagcaagattg
ggacaggcacttgccttttattttaatggcataccgatcagctgtgcaagactcaacttt
atgcactcccgcccttttaatgttgggcagagaaatcagaacgcccggggaaatggctta
tggaaggcctcctgatgcacctgctgtgccaccgggccctgagtatgcaagtaggcttca
ggcctctttggaaaccgctcatagttttgcaaggcaacacttgctgaaagcggggatccg
acagaagcggaattatgacttgaaaacgaaagggcgacacttcacagcgggagagagggt
gtgggtgtacagcccacagaggaagaagggcaggtgccctaaacttgatgcacagtgggt
ggggccttgcattgtactggagagaattggggaagttgtttaccgtgttcagatgccacc
aagaggcaggaaagtagcggtgcacagggatagactggctccgtacagagggtgtgcttc
agcagatacagtgctggcctctcctacagttatgcctgttctggagaatgaggcgggaca
cgggttgggtagttctaatactatagatgtcctccgtgaaactacaccagttcctgagct
acaaagttcacattctggtggccctgttgcagataggggctcacctcggtctcagagagt
caagaggccaccaagacgtctccaggactatgtttgttccctcgaggtcgaggaactttg
tgaggagggggcagtgtagcatgctagaaaaggtttaaatacagttcctggttgttgtag
tttggcgtgtatttatgttgggtaatgtagggctttaaggggctggattacgggaaaaag
gagtctgcgcacttgagagggagggggcgggttttcgagagattgacaggtatctggggt
ttttctttggttcacaagagagagagttgttttatgtgaagagctaaaaggattactctg
tctgcaacgtgcaaaagttcaataaaagacaagttttgactgctaaacgcttcctgacct
tcttcagtctgctac
>ltr-1_family-121_s_0#CLASSI/LTR
tgtgatggccagtgtggtggccacacattgagagtgaggcatgcacgcacacatacaaca
caacacaacatatacacacacacacacacacacacacgttatacatattcatttaagatt
atttattggtcacaatttcagttattgtgtttatacatttcgtttcattcatatctgatt
taaataagacgcatacactttcagtttctcattacctttctttattattcacagtacatt
tattactattttgggtgcacacaaaatcagttatctgtactgtatgttttgttaatttag
ttttcttttgagtttaagttaccgtgctgcagtgccgacgaggaacagagtttccgggtg
tggtccgcccaagtaaaggtccgacgtgccgcaagaggccgtcttttggttccgcctgcc
gataccattggcttaatggcttggagggagagctcatgtttagtttaggttcaataatga
tttgcaatgtttgtttattcagatttatatttagttttgccttatttataatttatttaa
cttatatttagatttgtatttagatgtttggcttagtttattgtatttgtaaattgtatg
tttttgtctcccccttcttgtttaatgtggactagtccctgtgctataaatgtggtctgt
cttgtcatttcatggagttctgtttttggtttagacatgatttgtttggtttgaactcag
tttgttttccttgtttagtttattgttctttcaattgatttaattatttaattaatttat
ttttgaactttttgtgaacctttttgactttattaaaaataattatttttgaaaatcttc
ttttttgtatgccccttactgtacgtgctggctcggtccctcac
>ltr-1_family-124#CLASSI/LTR
gtcaccgtaccttgtgttctcactctctccagttctatgttacagattaccttcagtcac
ctgcttttctagtattcacaggtcatcggagtaattcgctccacctgtttctcatccctt
tgttcctatttatagcacgtcatttcccttcatgtttgtcagtctgttgtcgttggtgtg
tgtgtataacggtctgttactcaccccatatttgtgtccagggctgccagtgaacgagtc
tcccgttgtttctggactgtttttccacggcactcccccggcactcacccgattgggttt
tttgttcctttgcaaagactttctccttaataaacactttgtgttctgcacttgagttca
ctccttcttctacccgtgacaggaacagactgaccaaagcatggactcagcagaggatgt
cgacattcgccgagcgctcgcccaacagggcgcattactgggtcgacaacaagaggagat
cgctgcctcccaccaagcttttgcggaggtgtcccaacagctggtcgcgctcgccgggcg
cctcgatcagctacagctcgctctcccgagccctccagcggcttccccggatcccccggc
gaaccccacgccggaagagaggataactactccacgacaggctgaaccccggcttaatcc
acccgccgcttactctggtgagcccgattcctgtcgatcgtttctttcccagtgctccct
cacattctcgctccagccatcttgttttcccacagagacttccaaggtggctttcacgat
aactctcctgatcggccgggccagagaatggggaacggctatgtgggacaacaaagatgc
gtgctgtaattccttcaaggccttctctgacgaactgaagaaggtattcgaccgctcccc
gctgcagaccgaagcggcgagggcgctaacggcgcttcaacaagcggagcgttcggtggc
ggattactccatcgagttccgtaccctggcggcgagcagcggttggaatgccaaagccca
atgggaccactttcttcacggcctggcagagtatatcaaggacgagatcttctcgctcga
gctgccatccactctcgacggactcgtcgatctcgccatccgggtcgacaaccgaatcac
tctcagagcgcgtcatcgcagaggcggagtcgaagagttttctcccaggaacaccggggc
gcttgatgtggtcatgccacagcagtcggggttctcggaggaggagccgatgcagatcgg
aagagcccgcttgtcggcgacggagcgtcgcttccgcatttccaaccgtctctgcctcta
ctgcggggaggcggggcatcaggtggcctcttgccctatcagagagcggcgtaagccagc
taagggcagtttgacggtgagcgccacgaatatacgtgcactgtctgggggccgggcgtc
tctccaagcctggatacatgttaagggttccattaaacaggtgtctgctttaatcgattc
aggagctgaaggggactttatggacttagacttagccaagcggctgggtgtttctatgat
cgtcctggataaccccatttcagccaaaacactttgcggctctcacctggctgatatcac
ccactgcaccattcccctcactcttacactttcaggcaatcacgtggagcagttacagtt
tctccttattcactctcccactgctccccttgttttgggtcacacatggctagttaagca
caatccacagattgattggactcttagctccgtatcctcttggagttcctattgtttgtc
tcattgtcttggctctgcttgttctcccctttcttctttttctatgttgcaggaggaagt
gaacctaactggcgtacctgtcgtttaccatgatctgagagctgtgttcagtaagtcccg
ggcttcatctctccctccgcaccgcccgtacgactgtgctattgatctgttacctggcac
ttctccacctagggggcgtttatactctctgtctaaacctgagagggaggccatggagaa
gtacatccatgattctctagcagcaggtattatacgtccttcttcctctccagctggggc
ggggtttttttttgtggagaagaaggatggttccttgcgtccctgcatagattatcgggg
gttgaatgacatcactgtaaagaatcgttatcctttgccactgatgtcatcggccttcga
actcctgcagggagcaaccatcttcacaaaattagacctccgcaatgcctaccacctagt
tcggattaggcagggggacgaatggaagaccgcctttaacacccctactggtcattttga
atatctcgttatgccctttgggctctccaattcaccggcggttttccaagcactcgtcaa
tgacgtgctcagggacatggtaaatcgttttgtgttcgtttaccttgatgatattctgat
tttttcccagaatgaacgggaacatgtccagcacgtcaggcgggtgcttcagcggctgct
ggagaatcgtctcttcgccaaggtggagaagtgtgacttccatacacagtcggtttcgtt
cctggggtttgttctgtcgcccgagggagtgcgaatggatcctgccaaagtgaaagcagt
tgcagattggcccaccccagacagtcgcaaggcggtccagcgatttctggggtttgccaa
tttttacaggcggttcattcgcaattttagtcaggttgctctacctctgactaatcttac
ctccatccacaagcgatttgagtggtcaccccaggctcagacagccttttctgaattaaa
gagacgtttcatttctgcacctattttaagtaatccagacccatctcgtcagtttgtggt
ggaggtggatgcgtcagaagtaggtgtgggagctattttatcccaacggtcctcgtcgga
cggcagaatacacccctgcgctttcttttcccatcgattaacaccttcggaacgaaatta
cgacatcgggaacagggagttactggctgtcaggttggcattgggtgagtggcgtcactg
gctagaaggatcgggggttccttttgtggtctggaccgaccataaaaatctagaatacat
tagatcagccaaacgtctcaattctcgtcaggctcgttgggcactattctttggccggtt
tgattttcatatttcttatcgcccggggtctaagaatggaaaagccgacgccctatcacg
tctaggtgagggcgaggccagacccacccttccagttgctgtcctgccacctgaacgtgt
ggttgcaggtgtaacttggggggtagagtctgtggtccgtaaggctcttcgtacgatcgc
cacgcccaccaaatgtcccagtaatctgctatacgtgcctgagtcggtccggaccaaggt
tttacagtggggtcactcgtcgaagctagcctgccacccaggagcagatcgcaccacggg
gttaattaagcaacggttctggtggccatcgatggcgcgggacactcgtcggtttgtatt
ggcttgtccggtctgtgcagtagctaaaggctcgaatcgacccccagcagggcttctccg
gccactgcccgtcccttcgcgaccctggtcacacatagcgatggactttgtcactgggtt
acccccatccagtggcaattcagtagtcctcactgtggtggacagattctcgaaggcggc
acactttatacccctccccaaattaccttcagcgagggagacagcagccattgtcttgga
ccacgtcttccgtattcatggcctcccggttgacgtggtttcagacaggggtccccaatt
tgtgtcaaaattttgggcagaattctgccgacagctgggggcgaccgctagcctttcttc
agggtaccatccacagactaacggccaggccgagcgagctaatcaggaactggagagggt
cctgcgttgtgttgcgtccgaggaaccgtcgtcttggtcttccagattaaccatggtcga
atatgcgcataactccctcccggtctcgtctacgggtttgtctcccttccagtgctgttt
aggctaccaaccccctctattcccttctcaagaaccagatgccattgttccctctgccca
ggcattcattcagagatgtctccaaacatggaggcttgccaggaaagcccttatccggac
tggcgacagaaacaaggcatctgcggatcgccaccgttccgtaccccctctttacgtgtg
tggtcagaaagtctggttgtcctctaaggatattcctctcagacttccctcacgtaaatt
gggacctaaattcattggacctttcaccatcgtcaaggtcctcagtccagtgtcagttcg
actcaaattaagccctcagtttaaaaacattcacccggttttccatgtgtctaaaataaa
gcccgtttttcgctcccccctacagcctttaacctctgctcctccacctcccagactagt
tgagggtacacttacttacacagtgcgccgcctgctggacgtgaggaggaggggcagagg
gtatcaatatctggtagactggaaggggtatggcccggaggagaggtgttggatcccagc
tcgggacattctggaccgctctctcattgatcagtttcatcagacccatggtgagtcttc
agggaacgccagggggcgttcttgagggagagggtactgtcaccgtaccttgtgttctca
ctctctccagttctatgttacagattaccttcagtcacctgcttttctagtattcacagg
tcatcggagtaattcgctccacctgtttctcatccctttgttcctatttatagcacgtca
tttcccttcatgtttgtcagtctgttgtcgttggtgtgtgtgtataacggtctgttactc
accccatatttgtgtccagggctgccagtgaacgagtctcccgttgtttctggactgttt
ttccacggcactcccccggcactcacccgattgggtttttttgttcttttgcaaagactt
tctccttaataaacactttgtgttctgcacttgagttcactccttcttctacccgtgac
>ltr-1_family-125#CLASSI/LTR
tgtcacgactgtcagtgaccacctgagggcgctgtagttcaatggacactgagtgaaact
acagcgcccaaaaagactacatttccatacattctttcgcgcacacacccggtctgtcat
ctacactgatttacaaccacagctgtctccattctccttgattacctggactatatattc
agtcattcaaccactgtttgtcatcgcgtcgtttgtctttcttgtaaccagtaagtctgt
ttttcctagttgttgttcctgatcttgccttgtatcttgctttagtctagttcatgttta
tctgtcttagtttcttgttttgttgtttatttgttactttgcactttgatattttggatt
tttgttcactgtttttgcactttaatatattaaaatctgcacttgaatccgctatctttt
gttcccgtttttgttattgttttgatcacgcctaacgtgac
>ltr-1_family-127#CLASSI/LTR
tgttagagaggcgggacttgacgtacctgtctatcatcctcatgacgcagcacaaagcag
agctatgcagagaagcgcccgcagctatggggaatggcctcatcctatgtgcctttgtgt
gttattgtgtgcgtctataacgaactgaccacacacacacacgcctatacacacacctct
tcagtgttcaataaaccagtttgattgaccttaactgcctgatccactcctgtgttctga
tcgacaccccaagggcaaggctagagaaattagaacctcctcagaatacaatcctaacct
aacaacccaacaa
>ltr-1_family-128#CLASSI/LTR
cacacgcctatacacacacctcttcagtgttcaataaaccagtttgattgaccttaactg
cctgatccactcctgtgttctgatcgacaccccaagggcaaggctagagaaattagaacc
tcctcagaatacaatcctaacctaacaacccaacaaattggtccttcgagccggagctca
gccattgtctcctggataaagaggatcaacggtggtaatatgcagtttgaaggggtgaat
gcagatggcgccagaggagccagacctaagcgtcatgtttatccacctgcctatttagag
gactatgacttcacacccttacgtcataaacaggtcagtcagtcattaatgccttattct
acagaacaattatggagatatggtccttcagatgctgcacaaatttcccctgccctgtct
gaccgtgccagcagtcctgtgagtcagtattcattacatgtggtggatgagtggccaccc
gctgctgttaataaagagtattcctatgacagacaacggatgggagcacctttacagtct
ggagttaatatacctactgttccgtctgctgtatcttcaccatttcacaggccctgggaa
gaaacagagtatcagttatcaccacaaacttgcttaagcccctcacataggcctgctcag
actaagcaccacttggagtctcttccaatgccatcttcccatgcactaaataccagtcag
tcatttcagttgcataatactgtcgctgctccattaagttcagatctgatttttcataga
gaaggtgataactcagtacttacctgaaggcaggctgtggagcaaagaggttattctgct
atgcctagccacccagtgaaagagccacagactgaacatgtactcgtagattttctgggt
aagatgcttaaccagcttcacttgatgagggacgaaatacagaccggaatgggagctaaa
cgaggcgtcccagagtcatttaagactcctgctcaccatgatacttcttctgctcactat
caagttgaatctgtccatagaaattcatgccaattggctcctccccccacggattccaga
gcccccactcatgagcacaactggcattctgagcgaacattcaaaccttataacgttgct
gatatgcctcaaccttaccacagtgatgagccaaggagacctaaaaatcagacatctttg
ttcagagcatccactctgcatcctgatgagagggaaagcacttatcgtggtcccgcccca
aacattccagacttcgttacaggggatcctagtgagttcaccagactaaagattgctctt
gagaacctgttaccgcctgatactactgaactgttccgttatcagatattgctggatcat
ctaagattagatgaagcccgcctggtagctgactcctaccttaactcaccgttcccttat
agtgacacaatggcagcattgactgagaggtttgggcaaccttacaagttagccctacgt
cggatagctagagtgatggatgcgcctgacattcgacgaggcgataccgcagcctttgat
aagtttgccttacaaattagatcccttgttggtatgttggagactttaggccatgatggt
caggctgaattgagatgtgggtcacatgtggaaagactgttatgcaaactacctcctgaa
atgagatctgagttcaggagacacatgtttcgtcgacctggtgcagtgtataacctcctt
gatttctctgaatggctgcaatatgaggcctggtgtcagagcagtgagagttatgttgta
gaacgcaggcgcagggtggagcagaggactgagaaaggaagagtaataaaccttcctggg
cggtcagctacaatactccatggagccgaggagggccctcctaaactacctaatgtaccc
agcatagtccccccagccagctcaggtatcctccaaacacaaatcaaagctttctgccca
tactgtgacaaaacagaccattacctcagtcaatgccctacattcaagtcctttaacaaa
cagcagatcgcagaatggattcaaacaaatcaccgctgctggcgctgtgggaggacacac
caggcagcaaagtgcaccctaaaaaagccatgcagtatttgtaaaggtaggcacctacag
atccttcatgaagttaacttcaaaccagcgactgaaggatcgtgtttggttaattcagca
acagagactctgtatctggataaacctacaggatgtaggaaggttctccttaaggtagtc
agagttttgcttcgccacaaagaccaaactctagatacctacgctgtccttgatgatgga
tcggagaggacaattctcctgtcccctgctgccacaaaacttggtatccatggtccggtg
gaaagcttagccctatgcactattcgtcaggatgtgcaagctgtcactggtgctgcagtc
tctttccagatttctccagttacccagccacagaaagtatacagaatctcagctgctttt
actgctgaacgtctaggactagcagatcattcgtaccctttgagcatcctggagaagtat
cagcatctaaagaacgttcccctgcagccctttgagggagcacacccattgctgttattt
ggagcagacaatactcacctcatcactcccatatcacctgtccgcctgggcccctctggt
ggaccagcagcaatacagaccaggctgggatggacgttacagggacccataagacactta
aaagaccagttgtcatcacaacagtgcctcttcttgtccctgacccctgctgagcgacag
gtgaggaaggatgttgaaaggctctggcagattgatgttatgccttatcgttgtgagaag
caggtgacacgttcaaaagaagatcgagaggctattcatctcttggagactaagactact
cgggttgaggttaatggcattctccgctatgcaacacctctattgcgcagaaaagatttc
cctctcttttgtgccccccaagatgctgtgatgcctaatctcaggggaatagagcggcgg
cttactcggtctccagagagggcagaggtttataagtcagagataaagaagttggagctg
gctggggctgccatcaagctgcagaatgaggagaaggaaagcactagagaaaaatggtat
attccccctcacatgatcactcacaatgagaaaaatcgccttgtattcaactgttccttc
gaatatgagggactgaacctgaatgactccttgcttcctggtccagtcttaagtccctct
ctcctgggtgtcctcttgcgatttagagaacattgtgtagccatcagcggggatatacgt
ggcatgtttcatcaggtcctgctactgcctgaggacaggccactcctgcgcttcttgtgg
cgtgacctgcgatgggaggaaccgccagacacatatgagtggcaagttcttcctttcggg
acgacatgtagcccctgctgtgaccttcgccctacagcaacatgtggcattgcacagtac
ccctgatgaggatgtaagattctcagtaaacaagtgtttctacgtggacaactgtctaca
aagcctaccctctgcacaggaagcacgacagttagtggacaagttacgggctctcctatc
ctccggtggtttcgacatccgacagtgggcaagtaataaaggggaagttatcagtcacct
accccctgaggccaggtccactaagctggagttatggctttctcaagacaaagctgaacc
acgtgagtcaacattaggcctgagttggcactgtaaatcagacaatctgggctttaaaca
ccgacctatcacatataatgccctgacaatgcgtaacatttactgggtgctggcgagtca
gtacgacccccttggagttatccttccatatactactagggctaaggtgatagtgcagca
gctctgggtcaagcacagggactgggatgatcctcaacttcctggtgaacttcaacagga
atggatgaaatgggaagaagaactaaaatatctacctgaggtgacactacctagatgcta
ttacccctactacatggatcactcagatgtgcgacgagaaattcatatctttagtgacgc
ttctgagaaggcatatggagctgttgcttacctgctcacagaagatcatcagggagaact
tcatctagccttccttctagcccgatcacgagtagctccacgaaagcagcagtccattct
gaggcttgagctttgtgctgctttgataggtgcacagttagcaaagttgcttgtaaatga
gctcactgtgaagttggacaaatttacttactggactgattccactattgtcctccactg
gctatgttcagaatcctgtaggtacaaggtctttgtgggtaccagggtggcggagattca
ggagttgacggactgtgcagaatggagatatgtcaattcggaagaaaatcctgccgacga
cctgactcgaggcaagaacctgcaagaccttattggacccaacagatggcataatggtcc
aaagtttttaatgcagcctcaagaaaagtggccttctcaccccaactcccaattttcgga
tgctgtggatgaaactgaacttaagagaggaacattttgtggaattactattacttcccc
aacgactttagatggaaagcaatgcagaagctggaatgagctggtggaggcaattgcaca
ggagttgcacggggcggctgcccttgataattccctcacagctgatgcttacaaagatgc
agagactgtggctttgagagggatacagatggactgttttcctgaggatttttagctgct
ataagctaataaaccagttcgctctaacagtcggctattatgtctttccccagagtttga
ctcagaaacccaacttatacgagtgggaggacgtctgagacgagtagaagtccttgaccc
agccactattcctcccatagtacttgaccctcatcatccatacacccaactgtttatcaa
agactatgatgctcgactccttcacccgggacgagagcgagtgtttgctgaactccgcag
aagagtgtggattctgaggggtagggaggcagtcaagaagtaccaaaggacatgccttga
ttgttgtaaatggaggtcaaagccagctacacagcagatggtcgatctacccccgccaag
actcggattgtttaagccagcattctattcagcaggcatggattgttttggcccattgat
ggtgacattaggtcgaaggacagaaaaaaggtggggcctcctgttcaagtgtctcaccac
ccgtgctgtgcacatagaagtgctaacctctatgaccagtgatgcctttctaatggcatt
gagaaggttcattggccgacgtggccagcctgcagaactatactctgaccaaggcacaaa
ctttcgaggtggcgaaacagaactcagagaaaccttcagcaccctaggttcagacctaca
gcatttgttagccaaacagaggatcaatttccacttcaatcctcctgcgtctccccactt
tggtggtgtatgggagagggagatttgttcaataaaaatggctctccgcacagctctggg
ctcagagactgtgtccgaagaagttctccagactgttttgattgaagtagaagccatctt
gaattctaaacctttaggttatgtttcagcagatctggctgacctggacccagtcactcc
caattgcctgctgatggggcggccagatggttccttaccccaagtagtatatcctgagtc
tgatctccttactaaacggagatggaggcattcccagatattggctgacagattctggac
tgctttcattagacattacttaccagctttgcagacaagaggacagtggcaaagatcaac
acctgacattgagcctggcacagtagctatgctagttgacccccagctgccgcgagccct
atggcaaattggaaaagtaactagagtatttccaggagcagatggacatgtcagaacagc
agagatccagataaaaaacaggacatatacacggccaatatcttgtctgattgtacttcc
ggaaatccctgaagaggaggatcatatggggagtaaagaaacacagcaaccaatttgagg
caaatttaacagagcaaatttacaaataaatttgggggcggcaatgttagagaggcggga
cttgacgtacctgtctatcatcctcatgacgcagcacaaagcagagctatgcagagaagc
gcccgcagctatggggaatggcctcatcctatgtgcctttgtgtgttattgtgtgcgtct
ataa
>ltr-1_family-129_s_0#CLASSI/LTR
tgtcaccgtaccttgtgttctcactctctcctccagttctatgttacagattaccttcag
ttacctgcttttctagtaattcacaggtcatcggagtaattcgctccacctgtttctcat
cccttttttcctatttatagcacgtcatttcccttcatgtttgtcagtctgttgtcgttg
gtgtgtgtgtataacggtctgttactcaccccatatttgtgtccagggctgccagtgaac
gagtctcccgttgtttctggactgtttttccacggcacttccccggcactcacccgattg
ggttttttgttcctttgcaaagactttctccttaataaacactttgtgttctgcacttga
gttcactccttcttctacccgtgac
>ltr-1_family-134_s_1#CLASSI/LTR
tgtcacggtttatggatctgtgtgttcctcctgtatgttatgtatcatgccttgtgtgtt
gtcatgtgtgagggtgtgtgtttgtttaccttttgtgttgacagcgtgctaggatcagct
gatgtcatcagctgacttatcatcctccagctgaacctcatttggctggctataaaattc
ctcctgtggtatgtgctggttatcagtccgttgttgtccttgtttgtccttgttcctgac
tgttgtctcccagtatcatccgctgtctgtttgatgtcatcgttgtggtcagtggctctc
ttttgtttgaactttcgtgtgtcctctgttcattaaaacactcgcatttggatcctcctt
gtcttgattcgtgacagaacggactgatcaaacatggatccagcgagtatctccggcctg
gctgaagttgttgcacacgctaccacacgcatgaacagacatgatgatcagatggtcacc
atcagtcgcgctgtccaggcgctggtcactcagatctctgatctcacaacacggttgcaa
cgtcttcatgctgtcggtcttcagcagcctgttgcagctaaccttagtccatctatgccg
gttcctgagcgaacagctggattttccgagcctcgccttccacctccagcgttctactcc
ggagagcctgagttttgtcgagcctttttagcgaagtgctcattgtacttttccctgcag
ccttcctcgttttccacggaggaatcgaaagtggcgtttgtcatcacgcttctcaccggg
agagcggcgcagtggggaactgctgtgtgggagaggaaactcccatgctgctcttcattt
gacaccttttcgacagagcttaaaaaggtattcgatcgaggtttggcgggcagagaggcg
gcacgggcgctaacagagttgcagcaggggcaacggagtgtcgctgactactccattgag
ttccgcaccctggcggccgagagcgaatggaacgcgcaggcgcagtgggacgtctttctc
catgggctggcagaccagataaaggataaaatattcaccctggatcttcctaaaaccctc
gacgaactcattgatctggccattcgtgtggattctcgtcttcagctcagggagagaaac
acgcgacgcacgcacgctctggtgagatcaccttttccggctgtcacggtagttccgggg
caggaggccacgcccctcgcggatcccgaaggcatgcagatgggccgctctaggctgtcg
ctggaggaaaagcgcagacgccgcagcaaggacctggtgtttcacagcggtggtgttgat
cacatcgcgattgagggtaaaagccagagcccgtcagtagaaaagagtttactgacgggt
ggagtatctttgaacaaatcttcccttgcagctactcttttgaatgttatgttggagtgg
tcatctggcaattttagtactcaagcaattattgactctggggcggagggaaattttatt
gactctgctttagtaaaaaaactcagacttcctgtgatttctctctcccaacctatatct
gttcatgctcttaatggttcttctcttccgtccattactcattcaactggtccaataaga
ctgatcacctctggtaaccactctgaaattattcatttttttttaacagaagctcctgtc
actccagtagtccttgggcatccttggctggtaatacacaatccacatattaactggaga
caggaatctgtaatatcttggagtgagagctgtcatgctacgtgtttgttgtctgcctgt
tcttctgtgtctcgttctgtttttcaggaagaacacatggatctgtcaaacgtgcccaag
gagtacctcgacctgaagagagtgttcagtaagtctcgagctgcttctctgcctccacat
cgtccctatgactgtgctatagagttattgccaggtacgtctccgcctaaaggcaaactt
tattcgctctctgttccagagagggaggccatggagaaatatatttctgattctctagca
gccaagatcatccgcccttcttcatcaccagcaggggcggggtttttttttgtgaaaaag
aaagatggctccctccgtccttgtatagactaccgagggctgaacgctatcacggtaaag
aatacatatcctttgccgctgatgtcttctgccttcgaacgtctgcagggggcatccttt
ttcacgaaattagacctccgcaatgcttaccatttggtccgcattcgagaaggcgatgaa
tggaagactgcctttaatacccccagggggcactttgaatattgtgttcttcctttcggt
ctgtccaacgcccctgcagtcttccaagcactcgtgaatgacgtgttgagagatatgcta
gatcagtttatttatgtttacctggatgacatactgatattttctcattctctccaggaa
cacgttcaacacgtcaggcgagtgcttcagaggctgctagagaatgggctttatgtcaag
gcggagaaatgcgtttttcatgcacagtctgttccttttctgggacatatcgtgtcagtc
gaggggatgcgcatggatccagagaaagttcaggctgtggtagattggccaaccccagat
tcccgcaaggccctgcagaggtttcttggttttgccaatttttaccggcgtttcattcgc
aacttcagccagctcgccgcacctctgactgccttaacctccctcaagactccgttcagg
tggtccaatgcagcgcaagttgcgtttgatcgtctgaaaagctgctttgtttcagcacct
attcttattgcccctgatccatcacggcagttcgtggtggaggttgacgcatcagaggtg
ggggtcggtgctatcctgtcccagcgctcttcctcggacggcaagatgcatccctgcgcg
tatttttctcatcgtctcaacaatgctgaacaaaattatgatattggtaatcgagagctg
ttggccgtcaagcttgcattggaagagtggcgtcattggctagagggttcgggggttccc
tttatcgtttggaccgatcataaaaatctggagtacatccaatccgccaaaagattgaac
tctaggcaggcgcggtgggctttatttttcggacgtttcgatttttccatctcgtaccga
ccaggttccaagaatgttaaacctgatgcactttctcgaatttttgatcactctgagcgc
gcatcatctcctgagaccatcgtgccacgcagactttttatctctgctgtcacctgggag
atcgagtcgagggtccgcatggccttagaaggggtaacgcctccgcctggatgcccaccg
agtcgtttatttgtgccagaggaattacggtctgacgtcatccgttggggtcactcttcc
aagttggcctgtcatccaggggtgagtcgtaccttgtatctaatcaaacaacgattctgg
tggccagttatggctcgtgacataaggaattttgtgttggcttgctcagtttgtgctgtt
tctaagacttccaatcgcccccccgctggacttcttcagccgctgtcagtgccatcgaga
ccctggtcccatattgcgctagatttcgttacgggtcttcccccctccaacgggaatacg
gtgattttgaccgtagtggaccggttttcgaaagccactcactttattcctctgcccaaa
ttaccatcagccagagagacagcggctgctgtcattgaccatgtctttcgtattcatggc
ctcccgacggatgtggtttctgacagggggcctcagttcatctctaaattttggagagag
ttttgtcatttaatgggggcgactgttagtctttcttctggtttccatcctcagagtaac
ggtcaaacggagagagccaaccaagatcttgaacgcatgttacgatgtttagtctctcag
aatccatcctcctggagccagcagctctcatgggttgagtacgcacataactcattacca
gtgtctgccacgggcctctctccatttgagtgtagtttagggtaccagccacctgctttt
cccagtctggaatccgaagtcgcggttccctctgcccacgcctttgtccagaggtgtcga
cgtacttggaatagggccagacagaccctccttcaagtaggtttgcgcaccaaggctaaa
gccgatcgccaccggtctaagcctcccgtttacgttgtcggtcaaaaagtgtggctttca
tctaaaaatattcctctccgcaccgtatgtaacaaacttgcacctaaattcattggcccg
ttttctgtcaccaagatcattagtccggtggcagtccgcctcaaacttcctccagcgtac
aggagaattcatcccgtttttcatgtctctaaattgaagcccgtttttcatacggccatt
aatccgcccactccggttccccccccgccgcgtctcgtagaaggggagacggtttattcg
gttaagcgcattctggactcgagacggaggggacgaggattccagtacttggtggactgg
gagggttacggtccagaggagaggagttgggttcctgcaagggacatattggatcattct
ctcatcgatgattacaatcgccaggtaaactcttctgggagcgccaagaggcgctcttag
gagagagggtactgtcacggtttatggatctgtgtgttcctcctgtatgttatgtatcat
gccttgtgtgttgtcatgtgtgagggtgtgtgtttgtttaccttttgtgttgacagcgtg
ctaggatcagctgatgtcatcagctgacttatcatcctccagctgaacctcatttggctg
gctataaaattcctcctgtggtatgtgctggttatcagtccgttgttgtccttgtttgtc
cttgttcctgactgttgtctcccagtatcatccgctgtctgtttgatgtcatcgctgtgg
tcagtggctctcttttgtttgaactttcgtgtgtcctctgttcattaaaacactcgcatt
tggatcctccttgtcttgattcgtgac
>ltr-1_family-137#CLASSI/LTR
tacctagagaacgacaatttattccttattgtggtgattctagtaaagacagtcagacca
ttgacgaatttattgaagaactggagcgtgtaattagagttagggggttgagtgacgagg
atccagtagattttatcttgtcacacttgaggggatcagccctagatgaggtaaaactct
gcatggggggggaggatgtaagccctcaggatctgtttacttacttgagggatgcatttc
gggaaaagcggactattccgcagcttttgcatgccttctatgctaaaatacagttagagg
gggaggatattagagagtattctcattctttgtcgacaatgttaaatgcagcaatcaggc
agtcaccaagtgctgtgcctgatacacagctagcgctgagagatcaatttgtggagggga
tcagggaccccatgctccggcgtgagttgcgtaaactagtgagggaccggccttgtgtaa
cgttgtttgaagtgagagaagaagccctcttgtggtgcgtggaagaacggccacgtggaa
caaatgttgcaaaaagttgttacttgcggggtcgtaatgctgaggagggtgttgaatgca
cccatggttcggccatggttgcatcatcgtcttctggtgatttaaatgcagttttgcatt
tgttgtgaaagtttttgcccaacagggaaaggcaatcagtgagttaactgacgcagtccg
tggtcttaccacccaaagagccactgttgggttttacaggccccagagagatagagttac
gcccagatgcactaaagatggtcagcctatttgtttaaagtgtgagggagtaggacattt
agcccgccagtgcacagcaccacgcaagtcggtaggccaggtagcgattcctgcagaaac
acacgtgacgggaaacgtcaaccttccattgtgcggagccgagcaatgagaggggtagct
catggctcagtcagtgatactctgaccaaagaacgattcttagagcgggcactgggtcca
tgccctgaagtggaaattactatagggggaatacctgtcaggtgtcttttagacatgggt
agtaatgtcagtacactcactgaaagtttttttagggaacacttgcatggggaggataga
gatatgcacagcacctccaagtggttacgcattaccgctgctaatatattgcctttgcca
tatttaggatatgtagagttggatatccaggtgatgggtgtaaccataccgggctgtgga
tttttgattgtccgagaccatcttgaggaagaatctgatctttcacctccaggtattctt
ggaatgaatattgcacagcgatgcagacagctaatcttagttgaatttgataatgcgcta
aatggagcattgaactcagattggcgtatgcattgagtaaagttcaggaagcgacgtctg
aagggtcgaaatccacggttcgaatagctggaaagttaaaaacgcatgtacctgcaggct
ctgttacaacagtacaagttcgagtacattaagagttgcctaagactaatggggtggtca
tatttgaactggggaagatgtcattgccggggggtttagttctgttgcctacgatagtgc
ctgctaagcgagtgtttcctgtacaggtcttaaatctgggttcttaggacctgtggctgc
cgccaaaggtgagggtgggggttttatctcaaggccgtcaggtggaaagtgatccctgca
gtgttgctttttaacgtatttctcaagaccatgaggtagtaatagttagcttgaggtcaa
tgacacagacacatggagacttacagggtcctttagataaggtgcgaatggggggaactc
cagagcaacaggctgaattgcaagcattgttgaaccagtatgccgatgtgtttgcagtag
gtgacgaagatctcgggtatactgatcgcgtaaagcatgacatcccggtaactgatgatg
tgcccgtctcccaaccctaccgacgtattccacctaaccagttcgaagaagttaaggagc
acatttctgctcaggaaaggagtcattcgggaaagttccagctcgtatgcgtcactagta
gtcttagtgaggaaggctgatggaagcctacggctatgtgtagactaccgtaagctgaat
cttaagacccggcgcgatgcgtttcccttgccaagaattgatgaaagcctggatgcattg
tgcaaggctcaagtgttttctaccattgacttggcaagtggctatcatcaggtggccgtt
catgaaaaggaccaacataagactgcctttgtcacaccatttggtttattcgagtattca
cggatgccctttggcctctgtaatgcaccagcaacgttccagagacttatgcaggctgta
atgggtgatttggtgttccaaatagttcttgtttatctggatgacttgctggtctattca
agcacgttcaaaactcatctggttaatttagaagtggtactccgccgcctgagggagtct
ggattaaaaataaaagtggaaaaatgccattttctacaaacagaggtgaggtttcttgga
caccagatatcagctcatggtgttggtcctgatcctgacaaggtcagtgcggtagagaag
tggccagtgccaaagacagcaaaggaactgcggtcttttttggggttctgtagttattat
cggcgatttattgcaggttttgctaaggtggccgggcctctgcatgatgtcgtgaatgaa
ttcactaaaaagggaagtggggttcagagttatcagtcctttcaggctgcttggatgtca
gaatgccaaaaagcctttgaacgtcttaagacagagttgacctgtgctccggtgctagga
tatgccgacttttcacttccattcgtattagagacagatgcaagtagctggggtttgggc
gctgtcttataccagtatcagggtgggaagaagaaggtaatagcttacgctagtaggagg
ctgagaggtgctgaacgcaatgatcgtaattacagtagtctgaagttggagcttttagcc
ttaaagtgggctgtagtggagaaatttaggggctatctgctgggttcctggtttatggtg
cttacagacaacaagccattatgccacctcaatacggctaggttggggcggtggaacaga
gatgggtagcccagttggctgtgttcaattttgaagttcgctaccgaccaggacggtgta
atacagcagcggatgctttgtccaggagagcagggttggaggaagaggaggagccatctg
aagatgccgaatttgatcactgtgtggccatctgcaatggggtactttgtggtaccactg
tagaaccagaccttggcacagctggaccagtcttgggaagccctctggaagaggaagttt
ggccaaattctgactttggaaacaccccaacattaccggggtatactagggaacagctct
gtcaatttcagtatgccgaccccttcctaaaacttgttaagcagttttggcgttgtcaaa
agaaaccttcctcccaagagagacgagggctaccccggtaagtgagatcattacttaagc
aatgggataaattcaaggaagatagaggactgttgtatcgagtggttgacgatgcttttc
tgggagagtgtcaacaactggttcttccttctttcttaattgaaccagtgctgcagagcg
ttcacgagcaaatggggcaccaagggattgaaagaacgctgagtttacttcgaccaaggt
gctactgggcaggaatgtatgaagccgtagagacatgggtgaagtactgtcaacgttgtg
tggttgctagaatgccacagcctaaaattcgaccatcttggacacctttcttggcttcta
gactattggaagtggtggctgttgattttactacactcgagccagcttctgatggtcggg
aaaacgttctagtgatcaccgatgtctttactaaattcagccaagcattcccaaccaggg
accaaaaagctgatactacagccaaagttcttctaaaggagtggtttcttaaatacgggg
ttccagagagactacactctgaccaggggagaaactttgagagtgcagttataggtgaac
tttgcaaattgtatggggttcggaaatcaaggaccaccccatatcatccgcaaggaaatc
cccagtgtgagcgatttaatcgcaccttgcatgacttgttacgctcgttgccacctgaga
agaaaaggagatggcctgagcatctgtcagagctggtatatgtttacaatgtaacaccac
actcttcaacaggatactccccattttatatgctgttcgggacacaaccacaccttccga
ttgatgtgttgttggggcgggagcctgacgaaggcacacaatcaagttggttgtcaatac
acagagaacgactccaagaagcccatctgagagcaaaggagtacgcaaagaagagagcgg
aggatcgagctgctagacatgagagcgatgtctattgccctgaagttgaagttggacaaa
aggtgtacttaagacacgccctatgggaagacataaaatccaggatgcatgggcaccgga
tgtttatatcgtgagagatgttcaaggaactacgcacgtagtagaacctgagggaggggg
agagcaaaagaggatacatctgtgtcaccttcgaccttgtccatcacagcttccagtacc
aaagccacgtagcaaggtacctccaatgaagaagagggtgggtcaatgtgatgaggagat
tcagttgccaccagatgttgagtgcgtagtggtggaagagacatggccagctttggagga
accgtcagcaatgttaatgaaagacattgaggagcgtagttcacaggtggaagatttaga
ggaatcaaggttgaatgaacttgaaaatgaggaaatccttgtgtctgagaattgtggtgt
tgatatcctacctccgaatcccagtccaatgacaactagtgaatatccagttcctgctcc
taggactcgttcacttccttcagtggagcagaaagtacctcctccagtgccgcgacgttc
tcaaagatcaactgccggtcaacataataatccttacaatttgcctaggtcagcttgcaa
tgcagtatcgtttagccctgacattctgtctcaggttttagcaggcatagtgatgtacac
atctgaaaaactgaaaggtgctgtagatacttagtaagaagtccccgaggacgttgactt
ggggcaggggagagtgtagccaagtgaaaaatagctggtaatgatgcctccctgcgcctg
caagatagttactttaacagttttatttagaggaaaaagaggaagtcctcgctgcagttt
tgagagcagctatttctcttcatgtttgactggtgatcggtgggattttgcatgctttcg
ggtgcagaaatattcacgtggtgagactgtgtaatctccagcaacgaagattgagcaggg
gagagcgagtacacgcgagtgcgcacgtgatcggaggctttgtggatcattcagagtgcg
gttcaacattcaacagagga
>ltr-1_family-138_s_1#CLASSI/LTR/GYPSY
tgtcagggttctgccactctggtctttgtaaattcttgttttggtggcagagctctgaca
ctacccatgtccggtcctgtttctgtctctgtgtgcgcgcgcgccgtcgtgggtgtacgc
agagtgtgcgcgcttctgcttgacgcggccgcgcgcgcgctctgcgtccctcagacgcgt
gcgctcttgtactcgtgtttgtgttttcgtctgtcagcagcgtggtgtttcattcccagc
gtctcagtcttgttggtttcggttttggtcggcgctgggatgaagcatgcacgctgcatg
tgtgagcgcacggtgagtgctttcattcatcgtgtgctcgtgtcttgcgtcttttgtcaa
agcacatggctcggtgtttacattgtggtcacgtgcttttgtcgtgtgcttcagtgttgt
gttatgtgagcgcatggcttgtattgtctctctgtgtcatgcgctctcccgtctattgtc
tagtcccaccctccttgttaacccatatttagttaattgtgttcacctgtgtttcaattt
acttttttgctttataatccccctcatgttttcagtcctttgtcagttcgtcgttgctag
tttcctgtcttgttgtgtccagccctgtcttgtcctgccagtcctgccagccctgtcaag
tttgtttttgcctttgtttgttttattcatgttttccccttcggggtagttttgttttgc
cttttatttttattttattattaataaatacccattgtttcgttgcacttgagtcctcgc
tccttttccccaccacgaccgtgacagtacgaactgaccaaaacagaggactcagcagaa
atatgggtatcttccttttcccatctcccacttctcgtccctctgcatgccagcagaagg
agcgtttaggcagactcctttcactccatcaaggggtatctacagtcaaggagtttgcct
accagtttgtctacgcagcagaggggcttgagtttaccaccacagcactgaaggaggctt
tcaatgctggactcaacagcccccttcaggcctgggagatggggatgctggggatactgt
cattctggcagtttgtgagctatttgtaccacagccagggagatggtggcctgcctcccc
ttggcccaccgcccatcccgctcacagactgccaaatccccagtcctccgatgacccacc
aacggagacggaggaggaagaacgggccctcctcacctgtcacccacctagaggtgactg
aacccactgcagcccatccagcaaccaccctggcggcagcatcatccctcgaggtgcccg
aaacagacactgcaacactttcagaggtagtggagtgcccagcagtgtctgaagaggtgg
ccagcttcccgccaccaaaaataaggaagcgtaggaggagaaagggctcctccaccatac
cggctccagccccagagcgccctccagtgtcggctccagcccctgagcgccctccagtgt
cggctccagccccagagcgccctccagtgtcggctccagccccagagcgccctccagtgt
cggctccagccccagagcgccctccagtgtcggctccagccccagagcgccctccagtgt
cggctccagccccagagcgccctccagtgtcggctccagccccagagcgccctccagtgt
cggctccagccccagagcgccctccagtgtcggctccagccccagagcgccctccagtgt
cggctccagccccagag
>ltr-1_family-138_s_0#CLASSI/LTR
tgtcagggttctgccactctggtcttgtaaattcttgttttggtggcagagctctgacac
tactcatgtctggtcctgtttctgtctctgtgtgcgcgcgcgccgtcgtgggtgtacgca
gagtgtgcgcgctcctgcttgacgcggccgcgcgcgcgctctgcgtccctcagacgcgtg
cgctcttgtactcgtgtttgtgttttcgtctgtcagcagcgtggtgtttcattcccagcg
tctcagtcttgttggtttcggttttggtcggcgctgggatgaagcatgcacgctgcgtgt
gtgagcgcacggtgagtgttttcattcatcgtgtgctcgtgtcttgcgtcttttgtcaaa
gcacgtggctcggtgtttacattgtggtcacgtgcttttgtcgtgtgcttcagtgttgtg
ttatgtgagcgcatggcttgtattgtctctctgtgtcatgcgctctcccgtctattgtct
agtcccaccctccttgttaacccattattagttaattgtgttcacctgtgtgtcaattta
ctttttgctttataatccccctcatgttttcagtcctttgccagttcgtcgtcgatattt
ccctgtcttgttgttccagtcctgtcttgtcctgccagcccagtcaagtttgtttgtgct
tttttttttattaatgttttccccctcggggtagttttttttggcttttgtttttatttt
attattaataaatatccattatttttctgcacttgagtcctcgctccttttttcccctca
ccgaccgtgac
>ltr-1_family-139#CLASSI/LTR
gtacgaactggccaaaaagaggactcagcggagtgaagacagccccttctccagccgcat
actgcagctcatcagtctgcagtcgctgcggcaacgtggcatgaaggtggaaagttttgc
ggctagattttgtgtggcagcagaggggctggggtttaatgaccaagccctggtgaacct
ccttaactatgccctcgacaagcccctcnatgcccggcagatgcngaaattgggagggct
gtcntaccgncagtttgtggagcatttggttcatcaggctgcttatggcgaacatcccaa
tcccagctctctgttgccctctgctctgcagctaaaggagagagtgatccttcaagagaa
gaggatcccttacaccaccaccagcgccgcctcccaacacatgtccagcccgcaagggct
gacccgcactcaaaagcggaggttaaagaggaagacctctgctgcagtgtcggctccagc
cccagagcgccctccagtgtcggctccagccccagagcgccctccagtgtcggctccagc
cccagagcgccctccagtgtcggctccagccccagagcgccctccagtgtcggctccagc
cccagagcgccctccagtgtcggctccagccccagagcgccctccagtgtcggctccagc
cccagagcgccctccagtgtcggctccagccccagagcgccctccagtgtcggctccagc
cccagagcgccctccagtgtcggctccagccccagagcgccctccagtgtcggctccagc
cccagagcgccctccagtgtcggctccagccccngagcgccctccagtgtcggctccagc
cccngagcgccctccagtgtcggctccagccccngagcgccctccagtgtcggctccagc
cccngagcgccctccagtgtcggctccagcccctgagcgccctccagccctgccgggctc
cagcccctgagcgccctccagtgtcggctccagccagacgtcgccctgccggcgccctcc
agtgtcggctccagcccctgagcgccctccagtgtcggctccagccccngagcgccctgc
ccagcgtcggctccagccccggcgccttgccctgccggcgccaccagacgtctccctgcc
ggctccagccctccctgccggcgccnnccagacgtcttgccctgccggccccagcccggc
tccttgccctgccggcgccanccagacgtcttgccctgccggccccagcccggcgccttg
ccctgccggccccagccnggcgccttgccctgccggcgccacccagacgtcttgccctgc
cggccccagcccggctccttgccctgccggcnccacccagacgtcttgccctgccggcnc
cacccngacgtcttgccctgccggcnccancccggctccttgccctgccggcgccnccca
gacgtctagccctgccggccccagcccggctccttgccctgccggcgccacccagacgtc
ttgccctgccggccccagcccggctccttgccctgccggcgccacccagacgtctcgccc
tgccggcgccacccagacgtctngccctgccggccccagcccggctccttgccctgccgg
cncctaccagacgtctcgccctgccggccccacccagacgtctgccctgccggccccgnc
ccggcttcttgccctgccggccccnnccagacgtcttgccctgccggccccagcccggct
ccttgccctgccggcnccacccagacgtcttcgccctgccggcnccacccagacgtctca
gccctgccggcccccagcccgccggctcccctcggcctccgccctgccggctncctacca
gacgtctccagccctgccggctcccagcccggctccttgcccngccggccccccacagac
ctccggtcttgtttcccctcatagacnctccctgggtcgtccctcctgcccctccctggt
gttcctttcctccaccctggacggaccctccggctccaccctggttccctgccggggctc
ccgacccgctggacccaccctggacagttcctccggtcccaccctggactgatcctccct
tgtcttgccctcccatccctcccttgtttgtcgtgttgggtctggcttggcttccctccc
tcccccccttcatgtcgtcttgcctgttcacctccctgtcttgtgtctgttgatgttgcc
tgttttgttgtcttgtagtgtttcttgtctgtcttgtaccttgttggatgttccctttag
ggacgccaggtggcgtcccttttgggggggggcta
>ltr-1_family-15_s_2#CLASSI/LTR
gttacccgcgttcaaatcctgctaattcagagaaacaagacaagaagagacggatcgatg
gcacatacaatttagtcaaaaaacttgctctatggatatggaaatgaaggagcgcacgtg
gcacgttatgacggacggagattcatctctaaactatcgtctttgagtgatctgaaatga
ctcgcgatcgtggattataaatagtggatgatatttctccggtggatttaaagctgtttt
acaggaaggaacgtgactgacacgtatgaaacgttgcataacagtaaggtaacggactct
gattcggctatatgatgactcaatgcatatttgaagaagctgaaatgcatacggttgatg
cagaaaagtattgcgtgtacttttaatcgtctgcaaacagtttgtgcattgattgaatgg
agatggctgaaggaagcgaaagtgaaactgcagctttcgaacacaagagggcgcctaaac
ctactgaaaaggctttagaggagaaattgcacagaattattggattgagaagagctaaat
tatctgctcttaccagtaatataaaaaccctagaaaggttgatgaatgatgatgaaaatc
tgcagaatgtgcacgatttaatgcaacttgactttgcacaattgttagcagagtttaatg
atttaaatgttcaagttcaagatcttttgtctgaagatgaaaggattgcagaccaacaaa
actggtttcagcctaaaatggactctgtgaatatttttaggaataaaacagaaaactgga
tagctgctgtagctgagaaaaatgagaaaaagacaatgtggaaatggaggatgatattat
gcctcatgacagtgcctcacaggtatctttgaacaaaaatgagcttaagcagcggtgtga
ttcagttacaagtggatctgtttgctcctctgtatcatctgcatatgcacaagaagaatc
aaaacgtgcagctttgctagcaagggcagcatcattaaagaaaaaacaacaacttgtaat
tgaagagatgcagataaaggcaaaaatggaggaacttgaaatagaaacagcgcttgcaga
aagtgatgccaaattaaaggttctgaaagaatatgagcattcagaggatggaaaaagtag
tgtgcggtcaaagaaaagaaaaggaatccaccataaacagcttgaactgaaaacagagca
gaaagaaagctcaccttctcattctactgtggcgaaggataaagcaaagtctgtctcaag
tccaaagatacatccagcaacagaactgaacatacaagtacctggacacagtgactatcc
acaagcagacaacagcattattcaagttatgcagaaacaaaatgacttgactgagttgtt
ggtgagacaacaaagacaaattcagcttcctagtaaagacatacaagtgtttagagggga
tccattaacctatagatcctttatcaggtcttttgagcataccattgaaaataaaacaga
caatgaaaaagacaagttgtattatcttgaacaatacactgcaggagagcctcaagagat
tgtcagaagctgtgaatatatgccgttaagcagaggttttaaagaagcaaagcgactgct
cgaaaggcattatggagacgagcttattatagcaagagcttttattgataaagttcaaaa
gtggcctcaaatcaagtctgatgatggcaaagccttgagtgcttatgctttattcctaat
tggatgtcgcaatacattggaagatggggagtccatggaggagatggacagtcccaccaa
tatgagagatgtaatttcaaaattaccatacaaaatgaaagaaaggtggcgatcagaagc
atatgacatcaaggaaagacaaggagtaagagctagatttactcatttggtggattttat
tgatcgtcaagcaaaagtggtcacagatcctttctttggagacatactggacactcgcaa
tgctgtaactgcaaaggtgaatcagaaggagaaatttcctgctactaggggaataaaaaa
gagcagctttgcaaccaacatatgcatggaggaaagacggcctcaagatacatcaagtaa
acttgccagtccagctaagatggtaagcgcttttgaaaagccatgtatgttttgctcaaa
aagtcacactcttgagtcatgcactgaaatcaaagagcagccacatagtatacgtgtgga
ctttttgaagtcaaaaggcttatgttttggatgcttaactcgaggtcatttgagtaagat
gtgcagaaagagaattgaatgtaaagaatgctctcaaaggcatccagacattttacatat
gaaggaagatcgcaaagtgacaaagcaggttgagacaccagacaaagagatctcatgtgc
ccagatctccctaagtcaccaatcatgcaactacacagagtctgggggagataactgtgt
gctgtcaatagtgccagttaaagtcaagtcaaataaaagtgacagatatgtggaaacata
tgctttcctcgatgctggaagtacagcaacattttgcacagaggagctgcgaaataaact
gaaactgaaaggaaagccaactcagattctattgagcactatgtgtcaagacaagccagg
tgaacagaagttagtgagcagttttatcctcaccgacctggaagtatgtgggctagacga
caccaagtatattgaactacctaaagtctttacacacagcaatattcctgttcaaaatga
gaacattcctaaacaggaagacattcaaaaatggccttacttaagtgaagtgaacatacc
ctgtattgatgcaaatgtggggcttctgattggtgcaaacaatccaaaggcaatggaacc
atggcacattataaacagccaacaagatggaccatacgctgttaaaactgcactaggttg
ggtagtaaatggcaccattaagaaaacaaacaatgcagaaaggtccaaactgccacatca
tacagttaatcgtctctcagtagtggaaatcgaaaaattgttgattcagcaatataactc
agactttccagaacgcctgtatgaggagaaagaggaaaagtcactggaggacaaaagatt
catgcagttaatgcaggaaaagactaaatttgagaatggacattactgtgtgaagctacc
cttgagagatgaaacagttgacatgccaaacaatcgatgtgttgctgaaatacgtgcagc
taacctaaaaagaaagcttcaaaagaactcagaattgcttgatgactacactacgttcat
gaagagcatagtagaaaaaggatatgctgtcagagttcccactgaacatcttaatctcaa
cgacaacaaggtgtggtacattccacaccatggggtgtatcacccgaagaaaaacaaaat
tcgtgtggtttttgattgtactgcttcctttcaaggtatgtctctgaacagccaattgct
tcaaggtccaaacctcacaaacacacttattggtgtactcaccagatttagagaagaacc
gatcgctgtgatggcagatgtggagtcaatgttctatcaggtgaaagttcctgaggaaga
cacagatctacttcgctttctttggtggccagatggcaatttgaatgcacctatagagga
atacagaatgacggtgcacttatttggtgccacctcatctcctagctgtgcctcctatgc
actgagaaagacagcagaggacagaaaacatgtagcatcgcaaaaggctgtggacacagt
tctgaacaatttctacgtggatgactgtttaaaatcagtgtccaatgagcaagaagcaat
caaccttgtcaaggaaattcaagatttgtgtctggaaggaggttttcgattgacgaagtg
ggtgagcaataataggaaagtattgttgtctatcccagaagatcaaagggccagtggagt
aaaagaccttgacttggatcaggactctttgcctatagagagagcactgggtatgcagtg
gtgcacagatgatgacaccttcacataccatatcaaagtccaagagaagccgtcgagtag
aagaggtatcctctcagtggttaattcaatctatgatcctcttggctttctggctccact
catactaccagttaagttacttttaagagatctgtgcaaacaaggatatggctgggatga
tgagattgacgacaagcgtgctgatcagtgggttaaatggctagaagatttaagtcagat
ctcaaatgtcaagttcaaaaggtgtctaaagccagagaagtttggcatcacagcagaagc
tcaactgcatcatttctctgatgccagtgagagtgcttatggcacagcaacttatctggt
tcttacaaatgaacaaaatcagaaatattgctcattgttgatggggaagtcaagagtaag
cccacttaaacaaatcacaattcctagactggaactgaccgccgcaaccatagcagtcaa
aatggacaagatactaagacaagaactacaaatgccactgcagccatctattttttggac
agacagcacaacggtgctgagttacattgaaaatgagagcgcccgcttcaaaacctttgt
agccaacaggatttcactaatacgggatgccaccactccgttacagtggaagtttgtcag
gtcagctcagaatccagcagatcaagctactagaggtattaaggcaaaggactttctaca
agcagaaacatggacaaagggcccaaactttttgttgaaatcagaagaagaatggccaca
aagaccagatcagattaatcaatatcaacaaaaagaccctgaaattaaaattgaaaccaa
agtcaacattcttaatgtcaatgaaaacgacatcctgtgcaggttaactgactactactc
gagctggtttcgtctgaaaagggcagtggcatggatgctaagactaaaagagacactcct
acagttatgtagggcaaggaaacagtttcaggcgtctattgaaacatctgagaaagaccc
agaaaaacaagcatcccttctacaaactgaaatgcaaaaattcaaatcaaaaataaagaa
aaggtcactgagtctggaagatttaaaacaagcagaaattcttcttattcagcacagtca
gaaacaacaattcctggaagaaattgaggctatcaaacaaaatgtgactattaagagaag
aagtcagctgtacaggcttgaccctgtgctccaggatgggatcctaagagtgggtggtag
acttaacaaagcagccatgccaaatgaatccaagcatcctgcaattctgtcaaaatactc
cagaatttcaacactcattttaagtgacattcatcaaagatacggacattgtggtcgaaa
ctacacattgtccattctcagacaaaaattctggattccccaagctaattcagccattcg
aaaattaatacataaatgctcagtttgtcgccggcttaatggaagagttggagaacagaa
aatggcaagtttgccagaggaccgtctgctacctgataaaccgccctttacaaacgtggg
tgttgattacttcggaccctttgaagtgaaacggggccggagtactgtaaaaaggtacgg
agtgttgttcacttgcttaacgattagagcagttcacattgaggtggctgatagtttgga
cactgactcttgcattaacgctttaaggcgttttataagtagaagaggacaagtcgctgt
catgcgctcagataacggcacaaattttgttggtgcagaaagagagttgcgagaagcact
gaaaaatctgaaccacatcacaatagaacaggccatgttgcagaaaaacattaaatggat
cttcaacagcccagctgcctcccatcagggaggagtttgggagcgtcagatccgtacagt
tagaaggatacttaatgctctcctaaaggaacaatctatcagcgatgacagtcttcatac
catcatgtgtgaggtggaaagcattataaacaacaggccaataactaccacatccgagga
tccaaatgaccttgagcctctgacacctaaccatttactactgttaaaaactcaacccaa
catgccaccaggcgtcttcaaaaaagaagaccagtatatgaaaagacgttggagacaagt
ccaatatcttgctgatttgttttggagcagatggactcatgagtatctgcccattcttca
agaacgcagtaaatggacaaaacttaaaaggaactttgagccaggcgatgtagtgctaat
tgtggacagttctgctccccgcaattcatggataatgggaaaagtagttcaaaccttgcc
tgactccagtggagctgtacgccgtgtgaagctacaaaccaaaacaagcattctagagag
acctgtaaacaaattgtgcttaattcaagaagcaatttaagaagaataggtgaaacaaag
acaatgtgaaaggactacatttacagaatgactgaatttctatgcttcttattgatgttt
aaatttgaatggctcttagaagttaaatatgtatatgataattgtttggtctcctgtcca
tacaattaggggccggatatataagagccataagttcattgttttatttatgttaaattg
ataataatgtaaaaagcaacttgaaaatattttactaaaagtaatttaatttttaatata
gagtatatgctgatgtcacttccggtaaggaagaagtagtgtcatgaagatggaagcaag
acagttttttgaccgtgtattatagttcagttaagttgttattaaacatgttcgaaatga
catcactggactgtcttatgttacccgcgttcaaatcctgctaattcagagaaacaagac
aagaagagacggatcgatggcac
>ltr-1_family-142_s_0#CLASSI/LTR
caggactcctggctgatcggctggttctatctgttctgtttgtattagccacatgttcct
ttgtttgtgctcctgattgtttctctccacctcctcgttctcataattttagttgatttg
cttcacctgtctttgcttattttctcctcattagctcccctatttattctcttggtttct
gctgttcagtgccagattgttgtttgcttctgaccctgcaacatcaactataggtaaact
taatgtttttagttaacctttttctgtttgactccaggactctctccctaccttcccagc
ctttctgtgtagtccctggcttgcccgaagtttttgctcttgtgctgcctgagtttttga
tgtcctggacactggcgtggttctgacaattacacctgcctctgtttctactggccagtc
tattttttgttcctggttatttccagtcattctcttcccccaactattccagcaaagtct
gcaagtattttttttgtcattttttgttgttcatttttttggactataatagttttttgt
tctttcttgatcaggctgagaggactgcttgctgaagagcatttttttcccatttgtcga
actgaggtttttgtgtatttttcccttgagactgagacattgcctttagaagattttttt
tttcaattttgcattctggcttatgaactgatctgttagaatttttgccttctacaataa
atcattgtcttcatctgcatttgggttttttctgtttactggccctgaca
>ltr-1_family-146_s_1#CLASSI/LTR
tgtcaccatcctgcagtttgtctccattcccctagaggtccccgtgtttcccctctgtat
ttgttcttcctcatgtgttcttgtttacttaatttagatcacctgtgacttgttccagcc
agtgtatttaagttgtcactttgtctgtgttcctcactcggtgtttgagtcatctctggt
gaacttgccttgcgtttcccttgatctcctgagctacgtctagtaagagtgttttatttt
ccttgttgctgactgcattaattatctgtttgttttctcccctcgtggagttttctttac
atgtttattatactgttagagtattttgtatacctcattctgagaagaacctaagttgtc
tgttttgctacctcatttttgagaagaacctaagttgatattttttttaataaatccttg
ttttctggattccctcttggagtgttttcgtttgggtccaacacaacttcctctgtggct
tagtggtatacacatcggtttccacaccagagacccgggttcaagacccggtcgtgacag
aaacaccgagtcagacatggacccagaggcactcagtaccaaagatctgttggcagtgat
tggcagtcatgaagcttcgttccagcgtcatgaagaggttctccgtcgtcaagaggaggt
gatgacaaaacactcagagctccttgctgatgtcacgtcgtccattcggcaactctttca
aagccttcctggggtttcttctcctgcttctcctgctgcaccacccctaagtaccaacag
tcctcccatagctccagtagctgctgcagagcccagacttccaccccccaagccattctc
aggagatcctagttcctgtcagggatttctcacccagtgctctctcacttttgagcttca
gccctcaagttttcccactgaccgctcaaagatcgcttatattatcacccttctgactga
caaggcattgtcttgggcctctgcggcatgggagtcccagcctagttattgccagtcata
cacagcctttgagaaggaattcaagaaggtgttcaatcacccagttagtggacaggaggc
ttccaaacgtctccttactctccgtcaaggtcctcgcagcgctgcagacttcgccattga
atttcgaactattgcagcaggtagtggatggaatgacgaggccttaagagtctgctttct
gggcggattagctgaatccattcaagatgagatggccacccgggaaccagccaaagacct
agaatcccttattgatatggccattcgccttgatattcgcttgagagaacggagaatgac
tcgaggcagagcatcccagtcccaaactcctgttcacaaacctgcatctccagttcatgc
tccaccagtcagacttcccccagtcaatgaacaagctcccgagcctccagaagatatgca
gctaggtcgttccagactctctcccagtgaaagggacagacggatgagggagcgacgatg
cctttactgtggtatgtctggtcattttcgatccacttgtccagaactatcgggaaacga
gggtccccaccgagttacaggaggactgtgatggggaaaataagagttcctcctgccaac
accgttctagctctcaaagctattttgtcctgggagagtcatcagttcccagtccaggca
atgatcgattcaggggccgcaggtaatttcatagatctctccttggccaagaaacttaag
attcctacccaccttctccctcatccccagtcagtaactgctttggatggtagacccctt
gaacccggcaaagtaactgaggccactcagtccctgaagcttaccattgctaaacatcag
caggaggagactttctaccttattgactctcccgagtatccggtcattctaggtcatccc
tggttgcacagacataatccccatatcaactggtctactggttccattctagattggagt
ccttcatgtcacttcacctgttttacccagagcctctctgcccctcatcccgagcctcaa
gattctgtagatctgtctcaagttcccgctgtctatcataagtttagggcagtattcagt
aagtctcgagccacctctttgccacctcaccgcccatacgactgtgcaattgaccttctc
cccggttcctctcctcctagaggcagagtcttctccctatctccccctgaacaggctgct
atgaatgcttacatccaagagtccctggcaactggcatcatccgagcctccacttcccct
gctggtgctggcttcttctttgtggggaagaaggatggggggcttaggccttgtatcgat
taccgaggtcttaacaagataaccattcggaatcgatatcccctgcctcttatggctact
gcctttgagctgctgcagggagcttccatttttaccaagctcgaccttcgcaatgcctac
catctggtgcggatacggcaaggagatgaatggaagactgcttttaacacccccacaggc
cactatgaatacctggtgatgcctttcggccttaccaatgcccctgccgtgttccaggca
cttatcaacgacgtcctccgagacatgttaaatatatttgtattcgtttatctggacgat
atacttatattttccaagtccatggaggagcacgagggccatgtcagcagggttctccaa
agactccttgaaaatcatctctttgtcaagccagaaaaatgtgagtttcatgtttccctg
actaagtttcttgggtacattgtcacccctggtcacctggagatggaccctagtaagatt
aaagctgttctcaactggcctattccaaccacagtaaaagaggtgcaacggtttgtgggc
tttgcaaacttttacaggaagtttatcaggaatttcagctcagttgtggctcccttgaca
gcactgacaaagggaggaggagtcaagattgaatggggccctaaagcagcggctgccttc
caggatctcaaggatcgattcacctcagctcccatactctctatccctaatccagacata
ccctttatggtagaggtggatgcctcagatgtgggtgtaggagccattttatcacagagg
aatgaggatggaaaactacacccctgtgctttcatgtcacgtcgcctgtctaatgccgag
cgcaactaccacgtgggggaccgagagctgcttgctgttaagttggccttggaagaatgg
cgccattggcttgagggcgctcgacatcctttccaggtacttacagaccataagaaccta
gaatatctccagcaggccaagcaactgaaccctcggcaggctcgatggtctctgtttttc
aacagatttcagttcatcctgacttatagacccggttccaagaaccttaagcctgatgcc
ttgtcccgagcctactctccagagacacatgaaaaacctgtttcttctattattcctagt
tcaaggattgttgcccccctcagatgggatctggaacaagtggtccgtaaggctcaaacc
aaagaacctgatccagggaatggaccgttgggggctctatatgtccctcgagcagtgcga
gctcaggtcttgcagtggggtcatgagtctgtattgacctgccacccaggtagttcccgt
actttagaattcctccgacgtcgcttttggtggccttccataaaggaagatgttaaaggt
tatgtggaggcctgccaagtatgttgtcagggaaaatcatcacaccagcgacctcaggga
ctgctccatcccttacctgttccccacaggccttggtcacacctttccctggatttcatt
acaggacttccactctcccagggcaacacggtcatattggttgtggtggaccgattttcc
aaggctgcccggttcattcctctgcccaagttgccatcggctaaagagactgctgagctc
ataataagccatgttttcagagtttttggcattccccaagacattgtttctgaccgaggt
ccacaatttctgtccagattctggggggctttttgcagactcttcggaaccactgccagc
ctatcatccgggttccatcctgagtctaatggtcagacagaacgagttaaccaagatttg
gaaaccactctacggtgcatggcagccaataaccccaccacttggtcatcttacataatg
tgggctgaatatgcccacaacaccctcaagtcctcagccaccggactttccccttttgaa
tgccaatttggttatacccctccattgtttcctgagaaagaggtccaggtgggagttccc
tcagcccagcactttgttcgacgctgtcgacgaacctggaggagagctagaagcgctctc
cttcgaacctccctgagataccaacatcaggctaatcgccgtcgtcgaaggcctcctact
ttccgggttggccagagagtctggttggccactaagaaccttccactccgggttgagtcg
agaaaattgtcccagaggttcatcgggccatttagaatagccaggaaagttaaccctgtt
tcttatcgtttgtatcttcctcgttcacttagaattaatcccacatttcatgtctcttta
ttaaaacctgtcttgtcttctccctttgccccccctcgcagaccccctccacctcccagg
atcattgacggccagccagcctacacggtccaccggatactggactccaggagggtccag
aactcacttcagtatctggttgactgggagggctacgggccagaggagcgctcctggatt
cctgccaaagacatcctggaccctagtttaatccgggagtttcatacccagaggccaggg
tgttctggtaggaacgtcaggagccgttcctaaaggagggggtcctgtcaccatcctgca
gtttgtctccattcccctagaggtccccgtgtttcccctctgtatttgttcttcctcatg
tgttcttgtttacttaatttagatcacctgtgacttgttccagccagtgtatttaagttg
tcactttgtctgtgttcctcactcggtgtttgagtcatctctggtgaacttgccttgcgt
ttcccttgatctcctgagctacgtctagtaagagtgttttattttccttgttgctgactg
cattaattatctgtttgttttctcccctcgtggagttttctttacatgtttattatactg
ttagagtattttgtatacctcattctgagaagaacctaagttgtctgttttgctacctca
tttttgagaagaacctaagttgatattttttttaataaatccttgttttctggattccct
cttggagtgttttcgtttgggtccaacacaacttcctctgtggcttagtggtatacacat
cggtttccacaccagagacccgggttcaagacccggtcgtgac
>ltr-1_family-146_s_0#CLASSI/LTR
tatttaaaaatgtcaccatcctgcactttgtctccattcccctagaggtccccgtgtttc
ccctctgtctttgttcttcctcatgtgttcttgtttacttaattttgatcacctgtgact
tgttccagccagtgtatttaagttgtcactttgtctgtgttcctcactcggtttttgagt
catctctggtgaacttgccttgcgtttcccttgatctcctgagctacgtctagtaagagt
gttttattttccttgttgctgactgcattattgtctgtttgttttctcccctcgtggagt
tttctttacatgtttattatactgttagaatattttgtatacctcattctgagaagaacc
taagttgtctgttttgctacctcatttttgagaagaatctaagttgacttttttttttaa
taaatccttgttttctggattccctcttggagtgttttcgtttgggtccaacacgacttc
ctctgtggcttagtggtatacacaccggtttccacaccagagacccgggttcaagacccg
atcgtgac
>ltr-1_family-148_s_1#CLASSI/LTR
tgttgtatattcgtggcattgttatttcactacagcacccagaatgcattgtgacgtgaa
ccggaaatgccggttgttgtagttgtcatcggatatagcgaagtaaaaacggagagcagt
aaaaacggtctgtgtgtcatcttattccttatgcaacgttattatccacacggatataat
aaagtggcgacgaggattgaagcactcgcgcgtgtgttatgacaacgcggaagtgaagca
gcgtgagtgacacgagagcgagagagaaaaaaaaaaagtacgagccggctgctttcacgt
cttctaaagggagaggaccgacagcgattcagataagtgactgaattgattgttgatgac
cgaaaacgggacaaaatggcaacagtttttggcaatatgtgtccgtttgatgaaagcagt
gaacagtggagttcttatacagaacgatttgagtactttgtggcagcaaattcaattgct
gatgataaattggtacccacctttttaagtgtgataggtccaaagacattcacactactg
cgtaacctcctacaaccagagaaaccgggggagaaaacgtatgagcaaatagtaaacact
ctcaaagctcatttctccccgaagccattagtaatagcagagagatttaggtttcaccga
cgaaatcagctagaaggagaaactgttacaatgtttgtggcagtgttaaaaaaattagct
gaacattgcgaatttggtgatacattaaatgacacactacgggacagattagtgtgtgga
cttcgctgtgagggaattcaaaaaaggctattaacagagagcaacttgacactacaaaga
gcgattgaactgagtgtggctatggaattggctgctaaagaagctcagcaactgagctca
aacagtaaagtgtataaaatggtcacggaaaaacaaacagaaatgaagggcccttgtttt
cgttgtggaaaaactggacatacacctgtcacgtgttggtttaaggacatggagtgccgc
agctgtaaaaagaaaggacacatagagcgtgcatgtagaaataaaacagaaaaagggaaa
atgcagcacaaaacaacatttagaagaaaacaaaagaaacaagtattcacagttgaccaa
gagaacaagaagaatacagacacatcagatgatgaattttctttgcatgtgctcaccgtg
gcagggggaaacaagtcatacaaggtcacagcgctggtggaaggacaaccagtgaagatg
gagattgacaccggtgctgcggtgtcgcttgtgtcagatgtggtataccgtgaaattctg
agccacctgccactaaaaccacccgatgtgacccttaaaacttacactggcgaatcagtg
accatgaaagggcttctccaggttaccgttgaactaaacaaacaaataaaaaagctgcca
ttgtatgtggtttcgggtgattacccctcactgatgggacgttcctggctggaacaactg
caggtgaactggcaggtctttcacatgatgacatctaatacattggatttagaggatgtt
cttcagaaaaacagtgacgttttcaaaaaggagttaggcagcatgcaggggatcaaagtg
aaattgaccgttgagccggaatgccagccaaaattcttaaaggcccgacctttgccatat
gcactcaaacccaaagtggaggcaagcttaactgaacttgtaaaagatggtgtcctggaa
ccagtcagtgtaagcaagtgggcaacacctattgttcccgttttaaagaaagacggtagc
ataagaatttgcggagattttaaagtcactgtgaacccagtgttgtcggtggaacaatac
cccttaccgctcataaatgacatctttgcaggactgactggaggacaaaaattcagtaaa
attgatctcaaccaggcatacctgcaaatgcatgttgaggagcagtccagagaactattg
accataaatacacacaagggcctatttcggtatcagcgcttaccatttggaatcacttcg
gctccgtccctgtttcagcgagcgatggaccagattctggcaggactcccgggagtagta
tgttacttagacgacattcttgtgactggtactgacgatgaatcacacctgcagcatctg
gacgctaccctaaaaagactgaaagagtacggattgagagtgcggaaggacaaatgtgaa
tttttccagtctgcagttgagtacctaggccatgtcattgatgcctctggcctgcatacg
tccccagcaaaggttaaggccatagtggatgctccgacacctaaaaatgtcacccaactg
cgttcattcctcggcttgcttaattattatggacgttttattccaaacatcgctactctg
ttgaaacccctgcacaaattgttgtgtcaggagaatagctggaggtggaccactgaatgt
caggagactttccaaagagcaaaggagaccatgctgaagtcagaagtcctcactcatttt
gatccttctctgccaattcagctggcctgcgacgcctccccatatggtgtgggagctgtc
ttgtcccacatcatgccgaacggtcaagagaaaccgatcgcatttgcttctagaagtctg
agcaaagccgaagcaaattatgctcaaattgaacgtgaagcattgagcattgtgtttgga
gtgcgcaagttttaccagtatattttcggaaggaagtttactctgctgaccgatcatcgc
ccactgactgcgatttttggtccttatcatggcatcccctctcttgctgctagtaggatg
caaagatgggctttgttattgtctgctcatacctatgacatcaagtaccggaagtcagaa
ttgcacagaaacgcagatggactgtccagattgcctctcgctgaccaagtaaaagaaaca
aaagtagctgaaattttctactttagccaagtggaaaggaccccaataacagctgcacaa
gtgcgcaagggcacacgtaatgatcctgtcttgtccaaggtcatggatatcgtcatgaca
ggaaaagatgagaaccatgacctagagctaaaaccatatcttactcgacgtcatgaactc
tcagtgcagacaggctgtttattgtggggaaggagagtgatcattccaccaacattgcgc
aaatcagtgttaaaacagctgcatgcgggacactgtggaatggtccgcatgaaggagatt
gccaggagttacttctggtggccaggagtggatcgagaaattgaagagaaggcaagaaca
tgtacgtcatgtcaaagcatacgcaacgtaccacaactggcaccgctgcacccctgggaa
tatccagagaaaccgtggcatcgcattcatgctgattttgcaggtccggtcgaggacaaa
atgctgctggtcgtcattgatgcacacagtaagtggcctgaagtagccataatgaaatct
acgtcagcagaaaagaccattgagaagttgggagaaattttcagtagatttggaccacca
gtgcagtttgtttcagacaatggacctcaatttatttcgcatgaaatgggcacatttcta
cttgcaaatggagtgcaacatatcaagtcatcaccctaccatcctgcaacaaatgggctt
gcggagaggttcgtgcagaccatgaaacatgctttaaaagcttcaattggacaaggcaca
ttgcatcaacgccttcataacttcttgctgtgctatcgcagtactccacacgcaactacc
aaagtgtcaccagcctacttgttgtttaatcgagagctcaggacaagctttgagctactt
aaaccagcaacactcaaagaaacggtcctacaacaacaagaaaatcaggtacagcgacgg
aaactgcgagccaaagacagatcctttttgataggctcatcggtgctggcccggaactat
ggcaccggtccaaaatgggttccagctactgtggaaacccagacgggtcccgtgtcctac
agggttaaaactgctggtaatcttctatggaggagacatactgatcagttactgagtgga
gccagtacattcactgaccttcctgaaggtaccgacgtctgtgattcagttggcagctca
ccagcttctgcgactgtcactacagagcctagcaagattacagattccccacctactaaa
gaactgtcacctcctgttgtttcgactgaaaatggggaccaagtaagccgccggtatcca
ataagagagcgacgtcaacctcagcgttttttggattatacttagttaggggctaccctt
acagtatttgagttggggcagaataatcccctaagggtaagccagggtttgaggtagtcc
accctcattcccagggatttagttgtgttaaattaccaaggacatttaagacatttaatc
aagaaacgttcaaataaataaatgtgtgtttacagaatgttataatggtaaactgaatgt
tatacattcattctgcatggtgctagttcaaaattaaaatgttgaccttcaaatttaagg
ggaaggaaatgttgtatattcgtggcattgttatttcactacagcacccagaatgcattg
tgacgtgaaccggaaatgccggttgttgtagttgtcatcggatatagcgaagtaaaaacg
gagagcagtaaaaacggtctgtgtgtcatcttattccttatgcaacgttattatccacac
ggatataat
>ltr-1_family-150_s_1#CLASSI/LTR
gtaacaggtgttatattatttttattaatttcactcaaaattctccttgttattcatcaa
ttatttttatttaattgtgtattttcaaagttgttctttatatatcttatatttcagagt
taatgaaatcatagttgtgtttgttttcaatgtgttggtgtattttggaaaattgcgcgt
ggcccctttaagtgtcgttttccggttccgcctgctctcactcagttcgcggcaaacgcg
attgaggagaggtgagttttactgaagctccggttaaaatataacatataagtgttgttt
atcataataacacatgtaatggtgttctaaattgcattacattgatgtttaaacatgtat
gagaggttgaatgtatatgaggcatgtattgtgggtaaagtttataagcatgaatgtgca
agctttgtagtgagaattatccctttcactaataggttggtgagctcctaaggaaggcac
atatactcagctttgccatttgtttgctttattcatacaggtatgtgtttacatatgtgt
ttatgcttctgttatgtttttgaatttatgtataatgtttcttttttttggtgtatgtta
aacacacttcaactttatttatgtgagttcgcggcaaacgcgattgaggagaggttggtg
agctcctaaggaaggcacatatactcagctttgccatttgtttgctttattcatacagaa
taaaagcctgttaattcccatatgactggttcctttcgcctaatcacaacacaacgcaga
gtaaagcgaggaccggtcacattggtgccgtgactttcaactgatgtgtcatcatggatt
ctgcttgatcaacgccagtttggtcgccggggtgtactgcatcgttggacatctgatttc
tgctggtatctgtgtcaaaagggaagaggttggacattaacccgtgcatacagaaaaaaa
aggaggctgaaagtttgaaattaatcttaccaaagacagtagaaaaaatataaaggacaa
aaaaaaaaaaaaaaaaaaaaaaaaaaaaaaaacaattacttgtgaattaattttacgtta
atgatctgactattttttttgttttatcaactgtttatttttggtgatcattattaatta
agatgtcacaagagggtgagaagacagatctttcagctagtaatgggtttgaattgggtt
ttgctagggggcgtatctttggtgaacttgaacataccccactaagaagagctgttaatt
ttggtagtcccaatttttgctctacccgtacttctgatagggtgcacaatactgaacagt
gtgtaaatgctgagtcacatgataataagtgcagtaacactgacctgagtaatttgatca
cacagctggctcaacaaataggtcagtcaatatctgatcagctgaaaaaaggtagcgaaa
agaatgaaactattgataatcaaccacagagcataagaacaagccaggttctcactgagt
caccgtctctcaatttaactggtatgaagctggttatgaagcctgatgttaaggcacccc
cctgcttcagaggggatggatctgacaaattgacagtacatgagtgggaagaactcatga
acgtttatctgagaaagaaaggcatccctctacctgaacaagctgatgaaattatgtcga
acttaacaggcagagccaaagatataataaagattactcttcgtagcaacccattattgc
agccacaaaaagacccaagagttgtcacagacatactaaagcaacatttcagtgacttga
catattcttcgatgccgctagctgatttttatggtaccttacctgttccaggagaaactg
ctatggagtattggattcggcttaataaagctgttgatatagcagatgagtgtttgagga
gacagggacgaagtattgaagatcccaaccgtgaagtgacgatgatgtttgttaaatact
gccctgatcattctctttctgccatcttaaaatttaagactgctgataaatggactgcag
ctgaaatacaagaacgccttgatgaatttcaagctgagaaaagagcgcagatgaaggcac
agtctaatcgttctgcctttatgaagcctgttgccacttatgctcaagcaccgactttgg
atgttgaattgtctgggaatgaaccagatgtatcagcaggtcaaaatgtgtcaccgttac
caccatcagttcagtcaagcgacagttgcacacagtctcttatcaatctgcttgatcgtg
tgctgaaacaaaatgcacagactccatctgtacctgaagattatagacatgcgaatgcga
gacggatgttttgcaaagtgtgcagagctactaatcattctacagtagcgcattgcagaa
gagaaggtttgtgcctgtcttgctttgaatatggacacagaaagagagagtgcccgaact
ggagtagtcgacacagtccagacgtaaactactcctcacaaggaactggtccgttaaacc
attagacccacattcggtgaggggatgtgtgggtgatgatgaaaccctcataatggatct
ggaacgacagtatgagaatgcatgtaatgcagtttctgatggtactcatgttatatacac
acaaaatatacagaaaataaggccttttgacgatttattctatacctctgtgattgtgaa
tgatcacttccacttgaacggaatgcttgacaccggctctatgtcctgtacactaagtga
agcagccgaacaaaagttgctgtctgaaaacgctgttttggataagagagcactcccgga
gaatattgttcttgtgggtgttggaggtaggacggcgcaaccaaaatgtttgtacgaagt
taacatgaaagtttatggcatttgctgtcgagttccaattcttgtggtcccaggtcagca
cgatgatttgattcttggtactaacttgataaaacacatcgtgagcaaaatgaagaacac
tgatgagtactgggatttcatatcacagagtcccacacagctatcacaggaaggggaaca
ctttttggatgtgatgtcaaatatcacacgctggcgacatgatgagatccctcacaagat
tggaacagtaaaactccagcgtgctgttactcttgctgctagacaagaacatttagtgtg
gggtcgactgcctagtaagactccattgtccctagggagcactattttggttgaaccaac
aacttccaagactatgccaagaaacatcatggttgcacgggtgataacatctatgtgggg
tgataggtgggttcctatgaagataaccaacttatctgacctacctgtcacactgagaaa
aaatcgtagactggcagatgtttcaccttgtctggctgtcgaggatttccccatcttgca
gggcactggaaagatacagatggttaattcagagatacaagcgaatacaagttgtacttc
aaattcaaaactaaatgatgttggattggatgaaattgacatcgatctctgcaaagtcac
ggatgcatctaaggagaaacttgttcagttattgatcaagtacaatgatgtcttttctaa
acattcgttagattgtggcgaagccaaggaatttgaacactgtatacgacttacagatga
gaggcctttccgattaccatatcgtcggattcctcctgcccattaccaaaaactgcggca
agcgctaactgaaatggaggagcaagggattattagaaaatctgtcagcgaatatgcatc
accgttagtgcttgtatggaaaaaagatggaagtcttcgcatttgtacagactttcggtg
gcttaatgcaagaacgctcaaagatgctcacccactcccccatcagtcggactgcttggc
tgctttaggaggtaataattacttcagtacgatggacctaacctcaggattttataattt
gcctatgagggaacaggacaagaagtacaccgctttcgttactcctatggggctacatga
gtacaaccgcatgccccagggtttgtgcaacagcccagcttcattcatgcggatgatgct
tagcatttttggagacatgaactttagcagcttactctgctacttggatgatttacttgt
atttgcatctactgaggaagaagctttgaacaggctggaaatagttttccaccggcttag
gatgcatcgcctaaagttgagtcccaagaagtgccagttcttgcgtgattcagtaaaatt
tttaggccatattatttctggaagtggcatttctgtggattctgctaaggtagatgttat
atctaaaatgtccaagtcacagctcatggaggaggatggttgcactccatcaccaaagag
aattaagtcgtttttaggaatgattttttactatcaacatttcattcctaattgttctgc
gattgctaagcccctctttgctctaactgcaggtcaaaagagacgaggtaaagtgagatc
tgggaagcatgttggcacatttcggaagctgaatcctagtgactgggtagatgagtgcga
tgttgctttcagcatgcttaaggagaagttgttgaaatgtgctgttctagcacaccctga
tttctcaaaaccactcattctctctatcgatgcatctttggatgggcttggcgccgtgct
ttcccaagttccagcaggggaagaaatagccagacctattgctttcgccagcaagacctt
gagtgtgtcacagaaaaagtatcctgctcacaggcttgagtttttggctttgaagtggag
cgtgtgcgaaaagttcagccattggctcaaagggcacacctttacagtttggactgacaa
caatccgcttacttacataatgtcaaagccaaaacttgatgcctgtgaacaaaggtgggt
ctcaaaactagccccttactcttttgacattaagcatatcgcaggaacaaagaatgtggt
ggctgacactttaagtagagacccgtttgcgagaacagttagtcacagactcatgaatga
gagctacaaccatctcctgactgaagctgatgccgttaaggaagatggtatacaagatgc
atttcgattaaaggttgagtgccacaagtgtaatgatcgtgtggaatgtctatccagata
tgagcaaccatgtgactcagtagtcatcaagttactttgccaagtccatgatgagtggga
aactgctacatttactcgtgcagtccagttggcacaatctgtctgtcaggttgcagctgc
taaccaaatctctttacttggattttctcatgatgagttgcaaaggagtcaagagcttga
cagtactatttcgaaagttctccctttagtaattcggaaaagacgcccttctcgacgaga
aagagaccagttggatatcagagctctaacactcataaagcagtgggatcgtctgaaaat
ccaggacgggatcttgtatagagtgacaaaggacccagtaagcagacagaaacgccacca
gtatgttctccctcaatgtatgaaggaaaaagctttgagtggtctccatgatcttgctgg
tcaccaaggacaggctagaacaattcatttagcaagacagcgatttttctggcccaagat
ggaccatgagattaaggagtatgtcaagtgttgcaggaggtgtattctggctaaaacacc
tgagccagctgctagagccccactggaaagcataaaaacttctgcgccaatggagttggt
ttgtcttgacttttggagtgcagaggataataagcaacgttcagtggatgtgttggtctt
gacagatcatttcactaagctcgcacatgcttttccttgcattaaccaaacagctaagca
agtcgctcggaagttatgggatcatgtgttctgtgtctatggtttccctgagcgaatcca
tacagatcaaggcacaaatttcgagagcgagcttatcgctgaacttctggcgctttctgg
tgtctccaagtctcgcacgactgcctatcatcctatgggcaatggcatcacagaacggtt
taaccgaacattggggaccatgatacgttcattgcccttgagatctaaggacaagtggcc
acaacagatacagactctgacgttcgcctataattcaacagtacatgaaacaactggtta
tgccccttttcagcttatgtttgggcgcataccacggttgcctgtggatgtaatgtttaa
acaagttttgaatgatcctgtaactgttgattatagcaactatgctgctgcattgatgtc
tcacctttcagaagcagctgaaattgcccaaaaacatgccacacaagaacaaaacaaaca
ggctgagatgtataaccgcaggataaaaggggtacatctacactgtggagacagagtgct
gattgccaacaaaagcgaaagaggcaaacggaagttagcagataaatgggaacctaccgt
atataccatcgtggatagtgaccctaaaacacacatatacaaggtggaggatgataaagg
actgaccaaagtggttcatcggaacatgctcttggatattagtttcttacctgtaacact
tccagaggagacatcagacgaatcagcaactgaggagtgctcagatgactcagagtgtga
gagcctattatccaattccactgattgtctggaggatgagacttctagaaacaaaacata
ttcaggggcattaaacagagaacattcaccaaattcactgtctgttgacgaaccaataca
acaagatgttgatagtagtgacacttaccatggtgattccaattcagggagtcaaatcca
aatcctttctgatgaggcttcaggtccatgtgattctaacagtgacagtccatctgcgaa
ttctgttatgtccaatccagacgttggtgattcagtgattgtagatgtgttgtcgtcaga
tcacgaacaaggcaaaattacaacacgagctggtagagtcgtaaagagagtcaaccgtct
tatagagaccatggcccaaaagccattcaaaatgccaaacttgtcgaacagttttctaaa
aaagtctcagtcagttttaagtttgttttgatgacactatattttgacaagtctactttt
ttttttttggtcattttggcagataatcgatgctgttaaattgcatataagacactttat
gtgagtgaggatttcacacaaatgattacatgtggtatggtgtatttggcaacatacttt
actaagaggttttgaggcctgatcaacctcaaattcctctgtatctgtcaggacagatag
ctttcagtgctgtaattatgatgttcatgtaatgggatttcttgaaaactcctcttcata
gatgtgcagaaattttgatgaaattaggggaggtgaatgtaacaggtgttatattatttt
tattaatttcactcaaaattctccttgttattcatcaattatttttatttaattgtgtat
tttcaaagttgttctttatatatcttatatttcagagttaatgaaatcatagttgtgttt
gttttcaatgtgttggtgtattttggaaaattgcgcgtggcccctttaagtgtcgttttc
cggttccgcctgctctcactcagttcgcggcaaacgcgattgaggagaggtgagttttac
tgaagctccggttaaaatataacatataagtgttgtttatcataataacacatgtaatgg
tgttctaaattgcattacattgatgtttaaacatgtatgagaggttgaatgtatatgagg
catgtattgtgggtaaagtttataagcatgaatgtgcaagctttgtagtgagaattatcc
ctttcactaataggttggtgagctcctaaggaaggcacatatactcagctttgccatttg
tttgctttattcatacaggtatgtgtttacatatgtgtttatgcttctgttatgtttttg
aatttatgtataatgtttcttttttttggtgtatgttaaacacacttcaactttatttat
gtcagttcgcggcaaacgcgattgaggagaggttggtgagctcctaaggaaggcacatat
actcagctttgccatttgtttgctttattcatacagaataaaagcctgttaattcccata
tgactggttcctttcgcctaatcacaacacaacgcagagtaaagcgaggaccggtcaca
>ltr-1_family-154_s_0#CLASSI/LTR
tgttacgagtagtgtagtgtaggctttgtgtgtggtgtttctctctcgctctctctctct
ctttctctcgctctctctctctttctcgctctaagtattcgcaggtgcagcggattacgt
tgggacggatcatgattggcgcttggattggcggcggctataaaaacctgcagagaacat
gggttcgatggctccccgctctctctcgatttccccgcttgtactcagtggagaacgtga
tccaatgagtgtttgcttgtatctctttgtggcttgtgagatgccgttgtgttaattttt
aaccggcgattgaagcccggttttctgtctccctgtcgggcttggagcatgtagggaggt
ttggtgccttatttgttattttcgttttctcctgtgtttgttagtagggaggtaagtttt
ctgtattttattttatttgttttctagggaagtttaatctaatttagttagcttggttta
ttgtcatttattttggctgaacccctcctgatgttatttttgctccttatttctgtaaat
aaatcatattttcttgttaattctcagtggttgtgtttttggtatatattttggggagag
agagcgcgggggcaccagggattatatttttaatccctgttattttgttacgttttggtt
aaatctctttttgattaaggatttttaatttaattcgtaac
>ltr-1_family-158#CLASSI/LTR
aaaaaaggctgcagcttataagtgcaattctaacctctgtcttttgtcctttatgatgag
gcaccccgcatacaccagaacacgttacctgagccaatcagcgtccaggatctgtgacta
cgcaatcttccccacccaaacagatttttagtttctagtgtagcgagacacatagacgga
tgctaaagtttgcgaggaatagatcacggactgttttcatcattgtttgtcagcggttgc
cacaagtgttgtgcgtgaatgcagaaacacaacacaagtgtcataagtcaagtctgttga
gtggtgacaataaatgggttgttcacacaaacgttcatcttcgcctcatctctaatcgga
tagtctctggtgggtcagcaatcagaactggcaattaaaaagtctatggtgcagagctac
taaaagccaaccattttttc
>ltr-1_family-161#CLASSI/LTR
tgtagatgccctttggtttccatgaacgagacagagagtttctgacgggtgcttgattct
ttattatgctcaagacgagagccattaaactttcgttgcgtagcaccgtgaaactacaca
aagaaacaacaaaaatcaataaaaacaacttgtatacagaataatacgacaaataaagat
ataatgtacagagcgacatatgaaagtgaaacaatgaagtatataacgacagtttgaaac
aactaataagaaggcagagctcacgattaacatatacatacaaatgaactcatgtggctt
aaatattaacttcacatacctcgctccgctttcccaaagggttctattaaataaattgtg
caggattaagcctccctttttccgtaaatcgcacagcaacgtgtcttctcttcgctcctg
ctagcctgattaacctattagtcacctaggctaccgaaacacgtgacatgctctgatgct
ctaaaattatttaaaggcatataatgatttagtggtcacttacactcccaccaatcattt
tatgatgaattgaaagaacaaactgaaattaatcagaacatgattttgaactataacatg
accacgtttacttttcatgactatcaagtatttcagaaataattatttggtctgatgaga
gtgtatcatcccagttactaacagtcagtcttcttcaagaagtacaactaatttctgaat
cggtctttcaatgattgagagcttgggggtctgattacgtttgttagtgagctttcgttc
tgctactcgtacctttactcgtctcacaaatccatcactctctttgacagtttcaaccac
tctgcccaactgccattgacttcttgggagcatatcctctttgattattacaacatcatt
tactctgaggtttctgcgaggagtgtgccacttttggcgtgttgaaatgttaagcaagta
ttccttcttccagcgactccaaaattgctcaaccaagtattggactcttcgccatctttt
tgtagcgtacatgtcttctttaacaaattttcctggaggtggaagtgcaacatcagactt
cataagtattaggtggtttggagttagaggctctagtgaatttggatcattaatgccatc
tactgtaagcgggcgactgttaactatggccattgcctcatagaacaatgttctaagtga
agcatcgtcaagtctaccaggacacagtgcaattgtggcattaagtacactgcgcacagt
tcgtatttgtcgttcccagacacctccagtgtgacttgcagaaggagcattaaaggcaaa
ctcacattgtttctctgcgagaaagacttccagagttttgatgtcgacttgtttcaggca
atctttgaattcgttcctggccccgacaaagtttgtaccttgatcacaataaagtttgca
aactgctcctctgaggcttataaagcatctcaatgcattgatgaaggcatctgtggacaa
atcttcaatcatttcaatatgaactgcgcgagatgacaaacaagtgaatattagaccgta
tcgcttgtattctttgcgagctctcttcacgacaaatggcccaaaacagtccatgccaca
aaatgtaaagggagcagatacttcgacacgctccttgggaagttcggccattcgttgttc
ttctgtcggtcgtctaagtcttcgacactgcacacacttgtgtatcagcttagcaactga
tttgctacctccaatgacccagaatccattcattctaagctgcatttgagtttgagttcg
accctgatggcaaattttggcatgataatgtgacagaattagcttggtgatgtaactatc
ccttggtagaatcacaggatgtttgaggtcttgactgagtgatgacttcttcaatcttcc
ccctacccgaagaagacctttgtccaaaacaggatccagttgatacaacgcactagaatt
tggaagagcaatcccattttcaatcattctcatttctttggaaaatgcttcctgctgcat
gagcttgatcaccacttcagcagctctctgacgctcctcaacagttatatggtcagtgga
gcatttctgtttcaatccaagtctttttatccttgccacaaccttcagaagcattgacca
gcaagaaaatcgtctgaaacgacttaaaatgtcggaactgtcactaactgtggtcacaaa
tgtttggactggtttaacttcggggtcaccaacaagcaaattggcagaggtatgtggtgt
tggattcacttcttgttcccacagaaatttgggacctcttaaccaggttgaagtagcaat
gtcagaggcatgaaaccctcgagaagcatgatcagccgggttctctaaggtattaatata
gtaccacaggcttggatctgtaatgtcccttatgagttgcacacggttagcaacgaatac
atgaaaccgtcttgcttcgttattaatataagccaaaacaacctgtgaatctgtccaaaa
gaattctctgtcaatcttcatttcaagctctgtctttagcatgacacttatctttgcaga
tagaacagccgccgcaagttccagtcttggtatacttgtgacttttgtaggtgcgactct
agcctttgccattaccaaactgcagtgcactttacctttgtcatttttgaaacgaagata
agagcaagctccatatccaatgttgctcgcatcggagaagtggtgcagctccgtttcaat
gatctcattgaaggtgtcagggtgataacatcttggtatgacaacttctttaagcctttg
aagtccacctttccaatcctcccaccgtgaatacatgtcttctggtagctgatcatccca
tccaatgtttttccgacatagttcctgcaggatgcactttccctgaagaataaagggtgc
cacaaacccaattgggtcgaacagggaactaatgacagacaagattccacggcgggtcga
tggctgatctttatagttgatgttgaattgaaaattgtcatcccttgttgaccactgaac
accaagtacacgtcctgttggtgttgcttcagggtttaaattgagaggtttagagacaat
atccctttcagatgggtctatgcagcagagaacatcttccttattggagttgaatttatg
aagccgtaaacctccttgtttacagagtgcttgagcatcagtaattagttccttggcttc
atcaattgaacgaacactggctagcccatcgtctacatagaagtttcttttaacaaactc
tgaagctgttgggtgtttaacttcgtactgctgtgccaggtacttcaaaccgaaattggc
acacccaggagacgatgtagcgccaaagagatggactgtcatgcgatagtcttgaggctc
tttctcccagtctccatcctcccaccataagaacctcagataattacgttcgtctggagg
aacaaggaactggtgaaacatcttttctatatcacaggtgactgcgactagctcctttct
gaagcggcagagtactccaactaatgaatttattagatcaggcccagtcaacagagtgtc
gtttagagatataccactaaacttagctgaacagtcgaacacaaccctcagcttacctgg
tttctgagggtggtatactccgtggtgtggaatataccatacagtctctccttctgatat
ctcaggggctagttcagcatcacctttgtcaacgacttccttcatgaagactttgtagtc
atccgaatattgcttgttagatttgagctttttcttcaattgctgcagccgggcaactgc
cagccttctattatttggcagtgatggttggctgatactcttgaaagggaggggaagttc
ataatgtccattatccttctgtttgatgttggtactgagatgttgaatgaaacgaacatc
ctcttgagacacacttttatcctcataacctttctcattaaaatctgactcaagaatttt
caagacatcattgggtgatggaacaaatatctccttgactgcaactctgtggacaaagct
ctgatttccctgcctgtctaggtgtggattagagagacctataatgctccaaccaagttc
agttctttgtgcgaatggttcattttcatgaccaattatgacttcaaggggagctagagc
tgaagggcagtcatatccgattaataatccgacttcgcagttctgcagtggtggcaattg
attggccagatgttttaggtgaggccactccagtgctgtgctcttcgttgggatatagga
cttatcaacaggaatgaagtctcttgtatatgcttgccgtaactgaatggagtttgctgc
ttggagtcctctaacttgcagaccgcaaaccctgttacttgccgttatagtatccacagc
tgtcatagtgcttaatctaagttgaactggttgcttgactgcatttagatcatcaagaag
atcttccaaaatgaatgttgagtcactctgcgtgtccagtagcgcataagtgagtacttc
cctttgaggctcttccactgttgaaataaggactggcacaatactggaagtagcagaaga
gctttgtgtgagtgcatgggccataactttctgaacttcctgacttgcttgtacttctgt
tgaagttttatttaatggttttggagacaccatatgtctttcttcatgtaagcatgtggg
gtgattgcggccacatgttccacacttatgtcgtcttctgcatttttttacaatgtgccc
tttcctgagacacccataacagagctgattttcttgaatgaagttcttcttgtcttcaat
ggttttttctccaaatgcagaacattggacaatgctgtggttttcatctttacagacaat
gcatgatacttttgactttacgctagatgtattaagccctttagaactgaactctttcac
gtcagtctttgtactgagcgccttagctcgcttggggaacttttcatctgaatttttcat
attcatgaatggggaagtaatggggttacaagctattctagtttccttttgcaagaactc
tgtaaaacacttgaaacttggatagtcccctgatgcatctaattcttccgtcacaattcg
attccacttgtgtacaacccattcaggaagtttctttagtagcttgtagttttcttcaca
gtcatttagaatagataatcccttaatgtgtggcattgcctcagcacatccttgcaggaa
atctgtgaagtctcgcagtgcaagtgggtcatttattccaattttgggccacctcatcag
cttgtctctaaaggctttttgtagtatgaatgaattcccatatctatcttgcaggacctt
ccatgctccatggtatgcatcctctgaatttctatagaaatatccctccacagccttacg
agcttctccaacaaggtactttttaagatagaacatcttctcaccaggtgggaggggctt
tctttctataagagctatgaaggacatcttccaatctatgaatttcaatggatcaccagc
gaagatcatgggttcaggcacaggcagtcgatgtgtgcttagtgagtctgctattgcttg
agctaaagaaacattattctgagatggctgggcttcatgctctgccttgaatgtttgctg
aggcaagaacaattcagcttctgggtttaactgaaatctgtgaatgctagaatctatttc
tttatcaccaaattgactgatcccttcaagatcattgtacactttcacacgagctgctgc
tacttttacttccttgtctacttgcaactgatgcagccgttttctttcttcttcaagctt
tagctgcatttctacctctctttgctttatttctgctagcattttagcttcagaaagctt
ccattcactctccattttattaagctttgcttgttgatcatggatttcctgcatagcttt
agcttgctcttgttttgctgcaagttcagcttctgcttcagctcgcttacttgatatctt
ggaagaggtctttgactgattacctgatcctagcgatgactctgacatcactgtgtttgt
ttttgtgcatccaaagattgatccatattcatctttatttaagacttgtctcactctttc
cttcacaagctcttcattgtaatcttcacctattgtctccagccgcttactcacaagatc
aataatttcagcagtcagtgcagcacaagcatccatacgattgacaatgtctggagatgt
agcatggttacgcaatattggctcataatgctgatggactagattacattgattttgaat
gtcttgctgaatttgttctagattctcacgtgaacagaacatttttagtgttgatctaca
atcttttgcagtctctttccaactgttataagctttatggaaagctttctcttgtcgctt
ggcttcctgttcacgcatttccagacccctttctgtgaagcttctttcacgtgtgcttga
tctgacctgctgcacaactgggttgcttatttctactgttgggagtgacatttcatctgc
ttgtttgactgcatgcgcttcttcatgggtactatgtgtatcttccatagcctcttcagc
gtgtacagcttccataattaaagaggaacttaagcagtgaataataacactctcaccaga
cctctagcacgtaagcacccaaataaattagcaaacaagatcaatataaatgcaaacagc
agtatatgacatccaaaatattagcttgtaacaggaataacaaggaaatgtcagttttca
aataagtacagctaacattaacactgattgtaatttttctaatgctaaataaaataaatt
aagttcttttttttttttttcttaaattctactcaaataatgtaattcaaatcttaaact
atgaagtaaatgttctttataacattatttatttgcttttatttaaagtcctttgtaaat
gtaaccttttaactcaaatgtccataaaatatttgcttttcctttaaagcattaaaatta
ctaagttcaagatgacttgatgctgcttacgtaggaatatgttgttcttaaactctcttg
ccactcaaagtctcccactgtatctgcaacagtgaatgacagcacgcgcgccacctccga
ctagtatgggtaactgcagcctccgatcagcctgtgcgatgacgtcacgaccctgccagc
tgccagcctgcgtctcgatgaaacagatgcgtggttcctttaagcgtcgagtttcactgt
agatgccctttggtttccatgaacgagacagagagtttctgacgggtgcttgattcttta
ttatgctcaagacgagagccattaaactttcgttgcgtagcaccgtgaaactacacaaag
aaacaacaaaaatcaataaaaacaacttgtatacagaataatacgacaaataaagatata
atgtacagagcgacatatgaaagtgaaacaatgaagtatataacgacagtttgaaacaac
taataagaaggcagagctcacgattaacatatacatacaaatgaactcatgtggcttaaa
tattaacttcacatacctcgctccgctttcccaaagggttctattaaataaattgtgcag
gattaagcctccctttttccgtaaatcgcacagcaacgtgtcttctcttcgctcctgcta
gcctgattaacctattagtcacctaggctaccgaaacacgtgacatgctctgatgctcta
aaattatttaaaggcatataatgatttagtggtcacttac
>ltr-1_family-162_s_0#CLASSI/LTR
taatgatatatttctattaagataataatttatctgtcagaacccgggtttgaactttgc
cctctttcttttctgacagcgttttctatctttccttactgacaacattctaatttgtct
ccaaattgctgtgtaacttcactcagctgatcgtctttaacaattagtagcctcacatgt
tactgccagctgcctttcatttctgctaattgctgctcctatatctgagggtgtttcgct
tctccttttgccagagtgttgggtttcttacagccttcttgtcggtctgttgttattatc
attgtgttctctgtccagttccctggagccattccggatttggtctgccctactggagag
ttgatcttttgcgttgccattgcccttctcctgcattaccaggcctggaccaaagactaa
ctttattttttgattgaaatttagcccactcctgatttttctttttcatgtggtgctact
aatttttgttggtatttttcctgtattgttgaacattgcctgtggtccagttttcagttt
attttttactaaagtccaagatctgctctgggatctcagcaaatgctgagtcactttctt
tttgcttattttattaaaaaaaccctattgaatcgaactcctctgcttttgggtccttta
tacagacatccctgacatatattcatctttcaggat
>ltr-1_family-164_s_2#CLASSI/LTR
cagttaatcccctcaacaaccagcagaggtcccgctcacccgactactgaagttttaaga
actccattacccacaagaccccgcgggaccttgattactgtccagctgaaacccatacac
acaagcgcttataagcccttctcgcctgtcattctgtgcgaagtcttgttttgctctgca
ttcaattccaagcgttttccctacattatctgactgatttctgttgccgacccggactgt
ttgtttacctgtgattctatgccgcctgcccagatccttgcctgtatcctcgtctatgta
tctttgctacctgcctacaactctgcttgtgacccgactttgagtgagttccctgatctg
atcttctcgtttgtgaaacgtacatttgcttctttatttgtgttgtgttcaataaagacg
ctgcaaatggatcccacttcgtctgactcttcatcacagaagacttcgccacccaccgat
ccagcagctattgtacaagaattatccgcgcagggtcaggttctgatggcccatcaacaa
caactagcacgcctcaattctctcacggaagaactggtaaaggccctccagggactcaat
attacaccatccccatctcctgaaaatccagcgcccaccgttcctgtagctcccatgagt
actattccggccattaatcctcgactggcatttcctgataaatttgatggcaatccatca
agatgcaagggatttcttatgcaatgtacgttgtttgtgacacaacaacccaatttatac
gccacagataatagcaaaattgcatgtgtttgttctctgctgactggtagagctttggat
tgggccacggccgtctggcataatcaaacatcaactttcttgtcttttaatgaatttgta
aagaaatttcgggaggtatttgaccacccggagggaggaagggacgctggagaagagtta
ttggcgttacaacaggggaatctcacggctgccgaatacgccctacaatttcgcactttg
gctgctcaagcggggtggacggagaaaccgctaagggtgctttaccgtaaagggttaaaa
acagaacttcaaacggaactcgcatgccgtgatgagggaaagacattggatcagctcatt
gaaatttccattcgcttggacaatctcatccgctcccgcacgcctggcacatctatccgc
tccttcacgaccccgtcatattcaagcgaacccgaacccatgcaaattggccgtactcag
ttatccccggaggaaagagaaaggagatttcgcaataatctctgtctatattgcggccaa
tctggtcatttgaagagcagctgccaagccagacctcccagcaaaccactcccggtgagt
tctgctaatatcttatctgtcaataatcagtgtttggaaataacaactactatatctttc
aaccagcaatgtattagtgttccggagctgccggaaattttatggatcataattttgctc
gcattaataacatcccactaacctcctgttgttctccactcacagtcacggcgttagatg
ggcgtcctttaggcaaaggaaaggtccagtacaccacacaacccatcatcctacaggctg
gggcgatacattcagaaactttatacttcttcatagttgactctcccaaccaccctgtca
ttttaggattaccttggctacagaaacacgaccccgttatctcctggaagaacagagaaa
ttattcagtggaatgaggtatgctttcaagaatgtctaactcctgcattaccgctccaac
ttaatgctgtcaatataacttatccagaatcgtactcaagaattcccagtgtatatcaag
atctctttgaagcattcaacgaacaaaaggctacgcaattaccacctcaccgtgaatatg
actgtgctatagatttattacccggaagcactcctcctcgcggaaggatctttccccttt
ctcaaccagaatccgaagccatgaagcagtacattaaggaagagctgtccaagggcttta
tccggccatccacatcccccgcctcagccggcttcttctttgtggaaaagaaggatggag
gattacgcccttgtatcgactatcggaacctcaacgcaattacatgtaaattccgctatc
ctcttccccttgtaccagcggctttggagcagttaaggacagctcaatacttcactaaac
ttgatctccggagtgcttacaatttaatccggatccgtcctggagatgagtggaaaacgg
ggttctccacatgcaccgggcactatgaatatctcgttatgcccttcggcctagtaaaca
gtccttctgtttttcaatcatttgttaatgatattttctgggacatgttacacaaatggg
tcatagtttatatagatgacattctgatttattcggattccctcgaggatcacatcaccc
atgtcagagctgtgttaaaacgcctgattgataacaagctctatgctgaagttgaaaaat
gtgaatttcatcagacctccatctcttttctgggttacgtcatcagtcaggagggcgtgg
ccatggacgaacagaaggtaaatgcggtattaaaatggcctaaaccaagcactgtaaagg
aactacagcgatttttggggtttgccaacttctatcgccgatttataaggaatttcagta
ccattgcagcccccctcacatccttgaccaagagatcaggcaaacaactgaagtggaaca
cgacggcggaattagcgtttatacacttaaaggatcgcttcactacggctcccatcctgt
cacacccaaacccagataaaccctttattgtggaagttgatgcatccaatactggcatag
gagctatactgtcacaacgtcaggacgcaagcagcgtactccacccctgtgcttacttct
ctcgcaaactcaacccagcagagcgcaactatgatgtggggaaccgagaattgctagcca
taaaagcagccctagaggagtggagacattggctggagggagcgaagcacgagtttattg
tcatgacagatcacaagaacttagaatacctccgcacagcaaaaagacttaaccccaggc
aggcaaggtgggctttatttttctcccgtttccagttttcagtaacctatcgccccggtt
caaagaacactaaagcggatgccctgtcgcgacaatttgaagacacaccatctgaaccta
acaacgaacctattctgaataacacattgattctagcacccgttcagtgggacatctcca
ccgagatcagacaagctcaaacacaggaacagacaccacctaactgccctcctgacaaaa
cgtttgttccgcgaagcatcagagacaaagtattaaaattagtccacacaagtccttgtt
caggtcatccaggtataaggggcacattacaattaatccaaaatcaatattggtggccgt
ctatacagacagacattaccaagtttgtccacgaatgcacaacttgtaatatgaacaaat
catcccatcaacgtccagcaggattactacaaccattagccatcccaaatcgaccctggt
cacatatcgcagtggatttcatcaccaatctccctccatcacaaggtaacacagttatat
taacgattgttgacagattctcgaaagcatgcagattaattccccttcctaaacttccat
ctgccatggaaaccgccgaagtactgtgcaactatgtgtttcgtttctatggtttaccag
aagacatagtctctgacagaggatcgcaattcacatcaagagtctggtcagcatttttta
aaaatctgaacatcaacattagcctgacgtcaggatatcacccacaatcgaacggacaga
cggaacgacttaatcaagaggtatctcgatttctaagaacctattgccacaacaatcaga
ctgactggagtcgttatttattatgggcagaatacgcacagaattcgctgcgcaaaactt
ccactgggctaaccccgtttcagtgtgtgctcggatttcaacctccccatttccctggtc
gggggagataactgaaattccagcagtaaacggctggatgcaaagaagtgaagctacgtg
gaatctggcccatcatcatttacaaagggctgtcagacggttcaaggaacaggcggaccg
caatcgccgtcgcaacccaacttatgccataggagattgggtatggttatccacccggga
tctccgactgaaacttccaagcaagaaactcagccccaggtacatcggtccatttaaaat
aattaaacaaatcactcctgtatcctatcgtcttttattacctaaccattatcgcatttc
tccaacctttcatgtctcactgcttaagcccgctgctagtccggtcgaggcggagaggga
ggtggcagtcagtgaacagacccaggaacccctcatcatcgatggcgaggaggcatatca
aatccatcagatcctgaaattcaggcgtcggggtggtgtactgcaatatctagtggactg
ggaggggtacggtccagaggagcaatcttgggttgacaggaaagacattctggaccctac
gctactgctcgaatttcatcaacatcacccagatcaaccggcccctcgtcctcgtggtag
accccgacaccatcagtttcctcgcatcaggagctgctcgcaggggggaggttctgtcac
agactcggtcccagttaatcccctcaacaaccagcagaggtcccgctcacccgactactg
aagttttaagaactccattacccacaagaccccgcgggaccttgattactgtccagctga
aacccatacacacaagcgcttataagcccttctcgcctgtcattctgtgcgaagtcttgt
tttgctctgcattcaattccaagcgttttccctacattatctgactgatttctgttgccg
acccggactgtttgtttacctgtgattctatgccgcctgcccagatccttgcctgtatcc
tcgtctatgtatctttgctacctgcctacaactctgcttgtgacccgactttgagtgagt
tccctgatctgatcttctcgtttgtgaaacgtacatttgcttctttatttgtgttgtgtt
caataaagacgctgcaaatggatcccacttcgtctgactcttcatcacaatgggtaaaac
taag
>ltr-1_family-18_s_2_s_2#CLASSI/LTR
tatatatatatatattgtagcgagcgattatatgccacgtcgccctggtcgctaatttca
cccagctggaccttcatcaagccaggatcgcacacagctggaggacatcaagcggagaga
catataagcccaacctacgccaggagaagatgagcttcattccttctatgactccctgtg
ctaatgcttgtctctctgtctctccttagcggactccagctcgtgacgatccttcacccg
actactcactgtccttcacctacttcccggagcaccagagcacctcaccctaaagaagag
caccttttacacacattcactttgtaaataaagcaccctccggggacttgtctgtaaact
catcctgttgtgccgctgttttccctctgcctcgctacaactggtggagaatgcgcgctt
tttcagagggaaaaaaattcagcacttaccagtaagaagaagtaaccactgaattttctc
tgtttttcttctgtttacagacaggcatccgctctctctctcactcacgctctcttactc
ggctgtcatcccctcctgagtcatgtcgatcgaagaggtagtacgccatctagcggaaat
ctcaagaagacaacaagtgataactgaacaactcaccgccagacaagaccgtatggaaca
acagctccgccaagcggccggttccagccagttctctgaggtgagcgcccatagatttat
cacaaaactcagcgacctggatgatattgatgcttacctgcacacctttgaggtaattgc
ggaaagagagagatggccgaaggaaagttgggcgaggatgttagcgccattcctgactgg
agaagctcaaagagcttatttcgcattagagacaccgaaaaatgacgactataaagcatt
gaaaaaggagatactcgccagaatgggactctccaatataagcgcagcacaacaattttc
tcagtggtcatatgatgacaaacagccggttcggacccaagcagccaacttatccagatt
gggaagattatggttgctgggaggagatccaaccgcagtccaggtcgctgagaaagtggt
cattgaaaagatgatgagggcgctacccagacggctccgcacacttaccagcatgaggaa
ccccgactcgctggccgctttggtggaggcggtggagctggcggaagctcacgtggcccg
ggagactggggagagagcggctctgccaccccggagggtaaatgcgccatggcgaccggt
ggagggcacaacacgaccaggcagcagaccggcggtccccagcccagtcgacgagccgat
gcccacagagccaacatcactctcggccccggcctggacggcagggtgcgtggtacatcg
caacgtccctcccgaagctcccacccgaaaagtatgcttagacgggaaaacgcagacggc
cacactggatacaggaagtgcaataacactggtccacccaaacacattaaaataccatca
agaagggaaaggtcgaatcccgattacatgcgtacacggtgatacccgccacgtacccgc
ccaaagagtcaccatagcgacgaagtcgggaagctggcgcatcgaagtaggagtggttcc
agatcttccagtaccccttcttctgggcagagactggccggggttcgatgatctcctcac
ccaccatcaggctcgatcggctcgggcaaagaagaacagcaagggacgggctcaacggga
ccgccaaccagcgctgatggccaccgagagcgacagagggggtgagtcatcatcggctaa
cctgtactatgatcttttccaacagattaccgcaggtggcgatttcgggagagcacagcg
tgaagacgaaacgttgaagcactgctggccacaagtccggatcatagacggtaacgaacg
gtttcccagccctcaccccctcccacattttattgtgcaaaatggtctgctgtactgtgt
cgcagagaggcggggggaaacgaagacgctattggtcgtcccgaggaccaaaagggagac
tgttctggaactggcacatactcacccgatggcaggacatctaggagcagccaacacgat
caaaaggatcagagatcgtttccactggcccgggttggatggagaagtcaagaggtattg
tcaggcatgcgacatctgccaaagaacgtctccccaacgaccaccccccagccctctgat
accattacccatcattgaggtgcccttcaaccgcattggcatggacttgatagggccttt
gccgaagtcggcccggggacatgaacacatccttgtcatcctcgactacgccaccagata
tccagaagcgatccctctgagaaaagccacgtcatcggcaatcgctaaggagctgttttt
attatgcagccgagtaggaataccagcagagatactgaccgaccagggcaccccattcat
gtcccggttgatggcagacctctgccgcctcctaaaggtaaagcaaataaaaacctctgt
ttatcatccgcagactgatggcttggtggagcgctttaacaagacgctgaagcagatgct
ccgcagggtggtggcagaggatgggcgcgactgggacctcatgatcccgtacgtgctttt
cgggatcagagaagttccccaaggatctacaggttttacaccttttgaattgctgttcgg
ccgccaaccacgagggctattggacgtggctcgtcaagcttgggaacaagagccagcccc
acaacggtcagtgattgagcacgtgcgggacatgagaggacgaatagagaaagtcatgcc
catcgtcaagcaacatctgaccgaagcccagcgcgcccaacagcgattatataaccggcc
cgcccaacccagagagttccacccaggggacaaggtaatgatcctgatacctaccaccac
ctcgaagtttttggcatcctggaaggggccatatacagtggtagaaagggtagggccggt
aaactatcgagtccgtcagccgggacgaagaagagaagaacaactttaccacatcaactt
gatgaagaaatgggttgcagctccaggtcatctagttgccttctcagaagaaacttctcc
cgttgtccatataggtgagcaactctcaccgaatcagaaggcggagctgcaagccttggt
cggtcagttcagggatgtgttctcagagaaaccgggccgaaccaccatcatccagcacga
catcatcaccccacctggcaccatcgtccggcagaggccttatcgagtaccagaagctcg
ccggctggctatcaacgaggagatccaaaagatgaggaaattgggaatcatcgaaccatc
tcgtagcccgtggtccagccccatagtgatggtccccaaacccgacggcaccctccgctt
ctgcaatgacttcaggaagctgaacgaaatttccaaattcgacgggtaccccatgcctcg
ggtggacgagctgctggatcggctgggtggagcccgattcatatccacgatcgacctcac
caaaggctactggcaactaccactaagtgaaagcgccaaggagaaaaccgccttctccac
tcccggtgggcactggcaataccgggttcttcccttcgggctccacggggctccagcaac
attccagcgtatgatggacatcctgctgagaccccaccagccgtatgcagcagcatacct
cgacgacctaatcgtccactccgagtcatgggaagaacatctatcccggttgcggagggt
gctccttgatcttcgtagggctgggctcacagctaatcccaagaaatgccacctgggtct
agcagaagccaaatacctcggtttccacatcggtagaggtctcatacagccacaacagaa
caagatcagagcactacaagaaactccacaacccaccacaaagacccaggtacgtgcatt
tctggggttagcgggctactatagatgtttcattcccaatttctcatccatagccagccc
gttgacagacctgaccagaaaggggcagccagagaagatacaatggaacagggaagcaga
tggcgcgttccaagccctgaagacggcactaacatcctctccggtactgcacgcacctga
cttcggctgccccttcatcctacagacagacgcttccgactcgggcctgggcgcggtcct
ctcccaggtccacggcgatgaagaacaccccatcatgtacgtgagtcggaagcttacccc
tgcagagacccggtacgccacggtagagaaagaggccctggcgatcaagtgggcaatcct
ggagctcaggtattatctccttggcagaagattcaccctggtgaccgaccacgctccact
tcaatggatgtcaacagcgaaaaataacaacgctcgagtcaccagatggttcctgtcgct
ccaggattataacttcacagtacaacatcgagccggggcctcccacggaaacgccgacgg
gctctcaaggctatggtcaggatgggcaggtctgtcaaaccattctaccccccctctcaa
tactctaccttttctccgcaggacacccaggaccaggacgacgctaagggggggggaatg
tagcgagcgattatatgccacgtcgccctggtcgctaatttcacccagctggaccttcat
caagccaggatcgcacacagctggaggacatcaagcggagagacatataagcccaaccta
cgccaggagaagatgagcttcattccttctatgactccctgtgctaatgcttgtctctct
gtctctccttagcggactccagctcgtgacgatccttcacccgactactcactgtccttc
acctacttcccggagcaccagagcacctcaccctaaagaagagcaccttttacacacatt
cactttgtaaataaagcaccctccggggacttgtctgtaaactcatcctgttgtgccgct
gttttccctctgcctcgctacaatatatatatatatatatatatatatatat
>ltr-1_family-172#CLASSI/LTR
tgaagaagatttctattctctcagtgtgaagtattttctaagtgtaaagcagttaatttt
ctcttcacaaaatgtatgtagtgtttgcagcaaacatgccagcgtgtgttaaaaatacag
tgatatgtctgtgtaagatgagtatgcctacaggagcaacactaggagaaggctgagtga
ctgattgtgtagaataactgaatatgtaaagcactgatcatatatgttaaatacttgtat
gaagctatatgtgtcagaagttagaatgagtaacatattatcaagtgattatgctttcat
gacaatgtatgtaaacacttaatccttttgcataagttgcatctatactttgctgacata
gacctgtaacatctctgctgacatgagctagtgggctgagagccaagaatagcaggaccc
cttagactaaaaacctattcaaaaatggtcaagagttaaaaagagacttaggggtgtgtc
aaataatcctgtataaaaattgtaacaaacacagatacttcagaaggtgcaggagagact
tcagaaggtgtccaggagagacttcagaatgctctggggtctgctctgctctttctcggc
tttattatggagaataaagtctattttctgatattcaaaacctctggtctgataatttgt
aattaattagaagtcaaatttacgacaaatggcgcccaaaatcgtggggctggacagaga
cgaacgggtgacactggacatgctggggcttggaggaaaaacacaaatatgtggccacga
taaaaaacggtaagcaattttcgcttatacgtttgtgttttttctaccaaggacctgctt
gtaacggtaaaaagtcacttgaactgtttctccagctataacgaactacaagtaaaacta
aaaaagtaaaagtaaagatataaaaggaaaacaatggggttttgaataccagaagaaaat
aacaatttgcatgcaaatgatctgtgttttcctaagagggccttgacggataggataaac
gttaactagtaactgttactcatgtttgggaaatttttaatattatgaagaatatgcata
gagcatttttatgttttaaaaggaagttcttaaagtgtggtgacagttaagagattaaag
cagattaataaagtatagagagaagcgcgcaaagacctcggagtacccgttctgttttaa
taatgataaatattattattcaggaggctgggggaaaaaaggcaaaaatcctgtgaaatg
ctatttttactgaaggacagtaaagacgggagcagaagtaacaggcactcaagaggagtg
tagtgaagaattctgtggttacagctctaaggttagaggctgttcggacaggtcactcaa
gaggagtgagatgtatttatgtaattgtaagtatttgtgtatttgtctgtgttgctgggg
tgcttagaagcttcacctttgatctagagagactagaatagaggtgaggttcaggttaca
cagtgtaagagatgaggttaggatgagtgagaagtatgattgtgtctagaagtatgtttg
caataagagtgagtttaaaagaattatcgttttatattataatataaaaggaagattgca
tatgttgtgtgatttaagaacaataagatagagagtgatgcagtttagggaagagattgt
gatacagaggaggtttaagcctcataaaattaattgagatcatattgcatttgaaagaca
cagactgaaaagaagaatatatactagttaaacatttttctgaataatctctgtgtgttt
gaagtgtttttaagtatgaactaggcagagaggtgactgaaattcctgacatgtcgacag
tctggaagaaggtctgcttcaggagtggtaagaatctgtctattttaagaacaaaagttt
cacaggacagatagaagctaaagagtaaagatatattataaggtattaaataaatagaaa
atataaagtaatgtaataagataaatgaaataagaaaatattaatgatagaataagattt
aataaataaaaagtgttaataaaaatgcaactgaaagctatattaataaatactaagaaa
ttaaaaattgaagcatagaaataactacatatggagataaattgttaaattgataaggaa
ataaatttactaaatcagtatgaataaaaatagataagttaataatttgagtaaataaag
aattagagaagaaaaaactttaatgaatattgattaattgaagagttaatgatcaaatgt
ttaaggaaaataagcttaaagaaaaatgaattaggaaaatctaagagataaaaatgctaa
tttttgaaaaggaaaagaagcataggaaaatggagaaaaaagaagtccaaacattgttta
atagaataaaagagaagatgtttaaaaatatatattataaagaaatataagataaaaatt
agaaaaaacagtaacattttaaagaaaataagatttggctttaaaagataaaattatgtt
taagtgcaataaaaaattgttgtggagtaagttgactgttgtcatctgttttaaagtcag
ctacaggctgtcatctgagccaacagctatttgtagtaaaagcagtgagttagatgtaaa
gcatagacactgaggaaaaatgaaagaacatcatagtgagttcaaaaattatatatagtt
aatattttatgtacctaaaaattaatttaaaattaaaaattgcatttcagattggaaaaa
tgcttaaagtaaacaaacatgtagagttaaaatagtactatgaacttgaagctattgcag
taaggattttgaacaggtatattagacattaggccaccatatagtactgttgaattaaaa
caggtatggaaatgttagagaaattaaaataatgtaagatgtaatgtaactagtgaggaa
gcactagaataagattaggaaaaataagtgaagcacaatctgaagccaaagaaattaatt
ataagaacatttaacaaatagaaaattaagcatatttacatatgataaaaatgattgaga
attagaaaaaataagttgttaaacagcaaacaaaaatagataaataaataaattaattaa
taaaaaaaatggataaaaggagtctttatttgatgaaggaaaaaatgggaaaaaaaaaaa
aagagtcatgagctaaattctatatatatattaattaagaggacatagggatgaactttg
ggggactgtagtcttgtacctaccagacatctgagtacactggcaaatggaaaggtgttt
gaaaaacacaaagagcaaaatggctgtggacacttgtgacatgctacagcagtgatgcag
gaactttatgcccaggatttactgaggactgaaaaagctacatttgttcagagacattca
aaagagacactaacaagagactgatgaactgatcaaaaaaaaaaaaaacgctccaccaga
actttacatcagctgagtcaaagaaagaagccagcccaaagagagagggggaaacactgt
gccctgatatgaagcaatttcaggacaacatagaaaagactgttgcaccaatctgtgagc
tagttgtctcaggttgcgaggggggatagtctgacagtccatctcaaagtagctcctaaa
gtccaaattaagttcaagcattacagaaggaaaattaagaacaaaagtttagctacccat
tcttgtatcaaatcagactcctgtcaatttgagagagaaattattatcatgcaaattttt
aagtaaaaaaaaaagtgttataaggtaatttcaaggtgaaactttaaatgatgaaattat
atattatgatgaatgttaaataatttaggtttaagttttaataggtttaatcataaaagt
ccttaaacattgaaggataaattacaatgcaggagattgactaaagaaaaagagaaaaag
cttttgataaggcaataaataatttggagaataaataagaatggaattaagtatttaaat
taaaattaagtaaaggaaatatcttaacataatcttattgtgaatggcctaaatcaagat
tgaatattgaaaactggaaagagattcaaatttagaaaaatgattaaaaaatgatacagt
taaagggaagattgaaataacaattgaaataaattcataagacatggtaaggtcaaaaag
taatacttctaaattactataaaacaaattgaaagagaaaagtgtttaagaaaacaatat
tgtttcacatgaaaacatatgtgaagaataattagaaggaaataataaggaataatagtt
aaaacagagcaaagagaaatttacaaaacatacagtaagttttagtcagctgataaaaaa
agtgcatcaaaattgtataaacaactagtttaatgggagtgccttaggaaataattatga
gccaaaagaaaataactcaaagacaaaaaaggaattaatatatagatcagaaaataaatt
agtaaaagaaagaagtgtcaaattccaactaaatgattgtcattacaggactgagatgca
gataaaatcagccagcacagtgagggttaaaattgaatcagatgtagatctgcccagaaa
gaaaaccactaaatgctgaaataggtataaaactctattgaaaagtgtaaaaatataaga
gcactaatagaaacatctagataatgtaatatgcaatctgtcctagacatttctatttaa
atttaaatttaaagtagtaataaattataagtaactaataatatttaattgaagttaatt
tgataattaaaataaatggttaatcaagacagataaaagaggcttaatgttgataatatg
atttaagagcaatcaataggagaagattttccagctgaagttcatattgtatgtgaagat
atgttcttttggatggtaaatatattaagtgcttagtttctattgagtttattttaggta
actaccagaggagggtagaaacttgtttgtacttgtgtagcttgatgaatagcaaacact
gtatacaccagaatgcataaagggttaaaattagggaaaatatcttaggatgaacactgt
cacaatatgtggatgattgaattatctacagcttcacagagctctagttcaattaaaaga
cttgactggagaccattgctccaaacagtgagatgatgactgtttttggtgttgactgga
tagagaattattctgtaaacaagcacagttgagaaactatgatgagtagatgattagagg
tagcatcaggagcagattatgaagcagggatagttattacatctgtgacaagagaagtat
ttcctaaattttgaaatgccttcagaaataagttcataatgggtttgcattcataaagta
ttcatgaagttaataagtgatcaataaataaaaacatctaaaggagtatgaaaaattatg
aataaagcaaaagagagaataattgtattatgctcaattaccagaaatggctgaaagaga
tgaagatgatccatcaagaccaacgctcaatgaaatatgtgaaaataataaacttaatgg
gattaatttgctaacaagtgcattggtgagtgatggcatggaaactgacagaaacaggca
tctaacactgcatcgcatgaactgctattgggtcgacccttgaaagaaaccttgcaagaa
accgcatgacccttgcaagaaaccacatgaaactttgcataaaacctggcatataatctc
acctataaccttgcacataacctcttggaatggtttgcaaagatgtctaatgcagtaggg
actttaatgaagaaacaaataattgccatgtgcaaagcgatatctgtgcaggaaaccaga
aaggagccatgtgagagagcagtgatacaaggtccaattggtctaggtgattgagtctat
ctgtggatgctctggagagctcaggaggaaaggaccatatctggatgagggcaaatccaa
cagctgccaaagtggatgccattgatgaggtaccaatgcctcaaaggagcgaaaggaaac
aactccagcaagggaaagctgaccggaaacagaggagcctgaatattccaaagctctaaa
ctactaagtgcaacgtgtggaagcaagagtttatcagagcaaagtaaagagtgattctga
taatatgcctgagtaccacatacagaagtgccacaagtcaagggatgatgaatgcacaac
tgcagatttcagaactcagactcttaaccacacatctccatcaacatcttttcaaagtct
aatgaagatgctgatagcttagaagaagagaaacaaggatgagcaaagatcaagatcaac
atttgatgctttttacgtttgcatattgattttgtttgcatattgctttcatggtaccta
tatataatatcacttcagtatattctacatgagtgtgaaaactagcagctagcactgaac
caactgaatacttatgcttaaaactttattgtctttgatgtgttaagagaaaaacagagt
acagtcttttacttccttcaaatcaaagtgacagggaagatgtttggctggacttctgtc
aaagtacagtggcataatctggtcaattgataacagctatgtggctaatatcagtcacta
gatagaggtaattaagagaactggattatgaaattgcactttggggttaaaagacaataa
tattaagactaaagtcttaagaggagggattgaagaagatttctattctctcagtgtgaa
gtattttctaagtgtaaagcagttaattttctcttcacaaaatgtatgtagtgtttgcag
caaacatgccagcgtgtgttaaaaatacagtgatatgtctgtgtaagatgagtatgccta
caggagcaacactaggagaaggctgagtgactgattgtgtagaataactgaatatgtaaa
gcactgatcatatatgttaaatacttgtatgaagctatatgtgtcagaagttagaatgag
taacatattatcaagtgattatgctttcatgacaatgtatgtaaacacttaatccttttg
cataagttgcatctatactttgctgacatagacctgtaacatctctgctgacatgagcta
gtgggctgagagccaagaatagcaggaccccttagactaaaaacctattcaaaaatggtc
aagagttaaaaagagacttaggggtgtgtcaaataatcctgtataaaaattgtaacaaac
acagatacttcagaaggtgcaggagagacttcagaaggtgtccaggagagacttcagaat
gctctggggtctgctctgctctttctcggctttattatggagaataaagtctattttctg
atattcaaaacctctggtctgataatttgtaattaattagaagtcaaatttacgac
>ltr-1_family-173#CLASSI/LTR/GYPSY
tgtcacataaccagcaatctgttcctgaaagatcgctggcatactacacatgtcattcat
gaactacatatcccagcatgcctttgcacaaaccagtcaccattaatcacacacagctga
atatcgtcatcatcaattgtttggactatttatacacattgcacacaccagtcaatgcgg
aatctttgtttgtcagtacctgtatggtttcagtgagtgtcgtcctgtttatagtttttc
tagttatgttttgatgattgttttgtaactttttgtactttgatcatcgctttgtttttg
catttttcgatgcccttcatgatacctgagttcttgttttttgacctcatttgtttttgc
ctgcacgaataatctttttcattaaaaattgcatttggatccaacctcttgtcttcgctc
ccttgacatccggtgac
>ltr-1_family-174#CLASSI/LTR/GYPSY
gaaagattccgccactatgggtccagcagagggaaagattactcgcctgcaacaaggtaa
ccgctccatcgaacagcatgtggaggaatttttgaagttggctcagaaaagtaatatgga
cgatttatgtctgatgatttttttttcgtggaggattatcggagtcccttcgctctataa
tgccaatgcacaccccagatttgactctctttcattacatcgaattggctctgtctttgt
cagattcttcctccaccattatttttaaagtggtggagaatcctggtgatattagtagaa
ggattaaagcatcactcacactcaattcttccagtccacagtcagaacagcttgtttccc
catcacattctgaactacctgatttcccgtcacagccagtgctgccagaaccaccacctg
agcctcatgataagccggagccacttcctgagtcccacaagaggctttagccgcctcagg
agttttacgaagggctaccagagcagtgttacttcccagtgctgctagagccgtgcgaca
gtccagagctgccaaagtcaacgacgctgccgccgccagagctgcaaaagtcgttgacgc
cgccgccagcactgccattgtcagagctgccagagccactgttgcctgagtctcacgaag
agtcccagcccatgaacaatccccaagggttaacccgcacccaaagacggaggctgaaga
gaaaggcttcttcagcgagggtttctccagccccagagcgccctccagtgtcggctccag
ccccagagcgccctccagtgtcggctccagccccagagcgccctccagtgtcggctccag
ccccagagcgccctccagtgtcggctccagccccagagcgccctccagtgtcggctccag
ccccagaaccccactcagtgtcagtcccagcccggctccttgccctgccggcaccaccca
gacgtctttccctgccggcaccagcccggctccttgccctgccgacaccacccagacgtc
ctgccctgccggccccagcccggctcctcgccctgccggcaccagcccggctccttgccc
tgccggcaccacccagacgtcctgccctgccggcatcagcccagctcctcgccctgccgg
caccagcccgactcctcgccttgccggcaccacccagacgtctcaccctgccggtcctag
cctagctcttcaccctgccggctccccacaagcctccagccctaccggctcccagcagtg
ttccagaccctccgcagctccactctccaggccctccgcagctccacgctccaggccctc
cgcagctccacgctcctggccctccgcagctccactctccaggccctccgcagctccact
ctccaggccctccgcagctccacgctccagaccctccgcagctccaggccctcaacagct
ccacgctccaggccctccgcagctccacgctccaggccctccgcagctccacgctccagg
ttgggccagcttctagtttctggccctccgtccctccccctgttccgcctctgctccacc
tccctccgggatttttctaagagcgtctggtatccgctcttgaagagggggta
>ltr-1_family-177#CLASSI/LTR
gtaaagggtcaataaatatgtaatgtgtgcatatatttaaatgatgaaaacaggaccccc
ctacaaaaatttagctgattaaatggatttattttgaaaacattaactataatgtattgt
tgggctaatcccaaagttattttttgtatatcctgtagagggcgctacatgcataaaaga
cgttgaacagagcagctcgggtcagagttcattaaagaccgtcagagctcgtattgattt
gtgtctttacttctctgcagtttacacatttcacttacccgtttgggtctcttcagcctg
aggcgggtaacaatcag
>ltr-1_family-178#CLASSI/LTR
taaagggtcaataaatatgtaatgtgtgcatatatttaaatgatgaaaacaggacccccc
tacaaaaatttagctgattaaatggatttattttgaaaacattaactataatgtattgtt
gggctaatcccaaagttattttttgtatatcctgtagagggcgctacatgcataaaagac
gttgaacagagcagctcgggtcagagttcattaaagaccgtcagagctcgtattgatttg
tgtctttacttctctgcagtttacacatttcacttacccgtttgggtctcttcagcctga
ggcgggtaacaacttgggggctcgtccgggatcagcgccacctggtggtcaggtgctgat
cattaaagaacaacagtggttaaacttcacccaggaacagcgagttgagttgcagacatc
agcaatccagtcatgggtacccttcgagaactgcggcgggagatcgagaggcagctccac
cttctggttggcccttctaactgcgaagcactcttcaaggtagcccagtgttgtgctgag
gaggaaggagtgatgatcccaggcatggaggccacagaagaggaactctatgacttcatt
gttgatttcatgcgtggagaacaaatgcatagtctagaggaccaaggaatggctcgcttg
ctgacccttcatgaccttgttcgtgagttgactacaacagatcaaggttctgcttctaac
gtcaacgaaaatgaagagactgtgggactattgacatctgcatcaacatcaacagctgtc
agggggcaggtagcacaaactacaggtcttacatcacatgtaacagccgaacaaactgtt
ccactatccagagtatcagaacaaatgactgggttaatcaaattctctgatgttgcatcc
tttttgccacgtagagagttcaaaatttatggtggccaaatttctgatacaaattcagac
ttgagttttaacagcatttgtaaacaaattgatgaaggtattgcagagaatttcacagag
tcagaaataatccgaacagtgttaaaggtaatcagacctggtacattcaaagagatgctg
attacaaaagatagccttacagtaactgagttaaagcggtttcttagagctcaccttagg
gacaaaagtagcactgaattatttcaggaattgagtaacgcaaaacaacaggaaaaagaa
tctcctcaacagtttgtatacaggttgatggggcttaagcagagggtgttgtttgcgtca
gaacaaacagagtctgagtttcagtatgaccgtaaattggtccaaggtgttttcctacac
tcactttatcagggcctgaatgaaaaatgcacatttgtccggagggacatcaaaacagtt
atagcaacacaaacagctacagatgatcagattttggaactgattacacagtctgttagt
gaggaaacggaaaggcaaaaacgaataggtcatacatataaatccagggttaccgctgca
agtgtcacacagcaggatgaggtagatggtaaattggcatccctgagtcatgcagaagtt
aaagctaatcgtgaggccattcatgagcttactgcacaagtaactgcactgaccaagagc
ctagaaaaagttatgtccattcgccctgctgttcaacagcaagctgatctagccgcagca
actgcacaaccaccttcaaaatcagaaacaaagggaaaatgcaagcaatgcatagctcaa
aatgttgatgtgtgtacccactgtttcttatgtggccaagcagggcatcgagctgtgggc
tgtctcatgaaaagtcgttcgccaaaagagaggaggtcactgggaggggaccaccagtga
ccgaaaaagatcttgtgtcccaacctttttctaatgcttctagaggtgagaaacctgtaa
cacaaaacacattcaaaagagctattgtggagaaacgtgttgcacagcttattggtggtc
gctgcatgataacttgcaatttaaatggtgtcaagactcaaatgcttttggacagtggcg
cccaggtcagtattgttgggcaggcctggctgaagaaaactttaccaaccattgaaatcc
aacccttagagtctttattagccgacaatcagctttctgtcactgcagcaaatgggacag
ctgtaccctttgatggatgggttgaagttttgttagaaatctcaaatgataaacagaaca
acatcaccatccaagtaccccttttggtgagtcagaagtgcatggattgtcccctacttg
gattcaatgtaattggagagatcataagagagaataatgattgtgtaagtagtgtcaacc
tcattgacttgctttcagagaccttgcagatgcaaaaggacacagctgaaatcttagttt
ccacagtaaattctaaccaaatcaaagaatatactgcaggcaccaaagtgaagactggga
agcttagagttatcattccggcaggtaaaattctagaagtgaggtgtcgtgtaaaagcag
ggcacaagagtggaatcatgatgtttgaaccagcatcagaaagttgcctccctgaggggc
tggagttgtttccagctgtggtaaatgtgtccccttatgcctcaaggacagtgagaatac
ctattcaaaattgtacaaatcatgatattcacctacctcagaggctggtgttaggtggga
tagaatccatcagtgaaatgagaccagtatgcccatcttccagtgttgaacagtcagata
agcagatcagcagtgcacttctgtgttcatcccaagttccatctgtagatgatgtcagta
gcaaagaagaacatcaaaatcagacaatggatgaaaaatggcacccacctgttgatctgg
gacatctcaataaacagcaacaagaggtggtgagaaaaatgttgtttgaggaatcggacg
tgtttgctcgggaggagggagatattggatgtattcctgatcttcagctgaaaattcgcc
taactgataacacaccagttcaaagatgttataatgccatccccaaacccctttataaag
aggttaaagactatgtgcaaaacctcttgaatagaggatggatcagaaagtcgtcatctt
catattcatcacctgtggtatgcgttcgaaaaaaagacaacagcctgcggttgtgcgttg
attttagagaccttaaccgtaagaccgtacctgatcgacatcctcttccgaggattcaag
atcttttagacagcttaggaggaaattcatggttttctattttggatcaggggagtgcat
accaccagggatttgtgagtgaggactctcgacatgccactgcctttaacactccatggg
gattatacgagtgggttcgtattccttttggattaacgaatgccccagcagcatttcaac
gatgcatggagggagtgttggagggatttcgtgatgaatgctgtgctccttacttagatg
atgtactttgtttctcaaagtctttcaatgaccacatagaccatctccgaaatgtgtttt
gccaaatgcgagggcatggaattaaactccgtccacaaaaatgtgagctgtttaaaagac
aggtgcgatacataggtcgtttggtatcaggagagggagttcaaatagatccagcagatt
tggaagctgtaagggccctaaaaaacaaagtaccacgcacggtgggagaagtgcgtgcac
tgcttggatttctaagctattataggtcttatattcaagatttttctagactagccaaac
cactctttgagcttctccaaagacctcctgagacaagtgagagtagacaaaacccaaagg
ttcacagtcgttctggtgcaatacgattaaaagaaaagggacagcttcactccagaaccc
cagttgtttggacagtagagcatgggagtattgtttccaaattcgtggatgtgttgacaa
gtccgccagtgctggcttacccaaattttgacctaccttttgtgttacacacggatgctt
ccaatgaaggtctgggagctgtgctttatcaacatcagggcaacaaactccgtgtcattg
ggtatggatcccgcactttaacaccagcggaaaagaactatcatctacattcgggtaaac
tggaatttttggcccttaaatgggccatctgtgataagtttagagactatctttactatg
ctccaacattcacagtttacaccgacaacaatccactgacttatgttctcagcacagcaa
ggttgaatgcggtagggcagcgctgggtgggtgagttagcggattttcactttgacatca
aatacagaccgggaagaaccaatgttgatgccgacacattgtcaaggcaccctctgaaac
tgacagacatcatggaagaacacatcaacacattgtcacctgaaactgtgtctgctgttt
ggcagggtagtaaagcatcaactgaaagggacgtaccttggattgctgctttagagctta
acactccaagtaaagagatgcttttcaatgaggaaaatttcgccactgtcacccctgaaa
aagttaaagcagcacaacgaaatgatccagccataggtgaggtagtcaaattaaaggaac
aaggctggacaccaaactggaaagacaagaattccatgaaaaaggaaacaaggaaactac
tctttgaatggatgaagttggagatgaaggatggaattttgtacaggaaagcaggacaac
actggcagttagttcttcctctgctgtttagagcattagtgcttaaaaagttgcacaatg
aaatgggacatgtaggagttgagaaagtgcttcatcttgcacgtgaacgcttctattggc
cttcaatgagaaaggagattgaagaatacataaccacaaagtgtgcatgtataaaacaaa
aacatccgcatgtccatcaaagagcacccatgggttctatcacatccagttccccatttg
agttggtgagtgtggattacttgcatcttgaacaaagtaggggtggttatgagtatattc
tcctgctggtagatcactttacacgctttgcacaggcctatccaacaaaaaataagtctg
gcaaaactgctgcagagaagatcttccaggacttcattcctcggtttgggtatcctgaga
aactacaccacgaccaagggaaagaatttgagaatcacctgtttcaaaagttacaacagc
tgtcaggagttgcccactcgcgaaccacaccatatcaccctcagtgtaaccctgtggagc
gactaaatcgtacaattctgcaaatgctcaggactctagaggaggagaaaaagagtaatt
ggaaagactacttgcctcacgttgtgcatgcctataattgcacaaggcatgaatcgactg
gttactctcccttctttctcttatatggcagatcaccacggttgcctgttgacttgctgt
ttaacctgaaaaacaaaacagaaagctcaaaccaacgtacatttgcagaacaatgggaag
acagaatgagacaagcatatcagattgcaaaagaaaatagccaaaggtcttcggcaaagg
gcaagaaatactatgatcgagcagtaagaggtgccatccttcaaccaggcgaccgagtgt
tggtcagaaacctctcggagagaggtggaccgggaaagttgcgtgcatactgggagaaag
atgtacatcgagtggtagagcgcattggcgatgggccggtgtataagatccaacctgaga
ttggctcgaagacactttgtgtgctacaccgcaacctcctgctggctgttaatgacttac
ctttggatgaatcaatggctagaacaaaagagacaaagaaagtaaaacaaaacaaacaga
tgagaaatcaaccagaggatgaatctgaatcagatacctcggatgaggagacacatactt
accattatgaccttcgtaagaacataccttgctaccaatttgtgtctattccagaaaaga
aaagagaaccggtaaatccaatggcccaaagtcattctcgtctacgtccttccgcaactg
aattttgtcctgacaaaaaccctaagtccttggaaaaccagattcaagagtttgaccagg
aacatggagagacacaaagaatggttgaaaacccactgcctgtgacacaagatgaagatg
atgaggagctgaggaacgaagcagagacaattagaaatgtagaaagtgagatggctgagg
aagaaaatgtgagaaggacacaaagagtgggaaaaccacggaaattgttaacgtatgaag
ctctgggtgaaccatcttatcaaccgtggagggctgaagcgaacacactttggttgacac
agcaatacatgcctcaagaaaatgcattttactaccagagtatgcccactcatccttgct
gtcattggggttataatagattttgaggttagaaaaaaattaggaagagatcaaagcaaa
ataaagggtaaagaggttattaagatgtacggagccatctaagaaaataggggagagtgt
aaagggtcaataaatatgtaatgtgtgcatatatttaaatgatgaaaacaggacccccct
acaaaaatttagctgattaaatggatttattttgaaaacattaactataatgtattgttg
ggctaatcccaaagttattttttgtatatcctgtagagggcgctacatgcataaaagacg
ttgaacagagcagctcgggtcagagttcattaaagaccgtcagagctcgtattgatttgt
gtctttacttctctgcagtttacacatttcacttacccgtttgggtctcttcagcctgag
gcgggtaac
>ltr-1_family-179#CLASSI/LTR
tgtgatgaggtgacttgtccctggctgacaaacagtgctcaacattcaaacataattcac
ttaccaaaattatccagaaaagcttgaggcgattcgggtgcacacgtccgccatcagcac
attggttttcacacacacacaaacgcatccacaaacgcatttcttcatcgccatccataa
cgcacgctatagtcacaaatacacgcatatacacatgttgtctgagtgtttaatgttttt
ggtttgtccgtatctaagtgttttcagttattgtttgtttaatttttaccggttgtttgg
tttccgtgtttctccttcatctgtcttcctggttgctcttccatcggccggtcaaacaga
gcgcctcccagcggcctggctaaatagtgccgggttcactgtggattgctccagagcaac
cggaagcagactcgtccattgtcctctagagaaggggggggaatgggtttatacttttct
ttatgtgtttaaatgttcatgtttatatgtttatatctttatatcttgatctattttagt
taacattgattaattgtggatgtttggggtttaatggtttttaaataataaactggagaa
catgtactgatgtttatacttaccttttaattagggtatgttggtctgtgttaagggggt
ggggcttcacctttaaaaggcagccccaaacaacaattcggggtcagttcacctggcgag
cgagcgagctactgtggtgccgtaagcgatctgtgacttgtatatttttattgtgattgt
acatatatcgttttgtttgttgtttatttgttcttttatttttgtttgttttgctacttt
gctgggttttgggtttcactctcgtacactgtaaataaaccatcactttacacgttatat
cagcgagttgtgccatcattttgaggttttctcattttttttatatcctttgagaaccca
ctacgagccttcctggctcgtaaacctcac
>ltr-1_family-181_s_0#CLASSI/LTR
catattctgagctattgtttgttttctccacatgatgtcgccattttccccagtgtttct
gtttggggttcatttgtgttaattctgttcagctgtgtcttgttagactagcctatttat
tctaccctcttgtcttcacttgtcacttggtttttgagtttgatgtgctctcgctgttgc
cgtaagtcctctagtcattacctttcatcaattgtgtttttggctaaagtaccctttgct
ctacggagaactttatgtttgttaactgcttagcttgtagacttcctatgtttttgcctg
gctgcttttttttgatgattttggatttcctgaataaacacctttttttgaactagacct
tgtgccttggcaattgggttcatcagctctccctgtggctgaacggtaaaacactggtct
actacaccagagaccgggttgagcctcgggctcatca
>ltr-1_family-182#CLASSI/LTR
gtcatattctgagctattatttgttttctccacaagatgtcgccattttccccagtgttt
ctgtttgtggttcatttgtgttaatttggttcagctgtgtcttgttaagactagcctata
tattctaccctcttgtcttcacttgtcacttggtttttgagtttgatgtgctaccgctgt
tgccgtaagtcctcttgttattaccttttgtatttttttggctatagtaccagttgctct
acggagaactttatgtttgttaactgcttagcttttggagttcctatgtttttgcctggc
ggctttttcttgatgattttggatttccttaataaacacctttgtttgaactagactttg
tgccttagcaattgggttcaccaactctccctgtggctcatcgttaaaccactggtctac
tacaccagcgacccgggttcgagccttgggctcatcacagaaaaaccaagtcaaacatga
accctgctgaggcctctgcccaagaaatggtctctattgttgctcagcatgacgctacag
tcaagcgccatgaggcggccttgattcagcaagaagcacttatggagaagcattcccagt
tactatcagaactcatgacttccatgcgacaactctctgacagtctgcgtcaacgtccaa
ctacatccccagaagaagcttcaaccccaacacctgtcattcatacccctcaacctcagt
ttgaaccacgtcttccccctccgcaacgcttttcaggggacccggaaacctgtgaggggt
ttataactcagtgtgacctcactttcaagcttcaaccctccacattcccttcagatcagg
ctaagatcgcttatatactcaccctattatctggcaaagcacttgcttgggcaacagcaa
tctggaatgctaagtctccctgctgtactaattactcagcttttgtgaaagaattacggc
gtgtatttaaccatcccctttcaggacgagaggcttccaagcacctactcaccttgtgtc
aaggaggtaaaagtgccgcagaatatgccattcaattccgaacaattgctgcaggagcag
gctggaatgatgaggccctcatcgtttgtttccagaatgggttgtctgaggccctcaaag
atgagttggctacccgagatccagctaaaacccttgagtccttaatagaccaagctatcc
tcctggacaaccgcctgagagaaagaagactaaccccctgctatgttccttcacgttctc
ccaacctccccaataccccatatgctactgagtcacctcagttttcagaaccagattccc
cagagcctatgcaactaggccgtgcccggctaactcttcaggaacgcactcgccgtatga
agagccgtctctgcctctattgtggtgggtctggtcatttccgttctgattgtcctgagt
tgaaggaaaactcaccatcccaggcagtaaggagagagctgtctcgggagtgacccaatt
cgtctctcctagcaattccagtctgctcttacccatcactttaacatttgagtctaagga
acatcaacttcaagcacttgttgattctggagcagcggggaacttcatggatcagacact
agcaactaatctcaagattccccttaaactgttagataaccctctggaggtgaccgcttt
ggataggagaccgatagctcccggagctgttacccatcttactgttcctctgcatgtctc
tgtgttccaccacaaggaggagatatccttttatttgattgagtcccctgacctgccctt
gatctttggctatccctggcttactcttcataacccccacattgattggtctaatggcga
aattctccactggggccccctgtgtcacaaagtttgcttagatccacctagtaataatcc
cgagtctcaagaccctgttgacctttctcgagtcccaccccagtatcactcctttcactc
ggtcttcagcaaacagaaagcttctgtcttacccccacatagaccatatgattgtgccat
agagctaatgcccggccagtgcccccctcgtggtcgggtgttttcattgtctcctcctga
gcaaacggccatggagacatatatcatggagggccttaaagcagggatcatccgttcttc
cacatctccggcaggtgcaggttttttctttgtggggaagaaggatggaggtctccggcc
ctgcatagattacagagctctcaataaggtaacaatccggaatcgttatccccttcccct
tatggccactgccttcgagttactccagaaagccaccatattttctaaactggacctgcg
caatgcctaccacttggtacggatcaagcagggcgatgagtggaagacggcatttaatac
ccctacaggccactatgagtatttggtcatgcccttcggccttactaacgctcctgcagt
ttttcaggctctcataaatgatgtcctaagggagatgctgaacaagtttgtttttgtcta
cttagatgacatcctgatcttctcgagttctctccaagagcatgagagtcacgtcagaaa
ggtattaagacgtcttcaggagaaccatctatttgttaaacccgagaaatgtgagtttca
caccactgaggtcttgttcttgggcttcatcattaaaccagggcaggtacagatggatcc
caagaaggtccaggcagtgttggactggccagctcctacctctgtaaaggaggttcagag
gttcataggatttgccaatttctataggaaatttgttcagaatttcagctccgtggtggc
tcccctgacagcccttacaaaagtgggttcagccagaatttcctggaatccagaggctga
ggcggctttcagggaactcaaacgcagatttacctctgcacccatccttactatcccgaa
tccagaattaccctttgtggtcgaagttgatgcctcagatgtgggagtgggagctgtgct
atcccagagggggaaagataactgtcttcatccatgtgcatttctttcccatcgtctcag
ttcctgtgaatgtaactatcacgttggagaccgagaactactggctgtaaagttggcatt
ggaggaatggaggcactggctggagggtgccaagcatccgtttcaagtactgactgacca
caagaacttggagtatatccagcaggctaaacgccttactccccgtcaagccaggtggtc
cctcttctttaaccggtttgactttgttctatcctaccgctctggatccaagaacctaaa
accagatgctctgtcccgaatatacagtaacactccccgggagaggaacccagaagctat
cattccccaatccaagattcttgcacccctcagatgggggtttgagtcagccatccgtaa
agcccagattcaagatccagacccaggtggcggccctactaaccgattgtatgttccaaa
ggctgttcgttctcaagttcttcaatgggcacactcttcccggctgacctgccatccagg
tatttcccgcaccttggactttttgcaaagacgcttctggtggcctacagctaaaaagga
cgtaatatcattggttagggcctgccctgtttgcaaccggggaaaaacctcacatcttcc
cccccaaggtcttctgcaccctctgcctattcctcaccgaccatggtcccacctctcaat
ggacttcattactggcctcccaccctcccatggaaacaccgttattctggtcattgtcga
ccggttctccaaggctgcccgattcattcctttaccaaaactcccatctgctaaggagac
agcagacctcattacttcccatgtttttcgagtctttggaattccacaggacattgtgtc
ggaccggggaccccagttctcatcccggttctggagatctttttgtcagtcattgggtgc
atccattagtttgtcttctggttttcatcccgagtctaatggacagacagaaaggattaa
tcagagtctcgagaccacgttaaggtgcatggtgggtcacaacccttcatcatggtcctc
atacctcctatgggctgaatatgctcacaacactctgcgctcatcctccactgggttatc
cccctttgagtgccagtttggattctcccctgccctcttccctgagcaagagattcaagt
ggctgttccctctgtacagcagcatattaatcgatgccgtcggacctggagagtagtccg
ccgaaaactcatccaaacctctaaccagtaccagaggcaggccaaccttagacgcagatc
tgctccctcccttcgagttggtcaacgggtttggctctccactcggaaccttccccttcg
gatagagtcccccaagcttaaccaacgctacatcggaccatttaaaattatcaggagagt
aaacccagtttcttatcggctagaaatacctaggtcatttaagattaatcccacctttca
tgtatctctcctaaaacctgtgttgtgttcttcttttgttccctctgacagatcccctcc
tcctcctcgcaacattgggggtaagcctgcctacacagtccgcaggatactggatgttcg
gagggtgcaacggtctcgacagtatcttgtggactgggaggggtatggtcccgaggagcg
ctcctggattcccgctaaggacatccttgaccccaagttgatccgggattttcaagctcg
cagttcgggtggtcttggtgggaacgtcaggagccgttcctagaggggggggtcctgtca
tattctgagctattatttgttttctccacaagatgtcgccattttccccagtgtttctgt
ttgtggttcatttgtgttaatttggttcagctgtgtcttgttaagactagcctatatatt
ctaccctcttgtcttcacttgtcacttggtttttgagtttgatgtgctaccgctgttgcc
gtaagtcctcttgttattaccttttgtatttttttggctatagtaccagttgctctacgg
agaactttatgtttgttaactgcttagcttttggagttcctatgtttttgcctggcggct
ttttcttgatgattttggatttccttaataaacacctttgtttgaactagactttgtgcc
ttagcaattgggttcaccaactctccctgtggctcatcgttaaaccactggtctactaca
ccagcgacccgggttcgagccttgggctcatcac
>ltr-1_family-183_s_0#CLASSI/LTR
tgtggcgagggggcgtggccgagagccgtgggaacggagtgaggccaccgcgtaagtgga
tacacctgcggtgcgcacctgcctcgaatcccacggaaggagctctggactataaaagga
ggaacgatggcagaggaagccgagagaggaccgggcccggacatatttttacttttgctt
tcagtttgacggcagtctccgtgaggagctgccgtccgtttgttttggtttagacggcag
tctccgtgaggagctgccgtccctgttattaataaataatttaaaactgcgtcggttctc
cgcctccttcttcccggcggccaaagggccgtgaacttcattacattttttaaattttta
aaatatttgat
>ltr-1_family-186#CLASSI/LTR
tgtcacagattggccaggctcttccaccaatttaacacaatgcccatcatcacctgaatt
ttaatcatgcacagctgcatctcatcaccatgagactatataaacacacacctcacacca
ctctttgtccgggctcgttcatacgaagcggactgataacgaatactctccacgtattca
gtagcagtgagcgatcctccagaaacttacctattctctgttttgtctccagtttgtcca
gtcagccccgtgttccagttggaggtgtgtgtttcctcgttgtcgtctccgtaactcatc
tggtgggtgctccatcgttctgtctcatcccctactcatctggtgtgtgtattcggtcag
catctatatcatcatccatactgaaaggaagacggatagttacatccccttcatctcaac
taacggaaccttgcatatccttatattgctctgctgtgaaaataaaagtttacattttct
actcaccctgtttgtccgtccgtttcctaacagaagcccggacctttaaagttaacagca
tgagcaatcccgatccaattcaggagctggtagacgcgatgaagagagttttatcgccag
ctgcaccacttcctgatccaccaccagcaccgcgcacttcttcggcttcccccagcgcat
ccagtcccatggctcgaccagcgccctactctggcggggaggaggagtgcaacggattcc
tattacaatgttcccttgtatttacaatgcaacctgagttatatcccacagatcgatcta
aaattgctttcatcatttcacttctctctggatctgctctccggtgggctgagaccatct
ggaatcaagctgggccggtaactaattccattcaagccttcaccacatatttcaaagagg
tttttggtcgctctgatggagaagtagcagctggagaacaactttaccatctgaaacaag
gaactatgtccacacaggactatgcccttcggttccgtactctagctgctgccagcggat
ggaatgagcgatctcttctcaccacttaccggctcggtttagagcccaaacttcgtctac
agctagcagcactagatgataatatgggtttggaaaaatttatccaactgtcccttcgat
gttctgatcgtataaactcttatcaacataacccagagcacttacctcaagcactcctcc
gtccatctgagtccacaatccctccagaaccagaacccatgataattgaagctggtagac
tcacggccgctgagcgacagaggaggctgacccggggtctgtgtctgtactgtggtgccg
gaggacatgttaaattggactgtcctctccgtcccatgcgcccctcggtgagtgtgttca
gttttgatattgagaagatgaatcctctcactaccaaggtactgttaactacccactctt
cttctgtttcagccaccgcccttatcgactccgggtcagctgggaatttcatctcacact
ccctctgtcgccagctccacctccgcactgaagcctcgacgcacatctaccagattcaac
ccataaccaacaatatcaagtcacaggcacgtattcaccgtaaatgtgaacccgttagtc
tccaaattgggtggttgcataaagaagacatacaatttctggttttggagggagccacca
tggatatcatcctagggcgaccgtggctggtgaagcatgatcccatcctctcttggggca
caggagagataaggagatggggtgaaggatgtacaccaggctgtttccccgatcttcctg
tacatattcgaaaacccctatctgtctatgtcacgtcagttgaaagccccatcgagtcac
gatccgtccacattcctgcgatctacactccttacaaggacgtgttttgcccgaaaaaag
cttcccagctacctccacatcggtcatgggactgtgccatagatctggttccagatgccc
caatgcccaaaggtagaatctatccactgtcgcttccggaaaccaaggccatggaagagt
atattcaggaggctctgcatcaggggtatatccgtccttccacatcacccgcagcatcca
gtttcttctttgtgactaagaaagatggagggctgcggccgtgcattgattatagaattc
tcaaccaaggtacagtcaagttccgatatccccttcctctcgttcctgcggccctagagc
aacttcgatctgccaagatcttcacaaagttggacctccgcagcgcatataacctggtga
ggatacggaggggtgatgaatggaaaaccgcgtttgtgacccctactggccactacgaat
atcgggtaatgccgtacggtctggtcaacgccccttccgtattccaaaacttcatccatg
aagtcctccgagagttccttcatctcttcgtcattgtgtacatagatgatatcttgattt
actccagaaatgaggtcgaacatcgccaccacgtagagaaggtactgcaaaccctcagga
aacaccaactgtacctcaaagctgagaaatgttcatttcatctaccatctgttcagtttc
tgggatacgtcatagataaaagaggggttcgtatggacgaggggaaggtcactgccgttg
tctcctggccagaacccacaaccgtcaaagaactccaacgattcctcggctttgcaaact
tctatcgacgatttattcataactacagtctcgtcaccgccccactcaccaaccttctca
aaaataaacccaagaaattatcctggccttctgaagccgccgcagccttccgaaatctca
aagaagcctttactcgagctccactcctgactcaccctgacccagatttgccttttatag
tagaagtagatgcctccaccactggagtgggagccatcttatctcagttccacggtactc
ccaagttactccatccatgtgcctatttctccaggaaacttagtccggcggagaagaatt
atgacatcgggaatcgagaactactagccatcaagctcgccctggaggagtggcgacatt
ggttggagggtgctaaacatcctttccaggtaatcacagatcataaaaatttgcaatatc
tcaaagatgctaaacgactctgtccccgccaggcccgctggtcattgttcttctccagat
tccatttctccataacctatcgacctggctcaaaaaatatccgagcggacgcactatcca
gaatgcatgatcatcaagaaaccatcgaaaccccggccaagattcttccagatcatatag
atgtctgtcccatcagatggtctgctcctccagccgtcgccactcctgaaatcagagctc
cgccgggctgccccccaaatcgacagtttgtccctaataatcaacgggtagatctcatcc
actccactcatacctctctgggcactgggcatcctggggtcaacaataccctctcgctgc
tatcccaacgcttctggtggccgagcatggcaagagatgtaagaaggtatgtgctaggtt
gtaaagaatgtgccatgtcaaaaagtccacgccatctacctgcaggcaagctccaccctt
tgcccatcccgaatcgtccctggtcacacctaggggtagacttcatgacggatcttccct
catctgacggtaatacctgcattctggttatcgtagatcgattctcaaaattctgtcgtt
tgattcccttgaaaggtcttcccacagccctagagacagctgaaagtctctttaaccatg
tctttcgatgttttggtttaccagaagatatagtctcggatcgaggtcctcagttcatct
ccagactatggaaagccttcttccgactcctaggtgtgaccgtcagcctctcgtctggct
atcatccacaaaccaacggccagacggagaggaagattcaagaagtgggacgatttctca
ggactttctgtcacggtcgccaaaattcctggaaccagtttctgggctgggcggaatacg
cccaaaattcactgcggcaacccaccacaggactcacgccattccagtgtattctgggat
ttcaacctccacttttcccctggaatgacgaaccgtctgatgtacccgcagtggatcact
ggtttcgggagagcgagagggtctgggacgaggcccatcaccatctccagagggcagtcc
gaagaaccaaggaggtgtcagacaggagaaggattgaaggtcacgtctacaatcctggac
agaaggtctggctgtccaccagagacatacgcctgcgactgccctccaaaaaacttagtc
ccagattcattggtcccttcaccatcctggaacaagtcaaccctgtcacctacaaattac
aactaccaccacagtacaggatccatcccacatttcacgtgtcactccttaaaccctatc
acgaacctctgattccctccacagagcctggccacgaagaggaaacccctccaccactga
tgccagaagactccatttactctgtcaaggagattctacagtcccggcgtcgtggtggtc
agttagaatacctcgttgactgggagggatatggaccagaggaaagatcgtgggtctcca
gatcagacatcttagatccctcactgatggaagatttccactccaatcaccctgagtgcc
cggcacctcgtggacgaggtagaccaccacggcgtcggattattaggccctcaggagcgg
gccctggggaggggggtaatgtcacagattggccaggctcttccaccaatttaacacaat
gcccatcatcacctgaattttaatcatgcacagctgcatctcatcaccatgagactatat
aaacacacacctcacaccactctttgtccgggctcgttcatacgaagcggactgataacg
aatactctccacgtattcagtagcagtgagcgatcctccagaaacttacctattctctgt
tttgtctccagtttgtccagtcagccccgtgttccagttggaggtgtgtgtttcctcgtt
gtcgtctccgtaactcatctggtgggtgctccatcgttctgtctcatcccctactcatct
ggtgtgtgtattcggtcagcatctatatcatcatccatactgcaaggaagacggatagtt
acatccccttcatctcaacgaacggaaccttgcatatccttatattgctctgctgtgaaa
ataaagtttacattttctactcaccctgtttgtccgtccgtt
>ltr-1_family-188_s_1#CLASSI/LTR
tgtaaataaccccaagttatttaagttaggtttcagtgttaattatttatgctgctttta
attacttctctatttctttaaaaattgttgtgtttttgttatttatttgaactccgcttt
gcactaagttatttagcctatagagacccttattttgacgcgcggcttgccggaagtggt
caggtgcgcgagcgcgcgcagatcacggaagcagggagatcggagaagcgcgcctagcac
gagggagagagcgatcgcttgcacagagaaatgcacggagctaatgttacatttaaggac
tgatttaagagagatttaatgcatatttgagtttgttttttgttctgttcatcttcattg
tttgaacacctggttggaagggagaacaaggtagatgaggacatttttatacatattgct
aaaatttgatgcatctgttggcttgctaataatttaaattgctattttatcgtaaaatta
gtcatatatttgcagatactttataatattgtcactaagtttattgttttgtcttattat
gtgaattattattcattacattttttctatttgtgtttattcatctgttcttagctctta
cggtgttgtacagtctttaaggacggcaaatgcaacaataaaggcacaaaggaggacagt
gcaacatcagtgcatgagtttaatccttttatttctccaaccgggctgttacagtaagag
cttgcacccactgacattatttgctgatgtaaatgatgacggatcacggttccaatttgt
gcactcctgcaaaagtaaacgaacaaattgataatgttcaaaacaaagaagttgatgaag
aaatagaagttcaatctgaagaattagacacaaatgtacgtcgctctacccgtgaacgaa
ctcagacagacaggatgcttgcatatcaaagggaggagtctcataaagcagaaagaaagc
ttatgcatgcatatgaaaaatggaaggctgaggctcggaaagcaagaagtcagttgaaat
tagacatttctgagagtgaattagcaacactcatagactcattggaaaaggaaaaggaca
gtgtgatgaatgcatacataagggttagaagtaatgtaactccacccactgatatgagaa
ggaaaattgatgcttgtgatgctgttacaaaggatatagtaaaaattgcatacgagagga
tctcaggggtagatggaggctttgacaatgaaaccgtaaaggggcatttacgtgagctgc
ttgaacgagactacgctcgctctgtttatggttctactgtttcacgcatcagctccaaat
ccagtacacctataagtcaaccttctctgaattctatactaatggctaaacgcatagagg
cagcagcagagctagcagctaaggaagcagaatatgctactgtaatagaagaaagggagc
aaagagaaaaattacgacttctagaagagaagcaaagaaaagaacttgaggctcaaaaag
gcgagtttgaaaggctccaagcgatgaaggaggtaagagcagctagagcaagactggagg
tgtatgacaaggaagaaactgttgacactgttaatcaagatgaagggctgcagcaacctg
taagccctcccacgcataaaccagtatacttatcctccgttaatccaacgcctaacattt
catcacagagtcccaatgctgatgtgtctcaattagcgcaggctgtccaagatagcataa
cactaaacagacttcctatgccagagcccacagttttcagtggtgaccccattcacttca
tagagtggaaggcttcatttcaatcactcattgataaaaggcatatctcttcaggagaca
agttatactacctgaagaagtacgttactgggcctgctctgaaagtgctagatggtatct
tttacagaaatgatgaggaggcttacaaggacgcgtggaagaggcttctagatcgctacg
gacagccattcatcatacaacgagcattcagagagaaactcgcatgctggcccaaaattc
aatccaaggactcggtaggacttcgaaatttctctgatttcttgaactcatgtaaggatg
caatgccacatgtaaagggactggaaatattgaatgattgcgaagagaataggaaacttg
taagcaaactccctgattgggcggctgcccgctggaatcgtcaaaccacacaaacgttga
gtgaaacacaagattttccaacttttcaagaattcgcccatttcatgtctgttgaagctg
aagttgcctgtaatccagtcacatcctttcatgcccttcatgtttcagaacctaacaaag
agaaaatttatttcaaggtcagtaaacctaaagctaatgtcttccatacaaagactgtca
cacagcatgataattcaaagcccactggaaaggtcaataagccatgtctgttctgtcaaa
atggtgaacatcaaattcatgaatgttctaaattctctgcaaggtctcttgaagaacgta
gacagttcgtaaaggatacaagattgtgctatggatgtttgaggctgggtcacagtgcca
aggactgccgctcccgacattgctgcaacacctgtaagggaagacaccctacctgcctac
atgacgacagcttcaatagaaaggtgaggtcttcttctgctcagagcccagaaaatgtcc
atgaaggagttgcgaccatgtcattgagtgtagaatctggatgcacgcctgttaacacct
ctatgattgtgccagtgtggttgtccacacataaagacccagtttctgagaagctcgtct
atgctctgttagacacacaaagcgattcagtctttattgaatgtgcagtatgcaaaagtc
ttaaagtcgactcctgtcccgtgacgcttaaactcactactttggttggaaaggactcct
tgatgtcaagtgaaaggatttctggtcttcgagttagaggtttcaattcctcactgatta
tagatctaccccctgcatacaccaaagaatgcattcctgtggatcgcgcacacatcccta
caatggagactgcaagtcattggaaacatctagccactctagcagacaaaattcccccac
ttcaaaattgtgaggttggactattgataggatacaattgttccagagcgctagcgcccc
gagaagtaattcttggaacggagaatgaaccatatgctgttcgcacggacctcggatgga
gcattataggtccttccttaacacattttgagccccaaagcagtgctgccatgtgtcata
gagtgtctatcaaggaaatacctgcagtaactcccacagatgtgataaaagtgctggaat
ctgatttcaaggatacagaagggcacactaaagtgacgtctcaggaggacatcatgtttc
tgagaaagctggaagagaatatcagattgaacaaggatagtcatctggaaatgcccctgc
cattcaggaaaagaccatatcttccagataacaaacctctagctgtcataagacttcaac
atttgaagaggagattaatgagagatcaggagtacagagagcattatgtaacattcatgg
aggaagtaatagagaagggtaatgcagaacaggtgtttgaggaaggacgagaaggagaaa
gatggtacataccacatcacggagtgtaccactcgaaaaagccagggaaattgcgtatag
tttttgactgttcagccagatacaagggaactagcttgaacgaccatcttctaactggcc
cagatctgatgaacagcttaactggcatccttttgaggttcagacagtaccctgtagccc
taatgtgtgacgtggagaaaatgttccaccaatttcatgtagaccatgcggatcgtgatt
atttacgatttctatggtggagaaatggagatttcaattcacagcctcaaaccttccgca
tgacagtgcatttgtttggagcctcatcgtcccctggatgcgctaactatgggctgaagc
atcttgcaagagaaggtgaacgtctgtatcctctgggctcgcaatttattatgcaagatt
tctacatggatgatggagtttccagcattgaaagcacagagaaggccatcaaattggctg
aagaagctcgtcagctttgtgcactgggaagcttaaggcttcacaagtttgtgtctaatg
acaaggaagtcttgaagacaataccaccctcagagtgtgcggtagatgttacagctgtcg
atcttgctctcactgatcagcctttggaaagagctttgggcatttactggagtctggaac
aagacaatttcaaattccgtatcactgttaaggaccaaccagcaacccgtagagggatac
tgtctatagtggcctcattgtttgatcccttaggctttcttgccccctttgtactcaaag
gaaagaccattctgcaagaaatgtgccgaagtggtatgggttgggatgataacttacccg
ctgatctacaatcagcatgggaacactggaaggcagatctagttaacctagaaaagattg
aagtgcctcgttgtattgtgccttctggctttgggagaatcataaggagagagattcacc
acttctcagacgccagcatgagtggatatggtcagtgttcatatctcagactcgagaacg
agcaaggtgacatcagttgttcgttgctcatggcaaaatctagagtggccccactcaaga
tcacaacaattcctcggctagaattggctgccgcagtggtgtcagttgcagtgaatgaca
tgttgaaggaggaaatgaacctggcagatgcagaagcgtttttctggactgactcacaag
tggtgttaggctacataaacaatgaagcccgccgtttccacacgtttgtggcaaatagag
tacaaaggattcaccgcaccacaactcctcaacagtggcggtacatttgctcagatgaaa
atccagccgattacgcatcgcgtggtctaagtgttaacaatcttgtcacttccaactggt
ttagaggacctaaagttttatgggaaaagcaaataccaccacctatggaaatcagcaagc
agcttccaattggcgaccctgaagtcaagaaggttcagtcactcaacacgcaaactgtac
agtattcatgtttgtcagaccgtctcaccaagttgtcctcatggtccaaagctatccaag
ctgttgcacgtttaatacgtcgtgtcaggaaagacaagtcacataatcacagtacattgg
cggaacggaacgatgcacagtgtatcataatcaaggacttacagaagcagacatatgcag
aggagataactttactctgtaagggcaaacaactacctcgcagcaacagactatacaatc
ttgacacctttgtcgaccaagatggattgctgaaggtgggagggagactttgtgaggcat
ctatccctaatgctgtcaagtatccagtgatacttccgaaggagcaccaacttacaaaac
tcctgattgctgattgtcatgagaagatggctcatcaaggaaagggaatgactataaatg
aaatcagatcaagaggattctggattacgggagttaacaggactgtagcttcctttgtac
gacaatgtgtgagatgtcgcaagttacgtggacctacggaagagcaaaaaatggctaact
taccctcagagcgcatagagccatcccctccattcacatacagcgggatggatgttttcg
gtccattcatcaccagcaaaggtcgcaagtcaaacaagaggtatggacttctctttacct
gtttctgttgcagagccatccatattgagatgctggatgacatgtccacagatgccttta
tcaatggcctgcgttgtttcatcgctatcagaggagcagtccatcaaataaggtgtgatc
aaggcagtaatttcattggagccaggaatgagctcaccaaagctatggaggagattgaca
ccaaccgtctggtaacattcttagcggaaaaacagtgtgactttgtttttaatgcacctc
attcaagccacactggcggagtttgggaaagacagattagaactgtcagaagtgttcttc
gctccaccctgtcacagtcatctggaaggctcgatgactcttctctgcgaacgttctttt
acgaggccatgtccattgtaaacagtcgtccgctcacggttgatagtctaactgacccaa
gtagccctgaacctctaacccctaatcacctcctcactctaaaacctactcaagccctac
cacctcctggcaaatttgtcagggaagatgtgtatgcccgtaagagatggcggcatgtcc
aatacttagcggaacaattctggggacgttggcataaggagtatgtgtctaacatcacaa
caagacagtgctggcatacaccaagaaggaacatgcaagtaggagatattgtcttggaga
aggcagtggatctgcccaggaatgagtggcgcttggcaaggattattgaggcagtcactg
acaaggacggattggtgagaagagtgaaaatacagttcggagacagaaatctggggaagg
atggtaaacgtccacataaaccatctgtggtggaacgtccagtgcagaagttggtcctgc
tgatggaggcagcctgaacatactgacatatcctttgagtaaacagttcatagtaatata
tgttttagtgttgtttacatctagtcttaaatggttatagtagtagtagtagtaattata
attcatttaaaatcattcgtgattaaaaggttaaaattcataatcactcatgattggtgg
gagtgtaaataaccccaagttatttaagttaggtttcagtgttaattatttatgctgctt
ttaattacttctctatttctttaaaaattgttgtgtttttgttatttatttgaactccgc
tttgcactaagttatttagcctatagagacccttattttgacgcgcggcttgccggaagt
ggtcaggtgcgcgagcgcgcgcagatcacggaagcagggagatcggagaagcgcgcctag
cacgagggagagagcgatcgcttgcacagagaaatgcacggagctaatgttacatttaag
gactgatttaagagagatttaatgcatatttgagtttgttttttgttctgttcatcttca
ttgtttgaacacctggttggaagggagaacaaggtagatgaggacatttttatacatatt
gctaaaatttgatgcatctgttggcttgctaataatttaaattgctattttatcgtaaaa
ttagtcatatatttgcagatactttataatattgtcactaagtttattgttttgtcttat
tatgtgaattattattcattacattttttctatttgtgtttattcatctgttcttagctc
ttacggtgttgtacagtctttaaggacggcaaatgcaacaataaaggcacaaaggaggac
agtgcaacatcagtgcatgagtttaatccttttatttctccaaccgggctgttac
>ltr-1_family-190#CLASSI/LTR
tgacttttctttgttatgtgattctaggactgtggtgatacagttatacataattcacca
tagcttacataggtcatcttattctgttctttcaggaagcatttgtcgtcagtattttcc
tgacttaattgtatggtctttgtaatcacaatgctttatgttgctcagtgtttagctgta
gatttcctttaccctttaaggaccttagtgttgtgataatcttttttgccctttaaggac
ctgtgtgttttgatgacgggtttttgatggaagtttcagagagtttgttgttggcaataa
acgacacacgcatttcgtgtgctcagctagaaagtgcgtctgcgactatttattgaccct
ttctacactgacggcttgtttgtaacgtattcagttc
>ltr-1_family-193_s_1#CLASSI/LTR
tgtgatatattgatgtttgcatttttgtatttgaaacaatagggactccgtagtacggaa
gtagttgatatagttctggcagtttcggatgaaagcagaaagtaaagctgttgcttaata
cggacgctccgactcaagtgtatcttttacagtcagatatatcacagtaaaagttggcga
cgaggataaactaatgctcggatgatggcactcattggaagtataggtgaatttgctccg
aaagcagaatcttggtcggcctacattgaacggctggaacagttctttgtggcgaatgag
ataagccaggagaagcaggttgcaacactcttgagcgtgatgggggcaacaacctatggt
ttactgaggaacttggtacaaccagaaaagccaaaggataagtcgtacaaagaaattgtc
gacaccttaaagagtcattttgaaccaaagccgttactgattgccgaaagatttcgtttt
aatcattgcaatcaaagagccgatgaaacagttacggaatatgcagcggagctgaaacag
tgtgctgtgagttgtgagttcggggcaacgctggatgaagcattgcgtgatcgattcgtg
agtggaatccgcaacgaagcctgccagcgacggctgttgtcagaatctaatctgacgttt
gcacgagcgttcgaaatcgcattaagcatggagacagctgagaaagacacgcagcagttg
cgagggcatgactcgcactcgagtgttgtacataaggtggaagtgcgacctttcagtcaa
cgagagaaaaagtgctatagatgtcatgggaaaaatcatagcgctcaggtatgtcatttt
aaggatgcaaggtgccataactgcggaaaaattgggcacattaagagagcatgcagagga
aagatggaagttggaaaaaggaaattgtatgcagagaagaatactaaatatgtggaggca
gaggaagctgaattacccatgttttcactacgggctgaggaaaatagcaaaaagtcattc
acagagacgtttgatgtaaatggcaaggaaattatgatggaaattgatactggcgcggcc
gtgagtatcatatctgagaaagaatttaaggcggtattcccaactgagccactagaggtc
gccagagtcaagctaaaaacttatacaggtgagcttatgcctgtattaggacagtttgaa
gcaaaagtgagctatgatgggcaaactgaagtgctaagtttgattgtggtgaaaggagag
gggccttcgttgtgtggcaggaattggctgcaaaaactctcattgaattggaggaaaatt
aagcatgtcagtcaagtgcaacaagtcacgtctattgaagaggtgctggagtcatgctct
gaggtgtttaaagaggaattgggcacactcagagggcttaaggcaaaaatacgagttaat
cctgaaatttctccacgtttttgtaaagctcgtccactgcctttttcaatgaaagctcaa
gttgatgcagaattagaccggttggagaaggctggcataatcacgcctgttaaatacagt
gaatgggcagcacccattgtgccagtggtaaaaaaagacaagactctaagattgtgtgga
gactacaaattaactgtgaatcaagcagtcactacagaaatttatccactaccgcggatt
gaggagttgatggctacactgagtggaggtaccattttttccaagattgacctggcttcc
gcgtatcagcaggtccttcttgaagatgagtccaaagagttgctaaccatcaacacgcac
cgaggattatttgtctataatagacttcccttcggtgtcagttcagcgccctctattttt
caaagaattatggagaatctcatgagagatcttgatgttattgtttaccttgatgactta
ttggtcactggaaaaacagagcaggaacacctgcagagactacaggcggtgctgaaaaga
ctccaggagaacggtttgagggtaaaaaaatctaaatgtgaatttggaaaaagccaaatt
gagtatttaggatttgtgctaaacagccagggccttcatccatccccagacaaagtggat
gcagtcaagaatgcaccagtacctacctgcgtgaaggagctgaaagcttttttggggttg
gtcaattactatggccgttttttgcccaaccagagtactatggctgccccgctctacaga
ctgctgagagataacgtgccatgggaatggaaacagtctgagcaagaagcttttgaaaaa
tgtaaagatttgctgacaaacgaaaaggttttaattcactatgatcctagtctaccactt
accttagcttgtgattcttctgcctatgggatcggcgctgtgttgcaacacaccatgccc
accggagaagaacgtcccattgcttacgcctcgcggacactgtcacctgctgaaaaaaag
tattcgcagattgaaaaggaggggttgtcgctgatctttggaataaaaaaatttcaccag
tacctttggggaagaaagttcaagatggtaactgaccataaacctttgttgactttgttt
ggagagcacaaaagtctacccaccatggcagcagccagaattcaaaggtgggcaatcatt
ctgtccgcttacgattaccacattgagtactgtccctcagagaaaaacagtaatgcagat
ggcctttcacgtgttcccttaccggagatgactgatgggggcacagctgccctatcagag
catattcatgcactaatagcggagcacttcgaacaagctcctttgaaggcagaacatgtg
tctcgtgtaacacgcagagacaaggtgttatccaaggtgcttaaatatgtcatggaaggt
tggccaatgaatgtggatgaaaatctaaaggcctatcacttgcggaggttagaactgtcg
gcagagagaggatgtgtactttggggcaccagagttataattcctgaaaaactgagaaaa
attgtgctgaaagagttgcatgtcggccatcaagggatggtaaagatgaaggcacttgcc
cgcaagtatgtgtggtggcctaaaatggatgcagaactggaacaggtttgtagaacctgt
gagccatgtcagatggaacaaaaagcaccccgccaggttcctttacacccctgggaattt
cctggtcagagctggaagagattacacatagactttgctggtcctttcttaggacacaca
tttatgattattgtggatgcatattcaaagtggctggaggtatttagaatgcctaacctt
acttcacaatccaccatttcaaggctgagaaggctgtttgcagcatacggacttccggaa
cacatagtcacagacaatggaacacaattcacttcggaagagtttaaaaattttatgcag
caaaatggcattcttcattccacaagtgccccaggtcatcccgctaccaatggccttgca
gaaaggtatgtgcagacatttaaagggggaataaagaaacttgcacacgtgacaatggac
ttggaggataagatctcactgtttttaatgcagtatcgcactactccgaactgcactaca
gggcaatcaccagccgatcttttccttaacagacatgtgcgcactcggctggactttgtt
cacccagatgtcactgttgctgttcgcaggaaacagtacctacaaaagttccatcatgac
aaaaggtctgtggagagatcattctctgagaaggatgcggtttaccttcgtaataccaca
ggaaaagggaacaaatgggttcctggagtgatagtaaagcaaaccggtcctgtgtcttat
aacgttcagggacaagacacagatggcactttcaggagacattgtgatcagttaagacca
cgggttgtagtggatgatcctgttgaacagatggactgctctgagactgggactgaaact
tccgttagaccctgtgcatcagaagaggaggaaccggtcatttcagagacttctgaaaag
gacagtgtaggaaatacaagcatggcacagggtctacgtcgctcatctagaattagaaag
acaccaaaacgctatgacccataatgcttaggaattacaactgtgcaaatgcaaccaagt
ttaaaatttgcaatggtctcgtaatatactaggtttagtatttttttttttctctctgct
gttgtgttaatgcaagaagaatttaacagctactgttagttttgatagtaatgttgttgc
atgtgcagtttttttttttatgtgaaggtaacagtaaatgtactgtgtttaaaaaggggg
gtaatgtgatatattgatgtttgcatttttgtatttgaaacaatagggactccgtagtac
ggaagtagttgatatagttctggcagtttcggatgaaagcagaaagtaaagctgttgctt
aatacggacgctccgactcaagtgtatcttttacagtcagatatatcac
>ltr-1_family-198#CLASSI/LTR
gagcttggagtgcgtagcttaagcactaaacagaacgactcgtttttatcagcgtctttt
attactcacttttacatgctctctctgtacagcatgaacacgagacggtaaaacttccgt
acaacaacagtacaacgtggtgtcgtaaagcacgtaaacaacatgacgtcatcgctacag
taccgtaatacactgaaacataattatgaacccttcagtgattatattaatacaatgagc
aagagtgccagtactttaacacccccactcgctcgtagcttattgtatcactcaaaatag
ataacaaatcaaataaggcttttccttttacatcaataatgtaaacaaaaatttactctt
caagtatcaaaaatatacctataaaacctctttagtttctgcttagtggctggctttgtc
atgatatcagcgatcatttcctcagtgggacaatattccaagattactttaccatcgttt
acagtttcccttatgaaatgatacttgatatcaatgtgtttgcatctttgtctacagact
gggtttcttgcaagtgctatggtaccctggttgtcctcatacactttggttggtgcatat
tgatacctgtccatatttctgagtaactgtttcaggtagatacattcctgtatagctgat
gctaaggacatgtactctgcttcacaagttgacaatgcaaccgttgattgttttcttgtt
ttccaggaaatcaaagaactttcctcactaagactgacacaatatcctgatgtactacgt
ctgtcttgtgtgtctgatgcccaatcagcatcactgtatactttcagacctagtttctgt
gtgtcatttttcctgaaagatagctcatgttttgttgtaccttttaggtatctgaacaca
tgttttactgtgttccagtgctgttctgttggttcagcaaaattttgggaaagtttactg
acaacaaaactcaaatcaggtcgtgtgcatgtggataagtaaattaaacttcccactgcc
tctctaaattttcttttgtctttcatcttttcagcatcttctgaaaaatcaagttttagt
ttgcatggggtttccctagatttgcagttttgcatgtcaaaacgttctagaattttgttt
acatatttctcctgtgacattttgactagaccttcagtttgttcaaaatctatacccagg
aaatgtttcaatcttcccatgtctttcattttgaacctctcagtgagcatccctttcaca
ctctctagaatgctttcactgctagctgctattattaggtcatccacccatacaattagg
attactttctcattgggcttttctcgtgtatatacacagttatcagctggattttgcata
aacccattctcagtcaaacattcatgtaatacagcattccagtttctaccagattgtttc
agaccatagagagatttttctagcttacatacaatcttttcacctgtttcagattcttgt
tcataaccttctggctgttctacataaacttcatggtcgattggtgcatgcaaataagca
gtttcaacgtccatctggtgcaagatcaggttttcttgcgctgatttttgcattaccact
cgcacacttgtcatatcggctgtaggagagaatgtctcatcataatcagtccctggtttc
tgattgtatccttttgcaacgaatcttgccttgtacttttctgatccatcagtgtctctt
ttcagtgtgtaaacccatctgcctccaactggttgttttccttgtggcaactgagtgagt
gtaaaagtctggttctctttaagagatttcatctctttgtccattgcattcctccaatgc
attgagtttgtggatgttatagcctcttgatagttttgtggtacgtcacatattactcta
taacaggagtcgatgcatgtttgcaacttgtcctcttgattgtcagtctcaaagtcctgt
aaatgagctggttttctctgcactcgtgtagggttctttctcattgcagtctcagtagtt
ttatctggctgtgtatgttcagtctgttcagataaagtctctgaagtgtcgctctgaatc
tcctgagctggtttatcctgaagatctccttcatcttttccctcactgctgatcttagga
cttataatctcaaattctgtacttgtctcagatgtttgtgtttctttttctctcattagt
ctgattttgaatttcactaacctttgtttttggatctttcttgtgttggggtagtacact
agatacgctggactgtttttgtcatacccaatgaaaactccctcttcacatctcgagtca
agtttgcctttttcttgtttgtaagcaaaacatgttgatccaaacttctgcagcttggaa
acatctggctttctgcctgtgaataactcatatggcgtcttctttgtacgactacagtag
cacctgttcctcacgtaagctgatgtctgcatcgcatagttccataactcctctggcagt
ttgctttcaattaataaacatctggtcatgtcagagagtgttctccaacctctctctgct
gtaccgttctggtgaggtgaatacggtgcggacgtttcatgtctgatcttattcttcatc
agaagtgtctgaaaatcacgacacgtaaattcagtgccattatcagaacgaatgcacttg
acttctccataaggtgcgatgtctgccaaaaacttttctgtggcttgtactgtatctgat
ttagatttcagaaagtagactaatatagtcccagagtagtcatctatgaaagattgtgca
tatttgtgtccttctctgctctgtgtcggcataggaccagtcaaatctgtgtgaatcaac
tctaaaggtttctctgcccttctgtccggctctctgctccttgtctgtgtgaattttcct
tttgtgcatatttcacatagccagtttttcttagctgtatctccttttatattcatgcct
cttactacatcttgtaatttccgaacatcctcgtagttgcaatgacccaaaatttcatgc
caagtttgtagatcatggcacactttgcactggtcagcattttcttctacagtcggcaaa
tagtacaaatttccagtctcatgaatattaaatttgttaccatctttggtgatcatacgg
ctgtttcctcttttaaagatgactgttgctccgccatttgttgctcttgctacagagaaa
atatcatgtggataggaaggcatatatagtgcatcccttagttgtgctctgtgttggtgt
ccgctttcatctaaaaagtgaattacagccgttcccctctgctgtgctatcccgttgcac
cttgttccgtcagctagctctactgagtgagtctgtggtcggaaagagctgtcaaaatct
ttaaactttcttatgtcattcacaatgtgtgatgttgctcctgcatctaccataatgcct
ttctcatttatgttgggtgacatattctcatattctgagtttttaactttaaatagatga
tcctggtcactgtcacattcatctttaaattttcggacaccatctcggtcagtctttttc
ttgcacaagaattcagcatgtgtgctatttttacagtgattacaccacactcttttgtag
catttccgggccctgtgcccttttattccacatttgtagcatattatatttatatcttca
tcttttctgtctcttgtgtgtggtttgttgaagccttgcccttgtctcgtgcaggtcttc
attacattgtctgtagttgcaactttcattttctctgtctcctcataaactcggagtctc
cttttaaaatctgtaaatgtgacatcgtcttcattttgtgttatgtggacggctagtggc
ttgaatgaatccggtagccctcggagaaccatcgctatcgtcagtccatcactcattaat
tctccagcctcccttagagctgtaatgttgttttctgctcgtattaaatagtctgtgacg
ctctcgttgtcactcatgtgaagttgagtcaatgctgtgtacatgttaattatgcgtggt
ttacttttgcctgaataatgttctttcagtattttaagggcttttcttccgtcatcggca
gcatcgtgtcttaccagtgataggcttttatcatcgatcagtctgatcagttcggcatag
caatcagcgttcttccgtctgtcctcggctatttgttcggcttcagcatccgtaggctga
tgtaatatagtttcttttaactttagagtgtgtaagtgtcccaggaatcttgtctcccat
agatcgaatttttcttctgatccatcgaatagaaactgcggcgctaggtatcctcccgct
cggcttaccatctttgcacgcgtaatacgtcgcgttaaccttactttctcaaaaacgatc
gtttgtctcgctgcctgggcccataacctgttgagcttggagtgcgtagcttaagcacta
aacagaacgactcgtttttatcagcgtcttttattactcacttttacatgctctctctgt
acagcatgaacacgagacggtaaaacttccgtacaacaacagtacaacgtggtgacgtaa
agcacgtaaacaacatgacgtcatcgctacagtaccgtaatacactgaaacataattatg
aacccttcagtgattatattaatacaatgagcaagagtgccagtactttaacaa
>ltr-1_family-21#CLASSI/LTR
ttttatgaaaataaatacaattacataaaaatgtcaccgactcggtcccagtcattcccc
tcgctggccagcagaggccaccatctccggacttctaagcattacatcatccatttacac
tgatcatgcacacctgaactgaatcccgctaatgacccacgtaccctttataagccagca
ccaaacgctcattcagtgcgaagtcttgtttagccccggccagcatttctgagcgttatt
tcctgcctgattccttgtgtattactccagcctgtttcttgactctgcttcgccttctgc
ctgcccacgacccacgccttgtatacggactctgatactcgctgcctgcccacgaaccac
gcctgttatacggactctgatgctcgctacctgcccacgacccaagcctggttcacggac
tctgatactcgcagcctgccctcgatctatgcctggtaatactctctgtgtctattcatc
gccagtctttattcatcatagactgttgttgttgtgtgtttgcacgttagtgcatattgt
gtgtgtgaataagagcttgagtaataaatactgcataatggatccctccgtgtcagtctc
ctcgttacaaaaaattattctaatt
>ltr-1_family-201_s_0#CLASSI/LTR
tgttacgtgccagcacgtattggttatttatgtttgtattatgtgtctcattgtgttttt
ctttttatcactccagttcacttccttgtttttgcctactgctgttcctgattggctggt
tcacatccacttgatgcaaccaatcctgacactgctttatgctgattggttcctctgtga
caactcggttccagtttcagccaatcagattactccagctcactatatatttttttgtct
gccagcagtttggcagtctttgttggctcaccttgttactggtttttgtgcttgtttgct
cgcttgattgaacctgtgtttatatccccattttgttaagttttgttgtgatatattgtc
cgtcttatcctttatttacactgtgttgttattttggtttagtcactgtctgttcttacc
tgtgtaatcattcattccctttcctcatgtttccctacagaggtttggtagaaagactgg
taggtaagtaggtcacgtgacatacatttcaacacataggagttcaactgtctagagata
cactagggaagggggtgagcgccaacccgtgtatttttggttaagtggatagttagtgta
gtttaggtaagacgtcttggacgttgaagatttatttttcacattattgtttattagact
agattagcggggatttgatattagtaagactgtttggttttgattgtttctttgctttag
cgccacccatagccagtctttctaatttaggtttttgttttggttgtgatttgtaaatat
tgtaaatagctcactcactgcttcacttatcaccacttgtaataaatcactttatttgca
cagcaattcttgtatgtggtcattactttgagttcaattttctttgagtgtttgtttgaa
caaaatccttgatcaagtgtgcaaccccacttccctagactgcccaggggttgtaac
>ltr-1_family-204#CLASSI/LTR
tgtaacgaagttataattttcattgtgaatcctcctgaattatgcagcagttatgtgttt
tatagagtaagggcgccctcatgtggtttgtttgggtaccgcagacatacaagttaggca
ggaagtgacctagcgcagcagatgctgtgagacagccatgctgtgggtaggtgtttttca
tgctccgtcatagtttattaatattagcttaagaaagtagcgatttcaaacatttagttt
ataatttggttatattatcattaagcattaagtttgacttgtgacatgtagtttttatgg
ctttttataaatgtctactggattatgctctttagcaaggccatgcggttgatttgattt
tctatttcatttagatgttgtatgtctgcagcaagcaatccactaataagggctgtactg
tttattatttcaggtatgtcaatgtttatttgttaattgtgaatgttacgttttatgtta
aatgttcatatgattatcagttaatatatggatattaatgatgtaataggcagcagatgc
tgtgagacagccatgctgtggatgttgtatgtctgcagcaagcaatccactaataagggc
tgtactgtttattatttcagtatatcagtaaaaaggagtaatcaaatactgtgtccgggc
cttcattaaagagcattgcacacaacgcagaggaagaagagttgaaggaccgaagacgtt
acattggtgccgtgactcgtcagatcacctgatcaacttgatgaagatcgccgagaggtt
gctgctttagtccctgtctgacataatttgatttatgaacatttggatgcatctttttgc
aatttaagactttctaaaaaaatcaaaaaaaaaaaaaaacaagggaaatttgcaacaatt
ttgttttattttgtatctactattgttctttttttttgcgaactgacattgtttcattaa
ctttaaaataatgggtgagaaatttgtagatcgtttcaatattagttctcctattagccc
ttttattccacgtgggaggggtgtcattactaacagtgcttgcaaagatggacctactat
caataggatgggcctttcccatgtgacatctgattatgttcaaggtgtgggtcgtgggct
tttcgttcatgatccgactgcgcagcacagtgttggaaatacgtctacgacacacaatac
cagttgtgacagtcaaattttagattgtctaactgatatgtttgggcgactgggtgaaca
aattagtgatgctgtcgctgccaaaataatagagaacagtacaatgtctgtgaatcgaga
gtctcatgtcaacagaggggtaaattctgacagctttaccaagcaagatgtttcccgtgt
aacagttcatgtcacttctgatagagaccctgtgatttttagaggagacggaagtgataa
attcccggtgcatgaatggattgaaatgaccaaaacacttttattcaagcagaagtgtgc
tgttgaaaatcaggcggatgaaataatgtcacgcttaatgggcagagcgggagatattgt
gcggattagtttaaggagcgacacatctcttaacgtgaagagtgaccctgaaataattta
ctctatcctgctgaaatattttagtattgcaccatcttgcctccctttggcagactttta
ttcaactctgcctaaggtgggtgagtctgcagtggattactggatcagagtcaataaagc
ggcagatttagcagatgaaggcttgcgtagacagggtcgtgttatggatgatatcagtgc
agaggtggctcgaatgtttgtaaaatactgccctgatccagtattatctgatttttttaa
gcacaagccgatcagtgaatggactgcaaaagaagttcaggggagattggatgagtatca
gagagagcagcgctcgtctctgacatctgccagctctcttgacatgagaaatgttgatgt
gttaccatgtgacaatcttttgccgatgtctcgctcgcaggaaacgaatgctagttttgc
gcactacacgagttcccctcctgtgtctgatggtgtgcaagaccgggtgcacagtacttg
ctgtccagaaagagcagttcgacagtcacatgaccaggggggaaattcgaatgaacatat
cctgaatcgtatgatgggtatgctggaacaggtggtggaaagagtgcaccagagtagcaa
cgtccaacctgaaaggaatttaattcccaggtacagaggtagggtaaggggctgtggagt
ttgcggtaatacttcgcattccactaagtctcactgcctgagagacaggttgtgttttag
ctgcttttcacctggccatgcacagtcagcctgtccgcagtctcagtcgggaaactgacc
aacctgtatatggagggaggttgtgcaggtttagatagtaactcccaaaatgtcgtagat
gttgcaaatgctgaaaaaattttcatgtctgccaaagagtcttgttgtagtgagaatgta
gtgtttcagaacaccaatgctatctgcagcagtgacagtttgttctacacttcagtcatg
gtggatgataaggtagccttgaatggtatgcttgacagtggttctatggcgtgtaccatg
aatgaaagtgcagagcaaaaactgttggaagctggtataatcaatgatcaaaatggagat
agcccagatgtgctattaataggttgtggtggtagccaggtaaaacctaaacgtactgtg
acagttcaacttgagatttatggatgtaaaatgctggtacctaccctggttgtcagtggg
cagcacgacgaattcatcgttggtacgaatgtcattaagcacattatacggtgttctaag
caatgtgacttgttttggaggacagtttcaacacctctttgttgtaatgatcctatggct
gagacttacctttctatgcttgcaggcttgaatcgttggatgggtgacgaaattcctgac
aaaataggaactgtgagatgtaattcagcagtttgtttagagcctggccgtgagtacctt
gtatggggaagactgcctaagcatgtagtggtgtcgccgggtagtgctgttgtgactgag
cccacaagttctcgttctgcacctaggggcattctggtagccagacttgtcacacatcta
tggggagacaggtgggttccattgaagttaatcaatacatggaataaacctgttatgcta
aagcgtaatgccaagatagctgatttgtttccaggtgttgcactggaggatttggatgat
ggagcactatattcacagattcagaaaactcagccagtggatagtgtctccttaggttcg
agctgtattggagagaaactgaaatctgttggtctggaagggcttgacctagattcctgt
gatgtgtctgattcctgtaggaagaagttggctgagatggtcatacagtacaatgatgtg
ttttcacgccatcatttagattgtggtaatgctactgaatttgttcacaggatccatctt
tcagacacaaaacctttccgtcttccatatcggcgcgttgcacccagcgaatatcaagtg
ttgcgtcgcgtgttgactgaaatggaggagaaggagattattcgcaagtcgaccagtgag
tttgcatctcctttagtcctcgtctggaaaaagaatggggatttacgtgtctgtacagac
tttcgatggctaaacaagagaacactgaaagatgctcatccacttccccaccaggccgat
tgtttagctgcattaggggggaattcattgtttagtacaatggacctgacctctggcttt
tacaacatgccgttgcatgaggatgaccgaaagtactctgcctttacaacacctatgggt
ttatatgagtacaatcggcttcctcaaggcctttgtaacagcccaggaagttttatgcgc
atgatgacaagcattttcggtgaccaaaacttcttgagtttgttatgttatttggatgat
ttgatagtgtttgggcctgatgaaattacagcactggatcgtcttgagatggttttcagc
cgattgaggaaacataacttaaaacttgctcccaagaaatgtaacttcttaaggaaatct
gtgcagtttttagggcatgttgttgatgagtttggagtgtccacagatccaagtaaggtg
gacagtatttccaaaatgaccggattggacttaatggaggctgatggagttacaccgtcc
cagaagcgcataaggtcgtttcttgggatggtcaactattatcagcatttcatacccaat
tactcctctgtggccaagccgctttttgatcttttaaagggtcaaaaacagaagatcaag
cggggtcgtgcaaataaacgagtctgtgtaccacggaagttgagtgtgactgattggaca
tctgaagtacagttggcatttgaacatcttaagttggccatggtacaggcggttgtcttg
gctcatcctgacttcagccgcccttttgttctttcgactgatgcttcttcagacggcatt
ggggccgttctctcccaggtccagccaggagaatctagagctagacctatagcgtttgct
agtaagtcactttccccatctcagcgaaattacccagcacatcgcttagagtttttagca
ttaaagtgggcagtctgcgagaaattcagtcattggcttaagggtcatgttttcacggta
tggactgataacaacccgctcacacatattctatccaagcccaagcttgattgttgtgag
cagcgttgggtcgccaaacttgcagcatacaatttcgacatcaaatacataccgggctca
cagaatgtcgtggctgatgctttgagtagagttccatttgcgagatctaatattggttct
agacttttaagcgaatcgtatgacagccttttaaatgaggtgcaaggactctctgctggt
ttggttcaggatgcttttaggtggtcttgtggatctgaagggaagccaaacactccttgt
ggtggtcttgtgcatgttaattctaatagtgttgctggaacatgcctggataaggaggag
gttgtggctgtgcttgactcacaagaggcatgggatgaaggtgcgagacttcgtgctttg
tcaatcctagagcatcttcctcagatagtttctgagccagagagtcaactaatttactca
gagcgtgatttacgtgagaaacagctctcagatagtgtactgtcgagggtaattttttat
gtggagcgtcatcgcaaaccatccagacgagagagagctaaggaatctgttggggtggtc
agataccttaagcattgggagaaatttgttatgaaggacggcatcctctacagaatctcc
catgatcagctgtctaagggtaagcgttttcaatatgtggtcccacagtcgcttcagtta
gaggtgttgagaggcattcatgatcaggcaggccatcaggggcagtccagaactttggga
cttgcgagacgtcgttttttttggctgagtctggatagagatgttagagagcatgtacgt
cattgtcaaaggtgtgtagtcagcaaaactcctgagcctgagggccgagcccccttagag
agtatcgtgaccagcagaccacaacaattggtgtgcattgacttttggtctgctgaagat
cataataacagatctgtcgatgtcctagtgattactgatcactttactaggttggctcaa
gcctatcagtgtaatgatcagtctgctagacaggtggcacgtgtcttgtgggataaatac
ttttgtatttttggatttcctgagcgcatacatagcgatcaaggtgcttgtttcgagggc
cagctgattagtgagcttctacgggtgtctggggtgcaaaaatcgcgcacaactccttac
catcctatgggaaacgggagtgttgagcggtttaacagaactctaggtggtatgattcgt
gctttagcccctgaagcgaaacgtaattggccgagacagttgcagtctttgacttttctg
tataactgtactgttcatgagactacgggttatgcaccgttttatcttatgttcggtaga
gttcctcgccttccagtagacctaattttccgctctgttttggaagatcacacagtcact
tgctatgacaaatacataggttctcttttgaaagatctggaagtggccttgtccatagct
caggctcacgctaaaaaggaacagcacagacatacagttctctataataggagagtcaag
ggtcaagacattgaaattggtgatcgtgtgctgttagcgaacaaggctgcaagagggaag
aggaagttagctgacaagtgggcatctactatttttcttgtagtagataagaatgtcgat
actcacatttttaagataagggatgtgaataccgatcaagtgaaagtggtgcatcgtaac
ttgttgctacctgtgaactttttgccactagacaaagcagaagatgaaggatctgatagt
gttccttccttggttgtagctgactcatgtgaggatgctgataattccttgacaggcgta
attgttgaccgtcgagatcctgagttgtatgtcagagataagattgcacagtcatctgag
atttcagtgtctacaggcaataatgatggtttgtctctttacggcaatgtttcatctgct
tctgcagacagtcatggtcgtacatctgactgggtttcaggtctacccaagagttgttcg
cagttgggatcaactgtctccttgatcagtttatcagtaagtcaagaaaatgactgctct
gacaaattgagtactatcggaactactgattttgcagctgcaagtcctgctcattccgtc
atttcaattcctttgtctgatgtttccaatgatgatgatgggttgtctgtttcagactcc
agaacgtttatcgtccctcggtctcgttttggacgtatactgaaacctgtgaatagactt
ttgtgtaccatgtctggacaaaatgttgtgtcaatgcagaatggaagagttttgactgtt
tgaacatctgttttctttttctagattatggataagacaatacatgttgttctcaggggt
ttttatttattgtactttatatagtttttcttttctcttttttgcttccaattgtaattt
ttttttttatgacatacctggatatggtccagttgtttttgttttgatttgtgtttactt
atatatataccgtgatatggaattgtgagatgtatgtaggcatcttactgccagttgttg
gtttgagagattggcgctcctctcattccacttcatctttgtcagataaccttgtgtttg
gcatacctgtttatggtatctctgtatcggtacagtgtatagaagagtactgttgttttt
ttttctggttcacaactttcgctgccatcattcagcagaattcagtgggggtgaatgtaa
cgaagttataattttcattgtgaatcctcctgaattatgcagcagttatgtgttttatag
agtaagggcgccctcatgtggtttgtttgggtaccgcagacatacaagttaggcaggaag
tgacctagcgcagcagatgctgtgagacagccatgctgtgggtaggtgtttttcatgctc
cgtcatagtttattaatattagcttaagaaagtagcgatttcaaacatttagtttataat
ttggttatattatcattaagcattaagtttgacttgtgacatgtagtttttatggctttt
tataaatgtctactggattatgctctttagcaaggccatgcggttgatttgattttctat
ttcatttagatgttgtatgtctgcagcaagcaatccactaataagggctgtactgtttat
tatttcaggtatgtcaatgtttatttgttaattgtgaatgttacgttttatgttaaatgt
tcatatgattatcagttaatatatggatattaatgatgtaataggcagcagatgctgtga
gacagccatgctgtggatgttgtatgtctgcagcaagcaatccactaataagggctgtac
tgtttattatttcagtatatcagtaaaaaggagtaatcaaatactgtgtccgggccttca
ttaaagagcattgcacacaacgcagaggaagaagagttgaaggaccgaagacgttac
>ltr-1_family-205#CLASSI/LTR
tgtaaagaaacttgaaataatgtgttactttgtttatgattttgaatttatttatttttt
ttttttatgttttgttgtattttgtatacgggttgatttgttgaatgaattaagttgttt
ggggactttaattatgacgtcaaaattgcggagcttaccggatgtataaattgcgtgtag
taatgaatgaaaacaaagtatggaacgctaggtgaaacacggtaaaaggggcacaggtat
acggttgcttcacggattcctccttcatgagttatagctcctggtttgagggaaaaataa
ggtaatttggtttatttgtttaatgtttaattgttgatgttggcttagtgttaattttcg
ggatttatttgtgtttgttgtttgtttattttctctctagttcttacggtgattcatgat
tgaataatgcgaacaaattctatgaagtgtgaccaataaatgaatcgtgaacatcagtgg
aagacttagtcatcttttaaccaggacgctac
>ltr-1_family-206#CLASSI/LTR
aagtcaacatcaacaattaaacgataaacaaataaaccaaattaccttattttttccatc
aaaccaggagctataactcatgaaggaggaacccgtgaagctaccatatacatgtacccc
ttttaccgtgtttttcctagcgttccatagttttcattcactcctacacgcaatttatac
atccggtaaactccgcaattttgacgtcataatcaaagtccccaaacaatgtaattcatt
caaaaaatcaacccgtatacaaaatacaacaaaacataaaaaataaagaaataaatagat
tcaaaatcataaacaaagtaacacattatttcaagtttctttacactcccaccaaatcat
acaatacatataagccataaatgatttccacacaaacactctagcactcacagaatttga
aaactcagtctaagcaaagcaccaatttttacacccaaaaaacagtataacattgggata
ctagttgaactctagcaacagcacgagtttttgtataggtctttcaattactgagggctt
gccaagacgtttgcctttcgtatctagttttgaatcccctagacatatttttgcttttct
gaccaatccgtcggtactaacagtaacctcctttactctacccaatctccactgatttct
cggcaaatcatcatctttcacaataacaatatcaccaatctgaatatttctcttaggaac
gtgccatttttgtctgactgctagatttgcaagatattctttgcgccagcgactccagaa
ttgctccaataaatgttgcacttgtctccaccttttgcgagcatattcatcatccttaaa
attgcctggagggggtaaagcaactgttgacttcaacgtaagtagatgatttggagtgat
tggtctcaaactgtcaggatcagttaaacaatcaacagtgagaggtctactatttactat
cgccatagtttcatagagaaaggttcgcaaagaagaatcattcaatcgcgctgaatgaag
tgagagtatggaatttaaaactgatttcacagttctgatctgacgctcccatactccacc
agcatggctagcatgtggcgcattcatcacaaagtcacattgtttttcagataagaatac
tctcaatctctctgcgtcaatttcttcaagtgcccttttgaattcattttttgcaccaac
gaagtttgttccttgatcagatcgaatttgctgcacagcacccctgatggcaataaaaca
gcgtaatgcattaataaaggaatccgtcgacatgtccgtgagcatttcaatatgcacaga
gcgcgagcacaaacaagttaagattaggccataccgcttgcacacacttcttccctgttt
gacaaagagtggtccgaaacaatccataccggtatacttgaatggaggtgatggaattac
tcgctctgatggcaaatcagccattttctgcacctctgtggatcttctaagttttctaca
tgtaacacatcctttgatatacgaagcaacagctctaccaatccctggaatccaatatcc
acaagacctaatttcattaatggtaaatccctttccttgatgtttgatcttttcatgaca
atgtgcaatgatcattttggtaacggagtgattttttggaataatgacaggatattttaa
agactctaaacagtctgagtgacgaagtcgacctcccaccttaagcactccattttcatc
aatgaatgaaccaagaggatacagttgagattggggcgaaacatccattcccttctccag
cctccccaactcacctttataagcatgactttgcaagcatttaacaatatgcaattcagc
cctttgtcgttcagatgtagtgctcaggtgatttgatttatctttgcaagctcttctcat
aagtcgagcaatagccctaattgctcgtgaccacgaagaaaatttagctatacgatcaat
caaattcacttcgtcagtgccttcagtcttaaagacttgtgcgaacttcacttctggatc
ctctaaggagatctctacctttgggtcttctggatttggtaagtttttcttccataagaa
cattgggccagaaaaccagattgacgacagcaattgttgaacatttaatcctctcgaggc
atgatcagcaggattttcttcagaagggacatacctccattgttgtggggttgtgctaag
ctgtattctctgtacacgatttgccacaaaagtatgaaacttacgagcttcattccttat
gtatcctaacactgcttttgaatcggtccaaaataattcctccacatcaacataatcaag
ctctcttttaagcacattgcttacttcaacagaaatgactgcagctgtcaattctagtct
ggggattgtgacgaccttcagaggtgatactcttgatcttcccataaccaaagcacagtg
cacatctccatcttcattgcaaaatctcaaataagagcattggccatacccggaagtgct
agcatctgagaagtgatgcaactctaccttaacaatagtaccaaaatcgttaggtacata
tgttcttggtatgtttatttcttgcaagttgataagatcttgcttccattgctcccaccg
tagctgaacttcctttgacaaaaaatcatcccatccagcaccacgcttgcatatctcctg
caaaattttctttccattaaatagaataggagctataaatcctaatggatcgtatacgga
tgcaatggtggataatattccacgacgagtggcaggttgttgttgcaatttgacattaaa
cttgaaacaatccaaatttctttgccactgtattccaagagctctttccaatggcaactc
agatgcaaactccaactccttagcatcagatgcaagctcagacataggaatatcgttcaa
gacggtgtcatcattcgacatgaatttatgcaatcgcaaaccacccattgcacaaagctt
ccttgcttcatcaacaaccttaactgccatctctgcgtctttcacactagtaactccatc
gtctacatagaaattcttcaatacaaattctgaacctagaggatatagatgactgttctc
atttgcgatgtgcttcaagccaaaatttgcgcaccctgaagaagaggcggctccaaaaat
atggaccttcatacgaaactcaagaggattctgattgaattttccatctttccaccaaag
gaatcgaagataatctcggtcagattcattcacatgaaattggtgatacattttctctac
atcacacataagcgcaacaggatgttgccgaaatctcattagaatgccaatcaaactatt
aatcaagtcaggcccttgaagtaagtgatcgttcaatgaataaccgttaaaccttgctga
acaatcaaacacgactcgcaacttattgggctttttcggactaatgacaccgtgatgagg
caaataccatgtttctcctccttttccgttatcaatcacctcttccgcatcccctctttg
aatgatctcgctcatgaactccttatactgttccttatatctttcatccttcgccaacct
tcttttgagatggtcaagcctaactacagccaattgtttgttatttggtagaataggcct
ttctttaaaaggtaatggcatctcataatgcccatgcacatttttatgaatgacttcttt
caacttattaatgaagagaatgtcatcttgtgataccttcataccttcttcactaatatc
tttaaagtcagtttcaagaacgcgaattacgtcagcaggagtgacaggaggaagttcctt
ggccgcaaggcgatgacataaactactctcctttggcaaatcaagacgtggagatgaacg
tccaacgatactccatcccaaatcagttcgtacagcaaaaggttcgtccttcttcccaac
gatcacctctcgaggagccatagaccgagggcagttgtaccctattaataaaccaatctc
acaatcctttaatggtggaactttatccacaatacttgatagatgattccaattttttgc
tacttcacaagtaggaatattctgacgattcacagggatataatctctggtataagcagg
aggaagatctacaaaatcaccaaactcataccctcgcacttgtagccctaatactctctc
actttgtacaatggtatccttaccaagcatagtagttagtttcagttttactggacttga
ctgtgctttaaggaaattacttatttcttgatcaacaaatgtggtatcgctttgggagtc
aagaagcgcatacacaagtttttcacaatcagggttctccttagtcgatatccatacggg
caaaatcattgaattattcgcagtttgcccttcacctgctacactcaaagcaactgcatc
cgtgctgttattaggaatacttagaaatgaagactccgtcacaggctccgacttaattct
tcttacaaagttagcatcatgcaaacacgtaggatgctttctttgacaaacatcacaagc
aagacgatgacgacattcacttgctatatgtcttgttttcaaacacccataacacagttt
ttgctcttgaacataccttcgccgttcctccaatgatttactatagaagtcaggacagtt
attgagctgatgattaccttgtttgcacaacagacaaggagctcttgtttctgatttaaa
tgatttctgaatttcatgtttcatttgagtgttaaaaacttgagccttattcctttttgt
ttccttcaaagtgagtttgtcaacgatgggacttaaatcatgaagagcttgataggaagt
tactggattacaagctgtttctgcctctgtcaacacaaacgcacagaactccttaaagtc
cgggaattcttgattttgacttaaaacttgtgtgacttgtcgattccatcgactggctgc
ccagtccggcaatttctgaacaagtttttggttttcttggtaatcattcagaatctgaag
gcctttgacatgaggcatggcattttcacatgcactcagaaagtcagagaagttgcgaag
acccattgcatcctttgaactaatttttggccaattagctaatttttctctaaaggctct
ttgaatggaaaatggctgaccatagcgactatttagtttctcccaggcgtcgtgatatgc
ttcgtcatcagttcgaaagaaaatgccctccaaagctctactcacagggccactcacata
ccttttaagataaaacaatttttcaacagacgaggtacattttccttcaataagtgcaat
gaatgaaattttccactcaataaatcgaataggatctcctgtaaaaactggaggttccgg
tactggcaatcgatttaaggcaagactgtcctgaaagacagaagctgaaatgggtatccc
agaagtcacttgagtttgtgatgcaccttgctttctttcaagttttaccaaagaagcatc
ttgcttgcttttaatcttaacacattctgaatatgacatagcttctttaacgatctcttt
gtcataaacctccaatttagcttgtgcagcctttacatcttttttcgcttgtatccgctc
caactctttcacttctgcttcaatagcccttttatgctgctcttctaattgttgtatcct
ttccttatgttttgtttcttctaataaagaatcataaacagcttgcttagccgctagatt
tgcagcagcatctactcttttagctgctaaactagtaacgacagagcattgactagaatg
actgcattgactagaatgactgctagtcccttgactgacgcatgaaacagttgacccaaa
aattgagcgtgcatgcttgtgatctaacaacatttgaagacgccccctttccctttcagc
atcaaattcttcatccacacctgatatccttccatgaattattttaatgatatcagcggt
gacagcttcacacgcatcaatttttcgtctcatttccatagtgggtaacatacggtttct
aaaatcatcatattcctttaaaacattgttttttgctgcctctaaatcatcaattaccat
agctaattgagtcactgtaatatcagttttaagacgttcacgagcactacgggcctcaac
tttccacttatcatataaacgagtaattcttttttctcttttttgtgactcttcctgttg
gtatgactgcattttttctgtaagaatgggaacacgttttgagtgacgcacattttcact
ttgagtatcaacacaatcatccacttgcttatttagatcgtttacacctgcatctgactt
cgacattttctctttttatatttacgcttaaagaacaaatactggcgacattcacattca
gtaacgtacacaatcggtgtgacaatcaggaaaatacaaactgaacacattaagaaatca
tcacacaaatatgaaattactcaatattcagtccattaataaagtgaaaacacgctaatg
tccattgcaagcttaaatacgaaacctaaagcaaagttgtccattcagaactcatctgat
aaacagttcaatccatagtactcactgcggtccatgtaaacaaaccggacttccttatcc
agttcattcgaccccgtttgcttgctacacgctgagccgagtcctttaacttagttgatc
ctttgatccatcatcagccgcgacgatcacgcagttcccaacgcaatcgaaagcagaaaa
gccagaaggagcaacgccgccttttcctccaagtgaagcaacgcagctcatcttgttgac
aaggttgccgggccgataaaataagttcttactgttgcgtcctggttaaaagatgactaa
gtcttccactgatgttcacgattagtttattggtcacacttcatagaatttgttcacatt
attcatttcgtgaatcaccgtaagaactagagagaaaacaaacaacaaatacaaataaat
cccgaaaattaacgctaagtcaacatcaacaattaaacgataaacaaataaaccaaatta
ccttattttttccatcaaaccaggagctataactcatgaaggaggaacccgtgaagctac
catatacatgtaccccttttaccgtgtttttcctagcgttccatagttttcattcactcc
tacacgcaatttatacatccggtaaactccgcaattttgacgtcataatcaaagtcccca
aacaatgtaattcattcaaaaaatcaacccgtatacaaaatacaacaaaacataaaaaat
aaagaaataaatagattcaaaatcataaacaaagtaacacattatttcaagtttctttac
a
>ltr-1_family-207_s_1#CLASSI/LTR
tgttacgaccctgtcttctctttcctacctttcggtggcctcgccatgtgacgtcaccgt
taattagttaatttatgggtggagaaagtatatatttgaattttttgtgaagaacggcac
ttcctctggtggaccgttattccacagagaggtcattttgctccaactcttttgtgttgc
cgtcttatgttttgttttgtattagttgagagaatttcacctgctttcttatttatttca
aatccctagacagtttgttatactttattattccctttaataaatgtttttttcattata
tatctttttgtgtgtctgatcctttttatggtacggtcgggagcgagctggccgtaacat
aaattgggtggctcgtccggcattcctttatgcgggtgagtagtttttttttggattggc
tattcacctttatatactagaaactccggttagaaagagtgtatccagctgggttgtgaa
tacaatccttccatcggtgcactgtttgttgttttgtttattattttgcctttcttattt
ttggaggttatcctaggtggagattttaatctctgtcgggggtacgctttcggacttttg
gtctaaagaccgattgtcactgagctcagcgtttaatgccgccccgagcctggtacacct
ctgaagactagataggaattagttagttttcttcttagataggagctggagtttctctga
gtataaaggtgaatatattctgttactgacggcgtttgtgattcgtgcgcttctctcttc
ctcgcgtacctacgtgtccgacttgtggtaagtctttgaagttttttgtgaatgggtaga
tgcgtaacgttcagttgtagttcattccgaagcagtggcttatgggaattgtagtttttg
tacagagggcagtttccgggtgagtacgggagtgtttgtttgtttatttgtgttgtattc
gtgaatgctaatacaaaaatgtcttcagtactcgatgatttttttgcttgtccctcggaa
gctttaattgagcgttgtacaaaggaagaattgatacaaattgccgagcgttttagcatc
gatctcactacacatgataagaaaaaaaaggacacccttatagcaactttgaaacgatct
ctggttgaaaggggagttttagaggtaagaactgctgttctttgtgaatcttcagtgttt
tcttcctgtgatattgatgtggaaagtgagttaaaattcccagagatgtcaatacaagag
aaacagctgtatttagatgcagaaaagctccgtgctgatcgcgagggtcgcgctatgaaa
gagagagaaacagaacgggaatttgaagctaggaaactagaacaacagttgtctgtacga
aaattggaacttgagttagagagagaacgggaagagagagcgtttcagttaaagaagttg
gagttggaattagcagcaaaacgagcggaaacaccgcgagctgacgtgcatccggtgcca
gaacagtcgtctgcattagtgtttgatgttcatcgtaacatgagattagttccgccattt
tctgaaaaagaggtagaaaaatattttgatcattttgagcgtgttgctttatcgctgaaa
tggccaaaacagttttggactttgttgttgcagtgtgttttcacaggaaaagctcaagat
atttattctgctctcaccctggaacaaagtggtgagtatgaaactgtgaaaactgctgta
ttgcatgcatatgaactggtgcctgaggcatatcgtcaaaaatttagaaatttaatcaaa
actgaaaattgtacatttgttgaatttgcaagggaaaaagagagtctatttgagcgatgg
tgcacttcaatgaaagttgaaactaaagagcagttaagagaattgttacttctagaggag
tttaaacactgtgttccttctgctgtagctacttatttaaatgaacacaaagtgagtaaa
cttgcagatgctgccattatggctgatgaatttgttttaactcatcagggcacatttagt
tcagccagttttcgaagtgacatgaataagtttaggtcttgtcaagttaaacaaaagcct
gctgtggttggacaaaatataagggcacctgttgttggtaatattggaaaaaccactgtt
tcaagagacctcatctgtttctattgcaaaaagtctggccataaaatttctgaatgccct
gttctgaaaaagaaagagaaattttcaaaacctgtttctcttgtcgccccatcgactgta
gatgacactttcatagaaagtgctggtcatttatctcattcctgtggtgcattgtttgac
caaaaggtgaatgattttgttgattatacaccctttatcactgaaggagctgtgtcttta
ttaggttctgaggaaatggtccctgtgcgtatcctccgagacactggatcagcacagtca
tttcttttggaaggagtgttgcctttaagttctgaaactgctactggaacttgtgtattg
gtaagaggttttgaaatgggatttgttgacgtgccattacaccgaattcatctttcctca
accataatctctggtgatgttgtagttggtgttcgatctgcacttccagttcctggaatt
acatttattttaggaaatgatttagctgggggaaatgtttggggagagagtaaggtgact
gctttgcccatagtaatatctgcacctagtaaatctgatgttgaaaagagtaacatcttc
tctaatttgtttccagcctgtgcagtcacccgatcgatggcaaaacaactgcctgaaaac
caagctacagatgtttcacttggtaacactttcttttccactgttgattcgggtgaattt
acatgtgatctgccagagagtccggaaaaagacaaaaatatctgctcttcactatcccct
gatctggaggaaattacaaattcaccccaaagcctagactctgatgccactgaggtttta
catactgtttcttctgatgttgataagtatcctttaacttctctgttgcaggttcccaga
gaggaactaattcatgcacagcagcttgatgacacattgaaaaccgtagtctcccaagca
gggtctaatatgggtgatctttcttcttatttctttgaagatggtctactttgtcggaga
gtagccatgtttgatgataatttaaagtctagaacccagattgtagtccctcttgctttt
agggaatctgtgatgcagttagcccatcaaggactcgctggtcatacaggcgttcggaaa
acctatgatcgtattatgcgacagttttactggcctggagtaaaacgagatgtggccaga
tttatacgttcctgtcacacatgtcaacttactggtaagccaaaccaaaaagtgccaacc
gctccattacagcctattcctgtgacatctaacccttttgaccatttgattattgattgt
gttggtcctttacctcgttccagggctggtcatcactatctccttaccattatgtgccag
actacccgttatcctgcggcttacccactgagatctataactacgaagtccattctgaag
gcccttactaattttatgtctatatttggtatccccaaagtgattcaatcagaccaaggt
tctaacttcatgtccaaacagttcgcaaaagccctccgtcaacttcgagttaaacacaat
atttctagtgcatatcatccacagagccagggagcgcttgaaagatttcatcaaaccctg
aagtctcttttaaggtcatattgtgtggagctcgatggtgattgggaagaaggcctgcca
tggttgctattagctatacgtgaggtaactcaagaaagtattggctttagcccaaatgaa
ttagtttttggacatgaaatacgagggcccactactgttttggctgatgtgtggcattca
tctaaacctccagacaaccttatagattatgtaagtggttttcgtcgtagactttatgag
atgcaagctgttgctaaaaagaaattgggtaagtcacaaaagaaaatgcagcaacacttt
gacaagaaggccaaatttcggagttttcagacaggtgatcaggttttagcattgttgtct
cttcctactaatccattccaagcgaaattcactggaccttacagcgtagctaaacgtctt
tcagacaataattatttgttgaatactcctgaacgtcggaagaaagttcaggtttgtcac
attaatttgttgaaaccttttgttgctcctgtttgttctgcctctgtcagtgtggcgccc
ctatgtgatcattctggtttagaacatctctctgtgttcccttctctgtcttgcagtatg
ggtgaggacttatctgagaaaaatgaggatgggagtcttctgtcccaagggaaaatagat
ggacgccttaacaactctcagattctttctgatttgtctggccatctgtcttatttgacg
gaagatgagagaaatgacatcattgaattagtgatgtcatttccttcactttttttggat
gtccctggtcgcactactgtcattgaacatgacattgatgtaggaaattcttgtcctatc
aaacaaaatgcttatagggtcaatccaataaaacgagagcttttaaaaagagaggtgaac
tacctacttgctcataatttggctgaaccaagttttagttcctggagttccccttgtgta
ttggtgaacaaacctgatggttcatatcggttttgcaccgattatagaagattaaattct
tttaccaaaccagactgttttcccttgcctcgaatagatgactgtgtagatcatgttggc
tctgccaaatatgtaagtaagtttgatctacttaagggctattggcaagtacctttaact
gctcgggcaagagaattatctgctttcgttaccccagactctttccttcaatacactgtg
atgccttttggggtccgtaatgcccccgcaacattccaacgattggttaatcgtgtattg
catggaatgtctggatgcgaggcttatcttgacgatgtcgttttgtatagttctacctgg
tctgaacatcttgatcaaatcaaagacctattttcacgtttggcagaggctaatttaaca
atcaatcttgcgaagtccgaatttggaaaagccacagtcacctatttgggtaaaatagtg
ggaaacgggtacgttaaaccaattggagcaaaagttgaagccatttgtaattttccaact
cccagtaatcggcgtgaattacgacgatttcttgggatgattggttactaccggagtttt
tgtaaaaactttgctagtatcgtttcacctttgactgatttattgagtccaaaaattgag
taccagtggtcggagacatgtcaacaagcctttgaaaattgtaaggccttgttagctagt
tccccagttttgacagctcccaactttgagaagtccttccgtctcgcagttgatgctagt
ggttgtggtgcaggcgcggttcttttgcaagaggatttaaatcaagtagaacaccctgta
agctacttttcaaaaaagtttaatcgtcatcaacaggtttattccaccattgaaaaggaa
gcccttgctcttgttctggctgtacaacattttgaggtttatttagggtcgatcgccgca
ccgattgttgtttatactgatcataaccccttggtttttttaaatcggatgaaaaaccga
aaccaacgaatcatgcgatggagtctaattttacagcctttccatcttgaaattaagcat
gtgcgcgggaaagataatgtgatcgcggatacactctctagagtatagctattcatattg
catgtttcactcttgttgttctttttgcacttctagggcccagaggtgttggaagaggag
gaagagtgagctgttttatgaaaggatgtatttctgttattgtttgctaatttttttttc
tttttgattctttgcagaatctttttgaggagggaggtgttacgaccctgtcttctcttt
cctacctttcggtggcctcgccatgtgacgtcaccgttaattagttaatttatgggtgga
gaaagtatatatttgaattttttgtgaagaacggcacttcctctggtggaccgttattcc
acagagaggtcattttgctccaactcttttgtgttgccgtcttatgttttgttttgtatt
agttgagagaatttcacctgctttcttatttatttcaaatccctagacagtttgttatac
tttattattccctttaataaatgtttttttcattatatatctttttgtgtgtctgatcct
ttttatggtacggtcgggagcgagctggccgtaac
>ltr-1_family-209_s_1#CLASSI/LTR
gacgtaataagagcattgaggatcctgctgctgaagctgtcatgatgttcatttcacatt
gtccagacccaagtcttgctctgtcttttcagttcaaaccggctgagaaatggactgccg
ctgaagttcaggagcgtctggataatcatcagagagatttgaaacgagtttcatccagag
cgaatcacaaattgtctctgtctgcttgtagccagtgcactgtttcaactagctatgatt
gtgtgtccagtccacctcgccagcctgtacctacacctgctcagtctcttccccctgtct
ctcttaatcccaatgctgttccattctctcccgacaccagctttcaacacatggttggca
tgatggatagagtcctatcactgtgtactgcctctttaacgtcacccagtcaggttcacg
caggcaaagctgcagacttcaagaacgacttaaatcccccatgtagagtctgtaagtcaa
aggaacacaccacatacttgcattgtagacgtcacagactgtgtcgtctctgtttcagcc
ctggccattttaagagtgactgccctaaatctgcctaccctgtgactccctcagatactg
cccagttaaactaaccagcccatgtgacgagaggggcaacatgggcaaatttaatgtaaa
ctccctcacagatccagcagatgcgcaaaatgttttcatgaattgctgcaagttattgcc
agaagacaaaactgttttatatgtggggtcacagagagtgaatggagcgagtgagttgtt
ttatgctcctgttacagttggtggccagcacatattgaaggggttattggactctggtag
tatgtcttgcacgctcagtgaagagggtgaggccaagctgcaagctagtggtctccttcc
acatcaagagattcccaagaatgttgttctggttggatgtggtggactaacaacgcagcc
aaagtgcatgtatgatttggaagttgtcatctatggatttaagtttgtcgtcccaactct
tgtggtgcctggacaaaaagacgagttcataattggaagcaatgttattaaatgtatact
gcagaagatgaaatcgagtgaagactactggaaacttgcctcctgtgataatagagatcc
tgaatgtgagcaattccttgaacttcttacctgtatctcccgctggtgtggccccaaaca
gcctgacaagctgggaactgtgaagctctgtcaagcagttactcttcttcccagacgcga
gtatctggtctggggtaaaatgccagctaatgtccctgtttctccaggaagcactgtaat
tgttgagccaaccactgcacgctcagcccctaagaacattctggttgggcgagtaataac
acccatgtggggtgatcgatgggtgccaatgaaaatacttaaccctaatccaacagcagt
gacacttcgtcgcaactctaaacttgccgacgtttcctcctgtctggcggtagaagatct
cactgtcacacagggattgagtaaaacttcttgtaacgttcccaattcatttcccgctga
aaatgtcccatcccctgatgtggtgcagatgttgaaagattatggtctgggggacattaa
cattgatgcatgtgatgtttctatgtcatggaagagaaaactcgcagctctcctggtgtc
atatcatgatgttttctccaaagataagttggattgtggagaggcgaaggattttgtgca
caggattcatctctttgatgagcgcccattccgtctcccctatcgccgcgtccctcctgc
gcactatcaaaaactgagagaagtgttgtcggagatggaggaaaaagggataatcagcaa
gtctgtcagtgattatgcgtcacctttagtcatggtctggaaaaaagacggtaatctgag
ggtttgcacggattttcgctggctcaatgctaaaactgtcaaagatgcccaccctttacc
acatcaatcagattgtctcgctgccctagggggtaatgccttcttcagcaccatggattt
gacttcagggttttacaacatcccactccatgactctgaccggcgatacactgccttcac
tactcccatggggctgtacgagtataatcgtctcccacagggcctttgcaatagccctgc
gtcttttatgcgcatgatgctcagtgtttttggtgacctcaactttaccagtctgctctg
ttacctggacgatttgttagtctttgctccatctgaatcagaggcactaaatcgcctgga
gatcgtgttttctcgattgagatccagcaacctgaagctagctcctaaaaagtgtcactt
tctgagaaagtctgtaaagtttctgggacatgtgattgatagtactggtgtttctgttga
tgaagagaaagtgaaagtaatctctgcttttcaaaaagaggatttaatgaaggatgacag
agtcacaccattacaaaagaaaatcagatcatttcttggtatggtcctgtattatcaagc
cttcatcccaaattgttcacggatcgccaggcccttattcaatttgaccacaggccaaaa
acgttctgcgaaaaatgctggtggcggtaggagagcaggcacttttcgggagttgacacc
tcaggactggaccccagactgtgattcggcctttagtgaattaaagacggcccttgttga
cagtgtggtgctggctcatccagatttcgaacgtcccttcttactctgtactgacgcttc
gttggaaggcttaggagctgtgctctctcaagttcctgttggtgaggacaaggcgagacc
gatagcgttcgctagcaaggctctgagtcgcagccagacaaaatatcctgcacacagatt
ggaattcttggctctgaagtgggcggtgtgtgacaagttcagtcactggcttaaaggcca
tgagtttacagtgtggacggataacaatccactgacatacatcatgaccaagccaaaact
ggatgcatgtgagcagcgctgggtctcgaaactcgctccatattcatttgagatcaagta
tgttcctgggaagcttaacgttgtggcagatgcactcagtagggatccgttcaccaggcc
agtgagtcagcggcttttgtcagagccctattcagatcttttgagacatgtgcacagtgt
tgacgatggaaatgttcaagaagtgttcagacttacctgtcaaccgcaatcagtggaatc
aggtcctgtttttgggctggatacatcaatgtccgctgatgacgtgtcttccattctgtc
ctcctgcgatgaatgggaaacagttactgaatgtagagcagcatcaattgcagaacatct
tgactctttgatcaacagtgatgaagtgtttcattccctttctcttgctgacttgcaaga
ccatcagcacaaagaccctgtcattgctagagtgtgttattacatcgacagaaagcgcag
accatcaagacgtgaacgggctaatgaacacctgtatgtgttacggatccttaagcagtg
ggacaaactttcagtgcttaatggaatcttgtacagagcaattaaagacccgctcacgaa
acataagaggtttcagttcatcttacctgaatctttgaaacgtcaagctctttctggcct
tcacgacctggctggtcatcaagggcaaccacgcactttggcattggcacgtcagaggtt
tttctggcttgatatggagcgtgatgtgcgggattatgtgaagaagtgtcccaggtgcgt
cttcagcaaaactcctgagcctgctgcgagagccactttggagagtattaaaaccacagc
cccattggagctcgtttgcattgacttctggtctgctgaggaccgacacaataaatctgt
ggatgttttggtgatcacagatcacttcacgaaactagcacatgcttttccatgtcagga
ccagacagcaaaaacagtagccaagaaactgtgggatagcttcttctgtgtttatggatt
tccccaacgcatccattctgatcaaggtgcttcatttgagagtgaattgatggctgagct
tcttgcgctggcaggtattgacaagtctagaaccactccttaccacccaatggggaatgg
tggtactgagcgatttaacagaacactaggtaacatgctgaggtctcttccacctagacc
taagcagaaatggccgcagatggtacagaccatgacatttgtgtacaattgcacagtgca
cgaaacaacggggtttgcccctttttatttgatgtttggcagagtgccacggctgccagt
ggacctaatgtttcagagtgttctgcgagatgactccatctgtgattacgaccagtacgt
tcagtcgctcatcagtgaccttcagactgctatgtcggtagcacagacaaattcagctca
caaacaaagacaccagtccagtcaatacaacaaaagagcaaaaggcctacctcttgccat
tggtgaccaagtgcttgtagccaacaagggatgtagggggaaacgaaaacttgctgacaa
atgggaacctgttgtatacactgttgttgctgcaaaaccatccatacatgtctataagat
cagtgacagagctggtattgagcgtacagtgcatcgcaatctacttttgcaagtgaactt
tctccccttgcctaatacagactctgatggtcctggtctggaggttgctggatcacttac
ctgcagtgtcgctccacagtcagacttaacaggctctgatggtctaactgcccgaacaaa
cagtgatatttgctctgatgttgaagagattgagcctgctgaggacacagatgagggact
gaatgaggctgagggcctctcacaagttgactgcatgtccaatgtctccaatgctgctac
atgcaatgatgaccgcactagttcatgggtgcattctcagttgcctagccaacaggtgcc
aaattcacctcttccagtgcctgtggctgatgactgcactgtggctggtgctggtgcaac
cctgtctcccccacagtctctccctgattgtgtcttacctgttgtacagaatcctgtagt
agatccaaatgcagctgatcattactctaccaggtttgggaggattattaaaccagtgtg
tagacttattgaatcaatggttcaaattgaaaccctgttgagttcagattctgggtctgc
agttattcatgtctgaatttaaatttcagccccaaattcctgaaggttttggaatttaga
gtgtttttctcctatctttctgatatctttctttaacggactgtggtataagtttacaag
gtgtaatgggcaccttgataatgtctataaaatgtgctgaaatttggccaatttctaaac
atttttatccttttatagggtagcttttaatgctgtctgtcttcacatatttttggtgtg
tggaccaagtaattcttatgaccagtgtacagagtttttcatgttttctcagaattttgt
gtaattctaggggggtgagtgtaacaggtatgaaaattattattcgctttaagtatagaa
ttacacaaaatatgtgttttatctaatgtgttagtaagtatacctgaggtgtttgttagt
gtgtgtcttctcctttaaatttctaagggagctcacgctgtttaatttcctgttttgcgc
cccgcctcttccctttctggactgattatgcatgggagaggtgggtgtctgctaagctcc
aattaatctttaatcatctttactttataaataacttttatagctagttttcatgtttaa
ataatatttatacctttatttttcacatatatttcattatttttgtgttatcacttaaat
tgaggttttgattaactttagcctaactgaagcatgtgaatgctaaatgcattgcacttt
acttttaacagaaaagctgtaaagggcgaagacacactgtaaaagctgtgctttttgatt
tattctcaggtatgttttgtcactttgttaatattgtttggagttttgttctatctttct
ctccatctcttccctttctggactgattatgcatgggagagaaaagctgtaaagggcgaa
gacacactgtaaaagctgtgctttttgatttattctcagtgagtaaagagccgtcacaac
tgcagatctccgactggttattccttaataaaacaaagaaaacacaacgcagaaccggtt
ac
>ltr-1_family-212#CLASSI/LTR
atagtggcacacctttcgtgcaaatccttatgtaccaccttttgcagcttcaattccaac
aaccagtatttgcaaaaacgcgagtaagaccgaatcttcttttaaaaaaggtttactgaa
caaatgcaaacaaaaatacaaagttacaatagactcgatcagctcggtcaaaaaactgtg
ttgcttccaacatccataactgcaatctgcctaaaacgtatgaactaatgacctcatgac
gtattactgtcggaagccaaaataccaaattaaaggtttttaaattatatcaattactaa
attatgcattttagataatacaatcacaatgaattcttattaaatttaaatatcaatttt
tatcatgttttaaccttcactaaattattatcacaaatgaattatgcataactggctctt
acattacccggcccctaattgttaggctggaggactaatcaattacaactaaaaacatta
agagccaaacaacttaaacttcaaatgtgtgtaaagatcaacttgtctttctttgttact
tgtccaacgttgcctctttcaacaggcacagtttatttacgggtctttccaaagtgctgg
ttctggtcttcaatttcactctccgcaccattccagtgtaatctggcagtgtttcaacta
ttttccccattacccaagagttgcggggagatgaactgtccaccaatagcaccacatctc
caatcatgaagtttctgctgggtttcatccatttctgacgctcctgaagaagtggaagat
attctcgcgtccatctagtccagaataaatcggcaagatactgaacttgcttccatcttc
ttcttgcatatgtgtcatctttgcagaagatgcctgggggcatgattggttgagatttca
gaagcagtaagtgattgggagttaaaggctcaacgtcgtttgcatcatctgagacacttg
tgagaggcctgccattgatgatactttcaacttcacacattatcgtctgaagacagtcat
cattaactgtttgctccttcaacagggaattaagaattcttcgagccgtccggatttgtc
tttcccaaataccgccttggtgagaagcagctgggctattgaatatccattttattcctt
tgggctgtaaagctctttcgatcttataattgtccagctgttgaatagcttcccttaatt
ctctttcagctgccacaaagtttgtaccattgtcagatctcatgatggtgacttgacctc
tcctacatataaaacggcgaattgcgttgatgcaggagtccgtgtcgaggctgtcagcta
cttcaatgtgcacagctctgagcgttagacaagtgaacattaccccatatcttttaaggg
taacccggccccgtttaacctcaaacggaccgaagaaatcaacaccggtgttggtaaaag
gaggttggtgtgggaggagccgatcttcaggtaggtttgccatcttttgctcaccaacct
ttccagacatcctacggcatactgtgcatgtgttgattatttttctgatagcagaattgg
cttgtggaatccaatatctgcatcttagttgtgccaacacatagttacgtccacaatgtc
ctgttctttgatgtatgtccctcaagatcaaagttgcaactttgctgtgtttagaaagaa
tcgcaggatgtttagccttttccggcatagctgatttgttcagtcttccaccaaccctta
acgtgccgtcgtaaatcactggatctaatttagacagtgcactactgcgagtgagttgct
ttccctcctgtagtaccttgatttcctctccaaaatgctgtctttgactgaactgtatga
tttctaattcagcagtgtccagatcatccaaggtaagtgattcttttacttcagcagttt
ttagtttcttcataagttgctttaattttgatctttgcttttcagggtcttttacagctt
gcttgttttttaaagcctcttttctttctgttttttgtttccacagataactcttcactt
ttcctatccaagccactgctcgtttaagcttactccaatccgaataatagttgatcagct
gtttcattggttctacattctcttctactttaactgtgttaacaacaattgtatttttga
cctctgggtcattggcaaggctttcattccttctcacaggttgttccggccaatcctctt
catgcaacagaaagtctggtccacttatccatgttcccccttgcgctaagcttttcgcct
tcaggcctctgctggcttgatctgcagggttttcatttgttccgacatatttccattgcg
atgacttggttgcttctcggatcaaggaaactctgtttgcaacaaacgttttgaaatgag
cagtttcactgtcgatgtatctgagcaccgtagtgctgtctgtccaaaagacagattgtt
gcaatggaacctgaatctcttgatgcaacatcttgtcaactttcaaagcgacaaccgctg
ctgtcaactcaagtcttgggattgtgactcttttgagtggagccactcttgacttcccca
aaaggaaagtgcagtgtttctcaccccgttcattctccaacagtaggtaagacacaatgc
cgtatgcatattctgatgcgtctgaaaaatgatgtaattgcgctgtaatagtgcatccaa
acttggtgggtttaacgcatctactcacgtgaaagttggaaaggtgagtaacatctttca
tccatctttcccaatcctctgcgtgctttccatcaatgttttcatcccacccacgctgct
ctttgcaaagatcctttaatagaagtttggcatgcagaatgactggggctaaaaagccga
gagggtcgtaaatggaattgacgatcgataaaatcccccttctagtcattggtctatctt
gcagctttatactgaaggtgaaagtatcattttctgtgtcccactgcacaccaagtgtcc
tctcaactggcaaagcatcgcgtcgtaaatccagatctttgacttcactggctctgtgct
cctcaggaattgacagtaacacatttctgctattgctcatccactttgttagggtgaacc
ctccactgctgcacaaagctcgtagatcactgactaagtttactgcaacgttttctgtag
ttacacttctcaggcaatcatctacataaaaatttcgcagtactgtctgaacagcatctg
gtgatgcagcatccttgtgatcctctgcagttcttctcagtgcatatgaggctacacttg
gagaagaagtagctccgaagaggtgcactgtcattctgaactcctccactggctcatcca
atctaccgttgggccaccatagaaaacggagcaagtctgcatcatgttctggcactttca
cttgataaaacatcgactcgatgtctgccattactgctacaggctcctctcgaaatctaa
gaaggacaccaatcaatgagttggtcagatcaggcccctgaagcagctcactattcaggc
atttaccctgatacgaggaggtgcagtcaaataccacccttaactttcttttctttgggt
ggtagacaccatggtgaggtatataaaacaccctgttgtcatctctgttcagttggtctg
tgggaacctggacagcgtagcccttattgatgatggtttccataaaacttgtgtagtcat
taaagaattcagcattttttttcaactttctgagcaaacaagttaaacgctgttctgcca
cacagcggttattaggcatttgcaggttcttattcctgagtggcaatccaatgctataat
gcccattctcaaagattgctgtcttctctacagacctcaaaaattgcttgtcttctacag
acatctcctccttgtcgtcatatttgcgctctggaaaatcagtattgtactgctgaacca
gtaacttttcaatgtccatcagagatattctgttaacagagaaatgagatggttcatttt
ctgaatccttcagttccttccttacaggaccattcaccacccaacctatagccgtcttca
ctgcataaggacctccatcttgactattaatgatgcgccagggctccatggctcttgaac
agttaactccgataagcagacctacatcagcttctatttctggtaagctgacttcctgaa
ggtaagaccactcttgaatatctgactgtttgggtatattctcagcatgcacaggtatgc
tgctatgagtgaacactttgggtagctcaatgaacatcgtgtcttcgagcccgcacactt
ctaagtctgatatcacaaaactgttcattagcgtttgttctcctgatgtatctttgccca
tagtgctaagaagtattcttgtgggtttccctttaacattcaatttcctttgtaggtctt
ccgtgcagaatgatgctgtgcttcccgggtccagaaaagcatatgtttctatatgcttat
tactattctttgatttgactttcacgggtactattgatagcacacattcagtttctccgg
ctccggtaagaccacatgactcttgtgtgatgggaacttccatacttgacacttctttac
gctgagcaccatctttattttctgatgggacagaactttcttccttcactttgtgcaaaa
tgtcagggtgctttaatgcacattctttgcactctaactttcgtttgcagaatttactga
ggtgtcctggaaccaaacatccaaagcataagccctttgctctcagaaattccactcgtt
tttcatgtggctgacatttaattttactgcatgaagcaagagtgtgagactgctggcagt
acaaacatggtttagcaaaggcatttgctggtttaattatgttaggaggcttgataggta
tttcttgaggtgctttactttcagtagcaacactaatcgcaaaactgcttcctcgaacct
ctttccttgcaggctgcttttcccttagatccagctttccagctgtgtttgggcggctgt
ctgagatgttaccaaacagaggatctatagctatcttggcctggcggtctatgaaactca
ccaaatctgcaaaccttgctcttctacctcttcgttctttaagttcgaaagcttcaacac
gccatctttctttaagtttgtaaggcagtttggatatcactgtcctcatgttggtaggat
tatccatttcttctaaaaattcaatatcctccatagagttacgacatccaatcaaaaaca
ttgcgtaagcatttaatgctttcccatcatctgttctcacttgtggccatttgagtgcct
tctctatgtatgcattggcagtcacaagttcatctccataatgcttatgaagtaacttct
tagcctcgtgataacctttgctaggtggcatgtgagcacagctacgaacgagttcttgag
gctcaccgtctgtaaactgctccaagaagtataatttatcttgatcattttctgtcttct
gctcaattacatgttcaaatgccctcatgaaggatttgtactggagtgcatcacctttga
acactgatatgtcttttgttggcaactgagaaagctgttgttgctttactagtagctcag
taattacattctgcctttgcatgattgtcaaaatgtcatcacttctattattctgagtta
taagactttgatgagagactggttgtggctgctgtggtatttgtgagggctgcattcgtg
ctggtacatgaacatttacattagcttgtgtcggtagcgtaatgcttactctttccttct
tcacattctcacttgatattttacgcactgatgcataactattcataccatcttcagacc
tctcatactctttgagcacttttaattttgcttggctttcagctagcgcagtctccattt
ctaattcttctttttcagccttaattctagctgtttccatctcaaactgctgcttaatcc
ttgccacctcaaattcaagctctcgctttttcttcatcgctgatgcacgttccagcagag
cagcatgttctgcttcctgtttagcacgtgtagatgataaatatgaagtgcttgatgtac
gacttacatgagatccacatgagtgagctttggcaccactgctgacccctatctgggaga
tactgtcacttggtaaaacagcctcttgatgctcatttattccatcatgattttctgact
gctcagtttctttctccatagattcttgcatatctgcaacccatgttttagttgttttta
tgaagtctttaaacatcaccatttttggctcaaaccaatcaacatggtcaaacatttttt
cttcttcagtccacaaattgccaacttctttattaagtgtaatgaactcatttagatact
gctcaaaatcactttccaacatatccttcacttcttgtacattttgagtatctctcttca
ttgtctctatctccttcattttgtctgttagagctcgcaaagtttgtttcctttttgcta
tgagccgtcgcaatctctcctctaatcccttctctgtcagtttacgtgatcttcctgact
ccaccccatcttcgccttcgcatatattaacttcttcatcagccatcgtatttgttgcgg
agcttatgcttatgtcgcgtgcacaaagtttaaagcactttcttcaaattgcttttcata
aagaactgaatgccaacaacctttctataatcacacaattccacactgactgaatccact
ttgtcactcacgtgcgctctctgacagagggagagattcagcgctctcactgaccatgcg
gttaattctttcactttcgtttttctccgcacgtgggaattcctcattcatccatatgcg
tctcctcctcacaatactcaaaaaataaaaagtacgttccaataccttttccaagctgta
atgaattatcagttcgttgatcagttcgtcgagccgtgcaataaggcaatccaaggagat
tccattgacatcttcttagcgagttttttgactaatatagtggcacacctttcgtgcaaa
tccttatgtaccaccttttgcagcttcaattccaacaaccagtatttgcaaaaacgcgag
taagaccgaatcttcttttaaaaaaggtttactgaacaaatgcaaacaaaaatacaaagt
tacaatagactcgatcagctcggtcaaaaaactgtgttgcttccaacatccataactgca
atctgcctaaaacgtatgaactaatgacctcatgacgtattactgtcggaagccaaaata
ccaaattaaaggtttttaaattatatcaattactaaattatgcattttagataatacaat
cacaatgaattcttattaaatttaaatatcaatttttatcatgttttaaccttcactaaa
ttattatcacaaatgaattatgcataactggctcttac
>ltr-1_family-215#CLASSI/LTR
tgtagtgacacaaatgaccattttgtcacttgaggtgttgtagggttgtttctgacgcgt
gagagctcaacaaacgaatcatcctccaaatactgcttatcagatttattttttgcacag
acagttcttatggttcaatttccactcacagtctgatatataaatgctcataaaatcaca
ttgaatgcctcaataaagctctttcaaacacggtcaaaaaatgttgtgcttccctctaat
tacacacctgttgttctaagtctttgtctacctatatactcctccaaacccccactccac
ccagtggtcaaaaacagcattacaaaaaacataatggctcttacaccccggcccctaatt
gtacatggcaggtagacataacaattcaacaatgtacatacaaagagccattaaagcaac
actataaacattgcattaatcaattctgtgtaggtgtcaaatttaacagtctttaccatc
agtccattatatttccatgttgtcatacaacagacaaagttttgtcacgggtctctcaag
tacactggttttagtttgtactcgcacagaacgaacaagtccatttttatctggaaaaac
ctccagaattcgccccattaaccaagaccctcgaggggcagacgagtccacaatgacaac
aatgtcaccaggaacaaagtttctcctttccttattccatttctgccgatcttgaagcaa
aggcaaatattcatttgtccatcttttccagaataagtcacacatatactggacctgttt
ccatctcctcttgctgtataattcagatttttcaaataatccaggtggtaatactggttt
acctttcatctgaagaagatggtttggagtaagtggctccaaatcattggggtcatctga
caacttagttattgggcgatcatttagaatggcctcaatttcacatagtacagtatggaa
tccttcatcatccaaaatctgctgatgtaggatggaattcaaaattcttttgaccattct
gattacacgttcccagattccaccataatgcgaacctcctggaggattgaaactccactg
gacacctttctggagcattgccctttgaatcttgttttgattccatgatctcagtgattc
ctttaattccttttctgcggcaacaaagttggtaccattatctgatcttatttgagttac
ttgccctcgtctgcagataaatcttcgaagagtgttaatacatgaatcagtgtccaatga
gtaggcgacttccagatgaactgctcgacttgccatgcaagtaaagatgactccgtaacg
ttttacaatggagcgtcctcttttaacttccacaggaccaaaataatccaccccaacatt
cgaaaatggaggcaaatcgggaaggagtcgttccttcggcaagtctgccatcttctgctc
acccaccttaactccaaaacgtctacaatggccacaactcgatataatccttctggcagc
tgcattacccttaatgatccaatatcttttcctcagctctgaaagcatataatttcttcc
actgtgacctaactgttggtgtatatgacgcaagatgagcgtggcaatatgctgatcctt
agccagaatgatcggatgctttctttcttccggcatagcagaatttctcaatcgtcctcc
tactctcaaaataccgtcttgatagacgggatccaatttatacagcttgctgtctcggct
tatttttgaaacaggtgaaactgacagagcatcgatttcctttttaaactgttgcctttg
actgaatgcaacaatagctacttcagcttcattcacatcctgcaaacttaaatttggtgt
aaccacagaaccagttagttttcgaagttctttctccgtctttttagaagttactccaga
agagtctaaagaggcttgaatttcctttctcttttgacttcgttgtttcagaactgtctt
taatttcaagagccaagcaacagcaaccttcaactttgtccagtctgagaaatgagtaat
cagcctatgagtagcatttgactgttcacttacaagagtgctatttacacatatgttcct
cttgacttcaggatcatctgctttaagagcagaatcaaatatttgtgctggccattcttc
cactggtttccacagataacttggtccattgatccattctctgtttgttaacagctgatc
tgctttcagacctctggagcaacagtctgctggattttgagtcgtaggtatgtatcgcca
ctgtaatggtgttgtaatttctcttattgcagagatcctgttggcgacaaaggtaagaaa
acgtttgtcctcattttttatgtatttcaacacggacgtactatctgtccagaatactga
atcaaccaatggaaactgcatctctgcccttaacattttgtccactcgagcagcaagcac
agcagctgtcaattcaagacgtggaatagttactgatttcaaaggtgctactctagcttt
actgagtaggaatgttacgtgaacatcatgttttgtctccatcctaaggtacgtcacagt
gccatatccaagtgtacttgcgtcagcaaaatgatgcaactgaacgttggtaagttcatc
cattcctgctggttttagacatctgtccatcttgaaatctgccatcttctcaagctcttt
taaccataaagaccactgcctttggagatttgagggtagcagatcatcccatccacatct
tatcctacataactcttgcaggagaatttttgctgtaagagtgaatggagccaaaaatcc
taaaggatcatagacagagcatacctttgacaggacaccccgcctggtgcaaggatgatc
tttgctagttattttaaaattgaaagtgtcggattcaacacaccaccacaaaccaagagc
tctttccattggcaactggtccttgtccagatccatcatttttatgccctgggctcggtg
ttcttcaggtacactttgtagcacaatacggctattgctgatccattttattaactggaa
acctcctgctaagcagacatctgtgagatccttgatcatcaagacggcctcttcctcaga
aggtacacttttcaaacaatcatccatgtagaagtttgtgtgaattgtgtcaattacctt
ttcaggaaagtcatctttgttgtcctcagcagttctacgtaaagcatagcaagcacaact
tggggacgacacagcaccaaacaaatgcactttcatcctgtattccacagagtcctgatt
gatatcaccatctggccaccataggaaacgaagaaagtcagtatcttcttctgcaacttt
aacctggtgaaacattgcttttacatcagccataaatgcaataggctcttgtcgaaacct
cacaagaactcccaacagtgaatttgtcagattaggaccctgcagaagctgatcattcaa
tgatgtacctttaaaggcagctccacaatcaaacaccactcttaatgtttgcttcttggg
gtgataaaccccatggtgagggatataccaaactttcccttcatcctgttttaattgatg
taacggtactatttcggcataaccgtgtttaattacctcatccatgaaatctttatattc
ttgatggaaaatcttgtttctttcaaatttccttttcaatccaattaagcgctgtttagc
cacacaaaggttgtttggcaacatgggaatttccatcctaaaaggaagattcaatttata
atgtccatcttgaaactcaattgacttgcttaccttttccataaaggcatgctcttctct
tgacatttccttcttttcaacagaattctcattaaagtcatgattgtattgtttaccaag
catatcctccaattttcttacagaaatcctgttaacagtcacacctgaacatttgacctt
attcctgcttccttggagtggtccatttacaacccatcccaatagggttctaactgcata
aggtccatctccattgctgtttataacctcccagggctccattaccctggaagcatttgc
tccaatcagcaaatccacatcagcaggaatttgaggaatctcaacacctttcagatatgg
ccaattttccaaatccttttgagtgacaatgttgtctctggatacaggcattctttcttg
agtgaagacttctggaagactataaaaggtgtcatcaagaaggttagacacttccaatcc
agtcaaaacagtgctattaacagccctttgattgcccattgttttcaaaacaatattagt
ttcctttccctttaatttcaaactatgcattaagcgttctgaacaaaatgtggcagaact
gccaggatccaaaaatgcataggtttgaattaccgtttgtcccttgctggatttgacttg
aactggtacaattgataatgcacagtctccatcgtcaccggcccctgtttgaccacatgt
tgtaagggcaacatgtgcactacttaaagatgaatgactttgttcttgagtgcacactct
ttccttttgttggatatgcaaaatgctgggatgcttttgaccacacactgtacaagtcaa
gcgcttatcacatcttttacttatgtgtccaaaagaaagacagccaaaacaaacaccttt
ttcctttagaaagttcaatttgtctttatgcagcttgttttgcatttgtgtacactgctc
caataagtgatcacgtttgcagcacaaacatacaactggggcctttgatcttaaatcagt
ctcacagcattgaattgatttattgttggtgacaaccgttgttgcaaagctgtttctaac
tttagtcttaggttggaatttctgttgcacaggctgggtactctggatatcaccaaacaa
gggatctgatgacattttgacttgacgttcaacaaatatcacaatatctttaaaccgtgc
tctctgcttgcgtctttccattaactcacatgcaacagttctccaattttcccttaattt
gtaaggcaacttcatgatgatggttttcaaattgcttggcatctctagctcttccatata
gtcaatttcttccattacattacagcatccacgcaaaaagagagcataactctgcaatga
atttacatcctcagattttattgaaggccatgccaaaaccttttctacatatgcagaagc
tattttgaattcattgccgtaatgttcctttaacaatgctttagcttgcacataccctct
ttgtgcatccatatgctgacaactgcgcacaatctcccttggctgaccttgtgtatattg
ttccagaaagtataaacaatctctactatttttggttttgtcttctattccatgctcaaa
tgctctcataaaagttttatattgcagaggattgccatcaaacacaggaatatctctttg
aggcagtgtgctggattgttgttgttgtacaagcagagtggtaatctcattttgtttttg
caagatactacaaaggttcgaagttattattccatcactgttctgcattacacttgagga
ttgcatttgtgacgtgaaatgaggatcaatttgtggcacactgtgaatttgctgaatcac
gttccttgagctttcttgcagggggacttctattggcacatatgcctctgcatgagggtt
gagagtaacagttcctttatcacaatatgcattcatatcatcagtgcaggttttgagaga
ctgattatttaaaacagcaatttttgcagtagcggctgcaatctctgcatcaatatccag
ctgttcttgtctatgtctcagcttttcttgttgtacctccaaagtatgcttttcctttaa
agcagctgcacgcgccattaatgcagctttctctgcctctgccatgattcgtgctgaagc
agcagaagatctcccactacgtacactgcttgaacttttcttactggacgatttactgga
tttacatgaggatatgttggaaatgctatcatctggattaacatcctcttgacataccct
tgcatcaacaccagaacatgaaacttgactttcagcgctcaaccatttctcaacatcatc
tacaaactcatcgcaaatcaacatctttccattgaaccatgtttgttgtttttccttttc
ttcactgggcaaaagaaccatcaccgaattgtgcatttcctttgtttcgtctctcaattt
gatgaatttctcaaaggaacactgcacctccttttcatattctcggttggacataaaatc
ctttataatagccattaagttctttgccttgcttagtttacactttcgtgtcttttgcag
agtttccaatttttccaataaagccttaggagtaagcttaatgagccgcttttccctcac
atgctctgtttcaaacttctcaaatggcacaatagtctctgtctgttcacaggtagccgc
accatcatcatcacaattcattaaactcatattcacagctgaaatcgtttgcctcctaag
caactttaaaacttaagcaaccaatgcattggatttacgctattgtgtgcacacaaagtc
attcattaagtagcgctacacatacctttgtttcattcattcagttcatcacggctgctc
ctcaagaaagtccaaaaatgatgcatgatgatccacaaagaagccattttttgacaaatg
tagtgacacaaatgaccattttgtcacttgaggtgttgtagggttgtttctgacgcgtga
gagctcaacaaacgaatcatcctccaaatactgcttatcagatttattttttgcacagac
agttcttatggttcaatttccactcacagtctgatatataaatgctcataaaatcacatt
gaatgcctcaataaagctctttcaaacacggtcaaaaaatgttgtgcttccctctaatta
cacacctgttgttctaagtctttgtctacctatatactcctccaaacccccactccaccc
agtggtcaaaaacagcattacaaaaaacataatggctctta
>ltr-1_family-216#CLASSI/LTR
gcaatactggagcgcccagtttgccttttcatggtgtcttttcagtattcctgggctcag
cattgttgatctgatcctttttattaaattttgatttcttgataaagttaagtttcctgc
gtctactttcaagcgaatcctgaactcggggagggaaaaaccattttcctacaatttgga
gggggcacccggattcgctcagacgcttcgtcgagttggaggacgatctcaaatcaacct
ctgtgcagagcttctgataaggtaagcagtcacctttttgataaaagtactgcaagattg
gaattaccaaatttaaggttgattggggattgaataccaacataatccgtaaataatttg
aattagatcaacaatggcaattaaaatgagttgacccggcgtggttacaaggtttaaaaa
ctcattctattaattgattattattgagtcgacccggcgcggttaaacaaatttataaag
actcagaattgattatcattgagttgacccggcgtggttaaacaaatttataaaaactca
gaattgatttttattgagtcgacccggcgtggttaaacaaatttataaagactcataatt
gattttgttattgagttgacccggcgcggttaaacaaatttataaaaactcggaattgat
tattattgagttgacccggcgtggttaaacaaatttataaagactcagaattagtaatta
aacgagttgacccggcgtggttaagaaatattataaaaactcgtatcgtgttttcctggc
atggttgagaattgaagtttacccggcgaggttaactcactcgtaaaaacacataaagga
gagtaaaaggcaaaacgttaaagggtgtaaatttgtgttaaagtgtcaattgtgtgcgga
ttcctgaatgagtgtgtgtgtgagtgaatatctccgtatttgggaggtcagagtgctgcg
caccttctctggaccgtcacttaagtgtgacccggtaggaacggacgcagcattctggga
gctcagagaggagagtgtgattgatgagccctatattcatagggactgagagcatgtgaa
taaaacatcgagtgaatgaaggaatcataattagatgctgaaagtgttatattacaaacc
aagaaaggtgaaaaatattcctaagtggtgggtgtgtagattattaggacataaggaaga
ttgtgaggtgtgtgaccccaatagggagacaaaaccattattaaaatgacaacttataaa
gagacgtgggatggtatctgtaagcagataatacatcacaccgaaccaaaagacagaaag
aaaataagtaaaacattagaaagtcagtggatatatctctcaggtctaaatggctggacc
gagacaactaaaaatcagggaaagttactgaacatacttttgacagaggagaaaagggca
gatacagatttggtactggccagacaaaatagggacaaaactggggtttggaagaaggga
gcagcaaacagagaaatagaaaaagcagaagatagactgagacaatggagcagggtagct
gcagccatggttaccaaagtaaaaagtgctgtgtgggcagatcaaagggactcaccagag
aggcccccaccctatagtagtgcagaagaaaaacccaaaaccccctcagcaccaatgcag
atgccagtaatgatagtaaaagggggagaaatagaaactactactaaacaagctaacaaa
gatttcaagttcatgataaaacagggcgctatagaggttgaagaaacagaggaagataaa
aaacaaagacagttgaaaacggccctaaaggaagttcagactaagatagaaatagaggaa
gcagtaaaacaggaaatagcaaagcagtttaccgcaaacattcaactcgcaagagacagt
gtaaaccaaacaatgtcgagggtagcagaaatggaggaagagctgaagagaaacctcaac
gaagaagagggaagtgtaagatctgaagggaccacatcagtggggggtacctgtgaggac
agagacaagatagtagtatcagggtatcaattggatgtagactggggaagaggggctgca
ttacaaagagagcacagagcacaaggccccgagctagatagcttgtcagacagaactaaa
agatgggtacatgcagaggagaatagggaacaacaaatgcccttgtttatgaaaaactta
cacagcaccccaaaattagtgatgccactaatcagggcagctacaggaaggaaagaatac
aaaccctggggacatacagatatgaatgctgtgctaagtaaattaccagaaattactaag
ggaggtcagaggtggttcactaaactgttgaccctgacccatgggacagacctagcactg
ggagatgttagagcattatggggaagcatactaactagaacacaggtagaactgatagaa
agggaagctaacacgaccacagaagaaaatgaagaacctttaaacaggttctgcactgag
gtgggaagcgccatgaggcgaatttaccctaccccaaaattgacttatcaaagcataaag
tttaaaataatgactggagaatctgcatcagcatatctgcacaggtgtgaggctgagtgg
gaagataggacaggggaaaatccagactcctctgacatatgtaaagaatttttcagacag
gctgtgattaagggtgttcctgcgagtgctgtagtcgctatagaaaacagtccagacatg
caggggggagaaggggaggtgtggactcgccatttcatccaccacgtagacaaggcagta
gagagacaagggaaagaagaaactgaggtagaaaaactaaaaacacagctactaaaaatg
caaatagaggcagaaaaggaaaaagggaagaaaaagaaagaaaatctgcagctaccagtg
ctgacagggccgggagtagagggggccaggtcacctgtacacaacatgcacccattttca
gggcacattaacagcccacatggtattcctgattcttatccttatgacccctcacccaac
tggccaccttctggtaatcagaaccgaaacccagtgatgcaggggtgcttcggctgcggg
gcgcgggatcattggaagcgtgactgtccatatggaggccagagggggcaacctcctgcg
cggggacgggctcccgggggaggagggcctcaaggaggaagaggaagaggtgcccccaga
aatgtttcgtggtacagcaaccaacaggtgcccaggcaaagcccggtctggggcccgctg
gaccatgcagactattgacgaggcccacagagaaccagtgagggtgccctggctgagccc
ctcctaacaatactggtggacaaccagccagttcaggccctggtggacactggggccacc
ttctccactatacaaagacaaatgatggagaaggactcactgtctacacaaagtgaagaa
gtgagagggttctctggggaaactgaaaaatggccattaaccaaaccactccgggtccag
gtggcagggcagacgttgctccattcgttcttgtgctctgcaaatgtcccctctgcgtta
ctgggtagagatttattggtaaaattaggagtaaaaattctatgtcatccagaaggactg
ataatcatttttcccaatggtttgacaactaactgctcaacaccagtgaccacaacggtg
agaggtcaatgggtcctgcaagcagataaaacagtcaaagcaagatgttattggttaaaa
ttaactgacaaaaccaaattgcagaaggtaataacaaaatgggagccatggctaaacaca
ctgcataaatttcagacccccactgacccctggcactgtacactactgtatgacaccagt
gaggatgaagaatatgaacagagttttgcagaagtactaggcaggtcaactagcatcaag
tgtactaaattgtttgtagcaagggaaggtgtggctgcagagataatattaacagaagag
caagaaggttattttgagatgacagaaacctccaccccacatgtgacaatatttatgaat
gaagggcatgaggctaaggctttagggcccatggtgaaacgaatgcagaaagctggggat
tgggaaaagacagacaatgagtgggagtactcacaagcggtagatgggtataggttgaca
attgatatcactgaggaagtcatataccagatggttgaggtacgtaggatagttaccacc
caagagggagatggggaaggggcagagagactactgcaagaaatgccagagtccctgtgg
tctaagggagctggggatgtgggtaaatggtcaatagaaccagtattatttcagatagac
agaacagaaatagtaaacgtccgacagtataaacttcgaccagaagctgtggagggaata
ggggaaaccataaaagagttagaggctgctgaggtcctacgcagaacagtgtctgactgg
aacaccccaatccttcctgttttgaaaaagacaactggaaaatacagaatggtgcatgat
ttaaggctaatcaatgagaaagtattgactgctaccttacccacccccaacccctatacc
atcatgtctaaattgacaccaaaacattctcattttacgtgcatagacttggctaatgca
tttttctgcatgccactggcagaacaatgtcaagacatttttgcttttagctatcaggga
gcgcaatatacttacaacagactaccacaagggtttattttaagcccaggtctgttcaac
caagcattaagggagctgttggacagctgtactttgcatgaaggtaccattgttatccag
tatgttgatgacttgttattggcagcacactccaacgaggtctgcctgcaggacacacga
aaagtactaacattactaagtactgcagggttaaaggtgagcaaagaaaaaatacaaatc
agcagggcaacagtgcacttccttggaagaataattggacaaacaggcacggccctatct
gatgacaccaaacaaactgtgttgtcacacccaaagccactagtagtaaaagacatgatg
tcatttctggggttgatagggtatagcagacagtatgtgccaaattactcagaaagaact
gcaacattgagggcattggcaaaagaagttgggatgaaaaacagtagagcacgactaaac
tggacacaagaggctgaagctgttttctgtgggcttaaggctgatttagccactgcagca
gccttacagactccaaattatgagttgccattctttctggacattagtaccacagcctcc
accaccaatggagtactgtatcaaaaacaacaccagcaaaggagggttttgcattatttg
agtgcacccctagataagatagagcaaaaacagcccacttgtgctaggtatgctgctggt
ctggctaaattgatagaaaaatctgagcacatagtcatgggacatccattacatgtattg
acgtcacactctgttatatcattcatcacttcatctgcattcactttttctgcacagaga
cagaacaagctaattagaatattgaccgccccacacatcatatatgaacaccaaggggta
aacatggctcatgcaggagagggtgaaccacatgaatgcatccccagggcagaggcagag
gaacagatcagaccaggtttaagtagcattccattaactaaaccacagctaactctgttc
tgtgatggttgctgttttaaaactgattcaggcaaacttgtagccagttacgccatcgtg
gaacagactgacgacgggtatacaataagggaacagcaggtgttgcaagacagaccatca
gcacagcgagctgagttattggcccttgtaagagccttgcacatggccaaagataagact
gtaaatatttattcagactcagcatatgcagtaggggcagctacttctgaactgactggt
tgggcaagggtggggtttgtaacatcgtctgggaagcccataaagcacgcgcaagaagcc
tctgatttgttagaatcaattatgttgccacaagaggtagcaataattaaatgtgcagca
cacaccaaaggaaaagatcctgtttcattaggaaacgaggcagcagatgttgctgctaaa
acagtggcagggtacaaaccattgcaaatgactgtgactgcagttgacgagctgcatcac
attgacgaacatctaactacaagttttctatctaaagaacaaagtttggctgtagctgag
gaaatttcagtatggttagaaaagggaggaagaaaagattcccagacaggactatgggtc
ggtcctacaggtagaccaattatgcctgcaaaattagcagggaaagtcctgacagaggcc
cactctctggctcacagcagcgagaaggatatgactaaacgagtgtctcattggtggcac
cctttcatgccacacatgataagtggagtaatagcctcttgtcaaacgtgtgcagaattc
aatgtcaagccaacctccaaacccactgcagggcatttccccacagataggggtccaggg
tgtacagtagttatggactttactgacatgatcacaagagtaaacggaaaaaggtatctg
ctggtcctagtagaccaattcactggttggccagaagctttcccatgcgctagggaagat
gcagtttctgtggtaaaatgtttgatcaaccaatacattccaaggcatgggttccctcgt
ataatcaggtcagacaatggcactcatttcaaaaatgaacatctggcggatgtagaaaaa
ttgttgggtctaaaacaccggtatggagctgtataccacccacaaagtcagggaaaagtg
gagcgcctcaatctaacgctaaaaaacaaactggcaaaaatttgtcacaagtccaaattg
aattgggtagatgcacttcccattgcactaatgtcagtacgctgttctattaatcgaact
acaggttttactccatttgaattggctacaggaagacaattcccgggcccatgggcccct
ttgcatgctggagacactgactcaccgcaaatgtatcatgataaagtatgtgctgtgatt
aacatgttttctccgcagaaaaattggccaacagagagtgaagcatctaggcctgcagaa
gacacaacactgtgggtgagattgaaacaacacaaacgaaaatggtctagtcccaggtgg
tctgaaccgttacgagtcacggctaggacatcccattgtgtgcaattagcaggtaaaggc
acaacatggtatcatttgtctgcttgtatgttttgtccttctccagacaggtctttggcg
gatgtcagagttgacctcaggagaggtcaaagagagggagaaggaggaggaggaggcgct
ggggagcctgaggagccagaaagagagggagaaggcggggaaagaagcggacaaacagaa
gcagccccagccctcagaacacagctaagcgcaacccttgtatttaaaatcttgcaacga
actggagacttgcttcagacaccagaacacattcccattgcacattgtataagtgctgat
tatgcactgggagctggggtagctaaacaaattagagacaaatacggtgtagaagaattg
aacacttcagtcgcccaaccaggggattgtatcaaaactacacacggtccacgacaaatt
taccatttggtgaccaaatggtggtgtagggacctacccacctacgagcatctcgaggct
agtctgataaaattgtgttaccagtgtaagaaggatcaaaataaaatattagctatacca
aaattagggtgtggattagacaaattagactacaccaaagtaaaagaaataattgagaga
gtatttaaagagggccacattcaggtaattctcctaacaaaatgaatataaacaaattgg
tggtggcatggggaataatgttggtggtaatcctatggataatctgccatatggaattcg
gaggggcaacaaaggaaaaacggagtgtaaaagaaggggggggaacaggggtgcgtatta
ccttagaaagggaagagggaaaggatgggatgtggcagtttgatctttgtcaagtgatag
attgtgggaaggaccaattggcatggagagggtatgatgtttatgggtgtttgtggccct
ctaccaccaggcttccgaatggtccctgttgtcatacctggcatgatgtaaattggaaaa
cagttccattcattaaaaagatgttgaaaaatagtcctttggtcaaggcagaccgcatcc
aacatcgacttaggttgtctaggggataccaacatagttggggaggttggaaaaacacgt
tgattatatcactaaaaaatggtaatgatgaaactgacacgtacatcactctaggggtag
atgtagaaggaagagacccactggggttgataaaaatctccgtaaaaaagcctaaaccca
caggggcgccaataatcacagacctaaccaaaaacaagaagaaagtaatacagagcactg
actatagcgttctgaccccactagatctgatgacgctggagacaggctatcacgaaacaa
atttatggttagaatgggtgacaaacgcagccgaagaattaggatttgaggggtgcctag
cttgtgcagcaggaaggccacaattaaatactgaacccgctccattacatgattatgata
gttgggggtacaaatgtatgttaaaactaacaaaggaaaaaagtcccaaaaactgcactg
cactcagtaatctatacccaccagctggaaatgagtcatcaatgggagttgcattaaaaa
gaagaaagggtaattatacctgtttcaatttaactacctccagtgcatccaaaatattag
tgggagcgtttaaatgggaatggtgtggacagatgattcaggaaggccatgacaaactag
ggggatggggcagagtgggtttgtattacgcgtgtggagaaaaggtggtattggctagaa
tagaacccaccatggaaggagtatgtgctatgataagagtcgctgttcctatggtcgtga
taggaaatagggctataaatgggcataaaaacaggcgaaaaaggtcagtgaatagtgatt
tcgatttaacacgcaatagccccacctacatagacgcaataggcatccccaggggagttc
cagatgaatataagttggctgaccaagtagcagcagggttcgaaaatatacctgtaatag
cagcattattccccgtgaccccaaataaaaatgtagacagaataaattacatacattaca
acgtacaaaggctgtcaaatctcactagagatgctgtgtctggattaaaagaacaattgg
ctgctacctctttgatgactatacaaaatcgattagctttagacatgttattatcagaaa
ggggcggggtttgctctatgtttaaagacacgtgttgcaccgtcataccaaacaacactg
cccctgatggttccgtatccagggctctggagggactaaaagaattgtcaaatgaactga
aagctagctcagggatagaaaatgctgtgtctaaatggatgtctgatatgtttggggaat
ggaaaggggtgattattgctatgttaacatcaatgggtattttcctaggaattttggtga
catgtgggtgttgctgtattccctgtatcagaagtttgataaataggctgataataactg
caattgaaaagaaggaaagcccacctccttatcagatgcccctccttgctgcagcggagg
gggatgacgtgatggaggaagtggaggaactattggatatggtgtgatctctttcgagat
caagagagggaattgagggaattatatttttgagggaatcatatttttaatgttttttat
atgttcagaattgatattaagttttttcatatttttgatgttttatatatgtttaacatt
gatattaagttttgctattttttttactgatgaaatgctttgtttgaaatatgagcctat
tgctttgtttgaaatgtgagcctgtcgcttaagcttcgcttctagagaaacggggttttc
cacggaagtaagacgagagatctgagctcatggacagctgtgctttggtacaggatgtgg
tttaacacctgcaaggaaccagccgtatctcagtctgtgtaggggtgcatgtgtgttttg
tgtgtgtgtgtttgcaggctactggcagattctaactggttgaaatgagatctgatgatg
ggaaggcgaatagtggattggaggctcatcgagagtggggaggagacaaccaagaataaa
aactgttgttttatgtttgtacggcaatactggagcgcccagtttgccttttcatggtgt
cttttcagtattcctgggctcagcattgttgatctgatcctttttattaaattttgattt
cttgataaagttaagtttcctgcgtctactttcaagcgaatcctgaactcggggagggaa
aaaccattttc
>ltr-1_family-217_s_2#CLASSI/LTR
tgtggtgtttttcagtttaaatataattttgacatgttttccatgcataagaagtcttta
atgattgacccatagggtgttggttactatgaaatcgtctgaagggttaacagccatatt
gtgagcacggtatagaccagtgttgcagactgctgagacaagcacatcctgttattgaat
ataggtgcgagttctaagaatgacaggatgtatgagccatgtgtgtgttaagaggagaca
tttgccttaaaaggttaactcttaagagaagatgcacggaagacaactgtggtataaaag
gatgtgtctctgaaggagagtttagagaactgaacctctcctgcgcagtgtattgctttt
ggtttctttcctgcttgagcaaataaaacttataatttttgacagattgactccgaaccc
atttttgaacatgcactggaccctttgaagtccaacaattttggtgaccccgacgtgatg
ggaaaaggaggaattttgctgaacagagggatgaactgaattcaacacaaaggcgcgcct
aaaaaataaggtaagcagaaaccttttaaataaattctgcgattgaatactgcaaattaa
gtgttgaattcagcataatcctgatgtaagtaaaatacagagaaaccaaaagtaatattt
aacatttttgacatttttgaagagttattgtgagacgtctgagagaggatatcagggtaa
attgctagaatttaaagagaaagtccttgtccctgcaaggcgagaatgaactagggtgaa
ttactagaattcaggtaaatccttgtccctacaaggtataagggcgaattttcgcgcaag
agaattcggggaaaatcctcgtcccttaggaggtaaaaaattaaaagtgaccttactctt
gacgaaggtaagaagcttttaataccagggacaaagaccgaaagtcaggtctttgtaaaa
gtggaagtcctcctccctgtggaggcattttggaagccactcctgttttgacggaaactg
gaaactttcgaatacaaattttattttatgagattgtgattattcctgaaaaatttggct
aaggtatcaggaaaagatagagtagggaacaaaataaaaaataaataaataataaaaaaa
ataataaaataaaaataaaaaaattctgaaaagacgtagggacagcttaggtagccccgg
gcgtgggtgacgccatatactgagggtcagagtagggaaaagagctcaaaacatctaacg
cgcgaatacaggaaagacgtcgtggaagaagaatacgagagggagtgttaaaggaaaaat
aaatgagagaaaaggtgaatattgcaatttgaggaacataaagaaaatatgatatactgt
atatatatgaactactatagaaaatatgaaatatactgtagaatagggactagaagaaaa
ggttctagagaaccaggattaggacagtgtagggaaaagcactgacctgacgaggtcatg
tgttggtatgaatgagaaaaatggtaaagaagtgtgaggatgagtgacaacatagcctaa
aaacaatgttaatgtgaaggttaaaagtatatgtgtagttgtgtcttaaacaggaactag
ctgagtctctcgggtccaagagagggaggcaaccaggaaggagaccactgcagaaggagg
tgacacactaacacatacacatataggaaaagaccaaaaagaaaattttcattcatcaca
aagtagtctacaagctttgtaattggtcgacaaaactggggctttattcacagcccctga
aggtgcagtagcccattgtgttagtgcagactgtgcatttggagcaggcatagcaaaaaa
attcagagaaagatacagggttgacaaagtaaaagcagacagacttagacagacacgaaa
aaaggaagttaactgcagccatgccttttcatgaggaaaaaacagttaggctgaatatag
taaaagaaaatataaaaaataaatatatatatttgatcaaatactaataaatgttcacat
aataattagagatttagtataagttactaaataaacagatctattataattcaggataaa
aagacaagtgaaataaaaaataatgggagatatatttaatatagttataaaagttgaaat
ggaccttgaagctatgtgaataaataaataaaataaataagtataataataaataataaa
gagaaattaaaatacaacataaagaccagatactaaagaaacattagaagagatacattg
gaagaaaatgaagaactgaaataagagatagaaaataagctgttaaacagcaaagagata
aaattgaggagtcttcggccgatggagaggaaaattagaaaagaacatttgactggttga
aaatggttaactgaagtgatactggccaaataaataaggaagataataatataataaaaa
aaaaaataaggaaaaattaaaagctaagaaaaaaagactcctaattatggtttaatagaa
agaaatgtcaaaaagattatagtttaaaatatgtctaaaatatatataaagaaagagaga
tattaaacagatgagataaaaactagaaaaagcaataactctttaaggaagtaaccattt
gaggaactaagacttgatattagaggataagattgtgtttaggtgcaaaaaaaaaaaaaa
aaaattaattaaagaagataataataataataataagtttgttgttattctatgatttct
aatggggaattgagactattttaacaggtagctaatacaaatgtatgtcaatcagacact
ccttttggcaaagtagcaactgcgtggggcacagtaataaggagaaaattttctgcacca
cctcgtgctatacataacataaagtccacccctaaggcagatgaaacatcagcagcatat
gtattgagatgtaaactggagtgagaagcccagactgggacacatattcatgctaaccaa
tttatgaaggagtggttgaggatacttcaagctgtgttaaatgactaaaataataataat
aataaaataaaaatacataaataataacccctgacataccaggaagtgcttcggccacct
gggagagacacttgctccatctcatcaatagagctaaagataaagctgatgagagttttc
tgagattgaggaactgaaaaaccagttagtgaaattacaaatgaacaaagccagacaaga
agtcaatgatcaaatgagaaagataaaggcaaacaattggtgcagtcgcctgaccctgaa
caatcttacatggcacctgtgtacaaacagccatcaaaccaaacacctaaatgccaacct
caatttagaagacagaataggggaggcattagggtcaagggggtcccgggggcttacaga
gagtgtggatttggagagggttgtttcaggtgtggccgcctaagtcagctacatcgcaac
tgccaggctagtcaatgctacacgtgcaatcagctgggacacatttcgacaagatatccc
aacggacaaaatctgtatgccgagagagggggcgtgcaaggaggcaaaggctttgtggca
ccacttgcagggcaagctccaaaccctggaggacagaacccagggcagggtggaacacta
tccactctggggaagatgggagcatttctgaggaggcccacagggagaccaaagcggggc
tatggtggagccactgttatctatgaagggtcaacaaagactgtctggacttttttggtc
aacacgggtgtgacctattcaacattgattaaccctgtcaatcaggacttgatttaaaaa
aaaaaaaaaaaactgtggaagtaatgggtttcactgaggaatgtgaaagactgtctttaa
ctgagctaataccagtgtctgttgatggacaacaactgaaacatcactttctgttgtcag
acagagcccacacgaacttatggggcagagacctgctgataaagcttgatgcatcattct
atggtgtgctgatggtgttatggtgagatttcctacagggacgactaagaactgttcact
gggtacacctcacctgcgaggacaatggttgctgtcatcgatgcgagagcctgtaggagc
tgacatttattggggcaaactgtagccacaaaccatgctgggagacggccttctctcact
ttatgctcaatggagaccttgggtaactcttattgcaccatacatgcctcccaccaaccc
accgcacatgactttaatctgtgaccaaaactaaactgaaagaaaaaattaattagaagg
gtgtggttggcagattaactaaacatatatgggtcacaaggtggcatggaagagagagaa
cggataatgaggtgacggcaccaatgctaaacagtttaccaagccaattatggtctacag
gaccagcagatgtgggtttttgctcctcactctcagacataaattaaagtttaataatgg
ccgatatggcagccacagtatcctcacaaaccccaagctaaagccggcattgcagacaca
attaaagaattgttgactatagttttgttagagccttcgacctcacacctaaacactcca
attttacctgtagaaaaacaaaatacaggaaaatacagaatggctcatgatttaagttaa
tgtagtagtgaaaaccgccacaatgccagttccaaatgaatacactgcattaccagcttt
acaccaagagaataagtgattttaatgtctagacttagccaatgaatttttctgtttaac
actggcaccaaatttgaaggatgtgttttcatttacctttagggggcagcaatacaggta
cgccagagtaccacaagaattaatattgtctccagggttgttaaatcacgccctgcgagg
cccgctgagtgattgccacttgacaaagggagtgttactctatatgatgttgatatttta
ctagctgaaaaatagtggacacctaattgattggaagtaagcaggtgttatgacacttat
agggaaccagatttaaagaaagtaaaattaaaattatagttgagtagacgacacgccaca
ataatgggatgagtggtgtctgggataggtggagtcacatcgcaaaataaatacgtcatt
tcaaataaccgtaaactggtgactgtaaaagacgttaataggactaatacagattataga
ctaaaatcatatttagaggtattagaaactgcaggagaagaatgagggtaaggttataat
tgattatagagatatgggagaacaggtgaataaaaagatatctgctcgtcatgattgaca
gctatactggatggctggaggactggtcagcaagcaaagagtacagtcagacagtgatta
agtgtttaatgaataacaatctagaaataaatagatgttgtgggaaaattagattagata
atgataaacactggaataaggaatattttaaattagtggagtaggcactgggcctgaaac
atgattttagaaatggtgtaaaaaataataattacagggaaatgtcaagagaattaatag
aaatttgaaaacaaaactggcaaaaatctgtacacagaccaaaaggaaataaaataaaaa
tcatattaagggatattagttaattatggaacaaaacaatgaaattaatgacttttgaat
tgtttaaaggactgcagtttcggggacctggtgcagctttgatgtgcactgaatcactta
tgtagagattatattatgacaaattaacaactttattcacaattttttttctaaacaggt
tgctgaaggtgtgaggctgtcagggttaacttgacagtcaacataggggtgtaaaagcgg
cctggacctagctccaggccgaaagggggagattaattaacagaggactaattggggaca
attgactaattggagtgtgtaagcatgtattggtgtaggagatgaacatgctgcaacacc
aatgcatgaggccaactgtatattagatacaggccaacacaaaaaggggaaacaaataca
atgttaaattttaaaatagaaagaaaaaaaaaagactgacttactaacacaagacaatct
gacaaagtgtgtgagtgacaattgtaaggaaaacaacatcaaaagcatctcgatgccaaa
aattgtaaagaaagaatgaaaaaaaaaagggaaatgaatgggacagggtgtcaataaatt
ggacagtgttcttccagatactctgtttcccccacaaatccaaaaattggtatgctaaat
tgggcgtagtgtatgtgtgtgattgagtgtgtatggatgtttcccagtgataggttgcag
ctggaagggcatccgctgtgtaaaaatatgctggataagttggcgattaattccactggg
gcgaccccagatttaaaaagggactaagccttaaagaaaatgaatgaattaattacacaa
attagattgaaaaatttttagaaaaaataaaataatgacgggtctataaccagggcccta
gaaggattaaaatactctcaaaagcgatggcagaacactttggtatagataacccctttg
atgaatggatgacccgtgtgtttgga
>ltr-1_family-218#CLASSI/LTR
attttggtgacccacgacgtgatgggaaaaggaggaattttgctgaacagagggatgaac
tgaattcaacacaaaggcgcgcctaaaaaataaggtaagcagaaaccttttaaataaatt
ctgcgattgaatactgcaaattaagtgttgaattcagcataatcctgatgtaagtaaaat
acagagaaaccaaaagtaatatttaacatttttgacatttttgaagagttattgtgagac
gtctgagagaggatatcagggtaaattgctagaatttaaagagaaagtccttgtccctgc
aaggcgagaatgaactagggtgaattactagaattcaggtaaatccttgtccctacaagg
tataagggcgaattttcgcgcaagagaattcggggaaaatcctcgtcccttaggaggtaa
aaaattaaaagtgaccttactcttgacgaaggtaagaagcttttaataccagggacaaag
accgaaagtcaggtctttgtaaaagtggaagtcctcctccctgtggaggcattttggaag
ccactcctgttttgacggaaactggaaactttcgaatacaaattttattttatgagattg
tgattattcctgaaaaatttggctaaggtatcaggaaaagatagagtagggaacaaaata
aaaaataaataaataataaaaaaaataataaaataaaaataaaaaaattctgaaaagacg
tagggacagcttaggtagccccgggcgtgggtgacgccatatactgagggtcagagtagg
gaaaagagctcaaaacatctaacgcgcgaatacaggaaagacgtcgtggaagaagaatac
gagagggagtgttaaaggaaaaataaatgagagaaaaggtgaatattgcaatttgaggaa
cataaagaaaatatgatatactgtatatatatgaactactatagaaaatatgaaatatac
tgtagaatagggactagaagaaaaggttctagagaaccaggattaggacagtgtagggaa
aagcactgacctgacgaggtcatgtgttggtatgaatgagaaaaatggtaaagaagtgtg
aggatgagtgacaacatagcctaaaaacaatgttaatgtgaaggttaaaagtatatgtgt
agttgtgtcttaaacaggaactagctgagtctctcgggtccaagagagggaggcaaccag
gaaggagaccactgcagaaggaggtgacacactaacacatacacatataggaaaagacca
aaaagaaaattttcattcatcacaaagtagtctacaagctttgtaattggtcgacaaaac
tggggctttattcacagcccctgaaggtgcagtagcccattgtgttagtgcagactgtgc
atttggagcaggcatagcaaaaaaattcagagaaagatacagggttgacaaagtaaaagc
agacagacttagacagacacgaaaaaaggaagttaactgcagccatgccttttcatgagg
aaaaaacagttaggctgaatatagtaaaagaaaatataaaaaataaatatatatatattt
gatcaaatactaaaaaatgttcacataataattagagatttagtataagttactaaataa
acagatctattataattcaggataaaaagacaagtgaaataaaaaataatgggagatata
tttaatatagttataaaagttgaaatggaccttgaagctatgtgaataaataaaataaat
aagtataataataaataataaagagaaattaaaatacaacataaagaccagatactaaag
aaacattagaagagatacattggaagaaaatgaagaactgaaataagagatagaaaataa
gctgttaaacagcaaagagataaaattgaggagtcttcggccgatggagaggaaaattag
aaaagaacatttgactggttgaaaatggttaactgaagtgatactggccaaataaataag
gaagataataatataataaaaaaaataataaggaaaaattaaaagctaagaaaaaaagac
tcctaattatggtttaatagaaagaaatgtcaaaaagattatagttttaaatatgtctaa
aatatatataaagaaagagagatattaaacagatgagataaaaactagaaaaagcaataa
ctctttaaggaagtaaccatttgaggaactaagacttgatattagaggataagattgtgt
ttaagtgcaaaaaaaaaaaaaaaaaattaattaaagaagataataataataataataagt
ttgttgttattctatgatttctaatggggaattgagactattttaacaggtagctaatac
aaatgtatgtcaatcagacactccttttggcaaagtagcaactgcgtggggcacagtaat
aaggagaaaattttctgcaccacctcgtgctatacataacataaagtccacccctaaggc
agatgaaacatcagcagcatatgtattgagatgtaaactggagtgagaagcccagactgg
gacacatattcatgctaaccaatttatgaaggagtggttgaggatacttcaagctgtgtt
aaatgactaaaataataataataataaaataaaaatacataaataataacccctgacata
ccaggaagtgcttcggccacctgggagagacacttgctccatctcatcaatagagctaaa
gataaagctgatgagagttttctgagattgaggaactgaaaaaccagttagtgaaattac
aaatgaacaaagccagacaagaagtcaatgatcaaatgagaaagataaaggcaaacaatt
ggtgcagtcgcctgaccctgaacaatcttacatggcacctgtgtacaaacagccatcaaa
ccaaacacctaaatgccaacctcaatttagaagacagaataggggaggcattagggtcaa
gggggtcccgggggcttacagagagtgtggatttggagagggttgtttcaggtgtggccg
cctaagtcagctacatcgcaactgccaggctagtcaatgctacacgtgcaatcagctggg
acacatttcgacaagatatcccaacggacaaaatctgtatgccgagagagggggcgtgca
aggaggcaaaggctttgtggcaccacttgcagggcaagctccaaaccctggaggacagaa
cccagggcagggtggaacactatccactctggggaagatgggagcatttctgaggaggcc
aacagggagaccaaagcggggctatggtggagccactgttatctatgaagggtcaacaaa
gactgtctggacttttttggtcaacacgggtgtgacctattcaacattgattaaccctgt
caatcaggacttgatttaaaaaaaaaaaaaaaaaaaaaaaaactgtggaagtaatgggtt
tcactgaggaatgtgaaagactgtcttaaactgaactaataccagtgtctgttgatggac
aacaactgaaacatcactttctgttgtcagacagagcccacacgaacttatggggcagag
acctgctgataaagcttgatgcatcattctatggtgtgctgatggtgttatggtgagatt
tcctacagggacgactaagaactgttcactgggtacacctcacctgcgaggacaatggtt
gctgtcatcgatgcgagagcctgtaggagctgacatttattggggcaaactgtagccaca
aaccatgctgggagacggccttctctcactttatgctcaatggagaccttgggtaactct
tattgcaccatacatgcctcccaccaacccaccgcacatgactttattctgtgaccaaaa
ctaaactgaaagaaaaaattaattagaagggtgtggttggcagattaactaaacatatat
gggtcacaaggtggcatggaagagagagaacggataatgaggtgacggcaccaatgctaa
acagtttaccaagccaattatggtctacaggaccagcagatgtgggtttttgctcctcac
tctcagacataaattaaagtttaataatggccgatatggcagccacagtatcctcacaaa
ccccaagctaaagccggcattgcagacacaattaaagaattgttgactatagttttgtta
gagccttcgacctcacacctaaacactccaattttacctgtagaaaaacaaaatacagga
aaatacagaatggctcatgatttaagttaatgtagtagtgaaaaaccgccacaatgccag
ttccaaatgaatacactgcattaccagctttacaccaagagaataagtgattttaatgtc
tagacttagccaatgaatttttctgtttaacactggcaccaaatttgaaggatgtgtttt
catttacctttagggggcagcaatacaggtacgccagagtaccacaagagttaatattgt
ctccagggttgttaaatcacgccctgcgaggcccgctgagtgattgccacttgacaaagg
gagtgttactctatatgatgttgatattttactagctgaaaaatagtggacacctaattg
attggaagtaagcaggtgttatgacacttatagggaaccagatttaaagaaagtaaaatt
aaaattatagttgagtagacgacacgccacaataatgggatgagtggtgtctgggatagg
tggagtcacatcgcaaaataaatacgtcatttcaaataaccgtaaactggtgactgtaaa
agacgttaataggactaatacagattatagactaaaatcatatttagaggtattagaaac
tgcaggagaagaatgagggtaaggttataattgattatagagatatgggagaacaggtga
ataaaaagatatctgctcgtcatgattgacagctatactggatggctggaggactggtca
gcaagcaaagagtacagtcagacagtgattaagtgtttaatgaataacaatctagaaata
aatagatgttgtgggacaattagattagataatgataaacactggaataaggaatatttt
aaattagtggagtaggcactgggcctgaaacatgattttagaaatggtgtaaaaaataat
aattacagggaaatgtcaagagaattaatagaaatttgaaaacaaaactggcaaaaatct
gtacacagaccaaaaggaaataaaataaaaatcatattaagggatattagttaattatgg
aacaaaacaatgaaattaatgacttttgaattgtttaaaggactgcagtttcggggatct
ggtgcagctttgatgtgcactgaatcacttatgtagagattatattatgacaaattaaca
actttattcacaattttttttctaaacaggttgctgaaggtgtgaggctgtcagggttaa
cttgacagtcaacataggggagtaaaagcggcctggacctagctccaggccgaaaggggg
agattaattaacagaggactaattggggacaattgactaattggagtgtgtaagcatgta
ttggtgtaggaggtgaacatgctgcaacaccaatgcatgaggccaactgtatattagata
caggccaacacaaaaaggagaaacaaatacaatgttaaattttaaaatagaaagaaaaaa
aaaagactgacttactaacacaagacaatctgacaaagtgtgtgagtgacaattgtaagg
aaaacaacatcaaaagcatctcgatgccaaaaattgtaaagaaagaatgaaaaaaaaaag
ggaaatgaatgggacagggtgtcaataaattggacagtgttcttccagatacttctgttt
cccccacaaatccaaaaattgggtatgctaaattgggcgtagtgtatgtgtgtgattgag
tgtgtatggatgtttcccagtgataggttgcagctggaagggcatccgctgtgtaaaaat
atgctggataagttggcgattaattccactggggcgaccccagatttaaaaagggactaa
gccttaaagaaaatgaatgaattaattacacaaattagattgaaaaatttttagaaaaaa
taaaataatgacgggtctataaccagggccctagaaggattaaaatactctcaaaagcga
tggcagaacactttggtatagataacccctttgatggatgaccagtgtgtttggaaaata
taaaactatgataagttcagttttgatctcaattgctacctttgtagctataatggtgac
atgtggatgttgttgtgtcccatgcatcaggtcattgtgtaacagggtgatagtaacagc
aattgaaaagaaagatgggctaccacccccttacacaatgccattattaatatctgctga
ggaggaggaagaggaggaaagccgtgtgtaaatgcctctctactaactgtgctttttccg
cagatgctgattcatcatatattttgtgttataagaaatgttaactagatattttgagtc
taaaaggaatctatcgaaaagtttagcttagatatttttttgttgttgttttgttttgtt
ttttgttttgtgtgattgactcagctgacttgttgtagtcgcccacatgtcaattagggg
accgactgggtgtctttccccacaggggttttcggcccagtcctgtctgagcacactggt
ttaaagggcatttatagggatttttatttttgaattttatgtgtgaacaatgtagacaag
ggtgaaatgttgatctacaataatagtctgatatgatgcctcagatgaacatgtggtggc
tgcccataagtcaactagggggtcgcatgggtgtctttcctcagaggttttcgacccagg
ctcatctggaaatatttgctgaaaagagtttttaaaaattttatttaacatatagaccta
attgtggtagtttaaagatttattgaatacaatagggtgtggcctctttcagaggccaag
agagggat
>ltr-1_family-219_s_0#CLASSI/LTR
atgttctcattaatcatataaatttatgttttgttatgtattttgtttatttatttttta
gattatactacttactgttgtatgccaaaaatgtgcaagagttcgttgtgcgcaagtgtt
aacaaacgggacttttattttgactccggttgtgaatgttgaacttacttccgagtactt
ttatgtgatttccttctcccttggggcgctgatgttttaccagtgcgttgtgatgtaagc
gaacaaataaataatattaagaagttatatctggattattctttcatggatggatgacaa
caacatattgcacatagacatgacggatagaaatgaaaaccctaca
>ltr-1_family-221_s_3#CLASSI/LTR
aagtgaagtttattcataaactaatttcgagaggatcacgtgcttatgattgacacggct
ggccccgagtcaagctaatgtacgaaccaccaatcaggctattcctaacccagtataaat
aaccaaacaccttacctttagtcatcttcgttttgaagaatccccccttccaccccttct
cctcctcttttctacagggcagcacggcggcccagtggctagcactgcggcctcacagca
aaaaatgcctccgactcgggtatccacccaaacggtcagcattttcgtgtggagttcatg
ttctccccgtgcttgcgtgggttttccccgggtcctccggtttcctcccacactcccaaa
aacatgagactaagtaaattgactaaaccaaattagcaccaaattcaattctgtcagcaa
cacatcaccttagcaatccttacgcagcaggagggggggggttctcgagatctacccgag
tcaaactcccctctcgccctgcaacgggagggagctccgggctcgaggatctttgagctc
ggggctctctcccgggacagcatgccaaactagcttattacaatcatcagctaagtgtga
actcttgaaatggtaaaattaaataaaacctgatcctaa
>ltr-1_family-221_s_4#CLASSI/LTR
ggacgcatgcaaataagttttaaaatcatagttaacttttataagtgaagtttattcata
aactaatttcgagaggatcacgtgcttatgatttatcacggccagtctcgcatttgctaa
tcactaatcttccaatcatatgagccctaagccactataaatagcctcagttttcagttc
actttatcttcgtttggaagaaacccccctcctcccctattctcctcctttacctgtgat
tgggcggcacggcggcccagtggttagcactgtgaaccacacagcaagaatactgccggt
cctggttccataggaccggtgggtgtttctgtggggagtttgtatgttcttcccgtgtcc
gcgtgggttttccccgggttctccggtttcctcccaccatccaaagacattcaacataca
taacaatcaagctttgtctaatcccttatgttcccttagctacagcagcaggggagttct
gagatccaccgagctcaggctcccctcttgctctgccaacgggaggaagccccgggctcg
aggagcccttgagctcggggctctctcccgggacagcatgccaaacaaggttttgtaaat
catcagctaagtgtgaactcttgaaatataattagtttttatataataatattttcattt
tagttt
>ltr-1_family-221_s_0#CLASSI/LTR
ttaatttaatttaattttattaaaaaaaatctcatgtttaaaagaaattaagtgaagttt
atttataaactaatttcgagaggagcacgtgcttatgattgataagcacctggtccacat
tagctaatgctgattcaccaatcagacgactcctaaaccactataaataaccagagtatc
ttactccagccatcttcgtcttgaagaatccccccttccacccctactcctcctatttcc
ttgtcagggcggcacggaggcctagtggttagcaccattgccgcacagcaagaatgccac
tggctcagacccttcctggccaagtcggcatttctgtgcggagtttgcatgttctccccg
tgtttgcgtgggttttcaccgggctctccggtttcctcccacagtccaaaaacatgcaac
ataagtaaattgacaaatctaaattgacagcatagacacttcatagcattatattctact
ttcaacattatcaagcaggggagttctcgagacctacctgaactcggactcccctctcgc
cttgcaacgggagggagccccgggctcgaggatctcatgagctcagggctctctcccggg
acagcatgccaaacaagctttataatcaatcatcagctaagggcgaactcttaaaatgta
tttttaatttatgagtgtatatttaaaagttagtaaa
>ltr-1_family-227_s_2#CLASSI/LTR
tgtcatgtattttgtatgagtgtgctacccgtacctgagtgacgtcatcatgttgagttc
agttaataaaagaatactgcatggaacagcacggctactctggtgtcatcttatacatca
tttaaaaatataaaaaacataacatggtgtcagaagtgggattgtaaacggaaagcacaa
ctgagaagatgtcactactgcaaccaccatcagtgttgtctcttcaaggcaacttggctg
agaattggaaggtatggcttcaaaaatttgaattatacctcattgctagcggagtggcgg
agaaatcagaaacagtacagtgtgcaacctttcttcatatcgcgggtgaagaagcgatca
aagtttataacacattccagttcaccgcagaagaagtgaataagattgacgcacttaaaa
ggaaatttaaagagtactgtgagccaagaaagaatctgccatatattcgtcacatgtttt
tcacgagaacacaaagtaccggagagacaattgatgcatacgtcacggatcttaaacaca
aggcgaaagactgtgaattcggtgatttgactgactcgctaataagggacagaattgttt
gcgggataaaagatgacaatgttcgcgcaaggctgttgcgggaggcagatctcacgttgg
aaaaggcaatagacacctgcagagccaatgaaattacgtcaaatcaaatgaaaatgcttg
ttgaagaagttgacgtgaataaaataagcagtgttaaaaatacaaagagaagaggcaaaa
ctgtgcagtttgaacagaaaagtagacaacacgctttggaaaatcagtccaaaacacacg
tgaaatgttcacgatgtggatatcaacatgaataccaaaagtgcccagcgtatggacaag
tgtgtaaatcctgtaacaaaaggaatcactttgcaaagatgtgcaaaactcaagtatcaa
caaagaaaatacaatcaatagatgaaaatgagcaaagtgatgatgaacgaagtgattttt
ttgtaggaactattgagctgcaaacaaatcaaagagtgaaaaatgtgcacactgtcacca
ctgaagcacaaaatctgaaggacaactggactgaaagcttgagaataaacaacaagagtg
tcacattcaagttagacacaggagcagcctgtaatgtaatgccccacaatgtgttcacaa
cactagaaacacaaagaaaactgaagaaatctaactgtcacctagttacatattctggcc
acaagatgtcgcctgtgggtcaagtacagctaactttcacctacagaaaacaaaagcaca
acattcagtttcaagtggtggatggaaacgtacctgcaatacttggacgcacaacctgtg
aaaaactaaaaatggtcaaaagaattcatgaaataagtgaaagtgaaaataaagccgacc
ctttaaaaggatttgatgacttgttttgtggtcttggttgcttaccaactgtgcatcaca
ttaaaacagaccctgatgtgtcaccagtgattcatccaccaagaaaggttccaatagccc
ttaaagacaaaatagttgaagaattacacaagatggaaagtatgggagttatagtaaagc
agacagaaccgacagattgggtgaatagtatggtaactgtggtgaaaccaaacaaaatcc
gtatatgtatggatccgcaggacctcaataaagcaataaagcgtgagcattatccattac
tgacagtggaagaagtggtatccagcatgccaaatgccaagatattttcagtcctggacg
ctaatcaaggtttctggcaaataaagctagatgaagaaagctccaaactctgtacattca
atacaccaataggcaggtatagattccttcgcttaccgtttggtgtgtcttcagccagtg
aagtgttccagcgtgcaattgcacagatgttagaaggtcttgaaggtgtggtcaatgtca
tagatgacatcctagtatggggagaaacaacagaagaacatgatcacagactcatcaagc
tactggaaagagcaagagagtgtaatctaaaactgaacaagagcaagtgccaaataagaa
cttcagaaataagatatcttggacatatcatctcagaggaaggtctcaagccagatgagg
aaaaagtaagagctattgtaaaaatgccaccacctgaaaacaaacaagcactcatgagat
ttatgggcatggtgcaatacctgtccaaattcattccaaatctatccgatatcagtgctc
ctctcagaaaactgcttgaagaagatattcagtggcactgggaggaagagcaacaaaaaa
gcttcacaaaaatgaagaatttgttagcaaatgcaccaacactacaattcttcaatgtac
agaaacctgtcacgctttcagttgatgccagctcagaaggaattggagcagttattctac
aagacaaaaagccagtggcatatggatcacgtgcgctaacagatgctcaaaagaattacg
cacaaattgaaaaagagttgcttgctattgtttatggatgtgaaaaatttcatcaatatc
tctatggcaaagaagtggaggttgaaagtgatcataaaccattggagatcatttttaaga
aaccactgcaccaagctccacctagattgcagcgcatgctcctcagacttcaaagataca
tcctgaaggtagtttacaagccaggtaaagaaatgcacattgctgatgcattaagtcgtg
catacctgaatgagtgtacagaagatttgcttggtcaacagctggaattgtgctgcataa
caacatacttacctgtttcagaagaaaaactaaatgtttttcgcaaagctacagctactg
atcaagaaatgcaattactgtgcaaaatgacaatggatggatggcctaaagaaaaaagtg
aagttccaaaacagattcagacatactggactttcaaagaagaaataagtttcacttctg
gacttctttttaaatcggcaaagatcattgttccaagtcaattgagaaaagaaatgctaa
caaaaatacacgaatcacatcttggagttgtaaagtgtaaggaacgagccagggatgttc
tgtattggccaaacatgtcgactcaaattgaagagtttgtctcacaatgtccagtgtgca
atgcacacaagaacagtaatccaagagagccaatgatatcacatccaataccaggaagac
cttggtccaaaattggcacagacctgttccattttgatggttcaaattacttactttctg
ttgattactactctaaattcacagaaatcagcaaactgtctgacacaactgctcagagtg
taattatggcaatgaagtcaatgttcgcaagatatggaataccggataccgtggtctcag
acaatggtccacagtatgccagcacagagttcagcagttttgcaaaagcatgggaatttg
aacatgtgacatccagcccgggacacgcacagtcgaatggacaggctgagagagcagtcc
aaaccataaaaaacctgctgaagaaagctcagtgtggtaaaaatgatccttacatttctt
tattggaatacagaaacacaccgttggatggtattgggtactcaccagcacaattattaa
tgggacgcagactcaaatccaagatacctacctcagtcactttgttgacacctgaaaaca
acatacaaattcatcataaattgaaacaaagacaacacaagcagaagtcttactttgaca
gacaaacaagactacttccaaatgtccatgttggagaaactgtgagagtgcaacaaggag
atgtttggaaacctgcaataatcacacgaaaacatgaacaacccagatccttcatcatac
aaactccagaaggaagaacatacaggagaaacaggaaacatattctcaagactggagaga
aaagtttcacaactgtgacagacaacacagtcagtgatgtgatagactcgcatgtccctg
acacgtcatcaatgctggacaatgacacacaagaaactgtagtcactgagtctcagtcac
atgagtacattacccggtctgggagacaagtgaaattgccttcaagatacaaagactgaa
aatctacagcatgtttagctctgatttgaattagaaacttcatctctgtttacaattaaa
gaaataaagaaagaatagtgtagataaagaaaagttctatttagtttatgcagttattta
aagcatacataataaggagtttacaaatacagttgaaaaaaaaaaaaaaaaaaagtttat
acattgctgaagattgcatagtattaaacttaagagaagggatgtcatgtattttgtatg
agtgtgctacccgtacctgagtgacgtcatcatgttgagttcagttaataaaagaatact
gcatggaacagcacggctactctggtgtcatcttatacatcatttaaaaatataaaaaac
ataac
>ltr-1_family-229_s_1#CLASSI/LTR
gttacgttatagaacgtattaattatttgtttgctaattttatatatataaatattatat
atatacagatttgtgttttgtttatgcatttggagctgatgttgtgttgtgcgctgtgga
gcatgcgcagctttctctctctctctccccctccctctagagctgcgcttgattgcggtc
cagccgtgttgcgtgtgggagcgtatataagctggaggagaggaacaatggggagatctt
tctgctcggtgcaggtcgcaaatctccgtcgtcgtcgtcgctgctgttgttccgagcgtc
tcctatctcctgccccaaattgttggttgacttggtgtgaattgattgatttctgttact
gacaatttaattattttctaaaacggctctctgttaaatctgaatctattggcttttctg
attaaatatttatatatattatttttggttagaaacagaagcggtaggttgggaatcgcc
atttactttaaaacgttttctcctggtttgtggtagcaagggagaaagggaagtttgctg
taattttatttggggtacttttatttgagcaggtaagttagaattatttccccgcaagtt
agctgtctttttgtttattattttggcctggattcccttccgaagagatgcttctatctt
tgttgtctaagtaaataataaatattgttactacttgatcagcgttgtgattattgtgag
ttgggacaggagaaggggaaaaccctaaattgagtatttgagtttatctctttgtttttt
ttttttacacttgttattgttcccaccaaccctagactggtcgggacgtaacaattggtc
cctgttagattatttattttcaaatttgctgctgtttgatttttttagggaggagtttag
taattaaaatgattttgatctattaagtttctctttgctacgttcgaatttgataggtga
aaaaaaagatttaatctatagcggattttttcaacttaacagtgtaaaagaacaaaaaaa
gcaggttataa
>ltr-1_family-238#CLASSI/LTR
tgtagatcattgtgacagatgatctgtcttataaatataagtgatttgtgtgtttataaa
gtgttacactttaatgtgtcggctcctttaagaatgcactcctcattagttatgcatgag
gaacataccacgaggttgtatgttatagcatgttccggttaacaagtgcgcttataataa
agtacaatctttacatgaagatggacgtgtgttaattccttggagtatcagttcacaaca
tggtgtcagaaaacggcacggatttctcgcctgagtttaaagccattttgatggaaagca
aagactgctcataaagttttttttttctctttatcaaagccgcatagtgtgactatggcg
gattgctttcggagacccgacccgctctctttcgaaggaaatgttgctgacaactggcga
atctttgagcaggaatacgacattttcatcgcggcagcacaccacgataagcctgccaag
acaagggcctatatcctcctcaatctcgcaggaccggaggccatagaacgagagcgttca
ttcgtctatgcagcagaggtgcgtgctccgggtgagaatggcgctgttttaactcccgct
gaatcaaaggaggatcctgaatgcctgaaaaggaagtttcgagaaatttgcaacccacag
caaaacaaaactttggagagacacaagtttcactctagaaaccagaaacaaggtgagact
attgagtcatttattagcgatctgaggatcaaagcaaaagcatgccaatttggtgatttg
acagacgagctgatctgtgacaggatagtttgtggcatcaaaagtgaaggcttaaggaaa
gcactgttaagagacagtgatctaacactgatcaaagccatctccatatgtcgcatatat
gaaatgactgaagaaagtaataaaacattggcgatgccacagacggccactaacgtggat
gcagtacgtccagtttccaccaggaggcgccaatacacaggacgaaagcctcaaacagaa
cagaatgattcactgattataaataactgtaaaaactgtggaaacagccatttggcaaag
aaagaaaaatgtccagcttttggacagctgtgccacaactgcaagaaaatgaatcatttc
aaaaaatgttgcagacagcgttgccaatatgtacaaaagaaagcaaactacaaaaaggca
gttcaggagcttgaaatagagaagccccctgcatttgacgacactttttatgttgatggc
gttgaatttgataagtgtgtcgacactgttaactctttcatggctgagcaggaagaagga
tttgtaaccttacacattaacaaaactccaatagaggtgaaagtcgacactggggcaaaa
tgtaacgtcatgtcacaaacaacattcaagcgaattgctactaatatacaaccagtggag
caagaaaacacacctaaccttgtggcttatggtgggagtaaaattgagacaaaaggctta
gttacactgcagtgtaatttaaaaggacaaagacactcactcccgtttttcttggtggat
caagatgtacaaccacttttaggatttcgtgcatgcctggatttagggattgtcacgatg
agcccacatgttcatctggtcagtatggaaaaatccacggaacaagtgcttgaagaatac
aaagacttgtttactgacgaacttggagaacttccaatcacatactccatgacaattgac
ccaagcgtgcagccggtagttcgccctgcacatcgaattccactggccatgcaggatcgt
gttaaagcagagctagaccgcatggaaactttgggtgtcataacaccagtctctgagcca
acagactgggtttcatccatggtcgtgacgcataaaaaagacaaacaagaaatcagactg
tgtataaatcctaaagatctcaatactgccctaaaaagacctcatcacccgatgcgcagt
gtagaggaagtagcatcccagatgtcgggagcaacagtgttttctgtgctggacgcaaag
aactctttctggcagatacgtctagaccgcaagtcctctatgttgactacattcagcaca
ccgtttgggcgctataggtttcttcgtatgccctttggcataaactccgcaagcgaagtg
ttccagcgctcaatggagcagcttttctctggctacccctgttctatcatcgttgatgac
atcatcatcggaggccgtgatgctgctgaacacgatgctaatctgaaaagagtgttgaat
cgagcacgcaatgtcaaactcaaactaaaccctgcaaaatgtaagttccgtctggaccga
gtgagttatgtaggccatgtctttactagtgaaggcttaaaggctgatccctcaaaaaca
aaagcaatttttgagatgccagctccaaaaaatgtcccagcattgcagcgcttccttggt
atggcaaattacctagggaagtttattccaaacttaagtgatgttgctgcacctctaaga
aagttaacgcacaaagacactgcatggtgctggtaccaccaacaccaagaagcatttgat
actctcaaatcatgtttgacaacgccacctgtcttgtcatactatgatgtaaagaaaccc
gtcacattaacctgtgatgcctcatgttttggactcggtgctgcatgtatgcaggatggc
agaccagtcgcgtatgcatctcgcacactcactgacacagaaactcgatacgcacagatc
gaaaaggagctgctagctgttgtattcgcctgcaccaaattcagggattatgtgtatggg
aaatctgtggttgttgaaacagaccaccagcccctggtgacgattttaaagaaacccatt
cacactgcccctgcaagattacagagaatgatgctcaggttacagtgctttgacatcact
ctcgtgtacaagaaaggcaaacacatgtatcttgcagacaccctttcccgggctccaaac
acaaaagtccctccagatgctgaaagtgacacgttcgaggtcatgtctgtcagttacatc
tccactgcacgactggaggagttgcaaaaggaaacagcagaggataaggtgttacagact
ctcagtacggtgatccaacaaggttggcaaaataaaaaacataccttgtctcctgatttg
catccatattttccctacagggatgaactagtcgtggaaaatggaatagtgatgaaaggc
cacaaaacagtcattcctcgctcattacagaaggaatacatcaaaatagtccacagagga
catcctggattggatgccaccaagcgcagagcaagaagtatcattttctggccaacaatg
acagctgatatcacagcagaactcatcacatgctcagtctgtaatagcacaaagccacat
caacagaaagaaccacttaaaccatacccagttccagacttgccctggtctacagtggca
acagacatgttcgagtggcgtggtcagaactacatggtgcttgtggactcatactcaggt
tggtatgagattgatctgctccgtgatacgacatcctcagctgtaatcagaaaactgaaa
agacatttctcagtgcatggcacaccgcacacactaatttctgacaatgccagacagtac
acaagtcaacaatttagagactttgctaaacagtgggactttgtacacgtcactagcagt
ccagaatacccgcagtcaaatggtttggcagaaagagcagtacgcagtgctaaacagttg
atggagaaatcccacagggatgggacggatgtattcctcaacctcctaaatctgagaaac
actcctcgtgacgagacgttaggctcatctgcgcaacggcttctgtcacgacagacacgg
tcagccattcctgtcaactctaagctcttagagccagctcccaaacaagccgagcaagtc
gcagcacaactcttcaaaaagaggatggctcaaaagcgatactacgacatctcaagttca
ccactgcaaccacttgcagagggacaagttgtcagaatgcaaaccccaaagggttatgac
cgcctgggcacagtaaaggaagtaaacaaggagcctcgttcctacaccattcaatataat
ggaaaaacatacagaaggaacagacgccacattcttccagtcgctgagcctgctccttcg
aggtttgaccctgatgacagtgacattcacaaaacaattacacacacacaggacagtgtt
ccccctgaaccacaaacacactttccacaaacaaaatccacaggtactgacttgccaaag
cacacagtactatcccctaccaaggttggtagtacaccttatagaacacgttcaggtcgt
atttctaagccaaaccctaaatataaccagtgagttttactaatagtagactctgtggca
ctctgattgtcgttctgaatatgtcccaaatgttaactatagttattgtgatgctgacaa
tattacattttgttgatttgtttttttacacttaaagaaaaaaaaaaaggaaaaaaaggc
ctgatattatatatttttttctgcattagtcacatggttgttattatagtgatccttatt
ttcattaatgattgagttaaagtcatgcagaaaatttgtttattgttatataagttttct
ttgtttcgtaagatgttacatctaaagaaaggggatgtagatcattgtgacagatgatct
gtcttataaatataagtgatttgtgtgtttataaagtgttacactttaatgtgtcggctc
ctttaagaatgcactcctcattagttatgcatgaggaacataccacgaggttgtatgtta
tagcatgttccggttaacaagtgcgcttataataaagtacaatctttacatgaagatgga
cgtgtgttaattccttggagtatcagttcacaac
>ltr-1_family-239_s_1#CLASSI/LTR
attggttaacctggtggcgtcaggcctttaaaacaaacggaagcggacttctacggccct
cattcctccacgtcaccacagtctttgacggctttattgttgtgttctcctttatgcttt
ccttttgatatttgtttggagtggggagctccaacctgctttaggtttgtttggtcgttc
tttattatgttgttgggctccccatctcttgtcaatttggattgttttgttggttatgtt
atattaataaataatttagctggagaactttggccgttgtttattatgttacgttgtctt
ttggtcacgagtcttatttaagttagggaccgtaacataattgggggctcgtccgcttct
ctttaagttgtttcactttgttctctttttgataccaaacttgtttgactttactgaacg
atagatcgttagactataatgtttggttctcatggggaattcctcatgacgtaatttcgc
gtcatagggaatcccgcgtagcgtgtcacaccggagcgtgtgcatgtgtgtgtgaacatc
gtgtttgttttgcttgatcaacgcggttgcatggcaaagcttgctggaaatgcaggtaag
tgaagtgtttttgtatactgttaattgcatagcggcctttactcccctgttaggttaaag
aggcgttgtcctttggacttcgtctgttttttgtttttgtagtgtcgcaaagaggcggtt
agtgttatctgttaacgcagatatctcgggagcacgtccgtaggattttgtggggtcgtc
tattatagattgtctcacaatcctgctggtttttagtgcataataacccgccgctgaact
gcgtgaagactaggtgagttagacaggtgaagttccgttaggcaggcgcagatagagggg
tgtatttgctcgcatttggtatactttgtaacgtttgttgtcacttcactttcctttgca
ttatctttctattttgttatatagttaatttgcggaagtttgtattttgctgttggatga
ttaagatttgacgcagatttgatttttttgtatatttttattaatattttgactgcgtgt
ttttcaatcttattatggagtttagtttagaggaatttgttgctcatccgagcatagaga
aacttgaacagtgtactaaaagtaatctgttctctattgctgctcactttgaagtaccac
tctctaaacaagagaaaaaacagaaaattaaaaatgaattgcatacagccttatgtgaaa
tgagtatccttcctcctgttagtgctgtcacttcacatgctgatgtgcagcctgactctg
aattgcgtagacttgagttgcaagtagaaatacggcgattggagctcaaggaaaaagagc
taaagcatgaatttgagctgcgtaaatttgagatacaggaaattggaagacgtgaatctg
ctcgtttgtctaggcagtcaagggattttgatccggaaacagactttgacattaataaat
gcattcgtttaattcctcctttttcagagagagatgtggacaaatattttgtactttttg
aacgagtggctacgacattgaaatggcctaaagaggtatggactcttcttttgcaatgtg
tattcacaggaaaagcccaggaggcatatgcttctctttcacctgaattaagtttaaaat
atgatcaggtgaaatctgctgttttaaggtcttatgaattagtacccgaggcctataggc
aaaagtttaggcgttataaaaaagctgaaagccaaacttatgtcgaatttggtcgtgaaa
aaactgtactttttgatcgttggtgttctgcacaagaagtgaaaaatttagaacagcttc
gtgatctaattctaatggaggaattcaaaaattgtctaccagacaaaattgcaacatact
tgaatgaacagaaagtcactaatgtactagatgctgcggtattagccgatgaatatgttc
tgactcacagagagaactttgaaaagccatctttctctccgttgcagcgtagtcctgtca
cgcactttcacactgagcacagtgctaaagatgcggctaggccaaggccagtatgtgctt
attgcaaaaaacgtggtcatttaatcaacagctgttttttgttgaataaaaagaagccta
aaactgtggcactggtagaaaaagtctcaacatcaaacctttttcagtcagggtgtgttg
atttggagatttactcaccatttataatgaagggagttgtttccttgtcagacagtgatg
taaaagttcctgtaaccatcttgcgtgatactgccgcttctagatctatcattctacaaa
gtgtgttgcctctttctgataaaacttcgttaaactgcaatgagattgttcagggatttg
gaatgaaacttgttaacctgccaatgcattctgtccagcttgagtcggatctggtgtctg
gtccagtagcagttgcagcatgcacagcttttccaataaaaggagtggattttctcttgg
ggaatgatcttgctgggggcaaaatcttagtgagtcctgaagtaactgctgtgccctttt
tgtctgaaggcccagatgaactgcaggtgaagtatccaacagtgtttcctgtatgtgctg
tcactcggtcaatggctaaagctaacttgatagactctgatggcttggaggatagtttta
tgatagatcttgacaaagaacctaaagtagactctgatagtggccctgttctgagttctc
catcttcagtctctgattttacagagttggatggaaaatgtgaaaactcatcagctgaca
atgtgctagaacgttctgagctgtctgagagctttagtggggttcgtatgtcaaaagaac
atctaatttctgaacaaaggagtgatgattcgctcgtttctctgtatgaattggctgtcc
ctgaagaaaagcttatcgacaatgtgtctggttattttgtcaaaaataacattttaatgc
gcaagtggacgccatcttctgcttctgtgcatgatgattggagcactgtaacacaaattg
ttgttccaaaaaagcttcgaggtgaaatactcagtttagctcatgacaaccccttagctg
gtcatttgggtgtcaccaaaacctatgatcgtattttgcgtaattttttttggccaggtc
taaaacgggatgtgaagtggcattgtagaacatgtcatacttgtcaaatagctggaaagt
caaatccaccgattccaccttaccctttatatcctattccagctgtagactcgccgtttg
atcatgtcgtggtggactgtgtaggcccattgcctcggaccaaatctggcagtaaatttt
tgttgaccattatgtgcgcttcaacacgttttcctgaggccatacccatgcgcaaaatta
cggccacgtcagtagtaaaagcactgaccaagttcttctcactgtttgggcttcccaagg
taattcaaacggaccagggaacaaattttatgtctcgtgtttttaaacaggtcaccaatc
agctgaaaatatcccataacttttcaagtgcttaccatcctgaaagccagggcacattgg
agagatttcatcagacccttaaatcaatgcttcgtgcatattgcctggagtttgaaaagg
attgggatgagggtgtgcacttgcttttgtttgcagctcgagaagtggtgcaagaatcta
ctggcttcagcccagcagacttggtgtttgcacataatatccgtggccctttgaaattgc
tgcgagacaattggttgaatgaatcggaacaaaaaaatatactggattatgttagctctt
ttcggcacaagctacatcgtgcatgtgaactggctaaacagaatttagcagttgctcaat
ccaggatgaaaaactggtttgataagaacagtgtggacagacagtttaagccgggggaca
aagttttggtatttttaccgattcctggctgtagccttcaagcgaggtatagtggacctt
atgtcattgaaaaaagggtaagtgatagggattatgtggttgctacccccgaccgtgttc
gtcgtagcagactctgccacatcaacatgatcaaaccttattatgatcgtgggcaaatga
ttcctcacagctctaaaaaaataaaaacagctccatctatgcctaacactgagtgttcaa
ctgtctcaagtgtgttacaggtacaatcattttccgggttgtcatcgggtgctgacagtg
tcattgagaactctgagtcgctgtctgatcttgaagctggcggcgacattgagagtccat
ccgtggctacagttcaaggatgtttaaaaaattctgagatgcttgctaatcttgactctt
gttttttgcatctttctgatttacagagaacagacatatttaaattaattaagtgtcatg
tttccctgttttcagatgttccatctcagactcatgtgctgcagcatgacatcgatgttg
gtgctaatgctgcgattaaacaacatccataccgcgtcaaccctgtgaaacgtcagcgac
tacaaaatcaagtcaattatatgttggcgcatggtattgcagaacctagtattagctcat
ggagctcgccctgtcttttggctatgaagtctgatggatctgaacgtttctgcacagact
ttagaagggttaacaatgtcacaaaacctgactgtcaccctcttcctcgtatggaagact
gtgttgaccgtgtggggtcggctgtgtttgtgacaaagttagaccttcttaaaggatttt
ggcaggtgccattaactcaacgtgcaaaggaaatctcggcatttgttacacctgatgcct
tcttacagtatacagtaatgccttttggggtacgcaatgcgcccgcgacatttcagcggt
tagttaactgcgtgttggggggagtgccaggatgtgaggtgtatctagatgacatcgttg
ttcattcaaaaacgtggcaagaacacatccatcagttgacacaggtttttgagaaactga
ctgatgccaatttaacagttaatttggccaaatgtgattttgcaaaagcaacggtagtct
acttgggtaagattgtgggcagtggcatggtaaaaccagtacacgccaagattgaggcta
tcacgtcatttccagtcccttccacacgtcgcgaattacagcgctttctgggaatggcgg
gatattaccgtaatttttgtaaaaacttttcgacagtagtttctcctctcaccgacctat
taagtccgaagtcggtttttaaatggtcaccggaatgtcaacattcttttgagtcactta
aacaccttttaatgcatgcacccgtcttggcggctccagtgtacgaccgtacattcaaat
tggctgttgatgctagcgatgtaggggcaggcgctgtgctattgcaggatgggcttgatg
gagttgagcacccagtgtgctacttttcaaaaaaattccagaaacatcaaaaagcatact
ccacaatcgaaaaagaagctctggcgctggttttggcccttaacaattttgaggtttata
ttggatcttcatcttatccaataacagtctacactgatcacaaccctctcatctttattc
atagaatgcgtaattctaaccaacgcttaatgagatgggctttgtttgtccaagccttta
acttggacatgaaacatgttgccggtaaaaataatgtgctggccgatgcgatgtcacgta
ttaccatatggtgatgggtggtgtttattgtatttttgttttgtttaccagtcaccattt
tgggggtggaggtgttgcgtgtggcgttcactcctgccattaataattactttcgattga
tcttgtttgtccttttcccttttcagttttctattggttaacctggtggcgtcaggcctt
taaaacaaacggaagcggacttctacggccctcattcctccacgtcaccacagtctttga
cggctttattgttgtgttctcctttatgctttccttttgatatttgtttggagtggggag
ctccaacctgctttaggtttgtttggttgttctttattatgttgttgggctccccatctc
ttgtcaatttggattgttttgttggttatgttatattaataaataatttagctggagaac
tttggccgttgtttattatgttacgttgtcttttggtcacgagtcttatttaagttaggg
accgtaac
>ltr-1_family-25_s_1#CLASSI/LTR/GYPSY
tcacacctgttgcagtgccctagtttggacacttgagggcactagtttgttttgtagttt
cacttcatttcccataatcctttgtattactgattgtgttatgttacagctgttttgtgt
ttgttaatttagtcctgtctttataaaccctcttgtcttctgttttagttgccttaggat
tttgttagctcctcacgtttggtatgtttgtctggtcatctagttttttgtattcttgga
ttcctgttttgtgtttgttttcgttagcactctttagcactcctaccctgtttttgtatt
tactcgtttttggatttttgcctgttctcttgtttggactcgatttgcatcctgctttag
ttctgttcaagtttggaaacctttgtcttttggaaacctttgtctttgttataataaatt
gctgcacttggatttttgcattttgtgatcattccccatttcgtgacataatcctaaggc
cactttaaatccagcagcaaaattattttttttttttttatttttttttggggaggatga
gtttcaagattctttcgcctgcaaacgagaaggagcgattacttcgtctccaggcattga
tggcagaacgccaacagggtttggaggtaggagcctttgcccagtcattttggaccttgt
cagtgggactgagactgtctgactatgaacttatcaacatttttaatcaatgtctggatc
atcctttatctaggaaagggatggaaggtctgatgattgctcaattttgggattttgtta
tacaccttaagagtaatagttttgagcttgattctttttccaaaattgccgtcacccctg
gatctccacttcaaacaacgatcatcccagagtgtgtcactgaggctgttgaatgttttg
acactctctctaatattctggccagtgtcaagtctctgtctaaatcaattgatcctttag
gatttcagcctacagtgatcactagtccagagaatttgattgagtttaatgtttctccag
gacctctttcgatgatggctgatgacatagaggctttcctcaagagatctgctagtcctg
aacctttcagtaagatagccattactccagattttttgcccaggattgtcacaaccttcc
agcctttgcccgaggggatcagcagttcagaccttttgtccagtattcctgctcatttaa
gtattcagcctgaaatgactgccagtttagtctctgctccagaaatcatttttgagtcct
catcctccattgcttttgaactgttctccattttttctgattctgtttctagactcattg
aaccttatttttctaatattgttcagtcttcatttttaagtttctttgagccttcgtcct
caagagctggtgagccctcagcatcaagtgccggtgagccctcagcatcaagcgccggtg
agccttcgtcctcaagcgccggtgagccttcgtcctcaagcgccggtgagccttcgtcct
caagcggcggtgagccttcgtcctcaagcgccggtgagccttcgtcctcaagcgccggtg
agccttcgtcctcaagcgccggtgagccttcgtcctcaagcgccggtgagccttcgtcct
caagcgccggtgagccttcgtcctcaagcgccggtgagccctcgccctcaagcgccggtg
agccctcgccctcaagcgccggtgagccctcgccctcaagcgccggtgagccttcgtcct
caagcgccggtgagccttcgtcctcaagcgccggtgagccttcgtcctcaagcgccggtg
agccttcgccctcaagcgccggtgagccctcaagcgccggtgagccctcaagcgccggtg
agccctcaagcgccggtgagccctcaagcgccggtgagccctcaagcgccggtgagccct
caagcgccggtgagcccttgcccatttcacaacccagatctaggggtaagcctcttccta
agctgagaaggccctttccaccaaaacaaacttttgttccaaacagaccaaagtttaatt
catcactgtctgggtggccttataccttaggctggccaccaattcccgcatttgtaccac
tatggtggcctttagttttggcatcacatcttcaaagctcacttgctcacttctttcatg
gacttcaccttggcttgtatggttccaccttgtttccatgtatgttatagtttatgtatg
tttgacccaccatccctccccctggtcaacctccattccacctccctcctagttaagaga
tcaagtgggagtgtctggaatccactccctttgagcgggggtaatgtcacacctgttgca
gtgccctagtttggacacttgagggcactagtttgttttgtagtttcacttcatttccca
taatcctttgtattactgattgtgttatgttacagctgttttgtgtttgttaatttagtc
ctgtctttataaaccctcttgtcttctgttttagttggcttaggattttgttagctcctc
acgtttggtatgtttgtctggtcatctagttttttgtattcttggattcctgttttgtgt
ttgttttcgttagcactctttagcactcctaccctgtttttgtatttactcgtttttgga
tttttgcctgttctcttgtttggactcgatttgcatcctgctttagttctgttcaagttt
ggaaacctttgtcttttggaaacctttgtctttgttataataaattgctgcacttggatt
tttgcattttgtgatcattcctcatttcgtgtctgatgtgaagtgcatttgctgcatgga
tgagttgtgtttcgagcccggattaagcgtggtttgatgcgtgaatgaagtgagtaactt
caaatgttcacgcgtcgtgatttatccgcgcgttgtgcgtctggtgtgaacacagca
>ltr-1_family-25_s_2#CLASSI/LTR/GYPSY
ccattactccagatttttgccaggattgtcacaaccttcagcctttgcccaagggatcag
cagttcagattttgtagtattcctgccatttaagattcagcctgaaatgactgccagtta
gtctctgctccagaaatcacctttgagtcctcatcctccattgcttttgaactgtttcat
tttttctgattcttttcaagactcttgaaccttatttttctaaattgttgagcttcattt
ttaagtttctttgagccttcgtcctcaagcgccggtgagccttcgtcctcaagcgccggt
gagccttcgcctcaagcgccggtgagccctcgccctcaagcgccggtgagccctcgcctc
aagcgccggtgagcctcgcctcaagcgccggtgagcctcgcctcaagcgccggtgagcct
cgcctcaagcccggtgagcctcgcctcaagcgccggtgagcctcgcctcaagcgccggtg
agcctcgccctcaagcgccggtgagccctcgccctcaagcgccggtgagccctcgccctc
aagcgccggtgagccctcgccctcaagcgcggtgagcctgcccatttcacaacccagatc
taggggtaagcctcttcctaagctgagaaggcccttgccaccaaaacaaacttttgttcc
aaacagaccaaagtttaattcatcactgtctgggtggccttataccttaggctggccacc
aattccagcatttgtaccactatggtggcctttagtttgggcatcacatctcaaagctca
cttgctcacttctttatggacttcaccttggcttgtatggttccaccttgtttccatgta
tgttatagtttatgtatgtttgacccaccatccctccccctggtcaacctccattccacc
tccctcctagttaagagatcaagtgggagtgtctggaatccactccctttgagcgggggt
aatgtcacacctgttgcagtgccctagtttggacacttgagggcactagtttgttttgta
gtttcacttcatttcccataatcctttgtattactgattgtgttatgttacagctgtttt
gtgtttgttaatttagtcctgtctttataaaccctcttgtcctctgttttagttgcctta
ggattttgttagcctcactctggtatgtttgtctggttatctagttttttttgtattcga
ttattcttggattcctgtttgtgttcgtttttgttagcacttgttagcactcctaccctg
tccttgtatttacccgttttttggatttttgcctgttctcttgtttggactgatttgcat
cctgctttagttctgttcaagttgaatttttggaaacctttgtctttgttataataaatt
gctgcacttggatttttgcattttgtgatcattccccatttcgtgacatctgaaggcatt
gtttg
>ltr-1_family-25_s_0#CLASSI/LTR/GYPSY
tgtcacacctgttgcagtgccctagtttggacacttgagggcactagtttgttttgtagt
ttcacttcatttcccataatcctttgtattactgattgtgttatgttacagctgttttgt
gtttgttaatttagtcctgtctttataaaccctcttgttctctgttttagttgccttagg
attttgttagctcctcacgtttggtatgtttgtctggtcatctagtttttgtattttgat
aattcttggattcctgttttgtgtttgttttcgttagcactctttagcactcctaccctg
tttttgtatttactcgtttttggatttttgcctgttctcttgtttggactagatttgcat
cctgctttagttctgttcaagtttggaaacctttgtctttttggaaaccttagtctttgt
tataataaattgctgcacttggatttttgcattttgtgatcattccccatttcgtgac
>ltr-1_family-241#CLASSI/LTR
atggtcaaattgcaagaatttggcttaaaagtgtgcaaaaggcgattaaagaaagtgaaa
gcatgttgttgcggatggtgcccggaggacttttattatgaaagtatagatcgccgctgg
ccggaaaagaaagtgctttcactctagcgatcgctagatcatcgcagccattgctcacgt
gcagtcctccatctgttaagagccacagacggacactgcagctccctttcgtgacagaag
attgtttatggtgttgtgtgcgtcctataagagtgagtagcagtccggatggcatgtaaa
tagaatgagagaacattccaaacgtgatgcttgtgttaaatcattacagtgcttagcata
gcaggctaaagctctcatgtctagttatgagtgaagacatttaatgtttactgttatata
atatgtttatggttcactttgttcttgtttatggggagcagcctatattgtgaatgtgac
ttatcgatgtaagagtttaatttagttttatactttgtgtgtttcagagaaaccacaccc
cctatacaccctacaaacatccctaagtgctcagatcaaggatctagtgtttcagttcat
acaagcaagcgcacgccaagttatcttctcattggcctaaatgttgatgtactaagccct
acggacttcagtggatgctttaaagctgctctgcccatactatcaatgtttgctgctgga
ttagagctcactccccatcctgttaattcttactgattgatagctgtacaggctggctcc
ccccccccctttgtggacaatttgcagtttgcaataaaccctgtttaacttcacctcatc
tctctgtcgtgttctaaccgacacccctggttcgctacgctccctttaactagccctaac
ggcaaggtagtcttcactacattag
>ltr-1_family-244#CLASSI/LTR
agaaagcctgtcctaggaacttaaattagtaattgtttcccgcacggacatttttacatg
acgcacaccagtacggactgaatgccattcactgtttatgccgcaggttatgctctgcaa
atgcgtttatgttatacaagtgagtacatatatatgtttgattctgattattatatgtca
tgcatgttattggtcactttcagtgtttttgacgatcgtttttcccgttaatttcggccg
taatttgccgatctaatttgctgagtcatcgccctccacactaatgctacgtgcgaatgc
ggccagtgtttgtttacataacgatttatagtgccctgttatttagtttactgttgtatt
tcagttcatttcattgctataacaggcggaaatacagactttatcatgtatatcttgtat
tgtgttagttaatatttctcattgtgttagtacataagacacaaatgttagatgaatatt
ttttggtaaattatttctctttatttccttttgtagaccacatacccacacattctttgc
aatatctccagtgcatacctcagctgcatattcaggacagaaataaatgctcatcagaaa
gaatctcttctccactcttgattttctaaccgaaatcagatccatatttggccgcctcag
ccagctaaaatcttgaatgtagtgggacttcactacattttatggtccttcgagccggag
gagagcaataatacaccaatatggatccagcaaatgatgacgcatcagagacaatggaaa
gaccacgccgtaagactcatctcccttctcacctggacgattatgaggttggctatcgac
ccactgaggaccctcctcccaaagcttcttcccactgtcccagtaagtcaagaagcagct
cgaggaaaacgtctcatagcggtgtaagctctcactccaggacaagtaggcgatctgtca
cctccacaggcgtttatcttccacctgagctctccagcgttcagactgctatattggagg
agaagattaaacaaaggcagttagacagtcttcgtcagcaggttgcagaggactcattgg
ctgatgtagaataccagcggctacaggcacaagctaaagaagcccagcaagttcaagagg
aagctctcagagcaaaggaaaccttatcaaagcagctagaaagacagcgtaagctgcaac
aagcagaaactgagcttgaggtagctaagcttgtgtcctctatgctcgttaaagactctg
gttcgaccactcctatccatacaagctcacccggcaaccatttgtctctatctcagcctg
tatgtgtcgatcaagccataagttcatctcatctctcatcctctttccagcagcccgcta
ctcagtcacccgctgtgacgtcaacaatacagacttgtcatgcagagcgggatatttgtg
atgactcctgggtgtctcagccatcatttagacctctgcaattgacagctgagtctaaag
gtgcaccatttactgcagtgccacaaggaggctcatcgccggtctctaaggtatctcaga
ctgcccctataactatgccagttcgaactgtgttatctgcaacaaatgtgatatcccaac
cacatttgagagctccagtcatgtccacttctgcacttcccttacatacaagcatgcagt
ctatgccaccaccgcctatcacagccaccccgcagctgcctacgtcatatactgtaccac
aaactgtaatacctccagtgacagcacatgcacgtctgttacagcctccaatcaccagcc
acccgccactagttttgcaacctaccagccttagctatgtgcagccaccaccattcatgc
acaacagtcaccctgcacatatgggtacagagctactgtttgcatcggcctacggcatcc
cacagcctaagttaccagtgtttgaaagcggtaacgagagtgactttgccctgctaaaat
tagcgttggacaatttgttgactaatcacaaccatctcagtgagcaatacaagtaccatg
tcttattaagccacttaaaacttcccagtgctcagcagctggccaaagcctacatgtatc
atcctcgtccttattcagctgcactacaggctcttcaagacaagtatggccagccgcgac
agcttgtccagtcagagctgggtgtaatgatgaacactccaccaatcagaatgggtgatg
cgaatgcttttgataactttgccttatctgttcagtcgttggtgggcatgctaaggacac
ttgagggccagaatggttacgagctcatgtgtggctctcacgtcgatcgcctgttaagta
aactgccatctgcctatcgtgatggttttgttgaatactgcctgagcagggggattctcc
aaacaggtaccgataggacctacacacttcctgatctagccacctggttagagatcaaat
ctcaagcaaaacgcatctccaatcgagccgcaactttgttccagagtgaactatccaagc
ctcatggtagggtcacagtgtctactcgcccgaaggagcgggcaacaccagtactcttgg
ccaatgagaggggcacacctccccctggatttgccgcccagaaacccaatacaaagctga
aaccatactgcccccattgtgacaacagggaccattacctcaactcttgtgaccagttca
agaagttgacctcggatcaaattgtcacttggattaaagagggaaaccgttgctggagat
gtggcaggacacatgcagtagagacctgtaaccttaagcgcccatgtaaggtctgcaaag
aacttcacctcacagttctacataacactattaatgacacgtccaaggctgtacttatgg
tgagcatgccgtccaccagggtttacctcgacagacctaaccgttcaccaaaggttatgt
tgaaagtagttaaggtccttctccaccatggccaccgcactatggaaactcatgcagtcc
ttgacgacgggtcagagaggacaatagtattacagccagcagtacggcagctaaagttaa
ccgggaccactgaattgcttcccctacagacaattcaacagtgccacacagagctggaag
ggcggtcaatctcctttgaggtgtcctctgtcacaaagcccatggtaaagtttgctatat
gcaacgcattcactgcaaccggtttgtgcctagcagagcacaactacccagttactgctc
tccagaatgcccatcgacacttgaaggatctgccactgcctcccgtggacagggtaaagc
cactgctccttattggatctgacaatcctcaccttctgacacccatccagcctgtctgcg
aaggcccagtaggggggcccattgcggtctgcacgcaactcggatggtgtctccaaggcc
cgatgagtcctatgcagtcctcacgaggaaagcagcaatgtcttaacatcatgacagctc
cagcccgtgatgaacttatccatcatgtagaaagactctggcaagttgacacccttccgt
acaatgagaaaataatcaccaggtctaagcaagataaggaagcttacaacatgcttcagg
attctaccatcagagtaaatgtggatggtgttcaacgctacgctacacccctgctgagac
ggacacctgtgagtttgctccatgcagaaaaggatgcagttctacccagtttacgcagca
cagagcgccggctgtcacgggatccggagagggctaaagcatactgcactgagatccaga
agttggaggcagctggatatgttgccaagataactgcggaggaagccaacaagagtaacg
agtcttggtatattccgcatcatgttgtacatcacaacaacaaagaccggattgtcttta
actgttcctttcaacatcaaggacagtcattgaacagtcagctactgcctggaccaactt
tgggaccatcgttattgggagtcctcctgagattccggcagcatgctgttgctgtaagcg
gggacataaaaggcatgttccaccaggtacgtctgctgcccaaagacaaacaggtgcttc
gtttcctatggagggacatgtgcagggatagagagcccgatatatacgaatggcaggtgc
ttcccttcggaactacctgtagtccatgttgcgccatctttgccctccaacaccatgcac
aaggacacaaaggtgacatgcctaagttggttaacatagtggagaactccttttatgttg
ataactgtctttacagcacaccaacagccaatgaagctaaggacgttgtggatggactgc
gtcagttgctggctgagggaggctttgatttaagacagtgggcctgtaatgtaccatctg
tgatccagcatcttcccgtggaggccttgtctaccaacagtgaacgatggttaaccaaag
ctagtacagacctgcaagaacccactcttggcctacggtggaattgtctcaatgactctc
tgggttacaatttacgttctgcagagccattggagcctactatgaggaacatgtacaaga
cattggccagtcagtatgatcctttaggatttattatcccgttcactacaagggctaaag
tcctcattcaggacctttggaagcaaaacttgggctgggatgatctgattgagcctgcac
agctgaggaataagtggttaacctgggtaggagaaattccaacactccttcagttgcagt
tccctcgactatacacaccagtctggcctgataatcctcctgtcactcgagagctacaca
tcttttgtgacgcatctgaaagagcgtatgggtcagtggcttatttacgtacttctgatg
atcaaggacatgttgccgtcacctttgtcttggctcgatcgagagtggcccccagaaaat
gcctatccatgcctcgtttggagctaagtgcagcactgaccggcgcccagttagcccaag
taatacaaaatgagttaactcttcccatcgattcagtcactctctggtctgactcaacaa
ctgtgctgtactggttgaccgcagagtcttgccgctacaaggtgtttgttggaggacgtg
tagctgaaatacagactctcactgagacagctgaatggaggtatgttgattcggccaaca
acccggctgaccatatcacaaggggtctaactttagcggagctaacaggccctcaccaat
ggaattcaggaccatcctttctccttaaatccgttgaccaatggccatccattcccaagc
tagcggtagaaccagaactcagtgaattaaagaaagctgccttcgttggtactatttcag
tgaataacccttcactcccagacccaactcagttctctacatggcaagaacttgtccagg
ccactgttaggtccctgcacggggcggctattgctgataataacttctctagtgacgcag
ctgactatattgaagctgagaaactcctcctggtacaggctcaaagtgactcgttcccat
acgaggtcaaggctctgaagactgcccaatctctaccttctgacagtcgtttgatctctc
ttgcccctgagtttgatgaagccacaggtctcatccgagtaggtggaagattacgtcgga
ctgacagcctagacttggattctatccacccaattgtgttggatcctggccaccctgtca
ccaagctgttaattaaggagacagatcagcgactccttcacccaggctccgaacgggtcc
tagctgaactgcgccgccagtattgggtattgagaggcagagaagcaattcggaaacatc
agcacacatgtagagactgtcagttctggcgtgctaaacctcagacaccccaaatggctg
atcttccatccagcagactgcaactttacaaacccccgttctactctacaggggtagatt
gctttggccccttcacggttaaagttggtcgtcgccaagagaagaggtggggagtcctct
ataaatgtatgacaaccaggtgcgtgcatctagatctactggaacaactagacactgatg
catttctgctttctctgcgtcgcttcatcgcaagacgaggcaagcccatggaattgctat
gtgacaatggcactaacttcgttggaggggatcgagaattacgagagaccttcaatgcca
tggcaccaaagcttcaggagcagcttgcggagcaaaggattcgatttcgctttaacccac
caagtgctcctcatttcgggggaacctgggagcgtgaggtcaaatcggtgaagtccgctt
tacgtgtcatcctgcgagagcagtcagtgccagaggcagtattgcaaaccctgttagtgg
aggtggaaggcattctgaattccaagccacttggctacatatcctctgacgttgcagact
tggacccagtgactcccaacctgctccttatgggccgacgtgatgcctcacttcctcagg
ttctgtatgactccaacaacttgctcggcagacgcagatggagacatagccaggtgttgg
ctgataatttctggactgccttcatccgccatcatctcccaagtttacaggatcgccaga
agtggaggaaggatggcaaggaacttaccgtgggccaagtagttcttattgttgatccac
aactcccacgtgctttatggcctgtaggaacagtgtctgaaacgttacctggagctgacg
gtaaaattcgtaccgttagagttaaagttaaggaaaaaacttacactcgtccagttgtgc
gattaattccccttccgcacctagaggataatgttcctgacacggcagacaaactttctt
aaaatgtacaattatcctgacagataattgggggcggctgtgtcagaaagcctgtcctag
gaacttaaattagtaattgtttcccgcacggacatttttacatgacgcacaccagtacgg
actgaatgccattcactgtttatgccgcaggttatgctctgcaaatgcgtttatgttata
caagtgagtacatatatatgtttgattctgattattatatgtcatgcatgttattggtca
ctttcagtgtttttgacgatcgtttttcccgttaatttcggccgtaatttgccgatctaa
tttgctgagtcatcgccctccacactaatgctacgtgcgaatgcggccagtgtttgttta
cataacgatttatagtgccctgttatttagtttactgttgtatttcagttcatttcattg
ctataacaggcggaaatacagactttatcatgtatatcttgtattgtgttagttaatatt
tctcattgtgttagtacataagacacaaatgttagatgaatattttttggtaaattattt
ctctttatttccttttgtagaccacatacccacacattctttgcaatatctccagtgcat
acctcagctgcatattcaggacagaaataaatgctcatcagaaagaatctcttctccact
cttgattttctaaccgaaatcagatccatatttggccgcctcagccagctaaaatcttga
atgtagtgggacttcactac
>ltr-1_family-245_s_0#CLASSI/LTR
tgtggagaggtaagcatgatcgaacacccaataaagggggagagcatgctcagagcccgg
cggctaatcagcaggccaatcagaaataataagcaacacctgtttattctagtgattggg
ccggagagacacccgtcttaaggagaacgggaggaacagtcgggggagagagagctgagc
gacaaccacacagtgggagctgtcctttcataaaaaaaaaaaaaatttgttacttacctc
aacgccgaccctgtcttcttcttcccacacaaagaacctttgttac
>ltr-1_family-247_s_0#CLASSI/LTR
tgtaggagccatacattgtatattggcgattggccacaaggtgtcagtaggagactatat
aactgtggcttcactgcatggaggaagacagtgttggtaggaagcacacagtttttgacc
gtatcgtatcgttctctcgtaacttaaggtaacagagaagtgtgcatatagataaagaaa
agtgattaagtaattctgttgattggaattgattgaaataaagacgtttttatttgcatc
tattttgcctacggactctgacttttacgcgttaaaaacttgcttgctctaccaacaata
gcggcattggaaagccgcta
>ltr-1_family-248#CLASSI/LTR
tgtagcggcttaccaatgccgctattgttggtagagtgagcaagtttttaacgcgtaaaa
agtcagagtccgtaagcaaatagatgcaaataaaaacatatttattgtccaatcaacttc
caatcaacagaattactcaatcactttcctttatctaaaagcacacttctctgtttcctt
cagttacgagacgatgcaatacgatacggtcaaaaactgtgtgcttcctaccaacactgt
cttcctccatgcagtgaagccacagttatatagtctcctactgacaccttgtggccaata
gccaaaatacaatgtatggctcctacataccggccccttaattgtttatgacaaaatggc
ataacaattacaaatttatacaatatggagccttacacatgaactcaaaatggtatcaaa
tatatacatacatgcaaataaacaacctcagtttaaacacctgtttaactggttatatca
taattttcctatgttgattcttgaagaaggcaaagcttactaattgaacgttccaagatg
ttgcatttggtttgaacttttacagatcgaactaaacctctactgtctggaaaagtctca
atcactcttcccagaacccatgatccacgtggtgctgtagaatctgcaatgatcacaatg
tcgccaacagtaagatttcgatgttccttgttccatttttgtcgcttctgcaacaatggt
aggtattcgcgtacccatcttttccagaagaggtctgaaatatattgcacttgtctccat
cttcgtttggcatatgaatcagacctttcaaacaaaccaggaggcagtgcagggtttcct
ttcaaaagcagaaggtggttaggtgttaaagcttccaaatcattagggtcgttggagata
ttagagatgggtcgatcatttagaattgcctcggcttcacacaagacagtctgcagggct
tcatcatccaatgtttgttgtcgaaggacaacacacagactttgtttcaccagtctaatt
aaacgttcccacactcctccaaaatgagggcttgaaggtgggttaaaactccagtccact
cccttctgtagcagggctcgttgaatcttctccttgttcaatgcactgagtgcctctttt
agctcccgctcagcactgatgaaattagtcccattatcagatctcatagaagaaacttgt
ccacgacgacagataaatctgcgtaaagcattgatacacgagtctgtatcaagtgagtat
gccatttccaaatgaactgccctacttgccatacaagtaaatagcactccatagcgtttc
actgtaccacgtcctctttttacttctatgggcccaaagaaatctactcctacattagta
aaaggtggtaaatcaggagtgattctttccactggaaggtctgccatcctttgttcaccc
agcttccccttaaagcgtctacaaatgacacacttagaaatgatctttcttgcaacagaa
ttggcatttgttatccaatacttacaacgcagtttagaaagcatttgatttctgccacca
tgacccagttgttcgtgaatgtctgagagtatgagatgtgatacgtgctgatttttagat
aacaagatgggatgttttctttcgcttggcatagctgacttaccaagtcttcctcctact
aacagcactccatcatgcaacataggatccagtttatagacagaactgtttcttttaaca
gtgttaccatgtttaagagcagcaatttcttcctgaaattgttcctgttgactgaaacga
atgatgttaacctcagccttataaacatcctccacagtcaaactctgtcgttccagagat
gatttaaaatgttgcaattttgcattcatggttgcatcatcactatgctccaaagacagc
tcctttcgtttacgacttagctgcagtagaagtttctgcagtttcaaaatccatgcaact
gcaacctttagacgtttccaatctgagaagtaatgtatcaatttgcttgtggcattttgt
tcgctctgcagtgtcacagcatttacctttaattccctttttacttcaggatcatcatca
tccattgatgtcgaatcacttgtatggaactgtacatcacttggcttccatagaaagcta
ggcccctttagccaccgttcattgttcaaaaaagattccacattcaagccacgtgatgca
tcgtctgctggattgtctttagttggtacatacctccattgttgaggctgtgttgcgtct
cttataaatgacactctgttagcgacaaatgtatggaaccgtttgttctcgttctttatg
taattgagaacagttgtactgtcgctccaaaaaacagaatcctccaatggaagttgcaac
atcttctttaacatgatgtccatcttcacagccaagacagctgctgtaagttctaaacgt
ggtatggtcacatgtttcaatggtgttactctggacttacccatcaaaaatgacacatga
accttgtctgcaccgttcagcatcttcagataggaaactgtgccatacccagtttcacat
gcatctgcaaagtggtgtaaacaagcatgactgggcagtccataatccacaggtttaaaa
catctgtttacctgaaattctgcaaccttgtccaactcaacaatccaatgagtccattgc
ttctggaaggcagatggtatggtatcatcccagcccaatgtctttctgcacaactcctgc
aagatgacttttgcaggcagaataacaggtgcaaggaaacccaaaggatcatacaccgag
cttaccacagacagaatgcctcgtcttgtacaaggttgagttttcaaggaaatcttgaat
tgaaaagtgtcagcatccacactccactgaagacctaatgctctttcaactggcaacttg
tctcgatccaaatccaactgctgtatatccttggcccgattttcctgagagatcgattgt
aacacctcccggctattactgatccactttgtcaaacgaaaacctcctttctgacaaaga
caagtgagatcttttgccatagatatggccttctcttcacaagagacactcttcaaacaa
tcatccacatagaagttattgttgatcgtttcaattacctctaatggaaagtcaccttca
ttgtcctttgcggtttgctttaaagcaaaggatgcacaactcggagaggacactgcacca
aaaagatgaactgtcatcctgtaagtaatgggttccttattcagttctccaccaggccac
cacaagaaacgaagaaaatctacatcttctgctgcaactctgacttgatgaaacatcgct
tctatgtcagccataaaggctactggctcctgtctaaatttcagtaaaactccaaccaga
gaactggtaagattaggaccttgcaataagttatcattaagtgatgttcctttatatgct
gccccacagtcaaaaaccactctcaatgatccctttttaggatgaaacaccccgtgatga
gggatgtaccaaactttaccatccactcgatcaagttggcaatcaggtaccttctcagca
tagccctcgtgtatgacaccttcaagaaagtgagtatacttctcatgaaattcttgattt
atttccaatttcctttttaaaccaagcaaccgttgcttagcaacaccaagattatttggt
aatgtgacatcagacttaaatggtaatcttaagctgtaatgtccatcctgatgcttgact
gaattgttcattatactcatgaactgaagatcttcccttgacatttccttttcatcaaca
gtcttctcattgaaatcatgattaaactggttgttaagcagctcctccaatctaacaaca
gaaattcggttaacagtaacatcagaatggccaacttcattcctatgttcactgtttcct
tccacagtcccattaacaacccaccccaatagggtcttaatggcaaaaggcccattacct
tgactgttaataatcttgtgtggttccatcacattagctgcattaattccaatcagtaaa
tcaacctctgcttgaatgcaaggtatcttcactttatccaggtatgaccacttggataac
tcctcttgagttatgatgttctgagaactcacaggcattttctgttgtgtgtaaacagca
ggaagtggaaagaaattattagtgttaagaccactgatttccagaccatcaataacactg
caagacacagacttttcctgacccatagtacgaagcagaatattaatcttctttccattc
aaattcagctcctcttgcaagtgttcagaacagaaagtggccgaacttcctgggtccaaa
aaagcatatgtctgcatcaccttgttacttttaatggccttgacttgaactggtatgatt
gacattaaagttctttcagtcccggcccctgtgtgaccacaagtttgcacagatgtatct
ttgcgcttttcttcagcctgcttcagtattacctctttgccataaatatgcaggattgtg
gggtgtgtttctccacaaatgtcacatttcagtcgattctcgcatcttttacttttatgc
ccagtttttaaacagccaaaacaaattcccttggccttcaggaattcaatcttgtcacgt
tgtgttcttttctttaatgcaaagcacctttccaataaatgctgatttttgcaaaacaaa
cagtctccattagacttagacacatgacaagattttggttgtgctaaagcatcactgaac
ttctttgctggaatagaagttgaaatgtcagtagcaaaactacttcttgtaaagggcttg
tgtggttgaaccttaagtttacttgcaccatgcttgtcttgaatgtcaccaaaaacagga
tcagatgccattttaacctgtttttcaataaattcaacaatgtcacagaactttggcctg
ccatgaacagactccattatctgacaggctttagctctccattgctccctcaatttgtaa
ggcagcttcataaccactgatttcatgttgctaggcatgttaagttcttgcatatatgag
agttcatccattgtattacaacaagtacgcaaaaacaaagcataagcctgcaatccttgc
acatcttcagcctttaaagtaggccaccccagggctttctccatataggctgtagatacc
ttaaactcattaccaaaatgttccttcaacaacttcttggccattgcatagcccttttct
gaagacatatattggcaactgcgaacaagatctttaggctgcccttttgtgaactgctca
aggaaatacaactgatcctttaaattggttgttttttgctcaatgccatgctcaaatgct
ctaatgaatggaatatactgcaatgggtcaccatcaaatgttggaatttccttctttggt
agaatacgaggatttgcttgctgttgaacaagatgcgctgttaattcctcctgttttttc
agaatttcaagcaaaggatcaccctgtgcaggtaagatatttgtagcatgctgaattatg
gagtcatgttgtgtttgagcagaacagttaccattagcatgttccgatgtttgttgatca
atccatccaatcctttgatcctgtattgcagcttgagatgcagaaacaccagtgtatcca
tccaaatccagtggcattgaatttattgggacatagtcatttgcattggggtttaaatat
gttgtttgagaagaagaatttgcagtgaccacaaccttttcaatcttctttgaagataaa
ctgcttgaacatttactttgttgatcaaatttctgcaacacactgatccttgctgtggaa
gctgctatttgagcatccaagtccaactgctcttttttccttctcagttcttcctcctga
acttcaatatcatgtttagcctttaatgcagcagcacgtgccatgagtgcggccttttct
gcctctgcttgaatacaggcagatgatatggatgaactactgctgctgcgtgcactgcat
ttactgcgttttgaggtagcatgtgatacatttgacacactatctccaggaccaacatca
ctctctggattttccacttcagatattttgtgaccttctgatttatctgataaccattta
tttgttcgttccaaaaactcattgtttgatatcatttttgctttaaaccagatatcatgt
ttttcacactcttcaaccggtaaaataaccaaaagtgactcatgagtgtcttttgcctct
gaacacaacctcttaaaatcctcaaagaccaaacgtacctcaggtttgtattcattgtca
tcacatattagtttgttaattgactcttttagcttttgtgctttgtttagctttgctttt
cttaacttctgtaaagtgtctagtttttcaactaaagctttagctgttaatttaactggt
cttttttccctttcaggctcattttcaacagaagttaaaccttgatcagtcacattcacc
atttcaacattcaaattgatttcattttccattttgcaaattgtaaaacccaataaacac
acataagaaaagttcagtcagtcatgggcaaccaatgcattggatttacgctttaaacct
tattgtgtgcacacatagtttccatatggccataatgatgatgttgttgcaacaaacata
cctattgtgctgtttatcaaacgcgaagagatgaacgcagcgtagattcaccttaatgca
ggaaaccagaagaaagccgatccaaacgaactcactcagatgctgaagaaacgctgtcct
cacgtgcagcaaatgaagccttgatccaaacgaacgtcgctgtccttgtctgtagaaaca
ccatgccttgctgtccactccagcggcgtctcaattgtcccacgaagcaaagtttttgac
tttttttgtagcggcttaccaatgccgctattgttggtagagtgagcaagtttttaacgc
gtaaaaagtcagagtccgtaagcaaatagatgcaaataaaaacatatttattgtccaatc
aacttccaatcaacagaattactcaatcactttcctttatctaaaagcacacttctctgt
ttccttcagttacgagacgatgcaatacgatacggtcaaaaactgtgtgcttcctaccaa
cactgtcttcctccatgcagtgaagccacagttatatagtgtcgtactgacaccttgtgg
ccaatagccaaaatacaatgtatggctcctac
>ltr-1_family-249_s_0#CLASSI/LTR
tgtaacaggattatttcgggtatattgatttcactatattttcctcctgtttacttactg
ttcatataaaattgttttgtgttcacaatataaatgtaaaaagagtctgtaaagtgacag
tggtttcacctcttcccccccccttgggttaacgtcaaggtggtatagtccaagcagcca
tacctgttgcactattgcttgagcggtcttttccacctttaccttgaactaaggaggtat
gctctacctgttccaaattgaacttggctctggccataattaacacacacacaaatacat
atttaagtttaattttaatcatttgttatatttactgatgtaaaaacagtttgttatatt
gtagaatgttatttttgttgacagtgtacatttaatgtaatgagctgaagctgccgatct
gtcataataacattctctgtgcaggtatgcatttatgatttttattttgacaatgtaata
tgtggattgtcactgttcacatgctgatttttgtaattgtgagagctagttttctctttc
cctttcctgtcttcgcgtccttccgcggcgcctctcgctcgtttcctccatctttcattc
gccttttttcttttccacctttaccttgaactaaggagtgtacatttaatgtaatgagct
gaagctgccgatctgtcataataacattctctgtgcagactcaaaatggtgtcctctcgt
cattcactacacaacgcagagcaaaagagagtacggttac
>ltr-1_family-250#CLASSI/LTR
tgtaacaggattattttggatatattgatttcactatattttcctcctgtttacttagtt
catataaaattgttttgtgttcacaatataaatgtaaaaagagtctgtaaagtgacagtg
gtttcacctctcccccccccttgggttaacgtcaaggtggtatagtccaagcagccatac
ctgttgcactattgcttgagcggtcttttccaccttttccttgaactaaggaggtatgct
ctacctgttccaaattgaacttggctctggccataattaacacacacacacaaatgcata
tttaagtttaattttaatcatttgttatatttactgatgtaaaaacagtttgttatattg
tagaatgttatttttgttgacagtgtacatttaatgtaatgagctgaagctgccgatctt
ctataataacattctctgtgcaggtatgcatttatgatttttattttagacaatgtaata
tgtggattgtaattgtgagaactagttttctttccctttcctgtcttcgcgtccttccgc
ggcgcctctcgctcgtttcctccatctttcattcgccttttttcttttccaccttttcct
tgaactaaggagtgtacatttaatgtaatgagctgaagctgccgatcttctataataaca
ttctctgtgcagactcaaaatggtgtcctctcgtcattcactacacaacgcagagcaaaa
gagagtacggttacactggtgacgtgacccgcgcgattgttcagcggctgccgaacaccc
gagattgctgcacggaccgcgagacgtcggatttgtgcttcaccgaccgcgagacatcgg
acttctcgtgcttcacggaccgcgaggcgtcggacttctcgtgctctttccgcttcaacg
aggggactcgttgactaaagttgcggtgattagacgacgtcagactttgctacttgatcg
cgtcgtcgagggaacgcacgtttcaacgtatccttataccagctggactaaatgtgttat
atggagtataattaggtgaattctcgaattttaagtgattgatttattgtgtaccagact
aatttaagtttgccctgattatatagctgtgggcttattgaaagaaaaaaagtgtatttc
actattttcttttattattttatgcattataattaatgatgcactctaacaaagatactg
gcagtttgggtgaatatcatttggggaggggcagaggggttttgcccttcagtagtttgt
gtattcctggggaaatgtttaacacagattctgatgtaaatagagtacaattttctaccc
cagtgtctcatgatatcccacctcttgagatgagtatagctgaacctactgtgactttgt
ccaatgaacaagtgagacaactgagcgctgatattagtcagtcgattaaagctagtttat
tccctagcaatcagctacctacatcaaactcgtgtttagactgtcaaaagtgctcacatg
tgaatcaatgtggtaccacaatcattgatgcttcaaagatgaatcttgtcctgaagagtg
gaaaagaaccaccatactttcgtggtgacagtgcagataaatgttcgatctttgaatggg
aagatttaatgagagcttaccttgaaaaagggaattattccaaacaagaatgcattgatg
agctcataaacaaattaatgggcagagcgagggatgttattcagatttggttgcgcaaca
gtgcctcagtttcaagaactgttgaagtagatatggtgtttcgtatcctcaaacagcact
ttagtggtgtaatatccacaggtctccccctggctgatttttacgccaccaagccattcc
acaatgagggtccttatgattattggatcagattgaataaagctgctgatttagctgaac
agcatctgaaaagtgagggtagatgtttgcaggatcgggacatggagatcgctgtaatgt
tcattcgtaattgtcctgataaaggtctatcaatgatgtttttgagcaaaccacagcgtg
aatggacagcagttgaggtacaggaccgattagatgaatttgtgagagaccgtaaagttt
atgagtgtcagttctcacaacaagcagctagtgctgtcaatactgatgtgtatggcacac
cgacttgtaagcctcaaactgttagaccatcaggaagtgcgttcgaacctgaccaggcag
tatgcgaaaataacacaatggacaaaatgttaaatatgctagagaaggcattgtcatgta
acacacagtccagcagagctacagggcatcacaaatacaatgttagaagaccacaagtgt
gcaaagtatgtcagagtaataaccacagcacagttgctcactgcagactgcacaggctgt
gctttagttgttacctacctggacatacacgtgatatgtgcgagatgtctgcatcacagc
ctgtgccaaacagttcaactgaagctggtgacggtcacaggcagaaaccctctcagggaa
actgttgagcctccatctggaggagggcgatggtaggcacataaattcaacctccgttga
tgatgatgatattgaatctgtatatgctttcgtgtgtgaaaacgctccgaagtcgagcaa
agtaattttgcaaaatacaatgagaactgctcaaagtgaaagtttattctacactaatgt
tttagtgcaggataaaattgagttaaaaggaatgcttgatactggatcgatggcgactac
catcagtgcagacacaatacccatgttaaaacaggctggcataatgactgatgacatgct
ggcgtctgcggatattgttttagtgggttgtgggggaaagcaatccagtccattaggact
ttgtgatttgaaattcgaggtttatgggtacaagtttatagtcccagtcttatttgttga
aggacagattgatcccattattttgggtacaaatgtgcttaaaccactgatcagacattt
caagtcgaatgacggattttggcgtgttatgggtaaacctgatgcagcttgccagagtga
cagtagtcagtttcttcgccttttgtctaacctggagagatggcgaggggagtccatccc
agataaggttggcacattgaagttaaagaacgctgtaactcttcagcctatgactgagca
tttggtgtggggtaggttgcctacgggcacagtgttatcagcaggcagtacggtactcat
tgagccatgtacgtcgccttgtgtaaataaacagataatggttggccggatagtttctcc
tttgtggggtgatggctggttacccataaagattatcaaccccacttccactgaaataac
tttgcgtagaaactcaaaagttgcagatgtcgccccctgcattgctttagaggattttga
ccagtcagctaactctttcactgttcagcagaatgtgggaaaaatgcaaagcagtagttc
ctgctgtagtcttactgccagaagtctttgcagtgaccccagtgatgtgaatgagaagct
ggaaatgctagggctaagctctattccgattggtgactgtgaagtttctgcacagtgtaa
agagaagcttgttgatctgattgagacttatgagtctgtcttttcaagacatcacctgga
ttgtggtgaggcgcaggatttctgtcatcgcatcaggttaacagatgaccgcccattcag
gttgccatatcgtagaatatcacctggccattatcagaaattaaaagaaacgttagacga
gatggaagcaaaagacataatccgcaagtcctgtagcgagtatgcttcccccttggtttt
ggtgtggaagaagaatggcgatctgcgaatttgcacagatttcagatggcttaacgccag
aactgttaaagacgcccatcctcttccacatcaaagcgatgtccttgctgcattgggggg
aaacatgttttttagcaccatggatctgacggctggctattacaatattcccttacatga
acttgacagaaagtataccgcattctcatcaccactgggattgcatgaatacaatcgtct
cccacaagggctatgtaatagcccagccacctttatgcgcatgatgctgactatattcgg
tgaccagaactttttaagtcttctgtgttatcttgatgacctgttggtgtttgcgaagtc
tgaagaagagagtttgacacgattggagatggtatttcaacgccttaaagtccataattt
gaaattgtcaccctctaaatgtcagtttttgagacgttcagtcaaatttctgggtcatgt
tatttcccagcatggaatttcaagggatccggataaagtggagtccatagttaaagtgac
agaggctgatttgatggagttagatggtgtctctccttcgccatctaaaatacgttcctt
tttggggatggtagtctactatcagcacttcattgaaaactgttcagtgcttgctaaacc
tttattttctctgattggtggaccgaaaaggcctcggaagttgaaaggcagaaagagacc
ggtgttgtaccgcaaacttggcccggatgattggactgtggagtgtaaaaaggcgttcga
ggacctgaaggcagctctcgttgaggaagtacttttagctcacccagactttaacaaacc
attcatattgtctgttgatgcatctacagctggacttggcgcagtattgtcccaaattca
taacaacagtgacaaagcacagccaatagcttttgcaagcaaatccctaaatcatgcaca
ggcaaaataccctgcgcatcgccttgaattttttgcgatgaaatgggcgatttgtaataa
atttagccattggttacggggtcacaggttcactgtgtggacagacaacaaccccctgaa
gtacatactgaccaagcccaggttagatgcctgtgagcagcgctgggtagcgcaattggc
accgttcaactttgacatccagtatatccctggcactaaaaatgtggtggctgacgccct
cagtagggagccttttgtgcagcctaaaatattgcatagattaactagggctccgtattc
cacacttctcaagcaggcagcaaatttcaaaaatgatgatgttcagaacatgtttcggct
ttcagctgagctttcagagttgcgggatgaacatggtcaggagtatggggatgctgtgtt
gaaggctagttgtactgcagcaagtgtctatgtgcatagcgaggagatttctgctgtcat
gcaaaaacatcagcattgggaagatgcgggtacggtgagagccatttcacatgtgcaata
tttggagtctcttgcggctatgagccagaaccctgtgccagcttttaaccatgatgaact
tctagctgagcaggccaacgatgctgttgtcagtcgagtcaggtttttcattgaccgtgg
tcgtcttccttcaagacgtgaaaaacttcatgaggcacgtggcacattgaagatactgaa
acagtggggtaaactaactgtgcgtctagggattgtttatcgtgtgtccaaacacccagt
gacaaaacaaaaaatgtatcaatatgttgttcctgaatctctgcgaatgacagtgttgaa
aggtattcatgatgatgtggggcatcagggccagcagcgcacgttaggtttagccaggca
aaggttttattgggaaaccatggagaaggatgtaaaggactatgtccataattgtaaaag
atgcattttgagcaaggctcctgagccagaggctagggcaccactcgtttccattaccac
ttcgtcgcctctcgagttggtctgtatagacttttggtcggctgaggaccagaacaacaa
gtctattgatgttttggtcatcactgaccacttcacaaagttggcgtgtgcttatccctg
tcctaatcaaactgcaaaaacagttgcgagggttctttggaacaatttcttttgcattta
tggctttcctgtgagcattcattccgaccagggtgccaattttgagagtttgttgattgc
ggagttgtgtcagttggctggtattgacaaaacgcacactacaccgtatcacccaatggg
caatggccaagtggaaaggatgaaccgcactcttggtaacatgattcgtgcgctgcctcc
cagatctaaagccaaatggccacaactgctaaataccttgacatttgcttataactgcac
agttcatgaaacaacaggtttttcacctttctttctgatgtatggccgtaccccgcgact
acctgtggatcttatgtttgaaagtgtacttctgaatgaagaaaccgttaacattgacaa
gtatgtgcagtcacttagacgggacctctgtgaggcgattaaacttgcacagtcacattc
agaaaagcagcaacgtaaacaagcagacatgtacaacaagaggtgtaagggacaatcagt
tgacattggtcagagggttttgttggcaaacaagggtgaaagagggaaaaagaaacttgc
ggaccgttgggagagtacagtgtatgttgtggttggcaaaaactcaatgttaaacacata
caaactcagaaacccttcgggtgtggttaaaactgtgcatcggaatctgattatgccagt
tgattttctgccattgcctgatacagatgctgttgaggaacagttatccaatgtgagtga
tgatgaacttgaggtctccagcattgaaaatgttgcggaggatagaaccactcaatgggt
agctgatctttctaccagcactggaggcgatggttcagtcagtcatgaattagatgaacg
gagtgtgatgtgtgaggagattgaccaggcaagtgatcgtacgcaagatgaaggggattt
cactgcaattgccgcagacaggtctaatgttgctgatgtggactctgaagttggggttcg
atcagtacatgagggctctggtagtggggcttctcgtcttgtacacccatcagcttcgga
acagaccgagtcgctcttgaacagacctagtcagagtgagggttttcgcactagacatgg
cagacttgtaaagccgttaaataggcttattcagaccatgtccaatcaatttgttaagaa
cttatttgggtgaaacaacattagaaacatgtttgctgtgaaagcattgaaaatacgttt
ttttttttcttattttttttctctcgctcttcattattgtttccttatgaaggttaacat
tgaagtaaagtcttcaaagacttatgccgttaaatgggtatgttggaaatgtctaatatg
tttatgagtttccttgggaaaaaaaaagaaggaaacaatgtttaagctattgtgtatata
tatatattttttttttatttatgtattcaatcttatctcgaaatggagtaatacacgttt
gtgtgtaggttattgagataaataattatgcaatcttggatgtgatctattgaaaagatg
tgtatatggcatgtcttcctatggttgggtaaaggagtagctaacctttgtctttcctag
tccttcaatggacagcaatactgttggtagactttcttcagtctgtagtttaatgatcac
acttgattgctgggtaacttgactgtagagttgagtatttttgtctatatttttggatat
ttttctcttgatgttatttgttttatgttctgttgttttaatttttattttcttttaact
tctctctgagtatgtgttactcttctatatagtgtttcggatgttatgtaaaatttagtg
aaatctggtggggtgagtgtaacaggattattttggatatattgatttcactatattttc
ctcctgtttacttagttcatataaaattgttttgtgttcacaatataaatgtaaaaagag
tctgtaaagtgacagtggtttcacctctcccccccccttgggttaacgtcaaggtggtat
agtccaagcagccatacctgttgcactattgcttgagcggtcttttccaccttttccttg
aactaaggaggtatgctctacctgttccaaattgaacttggctctggccataattaacac
acacacacaaatgcatatttaagtttaattttaatcatttgttatatttactgatgtaaa
aacagtttgttatattgtagaatgttatttttgttgacagtgtacatttaatgtaatgag
ctgaagctgccgatcttctataataacattctctgtgcaggtatgcatttatgattttta
ttttagacaatgtaatatgtggattgtaattgtgagaactagttttctttccctttcctg
tcttcgcgtccttccgcggcgcctctcgctcgtttcctccatctttcattcgcctttttt
cttttccaccttttccttgaactaaggagtgtacatttaatgtaatgagctgaagctgcc
gatcttctataataacattctctgtgcagactcaaaatggtgtcctctcgtcattcacta
cacaacgcagagcaaaagagagtacggttac
>ltr-1_family-253_s_1#CLASSI/LTR
tgtcacacaaccagcgatcgcttcccagaggatcgctggttctcacacgaactctcagga
ctacatttccgcatttcccaggactacacattcatacatgcactgctcccaaacacgcac
gcctgctcattcatctatcctgattgcaatcaccagctgaaccttgttcacagactgatt
tcattccattcataagccactctttcacgcttccagtttgccgagtcttgttttccttgt
gacattacaacgcgtttccctgtcttgtttctccgtgtttcgatcctagccttgtatcct
tgttatcctgtttagccgcctgcctttcgaccttttgcctgtttataacgtttacgattc
tggactgcctttatatacccgtttgcacctgatgaccactgcttgcctgacattgaataa
acctgcatattggatcttacctcctgttgtctcctgtcactccaccccagtcgtggtaac
>ltr-1_family-255_s_1#CLASSI/LTR
tgtagtgcattgatccttatgactgcgtatatgggatctgtattgttctgtgtagctcct
ccccctctacctcgctctcactctgtcacacagtcattcagtatgtatgtgcgtcgatac
taagtgaagctgctgtgtgtcttctgtgcccgctgttattaaacactgattagtttgaac
cctgcttctctatcagtttaatgcaagttctccgagtcaacatggtgtcagaagtacaac
tgcacgcgaaagtgagttttgtctacgctggaaaagtttccacgcatttctctcgactcg
tgagtaactaactagcggctaagctacgtaaacgaaacctaagcacaaagcaacaatggc
aggggaattccgaagaccagacccactcgttttcaatgaaaatattgctgaaaactggcg
tatgttcgaacaagagtttgatatcttcattgcagcagctcacggggacaaatcacctcg
tacacaagctttcattttgctcaacctcgcgggtcccgaagccattgaacgcgaacggtc
ctttgtttatgcacaagaggtgagagtacccggtgaaaatgacagtattattacaatacc
ggctgagtccagggaagaccctgagtgtttaaagagaaagtttcgtgagctttgcgctcc
ccatgtaaacatcacaatggaacgacacaagttcaacacgcgatcacaaagacctggtga
gacttttgaatcctatattagcgatttgaaaattaaagcgaaaagctgcaaatttggagc
attacaggacgagcttattcgtgacaggctgctctgtggcatacaaagtgatatcctgag
aaaatcactgctgcgtgatccagaactgactttaaataaagccatatcagcatgtcagat
atatgaacagactgaacaacacactaaagacctagcaacactccaaaggacatctgccac
tgtccatgcggtgcaccaggcattcacaggaaagaacaaacgttataaaccaaagcacac
agaaagcaacaaaggcccaacagccataagaaactgtaacaactgcggtggtgatcaccc
agctaaaagagataagtgtccagcctttggccaacagtgcaatagttgcaaaaagtggaa
ccatttcaaaaaatgctgcaggtccacacaatcaaacacaacaaagcgacgtttcacaaa
aacagtccacaatgttgaaccacaccagtcaagtagcgaagaaagtgaatcattctttgt
tgatggagtgactgatgcgaatgtttattccacagctaatgcagcacataaaagtgaact
gtacagcactgtgcacgttcacggtaaatcagtggaactaaaagttgatacgggagctaa
atgtaatgtaatggacttgcacacctttcagcacttacgaaaacaagaaaagctcagcat
gtcaagcacagcaaaactgatagcatatggtggcaacgagctacacacacttggtacagt
tatactaccatgcagtttagccagccaatcctatgacttactgttttatgtcatcaaaaa
ttctgcacagccattactgggtctgtctgactgcatacgcatgaaacttctaacactcaa
caaagaagttcatcagctaaacacatacagtcaagatgaattcacagacacaattctgac
caagtatgatgatcttttcaaggatgaagtaggtaaactacctgtcacatactccataaa
gctcgaccctaatgtacccccagctgttcgtcccgcaagacgcattccagtcgcgatgca
ggataaggtcaaaaaagaacttcaacgaatgacggatcttaatgtcatcacaccagttac
agaaccaactgactgggtgtcctccatggtggcggctcacaaaaaagactccaacagcat
ccgaatctgtatagatccaagagatctgaatatggcaattcaacgaccgcaccacccaat
gagaacagtggaggaagttgcaacacagatgtcaaattctgttgttttctcagtacttga
tgcaaagagttcgttttggcagatatctttagatcacaaatcatcactgctaacaacatt
cagcaccccatttggccgatatagattcctcagaatgccatttggcattaactcggctag
tgaggttttccagcgctcaatggagcaaattttcgctggatacccttgcgctgtgattgt
tgacgatatactagtcggcggacgcacaatacaggaacacgatgacaacctggagaaagt
gcttgcacgagctagacaagtcaatctcagactcaatccacaaaagtgcaaattcaggct
gaaggaggtaagctacgtaggccatattttcagcagcgacggtttacatgcagatccatc
caaaatcaaagccatcactgaaatgccagtacccgctaatgccactgctctcatgcgatt
tctcggcatggttaattacatgggcaaatttatcccaaacctcagtgacatatctgcacc
cctccgccagctgacacacaaagacacaacatggtgttggttgcagcagcaccaagattg
ttttaataccctaaagaactgcctcacatgccctcctgttttgtcatattacaacgttga
caaccctgttaccctaacatgcgactcatcgcaatttggtctaggtgcagcgtgtctaca
agacaacaagcccatagcttatgcttcacgggttctcacagatactgaacagcgctatgc
gcaaattgaaaaggaactcctcgctgtggtgtttgcctgcaccaagtttaatgattacat
ctatggcaaaccagtaaccattgaaacagaccaccaacctctggtgacaatcaccaaacg
tccaatccacagcactcctgccagactccaaagaatgctgttacagctccaacggtacaa
catctcccttgtgtacaaaaaaggaaagcaaatgtacatagcggacactctatctagagc
cccacaaacatctgcacatgagcatccagaggacaaacacacatttgaggtaatgaacat
ttgtaacatctcatcatcacgcctggatgaacttaaactccacacaacaggtgatgccac
cctacagttgcttgcaaacacgattaaacatggatggccaaacaaactacacagtcttcc
accagtactgtggccgttttacccatacagacatgaattgatcacggatgactcactcgt
gtggaaaggacacaaagtgataatacctgaaacactacgcttacaatacactcaaatcgt
gcataggggtcaccctggagcagaagccaccaaacaacgtgcacgtggcatttttttctg
gccaactatgacaaaagacattgatgcttacaccacatcctgtgccatctgcaatagtac
cagaccccaccagcaaaaagaacctatgaaactgcatactgttccaagcctgccatggtc
aaccgtagcagccgatatatttgaatggaacaatcatccatacctggttctcgttgactc
gtattcaggctggtacgagatcgatcagttacgagacatgacctcaacatgcgtcataca
aaagctgaagagacatttctctgtccatgggtcacctcaaaccctcataacagataatgg
tagacagtttgtgagcagtgagttcaatgattttgctttggcctgggactttactcatac
aaccagtagtccaaactatcctcaatcaaatggcctagcagaacgcgcagttcgtagtgc
caaacagctcatggaaaaatcaaaaagagatggtacggacgtctatctcaacctgttgaa
tctgagaaatattcctagagattcaaaactaggctccccagctcagagactaatgtccag
acaaacccgttctaccctaccacttcacagttctttgttgaaaccctctcccctttcgtc
caacgacattcatgcacaactgaaaaaaagaaggatgagtcagaaacgcagctatgacaa
aacatctaaacgactaaacacactctcaaaaggacaaacagtgagaatgcaaacccctca
tggatatgatcgcaaaggagttgtgaaggaaatctgctgtgaaccaagatcttacatagt
tctgtctggaggaaaggaatataggagaaaccgcagacatctcctatctgtgaaagagcc
agaaccacatcagcatgatgatgatgaatacaaactacctggagatccaaccaagagcga
agttacactcccaaagatacctgtcgcacacactcaaaccaccacaggtcaactaacttc
tcaaacacacacacaaacgagaacctgtccttatgtgacacggtcaggacgcaccatacg
cccaaactcaaaatacaaagactgaagctctatacaccaaagtacacataaactgtacat
tcattatttttcattgttacattaatcaacaatgtcagtttaacgtgcaatatgtttcac
agtttattaatcacaatgcacaaatgttcattacagttattgccaatgttttaagtaggt
atacttgttcgataaggtgcacattccattgcatagtgaatttatgtcagtttgaaaaga
attctgatgtaaatgcatttgaaactcaaagtgttatatgtatgcttagaaaaggggatg
tagtgcattgatccttatgactgcgtatatgggatctgtattgttctgtgtagctcctcc
ccctctacctcgctctcactctgtcacacagtcattcagtatgtatgtgcgtcgatacta
agtgaagctgctgtgtgtcttctgtgcccgctgttattaaacactgattagtttgaaccc
tgcttctctatcagtttaatgcaagttctccgagtcaac
>ltr-1_family-255_s_0#CLASSI/LTR
agtgcattgatccttatgacagtgtgtatatgggatctgtattgttctgtgtagctcctc
cccctctacctcgctctcactcagtcacacagtcattcagtatgtatgtgcgtcgatact
aagtgaagctgctgtgtgtctcttgtgcccgctgttaataaacactgtttagtttgaacc
ctgcttctctatcagtttaatgcaagttctccgagtcaac
>ltr-1_family-257_s_2#CLASSI/LTR/GYPSY
tgtcacggttgtggatccatctgctccttatttgaagtgtctgcgttgtgtgacagttca
gtatcatgatgcgtgtttctagtatgtgtgctttttctctctgtgtttgtgtgggtgtcg
cgtggctgtcagtgggtgtttgttttcatgtcatcagctgagcggtcacatgatcttttg
ttaccggaactgttgcgtagcgcgctcggctgataatcagcgcgctacaggtgtagcgca
ttttatgtgcctataaatgatcagcgttcctgtctcactttgtcagttcgttgtttgttc
acggtgttttgtgtttttgtcaggctcctcccgttgagatcgctggtggtgagtggtttg
gttgattccttgttgctgtctctgatgagccctcttcctgctacgctgagtgtttgatct
gctctgttgatgagttcatcggagacattgctgtttcttctacgacgaatgtttgatctg
ctctgttgatgagtttatgaacatttatccggcgctgccgagacggaccatctctttaat
tactactacagtttcctcacttccaaccactcaccattttccctgttttgcttaagtcaa
gcaataaagacttttttacttgcatttgggttccacgtcttgttgtttaactgtcacaga
acgaactgaccaaacatggacccagcaagtgcggcggagatacaggatgtgctgtcacgc
agtgtcgcccggatggaccaccaggagcaacaaatgaaggtgaccagtcaggctatacaa
gcactggtaaatcaggtgtccgagctgacaacacaagtccagagactcagctcaggtctc
agcgccggttccactctaccggctccctccgttgaaccaccagtcactccggttgccaat
gagattccccgaaccgccgaaccgcgactgcctccaccacagtcctatgcaggtgaaccc
caactttgcagagcgtttatcgccaagtgttctctatacatctcactacaaccatcgtct
tttcccaccgaggagagcaaggtggcgtttttaatcaaccttttgactggcaaggcggca
ttatggggaaccacggcgtgggagaagaaactgccctgctgtcaaacattcaagtccttt
acagaggagctcaagaccgttttcgatcagtccgcttcaggaagagaggcatctagacgt
ctcgcggagctccgtcagggagatcacacggtggcggagtattctatcgatttccgcacc
ctggcggctgagtgtggttggaacagtgaagctcagtgggacatgttctttcacggactc
gcggatcatatacaagatgagatttacgctttggagctacccaagacgttggacgctctc
atcagcctggccataagggtggacaaccgtttgcagcgcagaggtatgcacagggagttt
cgctcacagacctgttttccggaggcttcaccccccgatccggaacccgagcccatgcag
gtgggaaggttccgcctctcatcggaggagagacgacgccgtcgaacggggggcttgtgc
atgtactgtggggttgctggtcattatgcggctttatgtccggccaagaacaataaatca
tccgctggtaagagtcttttggtgggtgaggtcatgacagggaaggactctcccgattcc
actttcctacccattaaattggaattcaattcgaacttgcatccctgtcatgcgctcatt
gattcaggagcggaggggagttttattgactctgatttagctaagaagttaaaaattccc
tgttttcccctttcttcacccatagctgttcacgcacttagcggtctacctctcccaact
atcacacatattacagctcctattaggctcattacttcaggaaaccacactgagactatt
actttctttctcactaacactgtcaaaaatcctgttattctgggacacccgtggttggtg
ttacacaagcctcacattaattggggtcacaacacagttttttcctggagtgagagctgt
cataagtcttgtttattgtctgcctgttccactgtgtcttgttctgtgtttcaggaggag
caggtggatctgtcaaacgtgcctcgtgagtaccacgacctgaagagagtgttcagtaag
tcccgggctgcttctctacctcctcatcgtccctatgactgtgctatagacttattgcca
ggtacgtctccgcctaaaggcaagttgtattcgctgtctgttccagagagggaggccatg
gagaaatatatttctgattctctagcagccaagatcatccgcccgtcttcttcaccggcg
ggggcgggatttttttttgtgaaaaagaaggatggttcccttcgtccgtgcatagactat
cgagggctgaacagcatcacggttaagaatacttaccctttgccgttgatgtcttcagcc
ttcgagcgcctgcagggggcgaactttttcacaaaattagatcttcgcaatgcttatcat
ttggttcgcataagacccggggatgagtggaaaaccgcgtttaacacccctagagggcat
tttgagtactgcgttctgcccttcggcctttccaacgctccagctgttttccaggcactc
gtcaatgacgtgttgagagacatgatagatcagtttatttatgtctacctggatgacatt
ctgattttttctcactctctccaggaacatattcaacatgtcaggcgagtgttgcagagg
ttgctagagaatgggctttatgtcaaggcggagaaatgcgtttttcatgcacagtcggtt
cagttcttgggacatatcgtgtcagtcgaggggatgcgtatggatccagagaagattcag
gctgtggtagattggccaaccccagattcccgtaaggccctgcagaggtttctgggtttt
gccaatttttaccggcgttttattcgcaatttcagccagctcgccgcgcctctgacttcc
ttgacctcctccaagacgccgttcaggtggaccagcgcagccgaagctgccttttccaaa
ctaaagagctgcttcgtttcagctccgatactcattgcccctgatccttcccggcagttt
gtggtggaggtcgatgcgtcggaggtgggggtcggcgccattctgtcccagcgctccgcc
tcggatggcaaggtccatccttgcgcgtatttttctcatcgattatctcctgctgaaaga
aactacgacattggtaatcgagagttgttggccgtcaagcttgctttggaggagtggcgt
cactggttagaaggctcgggggtgccttttatcgtctggaccgatcataaaaatcttgaa
tatattagatccgctaaaagattgaactccaggcaggctcggtgggcattatttttcgga
cggtttaattttaccatctcgtatagaccaggttccaagaacatcaaacctgatgcgttg
tcacgtcttttcgatccttcggatcgcaagtcatctcctgatcctgtgctccctcagaac
atcatcgtagcgaacatttcctgggagattgagtcgagggtccgtgcagccctggatggg
gtaacgcccccgatcggatgcccaccgagttgtttgttcgtgccagagggattacggtcc
gacgttgtccggtggggtcattcctccaaggtagcttgtcacccaggggtgagtcgcaca
ttatttgttatcaaacaacgattttggtggccagctatggctcgtgatgtgcgcgatttt
gttttggcttgctctgtctgtgcagtttccaagtcttccaatcgtccccctgctggactc
ctccaaccgctgtcagtgccttcgagaccctggtcacacatctcgctagattttgttacg
ggtcttccatcctctaacggtaacacggtagttttaaccgtggtggacaggttctcgaag
gctgctcattttatttctctgcccaaattaccatcagccagagagacagcggttgctgtc
attgaccatgtttttcgcatacatggcctcccgagggatgtggtctctgacaggggccca
cagttcgtctctaaattctggagagaattctgtcgtttattgggggccactgttagtctt
tcttctggttttcatccccagagtaacggccagactgagagagccaatcaagatcttgag
cgtacattgcgatgtttggtctcgcagaatccttcctcctggagccaacaactttcgtgg
gtggagtacgcacataattcgttaccagtgtctgccacgggcctttctccgtttcagtgt
agtctaggttaccagccaccagtttttcccagtctggaatccgaagttgcggttccctcc
gttcacgcctttgtccagaggtgccgccgcacttggaatagggccagacagaccctcctc
caagtggggaagcgcaccaaggctaaagctgatcgccaccggtctaagcctcccgtttac
gttgtcggtcaaaaagtgtggctttctactaagaacattccgctccgcaccgtctgtaat
aagttagctcctaaatttatcggcccttttattgtcactagaatcattagtcctgtggca
atccgcctcaaattacctccagcgtacaggagaattcatcccgtgttccatgtatccaaa
gtaaagcccgtttttcatacggcaattaatccgcacaccccagttccccccccgccgcgt
ctcgtagatggggagactgcttattcggttaagcgcattctggactctagacggagggga
cgaggatttcagtacttggtggactgggaaggttacggtccggaggagagaagttgggtt
ccggccggggacatactggaccactctcttatcgatgattacaatcgccaggtaggctcg
tctggggacgccaggaggcgtccctaggggagagggtaatgtcacggttgtggatccatc
tgctccttatttgaagtgtctgcgttgtgtgacagttcagtatcatgatgcgtgtttcta
gtatgtgtgctttttctctctgtgtttgtgtgggtgtcgcgtggctgtcagtgggtgttt
gttttcatgtcatcagctgagcggtcacatgatcttttgttaccggaactgttgcgtagc
gcgctcggctgataatcagcgcgctacaggtgtagcgcattttatgtgcctataaatgat
cagcgttcctgtctcactttgtcagttcgttgtttgttcacggtgttttgtgtttttgtc
aggctcctcccgttgagatcgctggtggtgagtggtttggttgattccttgttgctgtct
ctgatgagccctcttcctgctacgctgagtgtttgatctgctctgttgatgagttcatcg
gagacattgctgtttcttctacgacgaatgtttgatctgctctgttgatgagtttatgaa
catttatccggcgttgccgagacggaccatctctttaattactactacagtttcctcact
tccaaccactcaccattttccctgttttgcttaagttaagcaataaagacttttttactt
gcatttgggttccacgtcttgttgtttaactgtcac
>ltr-1_family-258_s_1#CLASSI/LTR/GYPSY
tgtcacggttgtggatctatctgctcttcatttgaagtgtctgcgttgtgtgacagttca
ttatttatggtatgtgtttctaagtgtgtgtgcttctctctctgtgcttgtgtgggactc
gcgtgcctgtcagtgggtgtttgttttcgtggcatcagctgagcggtcacatgatccttg
ttaccggaactattgcgtgtcaccgctcggctgttaatcagcgcgctacaggtgtagcgc
atttttgtgcctataaatgttcagcgttcctgtctcactttgtcagttcgttgtatgctc
acggtgttttgtgcttttgtcaggctcctctcgctgattctcgctggtggtgagtggctc
ggttgcttcctcgtttcactttcggatgcttccggttcctttgatgatgactgtttgatt
cactctgttgacgagtgtcatgaactttctatcggcgctgccgaccaagatcgctactgt
tattcctgctaaaagactgtgtacttccagccactcaccattttctctgtcttttttctg
tgatcttcattaaataacttttacttgcaattgggttccacgtcctgattattgagcgtc
acagaacgaactgaccaacatggacccagcaagtgccgcagaaattcaggaggtgctttc
acgcagtgtcgccaggatggatcatcaagaccaacagatgaaaatgaccagccaagccat
ccaagcactggtcaatcaagtttcggagctgactacacaagtccaacgactcagctcggg
tctcagcgccggatcctccttaccagctccctccgtcgacccaccagccagcccgtttgt
caatgaaactccccgaaccaccgaaccacgactacctccaccacaaccttatgcaggtga
accccatttatgtagagcctttattgccaaatgttcactttacatatctcttcaaccatc
atcttttcccaccgaggagagcaaggtggcgtttttaattaatctattgactggcaaagc
ggcattatggggaaccacggcgtgggagaagaaacttccctgctgtctgtcttttaagtc
gttttcagaggagctcaaggtggtgtttgatcaggctgcttcggggagggaggcatccag
acgtctcgcggagcttcgtcaggaggatcacagtgtggcggattactccattgatttccg
caccctggcggctgagtgtggctggaacagtgaagcccagtgggacatgttctttcacgg
actcgcggaccacataaaagatgagatttatgctttggagctgcccaagacgttggacgg
tctcatcagtctggctataagggtggacaaccgtctgcagcgcagaggcgttcacaagga
gttccgttctcaggcctgttttccagaggctacaccccccgatccggaacctgagcccat
gcaggtgggaagatttcgcctctcgtcggaggagagacgtcgtcgtcgcacagggggatt
gtgcatgtactgtggggttggtggtcattatgcagccgtatgtccagtcaagaacataaa
ccatccactggtaagagttttttggtgggcgaaatattgactgggaaggactcttcaggt
tccacttttctacccattaaattgggagttaattcgaactttcattcctgtgatgcgctc
atcgattcaggagctgaagggagttttattgattctgatctagttaataagttaaaaatt
ccttgttttcctctttcttcacccatagctgttcatgcacttagtggactacctcttcct
actatcacgcacatcacggctcctattagacttattacttcaggaaatcatactgaaact
atttccttttttctcactaagactgttaagaatcctgtcattctgggacatccgtggttg
gtgttacacaagccacatattaactggggccacaacacagtcttttcttggagtgagagc
tgtcataagtcttgtttattgtctgcttgttccactgtgtcttgttctgtgtttcaggag
gagcaggtggatctgtcaaacgtgccccgtgagtaccatgacctgaagagagtgttcagt
aagtcccgggctgcttctctacctcctcaccgtccctatgactgtgctatagacttattg
ccaggtacgtctccgcctaaaggcaagttatattcgctgtctgttccagagagggaggcc
atggagaaatatatttctgattctctagcagccaagatcatccgcccgtcttcttcaccg
gcgggggcgggatttttttttgtgaaaaagaaggatggttcccttcgtccgtgcatagac
tatcgagggctgaacagcatcacggttaagaatacttatcctttgccgctgatgtcttca
gccttcgagcgcctgcagggggcgaactttttcacaaaattagatcttcgcaatgcttat
catttggttcgcataagacccggggatgagtggaaaacagcgtttaacacccctagaggg
cattttgagtattgcgttctgcccttcggcctttccaacgctccggctgtttttcaggca
ctcgtcaatgacgtgttgagagatatgatagatcagtttatttatgtctacctggatgac
attctgattttttctcactctctccaggagcacattcaacatgtcagacgagtgttgcag
aggctgttagagaatgggctttatgtcaaggcggagaaatgcgtttttcatgcacagtcg
gttcagttcttgggacatatcgtgtcagtcgaggggatgcgcatggatccagagaagatt
caggctgtggtagattggccaaccccagattcccgtaaggccctgcagaggtttctgggt
tttgccaatttttaccggcgttttattcgcaatttcagccagctcgccgcacctctgact
tccttgacctcctccaaaacgccgttcaggtggtccagtgcagccgaggctgccttttcc
aaactaaaaggctgtttcgtttcagccccgatcctcattgcccctgatccttcccggcag
tttgtggtggaggtcgatgcgtcggaggttggggtcggagccatcctgtcccagcgttcc
gcctcggatggcaaggtccatccttgcgcgtatttttctcatcgattatctcctgcagaa
agaaattacgacattggtaatcgagagttgttggccgtcaagcttgctttggaggagtgg
cgtcactggttagaaggctcgggggtgccttttatcgtctggaccgatcataaaaatctt
gaatatattagatccgctaaaagattgaactccaggcaggctcggtgggcattatttttc
ggacggtttaattttaccatctcgtacagaccaggttccaagaacatcaaacctgatgcg
ttatcacgtcttttcgatccttcggatcgcaagtcatctcctgattctgtgcttcctcag
aacatcgtcgtagctaacatttcttgggagatcgagtcgagggtccgtgcagccctggat
ggggtaacgcccccgatcggatgtccaccgagttgtttgtttgtgccagagggattacgg
tccgacgttgtccggtggggtcattcctccaaggtagcttgtcacccaggggtgagtcgc
acattatttgttatcaaacaacgattttggtggccagctatggctcgtgatgtgcgtgat
tttgttttggcttgctctgtctgtgcggtttccaagtcttccaatcgcccacctgctgga
ctcctccaaccgctgtcagtgccttcgagaccctggtcacacatttcgctagattttgtt
acgggtcttccatcctctaacggtaacacggtagttttgaccgtggtggaccggttctcg
aaggctgctcattttatctctctgcccaaattaccatcagccagagagacagcggttgct
gtcattgatcatgtctttcgcattcatggcctcccgacggatgtggtctctgacaggggg
cctcagtttgtctctaaattttggagagaattctgccgtttattgggggccactgttagt
ctttcttctggttttcatccccagagtaacggccagaccgagagagccaatcaggatctt
gagcgcacattgcgatgtttggtctcgcagaatccatcctcttggagccaacaactttcg
tgggtggagtacgcacataattcgttaccagtgtctgccacgggcctttctccgtttcag
tgtagtctaggttaccagccaccagtttttcctagtctggaatctgaagttgcggttccc
tctgttcacgcctttgtccagaggtgccgccgcacttggaatagggccagacagaccctc
ctccaagtggggaagcgcaccaaggctaaagccgatcgccaccggtctaagcctcccgtt
tacgttgtcggtcaaaaagtgtggctttctactaaaaacattccgctccgcaccgtctgt
aataagttagctcctaaatttattggcccttttattgtcactaagatcattaatcctgtg
gcaatccgcctcaaattacctccagcgtacaggagaattcatcccgtgttccatgtatcc
aaagtaaagcccgtttttcatacggcaattaatccgcacacaccagttccccccccgccg
cgtctcgtagatggggagactgcttattcggttaagcgcattctggactctagacggagg
ggacgaggatttcagtacttggtggactgggaaggttacggtccggaggagagaagttgg
gttccggccggggacatattggaccactctcttatcgatgattacaatcgccaggtaggc
tcgtctggggacgccaggaggcgtccgtaggggagagggtaatgtcacggttgtggatct
atctgctcttcatttgaagtgtctgcgttgtgtgacagttcattatttatggtatgtgtt
tctaagtgtgtgtgcttctctctctgtgtttgtgtgggagtcgcgtgcctgtcagtgggt
gtttgttttcgtgtcatcagctgagcggtcacatgatccttgttaccggaactattgcgt
gtcaccgctcggctgttaatcagcgcgctacaggtgtagcgcatttttgtgcctataaat
gttcagcgttcctgtctcactttgtcagttcgttgtatgctcacggtgttttgtgctttt
gtcaggctcctctcgttgattctcgctggtggtgagtggcttggttgcttcctcgtttca
ctttcggatgcttcctgttccttcgatgatgactgtttgattcactctgttgacgagtgt
catgaactttctatcggcgctgccgaccaagatcgctactgttattcctgctaaaagact
gtgtacttccagccactcaccattttctctgtcttttttctgtgatcttcattaaataac
ttttacttgcaattgggttccacgtcctgattattgagcgtcac
>ltr-1_family-258_s_3#CLASSI/LTR/GYPSY
tgtcacggttgtggattcatctgctccttatttgaagtgtctgcgttgtgtgacagttca
ttattatgatacgtgtttctaagtatgtgtgcctttctctctctgtgtttgtgtgggtgt
cgcgtggctgtcagtgggtgtttgttttcatgtcatcagctgagcggtcacatgatcttt
gttaccggaactgttccgtagcgccgctcggctgataatcagcgcgctacaggtgtagca
catttgttgtgcctataaatgttcagcgttcctgtctcacgttgtcagttcgttgttttg
ctcacggttctttgtgttttgtcaggctcctctcttcgctggtggtgagtggtctggttg
tattccatgttgcagtatctgatgcttcctgtttcttcctgatgaatgtgtgatccgctc
tgttgatgaagtacatctgagacatcccggtctcttctatgacgaatgttttatctgctc
tgttgatgagtttatgaacatttgatcagtgctgccgaaccagaccaccactatattatt
cacctgttcagtgcctccagccactcaccatttttctgtctatttgtgagaactatatta
aaagactttgttttttcttgcaattgggttcctcatcttttatgtcacgtgacagaacga
actgaccagatttgaacccagcaagtatggaggtttccagccagaccatccaagcacttt
ttaatcaaatcaccgagctgtctaatcaagttcagcaactcagttcgggtctccaagccg
gatccacgttgtcagtgtctccagtcaaactaccacccagtcctgtttttaatgagagtt
cacggacctccgaaccacgactaccaccaccacaaagttattcaggtgaaccccatttat
gcagatccttcattaccaaatgtgatctttttatatcactccagccctcatcttttccca
ctgaggcgagcaaggtggcatttttaatcaacttactgacggacaaagctgcattatggg
gaacaatggtctgggagaagagacttccctgttgtgtgtcttttaaagcgttttcagagg
aactccgggtggttttcgatccagcgacttcggggagagaggcagccagacgactcgctg
agctccgtcaggaggagcacagtgtggcggaatattccatcgactttcgcaccctggcgg
ccgagtgcgggtggaacagcgaagcacagtgggacatgttctttcacggactggcggacc
gtattaaggatgagatctacgttttggagcttcccaagacactggacggtctcattaacc
tggccataagggtggacaatcgccttcagcgcaggagtgcccacagagagcttcgttcac
aatgtttggcttcacagaccggttgttcggaggctacacttcctgttccagaatccgagc
ccaaacaaatgggaggatttcgcctctcagcggaggagaaacaccgccgacgcacaagtg
gtttgtgtatgtactgtggggttgcagggcattttgcagccttatgcacggtcaagaaca
ataattcacctaatggtaagcgttttttggtgggagagattatgactggaaaggactctc
ccaataccacatctctacccattaagttgggatttaattcaagttttcattcctgttatg
cgctcattgattcaggagctgaagggaactttattgactctgatttagttaatgagttaa
aaattcctttctctcctctttcctcacccatagcagtccaagcacttagcggattatctc
ttccaaccatcacacacatcacagctcctattagacttgtcacttcaggaaatcatactg
aaagcatttctttctttcttactaaatctgttaataatcctgtcattttgggacatccgt
ggttggtcctacacaagccccacattaactggggtcacagtgcagttttttcatggagtg
agagttgtcataagtcttgtttattgtctgcttgttccactgttccttgttctgtgtttc
aggaggagcaggtggatctgtcaaacgtgccccgtgagtaccatgacctgaagagagtgt
tcagtaagtcccgggctgcttctctacctcctcaccgtccctatgactgtgctatagact
tattgccaggtacgtctccgcccaagggcaagttgtattcactgtctgttccagagaggg
aggccatggagaaatatatttctgattctctagcagccaagatcatccgcccgtcttctt
caccggcgggggcgggatttttttttgtgaaaaagaaggatggttcccttcgcccatgca
ttgactatcgagggttgaacagcatcacggttaagaatacctaccctttgccgttgatgt
cttcggccttcgagcgcctgcagggggcgaactttttcacaaagttagatctccgcaatg
cttatcatttggttcgcataagacccggggatgagtggaaaacagcgtttaacaccccta
gagggcattttgagtactgcgttctgcccttcggcctttccaacgctccggctgttttcc
aggcactcgtcaatgacgtgttgagagatatgatagatcagtttatttatgtctacctgg
atgacattctgattttttctcactctctccaggaacacgttcaacacgtcaggcgagtgt
tgcagaggctgttagagaatgggctttatgtcaaggcggagaaatgcgtttttcatgcac
agtcggttcagttcttgggacatattgtgtcagtcgaggggatgcgcatggatccagaga
agattcaggctgtggtagattggccaaccccagattcccgtaaggccctgcagaggtttc
tgggctttgccaatttttaccggcgttttattcgcaatttcagccagctcgccgcacctc
tgacttccttgacctcctccaagatgccgttcaggtggtccagtgcagctgaagctgcct
tttccaaactaaaaggctgcttcgtttcagccccgatcctcattgcccctgatccttccc
ggcagtttgtggtggaggtcgatgcgtctgaggttggggtcggagccattctgtcccagc
gctcctcctcggatggcaagatccatccttgcgcgtatttctctcatcgattatctcctg
ctgaaagaaattacgacattggtaatcgagagttgttggccgtcaaacttgctttggagg
agtggcgtcattggttagagggctcgggggtgccctttatcgtctggactgatcataaga
atcttgaatatattagatccgctaaaagattaaactccaggcaggctcggtgggcattat
ttttcggacggtttaattttacgatctcttacagaccaggctccaaaaacatcaaacctg
acgcattatcacgtcttttcgacccgtcggatcgcacgtcatcacctgatcctgtgcttc
ctcaggggattgttgtagcgaacatttcctgggagatcgagtcgagggttcgcacagcct
tgaatggggtaacgcccccgatcggatgcccaccgagtcggttattcgtgccggaggaat
tacggtccgacgttgtccggtggggtcattcctccaaggtagcttgtcacccaggggtga
gtcgcacgttattcgttatcaaacaacgattctggtggccaactatggctcgtgatgtgc
gcgattttgtattggcttgctctgtctgtgcggtttctaagtcttccaatcgcccacctg
ctgggctccttcaaccgctgtcagtaccttcaagaccctggtcacacatctcgctagatt
ttgttacgggtcttccatcctctaacggtaacacggtagttttgaccgtggtggacaggt
tctcgaaggctgctcattttatctctctgcccaaattaccatcagccagagagacagcgg
ttgctgtcattgatcatgtctttcgcattcatggcctcccgatggacgtggtttctgaca
gggggcctcagtttgtctctagattctggagagaattctgccgtttattgggggccactg
ttagtctttcttctggttttcatccccagagtaacggccagaccgagagagccaatcagg
atcttgagcgcacattgcgatgtttggtctcgcagaatccctcctcctggagtcagcaac
tttcgtgggtggagtacgcacataattcgttaccagtgtcgtccacgggcctttctccgt
ttcagtgtagtctaggttaccagccaccagtttttcccagtctggaatccgaagtcgcgg
ttccctctgttcacgcctttgtccagaggtgccgtcgcacttggaacagggccagacaga
ccctcctccgagtggggacgcgcaccaaggctaaagccgatcgccaccggtctaagcctc
ccgtttacgttgtcggtcaaaaagtgtggctttcttctaaaaacattcctctccgcaccg
tttgcaataagttagctcctaaatttattggcccttttattgtcactaaaatcattagtc
cagtggcaatccgcctcaaattacctccagcgtacaggagaattcatcccgtatttcatg
tatccaaagtaaagcccgtttttcatacggcaattaatccgcacactccagttccccccc
cgccgcgtctcgtagatggggagactgcttattcggttaagcgcattctggactctagac
ggaggggacgaggatttcagtacttggtggactgggaaggttacggtccggaggagagaa
gttgggttccagccggggacatactggaccactctcttatcgatgattacaatcgccagg
taggctcgtctggggacgccaggaggcgtccctaggggagagggtaatgtcacggttgtg
gattcatctgctccttatttgaagtgtctgcgttgtgtgacagttcattattatgatacg
tgtttctaagtatgtgtgcctttctctctctgtgtttgtgtgggtgtcgcgtggctgtca
gtgggtgtttgttttcatgtcatcagctgagcggtcacatgatctttgttaccggaactg
ttccgtagcgccgctcggctgataatcagcgcgctacaggtgtagcgcattttttgtgcc
tataaatgttcagcgttcctgtctcacgttgtcagttcgttgttttgctcacggttcttt
gtgttttgtcaggctcctctcttcgctggtggtgagtggtctggttgtattccatgttgc
agtatctgatgcttcctgtttcttcctgatgaatgtgtgatccgctctgttgatgaagta
catctgagacatcccggtctcttctatgacgaatgttttatctgctctgttgatgagttt
atgaacatttgatcagtgctgccgaaccagaccaccactatattattcacctgttcagtg
cctccagccactcaccatttttctgtctatttgtgagaactatattaaaagactttgttt
tttcttgcaattgggttcctcatcttttatgtcacgtgac
>ltr-1_family-258_s_4#CLASSI/LTR/GYPSY
tgtcacggttgtggatctatctgctcttctatgatgtgtctgcgtggtgtgaattgttta
tttgggtttgcggtgtgtgtgcgcttgtctctgtgtttgtgtgagagtcgcgtggctgtc
agtgtgttgttgttttcatgtcatcagctgggcggtcacatgatcatggtcatcggtcgc
ctagcaccgctcagctgattattgcgctccaggtgtagcgcatttactgtggctataaat
gttcagcgttcctgtctcaccttgtcagttcgttgtcctcacttgtctctgtgtctttgt
caggctctcctcgttgagttcgctggttagtgcgctggttgaagtttttctccgatgaac
tttagattcgctctgttgacggagattgaagttctccccgatgaacttttgattcgctct
gttgacggagattgagatctccccgatgaacattgttcgccctgcagacggagaactatt
taccccttcatcttcttcttgtgaacacctgacttccagccagccagcttctctttgttc
tgtgtccctccttgttttataaatattgtcgcttgcatttgggtctccacgtctctttga
acagtgtgacagaacgaactgaccaatatggacccagcaagtacttcggagatccaggag
attttgtcccgcagcgtcgctcgcttagatcatcaggatcagcaaatgcaagtcaccggc
caagccattcaagctctggtgaatcaagtctccgagctcaccacccaagttcaacgtctc
agctcgggtctcgccgccggatccgctctgccgcctcctcccgttgatccaccagccagt
ccagttgtcagtgaaagccgctccagtgaaccacgattacctccgccgcagagttacgcg
ggcgaaccccatctatgccgagccttcctagctaaatgttcactgtacatcgctctccag
ccttcttcttttcccagcgagcagagcaaggtggcatttttgattaatctgctcacaggt
aaggcggctttatggggaactacggtgtgggagaacaagagcccttgttgtaacactttc
aaagcattttcggacgaactcaaggtggttttcgatcaagcagcttcaggcagagaggcg
tccagaaagctggcagagctccgtcagggagatcagagcgtcgcggactactccatcgag
tttcgcacgctggcggcagagtgtggctggaacagcgaggcgcagtgggacatgtttttt
cacggtctagcggagcacattaaagatgagatctacgcgttggagttgcctaagacgctt
gagggtctcatcaatctggcggtaagagtggacaatcgtcttcaacgtcggggactttac
aaggagtcccgccttcagcgtctggcttcgcagccctgttttcaagaggtaacgccccct
gagccggagcccgaacccatgcagatgggaagatttcgtctgtcttcggaggagagacgt
cgtcgacgtgctggggggttgtgtatgtactgtggagttgggggtcattttgtggcttta
tgtccagccaagaataataagccatctatgggtaagagtttattggtgggtgaaattatg
cctagaaggaactctcctaatatgacttccttatccatcaaactgtgttttaattccatt
tctcacacatgccacgccctcatcgattccggagccgaggggaattttattgattctaaa
ttagctaacagtctgaacatccctgtttttcctctttcttcacctatagcggtgcatgct
cttagtggactgtctcttcctaccatcacacacattactgctcccataagactcattact
tcagggaatcacacagaactcattacattttttctcactgacaccattgatacttctgtc
attctgggacatccgtggttagtgttacataaacctcacattaattgggggcataatgca
gtcttttcttggagtgagagctgtcatgaatcttgtttattgtctgcttgttctaatgtt
ccttgttctgtgtttcaggaggagcaggtggatctgtcaaacgtgccccgtgagtaccat
gacctgaagagagtgttcagtaagtctcgggctgcttctctacctcctcaccgtccctat
gactgtgctatagacttattgccaggtacgtctccgcctaaaggcaagttgtattcgctg
tctgttccagagagggaggctatggagaaatatatttctgattctctagcagccaagatc
atccgcccgtcttcttcaccggcgggggcgggatttttttttgtgaaaaagaaggatggt
tctcttcgtccgtgcattgactatcgagggctgaacagtatcacggttaagaatacgtat
cctttgccgttgatgtcttcagccttcgagcgcctgcagggggcgaactttttcacaaaa
ttagatctccgcaatgcttatcatttggttcgcataagacccggggatgagtggaagacc
gcgtttaacacccctagagggcattttgagtactgcgttctgcccttcggcctttctaac
gctccggcggttttccaggcactcgtcaatgatgtgttgagagatatgatagatcagttt
atctatgtctacctggatgacattctgattttttctcactctctccaggaacacgttcag
cacgtcaggcgagtgttgcagaggctgttagagaatgggctttatgtcaaggcggagaaa
tgcgtttttcatgcacagtcggttcagtttttggggcatatcgtgtcggtcgaggggatg
cgcatggatccagagaagattcaggctgtggtaaattggccaactccagattcccgtaag
gccctgcagaggttcctgggctttgccaatttttaccggcgttttattcgcaatttcagc
cagctcgccgcacctctgactaatttgacctcctccaaaacaccgttcaggtggtctaac
gcagccgaagctgcattttccaaactgaagggttgctttgtttcagccccgattctcata
gcccctgatccttctcggcagtttgtggtggaggtcgatgcgtccgaggtcggggtcgga
gccatcctgtcccagcgctctgccttggacggcaagattcatccctgcgcgtatttctca
catcgtttatctgctgctgaaagaaattacgacattggtaatcgagagttgctggccgtc
aagcttgcgttggaggagtggcgacattggttagaaggttctggggtgccttttatcgtt
tggaccgatcataaaaatcttgagtacatcaaatctgccaaaagactaaactctaggcag
gctcggtgggcattatttttcggacgatttaatttttcaatctcgtacagaccaggttct
aagaacatcaaacctgatgcgttatctcgtctttttgatcgctcggatcgtacgtcatct
ccagatccggtgcttccgcagagggtttttgtggcgaatatttcttgggagatcgagtcg
cgggttcgcacagccctggatggggtaacgcccccgatcggatgcccgccgagtcgatta
tttgtgccagaggatctacggtccgacgttatccggtggggtcattcctccaaggtagcc
tgtcatccgggggtgagtcgcacattatttgttattaaacaaagattctggtggccagta
atggctcgtgatgtgcgcgattttgttttggcttgctctgtctgtgccgcttctaagtct
tccaatcgcccacctgctggactccttcaaccgctgtcagtgccttcgagaccctggtca
cacatctcgctagattttgttacgggtcttccatcctctaacggcaacacggtggtttta
accgtggtggacaggttctcgaaggctgctcattttgtccctctgcccaaattaccttca
gccagagagacagcggttgctgtcattgatcacgtctttcgcattcatggcctcccgaca
gacgtggtttctgacagggggcctcagtttgtctctaaattctggagagaattctgtcgt
ttattgggggctactgttagtctttcttctggttttcatccccagagtaacggtcagacc
gagagagccaatcaggatcttgagcgcacattgcgatgtttggtctcgcagaatccatcc
tcttggagtcagcaactttcgtgggtggagtacgcacataattcgttaccagtgtcggct
acgggcctctctccgtttcagtgtagtctaggttaccagccaccagtttttcccagtctg
gaatccgaagtcgcggtcccctccgttcacgcctttgtccagaggtgccgccgcacctgg
aacagggccagacagaccctcctccaggtgggggagcgcactaaggctaaagccgatcgc
caccggtctaagcctcccgtttacgttgtcggtcaaaaagtgtggctttcatctaaaaac
attcctctccgcaccgtttgtaataagttagctcctaaatttattggcccttttactgtc
actaaaatcattaatcctgtggcagtccgcctcaaattacctccagcgtacaggagaatt
catcccgtgtttcatgtatctaaagtaaagcccgtttttcatacggcaattaatccgcat
gcaccagttccccccccgccgcgtctcgtagatggggagactgcttattcggttaagcgc
attctggactctagacggaggggacgaggatttcagtacttggtggactgggaaggttac
ggtcctgaggagagaagttgggttccggctggggacatactggatcactctcttatcgat
gattacaatcgccaggtaggctcgtctggggacgccaggaggcgtccctaggggagaggg
taatgtcacggttgtggatctatctgctcttctatgatgtgtctgcgtggtgtgaattgt
ttatttgtgtttgcggtgtgtgtgcgtttgtctctgtgtttgtgtgagagtcgcgtggct
gtcagtgtgttgttgttttcatgtcatcagctgggcggtcacatgatcatggtcatcggt
cgcctagcaccgctcagctgattattgcgctccaggtgtagcgcatttactgtggctata
aatgttcagcgttcctgtctcaccttgtcagttcgttgtcctcacttgtctctgtgtctt
tgtcaggctctcctcgttgagttcgctggttgtttgctggttgaagtttcttctccgatg
aactttagattcgctctgttgacggagattgaagttctccccgatgaacttttgattcgc
tctgttgacggagattgagatctccccgatgaacattgttcgccctgcagacggagaact
atttaccccttcatcttcttcttgtgaacacctgacttccagccagccagcttctctttg
ttctgtgtccctctttgtttaataaatattgtcgcttgcatttgggtctccacgtctctt
tgaacagtgtgac
>ltr-1_family-27#CLASSI/LTR
tttaatccacactatgtgttgtaaactttcataaaattcttgaatattaatattgttgta
gtgtttaatagttaacagacaagaggacttttattaaccttacggctacgttacgttacg
tgcattagccaatcccattgctgttttgtcatcacgcgggagttagttagctgttgtatg
tgatgttagttcagtagtatgctcgcaggttccagtgtggatggttaataaaccgctctg
cactgggcaagagcattacccgctgctgtgaaggtgttatttaagtaaacatttggaatg
gatttcggttgttgtgtgcccttcttcacgcctccacagacacttattacaccgatagtg
tcgggttaaaagcacaacaatactttgcta
>ltr-1_family-264#CLASSI/LTR
tgtgtcttatcttattgtaatttgtctctgtactaggcgccttgacgttgcgtcttgaca
tttttgagcactggataaaattgttctgctttattgagctgaatatttgcacgtattcat
agcccatgtaaccttgagtatgatgtataaaagctgggaataccccagtcttctttagaa
gagagcaataaactgtttgattcacatctcagtttttgttgccttcctggagctcctgct
tactgaggaaacacacagacggtctgccatttatcccaacaacttggtgaccccgacgtg
atgaagctgatcaggtaagacatgaatttggttttgactacctgattagtttcatcactg
aactgagtgttcaggaagctggcaagacatgaatttggtttgactgcctgataagcttca
ttactgaactgagtaatccttggctgggattttccttgacaagccaagaagagcgcgcta
tacaaaagtataacgatcattctgtgtgttttctagtaagtatttactaacatgtgtggt
tcataccccaagcctgagataggggaaggccctaaagattggatgtatcgatgtgggtgg
ggatattacactgatccatggttagataatctagctgggtgggctgaggcacaagcgatg
tgtccctaccctatagatgggtcatttgacccccatttgctaaaacgggctcacaaatta
atttatgaaagtgaaggagatcccgaatgggaccatgattatatgagaaagggttatgaa
atctggatgtagatgatgagtgtgtggaatgataaacaaaatattaaccttccaaaagag
ttaaagaaattaattccgaagcctcttaaaggctcagcatcaaagattgaggtaaaaaga
aaggagacacccaaagtgcctccagcccctgttgttactgttcccttagttacagttact
gttcctactcctaccctctcttccccccttccttatgaggggcaaggaaaggcacatcag
aggatgcctctgtatcctgtacaagaattagaggggcttcgcacagagaaaccagaccaa
ggggataatcaggctttcctatgggtctcatagaaagggggacatgccgaagtaacccct
ccctccgcaacacagctcaaggatttcattttactgcttcctgatatgagcaggccagta
gaatttgtagaaactatgatacgtgtctctagaaatgcacagcttacaggagctgattat
aaatttatattgatgaacaaaatggtctcaatatgatgagacggccctcattgatgctgt
tccttgcttgtgctctaaaaatgatgaggttaaactacaactccagcaaatgatgtgtag
agtaaaaattaaagaaggggattatgaggaacaagaatacacaaaagatgtaccgtactt
ttactggctggatgaacagggtgctatagatatcctgaagcgacagcttactgcttacct
tgtggacactcgttgtgctcatagagatttttcacacgtgaccagctgtaagcaggaaaa
gaaagagacagtttctgccttcctccagtgtttttccaatggttggatacgtctgggagg
atttgatctccctgaaaggcagccacaaccactgtttatttccacttttattagtaactg
tactccagatgttcagaagatacttaaatttcaattatcttatcgatctcaaatgactcc
agaacagctcaagcaaaggcttcgaacgatgactggcgatggtctgttcgatcaaacttt
gaatgtcgccctcctacaaatgggagggtgggttccaaggctctaggccggcacctaatg
gggggcacgaccccgaagggagggaaagtgtcattactgtggaaaacagggtcattgggc
ccgagaatgtagaaagaagcaatctgataagcagaaaggagcctccccttaccaacagtg
taatttttccccaacccaggtgcccaatcaagggacacagggtccacaataggggtcccc
acagagtcctgaatccccaaacgcaacactgctctctacttctattatctctgtgaaggg
ccaagaaccagccacccttccggttgaggtgcagggcaaaatgtatacatttcttttgga
ctctggggcaactcgttcgtcgtttgggggacagtatgagggtcctatttgtgcttcaac
tgtagattctgtgggaatagatggggtcccttttaaaacttctctgacccctcccctgct
tgtaaaggttggaaacacaaggactatggtacagtttgtatttatgccttcgtgttcata
taacttaatgtgacgtgaccttatgtccgcattaggtgtcactatgacctttaaacatga
ccagctggtggtacacacaacagatagtgctgagccctgtctgggcccacttaatggcct
gcccttctttctgcatgacaacttaactgttgcagaccaagaagcactttctagtttacc
tcctcatctatgggcaacccataaggatgacactggtctggtggtatgtcctccatacga
agccactttgaaacataatgtccccgtcagcataaaacagtatccactaggtgaggaaaa
ggcttcggccattgattcaataatcgcctcctttttgaagcaaggggtcctcagaccctg
tcaaagcccttacaatacccctgttaaccccgttccgaaatcaaatggttcttggtggtt
cacacaagatttacgaaaaatcaatgaggccgtaataccaataacgcctgttgtgcccga
tgtaccaaccatcatgtctagtatcaattgtatacatgatactttttctgttgttgacct
ctgttctgccttttttagcattcctgtagaagagcagacccaacctctttttgctttcac
ccacagaggaatccaatacacctggaccaggttaccccaggggtatgtcgacagtccagc
ctacttttctgcagtagtacatgattgtttacaattattacatatgcctgaaggggctgc
tgtccaccaatatgctgatgacctcttagtcactgcacaaaactatgatacgtgcaagca
tgcaaccatgcttctgctaaatcatctggcacactgtgggtttcgagtttccaaagaatg
ctacaattttgccaaggtaatatatttaggtcatcatttgtcaaaaggccagagatcatt
gacaacagaccgtattacatctattgccacacaccctgtccccaaaacaagacagcaact
actgtcgtttctgggtttggtcaattggatctctgattgttcgcattatgatcacattct
ccgctcatgtgtagagcacaaagagccactaacctcgcccgtcatttggacggatgaggc
tcgggcagcttttcatgctctaaagaaggctatttgttctgtcccagctttaggcttacc
aaattatgaccttcctttccatttgtatgtccataatgacgacagcaccattgcaggagt
gttggcccagcaacacgggggtggcatgtgacctgtcgcctacctgtcaaagactttaga
tatagtggctcggggcctccccagatgcttacaagctattgctgcctgtgcagtcatggt
acaggatgcagagaaaattgttctctcgcatcctctgattttgcattcaccacatcaggt
cactcatgtattgaataacctcaatacacagcatttatcggcccagagaagggctggtta
tgaacacgttttgttttctactgccaatctgactgtgaaaagcctgactggccatagtca
tattgctgctgccctccatcacatgttatcaccatttgatgatgaactgttggttgaaca
acatgactgtttggaggaaatcaatgctgtctgctccatgagatctgatttggctgaaag
accactacaacatggagaagtcatttttgtagatggctcttgttcaaagccataagatgg
cttctacctctgtggttatgctgtgtttgcactgcctgatcaagttatagaagcctgccc
tctaccttttaattccgcacaagcggctgaactgtatgcccttactcgagcctgcatatt
atatgctgacaaaccagttacaatctacacagactctagatatgcctttggtgtggcaca
tgattttggcgccatctggcaatctaggggatttattgccgctgatggtagagcagtgtc
ccatcataccctcataactgatttaataacggcctgccatcttccctcgcaactggccat
tgttaaaactcagggccattcgaaggaacacactgatgaagccaaaggaaacgctctggc
tgatcgacatgctaaattagcagcacaacagcctttgcctgaggactctatgcacgtttc
cttgttgtctacaacctctgcttcggggatgctccctgacattgatttggctatgtttca
agcatgagccactgacgaggataagtccttctgggatgccttttcttccacgtttgatga
aaagatgggtctatggcaggacaacactggttgcctatgtctcccacatttggcactgtc
attctttgtccacgaatttcatggtgtcactcatcgtggacgaagaggggtacatgaaat
gatgcgatctttgttttgtgtcccaaaattagaaaccaccattaataacatacttgacaa
atgccttatatgcgctcactataatgtatcaaagcctgtggcacagcaccaacatttacc
aagaccgatcacacctttttctgaatggcaagtagattttacgcatatgcccaagagggg
accgtttaagtatctactggtttgcgtggataaattttcaaaatgggtagatgcttttcc
ttgctcaagggaaaatgcacaggtggtaacacagaaattgatctctgaaattatacctag
atatgggatcccacaatgtattgattcagataaaggaacaccttttacatcaaaggtaat
gcaacaattggcaactgaattaaatataaattggcgtttccacataccctatcatccaca
atcatctggatttgtggcgcgaactaacagaaccttgaaaggaaagatgaagaaggcctt
aagacaacacggtcataaagattgggtaaaaattttaccaatagtactagcagatttgag
aatgacaccacaagcaaatttggattctttatcaccatatgagttggtcatgggaagacc
tttccctatcccatggcaagggggaattatgggagtgggtattgagctttctaaccacat
gtcagaattctcagcggccctaattcagaaacttaatcagtattgggaaagggtaacaaa
gaaacaccctgaaattccacttgaggcagcacaccttttccagataggggacaaggtgct
aataaaagatataaaaccccagaaagatttaactgaccccaaatacgaagggccagctga
ggttctggctgttacacgcactgctgtattaactgatctttttccacagtggatccatgg
caccagagtgaaaccattgaagtaaatgtctatgatatgatattaatagtttttgttttg
cagactacttctactgataatcctactgggactgacacaggcccacactgaagtgcacaa
cttattctggcagtatgctaactggactgcacgacagacaaccaatgagtcatgtgttgt
ctgccaagaagtgttctcctctgctgtgactatatccttgaaacctttgccttttacatg
tattaaacttgctttttgtacaaatgctttgggagatatttatgagtggcgccccacatg
tgtttctaacaagaaaacatgggagcttttttgcagatcaactagcagaaagaatcattc
tgttgtaatacctacacctagaactatgggtttgaatattttgttgacgaaaccccatgg
gttcactttttctttttgctttaatgggacaaatggaggtaatgtatccaccttaagagc
taaagattgtaatatagtaattggcgaaagggatcgattttcgggggtatatttaccgtg
gcgaaagaataaaaaatatagttctctactaagtgtttgtccccgttacatcccaggcac
ctgtgaactgaacaaactttaatgtgctaatatcacaaatgagacagctgtcacggcatg
ttacagcctgaacaacacatactgtcaacgcagcaatgtaacttgtgtccccacttggcc
gagacaggatgcggtcctggccgatgactggtactggtattgtgggggagaaaccatctt
caacacttaccccactaattggactggtctttgtactgtgatccaattacaacacatggt
cactgtcatgcatcttgccagacaattcggaagggaacggaggtcagttcccctggacga
cgttcccgacgaacaccgtatgagatcacattggactagattctgggaggctatgattcc
cagttttggttggcagatgccttaaaacagcaagagatcatgcattatagactggcctct
tttattaacagtaccacggatgccatttctggactaagagaggagatgagagctctgaga
ctaatgcctatgcaaaacagactggctctggacatgctcttagcggaaaggggcggggtc
tgctccctggtcggagagagccaatgctgcacttacgttcccgcggatgatgaggatctt
ggacgagtaggacaagctgtaagggcgatgaaaaggatatcatcacaggtgtatgaggat
gagatgaaggaaagaaattttaattggggatggggatttttagaaagcctgtttggatca
ttggctccatttgtctcaatggtggtaccggtacttattattttcttatgtgtatgtatt
tttggtccatgtcttctgagatgttttatggaatgaatgtataggatggttaatgcctta
ggtaaagggtatgaacatttagctatgaatggaactgagggtaaccatttaacaaatagg
gtttatgagaatatggtatgattcaggctcttgtaagaagagcctggaagaggggattga
aagaaatatgcatgtagtcactctttaattattctgttttgtaactgtgtcttatcttat
tgtaagttgtccctgtactaggcgccttgacgttgcgccttgacatttttgagcactgga
taaaattgttctgctttactgagctgaatatttgcacgtattcatagcccatgtaacctt
gagtatgatgtataaaagctgggaataccccagtcttctttagaagagagcaataaactg
tttgattcacatctcagtttttgttgccttcctggagctcctgcttactgaggaaacaca
cagacggtctgcaatttat
>ltr-1_family-269_s_0#CLASSI/LTR
gtaatgtttgtgtttaactctaagccaatgatgttatacaagcaggacattccatgttcc
tattggctagaatgagtgtcagtcaagttcctcaaggaaatgatagagagaaatagaaaa
caagggaacgcttgcgatgctgtaagagagcgctatgttctgagttaagttgatattaaa
aaaacatatattgttaaaagccagcctgtgagtggtctaatattcaacttacacaac
>ltr-1_family-28#CLASSI/LTR
agtggtgtcagaagttgagctcgtcggacaatcaacaacaaagctgtgagtgtttgtact
gctgaagacaacctctgtcagtctatggacattatttgcggaaaatcgctgctgagaagt
tgctttagagactgaattatacgtttgtgcatatctgtgatatcacagagtaaaaagcag
ccgggcttcccctcccccctcgctgtgccacgtggagctggcagcctgccaaatttagca
ctgcgtgtgactgcctgacaagtgacgcagcctcaatacacagacctgaaatttcctcca
aagaggctaaatgactgtgtatactccgaattagcgactgaattgcacaaaatttatgca
aatttgaagaaaataaagaaataacagctatgctcttaaaaaaaaataagaataaaaaat
aaaaaataatcatcaacatggaatcaaatggttaagaagcccagcttggagcatcagctt
ctccagaccccccacaatggctacaagcattgctatcgcaacaaaataagcaactccaaa
ctgctatttcacctatgctcaaaagacttaaagcaacagaggcttgtttatatgctttaa
cacaaaccaacaaagtgacacatgatcctgatccacatgatgacactaccacacattcca
cagccatggatggcacccaggccatgaacaaagtcacactgagccctcacaagcgggaca
acttttttgctgaaatatgcacacccttgacaacactactcaaaaaggggactcccttct
tctgggagaaagagcagcaagaggtcttcaaacatcttaaagtgagtcttaccactgcac
ccattctggtgtttcccgtttcatcaggaaagtttgtgctggacactgatgcgtcgaatc
agagcatcggagcggtgctctcacaaatacagtggggtgaagagaaggtcatctcatttg
caagctgtgtcattacaccaacacaacagcgatattgtgtcacacgaaaggaactcctag
ctgtcgttaggttcacacgacagttccgtcactatttgttggggtccaacttcatactga
gaacggatcacagcagcctgacatggctatacaggtttaagagaccagaaggccaacttg
caagatggcttgaggagctcagccagtataactttgttattgagcacagagcaggtaaac
ttcatgccaatgctgatgctctgtcccgaaaggtaatggacgaaggattgtgtgactgtt
atcaagcaggaagagagctggatagcttgccgtgcaagggctgtaaattctgtcaaaaac
tgcatcatcaatgggtgaaatttgagaaggatgttgatgatgttattcccttggcagtaa
gacgcacacactcccttaattctcagaatgagagtagtcacactgacaaccaaagtcctg
taaatgaaatacatgctgctaactctgttttctccccaaactggctggaaccactgagcc
ttgagactcttagggaagagcaattagctgatccagacctatccattctcaatcaatgga
tggctaatggttctttacctgccagagaagaggttatgatgctgagcccagcggttcgca
agtactggttgtgttggttttaagtggagtctcgagatggaatcctgtattaccgttggg
atgatgtcgctggaggcatgccatctcttcgcttacttgttccagcttcccttaagaagg
agattcttcatgccagtcataatccggcacaagcaggccatacaggagaggaaaaaacac
ttcaacgtctttgtagtcagtatcactggtacaacatgggaaatgatgtacacctgtttg
tcaagatgtgcccacaatgtagttcttgtaagatcatgagtcaaactgggagggctagac
ttcagaactaccaggctggaacaccaatggatcggcttcatcttgatgtcctaggcccat
ttccggaatctaagtcaggcaaccggtttatccttgtcataattgatcagtttactcatt
gggtagaagccttccctattcctgagcaaggagccgagactactgcaaagaagttggtgt
ttcactttgtttctcagtttggagttcccctggaaatccatacggatcaagcccgtaact
ttgagagctccttgtttaatgaagtttgccgccttttacaagttaccaagacacgaacca
agccgtatcatccagctttgaacggccaagtggaaagatttaatagaacctttttgcaga
tgataaggtgctatgtggttcaaaatcaacggaattgggataaacatctcccccttctta
ctgcggcatacaggagtacagtacattcagcgacagggttcacaccaaatcaactgatgc
taggacgagaggttttccagccacatgacatctggctaaggaccactgaagttaacagag
aagcaaaagagacacctgagtttgttcacgagttacaagctaaccttcagctggcacata
aaacagcccgctagaacttacactctgcccagactcaacagaagaaagtgtatgacttac
gagcgagagagaagtcctaccaagtgggtgatcttgtctttgtgaaggtcagtagccgaa
aaaaggggtacagcccaaaactgcaggctccgtggcaagggccatttgttgttatggaat
gtctggggccagtactttacaaagtcaaagactggcgaagtgagagagtgctgcatcatg
atcgtttacaaccttatctaagtgatcacatacctgcatggatgcagaggctgcgtagga
aatttacatgcactgaggaatgccctttgattgtggacactgcccaggaacatgtagtgg
cagaggtagaattgcccggtccttcacactcagacgacccacttttggacacgccacaga
ccttttctaacaaggttccagattgtggtggaaaggaagaaatgacaacaaaaaggggat
gacttgttcgcgttccaagtcattacacagactaaactgagaaaaaaaaaaaaactaaag
agtgaggacacttcttacctcccttgttagtgcagaagggactctgccagcttaaaatta
gaggggggtggtgttgtagtgtttaatagttaacagacaagagaacttttattaacctta
cggctacattacgttacgtgcattagccaatcccattgctgttttgtcatcacgcgggag
ttagttagctgttgtatttgatgttcgttcagtagt
>ltr-1_family-271_s_2#CLASSI/LTR
gttgtatattgagttagtaacaaattgattgttcagttacgacgcactctagtggtgtgt
gtgtgtatgtggttgttgcaatagtgaagtaaagacgtgttcagagcagctccggtgtga
ttgtcttaattactgttatgtaagtgtacaaacataacagaactggcgacgaggattgta
aagacccagttgtgcagcaagtttcatcatcaggcttaacgtgcagtgggtaatgtacag
tatatacatatattaacgaaccgaaagggaagacgaaacagaaatggctgcgtgcatcgg
acaaatggatgcttttgaaagcacggtggaagactgggcaacatatgtggagagagttga
gcaatattgcttagccaatgacatcgggaacgagagaaaagttgccgttctcttgagtgt
aatgggggcaaaaacatacaacctcttacgcagtttatcagcaccagttaagccagccga
gaaaactttcaaagagattgtggaagtgctgcaaacgcatttaaatccgaaaccattgac
gatcgcggagcgctttcgcttccataagcgaaatcaacacaagacagagtctgtatcgga
gtacatggccgagctccggagactcgcagagcactgccaattcggtgatggtttgtctga
cgcgctcagggataggcttgtttgcggcattcacagcgagagcacgcaaaagagactcct
tactgaaagagagctcacgttggcgcgagcgcttgaaatcgccgtttctatggagacagc
cgcaaaagatgcgctggaattacagagaaaggcgatctcggaatgtcacataaacaagtt
cacgtcaaagaaaagtgaaaattcattgtgtttcagatgtgggaaaaagtcacatagccc
tactgaatgctggtttaaagagaaggagtgcagacaatgtcatcgcaagggacacataca
gaaaatgtgtaaaacaaaagcaactgaaaataaaagaaagtcatttggaaaaagacacac
taagatgcatgagctgaacgaatctgatacagaaaactctgatgtggcaagcctctcata
cattgaactacacgcccttaaagagacagatcgcgaaatcatctgggtgagtcctatcat
tgagggagtaaaactgaaaatggagcttgatacaggatcggcactgtcaataatatcgta
caaggattacaaagaccattttgaaaagttcaaactaaagcacacatctgtaatactcaa
gacatatacaggagagaaaatctcacccatgggaaaactgaaggtgagagtaaaatgtga
aaaacaaaggcgagtcttgaatctttatgtgctgaaaaaggggggagtgcccttatttgg
acgagaatggctgaggagcattcggcttaactggcagtccttaaaagctatacaagttac
cccggaaacaacacttcagcaagacaaattagaggaggtgctagtgaaacatgcacaagt
tttccaagatggaattggaactctaaaacacattaaagcaaggctcaaggttgaaagtga
tgtgcaaccaaaatttcacaaagcacgccctgtaccatattcagtacgcccaaaagtgga
ggcggagctaaagcgactagaagaccaaggaatcctgtctaaggtaaactggactgactg
ggctacacctatagtcccaattgtcaagaagagtggtgatgtaagaatttgtggcgactt
caaagtcacgattaatccagtcttacaggcagaccagtacccattgcctctcattgatga
catttttgcgtcactgtcaggtgggcagcgtttttcaaaaattgatcttgcccaggcgta
tttgcagatggagatggaagaatcgtctaaaaagtacctgacaataaatacgcataaggg
tctctttcgctacaacagacttgtatttggggtctcgtcagcaccagctgtgtggcaaag
agccatggatcaagtcttgcagggtgtcgctggcacacagtgctatttagatgacattat
agtcacgggccatgacgataaaacccatctggcaaacttgaatgctgtgctggaaagact
ggctgagtatggtctgagagcaaataggagcaaatgtgaatttttcaaagattcaattga
atactgtggacaccggattgacaaggcaggccttcacaagtctccagacaaaatcaatgc
cgtacttaatgcaccaagaccagagaatgtgaaccagcttcgttcgtttctcggactggt
gaactattatcacagatttttaccaaatctctccacagttatacatccattaaatgcttt
gcttcaaaagacaagtaaatgggtgtggtcaaaggactgtgacaaggcgttcaagatggc
taagcaactgatcacgtcagagactgtgttaacacattatgaccccagtctacccctgcg
tgttgcatgtgacgcttcaccatacggcataggtgcagttttgtctcacaaaatgactga
tggatctgagcggccaattgcatttgcgtctagatccttgactgtgtcagaacgcaaata
tgcacagattgatcgagaaggcttaagcttagtatggggagtgaagaagtttaatcaata
tttgtatggaaaacacttcactctgatcacagatcatcagccattagtggccattttcag
ccccaacaaatgtgtcccagtaatggctgcagcacgcctacaacgatgggcgttgttttt
aggtggtcatgactattcgattgagttcaagggcactaagcaccatggaaacgcagacgg
actgtcgcgccttcctcatgagaatgcagatgaggggacagatgaaactgacatgtttca
cattgttcaaatggaacctttaccagtcacaagtgctcaaattcaaaatgagactcgtcg
agacccggtactgtccaaggtgtttgagctgaccatgaaaggatggccagctaaagggga
tcctcaactgttggactactcaaatcgtcgtgaacagctttctgtaacacaaggatgtgt
catgtggggtactcgagtgatagttccacataagctacaagccagagtactcactgcctt
acatgaaggacatttaggtgttgtgaaaatgaaaagcctggccaggagctatgtttggtg
gccagggctagatcgccaaattgaagatcttgctaaggcatgctctggatgccagcaaat
tcagcgacagccaaaggcagcacctttacatgtgtgggaatttcctaccagcccctggca
gcgagttcacattgactatgcaggacccatttttgacaaaatgcttctggtggtagtgga
tgcatattcaaaatggccagaggtatttcccatcaaaaatgcaacatccacgatgactgt
agaactgctccgcacattgttctctcgcactggcttgccagagcagttagtcagtgataa
cggtacgcagtttacttcggaggaattccagtcatttgtcaaaagcaatggaataaggca
cacaacatctgttccttaccatcctgctacgaacggtttagcggaacgctttgttcagtc
cctaaaacagtcactaaaggccatgggaaaggaaaaagtgtctctacaagaaaagattgc
aaacttcctgctggcctacagaaatgctgcacatgcgactacaggtcaatctccagccac
actttttatgggcagaagtcttcgtacgcgcttagacttacttaagcctgatctacgccg
acatgtgcaagccaaacagtgtcagaaaaacacaaagcaatccgtactcaggacgttaca
tgttggacaaaatgtactggctagagactacagacaaacacatcaaaagtggcaaccagg
caagatattgtccaagactgggccccttacttacactgtacaagttggtgccaacatggt
ctggcgcagacacattgaccagcttttggatgcaacctcacaggttgattcttctcaaaa
cttaacagagaatgtggaaacttccccatgccctgatgagtatgcactcataacaccaga
gtttccctctacagacactggtgtaaccgaatcagaaactgttcaggtgtccagtgctca
gtcctcatctcaaaacgcaatgcctcaagcgaaacgttatcctgagcgtgttcacaaacc
acctgacagactaaacttatagttattcatatatacatatgataactagctgaaataact
gttacaactatttgcatagttgaataagttctgcattgttgtgtttggagtgtttgtatt
cttactggtaaatataatgtaatgcagcttgaagggatacatcaatgctggaggggagga
attgttgtatattgagttagtaacaaattgattgttcagttacgacgcactctagtggtg
tgtgtgtgtatgtggttgttgcaatagtgaagtaaagacgtgttcagagcagctccggtg
tgattgtcttaattactgttatgtaagtgtacaaacataac
>ltr-1_family-273_s_0#CLASSI/LTR
gtggtgtttttcagtttaaataaaacttttacatgttttccatgcataagaagtctttaa
taattaacccataaagtgttaattactatgaagttgtttgaagggttaactgccatatta
tgagcacagtatagaccagtgttacagactgctgagacaacacatcctgttattgaatat
gggagttctaagaatgacaggatgtatgagccatgtgtgtgctaagaggagatatttgcc
ttaaaaggttaactcttaagagaagatgcacggaagacaactgtggtataaaaggatgtg
tctctgaaggagagtttagagattgaacctctcctgcgcagtgtattgcttttggtttct
ttcctgcttgagcaaataaaacttataatttttgacagattgactccgaacccatttttg
aacatgcactggaccctttgaagtccaac
>ltr-1_family-274_s_1#CLASSI/LTR
tagataactgctatgttcatatatggtctttccggtgcccggaagaacacagtttcccta
tccgggtggttgtacaagttagtgatgttatgagcagccaagcacgtgaaagctaaaata
aagtaagcctattgttcctgataactgtctccatttttcatatcaacaaactacatggtg
tcagaagtaaagaagaaataatggccgagggatttcgccgaccagacccgctgatattcg
acggcaatatagctgaaaactggcgaaaattcgaattggagttcgacatattcatcgccg
cagctcacagcgataagccagaaaaaaccaaagcctacatactcctcaatcttgcgggac
cagaggcgatcgagagagagcgttcgttcacatacgctccagcgttactggcagccgatg
gtcaagatgtaatcacgccagcggagtcaagagaggatccagaatgtttaaaacggaaat
tcagagaagtgtgtaatccggagacaaatgtgacgatggagagacattcatttaatacca
ggaatcaaaaaccaggagaaactatcgaagcttatgtgagtacacttagaaataaagcaa
aaacatgtaactttggtgccctcacagacgaattaatcagagacagactagtgtgtggca
tagacaatgatagcgtgagaagagtgctgctcagagaaagtgatctgacgcttacaaaag
cgattaagatatgccaaatcagcgaattgaccgaacagcacacgaaagtgctggccgcac
cgcgtagcgggcttgcgagcgtcgacgcaatacacttcaatgcaaaggggagaaaaaagg
cagttgagcaccagcagcgaaaacacatgagtgggacaaagaacattgtcaactgtaaaa
attgtggtggaaatcatccagcaaaacgtgatcaatgcaaagcttttggacaacaatgtc
accgttgtaaaaagtttaatcatttcatgtcccaatgcaaatctgcgtcatacgacaatt
tcaaatccattcatcaaatcactgacgcaaacacagacagtagcgaagagtcatttcata
tcgatggactgtgtctgggtgccagtgaaatagatgcagttagtcataacaggataaaca
agcaagaaatacattgcagcctgacagtaaatggcaagccacttgagcttaaaattgaca
ccggagcaaagtgtaatgtcatctcaactgagacataccaaacactgagacatgatgaga
aaatccaggaaaagtcaaaaacaacattagtggcttatggaggcactgtgattcaaacac
aaggaacggtgatgatgcaatgctggactagcaaacaaaaatcacatatgttggagtttc
acgttgttgataaaaatgtcaaatcattgctgggcctgccagactgtttaaaaatggact
tgatatcccttaaggaagaagtgcatggaattgatctcaacaaaaatccaaatttgccac
aagaaatatttacagaatatgctgacctctttgatgataagctaggcaccttaccagtga
catattcgatgaagattaacccggacattactcctgtggtccgcccccctcgccgaatac
ctgtggcgatgcgggataaagtggaagctgaattaaaaaacatgacaaagctgggggtaa
taacacccatttcagagcccacacagtgggtgtcctcaatggttgccacacataagaaag
acactgacaagattcgtttatgcatagatccacgggatctaaacgaagccctcatgcgcc
ctcaccatcccatgcgcacagtagaagaggtagcttcacaaatgtccaatgccaatgtct
tttcagtgcttgatgctaaaagctcattctggcaaattaagttagatcacgagtcctccc
tttgcactgcttttgcaactccatttggcagatatgttttttgcgcatgcctttcggcat
taattcggcatctgaggtgttccagagggcaatggaacagatctttgcaggatttccatg
tgccataattgtagatgacatcatcgtcggaggaaaaggggaaaaagagcatgatgaaaa
cttaaagaaggttctaaacagggcacggcaggtgaatctaaaactcaacccacagaagtg
taagttcaagctcagagaagtcagttatgtgggccatctgttcacagaacaaggactaaa
accagacccagccaaaatacaggccataacagaaatgcaaccaccaagtgacaaagctgc
tttgcaacgttttttgggtatggctaactacctctgcaaattcattccaaattttagtga
actggcaacaccactacgacagctgctccacagggacgtagcttggtgctggtcgcatca
acagcaggaggcatttaacatgctaaaaaagtgcatcacattcccaccagtgctgagata
ttttgatgtaagcaaacctgtaactatcacatgtgatgcttctcaatatggattgggcgc
agcatgtctacaggatgatcagcctattagctatgcctcacgcactctcactgagactga
aatgagatatgcacaaatcgagaaagagctattggctgtggtctttgcctgtcaaaagtt
ctacgattatatctacggaaaaccggttttggtggaaacagaccatcagccccttgttac
aattctgaacaaacctctacaatcagctccagcacgactacagcgaatgatactgaagct
gcacaagttcgatttgacccttacctacaaaaaaggaaaacagctttacttggctgacac
tctgtcacgtgctcccagaaaggtgacaacaaaaaatgatgaggaggagtttgatgtctt
ggctgttcagatgatttcagtaaaccggctacaagagctcagagaacacactgaaaaaga
cagctctctgcaaattctatgtaacaccattaagcatggttggccaagaaaaattcaaag
tgttccagtgcaattgaaacccttctttcctttcagggatgagctcagtgttggggatgg
aatcatcacaaagggaacaagagttctagttcctcacagcctgcagagtgaatatttgca
gattttgcacaaaggccatgcaggagcagaagcgaccaaacgcagagcacgcgatgctgt
tttctggttgactataacacaggacatagacaattttgtacagtcctgcagcatatgcaa
tgctctgaagccccatcaacaaaaagagccattgcacctacacgaaataccagaactgcc
ttggtctgttgttgccactgacatatttgactggaacagccaacagtacctagtgctagt
tgattcatactctggctggtttgagataaattcacttacaaacatatcctcacaaaacat
catcagcaaattaaaaaggcacttctctgtgcatggcattccccaaaagcttatcaccga
taatggcacgcagttcacaagccagattttcagagactttgcaagttcatgggacttttg
tcacatcactagtagtcctgaataccctcaggcgaatggcctcgcagagagagctgttcg
tagtgcgaagcgcctgcttgaaactaccaagagggatgggacggacttgtatttgaattt
gctaaacatccgcaacattcctcgggataagatcctgggttcaccagcacagagactgat
gtccagggtaacacgtaccaatttgccaatcagcaaacagatgctgaaaccaaggacgaa
ggacacagtgaaggtaaaaacacaactttcaaaaaagagacaaatgcaaaaaatgtccta
cgacaaaaagagcaagccgctctccccactacatgaatcccaagtagtaaggatgcaaac
aacaaaaggacacgacaaaattggagttgtcagaacccctcttgtcaagcccagatcgta
tattgtggagtccgatggcaaagagtacaggagaaatcgtcgacatctgcttcctgtaaa
agaaccactaccacactgcagacaggccgatctggaggacttgttgtcacaacttcattc
tatgccagacagcaacagcccacctaaagatgctgtgcgtacggaagagaacattccacc
tgagccaactgatcaaaagttgccttatcgtactagatatggtcgggtttcaaagcctaa
tccaaagtactttgactaaatgttgttaaaaatcaacataaagaacatattattgcagag
agtaattctgatagtttattgttattttcagttgcaatccaagttttgctatttctataa
gttaccaagacatttgtaaagttgtaaaagtattctcttagagggagaacaaaaaactaa
agaaaggggatgtagataactgctatgttcatatatggtctttccggtgcccggaagaac
acagtttccctatccgggtggttgtacaagttgtgatgttatgagcagccaagcacgtga
aagctaaaataaagtaagcctattgttcctgataactgtctccatttttcatatcaacaa
actaca
>ltr-1_family-276_s_2#CLASSI/LTR
gctgtcctgatgtaacatatgcatttggatgtgacctgtgaagtcacgtgagttgacgtc
acatgcaggtggcgcatgtaaggaagttagtgtgcaagtgaataataaagagctatgttt
cctccagcatgcgagtctattgtcatcatcacagaaatacataaacatcacaatggcgac
gaggatactaacgcgatctcaacccatgatttgaagttttgaagaaatgcttcccgtacg
tgagtgagtaaacactatcacacagaagctgtagccatgcagtcgatgatgaatcaaaca
tccatccagccatttgacacagaaacagaccccagttcgttaggaactcggtggaataag
tggatacagcgtttcgaaaacttcattattgcaatgaatattaccggcgacgctcggaag
aaagcgctactgctgcaccttgctggagaacgcgtgcatgacatatatgatacgtttgcc
gcagatgaagatgaatacacagaaacaaaaacgaaactaaataactacttctcccctaaa
aagaatacacaatttcttgtttatcagttcagaaaagctgttcagcaacatggagaaaaa
cttgacacttatcaaaccagactgaggatgcttgcaaaagactgtgagtttgccgatgtt
gactgtgaaataaaagcacagttgatacaaagctgacgtcgtctaggctgcgtagaaaag
cactcagagaaccagatttgactttggaggctttattagaccatgggagaacgctggaaa
tatctgaacaacaagcagctggaattgaacaaaaccagtggccgctgtcagtgctgtaat
cacaattataagcaacaaagtaaattcaaagcaaccaacaaacagatttctaacatacaa
tgcagaaactgcggaggaagtatccacatcaaggtgtttgtcctgctagaggaaaagaat
gcagagcatgtggaaaactaaatcactatgcaaaagtgtgtcgatctaacactacgaaac
accctcaacaacgaaaatataatgatcgtctacagtacaaacgtaacagcaatccacaaa
caagcaaacaagttgctgcaacatgtgtcagtaatacacaagatgactcatcaagtagtg
aagatgcatatgtgtttgttttaaacag
>ltr-1_family-277#CLASSI/LTR
gccgcagatgaagatgaatacacagaaacaaaaacgaaactaaataactacttctcccct
aaaaagaatacacaatttcttgtttatcagttcagaaaagctgttcagcaacatggggaa
aaacttgacacttatcaaaccagactgaggatgcttgcaaaagactgtgagtttgccgat
gttgactgtgaaataaaagcacagttgatacaaagctgcacgttgtctaggctgcgtaga
aaagcgctcagagaaccagatttgactttggaggctttattagaccatgggagaacgctg
gaaatatctgagcaacaagcagctggaattgaacaaaactcagtggccgctgtcagtgct
gtatatcacaattataagcaacaaagtaaattcaaagcaaccaacaaacagatttctaac
atacaatgcagaaactgcggaggacagtatccacatcaaggtgtttgtcctgctagagga
aaagaatgcagagcatgtggaaaactaaatcactatgcaagtgtgtcgatctaacactac
gaaacaccctcaacaacgaaaatatgatgattgtctacagtacaaacgtaacagcaatcc
acaaacaagcaagcaagttgctgcaacatgtgtcagtaatacacaagatgactcatcaag
tagtgaagatgcatatgtgtttgttttaaacagcaacacatgccaacaacagccacagac
tgaaataaaaataaacggcaccagggttagagctttgatcgattctggagctgctgtaaa
tattattagcaaagcagaatttgacacgcttgcaccaaaaccacaaatcagacctgcaac
aatcaagattttcgcatatggttctgatactgctctacccattattggagtgttccagtg
cgtcaaagcatcacatagtgctacagaagctaagttttatgtacttcagaatgatggaca
cactcttctaagctatggaacagcacaagagcttggattaataaacatcagcagctccgt
taaccatacaagcaccattcgtacagtagctgatgaactaattgaaaatcatccagatct
gttcaaaggaatagggaaactgaaatactttcaagttaagttgcacattaatccagatgt
tcaacctacatgtcagtcacacagacgtgtgccattccacattcgacagaaagtggaagc
tgaactacaacaactgacaaacaatgacatcatagaaatagttacaggtccaacgcctat
tgtgactccacccaaaccaaaagatcctgattaagtccgaatttgtgttgacatgcgcca
agctaatatagccatcctatgtagcgtcacataacgcccaccattgatgatgtcatacaa
gagctaaacggtgcaaaagtgttctcaaaacttgatcttagagctggttaccatcagcta
gaacttcatccagacagccgatacatcactacattcactactcatctaggactaaggaga
tacaaaaggcttaattttggcatatcatctgctgcagaagtgttccagaatgccgtagca
caaacgctacaaggcataaaaggtgtaaaaaacctcagcgatgatatcattttttatggt
gcctcacagagagcacatgatgaagtgctccaagctgtttttcagagactacaagacatt
ggttttacactaaatcgtgagaaatgtgagtttaacaaaaacagacttgaattttatgga
ttcattttctctgacagtggcgtctcagcagacctcaaaaaggttgcagccattctacaa
gccagtgaacccaaggatcaaggtgaaattcggagcctactagggatggcaaactactgt
tcacgatttatacaggacaatctgtgcacctcttcgtgatctaactaaaaaagacacacc
ttggcagtggggtgaaatgcataagcaagctctacaacagctcaaagatgctttagcccg
tgccaccactgtatcatactttgcccccttaaaagacactgaacttgttgtagatgccag
tccagttgggcttggtgccattttatcacaaacacaaaatggtcaaaaaaatgtcattgt
atatgccagtcggactctgaaaaacgatactcgcaaactgaacgcgaggctctagtcatt
gtatggagctgcgagcattttcatttgtacatttacggtcatccttttactttagtgact
gaccacaagcctttagaactgatatggaacaacccaagatcaaagccaccagccagaatt
gaatgatggggcctcagactccagccataccaattcagaatagaatacagaaaaggaatt
gacaatcctgctgatttcatgtccagacaccctgtgccagttgatgtggaatgtaacact
agggcatccaaagtggcagaggagtatgtcaatttcatggctctgcagtcaacactgaaa
gccatgatgatagatgtgataaaaactgagacaaagaaggatgccgtgctgcagcaggtt
tgctcctgcataagaaacaactcatggcacataaatacacgagactcactctttgctgac
acactaaaacagtacagaaatgtcagttctgaactcactgtgtctccgaacgatgatctc
attctcaggggctctagaatagtcataccctctactctagagcaaagagtcttagatctt
gctcatgagagccatcaaggggttgctaaaaccaaaagtcttctgagagagaagatatgg
tttcccaacattgatcggagagttgaagtcattactaccaattgcattgcttgccaagca
aatacccccatcacgcatgtcgagccgcttcaaatgtcagaaatgccagaagcaccatgg
cataatctgagtgcggatttctatgggccattaccatctggcgaatatctgctagtcgtt
atagatgactacactcgctatcctgtagtcaaaattctccattctacatcagcaactact
gtgataccagctattgattatgttttttctatgtttggaattcccaaagtgcttaaaact
gacaatggcccttccttcaacagcaacatgttcgcacaatttgctgtctacagtgggttt
caccataggaaaataatacctttctggctacaagctaatgctacagcagagagatttatg
cgtactttagggaaagccattcgaattgctcacactcgaggtctcccttggaaacaacag
ttaaatgttttccttcgtgagtacagatccacacctcattgcacaacagggacttctccg
gctgaactgctctttcaaaggaagatgcgcacaaaaattcccatagctacttcaagtatc
atcagtgtggatgatgttgtccgcaaaagagacaaaagggcaaaggataagatgaaagct
cttgcagacactcgaaaacatgccacacacattaacatcaaacctggggacactgtattg
tgccggcaacagaaacagaacaaactaacgacaccatacagtacaaagccactcacagtc
accagagtcaaaggcactatggtaactgcagaacgccaaggacactctatcacaaggaac
tgttctttctttaaaagactcaaccaggagatgcctgagcttttgtttgagccaggacat
ggagatgaaacagaagaaaatgtcacacatacagtctctccaaaatatcctttcaggcac
aaccgtaggcctcctgcctacctttctgattatgtttaggtaaaaaaaaattgcattaaa
gttctacaatgcacatgaaacagactgttcagatttttcaagtattcatgttgcctagga
attttaattgttgcagagttttctatgattggcaacagttaatacttaatagtttgttgc
atagttattattgcatattaaaatgtaaaaaaaaaaaaaaaggagtgatgtaacatatgc
atttggatgtgacctgtgaagtcacgtgagttgacgtcacatgcaggtggcgcatgtaag
gaagttagtgtgcaagtgaatataaagagctatgtttcctccagcatgcgagtctattgt
catcatcacagaaatacataaacatcaca
>ltr-1_family-279#CLASSI/LTR
tattattgggggctcgttcactaaaaaattttttttttggaccaatatttggttgttgca
gtagtttatctggattggtgaatctcccattatcacacctatttgtattcttgtatcttg
cctacggtgttgagtagaacgctttggctgcttttttttggtgtggaagagtgtgtgtgt
gtgtgtgtgtgtgtggacacgcaatggaatttgatttgaccgaatttacacttgctccat
ctatagatatttttaatcgatgcaggaaaaaagatctgttactgattgctgatttctttc
atatttcagtgacccgagaaactaccaagcaattgataaaagaggagctgtataatgagc
taattgctgcaggtattttgccagatgaatcacaggcaaatgtttttgatgaagggggag
atgagggtgaaatctctgcttcagaagctgtgttgtctgctgaatccccgttagatccta
agattgctgttaaattgaaagagcttgagttggagttaaaaaaacaagaacgtgagctcc
agttagtgcatctgcatacaattgaagttgaagctgaccgagacattaagttgaaaacgc
ttgagttagaagctttacgcattaagcctattcctcgcccccgtactagagcttcctcta
caccaatgctgagtagttcacagttgcagtctagtactgttaattagtatgttaagcttg
ttccaccttttagagaagcagaggtagactcttattttactgcctttgaacgtattgcta
caaagctgggatggccaaaagatatgtgggggttgcttttgcaatgcaatttagtaggta
aagcacaagaagtatgttcgtcactttctattgaacagtctcttgattatgagattgtaa
aagcagctgtgttgagagcttatgaattggtgccagaagcatataggcaacgctttcgaa
cgttaatgaaatcagccagacagacatatgtagagtttgcacgagaaaagaaggctcttt
ttgaaaaatggtgtctttctagtaaggttacaaaccttgaggaattgcaagagctctttt
tattggaggaatttaaaaatagtgcacctgaatcacttgtggttcatctgaatgagcaga
aagtgagtacactctctgaagcagctgtggtagctgatgaatttgtgttgacccataaga
ctgttttttcatcttcacgtcagtctaggcggcagttctttgatcctgaatcagggaaag
aggtctctaacaatgtaaaagatataccagagaaaggccgtaaaactgaagtgaagcgtt
ctggtaacaagcgtgtttgtttctactgtcttgattcaaatcatctgatttccgattgta
aagcctggaagcagaagaacgctactgcaaaatctaagggtgtggcttttgctcaatcag
tatcagttcctgttaccagttccatcctaaatgcaggttatgaacctttccttttcaatg
gtactgtttcccttagcaaagactctattggcaaatccatcttaattctgagcgatactg
gagcctcgcaatcatttattctagctgatgttttgccattttcaccagaaacgtatgccg
gaactgatgtgttagtcagaggtatcgaattgggatgtgtaaaagttccattgcatacag
ttcatctaaagtctgatttggttacaggcaccattcctcttggagtacgagctgaactgc
ctgtggaaggagtaagccttatcctggggaatgacttggcgggtggtaaagttttccctt
gtccaattgttgtggataaaccagatatgtcacttgaatctgatgttgctatccagtacc
cttctgcatttcctgcttgtgtagtgactcgagcacagagccaaaaatggaaggaagtca
tagacttggctgactcattcctcaatcccacagttgaatctatggaatgttcattgatta
aacctgagtctgtgtctaatgatttgctgaactctgattctaaggtggagacattaaaaa
tggataaagaacacttgactgcatctcagaggtctgatccatctcttaagtcctgtgtgg
aagctgccatcgaaccaggcgagcagtgtgatgcacgtatctttttcatgtgggaagatg
atgttttaatgcgtcgctggaaggatcgtgatgtggatgatgctttagcaatctatcagg
ttgttctgccctctacttaccgatcttttgtgttgcagcttgcccacgagcatcctcttt
ctggacatcttggtgttaacaagaccttcaaacgcatttctcgatatttcttttggccag
gacttaaatcaagtgtgtcaaagttctgtaaacagtgtcatgtgtgtcaaattgcaggaa
aacctaaccaaaccatcccatcagctccgctacatccaattccagccgtgggggaaccat
ttgaacgactgattctggattgtgttggccccctaccaaagtcgaagtctggacatcaat
atattctgaccctgatgtgcacagccactcgattcccagaggctattccactgagatctc
ttaaagccaaggcaatagtgaaggaggttgttaagttctgctcaacatttggattgccaa
aagtcatccaaactgatcgaggtactaatttcacttctaaattattcactcaaatttgta
aagaattgggagttactaatcagctgtccagtgcataccacccagagtcacagggagcgt
tggaacgttttcatcaaaccttaaagtcaatgttgcgtgcatattgtacgagtaccggaa
gggattgggatgaaggtttgcccttgttgctgttcgcagttagagaaaccgtacaggaat
ccttaggattcagccctgcagaccttgtttttggacacaccatccgtgggcctctgaagc
tgttaagtgagcagtttttgtcgaaaagcccagagtctattaacatcttagactatgtta
gcacctttcgtgaacgactacacaaggcttgtgatgtggccaagactcacttgatgaaat
cacaatccaagatgaaatgtcgatatgataagaagagtgtgaaacgtgacttcctgcctg
gagacttggttttagttttgcttccaatacctggtacacccctgcaggcgaagtttactg
gaccttatactgtcgaaaagaagctgagtgaaaccaattatatcatctctacaccagacc
gtagaaagaaaactagagtgtgtcacataaatatgttgaaatcctacatcgtaagtgaca
ctgcacaagaaccacttaaccctggcaccttaactacagttcctacagtgctgactgcag
catacctttccccagaagatgatctgattgtgaatgaggaccgaatgtcagctatgcgat
tgaataattctgctatacttgctaacttggactaccaacttgattacttgccccagcacc
agcgttcaagtatagtggagctcataaacgagtatcccaatctgttctctgatgttccaa
gtcaaaccaccatactcatgcatgacattgatgtaggtgaatttctacccatcaagcaaa
atccctatcgtgtcaatcctttcaaacgagatgtgatgaggagggaagttgactacttgt
tacagcatggttttgcaactcccagccagagcccttggagctctccatgtttacttgtcc
ccaaggctgatttatctttccgcttttgcactgactaccggaaggtaaataatatcacca
aaccagattccttcccgctacctcggatggaggactgtgtggaccgggttggctctgctt
gctatgtcaccaagcttgacttgttaaaaggttattggcaggtgccgttgacacctcgag
cttcagagatatctgcttttgtcactcctgacaatttcctccagtattctgtgatggcct
ttggaatgcgtaacgcacctgcaaccttccagcgtttaatgcagcgtgtattgtcagaag
ttgccaactgtgaagtttacttagatgatgtggtggtctattcagacgagtgggaagatc
atctaaacacccttgaccaagtttttacaaagttgtctgattcttcattgactttaaact
tggtgaaatgtgagtttgcaaaggctgtagttacttaccttggaaaacaggtgggccaag
gacaagtaaagccagttgaaggaaaagttgctgccatacttgattttcctgtccccacca
acaaacgagagctaagaagattcttgggtatggttggctactacagaagtttttgcaaaa
attttgcttctgtagttgctccactgacagacctcctcagcacttctaaaaggtttattt
gggatatgggctgtgttaatgcatttaatgctgcaaaagaccttttgtgccatgctcctg
tgctgtctgctccaaatttcacacttccattcaagttgcaggtggatgcaagtaattctg
gagtaggggctgtacttctccaagaagaccccactggtgtagaacatcctgtgagtttct
tctccaagaaattgacaaaatgtcaacagcgctacagtaccatcgaaaaggaaactctag
ccttgctgttgggtttgcaacactttgaggtctacttgggtggtagttgtaatccagtgg
tggtgtatactgatcataaccccttagtattcttatccagaatgcgtaattcaaaccaac
gactaatgcggtgggcgttaattgttcaggaatacaatttggatattaaacattggaaag
gagccaaaaatgttgttgctgatgctctttctagagtatatagtgtagaccagtaggaca
atgtcacaagtagctggttcataggtttacaaacaattataaaaaaaaaaatatatattt
ttttttttgttggaattgtttgtaacttatgggtggga
>ltr-1_family-29#CLASSI/LTR
gtaacgggttataatatcacctgtgatattgtctttttcattaaaatctttttcattgtt
ttagtgattttattttgacattttctatccaatatatgtgaatttagtattgagactttt
attttgaattttgatttcggcggcgcgtcgacgccattttagattactcgcgcgcctctc
gccagttcactttgcactggctggggagaggtaggtgttttgctgtgctcctcgttttct
gagtaaattaagtatctaaagtgtataaaatgtttccatttaatgctgttggtactgttt
agatgtattacaatgttctgttgtatgatttaagtgtggatgaatcaggaatgtgtagtt
atatcgtgtggatgtgatacattttgtattagtgtaaatctgtgattacagcaactaata
gacattatgttatacaggaatatactgctgttatatgacccacaagagatttagctactg
tttgatgtcaatccacaggtatttccattttatcatctcagtgttttatgttcatttatt
gatttttattgatatttacagtaggtttcattatgttaatgatataattttcctgactgt
taaagttaagtagcagttcactttgcactggctggggagaggaatatactgctgttatat
gacccacaagagatttagctactgtttgatgtcaatccacagagctatggtggccagtcc
atgttgggcttgaataaaccttctccggtgaatgaagtagcgcgtgtccttgtcttcctt
acacacaacgcagaggccagtaacagcgggcgaaagcagaccggtt
>ltr-1_family-282_s_1#CLASSI/LTR
cacttacattgccgagcgtaatgttaagaccgcgtcccaggcagcagtgctggccgatga
gtgggaactcattcataaaactcgtgcagacgggttcagaagtgatcgcctttctccctg
cttaagttctccatccgtttatttgaaccaggcaaggcgtcctaaaagtccatcaaatag
acacgatttgacttgtaactactgcttagaagaagggcattggaaatcaaattgtcccgt
tcttaaatcaaaaagtgccaaagcacagctaactaaatccgccggttttgtaaagcccgc
tgcgcttgtgggtcctgtaccgctgtccgctctgtcagctgaaacaccggcgaatacatc
aagcgtgttagaccgccaggatatttttaatccgtttatttcggatggttttgtgtcact
taaaagtggtaataggatagcagtaaaaattctccgagatacaggatcatcggcttcctt
tattttggaatctatattgccgttttcactggagtctgacactggtaagtcgttgttaat
tcgtggcattggattaaatacattatctgtacccttacataaagtgactctgaattgtga
cttagtgcagggcgatgtagagcttggcgtgcgacctgttctgcccgttgaaggcgtgtc
acttattcttggcaataatctggcgggcggacgcgtttgggttggggaaacgccaccttt
gatagtttctaacccgcctccctattgtgactgtctggatgagagtgctccgcaaaatcc
tgatgtgtttgttgcttgtgcagtgactcgatctgctagccgggcgcaatctgaagtaaa
acctgtaagtactgaacatttttttccgttaactgattacccactggccgtttctaggga
agagctctcgaaggaacagcagagcgatgtaactttaaaagctcagtatgagcaagttta
tgatgatgttgatattcggaaccgggcacagggttatttcatcagagatggggtattatt
gagaaaatggtctccacatgctggtttttgtgtgggggatccttttgtccaggtggtggt
gcccgttaaatggcggccggtagttttaaaaactgcccatgatggtcttgccggtcatgc
tggcattaaaaagacgtatgacagaattcttcgttatttttactggccacgaatcaaaaa
agatgtcgccagttatgttaaaacctgtcatacatgccagttgactggtaagcctaatca
gccgttaaaaccggcgcctctgcagcccatttctgccgtatgccaacctttcgagcatct
catcattgactgtgttgggccactccctcgctcgaaagcggggagtgaatatctgctaac
agtgatgtgccaggtcactcgttatccggccgcgtttcctttgcgttctattaacactaa
ggctattgttaaagctctcactcaatttatttctatttttggcttacctaaagttattca
gtccgatcagggaagtaattttacttcaaacttgtttgccgaagtacttcgtcatttggg
gattaagcacaatttgtccactgcgtatcatgcgcaaagtcaaggtgcgctagagcgctt
ccattccaccttaaaatccttgctccgggcttattgcgttgagatggacagagattggga
ggagggcctcccgtggctgatgctgtcagcccgggaagtaactcaacaaagtcttggcta
tagcccgaatgaactcgtttttgctcataaagttcggggggtactggctgttttgcacga
tcagtggaccgatttagatccgccagaaaaattgtcggattatgttttgggttttcgtcg
acggctttcgttggcatgggaactagctaaaaagcagttgggtagttcccagaaaaagat
gaagcgcctgtttgaccgtcgcactgaacgccgacagtttagcgtgggagaccaggttgt
tgcgctcctcccggtgttgggatcgccctttcaagccaagtacactgggccatataaggt
gacgcacattggcagtaatgacaattacactattttaacaccagatcgtaaaaagaaaac
acaagtttgtcacgttaatattttaaagccatattttaatcgagactgtgtcacaccaat
gcaggtaaatcctgtagcgctggttgatagttttcctgagcactatgcgcatcatgtgat
ggatatgcaggcggatgaattgaaaacacccgatgattgcgtgttgcagggtaggttaaa
gaattctgagacttttaaaaagttgttattcgattttaaacatctagatgctactcaaca
acaagaattaattcagttgttatcggagtttccacagttattttccgatgtaccgacaca
gacgagtgttttgacgcatgatatagatgtgggggaagccacgcctatccgccagcgctt
ttatcgtgttcccctgaataaacgtgatgtattgagagcagaagttcagtatttgctcga
caataaactggctgaaccctcttcctcttgctggtcatctccgtgtcttttagttcggaa
gtccgacgatagtttccgtttttgtacggactatagaaaattaaattcagtaacaaaacc
agactcctttcctctaccgaggatggaggattgtattgatcaggtcggtgctgcaaaatt
tgtgactaaattggatttacttaagggctattggcaggtctacttaagtgagcgtgcgag
ggaattatcgtcgtttataacacctgatgggttattctcctaccgggtgatgagcttcgg
gctgcgaaacgcgcccgcaacgtttcagagattaatgaacaaaatagtcgcgggattaga
aggggttaccgtttatttggacgatacgattgttgtgagtgatagctggccggagcatct
ttgtcgtttgcgccgccttctcgatcgcctctcgcaggccaaccttaccatcaatctcgc
taaatgcgaatttgcaggggcgacggtgacgtacctgggcaaggtagtgggacaaggaca
ggtgcgtccagtgagggcgaaggtgcaggcgatagatgaatatccggtgcctgtcactaa
gaaagaattaatgcgctttttgggacttgtagggttttaccgctgtttttgtagaaactt
ttccacagtggttgcccctttaactgatctgcttaagtccaaagctttatttgtgtggtc
cgagtcttgtcaaactgcgtttgatgcagtgaaggcgttgcttacgtcagcaccagtcct
gatggctccccggctaggagaaccatttaagattatggtggatgccagtaaagagggagc
gggtgcagtgttggttcaagaggatgatgtgggcatcgagcgtccggtttgttttttctc
acgaaaattcaatagttatcaacggaattattctaccatcgaaaaagaagcgctcgcatt
aatttgggctctccaacactttgaggtgtatgtgggaggagatagttcacctttaacgat
ttatagcgatcataatcctcttacctttttgcactcgcttaaaaatcctaaccaacggct
tatgcgctggtgcttgtttctccaaccttttcatttggacattcggcacttaaaaggctc
tgagaatatagtggccgacgccctgtctagggcccccttgtaaatatgggtttgtattca
ctttctttttattatgtacatgtttatggtttattgtatggaaacgttgtttcctgttta
tgggggagggtgtgacgcctgctgcgctgtcatttgtcttccgtgtctgtctgtgtgtct
gttttgctccctctacagatgcgctgtaacattgcggggcataatcaggtggatggggaa
cacctgagtctaagtgagcgctcctttatcagcgtcctgccactgtttgggagtctgatt
cttccggctaagggttgggacggagaccagcggcgtgcgagttggcggggcgttcttgcc
taatgtttgatcacagtgggcttaaataaaacttttgtaacgtgatttttggcttccccc
tcttattttttacttgtttcgccccgag
>ltr-1_family-283#CLASSI/LTR
attgggggctcgtccttgtgaagactattttttgcgtcgatcggtttgttttggttagat
tttcgtttggtaagtgttttattttattattatgttttgcttngattattagcttatttt
gttaggagggggaangtagtggttggcaggcaatttgtggtctccgtcctgcccaagtgt
aatatttgattaagttctaatcatagtctaatccgtcaaaagaaacctagccaaattgtg
cagaaataaactgtccccgggtaggtgaagaacgtgtcttcggatacgttatttttttat
tttagtttgttgtttttggctggctcggggcttggtagcatttgtctcgggagcacggcc
gaggtttggggaattacttgtacattggtggttctcccaaacttgcggtatatagtgcat
aaattcccggtcttgggccagttgaagattagggtctacattagtgaagagtcggggagg
ttttatttctgtgtgattggttgcaataacggtgatattattattattattattattgga
ttggagttaattggatttttttttttttttttttcctatggcgagtgttgtggaaacgtt
tgttcaaactccgtcggaggacttattagacttaatgacgaaggatcaattattagaatt
agcaactcattacgaaattgagctctccgcacttcagaagagaacgaaggaggggataaa
gcagattttaaaagcgtcgctgtttgatctgaatgtgctggtggaagcaccggctccgat
acaacctgggtttggtgcactttcattcgagcagcagaaggagttgttgatgttgcagcg
cgacactgagtgtgaaaaacggcgtttagattgtgagaaagctaaaatagaacataagag
ttgaggagagtcgaatttacgaaaatgtgaagtcatctgttttaaagatttatgagcgtg
tgccggaaagttatcgccagcagtttcgttctttggggcgtgaatccaatcaaacgcatg
tggaatttgtgagagatctaactttgcgatttaatcgttggcgtatgtcggcagaagtga
ccaccttggatgatctgataaatttggttttattggagcaatttaaaaatacgcttccag
atattgttgtcacttacattgccgagcgtaatgttaagaccgcgtcccaggcagcagtgc
tggccgatgagtgggaactcattcataaaactcgtgcagacgggttcagaagtgatcgcc
tttctccctgcttaagttctccatccgtttatttgaaccaggcaaggcgtcctaaaagtc
catcaaatagacacgatttgacttgtaactactgcttagaagaagggcattggaaatcaa
attgtcccgttcttaaatcaaaaagtgccaaagcacagctaactaaatccgccggttttg
taaagcccgctgcgcttgtgggtcctgtaccgctgtccgctctgtcagctgaaacaccgg
cgaatacatcaagcgtgttagaccgccaggatatttttaatccgtttatttcggatggtt
ttgtgtcacttaaaagtggtaataggatagcagtaaaaattctccgagatacaggatcat
cggcttcctttattttggaatctatattgccgttttcactggagtctgacactggtaagt
cgttgttaattcgtggcattggattaaatacattatctgtacccttacataaagtgactc
tgaattgtgacttagtgcagggcgatgtagagcttggcgtgcgacctgttctgcccgttg
aaggcgtgtcacttnttcttggcaataatctggcgggcggacgcgtttgggttggggaaa
cgccacctttgatagtttctaacccgcctccctattgtgactgtctggatgagagtgctc
cgcaaaatcctgatgtgtttgttgcttgtgcagtgactcgatctgctagccgggcgcaat
ctgaagtaaaacctgtnagtactgaacatttttttccgttaactgattacccactggccg
tttctagggaagagctctcgaaggaacagcagagcgatgtaactttaaaagctcagtatg
agcaagtttatgatgatgttgatattcggaaccgggcacagggttatttcatcagagatg
gggtattattgagaaaatggtctccacatgctggtttttgtgtgggggatccttttgtcc
aggtggtggtgcccgttaaatggcggccggtagttttaaaaactgcccatgatggtcttg
ccggtcatgctggcattaaaaagacgtatgacagaattcttcgttatttttactggccac
gaatcaaaaaagatgtcgccagttatgttaaaacctgtcatacatgccagttgactggta
agcctaatcagccgttaaaaccggcgcctctgcagcccatttctgccgtatgccaacctt
tcgagcatctcatcattgactgtgttgggccactccctcgctcgaaagcggggagtgaat
atctgctaacagtgatgtgccaggtcactcgttatccggccgcgtttcctttgcgttcta
ttaacactaaggctattgttaaagctctcactcaatttatttctatttttggcttaccta
aagttattcagtccgatcagggaagtaattttacttcaaacntgtttgccgaagtacttc
gtcatttggggattaagcacaatttgtccactgcgtatcatgcgcaaagtcaaggtgcgc
tagagcgcttccattccaccttaaaatccttgctccgggcttattgcgttgagatggaca
gagattgggaggagggcctcccgtggctgatgctgtcagcccgggaagtaactcaacaaa
gtcttggttatagcccgaatgaactcgtttttgctcataaagttcggggggtactggctg
ttttgcacgatcagtggaccgatttagatccgccagaaaaattgtcggattatgttttgg
gttttcgtcgacggctttcgttggcatgggaactagctaaaaagcagttgggtagttccc
agaaaaagatgaagcgcctgtttgaccgtcgcactgaacgccgacagtttagcgtgggag
accaggttgttgcgctcctcccggtgttgggatcgccctttcaagccaagtacactgggc
catataaggtgacgcacattggcagtaatgacaattacactattttaacaccagatcgta
aaaagaaaacacaagtttgtcacgttaatattttaaagccatattttaatcgagactgtg
tcacaccaatgcaggtaaatcctgtagcgctggttgatagttttcctgagcactatgcgc
atcatgtgatggatatgcaggcggatgaattgaaaacacccgatgattgcgtgttgcagg
gtaggttaaagaattctgagacttttaaaaagttgttattcgattttaaacatctagatg
ctactcaacaacaagaattaattcagttgttatcggagtttccacagttattttccgatg
taccgacacagacgagtgttttgacgcatgatatagatgtgggggaagccacgcctatcc
gccagcgcttttatcgtgttcccctgaataaacgtgatgtattgagagcagaagttcagt
atttgctcgacaataaactggctgaaccctcttcctcttgctggtcatctccgtgtcttt
tagttcggaagtccgacgatagtttccgtttttgtacggactatagaaaattaaattcag
taacaaaaccagactcctttcctctaccgaggatggaggattgtattgatcaggtcggtg
ctgcaaaatttgtgactaaattggatttacttaagggctattggcaggtctacttaagtg
agcgtgcgagggaattatcgtcgtttataacacctgatgggttattctcctaccgggtga
tgagcttcgggctgcgaaacgcgcccgcaacgtttcagagattaatgaacaaaatagtcg
cgggattagaaggggttaccgtttatttggacgatacgattgttgtgagtgacagctggc
cggagcatctttgtcgtttgcgccgccttctcgatcgcctctcgcaggccaaccttacca
tcaatctcgctaaatgcgaattcgcaggggcgacggtgacgtacctgggcaaggtagtgg
gacaaggacaggtgcgtccagtgagggcgaaggtgcaggcgatagatgaatatccggtgc
ctgtcactaagaaagaattaatgcgctttttgggacttgnagggcctttaccgctgtttt
tgtagaaacttttccacagtggttgcccctttaactgatctgcttaagtccaaagcttta
tttgtgtggtccgagtcttgtcaaactgcgtttgatgcagtgaaggcgttgcttacgtca
gcaccagtcctgatggctccccggctaggagaaccatttaagattatggtggatgccagt
aaagagggagcgggtgcagtgttggttcaagaggatgatgtgggcatcgagcgtccggtt
tgttttttctcacgaaaattcaatagttatcaacggaattattctaccatcgaaaaagaa
gcgctcgcattaatttgggctctccaacactttgaggtgtatgtgggaggagatagttca
cctttaacgatttatagcgatcataatcctcttacctttttgcactcgcttaaaaatcct
aaccaacggcttatgcgctggtgcttgtttctccaaccttttcatttggacattcggcac
ttaaaaggctctgagaatatagtggccgacgccctgtctagggcccccttgtaaatatgg
gtttgtatncactttctttttattatgtacatgtttatggtttattgtatggaaacgttg
tttcctgtttatgggggagg
>ltr-1_family-286#CLASSI/LTR
agcaggaaatttacagagtgtcacagagacaaactccgtgattccctcctctaaccagca
gagggcaccatcacctcattattaactgacagttccctcactacatttcccatctacccc
gtgtctgtttgattacgggcccagctgaaatcactccgccatctatttaagcagactggt
ttgtttcattctttgcgaagtcttgtttgctactagttgacatttctgagcgtttatact
ctactttgattttcctgttgtgaccttgcctgtttaccgtctacgatcccttgctgccag
ccctgaccatttgcctgtttatgaccacgattctgttactctgccgttgtttgattactg
tgataataataaactgcacgatggatcccaatctcggtgacgattcattac
>ltr-1_family-287#CLASSI/LTR
gaagacttcgccaccctacgatccagcagctatcactcacttgtcctcagcactatctac
acaggcaagtcaactcgccgtacaccatcatcagttgaaacacctgacgtcactcaccga
ggagatggggaaggcgctccagaacctgcatatctcgccaccggcggccaccatggcatc
gacaaccggtcccggtatacccgtcatgggaacgccagctcaagtgagtccttgcctcgc
ctttccggaaaagtttgatggtgacccgacgaagtgtaaaggatttttacttcagtgctc
tctctttgtcaaccaacaacccacgttttatgcaacggactccggtaagattgctttcgt
tttctccctgctaactggcaaggcattagaattggctatggcaatgtggaaggaggatgg
taccgcttttccttcatttaaggatttctcagagcattcagattgataaccttgttagag
cccgacaacgtcatgttcctcacagttcttattgtatgtccgtccctgttaccactgatg
aatccgaacccatgcaagttaactcctatcatatctcttctgaagaacgaaatcgtcact
taacacaacgactctgtctatactgtggtcaaccaaaccatcttcgagtttactgtcctt
cacgtccaaattcaacttcccaggatcgggtgagttttcctgtgcattcattgaatcctg
atatgtgtgtcagtataccaattaccattgagataaatggacacgagataacaacaaaag
cattgttagattcaggagcagcaggaaacttcatgtctaaaaaatgtgcttacagacata
aaatacctttaacttgctattcttctcttttgacagtggaagcgatagatgtacgcccac
taggatcgggacaaatattacatctcacgcaagaactcaatatgcaaacaggtatactac
acacagaaactattcaattttacatccttgtaacacctcgcactcccataatcctcggac
taccctggctgcgaagacataacccagacatcaactggaggatgggacaaattgttaaat
ggaaggatacctgtttttcggaatgcatcacccccatctcacctctgtctgttagatctg
tcaccgtctctgaagtcaattgtgacattaacatcccacctgaatattctgatctgtctc
tggcctttagcaaaactgaagccaccaaacttcctcctcacaggagctatgattgtgcca
ttgatctgttacccgggacaacgccccctagaggacgaatctttcccctgtccaaacctg
aaacagaggccatggaaaaatatatcaatgaggaattaaagaaaggctttatacgacctt
caacatcacctgcctctgctgggtttttctttgtgaagaaaaaagatgttggacttcgtc
cctgcattgattaccggggcctcaatgagataactgtcaagttccggtactcactacccc
tggtgcctgctgccttagaacaacttagaaccgctaaatattacactaaacttgatctac
ggagtgcatacaacctgatacgcattcgccagggagatgaatggaaatctggtttctcca
caagcacagggcattatgaatacctggtcatgcctttcggcctggtaaacagtccatccg
tgttccagtcatttgttaatgacatctttagagatctcctaaatcgcatagtcatagtgt
atatcgatgacattctggtatactctgataccctagaagaacacatccatcatgtacgaa
cggtgctcaaacggtccatcaaacatccacctcatttctgggctacatcattagtcatga
aggtgtggccatggacaaacggaaggtgaactcaattctcaaatggccacagccttcgac
cctgaaagaacttcaacgcttttcttggtttcgccaattattacagacgctttattctga
actttagctctgttgcacaacccctaacatcaatgctaaagaaaggagcccacagtctac
aatggtcacttcctgctacccaggcattccaacaactaaaacaacggttcgtcacagctc
ctattctccaccatcccgacccagaactccccttcattgttgaggtagatgcttcaaata
ctggcgttggtgcaatactgtctcagagacaggggtcaccccccaaattatatccttgtg
ccttctgttccaggaaactaaacccagccgagaggaattatgttgttggtgatagggaac
ttctggccatgaaatcagcctttgaagaatggcgtcactggttggaggggtctacccatc
cattcaccgttctgacagatcataagaatctagaatatctgagaactgccaagagactca
acccgaggcaagcacgctggtccctgttctttacccgcttcaagtttgtggtcacctatc
gtcctggatcaaagaatactaaagcagatgccctgtctcgacaatttgaaggtgatcaaa
tcccacaagctcctgagaacattctgtctcccagtctcattgttgcacccatccaatggg
acataattaccgaaattgaacaagctaacgctcagtaagagaccccagctgaatgtccaa
ccaataagatgtttgtccctgaaaccttacggactcgagttttagaactagtacactcac
tgcccaactccggacatcctggcattaacgctacagtccagctactggaaaatcgtttct
ggtggccatcgttgtctaaggacaccaccacatttattcaacactgcatcacctgcaata
cgcagaaatcatcacgacaactaccagccggtttactccaacctctccccataccacaac
gcccctggtcacacattgccattgatttcgtcacggatctacccatgtccaacaattgta
ctaccatactcacagtcatcgacagattttctaaagcttgccgtctcatacctttaccca
agctcccaactgctctgcaaactgcagaacatttgtgcaacttagtattttgattttatg
gtttacctgaggatattgtctcagatagagggcctcagtttacatctagagtctggtcag
cgttcttcaaaatgctaaacgtcaacgtcagtctaacttctggttatcacccccaagcca
acggccaaactgaacggcttaatcaagaaattacccgtttccttcgttcctactgcagcc
aacatcagaatgactggagccgttacctaatgtgggctgagtacgcccaaaattccattc
aaaaatcctcgactggtctcaccccatttcaatgcattctgggattccaacccccgctgt
tcccctggtctggagaaccctctaatgttccagcagtagatgattggctactcagaagtg
aggaaacttggaacctagctcatactcgtctacagcgtgccattcgcagacagaaaaacc
aagctgatcgccatcgtcgtcctaaccccgaatacattcctggtcagtgggtttggttat
ctaccagagatctgcgccttcgattaccctgcaagaaacttagtcccaggtacgtgggtc
cgttccagattgataaacaaattacacctgtttcctttcgtcttatcctgcctaatcatt
atcgaatctctcccacttttcatgtttctttgctcaagcctgctgctggtcccaccgagg
agggggaggaggagtctgctgacaagagtcccctgcccactctggtagatggcgaggagg
tgtacccagtaagagaactacttgattccaggcgtcggggaagagttcttcaatacctag
ttgattgggaggggtacggtccagaggaacactcttgggtaaatgcagacgacattctcg
acccaaaccttattgagtccttccatcgcaatcaccctgataaaccggcccctcgaccac
gtgggagaccccgtcgtcatctgcctcctcgtgccaggagtcgctcacaggaggggggct
>ltr-1_family-289_s_2#CLASSI/LTR/GYPSY
tcctaaacgtggccaatttagattttctcgaataaaaatttaccaatgtcacacctgctg
cagtgccctctggtggttttcaagggcaccagtttttgttttggtttttgtgttttgtat
cctagtcatgtgatcactccttgtttccagctgtccctcattgtctaattagttctctct
ttataagccctgttatgttgtgtttagtttgcctttggatttttcaatgttctgtttagg
tttgtcgtgctttattcgtgatctggttcatcgtgtttggtttgtttgtttgttcacttt
gtttagtatcattactatgtttttggatacctgtttagtttgtgtttgattcacttttga
gcttaatttttgcacttcatgttttcctcgattttggtaccttgcctgtccctttgtcat
ttttttggggatctttattgtttgacaataaatgtgttttgctgcatttggatctttccc
ttgtttttgtgatacccattcgtgacataatccaaaggccattaccaagatccagcagca
tttttttcccttctctctctctcttgccccagtttttctcccctatttttgctttgtttt
ttgtcaagtatgagtctccgaatggttcctccagtgactgaaagggagcggtcacttcgt
cttcaagcattggtggctgaacgtcagcagggttgggaggtaggagcttttgctcagtca
ttttggactttggctgtgggactgggcttatcggactatgaactgatgactatatttaat
caatgtcttgattatcctctttctattaaggggatggatgaacttgggatcaatcaattt
tgggagtttgttgtccaccttaaagtgaatagtctaaaagttaattctgttcccaagatg
actttaacttcagaagccccacctaaagataccattgcccctgactgtctttgcatggcc
ttagagcttattgactcacttcatgaaattttggatagtgtt
>ltr-1_family-30#CLASSI/LTR
gtcttaaaggtacatatttttatttttttattattaattcctctctatattctatatttt
tctaagttgaacatggcatttagtttaaatgcagatgatttcgatgagacaatgactggt
ttaggtcttggtagggggagattttttgttgttactccaattgggagagaaagtaagatt
aatgggaagccgcaagtgttatgctccacacgtatagctgaccaggtatctagccccaca
gctgacactgtgccttttgctgttcctgatttaaataatccagattggcaggtgtttatt
gcacagattgttcaacaagttggacagacaatgttaacatcacaaaaagaagctagtagt
aagggagaagaaaatgcagacactcagtcacaaagcttaggtgccaccaaaaccacattt
actgacataccttcacttaatttgacgggggtcaggttgattatgcagtgggatgctaag
gaacctccagtctatcggggagattcaactgatacgctcagtgtgcgagagtgggaagaa
ctaatggaaacatatctgcgaaagagaggtacaccattagctgaacagcatcaagagatt
ttaagcagattgatgggtaaagcgaaggatgtcgtcaaagtaacgctccgctgtaattca
gctttgaaatcaattgaggacccaaaagttattatgaacatcctgaaacaacactttggc
gatgttaattattcttgtatgcccttggcagacttctatggtacagttccattagctgga
gaaaaccctattgagtattgggtgcgtcttaacaaagcagtagatctcacagaggaggct
ttgaagagacttggacggcagatgcaaaatccgtgtcaggaagcagccatgatgttcgtg
aagtactgccctgaccccaccctttctgcagtgtttcgctttaaagctccagaaaaatgg
actgcaccggagattcaagagcagcttgatcgataccagacagatcaaagagagcaaatg
tcaaccaaaccaaaacgccattctgttacaaggcatgtaactgcttgcattcagacccct
cacaaggatgcagtgagtgttgtaccttctgaggagccaggtgagtgtgatgtcagcatc
acacgtgcagcacagagtgatgacaattgtatgaggactttgattaaccttcttgatcgc
gcactttctcaaaatgtccaaatgccatctcaaccatctcagagtaagctttgcaaagtg
tgcagatcctgtgatcactccactgtaacacactgttggcgtgaacatctgtgctttact
tgttatcagcctggtcatggaaaaagagaatgcatgaacgatcgtttcaggccaagtcaa
gcgccacccaggggcttggcaggtttaaactggatggctcacgttgtggagggggatgcg
tgagcctcagtagagaacccctagagaatgttgatcttctccagttttatgaaaccgcct
gtgcacaggctccatcagggaccaaagtgatagcgcaaaatgtgcaaactcttgaagtat
ttgacaacttgttctatgcaccagtcaccattaataataagcatactgtgaaggggatgc
ttgatactggctcaatggcttgcaccctaagtgacatagcagaaaagaggatgttaagtg
aaaatgtcttgtctacagccacagctcttcagcaggatgtcatcttagtggggtgtgggg
gtaaagtaacatgtatgaggttgaactgaaagtttatggagagagctgtcaagtacctat
tcttgttgtacccggccagcgggatgatttaattattggcacaaatgtgatcaaattcct
cgcacatcgtatgaaaggcacgagtgactattggcgacttgtttctagtctgtcagggga
accgacgacaggatgtgagcagttcttggatgttttggccaacacatgccgatggaaggg
ttcagagttgccagacaaagtaggaacagtcaagttacagcagtgtgtcactctgttagc
aaagcaagaacatttggtatggggaaagctgcccaaaaatgttcccatgtcaccaggaag
cacagttgtggtggaaccgacaacttcaagatctgcatcacgagacatcatggtggggag
agttgtaacgccattatggggtgatcgatgggtccctgtaaaagtcacaaatttctctga
caaaccagttactctcaaaaggaattgtaaactggcagatgtattcccatgtgtcgctgt
ggaggattttgaacttttccaagggtcaagtcaagcaggggtgcttaacgatgagaatca
acatctatctcattcttcagctagtttaaggcagcgtttggagactgttggcctttctga
tattgacattcaatcttgttctgtcagccatgacactagagagaagttagtagagttact
ggagagatacaatgatgtgttttccaagcatgctttggactgcggagaagtgaagggttt
tgtctaccgcattcgactaatggatgagcgcccattcagacttccttatcgaagggtgcc
gcctgcacactatcaaaagctatggcaggttttgtctcaaatggaagaacaagggataat
aaggaagtctgtgagtgaatacgcttcgcctttagttctagtgtggaagaaagatggcaa
cctgagaatatgtacagatttcagatggttaaatgcgagaacaatcaaggatgcacatcc
acttccacaccagtctgattgtctggctgctttaggcggaaacactctctttagcaccat
ggacctgacctctggattttataatatccccatggctgaagaagataagaaatatactgc
gtttacgactcctgttgggctgcattagtataataggatgccgcaagggctatgctacag
tccggcatcctttatgcgaatgatggtaagcatcttcggagacttaaacttcagcagttt
gctgtgttatctcgacgatctgctagtgttcgcttcaagtgagccagaagcattggaaag
gctagaggtcgtattcagccgtctgagacagtacaatcttaagttaagccctaagaaatg
ccatctaatgaggacttctgtgagattcttgggtcacattatagatggaaatggagttgc
agtcgatccagcgaaagttgatgttatctccaaactctccaagtttgatctaatggaaga
tgacaagtgcactccttcggtgcgaaggattaaatcagttctcggcatgattctttatta
tcaacacttcatacctggctgttcatccttagcaaagccactcttcgctcttacggctgg
gcaaagaaggaagaggagcatcaagggtgatcctaaagctggaacctacagaaagctcaa
gcctactgattggactgtggagtgtgatcattcattgaatagcctcaaggagagtctatt
gcaaagtgtggtgttggcacaccctgactttactcgacctctaatcttggcgatcgatgc
ctccctagatggattgggggctgtattatctcaagtgcctgcaggtgaagagcgtgctcg
ccctatagcattcacaagtaagactctatgtaaatctcaactgaactatcccgtccacaa
gcttgagttcctagcactcaaatggagcgtgtgtgagaaatttagccactggctaaaggg
tcaaacatttactgtttggacagacaacaatccgctcagatatgttatgtctaaagccaa
acttgacgcatgtgagcaacgttgggtgtccaaattggcagcttacacctttgagctgaa
gcatattccagggataaagaacatattggcggatgcgttgagtagagacccttttgttta
gacggtgagcagtaggctaatgaaggagagttatcgagacttacttgtggaagctaaaga
ggttaacggagatgaagtcagagatgcattccgtcagggagctcagaacttacaaatttg
cctccaatcctgtcttaccttaccatttgacagcgatactatcaaagcttgcttaagttt
gcatgatcagtgggaagagacatcccaagcaagggctgtgcagttaatccagtcttacca
ggatttcgttccaacctgtactgatgttcttcctagcattactgcagatgaaatgtgtga
catgcaacatgctgatttggccgtatcaggggtggtgccctttctgaatttaaaacgtca
accgtcaaggcgggaaagagccaaaatgaatcctgcaggtttatcccttctcaggcattg
ggaaaaacttaagatcaaggagggagtattatacagagtcatacaagatccacacagcaa
actcaagcggtatcagttggtattaccttcttgcctcaaggaaaaagctctccggggtgt
gcatgacttggcaggtcatcagggacaggcgagaactatccatctagcccgtcaacgttt
cttttggccaagtatggggaaggatatttgtgattatatcaagtgctgtcagagatgtat
cttagccaagactccagaaccatctgcccgtgcccctctcgaaagcatcaagacctctat
gccaatggaactggtgtgcctagatttctggaccgcagaggatgcaaagaaacactctgt
agatgtgctcgtattgactgaccatttcacaaagttggcacatgccttcccttgttcaaa
tcagtcagcaaaacaggttgcaaggaaactatgggaccgtgtgttttgtgtgtacggatt
tccaggttgcatccacaccgaccaaggggccaattttgaaagtgctctcttagcagagct
gttgaaactctcaggtgtctccaaatcccataccaccgcataccaccctatgggaaatgg
tgaagtcgaaaggttcaaccgtaccttgggaagcatgcttcgtactctgcccctaaaaga
gaagcacaaatggccagagcaaatacaaacactgacttttgcctacaatgctacagtcca
tgagacaacagggtttgctcccttttaactcatgttcggccgtgtgcctaggctacctgt
ggatgttatgtttggccggttcctacatgatctagtagtcgttgatcatagtacttacct
gaaatccttgatgtcacatcttcacgaagctgctgagattgcacagagacattctgaaag
agaacagagaaaacaagcgaagggttacaacaagagagttaaaggaatttgtctgaatat
tggagaccgtgtgttggtggcaaataaaggagaaagagggaagaggaaactatcagacaa
gtgggatcctgtggtgtacactgtgattgacagaaacctccaaacacacacttacaagat
caaggatgagaatgggagagttaaggtagtgcacagaaacatggtgttggatatcagttt
cctatctgtggagtcgtctgatgaggagaggatcattccagtctcagtgagcgagtcaga
tgatgacacttgttataatgagaatgagattaccatgcaagactgtgattcagtggattc
aggaggtgtgattataactttggaggataaggagattggaagcccggttgtctcaaagtt
tgaaacctctcaagcacaggacattggtgctgagaaaggccttgaatcagatcagcttga
tatgaatggaggagagtccagtaatcagttacgtgccttggagagtagtaacagtgagac
atctctggatgctgacttgaattgtgacacagaagaacctacaccaacacagtttcaaac
tcaggctgctgttcctgacattcagggtgttagaacccgggctggtagagttgttaagaa
ggtgaataggtgaactagttttgaatttgaatggacaataaaaagggttgggtcataata
tggtgtacaaggcatcatattattccaagaagattttaggcttgatcaccctgatgtttt
cttgactccttagtgggtaactttccagttgaatgaatgaattagtttcattgaggacct
ataccaagtgattgaattctaggcagattttaatgaaatcaaaaaggggtgtatgtaacg
ggttataatatcacctgtgatattgtctttttcattaaaatctttttgattgttttagtg
attttattttgacattttctatccaatatatgtgaatttagtattgagacttttattttg
aattttgctttcggcggcgcgtcgacgcc
>ltr-1_family-295_s_1#CLASSI/LTR
aataaattatggaaaaacaccagtgaaagaggcaatcctttattgaaccagggagctaca
gtaagagcttgccatcatcgggtcgctgcttaacggagtggacggcaattaaaaggactt
ctggcatcggcgcgctcgttgggaacggtgtgattgctcgctacggatcaagagcggact
ttaaacagacggagctacaaggctacacacagctgcacggactgatctaacggacttcac
ggcatacaacggctttaaactagtttgaggatcgcagtgagtactaaaacaaagaaacta
actgaacttttaaagggacaatttctcgattatggtgtgtgtgtgtttttaaagggcaat
tgacgttgttgtgtgtgtttaagtcacttgttaaatgaattgtgatctatcaaagtgttt
aactatgcattttaatgcctttttgcatatggttaaaatgagtggttaatttagtgcctt
attgacctaaaattattgtggggtattaatttatagatccaaaaatgtcaaaatcagata
taggttcaaagaagcacactaagcaagctgatatagaaactaggagtgaaaatacacgac
gttcaacacgtgcacaggtccctactgaaaaaatgttagcttatcagcaggaagagcaac
aaaaaaagaagaaaaaggttatttctttgtatgataaatggaaaattgaagcccgtaatg
cacgtgagcaacttaaatcggatctatcagacactcaattagctattttaattgaaactt
tggaaattgctaaaaataaggttctcagtgcttatgatgaatttaggaaacaaacattac
ctgatgttgagatgagacgaaaaatggattcatgtgaagcagtaacaactgatgtgacca
gaattgttaatgaaagaatagcaggaatagacggtgattacagttatgagagggaaaagg
aacgtcttagtgctttgagttataagtatgctaattcaatttttggttcaacagcttcac
aagttagtcaggaaatcagtgatcattcaggtcattgctctgttttatcagacttggagg
cgaaacgtgtagatgctgcagcagaagtagcagccaaacaagctgcatataattctttaa
tggcagaaactaagcaaaaagagaaaataaaagagttagaagatcagcataaaaaagccc
ttgaagttgagtttaaagaattagagcaaattcaagcgcaaaaggatttaaaagtagctc
aagctaaactggatgtttacagtgaagaagttgagaaaataaccagctctttaaatgatt
gtagtagtgcgagtggatcggagttgtctcaaggaaatgaaaggaaagaagttaatcgac
aggaacaaaatgagaccacaaatccatcagttaaagcatcaacttctgaattctctgctc
ttgttcaagcacttcaagatggcatatctgcaagcaaacttccagttccagagcctccta
tttttacaggtgatcctattcactttattgagtttaagcaatcctttatggcacttattg
ataagaaagggatttcctctgctgataagatgttttatctcaagaaatatgtgagtgggc
ctgcacggaaagccttggatggcactttcttcagaactgatgatgaagtctacaaagatg
cttgggataagttaaatcatcggtacggccatccatttattattcaaaaggcgtttagag
aacgtttagcaaattggcctaaaatccacccaaaggatgccatgggacttcaagctttct
cagattttctgaatgcatgtcgtggtgcattacctcatgttaagggtcttcagatcttaa
acgattaccaagagaatcaaaaacttatgcaaaagttacctgattgggcaattagtagat
ggaatcgtcaagttacacagtctatcaccaataatcatgaatatcccacttttgatgaat
ttgctgtgtttgtgtcaactgaagcggatgtagcatgtaatccagttacttccttccatg
ctcttcacaattcaggatatacagatgagaaggtaaacatgaaagaagtcaagaaaaata
gagtacgggttttggctactcaatcaaacactgaaggggatcaatatgtgattaagtctt
ctaacaaaactcaatgtgtgttctgtcagaaaaataatcatcaacttgacaattgttcta
aatttctcagtagaccattagaagaacgacggcaatacatccaagaaaagaagctttgtt
atggatgcctgaattttggacacagtgcaaaagtatgtcgatatcgtctaacatgtgata
cctgtaacaagaagcatccaactagtttgcacaataacaactttgtgaaaatggtaagaa
cttcatcttctgcagttcaaacgcaaaacgatcctgaaggtacggctaatgcagtaacgt
taaatgtagctggagaagaacctggtgtgtgtacttctatgattgtccctgtttgggtat
ctgcgaaacataatccaagttgtgaacaattggtatatgcgctgttggattctcagagtg
acacgactttcattgataaaagtgtgagtgattcattaaaagctgcatcatttccagtga
aactaaagctgacaacaatgcttggaagggatacggtacttcaaagtgagagagtgactg
gacttcaggtgagagcttataagtctagtgactatatcgatttaccagcaacttatacta
aagattgtattccagcaaatcgccaccatattcccacgaatgaggttgctgaacattgga
agcatctttcagtcatcgcagacaaaatacctccactacaggattgtgatgttggcctgt
taatcggctacaactgttcaagatcaatgattcccagagaagtgatagtaggaggagacg
acgagccctatgcggttcaaacggatcttggatggagtatagtaggttgttcaccacgct
ctgacttatttaatgttagtagattgtgtcatcgcatagcagttagggagcttccttcta
tcacacctgtcaacataatacgggcccttgagagtgattttaaagatgcagacgaagaaa
ctgtcagagtatcccaagatgatattctctttcttgagaaattaaaatccggcataagta
aaaacattcacggtcactaccaaatgccccttccttttaaagtaaggccgaaactgccta
ataacaaacgatgcgctatggttagacttgatcaccttaaaaggaagatggtaagagatg
aatcgtacatgaagaattacaatcagttcatgagtcaaatctttcagagaggagatgctg
aagaagtgcacagtagtggtaaggaaggagaaacgtggtacctacctcaccatggtgttt
ttcatccgaaaaaggcagacaaactgcgtgtggtcttcgactgttctgcaaggcatgaag
gttcatccctaaatgatcacttgcttcaaggtcctgatctcataaatagtttgcatggca
ttctaattcgatttcgtcaacatcccattgcacttacttgtgacgttgaaaaaatgtacc
atcagtttcacgtagatgaacccgatagagattttctgcgatttctttggtggaagaatg
gagacatcacacaacctgttcatgaatttcgtatgaaagttcatttatttggggctgctt
catcttcaggttgtgcgaactacggcctaaaacatcttgcgactgaaaatggggagttgt
atccactgggctcacagttcttgcttaagaacttttatgtcgacgatggagtgatcagtg
tggaaaacgtgcatgaagccattaaggttgcagacgaagcgcgacgtctctgtgcattag
gtggtttacgattacataagttcttgtctaataatgaacttgtattgaagggcatccctc
aatcggagaggatgtgtggtgtaaggggtctggatcttgcctttgatgaattgccattag
agagaacacttggattgcagtgggatagggaatctgactgcttcaagtttaaagtacacc
tgaaagaacaacctgcctctcggcgtggcatattatctgctgtcgcttctgtttatgacc
ctttaggactcattgcacctgtccttttcaatggaaagcgaatcttgcaagagatgtgca
agaatggcagtggttgggatgaccctctgatggatggactgagtttaagatgggtaaaat
ggaaacaagatttacaaagcctgcaaaatctaagcataccacgcacatatgtaccattga
atttcgggaaaccaattagtattgaattgcatcatttctccgatgctagtaatgatggat
atggtcaatgttcttatgtcagagtaaagaatgaagaaggaaatgttcattgcgcacttg
tgatggcaaaatcaagagttgcacctctcaaagttgtaacagtccctaggttggaattag
ctgctgctgtagtctcagtggaagtaagtaatgtactcaaaagggagctggattatcccg
ttgctaatgagacattttggactgactctaaagtgttgctggggtatataagtaatgaag
cacgcagatttcacacatttgttgcaaaccgggtgcaaaggatatgccgcagcacaaaaa
tcgaacagtggagatatgttccgacggaaagaaatcccgctgactacgcatctaggggtc
tcactgtaaagcaactacttgactctgattggtttaccggcccaaaatttttgtgggaaa
ctgaaatgtttattccatctgagcccgctcctgctcttctattgggcgatccagaagtaa
aaagcctttttactttgaatacagagtgtcaaaacagcttcaatttggccaaccgcttaa
caaaattttcttcatggactaaggcagttggagctgtagctcgtctcttaaggagagcca
acaaggatagatctagtagtcttagtaccatgctagaaagacaaaaggcagaactccata
taattaaatgcttgcaagagagttcttttaaggatgagctgaaggaaatcaagggtggga
gaggtgtgtcatgtggtgcattacgtcctcttgaccctttcgtggatcttgatggtgtgc
ttagggtgggaggaagacttactcgatcaagttacccagactctgtgaagcatcccataa
ttattccaaagacacatcaaattacacaaatgatcgttgctcattatcacaacaaagtta
tgcatcaaggaaaaggatttactgtaaatgaaattagaagtaatgggttctggatcccag
gaatcaacaaagttgtggcatccttcattaaaggttgtgttgtctgcagaaaactcagaa
gaccagttgaggaacaaaaaatggcagatcttccaccagaaagagttgatccatcccctc
cgtttctgtacactgggatggattgttttggtccgttttcagttaagtctaggcgaaatg
tacaaaaaaggtatggcctcctgttaacgtgtctttgttcccgtgctgtgcacattgaac
tgcttaatgacttgacaactgattcttttataaatgctctacgttgttttattgccatta
gaggcacagttcgacagctaagatctgatcaagggaccaattttgtgggagcaagaaacg
agctgaaaggtgcactctgtgaaatggatccagaaagaataactactttccttttggaaa
atcagtgcgaattcatcatgaatacacctcatgcaagtcatgctggtggcgtatgggaac
gtcaaataagaacaataagatctgttctgaatgcgacctttgctctttatccagggaaat
tagatgactcttgtctgagagcgttcctttatgaagcaatggcaattgtaaatagcagac
cactaactgttgattgtttgaatgatccacaaagcttaagacccattactccgaacaatc
tgcttacattgaagccagtgactgctctgcctccaccaggtaaatttttggaggaagatg
tgtatgcaagaaagaggtggagacacgtgcagtatttagccgaacagttttggagccgtt
ggcgcaaggaatatttagcaaacatagtgactcgtcagaaatggaatatgcctaagagaa
accttcaaattaatgacattgtattggtgaaggaagaaaacttgcctagaaatgaatgga
agctaggtaggatacaggaaaccattagtagtggtgacgggcttattaggaaggctaaag
tgctcttaggtgattgtaaacttgatgcgaagggaaaacgtacaaccaagcaatccataa
ttgaaagaccagtgcaaaaacttgtattgctaaaggaaggaaatgaatagttatttaaaa
ttgtgtaaataagtggatcatgaaatcattttaaattttctacatatttatgggtgtgta
tttattatcatgaaaaaaaaaaagggtatttataaaaaaaaaaaaaaaattttaaaaggg
aaaaaaaaaaaaaaaaaaaacacgtgaagagtttgttgctaggaaattattcgtgacttg
taatttgggtttaatacttgcactcataatttggtgggagtgttaataactttgacatgg
tgtctttgttattacatcttctctacaatgtttatattgtgtgtgtgtgtatactttctc
tttctctattatatgtatatttgatattttggtatttatgttatgaagtgttcagtgtaa
aaccggaagtcttttaatttgaattaattaccattacggatataaacagacacggaaaga
tcacacatgatcatggcgtcccagctgtgcggtctgctacggactaaaggtttagcttct
ggtttgattggagaacaaggtactgacacttcgtttgatatgtttgtttgtttgtattga
gtttgtatattgagtttaagtgatgtctgtttgtttgtatatggttttcatatttgctta
catttggtttcattttctctttgtgtacaagctcttacggtgtttgccgtacggtgcaag
atatacggtgtttggcctttggtataaggtgttttgatgttgacgacggcgtcagtgaag
tgaatgctgcactgaaataaattatggaa
>ltr-1_family-295_s_0#CLASSI/LTR
tgttaataactttgacatggtgtctatgttattgcatctttttctacaatatgtttatat
tgtgtatatactttcttctctctctctctctctcttctttattatatgtatatttgatat
ttttggtatttatgttacgaagtgttcagtgtaaaagcggaagtcttttattttgaatta
attaccattacggatataaacagacacacagaaagatcgcacatgatcacggcgtcccag
ctgtgcggtctgctacggactaaaggtttagcttctggtttgattggagaacaaggtact
gacacttcgtttaatatgtttgtttgtttgtattgagtttgtatattgagtttaagtgat
gtctgtttgtttgtatatggttttcatatttgcttacatttggtttcattttctctttgt
atacaagctcttacggtgtttgccgtacggtgcaaggtgttcggagtatggtgcaaggtg
tcggtgttggcctacggtataaggtgtttgatgtagatgacggcgtcagtgaagtgaatg
ctgcactgaaaataaatcatgggaaaacaccagtgaaagagtcaatcctttattgaacca
gggagctac
>ltr-1_family-297#CLASSII/TIR
aggggttttcaaactgtgggtcgcgacccatagtgggtcgcacagtgaacaaaggtgggt
cgcgcaacgtcacatagctgcagctatatttacattgcggtgaatcaaaaccagtacgat
tgacggcaataactcaaaaacctcttaccctaaaaatatctaaagtgtgtttcctacaaa
aagacaaagctggttatgtttcacagctgtctttttcttttttttcgctcgacattacga
gcactgctccgtttgagccctcgcaatctgcgtttagccggtagagctcgcgcagagcgg
agctctcagtaagggaccgtcggaaaagtgcttttttttttttttttttttttttttttt
tgctccgtcctgcgtgttttattttaaacactactaattttctcttaaatgagcacaaac
agttactaaagtagtcgaatgcttcattatagatctgtgcattcttacattaacacctct
gttatcaaacaaaacacaatgagagattcatttgctgctcttcactaaataactatagta
actttaatcaatatgcaaatacaattaaaagtgaaatagattttatagctttatttaatt
tctgtataggccattgattttaataggctaaaccttttattttattgtcaatattttcta
atgtttgctatgtattctatcatttgaagctatttgttgtcccatattttttacatccca
acgttgacagattgctaatcaataaatagctatagtgctatctgttagttttaacgtcag
ctaatgttatggaagggcatagatgttatggaaaatagtaatagtaatgtaactaccccc
atcattccttcctcaagcaaatgtgtaaatattagatctattcagcaataatgttaattg
cattggcatatttatctgacgttttcccagcttgtagtagtcgatcaaaaagctatttag
tttcttatgactatacactagcagtggaatttactgcgatgtgacggggcttgatcataa
tcaaggggcttgatcaaaggttgatcatattctcttctaaaaaaagaagagtatcttttt
caacaaaaaaaatgatcacagttacagccagcatcccacaaaaagcacttcgagcctcat
tttgtgcatatcaaatcgcaaaatccaaaaagccacacaccatatatttttgactgcttt
gaatggatactttttttttacccatttttccatattaaaatattatggtgggtcttgaga
ttgaattacttgcctaggtgggtcccggaataaaaaagtttgggaatccct
>ltr-1_family-299_s_1#CLASSI/LTR
gtggcgagtgttccaatgcagcgtcgccacaagtacaaaccaccaacacctgtcacctca
tcagcaccgatcgccacctgcagctcattaagactggagcatataaacagagaaagagaa
gacacagggtgagcttgatctctccgagaagacacgctaatgctcctttctctgttttcc
ccagcagatagcagtggctagaccggcacctcagattgttttcaactatcctaaccttca
[truncated: 5,482,052 more chars]
