# Supplementary material for: MCHelper automatically curates transposable element libraries across eukaryotic species
Source: Genome Res. 2024 Dec;34(12):2256–68. doi: 10.1101/gr.278821.123 (PMC11694758; doi:10.1101/gr.278821.123)
Supplement: Supplement 7 [file Supplemental_Data_S4.zip › Supplementary Data File S4/Drerio/RM2.fa]

>ltr-1_family-1#LTR/Pao [ Type=LTR, Final Multiple Alignment Size = 2 ]
TGTAGAAAAGGCTGTGATGTATATATGGAACAATAGCGCCCTCTTGTGAA
TTTACTAAGCATTACATTCATGACGCACCTTCCCCGTTAAATGATCCCTT
TAATAGTTAAAGGGGAAACAGTTCAGAGCACGGACAGACTTCGCTAGCAT
CACATTGTTATTGCCGAGTGCGTTCAAATACAAGTGAGTGCCCATTTAAA
GTGTTATTTGTAGAGTTATTTATCATTTATATAGCAAAATGTTTAGCTGT
CTATGCCTAGGTTCAGTATAATCACTGATTACTGATTATAATCATATAAG
TGTGTTCACGGGCGTCGAGTATTGCATCATCCATCGGCTCGCTAATGAAT
ACTTATGTGAGATGAGTAAAAGGGAATATTTGGGTTTAATATTGTTAACT
GTTCATCACTTTGAGTATTTACATATTGTTACTTTATGTTAGAAGTGATA
TTTATGGTGAGAGTTAAACCACAATAACTGATTCTCTCAAGTTTACATGT
TAGTGTATATAATGCTAATTCACAAGTGTTATTTAATGTCATACATGTCT
GAATATATCAGTATGTTGTTATTCTGCTGCCTTATATTATAATATCTAAG
AGATATCTATGTGTAGCATATTGTCATTATATTATTGTTTCTGTTCAGCA
CTAATAGATATTTGTTATTTCTGTTCATTTAGAACCACTCATATTAAGCT
ACACTTCAAAGCATTGTGCTGCTCTGCTGTACTTCCAAATCCAAGGACTG
TAAACTCTCAACCAGTATCTGTTTATTAAAGTGTTCTTCGTCTCTGACCG
GACGACTTATGTCTGCTCAATTTCCACCAGCACCCACACTAGTCTACATT
ACA
>ltr-1_family-2#LTR/Pao [ Type=INT, Final Multiple Alignment Size = 1 ]
AATGGTCCTTCGAGCCGGAGTTAATGAGCTGTCATAAGAATGATGTATCA
GAGTGATCCAGAGCCAGCAATCAGACCCAGAAGAGTGGTGCGACTACCTA
GTTACCTGGCAGATTTCGAGCTTACTGATCATCAACAGAGTTTACAGTCA
GAACAGAGAGCACACACATCCTCAGAGTGGAGTGATGATTCCAGATTGCA
AGGAGCTGCTGCATTACCGCTTGTTGACTATGGGGCCAGTATGCAGACAA
CAGAGCAGTTGATAGAGTGGAGTCCCAGCAATAGAGAGCATGAACAACAA
CGATCGCATGCTTCTAAGAATCCTGAGTTGTCATCAGACATTCTGACAGA
GTTCCAGCAGTTGCGGAGAGAGACAGAGGAACTGCGACGTCATTCATATG
AGCAGATAGGGAAGCTTAAAGCAAGGAATGAGGCTTTGGAAGCACAGTTA
AGCTTACTTACAGTGAATGAACAGACCAGTATTCACCCAGAGAGTGCACT
TTCCCCTGCTCCCCAACCCCGCGTCTACACTCCACTAGTCACTAGTAATG
ACCGGCCCATCCCTCTCCCTAGATCCAAACTACCTCAGAGACTGAGTGAT
AGTACAGAGTCATTAAAACAAGATCGCCTACATGACTTGGAACAGAGGCT
TCAGCAGTTAGAGCAAATATCGCTCCCAACTCCATCTCGACCCCAACAGT
ACCAGTCCTTTCCCCATAAAACATCTGACAGAGTGGACAAAGGTAGAGTT
GGCCACAGTTCCACACCACTGCGTGCCCCCCCAAGTCAAGAGAGTACATA
TAGGGGGCCAGCTCCAACCATCCCAAACTTTGTGAAGCCAGATCCAAGGG
AGTTCTCACGGCTGCGTATAGCTCTAGAGAATATTCTGCCAATGGACGCT
ACGGAGAGATTCAAGTATCAAATCCTGGTTGATCATTTGAAACTAGAGGA
AGCTTTGTTAATTGCAGATTCCTACTGCAACTCATTATACCCTTTTTCAG
ATACTATGGAGGCACTTAACCAACAATATGGACAGCCCCATCAGTTGGCG
CTTCAGAGGATAGCTGAGCTTATGGACAGTCCAAATATCCGCCAAGGAGA
TGTGAGAGCATTCAGGATGTTTGCACTGAAAGTCCGTTCTCTTGTGAGTA
TGCTTCAACAACTGGGGAATAAAGGATACATGGAGTTAGAGTGTGGTTCC
CATGTATCACGACTGTTGTGTAAGCTTCCACATGACCTGCAGACAAGTTT
TAGAAGATCTGTCCACCCACAACAGGTTCCCATCCCTACTTTGTTGGATC
TGTCAGAGTGGTTAGAGTTTGAGCTGCAAGTTCAAGAGGACAGCACCAGA
TTCTTTCCTCCAACAAATAAGCCAGTGCTCGACCCTAGGAGAGGACCTTT
TAGAGACACAAGACAGCCAACTAAGGCCACTAGTATTTTCCTTGGTACAG
AGAAAGCATGCAGTGACAGTCCAGATAAGTCTTCTGACCCCAAGTTCAGA
GATAGGAAAATGTTCTGCCCGTACTGTGATGCTCAAGATCACTACCTGAA
TGGGTGTTCCAGTTTCCAGAAGCTTAACAGAGATCAGAAAGTACAATGGA
TACAGTCACACAAGAGATGTTGGCGCTGTGGACGAGCGCATCAAGCTGCA
CAGTGTAATCTCAAGACACCCTGTAAGAGTTGCAATCGCCGCCATTTGTA
CATCCTCCATGACGTCAATGATCGGTCACTTGTTAAGTCACCTGAGACAC
CTAAAGTCAACAGTTCAGAAAGTTGTTTAGTGAACACAACAACAGAAACA
CTGTATCTAGATCGGCCTACTGACAGCAGACAGGTCTTACTGAAGATTTG
CAAAGTACTCCTGAGGAATGGCAGTCATTGCTTAGAGACCTATGCCCTCT
TAGATGACGGGTCTGAACGCACCATCTTGCTGCATTCAGCAGCGCAGCAG
CTTAGATTGACTGGCAGACCTGAGGAACTGGTTCTTCGTACAGTAAGACA
AGATCTTCACACTCTGCATGGAGCTTCAGTAACGTTTACAGTGTCACCAG
CATCTCAACCTAAAACTTCCTTTATGATTCGTAATGCCTTTACAGCTGAG
ACACTAGGATTAGCGGAGCATACCTACCCAGTTCATGAGTTACAAATCAA
GTACAGTCATTTACAAGGTCTACCATTGTCACAAGCTGAATCTGTTCAAC
CACTCCTCCTTATAGGGTCAGATTGCCCTCATCTCATCACCCCGATAGAG
CCAGTTCGTCTTGGCCCACCTAACGGCCCTGCTGCTATCAAAACTCGATT
GGGTTGGACTTTACAAGGGCCTACTCATAAGATCAAGAACCACCTTCCTA
GCCAGCAGTGTCTTTTCACAGCTACTCAAGACCCATATACTGATCTGTAT
AGACAAGTGGAGAAATTGTGGCAACTAGATGTGCTCCCGTACCGCAGTGA
GAAACTCATTACTCGTTCAAAGCAGGATCAAGAGGCTCTTTCACTGCTTG
AGTCTAAGACCATAAGAGTTGAGGTAGATGGAGTAACCAGATATGCCACA
CCTTTACTGCGAGTGAAAAATATGCCCCTCTTGCAATCCACCCCAGAAAG
CATTTTGCCTTGCCTCAGAGGAATTGAGAAGCGACTAGCCAGAGATTCCA
CCCAAGCCGCTGCCTACCAGTTAGAGATGAACAAGCTAAAGGAGGCTGGA
TATGCTAAAGTGATACCTCCTGATCAAGTGGATCAAGCAAAGGAGTCGTG
GTACATTCCCCACCACATGACACATCATAATGGGAAGAACAGAGTCGTAT
TTAACTGTTCATTTCAAAATAGAGGGAAAAATCTTAACCAGTTGCTTCTC
CCTGGTCCCACACTGGGCCCTTCTCTGATGTCTGTACTTCTGAGATTCCG
TGAACACACTGTCGCTTTGAGTAGCGATATTAGAGGTATGTTTCATCAGG
TGCGATTGCTTCCAGATGACCGCCCACTGCTAAGATTCCTCTGGAGGGAC
CTTAACCGAGATCAGCCTCCCCAAGTGTATGAGTGGCAGGTTCTCCCGTT
TGGGACAACGTGCAGCCCCTGCTGTGCGACATTCGCTCTTCAGAAGCATG
TCATCGATCATAGTCAGCCTGGGGAAGATGTCAGAGAGAGCATAGAGAAA
CACTTCTATGTAGACAATTTCCTTCAGAGTTTTGATTCCCAGGAAGAAGC
CAGAGACCGGGCATCCAAGTTACACAACCTCCTAGCTACTGGAGGATTCG
ATCTGAGACAGTGGGCCAGCAATTTCCCTCAAGTACTAGACACCATCCCT
TCTACAGCTAAATCAAATACCCTGGTATTGTGGCTAGCCCAAGAGCAACC
AGATGCACAAGAATCTGCACTTGGACTATACTGGCACTGTACATCGGACA
AACTGTCATACAAGTATCGGCCAATTAAAAGCTCCACTCCCACCATGCGC
CATATCTACAAAGTTCTGGCCAGCCAGTATGACCCCCTGGGGTATATCGT
CCCTTACACCACGAGAGCTAAAGTCTTAGTTCAGCATCTCTGGGACAAGA
AAAGGGAATGGGATGATCCTCAGCTTCCTAATGAACTGCTCCACGCCTGG
CAAGAATGGGAGCAAGAGTTACCAGATATTCAGCACATATCCATTCCCAG
GTGTTATGTCACTCCAGAGTTGGATAAACCCGAGTGCATCAGAAACCTAC
ACATATTTTGTGACGCTTCGGAACGAGCTTACGGCTCAGTGGCCTACGTT
CAAACACTCAGTTCTCAAGGAGATGTAGAGGTAGCCTTCTTAACAGCCCG
TTCCAGAGTTTCACCAAAGAAACAACAGTCAATACCCCGCCTTGAGTTAT
GTGCCGCTTTGACAGGATCACAACTGGCCAAACTACTAAAGTCAGAACTC
AGTGTTCCCATAAATCAGGTCACTCTCTGGTCAGATTCCAGTACTGTGCT
GGCATGGATTCAAGCCGACTCCTGCCGATTTAAGGTGTTCGTTGGAACAA
GAATAGCTGAGATACAGGAGTTAACAGATCCCAAGGACTGGCGTTATGTT
GATTCAAAGTCTAATCCCGCAGATGATATAACGAGAGGCAAGACTCTGAA
TGAGCTAGCTAAGCCGAGCAGATGGAGTCAAGGCCCATCATTCCTTCTCC
TGTCCCCAGATCAGTGGCCAAAGAGGCCTTTCTCACATCCATCCTCTGAA
GATGTTGAGCTAAAACAATCCACATTCTGTGGACTTACAAGTCCTGTACT
CCACTCAGCCTTGCCTAATTGCACCCAGTTTGAGTCATATAAGGAACTGC
TTACAGCTACAGCTAGAGTCTTGCATGGGTCTGCTACCACTACGGATGTG
CTAACAGCTGAGGATTATAAAGAAGCCGAGCTATCCCTGCTTCGTCAAGC
ACAAACCGAAAGTTTTCCAGTTGAGATGGTTCAGCTTAAGTCAGACAAAC
CCCTATCAATGACCAGTCGCCTTTTGTGCCTCGCTCCAGAGTATGACACC
ACTATGCAGCTCATCAGGGTTGGTGGTCGGCTTAGACGGACAGAACAGTT
AGACGAATTTACCATACACCCCATAGTTCTCGATCCTAAGCACCCACTAA
GTAGACTCATCATAAAGGACTTTGATGAAACCTTACATCATCCTGGAGCA
CAAAGGGTCTTTGCGGAGGTACGTCGTAAGTACTGGATCTTGAGAGGCAG
AGAAGCTATTCGGCTGCACCAGAGAACATGCTTGGGATGTAAACAGTGGA
GAGGCCAGCCTAACATTCCTAGAATGGCGGACCTACCTCCTTCAAGACTG
CGATTGCTTCAACCAGCTTTCTACTCGACTGGAGTTGATTGTTTCGGCCC
TTACCTCATCAAGATTGGGCGCAGACATGAGAAACGATGGGGAGTCATAT
TTAAGTGTATGACAACAAGAGCTGTATACCTGGATCTACTCTGTCAGATG
GACACAGATTCATTTCTAATGGCACTCCGAAGATTTATCTCCCGTAGAGG
CAAGCCATTTGAAATTATCTCTGATCAAGGGACCAATTTCAGAGGTGGCG
AGAGAACACTAAAGGAAGATTTCAATGCGCTTAGTCCTTCCCTCCAAGAG
CAATTGGCCAGCCACCAGATTAATTTCAAGTTCAATCCCCCTGGAGCAGC
ACATTTTGGGGGCTGTTGGGAAAGAGAGATACGATCTCTAAAATCAGCTC
TCTGTTCCACTATAGGGGATCAAATTGTGACAGAGGAAGTGCTGCGTACC
ATGCTTGTTGAGATTGAAGGCATTCTCAATTCAAAACCCCTGGGATATAC
ATCCTCAGATATAGCAGACCCCGACCCTGTCACTCCCAACATGCTGCTCA
TGGGGCGGCTTGACTCAAACTTGCCTCAAGTAATATACCCCGAATCAGAG
TTTCTGAGCAAACGTAGATGGAGACACAGTCAGCTTTTAGCAGACCAATT
CTGGAAACGATTCCTACTCAACTACCTCCCAGAGTTGCAAATCCGTCAGA
AATGGCACAGGAATGCGGAGAATCTGCAGCCAGGCACGGTTGTCATGATT
GTTGATCATCAATTACCTCGAACGCTGTGGCCAGTTGGACAAGTGACTAA
GGTCTTCCCTGGAGATGATGGGAAAGTTAGGACTGCAGAAGTGGAAGTCA
AAGGGAAAATTTATATTCGCCCTATTAACAGGCTCATTAGCCTCCCATGT
TTGCCAGATTAAGTGCCATTTAGTTAACCCTTTACCTAAGTGCCTTTTCG
GAATTACACATTTGCAAAGAAATGTGGGGGCGGC
>ltr-1_family-11#LTR/Gypsy [ Type=LTR, Final Multiple Alignment Size = 4 ]
TGTGGCCGATTCATTTAAGAGATTTATTTATTTACTTATTTATTTTTATA
TGCAAGTAATAGTTAACTTCAGCAAAACTTGCATCTAATGTTNTGTTTTA
TTCACTTCAAGAGTTCCTATGTTTGTTGTAGGTGGGGCTGTAAATAGTGT
AACACCGGGTGAANGTTAAAGCTTCCCTCTGTGTGCCCGCGCTCAGTCGC
GTGGTGCACGCAGATGGTGAAGCAGAGGTAATTTTCNCTCTCCTCTAATC
CTACAATTATTATCCCTTTGCAGTCACAATCATTTTATTTTGACACTAAA
ATGCTGTTTAGGGTTTCTGTTGTAATGTGTATTGTTGTGATGAGTATATT
TTACTTTAAATGGTGTGTTTATTGTGATTTTAGAGTTTTCATTTGCACGT
GTATTTTTCATGTAGGATTGAGAGGGTTTCCAGTGTTAAACTATACTGAC
TGTGCCTCACTGTTTTGTTAAGGTATGTTGTTTTGGTTATTGGCTTGTTA
TTTTAAGGATTCAAATATGTAAATCAGTTTAAATTACAGTAATGGTGTCA
TTTAATTGTGTCATGGCAGATTTTCAACTAATAATTTAATTAATGCAAAC
AAAAAGGGTTTTATTTTATCAGTGATCAAAAGAAAATTAATGCAATTTAC
AATTAACAGTTATTTAATGTTACATATTTTATTTATATTATGCAATTTAT
GTGATTTTGTTTTTATTGGCATTTAAATGTTTAAAATAGTAAAATACATA
TTTCTCTGTGTGCCTGCTCAGTCGCGTGGTGCACGCAGATGGTGAAGCAG
AGGATTGAGAGGGTTTCCAGTGTTAAACTATACTGACTGTGCCTCACTGT
TTTGTTAAGGGAATAAATCAGTGTTTCTCCACCTCATCTGTGTGTGTGAC
CGTGTTTGAGAGGGAAGTCCATTTGAAGTCTGCTACA
>ltr-1_family-101#LTR/ERV1 [ Type=INT, Final Multiple Alignment Size = 10 ]
ATTTGGTGTCAGAATAGTGGGATGTCTTGGAGGAACTTTTCCGGACCCTG
CGGACGGTGACTGATCATCCTGGGACTTCGTGTCACAGCCCTGCCCCGCT
CGATTGAGGGTTGAGGGGCCGACCGCAGGGCTCGGAGGGGAACCCCACTG
ACATCTGGGAAAAAGAACTCAAGTGGCATCTGAACTCTCTGGTAAGAGAC
AAATTCTTTGTTTGTTACTAAAAGAAAATTGAACAAGTTTTGGGCATTTG
ATTAGGCAATTAAAAGGGTTTTTCACTGTAATTTGGGCCATCACCATGCT
GGTAGATCTGTCTCTGTGGGATAGCGGCGTGATTAATGCAAGTGAGATCT
GACATCAGGCGGGGATCGAGACCTTTTTACAAGTGAGATCTGGCGTTTAG
CTGAGATCAAGACCTTACACAAGTGAGATCTGGCGCCTGACTAAGATCAA
GACCTTTTTAACACGTTTGGCTAGCTAACTGCGATTTACTCCCGGGAGGG
GGTTGAAATCAGGGGGCTGTGCGATTTACTTCCAAAAAGAGGTTGAAATC
TAGGGCTGTGCGATTTACTTCCGGAAGGAGGTTGAAATCAGGGGCCAAGC
GATTTACTTCTAAAAGGGGGTTGAAATTGGGGGCCACGAAATTAGAGCTG
GAAAGCTTAACTTTTCGATTTTAGGTGAAAAATCGAAATCTGTTGGAGAC
GTCCGACAGATTAATAGGTACCGAAAAAGTCCAGGGGAAAGATTGTTGCC
AGCATGGGGAAGTCTCAAAGCAAAATAAAAAGATATGATACACCGGTGTT
TTGGAATATGGGAAATTTATACGGAATAAGAAAAAAAAAAGAAAAAAGCA
TGCAAGAGATAGGAAAACTAATAAAGTATCACAAGTTTCTAAGGGAAAAG
GAATGTTGAGTGTTACTAGGTTAAACATAATGAAAAAGCNGATTGAGAAG
GCAGAAGGAAAAGCAGGTTGTTTTTGGGAAAGGCATGTGTGCGTGTCGTG
TGGAGACACTGTTGATTGTTGGCTCAGGGAGGCAGATAAGAGGCAAAGAG
GAAAATGCTGCAGAGGCAGCTGGCATGTAGGAAGAGAATGAAAGTGGCAT
GTAGGGAAAAGAATGAAGGAGATAAAGTGAAGGAAAAATGTGAAAGTGTG
AATGAAAGATTAATTAGCACTACTAATCCTTTCTATACATCTGTTTCCAT
ACATGTACCGCCGTACCATCACTATCCCGTGGCTGAGCTGCGAGCCCTGA
GAACTGACCCAAACCTCAACTGCTACTGTCCCAGAAGACCTCCGACCGCA
CCAACGAAATTCCCACCTCAAGCGAGTGGAGGACATCTGTTTGAACTGGA
GAAATGGACATTTAACGGACATTCTGCTGTGTGCTCAACATGCTGAAGAC
AAGCTGACAGTGAAGCAAGAGCAAGACAAGAAGAAAGCAGAAAGGGAGCT
GTGCATGGCTCTGGTACAAGTGGCCAACCAAAGATCCAACCAACACCTGA
CAACCAAAGATATCCAAGTTCAAAGGCGACAAAGGTGTCAAGGGNGAGAA
AGATACCAGAAGATGGAGAAACTGGAATGTGACGNATGGCGATGAAACCT
GCAGAGCCTGTNGTGCACGTGACGNGAANCGGTACCAAATGTCTGCGCTT
GCNACCGAGATGGACTTTTGGTTAAGGATTGACCCGAAAGGCGCTAACCA
ACAACGAGGAGCTGATGTGCGGAGAGGGAAGAGCAGAACGGAGAGGGTCT
GGGCAAACAGCCAACAGCTACAGTAAAGGGAAGTGAACATTTTTTTACTA
ACATGTTTAAATGCAGACACATTTTTATACACACATATTCACATACACTG
ACAAACTGGCTCTCTGCAATGAAGGAAAAGCTTGCATTTCCCACTGTAAA
TTTGGCATTGTTGATCATTTTAATAGTGAAATGGCATTTTTTTTTAAATA
TGCCAAAATATTCTATGTTGATTGAGAATACATTGGTTGAGTTTCTAGCT
GATAGTGGAGCTAGCATATCTTGCATACGACCATGTGACCTGCAGTGTGA
AATACCTTTAACAAACAAATTTCACGAGTCTCTGTCTGGATCTGGTCATA
CAGTGGTCGAGCGATTTACAGCTCCGCTGACCTGTGAGACAGAGGGGGGT
AAAATTTTCAGACACGCATTTGTTTGTTCGCCAAAATGCCCCGTTCCTAT
CCTCGGAAGGGACATTTTGTGTAAACTAAACTTGATTTTAACAGCAGATT
CCACTGGTGTGAGAGTGATTGAAGGAGAGGAATTTTGTTGTTTACAAATT
GAATCACAAGCACCGAAGTGGGCTTATGAATGGCTGGTTGAAAACAATGA
GTGGGCTAATTCAATTTGCAAATTGGCTGAAGAACGTGTAAAACCTTTTG
ACAGGGATATAATGTCTCCTGGTGAACTGCATTGTACGTCACATGTCGTA
ACTGATAGGGATGCGGAGTTTGAAAAGGCTTGGTTTGAGGCAAATGTGAA
TGAAACTTTGATTTTAGAGAAAATGTACTGGAAGGATAGTCTGTGTGCAG
TTTCAGTGTCTCTGTCAGAAAAGCAGCNTTCATTCTATCTCATGTCAGCA
CAGGCTGTGCCTCACATATCAGTTTGCAAGGGTAAACATCAGTCTTGGGC
TGATTTAGGCCCGTTTGTGAAGCAGTGTCTTGAAGTCAAAGATTGGATCA
GCAGAGAGGGAGGGGTAGAATGGAGCGCGCTCTCGCGGGCCTTTAGGGTG
GACAGTGAAACTGAAACAGCTGTTTCAAGAACTGTGACTGCGATTGACAA
ACTTTGCGTAAAGAATTCTTGCATGGTTGACTTTAACGCTGCAGACATAC
ACCCAGCTTTAGCAGAAATACCAAGTGAATTGTGGGCTAAAAGCAAGTAT
GATGTTGGTTTAATCAAAGGTTGTGATCCAGTGACAATCACTGCAAAATC
TGATTACAGACCNTGCCAACAACAATATCCTTTGAAAAGGGAAGCCATTG
AGGGCATTACCCCAGTATTTGAGGCTTTACTGGAACAGGGCGTTATTGTA
CCATGCAACAATTCTGAGGTTCGCACCCCTATTTTTCCTGTTAAAAAGAT
AAGGGATAATGGGATGCCTACAGAATGGCGTTTCGTACAGGATTTACAAG
CAGTAAATGCAGCTGTCAAACAAAGGGCTCCATTAGTTCCAAATCCGTAC
ACGATTTTGTCACAAATTCCTGAAAAATCACAATTCTATTCAGTGGTTGA
TTTGGCNAATGCATTTTTCAGTGTGCCAGTGGACAAAGACAGCCAGTTTT
GGTTTGCATTTAATTTGTGCCAGTGGACAAAGACAGCCAGTTTTGGTTTG
CATTTAATTTTAATGGCAAAGGCTACACCTTTACACGTCTGTGTCAGGGT
TTTACGGCATCTCCAACTTTATACAACGAAGCGTTGTTAAGAAGTTTGGA
ACCTTTGACCCTGACAGCTGGAACTGCTTTGTTACAGTATGTTGATGACC
TGTTGATATGTGCTGAGAATGAAGAGACGTGTGTGAAAGACACTGTGACT
CTCCTTAGGCATTTGGCTAAGGAGGGCCACAAGGTCAGTTTGACAAAATT
GCAGTTTGTTAAACAAAAGGTAACATTTTTGGGGCACGTCATTACACCAC
ACAGCAAATCTCTGTCTGAAAAAAGGGTGAGTGGTATAAAAAATGTACCA
AAACCACTAACGAAAAAAAAAACAAATGTTGTCTTTTTTTGGGTATGTGC
TCATATTGTCGCACATTTATTCCAAATTATGCAATTTTGGAACAACCCCT
GAGAGCCCTAACATTAGGGAAGGGGATGAAATCCACTGACAAACTAGAGT
GGACGACAGAGGCAGAGCAGGCATTTGTAAACATGAAGTTACAAATGGCT
GAAGCCCCTGCATTGGGTTTACCTGTACCAACAAAACCATTTGTTCAGAT
GGTAGATGAGAGAAGTGGGTTCATGACGTCATTGCTCCTACAGGACCATG
GAGGTAGACTGTTAAACGATGTACTGGTTTGAATGCGGCTACTNTTCTTC
CTACTGAGGAAGATGGGGAAGAGCATCATTGTTGTTTAACAGCACTTGAA
CAGGTGTGTACACCACGACCTGACCTTTCTGACGAACCACTTGAAAATTG
TGACAATGTCCTCTTTGTGGATGGTTCAGCGTTTAAAGATCCACAAACAG
GCCAGAATAAAGTTGGTTACGCTGTAACAACTGAATTTGATGTGGTGGCC
TCTGGGAAATTGCCAGGGCACTATTCTGCACAGGCCGCAGAGCTCGTGGC
GTTGACAGAGGCATGTAAATTGATGGCAGAAAAAGAGGCTACAATTTACA
CTGACTCAAGATATGCATTTGGGGTAGCTCATGATTTTGGGGCTCTGTGG
AAACACAGAAAATTTCTAAAGTCTGATGGTCGACCAATACTCAATGCTCC
TTTAGTGGCAGCGCTGCTGGATGCGATTTTACTACCTGACAAACTGGCCA
TTTGTAAATGCGCAGCGCACTCTAATAATAAAGATTCTGTTTCTGTAGGT
AACTCCAGGGCAGATGGAGCAGCAAAAGTCGCGGCGTCCCGAGACAAGGA
CAACTCTGAATGTTCTTTGCTATCTGTTGGTGATAACAATGACGTGTGTT
CTTCTTTGCAGGACATGCAGACCTTCGCGACGGGGCTGGAGAAGAACAAG
TGGAGACAGTCTGGCTGTGTGATGAAAGATAATGTGTGGAAGNGTGCTGA
GGGCAGGGCGTGTTTACCAAAACATTTTTTCCAACATTATGCGAAATTAC
TTCACGGTAAAGATCATGTGTCAAAAACAGCAATGGTTGCGCAAATGAAC
GAACTGTGGTTCACAAAGGGGTTCACTGCATTTGCGGACAATTTCTGTAG
ACGATGTGTAATTTGCAACACACATAATGTGGCCAGAGCGATAAAAGTTC
CACNATCATCTCATCCACCTCCAACAGGGCCNTTTGAATATTTGATGATG
GATTTCATTGAATTGTCCCCATGCAATGGGAAAAGGTACTGTTTGGTGAT
GGTTGACATGTGGTCAAAATGGGTTGAAGTTTTTCCAACCTCAAAACAAG
ATTCGGCTGCGGTAGCAAAAGCGTTACTGACTGAAATTGTGCCGAGATGG
GGAATACCACGAAAAATAAGTTCAGATAATGGTACTCATTTTGTTAATGA
AGCAATCAAACAAGTGGGCCAATATTCGGAAATTGATTTGAGAACACATT
GCAGTTACCATCCGGCTTCAGGTGGAGCTGTTGAAAGAGAAAATGGCATC
CTGAAAAACAAATTGGCAAAATGTTGTGAAGACACAGGGCTTACATGGGT
TCAAGCTTTACCCATTGTCCTGATGTACATGAGAATGAGAAAAAGATCAA
AAATGAATTTGAGCCCGTTTGAAATTCTCTTTGGTAAACCACCGCGTGTA
GGTGTGAATGGGGGAAAACAGCAGCTGCCCTCAACAGATGTGTGTGAGAA
TGACATGTTGAATTACTGTAAAGAATTGTCTCATGTGTTGTCCGATGTTT
GTGTGCAGGTAAAGGCCGCACAGGGGAAGGCTGCTGAGAGACCACTGCAC
AGTCTGAGGCCTGGCGATTTCGTGGTGATCAGGGACCTGAGGAGAAAGAG
CTGGAGAGCGAAACGCTGGTTGGGTCCATTTCAAGTGCTACTGACCACTG
AGACGGCGGTGAAGGTCGCAGAGCGGGCGACGTGGGTGCACGCTGGGCAC
TGCNGGAAAGTTCCATCTCCTGAGAAGGATTCCACGAGGGAGTAGGAGAG
AAAGAGGGGCTCTGAAGCCGTCTGAGGAAAACAGCAGGCTGCTATCTGAG
TGAAGCAAGGTCACAGCTGGGGAGAAACAACAAGGTCAAGAGGTGTGTGT
GGGACAGTAACTTCTGAATACAACACCAAGCAGCAANCAGACGGAGGAGA
AAGCGACCAAAAGAGAGGTGAATAAGCTGTGATTGACCATCGCATTAAAG
ATCTGAAGATGAACGAAAAGATTCGCTGGCATCCATTCCGAGTGCCAGGT
ATGTGTGGGCTGAAAAGAAAAACACTGCGTTGCGGCTGACGTTACTATCA
TTGACCTGATTATGTTACGTCATCTTCCTTGCTCTGGAACTGGCAATGGA
GTGTGTGGATTGAGACGAATCACACTGACGTTGCTATTATTATCACCGAA
TGTTCTGTTGTTTTCATTAACCTGATTCCAGCAAACCATTTCTGACATTG
TAGCCCACATGAGAATGGCCGTAAAAGAGCCTAAGAACGTTAACAACCGA
TGGCTAGATTGGCTGTCGTTTAAGTGGGGAAACTGGATCTACTGGGCCTT
TACTGTGGTGTTACCTGTATTGGGGGTGGGTCTAGTGATATTATGTTGTC
TGCCATGTATATTCAGATTTGTATCATGGTCAGTGGGCAGACNGATTACA
TCTACAACATCCCATCNGATGGTAAAGATGGCGGTNAANAAAGAGGGTAT
GAATGTTGACATGGGTCATGATTTTGATTATGACTTTGACGATAACAGTA
GCTACATGGATATGGATAAAGAAAAACCGTAAACAAATTGAGAACAAAAT
TTTAGGTGACGGCTGTTACTTAATTGGGAAAATATTAACGGACCTGACTT
TTTGAAATTTGAGATAACTATCTGCTTGCTTATATGTATTTTGGGTCTAT
CCAAACAAAAACAGCAAACTGCATGAGTTGGTATGTTCTGTAACAAGTCT
TAAAAGAGTGATCATTTGCATGAAAATCGAGAGAAGAGTGTAAATGTGAT
GTATGTTTAAGAGTACAGAAACAACAATGTGTTCCTATGTTTGTGAGTGT
TATTGATGAATTGATNATGTAGAGTGTTAGTAATTTTTTAACTGATTGAA
GAAATGCTTTCAGAATTTTGTTGTGTGAACAAATCAATAATGTGAAAATA
ACAGGCAATTTCTGTGATTTGAACCTCTGAGGGGTGACTGAGGGTCTGAT
TTCGGTCGGGAGCGCAATAACAGTGATTATTCGTTTAGCCCGGCTCCCAG
GGAAGAGGGATGTTTTGAAAGGTAACTCTTAATGGGGAAACTATATTAAG
AAGAGTGTTTAAACATCTCTAGTGTATTTGATGTGNGCAGAAACCTGTTA
AATGATTTTAACCAGTGTGATTTTAGAAATCAATTGAAAAATGAATTTAA
TAATGAGTTATCAATGAATGATAAAAAGAGAGGAAT
>ltr-1_family-102#LTR/ERV1 [ Type=LTR, Final Multiple Alignment Size = 8 ]
TGAAAGATTATGTGCATTTTAGTTCANTTGCATTTACATTGATTAAACTC
TGATGTGATATGATGGGNTGACCTGTGCCTCGACCCCCACAAACTGATAG
GTGTGAACTAAATGACCCTTTTACAATCTCAATGGGTATTAGCAAAACAA
CAGCTGAAACATCTGAAGAGGGTCCTGCTGAGCCTCGTAAACAGAATGGT
TTGTTTGATGCTAATATAAAGTACTGTCTCACAGACAGTACTTTGGGTTA
AGTTACTTGAAGACCGACGGGTTAACATCACTGCTGAGGAACTGCACTAT
TCATTGTCTTCAATAAAGTCTTCTCTCCGTAAGAACTTTGGTCAGCTTAC
TTATTTTATGTGTTAGAGTAATCTAATACATTGGCGAGCCNCCCAAGAAC
GGTTAAGCCAAATACAGCAAAATCTAACA
>ltr-1_family-103#LTR/ERV1 [ Type=INT, Final Multiple Alignment Size = 4 ]
ATTTGGCGAAGCCAGCCAGGAGAGACTGAAAAGAGGAAAACTCATCAACT
GCAACAAGAAATGAACTGAAGAATCTTGGAGAATCTACAGTTAAAGCTGA
AGATAAACGGATTTTGTTTGTGGACGAGTCCTGGATCTACATATTGTATC
TGTGGACACACTTTATTTTAATCAACTGGATCTCATCTCAAAGATCCTAG
TTTGGTGAGTGAAACTTATCAGCTCTCTTAAAGAACCCTTAAAAGAGACA
TCTTTTATAAGTAACCATTAAAGTAAGCAGATCGACCTGTATATGTAGTG
CAGTAAAAAACTAAATACAGTGATAGTATTGCTGAAATTTCAGGCTTTTT
CTTGATATTTGCAGAAATTGTTAAAGAAACAATTTGGTCCATTTATCAAA
AGATTTTGAAAGAGCAGTGGAAATTTTAGGCTTAGTCCATTCTCAGGGTA
CTTGTAGGAATTATTTAAGAAACAATTTGGTCCTTTCTCATGGAGATTGT
AGGAATTGTTGAAAATAATTTGGTCCATTTCCCCAGGGGACTGTAGGAGC
CGTAAAATAGTTTGGGACTGATGTTGCTGCAAGAATTAGGAATTCTTGAC
TGGGTGCTAATTCAGTAGCCACTATTTTAATTTTGAAAGTAACAGAGCCT
TCTGTGATACGACAGAAATCTTAAAAACATTGTAGGTTTGGTTCGTTTTC
TGGAGTTTGTATGAACTGTTAAATAATCATTCTGGTCCAATCACTAAGAT
TATGCAGAAGCAGAGCTTGGTCCATTCTCAGCTGTGATTGTAGAGATTGA
AAAATAACAGTTTAGCTCNTTTGTCCAAAGATGGTTAGGAGCCATATAAA
GCAAACATAAATAGTTTGAGACTGATATTGCTGCGAGAATNAGGAATTCT
TGACTGTGGGCTAATTCAGTAGCCATTATTGNAATTTTGAAAATTCTAAC
TGTGTTAAAATATGATGGCATAAAACTGAAAGCTGTTTGCCTTAGGTTTA
AGGATACAGTGAGATTTAAGCACATTGTATTAGGGACAAATCCTAAAGAA
AGTTACTTAGCCTTCTAAGATAATGCTCAGAAAGAATTGTTATTAGACAG
AAGCTTTCAGGCAATTTTAGGCTTGATTCTTGCTTTGAAGATTGTAGAAA
CTGTGAAAAAATAATTCTGGTCAAATCACTAAGATAATGCAGAAGCAAAG
CTTGATACATTCTCTGTTGGGATTGAAGAGATTGNAGAAGTAATAGTTTG
ATACATTTGTTCAAAGATTGTTAGTAGTTTAATANGATTTGGGATTCAAA
GATTGAAGTGCTATTTAGTAGCCAAATATTTAGATTTGGGACAAATGTTA
AAGAATGAAAGTGCTAATTTAGTAGCCACTATTTTAGCTTTGAAACAAAT
GTTGAATCTGTCTATGTATTTGAAATGGTTTAACAGACTGCTGTGAATTT
AAATTTGAATAAGCACCTTTATTAGCTCTAACACCTTTTGTTCTGTTTCA
CACCTCTGAGAGCACTGTCCTGTACTTCCCATGGCTGAGTCTGCAAGAAA
CTATGCTAATGGAGCTACCCTGAGAACAACATCAGAAAAACATGGAACAG
AACCTCCATGTGTTACCATTGACCAGATGTTGGAGAATTTGAATGCATAT
TTAGACAAAAGGCTGGGACTGAGGAAGTGTCGTGATGATGTATGCAAGAA
GTACAGCATCAAGCACTCACAGAGTGGATTATGGGCATTGCCGGACATTA
AAAGGGCTTATGGAAAGACACAGCGCTTATGCACAACCACCAAGAAGGAT
GGATTGTCTGTGATTTTGGTTAAGCAAATTCTTCAACATGAGCATAAGTG
TGAGACTGACAGATTGGAACGTGAGAACAAAGCGGAGAAAGCTAAAGTTC
GAGCACTGGCTGAACAATTGCAAAACTTAAAGAAGGATAAAGAAAGACTG
GAAAANGAAAACAACAAGCTATTGACTTTGATCTCCAAACAGCTGGAATC
AAGATCTTCAAGCAGCTTTGTTGACAGTGAGGCTGATCTTTCCATCAACA
CCTGTGTTCATGACCCAGTGAACTCAAAGATTAGATTAGCTCCTGTGATT
GTCAAACACAGAAGGACTAACGTTGAAATTGACAATGAGGAGGGCTATGA
AGACAATGGAGAGAGACNAACTCGCACTGTGACAAAANTGGTAAAGAAGT
ATGTTCCATACAGGACATACCATCCAGCTACTCCAGAGCAAGTTGACAAA
TGGTCAAAAGAGCTGCCAGATGTATACAAACAACCACGAAAGGTTTGGCA
GTTTCTTCAACGACTGCAGAAAATCTACATTTTACATCCACTAGACGGTG
TGATGATTCTTAATGTCACCCTAAGAGACAGTGACCAAAAGAGACTCACA
GAAAGTGTTGAAAGAAGGATTGGTGAATCACAAGAAAACATAGAGGATGG
ATGGGAAGCCATAAAAAACTTCTTGTTTGAACTGAAACCTGCAGAGGTCA
ATTGGGCAAGAATTACCTCATGCATGCAGAAAACTGGAGAAAGTGTTGCA
GAGTTTGAAGAACGCTTCAGACAAATATGGACGGAACATTCTGGTCTGAA
TACAAGTGAAGATCTTGACAAAGACACTGGAATTCCCCTGAAAACAGCAT
TTGTCAATGGACTCAATCCTGAGATTTCTAAAGATCTTAAAATCAGGTAT
GATGACTGGGACAGCACTGTAACAACTTTCATCCAGATTGTTGAATGGTC
AGCTAAACTGGAGAGAGCACAAGATGTCAGACTCAGATCTTTGCAATCGG
AAAGTTTGTTTTACAAGAACAGAANAATTGAGGATGAGCAAAAAGAACGT
GAGTATATGGGATACTCAAAACTACGAACTAAAGGAAGATGCAGAAATTG
CAATGAAGAAGGACACTGGGCCCGTGAGTGCAAGCTCAGTTTAAAACATC
AAAGCAAGGATGATGACCACCTGTTCAAGCAGTTTCAGCAGCTAACAATA
CAACAAAAACAGACTCTGCTAAATGCTGTACAGCCGCAGGGAAACTGAAG
AACCTCTCTCTGCAGCACCAGCTAGTGACGTCTTTTCCAGAAGCTGATGA
ACTGAATGTGTATGCAAACAGTAAGATAAAAGCTGACACAGAAGTCTCAA
CAGATGAAGACAAGTTTGATGTCCTAGTAGATGGTGTTGCCAAACAAGCC
GTAAAGGAGAGAGGTGAACATACAGCGGCATTAAGACAGCTTCAGNAAGA
CCACCGATCAGTCTTAGACAGAAAGCAGACTGCAAATGAAAACTCAACAA
AAGAAATGCTGATGGACGGTGCAATAGAACTGCATGATGGCAACCAATGC
AGTACGGATGGAAATAGACTATGCCCTTTTGAACATGCCCTAAGCCAGCC
CATGTCCACAGAAAACCTGACATCTGACAGCCTTGTCCAAAACGAAGCAA
GACTCAGCCTGGCAGTACATGAGGACAATAATCAAGTTTTGTCACCTCTG
AAGAGGGGCCATAGTTTAGAGCCCAGAAAATGGATAAAGATACGACAACC
TCAGATATTACCATTAAAATCTAGGTGTGAGAGCTCACATGAGAAGGTTT
TAGTATCTGATTCAATAAATAAAGTTCAGGGACTTGATGAATGGATCAAC
GTGAGTTTGCCTAGAGACGAGGGATAGATGACAGTAGTGTTTTTCAGAGT
CCAGATATGGCGGGACTAGAGTTTTTAGGCTCTAGCTTGTCGCCTGAGGA
TGAAGACATAAACCACCACTGATAAACACTGTAGTGTCCTGTCAATATTA
AATAGGGACAGTTTCTATAGTTTCTATAGGCAGTTTGACAATTTCTCTAA
AATCTTTTTTTGGGCAAGATACGTTTCCCTTTTCCCTTTTGTGTGATTGC
AGGTGTTCCAGAGGATGACCAGAGACACACAACACCAGACACCTAGATGA
ACACACCTGAACATCCACAGAACACAACCACATCCGCTACTTCCACAACA
TCACAACTTCAAATAGAAATGGACTCAGGCATTTAAGGAAATGCAAGCTT
CACCATGNCTTNTTATTCTGTCACTTTAAGTTATATAGCCTGTATTGCAG
ATTNCTGTATACATGATTAACTTGTTTTATGATCAAATATGATCAGAGGA
GGGAT
>ltr-1_family-104#LTR/Gypsy [ Type=LTR, Final Multiple Alignment Size = 6 ]
TGTCACATCCTCAGTCTGATCATGCTGTCTGTTCCCCATTTCTGTTTACT
TCTGGTGAGCGCACGTGAATGTTTATTTTGATCGCTCCCCGTATCTCTCC
TCCCTCTCGTTACCCTATTTACCATCTATTAAGATTGATTTTCACTCACC
TGCACCCTATCAGTGATTCCTCTCGTGTCCTATTTATTCCCCTCCTTGTG
TGTAGTCCAGTGCTAGATTGTTGTTTTGCGAGCGCGCCCACGCCGAGCCG
CTCGCGTCTGGTCTCGTCTTGTCTCCTGTCGTGGCTCTCCTGTCCTTTCC
AACTCTGTCTTGTTGTGCTGCTCCACGCCAGAACCATCTTCTTGCACTTT
GCCTCTCCTTAACCTCCTCTGTTCCCAGGCCGGACTGCTTCAACCTCTCG
GAGCCCATCGGCTTCAACTGACTGCCGGCTTCCTCTCCCTCGCTCACGCT
CCACTTCCGCATTCCCCTCACGGCAACGTACCAGCACGCCCCCTGCCGGG
TAACAGTATCATAGACGCTATTGTTTGCATTTATTTTTGGATCACCCCGG
CTGTCTTTTGCTTTCTCTTTTTTGAAGATTGTGAACTGGGCGCCCCCTTT
TGGATTTATTTGGTGACAGGACCCGGTCTCTGTTGTCAAGGACTTAACAG
CGCCCTCTTCTGGGAGTCTTTTTTTATGCAGTTTTTTTGTTTTTGTTTTT
CTCCTATTTTTTCTGCAAACGCCCAGTTGGATTTGATTTGCACCCTTTTA
GGGTAATTTTTTGATCAAGAATAAAAACTCTTAACCTGCACTTGTGTCCG
CCTGTGTTCCCTGACA
>ltr-1_family-105#LTR/Gypsy [ Type=INT, Final Multiple Alignment Size = 4 ]
GAACAATCTAGCCCGAAATGGACGCAGCAGGTTCGGATCCAGTCATTACT
GCAGTCACCCAGCAGGGTGTGCTGCTAGGGCAGCATGAGGCAAGGTTGAC
CAACACCACCAGGGAGATGGAGTACTTGGCCAACCAGGTAGCTGATTTAA
CCGCACGGATCCGTGAGTTGCAGCACGACACAGCCCAGGGGGGGCAAGCG
GATCCTGGCCCTCAGCATACACGTGAACCCCGATGCAACAACCCACCACC
TTACGATGGGGACCCCAATTCATGTAGAGCCTTCCTCTCTCAATGCTCTG
TGGTGTTTGCCTTACAGCCACACACCTACGCCGCTGAAAGAACCAAGGTG
GCATACGTTCTGACGCTGCTCGCAGGCAAGGCCCGTGATTGGGGAACATC
AGTCTGGGAAACCCAAGCTCCCTGTTGCGCATCGTTCGAAGACTTCAGAC
AAGAGATGGTGAGGTTGTTCGATAGATCTGCTCAGGGGCAGGAGGCAGCG
GACCAGTTGGCTCGGTTACGCCAGGCAGGCCGGTCAGTCACNGAGTATGC
CATCCAGTTTAAGACCTTGGCGGCTTCCTGCGACTGGAATCAAGGGGCCT
GCATGTCCATGTTTCGAGCGGGGCTTGAAGAGGAAATCCAGGACGAGTTG
GCCACCATCGACCTTCCCCAAGATTTTGATGATCTCATTAGTATGGCCCT
ACGGGTAGAAGGACGTCTGCGCCGCCGTCGTCAACGTCCAGTCTTCCGCC
CACCCTGGAGGATGGAGGACACTTCCTCTGCTGTTCCTGAGGCTGCTAAT
GCCACCTCCTTGGGTTCAGAGCCCATGCAGGTGGGGCGTCTTCGGCTGAC
TCCCCAACAGAAACAACAGCGCCTTATCCAGGGCCTGTGCTTCTACTGCG
GCAAGCCAGGGCACTTTGCAGTGGCCTGTCCGTTAAAAGCCGCGGCTCGC
CAGTAAAGAGGGGGATCCTGGTGAGCGCTACCCCTTTATTGAATTCCCCC
TCCTCTCGTACTGTTCTCCCTGTATCTGTCCAGTTTGGTGACTCTTTTAA
TTCTGCCTTGGCCTTGGTCGATTCCGGGGCCGAAGGTAATTTTATGGATA
GTTCTTTAGCTACCTTGTGGGGAATCCCTGCACTCCCTCTTTCCGATCCT
ATCCCTGCTCGCTCTCTTAATGGCACCCTTATCACCACTGTATCCCATAC
CACCCCTCCCCTCCATCTCATTGTCTCGGGCAATCACCATGAGGTTACCA
CGCTGCTTCTCCTAGATTCGCCTAGTGCCCCCATAGTTTTGGGGCATCCA
TGGCTGGTGCAGCATGGCCCTCATGTAGATTGGTCGAGTAATTCAGTTTT
GTCTTGGAGTCAGCGTTGTCTTGCTTCGTGTTTGGGTCCTGCTGCTTTTC
CTGTGTCTGTGTGTCCTGTCTTACAGGTGGAGGCAGCTGATCTCTCTGGG
GTACCGGCGGAGTACCTTGACCTGCGCCGGGTGTTCAGCAAGTCTCGGGC
CACTTCCCTGCCTCCGCATCGTCCTTATGATTGCGCCATAGAACTCCTCC
CAGGCACTTCTCCGCCCAAGGGTCGNTTATTTTCCCTTTCTGGTCCNGAG
AGAGAGGCCATGGATAGGTATATCAATGAATCACTCAAAGCCGGTCTCAT
CCGACCCTCTTCCTCCCCCGCGGGTGCCGGGTTCTTCTTTGTCAAAAAGA
AGGATGGCTCCCTGCGTCCTTGTATTGATTATCGAGGGCTCAATGACATC
ACTATTAAAAACAGGTACCCCTTACCTCTCATGTCTTCTGCCTTTGAACT
TTTGCAGGGAGCCAAGGTCTTTACCAAACTTGACCTCCGGAATGCTTACC
ATCTTATCCGCATACGAGAGGGGGATGAGTGGAAGACCGCCTTTAACACG
CCTACGGGACACTTCGAGTACCGGGTCTTACCGTTCGGTCTGACCAATGC
CCCGGCGGTCTTCCAGGCCTTGGTCAATGATGTGTTGAGGGACATGGTTA
ATCGTTTTGTCTTTGTGTACCTTGATGATATCTTGATATTCTCTCCATCT
TTAAAGGTACACACCCAACATGTCCGCCAAGTGCTACAACGGTTGCTGGA
GAATCAGCTTTATGTTAAGGCGGAGAAGTGCGTTTTCCACGTCCAGTCGG
TCTCGTTCTTGGGATTCATTATTTCGGCTGGAGAGATCCAGGCAGACCCC
TGTAAGGTAAAGGCAGTCGCCGAGTGGCCAACTCCAGACTCTCGTAAGGC
TCTGCAGCGGTTCCTGGGGTTCGCCAACTTTTATCGGCGCTTTATCAGGA
ATTTTGGTCAGATCGCTGCACCCTTAACAGCCCTCACCTCTCCCAAGGTA
CCGTTCAAATGGGAAGTTGATGCTCAGGAGGCCTTTGATAAATTAAAGTC
CCGTTTTGTCTCTGCTCCTGTTCTATCTATTCCAGATCCTGAACGGCAAT
TTATTGTTGAGGTGGATGCTTCGGACGTCGGAGTAGGCGCAGTCTTATCT
CAGCGGTCACGCCTGGATGGAAAAGTGCACCCTTGTGCATTCTTTTCCCA
TCGCCTGAATCCTTCAGAGCGAAATTACGACATAGGTAATAGGGAATTGT
TGGCAGTCAGGTTGGCCCTGGGGGAGTGGCGTCACTGGTTAGAAGGCGCA
GCTCAGCCTTTCCTGGTCTGGACGGATCACAAAAACCTTGAATATATCCG
TTCAGCCAGGAGGCTGAGCTCCCGACAGGCTCGCTGGGCCCTCTTCTTTG
GGCGATTTAATTTTACCTTGTCTTACAGACCTGGGTCCAAAAATATTAAG
CCAGATGCTCTCTCCCGTCTGTTTGAGGCCCCAGGGGAGAGGGAACCACC
CGACACCATTTTACCCAAGGAGATGGTGGTGGCATCTCTCTCTTGGGAAA
TTGAAAAACGGGTTGAGGAAGCCAGGAGGACGAGTCCAGGACCGGGGAGG
GTCCCAGCGGGATGTCTCTTTGTCCCTACCAAGATGCGCTCTGAAGTAAT
CCAGTGGGGTCACTCCTCTAAGTTGACCTGTCACCCAGGAGTCAGGAGAT
CACTGGCTGCCATCCGTCAGCGATTCTGGTGGCCATCCATGGCCAAGGAC
GTCAGGCAGTTCGTGGCCGCCTGCTCTGTTTGCGCTCGGAACAAGAATTC
CAATGCGCCTCCCATTGGTCTGCTCCGCCCCCTTCCCATCCCATCCCGCC
CCTGGTCACACTTGGCCCTTGATTTTGTCACCGGCCTACCAGAATCTAAA
GGCAACACCGTCATTCTCACGGTGGTGGACCGCTTCTCCAAAGCGGCCCA
TTTCATTCCCCTTCCCAAACTCCCCTCAGCCAAGGAGACTGCTCAAGTGG
TGATTGATCATGTTTTCCGGATTCATGGTCTTCCGGTCAATGTGGTTTCT
GATAGGGGCCCTCAGTTTGTCTCCCGGTTTTGGAAGGAATTCTGTCGACA
GATCGGGGCCTCTACGAATCTGTCTTCAGGATTTCATCCCCAGACCAATG
GGCAGTCCGAGCGGGCAAACCAGGATTTGGAACGTACTCTCCGCTGCCTG
ACGTCCCACAATCCTGGCTCTTGGTGTCAACAATTACCTTGGGTCGAGTA
TGCCCATAATTCTCTTCCTTCATCTGCCACAGGTATGTCCCCGTTTCAAT
GCTCTATGGGGTTCCAACCTCCTTTGTTTCCCTCTCAGGAACCCGAAGCT
GCAGTTCCGTCTGCCCTTGCTTTCGTCCAGCGGTGTCGACGCACCTGGAA
GAGAGCCAGGGAGGCCTTGGCCCAGGCTAATAAACGGACCAAAGCAGCAG
CTGATCACCACCGGACTCCCGCTCCTCGTTACAGATGTGGTCAAAGAGTG
TGGCTTTCTACCAAGGACCTGCCTCTCAGGGTAGCCTCACGCAAGTTGGC
TCCCAGGTTCATTGGCCCATACCGGATCACCAAGGTCCTGAGTCCGGTGG
CGATACGGCTCAAGCTCCCTCCTATGCTTGGTCGGGTGCACCCTACCTTT
CATGTGTCAAGGGTTAAACCTGTATTGTATTCACGTCTTGTTCCCTCTGC
CCCCATTCCCCCTCCCCCCCGTCTAGTGGATGGCTCCCCAGTTTACACTG
TGCGGAGATTGCTAGACGTCAGACGCAGAGGTCGGGGCTTTCAATATTTA
GTGGACTGGGAGGGTTATGGTCCGGAGGAGAGAAGCTGGGTCCCGGCTCG
GGACGTTCTGGATCCGGCGCTGGTCGAGGATTTCCGTCAACGGCAAGGTA
GGCCCCCCCATGCAGCGCCTGGTGGCGTTCGTAGAGGGGGGGGTAC
>ltr-1_family-106#LTR/Gypsy [ Type=LTR, Final Multiple Alignment Size = 10 ]
TGTCACGGTTGCAGGTTTGTGCGCTTTTCCGGAGTGTCTGTTTGATCACG
TTGGTTTGTTTTTGTTCTCCTCGTGTATTTGTTTTGATCACGTGTGATGA
CGGCACTCAGCTGGCCTGATGAGCTCGCCAGCTGAGGCTCATATTCGGGT
CTATATATGAGCCACGTTTTCTGTGTGTCTTTGTCAGTTCGTTATGTGTG
CTTATGGTGTGCTATTCTGTCTGTGTGCGTAGGATCCGAGGACTATTTTC
TGGACCCTGTTTTCCCGTCTGATTCCTGCCCGATCCCTCCTAGCACTAGC
ACCATTCCTTACTTGATTTTTGTTTGACTTTGTCAATAAATATTATTTTT
GTTAACTCGCACTTGGATCCCTCTGAACTTTCATTATACGTGACA
>ltr-1_family-107#LTR/Gypsy [ Type=LTR, Final Multiple Alignment Size = 8 ]
TGTGGTGGGGAAGGCGTGATCGAACACCCAGAAAGGGGGGAGAGCAGGCG
GAGACACCGGCGGCTGGTCAGTGGTCTAATCATAAATAATTATTAACACC
TGTGTTTTCTAGTGATTGGGCCGGAGAGACACCTTCATAAGGGGAGGAGA
AGGAGAAGCCGGGAGAGAGGAGAGCCTGTCGAACTTCAGTCTCGACACGC
ACACACATACACAGAACATTATAAATAAAAATTGTGCTTACCTGATATCG
CCGACCCTGCCTTCTTCTTCCCACGAAACGAACGTTATTACA
>ltr-1_family-108#LTR/Pao [ Type=LTR, Final Multiple Alignment Size = 4 ]
TGTGTTGTTATCACAATGTTTGGTAGACTTATTTTCTGTTCTGGAGTGAA
TATGTATGTTTTTCATTATTAGGACGTGGCCCCTTTAAGAATCTTAGGTT
TCAGAACAGAGTCATACCATGTGAGCACTGATGAGGAAGTGAGCAAGCAT
GTTGCACAGAGCAGCACAGTCAGACAATCCTGAGTTAATTCTGTGACGTT
TGCATTCATCTTGTGTTTGTTTTAGCATCGTGGGTATGTATTGACTGTTT
TAATCAATGTCTACTATTTCAGATGCTTTAGGTCATTTTTATATAGTTAT
TATTAGAAGTCTATTATTTCTGTCTGCTTCACTATAGTTAAGGGACATAG
TGAGTGTAATCTCTGTCTAGTTCATTGAAAGTTCATGCAATTCAGTATAG
TTAAAAAGTGATTTAGGAATTGTGTGTGTGTTTAACATGATTATATTACA
TTTAAGAGAATGTGTGTTTAAGAGAAGACACATAAAGCCTTGAAGACATT
CATTTATNTACTTCTTTGCGAATGTATACATCTTAACAACAACATGCTTA
GTGTTGATTATGCCTTTTGTGCATTTCAGTTTTACCTTTCTTTGGAATAT
CAATAAACCTGTGGACAAGGAGTTATCGTCTTCAGAGTTTTGATGTCAAG
GAAGAGTTTATCTGGCTGTAAAGTTATATTCAGCACATATAGCGAGGACA
GCACA
>ltr-1_family-109#LTR/Pao [ Type=INT, Final Multiple Alignment Size = 2 ]
GTAAAACCACGNCCTTACAACTGCAAGTGGCAAACAAAGGCAAATAATCG
TCACACCCAGCTAGTAATCAATTAACAGATGTGTTGCTGGAGCCATGACA
ACAGAAACATCGTCATTAAAGACGCGCTCATGCGCTTCATGTTCTTCAGC
ACGATCCAATACATCGTCAACTGGATCAGCAGCTGCTAAGGCAAGAGCAA
GAGCAGAGGCAGCAAAAGCCCGACTTACTTTCGCTGAAGAAGAGGTTAAT
TTAAAGCTACAAAAGGCCAAAGTTGAGGCATCTATGGAAATGCTGCAGCA
GAAAAAAGAGGTAGCTGCAGCTGTTGCAGAAGCAGAGGCTCTTGAAGCTG
CCATTGATGAGCATTCTGAAAAACACAGTTGCAAGCTAAGTTTGAACTCT
GTTCCCTTGGAAACCACACAGCGAACAGAACAATATGTTATCGACCAAAC
CAAAAATCTAGACAAGGATCTACAACTGTGTGATGTTCCTGCGAAAATAG
AACCAAGTACAAGCTACAGTATTTCAGGTTCACAGCTAAAACCTGAAGCC
AAGCCTTTCCTTTTACGACACAACAGTGTCTCTTTTCAACTACCTGATAC
CACCTTAAAACACTCTGCAACATCACCTGCAAACAAATATCCGACTCCTT
CGCAGCAATTCGGATCACAAAATAGCATCAATACGTCTAATCCTCTGAAC
TCTGAATACCCCATGTTTCAAAATTCAAATGATTGCAGTTCAAACATGAA
CGACTTTGTAAGATATCTGGCTCGTCGAGAGCTTGTTTCAACAGGCTTAC
TACAGTTTAACGACAAACCCCAGAATTACAGAGCCTGGAAACGATCTTTT
CAAAATGCAACTTTTGATTTAAATCTGACTCCAAGTGAAGAAATGGATCT
CCTGTTGAAGTGGTTAGGCAAAGAGTCAGCCGAGCAAGTGGAACAGATAA
GAGCAATACATATTAATCACCCACAAGCTGGGCTGGCGATGGCATGGGAC
AGACTTGATCAAACATATGGCTCAGCAGAAATAATAGAACATGCTCTATT
CAAACGAATCGATGCCTTTCCTAAAATAGCCAATCGAGATTATTCAAAAT
TGTCAAAATTGAGTGATCTGCTAATGGAGTTGCAGTCTGCTAAGGCTGAA
GGAGACTTACCTGGTCTTGTTCTCTTAGACACTGCAAGAGGCATCTATCC
AATAATACAGAAGTTACCATTTCGTCTGCAAGAAAAGTGGGCATCAGTTG
GTGCAGCCTATAAGCGACACAATCAAGTTCCATATCCTCCATTTGCTTAC
TTTGTAGACTTTGTTAGCCAGGAGGCAGATATTGGAAATGATCCGAGCTT
CAGCTTTGTCTCTTACATAGACACAGCTCCTAAAGTAGAGAAGGCAGCTT
GGAAGAGCAGTAAACAACACGAAATCTTTGTACACAAGACAGCAGTATCT
TACGGAGACTGTGCTGATACTGGCGGGCTTTATAAGCAATCTGATGACTG
TGACAAACTGTGTCTCATCCACAAAAGACCACACCCTCTTAACAAATGCC
GTGTCTTTTTAGAGAAGTCTACTGATGCTCGGAAGGCATTTTTGAGGGAG
CATAATGTATGCTTTAAATGCTGCTCTTCAACAACGCATATCGCAAAGAA
CTGTAAAACTAAAGTTCAATGCTCTGAATGCAAAAGTGAAGGACACAACA
CGGTACTCCACCCTGGACATGCATCCTGGAAAGAGTCAAACCCTGCCACA
AAGCATGGCGGGGAGGGAGAGCAACCCTTATCTCAATCTCAAGTCGACAG
CAAATGCACAGAAGTCTGTGGGGAAAATCAAACAGACCGATCGTGTTCAA
AAGTATGCCTTGTAAAGGTATTTCCAGCTGGCCAAAAAGACAAAGCAGTA
AAAGTATATGCAATCTTGGATGAACAGAGTAACAGGTCTCTGGTTCGTTC
ACAGTTTTTTGAAGTTTTCAGTGACCAAAGTCCTTGTGCTCCTTACATAT
TGAGAACATGCGCAGGAGTGAAGGAGTCAGCAGGAAGACGGGCCAGTGGC
TATGAAGTAGAGTCTCTAGATGGAACTGTTTGCATTTCACTGCCAAGCTT
GATAGAATGCAATGATATTCCTAATAATAGAGATGAGATCCCAACCCCTG
ATGTTGCTCGCAGTCACACACACCTAAAGTCTATGGCGCACTTCATTCCA
GAACTAGACCCAAAAGCCCCAATCATGCTTCTCTTAGGTCGAGATGTTAT
ACGGGTCCATAAAGTCCGTAAACAAGTGAATGGCCCACACAATTTGCCTT
ATGCACAGAAGTTGGATCTGGGATGGGTTATAGTAGGTAATGTATGTTTA
GGGAATGTCCACAAACCTCTGACAATCAGCACATTCCATACAAACACTAT
AGAACCAGAACGTCCAACTCTCTTTAAACCATGTCCAAATGTTTTCCATG
TTAAGGAAACATGCAAAGACTTTCAAATTGCTAACCACTGCCCAACATAC
CCGGAAGCTAAATTCACCTGTGATGTTGACTGTCTAGGAGACAATGTGTT
TCAGAGAACCAAAGAGGACAATCAAGTGGCTCCTTCAATTCAGGATGCAA
CTTTCATGAAAATCATGGATGAAGGTTTACGGAAGGATTCAAATAACAGT
TGGGTAGCTCCATTACCTTTTAAGAGTCCTCGTCCTCGTCTTCCCAACAA
CAGAATACAAGCCCTAAAACGACTTATATCACTCAAGCACAACTTTGAAA
GGAAGCCGATGATGAAAGAACACTTTCTCAAGTTCATGGAAAAGATATTC
AAAAATGGACATGCCGAGTTAGCGCCTCCTCTTGATGAGAAAGAAGAACA
ATGGTACCTGCCAACATTTGGAGTGTACCATCCAAAGAAAGTGAATCAGA
TCAGAGTAGTTTTTGATTCGAGTGCACAACACAATGCAATATCTCTGAAT
GATGTGCTGTTGACCGGGCCTGACTTAAACAACACCCTGGTAGGGGTAAT
GATGCGCTTCAGAAAAGAAGCAATTGCCTTTACTGCAGACATAGAACAGA
TGTTCTATTGTTTTTTGGTAAGAGAGGAAGATAGAGATTTTCTTCGTTTT
CTTTGGTTTCAAGACAATGACACTTCCAAAGACATTGTAGATTACCGCAT
GAGAGTGCATGTCTTTGGAAACAAACCCTCACCTGCAGTGGCTATACATT
GTCTGCATAAGTCTGTTCAGATTGACAATTTCCATGTCGACTCTGAGGTC
AAGCAATTTGTGATGCGTGACTTCTACGTGGATGATGGTCTCAAGTCTTT
GCCTACAGTAGAAGCTACGATCAGTTTGTTAAAAAAGACACAAGAGGTTT
TGTCTAAATCCAATCTGAGACTACATAAGATAGCAGCAAACAGCAAAAAA
GTCATGGAAGCCTTTCCATCGACAGACCATGCATGTGATCTGAAAGATCT
AGACTTTGAGGAAGACACGCTGCCAATGCAGCGTAGTCTTGGTCTAAATT
GGGACCTCCATTCTGATTGCTTCCGATTTAGTGTCAGTGATGAGGTAAAA
CCCTACACCCGTCGAGGTGTCTTATCCACTATTAACAGACTCTATGATCC
CCTTGGGTTTGTAGCGCCGGTCACAATTCAAGGCAAAGCTATTCTGAGAG
AACTTACTGCTGTGAGCGGTGACTGGGATGCTCCATTGCCACAAAAGATG
GAGGACGCTTGGACCTTGTGGAGAGTTTCCTTGTCAGAGCTGGCTAATTT
TTCTATTCCCAGGGTTTATACTGAGATTTCGACATCGACAGCTATGAGAA
GAGAACTATGTGTTTTTGCGGATGCATCAATAAAAGCCATTGCTGCAGTG
TCATATCTAAAAGTCACAGATGATGAAGGAAAGAATCACATTGGGTTTGT
AATGGGGAAAGCCAAACTTGCCCCCCGCCCTGAGCACACAGTGCCAAGAC
TTGAACTTTGTGCGGCAGTGCTTGCTGTTGAGTTGGCAGACTTAATTTCA
GTAAACCTGGACTTGCAATTTGACGCTGTAACCTACTACACGGACAGTAA
GGTAGTTCTTGGGTACATTTGTAATGAGACCAGGCGCTTTTATGTTTATG
TGAGTAACCGCGTTCAGCGTATCCGAAGGTCTTCTAGTCCAGATCAGTGG
CGATATGTTCCTACTGAACAAAACCCAGCAGACCACGCAACACGTTTTGT
TTCTGCAGCCCACTTACAAAAAACCAACTGGTTAAGTGGACCCAACTTTC
TGCTCNCGCAAGGANCAGATATTCAGAACACTTTCAATCTGGTTAATCCA
AGTTCAGATCCTGATGTGCGCCCTCTAGTGTCCACACTAACCACCACAGC
ATTAACCAAGCAGCTTGGTTCTGAACGGTTTGCCAAATTCTCCTCTTGGA
ATTCACTAACTGGTGCCATTACTCGCCTTATCCACATAGCTCATCATTTT
AAAACAACAGAGAAGGAAAACAGTTCTTGCAAAGGCTGGCACTACTGCAA
AGAATTCACAATGGAAGAATCTGATAGAGCTATAAACATCATCCTCCGAG
CAGTACAAGAAGAGGCTTACAGTCATGAGATTGAATGCATTAAACGGCAA
GAGAGGATACCAAAGAGCAGTCCACTCCATACTTTGGATCCATTCATTGA
TCAGCAAGGTCTTCTGAGGGTCGGAGGACGTCTCCACCTTTCAAGTCTTA
ATCAGAGAGAGAAGACTCCTTTGTTAATTCCCGGCAAGAGTCACATTGCC
ACTTTGATCATTAGACATCACCATGAGCGTGTTCAGCATCAAGGTCGTCA
CTTTACGGAAGGAGCGGTCCGTGCTGCTGGTTTTTGGATAATTGGTGGAA
AACGAAGGGTGAGCAGCATCATACACCAATGCGTAACTTGCAGACGGCTC
AGAGCTCCACTCAGCATCCAAAAAATGGCTAACCTTCCAGCAGAACGGCT
CTCAGCAGACCCTCCTTTTACCAACGTTGGACTGGATGTGTTTGGCCCTT
GGAATGTCTCCTCCCGTCGGACAAGAGGTGGTCTCCTATACAGCAAGAGG
TGGGCCGTAATTTTTACATGCATGAGCATAAGAGCTGTTCATATAGAGGT
TATTGAATCTCTCGACACATCCAGTTTCATCAATGCTCTTAGACGTTTTC
TTGCTGTGCGTGGACCTGTCAAGCATATTCGCTCCGATCGTGGGACAAAC
TTTGTAGGTGCATGTAAAGAGCTACAGATACCTTCAAACATTGACAGCAA
AGTTGTAAAGACGTATCTGTCAGATCAAGGTTGTACATGGACCTTTAATC
CTCCGCATGCTTCCCACTGTGGTGGATCATGGGAAAGAATGATTGGTCTG
GCAAGGAGAATTCTTGATTCCATGTTTCTCCAGTTGAAAGACAAACTTAC
CCATGAGGTGCTGGTGACCTTCATGGCAGAGGTAACAGCTATTATCAATG
CCAGGCCTCTTGTTCCTGTGNCAACAGACCCCCATGAGTCATTCATACTC
ACACCAGCAGCTCTCCTAACACAAAAGGTGAACCCTGTTGCTGCTCCTAC
AGGCGAGTTTGGAGTTACCGACTTGTACAAGTGCCAGTGGCGGCAAGTTC
AACACCTTTCCAACACATTCTGGGACAGATGGCGTAAGCAATTCCTTCCA
ACCCTACAACCACGCAGGAAATGGCAGTCCGTTCATCCAAATGTCAATAC
AGGAAGTGTTGTCCTCCTTAAGAACAGCCAAGTACCACGGAATGAATGGC
CTCTTGGACTGGTAACACAATCATTCCCTAGCAAAGATGGGAAAGTGCGT
CAGGTTGAGGTTAAGGTNATTAAACCAGGAGGTTCCACTCTTTTTCTTAG
GCCTGTTACAGAGGTAGTGCTTCTTCTTTCCTCAGAGTCTAAAGTAGATG
AATAACTTAGAATTATCTAGTGATGTTTATTAACATCAGGCGGGGAG
>ltr-1_family-110#LTR/Pao [ Type=LTR, Final Multiple Alignment Size = 8 ]
TGTCAAGTCAAACTAATATAGAAGGAGAAAAAAAAAATCCATCCGCCAGT
CGGAGGGAGAGGCGGAAGGACATGCAGTAGTTCGGCATTCACGTAAGGAA
AAAGGAAACTGAAACCTAACCAGAACAGAATCTCCGCCAAAACGAAACCT
CCGCCAAAGCCGAATCTCCGCCAAAATTGAGCAAAAGAAAGTGCACAACA
GTTAAAAAACCATCATCAAGTCCCGGAGTGGCAGCCGGTGAGAACTTTAC
TTTGGTTATTGCATGAAAATCGTGACTGTCATGTCAGTATTTGAGGGCAA
ATCAACCGTGAAGCAGCATCTGAGTTCAAGTTCGGCACAGAGGAAAAAGT
TGCTCCTACAGTGCTTATCTGCCCGCTGCTTAATTACTTNAAGATACAAA
TAGTTATTTGCAAACTAGAAGATGTTATAAAGCAGAAATGTATAGTTTTG
GTTATTTTAATCATCATTTGAGTGCTGTCTGACTGACGTTAAGATGTTAA
TTTTCCTCCGTGATTCATATGCATGCATGAGCAGATCACGTGCACATAAG
CTGATTGCTGCAGTAGCAAAATTAATCGCATTTCATTTATGTGTCTTAAA
ACTAAATATTTAAGTTCAGTATATTAAACTGTACTGTTGATTGTGCTTTA
ACAAGCGATAATTCAGTATAATACTTGAAAATACTGTGTGAAAAATCAGA
CAAAATTCACAAATGTTTGTATATATATGTTTATTTGCAATTNAATTACA
TATCTTGTATTTTTGTTTATTTTGAAGGTTTTTCACCTTTCAACTTTCAA
CTTTCAACTTTCCACCGTTATACTTTTTACCTGCCTTTCTGCTGCATTTA
TGATGCAATAAATGGATGAGTGGAATCCAGTTAAAACTCCCTTGATGATG
TGTCTTCCTTTCAAGCGGGAAAACTTGTGCATAAGAGAATAGCTTGACA
>ltr-1_family-12#LTR/Gypsy [ Type=INT, Final Multiple Alignment Size = 2 ]
TCTAACTGGTGCCGTGACCCGGATCCATTGGTCAGCCGCAGCCGATCGCC
GGGGTCAAGCAGTGTGCTGAGACGTCCTGGTGCTGTACCGTGTGACAAGG
ATCTACGCAGCAGATATTCAAGTGATTCCCATTGGACATTCGCACACACA
TACGTCGTTATTCGTCTACAACGAACTATACACAATTACACACATTTTAC
ACATACACATTTTGGACATCAGCATACATTGGACATTAACATTTATTTGG
TGACTTGATTTTTCACTTAATGCTATATTCTGATTTGAGATTTTGTACAT
TTGGTTATTTTGGGTTTACATATTCTCAAGTTTAAGTTGTAATAGTAACT
CATAATTCAGTTTGTGGTATCATTAATAATGGCTGAAAAGGGACAAAATA
CATCGGATTTATTCACACCATTAGGTGGGAGGGGTAGAGGTTTGTACAGA
GTTGAAGGGAACACAGGAGCCACACCAAAATTGTTATTTCCCAGTTCAGT
TTCGTTACCAGAGGTGAGCCCGTGTCCTGATTTAGCGCAGCCAGCATGTT
CAACCCCTTCTGACAGTAACAACAATGTCACTCAGCAATTAATAGATCTG
ATAGGAGAGCTGGGTAGTCAGATTGGTGAATCCATAGCCGGTCGCTTGTT
AGCTAGCCAAAATGTCGCTAACACAACACCCACAACTACAACACAGTTAG
GGCAACCCTCACTCGAAACTTCTAAGGTTAGTTTTATAGTGAGATCAGAC
ATTAAAGAACCACCAATGTTTAAGGGTGATGAGAGTGACAAGTACACTGT
CAATGAGTGGATAGATGTAATGGAGTTGTATCTGCAGAAGAGTAGCTGCC
CTGAAGCAGAGAAAGCAAGCACTATCCAAAGTCATCTCCTTGGAAGAGCC
AAAAATATCATTAAAGTAGGGCTTAAAAGCACTGGTTCAGTTAGTGTTGA
GAAAATCTATGATATGCTAAGACACTACTTTAGCGACCACCCTGTGTCCC
TTTTGCCACTGGCAGATTTCTACGCCACTCAGCCTAAATTTAAGGAGAGC
CCTGTAGATTACTGGGTGAGATTAAATTCCGCAGCAGAGNGGGCTAACAG
TCATTTANAGCGCAGTGGCAGTAACATGGAAAACATGAATGCAGAAGTGG
CCATGATGTTCATACGAAACTGTCCTGACCCTGAGCTATCTAGTGTGTTC
AAATGCAAACCTATGAGCAAATGGTCTATTGAGGAAATCCAGGAAGCTAT
TGATGAACATCAGAGAGAAAACCAATGTCGTAGAATCCCCAATACAGTCA
AGCCCCACACCCTCCATGTATCTACAGCTAAGGCAGTTCCTGTTTTAGAG
GAAGTAAAAGAAAGTGAATTAACTGCTGCTAATGCTACAGCGTGCACNCC
CAGTAGTCATTCTGAAGCTAAAGTGTCCCAGTCTAATTCTGAAGCATTGG
AACGTGTCCTCAACATGCTGGAGAGAGTGTTGGAACGAACCAGCCAGCCC
GCACATAATTCTCCAGGGTCCTTTCAGACACATAGGGCTCGCTTTTCCTC
TTGTCGTGTTTGTGGAGATCCAGCACATTCCACCCGTTCACATTGCATGC
GAGAGAGGCGGTGTCTAAACTGTTTGAGGGTCGGACATCAGCGTAGAGAC
TGTCCTAATGTGGTGGAAGCAACCCCGCAGCCAACTGGTACCTCACACTC
TCAGGGAAACGAGTATGCTCGCATTGGAGAGGGGACAATGTGAGCATGGA
GAATGAAACCCTCATTGACAAGGATGAACTTCAGATATTTGAGGAAAGCT
GTAAGGCAACCCCTGATAAAAATGTACTTTTTCAAAATGTGATGAAGTTG
GAAAAAGCTGACAGTCTGTTTTACACCGATGTCTCTATTGTAGGAGCAAA
CGTTACATTACGTGCACTTCTTGATAGTGGGTCTATGGCCTGTACCATAA
ACAAGGAAGCTGAGTGCAAGTTAAAGAGTGCAGGGGTTGTTCTTACATCA
AGTGAGAAAAGACCAGATATCATCCTTGTCGGTTGCGGTGGAGTCAACGT
TCAGCCTGAAAGTATTTGTCACCTCGAGATAGAAGTGTATGGATATGTGG
TCAATGTTCCAATGTTAGTTGTCCCTGGTCAGCGAGATGAAGTGATCCTG
GGTACTAATGTCATCAAATACATTGTTAGCCAGATGAAAAATGTGCAGGG
CTATTGGCATGTTCTGAGTCATCCAGAAAGTTCAGGAAATGATGATATCG
CACAGTTCTTGAACATGTTGTCTGGCCTCCACAGATGGAAAGGAACTGAA
ATGCCTACTAAAGTAGGGACAGCTAAACTTACCCAAGCTGTAGTGTTGTG
TCCCCAGCGAGAGCACCTTGTATGGGCCAAGTTACCTGCCAATGTGCCTA
TCTCAGAAGGAAGTGCCGTTCTCGTTGAGCCTGCTAAATCACACTCAAGC
AAGAATGTTGTTATTGGCCGTGTTGTGGCATCAATGAGTAGTGATGGATG
GGTGCCAGTCAAAGTTCTAAATGCTAGTGACAAGCCTGTGACATTACGGA
GGAATGCAAAANTGGCAGACGTATCCCCTTGTATAGCCCTCGAGGACCTG
GACTTGAGCCCCCAATTGCCAGCCAGTCATGAGCTGATATCCTCCAGCCA
AGTTACCATTTGCATGGATGACAATGCCACGTCTTCTGACTCAAGATCTC
CCAACAGACTTGACTCGTTTGGCCTAGGTGACCTCAACATAGAGGCATGC
GAAGTGTCCCAGTATTGGAAGGAAAAGCTTGTGCAGCTGATCTGCAAGTA
TGAAGACGTGTTCTCAAAAAACAAGTTGGATTGTGGCAAGGCGAATGGTT
TCTACCATCGTATACATCTAGTTGACAATCGACCCTTTAGGCTTCCTTAT
AGACGAGTGCCACCAGCGCACTATCATAAGCTCAGACATGTTCTTTCAGA
AATGGAGGAGCTTGAGATCATTCGTAAATCCTCTAGCGAATGGGCCTCCC
CATTGGTGCTTGTCTGGAAGAAAAGTGGAGATCTGCGCATATGTGTCGAC
TATCGATGGTTGAATGCCCGCACTACTAAGGATGCTCATCCCTTGCCNCA
CCAGGCAGACTGTCTAGCTGCGCTGGGTGGAAACGCCATTTTCAGTGCCA
TGGATCTCACTTCGGGATTCTATAACATAGAGATGGCNGAAGAAGACAAA
AGATTTACTGCTTTTACAACGCCTATGGGGCTTTATGAGTTTAACAGACT
TCCTCAGGGTTTGTGCAACAGTCCCGCAAGTTTTATGCGACTCATGATGC
ATGTATTTGGAGACCAGAACTTCCTGACTTTACTATGTTATCTGGATGAC
CTTTTAGTATTTGCGCCGAACGAGAGTGAAGCACTGAAGAGGCTTGAGTT
GGTGTTTATTCGATTGAGGGCTCATGGCTTGAAGCTTGCTCCAAAAAAAT
GTCACTTGTTACGTCGGAGTGTGCGGTTTCTAGGTCACGTGATAGACCAA
GAAGGAGTATCAGCTGACCCTGATAAAGTTCAGGCTATTGCTGCGATGGA
TGAGAGAGATCTCATGCTGGAAGATGGGGTCACACCATCTCAGAAAAAGA
TAAGAGCTTTTCTTGGAATGGTTATGTTCTATCAGCGATTCATACAGAAC
TGCTCTAGTATAGCCAAGCCTTTATTTGCATTGACTGCCGCGCCAAAGGG
ACAAAGGAACAACGGAGCAAAATTGTCTCATTGGAGGAAGCTAAGCCCAA
GCGACTGGAAAAGTGAACAGCGTGACTCTTTTAATATGCTGAAGTCCGCT
CTCCTAGAAACAGTGGTGCTTGCACACCCAGATTTCAATCGTCCATTCAT
TCTATCAACGGATGCTTCGCTGGATGGATTAGGCGCAGTACTTTCTCAGA
TCCCTGAAGGTGAGACTAGAGCCCGTCCTGTGGCATTTGCCAGCAAGGCC
CTCACACGTGCCCAAAGCAATTATCCCGCTCACCGTTTAGAGTTTTTGGC
TCTAAAGTGGTCCATCTGTGAAAAGTTCAGCCATTGGTTGAAAGGTCATT
CTTTTGCAGTATGGACAGACAACAACCCGTTAACCTACATCTTAACGAAG
CCAAAGCTTGACGCGTGTGAGCAGAGATGGGTTGCTAAGTTAGCACCATA
TAATTTCAGCATTCAGTACATCCCAGGGAGCAAGAACGTAGTGGCAGACG
CAATGAGTCGGCAACCTTTTGTTCAGGGACGCATAAGTCAGAGACTTGTG
TCTGAACCGTATGAGACCCTGATGGAGCAGGCGGAGCAGTTTAAGAAAGA
TGTTGTCCAACATGCATTTCGCATTAGTGCTCAGTGTCAGTCTGCTGAAC
CCCAATGCTTGCTTTCTTCGGATGAAGTGTCAGCCATACTGGATAGTCGG
GCAGAGTGGAGTGCAGGACCAAAGGATAAAGTGCATCACTGGCTCATTCA
GGACGTACACAACTTGGTCCCAGCAGGTCAGGACACATTACCAATGTTTA
CACTGGGAGAGCTTCAGAATAAACAGTTAGCAGACCCTGTCTTGGCCAGA
GTTCTTTCTTATGTCACTCGTGGCAGAAGGCCATCAAGACGCGAGAGGAC
AAAAGAGGCGCCAGGGGTTCTGAAGACTCTTAAACAGTGGGAAAAACTAA
AGCTCCTCGACGGGATTCTGTACCGTGTGTGTAAAGATCAGCTCACAGGA
AAGAAACGATGGCAATATGTTGTTCCTACTTCACTGACTGATCAAGTCTT
GACAGGGATACATGACAAAGCTGGCCATCAAGGCCAATCCAGGACACTCT
ACCTGGCTAGAGAAAGATTCTTCTGGGTCCAAATGGAGCGAGACGTCAGA
GAACATGTTAAGTGCTGTAAGCGTTGTGTGGTGAGCAAGACGCCTGAGCC
AGAAGCGAAGGCACCGCTCGAGAGTGTGAGAACAACTAGGCCTCTGGAGC
TAGTGTGTATCGACTTCTGGAGTGCTGAAGATCGCAAGGGTGGCACTGTA
GATGTACTAGTAGTCACAGATCATTTCACTAAGATGGCTCATGCCTTTGC
ATGTAGCAACCAATCTGCCAGACAGGTAGCNCGTCAACTGTGGGACAGAT
ATTTTTGCATCTACGGGTTCCCAGAGAGGATCCATGCCGATCAGGGTGCA
AACTTTGAAAGTGAGTTGATCCAGGAGCTGTTGCAGTTTGCAGGCGTCAA
GAAGTCGAGGACGACTGCCTATCACCCTATGGGAAATGGTCTTACTGAGC
GCTTTAATCGCACACTAGGCAGTATGATAAGAGCATTGCCCCCGAGAGAT
AAGCAAAAATGGCCTCAGATGTTACAGACGCTAACCTTCGCTTATAATTG
CACCGCTCATGAATCCACGGGATATGCACCATTCTACCTGATGTATGGAA
GGATACCTCGTCTGCCAGTAGATGTTATGTTTCACAGCATTGGAAGAGAT
GATGACATTACGGACTATGACAGCTATATTGCAAAGATGAGGGATGATCT
TAAGGAGGCTCTTAACTTAGCCCAAGCAAATGCGAGAGCGAGTCAGGAAC
GACAGGCAGAACTCTACAACAAGGGGACAAAAGGCTGTGACATTGAGGAA
GGAGATCAAGTGTTGTTGGCTAATAAGGGAGAAAGAGGCCGCAGGAAGTT
GGCTGATAAGTGGGAATCTATACCCTATGTGGTGATCTCAAAAGACTCTA
GATGTCACACTTTTCGCATCAAAAACACCAACACGGGTAGAGAAAAGGTA
GTGCACCGTAATCTCATGCTGAAGGCCAATTTCTTGCCTCTTGAAGTGGA
AGTAGGAGAGTCTTGTGACGGTTCACTATCCAGTCAAGAACAATCAGATG
GAACCTTAATGGAAAGCTTAACCCAGAATGATCCTGTAGAAACAGAGCGG
ATCGTTGAGTGGGTGGCTTCCTTACCTGCAAAAGACGATTCAGTGAGAGG
AGGATCAGACATAGGGTATCAGGAGGATCCAGTAGATTCTGGTGAGCAAA
GGAAATTAACAAGCATCCAGCTCCAAGAGAGTGAAAATGATAGTACTGGA
GTCAATTCCCATACCGTTCCAGCAACTCTGACAGAAGAACTCAGTGTNCC
CAGAGTTGATGCAGTGCCCTGTCCGAGATCCACCAGTTCTCTGTCCATTT
CCAGTGCGCCCCCTAATGTGTCTAAAATCGTAACCCAGGTACGAACACGG
GCTGGTAGGTTAGTTAGACCTGTGAACAGACTGATTCAAAACATGACACA
GAGAGTAAATCACAACGCNGTCGTAGGGGTTACCAAGTCACTTTTATTTT
AAGAAGTTAGGATATTCGGCCAAGTCATAGGAATATAGGCAAGCAAAATA
ACACAGTAGTCAAGTTGAGTAGTGTAAGAGGCACTTCTTTAGCAAGGGAA
TATCTGGAAGCCTGATCAACTTTCATTTGTTCTTTCTCCCGGGAGGTTCG
GGTAACAAGTATGTTGCATGACTAAGTGGTGTAAATTGTCAGAAATTATT
TGACTTAATTGCTTCCTTATTGAATTAAAGTGTGGTAGTACAAGTTTTGT
GAAGTTAAGGGGGGAGTA
>ltr-1_family-111#LTR/Pao [ Type=INT, Final Multiple Alignment Size = 4 ]
GTGAAAAACCGGGACCAGTGAAAAACTGGACAGTGAAAAAACGGGAAACC
AGGAAAACTGGAAACCTGTTTGACTCAAAAAAGGCAAGTGAGAAGATAAT
ATATTCAATTTGAAGAATAACTGTGAAGAATGGCCACACAGGCGGTAGGA
AAGTCACTCGAACAACTAAAAGCAAAAAGGACAGTGGAAAAAAGGGCATT
CACACGTCTAGCCAACACTATATTCAAAACTTGTAAAAACATGACAGAGA
TGGATCTTCAAGACAGTTTAAATAAACTCACAATACAAGCAGAGAAAGTC
ATGGAAGTAAATGATGATCTTGAAGCAGGCATGATTGCAGAAATAGAGGC
AAATCTGGATACAGACCAGTCAGCTGAATTAACAGAACAGCAAAAAGACG
ACCTCGAGAAGACTGCAAGCGACTGTGAGTTAAAACTGGATGAAGTGAAA
GTTCTTCTTCATGAAACGTTATGGACTAGATATGGGGATGTTGAACTGTC
CACGGCACTGCAGGTTGCTGAAGCTGAGAGTGATAGAGTCGAAGCAGTAG
ATCCAACTGGAAATCATGAAGCATACGATTTCATGCTTAGTCACCTTCAA
AATCTGATAAAAAATGCAAAGGAGATGTACAGCAAATGGCAACGGTGCAT
CCCATCAGGTGATGAGAGAGATTTCAGCCAGAGACAAAGAGGACTCGAAG
CAAACATTACCAGGTTAGTGGCAAGGAAAGCTGATTTCATGCAAGCAAGA
CAAGCTGAGGAGGCTAGGAATATAGCACATGTCCCAGTGATTTCTACTTA
CCCCATAGCAACAATTAAGTTGAAACCTGCAACACTACCAAAGTTCTCTG
GTAGCAAGAGAGATTTTCACAGATGGAAGAAGGATTGGGAGGCACTCCAA
AAGCAGGGTGAGCCCACTGGCTCTAAGGAGGTNAAAAAGGTTCAGTTACT
AGACAGTCTNGAAGAAAAGATTGTAAGAGAACTCCGCCTTACCACTTATA
ATTCTGCTGATGACATTTTTCGTGTCTTGGAAAATCGCTATGGCAACAAG
ACAGCAATTGCTATCGAAATAGTGGAAGACTTGCAAAAAATTCCTCCCAT
TAGAAGTCACCAACCACGAAAAATAGTTGAACTAATTCAAGAAGTAGAAA
AGGCACTTGGAGATTTGAGTGATCTTGGAAATACTGGCGCCATAAACAAC
CCACTGGTAACAAAGTCGATAGAAGGAAAACTTCCTGAAAGTTTAAAAAA
GGAATGGCTTATTCACGTATCTGCCCAACAGAGTGCAGTCACACCAGATA
ATCGATTTGACTACCTTTTGGATTTCCTCAAAAAGCAAGAGAACATCTAC
GAGCAATTGGAACAATTAAGACTTGAAGAACCTAACAGAAAGGATGTGCG
AAACGAACCAAAATGGGCAAAAACAAAGTCTACAAAATCAAACACTGACC
AGGCTGGTTGTGTAGTCTGTGGTGATGCTAAGCATAAATGGAAACTCTAC
TTCTGTAAGCAGTTCCGGGCATCGAAATTAGTAGATAAAAAGGCTGCAGT
AAGTGCACTCGGAGCTTGTAAAAGATGCCTTGAGGTCCATGAGCAGCATT
CATTCTGCAAACGAAACTACTTGTGCAAAAGCCAAGACTGTGAAGATGAG
GGTGTCCCTGAGCATCACTACTATTTATGCCCTAATGCTAAAAGAGAGGA
GAAACGTGCTGACCAGAAAAAGAGCAAACTTTGTCCGAAAACGGAGAAAT
GTGTAAAAGACTACACTAGAGATCAGCAAGATTTTCTCAGCAGACTTTCA
CCAGAATTAGCACAGCAGTGTAGAAATGTGTTCTCAAACACTACAGCAAG
AGTGTTCAATGTGACAAAGGAAAAGCCAGGTTTACTAGCACAAAGTGGAC
TGCTAGAATTGCCTGTAATCATGATGCTTCTAAATGTGACAGCCAATGCT
GGTCAAAAGATTGGGACATTAATTGATTTGGCATCAGACACTAATTACAT
AACGCACAGCGCTGCTGATCGTCTGAACCTAAAAGGAGAAAAGATAACTC
TTGTAATCCATGGAGTTGGAGGCATGAAGGTTCGGATGAAGACTAAACGT
TATCTTCTGAAAATAAGGGTGAGAACCTCCCAGGGAACCTTCAAGTCCCA
CCAATTGGCGTGCTATGGGTTGGAAAGCATCGCTGAAATTAATAACACAG
TGCAACCGAACCAACTGAAAAAATTGTTTCCAGACATACCTCTTGCCGAA
CTTGCAAGGCCAAAAGTAGTCGACCTGCTTATAAGCCATCGGGAAGGACA
GTTGGCTCCACAGAGGATCAGAATTGTTGGAGACCTGGTATTGTGGGATG
GTCCACTTGGAAAGACGATTGGAGGAACTCATCCTGAGCTTTTCGAAGAT
GTGACTGTATCTGCCTACCGGTCCAAGACTCATTTTGCACGATCAATGAG
ATTGGCTGCTGTTAAATATGAGGAAGTAACTGAGTACAGTCCACCAAACA
AACCACTAGCCAGACTCCATGAATCAAGCGTCTCAACCAGTACTCGAGAC
TTTCTTGAATGGTGGAAGTGGGATTCCATTGGTGCAGCATGTGAGCCAAA
GTGTGGGGGTTGTCGCTGCGGGAATTGTCAGCCTGGTGGAAAAGAAATGT
CTCTTGCTGAGGAGAGGGAGCTGGAGTTAGTAAAAGAAGGTCTCACTTAT
GTCATGGAGGACAAACACAGCAATGAGCCACATTGGCATGCTAAATATCC
TTGGATACAGGACCCAACTTCCTTACCAGACAACAGGCGTGCAGTTGAGG
CTACATTTCTGCGTACAGAGAAGCAGTTGGCCAAAGATCCTCAGTGGAAA
GCAGCTTATAGTGCCCAAGTGAAAGACATGCTTGACAGAGGGGCTGCAGT
TAAGCTACCTGAAAGTTCAATTGCTAATTGGGCTGGACCTGTATGGTACG
TGAGTCATCTCATCGCTCCAAACCCTCACTCAGTCACAACCCCAGTGAGA
CTCGTTTGGAATAGCAGCCAAAGATTTAGAGGTGTCAGCATGAATGACCT
GTTAATTAAAGGACCAGACGTTCTAAACCAGATACGTGCTGTTCTGCTGA
GATTCAGAAGTGGAGTGTATGCTGCATTGGGGGATATTAAGAAAATGTAC
AACTCCGTTTGGTTGGAGGACCAAGAAGTACATTTGCACAGATTCCTTTG
GCGAGACACTGAGAATGAGGAGCTNGGAGAATACGCAATCACAAGAGTCA
ATATTGGAGACAAACCAGCAGGGTGCATTGCGCAACTGGCAATGCGTGAA
ACTGCTAATTTGCCATCCTTTGCTCACCTTGAAGAGGAACGACGGGTAAT
CCAACATGACAGCTATGTTGATGATATTCTCACATCTCACAATGACCTTG
ACCAGCTACAGTCCATTGTGGCAAACACAGAGTTGATCTTGAAAGCTGGA
GGATTTCATCTGAAACCATGGGTCTTCTCAGGTCAAAGTGGGAGGGAAAA
GTCTGATGATAAGNGCTGTAAGATAAAGGAAAAGGTTATGGTTCTGCCAA
ACCAANTGCNTGATGATGACAACAAAGCACTTGGCCTAGGCTATTCTGTG
GAAGACGACAAGTTGTATGTGATGACATCCATCAATTTTTCAAAAAGAAA
AAAGAAAATTAGACTTGGACAAAACCTAACACAGGAGCAAGTTAGAGCCC
AAACACCAAATCCACTGACAAGAAGAGAGCTCTTGAGTCAGGTATCAGGG
GTATATGATCCAGTAGGCTTAGTGACTCCAGCCAAACAAAAGGGAGCAAT
TCTGGTTCGCAGAGCTTTTCAAGAAGCAAAGAATACAAGACTTCAAGTCA
ATGAAACTTGGGATGTTGCTCTCTCAGATGACCTTAGAGAAGATGCTATC
AAACTCTTTGAGGAATACATCCAACTAGGCCAAATTAAATTCACAAGAGC
CATAACACCTCCAGAATTTGAAGGACACCCCTGGGCGATAACCTTTTCTG
ACGGAAGTGAAAACACTTATGGTGCTGTAATGTACTTGAGATGGGACTCA
AAACAGGGCCCAGTAATCAGGCTTGTGGAGTCCAAAGCTAAGCTGACTCC
TTTAGACCAAAAAGGAGATGCTATCAAGGCAGAGGTGTGCGGAGCTGTGT
TCGCCTCACGTTTGCGAAAGTACTTTGAGCAGCACAGCCGAATTCAAGTG
GAGAGATGGTTCCATTTAGTTGATAGCCAAACAGTACTTGGTGCTATACA
ACGTGAAAGCTATGGCTACAAAACATTCTTCGCCAATCGGATCGGGGAGA
TACAAGGAATCACAAAAGCGCAAGAGTGGTGGTGGATACCAGGCCCACAA
AACATTGCTGATGTGATAACTAGAGGAGCTAGCCCTCAAAATCTCGATGA
AAGTTCAGAGTGGCAAAATGGGCCAAGATTCCTGAGCTTACCAGTAGATG
AATGGCCAATCAAGTCAGCTAAAGACTTAGCTATCACTGCCCGAGAAAGC
ATTAACGAACTTCAAAAGAAAGCGTTTGCAGCTGTATTGACAAGGTCAAA
AACAAAGCAAAAGGAGCCGACTATGGAGTCGAAACCAATTGAGAGCCCCA
ACCTAGTTCGAGCGGAACAAAAAAGACCACCAGCAGGCTTAGCTGTCCTG
AACTTGTGTGACATAAAGCGGTTCAGTGACCTGTCACGACTGGTTAAAAC
AATAGCATGGGTTTGGAGAGCTGCAAAGAAGTTTCTCGGCAAAAAACGGA
CTGTAAATAAACCAAAGTGGGAGGCAGTCTTGNCANNAGGAACCATTTCA
GTAAGAGAAAGAGAAGATGCTCNACGAGACATTTTTCTTGCTGAGCAGGA
NGGGGTGACCTTTCCAAACACCACTAAAGAGAGGTTAGTTGTCTTTAAAG
ATCCAGACTCTGGATTGTTGGTCTGCGGTGGCAGGGTGCAGGTCTTTCAA
GATGATCAGCTGAGTGTTCCAATTCTTCCTTCCAATTCATGGATTTCCAC
ATTACTAGCTCGAGAATCTCACAAGGAGAGCCACGGAGGCTTGGCTGAGA
CTCTGCTTAGAATGCGAAGGAGAGCCTGGGTATTAAAAGGCAGAAGAATA
GCACAAAAAGTTGTGGACAGCTGTGTACAATGTAGGAAGAACAAAGCAAA
AAAGTGTCAGCAAGTGATGGGTGATCTTCCTTTAGAAAGAACCCAACCAG
CTGCACCCTTCGAGTTCACAGCANTGGATCTTTTCGGACCTTACCATGTG
AAAGATGATGTCAAGAAAAGAGCCTTGCTGAAGGTCTGGGGTGTTGTNTT
TTGTTGTATGTCGAGCAGGGCAATCCATACAGAACTGGTTAACTCTCAGT
CAACCGAAGGTTTCTTACTGGCCTTTCAAAGATTTGCTGCAATTAGAGGC
TATCCCAGAAAGATTTTTTCAGATCCTGGTACCAATTTCATTGGAGCAAG
ACCAGTTTTGCAAGATCTGTACCAATTCCTGGAGGGAATTGACAAATCTA
CCCTGGAGGAAACAGCAGTAAAACACGGAACTGAGTGGATCTGGAAGATT
CACCCAGCTGATTCCCCACATAGAAATGGAGCTGCTGAAGCTGCAGTGCG
CATTATCAAGAGGGCACTCCAAAACTGCGGAGGGGAGTCCACCCTCACAT
ACAGTGAAATGCATACAGCCCTTCAAATAGCAGCTAATCTTGCTAATGAG
CGACCAATCGATGCCAGGGCACAAACTCAGGAAGGCTGCATTCAATATGT
AACGCCAAATTCGCTATTGCTCGGACGAGCGTCTCAAAGTGGTGACATTA
AAACTTTTGACTTTTTCAGCTATCCCTTCAAAAGACTCCAAGCAATGCAG
TCATTGGTAAATAAGTTTTGGGAACGTTGGAGCCAGCTTGCAGGTCCTAA
TTTGTTCATAAGGAGCAAGTGGCACACCACGCACAGGAATGTCGCAATTG
GGGATATTGTCTGGATCGCAGATCAGAATGCACTCAGAGGACAATTCAAG
CTTGGCAGAGTAATCAGTGTCAATCCAGACAGTAAAGGTGTCGTAAGAGA
TGTAAATATACGAACATTCCCAAGTTACCCTGTTCTGATCACAAAACCAT
CNAAAGCAAGGGCAAATTCTTCGGAGTCCAAAATCGGTCGAGAGAAGATC
CCGAGTACTGTCCTTCACAGAGATGTCAGACGGCTAGTTGTTCTACTTCC
TGCAGAGGAACAAAAGAGTAAATAATTCAGAGAACATCCTTTTGGAAGCT
AAAAGTAATCGAACTAAACAGTTTGCCTTCAAAGAGATGCGATTTCCTCT
TTATCCCAAGAAAATCGAGTGGGAGG
>ltr-1_family-112#LTR/Pao [ Type=LTR, Final Multiple Alignment Size = 2 ]
TGTAGTAGACATGAAATGGTTAACGTGTCACGTGATTGTGGTGGAGGGTC
ACCGGGTTACGTAGTGCGCTTATAGGTGGCACCTGTTCATTCACAACTTA
GGAAGGAGAGAGAGAGGGGGTGAACGGGGACGCGGTACTCTTTGTTGACC
AAACAAACACAAACAGGCTCAAACGAAATCAAGCTTAAGCCCAAATCAAA
GTCTACACTGTCAAAAGATCAAGGTATGTTTTATATTGGAAAATAAACGA
GTGATGACATTTGAACGACTTCTTGCCTTGTGTACATTTGATGTTTGCGT
CACAAAACATGTCTCTGGTTTAGCCTCTCAGCTGTTACTTCACGTAGCCG
CTACA
>ltr-1_family-113#LTR/Pao [ Type=INT, Final Multiple Alignment Size = 1 ]
ATCCAGCCCCTAATTATTACATAATAATTACATTAATATAAATAGAGACA
TGAAAACATTCAAAAGGGAAAATTCTTGATCCTTCTTGCTTCAAGGGAAA
ACAAAAAGTGTTCATGTTATATCGTCTTCCGTTTCTTGTAGAAGACAGAG
TTTTGTTATTGGTCTGTCGAGACAGCTGTATTTGGTCTTCACTTGTACAT
GACGGACAAATCCTCTTTTGTCAGGAAAGGTTTGAATTATACGTCCTAGC
GGCCATGAGTTCCGAGGTGCTGTGTTGTCAACTAGAAGCACTATGTCTCC
TACTTTCAAGTTGCGCTTGACTTTTAACCATTTTTGACGCTCTTGAAGCT
GTGTTAGGTACTCCAGTACCCACCTTTTCCAGAACAAATCTGACATGTAC
TGTACCTGTCTCCATCGTTTACGAGCATATACTTCGTCCTTCTTAAATTG
TCCTGGTGGTAAGGATGGAGAAGTCCTCAGAAGTAGCAGATGATTCGGTG
TTAACGCTTCTAAATCCGTTTGGTCAGTGGATGCTTTGGTTATTGGACGA
CTATTAATAATAGCCTCCACTTCACACAATACCGTTTGAAGTCCTTCTTC
ATCCAGATTCTGCGACTTCAAGGTAGAATTTAGGATTTTTCTCACAGATC
TAATTAATCTCTCCCAAACTCCACCATAATGTGATCCAGTAGGGGGATTA
AATGTCCACTTGATACCTTTCTGCAGAAGAACATTGTTGATCTTACACTG
ATTCCATTCCTTTATGGCAACTCGTAGTTCTTGTTCGGCTCCAACAAAGT
TCCTTCCATTATCTGATCGAATTTCCTGCACTTGACCACGTCGTGCAATG
AAACGGCGAAGTGCATTTATAAAGGAATCAGTATCCAAGGAAGGTGCTAC
TTCGATATGTACTGCTCGAATGGCCAAACAAGTGAAAATAACTCCATATC
TTTTCACTACACTTCTTCTGCTTTTTACATTAAAGGGTCCAAAGTAATCT
ACCCCTACACGTGTAAATGGTGGTTCATTGGGAGTGACTCTCTCCGATGG
TAAATCTCCCATCTGTTGACATCCTGGAAGTGCATTCAATCTTCTACAAG
TAACACACTTTGACAATACTCTTCTTATTGCAGTACTCACACCAGTAATC
CAATATTTCTGCCGCAATTTCGACAGCATATAATTGCGGCCACCATGACC
TACTTCTTTGTGGATATGTTGCAACAGAATTTCTGCAATGTGAGAATTTT
TTGGCAGGATGATTGGATGTTTAGAATCTTCAGGCATTGATGCCCTACTT
AAGCGTCCTCCAACCCGCAGAACATTGTCAAAAATGGGACAAAGTCGATA
AAGATAGCTACTCTTCTTTATACTTTCACCGACTTTCAGACTAGCAATTT
CATCAGAAAACGCCTTCTCTTGAGAATGTCTGATAATCTCCACTTCAGCC
ATCTCAAGCTCTTCTAGAGACAGGTACGGTTGTACAAGTTGGCTTTTGAA
GTTCTCCATTTCTTTTTCCAAAGAGGTACTATGTTGTTCATTCAAATTCG
AATCATCAAAAGCAGTTCTCAATTGTTTCCTCTTACGACTAAGGGACAAA
AGTAGATTCTTAAATCTCAAAATCCAAGCTACTGCTTTCTTCAAGCGGAA
CCAAGAAGAAAAGTGATTAATTAATTGTGTGACAGCACCATCCTCTCCTC
TGAGCTGTATAGAATTAATCTCAACGCCTTTTTTGATTTCAGAATCGTCG
TCTTTGAGCCTTTCAAGTTCATTGAGGTTAACAGGCCACTCACTTTCAGG
ATGAAGAAGAAAGTCAGGACCTGCTGTCCATGTTTTGTTCTTAAGGAACA
CATCAACAGCTGATCCTCTGGAAGCAACATCTGCCGGATTTCTTGCTGAA
TCTATGTACCTCCACTGTGAAGCATGTGAAACCTTAAGAATCTCAGTCAC
CCGGTTGGCTACAAATACTCTGAATCGAGTAGTCTCATTCTTAATATACT
TAAGAACAGAAGCACTGTCTGTCCAAAAGACAGAATCTTGGAGCTGCAAA
TGCAGTTCTTTCTTCCATAACACATCCATTCGGCTAGCCATGGTAGCAGC
AATGAGCTCCATGCGAGGAATTGTAACACACTTCATTGGGGCTACTCTAG
ATTTCCCCATTATAAAAGTGCAATGAGATTGAAAATGTTCATTATGCAGC
AACAAGTATGATACAGTTCCATATCCTTCTTCACTCGCATCCGAAAAATG
ATGTAACTGTGCCTTAACAATATCTCCAAAATCTGGAGGTTTCAAACATC
TAGCAACTTCAAAGCACTCCAAATAATGAAGCTCTTGAAGCCAGCTGGTC
CACCTTTGAGCAAATACATCAGGCAAAGCATCGTCCCATCCCAGATTTTT
TCTACAGAGTTCCTGTAATATTTTCTTAGCTGACAATACCACTGGGCTAA
CAATTCCCAAAGGATCGTAGATGGAACTAATTGTAGATAATACACCTCTT
CTGGTTAAAGGACTTTCTTTCAATGCTACCTTGAACTTGAATACATCTGA
CTGGATGCACCACTGCACTCCCAACACTTTCTCTACTGAAGGAGAATCCC
AATCCATTCTCAAGTCTTTCATTGACTTTGATCTCTCAGCTTCTGGAATA
GCATCTAACACTTGAAGACTGTTGCTTATCCATTTTGTTAGCTTAAATCC
ACCCTTAGCACATATGGATACAAGCTCCTGGTACAAGGTTTTTGCTTGTT
CAACTGAAGCGACTGAAACAAGACAGTCGTCAACATAAAAGGAATGTAGA
ACAGCTTCTACTGTTTCCTTGCTGAATTGTTCCTTATGATCTTCTGCACA
TTTTCTAAGCGCAAAGTTTGCGCAACTAGGAGATGATGTAGCTCCAAAGA
GGTGTACCAGCATCCTAAAGTCAACTGGATCTCGTCCCAAATCCCCATCT
GGCCACCAAAGAAACCTTAATAAATCAACATCATCAGCAGGCACTTTTAC
TTGATGAAACATTGATTCGACATCTGCTGTAATTACTATTGGCTCCTTTC
GAAATCTTGTTACTACTCCAACAAGCGAACTAGTGAGGTCTGGTCCTTGC
AAAAGCTGAGCATTAAGTGATGCTTGTTGAAACCCTGCTCCACAATCGAA
CACCACACGGATTTTATTCTTGGTGGGGTGGTAAACACCATGATGTGGAA
GATACCAAATTTTACCATCTCCACGAGTCATCTCCTCTACAGGCACTTTT
TCTGCATAGCCTTTGAAGACCATATCACTCATGACAGCCTTATAGTCAGC
AAAAAATGTAGAACACTTTTGAAATCTCTTCTTTAGATGTGAGGCACGTT
GCTCTACAACTTTCCGATTGTTTGGCATATTGATATTTTCTCTCAAAGGC
AAGCCAATTTCATAATGCCCATCAACAAGCTTGGCCGAATTTGATACCAT
ATCCATAAATTTTTGATCCTCCTTTGAATAGCCAATTTGCTCCTCATTTT
TGCATTCTGGAAAGTCCATTTTAAACTGCTGCTGCCACATATCTTCCAAC
TTCACCACTGAAATTCGGTTGACCGTGACATTTGGCTGTGCATCAACTGA
CATATGCTCACCATTTCCACCGAGCGGTCCATTCACTGTCCAGCCCAACA
TTGTCCTGATAGCATACGGCCCATTATCTACACTGCGGATTACATCCAGT
GGTTCCAATGCTTTAGGAACATTTGTACCAATCAACAGCTCAATTCCTGC
ATCAATCTCAGGCAAATTGACATTCTTCAAATAAGGCCACCTTTGAATAT
CTCTTTGTCTGGGAATATTTCCTTTGTGAACAGGCATACTTTCCTGTGTG
TAAACCTGATGCAAGTCACAGAATTCATCTCCATTCAAGCCAGCTACCTC
CATTCCTGACAGAACATGAGTAGATACCACCTTTTCTTGCCCCATAGTTC
TTAAAAGTATCCGAACTTTAGTTCCTGTGAGGTTGAGCTTCCTCATTAAA
CTCTCTGTGCAAAACACAGCTGTACTCCCTTGATCCAAAAAAGCATAAGC
AGTAACAACTTTGCTTCCTTTTTTAGACTTTATCTGTACAGGAACTATTG
GGAGTTTACAGTCCTGATCGCCAGCCCCAGTAAGACCACTAGATACTAAT
ACACCATCTACTGCTGTTTTTGACTTCTTGTCTGTTATATCCTGTGTGTC
TTTTTCTTTAGAAAAGATGTGCAGTACAGTAGGATGTCGAAGACCACAAA
CATTACAATGAAGACGTTTCCTACATGTCTTACTAATGTGCCCAATGCCC
AAACAGCCAAAACAAACCTCACTTTCTTTTAAGAAGCCAATCTTCTCTTT
GTGAGATTGTTTACCAAATTGAGGACACACTTCCAATGTGTGTGCACCAT
TACAGCAGAGACATCTTTTCTTATCCAACGTCACATCTTTTTTCTCTATA
CAACAGGAATCACTTTCTTTCTTTACAGCATCTACAGTGGTAGCAAAGCT
GGTTCCTCTTATACCAGGACGAGAAAACAATTTAGATCTTTTCACATTTT
TTCTCATTTCATTTGAGGGTACATCCTGTATATTTCCAAACACTGGGTCA
GTTATAATTTTGACTTGATGTTCCAGAAATTTCACAACATCAGTGAATGA
AGCTCTGCAATTACGTCTTTCTTGCAGTTCACAAACAACAGTTCTCCATT
TGTCTCTGAGTCTGTATGGCAATTTTTTGATAATTATCATCATGTTAGAA
GGCATGTCCAGATCACACATGTATTGCACCTCATTCATAACATTACTACA
ACCTCTAAGAAATAGAGTGTATTCTTGCAGTGCATCAACATCCTCAGTTT
TAATTTGAGGCCATGATAGAGCTTTATTCATATAAGCAGATGCCACCTTC
TGCTCATTGCCAAAATGCTCCTGTAACAAGACTTTAGCTCTAACATATCC
CCTGTTCGGATCAATATATTGACAACTCTGTACCAACTCTCTTGGAAGAC
CCATAGTATATTGTTCAAGAAAATACAAGCGATCACTGTTGTTATCAGTC
TTGCTTTCAACACTGTTTTCAAAGGCTCTTATGAATGCATGATACTGTAG
AGGATCGCCATCAAACACTTCCAGATCTCTTTTGGGTAAGGATGATAAAC
ATTGTTGTTTCAACAGTAATGATGTTATTTCATTTTGCTTTCTCATGATG
CCCATTATGTTACCTTGTTCGTCAGAGTTTTGAACATGTGAATTCATAAC
ATTTCTTTGCCCTCTATGCTCTTCAGTTTGGTGTCTAGATGATTGATGTT
CCACTTGATAAGACTGCAAAGTTTGATGTTGTACAGTTTTCTCTTTAGGC
TTTGCTCCAGTGTTCTCTCGATCTTGAAATAATTCACTTACACACCTTTG
GGGTACAAATGCTTTAGCACTGGCATTAAGACCTAGCGTTTTCCTTTGTT
TTTGCTCCAAACTGGAATGTTTCCCTCTTGAACGATCAGACTTTGAACTT
GACACACTTTGAGATTTCAAGACATTTAATTTAGCCATTTGCACTTCAAT
TTCTTCTTGCAATATTAATTGTTCCTTCTTTTTTCGTAGTTGCTCCTGTT
GATCCTCCAGCTCATGTTTATCTTTTAACATTTTTTGACGTGCCTTTAAT
GCAGCCAACTCAGACTCTGCTTTGAGACGAACTGAAGAAGTAGATGATAC
CAAAGAACCATTATCAGCAATTGAATTTTGATTTCTGGAAGTTTTACTGT
CAATATTAGACACGCTGTCAGTGGGTTTTACATCATCTTGTATTTCATCT
GATGTGGTAATAGATGTAACATAGACTGGGACCTGTGAATTAGAGCAATC
TTCTTGCATTACTCCAGCATCAACTTCATCTGAGTTGTCTTCAATCTCCT
CTGATCCACTTAACCAGCATTGAACAGCATCCTTAAATGTTTCACAATAT
TTCATGATACTCAAAAACCATTCATTTTGTTTTTCCTGTTCATCTTCTGG
AAGTAGCGAAAGTACAGCATTATGATGTTCACTGGCATTTTCACAAAGTT
GAAGAAGATTCTTAAACATGTGTTGCACTTTGGAGGCATTTTCCCTTTTG
TGCATCAAAGATTTAATCTCTGGTATGAGCCCTTTAATGTGATTCACTTT
CTTCTTCCTTTCTTTTTGAAGACCCTCAATTTTATTTGACAAAGCCTTTG
CAGTTAATTTAGTGTGCCTTTTACTGCCATCCACTTCCAAACCAGTGACG
TCATCAACACCCGCTTCATTCATGTTTTTTTTTTTCCAGCAAGCCAACGA
TACTTCATTCAATAAAATCCTCCAATAACATCACAACGACGCACGAACTT
CACAAACATCGCGGCATTACACCAACGAACAAACAGCCAACAACAAACTG
CCAACACCAGAGCTCTGGACAAAACAACCGGAAACAAACAACAAACACCG
CGAATATCCCCAATGGATAAACAAACGTAAACAACTGCGTCCAACCAAAC
TGCACAGCTGTGCGAGCGAAAGCCAAACAGGCTTACCTTCTTAGCGATGT
TTGTGCCACAGAATAGGTTTCAGTTTGCGTTGCAATTCCTTCAGCTGTAG
GATTCTCTCTCCAATCGTGCAGAATCTTACACTCTTTAGCGCGAAGTTCA
ATCATGCGTCCGATGATGCGTCGCCAGCAAACAGTCTTTGTTGACATAA
>ltr-1_family-114#LTR/Pao [ Type=LTR, Final Multiple Alignment Size = 10 ]
TGTCAGAAAGCCTGCTTGATGGACTAGGAACTAAAGTTCGTTGCATGTTT
CTAGGGGGGACGTTTAGTTTATGGGACCTGCTGTTATGTTCTCCATCATT
GCTAGCTCCTGCTGATGTTGTTTTCTGTAATGCGTTCATCTTATACAAGT
AAGTTTTAATCTGAAACATCTAATACTTATGTAACATGCATGCTGATACT
ATTTTGAGGTCTATATCGCCTATAATGTTCCGCTATAGCGGTTATTTGCG
GCCGCGATTGCCGCGATAATTCTGCTGAGTCATCGCCATTAAGCCAGAGC
TATAAATAGCCTTTATGGACGGCCGATCAGCGTGTTTGCTCATATGAACG
GACATTTTTTAGACTGTTGTTGCTAATTAGACTGTCACATTCCTAACAGA
CATTACTGTTAATATGTTTGAGTTTAATATGCACATTTATGATGAATGTT
ATTGTTGCAGTGTATTGTTTCAGTCAATGTTAATGACAATTCATAGTCAA
TACTAGTTTGTAATTATTTCTTTATTTGTTTTTCCTTTGTAGACCATTAC
ATCTTATTCATTTCTCACTACCATTACCCATAATTGAGCAATCTGATGAT
TATGTTGAAGAAAATAAATATTTCAAACGTCAACACTTCTCCTGCCCTCC
TGATTCTCTGACCGGAATCTGGTCCATATTTGGCCGCCTCAACCAGTGGA
AAATTTACATGTAGTAAGGTTTACTACA
>ltr-1_family-115#LTR/Pao [ Type=INT, Final Multiple Alignment Size = 5 ]
TTATTATGGTCCTTCGAGCCGGATTGAGAGCAATATAAAACCAGTATGGA
CCGAACAGGAAGTGACACTGAGAAAATGGACAGACCCCGCCGCAGGACAC
ATCTGCCACCTCACCTGGATGATTATGAAGTTGATTACCAACCTATACAG
GACCCTCCCCCAAAAGCTTCTACAACCTGTCCCAGTCATTCTAGAAGCAG
CTCGAGGAAAACGTCCCGCAGTGGTATCAGCTCTCATTCTAGGACGAGTA
GACGTTCTGTTACCTCCACTGGTGTTTATCTCCCACCAGAACTCTCTAGT
GTCCAGACAGCTGTTTTGGAGGAGAAGATTAAGCAGAGACAGTTTGATAG
TCTACAGCAGCAGGTACAGGAGGACTCACTAGCTGACGTGGAATATCAGC
GCCTGCAGACACAAGCAAAGGAAGCTCAGCGTATTCAGGAGGAGGCTCTT
GCAGCTAAGGAAGCTTTGTCCAAGCATCTAGAGAGACAGCGGAAACTACA
ACAGGCAGAGACTGAGCTTGAGGTAGCCAAACTTGTATCTTCAATGCTTA
TTACAAACTCTGGTTCAAACACTCCCAGGCCTTCAGGCTCACCAGACAGC
CCATCGCCGCCACCTCAACCTGATCAGACTAATGCATCCAGGAGTCCACA
GTCTACCTCCTCTTCTCAGCTTCCACCTCCGCTACCAACAGTCACATCAT
GTGATGACATTTCACAGCTGTCACTTAGACCACTGGCGCTAACATTACCT
ACCACCACAGTGAGTGTTTCCTCTCCTTCAACATTCCCGTTATTACAAGC
AGTCTCATCATCAGTCGTTACAGTATCTGAGACTGCCCCCAAAGCTATGC
CATTAAACACAGTGACATCAGTTCCACATGTGACACATCAGCCTTTCTCT
GTAGCGACAGTTATGTCCACTATTGGCCAGTCTACGAGTAGAAGAGGGCC
ATCTGTACCAAAGCAGTCTAACACTGCCCCACTGACAATGAATACGAATC
CATATGTGATGCAGCAGTCATTCATCCCTCCAGTGAGCACACACGCATAT
CAGCAGCAACCTCCAATCACCAGCCAGCAGGCCTCAGCTCCGCCACCTAA
TGTCAGATCTGCTCAGCCACATTCATTCATGCCTCTTCCCCACACATACC
CTGGTACAGAGCTACTGTTTGCCTCAGCTTATGGCATACCACAACCCAAG
CTACCAGTATTTGAGAGTGGTAATGAAAGTGACTTTGCCTTGTTAAAACT
GGCCCTAGATAATTTGCTAAGTAATCACAGCTATCTTAGTGAGCAGTATA
AATATCATGTACTGTTAAGTCATTTGAAGCTACCCAGCGCACAGCAGCTA
GCGAAAGCTTATATGTATCATTCACATCCATACTCAGCTGCACTACAAGC
ACTTCAGGACAAGTACGGGCAGCCAAGACAACTCGTACAGTCAGAGCTGG
GTGCCATCATGAATAGCCCACCACTTAGACTGGGTGATGCTAATGCCTTT
GACAGCTTCGCATTATCAGTACAGTCATTAGTAGGCATGTTGAGGACCCT
TGAAGGTCAAAATGGGTACGAGTTAATGTGTGGCTCTCATGTGGATCGAC
TACTCAGCAAGTTACCACCTGCCTATCGTGACAGCTTCGTTGAGTACTGT
CTAAGCCGGGGTATCCTCCAGACAGGCACAGACAGAACCTATACACTCCC
CGATCTGGCCACCTGGTTAGAGATTAAGTCCCAGGCGAAGCGAATTTCCA
ACCGAGCTGCAGCTTTGTTCCCGAGTGACCTAGCCAAGCCTCAAGGTAAA
CCCACAACATATTCCCGACCAAAGGAGCGATTCACACCTGTCTTGTTGAC
CAGTGAGAGGAGCATAAACCGTCCTGATACTGCAGCACAGAGATCTAGCA
CAAAGGTTAAGCCCAGGCCATATTGTCCCCATTGTGATAGCCGAGACCAT
TACCTGAATGCATGTGAACAGTTTAAGAAACTAACTACAGCTCAAGTTAC
CACCTGGATAAGAGAAGGAAAGCGCTGCTGGAGGTGTGGTCGAACTCATG
ACGTGGGGGTCTGCAACCTTAAGCGCCTATGCAGTGTCTGCAAAGAGTTA
CATCTTACAGTTCTACATGATTCAGTTCAAGACACTTCTAGAGCTGTTCT
CATGGTCAGTTTGCCACCTACAAGAATTTATCTGGATCGACCTAACCGTT
CCCCTAAGGTCATGCTGAAAGTTGTTAAAGTCCTGCTACACAGTGGTCGA
AAAACTATGGAAACCCATGCCGTTCTCGATGATGGATCAGAGAGAACTTT
AGTGCTGCAGCCAGTTGTGCAACAGCTTAAATTATCTGGTACCCCTGAAC
TGCTCTCGCTGCAGACCATTCACCAGTGTCACACTGAACTTACAGGATCA
TCTGTGTCTTTTGAGGTGTCATCTGTATCCAATCCCTCAAAGAAGTTTGC
GATACACAACGCATTCACTGCCCCAGGTCTGTGTCTAGCGGAACACCATT
ACCCAGTGGCTGCTCTGCAAAGGGCTTATAGACACCTAAAAGATTTGCCA
CTGCCTCCCATGGATAAAGTGAGACCACTGCTCCTCATTGGGTCCGACAT
GCCGCATCTCCTGACACCAGTTCAGCCTGTATGCAAGGGCCCACCAGGGG
GACCCATTGCTGTTCGTACACAACTTGGATGGTCTCTCCAAGGCCCAATG
AGCCCGATGCAGCCCTCAAGAGGAAGTCAGCAGTGTCTTCATATTATGTC
AGTTCCCACCTGTGATAACCTGTTTCAACATGTGGAGAGACTCTGGCAGG
TGGACACACTCCCATACAACACCAAGATGGTTACCAGGTCCAAACAGGAC
AAGGAGGCTTACACTTTGCTGCAGAATGCAACCGTCAGAGTGACTGTGGA
CTGTGTACGACGATATGCTACACCATTACTGAGACGGACCCCTCGAACCT
TACTCCAAGCAGATAAAACAGCTGTTCTCCCAAGTTTACGTCGTACTGAG
CGTACCCTTGAAAGGGATCCTGATAGGGCCAAAATCTACTGCAGTGAGAT
TTCTAAATTGGAGTCAGCTGGTTATGTGGCAAAAATAACGGCAGAGGAAG
CAAACCAAAGTGAAGAGTCCTGGTTCATTCCGCACCACATGGTGCACCAT
AATGGTAAAGACAGAATTGTCTTCAACTGCTCTTTCCAACACCATGGACA
GTCTTTGAATGATCAGCTGCTGCCGGGGCCCACGTTGGGACCATCCTTAT
TAGGTGTCCTCCTGAGATTCCGCCAGCACACAGTTGCTATCAGTGGGGAC
ATCAAAGGTATGTTCCACCAGGTCCGTTTGTTGCCAGGAGACAAATCTGT
ACTACGTTTCCTCTGGAGAGGAATGTGCAGAGAAGTAGAACCTGAAATAT
ATGAATGGCAGGTGCTTCCATTTGGCACAACGTGCAGTCCCTGTTGTGCC
ATTCATGCCCTCCAACACCACGTCCAAGAGCACAAAGAAGGTAAAACTGA
ATTGGTGGATATTGTGGAACATTCCTTTTATGTTGACAACTGCCTTCATA
GTGTACCATCGGCGAGTGAGGCTAAAGTGATAGTAGATGGATTACGCCAG
CTCCTTTCTGAAGGTGGCTTTGAAATTAGACAGTGGGCATGCAATGTACC
ATCCGTAACCGAACACCTACCTTCAGATGCCAGGTCCGCAAGTAGCGAGC
GCTGGTTAGCACAAAGCAGCACTGATCTTCAGGAGCCCACTCTTGGGTTG
CGGTGGGATTGCATCAATGACACCTTGGGGTACAACTTGCGTTCTGTGGA
GAATGTTGAACCTACCCTGAGGAACATGTATAAAACTTTGGCGAGTCAAT
ACGACCCTTTAGGGTTCATTACACCATTCACTACTAGAGCCAAGGTTATC
ATCCAGGACCTCTGGAAGCACAACCTTGGTTGGGATGACCCCATAGAGCC
ATCACATTTGAGAGATACTTGGCTTTCCTGGGTAGAGGAACTCCCTACAC
TTACCAAGATACATTTCCCTCGGGCATATACCCCAGCCGCTGCTGACAAC
CCATCGGCTATACGAGAGCTTCATGTCTTCAGTGATGCATCGGAAAGAGC
CTATGGTTCAGTGGCCTATCTACGCACCACCGATGAGCAAGGACAAATCC
ATATTACCTTTGTCTCGGCCAGGTCTAGAGTCGCGCCTCGCAAATGCCTA
TCTGTACCACGTTTGGAGTTATGTGCTGCCCTTACTGGGGCCCAATTGGG
GAAAGTAATCCAAACTGAGTTGACGCTACCAATCCACAAGGTCACTTTCT
GGTCTGATTCTACAACAGTGTTGTATTGGTTAACATCCGAATCCTGCCAC
TACAAAGTGTTTGTAGGGACACGGGTGGCAGAAATACAGACTTTAACAGA
GATGGCTGAGTGGAAGTATGTTGAGTCACATCACAACCCTGCTGACCACA
TCACACGAGGCCTTACCCTGACAGAGATAGCAGGCCCCCATCAATGGAGC
TCAGGTCCAGCCTTCCTGATCCAGTCACCTGATCAATGGCCATCAATGCC
CCAAACTAAAGCTGAACCTGATTGCAATGAGCTGAAGAAATCAGCCTTTA
TCGGAACTGCTTCAGTACCCAGTGTTTCTCTACCAGTTCCAGGCAACTTT
CACACATGGCAAGAGCTCGTTAAAGCCACTAGTAAATCCCTACATGGGGC
GGCTGCCGACACAGACTCCCCTATAAAGGCTTCCGAGTATATTGAAGCAG
AAAAGTTACTTCTGGCACAGGCTCAGATGGACTCCTTCCCTATGGAAGTT
CAACATCTAAAGGCTGGACATCCTGTCTCACCAAACAGTCGCTTAGGCTC
ACTTGCTCCAGAATATGATGATGCTACTGGTCTCATTAGAGTGGGAGGGC
GACTACGACGTGCCACTGATCTCGACTTGGAGGCCATACACCCAATCATA
TTAGACCCTAGCCATCATATTACAAAATTGTTGATCAAAGAAACGGACCA
ACAACTCCTTCACCCTGGCTCAGAGAGGGTTCTGGCAGAATTGCGCCGCC
AGTATTGGATCCTTCGAGGTCGACAAGCAGTTCGTAAGCATCAGCATACC
TGTCAAGATTGTCAGATATGGCGAGCCAAACCTCAAACTCCACGAATGGC
AGATCTCCCCCCCTGCAGATTAAATCTGTATAAGCCACCTTTTTATTCTA
CGGGTGTGGACTGCTTTGGACCATATGCAGTCAAGATTGGACGCCGACAG
GAGAAAAGATGGGGGATCATTTACAAATGTCTAACAACACGTTGTGTACA
TCTGGATCTGTTGGAGCATATGGACAGCGATGCTTTCCTTCTTTCCCTGC
GCCGTTTTATAGCCCGACGAGGCAAACCTATGGAGCTATTGTGCGATAAT
GGCACCAACTTTATCGGAGGTGATCGAGAGTTACGTGAATCCTTTGAGGC
CATGTCACCAAAGCTACAGGAACAGTTGGCAGAGCAGAAAATCAGTTTTC
GCCATAACCCCCCAAACGCTCCTCACTTCGGAGGGACTTGGGAGCGTGAG
ATAAAATCAGTTAAGACAGCACTCCAAGTAATCCTCAGAGAGCAGTCAGT
GCCAGAACCAGTTCTGCAAACCCTTCTGGTGGAGGTGGAAAACATTCTAA
ACTCCAAACCACTCGGATACGTATCTTCAGATATCGCGGATGTAGACCCT
GTGACTCCTAACCTACTGCTCATGGGTCGCCGAGATGCCTCGTTACCCCA
GGTCTTGTATGATTCTAGTAACCTGCTTGGAAGACGAAGGTGGAGACATA
GTCAGGTGCTAGCAGATTGTTTCTGGACTACCTTTATCCGTCAATACCTA
CCAAGCATGCAAGGCCGTCAAAAGTGGACAACTGATGGGAAGGAACTGGC
AGTAGGACAAGTTGTACTTGTGGTAGATCCACAGCTTCCACGTTCCCATT
GGCCTGTTGGAACTGTAACAGAGGCTTTACCTGGAGCTGATGGCCGCATT
CGAGTGGTCAGAATCAAGGTTAAGGACAAAACATACACCCGTCCAGTCGT
GCGACTGATCCCACTTCCTCCTCTTGAGGACAATGACACGAGCACCCCTG
ACAGACTTTCTTAATGTTCAATTATCTCGTCAGATAATTGGGGGCGGCTG

>ltr-1_family-116#LTR/Gypsy [ Type=INT, Final Multiple Alignment Size = 4 ]
GTACGAACTGGCCAAAAAGAGGACTCAGCGGAAATGGGACTATTTCTGCG
CCCAGCTTGCTCCCAGCAAGAAGGACCCATCGACCAACCCCCAGCCAGAG
GACTGTCTCACAGGCAGAACCATCGCCCCTTTGGCATCTACGCCGAAGAT
CTTCTCGAGGCAGTCCGGGGGCTTGGGTTCAGTGAGACCACCCTCATCCA
CATCTTTCTGGCTGGATTGGATGAGCCATTCGATTGGGAGGAGCTGGGTG
ATATCGGGACATGGACGTATTGGGAGGTGGTGGACTATTCCTGTCTGAGG
ATGGAGAGGGAGATCCTGGAGGGGGAATGGACCCCTCTCACCACCACCAC
CAGCACCATCTCCTGGTCCATGTCCAGCCCCCAAGGGTTAACCCGCACCC
AAAAGCGGAGGCGGAAGAGAAAGGCCTCTTCTGCGAGGGTTGCTCCAGCC
CCTGAGCGCCCTCCAGTGTCGGCTCCAGCCCCTGAGCGCCCTCCAGTGTC
GGCTCCAGCCCCTGAGCGCCCTCCAGTGTCGGCTCCAGCCCCTGAGCGCC
CTCCAGTGTCGGCTCCAGCCCCTGAGCGCCCTCCAGTGTCGGCTCCAGCC
CCTGAGCGCCCTCCAGTGTCGGCTCCAGCCCCTGAGCGCCCTCCAGTGTC
GGCTCCAGCCCCTGAGCGCCCTCCAGTGCCGGCTCCAGCCCCTGAGCGCC
CTCCAGTGTCGGCTCCAGCCCCTGAGCGCCCTCCAGTGCCGGCNCCAGCC
CCNGAGCGCCTTGCCCAGTGCCGGCCCCAGCCCGGCTCCTTGCCCTGCCG
GCACCACCCAGACGTCTNGCCCTGCCGGCGCCACCCAGACGTCTTGCCCT
GCCGGCNCCAGCCCGGCTCCTTGCCCTGCCGGCACCACCCAGACGTCTNG
CCCTGCCGGCCCCANCCCGGCNCCTTGCCCTGCCGGCACCNNCCAGACGT
CTTNCCCTGCCGGCACCANCCAGACGTCTTGCCCTGCCGGCCCCAGCCCG
GCTCCTTGCCCTGCCGGCCCCAGCCCGGCTCCTTGCCCTGCCGGCCCCAG
CCCGGCTCCTTGCCCTGCCGGCCCCAGCCNGGCNCCTTNCCCTGCCGGCA
CCACCCAGACGTCTNGCCCNGCCGGCCCCAGCCCGGCTCCTTGCCCTGCC
GGCACCANCCAGACGTCTTGCCCTGCCGGCACCANCCAGACGTCTNGCCC
TGCCGGCCCCAGCCCGGCTCCTTGCCCTGCCGGCNCCAGCCCGGCTCCTT
GCCCTGCCGGCCCCANCCAGACGTCTTGCCCTGCCGGCCCCAGCCNGGCN
CCTTGCCCTGCCGGCNCCGCCCAGACNTCTTGCCCTGCCGGCACCACCCA
GACGTCTTGCCCTGCCGGCCCCGGCCCGGCTCCTTTCCCTGCCGGCGCCT
ACCGGACGTTTAGCCCTGCCGGCCCCAGCCCGGCTCCTTGCCCTGCCGGC
NCCANCCGGANGTCTTGCCCTGCCGGCCCCAGCCCGGCTCCTTGCCCTGC
CGGCCCCGCCAGACTCTCCCTGCCGCCCCACAGACGTCTTGCCCTGCCGG
TCCCAGCCCGGCTCCTTGCCCTGCCGGCCCCCCACAGACCTCTGGTCTTG
TTTCCCCTCATAGACCCTCCCTGGGTCGTCCCTCCTGCTCCTCCCTGGTG
TTCCTTTCCTCCGCCCTGGACGGACCCTCCGGCTCCACCCTGGTTCCCTG
CTAGGGCTCCTGACCCGCCGGACCCACCCTGGACAGTTCCTCCGGTCCCA
CCCTGGACTGATCCTCCCTTGTCTTGCCCTCCCATCCCTCCCTTGTTTGT
CGTTTTGGGTCTGGCTTGGCTTCCCTCCCTCCCCCCCTTCATGTCGTCTT
GCCTGTTCACCTCCCTGTCTTGTGTCTGTTGATGTTGCCTGTTTTGTTGT
CTTGTGGTGTTTCTTGTCTGTCTTGTACCTTGTTGGATGTTCCCTTTAGG
GACGCCAGGTGGCGTCCCTTTTGGGGGGGGCTAG
>ltr-1_family-117#LTR/Pao [ Type=LTR, Final Multiple Alignment Size = 4 ]
TATTCTGCCCCTTGAATGTTTTCTTCTTCATTAAGAAAATTATAATTAAA
AGGTTCTTAGTAATTTGCCCTGTAGATTGTGTTATTGAATTAGAAGGCAG
TGGCTCTGTAATTGTTCTTTAGACGAACACTGCCATCTTGTGTTCACATT
GCGGAAAGCAGCAAGTGACAGGAAATAGGAAGANCAGAGTAGCCATTTTG
TAGAAGCTCTTGCAGTGGAAAGACCTACGTGCTGTGTCTCTGCTTACAAC
TTGGTATTCTGCCCTTGATAAGGCATGATCTGTAAGTTTAATGTATATTA
GTTTGCTTAGGTATATATTAGAGCTTTGTTTAGCAATATTATGACCTTTT
GTGTTACTGCATGTTATATTTGTTAATGAAGTAATTAGAGCTACCTGTCT
TCCCATGCGCTAGCCTATAGCATGCTAGTATGTAGTTTAAAAGTCATATT
CATGTATGTACAAGGAAACTGAATGTATATTCATGTCATTATTGTTTCTG
TTACAGTTTTACAAAGAAAATAAGGAAGAAATATTACAAGTGGTACATCA
GTAAAGCTTCAAAGAATGCTACACTGTCTCACGAGTGCTTACTGAAGCCA
TTTATGTTTAGCTCGCTGCATAGGCTAAATAAGTACATTTGGCTGAGGGC
AGAAGA
>ltr-1_family-118#LTR/Pao [ Type=INT, Final Multiple Alignment Size = 2 ]
CTCCCCGTCTGACATCTGTAAGAAGTCACACCAACTTAAATAGACCACTG
TTTCAAAGGATATGTGAGGCTTTTAGGTGCAGTCCCTAGAGACCAGAAGG
ACAACTTCACTGATGGGCCTCAAGTATAGTCTCTTTTCCCCATTTCGAAT
GACTTTGACTTCAATTTTCCTGACCATGTCATCCTTGCTTGNAAAAGTTT
TTGTAATGAGTCCAAGAGGCCAGTCGTTCCTTTTTTCCTGTCCTTCCTTG
AGAAGAACGACATCTCCGACTTGTAGATTTGGTTTTGGTGTCATCCACTT
GCGACGATGTTGTAATCCACTGAGGTATTCTCTCTTCCACCGTCCCCAGA
ATACATTCGCAAGATACTGAACACGTCTCCATTGTGCTCTAAAGAGGTCA
TGATTGTCAAACTGGCCCGGTGGAACCGGAGGCACTCCAACCTTTTGTGT
GAGCAACATAGCAGGCGTGAGGATCTCAGGATGCTCAGGATCAGTGGAAA
CTGCTGTAAGGGGCCGTGCATTGACAATTGCAGTGACTTCAGCCATGAAC
GTCACTAACACCTCGTGTGTAAGCTTAGCATTTCCATGATGCAGCAGCAT
TGCATCCAGAATTCGCCGACTGACTCCAATCATNCGCTCCCAAGATCCCG
CCATATGTGAAGCGTGTGGTGGATTAAACAGCCACTGACATCCACTATCT
TCCAGATAGTTGTTGATTTCTTTATTGTGACACCCCAGTTTACTTATTTG
GAGTTCTCGGCAAGCACTCACAAAATTTGTGCCACAGTCGGATCTGAGCA
ACTTAGCAGCACCACGTAGGGCAAAGAATCGTCTCAGGGAATTGATGAAC
GATGAAGTGTCCATAGATTCGATCACTTCAATGTGTATGGCACGAGTGCT
CATACATACAAAGATGACTGCCCATCTTTTTGACTCCGCTTGGCCTCCTC
GCGTTTTCCTAGTTGTGACAGTCCATGGGCCAAAGATATCTAGTCCTACA
CATGTGAAAGGAGGATCTGTGTTCACTCTGTCTTCTGGCAGATCTGACAT
AACTTGCTCTTGCCGTTTGCCTCTTAGTCTTCGACATGTGACACAGCGAA
AGATGACAGCACTAACCGCTCTCTTCCCACCAACTATCCAAAACCCTGCA
GCTCTGATCGCACCTTCAGTGAAGTGTCTGCCCTGGTGGTGTACTTGTGC
ATGAAAGTGTCTAATTATGAGCTGAGATACGTGGTGTTTGCTGGGAATAA
TTACAGGATGCTTTTCATTTGTTGTCAATTGAGCCCTTGTAAGTCGACCT
CCGACTCTGAGAAGTTTGTTACTGTCCATAAAGGGACTTAACTTGTAGAA
AGGGCTTTGTTTGTGCATGGGATTGTCCTTTTCCATACCCCTGATTTCAT
CTGCAAACACCTCTCTTTGAATTGCATAGATAATGGTATCCCCTGCTACC
TGAAGTTGTTCTTCAGTAAGGTACTTGTTACACTTGTGCCATCCGTGACA
TACTTCTTCTGAGTTTTCTTTGAAAGTCTTAGCAATGTGTTGCAACCTAG
CCACAGCCTTTCTCAAACAAGTCCAACTGGAGAATCTTTCAAATCTTGCA
GTTCCGAGCCTGTGTTCTGACAAGGAGGTAGCACATGATACAATCTCCGG
GCGNAGTTCAGCATCAGTTTCGGGGCTAATAAGATCAAAGGGCTTTTCCT
GTGTCGAACTTTGCCCTGAGTCGGCGAGGAATGCAGGTCCACTGAGCCAT
GTAGAAAGGGGTAGATGCTTAGCATGCAGTGCTCTTGTGGCATGATCAGC
TGGGTTAAGATGTGTGGACACATAATGCCATTGATGGGTCTCGGTTGAAC
GTTTAATGCGTTCCACACGGTTATGGACATACACATAGAAGCGTCTCTTC
TCATTGAAGATATAGCCAAGCACCACTTTTGAATCTGTGTAAAAGTTTAC
CTCATGCATGATAGTGTCAAGCTCTCCCTGGATCAGTTCTGCCACTTCTA
CGGCCAGCACAGCGGCACAAAGTTCCAGCCTAGGAATGGTGATATCTGGC
TTTGGTGCAAGCCTAGCTTTGCCGAGAAGAAAACCCACTTCACTCTTCCC
ATTTATGTCGATGAGCTTCAGATAGGCCACAGCCCCAACAGCTTTAGTGG
AAGCGTCACAGAAAATATGCACTTCCTTTCTTTGTGCTTCGGACAATGGA
ATGCATGTGTACATTCGAGGAATCTTAAGATGTTGTAGGTGTTTTAGAGA
GTCTTTCCATTTTTGCCACCTCTCTTGTTTCTCCTTCGGTAGTGGGGTAT
CCCATTCACTGATGTCAGTAGAAATCTCTCTCAGAATGGAGCGACCTTCA
ATGCTGACTGGCACAGCAAACCCAAGGGGGTCATATAAACTATTGATAAC
AGATAACACTCCTCGTTTGGTGAAAGGCTTGTCACTGATCTCAACTTGAA
ATGAGAACTGATCCGTAGACAGGTCCCAACCTAATCCCAGACTGTGTTGC
ATGGGTGGTGGATGTTGTCCGAGATCGAGTCCCTGCAGCCCTGTGGCTAG
ATCTTCGTGTGGAAAAGCACTGGTAACGACAGGACTATTCGATGAGATCT
TGTGTAGGCGAATGTTAGACTGAGCCAGCATTTTTTGCGTTCTACGTAGC
ACGTCAATAGCTTGAGTCTCAGAGGTGAATGATTTTAGCCCATCATCAAC
ATAAAAATGGCGCTCTATAAATTCCCTCACATCACTGCCATATTCCTCTT
CTCCTTCTTCAGCAGTTCTCTTGAGTCCGTAAATAGCAACTGATGGTGAT
GGGCAATTTCCAAACACATGAACAGTCATGTGAAATTCTTCCACTTGTCC
ATCCAAGTTGTGGTCATGGAACCACAGAAAGCGCAGGTAGTTGCGATGGT
CTTCCCTGACTCTAAAGTTGTGAAACATTTGCTCCACATCAGCCATAACA
GCATATAGGTCACTCCTGAAGCGCAGAAGCACACCTACAAGACTGCTATT
TAAATCAGGGCCTTTAAGCAACACCTGATTTAGAGAGACATTTTCACACT
CAGCACTTGAGTCAAAAACAATTCTTATTTTACCTGGCTTTTGTGGATGG
TAAATGCCAAAGTGTGGAAGATACCAACATTCTTGGTGGGGTTTGATGGG
AGGAGCCTTTTCTGCATGTCCTTTTTTGAAGAGCCTTTCCATAAACTCCA
GATAGTGGTCCTCCATCTCAGGTTTTCTTTTCAGTGTCTTTCTTAATGAC
ATGAGGCGATTGAGAGTCTGCTCTCTGTTGTTGGGTAAGCGTGGTCGTGG
AGAACGGAAAGGAAGTGGGGCTACCCAGTCATTAGATTCATTTTTAGCGA
ACTCATTTCGCATAATGTTCACAAAAGCCTNATCATCTGCAGACAGTGCT
ATCTTTTCATCCTCTGTTGTTTGTTTAAATATGNATTTTCCCAGCTCATC
TTTGACTTGTGTGCTTTGGACAAGAGGGCTATCTGTTGTGAACTTCAGTT
TAGTGTAAAATCTATTTTCACAGGGTGAGAGGAAACTGGGGCGACCATTA
TCTAGAATATTTGTCTTGTAAGAGTTCACTGTAGGCCTATGAGCTCCTGA
GAGACAGACATCTCCAACAATGACCCACCCAAGATCGAGCTGCTGAGCGT
AAGGTGCATCATGGGGGCCGTTCACTTGGCGTCGTACCTTGTGAGCTCGA
ATGACATCTCGACCCAGGAGGAGGAGAATATCTGCTGATGGATTTAGAGG
TGGTATTTCTCCAGCTATNTGAGACAAATGAGGATGANCAGCTGCTGCTT
TTGCTGTAGGTATTTCGCTCCTGTTGTCTGGAATCTGATTGCATTCAGTG
AGACTAGGCAGTGGCATAGACACCTTCCCGTTAATATTCTCAATGACAAA
GCCATGAGCTCTACGCCCCATTTTGTCTACTGTGCCAGAGCATGTTTTCA
GTGTATATGGAAGGACTTCACCATGCTGATCAAACATATCAAAAAAGGGG
GACCGAGCCAGTGAGACATTACTTTGGTCATCTAAAATGGCATACATTTT
CCTTTTCTTATTCGGTTCTGACCTGTGATATACACTGACAAGGCAAATTT
TTGAACAAGACTTTCCTTGCAGTCCTTGNCCGCATACTTCAGTACAATTG
GACGTGGACACTTTGGGGCTTAGGGGTTCTGGCTCCCCGCCTTGTGCCTC
TGTTAATGTTTCGGAGTATGCAACTGTCCACGGNGGTGGACCAGGATGCA
TAGCAGCAATGTGCATGTCGCTGTTGCATTCTGAACAGCAAATGACGTCC
TTACAGTCTTTGGCTCTGTGATCAGTAGACGAAAGACACTTGAAGCAGAT
GGAAAGCTGTTTCAGAAGACTCTTCCTCTCATCTAGTGTTTTCATTCTAA
AGCCTCTACATTTGGCAAGTGAATGTGGCTTTTTGTGAACAGGGCACTGT
TTANCTGGTTCAAGTGGCTGAGACTGTAACTTATTATAGGATGCGCCAAT
CTGCGTTTTGTTTGTTGTCACTGGGGCTCTGAACCGTGGTTGTCTTACTG
GTGGCCGTTCCACTTTCATAGGTGCACTGTAGCAGTTTTGCAGAGAGAAG
CTGGGATCCATTTTCATTTCAGCATAGCCATTAACAAACTGAACTAAGAA
GGTGAAAGGTGGATAGTGAACATCATGCTCTTTCTTATACTTAGATCCTT
GGTTGACCCACGCCTCTTGCATGCTATGTGGGAGCTTTTCTACTATTGGG
TTTATTCCCCTTGAAGTGTCAAGAAAGCTGAGGCCAGGAAGATAACCTTC
GTTTTTGGCTGCTTCGATTTCTAAAAGCAGATCAGCTAACTCCTGTAAGA
GGNGGTTGTCTTTGGGCGACACTCTAGGAAAACTCTCCAAACGTTTAAAC
AAAGAAGCTTCAATGACTTCAGACGAGCCATAATTTCTGTCTAGCCTTTG
CCATAAACGTTGAAGACCAGTGACTGGGTCGTTAATGTGTACAGCTCTAA
CTCTGAGAGCATGCTGAAGGGATTCGCCACTGAGCCATTTAATGATTAAG
TCAAGCTCTTCACTACATTTTAGATCCAAATCTTCAGTGGCATTGTGAAA
CATAGATTTCCAGGCTAAATAAGTCTCCGGTTTATTATCAAACACTGTGA
GCCCTGCTGTCAATAGATCACGACGTGAGAGGAGAGTAGCAAGGTGTGAT
ATGTCAGATGTTCTTAGGTTTGAGTGAGGTGGTGAAAACCTGGACTGACA
AGCGGGTGGAGATCTGTTGGTGTATTCACATGAATCTGGAGCAGTGTGTG
GTTGGCTTGGTTCTACATTATGGCTGTTGTGAGTGTCATCCTCTTCTTTG
TCCATTTTTTCTGGTTTCATATTAGTATTATTGTGAAAGTGGCTTTTTAC
ATACTCTTCAGTGCGACTGACAGATGTGGCCGTANCAGGTAGGTTTGGTG
GTTCCACAAACCCTGGCTGNTCCAAAACTGCAGCTTCCAGGACCCTTGCT
GCAGCGAGTGCAGCCTCAGCTTCTCCCTCTTGTTTGAGTGCGTTAAGTTT
AGCTTCCATACGAGCCTTCTCAACCTCCATGTCTATTTGTCGTTTGGCAT
ACTCTGCTCTAGCGCGGGCAGCTTCAGCGTTGGCTCGTGCTTGTGCTGCA
GCGAGGCTGGCTGCTGAGCTACTTGACCGACGTGACGTGGATGATTTGCA
CTCTGATCTGACTTCCAGTTGCGAAAGACGTGAGCTGTCTCCATGTTTGG
ACATGTTTGCTAAAGCAATGTTTCTCAAGATTGCAGGGATGCACTTGATG
TTTAGACGATCTTTTTAC
>ltr-1_family-119#LTR/Gypsy [ Type=LTR, Final Multiple Alignment Size = 2 ]
TGTGATACACCATTGTGTATCCACAGTAGTAATGTTTGTTTTGTCATTAA
TGTATCTATTTATTTATGTATATACTGTAAAAGTCATTTATTATCACTAC
TAATGACTGGGTTTGAAACAAAATAACATCAACAGTTGAGAAAGCATGCG
CTGTGGGTTACCATGGCGATACTTGTTGTGTTTACTTCAGATGCTACTAA
GCTGCTCCTGAGGAAAGACACTGAAGTTTTCTTGTGATTTTGTTTCTCCT
GATAATTCAGGCACTTTAATCTGCCTACGAGTTCCGCGGCCGGGACCCGT
AACA
>ltr-1_family-120#LTR/Gypsy [ Type=INT, Final Multiple Alignment Size = 1 ]
GATTCATGGAGGTTCCACCGAGATAAATATCCAGAGTGTAAGGCTAGTGC
TGGGATCCAGACTTCACGGTGACGAGACGACGACAGGATTGCGGGCGACT
TGAGACAGCTGCTGACGTCCAAAGAGAGGCAAAAGGGACCAAGCTGAGAG
GAAGGCGGCGCATCACTAGAGGGTCGTGAGAAAGTCTGAAGCTGGACAAG
ATGGCGGACGAGAGGAAAAGACTCGTCTGGAAAATAAAGAAGAGCCTACA
CAAGTTGAATGTGCATGAACTGGGGCATATTGCTGACAGCATTACTTCAG
TTGCAGGTTTGATTCCATCTACCATCGCCAAGGATGATGAGGAAAGCTGT
TTAAATTTCATAATTTCTTATATGCAGAGTGACAGTTTACTTAAACTGGA
AGATGAAGGATTTGCACAATTACTAACATTAAGAGACATGATTAATGAGT
TGAGTGAGAGTTGTGTGAACAATACTGCGAGTGATCCATCTGTTTTTATT
GAACATGAATTTGATGCACATACACAGGCATCTCCTGTACACAGACACAC
AGATTCTACTGTCACAATAACACACTCACAGTTAAATGAATATCAGAAAC
TGCTCACTAGTTATGAGGAGTTAGGGAAAAAGCTGTCAGAGTACAAGATT
ACACAGACAGAACAGAAAACAACACCAACTACAAGACAGTTTGCTTATCC
TGAATACTTACCACAACAGCAGAGAGAAAGCATAATGTGTCCAAGAGACT
TTCCATATCTACCACATAAAGAGTTCAAGATACATGGTGGTCAGATAGGT
GATAGTACTTCAGACATCGGCTATAATAACCTATGCAAACAAATTGATGA
AGGCATCAAGATGAATTACTCAGAGAGTGAAATTATTCAGGCTGTTCTGC
GGATAGTTAAACCGGGACAATTCAAAGAAATGCTCATCAATAAAGATGAT
CTAACTATACCAGAGCTAAAAAGTTTCATACAATCACATTTAAGTGAAAA
AGGCAGTAGTGAGCTCTTTCAGGAATTAATGAGTACAAGACAACGGGAAC
ATGAAACTCCACAACAGTTTTTATATCGTGTAATTGGCCTAAAACAAAAA
GTAATTTTTACATCCAAACAGAGCAAAACACACATTGAATATGAACCACG
AACAGTTCAGAATGTGTTCCTGCGTACCATTCATCAGGGCTTTCTTCCCA
AGTACAATGACATCAGAAGTGAATTGAAACCTTTGCTCACAGATCATACA
GTAACTGATGAAGCACTGCTGAAACAAGTGACAAAAATCTCAAGCGAGGA
AAATGAACGCCAACGACGATTAGGTCAAGCCATACAACGAAGACATACTC
AAGCTCATAGTGCACTAATTGACTCAGAGTCCAACGAGAGTGAATCAAAT
TCAAAAATGCAGAAAAAAAGCAAGACAAAGACCATACAAGAACTGAGCGC
TCAAGTAGAAGCTTTAAAAAGTACAATTGACAAATTGAAACAAGCTAAAG
AACCATGTCACTGCTCTGTACAAATGGGAGTTGGCTCACATGTTATACAC
AGACCAATGTCAGTGAGAAGAGGAGGGCCATATGGGTGCCCTACGTGTAT
AGAGGAGAATAACAGCTCATGCAATCATTGCTTTATCTGTGGAGAAAAGG
GGCACAGGGCTATTGGTTGTGGTAAAAGGACAAGGGGTACCAGGAATATG
TACCAGTCTGCTGAGCTTAGATCATCAACTGGAGAAAGGTCACCCGAGAG
TGAAGCTTGTGAAGCCAATGCAAACAGTGCAGCCTGCTCTAACATGTCTA
GAAAGACAAACTCAACACAGAACAGAGTAGCAGAATTAATTGGAAGCAAA
TGTTTGTTAAAGTGCAACATCAATGGTTATGCTGTAACTGCCCTTCTTGA
CACAGGCGCTCAAGTCAGTATTATTGATCAAGCCTGGAAAAGAACTTACT
TACCCGATCAGCACTTGCGACCTCTGAGCGACATAATGGGGTCCAAACCT
CTCCACGTCTTGGCTGTTAATGGAGATGTATTGCCATTTGATGGGTGGGT
TGAGGCTACAGTAAACCTTCCTGGTAACAGTGACCCACAGTTAGCAGTTC
AAGTTCCTTTCCTGGTGGGTAAAATGGCCCTTGAGCGACCTCTCCTGGGA
TTTAATGTCATTGAACAGTTGGTCAAAGGACAGACAAATGGTCCAAATGT
TTTTACAACAATTGCTACTCTGCTAATGGGAGCCATGGAGATTGGAGATG
AACAGGCTGAAGTAATCGTAAATTTTATACAAACACAAAAGCCATCTTGT
GACACTGAGACCATAGTCAAAGTTGGATGTCAGGATCTTGTTATTCCTTC
GGGTCAACTGGCACATGTAAAATGTCAAATACCTGTGGATTTTGACTTGT
TAGAACCTATCATCTTGTTTGAGTCTAATGTAGACAACCAACAGCTTGAA
CGACTTGACATTGGAGATGGATTACTGGAAGTCTGTGGGAGACAAAGGCC
ATTCATTAACATTCCAATAGGAAACCATACCAGTTATGACATTACATTAC
CACGACGAATGACAATCGGTAGTATACAGCCCATTAAAAAAATTGTGGAA
ACCGACCAAATAACAGAACCAGTCCATGTAAAAGTTGACAGTGCAGAGAT
ACAAGAAGGAACTGACAGCAAAAATATTACAGTACCAGATCATTGGGACC
CATCTGTAGATTTAAGTCACTTAACTGAGAAACAACAAAGGATAGCAAAG
AGAATGTTATACGAAGAGTCTGGGGCTTTTGCACGCAATGACGAAGACGT
GGGTTGTGTCCCAAGTTTGCAGATGCCTATCAATCTGATTGACAACATTC
CTGTCCAGAGAGCATACTCCTCAGTTCCTAAGCCACTACATAAAGAAGTT
AAAGAGTATATCCAAGATCTGTTGGCCAGAGGTTGGATTGTGAAGTCAAA
GTCCCCTTACTCTGCACCGGTAGTTTGCGTAAGAAAGAAAGATGGAACAC
TTAGACTTTGTGTTGATTATAGATTACTTAACAAGAAAACTGTTCCTGAC
AGGCATCCTTTGCCTCGCATTCAAGACCTCACTGACACGTTGGGAGGGTA
CAGCTGGTTCTCGATTTTAGATCAAGGGAAAGCTTATCACCAAGGCTTTA
TTGCAGAGGGATCACGACATTTGACTGCTTTCATTACTCCTTGGGGCCTT
TATGAGTGGGTACGCATTCCGTTTGGCTTAACTAATGCACCTGCTGCCTT
TCAACGAAGTATGGAAGAGATGCTGGACTCACTGCGTGATGAATGTTGTA
TCCCATACCTCGATGATATCTTATGCTACGCAAAAACTTTTGAAGAACAT
GTGGAAGGACTACGGAAGGTGTTGCAAGCTTTACAGAGACATGGAGTTAA
GCTAAGACCAACCAAGTGCGAAATATTCAAAAAAGAAGTAAGATACGTTG
GACGACTGGTCAGTGCTGAAGGAGTCAAAATAGACCCTAAAGATTTGGAC
GCTGTACAAGCCCTAAAAGCAAAGAAACCTACCACAGTAGGAGAAGTCAG
AAGGATTTTAGGATTTCTCAGCTACTACAGAGCTTATGTTCAGGATTTTT
CTCGCATTGCCAAGCCAATATATGGTCTTTTGCAAGTAAAACGCGGGACA
GAGCCTATTAAAACAAAATCTAAGGCAGATGGAAAAAAGAATGTTCAACT
ACCATCACGAACACCTATTGAGTGGAAGGAAGAACATCAAAAGATCCTGT
GCAAACTAGTTGAATCTTTGACTACTCCACCTATCCTTGCATATCCTGAT
TTTGACCTACCTTTCACACTTCATACAGATGCTTCAGAAAAGGGACTTGG
AGCGGTACTTTATCAACGGCAAGTTGGAAAAATGAGAGACATCGGATATG
GATCAAGGACATTGACACAGGCCAAACGAAATTACAGACTCCATTCAGGG
AAGCTTGAATTCCTTGCACTTAAGTGGGCAATCTGTGAAAAGTTTCGAGA
CTACTTATTTTATGCCCCCACTTCACAGTTTATACAGACAACAACCCTCT
GACCTACATACTGAGTACTGCCAAACTTAACGCTGTGGGGTATAGATGGG
TTGGAGAACTGTCAGATTTCCGGTTTGATATTAAGTACAGACCTGGGAAG
GTGAATGTGGATGCAGACATTCTTTCCCGATGCCCACTAAGCATCGACCA
GTACATCACAGAGTGCACAGAAGAGTTATCTAGTGAGATAGTTAAAACCA
CATGGGAGGGCACTAAGGCTGCTGAACAAAAGGATGTTGCTTGGGTCGCT
GCTCTTAACCAGGCTCAAGAAGAACAACTTGAGAATGATGCTGGTGAAGT
CTTAGGAAAGCTAAGTTATAATGAACTATGGAAGGCACAGAGACTGGACT
CAGCTATTGGTGAGATTATTAGAATGAAAGAGTCCAATGCAAGTCTCACT
AATGACATGAGGCAAAGAGCCAGTGGACCTGTAAAAAAACTTATGCACGA
ATGGTCAAGACTACACCTGGATGATGGATTATTGTACAGGAGAACTGAGC
AACGACGTCAATTTGTTCTACCAGCTCAATACAAGCAGTTAGTATTCCAG
CACTTACATAATGACATGGGTCACGTGGGGGTAGAGAGAGTCCTAAACCT
AGCAAGAGACCGATTCTTTTGGCCATTCATGAAGAAAGACATTGAGATAT
ATGTTACACGAAAGTGTCCTTGCATCAAACAGAAAAGGCCAGCTATACCC
GAGAGAGCCCCAATGGGTAGTATAAGTACTAGCTCCCCATTTGAATTAGT
ATCAATAGACTATCTCCATTTGGAACGTAGCAGAGGGGGTTATGAATATA
TACTAGTCCTGGTGGATCATTTCACAAGATTTGCTCAGGCATATGCAACT
AAAAATAAGTCTGGAAGAACAGCAGCAGAAAGAATTTTCAACGACTTCAT
TCCCCGGTTTGGATTTCCAACTAAACTACATCACGATCAGGGTAGAGAAT
TTGAAAATGACCTCTTCAAAACCTTGCGACAACTGTCAGGAATGAGCCAT
TCAAGAACTTCTCCCTATCACCCTCAGGGCAATCCGGCTGAGAGGTTTAA
CAGAACACTACTCCAGATGATGAGAACACTGGCAGAGAAGGAAAAGGAAA
AATGGAAGGAACATTTACCACAGATTGTGCATGCGTACTATTGCACACGA
CATGAAGCGACAGGATACTCACCGTTTTACTTACTCTATGGACGACACCC
ACGACTACCCATTGATCTTGTGTTCAAAGTGACTAACGAAGAGAAAAGTG
ATGATCCAAGAGGATATGCTAAACAGTGGGCAAAGCGAATGACAGAAGCT
TACAGAATCGCTTTAGAGAACAGTAAGAACTCAAGTGCGAGAGGAAAATT
GTACTATGATAAAAAGTCCAGAGGAGTTATCCTACAGCCTGGTGACAGAG
TACTCGTGAGAAACCTAAATGAGAGAGGTGGACCAGGAAAATTGAGATCA
TATTGGGAGCAAACTGTATACGTTGTCAAAGAGCAAATAAATGATGGACC
AATCTACCGAGTGGTTGCAGAGATAGACGGCTCAAAATCAAGAGTTTTGC
ACAGGAATCTGCTTCATCAAGTTAATGACTTACCAGTAGAAATTCCAGAG
GAAGTATTTAAACAGAGAACCAAAAGAAATCAAACAAAACAAAATGATGA
GACAAGATCACCCTTTGAGTCTGATAGTGATGAGAATCAGGATGATGAGA
ACTATTATTGGTTGAGGGCACGACAAACACAAGAGAATAACCAAAGACTC
ATCATTAACCAACCAGCTGATGAACCTACCTGTGATCCTCCACAACGACA
ATCTGAAAGAGAAAGAAAAACACATTGGAGAACACAACCTATAGAGAACA
AGAAACCTTTCTGTCATCCTTTGCGACAACAATCTTGTGAACGACCTGAA
AAAGAAAGACTAAGAAAACGGACAGAGGTTCGTGAACAACCTATAGAAAA
TGAAAGGCTTACCTGTAATCTTCCTAATGAAAATGAACTTACCTATGAAA
GACAAATGACATGGACAGAGACATTGACAGGACAATCTGAAAAAGAAGAG
GAACAAGTTGAAGAAGAATGTAGTCAGATATACAAAGATGATACACCTAA
GCAAGACGCTTTTAAAATACCTACCTTGAGTTCAGAGGAAACAGACCAAA
CAAGCCAAGTCCGAAGATCCACACGTGACAGAAGACCCACATCTAGACTA
ACTTATGAAATGCTAGGTCAGCCAGAAATTCAGTCATACCCAACAGTAAA
CACTTTAGAGACTTATGAGATGAATCAGACACCACATTGGGGGTTACCAT
CCTACCAGACTACACCTTACCTTATACCTTGCATTAGTACAGCATTTTCC
TTTCTTACGCCACAAGTCACATTTCCATTTTGGGTAGCTCCTATGACAAT
AGGGTACTAAAAGATTAAGGATAAAAGGTGTTATGATGAGAGATTATACT
GGCAGGAGCCATCTTTTCTTTGTTGGGGAGTG
>ltr-1_family-13#LTR/Gypsy [ Type=LTR, Final Multiple Alignment Size = 16 ]
TGTAGCATGCTAGAAAAGGTTTAAATACAGTTCCTGGTTGTTGTAGTTTG
GCGTGTATTTATGTTGGGTAATGTAGGGCTTTAAGGGGCTGGATTACGGG
AAAAAGGAGTCTGCGCACTTGAGAGGGAGGGGGCGGGTTTTCGAGAGATT
GACAGGTATCTGGGGTTTTTCTTTGGTTCACAAGAGAGAGAGTTGTTTTA
TGTGAAGAGCTAAAAGGATTACTCTGTCTGCAACGTGCAAAAGTTCAATA
AAAGACAAGTTTTGACTGCTAAACGCTTCCTGACCTTCTTCAGTCTGCTA
CACTG
>ltr-1_family-121#LTR/Gypsy [ Type=LTR, Final Multiple Alignment Size = 8 ]
TGTGATGGCCAGTGTGGTGGCCACACATTGAGAGTGAGGCATGCACGCAC
ACATACACACACACACACACACACACACACACACGTTATACTTATTCATT
TAAGATTATTTATTGGTCACAGTTTCAGTTATTGTGTTTATACATTTTCG
TTTCATTCATATCTGATTTAAATAAGACTCATACACTTTCAGTTTCTCAT
TACCTTTCTTTATTATTCACAGTACATTTATTACTATTTTGGGTGCACAC
AAAATCAGTTATCTGTACTGTATGTTTTGTTAATTTAGTTTTCTTTTGAG
TTTAAGTTACCGTGCTGCAGTGCCGACGAGGAACAGAGTTTCCGGGTGTG
GTCCGCCCAAGTAAAGGTCCGACGTGCCGCGAGANGCCGTCTTTTGGTTC
CGCCTGCCGATACCATTGGCTTAATGGCTTGGAGGGAGAGCTCATGTTTA
GTTTAGGTTCAATAATGATTTGCAATGTTTGTTTATTCAGATTTATATTT
AGTTTTGCCTTATTTATAATTTATTTAACTTATATTTAGATTTGTATTTA
GATGTTTGGCTTAGTTTATTGTATTTGTAAATTGTATGTTTTTGTCTCCC
CCTTCTTGTTTAATGTGGACTAGTCCCTGTGCTATAAATGTGGTCTGTCT
TGTCATTTCATGGAGTTCTGTTTTTGGTTTAGACATGATTTGTTTGGTTT
GAACTCAGTTTGTTTTCCTTGTTTAGTTTATTGTTCTTTCAATTGATTTA
ATTATTTAATTAATTTATTTTTGAACTTTTTGTGAACCTTTTTGACTTTA
TTAAAAATAATTATTTTTGAAAATCTTCTTTTTTGTATGCCCCTTACTGT
ACGTGCTGGCTCGGTCCCTCACA
>ltr-1_family-122#LTR/Gypsy [ Type=INT, Final Multiple Alignment Size = 4 ]
AGTGGTGTCAGAAGTGGGATTTGCCAGTAGGGGGCATAGTTTTTTTTCTT
TGGTGAACTTTCTGGGCCATGAACCGAGGAGGACGAAGAGGAGCCCCAAA
GGCTGTTTCAGTGGAGCAACTGGATGAAGTTGCACAAGAGCTGGGGGATG
AAGAATTACAGGAGGTGAGAGAATTTGATGTGGAGACTGAATGCACTGAA
CCAACAATAGCTGACTTGACAGGCTTGTTGAGAGCTCACATGGCAAAAAT
GGAGGCTCAGGAAGCACAAAGGATNGCAGAGCTGGCCCAGCAGGAACGCC
GATTCAAAGCTCTCCATCATCAGTTTGGCCTGTTGCAGCTGGAGGTGCAG
GCCCGCACAACTCCTGTTCCAAATACNTTGGTAGCATCTCANGATGATTT
GGATCACCCAGATGAGGGTGCTGGTCCAAGTAGGCCATTATCTCAGTCAA
GTACCTGTCGGAGAGAGGGAGCTGAAGCCCGTGATACAGGTCAGTGCCNA
CTCAAAGAGCCTAAATTGGAAAAGTTGTCTGATGGTGATGATGTTGAGCA
TTTCCTAATTACTTTTGAGAGAATGGCAGCAGTTTGCCGATGGCCAAAAG
AGGAGTGGGTATTTCATCTGATTCCCCTTCTGACGGGTAAGGCCCGGGCT
GCTTATGTTCACATGGATGTTGATGAATCTTTGAATTATGATGAACTTAA
ATCTGCAGTATTAAGGAAATATGACATCAGTCGAGAAACCTACAGGCAGA
GGTTTCGGTCTCTTGAAGTAGAACACCTTGAAAGCCCTAAAGAACTATAT
GTGAGGTTAAAAGAACTGTATGGNAAATGGATGCAGCCAAAAAGTAAGTC
TATTGAAGAAATTGGTGAAGTGATCATTCTTGAACAATACTTGAGAATGT
TGTCTCCAGAGCTACAGGTGTGGGTACGAGAACATGATCCACAGTCGGCT
TCACAAGCGGCAGCACTGGCAGATGTGTTTGTGGCAGCACGTCAGAGAAA
TCAGTCCTGGTGGTGGAAATCCAGCCGAGATGACCGGAGAGCAAATCCTC
CCCAGCAGTCTATGAGAAACTTCCCTGGTGCTGGTAAGCCTCCTGGAGGA
GGGCCCGCATTTGTCAATGCTCCTAAGAATTATAGGAAAATGCCAATATG
TTACCTATGTAATCAAGAAGGTCATACCAAGCCCATGTGCCCTAGAAATG
TAATCAAGAATACTCACCTGTGTTATGTGCCCAGGCATCTTGCAAAGCCA
GCCCCTAAAGCTGAACGCTCACCAGCAAGCACCACTGTTGAGATTAATGG
AAAGGAAATGATTGCTTTGGTTGATACCGGGAGTGATCAGACTTTGGTAC
ACATGAAGTGCATTTCTCCAGCCCTCCTTCGCTACACCAACCTGAAGGCT
GTCCGCTGTGTGCATGGTGACGAAAAGCTGCTACCCACCGCAGAGGTCTA
TCTGAAGGTGAGAGGTCAGACTTACTACTTGGAGGTCGGTGTAGCTGACA
ACCTACCTTTCCCTGTAGTCTTGGGGCATGACCTGCCAGTACTGTGGGAC
TTATTGCAGCCACCATCCACCTGTAACATGGTTGTTACTCGAGCCCAGAG
CCATAAGAGAGACGAAAGTAAAGAGTTGCTTGCTACGCTACCATTCTTTG
ATGCAGAAATCGATGGCTCAACTAAACCTAGGAAATCCAGACGACAGAAA
CGGTTTGAGAAAATCCAATATAATGCTTCCGTAATGCCTGTTGATAAGTT
TGCTGAATTCTCACCCAAATTTAAGCTGCCGGTCAACATTATGCAGATGC
AACAAGAGGATGCCAGTCTTGTTCCTTATCTGGAGAGAGCAAAGCAGGAG
GATGGAAAAACTGTTGATGGAGAGACAAAGGAAAGATTTTGTATGTACCA
GGGTCTACTATATCGTCAGATGGGACAAGTGACACAACTGGTGGTACCAC
AGTGTGTCCGTGAAGTTATCCTTACTCTGGGTCACTCGATTCCTTGGGCT
GGCCACCTGGGGAAACGTAAAACCATCGCCCGGATCAGAAAACACTTCTA
TTGGCCTGGTCTGAACTCAGAAGTAGCCCAGTACTGTAAAACCTGCCCTG
AGTGTCAAAAAGTGTCCTCTGACTGCCCAAGGCGGGTCCCTCTCCAACCA
CTGCCACTCATAGGCACTCCATTCGAAAGACTGGGAATGGACATAGTTGG
ACCAGTGGAGAAAAGTCGTTCGGGTAACCGATTTATGCTTGTAGTGACTG
ACTATGCCACTAGGTATCCTGAAGTGTTTCCCTTAAGGTCAGTTAAGGCC
AAGTACGTGGCTACCTGTCTAGTGCAACTGTTCTCCAGAGTTGGCTTTCC
AAGTGAAATTCTAACCGATCAAGGGACTAATTTTATGTCGAATCTTCTGA
AGCAGGTCTATAGGTTGCTGGGCATCAAGAGTTTGAGAACCACTCCTTAT
CATCCCCAGACAGATGGGTTAACCGAAAGATTTAACCAGACGTTAAAGCA
GATGCTACGCAAGTTTGTTGGTGAGTCTGGCACTGATTGGGATCAATGGC
TCCCATATCTTCTGTTTGCCTACAGGGAAGTGCCACAAGCCTCCACTGGA
TTTTCCCCGTTTGAGTTGCTTTATGGTCATGAAGTCAAAGGTCCTTTAGC
ATTACTCCGAGAAGTTTGGGAGGGAAACCCACAGAGAAATGATGAAACTA
ATGTGGCATCCTATGTGATTCAGATGAGGGAACGTTTGCAAAAGATGTCT
GCACTAGCTCAGTCTCATTTGGCAGAAGCTCAAACACGACAGAAAACCTG
GTACGATCAATCCGCTCGGGAGCGGCAGTTTGAGCCCGGTCAGAAGGTAC
TCGTGATGTTGCCCAGTCATGAAAGTAAGCTGCTTGCAAAATGGCAGGGG
CCGTATGAAATTAAAAGGAAACTAGGTCCTACCACCTATGAAGTTGCTCT
ATCTGACCATGCTCATTCTACACGTACTCTGCATATAAATTTGCTTAAAG
AATGGTTTCCTCGTCCTCCTGAATCTAGCCACAGCTTGATGATCCGGCAA
GTCAAAGAAGAGGATGATTCTGAAGTATTTCTGCCTCAGTCAGCTCTAGG
AGATGTGGATCTGAGTCACCTGTCCCCACAGCAACAGCATGAGGTGAGAG
AAATTTGTTTACCAGAAGTCTTCTCAGAATACCCTGGCTTTACCACCTTG
ATTGAACATAATATTGAGTTGAAACCCGATGCTGTAGTTCGAAGAATGAG
TTACAGGGTCCCTGAACGTCTCCAAGAAGCGCTGAAAGAGGAGGTGGATC
TGATGCTGAGGCTGGGAATTATAGAACCCTCTAAAAGCGAATGGTGCCAC
CCTGTGGTCCTTGTTCCGAAAAAGGATGGGTCTATAAGGTTTTGTATAGA
CTTTCGTTACCTCAACTCCGTGACCAAGTTTGATGCTTACCCTACTCCAC
GAATCAGTGATCTCACTGATCGACTGGGCACCTCAAAGTTTCTAACCACC
ATTGATCTTTCAAAAGGTTATTGGCAGATTCCGTTGACTCCACAGTCCAG
AGAACTCACTGCGTTTAAAACACCCTGGGGCCTATTCCATTTTAAGGTTC
TAGCCTTTGGACTGCATGGGGCACCGGCCAGCTTCCAAAGACTAATGGAC
CAGGTACTGCGAGGACTACCATTTACAGCTGCTTATCTGGATGATATTGT
GGTGTACAGTGACACATGGCAGCAACATCTGCAGCATCTCCAGGAAGTTC
TGCAACGCCTTCAGGCAGCCGGCCTGACAGTTAACCCTCAAAAGTGTACC
ATTGCAAAGGCAGAGACGGAGTACTTGGGGTTTGTTATCGGTAAAGGGGT
GCTCCGACCCCAGGTGGAGAAGGTACGGGCCATTGAAGAGTGTCCACAGC
CACAAACTCGTAAGGAGTTAAGGTCCTTTTTGGGTATGGCTGGGTTTTAT
CACAGATTTATTCCCAACTTTTCTGGGCGGGCTGCAGTATTGACTGACAT
GGTTGGTTCAAGGAGTCCCAATCAGCTGAAGTGGACCCAAGAAACTGTTG
CAGCTTTCCAAGATCTCAGAAAGGCCTTGAGTAAAGATTCTGTCTTGCAT
AACCCTGATTTCCACCAACCCTTTGTTTTGCAAACTGATGCTTCAGATCG
AGGCCTGGGAGCTGTATTGCTACAGGGCAGCCCTGACGCTCGACGCCCAG
TGGCCTTCTTGAGTCGAAAGCTCTTCCCCAGGGAAGTTCGCTATTCTATT
GTGGAAAAGGAATGCTTGGCTGTGAAGTGGGCCTTGGACTCTTTAAAGTA
TTATCTGCTAGGCCGGGAGTTTATACTGGAGACTGATCATAAAGCTCTAC
AATGGCTTCAAGAAATGAAAGATACCAACAGTCGTATTACCCGCTGGTAC
CTGGCCATGCAGCCCTTCCGGTTTATTATCAGACATGTCCCTGGCAAAGA
AAACCTTACGGCTGACTACTTGTCCCGATGTGCCAGTGACATTCCCGAAG
GGAGGGAGTA
>ltr-1_family-123#LTR/Gypsy [ Type=LTR, Final Multiple Alignment Size = 6 ]
TGTCACCGTACCTTGCGTTCTTGCTACCTTCCTCTATTTAGTGTTACAGA
TCACCTTTCTCACCTGCTTTTATTTGCAGTCACAGGAACACCAGTCATTT
CGGCTAATTCTTTCCACCTGTTTCTCATTCCCTTTTTCCCCATTTATAGC
ACGTCATTTCCCTTCATGTTTGTCAGTATGTTGTCGCTTATGTGTCTGTG
TGAAGCATTCTGTTACTCACCCTGTATCTGTGTCCAGGACTTCCAGTGAG
CGAGCGTCCCGTTACTGTGGAGTTTTTTCTTTGATGCTTCCCCAGCGTTT
ACCCAACTGGGATACCTTTGTTTCGTTGCTTTTCCTGAGACCCTCTACTT
GAATAAAGACTTTGTTTCCTCTGCATTTGAGTTCACCTCTTCTTTGCCCG
TGACA
>ltr-1_family-124#LTR/Gypsy [ Type=INT, Final Multiple Alignment Size = 10 ]
GGAACAGACTGACCAAAGCATGGACTCAGCAGAGGACGTCGACATTCGCC
GAGCGCTCGCCCAACAGGGCGCATTACTGGGTCGACAACAAGAGGAGATC
GCTGCCTCCCACCAAGCTTTTGCGGAGGTGTCCCAACAGCTGGTCGCGCT
CGCCGGGCGCCTCGATCAGCTACAGCTCGCTCTCCCGAGCCCTCCAGCGG
CTTCCCCGGATCCCCCGGCGAACCCCACGCCGGAAGAGAGGATAACTACT
CCACGACAGGCCGAACCCCGGCTTAATCCACCCGCCGCTTACTCTGGTGA
GCCCGATTCCTGTCGATCGTTTCTTTCCCAGTGCTCCCTCACATTCTCGC
TCCAGCCATCTTGTTTTCCCACAGAGACTTCCAAGGTGGCTTTCACGATA
ACTCTCCTGATCGGCCGGGCCAGAGAATGGGGAACGGCGATGTGGGACAA
CAAAGATGCGTGCTGTAATTCCTTCAAAGCCTTCTCTGACGAACTGAAGA
AGGTATTCGACCGCTCCCCGCTGCAGACCGAAGCGGCGAGGGCGCTAACG
GCGCTTCAACAAGCGGAGCGTTCGGTGGCGGATTACTCCATCGAGTTCCG
TACCCTGGCGGCGAGCAGCGGTTGGAATGCCAAAGCCCAATGGGACCACT
TTCTTCACGGCCTGGCGGAGTACATCAAGGACGAGATCTTCTCGCTCGAG
CTGCCGTCCACTCTCGACGGACTCGTCGATCTCGCCATCCGGGTCGACAA
CCGNATCGCTCTCAGAGCGCGTCATCGCAGAGGCGGAGTCGAAGAGTTTT
CTCCCAGGAACACCGGGGCGCTTGACGTGGTCGTGCCACAGCAGTCGGGG
TTCTCGGAGGAGGAGCCGATGCAGATCGGAAGAGCCCGCTTGTCGGCGAC
GGAGCGTCGCTTCCGCATTTCCAACCGTCTCTGCCTCTACTGCGGGGAGG
CGGGGCATCAGGTGGCCTCTTGCCCTATCAGAGAGCGGCGTAAGCCAGCT
AAGGGCAGTTTGACGGTGAGCGCCACGAATATACGTGCACTGTCCGGGGG
CCGGGCGTCTCTCCAAGCCTGGATACATGTTAAGGGTTCCATTAAACAGG
TGTCTGCTTTAATCGATTCAGGAGCTGAAGGGGACTTTATGGACTTAGAC
TTAGCCAAGCGGCTGGGTGTTTCTATGATCGTCCTGGATAACCCCATTTC
AGCCAAAACACTTTGCGGCTCTCACCTGGCTGATATCACCCACTGCACCG
TTCCCCTCACTCTTACACTTTCAGGCAATCACGTGGAGCAGTTACAGTTT
CTCCTCATTCACTCTCCCACTGCTCCCCTTGTTTTGGGTCACACATGGCT
AGTTAAGCACAATCCACAGATTGATTGGACTCTTAGCTCCGTATCCTCTT
GGAGTTCCTATTGTTTGTCTCACTGTCTTGGCTCTGCTTGTTCTCCCCTT
TCTTCTCTTTCTATGTTGCAGGAGGAAGTGAACCTAACTGGCGTACCTGT
CGTTTACCATGATCTGAGAGCTGTGTTCAGTAAGTCCCGGGCTTCATCTC
TCCCTCCGCACCGCCCGTACGACTGTGCTATTGATCTGTTACCTGGCACT
TCTCCACCTAGGGGGCGTTTATACTCTCTGTCTAAACCTGAGAGGGAGGC
CATGGAGAAGTACATCCATGATTCTCTAGCAGCAGGTATTATACGTCCTT
CTTCCTCTCCAGCTGGGGCGGGGTTTTTTTTTGTGGAGAAGAAGGATGGT
TCCTTGCGTCCCTGCATAGATTATCGGGGGTTGAATGACATCACTGGTAA
AGAATCGTTATCCTTTGCCACTGATGTCATCGGCCTTCGAACTCCTGCAG
GGAGCAACCATCTTCACAAAATTAGACCTCCGCAATGCCTACCACCTAGT
TCGGATTAGGCAGGGGGACGAATGGAAGACCGCCTTTAACACCCCTACTG
GTCATTTTGAATATCTCGTTATGCCCTTTGGGCTCTCCAATTCACCGGCG
GTTTTCCAAGCACTCGTCAATGACGTGCTCAGGGACATGGTAAATCGTTT
TGTGTTCGTTTACCTTGATGATATTCTGATTTTTTTCCCAGAATGAACGG
GAACATGTCCAGCACGTCAGGCGGGTGCTTCAGCGGCTGCTGGAGAATCG
NCTCTTCGCCAAGGTGGAGAAGTGTGACTTCCATACACAGTCGGTTTCGT
TCCTGGGGTTTGTTCTGTCGCCCGAGGGAGTGCGAATGGATCCTGCCAAA
GTGAAAGCAGTTGCGGATTGGCCCACCCCAGACAGTCGCAAGGCGGTCCA
GCGATTTCTGGGGTTTGCCAATTTTTACAGGCGGTTCATTCGCAATTTTA
GCCAGGTTGCTCTGCCTCTGACTAATCTTACCTCCATCCACAAGCGATTT
GAGTGGTCACCCCAGGCTCAGACAGCCTTTTCTGAATTAAAGAGACGTTT
CATTTCTGCACCTATTTTAAGTAATCCAGACCCGTCTCGTCAGTTTGTGG
TGGAGGTGGATGCGTCAGAAGTAGGTGTGGGAGCTATTTTATCCCAACGG
TCCTCGTCGGACGGCAGAATACACCCCTGCGCTTTCTTTTCCCATCGATT
AACACCTTCGGAACGAAATTACGACATCGGGAACAGGGAGTTACTGGCTG
TCAGGTTGGCATTGGGTGAGTGGCGTCACTGGCTAGAAGGATCGGGGGTT
CCTTTTGTGGTCTGGACCGACCATAAAAATCTAGAATACATTAGATCAGC
CAAACGTCTCAATTCTCGTCAGGCTCGTTGGGCACTATTCTTTGGCCGGT
TTGATTTTCATATTTCTTATCGCCCGGGGTCTAAGAATGGAAAAGCCGAC
GCCCTATCACGTCTAGGTGAGGGCGAGGCCAGACCCACCCTTCCAGTTGC
TGTCCTGCCACCTGAACGTGTGGTTGCAGGTGTAACTTGGGGGGTAGAGT
CTGTNGTCCGTAAGGCTCTTCGCACNATCGCCACGCCCACCAAATGTCCC
AGTAACCTGCTATACGTGCCTGAGTCGGTCCGGACCAAGGTTTTACAGTG
GGGTCACTCGTCGAAGCTAGCCTGCCACCCAGGAGCAGATCGCACCACGG
GGTTAATTAAGCAACGGTTCTGGTGGCCATCGATGGCGCGGGACACTCGT
CGGTTTGTATTGGCTTGTCCGGTCTGTGCAGTAGCTAAAGGCTCGAATCG
ACCCCCAGCAGGGCTTCTCCGGCCACTGCCCGTCCCTTCGCGACCCTGGT
CACACATAGCGATGGACTTTGTCACTGGGTTACCCCCATCCAGTGGCAAT
TCAGTAGTCCTCACTGTGGTGGACAGATTCTCGAAGGCGGCACACTTTAT
ACCCCTCCCCAAATTACCTTCAGCGAGGGAGACAGCAGCCATTGTCTTGG
ACCACGTCTTCCGTATTCATGGCCTCCCGGTTGACGTGGTTTCAGACAGG
GGTCCCCAATTTGTGTCAAAATTTTGGGCAGAATTCTGCCGACAGCTGGG
GGCGACCGCTAGCCTTTCTTCAGGGTACCATCCACAGACTAACGGCCAGG
CCGAGCGAGCTAATCAGGAACTGGAGAGGGTCCTGCGTTGTGTTGCGTCC
GAGGAACCGTCGTCTTGGTCTTCCAGATTAACCATGGTCGAATACGCGCA
TAACTCCCTCCCGGTCTCGTCTACGGGTTTGTCTCCCTTCCAGTGCTGCT
TAGGCTACCAACCCCCTCTATTCCCTTCTCAAGAACCAGACGCCATTGTT
CCCTCCGCCCAGGCGTTCATTCAGAGATGTCTCCAAACATGGAGGCTCGC
CAGGAAAGCCCTTATCCGGACTGGCGACAGAAACAAGGCATCTGCGGATC
GCCACCGTTCCGTACCCCCTCTTTACGTGTGTGGTCAGAAAGTCTGGTTG
TCCTCTAAGGATATTCCTCTCAGACTTCCCTCACGTAAATTGGGACCTAA
ATTCATCGGACCTTTCACCATCGTCAAGGTCCTCAGTCCAGTGTCGGTTC
GACTCAAATTAAGCCCTCAGTTTAAAAACATTCACCCGGTTTTCCATGTG
TCTAAAATNAAGCCCGTTTTTCGCTCCCCCCTACAGCCTTTAACCTCTGC
TCCTCCGCCTCCCAGACTAGTTGAGGGTACACTTACNTACACAGTGCGCC
GCCTGCTGGACGTGAGGAGGAGGGGCAGAGGGTATCAATATCTGGTAGAC
TGGAAGGGGTATGGCCCGGAGGAGAGGTGTTGGATCCCAGCTCGGGACAT
TCTGGACCGCTCTCTCATTGATCAGTTTCATCAGACCCATGGTGAGTCTT
CAGGGAACGCCAGGGGGCGTTCTTGAGGGAGAGGGTAC
>ltr-1_family-125#LTR/Gypsy [ Type=LTR, Final Multiple Alignment Size = 2 ]
TGTCACATCTGTCAGTGACCACCTGAGGGCGCTGTAGTTCAGTGGACACT
GAGTGAAACTACAGCGCCCATAAAGACTACATTTCCATACATTCTTTCGT
GCACACACCCGGTCTGTCATTTACATTGATTACAACCACAGCTGTCTCCA
TTCTCCGTGATTACCAGGACTATATATTCAGTCATTCAACCACAGTTTGT
CATCGCGTCGTTTGTCTTTCTTGTAACCAGTAAGTCTGTATTTCCTAGTT
GTTGTTCCTGATCCTGCCTCGTATCTTGCTTTAGTCTAGTTCATGTTTAT
CTGTCTTAGTTTCTTGTTTTGTTGTTTATTTGTTACTTTGCACTTTGATA
TTTTTGGATTTTGTTCACTGTTTTTGCACTTTAATATATTAAAATCTGCA
CTTGAATCCGCTTTCTTTTGTTCCCGTTTTGTTGCTGTTTTGATCACGCC
TAACGTGACA
>ltr-1_family-126#LTR/Gypsy [ Type=INT, Final Multiple Alignment Size = 2 ]
GAACGACGCGGTCACACTATGGATCCAGCNGACAATANCNTCGTGCNGNT
AAAGCAGGGTAACCGCTCCGTNGAGCGTTNTGTNAAGGAGTTTTTGGANC
TGGCCCCGAGNAGCNCTCNCAGCGATCTNCTGCTGATGATGTTTTTCCGG
GGAGGACTTTTGGAACCNGTCCGCTCCCNNATGCCANCATACGAGGANGA
NTGGAGCCTTTATCNTTTTATNGAGNNNGCNCTGTTGATCTCCGGCTCCC
CTCTCTCNGTCGCCCTGGNGGAGNAGAACCCTCAGGAGGGNGGCCTGAGT
GTAGGGCAATCAGAGAGGGATCTGTTCTCGGGGCCGGCNGATNTATCTGC
GGGAGGGAGGAGAGAGAGCTGNNTTGGAGTTGCGNNCTTATCCGCGTCGG
GCTGTNCGGAGACCACCCTTCTCTGAGCCTCTGGAGAGNCTNCTNGAACT
NTGTGGAACCCCAGTGTCTGCTCCAGTCCCACAGCGCCCGCCAGTGTCGG
CTCCAGCCCCAGAGCGCGCTCCCCCGCCAGTTTACGACGCTCCCCCTAGT
GCTCGGACACCAGACGGAGGAGCGTAGGAAAGGACTGCGCACGCCCCAGA
GCGCCCGCCAGTGTCGGCTCCAGCCCCAGAGCGCCCGCCAGTGTCGGCTC
CAGCCCCAGAGCGCCCGCCAGTGTCGGCTCCAGCCCCAGAGCGCCCGCCA
GTGTCGGCTCCAGCCCCCGAGCGCCCGCCAGTGTCGGCTCCAGCCCCCGA
GCGCCCGCCAGTGTCGGCTCCAGCCCCAGAGCGCCNTNCAGTGCCGGCTC
CAGCCCGGCTCCCGGCNNTGCCGGCNCCACCCAGGCTCCTCGCCCTGCCG
GCNCCACCCAGGCTCCCGCCCTGCCGGCCCCAGCCCGGCTCCCGGCATTA
CCGNCGCCATCCAGANGTCTCGCCCTGCCGGCACCTCCCAGACGTCTTGC
CCTGCCGNCCCCAGTCCGGCTCCTTGCCCTGCCGGCTCCAGTCCGGCTCC
TTGCTCTGCCGACCTCGCTCGGGCTCCTTGCTCTGCCGGCTCCAGTCCAG
CCGGCTCCTGTCCCGCCGGCTCCAGCCCGGCTGCCTCCTGTCCCGCCGGC
TCCAGCCCGGCTGCCTCCAGTCCCGCCGGCNCCAGCCCGGCTGCCTCCAG
TCCCGCCGGCACCAGCCCAGCTGCCTCCAGTCCCGCCGGCNCCAGTCCGG
CTGCCTCCAGTCCCGCCGGCTCCAGTCCGGCTGCCTCCGGTCCCGCCGGC
TCCAGTCCAGTTGCCTCTCCAGCCGGCTCTCCTGGANCCCCCTGCCTTGT
GTCTCCTGCGGGATCNTCCGTGGGTCATCCCTCCCGCCCCTCCCTGGTGG
CCCTTNCCACTGTTTGGGACNGATTCCCCGGCTGCACCCTGGCTTCCTGC
CGGGGCGCCTGACCCACGGACCCACCCTGGTCTGGCCCTCCCATCCCTCC
CCTTGTTCCTGCTCCGCTTAACAACACCGCCCCCCCCCCCGGGAACTNNT
CTGGGAGCGTCTGGNAGCCGCTCTTTAGAGGGGGGGTAA
>ltr-1_family-127#LTR/Pao [ Type=LTR, Final Multiple Alignment Size = 2 ]
TGTTAGAGAGGCGGGACTTGACGTACCTGTCTATCATCCTCATGACGCAG
CACAAAGCAGAGCTATGCAGAGAAGCGCCCGCAGCTATGGCGAATGGCCT
CATCCTATGTGCCTTTGTGTGTTATTGTGTGCGTCTATAACGAACTGACC
ACACACACACACGCCTATACACACACCTCTTCAGTGTTCAATAAACCAGT
TTGATTGACCTTAACTGCCTGATCCACTCCTGTGTTCTGATCGACACCCC
AAGGGCAAGGCTAGAGAAATTAGAACCTCCTCAGAATACAATCCTAACCT
AACAACCCAACA
>ltr-1_family-128#LTR/Pao [ Type=INT, Final Multiple Alignment Size = 1 ]
AATTGGTCCTTCGAGCCGGAGCTCAGCCATTGTCTCCTGGATAAAGAGGA
TCAACGGTGGCAATATGCAGTTTGAAGGGGTGAATGCAGATGGCGCCAGA
GGAGCCAGACCTAAGCGTCATGTTTATCCACCTGCCTATTTAGAGGACTA
TGACTTCACACCCTTACGTCATAAACAGGTCAGTCAGTCATTAATGCCTC
ATTCTACAGAACAATTATGGAGATACGGCCCTGCAGATGCTGCACAAATT
TCACCTGCCCTGTCTGACCGTGCCAGCAGTCCTGTGAGTCAGTATTCATT
AAATGTGGTGGATGAGTGGCCACCCGCTGCTGTTAATAAAGAGTATTCCT
ATGACAGACAACGGATGGGAGCACCTTTACAGTCTGGAGTTAATATACCC
ACTGTTCCGTCTGCTGTATCTTCACCATTTCACAGGCCCTGGGAAGAAAC
AGAGTATCAGTTATCACCACAAACTTGCTTAAGCCCCTCACATAGGCCTG
CTCAGACTAAGCACCACTTGGAGTCTCTTCCAATGCCATCTTCCCATGCA
CTAAATACCAGTCAGTCATTTCAGTTGCACAATACTGTCGCTGCTCCATT
AAGTTCAGATCTGAATTTTCATAGAGAAGGTAATAACTCAGTACTTACCT
CAAAGCAGGCTGTGGAGCAAAGAAGTTATTCTGCTATGCCTAGCCACCCA
GTGAAAGAGCCACAGACTGAACATGTACTCGTAGATTTTCTGGGTAAGAT
GCTTAACCAGCTTCACTTGATGAGGGACGAAATACAGACCGGAATGGGAG
CTAAACGAGGCGTCCCAGAGTCATTTAAGACTCCTGCTCACCATGATACT
TCTTCTGCTCACTATAAAATTGAATCTGTCCATAGAAATTCATGCCAATT
GGCTCCTCCCCCCACGGATTCCAGAGCCCCCACTCATGAGCACAACTGGC
ATTCTGAGCGAACATTCAAACCTTATAACGTTGCTGATATGCCTCAACCT
TACCACAGTGATGAGCCAAGGAGACCTAAAAATCAGACATCTTTGTTCAG
AGCATCCACTCTGCATCCTGATGAGAGGGAAAGCACTTATCGTGGTCCCG
CCCCAAACATTCCAGACTTCGTTACAGGGGATCCTAGTGAGTTCACCAGA
CTAAAGATTGCTCTTGAGAACCTGTTACCGCCTGATACTACTGAACTGTT
CCGTTATCAGATATTGCTGGATCATCTAAGATTAGATGAAGCCCGCCTGG
TAGCTGACTCCTACCTTAACTCACCGTTCCCTTATAGTGACACAATGGCA
GCATTGACTGAGAGGTTTGGGCAACCTTACAAGTTAGCCCTACGTCGGAT
AGCTAGAGTGATGGATGCGCCTGACATTCGACGAGGCGATACCGCAGCCT
TTGATAAGTTTGCCTTACAAATTAGATCCCTTGTTGGTATGTTGGAGACT
TTAGGCCATGATGGTCAGGCTGAATTGAGATGTGGGTCACATGTGGAAAG
ACTGTTATGCAAACTACCTCCTGAAATGAGATCTGAGTTCAGGAGACACA
TGTTTCGTCGACCTGGTGCAGTGTATAACCTCCTTGATTTCTCTGAATGG
CTGCAATATGAGGCCTGGTGTCAGAGCAGTGAGAGTTATGTTGTAGAACG
CAGGCGCAGGGTGGAGCAGAGGACTGAGAAAGGAAGAGTAATAAACCCTC
CTGGGCGGTCAGCTACAATACTCCATGGAGCCGAGGAGGGCCCTCCTAAA
CTACCTAATGTACCCAGCATAGTCCCCCCAGCCAGCTCAGGTATCCTCCA
AACACAAATCAAAGCTTTCTGCCCATACTGTGACAAAACAGACCATTACC
TCAGTCAATGCCCTACATTCAAGTCCTTTAACAAACAGCAGATCGCAGAA
TGGATTCAAACAAATCACCGCTGCTGGCGCTGTGGGAGGACACACCAGGC
AGCAAAGTGCACCCTAAAAAAGCCATGCAGTATTTGTAAAGGTAGGCACC
TACAGATCCTTCATGAAGTTAACTTCAAACCAGCGACTGAAGGATCGTGT
TTGGTTAATTCAGCAACAGAGACTCTGTATCTGGATAAACCTACAGGATG
TAGGAAGGTTCTCCTTAAGGTAGTCAGAGTTTTGCTTCGCCACAAAGACC
AAACTCTAGATACCTACGCTGTCCTTGATGACGGATCGGAGAGGACAATT
CTCCTGCCCCCTGCTGCCACAAAACTTGGTATCCATGGTCCGGTGGAAAG
CTTAGCCCTACGCACTATTCGTCAGGATGTGCAAGCTGTCACTGGTGCTG
CAGTCTCTTTCCAGATTTCTCCAGTTACCCAGCCACAGAAAGTATACAGA
ATCTCAGCTGCCTTTACTGCTGAACGTCTAGGACTAGCAGATCATTCGTA
CCCTTTGAGCATCCTGGAGAAGTATCAGCATCTAAAGAACCTTCCCCTGC
AGCCCTTTGAGGGAGCACACCCATTGCTGTTAATTGGAGCAGACAATACT
CACCTCATCACTCCCATATCACCTGTCCGCCTGGGCCCCTCTGGTGGACC
AGCAGCAATACAGACCAGGCTGGGATGGACGTTACAGGGACCCATAAGAC
ACTTAAAAGACCAGTTGTCATCACAACAGTGCCTCTTCTTGTCCCTGACC
CCTGCTGAGCGACAGGTGAGGAAGGATGTGGAAAGGCTCTGGCAGATTGA
TGTTATGCCTTATCGTTGTGAGAAGCAGGTGACACGTTCAAAAGAAGATC
GAGAGGCTATTCATCTCTTGGAGACTAAGACTACTCGGGTTGAGGTTAAT
GGCATTCTCCGCTATGCAACACCTCTATTGCGCAGAAAAGATTTCCCTCT
CTTTTGTGCCCCCCAAGATGCTGTGATGCCTAATCTCAGGGGAATAGAGC
GGCGGCTTACTCGGTCTCCAGAGAGGGCAGAGGTTTATAAGTCAGAGATA
AAGAAGTTGGAGCTGGCTGGGGCTGCCATCAAGCTGCAGAATGAGGAGAA
GGAAAGCACTAGAGAAAAATGGTATATTCCCCATCACATGATCACTCACA
ATGAGAAAAATCGCCTTGTATTCAACTGTTCCTTCGAATATGAGGGACTG
AACCTGAATGACTCCTTGCTTCCTGGTCCAGTCTTAAGTCCCTCTCTCCT
GGGTGTCCTCTTGCGATTTAGAGAACATTGTGTAGCCATCAGCGGGGATA
TACGTGGCATGTTTCATCAGGTCCTGCTACTGCCTGAGGACAGGCCACTC
CTGCGCTTCCTGTGGCGTGACCTGCGACGGGAGGAACCGCCAGACACATA
TGAGTGGCAAGTTCTTCCTTTCGGGACGACATGTAGCCCCTGCTGTGCGA
CCTTCGCCCTACAGCAACATGTGGCATTGCACAGTACCCCTGATGAGGAT
GTAAGATTCTCAGTAAACAAGTGTTTCTACGTGGACAACTGTCTACAAAG
CCTACCCTCTGCACAGGAAGCACGACAGTTAGTGGACAAGTTACGCGCTC
TCCTATCCTCCGGTGGTTTCGACATCCGACAGTGGGCAAGTAATAAAGGG
GAAGTTATCAGTCACCTACCACCTGAGGCCAGGTCCACTAAGCTGGAGTT
ATGGCTTTCTCAAGACAAAGCTGAACCACGTGAGTCAACATTAGGCCTGA
GTTGGCACTGTAAATCAGACAATCTGGGCTTTAAACACCGACCTATCACA
TATAATGCCCTGACAATGCGTAACATTTACCGGGTGCTGGCGAGTCAGTA
CGACCCCCTTGGAGTTATCCTTCCATATACTACTAGGGCTAAGGTGATAG
TGCAGCACCTCTGGGTCAAGCACAGGGACTGGGATGATCCTCAACTTCCT
GGTGAACTTCAACAGGAATGGATGAAATGGGAAGAAGAACTAAAATATCT
ACCTGAGGTGACACTACCTAGATGCTATTACCCCTACTACATGGATCACT
CAGATGTGCGACGAGAAATTCATATCTTTAGTGACGCTTCTGAGAAGGCA
TATGGAGCTGTTGCTTACCTGCTCACAGAAGATCATCAGGGAGAACTCCA
TCTAGCCTTCCTGCTAGCCCGATCACGAGTAGCTCCACGAAAGCAGCAGT
CCATTCCGAGGCTTGAGCTTTGTGCTGCTTTGATAGGTGCACAGTTAGCA
AAGTTGCTCGTAAATGAGCTCACTGTGAAGTTGGACAAATTTACTTACTG
GACTGATTCCACTATTGTCCTCCACTGGCTATGTTCAGAATCCTGTAGGT
ACAAGGTCTTTGTGGGTACCAGGGTGGCGGAGATTCAGGAGTTGACGGAC
TGTGCAGAATGGAGATACGTCAATTCGGAAGAAAACCCTGCCGACGACCT
GACTCGAGGCAAGAACCTGCAAGACCTTATTGGACCCAACAGATGGCATA
ATGGTCCAAAGTTTTTAATGCAGCCTCAAGAAAAGTGGCCTTCTCACCCC
AACTCCCAATTTTCGGATGCTGTGGATGAAACTGAACTTAAGAGAGGAAC
ATTTTGTGGAATCACTATTACTTCCCCAACGACTTTAGATGGAAAGCAAT
GCAGAAGCTGGAATGAGCTGGTGGAGGCAATTGCACAGGAGTTGCACGGG
GCGGCTGCCCTTGATAATTCACTCACAGCTGATGCTTACAAAGATGCAGA
GACTGTGGCTTTGAGAGGGATACAGATGGACTGTTTTCCTGAGGATTTTC
AGCTGCTAAAAGCTAATAAACCAGTTCGCTCTAACAGTCGGCTATTATGT
CTTTCCCCAGAGTTTGACTCAGAAACCCAACTTATACGAGTGGGAGGACG
TCTGAGACGAGTAGAAGTCCTTGACCCAGCCACTATTCATCCCATAGTAC
TTGACCCTCATCATCCATACACCCAACTGCTTATCAAAGACTATGATGCT
CGACTCCTTCACCCGGGACCAGAGCGAGTGTTTGCTGAACTCCGCAGAAG
AGTGTGGATTCTGAGGGGTAGGGAGGCAGTCAAGAAGTACCAAAGGACAT
GCCTTGATTGTTGTAAATGGAGGTCAAAGCCAGCTACACAGCAGATGGTC
GATCTACCCCCGCCAAGACTCAGATTGTTTAAGCCAGCATTCTATTCAGC
AGGCATGGATTGTTTTGGCCCATTGATGGTGACATTAGGTCGAAGGACAG
AAAAAAGGTGGGGCCTCCTGTTCAAGTGTCTCACCACCCGTGCCGTGCAC
ATAGAAGTGCTAACCTCTATGACCAGTGATGCCTTCCTAATGGCATTGAG
AAGGTTCATTGGCCGACGTGGCCAGCCTGCAGAACTATACTCTGACCAAG
GCACAAACTTTCGAGGTGGCGAAACAGAACTCAGAGAAACCTTCAGCACC
CTAGGTTCAGACCTACAGCAGTTGTTAGCCAAACAGAGGATCAATTTCCA
CTTCAATCCTCCTGCGTCTCCCCACTTTGGTGGTGTATGGGAGAGGGAGA
TTCGTTCAATAAAAATGGCTCTCCGCACAGCTCTGGGCTCAGAGACTGTG
TCCGAAGAAGTTCTCCAGACTGTTTTGATTGAAGTAGAAGCCATCTTGAA
TTCTAAACCTTTAGGTTATGTTTCAGCAGATCTGGCTGACCTGGACCCAG
TCACTCCCAATTGCCTGCTGATGGGGCGGCCAGATGGTTCCTTACCCCAA
GTAGTATATCCTGAGTCTGATCTCCTTACTAAACGGAGATGGAGGCATTC
CCAGATATTGGCTGACAGATTCTGGACTGCTTTCATTAAACATTACTTAC
CAGCTATGCAGACAAGAGGAAAGTGGCAAAGATCAACACCTGACATTGAG
CCTGGCACAGTAGCTATGCTAGTTGACCCCCAGCTGCCGCGAGCCCTATG
GCAAATTGGAAAAGTAACTAGAGTATTTCCAGGAGCAGATGGACATGTCA
GAACAGCAGAGATCCAGATAAAAAACAGGACATATACACGGCCAATATCT
CGTCTGATTGTACTTCCGGAAATCCCTGAAGAGGAGGATCATATGGGGAG
TAAAGAAACACAGCAACCAATTTGAGGCAAATTTAACAGAGCAAATTTAC
AAATAAATTTGGGGGCGGCAA
>ltr-1_family-129#LTR/Gypsy [ Type=LTR, Final Multiple Alignment Size = 14 ]
TGTCACCGTACCTTGTGTTCTCACTCTCTCCAGTTCNATGTTACAGATTA
CCTTCAGTCACCTGCTTTTCTAGTACTCACAGGTCATCGGAGTAATTCGC
TCCACCTGTTTCTCATCCCTTTGTTCCTATTTATAGCACGTCATTTCCCT
TCATGTTTGTCAGTCTGTTGTCGTTGGTGTGTGTGTATAACGGTCTGTTA
CTCACCCCATATTTGTGTCCAGGGCTGCCAGTGAACGAGTCTCCCGTTGT
TTCTGGACTGTTTTTCCACGGCACTCCCCCGGCACTCACCCGATTGGGTT
TTTTGTTCTTTTGCAAAGACTTTCTCCTTAATAAACACTTTGTGTTCTGC
ACTTGAGTCCACTCCTTCTTCTACCCGTGACA
>ltr-1_family-130#Unclassified [ Type=LTR, Final Multiple Alignment Size = 2 ]
TGCAGCTCCACCACTGGNCTCAGTGGGCCTCCTGGTGCAGCTCCACCACT
GGGCTCAGTAGGTCTCCTGGTGCAGCTCCACCTCTGAGCTCAGTGGGCCT
CCTGGTGCAGCTCCACCA
>ltr-1_family-14#LTR/Gypsy [ Type=INT, Final Multiple Alignment Size = 8 ]
GTGTCAGAAGTGAACTGGATAGCCGCATTTACTTATTTTTCGTCCTGCAA
CCAACGCGATGTGGAAGAAGACCCAAGGAAAAATAAAGTCCGAATCTAAG
GACCAAAGTCAAAGGTTTCGTGGGGCTCTGGATGGATCAATGTCGCCTCC
TGAGCACTTGATTAAGCAGGAAGATCGATGGGAATCTCACAGAGCTCGTG
TGATTGATGCCACGAGGCGGATGGCAGCAGACGCCGGGCTTTCGTTACCA
GAGCCGAGTGCCGCCGAGAGTTACCGAACAGTCACGAGAGAAACAAACAA
ACATGGCGGCGCCCATGTTACAACGCGAGGTACTGATGAAAACAAACATA
GCAGCCCCCAAGGGTTGGCGCTGTCGGCTGATGTAAATATACGCCGCGGC
ACCTTTGGAACCCCGCCGGGTGCGGATAAAAATGGACATGACGGCGCCCA
CGGAGCTGCGCTGCCTGACGATGTAAATAAACATGGCGGCGCCCACGGAT
CCGCGCTGTCTGCCGACGCATATGAATGCAGTGGCGGCCGCGGCGCTACA
GCTATAGTGACTGTTAAAACACCCAAATTTTCAGGCAAAGCTGATTGGGA
AGCTTTTCATGCTCAATTTGAATTGCTGGCTCGAGCTGGAGGCTGGTCAG
AGGACCGCAAAGCTCTTGAATTGGCTATGTGCCTAACTGACGATGCCCTG
TCCTGCTTGTTACTTCTAAGCCCTGAACACAGACATGACTATAATGCACT
TGTCGGTGCTCTGAAACGACGTTTTGGCCAATTTGAACAGTCAGGCCTCC
TGCGTTCTGAACTGAATAATAGACGCAGGCTTCCTGGAGAGCAGCTGAGA
GTTTTAGCAAACGACATTGAGAATCTGACTCGACGTGCATATGCCCACAT
GCCTCCCTCTGTTCAAGGGGAGCTTGCAAGAGACCAGTTCGTCCAGGCCC
TGGCCCCTGTGGAGCTCCGCAGACAAACTCAACTGGCCCACCCACATACC
CTACAGGATGCTTTGGAAATGGCTTTGGAGAGAGAAATTGTTTGTGGAAC
CCCTAAATTGGAAGAGAGTCATCACAATATTGTTCCAGTAAGGTCTGCTG
ATGTGGGGGAGGGGTTAAGTGAAAGACCAGCCTGGGTCTCAGAGATAACT
GAGTTAATTAGATCTGTGACACTTCAAGCCGAGCAACGTCCTCGCACGAG
ACCAAGGGTTTGTTGGGGTTGTGGTCAGACTGGACATTTAGTCAGACAGT
GTCCTAATGTAGCGGGGAACCAGGGAAACGGCCTGGGGTCCGCATGAGCG
GGGATGTGCGGACCCTCAACTCTCATCCCGACCATGAGACTTTTCCATCA
GGGGTCAAAGGAGTGGGGCAAACGAAGAGAAAACATGTTTTGTTGGGGGA
GGGGAAATATGGGCCCAAAGAGTCTGTAGTTGTGGTGGGTCGAACATGTG
TTAGTGATTTTTGTCATGTACCAATTTTAGTAGAAGGAGTTCCATGTGTG
GCATTGGTGGATACAGGCTCTACTGTAACGGTCTTGAGACCAGATTTGGT
ACCAACCAATGCCAGACTGGATCCCACCACTGTTCTGTTACGCACAGTGA
CAGGGGAACTTGCACCAATGAAGGGTAAAGGGGAGGTGGAGCTCACTGTC
GGAGGGAAGACATTACAACATTCAGTGTGGGTGGCTACTGTCCAGGACCC
CTGTATTCTCGGTCTAGACTTCCTAAGAAGTGCAGGCTGTAAGTTAGACT
TGAAAAATGGTATGCTTTGTTTCGAAGGGGGTCCTGAGGTTGTCATGTCC
ACTGGAAATGACAGGGATATGTCTTTTACAGGCCTTCTAGAGGCAAAATC
TTCTCATGGGAAGCCTAATGGGGGGGAACATATACCACACTTGCAAAACC
ACAACAAAGCTGACAACAGTCCTCAAGGGGTAAAGAACTCTCCTACTTCC
TTAGCCCTTGCTCCGCCTGTGGTCTATCCCAGGGTGGCCCCACAATTCCA
TGACATGCAAGGGCAGGGAACCAGCACTCTGATTTCCCCTCTTGGGGAGG
AGACAGGGTTGGGGGATTTGAGGGAGTTATGGTGTAAGAATTGTGAGGGC
TTGGATGAGTGTCAGCAGAAGCAGTTTTGGGATTTGCTGTTTAAATTCAA
ACACTGTTTTGCATTTAGGGAGGGAGATGTGGGGCAAACACACCTAGTAC
AACATGAAATAGAGACTGGAGATGCCACACCTGTTAGGCTGCGGCCACGG
AGGCTCCCCTTTGCACGACAGGATGCTGCTGATAAGGCCTTGACAGAAAT
GGCACAAGCAGGGATAATTGAGCCCTCCGAGAGTGCATGGGCTGCACCGG
TAGTCTTAGTGCCTAAGAAGGGGGGCCAGTGGAGATTTTGTGTTGACTAC
AGACGCCTTAATGAAGTGACCAGAAAGGACTCCTACCCCATTCCCCGTGT
CGACGAATCACTGGACCTGGTGGTGGGGTCCTCATGGTTCACTTCCTTGG
ACCTTCGTTCTGGCTATTGGCAGGTACCGCTTGCGCCTGATGCAAGGCCT
AAAACAGCATTTTGCACCAGTCGAGGGCTGTGGCAGTTCCGGGTGCTCTG
TTTCGGTCTCTGCAATGCACCTGCCACGTTTGCAAGGTTAATGGACAAGG
TGTTGTCGGGTATTCCAAGGTCTGAGTGTCTGGTGTACCTAGATGACATA
CTGGTTCATGGTAGCTCTTTTCAAACCTCACTGGAATCCCTCAGTCATGT
GCTGGTTCGTGTGAGTGAGTCTGGCTTGAAGCTGCACCCAGAAAAATGTA
AATTCTTTAGGAAGGAGGTGACATTTCTAGGGCACAAATTGGGAGGACAG
GGAATTGGCACAGTGGAAGAGAAGGTGCAGGCTGTGAGCAACTGGCCTGC
TCCCACAACAGCACAGCAGCTTAAAAGTTTTCTTGGCTTAGCGTCATATT
ACAGGAGGTTTGTGGAGGGTTTTGCCAGCATTGCAGACCCACTTTTCCGT
CTGCTGAAGAAGGATAAATCCTTTAGGTGGACGGAGGAGTGTCAGGATTC
TTTTGCTGCCCTGAAACTGTCTCTGGTTACAGCCCCAATCTTGGCCCCCC
CTGATCCGGCACTTCCTTTCATTTTAGACACAGATGCCAGCAATGTGGGT
ATGGGGGCAGTTCTCTCTCAGGTGGGGGCTAGTGGGGAGAGAGTCATTGC
CTACTATAGCAAAGCATTCAGTAAGGCTGAACGCAGGTACTGCGTTACCA
GGCGGGAACTCGTTGCAATGCTTTTTGCTGTGCGACATTTTAAGTATTAC
CTGTGTGGGTTACATTTCACAGTACGCACTGACCATTCTGCTCTCCAGTG
GCTTATGTCATTTAAAGAGCCAGAAGGCCAACTGGCACGCTGGATTGAAG
AACTTCAGGCGTACAACATGAAGGTAGTTCACCGTACAGGGTTGAGCCAT
GCAAACGCAGATGCTCTGTCTCGCCGGCCGTGTGCGATAGCTGGGTGTCG
CTACTGCGACAAGAAGGAAGCCAGGGACCGAGAGCTGGGGAATGTTGATG
CAGGGGAGAATTCTGCTGATTGTAAGTGTGGGGATACACTGGTGTGTGCA
GCAATGGAGGTTGTGGGCATAGAGGACTGGAAGCGGCTGCAAGAGCAAGA
TGTAGACCTGCAGCCAGTAATTCAGTGGGTTCAAGCCCAACAACGACCTC
CGTGGGAGGAAGTGGCTATTATGTCACTGTCAACAAAAACTTTATGGGCC
AAATTTAAGGGCTTGCGTCTGCGGGATGGTGTGTTGGAGAGAGGGTGGAA
AGACCCCACCACTGGAGAGGAAAGGTGGCAGGTGGTGGTACCAAAAGTGT
TGCGTGAGGGGGTTATTGGGGCTTCTCATGGTACAGTGGGGTCTGGACAC
TTTGGTGTTTCAAAAACACTTAATCGAGTGAGGCAATGTTTTTACTGGGG
GCGGGTAAGGAGAGATGTAGAGGATTTTTGTCGGCGTTGTGATGCTTGCA
CTGCCCGTAAGGGTCCCCCTGGTCGGTCCATTGCTCCTCTTCAGCAGTTC
CCTGTAGGAGGGCCAATGGAGAGGGTGGGGGTAGATGTAATGGGCCCATT
CCCACGCTCAGAGAGGGGTAACAGGTTTGTGTTGACGTCTATGGATTATT
TTACAAAATGGCCAGAGGCGTACGCACTGCCTGACCAAGAAGCTGAGACA
GTGGTAGATGCATTAGTGGATGGGATGTTTAGCCGTTTTGGGGTCCCTGA
GTCCATCCACAGTGATCAGGGCCGGAACTTTGAGTCACGTGTATTTGCAG
TTATGTGTGAAAAACTGGGGATCCACAAGACAAGGACTACCCCTTTACAC
CCACAAAGTGACGGTCTTGTCGAGAGATTTAATAGGACTCTGGCAGAACA
ATTAGCCATTGTAACTGAAACCAATCAGCAAGATTGGGACAGGCACTTGC
CTTTTATTTTAATGGCATACCGATCAGCTGTGCAAGACTCAACTTTATGC
ACTCCCGCCCTTTTAATGTTGGGCAGAGAAATCAGAACGCCCGGGGAAAT
GGCTTATGGAAGGCCTCCTGATGCACCTGCTGTGCCACCGGGCCCTGAGT
ATGCAAGTAGGCTTCAGGCCTCTTTGGAAACCGCTCATAGTTTTGCAAGG
CAACACTTGCTGAAAGCGGGGATCCGACAGAAGCGGAATTATGACTTGAA
AACGAAAGGGCGACACTTCACAGCGGGAGAGAGGGTGTGGGTGTACAGCC
CACAGAGGAAGAAGGGCAGGTGCCCTAAACTTGATGCACAGTGGGTGGGG
CCTTGCATTGTACTGGAGAGAATTGGGGAAGTTGTTTACCGTGTTCAGAT
GCCACCAAGAGGCAGGAAAGTAGCGGTGCACAGGGATAGACTGGCTCCGT
ACAGAGGGTGTGCTTCAGCAGATACAGTGCTGGCCTCTCCTACAGTTATG
CCTGTTCTGGAGAATGAGGCGGGACACGGGTTGGGTAGTTCTAATACTAT
AGATGTCCTCCGTGAAACTACACCAGTTCCTGAGCTACAAAGTTCACATT
CTGGTGGCCCTGTTGCAGATAGGGGCTCACCTCGGTCTCAGAGAGTCAAG
AGGCCACCAAGACGTCTCCAGGACTATGTTTGTTCCCTCGAGGTCGAGGA
ACTTTGTGAGGAGGGGGCAG
>ltr-1_family-131#RC/Helitron [ Type=INT, Final Multiple Alignment Size = 1 ]
GTAACCCCAAGTCAAGAATTGAAAAAATATATATTTACAGTTGAAGTCAG
AATTATTACCCCCAGTAAATATGACAGTAAACACTATTTTACTAGATATT
TTTCAAGACACTTCTATACAGCTTAAAGTGACATTTAAAGGCTTAACTAT
GTTCATTCAGTCAACTAGGCAGGTTAGGGTAATTAAGTAAGTCATTGTAT
AACAATGATTTGTTCTGTAGACTATCGAAAAATATATTGCTTAAGGGGGC
GAATAATATTGACCTTAAAATGGCTTTAAAACTATTAAAATTGCATTTAT
TCTAGCCAAAATAAAACAAATAAGACTTTCTCCAGAAGGAAAAAAAATAT
TATCAGACATGCTGTAAAAACATCCTGAATCTGTTTAACATTATAAAACA
TTTAAAAAAGAAAAGAAAATTTAAAAGGGGGCTAACAATTCTGACTTCAA
CATTTTTTTATTTTTTTATTTTTTTATCTGACGATGAATGTGGCAAAGAC
ATTTTTCTGTGGCACAAATGAACTTCTTTTTTTGGAATGCTAGTGACTTT
TGCATTTTTAATGTAAAAAATGTTTGGTGTAGTATGTGATTAATTATAAT
TAGATGAGGAAAACAAAACCTTGAATTAAAAGTGGTCACTGTGATCTTCA
GGGGTTTTTAAACTCCTAAATGATGTGCTATCAACGTAAAATACTTCATT
TTTGGTGTTTCTCCCTATCAGAAACAGAAAGCTGTAGATATATTCAGAGC
AATTACTTTCAATAAAAGTTCATTCCATTCAGACAGAATTCTAAGCCAAG
AATTGAAAATACTTTCCTATCCCAATATAAATTTATTATTTACTTGTGTA
GTATTCTTAAGTTTAGGATAACAAATATACACATACATAAAATAATGTTG
TTATAATGGTATAATGTTGTTTGTTATGTTATTATACTACATGTAGTAGT
GATTACAATCTTGCAATTCAAAAATGTGTTCCATCATGACATCATTATTG
GAAGATGGCTACAGTCACAGTCATGTGCTAAATATCCAGACATTCTGTGA
ACACATTTTAAACAAGAAGATCAAATGATGTGAAACAAAACGTGCAGTGA
AGTATGATGAATATGTTAGTATTTTCTAAAGAACATTTAAAGATACTTTT
GCATTGTAATATCATTGTTCTTAACAACTGTCCTCTTATACAGAGTGTAA
CATCAAAAACAAAAACGCAAAAATCCATATTGTCAGCTGTGGCATTATGA
CCCATTTTTATTTTACTTTTTGTTAGATAAACACAGAGAATGTGGACAGA
TAAATAATATTAATAAATATATATTTTTTTTTTATTAAAATGGATTTACA
TTTTTGGATTTATCATATTAAAGTAAAAGTAAATGGAAAAAATAAATAAT
GTTTTTCATAATTCTTTTATGAAAAAAACATCAGAAAGTAATTCATAACT
GATTTTTACTTACCTTCTGCTCCTTTTCCCCTTCTCTTTACTGTGCTTGC
AACTACAGCTGTTCAAAA
>ltr-1_family-132#LTR/Pao [ Type=LTR, Final Multiple Alignment Size = 2 ]
TGTGCAAAAGGACCGCTGATGTCTACGTCCCGGATGACACCAACCAATCA
GTGCACAATGCAACGCAGTATCATCGAGGTGGGCTGAGCTAAGAACTAGT
TGAGAGCGACAGTGCACACGGGAGATAACGCTGGCGATAACACCTGCTAT
CGAACTCACTCGGCAAAAAAGAGACAAAACAGTCACTACTGGTATACTGT
GCTACAGTGTGCGTGTCTTAAAAGTAAGTGATCACTATTTATAAAGTTAT
TATTGACAGAAGATCAGCTGTTGTTCACGTACCACCTGTAGCAGCTTGTT
AGCACAGTACTGCTTATATTACCAGCTTAAACTCGGGAATTACCAAGTCT
TTAAGTACAAGTTGTAGTTATATGTTCATATGTACACATTTTAGTATGTT
ACTGATGTATGTTTATAGTATAACACGTATGTGCGCGTTATGCGACGATA
ATTGGCTACCTGCGGTGATCATTCAAGTTGGACATGCCCAGACAAAGACC
CTGCCATCATGCGGCATTCATGTGCTCTTGGCGCCCTCTTGTGGACACTC
GGAGAAGTGCACCTTTATTATCTACTGGGCCATTATTTTCTTACTATACT
TGTTGTATGCTGTTCAGTTAGTAATGTTTATTGTGAAACATCTGTATTGA
TTATTGTTTATTGTTTATTTGTTTCAGAAACCACACATATGTTCCATTGT
ATACCAAGTACTTTAGTAAATGAAAATCACATCTAATACCCTGAGTGCCT
CTCTTCAATTAAGTAACCATCTCACTCAGTTCTGACCGACTGCCTATTGT
GTTTCACACCCAAATTTAATACATCCACGAACCCCTCCATTTCA
>ltr-1_family-133#LTR/Pao [ Type=INT, Final Multiple Alignment Size = 1 ]
AGTGGTCCTTCGAGCCGGATTGAGTGAATCACAGTAGAGAGATGATATCT
AATTCTGAGCCATATCCTCCTGATGTCAGACCTAGACGACAAATAAGACA
ACCTGCATATCTAGCAGATTATGAAGTTCATGGATCAGGCTTTGTGAAGA
GAGCTCCAGTATCCAATCGCCTGAGTGAATACGCCAATGAAGCAGTCGCA
CCCATGTCAGCGAATGTATCACGATCATCTTCTCCGACGAGTCAGCCCTC
ATACACAGATGATCTAATACTCCAAGATGTATGGCCAGAGCCATCTGGAT
ATGAATCGCCAGGGTATGATAAGCAACACTTTCAAGTCCAGCAGACCTCT
GATATAAAGTCTATGTGCATGCAGATGAAGAGGGACAATGACGAGCTCCG
TAGCTCCATTCTACCAGAAATCCTTTCAGCGCTTCAAGGGCTCAAGGCGG
AGAATGCTACATTAAGACAGGAGATCCAGCAGCGTAGCCCCAGCATTCAG
ACACCAATACCAGCTCCCCGCACTCACTTGCCACCCTCAGTCATTAGTCA
TAGAAGCTCCAGAGCGCATAGTGGTGAAGTTTCTACTCCTCAACCAGCCC
GTTATGAGCAGCTGACAGAGCAAATGGGAGATATGACTTTAAATTCTAGG
ATGTCACATGTAGTTGATGGTCATGGTGTACATTCTCAGAGGGCACACAC
ATATTCAGCCCAGCCTTCAGGAACAGGACATTATGAAAATGTGCCCCTTG
GTCCAAGATACCATTATCTTCAGACAGAAAGAGAATTCAGTCCAGCCTCA
CGCCCAGAGTTAGTGCCTAGGATGGAGAAGCTGCATACCCAAGAGCAGAT
TTATCGAGGCCCTAAGCCTACAATTCCCAGCTTGACAGCAGCTGACCCAA
GACAGTTTTCCAGACTACGTATGGCACTGGAGAATATTCTGCCAGCAGAT
GCGAGTGAACGTTTTAAGTATCAGATTCTGACAGATCATTTGGAGCTTGA
AGAGGCTCTCCTGGTGGCAGACTCCTACTGTAATTCTGTGAGACCCTACA
CAGACACGATGCACGCTCTGGTTAAGATGTACGGTCAGCCCCACAAGCTC
GTTCTGCAGAGTATCGCAGAAGTGCTGGAAAGTCCCAACCTTAAGTCAGG
AGATGTTAAATCTTTTAAGCTCTTTGCTCTTCGAGTGCGATCATTAGTGA
GTATGTTGGAACAATTGGGGCCAGAGGGAGTCGCCGAATTGGACTGTGGC
TCACATGTGTCTCGTCTCCAGAGCAAGCTTCCCCATGAGCTGCAAATCAG
TTTTAAGAGATATATCCATCCCTTAAGGATCACAGTCCCTACACTTCTAC
ACTTTGCTGACTGGTTAGAATACGAGCTCCAAGTACAAGATGACACAGCC
AAAGCAGTCATGTATGCCCCACCCTTACCTTTCAAGCGGAGAGAAGGTCG
TCACGAACACAAGCCTTCAGGGAGATCAACAAATATTCTACTAGGTGCTG
GAAAGCCCACTGCCCCCACTGAATGCCGAATACCTACGTTAGATTCCAAG
CCCAGTTCTACTAAGTATAGAGAGAAGTCACACGCCTACTGTCCTTACTG
TGACAACTCCAGCCACTTCCTCAATGGGTGTCTTAACTTCAAAGAGCTAA
CAAAGGAACAGAAAGAGGCATGGATTCGTAAGAATAATAGGTGCTGGCGG
TGTGGACGTAATCATCATGCATCCAGATGCACATTAAAGGCTCTGTGTAA
GACGTGCAACAGAAAACACCTGCTTGTATTGCATGATCTAAATGAGAGAG
TTGTCAGTACTAGTGAAGAGACTGAACCTAAGGAGAACTCGTGTCTTGTG
AATACCACAAAGGGCACCCTATATGCAGATCGTTCAGTTGGCAGCCGCAG
AGTGCTCTTGAAAGTGAGTAAAGTAATCATTGCAAATGGAGATGCATCAA
TGGAGACTTTTGCTGTGTTAGATGATGGGTCAGAAAGGACCATTCTACTT
CATGCTGCAGCTCAGCAGCTGAAACTCCAGGGCCAGCCAGAAGACCTCAT
ACTGCGCACTGTAAGACAGGATCAGCAGGTGCTTCATGGGACAACAGTTT
CCTTCACAGTCTCACCGGTGTCTCACCCCCACAAGAAGTACCACATTCAG
CATGCATTTACAGCCGAAAGACTGAGCCTTGCTGAACACACTTATCCAGT
GGCTTTCTTACAGAAGAAATATAGACATCTAGCTGGTCTCCCATTGCAAC
AGATGGATAAAGTGCAGCCTGTATTGTTGATTGGGTCAGATTACCCACAT
CTCCTCACGCCTGTTGAACCAGTACGTCTAGGCCCACCAGGGGGCCCAGC
AGCAGTTAAAACCCGCTTGGGATGGACTCTTCAAGGTCCTACACAAGAGG
TCCGTCGTGAGCTTAGCACACACCAGTGCTTCTTTACCTCTGTACTACCT
AACACAGACCTGTTTGCTCATGTTGAGCGATTGTGGCAGATGGATGTGAT
ACCCTATCGCAACAACAAGATAGTGACACGATCCAAGCTAGACAAGGAAG
CAATCAGTCTGTTGCAAGAGAACACTGTGAGAGTAGAAGTACAGGGGACA
ATGCGGTATGCCACACCGCTCCTCCGAATGCAGAGTATGCCTTGTTTGAA
CATGCCCAAGGAAGCCGTTCTCCCTCAGCTTAGGAGTGTTGAGAGGAGGC
TGCTAAAAAACCCAGAGCAAGCATCTGCCTACCAGGCTGAGATTACTAGA
TTGAAGGAAGCAGGCTATGTGGCTAAGCTAGAACCAAGAGAAGCGGATTG
CTCTAAAGAGTCTTGGTACATCCCCCACCATATGGTGCAGCACAATAATA
AGAATAGAGTCGTCTACAACTGCTCCTTTCAATTTGAAGGCCACAGCCTT
AATGACTTTCTCCTGCCAGGCCCCACATTAAGCCCATCACTGTTGGCAGT
GCTGCTTCGATTCCGAGAGCACCCTGTTGCTATAAGTAGCGACATTCGCG
GTATGTTTCACCAAGTCAGGCTGCTCCCTGGTGACATGCCCTTGCTTCGA
TTTTTGTGGCGAGACTTAAAGCCTGATCTACCCCCTGATGTGTACCAGTG
GCAGGTACTTCCCTTTGGCACCACTTGCAGTCCCTGCTGTGCCTCATATG
CCCTGCAGACTCACGTTATAAATCACAGTCAGCCGGGAGATCGATTTAGA
GAGGTAATTGAGAAATCATTCTATGTCGACAATTGCCTCCACAGTCTTCA
TTCTCCTAAAGAGGCTAAAGACCTTGTTGACGGACTTTGTGCTCTCCTAG
CCAGTGGAGGATTTGAGCTTCGACAATGGGCTAGCAATTGTCCATCTGTG
ATTACTCACCTTCCTCCAGAATCCAGATCTAGTACCTGCGAACTGTGGCT
CAGCCAAGACCAACAAGATGTCCATGAGTCCACGCTTGGACTGCAGTGGC
ATTGCCAAACTGATACACTGCGCTACAAACACAGAGCTAGGAGCTCTGCG
CCAGTGACTATGCGCCACATATACAGAGTACTGGCAAGTCAATACGATCC
TCTCGGATATATCATCCCATACACTACCCGGGCTAAAATATTAGTACAGC
GTTTATGGGACAAGAAACGGGACTGGGACGACCCACACCTGCCAGAGGAT
CTACTCGCCCTATGGCATGAATGGGAGAAAGAACTGAGTGGACTAGAGGA
GATATCCTTAGCCAGGTGCTACTCTCTGTCAGAAGTAGATCACGCATCTT
GTAAATATGAGATCCACATATTCTGTGATGCTTCAGAGCAGGCGTATGGG
TCAGTGGCCTATCTGCGAATAGAGCACAAGGAGGGTGAAGTAGAAGTTGC
CTTTGTTGCTGCCAGGTCCCGTGTTGCCCCCCGAAAGCAACAATCTATAC
CAAGACTAGAGTTGTGTGCTGCTTTAAGTGGAGCACAGCTATCCCAACTC
CTGAACACTGAGCTTACAGTTCCTATCCACTCCACTACGCTCTGGTCTGA
CTCTACCACTGTGCTTATGTGGTTGACATCTAGCTCCTGCCGTTACAAGG
TATTTGTGGGGACAAGAGTAGCTGAGATCCAAGAGATGACAGCATCCGCT
GTCTGGCGCTATGTTCGATCATCAGACAACCCGGCCGATGACATCACTAG
AGGCAAATCTCTCCAAAACCTCTCTAGAGACAGCAGGTGGAGTCAAGGAC
CATCTTTCCTTAAGCTCCCTTCTGAGAGCTGGCCAGAACAGCCGCATTTA
GCAGCAGAAGGGCCGAACTCTGAACTAAGAAAGTCATCCTTCTCTGTTTT
AGTAACCACTACTGCTCCCTCAGCTAAACTGCAGCACTTCAACACCCTGA
CAGAGTGCCTGAATGCTTATGGACAGGAGCTTCATGGGGCGGCCTACACC
TCCAGTGCTGAACTGCAAAAGGATGTTCAACGTGCAGTTCTCCGTCAAGC
ACAAGCCGAGTCCTTTCCAGAAGAGCTGAGACTATTGATGTCTGGAAAAT
CAGTATCATCGAAGAGCAGACTACTCACTCTTTCCCCAGAACTTGATGCT
GCTACTGGACTTATTAGAGTAGGAGGCCGGCTACGGCATTGTGAGGTCTT
GGAAGCAGATACTATACACCCAGTTGTCCTTGATCCTCGGCACCCAGTCA
CACTGTTAATCATAAGAGATTATGATGAGAGACTGCATCATCCAGGTACG
GAGCGGTTGTTTGCAGAAATCAGAAGGACATACTGGATACTGAGAGGTCG
TGAAGCCATCCGACGATACCAACACCAATGTACAGAGTGTAAGAAGTGGA
GAGGACGCCCAGAGGTCCCATTGATGGCAGACTTACCCCTTACAAGACAA
AGATACTTCCGTCCTGTCTTTTACTCGACTGGGATGGACTGTTTTGGCCC
CTTCGTTATTAAGATTGGTCGACGTAATGAGAAGAGGTGGGGTATAGTCT
TCAAGTGTATGACCACAAGGGCAGTCCATCTTGATCTTCTCTCTAGTATT
GACTCTGACTCATTCTTGATGGCTCTAAGAAGGTTCATAGCCAGAAGAGG
CAACCCCCATGAGTTACTGTGTGACCAAGGCACAAATTTTAAGGGAGGAG
AACGTGAACTGAATGAGGCCTTTGCTGCTCTCCAAAGTGAGCTACAGAAC
CATCTCGCTGTTCAGCAAATTAAATTCACCTACAACCCACCAAGTGCCCC
TCACTTTGGTGGATGCTGGGAGAGGGAGATCCGTTCGATCAAGGCAGCCC
TTAAAGTGACAATTGGAGCCCAGACAGTTACTGAGGAAGTGTTAAGGACC
GTCCTGATTGAGGTAGAAGGTATCCTCAACTCTAAGCCTTTAGGATATAC
CTCCTCTGACGTCGCTGATCTCGACCCAATTACCCCGTTCTGCTTCTTAA
TTGGTCGCAGAGATGTGTCACTTCCCCAAGTCGTCTATGAGGACTCAGAA
ATCCTAAGTCGACGGCGGTGGCGTCACAGCCAACTACTTGCAGAGCACTT
CTGGAGGCACTTTCTGAAATACTACCTACCTGACCTTCAGGCACGGCAGA
AGTGGAAAACCGAGAAGAAGACATTAGAAATTGGGGATGTAGTCATGATA
GTTGATCCTCAACTCCCTCGTGCACTTTGGCCAGTGGGCAGAATCACACA
AGTTTTCCCTGGTGCCGATGGTCGAGTGCGGACTGCTAATGTGGAGGTTA
AGGGCAAGACTTATACCCGTATTGTGGCTCGACTTATACAGCTTCCAGCT
CTACCTGAGGACGAATAATGCATGTTATGGATCTTTTGTCAGATGAGCGA
ATTCAGTTCTGAATTCGGGGGCGGC
>ltr-1_family-134#LTR/Gypsy [ Type=LTR, Final Multiple Alignment Size = 12 ]
TGTCACGGTTTATGGATCTGTGTGTTCCTCCTGTATGTTATGTATCATGC
CTTGTGTGTTGTCATGTGTGAGGGTGTGTGTTTGTTTACCTTTTGTGTTG
ACAGCGTGCTAGGATCAGCTGATGTCATCAGCTGACTTATCATCCTCCAG
CTGAACCTCATTTGGCTGGCTATAAAATTCCTCCTGTGGTATGTGCTGGT
TATCAGTCCGTTGTTGTCCTTGTTTGTCCTTGTTCCTGACTGTTGTCTCC
CAGTATCATCCGCTGTCTGTTTGATGTCATCGTTGTGGTCNGTGGCTCTC
TTTTGTTTGAACTTTCGTGTGTCCTCTGTTCATTAAAACACTCGCATTTG
GATCCTCCTTGTCTTGATTCGTGACA
>ltr-1_family-135#LTR/Gypsy [ Type=INT, Final Multiple Alignment Size = 6 ]
GAACGGACTGATCAAACATGGATCCAGCGAGTATCTCCGGCCTGGCTGAA
GTTGTTGCACACGCTACCACACGCATGAACAGACATGATGATCAGATGGT
CACCATCAGTCGCGCTGTCCAGGCGCTGGTCACTCAGATCTCTGATCTCA
CAACACGGTTGCAACGTCTTCATGCTGTCGGTCTTCAGCAGCCTGTTGCA
GCTAACCTTAGTCCATCTATGCCGGTTCCTGAGCGAACAGCTGGATTTTC
CGAGCCTCGCCTTCCACCTCCAGCGTTCTACTCCGGAGAGCCTGAGTTTT
GTCGAGCCTTTTTAGCGAAGTGCTCATTGTACTTTTCCCTGCAGCCTTCC
TCGTTTTCCACGGAGGAATCGAAAGTGGCGTTTGTCATCACGCTTCTCAC
CGGGAGAGCGGCGCAGTGGGGAACTGCTGTGTGGGAGAGGAAACTCCCAT
GCTGCTCTTCATTTGACACCTTTTCGACAGAGCTTAAAAAGGTATTCGAT
CGAGGTTTGGCGGGCAGAGAGGCGGCACGGGCGCTNACAGAGTTGCAGCA
GGGGCAACGGAGTGTCGCTGACTACTCCATTGAGTTCCGCACCCTGGCGG
CCGAGAGCGAATGGAACGCGCAGGCGCAGTGGGACGTCTTTCTCCATGGG
CTGGCAGACCAGATAAAGGATAAAATATTCACCCTGGATCTTCCTAAGAC
CCTCGACGAACTCATTGATCTGGCCATTCGTGTGGATTCTCGTCTTCAGC
TCAGGGAGAGAAACACGCGACGCACGCACGCTCTGGTGAGATCACCTTTT
CCGGCTGTCACGGTAGTTCCGGGGCAGGAGGCCACGCCCCTCGCGGATCC
CGAAGGCATGCAGATGGGCCGCTCTAGGCTGTCGCTGGAGGAAAAGCGCA
GACGCCGCAGCGAGGACCTGGTGTTTCACAGCGGTGGTGTTGATCACATC
GCGATTNAGGGTAAAAGCCAGAGCCCGTCAGTAGAAAAGAGTTTACTGAC
GGGTGGAGTATCTTTGAACAAATCTTCCCTTGCAGCTACTCTTTTGAATG
TTATGTTGGAGTGGTCATCTGGCAATTTTAGTACTCAAGCAATTATTGAC
TCTGGGGCGGAGGGAAATTTTATTGACTCTGCTTTAGTAAAAAAACTCAG
ACTTCCTGTGATTTCTCTCTCCCAACCTATATCTGTTCATGCTCTTAATG
GTTCTTCTCTTCCGTCCATTACTCATTCAACTGGTCCAATAAGACTGATC
ACCTCTGGTAACCACTCTGAAATTATTCATTTTTTTTTAACAGAAGCTCC
TGTCACTCCAGTAGTCCTTGGGCATCCTTGGCTGGTAATACACAATCCAC
ATATTAACTGGAGACAGGAATCTGTAATATCTTGGAGTGAGAGCTGTCAT
GCTACGTGTTTGTTGTCTGCCTGTTCTTCTGTGTCTCGTTCTGTTTTTCA
GGAAGAACACATGGATCTGTCAAACGTGCCCAAGGAGTACCTCGACCTGA
AGAGAGTGTTCAGTAAGTCTCGAGCTGCTTCTCTGCCTCCACATCGTCCC
TATGACTGTGCTATAGAGTTATTGCCAGGTACGTCTCCGCCTAAAGGCAA
ACTTTATTCGCTCTCTGTTCCAGAGAGGGAGGCCATGGAGAAATATATTT
CTGATTCTCTAGCAGCCAAGATCATCCGCCCTTCTTCATCACCAGCAGGG
GCGGGGGTTTTTTTTCGTGAAAAAGAAAGATGGCTCCCTCCGTCCTTGTA
TAGACTACCGAGGGCTGAACGCTATCACGGTAAAGAATACATATCCTTTG
CCGCTGATGTCTTCTGCCTTCGAACGTCTGCAGGGGGCATCCTTTTTCAC
GAAATTAGACCTCCGCAACGCTTACCATTTGGTCCGCATTCGAGAAGGCG
ATGAATGGAAGACTGCCTTTAATACCCCCAGGGGGCACTTCGAATATTGT
GTTCTTCCTTTCGGTCTGTCCAACGCCCCTGCAGTCTTCCAAGCACTCGT
GAATGGACGTGTTGAGAGATATGCTAGATCAGTTTATTTATGTTTACCTG
GATGACATACTGATATTTTCTCATTCTCTCCAGGAACACGTTCAACACGT
CAGGCGAGTGCTTCAGAGGCTGCTAGAGAATGGGCTTTATGTCAAGGCGG
AGAAATGCGTTTTTCATGCACAGTCTGTTCCTTTTCTGGGACATATCGTG
TCAGTCGAGGGGATGCGCATGGATCCAGAGAAAGTTCAGGCTGTGGTAGA
TTGGCCAACCCCAGATTCCCGCAAGGCCCTGCAGAGGTTTCTTGGTTTTG
CCAATTTTTACCGGCGTTTCATTCGCAACTTCAGCCAGCTCGCCGCGCCT
CTGACTGCCTTAACCTCCCTCAAGACTCCGTTCAGGTGGTCCAATGCAGC
GCAAGTTGCGTTTGATCGTCTGAAAAGCTGCTTTGTTTCAGCACCTATTC
TTATTGCCCCTGATCCATCACGGCAGTTCGTGGTGGAGGTTGACGCATCA
GAGGTGGGGGTCGGTGCTATCCTGTCCCAGCGCTCTTCCTCGGACGGCAA
GATGCATCCCTGCGCGTATTTTTCTCATCGTCTCAACAATGCTGAACAAA
ATTATGATATTGGTAATCGAGAGCTGTTGGCCGTCAAGCTTGCATTGGAA
GAGTGGCGTCATTGGCTAGAGGGTTCGGGGGTTCCCTTTATCGTTTGGAC
CGATCATAAAAATCTGGAGTACATCCAATCCGCCAAAAGATTGAACTCTA
GGCAGGCGCGGTGGGCTTTATTTTTCGGACGTTTCGATTTTTCCATCTCG
TACCGACCAGGTTCCAAGAATGTTAAACCTGATGCACTTTCTCGAATTTT
TGATCACTCTGAGCGCGCATCATCTCCTGAGACCATCGTGCCACGCAGAC
TTTTTATCTCTGCTGTCACCTGGGAGATCGAGTCGAGGGTCCGCATGGCC
TTAGAAGGGGTAACGCCTCCGCCTGGATGCCCACCGAGTCGTTTATTTGT
GCCAGAGGAATTACGGTCTGACGTCATCCGTTGGGGTCACTCTTCCAAGT
TGGCCTGTCATCCAGGGGTGAGTCGTACCTTGTATCTAATCAAACAACGA
TTCTGGTGGCCAGTTATGGCTCGTGACATAAGGAATTTTGTGTTGGCTTG
CTCAGTTTGTGCTGTTTCTAAGACTTCCAATCGCCCCCCCGCTGGACTTC
TTCAGCCGCTGTCAGTGCCATCGAGACCCTGGTCCCATATTGCGCTAGAT
TTCGTTACGGGTCTTCCCCCCTCCAACGGGAATACGGTGATTTTGACCGT
AGTGGACCGGTTTTCGAAAGCCACTCACTTTATTCCTCTGCCCAAATTAC
CATCAGCCAGAGAGACAGCGGCTGCTGTCATTGACCATGTCTTTCGTATT
CATGGCCTCCCGACGGATGTGGTTTCTGACAGGGGGCCTCAGTTCATCTC
TAAATTTTGGAGAGAGTTTTGTCATTTAATGGGGGCGACTGTTAGTCTTT
CTTCTGGTTTCCATCCTCAGAGTAACGGTCAAACGGAGAGAGCCAACCAA
GATCTTGAACGCATGTTACGATGTTTAGTCTCTCAGAATCCATCCTCCTG
GAGCCAGCAGCTCTCATGGGTTGAGTACGCACATAACTCATTACCAGTGT
CTGCCACGGGCCTCTCTCCATTTGAGTGTAGTTTAGGGTACCAGCCACCT
GCTTTTCCCAGTCTGGAATCCGAAGTCGCGGTTCCCTCTGCCCACGCCTT
TGTCCAGAGGTGTCGACGTACTTGGAATAGGGCCAGACAGACCCTCCTTC
AAGTAGGTTTGCGCACCAAGGCTAAAGCCGATCGCCACCGGTCTAAGCCT
CCCGTTTACGTTGTCGGTCAAAAAGTGTGGCTTTCATCTAAAAATATTCC
TCTCCGCACCGTATGTAACAAACTTGCACCTAAATTCATTGGCCCGTTTT
CTGTCACCAAGATCATTAGTCCGGTGGCAGTCCGCCTCAAACTTCCTCCA
GCGTACAGGAGAATTCATCCCGTTTTTCATGTCTCTAAATTGAAGCCCGT
TTTTCATACGGCCATTAATCCGCCCACTCCGGTTCCCCCCCCGCCGCGTC
TCGTAGAAGGGGAGACGGTTTATTCGGTTAAGCGCATTCTGGACTCGAGA
CGGAGGGGACGAGGATTCCAGTACTTGGTGGACTGGGAGGGTTACGGTCC
AGAGGAGAGGAGTTGGGTTCCTGCAAGGGACATATTGGATCATTCTCTCA
TCGATGATTACAATCGCCAGGTAAACTCTTCTGGGAGCGCCAAGAGGCGC
TCTTAGGAGAGAGGGTAC
>ltr-1_family-136#LTR/Gypsy [ Type=LTR, Final Multiple Alignment Size = 4 ]
TGTAGCCAAGTGAAAAATAGCTGGTAATGATGCCTCCCTGCCACTAGAGG
CTTATTGGTGCGTTCATACGGAGTCGTTGTGAAAGGAGAAGAAGTGCCCT
CCTGAGAGTTTAGCTACGGTAATCTGTTGTCTTTTGAGCCTGCAAGATAG
GTACTGTAACAGTTTTATTTAGAGGAAAAAGAGGAAGTCCTCGCTGCAGT
TTTGAGAGCAGCTATTTCTCTTCATGTTTGACTGGTGATCGGTGGGATTT
TGCATGCTTTCGGGTGCAGAAATATTCACGTGGTGAGACTGTGTAATCTC
CAGCAACGAAGATTGAGCAGGGGAGAGCGAGTACACGCGAGTGCGCACGT
GATCGGAGGCTTTGTGGATCATTCAGAGTGCGGTTCAACATTCAACAGAG
GATACATAAGCCACTATCGTTGTTTATTTAGGATTATTTAGGTTTATTTA
GATTTATTTAGTGCTATTAATCTTTATTAGTGACACAAGCAAAATCACTT
TTGTTTTATTTACTTACCTGTGTGGACATTATTACTGTAAATTAAAAGGA
GGAGATATTTAAGTAGTCATTTTAAAANATTGTTTGGTCTGAGCTAACCT
ATTGTAAATATTGTAATTCTTTCATTATTGTCCACAGAACATTTTACATT
TCTTGTTTTTGCCCACTGTTGGAAATCTGCAACTTTAATGCCAACATTTT
TTCTATTTAAACGTGGTCACAAATAAAGAACCCTTTGTTTATAGATGACT
GAGGATGCTTGATTTATTTAATTAGGAAGAGCAGTATCCCGGCCACA
>ltr-1_family-137#LTR/Gypsy [ Type=INT, Final Multiple Alignment Size = 1 ]
TCTATTTGGTACCAGGAGTGGGGTTAATTTCCTCAGCAGGTTTCCATTTG
TGGGTAGTATAATTAGTGTATATAAAAATATAGATAAATAAATAATAATA
AAATACATAAATATGAAGTCTAAGTTTTGTTAGTTAAGTGAGGAAAATAA
ACAACGGTAGTGGTGAAGAAGAGTCACGCTTCAGAGACTGTGTAGAGAGC
TGTGTGCGACATCCGGACGACAGGGAGGACGAGGAGTCAGTGACTGGACC
TGCTGGATTGAGGAGGCTTTAGAGGACTGTGTTTTGTTTCAAACTTCTAG
AGACTTGTGGACTGAGAAATCGTGCTATGGAGGCAGAAGCACCTAATGTA
AGTGTGAGTGGAGAGGAAGCCTGGGAAGAAGGCGGAGCCACTGATAGAGA
GGAGGACAGTGGGAGACCCTCTTTTGCAGCTCAGGTCACAAATTCAGGAG
CTGGGAAAAAGACATGATCAGGTGATGTCAACATTAGCTACTCTGAACAA
TACTAATACTAGATCTTACGTCTATATACCTAGAGAACGACAAATTATTC
CTTATTGTGGGGATTCTAGTAAAGACAGTCAGACCATTGACGAATTTATT
GAAGAACTGGAGCGTGTAATTAGAGTTAGGGGGTTGAGTGACGAGGATCC
AGAAGATTTTATCTTGTCACACCTGAGGGGATCAGCCCTAGATGAGGTAA
AACTCTGCATGGGGGGGGAGGATGTAAGCCCTCAGGATCTGTTTACTTAC
TTGAGGGATGCATTTCGGGAAAAGCGGACTATTCCGCAGCTGTTGCATGC
CTTCTATGCTAAAATACAGTTAGAGGGGGAGGATATTAGAGAGTATTCTC
ATTCTTTGTCGACAATGTTAAATGCAGCAATCAGGCAGTCACCAAGTGCT
GTGCCTGATACACAGCTAGCGCTGAGAGATCAATTTGTGGAGGGGATCAG
GGACCCCATGCTCCGGCGTAAGTTGCGTAAACTAGTGAGGGACCGGCCTC
GTGTAACATTGTTTGAAGTGAGAGAAGAAGCCCTCTTGTGGTGCGTGGAA
GAACGGCCACGTGGAACAAATGTTGCAAAAAGTCGTTACTTGCGGGGTCG
TAATGCTGAGGAGGGTGTTGAATGCACCCATGGTTCGGCCATGGTTGCAT
CATCGTCTTCTGGTGATTTAAATGCAGTTTTGCAAGATGTTGTGAAAGTT
GTTGCCCAACAGGGAAAGGCAATCAGTGAGTTAACTGACGCAGTCCGTGG
TCTTACCACCCAAAGAGCCACTGTTGGCTTTGACAGGCCCCAGAGAGATA
GAGTTACGCCCAGATACACTAAAGATGGTCAGCCTATTTGTTTAAAGTGT
GAGGGAGTAGGACATTTAGCCCGCCAGTGCACAGCACCACGCAAGTCGGT
AGGCCAGGTAGCGATTCCTGCAGAAACACACGTGACAGGAAACGTCAACC
CTCCATTGTGCAGAGCCGAGCAATGAGAGGGGTAGCTCATGGCTCAGTCA
GTGATACTCTGACCAAAGAACGATTCTTAGAGCGGGCACTGGGTCCATGC
CCTGAAGTGGAAATTACTATAGGGGGAATACCTGTCAGGTGTCTTTTAGA
CACGGGTAGTAATGTCAGTACACTCACTGAAAGTTTTTTTAGGAAACACT
TGCATGGGGAGGATAGAGACATGCACAGCACCTCCAAGTGGTTACGCATT
ACCGCTGCTAATATATTGCCTTTGCCATATTTAGGATATGTAGAGTTGGA
TATCCAGGTGATGGGTGTAACCATACCGGGCTGTGGATTTTTGATTGTCC
GAGACCATCTGGAGGAAGAATCTGATCTTTCACCTCCAGGTATTCTTGGA
ATGAATATTGCACAGCGATGCAGACAGCTAATCTTAGTTGAATTTGATAA
TGCGCTAAACGGAGCATTAAACTCAGATTGGCGGTATGCATTGAGTAAAG
TTCAGGAAGCGACATCTGAAGGGTCGAAATCCACGGTTCGAATAGCTGGA
AAGTTAAAAACGCATGTACCTGCAGGCTCTGTTACAACAGTACAAGTTCG
AGTACATAAAGAGTTGCCTAAGACTAATGGGGTGGTCATATTTGAACTGG
GGAAGATGTCATTGCCGGGGGGTTTAGTTCTCTTGCCTACGATAGTGCCT
GCTAAGCGAGTGTTTCCTGTACAGGTCTTAAATCTGGGTTCTTAGGACCT
GTGGCTGCCGCCAAAGGCGAGGGTGGGGGTTTTATCCCAAGGCCGTCAGG
TGGAAAGTGATCCCTGCAGTGTTGCTTTTTAACGTATTTCCCAAGACCAT
GAGGTAGTAACAGTTAGCTTGAGGTCAATGACACAGACACATGGAGACTT
ACAGGGTCCTTTAGATAAGGTGCGAATGGGGGGAACTCCAGAGCAACAGG
CTGAATTGCAAGCATTGTTGAACCAGTATGCCGATGTGTTTGCAGTAGGT
GACGAAGATCTCGGGTATACTGATCGCGTAAAGCATGACATCCCGGTAAC
TGATGATGTGCCCGTCTCCCAACCCTACCGACGTATTCCACCTAACCAGT
TCGAAGAAGTTAAGGAGCACATTTCTGGACTGCTCAGGAAAGGAGTCATT
CGGGAAAGTTCCAGCTCGTATGCGTCACCAGTAGTCTTAGTGAGGAAGGC
TGATGGAAGCCTACGGCTATGTGTAGACTACCGTAAGCTGAATCTTAAGA
CCCGGCGCGATGCGTTTCCCTTGCCAAGAATTGATGAAAGCCTGGATGCA
CTGTGCAAAGCTCAAGTGTTTTCTACCATTGACTTGGCAAGTGGCTATCA
TCAGGTGGCCGTTCATGAAAAGGACCAACATAAGACCGCCTTTGTCACAC
CATTTGGTTTATTCGAGTATTCACGGATGCCCTTTGGCCTCTGTAATGCA
CCAGCAACGTTCCAGAGACTTATGCAGGCTGTAATGGGTGATTTGGTGTT
CCAAATAGTTCTTGTTTATCTGGATGACTTGCTGGTCTATTCAAGCACGT
TCAAAACTCATCTGGTTAATTTAGAAGTGGTACTCCGCCGCCTGAGGGAG
TCTGGATTAAAAATAAAAGTGGAAAAATGCCATTTTCTACAAACAGAGGT
GAGGTTTCTTGGACACCAGATATCAGCTCATGGTGTTGGTCCTGATCCTG
ACAAGGTCAGTGCGGAAGAGAAGTGGCCAGTGCCAAAGACAGCAAAGGAA
CTGCAGTCTTTTTTGGGGTTCTGTAGTTACTATCGGCGATTTATTGCAGG
TTTTGCTAAGGTGGCCGGGCCTCTGCATGATGTCGTGAATGAATTCACCA
AAAAGAGAAGTGGGGTTCAGAGTGATCAGTCCTTTCAGGCTGCTTGGACG
TCAGAATGCCAAAAAGCCTTTGAACGTCTTAAGACAGAGTTGACCTGTGC
TCCGGTGCTAGGATATGCCGACTTTTCACTTCCATTCGTATTAGAGACAG
ATGCAAGTAGCTGGGGTTTGGGCGCTGTCTTATACCAGTATCAGGGTGGG
AAGAAGAAGGTAATAGCTTACGCTAGTAGGAGGCTGAGAGGTGCTGAACG
CAATGATCGTAATTACAGTAGTCTGAAGTTGGAGCTTTTAGCCTTAAAGT
GGGCTGTAGTGGAGAAATTTAGGGGCTATCTGCTGGGTTCCTGGTTTATG
GTGCTTACAGACAACAAGCCATTATGCCACCTCAACACGGCTAGGTTGGG
GGCGGTGGAACAGAGATGGGTAGCCCAGTTGGCTGTGTTCAATTTTGAAG
TTCGCTACCGACCAGGACGGTGTAATACAGCAGCGGATGCTTTGTCCAGG
AGAGCAGGGTTGGAGGAAGAGGAGGAGCCATCTGAAGATGCCGAATTTGA
TCACTGTGTGGCCATCTGCAATGGGGTACATTGTGGTACCACTGTAGAAC
CAGACCTTGGCACAGCTGGACCAGTCTTGGGAAGCACTCTGGAAGAGGAA
GTTTGGCCAAATTCTGACTTTGGAAACACCCCAACATTACCGGGGTATAC
TAGGGAACAGCTCTGTCAATTTCAGGATGCCGACCCCTTCCTAAAACTTG
TTAAGCAGTTTTGGCGTTGTCAAAAGAAACCTTCCTCCCAAGAGAGACGA
GGGCTACCCCGGCAAGTGAGATCATTACTTAAGCAATGGGATAAATTCAA
GGAAGATAGAGGACTGTTGTATCGAGTGGTTGACGATGCTTTTCTGGGAG
AGTGTCAACAACTGGTTCTTCCTTCTTTCTTAATTGAACCAGTGCTGCAG
AGCGTTCACGAGCAAATGGGGCACCAAGGGACTGAAAGAACGCTGAGTTT
ACTTCGACCAAGGTGCTACTGAGCAGGAATGTATGAAGCCGTAGAGACAT
GGGTGAAGTACTGTCAACGGTGTGTGCTTGCTAGAATGCCACAGCCTAAA
ATTCGACCATCTTGGACACCTTTCTTGGCTTCTAGACCATTGGAAGTGGT
GGCTGTTGATTTTACTACACTCGAGCCAGCTTCTGATGGTCGGGAAAACG
TTCTAGTGATCACCGATGTCTTTACTAAATTCAGCCAAGCATTCCCAACC
AGGGACCAAAAAGCTGATACCACAGCCAAAGTTCTTCTAAAGGAGTGGTT
TCTTAAATACGGGGTTCCAGAGAGACTACACTCTGACCAGGGGAGAAACT
TTGAGAGTGCAGTTATAGGTGAACTTTGCAAATTGTATGGGGTTCGGAAA
TCAAGGACCACCCCATATCATCCGCAAGGAAATCCCCAGTGTGAGCAATT
TAATCGCACCTTGCATGACTTGTTACGCTCGTTGCCACCTGAGAAGAAAA
GGAGATGGCCTGAGCATCTGTCAGAGCTGGTATATGTTTACAATGTAACA
CCACACTCTTCAACAGGATACTCCCCATTTTATATGCTGTTCGGGACACA
ACCACACCTTCCGATTGATGTGTTGTTGGGGCAGGAGCCTGACGAAGGCA
CACAATCAAGTTGGTTGTCAATACACAGAGAACGACTCCAAGAAGCCCAT
CTGAGAGCAAAGGAGTACGCAAAGAAGAGAGCGGAGGAACGAGCTGCTAG
ACATGAGAGCAATGTCTATTGCCCTGAAGTTGAAGTTGGACAAAAGGTGT
ACTTAAGACACGCCCTATGGGAAGACATAAAATCCAGGATGCATGGGCAC
CGGATGTTTATATCGTGAGAGATGTTCAAGGAACTACGCACGTAGTAGAA
CCTGAGGGAGGGGGAGAGCAAAAGAGGATACATCGGTGTCACCTTCGACC
TTGTCCATCACAGCTTCCAGTACCAAAGCCACGTAGCAAGGTACCTCCAA
TGAAGAAAAGGGTGGGTCAACGTGATGAGGAGATTCAGTTGCCACCAGAT
GTTGAGTGCGTAGTGGTGGAAGAGACATGGCCAGCCTTGGAAGAACCGAC
AGCAATGTTAATGAAAGACATTGAGGAGCGTAGTTCACAGGTGGAAGATT
TAGAGGAATCAAGGTTGAATGAACTTGAAAATGAGGAAATCCTTGTGTCT
GAGAATTGTGGTGTCGATATCCTACCTCCGAATCCCAGTCCAATGACAAC
TAGTGAATATCCAGTTCCTGCTCCTAGGACTCGTTCACTTCCTTCAGTGG
AGCAGAAAGTACCTCCACCAGTGCCGCGACGTTCTCAAAGATCAACTGCC
GGTCAACATAATAATCCTTACAATTTGCCTAGGTCAGCTTGCAATGCAGT
ATCGTTTAGCCCTGACATTCTGTCTCAGGTTTTAGCAGGCATAGTGATGT
ACACATCTGAAAAACTGAAAGGTGCTGTAGATACTTAGTAAGAAGTCCCC
GAGGACGTTGACTTGGGGCAGGGGAGAG
>ltr-1_family-138#LTR/Gypsy [ Type=LTR, Final Multiple Alignment Size = 34 ]
TGTCAGGGTTCTGCCACTCTGGTCTTGTAAATTCTTGTTTTGGTGGCAGA
GCTCTGACACTACTCGTGTCTGGTCCTGTTTCTGTCTCTGTGTGCGCGCG
CGCCGTCGTGGGTGTACGCAGAGTGTGCGCGCTCCCGCTTGACGCGGCCG
CGCGCGCTCTGCGTCCCTCAGACGCGCGCGCTCTTGTACTCGTGTTTGTG
TTTTCGTTCTGTCAGCAGCGCGGTGTTTCATTCCCGGCGTCTCAGTCTTG
TTGGTTTCGGTTTTGGTCGGCGCTGGGATGAAGCATGCGCGCTGCNTAGT
GTGAGCGCACGGTGAGGTTTTCATTCATCGTGTGCTCGTGTCTTGCGTCT
TTTGTCAAAGCACGTGGCTCGGTGTTTACATTGTGGTCACGTGCTTTTGT
CGTGTGCTTCAGTGTTGTGTTATGTGAGCGCGCGGCTTGTATTGTCTCTC
TGTGTCATGCGCTCTCCCGTCTATTGTCTATGTCCCGCCCTCCTTGTTAA
CCCATTATTAGTTNATCGTGTTCACCTGTGTGTCNATTTACTTTTTGCTT
TATAATCCCCCTCACGTTTTCNGTCCTNTGCCAGTTCGTCGTCACATTTC
GTCGTTTGAAGTCTAGTCCTGTCGTGTTTCCAGTCCTCGTCCTTGCCAGC
CTGCCCAGTCCTGTTTGTTTGTGTATGTATTTGTTTTGTTAATGTTTTCC
CCCTCGGGGTAGTTTATTTTGCNTTTTATTTTATTTTTATTATTTAATAA
AATCCCATTTCTCTGCACTTGAGTCCTCGCTCCTTTTTCCCCATTTCCCA
TCACCGACCGTGACA
>ltr-1_family-139#LTR/Gypsy [ Type=INT, Final Multiple Alignment Size = 17 ]
GTACGAACTGGCCAAAAAGAGGACTCAGCGGAGTGAAGACAGCCCCTTCT
CCAGCCGCATACTGCAGCTCATCAGTCTGCAGTCGCTGCGGCAACGTGGC
ATGAAGGTGGAAAGTTTTGCGGCTAGATTTTGTGTGGCAGCAGAGGGGCT
GGGGTTTAATGACCAAGCCCTGGTGAACCTCCTTAACTATGCCCTCGACA
AGCCCCTCNATGCCCGGCAGATGCNGAAATTGGGAGGGCTGTCNTACCGN
CAGTTTGTGGAGCATTTGGTTCATCAGGCTGCTTATGGCGAACATCCCAA
TCCCAGCTCTCTGTTGCCCTCTGCTCTGCAGCTAAAGGAGAGAGTGATCC
TTCAAGAGAAGAGGATCCCTTACACCACCACCAGCGCCGCCTCCCAACAC
ATGTCCAGCCCGCAAGGGCTGACCCGCACTCAAAAGCGGAGGTTAAAGAG
GAAGACCTCTGCTGCAGTGTCGGCTCCAGCCCCAGAGCGCCCTCCAGTGT
CGGCTCCAGCCCCAGAGCGCCCTCCAGTGTCGGCTCCAGCCCCAGAGCGC
CCTCCAGTGTCGGCTCCAGCCCCAGAGCGCCCTCCAGTGTCGGCTCCAGC
CCCAGAGCGCCCTCCAGTGTCGGCTCCAGCCCCAGAGCGCCCTCCAGTGT
CGGCTCCAGCCCCAGAGCGCCCTCCAGTGTCGGCTCCAGCCCCAGAGCGC
CCTCCAGTGTCGGCTCCAGCCCCAGAGCGCCCTCCAGTGTCGGCTCCAGC
CCCAGAGCGCCCTCCAGTGTCGGCTCCAGCCCCAGAGCGCCCTCCAGTGT
CGGCTCCAGCCCCNGAGCGCCCTCCAGTGTCGGCTCCAGCCCCNGAGCGC
CCTCCAGTGTCGGCTCCAGCCCCNGAGCGCCCTCCAGTGTCGGCTCCAGC
CCCNGAGCGCCCTCCAGTGTCGGCTCCAGCCCCTGAGCGCCCTCCAGCCC
TGCCGGGCTCCAGCCCCTGAGCGCCCTCCAGTGTCGGCTCCAGCCAGACG
TCGCCCTGCCGGCGCCCTCCAGTGTCGGCTCCAGCCCCTGAGCGCCCTCC
AGTGTCGGCTCCAGCCCCNGAGCGCCCTGCCCAGCGTCGGCTCCAGCCCC
GGCGCCTTGCCCTGCCGGCGCCACCAGACGTCTCCCTGCCGGCTCCAGCC
CTCCCTGCCGGCGCCNNCCAGACGTCTTGCCCTGCCGGCCCCAGCCCGGC
TCCTTGCCCTGCCGGCGCCANCCAGACGTCTTGCCCTGCCGGCCCCAGCC
CGGCGCCTTGCCCTGCCGGCCCCAGCCNGGCGCCTTGCCCTGCCGGCGCC
ACCCAGACGTCTTGCCCTGCCGGCCCCAGCCCGGCTCCTTGCCCTGCCGG
CNCCACCCAGACGTCTTGCCCTGCCGGCNCCACCCNGACGTCTTGCCCTG
CCGGCNCCANCCCGGCTCCTTGCCCTGCCGGCGCCNCCCAGACGTCTAGC
CCTGCCGGCCCCAGCCCGGCTCCTTGCCCTGCCGGCGCCACCCAGACGTC
TTGCCCTGCCGGCCCCAGCCCGGCTCCTTGCCCTGCCGGCGCCACCCAGA
CGTCTCGCCCTGCCGGCGCCACCCAGACGTCTNGCCCTGCCGGCCCCAGC
CCGGCTCCTTGCCCTGCCGGCNCCTACCAGACGTCTCGCCCTGCCGGCCC
CACCCAGACGTCTGCCCTGCCGGCCCCGNCCCGGCTTCTTGCCCTGCCGG
CCCCNNCCAGACGTCTTGCCCTGCCGGCCCCAGCCCGGCTCCTTGCCCTG
CCGGCNCCACCCAGACGTCTTCGCCCTGCCGGCNCCACCCAGACGTCTCA
GCCCTGCCGGCCCCCAGCCCGCCGGCTCCCCTCGGCCTCCGCCCTGCCGG
CTNCCTACCAGACGTCTCCAGCCCTGCCGGCTCCCAGCCCGGCTCCTTGC
CCNGCCGGCCCCCCACAGACCTCCGGTCTTGTTTCCCCTCATAGACNCTC
CCTGGGTCGTCCCTCCTGCCCCTCCCTGGTGTTCCTTTCCTCCACCCTGG
ACGGACCCTCCGGCTCCACCCTGGTTCCCTGCCGGGGCTCCCGACCCGCT
GGACCCACCCTGGACAGTTCCTCCGGTCCCACCCTGGACTGATCCTCCCT
TGTCTTGCCCTCCCATCCCTCCCTTGTTTGTCGTGTTGGGTCTGGCTTGG
CTTCCCTCCCTCCCCCCCTTCATGTCGTCTTGCCTGTTCACCTCCCTGTC
TTGTGTCTGTTGATGTTGCCTGTTTTGTTGTCTTGTAGTGTTTCTTGTCT
GTCTTGTACCTTGTTGGATGTTCCCTTTAGGGACGCCAGGTGGCGTCCCT
TTTGGGGGGGGGCTAG
>ltr-1_family-140#LTR/Gypsy [ Type=LTR, Final Multiple Alignment Size = 6 ]
TGTGACAAAGGAGTTTGTCACTGGCCTGCGGCAGAGCTGTACACCCACAT
ATTCACGCACACACACATAACTTACCTTCACTCCACCAGCCGATCGATCG
GGTGCACACGGGAGATTGCGCTGTAATAAAAACACATACACGCACAAACA
CATTATATACTCCATTAATCCTTGCATATTCTGACACGCCATAAATCACA
CCGCATACATTTGTCTTACCTGTGTGTCCGTTTGTGTTTGTGTTTGTTCG
TCTCGTTGCGTTTCTGTTGCGTCTCTCTTCCGGGTTGCGCAATCGCGGCT
ACGGGAGGCAAAAGGGGCCAAAAAGGTCATGCGCAGCATTTTATGCACAG
TGATGCGCTGCGCATGCGCTGAGTGGTTGGGCACCCGGGGGAGACTATGT
GTTTTATGTGGGGGATGAAAAGAATGGGAAAACAATGGAAAAAGCAGTAT
TCATGACATGTGAAAATGCTGATTTAATAATTTTGGTTTTAAGTTATATA
GTAATACAAATGAAGTGTATGAAAGTGTGAAATGCTTACCTGAAAGATTG
TTTATGTCCATACTTACCTTATACTTACCTTCAATATAGTTTAATCCAAA
CTGGGCGGAGTCACTCACTATAAATAGAGTGACTTGTGCTCAGTTCAGTG
TGGGAGTCGTTGGAGATAGAAGGTGTGAGTAGTGGCGAATAGTTGGTTTT
GATAATTCTGGAGAACAAATATTTTGTATATAATTATTTTGTTACTTTAT
TGTCTCTATTTGTTTGTTTTGTTGTTTGTTTATTTTTTTGTATATATATA
TATCTATTTTTTTTTTCTTTTATTTTTGGGATTTTTGGAATGGAAACTTT
TGCACTGTAAATAAACGCACCTTGCACCATAGTGCTACGTCGGCTGAGCC
ATCATTCATTTTTTTTTCTTGTTTCACACACACCCGAAAAACGCCTCTGT
GTGACA
>ltr-1_family-15#LTR/Pao [ Type=LTR, Final Multiple Alignment Size = 8 ]
TATAAGAGCCATAAGTTCATTGTTTTATTTATGTTAAATTGATAATAATG
TAAAAGGCAAACTTGAAAATATTTTACTAAAAGTAATTTAATTTTTAATA
TAGAGTATATGCTGATGTCACTTCCGGTAAGGAAGAAGTAGTGTCATGAA
GATGGAAGCAAGACAGTTTTTTGACCGTGTATTATAGTTCAGTNAAGTTG
TTATTAAACATGTTCGAAATGACATCACTGGACTGTCTTATGTTACCCGC
GTTCAAATCCTGCTAATTCAGAGAAACAAGACAAGAAGAGACGGATCGAT
GGCACATACA
>ltr-1_family-141#LTR/Gypsy [ Type=INT, Final Multiple Alignment Size = 3 ]
AGTGGTGTCAGAAGTGGGATGGCCAGTCGTAGAAAAGTGACTTCTGGAAA
ACAGGCCAGGAAGGGTCTGCGGTCACAAAAACCTGTGCTGGAAGAGGTAG
CATGGGACACTATGGACGAAGAGGAGACAGCCAGTGCAGAGGGTGCCGAA
GCCATGTCCCCTAGAGTTAAACCTGAATCAAAAGGTATGGAGAGCGATGT
AGTGGCATTGATGAGGACATTTCTGACAGCTCAGTCAAAAAGGGAAGAAG
GCCTCATCTATGAGCTACGGGGGTTGCGAGAGTCACTGCAACGCTCAGTT
ATACCAGAAACATCACCAAGCCAAAGCCTACGCCTAGATCTACCCACACC
TGCAGCTTCACGAATTCGGGGACCGTCAGTCACGCAGAACCCGACACTGT
CGACGCAGAGGGCGGCAGACTCACCACCACCACCACCAATGCGACCAGAG
TCACGGATGCCAGCATTTCAAGAGGGAGAGGACGTGGAGAATTACTTGCG
TCGTTTTGAGCGTCTGGCAAAGACCTGGGGTTGGCCGGAAGAGGAATGGG
CGAATCGACTAGTACCCCTTCTCACCGGAAAAGCGCTGGAGGCATACCTC
GCGATGGACGAAGATCGGGCGGAAGTCTATAAGGATCTTCGGGAGGCACT
GATGGCGAAATTCGATTTATCAACAGAGACCTACCGACAACGATTTCGGC
AGACATCAATTCCTGCTGGAGAAACACCGACGGAGACCTACAATCGCCTC
AAGGGGCTCTACAAACGATGGATACGTCCCGAGCAGTGCACAAAGGAGGA
GGTAGGAGAGGCTATCATCCTGGAGCAGCTGCTACGAGTACTGCCATTGG
AGGTACGGACCTGGGTGAGAGAGCACGAGCCGACCGATGGGCTGAATGCA
GCAAAGTTGGCAGTCCAGTACTTGAATGCACACCGAGGAGGTCAGATGTA
TGCCCGTTCTACACCAACACGAGGGGCCAAGCACACTGATACATCTGGAA
AAGGTACTGTCTCTGTTTTTCCTACTAAAAAGCTTATTTGCTATTACTGT
CAACAAGAGGGGCACAAGGCGTCGAACTGCCCAGTACGCAAACCCAAACT
CACCAGTCTGTGTTATGTTCCAAGAGAGGGGGACGTAAAAGACAAGGTGA
CGTACACTAATCGACACATAGACGTCACCGTGAATGGACAAAACATAAAT
GCACTCATTGACACTGGCAGCACATTTACACTGATAAAACAATGCTACAT
TCCAAGAAACACCATTGACTTTACACACACACAGAACATCCAATGCGTAC
ATGGGGACAAAAAAGACTATCCTACCACTGAAGTGACTCTTGTTATCAAT
GATCAACCATACTTGATGTCAGTGGGGGTAGTGGATGCTTTACCTGTAGG
TATGGTTTTGGGATGGGACCTACCTGTGTTGAACGAACTGTTAAGCAATG
CTGTTGAAAGTACCAATGTGTATGATGATATATCATGTCCTGTGCTAACA
CGCTCACAAACCAGAGCGGGTTTAGAGCCCTTACCTGCTATGGATGACAG
TTTGATCCAAGGGGAGGGGGGTAAACCAAAAAAAATCACGGCGACAGCGC
CGTCTAGAGAAGCAATTGGGTTCACCTATTGTGGAAGTGTCAACTGAAGG
GTTGAAGGTGACTGAATGGGATATCCCTAAAAATATTGCACAGTTACAAG
CTGAAGATGTAACATTGAAACCTTTGTTTTCTAAAGTGTGTGAGGGGGAA
AAACAAATTGAGACGCTAGGGGCAGAGAAATATGTGATAGAAAAGGATGT
ACTATATGTGTTGTCTGATGGTGTCAAACGTCTTGTTGTGCCTACATGTT
GCAGATCACTCATATTACATCTAGCACACACCATTCCTTGGTCTGGACAT
TTAGCACACCAGAAAACCTACCAACGCATCGGTACACGATTCTATTGGCC
TTCCATGTATACTGACGTACACACATATTGCTCCACATGTATTGTTTGCC
AGAAAACCAGCTCTGTTCACAGGTCAGCGCGAGTTCCTTTGCATCCATTA
CCTGTCATCGAAACTCCATTCAAACGGATCGCCATGGACATTGTTGGGCC
ACTGGAAAGAAGCAGTACAGGCAACCAGTATATATTAGTCATCTGTGATT
ACGCTACACGATACCCTGAAGCATTCCCTCTACGCAGCATCACAACTGCT
AAGGTAATCACTGCATTAACACAACTGTTTTCCAGAGTTGGATTCCCGCA
AGAGATCATCACTGATCAGGGCACTAATTTCACATCAAGACTGATGCAGT
TACTGCACAAGCAGCTGGGCATCCATTCCATCCGCACAAGTCCCTACCAT
CCACAAACCGATGGATTAGTAGAGAGATTTAATCAAACCCTCAAAAGGAT
GTTGAGGAAATTTGTAAGTGACAACGGCAAAGACTGGGACAAGTGGCTTC
CGTTCCTGCTATATGCATACCGAGAGGTCCCACAGGCATCCACAGGCTTT
TCGCCTTTTGAACTCCCGTACGGATGGCAGGTGCAAGGTCCTCTCGATCT
GGTGAAGAGGAGTTGGGAAGCATCAAGCACTACAGCCGAAGGAGAAACTA
ACATTGTAAAGTTTGTATTACAGATGAGAGACAGACTTGAGAAGTACCGA
GAGCAAGCTCAGGAGAATCTGGAGGAAGCTCAGAAGAACCAGAAGCTGTG
GTACGACAAATGGTCTCGACGGAGAGAATACCAACCAGGACAAAAAGTGC
TGTTACTATTACCATCTTCCACAAACAAGCTATTGGCGAAGTGGCAGGGT
CCCTATGAGATCACTAAGAAGAAGGGTCCTGTTACCTATGAGGTGTTTCA
TCCAGATAAGGGGAAGAAAAATCAAACGTACCACGTCAATCTTTTGAAGG
AATGGCGGGAGCCAGGACCTGAGTTGAAGAAAGGTATGTTGGCCTGTAAG
GTGGAGACACCTGAAGCAGAAGATGACGACAAGGTGGACTTTGAAACCCC
AGAACACTTGCAGTCAGCGGTAAGCCTGGAACATCTGCAAGAGAGGCAAA
GAGTGGAACTGACCGAAGTGTTAAACACCTACCCAGAATTACAGAGAGGA
AGACCTGGAAGAACAAACTTGGTGGAGCACAAAATCTGTCTAACGGAAGC
AACACCTATTCGTCAAAGGCCATATAGAGTGCCTGAAAGCCTGATTAAAC
CCTTGAAGGAAGAGCTGAAGATGATGTTGGAAATGGACATCATAGAACCA
TCGACTAGTGCTTGGAGTAGTCCAATAGTCATTGTACCTAAGAAGGATGG
TACGCTGAGAGTATGCCTGGACTTCAGGAAGTTAAATGCGGTGTCCAAGT
TTGACGCTTACCCGATGCCACGCATCGATGAACTGGTCGAGAGGATTGGG
AGAGCCAAATACATCACTACTTTGGACCTCTGTAAAGGATACTGGCAGGT
ACCCTTGGAGAAGACGAGCAGGGAGTATACTGCATTTAGGACACCAGTGG
GGCTATACCATTTTAAGACCATGCCCTTTGGTCTTCATGGAGCTCCCGCA
ACGTTCCAAAGACTCATGAATCAGGTATTAAGAAACTGTGAGGAGTACAG
TGCCGCATACCTGGATGACGTAGTCATTTATAGTACTACCCGGACCGATC
ATGTACACCATCTGCACAAGATTCTGCAGAAGATACAGAAAGCTGGTTTG
ACACTGAACGTCGCCAAGTGCGAGTGGGCCAGACAAGAAACGAGGTATCT
TGGGTTCCAGCTGGGGAATGGAGAGATACGACCACAAGTGGACAAAGTGG
AGGCACTCCGCAACTGTCCTAGACCTCGTACCAAGAAGGAGGTACGATCC
TTTCTCGGACTGGTGGGATGGTATCGGAGATTCATTCCTCAATTCTCTGA
AAAAGCAGCACCCTTGACGAATTTGACGGCTAAAGCCATAAAGAATCCGG
TTCCGTGGACCGAAGAATGTGAGAAGGCTTTCATTACCTTGAAAGAAAGA
ATGTGTACTGTACCTGTTTTACGAAGCCCAGACTTTACAAAGAAGTTCTT
GGTACAGGTGGATGCCTCAGCGAGAGGAATTGGAGCAGTGCTTATGCAGG
AGGATGAAGGTCAGGAACACCCCATCCTATACCTGAGTAGAAAGCTGTTG
CCACGAGAGACCAGGTATGCCACCATTGAAAAAGAAGGATTGGCTATAAA
GTGGGCACTGGACAGTTTGAGATACTACCTGATGGGTAGAGAGTTTACCC
TAGAAACGGATCATAGAGCCTTAACCTGGATCAATACAATGAAAGACCAG
AATGCCAGAGTGACCAGATGGTACCTGTCACTGCAGCCTTTCAAGTTTAA
TGTAAGATACAAGGCGGGAAAGAGCAATGTCACAGCAGATTACCTGTCAC
GATTGCCTGACGTCGGCAATCTAGGAGAGGTGGGAGGTAA
>ltr-1_family-142#LTR/Gypsy [ Type=LTR, Final Multiple Alignment Size = 2 ]
TCAGGACTCCTGGCTGATCGGCTGGCTCTATCTGTTCTGTTTGTATTAGC
CACATGTTCCTTTGTTTGTGCTCCTGATTGTTTCTCTCCACCTCCTCGTT
CTCATAATTTTAGTTGATTTGCTTCACCTGTCTTTGCTTATTTTCTCCTC
ATTAGCTCCCCTATTTATTCTCTGGGTTTCTGCTNTTCAGTGCCAGATTG
TTGTTTGCTTCTGACCCTGCAACATCANCTATAGGTAAACTTAATGTTTT
TAGTTAACCTTTTTCTGTTTGACTCCAGGACTCTCTCCCTACCTTCCCAG
CCTTTCTGTGTAGTCCCTGGCTTGCTCGAAGTTTTTGCTCTTGTGCTGCC
TGAGTTTTTGATGTCCTGGACACTGGCGTGGTTCTGACAATTACACCTGC
CTCTGTTTCTACTGGCCAGTCTATTTTTTGTTCCTGGTTATTTCCAGNCA
TTCTCTTCCCCTCCATCAAAGTCTGCAAGTATTTTTTTGTCATTTTTCGT
TGTTCATTTTTTTGGACTATAATATTTTTTTTTGTTCTTTCTTGATCAGG
CTGAGAGGACTGCTTGCTGAANAGCATTTTTTTCCCATTTGNCGAACTGA
GGTNTTTGTGCATTTTTCCCTTGAGACTGAGACATTGCCTTTAGAAGATT
CGTTTTTCAATTTTGCATTCTGGCTAATGAACTGATCTGTTAGAATTTTT
GCCTTCCACAATAAATCATTGTCTTCACCTGCATTTGGGTTTTTTTCTGT
TTACTGGCCTTGACAGAA
>ltr-1_family-143#LTR/Gypsy [ Type=INT, Final Multiple Alignment Size = 1 ]
CAATCTGGCCAATATGGACCCAGCAGATGAAGATACTGTGAGAGCAGCCC
TGGCCCAGCAGGGAGCTCTATTAGGTCGCCATGAAAGTCAGCTCACCTCA
TCTAACCGGGTCTTGGAAATGATGGGCTCCCAGATCGAAGACCTAACCGC
TCAGCTTCTGCAGCTCAATACTGAGCAGATGTCAGCCCACTCAACTCTCC
TTCCTGTCCATCGTTCCCCAGAGCCCAGAGCGAACCCCCCACCTCACTAT
GATGGAGACCCTTCTGTCTGTCGAGCCTTCCTGACCCAGTGCTCAGTGGT
ATTCTCCCTCCAACCAGCCACATTTTCTTCTGAAGAAGCCAAGGTAGCCT
ACGTGATCACCCTTCTGACTGGCCGGGCTCGTGAGTGGGGAACCACAGTA
TGGCAAGCCAAATTTAATTACTGTTTTAACTTTAATGATTTTGAAAAAGA
GATGATCAAAGTTTTTGACCGCTCTGTTCATGGGCGTGAGGCAGCAAGAC
TTTTGGTTTCACTTCGACAGGGGGATCGCTCTGTTTCTGATTATTCCATC
CAGTTTCGAACTCTGGCAGCCTCATGTGGATGGAATGCAGCAGCACAATG
GGACCAATTTTTGCATGGACTCAGAGATGAAATCCAAGACGAGATAGCAG
CTCAAGAGCTCCCTACTGAATTTGATGGTCTGGTGGACCTGGCCATCAGG
GTGGATAATCGTTTGGCACTACGTCAGCGCAACCGTATGGCTCGTTTTAC
TTGGAAACAAGGAGGGTCCCAAGATCCTCTTTCCCCCACCAGTCTTGATA
CTTTCCAAGAGTCTGAGCCCATGCAGATTGGCCGTACCCGACTCTCAGCG
GAGGAGAGGAAGCGCCGCATAACCAATAGGCTATGCCTTTACTGTGGCGG
ATCTGGCCATTTTGCTTCAACATGTCCGGTAAAAGGCAATGCTCGCCAGT
AGCCAGGGGGGTATTGGTGAGCGTAACTCCTGTCAATGATCCCCCCTTAG
CACGCACTCTCTTACCTGCCACTGTTCAGTGGGGTAACTTCTATCACCCA
TGTGCTGTCTTGGTCGACTCTGGAGCAGAGGGGAATTTCATGGACTCTGC
TCTGGCTGCAAAATGGGGGCTTCCTACAACTCCTCTACAGACTCCCTTGA
CTGCTCGAGCCCTAAATGGAGCACATCTTGCCCTCATTTCTCTCACTACT
GTCCCAGTAAGTCTCATTATTTCTGGCAACTACCGTGAGGAGATTGTGTT
TTATCTGCTAGAGTCCCCCTGTAATTCCATTGTGTTAAGACACCCCTGGC
TGATAAAACACAATCCTCATATTGAATGGGCCAAAAATTCTGTCCTGTCC
TGGAGTCCTTTTTGTCTTAAACATTGTTTGGGTGCTGCCTTGTCTCCTGG
CTCTGTGCTTTCTGTTTCTCAGGTGGAGGCAGCTGACCTGTCGGGTGTTC
CAGTGATCTACCATGATCTTCGTCTGGTCTTTAGCAAATCCCGGGCCATA
TCTCTCCCACCGCACCAACCTTATGATTGTGCCATCAATCTGCTCCCAGG
AACTTCTCCTCCTCTGGGCAGGTTGTACTCCCTCTCTGGTCCTGAGCGTG
TAGCTATGGACAAGTACATCAGCGACTCTCTGGCAGTCGGCCTCGTCCGA
TCCTTCCCCTCCCCAGTGGGTGCGGGGTTTTTCTTCGTGGAGAAGAAGGA
TGGGTCCCTGCGACCCTGCATCGATTATCGAGGGCTGAATGATATTACAA
TTAAAAACAGATACCCCCTACCTTTAATGTCTTCAGCCTTTGAGTTGTTG
CAGGGTGCAGGATTCTTCACGAAGTTAGACCTCCGCAACGCTTACCACCT
GGTCCGCATACGTGAGGGGGACGAGTGGAAGACAGCCTTCAACACTCCCA
CTGGGCACTTTGAGTACCGGGTAATGCCCTTTGGGTTAACCAATGCCCCG
GCTGTCTTCCAGACCCTGGTCAATGATGTGCTGAGAGATATGGTGAACAA
GTTTGTATTTGTATATCTAGACGATATTTTGATCTTTTCCCATTCTCTCC
AGGAGCACATTCAGCACGTCAGACAGGTGTTGCAACGGCTGCTAGAGAAT
CAGCTGTACATCAAGGCTGAGAAGTGCTTGTTCCATACTAGGTCGGTTCC
GTTCCTGGGGTTCATTGTCTCTGCAGAGGGTATCCGTGTAGATCCAGCCA
AGGTAAGGGCCGTCTCCAACTGGCCAACTCCTGATTCTCGCAAGGCTCTG
CAGCGTTTCTTAGGCTTTTCAAATTTTTATTGTCGTTTTGTCCGCAACTA
TAGTCAAATTGCTGCATCCTTGACTGCACTCACCTCCACAAAAACTCCCT
TTCAGTGGTCTTCTCAGGCTCAGGCTGCTTTTGAAAGGCTTAAGACATGC
TTCTCTTCTGCTCCTGTTCTTTCTTTCCCAGATCCTGAGAGGCAATTTAT
TGTGGAGGTGGATGCCTCGGAGGTTGGGGTTGGGGCGGTCCTTTCACAGC
GGTCCCTAGCAGATGGCAAGGTACACCCTTGTGCCTACTTCTCCCATCGT
CTATCCCCAGCTGAACGGAACTATGATATAGGTAACAGGGAGTTATTGGC
GGTTAAGTTGGCTTTGGATGAGTGGCGCCATTGGCTGGAGGGGACTTCAG
AGCCATTCTTGGTCTAGACAGATCATAAGAATCTTGAATATGTTCGTTCA
GCCAAGAGATTAAACTCACGGCAGGCTCGCTGGGCATTATTTTTTGGGCG
CTTTAATTTTATTTTGTCTTACCGTCCTGGTTCCAAAAATGTAAAGCCAG
ATGCTCTTTCCCGGCAATTCGATGGCCCAGGGGACAGCCTCACACCCAAG
CCTATTATCCACCCTGGGCGGGTGGTGGCGGCTGTTGTCTGGGACATTGA
ATCACAGGTCAGAGAGGCTCTTCAGGGAGCTAAGGTGCCTGAGGGATGCC
CAGCGAATCTGTTGTTTGTTCCCAAATTGCTTCGTTCATCTGTCCTACAG
TGGAGCCCCTCATCTAAACTCACTTGCCACCCAGGAGTGAGGAGGACATT
GGCATCTATCCGTCAAAGGTTTTGGTGGCCTTCCATGGCCAAAGAGGTCA
GTCTGTTTGTTGCTGCCTGCTCGGTCTGTGCTCAGAATAAGTCATCCAAT
AAACCTACTGTTGGTCTGCTTCAACCCCTTCCCATCCCCACCCGCCCTTG
GTCCCACATATCTCTGGATTTTATAACCGGCCTTCCCCTTTCTAATGGTA
ATTCGGTTGTTCTTACAGTGGTGGATCGCTTTTCTAAGGCGGTCCACTTT
ATACCCCTAGCTAAGCTTCCCTCTGCTAAGGAGACGGCACTGGTGGTGGT
AGACCACGTCTTCCGGATACATGGCCTTCCGGTGGATGTGGTCTCTGACA
GGGGACCCCAGTTCGTCTCCAATTTCTGGAGGGAGTTCTGCCGGCAGATT
GGTGCTTCCACCAGTCTGTCGTCAGGCTTTCATCCACAGACCAACGGGCA
GTCCGAGCGGGCCAAACAGGCCCTAGAGCAGATGCTTCGTTGTCCTGTCT
CTCACAACCCCTCCTCCTGGAGCCAGCAGCTTACCTGGGCCGAATATGCC
CACAATTCTTTACCCAATTCTTCTACTGGTCTCTCCCCATTTCAGTGTTG
CATGGGTTATCAGCCGCCTCTTTTTTCTTCACAGGAGCCTGAGGCTGCGG
TTCCCTCTGTCCAGGCTCTTATCCAAAGGTGCCGTCACACCTGGCAAAGG
GCTAGAGAAGCCCTCCTTCAGGCTGAAAGACGTGTCAGAACCTCCGCTAA
CCGTTGTCGGACTCCGGCTCCTAGGTACATTTGTGGGCAGAGGGTATGGC
TTTCCACAAAGGACCTGCCACTTAAGGTGCCAGCCCGTAAACTGGCTCCG
CGGTTCATTGGGCCATACCCTATTGTCAAGGTCCTCAGTCCGGCGGCGGT
ACGTCTCAGGCTCCCAACTTCCCTTCGTTGTGTCTATCCAGTATTTCATG
TATCCCGAATTAAACCTGTTTTTCGTAGCTCTCTTAATCCTTCTGTTCCA
ATCCCCCCCCCCTCCCCCCCGTCTCATTGAGGGCTCTCCAGCGTTCACAG
TTAGGAGATTGTTAGAATGCAGGCATAGAGGACGTGGATTCCAGTACCTT
GTAGATTGGGAGGGGTATGGTGCGGAGGAGAGATGTTGGGTCCCGGCTCG
CAATATTTTGGACCAGTCGTTGATAAGGGAATTTCACAGCCGACAGTCTC
CTCCCTTGGGATCGCCCAGTGGCGATCCTGGAGGGGGGGGGGGGGTACTG

>ltr-1_family-144#LTR/Gypsy [ Type=LTR, Final Multiple Alignment Size = 8 ]
TGTGAGGAGTGTGTTAGACCTACCTGTTTGTGATTTTGTTTTCTTGCGTG
TCGCCTTCATGTTTCGTCACGGAGCACATGCTCTTTGTTTTGACAGTTCG
CCATGTGCTCTTCCGTCAGCGTTTCCTTTTCCCCACCTCCTTGTTATTCA
CTTATTAAACAATTATTGTCACCTGTAGCTCCTTGATCTTCTCCTCTATT
TAATTCCCGCTTGCCTCCTTGTCTTTGTCAGACCGTCTTGTGTGTTTCGC
GAGTTCACTCGCTCTAGACCCGCGTTTATCCTGTCTTGTCTTGTGTAACG
TTATCTATCTGGCTCCATAGAGATTAGTTTCGGTTTTCGTTCGCCCTCTC
TGCTCATCTCTCTTCTGCCCTGTCAGGCTATCTTCGGTGTCATTGCTTGG
GGCGCTCGGACTCCATCGCCTGCCGACATCCGGCCACCTGCAGCTGCTCG
TCTTCCGGCTGCTCCGCCCACTAAGCCTGGATACTCACCACCTCCACGAG
TCCGCCACCTTGTGGACATTCAATTGAACTACAGTCCAGTACTAGTTACT
GCTGCCTGAATTACCCTTTTTATTCAGTGCTTTTTCTTTTATATTTTTGA
TCCTCTGTCTGAGGCATTTTTGATTTTTGAAGTTAAAATAAATCTTCACC
TGCATATTGAATCTGTGGTTTCTTCCTGACA
>ltr-1_family-145#LTR/Gypsy [ Type=INT, Final Multiple Alignment Size = 5 ]
GAACGGTCTGACCAGTTATGGATTCAGCAGGTGCAGATCAAGTGAGAAAT
GCAGTGACCCAGCAGGGCATTCTCCTAGGACAACAGGCTACTCAATTAAC
TGCCACTTCACAAGAGGTTGAGTTTCTGACGGCTCGTGTTGCGGAACTCA
ATGATCTAGTCCAGGATCTACAGCTAAACCTCAGAGCCGGTAGGCAGGCA
GCCTTCCCTCTCCACCCTGATCATGAGCCGCACGCTAATTGTCCACCACA
ATATGACGGGGACCCCAACTCCTGCCGATCTTTCTTGTCTCAGTGTTCAC
TGGTCTTCGCTCTCCAGCCACGCCGTTACGCCACTGAGGAGTCCAGAGTG
GCATTTGTGATTACACTTCTTAAGGGCAGGGCCCGAGACTGGGCCACCGC
TGTGTGGGATGCACGTGCTGCCTTTTGTGCCACTTTTGATGACTTTCGTA
ATGAGATGACCAAGCTGTTCGATCGGTCAGCTCACGGGGATGAGGCAGCT
TCTCTTTTGGCCCAGCTAAGCCAGAACGGGCGTTCAGTGACTGACTACTC
TGTTCAATTCAGGACCCTAGCAGCGGTCTGCGCTTGGAACGAAGCAGCTC
TCCGAGCGAGGTTCCGGGACGGTCTGGATGATGAGATTCAGGACGAAATC
GCCACTCATGACCTCCCTCATGACTTCGACGCCCTGGTTGACCTTGCTCT
CCGTGTTGAGGGCCGCCTCCGCCGCCGCCAACATCGGCGAGCGACCCGTT
CCTCCTGGAGGGCTGAGGAGGGCTTTTCAAACTTGCTCCACACCCCTCCT
CCCATTCCGGATCAGGAGCCGATGCAGTTGGGGCATCTGCGGCTAACCAC
ACAGGAGAAACGACATCGGTTGGCTAGGGGCTTGTGCCTGTACTGTGGGA
AACCGGGTCATCAGGCTGTCCGGTGTCCGTTAAAAGCCCCCGCTCACCAG
TAGTACGGGGGATTCTGGTGGGCACTATCCCTTGCTCTGACACCCCCACA
TACCGTACCTCACTGCCAGCCTCTCTACAATTCGGAGATGTCGTCCATTC
GTGCTCTGCCCTGATCGACTCCGGAGCCGAGGGCAATTTTTTAGACAGCA
CCACCGCTGAGTCCTGGGGCATTCCGGCTATCCCTCTTTCCTCTCCTATC
ACTGTCCGCTCCCTCAATGGTCTTACCATCACCTCCATCACCCATTCCAC
TCCTTCTGTAAGTTTAATTATTTCTGGCAATCACCGTGAGGATATTAGTT
TATATTTATTTGACTCCCCGAGTGCTCCTGTAGTATTGGGGCACCCGTGG
CTAACCAAACACAATCCTCATGTTGATTGGTCAACTAGTTCTGTGTTATC
TTGGAGTCCGTCTTGTCTTGCTTTGTGTCTTGGTCCTGCCCCGTGTTCTG
GTTCTGTTTCTCATGTGTTGCAGGTCGAAGCTGTAGATCTCTCCGGAGTC
CCGTCGGAATATCACGATCTGCGTCAGGTCTTCAGCAAGTCCCGTGCTAC
TTCCTTACCTCCCCACCGACCATATGATTGTGCCATCGAGCTCCTCCCAG
GCTCTTCTCCGCCCAGGGGTCGGTTGTATTCCCTTTCACGTCCGGAAAGA
GAGGCCATGGACAGGTACATTCAAGAGTCTTTAAAAGCCGACCTCATCCG
TCCCTCTTCCTCCCCGGCTGGGGCTGGGTTCTTCTTTGTTAAAAAGAAGG
ATGGCTCTCTGCGTCCTTGCATTGACTACAGAGGTCTTAATGACATCACT
GTTAAGAACAGGTACCCTCTGCCTTTGATGTCTTCTGCCTTTGAGTTATT
GCAGGGAGCCAAGGTCTTTACTAAGCTAGACCTCCGCAACGCCTATCACT
TGGTCCGGATACGTGAGGGGGATGAGTGGAAGACCGCATTTAACACACCC
ACGGGACACTTTGAATACCGGGTCCTACCATTCGGGCTCACTAATGCCCC
GGCTGTCTTCCAGGCCCTGGTCAATGACGTGCTGAGAGACATGGTGAATA
GATTTGTCTTTGTGTACCTTGATGATATCCTCATCTTTTCCCCTTCCAAG
CAGGTACACACTCAGCATGTTCGACAGGTGCTGCAGCGGCTGCTGGAGAA
CCAGCTTTATGTCAAGGCGGAGAAGTGCGTGTTCCACACTAAGTCTGTTT
CGTTCCTGGGGCATATTGTCTCGACGGAGGGAATCAAGGCTGATCCTGCT
AAGGTAAGGGCCGTGGCCGAGTGGCCAATCCCCAACTCTAGAAAGGCTCT
GCAGCGGTTCTTGGGGTTCGCCAACTTCTATAGGCGATTCATCCGGAACT
TCAGCTCGGTCGCTGCACCCTTAACAGCTCTCACCTCTCCTAAGGTACCG
TTCATATGGAACAGTCGAGCTCAGGAGGCCTTTGATGTTATAAAGTCCCG
TTTCATCACTGCTCCTGTTCTTTCTCTTCCAGATCCTGAACGGCAGTTTA
TTGTTGAGGTGGATGCTTCTGAAGTGGGGGTAGGCGCGGTCCTTTCTCAG
CGGTCCCTTAGGGATGGGAAGGTGCATCCTTGTGCCTTCTTCTCCCACCG
CCTGAGCCCAGCCGAACGAAACTATGACATAGGTAACAGAGAGTTGCTGG
CTGTCAGGCTGGCCCTGGGGGAGTGGCGCCACTGGTTGGAAGGAGCAGCA
CACCCATTCTTGGTCTGGACGGATCATAAAAATTTAGAATATATCCGTTC
AGCCAAAAGATTGAATTCCCGTCAGGCTCGCTGGGCACTCTTCTTTGGTC
GATTTACCTTTTCCCTCTCGTACCGGCCGGGATCCAAGAACGTCAAACCT
GATGCTCTCTCCCGGCTATTCGACGTCCCTGGAGAGAATGCTACCCCAGT
AGCCATCCTCCCGAGAGGAGTGGTGGTGGGGTCTCTCTCTTGGGACGTCG
AGCGGCGGGTGAGAGAGGCCGGTCAAGGAGGGGAAACACCGGAAGGGTGT
CCGGGGGGTCGCCTGTTTGTGCCAATTCGGCTAAGACCGGAAGTCCTCCA
GTGGGGTCATGAATCCAGAGTAGCCTGTCACCCAGGAATCCGGAGGTCGC
TGGCTACCATTCAACAGCGATTTTGGTGGCCGTCTATGGCCCAAGATACC
AAGCAGTTTGTGTTGGCTTGTGCAGTATGTGCCCAGAATAAGACTTCTAA
TCAGCCGCCCATTGGTCTGTTACAACCCCTCCCCATTCCCTCTCGCCCCT
GGTCACACATTGCCCTTGATTTTGTCTCTGGCTTACCCCCATCGAGAGGT
AACACCGTTGTGTTGACGGTGGTGGACCGCTTCTCTAAGGCTGCCCATTT
TATCCCCTTACCCAAACTTCCATCCGCCAAAGAGACTGCTCAGGTTGTGA
TTGACCAGGTCTTTCGGATACATGGCCTTCCTATGGATGTGGTCTCTGAC
AGAGGGCCTCAATTTGTCTCTCGGTTTTGGAAAGAGTTCTGCAGACAGAT
CGGGGCCTCTACGAGTCTGTCTTCAGGTTTTCACCCCCAGACCAATGGGC
AGACTGAGCGAGCCAACCAGGATCTTGAAAGAACTCTCCGCTGCTTGGTG
TCACAGAATCCGGGTACCTGGAGTCAGCAACTATCTTGGGTCGAATACGC
CCACAATTCCTTGCCAGTTGCTTCAACAGGTATGTCCCCTTTCCATTGCT
CTGTTGGTTATCAACCCCCTTTATTCCCTGCTCAGGAGCCCGATGCCGCG
GTCCCGTCTGCCTTTGCCTTCGTTCGTCGGTGTCGCCGCACCTGGAAGAG
GGCTAAGGAGGCCTTGGCCCAGGCTTCCAGACGGACCAAAGCGGCGGCTG
ACCGTCACCGGACCCCTGCTCCGCCTTTTGTTTGTGGTCAAAAGGTTTGG
CTATCTACTAAGGACCTACCTCTCCGGGTGCCTTCTCGCAAGCTGGCACC
CAGGTTCATAGGGCCATATCAGATCACTAAGGTCTTGAGTCCGGTGACAG
TACAGCTCAAGCTTCCGTGCACTCTTGGTCGGGTTCACCCTGTTTTTCAT
GTATCCAGGGTCAAGCCTGTGTTCCGGTCCCAACTTAATCCTATTGGTCA
TTCCCCGGCCCCTCCTCCTCCTCGTCTAGTAGATGGCGTTCCGGTCTATA
CGGTGAGGAGGCTTCTTGATGTGAGACGCCGGGGCCGGGGCTTTCAGTAT
CTGGTGGACTGGGAGGGCTATGGTGCGGAGGAGAGGTCTTGGATTCCGGC
TCGGGATATTCTGGACCAGTCGCTGATCGGGGAATTTCGTCGGCGACGAG
GTGAGCCCCCTCTAGAGGCGCCGTGAGGCGCTTCTGGGGGGGGGGGTAA
>ltr-1_family-146#LTR/Gypsy [ Type=LTR, Final Multiple Alignment Size = 14 ]
TGTCACCATCCTGCAGTTTGTCTCCATTCCCCTAGAGGTCCCCGTGTTTC
CCCTCTGTATTTGTTCTTCCTCATGTGTTCTTGTTTACTTAATTTAGATC
ACCTGTGACTTGTTCCAGCCAGTGTATTTAAGTTGTCACTTTGTCTGTGT
TCCTCACTCGGTGTTTGAGTCATCTCTGGTGAACTTGCCTTGCGTTTCCC
TTGATCTCCTGAGCTACGTCTAGTAAGAGTGTTTTATTTTCCTTGTTGCT
GACTGCATTAATTATCTGTTTGTTTTCTCCCCTCGTGGAGTTTTCTTTAC
ATGTTTATTATACTGTTAGAGTATTTTGTATACCTCATTCTGAGAAGAAC
CTAAGTTGTCTGTTTTGCTACCTCATTTTTGAGAAGAACCTAAGTTGATA
TTTTTTTTTAATAAATCCTTGTTTTCCGGATTCCCTCTTGGAGTGTTTTC
GTTTGGGTCCAACACAACTTCCTCTGTGGCTTAGTGGTATACACATCGGT
TTCCACACCAGAGACCCGGGTTCAAGACCCGGTCGTGACA
>ltr-1_family-147#LTR/Gypsy [ Type=INT, Final Multiple Alignment Size = 7 ]
GAAACACCGAGTCAGACATGGACCCAGAGGCACTCAGTACCAAAGANCTG
TTGGCAGTGATTGGCAGTCATGAAGCTTCGTTCCAGCGTCATGAAGAGGT
TCTCCGTCGTCAAGAGGAGGTGATGACAAAACACTCAGAGCTCCTTGCTG
ATGTCACGTCGTCCATTCGGCAACTCTTTCAAAGCCTTCCTGGGGTTTCT
TCTCCTGCTTCTCCTGCTGCACCACCCCTAAGTACCAACAGTCCTCCCAT
AGCTCCAGTAGCTGCTGCAGAGCCCAGACTTCCACCCCCCAAGCCATTCT
CNGGAGATCCTAGTTCCTGTCAGGGATTTCTCACCCAGTGCTCTCTCACT
TTTGAGCTTCAGCCCTCAAGTTTTCCCACTGACCGCTCAAAGATCGCTTA
TATTATCACCCTTCTGACTGACAAGGCATTGTCTTGGGCCTCTGCGGCAT
GGGAGTCCCAGCCTAGTTATTGCCAGTCATACACAGCCTTTGAGAAGGAA
TTCAAGAAGGTGTTCAATCACCCAGTTAGTGGACAGGAGGCTTCCAAACG
TCTCCTTACTCTCCGTCAAGGTCCTCGCAGCGCTGCAGACTTCGCCATTG
AATTTCGAACTATTGCAGCAGGTAGTGGATGGAATGACGAGGCCTTAAGA
GTCTGCTTTCTGGGCGGATTAGCTGAATCCATTCAAGATGAGATGGCCAC
CCGGGAACCAGCCAAAGACCTAGAATCCCTTATTGATATGGCCATTCGCC
TTGATATTCGCTTGAGAGAACGGAGAATGACTCGAGGCAGAGCATCCCAT
TCCCAAACTCCTGTTCACAAACCTGCATCTCCAGTTCATGCGCCACCAGT
CAGACTTCCCCCAGTCAATGAACAAGCTCCCGAGCCTCCAGAAGATATGC
AGCTAGGTCGTTCCAGACTCTCTCCCAGTGAAAGGGACAGACGGATGAGG
GAGCGACGATGCCTTTACTGTGGTATGTCTGGTCATTTTCGATCCACTTG
TCCAGAACTATCGGGAAACGAGGGTCCCCACCGAGTTACAGGAGGACTGT
GATGGGGAAAATAAGAGTTCCTCCTGCCAACACCGTTCTAGCTCTCAAAG
CTATTTTGTCCTGGGAGAGTCATCAGTTCCCAGTCCAGGCAATGATCGAT
TCAGGGGCCGCAGGTAATTTCATAGATCTCTCCTTGGCCAAGAAACTTAA
GATTCCTACCCACCTTCTCCCTCATCCCCAGTCAGTAACTGCTTTGGATG
GTAGACCCCTTGAACCCGGCAAAGTAACTGAGGCCACTCAGTCCCTGAAG
CTTACCATTGCTAAACATCAGCAGGAGGAGACTTTCTACCTTATTGACTC
TCCCGAGTATCCGGTCATTCTAGGTCATCCCTGGTTGCACAGACATAATC
CCCATATCAACTGGTCTACTGGTTCCATTCTAGATTGGAGTCCTTCATGT
CACTTCACCTGTTTTACCCATAGCCTCTCTGCCCCTCATCCCGAGCCTCA
AGATTCTGTAGATCTGTCTCAAGTTCCCGCTGTCTATCATAAGTTTAGGG
CAGTATTCAGTAAGTCTCGAGCCACCTCTTTGCCACCTCACCGCCCATAC
GACTGTGCAATTGACCTTCTCCCCGGTTCCTCTCCTCCTAGAGGCAGAGT
CTTCTCCCTATCTCCCCCTGAACAGGCTGCTATGAACGCTTACATCCAAG
AGTCCCTGGCAACTGGCATCATCCGAGCCTCCACTTCCCCTGCTGGTGCT
GGCTTCTTCTTTGTGGGGAAGAAGGATGGGGGGCTTAGGCCTTGTATCGA
TTACCGAGGTCTTAACAAGATAACCATTCGGAATCGATATCCCCTGCCTC
TTATGGCTACTGCCTTTGAGCTGCTGCAGGGAGCTTCCATTTTTACCAAG
CTCGACCTTCGCAATGCCTACCATCTGGTGCGGATACGGCAAGGAGATGA
ATGGAAGACTGCTTTTAACACCCCCACAGGCCACTATGAATACCTGGTGA
TGCCTTTCGGCCTTACCAATGCCCCTGCCGTGTTCCAGGCACTTATCAAC
GACGTCCTCCGAGACATGTTAAATATATTTGTATTCGTTTATCTGGACGA
TATACTTATATTTTCCAAGTCCATGGAGGAGCACGAGGGCCATGTCAGCA
GGGTTCTCCAAAGACTCCTTGAAAACCATCTCTTTGTCAAGCCAGAAAAA
TGTGAGTTTCATGTTTCCCTGACTAAGTTTCTTGGGTACATTGTCACCCC
TGGTCACCTGGAGATGGACCCTAGTAAGATTAAAGCTGTTCTCAACTGGC
CTATTCCAACCACAGTAAAAGAGGTGCAACGGTTTGTGGGCTTTGCAAAC
TTTTACAGGAAGTTTATCAGGAATTTCAGCTCAGTTGTGGCTCCCTTGAC
AGCACTGACAAAGGGAGGAGGAGTCAAGATTGAATGGGGCCCTAAAGCAG
CGGCTGCCTTCCAGGATCTCAAGGATCGATTCACCTCAGCTCCCATACTC
TCTATCCCTAATCCAGACATACCCTTTATGGTAGAGGTGGATGCCTCAGA
TGTGGGTGTAGGAGCCATTTTATCACAGAGGAATGAGGATGGAAAACTAC
ACCCCTGTGCTTTCATGTCACGTCGCCTGTCTAATGCCGAGCGCAACTAC
CACGTGGGGGACCGAGAGCTGCTTGCTGTTAAGTTGGCCTTGGAAGAATG
GCGCCATTGGCTTGAGGGCGCTCGACATCCTTTCCAGGTACTTACAGACC
ATAAGAACCTAGAATATCTCCAGCAGGCCAAGCAACTGAACCCTCGGCAG
GCTCGATGGTCTCTGTTTTTCAACAGATTTCAGTTCATCCTGACTTATAG
ACCCGGTTCCAAGAACCTTAAGCCTGATGCCTTGTCCCGAGCCTACTCTC
CAGAGACACATGAAAAACCTGTTTCTTCTATTATTCCTAGTTCAAGGATT
GTTGCCCCCCTCAGATGGGATCTGGAACAAGTGGTCCGTAAGGCTCAAAC
CAAAGAACCTGATCCAGGGAATGGACCGTTGGGGGCTCTATATGTCCCTC
GAGCAGTGCGAGCTCAGGTCTTGCAGTGGGGTCATGAGTCTGTATTGACC
TGCCACCCAGGTAGTTCCCGTACTTTAGAATTCCTCCGACGTCGCTTTTG
GTGGCCTTCCATAAAGGAAGATGTTAAAGGTTATGTGGAGGCCTGCCAAG
TATGTTGTCAGGGAAAATCATCACACCAGCGACCTCAGGGACTGCTCCAT
CCCTTACCTGTTCCCCACAGGCCTTGGTCACACCTTTCCCTGGATTTCAT
TACAGGACTTCCACTCTCCCAGGGCAACACGGTCATATTGGTTGTGGTGG
ACCGATTTTCCAAGGCTGCCCGGTTCATTCCTCTGCCCAAGTTGCCATCG
GCTAAAGAGACTGCTGAGCTCATAATAAGCCATGTTTTCAGAGTTTTTGG
CATTCCCCAAGACATTGTTTCTGACCGAGGTCCACAATTTCTGTCCAGAT
TCTGGGGGGCTTTTTGCAGACTCTTCGGAACCACTGCCAGCCTATCATCC
GGGTTCCATCCTGAGTCTAATGGTCAGACAGAACGAGTTAACCAAGATTT
GGAAACCACTCTACGGTGCATGGCAGCCAATAACCCCACCACTTGGTCAT
CTTACATAATGTGGGCTGAATATGCCCACAACACCCTCAAGTCCTCAGCC
ACCGGACTTTCCCCTTTTGAATGCCAATTTGGTTATNCCCCTCCATTGTT
TCCTGAGAAAGAGGTCCAGGTGGGAGTTCCCTCAGCCCAGCACTTTGTTC
GACGCTGTCGACGAACCTGGAGGAGAGCTAGAAGCGCTCTCCTTCGAACC
TCCCTGAGATACCAACATCAGGCTAATCGCCGTCGTCGAAGGCCTCCTAC
TTTCCGGGTTGGCCAGAGAGTCTGGTTGGCCACTAAGAACCTTCCACTCC
GGGTTGAGTCGAGAAAATTGTCCCAGAGGTTCATCGGGCCATTTAGAATA
GCCAGGAAAGTTAACCCTGTTTCTTATCGTTTGTATCTTCCTCGTTCACT
TAGAATTAATCCCACATTTCATGTCTCTTTATTAAAACCTGTCTTGTCTT
CTCCCTTTGCCCCCCCTCGCAGACCCCCTCCACCTCCCAGGATCATTGAC
GGCCAGCCAGCCTACACGGTCCACCGGATACTGGACTCCAGGAGGGTCCA
GAACTCACTTCAGTATCTGGTTGACTGGGAGGGCTACGGGCCAGAGGAGC
GCTCCTGGATTCCTGCCAAAGACATCCTGGACCCTAGTTTAATCCGGGAG
TTTCATACCCAGAGGCCAGGGTGTTCTGGTAGGAACGTCAGGAGCCGTTC
CTAAAGGAGGGGGTCC
>ltr-1_family-148#LTR/Gypsy [ Type=LTR, Final Multiple Alignment Size = 10 ]
TGTTGTATATTCGTGGCATTGTTATTTCACTACAGCACCCAGAATGCATT
GTGACGTGAACCGGAAATGCCGGTTGTTGTAGTTGTCATCGGATATAGCG
AAGTAAAAACGGAGAGCAGTAAAAACGGTCTGTGTGTCATCTTATTCCTT
ATGCAACGTTTATTATCCACACGGATATAATA
>ltr-1_family-149#LTR/Gypsy [ Type=INT, Final Multiple Alignment Size = 5 ]
TTTCCTTCCCCTTAAATTTGAAGGTCAACATTTTAATTTTGAACTAGCAC
CATGCAGAATGAATGTATAACATTCAGTTTACCATTATAACATTCTGTAA
ACACACATTTATTTATTTGAACGTTTCTTGATTAAATGTCTTAAATGTCC
TTGGTAATTTAACACAACTAAATCCCTGGGAATGAGGGTGGACTACCTCA
AACCCTGGCTTACCCTTAGGGGATTATTCTGCCCCAACTCAAATACTGTA
AGGGTAGCCCCTAACTAAGTATAATCCAAAAAACGCTGAGGTTGACGTCG
CTCTCTTATTGGATACCGGCGGCTTACTTGGTCCCCATTTTCAGTCGAAA
CAACAGGAGGTGACAGTTCTTTAGTAGGTGGGGAATCTGTAATCTTGCTA
GGCTCTGTAGTGACAGTCGCAGAAGCTGGTGAGCTGCCAACTGAATCACA
GACGTCGGTACCTTCAGGAAGGTCAGTGAATGTACTGGCTCCACTCAGTA
ACTGATCAGTATGTCTCCTCCATAGAAGATTACCAGCAGTTTTAACCCTG
TAGGACACGGGACCCGTCTGGGTTTCCACAGTAGCTGGAACCCATTTTGG
ACCGGTGCCATAGTTCCGGGCCAGCACCGATGAGCCTATCAAAAAGGATC
TGTCTTTGGCTCGCAGTTTCCGTCGCTGTACCTGATTTTCTTGTTGTTGT
AGGACCGTTTCTTTGAGTGTTGCTGGTTTAAGTAGCTCAAAGCTTGTCCT
GAGCTCTCGATTAAACAACAAGTAGGCTGGTGACACTTTGGTAGTTGCGT
GTGGAGTACTGCGATAGCACAGCAAGAAGTTATGAAGGCGTTGATGCAAT
GTGCCTTGTCCAATTGAAGCTTTTAAAGCATGTTTCATGGTCTGCACGAA
CCTCTCCGCAAGCCCATTTGTTGCAGGATGGTAGGGTGATGACTTGATAT
GTTGCACTCCATTTGCAAGTAGAAATGTGCCCATTTCATGCGAAATAAAT
TGAGGTCCATTGTCTGAAACAAACTGCACTGGTGGTCCAAATCTACTGAA
AATTTCTCCCAACTTCTCAATGGTCTTTTCTGCTGACGTAGATTTCATTA
TGGCTACTTCAGGCCACTTACTGTGTGCATCAATGACGACCAGCAGCATT
TTGTCCTCGACCGGACCTGCAAAATCAGCATGAATGCGATGCCACGGTTT
CTCTGGATATTCCCAGGGGTGCAGCGGTGCCAGTTGTGGTACGTTGCGTA
TGCTTTGACATGACGTACATGTTCTTGCCTTCTCTTCAATTTCTCGATCC
ACTCCTGGCCACCAGAAGTAACTCCTGGCAATCTCCTTCATGCGGACCAT
TCCACAGTGTCCCGCATGCAGCTGTTTTAACACTGATTTGCGCAATGTTG
GTGGAATGATCACTCTCCTTCCCCACAATAAACAGCCTGTCTGCACTGAG
AGTTCATGACGTCGAGTAAGATATGGTTTTAGCTCTAGGTCATGGTTCTC
ATCTTTTCCTGTCATGACGATATCCATGACCTTGGACAAGACAGGATCAT
TACGTGTGCCCTTGCGCACTTGTGCAGCTGTTATTGGGGTCCTTTCCACT
TGGCTAAAGTAGAAAATTTCAGCTACTTTTGTTTCTTTTACTTGGTCAGC
GAGAGGCAATCTGGACAGTCCATCTGCGTTTCTGTGCAATTCTGACTTCC
GGTACTTGATGTCATAGGTATGAGCAGACAATAACAAAGCCCATCTTTGC
ATCCTACTAGCAGCAAGAGAGGGGATGCCATGATAAGGACCAAAAATCGC
AGTCAGTGGGCGATGATCGGTCAGCAGAGTAAACTTCCTTCCGAAAATAT
ACTGGTAAAACTTGCGCACTCCAAACACAATGCTCAATGCTTCACGTTCA
ATTTGAGCATAATTTGCTTCGGCTTTGCTCAGACTTCTAGAAGCAAATGC
GATCGGTTTCTCTTGACCGTTCGGCATGATGTGGGACAAGACAGCTCCCA
CACCATATGGGGAGGCGTCGCAGGCCAGCTGAATTGGCAGAGAAGGATCA
AAATGAGTGAGGACTTCTGACTTCAGCATGGTCTCCTTTGCTCTTTGGAA
AGTCTCCTGACATTCAGTGGTCCACCTCCAGCTATTCTCCTGACACAACA
ATTTGTGCAGGGGTTTCAACAGAGTAGCGATGTTTGGAATAAAACGTCCA
TAATAATTAAGCAAGCCGAGGAATGAACGCAGTTGGGTGACATTTTTAGG
TGTCGGAGCATCCACTATGGCCTTAACCTTTGCTGGGGACGTATGCAGGC
CAGAGGCATCAATGACATGGCCTAGGTACTCAACTGCAGACTGGAAAAAT
TCACATTTGTCCTTCCGCACTCTCAATCCGTACTCTTTCAGTCTTTTTAG
GGTAGCGTCCAGATGCTGCAGGTGTGATTCATCGTCAGTACCAGTCACAA
GAATGTCGTCTAAGTAACATACTACTCCCGGGAGTCCTGCCAGAATCTGG
TCCATCGCTCGCTGAAACAGGGACGGAGCCGAAGTGATTCCAAATGGTAA
GCGCTGATACCGAAATAGGCCCTTGTGTGTATTTATGGTCAATAGTTCTC
TGGACTGCTCCTCAACATGCATTTGCAGGTATGCCTGGTTGAGATCAATT
TTACTGAATTTTTGTCCTCCGGTCAGTCCTGCAAAGATGTCATTTATGAG
CGGTAAGGGGTATTGTTCCGCCGACAACACTGGGTTCACAGTGACTTTAA
AATCTCCGCAAATTCTTATGCTACCGTCTTTCTTTAAAACGGGAACAATA
GGTGTTGCCCACTTGCTTACACTGACTGGTTCCAGGACACCATCTTTTAC
AAGTTCAGTTAAGCTTGCCTCCACTTTGGGTTTGAGTGCATATGGCAAAG
GTCGGGCCTTTAAGAATTTTGGCTGGCATTCCGGCTCAACGGTCAATTTC
ACTTTGATCCCCTGCATGCTGCCTAACTCCTTTTTGAAAACGTCACTGTT
TTTCTGAAGAACATCCTCTAAATCCAATGTATTAGATGTCATCATGTGAA
AGACCTGCCAGTTCACCTGCAGTTGTTCCAGCCAGGAACGTCCCATCAGT
GAGGGGTAATCACCCGAAACCACATACAATGGCAGCTTTTTTATTTGTTT
GTTTAGTTCAACGGTAACCTGGAGAAGCCCTTTCATGGTCACTGATTCGC
CAGTGTAAGTTTTAAGGGTCACATCGGGTGGTTTTAGTGGCAGGTGGCTC
AGAATTTCACGGTATACCACATCTGACACAAGCGACACCGCAGCACCGGT
GTCAATCTCCATCTTCACTGGTTGTCCTTCCACCAGCGCTGTGACCTTGT
ATGACTTGTTTCCCCCTGCCACGGTGAGCACATGCAAAGAAAATTCATCA
TCTGATGTGTCTGTATTCTTCTTGTTCTCTTGGTCAACTGTGAATACTTG
TTTCTTTTGTTTTCTTCTAAATGTTGTTTTGTGCTGCATTTTCCCTTTTT
CTGTTTTATTTCTACATGCACGCTCTATGTGTCCTTTCTTTTTACAGCTG
CGGCACTCCATGTCCTTAAACCAACACGTGACAGGTGTATGTCCAGTTTT
TCCACAACGAAAACAAGGGCCCTTCATTTCTGTTTGTTTTTCCGTGACCA
TTTTATACACTTTACTGTTTGAGCTCAGTTGCTGAGCTTCTTTAGCAGCC
AATTCCATAGCCACACTCAGTTCAATCGCTCTTTGTAGTGTCAAGTTGCT
CTCTGTTAATAGCCTTTTTTGAATTCCCTCACAGCGAAGTCCACACACTA
ATCTGTCCCGTAGTGTGTCATTTAATGTATCACCAAATTCGCAATGTTCA
GCTAATTTTTTTAACACTGCCACAAACATTGTAACAGTTTCTCCTTCTAG
CTGATTTCGTCGGTGAAACCTAAATCTCTCTGCTATTACTAATGGCTTCG
GGGAGAAATGAGCTTTGAGAGTGTTTACTATTTGCTCATACGTTTTCTCC
CCCGGTTTCTCTGGTTGTAGGAGGTTACGCAGTAGTGTGAATGTCTTTGG
ACCTATCACACTTAAAAAGGTGGGTACCAATTTATCATCAGCAATTGAAT
TTGCTGCCACAAAGTACTCAAATCGTTCTGTATAAGAACTCCACTGTTCA
CTGCTTTCATCAAACGGACACATATTGCCAAAAACTGTTGCCATTTTGTC
CCGTTTTCGGTCATCAACAATCAATTCAGTCACTTATCTGAATCGCTGTC
GGTCCTCTCCCTTTAGAAGACGTGAAAGCAGCCGGCTCGTACTTTTTTTT
TTTCTCTCTCTCGCTCTCGTGTCACTCACGCTGCTTCACTTCCGCGTTGT
CATAACACACGCGCGAGTGCTTCAATCCTCGTCGCCACTT
>ltr-1_family-150#LTR/Gypsy [ Type=LTR, Final Multiple Alignment Size = 6 ]
TGTAACAGGTGTTATATTATTTTTATTAATTTCACTCAAAATTCTCCTTG
TTATTCATCAATTATTTTTATTTAATTGTGTATTTTCAAAGTTGTTCTTT
ATATATCTTATATTTCAGAGTTAATGAAATCATAGTTGTGTTTGTTTTCA
ATGTGTTGGTGTATTTTGGAAAATTGCGCGTGGCCCCTTTAAGTGTCGTT
TTCCGGTTCCGCCTGCTCTCACTCAGTTCGCGGCAAACGCGATTGAGGAG
AGGTGAGTTTTACTGAAGCTCCGGTTAAAATATAACATATAAGTGTTGTT
TATCATAATAACACATGTAATGGTGTTCTAAATTGCATTACATTGATGTT
TAAACATGTATGAGAGGTTGAATGTATATGAGGCATGTATTGTGGGTAAA
GTTTATAAGCATGAATGTGCAAGCTTTGTAGTGAGAATTATCCCTTTCAC
TAATAGGTTGGTGAGCTCCTAAGGAAGGCACATATACTCAGCTTTGCCAT
TTGTTTGCTTTATTCATACAGGTATGTGTTTACATATGTGTTTATGCTTC
TGTTATGTTTTTGAATTTATGTATAATGTTTCTTTTTTTTGGTGTATGTT
AAACACACTTCAACTTTATTTATGTCAGTTCGCGGCAAACGCGATTGAGG
AGAGGTTGGTGAGCTCCTAAGGAAGGCACATATACTCAGCTTTGCCATTT
GTTTGCTTTATTCATACAGAATAAAAGCCTGTTAATTCCCATATGACTGG
TTCCTTTCGCCTAATCACAACACAACGCAGAGTAAAGCGAGGACCGGTCA
CA
>ltr-1_family-16#LTR/Pao [ Type=INT, Final Multiple Alignment Size = 4 ]
CAATTTAGTCAAAAAACTTGCTCTATGGATATGGAAATGAAGGAGCGCAC
GTGGCACGTTATGACGGACGGAGATTCATCTCTAAACTATCGTCTTTGAG
TGATCTGAAATGACTCGCGATCGTGGATTATAAATAGTGGATGATATTTC
TCCGGTGGATTTAAAGCTGTTTTACAGGAAGGAACGTGACTGACACGTAT
GAAACGTTGCATAACAGTAAGGTAACGGACTCTGATTCGGCTATATGATG
ACTCAATGCATATTTGAAGAAGCTGAAATGCATACGGTTGATGCAGAAAA
GTATTGCGTGTACTTTTAATCGTCTGCAAACAGTTTGTGCATTGATTGAA
TGGAGATGGCTGAAGGAAGCGAAAGTGAAACTGCAGCTTTCGAACACAAG
AGGGCGCCTAAACCCACTGAAAAGGCTTTAGAGGAGAAATTGCACAGAAT
TATTGGATTGAGAAGAGCTAAATTATCTGCTCTTACCAGTAATATAAAAA
CCCTAGAAAGGTTGATGAATGATGATGAAAATCTGCAGAATGTGCACGAT
TTAATGCAACTTGACTTTGCACAATTGTTAGCAGAGTTTAATGATTTAAA
TGTTCAAGTTCAAGATCTTTTGTCTGAAGATGAAAGGATTGCAGACCAAC
AAAACTGGTTTCAGCCTAAAATGGACTCTGTGAATATTTTTAGGAATAAA
ACAGAAAACTGGATAGCTGCTGTAGCTGAGAAAAATGAGAAAAATGACAA
TGTGGAAATGGAGGATGATATTATGCCTCATGACAGTGCCTCACAGGTAT
CTTTGAACAAAAATGAGCTTAAGCAGCGGTGTGATTCAGTTACAAGTGGA
TCTGTTTGCTCCTCTGTATCATCTGCATATGCACAAGAAGAATCAAAACG
TGCAGCTTTGCTAGCAAGGGCAGCATCATTAAAGAAAAAACAACAACTTG
TAATTGAAGAGATGCAGATAAAGGCAAAAATGGAGGAACTTGAAATAGAA
ACAGCGCTTGCAGAAAGTGATGCCAAATTAAAGGTTCTGAAAGAATATGA
GCATTCAGAGGATGGAAAAAGTAGTGTGCGGTCAAAGAAAAGAAAAGGAA
TCCACCATAAACAGCTTGAACTGAAAACAGAGCAGAAAGAAAGCTCACCT
TCTCATTCTACTGTGGCGAAGGATAAAGCAAAGTCTGTCTCAAGTCCAAA
GATACATCCAGCAACAGAACTGAACATACAAGTACCTGGACACAGTGACT
ATCCACAAGCAGACAACAGCATTATTCAAGTTATGCAGAAACAAAATGAC
TTGACTGAGTTGTTGGTGAGACAACAAAGACAAATTCAGCTTCCTAGTAA
AGACATACAAGTGTTTAGAGGGGATCCATTAACCTATAGATCCTTTATCA
GGTCTTTTGAGCATACCATTGAAAATAAAACAGACAATGAAAAAGACAAG
TTGTATTATCTTGAACAATACACTGCAGGAGAGCCTCAAGAGATTGTCAG
AAGCTGTGAATATATGCCGTTAAGCAGAGGTTTTAAAGAAGCAAAGCGAC
TGCTCGAAAGGCATTATGGAGACGAGCTTATTATAGCAAGAGCTTTTATT
GATAAAGTTCAAAAGTGGCCTCAAATCAAGTCTGATGATGGCAAAGCCTT
GAGTGCTTATGCTTTATTCCTAATTGGATGTCGCAATACATTGGAAGATG
GGGAGTCCATGGAGGAGATGGACAGTCCCACCAATATGAGAGATGTAATT
TCAAAATTACCATACAAAATGAAAGAAAGGTGGCGATCAGAAGCATATGA
CATCAAGGAAAGACAAGGAGTAAGAGCTAGATTTACTCATTTGGTGGATT
TTATTGATCGTCAAGCAAAAGTGGTCACAGATCCTTTCTTTGGAGACATA
CTGGACACTCGCAATGCTGTAACTGCAAAGGTGAATCAGAAGGAGAAATT
TCCTGCTACTAGGGGAATAAAAAAGAGCAGCTTTGCAACCAACATATGCA
TGGAGGAAAGANGGCCTCAAGATACATCAAGTAAACTTGCCAGTCCAGCT
AAGATGGTAAGCGCTTTTGAAAAGCCATGTATGTTTTGCTCAAAAAGTCA
CACTCTTGAGTCATGCACTGAAATCAAAGAGCAGCCACATAGTATACGTG
TGGACTTTTTGAAGTCAAAAGGCTTATGTTTTGGATGCTTAACTCGAGGT
CATTTGAGTAAGATGTGCAGAAAGAGAATTGAATGTAAAGAATGCTCTCA
AAGGCATCCAGACATTTTACATATGAAGGAGGATCGCAAAGTGACAAAGC
AGGTTGAGACACCAGACAAAGAGATCTCATGTGCCCAGATCTCCCTAAGT
CACCAATCATGCAACTACACAGAGTCTGGGGGAGATAACTGTGTGCTGTC
AATAGTGCCAGTTAAAGTCAAGTCAAATAAAAGTGACAGATATGTGGAAA
CATATGCTTTCCTCGATGCTGGAAGTACAGCAACATTTTGCACAGAGGAG
CTGCGAAATAAACTGAAACTGAAAGGAAAGCCAACTCAGATTCTATTGAG
CACTATGTGTCAAGACAAGCCAGGTGAACAGAAGTTAGTGAGCAGTTTTA
TCCTCACCGACCTGGAAGTATGTGGGCTAGACGACACCAAGTATATTGAA
CTACCTAAAGTCTTTACACACAGCAATATTCCTGTTCAAAATGAGAACAT
TCCTAAACAGGAAGACATTCAAAAATGGCCTTACTTAAGTGAAGTGAACA
TACCCTGTATTGATGCAAATGTGGGGCTTCTGATTGGTGCAAACAATCCA
AAGGCAATGGAACCATGGCACATTATAAACAGCCAACAAGATGGACCATA
CGCTGTTAAAACTGCACTAGGTTGGGTAGTAAATGGCACCATTAAGAAAA
CAAACAATGCAGAAAGGTCCAAACTGCCACATCATACAGTTAATCGTCTC
TCAGTAGTGGAAATCGAAAAATTGTTGATTCAGCAATATAACTCAGACTT
TCCAGAACGCCTGTATGAGGAGAAAGAGGAAAAGTCACTGGAGGACAAAA
GATTCATGCAGTTAATGCAGGAAAAGACTAAATTTGAGAATGGACATTAC
TGTGTGAAGCTACCCTTGAGAGATGAAACAGTTGACATGCCAAACAATCG
ATGTGTTGCTGAAATACGTGCAGCTAACCTAAAAAGAAAGCTTCAAAAGA
ACTCAGAATTGCTTGATGACTACACTACGTTCATGAAGAGCATAATAGAA
AAAGGATATGCTGTCAGAGTTCCCACTGAACATCTTAATCGCAACGACAA
CAAGGTGTGGTACATTCCACACCATGGGGTGTATCACCCGAAGAAAAACA
AAATTCGNGTGGTTTTTGATTGTACTGCTTCCTTTCAAGGTATGTCTCTG
AACAGCCAATTGCTTCAAGGTCCAAACCTCACAAACACACTTATTGGTGT
ACTCACCAGATTTAGAGAAGAACCGATCGCTGTGATGGCAGATGTGGAGT
CAATGTTCTATCAGGTGAAAGTTCCTGAGGAAGACACAGATCTACTTCGC
TTTCTTTGGTGGCCAGATGGCAATTTGAATGCACCTATAGAGGAATACAG
AATGACGGTGCACTTATTTGGTGCCACCTCATCTCCTAGCTGTGCCTCCT
ATGCACTGAGAAAGACAGCAGAGGACAGAAAACATGTAGCATCGCAAAAG
GCTGTGGACACAGTTCTGAACAATTTCTACGTGGATGACTGTTTAAAATC
AGTGTCCAATGAGCAAGAAGCAATCAACCTTGTCAAGGAAATTCAAGATT
TGTGTCTGGAAGGAGGTTTTCGATTGACGAAGTGGGTGAGCAATAATAGG
AAAGTATTGTTGTCTATCCCAGAAGATCAAAGGGCCAGTGGAGTAAAAGA
CCTTGACTTGGATCAGGACTCTTTGCCTATAGAGAGAGCACTGGGTATGC
AGTGGTGCACAGATGATGACACCTTCACATACCATATCAAAGTCCAAGAG
AAGCCGTCGAGTAGAAGAGGTATCCTCTCAGTGGTTAATTCAATCTATGA
TCCTCTTGGCTTTCTGGCTCCACTCATACTACCAGTTAAGTTACTTTTAA
GAGATCTGTGCAAACAAGGATATGGCTGGGATGATGAGATTGACGACAAG
CGTGCTGATCAGTGGGTTAAATGGCTAGAAGATTTAAGTCAGATCTCAAA
TGTCAAGTTCAAAAGGTGTCTAAAGCCAGAGAAGTTTGGCATCACAGCAG
AAGCTCAACTGCATCATTTCTCTGATGCCAGTGAGAGTGCTTATGGCACA
GCAACTTATCTGGTTCTTACAAATGAACAAAATCAGAAATATTGCTCATT
GTTGATGGGGAAGTCAAGAGTAAGCCCACTTAAACAAATCACAATTCCTA
GACTGGAACTGACCGCCGCAACCATAGCAGTCAAAATGGACAAGATACTA
AGACAAGAACTACAAATGCCACTGCAGCCATCTATTTTTTGGACAGACAG
CACAACGGTGCTGAGTTACATTGAAAATGAGAGCGCCCGCTTCAAAACCT
TTGTAGCCAACAGGATTTCACTAATACGGGATGCCACCACTCCGTTACAG
TGGAAGTTTGTCAGGTCAGCTCAGAATCCAGCAGATCAAGCTACTAGAGG
TATTAAGGCAAAGGACTTTCTACAAGCAGAAACATGGACAAAGGGCCCAA
ACTTTTTGTTGAAATCAGAAGAAGAATGGCCACAAAGACCAGATCAGATT
AATCAATATCAACAAAAAGACCCTGAAATTAAAATTGAAACCAAAGTCAA
CATTCTTAATGTCAATGAAAACGACATCCTGTGCAGGTTAACTGACTACT
ACTCGAGCTGGTTTCGTCTGAAAAGGGCAGTGGCATGGATGCTAAGACTA
AAAGAGACACTCCTACAGTTATGTAGGGCAAGGAAACAGTTTCAGGCGTC
TATTGAAACATCTGAGAAAGACCCAGAAAAACAAGCATCCCTTCTACAAA
CTGAAATGCAAAAATTCAAATCAAAAATAAAGAAAAGGTCACTGAGTCTG
GAAGATTTAAANCAAGCAGAAATTCTTCTTATTCAGCACAGTCAGAAACA
ACAATTCCTGGAAGAAATTGAGGCTATCAAACAAAATGTGACTATTAAGA
GAAGAAGTCAGCTGTACAGGCTTGACCCTGTGCTCCAGGATGGGATCCTA
AGAGTGGGTGGTAGACTTAACAAAGCAGCCATGCCAAATGAATCCAAGCA
TCCTGCAATTCTGTCAAAATACTCCAGAATTTCAACACTCATTTTAAGTG
ACATTCATCAAAGATACGGACATTGTGGTCGAAACTACACATTGTCCATT
CTCAGACAAAAATTCTGGATTCCCCAAGCTAATTCAGCCATTCGAAAATT
AATACATAAATGCTCAGTTTGTCGCCGGCTTAATGGAAGAGTTGGAGAAC
AGAAAATGGCAAGTTTGCCAGAGGACCGTCTGCTACCTGATAAACCGCCC
TTTACAAACGTGGGTGTTGATTACTTCGGACCCTTTGAAGTGAAACGGGG
CCGGAGTACTGTAAAAAGGTACGGAGTGTTGTTCACTTGCTTAACGATTA
GAGCAGTTCACATTGAGGTGGCTGATAGTTTGGACACTGACTCTTGCATT
AACGCTTTAAGGCGTTTTATAAGTAGAAGAGGACAAGTCGCTGTCATGCG
CTCAGATAACGGCACAAATTTTGTTGGTGCAGAAAGAGAGTTGCGAGAAG
CACTGAAAAACCTGAACCACATCACAATAGAACAGGCCATGTTGCAGAAA
AACATTAANTGGATCTTCAACAGCCCAGCTGCCTCCCATCAGGGAGGAGT
TTGGGAGCGTCAGATCCGTACAGTTAGAAGGATACTTAATGCTCTCCTAA
AGGAACAATCTATCAGCGATGACAGTCTTCATACCATCATGTGTGAGGTG
GAAAGCATTATAAACAACAGGCCAATAACTACCACATCCGAGGATCCGAA
TGACCTTGAGCCTCTGACACCTAACCATTTACTACTGTTAAAAACTCAAC
CCAACATGCCACCAGGCGTCTTCAAAAAAGAAGACCAGTATATGAAAAGA
CGTTGGAGACAAGTCCAATATCTTGCTGATTTGTTTTGGAGCAGATGGAC
TCATGAGTATCTGCCCATTCTTCAAGAACGCAGTAAATGGACAAAACTTA
AAAGGAACTTTGAGCCAGGCGATGTAGTGCTAATTGTGGACAGTTCTGCT
CCCCGCAATTCATGGATAATGGGAAAAGTAGTTCAAACCTTGCCTGACTC
CAGTGGAGCTGTACGCCGTGTGAAGCTACAAACCAAAACAAGCATTCTAG
AGAGACCTGTAAACAAATTGTGCTTAATTCAAGAAGCAATTTAAGAAGAA
TAGGTGAAACAAAGACAATGTGAAAGGACTACATTTACAGAATGACTGAA
TTTCTATGCTTCTTATTGATGTTTAAATTTGAATGGCTCTTAGAAGTTAA
ATATGTATATGATAATTGTTTGGTCTCCTGTCCATACAATTAGGGGCCGG
ATA
>ltr-1_family-151#LTR/Gypsy [ Type=INT, Final Multiple Alignment Size = 3 ]
TTGGTGCCGTGACTTTCAACTGATGTGTCATCATGGATTCTGCTTGATCA
ACGCCAGTTTGGTCGCCGGGGTATACTGCATCGTTGGACATCTGATTTCT
GCTGGTATCTGTGTCAAAAGGGAAGAGGTTGGACATTAACCCGTGCATAC
AGAAAAAAAAGAAGGCTGAAAGTTTGAAATTAATCTTACCAAAGACAGTA
GAAAAAATATAAAGGACAAAAAAAAAAAAAAAAAAAAAAGAAGAAAAAAA
AAAACAATTACTTGTGAATTAATTTTACGTTAATGATCTGACTATTTTTT
TTGTTTTATCAACTGTTTATTTTTGGTGATCATTATTAATTAAGATGTCA
CAAGAGGGTGAGAAGACAGATCTTTCAGCTAGTAATGGGTTTGAATTGGG
TTTTGCTAGGGGGCGTATCTTTGGTGAACTTGAACATACCCCACTAAGAA
GAGCTGTTAATTTTGGTAGTCCCAATTTTTGCTCTACCCGTACTTCTGAT
AGGGTGCACAATACTGAACAGTGTGTAAATGCTGAGTCACATGATAATAA
GTGCAGTAACACTGACCTGAGTAATTTGATCACACAGCTGGCTCAACAAA
TAGGTCGGTCAATATCTGATCAGCTGAAAAAAGGTAGCGAAAAGAACGAA
ACTATTGATAATCAACCACAGAGCATAAGAACAAGCCAGGTTCTCACTGA
GTCACCGTCTCTCAATTTAACTGGTATGAAGCTGGTTATGAAGCCTGATG
TTAAGGCACCCCCCTGCTTCAGAGGGGATGGATCTGACAAATTGACAGTA
CATGAGTGGGAAGAACTCATGAACGTTTATCTGAGAAAGAAAGGCATCCC
TCTACCTGAACAAGCTGATGAAATTATGTCGAACTTAACAGGCAGAGCCA
AAGATATAATAAAGATTACTCTTCGTAGCAACCCATTATTGCAGCCACAA
AAAGACCCAAGAGTTGTCACAGACATACTAAAGCAACATTTCAGTGACTT
GACATATTCTTCGATGCCGCTAGCTGATTTTTATGGTACCTTACCTGTTC
CAGGAGAAACTGCTATGGAGTATTGGATTCGGCTTAATAAAGCTGTTGAT
ATAGCAGATGAGTGTTTGAGGAGACAGGGACGAAGTATTGAAGATCCCAA
CCGTGAAGTGACGATGATGTTTGTTAAATACTGCCCTGATCATTCTCTTT
CTGCCATCTTAAAATTTAAGACTGCTGATAAATGGACTGCAGCTGAAATA
CAAGAACGCCTTGATGAATTTCAAGCTGAGAAAAGAGCGCAGATGAAGGC
ACAGTCTAATCGTTCTGCCTTTATGAAGCCTGTTGCCACTTATGCTCAAG
CACCGACTTTGGATGGTGAATTGTCTGGGAATGAACCAGATGTATCAGCA
GGTCAAAATGTGTCACCGTTACCACCATCAGTTCAGTCAAGCGACAGTTG
CACACAGTCTCTTATCAATCTGCTTGATCGTGTGCTGAAACAAAATGCAC
AGACTCCATCTGTACCTGAAGATTATAGACATGCGAATGCGAGACGGATG
TTTTGCAAAGTGTGCAGAGCTACTAATCATTCTACAGTAGCGCATTGCAG
AAGAGAAGGTTTGTGCCTGTCTTGCTTTGAATATGGACACAGAAAGAGAG
AGTGCCCGAACTGGAGTAGTCGACACAGTCCAGACGTAAACTACTCCTCA
CAAGGAACTGGTCCGTTAAACCATTAGACCCACATTCGGTGAGGGGATGT
GTGGGTGATGATGAAACCCTCATAATGGATCTGGAACGACAGTATGAGAA
TGCATGTAATGCAGTTTCTGATGGTACTCATGTTATATACACACAAAATA
TACAGAAAATAAGGCCTTTTGACGATTTATTCTATACCTCTGTGATTGTG
AATGATCACTTCCACTTGAACGGAATGCTTGACACCGGCTCTATGTCCTG
TACACTAAGTGAAGCAGCCGAACAAAAGTTGCTGTCTGAAAACGCTGTTT
TGGATAAGAGAGCACTCCCGGAGAATATTGTTCTTGTGGGTGTTGGAGGT
AGGACGGCGCAACCAAAATGTTTGTACGAAGTTAACATGAAAGTTTATGG
CATTTGCTGTCGAGTTCCAATTCTTGTGGTCCCAGGTCAGCACGATGATT
TGATTCTTGGTACTAACTTGATAAAACACATCGTGAGCAAAATGAAGAAC
ACTGATGAGTACTGGGATTTCATATCACAGAGTCCCACACAGCTATCACA
GGAAGGGGAACACTTTTTGGATGTGATGTCAAATATCACACGCTGGCGAC
ATGATGAGATCCCTCACAAGATTGGAACAGTAAAACTCCAGCGTGCTGTT
ACTCTTGCTGCTAGACAAGAACATTTAGTGTGGGGTCGACTGCCTAGTAA
GACTCCATTGTCCCTAGGGAGCACTATTTTGGTTGAACCAACAACTTCCA
AGACTATGCCAAGAAACATCATGGTTGCACGGGTGATAACATCTATGTGG
GGTGATAGGTGGGTTCCTATGAAAATAACCAACTTATCTGACCTACCTGT
CACACTGAGAAAAAATCGTAGACTGGCAGATGTTTCACCTTGTCTGGCTG
TCGAGGATTTCCCCATCTTGCAGGGCACTGGAAAGATACAGATGGTTAAT
TCAGAGACACAAGCGAATACAAGTTGTACTTCAAATTCAAAACTAAATGA
TGTTGGATTGGATGAAATTGACATCGATCTCTGCAAAGTCACGGATGCAT
CTAAGGAGAAACTTGTTCAGTTATTGATCAAGTACAATGATGTCTTTTCT
AAACATTCGTTAGATTGTGGCGAAGCCAAGGAATTTGAACACTGTATACG
ACTTACAGATGAGAGGCCTTTCCGATTACCATATCGTCGGATTCCTCCTG
CCCATTACCAAAAACTGCGGCAAGCGCTAACTGAAATGGAGGAGCAAGGG
ATTATTAGAAAATCTGTCAGCGAATATGCATCACCGTTAGTGCTTGTATG
GAAAAAAGATGGAAGTCTTCGCATTTGTACAGACTTTCGGTGGCTTAATG
CAAGAACGCTCAAAGATGCTCACCCACTCCCCCATCAGTCGGACTGCTTG
GCTGCTTTAGGAGGTAATAATTACTTCAGTACGATGGACCTAACCTCAGG
ATTTTATAATTTGCCTATGAGGGAACAGGACAAGAAGTACACCGCTTTCG
TTACTCCTATGGGGCTACATGAGTACAACCGCATGCCCCAGGGTTTGTGC
AACAGCCCAGCTTCATTCATGCGGATGATGCTTAGCATTTTTGGAGACAT
GAACTTTAGCAGCTTACTCTGCTACTTGGATGATTTACTTGTATTTGCAT
CTACTGAGGAAGAAGCTTTGAACAGGCTGGAAATAGTTTTCCACCGGCTT
AGGATGCATCGCCTAAAGTTGAGTCCCAAGAAGTGCCAGTTCTTGCGTGA
TTCAGTAAAATTTTTAGGCCATATTATTTCTGGAAGCGGCATTTCTGTGG
ATTCTGCTAAGGTAGATGTTATATCTAAAATGTCCAAGTCACAGCTCATG
GAGGAGGATGGTTGCACTCCATCACCAAAGAGAATTAAGTCGTTTTTAGG
AATGATTTTTTACTATCAACATTTCATTCCTAATTGTTCTGCGATTGCTA
AGCCCCTCTTTGCTCTAACTGCAGGTCAAAAGAGACGAGGTAAAGGGAGA
TCTGGGAAGCATGTTGGCACATTTCGGAAGCTGAATCCCAGTGACTGGGT
AGATGAGTGCGATGTTGCTTTCAGCATGCTTAAGGAGAAGTTGTTGAAAT
GTGCTGTTCTAGCACACCCTGATTTCTCAAAACCACTCATTCTCTCTATC
GATGCATCTTTGGATGGGCTTGGCGCCGTGCTTTCCCAAGTTCCAGCAGG
GGAAGAAATAGCCAGACCTATTGCTTTCGCCAGCAAGACCTTGAGTGTGT
CACAGAAAAAGTATCCTGCTCACAGGCTTGAGTTTTTGGCTTTGAAGTGG
AGCGTGTGCGAAAAGTTCAGCCATTGGCTCAAAGGGCACACCTTTACAGT
TTGGACTGACAACAATCCGCTTACTTACATAATGTCAAAGCCAAAACTTG
ATGCCTGTGAACAAAGGTGGGTCTCAAAACTAGCCCCTTACTCTTTTGAC
ATTAAACATATCGCAGGAACAAAGAATGTGGTGGCTGACACTTTAAGTAG
AGACCCGTTTGCGAGAACAGTTAGTCACAGACTCATGAATGAGAGCTACA
ACCATCTCCTGACTGAAGCTGATGCCGTTAAGGAAGATGGTATACAAGAT
GCATTTCGATTAAAGGTTGAGTGCCACAAGTGTAATGATCGTGTGGAATG
TCTATCCAGATATGAGCAACCATGTGACTCAGTAGTCATCAAGTTACTTT
GCCAAGTCCATGATGAGTGGGAAACTGCTACATTTACTCGTGCAGTCCAG
TTGGCACAATCTGTCTGTCAGGTTGCAGCTGCTAACCAAATCTCTTTACT
TGGATTTTCTCATGATGAGTTGCAAAGGAGTCAAGAGCTTGACAGTACTA
TTTCGAAAGTTCTCCCTTTAGTAATTCGGAAAAGACGCCCTTCTCGACGA
GAAAGAGACCAGTTGGATATCAGAGCTCTAACACTCATAAAGCAGTGGGA
TCGTCTGAAAATCCAGGACGGGATCTTGTATAGAGTGACAAAGGACCCAG
TAAGCAGACAGAAACGCCACCAGTATGTTCTCCCTCAATGTATGAAGGAA
AAAGCTTTGAGTGGTCTCCATGATCTTGCTGGTCACCAAGGACAGGCTAG
AACAATTCATTTAGCAAGACAGCGATTTTTCTGGCCCAAGATGGACCATG
AGATTAAGGAGTATGTCAAGTGTTGCAGGAGGTGTATTCTGGCTAAAACA
CCTGAGCCAGCTGCTAGAGCCCCACTGGAAAGCATAAAAACTTCCGCGCC
AATGGAGTTGGTTTGTCTTGACTTTTGGAGTGCAGAGGATAATAAGCAAC
GTTCAGTGGATGTGTTGGTCTTGACGGATCATTTCACTAAGCTCGCACAT
GCTTTTCCTTGCATTAACCAAACAGCTAAGCAAGTCGCTCGGAAGTTATG
GGATCATGTGTTCTGTGTCTATGGTTTCCCTGAGCGAATCCATACAGATC
AAGGCACAAATTTCGAGAGCGAGCTTATCGCTGAACTTCTGGCGCTTTCT
GGTGTCTCCAAGTCTCGCACGACTGCCTATCATCCTATGGGCAATGGCAT
CACAGAACGGTTTAACCGAACATTGGGGACCATGATACGTTCATTGCCCT
TGAGATCTAAGGACAAGTGGCCACAACAGATACAGACTCTGACGTTCGCC
TATAATTCAACAGTACATGAAACAACTGGTTATGCCCCTTTTCAGCTTAT
GTTTGGGCGCATACCACGGTTGCCTGTGGATGTAATGTTTAAACAAGTTT
TGAATGATCCTGTAACTGTTGATTATAGCAACTATGCTGCTGCATTGATG
TCTCACCTTTCAGAAGCAGCTGAAATTGCCCAAAAACATGCCACACAAGA
ACAAAACAAACAGGCTGAGATGTATAACCGCAGGATAAAAGGGGTACATC
TACACTGTGGAGACAGAGTGCTGATTGCCAACAAAAGCGAAAGAGGCAAA
CGGAAGTTAGCAGATAAATGGGAACCTACCGTATATACCATCGTGGATAG
TGACCCTAAAACACACATATACAAGGTGGAGGATGATAAAGGACTGACCA
AAGTGGTTCATCGGAACATGCTCTTGGATATTAGTTTCTTACCTGTAACA
CTTCCAGAGGAGACGTCAGACGAATCAGCAACTGAGGAGTGCTCAGATGA
CTCAGAGTGTGAGAGCCTATTATCCAATTCCACTGATTGTCTGGAGGATG
AGACTTCTAGAAACAAAACATATTCAGGGGCATTAAACAGAGAACATTCA
CCAAATTCACTGTCTGTTGACGAACCAATACAACAAGATGTTGATAGTAG
TGACACTTACCATGGTGATTCCAATTCAGGGAGTCAAATCCAAATCCTTT
CTGATGAGGCTTCGGGTCCATGTGATTCTAACAGTGACAGTCCATCTGCG
AATCCTGTTATGTCCAATCCAGACGTTGGTGATTCAGTGATTGTAGATGT
GTTGTCGTCAGATCACGAACAAGGCAAAATTACAACACGAGCTGGTAGAG
TCGTAAAGAGAGTCAACCGTCTTATAGAGACCATGGCCCAAAAGCCATTC
AAAATGCCAAACTTGTCGAACAGTTTTCTAAAAAAGTCTCAGTCAGTTTT
AAGTTTGTTTTGATGACACTATATTTTGACAAGTCTACTTTTTTTTTGGT
CATTTTGGCAGATAATCGATGCTGTTAAATTGCATATAAGACACTTTATG
TGAGTGAGGATTTCACACAAATGATTACATGTGGTATGGTGTATTTGGCA
ACATACTTTACTAAGAGGTTTTGAGGCCTGATCAACCTCAAATTCCTCTG
TATCTGTCAGGACAGATAGCTTTCAGTGCTGTAATTATGATGTTCATGTA
ATGGGATTTCTTGAAAACTCCTCTTCATAGATGTGCAGAAATTTTGATGA
AATTAGGGGAGGTGAA
>ltr-1_family-152#LTR/ERV1 [ Type=LTR, Final Multiple Alignment Size = 19 ]
TGTGGAAATATAAATTTNTATCATCTAATTTCAAATTAACAATAATCTAC
GTATAACTGAAAAGTTATATTCTCTGGTTTTTAATTATATAATTTCATTA
ACATCCCAGCTAGGAGGGACATTAACCTTTGTCTTTCTGACTACAGGCTA
AGCCAAAGTGATGCAAATTGTCAGTTTCACAGCATGGGGTGTCTATTGTT
TTCTCTTTTCGATCAAATGGTCAGGCGGTTTCTGTCTCCAGAACATGATG
AGATTAGACCTGAGAAGCAGTTTACCCTGCCGACCACAACCCTTAATTTG
CATGCTTTGTTTAGCCATATCCCCTCCTCCTAAGAACACAATATAGNCAT
GAAATCTTTGTCTTAATTCAGACTAATTCAGACTTGTGTGAGACTTGTGA
GAGACTTGTGAAAGAACTTGCAGACTGCGGACCTCTAGTAGGCTCTTGCA
GACACATGGACATCTTGAAGACGCTGTATGACTGCAGATTAACCAACACG
TCTCAATAAAGGAATTCTGCTTGTTTCGAGTCTCCTGGACTGGGTTCTTC
TCTTCTCTTTTCACTCATTTATTTTTTTTTACAACA
>ltr-1_family-153#LTR/ERV1 [ Type=INT, Final Multiple Alignment Size = 9 ]
ACTTGGTGCCGTGACCCGGATAGAGACTGAAATCATCAAATTCTCAACAA
TTTGCCACAAAAGACTGAAATCCACCTGGAATTCAACTTGAACCTTCAAG
ATCAAGGAAACTTCTTCAGACGGAATCTTCAGCTCAACGGCAATTTGAAG
TCACTCAGCGGACGTCACAAATTCTCAACTATTTGCTGACTGCAACCCTG
ATGAACATTGAAGCTACCTGAATACAAAGATCAGATCACTCCAGACTGAA
TCTTTTCAGCTCAACCTCGATTTGGTGAGTTTCACTCTATCAAAAGAACC
ATACAGACCAGTCTATACACATGGTTATTCTCTGCTCCATCAGAGAAAAG
TTAACAAACAGCTGCAGGGTTTGTTTAACAAAAAGTTATTCTCTATTTCA
ATAGAGAAGTAACAGTTTATCCTCTGTTCAGACAGAGAAGTAAAGCCTTA
CGTGCTATTTTCTTTTAAAAAGTTATCCTCTCTTCAGAGAAGTTAAGCCT
TATGCGCTATTTTCTTTTCTTTTATTTCGTTTNACCTCTGTTCAACCAGA
GAAGTTTAAGTTTAGCTATACAAGCTAATTTATGTTATCTCTTGTTCAGG
CAGGAAGTTTTAGCAACATGTGCTAATATTGTTACCCTCTGTTTCGCCAG
AGAAGAAATTACTACACTTTCATCTGAAAAGTTTTAGTATTTTTACTTTG
TGATAATAAGCTCACAAAATGTTCAGACAGAATACAAGACTGATCACTAC
AACTGAAAAAGGTAGTTTAAAAACTCCTTTATTGTCAGATCAGGATTTCA
AATCGCTGCTACGACAGCACATGGACTCAATAACAGAGTCAGTCAGACTA
AATTTGACAAAGAAATTTAGCATTGACCCAGATGATGTTTGGACATTAGA
TGAATGCAAGAAAGTGCTTGATGCATGCATTCGCAAAAACAATGTAAAAG
GCATTATCTGCTGCTACAGAGAATTCAGTTTATCTCGAGCTAAACAACAA
GCTCAAGCTAAATCAGAATTAGAAAAACAGATCCAAGAGCTTCATGCTAA
GATAACCTCATTAACAAAACAACTGAACCTCAAGAAATCAAAAACTGACA
TTGAGGAGGTTAGTCAGCCTGATAATAAACATCCTGACTTACAAATTGTC
TCTGAAACAGACATTTCCATCCAGTCAGATAGCGATTTGCCCATAGGTTC
AGTGGAGGTTTGTGGTGCCAGAAGATCTAAGAGAACTGAGAGTTCACACA
ACAACACTTCTGTTGTTCAAATTCAAACAGTTTCCAGAACACTAGGACCT
AGAGAAATAGACAGATTATCTCAAAGCTTACCATCAGCACGCACAAATTT
TTCAGAGTTTAGCAGAGCACTAATCAGCAAAATGCGTCTTTATGACATGT
CATTAACAGAAGTCACCCAGCTAATGTCTCAAATTCTCACTGAATCTGAA
TTCAACAGTTTTGAGCATACTGTGACCTCTAAATTACAACATGCCAGTAA
GGATGATTTGAGAGAGGGTGTTTTGAAAGCTCTAAAGAACATTGTTGGCC
CAAAGATCGACTGGTCAAAAGTGACTTGTTGTGTGCAAAGGAAAGATGAA
TCTGTGAATGAATTCACTGAGAGATTTTGTCAATCCGCCATAACTTACAG
TGGATTAGCTGATAATTCGGACAGTGTGCTAGATGATAAGGGACCCCTAG
TCCGCATCTGGTCAGATGGCCTTGCAACTGAATACAGACAAGCTTTGCCA
TTTCTTAACATCACCTGGTCTTCCACCACTCTCAGAAATAATATGAACAG
TTTAGCTTTGTGGGAAAGAGACTCTTACATCAAAGACAGAGTCAGATTTG
AAGCAGCCGCCACTAAGGTCAACACAGAAAAGACATCAAATCACAAATGT
CTTAGGAAAAATATCTGTTGTCATTACTGTGGNAAAAAAGGACATTGGAT
GAGGGAGTGTAGAAAGAATAAAAAGAACTTTAAAGAGATGAACAGGGTAA
ATCAACTTCTGAACAGTTTGCTAAATGCCCTCAACATACCCCTCCCCTCA
TCACTAAATCCATTGAGCTGTCCACAAAGATGCTAACCATTTTTTGGCTG
TGAGTGCTTAATGTCCCAGTTCATTTACAATTAAGATGAAAGACTCTTTG
TAAAAAGACACAAAGGAAACTTCTTCCTTTGTATTAGGGAACTCTGCTTA
AGTCCACTTACAGCCTTGAATGTGTTTTAACACATATTTCCAATCACTAC
CCATTCAATGTTATGATGTCTGATAGGACTGATATTTATTGAATGATAGT
TTGTGTCTCACATTTTAAAGTTTGCCCACCACACTCAGGGACAGAACAGG
ACACACAAACCAGTGAGGAGCCCAGGGCAGAACTGAAAGCAACAGGCTTC
AGGGGCCGCACCCTGTGGTGAAGACTCCCTTTTTCCCCATTTATCCTCAC
CTCACTGTTTTATAGGTGTCATAACTTTAAGATTAGGAGACAGAAAATAC
ACAACACTATACGATCACCAACTTAACACAACCACTATACGATCACCTGA
ATAACTAGACACACGAACTGTATGATCATACAAGTCTATGCATGAATACT
GCTGGTCTGCTGTTTCCTTGTTTTCTTGTGTGCAGGTAAACACAAACACT
GCATCTTCTCAAGAAACACTCTGAACCAGAGCATCACTACGGAGATCCAT
GAATGACAGGAAGTCATCAGATCAACTCTGTGCTGGAGAAGAACCACAAG
AAACACACCTCACAAAAGACTGAACACTATTCACAAGCCATGGACTTTCA
GAAGATCTGCAGTTTAACTACATGATTTTTTGTGTCATCATGTAGGATTT
ATGACATTACAACTGATTGTCATAAACGTGTGAACAGTTTTAGAAATCTA
CACTTACATCTACGTAGATATTGAAATGACACAGAATAAGTTAAATGTGC
CTGTAACTTTTCAAGTTACATGACTAGAAGATGGGGCTTCTGTTATCAAA
CAGAAGCCATTGAATGGTTTTAGGAAAGCTTACAAATTTATATTTTTTTT
GTGAGAGTTTTTAAATAACTCTCAAAGGGGGAAC
>ltr-1_family-154#LTR/Gypsy [ Type=LTR, Final Multiple Alignment Size = 12 ]
TGTTACGAGTAGTGTAGTGTAGGCTTGTGTGTGGTTTCTCTCTTGCGCTC
TCGCGCTCTTTCTTTCTCTTTCTCTCGCTCTCTCTCTCTCTCTTTCTCAC
TCTAAGTATTCGCAGGTGCAGCGGATTACTTTGGGACGGACCATGATTGG
CGGCGGCTATAAAAACCTGCAGAGAGCATGGGTTCGATGGCTCCCCGCTC
TCTCTCGATCTTCCCCGCTTGTACTCAGTGGAGAACGTGATTCCATGAGT
GTTTGAATGTATATTGAGATGCCGTTGTGTTAAATTTTTAACCGGCGATT
GAAACCCGGTTTGTCTCCCTGTCGGGCTTGGAGCATGTAGGGAGGTTTGG
TGCCTTATTTGTTATTTTCGTTTTCTCCTGTGTTTGTTAGTAGGGAGGTA
AGTTTTCTGTATTTTATTTTATTTGTTTTCTAGGGAAGTTTAATCTAATT
TAGTTAGCTTGGTTTATTGTCATTTATTTTGGCTGAACCCCTCCTGATGT
TATTTTTGCTCCTTATTTCTGTAAATAAATCATATTTTCTTGTTAATTCT
TAGTGGTTGTGTTTTTGGTATATTTTGGGGAGAGAGAGCGCGGGGGCACC
AGGGATTATATTTTTAATCCCTGTTATTTTGTTACGTTTTTGGTTACATC
TCTTTTTGATTAAGGATTTTTAATTTAATTCGTAACA
>ltr-1_family-155#LTR/Gypsy [ Type=INT, Final Multiple Alignment Size = 6 ]
CCTCCCCACCAAAAAGATGCAAACAAGCAGTTTGTATCTACCCAACTAAC
TTAAACCTCAACTTCAGCACCATGAACTCTGGACAGCGCATCCGCAACCA
CATTTTGCGAACCTTTCTTATGCCGTATATCCAAATTAAATTCCTGGACT
TCCAAAGACCATCGCATTAATCGCTGATTTGAATTGCGCATCCTATCCAA
AAAAACAAGAGGATTATGATCAGTGTACACACGAATTGGGAACGAACTTC
CACCCAAATAAATCTCAAAATGTTGCAACGCTAAAAGTAGTGCTAAAGCC
TCCTTCTCGATCGTACTATATCTGCGTTGACATGCTGTAAATTTTTTTGA
GAAATAGCACACTGGATGATCAATACCCATCTCACTTTCCTGAATTAGAA
CAGCTCCAGCCCCAGTAGCAGAAGCATCCACTTCCAATTTAAAGGGACGC
TCAAAGTCCGGTGCTGAAAGAATAGGAGCGTTACACAGCAAATCTTTTGC
TGCTCGAAAAGCCTGATCACATGCATCAGACCACACAAAAACTCTTTCGG
TGCTCAGAAGATCAGTTAGTGGAGACACAACACTAGCAAAGTTACGGCAG
AATCCTCTGTAGTATCCTGACATACCCAAAAATCTACGCAACTCTCTTTT
ATTCCCTGGCACTGGGAATTCCACAATAGACGCAATTTTTGCATCAACTG
GACACACATGTCCCTGACCTACCTTTTTTCCTAGGTACACTACGGTGGCC
TTGGCGAATTCACATTTAGCTAGATTTAAAGTTAGAGAGGCATTAACCAG
ACGTGCAAACACTTCACGTAAAGAAACCATATGCTCCTCCCAGCTAGAAG
AATAGATCACAATATCGTCGAGATAAGCTTCGCATTTCTCAACACCACTT
AATACGATGCGCATTAATCGCTGAAAGGTTGACGGTGCGTTGCGCATCCC
GAAAGCCATTACGGAGTATTGCATAAAATCGTCAGGGGTCACAAAAGCTG
AAATTTCCGAGGCTCGTGACGTAAGTGGAATTTGCCAATACCCTTTAAGA
AGATCTAATTTTGTCACAAACCTGGCAGGACCGACTCGATCTATGCAATC
TTCCATACGTGGCAATGGGAATGAATCGGGCTTCGTAACCGCATTGACTT
TCCGATAGTCAGTGCAGAAACGAACCGACAAGTCAGACTTGGGGACTAAT
AGACAAGGTGAACTCCATGCACTCAAACTGGGACTCGCAAAATGATTTTG
CCGCAAATACTCAACCTCAGCTTTCATCAAGTCACGTTTTTTCGGATTAA
GACGATAAGGATGTTGTTTTACCGGTCGTGCATCACCAACATCTATATCA
TGTGTAAGCACAGTGGTTTGGGAAGGAATGTCACTAAAGAGAGAGCGATG
ATTTTCAAGTAACTCAACAATATCGCTTTTTTGATCTGAAGATAAATAAC
TTAAATGCGAATCCAAGTCATTTAATATAACAGAATTTGTCAAACGACCG
CAGGGTACAGAGAAATCCTGTTCAATCTCATCAGCTACANAGGACGCAAC
TAAACTTGGTTTGACAGCAGGTAGATGAGCATCACTTTTCACATAAGCCT
TAAGCATATTGACATGGACCATACGAGATTTTTTTCGCCGGTCAGGAGTG
CAAACTAAATAGTTAGTGTCAGACAACTTCTTGGTCACCATGTATGGACC
TGAAAACTTTGACTGTAAAGCCGAGCCTGGCGTAGCCAGCAACACCAAAA
CTGAATCACCCGGCTGGAATGAACGAGACACACTTTTGCGATCATAACGC
ACTTTCATTTCAGCCTGAGCCTCAGCTAAATTAGTCCTTGCTTTTTCACA
AGCATTACGAAGACGTTCCCTAATTGAATTCACATATTCAGATACAGGTA
CCATTTGTTTATTGTCAGCAACTAATTGTTCGCTTAATAATTTTAAGGGT
CCGCGTAAACCATGAGCAAAAACAAGCTCAGCAGGGCTATAACCCAATGA
TTCTTGAACGGTCTCTCTGATAGCAAACATCAGTAAAGGAAGATCTTCAG
CCCAGTCTGAGTTGGACTCAACACAATGAGCACGCATCATTGATTTGAGC
GTTTGATGAAATCGCTCGAGAGCGCCCTGCGACTGTGGGTGGTATGCACT
TGACACTACATGACTTACTGAAATTCCTTGCAATACTTGTTCGAACAATT
TAGATTTAAAATTTGTTCCCTGGTCTGTCTGAATAACGCGAGGTAAACCA
AAAGTGGAGCAAAACTTTATCAGCTCTTTAACGATAGTTTTCGCTTTAAG
ATTTCGTAACGGTATTGCCTCGGGGTAGCGCGTTGCAGCGCACATTAACG
TCAAAATATACTGATAACCACTTTTTGATTTTGGTAAAGGGCCGACGCAG
TCTAAAATGAGGCGCTCAAAAGGCTCTCCCATCACTGGAATAGGCTGCAA
AGGAGCTGGAGGAATGTTCTGATTGGGTTTCCCAGCGATCTGACAAACGT
GACACGCACGACAAAAATCTGACACAGCAGAGCGTAAACCAGGCCAATAA
AAATACTTAGCCACTCGTGTAAACGTTTTATTAATGCCCAAATGACCAGA
TAGAATGTGATCATGAGCAAGTTTAAGAACTGCTGTTCGATACTCAGAAG
GTAACACTATTTGGTAATCTGGACTAAAACCCACTTCTTTAGCTTTTTGT
GACAGCCACTTACGCATTAGTACGCCTCTGTCCCAGAAGTATTGCACACC
GTCATCTGTGTCGCTCTCTACTTTGCCCTCGGCAGCTTCAACACATCGCA
CAAGAGAAGGATCCGACCTTTGAGCTTTACCAAGTTGTTCTCTTCCCATA
GACAAAGCCTCGTGACCAGTAACATCATCCGTTTTAAACACACTGGGTTG
AACAGATAATTTAAACTCCGTTGGATTGTCTGGAAAAGACATAAATGTGT
CAGATAAATCAATATCACTACCACTGTTTCGCGCCTGTGCACGAGTAACT
GCGCACGCAGAGAATATTGAAGGAAATTTAGTACCAAGTTCTACCTCACA
AACAGGACGTGCGGCCACCACTGGATGAGTAAAAACCTTACCACCGGCCA
GGTCATTCCCCAAAATTAAACTGACCCCTTCTACTGGCAGTTTTGCACGC
ACTCCCAACTGAACTGGACCTGAAACCAAATCAGATGTCAAACACACAGT
ATGAAGAGGAACTTTTACACAGCCCAGCTCTATGCCACGAACCAGCACAT
CAGTCCCAGAGTAGGTTTCACTTGAAAAAGGTAGCACATTTTCAAGAATA
AAAGATTGAGCAGCACCTGTGTCTCGCAAGATGTTAATGGTTTTCGTTGC
AGAATCAGGGTTAACTGATACAGTGCCTTTGAACACAAATGGAGAGAAAA
CAGAAGCATCTGAACAACTTTGATCATGACTGTTAGACACCGTCTCAAGA
ACCACATTAGCTACACTTTTAGATTTTGTGTTTTTCTTCTTCCATAATTT
ACAGTCAGCAATCAAATGATTCGGGTCTAAACAATAAAAACAAACCCTTC
TATTTTCGATATTCTTACCCTGCTCTTTACGCGGCTCGATGGAGCGCGCA
CCAAATTTTGAGTGCGTGAAAGTCTTTTCAGTGTTCACAAGCACTGGCGC
ACCGTAACTTTGGCTAGAAGCAGAGGAAAAAGCAGTCTTATGAGTGAGCG
TGTATTCGTCTGCCAACACTGCTGCAGCTGAAATAGAATTCACTTTTTGT
TCATTAAGATAAACAACTAAATTGTCAGGCAAACAGCTCTTAAAATCTTC
TAGCAGAATTAATTCTTGTAACTGCTCAAAAGTAGTCGTTTTAGATGCTG
CGCACCACTTCTCCAGCAAAACTTTCTTGTCGCGAGCAAAACTAACAAAC
GTCTGCTTGACAGATTTAGTGTAATTGCGAAACTTTTGTCTATACGCTTC
GGGGACAAGTTCATAAACCCGCAGCACTGCAGCTTTCACAGAGTCATAAT
TTAGAGATTCTTCAATAGGCAAAGAAGAACAAACCTCCTGCGCCTTACCT
ACTAAACTGCATTGCAGCATTAACGCCCACATATCCTTAGGCCACTTCAG
CTTTGCAGCGATTCGCTCAAACGCAATAAAATATGCGTCAACCTCTGACT
CTCTAAAAGGAGGGACAAGCTTGATATGCTTACTTGGATCAAACAGAACA
GCTGACGTACGTTCATCTCTAGGCTGAGTCAATGCAGAAGATACAGCAGG
TGGATCAATAAGTGAACTAGCTTCCTTTTGAGTCATCTCAAGTTTACGAA
TTTGCAAAACATGATTTTCGTGTTCTTGTCGTTTAATTTGTAACTCTAAT
TCTTTAAGTTGTATTTGCAATACAAGATCAGATTCAACTGTAACGGAATC
AGCCGACACAGNCGCCTCAACAGCGCTCTTCTCCATCTCAGTTTTTTGTT
CACTCTCTTCACACAANAACCCTTGTTTAACCAATTCAATAAATACAGCA
GATTTAATTACTTGTTTAGAAGCAGTACTTACTACAGAAATATTCAAAAC
ATCTGCAATCTGCAATAGATCTCTTTTACGGAACTTATTAAACTGCTGCA
CACTCGGATTTGAAATGAATTCATCAATATCTAACTCCATAATGAATCAA
GANATACATCTGAAATTCCTTTTCAAACATNAAATAAACAGGGTTAACTG
AATCTTCAAATACAGCATATTTGAGAGTGCCAATAACAAACATCCAAAAA
GACTAGATAAACAACAATTGNATATGCTCAAAAAGCAAACAGGGCCTCAA
TTGTCATTTATACAAACAAAAACCAAATAGACGAGCCCCCAAT
>ltr-1_family-156#LTR/ERV1 [ Type=LTR, Final Multiple Alignment Size = 6 ]
TGAAAGATTATGTGCATTTTAGTTCACTTGCATTTACATTGATTAAACTC
TGATGTGATATGATGGGGTGACCTGTGCCTCGACCCCCACAAACTGATAG
GTGTGAACTAAATGACCCTTTTACAATCTCAATGGGTATTAGCAAAACAA
CAGCTGAAACATCTGAAGAGGGTCCTGCTGAGCTTCGTAAACAGAATGGT
TTGTTTGATGCTAATATAAAGTACTGTCTCACAGACAGTACTTTGAGTTA
AGTTACTTGAAGACCGACGGGTTAACATCACTGCTGAGGAACTGCACTAT
TCATTGTCTTCAATAAAGTCTTCTCTCCGTAAGAACTTTGGTCAGCTTAC
TTATTTTATGTGTTAGAGTAATCTAATACATTGGCGAGCCCCCCAAGAAC
GGTTAAGCCAAATACAGCAAAATCTAACA
>ltr-1_family-157#LTR/ERV1 [ Type=INT, Final Multiple Alignment Size = 3 ]
ATTTGGCGAGCCAGCCAGGAGAGACTGAAAAGAGGAAAACTCATCAACTG
CAACAAGAAATGAACTGAAGAATCTTGGAGAATCTACAGTTAAAGCTGAA
GATAAACGGATTTTGTTTGTGGACGAGTCCTGGATCTACATATTGTATCT
GTGGACACACTTTATTTTAATCAACTGGATCTCATCTCAAAGATCCTAGT
TTGGTGAGTGAAACTTATCAGCTCTCTTAAAGAACCCTTAAAAGAAACAT
CTTTTATAAGTAACCATTAAAGTAAGCAGATCGACCTGTATATGTAGTGC
AGTAATAAACTAAATACAGTGATAGTATTGCTGAAATTTCAGGCTTTTTC
TCGATATTTGCAGAAATTGTTAAAGAAACAATTTGGTCCATTTATCAAAA
GATTTTGAAAGAGCAGTGGAAATTTTAGGCTTAGTCCATTCTCAGGGTAC
TTGTAGGAATTATTTAAACAATTTGGTCCTTTCTCATGGAGATTGTAGGA
ATTGTTGAAAATAATTTGGTCCATTTCCCCAGGGGACTGTAGGAGCCGTA
AAATAGTTTGGGACTGATGTGGCTGCAAGAATTAGGAATTCTTGACTGGG
TGCTAATTCAGTAGCCACTATTTTAATTTTGAAAGTAACAGCCTTCTGTG
ATAGAAATCTTAAAAACATTGTAGGTTTGGTTAGTTTTCTGGAGTTTGTA
TGAACTGTTAAATAATCATTCTGGTCCAATCACTAAGATTATGCAGAAGC
AGAGCTTGGTCCATTCTCAGCTGTGATTGTAGAGATTGAAAAATAACAGT
TTAGCTCCTTTGTCCAAAGATGGTTAGGAGCCATATAAAGCAAACATAAA
TAGTTTGCGACTGATATTGCTGCGAGAATTAGGAATTCTTGACTGTGGGC
TATTCAGTAGCCATTATTGTAATTTTGAAAATTCTAACTGTGTTAAAATA
TGATGGCATAAAACTGAAAGCTGTTTGCCTTAGGTTTAAGGATACAGTAA
GATTTAAGCACATTGTATTAGGGACAAATCCTAAAGAAAGTTACTTAGCC
TTCTAAGATAATGCTCAGAAAGAATTGTTATTAGACAGAAGCTTTCAGGC
AATTTTAGGCTTGATTCTTGCTTTGAAGATTGTAGAAACTGTGAAAAAAT
AATTCTGGTCAAATCACTAAGATAATGCAGAAGCAAAGCTTGATACATTC
TCTGTTGGGATTGTAGAGATTGTAAAAGTAATAGTTTAATACATTTGTTC
AAAGATTGTTAGTAGCCAAATAAGATTTGGGACTGAAAGAACGAAAGTGC
TAATTTANTAGCCACTATTTTAGCTTTGAAACAAATGTTGAATCTGTCTA
TGTATTTGAAATGGTTTAACAGACTGCTGTGAATTTAAATTTGAATAAGC
ACCTTTATTAGCTCTAACACCTTTTGTTCTGTTTCACACCTCTGAGAGCA
CTGTCCTGTACTTCCCATGGCTGAGTCTGCAAGGAACTATGCTAATGGAG
CTACCCTGAGAACAACATCAGAAAAACATGGAACAGAACCTCCATGTGTT
ACCATTGACCAGATGTTGGAGAATTTGAATGCATATTTAGACAAAAGGCT
GGGACTGAGGAAGTGTCGTGATGACGTATGCAAGAAGTACAGCATCAAGC
ACTCACAGAGTGGATTATGGGCATTGCCGGACATTAAAAGGGCTTATGGA
AAGACACAGCGCTTATGCACAACCACCAAGAAGGATGGATTGTCTGTGAT
TTTGGTTAAGCAAATTCTTCAACATGAGCATAAGTGTGAGATTGACAGAT
TGGAACGTGAGAACAAAGCGGAGAAAGCTAAAGTTCGAGCACTGGCTGAA
CAATTGCAAAACTTAAAGAAGGATAAAGAAAGACTGGAAAAGGAAAACAA
CAAGCTATTGACTTTGATCTCCAAACAGCTGGAATCAAGATCTTCGAGCA
GCTTTGTTGACAGTGAGGCTGATCTTTCCATCAACACCTGTGTTCATGAC
CCAGTGAACTCAAAGATTAGATTAGCTCCTGTGATTGTCAAACACAGAAG
GACTAACGTTGAAATTGACAATGAGGAGGGCTATGAAGACAATGGAGAGA
GACGAACTCGCACTGTGACAAAAGTGGTAAAGAAGTATGTTCCATACAGG
ACATACCATCCAGCTACTCCAGAGCAAGTTGACAAATGGTCAAAAGAGCT
GCCAGATGTATACAAACAACCACGAAAGGTTTGGCAGTTTCTTCAACGAC
TGCAGAAAATCTACATTTTACATCCACTAGACGGTGTGATGATTCTTAAT
GTCACCCTAAGAGACAGTGACCAAAAGAGACTCACAGAAAGTGTTGAAAG
AAGGATTGGTGAATCACAAGAAAACATAGAGGATGGATGGGAAGCCATAA
AAAACTTCTTGTTTGAACTGAAACCTGCAGAGGTCAATTGGGCAAGAATT
ACCTCATGCATGCAGAAAACTGGAGAAAGTGTTGCAGAGTTTGAAGAACG
CTTCAGACAAATATGGACGGAACATTCTGGTCTGAATACAAGTGAAGATC
TTGACAAAGACACTGGAATTCCCCTGAAAACAGCATTTGTCAATGGACTC
AATCCTGAGATTTCTAAAGATCTTAAAATCAGGTATGATGACTGGGACAG
CACTGTAACAACTTTCATCCAGATTGTTGAATGGTCAGCTAAACTGGAGA
GAGCACAAGATGTCAGACTCAGATCTTTGCAATCGGAAAGTTTGTTTTAC
AAGAACAGAACAATTGAGGATGAGCAAAAAGAACGTGAGTATATGGGATA
CTCAAAACTACGAACTAAAGGAAGATGCAGAAATTGCAATGAAGAAGGAC
ACTGGGCCCGTGAGTGCAAGCTCAGTTTAAAACATCAAAGCAAGGATGAT
GACCACCTGTTCAAGCAGTTTCAGCAGCTAACAATACAACAAAAACAGAC
TCTGCTAAATGCTGTACAGCCGCAGGGAAACTGAAGAACCTCTCTCTGCA
GCACCAGCTAGTGACGTCTTTTCCAGAAGCTGATGAACTGAATGTGTATG
CAAACAGTAAGATAAAAGCTGACACAGAAGTCTCAACAGATGAAGACAAG
TTTGATGTCCTAGTAGATGGTGTTGCCAAACAAGCCGTAAAGGAGAGAGG
TGAACATACAGCGGCATTAAGACAGCTTCAGAAAGACCACGGATCAGTCT
TAGACAGAAAGCAGACTGCAAATGAAAACTCAACAAAAGAAATGCTGATG
GACGGTGCAATAGAACTGCGTGATGGCAACCAATGCAGTACGGATGGAAA
CAGACTATGCCCTTTTGAACATGCCCTAAGCCAGCCCATGTCCACAGAAA
ACCTGACATCTGACAGCCTTGTCCAAAACAAAGCAAGACTCAGCCTGGCA
GTACATGAGGACAATAATCAAGTTTTGTCACCTCTGAAGAGGGGCCATAG
TTTAGAGCCCAGAAAATGGGTAAAGATACGACAACCTCAGATATTACCAT
TAAAATCTAGGTGTGAGAGCTCACATGAGAAGGTTTTAGTATCTGATTCA
ATAAATAAAGTTCAGGGACTTGATGAATGGATCAACGTGAGTTTGCCTAG
AGACGAGGGATAGATGACAGTAGTGTTTTTCAGAGTCCAGATATGGCGGG
ACTAGAGTTTTTAGGCTCTAGCTTGTCGCCTGAGGATGAAGACATAAACC
ACCACTGATAAACACTGTAGTGTCCTGTCAATATTAAATAGGGACAGTTT
CTATAGTTTCTATAGGCAGTTTGACAATTTCTCTAAAATCTTTTTTTGGG
CAAGATACGTTTCCCTTTTCTCTTTTGTGTGATTGCAGGTGTTCCGATGT
TCCAGAGAATGACCAGAGACACACAACACCAGACACCTAGATGAACACAC
CTGAACATTCACAGAACACAACCACATCCGCTACTTCCACAACATCACAA
CTTCAAATAGAAATGGACTCAGGCATTTAAGGAAATGCAAGCTTCACCAT
GCCTTGTTATTCTGTCACTTTAAGTTATATAGCCTGTATTGCAGATTGCT
GTATACATGATTAACTTGTTTTATGATCAAATATGATCAGAGGAGGGAT
>ltr-1_family-158#LTR/Pao [ Type=LTR, Final Multiple Alignment Size = 2 ]
TGTAAAAAAGGCTGCAGCTTATAAGTGCAATTCTAACCTCTGTCTTTTGT
CCTTTATGATGAGGCACCCCGCATACACCAGAACACGTTACCTGAGCCAA
TCAGCGTCCAGGATCTGTGACTACGCAATCTTCCCCACCCAAACAGATTT
TTAGTTTCTAGTGTAGCGAGACACATAGACGGATGCTAAAGTTTGCGAGG
AATAGATCACGGACTGTTTTCATCATTGTTTGTCAGCGGTTGCCACAAGT
GTTGTGCGTGAATGCAGAAACACAACACAAGTGTCATAAGTCAAGTCTGT
TGAGTGGTGACAATAAATGGGTTGTTCACACAAACGTTCATCTTCGCCTC
ATCTCTAATCGGATAGTCTCTGGTGGGTCAGCAATCAGAACTGGCAATTA
AAAAGTCTATGGTGCAGAGCTACTAAAAGCCAACCATTTTTTCA
>ltr-1_family-159#LTR/Pao [ Type=INT, Final Multiple Alignment Size = 1 ]
TGGTCCTTCGAGCCGGAGCGAGGACTGACCAGAGAAATAGAAGATGTCAC
AACATTCAGGGGATGAGCCTGCTGTGCGCGTCAGGAGGAAGTCAGTCCTC
CCCGCACGTTATGATGAGTACGACCTCACTGGATTCACTCTCCCTAAGCC
TGTTCCACCGCCCCCGTCACCACTCACTCATTCACCTAGACTGGCTGAAT
GCGATGATACACAGGATGGAGCATTTGGTTTTACTCCAGTCCTACCCGGT
CATGAAGCTGACAGCCCATCACAGTGGTCTGATGATGAAGGAGCTTCTGA
TATCGTAGCAAGAGAAAATGCGAAACTACACAACAGTCTGTGGACGATAC
AGCAAGAAAGGGACATATTCCAGCGTGCAAATGAACAATATGCAAAGGAG
CTCACTCAGCTCCAGCACCAAATGAGACAGCTACAGTTTCATATGGGGCA
GCAAAGACATGAAAGTCAGCCCCCTGCACCTGTTGCCCCTCCAAGGCAGT
ATACCTCCACCCATGCTGTACCTGCACCCCGTGTCTGGCCACAGGGGGGC
ACTAACGACATGAGCTTCACCCCTACACCCGCTCCACGACTCAAATATCA
GTCTGAGTATAAAGCAAGGGACCAGATTAGAAGCCTACCTCACAGTTCTG
CCCTCAGAGGGAACTTGTCATACCACTATGTGCCTGAAGGAGATCAAAGC
CTGAATGCTCATTATTCAAATCCTCCTTATTGGCACTTGCAAGATCCTGT
GAGACATCCACAGATCCCGTTTAGGACACAAACTCCATCACCTCCACCTG
AACAAGGACCATACCGCGGTCCAACCCCCATGATTCCTGACTTTAGCCAT
CCCAGCCCTAGAGAGTTCTCACGGCTAAAAATTGCTCTGGAAAATATACT
CCCAGCCAATGCTACAGAAAGTTTCAAATTTCAGATACTGACTGACCATC
TGAAGTTAGAGGAGGCTCTGCTAATAGCAGACTCATACTGCCATTCACAA
CATCCCTATACAAGGACGATGGCTGCCTTAGATCAGCAGTATGGACAGCC
GCATCAACTTGCACTGCAGCGGATTGCTGAGTTAATGGATGGCCCAAATA
TAGCTAGTGGAGATCAGAAGGCCTTTAGACTTTTCGCCCTTAAAGTTCGT
TCTCTGGTTGGCATGCTGGAGCAGTTGGGCAGAAATGGCTCCTTTGAGTT
GCAGTGTGGGTCTCATGTGTCTCGGCTCCTTGGGAAGCTTCCACATGACT
TAAGATCAGGGTTTCGGAGATATGCACATCCACATCAAGTGCCCATCCCT
ACCCTCTTAGATTTCGCAGAATGGCTAGATTTCGAAATCCAAGTTCAGGA
GGACACCACAAGGTTTGCGAGCAGTCAACGCAGAATGCCCCAAACACGCA
CAAGAGAGAACTTAAGAGACTATAAACCAGCCATTAAACCCACCACAATC
TATCTGGGCACGGAGAAAGCAACTGTTGAGCCTATACCGCCTATTCCATT
ATCTAGGAGCTCTTTGAAGCCTTACTGCCCCTATTGCGACAACAGTAAGC
ACTCTCTCAATAACTGCAGCAACTTTAAGCAACTTACTAAAGACCAGAAA
CAAAGCTGGATCAAAGAAAATAATAGATGCTGGCGTTGTGGCAGAACACA
TAAATCTGCAGATTGCAACCTGAAGATGCGTTGCAGACAGTGCAGCAGCC
GACACCTTATGGCACTGCATGAAATCAGTGTTGGAAGGCCTGAAAACCCA
AAGCTCACTCAGGATGAATCTGCAGACCCAAAGACTTGTCTGTTGAACAC
AATGCAGGAGATTCTCCTTGTTCATAAACCACCAACTAGTAGGAAAGTCC
TACTTAAAATCTGCCGGGTGATTCTCAGTAATGGAAGCAAAAGGATGAAT
GCCAATGCAATTCAGGATGATGGATCTGAGAGAACCATAATCCTCCATAG
TGCAGCTCAACAACTTGGCCTAACTGGTCAGCCTGAAGAACTCCCACTTC
GAACTATTCGACAAGAGTTGCAAGTCCTCAAAGGGGCAGCTGTTTCATTT
ACCATCTCACCCATTGCTCAGCCTACTAAACGGTTTCACATCACTAGTGC
CTTCACTGCTCAGCAGCTAAGTTTGGCAGAACACTCACATCCAGTGACCA
GTCTGAAGGAGAGATATCGGCACCTTAAAGGACTTCCACTCCAAGAATTC
AAAGCCGTCTGCCCTGTATTGCTCATTGGGTCAGACTATCCCCACCTGAT
CACCCCAGTGGAACCAGTCAGGCTAGGGCCACATGGGGGACCAGCTGCTA
TAAAAACTCGTCTTGGTTGGACCTTGCAGGGTCCAGTCCAACACATGCCG
AAAGACGTGACAGAACAGCATTGTCTTTTCACTTCAGTCACATCCTCAGA
ATCTGATCTCTACAAGCAAGTAGAGAAATTATGGCAAATGGATGTATTGC
CATGGCGCAGCGACAAGGCTTGCATCAGATCCAGACAGGACCAGGAGGCT
GTGGAACTTCTGGAAAAGGGAACAATAAGGGTTGAGATGGATGGAGTGAA
ACGATATGCAACACCCCTCTTGCGTGTCAAGAATATGCCTGAACTCAAGG
CACCAAAGGAGGCTGTTTTGTCACAACTGAGATCCACTGAACGGAGACTG
GCTAAAAATCCACATCAAGCAGCCGCCTACATCACAGAGATTGCAAAACT
GGAAAAATCAGGTTATGTTAAGAGAGTGCCACCAAACGCTGTGACAAACA
CCCCCTGCTCCTGGTACATTCCACACCATATGGTGGAACACAATGGCAAA
AATCGCATTGTTTTCAACTGTTCATTCCAGTATCACGGTCAAAACCTCAA
CGAACTTCTGCTTCCGGGGCCTGTGTTGGGGCCATCTCTTCTTGCTGTTC
TCCTCAGATTTAGAGAACATTCTGTTGCGGTCAGCAGTGATATCAAGGGA
ATGTTTCACCAAGTTAGACTGCTTCCAGAGGACAAACCCCTTTTGCGCTT
TCTCTGGAGAGAGCTAAATGTCCAGGAGCAACCCACTGTGTACGAATGGC
AGGTTCTCCCCTTCGGCACTACTTGCAGCCCCTGCTGCGCCATATTTGCA
CTGCAAAAACACATTCTTGATCATAGTCAGCCCGGGGATGATGTTCAGAA
TTCAGTACTGAAATCCTTTTATGTAGACAACTGCCTACAAAGTTTCACTT
CAGCTGAAGCAGCAAAGGAATTCGTGGACAGAATTAAGAATCAACTGGCA
GATGGAGGTTTCGAGCTAAGACAGTGGTCCAGCAATATTCCTTCCACCAT
AAACCACCTGCCCCCTGAATCTATATCAAGCAGTGCTGAACTCTGGATAT
CGCAAGGCAAATCGGACATTCAGGAATCAACATTAGGGCTCCTCTGGAAT
CATCAGTCTGACACACTCTCCTACAAATATCGTGCAAAAGATAGTAGAGA
GACTACAATGCGTAATATATATAGAATACTGGCCAGTCAGTATGACCCAT
TGGGCTACCTCATTCCTTACACCACTCGTGCCAAGATTCTTGTACAACAA
CTGTGGGATAAAAAACGGGATTGGGACGATCCACATTTGCCTACAGATCT
ACTACAAACATGGACTGAGTGGGAGGCAGAGTTACCAGCTCTACAAAACA
TTGTCCTTCCTCGATGTTACTGTAGTGCCAACAAAGACACAGAAACGAGC
CTAAGAGATATGCATGTTTTCTGTGATGCCTCTGAACGTGCTTATGGCTC
GGTGGCATACCTTCGAACAGAGGACCAGTATGGACAAGTGGAGGTGGCAT
TCCTAACCGCCAGATCTCGTGTAGCACCAAAAAAACAACAATCTATCCCC
AGACTGGAGTTGTGCGCTGCACTGACTGGAGCTCAACTCTCCAAAGTACT
CTTAACTGAACTGAACCTGCCCATTCGCCACACAATCTTGTGGACCGACT
CCACAACAGTACTGGCATGGTTACAGTCTGAATCATGTCGATTCAAAGTA
TTTGTTGGTACTCGGGTTGCAGAGATCCAGGAGCTAACTGAGCAACACTC
CTGGCGATATGTACCCTCCACCAGCAATCCAGCTGACGACATCACTCGGG
GAAAGAGTCTCTGCGAGCTCAACTTGGAAAGTTGCTGGTACCAAGGACCA
CATTTCCTAAAAGATCCGGCTAATCAGTGGCCCGAATGTCCTAGTCCTAA
TGAAATAGACAGAGACGAACTACGCAAAACTGGTACCCATGTACAGGTCT
GCTTCGCATCATCAGATTACAGCCAGTTTAAGACCCTGGAGGAACTAATT
GATTTCACAGCTCTTCAAGGGGCGGCCAATGGTAACCCCACAGCCAGTGA
CTATAGGCGTGCTGAGATTGATGTCCTGCAAAAATCCCAACAAGAATCCT
TCCCATCAGACCTGACCCAGTTAAAGGCTGGTAAATCACTTTCCAGCAAT
AGCAAGCTAAGAGCCCTGACGCCTGAACTTGATATTGAAACTAATTTAAT
CAGAGTTGGCGGACGTCTACGACATAGTCCATATCTGGGACCTGATAATA
TGCACCCCATCATCTTGGATCCAAGACACCCGACAACCAAGCTTATAATT
CAAAGTTACGATTCAAAACTTCGTCATCCAGGTCCAGAGAGATTGTTTGC
TGAAATCCGCCGGAAATACTGGATCCTGCGTGGTAGAGAGGCCATCAAGC
ACTTACAACGAGAATGTTTACATTGCCAGAAATGGAGGAAGAAACCAGAA
GTACCTAGAATGGCCGACCTTCCTCCAGCAAGATTGCGGCTCTTTAAGCC
GGCCTTCCACTCTACTGGCATGGACTGTTTTGGGCCTTATACTGTCAAAA
CGGGGCGACGCAATGAAAAGAAATGGGGAATAATATTCAAATGTCTTACC
ACTAGAGCAGTGTACATTGATATACTTCACAGTCTGGAAACCGATTCCTT
CCTTATGGCTCTCAGGCGATTCACAGCTCGACGAGGAAAGCCACAGGAGC
TCTTATCTGATCAGGGAACCAACTTTAGAGGTGGTGAGAGAGAGCTGAAG
GAAGCTTTCACAGCTCTTGCCCCTGATCTGCAGAGTCAACTCGCCAAACA
GCAAATTGAATTTCATTTCAACCCTCCTAATTCACCCCACTTTGGAGGTT
GTTGGGAGCGAGAAATTCGCTCTTTAAAGAATGCCTTGATGGTCACGCTT
GGAAATCAGTCAGTGACCTTTGAAGTTCTTCAAACAGTGCTGGCAGAAAT
TGAAGGAATTCTGAACTCCAAACCATTGGGATATACCTCATCTGATGCTT
CCGACTCTAATCCCATTACTCCAAATTGTCTCTTAATGGGGCGGCTGGAT
GCCTCACTCCCCCTGACAGTGTACCCCCAGTCAGAACTGGTCAGTAGACG
TCGATGGCGCCATAGTCAGATCCTTGCGGACCAATTCTGGAGACACTACA
TCAAATTCTACCTCCCTGGTCTTCAAAGCCGCCAGAAATGGCAAAATGAT
ACTCCAGACACTCAAGTTGGCTCTACAGTGCTGATAGTTGACCCACAACT
ACCAAGATCCCTCTGGCCTGTAGGAAAAGTGGTAGACGTACACCCTGGAG
CCGATACTAGAGTGAGGACAGCCAAAGTTCAGGTGGGAAAAAAGACTTAC
ACACGACCAGTAGCCCGCCTCATACAACTACCTGCTATTCCAGATTAAAT
TAAGCTTAAATCCCACAACAGTATAAAGCCTTTTTGTGTGTGTACATATT
TCTTACATAAATATGGGGGCGGC
>ltr-1_family-160#LTR/Pao [ Type=LTR, Final Multiple Alignment Size = 10 ]
TGTAAGTGACCACTAAATCATTATATGCCTTTAAATAATTTTAGAGCATC
AGAGCATGTCACGTGTTTCGGTAGCCTAGGTGACTAATAGGTTAATCAGG
CTAGCAGGAGCGAAGAGAACACACGTTGCTGTGCGATTTACGGAAAAAGG
GAGGCTTAATCCTGCACAATTTATTTAATAGAACCCTTTGGGAAAGCGGA
GCGAGGTATGTGAAGTTAATATTTAAGCCACATGAGTTCATTTGTATGTA
TATGTTAATCGTGAGCTCTGCCTTCTTATTAGTTGTTTCAAACTGTCGTT
ATATACTTCATTGTTTCACTTTCATATGTCGCTCTGTACATTATATCTTT
ATTTGTCGTATTATTCTGTATACAAGTTGTTTTTATTGATTTTTGTTGTT
TCTTTGTGTAGTTTCACGGTGCTACGCAACGAAAGTTTAATGGCTCTCGT
CTTGAGCATAATAAAGAATCAAGCACCCGTCAGAAACTCTCTGTCTCGTT
CATGGAAACCAAAGGGCATCTACA
>ltr-1_family-17#LTR/Gypsy [ Type=LTR, Final Multiple Alignment Size = 84 ]
TGTAGCGAGCGATTATATGCCACGTCGCCCTGGTCGCTAATTTCACCCAG
CTGGACCNTCATCAAGCCAGGATCGCTCACAGCTGGAGNNCATCAAGCGG
AGAGACATATAAGCCCAACCTACGCCAGGAGAAGATGAGCTTCATTCCTT
CTATGACTCCCTGTGCTAATGCTTGTCTCTCTGTCTCTCCTTAGCGGACT
CCAGCTCGTGACGATCCTNCACCCGACTACTCACCGTCCTTCACCTACTT
CCCGGAGCACCAGAGCACCTCACCCTAAAGAAGAGCACCTTTTACANCAC
ATTCACTTTGTAAATAAAGCACCCTCCGGGGACTTGTCTGTAAACTCATC
CTGTTGTGCCGCTGTTTTCCCTCTGCCTCGCTACA
>ltr-1_family-161#LTR/Pao [ Type=INT, Final Multiple Alignment Size = 5 ]
CTCCCACCAATCATTTTATGATAAATTGAAAGAACAAACTGAAATTAATC
AGAACATGATTTTGAACTATAACATGACCACGTTTACTTTTCATGACTAT
CAAGTATTTCAGAAATAATTATTTGGTCTGATGAGAGTGTATCATCCCAG
TTACTAACAGTCAGTCTTCTTCAAGAAGTACAACTAATTTCTGAATCGGT
CTTTCAATGATTGAGAGCTTGGGGGTCTGATTACGTTTGTTAGTGAGCTT
TCGTTCTGCTACTCGTACCTTTACTCGTCTCACAAATCCATCACTCTCTT
TGACAGTTTCAACCACTCTGCCCAACTGCCATTGACTTCTTGGGAGCATA
TCCTCTTTGATTATTACAACATCATTTACTCTGAGGTTTCTGCGAGGAGT
GTGCCACTTTTGGCGTGTTGAAATGTTAAGCAAGTATTCCTTCTTCCAGC
GACTCCAAAATTGCTCAACCAAGTATTGGACTCTTCGCCATCTTTTCGTA
GCGTACATGTCTTCTTTAACAAATTTTCCTGGAGGTGGAAGTGCAACATC
AGACTTCATAAGTATTAGGTGGTTTGGAGTTAGAGGCTCTAGTGAATTTG
GATCATTAATGCCATCTACTGTAAGCGGGCGACTGTTAACTATGGCCATT
GCCTCATAGAACAATGTTCTAAGTGAAGCATCGTCAAGTCTACCAGGACA
CAGTGCAATTGTGGCATTAAGTACACTGCGCACAGTTCGTATTTGTCGTT
CCCAGACACCTCCAGTGTGACTTGCAGAAGGAGCATTAAAGGCAAACTCA
CATTGTTTCTCTGCGAGAAAGACTTCCAGAGTTTTGATGTCGACTTGTTT
CAGGCAATCTTTGAATTCGTTCCTGGCCCCGACAAAGTTTGTACCTTGAT
CACAATAAAGTTTGCAAACTGCTCCTCTGAGGCTTATAAAGCATCTCAAT
GCATTGATGAAGGCATCTGTGGACAAATCTTCAATCATTTCAATATGAAC
TGCGCGAGATGACAAACAAGTGAATATTAGACCGTATCGCTTGTATTCTT
TGCGAGCTCTCTTCACGACAAATGGCCCAAAACAGTCCATGCCACAAAAT
GTAAAGGGAGCAGATACTTCGACACGCTCCTTGGGAAGTTCGGCCATTCG
TTGTTCTTCTGTCGGTCGTCTAAGTCTTCGACACTGCACACACTTGTGTA
TCAGCTTAGCAACTGATTTGCTACCTCCAATGACCCAGAATCCATTCATT
CTAAGCTGCATTTGAGTTTGAGTTCGACCCTGATGGCAAATTTTGGCATG
ATAATGCGACAGAATTAGCTTGGTGATGTAACTATCCCTTGGTAGAATCA
CAGGATGTTTGAGGTCTTGACTGAGTGATGACTTCTTCAATCTTCCCCCT
ACCCGAAGAAGACCTTTGTCCAAAACAGGATCCAGTTGATACAACGCACT
AGAATTTGGAAGAGCAATCCCATTTTCAATCATTCTCATTTCTTTGGAAA
ATGCTTCCTGCTGCATGAGCTTGATCACCACTTCAGCAGCTCTCTGACGC
TCCTCAACAGTTATATGGTCAGTGGAGCATTTCTTTTTCAATCCAAGTCT
TTTTATCCTTGCCACAACCTTCAGAAGCATTGACCAGCAAGAAAATCGTC
TGAAACGACTTAAAATGTCGGAACTGTCACTAACTGTGGTCACAAATGTT
TGGACTGGTTTAACTTCGGGGTCACCAACAAGCAAATTGGCAGAGGTATG
TGGTGTTGGATTCACTTCTTGTTCCCACAGAAATTTGGGACCTCTTAACC
AGGTTGAAGTAGCAATGTCAGAGGCATGAAACCCTCGAGAAGCATGATCA
GCCGGGTTCTCTAAGGTATTAATATAGTACCACAGGCTTGGATCTGTAAT
GTCCCTTATGAGTTGCACACGGTTAGCAACGAATACATGAAACCGTCTTG
CTTCGTTATTAATATAAGCCAAAACAACCTGTGAATCTGTCCAAAAGAAT
TCTCTGTCAATCTTCATTTCAAGCTCTGTCTTTAGCATGACACTTATCTT
TGCAGATAGAACAGCCGCCGCAAGTTCCAGTCTTGGTATACTTGTGACTT
TTGTAGGTGCGACTCTAGCCTTTGCCATTACCAAACTGCAGTGCACTTTA
CCTTTGTCATTTTTGAAACGAAGATAAGAGCAAGCTCCATATCCAATGTT
GCTCGCATCGGAGAAGTGGTGCAGCTCCGTTTCAATGATCTCATTGAAGG
TGTCAGGGTGATAACATCTTGGTATGACAACTTCTTTAAGCCTTTGAAGT
CCACCTTTCCAATCCTCCCACCGTGAATACATGTCTTCTGGTAGCTGATC
ATCCCATCCAATGTTTTTCCGACATAGTTCCTGCAGGATGCACTTTCCCT
GAAGAATAAAGGGTGCCACAAACCCAATTGGGTCGAACAGGGAACTAATG
ACAGACAAGATTCCACGGCGGGTCGATGGCTGATCTTTATAGTTGATGTT
GAATTGAAAATTGTCATCCCTTGTTGACCACTGAACACCAAGTACACGTC
CTGTTGGTGTTGCTTCAGGGTTTAAATTGAGAGGTTTAGAGACAATATCC
CTTTCAGATGGGTCTATGCAGCAGAGAACATCTTCCTTATTGGAGTTGAA
TTTATGAAGCCGTAAACCTCCTTGTTTACAGAGTGCTTGAGCATCAGTAA
TTAGTTCCTTGGCTTCATCAATTGAACGAACACTGGCTAGCCCATCGTCT
ACATAGAAGTTTCTTTTAACAAACTCTGAAGCTGTTGGGTGTTTAACTTC
GTACTGCTGTGCCAGGTACTTCAAACCGAAATTGGCACACCCAGGAGACG
ATGTAGCGCCAAAGAGATGGACTGTCATGCGATAGTCTTGAGGCTCTTTC
TCCCAGTCTCCATCCTCCCACCATAAGAACCTCAGATAATTACGTTCGTC
TGGAGGAACAAGGAACTGGTGAAACATCTTTTCTATATCACAGGTGACTG
CGACTAGCTCCTTTCTGAAGCGGCAGAGTACTCCAACTAATGAATTTATT
AGATCAGGCCCAGTCAACAGAGTGTCGTTTAGAGATATACCACTAAACTT
AGCTGAACAGTCGAACACAACCCTCAGCTTACCTGGTTTCTGAGGGTGGT
ATACTCCGTGGTGTGGAATATACCATACAGTCTCTCCTTCTGATATCTCA
GGGGCTAGTTCAGCATCACCTTTGTCAACGACTTCCTTCATGAAGACTTT
GTAGTCATCCGAATATTGCTTGTTAGATTTGAGCTTTTTCTTCAATTGCT
GCAGCCGGGCAACTGCCAGCCTTCTATTATTTGGCAGTGATGGTTGGCTG
ATACTCTTGAAAGGGAGGGGAAGTTCATAATGTCCATTATCCTTCTGTTT
GATGTTGGTACTGAGATGTTGAATGAAACGAACATCCTCTTGAGACACAC
TTTTATCCTCATAACCTTTCTCATTAAAATCTGACTCAAGAATTTTCAAG
ACATCATTGGGTGATGGAACAAATATCTCCTTGACTGCAACTCTGTGGAC
AAAGCTCTGATTTCCCTGCCTGTCTAGGTGTGGATTAGAGAGACCTATAA
TGCTCCAACCAAGTTCAGTTCTTTGTGCGAATGGTTCATTTTCATGACCA
ATTATAACTTCAAGGGGAGCTAGAGCTGAAGGGCAGTCATATCCGATTAA
TAATCCGACTTCGCAGTTCTGCAGTGGTGGCAATTGATTGGCCAGATGTT
TTAGGTGAGGCCACTCCAGTGCTGTGCTCTTCGTTGGGATATAGGACTTA
TCAACAGGAATGAAGTCTCTTGTATATGCTTGCCGTAACTGAATGGAGTT
TGCTGCTTGGAGTCCTCTAACTTGCAGACCGCAAACCCTGTTACTTGCCG
TTATAGTATCCACAGCTGTCATAGTGCTTAATCTAAGTTGAACTGGTTGC
TTGACTGCATTTAGATCATCAAGAAGATCTTCCAAAATGAATGTTGAGTC
ACTCTGCGTGTCCAGTAGCGCATAAGTGAGTACTTCCCTTTGAGGCTCTT
CCACTGTTGAAATAAGGACTGGCACAATACTGGAAGTAGCAGAAGAGCTT
TGTGTGAGTGCATGGGCCATAACTTTCTGAACTTCCTGACTTGCTTGTAC
TTCTGTTGAAGTTTTATTTAATGGTTTTGGAGACACCATATGTCTTTCTT
CATGTAAGCATGTGGGGTGATTGCGGCCACATGTTCCACACTTATGTCGT
CTTCTGCATTTTTTTACAATGTGCCCTTTCCTGAGACACCCATAACAGAG
CTGATTTTCTTGAATGAAGTTCTTCTTGTCTTCAATGGTTTTTTCTCCAA
ATGCAGAACATTGGACAATGCTGTGGTTTTCATCTTTACAGACAATGCAT
GATACTTTTGACTTTACGCTAGATGTATTAAGCCCTTTAGAACTGAACTC
TTTCACGTCAGTCTTTGTACTGAGCGCCTTAGCTCGCTTGGGGAACTTTT
CATCTGAATTTTTCATATTCATGAATGGGGAAGTAATGGGGTTACAAGCT
ATTCTAGTTTCCTTTTGCAAGAACTCTGTAAAACACTTGAAACTTGGATA
GTCCCCTGATGCATCTAATTCTTCCGTCACAATTCGATTCCATTTGTGTA
CAACCCATTCAGGAAGTTTCTTTAGTAGCTTGTAGTTTTCTTCACAGTCA
TTTAGAATAGATAATCCCTTAATGTGTGGCATTGCCTCAGCACATCCTTG
CAGGAAATCTGTGAAGTCTCGCAGTGCAAGTGGGTCATTTATTCCAATTT
TGGGCCACCTCATCAGCTTGTCTCTAAAGGCTTTTTGTAGTATGAATGAA
TTCCCATATCTATCTTGCAGGACCTTCCATGCTCCATGGTATGCATCCTC
TGAATTTCTATAGAAATATCCCTCCACAGCCTTACGAGCTTCTCCAACAA
GGTACTTTTTAAGATAGAACATCTTCTCACCAGGTGGGAGGGGCTTTCTT
TCTATAAGAGCTATGAAGGACATCTTCCAATCTATGAATTTCAATGGATC
ACCAGCGAAGATCATGGGTTCAGGCACAGGCAGTCGATGTGTGCTTAGTG
AGTCTGCTATTGCTTGAGCTAAAGAAACATTATTCTGAGATGGCTGGGCT
TCATGCTCTGCCTTGAATGTTTGCTGAGGCAAGAACAATTCAGCTTCTGG
GTTTAACTGAAATCTGTGAATGCTAGAATCTATTTCTTTATCACCAAATT
GACTGATCCCTTCAAGATCATTGTACACTTTCACACGAGCTGCTGCTACT
TTTACTTCCTTGTCTACTTGCAACTGATGCAGCCGTTTTCTTTCTTCTTC
AAGCTTTAGCTGCATTTCTACCTCTCTTTGCTTTATTTCTGCTAGCATTT
TAGCTTCAGAAAGCTTCCATTCACTCTCCATTTTATTAAGCTTTGCTTGT
TGATCATGGATTTCCTGCATAGCTTTAGCTTGCTCTTGTTTTGCTGCAAG
TTCAGCTTCTGCTTCAGCTCGCTTACTTGATATCTTGGAAGAGGTCTTCG
ACTGATTACCTGATCCTAGCGATGACTCTGACATCACTGTGTTTGTTTTT
GTGCATCCAAAGATTGATCCATATTCATCTTTATTTAAGACTTGTCTCAC
TCTTTCCTTCACAAGCTCTTCATTGTAATCTTCACCTATTGTCTCCAGCC
GCTTACTCACAAGATCAATAATTTCAGCAGTCAGTGCAGCACAAGCATCC
ATACGATTGACAATGTCTGGAGATGTAGCATGGTTACGCAATATTGGCTC
ATAATGCTGATGGACTAGATTACATTGATTTTGAATGTCTTGCTGAATTT
GTTCTAGATTCTCACGTGAACAGAACATTTTTAGTGTTGATCTACAATCT
TTTGCAGTCTCTTTCCAACTGTTATAAGCTTTATGGAAAGCTTTCTCTTG
TCGCTTGGCTTCCTGTTCACGCATTTCCAGACCCCTTTCTGTGAAGCTTC
TTTCACGTGTGCTTGATCTGACCTGCTGCACAACTGGGTTGCTTATTTCT
ACTGTTGGGAGTGACATTTCATCTGCTTGTTTGACTGCATGCGCTTCTTC
ATGTGTACTATGTGTATCTTCCATAGCCTCTTCAGCGTGTACAGCTTCCA
TAATTAAAGAGGAACTTAAGCAGTGAATAATAACACTCTCACCAGACCTC
TAGCACGTAAGCACCCAAATAAATTAGCAAACAAGATCAATATAAATGCA
AACAGCAGTATATGACATCCAAAATATTAGCTTGTAACAGGAATAACAAG
GAAATGTCAGTTTTCAAATAAGTACAGCTAACATTAACACTGATTGTAAT
TTTTCTAATGCTAAATAAAATAAATTAAGTTCTTTTTTTTTTCCTTCTCT
TAAATTCTACTCAAATAATGTAATTCAAATCTTAAACTATGAAGTAAATG
TTCTTTATAACATTATTTATTTGCTTTTATTTAAAGTCCTTTGTAAATTT
AACCTTTTAACTCAAATGTCCATAAAATATTTGCTTTTCCTTTAAAGCAT
TAAAATTACTAAGTTCAAGATGACTTGATGCTGCTTACGTAGGAATATGT
TGTTCTTAAACTCTCTTGCCACTCAAAGTCTCCCACTGTATCTGCAACAG
TGAATGACAGCACGCGCGCCACCTCCGACTAGTATGGGTAACTGCAGCCT
CCGATCAGCCTGTGCGATGACGTCACGACCCTGCCAGCTGCCAGCCTGCG
TCTCGATGAAACAGATGCGTGGTTCCTTTAAGCGTCGAGTTTCAC
>ltr-1_family-162#LTR/Gypsy [ Type=LTR, Final Multiple Alignment Size = 8 ]
TGTCAGAACCCGGGTTTGAACTTTGCCCTCTTTCTTTTCTGACAGCGTTT
TCTATCTTTCCTTACTGACAACATTCTAATTTGTCTCCAAATTGCTGTGT
AACTTTACTCAGCTGATCGTCTTTTACAATTAGTAGCCTCACATGTTACT
GCCAGCTGCCTTTCATTTCTGCTAATTGCTGCTCCTATATCTGAGGGTGT
TTCGCTTCTCCTTTTGTCAGAGTGTTGGATTTCTTACAGCCTTCTTGTCG
GTCTGTTGTATTATCATTGTGTTCTCTGTCCAGTTCCCTGGATCCATCCC
GGATTTGGTCTGCCCTACTGGAGAGCTGATCTTTTGCGTTGCCATTGCCC
TTCTCCTGCATTACCAGGCCTGGACCAAAAACTAACTTTATTTTTTGATT
GAAATTTAGCCCACTCCTGATTTTTCTTTTTCATGTGGTGCTACTAATTT
TTGTTGGTATTTTTCCTGTACTGTTGAACATTGCCTGTGGTCCAGTTTTC
AGTTTATTTTTTACTAAAGTTCAAGATCTGCTCTGGGATCTCAGCAAGCG
CTGAGTCACTTTCTTTTTGCTTACTTTATTAAAAAACCCTATTGAATTGA
ACTCCTCTGCTTTTGGGTCCTTTATACAGACACACCTGACA
>ltr-1_family-163#LTR/Gypsy [ Type=INT, Final Multiple Alignment Size = 4 ]
GAACACTCTGACCAGTATGGACCCAGCGGAGGATTCGTCTGTATTGTCTG
CAATGGAGTTTCAAGGTACCATGCTAGGCCGCCATGAGCAGGAGCTGACT
TCAGCACGTCGTACAGTGGAAATGTTGGCCTCCCGGGTAGCTGAGCTCTC
TGATCAGCTCCATAGTCTCCAGTTCCAGCAGGGGTTAGGGCCATCCACAA
CTACTCGCATCCCTCAACTGGAGCCCAGGGTTAACAACCCACCAGTCTAC
TCGGGTGAGCCTTCTAATTGTCGATCTTTCCTCACCCAGTGTGAAGTTGT
GTTTTCTCTTCAACCTCAGACTTATGCTTCGGAGAGAACCAAAGTGGCTT
TCATTATTTCTCTCCTTGCTGGTCGGGCCCGAGACTGGGGGGCAGCAGTC
TGGGAGGCTGAAGATGTGTGTTGTCTTGACTTTCATCGGTTCAAGGAGGA
GATGATCAAAACATTTGATAGGTCTGTGTTCGGAAAGGAAGCGTCTCGAC
TGCTGGCAGCTCTCCAACAGGGTAGACGCTCTGTGGCAGACTATGCCATT
GAATTCCGCACACTTGCAGCAACCAGCGAGTGGAATCAAGCGGCATTGTC
AGCTCGATTCTTGGATGGTTTGACAGACATAATCAAAGATGAAATTTATG
CTCGTGATCCCCCAGAGCGTTTTGATGAACTAGTCTCCCTGGCCATTCGG
CTGGATCATCGTTTTGACCTTAGGCGTCGTGTTTTAANGGGCTCACGACC
AGAAGCCACTGAGTTGCCTCCTGCTGCCCAATTGAAGTTTGGTCCAACTG
AGCCTGAACCCATGCAGGTGGGCAGACTTCGCCTTACTGCAGAGGAGAAA
CAACGACGATTGTCTAAAGGGCTGTGTCTCTACTGTGGCGGGCAGGGTCA
TGTTGCTTCACTTTGCCCAGTAAAAGCCAGTGCTCGCCAGTAATCAGGAG
AGTTCTGGCGAGCGGCACTTTCATCTCCTCATCCCTCTGCTCCCGCACCC
TACTGCCTGTCATGGTGTCCATCAAGAATGTCCTCCATTCATGCTCTGCG
CTTGTGGATTCAGGTGCCGAGGGCAACTTCATGGACTCGACATGGGCTCA
TCTTAAAGGGGTTCACATCCAGCCTCTAGTGGATCCCGTGTCTGTCTCCA
CACTGGATGGCCGTGAGCTAGCTGTCATCTCCCACATCACTGTGCCGGTG
AGTCTGGTCACTTCTGGCAACCACCGGGAGGAATTGGTGTTTTACCTTTT
TGAGTCACCAGCTACCCCCATAGTGTTGGGCCATCCATGGCTATCTTTAC
ATAATCCACACATTAACTGGGCAGAGAACACTATTATAACTTGGAAATCT
TCTTGTCATGCTAATTGTCTTGTGTCAGCACCTTTGCCTTCTTCTGTTTC
TTCTGTTTCTGTTTTGCAGGAGGAGGATGTTGATCTCTCCCGGGTTCCAG
GGGTTTACCACGATCTGCGCATGGTTTTCAGTCGATCCCGAGCTGCATCT
CTCCCCCCCCACCGGCCGTATGATTGTGCTATTAACCTCCTACCTGGTAC
CTCACCTCCTCGAGGGCGGCTCTTCTCTTTGTCAGCCCCAGAACGAGCGA
CCATGGAGAAGTATTTGTCTGATTCTCTGGCAGCCGGCATCATCCGCTCC
TCCTCATCTCCGGCCGGAGCAGGGTTCTTCTTTGTGAAAAAGAAAGACGG
CTCCTTGCGTCCCTGCATTGATTATCGAGGGCTCAATGACATAACCATTA
AAAACAGGTACCCCCTTCCTCTAATGTCAACAGCCTTCGAAATCCTGCAG
GGAGCAAGGGTTTTCACAAAGTTGGACCTGCGCAACGCGTACCATTTGGT
CCGGATTAGGGAGGGCGATGAGTGGAAGACCGCCTTTAACACCCCCACTG
GGCACTTTGAATATTTAGTTCTTCCCTTTGGGCTGTCCAATGCCCCAGCT
GTCTTCCAGGCACTCGTCAATGATGTGCTGAGAGACATGATAAACAAATT
TGTTTTTGTGTACCTGGATGACATTCTCATCTTTTCTCCCTCTCTCCAGG
TGCACATCCAGCACGTCAGACGAGTGTTGCAGAGGCTGCTGGAGAATCAG
TTATTTGTCAAAGCAGAGAAATGCCTTTTTCATGCCCAGTCAGTTCCGTT
CTTGGGTTCCATAATTTCGGTGGAGGGCATTCGAATGGATCCAGAAAAGG
TAAGAGCTGTCTCCGACTGGCCGGTTCCTGGCTCACGCAAAGCTCTACAA
CAATTCTTGGGCTTTGCGAATTTCTATAGGCGTTTCATTCGCAACTACAG
CCAGGTAGCGGCCCCTCTGACAGCATTAACCTCCACCAAATCTCATTTTT
GCTGGTCTATAGCTGCTCAGGCAGCTTTTAGAGAATTAAAGTCTCGATTT
ACAACTGCGCCAATCCTTGTCCTACCTGACCCAGCACGACAATTTGTGGT
GGAGGTTGATGCATCAGAGGTGGGTGTCGGAGCAGTTCTTTCTCAGATAT
GCCCTAAAGACAATAAATTGCACCCTTGTGCTTACTATTCTCACCGTTTG
TCTCCTGCAGAGCGGAACTACGACATCGGTAACCGGGAACTGCTGGCAGT
GCGGCTGGCTTTGGGGGAGTGGCGTCATTGGCTGGAGGGGGCAGCTGAAC
CTTTTGTGGTATGGACCGACCACAGGAATCTGGAGTATATTCAGACAGCC
AAGAGGCTGAACTCCCGACAGGCTCGCTGGGCATTGTTCTTTGGGCGCTT
TAATTTTACTCTTTCTTACAGACCTGGTTCTAAGAATGGTAAACCAGATG
CCTTGTCACGATGCTTTGGCACTCCGTATGGCAATCCCCACCCTGATACC
ATTTTGCCCAGGGGCCATGTGGTGGGGGCTGTTATCTGGGGTGTTGAGGG
CCTTGTCAGGCGAGCCTTAGCCAAAGTCCAGGTGCCCAAGGGATGTCCGG
TGGGTCTGTTGTATGTTCCTGTGTCGGCCCGAGCAGCTGTCCTTCGGTGG
GGTCATTCCTCCAGGTTCGCTTGCCATCCAGGCGTAAGGAGGTCGCTGGC
TGCCGTTCGTCAGCGCTTTTGGTGGCCAGCCATGGTGGAGGACATCCGCC
GGTTTGTGGGTGCATGCTCGGTCTGTGCTCAAAATAAATCCTCTAATTCT
CGTCCCGTTGGTCTGCTTCATCCTCTCCCCATTCCCTCCCGCCCCTGGTC
ACATATTGCCATGGATTTTGTCACTGGTCTCCCTCCATCCGATGGCAATA
CTGTGATCCTCACTGTGGTGGACCGCTTTTCCAAGGCGGTCCACTTCATT
CCCCTCCCCAAACTTCCATCTGCTAGGGAGATGGCCCGGGTGGTCGTGGA
CCATGTCTTCCGGATTCATGGTCTTCCGGAGGATGTGGTCTCTGACAGGG
GGCCCCAGTTCATTTCCCACTTTTGGAGGGAGTTCTGCCGACAGATTGGT
TCTACTGCTAGTCTGTCGTCAGGATTCCATCCACAGACCAACGGCCAGAC
TGAGCGTGCAAACCAGGATCTTGGGCGGATGCTCCGATGCCTGGCTTCCC
ATAACCCCTCTTCCTGGAGTCAGCAGTTGGTGTGGGCAGAATATGCTCAC
AACTCGTTGCCGGTGTCGTCGACTGGGCTGTCTCCTTTCATGTGTTGTCT
TGGTTACCAACCCCCTGTGTTTCCTTCCCAGGTGGCCGATGCTGCCGTTC
CCTCGGTCCAAGCATTTATTCAACGCTGCCGCCGCACCTGGAAAAGGGCC
AGGCAGGCACTGTTGCGGACCAGGGAACGCACCAAGAGAACTGCTGACCG
CCACCGAGCTGATGCACCCAAATATGTCTGTGGTCAAAAGGTGTGGCTCT
CCACTAAGGACCTGCCACTTCGGGTCCCTGCTCGTAAATTGGCACCCCGA
TTCATTGGACCATGCCTCATTACCAAGGTGATCAGTCCGGTGGCGGTGCG
GCTTCGGCTACCCCGGAGTCTACGCCGTGTCCACCCTGTTTTCCATGTTT
CTTGTGTCAAACCTGTCTTGCGTTCTCCCCACTCCCCCCTTTCTTCTACA
CCCTCTCCTCCTCCTCCCCTGATGGTTGAAGGCTCTCCAGCCTTCACCGT
CAGAAAGATTCTTAATTCAAGGAGGCGAGGTAGAGGTTTTCAATATCTAG
TAGATTGGGAGGGGTACGGCCCAGAAGAGAGATGTTGGGTCCCAGCTCGG
GACATTCTGGACCATGCGCTCATTGAGGAATTCCACCATCGGCAGTTGCC
TCAAATCTCGGGTACGCCGGGAGGCGTTCCTGGGGAGAGGGGTAC
>ltr-1_family-164#LTR/Gypsy [ Type=LTR, Final Multiple Alignment Size = 4 ]
TGTCACAGACTCGGTCCCAGTTAATCCCCTCAACAACCAGCAGAGGTCCC
GCTCACCCGACTACTGAAGTTTTAAGAACTCCATTACCCACAAGACCCCG
CGGGACCTTGATTACTGTCCAGCTGAAACCCATACACACAAGCGCTTATA
AGCCCTTCTCGCCTGTCATTCTGTGCGAAGTCTTGTTTTGCTCTGCATTC
AATTCCAAGCGTTTTCCCCACATTATCTGACTGATTNCTGTTGCCGACCC
GGACTGTTTGTNTACCTGTGATTCTATGCCGCCTGCCCAGATCCTTGCCT
GTATCCTCGTNTATGTATCTTTGCTACCTGCCTACAACTCTGCTTGTGAC
CCGACTTTGAGTGAGTTCCCTGATCTGATCNTCTCGTCTGTGAAACGTAC
ATCTGCTTCTTTATTTGTGTTGTGTTCAATAAAGACGCTGCAAATGGATC
CCACTTCGTCTGACTCNTCATCACA
>ltr-1_family-165#LTR/Gypsy [ Type=INT, Final Multiple Alignment Size = 2 ]
GAAGACTTCGCCACCCACCGATCCAGCAGCTATTGTACAAGAATTATCCG
CGCAGGGTCAGGTTCTGATGGCCCATCAACAACAACTAGCACGCCTCAAC
TCTCTCACGGAAGAACTGGTAAAGGCCCTCCAGGGACTCAATATTACACC
ATCCCCATCTCCTGAAAATCCAGCGCCCACCGTTCCTGTAGCTCCCATGA
GTACTATTCCGGCCATTAATCCTCNACTGNCATTTCCTGATAAATTTGAT
GGCAATCCATCAAGATGCAAGGGATTTCTTATGCAATGTACGTTGTTTGT
GACACAACAACCCAATTTATACGCCACAGATAATAGCAAAATTGCATGCG
TTTGTTCTCTGCTGACTGGTAGAGCTTTGGATTGGGCCACGGCCGTCTGG
CATAATCAAACATCAACTTTCTTGTCCTTTAATGAATTTGTAAAGAAATT
TCGGGAGGTATTTGACCACCCGGAGGGAGGAAGGGACGCTGGAGAAGAGT
TATTGGCGTTACAACAGGGGAATCTCACGGCTGCCGAATACGCCCTACAA
TTTCGCACTTTGGCTGCTCAAGCGGGGTGGACGGAGAAACCGCTAAGGGT
GCTTTACCGTAAAGGGTTAAAAACAGAACTTCAAACGGAACTCGCATGCC
GTGATGAGGGAAAGACATTGGATCAGCTCATTGAAATTTCCATTCGCTTG
GACAATCTCATCCGCTCCCGCACGCCTGGCACATCTATCCGCTCCTTCAC
GACCCCGTCATATTCAAGCGAACCCGAACCCATGCAAATTGGCCGTACCC
AGTTATCCCCGGAGGAAAGAGAAAGGAGACTTCGCAATAATCTCTGTCTA
TATTGCGGCCAATCTGGTCATTTGAAGAGCAGCTGCCAAGCCAGACCTCC
CAGCAAACCACTCCCGGTGAGTTCTGCTAATATCTTATCTGTCAATAATC
AGTGTTTGGAAATAACAACTACTATATCTTTCAACCAGCAACGTATNAGT
GTTCCCGCTATGATTGACTCCGGAGCTGCCGGAAATTTTATGGATCATAA
TTTTGCTCGCATNAATAACATCCCACTAACCTCCTGTTGTTCTCCACTCA
CAGTCACGGCGTTAGATGGGCGTCCTTTAGGCAAAGGAAAGGTCCAGTAC
ACCACACAACCCATCATCCTACAGGCTGGGGCGATACATTCAGAAACTTT
ATACTTCTTCATAGTTGACTCTCCCAACCACCCTGTCATTTTAGGATTAC
CTTGGCTACAGAAACACGACCCCGTTATCTCCTGGAAGAACAGAGAAATT
ATTCAGTGGAATGAGGTATGCTTTCAAGAATGTCTAACTCCTGCATTACC
GCTNCAACTTAATGCTGTCAATATAACTTATCCAGAATCGTACTCAAGAA
TTCCCAGTGTATACCAAGATCTNTTTGAAGCATTCAACGAACAAAAGGCT
ACGCAATTACCACCTCACCNTGAATATGACTGTGCTATAGATTTATTACC
CGGAAGCACTCCTCCTCGCGGAAGGATCTTTCCCCTTTCTCAACCAGAAT
CCGAAGCCATGAAGCAGTACATTAAGGAAGAGCTGTCCAAGGGCTTTATC
CGGCCATCCACATCCCCCGCCTCAGCCGGCTTCTTCTTTGTGGAAAAGAA
GGATGGAGGATTACGCCCTTGTATCGACTATCGGAACCTCAACGCAATTA
CATGTAAATTCCGCTATCCTCTTCCCCTTGTACCAGCGGCTTTGGAGCAG
TTAAGGACAGCTCAATACTTCACTAAACTTGATCTCCGGAGTGCTTACAA
TTTAATCCGGATCCGTCCCGGAGATGAGTGGAAAACGGGGTTCTCCACAT
GCACCGGGCACTATGAATATCTCGTTATGCCCTTCGGCCTAGTAAACAGT
CCTTCTGTTTTTCAATCATTTGTTAATGATATTTTCCGGGACATGTTACA
CAAATGGGTCATAGTTTACATAGATGACATTCTGATTTATTCGGATTCCC
TCGAGGATCACATCACCCATGTCAGAGCTGTGTTAAAACGCCTGATTGAT
AACAAGCTCTATGCTGAAGTTGAAAAATGTGAATTTCATCAGACCTCCAT
CTCTTTNCTGGGTTACGTCATCAGTCAGGAGGGCGTGGCCATGGACGAAC
AGAAGGTAAACGCGGTATTAAAATGGCCTAAACCAAGCACTGTAAAGGAA
CTACAGCGATTTTTGGGGTTTGCCAACTTCTATCGCCGATTTATAAGGAA
TTTCAGTACCATTGCAGCCCCCCTCACATCCTTGACCAAGAGATCAGGCA
AACAACTGAAGTGGAACACGACGGCGGAATTAGCGTTTATACACTTAAAG
GATCGCTTCACTACGGCTCCCATCCTGTCACACCCAAACCCAGATAAACC
CTTTATTGTGGAAGTTGATGCATCCAATACNGGCATAGGAGCTATACTGT
CACAACGTCAGGACGCAAGCAGCGTACTCCACCCCTGTGCTTACTTCTCT
CGCAAACTCAACCCAGCAGAGCGCAACTATGATGTGGGGAACCGAGAATT
GCTAGCCATAAAAGCAGCCCTAGAGGAGTGGAGACATTGGCTGGAGGGAG
CGAAGCACGAGTTTATTGTCATGACAGATCACAAGAACTTAGAATACCNC
CGCACAGCAAAAAGACTTAACCCCAGGCAGGCAAGGTGGGCTTTATTTTT
CTCCCGTTTCCAGTTTTCAGTAACCTATCGCCCCGGTTCAAAGAACACTA
AAGCGGATGCCCTGTCGCGACAATTTGAAGACACACCATCTGAACCCAAC
AACGAACCTATTCTGAATAACACATTGATTCTAGCACCCGTTCAGTGGGA
CATCTCCACCGAGATCAGACAAGCTCAAACACAGGAACAGACACCACCTA
ACTGCCCTCCTGACAAAACGTTTGTTCCGCGAAGCATCAGAGACAAAGTA
TTAAAATTAGTCCACACAAGTCCTTGTTCAGGTCACCCAGGTATAAGGGG
CACATTACAATTAATCCAAAATCAATATTGGTGGCCGTCTATACAGACAG
ACATTACCAAGTTTGTCCACGAATGCACAACTTGTAATATGAACAAATCA
TCCCATCAACGTCCAGCAGGATTANTACAACCATTAGCCATCCCAAATNG
ACCCTGGTCACATATCGCAGTGGATTTCATCACCAATCTCCCTCCATCAC
AAGGTAACACAGTCATATTAACGATTGTTGACAGATTCTCGAAAGCATGC
AGATTAATTCCCCTTCCTAAACTTCCATCTGCCATGGAAACCGCCGAAGT
ACTGTGCAACTATGTGTTTCGTTTCTATGGTTTACCAGAAGACATAGTCT
CTGACAGAGGATCGCAATTCACATCAAGAGTCTGGTCAGCATTTTTTAAA
AATCTGAACATCAACATTAGCCTGACGTCAGGATATCACCCACAATCGAA
CGGACAGACGGAACGACTTAATCAAGAGGTATCTCGATTTCTAAGAACCT
ATTGCCACAACAATCAGACTGACTGGAGTCGTTATTTATTATGGGCAGAA
TACGCACAGAATTCGCTGCGCAAAACTTCCACNGGGCTAACCCCGTTTCA
GTGTGTGCTCGGATTTCAACCTCCCCTATTTCCCTGGTCGGGGGAGATAA
CTGAAATNCCAGCAGTAAACGGCTGGATGCAAAGAAGTGAAGCTACGTGG
AATCTGGCCCATCATCATTTACAAAGGGCTGTCAGACGGTTCAAGGAACA
GGCGGACCGCAATCGCCGTCGCAACCCAACTTATGCCATAGGAGATTGGN
TATGGTTATCCACCCGGGATCTCCGACTGAAACTTCCAAGCAAGAAACTC
AGCCCCAGGTACATCGGTCCATTTAAAATAATTAAACAAATCACTCCTGT
ATCCTATCGTCTTTTATTACCTAACCATTATCGCATTTCTCCAACCTTTC
ATGTCTCACTGCTTAAGCCCGCTGCTAGCNCGGTCGAGGCGGAGAGGGAG
GTGGCAGTCAGTGAACAGACCCAGGAACCCCTCATCATCGATGGCGAGGA
GGCATATCAAATCCATCAGATCCTGAAATCCAGGCGTCGGGGTGGTGTAC
TGCAATATCTAGTGGACTNGGAGGGGTACGGNCCAGAGGAGCAATCTTGG
GTTGACAGGAAAGACATTCTGGACCCTACGCTACTGCTCGAATTTCATCA
ACATCACCCAGATCAACCGGCCCCTCGTCCTCGTGGTAGACCCCGACACC
ATCAGTTTCCTCGCATCAGGAGCTGCTCGCAGGGGGGAGGTTC
>ltr-1_family-166#LTR/Gypsy [ Type=LTR, Final Multiple Alignment Size = 2 ]
ATTGTAGCGAGCATACCAATGCCACGTCGCCCTGGAACAGGATTCACCCC
AGCTGGCACCTAATCAGCACCGGATCGGTCACAGCTGGAGCTCATCATCC
AGAGAGGCATAAAAGCCAGCCACCCACAGGAAGAAGACGAGCTTCATTCT
CAGATGACTCCCTGCGCTGACGCTTGTGTCTCTCTGTCTCTCCCACAGCG
GANTCCAGCTCGTGACGATCCAGCACCTGACTTCTCACTATCCTTCACCT
TCTCCCCGGAGCANCAGAGCACCATTACCNAGAAGAGCACCGTATTTCAC
CCCTTTTCACTTTGTAAATAAAGCACCCTCCGGGGACTTGTTTGTAACCN
AACGCGACTGTGTATGTGTTTTCCCTCTGCCTCGCTACA
>ltr-1_family-167#LTR/Gypsy [ Type=LTR, Final Multiple Alignment Size = 2 ]
TGTTGTGTACTGTGGCTTCAAGTGTAACGCATTTTGAGCCTTATGATGTT
CCATATGGAACACGCAGCGAGATCCTGCGTCTGCGCAGTATGACATTGTA
GCATGTCTCCTGTATATCCGCAATATTCAGTAAAGAGTTCTGTTGCATAA
GTTTTGTGTCCGTGTCATCGCTTAAGTGCAGCGCACTTACATCCATGAGA
GATGTAACA
>ltr-1_family-168#LTR/Gypsy [ Type=INT, Final Multiple Alignment Size = 1 ]
AAACTGGCGACGAGGATAAACGATCTTCTGCGTCACTTAAAGACGCAACA
CGCGATTGCTAACGCAGGGAAAGTTATTCACGAACAAAACGAAAATAAAA
GTACAACGGCCGCACATCACGACGACGACACACATCGGCGCGGGAAGGAA
AGAAAGCAACAACAACAACAACAAAAAGCAGCGTGAGTAAAAGAAATAAA
AGAAGACTAAAGGAAATGGCTGGTCTAGTAGAGCAAATCGGCTCATATGA
TGAAACTGTAGAGCAATGGAGCTCATATACTGAGCGATTTGATTATTTTG
TTCAGGCTAACGGAATAAAAGATGAGGTTTTAGTACCAACTTTCCTCAGT
GTAATGGGCAGTAAGACAAAAAGTAATTTATTACGCAGTCTGGTCCAGCC
AGATAAGCCTGGTGATCGCTCATTTAAGGATATTGTAGCATTGCTGCAAG
AACATTATGCACCGAAACCCTTCATCATTGCTGAAAGATTCCGCTTTCAT
AAACGTAATCAGTTAGAGGGAGAATCAATTGCACAATTTGTTGCTGTATT
GAAGCGATTGTCAGAGCACGGTGAATTTGGTACAACACTGAATGACACAA
TAAGAGACAGATTTGTTTGTGGCCTACGTAGTGAAACAATACAAAAAAGA
CTTCTTTGTGAAAGTAATCTCACATTGGAACGTGCAATGGAAATCAGTGT
ATCCATGGAAATGGCTGCTAAAGAAGCACAAGAGTTAAGCACATCCAGTC
ATGTAAACAAAGTGTACAGTGAGAAAATGAAACAGGAGCCTAAGAAAGCA
TGCTACCGCTGTGGAAAAAGTCGTCATTCAGCACATGAATGCTGGTATAA
AGATAAAGACTGTAGAAATTGTGGAAAAAAAGGGCACATCGAGCGTGCAT
GCCAAAGTAAAAAGCTGATTGCAACAGGGAAAGTAAACTCATCCAAACTT
ACTGAACCTAGGAAAGATTATATCAGGAAAACAACAAAGAAAAAATGTAA
ATCAAGTGGAGAATACAGGAAAAGAAGAATATGAATCCGATGAAAATGAG
TTCTCACATATTATGTCTGTGTCTTCAAACTCTGATGGGTACTGGGTAAC
ACCACTGCTGGAGGGACAGGCTATTCCCATGCAAGTGGACACAGGCGCAG
CGGTATCACTGGTGGCAGAGTCGACGTACAGAGAAAAATGGCCACACCTC
CGACCTAAGGAAACAAACCTAACCCTGAAATCATACACTGGAGAGATGGT
ACCTCTTTCAGGAGTTGTAGACATAACTGTGGAGCTAAATAAACAGAAGG
TAAAATTACCATTATATGTTGTGAAAGGAAGCAGCCACACAGCATTAATG
GGCCGAGCATGGCTAGAGAAAATAAAGCTAAACTGGCAAGAAGTGCACTT
AATCGCAAAAGAGTCTACCAGTTTGCAAAACATTCTGAGAAAGCATGCAG
AGGTGTTCAAAGAGGAACTAGGAAACATGAAAGACATTACAGTAAAGCTG
GCCATTAAACATGACAGTAACCCAAAGTCCTTGAAAGCGCGCCCTGTTCC
TTACGCAATAAAGCCGAAGGTGGAAACGGAATTGGCCCGCTTGGAGGAAA
CCGGAGTACTTAAGAAAGTGAGTGTGAGTGAGTGGGCCACGCCCATTGTT
CCGGTGTTAAAAAAGGATGGAACTGTCCGAATTTGTGGTGATTTTAAAGT
CACGGTCAATCCTGTGCTAACTGTAGAACAGTACGCCTTGCCATTAATCA
AAGATCTTTTTGCTGGATTATCAGGGGGTCAGAAATTCAGGAAAATAGAT
TTATGTAAAGCTTACCTTCAAATGCAGGTAGATCCTGTTTCACAAGAGCT
GCTGACCATTGTTACTCACAAGGGCCTCTACCAATATCAGCGGCTACCAT
TCGGGATAACTTCGGCTCCAGCACTGTTTCAACGGGCCATGGACCATATC
CTGAGTGGTTTGAATGGAGTACAATGTTATCTTGATGACCTGTTAATAAC
AGGAAAAGATGATGAGGAGCATCTCAGGAACTTAAATGAGACCTTGCAGC
GGTTAAAGGAGTATGGTCTTCGGGTCAAGAAAGATAAATGCAAATTCTTT
CAACCTACCATCGAATATCTGGGACATGTTATCGACAGCACTGGTCTCCA
CACAGCACCATCAAAGGTAAAGGCTATTGTGGATGCACCATCTCCAAGGA
ACATAAGCCAGCTGAGGTCTTTCCTAGGGCTCCTAACATACTATGCAAAG
TTCATGCCAAACCTGGCCAGTACGCTTCGTCCTCTGCATGAATTACTAAA
CAAGTCTAAACAATGGGTATGGTCTAACAAATGCGAAAAGGCATTCAAAG
ATGTGAAAAGTGTATTGATAAAATCCAAGGTCCTCACACATTACAACCCT
TCTTTACCCATACAGTTGACATGTGATGCGTCTCCATAAGGCGTTGGCAC
CGTACTTTCACATGTGATGGCATCCGGCAAAGAAAGACCAATCGCTTTTG
CATCAAGGACTCTAAACTCTGCAGAGAGTAATTACGCACAAATCGAACAA
GAAGCTTTGGCAATTGTATTTGGTGTAAAAAAGTTCCACAAGTACTTGTT
TGAACGTAAATTTACTCTGCTCACTGACCACAGGCCACTTACATCTATCT
TTGGCGCTCAAACAGGCATTCCCTCATTGGCGGCAAACTGCATGCAGCGC
TGGGCTCTGCTATTGTCAGCGCATCAGTATGACATCAAATACAGGCGATC
TGAACATCACTGTAATGCAGATGGACTGTCCAGGTTGCCTCTGCCAGACA
TGCCACCTGAGGGCAGTCAAGCTGACATCTTCTACTTCAAGGAAGTGCAA
AGTGCTCCAGTCACGGCGGCTCAGGTTAAACGATTTACTAGAACTGATCC
AGTTAGCTCCCCTGCATCCATGGGAATTCCCAGAGGACCCATGGCAAAGA
ATACATATCGACTTTGCAGGACCAATGGAGAACCACATGTTTCTGGTGAT
GGTTGATGCTCACAGCAAATGCCCAGAGGTAGCCATTATGAATGGCACAT
CTTCTGAGAGAACCATCGAAGAGCTCAGATCTGTATTCAGTCGTTTTGGC
ATACCACAGCAGCTTGTAAGTGACAATGGCCCCCAACTCGTGTCAGAAGA
GTTCCAGTCCTTCCTACAAATGAATGGTATACGACACATCAAATCTGCAC
CATACCATCCATCTACAAATGGTCTGGCTGAACGTTTCGTACAGACTCTA
AAAAAGGCTCTGAAAGCATCGCAGGATAAGGGTTCCTTAAATCAAAGATT
GTACACTTTCCTCTTAGCTTATAGGAATACACCACACGCAGTCACAAAAG
TCTCTCCTGCTACAGCATTGTTGAAACGTCAACTACGAACCAGACTGGAC
CTGCTGAGACCATCTGAAACCAAGCAGATTGTCTCCTCACAACAGCAAAG
GCAGGTGGAGAGGCGATGTAATGTAAAACACAGAAGTTTCAACAGGGCTG
ATTGGGTTCTTGCTCATAATTATGGGAAGGGATCAAAGTGGGTACATGCA
ACCATTCTTGCACAAACTGGTCCTGTCTCATACATTGTTGAAACTAGAGA
CAAGCAGACATGGAGGAGACATGTAGATCAGATATTGTCTTCAGCAATGC
CTAACGATGACTCTGGTGAGTTGGAGAACCAACAGAAATTCTGCCCTCAC
ATTGACCCAGTGAAGGATGTGGTACCTGAAAATTTTCCCACACCGCTTGC
TAGGGAGTCACAGGTAATTGCACCCTCTGAGGATACACCTCTTTCACCTG
CTACATCAGCAGCTATTACAGACACTTTAGTAAACCTGCCATCTGGTTCT
TTTGATCGTTACCCAACTAGAGTGCGGAAACCACCACAGAGATTGGATCT
CTAGTTAGAGGCTAACCCACGTCGATGGGGCAGAATAATCCCCAGGGTTT
AGCCAGGGAAATGAGGCAGTCTACCCTCTTTCCCTTATGTTGGGACTTAT
TGTGTTATATTGTTATGTTCCCTACATCTATTAAAAATATATATAATAAT
CAACCGAACATATATAGTGTTAACGTACCCCTGAGTGTTAAAGTAAAGGG
GGAGGAATG
>ltr-1_family-169#LTR/ERV1 [ Type=LTR, Final Multiple Alignment Size = 2 ]
TGTGGTGTTTTTCAGTTTAAATATAATTTTGACATGTTTTCCATGCATAA
GAAGGCTTAAACAATTAACCTATAAAGTGTTAATTATTGTGAAACTGTCA
GAAGTGTTGCAAACTGCTAAGTGCTGCAAATTGCATGCACAAAATACAGA
NGTGTCACAAGGGTGCATAGAAAGGGCAAAGAGTTCTGAGAAAGGACAGG
ATGTATGAGCCGTGTGTGTGCTATAAGGAGACATTTGCCTTAAAAGGTTA
AACCAAGTGAAGATGCACGGAAGACAAACAACTGTGGTATAAAAAGGATG
TGTCTCTAAAAGAAAGTTCAGAGTTGAACCTCTCCTGCGCAGTGTATTGC
TTTTGGTTTCTTTCCTGCTTGAGCAAATAAAACTTATAATTTTTGACTGA
CTGACTCCGAACCCATTTTTGAACATGCACTGGACCCTTTGAAGTCCAAC
A
>ltr-1_family-170#LTR/ERV1 [ Type=INT, Final Multiple Alignment Size = 3 ]
ATTTTGGTGACCCCGACGTGATGGGAAAAGGAGGAATTTTGCTGAACAGA
GGGATGAACTGAATTCAACACAAAGGCGCGCCTAAAAAATAAGGTAAGCA
GAAACCTTTTAAATAAATTCTGCGATTGAATACTGCAAATTAAGTGTTGA
ATTCAGCATAATCCTGATGTAAGTAAAATACAGAGAAACCAAAAGTAATA
TTTACATTTTTACATTTTTGAAGAGTTATTGTGAGACGTCTGGGAGAGGA
TATCAGGGTAAATTGTTAGAATTTAAAGGAAAGGCCTTGTCCCTGCAAGG
TAAATTTAGGGTGAATTACTAGAATTCAGATAAAATCCTTGTCCCTACAA
GGTATAAGGGCGAATTTTCGCGCAAGAGAATTCGAAGGAAATCCTCTTCC
CTTAGGAGGTAAAAAATTAAAAGTGACCCTACTCTTGACGAAGGTAGAAA
GCTTTTAATACCAGGGACAAAGACAGAAAGTCATGTCTTTGTAAGGAAGT
CCTCCTCCCTGTGGAGGCATTTTGGAAGCCACTCCTGTTTTGACGGAAAC
CGGAAACTTTCGAATACAAATTTTATTTTATGAGATTGTGATTATTCCTG
AAAAATTTGGCTAAGGTATCAGGAAAGATAGAGTAGGGAACAAAAAAAAA
AAAAAAAAAAAAAAAATTCTGAAAAGACGTAGGGACAGCTTAGGTAGCCC
CGGGCGTGGGTGACGCCGTATACTGAGGGTCAGAGTAGGGAACAGAGCTC
AAAACATCTAACGCGCGAATACAGGAAAGACGTCGTGGAAGAAGAATACG
AGAGGGAGTGTTAAAGGAAAAATAAATGAGAGAAAAAGTTAATATTGCAA
TTTGAGGAACATAAAGAAAATATGAGATATACTGTATATATATGAAATAC
TATAGAAAATATGAAATATACTGTAGAACAGGGACTAGAAGAAAAGGTTC
TAGAGAACCAGGATTAGGACAGTGTAGGGAAAAGCACTGACCTGACGAGG
TCATGTGTTGGTATGAATGAGATAAATGGTAAAGAAGTGTGAGGATGAGT
GACACCACACCCTAAAAACGATGTTAATGTGAAGGTTAAAAGTATATGTG
TAGTTGTGTCTTGAACAGGAACTAGCTGAGTCTCTCGGGTCCAAGAGAGG
GAGGCAACCAGGAAGGAGACCACTGCAGAAGGAGGTGACACACTAACACA
TACACATATAGGAAAAGACCAAAAAGAAAATTTTCATTCATCACAAAGTA
GTCTACAAGCTTTGCAATTGGTCACAAAACTGGGGCTTTATTCACAGCCC
CTGAAGGTGCAGTAGCCCATTGTGTTAGTGCAGACTGTGCATTTGGAGCA
GGCATAGCAAAAAAATTCAGAGAAAGATACGGGGTTGACAAAGTAAAAGC
AGACAGACTTAGACAGACACGAAAAAAGGAAGTTAACTGCAGCCATGCCT
TTTCATGAGGAAAAAACAGTTAGGCTGAATATAGTAAAAGAAAATATAAA
AAATAAATATATATATTTGATCAAATACTGATAAATGTTCACATAATAAT
TAGAGATTTAGTATAAGTTACTAATTAAACAGATCTATTATATTGCAGGA
TAAAAAGACAAGTGAAATAAAAAATAATGGGAGATATACTTAATATAGTT
ATAAAAGTTGAAATGGACCTTGAAGCTATGTGAATAAATAAATAAAATAA
ATAAGTATAATAATAAATAATAAAGATAAATTAAAATACAACATAAAGAC
CAGATACTAAAGAAACATTAGAAGAGATACATTGGAAGAAAGATGAAGAA
CTGAAATAAGAGATAGAAAATAAGCTGTTAAACAGCAAAGAGATAAAATT
GAGGAGTCTTCGGTCGATGGAGAGGAAAATTAGAAAAGAAAATTTGACTG
GTTGAAAATGGTTAACTGAAGTGTTACTGGCCAAATATGTAAGGAAGATA
ATAATAAATAAAAAAAAAATAAGGAAAAATTAAAAGCTAAGAAAAAAAGA
CTCCTAATTATGGTTTAATAGAAAGAAATGTCAAAAAGATTATAGTTTAA
AATATGTCTAAAATATATATAAAGAAAGAGAGATATTAAACAGATGAGAT
AGAAACTAGAAAAAGCAATAACTCTTTAAGGAAGTAACCATTTGAGGAAC
TAAGACTTGATATTAGAGGATAAGATTGTGTTTAGGTGTAAAAAAAAAAA
TTATAATTAAAGAAGATAATAATAATAATAATAAGTTTGTTGTTATTCTA
TGATTACTAATGGAGAATTGAGACAATTTTAACAGGTAGCTAATACAAAT
GAATGTCAATCAGACACTCCTTTTGGCAAAGTAGCAACTGCGTGGGGCAC
AGTAATAAGGAGAAAATTTTCTGCACCACCTCGTGCTATACATAACATAA
AGTCCACCCCTAAGGCAGATGAAACATCAGCAGCATATGTATTGAGATGT
AAACTGGAGTGAGAAGCCCAGACTGGGACACATATTCATGCTAACCAATT
TATGAAGGAGTGGTTGAGGATACTTCAAGCTGTGTTAAATGACTAAAATA
ATAATAATAATAAAATAAAAATACATAAATAATAACCCCTGACATACCAG
GAAGTGCTTCGGCCACCTGGGAGAGACACTTGCTCCATCACATCAATAGA
GCTAAAGATAAAGCTGATGAGAGTCAGTCTGAGATTGAGGAACTGAAAAA
CCAGTTAGTGAAATTACAAGTGAACAAAGCCAGACAAGAAGTCAATGATC
AAATGAGAAAGATAAAGGCAAACAATTGGTGCAGTCGCCTGACCCTGAAC
AATCTTACATGGCACCTGTGTACAAACAGCCATCAAACCAAACACCTAAA
CGCCAACCTCAATTTAGAAGACAGAATAGGGGAGGCATTAGGGTCAAGGG
GGTCCCGGGGGCTTACAGAGGGTGTGGATTTGGAGAGGGTTGTTTCAGGT
GTGGCCGCCTATGTCAGCTACATCGCAACTGCCAGGCTAGTCAATGCTAC
ACGTGCAATCAGCTGGGACGCATTTCGACAAGATATCCCAACGGACAAAA
TCCGTATGCCGAGAGAGGGGGCGTGCAAGGAGGCAAAGGCTTTGTGGCAC
CACTTGCAGGGCAAGCTCCAAACCCTGGAGGACAGAACCCAGGGCAGGGT
GGAACACTATCCGCTCTGGGGAAGATGGGAGCATTTCTGAGGAGGCCCAC
AGGGAGACCGAAGCGGGGCTATGGTGGAGCCACTGTTATCTATGAAGGGT
CAACAAAGACTGTCTGGACTTTTTTGGTCAACACGGGTGCGACCTATTCA
ACATTGATTAACCCTGTCAATCAGGACTTGATTTCACAAAAAAAAACCGT
GGAAGTAATGGGTTTCACTGAGGAATGTGAAAGACTGTCTTTAACTGAGC
TAATACCAGTGTCTGTTGATGGACAACAACTGAAACATCACTTTCTGTTG
TCAGACAGAGCCCACACGAACTTATGGGGCAGAGACTTGCTGATAAAGCT
TGATGAATCATTCTATGGTGTGCTGATGGTGTTATGGTGAGATTTCCTAC
AGGGACGACTAAGAACTGTTCACTGGGTACACCTCACCTGCGAGGACAAT
GGTTGCTGTCATCGATGCGAGAGCCTGTAGGAGCTGACATTTACTGGGGC
AAACTGTAGCCAGAAACCATGCCGGGAGACGGCCTTCTCTCACTTTATGC
TCAATGGAGACCTTGGGTAACTCTTATTGCACCATACATGCCTCCCACCA
ACCCACCGCACATGACTTTAATCTGTGACCAAAACTAAACTGAAAGAAAA
AAATTAATTAGAAGGGTGTGGTTGGCAGATTAACTAAACATATATGGGTC
ACAAGGTGGCATGGAAGAGAAAGAACGGATAATGAGGTGACGGCACCAAT
GCTAAACAGTTTACCAAGCCAATTATGGTCTACAGGACCAGCAGATGTGG
GTTTTTGCTCCTCACTCTCAGACATAAATTAAAGTTTAATAATGGCCGAT
ATGGCAGCCACAGTATCCTCACAAACCNCAAGCTAAAGCCGGCATTGCAG
ACACAATTAAAGAATTGTTGACTATAGTTGTGTTAGAGCCATCGACCTCA
CACCTAAACACTCCAATTTTACCTGTAGAAAAACAAAATACAGGAAAATA
CAGAATGGCTCATGATTTAAGTTAATGCGGTAGTGAAAACCGCCACAATG
CCAGTTCCAAATTAATACACTGCATTACCAGCTTTACACCAAGAGAATAA
GTGATTTTAATGTCTAGACTTAGCCAATGAATTTTTCTNTTTAACACTGG
CACCAAATTTGAAGGATGTGTTTTCATTTACCTTTAGGGGGCAGCAATAC
AGGTACGCCAGAGTACCACAAGAATTAATATTGTCTGCAGGGTTGTTAAA
TCACGCCCTGCGAGGCCCGCTGAGTGATTGCCACTTGACAGAGGGAGTGT
TACTCTATATGATGTTGATATTTTACTAGCTGAAAAATAGTGGACACCTA
ATTGATTGGAAGTAAGCAGGTGTTATGACACTTATAGGGAACCAGATTTA
AAGAAAGTAAAATTAAAATTATAGTTGAGTAGACGACACGCCACAATATT
GGGACGAGTGGTGTCTGGGATAGGTGGAGTCANATCGCAAAATAAATACG
TCATTTCAAATAACCGTAAACTGGTGACTGTAAAAGACATGTTAATAGGA
CTAATACAGATTATNGACTAAAATCATATTTAGAGGTATTANAAACTGCA
GGAGAAGAATGAGGGTGAGGTTATAATTGATTATAGAGATATATGGGAGA
ACAGGTGAATAAAAAGATATCTGCTNGTCATGATTGACAGCTATACTGGA
TGGCTGGAGGANTGGCCAGCAAGCAAAGAGNACAGTCAGACAGTGATTAA
GTGTTTAATGAATAACAATCTAGAAACAAATAGATGTTGTGGGAAAATTA
GATTAGATAATGATAAACACTGGAATAACGAATATTTTAAATCAGTGGAG
TGGGCACTGGGCCTGAAACATGATTTTAGAAATGGTGTAAAAAATAATAA
TTACAGGGAAATGTCAAGAGAATTAACAGAAATTTGAAAACAAAACTGGC
AAAAAATCTGTGCACAGACCAAAAGGAAATGAAATAAAAATCATATTAAG
GGATTTTAGTTAATTATGGAAAAAAAAATGGAATTAATGACTTTTAAATT
GTTTAAAGGACTGCAGTTTCGGGGACCTGGTGCAGCTTTGATGTGCACTA
AATCATTTATGTAGAGATTATATTATGACAGATTAACAACTTTATTCACA
ATTTTTTCTAAACAGGTTGCTGAAGGTGTGAGGCTGTCCGGACTAACTTG
ACAGTCAACACAGGGGTGTAAAAGCGGCCTGGANCTAGGTCCAGGCCGAA
AGGGGGAGATTAATTAACAGATGACTAATTGGGGACAATTGACTAATTGG
AGTGTGTAAGCATGTATTGGTGTAGGAGATGAACATGCTGCAACACCAAT
GCGTGAGGCCAACTGTATATTAGATACAGGCCAACACAAAAAGGGGAACC
AAATAATATGTTAAATTTTAAAATAGAAAGAAAAAAGACTGACTTACTAA
CACATGACAATCTGACAAAGTGTGTGAGTGACAATTGTAAGGAAAACAAC
ATCAAAAGCATCTCGATGCCAAAAATTGTAAAGAAAGAATGAGAAAAAAA
AGGGATATGAATTGGACAGGGTGTCAATAAATTGGACAGAGTTCCTCCAG
ACACTCCTGTTTCCCCCACAAGTCCAAAAACATGTGGTATAGGTGAATTG
GATATGCTAAATTGGGCGTAGTGTATGTGTGTGATTGAGTGTGTATGGAT
GTTTCCCAGTGATAGGTTGCAGCTGGAAGGGCATCCGCTGTGTAAAAATA
TGCTGGATAAGTTCCACTGGGGCGACCCCAGATTAATAAAGGGACTAAGC
CTTAAAGAAAATGAATAAATGAATTAGACAAATTAGATTGAAGAAAATTT
AGAAAAAATAAAATAATGACTGGTCTATAACCAGGGCCCTAGAGGAATTG
AAAATACTCTTAAAGACGATGGCAGAACACTTTGGTATAGATAACCCCTT
TGATGAATGGATGACCCGTGTGTTTGGAAAATATAAAACTATGATAACTT
CAGTTTTGATCTCAATTGCTATAATGGTGACATGTGGATGTTGTTGTGTC
CCATGCATCAGGTCATTGTGTAACAGGGTGATAGTAACAGCAATTGAAAA
GAAAGATGGGCCACCACCCCCTTACACAATGCCAATATTAATATCTGCTG
AAAAGAAGGAAGAGGAGGAAAGCCGTGTGTAAATGTCTCTCTACTAACTG
TGCTTTTTCCGCAGATGCTGATTCATCATATATTTTGTGTTATAAGAAAT
GTTAAGTAGATATTTTGAGTCTAAAAGGAATCTATCGAAAAGTTTAGCTT
AGATATATTTTTTGTTGTTTTGTTTTGTTTTTTGTTTTGTGTGATTGACT
CAGCTGACTTGTTGTGGTCGCCCACATGTCAATTAGGGGACCGACTGGGT
GTCTTTCCCCACAGGGGTTTTCGGCCCAGTCCTGTCTGAGCACACTGGTT
TAAAAGGCATTTATAGGGATTTTTATTTCTGAATTTTATGAGTGTACAAT
GTAGACTAGGGTGAAATGTTGATCTACAATAGCAGTCTGATATGATGCCT
CAGATGAACATGTGGTGGCTGCCCATACGTCGACTAGGGGGTCGCATGGG
TGTCTTTCCTCAGAGGTTTTCGACCCAGGCTCATCTGGACGTATTGTGCT
GAAAAGANTTTTTATTTTATTTTATTTAACACATAGACCTAATTGTGGTA
GTTTAAAGATTTATTGAATACAATAGGGTGTGGCCTCTTTCAGAGGCCAA
GAGAGGGATT
>ltr-1_family-18#LTR/Gypsy [ Type=INT, Final Multiple Alignment Size = 42 ]
TGGAGAATGCGCGCTTTTTCAGAGGGAAAAAAATTCAGCACTTACCAGTA
AGAAGAAGTAACCACTGAATTTTCTCTGTTTTTCTTCTGTTTACAGACAG
GCATCCGCTCTCTCTCTCACTCACGCTCTCTTACTCGGCTGTCATCCCCT
CCTGAGTCATGTCGATCGAAGAGGTAGTACGCCATCTAGCGGAAATCTCA
AGAAGACAACAAGTGATAACTGAACAACTCACCGCCAGACAAGACCGTAT
GGAACAACAGCTCCGCCAAGCGGCCGGTTCCAGCCAGTTCTCTGAGGTGA
GCGCCCATAGATTTATCACAAAACTCAGCGACCTGGACGATATTGATGCT
TACCTGCACACCTTTGAGGTAATTGCGGAAAGAGAGAGATGGCCGAAGGA
AAGTTGGGCGAGGATGTTAGCGCCATTCCTGACTGGAGAAGCTCAAAGAG
CTTATTTCGCATTAGAGACACCGAAAAATGACGACTATAAAGCATTGAAA
AAGGAGATACTCGCCAGAATGGGACTCTCCAACATAAGCGCAGCACAACA
ATTTTCTCAGTGGTCATATGATGACAAACAGCCGGTTCGGACCCAAGCAG
CCAACTTATCCAGATTGGGAAGATTATGGTTGCTGGGAGGAGATCCAACC
GCAGTCCAGGTCGCTGAGAAAGTGGTCATTGAAAAGATGATGAGGGCGCT
ACCCAGACGGCTCCGCACACTTACCAGCATGAGGAACCCCGACTCGCTGG
CCGCTTTGGTGGAGGCGGTGGAGCTGGCGGAAGCTCACGTGGCCCGGGAG
ACTGGGGAGAGAGCGGCTCTGCCACCCCGGAGGGTAAATGCGCCATGGCG
ACCGGTGGAGGGCACAGCACGACCAGGCAGCAGACCGGCGGTCCCCAGCC
CAGTCGACGAGCCGATGCCCACAGAGCCAACANCACNCTCGACCCCGGCC
TGGACGGCAGGGTGCGTGGTACATCGCAACGTCCCTCCCGAAGCTCCCAC
CCGAAAAGTATGCTTAGACGGGAAAACGCAGACGGCCACACTGGATACAG
GAAGTGCAATAACNCTGGTCCACCCAAANACATTAAAATACCATCAAGAA
GGGAAAGGCCGAATCCCGATTACATGCGTACACGGTGATACCCGCCACGT
ACCCTCCCAAAGAGTCACCATAGCGACGAAGTCGGGAAGCTGGCGCATCG
AAGTAGGAGTGGTTCCAGATCTTCCAGTACCCCTTCTTCTGGGCAGAGAC
TGGCCGGGGTTCGATGATCTCCTCACCCACCATCAGGCTCGATCGGCTCG
GGCAAAGAAGAACAGCAAGGGACGGGCTCAACGGGACCGCCAACCAGCGC
TGATGGCCACCGAGAGCGACAGAGGGGGTGAGTCATCATCGGCTAACCTG
TACTATGATCTTTTCCAACAGATTACCGCAGGTGGCGATTTCGGGAGAGC
ACAGCGTGAAGACGAAACGTTGAAGCACTGCTGGCCACAAGTCCGGATCA
TAGACGGTAACGAACGGTTTCCCAGCCCTCACCCCCTCCCACATTTTATT
GTGCAAAATGGTCTGCTGTACTGTGTCGCAGAGAGGCGGGGGGAAACGAA
GACGCTATTGGTCGTCCCGAGGACCAAAAGGGAGACTGTTCTGGAACTGG
CACATACTCACCCGATGGCAGGACATCTAGGAGCAGCCAACACGATCAAA
AGGATCAGAGATCGTTTCCACTGGCCCGGGTTGGATGGAGAAGTNAAGAG
GTATTGTCAGGCATGCGACATCTGCCAAAGAACGTCTCCCCAACGACCAC
CCCCCAGCCCTCTGATACCATTACCCATCATTGAGGTGCCCTTCAACCGC
ATTGGCATGGACTTGATAGGGCCTTTGCCGAAGTCGGCCCGGGGACATGA
ACACATCCTTGTCATCCTCGACTACGCCACCAGATATCCAGAAGCGATCC
CTCTGAGAAAAGCCACGTCATCGGCAATCGCTAAGGAGCTGTTTTTATTA
TGCAGCCGAGTAGGAATACCAGCAGAGATACTGACCGACCAGGGCACCCC
ATTCATGTCCCGGTTGATGGCAGACCTCTGCCGCCTCCTAAAGGTAAAGC
AAATAAAAACCTCTGTTTATCATCCGCAGACTGATGGCTTGGTGGAGCGC
TTTAACAAGACGCTGAAGCAGATGCTCCGCAGGGTGGTGGCAGAGGATGG
GCGCGACTGGGACCTCATGATCCCGTACGTGCTTTTCGGGATCAGAGAAG
TTCCCCAAGGATCTACAGGTTTCACACCTTTTGAATTGCTGTTCGGCCGC
CAACCACGAGGGCTATTGGACGTGGCTCGTCAAGCTTGGGAGCAAGAGCC
AGCCCCACAACGGTCAGTGATTGAGCACGTACGGGACATGAGAGGACGNA
TAGAGAAAGTCATGCCCATCGTCAAGCAACATCTGACCGAAGCCCAGCGC
GCCCAACAGCGATTATATAACCGGCCCGCCCAACCCAGAGAGTTCCACCC
AGGGGACAAGGTAATGATCCTGATACCTACCACCACCTCGAAGTTCTTGG
CATCCTGGAAGGGGCCATATACAGTGGTAGAAAGGGTAGGGCCGGTAAAC
TATCGAGTCCGTCAGCCGGGACGAAGAAGAGAAGAACAACTTTACCACAT
CAACTTGATGAAGAAATGGGTTGCAGCTCCAGGTCATCTAGTTGCCTTCT
CAGAAGAAACTTCTCCCGTTGTCCATATAGGTGAGCAACTCTCACCGAAT
CAGAAGGCGGAGCTGCAAGCCTTGGTCGGTCAGTTCAGGGATGTGTTCTC
AGAGAAACCGGGCCGAACCACCATCATCCAGCACGACATCATCACCCCAC
CTGGCACCATCGTCCGGCAGAGGCCTTATCGAGTACCAGAAGCTCGCCGG
CTGGCTATCAACGANGAGATCCAAAAGATGAGGAAATTGGGAATCATCGA
ACCATCTCGTAGCCCGTGGTCCAGCCCCATAGTGATGGTCCCCAAACCCG
ACGGCACCCTCCGCTTCTGCAATGACTTCAGGAAGCTGAACGAAATTTCC
AAATTCGACGGGTACCCCATGCCTCGGGTGGACGAGCTGCTGGATCGGCT
GGGTGGAGCCCGATTCATATCCACGATCGACCTCACCAAAGGCTACTGGC
AACTACCACTAAGTGAAAGCGCCAAGGAGAAAACCGCCTTCTCCACTCCC
GGTGGGCACTGGCAATACCGGGTTCTTCCCTTCGGGCTCCACGGGGCTCC
AGCAACATTCCAGCGTATGATGGACATCCTGCTGAGACCCCACCAGCCGT
ATGCAGCAGCATACCTCGACGACCTAATCGTCCACTCCGAGTCATGGGAA
GAACATCTATCCCGGTTGCGGAGGGTGCTCCTTGATCTTCGTAGGGCTGG
GCTCACAGCTAATCCCAAGAAATGCCACCTGGGTCTAGCAGAAGCCAAAT
ACCTCGGTTTCCACATCGGTAGAGGTCTCATACAGCCACAACAGAACAAG
ATCAGAGCACTACAAGAAACTCCACAACCCACCACAAAGACCCAGGTACG
TGCATTTCTGGGGTTAGCGGGCTACTATAGATGTTTCATTCCCAATTTCT
CATCCATAGCCAGCCCNTTGACAGACCTGACCAGAAAGGGGCAGCCAGAG
AGGATACAATGGAACAGGGAAGCAGATGGCGCGTTCCAAGCCCTGAAGAC
GGCACTAACATCCTCNCCGGTACTGCACGCACCTGACTTCGGCTGCCCCT
TCATCCTACAGACAGACGCTTCCGACTCGGGCCTGGGCGCGGTCCTCTCC
CAGGTCCACGGCGATGAAGAACACCCCATCATGTACGTGAGTCGGAAGCT
TACCCCTGCAGAGACCCGGTACGCCACGGTGGAGAAAGAGGCCCTGGCGA
TCAAGTGGGCAATCCTGGAGCTCAGGTATTATCTCCTTGGCAGAAGATTC
ACCCTGGTGACCGACCACGCTCCACTNCAATGGATGTCAACAGCGAAAAA
TAACAACGCTCGAGTCACCAGATGGTTCCTGTCGCTCCAGGATTATAACT
TCACGGTNCAACATCGAGCCGGGGCCTCCCACGGAAACGCCGACGGGCTC
TCAAGGCTATGGTCAGGATGGGCAGGTCTGTCAAANCATTCTACCCCCCC
TCTCAATACTCTACCTTTCCTCCGCAGGACACCCAGGACCAGGACGACGC
TAAGGGGGGGGGAA
>ltr-1_family-171#LTR/ERV1 [ Type=LTR, Final Multiple Alignment Size = 2 ]
TGAAGAAGATTTCTATTCTCTTAGTGTGAAGTATTTTCTAAGTGTAAAGC
AGTTAATTTTCTCTTCACAAAATGTATGTAGTGTTTGCAGCAAACATGCC
AGCCTGTGTTAAAAATACAGTGATATGTCTGTGTAAGATGAGAGTGCCTG
CACAGGAGCAACACTAGGAGAAGGCTGAGTGACTGATTGTGTAGAATAAC
TGAATATGTAAAGCACTGATTATATATGTTAAATACTTGTATGAAGCTAT
ATTTGTCAGAAGTTAGAATGAGTAACATATTATCAAGTTATTATCCTATC
ATAACAATGTATGTAAACACTTAGTTCTTTTGCATAAGTTGCATCTATAC
TTTGCTGACATAGACCTGTAACATCTCTGTTGACATGAGCTAGTGGGCTG
AGAGCCAAGAATAGCAGGACCCTTTAGACTAGAAACCTATTCAAAAATGG
TCAAAAGTTAAAAAGAGACTTAGGGGTGTGTCAAATAATCCTGTATAAAA
ATTGTAACAAACACACTGAAACTTTAGAAGGTGCAGGAGAGACTTCAGAA
GGTGTCCAGGAGAGACTTCAGAATGCTCTGGGGTCTGCTCTGCTCTTTCT
CGGCTTTATTATGGAGAATAAAGTCTATTTTCTGATATTCAAAACCTCTG
GTCTGATAATTTCTAATTGATTAGACGTCGAATTTACGACA
>ltr-1_family-172#LTR/ERV1 [ Type=INT, Final Multiple Alignment Size = 1 ]
AATGGCGCCCAACGTGGGGCTCGTCCGGGATTTGAACCCGGGACTCAGGA
TTTACTGAGGACTGAAAAAGCTACATGTGTTCAGAGACATTCAAAAGAGA
CACTAACAAGAGACTGATGAACTGATCAAAGAGAAAAAACGCTCCACCAG
AACTTTACATCAGCTGAGTCAAAGTAAGAAGCCAGCCCAAAGAGAGAGGG
GGAAACACTGTGCCCTGATATGAAGGAATTTCAGGACAACATATGAAGAC
TGTTGCACCAATCTGGAGCTAGTTGTCTCAGGTTGCGAGGGGGGATAGTC
TGACAGTCCATCTCAAAGTAGCTCCTAAAGTCCAAATTAAGTTCAAGCAT
TACAGAAGGAAAATTAAGAACAAAAGTGTAGCTACCCATTCTTGTATCAA
ATCAGACTCCTGTCAATTTTAGAGTAATTATTATCATGCAAATTTGTAAG
AAAAAAAAAAAAGTGTTATAAGGTAATTTTAAGGTGAAACTTTAAATGAT
GAAATTATATATTATGATGAATGGTAAATAATTTGAGTTTAAGTTTCAGT
AGGCTTAATAAAAGTCCTTAAACATTGAAGGATAAATTACAATGCAGCAG
ATTGACTAAAGAAAAAGAGAAAAAGCTTTTGATAAGGCAATAAATAATTT
GGAGAATAAATAAGAATATAACTAAGTATTTAAGTTCAAATTAAGTAAAG
GAAAATCTTAACATAATTGTATTGTGAATGGCCTAAATCAAGATTGGATA
TTGAAAAATGGAAAGAGATTCAAATTTAGAAAAATGATTTACAGTTAAAG
GGAAGATTGAAATAACAATTGAAATAAATTCATAAGATATGGTAAGGTCA
AAAAATAATACTTCTAAATTACTATAAAACAAATTGAAAGAGAAAAGTGT
TTAAGAAAAAAATATTGTTTTACATGAAAACATATGTGAAAAATAATTAG
AAGAAAATATTAAGGAATAATAGTTAAAACAGAGCAAAGAGAAATTTACA
AAACATACAGTAAGTTTTAGTCAGCTGATAAAAAAGTGCATCAAAATTGT
ATAAACAACTAGTTTAATGGGAGTGCCTTAGGAAATAATTATGAGCCAAA
AGAAAATAACTCAAAGACAAAAAAGGAATTAATATATAGATCAGAAAATA
AATTAGCAAAGAAAGAAGTGTCAAATTCCAACTAAATGATTGTCATTACA
GGACTGAGATGCAGATAAAATCAGCCAGCACAGTGAGGATTAAAATGGAT
TAGATGCAGATCTGTCCAGAAAGAAAACCACTAAATGCTGAAATAGGTAT
AAAACTCTATTGAAAAGTGTAAAAATATAAGAGCACTAATAGAAACATCT
AGATACTGTAATATGCAAGATGTCCTAGACATTTCTATTTAAGTTTAAAC
TTAAAGTAGTAATAAATTATAAGTAACTAATAATATTTAATTGAAGTTAA
TTTGATAATTAAAATAAATGGTTAATCAAGACAGATAAAAGAGGCTTAAT
GTTGTTAATATGATTTAAGAGCAATCAATAGGAAAAGATTTTCCAGCTGA
AGTTCATATTGTATGTAAAGATATGTTCTTTTGGATGATAAATATTTCAA
GTGGTTTGGTTTCTATTGAGTTAATTTTAGGTAACTACCAGAGGAGGGTA
GAAACTTGTTTGTACTTGTGTAGCTTGATGAATAGCAAACGCTGTATACA
CCAGATGGCATAAAAAGTTAATATTTAGGGAGAAGATCTTAGGATGAACA
CTGTCACAATATGTGGATGATTGAATTAACTGCAACTTCACAGAGCTCTA
GTTCAATTAAAAGACTTGACTGGAGACCATTGCTCCAAACAGTGAGATAA
TGACTGTTTTTGATGTTGACTGGATAGAGAATTATTCTGTAAACAAGCAC
AGTTGAGAAACTATGATGAGTAGATGATTGGAGATGGTAGCAAAAGCAAA
TTATGAAGCTGGAACAGTTATTACATTTGTGACAAAAGAAGTATTTCCTA
AATTTTGAAATGCCTTCAGAAATAAGTTAATAAAGGGTTTGCATTCATAA
AGTAATTAAAATTATAGTTAATAAGTGAACAATAAATAAAAACATCTAAA
GGGGTATGAAAAATTATGAATAAAGCAAAAAAGAGAATAATTGTATTATG
CTCAATTACCAGAAATGGCTGAAAGAGATGAAGATGATCCATCAAGACCA
ACGCTCAATGAAATATGTGAAAATAATAAACTTAATGGGATTAATTTGCT
AACAAAGTGCATTGGTGAGTGATGGCATGGGAACTGACAGAAACAGGCAT
CTAACACTGCATCGCATGAACTGCTATTGGGTCGACCCTTGAAAGAAACC
TTGCAAGAAACCGCATGAAACTTTGCATAAAACCTGGCATATAATCTCAC
CTATAACCTTGCACATAACCTCTTGGAATGGTTTGCAAAGATGTCAAATG
CAGTAGGGACTTTAATAAAGAAACAAATAATTGCCATGTGCAAAGCGATA
TCTGTGCAGGAAACCAGAAAGGAGCCATGTGAGAGAGCAGTGATACAAGG
TCCAACTGGTCTAGGTGATTGAGTCTATCTGAGGATGCTCTGGAGAGCTC
AGGAGGAAAGGACCATATCTGGATGTGGGCAAATCCAACAGCTGCCAAAG
GGGATGCCATTGATGAGGTACCAATGCCTCAAAGGAGCGAAAGGGAACAA
CTCCAGCAAGGGAAAGCTGACCGGAAACAGGAAGCCTAAATATTCCAAAG
CTCTAAACTACTAAGTGCAACGTGTGGAAGCAAGAGTTTATCAGAGCAAA
GAAAAGAGTGATTCTGATAATATGCCTGAGTACCACATACAGCAGTGCCA
CAAGTCAAGGGATGATGAATGCACAACTGCATATTTCAGAACTCAGACTC
TCAACCACACATCTCCATCAACATCTTTTCAAAGTTTAATGAAGATGCTG
ATAGCTTAGAAGAAGAGAAACAAGGATGAGCAAAGATCAAGATCAACATT
TGATGCTTTTTACGTTTGCATATTGATTTTGTTTGCATATTGCTTTCAGG
GTACCTATATATAATATCACTTTAGTATATTCTACATGAGTGTGAAAACT
AGCAGCTAGCACTGAACCAACTGAATACTTATGCTTAAAACTTTATTGTC
TTTGATGTGTTAAGGGAAAACAGAGTACAGTCTTTTACTTCCTTCAAATC
AAGAGGGAAGATGTTTGGCTGGACTTCTGTCAAAGTACAGTGGCATAATC
TAGTCAATTGATAACTGCTATGTGGCTAATATCAGTCACTAGATAGAGGT
AATTAAGAGAACTGGATTATGAAATTGCACTTTGGGGTTAAAAGACAATA
ATATTAAGACTAAAGTCTTAAGAGGAGGGAT
>ltr-1_family-173#LTR/Gypsy [ Type=LTR, Final Multiple Alignment Size = 2 ]
TGTCACATAACCAGCAATCTGTTCCTGAAAGATCGCTGGCATACTACACG
TCATTCATGAACTACATATCCCAGCATGCCTTTGCACAAACCAGTCACCA
ATAATCACACACAGCTGAATATCGTCATCATCAATTGTTTGGACTATTTA
TACACATTGCACACACCAGTCAATGCGGAATCTTTGTTTGTCAGTACCTG
TATGGTTTCAGTGAGTGTCATCCTGTTTATAGTTTTTCTAGTTGTTTTGA
TGATTGTTTTGTAACTTTTTGTACTTTGATCATCGCTTTGTTTTTGCATT
TTTCAATGCCCTTCAGGATACCCGAGTTCTTGTTTTTTGACCTCATTTGT
TTTTGCCTGCACGAATAATCTTTTTCATTAAAAATTGCATTTGGATCCAA
CCTCTTGTCTTCGCTCCCTTGACGTTCNGTGACA
>ltr-1_family-174#LTR/Gypsy [ Type=INT, Final Multiple Alignment Size = 1 ]
GAAAGATTCCGCCACTATGGGTCCAGCAGAGGGAAAGATTACTCGCCTGC
AACAAGGTAACCGCTCCATCGAACAGCATGTGGAGGAATTTTTGAAGTTG
GCTCAGAAAAGTAATATGGACGATTTATGTCTGATGATTTTTTTTTCGTG
GAGGATTATCGGAGTCCCTTCGCTCTATAATGCCAATGCACACCCCAGAT
TTGACTCTCTTTCATTACATCGAATTGGCTCTGTCTTTGTCAGATTCTTC
CTCCACCATTATTTTTAAAGTGGTGGAGAATCCTGGTGATATTAGTAGAA
GGATTAAAGCATCACTCACACTCAATTCTTCCAGTCCACAGTCAGAACAG
CTTGTTTCCCCATCACATTCTGAACTACCTGATTTCCCGTCACAGCCAGT
GCTGCCAGAACCACCACCTGAGCCTCATGATAAGCCGGAGCCACTTCCTG
AGTCCCACAAGAGGCTTTAGCCGCCTCAGGAGTTTTACGAAGGGCTACCA
GAGCAGTGTTACTTCCCAGTGCTGCTAGAGCCGTGCGACAGTCCAGAGCT
GCCAAAGTCAACGACGCTGCCGCCGCCAGAGCTGCAAAAGTCGTTGACGC
CGCCGCCAGCACTGCCATTGTCAGAGCTGCCAGAGCCACTGTTGCCTGAG
TCTCACGAAGAGTCCCAGCCCATGAACAATCCCCAAGGGTTAACCCGCAC
CCAAAGACGGAGGCTGAAGAGAAAGGCTTCTTCAGCGAGGGTTTCTCCAG
CCCCAGAGCGCCCTCCAGTGTCGGCTCCAGCCCCAGAGCGCCCTCCAGTG
TCGGCTCCAGCCCCAGAGCGCCCTCCAGTGTCGGCTCCAGCCCCAGAGCG
CCCTCCAGTGTCGGCTCCAGCCCCAGAGCGCCCTCCAGTGTCGGCTCCAG
CCCCAGAACCCCACTCAGTGTCAGTCCCAGCCCGGCTCCTTGCCCTGCCG
GCACCACCCAGACGTCTTTCCCTGCCGGCACCAGCCCGGCTCCTTGCCCT
GCCGACACCACCCAGACGTCCTGCCCTGCCGGCCCCAGCCCGGCTCCTCG
CCCTGCCGGCACCAGCCCGGCTCCTTGCCCTGCCGGCACCACCCAGACGT
CCTGCCCTGCCGGCATCAGCCCAGCTCCTCGCCCTGCCGGCACCAGCCCG
ACTCCTCGCCTTGCCGGCACCACCCAGACGTCTCACCCTGCCGGTCCTAG
CCTAGCTCTTCACCCTGCCGGCTCCCCACAAGCCTCCAGCCCTACCGGCT
CCCAGCAGTGTTCCAGACCCTCCGCAGCTCCACTCTCCAGGCCCTCCGCA
GCTCCACGCTCCAGGCCCTCCGCAGCTCCACGCTCCTGGCCCTCCGCAGC
TCCACTCTCCAGGCCCTCCGCAGCTCCACTCTCCAGGCCCTCCGCAGCTC
CACGCTCCAGACCCTCCGCAGCTCCAGGCCCTCAACAGCTCCACGCTCCA
GGCCCTCCGCAGCTCCACGCTCCAGGCCCTCCGCAGCTCCACGCTCCAGG
TTGGGCCAGCTTCTAGTTTCTGGCCCTCCGTCCCTCCCCCTGTTCCGCCT
CTGCTCCACCTCCCTCCGGGATTTTTCTAAGAGCGTCTGGTATCCGCTCT
TGAAGAGGGGGTAC
>ltr-1_family-175#LTR/Gypsy [ Type=LTR, Final Multiple Alignment Size = 2 ]
TGTGACACCCCAAATATTGGTTTGCCACAATTGAGGATATTAATGATATG
CATGTGTAAATGTATAAAGGGAATGGTGGTTCCGCCAGAGCGATAGAGGG
CGCTAAGAGAGCACAGTGTGTGATTCAGCCTTTTCTGGACTGCTCGCGAT
AGCCCAGTAACATGGAGAGCTGATCACACGCATATATTTGTCTTGTGTTT
ATTCCACCATTTAACAGGTTAGTTGACTGTTCTAAGTGTCAATCTGTATT
GATATGGAAAGTATACATGTTTGTGCATATTAAGTCTTTGGAAAAGATTT
GTGTTTGATTACATTTACATGTTTAATGAGGGTTTAAAATCGCGATGTTT
ACCCGCGATTTAAGGGGATTTATATCTACTCAAATAGTTTAATAAAGGTG
AATATGCTTGTATATACATGTATTTCAGTTCCAATAATGTTTAGTTTGCT
TTAAAAAGTGCATGTGAGTGATCTATATGGGCAAAACATTCAGAGAATGT
CAAGTTTAATGCATTTTTGGTACAGATAAAAGCCAATTAAGTTTATTTGA
TTCATGTGACACTAAATAGCGTGTGAATACACAGATGTACTACACAGCTA
TTGGCTGATGAATATATTTGTCAAAGAAATGCTGTTTATTTAAAAGAAGG
AGGCTGAAACAGTCAATATGTATAAACAGTAAATGCTATAGCAATGTATT
TTAGATATTGCAAGTGTTGCCATTTAAATTTGTTTGATGTGAACATGTTG
AGAAAAATAAATATAGCCCAGTAACATGGAGAGCTGATCACACGCATATA
TTTGTCTTGTGTTTATTCCACCATTTAACAGATTGCTGGGATCTTTAAAC
TGTCAGCTGATACAGGAGTCCTGGACCCGCTACA
>ltr-1_family-176#LTR/Gypsy [ Type=INT, Final Multiple Alignment Size = 1 ]
GTTCTTGGGGGCTCGTCCGGGATCAGCGCCACCTGCTGGACGAGTGGAGC
TTATCCCAAAGAATCCGAAGACCAGCAGCTGGGGATTCTGAATTGGATTT
CCTGCTGTAGTTTGGAAGGTGCTAACAGTGGAGAAAAAGTTAGTACTATG
GCAAACGAGAGAAGAAATCTGGTGAGAGAGATCAGGAAAGAGCTCTGTGA
ACTTTCTGCTGATGAACTCTTCCTTATTGCTAAAGACATCGAACAAATAG
ACAAAAGGGCCGACTCGCAAGAGTTATTAGAGGATGAAGAGGGATGTTTT
GATTATGTTAGTGGGTTTTTGTGCTGTAAGCGTCTAATGGGGGAGGAAGA
TGAGGGAATGGGTGTGCTACTGGACTTAAGAGACAAGGTTTTACAGATTT
CTCAGTCTAAACAAATAGCAGCACAGGAAAATAAAACACATGACCCAAGT
AAAGGGAGAGCCCAGGGTCATATTGATCACACAACACCTGATGCAAACAC
AAGTACCAGTCACACACACACAAACATGGTAGACACTGAGTATCAGCAGA
TGTTGAAGATGTATGAGGAGCTTGGAGCAAAAATTCAAGCTACGAATCCC
CATGCCCTGCCCCCACGAGTCAGCCCTCTCACACTTCCCTTTCCAACTTA
TCCTACCTTACACAGCGACGGAGACCAGATAAGCAGGAGGGAACTACCAT
TTCTCTCACGGAGAGAGTTTAAAGTTCATGGAGGCCAGATTGGTGACTCT
ACTTCTGAGATTAGTTTCAACAGCTTGTGCCGACAAATTGAGGAGGGTCT
GCATGAACAGTTTAGTGAAAGTGAAATTATTCGAGGGGTACTAAAAATCA
CTAAACCTGGCCACTTCAAAGAGATGTTAATGGAGAAAGAGAATTTGACA
GTACGAGAGTTAAAGGGGCTTTTACAATCTCACTTGGGAGATAAGAGTAG
CACAGAACTGTTCCAAAGTTTAATGTGTGCGCGCCAAGGGGAAAATGAAA
GCCCACAGCAATTTCTTTATCGTGCAATTGGACTTAAACAAAAGATTCAG
TTTGCTTCCAAACACAGCACTGCTGATATAAGATATGACGCTAAAACCAT
ACAAGAGGTATTTCTCCACACGGTTTGCCAAGGTTTAGGGCCCAAGCAAG
GTGAGCTTCGTCGTGAGATTAAACAGCTTGTGACGGCAGGAGATGTCACT
GATGATATGCTTCTTAGGCAGCTTGTAAAGGTTACAAGTGAGGAGGAGGA
GAGGCAGCGTCGGCTGCAGTCACTGACACGACCCAAGGTCACTCATGCTC
GTAGCGCCCAGATTGAAGGGGCTCCAGAAATTAAAGCAGCTGCTGTGACT
ACTGAACAAACTGACAAAGAGATTCGCAAACTCACTACACAAGTAGAAGC
ACTCACAAATTTAGTTACCTCGCTGCAGCAGGCTAAAGAGAAAGAACAGC
ATTGTCAGTGCATGAGTAAGGCACCTGAAAAGAAGCGAAGTCCAAGTTGT
GCTAACTGTATTAAACAAGGGACAGGGGAGGCCTGCAATCACTGTTTCTT
GTGCGGCGAAGAGGGTCACCGTGCTGTCGGTTGCCTGCATAGAAAAACAA
AAGTAACAAACAACACCAGGTTTAAGAGTACACCGCAGACAACAGTTTCC
GATTCCAGGTCACCCTGCCACAAATATACAGTCAGTGTTGGTTCATGGAA
TAATAGGAATAGTTCTGCAAGGAGACCACAGCCAAGACAACCTGAGCACT
CAGAGGAGAGAATAGTCCAGTTTGTCGGAAAGAAGTGTCTACTGGATGGA
GAAATTGGAGATAAACAAGTAAGCATGCTCCTCGACACTGGAGCACAAGT
AAGCATTATAGATCAAAGCTGGAGGGAAAAATACTTACCCTCACATGAGG
TTCACCCCTTATCTGAAATAGTGGGGCCCAGTGCTGGTCTGGAGGTGTTT
GCTATCAATGGAGAAGTAATCCCATTTAGTGGATGGGTTGAGGCCACAGT
AAGTTTGCCTGGACAAGACGGGACTCGTTACTCTATCCAAGTGCCCTTTT
TAGTCAGTCAACTACAATTAGAGAGGCCTCTTTTGGGATTTAATGTGATT
GCGGAGTTGATTGCAGGACCTATAGATAGTACAAACATCCTCACTACCTT
ACACTCTCTCATGAGTAGCACTGAAGGTAACCAAGATGACCTGGTTAAAG
TGTCCGTTGGCTTCATTAGTGCACATAAAGTACATGCAGACACAGCATGG
GTGAGAGTAGGGCCGCAAAGTGTCACCATTCAGCCAGGACAGGTTGCTAA
TGTAAAATGTAGAGTACCTCCCAACTTCACCACTTCAGACACGAGAGTAC
TGTTTGAGCCAAGTGAAGACACCCCACATCTATCACATCTGGATCTTGGA
GGAGGACTGGTGGAAATTAACAAAAGTGGACGGTCATATATAAGAGTTCC
AGTTGGGAATCATACTAAGCATGAGGTGACCATTCCAAAAAGAGCTATAC
TTGGAGAAATAGCAGCCATTGCTAAGATTATCCAGACAGAGCAAGAGGAC
CTAAACAACCCACAGAAAAGTACCTCACCACTACCCATCTTGCCAGAGGA
CAGTGATACACCATGGCATCCCCCTGTGGACCTTACTCACCTAAAATCAA
GTGAACAAGCCATTGTGAGACAACTTCTTTATGAAGAGTCAGCTGTGTTT
GCTCATAACGAAACTGACATTGGGAACATCCCCAGCCTACAGATGACTTT
GAGCTTAAAGGATGATATTCCAGTGCAGAAGGCTTATACTTCCATACCCA
AACCACTCTTAAAAGAGGTAAAAGAGTATATACAAGACTTGCTGGCCAAG
GGCTGGATAGTAAAATCTCGTTCACCCTATGCTGCTCCGGTAGTATGTGT
CCGCAAGAGAGACGGGACATTACGTTTATGTATTGACTACCGGCAGCTCA
ATAAGAAAACTGTTCCAGATCGTCATCCTCTGCCAAGGATCCAGGACCTC
ATGAACACCTTGGGTGGTTACCGCTGGTTCTCCATACTTGACCAGGGAAA
GGCCTATCACCAGGGGTTTATGGCAGAAGGGTCGAGACATTTGACAGCAT
TTGTGACTCCTTGGGGCCTCTTCGAATGGGTGAGGATACCCTTTGGTCTG
TCAAATGCCCCAGCCGCTTTTCAGCGGAGTATGGAAGACATGTTAGAGTC
TATCCGTGATGAGTGTTGCCTGCCCTACCTGGACGATGTGCTCTGCTTTG
CTAAATCATTTGAAGAGTATGTAGAGAAATTGCGGGTTGTGTTCAGGGCC
CTCCGGCATCATGGAGTTAAGCTGCGTCCAGCTAAGTGCGAGCTGTTCAA
ACATGAAGTCCGGTATTTGGGTCGTCTTGTGTCAGCAGATGGGGTAAGAG
TTGACCCCAAAGATCTGGAGGCTGTGAGGGTACTTCGTGACAAAGTTCCC
CAAAACGTTGGAGAAGTTCGTCGTTTGGTGGGCTTCCTGAGCTACTACAG
GACCTACATCCAGGACTTTGCCAGGTTAGCTAAACCCATTTATGAGCTTC
TTCAGGCACACACAGCTGGAGCTGCATCACAAGAAGGACGGAGAAAGGAA
AAGAAAAGGGGTCTACAGCTGCCCTCTCGAAATCCTATAGTGTGGGAAGA
CAAACACCAACAGAGTCTGGACAAATTGATTGACATGCTTACCAACCCGC
CCGTGCTGGCATACCCCAACTTTGATGCACCGTTTGTACTACACACCGAT
GCTTCAGAGCAAGGATTGGGGGCGGTGCTTTATCAGAGACAAGAGGGTAA
ATTACGGGTCATTGCGTATGGCTCAAGGACATTGTCGCCAGCTGAGAAGA
ATTATAGACTCCATTCCGGTAAGCTGGAATTTCTCGCACTCAAGTGGGCA
GTGTGCGAAAAGTTTCGCGACTACCTTTTCTATGCCCCGTATTTCACAAC
ATATACGGACAATAATCCTCTCACTTATGTGATGAGTTCTGCAAAGTTGA
ATGCGTCAGGCTATCGTTGGGTGGGGGAACTTGCAGATTTCCGATTTGAG
ATAAAATACCGCCCTGGCAAAAGTAACAATGATGCTGACATGTTGTCTCG
GTCCCCCTTGGACATGGACCATTACATCAGTGAGTGCACAGAGGGTTTGT
CACAAGCGGCCATCCAAAAAACCTGGGAGGGTAATTTGATGTGGAAAAAC
CAAGATGTAGCCTGGGTTGCAGCTCTAAATTTGACAGCTCCCGACATGAT
TATCCTCCAGAACCAGTCAATACCAGTCATCAGTCCTGATGAATTGAGTA
GAGCACAGCGTGAGGATTTAATGATTGGACCAGTGATGGAATTAAAGGAA
GCTGGTAAGACATTGACCCCTGATGTTTGGCGCATGGCAGCTGGTGACAC
AAAGAAGTTGTTAAGAGAATGGCACAAGCTTGTCCTAGAGAACAACATTA
TGTATAGGAAGACAATGCAAAGGAGACAGCTTGTACTACCAACAAAGTAT
CGGCAGATGATCCTTCAACAGCTGCACAATAACATGAGTCATGTTGGAAC
AGAGAAAGTATTACAGTTGGCTCGAGAGAGGTTCTACTGGCCTGGGATGC
GGAAAAGTGTGGAGGAGTATGTGACTCGCCAGTGTCCATGCATCACACAG
AAGCACCCAGTGACACATGTGCGTGCACCAATGGGTGGGATCACATCAAG
CACCCCCCTGGAATTGGTGTGTATTGATTATTTGCACCTGGAGGCCAGCC
GCGGTGGGTACGAATATATCTTGATGGTAATTGACCACTTTACCAGATTT
GTTCAGGCATACCCTACCAAGAACAAATCTGGCAAGTCGGCAGCTGAGAA
AATATTCAACGATTACATACCTCGTTTTGGATTCCCTGCAAAATTACACC
ATGACCAGGGGCGTGAGTTTGAAAACTCCCTCTTCCACACTCTGCAAAAG
CTCTCTGGTGTTGGTCACTCCAGGACTACTCCATACCACCCCCAGGGTAA
TCCTGTGGAGAGAATGAACCGAACCTTGCTACAGATGCTGCGCACTCTGA
CTGAAAAGGATAAACAAAACTGGAAGGAACATCTACCCAAGGTAATCCAT
GCCTACAATTGCACCAAACATGAGTCGACTGGGTACTCTCCGTTCTACCT
CATGTATGGCCGTCACCCACGACTCCCCATTGACTTACTGTTTGGGTTAG
CGCAAGACAATGATTTCAACACCCAAAATGAGTATGCTGAACACTGGGCT
GATCAGATGGCGGAGGCCTATAAGATTGCAGCACAGAGCAGTAAACAGAG
AAGCCTACGTAACAAAGAGTATTATGATCAGAAAGCCAGCTGTATCATCC
TAAGACCTGGAGATCGTGTCTTGGTTAGGAATTTGAGTCAGAGAGGCGGC
CCAGGAAAGCTGCGTTCTTTTTGGGAACCCACTATTTATGTGGTGAAAGA
GCAGTTAGGTGACAACTTTGTGTACAAAGTGCACCCTGAAAGGGACGAAC
ACAAGGTCAGAACACTACACAGAAACCACCTCCTACTCGTAAATGACTTA
CCAACAGCTGAGAGCCTGGACCCAAGGAAACAGCGAGTCTCTAAAGAAAT
GAATGTTAGTATGGGAAAAAACACAAATAGAAAGGTTACACCAAGAGACG
AGAGAAGGGAGGATGAACAGTCTAACTCTGACGAAGAGGAAGGATACTGT
TGGAGGAGGATAAGCAATCCAAAGTATTCAGGATGTGAAAGAAAAAATCT
GGAAAGTGAGTTGCCTCAGGAAGAACTGGAAGAGCCTGATATCACAGTGA
GGGATGAGATTCCGAGGGCTGTGGGACAATTACCAACTGAAACTGAGGAC
ATAAGGCAGGAGGGTGACCAATCAGAAAACTTAATTTGTGTGGACATTCA
AGAAACAGGACAGGACATGGAGTCAGACTGTGAAGGCTCAAAAGAGCAGC
AGACCACTGAGGACCAAGGGCAAGAGTCGCATGAGTGTGAACCCTATGAA
ACAAGTAGACGGTCACTCCGGGAAAGGAGACCTGCTCAAAGAATGACTTA
CCCATTACTAGGACAGCCTGTATTCCAAACAATACCTAAAATAAACACAG
TAGCTGCCAACACAATACAGCCATTAACATTGATGCACACACCTGTACAT
ACATGGTTAGGCCATATCAGTAGTCCATATGAAGAAATGCTATTTCCAGT
TATGGTTCCAAATTATTGAAAGTTATATATGAGAATGAAAAAATATATAT
ATGGTATTCACCTTCTGTGTGGGGGAGAG
>ltr-1_family-177#LTR/Gypsy [ Type=LTR, Final Multiple Alignment Size = 4 ]
TGTAAAGGGTCAATAAATATGTAATGTGTGCATATATTTAAATGATGAAA
ACAGGACCCCCCTACAAAAATTTAGCTGATTAAATGGATTTATTTTGAAA
ACATTAACTATAATGTATTGTTGGGCTAATCCCAAAGTNATTTTTTGTAT
ATCCTGTAGAGGGCGCTACATGCATAAAAGACGTTGAACAGAGCAGCTCG
GGTCAGAGTTCATTAAAGACCGTCAGAGCTCGTATTGATTTGTGTCTTTA
CTTCTCTGCAGTTTACACATTTCACTTACCCGTTTGGGTCTCTTCAGCCT
GAGGCGGGTAACA
>ltr-1_family-178#LTR/Gypsy [ Type=INT, Final Multiple Alignment Size = 2 ]
ACTTGGGGGCTCGTCCGGGATCAGCGCCACCTGGTGGTCAGGTGCTGATC
ATTAAAGAACAACAGTGGTTAAACTTCACCCAGGAACAGCGAGTTGAGTT
GCAGACATCAGCAATCCAGTCATGGGTACCCTTCGAGAACTGCGGCGGGA
GATCGAGAGGCAGCTCCACCTTCTGGTTGGCCCTTCTAACTGCGAAGCAC
TCTTCAAGGTAGCCCAGTGTTGTGCTGAGGAGGAAGGAGTGATGATCCCA
GGCATGGAGGCCACAGAAGAGGAACTCTATGACTTCATTGTTGATTTCAT
GCGTGGAGAACAAATGCATAGTCTAGAGGACCAAGGAATGGCTCGCTTGC
TGACCCTTCATGACCTTGTTCGTGAGTTGACTACAACAGATCAAGGTTCT
GCTTCTAACGTCAACGAAAATGAAGAGACTGTGGGACTATTGACATCTGC
ATCAACATCAACAGCTGTCAGGGGGCAGGTAGCACAAACTACAGGTCTTA
CATCACATGTAACAGCCGAACAAACTGTTCCACTATCCAGAGTATCAGAA
CAAATGACTGGGTTAATCAAATTCTCTGATGTTGCATCCTTTTTGCCACG
TAGAGAGTTCAAAATTTATGGTGGCCAAATTTCTGATACAAATTCAGACT
TGAGTTTTAACAGCATTTGTAAACAAATTGATGAAGGTATTGCAGAGAAT
TTCACAGAGTCAGAAATAATCCGAACAGTGTTAAAGGTAATCAGACCTGG
TACATTCAAAGAGATGCTGATTACAAAAGATAGCCTTACAGTAACTGAGT
TAAAGCGGTTTCTTAGAGCTCACCTTAGGGACAAAAGTAGCACTGAATTA
TTTCAGGAATTGAGTAACGCAAAACAACAGGAAAAAGAATCTCCTCAACA
GTTTGTATACAGGTTGATGGGGCTTAAGCAGAGGGTGTTGTTTGCGTCAG
AACAAACAGAGTCTGAGTTTCAGTATGACCGTAAATTGGTCCAAGGTGTT
TTCCTACACTCACTTTATCAGGGCCTGAATGAAAAATGCACATTTGTCCG
GAGGGACATCAAAACAGTTATAGCAACACAAACAGCTACAGATGATCAGA
TTTTGGAACTGATTACACAGTCTGTTAGTGAGGAAACGGAAAGGCAAAAA
CGAATAGGTCATACATATAAATCCAGGGTTACCGCTGCAAGTGTCACACA
GCAGGATGAGGTAGATGGTAAATTGGCATCCCTGAGTCATGCAGAAGTTA
AAGCTAATCGTGAGGCCATTCATGAGCTTACTGCACAAGTAACTGCACTG
ACCAAGAGCCTAGAAAAAGTTATGTCCATTCGCCCTGCTGTTCAACAGCA
AGCTGATCTAGCCGCAGCAACTGCACAACCACCTTCAAAATCAGAAACAA
AGGGAAAATGCAAGCAATGCATAGCTCAAAATGTTGATGTGTGTACCCAC
TGTTTCTTATGTGGCCAAGCAGGGCATCGAGCTGTGGGCTGTCTCATGAA
AAGTCGTTCGCCAAAAGAGAGGAGGTCACTGGGAGGGGACCACCAGTGAC
CGAAAAAGATCTTGTGTCCCAACCTTTTTCTAATGCTTCTAGAGGTGAGA
AACCTGTAACACAAAACACATTCAAAAGAGCTATTGTGGAGAAACGTGTT
GCACAGCTNATTGGTGGTCGCTGCATGATAACTTGCAATTTAAATGGTGT
CAAGACTCAAATGCTTCTGGACAGTGGCGCCCAGGTCAGTATTGTTGGGC
AGGCCTGGCTGAAGAAAACCTTACCAACCATTGAAATCCAACCCTTAGAG
TCTTTATTAGCCGACAATCAGCTTTCTGTCACTGCAGCAAATGGGACAGC
TGTACCCTTTGATGGATGGGTTGAAGTTTTGTTAGAAATCTCAAATGATA
AACAGAACAACATCACCATCCAAGTACCCCTTTTGGTGAGTCAGAAGTGC
ATGGATTGTCCCCTACTTGGATTCAATGTAATTGGAGAGATCATAAGAGA
GAATAATGATTGTGTAAGTAGCGTCAACCTCATTGACTTGCTTTCAGAGA
CCTTGCAGATGCAAAAGGACACAGCTGAAATCTTAGTTTCCACAGTAAAT
TCTAACCAAATCAAAGAATATACTGCAGGCACCAAAGTGAAGACTGGGAA
GCTTAGAGTTATCATTCCGGCAGGTAAAATTCTAGAAGTGAGGTGTCGTG
TAAAAGCAGGGCACAAGAGTGGAATCATGATGTTTGAACCAGCATCAGAA
AGTTGCCTCCCTGAGGGGCTGGAGTTGTTTCCAGCTGTGGTAAATGTGTC
CCCTTATGCCTCAAGGACAGTGAGAATACCTATTCAAAATTGTACAAATC
ATGATATTCACCTACCTCAGAGGCTGGTGTTAGGTGGGATAGAATCCATC
AGTGAAATGAGACCAGTATGCCCATCTTCCAGTGTTGAACAGTCAGATAA
GCAGATCAGCAGTGCACTTCTGTGTTCATCCCAAGTTCCATCNGTAGATG
ATGTCAGTAGCAAAGAAGAACATCAAAATCAGACAATGGATGAAAAATGG
CACCCACCTGTTGATCTGGGACATCTCAATAAACAGCAACAAGAGGTGGT
GAGAAAAATGTTGTTTGAGGAATCGGACGTGTTTGCTCGGGAGGAGGGAG
ATATTGGATGTATTCCTGATCTTCAGCTGAAAATTCGCCTAACTGATAAC
ACACCAGTTCAAAGATGTTATAATGCCATCCCCAAACCCCTTTATAAAGA
GGTTAAAGACTATGTGCAAAACCTCTTGAATAGAGGATGGATCAGAAAGT
CGTCATCTTCATATTCATCACCTGTGGTATGCGTTCGAAAAAAAGACAAC
AGCCTGCGGTTGTGCGTTGATTTTAGAGACCTTAACCGTAAGACCGTACC
TGATCGACATCCTCTTCCGAGGATTCAAGATCTTTTAGACAGCTNAGGAG
GAAATTCATGGTTTTCTATTTTGGATCAGGGGAGTGCATACCACCAGGGA
TTTGTGAGCGAGGACTCTCGACATGCCACTGCCTTCAACACTCCATGGGG
ATTATACGAGTGGGTTCGTATTCCTTTTGGATTAACGAATGCCCCAGCAG
CATTTCAACGATGCATGGAGGGAGTGTTGGAGGGANTTCGTGATGAATGC
TGTGCTCCTTACTTAGATGATGTACTTTGTTTCTCAAAGTCCTTCAATGA
CCACATAGACCATCTCCGAAATGTGTTTCGCCAAATGCGAGNGCATGGAA
TTAAACTCCGTCCACAAAAATGTGAGCTGTTTAAAAGACAGGTGCGATAC
ATAGGTCGTTTGGTATCAGGAGAGGGAGTTCAAATAGATCCAGCAGATTT
GGAAGCTGTAAGGGCCCTAAAAAACAAAGTACCACGCACGGTGGGAGAAG
TGCGTGCACTGCTTGGATTTCTAAGCTATTATAGGTCTTATATTCAAGAT
TTTTCTAGACTAGCCAAACCACTCTTTGAGCTTCTCCAAAGACCTCCTGA
GACAAGTGAGAGTAGACAAAACCCAAAGGTTCACAGTCGTTCNGGTGCAA
TANGATTAAAAGAAAAGGGACAGCTTCACTCCAGAACCCCAGTTGTTTGG
ACAGTAGAGCATGGGAGTATTGTTTCCAAATTCGTGGATGTGTTGACAAG
TCCGCCAGTGCTGGCTTACCCAAATTTTGACCTACCTTTTGTGTTACACA
CGGATGCTTCCAATGAAGGTCTGGGAGCTGTGCTTTATCAACATCAGGGC
AACAAACTCCGTGTCATTGGGTATGGATCCCGCACTTTAACACCAGCGGA
AAAGAACTATCATCTACATTCGGGTAAACTGGAATTTTTGGCNCTTAAAT
GGGCCATCTGTGATAAGTTTAGAGACTATCTTTACTATGCTCCAACATTC
ACAGTTTACACCGACAACAATCCACTGACTTATGTTCTCAGCACAGCAAG
GTTGAATGCGGTAGGGCAGCGCTGGGTGGGTGAGTTAGCGGATTTTCACT
TTGACATCAAATACAGACCGGGAAGAACCAATGTTGATGCCGACACATTG
TCAAGGCACCCTCTGAAACTGACAGACATCATGGAAGAACACATCAACAC
ATTGTCACCTGAAACTGTGTCTGCTGTTTGGCAGGGTAGTAAAGCATCAA
CTGAAAGGGACGTACCTTGGATTGCTGCTTTAGAGCTTAACACTCCAAGT
AAAGAGATGCTNTTCAATGAGGAAAATTTCGCCACTGTCACCCCTGAAAA
AGTTAAAGCAGCACAACGAAATGATCCAGCCATAGGTGAGGTAGTCAAAT
TAAAGGAACAAGGCTGGACACCAAACTGGAAAGACAAGAATTCCATGAAA
AAGGAAACAAGGAAACTACTCTTTGAATGGATGAAGTTGGAGATGAAGGA
TGGAATTTTGTACAGGAAAGCAGGACAACACTGGCAGTTAGTTCTTCCTC
TGCTGTTTAGAGCATTAGTGCTTAAAAAGTTGCACAATGAAATGGGACAT
GTAGGAGTTGAGAAAGTGCTTCATCTTGCACGTGAACGCTTCTATTGGCC
TTCAATGAGAAAGGAGATTGAAGAATACATAACCACAAAGTGTGCATGTA
TAAAACAAAAACATCCGCATGTCCATCAAAGAGCACCCATGGGTTCTATC
ACATCCAGTTCCCCATTTGAGTTGGTGAGTGTGGATTACTTGCATCTTGA
ACAAAGTAGGGGTGGTTATGAGTATATTCTCCTGCTGGTAGATCACTTTA
CACGCTTTGCACAGGCCTATCCAACAAAAAAATAAGTCTGGCAAAACTGC
TGCAGAGAAGATCTTCCAGGACTTCATTCCTCGGTTTGGGTATCCTGAGA
AACTACACCACGACCAAGGGAAAGAATTTGAGAATCACCTGTTTCAAAAG
TTACAACAGCTGTCAGGAGTTGCCCACTCGCGAACCACACCATATCACCC
TCAGTGTAACCCTGTGGAGCGACTAAATCGTACAATTCTGCAAATGCTCA
GGACTCTAGAGGAGGAGAAAAAGAGTAATTGGAAAGACTACTTGCCTCAC
GTTGTGCATGCCTATAATTGCACAAGGCATGAATCGACTGGTTACTCTCC
CTTCTTTCTCTTATATGGCAGATCACCACGGTTGCCTGTTGACTTGCTGT
TTAACCTGAAAAACAAAACAGAAAGCTCAAACCAACGTACATTTGCAGAA
CAATGGGAAGACAGAATGAGACAAGCATATCAGATTGCAAAAGAAAATAG
CCAAAGGTCTTCGGCAAAGGGCAAGAAATACTACGATCGAGCAGTAAGAG
GTGCCATCCTTCAACCAGGCGACCGAGTGTTGGTCAGAAACCTCTCGGAG
AGAGGTGGACCGGGAAAGTTGCGTGCATACTGGGAGAAAGATGTACATCG
AGTGGTAGAGCGCATTGGCGATGGGCCGGTGTATAAGATCCAACCTGAGA
TTGGCTCGAAGACACTTCGTGTGCTACACCGCAACCTCCTGCTGGCTGTC
AATGACTTACCTTTGGATGAATCAATGGCTAGAACAAAAGAGACAAAGAA
AGTAAAACAAAACAAACAGATGAGAAATCAACCAGAGGATGAATCTGAAT
CAGATACCTCGGATGAGGAGACACATACTTACCATTATGACCTTCGNAAG
AACATACCTTGCTACCAATTTGTGTCTATTCCAGAAAAGAAAAGAGAACC
GGTAAATCNAATGGCCCAAAGTCATTCTCGTCTACGTCCTTCCGCAACTG
AATTTTGTCCTGACAAAAACCCTAAGTCCTTGGAAAACCAGATTCAAGAG
TTTGACCAGGAACATGGAGAGACACAAAGAATGGTTGAAAACCCACTGCC
NGTGACACAAGATGAAGATGATGAGGAGCTGAGGAACGAAGCAGAGACAA
TCAGAAATGTAGAAAGTGAGATGGCTGAGGAAGAAAATGTGAGAAGGACA
CAAAGAGTGGGAAAACCACGGAAATTGTTAACGTATGAAGCTCTGGGTGA
ACCATCTTATCAACCGTGGAGGGCTGAAGCGAACACACTTTGGTTGACAC
AGCAATACATGCCTCAAGAAAATGCANTTTACTACCAGAGTATGCCCACT
CACCCTTGCTGTCATTGGGGTTATAATAGATTTTGAGGTTAGAAAAAAAT
TAGGAAGAGATCAAAGCAAAATAAAGGGTAAAGAGGTTATTAAGATGTAC
GGAGCCATCTAAGAAAATAGGGGAGAG
>ltr-1_family-179#LTR/Gypsy [ Type=LTR, Final Multiple Alignment Size = 4 ]
TGTGATGAGGTGACTTGTCCCTGGCTGACAAACAGTGCTCAACATTCAAA
CATAATTCACTTACCAAAATTATCCAGAAAAGCTTGAGGCGATTCGGGTG
CACACGTCCGCCATCAGCNCATTGGTTTTCACACACACACAAACGCATCC
ACAAACGCATTTCTTCATCGCCATCCATAACGCACGCTATAGTCACAAAT
ACACGCATATACACATGTTGTCTGAGTGTTTAATGTTTTTGGTTTGTCCG
TATCTAAGTGTTTTCAGTTATTGTTTGTTTAATTTTTACCGGTTGTTTGG
TTTCCGTGTTTCTCCTTCATCTGTCTTCCTGGTTGCTCTTCCATCGGCCG
GTCAAACAGAGCGCCTCCCAGCGGCCTGGCTAAATAGTGCCGGGTTCACT
GTGGATTGCTCCAGAGCAACCGGAAGCAGACTAGTCCATTGTCCTCTAGA
GAAAGGGGGGGAATGGGTTTATACTTTTCTTTATGTGTTTAAATGTTCAT
GTTTATATGTTTATATCTTTATATCTTGATCTATTTTAGTTAACATTGAT
TAATTGTGGATGTTTGGGGTTTAATGGTTTTTAAATAATAAACCGGAGAA
CATGTACTGATGTTTATACTTACCTTTTAATTAGGGTATGTTGGTCTGTG
TTAAGGGGGTGGGGCTTCACCTTTAAAAGGCAGCCCCAAACAACAATTCG
GGGTCAGTTCACCTGGCGAGCGAGCGAGCTACTGTGGTGCCGTAAGCGAT
CTGTGACTTGTATATTTTTTTTATTGTGATTGTACATATATCGTTTTGTT
TGTTGTTTATTTGTTCTTTTATTTTTGTTTGTTTTGCTACTTTGCTGGGT
TTTGGGTTTCACTCTCGTACACTGTAAATAAACCATCACTTTACACGTTA
TATCAGCGAGTTGTGCCATCATTTTGAGGTTTTCTCATTTTTTTTATATC
CTTTGAGAACCNACTACGAGCCTTCCTGGCTCGTAAACCTCACA
>ltr-1_family-180#LTR/Gypsy [ Type=INT, Final Multiple Alignment Size = 2 ]
TTTGGTGTCAGAAGTGGGATGGCAACTCGCAAGACGTCTACGAGAGGCAG
GAAGCCTAAAGCGGGGCTTCGTTCACAGACTGGAGCCCTTAGCAAGGAGG
ATGGGGCATGGGCGTCAGCTGAGTCTACGGAGACGGAGTTGGAGGAGGAA
CTTCCTCCCGTTCGACCCAAGTCCACATCACCGCAAGTCACAAAACCTGT
TTCTTCTCCTGAAGCAAAGACTTCATCTACTGGAGGTGGGATGTATGCAT
TAATGAGGGACTTTCTTGACTCACAAGCAGAGCGGGAGCAGCGTTACCTA
ACAGAGCTACAGAGTTTTAAAGAGTCAATTCTGCAAGCGGTCCGGCCAGC
TGAGGGGTCGAGTGAGTCAGAGAGTCCACGATTGAGGTTGCCAACGCCAA
CAGCACAACGACCCCCATCTTTCCAGAGAGATCGAGACTCGCCTACTGAC
CTGAGATATGGCAGCCAGCCAATAATGCGAACAGAGCCGAAGTTACCAGT
CTTCCAGCAAGGGGAGGACATAGAGAACTTCCTGCGTCGGTTCGAACGAC
TAGCCAAAACCTGGAGGTGGCCAAAGGAGGAGTGGAGTTTCCGCTTGGTG
CCACTGTTGACTGGGCAGGCACTTGAGGCGTACTTAGCCATGGACGAGGA
CCAAGCTGAGGTATATGAGGACCTGAGGGAGGCGTTGTTAGCAAAGTTCA
ACATCTCACCTGAAACCTACCGTCAGCGGTTCCGGGCTATGTCTACTCCA
GCAGGAGAGTCGCCTACTGAAAGTTACCATCGGCTGCGAACCCTTTACCG
GCGTTGGGTGAAACCTGACAGTCATTCCAAAGAGGAAATTGGTGAGACGA
TTGTCTTGGAGCAGTTACTCCGGGTCCTACCACATGAGGTGCGGATGTGG
GTAAAGGAACACGAGCCAACAACAGGACTTGAGGCTGCAAAACTGGCACA
GCAATATATTAATGCTCACCGAGGCATTCAGCGTTCTCAACCACTTAAAG
GTACTGTTAAAAACTTTGTTGGTAATCGCACTGAACCTAAACAGAACTAT
GAACATGTTCCAGCACAGAACACTGACACTGGGAAGGGGTTGGTGTGCTT
TCACTGCCAGCAGCCAGGGCACAAAGCTCTTGTGTGTCCTGTGCGTAAAG
CTAAATTGACTGGATTTTGTTATGTTCCAAGGGAAGGGGACAGTGACAAT
ATTACAGCTCACAAAGTGCAGTATGTGAAAGCTTCTGTGAATGGACATAA
TGTAAATGCCATGTTGGACACTGGTAGCTCAATGTCATTGATAAAGCGGA
GTCATGTCACACATGTGCCTTATTCAACTATGGTGAATGTACAATGCGTT
CACGGGGATGTAAAATCGTATCCACAAATTGAAGTGAATGTGGGGGTACA
AGACCAATTGTATTTACTAAATGTTGCAGTTGTCGATGACCTACCTGCTG
ATATGATTTTGGGAAGAGATATACCAGTGTTAAGTGAACTGTTAAACATG
AACTGTGATACAAAATTGCCTATAAATGTCGCACTGTCATGTCCGGTGGT
AACACGGGCCCAAACAAAAACAGGTCTGCAGCCATTGCCTGACTTCCATG
ATAGTCTGTTGCAAGGCGGGACCAAAGGCCCCAAAAAAACACGCCGTCAA
AAGCGGCTGGAAAAAGGGCTTGGTACTCCAGCCCCAGAAACACAAACTGA
GGGTCTGGAAACTCATAGTTGGGAAATCCCAAAGGACATTGCTAGCCTGC
AGAGGGCTGATAAAACATTGACTGGGTTATTTGCTAAGGCCAATGAGGAC
AAAATGGACTTATGTGGGGAGAAGTATGTTATAATTAATGATGTTTTGTA
CATGCAAACCTCTGAATCCACACGTTTGGTTGTCCCTACATGTTGTCGTC
ATGTGGTTCTGTCTGTAGCACATAACATACCGTGGGCAGGGCACCTTGCA
TTCCAAAAGACATATGCACGCATTAGTTCACGTTTCATATGGCCTTCCAT
GTATACTGATGTACAGAGTTATTGCACCACATGCCCCACCTGTCAAAAGA
CAAGCACTGTGCGTCACCAGGGTAAGGCCCCATTACTTCCTTTGCCTGTA
ATCTCTGTGCCGTTTCAGCGCATCGCGATGGATATCGTGGGCCCACTGGA
GAGGAGTACATCTGGACATCAGTACATTCTGGTCATCAGTGACTATGCCA
CCAGGTACCCTGAGGCTTTCCCTCTGCGATCCATCACCACCGCCAAGGTA
ATCAATGCCCTAATACAGCTGTTCTCTAGAGTAGGAATACCCAATGAAAT
ACTTACAGACCAAGGAACCAACTTTACTTCCCGACTGATGAAGATGATGC
ATCGTCAACTGGGCATCACTGCAATCAAAACTACCCCATACCACCCACAG
ACAGACGGATTAGTAGAGCGGTTCAATCAAACACTGAAGAACATGCTTCG
CAAGTTTGTGTCAGAGATTCGAAAGAACTGGGAGACCACTTCGTCTGATG
AGGTGACGGAGAAGGCAAAAGGTATTGTGCAATACGTCCTTGAGATGAGA
GACCGTCTGGAGACCTACAGAGAGAAGGCCCAAGAGAACCTCAAGAAGGC
CCAGAAGACACAGAAACTGTGGTACGACCAGAATGCCCGAACTCGTGAGC
TGCTGCCAGGACAGAAGGTTTTGTTACTGCTTCCCACCTCGACGAATCAA
CTACTGGTGAAGTGGCAAGGGCCCTATACAGTACTTCGAAGACTGGGACC
AGTAACATATGAAGTTCATCACCCTGATAAAGGCAAAGAAAAGCAAACGT
ATCACATTAATCTATTGAAGGAGTGGAAGGAGCCACCTAACAAGGAGACA
TCGTTGCTGATCAGGAAAGTGGAGGAGGTAGAGGAGGAGGATCTACTGGA
GCAGAGAGGTGCAGAGCCGGCACAAACCACAGGAGTGGGGCTAAATCATC
TGGAGGAAACCAAGCAAGCTGAGCTACATCACCTGATGAACCAGTATTCT
GGGTTATTTCGTCAAAGGCCTGGACGAACGAACCNGGTGGAGCACCGAAT
CCAACTTGTTAATCAAATCCCCTCAAGACAGCGACCATACAGGGTTCCTG
AAAGTCTGGTAAAACCACTCAAGACAGAAATTGAGACGATGATCGAGCTG
GGAGTGATTGAGCCCTCAACAAGTGAATGGAGTAGCCCAGTCGTCATCGT
TCCAAAAAAGGATGGTACCCTGCGGATATGCATCGACTTCCGGAAACTGA
ATGCACAGTCAAGGTTTGATGCGTATCCAATGCCACGTTTAGATGATTTG
CTTGAGAGGATTGGCCAAGCAAAATATCTTACCACTCTGGACTTGTGTAA
AGGCTACTGGCAAGTGCCCTTGGAAGAAAAGTCCAGACAGTATACAGCAT
TCTGTACACCCATGGGATTATACCACTTTAAGGTTCTACCTTTTGGGCTT
CATGGGGCACCAGCCACTTTCCAGCGGCTAATGGATCAAGTACTAAGGGG
ATGTGAAGAGTGGTCTGCAGCCTACCTCGATGATGTAGTCATCTACAGCT
CGTCCTGGGAAGATCATCTGCAACACCTAAAACAGACCCTAGACAAAATT
CAAGCAGCAGGTTTGACCCTCAATGTCAGCAAGTGTGAGTGGGTGAAGGC
ACAAACCAATTACCTGGGATNTCGCCTAGGAAACGGAGAGTTGCGTCCTC
AAGTGGATAAGGTGGAAGCAGTACAACACAGTCCAAGGCCAACAACACGG
AAGGAAGTTCGGTCATTTCTTGGTTTGGTGGGTTGGTATCGGAGGTTCCT
CCCTGACTTTTCAACCACTGCAGCCCCCTTAACCAACTTGCTGTGCAAAC
AAGCTAAAAATCCAATTCAGTGGACACAAGATTGTGAAAAGGCATTCACA
ACTTTAAAGAGACAATTATGTTCAGAACCTGTACTCAAGAGTCCAGACTT
TACCCAGCCATTTACCGTCCAAGTGGATGCTTCNGCAGTAGGTGTCGGGG
CAGTCCTCATGCAGGAAGATGCAGGACAAGAAAGACCGGTGGCACATATT
AGCAGGAAGCTACTTCCACGAGAAACCCGGTATTCCACCGTGGAGAAAGA
AGGACTGGCAATAAAGTGGGCATTGGAAAGTCTCCGGTACTACTTGTTGG
GCCGAGAATTTACATTAGAGACAGACCACAGAGCACTAACCTGGATTCAC
AGCATGAAAGACCATAATGCCAGAGTAACCAGGTGGTATCTGTCTCTACA
GCCATACCAGTTCAAGGTTGTCCATCGACCAGGATCCCAGAACAGGACAG
CCGACTACCTTTCGAGGTACCCGACTGGCAGCCGGCTTGGAGAGGGGAAA
GGTGG
>ltr-1_family-19#LTR/ERV1 [ Type=LTR, Final Multiple Alignment Size = 38 ]
TGAGGTGGATTTTGTGCTCTTTGGAGTGTGAAGTTAATNTATATATTCAG
ATTGTATGTGTATAATCTGCTTGTAGACTTGCATACCATTAGAAGAATTA
CCATATCACAAGAACTGGATAAGTTATATAGTTACCAGGTTTGGGTCAGG
GGTTAACCTAGGTGGAAATTGAGGTCAGGGGTTAACCTAGGTGGAATTTG
TGTAATATATGGAGAACAAAGGAAAACAACGGATGTCAGAGGTGGAATTT
GGGGTCAGGGGTTAAACTAGGAGGGATCTTGTGTAATATATGGAGAACAA
AGGAAAACAACGGNTGTAAAAGGGTATTTAAACAAGGCCAGAACATGAGT
GAGNCAGAATTTTTCAGACAGAGATGCTACTGGGGGTCTCCTGAAAGTTC
TCCTTTGTTGTCGACAATAAAGTATATTCTTCTGATATTCATAACCTCCA
GACTGAGTTTGATTTAGTAAGAGAAAAACCAAGAAAACCACTACA
>ltr-1_family-181#LTR/Gypsy [ Type=LTR, Final Multiple Alignment Size = 4 ]
TGTCATATTCTGAGCTATTATTTGTTTTCTCCACAAGATGTCGCCATTTT
CCCCAGTGTTTCTGTTTGTGGTTCATTTGTGTTAATTTGGTTCAGCTGTG
TCTTGTTAAGACTAGCCTATATATTCTACCCTCTTGTCTTCACTTGTCAC
TTGGTTTTTGAGTTTGATGTGCTACCGCTGTTGCCGTAAGTCCTCTTGTT
ATTACCTTTTGTATTTTTTTTTGGCTATAGTACCAGTTGCTCTACGGAGA
ACTTTATGTTTGTTAACTGCTTAGCTTTTGGAGTTCCTATGTTTTTGCCT
GGCGGCTTTTTCTTGATGATTTTGGATTTCCTTAATAAACACCTTTGTTT
GAACTAGACCTTGTGCCTTAGCAATTGGGTTCACCAACTCTCCCTGTGGC
TCATCGTTAAACCACTGGTCTACTACACCAGCGACCCGGGTTCGAGCCTT
GGGCTCATCACA
>ltr-1_family-182#LTR/Gypsy [ Type=INT, Final Multiple Alignment Size = 2 ]
GAAAAACCAAGTCAAACATGAACCCTGCTGAGGCCTCTGCCCAAGAAATG
GTCTCTATTGTTGCTCAGCATGACGCTACAGTCAAGCGCCATGAGGCGGC
CTTGATTCAGCAAGAAGCACTTATGGAGAAGCATTCCCAGTTACTATCAG
AACTCATGACTTCCATGCGACAACTCTCTGACAGTCTGCGTCAACGTCCA
ACTACATCCCCAGAAGAAGCTTCAACCCCAACACCTGTCATTCATACCCC
TCAACCTCAGTTTGAACCACGTCTTCCNCCNCCGCAACGCTTTTCAGGGG
ACCCGGAAACCTGTGAGGGGTTTATAACTCAGTGTGACCTCACTTTCAAG
CTTCAACCCTCCACATTCCCTTCAGATCAGGCTAAGATCGCTTATGTACT
CACCCTATTATCTGGCAAAGCACTTGCTTGGGCAACAGCAATCTGGAATG
CTAAGTCTCCCTGCTGTACTAATTACTCAGCTTTTGTGAAAGAATTACGG
CGTGTATTTAACCATCCCCTTTCAGGACNAGAGGCTTCCAAGCACCTACT
CACCTTGTGTCAAGGAGGTAAAAGTGCCGCAGAATATGCCATTCAATTCC
GAACAATTGCTGCAGGAGCAGGCTGGAATGATGAGGCCCTCATCGTTTGT
TTCCAGAATGGGTTGTCTGAGGCCCTCAAAGATGAGTTGGCTACCCGAGA
TCCAGCTAAAACCCTTGAGTCCTTAATAGACCAAGCTATCCTCCTGGACA
ACCGCCTGAGAGAAAGAAGACTAACCNCCTGCTATGTTCCTTCACGTTCT
CCCAACCTCCCCAATACCCCATATGCTACTGAGTCACCTCAGTTTTCAGA
ACCAGATTCCCCAGAGCCTATGCAACTAGGCCGTGCCCGGCTAACTCTTC
AGGAACGCACTCGCCGTATGAAGAGCCGTCTCTGCCTCTATTGTGGTGGG
TCTGGTCATTTCCGTTCTGATTGTCCTGAGTTGAAGGAAAACTCACCATC
CCAGGCAGTAAGGAGAGAGCTGTCTCGGGAGTGACCCAATTCGTCTCTCC
TAGCAATTCCAGTCTGCTCTTACCCATCACTTTAACATTTGAGTCTAAGG
AACATCAACTTCAAGCACTTGTTGATTCTGGAGCAGCGGGGAACTTCATG
GATCAGACACTAGCAACTAATCTCAAGATTCCCCTTAAACTGTTAGATAA
CCCTCTGGAGGTGACCGCTTTGGATAGGAGGCCGATAGCTCCCGGAGCTG
TTACCCATCTTACTGTTCCTCTGCATGTCTCTGTGTTCCACCACAAGGAG
GAGATATCCTTTTATTTGATTGAGTCCCCTGACCTGCCCTTGATCTTTGG
CTATCCCTGGCTTACTCTTCATAACCCCCACATTGATTGGTCTAATGGCG
AAATTCTCCACTGGGGCCCCCTGTGTCACAAAGTTTGCTTAGATCCACCT
AGTAATAATCCCGAGTCTCAAGACCCTGTTGACCTTTCTCGAGTCCCACC
CCAGTATCACTCCTTTCACTCGGTCTTCAGCAAACAGAAAGCTTCTGTCT
TACCCCCACATAGACCATATGATTGTGCCATAGAGCTAATGCCCGGCCAG
TGCCCCCCTCGTGGTCGGGTGTTTTCATTGTCTCCTCCTGAGCAAACGGC
CATGGAGACATATATCATGGAGGGCCTTAAAGCAGGGATCATCCGTTCTT
CCACATCTCCGGCAGGTGCAGGTTTTTTCTTTGTGGGGAAGAAGGATGGA
GGTCTCCGGCCCTGCATAGATTACAGAGCTCTCAATAAGGTAACAATCCG
GAATCGTTATCCCCTTCCCCTTATGGCCACTGCCTTCGAGTTACTCCAGA
AAGCCACCATATTTTCTAAACTGGACCTGCGCAATGCCTACCACTTGGTA
CGGATCAAGCAGGGCGATGAGTGGAAGACGGCATTTAATACCCCTACAGG
NCACTATGAGTATTTGGTCATGCCCTTCGGCCTTACTAACGCTCCTGCAG
TTTTTCAGGCTCTCATAAATGATGTCCTAAGGGAGATGCTGAACAAGTTT
GTTTTTGTCTACTTAGATGACATCCTGATCTTCTCGAGTTCTCTCCAGGA
GCATGAGAGTCACGTCAGAAAGGTANTAAGACGTCTTCAGGAGAACCATC
TATTTGTTAAACNCGAGAAATGTGAGTTTCACACCACTGAGGTCTTGTTC
TTGGGCTTCATCATTAAACCAGGGCAGGTACAGATGGATCCCAAGAAGGT
CCAGGCAGTGTTGGACTGGCCAGCTCCTACCTCTGTAAAGGAGGTTCAGA
GGTTCATAGGATTTGCCAATTTCTATAGGAAATTTGTTCAGAATTTCAGC
TCCGTGGTGGCTCCCCTGACAGCCCTTACAAAAGTGGGTTCAGCCAGAAT
TTCCTGGAATCCAGAGGCTGAGGCGGCTTTCAGGGAACTCAAACGCAGAT
TTACCTCTGCACCCATCCTTACTATCCCGAATCCAGAATTACCCTTTGTG
GTCGAAGTTGATGCCTCAGATGTGGGAGTGGGAGCTGTGCTATCCCAGAG
GGGGAAAGATAACTGTCTTCATCCATGTGCATTTCTTTCCCATCGTCTCA
GTTCCTGTGAACGTAACTATCACGTTGGAGACCGAGAACTACTGGCTGTA
AAGTTGGCATTGGAGGAATGGAGGCACTGGCTGGAGGGTGCCAAGCATCC
GTTTCAAGTACTGACTGACCACAAGAACTTGGAGTATATCCAGCAGGCTA
AACGCCTTACTCCCCGCCAAGCCAGGTGGTCCCTCTTCTTTAACCGGTTT
GACTTTGTTCTATCCTACCGCTCTGGATCCAAGAACCTAAAACCAGATGC
TCTGTCCCGAATATACAGTAACACTCCCCGGGAGAGGAACCCAGAAGCTA
TCATTCCCCAATCCAAGATTCCTGCACCCCTCAGATGGGGGTTTGAGTCA
GCCATCCGTAAAGCCCAGATTCAAGATCCAGACCCAGGTGGCGGCCCTAC
TAACCGATTGTATGTTCCAAAGGCTGTTCGTTCTCAAGTTCTTCAATGGG
CACACTCTTCCCGGCTGACCTGCCATCCAGGTATTTCCCNCACCTTGGAC
TTTTTGCAAAGACGCTTCTGGTGGCCTACAGCTAAAAAGGACGTAATATC
ATTGGTTAGGGCCTGCCCTGTTTGCAACCGGGGAAAAACCTCACATCTTC
CCCCCCAAGGTCTTCTGCACCCTCTGCCTATTCCTCACCGACCATGGTCC
CACCTCTCAATGGACTTCATTACTGGCCTCCCACCCTCCCATGGAAACAC
CGTTATTCTGGTCATTGTCGACCGGTTCTCCAAGGCTGCCCGATTCATTC
CTTTACCAAAACTCCCATCTGCTAAGGAGACAGCAGACCTCATTACTTCC
CATGTGTTGTGTTCTTCTTTTGTTCCCTCTGACAGATCCCCTCCTCCTCC
TCGCAACATTGGGGGTAAGCCTGCCTACACAGTCCGNAGGATACTGGATG
TTCGGAGGGTGCAACGGTCTCGACAGTATCTTGTGGACTGGGAGGGGTAT
GGTCCCGAGGAGCGCTCCTGGATTCCCGCTAAGGACATCCTTGACCCCAA
GTTGATCCGGGATTTTCAAGCTCGCAGTTCGGGTGGTCTTGGTGGGAACG
TCAGGAGCCGTTCCTAGAGGGGGGGGTCC
>ltr-1_family-183#LTR [ Type=LTR, Final Multiple Alignment Size = 14 ]
TGTGGCGAGGGGGCGTGGCCGAGAGCCGTGGGAACGGGGTGAGGCCACCG
CGTGAGTGGATACACGTGCGGTGCGCACCTGCCTCGGATCCCACGGAAGG
AGCTCTGGACCATAAAAGGAGGACCGATGGCAGAGGAAGCCGAGAGAGGA
CCGGGCCCGGGCATGTTATTTTACTTTTGCTTTCAGTTTGACGGCAGTCT
CCGCGAGGAGCTGCCGTCCGTTTGTTTTGGTTTAAATGGCAGTCTCCGTG
AGGAGCTGCCGTCATTATTATTAATAAATCATTTTAAAGCTCCGTCGGTT
CTCCGCCTCCTTCTTCCCGGCGGCCAAAGGGCCGTAAACTTCATTACA
>ltr-1_family-184#LTR [ Type=INT, Final Multiple Alignment Size = 7 ]
GTGGTGCCGAAGCCCGGGAGAAGGAGGGACGCGTTGTCCAGATGCCCTCG
CCGCTGAGAGAGGGGGCGAGTGTTCGGGAGTTAACCCGAGTGGGGGAGAA
ACCCGTTCGTCTGCCCAGAGTGCCGGGGCGGCCTGAGGCTGGCGAGGAAA
GGATCTGCCTGCTGCCGTCTCCCAGCATGGGGAGGAGCAGGGGACGCGGG
GCTCACCACCGGAAGGGAAAGAGCTGAAGGGAGCCATCCCACAGAACCCG
GGGGAGTCGCCGCGATCCGCCATGATGCCAGAGCCTGCATCCATCCACCG
AAGCGGGAGCGGAGCAGGAGACCAGAAATGCCGCCAGCCAGCCAGGAGAA
CCGCCGCCGGACGCCAGAAGACGGACGGGTGGATAGATTCCTCCACAGGG
CTCCCAGCACGTCGTCGCATCTCTCAGCTGGTGGAGGACCGAGTGGCAGC
GTGTCTGGAGAACCGAACCCCAATTTTTATTTTTTTTTTTCCTCTCTCCC
CTTTCTCGGTCTACTCTGTCTTTCCTCCTTTTTTTTCCATCTCCTTTTCT
CTCGGCCCGTCTCATATAGGTCTCGCGGGTGCTGTGGCGCCAAACCCCCC
CCCCCGGAGTATGCACAGCCACGGGGTGCCCCCGGCCTGTGATGGGAGAT
GGGGGTA
>ltr-1_family-185#LTR/Gypsy [ Type=LTR, Final Multiple Alignment Size = 6 ]
TGTCACAGATTGGCCAGGCTCTTCCACCAATTTAACACAATGCCCATCAT
CACCTGAATTTTAATCATGCACAGCTGCATCTCATCACCATGAGACTATA
TAAACACACACCTCACACCACTCTTTGTCCGGGCTCGTTCATACGAAGCG
GACTGATAACGAATACTCTCCACGTATTCAGTAGCAGTGAGCGATCCTCC
AGAAACTTACCTAATCTCTGTTTTGTCTCCAGTTTGTCCAGTCTGCCCCG
TGTTCCAGTTGGAGGTGTGTGTTTCCTCGTTGTCGTCTCCGTAACTCATC
TGGTGGGTGCTCCATCGTTCTGTCCCATCCCCTACTCATCTGGTGTGTGT
ATTCGGTCAGCATCTATATCATCATCCATACTGCAAGGAAGACGGATAGT
TACATCCCCTTCATCTCAACGAACGGAACCTTGCATATCCTTATATTGCT
CTGCTGTGAAAATAAAAGTTTACATTTTCTACTCACCCTGTTTGTCCGTC
CGTTTCCTAACA
>ltr-1_family-186#LTR/Gypsy [ Type=INT, Final Multiple Alignment Size = 3 ]
GAAGCCCGGACCTTTAAAGTTAACAGCATGAGCAATCCCGATCCAATTCA
GGAGCTGGTAGACGCGATGAAGAGAGTTTTATCGCCAGCTGCACCACTTC
CTGATCCACCACCAGCACCGCGCACTTCTTCGGCTTCCCCCAGCGCATCC
AGTCCCATGGCTCGACCAGCGCCCTACTCTGGCGGGGAGGAGGAGTGCAA
CGGATTCCTATTACAATGTTCCCTTGTATTTACAATGCAACCTGAGTTAT
ATCCCACAGATCGATCTAAAATTGCTTTCATCATTTCACTTCTCTCTGGA
TCTGCTCTCCGGTGGGCTGAGACCATCTGGAATCAAGCTGGGCCGGTAAC
TAATTCCATTCAAGCCTTCACCACATATTTCAAAGAGGTTTTTGGTCGCT
CTGACGGAGAAGTAGCAGCTGGAGAACAACTTTACCATCTGAAACAAGGA
ACTATGTCCACACAGGACTATGCCCTTCGGTTCCGTACTCTAGCTGCTGC
CAGCGGATGGAATGAGCGATCTCTTCTCACCACTTACCGGCTCGGTTTAG
AGCCCAAACTTCGTCTTCAGCTAGCAGCACAAGATGATAATATGGGTTTG
GAAAAATTTATCCAACTGTCCCTTCGATGTTCTGATCGCATAAACTCTTA
TCAACATAACCCAGAGCACTTACCTCAAGCACTCCTCCGTCCATCTGAGT
CCACAATCCCTCCAGAACCAGAACCCATGATAATTGAAGCTGGTAGACTC
ACGGCCGCTGAGCGACAGAGGAGGCTGACCCGGGGTCTGTGTCTGTACTG
TGGTGCCGGAGGACATGTTAAATTGGACTGTCCTCTCCGTCCCATGCGCC
CCTCGGTGAGTGTGTTCAGTTTTGATATTGAGAAGATGAATCCTCTCACT
ACCAAGGTACTGTTAACTACCCACTCTTCTTCTGTTTCAGCCACCGCCCT
TATCGACTCCGGGTCAGCTGGGAATTTCATCTCACACTCCCTCTGTCGCC
AGCTCCACCTCCGCACTGAAGCCTCGACGCACATCTACCAGATTCAACCC
ATAACCAACAATATCAAGTCACAGGCACGTATTCACCGTAAATGTGAACC
CGTTAGTCTCCAAATTGGGTGGTTGCATAAAGAAGACATACAATTTCTGG
TTTTGGAGGGAGCCACCATGGATATCATCCTAGGGCGACCGTGGCTGGTG
AAGCATGATCCCATCCTCTCTTGGGGCACAGGAGAGATAAGGAAATGGGG
TGAAGGATGTACACCAGGCTGTTTCCCCGATCTTCCTGTACATATACGAA
AACCCCTATCTATCTATGTCACGTCAGTTGAAAGCCCCATCGAGTCACGA
TCCGTCCACATTCCTGCGATCTACACTCCTTACAAGGACGTGTTTTGCCC
GAAAAAAGCTTCCCAGCTACCTCCACATCGGTCATGGGACTGTGCCATAG
ATCTGGTTCCAGATGCCCCAATGCCCAAAGGTAGAATCTATCCACTGTCG
CTTCCGGAAACCAAGGCCATGGAAGAGTATATTCAGGAGGCTCTGCATCA
GGGGTATATCCGTCCTTCCACATCACCCGCAGCATCCAGTTTCTTCTTTG
TGACTAAGAAAGATGGAGGGCTGCGGCCGTGCATTGATTATAGAATTCTC
AACCAAGGTACAGTCAAGTTCCGATATCCCCTTCCTCTCGTTCCTGCGGC
CCTAGAGCAACTTCGATCTGCCAAGATCTTCACAAAGTTGGACCTCCGCA
GCGCATATAACTTGGTGAGGATACGGAGGGGTGATGAATGGAAAACCGCG
TTTGTGACCCCTACTGGCCACTACGAATATCGGGTAATGCCGTACGGTCT
GGTCAACGCCCCTTCCGTATTCCAAAACTTCATCCATGAAGTCCTCCGAG
AGTTCCTTCATCTCTTCGTCATTGTGTACATAGATGATATCTTGATTTAC
TCCAGAAATGAGGTCGAACATCGCCACCACGTAGAGAAGGTACTGCAAAC
CCTCAGGAAACACCAACTGTACCTCAAAGCTGAGAAATGTTCATTTCATC
TACCATCTGTTCAGTTTCTGGGATACGTCATAGATAAAAGAGGGGTTCGT
ATGGACGAGGGGAAGGTCACTGCCGTTGTCTCCTGGCCAGAACCCACAAC
CGTCAAAGAACTCCAACGATTCCTCGGCTTTGCAAACTTCTATCGACGAT
TTATTCATAACTACAGTCTCGTCACCGCCCCACTCACCAACCTTCTCAAA
AATAAACCCAAGAAATTATCCTGGCCTTCTGAAGCCGCCGCAGCCTTCCG
AAATCTCAAAGAAGCCTTTACTCGAGCTCCACTCCTGACTCACCCTGACC
CAGATTTGCCTTTTATAGTAGAAGTAGATGCCTCCACCACTGGAGTGGGA
GCCATCTTATCTCAGTTCCACGGTACTCCCAAGTTACTCCATCCATGTGC
CTATTTCTCCAGGAAACTTAGTCCGGCGGAGAAGAATTATGACATCGGGA
ATCGAGAACTACTAGCCATCAAGCTCGCCCTGGAGGAGTGGCGACATTGG
TTGGAGGGTGCTAAACATCCTTTCCAGGTAATCACAGATCATAAAAATTT
GCAATATCTTAAAGATGCTAAACGACTCTGTCCCCGCCAGGCCCGCTGGT
CATTGTTCTTCTCCAGATTCCATTTCTCCATAACCTATCGACCTGGCTCA
AAAAATATCCGAGCGGACGCACTATCCAGAATGCATGATCATCAAGAAAC
CATCGAAACCCCGGCCAAGATTCTTCCAGATCATATAGATGTCTGTCCCA
TCAGATGGTCTGCTCCTCCAGCCGTCGCCACTCCTGAAATCAGAGCTCCG
CCGGGCTGCCCCCCAAATCGACAGTTTGTCCCTAATAATCAACGGGTAGA
TCTCATCCACTCCACTCATACCTCTCTGGGCACTGGGCATCCTGGGGTCA
ACAATACCCTCTCGCTGCTATCCCAACGCTTCTGGTGGCCGAGCATGGCA
AGAGATGTAAGAAGGTATGTGCTAGGTTGTAAAGAATGTGCCATGTCAAA
AAGTCCACGCCATCTACCTGCAGGCAAGCTCCACCCTCTGCCCATCCCGA
ATCGTCCCTGGTCACACCTAGGGGTAGACTTCATGACGGATCTTCCCTCA
TCTGACGGTAATACCTGCATTCTGGTTATCGTGGATCGATTCTCAAAATT
CTGTCGTTTGATTCCCTTGAAAGGTCTTCCCACAGCCCTAGAGACAGCTG
AAAGTCTCTTTAACCATGTCTTTCGATGTTTTGGTTTACCAGAAGATATA
GTCTCGGATCGAGGTCCTCAGTTCATCTCCAGACTATGGAAAGCCTTCTT
CCGACTCCTAGGTGTGACCGTCAGCCTCTCGTCTGGCTATCATCCACAAA
CCAACGGCCAGACGGAGAGGAAGATTCAAGAAGTGGGACGATTTCTCAGG
ACTTTCTGTCACGGTCGCCAAAATTCCTGGAACCAGTTTCTGGGCTGGGC
GGAATACGCCCAAAATTCACTGCGGCAACCCACCACAGGACTCACGCCAT
TCCAGTGTATTCTGGGATTTCAACCTCCACTTTTCCCCTGGAATGACGAA
CCGTCTGATGTACCCGCAGTGGATCACTGGTTTCGGGAGAGCGAGAGGGT
CTGGGACGAGGCCCATCACCATCTCCAGAGGGCAGTCCGAAGAACCAAGG
AGGTGTCAGACAGGAGAAGGATTGAAGGTCACGTCTACAATCCTGGACAG
AAGGTCTGGCTGTCCACCAGAGACATACGCCTGCGACTGCCCTCCAAAAA
ACTTAGTCCCAGATTCATTGGTCCCTTCACCATCCTGGAACAAGTCAACC
CTGTCACCTACAAATTACAACTACCACCACAGTACAGGATCCATCCCACA
TTTCACGTGTCACTCCTTAAACCCTATCACGAACCTCTGATTCCCTCCAC
AGAGCCTGGCCACGAAGAGGAAACCCCTCCACCACTGATGCCAGAAGACT
CCATTTACTCTGTCAAGGAGATTCTACAGTCCCGGCGTCGTGGTGGTCAG
TTAGAATACCTCGTTGACTGGGAGGGATATGGACCAGAGGAAAGATCGTG
GGTCTCCAGATCAGACATCTTAGATCCCTCACTGATGGAAGATTTCCACT
CCAATCACCCTGAGTGCCCGGCACCTCGTGGACGAGGTAGACCACCACGG
CGTCGGATTATTAGGCCCTCAGGAGCGGGCCCTGGGGAGGGGGGTAA
>ltr-1_family-187#LTR/ERV1 [ Type=LTR, Final Multiple Alignment Size = 6 ]
TGTAATGGAAATTCATTTTTAGATGAACATGTGTAGGGAAAACTTGCTTA
CTCCTCATCTTTAGATGTGTGAAAAGTCACTTGTGTTCACAGTGTACTTT
TGTTTATACAGCCTTACATTCCCGTATGTGACCACCTGGTCCTTATCTTT
CCAATTAGGCTTTAAGATGAACATTTGTTAGGGGTAAGGGGCATGGGCTG
TGTGATATATGACAGGGAAGCAGCAGGATGGTTTTCACACCTGTCGTGGT
ATGTGTGGTTTGGGTTGAACTGGAGTTGACCTCGTAAGCAGCACAACCCA
GATAAAAGGATGAGCACACTTTGCTTCATTGTCTCACTCTGCAGAAACTG
TTGTTGCTGTATGACTGTGACCTTCTTTGCAAAGAATAAAAGCTTTGAAA
AGACATCCCGGGTAAGACTTTGTTTCTTGACCACCGAGAGCGCCTCCTTA
AAGGAAATTGCCACTACA
>ltr-1_family-188#LTR/Pao [ Type=LTR, Final Multiple Alignment Size = 14 ]
TGTAAATAACCCCAAGTTATTTAAGTTAGGTTTCAGTGTTAATTATTTAT
GCTGCTTTTAATTACTTCTCTATTTCTTTAAAAATTGTTGTGTTTTTGTT
ATTTATTTGAACTCCGCTTTGCACTAAGTTATTTAGCCTATAGAGACCCT
TATTTTGACGCGCGGCTTGCCGGAAGTGGTCAGGTGCGCGAGCGCGCGCA
GATCACGGAAGCAGGGAGATCGGAGAAGCGCGCCTAGCACGAGGGAGAGA
GCGATCGCTTGCACAGAGAAATGCACGGAGCTAATGTTACATTTAAGGAC
TGATTTAGGAGAGATTTAATGCATATTTGAGTTTGTTTTTTGTTCTGTTC
ATCTTCATTGTTTGAACACCTGGTTGGAAGGGAGAACAAGGTAGATGAGG
ACATTTTTTATACATATTGCTAAAATTTGATGCATCTGTTAGCTTGCTAA
TAATTTAAATTGCTATTTTATCGTAAAATTAGTCATATATTTGNAGATAC
TTTATAATATTGTCACTAAGTTTATTGTTTTGTCTTATTATGTGAACTAT
TATTCATTACATCTTTTCTATTTGTGTTTATTCATCTGTTCTTAGCTCTT
ACGGTGTTGTACAGTCTTTAAGGACGGCAAACGCAACAATAAAGGCACAA
AGGAGGACAGTGCAACATCAGTGCATGAGTTTAATCCTTTTATTTCTCCA
ACCGGGCTGTTACA
>ltr-1_family-189#LTR/Pao [ Type=INT, Final Multiple Alignment Size = 7 ]
GTAAGAGCTTGCACCCACTGACATTATTTGCTGATGTAAATGATGACGGA
TCACGGTTCCAATTTGTGCACTCCTGCAAAAGTAAACGAACAAATTGATA
ATGTTCAAAACAAAGAAGTTGATGAAGAAATAGAAGTTCAATCTGAAGAA
TTAGACACAAATGTACGTCGCTCTACCCGTGAACGAACTCAGACAGACAG
GATGCTTGCATATCAAAGGGAGGAGTCTCATAAAGCAGAAAGAAAGCTTA
TGCATGCATATGAAAAATGGAAGGCTGAGGCTCGGAAAGCAAGAAGTCAG
TTGAAATTAGACATTTCTGAGAGTGAATTAGCANCACTCATAGACTCATT
GGAAAGGGAAAAGGACAGTGTGATGAATGCATACATAAGGGTTAGAAGTA
ATGTAACTCCACCCACTGATATGAGAAGGAAAATTGATGCTTGTGATGCT
GTTACAAAGGATATAGTAAAAATTGCATACGAGAGGATCTCAGGGGTAGA
TGGAGGCTTTGACAATGAAACCGTAAAGGGGCATTTACGTGAGCTGCTTG
AACGAGACTACGCTCGCTCTGTTTATGGTTCTACTGTTTCACGCATCAGC
TCCAAATCCAGTACACCTATAAGTCAACCCTCTCTGAATTCTATACTAAT
GGCTAAACGCATAGAGGCAGCAGCAGAGCTAGCAGCTAAGGAAGCAGAAT
ATGCTACTGTAATAGAAGAAAGGGAGCAAAGAGAAAAATTACGACTTCTA
GAAGAGAAGCAAAGAAAAGAACTTGAGGCTCAAAAAGGCGAGTTTGAAAG
GCTCCAAGCGATGAAGGAGGTAAGAGCAGCTAGAGCAAGACTGGAGGTGT
ATGACAAGGAAGAAACTGTTGACACTGTTAATCAAGATGAAGGGCTGCAG
CAACCTGTAAGCCCTCCCACGCATAAACCAGTATACTTATCCTCCGTTAA
TCCAACGCCTAACATTTCATCACAGAGTCCCAACGCTGATGTGTCTCAAT
TAGCGCAGGCTGTCCAAGATAGCATAACACTAAACAGACTTCCTATGCCA
GAGCCCACAGTTTTCAGTGGTGACCCCATTCACTTCATAGAGTGGAAGGC
TTCATTTCAATCACTCATTGATAAAAGGCATATCTCTTCAGGAGACAAGT
TATACTACCTGAAGAAGTACGTTACTGGGCCTGCTCTGAAAGTGCTAGAT
GGTATCTTTTACAGAAATGATGAGGAGGCTTACAAGGACGCGTGGAAGAG
GCTTCTAGATCGCTACGGACAGCCATTCATCATACAACGAGCATTCAGAG
AGAAACTCGCATGCTGGCCCAAAATTCAATCCAAGGACTCGGTAGGACTT
CGAAATTTCTCTGATTTCTTGAACTCATGTAAGGATGCAATGCCACATGT
AAAGGGACTGGAAATATTGAATGATTGCGAAGAGAATAGGAAACTTGTAA
GCAAACTCCCTGATTGGGCGGCTGCCCGCTGGAATCGTCAAACCACACAA
ACGTTGAGTGAAACACAAGATTTTCCAACTTTTCAAGAATTCGCCCATTT
CATGTCTGTTGAAGCTGAAGTTGCCTGTAATCCAGTCACATCCTTTCATG
CCCTTCATGTTTCAGAACCTAACAAAGAGAAAATTTATTTCAAGGTCAGT
AAACCTAAAGCTAATGTCTTCCATACAAAGACTGTCACACAGCATGATAA
TTCAAAGCCCACTGGAAAGGTCAATAAGCCATGTCTGTTCTGTCAAAATG
GTGAACATCAAATTCATGAATGTTCTAAATTCTCTGCAAGGTCTCTTGAA
GAACGTAGACAGTTCGTAAAGGATACAAGATTGTGCTATGGATGTTTGAG
GCTGGGTCACAGTGCCAAGGACTGCCGCTCCCGACATTGCTGCAACACCT
GTAAGGGAAGACACCCTACCTGCCTACATGACGACAGCTTCAATAGAAAG
GTGAGGTCTTCTTCTGCTCAGAGCCCAGAAAATGCCCATGAAGGAGTTGC
GACCATGTCATTGAGTGTAGAATCTGGATGCACGCCTGTTAACACCTCTA
TGATTGTGCCAGTGTGGTTGTCCACACATAAAGACCCAGTTTCTGAGAAG
CTCGTCTATGCTCTGTTAGACACACAAAGCGATTCAGTCTTTATTGAATG
TGCAGTATGCAAAAGTCTTAAAGTCGACTCCTGTCCCGTGACGCTTAAAC
TCACTACTTTGGTTGGAAAGGACTCCTTGATGTCAAGTGAAAGGATTTCT
GGTCTTCGAGTTAGAGGTTTCAATTCCTCACTGATTATAGATCTACCCCC
TGCATACACCAAAGAATGCATTCCTGTGGATCGCGCACACATCCCTACAA
TGGAGACTGCAAGTCATTGGAAACATCTAGCCACTCTAGCAGACAAAATT
CCCCCACTTCAAAATTGTGAGGTTGGACTATTGATAGGATACAATTGTTC
CAGAGCGCTAGCGCCCCGAGAAGTAATTCTTGGAACGGAGAATGAACCAT
ATGCTGTTCGCACGGACCTCGGATGGAGCATTATAGGTCCTTCCTTAACA
CATTTTGAGCCCCAAAGCAGTGCTGCCATGTGTCATAGAGTGTCTATCAA
GGAAATACCTGCAGTAACTCCCACAGATGTGATAAAAGTGCTGGAATCTG
ATTTCAAGGACACAGAAGGGCACACNAAAGTGACGTCTCAGGAGGACATC
ATGTTTCTGAGAAAGCTGGAAGAGAATATCAGATTGAACAAGGATAGTCA
TCTGGAAATGCCCCTGCCATTCAGGAAAAGACCATATCTTCCAGATAACA
AACCTCTNGCTGTCATAAGACTTCAACATTTGAAGAGGAGATTAATGAGG
GATCAGGAGTACAGAGAGCATTATGTAACATTCATGGAGGAAGTAATAGA
GAAGGGTAATGCAGAACAGGTGTTTGAGGAAGGACGAGAAGGAGAAAGAT
GGTACATACCACATCACGGAGTGTACCACTCGAAAAAGCCAGGGAAATTG
CGTATAGTTTTTGACTGTTCAGCCAGATACAAGGGAACTAGCTTGAACGA
CCATCTTCTAACTGGCCCAGATCTGATGAACAGCTTAACTGGCATCCTTT
TGAGGTTCAGACAGTACCCTGTAGCCCTAATGTGTGACGTGGAGAAAATG
TTCCACCAATTTCATGTAGACCATGCGGATCGTGATTATTTACGATTTCT
ATGGTGGAGAAATGGAGATTTCAATTCACAGCCTCAAACCTTCCGCATGA
CAGTGCATTTGTTTGGAGCCTCATCGTCCCCTGGATGCGCTAACTATGGG
CTGAAGCATCTTGCAAGAGAAGGTGAACGTCTGTATCCTCTGGGCTCGCA
ATTTATTATGCAAGATTTCTACATGGATGATGGAGTTTCCAGCATTGAAA
GCACAGAGAAGGCCATCAAATTGGCTGAAGAAGCTCGTCAGCTTTGTGCA
CTGGGAAGCTTAAGGCTTCACAAGTTTGTGTCTAATGACAAGGAAGTCTT
GAAGACAATACCACCCTCAGAGTGTGCGGTAGATGTTACAGCTGTCGATC
TTGCTCTCACTGATCAGCCTTTGGAAAGAGCTTTGGGCATTTACTGGAGT
CTGGAACAAGACAATTTCAAATTCCGTATCACTGTTAAGGACCAACCAGC
AACCCGTAGAGGGATACTGTCTATAGTGGCCTCATTGTTTGATCCCTTAG
GCTTTCTTGCCCCCTTTGTACTCAAAGGAAAGACCATTCTGCAAGAAATG
TGCCGAAGTGGTATGGGTTGGGATGATAACTTACCCGCTGATCTACAATC
AGCATGGGAACACTGGAAGGCAGATCTAGTTAACCTAGAAAAGATTGAAG
TGCCTCGTTGTATTGTGCCTTCTGGCTTTGGGAGAATCATAAGGAGAGAG
ATTCACCACTTCTCAGACGCCAGCATGAGTGGATATGGTCAGTGTTCATA
TCTCAGACTCGAGAACGAGCAAGGTGACATCAGTTGTTCGTTGCTCATGG
CAAAATCTAGAGTGGCCCCACTCAAGATCACAACAATTCCTCGGCTAGAA
TTGGCTGCCGCAGTGGTGTCAGTTGCAGTGAATGACATGTTGAAGGAGGA
AATGAACCTGGCAGATGCAGAAGCGTTTTTCTGGACTGACTCACAAGTGG
TGTTAGGCTACATAAACAATGAAGCCCGCCGTTTCCACACGTTTGTGGCA
AATAGAGTACAAAGGATTCACCGCACCACAACTCCTCAACAGTGGCGGTA
CATTTGCTCAGATGAAAATCCAGCCGATTACGCATCGCGTGGTCTAAGTG
TTAACAATCTTGTCACTTCCAACTGGTTTAGAGGACCTAAAGTTTTATGG
GAAAAGCAAATACCNCCACCTATGGAAATCAGCAAGCAGCTTCCAATTGG
CGACCCTGAAGTCAAGAAGGTTCAGTCACTCAACACGCAAACTGTACAGT
ATTCATGTTTGTCAGACCGTCTCACCAAGTTGTCCTCATGGTCCAAAGCT
ATCCAAGCTGTTGCACGTTTAATACGTCGTGTCAGGAAAGACAAGTCACA
TAATCACAGTACATTGGCGGAACGGAACGATGCACAGTGTATCATAATCA
AGGACTTACAGAAGCAGACATATGCAGAGGAGATAACTTTACTCCGTAAG
GGCAAACGACTACCTCGCAGCAACAGACTATACAATCTTGACACCTTTGT
CGACCAAGATGGATTGCTGAAGGTGGGAGGGAGACTTTGTGAGGCATCTA
TCCCTAATGCTGTCAAGTATCCAGTGATACTTCCGAAGGAGCACCAACTT
ACAAAACTCCTGATTGCTGATTGTCATGAGAAGATGGCTCATCAAGGAAA
GGGAATGACTATAAATGAAATCAGATCAAGAGGATTCTGGATTACGGGAG
TTAACAGGACTGTAGCTTCCTTTGTACGACAATGTGTGAGATGTCGCAAG
TTACGTGGACCTACGGAAGAGCAAAAAATGGCTAACTTACCCTCAGAGCG
CATAGAGCCATCCCCTCCATTCACATACAGCGGGATGGATGTTTTCGGTC
CATTCATCACCAGCAAAGGTCGCAAGTCAAACAAGAGGTATGGACTTCTC
TTTACCTGTTTCTGTTGCAGAGCCATCCATATTGAGATGCTGGATGACAT
GTCCACAGATGCCTTTATCAATGGCCTGCGTTGTTTCATCGCTATCAGAG
GAGCAGTCCATCAAATAAGGTGTGATCAAGGCAGTAATTTCATTGGAGCC
AGGAATGAGCTCACCAAAGCTATGGAGGAGATTGACACCAACCGTCTGGT
AACATTCTTAGCGGAAAAACAGTGCGACTTTGTTTTTAATGCACCTCATT
CAAGCCACACTGGCGGAGTTTGGGAAAGACAGATTAGAACTGTCAGAAGT
GTTCTTCGCTCCACCCTGTCACAGTCATCTGGAAGGCTCGATGACTCTTC
TCTGCGAACGTTCTTTTACGAGGCCATGTCCATTGTAAACAGTCGTCCGC
TCACGGTTGATAGTCTAACTGACCCAAGTAGCCCTGAACCTCTAACCCCT
AATCACCTCCTCACTCTAAAACCTACTCAAGCCCTACCACCTCCTGGCAA
ATTTGTCAGGGAAGATGTGTATGCCCGTAAGAGATGGCGGCATGTCCAAT
ACTTAGCGGAACAATTCTGGGGACGTTGGCATAAGGAGTATGTGTCTAAC
ATCACAACAAGACAGTGCTGGCATACACCAAGAAGGAACATGCAAGTAGG
AGATATTGTCTTGGAGAAGGCAGTGGATCTGCCCAGGAATGAGTGGCGCT
TGGCAAGGATTATTGAGGCAGTCACTGACAAGGACGGATTGGTGAGAAGA
GTGAAAATACAGTTCGGAGACAGAAATCTGGGGAAGGATGGTAAACGTCC
ACATAAACCATCTGTGGTGGAACGTCCAGTGCAGAAGTTGGTCCTGCTGA
TGGAGGCAGCCTGAACATACTGACATATCCTTTGAGTAAACAGTTCATAG
TAATATATGTTTTAGTGTTGTTTACATCTAGTCTTAAATGGTTATAGTAG
TAGTAGTAGTAATTATAATTCATTTAAAATCATTCGTGATTAAAAGGTTA
AAATTCATAATCACTCATGATTGGTGGGAG
>ltr-1_family-190#LTR/Gypsy [ Type=LTR, Final Multiple Alignment Size = 2 ]
TGTGGTGATACAGTTATACATAATTCACCATAGCTTACATAGGTCATCTT
ATTCTGTTCTTTCAGGAAGCATTTGTCGTCAGTATTTTCCTGACTTAATT
GTATGGTCTTTGTAATCACAATGCTTTATGTTGCTCAGTGTTTAGCTGTA
GATTTCCTTTACCCTTTAAGGACCTTAGTGTTGTGATAATCTTTTTTGCC
TTTTAAGGACCTGTGTGTTTTGATGACGGGTTTTTGACGGAAGTTTCAGA
AAGTTTGTTGTTGGCAATAAACGACACACGCATTTCGTGTGCTCAGCTAG
AAAGTGCGTCTGCGACTATTTATTGACCCTTTCTACA
>ltr-1_family-20#LTR/ERV1 [ Type=INT, Final Multiple Alignment Size = 18 ]
TTTGGCGTCCCTCTGGGTGGGCTGGAAAGGAGCAGGACTGGTGTTGCTGT
GCATGCTGGACTGGAGAGAAAACACAAATATGTGGCCACAATAAAAAACG
GTAAGCGATTTTATGCTTATTAGTTTGTGTTTTTTCTGCCAGGACCTGCT
TGTACAGGTAAATACACTTGAACTGTTTCTCCAGCTTTAAAGAATTAAAA
GTAAATGTAAAAAAGATATTAAAGAAAAAAGGGGTTTTGAATAACAGAAG
AAAAAGAGTAATTTGCATGCAAATGATCTGTGTTTTCCTAAGAGGGCCTT
GATGGATAGGATAAACATTAACTAGTAACTGTTACTCAGATTTGGGAAAT
TATTAATGATATAAGATATGCATAGAGCATTTATAAGTTTTAAGAGAGAG
TCTTTAATGTGTGGTGACAGTTAAGAGATTAAAGCAGAGTAAGGTATGCA
AATGATCTGTGTTTTCCTAAGTGGGCCTTGATGGATAGGATAAACANTAA
CTAGTAACTGTTACCCAGATTTGGGAAATTAATAATGATGTAAGAAATGC
ATAGAGCATTTATAAGTTTTAAGAGAGAGTCCTTAATGTGTGGTAACAGT
TAAGAGATTAAAGCAGATTAAAGTAGAGAGATGCGCGCTAAGACCTACGA
TACCGCTTTGTTAAAGGAGATAAACAAAGGGCTGCATGGGTAGGCGAAAG
CCTGTGGTTACCGCTCTAAGGTTAGAGGGCTGCTCGGACAGGTCACTCAA
GAGGAGTGTAGTGTAGAGTATTTATTTAATTGAAGTGTTTGTGTATTTGC
TGCTTCAGATTGTGGCAAAATAGTCCACATTGGTGNGCAGAGAAGACTGC
CTTCCTCCTCCTTGAATGGAATGAGGATGGGGGGATGCAGCTCCTGTTAC
ACTGAGTGGAGGAGAGGAGTGAATGAGAAGAGGAAAAGTAATAAGATTAG
AAGTGTGAATGTGTTTAAAAGTATGTTTTCAATAAGGAGTAGGTTAAAAT
AATGATTATAGTATATTATAATATAAAAGGAGGGCTGCATATGTGTGGTG
TGATTTAAAGAACAATAGGAANAGTGATTGATGCAGTTTAAGAGAAGAGA
TTATGATATAAAGAGAGGAGTCTCCTAAATTAAAACTAATGGAACATGTT
GCATTTGAAAGACACAGAGTAAAAAGCAGAAGAATATATAGTTAAACATT
TTTCTGAAATTATCTTTGTGTTTTAAGTTTGAATATGTTAAAAAAGAACA
ATAGGCAGAGTGAACTTAAATTCCTGACATAGCAATAGGTGAAAGACAGT
CTGCTCCAGGATGGGGGTAAGAGAGAGATTTATGGTGTCCATGTGTGAAC
AATAGATTGCCTATTTACAGCACTAGGGAAACAGAGAAGAGGAGAGTNAA
NGAGAGGAGATCAAACTATAGATAAAATAATGACATAGACTTTAACATAA
TTTGGATAGAATATAAGTTATTACTGAATAGATAAATTATAAAGTAGTAT
AGTAAGATAAATGAAATGAGGAAGNACTAATAATAGAGTTATATTATATA
GAAAAGAGTTTGAAACTCTACTAATGAAAAAGAATAAATGAAGCCATAGT
GATCAATATATATAGAGATAAAGGAAGTATGGAGTAAAAGAATGTATTAA
TAAACAAATAGATTTACTAAATAAGTATGAATAAATAACATATAAGTTAG
TTCTTTGATTGAGAATAAAATAGAAAAAGAAAACTTGAAAAATGAATATT
GATTAATTGAAGATTTAATTATAAAATGTGTAACAAAATAAGCTTTAAAA
TGTATAAGAAAACCTAAGAGCTAAAAACTCAAATTACGGAAAGGAAAAAG
AATAAAATAGAAATAGGAAAAAATAAGTCCACTGTTTCATAGATAAAATT
AGATGTTTAAAATATGCTTACAATATAGGCACATTGAACAGATAAGATAA
AAAGAAAAAAGCAGTAACAATTTGAAGAAATAATTGACTTTAGAGAATTT
GATTGGATTTAAGGGAAAAAAATGTTTGTTTCATCTTTCTCAAAGTCAGC
TATGTCATTTGTTTGTAGTAAAGTACAGTGATTCAGATGAAAATCATAGA
AGCTAGGTAAATGTTAAAGAATGCGTTAGAGTGAGTTAAAAAATAAATTT
TAAAGTTTATGCAGTAAGAAGCTAAATTGATAAGTATGCATTGCACTTCA
AAAATGAAAAATGCTTTTAGTAAATAAATATGTGAATTTAATTAATAATA
TTAACCCTGAGCTATAGCAGTAATGATTTTGAACAGTTATACCAGATATT
GGGCCACCATGTAGTATTGTTGAATTAAATCAGGTATGGAAAAACAGATA
TGGAAATAAAAAATGCAATACTAAAATACGTGACAGAGAAAATAAAAGAT
AAGATAATGACAAATGGCAAACAGAAGAAACATTTGATGCAAGCAGTGAG
AAAATAGAAACTGAGTATAGAAAATGTTACGATGTAAAAATGACCGGTTA
GTAAAGGAACACTAGCATAGATGAGGAGAAATGTAAAGTAAAGCATAATC
TGAAGCTAAAGAAATTATTTAGAAGAACACTAAAGAAATAGAAAATTAAA
CATATTTACATATGATAAAATGATTGTGAATTAGAGAAAAATAAACTGTT
AAAAACCGTAAAGAGGAGAAAATAGATGAGAGGAGTCTCCATTTGATGGA
AAAAAATGGGAAAGAAGGAAAGACTTTTATAGGTCATGAGCTAAATTCCA
TATATTACTTAAGAGGACATAGGGATGGACTTTGGGGGACTGTGGTCTCT
TACCTACCAGACATCTCTGAGTGCACTGGCAAATGGAAAAGGTGTTTGAA
AAACACAATGGACAAACTGTTGGCTGTGGACATTTGTGAAAGCAGTGAGG
CAGGCACTGCATGCCCAGGAATTACTGAGGACTGGAAAGGCTACTTATGT
TCAGAGACACTAAAAAGAGGCAAACAAGCTAATGATGAACTGATCAAAGA
GAAAAAGCGCTCCACCAGAACTTTACAACAGCTCAACGAAAGAAAAGAAG
CCAGCACTAAGAGAGAAGGGGGAAACACTGTGCCCTGATATGGACACCAC
AGAAAAGACTACACCAATCTATGAACCAGTTGTCTTCTCAGGGTGTGAGG
AGGGGGAGTCTGGCAGTCCATCTCAAAGCAGTCGACCTATAGTCCAAATT
GAGTACAATGTGACCACTCAGAGGGCAAAATAAGAGCAAAAGTGTAGCTA
CCCATTCTTGTATCAAATCAGACTCCTGTCAATTTGATAAAAAGAAAAGT
ATCATGTAAACTGTAAGAAAAGTCTTAGATGATAATGTACGATGAAACTT
TAAATGTGTAATGTTGAAATGATAAATTATGAAGAATGTTAAATTATTTT
GGTTCATTTTCATAGGTTAACTCATAGAGATTATTGAACATAGGAGGATA
AATTATAATGCATGGTGGTGATAAAAAAGATAATAAAAGACAGTTTTTGA
TAACTAAAAAAAAAATAATTTGGGTTAGAAGTTGATGGAGTTAAGTATTT
AAGTTAAAATTAGGGAAAACTTATTTTGAGTAAACTAAACCAAGATTTGA
GAGAAAAATTATGTCAGAGATTAAGACAGAAAAGTGATTTATACTTGAAG
AGATAGAAAAAAAAAAAGTGAAATGAACTCACAGTACTGAATAGGTCAAA
AAGTAACAATTCTAAATGTACTAAAANAATATTTGAAAGAGAAAAGTGTT
TAAAAAAACAGAAAACAGGTTGTTTTACATATGTGAAGAAATAATTAAAA
GCAAAAAAGATTAAGGACTAAAGATGAATAATCAGATCAGATAGAGAGGA
ACCTATAAAGAAATCCAGTGATTTTTCAGTCAACTTGTAGAAAATTACAA
CAAAAGTTTATGAATAACCAGTTTGATGTGAGAGCAGGAAGGAATTAGGA
GCTGAAAATGCTGAAAAGTGAAAAATGNTAATTAATATAAAATGCAAAAT
AAGAAATGGCTCAGAAATAAGAAATTACTGTAGGTGTCAAATTTTAATAA
TGATTAACAGTTCAGGACATTAAGGGAAAACAAAATTAGCCAGCATAGGG
AGGATTAATTAAAATTAAACCAGATGCAGGTCTGTTATATGCTGGAATAG
GCATTATTGAAACTTTTGAGAACATAGCAATAATAGAAACACTTAGATAT
GTTATGGCATTTCTAATTAAAGTCAATTTCAATTCGGTTGTGATTGTGTA
GGTGACTAATAAAATGGATTCTATTTGAATTTGATTTGAATTTAATTTTG
ATTATGGCATTAGTCAAAACAGGCAAAAGTAGATGTTGTAAAGTTTATGA
TTTAAGAACAGTCAGTGATAGAGAATTTCTTAGCAGAGGTTCCTAACACG
CACTGTACTTAAATTTGTTAGTTTGGATGCCAAATATGTTAAAGTAATTA
ATTGATTTCTGTTCAGGTAATTATCAGAGGAGGGTAGACACTTGGTTACA
CTTAAAGTAAATAGGCTGATTTACATAGTTACATACGTTAGAATGCATAA
AAGGATTTAGAATATTTCGTGATGGATATTGTAACGTGTAGGATTTAGTT
ATCTGCAGGTACATCTAGCTCAAGCTAAGTAAAAGACAGAAATAAAACTT
TTTAGGGATGACGGGTTTAGTGTTAACAAGATTCTGTATCTATTCCAGAT
GCAATAATAACTGNTAAGATGATAAATAAGAAAATTGATTTTACATTAAA
GAAAATAGGGTAGCAGGTCTAACAATAGTATAGAGTCACAACCTTAATTA
GATTATAGTACAAATAAACAACGTACTAGTCTTTATGAACATGTGTAGCA
TCAAAGGGAAGCAAAAAAGATAGGTATGATTTTTGTAATAGGAAGTACAG
ATTGTTGANGCAACAGCATTTCTAGATATTGTCATTGGCGATGTACATGG
NTTGAATCAAGGGTGAAGTGGTAAGGAAAATTAAGCAGCAAGCAAAATGA
TTTGAAAAAATGATCTCCTTTTTGAATGCAGTGATTAGTGAATTGTTGTA
CACATGTGACATCTGTGCAAAGTAGAATGTGAGTAAAAGATCAGCAATAG
GCCTAAGGGGATATTCAAGAACTTGATTGTGGATGTTGTGAAATGATAAA
ATTAGCTTAGGGCAAGAGATACAAGCTTTTGGGCATGACAGTTGTGGTAG
ATGAGTGAAGGTAATTCCATCAGCAGAGCAGGGAAGAAGGAACAGTTATT
ACATTTAAGACAAGAGAAGTCTCAGATTTGGAATACCTTCAGAAATAAGT
TCAATAATGTGTCTGCATTTAAAAATAAATTAGAGTAATTAAAGTCAATT
AAAGTGAATAAAGGTAATTAAGTAGATAAATAAGTGGATATGTGATTCAG
TGAATAGATAAGTAAATGTATTGATAAAGTATTGGAAATCAAAGAAAATT
GAGCAATTACACATAATTGTAAGGAATGATTGAAAGAGCTGAAGATGATC
CNTCAAGGCCTAGTTTAACAAGATGTGTTAAAATAATATACCTTTTGCAT
TAATAAGTGATTGCATGAAAACTGACAGAAACAAGCAACTAACATTGCAT
GAAGTACTATTGGGTCGACCCTTGCATGTAATCTCCTATTTAACCTTGTG
GAATGTTTGGAGAACATTTCTAATGCATTGGAAAGAAGTTTGGTCTTTTA
TGAGGAAACTAACTGCCATGTGCAAAGCGATATCTGTACAGGAAACCAGA
AAGGACCAGAAGCAGGAGATTAATCCGGTGATCGAGTATATCTGAGGTGT
TCTGGAGAAAGTGGAGTGAAGTCAGGAGAAATGGACCTTATGCCAAGGTT
ACCAAAGGGGATGCCATCAACTGGATACCATCTGGACCACAGCACAAGAC
AGCCAAAGGAAAAAGCTCCAGCAAGAGAAAGCTAACGGGAAACAGAGGAG
GCAGAAAATCCCAAAGCTCAAACCAACGAATTGCAAAGTGTGGCAGAAGC
AGTTCATCAGAACAGTTAAAAGAGTAATTCTGATTATATACCTGAGTGAG
AAATACAGAAGGTGCCACAAGTTCAAGTGATGATAATCACCACAACTTCA
GGTTATAGACTCTCAACATAAAGTCTCTAGCAACACTTTTTAAGGCCAGA
ACGAAACAAAGAATGCTCGCAAGTATGTGCCAGATTTAGGGTCAAAAAGA
TGAACTAGTGCTAAAAATTTTTATAGTTTAGATAAAGAAGAGGATGATGA
AGAGGATCCATGCCTTGGGTGTTAAGTGCTAGTAACCTCTACCCCAAAAC
GGCGGCTCTCTACGATACGCAAAGTATCTGGGCTGAAGATCAACGTACTC
TACGGATTATGTTTTGTGGGTGTTAGATTAGAATATTGTGTTGTGACCCT
AGATTGGGAGATTGTGCATGTTTATTTTTTGTTTTAGTTTTATTCTTTAC
TGTATGTTAAATAATCATGACCCCCAGAAGCAAATAGATAACTAATTGTA
TGCTTAAAATACTACTTTTATGATGATATCAACAAAATAGAATCAAGTCT
TTTACTGTGTCCTCGTCAAAACAGGACACAGAGGTTTGGCGTGATTCTAT
TCCAAAGTGCAATTACATGATTTGGTCATTTGTAATAATACTGTGACATA
TATTTGTCATTAGGTAGTATGGCTGAGGGCTAGATCATGGAGTTGCACTA
TGGGCCAAAAGCAAGAATATTAAGACTTAAAGTCTTAAGAGGAGGGATTA
TA
>ltr-1_family-191#LTR/Gypsy [ Type=INT, Final Multiple Alignment Size = 1 ]
CTGGTGACCCCGACGCTTGTTTGCTGAACGTATTCAGTGCAACAACGATG
ACCGCGAACGCTGTCACGCTTAAACTCCCGGAGTTTTGGGAATCATCGGC
GTCCGCTTGGTTCGCCCAAACCGAAGCTCAGTTCGCATTACGAGAAATCA
CCGCAGATGCCACGAAGTACTACTACGTTGTATCGGCATTAAACAGTTCA
ACGGCGTCCAGAGTGGTGAGCCTGCTAAAAAACCCTCCAGCAACGGGGAA
ATATGACTCTCTTAAGGCACATTTATTGAAAACTTTTGAACTTTCTGACG
CTGAGAGAGCCAACAGGCTTTTCTCTCTCCAAGGACTGGGCGACAGCAAA
CCCTCCGAGCTTATGGACCGAATGATGGATCTCCTTGGTGAGCACAAACC
GGATTTCCTTTTTGTCCAGCTGTTTCTGCGCCAGCTACCTGCCCACGTAC
GAGCAGCACTAGCCAACACAACGATAACTGATTGCCGGGAGCTAGCTGAA
GAAGCTGATAAATTTTTTTTGGCAAGCCAACAACACTCTGTGTCTGCACT
TTTCCCCGTGCACGATATTTCTACGCCACCAGAAACCCCCACAGTTTTCG
CTGCAACTTCTCAACGACAGCTACCTCCTGGCCTGTGTTTCTACCACGCA
AAATTCGGAGCCAAAGCTAAACGCTGCCGTTCTCCGTGCAGTTTCGGCAG
AACGGGAAACGCCAAAGCCGGCGCTCATTAGTGGCCATGAGCGTCGGCCG
TGCAGGCAGGCTACTTTTCGTTCACGATGCTTTATCTGGACGCCGTTTTC
TGTGTGATACAGGGGCACAGAGGAGTGTCCTACCCGCATCCCACATGGAC
GTAATGGCTGACAGCCACGGCCCGCCTATGGAAGCAGCTAATGGCAGCCC
CATCCGCACGTACGGCACAAGGTATGTGGAGTTGTGTTTTGGCGGACATC
GTTTTGGCTGGGAGTTTGTTACAGCAAAGGTAGCTTTTCCCCTCATAGGC
TCAGATTTTTTGTGTGCACATGGGCTGTTAGTGGACGTTAAGAACTGCCG
TTTGATTGACGCCGTCACGTTTTGTTCATACACATGCACGTTTAGCGAGG
ACAATTCTATCAGACTGTCTAGTATGATTCCCACTGTTGATGATTTCCAC
ATGTTGCTCACTGAATTCCCAGCTCTTACGCAGCCCACTTTTTCTGCACT
AACTGCCAAGCATGGTGTGGAACACCATATAACCACTTCTGGTCCACCCG
TTTATGCCCGCGCTCGTCGTCTCGACTCCATCAAGTTGGCTGTAGCCAAA
GCAGAGTTCGAAAACATGGAACGCCTGGGCATAGTTCGCCGGTCAAACAG
TCCTTGGGCTTCTCCGCTGCATATCGTGCCTAAACCTGGTGGCGGCTGGC
GCCCATGTGGAGACTACCGACGGCTAAACGAGGCAACAACACCCGACCCC
AGTTCCACATGTACAGGACTTTTCAGCACATTTGGCAGGAAAGGTCATAT
TCTCCAAGGTGGATTTGGTCCGGGGATATCACCAAGTGCCCGTGCGGCCA
GCAGACATTCCCAAGACAGCAGTAATCACGCCATTTGGCTTATTTGAGTT
TCTGCGCATGCCGTTTGGGCTCAAAAATGCAGCTCAAACGTTTCAACGGC
TTATGGATTCTGTGTTGCGTGACCTGCCTTTTCTTTTCGTATATTTGGAC
GACATTCTTGTGGCAAGCACCTCCAAATCTGAGCATTTAATGCACCTCCG
CACACTTTTTGAGCGGCTCAGTCAACATGGATTAATCGTAAATCCAACCA
AATGTCAGTTTGGCTTGTCCATAATTGATTTCCTGGGGCATAGAGTCACT
AAGGATGGGGCTGTCCCCCTACCATCAAAAGTCGAGGCCATTGCACAGTT
CCCACGCCCACTCACAGTAAAGTCCTTGCAAGAGTTTCTTGGAATGGTGA
ACTTTTACCACCGTTTCATTCCCCGTGCCGCCCAACTCATGCAACCCTTG
TATGAGACTTTGAAAGGTAAAAAACCTAAACACAGTGTGGACTGGTCTGC
AGAAAAAGACAAGGCTTTCATAGACACTAAGACAGCCCTAGCAAATGCTA
CTATGCTGGCACATCCGTCGGCCACAGCCCCGATTGCCATTACCTCGGAC
GCCTCTGATTACGCTGTTGGTGCAGTGTACGAGCAATGGGTGGATAGTAC
ATGGCAGCCCCTCGCTTTCTTCAGTCGACAATTACGCCCTAGCGAACGGA
AGTACAGCACTTTTGACAGGGAGTTACTTGGCCTTTACCTTGCCATCAAA
CACTTCCGTTTTCTGTTAGAAGGCCGTCCATTTACCGCTTTTGTGGACCA
CAAGCCACTCACTTTTGCCATGGCCAAAGTGGCAGAGCCTTGGTCTGCCC
GCCAGCAACGCCAACTGTCTACATATCTGAATTCACGACCGACTTGCAGC
ATGTCGCCGGAAAAAACAACCATGTCGCTGACTGCCTCTCCCGTGCTATG
GTTGGGGTTGTCCATTTGGGTTTAGACTACAATGACATGGCTGTAGACCA
GGTCAACGACCCTGAGATACAGTCCCTCAAAACCTGCGCTACAAGTTTGC
AGATAGAGGCTGTGGTTTTTGACAACGCAGGCACCACACTCTTATGTGAC
GTCTCTACAGGCCAGCCTCGACCAATCGTCCCCACAGCATGGAGACGACA
GGTTTTTAATGCAGTCCATAATCTTTCCCACCCTGGCGCAAAAGCATCAC
AAAGACTGGTGGCAGCTAAGTTTGTATGGCGTGGCCTCAAGAAGGACATT
AGGGCCTGGGCTTCTACATGTGTCGACTGTCAGCGGGCCAAAATACATCG
CCATACTAAGGCCCCTTTAGAACCTTTCCACGTCCCAGAAAGACGATTTG
ACCATGTTAATGTGGACATAGTCGGTCCTTTGCCCCCCTCTCATGGCTAC
ACTCACCTCCTAACCATGGTTGATAGAACCACTCGCTGGCCTGAAGTTGC
CCCCCTGGCATCGATTACTTCTGCGGAAGTGGCAAGGGCATTTATTGCCA
TCTGGGTGGCCCGCTTTGGCACCCCTTCAGACATATCTTCAGACAGGGGC
ACGCAGTTTACGTCTGAGCTGTGGAATGCTGTGGCAGAAAGTTTGGGGGT
GCAACTACACCGTACTACTGCTTATCACCCCCAGGCAAATGGACTCTGTG
AGCGTTTTCACAGGGTGATGAAAGCTGCTCTTCGGGCCAGCCTCAAGGAC
AGCAACTGGTTAGACAAACTGCCATGGGTCATGCTGGGCATCAGGACTGC
ACCTAAGGAGGACCTCCAAGCCTCATCGGCTGAGCTAGTTTACGGCCAGC
CACTGCGGGTGCCCGGTGATTTTTTCCCCAACACTTCTAGTCCTTGGTCA
GCAACAGTTCAACGTACTACATTACTGGACAATGCAAAGCTTTTTACACC
AGTCCCAACTTCCCGTCATGGCCTTCCTCACTCTCACATTCCCTCTGGCC
TTCAGTCAGCAGGCTATGTTTTCATTCGGCAGAATGCTCATAGGGGACCT
CTACACCCACCCTATGAGGGCCCATTTCGAGTTGTTGAGGCAGGGAGTAA
ACATTTTGTGGTGGACATAGCTGGTAAACGGGAGCGGGTTTCAGTCGACC
GCCTTAAACCAGCTCACTTGGATGTGTCCACACCCATTCTGTTGGCAAAA
CCCCTACGGCGCGGACGCCCCCCAGCTGCACCTTCCTCCCTCAGACCACC
GCCACAGCCCCCTCAAACACGATATAACAGGGCTCATAGTTCTGCTGCTG
CAGACGAGTCAACTGTAGCCCCAGAGCGGCGGAGCCGCAGTGGCCGTTTA
ATCCACCCGCCTCGCCGTTGACTTTTCTTTTGTTATGGTGAATTCTGGGG
GGACGTG
>ltr-1_family-192#LTR/Gypsy [ Type=INT, Final Multiple Alignment Size = 2 ]
GAAGACTTCGCCCAACATGGATCCCGCAGTCATGCAGGCCCTGTCCCACG
AAGTCGCAACTCAAGCTCAGGTACTATCAACACATCAGCAACAGTTATCA
CATCTAACCCAGCTGACCGATGAATTAGTTAAGGCATTGCAAGATCTTCG
AGTTGCTTCCACAGTGCAACTCACCACCAATTACACTCCGAGCCAACATC
CTGTTACACCGCTCCAGACCTTCTCCGGCGTTCGTTTGGCATTTCCCGAC
AAGTTCTCAGGTAACCCAGCCAAATGCAAANGCTTTTTACTACAGTGTAA
ACTCTTTATCGCTCAACAGCCCCATCTGTTTACTGATGAAAAGAGTAAAA
TTGCCTTTGTGTGCTCCCTGCTCACGGGAAAAGCTTTAGATTGGGCTACT
GCGCTCTGGCCAGACAATGCCCCAATTTTCCCCTCATTTAATGACTTTCT
CAAACGTTTTTGTACGGTTTTCGACCATCCTGAAGGAGGTCGTAATGCTG
GCGAGGAGCTTTTGTGTGTCCAGCAGAGAAATCAACCTGCAGCCGAATTC
GCTCTACATTTCCGCACGCTAGCTGCGCAGACTGGCTGGGCTGACGGTCC
TCTAAAGACACTCTACAGAAAAGCTCTGAACCCAGAACTGCAGACTGAGA
TGGCATGCCGTGATGAGGGAAAATCACTGGATCAGTTCATTGAACTTTCA
ATCAGGTTGGATAATTTACTTCGAGTTAGAAGACCCCTACAGTCTGTTTT
TCCCTGTCCTGTAACCCCTGAAGACCCCTCAGTTCCAAGTTCCCCTGAAC
CCATGCAACTGGGAGGAACCCGATTAACCCCTGAGGAACGTGAAAGAAGA
TTGTATGATCATTTATGCCTGTATTGTGGTCTTTTGGGTCATACCAAGTT
CCGGTGTCCCAATAAACCTCCACCTAAGACNGTNTCGGTGAGTGCAACCA
ATTTACCCTCCACCTCCAATAACCATCTGAGTTTACCCGTCTGTCTGAAT
TATGGTGATGTAAGGATTCAGACTCGAGCTTTGGTTGATTCGGGAGCTGC
TGGCAATTTTATTGACCACACGTTTGCGAGAAANCACTCCATCCCTCTTA
CCACCTGTGACTCTTCCCTAGCCATCACAGCTATAGACGGACGCCCCCTG
GGGGAAGGAAACATTAAACTCCGTACCCAACCACTCTCGGTTCAAACTGC
CTCTCACCATGAAGAAAAACTCTCCTTCCTAGTAATTGACTCTCCTCAGC
ATACCATTGTCTTCGGATTGCCCTGGCTGCAGGCCCATGACCCCCAGATC
TCCTGGAAGACTGGTGGGATTATCAAATGGAGTAAGAACTGCATTAACCA
ATGTCTTNAATCTGTCACCTCTGTCCAACTCAAGACCAGAATCGCCTGTC
CTGAAAACCCTGAGCCCAGTCAGATCCCCGAAACTTACCAAGATCTCAAT
GAAACCTTTAACAGACAGAAAGCCACTAGACTCCCTCCCCATCGTGAGNA
TAATCATGCTATGGAGTCACTACCAGNCATACCGCCTCCTCGTGGAAGGA
TCTTTCCACTCTCTCAGCCTGAGACCGAAGCCAGGAATACTTGCGTCACG
GAAAAGTTGGAGAAGGGCTCTGTTCAAACATCCGCATCACCTGCTCCAGC
TAACCTAACCGTCCCCTCCACAGCCAAGTCGTTTGTCGTCGAGAGTGATA
CCTCCGACACGGGCACCGGCGCTAAACGTTCCCAGAGACCCCCGGCAACT
AACAAACTCCACCCCTATACCTTTCATTCTCCCAAACGTAACCCTNCCAA
GAGAAACGATGATGTCGAGCAAATTCGGAAGAAACCCCTGGAAGCACCTC
GTCGTCCTGGTCCCATGTACTTCCCCGGACAGTGGGTGTGGCTATCAACC
CGAGACCTCCACTTGAGACTTCCTTGCAAGAAATTCAGCCCCAGGTACGT
GGGTCCTTTTCAAATTGAGAAACAGATTACTCCTGTATCCTTCCGACTGA
CACTACCTAACCACTACCGTATCTCTCCCATTTTCCATGTCTCCCTGCTC
AAGCCTGCTGTTGGTCCAGCTGAGGTGGATAGGGAGGTGGCAGCCGGTGA
ACAGGGTCTCCCACCTATCATGATCGACGGAGAAGAGGCTTACCGGATCC
ATGAGATCCTGAGATCTAGACGCCGGGGCAGACAACTACAGTACCTCGTC
GACTGGGAGGGGTACGGTCCGGAGAAAAGATCTTGGATCAAACGNAAGGA
TATTCTCGATCCAAATCTGGTGAATGAGTTTCACTTGCAACATCCGGAAA
TGCCGGCCCCTCGCCCCCGTGGAAGACCCCGGCGTCGCAATTCTTCTCAC
TTCAGGAGCCGTTCGTTGGAGGGGGGCTC
>ltr-1_family-193#LTR/Gypsy [ Type=LTR, Final Multiple Alignment Size = 8 ]
TGTGATATATTGATGTTTGCATTTTTGTATTTGAAACAATAGGGACTCCG
TAGTACGGANGTAGTTGATATAGTTCTGGCAGTTTCGGATGAAAGCAGAA
AGTAAAGCTGTTGCTTAATACGGACGCTCCGACTCAAGTGTATCTTTTAC
AGTCAGATATATCACA
>ltr-1_family-194#LTR/Gypsy [ Type=INT, Final Multiple Alignment Size = 4 ]
TTACCCCCCTTTTTAAACACAGTACATTTACTGTTACCTTCACATAAAAA
AAAAACTGCACATGCAACAACATTACTATCAAAACTAACAGTAGCTGTTA
AATTCTTCTTGCATTAACACAACAGCAGAGAGAAAAAAAAAAATACTAAA
CCTAGTATATTACGAGACCATTGCAAATTTTAAACTTGGTTGCATTTGCA
CAGTTGTAATTCCTAAGCATTATGGNTCATAGCGTTTTGGTGTCTTTCTA
ATTCTAGATGAGCGACGTAGACCCTGTGCCATGCTTGTATTTCCTACACT
GTCCTTTTCAGAAGTCTCTGAAATGACCGGTTCCTCCTCTTCTGATGCAC
AGGGTCTAACGGAAGTTTCAGTCCCAGTCTCAGAGCAGTCCATCTGTTCA
ACAGGATCATCCACTACAACCCGTGGTCTTAACTGATCACAATGTCTCCT
GAAAGTGCCATCTGTGTCTTGTCCCTGAACGTTATAAGACACAGGACCGG
TTTGCTTTACTATCACTCCAGGAACCCATTTGTTCCCTTTTCCTGTGGTA
TTACGAAGGTAAACCGCATCCTTCTCAGAGAATGATCTCTCCACAGACCT
TTTGTCATGATGGAACTTTTGTAGGTACTGTTTCCTGCGAACAGCAACAG
TGACATCTGGGTGAACAAAGTCCAGCCGAGTGCGCACATGTCTGTTAAGG
AAAAGATCGGCTGGTGATTGCCCTGTAGTGCAGTTCGGAGTAGTGCGATA
CTGCATTAAAAACAGTGAGATCTTATCCTCCAAGTCCATTGTCACGTGTG
CAAGTTTCTTTATTCCCCCTTTAAATGTCTGCACATACCTTTCTGCAAGG
CCATTGGTAGCGGGATGACCTGGGGCACTTGTGGAATGAAGAATGCCATT
TTGCTGCATAAAATTTTTAAACTCTTCCGAAGTGAATTGTGTTCCATTGT
CTGTGACTATGTGTTCCGGAAGTCCGTATGCTGCAAACAGCCTTCTCAGC
CTTGAAATGGTGGATTGTGAAGTAAGGTTAGGCATTCTAAATACCTCCAG
CCACTTTGAATATGCATCCACAATAATCATAAATGTGTGTCCTAAGAAAG
GACCAGCAAAGTCTATGTGTAATCTCTTCCAGCTCTGACCAGGAAATTCC
CAGGGGTGTAAAGGAACCTGGCGGGGTGCTTTTTGTTCCATCTGACATGG
CTCACAGGTTCTACAAACCTGTTCCAGTTCTGCATCCATTTTAGGCCACC
ACACATACTTGCGGGCAAGTGCCTTCATCTTTACCATCCCTTGATGGCCG
ACATGCAACTCTTTCAGCACAATTTTTCTCAGTTTTTCAGGAATTATAAC
TCTGGTGCCCCAAAGTACACATCCTCTCTCTGCCGACAGTTCTAACCTCC
GCAAGTGATAGGCCTTTAGATTTTCATCCACATTCATTGGCCAACCTTCC
ATGACATATTTAAGCACCTTGGATAACACCTTGTCTCTGCGTGTTACACG
AGACACATGTTCTGCCTTCAAAGGAGCTTGTTCGAAGTGCTCCGCTATTA
GTGCATGAATATGCTCTGATAGGGCAGCTGTGCCCCCATCAGTCATCTCC
GGTAAGGGAACACGTGAAAGGCCATCTGCATTACTGTTTTTCTCTGAGGG
ACAGTACTCAATGTGGTAATCGTAAGCGGACAGAATGATTGCCCACCTTT
GAATTCTGGCTGCTGCCATGGTGGGTAGACTTTTGTGCTCTCCAAACAAA
GTCAACAAAGGTTTATGGTCAGTTACCATCTTGAACTTTCTTCCCCAAAG
GTACTGGTGAAATTTTTTTATTCCAAAGATCAGCGACAACCCCTCCTTTT
CAATCTGCGAATACTTTTTTTCAGCAGGTGACAGTGTCCGCGAGGCGTAA
GCAATGGGACGTTCTTCTCCGGTGGGCATGGTGTGTTGCAACACAGCGCC
GATCCCATAGGCAGAAGAATCACAAGCTAAGGTAAGTGGTAGACTAGGAT
CATAGTGAATTAAAACCTTTTCGTTTGTCAGCAAATCTTTACATTTTTCA
AAAGCTTCTTGCTCAGACTGTTTCCATTCCCATGGCACGTTATCTCTCAG
CAGTCTGTAGAGCGGGGCAGCCATAGTACTCTGGTTGGGCAAAAAACGGC
CATAGTAATTGACCAACCCCAAAAAAGCTTTCAGCTCCTTCACGCAGGTA
GGTACTGGTGCATTCTTGACTGCATCCACTTTGTCTGGGGATGGATGAAG
GCCCTGGCTGTTTAGCACAAATCCTAAATACTCAATTTGGCTTTTTCCAA
ATTCACATTTAGATTTTTTTACCCTCAAACCGTTCTCCTGGAGTCTTTTC
AGCACCGCCTGTAGTCTCTGCAGGTGTTCCTGCTCTGTTTTTCCAGTGAC
CAATAGGTCATCAAGGTAAACAATAACATCAAGATCTCTCATGAGATTCT
CCATAATTCTTTGAAAAATAGAGGGCGCTGAACTGACACCGAAGGGAAGT
CTATTATAGACAAATAATCCTCGGTGCGTGTTGATGGTTAGCAACTCTTT
GGACTCATCTTCAAGAAGGACCTGCTGATACGCGGAAGCCAGGTCAATCT
TGGAAAANATGGTACCTCCACTCAGTGTAGCCATCAACTCCTCAATCCGC
GGTAGTGGATAAATTTCTGTAGTGACTGCTTGATTCACAGTTAATTTGTA
GTCTCCACACAATCTTAGAGTCTTGTCTTTTTTTACCACTGGCACAATGG
GTGCTGCCCATTCACTGTATTTAACAGGCGTGATTATGCCAGCCTTCTCC
AACCGGTCTAATTCTGCATCAACTTGAGCTTTCATTGAAAAAGGCAGTGG
ACGAGCTTTACAAAAACGTGGAGAAATTTCAGGATTAACTCGTATTTTTG
CCTTAAGCCCTCTGAGTGTGCCCAATTCCTCTTTAAACACCTCAGAGCAT
GACTCCAGCACCTCTTCAATAGACGTGACTTGTTGCACTTGACTGACATG
CTTAATTTTCCTCCAATTCAATGAGAGTTTTTGCAGCCAATTCCTGCCAC
ACAACGAAGGCCCCTCTCCTTTCACCACAATCAAACTTAGCACTTCAGTT
TGCCCATCATAGCTCACTTTTGCTTCAAACTGTCCTAATACAGGCATAAG
CTCACCTGTATAAGTTTTTAGCTTGACTCTGGCGACCTCTAGTGGCTCAG
TTGGGAATACCGCCTTAAATTCTTTCTCAGATATGATACTCACGGCCGCG
CCAGTATCAATTTCCATCATAATTTCCTTGCCATTTACATCAAACGTCTC
TGTGAATGACTTTTTGCTATTTTCCTCAGCCCGTAGTGAAAACATGGGTA
ATTCAGCTTCCTCTGCCTCCACATATTTAGTATTCTTCTCTGCATACAAT
TTCCTTTTTCCAACTTCCATCTTTCCTCTGCATGCTCTCTTAATGTGCCC
AATTTTTCCGCAGTTATGGCACCTTGCATCCTTAAAATGACATACCTGAG
CGCTATGATTTTTCCCATGACATCTATAGCACTTTTTCTCTCGTTGACTG
AAAGGTCGCACTTCCACCTTATGTACAACACTCGAGTGCGAGTCATGCCC
TCGCAACTGCTGCGTGTCTTTCTCAGCTGTCTCCATGCTTAATGCGATTT
CGAACGCTCGTGCAAACGTCAGATTAGATTCTGACAACAGCCGTCGCTGG
CAGGCTTCGTTGCGGATTCCACTCACGAATCGATCACGCAATGCTTCATC
CAGCGTTGCCCCGAACTCACAACTCACAGCACACTGTTTCAGCTCCGCTG
CATATTCCGTAACTGTTTCATCGGCTCTTTGATTGCAATGATTAAAACGA
AATCTTTCGGCAATCAGTAACGGCTTTGGTTCAAAATGACTCTTTAAGGT
GTCGACAATTTCTTTGTACGACTTATCCTTTGGCTTTTCTGGTTGTACCA
AGTTCCTCAGTAAACCATAGGTTGTTGCCCCCATCACGCTCAAGAGTGTT
GCAACCTGCTTCTCCTGGCTTATCTCATTCGCCACAAAGAACTGTTCCAG
CCGTTCAATGTAGGCCGACCAAGATTCTGCTTTCGGAGCAAATTCACCTA
TACTTCCAATGAGTGCCATCATCCGAGCATTAGTTTATCCTCGTCGCCAA
CTTTTAC
>ltr-1_family-195#LTR/Gypsy [ Type=LTR, Final Multiple Alignment Size = 4 ]
GGTGTAGGGAATATGTNATANCTCTTCCTTTCCTCCGGGGGGAGCTGTGT
GTTGTGTTAGGGAGATGGGCTGCNNTTTGGCCTCAGTTGTGTTTCCCTGT
GGGAAAGGTAAGGAGCATTGATTCAGCTCTACACATAATCTGTTTAATTT
CGTCAATAATATTTGCCATCCATGTTATTTTATGAGATATGTTATAGTTT
AGGCATTAATTAATGTGTAGATGTCCTTATTTTTGATAGATTGACTTATA
TTTCTGATATTTCTGATATTTTAGTTATTTCCATGCGGCATAGCATATCT
TATGTTGTTTTAGGTTTGATAATACATGTTATTTGGTTGGTTCTTTATAT
CCTGAATATATTTAACATTTATAATTGCCTGTCATATGTTCTAGTTTATC
TTTTCAGTGTTTAAGTTAGTTTGTGAACAGCTAGCTTACTAGTTATGTAG
CTGCAGCATTTACATCATTTATTTTTGATCATTTGTACACTTTGTAATTA
TGTTGTGATGTACTNAGTTGTGTTTCCCTGTGGGAAAGATGTTGCAGTGC
CATTTCTGCTGTGCAAGTGACAAAATGAAGAGAGGAGTCCATTAAAGGGA
AAGCTGCTCTGTTTGGCTCAACCACGGTCTTGGTGTCCTTCCTGTNCATC
CTATCACACATACACAACGCAGAGACATTTTGGGGAAGCACACCAACGAA
GAGGGTTAC
>ltr-1_family-196#LTR/Gypsy [ Type=INT, Final Multiple Alignment Size = 2 ]
TGGTGCCGTGACCCGGATCCTTGGNTTTCACGTCAATTAAAGTAGGCTTT
TTTCCTTAAAAAAAAAAAAAAAAAGANAAAAGGCTATTGATCTGAATTTC
TGAGTTTTTTTGTTTTTCCTATCTTTNTTTTTCCCACTGTTTCTCTGATA
AGTAGACTAATATGTGAATTTACTGATGTAACATGTTTAAATTGATGTGT
TTTTGAAAGTGTATCATTTATTGTGTGCACTGACAAGTTTTTGGGTGTAT
CTGAATTTAAATTGAACTAGGTTTATTTTGTTNAAAAAAAAAATTTTTTT
TTTTTGCTAATTTTTTTGTTTCTGTTTATTATTGTACATTTTTTCTCTAA
CAATAGAAAGTTTGCAAAGAAACCATAACACACACACACACACACACANA
NAAAAANAACAGTCAATTNCAATTGCATGCACCACACATAGTACTGCACA
TAGAGTGTTGCGTAGGCAGAGTCGAGAAGTGAAATATAATAATGCAAGGA
CACTATGATTCCACGCCTCATCGACCACCCACCTGTTCCCAAGAATCNTT
TAGGCAGCCTTTCCACGTCACTCCATGGTTGCCCATAAGACAGGAAAAAA
TTGAATCGCATGACATGAGCACTACAGTTGATATGAGTAATGTGGGTGAA
TCTCACTTAGANGAAAGCCCCCTACAGTCTGTCAGGCCAAAATCAACGCA
GCTAGCGACACACAGAGAGATTGTGNCTCCCCCAGTGGTAAGCTGGCTAA
AGCCAGGCACCCACACCAATGCATCTGTGCAGGTATCAGCTCATGACCAA
GCCCCAGATAACCATGTCTATCCAACAAGCAACCATATTTTGCCTATTGC
CACACACCCACATGTTTCATGCCAAACTTCCATGCATGGNAGTGTCACAC
CTGTTCAGGCTCCACCAGACATGGCGATTGGAATGCAAGCTGATATGCAT
ACTTCACCAAATATCCCATACTCAACCCCAGCAACAGTCATTTTGCCTCA
CACAAACCTAACCGGCCATCCACAACCCATCCAGGCTCCTCATTCCTCCT
ATTATGGTGTTCCAAATANCATGTACTCATCACAGTCTGACTCAGTACTG
CCCCCTGCACCGCCTGTCTTTTCTGGAACAATGTTTCCTCGCAAATTGGA
CCCTATTCAAGCACACCAAGCTCCTCATGATCCGAAGCTGACTTTGCGTT
CAAACTATGCTGTTGCTTCATCTTCTTCCGCTCCTGTGTATGCTCCTGCG
TCAATGCCTGCATACCCTGCATCACGTATATATGCACAACAACCCAGTGT
AGTGCAACAGCTTCNGACTGCACCTTCACATATCCCATATCAACAAGGCA
CCAACCAACATGCCTCTGCAATGACCANGTCACCACCTAGTTTTACACAA
ACACATCAGGTACGAAATGTTCAAGTGTTCAGTGGTGGTCCTGAATGCAA
GATACTAATTGAAGACTGGATACGGGATATGCAGTATCTCCTTGAAGCAG
GAGGAATGCCACCAAATTTATGCTTTGCAACGCTAGTGAGACATTTAAAT
GGTGAAGCCAGGAGGTTAGTCCTAAATCTCCCTCCCTCTGAGCAAACCAC
CAGAAGAGCTTTTGNTGAACTGCGAGCTGAGTATAGTGATATGCAGACAT
CTCTTGACCCATTAGCTGATTTCTATGAAAGATGTCAGCGCTCTGGCGAA
ACAGCTCGTTCCTATGCCATTGCCCTGGAGGCCACTTTACGTTCAGTAGA
GGAAACACAGTATGGAGGACAAACATTTCCAGATCGGGATGGAAAGCTAA
CTCGTCAGTTCATGAGAGGATTGAGTGATGAAGAAGTTTATCATAGGCTA
GCACCAATGAAACCTCAGCTCTTAAGTTTTCGTGAACTGCAAGCAGAGTT
ACGTAACCCTGCTCGGGAGACGAAAAAGTTCCAGATGCTGCCAAAGTCCA
AAAGGGCATATACCCAGGCTCAGTTTACGGCAGCTAGTGGTAACAGGAGT
GGAGANTCCGCAGNAACGGAAAAGNGAAATAGACAGAACAATGATCTGAC
TGAACTTACGGCCNTGGTAAAAAANTTGNTGATCAGTCAAGAGGATCAAG
TCAGTCGGCTGNCACAGCTGGAAGCCAGATTTGCNGCATCACCACGAATG
ATATTTCCGCAGACCCAGAGGCCTCAAGGGAGCAGTGATACTCCANCAAG
GAGCGTTGTATGCTATCGCTGTAACAAACCGGGACACATTGCACGTCTGT
GTCGGACAATAATGACTGATGAGGTCAGCCAAGCTGAAAATCAAACAGAG
AANAGCCAAGATTTAAATGCGTAAGGCCTGTGGTCATCGGGGCGACCACA
GGCATTCAACAGAGTCCCCAGCAACATGAGGCGAGAATGTCCAAACTAGC
TAAAACTCCGCTGGTAGGTCCTTGTAATGAAGGGGTGGTTGAGTTGAAGT
AGATGGGGAGGTGTGTAAGGCTCTAATTGATTCCGGCTCTCAAGTAACTA
CAATTACAGATGAGTTTTGGGGCAGACACCCAATCTTATGTNCTAAGAAA
GTGCAGCCATCAGAAATCCCAATTGAANGTGCCGCTGGTCAACCCGTACC
TTATGTTGGGGTACTCTGTATNAACCTGAAGTAANAGAGTACCGATCCAG
TGTTCCATTGCTCATTGGGACTAATGTCATACGNGCTTTCAGAAATGATC
TCCGAGCAACACATGGTAGCAAGTACCTGGCCAATATGAAGCAGACTAAT
CCTGAGTGGCACTCAGCACTGGTGTCCATAGGTAAAAGTGAACCTTGTGG
GATTAATGGCAAAGTGGGTCAAGTACAGTATGCTGGTGATGCAATACAAA
TACCAGCAGGAAGAGAGCTGGATGTTGTGGGCAGAGTAATGGGTGGNCCA
AAGAGGACACAATACACTGTTTTGGTGGAGAGCCAATGTTTGAAAAAAGT
ACCAGAAGGTATTGTCATTGCCAGACTGCTAGCTAATGTGAAAAAGGGTT
ATGTNCCTATTCGTCTCTTGAATCTTTCGGAAAAAGTTGTGACTGTGGAG
CCAAGGACCCTGCTGGCAGATGCTTTCTTGGTCAATGAGGTATTTGAAGA
GGGGGATGAGGGCAAAATACTAGGCCAGAAACAGATCATGGATCGGAATC
TGTGTGAAAAAAACTCAGTGACTGCAACTTGTCAAAGTCAANAACAGGTT
ACCAGTGCCAAAAACGAGTTTGATATGTCATGTGGAGTTGACCTTAGTGC
CATCACAGTGGAAGGGCAGGAGCAGTTGGATTTACTGCAGGATTTATTGA
GGAAAAATTCTGATGTCTTTTCCAAACATTCCATGGATTATGGTCATACT
ACTACTGTGCAACACGAGATTCCTCTGGTAGACCCAAAGCCATTTCGCCT
CCCTTATCGGAAGATACCTCCCTCACAGTACCAGGAAGTTCGGAAAGCCA
TATCGCAGATGGAAGAGGCTGGANTTATACGCCCAAGCAAAAGCCCTTAT
GCGTCCCCTATTGTTGTGGTATCAAAAAAGGATGGTTCCATGAGGATTTG
TGTGGACTACAGAAAGCTGAATTCTTGTAGCACCAGAGACGCTTTTCCTT
TACCAAGAATAGAGGACGCATTGGAAGCATTGGGTCAAGCAAGTTACTTC
TCGGCTCTGGATCTGACATCTGGGTATTGGCAAGTGGAGGTGGCCGAANA
TGATAAGCATAAAACTGCTTTCAGCACACCAATGGGGTTGTACGAGGCTA
ATAGGATGCCNTTTGGTCTACAAAATGCTCCCTCAACGTTCCAAAGATTG
ATGACTTGCTGCTTTGGTGACTTAAACTTTGAGAGCCTCCTGATCTACCT
TGATGACATAATTATCTTCTCTAGAACATTCGATGAGCACCTTGAAAGAT
TGGAGGAAGTGTTCAACCGCCTCCGCAAACATGGGTTAAAACTAAACCCT
ACAAAGTGTTGCCTGCTGAGGAAAGAGGTTCAGTACCTTGGCCATGTAGT
GTCATCGGAGGGTATACGGACTGATCCTGAGAAGATAAGTAAAGTCAGGG
ATTGGAAGNGGCCGTCAACTGCAAAGGAAGTGCTAAGGTTTCCTGGCACT
GGCAGCTCCCTTGTATGCTCTGACATCTGGAGACCCTAAGTGCAGGAAAA
AAAGAGGGGTAAAGACATTAAAAGAGAAGCTGACTACTGCTCCTATTTTG
GGCTACCCCAACTACAGTTTACCATTTTTGTTGCAAACTGATGCTTCCAG
GGGTTTTGTGACATTAAAAGAGAAGCTGACTACTGCTCCCATTTTGGGCT
ACCCCAACTACAGTTTACCATTTTTGTTGCAAACTGATGCTTCCAGGGAT
GGTCTTGGGGCTGTCCTTGCCCAAATTCAAGATGGTGNAGAGCGAGTGAT
TGCTTATGGGAGCCGGGGCTTGAGTCCACCAGAAACCCGCTACCCAGCGC
ACAAGTTAGAGTTCTTGGCTCTGAAGTGGGCTGTAACTGACAAATTTTAT
GATCATCTCTATGGACATACATTCTCTGTTTTGACTGATAACAACCCACT
CAGATATGTGATGAGCACANCCAAATTGGATGCCACAGGCCAACGTTGGG
TGTCACAGCTTGCCATATTTGACTTTGACNTCCAGTATAGGCAAGGAAAG
TGTAACTCTAATGCCGATGCACTGTCAAGAATGTCTAGCCAAGAANTCGC
AAAAGCCCTCCAGTCCTGTCCTCAACGGATCCTTCCTCAGGGGANTAAAG
AAAATAGTAGCACTGGCCAAGGGGAGCTGGAAGCAGGCGATGGTGTGNAA
GATAAGGTCCAGTCCTGTATTTTAAAACACTGAATTGTAAGNCACGGCGA
GGGAAGAGGTTGGAGGAAGGAAAACAAACACGGCTTCTTCTAAAAGAGTG
GAGGAAGTTAGTGGTCAGAGATGGAATTCTGTACAGACAAGTTCAAGGTG
GCCAGGGAAGGACTATTGATCAGCTGGTCTTGCCAGAAAAAAATGCGAGA
GGTGGCTAGGACAAGTCTTCATGATGATGCTGGTCATTTAGGTTTTGAGC
GCACCCTGATTTTGTTCCGTGAGCGATTTTATTGNCCAAAAATGCANTGT
GATGTGAAGTCCTGGTGTGAGCAGTGTGAAAGATGTTGTTTAAGGAAGAC
TCCAACTGCTGGAAAGCGAGCTCCGTTGGTGAGCATTCACACTAATGCAC
CTATGGAACTTCTATGCATTGATTTCCTGGTCCTGGAAAAGTCTAGGGGA
GGNTTTGAGATCCCCACAAGAGATCAGAAGGCTGTCACAGTGGCAAAGGT
GCTGTGGAAGANCTTTTTCTGTCGATTTGGTTTCCCAGCAAGACTCCATG
CAGACCAGGGGCGCAATTTTGAGAGTGCAGTGGTAAAGGAACTGTGCAAG
CTGATTGGAGTCACAAAGACTCATACCACCCCTTACCACCCACAGGGGAA
TGGGACTACGGAGAGGTTCAACAGAACTCTCATGAATATGTTGGGAACTC
TTGATCCTGAGAANAAACCTCAGTGGCATGAATATGTTGATGCAATGACT
CTTGCTTACAACTGTACTCAACATGATTCAACAGGTTTCTCCCCATACTT
ATTGATGTATGGCAGACATCCCAGACTCGCAGTTGATCTTGTTTTTGGGT
TGTCTACCACCAAAGGGCAATGTGAGTCCAGTGAATATGTCCAAAATCTG
CGTGAGAGCTTGACTTTTGCATATGATCAGGCAGATAAGATGTCAAGGCA
TGCTAAGGATCTACAGAAGAAGCACTATGATAAAAAAGTGAAGGATTACG
TGTTCGAAACTGGTGACAGAGTGATGGTCAAAGTATGTCATGTAGAAGGG
AAGCAGAAGCTGGCTGATAGGTGGGAGCCCCATCCTTATGTTGTGGTAAA
GNAACAGCCAGGAATTCCAGTGTATGTTGTTCGATCAGAAGATGGTGACA
AGGAAAGAGTGGTCCACCGCAATCTTCTAACTCAGTGCATGTTCTTCCCA
GTTGAAAAGACCTACCAAGATCAAGTAGAGTCCGAAAGTGAAGGACAGGA
TGAAGTGGAGNCAACTGACGATGTTTCTGACGAGGATGAGGTGGATTTGG
AGAAAATAGACAAAAGAGTGGATGGTTCTGTAAACTTGTCTTCGAGCAAN
GAACCTGTGGACATTGTGGAAGAAGGAGAAGAGACTGTGAGTNCTTTGCA
GGAAACAATAGGTGAAATGGAAAGTGGACACGAGGAGCATACACTGTTGN
AAGTTCCGGAANTCAGAAAGCCAGAACGGAGATATCCTGAGCGGAAAAGA
CGCCCTCCAAATAGACTCTCTTTGGAGCTGCGAGTCTTCACAAGAGAAAG
TGACAATGAAAAGATTGAAAGAGGAAGGAAAGTGTGGGAAAAGGCTAAAG
CGAAGAAGGAGNAGNTGTGCCTTAGCAACACTACATATAGACATGCACAC
AATACACACTCACTGAAAAGGACTTCTTAATGTGTTTATTTGACTTTATT
TNANAATTTTTGGAGGGGTGAATTGAATNATGGCTGTGACGCCATCAATC
AAAGAGGGGGTG
>ltr-1_family-197#LTR/Copia [ Type=LTR, Final Multiple Alignment Size = 4 ]
TGTTAAAGTACTGGCACTCTTGCTCATTGTATTAATATAATCACTGAAGG
GTTCATAATTATGTTTCAGTGTATTACGGTACTGTAGCGATGACGTCATG
TTGTTTACGTGCTTTACGTCACCACGTTGTACTGTTGTTGTACGGAAGTT
TTACCGTCTCGTGTTCATGCTGTACAGAGAGAGCATGTAAAAGTGAGTAA
TAAAAGACGCTGATAAAAACGAGTCGTTCTGTTTAGTGCTTAAGCTACGC
ACTCCAAGCTCAACA
>ltr-1_family-198#LTR/Copia [ Type=INT, Final Multiple Alignment Size = 2 ]
CCCCCACTCGCTCGTAGCTTATTGTATCACTCAAAATAGATAACAAATCA
AATAAGGCTTTTCCTTTTACATCAATAATGTAAACAAAAATTTACTCTTC
AAGTACCAAAAATATACCTATAAAACCTCTTCAGTTTCTGCTTAGTGGCT
GGCTTTGTCATGACATCAGCGATCATTTCCTCAGTGGGACAATATTCCAA
GATTACTTTACCATCGTTTACAGTTTCCCTTATGAAATGATACTTGATAT
CAATGTGTTTGCACCTTTGTCTACAGACTGGGTTTCTTGCAAGTGCTATG
GTACCCTGGTTGTCCTCACACACTTTGGTTGGTGCATATTGATACCTGTC
CATATTTCTGAGTAACTGTTTCAGGTAGATACATTCCTGTATAGCTGATG
CTAAGGACATGTACTCTGCTTCACAAGTTGACAATGCAACCGTTGATTGT
TTTCTTGTTTTCCAGGAAATCAAAGAACTTTCCTCACTAAGACTGACACA
ATATCCTGATGTACTACGTCTGTCTTGTGTGTCTGATGCCCAATCAGCAT
CACTGTATACTTTCAGACCTAGTTTCTNTGTGTCATTTTTCCTGAAAGAT
AGCTCATGTTTTGTTGTACCTTTTAGGTATCTGAACACATGTTTTACTGT
GTTCCAGTGCTGTTCTGTTGGTTCAGCAAAATTTTGGGAAAGTTTACTGA
CAACAAAACTCAAATCAGGTCGTGTGCATGTGGATAAGTAAATTAAACTT
CCCACTGCCTCTCTAAATTTTCTTTTGTCTTTCATCTTTTCAGCATCTTC
TGAAAAATCAAGTTTTAGTTCGCATGGGGTTTCCCTAGATTTGCAGTTTT
GCATNTCAAAACGTTCCAGAATTTTGTTNACATATTTCTCCTGTGACATT
TTGACTAGACCTTCAGTTTGTTCAAAATCTATACCCAGGAAATGTTTCAA
TCTTCCCATGTCTTTCATTTTGAACCTCTCAGTGAGCATCCCTTTCACAC
TCTCTAGAATGCTTTCACTGCTAGCTGCTATTATTAGGTCATCCACCCAT
ACAATTAGGATTACTTTCTCATTGGGCTTTTCTCGTGTATATACACAGTT
ATCAGCTGGATTTTGCATAAACCCATTCTCAGTCAAACATTCATGTAATA
CAGCATTCCAGTTTCTACCAGATTGTTTCAGACCATANAGAGATTTTTCT
AGCTTACATACAATCTTTTCACCTGTTTCAGATTCTTGTTCATAACCTTC
TGGCTGTTCTACATAAACTTCATGGTCGATTGGTGCATGCAAATAAGCAG
TTTCAACGTCCATCTGGTGCAAGATCAGGTTTTCTTGCGCTGATTTTTGC
ATTACCACTCGCACACTTGTCATATCGGCTGTAGGAGAGAATGTCTCATC
ATAATCAGTCCCTGGTTTCTGATTGTATCCTTTTGCAACGAATCTTGCCT
TGTACTTTTCTGATCCATCAGTGTCTCTTTTCAGTGTGTAAACCCATCTG
CCTCCAACTGGTTGTTTTCCTTGTGGCAACTGAGTGAGTGTAAAAGTCTG
GTTCTCTTTAAGAGATTTCATCTCTTTGTCCATTGCATTCCTCCAATGCA
TTGAGTTTGTGGATGTTATAGCCTCCTGATAGTTTTGTGGTACGTCACAT
ATTACTCTATAACAGGAGTCGATGCATGTTTGCAACTTGTCCTCTTGATT
GTCAGTCTCAAAGTCCTGTAAATGAGCTGGCTTTCTCCGCACTCGTGTAG
GGTTCTTTCTCATTGCAGTCTCAGTAGTTTTATCTGGCTGTGTATGTTCA
GTCTGTTCAGATAAAGTCTCTGAAGTGTCGCTCTGAATCTCCTGAGCTGG
TTTATCCTGAAGATCTCCTTCATCTTTTCCCTCACTGCTGATCTTAGGAC
TTATAATCTCAAATTCTGTACTTGTCTCAGATGTTTGTGTTTCTTTTTCT
CTCATTAGTCTGATTTTGAATTTCACTAACCTTTGTTTTTGGATCTTTCC
TGTGTTGGGGTAGTACACTAGATACGCTGGACTGTTTTTGTCATACCCAA
TGAAAACTCCCTCTTCACATCTCGAGTCAAGTTTGCCTTTTTCTTGTTTG
TAAGCAAAACATGTTGATCCAAACTTCTGCAGCTTGGAAACATCTGGCTT
TCTGCCTGTGAATAACTCATATGGCGTCTTCTTTGTACGACTACAGTAGC
ACCTGTTCCTCACGTAAGCTGATGTCTGCATCGCATAGTTCCATAACTCC
TCTGGCAGTTTGCTTTCAATTAATAAACATCTGGTCATGTCAGAGAGTGT
TCTCCAACCTCTCTCTGCTGTACCGTTCTGGTGAGGTGAATACGGTGCGG
ACGTTTCATGTCTGATCTTATTCTTCATCAGAAGTGTCTGAAAATCACGA
CACGTAAATTCAGTGCCATTATCAGAACGAATGCACTTGACNTCTCCATA
AGGTGCGATGTCTGCCAAAAACTTTTCTGTGGCTTGTACTGTATCTGATT
TAGATTTCAGAAAGTAGACTAATATAGTCCCAGAGTAGTCATCTATGAAA
GATTGTGCATATTTGTGTCCTTCTCTGCTCTGTGTCGGCATAGGACCAGT
CAAATCTGTGTGAATCAACTCTAAAGGTTTCTCTGCCCTTCTGTCCGGCT
CTCTGCTCCTTGTCTGTGTGAATTTCCCTTTTGTGCATATTTCACATAGC
CAGTTTTTCTTAGCTGTATCTCCTTTTACATTCATGCCTCTTACTACATC
TTGTAATTTCCGAACATCCTCGTAGTTGCAATGACCCAAAATTTCATGCC
AAGTTTGTAGATCATGGCACACTTTGCACTGGTCAGCATTTTCTTCTACA
GTCGGCAAATAGTACAAATTTCCAGTCTCATGAATATTAAATTTGTTACC
ATCTTTGGTGATCATACGGCTGTTTCCTCTTTTAAAGATGACTGTTGCTC
CGCCATTTGTTGCTCTTGCTACAGAGAAAATATCATGTGGATAGGAAGGN
ATATATAGTGCATCCCTTAGTTGTGCTCTGTGTTGGTGTCCGCTTTCATC
TAAAAAGTGAATTACAGCCGTTCCCCTCTGCTGTGCTATCCCGTTGCACC
TTGTTCCGTCAGCTAGCTCTACTGAGTGAGTCTGTGGTCGGAAAGAGCTG
TCAAAATCTTTAAACTTTCTTATGTCATTCACAATGTGTGATGTCGCTCC
TGCATCTACCATAATGCCTTTCTCATTTATGTTGGGTGACATATTCTCAT
ATTCTGAGTTTTTAACTTTAAATAGATGATCCTGGTCACTGTCACATTCA
TCTTTAAATTTTCGGACACCATCTCGGTCAGTCTTTTTCTTGCACAAGAA
TTCAGCATGTGTGCTATTTTTACAGTGATTACACCACACTCTTTTGTAGC
ATTTCCGGGCCCTGTGCCCTTTTATTCCACATTTGTAGCATATTATATTT
ATATCTTCATCTTTTCTGTCTCTTGTGTGTGGTTTGTTGAAGCCTTGCCC
TTGTCTCGTGCAGGTCTTCATTACATTGTCTGTAGTTGCAACTTTCATTT
TCTCTGTCTCCTCATAAACTCGGAGTCTCCTTTTAAAATCTGTAAATGTG
ACATCGTCTTCATTTTGTGTTATGTGGACGGCTAGTGGCTTGAATGAATC
CGGTAGCCCTCGGAGAACCATCGCTATCGTCAGTCCATCACTCATTAATT
CTCCAGCCTCCCTTAGAGCTGTAATGTTGTTTTCTGCTCGTATTAAATAG
TCTGTGACGCTCTCGTTGTCACTCATGTGAAGTTGAGTCAATGCTGTGTA
CATGTTAATTATGCGTGGTTTACTTTTGCCTGAATAATGCTCTTTCAGTA
TCTTAAGGGCTTTTCTCCCGTCATCGGCAGCATCGTGTCTTACCAGTGAT
AGGCTTTTATCATCGATCAGTCTGATCAGTTCGGCATAGCAATCAGCGTT
CTTCCGTCTGTCCTCGGCTACTTGTTCGGCTTCAGCATCCGTAGGCTGAT
GTAATATAGTTTCTTTTAACTTTAGAGTGTGTAAGTGTCCCAGGAATCTT
GTCTCCCATAGATCGAATTTTTCTTCTGATCCATCGAATAGAAACTGCGG
CGCTAGGTATCCTCCCGCTCGGCTTACCATCTTTGCACGCGTAATACGTC
GCGTTAACCTTACTTTCTCAAAAACGATCGTTTGTCTCGCTGCCTGGGCC
CATAACC
>ltr-1_family-199#LTR/ERV1 [ Type=LTR, Final Multiple Alignment Size = 4 ]
TGTGGAAATATAAATTTNTATCATCTAATTTNAAATTAACAATAATCTAC
GTATAACTAAAAAGTTATATTCTCTGGTTTTTAATTATNTNATTTCATTN
ACATNCCAGCTAGGAGGGNCATTNANCTTTTGCCTNNCTGACCACAGGCT
AAGCCAAAGTGATGCAAATTGTCAGTTTCACAGCATGGGGTGTCTATTGT
TTTCTCTTTTCGATCAAATGGTCAGGCGGTTTCTGTCTCCAGAACATGAT
GAGATTAGACCTGAGAAGCAGTTTACCCTGCCGACCACAACNCTTGATTT
GCATGCTTTGTTTAGCCATGCCCCCTCCTCCTAANAGNACAATATAGNCA
NGANATCTTTGTCTTAATTCAGACTAATGCAGACCTGTGTNAGACTTGTG
AGAGACTTGTGAAAGAACTTGCAGACTGCGGACCTCTAGTAGGCTCTTGC
AGACACATTGGACANCTTGAAGACGCTGTATGACTGCAGATTAACCAACA
CGTCTCAATAAAGGAATTCTGCTTGTTCCGAGTCTCCTGGACTGGGTTCT
CTCTCTTCTCTTTTCACTCGCTCATTTATTTTTTTTACAACA
>ltr-1_family-200#LTR/ERV1 [ Type=INT, Final Multiple Alignment Size = 2 ]
ACTTGGTGCCGNGANCCGGATAGAGACTGAANTCNTCAAATTCTCAACAA
TTTGCCACAAAAGACTGAAATCCACCTGGAATTCAACTTGAACCTTCAAG
ATCAAGGAAACTTCTTCAGACGGAATCTTCAGCTCAACGGCAATTTGAAG
TCACTCAGCGGACGTCACAAATTCTCAACTATTTGCTGACTGCAACCCTG
ATGAACATTGAAGCTACCTGAATACAAAGATCAGATCACTCCAGACTGAA
TCTTTTCAGCTCAACCTCGATTTGGTGAGTTTCACTCTATCAAAAGAACC
ATACAGACCAGTCTATACACATGGTTATTCTCTGCTCCGTCAGAGAAAAG
TTAACAAACAGCTGCAGGGTTCGTTTAACAAAAAGTTATCCTCTATTTCG
ATAGAGAAGTAAAGCCTTACGTGCTATTTTCTTTTAAAAAGTTATCCTCT
CTTCAGAGAAGTTAAGCCTTACGCGCTATTTTCTTTTCTTTTATTTTGTT
TANCCTCTGTTCANCCAGAGAAGTTTAAGTTTAGCTATACGAGCTAATTG
ATGTTATCTCTTGTTCAGGCAGGAAGTTTTAGCAACACGCGCTAATATTG
TTACCCTCTGTTTCGCCAGAGAAGAAATTACTACACTTTCATCTGAAAAG
TTTTAGTATTTTTACTTTGTGATAATAAGCTCACAAAATGTTCAGACAGA
ATACAAGACTGATCACTACAACTGAAAAAGGTAGTTTAANAACTCCTTTA
TTGTCAGATCAGGATTTCAAATCGCTGCTACGACAGCACGTGGACTCAAT
NACAGAGTCAGTCAGACTAAATTTGACAAAGAAATTTAGCATTGACCCAG
ATGATGTTTGGACATTAGANGAATGCAAGAAAGTGCTTGATGCATGCATT
CGCAAAAACAATGTAAAAGGCATTATCTGCTGCTACAGAGAATTCAATTT
ATCTCGAGCTAAACAACAAGCTCAAGCTAAATCAGAATTTGAAAAACAGA
TCCAAGAGCTTCATGCTAAGATAACCTCATTAACAAAACAACTGAACCTC
AAGAAATCAAAAACTGACATTGAGGAGGTTAGTCAGCCTGATAATAAACA
TCCTGACTTACAAATTGTCTCTGAAACAGACATTCCCATCCAGTCAGCAA
ATGATTTGCCCATAGGTTCAGTGGAGGTTTGTGGTGCCAGAAGATCTAAG
AGAACTGAGAGTTCACACAACAACACTCCTGTTGTTCAAATTCAAACAGT
TTCNAGAACACTAGGACCTAGAGAAATAGACAGATTGTCTCAAAGCTTAC
CATCAGCACGCACAAATTTTTCAGAGTTTAGCAGAGCACTAATCAGCAAA
ATGCGTCTTTATGACATGTCATTAACAGAAGTCACCCAGCTAATGTCTCA
AATTCTCACTGAATCTGAATTCAACAGTTTTGAGCATACTGTGACCTCTA
AATTACAACATGCCAGTAAGGATGATTTGAGAGAGGGTGTTTTGAAAGCT
CTAAAGAACATTGTTGGCCCAAAGATCGACTGGTCAAAAGTGACTTGTTG
TGTGCAAAGGAAAGATGAATCTGTGAATGAATTCACTNAGAGATTTTGTC
AATCCGCCATAACTTACAGTGGATTAGCTGATAATTCGGACAGTGTGCTA
AATGACAAGGGACCCCTAGTCCGCATCTGGTCAGATGGCCTTGCAGCTGA
ATACAGACAAGCTTTGCCATTTCTTAACATCACCTGGTCTTCCACCACTC
TCAGAAATAATATGAACAGTTTAGCTTTGTGGGAAAGAGACTCTCACATC
AAAGACAGAGTCAGATTTGAAGCAGCCGCCACTAAGGTCAACACAGAAAA
GACATCAAATCACAAATGTCTTAGGAAAAATATCTGTTGTCATTACTGTG
GTAAAAAAAGGACATTGGATGAGGGAGTGTAGAAAGAATAAAAAGAACTT
TAAAGAGATGAACAGGGTAAATCAACTTCTGAACAGTTTGCTAAATGCCC
TCAACATACCCCTCCCCTCATCACTAAATCCATTGAGCTGTCCACAAAGA
TGCTAACCATTTTTTGGCTGTAAGTGCTTAATGTCCCAGTTCATTTACAA
TTAAGATGAAAGACTCTTTGTAAAAAGACACAAAGGAAACTTCTTCCTTT
NTATTGGGGAACTCTGCTTAAGTCCACTCACAGCCTNGAATGTGTTTTAA
CACATATTTCCAATCACTACCCATTCAATGTTATGATGTCTGATAGGACT
GATATTTATTGAATGATAGTTTGTGTCNCACATTTTAAAGTTTGCCCACC
ACACTCAGGGACAGAACAGGACACACAAACCAGTGAGGAGCCCAGGGCAG
AACTGAAAGCAACAGGCTTCAGGGGCCGCACCCTGTGGTGAAGACTCCCT
TTTCTTTTTTGTTTTTCCCCNCCCATCCTCACCTCACTGTTTTATAGGTG
TCATAACTTTAAGATTAGGAGACAGAAAATACACAACACTATACGATCAC
CAACTTAACACAACCACTATACGATCACCTGAATAACTAGACACATGAAC
TGTATGATCATACAAGTCTATGCATGAATACTGCTGGTCTGCTGTTTCCG
TGTTTTCTTGTGTGCAGGTAAACACAAACACTGCATCTTCTCAAGAAACA
CTCTAAACCAGAGCATCACTACGGAGATCCAGGAATGACAGGAAGTCATC
AGATCAACTCTGTGCTGGAGAAGAACCACAAGAAACACACCTCACAAAAG
ACTGAACACCATTCACAAGCCATGGACTTTCAGAAGATCTGCAGTTTAAC
TACATGATTTTTTGTGTCATCATGTAGGATTTATGACATTACAACTGATT
GTCATAAACGTGTGAACAGTTTTAGAAATCTACACTTACATCTACGTAGA
TATTGAAATGACACAGAATAAGTTAAATGTGCCTGTAACTTTTTCCAAGT
TACATGACTAGAAGATGGGGCTTCTGTTATCAAACAGAACTGCCATCGAA
CTTTGGTTTTAGGAAAGCTTACAAATTTATATATTTTTTGTGAGAGTTTT
TAAATAACTCTCAAAGGGGGAAC
>ltr-1_family-3#LTR/Gypsy [ Type=LTR, Final Multiple Alignment Size = 4 ]
TGTCATGTTCACCAGCGAGCAACCACCAGATGTTCGCTGGTAAACATTCA
CACACAAACATTCACACTCATTGAACTACATATCTGCCATGTTATTGACT
ACAACACCCAGTCATGCCACACACACACACAACCGGTTCCAGATCAACAC
TGATTGCACTCTCACAGCTGAAGCCACTCACACAATTATTGTNTGGACTA
TTTATACCCCTTTGTTCCACACACATGTTGCCGAGTCTTGTTTACTGTTT
AGTGACATTACAACGCGTTNTCCTNGTCTTGTTTCCCTGTGTTTTGAACC
TAGCCTTGTTTATTTTTANNTCTCCTTGTCTGCCGCCTGCCTTNCGACCT
NTTGNCTGTTTACTGACTTCGACTCTGGATTTGCCCGNACATACCTGTTC
ATACCTGTATTGACCACTGCTTGCCTGACAAAGANTAAACCTGCATATTG
GATCCTACCTTCTGTTGTTGGTGTCACTCCCCGNCGTTACA
>ltr-1_family-21#LTR/Gypsy [ Type=LTR, Final Multiple Alignment Size = 14 ]
TGTCACCGACTCGGTCCCAGTCATTCCCCTCGCTGGCCAGCAGAGGCCAC
CATCTCCGGACTTCTAAGCATTACATCATCCACTTACNCTGATCGCGCAC
ACCTGAACTGAATCCCGCTAACGACCCACGTACCCTTTATAAGCCAGCAC
CAAACGCTCGTTCAGTGCGAAGTCTTGTTTAGCCCCGGCCAGCATTNCTG
AGCGTTATTCCTGCCTGATTCCCTGTGTATNACTCCAGCCTGTTTCTTGA
CTCTGCTTCGCCTTCTGCCTGCCCACGACCCNCGCCTTGTACACGGACTC
TGATACTCGCTGCCTGCCCTCGACCCACGCCTGNTATACGGACTCTGATC
CTCGCCGCCTGCCCNCGACCCACGCCTGGTTCACGGACTCTGATACTAGC
CGCCTGCCCCCGATCTATGCCTGGTAATACTCACTGTGTCTATCCGTCGC
CAGTCTTTAGTCATCATAGACTGTTGTTGTTGTGTGTTTGCACGTTAGTG
CATATTGTGTGTGTGNATGAGAACTTGAGCAATAAATACTGCATAATGGA
TCCCTCCGTGTCAGTCTCCTCGTTACA
>ltr-1_family-201#LTR/Gypsy [ Type=LTR, Final Multiple Alignment Size = 8 ]
TGTTACGTGCCAGCACGTATTGGTTATTTATGGTTGTATTACTATGTGTC
TCATTGTGTTTTTCTTTTTATCACTCCAGTTCACTTCCTTGTTTTTGCCT
ACTGCTGTTCCTGATTGGCTGGTTCACATCCACTTGATGCAACCAATCCT
GACACTGCTTTATGCTGATTGGTTCCTCTGTGACAACTCGGTTCCAGTTT
CAGCCAATCAGATTACTCCAGCTCACTATATATTTTTTTGTCTGCCAGCA
GTTTGACAGTCTTTGTTGGCTCACCTTGTCACTGGTTTTTGTGCTTGTTT
GCTCGCTTGATTGAACCTGTGTTTATATCCCCATTTTGTTAAGTATTGTT
GTGATATATAGTCCGTCTTATCCTTTATTTACACTGTGTTGTTATTTTGG
TTTAGTCACTGTCTGTTCTTACCTGTGTAATCATTCATTCCCTTTCCTCA
TGTTTCCCTACAGAGGTTTGGTAGAAAGACTGGTAGGTAAGTAGGTCACG
TGATATACATTTCAACACATAGGAGTTCAACTGTCTAGAGATACACTAGG
GAAGGGGGTGAGCGCCAACCCGTGTATTTTTGGTTAAGTGGATAGTTAGT
GTAGTTTAGGTAAGACGTCTTGGACGTTGAAGATTTATTTTTCACATTAT
TGTTTATTAGNCTAGATTAGCGGGGATTTGATATTAGTAAGACTGTTTGG
TTTTGATTGTTTCTTTGCTTTAGCGCCACCCATAGCCAGTCTTTCTAATT
TAGGTTTTTGTTTTGATTGTGANTTGTAAATATTGTAAATAGCTCACTTA
CTGCTTCACTTATCACCACTTGTAATAAATCACTTTATTTGCACAGCAAT
TCTTGTATGTGGTCATTACTTTGAGTTCAATTTTCTTTGAGTGTTTGTTT
GAACAAAATCCTTGATCAAGTGTGCAACCCCACTTCCCTAGACTGCCTAG
GGGTTGTAACA
>ltr-1_family-202#LTR/Gypsy [ Type=INT, Final Multiple Alignment Size = 4 ]
TTTTTGGGGGCTCGTCCGGGATAATTAACGTCCCAACATTTATTTCTGAG
GATTTTGGTTCTACAGATACTCAATTCTTTTTGTACCCAAAGTAATTTTG
TGGATTATACTAGAGGTAGTATTAGAGGAGTGAGTTACTGAATTTGTCTA
TTTGCTTCTGACTAGCTTGTGATTAAAAAAATGGCATTGTCTAATGTGGA
AGCTTTTCTTAATAATCCTTCACTCGAGCAGTTTGATAAATGCCGCAAGG
ACGAACTTTTCAAAATTGCAGAGCATTTTCAAATTTCGATCAGTCGCCAA
TTTCTGAAAAAAACTATTAAGAAAATACTTTACGATCATTTGGTTGAAAT
AGGAGTATTTCAGACCACTAGTGAGAATGTCACTGAACTTGATCCTAACT
ATTCAGCTGAAAGGCCGTGCAGTCCTGAAAGTGCAGGGCATGGTAGTAAT
GTAACTGACGTTGAAGCGAAGGTTGAGGCTAAAGTTGCGTTGCCGCCCTT
TGATCCATCAACCCCTGTCTCTACTGATTCAAAGACAGATGGCAGACTTA
GGCTACGTCTGGCCAAACTCCAGTATGAGACTCAGGAGAAAGCACGGACA
CATAAGGCTGAACTGGATCTTAAGCTTGAGATACGGCGTCTCGAGATTGA
AGCTGACAAGCAAGTTAGGTTGCGCCAGTTGGAGCTGGACGCTGCTGCTA
AGGCTGCTATGACTTCTCCTGTGGTCAGTACTGATGTACTCATGCCTGGT
CAGGTGATCAAGCCAGATGTTAAATCTTCTTTCAACCAAATTGACGTAAG
TAAACAAATTTCACTTGTTCCTAATTTCCGTGAAGATGAGGTTGACTCTT
ACTTTACTGCGTTCGAACGTATTGCAACTACACTTAATTGGCCTAAAGAC
ATCTGGACTGTGCTTCTGCAGTGTAAGCTGAGTGGCAAAGCCCAAGAAGT
CTGTGCAACACTTTCTGTTGAAGAGAGTTTGAAATATGATATTGTAAAAT
CCGCAATTTTACGCGCTTACGAGCTAGTACCAGAAGCATATCGACAAAGA
TTCCGCAAACACAAGAAAACTCCACAGCAAACATTTGTNGAATTTGCACG
GGAAAAAAGCATTTTATTTGACAAATGGTGTAGTGCTTCTAAAACAGCCG
ATTATAGTACTTTACGAGAGTTAATTCTGCTTGAAGAATTTAAAAATTGT
CTNCCTGAGCGTGTGGTTCTCTACTTAAATGAACAGAAAGTAACGTCTTT
GTCCGAAGCTGCTGTTCATGCTGACGAATTTGTTCTTACACACAAACCCG
TGTTTCCCTCTGCTCGTCCTGAGTCTGTGACTGTCACTCCGCCTGCTTGT
TCCTCTAGTTCTCGTACACTGGCAAAGTCCGAAATTCCAAAAGAGACTAG
AGTCTGTTTCTATTGCCGAAAAATTGGACATTTGATAAACGATTGTCGTG
CTTTGAAAAACAAAAATCAAAAACCTAAAAGTGTTGGTTTTGTCCAATCT
GCACCTGAGAATAAGGAACAACTTGAGAATACATTTGATGAAAGTTACAA
GCCATTCGTAACTAAAGGATCAATTTCGATAACTGGTAAACCTGAAGACC
AGCACATAATAAACATTCTTCGTGATACTGGTGCCAGTCATTCCATTATA
GCTGCTGATGCGTTACCGTTTGACGAACAAACCTCAGCTGGATCCAGCAT
CCTTATGCAAGGTATCCAGATGGGAATTGTGAGAGCACCTGTGCACAAAA
TCCACTTACAGTGCGAACTGGTCAATGATTTTGTGCATGTGGCAGTTCGA
CCTGCATTACCCGTAAAAGGCATATCACTTATCCTTGGAAACGATATAGC
CGGTGGTAAGGTGATGCCTGTTTGCGAGGTTCTTGATAAATCTCCCATGC
CTTCATTTTGTGACAAGTTGTCAGATGCATTCCCTGAGACTTTTCTNGCA
TGCGTCGTGACCCGAGCTCAGCAGAAGCAAACGGACAATGAGATTACTTT
ATCTGATTCATTTATGACTGTAGATGATGCAACTGTGAGTAACAAAGTGA
CAAATGTTGAAAAACAACCTCTGACTGAAAAGTGTGCATTTGATAATCAG
GTCAATCTGAACTTAAATTTGACTCGTGAGCAAATCATCCTTGCCCAACA
AAAAGATCAAACTTTATCCAAATGTTTCAAATTAGTCGTTCCTCGAGAAC
AGTTGAAACAGAAACAGGTGGGTTATTTTGTTGAGAATGCACTACTGATG
CGTAAGTGGAGTTCTGCAATGGAGCAAGATGATGAATGGAGTACTGTATA
TCAGGTGGTTGTTCCTTCTGTTTTCCGACAGCAAGTATTAGTTCTTGCNC
ATGATCATGTTTTGTCTGGTCATCTAGGAATCACGAAAACCTATCACAGG
ATCCTGAAGCATTTCTTCTGGCCAGGGTTGAAGCAAGATGTCGCCAGATA
CTGCCGCACCTGTCAGTCCTGCCAGTTCAGTGGTAAACCTAATCAGGTAA
TCCCACCTGCTCCTCTTAATCCTATACCAATCNTGATGGAACCTTTTGAA
AGGGTAATTGTTGATTGTGTAGGTCCGTTGCCAAAGACGAAAGCCGGTAA
CCAATTTTTGTTGACAATAATGTGTGCTGCTACACGTTTTCCTGAAGCCA
TACCATTACGTAAAATCACTGCACCCGTAATCATTAAAGCTCTCACCAAA
TTCTTTGCTACATTTGGCCTACCCAAAGTCGTACAGAGTGATCAAGGGAC
AAATTTTATGTCAAATGTGTTTAACGAGGTGTTAAGGTCACTTTCTATTC
AACATTGTGTTTCCAGTGCTTACCATCCAGAGAGTCAGGGAGCACTAGAG
CGGTTCCACCAGACACTGAAATCCATGTTGCGAACGTACTGTCTAGACAC
TGGCAATGACTGGGATGAAGGAGTGGCCCTGATGCTGTTTGCGGTACGTG
AAACAGTACAGGAGTCCCTCGGATTCAGCCCAGCTGAACTTGTGTTTGGA
CACACTGTCCGTGGCCCACTTAAAGTGTTGAAAGAACAACTTTTAGATTC
GGAATCTAGTAGCAAAACGAATGTGACCCAATACGTGAGTAGATTTCGGG
AGCGATTACGTAATGCTTGTTCCATGGCACAACAGACACTCAAATCTGTG
CAAGGTAAAATGAAGAAAAGATTTGACGTTAAAACTGTGGTTCGTGAATT
TAAACCAGGAGACCAAGTACTGGTCCTTTTGCCAATTGTTGGTTCTGCAT
TGTCTGCACGATTTTCAGGGCCATATGTGATTGACCACAAAATCAGTAAT
ACTGATTATGTCCTGCGCACACCTGACCGGAGACGAAAAACCCGTGTTTG
TCACGTTAACATGCTCAAAGCATATTTGGTACGACAAGATCAAATTGAGA
AAAAGGAAGTGACAAAACCCATTGCACTAATGAACATGGATTTTGACATT
TCCACAGAGGCAGATGAGGATGGATTAGTGCTGCGCAATGCTCCACAGCA
ATGTGCTTTGTTACAGAACTCTAAGATTCTGAAAAACTTGTCCTCACACT
TGACTCATTTGACAGAAACCCAAAAGAAGGATGTTAAAAATCTGATTGAG
CAATTCCCAGAACTGTTTCATGACACTCCGACGCAAACCTCTGTTATACA
ACACGATATTGTTATTCATAACTCCAATCCAATCAAACAGCATCCTTACC
GTGTTAATGCCCGAAAGAGACAAATTATGAAGCAGGAAGTGGAATATCTA
TGTGAAAATGGACTAGCAGCTCCAAGTTGTAGTCCATGGAGCTCCCCTTG
CATTCTCGTTCCCAAATCTGATGGGTCAAATCGTTTTTGCACTGATTACC
GCAAGGTCAATGCAGTGACAGTTCCTGATTGCTATCCATTGCCGCGCATG
GAGGACTGTGTTGATAACTTGGGTTCTGCTCGTTTTGTGACTAAACTAGA
CTTGTTAAAGGGTTACTGGCAAGTGCCATTAACACCTCGTGCATCTGACA
TATCGGCCTTTGTTACCCCTGATCACTTTATGCAGTACAAGGTTATGGCT
TTCGGACTTCGCAATGCACCTGCTACGTTTCAACGTTTGATAACTACTGT
ACTGGCAGGAGTTGCAGGATGTAATGCATATTTGGATGACGTAGTGATCT
ATTCTTCTGAATGGCCAGAGCACATGTCTCAGTTGAAAACTGTGTTCCAA
CGACTAGCCAATGCTAATCTAACCCTGAATTTGGCAAAATGTGAGTTTGC
TCAGGCAACCATCACCTATCTTGGTAAACGGGTTGGTCAAGGACAGGTCC
GCCCAGTAGAAGCAAAAGTAACAGCCATTGCAGAATTTCCTACCCCAAAT
ACTCGTCGTCAATTGCGGAGGTTTTTAGGAATGGCGGGATACTACCGTGG
CTTCTGCAAGAACTTTTCAAGTGTGGTAACGCCTCTTACAAATTTACTGA
GCCCTTCTAGGCAATTTAAGTGGTCATCNGAATGCCAGCATGCCTTTGAA
AGTATTAAAGCACTTCTGTGTGAAGCTCCCGTGTTAATGGCTCCAAATTT
CGAAAAGCCTTTTAAAATGGAGGTAGATGCAAGTGCTGTAGGAGCTGGCG
CTGTCCTGCTGCAGGAAGATAAGGAAGGAATTGACCATCCGATTTGCTAC
TTCTCCCGTAAGTTCAACAAACACCAGTTGAATTATTCAACGATTGAGAA
GGAAGCTCTTGCTCTATTGTTGGCTCTACAGTATTTTGAAGTGTATGTGG
GTTCCAGCTCAACTCCAGTAGTGATTTACACAGACCATAACCCACTTGTC
TTTCTGTCACGCATGTATAATCAGAACCAGAGACTGATGCGCTGGTCACT
GATTATACAAAGCTATAACCTTGAGGTCCGACACAAGAAGGGGAAAGAGA
ATATTGTGGCTGATACCCTGTCTCGACCTGACACGTAAGTTTTAAATTTG
ACAATTCAGTTNTTGTGGATTTGTTTATTTATGTTTGAATGTTCGTTGTT
AAAAATATTTCTTTTACAAACATTATATGTTTGTTCTTTAGTGGGGAGG
>ltr-1_family-203#LTR/Gypsy [ Type=LTR, Final Multiple Alignment Size = 4 ]
TGTAACGAAGTTATAATTTTCATTGTGAATCCTCCTGAATTATGCAGCAG
TTATGTGTTTTATAGAGTAAGGGCGCCCTCATGTGGTTTGTTTGGGTACC
GCAGACATACAAGTTAGGCAGGAAGTGACCTAGCGCAGCAGATGCTGTGA
GACAGCCATGCTGTGGGTAGGTGTTTTTCATGCTCCGTCATAGTTTATTA
ATATTAGCTTAAGAAAGTAGCGATTTCAAACATTTAGTTTATAATTTGGT
TATATTATCATTAAGCATTAAGTTTGACTTGTGACATGTAGTTTTTATGG
CTTTTTATAAATGTCTACTGGATTATGCTCTTTAGCAAGGCCATGCGGTT
GATTTGATTTTCTATTTCATTTAGATGTTGTATGTCTGCAGCAAGCAATC
CACTAATAAGGGCTGTACTGTTTATTATTTCAGGTATGTCAATGTTTATT
TGTTAATTGTGAATGTTACGTTTTATGTTAAATGTTCATATGATTATCAG
TTAATATATGGATATTAATGATGTAATAGGCAGCAGATGCTGTGAGACAG
CCATGCTGTGGATGTTGTATGTCTGCAGCAAGCAATCCACTAATAAGGGC
TNTACTGTTTATTATTTCAGTATATCAGTAAAAAGGAGTAATCAAATACT
GTGTCCGGGCCTTCATTAAAGAGCATTGCACACAACGCAGAGGAAGAAGA
GTTGAAGGACCGAAGACGTTACA
>ltr-1_family-204#LTR/Gypsy [ Type=INT, Final Multiple Alignment Size = 2 ]
TTGGTGCCGTGACTCGTCAGATCACCTGATCAACTTGATGAAGATCGCCG
AGAGGTTGCTGCTTTAGTCCCTGTCTGACATAATTTGATTTATGAACATT
TGGATGCATCTTTTTGCAATTTAAGACTTTCTAAAAAAATCAAAAAAAAA
AAAAAAACAAGGGAAATTTGCAACAATTTTGTTTTATTTTGTATCTACTA
TTGTTCTTTTTTTTTGCGAACTGACATTGTTTCATTAACTTTAAAATAAT
GGGTGAGAAATTTGTAGATCGTTTCAATATTAGTTCTCCTATTAGCCCTT
TTATTCCACGTGGGAGGGGTGTCATTACTAACAGTGCTTGCAAAGATGGA
CCTACTATCAATAGGATGGGCCTTTCCCATGTGACATCTGATTATGTTCA
AGGTGTGGGTCGTGGGCTTTTCGTTCATGATCCGACTGCGCAGCACAGTG
TTGGAAATACGTCTACGACACACAATACCAGTTGTGACAGNCAAATTTTA
GATTGTCTAACTGATATGTTTGGGCGACTGGGTGAACAAATTAGTGATGC
TGTCGCTGCCAAAATAATAGAGAACAGTACAATGTCTGTGAATCGAGAGT
CTCATGTCAACAGAGGGGTAAATTCTGACAGCTTTACCAAGCAAGATGTT
TCCCGTGTAACAGTTCATGTCACTTCTGATAGAGACCCTGTGATTTTTAG
AGGAGACGGAAGTGATAAATTCCCGGTGCATGAATGGATTGAAATGACCA
AAACACTTTTATTCAAGCAGAAGTGTGCTGTTGAAAATCAGGCGGATGAA
ATAATGTCACGCTTAATGGGCAGAGCGGGAGATATTGTGCGGATTAGTTT
AAGGAGCGACACATCTCTTAACGTGAAGAGTGACCCTGAAATAATTTACT
CTATCCTGCTGAAATATTTTAGTATTGCACCATCTTGCCTCCCTTTGGCA
GACTTTTATTCAACTCTGCCTAAGGTGGGTGAGTCTGCAGTGGATTACTG
GATCAGAGTCAATAAAGCGGCAGATTTAGCAGATGAAGGCTTGCGTAGAC
AGGGTCGTGTTATGGATGATATCAGTGCAGAGGTGGCTCGAATGTTNGTA
AAATACTGCCCTGATCCAGTATTATCTGATTTTTTTAAGCACAAGCCGAT
CAGTGAATGGACTGCAAAAGAAGTTCAGGGGAGATTGGATGAGTATCAGA
GAGAGCAGCGCTCGTCTCTGACATCTGCCAGCTCTCTTGACATGAGAAAT
GTTGATGTGTTACCATGTGACAATCTTTTGCCGATGTCTCGCTCGCAGGA
AACGAATGCTAGTTTTGCGCACTACACGAGTTCCCCTCCTGTGTCTGATG
GTGTGCAAGACCGGGTGCACAGTACTTGCTGTCCAGAAAGAGCAGTTCGA
CAGTCACATGACCAGGGGGGAAATTCGAATGAACATATCCTGAATCGTAT
GATGGGTATGCTGGAACAGGTGGTGGAAAGAGTGCACCAGAGTAGCAACG
TCCAACCTGAAAGGAATTTAATTCCCAGGTACAGAGGTAGGGTAAGGGGC
TGTGGAGTTTGCGGTAATACTTCGCATTCCACTAAGTCTCACTGCCTGAG
AGACAGGTTGTGTTTTAGCTGCTTTTCACCTGGCCATGCACAGTCAGCCT
GTCCGCAGTCTCAGTCGGGAAACTGACCAACCTGTATATGGAGGGAGGTT
GTGCAGGTTTAGATAGTAACTCCCAAAATGTCGTAGATGTTGCAAATGCT
GAAAAAATTTTCATGTCTGCCAAAGAGTCTTGTTGTAGTGAGAATGTAGT
GTTTCAGAACACCAATGCTATCTGCAGCAGTGACAGTTTGTTCTACACTT
CAGTCATGGTGGATGATAAGGTAGCCTTGAATGGTATGCTTGACAGTGGT
TCTATGGCGTGTACCATGAATGAAAGTGCAGAGCAAAAACTGTTGGAAGC
TGGTATAATCAATGATCAAAATGGAGATAGCCCAGATGTGCTATTAATAG
GTTGTGGTGGTAGCCAGGTAAAACCTAAACGTACTGTGACAGTTCAACTT
GAGATTTATGGATGTAAAATGCTGGTACCTACCCTGGTTGTCAGTGGGCA
GCACGACGAATTCATCGTTGGTACGAATGTCATTAAGCACATTATACGGT
GTTCTAAGCAATGTGACTTGTTTTGGAGGACAGTTTCAACACCTCTTTGT
TGTAATGATCCTATGGCTGAGACTTACCTTTCTATGCTTGCAGGCTTGAA
TCGTTGGATGGGTGACGAAATTCCTGACAAAATAGGAACTGTGAGATGTA
ATTCAGCAGTTTGTTTAGAGCCTGGCCGTGAGTACCTTGTATGGGGAAGA
CTGCCTAAGCATGTAGTGGTGTCGCCGGGTAGTGCTGTTGTGACTGAGCC
CACAAGTTCTCGTTCTGCACCTAGGGGCATTCTGGTAGCCAGACTTGTCA
CACATCTATGGGGAGACAGGTGGGTTCCATTGAAGTTAATCAATACATGG
AATAAACCTGTTATGCTAAAGCGTAATGCCAAGATAGCTGATTTGTTTCC
AGGTGTTGCACTGGAGGATTTGGATGATGGAGCACTATATTCACAGATTC
AGAAAACTCAGCCAGTGGATAGTGTCTCCTTAGGTTCGAGCTGTATTGGA
GAGAAACTGAAATCTGTTGGTCTGGAAGGGCTTGACCTAGATTCCTGTGA
TGTGTCTGATTCCTGTAGGAAGAAGTTGGCTGAGATGGTCATACAGTACA
ATGATGTGTTTTCACGCCATCATTTAGATTGTGGTAATGCTACTGAATTT
GTTCACAGGATCCATCTTTCAGACACAAAACCTTTCCGTCTTCCATATCG
GCGCGTTGCACCCAGCGAATATCAAGTGTTGCGTCGCGTGTTGACTGAAA
TGGAGGAGAAGGAGATTATTCGCAAGTCGACCAGTGAGTTTGCATCTCCT
TTAGTCCTCGTCTGGAAAAAGAATGGGGATTTACGTGTCTGTACAGACTT
TCGATGGCTAAACAAGAGAACACTGAAAGATGCTCATCCACTTCCCCACC
AGGCCGATTGTTTAGCTGCATTAGGGGGGAATTCATTGTTTAGTACAATG
GACCTGACCTCTGGCTTTTACAACATGCCGTTGCATGAGGATGACCGAAA
GTACTCTGCCTTTACAACACCTATGGGTTTATATGAGTACAATCGGCTTC
CTCAAGGCCTTTGTAACAGCCCAGGAAGTTTTATGCGCATGATGACAAGC
ATTTTCGGTGACCAAAACTTCTTGAGTTTGTTATGTTATTTGGATGATTT
GATAGTGTTTGGGCCTGATGAAATTACAGCACTGGATCGTCTTGAGATGG
TTTTCAGCCGATTGAGGAAACATAACTTAAAACTTGCTCCCAAGAAATGT
AACTTCTTAAGGAAATCTGTGCAGTTTTTAGGGCATGTTGTTGATGAGTT
TGGAGTGTCCACAGATCCAAGTAAGGTGGACAGTATTTCCAAAATGACCG
GATTGGACTTAATGGAGGCTGATGGAGTTACACCGTCCCAGAAGCGCATA
AGGTCGTTTCTTGGGATGGTCAACTATTATCAGCATTTCATACCCAATTA
CTCCTCTGTGGCCAAGCCGCTTTTTGATCTTTTAAAGGGTCAAAAACAGA
AGATCAAGCGGGGTCGTGCAAATAAACGAGTCTGTGTACCACGGAAGTTG
AGTGTGACTGATTGGACATCTGAAGTACAGTTGGCATTTGAACATCTTAA
GTTGGCCATGGTACAGGCGGTTGTCTTGGCTCATCCTGACTTCAGCCGCC
CTTTTGTTCTTTCGACTGATGCTTCTTCAGACGGCATTGGGGCCGTTCTC
TCCCAGGTCCAGCCAGGAGAATCTAGAGCTAGACCTATAGCGTTTGCTAG
TAAGTCACTTTCCCCATCTCAGCGAAATTACCCAGCACATCGCTTAGAGT
TTTTAGCATTAAAGTGGGCAGTCTGCGAGAAATTCAGTCATTGGCTTAAG
GGTCATGTTTTCACGGTATGGACTGATAACAACCCGCTCACACATATTCT
ATCCAAGCCCAAGCTTGATTGTTGTGAGCAGCGTTGGGTCGCCAAACTTG
CAGCATACAATTTCGACATCAAATACATACCGGGCTCACAGAATGTCGTG
GCTGATGCTTTGAGTAGAGTTCCATTTGCGAGATCTAATATTGGTTCTAG
ACTTTTAAGCGAATCGTATGACAGCCTTTTAAATGAGGTGCAAGGACTCT
CTGCTGGTTTGGTTCAGGATGCTTTTAGGTGGTCTTGTGGATCTGAAGGG
AAGCCAAACACTCCTTGTGGTGGTCTTGTGCATGTTAATTCTAATAGTGT
TGCTGGAACATGCCTGGATAAGGAGGAGGTTGTGGCTGTGCTTGACTCAC
AAGAGGCATGGGATGAAGGTGCGAGACTTCGTGCTTTGTCAATCCTAGAG
CATCTTCCTCAGATAGTTTCTGAGCCAGAGAGTCAACTAATTTACTCAGA
GCGTGATTTACGTGAGAAACAGCTCTCAGATAGTGTACTGTCGAGGGTAA
TTTTTTATGTGGAGCGTCATCGCAAACCATCCAGACGAGAGAGAGCTAAG
GAATCTGTTGGGGTGGTCAGATACCTTAAGCATTGGGAGAAATTTGTTAT
GAAGGACGGCATCCTCTACAGAATCTCCCATGATCAGCTGTCTAAGGGTA
AGCGTTTTCAATATGTGGTCCCACAGTCGCTTCAGTTAGAGGTGTTGAGA
GGCATTCATGATCAGGCAGGCCATCAGGGGCAGTCCAGAACTTTGGGACT
TGCGAGACGTCGTTTTTTTTGGCTGAGTCTGGATAGAGATGTTAGAGAGC
ATGTACGTCATTGTCAAAGGTGTGTAGTCAGCAAAACTCCTGAGCCTGAG
GGCCGAGCCCCCTTAGAGAGTATCGTGACCAGCAGACCACAACAATTGGT
GTGCATTGACTTTTGGTCTGCTGAAGATCATAATAACAGATCTGTCGATG
TCCTAGTGATTACTGATCACTTTACTAGGTTGGCTCAAGCCTATCAGTGT
AATGATCAGTCTGCTAGACAGGTGGCACGTGTCTTGTGGGATAAATACTT
TTGTATTTTTGGATTTCCTGAGCGCATACATAGCGATCAAGGTGCTTGTT
TCGAGGGCCAGCTGATTAGTGAGCTTCTACGGGTGTCTGGGGTGCAAAAA
TCGCGCACAACTCCTTACCATCCTATGGGAAACGGGAGTGTTGAGCGGTT
TAACAGAACTCTAGGTGGTATGATTCGTGCTTTAGCCCCTGAAGCGAAAC
GTAATTGGCCGAGACAGTTGCAGTCTTTGACTTTTCTGTATAACTGTACT
GTTCATGAGACTACGGGTTATGCACCGTTTTATCTTATGTTCGGTAGAGT
TCCTCGCCTTCCAGTAGACCTAATTTTCCGCTCTGTTTTGGAAGATCACA
CAGTCACTTGCTATGACAAATACATAGGTTCTCTTTTGAAAGATCTGGAA
GTGGCCTTGTCCATAGCTCAGGCTCACGCTAAAAAGGAACAGCACAGACA
TACAGTTCTCTATAATAGGAGAGTCAAGGGTCAAGACATTGAAATTGGTG
ATCGTGTGCTGTTAGCGAACAAGGCTGCAAGAGGGAAGAGGAAGTTAGCT
GACAAGTGGGCATCTACTATTTTTCTTGTAGTAGATAAGAATGTCGATAC
TCACATTTTTAAGATAAGGGATGTGAATACCGATCAAGTGAAAGTGGTGC
ATCGTAACTTGTTGCTACCTGTGAACTTTTTGCCACTAGACAAAGCAGAA
GATGAAGGATCTGATAGTGTTCCTTCCTTGGTTGTAGCTGACTCATGTGA
GGATGCTGATAATTCCTTGACAGGCGTAATTGTTGACCGTCGAGATCCTG
AGTTGTATGTCAGAGATAAGATTGCACAGTCATCTGAGATTTCAGTGTCT
ACAGGCAATAATGATGGTTTGTCTCTTTACGGCAATGTTTCATCTGCTTC
TGCAGACAGTCATGGTCGTACATCTGACTGGGTTTCAGGTCTACCCAAGA
GTTGTTCGCAGTTGGGATCAACTGTCTCCTTGATCAGTTTATCAGTAAGT
CAAGAAAATGACTGCTCTGACAAATTGAGTACTATCGGAACTACTGATTT
TGCAGCTGCAAGTCCTGCTCATTCCGTCATTTCAATTCCTTTGTCTGATG
TTTCCAATGATGATGATGGGTTGTCTGTTTCAGACTCCAGAACGTTTATC
GTCCCTCGGTCTCGTTTTGGACGTATACTGAAACCTGTGAATAGACTTTT
GTGTACCATGTCTGGACAAAATGTTGTGTCAATGCAGAATGGAAGAGTTT
TGACTGTTTGAACATCTGTTTTCTTTTTCTAGATTATGGATAAGACAATA
CATGTTGTTCTCAGGGGTTTTTATTTATTGTACTTTATATAGTTTTTCTT
TTCTCTTTTTTGCTTCCAATTGTAATTTTTTTTTTTATGACATACCTGGA
TATGGTCCAGTTGTTTTTGTTTTGATTTGTGTTTACTTATATATATACCG
TGATATGGAATTGTGAGATGTATGTAGGCATCTTACTGCCAGTTGTTGGT
TTGAGAGATTGGCGCTCCTCTCATTCCACTTCATCTTTGTCAGATAACCT
TGTGTTTGGCATACCTGTTTATGGTATCTCTGTATCGGTACAGTGTATAG
AAGAGTACTGTTGTTTTTTTTTTCTGGTTCACAACTTTCGCTGCCATCAT
TCAGCAGAATTCAGTGGGGGTGAA
>ltr-1_family-205#LTR/Pao [ Type=LTR, Final Multiple Alignment Size = 2 ]
TGTAAAGAAACTTGAAATAATGTGTTACTTTGTTTATGATTTTGAATTTA
TTTATTTCTTTATTTTTTATGTTTTGTTGTATTTTGTATACGGGTTGATT
GTTTGAATGAATTACGTTGTTTGGGGACTTTGATTATGACGTCAAAATTG
CGGAGTTTACCGGATGTATAAATTGCGTGTAGGAGTGAATGAAAACGATG
GAACGCTAGGAAAAACACGGTAAAAGGGGTACATGTATACGGTAGCTTCA
CGGGTTCCTCCTTCATGAGTTATAGCTCCTGGTTTGATGGAAAAATAAGG
TAATTTGGTTTATTTGTTTATCGTTTAATTGTTGATGTTGACTTAGCGTT
AATTTTCGGGATTTATTTGTATTTGTTGTTTGTTTATTTTCTCTCTAGTT
CTTACGGTGATTCACGAATGAATAATGTGAACAAATTCTATGAAGTGTGA
CCAATAAACTAATCGTGAACATCAGTGGAAGACTTAGTCATCTTTTAACC
AGGACGCAACA
>ltr-1_family-206#LTR/Pao [ Type=INT, Final Multiple Alignment Size = 1 ]
CTCCCACCAAATCATACAATACATATAAGTCATAAATGATTTCCACACAA
ACACTCTAGCACTCACAGAATTTGAAAACTCAGTCTAAGCAAAGCACCAA
TTTTTACACCCAAAAAAATAGTATAACATTGGGATACTAGTTGAACTCTA
GCAACAGCACAAGTTTTTGTATAGGTCTTTCAATTACTGAGGGCTTGCCA
AGACGTTTGCCTTTCGTATCTAGTTTTGAATCCCCTAGACATATTTTTGC
TTTTCTGACCAATCCGTCGGTACTAACAGTAACCTCCTTTACTCTACCCA
ATCTCCACTGATTTCTCGGCAAATCATCATCTTTCACAATAACAATATCA
CCAATCTGAATATTTCTCTTAGGAACGTGCCATTTTTGTCTGACTGCTAG
ATTTGCAAGATATTCTTTGCGCCAGCGACTCCAGAATTGCTCCAATAAAT
GTTGCACTTGTCTCCACCTTTTGCGAGCATATTCATCATCCTTAAAATTG
CCTGGAGGGGGTAAAGCAACTGTTGACTTCAACGTAAGTAGATGATTTGG
AGTGATTGGTCTCAAACTGTCAGGATCAGTTAAACAATCAACAGTGAGAG
GTCTACTATTTACTATCGCCATAGTTTCATAGAGAAAGGTTCGCAAAGAA
GAATCATTCAATCGCGCTGAATGAAGTGAGAGTATGGAATTTAAAACTGA
TTTCACAGTTCTGATCTGACGCTCCCATACTCCACCAGCATGGCTAGCAT
GTGGCGCATTCATCACAAAGTCACATTGTCTTTCAGATAAGAATACTCTC
AATCTCTCTGCGTCAATTTCTTCAAGTGCCCTTTTGAATTCATTTTTTGC
ACCAACGAAGTTTGTTCCTTGATCAGATCGAATTTGCTGCACAGCACCCC
TGATGGCAATAAAACAGCGTAATGCATTAATAAAGGAATCCGTCGACATG
TCCGTGAGCATTTCAATATGCACAGAGCGCGAGCACAAACAAGTTAAGAT
TAGGCCATACCCCTTGCACACACTTCTTCCCTGTTTGACAAAGAGTGGTC
CGAAACAATCCATACCGGTATACTTGAATGGAGGTGATGGAATTACTCGC
TCTGATGGCAAATCAGCCATTTTCTGCACCTCTGTGGATCTTCTAAGTTT
TCTACATGTAACACATCCTTTGATATACGAAGCCACAGCTCTACCAATCC
CTGGAATCCAATATCCACAAGACCTAATTTCATTAATGGTAAATCCCTTT
CCTTGATGTTTGATCTTTTCATGACAATGTGCAATGATCATTTTGGTAAC
GGAGTGATTTTTTGGAATAATGACAGGATATTTTAAAGACTCTAAACAGT
CTGAGTGACGAAGTCGACCTCCCACCTTAAGCACTCCATTTTCATCAATG
AATGAACCAAGAGGATACAGTTGAGATTGGGGCGAAACATCCATTCCCTT
CTCCAGCCTCCCCAACTCACCTTTATAAGCATGACTTTGCAAGCATTTAA
CAATATGCAATTCAGCCCTTTGTCGTTCAGATGTAGTGCTCAGGTGATTT
GATTTATCTTTGCAAGCTCTTCTCATAAGTCGAGCAATAGCCCTAATTGC
TCGTGACCACGAAGAAAATTTAGCTATACGATCAATCAAATTCACTTCGT
CAGTGCCTTCAGTCTTAAAGACTTGTGCGAACTTCACTTCTGGATCCTCT
AAGGAGATCTCTACCTTTGGGTCTTCTGGATTTGGTAAGTTTTTCTTCCA
TAAGAACATTGGGCCAGAAAACCAGATTGACGACAGCAATTGTTGAACAT
TTAATCCTCTCGAGGCATGATCAGCAGGATTTTCTTCAGAAGGGACATAC
CTCCATTGTTGTGGGGTTGTGCTAAGCTGTATTCTCTGTACACGATTTGC
CACAAAAGTATGAAACTTACGAGCTTCATTCCTTATGTATCCTAACACTG
CTTTTGAATCGGTCCAAAATAATTCCTCCACATCAACATAATCAAGCTCT
CTTTTAAGCACATTGCTTACTTCAACAGAAATGACTGCAGCTGTCAATTC
TAGTCTGGGGATTGTGACGACCTTCAGAGGTGATACTCTTGATCTTCCCA
TAACCAAAGCACAGTGCACATCTCCATCTTCATTGCAAAATCTCAAATAA
GAGCATTGGCCATACCCGGAAGTGCTAGCATCTGAGAAGTGATGCAACTC
TACCTTAACAATAGTACCAAAATCGTTAGGTACATATGTTCTTGGTATGT
TTATTTCTTGCAAGTTGATAAGATCTTGCTTCCATTGCTCCCACCGTAGC
TGAACTTCCTCTGACAAAAAATCATCCCATCCAGCACCACGCTTGCATAT
CTCCTGCAAAATTTTCTTTCCATTAAATAGAATAGGAGCTATAAATCCTA
ATGGATCGTATATGGATGCAATGGTGGATAATATTCCACGACGAGTGGCA
GGTTGTTGTTGCAATTTGACATTAAACTTGAAACAATCCAAATTTCTTTG
CCACTGTATTCCAAGAGCTCTTTCCAATGGCAACTCAGATGCAAACTCCA
ATTCCTTAGCATCAGATGCAAGCTCAGACATAGGAATATCGTTCAAGACG
GTGTCATCATTCGACATGAATTTATGCAATCGCAAACCACCCATTGCACA
AAGCTTCCTTGCTTCATCAACAACCTTAACTGCCATCTCTGCGTCTTTCA
CACTAGTAACTCCATCATCTACATAGAAATTCTTCAATACAAATTCTGAA
CCTAGAGGATATAGATGACTGTTCTCATTTGTGATGTGCTTCAAGCCAAA
ATTTGCGCACCCTGAAGAAGAGGCGGCTCCAAAAATATGGACCTTCATAC
GAAACTCAAGAGGATTCTGATTGAATTTTCCATCCTTCCACCAAAGGAAT
CGAAGATAATCTCGGTCAGATTCATTCACATGAAATTGGTGATACATTTT
CTCTACATCACACATAAGCGCAACAGGATGTTGCCGAAATCTCATTAGAA
TGCCAATCAAACTATTAATCAAGTCAGGCCCTTGAAGTAAGTGATCGTTC
AATGAATAACCGTTAAACCTTGCTGAACAATCAAACACGACTCGCAACTT
ATTGGGCTTTTTCGGACTAATGACACCGTGATGAGGCAAATACCATGTTT
CTCCTCCTTTTCCGTTATCAATCACCTCTTCCGCATCCCCTCTTTGAATG
ATCTCGCTCATGAACTCCTTATACTGTTCCTTATATCTTTCATCCTTCGC
CAACCTTCTTTTGAGATGGTTAAGCCTAACTACAGCCAATTGTTTGTTAT
TTGGTAGAATAGGCCTTTCTTTAAAAGGTAATGGCATCTCATAATGCCCA
TGCACATTTTTATGAATGACTTCTTTCAACTTATTAATGAAGAGAATGTC
ATCTTGTGATACCTTCATACCTTCTTCACTAATATCTTTAAAGTCAGTTT
CAAGAACGCGAATTACGTCAGCAGGAGTGACAGGAGGAAGTTCCTTGGCC
GCAAGGCGATGACATAAACTACTCTCCTTTGGCAAATCAAGACGTGGAGA
TGAACGTCCAACGATACTCCATCCCAAATCAGTTCGTACAGCAAAAGGTT
CGTCCTTCTTCCCAACGATCACCTCTCGAGGAGCCATAGACCGAGGGCAG
TTGTACCCTATTAATAAACCAATCTCACAATCCTTTAATGGTGGAACTTT
ATCCACAATACTTGATAGATGATTCCAATTTTTTGCTACTTCACAAGTAG
GAATATTCTGACGATTCACAGGGATATAATCTCTGGTATAAGCAGGAGGA
AGATCTACAAAATCACCAAACTCATACCCTCGCACTTGTAGCCCTAATAC
TCTCTCACTTTGTACAATGGTATCCTTACCAAGCATAGTAGTTAGTTTCA
GTTTTACTGGACTTGACTGTGCTTTAAGGAAATTACTTATTTCTTGATCA
ACAAATGTGGTATCGCTTTGGGAGTCAAGAAGCGCATACACAAGTTTTTC
ACAATCAGGGTTCTCCTTAGTCGATATCCATACGGGCAAAATCATTGAAG
TATTCGCAGTTTGCCCTTCACCTGCTACACTCAAAGCAACTGCATCCGTG
CTGTTATTAGGAATACTTCGAAATGAAGACTCCGTCACAGGCTCCGACTT
AATTCTTCTTACAAAGTTAGCATCATGCAAACACGTAGGATGCTTTCTTT
GACAAACATCACAAGCAAGACGATGACGACATTCACTTGCTATATGTCTT
GTTTTCAAACACCCATAACACAGTTTTTGCTCTTGAACATAGCTTCGCCG
TTCTTCCAATGATTTACTATAGAAGTCAGGACAGTTATTGAGCTGATGAT
TACCTTGTTTGCACAACAGACAAGGAGCTCTTGTTTCTGATTTAAATGAT
TTCTGAATTTCATGTTTCATTTGAGTGTTAAAAACTTGAGCCTTATTCCT
TTTTGTTTCCTTCAAAGTGAGTTTGTCAACGATGGGACTTAAATCATGAA
GAGCTTGATAGGATGTTACTGGATTACAAGCTGTTTCTGCCTCTGTCAAC
ACAAACGCACAGAATTCCTTAAAGTCCGGGAATTCTTGATTTTGACTTAA
AACTTGTGTGACTTGTCGATTCCATCGACTGGCTGCCCAGTCCGGCAATT
TCTGAACAAGTTTTTGGTTTTCTTGGTAATCATTCAGAATCTGAAGGCCT
TTGACATGAGGCATGGCATTTTCACATGCACTCAGAAAGTCAGAGAAGTT
GCGAAGACCCATTGCATCCTTTGAACTAATTTTTGGCCAATTAGCTAATT
TTTCTCTAAAGGCTCTTTGAATGGAAAATGGCTGACCATAGCGACCATTT
AGTTTCTCCCAGGCGTCATGATATGCTTCGTCATCAGTTCGAAAGAAAAT
GCCCTCCAAAGCTCTACTCACAGGGCCACTCACATACCTTTTAAGATAAA
ACAATTTTTCAGCAGACGAGGTACATTTTCCTTCAATAAGTGCAATGAAT
GAAATTTTCCACTCAATAAATCGAATAGGATCTCCTGTAAAAACTGGAGG
TTCCGGTACTGGCAATCGATTTAAGGCAAGACTGTCCTGAAAGACAGAAG
CTGAAATGGGTATCCCAGAAGTCACTTGAGTTTGTGATGCACCTTGCTTT
CTTTCAAGTTTTACCAAAGAAGCATCTTGCTTGCTTTTAATCTTAACACA
TTCTGAATATGACATAGCTTCTTTAACGATCTCTTTGTCATAAACCTCCA
ATTTAGCTTGTGCAGCCTTTACATCTTTTTTCGCTTGTATCCGCTCCAAC
TCTTTCACTTCTGCTTCAATAGCCCTTTTATGCTGCTCTTCCAATTGTTG
TATCCTTTCCTTATGTTTTGTTTCTTCTAATAGAGAATCATAAACAGCTT
GCTTAGCCGCTAGATTTGCAGCAGCATCTACTCTTTTAGCTGCTAAACTA
GAAACGACAGAGCATTGACTAGAATGACTGCATTGACTAGAATGACTGCT
AGTCCCTTGACTGACGCATGAAACAGTTGACCCAAAAATTGAGCGTGCAT
GCTTGTGATCTAACAACATTTGAAGACGCCCCCTTTCCCTTTCAGCATCA
AATTCTTCATCCACACCTGATATCCTTCCATGAATTATTTTAATGATATC
AGCGGTGACAGCTTCACACGCATCAATTTTTCGTCTCATTTCCATAGTGG
GTAACGTACGGTTTCTGAAATCATCATATTCCTTTAAAACATTGTTTTTT
GCTGCCTCTAAATCATCAATTACCATAGCTAATTGAGTAACTGTAATATC
AGTTTTAAGACGTTCACGAGCACTACGGGCCTCAACTTTCCACTTATCAT
ATAAACGAGTAATTCTTTTTTCTCTTTTTTGTGACTCTTCCTGTTGGTAT
GACTGCATTTTTTCTGTAAGAATGGGAACACGTTTTGAGTGACGCACATT
CTCACTTTGAGTATCAACACAATCATCCACTCGCTTATTTAGATCGTTTA
CACCTGCATCTGACTTCGACATTTTCTCTTTTATATTTACGCTTAAAGAA
CAAATATTGGCGACATTCACATTCAGTAACATACACAATCGGTGTGACAA
TCAGGAAAATACAAACTGAACACATTAAGAAATCATCACACAATATGAAA
TTACTCAATATTCAGTCCATTAATAAAGTGAAAACACGCTAATGTCCATT
GCAAGCTTAAATACGAAACCTAAAGCAAAGTTGTCCATTCAGAACTCATC
TGATAAACAGTTCAATCCATAGTACTCACTGCGGTCCATGTAAACAAACC
GGACTTCCTTATCCAGTTCATTCGACCCCGTTTGCTTGCTACACGCTGAG
CCGAGTCCTTTAACTTAGTTGATCTTTTGATCCATCATCAGCCGCGACGA
TCACGCAGTTCCCAACGCAATCGAAAGCAGAAAAGCCAGAAGGAGCAACG
CCGCCTTTTCCTCCAAGTGAAGCAACGCAGCTCATCTTGTTGACAAGGTT
GCCGGGCCGATAAAATAAGTTCTTAC
>ltr-1_family-207#LTR/Gypsy [ Type=LTR, Final Multiple Alignment Size = 14 ]
TGTTACGACCCTGTCTTCTCTTTCCTACCTTTCGGTGGCCTCGCCATGTG
ACGTCACCGTTAATTAGTTAATTTATGGGTGGAGAAAGTATATATTTGAA
TTTTTTGTGAAGAACGGCACTTCCTCTGGTGGACCGTTATTCCACAGAGA
GGTCATTTTGCTCCAACTCTTTTGTGTTGCCGTCTTATGTTTTGTTTTGT
ATTAGTTGAGAGAATTTCACCTGCTTTCTTATTTATTTCAAATCCCTAGA
CAGTTTGTTATACTTTATTATTCCCTTTAATAAATGTTTTTTTTCATTAT
ATATCTTTTTGTGTGTCTGATCCTTTTTATGGTACGGTCGGGAGCGAGCT
GGCCGTAACA
>ltr-1_family-208#LTR/Gypsy [ Type=INT, Final Multiple Alignment Size = 7 ]
CCTCCCTCCTCAAAAAGATTCTGCAAAGAATCAAAAAGAAAAAAAAATTA
GCAAACAATAACAGAAATACATCCTTTCATAAAACAGCTCACTCTTCCTC
CTCTTCCAACACCTCTGGGCCCTAGAAGTGCAAAAAGAACAACAAGAGTG
AAACATGCAATATGAATAGCTATACTCTAGAGAGTGTATCCGCGATCACA
TTATCTTTCCCGCGCACATGCTTAATTTCAAGATGGAAAGGCTGTAAAAT
TAGACTCCATCGCATGATTCGTTGGTTTCGGTTTTTCATCCGATTTAAAA
AAACCAAGGGGTTATGATCAGTATAAACAACAATCGGTGCGGCGATCGAC
CCTAAATAAACCTCAAAATGTTGTACAGCCAGAACAAGAGCAAGGGCTTC
CTTTTCAATGGTGGAATAAACCTGTTGATGACGATTAAACTTTTTTGAAA
AGTAGCTTACAGGGTGTTCTACTTGATTTAAATCCTCTTGCAAAAGAACC
GCGCCTGCACCACAACCACTAGCATCAACTGCGAGACGGAAGGACTTCTC
AAAGTTGGGAGCTGTCAAAACTGGGGAACTAGCTAACAAGGCCTTACAAT
TTTCAAAGGCTTGTTGACATGTCTCCGACCACTGGTACTCAATTTTTGGA
CTCAATAAATCAGTCAAAGGTGAAACGATACTAGCAAAGTTTTTACAAAA
ACTCCGGTAGTAACCAATCATCCCAAGAAATCGTCGTAATTCACGCCGAT
TACTGGGAGTTGGAAAATTACAAATGGCTTCAACTTTTGCTCCAATTGGT
TTAACGTACCCGTTTCCCACTATTTTACCCAAATAGGTGACTGTGGCTTT
TCCAAATTCGGACTTCGCAAGATTGATTGTTAAATTAGCCTCTGCCAAAC
GTGAAAATAGGTCTTTGATTTGATCAAGATGTTCAGACCAGGTAGAACTA
TACAAAACGACATCGTCAAGATAAGCCTCGCATCCAGACATTCCATGCAA
TACACGATTAACCAATCGTTGGAATGTTGCGGGGGCATTACGGACCCCAA
AAGGCATCACAGTGTATTGAAGGAAAGAGTCTGGGGTAACGAAAGCAGAT
AATTCTCTTGCCCGAGCAGTTAAAGGTACTTGCCAATAGCCCTTAAGTAG
ATCAAACTTACTTACATATTTGGCAGAGCCAACATGATCTACACAGTCAT
CTATTCGAGGCAAGGGAAAACAGTCTGGTTTGGTAAAAGAATTTAATCTT
CTATAATCTGTGCAAAACCGATATGAACCATCAGGTTTGTTCACCAATAC
ACAAGGGGAACTCCAGGAACTAAAACTTGGTTCAGCCAAATTATGAGCAA
GTAGGTAGTTCACCTCTCTTTTTAAAAGCTCTCGTTTTATTGGATTGACC
CTATAAGCATTTTGTTTGATAGGACAAGAATTTCCTACATCAATGTCATG
TTCAATGACAGTAGTGCGACCAGGGACATCCAAAAAAAGTGAAGGAAATG
ACATCACTAATTCAATGATGTCATTTCTCTCATCTTCCGTCAAATAAGAC
AGATGGCCAGACAAATCAGAAAGAATCTGAGAGTTGTTAAGGCGTCCATC
TATTTTCCCTTGGGACAGAAGACTCCCATCCTCATTTTTCTCAGATAAGT
CCTCACCCATACTGCAAGACAGAGAAGGGAACACAGAGAGATGTTCTAAA
CCAGAATGATCACATAGGGGCGCCACACTGACAGAGGCAGAACAAACAGG
AGCAACAAAAGGTTTCAACAAATTAATGTGACAAACCTGAACTTTCTTCC
GACGTTCAGGAGTATTCAACAAATAATTATTGTCTGAAAGACGTTTAGCT
ACGCTGTAAGGTCCAGTGAATTTCGCTTGGAATGGATTAGTAGGAAGAGA
CAACAACGCTAAAACCTGATCACCTGTCTGAAAACTCCGAAATTTGGCCT
TCTTGTCAAAGTGTTGCTGCATTTTCTTTTGTGACTTACCCAATTTCTTT
TTAGCAACAGCTTGCATCTCATAAAGTCTACGACGAAAACCACTTACATA
ATCTATAAGGTTGTCTGGAGGTTTAGATGAATGCCACACATCAGCCAAAA
CAGTAGTGGGCCCTCGTATTTCATGTCCAAAAACTAATTCATTTGGGCTA
AAGCCAATACTTTCTTGAGTTACCTCACGTATAGCTAATAGCAACCATGG
CAGGCCTTCTTCCCAATCACCATCGAGCTCCACACAATATGACCTTAAAA
GAGACTTCAGGGTTTGATGAAATCTTTCAAGCGCTCCCTGGCTCTGTGGA
TGATATGCACTAGAAATATTGTGTTTAACTCGAAGTTGACGGAGGGCTTT
TGCGAACTGTTTGGACATGAAGTTAGAACCTTGGTCTGATTGAATCACTT
TGGGGATACCAAATATAGACATAAAATTAGTAAGGGCCTTCAGAATGGAC
TTCGTAGTTATAGATCTCAGTGGGTAAGCCGCAGGATAACGGGTAGTCTG
GCACATAATGGTAAGGAGATAGTGATGACCAGCCCTGGAACGAGGTAAAG
GACCAACACAATCAATAATCAAATGGTCAAAAGGGTTAGATGTCACAGGA
ATAGGCTGTAATGGAGCGGTTGGCACTTTTTGGTTTGGCTTACCAGTAAG
TTGACATGTGTGACAGGAACGTATAAATCTGGCCACATCTCGTTTTACTC
CAGGCCAGTAAAACTGTCGCATAATACGATCATAGGTTTTCCGAACGCCT
GTATGACCAGCGAGTCCTTGATGGGCTAACTGCATCACAGATTCCCTAAA
AGCAAGAGGGACTACAATCTGGGTTCTAGACTTTAAATTATCATCAAACA
TGGCTACTCTCCGACAAAGTAGACCATCTTCAAAGAAATAAGAAGAAAGA
TCACCCATATTAGACCCTGCTTGGGAGACTACGGTTTTCAATGTGTCATC
AAGCTGCTGTGCATGAATTAGTTCCTCTCTGGGAACCTGCAACAGAGAAG
TTAAAGGATACTTATCAACATCAGAAGAAACAGTATGTAAGACCTCAGTG
GCATCAGAGTCTAGGCTTTGGGGTGAATTTGTAATTTCCTCCAGATCAGG
GGATAGTGAAGAGCAGATATTTTTGTCTTTTTCCGGACTCTCTGGCAGAT
CACATGTAAATTCACCCGAATCAACAGTGGAAAAGAAAGTGTTACCAAGT
GAAACATCTGTAGCTTGGTTTTCAGGCAGTTGTTTTGCCATCGATCGGGT
GACTGCACAGGCTGGAAACAAATTAGAGAAGATGTTACTCTTTTCAACAT
CAGATTTACTAGGTGCAGATATTACTATGGGCAAAGCAGTCACCTTACTC
TCTCCCCAAACATTTCCCCCAGCTAAATCATTTCCTAAAATAAATGTAAT
TCCAGGAACTGGAAGTGCAGATCGAACACCAACTACAACATCACCAGAGA
TTATGGTTGAGGAAAGATGAATTCGGTGTAATGGCACGTCAACAAATCCC
ATTTCAAAACCTCTTACCAATACACAAGTTCCAGTAGCAGTTTCAGAACT
TAAAGGCAACACTCCTTCCAAAAGAAATGACTGTGCTGATCCAGTGTCTC
GGAGGATACGCACAGGGACCATTTCCTCAGAACCTAATAAAGACACAGCT
CCTTCAGTGATAAAGGGTGTATAATCAACAAAATCATTCACCTTTTGGTC
AAACAATGCACCACAGGAATGAGATAAATGACCAGCACTTTCTATGAAAG
TGTCATCTACAGTCGATGGGGCGACAAGAGAAACAGGTTTTGAAAATTTC
TCTTTCTTTTTCAGAACAGGGCATTCAGAAATTTTATGGCCAGACTTTTT
GCAATAGAAACAGATGAGGTCTCTTGAAACAGTGGTTTTTCCAATATTAC
CAACAACAGGTGCCCTTATATTTTGTCCAAACACAGCAGGCTTTTGTTTA
ACTTGACAAGACCTAAACTTATTCATGTCACTTCGAAAACTGGCTGAACT
AAATGTGCCCTGATGAGTTAAAACAAATTCATCAGCCATAATGGCAGCAT
CTGCAAGTTTACTCACTTTGTGTTCATTTAAATAAGTAGCTACAGCAGAA
GGAACACAGTGTTTAAACTCCTCTAGAAGTAACAATTCTCTTAACTGCTC
TTTAGTTTCAACTTTCATTGAAGTGCACCATCGCTCAAATAGACTCTCTT
TTTCCCTTGCAAATTCAACAAATGTACAATTTTCAGTTTTGATTAAATTT
CTAAATTTTTGACGATATGCCTCAGGCACCAGTTCATATGCATGCAATAC
AGCAGTTTTCACAGTTTCATACTCACCACTTTGTTCCAGGGTGAGAGCAG
AATAAATATCTTGAGCTTTTCCTGTGAAAACACACTGCAACAACAAAGTC
CAAAACTGTTTTGGCCATTTCAGCGATAAAGCAACACGCTCAAAATGATC
AAAATATTTTTCTACCTCTTTTTCAGAAAATGGCGGAACTAATCTCATGT
TACGATGAACATCAAACACTAATGCAGACGACTGTTCTGGCACCGGATGC
ACGTCAGCTCGCGGTGTTTCCGCTCGTTTTGCTGCTAATTCCAACTCCAA
CTTCTTTAACTGAAACGCTCTCTCTTCCCGTTCTCTCTCTAACTCAAGTT
CCAATTTTCGTACAGACAACTGTTGTTCTAGTTTCCTAGCTTCAAATTCC
CGTTCTGTTTCTCTCTCTTTCATAGCGCGACCCTCGCGATCAGCACGGAG
CTTTTCTGCATCTAAATACAGCTGTTTCTCTTGTATTGACATCTCTGGGA
ATTTTAACTCACTTTCCACATCAATATCACAGGAAGAAAACACTGAAGAT
TCACAAAGAACAGCAGTTCTTACCTCTAAAACTCCCCTTTCAACCAGAGA
TCGTTTCAAAGTTGCTATAAGGGTGTCCTTTTTTTTCTTATCATGTGTAG
TGAGATCGATGCTAAAACGCTCGGCAATTTGTATCAATTCTTCCTTTGTA
CAACGCTCAATTAAAGCTTCCGAGGGACAAGCAAAAAAATCATCGAGTAC
TGAAGACATTTTTGTATTAGCATTCACGAATACAACACAAATAAACAAAC
AAACACTCCCGTACTCACCCGGAAACTGCCCTCTGTACAAAAACTACAAT
TCCCATAAGCCACTGCTTCGGAATGAACTACAACTGAACGTTACGCATCT
ACCCATTCACAAAAAACTTCAAAGACTTACCACAAGTCGGACACGTAGGT
ACGCGAGGAAGAGAGAAGCGCACGAATCACAAACGCCGTCAGTAACAGAA
TATATTCACCTTTATACTCAGAGAAACTCCAGCTCCTATCTAAGAAGAAA
ACTAACTAATTCCTATCTAGTCTTCAGAGGTGTACCAGGCTCGGGGCGGC
ATTAAACGCTGAGCTCAGTGACAATCGGTCTTTAGACCAAAAGTCCGAAA
GCGTACCCCCGACAGAGATTAAAATCTCCACCTAGGATAACCTCCAAAAA
TAAGAAAGGCAAAATAATAAACAAAACAACAAACAGTGCACCGATGGAAG
GATTGTATTCACAACCCAGCTGGATACACTCTTTCTAACCGGAGTTTCTA
GTATATAAAGGTGAATAGCCAATCCAAAAAAAAACTACTCACCCGCATAA
AGGAATGCCGGACGAGCCACCCAATTTA
>ltr-1_family-209#LTR/Gypsy [ Type=LTR, Final Multiple Alignment Size = 8 ]
TGTAACAGGTATGAAAATTATNATTCGCTTTAAGTATAGAATTACACAAA
ATATGTGTTTTATCTAATGTGTTAGTAAGTATACCTGAGGTGTTTGTTAG
TGTGTGTCTTCTCCTTTAAATTTCTAAGGGAGCTCACGCTGTTTAATTTC
CTGTTTTGCGCCCCGCCTCTTCCCTTTCTGNACTGACTATGCATGGGAGA
GGTGGGTGTCTGCTAAGCTCCAATTAATCTTTAATCATCTTTACTTTATA
AATAACTTTTANAGCTAGTTTTCATGTTTAAATAATATTTATACCTTTAT
TTTTCACATATATTTCATTATTTTTGTGTTATCACTTAAATTGAGGTTTT
GATTAACTTTAGCCTAACTGAAGCATGTGAATGCTAAATGCATTGCACTT
TACTTTTAACAGAAAAGCTGTAAAGGGCGAAGACACACTGTAAAAGCTGT
GCTTTTTGATTTATTCTCAGGTATGTTTTGTCACTTTGTTAATATTGTTT
GGAGTTTTGTTCTATCTTTCTCTCCATCTCTCCCCTTTCTGGACTGATTA
TGCATGGGAGAGAAAAGCTGTAAAGGGCGAAGACACACTGTAAAAGCTGT
GCTTTTTGATTTATTCTCAGTGAGTAAAGAGCCGTCACAACTGCAGATCT
CCGACTGGTTATTCCNTAATAAAACAAAGAAAACACAACGCAGAACCGGT
TACA
>ltr-1_family-210#LTR/Gypsy [ Type=INT, Final Multiple Alignment Size = 4 ]
CGTGGTGCCCGTGACCATTCCGGATCATCTGATCAGCTCTTCGCAGATCG
CCGTGGTTGAGTGACGACTCCGCATCGCCGATCCACTCCGGGTTTTTCCT
TCACCGCCATTGCTCGCAGCAGCTCCGCGCTCGCGATAAGGAGATCGCGC
GCACGCGCGCGTGTGTGTGTGTGGAACAGCGTTTGACATCGCGGGGCAGA
CTGTTTCGTCAGAGACGCGCTAAACTGTGGCTGATCGTCGTTCATCGTTG
CCTTTTAATCGCGATTGACTGTGTGAGGACTGCGTGGGACGCTTGAGTGA
CCTCAGTGCATCATATCCTTTATCCTTGCAGAAACAAATNATTGAATGTT
ACTGTTTTAAATCAGCAATGTGTCTGACTGACTTTGAATGAGGAAATATT
ATACTCTTGTGACAGAGCTTTTTTCCCTTTGAACACTTTTTCCATCTTAA
CGTTTGATTGAGTGAGTTTGATATCAAATTTGACCATCTTTTATGGTAAA
TTTTGCGGTAAATCTATTTTGTAGCGTTTCAATTTGTGATAATTCTTAAT
GTTTTATGTGTTTGCATTTTACAATTGAAACATGTTTGGGGATATTGACA
AAGACGATTTTAGTCCAGTGAAGCCATCAAATGTGACCTTTCCAATGGGC
AGGGGTGGTGGGCTTGTCAATTTTCATGATGAGAAGGTATCTGAAATAAA
CCCTCGTTGTTATGGGAGAGGGAGGGGGTTAGCTAATATGAGTTTGGGCG
GTATGCATACTATTGATTCAGCAATTGGTGCTTCAGCAGGCCCAACAGCT
AGCTCCACCCCTATCACACGCCCAGATGCTGAACGTGCTATTTCCCCTGA
GTCTTTAGGTAGTATAATTTCAGATCTGGCTCAGAAAATAGGTGAAAGTA
TTTCAGCTAGCCTTAATCTTGTGCACCAGCCCAGCCCAGTGCAGCCTAAT
CGTCTTCTGTCAGAACAACCCAGTCAGAGCATTGATGCTTCCACCCTAAA
AGTTATAGTTCAGAAAGACACTGCACCTCCACCATTCTTCAGGGGCGATA
AAAGTGATTCGTTTACCATCCATGAGTGGGAAGATATGATGAGCAGCTAT
TTAAACAGAATGGAGTGCAAAACACAGTCAGAAGTTCGTGATCTCATTAT
GAGCAGACTAGCTGGCAGAGCGAGAGACGTTGTTAAGGTGTCCCTGCGAA
GCCGCCCTGANCTGAGTGCCAGTAAACTTCAAAGTGCAGTGTTTGACATA
TTAAAACACAACTTTAGTGAATTGGCTTACTCAAATATGCCCATGGCTGA
CTTTTATAATACTGTCCCAAGAGCGAACGAAAGTCCCATGGATTACTGGA
TACGCCTTAACAAGGCCATAGATGTTGCTGATGAGTGCTTGCATAGACGT
AATAAGAGCATTGAGGATCCTGCTGCTGAAGCTGTCATGATGTTCATTTC
ACATTGTCCAGACCCAANTCTTGCTCTGTCTTTTCAGTTCAAACCGGCTG
AGAAATGGACTGCCGCTGAAGTTCAGGAGCGTCTGGATAATCATCAGAGA
GATCTGAAACGAGTTTCATCCAGAGCGAATCACAAATTGCCTCTGTCTGC
TTGTAGCCAGTGCACTGTTTCAACTAGCCATGATTGTGTGTCCAGTCCAC
CTCGCCAGCCTGCACCCACACCTGCTCAGTCTCTTCCCCCTGTCTCTCTT
AATCCCAATGCTGTTCCATTCTCTCCCGACACCAGCTTTCAACACATGGT
TGGCATGATGGATAGAGTCCTATCACTGTGTACTGCCTCTTTAACGTCAC
CCAGTCAGGTTCACGCAGGCAAAGCTGCAGACTTCAAGAACGACTTAAAT
CCCCCATGTAGAGTCTGTAAGTCAAAGGAACACACCACATACTTGCATTG
TAGACGTCACAGACTGTGTCGTCTCTGTTTCAGCCCTGGCCATTTTAAGA
GTGACTGCCCTAAATCTGCCTACCCTGTGACTCCCTCAGATACTGCCCAG
TTAAACTAACCAGCCCATGTGACGAGAGGGGCAACATGGGCAAATTTAAT
GTAAACTCCCTCACAGATCCAGCAGATGCGCAAAATGTTTTCATGAATTG
CTGCAAGTTATTGCCAGAAGACAAAACCGTTTTATATGTGGGGTCACAGA
GAGTGAATGGAGCGAGTGAGTTGTTTTATGCTCCTGTTACAGTTGGTGGC
CAGCACATATTGAAGGGGTTATTGGACTCTGGTAGTATGTCTTGCACGCT
CAGTGAAGAGGGTGAGGCCAAGCTGCAAGCTAGTGGTCTCCTTCCACATC
AAGAGATTCCCAAGAATGTTGTTCTGGTTGGATGTGGTGGACTAACAACG
CAGCCAAAGTGCATGTATGATTTGGAAGTTGTCATCTATGGATTTAAGTT
TGTCGTCCCAACTCTTGTGGTGCCTGGACAAAAAGACGAGTTCATAATTG
GAAGCAATGTTATTAAATGTATACTGCAGAAGATGAAATCGAGTGAAGAC
TACTGGAAACTTGCCTCCTGTGATAATAGAGATCCTGAATGTGAGCAATT
CCTTGAACTTCTTACCTGTATCTCCCGCTGGTNTGGCCCCAAACAGCCTG
ACAAGCTGGGAACTGTGAAGCTCTGTCAAGCAGTTACTCTTCTTCCCAGA
CGCGAGTATCTGGTCTGGGGTAAAATGCCAGCTAATGTCCCTGTTTCTCC
AGGAAGCACTGTAATTGTTGAGCCAACCACTGCACGCTCAGCCCCTAAGA
ACATTCTGGTTGGGCGAGTAATAACACCCATGTGGGGTGATCGATGGGTG
CCAATGAAAATACTTAACCCTAATCCAACANCAGTGACACTTCGTCGCAA
CTCTAAACTTGCCGACGTTTCCTCCTGTCTGGCGGTAGAAGATCTCACTG
TCACACAGGGATTGAGTAAAACTTCTTGTAACGTTCCCAATTCATTTCCC
GCTGAAAATGTCCCATCCCCTGATGTGGTGCAGATGTTGAAAGATTATGG
TCTGGGGGACATTAACATTGATGCATGTGATGTTTCTATGTCATGGAAGA
GAAAACTCGCAGCTCTCCTGGTGTCATATCATGATGTTTTCTCCAAAGAT
AAGTTGGATTGTGGAGAGGCGAAGGATTTTGTGCACAGGATTCATCTCTT
TGATGAGCGCCCATTCCGTCTCCCCTATCGCCGCGTCCCTCCTGCGCACT
ATCAAAAACTGAGAGAAGTGTTGTCGGAGATGGAGGAAAAAGGGATAATC
AGCAAGTCTGTCAGTGATTATGCGTCACCTTTAGTCATGGTCTGGAAAAA
AGACGGTAATCTGAGGGTTTGCACGGATTTTCGCTGGCTCAATGCTAAAA
CTGTCAAAGATGCCCACCCTTTACCACATCAATCAGATTGTCTCGCTGCC
CTAGGGGGTAATGCCTTCTTCAGCACCATGGATTTGACTTCAGGGTTTTA
CAACATCCCACTCCATGACTCTGACCGGCGATACACTGCCTTCACTACTC
CCATGGGGCTGTACGAGTATAATCGTCTCCCACAGGGCCTTTGCAATAGC
CCTGCGTCTTTTATGCGCATGATGCTCAGTGTTTTTGGTGACCTCAACTT
TACCAGTCTGCTCTGTTACCTGGACGATTTGTTAGTCTTTGCTCCATCTG
AATCAGAGGCACTAAATCGCCTGGAGATCGTGTTTTCTCGATTGAGATCC
AGCAACCTGAAGCTAGCTCCTAAAAAGTGTCACTTTCTGAGAAAGTCTGT
AAAGTTTCTGGGACATGTGATTGATAGTACTGGTGTTTCTGTTGATGAAG
AGAAAGTGAAAGTAATCTCTGCTTTTCAAAAAGAGGATTTAATGAAGGAT
GACAGAGTCACACCATTACAAAAGAAAATCAGATCATTTCTTGGTATGGT
CCTGTATTATCAAGCCTTCATCCCAAATTGTTCACGGATCGCCAGGCCCT
TATTCAATTTGACCACAGGCCAAAAACGTTCTGCGAAAAATGCNGGTGGC
GGTAGGAGAGCAGGCACTTTTCGGGAGTTGACACCTCAGGACTGGACCCC
AGACTGTGATTCGGCCTTTAGTGAATTAAAGACGGCCCTTGTTGACAGTG
TGGTGCTGGCTCATCCAGATTTCGAACGTCCCTTCTTACTCTGTACTGAC
GCTTCGTTGGAAGGCTTAGGAGCTGTGCTCTCTCAAGTTCCTGTTGGTGA
GGACAAGGCGAGACCGATAGCGTTCGCTAGCAAGGCTCTGAGTCGCAGCC
AGACAAAATATCCTGCACACAGATTGGAATTCTTGGCTCTGAAGTGGGCG
GTGTGTGACAAGTTCAGTCACTGGCTTAAAGGCCATGAGTTTACAGTGTG
GACGGATAACAATCCACTGACATACATCATGACCAAGCCAAAACTGGATG
CATGTGAGCAGCGCTGGGTCTCGAAACTCGCTCCATATTCATTTGAGATC
AAGTATGTTCCTGGGAAGCTTAACGTTGTGGCAGATGCACTCAGTAGGGA
TCCGTTCACCAGGCCAGTGAGTCAGCGGCTTTTGTCAGAGCCCTATTCAG
ATCTTTTGAGACATGTGCACAGTGTTGACGATGGAAATGTTCAAGAAGTG
TTCAGACTTACCTGTCAACCGCAATCAGTGGAATCAGGTCCTGTTTTTGG
GCTGGATACATCAATGTCCGCTGATGACGTGTCTTCCATTCTGTCCTCCT
GCGATGAATGGGAAACAGTTACTGAATGTAGAGCAGCATCAATTGCAGAA
CATCTTGACTCTTTGATCAACAGTGATGAAGTGTTTCATTCCCTTTCTCT
TGCTGACTTGCAAGACCATCAGCACAAAGACCCTGTCATTGCTAGAGTGT
GTTATTACATCGACAGAAAGCGCAGACCATCAAGACGTGAACGGGCTAAT
GAACACCTGTATGTGTTACGGATCCTTAAGCAGTGGGACAAACTTTCAGT
GCTTAATGGAATCTTGTACAGAGCAATTAAAGACCCGCTCACGAAACATA
AGAGGTTTCAGTTCATCTTACCTGAATCTTTGAAANGTCAAGCTCTTTCT
GGCCTTCACGACCTGGCTGGTCATCAAGGGCAACCACGCACTTTGGCATT
GGCACGTCAGAGGTTTTTCTGGCTTGATATGGAGCGTGATGTGCGGGATT
ATGTGAAGAAGTGTCCCAGGTGCGTCTTCAGCAAAACTCCTGAGCCTGCT
GCGAGAGCCACTTTGGAGAGTATTAAAACCACAGCCCCATTGGAGCTCGT
TTGCATTGACTTCTGGTCTGCTGAGGACCGACACAATAAATCTGTGGATG
TTTTGGTGATCACAGATCACTTCACGAAACTAGCACATGCTTTTCCATGT
CAGGACCAGACAGCAAAAACAGTAGCCAAGAAACTGTGGGATAGCTTCTT
CTGTGTTTATGGATTTCCCCAACGCATCCATTCTGATCAAGGTGCTTCAT
TTGAGAGTGAATTGATGGCTGAGCTTCTTGCGCTGGCAGGCATCGACAAG
TCTAGAACCACTCCTTACCACCCAATGGGGAATGGTGGTACTGAGCGATT
TAACAGAACACTAGGTAACATGCTGAGGTCTCTTCCACCTAGACCTAAGC
AGAAATGGCCGCAGATGGTACAGACCATGACATTTGTGTACAATTGCACA
GTGCACGAAACAACGGGGTTTGCCCCTTTTTATTTGATGTTTGGCAGAGT
GCCACGGCTGCCAGTGGACCTAATGTTTCAGAGTGTTCTGCGAGATGACT
CCATCTGTGATTACGACCAGTACGTTCAGTCGCTCATCAGTGACCTTCAG
ACTGCTATGTCGGTAGCACAGACAAATTCAGCTCACAAACAAAGACACCA
GTCCAGTCAATACAACAAAAGAGCAAAAGGCCTACCTCTTGCCATTGGTG
ACCAAGTGCTTGTAGCCAACAAGGGATGTAGGGGGAAACGAAAACTTGCT
GACAAATGGGAACCTGTTGTATACACTGTTGTTGCTGCAAAACCATCCAT
ACATGTCTATAAGATCAGTGACAGAGCTGGTATTGAGCGTACAGTGCATC
GCAATCTACTTTTGCAAGTGAACTTTCTCCCCTTGCCTAATACAGACTCT
GATGGTCCTGGTCTGGAGGTTGCTGGATCACTTACCTGCAGTGTCGCTCC
ACAGTCAGACTTAACAGGCTCTGATGGTCTAACTGCCCGAACAAACAGTG
ATATTTGCTCTGATGTTGAAGAGATTGAGCCTGCTGAGGACACAGATGAG
GGACTGAATGAGGCTGAGGGCCTCTCACAAGTTGACTGCATGTCCAATGT
CTCCAATGCTGCTACATGCAATGATGACCGCACTAGTTCATGGGTGCATT
CTCAGTTGCCTAGCCAACAGGTGCCAAATTCACCTCTTCCAGTGCCTGTG
GCCGATGACTGCACTGTGGCTGGTGCTGGTGCAACCCTGTCTCCCCCACA
GTCTCTCCCTGATTGTGTCTTACCTGTTGTACAGAATCCTGTAGTAGATC
CAAATGCAGCTGATCATTACTCTACCAGGTTTGGGAGGATTATTAAACCA
GTGTGTAGACTTATTGAATCAATGGTTCAAATTGAAACCCTGTTGAGTTC
AGATTCTGGGTCTGCAGTTATTCATGTCTGAATTTAAATTTCAGCCCCAA
ATTCCTGAAGGTTTTGGAATTTAGAGTGTTTTTCTCCTATCTTTCTGATA
TCTTTCTTTAACGGACTGTGGTATAAGTTTACAAGGTGTAATGGGCACCT
TGATAATGTCTATAAAATGTGCTGAAATTTGGCCAATTTCTAAACATTTT
TATCCTTTTATAGGGTAGCTTTTAATGCTGTCTGTCTTCACATATTTTTG
GTGTGTGGACCAAGTAATTCTTATGACCAGTGTACAGAGTTTTTCATGTT
TTCTCAGAATTTTGTGTAATTCTAGGGGGGTGAG
>ltr-1_family-22#LTR/Gypsy [ Type=INT, Final Multiple Alignment Size = 1 ]
GAAGACTTCGCCCAACATGGATCCCGCAGCCATGCAGGTCTTGTCCCACG
AAGTCACAGCTCAAGCTCAGGTATTAACCACACATCAGCAACAGTTGTCT
CATTTAACTCAACTTACAGATAAATTGTTGAAATCATTGCAAAACCTGCA
AGCTGCTTTCACAGCGCAACTCACAGCCAATTACTCTCCAAGTCAACCCT
TTGTTACACAGACCCAGACTGTTTCCGGGGTTCGTTTGGCATTCCCTGAT
AAATTCTCAGGTAACCCAGCTAAGTGCAAGGGCTTTTTACTTCAGTGCAA
ACTGTTAATCGCCCAACAGCCCCATCTGTTAAAGGATGAGAGCAGTAAAA
TTGCTTTTGTGTGTTCCCTGCTCACGGGAAAAGCATTAGACTGGGCTACT
GCAGTTTGGCCAGACAGCACCCCGATATTTCCCTCATTTAATGACTTTCT
CAAACGTTTTTGCACTGTGTTCGATCATCCTGAAGGTGGTCGTAATGCTG
GTGAGGAGCTGCCGAATTCGCTCTACATTTCCGCACACTGGCAGCGCAAA
CTGGCTGGGCTGATGATCCTCTTAAAGAGCATATTGTAGGTTAGACACCC
CAGTGAGACAATGTGTGTAAGAGTAAAGTAAGAATTAGATTTTCTTTAAA
ATAAACGTTAAAGTTTATTATTAAGCCATTTGGAGTCGTTTTAAGTCACG
GAAATTTACTTCCGCGTTTGAATCGCCAGACCGGAAGTGACGTAGGACCA
GGGAGTTCGCGCATACAAACACTATGAAGACAACTGATCGTGGTGCGCGT
TTGGATGCCGAGATAAGATATTCTGAGAGACTCACACAAATGACAGACCA
CAGCCATACAATTATAAGCCTGTGGACAGACCAGCAGACAGAACAGCAGT
CTGAGAAGTGTAATTTAACTCTTTTGTGAGGGAGAACAGAGCAGGTTTAT
GGTGAGGCCAGTGTTGTCTTACAGAGAGATATGTAAGATAACAAAATCTT
ATCTGGCATCAGCAAAGCTAGTATTGATCATCTATAAGTATTAATACTCA
CCAGTAAAAGAAACTAATGAGCATTTAACACAGTTAAGCCACATTGACAC
TATTTTTAATAGTAGATAAGTAAATACAAAACACAAATAACACAGAACGT
CTGGAATAATGCAGAAACATGTAAACAAGGTACTGGAAAATCTTTTTTTA
TTTTACAAAAGGTTTTCAGAGCTTTTGTATTAAAATAAAACAACATCAAA
TATTAAAACAATTAAAATAAGTTTTTAAATATGTCTTTTTTTTCATTGTG
TATAAGATTATCTGTATCAGATCCCATTTAGGCTACAATCCATAAAAAGA
CAAGTACAGTTGTTATAGTATAAAATATTTACAAAGATTTGATCAACAGA
TCTGATCTGCATTTATGATTAAATAAACTTCAACCCTAATTCAAGTTCAA
ACTCTAATGCAACTCAAGTTCAAGTTTTATTTATATAGCATAAAATCATA
AGCAGTGTTAATACCCAGCATTTTTACTCTTTATATATGCATAAGTATCT
GTGTGAGTGTGTGTATACTGAAAGGAAAATATATCATCTGACCATTTAAA
AGTAAACCTAAAATTATTTTTCAGTAAGTTGGCCAACGTTTATGTGGGTG
CCACACCATCATGTCTTTAATGTGTGTTAAATTGTGAATGCTGTGTAAAA
AGATGCCGACAGCCTCATCCTTGTAAACCCGCTGGAAGGATCTAGAAAGG
AGAGCAAATGTAGTGGCCACTTCTGCATTCTCGTCGAGCCTGTGATTAAC
TCCAGTAGTCCACCGTCAGACACGAAGTGAGGGCTGATGCATATATTCTG
GGGAAATAATGCAAAAGTTTAAATCATGTTTATTAATAATGTATATTTTA
AAATTCACCATATGATTTTTAATATAACACAATACAGAAAACCCAACCAC
ATTTGCAGACCCCTGGATAGTGAACTGCAAACCATCTCACATATACAGTA
GACTGTACCCATTATAAGTTGAGCATGTAAGAACAAACTTCAATTTTTTG
AATGTTATTTGTTTTTCTTCTACAAGATGAATATTCCTCATATGTGAATA
AAAAGTGCATTTCCTCATTGACAGGACGGAATTTTTTTTACTCTCCCTCA
AGTGGTTTCAAACCTTATTGACTTTCTTCTGTTGATCACTAACCAAGATT
TTTTTGAAGAAGCTAAAAATCTGTAACCATTGACTTCTATAGTGGGAAAA
ACAGATATGGAAGTCAATGGTTACACGTTTCCAGTATTTAAAAAAAAAAA
AAAGGAAGTCAAAGATAGTGTGTTTACCTGCCTGCATTATAAAGAAATAT
TGTAGTAATTCTTTGCCCTTCTAGTTTTTGTTATCAAATAATACCATGCA
CAAATAATTCACGATAGGGGTCATAATATTTTACCCGATGAACGAGGTGA
ATGTCTGAGGTAAAATTGGTTTTATATTCACACATTCTGACTTTCTCCCT
AATAATATAATTTCAGAAGAGTATTATTTGCTAATCCCTAATATCATGTT
AGCAGCCAATGACTATCAAAGTACAACATTGTTCACTGTCAGTTTAATAG
TGCTAATGTTGTTTTTAAGTCATATTTACGTGTGATTTCAGTCATTATAA
TAAAAGTACTATGGTAAACAATACTGAGAGTGTGTCACACAAGCTGTCAC
TAATCAAATGTACGAATATAAAATCCACTTTACCTTAGTTGAGGTTACTC
TGTGAGCCAAAGTGAAGCACAGTTGACCGAGAGGCCAGTGGAGAGAAAGC
CTTCAGCTCTGGGTCATCATCTGTCTCCCAAAGTCTAATAAACACACCAA
AAAAGCAAACAAAGTCACAACGCTGTAACTATACAAGACATTTATTATAT
TAGCAAACTGATGCTACTAGCCGTCTTATCATATGTGAACATTTTTACAC
GCTTTAAAAAAGTATATTTAATATGCTTAACAATACAAGCTAGCAGCTGT
GCTATCGGCTACTCCAAAGTAAACACATCACGTTGCTTCTAATTACTCAA
AGAATAATGCTTACGGACTTGAAAGTTGACAAACATAAACGAAAAACGAG
TTGTCTTACCATGTGCAGCTCATCGAGCTGAATCTTCGACTGATCCAGGA
GTGTTTCTCGCCGTTCGCATCAGCTATCACTCTTATCGGATTCATCCCAT
TTCACGAACCAAAATAGCAAGAGGAAACTTGTGGACTTGATCTGTTGACA
GGCTGGAGTTTGTGCAGTTTCCATAAACGCAATAATATACCACGATGATG
ATAAATTACACCAAAACTAACAACCAGTTCTACTATTAGCTCCTCTGCCC
CACTGTAAACAGCGCACGTCTGTCAAATAAGTCCCTGCACTGACGTCACC
GGGGTGGTTAGAAAAAAAAGCGGAAGTGGGAAAACACACATTTTCTTTCA
AATTTGTGCCCTTGCACTTCATAAAACATTTCAATATGGTATTTTATGGT
ATTATAGAGTATTTTCACAAACGATTCTACCTTTTTTTTAAACAGTTTTT
TTAACCTACAATATGCTCTTTAAGACCCTCTACAGGAAAGCTCCAAACCC
TGAACTGCAAAAAGAGATGGCATGTCGCGATAATGGGAAATCGTTGGACC
AGCTCATTGAACTTTCAATCAGGTTAGACAATTTGCTTCGCACCCGTAAT
CCCCTGTGTTCTGTCACTCCCTGTCCAGTATCCCCTGAGAGTCCCGCTGA
ACCAATGCAACTGGGCAGAGCCCGACTAACCTCCGAGGAACGTGAACGAA
GACGGAGAAACCACCTGTGCCTGTATTGCGGTCTTTCGGGTCATACGAAA
ATCCTGTGTCCCAACAAACCTCCGCCCAAGACCCTTCCGGTGAGTGCTAC
CACCGTGTTCACGACTACCAACGACATTCTGAGTGTACCCGTTTATTTAA
GATGTGATGAAATTGAGATCTTGACTCTCGCCAGGGTTGATTCAGGAGCC
GCTGGCAACTTTATAGATCACACATTTGCCACAACCCACTCTATTCCTCT
AACCTCCTGTAATTCATCCCTAGCCATCACTGCTATAGACGGGCGCCCCC
TGGGAGAAGGACACATAAAATTCCAAACTCTTACAATATCTCTTCAAACA
GGCTCTCTCCATGAAGAAGAACTCTCCTTCTTAGCAATTGATTCTCCTCG
TCACACCATTATCCTCGGGTTACCCTGGTTACAACTTCATGACCCCCAAA
TTTCCTGGAAAACTGGTGAGATCATAAGATGGAGCAATAATTGCTTTAAC
CATTGCCTGCAGTCTGTCCTCCCTGTCCAGATTAACACCATTTCCAGTAC
TGAAGACCCTGAATTACATAAAATCCCTGAAGTTTATCAAGATCTCATTG
AAGCCTTTAACAAGCAGAAAGCCACTAAGCTCCTGCCTCATCGTGAGTAT
GATTGTGCCATTGAGCTACTACCAGGTACAACGCCCCCTCATGGTCGGAT
ATTTCCCCTCTCTCAACCTGAAACTGAAGCCATGAATACTTACATCTCGG
AGGAGCTGGAGAAAGGCTTTATACGACCATCCACTTCACCCGCTTCAGCT
GGTTTTTTCTTTGTTAAGAAGAAGGAAGGTAGTCTACGCCCCTGCATTGA
CTACAGAGGACTGAATGAAATTACTGTCAAGTACCGCTATCCCTTACCAT
TAGTCCCAGCAGCCCCTGAACAACTACGCTCAGCACAATACTTTACTAAA
TTGGATCTCCGCAGTGCTTACAATCTCATTCGTATCTGACAGGGGGACGA
ATGGAAAACCGGGTTCTCTACAGTAAATGGCCACTATGAATACCTGGTTA
TGCCCTTCGGCCTAGCAAACAGTCCCTCCGTGTTCCAGGCTTTCATAAAT
GAGATATTTAGAGATATGCTCAATCAGTGGGTCATCGTGTACATCGACGA
CATTCTTATATACTCCAATTCCCTACCTGAACATATCCAGCATGTCAGAG
CCGTCCTAAAACGCCTGATTCAGAACCGGCTGTATGCCAAAGTCTCTAAA
TGTGAGTTCCATCAGACATACATCTCATTTCTGGGTTACATCATCAGTCC
CGAGGGAGTTGCTATGGATCAGCAAAAGGTCGACTCTGTCACGCAGTCAG
GGGCGGACTGGCCATCTGGCAAACCGGGCACTTTCCCGGTGGGCAGACGT
ACTTTTGGGCCGGGCTGATCATTGTCTTATGATCTGATCGGCCCATAAAA
GGCTTGGCAGCCTATCGTTTTTTTTTCTGCCTTATTAATTGACACTCATG
TGATCTGTGACTATCTGAAAGTAGATGCTTTTTTTCCCGGACAGACCGGG
CCGGCCCATGTGACACTCTGCAGCCCATTGGTTCTTTTCTTTACTGACAT
TGGGCTGGCCCAATCACAAACTCCTATTTTGGACTCTGTGTGAGCGTGCG
TCGTCTGTGTGTATTTGTCAAAATAGTCAAGAGTCAGAGAGAAGAAACGC
AAGGGAGGCGCAGAGAAATCGCGGGCAATACACCGGCGTTTCATTTAGCG
GTTCTGAAAAGTTCTCTGTTCATTCTAGTACACGGCTAAAAGCGCAAATC
ACGTGACCACACACTCTCTGCGAAGACCTTCAGCCAGTAGTTCAGCGGGT
GAGCATAAACCCCAGGTGAGAGTATAGTGCATGTCAGACAGTTCATCTGC
TTGATCTGATCTCACGATAACTGTAGTTGTTAAACGTGATATTCATCTTG
TCTCTATCTAACAACTCTTATGTCTTTTGAATCACTTGTTCTCAGTTAAC
TGTTTTGGCTGAGTGCAAAGATAAGCTATTACATTAATTTATGTAACCAC
ATACAATAATTCTGCACATTGACTGATTGCTTACCTTTATCGTTTAAATT
TAATGTACATTATACTGTTATAATGGCCATTATTGATTATTAAAACTGAT
ATTCTGCAAAAGAGACAGGGTAAAGTTCATTCTTTTCAATGGAAATGAAA
GGTCCTGTTTTGTTATAAATATGCAGAGTGAAGATGATGCTCATATAAAT
ATGCAGCTACACGAGGCTGTTTGGTGTCTGTTAATCATAATATCAAAATG
AAACAAATTTGACTTTTGATTGTTTAGATAGTGAAACAGCAAGCAGGATG
AGGTGAAAGAGGTTATAAAGTACACTGTTCCCTTTGAAGATTCACCCATG
CATTAGCAGGCAGTTTTTGTTATGTTTATTATTAAATATAGGCTGAGTGA
ATAGTGTATTGAATAAGCTAAATTGGCTGTAGTGTATGAGTGTGTGTATG
GGTGATTTCCAATATTGGGTTGTGGCTGGAAAGGCATCTGCTGCATAAAA
CATGCTGGAATAGTGGGCAGTTAATTCCACTGTGGCAACCCCTGATAAAT
AAGGGACTTAAGCGAAGAAAAATAAATGAATGAATAGTGTATTTTTTAGA
ATTTAACAAATATCTTTATGGACAGTATACAGAAATTAAATTGAGATTAA
AGTTTGTATTTATTTATTTATTTCATATATATGGCTTTTGTGTTTTATAG
GATATGAGTTGATAAAAATATTGGACGTGCATAGATAGATAGCATTTTGA
TTAAATTTAGTGGGCCGCTCTGACCCAAAATGCCAGGGCCGATTTTTTTT
TTTTTTTTTTTTTTTTTTTTTTTTTTTTTTTTTTTTTGCCTCAGTCCAGC
ACTGCACGCAATGGCCGAAACCCGAGACCATCCGACAACTACAACGTTTC
CTGGGTTTGCCAACTTCTACAGAAGGTTTATCAGAAACTTCAGTACAGTA
GCCGCTTCCCTTACAGCCATGGTAAAAGCCAATAACGCTCGTCTGAAGTG
GAGTCTAGAAGCCAGTCGATCATTCGACCAACTCAAGTCCTGTTTCTCAA
CCGCGCCCATCCTGTGTCATCCTGATCCTAATCAGCCATTTGTGGTCGAG
ATCGATGCCTCCAACACGGGCATTGGAGCCATTCTATCCCAGAGGTCCCA
AACTACGAGCAAACTCCACCCCTGTGCCTTTTACTCTCGCAAACTCATCC
CAGCTGAGAGAAATTATGACGTTGGCAACCGCAAACTCTTAGCCATGAAA
GCAGCATTGGAGGAGTGGAGACATTGGCTTGAGGGCGCTAAACACCCATT
CACCGTCATTACCGACCACAAAAACCTCAAATATATCCGGTCCTGCAAGA
GATTAAACCCAAGACAGACAAGGTGGGCTCTATTCTTTACTCGCTTCGAC
TTCAAAGTTACCTACATTCCCGGTTCAAAAAATGTCAAGGCTGACGCTCT
ATCTCGCCTTTCCGATGAAGAAACATTGGCTGAGGATGTCGAGCCAATCC
TGAAGGATCCCTTAATCCTAGCACCCATTCAGTGGGATATTGAGACTGAA
ATCCTCCAAGCATCTGAACAAAACCCTACTCCGCAGGCATGTCCCGAAAA
CAAAATCTTTGTTTCCCCGTTGCTCTGAGAAAAACTTATTGCTGAAGTTC
ACAACCACCCCAGTTCCGGTCATCCAGGCAGCACAGCAACCGTCCAACTC
ATCCATTGCCGTTACTGGTGGTCATCTATCAATAAAGATGTAATCAATTT
CATTAACAACTGTTCTCCCTGTCAAATGGCCAAACACTCCCGTCACCGTC
CAGCCAGGCTGCTCCAACCCCTAGAAGTTCCACGTCGTCCCTGGTCGCAT
ATAGCTATAGATTTCATCACAGATTTACCTTAATCCCAAGGAAATACCAC
CATACTTACTGTTGTTGATCGCTTCTCTAAGGCTTGCCGACTCATCACCA
TACCCAAACTGCCTACAGCTTTGGAAACGGCAGAACTACTGTGTGAATGT
GTCTTCCGCTACTATGGTCTACCTGAAGACATCGTTTCAGATCGAGGTCC
CCAATTTACCTCCCGTTTGTGGTCCGCATTCTTAAAGAACCTTCAGGTCA
ACATCAGTTTCACTTCTGGCTATCATCCACAGTCCAACGGCCAAACGGAA
CGCCTCAATCAGGAGATTGGTCGATTCCTTCGCACCTATTGTCACTCCAA
CCAAGCTGAATGGAACAAACTCCCTGAGAAAATCATCTACAGGTCTGACT
CCCTTCCAGTGTGTACTCGGCTTTCAACCCCCTCTATTTCCTTGGTCTGG
TGAACCTTCAGAACTTCCAGCCATCAACACCTGGTTCAAGAAATGTGAGG
AGGTATGGAACGTAGCTCACACCCATCTTGCGCATGCCATCCAAAGATTT
AAAGAACAAGCTGATCGTCATCGTCGTCCTGGTCCCACGAAGTCCCCAGG
ACAGTGGGTGAGATATCCACTCGAGATCTTCGCTTGAAACTACCCTGCAA
GAAACTCAGCCCTAGGTACGTGGGTCCTTTCCAAATAGAAAGACAAATCT
CTCCTGTTTCCTTTCGACTGACACTTCCTAACCATTACCATATTTCTCCC
ACATTCCATGTCTCTCTGCTCAAGCCTGCTGTTGGTCAGCCGAGGTGGAT
AGGGAGGTGGCAGCCGGTGAACAGGGTCCCCCACCTATCATGATCGACGG
AGAAGAGGCTTATCGGATCCACGAGATCCTGAGATCCAGACGCCGGGGCG
GACAACTTCAGTATCTCATCGACTGGGAGGGGTACGGCCCGAAAGAAAGA
TCTTGGATCAACCGTATGGACATTCTCGACCCAACTCTGTTGAATGAGTT
CCACTTGCAGCACCCGGAAATGCCGGCCCCTCGCCCCCGTGGAAGACCCC
GGCGTCGCGATTCTTCTCACTTCAGGGGCCGTTCGTTGGAGGGGGGCTC
>ltr-1_family-211#LTR/Pao [ Type=LTR, Final Multiple Alignment Size = 8 ]
TGTAAGAGCCAGTTATGCATAATTCATTTGTGATAATAATTTAGTGAAGG
TTAAAACATGATAAAAATTGATATTTAAATTTAATAAGAATTCATTGTGA
TTGTATTATCTAAAATGCATAATTTAGTAATTGATATAATTTAAAAACCT
TTAGTTTGGTATTTTGGCTTCCGACAGTAATACGTCATGAGGTCNNTAGT
TCATACGTTTTAGGCAGATTGCAGTTATGGATGTTGGAAGCAACACAGTT
TTTTGACCGAGCTGATCGAGTCTATTGTAACTTTGTATTTTTGTTTGCAT
TTGTTCAGTAAACCTTTTTTAAAAGAAGATTCGGTCTTACTCGCGTTTTT
GCAAATACTGGTTGTTGGAATTGAAGCTGCAAAAGGTGGTACATAAGGAT
TTGCACGAAAGGTGTGCCACTATA
>ltr-1_family-212#LTR/Pao [ Type=INT, Final Multiple Alignment Size = 4 ]
TTACCCGGCCCCTAATTGTTAGGCTGGAGGACTAATCAATTACAACTAAA
AACATTAAGAGCCAAACAACTTAAACTTCAAATGTGTGTAAAGATCAACT
TGTCCTTCTTTGTTACTCGTCCAACGTTGCCTCTTTCAACAGGCACAGTT
TATTTACGGGTCTTTCCAAAGTGCTGGTTCTGGTCTTCAATTTCACTCTC
CGCACCATTCCAGTGNAATCTGGCAGTGTTTCAACTATTTTCCCCATTAC
CCAAGAGTTGCGGGGAGATGAACTGTCCACCAATAGCACCACATCTCCAA
TCATGAAGTTTCTGCTGGGTTTCATCCATTTCTGACGCTCCTGAAGAAGT
GGAAGATATTCTCGCGTCCATCTAGTCCAGAATAAATCGGCAAGATACTG
AACTTGCTTCCATCTTCTTCTTGCATATGTGTCATCTTTGCAGAAGATGC
CTGGGGGCATGATTGGTTGAGATTTCAGAAGCAGTAAGTGATTGGGAGTT
AAAGGCTCAACGTCGTTTGCATCATCTGAGACACTTGTGAGAGGCCTGCC
ATTGATGATACTTTCAACTTCACACATTATCGTCTGAAGACAGTCATCAT
TAACTGTTTGCTCCTTCAACAGGGAATTAAGAATTCTTCGAGCCGTCCGG
ATTTGTCTTTCCCAAATACCGCCTTGGTGAGAAGCAGCTGGGCTATTGAA
TATCCATTTTATTCCTTTGGGCTGCAAAGCTCTTTCGATCTTATAATTGT
CCAGCTGTTGAATAGCTTCCCTTAATTCTCTTTCAGCTGCCACAAAGTTT
GTACCATTGTCAGATCTCATGATGGTGACTTGACCTCTCCTACATATAAA
ACGGCGAATTGCGTTGATGCAGGAGTCCGTGTCGAGGCTGTCAGCTACTT
CAATGTGCACAGCTCTGAGCGTTAGACAAGTGAACATTACCCCATATCTT
TTAAGGGTAACCCGGCCCCGTTTAACCTCAAACGGACCGAAGAAATCAAC
ACCGGTGTTGGTAAAAGGAGGTTGGTGTGGGAGGAGCCGATCTTCAGGTA
GGTTTGCCATCTTTTGCTCACCAACCTTTCCAGACATCCTACGGCATACT
GTGCATGTGTTGATTATCTTTCTGATAGCAGAATTGGCTTGTGGAATCCA
ATATCTGCATCTTAGTTGTGCCAACACATAGTTACGTCCACAATGTCCTG
TTCTTTGATGTATGTCCCTCAAGATCAAAGTTGCAACTTTGCTGTGTTTA
GAAAGAATCGCAGGATGTTTAGCCTTTTCCGGCATAGCTGATTTGTTCAG
TCTTCCACCAACCCTTAACGTGCCGTCGTAAATCACTGGATCTAATTTAG
ACAGTGCACTACTGCGAGTGAGTTGCTTTCCCTCCTGTAGTACCTTGATT
TCCTCTCCAAAATGCTGTCTTTGACTGAACTGTATGATTTCTAATTCAGC
AGTGTCCAGATCATCCAAGGTAAGTGATTCTTTTACTTCAGCAGNTTTTA
GTTTCTTCATAAGTTGCNTTAATTTTGATCTTTGCTTTTCAGGGTCTTTT
ACAGCTTGCTTGTTTTTTAAAGCCTCTTTTCTTTCTGTTTTTTGTTTCCA
CAGATAACTCTTCACTTTTCCTATCCAAGCCACTGCTCGTTTAAGCTTAC
TCCAATCCGAATAATAGTTGATCAGCTGTTTCATTGGTTCTACATTCTCT
TCTACTTTAACTGTGTTAACAACAATTGTATTTTTGACCTCTGGGTCATT
GGCAAGGCTTTCATTCCTTCTCACAGGTTGTTCCGGCCAATCCTCTTCAT
GCAACAGAAAGTCTGGTCCACTTATCCATGTTCCCCCTTGCGCTAAGCTT
TTCGCCTTCAGGCCTCTGCTGGCTTGATCTGCAGGGTTTTCATTTGTTCC
GACATATTTCCATTGCGATGACTTGGTTGCTTCTCGGATCAAGGAAACTC
TGTTTGCAACAAACGTTTTGAAATGAGCAGTTTCACTGTCGATGTATCTG
AGCACCGTAGTGCTGTCTGTCCAAAAGACAGATTGTTGCAATGGAACCTG
AATCTCTTGATGCAACATCTTGTCAACTTTCAAAGCGACAACCGCTGCTG
TCAACTCAAGTCTTGGGATTGTGACTCTTTTGAGTGGAGCCACTCTTGAC
TTCCCCAAAAGGAAAGTGCAGTGTTTCTCACCCCGTTCATTCTCCAACAG
TAGGTAAGACACAATGCCGTATGCATATTCTGATGCGTCTGAAAAATGAT
GTAATTGCGCTGTAATAGTGCATCCAAACTTGGTGGGTTTAACGCATCTA
CTCACGTGAAAGTTGGAAAGGTGAGTAACATCTTTCATCCATCTTTCCCA
ATCCTCTGCGTGCTTTCCATCAATGTTTTCATCCCACCCACGCTGCTCTT
TGCAAAGATCCTTTAATAGAAGTTTGGCATGCAGAATGACTGGGGCTAAA
AAGCCGAGAGGGTCGTAAATGGAATTGACGATCGATAAAATCCCCCTTCT
AGTCATTGGTCTATCTTGCAGCTTTATACTGAAGGTGAAAGTATCATTTT
CTGTGTCCCACTGCACACCAAGTGTCCTCTCAACTGGCAAAGCATCGCGT
CGTAAATCCAGATCTTTGACTTCACTGGCTCTGTGCTCCTCAGGAATTGA
CAGTAACACATTTCTGCTATTGCTCATCCACTTTGTTAGGGTGAACCCTC
CACTGCTGCACAAAGCTCGTAGATCACTGACTAAGTTTACTGCAACGTTT
TCTGTAGTTACACTTCTCAGGCAATCATCTACATAAAAATTTCGCAGTAC
TGTCTGAACAGCATCTGGTGATGCAGCATCCTTGTGATCCTCTGCAGTTC
TTCTCAGTGCATATGAGGCTACACTTGGAGAAGAAGTAGCTCCGAAGAGG
TGCACTGTCATTCTGAACTCCTCCACTGGCTCATCCAATCTACCGTTGGG
CCACCATAGAAAACGGAGCAAGTCTGCATCATGTTCTGGCACTTTCACTT
GATAAAACATCGACTCGATGTCTGCCATTACTGCTACAGGCTCCTCTCGA
AATCTAAGAAGGACACCAATCAATGAGTTGGTCAGATCAGGCCCCTGAAG
CAGCTCACTATTCAGGCATTTACCCTGATACGAGGAGGTGCAGTCAAATA
CCACCCTTAACTTTCTTTTCTTTGGGTGGTAGACACCATGGTGAGGTATA
TAAAACACCCTGTTGTCATCTCTGTTCAGTTGGTCTGTGGGAACCTGGAC
AGCGTAGCCCTTATTGATGATGGTTTCCATAAAACTTGTGTAGTCATTAA
AGAATTCAGCATTTTTTTTCAACTTTCTGAGCAAACAAGTTAAACGCTGT
TCTGCCACACAGCGGTTATTAGGCATTTGCAGGTTCTTATTCCTGAGTGG
CAATCCAATGCTATAATGCCCATTCTCAAAGATTGCTGTCTTCTCTACAG
ACCTCAAAAATTGCTTGTCTTCTACAGACATCTCCTCCTTGTCGTCATAT
TTGCGCTCTGGAAAATCAGTATTGTACTGCTGAACCAGTAACTTTTCAAT
GTCCATCAGAGATATTCTGTTAACAGAGAAATGAGATGGTTCATTTTCTG
AATCCTTCAGTTCCTTCCTTACAGGACCATTCACCACCCAACCTATAGCC
GTCTTCACTGCATAAGGACCTCCATCTTGACTATTAATGATGCGCCAGGG
CTCCATGGCTCTTGAACAGTTAACTCCGATAAGCAGACCTACATCAGCTT
CTATTTCTGGTAAGCTGACTTCCTGAAGGTAAGACCACTCTTGAATATCT
GACTGTTTGGGTATATTCTCAGCATGCACAGGTATGCTGCTATGAGTGAA
CACTTTGGGTAGCTCAATGAACATCGTGTCTTCGAGCCCGCACACTTCTA
AGTCTGATATCACAAAACTGTTCATTAGCGTTTGTTCTCCTGATGTATCT
TTGCCCATAGTGCTAAGAAGTATTCTTGTGGGTTTCCCTTTAACATTCAA
TTTCCTTTGTAGGTCTTCCGTGCAGAATGATGCTGTGCTTCCCGGGTCCA
GAAAAGCATATGTTTCTATATGCTTATTACTATTCTTTGATTTGACTTTC
ACGGGTACTATTGATAGCACACATTCAGTTTCTCCGGCTCCGGTAAGACC
ACATGACTCTTGTGTGATGGGAACTTCCATACTTGACACTTCTTTACGCT
GAGCACCATCTTTATTTTCTGATGGGACAGAACTTTCTTCCTTCACTTTG
TGCAAAATGTCAGGGTGCTTTAATGCACATTCTTTGCACTCTAACTTTCG
TTTGCAGAATTTACTGAGGTGTCCTGGAACCAAACATCCAAAGCATAAGC
CCTTTGCTCTCAGAAATTCCACTCGTTTTTCATGTGGCTGACATTTAATT
TTACTGCATGAAGCAAGAGTGTGAGACTGCTGGCAGTACAAACATGGTTT
AGCAAAGGCATTTGCTGGTTTAATTATGTTAGGAGGCTTGATAGGTATTT
CTTGAGGTGCTTTACTTTCAGTAGCAACACTAATCGCAAAACTGCTTCCT
CGAACCTCTTTCCTTGCAGGCTGCTTTTCCCTTAGACCCAGCTTTCCAGC
TGTGTTTGGGCGGCTGTCTGAGATGTTACCAAACAGAGGATCTATAGCTA
TCTTGGCCTGGCGGTCTATGAAACTCACCAAATCTGCAAACCTTGCTCTT
CTACCTCTTCGTTCTTTAAGTTCGAAAGCTTCAACACGCCATCTTTCTTT
AAGTTTGTAAGGCAGTTTGGATATCACTGTCCTCATGTTGGTAGGATTAT
CCATTTCTTCCAAAAATTCAATATCCTCCATAGAGTTACGACATCCAATC
AAAAACATTGCGTAAGCATTTAATGCTTTCCCATCATCTGTTCTCACTTG
TGGCCATTTGAGTGCCTTCTCTATGTATGCATTGGCAGTCACAAGTTCAT
CTCCATAATGCTTATGAAGTAACTTCTTAGCCTCGTGATAACCTTTGCTA
GGTGGCATGTGAGCACAGCTACGAACGAGTTCTTGAGGCTCACCGTCTGT
AAACTGCTCCAAGAAGTATAATTTATCTTGATCATTTTCTGTCTTCTGCT
CAATTACATGTTCAAATGCCCTCATGAAGGATTTGTACTGGAGTGCATCA
CCTTTGAACACTGATATGTCTTTTGTTGGCAACTGAGAAAGCTGTTGTTG
CTTTACTAGTAGCTCAGTAATTACATTCTGCCTTTGCATGATTGTCAAAA
TGTCATCACTTCTATTATTCTGAGTTATAAGACTTTGATGAGAGACTGGT
TGTGGCTGCTGTGGTATTTGTGAGGGCTGCATTCGTGCTGGTACATGAAC
ATTTACATTAGCTTGTGTCGGTAGCGTAATGCTTACTCTTTCCTTCTTCA
CATTCTCACTTGATATTTTACGCACTGATGCATAACTATTCATACCATCT
TCAGACCTCTCATACTCTTTGAGCACTTTTAATTTTGCTTGGCTTTCAGC
TAGCGCAGTCTCCATTTCTAATTCTTCTTTTTCAGCCTTAATTCTAGCTG
TTTCCATCTCAAACTGCTGCTTAATCCTTGCCACCTCAAATTCAAGCTCT
CGCTTTTTCTTCATCGCTGATGCACGTTCCAGCAGAGCAGCATGTTCTGC
TTCCTGTTTAGCACGTGTAGATGATAAATATGAAGTGCTTGATGTACGAC
TTACATGAGATCCACATGAGTGAGCTTTGGCACCACTGCTGACCCCTATC
TGGGAGATACTGTCACTTGGTAAAACAGCCTCTTGATGCTCATTTATTCC
ATCATGATTTTCTGACTGCTCAGTTTCTTTCTCCATAGATTCTTGCATAT
CTGCAACCCATGTTTTAGTTGTTTTTATGAAGTCTTTAAACATCACCATT
TTTGGCTCAAACCAATCAACATGGTCAAACATTTTTTCTTCTTCAGTCCA
CAAACTGCCAACTTCTTTATTAAGTGTAATGAACTCATTTAGATACTGCT
CAAAATCACTTTCCAACATATCCTTCACTTCTTGTACATTTTGAGTATCT
CTCTTCATTGTCTCTATCTCCTTCATTTTGTCTGTTAGAGCTCGCAAAGT
TTGTTTCCTTTTTGCTATGAGCCGTCGCAATCTCTCCTCTAATCCCTTCT
CTGTCAGTTTACGTGATCTTCCTGACTCCACCCCATCTTCGCCTTCGCAT
ATATTAACTTCTTCATCAGCCATCGTATTTGTTGCGGAGCTTATGCTTAT
GTCGCGTGCACAAAGTTTAAAGCACTTTCTTCAAATTGCTTTTCATAAAG
AACTGAATGCCAACAACCTTTCTATAATCACACAATTCCACACTGACTGA
ATCCACTTTGTCACTCACGTGCGCTCTCTGACAGAGGGAGAGATTCAGCG
CTCTCACTGACCATGCGGTTAATTCTTTCACTTTCGTTTTTCTCCGCACG
TGGGAATTCCTCATTCATCCATATGCGTCTCCTCCTCACAATACTCAAAA
AATAAAAAGTACGTTCCAATACCTTTTCCAAGCTGTAATGAATTATCAGT
TCGTTGATCAGTTCGTCGAGCCGTGCAATAAGGCAATCCAAGGAGATTCC
ATTGACATCTTCTTAGCGAGTTTTTTGACTAA
>ltr-1_family-213#LTR/Copia [ Type=LTR, Final Multiple Alignment Size = 16 ]
CTCACCCTCTTAAGACTAAACATAAAGCAACATTAAGCTCTAGATAAAGT
GTCAGCAATGACATTTTCAGATCCTTTCTTATGCTTTATGTTTAAGTAAA
AATTTTGTACAATCAACGACCAACGCATAAGGCGTTGATTGTGATTGTAC
ATTCTAGACAGAAACACTAGAGGATTGTGGTCAGTGTATACTGTAACAGG
CAAAACTGATGAACCCACGTAAACCTCAAAGAACTGCAACGCCAAAATCA
AAGCCAAAGCTTCCTTCTCAATGGTGGAATAATTACGTTGGTGTCTATTA
AACTTACGTGAAAAGTAACAGATTGGGTGATCAAAGCCAACATCATCTTC
TTGGACAAGCACAGCGCCAGCACCCAAAGAACTGGCATCAACTTCTATTT
TAAATGGACGTGAGAAGTCAGGTGCGGCAAGAACAGGTGCACAAGTAAGC
AACAACTTAATACTCTCAAAAGCCTGTTGGCATGCATCAGACCATACAAA
ATCAGCTTTTGGACGCAACAAGCTAGTCAAGGGACAAACAACAGTCGACA
AATTACGACAGAAACTCCTGTAATAACCAGCCATTCCTAAAAAGCGGCGC
AACTCGCGTCTCGTTGTAGGAATAGGAAACTCAGCTATAGCTGTCACTTT
GGCACTCACAGGACGAACTTGACCTTGACCTACTTCTTTGCCCAAATAGG
TAATTGTTGCTTTCCCAAATTCACACTTGGCTAAATTAATAGTCAACGAA
GCGTCAGATAACCGTTTAAAAACAGTACGAAGTGCAGACAAATGCTCATC
CCAGTCACAGGAATAAATTACTAAATCATCGAGGTATGCATGGCAATTTG
GAACTCCAGACAATACGATGTTTACGAGGCGCTGGAAAGTTGCGGGAGCG
TTTCGTAACCCGAAAGCCATTACTTTGTATTGTAGGAAGTTATCCGGTGT
AACGAAAGCTGAAATTTGCGCAGCTCGCGGAGATAATGGTATTTGCCAAA
ATCCTTTGAGTAGATCTAACTTCGTGACAAATTTCGCCGAACCCAAATTG
TCAATACAGTCTTCCATTCTGGGCAATGGATAACTATCTGGCACTGTTAC
GGAATTTACCTTACGGTAATCCGTGCAAAAACGGAATGTACCGTCAGCTT
TTGGCACAAGCAGACACGGAGAGCTCCAGGGACTATGACTATACTCTGCT
AGATTATTTTTTAACAGATAATCAACTTCGTCTTTCATCACAGAACGTGT
CACATTATTTATTCTGTAAGCATGTTGCTTAATAGGATGATCGCATGTCA
CTTGAATATCATGCTGTAGCACGTTAGTTTGAGTCGGCACATCACTAAAC
AGCATCGGATATTCTCGCAACAGTTTGATCAAATCACTTCTCTGTGTTTC
TGACAAAGTATTAAAATAATCTGGCAAATTATCAAGGATCTCCGAATTCG
TCAAGTCATTACGAAACGTAAAGTCATCATCATCATTGTGACACTCACCC
AGAGAAGGCAGCTTACTCACATCAGCAGAGTCACGCACAGCAGTGACAGC
AGCAACTAAGGGTTCAGAGGAAACAGCAGCAAGTTGTTCCTTTTCGAAAT
TACCAGACACTTTCCTAGGGTAATACAACTTGAGCATGTTAATGTGACAG
GTGCGAAATTTTCTTTTTCGATCAGGTGTATTTATCACAAAGTCAGTTTC
ACTCAGTTTTTTCGACACCTTATAGGGGCCAGAAAAACGAGCGGACAACG
CTGAACCGGGTACCGGTAGCAGTACTAAAACATCATCACCAGGTTTAATG
TCACGGACAACAGCTTTCCTGTCATACCATCCTTTCATGTCCTCCTGAGC
TACGGACAGTGACTCACGTGCAAGAGTGCAGACATTGTGCAAACGTTCTC
TAAAATGGCTAACAAAATCCAAAATATTTACTCCTTTTGATTTTTCATTT
AACATCCCATCTTTCAGCACTTTAAGAGGCCCGCGAAAGACGTGGCTGAA
TGTTAAATCTGCCGGAGAAAAACCTAATGATTCCTGAGTAGATTCACGAA
TTGCAAACAACATTAATGGTATTCCTTCATCCCAGTCTTTTTCAGAGCTC
ATGCAATATTTTCTCAACATGGATTTTAGTGTTTGATGAAAACGTTTGAT
AGCTCCCTGACTTTCAGGATGATACGCGCTTGATGTTCGACGCTTTATGC
CTAATGAAGTTAAAACTTGCGTGAACACTTTTGACAGAAAATTCGTACCT
TGATCTGTTTGTACGATTTTTGGTAACCCAAAAGTAGAAAAAAATTTGAT
CATTGCTTTGTGTTAGCGTTACTATTGGATGTGCCCTCAGACTGTCATGT
CATGTGTTACCTGCTTCCCATATTTGGACATATGCAAATAAATGTATTCC
GGTTCAGCAGAAAACCGAGGAGAGACGTGAGTTATTTTACCTCCGTGTAA
TTAAGATTATATACCGGTTACCATACACGAAAATGGCTGCGCCAACAGGT
TATGGGCCCAGAAGAGATGTGAGTAACCGATGGAATAGATTGTGTTTCGA
CGGAGATGAGAAAAACTATGAACTTTGGGAAACAAAGTTTTTAGGACACA
TGCGGTTGCTAGGATTGAAAGAGACGGTGCTATCAGAGGCCTCCGCACAT
GCTGATGATGATGAAGGACCTGATAAAAATGAAGAAGCGTATGCAGAATT
AATCCAGTACCTGGATGACAAAAGTTTGTCACTTGTCATGAGAGATGCCG
CGGATGACGGTAGGAAAGCTCTGCGGATTTTACGGGCCTACTATGCTGGC
AAAGGGAAGCCGCGAATCATTTCTCTGTATACCGAGTTAACTTCTTTACA
AAAGAAACCAAGTGAGAGTGTCACAGACTATATTATAAGAGCTGAAACCG
CAATCACAGCACTAAGAAATGCAGAAGAAACCCTTAGTGATGGACTTCTA
ATTGCGATGATTTTGAAAGGTTTGCCGGACTCGTTTAAACCGTTTGCAAT
ACATATCACACAGAGTGATACAGAAATAACGTTTGCTGAGTTTAAAACGA
AGCTGAGAAATTTTGAGAGTACTGAAAACTTCCACAGTGTCGCCAGTGAA
GATAACGTGATGAAAGCAAATGCCTCCCCCTCGGGACGCAAGGGGAGAGA
AGGGCTCGCATACTCGGACATTACGTGTTACAACTGCCAACAGAAAGGGC
ACAAAATGCGTACATGCCCAGCCTTAAACTGCAAACGACAGTGGTGTAAT
TACTGCAAAAGCTCAACACACAAAGACGAGAACTGTAGACGAAAAAGGAG
AGATGATATTAAACTGGCTAGCGACAAGAACGATGATGAGGAACACACAT
TTATCTTCAAAGCCAGTGACTACAGATCATACGAAATACAGCGAAAAGGG
CTGATGGTCGACACTGGCGCGACCTCGCATATCATTACTGATCTTAAGAA
ATTCAAACAGTTTGATGACAAATTCCAACCGGAGAAACACTACATTGAGT
TGGCGGACGGAACAAAGGCGAGTGGAGTTGCGCAGAGAAGAGGTGACGCA
GAGGTGCACTTGATTGACAGCGCGGGACATAAAGTGAAAACGATACTAAA
GAACGCCTTGTATATACCATCGTATCCACAAAACATTTTTTCTGTTAAAG
CAGCAACAACAAACGGAGCTTCGATCAGCTTTCAACAAGGACAAGACAAA
CTGACTCATAAGGACGGTACAAAATTTAGCATACATGAGTACAATAGACT
GTATTATCTGAACACTGCTAATGGAGATGGTGATACTGATAGTTGTAACT
CATGTTATGATATCCAAACCTGGCACGAAATTCTTGGGCACTGCAATTAT
GAAGACATTTCCAAATTGCAAAATGTAGTGAAGGGGATGAAAATAACAGG
GAAGATTGATAAATCTAATTTAAATTGTGAGATTTGTACACAGGGTAAAT
TTGTACAGAGCCGAAACAGGGAGCCTGATACAAGAGCTAAAGCTGCACTC
GAACTAGTGCACACAGATCTAGCTGGTCCAATTGACCCAGAAGCTAAAGA
CGGCTTCAAGTATGCTTTAGCATTCACTGATGATTACTCTGGTGCAGTAT
TTGTTTACTTTTTAAAAGCTAAAAGTGACACTGCAAGAGCAACTGAAAAG
TTCATTGCTGACACAGCACCTTATGGGCGCATAAAGTGTGTTAGGTCAGA
TAATGGAACAGAGTTCACAGCAAAAGAGTTTCAGTCTCTTTTAAGTAAGA
ATGGTATACGCCATGAGACTTCAGCGCCATATTCGCCCCATCAAAATGGG
ACTGCCGAGAGAAATTGGCGAACACTTTTTGAGATGGCAAGATGCATGAT
CTTAGAGAGCGGCCTGCCCAAGATGTTGTGGACCTACGCGGTAATGACTG
CTGCAGTAATTCGCAACAGGTGCTACAATAGCCGTATACACCAAACCCCA
TACTATGCATTGACTGGGAAGGAGCCTGATCTCTCTAAAATGAGAATATT
TGGTTCAGTATGCTACGCATACAAACACGACAAAAAGAAGCTGGATGCTA
GATGTGAAAAAGGGATTTTTGTAGGATATGATAAAAACAGCCCTGCATAT
TTGATTTATTATCCAGACACAGGAAAAGTTCTGAAGCACAGACTTGTGAA
ATTCATAACAAGATGTGTGGCTGATCATCAGACACAGACAGAAATCACAA
TGTCAGATGATGATTCTCATAGAGAGAGATATGTATCTCCCCAGTCAACA
CATAACATTACTAATGAGACGCCAGAAAAGACAACTGAGACAGAGAGTCA
GAGTAGTGCTCAAACTGAGAGTGGTGAACAATGCGCACGTTATCCTAAGA
GAAATAGGAGAGCCCCACAGTATTTGACAGATTATGTATCTGATGTGGAG
AGTGATGATCAGATTCTTACTAATGTTGATTACTGTTACAGAATGTGCGA
TTTACCACAGACTTTTGAGGAAGCTATGAATTCCAATGAGTCTAAGATGT
GGGTTAAGGCCATGGAAGATGAAATTAGCTCACTACAAGAAAACAATACA
TTTACCCTAACTACACTACCAGAAGGTAAACATGCAGTGGGGGGTAGATG
GGTCTACTCTATTAAGAGTAATATAGATGAGACAGAGACATACAAGGCCA
GATATGTTGCTAAGGGCTATAGTCAAGTGATGGGTGTAGATTACATAGAG
ACTTTCTCACCAACAGCAAATATCACATCAATTCGAGCCTTAATGCAAAT
GGCAGCACAATATGATCTTGAACTTCACCAAATGGATGTGAAAACGGCTT
ACTTACACGCTCCAATAGATTGTGAGATTTACATGGAGCAGCCGAAAGGA
TTTGAAGTCAAATCAAACAGAGGTGATAAACTAGTCTGTAAATTGAACAA
ATCACTGTATGGTTTAAAACAATCAGGACGAAATTGGAACAAAATGTTAC
ATGTGTATCTCACTGAAAATGATTTCATACAGAATCTGGCTGATTACTGT
GTGTACAGTAAGCGAAGTGGTAAAGACAGGGTGATCATAATAATCTGGGT
AGATGATCTCATCATAGCTGCTAGTGACAACAGTTTACTGAAGGATGTGA
AAGAAATGCTGACATCAAAATTCAAAATGAAAGATCTGGGAAAGCTCAAA
CATTTTCTGGGAATTGATTTCGATCAAAGTAAGGGAACTGTAAGGGTAAA
CCAGAAAAGATACATATTGCGAATACTGGAGAGATTCAATATGTTAGACT
GTAAACCCAGATCAACACCATGTGAGCTGAAATTGGATTACGACAGTGAT
AGTGATCCTATTGATCCTAAAAGGTATCGTGAGGCAGTAGGTAGTTTGAT
CTACCTAATGACATGTACTAGACCTGATCTAAGTTGGGTTCTTAGTAAAC
TATCACAGTATTTGTCCAAACCAAACGAACAGCTCTGGTCTACGGTTAAA
CATGTTATGAGGTACTTGAGGGGTACAATTGATCAGGAGCTATGTTACAA
GAAAAGTGATGAAAAACTTAAACTTGTGGCATATTGTGATGCTGATTTTG
CCTCAGATCTAAATGACAGAAGAAGCACAACAGGGTACTGTTTCAGCCTT
TCTGCAAATGGTCCTTTGATCTCATGGAAGTCAAAGAAACAGTCCACAGT
AGCTCTATCGACATGCGAGGCAGAGTATATGGCACTGACTGTAACCACAC
AAGAAAGCATGTACCTTGTACAGTTATTGGACAGTATGGAAAATGACTGC
ATGTATATGCCTGTACAGATTTTTGAGGACAATCAAGGTGCCATTGCACT
ATCAAAGAATCCAGTGTGCCGTCAAAGATGCAAACATGTGGATGTACGGT
ATCATTTCATTCGATCGGCACTGAGCGATGGAAAAGTGACTGTTGAGTAC
TGTCCCACAGAAGACATGGTAGCCGATGTCATGACTAAACCAGTGACAAA
GTTTAAGCTGGAAAAATTCAAAGGTTTTTTGTTTGGTATGTAAATCGAAC
ATTTGTGTTACCATATACAGTTTGTATACTGTACAGTATGAGTGCAAGTG
GGGGTGTTAGCGTTACTATTGGATGTGCCCTCAGACTGTCATGTCATGTG
TTACCTGCTTCCCATATTTGGACATATGCAAATAAATGTATTCCGGTTCA
GCAGAAAACCGAGGAGAGACGTGAGTTATTTTACCTCCGTGTAATTAAGA
TTATATACCGGTTACCATACACGAAAATGGCTGCGCCAACACTTTGATCA
CAACAGGTGCAGTGATTTTCCTAAGCGGGATGGCTTCGGGAAAGCGGGTT
GCAGAGCACATAATAGTTAATAAAAACTGATTACCTGCTTTCGTCTTTGG
AAAAGGACCAACGCAATCCAAAATGACGTGCTCAAATGGTTCGCCAACAA
TAGGGATCGGAACAAGTGGTGCTGGTGGAATCTTTTGATTTGGTTTGCCA
GTGACCTGACAAACATGACAAGTGCGACAGTGAGAAACAACATCCTTCTT
TAAGCCAGGCCAGAAGAAATGTTTAAGAATGCGCTTGTAAGTTTTTGTCA
CACCTAAATGACCAGATAAAGGGTGATCGTGGGACAAATTTAGCACTTGT
TCTCGAGAAATTGTAGGCAGAACAATCTGACAAACAACCTCCCATTCATT
CTCTACATCTCTGCTAGGACGCCATTTACGCAACAATAATCCATTCTCAA
TCACGTATACACTCAGGTTATTTTTCGTTTGTTTAAAATCTTTGTCAGCA
GCAGAAAAACATTTCGTTAAGGACTCATCATCTCATTGTGCATTTTTGAT
TCGTTCGTGCGAAATAGGTTCAGATAAAAGATCACATTCGGGCGCATCTG
TGGGCGGAGTATTGTCGGAGCGCGTTTTTTTCTCACCTTTAAAACTTTTA
AAATCGACCGAAACAGGATTTTTCTCAGTAAACAAAGATGGCAAAAATGA
ATCAGACAATATTATTTCTTCTCCGATTCTGCGTTTTTGGGCACGAGTGA
CTACATTCGCTGAAAATACGTCTGGAAACGAGTTAGAAATGTCATCAGCA
GGGATAAAACAATCAGGTTTATCAACCACTTCAGGCAAAGATGAAACTTT
ATCCCCGGCTAAGTCATTTCCGAGAATAAACGCAACACCTTTGACAGGAA
AGGAAGGACGTACACCAACTTTTGACAAAACCTGAAATCAAATCACACTG
CAAGTGAATTCGATGCAAAGCACCGTTAAAACACCCATCTCAATTCCCTG
AACTAGAATGTTGGATCCACAGTAAGTCTGATCAGATAAAGGAAGTGCAT
CAGAAATTAAAAACGAGTGAAGTGCGCCAGTGTCCCTCAAGATTTTAATT
TCTTTCTGCTCTTCAGTATTTCCATTTACAGAAATCAGTCCCTTCATTAA
AAATGGCTTAAAGCCAGCGTCAATTTCATTTTCACTAGAGTCAAGTCCAG
ATAAAGTTTTCACAAAAGCTGCTGGTTTCATTTCCCCTGGCTGATTTTTT
CGTTTAAGCACTAAACATACGGAAATTAAATGTCCGATTTTGTGGCAGTA
AAAACACTCTCTAATCTCTTTATTCGTTGGTGAACTACTTTTTGGACGTG
CGGAATTTTGAGCCGTGAATGAACTCAATGTCTTGTCAGGTCGGGGTACA
GAAAACATGCTCTTGTGCGTTAACACATACTCATCCGCAAGAGTTGCGGC
TTGTGACAACATCGTGACTTTCTGTTCATTAAGATATGTGACAATTCTCT
CAGGCAGGCAATTTTTAAAATCCTCCAAAAGCATCAATTCTCGCAGCGCA
TTAAAATCTCTCACATTGTTAGCAGCCAACCATTTATCAAAAAGAACTCC
CTTGTCACGGGCAAATTCTACGAATGTTTGCTGTGCATTTTTCTTTTGGT
TTCTAAAACGTTGTCGATACGCTTCAGGCACTAACTCATATGCGCGGAGA
ATAGCGCTCTTAACTGAATCATATTTCAAACTCTCCTCCAAAGTTAAAGC
AGAACAAACTTCCTGTGCCTTTCCGACTAATCTACACTGTAGCAGAAGAC
ACCAAACTTCTTTAGGCCAATGAAGTGCGGCAGCCACACGCTCAAACACA
GCAAAATAGGAATCCACTTCGGATTCTCTGAAGTGAGGCACTAAAGCAAT
ATGCTTACTAATATCAAAAGCACTAGACGAAACATCACTCAAAAAACTTG
CCGAATTATCATTAGCAGCAGGACTTACAGGATTTAACTGCACAGATCGG
CCAGAACCAACCTTCATCGAGTCTAACTCGAGCTGTCTAAGTTTTACCTG
TGTCTCCGCGTCGATTTCCAATTTACGGATATCCAGGCGCAGCTTCATCT
CGGCATGGCGCGTCTCAGCTCGCTCTTGAGCTTCAATCTGCATGCGAGCC
AGGCGGACCTTTAGCCTCGCATCACCCCCAGACTCAATTGAAGTCGGGGA
AAATGGATGGAAGGGCGGCAAGCCAGTCTTTGCCTCGGTCTCCACCTCGG
CATACTCACCCGTCTCCTTCTCCGCATCCACTAAATTATCAGGACTGTGT
TCTACAGCCTCTGCACCAGCCTTATCGCCATCCGCATCAGGTAAATTAAA
AATTTTGTGTTTAATCAAGTGCTTTAAAACCTCGTCTTTAATAAGGCGCT
TTAAAGACTGCCTCACAACAGGAATGCAATAGTGTTCACCTATCTGCAAC
AAATCGTCTTTCCTACATCGCTCAAAAACTTCCAATGTCGGATTAGCAAC
AAATGTTTCTAAATCAAAAGTACTCATTGTCTAAATTCTCACAATTAGCC
TACTTACTAAAAAAAGACCAAAATTGCAAAGAGAGAAAACGATACTATTT
CACTGTCACAGTTTTTCTCCTTTTTTCTCTACACCATCCGAGTACACACA
CACAAAACTATTATCCGGGACTAAATTAAGATTTTAAATAATTTAAATAC
ATCCCGGACGAGCCCCCAATTATA
>ltr-1_family-214#LTR/Pao [ Type=LTR, Final Multiple Alignment Size = 10 ]
TGTAAGAGCCATTATGTTTTTTGTAATGCTGTTTTTGACCACTGGGTGGA
GTGGGGGTTTGGAGGAGTATATAGGTAGACAAAGACTTAGAACAACAGGT
GTGTAATTAGAGGGAAGCACAACATTTTTTGACCGTGTTTGAAAGAGCTT
TATGGAGGCATTCAATGTGATTTTATGAGCATTTATATATCAGACTGTGA
GTGGAAATTGAACCATAAGAACTGTCTGTGCAAAAAATAAATCTGATAAG
CAGTATTTGGAGGATGATTCGTTTGTTGAGCTCTCACGCGTCAGAAACAA
CCCTACAACACCTCAAGTGACAAAATGGTCATTTGTGTCACTACA
>ltr-1_family-215#LTR/Pao [ Type=INT, Final Multiple Alignment Size = 5 ]
CCCCGGCCCCTAATTGTACATGGCAGGTAGACATAACAATTCAACAATGT
ACATACAAAGAGCCATTAAAGCAACACTATAAACATTGCATTAATCAATT
CTGTGTAGGTGTCAAATTTAACAGTCTTTACCATCAGTCCATTATATTTC
CATGTTGTCATACAACAGACAAAGTTTTGTCACGGGTCTCTCAAGTACAC
TGGTTTTAGTTTGTACTCGCACAGAACGAACAAGTCCATTTTTATCTGGA
AAAACCTCCAGAATTCGCCCCATTAACCAAGACCCTCGAGGGGCAGACGA
GTCCACAATGACAACAATGTCACCAGGAACAAAGTTTCTCCTTTCCTTAT
TCCATTTCTGCCGATCTTGAAGCAAAGGCAAATATTCATTTGTCCATCTT
TTCCAGAATAAGTCACACATATACTGGACCTGTTTCCATCTCCTCTTGCT
GTATAATTCAGATTTTTCAAATAATCCAGGTGGTAATACTGGTTTACCTT
TCATCTGAAGAAGATGGTTTGGAGTAAGTGGCTCCAAATCATTGGGGTCA
TCTGACAACTTAGTTATTGGGCGATCATTTAGAATGGCCTCAATTTCACA
TAGTACAGTATGGAATCCTTCATCATCCAAAATCTGCTGATGTAGGATGG
AATTCAAAATTCTTTTGACCATTCTGATTACACGTTCCCAGATTCCACCA
TAATGCGAACCTCCTGGAGGATTGAAACTCCACTGGACACCTTTCTGGAG
CATTGCCCTTTGAATCTTGTTTTGATTCCATGATCTCAGTGATTCCTTTA
ATTCCTTTTCTGCGGCAACAAAGTTGGTACCATTATCTGATCTTATTTGA
GTTACTTGCCCTCGTCTGCAGATAAATCTTCGAAGAGTGTTAATACATGA
ATCAGTGTCCAATGAGTAGGCGACTTCCAGATGAACTGCTCGACTTGCCA
TGCAAGTAAAGATGACTCCGTAACGTTTTACAATGGAGCGTCCTCTTTTA
ACTTCCACAGGACCAAAATAATCCACCCCAACATTCGAAAATGGAGGCAA
ATCGGGAAGGAGTCGTTCCTTCGGCAAGTCTGCCATCTTCTGCTCACCCA
CCTTAACTCCAAAACGTCTACAATGGCCACAACTCGATATAATCCTTCTG
GCAGCTGCATTACCCTTAATGATCCAATATCTTTTCCTCAGCTCTGAAAG
CATATAATTTCTTCCACTGTGACCTAACTGTTGGTGTATATGACGCAAGA
TGAGCGTGGCAATATGCTGATCCTTAGCCAGAATGATCGGATGCTTTCTT
TCTTCCGGCATAGCAGAATTTCTCAATCGTCCTCCTACTCTCAAAATACC
GTCTTGATAGACGGGATCCAATTTATACAGCTTGCTGTCTCGGCTTATTT
TTGAAACAGGTGAAACTGACAGAGCATCGATTTCCTTTTTAAACTGTTGC
CTTTGACTGAATGCAACAATAGCTACTTCAGCTTCATTCAAATCCTGCAA
ACTTAAATTTGGTGTAACCACAGAACCAGTTAGTTTTCGAAGTTCTTTCT
CCGTCTTTTTAGAAGTTACTCCAGAAGAGTCTAAAGAGGCTTGAATTTCC
TTTCTCTTTTGACTTCGTTGTTTCAGAACTGTCTTTAATTTCAAGAGCCA
AGCAACAGCAACCTTCAACTTTGTCCAGTCTGAGAAATGAGTAATCAGCC
TATGAGTAGCATTTGACTGTTCACTTACAAGAGTGCTATTTACACATATG
TTCCTCTTGACTTCAGGATCATCTGCTTTAAGAGCAGAATCAAATATTTG
TGCTGGCCATTCTTCCACTGGTTTCCACAGATAACTTGGTCCATTGATCC
ATTCTCTGTTTGTTAACAGCTGATCTGCTTTCAGACCTCTGGAGCAACAG
TCTGCTGGATTTTGAGTCGTAGGTATGTATCGCCACTGTAATGGTGTTGT
AATTTCTCTTATTGCAGAGATCCTGTTGGCGACAAAGGTAAGAAAACGTT
TGTCCTCATTTTTTATGTATTTCAACACGGACGTACTATCTGTCCAGAAT
ACTGAATCAACCAATGGAAACTGCATCTCTGCCCTTAACATTTTGTCCAC
TCGAGCAGCAAGCACAGCAGCTGTCAATTCAAGACGTGGAATAGTTACTG
ATTTCAAAGGTGCTACTCTAGCTTTACTGAGTAGGAATGTTACGTGAACA
TCATGTTTTGTCTCCATCCTAAGGTACGTCACAGTGCCATATCCAAGTGT
ACTTGCGTCAGCAAAATGATGCAACTGAACGTTGGTAAGTTCATCCATTC
CTGCTGGTTTTAGACATCTGTCCATCTTGAAATCTGCCATCTTCTCAAGC
TCTTTTAACCATAAAGACCACTGCCTTTGGAGATTTGAGGGTAGCAGATC
ATCCCATCCACATCTTATCCTACATAACTCTTGCAGGAGAATTTTTGCTG
TAAGAGTGAATGGAGCCAAAAATCCTAAAGGATCATAGACAGAGCATACC
TTTGACAGGACACCCCGCCTGGTGCAAGGATGATCTTTGCTAGTTATTTT
AAAATTGAAAGTGTCGGATTCAACACACCACCACAAACCAAGAGCTCTTT
CCATTGGCAACTGGTCCTTGTCCAGATCCATCATTTTTATGCCCTGGGCT
CGGTGTTCTTCAGGTACACTTTGTAGCACAATACGGCTATTGCTGATCCA
TTTTATTAACTGGAAACCTCCTGCTAAGCAGACATCTGTGAGATCCTTGA
TCATCAAGACGGCCTCTTCCTCAGAAGGTACACTTTTCAAACAATCATCC
ATGTAGAAGTTTGTGTGAATTGTGTCAATTACCTTTTCAGGAAAGTCATC
TTTGTTGTCCTCAGCAGTTCTACGTAAAGCATAGCAAGCACAACTTGGGG
ACGACACAGCACCAAACAAATGCACTTTCATCCTGTATTCCACAGAGTCC
TGATTGATATCACCATCTGGCCACCATAGGAAACGAAGAAAGTCAGTATC
TTCTTCTGCAACTTTAACCTGGTGAAACATTGCTTTTACATCAGCCATAA
ATGCAATAGGCTCTTGTCGAAACCTCACAAGAACTCCCAACAGTGAATTT
GTCAGATTAGGACCCTGCAGAAGCTGATCATTCAATGATGTACCTTTAAA
GGCAGCTCCACAATCAAACACCACTCTTAATGTTTGCTTCTTGGGGTGAT
AAACCCCATGGTGAGGGATATACCAAACTTTCCCTTCATCCTGTTTTAAT
TGATGTAACGGTACTATTTCGGCATAACCGTGTTTAATTACCTCATCCAT
GAAATCTTTATATTCTTGATGGAAAATCTTGTTTCTTTCAAATTTCCTTT
TCAATCCAATTAAGCGCTGTTTAGCCACACAAAGGTTGTTTGGCAACATG
GGAATTTCCATCCTAAAAGGAAGATTCAATTTATAATGTCCATCTTGAAA
CTCAATTGACTTGCTTACCTTTTCCATAAAGGCATGCTCTTCTCTTGACA
TTTCCTTCTTTTCAACAGAATTCTCATTAAAGTCATGATTGTATTGTTTA
CCAAGCATATCCTCCAATTTTCTTACAGAAATCCTGTTAACAGTCACACC
TGAACATTTGACCTTATTCCTGCTTCCTTGGAGTGGTCCATTTACAACCC
ATCCCAATAGGGTTCTAACTGCATAAGGTCCATCTCCATTGCTGTTTATA
ACCTCCCAGGGCTCCATTACCCTGGAAGCATTTGCTCCAATCAGCAAATC
CACATCAGCAGGAATTTGAGGAATCTCAACACCTTTCAGATATGGCCAAT
TTTCCAAATCCTTTTGAGTGACAATGTTGTCTCTGGATACAGGCATTCTT
TCTTGAGTGAAGACTTCTGGAAGACTATAAAAGGTGTCATCAAGAAGGTT
AGACACTTCCAATCCAGTCAAAACAGTGCTATTAACAGCCCTTTGATTGC
CCATTGTTTTCAAAACAATATTAGTTTCCTTTCCCTTTAATTTCAAACTA
TGCATTAAGCGTTCTGAACAAAATGTGGCAGAACTGCCAGGATCCAAAAA
TGCATAGGTTTGAATTACCGTTTGTCCCTTGCTGGATTTGACTTGAACTG
GTACAATTGATAATGCACAGTCTCCATCGTCACCGGCCCCTGTTTGACCA
CATGTTGTAAGGGCAACATGTGCACTACTTAAAGATGAATGACTTTGTTC
TTGAGTGCACACTCTTTCCTTTTGTTGGATATGCAAAATGCTGGGATGCT
TTTGACCACACACTGCACAAGTCAAGCGCTTATCACATCTTTTGCTTATG
TGTCCAAAAGAAAGACAGCCAAAACAAACACCTTTTTCCTTTAGAAAGTT
CAATTTGTCTTTATGCAGCTTGTTTTGCATTTGTGTACACTGCTCCAATA
AGTGATCACGTTTGCAGCACAAACATACAACTGGGGCCTTTGATCTTAAA
TCAGTCTCACAGCATTGAATTGATTTATTGTTGGTGACAACCGTTGTTGC
AAAGCTGTTTCTAACTTTAGTCTTAGGTTGGAATTTCTGTTGCACAGGCT
GGGTACTCTGGATATCACCAAACAAGGGATCTGATGACATTTTGACTTGA
CGTTCAACAAATATCACAATATCTTTAAACCGTGCTCTCTGCTTGCGTCT
TTCCATTAACTCACATGCAACAGTTCTCCAATTTTCCCTTAATTTGTAAG
GCAACTTCATGATGATGGTTTTCAAATTGCTTGGCATCTCTAGCTCTTCC
ATATAGTCAATTTCTTCCATTACATTACAGCATCCACGCAAAAAGAGAGC
ATAACTCTGCAATGAATTTACATCCTCAGATTTTATTGAAGGCCATGCCA
AAACCTTTTCTACATATGCAGAAGCTATTTTGAATTCATTGCCGTAATGT
TCCTTTAACAATGCTTTAGCTTGCACATACCCTCTTTGTGCATCCATATG
CTGACAACTGCGCACAATCTCCCTTGGCTGACCTTGTGTATATTGTTCCA
GAAAGTATAAACAATCTCTACTATTTTTGGTTTTGTCTTCTATTCCATGC
TCAAATGCTCTCATAAAAGTTTTATATTGCAGAGGATTGCCATCAAACAC
AGGAATATCTCTTTGAGGCAGTGTGCTGGATTGTTGTTGTTGTACAAGCA
GAGTGGTAATCTCATTTTGTTTTTGCAAGATACTACAAAGGTTCGAAGTT
ATTATTCCATCACTGTTCTGCATTACACTTGAGGATTGCATTTGTGACGT
GAAATGAGGATCAATTTGTGGCACACTGTGAATTTGCTGAATCACGTTCC
TTGAGCTTTCTTGCAGGGGGACTTCTATTGGCACATATGCCTCTGCATGA
GGGTTGAGAGTAACAGTTCCTTTATCACAATATGCATTCATATCATCAGT
GCAGGTTTTGAGAGACTGATTATTTAAAACAGCAATTTTTGCAGTAGCGG
CTGCAATCTCTGCATCAATATCCAGCTGTTCTTGTCTATGTCTCAGCTTT
TCTTGTTGTACCTCCAAAGTATGCTTTTCCTTTAAAGCAGCTGCACGCGC
CATTAATGCAGCTTTCTCTGCCTCTGCCATGATTCGTGCTGAAGCAGCAG
AAGATCTCCCACTACGTACACTGCTTGAACTTTTCTTACTGGACGATTTA
CTGGATTTACATGAGGATATGTTGGAAATGCTATCATCTGGATTAACATC
CTCTTGACATACCCTTGCATCAACACCAGAACATGAAACTTGACTTTCAG
CGCTCAACCATTTCTCAACATCATCTACAAACTCATCGCAAATCAACATC
TTTCCATTGAACCATGTTTGTTGTTTTTCCTTTTCTTCACTGGGCAAAAG
AACCATCACCGAATTGTGCATTTCCTTTGTTTCGTCTCTCAATTTGATGA
ATTTCTCAAAGGAACACTGCACCTCCTTTTCATATTCTCGGTTGGACATA
AAATCCTTTATAATAGCCATTAAGTTCTTTGCCTTGCTTAGTTTACACTT
TCGTGTCTTTTGCAGAGTTTCCAATTTTTCCAATAAAGCCTTAGGAGTAA
GCTTAATGAGCCGCTTTTCCCTCACATGCTCTGTTTCAAACTTCTCAAAT
GGCACAATAGTCTCTGTCTGTTCACAGGTAGCCGCACCATCATCATCACA
ATTCATTAAACTCATATTCACAGCTGAAATCGTTTGCCTCCTAAGCAACT
TTAAAACTTAAGCAACCAATGCATTGGATTTACGCTATTGTGTGCACACA
AAGTCATTCATTAAGTAGCGCTACACATACCTTTGTTTCATTCATTCAGT
TCATCACGGCTGCTCCTCAAGAAAGTCCAAAAATGATGCATGATGATCCA
CAAAGAAGCCATTTTTTGACAAA
>ltr-1_family-216#LTR/ERV1 [ Type=INT, Final Multiple Alignment Size = 2 ]
ATTTGGAGGGGGCACCCGGATCCGCTCAGACGCTTCGTCGGGTTGGAGGA
CGATCTCAAATCAACCTCTNCGCAGAGCTTCTAATAAGGTAAGCAGTCAC
CTTTTTGATAAAAGTACTGCAGGATTGGAATTACCAAATTTAAGGTTGAT
TGGGGATTGAATACCAACATANTCCGTAAACANTTTGAATCAGATCAACA
ATNGTACAATTAAATGAAAGGTATTTTATTATTGAGTTGACCCGGCGTGG
TTANAAGGTTTATGAAAACTCATNCTGTTGAAAGGTATTGATTATCATTG
AGTCGACCCGGCGCGGTTAAACAAGTTTATGAAGACTCANATTGTTGATT
ATTATTGAGTTGACCCGGCGTGGTTAAAAAGTTTATAAAAACTCATATTG
TTGAAAGGTATTTTATTATCGAGTCGACCCGGCGTGGTTAAAAAGTTTAT
AAAAACTCATATTGTTGATGGTTTATTATCGAGTTGACCCGGCGCGGTTA
AAAAATTTATAAAAACTCGTATCGTTGAAAGATTTTATTATTGAGTCGAC
CCGGCGTGGTTAAAAGATTTATAAAAACTCGTATTGTTGTCCTGGCGTGG
TTGAGAACGAGTTGACCCGGCGCGGTTAAAAGATTTATAAAAACTCCGTA
CTCGCACAAAACATTAAGGGAGGAAGCGAAAGTAATTAAAATGAATTAGG
TNATTAAACTGAGTTGACCCGGCGTGGTTAAGAGATATTATAAAAACTCG
TATCGTGTTNTCCTGGCATGGTTGAGAANTGAAGTTNACCCGGCGTGGTT
AAAAGGTTTATGAAAACTCGTACTCGTAAAAACACATAAAGAGAGAGTGA
AAGNCAAAACGGTTAAAGGTGTGCAAATTTGTGATTTAAAAGTGTCAGNT
GTGTGCGGATTCCTGAATGAGTGTATGTGAGTGAAGTGAATANCTCCGTA
TTTGGGAGGTCAGAGTGCTGCGCACCTTCTCTGGACCGTCACTTAAGTGT
GACCCGGTAGGAACGGACGCAGCATTCTGGNAGCTCAGAGAGGAGAGTGT
GATTGATGAGCCCTATATTCATAGGGACTGAGAGCGTGTGAATAAAGCAT
CGAGTGAATGAAAGGAATCATAATTAGATGCTGAGAAGTGTTGTGTTACA
AACCAAGAAAGGTGAAGAATACTCCTAGGTGGTGGGTGTGCAGATTATTA
GGACATAAGGAAGATTGTGAGGNGTGTGACCCCAATAGGGAGACAAAACC
ATTGTTAAAATGACAACATATAAAGAGACGTGGGATGGTATCTGTAAGCA
GATGNTGCATCACACCGAACCAAAAGACAGGAAGAAANTAAGTAAAACAT
TAGAAAGTCAGTGGGCACATCTCTCAGGTCTAAATGGCTGGACNGAGACA
ACCAAAAATCAGGGAAAGTTGCTGNANATACTTCTGGCAGAGGAGAAGAG
GGCAGANACNGATTTGGTACTGGCCAGACAAAATAGGGAACCANAGCTGG
GGTTTGGAAGAAGGGAGCAGCAAACAGAGAAATAGAAAAAGCAGAAGATA
GACTGAGACAATGGAGCAGAGTAGCTGCAGCCATGGTTACCAAAGTAAAA
AGTGCTGTGTGGGCAGATCAAAGGGACTCACCAGAGAGGCCCCCACCCTA
TAGTAGTGCAGAAGAAAAACCCAAAACCCCCTCAGCACCAATGCAGATGC
CAGTAATGATAGTAAAAGGGGGAGAAATAGAAACTACTACTAAACAAGCT
AACAAAGATTTCAAGTTCATGATAAAACAGGGCGCTATAGAGGTCGAAGA
AACAGAGGAAGATAAAAAACAAAGACAGTTGAAAACGGCCCTAAAGGAAG
TTCAGACTAAGATAGAAATAGAGGAAGCAGTAAAACAGGAAATAGCAAAG
CAGTTTACCGCAAACATTCAACTCGCAAGAGACAGTGTAAACCAAACAAT
GTCGAGGGTAGCAGAAATGGAGGAAGAGCTGAAGAGAAACCTCAACGAAG
AAGAGGGAAGTGTAAGATCTGAAGGGACCACATCAGTGGGGGGTACCTGT
GAGGACAGAGACAAGATAGTAGTATCAGGGTATCAATTGGATGTAGACTG
GGGAAGAGGGGCTGCATTACAAAGAGAGCACAGAGCACAAGGCCCCGAGC
TAGATAGCTTGTCAGACAGAACTAAAAGATGGGTACATGCAGAGGAGAAT
AGGGAACNACAGNTGCCCTTGTTTATGAAAGACTTACACAGCACCCCTAA
AATTAGTGATGCCACTAATCAGGGCAGCTACAGGAAGGAAAGAATACAAA
CCCTGGGGACATNCAGATATGAATGCTGTGCTAAGTAAATTACCAGAAAT
CACTAAGGGAGGTCAGAGGTGGTTCACTAAACTGTTGACCCTGACCCATG
GGACAGACCTAGCACTGGGNGATGTTAGAGCACTGTGGGGAAGCATACTA
ACTAGAACGCAGGTAGAACTGATAGAAAGGGAAGCTAACACGACCACAGA
AGAAAATGANGAACCTTTAAACAGGTTCNGCACCGAGGTGGGAAGCGCCA
TGAGGCGAATTTACCCTACCCCAAAATTGACTTACCAAAGCATAAAGTTC
AAANTGATGACTGGAGAGTCTGCGTCAGCATATCTGCACAGGTGTGAGGC
TGAGTGGGAAGATAGGACAGGGGAAAATCCAGACTCCTCTGANATATGTA
AAGAATTTTTCAGGCAGGCTGTGATTAAGGGTGTTCCTGCNAGCGCTGTA
GTCGCCATAGAAAACAGTCCAGACATGCAGGGGGGAGAAGGGGAAGTGTG
GACNCGCCACTTCATCCACCACGTAGACAAGGCAGTAGAGAGACAAGGGA
AAGAGGAAACTGAGGTAGAAAAACTAAAAACACAGCTACTAAAAATGCAG
ATAGAGGCAGAAAAGGAAAAAGGGAAGAAAAAGAAAGANAATCTGCAGCT
ACCAGTGCTGACAGGGCCAGGGGTAGAGGGGGCCAGGCCACCTGTACACA
ACGTGCACCCANTCTCAGGGCANANTAGCAGCCCACATGGTNTCCCTGAT
TNTTATCCCTATGACCCCTCACCCGACTGGCCACCTCNTGGCAATCAGAG
AAACCAAAACCCNGTGGCGCAGGGGTGCTTCGGCTGCGGNGCNCGGGATC
ATTGGAGGCGTGANTGCCCATATGGAGGCCAAAGGGGGCAACCTCCTGCG
CGGGGACGGGCTCCCGGNGGAGGAGGGCCTCAAGGGGGAAGAGGAAGAGG
TGCCCCCAGAAATGTTTCGTGGTACAGCAACCAACAGGTGCCCAGGCAAA
GCCCGGTCTGGGGCCCGCTGGACCATGCAGACTATTGACGAGGCCCACAG
AGAACCAGTGAGGGTGCCCTGGCTGAGCCCCTCCTAACAATACTGGTGGA
CAACCAGCCAGTTCAGGCCCTGGTGGACACCGGGGCCACCTTCTCCACTA
TACAAAGACAAATGATGGAGAAGGACTCACTGTCTACACAAAGTGAAGAA
GTGAGAGGGTTCTCTGGGGAAACTGAAAAATGGCCATTAACCAAGCCACT
CNGGGTCCAGGTGGCNGGGCAGACGTTGCTCCACTCGTTCCTGTGCTCTG
CAAATGTCCCCTCTGCGCTACTGGGTAGAGACCTATTGGTAAAATTAGGA
GTAAAAATCCTATGTCATCCAGAGGGACTGATAATCATCTTCCCCAATGG
TTTGACAACTAACTGCTCAACACCAGTGACCACAACGGTGAGAGGTCAAT
GGGTCCTGCAAGCAGATAGGACAGTCAAAGCNAGATGTTATTGGTTAAGA
TTAACTGACAAAACCAAATTGCAGAAGGTAATAACAAGATGGGAGCCATG
GCTAAACACACTGCATAAATTTCAGACCCCCACTGACCCCTGGCACTGTA
CACTACTGTATGACACCAGTGAGGATGAGGAATATGAACAAAGTTTCGCA
GAGGTANNNGGCAGGNCAACTAGCATCAAGTGTACTAGATTGTTTGTAGC
NAGGGAAGGTGTGGCTGCAGAGGTAATATTAACNGAAGAGCAAGAAGGTT
ATTTTGAGATGACAGAAACCTCNACCCCACATGTGACANTATTTATGAAT
GAGGGGCATGAGGCTAAGGCTCTAGGGCCCATGGTGAAGCGAATGCAGGA
AGCTGGGGATTGGGAAAAGACAGACAATGAGTGGGAGTACTCACNAGCGN
TAGACGGGTATAGGTTGACANTTGATATCACTGAGGAAGCCATATACCAG
ATGGTTGAGGTACGTAGGATAGTTACCACCCAAGAGGGAGATGGGGAAGG
GGCAGAGAGACTACTGCAAGAAATGCCAGAGTCCCTATGGTCNNAGGGAG
CTGGGGATGTGGGNAAATGGTCNATNGAACCAGCACTGTTTCAGATAGAC
AGAACAGANATAGTAAACGTCCGACAGTATAAACTNCGACCAGAAGCTGT
GGGGGGGATAGGGGAAACCATAAAAGAGTTAGAGGCTGCTGGGGTCCTAC
GCAGGACAGTGTCTGACTGGAACACCCCAATCCTTCCTGTTTTGAAAAAG
ACAACTGGAAAATACAGGATGGTGCATGATTTAAGGCTAATCAATGAGAA
AGTACTGACTGCTACCCTACCCACCCCNAACCCCTACACCATCATGTCTA
AGTTGACACCAAANCATTCTCACTTCACGTGCATAGACCTGGCNAATGCA
TTTTTCTGCATGCCACTGGCAGAGCAATGTCAAGACATTTTTGCTTTTAG
CTATCAGGGAGCGCAGTACACTTACAACAGACTACCACAAGGGTTTATTT
TAAGCCCAGGCNTGTTCAACCAAGCATTAAGGGAGCTGCTGGACAGCTGT
ACNTTGCATGAAGGTACCATCGTTATCCAGTATGTTGACGACCTGCTATT
GGCAGCACACTCCAACGAGGTCTGCCTGCAGGACACNNGAAAAGTACTAA
CATTACTGAGTACTGCAGGGTTAAAGGTGAGCAAGGAAAAAATNCAAGTC
AGCAGGGCAACAGTGCACTTCCTTGGAAGAATAATTGGACAAACAGGCAC
GGCCCTATCTGATGACACCAAACAAACTGTGTTGTCACACCCAAAGCCAC
TAGTGGTAAAAGACATGATGTCATTTCTGGGGTTGATAGGGTATAGCAGA
CAGTATGTACCAAATTACTCAGAAAGAACTGCAGCNTTGAGGGCGTTGGC
AAAAGAAGTCGGGATGAAAAACAGTAGAGCACGACTAAACTGGACNCAAG
AGGCTGAAGCCGCTTTCTGTGGGCTNAAGGCTGATTTAGCCACTGCAGCA
GCCCTACAGACTCCAAACTATGAGTTGCCNTTCTTTCTGGACATTAGCAC
CACGGCCTCCACCACNAATGGAGTGCTGTATCAGAAACAACACCAGCAAA
GGAGGGTNTTGCATTACTTGAGTGCACCCCTAGATAAGATAGAGCAAAAG
CAGCCCACCTGTGCTAGGTATGCTGCTGGCCTGGCTAAATTGATAGAAAA
ATCTGAGCACATGGTCATGGGGCATCCACTGCACGTGCTGACGTCACACT
CTGTTATATCATTCATCACTTCATCTGCATTCACTTTTTCTGCACAGAGA
CAGAACAAGCTAATTAGAATACTGACCGCCCCACACATCACATATGAACA
CCAAGGGGTAAACATGGCNCACGCAGGAGAGGGNGAGCCACATGAATGCA
TCCCCAGGGCAGAGGCAGAGGAACAGATCAGACCAGGTTTGGGCAGCATT
CCATTAACTAAACCACAGCTAACTCTGTTCTGTGATGGTTGCTGTTTTAA
AACTGATTCAGGCAAACTTGTGGCCAGTTACGCCATCGTGGAACAGACTG
ACGANGGGTATGCAATAAGGGAACAGCAGGTGTTGCAAGACAGACCATCA
GCACAGCGAGCTGAGTTATTGGCCCTTGTGAGAGCCCTGCACATGGCCAG
AGACAAGACTGTAAATATTTATTCAGACTCAGCATATGCAGTAGGGGCAG
CCACNTCCGAACTAACTGGNTGGGCAAGGGTGGGGTTTGTAACATCNTCT
GGGAAGCCCATAAAGCACGCGCAAGAAGCCTCTGATTTGTTAGAANCAAT
TATGTTGCCACGANAGGTAGCAATAATTAAGTGTGCAGCNCACACCAGAG
GAAAAGACCCTGTTTCATTAGGAAACGAGGCNGCAGACGCCGCTGCTAAA
ACGGTGGCAGGGTACAAACCATTGCAGATGACCGTGACTGCAGTTGACGA
GCTGCATCAAATTGACGGACATCTAACCACNAGCTTTCTATCTAAAGAAC
AAAGTTTGGCTGCAGCTGAGGAAATNTCAGTATGGTTAGAGAAGGGGGGA
AGGAGAGACTCCCAGACGGGACTATGGGTCGGTCCTACAGGTAGGCCAAT
TATGCCTGCAAGNTTAGCAGGGAAAGTCCTGACNGAGGCCCACTCTCTGG
CTCACAGCAGCGAGAAGGACATGACCAAACGAGTGTCCCAATGGTGGCAC
CCCTTCATGCCACACATGATAAGTGGAGTAATAGCCTCTTGTCAGACATG
TGCAGAATTCAATGTCAAGCCAACCTCCAAACCCACTGCAGGGCATTTCC
CCACAGATAGGGGTCCAGGGTGTACGGTGGTCATGGACTTCACTGACATG
ATCACNAGAGTAAACGGAAAAAGGTATCTGCTGGTCCTAGTAGACCAATT
CACTGGTTGGCCNGAGGCTTTCCCATGCGCCAGGGAAGACGCAGTCTCTG
TGGTAAAATGTTTGATCAACCAATACATTCCGAGGCATGGGTTCCCTCGT
NCAATCAGGTCAGACAATGGCACCCATTTCAAAAATGAACATCTGGCGGG
TGTAGAAAGANTGNTGGGTCTAAAACACCGGTATGGAGCTGTATACCACC
CACAGAGCCAGGGAAAGGTGGAGCGCCTCAATCTAACNCTAAAAAACAAG
CTGGCNAAAATTTGTCACAANTCCAAATTGAATTGGGTGGATGCACTCCC
CATTGCACTAATGTCAGTNCGCTGCTCTATCAATCGAACTACAGGTTTCA
CTCCATTTGAATTGGCNACAGGGAGACAATTCCCGGGCCCATGGGCCCCC
TTGCATGCTGGGGACACTGACTCACCGCAAATGTATCATGATAAAGTATG
TGCTGTGATTAACATGTTTTCTCCGCAGAAAAATTGGCCAACAGAGAGTG
AAGCACCTAGGCCTGCAGAAGACACAACACTGTGGGTGAGATTGAAACAG
CACAAACGAAAATGGTCTAGCCCNAGGTGGTCNGAACCGTTACGAGTCAC
GGCTAGGACATCCCATTGTGTGCAATTGGCAGGTAAAGGCACAACATGGT
ATCATTTGTCTGCTTGTATGTTCTGCCCTTCTCCAGACAGGNCTTTGGCG
GACGTCAGAGTTGACCTCAGGAGAGGTCAAAGAGAGGGAGGAGACAGTGA
AGGCAGTGGAAACAGTGGCTCTGGAGACAGCACTGAGGGGCCAGCTGAGG
AGCCAGAAAGAGAGGGAGAGGGCGGGNAGGGAAGCGGGACAANCAGACGC
AGCCCNAGNCCNCAGAACACAGCTAAGCGCAACCCCTGTATTTAAAATCC
TGCAANGAACTGGAGACCTGCTTCAGACACCAGAACACATTCCCATTGCA
CATTGTATAAGTGCTGATTATGCACTGGGAGCTGGGGTAGCTAAACAAAT
TAGAGACAAATACGGTGTAGAAGAATTGGACACCTCAGTCGCCCAACCAG
GGGACTGTATCAAAACTACACACGGTCCACGACAGATTTACCATTTGGTG
ACNAAATGGTGGTGTAGGGACCTACCCACCTACGAGCATCTCGAGGCTAG
TCTGGTAAAATTGTGTTACCAGTGTAAGAGGGATCAGAACAAAATTCTAG
CCAGAACAAAATATTGGCTATACCAAAATTAGGGTGTGGATTAGACAAAC
TAGACTACACCAAAGTGAGAGAAATNATTGAGAGAGTGTTCAGAGAGGGN
CACATTCAGGTAATTCTCCTAACAAAATGAATAAAATAAACAAATTGGTG
GTGGCNTGGGGAGCAATGTTGGTGGTAATCCTATGGGTAATCTGCCATAT
GGAGTTCGGAGGGGCAACAAAGGAGAAACGNAGTGTAAAAGAAGGGGGGG
GAACAGGGGTGCGTATCACCTTAGAAAGGGAAGAGGGAAAGGATGGGATG
TGGCAGTTTGATCTTTGTCAAGTGATAGATTGTGGGAAGGACCAANTGGC
ATGGAGAGGGTATGATGTNTATGGGTGTTTGTGGCCNNCTACCACCACGC
CTCCGAACGGTCCCCGNTGTCATACCTGGCATGANGTAAATTGGAAAACA
GCCCCAGGATTCACTAAAAANNTNTTGAAAAATAGTCCTTTGGCCAAGGC
AGACAGCATCCAANATCGACTTAGGTTGTCTAGGGGATACCAACATAGTT
GGGGAGGCTGGAAAAACACGCTGATTATATCACTAAAAGATGGCAATGAT
GAAACTGACACGTACATCACCCTAGGGGTAGACGTAGNAGGAAGAGACCC
ACTGGGGTTGATAAAAATCTCCGTAAAAAAGCCTAAACCCACAGGGGCGC
CAATAATCACAGACCTAACCGAAAACAAGAAGAAAGTAATACAGAGCACT
GACTATAGCGGNCTGACCCCACTAGACCTGATGACGCTGGAGACAGGCTA
TCACGAAACAAACTTATGGTTAGAATGGGTGACAAACGCAGCCGAAGAAT
TAGGATTTGAGGGGTGCCTAGCTTGTGCAGCAGGAAGGCCACAATTAAAT
ACTGAACCCGCTCCATTACATGATTATGATAGTTGGGGGTACAAATGTAT
GTTAAAACTAACAAAGGAAAAAAGTCCCAAAAACTGCACTGCACTCAGTA
ATCTATACCCACCAGCTGGAAATGAGTCATCAATGGGAGTTGCATTAAAA
AGAAGAAAGGGTAATTATACCTGTTTCAATTTAACTACCTCCAGTGCATC
CAAAATATTAGTGGGAGCATTTAAATGGGAATGGTGTGGACAGATGATTC
AGGAAGGCCATGACAAACTAGGGGGATGGGGCAGAGTGGGTTTGTATTAC
GCGTGTGGAGAAAAGGTGGTATTGGCTAGAATAGAACCCACCATGGAAGG
AGTATGTGCTATGATAAGAGTCGCTGTTCCTATGGTCGTGATAGGAAATA
GGGCTATAAATGGGCATAAAAACAGGCGAAAAAGGTCAGTGAATAGTGAT
TTCGATTTAACACGCAATAGCCCCACCTACATAGACGCAATAGGCATCCC
CAGGGGAGTTCCAGATGAATATAAATTGGCTGACCAAGTAGCAGCAGGGT
TCGAAAATATACCTGTAATAGCAGCATTATTCCCCGTGACCCCAAATAAA
AATGTAGACAGAATAAATTACATACATTACAACGTACAAAGGCTGTCAAA
TCTCACTAGAGATGCTGTGTCTGGATTAAAAGAACAATTGGCTGCTACCT
CTTTGATGACTATACAAAATCGATTAGCTTTAGACATGTTATTATCAGAA
AGGGGCGGGGTTTGCTCTATGTTTAAAGACACGTGTTGCACCGTCATACC
AAACAACACTGCCCCTGATGGTTCCGTATCCAGGGCTCTGGAGGGACTAA
AAGAATTGTCAAATGAACTGAAAGCTAGCTCAGGGATAGAAAATGCTGTG
TCNAGATGGATGTCTGACATGTTTGGGGAATGGAAGGGGGTGATTATTGC
TATGCTAACNTCAATGGGTATTTTCCTGGGAATNTTGGTGACATGTGGGT
GTTGCTGTATTCCCTGTNTCAGAAGTCTGATAAATAGGCTGATAATAACT
GCAATTGAAAAGAAGGAAAGCCCACCCCCTTATCAGATGCCCCTCCTTGC
TGCAGCNGANGGGGATGACGTGATGGAGGAAGTGGAGGAGGAACTATTGG
ATATGGTGTGATCTCTTNCGAGATCAAGAGAGGGAAT
>ltr-1_family-217#LTR/ERV1 [ Type=LTR, Final Multiple Alignment Size = 2 ]
TGTGGTGTTTTTCAGTTTAAATATAATTTTGATATGTTTTCCATGCATAA
GAAGTCTTTAATGATTGATCCATAGGGTGTTGGTTACTATGAAATCGTCT
GAAGGGTTAACAGCCATATTGTGAGCACGGTATAGACCAGTGTTACATCC
TGTTATTGAATATAGGTGCGAGTTCTAAGAATGACAGGATGTATGAGCCA
TGTGTGTGCTAAGAGGAGACATTTGCCTTAAAAGGTTAACTCTTAAGAGA
AGATGCACGGAAGACAACTGTGGTATAAAAGGATGTGTCTCTGAAGGAGA
GTTTAGAGAACTGTACCTCTCCTGCGCAGTGTATTGCTTTTGGTTTCTTT
CCTGCTTGAGCAAATAAAACTTATAATTTTTGACAGATTGACTCCGAACC
CATTTTTGAACATGCACTGGACCCTTTGAAGTCCAACA
>ltr-1_family-218#LTR/ERV1 [ Type=INT, Final Multiple Alignment Size = 1 ]
ATTTTGGTGACCCACGACGTGATGGGAAAAGGAGGAATTTTGCTGAACAG
AGGGATGAACTGAATTCAACACAAAGGCGCGCCTAAAAAATAAGGTAAGC
AGAAACCTTTTAAATAAATTCTGCGATTGAATACTGCAAATTAAGTGTTG
AATTCAGCATAATCCTGATGTAAGTAAAATACAGAGAAACCAAAAGTAAT
ATTTAACATTTTTGACATTTTTGAAGAGTTATTGTGAGACGTCTGAGAGA
GGATATCAGGGTAAATTGCTAGAATTTAAAGAGAAAGTCCTTGTCCCTGC
AAGGCGAGAATGAACTAGGGTGAATTACTAGAATTCAGGTAAATCCTTGT
CCCTACAAGGTATAAGGGCGAATTTTCGCGCAAGAGAATTCGGGGAAAAT
CCTCGTCCCTTAGGAGGTAAAAAATTAAAAGTGACCTTACTCTTGACGAA
GGTAAGAAGCTTTTAATACCAGGGACAAAGACCGAAAGTCAGGTCTTTGT
AAAAGTGGAAGTCCTCCTCCCTGTGGAGGCATTTTGGAAGCCACTCCTGT
TTTGACGGAAACTGGAAACTTTCGAATACAAATTTTATTTTATGAGATTG
TGATTATTCCTGAAAAATTTGGCTAAGGTATCAGGAAAAGATAGAGTAGG
GAACAAAATAAAAAATAAATAAATAATAAAAAAAATAATAAAATAAAAAT
AAAAAAATTCTGAAAAGACGTAGGGACAGCTTAGGTAGCCCCGGGCGTGG
GTGACGCCATATACTGAGGGTCAGAGTAGGGAAAAGAGCTCAAAACATCT
AACGCGCGAATACAGGAAAGACGTCGTGGAAGAAGAATACGAGAGGGAGT
GTTAAAGGAAAAATAAATGAGAGAAAAGGTGAATATTGCAATTTGAGGAA
CATAAAGAAAATATGATATACTGTATATATATGAACTACTATAGAAAATA
TGAAATATACTGTAGAATAGGGACTAGAAGAAAAGGTTCTAGAGAACCAG
GATTAGGACAGTGTAGGGAAAAGCACTGACCTGACGAGGTCATGTGTTGG
TATGAATGAGAAAAATGGTAAAGAAGTGTGAGGATGAGTGACAACATAGC
CTAAAAACAATGTTAATGTGAAGGTTAAAAGTATATGTGTAGTTGTGTCT
TAAACAGGAACTAGCTGAGTCTCTCGGGTCCAAGAGAGGGAGGCAACCAG
GAAGGAGACCACTGCAGAAGGAGGTGACACACTAACACATACACATATAG
GAAAAGACCAAAAAGAAAATTTTCATTCATCACAAAGTAGTCTACAAGCT
TTGTAATTGGTCGACAAAACTGGGGCTTTATTCACAGCCCCTGAAGGTGC
AGTAGCCCATTGTGTTAGTGCAGACTGTGCATTTGGAGCAGGCATAGCAA
AAAAATTCAGAGAAAGATACAGGGTTGACAAAGTAAAAGCAGACAGACTT
AGACAGACACGAAAAAAGGAAGTTAACTGCAGCCATGCCTTTTCATGAGG
AAAAAACAGTTAGGCTGAATATAGTAAAAGAAAATATAAAAAATAAATAT
ATATATATTTGATCAAATACTAAAAAATGTTCACATAATAATTAGAGATT
TAGTATAAGTTACTAAATAAACAGATCTATTATAATTCAGGATAAAAAGA
CAAGTGAAATAAAAAATAATGGGAGATATATTTAATATAGTTATAAAAGT
TGAAATGGACCTTGAAGCTATGTGAATAAATAAAATAAATAAGTATAATA
ATAAATAATAAAGAGAAATTAAAATACAACATAAAGACCAGATACTAAAG
AAACATTAGAAGAGATACATTGGAAGAAAATGAAGAACTGAAATAAGAGA
TAGAAAATAAGCTGTTAAACAGCAAAGAGATAAAATTGAGGAGTCTTCGG
CCGATGGAGAGGAAAATTAGAAAAGAACATTTGACTGGTTGAAAATGGTT
AACTGAAGTGATACTGGCCAAATAAATAAGGAAGATAATAATATAATAAA
AAAAATAATAAGGAAAAATTAAAAGCTAAGAAAAAAAGACTCCTAATTAT
GGTTTAATAGAAAGAAATGTCAAAAAGATTATAGTTTTAAATATGTCTAA
AATATATATAAAGAAAGAGAGATATTAAACAGATGAGATAAAAACTAGAA
AAAGCAATAACTCTTTAAGGAAGTAACCATTTGAGGAACTAAGACTTGAT
ATTAGAGGATAAGATTGTGTTTAAGTGCAAAAAAAAAAAAAAAAAATTAA
TTAAAGAAGATAATAATAATAATAATAAGTTTGTTGTTATTCTATGATTT
CTAATGGGGAATTGAGACTATTTTAACAGGTAGCTAATACAAATGTATGT
CAATCAGACACTCCTTTTGGCAAAGTAGCAACTGCGTGGGGCACAGTAAT
AAGGAGAAAATTTTCTGCACCACCTCGTGCTATACATAACATAAAGTCCA
CCCCTAAGGCAGATGAAACATCAGCAGCATATGTATTGAGATGTAAACTG
GAGTGAGAAGCCCAGACTGGGACACATATTCATGCTAACCAATTTATGAA
GGAGTGGTTGAGGATACTTCAAGCTGTGTTAAATGACTAAAATAATAATA
ATAATAAAATAAAAATACATAAATAATAACCCCTGACATACCAGGAAGTG
CTTCGGCCACCTGGGAGAGACACTTGCTCCATCTCATCAATAGAGCTAAA
GATAAAGCTGATGAGAGTTTTCTGAGATTGAGGAACTGAAAAACCAGTTA
GTGAAATTACAAATGAACAAAGCCAGACAAGAAGTCAATGATCAAATGAG
AAAGATAAAGGCAAACAATTGGTGCAGTCGCCTGACCCTGAACAATCTTA
CATGGCACCTGTGTACAAACAGCCATCAAACCAAACACCTAAATGCCAAC
CTCAATTTAGAAGACAGAATAGGGGAGGCATTAGGGTCAAGGGGGTCCCG
GGGGCTTACAGAGAGTGTGGATTTGGAGAGGGTTGTTTCAGGTGTGGCCG
CCTAAGTCAGCTACATCGCAACTGCCAGGCTAGTCAATGCTACACGTGCA
ATCAGCTGGGACACATTTCGACAAGATATCCCAACGGACAAAATCTGTAT
GCCGAGAGAGGGGGCGTGCAAGGAGGCAAAGGCTTTGTGGCACCACTTGC
AGGGCAAGCTCCAAACCCTGGAGGACAGAACCCAGGGCAGGGTGGAACAC
TATCCACTCTGGGGAAGATGGGAGCATTTCTGAGGAGGCCAACAGGGAGA
CCAAAGCGGGGCTATGGTGGAGCCACTGTTATCTATGAAGGGTCAACAAA
GACTGTCTGGACTTTTTTGGTCAACACGGGTGTGACCTATTCAACATTGA
TTAACCCTGTCAATCAGGACTTGATTTAAAAAAAAAAAAAAAAAAAAAAA
AACTGTGGAAGTAATGGGTTTCACTGAGGAATGTGAAAGACTGTCTTAAA
CTGAACTAATACCAGTGTCTGTTGATGGACAACAACTGAAACATCACTTT
CTGTTGTCAGACAGAGCCCACACGAACTTATGGGGCAGAGACCTGCTGAT
AAAGCTTGATGCATCATTCTATGGTGTGCTGATGGTGTTATGGTGAGATT
TCCTACAGGGACGACTAAGAACTGTTCACTGGGTACACCTCACCTGCGAG
GACAATGGTTGCTGTCATCGATGCGAGAGCCTGTAGGAGCTGACATTTAT
TGGGGCAAACTGTAGCCACAAACCATGCTGGGAGACGGCCTTCTCTCACT
TTATGCTCAATGGAGACCTTGGGTAACTCTTATTGCACCATACATGCCTC
CCACCAACCCACCGCACATGACTTTATTCTGTGACCAAAACTAAACTGAA
AGAAAAAATTAATTAGAAGGGTGTGGTTGGCAGATTAACTAAACATATAT
GGGTCACAAGGTGGCATGGAAGAGAGAGAACGGATAATGAGGTGACGGCA
CCAATGCTAAACAGTTTACCAAGCCAATTATGGTCTACAGGACCAGCAGA
TGTGGGTTTTTGCTCCTCACTCTCAGACATAAATTAAAGTTTAATAATGG
CCGATATGGCAGCCACAGTATCCTCACAAACCCCAAGCTAAAGCCGGCAT
TGCAGACACAATTAAAGAATTGTTGACTATAGTTTTGTTAGAGCCTTCGA
CCTCACACCTAAACACTCCAATTTTACCTGTAGAAAAACAAAATACAGGA
AAATACAGAATGGCTCATGATTTAAGTTAATGTAGTAGTGAAAAACCGCC
ACAATGCCAGTTCCAAATGAATACACTGCATTACCAGCTTTACACCAAGA
GAATAAGTGATTTTAATGTCTAGACTTAGCCAATGAATTTTTCTGTTTAA
CACTGGCACCAAATTTGAAGGATGTGTTTTCATTTACCTTTAGGGGGCAG
CAATACAGGTACGCCAGAGTACCACAAGAGTTAATATTGTCTCCAGGGTT
GTTAAATCACGCCCTGCGAGGCCCGCTGAGTGATTGCCACTTGACAAAGG
GAGTGTTACTCTATATGATGTTGATATTTTACTAGCTGAAAAATAGTGGA
CACCTAATTGATTGGAAGTAAGCAGGTGTTATGACACTTATAGGGAACCA
GATTTAAAGAAAGTAAAATTAAAATTATAGTTGAGTAGACGACACGCCAC
AATAATGGGATGAGTGGTGTCTGGGATAGGTGGAGTCACATCGCAAAATA
AATACGTCATTTCAAATAACCGTAAACTGGTGACTGTAAAAGACGTTAAT
AGGACTAATACAGATTATAGACTAAAATCATATTTAGAGGTATTAGAAAC
TGCAGGAGAAGAATGAGGGTAAGGTTATAATTGATTATAGAGATATGGGA
GAACAGGTGAATAAAAAGATATCTGCTCGTCATGATTGACAGCTATACTG
GATGGCTGGAGGACTGGTCAGCAAGCAAAGAGTACAGTCAGACAGTGATT
AAGTGTTTAATGAATAACAATCTAGAAATAAATAGATGTTGTGGGACAAT
TAGATTAGATAATGATAAACACTGGAATAAGGAATATTTTAAATTAGTGG
AGTAGGCACTGGGCCTGAAACATGATTTTAGAAATGGTGTAAAAAATAAT
AATTACAGGGAAATGTCAAGAGAATTAATAGAAATTTGAAAACAAAACTG
GCAAAAATCTGTACACAGACCAAAAGGAAATAAAATAAAAATCATATTAA
GGGATATTAGTTAATTATGGAACAAAACAATGAAATTAATGACTTTTGAA
TTGTTTAAAGGACTGCAGTTTCGGGGATCTGGTGCAGCTTTGATGTGCAC
TGAATCACTTATGTAGAGATTATATTATGACAAATTAACAACTTTATTCA
CAATTTTTTTTCTAAACAGGTTGCTGAAGGTGTGAGGCTGTCAGGGTTAA
CTTGACAGTCAACATAGGGGAGTAAAAGCGGCCTGGACCTAGCTCCAGGC
CGAAAGGGGGAGATTAATTAACAGAGGACTAATTGGGGACAATTGACTAA
TTGGAGTGTGTAAGCATGTATTGGTGTAGGAGGTGAACATGCTGCAACAC
CAATGCATGAGGCCAACTGTATATTAGATACAGGCCAACACAAAAAGGAG
AAACAAATACAATGTTAAATTTTAAAATAGAAAGAAAAAAAAAAGACTGA
CTTACTAACACAAGACAATCTGACAAAGTGTGTGAGTGACAATTGTAAGG
AAAACAACATCAAAAGCATCTCGATGCCAAAAATTGTAAAGAAAGAATGA
AAAAAAAAAGGGAAATGAATGGGACAGGGTGTCAATAAATTGGACAGTGT
TCTTCCAGATACTTCTGTTTCCCCCACAAATCCAAAAATTGGGTATGCTA
AATTGGGCGTAGTGTATGTGTGTGATTGAGTGTGTATGGATGTTTCCCAG
TGATAGGTTGCAGCTGGAAGGGCATCCGCTGTGTAAAAATATGCTGGATA
AGTTGGCGATTAATTCCACTGGGGCGACCCCAGATTTAAAAAGGGACTAA
GCCTTAAAGAAAATGAATGAATTAATTACACAAATTAGATTGAAAAATTT
TTAGAAAAAATAAAATAATGACGGGTCTATAACCAGGGCCCTAGAAGGAT
TAAAATACTCTCAAAAGCGATGGCAGAACACTTTGGTATAGATAACCCCT
TTGATGGATGACCAGTGTGTTTGGAAAATATAAAACTATGATAAGTTCAG
TTTTGATCTCAATTGCTACCTTTGTAGCTATAATGGTGACATGTGGATGT
TGTTGTGTCCCATGCATCAGGTCATTGTGTAACAGGGTGATAGTAACAGC
AATTGAAAAGAAAGATGGGCTACCACCCCCTTACACAATGCCATTATTAA
TATCTGCTGAGGAGGAGGAAGAGGAGGAAAGCCGTGTGTAAATGCCTCTC
TACTAACTGTGCTTTTTCCGCAGATGCTGATTCATCATATATTTTGTGTT
ATAAGAAATGTTAACTAGATATTTTGAGTCTAAAAGGAATCTATCGAAAA
GTTTAGCTTAGATATTTTTTTGTTGTTGTTTTGTTTTGTTTTTTGTTTTG
TGTGATTGACTCAGCTGACTTGTTGTAGTCGCCCACATGTCAATTAGGGG
ACCGACTGGGTGTCTTTCCCCACAGGGGTTTTCGGCCCAGTCCTGTCTGA
GCACACTGGTTTAAAGGGCATTTATAGGGATTTTTATTTTTGAATTTTAT
GTGTGAACAATGTAGACAAGGGTGAAATGTTGATCTACAATAATAGTCTG
ATATGATGCCTCAGATGAACATGTGGTGGCTGCCCATAAGTCAACTAGGG
GGTCGCATGGGTGTCTTTCCTCAGAGGTTTTCGACCCAGGCTCATCTGGA
AATATTTGCTGAAAAGAGTTTTTAAAAATTTTATTTAACATATAGACCTA
ATTGTGGTAGTTTAAAGATTTATTGAATACAATAGGGTGTGGCCTCTTTC
AGAGGCCAAGAGAGGGATT
>ltr-1_family-219#LTR/Copia [ Type=LTR, Final Multiple Alignment Size = 8 ]
TGTTGAGTTTTATGTTCTCATTAATCCTATAAATTTATGTTTTGTTATGT
ATTTTGTTTATTTATTTCTTGGATTATACTACTTACTGCTGTATGCCAAA
AATGCGCAAGAGTTCATTGTGCGCAAGTGTAAACAAACAGGACTTTTATT
TTGACTCCGGTTGTGAATGTTGAACTTACTTCCGAGTACTTTTATGTGAT
TTCCTTCCTCTTCGCGGCACTGATGTTTTGCCGGTGCGTTGTAGTGAAAG
CGAGCAAATAAATAATATTAAGAAGTTGAATCTGGATTGTTCTTTCATGG
ATGGATGACAACAACATATTGCACATAGAGATGACGGATAGAAATGAAAA
CCCTACA
>ltr-1_family-220#LTR/Copia [ Type=INT, Final Multiple Alignment Size = 4 ]
GGTTATGGGCCCAGGCGCGCCAGTGCTACAGGAGGAAGATGGCAGAGGCT
AGTTTTCGACGGAGACGAAAACAACTACGAACTATGGGAAGTAAAATTTC
TTGGACATTTGAGAATAATGGGTTTAAAAGAAACCATACTGTCTACCGGG
GATATAGACGAGAAGACAAACGAGGAGTGCTACGCTGAATTAATTCAATT
TCTCGATGATAAAAGTTTGTCACTGGTGATGCGGGAGGCGACTGATGATG
GCAGGAAAGCTCTGCAAATACTTCGAAATCACTACGCTAGTCAAGGTAAA
CCTAGAATTATCGCCCTATACACTGAACTAACTTCGTTAAAGAAGGAATC
TGACGAGACGTTAACAGACTACATTATCCGAGCTGAGAAAGCGGTGACTT
CGCTAAGAAACGCAAAAGAAGTGATAAGTGACGGTCTGATAATAGCTATG
ATCCTAAAGGGACTACCAGATTCCTACAAACCTTTCGCTATTCATACTAC
ACAGAGTAGTGAAGAGTTGACTTTTATCCAGTTCAAAAGCAAACTAAGAA
GCTATGAAGAGACAGAAAAATTTGATGATAAACCCAAATCTGACAATGTG
ATGAAAGTACACATAGCATCCGTGACCTGCTACGGATGTGGAAATCGCGG
TCATATAGCGCGCGATTGCCGCCAAAAAGGCGTACCAAAGTGGTGCAACT
ACCATAGAAGTTCAACACACAGTGATGAGACATGCCGCCGGAGAAAAGAT
GGTCACAAAGATGAAGCAAAACAGGCTGCAGACAAACAAGAGGAGCATGA
GAAAGAACAAACATTTGTGTTCAAAGTCAGTCAAACATTTCTTCCAGACA
ACATTACACAAAATGGACTAATGGTAGACTGTGGAGCAACATCCCACATC
TTAACAGAGAAAAACAATTTCACGAGATTTGACAAGAGCTTCGACCCAAA
ATCACACTATATGGAGCTAGCGGATGGAGCCAGGATGAACAATGTTGCAT
TGATGCGGGGCGATGCAGAGGTGGTACTACTGGACGTAGAAGGGAAATGC
GTCAGGATCACTCTAAAGAAGGCCTTGTTCATACCATCATACCCACAGAG
CATCATCTCCGTTCAAGCTGCTACAACAGATGGGGCCAAGGTGATCTTCC
AGGAAGGACAGAATGAACTGATAAGCAAAGATGGAGCTGTGTTCCGCATA
GAAGAGCACGAGAGACTATACTATCTGAAAACGGTAAATAACAACAAACA
ATGTGTTGATGTATCAGTTACTGATATGATGTCCAAGGACAAAGTGAGTC
TAACTTGTGATGTTAAAACATGGCATGAGATCATGGGACATTGTAATGTT
AGTGATGTCTTGAAACTACCTGAAGTGGTTGAGGGTATGAAAATCACAGG
AAATACCAAATTAGACTGTAATGTTTGTACTGAGGGGAAGTTTATCAACA
ACAGAAATAGGAAAACTGACACAAAAGCTGGTGAGGCCCTAGAGTTGGTA
CACACTGACTTAGCAGGTCCCATTGAACCAACTTCTCAAGATGGATATAA
GTATGCAGTTTCATTCACAGATGATTTTTCAGGGGCAGTGTCTGTTTACT
TCCTTAAGAACAAGAGTGACACTATTCTAGCGACAGAGAAGTTCCTTGCA
GACAGTGCACCATACGGTAGAGTCAAATGCATAAGATCAGACAATGGTAC
AGAATACACAAGCGATGCATTTCAATCACTCTTACGAAAAAAAGGGTATA
AGGCATGATACGTCTTCCCCCTACTCTCCGCATCAAAATGGTACAGCTGA
GAGACAATGGCGAACCATCTTTGAAATGGGAAGGTGTCTGCTAATAGAGA
AGGGACTACCAAAAGTTCTGTGGCCTTATGCTGTCCAAACTGCAACTCAC
ATCCGAAACAGATGTTATAATGACAGATTTAAGAATACTCCATACTTTAT
GTTGACAGGAAGAAAGCCAGACCTTTCTAAAATGTGGGTTTTTGGATCAG
AATGCTATGCGTACAAACATAATCATAAGAAATTGGATCCTAGATGTGAG
AAGGGAATATTTGTGGGGTACAGTAAAAATAGCCCAGCTTATCTGGTATA
CAATCCACAGACAGAAAAGGTGTCAAAACATAGATTGGTGAAATTCATTA
GGAAGAGCAGTGCTGAACAACAGACACAAACCGATGAAGAATACTTAGAA
ATACAATACAGAGATAGGACACAGGATAGTGGGAACAGTGGTGATACCCC
AAAAAGTGAGGAAAGCACAGAGAACAGGGTCCTAGATGAGAACATGGAGA
GTATTGATACAGACAATACAGAGGTGTCAGAACATGATGGAACTACAGAT
AAAGTAGACACAGAAGACAACAAAGACAGTACTGTTCCAACTGTCACGGC
TAGCCAAAAACATTACCACTCAAATAGAGAAAAGAGAGCCCCAAAGTATT
TACAAGATTATCTGACATACTCCAAAGATGACGAAACCAATGTGAGTGTT
GATTATTGTTACAGGGCAGTGTGTGGAGTCCCCCAAACCTATAAAGAGGC
CCTTATGTCACCTGAGGCTCCCGGATGGGAGCATGCTATGAAAGAAGAGA
TGGACTCACTTAAAGAAAATGACACATTTGAATTGACAACTCTACCAGAG
GGCAGAAAGACAGTAAGGGGAAGATGGGTATATGCCCTTAAAGAAAATGC
AGAAACAGGAAAAATCTTCAAAGCTAGGTATGTTGCGAAGGGATACAGCC
AAACTGAAGGCATAGATTACCATGAGACATTTGCTCCTACAGCAAATCTC
ACCTCAGTACGGGCATTAATGCAGATAGCTGCTCAGAACAATTTCTCAGT
TCATCAGATGGATGTCAAGACAGCATACTTACATGCTCCTATAGAGGAAG
ACATATACTTAGAACAACCAGAGGGTTTTGAAGAAACATCTGACAAAGGA
GATAAGTTAGTATGCAAATTAAAAAAATCCCTATATGGCCTAAAGCAGTC
TGGAAGAAACTGGTACAAACTTTTAAATGATCATTTGGAACAAAACAACT
TTGAGAGAAATCAGTCTGATTACTGTGTGTATAGAAAACAAATTGAAAAT
GAGACAATCATAGTGATCATCTGGGTAGATGATTTGATAATTGCAGCAAG
CAGTGACGATCAGCTCAACAGTTTTAAAGAAATAATGAAGTCCAAATTTA
ACATGAAGGATTTAGGGAAAATATCTTATTTTTTGGGGATTCAGTTTGAA
CAAAAAGAAGGAACAATTAAAATGAATCAGAAAAGGTACATCCTCAAAAT
GCTTGAAAGGTTTGGAATGTCAAACTGTAAACCAAAAGCTACCCCAAGTG
AGTTAAAAGTTGAGTGTAATATAAATGAGGAAGAAAACAACAACGAAATT
GAGAACCCCAAAGAATATCGTGAACTTGTTGGAAGCTTGATCTATGCAAT
GACCTGTACCAGACCAGACATTAGCTGGATAGTCAGTAAACTATCACAAA
CCCTTGCAAAGCCTAAAACACATGACTTAGTAGCAGCTAAACATGTTCTG
AGATACCTAAAAGGTACAGCTGACTACGAGTTGTGTTACAAGAAAACAGA
CAAGACTTTAAGTCTAATAGCATTCAGTGATTCTGACTGGGCATCTTCTG
TAGAAGATAGGCGTAGCACTTCAGGATACTGTTTCAGCCTGACAGAACAA
GGCCCTGCTATTTCATGGAAGTCTAAGAAACAGCCGACAGTGGCACTGTC
GACCTGCGAAGCTGAATACGTTGGTCTAGCAAACACTACTCAAGAAAGCA
TGTACCTAACTCAACTGCTAAATGACATGGACAGTAGTGTTTACACTTGC
ACTACAGTGTATGGTGATAATCAAGGGGCCATTGCACTGAGTAGAAATCC
AGTGAATAGATCTAGGTCCAAACACATTGATGTGAAATATCACTTTATTC
GTGATGCTGTCAGTAAGGGAAAAATACATATTGTGTATTGCCCAACAGAA
GACATGGTGGCAGATATTTTGACAAAATCTGTTTCAAAGATCAAAATTCT
AAAGTTCAAAGGATTTCTGTTTGGGAATTAAATTTTTGTGATGACATTCT
ACATGGCTTAAGATGATGAGAACAAGTGGGGG
>ltr-1_family-23#LTR/Gypsy [ Type=LTR, Final Multiple Alignment Size = 10 ]
TGTCACAATCTCGGTCTGATCACCGGTTTGATGTTTGTGTTACTTTTTCC
CTTTCACTCGTATTGTTTTGATCACTCATACCCTGCTTTGTTTACCTCTC
GCTTCCCCACCCATCTGCTCTATTACTTTCCATTAGTCTATCAAACTAAT
TTCACTCACCTGGTTTCCTTGATTTCTCCCCCTATTTATCCCTCTGTTGA
TCGTAGTTCTGTGTCAGATCGTAGTTTTTCCCCTTCCGGCATGTCTGGCG
ATCTCCTGGTCTAGTCCTGTTCCTTGTATATCCTGTGAGTTTTGTCGTGT
CCGATGTCATCCTGTTGATTTTCCTAAAGTGTTTTTTCTCCGTCTGCCTT
CAAGCCTGTTCCCGTCTGTTTTTGCTTTGCCGCCCATCTGACTCTCCGTC
CCTATCCTGCCGGCCCTCAACACTCTCTCGCCGGCTTCCAAGCCTCAGTC
TTCCTCGTGGCCATTCTGTCCCAGTCAGCGGCGGCCGGATTCATCGCCCC
CTGTCGGGTATCAGGGTATTGCACCCTCTTGAAGACTGTTCATCTAACCT
CTCCGGAGTAGTTTTATTTAATCGTTTTTTGGAGACTTTATTTCTCAGTT
TTGAGTTTTTTGTGAACTTTGGGCTTTTTTGCCAACTCCATTACGGAGGA
ATTTTTAGTTTCCTTTTTTGAAGATTGTTTTGTTGACTATTTTTTGCCCC
TTGAGTTTGTGGGCTTCAATAAACTTTGCTGAGACCTGCATCTGTGTCTG
AACCATCTTCTCTCTCACTCAGACCTCTGACA
>ltr-1_family-221#LTR/Ngaro [ Type=LTR, Final Multiple Alignment Size = 2 ]
TGTGGTTTATTCATAAACTAATTTCGAGAGGATCACGTGCTTATAATCAA
CACGGCTGGCTCCTTGTTAGCTCCGTAATCAGCCCTATTAGATGATTACG
GAAGCATTATAAATAACCTGAGTTTTTCACTCCAGTTATCT
>ltr-1_family-222#LTR/Ngaro [ Type=INT, Final Multiple Alignment Size = 1 ]
TCGTCTTGAAGCTCGCTTCCCGCTACAAAACGCTCCATCATCGCACCATC
TAACCTATCGATACGGAAGAACAAACAACAACAACAAACAAACAAACAAC
AACTCCAGCCAGAGCTCCACTCTCCCTGAGAATTCAGCCGCAGCCTTGCC
AAAATCGAGCCTGAATTCCCGCAAAAACGCCGGATCCCACCAGCTCTTCC
ACCTCTACTTTAAACTGCCTCACGCAAATGCAGTCCACAACTCCACCTAA
ACTCTCGAGGCGTCGACGATCCAAAACATCGCAAAAGCCTAACTCACTAC
TTCCTAGCGGTGCACCCTCGGTAACATATAGCACGCTTTCAAGGGGAAGC
ATCGTGGAAATAACTAATCTCCATCAAAGACTAAACCTATTTATAAATCT
TTTAAAGACAAGATTCACGTGATTAGAAGATTCATAAGAACTCACCCTTC
AAGCCCGTCCACAAATCCGTAAGTAAATCACTGCAAAGATCACGACATTA
GTCCACGACATATTGATACGTCGATGAACCGCGCTGTTATCATTCAAATT
AGTCGCTGGTGTGCCGCAGTGTGTTCACACAAACACTGGTAAACAAACTT
GGCCTCCAATCTGATTGACGCCCCATCGAGCTTGCGAATTAAGTTAAGAT
TAAGAAGTTAAGATTCCTAACATGTATTTAAACAAGTTAAGTAAAGCCCA
TAACAAACATTCCATTCATACAGTTTCCACTAAGTAGTGAATTAAGTTAA
GCGTTTGATGTTGGGATTTGATATAATAAATAAATAAATTGACAAATTTA
TAATAATAATAATAAATGAATGAATAAATAATAATAATATTAATAATAAA
[truncated: 3,296,209 more chars]
