# Supplementary material for: MCHelper automatically curates transposable element libraries across eukaryotic species
Source: Genome Res. 2024 Dec;34(12):2256–68. doi: 10.1101/gr.278821.123 (PMC11694758; doi:10.1101/gr.278821.123)
Supplement: Supplement 8 [file Supplemental_Data_S5.zip]

Archive with 25 entries (20 files):
- Supplementary Data File S5/
- Supplementary Data File S5/.DS_Store
- Supplementary Data File S5/Zmays/
- Supplementary Data File S5/Zmays/.DS_Store
- Supplementary Data File S5/Zmays/EDTA+MCHelper.fa
- Supplementary Data File S5/Zmays/EDTA.fa
- Supplementary Data File S5/Zmays/Reference.fa
- Supplementary Data File S5/Zmays/REPET+MCHelper.fa
- Supplementary Data File S5/Zmays/REPET.fa
- Supplementary Data File S5/Zmays/RM2+MCHelper.fa
- Supplementary Data File S5/Zmays/RM2.fa
- __MACOSX/
- __MACOSX/._Supplementary Data File S5
- __MACOSX/Supplementary Data File S5/
- __MACOSX/Supplementary Data File S5/._.DS_Store
- __MACOSX/Supplementary Data File S5/._Zmays
- __MACOSX/Supplementary Data File S5/Zmays/
- __MACOSX/Supplementary Data File S5/Zmays/._.DS_Store
- __MACOSX/Supplementary Data File S5/Zmays/._EDTA+MCHelper.fa
- __MACOSX/Supplementary Data File S5/Zmays/._EDTA.fa
- __MACOSX/Supplementary Data File S5/Zmays/._Reference.fa
- __MACOSX/Supplementary Data File S5/Zmays/._REPET+MCHelper.fa
- __MACOSX/Supplementary Data File S5/Zmays/._REPET.fa
- __MACOSX/Supplementary Data File S5/Zmays/._RM2+MCHelper.fa
- __MACOSX/Supplementary Data File S5/Zmays/._RM2.fa
