# Supplementary material for: MCHelper automatically curates transposable element libraries across eukaryotic species
Source: Genome Res. 2024 Dec;34(12):2256–68. doi: 10.1101/gr.278821.123 (PMC11694758; doi:10.1101/gr.278821.123)
Supplement: Supplement 8 [file Supplemental_Data_S5.zip › Supplementary Data File S5/Zmays/EDTA+MCHelper.fa]

>TE_00000022_INT_s_2_s_3#CLASSI/LTR/COPIA
tgttaggatttatgggcttggcccaattaagaaattcaaataaatcccaggaaaatctca
aaagcccatataagtggatggctaggggataggtggaaccaatagcaccatattgctagc
tctagtggagtagagctagcttaaatatggaagccacactcactcaccaagtcatggatg
agaggagagagtgtggagagccacacgcgcgcgcgcgctcgctcgcctgcctcgcctggc
cgggccgggccggggcgaagggcgcgggcgcacgacatgcgcgtgaatggtccgccgaaa
tccggcccctcgccttgcgggggcgcggctaccttttgccgtttgattttttggtttctt
ggctgttacgcttatcctaaccgatcgctataaaatctcaactgattgcgagattttcgt
gggcggataagcacgggggtcgcggactcggccctataaaaggagcccggcagccagcct
ccaaatcatcccagatcccagttcgctttcgcctctcttcatagctgagccgccttttag
ttcccttcgtcccgaccgcagaggtgcatctgcgatcaggagagcaggtctccggaaccc
ttcgtcttctagatcctgcaccgggagagggcgaataaggtttttgggaagcgtcttcac
gcgactgctcgtgatcttctgacctcgtcgaccctgctgatttcgctacttcgacatcgt
cgaccctgctgattccggcgcgcgccatctatcagtaagtctaatcagtacgcatcatct
gatttggcttgttatttcagttcttctgatttggtcatgatttatattcggaatttaatt
tggaatttgtctaattattcaacaatccaaaaaccttattgtagacaatttcctagtttt
tctatggctgcttttgccgacgcgctgaagccagaaaagtttaatggtatgcactttaag
agatggcaagtcaaggccacgctctggcttactgctatgaatgtcttccatgttagtaaa
ggcagacctgagggtccactgactcctgaacaggagaaagagtacgaccatgccaatact
atgttcacgggagccgttcttagcgcccttgttgaccgtctggttgatgcgaatatgcag
tacacagacgggaaagagttgtgggatgcacttactactaagtatggtgcatcagatgct
ggcagtgacctgtatatcatggagagctttcatgattataagatggttgataatcgctct
attgtagagcaagctcatgaaatacagtgtatagccaaggagctcgaccaccttaagata
gtccttcctgaccgatttgtggctgggtgcattattgcaaagttgccttctacatggagg
aacttcgccacagctctgaaacataagagacaggagatatcagttgaaaatctgatagcg
tctctggatgttgaggagaaagctcgggctaaggacacgggatctaaaggaggcgagggc
cactccagcgccaacatggttcaaaggaaccacaacaagggcaaaggaaagccaaaatct
aacaagcccaacaaaactaccaacttcaagaagaagaagaacaaggctgaattgacatgt
ttcgcatgtggcgaggcgggtcattttgccaaggattgtcccgatcgagcggatcgccgt
ggcaaaaagggcaatgtcaacacagtggtcgctagcaatgaggaagacaaagggtatggt
aatttacctttcatcttctcagtatttcaatcacctagctggtggcttgatactggtgct
aatgttcatgtgtgttctgacattaacttgttctcttcttatcagggcgcccgggattct
tccgtgctaatggggaatgggtcacatgcttctgttcatggcactggcacggtggatctg
aagtttacttcgggaaagatcgtgcagctgaagaacgtgcatcatgtcccttctatacac
aagaatctcgttagcggaacccttctatgtagagatgggttcaaggtagttttggagtcc
aataaattagttgtgtccaagtctggacaatttattggtaaaggctatgattgcggaggc
ttgttccgcttttctttgttagatttcaataataagtctgtgaaccatatttgtgctaat
gttgatgatcttgcgagtatttggcattctcgtttgtgtcatattaattttggctctatg
tctcggcttgcaaccatgagtttaattccgaatatcaccatagtcaaaggttctaagtgc
catagttgtgtgcagtcgaagcaacctcgaaagcctcataaggctgctgaggagagacac
ctggcaccgctagaactcatacattctgatctttgtgagatgaatggtgtgttgacaaaa
ggtggtaagagatacttcatgacattgattgatgatgcgtctagattttgctatgtatac
ttgctaaaaactaaagatgaggctttagactactttaaaatctataaggctgaagttgaa
aaccaactagagagaaagatcaaacgtcttagatcagatcgtggtggcgagttctttccc
aaagtctttgatgatttctgtgcagaacatggcattattcatgagaggactcctccctat
tcacccgagtcaaacgggattgctgaaaggaaaaaccgtacgttgactgacctggtgaat
gccatgttagacacttgtggtttatctaaggcatggtggggggaggcagtcctgacttca
tgtcatgttctgaatagaattcctatgggcaaagaagagaaaaccccttatgagaagtgg
gttgggagaaaaccatcactttcatacttgcgcacttgggggtgcatggcgaaagtcaat
gtaccaattaataaaaagcgcaagcttggtccaaggacagtggattgtgtctttcttgga
tatgcttcgtgtagcatagcatatagatttttagtagttaaatctgaagttcctgatgtg
tatgttgatactattatggaatcacgtgatgctactttctttgagcatatatttccaatg
aaagacattcatagcaattctagatactcttctgagataattcctgaacataatacacct
attgagagttttgaacagccacatgaaattgtcctagaggaggatgacaatgatgctcct
aaaaggagcaagagacaaagggttgaaaaatcctttggtgatgatttcattgtgtacctt
gtggacgatactcctactaccattgcagaagcatttgcatctccagatgcagatgattgg
aaagaagcagttcataatgagatggactccattctttcaaatggtacgtgggaagtcact
gatcgaccctatggatgcaaacctgtgggttgtaagtgggtgtttaaaaagaagctcaag
cctgatggtacaattgaaaagtacaaggctaggcttgtggctaaaggctatactcagaaa
gaaggagaagacttctttgatacttactcacctgttgctagaatgaccactattcgagta
ctactttctttggctgcctcgtatggtctccttgttcatcagatggatgtaaagacagct
tttcttaatggagagctggacgaggaaatctatatggaacagcctgatggatttgtagta
aagggtcaagaaagcaaggtgtgcaagttattgaaatctttgtatggtctgaagcaagca
ccaaagcagtggcatgagaagtttgacacgactctaacgtctgcaggctttgccattaat
gaggcagacaggtgtgtatattatcgctgtggtgggggcgaaggagttatattgtgctta
tatgttgatgatatattgatatttggcacaaacattgatgtgatcaatgaagtcaagtct
tttctatcaaagagttttgatatgaaagatctgggagaagctgatgtgattctaaacatc
aagctgattaaggcagatggtgggattactctctcgcaatctcactatgttgaaaaggtt
ttgaagcgatttggcttctctgagtgcaaaccttctccaacaccttatgatcccagtgtg
acactgcgaaagaacaagagaattggtttagaccaattgagatactctcagattgtcggt
tcactcatgtatcttgctggtgcaacaaggcccgatatctcgtttgctgtgagcaaattg
agtaggttcatgtcaaaccccgggactgatcattggcatgcacttgagcgggttatgcgc
tacctgcaaggtacaatgagttatggaattcactattctggtcagcatgcagtacttgaa
ggatatagtgattcgaactggatatctgatgcagacgagctttatgccaccagtggttat
gtctttactattggtggaggtgcggtatcatggaggtcatgcaagcagaccattttgacg
aggtcaaccatggaagccgagctagctgcacttgacacagcaaccgttgaggcagaatgg
ttgcgtgaactcttgatggacttgccggtggttgagaaaccaataccagctatccttatg
aactgtgacaatcagacagtgattgctaaagtgacgagttctaaggataatggaaagtca
tcaagacatgtcaaaagacgattgaagtctgtcagaaagttgagaaactccggagttata
agtgtgacttatatttcaacagataaaaatctggcagatccttttaccaagggactacca
cgtaatgtgatagaaatcgcatcgagagagatgggtatgagacccgaataaagttgccat
ggtggaaacccagtctatgtgatcggagatcccgtgaattaggtcctgggaagaacaagc
cattggtgaactgaggagagtaacctttgaccctctctaagtaaagatgcaatactctca
aatgctgtaaggcaggttggctttgtgccttaatgtgttctgttggcttgtattagcgaa
gatgttgtcctgcagaacattctttgaaagaacacacctatatgagttagactgtctaac
gtcgcagtctatgagatttgggtgatctctagtaaactcatgaagagaccttggagtacg
acgtatatgctccacccgagaaggggactactggtagccaagtactggtcatgacttcaa
gtgaaacccattcacgcaaaacttgcaattcaaggcatagtccattgtccaagttgtggg
ttggtgtagcttggagttctaggcggaagttcaacttaacagtctctgctgaaaaactag
tatattaaacagtagtgaacagtggcgaaaactgcagatgggcatttgagatctggtggg
ggattgttaggatttatgggcttggcccaattaagaaattcaaataaatcccaggaaaat
ctcaaaagcccatacaagtggatggctaggggataggtggaaccaatagcaccatattgc
tagctctagtggagtagagctagcttaaatatggaagccacactcactcaccaagtcatg
gatgagaggagagagtgtggagagccacacgcgcgcgcgcgctcgctcgcctcgcctggc
ctggcctggccgggccgggggcggggcgaagggcgcgggcgcacgacatgcgcgtgaatg
gtccgccgaaatccggcccctcgccttgcgggggcgcggctaccttttgccgtttgattt
tttggtttcttggctgttacgcttatcctaaccgatcgctataaaatctcaactgattgc
gagattttcgtgggcggataagcacggggggtcgcggactcggccctataaaaggagccc
ggcagccagcctccaaatcatcccagatcccagttcgctttcgcctctcttcatagctga
gccgccttttagttcccttcgtcccgaccgcagaggtgcatctgcgatcaggagagcagg
tctccggaacccttcgtcttctagatcctgcaccgggagagggcgaataaggtttttggg
aagcgtcttcacgcgactgctcgtgatcttctgacctcgtcgaccctgctgatttcgcta
cttcgacatcgtcgaccctgctgattccggcgcgcgccatctatcagtaagtctaatcag
tacgcatcatctgatttggcttgttatttcagttcttctgatttggtcatgatttatatt
cggaatttaatttggaatttgtctaattattcaac
>TE_00000046_INT#CLASSI/LTR/GYPSY
accctatcatcaggggcccgtcaagcacaccctcgaggagtgcgtcatgcttcggcgcca
ctttcacaaggccgggccacctgcggaaggtggcgggacccacaacaacgacaagaagga
ggatcacaaggcagaggagttccccgaggtccacgactgcttcatgatctactgtgggcc
agtggcgaacgcctcggttcggcaccgcaaacaagagcgtcgggaggtctgctcagtaaa
ggtggtggcgccagtctacctagactggtccgacaagcccatcaccttcgaccagggcga
ccaccccgaccgcgtgccgagcccggggaaatatccgctcgttgtcgaccccgtcatcga
caatgtcaggctcaccaaggtcctcatggacggaggcaacagcctcaacatcatctacgc
cgagaccctcgggctcctgcggatcgatatgtcctcggtccgggcgggcgtggcgccttt
tcacgggatcatccccgggaaacgcgtccagcccctcggacaactcgatctgcccgtctg
ctttgggactccctaccttaaactcaagatgccgggccctgaaggcgctcctcacgaatg
cgcccatcttggtgccccccgctgccggagaagccctctt
>TE_00000051_INT#CLASSI/LTR/GYPSY
tgtaacaccccaggtgttaccatggctagagcacaccttggcactaaagactgtgatcac
atgtggtaaaaacttaaggaaaaaacataagaaccttggagaccatgtgttaaccaagtt
gtaatgacctaagaagcattactctaatccttgtgcacttactaccttggataagagggg
agaagaaccctagacctctcttaaaccctatctcccaaaaccctggtaagaggggaaaga
gagtgagcaagtgtgcaaacatgagtaatctttacccaaaccttaagtaaccttataacc
atcaattaggggagggaaatattgcaaaaagacccctggagaaaccccaattcaaatctc
caagtggagagagagctagagctctctatttctctctaagtcaaattctaccctaaacta
aagatcaaccgtgttcaccttgaagatggcaccaaaaccacttaggttctataccaaaaa
tgtggcataccacctaaggcacccactggaaaaagttgagcccgagacttggacgtttga
catgccttggcatggttttgtcgcgaggtgggcagtgagacaaaccagatttggcgcccg
agatctccctacctagggcgtatctgccatgggaactcacagatgagagatagccctagg
tgccaggaagaggtctgcgccggatttttgccaagattcgcacgtttgcgacctctggga
gcttttgaacacgggcagaaacaaacctccacgtgttcgacgcgctctgcgcgcgccaga
gcacgcccgcgcgcgccccgcgtgcccgcgccgcgcccaagccaagccggcgccatggcc
cgcgcccgcgcctataaagccctcccaggctcgactacactcttccgcgcacgctcaaac
ctcaccggagctcagctcgccgccgtttgcccgtgcgcggcgtgtccgcggccacccgag
cccctgccaccgtagaccggccagccgagccattcccaaccccgtccagccctcggagaa
gactgtgcacacctccgtgaagctccccgagcgaggaatcggagtttgcttcgccggaga
ggccagtccacggtcgccggagttctcaaccccgccggagtacgtggaccgggtaatcca
ctgaaccattcttcgattccttgtgcacacagtctctacgtcaccccgtgaagctcaccg
tgcccttggattgaaccagatcgccgtggtttggccggtacactcgccgccgacgaggac
acccgcctgcgcacgtggaccgggcgattccggccatccccgacgtcgagccgtacctcg
atgtgaccgccagagcctccccgagccaaccccgcccttcgccggacctccctcgccgcc
ggtaagccgcgccacccttttctttcccgcgggtactgtttacattaggggaaggactgc
gggtgagagggagagaaggtcagggggttttgtgaaatgtcagagactcaggggaatagt
ggcgcaggggtagatttgcgagggttgatttagtttaaacccagggacctcggtgtaaac
tgtttttccagaaaacctttattaaatctgattttaaattgaacagaaactttaaaaatt
cataacttctgtttagttcatccaaatttggtcaaaccaattttgtcagactctaaataa
tgtaacctacttaagaaaaatataaaaccccctatgtactatagaaaactttaaagttct
gatttaattatagttttggccaaaagctaaataataggaagaaaaatagttgcactattt
gactagggttagaaaaatttggagaagtttatatctacctactgacctgtttaaaaatgt
taaacctctctgtccaccccattaagttagtttttaccccttattttataatatgcttaa
ggttaagaaaaatagaaaatgtgatttaaataatgaaccagagagcacccctatttttgt
taggatacttattcaatgtagttcactggaaaaatatatcataccctggtttagtataaa
ataagtaggataccttttattttaataaaacaaggaaaacttagaaaaaccctacaaaaa
taaccccaaggtgaaaacacccccacccttgggataactaatgttttgttattaagaact
taggaaaaatatgaaatctgctgtttgacatttttcaaataacaatgtagtagaaagtgc
ctttttgacattaaactttagaaaatcataactaaataaccaccccttagctttctgtga
tttttggcacagaagcctattattactattagatgccaacaaaaataacctttaggacag
aacccacccctaattaagagtgtagtgtaaagtggcccattttacccaacttttgttatt
tttgtctaaagcatagcctttatattttaagcctcaaattcttaaaacaggctagaatag
ccaatggcaacccactgtaatttttacagaatttttggaaaatattaaaccactgttgta
gttcaaacctacactagaaaccataaatagaaattaaagaaagggaaaatgaataatgga
aattaatgtcatcctaaaacctttgtaattgtccactgaaatatataaaggcaataccaa
tccactatgttatcctcaagaaaacctaagcctaaaagtaataagccataaaccactaga
agccccgcatgaccaagaaaccctaagttacttcttaacttagttttcttcttttagcat
aatgttattaaatcctgcataatcatgacatacatgttcattgcatttcgatagactgta
accttgctgacggagagtacatcctcgtgccggagcaaggagctgctcaggaggtagccc
cggatccagcaccagagcctgcaccagaggacctgcctgccactgctttggaaggcaagc
cccggttttatgcataacctgttatttatgctattttacttcacttaatgattgtaggat
tgattgtgcacttaagtgtaggagttgtttgaaaccctagttgcatgatctcaggaatcc
ttttgagatgaatactagtatgctaggtcgagtagctgctttatttaattaggatctcgg
tagaagacgagtgatttttctagcactcgcgcgagatcaggaaattggttgtacccactt
tcatatcataatgatgctagtttgtggacaacaatccatggggattggttgtctacgaga
tggaaattggaataaggattaacgtgcggatacctgtgtcaagcgtttgaacgtactaaa
cacataccgagaaatatggtaaatcggtaagcctagtacctgagtgaacctgcccgcaga
cttcccctcacgcgacctgagacgtggtctcccattccggttatggtgggtacaagtgcg
gtcactgcacgacggccagtcggggtcagtgaggcattgtacgccaaggcggtgagccct
gatctgttgccagggaatcgatggggacggttgatgtgtgtggggacggagtgcccctac
atgtcgtgtgtttaggtttaccttgcaaggataaaaactcgattcgaatcgtctgcttct
cgcagctaatgagactgcttgatccattgtactgcattgagtaacaagtggaaatatgat
gagttgatataagatgttgattgctaataatgtttgctactatgtatgagtagatagtac
acttttagccttaagagagtcacacttaaatttgacaaagttaaaaacttgatttagaaa
ctcagctagtgcttttggcaaccaaaccccacagccaaacagctgcatgtctagaggtag
aggagtagactcctcacaccgggtaagtctagctgagtattagtatactcagccttgctt
gtggcataatttttacaggttctctggaggacatggttgctggagtgacttggccgtcca
tcttgccaccgggttggactgtcgagtgggaccctgcctcggctgaggaggagcatgagg
agtgatgggacaggcttccccatctctctgtttatttaccgttagttttattccgctgca
cttcgaacaatgatggctacttttgcaaaaactcctgatgatgatggtgatgtaataatt
taatactcttacatgtatggttttatgctttattgtatttgctctgtgactcaccatcga
gtgagattgtggtacttgatcctgtcagtggccgtgtcggactagatccgagggattgac
gggttattcccatttaagtgtggtctagcctctaaggcgggacttaggcacttaagttgg
aataattcgggcagttccgccacagctggtatcggagcttgtaccaccacagaggaatca
ataaaatgtaaataccatctttttcaagtaaaacttgatagaaacaatgttggatagata
gtaggacgagcaggatagacctaggacgtgaagccttaggatgatagaagggtagctagg
tggctaagtaactaggccctacaggccacttttacaggatgggagttcttccctattcct
tttatcttgttgtgaggtcgttcaggacgagcatgcatgcattcttaattaagcaaatgg
ataactgagtaaggacttaaaaacaagataacaaccaactaggtccccagtaccttttta
tttaactagagaaaggctgagttttatttttcttgttctttttataattctttttctttt
acttacgcttaaccgtacacagatgacttcccacggatcctccgatgacggaaatgcact
gtcccacactgacggacttgcacgagagggctttccccgcattttgtgggaggtacttca
gggggccggatacacgacaccccctcagtacgcggtgcagcagttcgagaagcaccgagt
gccccgctgtagggtgaggatgaccttggagcctcatcccctgcagccaggctggcgctc
ttggactccgagtcttttggataccgggctgaggacacgatcgaggcgatcgctctgcat
ggattgaccactttctgcggattccatcccttggagctggctacccaccccattggcttg
ttccccgctgagagggaggacgacccaatgtggaaggatcgggtggagcatgccaaggac
atctgggccatctacccaggacagactgcgcacttgaccgtacggtgcatgaatgctctg
taccgtctgcaagtgatgcgcggtgaggcgatgtcccatctgatggcactgttggaggca
acaaagatcacgttggacaacagagaggagctcgtggttgatttgtcccatgaaatggtg
gagaaggacttgcaggtggagcagctatccactgatatccaagagttggaggagctagtg
ggcaccagggagaacaccatcgaggttctcgaggatcagctcattaacactcagcagcag
cttgctgaggctaatgagcacctggatatgcatcaccaggagatccaggacatggaggcc
aacgaggacgtcgacatcgagggaggagaggagcctgcctccagtgtggacactgctggc
tcagggagaccaccttcccccgagtcgagtgttgcctcgttcgctcactaggtgtccagg
atagggttagaagttggtgatggtaggactcctcgcagctagcttagcttttgcaccctt
ggggtactaggctagatagagttgagtcattttgggacaattgatgtaatcgtgataaac
tctcttggaagcatgtttgatggatgctgttatcagtttaaatttggaaggaaaaattta
tgcctttttaaacccttttgttgaagtcggagtctatcattttgttttgactcttttccc
gcgattaaatcttgaacttggaaatatggtgttaagtatgtatgtggtttttcagatggc
cgggaggcagcgtcgtggccagaatgagcgcgttcctccaccgccgccaccgcctcccac
tctgcaggagctcatggctcagcagaatgagatcttgaggcagctagctcagcgtcagcc
accacctcagcactatggtggtggagaccatcagcgtcaccccgcggcagctacctacca
ggagttcctcagcacccagcctccattgttcacaagggcagaggacccacttgatgcaga
tgtgtggttgcgagtggtggaatccaaattcccactactccatggagcttgctcagaggt
caccaaagtcaggttcgccacccagcagcttcgcggacccgcaaggacttggtgggatca
ttttcttgctatgcagccagaggaccgagaggtggagtggagggagttcaaggcagcttt
caggggacaccatataccagccgggattatggaccggaagctcaatgagtttttggcact
cactcagggcaacaggacagtgttgcagtatgcccaggcctttaatgacttgtgccagta
tgctggatatcatgcagatacggatgagaagaagagagacaggttcaggagggggctcag
cactaagctccgtgaccgtctcaacaccgtcagggccaacagctacaatgagttggtcaa
catggctatctcccaggaggactgcattacagctcgacaggcagagaagaagaggaagac
ccctgtggcaggaccctcagctcagccacagcgcttcaggattgtgtccgacactcagag
caggggaccccagcagcagcaagggcgatgggtgatccgaccacagcagcagcagcagca
ggcacccaaccgcacccagtttccagctcagaggaacaatcagcagcagcagcagtaccg
ccaggcaaatgacaacaggtgtttcacatgtggcaacaccgggcattatgccaagaattg
ccccaggaaccagcagaggcaggggcagaatgttaatcagaaccaaggcaagaggcagaa
ggtgcaagtgaggcagggcaggctgaacttcaccaccatggctgatattccagagggagc
acccgtcatgactggtatctttacagttttgaattatcctgctattattctttttgattc
tggtgcatcgcatagttttatcagtgccaaatttagtgccaagtgccagttgccttttca
ccacaccaatgggggtattacaatttcaacaccaggaggcagggttgccacctatcaaat
caacaggcatgtgcctataaagtttggtagtctgataattaaaaccaccctcctcatttt
gggtttggatagcgtggatattatattgggaactgactggttgaccaggcatcaggcagt
atggatattgcagccagggccattgaggtgcactcaccaacttgtggtgagactacatta
tatttgcccgaccagggttgtacccgttcttgtgccttcgttatgatagaatccccagtg
gaaaagatcccagtggtctgtgactacccggatgtttttccggatgaattgccagggatg
ccacctgaccgagacattgagttcgccatcgaattgcaacccgggactgctcctatctcc
aagagaccctataggatgcctcccgcggaattggcagaattgaagaagcaattgcaagag
ttgttggacaaggggtttattcgcccaagtacttcaccatggggatgtccagcttatttg
tgaagaaaaaggatgagagtttgaggatgtgtgttgactaccgccctctcaatgcggtga
ctatcaagaacaaatacccactgccccgcattgatgttctgtttgatcagttggtaggag
ccaaggtattctccaagatagaccttcgctcaggttaccatcagatcaagatccgtgcca
gcgatattcccaagacggctttctctaccagatatgggctgtatgagtttttggtgatgt
cttttgggctgaccaatgccccggcttattttatgtacctgatgaactcagtatttatgc
cagagttggacaagttcgtggtcgttttcattgatgatattctggtctattccaagaatg
aagacgagcacactaaacatttgcatattgtgcttcagagactgcgtgatcatcagttgt
atgctaagttgtctaaatgtgagttctggctgaaggagattaaattcttgggtcacacaa
tttctcaggatgggatatcagttgatcctgagaaggtacaagaggtaatggattggaaac
ccccgactacagtgaggcagattcggagttttctgggattggcagggtattatcgacgat
ttattccggatttctccagaattgccaaaccaatgactgaactgttgaagaagggagtca
agtatgattggagccaaaagtgtgaagatgcctttcataccttgaggcagcatttgacaa
cagccccagtgctggctcaacctgacaacaccaagccatttgaagtttattgtgatgctt
ctggtacggattgggatgtgtcttgatgcaagagaacagagtcattgcttatgcttcccg
agcactcaggccccatgagcagaactaccctacacatgatctggaattggcagctgtggt
tcatgctcttaagatatggagacactacttgatgggagctcactgtaacatctacactga
tcacaagagtctcaaatacatcttcactcaggcagatctgaacatgaggcagaggagatg
gttggagttaatcaaggactatgatttggaggtgcattaccatcctggcaaggccaatgt
tgtggcagatgccttgagcagaaaggcccagtgcaattgtatgagcatggatgcaagagt
taccaccctgtgtgatgagttgtgcaagctgaacctggaagttgtttcttcgggtgactt
aagctatatctcggtggagcccacattgcaagagcaaatagtcagggcacagattgagga
taagggtgttcaggttatcaaggaaatgatcaagcaaaaggcagaaaaatacaagtgttt
ccgtcaggacagcaagggaattctatggtttggagatcgattggttgttcccaaggaccc
tgagctcagaaagaagatactggatgaagctcacctttccaaattctccatgcaccctgg
tagcaacaagatgtaccatgatctcagatctttatattggtggaccagaatgaagaggga
aattgccaagtacatatccgagtgtgacacctgccagagaatcaaagctagtcacttgaa
ggcagcaggccctttgcaaccccttcccataccatcttggaaatgggaggacatttgcat
ggactttatagtgggattacccaatacctccaggcaccatgattctatttgggttattgt
ggacagattgaccaagactgctcatttcttgccagtgcacaccacccacaagacagagaa
gtatgcagaaatttatgttgatcagatagtcgattgcatggtattccaaagaccattata
tctgacagaggagcactgtttgtggcacgcttttgggagcaactgcaagaatcacttggg
acccatgtaatccgaagctcagcataccatccccaaacagatggccagacagaaagggtg
aatcagattttggaagacatgttgcgagcatgtgcactacactatggaaaggattgggac
aagtgtctttctttggcagagttttcttacaataacagctatcagtccagtctgaagatg
gcaccttttgaagccttatatgggagaaggtgtaggaccccactgaattggtctcaagca
ggagaaagggaaatttttgggccagacttggtacttgaggcagaggcaaaggtcagggtt
attaccaagaacttagaagctgctcaggccaggcaaaagagctatcatgataagaggcgg
aagcctctacagtttgaggtgggagatcatgtttatcttaaggtatcacccaccaagggt
gtccagagattcgggatcaagggcaagttagctcctcgctacattggaccctatgagatc
aaggcaagttgtggacccgtagcctatcaattggaattgccacctcacatgtcagcagtt
cataatgtgttccatgtatctcagctgcggaaatgtgttcgcctacccactgaagtgcta
ccggaaccagacattgagatagaaccagacttgtcctaccaagagtaccccgtcaaggta
ttagatcaaaaggagagatcaactcgggcaaggtcggtcagaatgtataaggttcagtgg
agtcaccattcagcagaagaagctacatgggagactgaggattttctacgctctcgcttc
cccgactttctgcccaaaggagtcggtacgtaaccccaaaaccccacccccacctgccct
ttgaattcaattataagaaaaacttagataacaaggatagtctaagttgtggatttaact
taagaagggcttccttctgaagttgcaaagagaatgacattcgaagagcagttaacaaga
gaaacttgagtataaagaaagaataacaccaacacaccttcaagcacccctccaagggac
tctacctaaaatctcgggacgagattcctttaaggggggagggctgtaacaccccaggtg
ttaccatggctagagcacaccttggcactaaagactgtgatcacatgtggtaaaaactta
aggaaaaaacataagaaccttggagaccatgtgttaaccaagattgtaatgacctaagaa
gcattactctaatctttgtgcacttactaccttggataagaggggagaagaaccctagac
ctctcttaaaccctatctcccaaaaccctggtaagaggggaaagagagtgagcaagtgtg
caaacatgagttaatctttacccaaaccttaagtaaccttataaccatcaattaggggag
ggaaatattgcaaaaagacccctggagaaaccccaaatcaaatctccaagtggagagaga
gctagagctctctatttctctctaagtcaaattctacacctaaactaaagatcaaccgtg
ttcaccttgaagatggcaccaaaaccacttaggttctataccaaaaatgtggcataccac
ctaaggcacccactggaaaaagttgagcccgagacttggacgtttgacatgccttggcat
ggtttttgtcgcgaggtgggcagtgtgacaaaccagatttggcgcccgagatctccctac
ctagggcatatctgccatggcaactcacagatgagagatagccctaggtgccaggaagag
gcctgcgccggatttttgccaagattcgcacgtttgcgacctcggggagcttttgaacac
gggcagaagcaaacctccacgtgttcgacgcgctctgcgcgcgccagagcacgcccgcgc
gcgccccgcggcccgcgccgcgcccaagccaagccggcgccatggcccgcgcccgcgcct
ataaagccctcccaggcgtcgaccacactcttccgcgcacgctcaaacctcaccggagct
cagctcgccgccgtttgcccgtgcgcggcgtgtccgcggccacccgagcccctgccaccg
tagaccggccagcccagccattcccaaccccgtccaaccctcggagaagactgtgcacac
ctccgtgaagctccccgagcgaggaatcggagtctgcttcgccggagaggccagtccacg
gtcgccggagttctcaaccccgccggagtacgtggaccgggtaatccactgaaccattct
tcgattccttgtgcacacagtctctacgtcaccccgtgaagctcaccgtgcccttggatt
gaaccagatcgccgtggtttggccggtacactcgccgccgacgagaacacccgcctgcgc
acgtggaccgggcgattccggccatccccgacgtcgagccgtacctcgatgtgaccgcca
gagcctccccgagccaaccccgcccttcgccggacctccctcgccgccggtaagccgcgc
cacccttttctttcccgcgggtactgtttacattaggggaaggactgcgggtgagaggga
gagaaggtcagggggttttgtgaaatgtcagagactcaggggaatagtggcgcaggggta
gatttgcgagggttgatttagtttaaacccagggacctcggtgtaaactgtttttccaga
aaacctttattaaatctgattttaaattgaacagaaactttaaaaattcataacttctgt
ttagttcatccaaatttggtcaaaccaattttgtcagactctaaataatgtaacctactt
aagaaaaatataaaaccccctatgtactatagaaaactttaaagttctgatttaattata
gttttggccaaaagctaaataataggaagaaaaatagttgcactatttgactagggttag
aaaaatttggagaagtttatatctacctactgacctgtttaaaaatgttaaacctctctg
tccactccattaagttagtttttaccccttattttataatatgcttaaggttaagaaaaa
tagaaaatgtgatttaaataatgaaccagagagcacccctatttttgttaggatacttat
tcaatgtagttcactggaaaaatatatcataccctggtttagtataaaataagtaggata
ccttttattttaataaaacaaggaaaacttagaaaaaccctacaaaaataaccccaaggt
gaaaacacccccacccttgggataactaatgttttgttattaagaacttaggaaaaatat
gaaatctgctgtttgacatttttcaaataacaatgtagtagaaagtgcctttttgacatt
aaactttagaaaatcataactaaataaccaccccttagctttctgtgatttttggcacag
aagcctattattactattagatgccaacaaaaataacctttaggacagaacccaccccta
attaagagtgtagtgtaaagtggcccattttacccaacttttgttatttttgtctaaagc
atagccttttattttaagcctcaaattcttaaaacaagctagaatagccaatggcaaccc
actgtaatttttacagaatttttggaaaatattaaaccactgttgtagttcaaacctaca
ctagaaaccataaatagaaattaaagaaaggaaaatgaataatggaaattaatgtcatcc
taaaacctttgtaattgtccactgaaatatataaaggcaataccaatccactatgttatc
ctaagaaaacctaagcctaaaagtaataagccataaaccactagaagccccgcatgacca
agaaaccctaagttacttcttaacttagtttttctttagcataatgttattaaatcctgc
ataatcatgacatacatgttcattgcatttcgatagactgtaaccttgctgacggagagt
acatcctcgtgccggagcaaggagctgctcaggaggtagccccagatccagcaccagagc
ctgcaccagaggacctgcctgccactgctttggaaggcaagccccggttttatgcataac
ctgttatttatgctattttacttcacttaatgattgtaggattgattgtgcacttaagtg
taggagttgtttgaaaccctagttgcatgatctcaggaatcctttgagatgaatactagt
atgctaggtcgagtagttgctttatttaattaggatctcggtagaagacgagtgattttt
ctagcactcgcgcgagatcaggaaattggttgtacccactttcatatcataatgatgcta
gttgtggacaacaatccatggggattggttgtctacgagatgaaattggaataaggatta
acgtgcggatacctgtgtcaagcgtttga
>TE_00000086#CLASSII/TIR
cactacagtaaactaacaaacatccgacggcctccttatctccgacggctctgtacgagg
ccgtcggagataaggttatgtccgacggccacaaccggcgctcggaaataggccttatct
ccgacggcctcgtacagagccgtcggagataagttatctccgacggcctcgtaccgagcc
gtcggagataaggctttttaacgcgcggatccgacccgcgcgcctttcattttcacccgc
gcgtttctctctctgccgccgccgccgtccgcacacagcccgtcgccgccacgcccgtcg
cgctcggtcgccgccccgcccgccgccgcccgccgtgctccggccgccgccgccccgtgg
tccggcccgtgctccggccaccgccccgagctccgccccgtgctccggccgccgccgccg
ccccgttcgccggtcgccgccgccccgttgctccggccaacggccccgtgcgcccgccgc
ccgcccgtgcgcccgtcgccggccggctccccacgcccgctaagtgagtatacttaatta
gcaattttgtttattaaaattgtatgcttgtattaatgtatttgattagaattgtatgtt
tgtattaatgtatttgattagaatgtatgtatgaatgcatttgattgtttagtttgttat
gtccgacggccaaaatttgattacgtaattaaagtagcttgttttagtttatttagtggt
actttagataatttaaatttttaatttccgagggtaattattatgccctcggaaataagg
tcattttatatgatttgtcatctataacaatgttatttcgtatgtaatattgtattgtgg
tttattagtttaattatttaataatgcacgatgattatagttaatcatagtgtatcgtag
tgtgaacaaacgaaacctaggcgtcacccgtttcggcccaacacaccttacaagcgacgc
atgtgaggtatgttgggccggaattgtccctttattggacagcctcggggtgaccgacag
agtccgtgtttatgacaaaagcatgtgctcctgcttagtttcggcagcataacctctctg
ttctccaattgcaccatttttaggcgtgcgattggagaacagcggggttatgctgccgaa
atttcgcacgaccacatgtcttgtcataaacacggcctcgtcggtcactcctgggtgggt
ttaggacctatcctttcctacagatgtaggggcgtgatttcttcgtaaaaacggatggtc
cgtgcattacttatctaattaagttaacgtctcgtatctagtatggaggagaatcgtcga
tggatgtatgaaggttggaagaaaagaggtgctctatcaagtgagtgggtggccaagact
gatgcttttctcgaccatgcttttgctcggtcagagactggaaccgatgttaggtgccct
tgtagcaagtgtcggaacattaatttccttgacaggaggactatgtcgatacatatttgc
aagaacggttatatgccaggctatgaggtgtgggtgcaccacggtgaggacccacctcct
cgtattgtatcggaagttcagtcacatgaagaggaggactacgataggatggaagagatg
cttgacgatgtacgccatgagtttctaaccgtcgattcggagaaccccggtcaacccacc
gagtttgaggatccagctacacctgaggttcagaagttcttcgagctccttaaagctgcc
gaagagccgttgcatgagcacacaaaagtgaccgtccttgtatttgtgactcgacttatg
gctattaagtctaagtttgcattctcaaacaactgttacaaggaacttttgaacttgatc
agtgatgtacttccggagaatcacaagatgccaaaggacatgtatcagtctaaaaagctg
ttatctggcctcggtatggactacgaaaaaatcgatgtctgtgaaaataattgtatgctt
ttctggaaggagaccgcaggtgagaagaagtgtactgtatgtggtgagcgtagattcgtt
gaggttgaaaacgacgatggtttgaccgtgactacgaagattgcacgtaagcagcttcgt
tacatgcctctcatacctcggttgaaacgtttgttcatctccaagaatacagccagacac
atgaggtggcacaaagaaggggtacgtgagaatccaaatgtcatggtgcacccagctgat
acagatgcatggaaggcactagatgcttttgattccagctttgctgatgaagtgcggaat
gtccgcttcggtttggcaacagatggtttctcgccattcaatctaactgcaacgtcgtac
tcatgttggcccgtctttgctgttccatacaaccttccaccagctctttgcatgaaatat
gaatttattttcttgtgtcttataatacctggtccggatcatcctggaacaaagatcgat
gtgatgatgagacccctgattgaagaattgaaaattttgtgggaaggagtcgaggcgtac
gattgttacaagaaacagaagttcaacttgagagccgcgtttttatggtctattcatgat
tttatggcttatggtatctttgctggatggagttgtcatgggattttgacatgtcctata
tgcgttgaagacactttatgctttcgactaaagtttggtggaaagatatgttacttcgat
tgccatagatgttttttgccagaggatcacccgttcaggttcgataggaacgcttttaaa
aaggacacgattgtgacgaggggaccacccaagcgtctaagtggtccagagattctcgcg
agacttaatgatttgaaactaaacgaacatggaaatcgttttgaaggttatggaaccgag
cataattggactcacaaatgtggtctatgggaactcccttatatgaaagccttgattcta
atgcataacattgatgtcatgcaccaggaacgaaatatgggtgaaagcattatcagcact
tgcatgaatatcactgacaaaacaaaagacaaccctaaggcaaggaaagacttggcctta
atctgtagaagaccaactatggagataggagagaatcagaagaagccacgtgctcctttc
agtattaaacctaaaaggaagaaacaattgatgaaatggttgaaaaacttaaagttccca
gatggttacgccgcgggctttagaaggtctgtgaatttgaagacgggcaagttttctggg
ttgaagagtcatgactaccacataataatggaaagactccttcctgttatgtttcgtggt
tttgtaaaaaatgatgtctggaaagcattagcggagctaagctacttttatagacatctt
tgtgccaaagaaataaagaaagagatgatggagaagcttgagcaagaaataccgattttg
gtatgcaaacttgaaaaaatatttccaccaggtttcttcaatccgatgcaacatctactt
gttcacctaccatacgaagctaaggtaggaggtcctgtgcaatatagatggatgtatcac
atcgaaaggacactaaagaagctacgtgcaatggttggtaataagagacgagttgaaggg
tgcatcgctgaagaattcaaatacaaagagatagcatcgttcacgggcctgtactttgca
gaggaacacaatgtcaatgcccatacgttgcggtatcatgtcgacgagccccctattagt
gatattgaaatttttcaatggaggggcaaaactgtaggacccagcacaacatactgtttc
accaacgacgaatggaagactgctttactctacatgtataacaacatggaagagatgagt
cagtttctcctgtaagtgtaaactttattttagtcattgccgctagaatttttgttgtga
tactaaaaggtttgtttccttgtactaacagggaatttgattctcaaaattgcatctctg
gctgtgaacgtgaccagattcgtcgagagggaaaagatgggggacttaatttcttgtgtt
ggtttcgagattatgtagataaaaatgacaatatacacccggaccttcgacaattatccc
taggagcagtaactggcagacgttatggtcggtatgatgtcaatggttttagattccgtt
ccacaaggttcgaagatgatcatcctctagcagccacgacaaactccggagttgtaacta
gagctgtcgatgatgaagggaaggtgactaattattatggagtcattaatgatataatcg
agtacaagttttttggagataaacaactcaaagtggtgttcttcgattgtgattggtttt
ctccaaatacaacgcgagaaaatcaatatggcatggtggaagtcaaacacaacgatagat
taaaaggccacgacactataatccttgcccaccaatgcgagcaggtgtattatatgacat
atccatctaagaaaaacggtttggttgattggagggtagtgtacaaagttaatcctcgtg
aacgactatatgctcctggtgatgctggttatgttgaaagtcaaatcgagcaggaagtgg
gggctgctgagattttccaagacgaagaacttacaagcacgtttaatgtacaaactgaaa
tgttggaagaatctttattaggcgatcaaaatgatgtagaggttcctccaaaaagaaaac
gagtgacgagaaagaagaaagctacttggcgtccattaaatcgacgaaagcaactagatc
ctgattttgattacgattacgattgacgagtatggatcatgattttattgcatattttat
gattttattgcatattttattattttattgtcgatttatgtactaacttgtttttgttaa
aataggatgtcaaagaaaatgaagtctttagctcgtagtttgcttgggtcgaggagtagc
tcgaggagcagctcgaggggtgaggattcagtttttcagggcacaggttctaccatgagc
agacggagagcgctggcagaacatttgcctccacaagatgtaagttagttgttaaattac
attatttgagttacttaatattgtatgatgtaagttatttgtttcataggatgctgaaat
tgaggaaccagtggtagaggatcatgcaagagatgatgttgaagatgatggtggagataa
tgtgggagatgatgctggagacgacgctggtggggattctggggctggggattctggggc
tggtggagattctgcagctgggtctggaacttctcgagttaagagaacgaggaagctgca
ttttgttggaccacctccagagcttccacccgaatctcgggttttgataaagcctagtgg
aaagtgagtgacatatctttgcttaaatgttattgaaagttatgttttaatttctacatt
gatttctgtttgcaggacttggatcgacgactcgttcacaggcacaggacactacaggca
ggtgaacatggttcttggtaatcttgttcgtctgcactggcctggtcttgtgactttgcc
tactggcgagtctgtccccgccaccacttgggagcattatcgctatggtgtctgtagaac
gtttggcaacacacaggcactagtttgggatgcattctgggtatgacttgtttatactat
tttagttattccatatatgtttgcttttatgataacactatggtttttgcagaaacggta
caagttgccggacgatggatcatatgatatgaacgctcgttacgtgtttgagtataacgc
gaacgatgtcgttgcagatgcaatgtactatgcacgaattcaggctataaaggcatggta
cagagcaaatgctgatgatcgaccgatgccaaatacaaaggccgagtggtcatcaattta
cttgacggaggagcaatacctagaggtaaacaggttgttgcctctcatatcgcacgaagc
catgtatttgcttgctttatttaaaaaatttcatgtaggtgtcggtgccgtggatggcca
cccgatcagacggttatcgggcattgtgcagatggtgggcttcccctgagtttcgtgcca
tttccgaaaggaacaggggaaaccgtggaactgagtcgttccacaactacggcggtgatg
gtcatgtgcgcttggctaagcgaatggtaagtctcagtttgtcgtaactttgaattacat
agaaatgtgtcaatataacttttatgtacaggaagtcaaatccggccgtacgcccacgga
tgtggaggtgtatatgcaaggccataggggttctgatcctcagaatcctgatgtgttatg
cactcagacggccaccgaccgtctagtgagtttttgatactctattatgtgtttgatatt
gtttgcaatggcataggggttatgcacttatatttgatattgtttgcctccaggcttcgt
atgggcaggagatggttcaacgccatggggaggagtacgattggaggagccagccaatcg
accctcaggcagcatatgctagtgcaggaggacaagcccatggacggtgagattatttga
tttggttttcaaaattgtcatcatatgcttgcgattcaactgagccatgagttactatac
taagtgcatggttcactcttgtaggttgggtatttttgattctacgattgattccagaga
gctgagacgccgtggacgacaatccacatcgtcgtcttcacagtcgtcccgttcacgatc
agcagcccatgagatagagcttgcggtgttgcgtcaacaggcagagtaccatcaatcagt
cttgagggaacaattggagtaccagaggcaacaatctgaataccagagacaacaagccga
gtaccagaagaagagggacgagtattatgcaagcctccaggcccaaaatcaagctcttct
ctcggtaagttgaagtaacattttgtagcttattttgcaaaacacttgatgtgtatcttg
tttgctcaacaatgacttgtatataatttgtagcaactagcccaacaagcgggcgtcccg
atgccgacatatgggatgccgcctccggactttgcactgccaatgccaatgttggcgcct
ccaccaccgcctccgcctccgtcacaattccctatggtatgtacacatatgcgtgtgtga
catgttcatagatgtcttatgtgtttaaatgaacaactgagtggttactatttcatgtgc
ttgtgttatagggatttcagacaccacccgcttcagttgccgcacctggagatgggtctg
gtcaggacgacacaacacattcgtgggtgaacaatcttttcagcacgcatagtccagccg
gaggaggtggcgatggatatgagtgataatgatgtaaaacacttgttgcaacctttcatg
tgaaagcctatccgtcgaataatgttcattttggagtttggacaactatgtttatgtaaa
cacttgttgcaaccatttggaactatgttgttatgttaaattttgtgaatgtgaatgctt
atgtgattatatttgtgaatgtgtatacttatgtgagtatatttgttaatgtgaatgtgt
atatgtgtatgaaatctgttttgtatttgcaaatgtcagattttttaaatttcagatttt
tgtgcaatttctgaaaaatgttatgtccgacggcttagtgtaggccgtcggacataaggt
atatgttatgtccgacggcttaaaaccgtcggacataagctatatgttatgtccgacggc
tttaaaccgtcggacataacagctgtgggcccaggcggcgggtaaaacggttacgccacc
ttatctccgacggttcgatggggccgtcggacatagctatgtccgacggctgccgtcgga
cataatgctatttccgacgcgttatccacgacggcttaaaaccgtcggagataagttaat
gccgtcggacatagcttatctccgacggtctaaatcttatgtccgacggttttagccgtc
ggaaatttcttcgtttactgtagt
>TE_00000098_INT_s_1#CLASSI/LTR/GYPSY
ccgagcccaatcctggccgtccgccggagatccagcggcccaggcccgcttcccccacac
cccgtctccctgccgttgggccccgcctgtcagcccgcccgcgcgcccgcctgcccgccg
gccccgcctgtcagcccgcccgcgcgcgcctgcccgccggccccgcctgtcagccccgcc
ccgcgctgcccgcccggccccgcctgtcagccgcccaggccgccgcgcgctcgcgcgccc
gcccgcaggatctaatcctggccgttcgcctgagatccgacggccgtaggagcccgatac
cccttcgcccgcgcgttttcttaaagagacccccggttttctggaatttgaacccgccgt
ccctggtttctcgcagttaggtccctggaccttttatttaattcaaaataggtatttagg
gtatatttttaatccctaaacttgtaaaattcataactttgtcatatgaactccaaatta
ggtgcttcaaattgcaaaatgctcatgatgtttttgtctatctatttaaacaatgtttcc
ctgctgtttccatgtaccaattaatagttaatcattaggataggattaaggttattggaa
ccctatttgagataattagaagttggtagactttaataaaagttggagtacttaagttta
tggacttaaacacctaagtttaggaacttaaaaccatgtaatgatttaatcccaccactg
acttaaacctgattagtggataatgaatcactttgtatagtcctctaccccagacctagg
gaacaccagagtgcctatcccttttctactatgaacttgtgatctctctgctgcatatgt
ttggtatgttgctttttgtttgttatcttcccaagtgcatagtgtgaatgattactttac
gtagacaacgagcagtctgtgtttcccgaggaagttgcagaggaagtccctgatcagcag
tttggtgaaggcaagtgtcctctgtcccattatgtcctattcatttataacttactaccc
cgcattacttacttgaaacctaaggattgactagctttacactttactttatccttgatg
accttatgggctgttatggttagcactttgctattgccttaacttaatcaatgaacatga
tgtgactatttatgatactgttatcctgatgatgttgatgatcttgtgatactctagggg
gctcaggctgtttcctgagtacctctccgtaaggacttgttcgttgagagaccacccggg
ataacagtgcaaccatgagggtgaaatgggatgcccttagctgattaattagatgaacta
gaggtgtagttgcttagccgtcgtgccgtcaatggggtccaggcacagtgcttgctctgc
cgaggctgagtgccgaggttctttcgttttgctctttgttagtcactctcctgcggggag
gggtactgtgtttatcaaactggagaaacctaacgggcagctatgatctctagggaatct
ttgtaaaagctacgtagtgatgccctgccggaccacctaggtagtggtcaatggggatta
gctctccccgggtagaaagggaatcatgactcatgggtaaagtgtgcaacctctgcagag
ggtagtgaaactggtatatcagccgtgctcacggttaagagcagccttgggatcctcttt
gattagagatacagatggttcgagatacaaggattatgttatggttttggttcgactatg
atgatgttgttcctcgatgaggaaatggtttacgggttggttaatgctaaaatctggctt
ctactaatgataaatacttgaccaactaaaagcaactgcttgagcctaaccccacataaa
gctagtccacttcagccaaacgggacatttgctgagtacgttgatgtgtactcatccttg
ctttaccacaaaacaccaggttgtccgcattgtaaccactgctcaggagaaggcgaagcc
gtggaaggagacttccaggagttccaagactacgacgaattctaggtgtgggttggcggc
aacccccagtcagctgcctgtgaaggccttatctttactgcgtttcgctagcactttgat
ttacctgttaagacaatgactatgtggatgtctatgactctgtgatgtaataagttaata
ctcttttatgttattattcgagcattgtgcgatgatgttcatttatgtaatcgctgtgta
cgtgagttctgatcctggcacgtacatagttcgcattcggtttgccttccaaaaccgggt
gtgacataagtggtatcaaagccgtgctgactgtaggaccgctgacctagagtagcactg
gtcgtactaaggactattgaccttccctctcaccttgacctctgatgttacttcaaaagt
cggtcacctcgaccaaccctatgttttactacatatatatactatattataccttgttaa
aatttttatcttattctgtctatggtttattcacttgtcatattagttctgctcttactc
ttatgcttacggtgtcttttgtagatggctcgtcttagacacactgcacgtaagtcggtg
attcctttcctgccgtctcgacttgcggagcgtcctctgcaccgcaccgtgtccggtcag
tcgagtcacctggagagactgcaccaccgcctgcgtgaggagcaggaacgccggcgccag
cacagagagcagcagggctcttcctccccaccccagcaagaggtggagtccgtgaggccc
cgttcctctgttgcccagctggaggcgccccctgcaccaccgcgggacgccccggctgtt
ggaggagctactggaggaggtcctggaggagaccccgacgacgacgactcagaccacagc
acggagtcctctgagccgcaggaggcggaaggatgggtcgcccgacccatcacccgtgac
gccgctcgcggttgtcacttccacgacgcactcgacaccttgctgcgccaggctttcgac
cggcacacctggtcgatcgagtatcgttgtgtagtctaccagcacagtcgcgggaggtac
ccggaccgctgggaggctacctgcctagttcgccgtccggaggatgacctccggggtgcg
gaggccgtttcggagcactattccatctccgagagggacactgcagaggcggctatgcag
gatgcagcacggcgtgcactctcccagtactgttctttgttcggtggggtggccgacggt
cttaaccttcggtactacccccgccgccctactggcagcacagagagtgtggttgtctca
cctgttggtgaggctaaccctaggttgagcagcacagtcaacctagtcgcagtgcttaac
actgagctggatcactctctggacgagctaagcagggctcgaacggagattgcggagttg
cgtgctgagctggcagagcgccatcaccaggagggtggttcccccgctcctgttgggact
cagcacccataccgctcaccgccacgtggtcaccacacttatggttcccctgtctgtaag
accaggatagatctggatccttagatcgttagcgtcggagtttgtaataattcttaagtc
agatgtctcagtcttaggtagtcagtttagtttgcttatcagttgcttccatttagttta
gtttgcttatcagttgctttcatgcttgttatgatgaacttgtgctggatttgaatcttt
gtaatgactgtagccaacatgtgggtttcccctgcagtttggcttagctagtaatgttaa
tgaagtcagttgtttagttgggaaaccatttacttctactttccttcttatctgagaagc
tgtgttgaatcataatgaggatcagtgaagctctttgttcactcagtgtcatgaagaatt
ctgtattctcttttcttatgctgaaggattgtaagatcaatgctgatgtatgaatgtctt
ccacagatgtctgacaacaggcgccgatgcaacaggcgtgctcagcaagagcagcatgac
cagcaggaggaacatcagaggcagcctcccccaccacccccgatgtcagtggagcagatg
ttcttgatgcagactcaggcagtgcaggccattgggcagactctggcagccatgcagcag
gctcaacagcaaccccaaccccaattgcaagtgcagatgccccagatgccacgagataag
cgtggtgagttcatgagagggcaccctcctaccttcgcccattctgctgaccccatggat
gcagaagactggctgcgcgcagtggaaagggaactgcgcaccgcccaatgtgacgacagg
gagaaggttctgtatggtccccgccagctaaggggagcagcccagtcctggtgggagtcc
tacctcgccacccatgctgaccccgaagccatcacctgggaagaattcagcgagagtttc
cgcaggtaccatgtgccagagggactgatgatcgtgaagaaggaggagtttctggctctg
aagcagggacccctgtctgttagtgaatacagagacaagtttctgcagctgtctcgttat
gcacctgaggatgtcaacactgatgctaaaaggcagtacaggttcatgaggggtttggtg
gatcccctgcattaccagctgatgaatcacaccttccccaccttccagcacctgatcgat
agggcagttatgactgagaagaagcgtaaggatatggaagatcggaagcgcaagatgagt
ggaccccagtccggaggcatcagccgtccacgtttctcaggcagttcatctcagcaaggc
aggcctggtcacccacagggatatcagaatcagaatcagcgtccgcatcagcagcagttt
cagaggcagtacccacagcagcagcagcagtatcgtcagcacagccagcagggaggtaat
cagtatcagaagcagaacaaccaggcacctcgccttcctgccccagcagcaaatcagagc
aaccaagcagccccagcacaaggaggaggcagaggatgtttccactgtggagaacaaggc
cactgggcgatgcagtgcccaaagaagatggcgcagcagcagaccaaccccaatgctcca
acaaggcaaggtgtactgcagccggcagcaggcaatcgtaaccaagcgtacaaccgtgga
aaggtgaaccacttggaggccgaagcaatccaggatgcaccagatgtggcagtaggtatg
ttctcagtcgaatctcatcccgcaaaagtgctatttgatactggtgcaactcattcattt
gtcactgcaacatgggtagaattgcataacatctcagtagaggcaatgatgccgcccatg
aggattaattcggttggtggcaaggtgcaaacagataaaatatgctcaaatataatggtg
gaaataagggggataggattccccagtgacttaatagtaatagacacccctgggatagat
gttattctagggatgaattggttaatgaagtatgaagcaaatgttagttgtgacaagagg
accgtaacattgaagtccccgtcaggagaagaggtagtggccgagctaaggatgcctaaa
tcagcagagggagtctgtcaccagatttcagttgatagtaaggagcccaacccgctcgag
gctatcaaggttgtgtcggactttccggatgtgtttcccgaggagctaacgggcatgcca
cccgagagaaaagtcgaatttgccatagagcttatccctggtaccgcccccatttccaaa
agagcctatcgagtgtctggaccagaattggtggaactcaagaagcagatagatgagatg
ttagagaagggttacatcaggccaagcacctcgccttgggccgctccagtgttgtttgta
gagaagaaagatggtaccaaaaggatgtgcatagactacagagccttgaatgaagtcact
gtcaagaacaagtaccccctgccaaggatagaagatttgttcgaccagctcagaggtgcc
agcgtattctcgaagatagatctgagatcaggttaccatcaactcagaatccgaccctcg
gacataccgaagacagcattcatcaccaagtatgggttatatgagttcacagttatgtcc
tttggtttgacaaatgcgccagccttctttatgtatctgatgaacagcgtgttcatggac
tatctagacaagtttgtggtagtgttcatcgatgacattctcatatactctcaaagtgag
gaagatcatgtagagcatttgaagatggtattgcaaagacttcgagagcatcagttgtat
gccaagctgggcaaatgcgagttctggattcatgaagtcttatttctgggtcacatcata
aaccaagatgggttagcagtggatccaaagaaagtagcagatatcctgaactggaaagca
ccgaaggatgttcgtgggatcaagagcttcattggaatggccggatactataggcgtttc
attgaaggcttctcaaagattgctagaccaatgacagcgttactagcgaagaaagttgag
tttaagtggacccaaaagtgtcaggaagcatttgaagaactgaagaatagattgactaca
gctcctgtgttagtcctgcctgatgttcacaagtcattctcagtgtattgcgacgcttcg
tacaccggattgggatgtgtgctaatgcaagaaggaagagttgtagcatactcatctcga
cagctgaagatccatgagaaaaattatcccacacatgacctggagttggcagcagtggtt
catgccttaaagacctggagacattacctgtatgggcagaagtgcgacatctacacagat
cataaaagtctgaagtacatattcacccagtcagagttaaacatgaggcagcgaagatgg
ttggaattgatcaaagactatgagttggagatacattaccatccaggcaaagccaatgtt
gttgcagatgctctgagcaggaagagtcaagtcaatatgttggcctcgtacccgatgccg
tatgagttagccaaggagttcgacagactgagcctcggtttcctgaacagtacgcaagga
gtaacagtggaattagagcccaccctagagcgggagatcaaagaagggcagaaggatgat
gaaaacatcaacaagatccggcagctgatcttagaaggaagaggcaaagactttcgagag
gatgaagagggagtaatatggttcaaggaccgattgtgtgttcccgacctcaaacctatt
cgggaactgatcctcaaggaagctcatgagacagcctactccatacaccctggaagtgag
aagatgtatcaggatttaaaaaggaggttttggtggtatggcatgaaaagagagatcgca
gaatatgtcgccatctgtgatagctgtcagagaaccaaagcagagcatcagaggcccgcc
ggattgttgcagccattgcggattcctcagtggaagtgggatgagatcgggatggatttt
atagttggcctacctcgtacccgggccggctatgattccatctgggtggttgtggaccgc
ttaacaaaggtggcccatttcatacctgtgaagacaacatacaccggagcaacgttagct
gagttatacatgtcacggatagtctgccttcatggtgtgccgaagaagatagtgtcagat
cgaggaacgcagttcacctctcatttttggcagcagctacaagaagctttgggcacacat
ttgaacttcagctcagcttatcacccgcagacagacggtcagactgaaagaactaatcag
atcctagaagatatgttgagagcctgtgcgttgcaagacaagtcaggatgggacaaaagg
ttaccttatgcagaattctcctacaacaatagttaccaggccagcttgaagatgtcaccg
tttcaggcactctatggacggagttgtaggactccgctgcattgggaccagcctggagag
agacaggtgtttggccccgacatcttgcttgaagccgaagagaatatcaaaatggttcgg
gagaatctgaagatagcacaatcaagacagcgaagctatgcggacagaaggagaagagaa
ctgagttttgaagtgggagactacgtctatctgaaggtgtcacctatcaggggagtcaga
aggttcggagttaaaggcaagttagcaccccggtacgtcggaccatatcagattcaagca
aagcgtggagaagtggcctaccagctcaacctaccagagagcttgtcagcagtgcacaat
gtgttccatgtgtcgcaattgaagaagtgtctgcgagtaccagaagaacagttgccagtg
gagggtttggaagtccaggaggatctgacatacatagagaagccaacgcagattctggag
tttgcagacagagtcacccggaggaacaccatcagaatgtgcaaagtcagatggggtcac
cactctgaggaagaagcaacctgggaacgagaagatgatctgaaggccaaataccctgaa
ctctttgctgaccaaccttgaatctcggggcgagattcttttaagggggataggtttgta
acaccctgaatttgggggtataaaatttctttgctcatattcacaaattcaggtgttact
tcccttttctcatccttcctcattcttttctttctcatttctataggagaaaagtgctta
ttttatttgtaattatagtttattaggttaaaccctaagggagtatgaattgttgcatca
tgttgaaccctagatttcacttttgtttggtgcataattcttggaaagtctaatttgaat
ttgtggcttatttggatttgaatcaaatagagaaaataaaaagaaaagggaaaacaaatt
ccagaataaaagaaaaagggaaagaagcccaccccccccgccccctcggcctttcggccc
agcggcccaatcccgcgcgcgcgcccctccccccccccgctctctctgccctggcgggcc
cgcccgtcagcgcggccgccttccgcgcgcccgcccccgctttcccctctctctctgctc
gcgggcccgggctgtcagccccgtcgtccccgcgtaaccgccgcccgagctgcgcgcggc
cgccttctccgcgcccacgtcgcgcgtggagctcgcaaccgccccgcccctggccacttg
agccccgagccccactcgccctctccccctcccccatttgcgctccagcagacccctctt
ccacctccccctcgctgcgcgcacgccagagcgccgccgccataacccccgccgtcccga
gctcgtttccccgtcgccgttggagctccgccgtgccctttgccacggtgagcttcgccc
cggcgtccgcaacccgggacgcgccccaattccccctccccctccctatttctctctgcc
cgcgctcacccgccgttccccgtgcagccgcggaggtccgccaccgtcgccccgggccac
cgtcgcgccattgccgccgccgaggagtccccggagcccgccttgaggtaaggaacctct
cccgccccctatcgacctttgtattgctctctgccgcgtttaattcctcgccggagtaga
ttaatgccgccgccgagccgctccgccgtgaaccgcccccctccggtgcccctgccccga
cccagaccccaccagaggactccccgtgccctccccaaccttcccggccactcaggtcgc
cccagagacccgccaagcgcccgcgcccctcgtctccggcgagtcctccgccgcggggac
gagcgccgccgccccagctagccgtaggagaagcccaggccggccacccgatccccgccg
tccatcccagatcgggcggccctgttttaattaggccgagcccaatcctggccgtccgcc
ggagatccagcggcccaggcccgcttcccccacaccccgcctccctgccgtttgggcccc
gcctgtcagcccgcccgcgcgccgcctgcccgccggccccgcctgtcagccgccccgcgc
ccgctctgcccgccggccccgcctgtcagccgcccgcgccccgcgctgcccgcccggccc
cgcctgtcagccgcccaggccgccgcgcgctcgcgcgcccgcccgcaggatctaatcctg
gccgttcgcctgagatccgacggccgtaggagcccgataccccttcgcccgcgcgttttc
ttaaagagacccccggttttctggaatttgaacccgccgtccctggtttctcgcagttag
gtccctggaccttttatttaattcaaaataggtatttagggtatatttttaatccctaaa
cttgtaaaattcataactttgtcatatgaactccaaattaggtgcttcaaattgcaaaat
gctcatgatatttttgtctatctatttaaacaatgtttccctgctgtttccatgtaccaa
ttaatagttaatcattaggataggattaaggttattggaaccctatttgagataattaga
agttggtagactttaataaaagttggagtacttaagtttatggactt
>TE_00000172_LTR#CLASSI/LTR/GYPSY
tgttaactacgcagtggatctactggggttttgacagtggtggcggcaacacagccgtat
cgcgatcaggtacgcggttcttcgtgttccagttccgccagccaaaagtctgccttctct
gttacaacccaggcttttatataactgccatgggctgcccgttacatgggcctaattcat
ccacacatttcctatatactttggattcggccttttagcccgagtgctcctctttgcttc
ctgaacctcagcatccgcctcttccatcgcagcatccttcccggtgttcaggtgccccgt
gctgctaacatccccttccccttgacagacagcttgtccccaagctggagcccgtggaaa
ctgctgcttgatggcgtgttcatcttcccaggtagacaatgaagccggccagttagacca
tcggattaggagttgaggtattaccttgttacctttgcgaagcagcctagactccagcac
ctctgtgggtattttcagctcctgcagcaggtctggcatggttgcatcagttgtgatacg
agttccttcggctgatttaagttgggacacatgaaagaccggatgaatcgcacttccttc
tggtaatgccagttcataagccacgggattcacctgttttgtgatcagaaacggtccaaa
atagcgaaatgacaatttagtgttcaatctgctccccatcgaactctgacaaaatggctg
cagtttcaaaaatacacgttgtcccacttgaaacactctttcagatcttcctttgtcagc
ttgttttttcatccgatcttgagccctttgaagatgtaacttggcctgttggagcataag
ctgtcttgttgccagatatgtttgcagatcagcactttgacattgttcaatagttgacag
tcctaactgggatggagtgtggccatacaaaacctcaaacggggactgacccagtgcagt
gtgaaaacaagtattataccaaaactctgcaagagatagccaattggaccactgtttagg
gcagccatggacaaagcatcgaagataagcttccacacattggttgacccgttcagtttg
gccatcggactgggggtgatatgcgctactgaggcataattttgtgcccaccaacttaaa
caattcctgccacaagttactggtgaatattggatccctgtcagagatgatagacaatgg
taggccatggagtttgtagacctctgataggaacagcttggccacagatagagcagtaaa
aggatgggacatggctaggaagtgagcatattttgaaaatttatctactaccaccaatat
gcagttgaagcgtcgggatgtaggtaatccagaaataaaatccaagctaataacttgcca
agcctgatccggtatgggtaatggcaatagcagaccggggtatctatttctgtcggcctt
ggcctttgtgcaaatctcacaagactgcacgaactccttgatctgtcctttcatgccagc
ccagtaaaacagcttcttgatgcgatgataggttaccgggaacccagaatgacctcctat
aggactgtcatgaagggcagtcatcacctttaattgcacttggttactgctacccagcca
aatccttcccttatgcttgatcactcctgataccaaagtgaatggctctattgtatcccc
tgcagcaagcgtactcagaatgctcctagcttcctcattctcctcatagctgttagtcac
ctcggtgagccaacttggtaccactgtcgaagttgctaacacgttgagttgcagtttgga
accatcagtgcataggtttggccgtctagaaagagcatctgccacacggttttccacccc
tttcttataaataatgcggaattggagacccaacagcttggttaaagctttttgttgcca
gatagtcgacaacttttggtcttccagatgggttaggctttgctgatcagtcttgatcaa
aaattctccatgttggaggtaagggcgccagtgatcaactgcaaataaaatggctagata
ttccttttcgtaggtggacaatcccaagttcttaggacctaaagctttactgatgtaagc
tataggatggcctttttgctgcaaaactgccccaatacccgatccacttgcgtcggtttc
cactacgaattgttgtgaaaaatctggtatggagagaaccggtgcttgcaccaatgctgc
cttcagagcttcaaaggctttctgagcttcatcattccacacaaaaatttggtccttctt
gagcaggctagtaaggggtttgctgattatgccgtagtgagcgacaaatcgacggtagta
cccggccatgccgagaaaactcctcacctccttgacgttgttgggaatgggccagtctcg
aataacctgcaccttttctgggtcagtggcaatgccttctgcactgatgatgtgtcccaa
gaactcaagggtggtctgtgcaaaccgacactttgacagtttcagtttcagctgatgatc
ctttagtttctgaaaaacttgtttcacctgaaggacatgctcctccatgtctctgctgta
gatcaacacatcgtccaaaaataccaccacgcacttcctaagaaagggggtcaaaatctt
attcatgaaatcctgaaaggtggcgggtgctcctgtcagtccaaagggcatcacacggta
ctcgtaatgtccgttgtgcgtctggaaagctgttttgaattcatcaccttctttaattcg
aatttgatggtacccagacctatgatcaagtttcgtgaagatcttagccccacatagctc
atccacaatttcatcaaatactggcatagggtacctatttttcaccgtatgggcgttaag
acgcctataatccacacataaccgccactctccgtccttcttcttcaccaacaatacagg
ggaggcaaacgggctcgagctatgctgtataactccttgctccaacatttcaataatctg
cttttcgatctcatttttctgttggggggtgtagcgatatggtcgaagtctgaatggttg
ggctccagataacagtggtatcgtgtgatccacttctctgggaggaggcagcccagcagg
tttgtcaaacaactcatggtattcttccaccaactgagccatttcaaaaggtatgttctg
ggactggcccttgtcttccacactcaactccaatatgtgttcccaggcctcttgtttaag
aatccaatttaactgcaccttggatagttgatggcaggtgctcaactttggaaccactcc
ttgtaagcgtacaactctcgattcatattcaaactccagccacttaccaacccagtgtac
tttcatgggactgtgggcctctagccagtccattcccaaaatgatatc
>TE_00000222_LTR#CLASSI/LTR/GYPSY
agcagcagaggaggaagagagaattagagacaggaatagggggaacgcgcaggaggacgc
gctcaggaattgtattccttggacaagggtttagaattctcttacaagtctgtcttcttc
tctctcctttgttctatttatatttagtattctattacatcatgggcttaatctgtgatc
cactctgggccgcacacagctgagttaactcgtcggattcttccactccttctcggccca
tcacccagtgctgcatcctgtactggttctggaacgtcttctcctgatgacatggtgccc
ttgctgac
>TE_00000223_LTR_s_2#CLASSI/LTR/GYPSY
aaaacaattcagcaatatgtgaagcgtcatcactcttgtggcatggaataaaatgtgcca
ttttgctaaatcgatcaaccacaacaaaaatggaatcccttccctgctttgttcgtggta
aaccaagaacaaaatccatggatatgtcttcccaaggcacactaggaataggtagtggag
tgtataagccatgagggtttaaacgagacttagctttatgacatgattcgcatcgaagga
catgtcgctccacatcccttctcattttaggccaaaagaaatgatcggcaagtacttgct
ccgtcttcttggcgccaaaatgacccataagtcctcctgcatgagcttcctgcaaaagta
aaattcgaacagaacactctggaatgcagagtttgttagctcggaacaaaaaaccatcat
taacatgaaattttacccatcctctgccatcacaacacttagaatatggttcagcaaagt
ataagtcagttggatataattcctttatactttctaatccaagaattttagcatcaagtt
gcgtcaacaaagcatgtcgtcgagacaaagcatctgctacaacattatcttttcctttct
tgtatttgacaatataaggaaatgtttcaataaattcacaccattttgcatgccttctat
ttagttttagttgtcctttaagatgttttaatgattcatggtctgaatgtatcacaaatt
ccttaggaaaaagatagtgttgccaagtttccaaactccgaacaagagcatataattctt
tatcgtaaactgaataatttagagtcggaccgcttagcttttcactgaagtaggcaattg
gtcttcgttcttgcatgagcacgcctccgatcccaattccactggcatcacattcaattt
caaatgtcttaccgaagtctaggagtgcaagaactggggctgttgttaacttcgttttca
attcttcaaatgccttttgttgtgcttctccccatttgaatggtacttcttttttggtca
attcgttgatgggagcagcaacagtactaaagtcttttacaaaccaccggtagaacccag
cgagcccaaggaagcttctcacttggctcacattttgtggaggcatccagtcgcgtacag
ctttgatcttttcttcatctacctccacaccttgtcctgatacaacaaatccaagaaaca
ctaccttgtcggtgcaaaaggtgcacttctcaaggttagcatacaatttttgttctcgaa
ggacagcaagtacgtatcggatatgttcaacatgatcatcaagggttttactataaatta
gtatgtcatcaaaatagacaacaacaaatttgccaatgaaagttctaagaacatgattca
ttaatctcataaatgtactaggtgcatttgttaacccgaagggcatcaccaaccattcat
acaacccaaattttgttttaaaggttgttttccattcatctccctctttcatacgaatct
gatgatagccacttcttaagtcaattttagtgaaaataaaaacaccactaagttcatcaa
gcatatcatctaatctaggaattggatgtctataccttacggtgatgttattgatagctc
gacaatccacacacattctccaagatccatctttcttaggaactagaaggacagggacaa
cacaaggggaaagactttcttgtacgtaccctttttaatcagttcttccacttgttgctg
aatctcctttgtttcttctgggttggtgcggtaggcagcacgatttgggagggaagcgcc
agacacaaggtctatttgatgttcaatccctctcttgggtggtagccctggtggtacttc
atcaggaaacacatcctcatattcctgtaatgcatcaaagacaatacttggcaaagtaga
gggtaagtcgttagtagaaagaaggttgtccttgtacaggagcacaaagaacatggcatt
aggttcactcaattcttttagatcccccttcctagtcatcatgactaatccctcttttcc
cggtgtcttggttattggaggctgtggagttttatttggctttggaaactcttccttact
atttttgtggatcactctcaagtgcttctcgctctctcgtgtttcttctttagatcatcc
ttcataatttcctccggtgtcaaaggaagcaaagagattcgctctcctttgtacaagaaa
gacaacttgttggttcttccaaaaatctggacatcacgatcatataaccaaggtcgacct
agcagcaattgacatgcttgcatagggaccacatcacattccacgtgatcattgtacttc
ccaacagaaaaaggaacattcaccacgtggctaacacgcaacgctccacaatcattaagc
cactgcatcttatatggactaggatgacgccttggttttaattccaatctgtccaccaat
tcttgactagaaatgttgttgcagctaccattatcaacaatgatgcgacatagcttatct
ttgatcatacctcgggtatggaaaagattgtggcgctgtccattttcttctttttcagca
gtcacacttagcactcgaagagagataaaacagttatgatctccttcttctgttggatct
cattctcttcctgttgaatttcttcatcaaactttggtccgttgtcttctggatcactgt
ctgattcccattcacctttttcattcaacaacattgttcttctacttggacattgagcag
caatgtgcccgcgaccatggcacttatggcatacgatttctcttgtacgggtagaagaag
tagcgactgaagcttcagtcgggtctgatgtactagcagcagaccgctgcttatttgcag
ggaatgaacctatagaagccgccatctttgatgtaccattggatggagaagacctagctg
tatttccttgggatcgtcctccaccaaaagaagcactggattgctgtttgcgccatggga
caacattataatgacttgcataagattttccacgtgactcttgttgaatttttctctctg
tacgcattgcttgatcaactagatcttgcaaggtacgatatgggaacatctcgacaaatc
cagaaatctcttcattgagtccgcctaaaaatcttgccatggttgactcaggatcttctc
tgattccagttgcactaacaacaactccatctccttaaaatattcatcaacggatttctt
tccttgcttcaataattgcaatcgattttgaagatcacgttgatagctggaaggaacaaa
tcgcctcttcatcactcgcttcatctcctcccatgtattaatatgtcttagtcccaatct
aagttgatgttcttgcagttgattccaccaagtaagagcataaccagaaaactcgactga
ggccaagttcactcggtgttgatctgaaaaattgtgaactctgaaaatttgatcacattg
ctcagcccaattaagatattcatctgcactttctttcccagtaaatttaggaatatccaa
cttgactcggccaatatggtctggatcatttctatgacgacgcccatgataatggtctct
attttcaaaatcagcatgtcggtgatgatgtcgccgaccaaacattccatcatttgcaaa
gggattctcatcagatccttcatcacgatcacggtcttcatactcctcatcttcaaatct
tactcgatgtccgtgtgcacgacaccttccacgcggattatcaaaatcagcgcggcgacc
atcaccataacctctacggccatcgccgaagggatcgaattcatggcaaaccagaattct
catctccggattcttcatggttaaatccttctggatcatgatgacgtagccttcgacctc
ctgtcgtgggcagacgttcattcaacatccttcccatggcccccacgagtgagtcggcca
tttggtgcaattcagcccgagagacagggggctcttcgtctccatggtttccaccgtgaa
tacttgaattggatcctgccatgttagagggaagcaagagaaagtagaatatgaaagtat
ttgtggaacactcgatctcacctcttacttacccgagctctttcctgatctctaggactg
tgatggtgccagtatgacagcttcgacagaggtggtagagcggtcgaaaggatcacaagt
cgaacgtctcggttcaggtttttttagtggagctataggaggctgatcaaggtgggatat
ggtactgttaaccaagtgtgttgacgtgctaagagatatgaaattgttgctggaaagatt
ctcaccaaatcaatgtaaactgaaattttcagcaacacactgcaacacaatcccctttca
caaattttttcacttctttttttttacttctttctcttctttttttataacactgatggg
gtgctgagatcaaatgcaatgacacaatatgaatacgatggtggtaactagcaacttgag
gaattttaaacaacacaaggtaacagtaccgccaaagggttataggtttttttgtggctt
tggactataggaaaaaaatataagatggatgaagactgtgataaataaatggatgacagt
aagacctaccgtgacaacgaaagctttgataccagatgatatgtaccaagttatattcgg
tactggggtggcccgatcttcacgacagtaggttgataaataggatggttgggtataaaa
gtaactgaataacaaggtaaaattgctgaagaacagtaggtaactgactttatacctgat
caaggtcggaggtgaccaagcgacggggagagagacactgaaaccgtgtagacttcgact
cgatctccgaacgaccgcagaaccacaaccggagctaatccacacaatgcgaggcagccg
tactggaactcacaaggcacgaactagtggatcccagagggatctcttcacaagtccagg
agaacaaggaagaacaggggtagagtaaacactcagcagctcggctgtggtaatcacttg
gattatcaaattatcaaaggttatcaaaagttgtcttacatcatagacataggggggtat
ttatactagctacaaccagccttagataggtataaacacgaaaagaaagtattttaacat
gctaatgtgaaggggtctcttcgggagatgtccagagctggattccgcgtggctgtttga
cttctgcgcagccttcagtattttgataataacttctcctaggaatctccaaatggcgtg
gggctggatgcgttggaaagctaacttgataagctttctcaccatgtatagcatgctgaa
tgaaacttcgtagaatgatgcagtttaatgctgaaacttggtcatcaagcagtctgttga
ccttctgaccagtcagcactaaagtaggtcggctgccttgctgggagatctgattaagtc
ggccttagaagcattggaaactagacttcaatagctttccaaaatgtacttatgggcctt
catagctcttgggaatcaaaagatatgactgtttcttctggatgcttctatcacgctgga
ctgactcgaacatagttcttctctctgattcgcccttgatatgttttgtccttcctcttt
ggtgaacctaagcaaaatcaacatacacgacttaggtagcataaagttatcattagtgtt
taatttaaattcgtaaagtagcgcgtgcacctcttgttgtatctgtttcgctcggcttcg
agtgataggtccagtaggaatgttcggcaaggttgacgatgctggtatggtcacatc
>TE_00000233_LTR#CLASSI/LTR/GYPSY
attttctaaatcatgttttgaatttattgtgatttattgttgtaatattatgatgatgcg
atttggtgatttgtgtatgattttagagattttgttttatacgtgtagtcaaaatcgaac
ccgtgacgatgctttgaaaggtgtatgattttataattttaaaagtgagcacggtcacta
ttcactactttagtgattttcatactagaattgtttataattgatttcgcttattgtgtg
gagcgataatcggttagtagtgatatgataaattgaaatatgaattaggccacgtatttc
cggtcgaatgaggatatagatttttctattcataataaatgtattcataagtatggcact
taagtacttagaattagtaggatatttatttatgtcataataaccatgaatatgttatta
aaagtcttatttagtaatttacaattagttcttagtatattaatgttataagaattaagt
aaataattttagttatatgtataagttctatttagaaaagaaaggagaaatcgaaatagt
agaatttataatggtgttaaaatgatttaatttgtgtttatatttttctaatgatgataa
ttgtagttttgtcgataaatataggtttgttgtttttttaatagtgtgctttttatttgt
tattctttttcataagattcatttagatgtttaagtatccgtattaatttgctttttaat
agtattatgtcatataacttttctaataatggcttaattaagtgctcacgtcgttataac
taaaatgatagttaataatataccaatgaatattatttattttaaatatctaggtcatat
gtttctacactagatttaaaggtaattaatagattaattatgttttctcataatttatta
attagatttatatttgtttttaactggatttatagcttgattaatgatttcatcgaattt
agttcatcttatatatatgtgtcacttagtttttcctaaagaataaactaaggtaattag
tgttcatgttctttaattataatgttagtttgtatattgttttgtatatagctttcttaa
tagaataaaggacatgtactttctaataaaaataaaatatagttgtttgttcgttgtctt
ttacataaaagttcattaaagcatatatcataactttccataattaggtgtttaataata
atgatcttttcacataaaacctatttagacttatatcttaatttgtcttaagtgattgtt
taacaatatttataatatgcttctaagattaataatgtgtttcgtagcgcattaacctta
gatataacttatatgttttctaaaaggttaaaaaggtttaatatctttattatgtgtttt
atcttattaaccttttatcttagacgtatcacgtatgacgttttttaaaagattaatttg
gtgaacctaatatttgtatattttaattaagatattttaagctcatgtcttgttttataa
agtatagatcacacatttttgaaaagaatacctttttattataaccattacttgcgatgt
ttttaaaagcgaacgctcttttcgttaggctttcttttagctttacgtatggtgaatgtt
gtatgttattgagtggtgtttgttcttcttgtttgtttgtgtgatattcagtggttgatc
tagtagttaagaatcaagatctattcctatccgtggaagaacctcaagttttcaataagc
aaggcaagtggacttctccctctgcatactctgtttgatcccaaacaatacatttaataa
agtttattcttttggatatatatgcataatttgacgggttacctatttagataacctttc
caaccttattccttgttaccttgggttttgttctaatcaggtagctatgctattgctaca
acttaactttatgcagtcactcctgtttatgatattaatgttccaaatggtaagtttaca
ttattgttgttaacccgatggttaaataagattattgcatattaattggaacatggattg
accacccgggaaaacagtgctaccatgagaactatcatggctctggtcttggctaaataa
ctagggaagtcttatgttgggtgttggtcgtggtcgacaggaacgggggcatctggcaag
ctcttatagttccggctcaggcagattggatacgggcatagttcccaaagctttaccctg
tagtctggactataagttggttacggtaggtgtgccttatgcagtttgaccatttccagc
atttgcgtaatgaggactctagggagaagcctcgtagtgagaccctggccattcacctcg
gaagtgaatacgggtctagctaacccgggctagaagggaatcgcgactcatgggtaaaga
tgtgccacctctgcagagtgtaaaactgatatatcagccgtgctcacggttatgagcagc
ctggactcctcacatgataattgaacttgaagatggaaataaatcgagatccgatgatct
gccaatggttttgcttaagtggtttcacttaagtgtttttgatatactcttgtacctttg
tttaatgggaatacttgggattcacacttattattaagacatgtgttgttaataaaatgt
tgaccaactaaaatgcttactgctcaaccttagcctcaccttgttagacttgcattagtt
tttcccccacttgctgagccccgaccataagtgagctcacccttgcttaattttgatcag
aagttgcagatgaagatatgatgctgaactccatggatgctagtctagtgatacccccgg
tcatcttcctgtggatggatgtccttgtttcgctgtactttgatgaataaaggttaagac
attatgtctgttcgaagtgtaatatgttaatataatcgttatttacgcttttatgcattg
ttcttttgatatattacacttgtgacgtcaacatatgtgtggaaatagatcctggcacac
atatgctatgcacccggctctgcccttggaaacgggtgtgacagaagtggtatcagagca
atgtgaccgtaggtcgctagattagttagaaatggaaagctcagtcagtctttcaaagct
tgatatattttcctccataaaaatttactttatataaaactcgtctcttttattttcaac
tcttcttgtctgattttggtctatcagaaggttctgctgagaagcattgcaagatgatca
agctagtattgcggaacttgaagtgaagtttgccagaagaaaccctttcgaagctatcga
cgatgccctattctctgtcttatccccgctctgcaagaagttttgttatggatctcttgg
atctattatttttcttcttggttaggttgataggattgttctttagtgttaagttttcga
ctagatcggtaaggacgacgttatattgttgttgttttctaattcctaatattgctatat
aacccttgattttttctacttttgttttcttgccattgtattgtcatccttggacaatat
ctatcttgatatattaaacttttgcctctctacttttctccttgataatgctttctccgt
attgaattcttatacttttgctttcgtgccattgtattgccactcttgcgcaatatctac
cttgatatattgaacctttgcctctctattttgtctccttgataaagctttctccctaac
tcacttcatatccttggttgtatcatttatcctcactttaatagttcatggttatcttat
tttattcttgtctatgaacaaatatgtcttgtctaactccttgatatttcttatctgatt
ccttgattttatattatctttcttattccaaaccttgtctcacctttgttttggttgaat
gagtagaattggattgtgttgtgctggtatgtttgagtttattgtcctttgtgttcatgt
ttgatttgcttctttggaatgattgttggtgtattgtgtgacttttgtccacaatggcat
cagttagctaggtaaaaccttagatagatgggttttctctgctctctataatctgtcttt
gctcaacccttttgtcccttccattcttccatacccatacagatgtcagaccttggaatg
tcaactacaagtgatgtcactaaatgcaaagaatgtggtgtgttgacaagtcaaaacaac
actataaatgaaacagttgatgaacagaccttcaagacacaaaaggatgaacaaccaaac
caacagacaagtgaccttggaacatgttgttgttgcgagtattatggaattccttgtcgc
cagatcagtacaaacgaaagtgaaactacaaaacagaagaaccggattttgttttctggt
attaaaagacaattgtctccccaagaacaagtaatagcagagtctctcatacctaatgca
ttgtgagttgatgaattgcaaagtattctaaaaaggaaacatcacaaggatgctcagctc
caagaagaagtacatgagtgttacattgatggatggactattacttgcacacagtttcag
cctcgtcgtcgcatcaggtcccagaaactaaaagggaaacatggaaaaagtcaagaaata
acttcaagaaaagcttgttatctatgtggacgtgaaggtcattacttctgtaactgtcct
gagaaaagttcactacagatcacctccgagatgaaggtatctcagtcttcagacatggaa
tatgaacagaaatgcacagaaacttctaccaacagcgtaaagacaactccaccttgtaac
ttatcaagtcgtgcttgctttggttgtggtgataccggccatcttgttaatggttgtcct
aagaaagatgtggagatcaataaggtccaaaagaaaagacaacaccctcaaacccatgca
tcgacaaagaataaacaacggaaagagaccagtggaaagataagttatgcagtgacagga
actattccatgtgttaatgcagtgatttttggaacactggtcattcacacaaccatcgcc
accgtgttgtatgatcctcgtataacacattcttttatcagttcccagtttgcaacaaag
tatggtatctttaagtgtcccttaagatcaagaaagaccatcagtacacctgaaggaaaa
atgttagtaaactacatatgtccgaaagtaagtgttaaaatcaacgggatagattttcca
gctgatctcctagtgatagaatcaatgggaaaggatgtgattcttggaaagacttggtta
caaagaactaaagtagtaatccaacatactgagagaaccatgtgtttggaaactccatct
ggagaaataatagtagttgaagacgatcgacctctagctcagattggtacatctgtcaag
gaagaataatatatcgtttagctagaaggagtatgtctcacgaaaaaatgtcaaagtgtt
gccctttcaagatttgtatttgtgctaagtgatatatgaataaatttggagaatctttcg
cacctattgtgttttgcctctttataaggaaataaagtatggtgtcatctactatatgca
aacaatgtgatgctctatttgccctaaagtcccgctcaagtttttctctcaatttgtgct
caaataaatactgttggatcagaaagattatttggatatcatgctctgtaatttataagg
ttcaaaaggatctatgctaaggattataacacttgtacgctcttgtagtatgatgaagct
aggagaaatatgaaaccacccttgttccttgaccaatcttggaaatcaaaaatttgtgtt
cgccctttatttcatatcgtacaagcctcttatgtaatcttgtctcactatctcttttac
tctctaaccagatgatgaaccccaatggaaatgaagtaaatgatgccaacgacaatattc
ctaccttaacaactatgaacgagaaaaatgagtcaccgagatattcgatgaatggaatga
acaacaaaaggaatagaaaaatgtttggatacatgattagttcacctcaaccgcaggcaa
aagtcacgaaacacatggattcccaaacagaagaatcaagtcagactcagctatatgaga
tacagacaccgaatcaaccctcacctcgtgttggtcaagcaaagttgactcgcaaagaac
tcaaagcgagaggtgcttgctactactgcaaaaacgaaggacatcttattcgcgaatgcc
ccaagaagcgtctagaccgaataaagaagaaagctgccaagcatgacctaagcaatagtt
cagaagacccaccattttataagtatgatgatgaaggtcgcttgattagtattcatttcg
gagcagagaagtaaggaagtttcttaagtttggaggagttcaatgagaactgagaaccta
caaataaaccatgtatctcctttgctttcgtgctagcctttcttaatctcgaggacgaga
ttctttttaagaggggtagatttgtgacactatgaaaatcattaaataaaaataatacat
ttatggtaataaatttttcttttaagtgtttgttgtttatttcctttggaatggtttttg
attgctcataattgattttggatatttaatattatttcttgttaaatgaaaattttagtt
agttaatattataattattagtcccagaataaatattatgtttataaatagttttggttt
aattattatgatttttatggttatttaaaagtgtgttttgaatttagaaaaaagaacaca
aaagctaatcttacctgtttggcccatttggcccattaaaccggccggtctcttacccta
gcgcgcccctgttccttgtccgtgctgccggccgccactctcccttgccttccctggtag
ccgccgttccctggccctctctcttcctgtctctgtttctctctttcctgctctctgcct
cctgctgcacgccgccagggaggatcgcgcccgcgccggcgcccgaccttgccgtgcggc
cccgcgccgagcagccccggcgtcgggagccccatgggacctgcgccgctgtgcgcggcc
cctgccgcgctctgctctgaggccgaggcgcgcgcagctcccgaccgcaccagcgccgct
gtgcccaggccgctgcgtggcgcctaactgcccgccgtccgagccgcgtccgagcgtcgg
cgtcgtccgtttttttttcgttaatggagttcattgcttctgtttttctttctcatttat
tctttccttcattggtgcgtcattaatggtctcggcccccgtttctttccctcgatgcct
tttgctctccctctctttctataatgtctcgttcgggtcttgttgttctcgctgctcgcg
ttctgtttctcttctcgcgtct
>TE_00000276_INT_s_1_s_2_s_1#CLASSI/LTR/GYPSY
tgatgtagctgaggtgcccgatctttcggcgagtagagataattccgatttggcggaagt
tgacccttgcgatccgactacgacgagcaagcccgaggcgccaatgcaatcgctgaacca
actccctgtggttaccgaccttgctgatgcgagatcggcctgatcacgaagatcgtttcc
tgtgcgcaatcgaagaacgaacaagaaaaagatgcgagcaatctaatctattactcgagg
gtggagttctgaatacacgaagacagcgcagatttgcgcgtgttcgagagtagctaaagc
taatgtaaaacaaaactcggaaaataaaggaggcgcagctcctgtataaatagagagggg
gcgcagcccctaggggcggccaaccctaggtcgtccattatgggccgcaattgggctggt
cgtctattcttccgggccttcgttctttaacaacatgatgtagttcaattctcttgcacg
ggcccgagtcactggcccaggtggaaggggtggcgcctggactggggaagatggtgcctg
ggctggagaaggtgctgctggtgtagatgtgctcgtgttggtgttgatgtcctcatcatc
ctccccttcttgaactgaagtcgtcctcgacggcaactcctcatcttctcccgcatacgg
tttcaaatctgcaacattaaaactagtggaaacaccaaactccgcaggcaggtcaaggat
ataagcattatcattaatcttggttagtaccttaaaaggaccagcagcacgaggcatcaa
tttagaacggcgcaaagtaggaaaacgatcctttctcaaatgcaaccaaaccatatcacc
aggttcaaaagtaactagtttccggcctttactaccagtaatctgatatttagcattagc
agcagcaatgttttgttgagtttgttcatggagattaatcatttgttcaacatgtgcaag
agcatctatgtgtggggcgtccgtagcatcaagcgaaaacaaagcaataggcgccctagg
aatgtaaccataaacaatttgaaaagggcacatctttgtagaagaatgtgttgcatgatt
ataagcaaactcaacatgaggtaagcaatcctcccaacgtttcaaatttttgtctaaaac
agccctaagcatggtagacagagttcgattaactacctcagtttgaccatcagtctgagg
gtgacaagtggtgctaaacagcaatttagttcctaatttattccacagagatctccaaaa
atgactcagaaacttggcatcacgatccgagactattgtattgggaataccgtgcaaacg
aataatctctctaaaaaacaattcagcaacattgctagcatcatcagtcttatgacaagg
tatgaaatgagccattttggagaatcgatcaacaaccacaaaaatgctatccctcccctt
cttagttctaggcaatcccaaaacaaaatccatcgaaatatcaatccaaggggaagtagg
aacaggcaaaggcatatacaaaccatggttgttcaaccgtgacttagctttctgacaagt
agtgcagcgtgcaacaaggcgctcaacatcagcgcgcatccgaggccaaaagaagtgggc
agccaacacctcatgtgtcttgtagacgccaaagtgccccatgagaccgcctccatgtgc
ttcctgtaacaacaaaagacgaaccgagctagctggaacacacagcttgttagcgcgaaa
caggaacccatcctgtatgtgaaatttgccccatggtttcccattaatacaatggccgaa
agcatctttaaaatcagcatcgtcaacatattgatcttttacagtgtgcaaaccaaagat
tttaaaatctaactgtgacagcatggtatagcgacgagacaaagcatcagcaataacatt
gtccttcccgttcttgtgtttaataatgtaaggaaaagactcaatgaattctacccattt
agcatgacgacggttcagatttgtttgggtacgaatatgttttaaagcctcatgatcaga
atgaattatgaactcacgatgccaaagatagtgctgccatgtatgtaaagtgcgcactaa
cgcgtaaagctccttatcataagtagaatatttcagactagcaccgcttaatttttcact
aaaataagcaactggttttccttcttgtaataaaacagcacctagcccaataccgctagc
atcgcattcaagctcaaatactttattaaaatcaggcaattgcaataggggagcttgggt
taacttatctttcaaagtgctgaacgcttcctcctgcgaatcactccaagcaaatggcac
atctttctttgtaagctcatgtagaggcgctgcaatggagctaaaatcacgaacaaatct
gcggtagaaaccggcaagtccaagaaagctccgaatttgtgtgaccgtcgtcggtgtagg
ccactcccgaatggcagcaatcttgctgctatccacctcaatgccctgtggagtaacaac
ataaccaagaaacgagacacgtcgtgtgcaaaagatgcatttttccatgttagcgaataa
ctgggcggcacgcaatgcatcaaaaacagcacttaaatgttccaaatgctctttcttaga
tttgctgtaaataaggatatcatcgaaataaacaaccacaaacaatcctatgaagggcct
cagaacttcattcatcactcgcataaaagtgctgggagcattagtcaatccaaacggcat
aaccaaccattcatataaaccaaatttcgttttgaaggctgttttccattcatcacccag
tttcattctaatctggtggtaaccactacgcaaatcaatcttagtgaaaataatggcacc
actaagctcatctagcatatcatcaaggcgtggtataggatagcgataacgaatagtgat
attattaatagcacgacagtctacacacatacgccatgacccatccttcttgggaacaag
taacacaggaacagagcaagggctaagagactcacgaatgtatcctttgtcaagcaacgc
ctgtacctggcgctgaatctccttcgtctcatccggatttgtacggtatggtgcgcggtt
tggaagctgtgcaccgggaatgaggtcgatctggtgctcaatgccacgaagcggtgggag
acccggtggtaagtctttgggaaagacatcagcgtactcctgcaaaaggttagcaaccat
agggggaatagccaaagatggtgcatcatcaagtgaaatgaggacactagagcatacaag
tgcatagcatggcaaatgagcaccgtgtagatcatcaaaatcagcacgtgtagcaagtaa
aacaggagccttcaacttaatttcagaaggaacagagggcgatggatcaagttgtttagc
agttatagcagctcgggcaagatcatctttaacaatttgttcaggtgtcattggatgtat
aattattttctgacccttaaaaatgaaagaataatgattcgaacgaccatgatgcaagct
atcagtatcatattgccaaggtcgaccaagtaacaaagagcatgcttccatgggaataac
atcacaatcaacaaaatcagaataagcacccatggagaaaggaactcgcacggaacgcgt
gatttttattttaccaccatcattaagccattgaatgtgatatgggtttggatgcttacg
agtgggtaacgacaacttttcgaccagcatggtactcgccaaattgttgcaactgccgct
gtcgataatgatgcgaattgaccgctcctgcacaacaccctttgtatggaacagagtgtg
tcgctgattcttctcgggcaaagcgacctgtgtactgagaacacgctgcacaacaagact
ttcatacctatcagcgtcgcccgggttgacatgtacctccgccttagctgcatggtcagt
ggcaagtagtgcatgttcaatttcttcagaatcactagcggaagagtactcaccatcgtc
acgaatgagtaaagtgcgcttgtttgggcagtcccgaatcacatggccaaatcctctaca
gcgatgacactgaatatcccgtgtacgacctgtgggtggggcagtgctggctggtttggt
cgtcttctcgcgtggagtagtggtggacgtggatggcgcagggggaactggtgctgaggt
ggatgtcgagcttcgtcctgcaaaagggttagaatattgcttcgagcggcgtccctgcac
ttcacgttcagctttgcaagcatattcaaataaagtagtcatatcataatattccttata
atcaagtatatcttggatttcgcggtttaaaccaccacgaaaacgtgccatagcagcgtc
gttgtcctccaatatcccacaacgaatcatacctttttgtaactcctggaaatagtcctc
aacagattgagaaccttgctgaaaacgctgcattttattaagcaaatcacgagcataata
cgaaggcacaaatcgatgtcgcatcgcagctttcaactgatcccaagtggttggaatggt
agtgggatgttttattttaaactcacgccaccaaattaaagcaaaatcagtaaattcact
aatagcagctttaacctgagaatgtgcagcaatatcatggcatgaaaatttttgttcaac
ctctaactcccaatcaagatatgcagcaggatcatatttgccattaaaaggtggaatttt
aaatttaatcttagaaaataagtcattagggggatgacgaaccacacggcgtgcacgacc
acggcgatctccatcgtcccactcagtgtcaccgccgtagtcctgctccatctttgtggt
caacgcatcaaggcgtgccaggatggtgtcgagtgtggtgcgagtcgccgtttgagcaag
gtcaagctggttgaaacgctcggtcgtcgaagtgaccgttgaatcaagccgttcatgcat
cgtcctaatgtcatcagcaagtccatcaacttgtccctttacttccagcaactgggcatc
caccgtgtcatgtgctcctgccatagttagcgcaaacaccaaaacaccaaaaaaaaaacg
acaaaaacaggggtgtactgctcacaaggcgctcacactagtgctgttatcaaattctta
tccgttcttaccaagccacagtggtgaactgcaaccaacaggtggaaccggtgaaagatt
ggatgagcgattgcctggagaaacagaaacctactcgtcgtagaaatatgtggagttctg
ggtaggctgcactcaagtcaaggattagcacgaccaaacaataatgcaaagttgaattat
agtgcaaaacacgaaactatattgctggccacaagtgcaaaggacggatggaactagcag
aatggcagtaccgtaaatattgtactagcgaggccactagtaggaatcacaagtgatttt
gtttttcttttttgtatgatttttttgatatttttctcagcacaagaagcaacaaaatag
gagctacacgaagtttcacctaaaacagagttcaaatgtggtctacagaaaatcagaaag
ttctctgaaaagcgtgcgagaactttgacggatttttttctttattttcctgaatttttt
tgacaattttgtcgaacccaaacagaccgaaggtgagtttggccggcctcagaatggtgt
caactagctcctgtaaaaatttcagatttttcggacacccgagcgaaaagttatgcccgg
tttaaggaaggtacctcaagttatgttttcaaacgaccgggatgaaacaaccgtatcctt
tctccttcgttgtttttttgtttctgttttttttttgacgtaaccgaaggagaaaaacaa
ggaaacgatgttgactcggttttttttttctgtttttttttcgtaaccgaaggagaaaaa
caaggaaacggccgttgactcggtttgttttttctgtttttttttgacgtaaccgaagga
gaaaaacaaggaaacaatgttgactcggtttgtggcgtgatcaaaggggagatggtggcg
gcgctaggatttgaatggtggaagaacacaatgcaaccagcaacaaatgacgcgaaagca
cacaaattcaacaatgcagattattgaaagaaagtgcgaggctcaaaagggtgctgggat
aaggtctaacctgaatttttatgtggttttgtggactgtaggaaaaaaaacactcgataa
actcaccgatcaacctggaaatctgataccaattgatgtagctgaggtgcccgatctttc
ggcgagtagagataattccgatttggcggaagttgacccttgcgatccgactacgacgag
caagcccgaggcgccaatgcaatcgctgaaccaactccctgtggttaccgaccttgctga
tgcgagatcggcctgatcacgaagatcgtttcctgtgcgcaatcgaagaacgaacaagaa
aaagatgcgagcaatctaatctattactcgagggtggagttctgaatacacgaagacagc
gcagatttgcgcgtgttcgagagtagctaaagctaatgtaaaacaaaactcggaaaataa
aggaggcgcagctcctgtataaatagagagggggcgcagcccctaggggcggccaaccct
aggtcgtccattatgggccgcaattgggctggtcgtctattcttccgggccttcgttctt
taacaacatgatgtagttcaattctcttgcacgggcccgagtcactggcccaggtggaag
gggtggcgcctggactggggaagatggtgcctgggctggagaaggtgctgctggtgtaga
tgtgctcgtgttggtgttgatgtcctcatc
>TE_00000291_INT#CLASSI/LTR/GYPSY
gttggaacttgctctcctgggcaagttgatccaacgggggagtgaaagtaatgtaaacaa
ggttttaactcgagatggcaattgctctgttaatccagcctctcaagggcactgtacggg
ggtatttataggtgcctgagtgcccaacgtctcgatgtaaggacgcatgtaccctcaggc
acctggactatccccggaatattcctataaaggagggttacagactgtcattacagaaaa
gccattacaaatcgggcccgtaacacacttctccgtgcggggcctgttacaatgggccga
atcccacgtgggcctccaggttgggtgaggacgtgggacggggcgacgtcgtcgtaggcc
ttcgtcttgtagtgtagaggacgaagggtggacctcgccggtcgttttgcttccgttggt
gcagcgagatagacgaaggctggagcgaagggtagcgtcttcgccttcgccccaacattt
gccctccgagggaccagttcgactaagtcatctggtgccgaagacgtcgctagatggtgg
agacgctgccctcgctcgaagtggttccgcgggggtttttgatgtgaccgttgatggacg
cggtactgttggactgcgggtttcccgaagcgtcgcgtcctgtgtataaaaagggggtgg
ggcggcgcgggtcaggttctctttctgcgcgccgcaaaaccctagcctccttttgaaacc
gttcgcccgctcgcctgccctccttgctcctgctcgtcggagatctggcccgcgtcaagc
agaccgctcgccgccgccgacggtacgtagccatgccgtcttcttcctcgtctgctgcaa
atacgccgccggccgacgcatcgtccgaggataccttgagcaacgtggcggcggaggagt
tacatccgggtgatacagtggagttcggcgtttcgcggatttcctcggtccgcgttcagg
atatgcagcagcttggatattttggcagcggagtggggcgtgtcccgggggcggaggagg
ttcccgagcccgagggcgagttggtcgtgtttgaggcatttttcaccgctggccttcgtc
tgcctgcacatcgatttgtggcggaggtcctgcagagatttgaggtccaggtccaccagc
tgacgccgaatgccgtggtggccctggcgaagtatgtctgggcggcgacttcgtatggtg
gtcagccttctgtggaggtcttcgccaaacattactgtctgcattggcagaaaaggaaaa
ttggacataagattgcacagtttggatcatgcacgtttacgccgaggaccggaaagactt
cgatggaagtcgtggagttggttccctgtgcccgcaataagtggggcaactggtgggatt
tctggttttatgtttccgaaggcgaagtcgaagaccacccagggctccccgtggccgtga
tgtgctcccattattatgtggcgtacccgcagtttgaggtggcagaggatgatgaagacg
aaggagcccttcggtgcgctgcccgcatgagtagcgggcgcgatttagttgaggaattta
tcgggtatggggtatggcccttggcgcatggctgggcgttgggcgaagtatgccctcgcg
agatgccctccctgggcgggcagcgggtgcgaagtccagccttcgcgttggatctgcatg
gccgggatcccgccgcattcgtgcgtgaagcggaagacggtgcggcgaggattgtggggc
gctatgtgccgaggacagagggtctgcggagctgggatatccgtgggtccaatgttagat
tgaatcgggtcttcgaattgaactgcttgccatacggtggttatcccggggatgacgctg
ccgaccgccgcgggaagaaaccggtgggcgtgaccgaggaagggccttcgcaggaggctg
ccccggccactaagaagagaaaattaggtactgcagtgggggagtgggggtctctgatag
ttttgctgtggatttgatggggacgtgcgcagccctcgggggaaggatgtcttcgcccga
gctccgggagtcttcggcgcgaatgctggaggttaccgggggtcgatggcccaagaatgt
tccgatcccccgcgcggctggcgaagacttctttacgtctcgcatggctcgtgacttgaa
ggtttttccttacgggcggaatattgctgctgttgtgtcggcagtgatggagagggaccg
tcaagacgctgcgcagaagcgccgggcggtcgtcaggatcgcggatcctatgcgcgaggc
gaaaagggcgcgggggagcgcgaaggctgctgcctctggcggtagcaaaccggtgccggc
tgcgaaaccggccgcccccgggcacagcaaggcgtcggcgagtgcgaaggctgccgccgc
tggtgggagcaagccacccccgggcggctcgcgaaaggacgaaggccgctttcgccggcg
cgacgtgttgccgacttcggcacggacatcagtgtcgaggattatcttgttggtaagtta
aactttttttgcgacgaggtctttaaccagtatcatggtgcaggttcgggtgaggggcaa
ctggttgttgtcccgcctccggtggtgaccacttcgccaacggcggtggtgggggcgaag
ggtgccgcgcgggacccgtgggccgctttctgcgcgagcggcgagattctgtcggccgct
gccgctaaggacgtggcgggctccatgtctcagcggctgagggaggcgtcgcagcagctg
tcgcagcagctgaagcaagtaagttgtgttggacttcgatgtttgttgtttttatgagga
ttcgggtttcatgggtgtttgtgtcaggcggccgacttcgccgaccttgtgcgtcgggtg
ccttgactgcggacgttgctgccgaggtcgagcgtctccgggcgcagcatgcggatgctg
tgcgggagaagtcggctgcggaaagcaaaaaccgcaggctgtcggagaaggtggccgcca
tggaggccgagaagacggatctccggcgccagctggcggaggagaggagggaggcgaaca
aggccatcgctgatgcgcaggctgcgcaggccgaagccaaagtggcgcgggcggagggca
gtctcgcccgccaacgcgccgaggagctggaggcgaggttcaacgccctgcgcagccgcg
tggacaaggccgagtcctcgacgcgcgcggaggttgagcggacgcacgcgcaattcgtgg
atgcgtaccgcgagctgggtgcgcggactgctgacttcgaagtgcccggccaagaagcgg
gccttcgcttccttgaatggttgcaggaggagctgctggtgctcccgaccattgtgacgg
gtttcatgtccttcgcctccctcgtcacctgcgagggggccatgaatgctttgtcacgcg
aggggtgcaggcattacgaggtcttcgaccaatcggacgacaattttgaacgtgaaatct
tcaaggtcgaagaccctgtggtgaagcagtcggcgggggcactctttgataggatgtggg
gtccgcacggtcgagaggcggtcagggagcggtccgaccgggcgatagagcaggtaaagg
ctgtttttttgtgtggttatatgtgtgggtacgtgtggttttgctgaatgagtgtgctgt
tgctgcagatggcgcatgccgaagacgtcgaggaccttgttggtctggacggcgcgctgc
ctgaggctgcggaggtcgatccggtgccgccctcggatgccggtgaaggcccctcggcga
cccctgcgcttgctgcggccggcgaagaccccgtgccagctcctgcgccgacgagcgaag
gcgccctgaaggtggtggctgagccggcagccgaggaccccacggccgcggccgggcctt
cgcaggtggctgaataggtgttggggagtttgtaaattttgtctgtgtgatactgaacct
cggttgctgcgcaggttcttgggtttgggcctgcgcacgcaaccgctactgacaatgcta
tttttgtggtggcttcgaccgtggctgctgatgacgattcgtttggctctgtgtctaagt
gttttgagtctgatgattctgggagttcgattgtgtggacggaggagtcttcagatgagg
acttggattattttgcggcgttggatgtggctgcggcggagacttcgccgcgtgtggtgg
gtgctgaggatcttccgggtgcgagtactgggtgtaggcggcgaagggcggtggcgaaac
ggagagtgagtgaattgtcgcgaagtaacaggcgtcattgtgtgagatggagagtggtcg
tcttcgtgtggacgggactggtaagcgggaattgttgtcctcgccggctggggctagtgt
gggtgaaggggagctgcgaaatctttttgagggtgaggaattgaggataatgttgttcaa
ctacagggagatgggtatcatcccgaaggttgagccaatgtaatatgtgatgccctcgct
gtgtgtatgtaactataatttgtatgataaggctgcacgccttcgttgatccggccgcgc
ccgtaggcgacttctgcacggagagtcttttgggagcgacttcgattgtgcgcacttatt
gttccggctgcacccttaggcgactttggcacggagaggcatccggctgcacccttaggc
gacttttgcacggagagtcttttggaaaagacttcgattttgcgcacttattgtgctatt
ccggctgcacccttaggcgacttttgcacggatagtcttttggaaaagacttcgattttg
cgcacttattgtgctagtccggctgcacccttaggcgacttttgcacggagagtcttttg
gaaaagacttcgattttgcgcacttattgtgctagtccggctgcacccttaggcgacttt
tgcacggagagtcttttggaaaagacttcgattttgcgcacttattgtgctattccggct
gcacccttaggcgacttttgcgcggagtgtcgcacgcgagggtggtcagcgctgcccctc
gcggtgacttcggtgtggtcgaatgccgaagaccgtcgatgcggtctttttcgacatatt
gtgtcttagtttttgcgggggatttttgcgtgtatattacatggctccgcctcattaaaa
acctcaccccccgggaggaaaagagtgcgggccggaatgatactgtttggtgaattacaa
gggcgtgttggccctgaggattcaaacaaaaaatttgcggagattatcaatattccagga
atgctctaggtcttcgccggatggcgttgttagcctgtacgcgctgggggacgccttcgt
cttgacgatgaagggaccctcccactttggctccagttgccccgtgactctgtccggttg
tcggacagtacgagtcccctt
>TE_00000339_LTR_s_1_s_1#CLASSI/LTR/GYPSY
tgtaacacccctggtgttactataactaaaacttgagcatggcatcataagcattggcat
tgcatatgtttgacacacctagagtgcattcactaggcaaaaatttcaaacaagttgtat
tgttttaagttttgcaaatagaaccctggatagggaacttaaccctaaatagggattaaa
ggggtaaaacttaacccaagttgagaaaacctaaaactttagggtaaaagtcataaaatg
accccaagaataaacttgaatcacatttatacccctgggataccagaaaccctaattgga
accctggaaaaccctaaaaccaaaccctaggggcttatgtgcaaaattagtccacttttg
gactaaagtgcaaaaaccaagtaaataagtatcttaagtcatttggttcacaaatatgtg
aatttgcaagccaaaccctaagttttggacttaattgcaaaaggacctcatttgagttct
atctaagtctgaaattcagtgttattggctcaactttggagctttgtaactttcaaatat
agggtttttgccctaggtcaccacatcaaagttgtagaccaattataggagaacaacttt
gcttaaggtgtaagctagttgttaagaaaaatttggagataatcaagcccaaagttggac
tgtcaggctggttagtctgaaattcagatacagtgtaatgctcaactttgagcttgaatt
taactgatccagtgtatttggtttgatccctatagcaaaattgtagatggtatatagctc
tacaactttgctgcagagcttgattgttgccataggaaattgggagaaaatcgcctcaat
tggtctgtcaggctctgaatggtcccatggtacagtactgaggatcagacgccagcccct
caccgccggtggccctccgccgtgattcggccgccgcgttggattcgtgctcggggtatt
ggataagccgccggtaaaaatcctcgccgccggtgagctggagccactccggtgaccccg
tcgcctcccctctgctttgcggctggggataagctcgccggtgaaccgccgcctcccggc
cttgcgccgcgtggctcagcctttccaccgcgtcgccgtgactcccttagctgtccgttg
tcgccggagagattgccacggcgttagccacgaattcaccgcgccaggttcttcctcacc
tccggccgccgcgcgtctcgccaaattcggccaccgcttgcggctctataaattgacccg
ccgccagctccgcaggtatcagcagctagcacccacatcacccaatcttcaccagcgcgc
tcgaatttcggatttcccccaaatcagttctccgccaccgtgaaacacctcaccgtggcc
agcccttcaggtcagtcatgcccccttcttcttgttttagcattcttatatgcctgtgat
gctcgccgacccatccaattgaactaggagccccgatcgccgggaacacgaccatctgcc
gcatgctcacggtcaccgtggccagagctctagttcaccattcgtgcaattaagttaggg
gaaatgctcggggggctcaatttggtgtcgccgatggggagcgccggtcatgccccaatc
ggccggtctaggagctcgccggagctcggccgcgcgtgaacgccgtcggggacttactgt
gaagaaatagaatcaagggcctttctgcaaagtgtcagtgactcagaaatagtaaagaac
ccgttccagttagtcaaaaccccgagggcctttctgcaaagccgccaggcgcgcgcgcgc
gcgggcgcctttccccgttgggccgcctgggctggaatcggcccagtactgttaaacttt
tcctttttctttttcagcagagctttaaaaattgtagaaaaatgtagaaaaatgctaaaa
ttgtgaaactaattttcctaggcttgttattttccatagtatttaataaaaataattttg
tgatttttagtggaaataagaaattttagggtatttaaagtagttaaaagtattggttat
ggatttttagaaaataattggtaagtccaaaaatgcccaaaatttttatatgagttttac
acaatatttagaagccttgggtagagtttgaattgatttggaccttgtttgatcaccaaa
ccccaaaacaccccccctgccctatgaactcctttaccgactccggaaaccctaagttct
cggagttccgtgaaggaaagttgtattcaagacatagataataagtttatattatctttg
catcctcatgagcatcccatggcatccattcttatacatatgtatggttatgattagaac
gtgaagaagagatagaagtcaccgaagagaagacaccaccaccttcggatctcaggccgg
gaattgtttctacttcgatatctgtggatccgagcctgaatcacctgtaaacgaaggcaa
gccccggtgcatttgccaccttccttgatgtttttaaaatctttctcacttgcttgctgc
attaggtgataggagttgattgataaaacaattcctgcattaccttccttgaatttgatt
accttccttgatcacctgtttttacaaaagggtttttttatgcttagcattgctttagaa
aaacaaaaggttttgttttacaaaagatgttgtggcaaaagtgggtgggatgttttcgaa
aataaaacttgatggtggatccatcatggccgtgatgggttcaacatcggaaaagatgta
cctctgccaggtaccaagtttttgggttaaatgattaagctgagaccgggcgggtgactt
gcacgagaagagagtctcggtgtagtgtctccgtctgagtcgattaaggaccttgtcgat
gtaggcttgctgaccgaggaccctttaactggtcacatgcctcgtcatgggtaagccttg
cctcgggcagactaaggccggaataagataacacgaaatgggcgtggagcggtggcgaga
gtagcgtgtaccctccgtggcaagaggctggacggtggtgtatctgtgctctcggtttgc
gtgaacctgatctggtcttaagaaccccggtggcgggttgacatatgcaagggttaagtg
ctacatatgtcgtgtgattggagatcctcagctgagtataatcgattcggatcgccgtac
cttcgcggttatgaagacttggtcactgacctacacgtagcattccactaaagatgatgg
gtttttgttaagaaattggctagtgcaggaccagtgattgaactagggtagaaagaactc
tagttgcaggtaattttacttaacttgacaaataaaattggatttttaaggatccacttt
agtaagcatttctgcaaaacagagtctttgattattgaaaagccttaccttgactcccat
ataaccagcatacccttgagagtcttttctttagtcgggtaagacttgctgagtaattcc
atactcagggtttatcccttcgttgtttttaggtgaggaagtagcagacttttgctgctt
ctgtgccaaggtggttccaaaagaagaaaaacaagactgaagtgcgggaggactcggtcc
tccactaggatcttttgcttataacttatcgggaggagtttgtgcctcccttggtttgta
taatattactactctgcactcacttttagtctggtctgtaataaaataacttaagcttgc
ttttgaaataaatgtaagtttatgtaatcgcttccgcatttctttatctccgatgttctg
taatgtctgcaagacgggtgagacgttcctggtaaggtaaggaaagataccgaacttgtc
aagtgattcaggggcatctacagggttgtctgatgtctgttggacaaggacaactgtagg
tgggcctaattacttgggaggttccgtcacagctggtatcggagcgtagcccttctttgc
agatattatgaggcatcttcaaaaggattttcaaaagtcttacctaaaaattcttttctc
ttcttacctaagtattctgaagagtctatcttaaagaccagataggaagagtgcaacgta
tagaaggttgaatcgactaaggttgattctgtaattatacatgcatcatgctaagaatta
tactaataacattttcccccttagaaagatgccgccacgcacaaggctaacggcacgcaa
gtctacgggaccaattggggtgcctcggcatcaactggctccccgacatgaaagcagcag
cagtggaagtaacgaccccatcggagatcttgaagctcgagtgagtcgacttcaagcagc
gctgcaacataggacgatgcttgggtcgcgacggagatagaatcaatgaactgagaaggg
acatccgacacctgcaggatcagctcgctgatcgagacttagcacttgactgggccgtac
agtctcgtttgctagtgtgtgctaaggaagcaagggctcaggcccgagttaaagaactta
gctcgactgttgataacctgcaggtttactgcaatacgttgcatgaggaagtccatatat
tatactcacaactacacccaagtgagcctgcacaacctgctgaggcggaagccggaccat
ctcacgttgcgggacgtgcgctgggtggggagttagacctttttgagccccctccttctt
tgaggttggttgatgtctggactcccacacctgacgatgaggccgccaagagtaatggaa
gcaggaataatggtgtaatagaagtagagtatgtagtgtattgtagggtgtactgttgta
taataggttgaacttttgtataatgggtaatgtatcctgttatgtaatatcgagtctgta
tcattactttttatagtaatgtaaaatggaaggttttctctggcatattatgtttacttc
aaatgtttttgccacagatgccgaccaggactcgaggacaggatgcagcggaacttctgg
gggaagggatgttaccccaaatccacctccgttcctcccacgttagccgaggcgattgcc
gccttggtgaatgccaccgcagacaatacccgcttccttagggaaatggcgggtcagcag
cagttccagcagcaagcaggaaggggttatcagcaaggtccccgtgaaaccacttatctg
gatttctctgaaaccgtccacctctattcgtcaaagcagaagatccgctagaagctgacg
agtggattcgggttattgagcaaaagtttggtcttctccgttgttcagaaacgcagaagc
cgttattcgcagcacaacaactcgtggtcctgccagtacttggtggggaaattttgtggc
tattcaacctgcaaccatcaaatcacctgggaagagtttaaagcagccttccgtgagcac
tacatacccgaaggagtgctgcatatgaaacaagaggaatttatgaagttaaaacaaggg
gagataccgtcaatcagtatctcaacaagttcaatcacctgtcgcagtatgccatcgacc
aggtgaatactgatttaaagaagaagaactgttttatgagaggactaaatgatcggctgc
aaagaaaaatggccacatgcatagatctcacttatggaaaggctgtcagcacagccttat
ctgttgaagcaaaatatgcaagttctgggaagaataagggattcggtggtgagaggccta
atcagggccaggcgaagaagcaacggtttgtgatccgaccttcaaaccaaaatcgcactt
tttctcgtccaccctcattccctttcaaacagccaatcattattcgccccaacaataccc
ccactaccccaaatcagccgggtgccccaggcactcgattccctgccttgcctagttctt
caactgggtgttttaattgtggcaagtcgggacattttatcaaagactgcccatatccta
agcaaaatcaatcaaatgctccgcaaggatctgggaaatcagctcagcccaagggaaatg
ctgtggggaagaatacaaagaagacggggcgtgtatattatactcaagtggccactacac
cggaaggagagccggtgatgatgggtacgtttcccgtggccagtcaccctgcaattattc
tttttgattctggtgcttcgcatacattcattagcaagaaatttgtggagcaacatcata
ttgcataccatgaatcaaaagagggatttaaaattcattcacctgggggacacattttta
ctagagaagtggcctatggagtgccagtaacaatggccggacggaactttcctgctaaca
tgattgttctgaaaggccaggatatagatgtaattttgggtatgaattggttaacccaac
acaaggcaattctcaacactgaactcagaaccgtcaggttgagctataaccaagaagaga
ttcttttgactctccccgtaaccaatccagccaaagcttctggtagagttatgaagccat
tgtaccggagatcaagaacattccggtagtatgtgagtttccagatgtatttccggaaga
tttgcctggactgccccctgaaagagatgtagaatttgtaattgagctaaagcccggtac
ggctcccatctcccgaagatcgtaccgtatgccccctaatgagttggcggaattgaagat
tcaattacaagatctactgaataagggattcatccggccaagctcgtccccatggggttg
tcccgccatttttgttaagaagaaggatcaaaccttgcgaatgtgcgtggattatcgacc
cctgaatgaggtcaccatcaagaataagtaccctcttccaaggatcgacatcttatttga
tcaactgactggggcgagggtattttccaaaattgatctcaggtcgggctatcatcaaat
ccgtattcggcccgaggatataccgaagaccgcgtttactacgcggtatggattgtttga
atacttggtaatgtctttcgggctcacaaatgctcctgcccacttcacttatttgatgaa
ctcggtgttcatgcccgagttggacaagttcgtggtggtcttcatcgacgatatcttgat
atattccaagaatgaagaggaccatgctcagcatttacggattgtattgacgcgcctgag
ggaacatcagctatatgccaagttcagcaagtgcgcgttctggctggaagaaattcaatt
tttggggcacgtgttatcgctaaaggaattgcggtagatcctagcaaggtcaaagatatt
ctggagtggaaacccccaaccactgttcaccaagtccggagttttcttggactagctggg
tattatcgcagattcataccagatttttctaagcttgtgaagccaatcacaagtttattg
aagaatgacattaagttcaattggtcttctaagtgtaatgaagcctttgagcaattgaag
acactattgaccactgctccggtattggctcaaccggacatcactaagccttttgatgta
tattgtgatgcatctggcagtgggctcggctgtgtactgatgcaagagggccgagtaatt
gcgtatgcttcaaggcagttgcgccgacatgaggagcattatccaactcatgatctggag
ctagctgctgtggttcatgccctaaagatttggcgtcactatctgctgggaaatatctgt
cacatatatacagatcataaaagtttgaagtacatcttcacccagtcagagttaaatatg
aggcaaagacgatggcttgagctcattaaagactatgaactggagatccattatcaccca
ggcaaggccaatgtggtggcagatgcactgagtcgtaaggcttcctgccactgtcttatg
gcgaagacctctgacaacactttgtgtcaagagatggaaaagctaaacctggggatcatc
caacaagggactctaaatcagttaaagcttgagtcaatcattttgcaaagaataattgat
gctcaaaaggataatctgggtatgaagcacatacgagagaagataagggctggaacagcc
aaatgtttcaaagaagacgatcaaggtgtgatatggtttaaaaaccgcatagtagtgcca
aagaacgaagaactccgccagcaaattcttgatgaagcacatcttagtcgttattctatt
catcccggaagcactaagatgtatcaagatttaaagcaacattactggtggacaaagatg
aagattgaaattgcacgctatgtggctaagtgtgacacttgcagacgtgtcaaggccata
cacatgaaaactgctggtccattacaatctttgccaatcccaacatggaaatgggaagac
atcagtatggactttattgtgggattgcccaggaccgcaaaagggtatgactctatctgg
gttatattgatcgacttacaaagattgctcactttctgccggtcaagacaaattacccgg
ttactgtctatgccgaattgtacattgctcgtattctcagtttgcatggtgttccaaaga
ccatagtgtcggatcgtggacctcaatttgtatccaagttttgggaagaacttcataaat
ccttgggtactaagttactccacagttcggcctatcatcctcaaaccagtggacagactg
agagagtgaaccaaatacttgaagatatgctgcgggcatgtgttctggacttctcaccaa
aatgggatgaatgtttgcctttggcggagttttcatataataatagctatcaagaaagta
tcaagatggcaccctttgaagctttatatggacgacggtgtcgtactccgctaaattggt
ctgaacctggagaaaggtacttctttaggcctgatatggtgaaagaggccgaagaaaagg
ttcagaaaattattcataatatgaagaaagcacaagctcgtcagaagagttatgcagaca
aacggcgaatgcccttatatttcctggaaggagactatgtctacctgaaggtctcaccaa
tgaaggggtatcgcgtttcggggttaaaggaaagcttgcacccaggtacattggtccatt
ccttgtcttgagcaatgtggaccagtggcataccgacttcagctccccgaaacattgtct
gctgtgcataatgtgttccacgtgtcacaattgaagaagtgtcttcgggttcccgatcga
accattgaagtgactgatgttgtcctggaaccagatttaacatactcggaacatcctatt
cgagttctggatcaaaaggacagggttacccgaagaaagactctcaagttctacaagata
cagtggaaccagcattctgaagatgaggctacatgggaaacccaagactttttagataag
aatttcccaggctttttagcctcatgtaaattgtaaagcctgtatagctgttgtaataaa
gaagtgacccccacatcacccctgccttgtaccaaaaataaggaaataaaaatgtgatgc
gtttccttttccattacttaccctaggacttttaatctcgggacgagattcttttatggg
gggaaggatgtaacacccctggtgttactgtaactaaaacttgagcatggcatcataagc
attggcattgcatatgtttgacacacctagagtgcattcactaggcaaaaatttcaaaca
agttgtattgttttaagttttgcaaatagaaccctggatagggaacttaaccctaaatag
ggattaaaggggtaaaacttaacccaagttgagaaaacctaaaactttagggtaaaagtc
ataaaatgaccccaagaataaacttgaatcacatttatacccctgggataccagaaaccc
taattggaaccctggaaaaccctaaaaccaaaccctaggggcttatgtgcaaaattagtc
cacttttggactaaagtgcaaaaaccaagtaaataagtatcttaagtcatttggttcaca
aatatgtgaatttgcaagccaaaccctaagttttggacttaattgcaaaaaggacctcat
ttgagttctaactaagtctgaaattcagtgttattggctcaactttggagctttgtaact
ttcaaatatagggtttttgccctaggtcaccacatcaaagttgtagaccaatcataggag
aacaactttgcttaaggtgtaagcatagttgttaagaaaaatttggagataatcaagccc
aaagttggactgtcaggctggttatctgaaaattcagatatcagtgtaataggtcaactt
tgagcttgaattaactgatccagtgtaaatggtttgatccctatagcaaaattgtagatg
gtatatagctctacaactttgctgcagagctgatatgttgccataggaaattgggagaaa
atagcctcaattggtctgtcaggctctgaatggtcccatggtacagtactgaagatcaga
cgccagcctcaccgccggtgaccctccgccgtgattcgtgccgccgcgtcggattcgtgc
tcggggtattggataagccgccggtaaagatcctcgccgccggtgagctggagccactcc
ggtgaccccccgtgctcccctctgctttgcggctggcgataagctcgccggtgaaccgcc
gcctcccggccttgcgccgcgtggctagcctttccaccgcgtcgccgtgactccctgctt
cctgtcgccggagagattgccacgctggccacgaattcaccgccggttcttcctcacctc
cggccgccgcgcgtctcgtcaaattccgccaccgcttgcggctctataaattgacccgcc
cagctccgccagtagtcagaagctacacccaccccaatctccaccagggctcgaatttcg
atttccccaaatcgtttgccaccgtgaacacctcaccgtggccagccctcggtcagctct
gccctcttcttcttgtttagcattcttaagcgtgatgctcgccgaccataattgaactag
gagcccctcgccgggaacacgatctgccgcatgctccggtcaccgtggccagagcttagt
tacattgtgcaattaagttaggggaaagtcgggccaatttggttcgccgaggagcccgtc
tgccccaatcggccggttagggctcgccggagccggccggcggaacgccgtcgggactgg
aa
>TE_00000339_LTR_s_1_s_2#CLASSI/LTR/GYPSY
ttccgaagatgaggctacatgggaaactcaagactttttagataagaatttcctaggttt
ttagcctcttgtaatttgtaaagcatgtatactgttgtaataatggagtgagtttcaaac
cacccctgccttgaaccaagaataaggaaataaaaacgtgatgctttcctttaccattac
ttaccctaggacttttaatctcgggacgagattcttttatggggggaaggatgtaacacc
cctggtgttactgtaactaaaacttgagcatggcatcataaacattggcattgcatatgt
ttgacacacctagagtgcattcactaggtaaaaatttcaaacaagttgtattgttatagc
attttgcaaatagaaccctggatagggaacttaaccctaaatagggattaaaggggtaaa
acatgacccaaattgagaaaaccctaaggtttaagtaaaacaatcataaaatattactaa
agatagatctacattacatttatacccctgggataccagaaacctcaattgaaaccctgg
aaaaccctaagtccaaaccctaggggcctatgtgcaaaaactgtgcacatttggactaaa
gtgtcaaaactactatgttaaagcatataaagtcacatggttcacatttaggaagatttg
caagtgaaaccctaagttttggggctaattgcaaaaagtaccacttaacctctatatagc
ctaagtctgaaatcagtgtgattggctcaactttggagtcttgtaactttcaagtactag
ggtttttgccctaaggcaccacatcaaagttgttgaccaaacaaaggagaacaactttgc
ttaagagtgtaagcatagttgttaagagaatttgggagataattaagcctaaagttggac
tgtcaggctaatggaactctgaaattcagaatttcagtgtaacagagccatctttgggtt
tgaatttaaccttgatctagtgatcaaatgagttcaatccctatagtcgaaatatagatg
gtatatagctctccaactttgctgcagagcatagagtatgttaccatagggatttgtgag
caaatcaagcctaaatattgactgtcaggccaactgaatcccacttcgatggtacagtag
ccgataaagatcagactgccagcgtcggatcctcaccgccggcgacctctctgcgcgaag
attcacgccgccgccgttgcgattcacgtcgtcagtaactagataagtctgccaggtagt
agctcgacggctggggatagctccggtgactcaccgtcgtagcccccttactctgcggct
tgagcagataagctcgccggtgaaccgccgtcttccggccttgtgccacgtatttaagtg
tttcaaccgtgtcaccgtgaacctttgcgactccccgtggctcgccggagtaactgccac
ggcattagacaccaagccgctgcgccagtactcttcccctcctccggccgccgcgcgtca
tcgcttaaattcgcggccaccgcttgagggctctataaattgacctcgcccgtagctccg
ccatgtagtcaagaaactcctgcatcaatccgtgccctgaattatctacccgagagcttc
aatttgggatttccccaaatccacccaaaacaccgcaagaaccgagctcaccgtggccag
cccgttctggtaaggcaccatacaattcacgcattgttcttatgtctctgaatgatggtg
atgctcgccaactcgtccaattgaattagatcgccacccattgccgggaacacgagcaaa
agttcttagcctccgctgttcccgtgggcagggcggagtaggtcaccacccgtgcaatta
acttaggggaaacgctggttggggcgtaaattcggtttcggccgaagtagggtgccagtc
gttgccccaatcggccggtctgtgagctcaccggagctctgctaagctcgtcgccgtcgg
ggatcaggaggggtaaagaaatagaaatccagggaccatactgcaaactgtcagcgactg
tgttaaatagtaaatgaacctacttcggtttagccggtaagccgagggtccttctgcaag
attgccagcgcgcgggcgcgggcgcgcttctgtccactgttgggtcagctgggctgaaat
cagcccaatactattcacaagtttttccttttctttttattccagagctaaaacaattat
agaaaaatgtagaaaaatcctaaaattgccaaaccaattttcctagacttcttattttcc
atagtatttaataaaaataatctcatgatttttagggtagatagggaattttggggtatt
taaaataccctaaagtattgattctggatttttagaaaataaatggtaatcccataattg
cccaaactttttatatgagctctacacattatttagaagccttgggtagagtttgggttg
atttggaccttgtttgatacttagaacccaaaaccccctgccctttgaactcctttactg
actccggaaaccctaagttctcggagttccgtgaaggaaagttgtattcaagacttagat
aataaatctttatgatctttgcactctcatgagcattacatggcattcattcttatatat
gtatatatatggttatgattagaaaacgaagaagagatcgaagtaaccgaagagaaggca
ccaccaccttcggaatctcaggccggaaattgtttctactttgatatctgcgggtccgag
cctgactcacctactaacgaaggcaagccccggtgcatttgccaccttccttgatgtttt
taaaatctttctcacttgattgctgcattaggtgataggagttgaatgcttaaacaattc
ctgcattaccttccttgaacttgatcaccttccttgaaaccctgtttttacaaaaaggtt
ttactatgcttagtattgctctagaaaaacaaaaggatttgttttacaaaagatgattgg
caaagtgggagggttgttttcaaaaataaaacttgatggtggatccatcatggccgtgat
gggttcaacatcggaaaagatgtacctctgccaggtaccaagtttttgggttgaaatgat
taagctgagaccgggcgggtgacttgcacgagaaaggagtctcggtgtagtgtctccgtc
tgagtcgattaaggaccgtgtcgatgtaggcttgatgaccgaggaccctttaactggtca
catgcctcgtcatgggtaagccttgcctcgggcagactaaggccagaataagataacacg
aaatgggcgtggagcggtggcgggagtagcgtgtaccctccgtagcaagaggctggacgg
tggtgtatctgtgctctcggtttgcgtgaacctgatctggtcttaagaaccccggtggcg
ggttgacatatgcaagggttaagtgctacatatgtcgtgtgattggagatcctcacctga
gtataatcgattcggatcgccgtaccttcgcggttatgaagacttggtcactgacctata
cgtagcaatccactaaagatgatgggtttttgttaagaaattggctagtgtaggtcgagt
gattgaactagggtagaaagaactctagttgcaggtaattttacttaactggacaaataa
aactggatttttaaggatccactttagtaagcatttctgcaaaacagagtctttgattat
tgaaaagccttaccttgactcccttaaccagcatacccttgagagtcttttctttagtcg
ggtaagacttgctgagtaattccatactcagggtttatttccccgttgtttttaggtgag
gaagcgacaaatttttgttgcttttgctccaaggtggttccaaaggaagaaaaacaagaa
tgaagtgcgggaggaaaggatcctccattaggacttttgtttaaaaactatcgggaggag
tttttgcctcccttggtattgtaataatactactcagcactcgttttataactctggtct
gtaataagtaacttgatcttactttctaaataaatgtaagtttatgtaatcgcttccgca
tttctatatctccgatgttctgtaatgtctgcaagacgggtgaaacgttcatggaaaggt
aagaaagaagataccgaacttatcgagtgattcaggaacatctacagggttgtctgatgt
ctgttggacaaggacaactgtaggtgggcctaattacttgggaggttccgtcacagctgg
tatcggagcgaagcccttctctgcagatattatgaggcatcttcaaaaggattttctaaa
agtcttatctagaaactctcttcccttcttacctaagtattctgaagagtttatcttaaa
gaccaggtagtaagagtgcaacatatagaaggtgtgaatcaactaaggttgattctgtaa
ttatacatgcatcatgctaagaactatactaatcaaattttcccccttagaaaatgccgc
cgcgcacaaggagaacagcgcgcaaacatactggaccgattggtgtgccgtgtcaccagc
tggccccaagacatgataatagtagtagtggaagcaacgatcctataggggatctcgaag
cagaagtgagtcggctccaagcggaactccgccgcaggacggctatatgggtcgtagatg
gcgatcgaataaatgagttgagaagagacgtccgccatctgcgagatcagctcgcggacc
gggatttggcactcgactgggttgttcaatctcgttcgcttgcatgggccaaggaggaaa
aggctcaagctcgagtagccgagctcaacttggccgttgataacctgcagacatattgca
ataccttacatgaagaagttcatgtattatattcgcaactgcatcccagtgagcctacga
atcctgtcgagtcggaagtcggaccctcgcatgttgcgggacaagcacttggtggtgagt
tggacctttttcagccccctccttctatgaggctggtcgatgaatggtctcccacacccg
acgacgaggctgccaaaagcaaccggaagcaggaatagtggtgtagtagtagagatagaa
gtagtgtattgtataataggttgtactaatgtataataggtagtgctattgtataatagg
taatgtatcctgttgtaaaaatctgagtctgtaacattactctttttggtaatgtaaaat
ggatggttttttctttggcatatcatattgtttccaaatgttgttgccaaagatgccgtc
caagacccgatcacaggatgcagctggaacttccagtgggagggagtctaccccaaatcc
acctcctatccctcccacactggccgaggcgattgccgccttggtaaatgcgaccgcgga
taatacccgttttctgagagagatggcgggtcaacagtttcaacagcaaggcgggcgggg
ttatcaacagggtccccgtgaaacctcttacttggacttctcagagacgcgaccaccgct
gtttgtcaaagccgaagacccgttagaggcagacgaatggcttcgtgttatcgagcaaaa
gtttggacttctgcgatgttcggaaacccagaagcccttattcgcagcccagcaactgcg
cggccctgccagcacttggtggggaaattttgtggccgttcaaccggccaatcatcagat
aacatgggaagaattcaaggtggccttccgcgaacactatataccagaaggtgtccttca
catgaagcaagaagaatttatgaagctaaagcaaggaggggatatgttaatcagtatctc
aataagttcaatcatttgtcgcaatatgcaatcgatcaagtgaacacagatttgaagaag
aagaattgctttatgagaggtttaagtgatcgactgcaaagaaagatggcaacctgcata
gatcttacttatggaagagctgtcagtacagcattggcagtagaagcaaagtatgcaggc
gctggaaaatccaagggttttggaggtgacaagcctagtcagggcccggtgaagaggcaa
cggtttgtcatccggccttccaaccagaatcgctctttctctcgtccaccctccttccct
tttaagcagccagtctttattcgtcccaataatgcccccactgcatcaagtcagccgggt
gccccaggcactcgattccctgcccttcccagttcatcgactggatgtttcaattgtggg
aagtctgggcattttatcaaggattgcccttatccaaagcagaaccagtcaaataatcag
caaggatctggaaattcatctcaagccaagggaaatactatgggcaaaaatacaaagaag
acgggacgcatatattataccaagtggccactacaccggacggtgagccggtaatgatgg
gtacgttccttgtggccaatcatcccgcagttattctctttgattctggtgcttcgcata
cattcatcagcaagaaatttgtggagcaacattgcatctcatgccatgaatcaaaagaag
ggtttaaaattcactcaccagggggacaaatatttactagagaagtggcctatcaagtgc
ccgtaacattggccggacgggactttcctactaatatgatcgttctgaaaggccaagata
tagatgtcattttgggcatgaattggttagccagacacaaagcaaccctcaacactgatc
agagaattatcaggttaagtcataaccaggaagaaattcttttgcctatccccattccaa
ccaaagctactggcagagtttatgaagccgttataccggaaatcaaggatattccggtgg
tatgcgagtttcccgatgtctttccagaggatttgcctggattgccaccagaaagggagg
tagagtttgtaattgagttgaagcccggtacggctccagtatctagaagatcgtaccgaa
tgcctccaaatgagttggcagaattgaaggttcaattacaagatctacttgagaaaggat
ttatccggccaagctcatcgccatggggttgtccagccatattcgtcaagaagaaggatc
aaactttacagatgtgtgtggattatcgacccctgaatgaggtcactatcaaaaataagt
accctcttccgaggattgacattctatttgatcaactgactggagcgagggtattttcca
agattgatctcagatcgggctatcaccagatccgtattcggcccgaggatataccaaaga
ccgcattcactacgcggtatggattatttgaatacctggtaatgtctttcggattgacaa
atgctcctgcccacttcacgtatttgatgaactcggtattcatgcccgagttggacaagt
ttgtggtggtcttcatagacgatattttgatatattccaagaatgaagaggagcatgccc
aacacttacggattgtgttaacgcgcttgagagaacatcagttatatgccaagttcagca
aatgcgtgttttggctggaggaaattcaatttctgggacatgtactatctgccaggggga
ttgcggtagatcctagcaaagtcaaggacattttggagtggaaacccccgaccactgttc
atcaggtccgaagtttccttggactggctggatattaccgccgattcataccagattttt
ctaagcttgtgaagccaatcacaagtttattaaagaatgatattaaattcaattggtctt
caaagtgtgatgaagcttttgaacaattgaagatattattaaccactgctccgatattgg
ctcaaccggatattaataagccctttgatgtgtattgtgacgcatcaggcagtggcctcg
gctgtgtgctaatgcaagaaggccgagtaattgcatatgcttcaagacagttgcgccgac
atgaggaacattatcctactcatgatctggagttagctgcggtggttcatgccctaaaga
tctggcgtcattatttgctgggtaatgtctgtcatatttatacagaccataaaagcttga
aatatatcttcacccagtcagaattgaatatgagacaaaggcgatggctcgagctgatca
aggattatgaattagaaatccattatcacccaggcaaagcaaatgtagtggcagatgcgc
tcagtcgcaaggcttcctgccattgtctaacagtgaggacttctgacattacattatgcc
aggagatggagaaattaaacctaggaatgattcaacatgggacttcaaatcatttgaagc
tggagtcagtcatcttacaaagaataattgacgcacaaaaagatgatgagggtatgaagc
acatacgtgagaagataagggctggaacagccaaatgtttcaaagaagacgatcaaggtg
tgatatggttcaacaaccgcatagtggtgccaaagaatgaagagctcaaccagcaaattt
tagatgaagcacatcttagtcgctattctattcatccgggaagcactaagatgtaccaag
atctgaaacaacattattggtggacgaaaatgaagattgaaattgcacgctatgtggcta
agtgtgacacttgcagacgtgtcaaggccatacacatgaagactgctggtccattacaat
ctttgccgatcccaacatggaaatgggaagatattagtatggactttattgtgggattgc
ccagaaccgcaaaagggtatgactctatctgggttattgttgatcggctcacgaaaattg
ctcactttctgccggtcaagacatattacccggtacttacctatgcggaattatacattg
ctcgcattctcagtttgcacggtgttcagaagactatagtgtcggatcgtggacctcaat
tcgtatccaaattctgggaggaacttcataaatccctgggtaccaaattgctccatagtt
cggcctaccatcctcaaaccagtggacagactgagagagtgaaccaaatacttgaagata
tgctgcgggcatgtgtattggacttctcacaaaaatgggatgaatgtttaccgttagcgg
agttctcatataataatagctaccaggaaagcatcaagatggcaccgtttgaagctttat
atggacgacgatgtcgtactccgctaaattggtctgaacctggtgaaaggtacttcttca
ggcctgatatggtgaaagagaccgaagaaagagttcaaagaataattcataatatgaata
aagcccaagctcgtcagaagagttatgcagacaaacggcgaatgcccttatacttccttg
tgggagactatgtctacctaaaagtttcgccaatgaagggggtatcacgtttcggggtta
aaggaaagcttgcaccccggtacattggtcctttccctatactcgagcaatgtggaccag
tggcataccgactccaactacccgaaacattgtctgctgtgcataatgtgttccacgtgt
cacaattgaagaagtgtcttcgggttcccgatcgaaccattgaagtgacagatgttgtcc
ttgagccagacttaacatattctgagcatcccattcgagtcttggatcaaaaggacatga
ttacccgaagaaaaactctcaagttttataagatacagtggaaccaacattccgaagatg
aggctacatgggaaactcaagactttttagataagaatttcccaggctttttagcctctt
gtaatttgtaaagcatgtatagctgttgtaataatggagtgagtttcaaaccacccctgc
cttgaaccaagaataaggaaataaaaacgtgatgcgtttcctttaccattacttacccta
ggacttttaatctcgggacgagattcttttatggggggaaggatgtaacacccctggtgt
tactgtaactaaaacttgagcatggcatcataaacattggcattgcatatgtttgacaca
cctagagtgcattcactaggtaaaaatttcaaacaagttgtattgttataacattttgca
aatagaaccctggatagggaacttaaccctaaatagggattaaaggggtaaaacatgacc
caaattgagaaaaccctaaggtttaagtaaaacaatcataaaatattactaaagatagat
ctacattacatttatacccctgggataccagaaacctcaattgaaaccctggaaaaccct
aagtccaaaccctaggggcctatgtgcaaaaactgtgcacatttggactaaagtgtcaaa
actactatgttaaagcatataaagtcacatggttcacatttaggaagatttgcaagtgaa
accctaagttttggggctaattgcaaaaagtaccacttaacctctatatagcctaagtct
gaaatcagtgtgattggctcaactttggagtcttgtaactttcaagtactagggtttttg
ccctaaggcaccacatcaaagttgttgaccaaacaaaggagaacaactttgcttaagagt
gtaagcatagttgttaagagaatttgggagataattaagcctaaagttggactgtcaggc
taatggaactctgaaattcagaatttcagtgtaacagagccatctttgggtttgaattta
accttgatctagtgatcaaatgagttcaatccctatagtcgaaatatagatggtatatag
ctctccaactttgctgcagagcatagagtatgttaccatagggatttgtgagcaaatcaa
gcctaaatattgactgtcaggccaactgaatcccacttcgatggtacagtagcctgataa
agatcagactgccagcgtcggatcctcaccgccggcgacctctctgcgcgaagattcacg
ccgccgccgttgcgattcacgtcgtcagtaactagataagtctgccaggtagtagctcga
cggctggggatagctccggtgactcaccgtcgtagcccccttactctgcggcttgagcag
ataagctcgccggtgaaccgccgtcttccggccttgtgccacgtatttaagtgtttcaac
cgtgtcaccgtgaacctttgcgactccccgtggctcgccggagtaactgccacggcatta
gacaccaagccgctgcgccagtactcttcccctcctccggccgccgcgcgtcatcgctta
aattcgcggccaccgcttgagggctctataaattgacctcgcccgtagctccgccatgta
gtcaagaaactcctgcatcaatccgtgccctgaattatctacccgagatcttcaatttgg
gatttccccaaatccacccaaaacaccgcaagaaccgagctcaccgtggccagcccgttc
tggtaaggcaccgtacaattcacgcattgttcttatgtctctgaatgatggtgatgctcg
ccaactcgtccaattgaattagatcgccacccattgccgggaacacgagcaaaagttctt
agcctccgctgttcccgtgggcagggcggagtaggtcaccacccgtgcaattaacttagg
ggaaacgctggttggggcgtaaattcggtttcggccgaagtagggtgccagtcgttgccc
caatcggccggtctgtgagctcaccggagctctgctaagctcgtcgccgtcggggatcag
gaggggtaaagaaatagaaatccagggaccatactgcaaactgtcagcgactgtgttaaa
tagtaaatgaacctacttcggtttagccggtaagccgagggtccttctgcaagattgcca
gcgcgcgggcgcgggcgcgcttctgtccatgttgggtcagctgggctgaaatcagcccaa
tactattcacaagtttttccttttctttttattccagagctaaaacaattatagaaaaat
gtagaaaaatcctaaaattgccaaaccaattttcctagacttcttattttccatagtatt
taataaaaataatctcatgatttttagggtagatagggaattttggggtatttaaaatac
cctaaagtatt
>TE_00000342_INT#CLASSI/LTR/GYPSY
gcgtcttgcaagaatctgatacggaccaatgtagcggggtgctagcttgcctttcactcc
gaatcttctgactcctctgatcggtgacactttcagatagacaaagtctccgacttcaaa
actcagctcgctggccatc
>TE_00000386#CLASSII/TIR
acatgattggtgcggactgaaaaatattaacatcactaccggaatcgcgttctttggtat
tttacactcggcaaaggctttgccgagtgtaacactcggcaaaaaacactcggcaaaggg
ttctttgccgagtgtttttttccgagactttgccgagtgtcaaaaagcactcggcaaaga
aaaacactcggcaaattaagaatcgaaaaaattaaaaaaaaacagcaaaacattttttaa
attctaggaacaactctccaaccctaccctattaccttacccattgccctatcatttttc
actattattttgaatcaaacttatatgttttgtaaatggtgagattcgaactcgcaacct
ctctctcgcgcataccctcctataccactacactattacaccaattatgtttatattacg
tttccattccccatgtactataacaaatcgagagtaatttgattatttaaggcactaaat
gagttcatttgaaaatgtgaccaactataaagttgcataactttttgagatctaaaagtt
ttattttaatagtttctacatccgagaccgtttataaaatttgaattttaaatttaaaaa
cttcacacgaaattttcaatgataaatgatttcaaatcaaaaaattgtcaactacaaagt
ttcattacatttcaagacct
>TE_00000401_LTR_s_1#CLASSI/LTR/COPIA
tattaggatatgtatctatcaggatcaatcagagcctgattagcaattgattgtaatccc
ctagattggctagctgccttgtatagactaggattaccttctatctatagcctaggtctg
tttccttgtacagggaatagccttccttacatgtaccttccatgcatgcctattggctat
atataacaggctccccaccctcaatgggtgtgtggtgattcaatccattcttcccctttc
tacatggtatcagctctctagatcctgcgcccatctccctgctgcgcacccccctgtgcg
cagcgccaactcctccctgctgcgccgcaccttctccccccctggtcgccatgaccgacg
ccaccactcctgcccccgctgtgattgtcgccccctatgcgacgatcaatgtcaagaacc
acatcccggtgactcttgaactggcaaaacccaacttcaaccagtgggaaccattcttca
cctctctctgtggaaaattcgctctcctctcgcatatcgacggactgcaggaagcccgtc
ccacagatccttcttggggcatcgccgatgcctgcgtccgcagctggcttctcggctcgg
ctgggcccgacgtcatcggcctcgccgcggctccaaaccagactgcgcgcgagctctggg
tcgccatcaagcgcctcttcgaggccaacaaggctccacgcgccatcttcctaagccacg
agtttcactcgatgactcagggcgactcctccatcaatgactatgcccagcgtatgaagg
ccaccgccgacgcgctccgtgatgtcggccgcaccatcaccgacgcggagctcgtcctca
acctcctccgcggcctcaacccacgtttcgccagcaccgccgacaacattgccgactccc
acccgctgccggacttcgccaccactcgcgagaagctcgtgctgaaggaactccgcctcg
ccaatgaaggcacggttgcggcccagacggcactccacgcatcgtgcggtaccaactgcc
gcaccacccccaccaccaacggcggcggctccactgccagtagacagggcggtcacggca
gtggctccagcagcggcggcaacccaggtggtggcggcggccgctggaagaagaagggca
agggcggccctcactctggcggcggtcccaggttcccagccgccccctggtactgctacc
ccccttggaccgccggggttcatcagcagccctggcgcccgccggcgccaacccctgcct
ggcgcagtcctggcatcctcggccccttcactcaggctcaggcgcacactgcgctcgccc
ctgttcagtcctccgacaaccctgctccacctatggcagcgcagggcggttgggatcagg
ctggcctcatagccgcactgaatcagatgtccctccaggggtcctctccttgggtcctcg
acactggcgccacagctcacatgtcctcttcggctggtatactcctgtcccatctccccc
ctccttcattcggcatcaccgttggaaatggcaccaccatacccatcacctgtcgtggca
catctacactatcctcccccacctctacctatcgtcttaacaatgttcttgttgcacctg
cacttgtgcgcaatcttttatctgttcgtcaattcactcgtgacaactcttgttcaattg
aatttgacgcttatggtttttctgtcaaggacaaacagacggggcacgtgactcttcgct
gcaatagtggtggcgacctctacacctacccctccaccacaactccctcctgcagcctcg
ccaccacgtcgtctttgtggcatcatcgcctcggccaccccggtccctccagcctcgcca
aacttcgaagcatgtcggtcatttccttcaataaaagctcgccatgcctctgccatgcct
gtcaacttggcaagcatgtgcgccttccatttagtcattcgacatctgttactcatgctc
cgtttgatttacttcactgcgatgtatggacatctcccgtgctaagcaattctgggttca
agtattaccttattatactcgatgattattcccattactgctggtccttcccacttcgtc
acaaatctgaggtgcaccgccacatgattgaattcattgcatacgctcagacccagtttg
gtaccacacctaaatccttccaagccgataatgggaccgagtttgtcaaccgcgccacca
cttccttccttgctagccacggcatcactctccgcctttcctgcccctatacctcaccac
aaaacggcaaggccgaacgcatgctccgcactaccaacaacaccatccgcaccatgctgc
tccatgcgtccatgccacctccatactgggctgaggccctcacaacagcaacatacctcc
tcaataggcgcccctcctcctccatacaaaaccaaataccttaccaaattcttcacggca
tactccctgattacgcttcccttcgcatcttcggatgcctctgctatccgaacctcactg
ccacctcccctcacaaactcgcccctcgatccactccttgtgtcttcctcggatacccat
cctctcacaagggctatcgctgccttgacatgtccactcgccgcatcattatctcgcgcc
atgttatttttgatgagtccgtgttcccattctcggctgcaccatcggcggcctccatgc
cgtcgtcacttgattttctgatgcaggacctcacctcctcgacggctcctgcaaacaccc
atccgtcgctcgctgccagcagcgaggatgatctccaggtgttcctggacccggccatac
ttcagctcggcccccgggttcaccctgcgggcgggccacaactgggcgctcatgggcccc
aagtggggcagccggcggctcccccgactgatggtcagcgcttcggcaacacctacaccc
gccgcgcccagcctccagcagcaccggtcaccgcggaggtggctcctgtggctgctgcac
cttcagcgccaacagcggctgcaccaacttcgccaccagcggctccagcagctcggctcc
tctctactgcagcgaaccggcctgtgacacgctcacagaccggctcccttcgcactgtcc
agcgcttcggcttctccgcctccgtcgcctcgccaatcccggcgaactatcgcagtgccc
tggccgatccaaattggcgtgctgcgatggcggacgagtacaaggcattgatcgacaacg
gcacttggcgcctcgtaccccggccgcctggtgcgaacattgtcactggcaagtggctgt
tcaaacacaagctccactccgacggctccctcgcccggcacaaggcacgctgggtcgttc
gtggcttctcccaggaggaaggcgtcgactacgacgaaacattcagcccggtcgtcaagc
cggccacgatccgcaccgtcctcagcattgctgcgtcccgagactggcccatccggcagc
tcgacgtgaagaatgccttcctccacggcaacctcgaggagactgtctactgcgagcagc
cgaaaggattcgtcgaccccgctgcacctaactctgtctgtctgttgcagaagtccctgt
atgggcttaagcaggcaccacgcgcttggaatcagcgcttctccagcttcattcgcagta
ttggcttcaccacctccaaaacggatgcctccttgttcatctacaagaatggagacgcca
tggcctacctcctcctctacgtcgacgacatcatcatcactgcatcatcgccggctcttc
tccagcacgtcacctcccgcctatcgtcggaatttgccatgacggacctcggggatcttc
accacttcctcggcatctcggtgacacgggacagcagtgggctgttcctctcccagcggc
agtacgccgttgatcttctccagcgcgctggcatgtctgaatgccacccgacagctactc
cggtggatgcccggaccaagttgtctgcctccgagggcgctccagtcgccaacccctcgg
agtaccggagcctcgctggtgctctccagtacctcactctgaccaggccggacctggcct
atgctgtccagcaagtctgcctcttcatgcacgaccctcgcgagccgcatcttgcgctaa
tcaagcgcatcctgcgctatgtcaagggctccctgtccgcaggtctgcacttgggacctg
gcgccgttgatcagctcacagcctactccgatgccgactgggccggctgccccgacacgc
gtcgctccacctccggcttctgcgtctacctcggcgacaatctggtgtcatggtcgtcca
agcgtcagacgactgtctctcgctccagcgccgaagcagagtaccgtgctgtggcccatg
ctgttgctgagtgctgctggctgcgtcagcttctacatgagctgcacatcttcatcccgc
gtgcgaccgtggtctactgtgacaatgtgagcgctgtgtacatggcagccaacccagtcc
atcaccgccgcacgaagcacatcgaaatcgacatccacttcgtccgtgagaaggtagctt
tggggcagttccgtgttcttcatgttccgtctacacaccagttcgccgacatcatgacca
agggactgcccgtacagctcttcactgaatttcggaacagtctttgcgtccgtgatcctc
ccgctcagactgcgggcgggtattaggatatgtatctatcaggatcaatcagagcctgat
tagcaattgattgtaatcccctagattggctagctgccttgtatagactaggattacctt
ctatctatagcctaggtctgtttccttgtacagggaatagccttccttacatgtaccttc
catgcatgcctattggctatatataacaggctccccaccctcaatgggtgtgtggtgatt
caatccattcttcccctttctac
>TE_00000403_LTR_s_1_s_1_s_1#CLASSI/LTR/GYPSY
tgtcagcaacctgatggcgtccaagcatggcgggaaggagaaagctgaggatgatgggcc
gtccaggccgggacctcgaaggagcaagagaataccgaagcccaatagtcgtttcgctgg
cccagagtggcagccgtaacctgcacatgaatatatacctgtaaataagataggcaggat
cgaagaggagagaactctgttcccggctgcgtccggtggctggcgctgcgtcgccgtgta
agaaccgcagacattcgtaaaccccaagttcttcgagagaggaccttgagcaccgggagc
ggtgctcaaccatcgaaatcccgctggtgcttacatttggtattcggagctaagctggag
cccacgcacgagtacgcgacccgattccaggcaagaggtggaggtatggcgccgccgcgg
aatgaagatccgatggcgcagctgcttgccaagatcgaggagggcaacaaggagacacat
cggcgcatggagacgatccagtcgtccatggcgagcgtggaggcaacagtgaaagggatg
atgaaggaacaaggtgaatttcgcaagtggcggccggaagtggaggcgaaggtggcggag
gtggcagaggccttgaagacaattcaatctaaggtggatcaattcggtccacagccgctg
gagggcgatccttctggcgtgagcaaagcgaagggaactgcgtcgaccaccgcccaactg
ggggttccaccgatcgacgcgacgcaagggcaaaatcgccaccgcttcactgaaaatcac
cggagatcgggtgttgggatggaaaccatccacacaccccctccggtcggaggtatgcac
cctcctcctgaacgtacaccaatgtttatggattggggttcaatgggaagggattccagc
gcaaattggtctcatctgtcgggatcgggtatgccccacatgagttttcctgtttttgag
ggatcaaaccctaaattatggaagcacagatgcgaaacttactttgagttctatggggtc
ccagtagaacggtgggtgagaatggctaccatgcattttgggggtgctgctgtgtactgg
gttgaagcaatggagtcaagaattagagagatgaattgggaggaattgggatcagccctg
aacactcgatttggtagagaccagcacaacatgctcattagacatttttatcatgtgcac
caagtgggctcagtagctgattatatagaaaactttgatcaacttatgcatcagttatta
gctcatgaaaacaacttgacttcgactatgattactgctagatttatagatgggttaaag
gatgagattaaaaatgctgtgattattcaacgcccacccgaattggatactgcttgttct
cttgcactattgcaggaagacgtgctgttgcacgccgggcgccgggacaccagaagatca
gagttcagttatccttctcgactgtcctctaggccaagccccttacctctaccattaccc
cctgttatcagaagtggtgtaactgctgaagaacgtagaagtccaagaccgaacctgaac
aagggagatgacagcaagttgacagccctcaaatcctatcggagagctaagggactctgc
ttcaaatgtggtgaaaggtggggtcattcgcatcgctgttccacaagtgtaccattacat
ctggttgaagaaatgtgggagatggcagctgagggggaagagaaggtggatgcagctatt
ggtagtgatcaggaagtggctgaagaaaatgtgcaggccatctcgattgatgcagtgagt
ggtggggaaggcaacaagaccattcgtttatgggcgtcagtgcactgtcagcaggtttta
gtgctggtagattcgggcagctcggccagcttcttaggcagccacctaatgggagtcatg
cctggtgttcaactgttggataagccagttcgagtgaaagttgctgatgggagattgtta
tggagcaaatatatggtacctgactgtaagtggctctgtggaggcattacattttcaacc
cagttcaagattcttccattgggaagctatgatattattttgggaatggattggctggaa
tgtcactgtccaatgtcggtccattgggcacagaaatggctggaatttgattatggtaac
agaaaagtacatctgcaaggagtccaaccaagggtagaagtttgccacaccttgacagga
ttacaactggattctctcatcaaacatgaagctgttgaacaactgttggagctccaagca
gtggacagtaacctgtctgatcccattcccttgtccatacaacagttgctagaacagtac
caacatctgttcaccaaaccaaactgtctaccacctaaaagagctgtggatcatgctatc
gacctaataccaggggcatcacctttcagactgagaccctatcggtatactcctcaacaa
aaagacgaaattgagagacaaattcgcgagatgctggacaatggtattattcaacagagt
tcaagcccctttgcttcccccattcttctggtaaagaaaaaagatggtgaatggcgcctt
tgtgtggattacagaaggctaaatgctcacactgtgaagaaccgctacccaatgcctata
tttgatgagattgttgacgaattgggaggagcaacaatattctcaaagttagaccaccgc
tcaggctaccaccagattcgtatcaaggagggagatgagtataaaacggcattccaaacg
caccatgggcactttgaatatcgtgtcatgccttttggtctgactggagcacctgccact
tttcaagatttcatgaacacggtgctatctcccttgcttcgaaaatgtgtagtggtattc
ttggatgatgtccttgtgtacagtgccacacttgaactacatgtccagcacctgggacaa
gttttcgaattgcttgaccagcagcagctacatctcaaacaatccaaatgcctttttgct
caaaagaagttggagtttcttggtcatgtagtgagtgctcaaggaatatctacagatccc
agaaaggtggaggttatccaaaattggcccattcccaggtgtgtcaaggacgtcaggagt
tttctaggtatggctggttactacaggaagtttgtagctcagtttggaattataagcaaa
cctcttactgctcttctaaagaaggacaatctgtttgtgtggactgatcagaccaaccaa
tcctttatggctctgaaggaagctttggctcgggctccagtccttgccctgcccaacttt
accaagactttcaccgtcgagaccgatgctagtggaggaggaataggtgcagttttacag
caggatggacatcctattgcatacatcagccgtgcactaggaccaaagaacctgggactg
tctacctatgaaaaagagtgtctagcaattttattcgcagtcgagcagtggcgcccctac
ctgcaacagggagaatttatcataaagactgaccagcaaagcctcactcatcttgatgat
caaagactttcaacaccctggcaacaaaaggccttcaccaagctgatggggctgcagttc
cgtatcacataccgccaaggaactgataaccgggtagcagatgcgttgtctcggagaccc
aacatggatcaggatattgcagaggatcaactgaacaatatggcaatctcatccgtcacc
ccagactggctgtcgcaggtaactcagggatatgagagtgacgaaaataccaagaaattg
ttcaatcatttggccactggtggcagtaaggaacactacactttgtcccaagggatcatc
cgatttaaaggaagaatttggttggggaccaacaaggagatgcaacttaaagtcacctca
gcgttacatgatagcgctgtgggaggtcattccggctttccggtgacctatcgaagaatc
aaagcgagttttgcgtggccaggaatgaaacagcaagttagagagtttgttaggacctgc
caaatatgccaacaagcaaagcccgagcatatcaaatacccgggactcctactcccatta
ccgattcctgaacagtcatggcaaacagtcagtatggactttatttcaggtctcccgccg
tctcgcaagggtaactgtattctggtggtggtggacaagctgtctaagtacgcacatttc
ataccaatgcttcacccgttcacagctttgacagttgccaaggtatacatgtctgagatt
tatcggttgcatgggatgcctactgccattatttctgaccgagatcccattttcacaagc
aaaatatggcaggaactattcaaactaactggaacccagttgtgcctcagtagctcatac
cacccccagtccgacggacaaacagagcgagtaaaccagtgtctggaaacttatctgagg
tgctttgttcactcctgtcccagactgtggcctaattggttacccctagcagaattttgg
tacaatacttgccaccattcatcacttggcaaaaccccttttgaagtgctctatggccat
ccaccatctcaattggggttgatatcctcagctcagtgttctgtcccagatctgaaacaa
tatctccaagaccgacagggcatgttacagcaggtacgttgcatctccagcgtgctcagg
accgaatgaagaagcaagcagatcgaggtaggactgaaagagtgtttgcagtgggggatc
gggtgttcctcaaattacagccctactgtcagtcttctatcactgaacgggtcaaccaga
agttgtcattcaggttcttcggtccatacactatcatacggcaaattaatccagttgctt
atgaactgcagttaccagctggcagttcagttcatcccatattccatgtctcgcagctga
aagccgtggtcggtccacataccccggtgagcccctctctgcctgactcagttcataatc
tgcagataccagaaacagtgctcgataccagactacgacaccgcgccggcaaagtcatca
cccagctgctgatcaaatggacgggctggcatccttcactggccacgtgggaggaggaag
ctgacatcaaacgtcgcttcccgttcgctccagcttggggacaagctggctgtctacgga
gggaaaatgtcagcaacctgatggcgtccaagcatggcgggaaggagaaagctgaggatg
atgggccgtccaggccgggacctcgaaggagcaagagaataccgaagcccaatagtcgtt
tcgctggcccagagtggcagccgtaacctgcacaggaatatatacctgtaaataagatag
gcaggatcgaagaggagagaactctgttcccggctgcgtccggtggctggcgctgcgtcg
ccgtgtaagaaccgcagacattcgtaaaccccaagttcttcgagagaggaccttgagcac
cgggagcggtgctcaaccatcgaaatcccgctggtgcttac
>TE_00000464#CLASSII/TIR/PIFHARBINGER
gtttggaagcacccagtttttaagaaactggtttatagaaactagagtggttccaaacat
actagtttatgccccagtttatagaaactggattcccagtttcttaaaaaccaagaagct
actctcccctagctaaaaccagcttttgtttgtttaattacatcatgcccttgttggttt
catggaatttacatctattgccaccgctttttaaaatagaggaagggtatgttagtaatt
gtgtatcaaaaaactagaaatggtttcttagaaactgagttccaaacacccccacccaat
tttttttcataaaccagtttctagaaactggggatagaaattgttttttaaaaactggtg
tgcttccaaacaggccctt
>TE_00000520_INT_s_2#CLASSI/LTR/GYPSY
tgttgggggtatgcttcgtagccgaagatcctataaaaagaaaacaccttcggcagatcc
tctcagaagcagcgccgaagctatcacccataaagcttcggcatagtgacatgtctcaag
acgaaggggtgaaccgacttaaagatgaaatgacctatagacccatgatatttgtgtcat
gattgtaatcgattgtaaagggcataaatgtaatttcacacaggctgcgccctgtgccta
taaatagatgaacagtacccctgtactgttcacgcaatcttgtaatcgctcgcgcattac
gcttgaattattgccttctgtcaagccgaaggtataaatgtaattaaatattatgtttta
atatttagtttatataataaaatatgtgaataatgttatatttttattcatattattctt
atgtttcatgtttcatatgtttcatctttcattattttataacttgatcatgaaggtatg
accttcgtgatttgtcatgaccttcgtccgaagatcattatatccttagggaaataatgc
ttcgaaggacgaagggcattaacatttaacattttgtgttgccttgttcttaattcatag
catttgagaacaagtccccaacattggcgcccacctccggtgaactcacttccacttttt
gagctgatggcttcgttcaacaaccaagctgaagctgcttcggctacgaagctggtgctc
ccgataacaggcggttcatgctcagagccggccaacaagaagcagaagaaggaggcacag
agaagggtacaacatgttggggtgcagggacccttcatcaagtcaaaatggtcccacatc
ccaattaccttctcccaagaggaccttcagctcaaggattaccctcacaatgatgctatg
gtcatatcttgtgtcatcaagggatttctggtccacaatgttctggttgatacaggcagt
gcagcggatatcatatttgctaaggccttcagacagatgcaagagccagaggataagatt
catgatgctacacaccctctttgtggcttcggaggaaggcagattgtagcactcggcaag
atcacaatgccagtgaccttcggatttgtccacaatacaaggactgaacaagttgtgttt
gatattgttgacatggaatacccctacaatgcaatcattggtcgtgggacactcaatgct
ttcgaagcaattcttcatccagcatatctatgcatgaagataccttcggatcaagggcct
attgctattcatggaagtcaggaagctgccagaaaggctgaaggaaactggacagattca
aaagcaatccataatatagatggagccgaagcttgtgagcagtacaagtacagaagagag
aaggctgcttcggctgatcagccgaagcccatgcttctatgtgaagatatagcagagcag
aaggtactgctgggatctcaattatctgaagagcaggagaaaaccttgataaggttttta
ttcaacaacaaagatgtctttgcatggtcagccaatgatctctgtggtgtcaacagggat
gtcattgaacattcactcaatgtcgatccatccttcagacccagaaagcaaaggcttcgg
aaaatgtctgatgacaaagccgaaggtgctcggaatgaagtgaaaagacttcttagtgct
ggagtcatcagagaagtaaaatacccagaatggctagccaacactgttatggtgaagaag
gccaatggtaaatggagaatgtgcattgattttactgatctcaacaaggcttgtccaaag
gatgagtttccattaccaagaatagattctctagtagatgcagcagcttcgtcagagctc
atgagtctactagattgttattcaggctaccatcaaatctggatgaagaaggaagatgag
ccaaagaccagcttcataacccccagtggtacatattgttatcttcggatgcctgagggg
ctcaagaatgctggaggaagcttcagcagaatgacagccaaagtccttcattctcagata
ggcagaaatgtgctaacatatgttgatgatatcatagtaaaaagcacgaagcaagaaaat
cacattgctgatctgcaggaaacatttgctaattttaggcaagctggcctgaagttaaat
ccagaaaaatgtgtctttggagtaaagaagggcaagttccttggttgtctagtttcaacg
aaggggatcgaagctaacccaagcaagatcgaagctatccttcggatggagccgccaagc
acaaagaagggggctcaacggctgacaggaagactggcatctttgaatcgatttatatct
agatcagcagaaagaaatttaccattctttgaagtactgaagtcagccgaagtctttcaa
tggggcccagctcagcagaaagccttcgaagagctgaagcaatacctgattgatctaaca
acattaactccaccgcgccaggggctcctttgctattgtatgtggcagcttcgcactctg
cagtgagtgcggcgcttgtacaggagaagcttgaaggacaaattaaaaagcaagccccag
tatactttgtctccgaagttttaagtttatcaaagaaaaattatacagaattggagaagg
tgttgtatgctgtcttaatggcctccaggaagcttcggcattattttcaagcataccata
taattgttccttcatcacagcctctgaaggatattatgaggaacagagaagctactggaa
ggattggaaagtgggctgcggaactcaatgaattcaccattgattatgtgcatagatcct
caattcagtcccaggcgttagcagacttcatcgctgactggacgccaggggctcaggaag
aagaagcaagtaaagatgccgaagcttggacagtgttctgcgatggttcttggggaacct
tcggtgcaggagcagctgctgtcctagttgcaccttccaaagtcagaacatgttatgcag
tcaaacttgatttcagttgcacaaataatattgctgaatacgaagcacttcttttggggc
ttcggaagttaaaggcaatgggaataagaagggccatcctaaaactgattctcaagttat
ttctggccatgttgacaagagtagcaaggcaagagatccgaagcttgaaaaatatctgga
tacagttcgaaggcttgaagcttctttcgaagggttttctgtcaagaatattccaagagg
agaaaatgagcatgctgatctgctagccaagtcagcggcacaggggctccctctaccttc
ggaagtattttttgaaacaataaaagcaccttcggttgaactcatggaaagagcagtgct
cactatttctcctgttcatagtgaagattggagaactgaaattatatctttcctccaagg
caattgtctttcagatgacgaagcttataataagagaatggaggcaagaacaagaccata
tgtaataatagaaggggaattatataaacatggagtttgttctccactctcaagtgttta
tccagaactgaaggtatagaattgatgaaggagatacatgcaggtctgtgtggatctcac
attggatctaggcccttgctgggaaaagtttttcgacaaggattttattggccgaaggca
gcttcggatgcagcagaattagtccaaaaatgtgaaggttgtcaaaaatgtgcaagagat
cagaaacaaccttcatctctactcagttaatacagcccacttggccgttgcaaaggtggg
gcctgatttgctaggcccacttccaccagcacaaggaaatttaaaatatgttgtggtggc
ggtagaatatttttccaagtggattgaggcgaagcctttagccacaataacttcggtcac
agtccagaaatttttctggcaaaatattgtttgtcgcttcggagtgccgaaggctattac
tgtggacaacggaacacagtttgatgccgaagctttcaaagaattctgtgaacaaattgg
cacgaagattcattttgcatcagtcagacatccggagtcaaatggacttgtcgaaagagc
taatggcattataatgacgggaataatgaagttaatcttcaatcagcccagaggaaagtg
gccagatgaattgatcaaagtggtgtggagccacaacacaacaatatcaaggtcaacagg
ttttacaccattcaaattattgtttggtgacgaagcaataaccccagaagaagctaaagc
aggatcaataagaacagtggcttcggcagaggacgaagctgattattctgtggcaaaaga
tgctatagaagggatcaggcttcaggctgtggagaatatcaataaatatcaagccgaaac
aataaaatggcgtgacagaaaagttcggttaaaaaatattaagccagggcatttggtact
tcggagagtggccaacccagatacagtaggcaagctacagctgaagtgggaaggaccttt
tctggtagtatcttcgtcaagacccggttcttacagattgaaggatatggacggcaacga
cattcctagatcttggaatgcggatgagcttcggcgatattatgtgtagcttgatgtaat
cttttttattttttcctatggcacccttttcctttccaaagggggagaaaggtttttaat
ggggccatagcatgtaatttctctttttcttaattcagctctacgagagcaaaatccccc
aaaatgtaaatgtaaaatctgagcatgcaccatcgagtgcagagaaaaaagaaaaaacag
ggagaagctcgaaagtcgtccctaaggggatgcagagcacgacgaagctacaaaaagccg
ttcctaagggagcgcagcgtaagttttctgctcaaaagtcgttcctaagggaatgcagag
cttacagcgaaaagtcaacgctgataccgccgaaatataaggcgaagcgcgaaaagtcaa
cgcgataccgccgaaatagaaggcgaagaagttcaaaagacgttcctaaggggatgcaga
acttacagcgaaaagtcagcgctgatacaccgaaaaataagcggtgaagccgaaaaataa
acggcaaagagacttcagtcattcctaagggaatgaaggcttggttgtggcttcgtatgt
gtgtgtttggacattcatttgcacgatacattacatcatacatttgcattcataaacatt
catttagacatacataggatcatcatcatcataacataatacagacagttgcttcggctc
taaagataaggcttcggcaaaaagaaaaagaagcagttttatgcttcgttgtgtacgaaa
agaagggaaggtgtttttcgccttcggctcaaaaaatactagtttcgtccacatcaaagc
acttcatacattgatggaaaggtaaaaatatattacaaggtatggacaaaatttacagag
taaaatttaattcttaaattacaatattctttacaaagttattacaagagtttcttagag
ttttttctacagctatctattcaagcttcatcatatccattgagcttcggttctcgcttt
tactctcaagcttcggtctgtcttcggcttcgtcatcctgtacatattaaagtattataa
ggaaaattcaagtttcaaggaaaaggtaagcacaaggtatgattttgttaccggcttaag
atgacttcgagcttcgtcaccagctatgcttcgtccaccctttgtccatactagttttat
aaatctatttcctatgcttcgggcaaggctgggaatatcatccaaatctgctggtgataa
gctgaagttgggtctattgacaatctttccatgtgtgcaaccagatttcaggaaggcaac
agctgtgccccgagaagctaccagggcacagaagtcaccatgtccagctataacttcgtc
aagagcatcaacttcaccttcaatatgttcgaaggcccctggcaggtcttcagccgaagg
attaaatttttcagagctggctccaaccgaattgaagacctgcttcagccgttgcacgca
tcggttgctgaactccagacatttattttgaagctctgtcaatgatttttgcaaatttga
acttttttcgacttcagcctcaaattttgcattaaacttctgcttttcttgttcgaagct
ttctgacttgagagaagctccgtatttaattttgcaattttagcttcagcttctgccagt
aaaccttccgttgtttgaagctcgaaatctttcttttcaagagcagctgcttgatctttt
attttgctttctaaaccctcaattataacttcatgttttttatcttcaggtcttgttgca
ttctcaaagctttactcagcagcatactctgtgcacaaacaaccttcgttagaaaacatc
ttcgttgttaaaaacaataaaaagttaaagaaaagttttttaccttgaaattagaataga
ataaactaccgacgatatgctgtcgtcggtagcggctgatgtctgtctcaagcttcggga
aaccaatactctttgatagagtaccgataaccttcgctccagtttgatctcggacgcagc
ctaacctttctcgtcaataccaccgaagagagtgctcctggctgataccgcaagatatgg
catattctttcagctcttctttttcagcctttgtcaactcttgaccaattaagttttgaa
agttgaaatcttcttcttccgaagtatcttcggctatttccttctctttctcaggcactg
tggccatggtctcttcggtggctgcagcagcttcttctgcggccatgtccagaagtattt
tatcaatatcagaaatgtgctttctaaatttatatcttcggctgttgcagcttcggcagt
tgcagcttcgaggtgcagcttcggtagctgtagtgctctcaacagctggtgccttcgaag
ctgaagctggtggtggtgtctcttcaatggcttctgtcacagtaataattcttcgctttt
ttggcccagctgccttcttcgtttcgagggctccttctccttctgaaaaagcttcgtcag
atgtggccccagtggacttagcttgataggcaaagattcagtcattacctttaaaatttc
ttccacgtcggtagcagaaggtgttgcaggagtttcttcttctatatcagttgctttttg
cttcggagccgcagcttttctcttcttcgaagcactgtcttcggctcagggctcaatttt
ttcttcttcagtttttcttcatcttctttaccattctagcagcttctttattcagaacac
tagcaactctttttcttttttgcccttcggcacccttgtccagccgctcatagtcaggat
attcaaagttcagagcatccattactcggttcaaccttcgcttcggtcgggtgccgaagg
ctgcagtcatcaattgatcttcttttttagaataattgcccagaatttcattgcacataa
cttcaatcgtgtccagccattcttggcaaggcactttgaaatgtttcttgaatttgtaat
gataaggcaaccgaacaagttcccccttcttcttttctcctttaagcttcggcatgtccc
actccttcaaagttgggaacactctaaaggccaagaattcttgcactaaatccctagtgc
cgatatgctcgcaataactctaaattcagccagagcaatttggcatggactccctggtgt
catgttgcactggggcctagtctctccgaagattaattctagcgggctctgactagcttc
tccttttcttcatcaactttgacataaaaccattcagatttccagccagctggccacttg
gtcgatagctgatcactggagacttcgtatccttgcgataagcaaaattgtagcagccaa
agttttcatgcagcccatcttctctagccttcgtctgataatgaagctcgtgcactcggc
agaagccttcggcaaatggttccaccccttggcttcggagagcccagatataaacgctaa
gcctaacgatagcgttaggagttagctgatgaagataaatcccaaacttcttcaaaacat
cagcaatcatctcgttcaaaggaaatctcaatcctgctttaaagaagcttttgaaaacta
ccacttcatcattttctggcttcggagtagtttcttccccgccaaaacgaatcagctcct
tcttgcttcactgaaatagcctaacttcatcatcttaggcatatcagcttcggagatagt
ggatttcccaaaatccaggtggctgggtttagatggcacgctgctataatctctcatctt
cagaatcacttcctcaacatcagcctgctcagcttcagcagcaggtgccttcgtcagagc
atcctccgatactaccagccccgaccgcttcatcacttcggagatcggagcagtttcagc
agcttcggcttcctctccgtcacgagtaaccctagctgttgaacgtactctggccatttg
atgattgaatttcttgcattttatgaagttgattttttaattttgccgaagctctttctt
gtgacgaagctagagcaaaatgattgcttcgttgagaatgcgatgaacaagcttcggcta
tggtcaaattttttggcagcaaaacagtgcaatagcaatgaatgctgtggtaacttcaca
cctacccgtctgtttatatagtgccgcaggtgggaaggtgaatcgtcaagtctcccgcac
cggacaaacagtcacccgcactcactgaacggtgggccacaggcccgagaaggtgaatcg
ccaggcgcgcgtacccgctgcatggtggggccacctcgcgctcggattattttaatcgtt
tctcggcaacgagctcagggaaggtgtttttcggaccttcggcattccgaagcctaggag
actttttcacggatcaagctcgttacgaaaaacgatctagcaccgcgaaggggctactgt
tgggggtatgcttcgtagccgaagatcctataagaagaaacaccttcggaagatcctctc
agaagcaggccgaagctatcacccataaagcttcggcatagtgacatgtctcaagacgaa
ggggtgaaccgacttaaagatgaaatgaccatagacccatgatatttgtgtcatgattgt
aatcgattgtaaagggcataaatgtaatttcacacaggctgcgccctgtgcctataaata
gatgaacagtacccctgtactgttcacgcaatcttgtaatcgctgcgcattacgcttgat
tattgccttctgtcaagccgaaggtataaatgtaattaaatattatttttaatattagtt
tatataataaaatatgtgaataatttattgtttatattttcttattttatgtttcatatg
tttcatctttcattttttataattgatcatgaaggtatgaccttctttcttcatgacctt
cgtccgaagatcattatatccttagggaaataatgcttcaaaggacgaagggcattaaca
tttaacattttatgttgccttgttcttaattcatagcatttgagaacaagtccccaac
>TE_00000520_INT_s_3_s_1#CLASSI/LTR/GYPSY
ttgggggtctgcttcgtcgccgaaggtcctataagaagaaacaccttcggaagatccaca
gaagcaagccgaagctatcaccagagagcttcggcatagcatatctcaagacgaagggca
ccgacttaaagatgaaatgaccaatcgacccatgatatttgtgtcatgattgtaatcttt
gtaaagggcatgaatgtaatttccacaggctgcgtcctgtgcctataaatagatgaacag
tacccctgtactgttcacgctatcttgtaatcgctgcgcgtacacttggatttttgcctt
ctgtcaagccgaaggtataaatgtaattaaatattatttttatattcaagtttatataat
aaaatatatgaataatgttatatgtttattcatgttattttcatgtttcatatgtttcat
ctttcattattttatactgtgatgatgaaggtatgtccttcatgaccttcgtccgaagat
cattatatcctaagggaaataatgcttcgaaggacgaaggacattaacatttaacatttt
gtgttgccttgttcttaattcatagcatttgagaacaagtccccaacattggcgcccacc
tccggtgaactcacttccacttttgagctgatggcttcgttcaacaaccaagctgaagct
gcttcggctacgaagctggtgctcccgataacaggcggttcatgctcagagccggccaac
aagaagcagaagaaggaggcacagagaagggtacaacatgttggggtgcagggacccttc
atcaagtcaaaatggtcccacatcccaatcaccttctcccaggaggaccttcagctcaag
gattaccctcacaatgatgctatggtcatatcttgtgtcatcaagggatttctggtccac
aatgttctggttgatacaggcagtgcagcggatatcatatttgctaaggccttcagacag
atgcaagagccagaggataagattcatgatgctacacaccctctttgtggcttcggagga
aggcagattgtagcactcggcaaaatcacaatgccagtgaccttcggatttgtccacaat
acaaggactgaacaggttgtgtttgatattgttgacatggaatacccctacaatgcaatc
attggtcgtgggacactcaatgctttcgaagcaattcttcatccagcatatctatgcatg
aagataccttcggaacaagggcccattgctattcatggaagtcaggaagctgccagaaag
gctgaaggaaactggacagattcaaaagcaatccacaatatagatggagccgaagcttgt
gaacagtacaagtacagaagagagaaggctgcttcggctgatcagccgaagcccatgctt
ctatgtgaagatatagcagagcagaaggtattgctggggtctcaattatctgaagagcag
gagaaaaccttgataaggtttttattcaacaacaaagatgtctttgcatggtcagccaat
gatctctgtggtgtcaacagggatgtcattgaacattcactcaatgtcgatccatccttc
aggccaagaaagcaaaggcttcggaaaatgtctgatgataaagccgaaggtgctcggaat
gaagtgaaaagacttctcagtgctggtgtcatcagagaggtaaaatacccagagtggcta
gccaacactgttatggtgaagaaggccaatggtaaatggagaatgtgcattgattttaca
gatctcaacaaggcttgtccaaaggatgagttcccattaccaagaatagattctctagta
gatgcagcagcttcgtcagagctcatgagtctactagattgttactcaggctatcatcaa
atctggatgaagaaggaagatgagccgaagaccagcttcataacccccagtggtacatat
tgttatcttcggatgcctgaggggctcaagaatgctggaggaagcttcagcagaatgaca
gccaaggtccttcattctcagataggcagaaatgtgctaacatatgttgatgatatcata
gtaaaaagcacgaagcaagaaaatcacattactgatctgcaagaaacatttgctaatttt
aggcaagctggcctgaaattaaatccagaaaaatgtgtctttggagtgaagaagggcaag
ttccttggttgtctagtttcaacgaaggggatcgaagctaacccaagcaagatcgaagct
atccttcggatggagccgccaagcacaaagaagggggcccaacggctgacaggaagactg
gcatcattgaatagatttatatctagatcagcagaaagaaatttaccattctttgaaata
ctaaagtcagccgaagtctttcaatggggcccagctcaacagaaagccttcgaagagctg
aagcaatacttgattgatttaacaacattaactccacctgcgccaggggctccattgcta
ttgtatgtggcagcttcgcactctgcagtgagtgcggcgcttgtacaggagaagcttgaa
ggacaaattaaaaagcaagccccagtatactttgtctccgaagttctaagtttatcaaag
aaaaactatacagaattggagaaggtgttgtatgctgtgttaatggcctccaggaagctt
cggcattattttcaagcataccatataattgttccttcatcacagcctctgaaggatatt
atgaggaacagagaagctactggaaggattggaaagtgggctgcggaacttaatgaattc
agcattgattatgtgcatagatcttcaattcagtcccaggcgttagcagacttcatcgct
gactggacgccaggggctcaggaagaagaagcaaataaagatgccgaagcttggacagtg
ttctgcgatggttcctggggaaccttcggggcaggtgcagctgctgtcctagttgcacct
tccaaagtcagaacatgctatgcagtaaacttgatttcagttgcacaaataatattgctg
aatacgaagctttcttttggggcttcggaagttaaaggcaatgggaataagaagggcggt
cctaaaactgattctcaagttatttctggccatgttgacaaaagttgcaaggcaagagat
ccgaagcttgagaaatatctggatacagttcgaaggcttgaagcttctttcgaagggttt
tctgtcaagaatattccaagaggagaaaatgagcatgctgatctgctagccaagtcagcg
gcacaggggctgcctctaccttcggaagtattttttgaaacaataaaagcaccttcggtt
gaacttctggaaagagcagtgctcactatatctcctgttcatagtgaagattggagaact
gagattatatctttcctccaaggcaattgtctttcagatgacgaagcttataataagaga
atggaggcaagaacaagaccatatgtaataatagaaggggagttatacaaacatggagtc
tgttctccacttctcaagtgtttatccagaactgaaggtatagaactgatgaaggaaata
catgcaggtttgtgtggatctcacattggatctaggcctttgctgggaaaagtttttcga
caaggattttattggccgaaggcagcttcggatgcagcagatctagtccaaaaatgcgaa
aattgtcaaaaatgtgcaagagaccagaaacaaccttcgtctctaactcagttaatacag
cccacttggccattgcaaagatggggcctggatttgctaggcccacttccaccagcacaa
ggcaatttaaaatatgttgtggtggcgtagaatatttttctaagtggattgaagcgaagc
ctttggccacaataacttcggtcacagtccagaaattcttctggcaaaatattgtttgtc
gcttcggcgtgccgaaggctataactgtggacaatggaacacagtttgatgccgaagctt
tcaaggaattctgtgatcaaattggcacgaagattcattttgcatcagtcagacatccag
agtcaaatggacttgtcgaaagagcaaatggcattataatgacaggaataatgaagttaa
tcttcaatcagcccagaggaaagtggccagatgagttgattaaagtggtgtggagccaca
acacaactatatcaaggtcaacaggttttacaccattcaaattattgtttggtgacgaag
ctataaccccagaagaagctaaagcagggtcaataagaacagtagcttcggcagaggacg
aagctgattattctgtggcaaaagatgctatagaagggatcagacttcaggctgtggaga
atatcaataaatatcaagccgaaacaataaaatggcgtgacagaaaagttcggctgaaaa
atattaagccagggcatttggtgcttcggagagtggccaacccagacacagtaggcaagc
tacagctgaagtgggaaggaccttttctggtagtatcttcgtcaagacccggttcttaca
gattgaaggatatggacggcaacgacattcctagatcttggaatgcggatgagcttcggc
gatattatgtgtagcttgatgtaatctttttcattttttcctatggcacccttttccttt
ccaaagggggagaaaggtttttaatggggccatagcttgtaatttttccttttcttattc
agctctacgagagcaaaatcccccaaaatatgtaaatgtaaaatctgagcatgcaccatc
gagtgcagagaaaaagaaaaaacagggagaagctcgaaagtcgtccctaaggggatgcag
agcacgacgaagctacaaaaagtcgttcctaagggagcgcagcgtaagttttctgctcaa
aagtcgttcctaagggaatgcagagccacaaacaacaaataccgccgaaatataaggcga
agcgcgaaaagtcaacgcgaataccgccgaaatagaaggcgaagaagttcaaaagacgtt
cctaaggggatgcagaacttacaccgaaaaataagcggtgaagccgaaaaataaacggca
aagagatttcagtcattcctaagggaatgaaggtttggatgtggcttcgtatgtgtgtgt
ttggacattcatttgcacgatacattacatcatacattgcattcataaacattcatttag
acatacataggatcatcatcatcataacatacagatacagacagttgcttcggctctaag
ataaggcttcgaaaaaagaaaaagaagcagatttatgcttcgttgtgtacgaaaagaagg
gaaggtgtttttcgccttcggctcaaaaaatacaagtttcgtccacatcaaagcattcat
acattgatggaaaggtaaaaatatattacaaggtatggacaaaatttacagagtagtatt
tgattcttaaattacaatattctttacaaaggttaatacaagagtttttctagatttttc
tacagcaaggtattcaagcttcatcacatccattgagcttcggatcacctgtaagcttcg
gctctgtcttcggcttcgtcatcctgtacatatcaaagcattataaggaaaattcaaatt
tcaaggaaaaggtaagcacaaggtatgattttttaccggcttaaggtgacttcgagcttc
gtcaccagctatgcttcgcccaccctttgtccatatttggttataaatctatttcctatg
cttcgggcaaggctggggatatcattcaaatctgctggtgataagctgaagtttggtcta
ttgacaatctttccatgtgtgcaaccagacttcatgaaggcaacagctgtgccccgagaa
gctagcagggcacagaagtcaccgtgtccagctataacttcgtcaagagcatcaacttcg
ccttcaatatgttcgaaggtcctggcaggtcttcaaccgaaggattaaatttttcagagc
tggctccaaccgagttgaagacctgcttcagccgttgcacgcatcggttgctgaagtcta
gacatttatcttgaagctctttcaatgatttttgcaaatttgaacttttttcgacttcag
cttcaagttttgcatcaaattctgcttttcttgttcgaagctttctgattttgagagaag
ttcactattcaattttgcaattttggcttcagcttctgccagtaaaccttccattgtttg
aagttcgaaatctttcttttcaagagcagctgcttgatcttttattttgctctctaagcc
ctcaattataacttcatgttttttatcttcaggtcctgttgcatcctcaaagctttactc
aatagcatactctgtgcaaaaataaccttcgttagaaaacaccttcgttttaaaaacaat
aaaaagttaaagaaaagtttttaccttgaaattagaataaaataaactaccgacgatatg
ttgtcgtcggtagcggctgatatctgcctcaagcttcgggaaaccaatactcttcgatag
agtaccgataaccttcgctccagtttggtctcggaggcatcctaagctttctcgtcaatc
caccgaagagagcgctcctggctgatacccgcaagatatagcatatctttcagctcttct
ttttcagcctttgacaattcttgccaattaagttttgaaagttgaaatcttcttcttccg
aagtatcttcggctatttccttctctttctcaggcactgtggccatggtctcttcggcgg
ctgcagcagcttcttccgcggccatatccagaagcattttatcaatatcagaaagtgtgc
tttctagatttgtatcttcggcgttgcagcttcggcagttgcagcttcggtaggtgcagc
ttcggtagctgtagcgctctcaacagctggtgtctttgacgctgaagctggtggtggtgt
ttcttcaatagcttcagtcacagtaataattcttcgcttttttggcccagctgccttctt
cgctgccgaaggctccttcttcttctgaaaaagcttcgtcagatgtggccccagtggact
tagcttgataggcaaagattcagtcattacctttaaaatttcttccacgtcggtagcaga
aggtgttgaaggagtttcttcttctatatcagttgctttttgcttcggagccgcagcttt
tcttttcttcggagcagctgccttcggctcagggctcaattttctcttcttcagattttc
ttcatcttcttttaccattctagcagcttgtctgttcagaacactaacaactctttttct
tttttgcccttcggcacccttgttcaatcgctcatagtcaggatattcaaaattcagagc
atccattacccgattcaaccttcgcttcggtcgggtgccgaaggctgcagtcatcaattg
atcttcttttttagtataattgcccaaaatttcattgcacataacttcaattgttccaac
cattcttggcagggttctttgaagtgtttcttgaatttgaaatgatagggcagccgaaca
agttcattctttttcttttctcctttaagcttcggcatgccccattccttcaacgttggg
aatactctgttggctaagtattcctgcactaaatccctagtgccaatatgctcagcacaa
ctctaaattcaccacagcatcttggcatggtgcccccggtgtcatgttgcactggggcct
agtcaccccgaagattaactccagcgggctctgaactagcttctcctttttctcatcaac
tttaacataaaaccattcagttttccaaccggttggccatttggtgcgatagctgatcac
cggagtcttcatatccttgcggtaagcaaaattgtagcagccgaagttctcatgcagccc
atcttctctagccttcgtctgataatgaagctcatgtactcggcagaaggcttcggcaag
cggttccaccccttggcttcggagagcccagatgtagacgctgagcctaacgatagcgtt
aggagtcagctgatgaagataaatcccaaaattttccaaaacatcgcaatcatctcgttc
aaaggaaatctcaatcctgctttgaagaagcttttaaaaactaccacttcatcattttct
ggcttcggagtagtttcttccccgccaaagcgaatcagctccttctcggcttcactgaag
tagcctagcttcatcatcataggcatatcagcttcggagacagtggatttcccaaaatcc
agatggctgggtttggatggcatacggtgttataatcaatctcttcttcatcagcatcac
cctcttcaatatcagcctgctcgcttcagcagcaggtgcaccttcgtcagaagcaccctc
cgtcacaaccagtcccgaccgcctcatacttcggagatcggagcagtctcagtagcttcg
gtttcctctccgtcacgagtaaccctagcagttgaacgcaccctggccatttgatgtgaa
tttcttgcagttttgacgaagttgatacttttttaattttgccgaagctctccctcttgt
gacgaagctaaacaaaacgatgcttcgttgagaatacgatgaacaagcttcggctatggt
caaattttttggcagcacaacagtgcaatagcaatgaatgttgtggtaacttcacaccta
cccgtctgtttatatagtgctgcaggtgggaaggtgaatcgtcaagtcgcccgcacccgt
gaacagtcacccgcactcactgaacggtggaccacagggcccgagaaggtgaatcgccag
atcgcgcgtacccgctgcatggtgggaccacctcgcgctcggaatattttaatcgtttct
cggcaacgagctcagggaaggtgtttttcggaccttcggcattccgaagcctaggagatt
tttcacggatcaagctcgttacgaaaaacgatctagcaccgcgaaggggctactgttggg
ggtctgcttcgtcgccgaaggtcctataagaagaaacaccttcggaagatcccagaagca
agccgaagctatcaccagagagcttcggcatatgacatatctcagacgaagggtgcaccg
acttaaagatgaaatgaccaatcggcccatgatatttgtgtcatgattgtaatcatttgt
aaagggcatgaatgtaatttcacacaggctgcgtcctgtgcctataaatagatgaacagt
acccctgtactgttcacgctatcttgtaatcgctgcgcgtcacgcttggatttttgcctt
ctgtcaagccgaaggtataaatgtaattaaatattattttatatattcaagtttatataa
tgaaaatattgaataatgttatatgtttattcatgttattttcatgtttcatatgtttca
tctttcattattatacttgatgatgaaggtatgtccttcatgaccttcgtccgaagatca
ttatatcctaagggaaataatgcttcgaaggacgaagggcattaacatttaacattttgt
gttgccttgttcttaattcatagcatttgagaacaagtccccaac
>TE_00000532_LTR#CLASSI/LTR/GYPSY
agaattccgcgctcaccgaggcctccaggatgaccggcgaggctcgcggtcccagatgtg
gccaggagactccaggaagcgtggatctgctcaacggagtactcaggtggggactggaga
atccacccgaggacgccatccgtcgagcactggactgcagactccagtgctgcgacacgg
aatccccgtcttcctcgatctggcgaagcctggactcgtgttgacatccgacgagtaagg
tgggcctccacgtcggcatggatggactccgacaggttggagaggcgccgatctgcttca
gcgacgtgggattcgaggccaccgacccgaactcccacttagtcttgaggattggaacct
cttgtccagttcggcgaggagcgacgggtttgttctccagtgctagggtgagatttgtct
cacagggagtggcgacatgtttgtggcaagggatcgaccctctgataccaatttgttagc
tacctatggaaggaaggaagaattctgggaaggatacgaagggagggagttcaggagaag
gagaagaaggtagacgaggaaggcatttccatagagtttcagatagtgttcattacaagc
ataatcctgaagacagacatcatctcctacatatacttcacacacacggggacccaccag
gcagactaacagatagataaacccaccacacagagacctgcatcaagcccactccggacc
actcgtacggacattaggacgacgcttgcgagctcctcggtgagtggtttcctttgtgtg
caccggcaacggaggtgtaacattccc
>TE_00000558_INT_s_2#CLASSI/LTR/GYPSY
ggcccatttttttttttcttttattttttttttctttttttttttcttttttatttttca
aatttaaattcaaatttaattaaatttattttaaatttacataaataggaatttatttat
atatatttatttttatttttatttttattattttcttctttttttctaaattctagaatt
tcttttagattttaaattccactttgggtttaatatatttcttttcacattatttttata
ttgtcacaaaatgcacacaaaataaaaaccagcatgatgcataatttatgatatattttt
ttaattatttgtttttaaatatggtgttcacatgtgatgataaataaagataaaactcac
atataaagaaaaatttttctcttttatattattttcaaattacaaagtgggtattacaaa
tcctaccccccttaaaaataatctcgtcctcgagatttaggaagaactagggaaaagatg
gggaaaatctatgcgaagctcttcttctctttcccaagttgcttcatcttctccatggtg
actccattgcactttgcacatctttatcaccttatttcttgtaactcgagtcaaagtatc
aagaatcttgatcggatactccgtgtaagtcaaatcaccctgaacactgagctcttccat
tggtaactgttcctcagggacacggagacacttcttaagttgagacacatggaacacatt
atgcacatccgatagactatcaggtaactcgagttggtatgccatctccccaactcgcct
aaagatcaagaatggtccaatatagcgaggggacaatttgcccttaactttgaatctcct
cattccacgaagtggtgacaccttgaggtacacataatctccttcctcaaattccagtgg
tcttcttctattatcagcatagctcttttgcctggtttgagctaccctcaaattctctcg
aattatacggacttgttcttctgcttcttgaatcagttcaggcccaaagaactgtctttc
tccagtctgatcccaatatagaggagtcctgcacttcctgccatataaagcttcaaaagg
tgacatcttcagactggcctgataactattattatatgagaactcagcataaggtagact
cttatcccaacttcctccatgctgaagggcacaagctctcaacatatcttccaatacttg
attagtcctttcagtctgtccatcagtctgagggtgataagccgtactaaaattcaactt
cgtattcatattctcatgaaagcttctccaaaatcttgaggtaaactgtgaacctcgatc
agacacgatcttctttggtactccatgtaaacacacaatccgagccatatataactctgc
tagctgagaacctttataagtagtcttgacaggaatgaagtgagccactttagtcaatct
atccacaatcacccatatagcatcatatcctttctgggtgcgaggcaatccagtaatgaa
atccataccaatctcttcccacttccactcgggtatctttagtgggtgcagtagtccagc
tggcctctggtgttcagccttaactctt
>TE_00000576_LTR#CLASSI/LTR/GYPSY
tgttgacgccttttcgggcgccaatcactcaataagaaccggcggcggtgctctctgcac
aggcgcggacggtccgcggccaggggccggacggtccgcgacctggcgcaggggctaggg
ttccctgcctgacggccggacggtccgcgccctgggccggacggtccgcgcgtgcgcagg
ggcggcgaagtcgccggcggcgcctggatctcgctcccgggagggaccccgtcggggagg
agagatcctagggttgtctaggctcgggcaggccgacctagactcctctaatcgacgtag
agtcgaagagaagcggagaatttggggattgagaggctaaactagaactagactagaact
actcctaattgcataaggtaaaaacgagaaatagactttattgattcgattgttgatggt
tcaatcggccgtagcccttcatctatataaagggggaggtctggatccgttacaaactgt
tttccgagttaatcccgcggttttagctaacaaatcccgcgagaaactcggaaccctaac
tgactctgcgcacgcgcggaccgtccgcgccaccaccgcggacgtccggaccgcggaccg
tccggcctcagggccggaccgtccgccggtcattttggtgcccaacatatgcccccctgc
cttttggtgagttacgaaccaaaataaactgatgta
>TE_00000622_LTR_s_2#CLASSI/LTR/COPIA
atttttttttctatttccagaaattagaaacacagaaaagaaattagaaaaacagtgcag
aaaatttagaattatatttttccagttatagaaaatttcagagatatttatggactattt
tttattccgctgcgtactttggtacttttatttatattttatgcaatttttccagttaat
tatgaaaccaacgtggattgattattgcttaaattgcatagaattcagaaaattttgtgg
tgattgaatattttaaccaacgttggatattgttaccacaatttaatacaagtttatgtt
ttctagatcatccaacgatggtttagaaattttgtgatcagaaattttcatagatatggc
atggttattatttgaccaacgttgaatatttaattcatgcatgttctatgattcagtatt
cagtatttatttcagatgtcctaaatattttctattttaattttgcaaaggtgctcatac
cgccatgctgattagccagattgctcagatgaaaccgctagatggtagtaattaccattc
ttggcgggaggatatagacatgataaccacagtgggtgagatagattacgcactgaggtt
tgataaaccagttgagcccacagtgggcactcccaactatgaccacaggtggatgcaata
cagcatcgacaaggtcaagtgggagagatcaaatgacaaatgtatgattattcttaagag
gagcatcaaggagcctcttaagagttccataccagagtgcgagactgccaaagaatacct
tgagagggtagcctctcatcaccaagggtcttctaaggcttatgcttgctctctaatgac
agaatttgtcaatgcaaaatacgatggaaatggtgtcagaccattcattcagaaaatgat
atccatcgtagctaagataaacaagtacctcgggtctcctttacacgaggaatttgtagt
atttatgataatgaagtctctgcccaaggagtttgagacttttcacatacagtacaacac
tagtgtcactgataagtggaatatagaccaactcttggcacagtgtgtccaggaggaaga
gaggttaaagcagactggagactctgtcaacctcatcaaaggcaatatccccagacagaa
caagaactcaaagaaaaagttcaagaagcaaggtaaacagaataaccaggcttcctcgag
caataataatcagccaagacaaggaggcagtttctcagttccccctgatacctgcctcta
ttgcaagaagacaggtcattacaagagaaagtgccctgaattcctgcagtatctactaga
gagtggtaaggaccaagttacttttgtaaatgagtctttatacttagaatatcccagtta
ttcttggtggattgactcaggtgcaactgttcatgttgcaaactctctacagggactccg
tacaagccaaaggctcccaaagggccgaagaacaattagagtggcaaatggagttgaagc
agcagtcgaggccattggagatatacatcttaaattagttaatggttttgtactgttgtt
gagagacgtactttatgtaccttccttgcgaaggaaccttatttcggtttctagattaga
tgatcagcacattcattgccattttggtgatagacagtgtgtcattcagtttgataataa
agatgttggtctcgccatccgacgagatatgctttatttactttcgcaaagtgatgttgt
taatgtattagatataccagaaaacgatccagccagcagtggcaggaaaagaaaacgaag
tgatggagaaacctcgtcgaaattatggcactatcgtttgggccatatttcgagggggag
aatagaaagtcttgttaaggaacagattctccatcccctagacttcacagacttagagca
atgcagagattgcattaagggtaaattcgcgaagcagattaagaaagatgctaagcatag
tacgagagtgttagaaattattcatacagatatctgtggtccttttccagttaggacagt
agatgggtttaattcgttcataaccttcacagatgactactctcgctacggttatattta
tcctattaaggaaagatcagaagctttagacaagtttaaacagttcaaggctgaagtaga
gaatcaacacgatttgaagataaagattgttcgatcagatcgtgggggggagtactatgg
gcgccataccgagtatggccaggtcccaggacctttcgcgaggttcctaagagaaaacgg
tattgttgctcaatattcaacacctggcgaaccacaacagaatggggttgccgaaaggcg
taacagaacgctaatggatatggtaaggagtatgctaagttactctaacctgccattggg
tctatggatggaggctttaaaaaccgctatgcatatactcaacagagttcctagtaaatc
agtggctagaactccatatgagttgtggactggcagaaaacccacgctcaactacttcca
tatatggggttgtccagcagaagctagaatatttaatcctggacagggaaagctagatga
gagaaccactagctgccattttattggctaccctgacagatcgaagggttacagattcta
ctgccctgacagacaaaccaagttcatagaaaccagacatgccattttcttagaggatga
catgatcaaggggagtaaggtactcagagaggttgaccttcaggaaaagaggatatatgt
cccgtttccgatggttgaagaaccatacttctcgatacccactgtggttccaccaacagt
cacaccgactgtgggtgaaacccctgctgcaaatgtggcatcatctagtgcaactactac
agagcaagtagcttcaccttctgcgcatattggccctgagccagttgcacaggacagttc
agaagatgatgatagtgttgcgccaagtgatgcaccattgcaggagccccaggtagaatc
tgaaccagaaccaagtctcaggagatcacagagactcagaaaatctgcgattcctgatga
ctatgaagtctatgcagcagaaaacatagaatgtgatgagattcatatgagtgaggacat
tgatacagaaggtgatcccactacatatgaagctgctatgagaagtgcaaattcatccaa
atggttatcagccatggaagatgaattagaatccatgagaatgaacaaagtttgggactt
agaagtcattccccatggagccaaaacagtaggctgtaaatgggtctacaagacaaagcg
tgactccagagggaacatagaaagatacaaggctagacttgtggccaaagggttcacaca
gagagaaggcattgactaccatgaaaccttctcacctgtctcaacaaaagattcattcag
gatcataatggcactagttgctcattttgatctagagctccatcagatggatgtaaagac
agcattcctaaatggagagttagaagaaaacgtgttcatggcacaaccaaagggttttgt
tgtgagcggtaaagaacacatgggatgtcacttgaggaggtccatttatggattaaaaca
ggcctccagacagtggtacatcaagtttgatcagactataagaaagtttggtttcgagga
aaacaaggaagacaattgcatttatgcaaaatttagaaaaggaaagtatatcttccttgt
tctgtatgtcgatgacatactcttagctagtagtgataaggatctactagcggaaacaaa
agggtttctttcctcgaattttgatatgaaagacatgggagaagcctcctatgttcttgg
aatagaaattcacagagacagacaaaagggagtattaggactctcacagaagtcatatat
agaaaatgtactaaagaggtataatatgcacaagtgtaatgcctcgcctggtccaatagt
caagggtgataagtttggggaatatcagtgtcccaagaatcagtatgagaaaaacaagat
gaagtcagtaccatatgcttcagctatcggaagcattatgtatgctcaagtatgtactcg
ccctgacttagcttttaccaccgggatgcttggacgctatcagaagaatccaggcataga
acactggaaagcagtcaagaaggctctaaggtaccttcaaggtactaaaggtctcatgct
tacgtacagaagatctaattccctacaaatagttggctatgcagatgccgactggggagg
gtgtagagatacactgaagtccacttcagggtatgtctttatgctctctgggggagctat
ttcttggaagagctgcaaacagacagcgagagcatcgtcgacaatgcacgctgagtttgt
agctacgtatgaggcaactggacaggcgatatggataaagaaattcgtacccggattaag
agtggttgatagcatagagcgaccactgagaatttactgcgacaacgagccagcggtatt
tttctcccataacaataagtcaagtggctctgccaagtacattgacattaagtgttatat
tgttaaggagaagattctggatcacaccattcaagttgagcatataagaacccatcagat
gcttgcggatccgctcacaaaaggtcttccacccagcgtgtttagtaagcacgcagccgg
catgggattaagggagtacctatgatctagaatcacaggggctacagattgcaacctagt
aaaatctttcgttctgaagcaggggagcatgttgtagtcaatgagtgcagtgatacttaa
tagatcattgtcacgcattggtctctatgtgtaaacttgttaaaggacggaattaataaa
agtttgagtgtgaggtatgtagagaacaaaggggagattgttaggatgtgtcctctacac
tagccggttaacagtaaccggggtagggttaatcctaaccgtctaaccgcgcccctgatc
gggggggctatcctaaccgttggttgcagcccccggtcacacgacgccatataaatagat
taagggggccgacgggtttagccaacgctaatcgctcgaccacaaaccctaatcgacact
ttgagaggaaccgatcccctaggcgctcggagtgactggaatcgctgtgactatgtctca
gatccccgttatcccatcgggatctgagattccccctgcaggcaacattggaggagctga
tccaccgccgatcaacgacgggaaccaatctcctcgacaccagcagggagatcgacaaga
aggaggaggcgggtcttcgctgcaagacgccgccgcaatgatggctaggaacaacaacga
cggtatgttaacctatacccctcagtagaatagatctactcatcatcgaggtattttaga
cacggattggtattctagggacttaggaaacgatcctaagcacc
>TE_00000652_LTR_s_2_s_3#CLASSI/LTR/GYPSY
tgttagaattaccccggctgcggaggttgtatgagtggctaatggttggagggttggagg
aagaggtgtgagagattgccgtggtgacgcctgacctagggttcaggcgcagcaatggag
ttgagaacagtagggaggcaagactcaatctctttctttgattaatctttcctgattaca
aactaaaggcatagagggcttatatattgccctggcctaacaagacttcctccttttaag
gggatctaaacaaactacctttatttaaggaaaatctaaacaactctagctatcttatct
gagtacttatctgcttagtctagcttatcttcccctggctgcttaggccggcgcccatat
acttttccagtcataacatctctccctccctcgacgaacagctcgtcctcgagctgaaat
tgtgggtaggaagttttgaattgctgcaggggctcccatgtggcctgctctagctgctct
gcattccactgaaccaggatggaccatttaccacgctgaagtcgagctttgagaactttt
tgtggtgtgggcagaagcctgccgttttccagtactggcagagctggtggtagaacagga
ggtgatcctctgaaaggtttgagtagtcctacgtggaaaacatcatggatgcgggctcct
ttaggcaattccagacggtatgccactgagccgatgcgttccagaacttggaagggccct
gcataccttggtcccagtttcccttttggtcggctgaccagtgattgtgcctgtcggtgt
aacaggcgtagccaaacccagtcgcccaccttgaactccagatctcggtgatggccatca
taaaaccgcctagcatgttcctgggcctgtaggagtctgtctctgacttccgcgagaaag
cagtcccgttcgcgaaacatttcttctatagttggtgtagctgctgctccttgctggtat
gggatgagtggaggggggtctctgccatagaccactttaaacggggttgtcttcagggct
gagtgataagaggtattgtagcaatattcagcccaagcaatccagtcaacccaggccctc
ggacgatcccctgtgatgcagcgcaggtacatggcgatagttttattgaccacttcggat
tgcccatcagtctgtggatgaaaggctgtgctcatccttagtttgacgccggctagcttg
aaaaggtccctccaaatgtgtcccgtgaacactgggtctcggtcactgactatagagctt
gggaacccatgcagtcggacaatctcatcaaagaatgcccttgctactgtggctgctgtg
tatggatgactcaatggaatgaagtgggcatatttggagaatcgatcgacgactgtaaga
atgactgatttgccatatacctttggtagggcttcgatgaaatccattgagatgtctgac
caaatctgagctggtacctccaagggttgcaatagtcctgctggatggagtgtttctgtt
ttgttttgctggcaaactgcacaagaacgaacccaatctctaaccagtgccctgtccctg
tgaacaaagaaatctgtcctcaacctttgcagggttttctggatgccgccgtggcctgcg
gagtgggctgtgtgcaggatagcaggaagtatgctggaggattgtggtacaaaaatctga
ttgccatgcattatgagtccctctctgatctgccatggcgcaccctgctgccctgtgctg
atctgattgtgcaggagctgaaactcttggttgcttgcacagtcttgctggaggtctttg
tagagttgaaaggttggtgttgagatcgtatagaccgatccactggtggtttccctgcgc
gaaagagcgtctgctactgtatttagtcggccagccctatattccaccttgaagtcgaaa
ccaaatagcttactaatccactgatgctgaggtacagttgagagccgttgatcgagcata
tacttgaggctgaaatggtctgtacgtaccacaaattttctgccccacaagtatggacgc
caatggcgtactgcttgtaccagtccaatgagttctctctcatatgcagcgagcttgaca
tgtcgggctgcaaaggggcggctgaagaaggcaattggtccctcatcttgatgcagtaca
gcgccaaaacctgagccggacgcatcacagtcaacaatgaatgagttggcaaaatttggg
agttgcaagacaggggctgtagagagagctcttttcagtgcctcaaatgctttgtctgcc
tccggactccactggaaaccctctttttttaggagttttgttagtggtgcagctattact
ccaaaacccttgataaacttgcgatagtagcctgccaaccccagaaatcctcgcagtcct
cgtggtgcctgtggctgtggccaggaagtgacagcctccaccttggcactatccatggcg
actccctctgcagaaatcacatgtcccagataggtgacggttgtggttccaaaggaacac
ttagactgcttggcgaacagcttgttggctttcagggactccaaaaccgccttgacatgt
attaggtggtcagaccatgatgcactgtaaatgagaatgtcatcaaaaaatacgagcaca
aatcgccgaaggaactgtcccaacacttcattcatgagggcctggaatgttgccggggca
ttggagagaccaaatggcatgaccaagaattcaaaatgaccatgatgtgttcggaaggct
gttttgtgcacatcatcggggtgaacacggacctggtgataacctgaacgcagatccaat
ttggtgaagaatcttgcaccctgaagttcgtccaacaattcatccactacaggtatagga
tatttatcctttactgtcttctcattcaaggctctgtagtcaatgcaaaagcgccaagaa
ttgtcacttttctttactaacaatactggggctgagaaagccgatgtgctgtgacggatg
atgccttgttggagcatggccttacactgggcttcaagttcatctttctggagctgtgga
tatctgtaaggtcgtactgctactggtgctgttcctgggaggagatgaatccggtgatcg
cagcacctagctgggggaaggccactaggtgtctcaaacacttcctgaagctgctgtagc
agacattccatcataggtttgggctctgccttgagtgaccggactgcaggtctcatggaa
atgtcccagcgctgcgaacccaatcccttccagagaatacgctgtcctctcctccagaat
gccatacacagatcttcaagatcccaaaggatgggtcccaaagtgcgcagaaatgtgata
cccaatataatgtcaaaggaatctagaggaatggcatatgcgtccatcaagaactcttca
ccggcaatggacataccaatactgttagcaatctgtcggcagtgaatcttgtcgccattt
gctactgtggcctggaaaccttggttggaactgtaggctagctgcagcccatctgcagtt
ttgaggctgacaaaattgtgggtagagcccgtgtcaagaagagctgtgagggtgtatccc
cgaatgtcgacttgcagttgcatggtgccctctgagcggatgcctgttaaggcgtggagt
gaaataatgggtgctggatcctctggattggattcatcctcgattcctgtatcctcttca
aaatctgtgacctccagatagaatagacgcgggcaccgatgaccacgaacgtattgttcg
tcacagttgtaacacagtccctgtttgcggcgctcagccatctcgccgggggtgagcttc
ttaaatggacgttgtgcccccgtgctggttggtgctgctactgttatagtggactgttgt
gctggaataggaaatgatggccgctggggaggcctcgacggcttgctggtagttgatgta
tggtggacgtcgagtgcctgagcccttcgttcatatgctcttgctaaacttaatgcatga
ttgagatcccgaggagccataagttcgacatcgatcttgatacgctctggaagacctgcc
gtgaagagttgtaccttctgttccggagtgagtggcgtggtgtgggccagtaaatcccag
aacctctcctgataatcctccactgttgtccggaatggaagccttgccaattccccgagt
gggttgctgcgaagcggtggtccaaatcggagttggcatagctgcttgaaacgcccccat
gacaggggtggttcatcacgcaggagctggctgtaccaagtccgtgcagcaccgagcatg
tgatatgaagccaaccagactttctcctcttccaacgtgcgctgtccctcgaagaattgt
tcacatcgagtcaaccagtgcattggatcttccttgccatcaaaggttgcaaactccaag
cggtggaagcgaggaacagcagcagatggtggtggagagaaagcactgggtatggtgtgc
ggtagtgggggaaaggatggaatgggagacggtgaatgtggtaacggcagcaggtgcggt
ggaagtgaggtggtggtgtgtgctggtgcggatatggtggtgggtggtggtggaagttgg
ccatcggccgctgtcatagtcggtggcagtccaccatatccaggcatgccgtaggggcag
tctggtggcggcgccatggccgatgttcctggtgtggattccaccgcggcaatgcgggag
gacatggaggccatctgcgtggcgaagagccccagttggcgctggacttcagcaagggcg
gtggtgattgctgccaactccgacggctgggctgaagctgcagtttcagcttcagcagat
cctggcatatctgataccaggttgttagaattaccccggctgcggaggttgtatgagtgg
ctaatggttggagggttggaggaagaggtgtgagagattgccgtggtgacgcctgaccta
gggttcaggcgcagcaatggagttgagaacagtagggaggcaagactcaatctctttctt
tgattaatctttcctgattacaaactaaaggcatagagggcttatatattgccctggcct
aacaagacttcctccttttaaggggatctaaacaaactacctttatttaaggaaaatcta
aacaactctagctatcttatctgagtacttatctgcttagtctagcttatcttcccctgg
ctgcttaggccggcgcccatatacttttccagtcataac
>TE_00000681_LTR#CLASSI/LTR/GYPSY
cacctctctggatacggaatcgataggattatagagaagaacagagaagaacagcgaggg
aggcagagagtagttcttagttcagaagtggaataatattctgttacaagttattcctct
caactcctctctcatctacttaagtctcacgcaatacttccatgaagttgatccacgtcg
gcccagtcaccatcttgttgctgcgtctgggcctggtcgaccgcctcggcccatcgggtc
catcatctggtcccgactgctcccgctccttgctttgttcctccagtgcctcgcctttgt
cactgacattccccctggtaagttggctgtttgcccccaaacaggcgcatatggaaattg
ttgtcgtagatcttgaatatcttcccacgtcgcgagttctggtgacatgtgagaccattg
gaccaggacctgtgcacatgcttgtagccctttcatcattgtgcggtgttgcagaatctt
gattggcacactaaaatgaaattggtcagtcggcaaagtcacagatgcagtgaaaccagt
gcccaacgcacgcttaagctgcgacacatgaaaaactgggtgaatgcgtgaagatggggg
taactgcagcttatacgccactgtgcccacgcgctgcaacacttggaacggtccgaaaaa
cttgaacgccagcttctgatgtgctcgaacagccacggacgattgaacatacggttgaag
cttgagaaatacccaatcacccactgcgaactcacgctctgaacgacctttgtctgcctg
acgcttcatacgtagtttggcacgctccaaatgctgcttcaccagctcagacattagctg
acgctccttcaactaggaactcaattcagaagatgtaataacagtctgatctgcaatgcc
aaactgcttgggtgtgcaaccatacaatgcctgaaatggagacatgcctatagctgagtg
tggagaagaattataccagaactgcgcaacagacaaccaccgactccacttgtgcggaca
ggcgtggacaaaacaacgaagaaaagtttctaagcactgattgacacgctctgactgccc
atcggactgaggatgatacgcagtgctcatctgaagctgcacatcagccaggtgaaacaa
ctctttccacaagtggctgagaaacacacggtctctgtcagatacaatcgattggggtag
tccatggtgcttgtacacttgatcatgaaagagcctggcgactgacaatgtcgtatatgg
atgtttaagaggtaagaaatttgcatacttagtgaagagatcaactatcaccaggatgca
tgtatacgattgtgaacgtggaagagcctcgataaaatccatactgatcacttgccataa
tgatgagggtacaggcagaggttgtaacaggccgggcagacgagctcggtcagctttgga
ttgttgacagatgaggcaatgagaaacgaactgatttactgcttttttcatacctttcca
agcaaacagttgtttcaagcgagcatatgtgacgggaaacccggaatgaccaccaactgc
tgacgcatgcaatgctgtaattaggcgatcctgaagaggagctgactgtcccacccatat
tcttcctttataacgaaggagaccatcttgttaggaataatgaggcacagccgatgcatc
aactgctagtttgacaaggagatctttagcaattgggtcatgtgtatatgaatctgtaac
ttctgacacccactgaggagtgcatgaagaaatggccaaacagtcacttgacaactgtgg
attgcgagacaacgcatcagcagcaccattatctattctttttttatacacaatgcgata
ttgtagtcccaataaccttgtaaacatcttgttttccatggagtgtgcaacctttgctca
tccaactgtgctaaacttcgatggtctgtataaataatgaattccttgagttgaagataa
tgcctccattggtcaactgcaaggatgatggccaaaaattctttctcatatgtggacaag
ccttgattgcgaggacacaatgccttactcagataagctattggatgtg
>TE_00000718_LTR#CLASSI/LTR/COPIA
tgtaatcattgtagtttttttggtgtgtgttaccttcacacagcaccttctcactcacat
tatacttcaccactttacaagtagacccttacacttgttcataattacaccaacactaaa
taagaccccctcaagatgggctaaatatatttaacattcccatcttgttacatgccaact
cattatccttaggacctaaaccttttgtgagactatccgctacttgattacgagatttga
catacttcaacttcaaagccccactatcaatatacttctctttgataaagaacttatcaa
tctccacatgcttcatgcgatcaaactgatactggattatttgctatgttgattgtgcca
cattgtcacaatggagcaacattgtctcattcttcaacacttgaagctccttcaagagac
ccttcaaccatatcatttcacacactgctagagccattgctctattgttcagcctctgca
gtggaccgagatatcacagcttgcttcttgcttctccatgaaaccagattacctcccaca
aatacatagtatccagaagtggatctccgatcatccctactgcttgcccagtccgcatca
caatacccctccaaattcatatgtt
>TE_00000727_LTR#CLASSI/LTR/COPIA
aggattccacgcgtgacgcgtggccgagccaacggaatttaaggaaggagagccgcaccg
gacagtgtccggtggtgcaccggactgtccggtggtgcaccggactgtccggtgcgccag
tcgacagaaggcaagatctgccttccaggaatgttctcaacggctcctagctgccttgag
gctataaaagggacccctaggcgcatggaggagtacaacaagtatactcaaagcattcct
aagcaccaagacttcgattccacgcatttgtttcttcgtgatcgcatctagagctcttgt
tgagttgtgaactcgtcgggttgtgttgcgagctcttgttgcgatttgtgtgcgtgttga
cattctgattttgtgtcttgtgtgcgttgctcattcctcccttactctgtgcttctttgt
aaacttcaagtgtaagggtgagaggctccaagttgtggagattcctcgcgaacgggataa
agaaagcaaagcaaaaacaccgtggtattcaagtgggtctttggaccgcttgagaggggt
tgattgcaaccctcgtccattgggacgccacaacgtggagtaggcaagcattggtcttgg
ccgaaccacgggataaccatcgtgccatctctgtgattgatctcttgtggttattgtgtt
ttgttgagactcctctctagccacttggcgattattgtgctaacgcttaaccaagttttt
gtggcttaagtttcaagttttacaggatcacctattcacccccccccctctaggtgctct
c
>TE_00000762_INT#CLASSI/LTR/GYPSY
gacgatccaagctagctcaatggccgtcaccttctacagcaagatcaccctgcgtcctgg
atccgtattctgcttcggaacaatctcatctatagcggatgaagagggaattctacaccg
tatcgcggatccgccggaaaagaagtctcctccaacgaactccgaaaatgccggagaagc
gcaacctccagctctccggaaaaagatcgcctacggaaagtcgggggccgagagctcgct
gacccggagaactccactgtctacttctccgacaacagaatggacacagatcgcgaggaa
gaaggaaaccagggggaagcaagttgttctttccgttcctccgccctcaaaggagaacgg
aaagaagatcgccacgacagcagcaccattctatcccgacgtcctcttcatcgggagggt
ggagtcacctaccgtctccgatgacgagccgactgcacccggagaagaaccgcctcaacg
agaatcccgccgacggaggagacctcgcgtgaacgtccatggaagtacaggaaggagacc
ctgctcgggcaccctcggggctgggtcatagttggcactgcccgcttgagccggatcacc
cccggcagcaccctcgggggctgggcag
>TE_00000813#CLASSII/TIR
ctggactggctattatttgagaggacatatctggtgcacatggaagttagtgcacatggt
gcacatattaaatcatcaccactcatcttagatctaacgtctctagttgatcatcaattt
acaaataacaccttccaccactacacccaccacgttggagggtgttcttagcaaaatata
ccaaacaactagagacgttagatctaaaatgagtggtgatgatttaatatatgtgcacta
aacttccatgtgcaccagatatgttctcttcaaaatatttttaccatact
>TE_00000814_LTR#CLASSI/LTR/COPIA
gtagaagaataatctgtagcgctggtgtctagttttttagagtctaaagttagttgggtt
agtggtcagcacgtcgtggcgttcttgcgcggtcgttgcgggcgtgcgttgagtagtttg
tgctttcatgcagagtcaaatggtggagctagaaaactgggcatagtggtcacgattttg
gctgtgggatggcgcagccgcttcgggagcatgggtacatgcaaccagggactcagctcc
acctgtaaatgcgtcaaataaataggaatggaaatcagtgcagtaggtattgtgcgctgc
gccaaaaagtctcgtgtactcactgtttttctcatttttcagttcatcggtgttcgtagg
agagagagagagttcgtttgttctagcgacggattggtccttgcttagaagccaacattt
ggtatcggagctgaggttcgtcgctagtttcgtcaatacgcctaagcaagctgcagcatg
ccgccgcgacggagatcaagcacgccgcggcgtcggcgatcgccgtccccaaccgacagc
cgtgcaggaggcagcggcgggcaagaccgagggctggtgattcaccgctcggtcagggag
atcggcaactccgggtggcccattttgacaaagacgaactacaccgagtggtcggcgctg
atgcgcgtcatgctccaggggcgacatctctgggaagccgttagcgtcggcaccggtgag
ttcatcgacgatcgcaatgccctcgaggcattgtgcaaagctgtgccccccgagctccaa
ggggttctcgccaacaaggccacggccaaggaggcttgggatgcgctgaagacccgtcac
cttggtgtcgatcgggttcgcaaggcaaaggcgcagacgctgcgtcaggagttcgacgtg
atcgccttcagggaaggagagtccgttgatgacttctcatgtcggctcaccaaggtcacc
gaccagctcgcgatccttggtgaagtttatgaagaagaaaccatcgtgcgtaagtttctt
caagctcttcccgagcgtttccatcaaatagcagttgcgatcgagacccttctcgatctc
gaggaggtgtccctggatgaattggtggggcgactcaaagcaacggaggagcgtatggat
cgcgcgaagtcaaagggaggtgtcggaccgagcgctggtggcaaagagatcaacggcaag
ctgtacttcaccgaggagcaggtgatcgctcgtcttgcgtcccgtctcaacctcaacacc
gacgggtcggggacgcgcggcagagcgcaagccggccctggcggacgtcgtggcgggaga
ggccgcggcagggggcacgacaaggacacgcgctcagctaagggtggcggcgaggtcgac
gacgacgcttgccgctactgtggcaagtccgggcattgggctcgggagtgccgtaagaaa
aagcgtgacgaggcgctggcctaggcgagccagccccaggccaacctcgctcaggtggag
gaggagacgccctcgctgttcatggcggttgtgcaaccgtctgtgaagactgttcacgac
gcacaccgcgtcgagcatgtctacctcaacgagcataaggtgctgccggacttcgacggc
gaacagcaggagatgaagtggtacctcgacactggtgcgtcgaaccacatgaccggcaac
gcggacatcttctccgactacacccgcgacgtcgtgggctccgtgcgtttcggcgatgga
tctctggtggagatcgctgggcggggatcgatcctgtttgagtcgaaggatggagggcac
agggcggttcatgatgtctaccacatccctcgtcttcggagtagcatcctcagtgtcggg
caactcgatgagaacggcagcaggatcgacatcgacgacggtgttcttcgtttgtgggat
cgccgcagccacgaactcctcgccaaggtacaacgttcaccgaatcgcctgtacatactt
ccactcaagccgacgaaaccggtgtgcctcgcggcaagctacaacgacgacgagtggcgg
tggcacgcgcggttcggccacctcggcttccaagctctgcagaagatggggcgcgatggc
atggtccgtggcttgccgtcgatcgagcacgtcgagcatgtctgcgacgcgtgtttggcg
gggaagcaacgtcgagcacctttcccgcaagctgctacgtaccgcgccaccaagccgctc
gacctcctccacggcgatctgtgcggtccgatcactccggcgacacccggcggcaagcgc
tacataatgcttgttgtcgacgacatgtctaggtacatgtgggcagtgctgctcgccaac
aagtctgatgctgaggacgcgttcaggaagctgtgcgccggtgtcgagaacgaagcgggg
cggaagataaaggcattcaggaccgatcgagggggggagttcacctcgaattccttcctc
gagttctgctccgagcgcggcatcaagcgtcatctcactgcgccgtatagcccgcagcaa
aacggcgtggtggagcgccgtaatcagtccgtgctcgccatggcacggagcatgatgaag
gcaaaggcggtccctgccaggctatggggggaggccgtgatgacggccgtattcctcctc
aaccgcgcctcgacgagaagcttggtggggcgcatgccgtatgaggcgtggcatggtgaa
agaccagccgtgcactttctgcgggttttcggctgcgtggctcacgtgaagatcaccaag
ccgaatgccgggaaacttgatgatcgaagcacgaagatggtgatgatcgggtacgaggct
ggttcgaaggcctacagggtgtatgaccccgtcgcgaaccgggtgcatgtcacccgtgac
gtggtgtttgaagaaggcgcaacctggggttggaactcgtccgacaaccgcgaccaggaa
ggctcctgcgacgatggagaccaggacatgttcgtggttgaagagtgggaggagcccact
gctgcttcgccgacaagccatgcctcccctctttacacgcgggacggaggcgcttcttca
tcaccgtcgggttctacttccctggttccggccccagtgccaggatcacagggctcttca
tcggcatcgcagtcggtcgagtcatccttgactagctccacgacgacatcttcaaccact
tcatgcccacgcactcagcacgtcaaaggagggcctgagccgtggcaggtctcactgc
>TE_00000956_LTR#CLASSI/LTR/GYPSY
gttaggcacttgcaggtatgcgcaccaacgctgtgcgtttcgtgttatttctggttcagg
ctattgtgttttccaggttccagagttgcttactcggttacacgggtacttatagaccct
tcctttcccctcttacaagaaggtgtttaaccacttctacttaatccactcggcaccgct
aatcctcacatttggcctaatcacacgctggctgcgtcttgtgggtccagcgaccatcag
ctttgccttccttccttcctgtccgccaaccaggccatctgcgatgctaacatgcccctt
cttcagtaacagcttgtccccaagctggtgccatcggaaactgctgcttcagagcttgct
catcttcccatgtagccagttaatcggttcaccccgaccacctgat
>TE_00000998_INT#CLASSI/LTR/COPIA
cgtcatcagcactgctctaactcgactcgtggatccgatcggcaccgactctccatcacg
ccggcaggtcctccggccttaccgaactgtcctacgcgtcaggcttcatcttcgttcgct
gaataagaaatacgatatgaaatttcttgtggatctgtgatttaattttattgtgcgtgc
gagaagaaaacatagcaccaccatcgtcgtacctgtcggtgcctgcgcacgccgtacgac
gatctgcttgaccgagagtggagacgttaggtcccgaaaatagcctctgcatgtacaccg
gtacaagcaagtgcgtcgtggcgtccacgcatgccagccagccctgtgcatgggatattc
ctactgtcgaataaaatggatcactgcatgcggttgcaaaatccggtcaaagtggcgatt
tttgcgcaggcaatccctctgacaacccctcacgttcgttgcatgttcaccattgagtat
gagtcttgctagctagaaaattatgtgtacgttttgaaggttaaatgattcatcgtaaat
ggtagccgaaggatcggccttgaatttgatatttctaccttaacaaaattgaccatgttt
tatgtttcaatttctactttaattaattatttcccatagtaaataattagtagaaaaata
catgcttaaatatggtaaaatatttttacacctgatgtgttatattcatgcgttagtttc
agaggttatttttctgcttttactgcgtggataattggcacgcctaattaacctagagtt
aattttgcgtgacaggctatggctgaaggcagcaagactgacttcgtggagcttgccctg
aatggcaagaactatctgacctaggctgacgactgacagtttcatctagaggcgatgtag
cagggaaaggcgatcgttcggctaggcccaaacgacatcggcttgcaacttcatgagaag
gcaaaaattgcgatcttccttaggcgccacatccatccagacttaaagatggagtatctg
gaggtaaaagaccctctagtactgtggacgaagatgcaggagcgcttcggtgtgtagaag
catgtgatgcttctgcgggcgcaacaggaatgggctccactccgcttcctcgacttcaag
actgtggaggcttacaacactgccattcatgcatagtcgctcagctatgtttctatggcc
agatagttacagacctggaaatgattgagaaaactctccagacctttcacccctccaaca
tggtgcttcaggagaagtaccaaaacaacaagtacacgaagtactgtgagctcgtcaaca
tgttgcttggcgctaaggctcagaatgagctcctgatgcaaaactaccagaagcgtcatg
tcggctgcggccgtaccagaagcacatgcaaacttcccgtttcaggggaagagaggctcc
tccagaggaaggggtcgtgggtgccgcaataattaggagccgacaaggggaacttttaag
aagcagccacagaatggcagcgacagtagcagcaacaatggtcgtggcagaggcaaaggc
aaagaaaaaagcaacccctagcagggcgatgcaagtgcctcaaagcatgctggcgaagga
tgtttcaggtgcgggtctcagcagcactggtctcgtacatgcaccactgagaaatacctg
attgacatatcaggaatggaagaaacgccagaactcagaggctcactttatccaggcgcc
tatagacgccacaactgcagagcaccttgagttgcctcagcctgctgcacagtttgagca
tgctgccataaatgttgatgccacaactaagagcgatactctgttaggcaaagtcgactt
cgatttcgataccgatgatctcctgtagtcgatcacattatcagccattagctctacatt
tatttccatagcaattttattcctagaagtacatttatttggttatgatgtaataaatgc
tcctgctgagcctgtactatttgattgattgagattaattgctttgcaattttatttatt
cctcattcatggtttaattattcttgctctattatatgttgtcatcatgaatgatgaact
gaatcaatattatatattatttatatagaacaagactcacttcccacgatggaggaaaac
gatgaaccatgcctgattgatagcgcagccacaaattcgattcttagagagacgaaatat
tttcagacactcctgaagaggaccgagaatatcactacaattgtcggcaacaatggctgc
attgtaggctccggtcgagccatcgttgtcctccctaacggtactaggatcttcattgaa
gaagcattcctatacctaggagcaactcgtactctcctcacattcaaagatatccgtcgt
agcggctatcacgttacaactgcatgtgtgagtggtgctgaatacctccatatcacatca
gcggacgaatgtgagacaaaagtggtagagaaagcgcaaggcacctcctctgggttgtat
tactcaagaattaaaccaccccctgaatttgttgcgatgtctactatatttaaaaatcct
gagtcttttcgagtatggcatgaaagactaggacattctggattaagaatggtgtgaaac
atcataactagctctattggccatggcataaaaaccacacaaattcctaaagactttata
tgtgtctcttgtgctaaaggaaaactgataactaaaccctcttacctgaaagtaaaggct
gagtccccgagtttcctgcagagacttcagggtgatatctgtggaccaatcaacccccta
tcggggccctttagatatttcatggttcttatagatgcttctactaagtggagccatgtg
tgcctgttgtccacgcggaaccacacatttgcaaaaattattgcccaaattatccctttg
cgtgcgagcttcccggagaaccgctttcagtcaatcaggatggataatgccggagagttt
acctcaaaggcctttaatgactattgtcttgctctgggcataaatatagagcattccgta
ccacatgtccatacacagaatggacttgttgagtccttaattaaaagaataaaatccatt
gccaggccacttctacaagatagcaaactcccaaccagctgttggggacacgtagttttg
cacgctgcggccttaatccaatatagaccatctgcttaccactctgcttctccccaccag
ttaacgcgtggtcaacaaccagtggtttcccatctgcgaaaattcggttgtgttgtatac
gtgtcgatatcaccaccccagcgtacatctatgggacctcaccgaaagttggggatctat
gttggttatgaatctctgtccataatcaaatatttagagcctagaactagggatctgttc
acagctcggtacgctgatagcatcttcgatgaagagcatttcccgacattagggggagga
ttgtaccttaataataaagaatgccgagaaatagaatggagtgctagtagcatccaatcg
cttgacccacgcactagagaaaccgaacttgaagttcaacgaataatacacctgcaaaac
ttagcaaatactctgccagatgcctttactgatataagaggagtgtcgaagtcgcatatt
cctacggcaaatgcaccagagagagtggagatacctctgcagggtatggactctactcgt
actccccatcctaggaaaagggggagaaaacaggacgattcagtatcagccaagcgggga
tgcctgcatcggcaagttactgaagagaatgcaacatgctccctttcagatgttccaata
gtgacacaccttgaaggtgaacgtcttagtgcaaatgtgcgcacaaataaaagcacaagg
acttcggaacaacctgtttcaaataacttgggaaatcacaatgaaccggatgattcagtt
gaagaaattgctataaactatgttgagacgagagagttatataaccaaaagactacaatt
gtcgacattgatttcgtctctatgatcgttgttgtgattgctaaggatcctgaacgctca
gattgggtcaaatggaaagaagcaatagagacggaattgctctcgctttcaaagaggcaa
gtatttgggcctgtcgcccacatgccctccaatgttaccccagtcgggttcaattggttg
ttcgtccgaaagagggatgcgaacaatgaggtggcgagatacaaagcgagacttgtagca
caagggttcacgcagagacccggcatcgattacgatgaaacttactccccggtaatgagt
ggcacaacgttccgatatttaatatcgctgacagcaggtttaaacttaaaaatgcagatg
atggatgtagtgaccgcatacttgtatgggtcactggattcagaaatctatatgaaggtc
tcggatgggctgagagttccggatgccaagtcaaatcgcaacatgtacatcgttaagttg
cagagggcgctgtatgggcttaaacaatctggacggatgtggtacaatcggctcaacgaa
ttcctcttgaagaagggatacgtaaataatccatattctccttgtgtatttattagaaaa
tccctgaagggtttttgcatagtttcggtctatgttgatgacttgaatatcattggatac
gttgaggatattgaggaggccagcgcctacctgaagacagagtttgaaatgaaagacttg
ggagaaaccaagttttacttgggcctgcagatcgagcatctcccagaaggaatatttgga
caccagtcgacctattgtaaaaaggtccttgagagatttaatatgattaaagctcaccct
ttaaagaccccgatggtcgtgagatccctcgaaatggatactgacccatttagaccaaag
agcgatgatgagaaatcgttgggacctaaagttccttaccttagcgctattggagcactg
atgtaccttgcgaactgcaccaagcatgatattgcattcgcagtaaagctactagctaga
tacagtgtagacccaaccataagacattgggtaggtgttaagactatatttagatacctt
aaaggcactcgagctcttagcttgtttttcccgaagaatcagcacgagactatggtgggc
tatgctgatgctggatatcagtcagatccccataatggtatatctcagactggctttgta
tttctatgtggtggcactgttgtatcctggagatcgtgcaaacatacattagtaacgacg
tctactaaccactcagaaataatcgcgctatatgaagccgcacgagaatgtgcttggcta
cgacggatgactaactacatccagaagtcatgtggttctaacaccgcaaatacccccacc
attatctatgaagataatgttgcatgtgttgcacaaatggaaacgagctatattaagagc
aatatgactaagcatatctgtcctaagtatttttatcctcatgaactccagaacgagggt
gaggtaaaaatcctgcaagtcaagtcttgtgataatctggctgatttattcactaaatcc
ttacctgcagtcacattcagaaaatgtgtacgaggtatagggatgaggcatttgagagac
ctgtagggttcagggggagatcacctctgaactgcagcccttacaattcgacctgaagat
catatattatacaccttgaaggttatagttgtcttgaagacacccgttgtactctttttc
ccattgtgagttttcctgaagtttctcacagatgttttttaacgaggcaacaagtgcaat
acatcgtgtggcactatgctctctttcctccattttttctcactgggtttttcggagttt
tgatgagacataagtcgtcacggtattcgcccaagggaga
>TE_00001005_INT_s_2_s_2#CLASSI/LTR/GYPSY
gatagtagacgcggcccgatcttccgtgagatacgataatttgattgagtggagatctcg
acgttgatgatccaaggctccgagcgaacggttcctcgcaatcactacaccacggctccg
ttggttatcacccgtgacacacgaatgacctcgccacgaaggcttatccctgcaagcgca
atcaagaacacaagcaagaacaggaaagaaacgcaaccaaacttgtattgattacgggag
gggggtctcacaagccgatgacggcgacactgttcgatgacagaattgatctaagcaaaa
cccaaacctaaatgtggtggcggctgctgaataaatagagtattagggcgtgcgtagccc
tggactcgcccctaatgggctccgacgcgatacacggcccaacggcccaacagacggtgt
cgcagcaccaaaacagaatctgaacgctgacttgtttcgacgattcccgttgactccgga
tgaattttagggtggaaccagttgggttggttagataatctcgttatctttccaaccata
tccagtccgtcgcaatcggagtccggatgcatcttgggcgtccattttagtgcagactgg
tcctggaacccgagatagagtcgcagccgactcggacttgatctccttcctgttgtggac
gcccttgctgctcctcctcaacaccttggcctttcccaagtccttgctggtcctctccaa
ggtacctaatcatcaaaacatccatggccccaagcgtaagctctgaaacacaattgacta
gggtagaacgtacctggagatttagttgtcgtgcacgagatcgtgttatcggtccattca
ttgtatatatagaagtgatgtcctcatcatcctcctcctcttgaattggagtcgtcctcg
actcggcctcatcttcgtcacccatatatggcttcaaatctgaaatgttaaaggtggaac
taaccccaaaatctggcggcaactcaagtgtatatgcattatcattaatttttgcaagaa
ctttataaggacctgcagctcgtggcataagtttagactttctcaaatcaggaaacctat
cctttctcaaatgaacccacaccaagtcaccaggttccaatttcatttccttcctacctt
tattagcagcaatacgatacttttcattcatcttttcaatttgcaacttagttgtttcat
gtaacttaagaataaattcagaacgttgtgtagcatccaagttcactatttcagaaggtg
gtaaaggtagcaaatcaattggggcacgaggattaaaaccatatactaccataaatggac
taagcttggttgtggaatgaatcgatctgttataagcaaactcaatatgtggcaaacatt
cctcccacaacctcaaattatccttcaaaatagcccgcaacatggtagataaagtgcgat
taacaacctctgtttgcccgtcagtttggggatgacaagtagtagaaaacaacaactttg
ttcccaatttaaaccacaaagttctccaaaaatgacttaaaaatttagcatccctatcag
aaacaatagtatttggcacaccatgcaaacgcacaatctcagtgaagaacaaatcagcaa
tatgtgaagcattatcagttttgtgacagggtataaaatgtgccatctttgaaaaacgat
cgacaatgacaaaaacactatcactccccctctttgttctaggcaatcccaaaacaaaat
ccatagaaatatcctcccaaggtgcacgaggaacaggaagaggcaaataaagaccatggg
ggttaagtcgggacttagctttgttgcacgtggtgcaacgagagacgtagcgctcaacat
cacgccgcatccgaggccaatagaaatgagtaaacaacacatcctcggtcttcttaacac
caaaatgtcccatcaagccacctccatgtgcttcctgcaagagtagaagacgaacggagc
tagctggaacacacaacttgttagcacggtagagaaggccttcacgcagcataaattttt
gccacgttcttccctctctgcaattttcaaaagcatctttgaagtccaaatcagcagcat
ataattcctttatagtctccaaaccaaatattttatgattaagttgggacagcatagtat
aacgtctagataaagcatcagcaattacattatcctttccttttttatgcttaataatgt
aaggaaatgattctatgaattcaatccatttagcatgtcgtttgtttagattagattgtc
ccttaagatacttcaaagattcatgatccgaatgtatgacaaattctttagaccatagat
aatgttgccaagtttgtaaaactcgtactaaagcatataattctttgtcatatgtagaat
aattcagagttggaccattcaatttttcactaaagaaagcaacaggtttacctccttgaa
tgagcactcctccaatcccaatgccgctcgcatcacactcgagctcgaatgtcttgtcaa
aatcaggaagttgcagcagtggtgcttgtgtgagcttcgacttgagggcatcaaaggctt
gctgttgtgatggtccccaacgaaacgacactccattctttgtcaactcgtggagaggtg
ctgcaatggtgctgaaatcccgcacaaatcgcctgtagaatcctgcaagaccaagaaaac
ttcgaacctgcgtgaccgtggttggaagtggccagctcgtgatggcaacaatttttgcct
catccatctcaatgccctgcgatgtcacaacatatccaagaaaagacacacgatcggtgc
tgaaggtgcacttctcaaggttaccaaataaacgtgcatcacgcaaaacatcaaaaacag
cacgtaaatgttcaatatgatcatcatgagacttactatagataagaatatcatcaaaat
ataccaccacaaatttaccgatgaaagcacgtaaaacctcgttcatcaatctcatgaaag
tgctaggcgcattagttaacccaaaaggcatgactaaccactcataaagaccgaacttag
ttttaaatgcagttttccattcatcacctaaagacatacgaatctggtggtatccactac
gcaagtcaattttagagaaaacaatagaaccacttaattcatcaagcatgtcatccaatc
taggaataggatatctgtaccgaattgtgatgttattaatggctctacaatcaacacaca
tgcgccaagtgccatctttcttaggaaccaaaagaacaggaacagaacaaggactaaggc
tctcacgaatgtacccgcggtccagaaggtcttggacctggcgctgaatctccttagtct
cctcggggttggtcctgtaggcagcacggttgggcaagctcgcccctggaattaaatcaa
tcttgtgctcaatgcctcgcacaggtggcaatccagggggtatctcggagggaaacacat
ccatatactcttgcaaaaggttagcaatagcaggtggcaagacaatagatgtatcatcaa
tggaatagaaagcatttttgcacactaaggcatagcaaagtccaagagaggcatgtaact
catcaagatcagatttagtggctagcaaagtaggagtttttaacttaataggttgctgat
tttcagagttcaaaacacctttttgcttagcattagtctttttctcatgttcaaagtgga
caatctcagtgggagtcataggaagcaacacaattttctttcccttgtgcataaaagtat
atttattagatctaccatggtgaatagcatcagtatcaaactcccaaggacgtcccagta
aaagagagcaagcatccatagtcaccacatcgaaatcagcaaagtcatggtaagagccaa
tagaaaaatgcacccttgttgtttttgttaccttgaacttaccgctgttgttaaaccatt
gaatgtgataagggtggggatgctctcgtgtggtcaagccaagcttcttgaccacctcaa
cgttcaccaagttgttgcagctaccaccgtcaatgatggtatgtacacggcagtccttga
cgatgaggaacatgttgaaaaggttgtggcgctgtctgttgtcgtcgtcactagccgtgg
tactcaaagctcgttgcacaatcaaggccttataggtctcggtcgctgttgtaccaagaa
cctcttcatcaccatcataagtctctgcaatgttagctccaacagtatcttcatcttcaa
catcagaagcactaacatacccaccatcaccagtagcaatgtatgcccgtttgctggggc
aatctcgctgaatatgaccaagtccctggcagcggtggcacttgatgtcggaggagcggc
ctgtggaagaggtggttgtagcaggttttgctgcaacacccgaaggtacagtggaagatg
tggacgtccgtacgcccgaagatgatgacgccttggctggcgccggtggctggcgtggag
cgaaagtgctgctcctccgttgttgacgaccctgcaattctttttctgccaacatagaaa
gatggaacaagcgttgtatagaatgatattctttataatcaacaatatcctgaatctccc
gcctcaatcccccataaaacctaaccatttgatcctccggatcctcaactaccccacatc
gtagcatacctttctgaagttcttggtagtattcctgtaccgacatgtctccctgatcta
agcgttgcaatttttttcgaagatcacgtctataagaagggggaacaaagcgagctcgca
tctcctcttttaacgcattccatgtttgtggtgcagcacgtgtgttaacaagttcattcc
accaaatgatagcaaaatctctaaattcactagtggcttgtctaaccctatgctgctcag
gaacaagatgggaattaaatttttgttctaccgtcatctcccagtctaagtaagcttcag
catcataagaacccatgaacggtggaatagaaaacttaatcttagcaaatggatcatggt
ctggttcaggattatgatgacgacgtctaccattacctcccataccttgtcgattacgtg
cgaggcgttgtcgcagcggtgcataaacatcgtcgtcatcgtcgtcgtcgtccacaggag
agtgagctggggctggagttggtggtgggggacgagcctccagtacgtccatgcgtgtaa
caagttcagcaactcgtcgatcaagctgctcataggatgtcgaggcagagtcctggtatt
ttttaaaagcttcagtcatcgcgcgcatcatctccttcaattccatttgagagacacact
catcgtcgttaagtttaggccccttgtccttgtccatttgattctttggtcctgtcattg
ttagcacaaaacagagacaaaaaggcaacaaacaatgtgaaccctacaactatctctcag
ggtggtggtggaggtggtggaatacaaattatgaagcgtcttaccccgctcttacaacgt
tcttaccagcactgcaggtggcaaacggtgaccggtgtgactgtccaacgagcgtgggtg
tgattgcaaaagagtacctgttctgctcgagagaaaattggagctatgggaaggctaact
aaatatatatatgtggcacacaagtcagtaacagatagcaatgctgaataagtgttccaa
gtactcgtcctagttgctggcctagaaaatgtaatagaacagttggaccaaagcacaaga
aaggaggtacaagtatctagtgggaatggcagttctgtaaatatggcagatttttcagca
ctagtagaaatcaaaggcgcgtttcaaaaggagtaccatcaaaagagctcgaaatattct
gaattttttaccactgatccaaaaacacaaaggatggaagcacacaaaatttcacttgaa
acagagttgtattgtggcctagagaaattcacaaaggatctctgaaattcgtgaaaacac
ttaaacaatttttttaattatcttcccgatttttttttgaattttttgaccgaaccaaac
aggtcgtaggcgagtttgggtcaccccagaatggagtcaagaatctgctgtaaaaatttg
agctcaaacggagcaccgagcgaaaagttatgcccgttttatggaaggtacctcaagtta
tggttttcaaaggcacaactcggcaggaaccgaagcgacggctatggagcacaggttcag
ttttagggataggatttgttttctggatatggttggtttagatataggatctgttttgtg
gatatggtcggttttagagataggatatgttttgtggatattgtcggttgtagagatagg
atctattttgtgaataggatcgattgtagagataggatctattttgtgaataggatcggt
tgtagagataggatctgttttgtggatagggtcggttttataggatggaagcggatggat
acaatcaaactgaaccaaaacaaatctaatccagcaaccaaactcaactagaacacgaac
tcagaactgcggactctaaaactgaattgtgcaaaggctaaggcgatggttttaggtcgg
aataaactgatcgtaatttttttggctttttgtggactatgggacgaaacaaaactaatc
taaaggtagaattatacctcacgggcaacctggaaatctgataccaattgatagtagacg
cggcccgatcttccgtgagatacgataatttgattgagtggagatctcgacgttgatgat
ccaaggctctgagcgaacggttcctcgcaatcactacaccacggctccgttggttatcac
ccgtgacacacgaatgacctcgccacgaaggcttatccctgcaagcgcaatcaagaacac
aagcaagaacaggaaagaaacgcaaccaaacttgtattgattacgggaggggggtctcac
aagccgatgacggcgacactgttcgatgacagaattgatctaagcaaaacccaaacctaa
atgtggcggcggctgctgaataaatagagtattagggcgtgcgtagccctggactcgccc
ctaatgggctccgacgcgatacacggcccaacggcccaacagacggtgtcgcagcaccaa
aacagaatctgaacgctgacttgtttcgacgattcccgttgactccggatgaattttagg
gtggaaccagttgggttggttagataatctcgttatctttccaaccatatccagtccgtc
gcaatcggagtccggatgcatcttgggcgtccattttagtgcagactggtcctggaaccc
gagatagagtcgcagccgactcggacttgatctccttcctgttgtggacgcccttgctgc
tcctcctcaacaccttggcctttcccaagtccttgctggtcctctccaaggtacctaatc
atcaaaacatccatggccccaagcgtaagctctgaaacacaattgactagggtagaacgt
acctggagatttagctgtcgtgcacgagatcgtgttatcggtccattcattgtatatata
gaagtgatgtcctcatc
>TE_00001005_LTR_s_1#CLASSI/LTR/GYPSY
gataggaacgggggtgcccgatcttccgtcaggtgaagataactatcgatttggtggaga
tgtcacacagacgatccggcttccaatcaacacgactagaaccccgcaatcgcagcacca
cttctcctctggttatcaaccgtgcactgcgcgattgacctcgccacgagggctaattcc
tgcctgagaatcgaagacacaagcaagaacaagaaagaacacaatctagaatattgcgga
tgaatgattaagctcacaagttggggtctcacaaaccgatctacggcgactgttcttgac
agatctaaacttaagcaaaacccaaccctaatgtggcggcggctgctgaataaatagagt
attagggcgtgcgtgacccctggactcgcccctaatgggctccgacgcgatacacgggcc
aacggcccaacagacggtgtcgcagcaccaaaacagaatctgaactctgacttgtttcga
cgattcccgttgactccggacgaattttagggtggaaccagttgggttggttagataatc
tccttatctttccaaccatatcaagtccgtcgcaatcggagtccggatgcatcttgggcg
tccattttagtgcagactggtcctggaacccgagatggagttgcagccgagtcggacttg
atctccttcctgttgtggcgcccttgctgctcctcctcaacacctaggcctttcccaagt
ccttgctggtcctctccaaggttcctaatcatcaaaacatccatggccccaagcgtaagc
tctgaaacacaattgactagggtagaacgtacctggagatttagctgtcgtgcacgcgat
cgtgttatcggtccattcattgtatgtatagaagtgatgtcctcatcatcctcctcctct
tgaattggagtcgtcctcgactcgatctcatcttcgtcacccatatatggtttcaaatct
gaaatgttaaaggtgggactaacccgaaaatctggaggcaactcaggtggtaatccaggg
ggtatctcagagggaaacacatccatgtcctcatcatcctccccctcttgaagtggagtc
gtcctcgactcaagctcatcttcttttcccaaatatggctttaaatctgaaatattaaat
ggtccagcagcatggttgggcaagctcgctctaggaatcaaatcaatctggtgctcaatc
ccacgaatgggaggaagtcctggaggtaactcagagggaaaaacatctcggaactgctgc
aaaaggttagtcacagatgcaggcaaagtgctagcaatatcatcaatagaaaagaaagca
tctttgcaaaccaaggcatagcaacaagcatcagtagcatgagtttcaagaagatcagat
ttagtagcaagcatgacaggagctttcaatttaatttgttgctgaatttctgtctcatta
gttggttcttatgggtacttgcagctctatctttatcagcttgtacaatttcagtaagag
tcaaaggtagcaaagtaatgtttttatctttatgcctaaaagtgtatgtattactcctac
catggtgacatgcatcagtatcatattcccaaggtctacccaacaaaagagaacaagctt
ccataggtactacatcgcaatccgcataatcagaatacataccaatggagaaatgcactc
gtaccatgtgtgttaccttaaccttgcctgaatcattgatccactgaatgtggtatggat
gtggtcgtggacgtgtggtcaagccaagcttcttgaccaaatctgaactcaccaaattat
tgcagcttccaccatcaataataacacgtgcacgccgattctcgatggagaagaaagtct
ggaacaaattatggcgttgctgcttctctgatggttcaggctgagaactaagaacatgct
gcaccatgatgcttcgaaggttcaccgtagcatcagcaccaagtatggcatcatcattag
cagcaacatcactggagtcatcatcgtcaccctcaccgtcggaagcactaatgtagccat
catccgtagcaatgtatgttcgctgactcgggcaatccttcttcacgtgaccaatcccat
gacagcggtggcaaacaatacccgaagaacgaccactggaaggtgctgcaggtgctggtg
aattctgtttcttggcgggtacctgcaaaggaagtttaccaacatgtgcagcaggtgtcg
aggaaggtgtatgactcgaggcaggtgtgtgcgtccgtgatgtagaggaggcgccaaaag
tagtcctaggtcgatgttggcgtccctgcaattctttctctgcaagcatagcaaactgga
acaacttgttgacagtgttaaattctttgtaatccacaatgtcctgaatgtcacgccgca
aacctgaataaaaatggcaaagagcgtcctcatgtccctctactatcccacaacgctgca
atcccttctgaagctcagcataataatcttgaacagatttatccccttgctctaaacgca
tcaatttcttacgcaattctctatgataagatgggggaacaaatctatcgcgcatagcta
ccttaagatcttcccaagtcgtaggtgctctaccatccccaactagaccagtccaccaga
caatagcaaaatctttaaattcactagtggcttgtctaacttgatgtcgttcaggtacaa
ggtgggcagcaaatttctgttctatcgtcatctcccaatcaagatatccctcagcatcat
aatgacccgaaaaagatggtatagaaaatttaatcttagcataagggtcgtcaggagcac
gattgttattaccttgctggcggtgtggcataccttctgtgttttgatgaagacgacgac
ggaggcgcaaatctctggtggccgcttcatcataattaccttcttcatcaatcatcgcat
cattgggaagacgtggacgaggaggtggtggtggggcggtgcttgttgttgcgtctccaa
cacagcaagtctgtcgacgatctgggacaatcgtcgatccagcctctcgtaagtcttgcc
aaggttcatgttaatgaaggcatcatgcactgacttgtggaccgtctcctccatttgctc
cttcaggagcttgttgtttgcctcaagatcttggcggctaacacattcatcgaagtctgt
agggatccttgcttcttcgtcgtcgcctgccatcgaaacacaaaaacaggaaacaaacgg
tgacggttatccctaataatctcactacacgctcctctcaggtggaacacaggaacacgc
tctaatgtatcttaccaagctcttacaagtgtctgacgaaatacaagcaaaggatggtac
aatcggaggctggttcgtgatacttaccaagaggtagtgaaaccgcgattgcaaggtcac
agctgtattgatcagaagaaagtatgtggagcttgggaggccaaaaattaatatcaagga
ttagcaaaaatcgagtgcagattagcgaagttcaataagtgtccaaagcacaagtcacaa
ttgctggctaagacgtgtcctatcgaagcacaacaagataaaagtaacaaactagcagaa
tggcagttctgtaaatagcgcagatttttcagcactagtagaaatcaaaggcgcgtttcc
aaaggagtaccagcaaacgagctcgaaatattctgaattttttatcactgatccaaaatc
acaattgatggaagcacacaaaatttcacttgaaacagagttgtattgtggcctagagaa
aatcacaaaggatctctgaaattcctgaaaacacttaaacaatttttttaattatcttcc
cgattttttttgaattttttgaccgaaccaaacaggccgtaggcgagtttgggtcacccc
agaatggagtcaggaatctgctgtaaaaatttgagctcaaacggagcaccgagcgaaaag
ttatgcccgttttatggaaggtacctcaagttatggttttccagggcacaaattggtagg
aaccgtagcggcggctatagagcacaggggcacaaacctccctggtataagcaataggta
agcgccagatgatgaaacaaggaggggctgcaatgcaatgcggcttgcaacctaatctag
ggctagcgtggcgagaattcacacaaggcggctagcgagggcaaatcgagtaatgtggtg
tctcgacttgtaatctgggtaaggtggatgggctagcggcggaaacaaataacagcgatg
gagcggttgaactacgattacgacacgacctaaaccagcaacaagactcgaacacggaca
caaattcaacaaagcaatctgaaacgaaattgcaaggctaaacagggttataggacagcg
gaatttttttttgtatggcaattatctggagttataggatgaaaaacctaaactaaacta
gggtaagcctgacggtaatacctgagtctttgaataccacttgataggaacgggggtgcc
cgatcttccgtcaggtgaagataactatcgatttggtggagatgtcacacagacgatccg
gcttccaatcaacacgactagaaccccgcaatcgcagcaccacttctcctctggttatca
accgtgcactgcgcgattgacctcgccacgagggctaattcctgcctgagaatcgaagac
acaagcaagaacaagaaagaacacaatctagaatattgcggatgaatgattaagctcaca
agttggggtctcacaaaccgatctacggcgactgttcttgacagatctaaacttaagcaa
aacccaaccctaatgtggcggcggctgctgaataaatagagtattagggcgtgtgtgacc
cctggactcgcccctaatgggctccgacgcgatacacgggccaacggcccaacagacggt
gtcgcagcaccaaaacagaatctgaactctgacttgtttcgacgattcctgttgactccg
gacgaattttagggtggaaccagttgggttggttagataatctccttatctttccaacca
tatcaagtccgtcgcaatcggagtccggatgcatcttgggcgtccattttagtgcagact
ggtcctggaacccgagatggagtcgcagccgagtcggacttgatctccttcctgttgtgg
cgcccttgctgctcctcctcaacacctaggcctttcccaagtccttgctggtcctctcca
aggtttctaatcatcaaaacatccatggccccaagcgtaagctctgaaacacaattgact
agggtagaacgtacctggagatttagttgtcgtgcacgcgatcgtgttatcggtccattc
attgtatgtataga
>TE_00001081_LTR_s_1#CLASSI/LTR/GYPSY
ggtatgccctcttctccttaggttgtagctgtgtgtggtaggtggccgctccttgagcgg
ttggcgatgagaggaggccgtggttctcacggcctgggagaagacagcaggggaggagaa
attagggcagggcggcggctgatcaacaatatgttgatcacagcctgttctcattttatt
gcaattaaggtataaataacctcctattacagattaacctaaaaggcctttagcctcttt
attctactgctaaaagggccttgctaacagcccacttagcctaagccggttcagccccct
aattaggactaccagccttgttgcggcgcctgtactggacgcccaccataacatctctcg
gctcctcgagaaacagctcgtcctcgagctgaaatttggggtagctttctctgaaccgag
ccagtggttcccaagttgcctctgatgctgaagacccggaccactgcacaagaaggtgcc
attcttggcggcgtagtcgtgcgcgcagcacgcgctcaggtgttggcaggaccctcccct
ggtgcatctctgggagggctggaggagcacttggcgtatcacctttgaagggtttgagca
agccaacatggaaaacattatggatgcgagcgtcatctggaagttgcagccgataagcca
ccgtgcccaccttttccagcacctgaaacggacctgcatatcttggacccagtttgctct
tcttgttgccaactagtgctcgtgcctggctgtgtagaagtcgcagccatacccagtcac
ccacctggaattccagctcacgatggtgttcatcatagtgccgttttgcatatgcctgtg
cttgcagtaatctttctcgaacatccgagagaaaaatgtctctgtcttttaatagatcat
cgactgcatctgtggctgctgttccttgtgtatacgacagtaagggtggtggtgaccttc
catagaccacttggaatggtgtagtgcggagagctgagtgaaaggcagtgttgtagcaat
attccgcccatggcaaccaatcgacccacgcccgcggcctatctcctgttaggcatcgca
ggtacatggctatagttttattgacgacctcggactgtccatctgtctgggggtggaaag
ccgtgctcatgcggagtttgaccccagccaccttgaaaagatcgcgccagaagctgcctg
taaagactgggtcacgatcgctgacaatggaaagtggaaatccatgaagacggactatgt
tgtcaaagaaggctcgtgccactgaggctgcagtataaggatgtcccagggcaatgaaat
gggcatatttggagaaccgatccaccacagttaatatgactgatttgccgtgcacctttg
ggaggccttccacaaagtccatcgctatgtctgcccaaacttgtgagggaacttctaagg
gttgcagcaaccctgctgggtgtaaggcctcggttttgtttttctggcagactgtacatg
atttgacaaagtcacgaaccagagttctgtcatttggaatgtagaagtctgcgcgaagcc
tgtgtaatgtcttttggaaccccccatgtcccgcgccatgtgctagctgtagaatatgaa
ttattgtgggtgatgtaggtggtacaaataccctggacccatgtagtattaggccctctt
ggatgtgccatggcgccgattgggtgccattgaggatctgttcatgtagttgtttccatt
ccggtctgctgctgccatcactgcgtatttcatcatatagctggaacgatggtacagata
tggctagggactccattgcttcagcgtccctgcgggagagagcatccgccactgtgttaa
aacgtccgggtcgatattcaacggaaaaatcaaacccgaacagtttactaatccagtggt
gttgcggaacagttgagaggcgctggtccaacatgaacttgagggcaaaatggtctgttc
gaaccagaaaacgacggccccataagtacggcctccaatgacgtactgcctgcaccagac
cgatgagctcgcgttcataagcagcgagcttcaagtgccgtgtggcgaacggtctactga
agaaggcaattgggccgttgtcttgatgtagcactgccccaaaccctgaaccggatgcgt
cacaatccacgatgaatgatttggtgaactccggaaggtgcaaaaccggtgctgtagaca
gtgcctccttgagtgctgtaaaggttgtggctgcttctgctgaccatgcaaaactgtctt
ttttgaggagtttggttaggggagctgcaattgtgccaaagtccttaataaatttgcggt
aatagcccgcaattcccagaaatcctcgcagcccacgagctgatttaggtgttggccagg
cggtgattgcttcgactttgtcactgtccatagagacccctgattctgagatgacatgtc
ccaggtatacaatagaagtggctccaaagctgcatttagatttcttgacaaataaactgt
tggtgcgaagtaaagtcatcactgctctgacatgttgaaggtgggctgaccaggacggac
tgtatatcaatatgtcatcgaagaaaaccaacacgcagcgtcgcaacaggggctgcagta
cagaattcatcaagctctggaacgttgctggtgcattggtaagaccaaacggcatgacca
aaaattcaaaatgaccatgatgtgtacgaaaggctgtcttctcaatgtcatccttgtgca
tacggacctgatggtaccctgaacggaggtccaacttagtgtagaatcgagctccatgga
gttcatctagcaactcgtcaaccactggtataggatatttatccttgatagtgtgttcat
tgagggctctgtaatcaatgcaaaaacgccatgtattgtctggcttcttcactaggagga
ccggggctgagaatgcggatgtactgtgtcggatgataccacggcgaagcatatccgcac
attgagcttctaattcatccttttgcaattgggggtaacgatatggacgaacagctactg
gtgcagtgcctggtttcaggtggatcctgtggtcacaatgtctggctggcggtactgact
gtggttcctcaaagacatcctcaaaggactgcagcaagtgatccatcatgtgcttgggtt
cagtgctgatgctacatgtggttggtgtagtggtgtctgttcggacggaccccaaaccct
tccacagtatgcgccgaccttcatgccagaaggccatgcaaaggtcctggagatcccata
atactggtcccaatgttctcaggaatgctgtccctagaatgatctcaaatgtatccaagg
gaattgcatatgcctcaatggtgaacttctccttgttgatgtcaatggctgcgcgacgag
ttactccctggcagaaaactgggtctccatttgccaccttgacatggcgacctggtgtgg
gttccaaagtaaccccacactgttgtgctgccttgcagttgatgaagttatgtgttgaac
ccgtgtcaagtagggccagcagctcctgaccgttgaggactacccgcagctgcatggtgt
cctcccttctaatcccagttattgcatgtagggaaaccactgggtcctgctcttcctggt
catcatctgtgtcacccttgatctcatcgtcagcaaagtctgtgacctccagatagaata
gcctgggacagcggtggcctcgtacatagggctcgtcacaattgtaacatagcccttgtt
tacgtcgttccgccatctcggcgggggtgaggcgcttgaacgggactggtgattgtgttg
gtggctgctggggtgtattcttggcagcattgtcggtcatgtgtgtgagcaccggtggcc
gaccagatggtctgggggccctgccagtctgctggggctgttgagcactatcaatgacct
gagagcgacgttcatatgcccttgctagtcgagaagcctgctgcagattctgtgggttca
tcagctcgacatcgattttaatccgctctggcaatcccgccgtgaagagctgcacttgct
ggtcaggtgccaacggagaggtgtggcacaacagtgacgagaagcgctcttggtaatcat
ccacggttgtccggaaacgaagacgggccagttcgcctaatgggttggtgcgtagtggcg
gaccaaagcgctcattgcagagctctttgaattgaggccatgtcaccgttgcacagtccc
gttccaccatgaaataccaggtatgtgctgctcccttgaggtgataggaggcgagccaca
ctttgtcctcctcaatcgtgcgttggcctctgaaatactgctcgcagtggttcagccatt
cgaggggatcctccttcccatcaaatgttggaaactccatcttgtagtgtcgcggagctc
ctgcgtcgaaagactgcggggtgggatgggttgggatatgctgtaatggctgctgtggta
tgtatggtggaaaggatggaagaggtgacggcgagtggggcatggggatttggtggattg
gtaatgtgttggatgatggtggagctgtagctggtggtggcctggtggaggtcgatggtg
cctgtgtctctggaatgccgccataacctgggagaccgtaaggaaaccctggatggttgc
cggcggcggacactatgggagttgtgcgcccatcgatttctgtcacatgcagcgccagat
tggacaccttggtggcgagatctgcaagggccttcatcatggtgtccatcttctgctcca
gggctgcgctggtggtgtttggcgccgcagcagatgcgacttcgctggcagtgttgtcgt
cgttgcccggcatctctgataccagattggtatgccctcttctccttaggttgtagctgt
gtgtggtaggtggccgctccttgagcggttggcgatgagaggaggccgtggttctcacgg
cctgggagaagacagcaggggaggagaaattagggcagggcggcggctgatcaacaatat
gttgatcacagcctgttctcattttattgcaattaaggtataaataacctcctattacag
attaacctaaaaggcctttagcctctttattctactgctaaaagggccttgctaacagcc
cacttagcctaagccggttcagccccctaattaggactaccagccttgttgcggcgcctg
tactggacgcccacca
>TE_00001107_INT#CLASSI/LTR/GYPSY
cccaccgaagacaatattccccgcacctgcgaggacgacaccttccgcacctgcgggccc
gaaggacaatcgcagccgcccccaggcttcgccccactggagggcgcggatctcaccgag
gacggcgaggtcc
>TE_00001134#CLASSII/TIR
caggggcgaagccaggatccgaagacagagggggcaggcttagcctccaagcgaccaaac
cagcaaggacacaatataaaaatggcaagggaaccaaccacaatgcatatattgatatat
aatcttcattacaaaaacagtataataaaacaacatctattttgtcaaacaaattaaaat
tacatctcagttattttgaatttagctctacgtgtattagctagatcataggccttgata
atatcatcagaactaatcattgccgctaattccctttcaatataaacgaccagataatcc
cgtaaataggcatctcccattttgcttcgaagacgtgtcttcacaaatttcatagctgaa
aaggctctctctgtggtcgcagttgacacagggagagtcaagagtaatctcaataattta
tctaccatcggataagaagaatctttatccagtttaactaatccacttgttaaatcagcc
aaagatgataaaccctttagttctggatggttgcaaacatcaagttgaaaatgtggcaat
tggcactctaattgcattctttcttgatttgagaaatctgcaggataatacttttccact
agagagcataccttttctatgtcaaaagagccaagtattggattcaaggaagcacaaagt
gatgatacttttccactagagagcatacccgttggggggtgccaggcccaccccggcccc
cctggtggcttcgccact
>TE_00001166_LTR_s_0#CLASSI/LTR/GYPSY
tgttgagcaccaaaagtggcggacggtccggcccttgggcccggacagtccgcgtgcccc
gcgattagattaactcgggtgattatccttatctcgtgcgtggttatccatctaatcacg
tgggagttgttggctatctcctaggaataggtccagacctcctcccctataaatataaag
gggtacggccgattgagaacccccgaacacattccaatcgaaccaattactttatttacc
tttcctgccctaggagtagatgtagcgtagttctagttgtagccttccgcatatccacct
ccacccctattcgactctacgtcgtctagatccgtcctagggtggcctgccgaccccagg
acgaccctatgatctttacccctcctgaggggcaagatctacttcgtctacttcaatcaa
gatctcttcctcgaattgatctcttaatttctaggcgactctacgtcgtctggagacgcc
ccgggtgacctgctgacccggagcaccctaaggtctctcccccagggggcgagatctagg
tcctacgaggagaagaagacgaccctgcgccatcgcggaccgtccggcccagagctcgga
ccgtccggactgcgcgcagggaaggcgccgcttctgccgccaggttgcggaccgtccggc
ccagagccgcggaccgtccgcgcccccgcagcgagcaccgccaggcgacccggcgacccg
tcgcagaccgccgccactgttcacctcgcggagccgaacccaaggtattgctcatcacga
gaaggccctagggttcgttgtgtttggtcccaaataggtggtgaccatcatagaggtgtt
gccccacctttaggataaccactttatttgaccctacatcatctaaaggtgcaagtaccg
ccaggcggttcattatagtgtttggtgaccaaaaaggcgccaacattac
>TE_00001225_LTR#CLASSI/LTR/GYPSY
tgacgaagagctaaactggagcttcgttgatgcgaagtcaagcttcggctatggttaaaa
attttggcagcaaaacagtgcaatagcaatgaatgtgtggtaacttcacacctaccgtct
gtttatatagtgctgcaggtaagaaggtgaatcgtcaggatttttacaccaggcaaacag
tgctccacccctgcacggtgggccgcaaaaaccaaaagtgaacctgcaggtgggaccgct
cgcgctcgaaactgtatcgtttctcgacaacgagctcagggaaggtgtttttcggacctt
cggcttcctgaagcctaagagacttttttcacggatcaagctcgttacgaaaaacgatct
agcaccgcgaaggggctactgttgggaccatgcttcgtcgccgaaggtcctgcagaaaga
aacagcttcggctgaagctgctcgtacgtgacgccgaaggtaccattcatgaagcttcgg
tattacagcatatccgaagatgaagggtcgaaccgacttaaagatagaatgaccttttag
tccataagggtctgagtcattgttgtaaacttttatgaggggcatgattgtaattcctca
caggctgtgtcctgtgcctataaatagtgaacagtattcctttactgttcacgcattcct
gtaattgcaaacgcatcactcgggaattatttttgtcaaggcaaaggtataaatgtacct
aaacattatatttaaatatttaaattcatataataagatatgtgaatgatgtcatttatt
tctaatatatttatctttaatgtttcatattttacattactttatattatctttgtaagt
ttaattacgaaggtgaaaccttcgtaatatttgctcgtgaccttcgtccgaagttcatta
aatccttgggagataatgcttcagcggacgaagggcattaatatttaacattttatgttg
ccttgttcttaattcatagcatttgagaacaagtccccaacattggcgcccacctccggt
gaactcacttccacttttgagtatggcttcgttcaaaatcaagctggactgcttcggctc
cgaagctgtctcccgataacaggcggttcatgtcagagccagcaacaagaacagaagaag
gaggccagagaaggtacacatgtggggtgcaagg
>TE_00001234#CLASSII/TIR
actaccggaatccggctctttgccgagtgtgaggcgctttgtcgagtgctttttgtccag
cactcggcaaaaaagtctttgccatgtgccgcactcggcaaagtcctgctctcggtaacg
accgcgtttaccgagagcaggactctcgacacagaaatacactcgacaaagaaatctttg
ccgagagccaaacactcggcgaacggcagcgctcggcaaagggtcgtcagccgccgtcta
aagctgacggtcgttatctttgtcgagtgccccctcgtccgacactcagtagagcaagct
tgccgagtgccatccttggacactcgataaagtatagccaaccaaactttttgtggtatg
ttcctacactatgtagatctacatgtaccattttggcacaattacaaaaatgttttctat
aactattagatttagttcgtttatttgaatttcttcggaaaattcacatatgaactgcaa
gtcactcgaaacatgaaaaaccgtgcatgcaaaataaatgatatgcatgttatctagcac
aagttacgaccgaattcagaagcagaccagaatcttcaagcaccatgctcactaaacatg
accgtgaacttgttatccagttgtttaaaaattgtataaaacacaaataaagtcagaaat
taatgaaacttgtccacatgtcatgatatcatatatagaggttgtgataaaaatttgata
atgtttcggtaaagttgtgacgtactatgtgtagaaacctaagtgacctacacataaaat
catagagtttcaatgtagttcactcgacaaagactttgtcaagtgtccgataaaaagtat
tcagcaaagaagccgttgtcgatttactgttcgtcgagatctctttgccgagtgtcacac
taggcaaagtctttacggagtgtttttcaggctttgacactcggcaaagcgctcgattcc
agtagt
>TE_00001243_LTR_s_2#CLASSI/LTR/COPIA
cgacgtcggaactcgtggtctacaccgacgccgactgggctggctgtccagacacgcgtc
gatccacctccggttacgccgtgttcctgggcaccaaccttgtctctgggccgccaagcg
gcagcccgtcgtctctcgctccagtgctgaggccgagtaccgcgccgtggccaacggcgt
ggcagaggcctcctggctgcgacagctcctccacgagctccacagtcccctccagcgcgc
caccctcgtctactgcgacaacgtcagcgcagtctacctctccaccaatcccgtgcagca
tcagcgcacgaagcacgtggagatcgacctgcacttcgtccgcgagcgtgtcgccgccgg
tgacgttcgggttctcagcgtccccactacgctgcagttcgccgacatcttcaccaaggg
gttaccgtcgagtgtatttttagactttcgctccagtctcaacatctgtacaggatagag
ttgtgactgcgggggggtgttggaactgtattagggtttgggtacatttactctcttgcc
cctctgtaatgggccaggcccaactcatggctattaatatacagccccaccctatcctag
ggttagggtttcctcacttctacaaaaacc
>TE_00001244_LTR_s_1#CLASSI/LTR/GYPSY
tgttatgaccggccgccactacaggcgccggataacagcagaggcaacggatagacatgc
aaattagttggataaggatctacacatgcagattagttggataaggattagaagattaag
ggataagatttgttagagagaaaagagggatttgatctcattagataagtactagaaggg
agtataaataattgtaagcaccaccctatatggaattaagcagaaacaattatagtttcc
agcttccctctgggagctgggagaaaccctagccgccactgttcatcgcgcactgttcac
cgcgctactgttcaccgcgctactgttcatcagtgcgttcttccgttcagcagcccatct
ccctctttccctgcgcccagcatccacggcgcccaaacacagccgtgggcgtttcctccc
tcgcccagtcccctcacactcatacaacctaaggccaatccgtggtagggatcgtattcc
tatcaatctggtatcggctatgtccagcgatccgtccgcgccgctgccctcctcgccatc
agcgccgtcgctttctcaggcgtcggcgtcgctgccattagccgcggtgccgtccacggt
gccgtccaccggttatgtgccgccaggcacctcatctgttcccctgaccctagattccct
cgctgaagtagtccgggaaatttcacggaacatggctgtcatgcagggaaacatgatcgc
gatgcaggggaacatctcctccatccatacctacatcaccggcacccagaacccaccgct
gcctgcctccaccaccatgccactgccgcccagcccatctgcgccgccgcccaccgcatc
tctcccaacatccgccgctgccgcatcctccatgaccggggctgcgcctggcgtaccgct
gcacttaatgcagtggccccgatcaccgtcgcaagtcccgtcatatgtgctgcagccgcc
gatctactctactccggcgaccatcacgtcgtcggtggtgcagtctgaagccccccacgc
gccggcctctgggggggtcttctacggaggcgtcgagggagtcctcttccatgaacccac
gacccagacagcctcctccggggtcgtcgagcccgctgctggcctgggctatagccaggc
ggcacagactccccctcgctactacaagatcgacttccccacctatgatggcagcgttga
ccccctaaattggttgaaccaatgcgagcagttcttccggggccagcgcaccctggtgac
tgaccgcacttggctcgcttcgtatcacctgaagggcgctgcgcagacttggtattacgc
cctggagcaagacgagggcatgccaacgtggggacgcttcaaggaggtctgtacccttcg
gtttgggccgcctgttcggggcacccgcctgtccgaacttgcccgcctgcccttcacctc
gacggtacaggactacgccgaccgcttcaacgctatgctcggccacacgcgcaagctcga
cgcgcagcagaaggccgaactcttcgtcggcggcctccccgaccacatccgggctgatgt
ggccatccgagacccccaggaccttcaatcagcgatgtacttggcgcgtgctttcgagca
gcgtgcagcggcgcagaccactccgcctccagcgcgcgggttccggcagtctcgcccggg
actgccagcaccgccgcgtccgctgactgctccgccaaccgctgcagcgcaaccagcagg
tacagccgccccagcgcgaccgttccgtcggcttacgccggccgagcagcaggaacgacg
tcgtcaagggctctgtttcaattgtgatgagccctatgtgcgtgggcacgtgtgtccccg
cctcttctacttggagaacgacgactacatcgacgacgagccccaagaggagggagctga
cctacagatcgcgctcgagcaggagccaccctcgcgcgccgcggccatcattccgacggt
ctcgctgcacgcattggcaggggtgcgcacaccaaacgccatgttgctgcccgtctccat
caatggccaccgtcttgtggccctcgtcgactccggctccaccaccaacttcatgtcggt
gggtctgatgagccgcctgcagctgccatccacgccacaccccaccatcaaagtgcaggt
ggccaacggtgacaacataccgtgccaaggtatggcgcggagcgtcgacctgcgggtggg
caccgaacagttttccatcgactgtatcggcctcaccctcggcaccttcgacgtcatttt
gggcttcgagttcctgcggctgctggggccgatcctctgggactgcgaccgcctgtccat
gtccttcaccaaggggggccgccgcatcatttggtccggcctgggggcgcccggcgcggt
tcccccacagccggctgcgtgcgtggtgtccagcacgcccacacagccgctcctcgacga
tcttcttcggcaatttgagctggtcttcgccgagccgcaagggctgccacccgcccgccc
ctacgaccaccgcattcatcttcttccgggggcggcaccggtggcggttcggccctaccg
ttacccccagctccagaaggatgagttagagcgtcagtgcagcgccatgctcgcccaagg
gatcattcgccccagcacatcgccattctctgccccggtcttgctggtccgcaagcccga
caactcgtggcggttctgcatcgactacagggccctgaatgctaagacatcgaaggacaa
gttccctattccggtggtcgatgagttgctcgatgagctgcatggcgcccacttcttcac
caagctcgacttgcgctcgggctaccaccaggtgcgcatgcaccccgctgatgtcgagaa
gacggcgttccggacacacgagggacactatgagttcttggtcatgccgtttggcctctc
caacgctccggcgacctttcaagccctcatgaacgacgtcctccgcccctatttgcgcaa
gtatgtgcttgtgttctttgatgacatcctcatctacagcaagacatgggcggaacacct
ccagcacatcagcatcgtcctccacgccctgcgcgaccaccagctacatctcaaacgctc
caagtgctccttcggggcgcgctcggtggcatacctcgggcacgtcatctccgccgcggg
ggtggccatggatgcggccaaggtggaggccgtctcctcgtggccagcaccgcactccgc
tcgtggcctgcggggcttcttgggcctcgccggctactacagaaagttcatccgcgactt
cggtgtcatcgcggcacctctcacgcgccttctgcggcgcgatgccttcacctgggacga
cgacacccaggccgccttccagcagctgaaaacagccttgaccacgggtccggtccttca
gatgcctgacttcgagaagaccttcgtcgtggactgcgacgcctccggtacgggcttcgg
cgccgtccttcaccaaggcgcgggaccggtggcgttcttcagccgtccctttgcggcgcg
acacctcaagcttgccgcttacgagcgggagctgatcggcttggttcaggcggtgcgcca
ttggcggccctatctttggggtcgtcatttcgccgtccgcactgaccactacagcttgaa
gtacctcctcgaccagcgactgtctacagtgccccagcaccagtggctgagcaagctctt
cggcttcgactttgaggttgagtatcgtccgggccgcctcaatgtcgccgcggacgcact
gtcccgccgcgacgccgagctactccaaccatccgcaggggagccgggggcagcagcagc
cctggccctctctgggccttcgttcgccttcctcgacgacatccgccgcgccacagcgac
atccccggacagtagccgcctgtgccagcagctccaggatggtaccttgaccgccccatg
gcgcctggaggatggcctccttcttcacggctcgcgcgtctatgtaccgaaccacggcga
cctccgacatcaggccatcctcctggcccactcggcggggcatgagggcattcagaaaac
cctccatcgcctccgcgccgagttctacgttcctggcgaccgcaccttggtggctgattg
ggtgcggacgtgcacaacgtgccagcggaacaagacagagaccctgcagccggcggggct
gctgcagcccctccaggtgccgtcccaggtgtgggctgacatctccatggacttcatcga
ggggctgcctaaggtgggcggcaaatcggtcatcctcacggtggtcgatcgcttctccaa
gtacgcccacttcattccgctcggccacccgtatacggcggcatcggttgcgcgggcctt
cttcgatggcatcgtccggttacacgggttcccctcctccatcgtcagcgatcgggaccc
tgtgtttaccggacacgtctggcgcgacctcttcaagtgcgccggcgtctccctccgcat
gagcacggcgttccatccacagacggatggccagtccgaggttgtcaacaaggtgattgc
catgtaccttcgttgtgtgacaggtgatcggcctcgggcctgggtggactggctctcttg
ggcggagtactgctacaacacctcgttccacaccgccctccgtgccacgccatttgaggt
ggtgtacggacgccccccaccgccgatcctgccataccagcccgggtccgcacggacggc
agcggcggaggagttgctgcgcgaccgggacaacatccttgcggaggtccgacagcgcct
cgttcaggcgcaacagctgtccaagcggtactacgacgctggtcatcgcgacatggagct
ggctgtcggggattgggtgtggctgcgccttctacatcggcccgtgcagtccctagagcc
acgcgcaaaagggaagctcggccctcgctacgccggaccgttccgagtcctggagcgcat
cggcaaggtggcataccggctggagctaccagagggagcccgcctgcacgacgtatttca
tgtgggcctcctcaagcgccacaagggtgaaccgccggagcagcgtgcggggttaccccc
tgtccaggatggcagactactaccggcgccgctgaaggtgctgcgtgctcaacagcggcg
cggaacgtggcacattttggtgcaatggcagggcctatctccggaggaagctacatggga
gccgctcgacgactttcggggcctctaccccgacttccagctcgaggacgagctgtttgc
gcatgcggggagagatgttatgaccggccgccactacaggcgccggataacagcagaggc
aacggatagacatgcaaattagttggataaggatctacacatgcagattagttggataag
gattagaagattaagggataagatttgttagagagaaaagagggatttgatctcattaga
taagtactagaagggagtataaataattgtaagcaccaccctatatggaattaagcagaa
acaattatagtttccagcttccctctgggagctgggagaaaccctagccgccactgttca
tcgcgctactgttcaccgcgctactgttcatcagtgcgttcttccgttcagcagcccatc
tccctctttccctgcgcccagcatccacggcgcccaaacacagccgtgggcgtttcctcc
ctcgcccagtcccctcacactcatacaacctaaggccaatccgtggtagggatcgtattc
ctatc
>TE_00001244_LTR_s_2_s_1#CLASSI/LTR/GYPSY
tgttatgaccggccgccactataggcgccgggcaacagcataaagcatgcagataaggat
tagaagataagattgcatgcagataaggattagaagataagattgcatgcagataaggat
tagaagataagatttgttagagagaaaataggagatctatctcattagataaggattaga
agggagtataaataattgtaagcaccactctatagatcaagcagaaacaagattgttccg
gcttcccagagggagccgggagattactgtgacctagctgcccctttcctcgcgcctctc
tcctctcacgcgcggtgaacacggcgacccgccgctgtgcatcgcgccccaaaccccggc
caccaatcacccaccactacaacctgcgatcaatccgggaatcagccccgattcctatca
acctggtatcagcaatttcaggttcgatcaccatgtccagccccaaccctccaccttctc
cccaccacccgcagccgccaccatctccggggctgtcccagccgccgggtgcccagctgc
agacaccggcatcccaggggacgaccgcccccatgctcggcgatcacacggcggccgcac
tggtgcccactgcgccgccagccgacgtcctggcgggctcttcccgcctccaggcattca
cgcctcatgagatgacggcggccatcttggagctgggccaggcggtggccgggatccgcg
ccttcctggcagggccctatacgccgccaccgcagctacctccgccgcagcaaccgcccg
cgtcggcgacctcgtaccaatacgggatgccgccggactgggcaggttccgcttcatctt
cttcaccacaggcgtcccagggcctccccatccatatggtccgatttccgccctcgccct
caccactgccggcgtgggcgaccgtgacatcggcgcccgtcttcggatcggccgccatac
aaccacacgtaccgtttcagccagccgctgggggagttccctctcacgggggctcatcgg
cggccggtgtcctctacggcggggtggatgggtcgctgttccacggcagcagcgttccgc
ccccggggtccaggggccagtgctcgtccccgccagcagcagcaccgacggcacccgcgg
catccgatcccctgcctccacgattctacaaactggagttcgcaacatacgacggcgcta
ctgaccccgtcaattggctcaatcaatgtgagcagttttttcggggccaacgcacgctcg
cttccgaccgcacatggctggcctcataccacttgaggggcacggcccagacgtggtact
acgccctcgagcaggacgagggcatgccgacgtgggaacggttccgagaactctgccacc
tgcgtttcgggccgccaatacagggcagccgacttgcggaattgggtcggcttccctttc
agtccacggtgcaggagttcgccgagcgcttccaagcgcttgcgtgtcacgtcgacagtg
tatcctcggttcagcgggcggaactcttcgtcggcggccttcccgaccacatacgggtgc
aagtgcagatgcaccatccacgggatcttcagaccgccatgtactatgctcgcgcatttg
agctatgcacggcggccgcacagccggctccgacatcccgccccacgcgacacgcccctc
gcccgccccagcagccaccggcgcgtgcgcaagtgggggggcaacctcctgcagcggcgc
atacacctccaggggggcgcccctttcgtcggctcacaccggcggagatgcaagagcgac
gccgccaagggctgtgctacaactgtgacgagccatatgttccgggtcacgtgtgccagc
gcctcttctatttggagtgcggggactacatcgtcgacgagggcgcgcccgcggctaccg
atgacgcaggactgcaggctgcgtccgtccaggaccctgaggccgctattgcttttgtgg
tctccctccaggcactcgcaggcattcgcacagagagctccatggtgcttccggtgatgg
tcaagggggagcgacttatggctctgctggacaccggctccacgcataacttcctccaga
gtgccaccatgcgtcgtttggggctggtacccgccgcaggggagcacctcagggtcactg
tcgcaaatggtgacaaccttcgctgcgccggggtggcccgcgatgtgcccatctccatcg
agaacgagcacttctccatcacgtgcgtcggcctcgacttgggttgcttcgacttcatcc
tcggcgtcgactacctgcggaccttagggcccatcacttgggacctcgaggccatgacga
tggcattccagcgcgacgaccaccgtgtattgtggcggggcatcgggggtgccgaccctc
ctgaccctcgagcctccgtagcagcggtggtagccgcaagtgaccagcaacccatgctgg
accggcttcttcttcagcatgcctccacattcgaggagccccgaggcctgccgccggccc
gaccatacgaccaccgcatccatctgctcccgggaacagcaccggtcgccgtgcgaccat
accgatacccccagctgcagaaggatgagctggagcgccagtgcgacgccatgctcaccc
aggggattatccgccctagcacttcgccattctcggcgccggtactccttgttcgcaagg
cggataagtcctggcgtttctgcatcgactaccgcgccctcaacgccaagactgccaagg
acaagtttcccatacccgtcgtggacgagcttctcgacgagctccatggggctcgcttct
tcaccaagctcgatttgcgctcgggctatcatcaggtgcggatgtgcgtcgacgacatcg
ccaagacggcgttccgcactcatcatggccactatgagttcctagtgatgccgttcgggc
tttccaatgccccggcgacattccaggccttgatgaacgacgtcctacggccgtacctaa
ggaggtttgtgctcgtcttcttcgacgacattcttatctacagctcgtcatgggcagagc
atctgcagcaagtcgccatcgtcctgaatgagcttcgggcgcaccagctccacctaaagc
gctcgaagtgctcattcggggcaccttcggtggcctatttgggccacgtcatctccaagg
acggtgtggccatggatgtcgccaaggtggcggcagtcacctcgtggccaacaccgcgct
ccgcccggggtctccgtggtttcctgggcttggccggttactaccggaaattcatccggg
acttcggcctcatcgcagcgcccctgacacgtcttctgcgccgagacgccttcgcatggg
atgaggaggccgcggaggccttccaagcgctcaagcgcgccctcaccacgggaccggtcc
tccagatgcccgacttcgacaaggaattcatggtggactgcgacgcctccggcgtggggt
tcggcgccgtcctacaccagggcgccgagcctctcgctttcttcagcaggccgttcgccg
ttcgccacctcaagctggcggcatatgagcgcgagctgattgggctggtgcaggcagtac
gccattggcgcccttacttgtgggggcgtcattttattattcgtactgaccattacagct
tgaagttcttgctggaccagcgcttgtcgaccgtgcctcagcaccaatggatcagcaagc
tctttggctacgacttcgacgtcatgtaccgtccaggacgcctcaacgtcgtagcggacg
cgttgtcccgccgcgacactgaggagggcagcaccagcttcgggtcggccttatgcgtgc
gctcggggccgtctttcaccttcatcgacgacatccgccgcgcgacgtcgcacgcggacg
atgctaaggatgtgcgtcggcgcttcgaggcgggcgagctgcagggcccatggcgcatcg
acgacgggctactactccatggtaaccgcatctacgtgccgggccatgctgacctgcgcc
accaggccctctccctggcccactccgccggccatgagggcatccagaagactctacatc
gcctacgagcggatttctacatccccggcgaccgggcattggtgcgggacttggtgcgca
cctgtaccacatgccagcgcaataaaacggcaacatcgcagccggcagggctgctgcaac
cgctggaagtgccctcgcaagtctgggctgatatctccatcgacttcattgaaggattgc
ccaaggtgggtggcaagtcggtgatcctaacggtcgtcgatcgcttctccaaatatgcac
acttcatcgcgctcgggcacccctacactgcgacaacggtcgctcgagcgttcttcgagg
gcattgttcgtctacacggcttcccctcctccatcgtcagcgacagagaccccgtcttta
cggggcacgtctggcgcgacctcttcgggatggcaggcgtgaagctgcgcatgagcaccg
ccttccatccacagacggacggccagtccgaggtggtcaacaaggtgctcgctatgtacc
tacgctgcgtcacaggcgatcgaccccgtgcgtgggtcgactggctcgcgtgggcggaat
actgctacaacacctccttccacaccgctctgcgagccaccccctttgaggtggtctacg
gtcgttccccgccgcccatcctgccctatacaccagggtcagcgcggacagaggcgactg
agactcttctacgcagtcgggacgagatacttgctgaagtccgtcaacgtcttcttcaag
cccagcagatgtccaagaaatactacgacgccaaccaccgcgacgtggagtatgctgtgg
gagactgggtttggctgcgcctgctgcaccgaacggcgcagtccttggacccccgtgcca
agcgcaagcttgggccgcggtatgcgggaccatttcaagtggtggaacgcatcggcagcg
tcgcctaccgtctacagcttccggacggggcgcgcatccacgacgttttccacgtagggc
tgctgaagcctcaccatggcgaacctccagcaactccggcctcccttccgccggtcatgg
atggacgcatcctcccggggccggagcgcgcccttcaggcgcagcagcgccggggcgttt
ggcgcgtgctgatcaagtggcacggcctccctgaagacgacgcaacgtgggagacagtcg
acgagttccaggcgcactacccagacttccagctcgaggacgagctgtttgcgcaggcgg
ggagagatgttatgaccggccgccactataggcgccgggcaacagcataaagcatgcaga
taaggattagaagataagattgcatgcagataaggattagaagataagattgcatgcaga
taaggattagaagataagatttgttagagagaaaataggagatctatctcattagataag
gattagaagggagtataaataattgtaagcaccactctatagatcaagcagaaacaagat
tgttccggcttcccagagggagccgggagattactgtgacctagctgcccctttcctcgc
gcctctctcctctcacgcgcggtgaacacggcgacccgccgctgtgcatcgcgccccaaa
ccccggccaccaatcacccaccactacaacctgcgatcaatccgggaatcagccccgatt
cct
>TE_00001277_INT#CLASSI/LTR/GYPSY
tacaatcacagaccgatcaacactatcgatcggtcacggcaagaaggtcggtatactaat
gcccgaccaaatgatccccacagcccaggatccggtggtctgccaccgggtgcaatgcga
>TE_00001287_INT#CLASSI/LTR/COPIA
ttagaagataagattagattgtaaacaaatatctgtaacaaacaagagtaagcatctctg
ggaagataaagatagggatattctgttgtaactagaattcctgaagcttctctagtttgt
tacgatcctgtaaattctgcgcatgttgtttatgcctatataaacatgtagggcggccct
ccaacgaggtagcacgctttaacctattgccctctgattttcacatggtatcagagccta
aaccatctaccaaaaccctcatcatgtcgtccagtgcttcctctgccgcacttgttgcac
atcctgtttctgagaagcttaccagggccaaccatgccttgtggaaggcccaggtacgtg
ctgccatgcgcggcgcacgtctggagggatacctcaccggcgcaaccaagatgcctgatg
aggagactgtcgacaacgcgggcaagaagagccccaatcctgcttttgaagagtgggagg
tgaaggatcaacagatccttagctatctcctctcatctataagcagagaggtgcagattc
aagtcacctcagccaagactgcggcggaggcatggcgctccatcgaggccatgttcgcat
cacagacccgagcccgggctgtgaatcttcgccttgctctgtcaactacaaaaaaaggta
gtatgaccgtcgccgagtactacaccaagatgaagggctacggcgatgagatggctgcag
caggaagaccgctgcaagatgaagagatggtcgagtacatcctcaccggcctggaggaag
aattcctatcgatggtgtctgcccttgtcacgagggtagatccaatctcgcttgaagacc
tctactctcagttgctgaattttgagaccaagttggatctcatgagaggtggaggcgagc
agcatcaaggatcagcaaatatggctggtcgcggtggccgtggaaatcaacgtggaggca
gtggtggtcgtggccagcgtggtggccgcgggtcatctcgtggtggccgtgctagttggt
ccggagggcgccaaggcaaccagggaggctacatcaggcgttccaacaactccagcgacg
agaggccggtctgccaggtctgcttcaagaagggccacaccgcagcgaggtgctggcaca
ggtttgaagaagacttcgtcccagatgagaagcttgctggagccgccaccaactcctacc
acgtcgacaccaattggtacacggacaccggcgccaccgaccacataacaggagagcttg
agaagctctcaatcagggagaagtacgctggtggtgatcaaattcacactgccagcggtt
caggtatgacaatcagtcacattggtcaatctactgttaatacccctaatagaaatcttc
atctaaatgatgttctttatgttccacaagctaaaaaaaaccttgtctcagttcataaat
taacttcagataactctgccttcatagaatttcatccaaatttttttgttatcaaggaca
aagacaccaagaacattttgcttaaggggcgatgtcacaaaggactgtatcccatccccg
ctacatccacaataaagaacgctcttggtgctgtcaagccctccatgtcccgatggcaca
atcgtttaggtcatccatcttcttttattgttcgtcaggttgttagcaagaataaacttc
cttgtttaggtccctcaacagatgaatccgtgtgtgatgcctgtcagaaagccaaagctc
atcaattcccatatcctagatccactagcgtatctagctcccctctcgagctagtttttt
ctgatgtatggggtcctgcacccgaatctgttggcagaaaaaaatattatgtgagcttta
ttgatgattatagtaaatttacctgggtttatcttattaagtataagtctgaagtttttc
agaagtttcatgaatttcaaagccttgttgaacgactttttgacaggaagattcttgctg
tccaaactgattggggaggggaatatcagcgcttgaataccttttttaataagatcggta
tttctcatctggtttcttgtcctcacgctcaccaacaaaatgggtcggctgagcgaaaac
atcgacacatcgtagaagttgggctttctttgcttgcacatgcgtctatgccccttaaat
tttgggatgaggcatttctagctgccgcatatctgatcaatcgcactcccacaaaaattc
ttaatctagacacaccttttgagcgcttgtttcataaacaacctgattattcagttctcc
gcatttttggatgtgtatgttggcctaatcttcgcccatataactctcacaaacttcagt
ttcgttccaagcaatgtgtttttcttgggtatagtagcttacacaaagggtttaagtgtt
tagatgtctctactggcagggtatatgtttctcgagatgttacatttgatgaaaattttt
ttccctttgcttccttgcatagcaatgcgggtgcacgattgagatctgaaatccagcttc
tttcacctgatcttttaaatcctgccacatttaattctggggtagacagtttgattgatc
atgcggctgatatgtctactgaccctaaccaaatttctggagacaattctgttcaagatc
aggcagaacacacaccaaatatggatgtcctagcgccttcagtaccaaacactgctcctg
aagctgatgtggtgcatattcctgggagtgcttcgcactcgggatctgctcctgcagcgc
catcgacagctgcaccgtctccaacctgtcgtggcgactcgcgtgttgccacgcaccctt
cagctagccacgattatgtggcttccgtcgacatgtcccgcggcattgcgggacgggaag
agagcttcttgacagctcccactaccgcgacatcaccagcgagttctgagccgtctggtt
ctctgcctgcgaccgctgctgatgcacaagtccctgagccgattttgggaggtgtatctt
ctatggaccctgcatcaactcgcccaaggacaagacttcaacaaggggttaggaaaccaa
aggtttatacagatggcactattcgatatggttgttttacttcttctggtgaaccttatg
atctaaatgaagctttaggagatgttaattggaaagatgctatggatatagaatactcag
ctcttatgaaaaataaaacttggcaccttgttcctccaaaaaaaggtaggaacgttatag
gatgcaaatgggtgtataaaattaaaaggaaagccgatggaagcttggataggtacaagg
cacgactagtagctaaagggtataaacaacaatatgggatagattatgatgatactttca
gtcctgttgttaaacatgctaccattcgtataattctttctattgctgtgtcacgagggt
ggagtctacgtcagcttgatgttcagaatgcattccttcatggagtattggaggaggaag
tctacatgcagcaacctccaggatatgaggattccacaaaactcaactatgtgtgcaaac
ttgataaggcactctatggattgaaacaagctccacgtgcatggtattcacgattgagca
ataagcttctttctcttgggtttcaagcatctaaggctgacacatcattattcttctaca
ataagggaagtgttactatttttgtgcttgtgtatgttgatgatataattgttgcaagct
ccactcacaaagcaacagaagcattactaagtgatctcaacaaagagtttgcactcaagg
acttgggtgacctcaactacttcctaggaatagaggtgaataaggtacgagatggtatta
tcttgactcaagacaagtatgcttcagatttacttaaaaaggttggtatgtctgactgca
aaccgatcagtacacctctttccactagtgagaagctatctatacatgaagggtcacctt
taggagaaaaagatataacccagtacaggagtatagtgggggctttacaatatcttactt
taactagacctgatattgcattttcagttaataaagtttgtcaatttcttcatgctccta
ctacgttgcactgggcagcagtcaaaaggatacttagatacatcaagcaatgtacaaact
tggggctgcatatccatagatcagattctactcttgttagtgcctttttcgatgcagatt
gggctggcagtgtagatgatagaaagtctacaggtgggtttgctgttttcttaggatcaa
atcttgtctcatggagtgcaagaaagcaacctatggtgtcaaggtctagcactgaatctg
aatataaagctttggccaatgctactgcagagttgatatgggtacaaattttactcactg
aaattagtattaaaagtcctagagcagctaagttgtggtgtgacaatttgggagctaaat
atttgtcagccaatcctatctttcatgcaagaacaaaacatattgaagtggattatcatt
ttgtgagagatcgggtcgtaaagaaactacttgatatagaatatgtgcctactggagatc
aagttgcagatgggtttactaaacctctttcagttcggcttctggagaatttcaaagtca
atctcaacctcactcggttatgattgagggagggtgttagaagataagattagattgtaa
acaaatatctgtaacaaacaagagtaagcatctctgggaagataaagatagggatattct
gttgtaactagaattcctgaagcttctctagtttgttacgatcctgtaaattctgcgcat
gttgtttatgcctatataaacatgtagggcggccctccaacgaggtagcacgctttaacc
tattgccctctgattttcac
>TE_00001301_LTR_s_1#CLASSI/LTR/GYPSY
accaactcgccaatggaggagatttcccagccgctacaacagcgagatggtgcaataccg
aatggtccaagcaagcaggatgtggcaactcgtcgtgtgtgtcggcccaacaggcgcgta
tatgggcccgagtgggtgtagacctgctggtatgcagcggctggcgtgtgtgatgtactt
aacctggtctggttactggctgggggtttttatggatgaacagaaactctaagaaataac
attcttctgtccttcgtctcccttctctgttcttcctaaaaccccatctaccttctcctc
ctactactgctaacaacttggtatcagattcagtcgatcttcctccgctcatggcgccgc
catctatctcagattcggcccttacccttgctctggagaaccagacccgctccctgcttg
ccgagctggacaagcgtatccagtccatggatagcaagtgggagtcgcggttgtccgtcc
tggagaacacggtgacggatgcggccagatccgtcaccgaattttccactgccctccgcg
ctgatgtggaggcccatctcacagcctcggatgccgctacgtaggggcgtctgcaccact
tcgaagtggagactggcaaccgcatcgctgctctcgagtctgcgatgcagatgttcgact
tttggcgtcctcgagttgactcttccatcgactcgctctagtcgaacatggactggatgt
gcgccgagatcgccaagatggatgcttagtggtcccacggagcgcgcgtcggcggcgcca
ccatgccaggtgtccttggttcccccggttcccttgctgtgtcgcccagcatcctcggaa
ctccgggcgcgttcgcctccactggatcggttcggggcgcccacctggtgccgtcgacta
cactgatggccctagattcgggcacggcttcgacagctacctccgggatagtggacttgg
catccaactgtcgatggccgctacccggtcacgggtatgtggcgtcccccttctccaaca
ttttcgtttgctcaaccaaatgggtttggtggggggacgtagatctcagaggggctctga
acaaacatggtggcgggttgcccaaacttacattccccacgtttgatggctccagtccca
agttatggcaacgacgttgcgaaaaatactttgaaatgtatgccacagaggagatggtct
gggtcaaagttgccaccatgtattttgaaggggtggctggccgctggctccaatcagtgg
aaccccgcctgccttctctgttgtgggttcagttctgtcgtttggttcgagaccgattcg
gtcgcgaacagcacgaactggtgattcgcaaactttttcatatccgatagacctccaccg
tgcaagactacgtcgattgttttagtgaattggttgatctgttagtcacctatgaacata
ccacagatcccctttactataccatgtgatttatcgatggcttacgcgacgacattaaat
ctgtaattttagtccaacgtcctagtactttggatactgcctgtgcgctggccttgttgc
aggaggaggcggagtcgtctcgtcgtcgtgaggtccgtcgcggtgatgcccacttgtctt
acaagactccaacgaagacttcatcatatcaggattgggacaaacattctccacaagctt
ctgacagacctacttcaatggtttcagatccttcgtcgtctgacagtaaggttgcgtccc
tccgcgcttaccgtcgggcacgaggtctctgtcaatactgtgctgacaaatgggttaaag
gccacaagtgctctcccactatccagttgcatgtgatgcaggaactttgggatctactca
ctttagagtcccaggagcgagaggctgaatttgaagatacatcagaacatttcatgatac
ttctttctactgaagctgtgtcctccaagtcctctcggtccaccttctggttatcgggtt
cgctgttcggccaggaattgttgatgttactagattctggcagctctcattgttttctta
acacgtcactggcaagctctctcacaggggtgaatcaattggctcaagcattgtcagtaa
cagtggctaatggcaacaagttgcagtgtacggctgaattaacaaatgcagagtggactt
gtcaggggctctcgtttacttcatcatttaagcttcttcctataccttgttatgatgcca
tcatcggcatggactggcttgaaagctgtagcccaatgtatgtggactggaaacacaagt
ggatatccctctcacatcttggcaaatctgcgcttcttcaaggagtccagccaacaacgt
cgtctgcatccctgttggagttacgacacacagctccggactagtttgaaatattctagc
tgcagatagcccatggttcatcagttccagaggcaattcaacacctcctacatgaatttg
acttcctgttcgctgaacctaagtctctgcctcccagccgattttgtgatcaccatattc
cactcatcgcaggcgctcgcccagttaatatccggccttaccgtttctcaccaacaatga
aggatgaaatagagactcaggtggctgatatgttacgccaaggtttgatttagcacagtt
ccagttccttttcctcacctgtcctgctagtgcgcaagaaggacaatacatggcgcttct
gtgtggattacaggcacctcaatgctctcatggtgaagtcaaaatacccagttcctgtta
ttgatgagttgctagatgaattgtttggagcctcctatttctccattttggacctccggg
ctgggttccaccaagtgttgctcgaggccggtgaggagcacaaaacagccttccagacgc
acatgggccactacgagttttgtgtcatggcatttggactcacaggagctcctggcacct
tccaacgggctatgaaccacactttgtctccattattgtgtgccttggtgttctttgacg
acatactggtgtatagtgcttccttggagagtcatgtgcagcacttgcatcaggtgttca
gtttgctcgctcaggatcagtggaaagtcaagcgatctaaatgttcctttgctcagtcca
gtgtctcctacttaggccatgtggtcagtaaagatggagtggctacagacccgggtaaaa
ttcaggcaattcctcctggcccgtaccatgttcacttaaggatctgcgcagttttttggg
tctggccggttattatagaaaatttattcgccacttcggggttatctgtcagcctctcac
acagttattgaagaaaggtgtgcacttcatttggacatctgagcatgacaccgccttttc
caccctcaagcaagctcttacgtcggctcctgtgttatcattaccagattttgcttctcc
cttcacagtggaaatggacgccagtgcagtcggtattggagctgtattgatgcagcatgg
gcacctagttgcattcctcagcaaggctttgggccctaagacccgtggtctctccactta
tgaaaaggagtacatggcgattattgtcgcagtccagtagtggcgttcctacctccaaca
tggcgaattcacaatcctcacggaccacaaaagccttagtcagcttaacgagcagcgcct
gcacacgccctggcaacacaaagtcttcaccaaacttttgggtttgaattaccgcatcca
gtatagaagtggctctgacaaccgtgctgctgacgccctgtcacggtatagttttgcaga
atgtcaagccgtctccgttattgttcctcaatggctggttgtcgtccaagatagttatta
ccaagatcaacaagcactttccctcatctctaaattggctgttgacccagcggctgtacc
caattttaccctgcatgatggtctactccgatacaaggatctcatttgggtgggtgagga
cacacatctgcagcaccgcattgtcgaagctttacacagttccccatttggcggacattc
tggcataccagtgacatacagccgtgtgaaaaaactctttgcctggactaagttgaagcc
ctttgtgtagaagttcgtgcaggaatgtcaggtctgtctgcaagcaaagccagatcgagc
tgcttatcctgggttgctgcaaccgcttcctgt
>TE_00001301_LTR_s_2#CLASSI/LTR/GYPSY
tagatgaattgtttggagcctcctatttctccattttggacctctgggctgggttccacc
aagtgttgctcaaggctggtgaggagcacaaaacagccttccagacgcacatgggccact
acgagtttcgcgtcatggcatttggactcacaggagctcctggcaccttccaacgggcta
tgaaccacaccttgtctccattattgcgcaagtgtgccttggtgttctttgacgacatac
tggtgtatagtgattccttggagggtcatgtgcagcacttgcatcaggatctgcgcagtt
ttttgggtctggccggttattatagaaaatttattcgccacttcggggttatctgtcagc
ctctcacacagttattgaagaaaggtgtgcacttcatttggacatttgagcatgacattg
ccttttccaccctcaagcaagctcttacgtcggctcctgtgttatcattaccagattttg
cttctcccttcacagtggaaacggacgccagtgcagtcggtattggagctgtattgatgc
agcatgggcacccagttgcattcctcagcaaggctttgggccctaagacccgtggtctct
ccacttatgaaaaggagtacatggcgattattgtcgcagtccagcagtggcgttcctacc
tccaacatggcaaattcacaatcctcacggaccacaaaagccttactcagcttaacgagc
agcgcctgcacacgccctggtaacacaaagtcttcaccaaacttttgggcttgaattact
gcatccagtatagaagtggctctgacaaccgtgctgctgacgccctgtgacggcatagtt
ttgcagaatgtcaagtcgtctccgttattgttcctcaatggctggttgccgtccaagata
gttatcaccaagatcaacaagcactttccctcatctctaaattggttgttgacccagcgg
ttgtacccaattttaccctgtatgatggtctactctgatacaaggatcgcatttgggtgg
gtgaggacacacatctgtagcactgcattgtcgaagctttacatagttccccattgggcg
gacattctggcataccagtgacatacagctgtgtgaaaaactctttgcctggactaagtt
gaagccctttgtgcagaagttcgtgcaggaatgtcaggtctgtctgcaagcaaagccaga
tcgagctgcttatcctgggttgctgcaaccgcttcctgtgccaccctcggcttgggacac
gatatccatggactttatagaaggcttccccctttcgcagcttgtggactgcattttggt
tgtggtggacaaattcacaaagtatggccacttccttcctctcagtcacccttacatagc
tcggtctgtagctcaagccttcctgtccaacatttataagttgcatgggctgccctcggt
ggtaatatctgatcgagacccggtgttcactagccaattttgcagcatctgtttggatta
gcagggattgaattgaagttgagctccttctatcaccctcagacagacggacaaactgag
tgggttaaccagtgcttagagacctatctccgttgtttcgccaatgcttgtcccacaaaa
tggaaggattggttaccggtggccgagtactggtataacacaagcctccactccgccttg
ggtcattccccctttgaagtattgtacggtcgctagcctcgcactttgggcatttctgtc
aacaatacaataccagctcagctctctgattggttgcaagagcgatccttgatgcaagag
cttgtacatcaacacctggtgcgcgctcaagcccgcatgaagaagcaggcggatcagcac
agatctgaacgttcatttgtagtgggggattgggtctacttgaaactccaaccttatgct
caatcatctgtcatgccgcgctctcaccataagctgagcttcaagtacttcggaccgttt
cttgtcgctggtcttgtgggagctgtggcctaccgcttgcagcttcctgataactgtcgt
atacaccctgtagtgcatgtatcacaactaaaacttgctgtaggtttcaaaggggtggct
tcttcctcgcttccaccatccttgccggagctccgcgttcctgtccgagtactccagact
cgaggattatccaagggcaaccggctggttcagcaggtcctggtggaatggtttgcctcc
cgcctgacctctctacatgggaagatcaagaagctcttcgtcaaagctttcctttggccc
ctgcttggggacaagcaggcttcgaagggccagggaatgttaccaacttgccaatggagg
agatgtcccagccgctacaacagcaagatggcgcaataccgaatggtccaagcaagcagg
atgcggcaactcgtcgtgtcggcccaacaggcgcgtatatgggcccgagtgggtgtagac
ctgctggtatgcagcggctggcgtgtgtgtgatgtacttaacctggtctggctactggct
gggggttttatgtatgaacagaaactctaagaaataacatccttctgtccttcgtctccc
ttctctgttcttcccaaaccccatctaccttctcctcc
>TE_00001312_LTR#CLASSI/LTR/GYPSY
tgttgacaccttttcggaggcgccaatcactcaaaagaaccagcggcggtgctctctggt
caggcgcggacggtccgcggcctggggccggacggtccgcgacctggcgcgaggcggcgg
tgctctctggtcagacgcggacggtccgcggcacagggccggacggtccgcgacctggtg
caggagctcgggttccctgcctgacggccggacggtccgcgctctagggccggacggtcc
gcgcgtgcgcaggggcggcggaagatcgccggcggcgcctggatctcgctcccgggaggg
accccgtcggggaggagagatcctaggagttgtctaggctcgggccggccgacctagact
cctctaatcgacgtagagtcgaggagaggcagagaatttggggattggaatactaaacta
gggctaaactagaactagactagaactactcctaattgtgcttaaggtaaatgcgagata
taggttgtattggttcgattgttgggggttcaatcggccgtagcccttcatctatataaa
gggggaggtctggatccgtttccaactgtttcccgagttaatcccgcggttttaggtaac
aaatcccgcgagaaactaggaaccctaactgactctgcgcgcgcgcggaccgtccgcgcc
accaccgcggacagtccggaccgcggaccgtccggcctcggggccggaccgtccgcactg
ctctttttagagttcaacatatgcccccctgccttttggtgaaggttgacgaaccaaaag
catatgaactaaacctgatgtaggtcaccggcttttcgatatggagattattcaataaag
caccaatataaaggccgtttcggattgtatctttctcggccatgaccatttgatcaatgg
atcaaaaggaatagaatggaggtgccccccagtctggatagacgaagggactatacatgt
accatggattcatcatcgtgccattccatgtttgaacaggataatataccgacgatgagt
aaataggtggaaagtaccctggtctcatagaatgaataggcgatgcttgttgtgtcgcct
ttcgggtcgttttgtttgaccgttttgttttagcaggtgaccggggtttctttgttgacc
gatcacgtggaacagtctttttgctagtatttttggagagcaactgatcaaaagtaggat
cggctttgatcagccgattatatgtgctttgaccttgcgtctttttccttgctttgtgta
gaggttgacgcctttggtcataggtggactgtccggctgagttagccggaccgtttgtct
gagcaccggattgtccgcacgtaggtgccggaccatctacgatgctggggctaggctgat
gtgtttggtttattaactgtgcctgccccccggcgtcttcggaccttttagccttctcgt
ccgaagcctttcgagcaatctccttttgtgatatatctgacatgcgaggattgctgatga
cgatgcccttgcctttgcctttatcggccatttcgggccgaaccaagacctttttgcatg
tgagttctattgtattaacaggaaagggttgtgtgtctacttgcatctcctgaaaagcca
atcgaccctcatttatggccgattgtatctgtcgacgaaaaacattacaatcattggtgg
catgagaaaaggaattatgccacttacaataagcacgcctctttaattcatcaggaggag
gaatagtatgagttaatttaatgttgccgtttttcagtaactcgtcaaatattttatcgc
atttggcaacattaaaagtaaacttaacttcctcttgtcgattctttcgaatcgactgta
aagcagaacacgctgaaggtttagcctgtcctggccaaaccagttcggcggtgtatacat
ccgtggattcatcgtccgaattatcgtatcccactagatgcatcttatggctagccgatt
ttgatgtttccttacttcggctttcacaggtcatagcccgctggtgtaagtgcactagtg
aaaagaattgggtgccatctaatttttcttttaagtagggtcgcaacccattgaaagcta
gccctgtcagttgtttttctgcgacatgaatctgaaagcatcggtttctagtgtcccgga
atctccggatatagtcattaaccgattcttcaggcccctgtcggactgaagctaagtcag
ccaattctaactcatgttctcctgagaagaagtgttcatgaaatttctgctctaattctt
cccaagagttaatagagtttggtggcaaagctgcgtaccatgcaaatgcagtatcagtaa
gggacaacgagaataaacgaacgcggtaggcttccccatcagccaattctcccaagtgtg
ctatgaattggcttatatgttcgtgtgtgcttttcccactttcaccagaaaacttagaga
agtctggtattctagttccctgtgggtatggcacggtgtcgaatcggtggctataaggct
tccgatacgattgccctgtacctgacacactaacaccgagtttgtccctgaacatcccgg
ctacctcgtctctgaccctctctgccatgtctggcgaccatccattgagtttgtgggtgg
agatttcaggttgcctgacattactctgtcggctttcctcccaggtatgtttgaggtgtg
tgttaggtgtcctattaatgtcaccagctcctgccctatacccctcaggctctcttgtgg
ccgaatagtattcagccctatgtccatgaggtggtatggcatgattataatgtgttgctg
gtggggcaccataatgttgctgcgatgaatgtgggaactgtgcgtattgcgcagctctcg
gctctgcgtatgcatatccggacggtccggcgtaagaggccgaatggtccgcgacctggc
caaatggtctgaaggtatatccggattgtccagccgtatatggtgctacgtgggtagtct
cgtacccagaccgtctgtcgtaaagaactggacggtccgcgatcgggccgaatggtccag
ggctgtacccggatggatcggccatatatggcgtgacttgggcagtctgcgcatggactc
gtgtagagtcggatggtccagcgtaatacgtcggccggttcatgccatatccggacggtc
cggcgtaagatggcggacggtccgcaacatatccggacggtccggcgtgatgcaccggac
ggtccgtgatggggccgaagtgttcagggttgtaccctgatggtccggccatgtacggtg
cgacctgagtgttttgtgtgcgggcctgcatctggtcggacggtccggcgaaatacgccg
gacggtccgcggtataaccggactgtctgagatgatgctcggacggtccggtcgcgtcca
gtacctgccgcgtgcctagtggttgcggctgtgatggtgacacgaaagcgtgcatcggca
taccatatgatggctgggtcaagggtgacccgtttatagccgatgtgtttgacgtgggtg
gcactgtattagactctcgcgatggaaagttaggagcagctgatttctcgtatgcacgta
aatgcattttaatagattcatctacatattgctttaactgatctcctcgttgatccatga
aagtcgtaagagatagatctggagtacttacagcgggaccctgaagtggaggtaggagag
attccatatcgatctccccttgacggacgatcttctggtggcgatccaccgtgaagtgtg
acaagtacttgtccgccgcctccttgcgccgttcggagagtttatgcagcagttccgcct
cttccttgtcgcgttgttcgttccattgccgcatcacctccttctcatcgcgcattacga
ggtcttcaaagggcctttggtcatcagccgggagcgcctccatggccggcttgatgatgt
tggtagtggagatcttggtgtgatccttagaaccggccatttatgggccgatttttagca
gatctagacacctattccccagcggagtcgccaaaaagtatgttgacaccttttcggagg
cgccaatcactcaaaagaaccagcggcggtgctctctggtcaggcgcggacggtccgcgg
cctggggccggacggtccgcgacctggcgcgaggcggcggtgctctctggtcagacgcgg
acggtccgcggcacagggccggacggtccgcgacctggtgcaggagctcgggttccctgc
ctgacggccggacggtccgcgccctagggccggacggtccgcgcgtgcgcaggggcggcg
gaagatcgccggcggcgcctggatctcgctcccgggagggaccccgtcggggaggagaga
tcctaggagttgtctaggctcgggccggccgacctagactcctctaatcgacgtagagtc
gaggagaggcagagaatttggggattggaatactaaactagggctaaactagaactagac
tagaactactcctaattgtgctgaaggtaaatacgagatataggttgtattggttcgatt
gttgggggttcaatcggccgtagcccttcatctatataaagggggaggtctggatccgtt
tccaactgtttcccgagttaatcccgcggttttaggtaacaaatcccgcgagaaactagg
aaccctaactgactctgcgcgcgcgcggaccgtccgcgccaccaccgcggacagtccgga
ccgcggaccgtccggcctcgggccggaccgtccgcactgctctttttagagttcaac
>TE_00001394_INT#CLASSI/LTR/COPIA
agcggactacggttactaccgttctgttgtgaccgggtctcttgcgtatactcccacgac
tcgcactactccttattgtacgcaccactctaacggcatagtgtgcgcaccactcaagga
cccagtcctctcggtgctcagttcatgtaatctatatatgcactgtgagttatcaataca
gagtttgagttcatcgtattcattctacatggtatcagccttcttcgttcctacagcaat
cctgtgtctcaccttccacatcaatggctcactccccactcccctccgatgactcctctg
atgacgagctcgtcgttccagcacccgcttccgttatccaaagcattcccatccgccagc
acgttcctgtcgtcctcgacatggatgaggggaactatgggcaatggcgatgcttctttg
aatctgcgctcggaaaattcggcctcaccagccatgttcgttcttccaccccataccgtg
accgtcctggtgaatggcgcatggtggattcctgtattgccaactggatcctcaccacag
tctccaagggcgtcttcgacatcatccgtcgcgactgcaatgacgccttctctctgtggc
acgccatcgaagacctgtttcaagacaacgaacttcagcgtgctgtgtaccttgaagccg
agttgcgttccctgcagcaaggcgacttgtcgatgaatgcctactgcaccaagttgaagc
gtctcgccgatcaacttcgcgacatcggccatcccgtctccgaacccagtcaggtgctca
accttcttcgcgggctcaatccaaagtaccgctacgtcaagcccgtgatcacctccaagt
tcccagcgcacaccttcatgagcgctcgctccttcctcatgcttgaggaggccagcatcg
aacacgatgtcgccgttgaggccacccacgcactgactgtcacacatggtgactcgtcca
gtgctgttcctccatctgcatcttctggcaccagggacaactcctccttctccaacacgc
cacgccgtgacaatcgcttcaacgctggtagcacctcccgttctaccaaccgatctgatc
gcaggcgcggtcgtggcaacggcggtcgtggacgcttcaacaaccagtctggaccatgga
cagcaggtctcaatccatggcaaggcatggttcaggcatggcaaatgcctttccgtgcac
ccggagcaggcgttctggggccacgcccgccgttccaacctcagcaagccatggcagcct
atcatcagccacctcctgcatctgccggcaccttcgacaacagcgctctttatgcggcac
tgcaggctgccgcagttccaactcatccgcccaacacttctgactggtacttcgacaccg
gtgcgacgtcgcacatgtcgtcttcccctggtaactttccaccctcttcccttctccctt
tttcgtcttccataacagtgggtaatggtgcccagctacctgttacacatcatgcacaca
catccattcctactgccacttcccctcttcagttacatgatgttcttatttccccgtcac
tcgttaaaaatttggtttctgttcgccgtcttactcgtgataataatgtttccattgaat
ttgacccttgtggtttttctatcaaggatcttccttccaaagcggagattctccgatgtg
agagcaatggcgatctctatccactccgtcttccccaccagcatgctctcactgcatcct
cgatggcgtcgttatggcatcagcgactgggtcatcctggacaaccagtcacctcccata
ttttaaaatccctgtcttttcaatgtaataaagctgatgctcattcctgctcctcttgtc
gattgggcaaacatactagattaccttttcgtgtttctgaatcacgttcatttttccctt
ttcaactagttcattcagacgtctggacatctccttgttatagttattccggatataaat
attatgttatttttctggatgattatacacattatctttggagcatccccctccgcaaca
aatctgacgtttttcctactgttagagcgttcatatcttatgttcatactcaattccacc
tccctattcttgcgtttcagactgataacggtggggaatatgattctactgctatgcgtc
ttcttctgtcatctcttggcacccaactacgtctttcttgtccatacacatcccagcaaa
atgggaaagctgagagaatacttcgcactgtcaatgattgcctgcgtacactactaatcc
atagtgcagctcctctcgcactttgggcagaagctcttgctacagctacgtacctgatca
accgacgcccctgccgtgcgacccgctctacaacacctcacgagctcctctttggcgtgg
cgccatcgtataccgagctccgggtattcgggtgtcgctgcttccccaacaccaccgccg
tgtccccccacaagctcgccgcgcgctcgacaccgtgtgtcttcatcggctatccagcag
accaccgtggctatcggtgtttcaacatcaccacgggtcgtgtcatcacctcccggcacg
tggtcttcgacgagggagttttccctttccgtgacacctccaactccactctacagcaag
caacgcgcgcgtcctcctcgtcagcagtatcgtgtgatactgacagcgacatcgcgccgc
gcaccggaccttcgacgccgtctcccccacgcctcctcgacgtcctgcttcagcatccca
cacgcgccaggactgcacgtccggggcgtactcccgtggctggttcttcgaacccctccg
ccgcggctcctctggcacctgcagcaccgtcggccacgccatcatcgtccacccatcacc
cgactcatccaatggtgactcgtgcacgcgccgggatctccaagcctaacccgaagtacg
ccttcgtgaccacggagacaatattgccgattccccgcagcgttcgcaccgctgtcaaag
atccccattggtatgctgcaatgaagtccgaatttgatgcactgcaagccaaccacactt
ggactcttgtctctcggcctccaggtgctcggatcatcaccggcaaatgggtcttcaagc
acaagatgaatccagacggcaccctcgcgcgatacaaggcacgttgggtcgtccgtgggt
tcaaccagcggcccggtgttgatttcggggagacgttctcgccggtggtcaagccggcca
cgattcgtaccgtgctgacgcttgtggctactcacaactggccagctcaccaacttgacg
tctctaacgctttcctccacggcaaccttcaagaacaggtgtacagtcagcaactcactg
ggtttgttgatctcagccgcccagacgacgtctgcctgctctctaggtcgctctatggtc
tccgtcaggcaccacgggcatggttccagcgtttcgtcgagcacgtgacatccctcggct
tcattcaatcgaaggccgattcatcgctcttcgtgtatcaccaccatggcgagacagctt
atcttcttctctacgtcgacgacatgatcctatctgcctcgacgcgtcgtctggtccagc
atgtcatcgcgcgtctacacgatgccttcgctgtgaaggatatggggcctgttcaccatt
ttctcggcatcggcgttcgacggaaccgcatcggcttcttcctctctcaaggacagtatg
ctgaagatctcctcgagcgtgcaggaatgacgaactgcaaacctgttgccacccctgccg
acacccaacaggaggcatctgctggcgatggcatactgctcgacgacgccacttcatacc
gtagtatcgtcggcgccctgcagtacttgacgatcacccgtccggacattgcctacgctg
tgcagcaggtgtgtctccacatgcacgcgccgcgggacgtgcatctcaccatgctcaagc
gtattctccggtacatcaagggcaccatccactttggcatccagttgcgcactgcctcgc
cttcgacgctcactgcatactccgacgccgactgggcaggatgccccgacacacggcgct
ctacatcgggtttctgcatcttcttcggcaactccctcgtctcatggtcgtctaaacgac
agaccaccgtctctcggtccagcgcagaagctgagtatcgggccatcgccaacgccatcg
ccgaatgctcctggcttcgccacctcctttctgagttgctttacagggtcccctcagcaa
cagtggcattctgcgacaacatctcttcggtgtacatggcacgcaatcccgttcatcatc
ggcgcactaagcatattgagctggacatccattttgtgcgggaaaaggtcgccattggtg
agttgcatgttacgcacattcccagtgtgcgacaaatcgcagatgtgttcaccaaaggtc
taccttcggcactgttcaacgacttcagagacagcctctccgtcaccgacgcgaccgtcg
agactgcagggggtgaaagcggactacggttactaccgttctgttgtgaccgggtctctt
gcgtatactcccacgactcgcactactccgtattgtacgcaccactctaacggcatagtg
tgcgcaccactcaaggacccagtcctctcggtgctcagttcatgtaatctatatatgcac
tgtgagttatcaatacagagtttgagttcatcgtattcattctaca
>TE_00001427#CLASSII/TIR
accaccatcagggattagagatggccaaacgggccgcccggcccggccccggtgaagccc
ggcccgccaggcacggttaggaaaccgggccgggccttctaagcccgcgggctcgatttt
ctgtccgagcccggcccgcagcgggcctaaacgggccgggccggcccgtttagcacgaaa
aaagcgggccgaaagcgggctaagcgggccgaaaagcacgttttagtgcaaaaaagcggg
cttaacgtgcttagaggtaaacgggccgtgccgggctagcccaccgtgcctagtttcctg
tccgagcccggcccgcttattcgtgccgggccggcccgggcccgcatagaaccgggtcgt
gccgggctcggaccgggcccaaacagcgggcttcgtgccgggctcgcgggcctcgtgctt
attggacatctata
>TE_00001440_INT#CLASSI/LTR/GYPSY
gaagaagtcgcaatcggcttcggcgccacttccacagggccgggccgcccgcagagggtg
gcagggcccgcgacgacgacaaaaaggaagatcaccaagcaggagagttccccgaggtcc
gcgactgcttcatgatctatggtgggccat
>TE_00001447_LTR_s_2#CLASSI/LTR/GYPSY
gcatgagcgtgatctcttgttcgagctcccgagctctctgctcctcgtcttgtatcatct
ggcgcaccttggcttgcatggtgactcgttggcgcttggcctcgaggatttctttctgct
tttggaggttgtggttcttgatgcgcagggcccgtagctttagctggtcttcggctgaga
tgccgatgacttctccgtcctctattgtgtcttcgccctctggtggagcgaagcctggtg
gtggtgcttggggtacgccttcggaactgcaggtgcgtacggtgccttcgggggtggggt
ggtcttggcgctgtctttttgttgacagcttcatcttcgaaggcctcttggggggtgttg
tccgcgagggccttgccttttttctccgccagtagcgctgccttcgccgcttcgtcgatg
gatggggcagccttcgaactagctcgcttgggggccatcgcgggttgtttttcgtagcac
gaacggtgggcgccaaatgttgggaacctgttcgcctgggcaggttaatccaacggggaa
gcagaaagtgtgtttgcaaagtttatgtggaatgccaaaagctttgttaatcctccctgt
tgcgggcactgtacgggggtatttataggcactcgagtggccgcctgtcccttgtcaaag
acgtttatgccctcgagtacccggtttatccccagaatattcccacgaggggaggttaca
gacagtcattacggtaaaggctattacagacacggccctaacacgcttgtcctcgcgggg
cccattaccatgggccgaatcccacatgggcctcccggggcggtgacgacgtgggagacc
cgtagacttcgacaaagccttcgtcttgcaacagggggcgaaggggaccgcgccggtctc
catccggtcggcgccttcggcttgttcggacggttctgtggatgtggccttcatctgagt
gatgagaagacgaagtcatagagcgaagggtagcgtgttcgccttcgccccaacataagg
ctccaaa
>TE_00001480_LTR_s_2#CLASSI/LTR/COPIA
aaagaacaccaggttgggaagcgtttgttacctaccgtagtaggccgcctgtatgtattt
ataggagatggaataccatcatcagattacaaaggggctggcgccagcaatcaatcaaat
caatcaaaacagattatgattgattggattctatctataacagatctgattgattggatt
ctatctataacagatctattgattgcctcagattatatctataactgaacagatcctttc
ctaactgaacagatcctgaacagatcctttcctatctttacacaggcgcatcaccctttc
cttactttacagatacattcttaatattatctaacatcccccctcaatcataacttgcat
aagttaagattgtctctgaacagatccatcttcttcttcgtcagagcttttgtaaaacca
tctgctatctggtcatttgtagaaatcactctcacatccaggagcttccttgccactctt
tcgcgcacaaaatggaagtcaatttcaacatgcttaacacgaccatgaaagactggatta
gctgtgagataggtagctccaatattgtcacaccagattcttgctgtagggggacaagaa
attttcagttccttcaatagagactgaatccacatcaactcagcagtggcatttgcaata
gctttgtattcagcctcagtactagatcttgacacggttggttgtttgcgggcgctccag
gataccaaattactgcccagaaaaacagcaaatccccctgtagagcgcctgtcatcaata
tctccagcccaatctgcatcagtgaaggcactgaccagcagagaaggtgactttgaaatc
ttcaacccatggtgaagagtgtatcgaaggtaccttaagatacgcttgactgctgtccag
tgatctgttgtaggtgaatgcaaatattggcacactttgttcactgcaaaactgagatcc
ggacgagtcaaagttagatattgtagggcacctactatgcttctataccgtgttgaatca
tcaggcccaaggggttcaccattgtgaaggcttaatttttctgaagtagagagtggtgta
gtggtaggcttgcaatttatcataccaactcgactaagaacatctgaggcatactttctc
tgcgagaggtgaataccattatctaccttctgcacttctattccaagaaaataatgtaat
gggccaaggtcttttagtgcaaaatcaattttcagatccttgagcaaagctgagacaaca
tcctgagatgaacttgctacaattatgtcatcaacatatacaagcaagaagatggtgata
ccttccttgatgtaaaagaacagagaggtgtctcctttggatgcttgaaaacctagctgc
aaaagtttgtcactgagtctggaataccatgctctaggtgcctgcttcagaccataaatg
gccttgtcaagcttgcaaatgtggtgtggctgcagcttgtcttcgtaacctggtggttgc
ttcatatatacatcctcctcaagaatgccatgaagaaacgcattctgaacatcaagttgt
cgtagtgaccacccttgtgaaacagctagagagagaataacccgaatagtggccgccttc
actactggactgaatgtgtcctcatagtcaatcccgtacctttgcttgaagcctttagcg
actaatctagccttgtatctatccagagtaccatctgccttctttttgaccttgtacacc
catctacaatcaataatatttttaattccttctggtggaaccaagtgccaagttttgttc
ttagccaaggcctcaaattcagcatccattgcatgcttccagttttcatcacccaaggcc
tccgctaaattttggggctcactagtggcagccaaacagccatacttgatgcgctgtatt
gtaccattctgaagtcgagtacgaggtctcagatctatgtaaccacctgcagctgaagca
ctttcagttccttccatgagagacacatgttcttctgattctgaagcactttgaaacgat
ggtgaaggagctgcagtaggttcttgtgaaggaacaacagaagaaaaagatgtagtggca
gtttctggtaatgcagctgaaggtggagttgatatgttcttctctcttctctggtacgtg
gtagtgataggtggtttcatatattgttttgttgcactcttgggctgaacctgctcctgt
tcatgcacttggagctgctcagtacctatctcctgcattctgacatcagagaccacacta
ggaacaacatcatcaattgcattagcctcagtaacatcagacaaagtgtgatcagctgta
ttaaaaatgcccctattgtcaaggttggatgaaggaaataaggtagaaggcaggagatta
atttgtgctctaagacgtgctccagcatttgcatgaagttcagcaaagggaaaaatgtgc
tcatcaaacacaacatccctagagatgtagacacgaccagtagagacctctagacacttg
tatcctttgtgcatattgctgtagcctagaaagacacatcttgtagagcggaaagccaat
tttcgagtattatagggccgcaggtttggccagcatgcacagccaaaaactttaagaaaa
ttatagtcaggggactgtttgaacaagtgctcaagaggtgtagagtaatcaagaagtttc
gtgggggtgcgattaatgaggtatgcagctgtggcaaaagcctcatcccagaacttaagc
ggcatggatgcttgagcaaggatagacaacccaacttcaacaatatgtctatgtttgcgt
tcagcaggtccattttgctgatgcgcatgtgggcaggacacataatgaatgatgccgagt
ttagtaaagaaagaatttaggcgctgatactcgcctccccagtctgtttgcatagcaata
attttggtgtcaaataggcgctcaaccatggtttggaactcagtaaatctttggaacact
tcagacttatgtttcagcaaataaatccaactgaatttgctaaaatcatctataaaactg
acatagaatttttttcgaccaacggactcgggggctgggccccatacatccgagaaaacg
agttgtaaaggcttggtagagacacttgttgacactggataaggtaattggtgactcttg
ccttgttgacaagcgtcacagacagacagactacttgactcactagaacatatgatctga
ttattattggctaattttcgaatgatctgcaatgatggatgacccaaacgattgtgccat
agagatggagatgacttgatggcgccaaaagcccccctccaagaactgtctgatggaagg
ggataaagaccatctctgcatctaccttgaagaagaaccttcctcgtgtccagatcctta
atcaaaaaatgatttggaaagtattcaagtgaggcatgattatcagatgagaaacgatga
acagaaacaagatttttttgtgctgttgggacatgcaagatattattgagatgcaagggt
ttagtaggggtatcaataacagcatgaccaacattgcagatgttcatacctgcaccactt
gcagtgtgaatctgatctgtccccttgtacttctcatgagtggtcagtttgtccagctga
gacgtaagatgatccgttgcagctgtatcggtataccaatttgtatcaacaccatagctg
tgcattgctgctgctgcactcttggaatttgagttggaatagttgtcttcatcatatcgg
taccagcacttgcgagcagaatgcccagttctgtcacaaacctgacaggttattgtgtta
ccatcagatctgtgccctcctggaccaccacgccttcctggcgcattgctgttgctgctg
cgaccaggattaaaccggccattgcgaccccggccacgcgggccagaactaccacgacca
cgacgagcagcaacattagccgatggctgggatcctccatacagcaaagccatcctgctc
tcaaaattgaggagttgcgagtatgcctccccaactgagacagaatccttctgtgcaaca
agggcagagaccacagggttgtattcttcatctagtcccgcaaggatgtaggagactagt
tcttcttcatcaatgggcttccgagcagatgccatctcatctgcaagtgccttcattttt
gtaacatactcagaaattgacaagttacctttccgagtcatggccaatgcaatcctggtg
ttgactgttcttgcccgggactgcactgcataggtctgttccagcatgttccacacctcc
tggggcgtggtgtaggatgatacctgacccatgacttctttggacatggaggtgatgagg
aagccgaggacctgctgctccaaggcagcccaccggatgtactccgggttgctttccttc
actgtcttgtcgccgttcttgacgtcgatctgctcttcaggcgccttggcagagccatca
atgtagccctgcagttgtgcgccacgaaggatgggaagaacctgcgccttccagagcgca
tagttcgacttggttagcttctcagctatagtttgccctagcaaaggtgtaggtatagcc
atggaggatgagcttgccatgatatctcctggcgtctgctatgggctgggggtggctagg
gtttgaaggaggtggctctgattaccatgaaagaacaccaggttgggaagcgtttgttac
ctaccgtagtaggccgcctgtatgtatttataggagatggaataccatcatcagattaca
aaggggctggcgccagcaatcaatcaaatcaatcaaaacagattatgattgattggattc
tatctataacagatctgattgattggattctatctataacagatctgattgattgcctca
gattatatctataactgaacagatcctttcctaactgaagatctgaacagatcctttcct
atctttacacaggcgcatcaccctttccttactttacagatacattcttaatattatcta
aca
>TE_00001534_INT#CLASSI/LTR/GYPSY
atctggtatcagagcactcgccgatcatgagttcttccgccgcctccaagtcgccgtcgc
caggacagcagccgccgccgtccacgagcccgtccgcggcgccgatcacctccctggccg
cggcccctgcgccgtcggaggccatggcactcggccctccaggcgcggtcgtcaaccagc
agcacgtccccgcgctcaccccggcccagatcacggcgtcgctagcagatctcagccacg
ccgtgcgcgacatgcagatcaccatgaatgccatgctgatagggcacctccccttcccca
accagcaggccgcccatctaccgccgccgccgcacccgtccctactggcgcaaccaccgc
cggccacactgcctccacccacgcagccacctgcgccactccctccacttgcccggcaac
caatctcctaccagtacggcatgccgatttaccccgggccttcatccaccgcagaccaca
atccccatccatctgatccgcttcccaccatccccatcccccatcccatcttgggcgcag
ggcgagtcgacggtttcaccaccagtgtactccgtggtgtctccgcggccggcgctcacg
acttccttaccgagcagcgtcgccggggggcctcccggggtgctgttaggaggcggcgac
gacccccttttcccgggtcgggggcccttgcgccctcacgttcccgcagcgacggcggca
tggtcaccgtaccacgagctgccttaggacgacgacgtggagaccgtagcctatgggggc
gctaaggcgcgcgcctccacgatactacaaattggagttcgccacgtacgatggctccga
ggatccgctgaactggctaaatcattgtgagcagttcttccggggccagcgcacgccagc
cttggatcgcacgtggctggcctcgtaccatcttaaggggccggcacaaacgtggtacta
tgccctggaataggacgagggcatgccgccttgggatcgtttcgccgagctgtgccgcct
tcgcttcagtccagcagtgcgcgactctcgccttgcggagctgggatgcctccccttcct
gtccacggtccaggagtactcggaccgcttccaggcgttgctgtgtcgagctcgggacgt
ctcccccatgcagaagacggagctgttcgtaggcggcctccccgagtacttgcgggtgga
cgttgagctgcgcgacccgcaggatctacagactgccatgtacctggcgcgggcgttcga
gcggcgcgcggtggtctgacccccatcacagcagcgcgggtcgcgaccaccgcaacaggc
gcagggctcgggacgcgcgacacccgcaccgttcgcggctccaccgaccggtacgacgac
ttcaggcgacagtacgactccgacacgaccgtttcgccgcttgtccccggccgagcagca
ggagcggcgccggcaggggctctgcttcaactgcgacgagacctacgttcggggacacgt
gtgccaaccgctgttctacctggaggtcgacgacttcctcgacgaggcggccggtgaggg
tgtggtcgaccccctggaggagccgtccgccccagatgtcaccggagccaacgcgttggt
ggtctcgttacacgcgctggcgggcatccagacggacaagacactgctgctacccgtcac
catcaacggagagcgactgctagcgctcatggacacagggtcgacacacaacttcctcaa
aggtgacacgatgagccgcctcgggctagctatggcgggtggcgagcacctccgggtcac
ggtggccaacggtgaccgcctaccctgcgccggcatcgcccgcgacgtccccgtcatcat
caacgccgagtccttctccatcacgtgcgttgggatgcgcctgggctgcttcgactttat
cctcggtgtggacttcttggagacgctgggtaccatccagtggaacttccgagcactgac
cctgtcgttccggcgccagggccgacgcatccactggcagggtgtgcgggccacgcagca
gcctgccccgcagcagttggctgtggcagtcgtcgacactgcccaacaacccctcatgga
cgtccttcttcacgaacatggcgccatcttcgacgagctcacgggactgcctccggcccg
cccctacgaccaccgcatccacctgctgccgggtaccgctccggtggccgtacgaccgta
ccggtacgcgcagctgcagaaggacgagctggagcgacagtgtgaggccatgctcacaca
aggcatcatacgaccgagcacgtcgccattctccgctccggtgctcttagttcgcaaggc
ggaccggtcgtggcgtttctgcatcgactaccgcgccctcaacgccaagacatccaagga
aaagttcccgatcccggtggtggatgagctcctcgacgagctccatggagcccgtttctt
ctccaagctggacctacgctcaggctaccgccaggtgcggatgcacaccgatgacatcgc
caagacaacgttccgcacccatcatggccactatgagttcctggtcatgccgttcggcct
ctcgaatgcgcctgctactttccaggccctgatgaacgacgtactccgcccatatcttcg
gagatttgtgcttgtcttcttcgacgatatcctgatttacagtgcatcatgggcggagca
cctccagcatgtgggcatcgtcctcgaggcactgcgggcacaccacctccacctgaagcg
ctccaagtgttccttcggcgccacatcggtggcctatcttggccatgtcatctccgaggg
cggggtcgccatggacgcagacaaggtcgcggcagtggcctcctggccgtccccgcggtc
ttcacgaggcctccggggcttcttgggactggcagggtactaccggaagttcatcaaaga
cttcggcctcattgcagccccactgacgcgtctcttgcgaagagacgtgttcgcatggga
cgatgacgcgacagcagccttccacgccctcaagcacgccctgacgacgggcctagtgct
ccagatgccggacttcgccaagctcttcgtcgtcgactgtgacgcgtcaggcgcggggtt
tggtgctgtccttcatcagggcgtaggacctctcgcctacttcagcaagccatttgcagc
ccgccaccttaagttggcggcctacgagagggagctcatcggcctagtgcaggccgtccg
tcactggcgtccatacctgtgggggcgccacttttttgttcgcactgaccattacaacct
aaaatttttgctggatcagcgcttgtccacagttcctcagcatcagtggaccagcaagct
gttcggtttcgacttctcggtggaatacaggccagggcgcccgaacaccgtggccgacgc
ccggtcccgccgcgactcggaggctgccgtggaggacacgactatagcgactgggtgtgg
ctacgcctgctgcaccgcacctttcaatccctccatccgcgcgcgaaggggaagctggga
cctcgctacgctggccctttccgtgtccaggaaaggattgggtcggtagcctaccgcctg
cagttgacagaaggtgcccgcatccatgatgtcttctacgtcagcctactgaagccgcac
cgtggggatccgcctgcaactccggggacgcttggcccagtgatggatggccggctgctt
cctgtgccggccaaggtgtttcacgctcaacttcggcagggcgtgtggcaggttctcgta
caatggcgtggactggctgaagatgacgccacatgggagaagcttgacgagttccgtgct
gcttaccccgacttacagctcgaggacgagctgtttgagaaggcggggagag
>TE_00001542_LTR_s_0#CLASSI/LTR/GYPSY
ttcgcctagatgacttatcgaactggtccctcggagggcaaatgttggggcgaaggcgaa
gacgctacccttcgctcgatgccttcgccaatctcgctgcaccaacggagacaagacgac
cggcagttcacccttcgtccacacgccgcaggacgaaggcctatgacgaggtcgccccat
cccgcggcctcgtccaacatggaggcccacgtgtgatccggcccattgtaacaggccccg
cgcggccgctgcgcattacgggcctaatttgtaaaggcttttctgtaattacagtctgta
accctgctttatgggaatattccggggataacctaggcgcctgagggcacatgcgtcctt
aactcaagacgctgggcactcaggcacctataaatacccccgcacagtgcccttgagagg
ctagattaacagagctattgccatctcgagttgaaaccttgtttacgttgctttcactcc
cccgttggatcaacttgcccaggagagcaagttccaac
>TE_00001560_LTR_s_1#CLASSI/LTR/GYPSY
tattcctgtaggcgacctggagttgggggacgacaggagagcaggaactgatgaagtgat
gggccggcgaacaaggaagcccaatagcaaatggtccggtgccgagtggatccgttgaag
ggtgggccggcgcttaatagctggttgtaataaatagtagcacttgtactgagaaagaca
gttttggaataaaaatacagaactcacctctccttcctggttgtcttctccctctcgttt
cctctctgcaacgagcagcgttcgccatcaggtggaggacgctgacaattggtatcagat
atctggttccggccctggcgacgaccttccactacaccaggagggctaagatgtcgggcg
cagcagaccccggcgttgcggcggcaatagccgcgcagtccaagtccattgaggcccaat
cgaagacgctggcgacgcaatcaagactcctgcagcagatgtgcgatcggctggagtcta
ctgaggagcgctggaagcaattggagtctaccgtggggaagaactccgagaatattgcat
cattgtctgccaaatttgacggggtggaaggtgttctgccccgagcggacctggggcgcg
acttacgggcgcatctcgacggccagatggcggagatgcaggcggttgcgatggatcgtc
tcgacgcgctggcggcggatgcatcgggccgtgtcgcatccctggagaacatcacttcct
ccttcgaagcatggcgtccccgcatcgaagggtcggtccacgacatccattcctccgtgg
agggcatcaaggcggagctccacaaggtcgctcggttcctggagcgcgcagcggtcgaag
aaccagcgtcccacgctggggtacttggctcattcgcgtcggcagcggagcgccaacctg
cgtccgcgaaccacaccgacgggcccatggggcatggctctcctcttctacatcggggga
ctggttttggaaatacccatttccatcaccatctcccgaacaatggtatgcacgaccctg
gtccacctcctcgtcatactttatttccacggacatttgatgcgcccttgggacatcgta
ctgggccacagggggttggggatcaccatagccggcctctgggtaatctgcctaagctcc
attttccttccttcgatggcgaaaatcccaagttatggcagtcccgatgtgaggcctatt
ttcgcatgtatgaggtcgattatgtcatgtggattgaggtcgcttccatgcaatttgtgg
ggcctgcagctaggtggttgcagtcagtggagaatcagttgggttatatatcttgggaga
gtttttgtgctttgatccgagagcgttttgccaaggaccaacaccaagttttacttagac
agctcttccatatcagacagtcaggatcggtgtcatcttatgtcgatgagttttcacagt
tagtagacaaactcaatgcatatcagcacatgtctgaccctctttattatacgatgaagt
ttgttgatggcttaagggacgatattaaggcagtagtaatgattcaacgtcccaaggatt
tcgatactgctgctgtattggctcaattgcaggaagaagctggtgagatgatcaagaaac
gtgagcctcgccggtggcctcaaaactggctgtcgtctccatctatgcagtccactcaag
cacaatcgatggtgcctaaggactccaaggtggtgcctaatgcgaggatggaggacaagc
gaccacaaggggcccctaattcttctactgactctcggttagcatccttgtatgcttacc
gcaaagcacaagggttgtgctacaagtgtggactacagtatgccaagggtcataaatgtg
ctgacactattcagttgcaaatggtggaagagttatggcaaatggtacctttgcctgata
ctgatgaccccgagatcctggagaaggaggacacttttgagttgaattcattcttgtcca
aggctgctgagcaaggagttcatgctacgcgaaccatgcgctttgtgggacatattgctg
gtatggacgtattggccttattggattcaggcagttcccattcttttgttagtacaacag
tggcttctgtcttgcccaatattgtcgaattggacaaacctgttaatgttcagatagcaa
acggttcttacttgtgctgctccagccaagctttggacgtttcctggtccttgagtggtg
tgccattctcttccaacttaagggtgctgcccctatctacgtatgacctgattattggta
tggattggctcgaggctcacagtcctatgatggttcattgggcacataagtggttgacca
ttcctattaaaggaacttatgtaacccttcatggtcttacttcgtcagtactgttggaat
caatggtccaggtctgcaccttgttcgagctctctgacaaagaacatactatattgcaga
agctacctgctgctatacaggatttgatacagcagtatttttcagtttttgatgtaccca
aaggcatgccacctgccagagagtgtgatcatcaaattccattgatacctggtgctaggc
ccgtgcagatgagaccctaccggtatgcacctgctctgaagacagaaattgaaaatcaag
tttctgaaatgttgcagtcaggcattattcagccaagcaagagtgcattttcttcttctg
tcattttggttaagaaaaaggaccaaacctacaggttttgtgtggactatcgtcacctca
atgctcttacactcaaaacaaagtttccagtgccagtgatagatgagtttctggacgagc
tccatggtgcctgttggttctctactctagacttgagggctggttttcaccaaatcagaa
tggacccacaagatcaatataagacagcattccaaacgcatcatggacactttgaatttc
gagtcatggcatttgggttgtctggggcgccagctactttccaaggagccatgaattcca
ccctagctcctttactaaggaagtgcgcactggtgttttttgatgatattttggtatata
gtaaaacctgggagagtcatcttgttcatttgggacaggtcctgcaattgcttttaacag
atcaatggcatatcaagctctccaaatgtgcttttgcacaacagcaaattgcttacctag
gccatgttatatgcagcaaaggagtgtctacagatcctgctaaggttgaggctgttaaat
cgtggcctgtgcctactaactgcaaggaactcagaggatttcttggactggctgggtact
atagaaaatttgtcaagcattttggcatgattgccaagcccttgactgagctgctaaaga
agggggttctgtttgtatggactcaggatcattcagtggcttttgatacacttaaacaat
cactatgttctgcccctgtcttagcattgcctaactttgaagttccttttgctattgagt
gtgacgcatcggggtatggtattggtgctgtgctgctacaagaaggtcacccattggcct
ttgtcagtaaggccttaggacccaagaaccaaggactgtcagcctatgaaaaggagtatc
ttgctattctccttgcagtcaatcaatggagacaatacctacaacatgccgaatttatta
tctttactgaccacagaagtttgtctcatttatctgaacaaaagctcaacactccttggc
aacagagagtgttctccaagttattgggtctccaatataaggtggtgtacaagaaagggg
tggaaaatggggcagctgatgccttgtctcgcatgccacctgttgaatccgccttgttca
gtctatctactgcagttcctcaatggctacttcaggttgctgatagctatgttcaagatg
ttaaagcacaagctcttttggctgctcttgctaccaatcagtctgattccacccactaca
ctttgcactcgggcattatacgttataaaggcagggtatgggttggtaatgatccaagta
ttcacaagaacattatgtcagcactacatgacagccctcttggggggcattcgggttttc
ctgttacttatcgcaagatcaagcaaatctttgcatgggctggaatgaaatcagcagtca
aagaatttgtggccaattgttctgtgtgtcaacaggctaagtctgacagaagcaagtacc
cagggttattgcaaccccttccagtaccagaacagtcatggcaagtggtcggaatggatt
ttgtggagggtcttcctcgctctaatcgtgctgatacaatcctggtggtggtggatcatt
tttccaaatatgcacattttctaccattgttgcatccattctctgcactcaaggtagccc
aactgttcttagattcagtttacaggctccatggccttcccacagccattgtgtcggatc
gtgacaaggtgtttacaagtcggttttggcaagagttgtttcatctgtcgggtactacac
taaagatgagttcatcatatcatcctcagacggacgggcagacggaaagggtgaaccagt
gcttggagacgtatcttcgctgctttgtgcattcctgtccttccaaatggtcggcatggt
tgcccttggctgagtattggtacaataccaatttccattcctctttgggtcggactccct
ttgaagtactttatggacatgttcctcgccattttggatttacaactgagaatgttccta
cttcggatgatcttcagtcctggttatctgacagagagttgatggtgcggcttgtccgac
agcatctcttgcgagctcaacagaggacaaaggcacaagcagataagggcaggtctgatc
gggaattcagtatcggcgatcttgtttatctgaagctccagccttacgtacagtcatcag
ttgctacacgggccaatcataagctgagttttcgttactttggaccatacacagtcttac
agcgagtgggcaaggctgcttacaagttgcagttgccctcgacagcgcgaatacatcctg
tattccatgtgtctcagcttaaacaatccaaagggcatcaccaagtcagcaccacattgc
cagacaacttcgctgctccccgtgttcctcttcagattttggacaggcgggtgatatctc
gtagtggtgccctgctgccccaagtgcgtgtacgttggtccgagtctgatgaagcgctgg
attcttgggaagatgaagcagctttgcacgctcgttttccaggggccgacgcttgggggc
aagctgtctgtcaacaggaggggaatgtcagtattcctgtaggcgacctggagttggggg
acgacaggagagcaggaactgatgaagtgatgggccggcgaacaaggaagcccaatagca
aatggtccggtgccgagtggatccgttgaagggtgggccggcgcttaatagctggttgta
ataaatagtagcacttgtactgagaaagacagttttggaataaaaatacagaactcacct
ctccttcctggttgtcttctccctctcgtttcctctctgcaacgagcagcgttcgccatc
aggtggaggacgctgac
>TE_00001566_LTR_s_1#CLASSI/LTR/GYPSY
tgttgtagacacctttgtgggccggcagtatgccaggcgccacaaaggataagtcctagc
tgggctgtttgtttaggagataagaagagataaagagggagtcggttagccctcctattt
tagtggagagattagctctgtttgtttagaagataagaagagataaagagggagtcggtt
agccctcctattttagtggagagattagctcccagttgttagaggtggttgagattaaag
tggcacctaagtctataaagggagctgctgtagtttgtattagggctcatcaaagaaagt
tttacctgaccggtggagcttccttggtcatcctggcgcaccttgcgccagctgacagaa
tcagctccacctctggtcgatccccatatccactgagatcccttccccagtcccaagcct
tgctgcgatcaccactgcgcagtcctaggcgcccacgacatatcaatttggtatcagatt
cctccgacgcatcgaccaacatgtccggcgtcgatcacgatcctgcgaagacctcctccg
actcagccaagttggatcagatattggcgcagctctccaccatcaactcacgcctcgacc
tgcatggacagcggatcacgcttttggagaagcgcccaatcgacgagcagctgccggaat
cttcagaaaccggcccacgtactgcagcgcctgtcggggtcatgcatagcacaggatctg
ctcatcgtgaccgcgtcgacgatggtggctatcgaagacccaatgtctcttttccccact
acgatggtgagtctgaccccctgtcgtggatcaataaatgtgagacttacttcaggggta
tgaggactccacccgatgagaaggtgtggcaggcatcactccatttggacggtgtggcag
cagaatggttctacgctctagagcgggacacgggcggcgtcctcacttggtcccgcttcg
ttgagttcacccatatgcggtttggaccacctctacggaccaacggtatggctgatctca
aggaccttcggcgcaccggcactgttgaagactatcaacgtcagtttctgtccattctct
gtcgctgcgaggatatgacacagctccagcaagctcagatgtttaccgcaggcttgggtg
aaccgcttcggactgatgttgaactgctgactccaactacattgcagcgggccatgcacc
tggcacgcgcctatgaacgccgtatggatctgtcctcggccccatcaaggacgccatatg
ctacatcaaaaccaacggcatgtgcaactgcagcaaaaccctcgtcatcggctaccagca
gaccacgtttgcgcaggctctcaccggaggaggttgccgccaaacgggccagcggtgaat
gctaccactgctctgaaaaatatacagccgatcacaagtgtgctgctcgcggagtttttc
tgttggaactggatggagaagataccgggacaacagatacactggcagaggagctgggca
tatcacttcatgctctcactgggattgacattgctgacacactgaaactgaaagtctcta
tcaatggtgtggctctcattgctcttgtggattcaggatccacccatacattcatccgcg
atgctattgtgccaagactgggactgcatgtgactccaacagcaggactgcctgtcaagg
ttgcaaatggtgagaaggtgttgagtgggggcgtctgttctcaaaccccactcactgtcg
gcgaagagaattttaccacaacctgctacactcttcccctggatggctttgatgtggtgc
ttggggtagaatggctgcgttctttgggtcccttcatctgcaactttgagaagttgacgc
tgtctttttggcgccacggacacatggtgcgttggacaggcattggcggctctccacccc
gctgtaatgctctggacatggcacacaaactgttggataccctgctgctatcctttgaag
acctctttgtcgagccccagggacttcctccacctcgccgccatgatcatcgcatccggc
ttctgccagggacagtaccagtggcggtacgaccataccgctaccctcagttgctcaaag
atgagattgaacgacagtgtgaccagatgctatcccaaggtatcatccgagagtgtacct
cagcgttctcatcaccagtgttgcttgtgaagaaatcggacaacacatggcgcttctgca
ttgactaccgtgagctcaacacgaagacggtcaaggacaaatttcctatcccagtagtgg
atgaactcctggatgagcttcggggagcccggttcttcaccaagcttgacttacgtagcg
gctaccatcaggtgcgcatgcacccagaggacatcgataagacggccttccgcacgcacc
atggtcactacgagttcttagtcatgcctttcggcttgactaatgcaccgtcgacatttc
aggcgcttatgaatgatgtactcaagccgttcatccgtaagtttgtactggtattctttg
atgacatattaatctatagctcatcctgggtcgagcatcttcaacacatgcggcaagtat
tccagctgttacgagagcagaagttggccctcaagcgcaccaagtgttcctttggcgaga
cacaggtgggttacttaggccacatcatctcggataagggagttgcaatggaccctgcca
agattgaagcagtggagtcatggccaccaccgcgctccatccgggcactcagaggatttt
tgggactgactgggtattatcggaaattcatcgctggttatggcactgtagcagccccct
tgacagcactgttgaaacgagaggcattcagatggacagaagaagcagaggaggctttta
atctgctcaaacaggccttaatgtccgcaccattactgcagatgcccgacttcgatcgca
gtttcatcattgattgtgatgcgtcagggtctggttttggcgccgtgttacaccagggag
atggagctattgctttcttcagcagggcagtcgcacctcaacatcagaagttgccggcat
atgaacgggaactgattgggttggtgaaagcagtccggcactggaggccttatatctggg
ggcgccagtttctagtccgcaccgatcactacagtcttaaatatttattagatcagcgac
tgaccacaattccccaacatacatgggtgagcaagttattcggatatgattttatggtgg
agtacaagcctggcaaactcaatggcgcagctgatgctctctcacgtcgtgccgagtcag
gcatggcgctcaacaccatctctacaccttcttttgagctgtttgacagtttgcgagccg
aggctgcaacggacccacaaatccaggatgtgcgccagcagcttgctgctggcactgttt
caccaggttggacagaattggatgggttgctccttttcaaaggaaaagtctatgtgccag
atgcctctactctttggccgatactattatccagtgcccatgacacaggacatgaaggta
tccaaaagacaattcacaggttccggtcgtcattctataatcctcatgcattacagaggg
ttaaggaattcatcaaaggttgttcagtctgccagcgcaataaaactgaacatctccatc
ccggtggtctcctgcaacctctatcagtaccttcggaagtatggagtgatatttctatgg
acttcattgaggggtttccaaaggtgggcggcaagtcggtgattctcacagttgtagacc
gtttctccaagtttgcacactttattgctctgggacacccttacacagcagcatcggtag
caaaagccttctttgataacattgtccgtctccatgggttgccatgctccattgtcagtg
atagagatacaatatttactagcacattctggtcagaattgttccagctagcaggagtta
agctgcacatgagttcagctttccacccccaatctgatggacaatcagaagtggtaaatc
gaattattaccatgtatcttcggtgcctagcaggggatagaccaagagagtggcttaaat
ggcttccatgggccgaattctgctacaacacttccttccagactgctctccgatgctctc
catttaaggtggtatatggccgagaacctcctgctcttctgccctatcatccaggaacat
cacaggtggctgctgttgacaaacaactacagacacgcgacgaattcttggcggatattc
gtgaccgattgattcagtcacaggtgacaatgaaaaactaccaggacaggcatcgacggg
aagtggagttccatgagggcgattgggtatggctgcgcttacagcagcgcgcagcagttg
gtgtcacttctgctacacccaacaaacttggcccaaagttctttgggccatatcaagtgc
tatcgagggtgggcactgtctcctacaagctgcagcttcctcccagggccagaatacatg
atgtgttccacgtttctctactcaagaaattcataggggaggctccaacccaagttatac
cgctgcccgagctcctcaacggcagagtcatccctacaccagaaaaagtcctccgtgcaa
ggctgaatcggggggtgtgggaagttctgatcaagtggacaggccgagcagagacggata
cttcttgggagcagctggaagacttcaagcttagatatccagccatgacgctcgaggacg
agctcttcgtcggcgaggggggaaatgttgtagacacctttgtgggccggcagtatgcca
ggcgccacaaaggataagtcctagctgggctgtttgtttaggagataagaagagataaag
agggagtcggttagccctcctattttagtggagagattagctctgtttgtttagaagata
agaagagataaagagggagtcgttagccctcctattttagtggagagattagctcccagt
tgttagaggtggttgagattaaagtggcacctaagtctataaagggagctgttgtagttt
gtattagggctcatcaaagaaagttttacctgaccggtggagcttccttggtcatcctgg
cgcaccttgcgccagctgacagaatcagctccacctctggtcgatccccatatccactga
gatcccttccccagtcccaagccttgctgcgatcaccactgcgcagtcctaggcgcccac
gacatatc
>TE_00001572_LTR#CLASSI/LTR/GYPSY
ctgggcctcgacacagccaccagcacggacccagtctcgcctctgcgtctggtgggccgc
agagccaaaaggccgaacactctgtattcgggtccggagtggaccgtgtaagggaagggg
tattaaagcttacccaggaagtctgtaagggatatggaaaaacggatgtcgaactccagt
taaacccttcttcctcgcctatctccttcttcctcaagtagttcgtctcccgatctagag
taggctgctaac
>TE_00001706_LTR_s_1_s_1_s_1#CLASSI/LTR/COPIA
tattggagagcgaatgaacagtagtcactacagtaaaccctaaccctaacagatatatac
ccctagtgggctgtgggctaggcccatgtacacagatagctaacaccccccccgcagtcg
aaactctagccactgcagatgttgagactggatcggaaatccgtgaagaccaccgacgga
agccccttggtgaagacgtcggcgaactgtgaggtggtcgggacgtgaaggacgcgaaca
gctccacaagctacccgttcgcggacgaagtggaggtcgatttccacatgcttcgtgcgc
tggtgttggacggggttggtggagaggtagacggcgctgacgttgtcgcagaaaaccagg
gtgctcgtggtcagcggactgtggagctcgtggaggagctgacggagccaagccgcctcg
gccacgccgttggccacggcgcggtactcggcctcggcgctggagcgggagacaaccggc
tggcgcttcgacgaccaggagatgaggttgtcgccgaggaacacggcgtagcccgaggtg
gaccggcgcgtgtcgggacagcccgcccagtcggcatcggtgtagacgcgaagttccgtg
gtggaggactggcgtagaaggagcccgaagtcaagagtgccccgcaagtaccgcagaatc
cgcttcagtgcggtgagatgcggctctcgagggtcgtgcatgtgaaggcacacctgttgg
acggcgtaggcgatgtcgggcctggtgaagaggaggtactgaagggccccggcaagactc
cggtagccggtgggatcggcaaccggggggccgatggcggagagtttgccctgtgtgtcc
actggagtcgcgcagggcttgcagtcagccatgccagcgcggtcgaggacgtcgacggtg
tactgccgctggtggaggaacatgcccggggaacggcgctcgacggtgatccccaggaag
tggtggagcgtcccgaggtccttcatcgcaaactcccgctggagacaggagatgatgcga
cgcagaagctcgggggaggaggcggtgaggacgatgtcgtcgacgtagaggaggaggtac
gcggtatccgaatcatgacgaaggacgaacagggacgtgtccgacttggcctcgaagaaa
ccctgcgaacacaggaaggtggcgaagcgactgtaccaagcccggggtgcctgcttgagg
ccgtagagggacttgttgagcttgcagaccatgtcgggttgagtagggtcgacaaaccca
accggctgggtgcagtagaccgtctccgtcagggtgccgtggaggaaggcgttcgtgacg
tcgagttggtggaccggccagtcccgggccagcgccaaggtcagaacagtccggatggtg
gcaggcttgaccaccggactgaaggtctcgtcgaagtcgaccccagggcgctgggtgaag
ccccggagcacatagcgggccttgtaccgctccagggacccgtcggcgcgcaacttcagc
ttgaagatccacttcccggtgaccacattggcaccagggggagcaggcaccaggtcccag
gtgtggttggcctgaagggcctcgtactccgcttccatggcgcgccgccactgtgggtcg
gcaagcgcaccacggacagtcgtgggtacaggtggaagagctgaagaggaggtggcagag
agaatcaggcgatcaggcggccgaaggacaccggccgcgcggcgggtgaccatcgggtgg
atgtggcgaggatcacggtggacgacgacggggtggtagggcgtgacctcggcgcgggaa
cgagccggggtgccgcgtcgaccacggcgctggtatgtatggatgggctcggtgtagcga
gacggcggagcaggcgccggtgtcgcactgggctgtgcggaagacaaaggggacgtcgag
gccgcacgtggctgtgcgggggagggcggggcagacagggtcgcaggggacggcgaggcc
gcacgtggctgtgcgggagggggcgacgcaggcagggtcgcgcgaggcgactccgggaac
ggcgaggccgcacgtagctgtgcggaggagggcggcgtagagggcgtcggggccgcacgt
ggcagtgcggcggggggcggcgcaggcagggccacgcgagacggtgaagtgggcgaacca
gcggggaagggaggcacgatagtgggagagacagggtcgaggtcgaggagaacgtcaagg
tcggtatgggaggcagtgggggcggaggaaaaggggaagtccgactcgtcgaaaacaacg
tgacgagagatgaggactctgtgagaggcgaggtcaagacaccgataccccttatgatcg
ggagagtagccgaggaagacacaacgagtggagcgaggggcgagcttatgaggagtagta
gaagcgagattggggtagcaagcgcacccgaagactcgaagatggtcgtaggagggatgg
acgccgaagagagcgaagtaaggggtggggtgggcaaccgccttggtggggagacggttg
aggagataggtggcagtgccgagggcctcagcccagtaagaaacgggaagggaagcctgg
aaaaggagagagcgcactacatcgttcgtcgtgcgaatcatccgctcagctcggccgttc
tgaggtgacgtgtaggggcaggacatgcggaggtggacgccacgagagaggaagaagtca
cgggacacattgttgtagaactcacgcccgttgtcacactggatgctccggatggtgcgg
ctgaactgagtggagacccaagcgaagaagtgagacagggtgggaaaggtgtcggacttc
tgacgaagaggaaaagtccacagataatgcgagaagtcatcaagaataagtaaataatac
ttatagccagaaatgctgattacaggggatgtccatacatcacagtgtatcagatcaaaa
atgcctgctgctctagaagaggagatggggaatgggagcctaacatggcgacctaactga
caagcatgacagaggtgctcaaaagatcccctacaaccagaaacggaggtgctgctagag
agcttggacatcacatcacgaccggggtgaccgagacgacggtgccaagtcacagaagag
gcggcggctgcaagaacaggcggcgcagaggtcggtggcggggaagcaggcaggcgaagt
gtgtagagcggcccggggctgtcacaccgagcgagaagggtcctggtggcaaggtccttc
acagaaagaccaaacgggtcaaactccatggaacaagagttgtcagtagtaaactgacgg
acggaaagaagattttgaatgatgtggggagcaacaagaacgttggataaacggaaagga
ccgggaaggaccgcgtcaccaacagaggtgacgggaagggcagagccgtttccaaccacg
atagaggacggaagggaggggtgggggggataggtggaagacagagtacctgcgtccggg
gtggtgtggtaggaggcaccggagtcagccacccagtcagagacggaggtgggtggggcc
agcgtcattgtggagaaggagttggcgagagactgcgtgtcccacccattggtccagggt
ccccacacgggtggagccggaggccctgggaggggaaggagcccctgctgaggctgggga
ggtgccgagggcgccgccgaggaggagtggcaaggaaaacctgctgaggggcgacggggc
gaggggccgaggtgcccgcggacggcccgggccacatctgaatggtgccagtccacgggt
tgtagaaggatggccactgggagccacccggggaatggccccggctgccgcggccactct
tgcgaccacggccgcgaccacgactgcgacccccccggagccaggaggctgccgaaggga
tccagacggcgggaggccggagtgcggcgaagaggatcccccccggaggcagagggggga
gcccgaggagcgctgtagagcgccgtggcgggagcggcggtcgcagtggcggagaggcga
agctcctcgagaagtagatcgtccttggcctcagcaaaggtgggaaaaggcttcaggcgg
gtgaggatgggcgtcacacgatcgaagcgagggctcaaaccgcggaggaggttgagcacg
aggcactcgtcggtgatgggggacccgagggtgcgaagagtgtccgccatcgtcttcatc
tgacggcagtactcgtccacagagagatcgccctgagtaagctgacggaaggcggtctcg
aggtacagaatccgagtctggcggtggccgaggaactgggcctcaagagcaccccagacc
cggtgagcagtggcgtccggaacgcgaacgatgtcctgaagttcggccgtgagggtgcca
tgaatccaggagagcaccacctcgtccatcagaagccaatcctctgacgggtcagggacc
gctgagaggacgtggtcggcgagggcgtaacggcgaagggtctgcaagacctgatcgcgc
caccgggggtactgagtggaggccggcgcaaggacgtcggtgacggtggcccggatgctg
gtgagggccgccgcctgagcatgaagagaggcgcgaagggttgaggccggggcgggcgcg
ggctcgaaggtgtcggcgctgtggcgagcggatgtgggggagccatccggcacgcccttg
ccagcgagacggtggtaggtctcggcgtactggcgctcaatggcgtcgacaaccgcctgc
tcctgctcgagagcacgggcggcgtcctgggcccgctggcgagcagccgtaacggccgcc
cgggtggcggcgagaatggcagcagcgtcttccgaaggagtgcgcagggaggagatgatg
gcggacggctgactgtagacagtggtcggcagggggcagccacgaacggggcccccgcca
gtcgtggtgacatgaggaaaaccgggcgccagcagctgggagcgaaggagggcggcatcc
ggtagggagagtgcaggagccggcggggacccgtcgtggccaggggctgccgcgagggtt
gcagtttgggtcggcatgggcggaggtggctcgacagtggggggaagcgtggcggtgagc
acaaaggcgtggcccggcggcgttccggcagcagcgaagggatgtgcagagccggggaca
gcggggaaaggggccgcagggggcgcagtgagggccgagggcgcgctggccgcagaggga
aaggccgcgacgggcgctgcgagtcccggcggcgcgccggacgcaggggagagggccgcc
gcggagggtgtgccggccgcaggggagagggagagggccgccgcggtgaccgggaggccc
ggtggcgcgccagccgcgggggagggggccgccgcgggggcggcgagtcctgcaggagcg
ccggccgcaggggagaggaccgccgcgggggcggcgaagcccggcggcgcgccggccgcg
ggggagaggcccgccaggggcgcggcgagggccgccctgtaggagagaggaaggggaagg
ggagggaaggggtcgccggagaagggagggggcggcggccgaccggccatggagaggcgg
cgggcggctggagggtggggtggcggcggcggctggacctagagctctggtaccatattg
gagagcgaatgaacagtagtcactacagtaaaccctaaccctaacagatatataccccta
gtgggctgtgggctaggcccatgtacacagatagctaac
>TE_00001715#CLASSII/TIR
actaccggaatcgcgttctttgccgagtgtctaagacactcgacaaaggctattttacac
tcggcaaagcctttgccgagtgtaacactcgacaaagagcactcgacaaatatttcaaaa
tta
>TE_00001751_LTR_s_1_s_1_s_1#CLASSI/LTR/GYPSY
gtcatgtacggtaagccgtacacaaggcgcaggcgcgctcgcgacatccggcgggcagca
gagcgcgccaacagtgcagcagcgccacagatggcaggcactcaagtttaggaaagcagc
agccacctatggcaagggataaataggaaagtatcaatttggctcttatggcaaggaata
agtaggaaagtagcaatttagcacttatggcaaggaataagtaggaaagtagtattttgg
cagggaagataattagggagcttgctccatttgtgtggccgccggccctatatatcccca
agtgcgcagcactgttgagggcaataaagaatcaagtcatctcccacctctctctctctc
aagcctgcggttaggaggaatactcctaccggagaagacggccgaaggctacgagttacg
tagccgaggcccggcgagtcaagggttcgacgctcttgacagcttggtatcacgagtccg
gagatccttgcctcacccagtcccgcccaccgatccactcaccacaccaccatccccgac
cacgcccaccagcggttcgccatcctccatccacatggccgagcccactttagccgacgt
catcgagatgatgaaggccatgcaggccgacatcaccaggctgaaggagaagtccgattc
ctcctcctcaagcggcgcccagcccgagcgtcatcgcgacatcgatcgcccgccaaggtt
ccagaaatgggactttccgcggtttgatggcaagaccgatcccctcctcttcatcaacaa
atgtgagtcgtattttcgacagcagcgtacaatggtggaggagcaagtgtggatggcctc
gtataacctcgagggcatcgcacaacactggtacatacaactacaggaagacgagggcac
cccgtcctggagcagattcagggaactgctcaacctgcgcttcgggccagccctccgttc
agcgccgttcttcgagctcaccgagtgccgacgcaccggcacggtcgaggagtactccaa
ccgattccaggagctcctaccccgtgctggcaggatggcggaggagcaacgcgtccaact
ctacaccggcggcctgctgccaccgctcagccacgcagtgcggatactcaaccccggcaa
cctcaacactgctatgagcctagcgcggcaggtggagcagatggagctcgccaagatccc
ggcaccagccaagacagggccgcgcggcatcctgccgccgccacctccgcggccagcgac
tcaggcgctcccggcgccacaggcccccttggcgctgccagcgccgccactgggcgcagc
aacgggccgtggcgacggctccaggcgcttatctccagaggagatggcggatcggcgccg
ccaaggcctgtgttttaattgtaacgagaaatattctcgtggccacaaccgtttttgcag
gcgcattttcttcttggatggcgtcgaaattgaggaggccgaggcggaaacgggtgccgc
ggagaccgacgctccctgtttctccctccaggccgtggccggggtcgcgccaggggacac
catgcagatcgccgtcaccctcggttcggtctccctggtggcactgctcgactcgggaag
cacccacaattttatatccgcagcggcggcgcaccagtcgggcatccccatccagcgccg
accccgcctcacggccatggtggccaatggcgaacggatcacctgcgcgggcgtccttcg
caatgcgccgctccacgtcaagggcgaactctacccggctgacctcttcgtcatgccatt
ggccgggtacgacgtcgtcctcggcacacgatggcttggggcgttggggccaatcgtgtg
gaacctcgccaatcgccgcatgacgttccagcgccaggggcgctccatctcctggacggg
cacgcccagccccaaggagcccgcgctgcgcgccaccaacgggacggacgccctactgga
ggcccttctcgcctcgttcggggggctcttcgcagctccgatgggtttgccccccaagcg
cgcccacgaccatcgcatcctcctcaagcccgatgcgtcaccggtggctgtccggccgta
ccgctacccggctgcacacaaggacgagctggagcggcagtgcaacgccatgattgacca
ggggatcgtgcgtcgcagcgactccccattctcatcgcccgtgctcctggtcaagaagcc
cgatggctcgtggcgcttctgcgtcgactacagggccctgaacgccctcaccatcaaaga
cgcgttccccatcccggtcgtggaggagcttctcgacgagctccacggcgccaaattctt
caccaaactggatctacggtcgggctatcaccaggtccggatgcggccagaagacgtgca
caagaccgcgttccgcacacacgatggcttgtacgagttcctcgtgatggcgttcgggct
ctgcaacgcccccgccacgttccaggcactgatgaatgacgtgctccggccattcctccg
acggttcgtcctggtattctttgatgacatcctaatttacagcagcacgtgggccgatca
cctccgccatctacgggccgtcctcgacgagctacaacgccatcagctgttcatcaagcg
ttcgaagtgttctttcggagcaccatctgtcgcctacctcggccacatcatctcggccgc
aggggtggccatggacccggccaaggtggctgccattcacgactggccgccgccgcgctc
ggtccgggccgttcgagggttcctcggcctcaccgggtactaccgccgcttcgtccacaa
ctacggcacggtggctgcccccttaacggccctcctcaaaaaggatggcttcgtctggga
tgacgcggccatggctgcctttacggcgctcaaggcagccgtgtcgtccgctcctgtcct
cgccatgccagacttcggcaagcggttcgtggtggagtgcgatgcatcctccacaggctt
cggtggggtgctcgtccaggagggacacccggtcgcgttcttcagccgacctattgcacc
ccgccaccgcgacctcgccgcctacgagcgcgaacttatcggcctggtccaggccgtccg
gcactggcggccgtacctatggggacgacacttcatcgtcaagacggatcacttcagtct
caagtatctcctcgaccagaggttggccacgattccccaacaccattgggtgggcaaact
tctgggattcgactttacggtcgaataccgctcgggcgccacgaacaccgtcgccgacgc
actatccaggagggaccccgacgagggcacgctgatggccatttcagcaccccgtttcga
cttcgtcgagcgcctgcgccaggcacaggctacggatccggccctcgtcgccatctacga
agagatccgcgcaggcacgcgcgctgcaccatggtccatcatcggtgggatggtcgccat
ggaggggcgcctctatatcccagccacttcacccctactacgggagatcgtggccgctgt
acacgatgacggccacgaaggcgtccaccgcaccctgcatcgactacggcgcgactttca
ttttcccaacatgcgtcgtattgtgcaggaattcgtcagggcgtgcggcacgtgccaaac
atacaagtcagatcacctacgtccggctggtctcctacagcccctgccgatcccaaatgg
ggtgtggtcggacatcggcatcgacttcatcgaagctctgccccgcgtgcaaggcaagac
ggtcattctcactgtcgtcgaccgtttcagcaagtactgccacttcatcccgctggcgca
cccatacacggcggagtcggtggcgcaagcattctgcgccgaggtggtgaggctgcacgg
catcccgcagtccatcgtatcggaccgcgaccccgtcttcacgtcggccttctggaggga
gctaatggccctgactggaaccaagttgttcatgtcctccgccttccatccgcaaaccga
cggccagtcggaggcagccaaccgcgtcatcgtgatgtaccttcgctgcttcaccggcga
tcgaccccgacagtggctccggtggcttccatgggcggagtacacctacaacactgccta
ccagtcctcgctccgcgagacgccattccgggtggtctacggccgcgacccaccgaccat
ccggtcctacgagccgggtgacgcacgcgtgcccgcggtggcgcaggagatggaggaacg
ggctgccttcctcgacgacgttcgctaccgtctccatcaggcgcaagaatcccagaaacg
cgcctacgatcagcatcacaggcaggtcgtctacaacgtcggtgactgggcccttcttcg
tctccgtcaacgaccatcggcatccctgccacgttccaccacaggcaagttgaagccccg
ctacgtcggcccctaccgtgtcaaggagatcatcaacgaggcggccgtacgcctacagct
tccatccgacgccaaaatccacgacgtcttccatgtgggcatccttaagaagttcgttgg
ggcgccaccaacggaaccacctgcgctaccggccacactcaacggcgcagtggtgtccac
accttcccgtgtcctggcgggtcgcctggctcgcggcattaggcaagttctgatacagtg
gcacggtgaaccagtgtcgtctgcgacctgggaggattttgaggatttcagggcaagctt
ccccgctttccagctcgaggacgagctgactttcgaggccgggagagatgtcatgtacgg
taagccgtacacaaggcgcaggcgcgctcgcgacatccggcgggcagcagagcgcgccaa
cagtgcagcagcgccacagatggcaggcactcaagtttaggaaagcagcagccacctatg
gcaagggataaataggaaagtatcaatttggctcttatggcaaggaataagtaggaaagt
agcaatttagcacttatggcaaggaataagtaggaaagtagtattttggcagggaagata
attagggagcttgctccatttgtgtggccgccggccctatatatccccaagtgtgcagca
ctgttgagggcaataaaatatcaagtcatctcccacctctctctctcaagcctgcggtta
ggaggaatactcctaccggagaagacggccgaaggctacgagttacgtagccgaggcccg
gcgagtcaagggttcgacgctcttgacat
>TE_00001761#CLASSII/TIR
agtggcggacctaggatttttatatagggtgtgccacaacaaaattttcatgtagaattc
tatctaatgtacatataatttcatagtaaatttggtaaacaatttgatatatagatataa
agtttgacactcaacaaataagcatgaaaattgtatacattaaacataaagattgcaata
atactacttatctggcctgcgcttcctcaacgccataaaagtttcaattatatcttcttc
attcacttcgaagaaaatatccctctcgatgtatgtaacaagacaatcatccaaaagact
atcacacatcttgtttctcaatttagtcttcaccaaactcattgcagaaaatgccctttc
aacacttgctgtcgccaccggcaaaagcaataccaatttgagaagcaaataaaccatatc
aaacaccttatgtctctttgtttcaacaagcttaactgagaggtccacaagattagttat
gtctttgaatctatcatcttctcttatgccatcaatataattgtcaagttgcaagtcaag
ttttaacaagtcagtgcttgacatgtcactaggatagaaatcagctagctttcatacctt
gtgtgcatcaaaagaagcaaaagagttggaaggatctaaggctgacatacaagaaagcag
ctccatattagcctcactaaaccgactatcaagctctaggctaatttgatcaatgacccc
aatatatacttctcttctgaagtggtcatcattggtttggttatgaacaaatcgtgatga
tcttccataaggcttataatttccatccatagcaggaactaggatatcatgtttgttgca
aaatgaagtgatcctttgaagaaattgatcccaaccatcaagccttaactgttgcattct
tctctttgccacattaacaagtgaaattgcattaataatatcttgctcccttctttgcaa
acacactgataaatcatttgtatatccaagaataacaaacattaagtgtgcatcaaaaac
aaagtcaaatgactcaaatgctccaagcatagaatgtatccttgtccaatcacttctaat
tgtagtatcctctccaagaatcatgagtacatctcggattacaggatacatagaaattat
gttgcatatagttttgtaataagagccccatcgagtctcaccaggcctaggcaaccccat
ctcttgattcaatcctctcccagtttcaagttcaccacattcaagtgatttcatgagatt
ctcaagtctagcatctcgaagcataccgtgacgcttacaagaaactccaacgatattcaa
taagagagttacttgatcaaaaaaccagacacaatcattatttcccttggcaacaacaac
aagaactagttggagttgatgtgcaaaacaatggatataataagcagaaggtgactcatg
catgatcaatgttttcaatcctttaatatcacctctcatgttgctagccccatcataacc
ttgtccacggattcgtgtcaaagtcaagccatgactaacaagtaaagcttcaattgcatc
cttaagtgataaagagctagtatcatctacatgaacaactccaatgaagtgctcacatgg
ccttcccaatgcatcaacataacgcaagcaaagagctagttgttctttgtgtgatatgtc
actagactcatccgctaaaattgcaaatggctcttccccaaggtcttcaattattttctt
tctagtttctatagcgcaacactgaataatctgcttttgtatctttgggctagtcaaagt
gcaattacctggagcgttgttaagaacatacttgttgacctcttcactatttacagcaag
aaattttaagatttcaataaagtttcctctgttgctagactcttcactttcatcatgtcc
acggaatgacaatccttgatgcaaaagaaacttcaaacatcgaagtgaatatgtcaacct
tatcttataaagattgcgatcatcatcactccacttctcaattttattatcaattgctgc
attaggatttataaagccaagatatttctcttcggctgtcttatgtgacatagaacccac
atgttttagaagtgcttcagaccctttattccaattattccaaccatctgaagtaaatgc
agaagcccctttgcccttatttgctttacttttgaataagtagcacataaagcaaaatgc
agcatctttcttgacactatattcaatccaaggaaaattttgaaaccacacaaaattaaa
atggcgatctctatctccaattttcctatttgggaattcatgtgcatatggttgaaatgg
acctctaagaatatatgctcttcgaattgcatcatggtcattagcatggtaacttgcaat
aggttgtctttcacctggatcatgtggaagacgactgacatcataaagtgttggcggtgg
tggtgcagatggcattggattcacaatttcttcatttattctctcttcctcttgttcttg
aggtgtcgacgcttgagtaacatccggagataatgaagaagcaataaacttctgtttctt
tgcagcatgattgcgaaaaagagaggcaatatctctctgcttcttcatattttagtcact
acaaaataatggtagtgaatcaataattaataagacaaaaatcaacaacaatatatatca
tgaaaacgtgttgaacaatctctgttagactgttaccccagtttcttctcaccgtactct
gatgcctgcgttcctacagatcgatacagcaggcgcagacagttcctgacttcctggttc
ctgctggtctacgagatgtcccacgggcgcacgccgttccggggccggagccggagccgg
aaggagacgttccggaacgtgctgctccgggagcggagttcacggcggacgcgcggcggc
ggtggccggtctgcgttcctacagatccgccgagcagcaggttccgtcgcctggacgccg
gctgctgcgcgcagttgaagaagcccaatcggcaaccgatcgcggaaacccagcagaaga
agttggaacgtgcgtcgccaggaacagaaagcagccgcgaaacagaaagaagcagccgcc
aggaggaggagaagttggaacgtgcgcgtccgtcaactcaactggatggccgggtggggt
ccctggtgggcctggcttagggtgtgccagggcccacccggacccccctgtaggtccgcc
gct
>TE_00001774_LTR#CLASSI/LTR/GYPSY
tcctaaggaacagacacaatcctaaggatggaaatacttaaattgagacttgggttagga
acaggtgatgttctacccaggttggttaaggattaacgcgtatgtaggcgtgctgaccga
ggaccctttaactggtcacatgcctcgtcatgggtaagccttgcctcgggcagactaagg
ccggaataagataacacgaaatgggcgtggagcggtggcgagagtagcgtgtaccctccg
tggcaagaggctggacggtggtgtatctgtgctctcggtttgcgtgaacctgatccggtc
ttaagaaccccggtggcgggttgacatatgcaagggttaagtgctacatatgtcgtgtga
ttggagatcctcagctgagtataatcgattcggatcgccgtaccttcgcggttatgaaga
cttggtcacttccctgcaacctaaagtcaggatgtgaacactatggataaaaatgatgtt
gtcttgatgtgatgtgaaattagactagatgcaaatagagtctattaatacttaatatgg
cgttaaaagattgaaagtaaggactcactttagtaagctacttctgcaaaagtataagtt
gatttttgctaaagcctctccttgactcctatttatccagcatacccttgagagtctttt
ccttagtcgggtaagacttgctgagtattccatactcagggtttatccctttgttgtttt
taggtgaggaagcgacaaacttttgttgcttttgctccaaggtggtaccaaagaggaaaa
acaagactgaagtgcgggaggactcggtcctccacttaggatcttttgcttataacttat
cgggaggagtttgtgcctcccttggtttgtataatattactactctgcactcacttttag
tctggtctgtaataaaataactcaagcttgcttttgaaataaatgtaagtttatgtaatt
cgcttccgcatttctttatctccgatgttctgtaatgtctgcaagacgggtgaaacgttc
ctggtaaggtaaggaaagataccgaacttgtcaagtaacttaggaacatctacagggttg
tctgatgtccgttggacaaggacaactgtaggtgggcctaattacttgggaggttccgtc
acagctggtatcggagcgtagcccttctttgcagatattatgaggcatcttcaaaaggat
tttcaaaagtcttacctaaaaattcttttctcttcttacctaagtattctgaagagtcta
tcttaaagaccagataggaagagtgcaacgtatagaaggttgaatcgactaaggttgatt
ctgtaattatacatgcatcatgctaagaattatactaataacattttcccccttagaaaa
gatgccgccacgcaccaggctaacggcacgcaagtctacgggaccaattggggtgcctcg
gcatcaattggctccccgacatgaaagcagcagcagtggaagtaacgaccccatcggaga
tcttgaagcccgtgtgagtcgacttcaagcagcgctgcaacataggaccgatgcttgggt
cgccgacggagatagaatcaatgaactgagaagggacatccgacacctgcaggatcaact
cgctgatcgagacttagcacttgactgggccgtacagtctcgtttgctaatgtgtgctaa
ggaagcaagggctcaggcccgaattaaagaacttagctcgactgtcgataacctgcaggt
ttactgcaatacgttgcatgaggaagtccatatactatactcacaattacacccaagtga
gcctgcacaacctgctgaggcggaagccggaccatctcacgttgcgggacgtgcgctggg
tggggagttagacctttttgagccccctccttctttgaggttggttgatgtctggactcc
cacacctgacgatgaggccgccaagagtaatggcaagcaggaataatggtgtaatagaag
tagagtagtgtagtagggtattgtagggtgtactgttgtataataggttgaacttttgta
taatgggtaatgtatcctgttatgtaatatcgagtctgtatcattactttttatagtaat
gtaaaatggaaggttttctctggcacattatgtttacttcaaatgttctttgccacagat
gccgaccaggactcgaggacaggacgcagccggaacttctgggggaagggatgttacccc
aaacccacctccggttcctcccacgttagccgaggcgattgccgccttggtgaatgccac
cgcagacaatacccgcttccttagggaaatggcgggtcagcagcaattccagcagcaggc
aggaaggggttttcagcaaggcccccgtgagaccacctatctggacttctctgaaacccg
tccacccctattcgtcaaagcagaagatcccctagaagctgatgagtggattcgggttat
tgaacaaaagtttggtcttctccgttgctcagagacgcagaagccgttgttcgcagcaca
acaactccgtggtcctgccagtacctggtggggaaattttgtggctatccaacctgtcaa
ccatcaagtcacctgggatgagtttaaagcagccttccgtgaacactacatccccgaagg
agtgctgcatatgaaacaagaggaatttatgaagttacaacaaggtggagataccgtcaa
tcaatatctcaacaagttcaatcacctgtcgcagtatgccatcgaccaggtgaatacgga
tttaaagaagaagaactgttttatgcggggactgaatgatcggctacaaaggaaaatggc
cacatgcatagatctcacgtatggaaaggctgtcagcacagccttatctgttgaagccaa
atacacaaattctgggaagaataagggattcggtggtgagaggcctaatcagggccaggc
gaagaagcaacggtttgtgatccgaccttcaaaccaaaatcgcactttttctcgtccacc
ctcattccccttcaaacagcctatcattatccgccccaacaatacccccactaccccaaa
acagccgggtgccccaggcactcgattccctgccttgcctagttcttcaactgggtgttt
taattgcggcaagtcgggacattttatcaaagactgcccatatcctaggcaaaatcaatc
aaatgctccgcaaggatctgggaaatcagctcagcccaaaggaaatgctgtggggaagaa
tacaaagaagacggggcgtgtatattacactcaagtggctactacaccggaaggagagcc
ggtgatgatgggtacgtttcccgtggccagtcacccagcaattattctttttgattctgg
tgcttcacatacattcattagcaagaaatttgtggagcaacatcatattgcataccatga
atcaaaggagggatttaaaattcattcacctgggggacacatttatactagagaagtggc
ctatggagtgccagtaacaatggccggacggaactttcctgctaacatgattgttctgaa
gggccaggatatagatgtaatttgggtatgaattggttaacccaacacaaggcaattctc
aacactgaactcagaaccgtcaggttgagctataaccaagaagagattcttttgactctc
cccgcaaccaatccagccaaagcttctggtagagtctatgaagccattgtaccggagatc
aagaacattccggtagtatgtgagtttccagatgtatttccggaagatttgcctggactg
ccccctgaaagagatgtagaattcgtaattgagctaaagcccggtacggctcccatctcc
cgaagatcgtaccgtatgccccctaatgagttggcggaattgaagattcaattacaagat
ctactgaataagggattcatccggccaagctcgtccccatggggttgtcccgccattttt
gttaagaagaaggatcaaaccttgcgaatgtgcgtggattatcgacccctgaatgaggtc
accatcaagaataagtaccctcttccaaggatcgacatcttatttgatcaactgactggg
gcgagggtattttccaaaattgatctcaggtcgggctatcatcaaatccgtattcggccc
gaggatataccgaagaccgcgtttactacgcggtatggattgtttgaatacttggtaatg
tctttcgggctcacaaatgctcctgcccacttcacctatttgatgaactcggtgttcatg
cccgagttggacaagttcgtggtagtcttcatcgacgatatcttgatatattctaagaat
gaagaggaccatgctcagcatctacggattgtattgacgcgcctagggaacatcagctat
atgccaagttcagcaagtgcgcgttctggctggaagaaattcaatttttggggcacgtgt
tatcggctaaaggaattgcggtagatcctagcaaggtcaaagatattctggagtggaaac
ccccaacaactgttcaccaagtccggagttttcttggactagctgggtattatcgcagat
tcataccagatttttctaagcttgtgaagccaatcacaagtttattgaagaatgacatta
agttcaattggtcttctaagtgtaatgaagcctttgagcaactgaagacactattgacca
ctgctccggtattggctcaaccggacatcactaagccttttgacgtatattgtgatgcat
ctggcagtgggctcggctgtgtactgatgcaagagggccgagtaattgcgtatgcttcaa
ggcagttgcgccgacatgaggagcattatccaactcatgatctggagctagctgctgtgg
ttcatgccctaaagatttggcgtcactatctgctgggaaatatctgtcacatatatacag
atcataaaagtttgaagtacatcttcacccagtcagagttaaatatgaggcaaagacgat
ggcttgagctcattaaagactatgaactggagatccattatcacccaggcaaggccaatg
tggtggcagatgcattgagtcgtaagacttcctgccactgtcttatggcgaagacctccg
agaacactttgtgtcaagaaatggaaaagctaaacctggggatcatccaacaagggactc
taaatcagctaaagcttgagtcaatcattttgcaaagaataattgatgctcaaaaggata
atctgggtatgaagcacattcgagagaagataaaggctggagtagccaagtgtttcaagg
aagacgatcaaggtgtgatatggtttaaaaaccgcatagtagtgccaaagaacgaagaac
tccgccagcaaattcttgatgaagcacatcttagtcgttattctattcatcccggaagca
ctaagatgtatcaagacttaaagcaacattactggtggacaaagatgaagattgaaattg
cacgctatgtggctaagtgtgacacttgcagacgtgtcaaggccatacacatgaaaactg
ctggtccattacaatctttgccaatcccaacatggaaatgggaagacatcagtatggact
ttattgtgggactgcccaggacggccaaagggtatgattctatttgggttatcgttgatc
gactcacaaagattgcccacttcttacccgtcagggccaaatatacagtagccacttatg
cagcattatacattgcccgtattctcagtctgcatggtgttccgaagaccattgtgtcgg
atcgtggacctcaatttgtagccaagttttgggaagcacttcacaaatccttgggtacta
aattactccacagttcggcctatcatcctcaaaccagtgggcagactgagagagtgaacc
aaatacttgaagatatgctgcgggcatgtgtcctggacttctcaccaaaatgggatgaat
gtttgcccctagcggagttttcatacaataacagttatcaagaaagtatcaagatggcac
cttttgaagctttatatggacgacggtgtcgaactccgctaaattggtctgaacctggag
aaagatacttctttaggcctgatatggtgaaagaggtcgaagaaaaggttcagagaatta
ttcataatatgaagaaagctcagactcgacaaaagagttatgcagaccgacgacgacaac
ccttatgctttctggtagacgattatgtctacttaaaagtttcaccaatgaagggtgtat
cgcgtttcggggttaaagggaaacttgcacccaggtacattggtccattcctggtgcttg
agcaatgtggaccagtggcataccgacttcagctccccgaaacattgtctgctgtgcata
atgtgttccacgtgtcacaattgaagaagtgtcttcgggttcctgatcgaaccgttgaag
tgactgatgttgtcctggaaccagatttaacatactcggaacatcctattcgagttctgg
atcaaaaggacagggtcacccgaagaaagactctcaagttctacaagatacagtggaacc
agcattctgaagatgaggctacatgggaaacccaagacttcttagataagaatttcccag
gctttttagcctcttgtaaattgtaaagtctgtatagctgtgtaataaagaagtgacccc
cacatcacccctgccttgtaccaaaattaaggaaataaaaatgtgatgtgtttcctttac
cattacctaccctaggattttaatctcgggacgagattcttttatggggggaaggatgta
acacccctggtgttactataactaaaacttgagcatgacatcataagcattggcattgca
tatgtttgacacacctagagtgcattcactaggcaaaaatttcaaacaagttgtattgtt
ttaatgtttttgcaaatggaaccctggttaaggacttaaccctaaatagtggttaaaggg
gtaaaacttaacccaagttaagaaaacctaaagactttagggtaaaagtcataaaatgac
cccaagaataaacttgaatcacttttatacccctgggataccagaaaccctaattggaac
cctggaaaaccctaaaaccaaaccctaggggcttatgtgcaaaattagtccacttttggg
ctaaagtgcaaaaaccaagccaaataagtatttaagtcatttggttcacaaatatgtgga
cttgaaagccaaaccctaagttttggacttaatgcaaaaggacctcatttgattctattc
taagtctgaaatcagtgttataggctcaactttggggctttgtaactttcaaagtatagg
gtttttgccctaggtcaccacatcaaaattgtagcccaattataggagaacaactttgct
taagggtgtaagcacagttgttaagaaaaatttggagataatcaagcctgaagttgggct
gtcaggctgttgtctgaaattcagattaacagtgtaataggtcaactttgagcttgaatt
cgaccttgatccagtgctcaaatgtgtttaagtcctatagtcgaattgtagatggtttgt
agctctacaactttgtacagagttggttgagttgccatcaaaattagagaaaatgagctt
aaactggtctgtcaggcgctctgaatgggttcccatggtacagtacaacggatcagaccg
ccagcgcggcttctcaccgccgacgaccctccgccgtgattcgcgtcgccggcgtcgtga
ttcgtgccgggtggtggataaccgcggggtaaaagatctcgccgccgtgagctggaatca
ctccgtggccacgcacccctccccttcctttgcggcgagtgataagctcgccggcgaccg
ccgcctcccggccgtgcgccgcgtggctagcctttccaccgcgtcgccgtgactccctag
gccgtcccatcgtcgccgggagcttgccacggcgttggccacgaattcacgcggccagtg
cttcttcttcacctccggccgccagcgcgtctcgtcaaattgagccaccgcccgcgccct
ataaattgagccccgccagctccgtaggtagtccagctatcaccctatcgcccaatcatc
caccagggctcgaattggaatttcccccaaatccgtttccgccaccgtgaaaccaacctc
accgtcgccagcccaactccggtcagctcccgtcctctgcttccttgtttaagcattctc
atatgtctgtgatgctcccgacccattaattgaactaaaacgcccgatcgccgggaacac
gaccgtctagccgcatgctcacggccaccgtggccagagctccatagttgatcattagtg
aaattaagttgggggaaatgtcagggtggtccaatttggtgtcgccgctcggagaaccca
gtcgtagccccaatcggccggttaggtgctcgccggagccggccgcgcgtgaacgccgtc
gtggacttcatggaagaaatagaacgaggggtcttttgcaaacgtcagtgactcagtaaa
tagtgaaggacccgttcccagttagtcaaaaccccgagggccttttgcaaagccgccagg
gcgcgggcgcgcgcgggcgcttttctccctgaactgggccgcctgggctgaattcggccc
agtctattcaattgtttttctttttcttttttcccagagccaaaacaattgtagaaaaat
gtagaaaaatgctaaaattgtgaaactaattttcctaggcttgttattttccctagaatt
taataaaaatagttttgtgatttttagtggaaataagaaattttagggtatttaaagtag
ttaaaagtattagttatggatttttagaaaataattggtaagtccaaaaatgcccaaact
ttttatatgaatttaaaacaatatttagaagccttgggtagagtttgaattgatttggac
cttgtttgatcaccaaaccccaaaacaccccccctgccctatgaactcctttaccgactc
cggaaaccctaagttcccggaactccgtgaaggaaagttgtattcaagacataaataata
agtttatgttatctttgcatcctcatgagcatcccatggcatccattcttatacatatgt
atggttatgattagaacgtgaagaagaaatcgaagtaactgaagaggagacaccaccacc
ttcggagtctcaggccgggaatgtttctactttgatatctgtggatctgagcctgattca
cctgtgaacgaaggcaagccccggtgcatgcaacccctttccttgtgtttttaaatactt
tttgcacacttaagtctagtgaaatgtgcattaggttcataggagttacttgaaaccctt
tgatgcattgctttccttgatatccatacctttatagatacttctgtgaagtatcaaaat
atgatttacaaaaatgcttagccttgcttagatcttgtggatagaggttgtcctcaattt
aaccatggagaggatggcttctacctgcaagaatattttcatttggagcaatagtgggat
cttactgcaaagttccctgtgatgctctttcatcctaaggaacagacacaatcctaagga
tggaaatacttaaattgagacttgggttaggaacaggtgatgttctacccaggttggtta
aggattaacgcgtatgtaggcgtgctgaccgaggaccctttaactggtcacatgcctcgt
catgggtaagccttgcctcgggcagactaaggccggaataagataacacgaaatgggcgt
ggagcggtggcgagagtagcgtgtaccctccgtggcaagaggctggacggtggtgtatct
gtgctctcggtttgcgtgaacctgatccggtcttaagaaccccggtggcgggttgacata
tgcaagggttaagtgctacatatgtcgtgtgattggagatcctcagctgagtataatcga
ttcggatcgccgtaccttcgcggttatgaagacttggtcacttccctgcaacctaaagtc
aggatgtgaacactatggataaaaatgatgttgtcttgatgtgatgtgaaattagactag
atgcaaatagagtctattaatacttaatatggcgttaaaagattgaaagtaaggactcac
tttagtaagctacttctgcaaaagtataagttgatttttgctaaagcctctccttgactc
ctatttatccagcatacccttgagagtcttttccttagtcgggtaagacttgctgagtat
tccatactcagggtttatccctttgttgtttttaggtgaggaagcgacaaacttttgttg
cttttgctccaaggtggtaccaaatgaggaaaaacaagactgaagtgcgggaggactcgg
tcctccacttaggatcttttgcttataacttatcgggaggagtttgtgcctcccttggtt
tgtataatattactactctgcactcacttttagtctggtctgtaataaaataactcaagc
ttgcttttgaaataaatgtaagtttatgtaattcgcttccgcatttctttatctccgatg
ttctgtaatgtctgcaagacgggtgaaacgttcctggtaaggtaaggaaagataccgaac
ttgtcaagtaacttaggaacatctacagggttgtctgatgtccgttggacaaggacaact
gtaggtgggcctaattacttgggaggttccgtcac
>TE_00001800_INT#CLASSI/LTR/COPIA
aagaaccccttgctaccgagtgtagtccaagggctgcttaactgaataatagtagaacac
aaggagacaagagtgtagagaggaactgattctttgttactatatggtgctgctctccaa
aggttacatgatatggggatctcctctctatttatagacaaaactagggtttcaggcata
tgggccacataggccttcctggcccaagaaaggtttcttaacactcccccttggcccaat
gccgcgagatgcatatgtcccaaaactccataaaaacccagtgggaaaaaattggagaaa
gagtacatagctcacgcttgttgtgtcgcatgaattgcctcatcaaaaccttagtgagaa
actttcatgaaaactcacataaaggaaaaagagtacaattcacccaatataacaatttaa
tcttctagattatttgggtacttaaaatttatgtttaagattatttgggtgtgtgtgaag
tttctccccctgagatctgcagttctctaagtctcatcattccaagtcctcggacgcatc
tttcaaaagatgatgcagggagtgactttgtgaacatatctgcgagattttcacatgact
tagtgtgcaatattttgatctcattcatcttatgcagctcatgtgcatagaagaatttag
ggtttatatgctttgtaagattacttttcacatagcccatttgaacttgtgcgacacaag
ctgcattatcttcataaatgattgtgggtgtttgctcaatattcaacccacatgcagatt
ggatatggttgatcattcttcgaagccatgcacattcacgcgaggcttcatataatgcaa
taatttctgagtggttcgttgaagtcgataccaaagtttgttttgacgacttccatgaaa
ttgcagttcctccacaaagaaatacatatccagtttgagatttgcctgaatgtggatcag
acaggtatccagcatcagcgtacccgataagatttagatcttgattttttcgataaaaca
aatcaagatccttgcttccttgtaggtaacggaagatgtccttgatccctttccaatgcc
ttttggtgggttccgcactgtatcttgctagtaagttcacagcaaatgcaatatctggtc
ttgtgctatttgccagatacatcaacgctccaattgcgcttaggtacggatattcagcgc
caagaacttcctccccctcttccctaggtctgtatgggtcttggtctacctgtaatgacc
ttccaatcataggggttttggcaggatatgccttatcaagaccaaatctttctaatactt
tttgagtgtaagttgattggtggatcaatatgccaccttcaaaatgttcaagctgcaggc
ctaaacaaaatttggttttacccaaatctttcatctcaaattcagacttcaagtatgagc
ttgcctcttcaatttctttatgtgttcctatgatgttcaagtcatcaacatatgctgata
taatacagaatccatttggggatcgctgtataaatacacatgggcaatcctcgttgttta
tgtagcctttcttgcttaggaagtcactcaagcgattataccacattcttcctgattgtt
tcaatccatacagtgatttcttaagtttaacactgtataatgctctatttttctcatctc
gatttgggactgggatcccttccggtattttcatatagatgtctgtatccaggtttccat
ataggtaagctgtcacaacatccattagtttcatttttaaattcaagttcactgccaatg
agatcaagtatctaaaggtaattcctcccatgaccggagagtaagtttcttcataatcaa
ctccagggcgttgagtgaaaccttgagcgactagccttgctttgtaccttgatatttcat
tattttcatttctcttgcggacaaatacccacttataacctacagggtgtatgtgggatg
gtgtgcggcttacgggcccaaacacctctcttttgtctagagaaattaattccgcagtaa
ttgcctttttccatttatcccaatccggtcttttcttgcactctgcgatagatgccggtt
ccgggtcatgatcaatgatcgaggcaactttctttgcgaaatatatgtctatgttggctg
ttgctctgttcatgctttctccagttaatacatagtttatggccatttcatcatgggatg
cttcttgcatttcttcttgcgtttccctgctgcttcttgttgcgggagcgagttctttta
gtttttcatcgcctttgtgtgcgcacatgtttgggttggcggtttcttcaacgggaaggt
ttaagtccggaattcttttcttcatgtgttccttcccggtgccaggtctcgtctggctcc
ccttcttgctttggggcatttctgtgatcggctgtggcaagtcctcttgccctcttttct
tcggacgtctccgagtacttggggtttgagaggccagagttcctgtccttttgttatgag
gcctcttaacaggatcgggtataccttcaattttctttggtatttcaaccctctctggtg
cattccgtgcaggaacatgcgacttaaccacgctcttcaaatcacaaaaatgatcaggca
gttcatttgctaagttttgcaaatcgattatcttttgaacttctagatttgcttctttgg
tgcgagggtcatgagcggggattcccatggattgccatataatttctcggcatttctcat
ccaaaggttcttttcctccccctaatgatgggaaattatcctcgtcaaaaatacagtcgg
cgaatcgggccgtatgcaattctccggtcattgggtcaaggtgtctaattatggatgcac
tctcatatccaacatatatccctattttccggagaggacccattgcacttcgctgtggag
gtggtataggtacatataccatgcatccaaattttcttaggtgagagatttttgggatga
ctccttgcactagttgcattggtgagtgaatgttgtatgctgatggacggaaattgataa
gtgctgctgcgtgcaggatggcatggccccaacatgtgttgggtaggttacaactctgca
agagtggtctagcaattagctttattcttttaatcaaagcttcggctagtccattttgcg
tatgaacatgaggcacagagtgctcaactgcaattcccgatgcggtacaataatcatcaa
atgccttagaggtaaattctccagcattatccattctaatggactttattcgatggtcag
ggaaagtatttttaatccggatgatctgcgagatcaactttgcaaatgcatggtttcgag
ttgatagtaagcatacatgcgaccacttcgaggatgcatcgattaagaccataaaatatc
gaaaaggtcccgaaagtggttggattggaccacaaatgtccccctggattcgttccaaga
aggcgggaatttcattttttactttcaagggggatggtctcactatcaattttcccatgg
cacatccctggcacacaaaatcttcttgatttgggaagtgtttcacatttatgcagtgtc
cttgtgagttattgatgatatttctcatcattctaagaccagggtgccctagtcgacaat
gccatagagagaataattcagaatgtctaaacaccgtctttagggaagtgtacactgcag
gtgcactaatcttagtataatataaccctgattctagcgatgggaatttttctatgattt
ctttgtcatattccccatactttatgatgtataggtattccttaccattttcctctgtgg
tttctacatgaaaaccatttgcacgaatgtccctaaaactcaagagagttctggttgatt
cagggtataatagagcttctttgatttcgatttgagtacccatagggagtgtaattgtgg
ctttacctgagcctattacacatgaatcgcttcccgcgattgtggtaatactaccaacgt
tcttcatgatcgtgtgaaagtattttgtttcccttaaaatggtatttgtcgtgccactgt
cgacaatacatatatcctccatagacctttcataatacaattattgcaattagtaattat
cataagggaaatattgcatagtaaatttaaatagttcaacattcatgaaataaagataat
gctcttatagagcttacagaccataattatgttttttcgaactttgaaaaataaatgtgc
atgcaagcactcaaatggaatcaaggaaggcatcggtgtcagcctccactagagctatgg
aggtgttctcttcggtggcaatcatcttcatagcacctgcaagatcaagaggcatgccag
atgcttcaagcgtagggtcttcttccatggcttcattgttggttgccatggtgaagtgtg
cctcaggtttctgtttggatatgttctttgccttgtatgcttttatgacatgctttggtg
actggcatattttggaccaatgtccccacacgccacatttgtagcatgtttggtcttgaa
gtccgtatggcttatgctgtggcttctctttgcttgttttctttccgtgagcattgatgg
gattgactgtggtttctttctttcccttgccagcaccatgcttgcctctctttctctgga
taggctttcttatcttgtatgaggcgacattaacttcagtgctaatgccctttccatttg
gataagcattgaagttcgtcttcaaagcatcatcttgtgcctcatttacttgcattatat
cgataagatcgctatacttcttgtatgcgtcttgtcgatagttgcgagcagattggatgg
cgcttgggtggaaggtagacaaggttttttcaatcttttcctcatttgttatcaccttac
cacaaagagataatttggtgcatattcggtgcaatgctgcattgtattctcccacagttt
taaagtcggcatatctaaggcgagcccagtctttctgtgcttggggcaagactgtgtact
ttaacctctcaaaacgttgttgcaatgcattccagagtttgcttgcctttctctctgaca
tgtactcattcttgagtgtaggcgagagatgatgccggagaaagtgcaatgcttggtcat
tttgctcgtcggtagccacttcatctttttggccaagcccgattgcaactttgagcttct
tgcccccaagcacaatttgcacatcagatgcccacgtgaggtagttttgaccatgcgggg
ccaacacctcgaattcacggctcacaataccagtcatctacatgtgataaattttatagt
tagattacttcttgtaatcatttcagaggatgaaaaaaatcgcaagaaagcaaatatttt
aaatgtatgatgcaatatacagatttaattacacaattatgtaagattacattgtttagt
ttcatagaaatcaatttctagagtcataataatgcctaaattaaaattctattctatttt
tccttaagaaaaaaaacagcccattaaggaccattagaatgcgcgctgctccattttttt
atatatagagatatgagttgttgctcactaggccactccacctcgcatgcgtgttcttta
ttacgtgaaaaaatgagccgctgcttttgcattaagggtctagagatgtacgagtgcaac
gcttcgtattcactgcgcgagtaatttttttaatgcacggaggcgctttgtattcctcag
cagctctgcgcgcccgtgcttcgtgtacggcagtggcgaggcagcagcagctctacgtgc
ccacgtgcctggctgcctgcccaccgtgatggcaaggcttgcttgcttgcgtgcctgcgt
gtggcagcgacgaggttgaagctacggcggtggctgcttgcctgcgcgcgtgctagcacg
gcgacgacgtcgacgctgatgctagcgttgctacttttgtttttgttttctctgtgcttg
cgatgatgcagtaaaataaacgtgtgtatctcatgtgattgatcgacgtgtgtcggcgat
ttcaaatcagtaacaatcacatgtgcatccccatcgacttcgtgtcggcgataaatctgc
tagggatttgtgcttttcatgtatgtgcttgaatagagaggaaagaataatattacataa
aatatgagttcaacatctttcttaataccttttgctcgatctccttagtagagccacgtg
cgtgataacgtgttaagaaccccttgctaccgagtgtagtccaagggctgcttaactgaa
taatagtagaacacaaggagacaagagtgtagagaggaactgattctttgttactatatg
gtgctgctctccaaaggttacatgatatggggatctcctctctatttatagacaaaacta
gggtttcaggcatatgggccacataggccttcctggcccaagaaaggtttcttaac
>TE_00001800_LTR_s_3#CLASSI/LTR/COPIA
ggctgcgtgcgtgctagtgcggtgacgacaccgacgctagcactactttttgcttgtttt
tctttttttgatacagtaaaataaaacatgttcatcacacatgattgatcgacgtgtgtc
ggcgacttcgaatcagcagcaatcacgtgtgcatcccatcggcttcgtgccgacgatagg
atctgctaggggatgtgtttgtttgatcttgtgctcaaatagaaaataaaaatagaactt
caagtgagcataatgcataaaatatataagttcagtaccttttttacttccttttcttgc
tctcctttgtagagccacgtgcgtgataacgtgttaagaaccccttgctaccgagtgtag
tccaagggctcttaactgaataatagtagaacacaaggagacaagagtgtagagaggaac
tgattctttgttactatatggtgctgctgtccaaggttacatgatatggggatctcctct
ctatttatagacaaaaactagggtttcaggcatatgggccacatgggccttcctggccca
agaaaggtttcttaacaccctgctaccccatccttcc
>TE_00001814_INT#CLASSI/LTR/COPIA
ccatgtggcccatgtaaacactatatagctaacctgttgggttagccctaattatgaata
ttcactccaatatggtatcagcctggtttcctccctacagccgccgctgccctagcccta
gggtttctggcgccgccaccctccctacagccgccgcccctcgccctagggtttctggcg
ccgccaccctatcctagggtttcagccgccgccgccagactccgcccagggcttccgccg
ccgtcggccccctctgctggcaccgcgcccctgcttcccgcgcctggccgcgtccctgct
gcgccgcgtctggccgcgtccagccgcggccccgccgccaccgcgcgcgccctcagcgcg
caggaccggccgcgccgcccagggcgcctccgccgccgccctctttcccggcgcgcccat
ggctggtcagcagcgcccctctctctccaactcctccttccctcccctctcctcctgggt
gcgcgctgcatcccctggccgacgcgccgccgtgccccaccccctgccagccgccgccga
cctacctcccctgctggcgcgccagccctggtagcaggagcgtgggggtcggttcccgtc
tcccccgcacttgggcccgcgtggggggctgcgcctagcgccaccggtggggcccccact
gctgccggcgccgcctctgctcttgcggccgtggcggctgtggttccggcgggaactgcc
gatctggaggaccccaacccgccaccgccaatccccccgtcgatggttgtcgatccgccg
cctcctccaccggtcacccaccaggaatacactgtcgccgccctcaccgctgctcgtgcg
gagcacgctgctcgacaggcccgcttgcgggaagcggccctcgcgtgggagcgcgagcgc
gaggccgccgatgctatcgctgctcaaattgccgcggcggaacagcacctcgcctcgcct
gcggcccacgacggcggggccacctccgctaacaccatgggcggcgtgtacggcgtcccg
accgtaccgacagtcgggaccgggccccggaccatccccgcggtgctctggcatgacccg
gctgacccgctcgtggctcagctccacctacaggctgggagtgtccagaacattcgcctg
atggttccggtcgtcctggagtcagagtcgccatcctacacgcgttggcgggacttgctt
cttctcacccttcgccgctacgccctggatgaccacgtcctctgcgaccccaccggtgtg
gcgccgactgctgcgtgggtgcgcctcgacagcatcgtgctcacctggatcgtggggacg
atctccgtcgacctccacagcctcctccggaaccttcctcacgctcgggctgtttggctt
gccatcgagggccagttcctgggcaacgccgaggcccgggctctccgcctcgacgccgcc
ttccgcaccttcgtccagggggacctcagcgtcagtgagtactgccgcaagatgaagacc
atggcggactcacttggcgatctgggctgccccgtggaggaccgcatcctcgtcctcaac
gtcctccgcggcctcagcgatcgctacacccacctccggtcgttgatcatgcgccagcgc
cccttccctaccttcctccaggtccgcgacgacctcgccctggaggagatcactctgggt
gctcaggctgcatcgatctccggcccggggtcctcgtcctcctcgacagcactggcggct
ttcaccccgacccgtccgcctactccgtcacagtctgcccttggccctcgtcctcccggg
ccgagcatgggcggcgggggtcgaggtggcggaggcgggggcggtggtggtcgtcgccgc
cgtggtggccgcggtggtggtggggtggttccggcggtggtgcccgtggcaacgcaccga
cgccgggaccccagcagggtgcgccttggcccactttccaccacccgtggtcagggcgca
tctccatgtggccgttccaggggccaggttctgaggctcgtcccccggcggccatgttcg
ctggtgcgcagccggttcactcccgccagggttcgccttcgcctctccgtcgccctggac
ctcgacacctgccgtttcgtcgtggcccacgccgccggctctccaccgtccgggctggtt
ggttgggacgcggccgccctggctgccttccagactcccactctgactccgccgatgggt
cccgagtggatcgcggacaccggtgctacctaccacaccactcccgaccctggtatactc
acctctgttcgccctccttcttcctctctcccttcgtccatcatggtggcgaatggctcg
tgtcttcctgtcacatctgtgggtgccgccggccctcccggctcttttcgcattcccgat
gttcttgtcgctccttctttggtccacaatcttctttctattcgtcggtttactgctgat
aattcttgttctgtcgagtttgactcttttggtcttactgtgaaggactcggcaactcgg
cgccccctcctcagatgtgacagcaccggccccctctacacccttcggcttccgcacgcc
acatcttcttcgtcttcgtcacctgacacagctgctgtttttgctgccaccacgtcttct
accacctggcatcgtcgccttggtcaccccggacgcgatgccttgatgcagcttactcgt
agtgccactatcccatgtactagatcccatgatgagcatctttgtcatgcgtgccagtta
ggccgccatgttcgtcttcctttttcttcttcttcctcgcatgctactcatgcatttgat
cttgtacactgcgatttgtggacttcacctattaccagtatgtcaggctacaaatactat
cttgtggtgcttgatgatttttctcattatgtgtggacttttcctttgcgtgccaagtct
gagactttccccgccctccgccacttcttcgcctgggtgtccactcagttcggcctcacc
attaaggccgttcagtgtgacaatggtcgggagttcgataactccacctcccgcgacttc
tttctctcccacgggatgcaattgcggatgtcttgcccgtatacctcctcccagaacggc
aaggctgagcgcatgatccgcacgaccaacgacaccatccgcactcttcttctccaggcg
caccttccggcacgtttctgggccgaggccctccacacctctacctacctcctcaaccgt
ctcccttccactgcgtgcccggcccccactcctcaccaggcactcttcggtacccctccg
cgctatgaccacctccgtgtcttcgggtgtgcttgctacccgaacaccgctgccactgct
cctcacaagctagcaccccgttccaccctctgtgtgtttctcgggtactccccggaccac
aagggctaccgctgctttgacctctcctctcgccgggtcctcatctctcgccatgtggtg
tttgatgagtccgtatttccctactcctccaccaccacaccaccctcctccgaccctgac
cttgacctcttcactctctttccgactgacgcggtggtcgagccacctatccttcctctc
tctgcaggtactcgctcaccgcctgtcggtcctactcccggcccggtgccttgcccgggt
tctgtgtcgcctacggtggtgtcgcctctccgcggagccccgtctccgatcgcccccggg
ccgagcgggggtggtgggactgcaccgcctgcggggccgtcggttccgacccctccggcc
cgcttcgcccagccggtgcgggtctaccagcgccggctgccgccgccggggttcgcacct
ccaccgtcgccgccaccgccgccgtcaccgccggtggcccagtccccgccagggacacct
acacctccgtcgcggccacccgcggcccgtgtcgagacgccggtgtaccatccaccgctc
cttcaccgcgacccgcggcatgtccacccgatggtgacgcggcacgcggctggtaccctg
ccgccccgtgtcctggcggccacgaccggagactcgcaggtttctccggtaccctcctcc
gtccgcaccgccctgctggacccccactggcgtcaggcgatggaggaggagtacgcggcg
ctcgtcgccaaccagacgtgggatctggtgccccgtccgcccggcaccaacgtcgtcacc
ggcaagtggatctggacacacaagcgacgggccgatggtaccctggagcggtacaaggct
cgctgggttcttcggggcttcactcagcgccccggagtcgactacgatgagaccttcagc
ccggttgtgaagccggccaccgtccgcacggtgctctcgctggccctcgctcgctcctgg
ccagttcaccagctcgacgtcaagaacgccttcctgcacggcgccctcaccgagaccgtc
tactgctgtcagcctgcggggttcgtggactcctctcgccctgacatggtctgccggctc
aacaggtccctctacggcctcaagcaggccccccgggcgtggcactccagactggctact
tcctggtgacactgggcttcgtggaggccaagtcagacacgtctttgttcgtccaccatc
atggcgcagagactgcctacttgctactctacgtggatgacattgtcctcaccgcctcca
gtccgtcacttcttcgccgcttcgtcgacgcgcttcagcgggagtttccggtcaaagatc
tgggcgtgcttcaccatttcctgggggtcactgctgagcctcgcccctcaggactcctcc
ttcaccagcgacagtatactcttgacattctggagcgggcccagatgagtgactgcaagc
cctgctccaccccagtcgacacgcaggccaagctctctgaggccacgggtgacccagtcg
cggaccccaccggctacaggagtcttgccggtgcccttcagtacctcaccttcaccaggc
cggacatctcctacgccgtgcagcaggtctgcctccatatgcacgaccctcgggagcccc
accttgcggcgctcaagcgcctcctccgctacctccggggcaccgtcgactacggactgc
ttcttcaccggtctacctcctccgagctggtcgtctacactgatgctgactgggccgggt
gcccagacactcggcgctccacctccggctacgctgtcttcttaggcggcaacctagtgt
cctggtcgtcgaagcgccagccggtcgtttcccgctcaagtgcagaggcggagtaccgtg
ccgtggccaacggcgtggcggaggctgcctggctccggcagctccttaccgagcttcaca
gtcccctctccaggagcacggtggtctactgcgacaacgtcagcgcggtctacctctcca
ccaacccagtgcagcaccagcggaccaagcatgtcgagatcgatctacacttcgtccgtg
attatgtcgccgccggtactgttcgggtcctccacgtcccgaccacctcccagtttgccg
acatcttcaccaagggtcttccgtcctcgaccttcgccgagtttcgctccagcctcaaca
tcagtagtggctagttgagtctgtggggggatcctattgtgtgatgtacttcttcttttt
gagtccagtctgtgtactccgctgcgtcggacgtccagactgcggggggggtgttagagt
gttaggcctgttaaggctaggcccatgtggcccatgtaaacactatatagctaacctgtt
gggttagccctaatctatggaatattcactccaat
>TE_00001873_INT#CLASSI/LTR/COPIA
ccgcccgcagtctgagcgggagaatcacggacgcaaagactggtccgaaaatcggtgaag
agctgtacgggcagacccttggtcatgatgtcggcaaactggtgcgtagacggaacatga
agaactcggaactgccccagagctaccttctcacggacgaagtggatgtcgatttcgatg
tgcttcgtgcggcggtgatggactgggttggctgccatgtacacagcgctcacattgtca
cagtagaccacggtcgcgtgcgggatggagatgtgcagctcatgtagtagctgacgcagc
cagcagcactcggcaacagcatgggccacagcacggtactctgcttcggcgctggagaag
agctggtgatgatgcggtgatgatgatgtcgtcgacgtagaggaggagataggccatggc
gtctcccgtcttgtagatgaacagggaggcatccgttttggaggtggtgaagccaatgct
tcggatgaagctggagaagcgctgattccaggctcgcggtgcctgcttaagcccatacaa
ggacttctgcaacaggcagacagagttaggtgcagcggggtcgacgaatcctttcggctg
ctcgcagtaaacagtctcctcgaggttgccgtggaggaaggcattcttcacgtcgagctg
ccggatgggccaatctcgggacgcagcaatgctgaggacggtgcggatcgtggccggctt
gacgactgggctgaatgtttcgtcgtagtcgacgccttcctcctgggaaaagccacgaac
gacccagcgtgccttgtgccgggcgagggagccgtcagagtggagcttgtgtttgaacag
ccactttccagtgacaatgttcgcaccaggcggccgaggtacaaggcgccaagtgccgtt
gtcgatcaacgccttgtactcgtccgccatcgcagcacgccaatttggatcggccagggc
agtgcgatagttcgccggaattggcgaggcgacagaggcggagaagccgaagcgctggac
agtgcggagggagccagtctgtgagcgtgtcacaggccggtttgctgcagtagataggag
ccgagccgctggagccgctgggggcgaagctggtgcagccgctgttggcgctggaggtgc
agcaggcacaggagccacctccttggtgaccggtgctgctgggggctgggcgcggcgagt
gtaggtgctgccgaagcgttggccaccaggcggaggagccgccgactgccccacttgggg
ccctcgagcgcccaactgtggcccgcccgcaggatgaacccgggggccgagctgaaggat
ggccgggtctaggagcacctggagatcatcctcgctgctggcagcgagcgatggaggagt
gcttgctggtgccggcacggaggtgaggtcctgcatcagaaaatcaagtgacgacggcat
ggagcccgccgatggtgcagccgagaatgggaacacagactcatcaaaaatgacatggcg
cgaggtaatgatgcggcgagtggacatgtcaagacagcgatagcccttgtgggaagatgg
gtatccgaggaagacacaaggagtggatcgaggggcgagtttgtggggggaggtggcagt
aaggttcggatagcagagacatccgaagatgcgaagggaggcgtaatctgggagggtgcc
gtgaagtatgtggtgaggtatttggttttgtatggaggaggaggggcgcctattgaggag
gtaagttgctgttgcgagggcctcagcccagtatggaggtggcatgaacgcatggagcag
catggtgcggatggtgttgttggtagtgcggagcatgcgttcggccttgccgttttgtgg
tgaggtatatgggcaggaaaggcggagagtaatgccatgactagtgaggaaggaggtggt
ggcgtggttgacaaactcggtcccattatcggcttggaaggatttaggtgtggtaccaaa
ctgggtctgagcgtatgcaatgaagtcaatcatgtggcggtgcacctcagatttgtgacg
aagtgggaaggaccagctgtaatgggaataatcatcgagtataataaggtaatatttgaa
cccagaattgcttagtacgggagatgtccagacgtcgcagtgaagtaaatcaaacggagc
atgagttacagatgttgaatgactaaatgggaggcgcacatgcttgcctagttgacaggc
atggcagaggcatggcgagtttttattgtaggaaatgaccgacatgcttcgaagtttggc
gaggctggaaggaccggggtggccgaggcgatgatgccacaatgacgacgtggtggcgag
gctgcaggagggagctgtggtggaggggtaggtgtagaggtcgccaccactattgcagcg
aagagtcacgcgccccgtctggttgtccttgacagaaaaaccggaagcgtcaaattcaat
tgaacaagagttgtcacgggtgaattgacgaacagaaaggagattgcgcacaagtgcagg
tgcaaccagaacattgttaagacggtaggtagaggtgggggaggagagtgtggatgtgcc
acggcaggtgataggtatggtggtgccattgccaactgtgatgccgaatgggggaggggg
gagacgggagaggagtataccagccgaagacgacatgtgagttgtggcgccggtgtcaag
gacccaaggagaggacccctggagggacatctggttcagtgcggctatgaggccagcctg
atcccagccgccctgctctgccattggtggagcagggttgtcggagtactggacaggggc
cagcgcagtgtgcgcctgggcctgagtgaaggggccgaggatgccaggactgcgccaggc
tggggtcggcaccggcgggcgccagggctgctgatgcaccccggcggtccagggggggta
gcagtaccagggggcggcaggaaacctgggaccgccgccggaatgggatccgcccttgcc
tttcttcttccagcgaccgccgccaccacctgggttgccgccgctgttggagcgactgcc
gtgaccgcccggtctgctggctgtggaaccgccgccgttggtggtgggggcggtgcggca
gccggtgccgcatgatgcgtggagcgccgtctggtccgcaaccgtgccttcgttggcgag
gcggagttccttgagcacgagcttctcgcgagtggtggcgaagtccggcaacgggtgtga
gtcggcgatgttgtcggcggtgctggcgaagcgtgggttgaggccacggaggagg
>TE_00001886_INT_s_1_s_1#CLASSI/LTR/GYPSY
tgaagcgtcccgatcctttgggactcaaatgtgatacaattactagtcccaggaggctag
taaacacattccttacttcaaatagtacagagtttagataaaggttattacaataccggg
gtacaagctcgagagagccaaattaagaagcgcagtaggaaaatatactagcccaagcca
caggcagaactgggtgcagacacagccctctcaatcaagcatagcagaaaagaagtcttc
ggctgctgaaaaacataaataaatctgggtgaatacactaggtattccgcaagcccaccc
cgctcccgtagagagaaagagacctataatatacatgctttatttggtggagttgaagtc
actcatcattttcttagagaaaggcagttgctttaaggtttttcccaaagtcttaaaagt
aaccaaaaactcaaccaccactgagcttcccgctcccgtggccttattttctttctcaac
acccacttaccacacatttcccttttcatggaactcatagaaaaatctctaattgtcata
ccataccagactcgtccataccagtggacacggactattcgaataggtttcaactctgcg
cagaggggtacactttacccactagcccggtttctgcgatctcaccgtcgcgagacccga
atgccggatctctttccttactcgtacgtcctaaccttaacggttatccggaaggagtca
ggccaccaccatgtccaaaccggacaaaactttccccctccttatcctcccggtgctccc
cagccttcttaaccctggggttggaccgcacgagttcggattgagtgactgcccacacag
tctcgagtggttgtactataaaggagtacaggtagtgaaaatgacaaaccggtccttata
tgaggggacaatccttctgctcacgcctaaaccagctgagccaacaccttaggccctccc
ctaaaccagggagtccctgatcatcccactcccaaggtgatgagggtgagtacccttcat
cgcataacttttcaaaaagagactttatttgaagaaacacattgcccttcttcccaatcc
acatttcgtatccagaaagtatatgttaatgcgggccatctctcactcacaatgcaattt
tcccaccctgaattcccggcctaggcagtggtagagagaataggtaatttatgcatcaag
ggaaggatggacttgccttcgtcgaagctttcctggcacaaaagatctacttccgggaga
tcgggctccggcccttcttccggggctacgggttccggatcagcggtccccgcttcttct
agtaaaacaggcaataaaacaatacatcaacagtggtttactaattgtagtgtgtcattt
tctaacattattattacatgtgactttagaaattattttgataatttttggtgcataaaa
tattgaggaatactaattaaatgagaaaaaggtgtagaaaagaaaaagaaaagggatttc
tctctggtgggccggggggaggtttttggcccagccgggcgcgagcgcgcggcgcgaggg
cgcttcggcccagctgcggcccacgagcgggggagacggcgcgggcgcgcggggggtgac
ggcgtcgccgcggggcccacttgccagcgagagcggaggggggggggaacggcgccacgg
tgacggcggggcgaaccggccgtccgcgggggagaaaacccggccgccggtgggctcggc
ggcggttcgccgccggtggcccggttcttggtccacggggaggtggcttagcacggggag
gggctggcgatcctaggggtaggctcaatttggccagagggggttgggagggggctgtcc
gcggggaggtggcggagctccgcggcggggatcgccgccggtgggctctgggtgagggat
tggggcgggggagtggtgttttggttcgcggcatgtgaggaagctgctaggctcacttaa
ttgctcgctggaccaacagagagggagagagaggagggggaaggactcaccggagagggg
gaagacggcggcgcttcgcgaattgggctcgggcgaggggaggagggtggtggccgaggc
cggtgcggggaaggaggtgctcggggcgacctttttataggcgcccgaggggaggggagc
ggcggagctcggtgggcgccggtgaggtgcacagtgccggcattaatgccgcacagcgcc
gccgaggagacccacggcggggcggtaccgggcaaggacgctggtcaaagcggggaggac
ggggcggtgccaaactttcctgtgcggcgaggggacggcgggaggacgggcgacggcgga
ggggacggcggtgaggggacggcgggcgtcgtacgcggggaggacgacgaagcggctgac
cggtggggccggtctgccagtgggagcgagcgcgcgagagagagcggctggcgggtgggg
tggcttgtcagcgagagagagggggggagcgcggagcggcttcgcgcgcgcgcgggagca
ggccggcaatgggccgaaaggggggaagcgcgggcgcggggagggggaggcggccgcggg
catgggccggattcggcccagcaggggggggggaggttttccctttttctttttattttc
taattcctatttccatttttgtcctttttcttttgaacaaaatatttagtagataatcta
ggtgttagaaaataaaatctaagtgaggtgcttgtgatcaaacaaagtgtatgcatatga
tgaaggaaaaatctaggggagttttggaatagaggatgaaaagaggggaaggggtagatt
agggtttcaaacctgggttagaattttgggatgttacaaacctaccccacttaaaggaat
ctcgccctcgagattcagacggggctcgagaaaaggtaagggtattccttcctcagagag
tcctcactttcccaggtggcttcctcttctccatctctgctccactgaaccttacagagt
ctcacttctgagttgcgggtccttctgactgctgagtcgagaatcttcactggcttttcc
cggtactggagatccttttgaatctgaattgcctctgcctcgatgtggttttctggtact
tttaggcatttgcggagctgagacacatggaacacattgtgaatatctgacatggattct
ggtagctcaagacggtatgctgcgggtcccactcggctaatgacggggtagggaccgacg
aaacgtggtgctagctttcctttcatttggaaccttttgacaccacgcatcggggagacc
ttgagataaacgaaatctccttcctcaaatctgagttctcttcgcctgttgtctgcgtaa
ctcttctgtcgactctgagcttcaagtaacctcctgcggatcaaggcaactttctcttcg
gcttctttaacaaagtcgggtccttctagtgtcctttcccctacattggaccacattagg
ggagtctggcattttcttccatacagtgcttcgaacggtgacattttgatgctggcctga
tggctgttgttgtatgagaattcggcgtacggcaaactggactcccaatctctgtcgaag
gttaacacacaggctcttagtaaatcttcgaggaccttgttgactctttccgtttgacca
tctgactgggggtgataagcggtgctgaaatctagcttggtgcccattgcttgctgaagg
cccttccaaaattttgaagtgaactgcgttcctctatctgacactatcttccgtggaatg
ccatggagcctgactatctctttaaggtatattcgggcaagggcggctcctccaaaagtg
gtttttactggaatgaagtgggccaccttggtgagacgatcgattattacccagatggaa
tcatttcctttttgtgttcggggcagtccggttacgaaatccatgcctatttcttcccac
ttccattcgggtactgggaggggttgcagtaggcctgcaggcttctgatgttcggccttt
gttcgctggcaggtgtcacatcgggccacatactgtgctatttccttcttcatccctttc
caccagtatctggctttgaggtctaggtacatcttggtggttcctgggtggatggagtaa
gctgagttgtgggcttcattgagcaggacttctcgtgcctctcccattggtacacacagg
cggttcttgaaccagaggactccttgtcatctgtcctaaggtccggaagttgctccttgc
gagctctttccataagtctggctgtctctgcgtccaggcgttgagccttgcatatgagat
cttctagatttggcttgacttccaggctaccgttgtctcccagacatgcatttagctgag
ctgattctttcttccaatcttccaaaaagttggttcccttaatcccgaaaggttttcggc
tgagggcgtctgctaccacgttggcctttccggggtggtagtggatttcgaggtcataat
ccttgatcaattcaagccatcttctttgacggaggttgaggtccggctgcgtgaagatgt
acttcagactcttgtgatcagtgaagatgtggcatttgttcccaatcagataatgcctcc
atatttttagggcgtgcactatggctgccaattccaaatcgtgggtagggtagttctgct
cgtgcggcttgagtaagcgggatgcataagcaataactttctcattttgcattaagacac
accctaagccttgccttgaagcatcacagaagatgacgaaatcctggtgtatgtctggta
gtgtcaaaacgggtgcggttgtaagcttctccttgatgatctggaaactttcctcacatt
tgggagtccacacaaacttattgtcctttttgagaagttcggtcataggttttgctatgc
tggagaatcccttgataaagcggcggtaataccctgccattcccagaaagcttcgtactt
cactgacgttggatggttgcttccattttgaaacggcttctaccttggatgggtccactt
ctatcccttctgcagtcaagatatgccccaggaaggctatcttttctaaccagaactcac
acttgctgagcttagcataaagttgatgtgccctgagtcttccgaggacgattcgaaggt
gacgctcatggtccttgcgattcttggaatagatgaggatgtcgtcgatgaagaccacga
caaacttatccaattcttccataaataccttattcatgaggttcatgaaaaaggcgggtg
cgtttgttagcccaaatggcatcactgtgaattcatattgcccgtatctggtgacgaatg
cagtcttctgaatgtctgcttccttgatcctcagttggtgataccctgacctgaggtcta
tcttggagaagtatttggctccctgcagctggtcgaagaggtcatcgatccgagggagag
ggtacttattcttgattgtaacttcgttcaaggatcgataatcaatacacatcctcatac
ttccatcctttttggtaacgaaaaggacgggtgctccccagggagacgaactgggacgga
tgtaccctttttgttgtagttctgcaatctggagttttaattctgctaactctgtggggg
ccatgcggtatggtctctttgcgatgggcgcagtgccaggaatgagatctatatagaact
ccactcctctttctggtggcattccaggcaactcttccggaaatacatcctcaaactctt
cgattacagacatgttttctgctgccagattaaacatcattggatcgtttgcgggcggtt
gggcttgacaggaaactgcttttccttggtgatcggtgagaaggacggtcttgcttgcgc
agctgatgatacccttgtgcttagttagccaatccattcctaggatcacatcaatccctt
gggatggcaagatggttaagtctgccaggaacactaccccacttaagagaattctgactt
gggagcacctgagttggcataggaggtctgatcccggggttcgggtgaccaaagggatag
ctaggggtgtagaggggatgccatgcttttccacaaacttagtggctataaatgaatggg
atgctcctgaatcaaaaagcacagtagcgggagtaaattcaacaaggaactcaccgagca
ctactcccggggcttgctgggcttcttgagcgtcgacgtggttgactcgggctctgccct
ggtactgagtcctgctctgctggctgttggaaggaagtgccttggaggtaggtgccgagg
gaatcttggggccattcaccgagttggagtaggttggtccgggtgccttcaactgggggc
agttattcttgaagtgactggggtctccgcagtgccaacaggcatttgctggcggttggt
tgcttgcaacggagggtgcctgaagggagctctgactctgctgactgtagcgtgatggag
tgggtccagatggtttattgaagcttggtcccctgggtggaagcccaaagggtcgagctc
tctggtgacgttcttgctgttgagctcggagaacttggaatttcctcttgaggtgccctt
tttcttcctcttttgccctttccacttggatagctttgttggagaggtgagagaagttga
ggaagtcttggctggcgaggatggtcttaagctcgggtcttagtcctttcagaaaacggg
ccatcttcctggcctcggtgctgacatcgtcaggcgcgtaacgggccaactctgtgaact
tgtgcacatactcactgactgttcttccgccttgagttagctcccggaactcatcctcct
tgagttgaactatcccctggggtacgtggtgctcacggaaggctgtttcgaattctgccc
aggtagcatctctgacggcttcactgaaggtgtcccaccatgctaaagccattcctgaaa
gctgatgagctgccagttgaacacgctgattttcggggcatccgatggcttccaacttcc
tcttgatcgtgcgaagccagtcatctgcatcgaggggattgctggaccccgcgaacgtgg
gaggcttgagtctcaaaaattctcccatcctgtcctgtggccttccaccacctgggcgct
ggttttccagacttctagtgaggacttcaatgagtcgggtttgattggctagaacttggg
ctaggtctagtggtagttccggaggtgcggggaggtgggtctcactcccttctccgccag
cctctccttcagctcctagaggaagtcttgctccaatcccggaggcggtaggcgtggttt
tatccgaagccatctgccatgggaagagagtcactattatgcacatgccattttttttaa
ctagttattttattcattacatcaagccattacataacacagcacacaactaccataagc
tcattacacacgagtgctatctagggtactcccgaactccttctctaaagtgtccccaaa
ttccttgagaaggtcatcaaggctggctagggacattcctcggtgtcggacgagttcctt
accggaggggtagggtggaggggtttcttccttctgctcagtctgacatccttggctttt
ggtcttcttgcggatttttcttgcgggggcgagcttcttcagtttcttgtcgtagtccat
ctttagggtgcggtaggcctcacgggtattggtttcctcgccttcagctattgcgaggct
ctcttgaagggacgccttttcccttgaaagttccctgactttttgctccaggctttccac
ccgggaggttaggtaggtgcagtggagggcgaggtcatcatattggttatcaagggtgtg
aaggtatccagccatgtagacaatggtgggatcatcctcaataggatctcctcctgatag
ggcctgaagtcttttcctccaggtgggggtattcttgttgctgggtggaaagtagcgaag
gggggtttcaaagattactttgttgtagttctggcatagttgtcggagggcttttcgggc
aacattttggcaagtatctgggaagcggtatccggtaaaagtgacttggaaggaaggatg
gtttggatagtttcggctttctcccaggtagactgccatagagcatttctccattccgcc
ctcgagatactccttccagacgtattccggcttcttgcggattcccatgcgaagcgcaca
gcttcgcaagagatgtgggaacccttccacctctgagcagtaggatgtcctaatggccag
agagtcttccatctggaataggaaaagaagggtcttgttaaaatcggggaagaggagaga
agacttttcttggggtaagaggtattttctttttagggcaagttttagggtcagggctgc
gacctacggccagtcctatgggctctgataccacctgaagcgtcccgatcctttgggact
caaatgtgatacaattactagtcccaggaggctagtaaacacattccttacttcaaatag
tacagagtttagataaaggttattacaataccggggtacaagctcgagagagccaaatta
agaagcgcagtaggaaaatatactagcccaagccacaggcagaactgggtgcagacacag
ccctctcaatcaagcatagcagaaaagaagtcttcggctgctgaaaaacataaataaatc
tgggtgaatacactaggtattccgcaagcccaccccgctcccgtagagagaaagagacct
ataatatacatgctttatttggtggagttgaagtcactcatcattttcttagagaaaggc
agttgctgtaaggtttttcccaaagtcttaaaagtaaccaaaaactcaaccaccactgag
cttcccgctcccgtggccttattttctttttcaacacccacttaccacacatttcccttt
tcatggaacttatagaaaaatctctaattgtcataccataccagactcgtccataccagt
ggacacggactattcgaataggtttcaactctgcgcagaggggtacactttacccactag
cccggtttctgcgatctcaccgtcgcgagacccgaatgccggatctctttccttcctcgt
acgtcctaaccttaacggttatccggaaggagtcaggccaccaccatgtccaaaccggac
aaaactttccccctccttatcctcccggtgctccccagccttcttaaccctggggttgga
ccgcacgagttcggattgagtgactgcccacacagtctcgagtggttgtactataaagga
gtacaggtagtgaaaatgacaaaccggtccttatatgaggggacaatccttctgctcacg
cctaaaccagctgagccaacaccttaggccctcccctaaaccagggagtccctgatcatc
ccactcccaaggtgatgagggtgagtacccttcatcgcataacttttcaaaaagagactt
tatttgaagaaacacattgccctttttcccaatccacatttcgtatccagaaagtatatg
ttaatgcgggccatctcttactcacaatgcaattttcccaccctgaattcccggcctagg
cagtggtagagagaataggtaatttatgcatcaagggaaggatggacttgccttcgtcga
agctttcctggcacaaaagatctacttccgggagatcgggctccggcccttcttccgggg
ctacgggttccggatcaacggtccccgcttcttctagtaaaacaggcaataaaacaatac
atcaacagtggtttactaattgtagtgtgtcattttctaacattattattacatgtgact
ttagaaattattttgataatttttggtgcataaaatattgaggaatactaattaaatgag
aaaagggtgaaaaaaagaaaaagaaaagggatttcttctctggtgggccggggggaggtt
ttggcccagccgggcgcgagcgcgcgcggcgcgagggcgctcggcccagctgcggcccag
ggcgggggagacggcgcgggcgcgcggggggtgacggcgtcgccgcggggcccacttgcc
agcgagagcggggggggggggaacggcgtcacggtgacggcggggcgaaccggccgtccg
cgggggagaagacccggccgccggtgggctcgacggcggttcgccgccggtggcccggtt
cttggtccacggggaggtggcttagcacggggaggggctggcgatcctaggggtaggctc
aatttggccagagggggttgggagggggctgtccgcggggaggtggcggagctccgcggc
ggggatcgccgccggtgggctctgggtgagggattggggcgggggagtggtgttttggtt
cgcggcatgtgaggaagctgctaggctcacttaattgctcgctggaccaacagagaggga
gagagaggaggggggaaggactcaccggagagggggaagacggcggcgcttcgcgaattg
ggctcgggcgaggggaggagggtggtggccgaggccggtgcggggaaggaggtgctcggg
gcgacctttttataggcgcccgaggggaggggagcggtggagctcggcgggcgccggtga
ggtgcacagcgccggcattaatgccgcacagcgccgccgatgagacccacggcggggcgg
taccgggcaaggacgtggtcaaagcggggaggacggggcggtgccaaactttcctgtgcg
gcgaggggacggcggggagaggaggggacggcggtgaggggacggcgggcgtcgtacgcg
gggaggacgacgaagcggctgaccggtggggccggtctgccagtgggagcgagcgcgcga
gagagagcggctggcaggtggggtggcttgtcagcgagagagaggggggagcgcggagcg
gctgcgcgcgcgcgggagcaggccggcaatgggccgagagggggggagcgcgggcgcgag
ggaggggaggcggccgcggcatgggccggattcggcccagcaggggggggagattttctc
tttttctttttattttctaattcctatttccatttttgtcctttttcttttgaacaaaat
atttagtagataatctaggtgttggaaaataaaatctaagtgaggtgcttgtgatcaaac
aaagtgtatgcatatgatgggaaaaatctaagggagttttggaatagagatgaaaagagg
gggaggggtagattagggtttcaaacctgggttagaattttgggatgttac
>TE_00001893_INT_s_2#CLASSI/LTR/GYPSY
gggagccggtgacgatttgggggaatccaaattggggctctggtgacaattgaggcacgg
ttggtgttgggtgctgactacctacggagcgacggggctcaatttatagatctgagcggt
ggcgtaaatttgagaaggcgtggcggccggagagagaggaggtcactggcgcaagattgt
ggctttcaccgtggcaagctcaccggcgatcacggagtaagtgagtcactgcgacgtggt
aagtgccaggcacgtggcgcagcgaggggcaactccggtgagtcatcggatcgccggggc
aaggggcacggcggccggaacagtgcccaagttcatcccggatattttccccccgggtta
tccgctcactgagcacgaatcacggcgcggcgcgaatccggcgcgggtcgccggcggcga
ggtgcactgaacctgatctttttcagttactgtaccatcaatcttcttcagtggcctgac
agagcaattgcagggctgatctcaaattttttgtggcaacttgctaatcctctgtaacaa
agttgttgccctataaaccagctacaattttgctatagaaccatactcaaatactcactg
atcatgctcaaaatcgagcccaaagttcatccaattcactgttagtcaaaattcagtctt
aaggctgactgacagcccaactttgggtccatttttctccaaattttttatggcaccaag
gcttaatcacttaagcaaagttgttctcctatatagctctacaaatttgatgtgttgacc
tagggcaaaatccttataatttgaaagatacagggctccaaagttgaccctattcactga
atttcagacttagcaatgagtatggtggctttttgcaaataagtccaaatctcaggttta
cttgcaaatcctcaaattgtgaaccatatgatttgaggtgccctaataccttggtttttg
cactttggtccaaaagtgcacaaattttacacttaaccccctagggtttcaatttagggt
tttccaggggtctttttagggtttttggcacttctagggtttggatgccacttaagtcca
ttaatggtgatattttatgatcatttctaatgagttttgaagttttctcttatttgggct
ttgtttacactctaagcccagtttagggttaagtaccctaccctagggtttcacacataa
caagtcacatcaatacaacttgtttgaaatttttgcctagtgaatgcactctaggtgtaa
caaacacatgatatgccaatgcttatgatgttatgctcaagttttagtgacagtaacacc
aggggtgttacatccttccccccataaaagaatctcgtcccgagattaaaagtcctaggg
caagtaatggaaaaggaaacacgtcatatttttatttccttatttctggtacaaggcagg
ggtggtatggggtttattcctttattacaacaattgtacatatcttacaatttacatgaa
gctaaaaagcctgggaaattcttttctaaaaagtcttgagtttcccatgtagcttcatct
tccgtgtgttggttccattgtatcttataaaacttgagagttcttcttcgggtaatcctg
tccttttgatccaagactcgaataggatgttctgaatatgtcaagtctggttctaaggca
acatccgtcacttcaatggttcgatctggaacccgaagacacttcttcaattgagataca
tggaacacattatgtactgcagacaatgtttcgggtaattggagtcggtatgccactggt
ccacattgttcaagaataggaaaaggaccaatgtaccggggtgcaagcttcccttttacc
ccgaaacgtgatacacccttcattggtgatactttcaggtagacataatcttcaacttga
aagtacaagggttggcgtcgtttgtctgcataactcttttgtcgagcttggcttctttca
aattatgtattattcgttgaactttttcttccgtttcttttaccatatcaggcctgaaaa
accatctttctcctggttcagaccaatttaacggagtacgacaccgtcgtccatacaaag
cttcaaagggtgccatcttgatgctttcttgatagctattattatatgagaactctgcta
atggtaaacaatcatcccatttctgtgggaattccagaacacatgctcgtaacatatctt
caagtatctgatttactctctcagtctgcccactgtttgaggatgataggccgaactgtg
gagcaacttagtacccaaggatttgtgaagttcttcccaaaatttggatacaaattgcgg
tccacgatccgacactatgtctttggaacccgtgcaaactgagaatacgagcaatatata
attgggcatagcgacactggatatttgtcttgactggcagaaaatgggctatctttgtaa
gtcgatcaattataacccagatagaatcatacccttttgctgtcctgggcaatcccacaa
taaagtccatgctaatatcctcccatttccatgttgggataggtaaagattgcaatggac
cagcagttttcatatgtatggccttgacacgtctacaagtgtcacatcttgccacatagc
gtgcaatttcaatcttcatctttgtccaccaataatgttgttttagatcatgatacatct
tagtgcttccgggatgaatagaatagcgactaagatgtgcttcatctaaaatttgctggc
ggacctcatcattcttaggcacaactatgcggttgttaaaccatacaataccttgatcat
cttttctgaagcagttggctttaccggcttctattttctcatgaatgtgtttcataccct
catcatttctttgtgcatcaattattctttgcagaagaactgactcaagcttcaagtgat
ttaaagttccatgttgaatcattcccaggttcaacttctccatttcttggcataatgtaa
tgtcagaagtcttcattgtaagacaatggcaggaagccttgcgacttagtgcatctgcca
ccacattggccttgcctgggtgatagtgaatttccaattcataatccttaatcagctcaa
gccatctcctctgcctcatatttagttctgactgggtaaagatgtacttcaaacttttat
gatctgtataatatgacagatatttcccagcagataatgacgccatattttagggcatga
accacagcagctaattccaagtcatgagttggataatgttcctcatgccggcgcaactgc
cttgaagcatagctatactcggccctcttgcattaagacacaccgagaccactgcctgat
gcgtcacaatacacatcaaaaggcttttcaatgtccggttgagccaataccggagcagtg
gtcaataataccttcagctgctcgaaggcttcattgcatcttgaagaccaattaaatttg
tatcattcttcaataaacttgtgattggtttcacaagcttggaaaaatctggaataaatc
ggcggtaataaccagccagtccaaggaaacttcggacttgatgtacagtggttggggttt
ccactccaaaatatccttgactttgctgggatcaccgcaatccccttggcagacaataca
tgtcccagaaattggatttcctccagccaaaacgcgcacttactgaacttagcatataat
tgatgttcccttaagcgcgttaatacgatccgtaaatgctgagcatgctcctcttcattc
ttggaatatatcaagatatcatcaatgaagaccaccacaaatttatccaactcgggcata
aataccgagttcatagatatgtgaagtgggcaggagcatttgttaatccgaaagacataa
ccaaatattcaaataatccataccgcgtagtgaatgcggtcttgggtatatcttcgggtc
ggatacggatctgatgataacccgacctgaggtcaatcttggaaaatacccgagctccgg
taagttgatcaaataagatatcaatccggggaagagggtacttattcttgattgtgacct
cattaaggggtctataatccacgcacatccgaagtgtttgatccttcttcttgacaaaga
tggctggacaaccccaaggtgatgaacttggtcggatgaatcccttttctagtagatctt
gtaattgagtcttgagttctgccaattcatttggaggcattcggtacgaccttctagaaa
taggagccgtaccgggcttcaattcaatcacaaattctacatctctttctggaggcaatc
caggcagatcttccggaaagacatccgggaattcacatactaccggaatatcttggattt
ccggtatgatggcttcataactctgccaaatggtttagctggaatagctacagggatgga
caagagaacctcttcatggccatagctcaacctgatggttctcagatcagtgttgaggat
agctttatgctgggctaaccaattcatgcccagaattacatctatatcttggccttttag
aacaatcatgtttgtgggaaagtcccgttcagccaatgttacgggcacatggaaagccac
ttctttagtaaatatttgtcccccaggcgaatgaataataaacccttcccttgattcatg
catggaatgcaatgtttctccacaaacttcttgcttatgaatgtatgtgaagcaccagaa
tcaaagagaataactgcagggtgattggccacgagaaacgtacccatcataaccggttct
ccttccggtgtgtggccacttggtataataaattcgcccagttttcttcatatttttgcc
cgctgattgtttgccgtgtttcccttgccttgatggaactcccgaattctgctgattatt
ggatttgttctgcttcggatatgggcagtccttgataaaatgtccagactttccacaatt
gaagcagccagttgaagaactgggagggcagggaaacgagtaccaggggcactcggctga
tttgttgaagtgggggcagtggcaggacggataaagacaggttgtttgaagggtaggagg
gtggacgaggtgaagaacgattttgattaaaaggtcggattaccaacctttgtctcttct
caggcccctgattggacctgtcacctccataccctttgattttcctgggcctgcatattt
ggcttcaactgccagcgccgtgctgacagccctgctgtaggagaggtcgaggcaggtggc
cattttccgttgcagccggtcattgaggcctctcatgaaacaattcttcttcttcagatc
agtgttgacttgatcaatggcatactgggacaaatggttgaatttgttgagatactgcat
gacagtatctccccttgcttgagcttcataaattcctcttgtttcatatggagcactcct
tctggaatatagtgctcccggaatgccagtttgaattctcccaggtgatttgatgccagc
aggctgaatggccacataatttccccaccaagtgctggcagggcctcttaactgttggcc
gcaaataagggcttctgagtctccgtgcatcggagaagcccaaacttctgttcataaccc
ggatccattcatcgcttcagaggatcttcagctttgacaaatagtgggggacggtttcga
gaaatccagatatgaagtttcacggggtccttgcggataagctctcccgccttgttgctg
aattgttgtcccgccatttccgcagaaagcgggtgttatcgcggtgcattgaccaaggca
gcgatagcctcggccaagttggggtactggtggtggattggagtatcttccctcccacgg
gaggttcccgcaccatcatgtgcacgagtcctggatggcatctgaggcaaagaaacattt
ggaaaaatataacatgccaaaacaaccatcattttacattactaaaaggtaatgatacag
actcgaatgtacaacatgacttcattacctattttacattagtactatttctaaactata
ctacttctagttcttatcatctttggtagcttcactgtcgggtgtaggagaccattcgtc
agccaggttcattgaaggagggggcctgaaaaggtccagttccccaccaagtgcttcacc
tgctgttccagaaggtccggctcccattccgacaggatcgcaggtacgtcgggtgcagtc
gcgaatacaatacatgaacttcctcatgtaatgtattacagtacacctgcaagttgtcac
ggctgtgctaagctcttccacacgggctcgagctttggcttccttgtcccaagcaagtga
acgtgagttgacagcccaatcgagcgctaaatctcgttcagcaagctcgtcttgcaggtg
tcggatgtcagttcttaactcatttatacgctgaccatcctcgacccacaccctgttcct
gtgacgtagctccgttcgaagctgctccacttgagcttccagatctccgattggatcatt
gctgccactgctacttcttcatgccttggagctagttgatgcgaggcacgccaatggtcc
agtagacttgcgcgcggttttccttgtgcgcggcggcatatctccataagggggaaaatt
ttattagtatagtttttaacatgatgcatgcataattacagaatcaaccttagttgattc
acaaccttctatacattgcactctactatctggtcttataagataagtacttcagaaggt
agttagataagaaggaaagaaatttttttagataagtctttgaaaattctttttgaaaat
gcctcataatatctgcagagatgggcttcgctccgataccagctgtgacggaacctccca
agtcattaggcccacctacagttgtccttgtccaacggacctcagacaaccctgtaggtg
cacctgatcacttgacaagttcggtatctgtattccttacctttcccaagagcgtttcac
ccgtcacgcagacattacaacacatcggaggtacgaatatgcggaagcagttacaataac
ttactttatattaaagtatagaaagagtattattattacagaccagaaaaatatagagtg
cagaagtattattattacaaacctgggaggcaaaaacccctcccgataaaagtaaaaagt
ttttaaaaggaggacacttcctcccgcagcttcagtcttgattttcttcctttggtacca
ccttggaacaaaagcaacaaaagtttgctgcttcctcacctaaaacaacatgggatgaaa
accctgagtacgaagtgtactttcgcaagtcttacccgtcaaaataaaagactctcaagg
atatgctggctttagggagtcaaggtaaggcttatcaataatcaaagactctgtttgcag
aaatgcttactaatagtggatccttaaaaatccagttttattgtcaagttaagtcattac
ctgatctagagttctttctaccctagttcaagcacttgacctatactagccaatttctta
tcaacccttcttttcactggaatgctacgtgtaggtcagtgaccaagtcttcatgtccga
gaagtaacggcgatccgaatcgattaatactcagctgaggatctccaatcacacgacata
tgtagcacttaacccttgcatatgtcaactcgccaccggggttcttaagaccagatcagg
ttcacgccaaccgagagcacagatacaccaccgtccagcctcttgccacggagggtacac
gctactctcgccatctctccactcccattgcgtgttatcttattctggtattagtctgcc
cgaggcaaagcttacccatgatgaggcatgtgaccagttaaagggtcctcggtcagcaag
cctacatcgacaaggtccttaatcgactcagacggagacactacaccgagactctcttct
cgtgcaagtcacccgcccggtctcagctttatcatttcaaacccaaagtttggtacctgg
cagaggtacatcttttccgatgttgaacccatcatggccatgatggatccaccatcaagt
tttatttttgaaaacatcccacccactttgaagcatcatcttttgtaaaacaaaacattt
tgtttttctagagcaagactaagcataagaaaaacctttttataaaacaggggatcaagg
aaaggtaatcaaatccaaggaaggaaatgcagcaattggtttagcacacaactcctatca
cctaatgcatcaagcaagtgagaaagattttaaaatagcaaggaggtggcaaatgcaccg
gggcttgccttgtgttataggtgagtcaggctctgttccacagatatcaaaataaaagca
gttccctgcctgtggttcttcaggtggtggtggtgagtcctttcttcttcaacttctact
tcttcttcgttttctatatataaccatatataatcatgaatgctcatgtaatgctcatga
aaatgcaaagataataaaagtatattatcttatgtcttgaatacaactttccttcacggt
tctccaggaaactagggttttcggagtcaatagtgaagttcatagggcaaaggaggctag
ggttttgggttctaggtatcaaacattgtccaaatcatgccaaactttacccaaggcttc
taaatattatttaaagcttatccaaaaagtttggtgatttttggagttattaattaattt
ctaaaattccagaagtataggttttggctattttaaatactccataattccttatttgga
ctaaaaatcatgaaactatttttattaaatactatagaaaattaggagtctagcaaaatt
ggtctgtatttttagcatttttctacaattttctagaaattttctaatctggtagaaaaa
gaaaaagaaaaagaatgaacagtttgggctgaatctagcccgagccggcccaacaggcaa
aacgcgcccgcgcgcgcgcccgcgtgtcggttttgcacagaggaccctggcggtttgaat
aaccgaaaagagtccgcactatttcttgtctcactgacattgcaaaacccctgcacttct
atttcttcacaacccgaggtccacgacggcgaacggcgcgggccgagctccggcgagctt
gtaccggccgaaaacgcaacgactggtgctctactttggctgacacctaattcaacccct
aacaacgtttcccctcaattaattgcacgattcgagctctaaatcctctgtccacggtga
cagcggaaccacggacaatccaagtgttcccggtgatctaaggggtctagctcaattgga
tgggtcgaggagcatcaggagcacacaaggatgctgaaacaagagagcagagggcatgaa
cggacctgaagcggctggccacggcgaggtcactcacgcggtgtttgaccgatttggggg
aaatcccaaattggggagctctggtggacaattggaggcacgagttggtgattgggtgcg
tgattacctagcggagctgacggggctcaatttatagatcctgagcggtggcctgaattt
gagaagacgcgctggcggccggagagagaggaggtcactggcgcaggattgtggctttca
ccgtggcaagctcaccggcgatcacggacgctaagtgagtcactgcgacgtggtaaggcc
aggcacgtggcacaggcggaagcggcaactccggtgagtcatcgacggccgggaggggac
ggcgaccggaacagtgctcagttatcccgcgagattttccccggttatccaactccgagc
acgaatcacggcgcggcgcgaatccgcgcggggtcgccggcggcgagggtgaactggatc
ttattcagttactgtaccatcgaatctttcagtgcctgacagacattagctatttctcat
ttttgtggcaacttgtatctctgtaacaaagttgtagccctataaaccagctacaatttt
gctatagaacctccaaatatcactgatctgc
>TE_00001894_INT#CLASSI/LTR/COPIA
gttgagaaaccctaaaaggggtttaatgggctaataccgaaactgcccctagggggtaca
caggttatatatatgtacccatacccatcataataaagatagacagaagagcttccatcc
actgtgtctcttgttcctctctgtgttgagttactgggaagggagcgggcttctacaact
tctcacgtccctactgctgttgggagggtttggagtccggatcggggatctgcgacaact
acgttatttaacacgtcatcagcactgctctacctcgactcgtggatccgatcggcaacg
actctccaccacgtcggcaggtcctccggccttgccgaactgtcctacgcgacaggcttc
gttctcattcgtcgaaccaggaatcacggtatgaaattttaattgaatctgtgatttacg
ttcatcccgcgtgacagtgcggttcgagtagcgcgcggccgtgccgcaggctcacgtaca
gcatgctgtgcatgcggcggcctggggcatggagtagcgacttggtaggcggcggcagca
gctcttgcgcagttggttggagaagtgaaaaaaaagggtaaagcgccaatgcatctggcc
agacgcatgtggtcagacgtgaagaaaaaaaaaggaaaacgccgtgcatacggcgagtct
gttagacgcgtgaaaaaaggaggaaaagtatggcggttgacgctttctttggtaattttg
ttttcctgcggcatgcaaccggcttgcagaatcttcttggcccccgtcgctgcatgcacc
tgcagcccgcgcgcggccacctgccccgcagccacctgcatgcactattatttcgcatag
tagttgggtagcttcgctgctaaggtgctcagattccgccgcatgcaactgttgcttctg
gctgcatggccgcatgcaaaggatagtcacttgactttttcttagggagaaaaaaaagtg
gaaagaccacatgcactaaccgctgcgcgattcacattttcttagaaaaaaaagataatg
tcgcatgcaatgggctgccttgcatgccgcatgcatttgtttattttatatttttttact
gccattcctcccggacgtgcactaggctcttgatgaatttaattagtattgtttagtgca
catttaattttatatgcatttttttattttatgtttcctgctgaaaataataaaaaatgc
atgcttatgattttttatatatacgttccgtatatcattttattctattttatttatata
aatagaataatgcacgtacaaccatttaaatctatgttatggataattggcacgcctaat
taacctggagttaattttgcgtgacaggctatggctgaaggcagcaagactgacttcgcg
gagcttgccctgaatggcaagaactatctgacctgggctgacgactgccagtttcatctg
gaggcgatgcagctgggaaaggcgatcgttcggctaagccccaacgacattggcctgcag
cttcatgagaaggcaaaagctgcgatcttcctcagacgccacatccatccagacctgaag
atggagtatctggaggtgaaagaccctctaatactgtggacgaagctgcgggagcgcttc
ggtgtgcagaagcatgtgatgcttccacgggcgcaacaggaatgggccacactccgcttc
ctcgacttcaagactgtggaggcttacaacactgccattcatcgcattgttgctcagcta
cgtttctgtggccagatagtcacagacctggagatgattgagaaaactctccagaccttt
cacccctccaacatggtgcttcagcagcagtaccgaaacaacaagtacacgaagtactgt
gagcttgtcaacatgttgcttggcgcagaggctcagaatgagctcctgatgcaaaactac
cagaagcgtcctgtcggcgctgcggccgtaccagaagtacatgcaaacttcccgtctcag
gggaagagaggctcctccagaggaaggggtcgtgggcgccgcaataatcaggggccaaca
aggggaacttttaagaagcagtcacagaatggcagcggcagtagcagcaacaatggtcgt
ggcagaggcagaggcaaaggcaaaagcaacccccagcagggcgatgcaagtgcctcaaag
catgctggcgaaggatgtttcaggtgcgggtctcagcagcactggtcccgtacatgcacc
actgagaaatacctgattgacatatatcaggaatggaagaaacgccagaactcagaggct
cactttatccaggcgcctgtagacgccacaactggagagcaccttgagttgcctcagcct
gctgcacagtttgagcatgctgccataaatactgatgccacaactaagaacgatgctccg
ttaggcaaagtcgacttcgatttcgatactgatgatctcctgtagttgatcaagttatca
gccattagctccacatttatttccatagcaattttatttttagaagaacatttatttggt
tatgatgtaataaatgctcctgctgagcccatactatttggttgattgagattaattgct
ttgcaattttatttattcctcattcatggtttaattgttcttgctctattatatgttgtc
atcatgaatgatgaactaaattaatattatatattatttatatagaacaagactcacttc
ccacgatggaggaaaacgatgaaccatgcctgattgatagcgcagccacaaattcgattc
ttagagagacgaaatattttcagacactcctgaagaggactgagaatatcactacaattg
tcggcaacaatggccgcattgtaggctccggtcgagccattgttgtcctccctaacggta
ctaggatctttattgaagaagcattcctatacccaggagcaactcgtactctcctcacgt
tcaaagatatccgtcgtagcggctatcacgttacaactgcatgtgtgggtggtgctgaat
acctccatatcacatcaacaaacgaatgtgaaacaaaagtggtagagaaagcgcaaggca
cctcctctgggttgtattactcaagaattaaaccaccccctgaatttgttgcgatgtcta
ctatatttaaaaatcctgagtcttttcgagtatggcatgaaagactaggacaccctggat
taaggatgatgcggaacatcataactagctctattggccatggcatgaaaaccacacaaa
ttcctaaagacttcctatgcgtctcttgtgctaaaggaaaactgataactaagccctctt
acctgaaagtaaaggctgagtccccgagtttcctgcagagacttcagggtgatatctgtg
gtccaatcaaccccctatcagggcccttcagatattttatggttcttatagatgcttcta
ctaagtggagccacgtgtgcctgttgtccacgcggaaccacgcatttgcaaaatttattg
cccaaattatccgtttgcgtgcgagcttcccggagaaccgcattcagtcaatcaggatgg
ataatgccggagagtttacctcaaaggcctttaatgactattgtcttgctttgggcataa
atgtagagcattctgtaccgcatgtccatacacagaatggacttgctgagtccttaatta
aaagaataaaattcatagccaggccacttctacaagatagcaaactcccgaccagttgtt
ggggacacgcagttttgcacgctgcggccttaatccaatatagaccatctgcttaccact
ctgcttctccccaccagttaacgcgtggtcaacaaccagtggtttcccatctgcgaaaat
tcggttgtgctgtatacgtgccgatatcaccaccccagcgtacatctatgggacctcatc
ggaagttggggatctatgttggttatgaatctctgtccataatcaaatatttagagccta
gaactggggatctgttcacggctcggtacgctgatagcatcttcgatgaagagcatttcc
cggcattagggggaggattgtaccttaataataaagaatgccgagaaatagaatggagtg
ctagtagcatccaatcgcttgacccacgcactagagaaaccgaacttgaagttcaacgaa
taatacacctgcaaaacttagcaaataatctgccagatgcctttactgatataagaggag
tgtcgaagtcgcatattcctgcggcaaatgcaccggagagagtggagatacctctgcagg
gtatggactctactcgtactccccatcctaggaaaagggggagaaaaccggatgattcag
tatcagccaagcggggacgcctgcaccggcaagttactgaagagaatgcaacgtgctccc
tttcagatgttccagcagtaacacaccttgaaggtgaacgtcctagtgcaaatgtgcgca
caaataaaagcacaaggacttcggaacaaccggtttcaaataacttgggaaatcacaaag
aaccggatgattcagttgaagaaattgccataaactatgttgagacgggagagttatata
accgaaagactacagttgtcgacattgatttcgtctctatgatcgctgttgtgattgctg
aggatcctgaaccaaagtccatggcagagtgccagaagcgctcagattgggtcaaatgga
aagaagcaatagagacggaattgctctcgctttcaaagaggcaagtatttgggcctgtcg
cccgcacgccccccaatgttaccccagtcgggttcaaatgggtgttcgtccgaaagaggg
atgcgaacaatgaggtggtgagatacaaagcgagacttgtagcacaagggttcacgcaga
gacccggcatcgattacgatgaaacttactccccggtaatgagtggcacaacgttccgat
atttgatatcactggcagcaggtttaaacttaaaaatgcagatgatggacgtagtgaccg
catacttgtatgggtcattggattcggaaatctatatgaaggtcccggatgggctgagag
ttccggatgccaagtcaaatcgcaacatgtacagcgttaggttgcagagggcgttgtatg
ggcttaaacaatctgggcggatgtggtacaatcggctcagcgaattcctcctgaagaagg
gatacgtaaataatccagattctccttgcgtattcattagaaaatcccagaagggttttt
gcatagtttcggtctatgttgatgacttgaatatcattggatatgctgaggatattgagg
aggccagcgcctacctcaagacagagtttgaaatgaaagacttgggagaaaccaagtttt
gcttgggcctgcagatcgagcatctcccagaaggaatatttgtacaccagtcgacctatt
gtaaaaaggtccttgagagatttaatatgattaaagctcaccctttaaagaccccgatgg
tcgtgagatcccttgaaatggataccgacccatttagaccaaagagtgatgatgagaaat
cgttgggacctgaagttccttaccttagcgctattggagcactgatgtaccttgcgaatt
gcaccaggcctgatattgcattcgcggtaaatctactagctagatacagtgcagacccaa
ccagaagacattgggtaggtgttaagactatacttagatacctcaaaggcactcaagatc
ttggcctgttttttccgaagaatcaggaccagactatggtgggctatgctgatgctggat
atcagtcagatccccataatggtatatctcagactggctttgtatttctatgtggtggca
ccgctgtatcctggagatcgtgcaaacagacattagtaacgacgtctactaaccactcag
aaataatctcactatatgaagccgcacgagaatgtgcttggctacgacgaatgactaact
acatccagaagtcatgtggttataacaccgcaaatacccctaccattatctatgaagata
atgctgcatgtgttgcacaaatggaaacgggctatattaagagcaatatgactaagcata
tctgtcctaagtatttttatcctcatgaactccagaacgagggtgagataaaaatcctgc
aagtcaagtcttgtgataatctggctgatttattcactaaatccttacctgcagtcacat
tcagaaaatgtgtacgaggtatagggatgagacatttgagagacctgcagggttcagggg
gagatcacctctgaatttcagcccttactattcgacctgaagatcgtatattatacacct
tgaaggttatagttgtcctgaagacacccgttgtactctttttcccattgtgagttttcc
tgaagtttctcacagatggtttttaacgaggcaacaagtgtaatacatcgagtggcacta
tgctctctttctccattttttcccactgggtttttcggagttttgatgagacataagtcg
tcacggtattcgcccaagggggagtgttgagaaaccctaaaaggggtttaatgggctaat
accgaaactgcccctagggggtacacaggttatatatatgtacccatacccatcataata
aagatagacagaagagcttccatccactgtgtctcttgttcctctctgtgttgagttact
gggaagggagcgggcttctacaacttctcacgtccctactgctgttgggagggtttggag
tccggatcggggatctgcgacaactacgttatttaac
>TE_00001899_LTR#CLASSI/LTR/COPIA
gtgcattcatcccttttgtgagttttggtgatttggataacaacacatttaaaggtctaa
caagtttgctaagtgttgaacaggaaattcagtatgatgaacatacttgaatagtgtata
atgatcagtgaacaaggttcaacacaaggtcaaataaccagtgagacaatgcaaatggat
ataatatggtctctatattggtttgaatatatggacaagtcctgagaaatcactatgcat
aaatatgatcataatagaggttgaagtgattaagaggattggtcaagccaaagtgaataa
gatatgaggaatcgtgaattggcttgaccatattactattagtccatatatgaatatatg
agaatcaaactagagcttgattgatcttagcagttatatctagatgacattcaagcaagg
ttcacaatattgaagaaatgattctctcaatggatgctcaataggatgtgactcaagaat
ggcttgatagggtgaagatagcaaggaaagggcttcgaggaactaagcgaaggtgaaggc
caagcgacggcttgtagaccgaggtaccatggctaaggtgaagaagagagtacttgcact
aagtcgatgaactaatcagctatgaagagttacaacatgttgatgcatcagtaaggtgac
ttgaagccatgatttgaactcatatatggtgaaatggcacaagtcacaggctcgatttgt
gtttgcttcaaaaggtgagacaaagatgtttgtgatccttatgaagcaacaccatggaga
aatcacacttgagacaccaatgactcaaggagtttacttaattatattttatttaacttg
agtataggaatcgtcgtactatcaagggggatccaaaaagaaggttggtgttggtactaa
agctcaaaaatccttgatctaaaacttccattttacccttgttaatccttagtgaaagta
tgtagtacaacctttttaagtctatcttggccaaaattgctttttggaaaaacaggttca
accggttttaaaacaggttcaaccggtttttgcactgttcaccctttttgaaaatactgg
ttcagccggacactcaaccggacactcaaccggtttttgtctggtggaaacaggttcaac
cggttttaaaacaggttcaaccggtttttgcactgttcacttttttctgccagtctgctg
tgtcagccaaaaagctgtgcgcagctttttgaaaaaccggttcaaccggttttgggaccg
gttcaaccggtttttgggcagaaaagtcaaaaacggctagttttggagccccacctatat
atactcactcctacctctctccccatagaagagcacgacttggactccattcctaacctg
agaaacacctcccactctctctcacacacctcttgcctctcccatttcaaatctttggag
agaaatctttgagtgagtttgaagagctgcggtttttgtgcttcatctccaaatctctct
tgctcttcttgattcgagctttggtactacatcgagttctttgtggattcattactcttg
gagcttctagctcctagacgactaggtgtctcttgtgagtctccaaatcttgtggaagac
cacaagaaagtttgtattacccgctcgtttgagcaaagattattgtgtgggcttgacctt
tgtggtcggcaaagggaggattagggttgaaagagacccggctctttgtgggcgcctcaa
cgaggaagtagggcaccttggtggtgtgaccgaacctcgggataaatcttgtgtctcttg
tgttcttgctcattgtgtttgtttgtgttcttcgttctctcaccattgcgtggaagattt
gtttatatcttttggtgtgtggattttgagaagtgcccttctcagatctactactttgaa
ccctgtggatcatttagaacatctcatttccaaagttaactgggtgaatttcgagatcaa
ttcagttttacccagtttgcttctagtttttgttgaaaaagttttaacttgcctattcac
cccccctctaggcaactttcaattggtatcagagcctaatcctcgttctaacgcttaacc
gcgtgaggaaaagatcatgtcggggggactaagaaacgaaagtgcttctaagcttgaaaa
agttgaggttgtctcgacttcatcttttggtgcagatgttgatcctagggcaatagatct
tgccatgagaatcgccgaaaggatgttcctcaaaatgaaggaagatgaggcgaagaacaa
aattgaagaagaaaatgatcgatggagaccaaacgacgaatccacctcttcacaaggttc
gtctttcaaatccacttctcatatgtgctttattgctaatgggagtgacagtgaaagcga
aagtgaggatgaggaggagcaagaaagtgatagtgaagatgaggatgatcttcaacaatt
cttcgctcagctaagcaagaaacatcggatgagcttgctcaaactcatgaaaagagcgga
agaacaaaaagaaatgcttcataagcaagaagacttcctcattagaaaaatcgaagactt
agagaagttgaccaaagagcatgagaagctaaagtgctctcatgatgatttggtccaaag
gtatgaagacatttcaattgagcaaattaaagttgttaatcattcatcatatattgctca
attagaaaataaaaatgctatgttcaggaacacgatagaaaggctaaatattgaaaatct
agctttgcaagaaaaacatgatatgcttgtgtgctctcataataaatttatggattcaca
tatcatgttagaaatggctcatgaggttgtgttaactaatttgaaatcataccaacctca
cttatgcacatgtactcaaacagaaactatattatcatgtgctaacaaatgttgctctca
agaaagccaatcttccattgagctaaaactttcaggaacaagtaatgtttcctatgcaaa
agaaaacaatgagctcaaggaagaaaatgagaggctaaaaaggagcttgattcaattgaa
gggaaagtgtcatgctcaaccttctcaagataactgtgatagtatggtgaaaaagcttga
gaaggggacaatagtagcatgcacaaaaccccttcaaaagaatatcaagctttccaagaa
ggacatgagcaaacatcaagagaagaaagccaaagctcatgacaagtgcctcaaccatgc
ctccacatgctccacacaaggtaacaaacaagtcactcttccaaataagagaagatgcgc
tagaaagtgttatcaatgtcatgagaagggacatgagattaagtcatgtccctacataaa
ggatagtggcttaactttagaaagaaagaggctcactaaccatgtagcaaacaagaagca
aggcaagaaggagtcttgcaaaattaaaaatcagatttgctacacttgccgaagaaaggg
acacctatgcaaggattgtcccatgagtaagtatcctaagcctaccatgtcaattcattc
atattcgcttaggagacccaaaaatgacatttgtgctagaaaggtaattagttcacctaa
aactagcacaaaggccatttgggtgcctaagtacttattagctaaccttggtggacccat
ccaaaaatgggtaccaaaatgtacttaataagttttgcaggtacccagagatgatatgaa
gctttgggggtgcttgagcggtttaactcaattcttatctcaagctatcaatcttacatt
gtctatcctttaagattgacccaaagatgaattgagttgttatatcactaacttcatatt
catctctagcaagaacttgtgttgtagggaataaggattaacctttgtgggaatcaagca
aaaggcctacaaccaagtgatatccaaaggatggtaacaattaattcttaagtgcacatt
gcttttaattggtatattcctttgtgtcttttgtagccacataggaaaaatgaagcactt
gagaatgaacttaagagattttaccttgctttggaaaggatctaattatatggtagattg
caagttcatatttttatattgtgacaatctacatgctttaaattgattatatgtatcttg
tggcatatttcaaattaattatcgtgttattgccatgacctagacataaagaggattatc
ccatgttcttaaatgaatagagtgctaagtaagaaattcaaattcttatagcacttacca
aatggggaattctctatatgactagagttgtgagactaatgtttctatctaagtgtttat
gtagtctcacaacatgagaatgtgtttcccaaatggagtgtgccattcaacattcaaaga
agatcgaaccaatactatgtgatgtattcattcttgtttaaattggttttg
>TE_00001932_LTR#CLASSI/LTR/GYPSY
ccagtaaaaaccacttttggaggagccgcccttgcccggatataccttaaagagatagtt
aggctccatggcattcccggaagatagtatcagatagaggaacgcagttcacttcaaaat
tttggaagggccttcagcaagcaatgggcaccaagctagatttcagcaccgcttatcacc
cccagtcagatggtcaaacagaaagagtcaacaaggtcctcgaagatttactaagagcct
gtgtgttaacttcgacagggattgggagtccagtttgccgtacgccgaattctcgtacaa
caacagccatcaggccagcatcaagatgtcaccgttcgaagcactgtatggaagaaagtg
ccagactcccctaatgtggtccaatgtaggggaaaggacactagaaggacccgactttgt
taaagaggccgaagagaaagttgccttgatccgcaggaggttacttgaagctcagagtcg
acagaagagttacgcagacaacagacgaagagaactcagatttgaggaaggagatttcgt
ttatctcaaggtctccccgatgcgtggtgtcaaaaggttccaaatgaaaggaaagctagc
accacgtttcgtcggtccctaccccgtcattgcccgagtaggacccgcagcataccgtct
tgagctactagaatccatgtcagatattcacaatgtgttccatgtgtctcaactccgcaa
atgcctaaaggtaccagaaaaccacatcgaggcagatgcaattcagattcaaaaggatct
ccagtaccgggaaaagccagtgaagattctcgactcagcagtcagaaggacccgcaactc
agaagtgagactctgtaaggttcagtggagcagagatggagaagaggaagccacctggga
aagtgaggactctctgaggaaggaatacccttaccttttctcgagccccgtctgaatctc
gagggcgagattcctttaagtggggtaggtttgtaacatcccaaaaatcctaacctaggt
ttgaaaccctaatctacccctcccccctttttcatcctctaattccaaaaactcccttag
attttctttcatcatatgcatacactttgtttgatcacaagcacctcacttagattctat
ttttcagcacctaagattatctactaaattaattgttcaaaagaaaaagatataaaaatg
gaaataggaattagaaaataaaaaaaaaaagagagaaaccctctccccttgctgggccga
ttcccggcccacacccgcggccccccctccctcgcgcccgcgactcccccccctctcggc
ccatctccggcctgcctccgcgcgcgcgccagcccgctccgcctcccctccctctcgctg
acaaaccgtccccacccgtcagccgccccaccctctccctcgctcgcgctcgctcccact
ggcagactggccccgcctgtcagccacttcgtcgtcctccccgcgtacggctcaccacgg
tcacctccggccatcacctccgtcccctcctccgtcttctcgccgcacagggaagttggg
caccgccccgtcctcccgccgctggggccgcgtccttgcacggtaccgccccgccgtggg
gtctcgtcggcgccgctgtgcggcattaactccggcgctgtgcacctcaccggcgtccgc
cgagctccgccgctcccctcccctcgggcgcctataaaagggccgccccgagctcctcct
tccccgcaccggcctcagccactcctctcctcccctcgcccgagctcaattcgcgaagcg
ccgtcgtcttccccctctccggtaagccctttccccctcttccccctccctctctggtgg
tccagcgagaaattaggtgggctgagcagtttcgccacaccgccgcgaacttggaacacc
acttcccagcccccgatccccgcccaaagctcaccggcggcgactcccgccgcggaactc
cgccacctccccgcggacagccccctcccagccccctctggccaaattgagcccaccctt
aggatcgccagcccctgcccatgctaaggcaccttcccgttgcccgagaaccgggccacc
ggcggcaaatcgccgtcgagcccaccggcggccgggttcccccccgcggtcggccggttc
gcccccgccgtctggccgtggcgccgtctcccccccttccgctctcgctggcgagtgggc
cccgcggcgacggcgtcatcctcgcgcgcccgcgccgtctcccgccgctgtgggccgccg
ctgggccgtaagcgcgctcgcgcgcgcgcgcgcgcgcgcctggctgggccagattccctc
cccccggcccaccagagccgaaatcttttttctttttcttttttcccctttttttccttt
aattagtttttctcaatattttatgtaccaaaaattatcaaaacactttctaaagtcaca
tataatgataatgttagaaaatgacacactacaattggtaaaccactgttgatgtattgt
tttattgcctgttttactagaagaagcggggaccgcagatccggaacccgtagccccgga
agaagggccggagcccgaactcccggaagtagatcttttgtgccaggaaagcttcgacga
aggcaagtccatccttcccttgatgcataaattacctattctctctaccactgcctaggc
cgggaattcgggggggaatattgcattgtgagtgagagatggcccgcattaacatatata
ttctggatacgaaatgtggattgggaagaagggcaatgtgtttcttcaaataaagtctct
ttttgaaaagttatgcgatgaagggtactcaccctcatcaccttgggagtgggatgatca
gggactccctggtttaggggagggcctaaggtgttggctcagctggtttaggcgtgagca
gaaggattgtcccctcatataaggaccggtttgtcattttcactacctgtactcctttat
agtacaaccacttgagactgtgtgggcagtcactcaatccgaactcgtgcggtccaaccc
cagggttaagaaggctggggagcaccgggaggataaggagggggaatgttttgtccggtt
tggacatggtggtggcctgactccttccggataaccgttaaggttaggacgtacgaggaa
ggaaagagatccggcattcgggtctcacgacggtgagatcgcagaaaccgggctagtggg
taaagtgtacccctctgcgcagagttaaaacctattcgaatagtccgtgtccactggtat
ggacgagtctggtatggtatgacaattagagtttttctatgagttccatgaacagggaaa
tgtgtgtgtaagtgggtgttgagaaagaaaacaaggccacgggagcgggaagctcagtgg
tggttgagtttttggttattttaagtctttggggaaaaaccttacagcaactgcctttct
ctaagaaaatgaagagtgacttcaactccaccaaataaagcatgtatgatataggtctct
ttctctttacgggagcggggtgggcttgcggaatacctagtgtattcacccagatttatt
tatgtttttcagcagccgaagacttcttttctgctatgcttgattgagagggctgtgtct
gcacccagttctgcctgtggcttgggctagtatattttcctactgcgctttttattttgg
ctctctcgagcttgtaccccggtattgtaataacctttatctaaactctgtactatttga
agtaaggaatgtggttactagcctcctgggactagtaattgtatcacatttgagtcccaa
aggatcgggacgcttcaggtggtatcaagccataggactggcgtaggcgcagccctgacc
taaaatttgccctaaaaaggaaatacctctttcccaagaaaagttttctcttctctctcc
gattttaaaaccttcttttcctattccagatggaagactctctggccattaggacatcct
actgctcgaggtggaagggttccccactttcgaagttgtgcgcttcgcatgggaatccgc
aaaaagcggaatacgtctggacggagcatgtcgaaggcggaatgagaaatgctctatggc
agtctacctgggagaaagccaaactatccaaccatccttccttccaagttacttttatcg
gataccgtttccagatacttgcttgaatgttgcctgaacagccctccgacaacttatgtc
agaactacaataaagtgatctttgaaacccctttcgttactttccacccagcaacaagaa
tacccccacctggaggaaaagacttcaggccttcaggaggagatcctattgagaatgatc
ccaccattgtttacatggctggataccttcacaccctgaaaccaatatgagacctcgccc
tccactgcacctccctaacctcccgggtggaaagcctggagcaaaagcagggaactttca
ggaaaagtcccttcaagagagcctctcaatagctgaaggcgagaaccaatacccgagaag
ctaccacactctgaagatggactatgacaagaaactgaagaagctcgcccccgcaaggaa
aatcccaagaagaccaatagctaaggatgtcagactgagcagaagggagaaaacgctcat
acccctgctgggttaaggaactcgtccgacaccgaggagatgtccctgccagccttgatg
accttctcaaggaatttggggacaccttaga
>TE_00001952#CLASSII/TIR
aagccaggatccgaagatagggggggcaggcttagcctccaagcgaccaaaccagcaagg
atacattattaaaatggcaagggaaccaaccacaatgcatatattgatatataatcttta
ttacaaaaacagtataataaaacaacatctattttgtcaaacaaaataaaattacatctc
agttattttgaatttagctctacgtgtattagctagatcataggccttgataatatcatc
agaactaatcattgccgctaattccctttcaatataaacgaccagataatcccgtaaata
ggcatctcccattttgcttcgaagacgtgtcttcacaaatttcatagctgaaaaggctct
ctctgtggtcgcagttgacacagggagagttaagagtaatctcaataatttatctaccat
cggataagaagaatctttacccagcttaactaatccacttgttaaatcagccaaagatga
taaaccctttagttctggatggttgcaaacatcaagttgaaaatgtggcaattggcactc
taattgcattctttcttgatttgagaaatctgcaggataatacttttccactagagagca
taccttttctatgtcaaaagagccaagtattggattcaaggaagcacaaagtgataaaag
gtctgtcgcttggccaccaaatcgatcttctatctcattcagttgttgatcaattgcaac
attaaacacatcaaatttataatgatgaaaaacggtggtgttatcattcttatttcgaga
tttggtcacatcaacaaacctacaaatgtgataaaatgcaaataagatcaattcatatga
tatgaataataattgtgcaataatttagccaaaggaaacatacttgtgattcagatccaa
aatatcgatgtcattcttttcacaaaagtaattgacctcctgaagaagaggatcccaacc
atcgtttcgcaagttaccaagtaagactttagtattggaaactgaatctagtgcatttaa
aatatcaattgacttcttttggagtgtttgacatagcacatcggtaatcttcataatctt
ttccatcatgagcaaaataaacacaaaatcaaatttgacaataatttgtagtgcacctgc
agcatcaccacgagaatactttgaaactgaacgatcatttgcaatactacgtaggactga
aattgtggcgctaaacatcttctttaagctttgaattgacttgtaatgggaactccatct
agtgtcccctggcctctgtagagagctcatctgatttgcaccttgtccagtgtcaagctc
tcccaattcaatttcacgagctatttcttcagcttgtgcagctagtaactcatcattgcg
cttagtagatgaactaacaacatttatgatgaaagttgcatgctgaaagaagttgtgtac
ctgttgcacttcccttgatgctgccactagagccaattgcagttgatgagccatgcaatg
aatgtaatatgcatatggacactcgtttagaattagagccttcaatccattccattcccc
tctcatattacttgcaccatcataaccttggcctctgatgtcttctatactcaagctatt
agcagttaagacagcacaaattgagttcttaagagtcaatgcagtagtatccttcacatg
aacgaggtcaagaaaacgttccttgataagtccttctttgttgacaaaacggatgactat
tgccatttgctcctttttagattcatctcgagcttcatcaaccatgatgcaaaacttgct
agtgccaatttcttctcttattaatttttgcactttccgtgcaacaatgcttagaatttc
cttctggacatcagatgaagtgtatttggcattttttggagcattttgtaacacaactcc
tttcacctccttgttatatgaagccaaaagcttgaccatttcaagaaaattaccttgatt
taatgaattctgagattcatcatggcctctaaatggacaaccttgaaatgttagccacct
acacagcatgcaaggttttagatattaaattattaagatgatgatgatgataataatgta
tacataggtataaacatcatacaaaaacaaactgattttttacctaatggaattgatggt
agtcgtaagccttagtcttgcttctgcaactaatttctcattttctttaaccatcacctt
gtcaatatgagtcatactgtttttcagattattgaaacatccaacagaatagttatgggc
agaaccagaatttcccatgtgttttagaaaagcacattcctttccttcattaaccttttt
ccaattgttaaaccccttgactgtgaatgtatctgatccatactttccaattggtttctt
tgaaaaaagaaaacatgggagacaataagcacgatctgtatgaggtgaatactctagcca
actaaattgtttaaaccaattgctctggaaccgacgagcatgagatgcatcattcaatgg
gtactcatctaatataacttgatatgggccctcagatatataaaatctccgagcttcatc
ttgttgatcaaaaggtagcctcaaaatttgaacacgtttacctgggtctctctcaaatgt
cgtggctaaagtctcttgttgatttagctcagctgcctcagtatgcaaattaattggatc
agaatcttgcacattggttaggttaggattttcgataggagtagctctaggattatcacg
ttggaaaaaacaatcaattgtcttgagttttctcttcatcttggctgaaattaagtagat
gcaaaattacataatgacaatgccccaaataaacataattgacggctggtaaatggtaat
tatctaatttattcttttacctaggcacctagc
>TE_00001958_LTR_s_1#CLASSI/LTR/COPIA
ttggaatggaaaccctaaccctaacaggggttgggtggtgtattaatagactgaataact
gggccaggcccattacagaggggtgagacggtaattacaggggaaaccccaaaccctaaa
cgggtattctaacacccccccgcagtcacaactctatcctgtacagatgttgagactgga
tcgaaagtctaaaaatacactcgacggtaaccccttggtgaagatgtcggcgaactgcag
cgtggtggggacgctgagaacccgaacgtcaccggcagcgacacgctcgcggacgaagtg
caggtcgatctccacgtgcttcgtgcgctgatgctgcacggggttggtggagaggtagac
cgcgctgacgttgtcgcagtagacgagggtggcgcgctggaggggactgtggagctcgtg
gaggagctggcgcagccaggaggcctctgccacgccgttggccacggcacggtactcggc
ctcagcgctggagcgagagacgacgggctgccgcttggcggcccaagagacgaggttggc
gcccaggaacacggcgtaaccggaggtggaccggcgcgtgtcgggacagccagcccagtc
agcgtcggtgtagaccacgagctccgacgtcggggatggtcggagtaggaggccgtagtc
gagggagccgcggaggtagcgcagaatccgcttgagcgcggtgagatggggctcccgcgg
agtgtgcatatgcaggcacacctgctggacggcgtatgcgatgtcgggcctggagaaggt
gaggtactggagcgcgccggtcaggctccggtaggacgtcgcgtcggcgaccggaggccc
gtcgtcctcagagagcttcgcctgagtgtcgacaggcgtggagcagggcttgcagtcaga
catgccagcccgctccaggatgtcgatggcgtactggcgctggtggaggaagagaccctg
aggccggcgctcggcggtgatgccgaggaagtggtgtaggggccccaggtccttcatcgc
gaactcccgctgaagggcgacgatcgtgcggtgtagaaggtcggcggtggatgccgtgag
cacaatgtcgtcgacgtagagcaggaggtagacggtgtcgtcgccgcgccggtagatgaa
cagggacgtgtccgacttggcctcgacgaagccgatggaggccaggtaggaggcgaagcg
actgtaccatgcccgtggcgcctgcttgaggccgtacagggaccggttcagccggcagac
cagatccggacggtcagcgtcgacgaagccggtgggctggctgcagtagacagtctccgt
cagagtgccatggaggaaggcattcttgacatcgagctgatggatcgcccagtcgcggga
gagggcgagggagaggacggcgcgaacagtggcgaacttgacgacggggctgaaggtctc
gtcgtagtccactccggggcgctgggtgaagccccgaaggacccaacgggccttgtagcg
gtcgagggagccgtccgaggtcagcttgtggcgaaatagccacttgccggtgaccacgtt
ggtgcctggtggacgcggcaccaggtcccaggtgtggttggccaagagggccgcgtactc
ctcctccatagcacgacgccaatgtgggtcggcgagggcagtgcgaacggaggagggcac
cggggaagcgtcgggtggagtgctggtcgtatccgctgccaggatcagccggtcgacggg
gcgaagaacgccagcggcgcgccgagtcaccatcgggtggacgtgcccggggtcgcggtg
gatggcgaccgggtggtatacggacggctcggagcgggccgccggaacgtcgggagcggc
gggtgtggccggctcgcggcggtgatagacgacggcggggtcggcgaagcgggccgcgct
cgtcgacgggcccgagtcggggggcgccgaggtagtggcgtggccgcggcggtggtagac
gagcgcggggttggcgaagcgagccggggtcgacggggccgcgcgtggcgcaggcggggt
cgacggggccgcgcgtggcgcaggcggggtcgacggggccgcgcgtggcgcaggcgtgat
cgacggggccgcgcgtggcgcaggcggggtcgacggggccgcgcgtggcgcaggcaggat
cgacggggccgcgcgtggcgcaggcgtggtcgacggggccgcgcgtggcgcaggcggggt
cgacggggccgcgcgtggcgcgggaatgggcgcgagcgtggcgtcgtggccgcacgagga
gcaggtaacggcgcaagacggggcgccgggggtggggggggaaccggatcggactcgagg
agtgagtcaagatcggtgggtggggtggagcctgcaaggggaaacacatcttcgtcgaag
acgacgtgacgagagatgatgatgcggtgggaggtgaggtccaggcaccgataccccttg
tggtcaggggagtagccgaggaagaggcagcgagtggagcgaggagaaagcttgttaggg
gcggtagcggaagtgttagggtagcaggcacagccgaacacgcgcaggtggtcgtaggaa
ggggctgtgccgtacagggcgaagtgaggtgtagggtggctcaccgccttcgagggaaga
cggttgaggagatgcgtggcggtatgaagggcctctgcccagtaggtggcagggagagac
gcctgaaagagaaggcagcggatcatgttggtggtggtgcgaatcatgcgctcggcccgg
ccgttctgagcagaggtgtagggacacgagagacgcaactggacgccgtgagtgaggaag
aaagagcgggaggcgttgttgtcgaactcgcggccattgtcgcactgcagggcacggacc
gggcgccggaactgggtggatacccaggcgaagaagtgagtgagggtggtaaacgtgtcg
gacttcagccgaagggggaaagtccaaaggaaatgggagtagtcatccagaatgaccagg
tagtatttgtagccggagaggctaaggacaggagatgtccagagatcacagtggacaaga
tcaaaggcctgaacagccctggacgtggaagtggaaaaaggaagacgggagtgacggccg
agctgacaagcatgacagaggcgctcagaagagccccgagtatatgatatgtcggagtgg
ccggaaagctgggacatgacgtcaggtccagggtgcccgaggcgacggtgccaaatggcg
gaggaggtggtggtagtagcaagagcatgtgatgtggtggtagtagtaagtacaggagat
gaggctactctggtgtggggagtggagggcaagtgaagagaatagagggggccggagctg
tcacagcgagcgagcacagcatgtgtgggaaggtggcgtatggtgaggccccaggggtcg
aactccatagagcactggttgtcactagtgaagcgacgaaccgagaggaggggatgagtc
agtccgggagcaacaaggacgtcgttaaggcagaatggtcctggaagaaccgatgtacct
actgaggtgaccgggagggtggaaccgttgccgacgacgatggaggtaggatgtgagggg
tggggtggatgggagtggagtaacgaattagtggtgggggtagtgtggaaggaggccccg
gagtcaaccacccaatcggtggtggttcggggaggtggaagtggcgaaggtacggtgtga
gcggagagggccaaagaaggtgccccgacagaggcactaggaagggagggagatgacacg
ggctcaaccgctagggaggcgatcgcagcacgtgggaagacaagcggtccaggcacgtga
cggcccgcctgagggtggacctcgacgcagtcccgaagaatagggttccagactggatcg
aaggacacgaacatgccccggatgagctggccgtcgtggaggaggacacgcacagtcacg
agagcggcgggcgaggtaaagctcatggcgaccggtgcaggagggaccccgggaggcgcg
gactggacagccgggcgcggaacagcaggggcggctggtgctcggcgcgggcgtcccgga
cgggacagcaggggcgcgcgcgggacagcaggggcgcgggtccccgggcggggctccgga
cggaggggacggcggggggggccggggcggcgggccggggcggggcggcggggcgcgggg
cgcgggggcgcg
>TE_00002003_LTR#CLASSI/LTR/GYPSY
atgcccgtggccgacgtcgcgtcgccgtcgacgtgaggatcaccggtgattctcagagat
acagaagacgcaaggtttgccacggtttgtggagttctgtttctcttcttcgttagctcc
ctggtctctcacacagaattatttaagcagtcgcttacatgggcctcacgcccttacaca
tcatccggcccacacggcccaacaccttacagaatgttgaaaattcaaaaatcaatcgat
gtcgcctcctgtcgctggaccggccatgac
>TE_00002072_LTR#CLASSI/LTR/GYPSY
aaaagtctttcttaaacacaatagatgatgaagaaaaattcacatacaagatatgaaaaa
ataatataaacactttaaatgttattaccaacttctttttatttgcaagactgtaacaac
aataaataattataaatgtaccttcggctcgaaggaaagcaggggtacaaacgtgacgcg
aaagtaaatgccaagtcagcgtgaacagtacgggatt
>TE_00002085_LTR#CLASSI/LTR/GYPSY
aggggggatgtcagcactaccattactacactgggtgatcaaatgtcaaaggaagcaagc
tgtcaggctcctgcggacaaggaagatggtggaaagactacagaaccaaagaaacctggg
ccacgtaaaagtgaacgggcccgacgggctaatgtaaggcttagtgggccagaatggcgc
taagtatcttcttgctaccaagtatatgtaatgcgagtgtggagagagagggtaacaaga
aaacaaacaaaaacttgtatctgaagaaaactcacctctgctcttcctggcggctgtctc
tgttcttcccctaccattctacccttctctacacatactctaacatctggtatcagattc
acgatcttgggtggcgccgtgctggattccccgccgatccaccattacttcacccggttt
caacagcgacgaggtgccatggaccccaacaccaagctcatcctcgacgagatggagaag
cgctttgctgcgctggacctcaagtgggagcagcagtttaccgagttcgcccatcgtaag
gaggaacgcctcggtggtgttgaggcagcgacgttcatctggaacagtggcgccccaagg
tggattttgcgatggaagatgtgaagctagaattgcgcaagctcggcaagcagttcgatc
gggttgcgctcgagtcgtcgacgaccgaacctggtctcttggcgaagcctgacgtgggcg
gatcgcgtccgcgccaacaagccgatcgacgacccttttgggcaccgcgacgatctgtgc
taccgggatcagggtcctgggtcgttacgacccttctccctggcccgtcaagggtac
>TE_00002090#CLASSII/TIR
gagatggcaatgggtaaatacccaccgggtattactatcccatacccatacccacgacaa
aaaaataaccccatcgggtcacccatatccactggtgggtatggatttacccccataccc
atacccatgtgggtatgggtcacccatcgggtcacccgtacccacaaagattaaacatct
atcaaaatattatattatacaaatgtcaagtatatccatctaaataccattacaaaattt
ctagcatcatttaatcatccattcaacaacaccatagataattggataaagtagcaacac
taggatagtaccacataacacattacatgttccattatatggtcattaaatagttgttaa
gccttctatgacattatcgcccaaaaggttgttaaatagtaaaaagagatggatgactaa
agcccaagttcatgcttttgggctaagtttatattgggtattttatacccacgggttaac
gggtatgggtgaaggcggaacgttctaatacccgtttacccattgggtgaaggtttttgc
ccaataaagacccatgggtagaatatttagcccatatacataccctaatggagtaaatac
ccatcgggtatcgggtcgcgggtacccattgccatctctatgctaggggtaacttc
>TE_00002101_LTR#CLASSI/LTR/GYPSY
gggaaacaatacaaataagcaggcaggtgacgaggaaggcatcgaagaatcattttacag
aactcaacttgtttcccaagttcttctctcttcttcaatactcctgctgttcttcctcat
ctgtactcctggaattcttgtatcagctcatctgctaggaaggttgttaacaattggtat
cagaggagtcgattctcgatcaatctccatggatcccgctgccctcaagtttctcctcga
cgagatcggcaggcttttcgacgagcagaacgcgaagtgggacgcaaggttttctcagtg
gaatgcgaagcgggagccagaaccgtaccttggagacgaagttgcggcaaaggaagtagc
ggccagcgatctgcgcgaggcgcgcgatctggaacgggaagatgtcgagcatgcgaagct
ccacgaagatagaagccagggagcggccgatgcagagcgagaggtcgcgctcgcggcacg
cttgcttgccgctgatgcgtgcgcagccagaatcgtcgacggcgctgcgcccttcgactc
ctacgtcccggcctacgccgcccagttcgacggcttcgacctcgaccacgcggccttcct
cagcaacgggaccaactccgacctcataggctccgccttcttcaaggaaagagaggaggc
cgacaagtgcatgccctcgcagagcaagctcgtcatcgacctggatccgccagacaacat
ggagacgttgttttcggagtcagccttccacgacgttcccggcgccaactacatggaggc
gctcaccacatgttcgactccgggcctcaccgagtgcgccatggacgagctcatcaggat
ggcgcaggccggcgagcgcctgtgggtcaatacaggtggtcgcgaggtgctccacgtcga
cacgtacgacaacatcttcgccaagcccggcggctcgttcctcggcccagacgtgcacgt
cgacgcctggttcggcgcgcccccgtcgcgctcgggcgagctggagatcgaggacagggt
ttccatccacctgctctggttcggcaaggaccgcgacgtgtccggcaccttcgacgccga
cgtcacggcagacttcctccgcgcgcaggagctggacatcatgtgcagggcgcaccaggt
ggtggaggacggatacgagtacttccccgaccgccagttcgtcaccttcttctctgcccc
catcttccaccagctcggctgctccttcaccatcttcaagtcgaagacggatagcagcag
cagctcgccccttgggtgttcgaccaaatgtcccagccaggcgctgcaccccattgtcaa
gctcaatccggtagccgtggtgaatattgcaggcgctgggggcaagttttgtggaggatt
tgatatcaacgttttcacaatggttcatcagattgagggtcaaggagatgtctggggttc
attaccagttactctagctgcttgtggtcactatgtgatggttatgatggtaatggagcc
ctgcgcacgagagaagctcttcgatcgcattattggcaagggttactacacagagcgtgt
tactgctatatcctgcagagcagctgtgaatgtccagcaacgattcttgtgggatccagg
tgtcatgctggcgttcagcagcaaactacgacacacatgtgtcgacggccggacgacgca
ctgctacgactgtgagctgctgaccggtgaaacactagtaaatttgccggatcaagatga
tattacactgatattcaagcatatccagaagtctattctattcatacacaagaattggtc
atcccacgtgctgcttgagagaatgaagaacctttcaaaaagacggaagctcaaagaatt
gactagttgccttactgccactacagaaactatggcacttgatcactgcttttttcattt
catttggctactgctcaagtttctagcagaccaagctgtagaacatttatgtgtcatggt
ttgggatcccggtggaattgatgccaggtatcggcttgagggcaagccgaatttttaaga
agggaggaatgttaggaaatgtgagcccaaacagcccataccggcccaggtggcttaagg
gaaacaatacaaataagcaggcaggtgacgaggaaggcatcgaagaatcattttacagaa
ctcaacttgtttcccaagttcttctctcttcttcaatactcctgctgttcttcctcatct
gtactcctggaattcttgtatcagctcatctgctaggaaggttgttaaca
>TE_00002154_LTR#CLASSI/LTR/COPIA
tgagaatggtggaaggcgatacccaaggagggccaccgcatatcattatatagcaatgag
aggattacaatggatggcaataatcatgctgagtatcatgggatgcatcctaaggatgga
aacagtaataactactatagtgagatttcctctctatcctaac
>TE_00002213_INT_s_2#CLASSI/LTR/GYPSY
tgttggggacttgttctcaaatgctaagaattaagaacaaggcaacacaaaaaatgttaa
gtgttaagatccttcgtcctccataacgatatatcccttcgggatataaagcatctcgga
cgaaggttacgaaggacataccttcgtaagcataacaacgaagaatgaagcattcacata
aatcatagaatatgaaataaacatttaaatattgtcatagaattatctctacttgtatta
atgaatataaatgactttgaattacaaatgtaccttcggtcctgcggaaggcaaaagtac
aagcgtgatgcgaaagcaaatgacaggttcacgtgaatagtacagaggtactgttcatct
atttataggcacaggtcgcagcctgtgacaaattacaattatgccccttgcgaaagttta
tagcattgactcagacctatatgtataaaaaggtcattctatctctatgtcggtttaaaa
cgccgaagctccatgaaaagggaccttcggccatctcttggagacgacttcagccgaagc
tgcttcttcgtgtgagaccttcggcgcaccgaagcacgaccccaacagtagcccctttcg
cggtgctagatcgttcttcgtaacgagcttgacccgtgaaaaaagcctcttcagcttcgg
gaagccgaaggtccaaaaaacaccttccctgagctcgttgcggagaaacgatccgacttc
cgagcgcgtgtcggtcccaccttgcagagttactgtttgatccttgcggtccactgcgca
gcgggtacaagttacggcgcgcctggtgtaacaattccgccgcttcgccttcttacctgc
agtactatataaacaagcaggtaggtgtgaagttaccacagcattcattgctatttgcac
tgttttgctgccgaaattttccatcatagccgaagcttaaatcccaaaatcgaacgaagg
tccgtctcgacgcttgcttcgtcagaaagaagagcttcgggaaaaaagaaaaaagaaaaa
ggtttctgacttccccaaactcagaatcaaatggcgagagtgcgatctactgccaaagtt
gttcgtgagggagacgaagccgaaagttcaggcactgtgcccatctccgaagcgatgcag
cgctccggtctagtgactgcggaagaggggcctggtgccgaagcaaacccgacaacagcc
gaagaagaaaacattgatgggactgactccgaagatgactacgacattgctacacccagc
aagcccagtcacctggattttggaaaatcaactgtttcaaaagctgaccttgcgaagatg
gtaaaagcaggttttttcaatgaagatcagaagaagctacttcgcttcgggggagaggag
tctaccccgaagccagagaaggatgagattgtaattttcaaaagctttttaaaagctggg
ctgagatttcctctccatggaattattggagatgtgttgcaaaaatttggcatttatttt
caccaattgactcctaacgccatcgttagactcaatgtttatatctgggccctccgaagc
caagctgtggaaccgtttgccgacagcttctgccgagcccacgaattacattaccaaaca
aaggccagaacagacggactacacgataatttcggctgttacaattttgcctaccggaag
acaacaaagtgtcctgtcatcagctaccgaagcaaatggccagcaggctggaagtctgag
tggttctacgtaaaagttgacgaagacagagaaaaattggtacaaagccctctggaatta
atcttcggagagacgaggccacgctgccgcatcggtgatttaaagggtcccacctgggct
gctctgggtgaatttgaaattatctcaaaaaatattggcaccagggatctagttcaggaa
ttcttggcattcagggttttccctactctaaaagagtgggaaatgccgaagctggaggga
gagaagaaggagggggagctagttcgtctgccttatcactttaaattcaagaagtacttt
aagaaaccctgcaaagagtggttagacacagttgagacaatgtgcaatgaaatcttgggg
aattactccaaaaaggaggatcaattaatgacagcagccttcggcacccgaccgaagcga
aggctgaaccgagtattcgatgccctgggcctcgagtatccagactatgagcagttgaat
aagggtgccgaaggccacaaaagaaaaagagtggctgaaaccgaaactctgatcagaggt
gaagaaggaccagcaaagaaaaagaaaattatcaagaaaagaacaatatccactccgaag
cgccaatctcccgaagaagaggggtcccccacaccgccttctaccagcgacgtggatgaa
attttaaaggtaatgactgaacccatgcccacgaagctaagtccactagggctccaactg
acgaagctttttcgaaaggtggacgagccggatcagacgaagacaagcaaacccaagcgg
caaagaatcattgcggtaactgaagttatcgataagacgccgccaagggcgtcaatccaa
aaatcggcagctgccgaagatacaacaatcgtcgagggcgtagcttcgggggtcgcggct
accgaagccgctacagccgaagatacaaacttaaaatccacgattgagaatatcaacaag
attttggaagacatggctgcggaagaagctggtgcgactactgaaaaaaccatggccaca
gtgcctgagaaaggaaaagaaatagccgaagacccttcggacgacgaagcctactctttc
cagaacttagttgggcaaaaactgacgaaggacgaaatagaagaacttaaagactacgcc
aagtcttgcggctacaagtcaggtgccctcctatttgggggcattgatgacgaacaactg
ggctgcatccgggactcagctggagctaaggtcatcggtactctatcaaagagtatcggt
tttccgaagctagagacagacatcagccgctatcgacgacaacatatcgtcggcagctta
ttttattcaaatttcaaggtaaacatccttctccctaacttctattgttttttaataatg
gcaatattctttaacgaaggttgtttatttgtagagcatgcttctaagcaaagctttgag
gatgcagcaagatctagaagataagaagcacgaagctataattgaaaatttagagaacaa
aataaaggagcaatcagatgcttttgagaaaaagaactttgagctccaggcagccgaagg
cttactggcggaagctgaagcaaaaatatcagaactaaactcgaagcttctccgccagtc
cgagcagttcgaacgagaaaaacaagatctcaatgaaaaacttgaagccgaagctcagca
gaattcagatttgagaaaactactgacaaatcttcaagaaaaatgcctggaatttagcaa
caagtgcattcaacgattaagaaagattttttactcggttggagctagcagcgaaaaatt
taccccctcagctgaagatctaccgaaaacctttgaacacattgagggggagattgacga
gctcgacgaagtcatagctgggcatggtgacttctgtgcctgggtggcttctcgagggac
cgctgctgcatttctgaaggccggctgcgaacacggaaaaattgtcaacaggcccaactt
caccttatctccatcaatcctggatgatatgcctgacctcgcccgaagcatctccaatag
atttataaaaatgatatggacaaaaggcgggcgggagaaagctggagacgaagcacgaag
tcatcttgaaccagtaagaaatgatacttcggagttaccttttcctttgctcttgatttt
tactcataaactcttaatttatgtaggatgacgaaggtgaagatgatgcctaaattatgt
cgtcgaagctgaaacttaatgaagatcagtagaagtgtactgtagaaaaactcaggatat
ttttgtaacaattcttgtaaacacaactagactatcttcaaggaactttgtacatacctt
gtaatatattcttaccctttgcttgaggcgctttgttgtggacgaaatcagtattttgag
ccgaaggcgaaaaaacaccttcccttcttttcgtacacaacgaagcctaaaaggtcgctt
cctctttttgccgaagctttgcttttttgtacatgacaaaacataaaagactacttctcc
tttctgccgaagcttttctgtacaaaacataaaaaactacttctcttttctgccgaagct
ttcctttacaaaacataaaaaactactttctcttttctgccgaagctttcctttacatga
caaaacataaaagactactactcttttacacaacgattcataaaaatccagttctccctt
atactgaaacttttctttgtgccaaagcaacggaacttttcacttttgcacacaacatag
cgtaacaagtcataaaaaggcacttctccgaagcttttttgccgaagcagccacttggga
acacaaatgctatgaatgaatgcttatgcatgcgaatgttatgatgtaatgtaatgcacg
aatgaatgtccgaagcatatgtccgaagccatattgtcagccattacttgaaaacaacca
cacattagctctgcattcccttaggaacgactttggagcttcttcgcctcttacttaggc
aatatcagcgttgacttttcgctgtaagctctgcatccccttagggacgtctttggagct
tcttcgtcttttacttagacggtataagctctgcattcccttgggaacgtctttggagct
tcttcgccttttactttcggcggaatcagcgttgacttttcgctgtaagctctgcatccc
cttagggacgtcttcggagctttttctctttttcagtttcggcactcgatggtgcgctct
cagcttttacatgtacatctttgggggattttgctcttataaaactaaaaagaaaaatta
catgtgatggccccattaaaaacctttctccccctttagaaaggaaaagggtgccatgaa
aaagaaaagaaaagtcaaaattacatcgagttatacataaaaccgccgaagctcatccgc
attccaagatcttggaatttcattgccatccatgtccttcagtctgtacgaaccaggcct
tgacgaagatgctactaagaaaggcccttcccatttcagttgcaatttgcccactgtatc
cggattggccactctccgaagcaccaagtgtcctggctcaatattttttagccggacctt
tctatctcgccatttaactgtttcagcctggtacttattgatattctccacggcctggag
cctgatcccttctaaggcatctttttccacgagacaagtatcttcgggacctgattctgc
cgaagctaccactcttattgatccagctttggcctcttccggggttattgcttcgtcacc
aaataacaacttaaatggggtaaagcctgtagatcttgatgctgttgtgttatggctcca
taccactttggtaagctgatctggccactttccccttggttgattgaagattagcttcat
tattcctgtcattatgatgccgttggccctttcaacaagcccatttgactccgggtgcct
gactgacgcaaagtggatcttcgtgccaatttgatcacaaaaatttctgaattcttcgga
gtcaaattgtgttccattatctacagttatagccttcggcactccgaagcgacagacaat
attctgccagaaaaatttttggacagtggccgaagttattgtagctaatggcttcgcctc
aatccacttggaaaaatattccacagcaactacaacatatttcagattgccctgagccgg
tggtaatgggcccagcagatcgaggccccacctttgcaatggccagatgggttgtattag
ctgtgtcaaagacgaaggttgtttttgatctcttgcacatttctgacaaccttcgcactt
tcgaactaactcagctgcatccgaagctgccttcggccaataaaatccttgacggaacac
ttttccaagtaacggcctggatccgatgtgggatccacaaaggcctgcatgtatctcctt
catcaactctataccttcggctctagacaagcacttgagcaacggggcacaaactccatg
cttgtataactccccttctataatgatatacggacgagctcttgcctctattcttttatt
ataagcttcgtcatctgataggaagttgccctgaaggtaagaaattatttcagttctcca
atcttcactgtacacaggggaaatagtaagaactgctctttcaagtaactccaccgaagg
tgcctttattgtttcgaagaatacatccgaaggtagcggcagcccctgtgctgcagacct
ggctaacaaatcagcatgttcattttgccctcgagggatattcttaacagagaatccttc
gaaggaagcttcgatccttcggactgtgtctaggtatttttcaagcttcgggtctttagc
cttgcaacttttgtcaatatgacccgaaacaatctgagaatcagttttaaggatcgccct
cctgatccccatcgcctttagtttccgaagacccaggagcaaggcttcgtactcagcaat
attatttgtgcagctgaaatccagtcttgctgcgtagcaagttttaaccttggacggtga
aaccaaaacagcagctgctcctgctccgaaggttccccaggagccatcacaaaacactgt
ccatgcttcggcatctttattcgcttcttcgccctgagcccctggcgtccagtcggcaat
aaaatctgccaatgcttgagattggatcgaggatctgtgcacataatcaatgtaaaattc
attaagctccgcagcccattttccaattcggccagtagcttctttatttctcatgatatc
tttcaacggctgtgaagaaggaacaataatattatatgcctgaaaataatgccgaagctt
cctggatgccattagaacggcatacaacaccttctccagttctgtataatttttctttga
gacactaaggacttcagatacaaaatatactgggacctgcttcttgatttgtccatcaaa
cttctcctgcacaagtgccgcacttactgctgagtgcgaagctgccacatacaacaacag
aggagcccctggcattggtggagttaatgttgttagatctatcaggtattgcttgagttc
ttcgaaagctttttgttgagctgggccccattgaaagacttcagctgattttagcacctc
gaagaagggtagatttctttccgctgatctggatataaatctgttaagagatgccagtct
tcctgtcaatctttgggccccctttcttgtggttggtggctccattcgaagtatagcttc
gattttgtttggattagcttcaattccctttgttgaaaccaagcatccaaggaacttacc
cttctttactccgaagacacatttttctggattcagcttcagaccagcttgtctgaagct
ggcgaaggtctcctgcagatcagcaatatggtcttcttgcttcgtgctttttacaataat
gtcatcaacataggtcaacacatttctgcctatctgagattggagaaccttcgcagtcat
cctgctgaaactccctcctgcattcttaagcccctcaggcatccgaagatagcaatatgt
accacttggggttatgaaactagtcttcggctcatcctcctttttcatccagatttgatg
atagcctgagtaacaatccaggagactcatgagttccgaagaagctgctgcatcaactaa
agagtctatccgtggcagcgggaactcatccttcggacaagccttgttgagatctgtgaa
atcaatacacattctccactttccattggccttcttcaccataacagtgttagctagcca
ttctggatacttcacttctctgataactcctgcacttaggagtctttttacttcgttgcg
agccccttcggccttgtcatcagacattttccgaagcctctgcttgcggggtctgaagga
tgggtcaatattgagcgaatgttcaataacatcccgattcactccacaaagatcattggc
tgaccatgcaaaaacatctttattgttgaataaaaaccttatcaaggttttctcttgatc
ttcagataattgcgagcccaatagcaccttctgctctgctatatcctcacacagcagcat
gggcttcggctgatcagccgaagctgctttttccctcctgaacttgtactgttcacaagc
ttcaactccatctatattatggattgccttggaatcagtccagcttccttcggcccttct
ggcagcttcctgactcccatgaatagcaataggcccttggtccgaaggtatcttcatgca
gagataagctgggtgaagaattgcttcaaaagcatttagggtaccacgaccaatgatggc
gttgtaggggtattccatgtcaacaatatcaaacacaatttgctcagtccttgtgttatt
aacaaatccgaaggttaccggcatggtaatcttcccgagtgccacaatctgccgccctcc
gaagccacaaagagggtgcgtagcatcatgaatcttgtcttcaggctcttgcatctgtct
gaaggctttggcaaatataatgtcagctgcactgcctgtgtcaactaggacattgtgaac
cagaaaccctttgatcacacaagaaatgaccatagcatcattgtgaggatagtccttgag
ctgaagatcttcctgagagaaggtaattggaatgtgagaccattttgacttaatgaaggg
tccctgcactccaacatgctgcacccttctctgagcctccttcttctgctttttgttagc
tggctctgagcaagaaccgcctgttatcgggagcaccagcttcgaagccgaagcagctcc
agcttgagtgttgaacgaagccatcagctcagaaaggtggaagtgagttgaccggaggtg
ggcgccaatgttggggacttgttctcaaatgctaagaattaagaacaaggcaacacaaaa
aatgttaagtgttaagatccttcgtcctccataacgatatatcccttcgggatataaagc
atctcggacgaaggttacgaaggacataccttcgtaagcataacaacgaagaatgaagca
ttcacataaatcatagaatatgaaataaacatttaaatattgtcatagaattatctctac
ttgtattaatgaatataaatgactttgaattacaaatgtaccttcggtcctgcggaaggc
aaaagtacaagcgtgatgcgaaagcaaatgacaggttcacgtgaatagtacagaggtact
gttcatctatttataggcacaggtcgcagcctgtgacaaattacaattatgccccttgcg
aaagtttatagcattgactcagacctatatgtataaaaaggtcattctatctctatgtcg
gtttaaaacgccgaagctccatgaaaagggaccttcggccatctcttggagacgacttca
gccgaagctgcttcttcgtgtgagaccttcggcgcaccgaagcacgaccccaac
>TE_00002228_LTR#CLASSI/LTR/GYPSY
attccataagccgttaacaaatgtaatggacatggatgtaattttacgtgggctgcgtcc
cgcgtctataaatagatgaacagtactcccgtactggacacgctgacttggcatttgctt
ttggcatcacgctcgtacttttcatcctctctcaggaccgaaggtacatttgtaatttgg
aatcatttctgtttttccatgttaataaaatagaaatgattctatggtgatgcttatatc
atatttcatgctttatgctttatgtgagtccttcgtcgttacttgttatgtttaccttga
gaacaagtcaccaac
>TE_00002246#CLASSII/TIR
gttctttgggcaaaggttattttacactcggcaaaggctttgccgagtgtaacgctcgca
aatattttatcggtaagggttctttgccgagtgtttttttttgacacttggcaaagattt
tttatattctaggaacaactctttaatcctattatcttactcgttgttctatcatttttc
actattattttgaatcaaatttatatgtttttgaatggtgagattcgaactcgcaacctc
tctctcgcgcataccctcctataccattatactactacactaattatgtctatattacgt
tttcattcctcatgtactataacaaattgagagtaatttgattatttaaggcactaaata
agtttatttgaagatgtgaccaactataaagttgcataactttttgagatctacaagttt
tattttaatagtttctacatccgaggtcgtttacaaaatttggatttaaatttgaaaact
tcacatgaatttttcaatgataagatgatttcaaataaaacgttgtcaattacaaagttt
cattacatttcaagacctgtaacttttattttgttggttttttcatccgaggtagtttga
aaaattcaaatttcaaaattcaaacatagttttgcatgacaagatgatttcaaatcaaaa
cattgtcaactacaaagtttcataactcttaatacctacaactttcatgttggtggtttt
ttctttcgaggtcgttttcaaaattcaaatttttaattttttaaattcagacgtagtttt
cgttgacaatatgacttcaaataaaaaagttgtcaactataaacttctataacttctcaa
gatttattttggttgtttggtcatttgtttatctcacatgatggttctaacaatatgcac
aaattctatacttctcgagatataggttttatgaacaaatttatttttattttgtcatat
gaagaaatgttcaatatataaattgtacatcatgatgagttatacaaatttgtagttgaa
aactttttcatttgaattaatttactgctttaaagtgtgatttttaaattgtctttgcct
agtgttggagaaaaagcactcggcaaagagctctttgccgagtgtcaaaaataaaacact
cggcaaagagtttttttgccgagtgttttattttatcgagagttttttgcgtggcactcg
gcaaagaatttggtactcggcaaagagcgaaattctggtagtga
>TE_00002269_LTR_s_2#CLASSI/LTR/GYPSY
tctcaaaaggattcctgagatcatgcaactagggtttcaaacaactcctacacttaagtg
cacattcaatcctacaatcattaagtgtagtaaaatagcataataaataggttatgcata
aaaccggggcttgccttccaaagctggggcaggcagatcctctggtgcaggctctggtgc
tggatccggggctacctcctgagcagctccttgctccggcacgaggacgtactctccgtc
agcgaggttgcaatctatcgaatgcaatgaataagaatatgtatgccatgattatgcagg
atttagtaaacattatgctaagtgaaggaaaactaagttagttagtaacttagggtttct
tggtcatacgtggctcttagtggtttatgcttatcactttaggtttgggttttgttaggg
ataagcatagtgatggatttgtatttcccttagatattttagtggacaatttagaagggt
tttgctggttgggttagggtgacactaatttccattattaatttcccctttttcattttc
tatttatgaattctagtgtgggtttgaactacaacagtgatttaactttttccaaaaatt
ttgtaaaaattacagtgggttactattggtcactatagtctgtcctatgaatttgaggtc
cagaataaaaagagtatgccttggacaaaaataacaaaagttgggcaaagggggtcactt
tgcactacaactcttaactaggggtgggttctgtcctaagggttatttttgttggtatct
aacagtaataacatgcttctgtgccaaaaatcacagaaggttatttggtggttatttagt
tgtgattttctaaagtttaatgtcaaaaaggcactttctactatcttgttatttgaaaaa
tgtcaaacaacagatttcatatttttcctatgttcttaataacaaaacattaattatccc
aaggtttggggtgttttcaccttggggttatttttctagggtttttctaagttttccttg
ttttcttaaaataaaaggtatcccaattattttgtactaaaccagagtataataaatttt
tctagtgaactatactgaataagtagactaacaaaaatgtgggtgctccctggttcttta
tttaaattaccttttctattttctttaactttaagcacaaggtgatttaaatggcaaact
ctaccttaatggggtgtacagaggggtttattatttttaaacaggttagtaggtgattaa
gtacttctctaaattttcttaacctcagtcaaacagtgtaactatttttccttatttctt
ttagcttttggccaattaattatttaaatcaaaactttaaagttttctgtaacacttagg
ggttttatatttttcttaagtagtttacattatttaagatctggcaaaattggtttgact
cgatttgggtgaacaaaacagaagatatgaatttttcaagttctgtttgaatttaaatca
gattaattaaaaggtttcctggaaaaaccactttgcaccgaagaccctgggttctttcca
aactaatcctctcagttatacccctgcgctactattcccctgagtcactgacaatgcaca
aaaccccctagccttttcttcttctcccccgcggtccctcccctggtttaaacagtaccc
gcggaaaagaaaagggcggcgcggcttaccggcggcgagagaggtccggcgaggggcggg
gttggctccgggaggtcctggcggtcacagcggtgtacggctcgacggcggaggtggccg
gaatcgtccggtccacgtgcgcaggcgggtgatctcgtcggcggcgggtgttccggctaa
accacggcgatctagttcaatcaaatggcacgatgagctccacggggtgacgtagaggct
atgtgcacaaggaatcgaagaatggagcagaggtttacccggtctacgttcaccggcggt
cgggcgaagtccggcgaccgtggactggcttctccggcgaagcaaagtccgattccttgc
tcggggagcttcaccgaggcgtgcacagtctcttccaagggtcgggcgtggctgggaagg
gctctgttggccggtctacggtggcaggggctcgggtggccgcgggcacgccgtgcgcgg
ggcaaacgccggtggtttcgggctccggtgaggtcgagcgtgcgcggaggagtacggtcg
acgcctgagggtgatttataggcgcgggcgcgagcaggggacgcgggcacggcttggcgt
ggcgcggggcgcgcggggtcgggcgcgggcgtgctctggcgcgcgcagagcgcgtcgaac
acgtggaggtgttcttctgcccatgttcaaaagcttgctgagatcgcaaacgtgcgaatc
ttggcaaaaatccggcgcagacctcttcctggcacctatggctatctcttgtatgtgagt
tccaagggaagataagccctaggtcagaagatatgcggacgccaaatctggcttgtctcc
ctgcccacttcgcgacaaaagtgatgccaagacatgtcaaatgtcaagggctcggtctca
actttttccagggggtgccttaggtggtatgccacatttttggtatacaacttaggtggt
tttggtgccatctacaaggtgaacacggtggatctttagattaggtgtagaatttgactt
agagagaattagagagctctagctctctctctacttaaggaatggatttggggtttctta
aggggtctttttgcaatgtttcctctctatatttgtagattaatatgttacttaactttg
gccaaaggttaggtcatgatttgcacatttgcttaatctctccccccttcaaccaaggtt
ttaggagataggggttcaagaggggtctagggtttactcccctcttgtccaaggtgataa
ttgcacaaaagcttgggtaatgcttttggtcattcacatttcttggttaatacatggtct
ccaaggtttttatgctcttctccttaagtttcttccacatgtgatcacagtcattagtgc
atagatgtgccatggccatggtaacacctggggtgttacaaccctccccccttaaaggaa
tctcgtcccgagattttaggtagagtcctctggaggggtgccatgaaggcgtgttggtgc
gttgttccttcttttattcaagtttctctagttaactgctcttcgaatgtcattctcttt
gcgacttcagaaggaagtcctttttaagtcaaatccacaacttagactacccttatcatc
taagtttttcttatatttgtattcaaagggcaggtgggggtggggttttgggttacgtac
cgactcctttgggcagaaagtcggggaagcgagagcgtagaaaatcctcagtctcccatg
tagcttcttctactgaatggtgactccactgaaccttatacattctgatcgaccttgccc
gcgttgacctctctttctgatccaataccttgacggggtactcttgataggacaagtctg
gttctatctcaatttctggttcaggtagcacttcagtgggtaagcggacacatttccgca
gctgagatacatggaacacatcatgaacagctgacatgtgtggtggcaacttcaattgat
atgctactggtccacaagtttccttgatctcgtagggtccaatgtagcgaggagctaact
tgcccttgattccaaatctctggacacccttggtgggtgacaccttaagataaacatgat
ctcccacttcaaactgcagaggtttccgcctcttatcatgatagctcttttgcctggcct
gagcagcttctaagttcttcttaatgactctgaccttttcctctgcttcaagtaccaaat
ctggcccaaatatttccctctctcctgcttgagaccaattcagcggggtcctacaccttc
tcccatacaaggcttcaaaaggtgccatctttagactggactggtagctgttattataag
aaaactctgccaaagaaagacacttgtcccaatcctttccatagtgtagcacacatgccc
tcaacatgtcttccaaaatctgatttaccctttctgtctggccatctgtttgaggatggt
atgctgagcttcgtattacatgggtcccaagtgattcttgcaattgctcccaaaatcgtg
ccacaaatggtgctcctctgtccgatactatagtccttggtattccatgcaaacgaacta
tctggtcaatgtagatttctgcatacttctccgtcctgtgggtggtgtgtaccggcaaga
aatgagctgacttggtcaatctgtccacaatgacccaaatggaatcatggtgccgggagg
tattgggcaatcccacgataaagtccatgcaaatgtcctcccatttccaagatggtatgg
gaaggggttgcaaagggcctgctgccttcaaatgactggccttgattctctggcaggtgt
cacattcggatatgtacttggcaatttccctcttcattctggtccaccagtataaggatc
tgagatcatgatacatcttattgctgccggggtgcatggagaattttgaaaggtgagctt
catccaatatcttctttctgagctcagggtccttgggaacaaccaatcgatctccaaacc
atagaattcctttgctgtcctgacggaagcatttgtatttttctgctttctgcttgatca
tttccttgataacctgaacacccttgtcttcaatctgtgccctgactatttgctcttgta
atgtgggctccaccgagatataacttaaggcacctgaagaaacaacttctaggttcagct
tgcacaactcatcacacagggtggtgactcttgcatccatgctcatacaattgcactggg
cctttctgctcaaggcatctgccacaacattggctttgccaggatggtaatgcacctcca
aatcatagtccttgattagctctaaccatcttctctgcctcatattaagatctgcctgag
tgaaaatgtatttgagactcttatgatcagtgtaaatgttacagtgagctcccatcaagt
aatgtctccatatcttgagagcatgaaccacagctgctaactccagatcatgtgtagggt
agttctgctcatggggtctgagtgctcgggaggcataagcaattactctgttatcttgca
ttaagacacatcccaatccagtaccggaagcatcgcaataaacttcaaagggcttggtgt
tatcaggttgagctagcactggggctgttgtcaagtgctgccttagtgtatgaaaggcat
cttcacacttctggctccaattatacttgactcccttcttcaacagttcagtcattggct
tggcaattctggagaaatccggaataaatcgtcgataataccctgccaatcccagaaaac
tccgaatctgccgcactgtggtaggaggtttccaatccattacttcttgtaccttctcag
gatcaactgatatcccatcctgagaaattgtgtgacccaagaatttaatttccctcagcc
agaattcacatttagacaacttagcatacaactgatgatcgcgcagtcgctgaagcacgg
tgtgcagatgctcagtatgctcgtcttcattcttggaatagaccagaatatcatcaatga
aaaccaccacgaatttgtccagctctggcatgaatactgagttcatcaggtacatgaaat
aagccggggcattggtcagcccaaaagacatcaccaaaaattcatagagcccatatctgg
tagagaaagccgtcttgggaatatcactggcacggatcttgatctgatggtaacccgagc
gaaggtctatcttggagaacactttggctcccaccaactgatcaaacaaaacatcaatgc
ggggcagtgggtatttgttcttgatggtcaccgcattgagagggcggtaatcaacacaca
ttctcaaactctcatccttcttcttcacaaataaggccggacatccccacggtgaagtac
ttgggcgaatgaaccccttgtccaacaactcttgcagttgctttttcagttctgccaatt
ccgcgggaggcatcctatagggtctcttggagataggagcagtcccgggttgcaattcaa
ttgcgaactcaatgtctctatcaggtggcatccctggcaattcatccggaaaaacatctg
ggtagtcacagaccactgggatcctttccactggggactctatcataacgaaggcacaag
aacgggtacaaccctggtcgggcaaatataatgtggtttcaccacaagtcggtgagtgca
cttcaatggccctagctgcaatatcaatcactgcctgatgtctggttaaccagtcagttc
ccaatatgatatccacgctatccaaacccaatatgaggagggtggttttaattatagact
accaaactttatggcacatgcctgttgatttggtaggtggcaaccctgcctcctggtgtt
gaaattgtaatacccccattggtgtggtgaaaaggtaattgacacttggcactaaatttg
gcactgataaaactgtgtgatgcaccagaatcaaaaagaataatagcaggataattcaaa
actgaaaagataccagtcatgacgggtgctccctctggaatatcagccatggtggtgaag
ttcagcctgccttgcctcacttgcaccttctgtctcttgccttggttctgattaacattc
tgtccctgcctctgctggtttctggggcaattcttggcataatgtccggtgttgccacaa
gtgaaacacctgttgtcattggcctgacgatattgctgctgctgttgattgttcctctga
gctggaaactgggtgcggttgggtgcctgctgctgctgctgctgtggtcggatcacccaa
cgtccttgctgctgctgaggtcctctgttctgagtgtcagacacaatcctgaagcgttgt
ggctgagctgaaggtcctgccacaggggtcttcctcttcttctctgcctgacgagctgtg
atacagtcctcctgagaaatggccatgttgactaactcattatagctgttggccctgact
gtgttgagacggtcacggagcttagtgctgagccccctcctgaacctgtccctcttcttc
tcgtccgtgtctgcatgatacccggcatactggcacaggtcattaaaggcctgagcatac
tgtaacactgtctggtttccctgagtgagtgccagaaactcgttgagctttcggtccata
atgcctgctggtatatggtgccccctgaaagctgccttgaactctctccattccacctct
cggtcatctggctgcatagcaagaaaatggtcccaccatgtccgtgcgggtccgcgaagc
tgctgggtggcgaacctgaccttagtgacctctgaacaaactccatggagtagcgggaat
ttggattccactactctcaaccatacatccgcatcaagtgggtcctctgccctggtgaac
aatggtggctgggtactgaggaactcctggtaggtggctgccgcggggtgacgctgatga
tcaccaccaccatagtgctgaggtggtggctgacgctgagctagctgtctcaagatctca
ttctgctgagccatcagctcctgcagagtaggaggcggtggcggtggtggaggaacgcgc
tcattttgaccacgacgcgctctcccggccatctgaaaaatcacatatattttcaatatc
acaactttgaggttcaaggttcaatcgcggtgaaagagtcaaaaggcgaaaccgatagat
tcttgcataatcataaaagatttcacatggcataaacttttcttcttaaattaagactga
catcattcatcaaccatgcttccaaaagagtttatcgcgattacatcaatagcccaaaag
actcaactctatctagcctagtaccccaagggtgcaaaagctaagctagcttcgaggagt
tctaccatcaccgacttctaactctatccctgcgacctagtgagcaaacgaggcaacact
cgactcgggggaaggtggtctccctgagccagcagtgtccaagctggaggcaggctcctc
tcctccctcgatgtcgacatcctcgttggcctccatgtcctggatctcctggtgatgcat
atccaggtgctcgttagcctcggcaagctgctgctgggtgttgataaactgatcctcgag
aacctcgatggtgttctcccttgttcccactagttcctcaagctcttggatctcatttga
cagttgctccacctgtaagtccttttccaccatctcagtggacaagtcaaccacaagctc
ctctctgttatccaaggtgatcttagttgcctccaacaatgccatcagatgggacattgc
ctcaccacgcatcacttgcagacgatacagggcattcatgcaccgcaccgtcaagtgagc
agtctgacctgggtagatagcccagatgtccttggcatgctccactcggtccttccacat
tgggtcgtcctccttctcagcggggaacaagccaatggggtgagtggacagctccaaggg
gtggaatccgcagaaagtggtcaatccgtgaagagcaatcgcctcgatcgtatcctcagc
ccggtatccaaaggactcagagtccagcgaacgccagcctggctgcaggggatgaggctc
cagggtcatcctcaccctacagcggggcactcggtgcttctcgaactgctgcaccgcgta
ctgaggaggcgtcgtgtaaccagccccctgaagtacctcccacaaaatacggggaaaacc
ctctcgtgcaagcccgtcagtgtgggacagtgcattcccttcgtccgaggatccgtgaga
agtcatctgtgtacggttaagcgtaagtaaaagaaaaagaattataaaaagaaaaaggaa
tcacaactcagcctctctataactacgacaatggtactggggtacttagttggtcatcat
tttgtattaaagttcttacccaattatccattagtttaattaaggatgcatgcatgctcg
tcctgaacgacctcacatcaacttagagggaatagggaagaactcccatcccttatagta
gcctgtagggcttactcaattagccacctagctacccctctatcatcctaaggcttcacg
tcctaggtctatcctgatcgtcctacgatctatccaacatttgtttctatcaagttttac
tttggaaaaggatggtatttatagtttattgattcctctgtggtggtacaagctccgata
ccagctgtggcggaactgcccgaattattccaacttaagtgcctaagtcccgccttagag
gctagaccacacttaaatgggaataacccgtcaatccctcggatctagtccgacgaggcc
actgacaggatcaagtaccacaatctcactcgatggtgagtcacagagcaaatacaataa
agcataaaaccatacattaaggagtattaaattattacatcatcatcggagttttagcaa
aagtagtcatcattgttcgaagtgcagcggaataaaactaacgataaataaacagagaga
tggggaagcctgtcccatcactcctcatgctcctcctcagccgaggcggggtcccactcg
acagtccaacccggtggcaagatggacggccaagtcactccagcaaccatgtcctccaaa
gaacctgtaaaattatgccacaagcaaggctgagtatactaatactcagctagacttacc
cggtgtgaggagtctactcctctacctctagacatgcagctgtttggctgtggggtttgg
ttgccaaaagcactagctgagtttataaatcaagttttagctttgtcaagttttagtgtg
actctcttaagactagatgtgtactatctactcattcatggtagcaagcaaatttagcaa
tcaacatcttttgtcacctcatcacattttcacttgttactcaatgtagcagcatggatc
aagcagtctcattagctgcgagaagcagacgattcgaatcgagtttttatccttgcaagg
taaacctaaacacacgacgtggcgaggcactccgtccccacacacatcaaccgtccccat
cgattccccgtcagcagatcagggctcaccgccttggcgtacaatgcctcactgaccccg
actgccgtcgtgcagtgaccgcacttgtacccaccataaccggaatgggagaccacgtct
caggtcgcgtgaggggataagtctactgccaggttcaatcaggtactaggcttaccgatt
taccatatttctcggcatgtgcttagtacgttcaaacgcttgactcacggtaccacacct
taatccttattccaatttttatcccgtggacaaccaatccccatggattgttgtccacaa
accagcatcattatgataagaaagtggatacaaccaaattcctgacctcgcgcgagtgct
agaaaaatcactcgacttctaccgagatccctaattagtaaagcagctactcgacctagc
atactagtatccatctcaaaaggattcctgagatcatgcaactagggtttcaaacaactc
ctacacttaagtgcacattcaatcctacaatcattaagtgtagtaaaatagcataataaa
caggttatgcataaaaccggggcttgccttccaaagctggggcaggcagatcctctggtg
caggctctggtgctggatccggggctacctcctgagcagctccttgctccggcacgagga
cgtactctccgtcagcgaggttgcaatctatcgaatgcaatgaataagaatatgtatgcc
atgattatgcaggatttagtaaacattatgctaagtgaaggaaaactaagttagttagta
acttagggtttcttggtcatacgtggctcttagtggtttatgcttatcaatttaggtttg
ggttttgttagggataagcatagtgatggatttgtatttcccttagatatttcagtggac
aatttagaagggttttgctggttgggttagggtgacactaatttccattattaatttccc
ctttttcattttctatttatgaattctagtgtgggtttgaactacaacagtgatttaact
tttccaaaaattctgtaaaaattacagtgggttactattggtcactatagtctgtcctat
gaatttgaggtccagaataaaaagagtatgccttggacaaaaataacaaaagttgggcaa
aaggggtcactttgcactacaactcttaactaggggtgggttctgtcctaagggttattt
ttgttggtatctaacagtaataacatgcttctgtgccaaaaatcacagaaggttaattgg
tggttatttagttgtgattttctaaagtttaatgtcaaaaaggcactttctactatcttg
ttatttgaaaaatgtcaaacagcagatttcatatttttcctatgttcttaataacaaaac
attagttatcccaaggtttggggtgttttcaccttggggttatttttctagggtttttct
aagttttccttgttttcttaaaataaaaggtatcccaattattttgtactaaaccagggt
ataataaatttttctagtgaactatactgaataagtagactaacaaaaatgtgggtgctc
cctggttctttatttaaattaccttttctattttctttaactttaagcacaaggtgattt
aaatggcaaactctaccttaattgggtgtacagaggggtttattatttttaaacaggtta
gtaggtgattaagtacttctctaaattttcttaacctcagtcaaatagtgtaactatttt
tccttctttcttttagcttttggccaattaattatttaaatcaaaactttaaagttttct
gtaacacttaggggttttatatttttcttaagtagtttacattatttaagatctggcaaa
attggtttgactcgatttgggtgaacaaaacagaagatatgaatttttcaagttctgttt
gaatttaaatcagattaattaaaaggtttcctggaaaaaccactttgcaccgaagaccct
gggttctttccaaactaatcctctcagttatacccctgcgctactattcccctgagtcac
tgacaatgcacaaaaccccctagccttttcttcttctcccccgcggtccctcccctggtt
taaacagtacccgcggaaaagaaaagggcggcgcggcttaccggcggcgagagaggtccg
gcgaggggcggggttggctccgggaggtcctggcggtcacagcggtgtacggctcgacgg
cggaggtggccggaatcgtccggtccacgtgcgcaggcgggtgatctcgtcggcggcggg
tgttccggctaaaccacggcgatctagttcaatcaaatggcacgatgagctccacggggt
gacgtagaggctatgtgcacaaggaatcgaagaatggagcagaggttacccggtctacgt
tcaccggcggtcgggcgaagtccggcgaccgtggactggcttctccggcgaagcaaagtc
cgattccttgctcggggagcttcaccgaggcatgcacatctcttccaagggtcgggcgtg
gctgggaagggctctgttggccggtctacggtggcaggggctcgggtggccgcgggcacg
ccgtgcgcggggcaaacgccggtggtttcgggctccggtgaggtcgagcgtgcgcggagg
agtacggtcgacgcctgagggtgatttataggcgcgggcgcgagcagggacgcgggcgcg
gcttggcgtggcgcggggcgcgcggggtcgggcgcgggcgtgctctggcgcgcgcagagc
gcgtcgaacacgtggaggtgttcttctgcccgtgttcaaaagcttgctgagatcgcaaac
gtgcgaatcttggcaaaaatccggcgcagacctcttcctggcacctatggctatctcttt
atgtgagttccaagggaagataagccctaggtagaagatatgcggacgccaaatctggct
tgtcccctgcccacttcgcgacaaaagtgatgccaaacatgtcaaatgtcaagggctcgg
tctcaactttttccagggggtgccttaggtggtatgccacatttttggtatacaacttag
gtggttttggtgccatctacaggtgaacacggtggatctttagattaggtgtagaatttg
acttagagagaattagagagctctagctctctctctacttaaggaatggatttggggttt
cttaaggggtctttttgcaatgtttcctctctatatttgtgattaatatgttacttaact
ttggccaaaggttaggtcatgatttgcacatttgcttaatctccccccctcaaccaaggt
tttaggagatagggttcaagaggggtctagggtttactcccctcttgccaaggtgataat
tgcacaaaagcttgggtaatgcttttggtcattcacattcttggttaaacatggtctcca
aggttttatgctcttctcctcaagtttcttccacatgtgatcacagtcattagtgcataa
atgtgccatggccatggtaacacctggggtgttac
>TE_00002285#CLASSII/TIR
aggccttgttcgtttgtgctggattggtgggtcggaacgattcctaaccggattgcttct
ctaatttatataaactttgattagctggaacgattccgggtgcaatccgacacaaacgaa
caaggcc
>TE_00002308_INT#CLASSI/LTR/GYPSY
ctagggtaccccttgctactgtataaagacgcagtacccacgcggctatttttagtcgtg
tggtaaaagagctgtgtgtgggaccaggccatgactcgccccagcctcgggcgactactc
tgggccagcaacagcgcctgaccccaccacatgggcgggtccggtgccgccacgtgtcca
gagaaagtgatatactccaaggcatcaacagtgagtccggacccccatgggaaagtgccg
gacccctggatatacagtccggacctccaagattggtccaggacctccacgtgtgcaagc
cggacccctggaatgggatccggacccccctgtatggggtccgggccgcccacaatgggg
tcccaaggttccaggacagaacatactcgggccttgatcagggcccaggcgggggtccgg
tgccgacacgtgtctagacctggtctggtgggatccggacctgttcgcatatactcctgc
tccccgctcaggcggagacccgatgctgccacgtggcctactgcgcgtggcataagccaa
cgggcggaacctggcatgacgcctctgggctacgcgcgctttcgcattcattacggataa
gacgtgcgcctgtccattccactgacaggcggcgtgcccagtccacgatacgtgggccgt
gctgttactcaccattactcgtacgttattgactatcaatgctgcatggactgcggtcat
catgactcccgctgattactcatgcgttactaaggcggaggatccttgtgtactgtcagc
atttactattcacataatgtattcctaccattatgctcctgggcccgcatgtcggggctc
agcatccttgtatgtgcctcccttaaactataaaagggaaggcacacagcgttacaaggg
acaagttcacatacacaagctcaacgctcacgctcagttacacacactcaatacaactta
cacacagtggaggtagggtattacgctccggcggcctgaaccactataatccctcgtgtg
ttcttgtgttcatcccgaatccacctaacaggcaaaacgcttaggccccctcctcatctt
aggattagggcgggtgcattccgccacccggccggaggattttctctccgacatttggcg
cgccaggtagggggcttggctttaggtttttcgcctgttttcctgctcggcacgatggtt
cagatcgtcgagcaccgtgacttgtctcccgaggacttcctgatggaggaagaggctgca
tcttccatgccacggggctccaaccgccctgcgcctggtgctgctgctgtgcacgctgcg
cagcagcacacgcctgcgcagacatcccgggctccgtcaagggctgctcctagggcgttg
tctgtagccagggagttgttacgccaccctccaagttccacggcctcgccgggggccatg
aagcagtggcgtgacgatgtcgaccgtctcctcggcatggcgcattctggctcggccagg
cccaggcctcggtcattccggcgtcaacatgaggcgtcggcgtctgtgcgctcaccctca
gtgaaggccgcaccgactgaggacctgcgggtggagctcaaccgtaggcgtgcgggcgag
gatgctccaatctctctggagaggcctgatgacctgcgggcagagctcaaccgtaggcgt
gcgggcgaggatgctcgagtctctctggagagggcgcgtgagcgccggcaaaacttcgag
ggtcgcaacctcgaccaagacttcgctccgcttgcgccacaaactccaaggggcgcccga
atccacacgggtgtcccattggttggtgtgggctgtgccgcgctagcggatcacctccgc
gcggcgacttggccgcccaagttttggccacacctgctggagaagtacgatggtacgtca
aacccgtcggaattcttgcaggtctacgtcaccgccattacggcagctggtggaaacact
gtcgtgatggcgagctacttccatgtagccttgaccgggccggcccggacctggctcatg
aacctaccccggggtccgtctactcctgggaagagctctgtgcacggttcacagcgaact
ttgccagtgcttatcagcagcatggtgtggaggctcatctccatgccgtaaggcaagaac
ccggggagactctccgggctttcatcgcccgcttcaccaaggtacgagggactatacctc
gtgtctccgatgcctccattatcactgcttttcgacagggggtgcgtgatgagaagatgt
tggagaagttggcgacgcatgacgtggaaaccgtcaccatgctcttcgctctggccgaca
aatgtgctagagctgccgagggccgtgcatggcactcggcaccacagaccggagttaccc
agacgggtggcttgggtgctgtcacctagggcggcaacaacaagaagaagaagaaccgcg
gccacgataggccgcagtctgctgctccggtcgtcgcagctgcgactgggggccggaacg
agcgcggcaagcgcccacggcaacagggaggcaacagtgggtcatgccctgtccacccca
acagtcgccacagcgcctcggagtgttgagagatcatcaagctcgcgaagcgcgtcagcg
agcggcgcgagcaggcctccaaggatggctcgccgcctcgtcgctggcctggcaaggaga
aggtcgacgaaggtgacgcggccgcgggagaacgggacctcgggtatcagtctcctgagg
gggtccttaaggatgtcttcactggagactctgactctggtgacgacaacgaccgccgca
agaagctgtatgtgatgtacggcgggagctgggagctcacctcttgtaggaacgtgaagt
ccctgcgccgagaggtcctttcggcgaccccaggggtcccgaaggctgctccacatcagc
ggtggcggagcaccactatctcctttggggcatccgactgccccgaaaacatggcagggg
ctggtatactaccgctcatcaccgcccctgtcatcgccaacatgcggctgcatcatgtcc
tgattgatggtggggctgggctcaacgtcatcagccatgctgcattcaagcagctgcaga
tcccaaggtcccgactgggaccctctcgtccattcttcggagtgggccctcaactggtgt
atccccttgggagcatcgcactcccggttacattcgggaccgaggagaacttccgcacag
agaacgtccagttcgacgtcgcggaggttaacctccctttcaatgccatcattggcaggc
cggccctgtaccggttcatggccattgcccattacgggtacttggtcctcaagatgtcgt
cttctgctagggtcctcaccgtgcggggcgaccgcgccgctgcgcttgtagctgtcgaga
agctgcatgccctggcggcagaaactgctcgcccggatgacggagggagggacccctcga
cttccggtaccaaggcgcctaccaaggtgccaaaggtgcagccatccggagcagacggtg
gtcccgtcaaggccatccaggtcggcgtggattcctcctagaccacccgcatcgcgggca
atctggaggagaaataggaactcgcgctcgtcgccttcctccaggcaaatgccgacgtgt
tcgcatgggaaccgtcgcagatgcctgggatccccagggaggtgattgagcaccatctga
agatccaccctgacgccaaaccggtgagtcagaagcctcggagatggtctgttgagcggc
aggatttcatccgtgaggaggtccggaagctgctacacgctggcttcatcgaagaggtcc
atcacccagtatggctggctaatccagtcatcgttcccaaggcaaatgggaagcttcgga
tgtgcatcgactacaccagccttaataaggcttgtcccaaggacccgtatccacttccac
gcatagatcaaatcgtggattctacctctgggtgcgacctcttgtccttcttagatgctt
actctggtttccatcagatccagatgtctagggaagataggaagcataccgcttttgtaa
ctgtggatgggctttactgttatgttgtaatgccttatggtctgaagaatgccttgccaa
catttgtacgggcgatgagtaagacctttggggacctgattagggacaggatagagatat
acgtcgatgacatcgtggtcaagactaagagagggtcgaccctagtggaagacttgaccc
tggtctttgacaagctgcgggcaacgcgcacgaagctgaacccggaaaagtgcgtctttg
gtgtctccgcagggaagttgctgggattcctggtttcgcattggggcattgaagcaaacc
cggagaagatcaaggcaattgaggcaatgaggcctccggcccggatcaaggacgtccaga
agcttacggggtcactggccgcccttagccgcttcatctcaaggctggctgagagggcgc
tacctttcttcaagctcttacggaagtccggcccattctcttggaccgaggaggcagagc
gagcctttcaagagttgaagcagcaccttgtgtccctaccaatactggtagctccggagc
caggggagccgctgtacttgtacattgtagcggctacagaggcggtgagcatggtgctgg
tcgtcgaaaggacggcacaacatccctaggggagtcagaaagttcccctaggagaaggtg
gtggtccgaccaccatggagcttgagggctcgggaccaaccgtaggggtccggaccatcc
agaagccggtctactacgtcagcgaggtcctccatgaggcgaaggctaggtaccttgaga
cgcacaagcttatctatgctgtgcttgttgcgtctaggaagttgcgccactattttcagg
cacacagggttgtggtggtgacctccttcccgttaagggccatcctccacaactctaacg
ccacaggcaacatcgccaagtgggcagcagagcttgctgagttccagctggacttccagc
ctcgccacgctgtcaagagccaagtcctggctgacttcatcgtggagtggacccctcccc
cgagtactcctgggggtccggatcccgattcggaccccacacctgcgaagcctagggtcc
cggtcttcaccgagccccactggacgctcttcttcgacgggtccgcccgccagcagggtg
gcggtgctggggtggtcctcgtcgacccaagcggagatcaagtgaagtacatggtgcacc
ttgagttcaaggccaccaacaacatggcagagtatgaagcactgatcttcggcttgtctg
cggccctatccctagggattcgccagctcctcgtgaagggggactcctagctgattatca
agcaggtccgcggggaatgtagctgcaacgagcctaggctcgtagcttacctcctccacg
taaggaagctggaaaaggacttcatggccctggaactgcaacatgttcctcgggctaaca
actcagtggcagatgaactctccacgagggcatcaacttgggcacccgtgcctgagggcg
tcttcgaaagacggctgctgagacctaccgcctagcctgccgagccgggcgaagggggtg
agactagcacctcgaagctagcggtcccggtggcataacatctgcagaacccaccaagga
ttgtgtgtgctacagggggtcctgccaacctcttagcgccacaaccagtatctcagagtg
gtcccgatgcatggatctccgagatccgggactacctgaaggaaaatatccttcctgaag
atcatgtgtccgcagagcgcatagtgcggttggctaaacgatacgcggtggtagaagggg
atctctaccgccgtggcgccaacggcattctcatgcggtgcatcacccaggaggagggtc
gtgagttgctcgtggagatccatggaggtgagtgtggaagtcatttgtcatcccgcacgc
tggtcggtaaggccttccggcacggcttctactggccaaccgctctccaggatgcagctg
agttggtaaagtcctgcaaagcatgtcagttccatgcaaagcagatacacacaccggctc
aagctctgcaaatgattccaccctcttggccattcgctgtatggggggtggatatcctgg
gaccattccccagggctgtcggcgggtaccgtttcctcttcgtcgccattgacaagttca
caaagtggccagaggccacccctgtggtcagtatcacctagggtgctgttgttgccttcc
tcaagtcgattgtctgtagatttggggtcccaagccatatcattacggacaacgggaccc
agtttacaagtcggctcttccaggagtattgcgagggcatcggcacccagctctgctttg
cgtttgtggctcatcctaggagcaacggccaagctgagagggcaaacgcagaaatcctca
ggggactcaagacacgcacctatgactgcttgaaaaagcatggtgcaaattgggtcaacg
agcttccgtccgtactatgggggaaccggaccacacccagccgagctactggggagaccc
cgttcttcctggtctacggggccgaagcctgtcttcccccagaaatcattatgggctccc
cacgggtccagtctttcgatgagtctatgcaggaacagctatggcgtgaggacgtggact
tcatcgatgagcgtagatggcgagtggcgatccgaaatgcatggtacaaccaagcgctca
ggcgctaccaccaacggtttgtgcatagtagggagctcagggtcggggacctagtcctaa
ggcgagtactgaaccgagaagggctccacaaactctcccccagttgggaaggacccttca
aggtgacggaaatatgccgactcgggtgtgtccgccttgccacaactgaaggagtgcctc
ttcccaatccctggaatatagagcatctccataagttctatccatagaagcaaaactggg
ggattgagttttcttcctttgtaactgggttgcgcatatgtgtacgtcaatccggtgagg
tccgccctcgtaagcccggcctgttggtctacacccatgtatatcaagttataaggaaga
gatttaccccccagatgtgcttttgtgatggttttattctgctacagttttcaagcatta
ttttttatctaacccacccatacagttcccacccttgctggtatgatgacatccgaattg
agtagtcaggcttgcagttcaggacccctctactgctacagggggtccggtaacctgcgg
gtccagttctagagaatgggcgctcgtttcctggagtggtccggagctgtgtagccgctt
agcctggttccgtaccctaagcctgcacctccaccactctgcaacgggtaccctagtatt
tggagctgtgatcctgtgggtccgggcatatggcttggcttcctaggctaaatcctgcag
gtcctgttgcatgaatcaaaggatggcagataccagatgatgggttctatgggtgtgcta
ctaacacttcaaagccgaagctgtgtgcaggtctaggtccccgtccagaggtaggtagtc
tcaaactgtagagactaccccctaggggccggaccaccaactttttctttggtgtactgg
tatccagcctcgacacgtcgagcctacctaccaggggggccaagtaccggatggaagttg
gtgacgctacacataacaacggcaaatagtatatagataagtctaatgttgtttgattaa
tggttctcaaaagtatgttacacaccaaaagttattacaagccgctccccagcgggaccc
ttgccttgtctctgtaggtttggctactcgtcatcagtaggatcacgctggaagcgctcg
gccaccagctccacggcgtcttgtacgctctcccgggcggcgtcttctgtggcggctact
ggaccagcgatcaccggcgccaaggatatggcggggtcgtgactccggaagcacgtcagg
acatattcaaccaccgcctggcagagcttgctgccctctgcctccaggcgggcgccgagg
atctggtccaggcgtcggaggcgatcagcggcggagtccagcaccgggagcgcatcggag
attgacgtcggcagctctgacactgggatggggctcatccctagcggcaccagtgtcgtg
cttgcctcgccggcccacgcggcaatgcgctggaccccggcgcggtgctccgcctggaga
tcttcaagggccttcctggtggcctccaccgcctggggacccggcgccgcctgtgtcgcg
ttgaactggcggatctgctcctctagctccttttctttcttctctgcctcgagctcgtgc
tcggccagcaactcgcctcgtcgggtgagcatttcttccctgaaggcgagatccgtctct
cgcctggcgaggtccgtctcccgcctgtccaaggactgctccttcgccttaaggttttcc
tcggcgagggcggcgtcgctggccttgccctcgagctcctgctgccatttttgcagcctt
tccacagccttgacctgctgggcccgctgggcttctagggtctggtccagggcgctcagc
ttggcctggaactctgttgtgagggcctccctctgggtcacggcctcctccctcctggcc
accttcttctccctctggtgcgcctctagctccctggcgcacaccttctggaggtccttc
ttgtactccttgcggtcccgctcgagttgggaccgctcggagatgaactgtcgggacgcc
gtcttggtgcgctcctccagttgggtgcgccagtcgctgaggcgttggtgctcggcctca
agcgcctcccactcccgcaagattgctgccccagtgtcactaaggacctggtgggcgcgg
gacagcatgtgggggagggggattggcgccgcttcttgctcggcacctgaccggagccgt
cgcccgaacaccacctccatctcctccggtgcaggcggggggttggagctggacgcgcct
cctgtgtcaccccgtgcgagtggcgcggtgtcgggggtgggcgcggatcccccagctggg
acctcctctgtcactgcgacgccgcctgatgctggcgccgctgccgccggacccctggct
ggggcatgggaagccgctggcgctgtcttggcagcagctgggggcggaccgctggcacca
ctcccagcagattcctgctgctgagagccagacccgtcggtgggcctggtgcctggtgga
ggaggcgtggccttgggagtggcggaggaggaagccctggcgatcagatgatgggttaag
acttgtcggcatgatgattaggctcatggaaaaaggggctacacttacttggggccctgg
actttccagtgaccctggaagcgaggctgtgctgctgctgttgctgctgttgctgctgct
ggtgcccctgggggtgatcacccccagatggtggtggtggcggcgggaccggaggactga
cgcgcctctgcgcgctgtgggcctgggagctagcctcctcggccccgcctgcagtcctct
ggcgcttctgggggggtccgaaacgagcgacccatcagcgcgacgcagcctgcgtcgcct
ctcctcctccgaccccccggagctacctagggcggaggcactgcttgcagcccctttgcc
cttgtccaaggggctgggggccacggcggggttggcgctgggggccgcaccggcgggctg
gggacctctagctggtgcatcggagatccggatcccacggagggggtcccggccgccggt
ctggcgaactgccacgccgctgtcatcgagggtcggcagcgtggccaagatcgctgtcct
caagcctgggtcatcgcagagcgctggggtggcctgggggagtatcagggactcagggac
aaaagtctccccggtaatccctcccaccaggacagccagctcgtcctaggacagatcggt
gcccggcccgcgctggatcctgccgatgtcgttcgggccggtgaaccagcagc
>TE_00002345_LTR#CLASSI/LTR/GYPSY
attatctcaacaagtatgagagaagaagcatgtagaatataataaacaacatgaatgatc
atatagcattattaattcatgttttattatataatcatgaaaaagtaaatacaataatgt
attacaaaagtacctttgccttgacagaagacaataaagtacaagtgtggcacaaaagtg
aatgccaagtccccgtgaacagtacgggggtattgttcacctatttataggcacaggaca
cagcctgtgagaaattacattcatgccccttacatttactaatgacttaagtga
>TE_00002355_INT#CLASSI/LTR/COPIA
atggccagagatcacaatgaatcaggtcaaaagcctgctcagcccgagaagaagaagtag
gaaatgggagacgagtatgtcagcctaacttacaagcatgacagaggccctcaaaatgtc
ccctacgacatgaaagatcgaggctactagtaatcttggtcatgacgtcaggtcctggat
atccgagacgacgatgccaagtggtggaggaggtggtggagaccaggacaagaggcggag
atgctctagtggtggaaggacgaagcgtgtagaggggccccaagctatcatagcgggcga
gtggagtcctggtggccagatccttcacagaagaactggaggggtcaaactcaacggaac
aggagttgtcgatggtgaaccgacgaacataaagaagattatgagtgatgtgaggggcta
cgagaacgtcgttgaggtagaacagtctaggtagaaccgaggcacctactgaggtggctg
acagagtggaatcgttgccaacgacgatcgagcagggatgagaagaacgaaggggatggg
agcgagagagggtgcctgcagtgggagtggtgtggtaggaggcaccagagtcgatcaccc
agtcggaggaaggaggggtcatcgccatggtgctgaaggctgcagcgagggaggcgttat
cccagcctccaaccagtggagaccaagtcgttgaggcgggggtccccgggggcaggagct
ggtgcggagcttgaggctgaggtggtggcatagcggacacgccatagggaggcgtcagag
gcgcaccatagggagtcgcagtcaggagagccggcgccgggggacgggaggcacgtggtg
cctggcccggccacatggcgatgatcccagtgcaggggttgtagaacgatggccacgcct
ggccaccaccccacccggagggaccaccatgggaggacccaccaccaccgcggccgccct
tgtgggagtgacaaccgccgtcagaggtggaaggttgacgaggagccaaggggacggtgg
aagtcccgaacgacggaggacgggtggcctggcccccggaaggcgcctgactgccgggag
gagtgctgtagagcgctggggccggagcaggggcctcagacgccatggtgagctcctcga
ggagaagctcattcctcacggcatggaatgtgggaaatgggacagtcctcttgatgagag
tcttcaggtggccataataagggctgaggccacgcagaaggttcaacaccaaggtccggt
cagcgacaggctcgccgaggtcgcagagggagtccgccatgcccttcatctggtggcagt
actctcccacggagaggtcccctaagagaactggcggaactgggcttcgaggtggagcgc
tcgcgcgtctcggttcccgaggaactggtcctcgagagcgagccactcctgacgggccgt
gtccgcctggtcgcggatgatgtcttgtagctcaacggtgatggtgccgtggagccacga
gaggacaacattgtccatgaggcaccaggagggagtcagcggagcgtcgaggtcgtcgag
gatgtaccgctacagtgtgagaaggacctgtcattgccaacgggggtagtgggaggacgc
cgggtccaacaccacggacacgaggggccagatgttgtgaagtccagcggcttgagcatg
gagagcggcgatgtggtcgacgtcgaggccaggggcggggatggcctctgggatcaccgg
gggtcctcacgagtgaccgacgggcggctgaggagaagacgctacgtggtggccatctgg
gtggtcaaggcagcgcccagggcatgctcttgctccagggtgagggacgtggtgcgctcg
cgctcccgcgaggcagccacggcgacctggatcatggcgagggcagcaaagagtgaggag
tcggtggtggggagcgcgaaggatgcaacaatgtcagtcccggtgggtgccacgagggca
ggaaaccctggtgggtagccgcggcgtagggccggagaagagacatctcggaggggcccg
aggccggcaatgtagggagcccctccacccatgtgtgcactgcggggaacaatgagtccg
gccggggagtggccaaggcccatggggtgggtctggccggcagcagggaggccggcaacg
agggacgtgggagtcgcggccagggagtggccgacggccagggaggtgggggccgcgccc
aggccttggtgagggcagcggccagggacggtggcaccaggccggcggcggcgtttgcgg
tcagagccacgacggtgtccgcacccaagtgggaaggagggagatccgccatgggggcag
ctaggctaggcgcgtcagcagggaagagggaaggtgcggcggtggtcagcagggtgctac
tggcggcagcggtgaagagagatggcggcgcagggagaggagggcacgggcgcgctgcgc
gagctcgacgccgtcgaggcgcgctgggagggagagggagatggcgtcgacggctgggca
gggaagggacggagagggagatgtcgccggcggctgggcagggaaggagaattttttttg
gctctatacc
>TE_00002364_INT#CLASSI/LTR/COPIA
atctcccctttgttctctacatatctcacactcaaacttttattaattccgtcctttaac
aagtttacacttagagaccaatgcgtgacaatgatctattaagtatcaccacactcattg
actacaacatgctcccctgcttcagaacgaaagattttactaggttgcaatctgtagccc
ctgtgattctagatcatatgtactcccttaatcccatgccggttgcgtgcttactaaaca
cgctgggtggaagaccttttgtgagcggatccgcaagcatctgatgggttcttatatgct
caacttgaatggtgtgatccagaatcttctccttaacaatataacacttaatgtcaatgt
acttggcagagccacttgacttattgttatgggagaaaaataccgttggctcgttgtcgc
agtaaattctcagtggtcgctctatgctatcaaccactcttaatctgggtacgaatttct
ttatccatatcgcatgtccagttgcctcatacgtagctacaaactcagcgtgcattgtcg
acgatgctctcactgtctgtttgcagctcttccaagaaatagctcccccagagagcataa
agtcataccctaaagtggacttcagtgtatctctacaccctccccagtcggcatctgcat
aaccaactatttgtagggaattagatcttctgtacgtaagcatgagacctttagtacctt
gaaggtaccttagagccttcttgactgctttccagtgttctatgtctggattcttctgat
agcgtccaagcatcccggtggtaaaagctaagtcagggcgagtacatacttgagcataca
taatgcttccgatagctgaagcatatggtactgacttcatcttgtttttctcatattgat
tcttgggacactgatattccccaaacttatcacccttgactattggaccaggcgaggcat
tacacttgtgcatattatacctctttagtacattttctatatatgacttatgtgagagtc
ctaatacacccttttgtctgtctctgtgaatttctattccaagaacataggaggcttctc
ccatgtctttcatatcaaaattcgaggaaagaaacccttttgtttccactagtagatcct
tatcactactagctaagagtatgtcatcgacatacagaacaaggaagatatactttcctt
ttctaaattttgcataaatgcaattgtcttccttgttttcctcgaaaccaaactttctta
tagtctgatcaaacttgatgtaccactgtctggaggcctgttttaatccataaatggacc
tcctcaagtgacatcccatgtgttctttaccgctcacaacaaaaccctttggttgtgcca
tgaacacattttctgctaactctccatttaggaatgttgtctttacatccatctgatgga
gctctagatcaaaatgagcaactagtgccattatgatcctgaatgaatcttttgttgaga
caggtgagaaggtttcatggtagtcaatgccttctctctgtgtgaaccctttggccacaa
gtctagccttatatctttctatgttccctctggagtcacgctttgtcttgtagacccatt
tacagcctactgttttggctccatggggaatgacttctaagtcccaaactttgttcattc
tcatggattctaattcatcttccatggctgataaccatttggatgaatttgtacttctca
tagcagcttcatatgtagtgggatcaccttctgtatcaatgtcctcactcatatgaatct
catcacattctatgttttctgctgcatagacttcatagtcatcaggaatcgcagattttc
taagtctttgtgacctcctgagacttggttctggttttggtttagattctacctagggct
cctgcaatggtgcgtcacttggcgcaacactatcatcatcttctgaaccgtcctgtgcaa
ctggctcagggccaatatgcgcagaaggtgaagctacttgctctgtagtagttgcactag
atgatgccacatttgcagcatgggtttcacccacagtcagtgtgactattggtggaacca
cagtgggtatcgagaagtatggttcttcaaccatcagaaacgggacatacatcctctttt
cctgaaggtcaacctctctgagtaccttactccccttgatcatgtcatcctctaagaaaa
tggcatgtctggtttctatgaacttggtttgtctgtcagggcagtagaatctgtaaccct
tcgatctatcagggtagccaataaaatggcaactagtggttctctcatctagctttccct
atctaggattaaatattctagcttctgctggacaaccccatatatggaagtagttgagcg
tgggttttctgccagtccacaactcatatggagttctagccactgatttactaggaactc
tgttgagtatatgcatagcggtttttaaagcctccatccatagacccaatggcaggttag
agtaacttagcatactccttaccatatccattagcgttctgttacgcctttcggcaaccc
cattctgttgtggttcgccaggtgttgaatactgagcaacaataccatttgctcttagga
acctcgcgaaaggtcctgggacctggccatattcggtatggcgcccatagtactcccccc
cacgatttgatcgaacaatctttatcttcaaatcgtgttgattctctacttcagccttga
actgtttaaacttgtctaaagcttctgatctttccttaataagataaatataaccgtagc
gagagtagtcatctgtgaaggttatgaacgagttaaacccatctactgtcctaactggaa
aaggaccacaaatatctgtatgaataatttataacactctcgtactatgcttagcatctt
tcttaatctgcttcgcaaattcacccttaatgcaatctctgcattgctctaagtctgtga
agtctaagggatggagaatctgttccttaacgagacattctattctccccctcgaaatat
ggcccaaacgatggtgccataatttcgacgaggtttctccatcacttcgttttcttttcc
taccactgctggctggatcattttctggtgtatctaatacattaacaacatcactttgcg
aaagtaaataaagcatatctcgtcggatggcgagaccaacatttttattatcaaactgaa
tgacacactgtctatcaccaaaatggcaatgaatgtgctgatcatctaatctagaaaccg
aaataaggttcctttgcaaggaaggtacataaagtacgtctctcaacaacagtacaaaac
cattatgtaatttaagatgtagatctccaatggcctcgactgctgcttcaactccatttg
ccactctaattgttctttggccctttgggagcctttggcttgtacggagtccctgtagag
agtttgcaacatgaatagttgcacctgagtcaatccaccaagaataactgagatattcta
agtataaagactcatttacaaaagtaacttggtccttaccattctctagtagatactgca
ggaattcagggcactttctcttgtaatgacatgtcttcttgcaatagaggcaggtatcag
ggggaactgagaaactgcctccttgtcttggctgattattattgctcgaggaagcctggt
tattctgtttaccttgcttcttgaactttttctttgagttcttgttctgtctggggatat
tgactttgatgaggttgacagagtttccagtctgctttaacctctcttcctcctggacac
actgtgccaaaagttggtctatattccacttatcagtgacactagtgttgtactgtatgt
gaaaagtctcaaactcattgggcagagacttcattatcataaatactacaaattcctcgt
gtaaagtaaacccgaggtacttgtttatcttagctacgatggatatcattttcagaatga
atggtctgacaccatttccatcgtattttgcattgacaaattctgtcattagagagcaag
cataagccttagaagacccttggtgatgagaggctaccctctcaaggtattctttggcag
tctcgcactctggtatggaactcttaagaggctccttgatgctcctcttaagaataatca
tacatttgtcatttgatctctctcacttgaccttgtcgatgctgtattgcatccacctgt
ggtcatagttgggagtgcccactgtgggctcaactggtttatcaaacctcagtgcgtaat
ctatctcacccactgtggttatcatgtctatatcctcccgccaagaatggtaattactac
catctagcggtttcatctgagcaatctggctaatcagcatggcggtatgagtacctttgc
aaaattaaaatagaaaatatttaggacatctaaaataaatactgaatactgaatcataga
acatgcatgaattaaatattcaacgttggtcaaataataaacatgctatatctatgaaaa
tttctgatcacaaaatttctaaaccatcgttggatgatctagaaaacataaacttgtatt
aaattgtggtaacaatatccaacgttggttaaaatattcaatcaccataaattttctgaa
ttatatgcaatttaagcaataattaacccacgttggtttcataattaactggaaaaattg
cataaaatataaataaaagtaccaaagtacgcagcggaataaaaaatagtccataaatat
ctctgaaattttctataactggaaaaatataattctgaattttctgcactgtttttctaa
tttcgtttctggttttccaatttctggaaatagaaaacaaaattccagggaaaaaattga
agtatttcggccctgatcggccttgcggcccaattcgccgctggcggcccatccgagtag
tggtcgcgcgctggcgtcccagccaagcattggccgcacgcctaggccgcaacctgggcc
tgggccgtgattccggcccatacaggaggcgcagcccccaccccgctgagatcctggtcg
tccagccagaagaactgcccagattctagcgcgtgctgtataaaaaacggagatctcgga
cctgaagaaaaccctaactctttttcttctctcccagccgcaatacacttccggccgcca
acaaaaaaaagagttgcgcactgcgcgctgcatgcatgcactcctccttgttttcctacg
cgcagcatgcttctaagagatggataatatggaatggagatcgagagttggtgtgttttg
aagcatggatctgattattcgagtttttctgtgatgttattttggtcctgaggccctatg
catgcgtgaacagtgctctgcgcacttgatctgatttctatacatgttttctgatcacaa
atttgaatccaaaaacgatattgggccttcggacagagcgtgcagttttgggattatttc
ggttagagttcaaaaccctaaccctatctgtgtttcttattgactttgtttcttggccgc
ggatcgttggatccataagcctgtgcatcgtctctgttgacggcttaaccgattagggtt
aggtcataaaccctaaccctagttagttgtgagagctctctggtttgaggccgagacaca
ctgtgtcttttacagtggccagacctaaaatcttaactctaacccgagagcatgaaactc
tttctatctattctaatctctattctcgggtgatgaatgatgacaaaaaaatgagttcat
cacatatatccgagacctttctgtgatctcataaaacgatgcggattaggagatctaggg
ttcttaggtgcctctgatacca
>TE_00002376#CLASSII/TIR
aagttatctttgccgagtgtcttccaggcagcactcggcaaagaatccatctttgccgag
tgccacttgggacactcggcaaagagcccgccagagagggtccccatgtcaggctctttg
ccgagtgttttgtgcggcactcggcaaagccgacctctttgtcgagtgccagcgacataa
cactcggcaaagaacctaagccggtgcccaggtctgtgctctttgccgagtgttatgacc
ctgacactcggcaaagcgcctctttgccgagtgttacactcggcaaagtgaccagtatat
accttttttatttgttttttgtattccatccacacaaacagaagatatcacatatataca
tcacagatatcatcactgacataaatagccaacacaaacataaaaccgtcaccacaaaca
taaatatccatcacaaacataagtgttcaacacaagtattaaacacaaacataagtctca
aatgtcgcaagctctcacataagtatcaaacacaaacataagtattatacataagttctg
aagtctaaaacaatgaaaacacgacactcatggaggtgggcggtttgaccggggctgcgt
tgggctgaacccttccggagggttgttggatgccgccccagattggccctgcacagagaa
gagattgcatgtgttataccagatgcattacaaacatctaactacaattttgatactcac
aggagtgtggaagagagcagggtcaactggagggaacaatggaggtggcggagcgatgcc
ctgtgcggcgccaaggctctgcatgtactggaacatctccgccatcctctgatgatctgc
ccggcgctccgcctcccactccgccatcatcctcgcctccatctcgtgacgttccctcct
ctcttcttctagttgggtctgtaatattacaagccaacgttatagtaactcaaagagtag
gtatataactcaaggaaggacgagttacagaagcactaacctcgagttgttgtatgcgat
gttgtgagctgtcgtgccgaggtcgtatggctggactcgagcccgtgctccttgctctca
cctgagacagagtgggagtggaggacgagtcgattgccccgtcggcaatccagtactgcc
catgtctcttgcctcctccgaccgtcatgagcacatcggggtcgatcggctcggtgctcg
gatcatagtctgggccatggacctcctgcgccatggcggtgtagtcatggaggcggctgt
agacggcggggttggtgtaggcctcgggcccgtcatccgggttgtaggtgatgtcggacg
tcgccttacccttatgggccatagcataggccgaaaaggtggagcaaggcctgccaccat
gtgacgtcgactgcaacgaaaaccaacgagatagttagaaataatatctaacttagtgct
atatatctaaataaaaaaggtggcgtacccatgcttcggcatattggcccaggctccggc
tgccttggtggtgggaggggccttgcatcatcaaacgccgttcccggctagttgtgtgcg
cctcgtcccactcagccgaacaccacctatccaccatctgctcccagcacagaggatgtg
cggcgcaccaatgtggaatcatctacaaagtaaacacgtaaagtgcatatcagaagataa
aataaaattcatgcatggagtactggtaccaaacatgcatgactttacctgcaggtactg
ctccctggtcaacgacatggttcgggcttgaggtttggtcaccctctccccaaggacgga
gccgtggtaggtattgatggcctggatgcgggccacatagtgcatgtccacgacgagctt
cttacagctcgtggtggccaccacatccgccctagcctcgtatccagcatcgcatctgaa
gaaatcctgcatacaaaaacgatgtatccatacattattttaagaatttgcaacgaatgc
gatatattttacattatactaagacttacccacaactcttgcttcacccgctccgccttg
ttattgaattccctgccgtcccggtctactgcatcgggggcgacggcgtagtggtcgacg
gtgaaggctgggcccgtcactccggcgtactccacaagtccagggaagtgttccctgcat
agcaggccgaggatgccattgggggggggcaacgatgacccccaatattagtttatatta
tgattttgaacacataatatgaacaagaatgaagaacataaagttacatacctctcccct
tttggccgaatcagcgaacgtctgtcccgaagtatgggacgctgagggagactcacgggg
cctcgcaggtagatgctcctcgaactagagccgcctgaacctgaggcgtcctgctgctgg
tcgtcgtcgtcctgctgctggtcgtcgtcgtcctgaggcgccgcgtgctgctgtgctgcc
tgctctgcctcgtcctgctgcgctgcctgctctgcctcgtccgtcgtcctacgcctcctc
cccctcctcctactcagccaaccgcccaccatatttgtccaacaacctgcaattaagagt
aaacaaataagcacatattaaataatagagtttcaatgtgtc
>TE_00002513_INT#CLASSI/LTR/GYPSY
tgttgagcgggtgcgggtgacttgacgattcaccttcacacctgcaacactatataaaca
gacgggtaggtgtgaagttaccacaacattcattgccattgcactgttgtgcgct
>TE_00002514_LTR_s_0#CLASSI/LTR/GYPSY
tgtcggtaccctgaaacaggggtaccccttactacagtatgaagacgcggtgcccacgcg
gctatctctagtcgcgtggtgaggtggaccacgctgccagcggctctcgccacagcaccc
gaccccaccacgtgggcggctccggggccgccacgtggccagagaagatgatatactcca
aggtatcaacagtgggtccggacccccatgggaaagtgccggacccctgtatatacagac
cggacctccgggtaaggtccaggacctccacgggtacaaaccggacccctgggacgggtt
ccggacccctctgtgtggggtccgggccactcacagtagggtcccgggattctgggacaa
agaatacccaggccttaatcaaggccaggcgggggtccggagctgacacgtgtccggacc
ataccgtgtacgcttctgctccccgctcaggcggagacccgatgctgccacgtggcctac
tgcccgtgacgtaagccaacgggcggagcctgacgtaaggcctctgggccgcgcggcctc
tgcatttattgcggataaggcgcgccgcctgtccattccactggcaggcgatgtgccgcc
tcagcatttaatgagccctgtccattccactggcaggcgatgtgccgcctcagcatttaa
tgagccctgtccactccgctggcgggcggcgaccaggccatccgcaggcggcgtgcctgt
ccattccgtggcaggcagtacgcccgtgctgccgcatgcactatgctcatcatactcgta
cgttaccaaggaagctgccgcgcatatcaatactacgcggactgcggatatcatggcgca
aggagattgcacaggcgacgcattagttgctcctaatgtattccttctgttatgtccctg
ggcccacatgtcggggctcagcatccttgtacgtgccccccttgagctataaaagggaag
gcacacaacgttacaaggctagacacacttagactagctcaggctcacaagttcatacaa
gctctcaagctcaatacaactcacacagtggagtagggtattacgctccggcggcccgaa
ccactctaaacccttgtgtgttcttgtgttcatccacatctagcagacaggcaaaacgct
taggcccctcctcatcttaggatttagggcgggtgcgttccgccacccggccggagaatt
tcctctccgac
>TE_00002515#CLASSII/TIR
ctatctctttgtatttgaattcttcagcgatgcacccttcaactcgtctcttattaccaa
ccattgcacgtagcttctttagtgtcctttctatgtgatacattcatctatattgcacag
gacctcctaccttagcttcgtatggtaggtgaacaagtagatgttgcatcggattgaaga
aacctggtgggaatattttttcaagtttgcataccaaaatcggtatttgttgctcaagct
tctccatcatctctttctttatttctttggcacaaagatgtctataaaagtagcttagct
ccgctaatgctttccagacatcattttttacaaaaccacgaaacataacaggaaggagtc
tttccattattatgtggtagtcatgactcttcaacccagaaaacttgcccgtcttcaaat
tcaccgaccttctaaagcccgcggcgtaaccatctgggaactttaagtttttcaaccatt
tcatcaattgtttcttccttttaggtttaatactgaaaggagcacgtggcttcttctgat
tctcttctatctccatagttggtcttctacagattaaggccaagtctttccttgccttag
ggttgtcttttgttttgtcagtgatattcatgcaagtgctgataatgctttcacccatat
ttcgttcctggtgcatgacatcaatgttatgcattagaatcaaggctttcatataaggga
gttcccatagaccacatttgtgagtccaattatgctcggttccataaccttcaaaacgat
ttccatgttcgtttagtttcaaatcattaagtctcgcgagaatctgtggaccacttagac
gcttgggtggtcccctcgtcacaatcgtgtcctttttaaaagcgttcctattgaacctga
acgggtgatcctctggcaaaaaacatctatggcaatcgaagtaacatatctttccaccaa
actttagtcgaaagcataaagtgtcttcaacgcatatcggacatgtcaaaatcccatgac
aactccatccaacaaagataccataagccataaaatcatgaatagaccataaaaatgcgg
ctctcaggttgaacttctgtttcttgtaacaatcgtacgcctctactccttcccacaaaa
ttttcaattcttcaatcaggggtctcatcatcacatcgatctttgttccaggatgatccg
gaccaggtattataagacacaagaaaataaattcatatttcatgcaaagagctggtggaa
ggttgtatggaacagcaaagacgggccaacatgagtaggacgttgcagttaggttgaatg
gcgagaaaccatctgttgccaaaccgaagcggacattccgcacttcattagcaaagctgg
aatcaaaagcatctagtgccttccatgcatctgtatcagctgggtgcaccatgacatttg
gattctcacgtaccccttctttgtgccacctcatgtgtctggctgtattcttggagatta
acaaacgtttcaaccgaggtatgagaggcatgtaacgaagctgcttacgtgcaatcttcg
tagtcacggtcaaaccatcgtcgttttcaacctcaacgaatctacgctcaccacatacag
tacacttcttctcacctgcggtctccttccagaaaagcatacaattattttcacagacat
cgattttttcgtagtccataccgaggccagataacagctttttggactgatacatgtcct
ttggcatcttgtgattctccggaagtacatcactgatcaagttcaaaagttccttgtagc
agttgtttgagaatgcaaacttagacttaatagccataagtcgagtcacaaatacaagga
cggtcacttttgtgtgctcatgcaacggctcttcggcagctttaaggagctcgaagaact
tctgaacctcaggtgtagctggatcctcatactcggtgggttgaccggggttctccgaat
cgacggttagaagctcatggcgtacatcgtcaagcatctcttccattctatcgtagtcct
cctcttcatgtgactgaacttctgatacaatacgaggaggtgggtcctcaccgtggtgca
cccacacctcatagcctggcatataaccgttcttgcaaatatgtatcgacatagtcctcc
tgtcaaggaaattaatgttccgacacttggtacaagggcacctaacatcggttccagtct
ctgaccgagcaaaagcacggtcgagaaacgcgtcagtcttggcaacccactcacttgata
gagcacctcttttcttccaaccttcatacatccattgacgatcctcctccatactagata
cgagatgttaacttgattagttaagtttatcacgcctctaatctaataaaccacactaat
acaaggaaaataatttaacgggaccctaaatcatataaaataaccttatttccgagggca
tagtaattaccctcggaaattaataatttaaattatatagacacctctacataacattat
cacgggtgacaaatcatataaaatgactttatttctgagggtataataattatcctcgga
aattaaaaattaaaattatctaagcaccactaattaaatttaggccctcggatataataa
gataaacattatttaacatactaactattaaataacaacattggaaactacaaaacaata
ttaatatatacaaaatattaataatacattaaatacattaatattaaataccttacaccg
gcggccgacggcgggctggcgggcgtcgacggcgggcgggcgggcgggcgggcggggcgg
cgggcgtcgacggtgggcgggcgtcgacggcggtgagcggcgagcgtcgacggcggcggc
ggcgagcgggcagagacagagagaagagagaagcgagcgcgcgcgcgtgaaaatgaaccg
cgcaccgggtcgggaccgtgttaaaaaagcttatctccgacggctatttacgaggccgtc
ggatataaccttttgtccgacggcctcgtaactagccgtcggagataagtctatatttcc
gagagcccatgttggtcgtcggacataagataatatccgacggcctcgtaggaagccgtc
ggagatagagtgaccgtcggatattcatcagtttactgtagtgagtgatgccacttctgt
tgacgctcattgtgcttggtgttaaa
>TE_00002519#CLASSII/TIR
aggcaccaacagagtagagatggcaatgggtaaatacccaccgggtattactacctcata
cccatacccacgacaaaaaaataacctcatcgggtcacccatatacactggtgggtatgg
atttacccccatacccatacccatgtgggtatgggtcacccatcgggtcacccgtaccca
caaagattaaacatctatcaaaatattatattatacaaatgtcaagtatatccatctaaa
taccattacaaaatttctagcatcatttaaccatccattcaacaacaccaaagataattg
gataaagtagcaacactaggatagtactacatagcacattacatgttccattacatggtc
attaaatagtcgttaagccttctatgacattatggcctaaaaggttgttaaatagtaaaa
aagatggatgactgaagcccaagttcatgcttttgggctaagtttatattgggtatttta
tacccatgggttaacgggtatgggtgagggtggaacgttctaatacccgtttacccattg
ggtgaagatttttgcccaataagagacccacgggtagaatatttagcccatatacatatc
ttaatgtagtaaatatccttcgagtatcgagtcgcgggtacctattgccatctctcacgt
acggtctatc
>TE_00002556#CLASSII/TIR
cactaccggaatttggctctttgccgagtgccaaattttgccgagtgtttttttcgggca
ctcggcaaagaagctctttgccgagtgccacgcaaaaaaccctcggtaaaaaaaacactc
ggcgaagaagctctttgccgagtgttttatttttgacactcggcaaagagcttctttgcc
gagtgttttttttcaacactaggcaaagacaatttaaaaatcacattttaaagcagtaaa
ttaattcaaatgaaaaagttttcaactacaaatttgtataactcatcatgatgtacaatt
tatattttgaacatttcttcatatgacaaaataaaaataaatttgttcataaaacctata
tctctctcgtagtttatgaaactacgagagagatgtataagatttgtgcatattgttaga
accatcatgtgagatgaacaaatgaccaaacaaccaaaataaactttgtagatcttgaga
agttatagaattttgtagttggcaactttttcatttgaagtcatattgtcaacgaaaact
acgtctgaatttaaaaaatttaaaatttgaattttgaaaacgacctcgaaagaaaaaacc
accaacatgaaagttgtaggtattgaagagttatgaaactttgtagttgacaatgttttg
gtttgaaatcatcttgtcatgcaaaactatgtttgaattttaaaatttgaatttttcaaa
ctacctcggatggaaaaaccaccaaaataaaagttgtaggtcttgaaatgtaatgaaact
ttgtaattgacaattttttatttgaaatcatcttatcattgaaaaattcgtgtgaagttt
tcaaatttgaaattcaaattttgtaaacggcctcggatgtagaaactatcaaaatagaac
ttgtagatcttgaaaagttatgcaactttatagttggtcacattttcaaatgaattcatt
tagtgccttaaataatcaaattactctcggtttgttatagtacatgaggaatgaaaacgt
aatatagacataattgatgtagtagtgtagtggtagaggagggtatgcgcgagagagagg
ttgcgagttcgaatctcaccattcacaaaacatgtaaatttgattcaaaataatagtgaa
aaatgatagggcgatgggtaaggtaataggtagtggttggagagttgttcctataattta
aaaaatttttttttttttgttttttcgattcttaatttgcgagtgctttgccgagtgctt
ttcgacactccaagtctttgccgagtgccaaaaaagtactcggcaaagaaccctttgccg
ataaaattttgcccgagtgtaaaatagcctttgccgagtgtcttagacactcgcaaagaa
cgcgattccggtagt
>TE_00002601#CLASSII/TIR
cactaccggaatttggctctttgccgagtgccatattctttgccgagtgttttatttcgg
gcactcggcaaagagctctttgccgagtgccacgcaaaaaaccctcggtaaaagaaaaca
ctcggcgaagaagctctttgccgagtgttttatttttgacactcggcaaagagtttcttt
gccgagtgtctttttttgacactcggcaaagggctctttgccgagtgtcacaaatacaac
actcggcaaagagctctttgccgagtgttttttctccaacactaggcaaagacaatttaa
aaatcacattttaaagtagtaaattaattcaaatgaaaaagttttcaactacaaatttgt
ataactcatcatgatgtacaatttatatattgaacatttcttcatatgacaaaataaaaa
taaatttgttcataaaacctatatctctctcgtagtttatgaaactacgagagagacgta
tagaatttgtgcatattgttagaaccatcatctgagataaacaaattaccaaacaaccaa
aataaactttgtagatcttgagaagttatagaagtttatagttgacaactttttcatttg
aagtcatattgtcaacgaaaactacgtctgaatttaaaaaatttaaaatttgaattttga
aaacgacttcgaaaggaaaaaccaccaacatgaaagttgtaggtattgaagagttatgaa
actttgtagttgacaatgttttagtttgaaatcatcttgttatgcaaaactatgtttgaa
ttttgaaatttgaatttttcaaactgtctcggatggaaaaaccaccaaaataaaagttgt
aggtcttgaaatgtaatgaaactttgtagttgacaattttttgatttgaaatcatcttat
cattgaaaatttcgtgtgaagtttttaaatttaaaattcaaattttataaacggtctcgg
atgtagaaactattaaaataaaacttttagatctcaaaaagttatgcaactttatagttg
gtcacattttcaaatgaactcatttagtgccttaaataatcaaattactctcgatttgtt
atagtacatggggaatgaaaacgtaatataaacataattggtgtagtagtgtagtggtat
aggagggtatgcgcgagagagaggttgcgagttcgaatctcaccatttacaaaacatata
agtttgattcaaaataatagtgaaaaatgatagggcaacgggtaaggtaatagggtaggg
ttggagagttgttcctagaatttaaaaaatgttttgctgttttttttaaattttttcgat
tcttaatttgccgagtgtttttctttgccgagtgctttttgacactcggcaaagtctttg
ccgagtgtccgaaaaaaagcactcggcaaagaaccctttgccgatgaaatctttgccgag
tgttctttgccgagtgttacactcggcaaagcctttgccgagtgtaaaatagcctttgcc
gagtgtcttagacactcggcaaagaacgcgattccggtagt
>TE_00002647_LTR#CLASSI/LTR/GYPSY
gcctggcttggaggatgctgaagcccacaccgcttggtcccaatgaatgttcatcttgga
gatctccgcttgtaccaggtcgatgcctagggacatcgcaaccgcggactccatggatgg
ccaccagttctcgaacgccgcagtagttgattccagcgcggccacccgggttagtcgccg
cgtccacctgggccatcggttggcagcgtggcgtcgaacgattccatccgacggtgacgt
cgttgatgatgtcggttttgaagtcgtagagctgatccatgcagatgcaggtacactcca
gatctccgaagcgcaactcccacttggcgtcgtgggcctcgaatcgcttatccagttcag
cgatgaacaccttcgcttgcgcctccagtgcgatcttcaactgtggatccatgcgccttg
agtcttgcgcgacgagtgtagtaggggtatccagatccggggaccatgtctttgatacca
attgttagctccaacctcacccgagatgcagagagggagagatagcaggaaggaaggcgt
ggagaagaagctgagatggagaatacggcaaccaggtaattgttattttctttcttgccg
tctacttcttacacatagagtatatatctccaactgttaatgggctacccattacatgtt
aagccactcagggcctgttactctcgtactaggcttcttgatacgcctgggcctttctcc
atgccgagaggaaatccctgtgtccgcttgaaccgcgtcgtctcccgcttgctcctgtgt
gtgctgtgtcgaggagctgacacatgtcgcc
>TE_00002666_INT#CLASSI/LTR/GYPSY
gaagtggtatcagaggaaatgttgactgtaggacgaaacctagatagaaatggacaaaac
ccttacctacttaccttattctgattcattctagttcattcaactgttgttgccctgcta
ccagatgagattgttgaggatttcaggggacttaacctggggatagttgctcacactaaa
ggagttattattgatgtggaacctaccttggagcaagaaatccgcaaaggacaaattggt
gaggctaaaatacaagagatcaaggatctgataacagagggtagaggcccagagttcacg
gaggatgagcaaggcacgatatggttcaagaatcggatttgtgttcctgatattgatagt
cttcggaaaaccatattggaggaggcacatgactcggtttattctatccaccctgggagc
actaagatgtatcaggatttgaagcaaaagtattggtggtatggactgaagagagatgtg
gctgcacatgtggctatgtgcgatgtgtgccaaagagttaaggctgaacaccaaaggcca
gctggactactgcatccactgaagatacctgagtggaaatgggaagagattggcatggac
tttattgttggattaccccgcacgtctgctggatatgattctatatgggtgattgtggac
aggctaactaaagtagcccactttattccagtgaagaccacgtattcaggagccaagtta
gcagagttgtacatggcacggattgtatgcctacatggcgtgccaaagaagattgtatca
gaccggggattatagtttacctctcggtattggaagaagttgcacgagtcattggatacg
agattgaatcttagttcggcttaccatccccagaccgatgggcagactgagaggactaac
caagtgctggaagatatgttaagagcttgtgcccttaatcattgtggtagttgggataag
agtctaccttatgcggagttctcatataataatagctaccaggccagtttgaagatgtca
ccgtttgaggctttgtatggcagaaagtgcaggaccccattgtattgggatcaaactgga
gaaaggcagttgtttgggcctgagattatacaagaggctgaggagcaagttcaacaaata
agggagaatttgaggactgcacagtccaggcaaaaaagctatgctgacacccggaggaga
ctgcttgagttaaggagggagattatgtctatttgaaggtgtcaccactccggggtatga
gaagattcaaagtcaaaggaaagttgtcccctcgctttattggacccttcttaatcttaa
agcgagtgggtgaggttgcatatcaattggagttaccggatcaccttgcggatgttcatg
atgtctttcatgtgtctcagctgaagaaatgtctcaaggtacctgaggaacagttaccaa
tggaagagctcagtgttcaaggtggtttgatttacatggggtacccgatcaagattcttg
atacattgactcgagttacaagaaataaggcaagcacggttggaaagacaacaacgacaa
caacaccctcctccactaccaccaactccaccaagctacataaacataaatataaattac
tattatctgtaagatctaagtgtcaccttagttagtagttggtacgattctattctggga
ggaataataaggtctagttgaccccatgtgtga
>TE_00002670_INT#CLASSI/LTR/GYPSY
tgtcagcgttcttactagaggaagaacactgaacggagattacagacaagaagagacgaa
gaaggaggattgagcgtgagctttggtattctgttatttccaaaactgaatgtcttttcc
ctcaactctcctatttattctattacaaccactatttaatacgggccttaacgaatccat
tcggcaccagaaattctggagctgggcttcctagtgcgtcggcccaccatcttgtcttgt
ggcccttccagcgttgtctcccctgctccatcttcagaatgcccttcagccattccagga
gagctgacattcccttctcctcgaaagaacgcttgtccccaagcgttggctttaggaaat
tttgcacggagagcttcttcatcttcccatgaatccaatgcggcatccgactgtgaccac
ctgacaagcacctgctgcactgggctgcctcctcgtgatatcacgcgtctgtccatgact
tgaagaggaacttggagagaactgtcagtcccaggcaaggtagcactgacctgattgtca
cctttggaaagcttgagttgtgatacgtggaagatgggatggacagtggcacctgggggc
aactgaagcttgtaagcagccttaccaattctctgtagcaccacatatggcccaaaatat
ttgaaactaagcttgtgatttgcacgagctgctacagatgtctgaacatatggttgcaat
ttgaggtaaactgaatcccccacgttgaactctctgtcagttctgttcttgtcagcctgt
gccttgatgcgctgttgagcccgaagaagatgttggcgaacaacacggaccatcaattct
ctatcattcagccagtcctgaagatctccagagacaggcgtgtcattcagagtaattcca
aaatgcctgggaagatggccataaaggacttcaaagggcgttcgtcccaacgaagaatga
taactggaattgtaccaatattcggctatagataaccatgacaaccatttggatggacag
gcgtgtacaaagctgcgaagaaaggtctcaagacattgatttacacgctctgtctgacca
tcggtttgtggatggtatgatgaactcatcttcaatgtggtccctgacagccgaaagagc
tcttgccacaagtgactagtaaagatcctgtctcgatctgatatgattgacagtggtaaa
ccatgaagcttatacactgaatctagataaacttgagccaccttgagggccgaaaatgga
tgtaacagtggtaggaagtgagcatatttagaaaaggtgtccaccaccacaagaatagta
tcagcattacgagaacggggcaaaccttcaataaagtctaggctgaccacttgccaagcc
tgttctgggacaggaagaggttgtagcagccccgggtatttactccggtcaggcttggct
tgctgacacaccttgcactgagcaacataatctctgactgccagtttcataccaatccat
gcaaatgtttgtttgactcgacggtatgtgacaggaaagcccgaatgcccacctaaagga
ctatcatgcagggctgcgataattgtcttatggagaccaggatctgctcccacccatact
cttcctttgtatcgaataataccagattgcagcgtataaggtccagatgctgctccagta
acagacaaagcagacaacaattgttgcgcctttgtatcctgctgataactgtcaacgacc
tgcagtatccattggggcacaaccgtggacagactaaacaacactgcatccatatgggga
cgtcgagacaaggcatctgccgccccattctcaattccttttttgtagaccacacgatac
tgaagtcccagaagcttagaaaacacccgctgctgccacggtgtatgcaatttctgctca
gtcaaatgggacaaactgcgatggtcagtgaaaatgagaaactcagcatgtaacaagtat
tgtcgccactgagtaacagctaaaatgatagccaagtactccttctcatacacagacaag
ccttgattcttgggcccaagggctttgctcacaaaggccaagggatgaccttcttgtagt
aacacagcaccgacccctacccccgaggcatcagcttctatggcgaatggaacttcaaaa
ttgggcagtgccaagactggagctgaacataaggactgcttcagtgtgtcaaaggcaaca
gtgtggtcatgagtccacacaaataatactccttttttcaatagagtagtcaggggctta
gcaatcatgccaaaatgtctgacaaacttcctgtaatacccagctaaaccaaggaagcct
ctaagttccttagaattggtaggaacaggccaagatttgacagcctcaaccttattaggg
tctgtggatactcctttactgctgatcacatgtcccaaataagcaatctgctgttgagca
aaggcacactttgatagcttaatataccattgatcctgtagcagcaactgcaacacttgg
ctcaaatgatttagatgatcctcccaagtcctactatataccaggatgtcatcaaaaaat
accaatgcaaacttcctcaatattggagccaatgtggtgttcatagcgccttggaaggta
gctggggcaccagacaagccaaaagccatgactcgaaattcgaaatgcccgtggtgtgtc
tggaatgcggtcttatactgatcatgtggattcattcttatctgatggaaaccagccctc
aaatctaatgtagaaaaccaagaagccccatgtaactcatccaaaaactcatcaattaca
ggcaccggaaacttagtctttactgtgagagcattaagatgtctgtaatctacacaaaat
ctgtaagtttggtccttctttttgactagtatcactgaagatgaaaaagcacttttactt
ggttgtataatgcctgaatgcagcatctcagctacctggttttcaatttctgttttcaac
gcaggagcatatctgtaaggcctcatttgcacaggtcgagccccaggtaacaatggaatt
tgatgatcacagtccctggtaggaggcatgcctttaggtatctcgaaaactgaaggaaat
tgttggattaggtcttttatagcaccaggtaaactgttcaaaatcacttgctccttgtca
gacagttctaacatgttgcacacttgcaccactgaatcccgcaagactgaagaagacacg
ccctggagcataacataaacaccttgcaatggaatcattaaccacttctgcaaccagtga
accatcataggactatgtgcctcaagccaatccatgccaataatcaaatcatatgtagac
agaggtaacactttcagggtagaagtaaaagacactcctcccaaggaccacgaggcatcc
actatttcagatgaacaacaaatctgagaaccattggctacctgaactttaacaggtacg
cttagtggcacaacatcagacctggtcgatgcaatagtggaactgacaaacgaatgtgag
ctgccagagtccaaaagagccaatacatcagttcctgcaatatgccccacaaatctcata
gtacgaggagccttggagccttcaactgcagcctgggacaacaaaatagagtggcattca
gtgtaaacttctccatcagacaatgcagtctcctcctcttcaggcagagtcactaattgc
catagttcttccaccatttgcagctgaactgtatcagcacatttatgacccttggtatat
tgcagtccacatttatagcataatccctgtgccttgcgataagcatataaggatgtcaaa
cgggtgtcgttggaggcacttgtagatggagcccccgacttcttgtcgtccaactttccc
ggataagaagacttataatctttggctgttggttgttgagactgaaatgtcgaaccaaat
gaagaaggcgtgaaacttgtaggtcctctgcggtggtcgcgctttcgcattagctctccc
gcctcttcctgcaattgagccaaaacagcggcagtatcgaaatctttggggcgctgaagc
atgactaccgccttaatgtcatctctaagtccatccacaaatttcatcgtgtaatataag
gggtcagacatgtactgataggcattaagatgatccactaattgggaaaactcatcaata
tacaccgccactgaactagtctgcctgatgtgaaacaactgtcgaagcaacgactggtgt
tggttttttgcaaatctctcctggatcaaagcacagaacccctcccacgacatgtggtgg
atctggtgttgcactgattgcaaccaccttgctgctggacccaaaaactgcatggtagct
acctggacccaaacagtatagtcgacttcatacatacgaaaatacgcctcacagcgagac
tgccataacttggggttttcgccatcaaacgatgggacatgcatcttcggcaaattgcct
aatgccttactaagcaaggacccctggtcctgatggtacaagccaggatgtatatgctgt
tgatccggaaaagaagtatgacccccaaacccatcgcgcgactgaaactgaaactgaggg
caaggaaactgagcagactcatgcgtaccattgttcgggagatggtggggagggaatccc
caaccaaactcccgaggttgaggatgaacgtggtgccgctctgggccgtcggcgtaagac
gtggaagcagttgggcgcttcatcgccgactcatactgaccaaggattccggcatggggc
gcctgttcctcaaccatattgcgctccatcaaccgggagaccttgaggagctctgtcttc
acatcatcgaccgaagatttgatagcttccacggatccttccatccgaggtcgccacgcc
tcgtggacagatgcggcgttctccagcgccgccactcgggcagtagcgttggctgcaacg
gcgtcgatgcggtcgagcgccaccgcctgcagctctgctacctgggcgtcgagctgtgcc
cagagatcccttccgagatcggcgcgaggaagcacaccctccactccttcaaacttcgag
gctagggatgcgacgtcttcggtgttcttagccaccgtagactccaactgctgccagcgc
ctgtcggtcgattcgagccggtcgcacagctgctgcagcaacttggattgcgtagccagc
gtctttgattgggactcaatcgatttggactgggctgcaatcgccgctgcgacggctggg
tcagaagcacctgccatctttgagcgcctggtgtagtgcagcgtcgtcgccaggaccacc
aatctgataccaattgtcagcgttcttactagaggaagaacactgaacggagattacaga
caagaagagacgaagaaggaggattgagcgtgagctttggtattctgttatttccaaaac
tgaatgtcttttccctcaactctcctatttattctattacaaccactatttaatacgggc
cttaacgaatccattcggcaccagaaattctggagctgggcttcctagtgcgtcggccca
ccatcttgtcttgtggcccttccagcgttgtctcccctgctccatcttcagaatgccctt
cagccattccaggagagctgac
>TE_00002680_LTR_s_1#CLASSI/LTR/GYPSY
taatgatctcgacttctgaggttgtatgagtgggtagtagggcgaggccttgaggattga
gggcgagagggagccgtgctggcacacggctgagacagaatgtggcaaggagcaatactc
ttcttagattgatctttgctaatcctcctaggtacaaactaaggactttatatagtccag
tacaggcgcacataaactgctgccgcccctatttattctctaacaaactcctactatttc
tcctttgatatctaatctaaacaaacttatccttatccctttaatcttgatctcatggcg
tggcctggcctatgggctgcttgggccgcctttcatatgttttacccaccataacatctc
tccccttctccgagaacagctcgtcctcgagctgaaaatgggggtaggaagacgtgaact
gttgcaatggctcccaagtagcttctgtctgctgtgttccactccattgtacctgaacat
gccagacacctcgttgtattcttgctttgagcaccttctctggtgagggcagcagtcgac
cattctccattgctggaagagcaggaggtagcactggtgggacgcctctgtatggtttga
ggagaccaacgtgaaagacgtcatggatgcgtgctcccgttgggagttccaggcggtagg
cgaccttgccgattcgttccgtgatacggaagggtccagcatagcgaggtcccaacttgc
ctttgggtcggcgcaccagggactgagcttgacggttgagcaggcggagccaaacccagt
cgtccactgagaactccaagtctcgatgatgtgcatcatagaatcgccgagcatgttctt
gtgcttgcagcagcctgtctcgaacttcactaaggaatagatcacgttcactaagcattt
catcaactgtctggtttgctgttgagcccggctggtaggtaagcactggaggaggatccc
tgccataaaccactcgaaatggggtagtgtgcaatgctgagtgataagctgtgttgtagc
agtattctgcccatggtagccactcaacccatgcccgtggacggtctcctgtgatgcacc
ggaggtacattgcgatggttttattaacaacttctgattggccatctgtttgtggatgga
aggctgtactcatccgaagtttgacacctgatagtttgaacagttctcgccaaacgttcc
cagtgaagacggggtcacggtcactgacaatagactggggaaaaccgtgaaggcgaacca
ccccttcaaagaaagctcgggctacacttgttgctgtataggggtggcttaaggcaatga
agtgcgagtatttggaaaatcgatctactattgtcaagataactgatttgccatgcacct
ttggaagcccttctatgaagtccatggatatgtctgaccaaatctgggagggtacctcaa
gaggttgcagcagcccagctgggtggagagcttcagttttgttttgttggcagactgaac
atgccctaacccaatcccttaccaaggctctatctttgggaacaaaaaaatcggcccgta
gtcggtgtaatgttttctggattccaccatgaccagccgagtgggctgtaccgagtatgg
ccggcagcagggatgaatttggcggcacaaagatttgtcggccatgcagaatgagcccat
caaccatccgccatggttcagtgagggtgccgtctttgatctgagtacaaatgcgttgac
agtcttggttagaggtgcactcctgacgcaactcttcatacaaatggaaggtggggctag
acaacgtggcaatcatgccgtcggtagtctgccttcgtgacaaggcatctgccactgtgt
tgaatcggcctgctctgtattccacgataaagtcaaacccaaatagtttgctgatccact
gatgctgaggcactgttgacaatctctggtcgagcatgaattttagactgaagtgatctg
tgcgcactgtgaatcgacgaccccagagatatggtcgccagtgacgaactgcctgaacga
gaccaatgagttcacgttcataagctgcgagcttgacatgacgggctgcaaacggcctac
taaagaatgccaggggcccagatccttgatgcaggaccgccccaaatccagaaccagaag
catcacagtccacaatgaacatttgatcgaagttgggcagctgcaacactggggctgtag
aaagagcctttttgagttcctggaatgccgtgtcagcagccaaaccccacttgaaacctt
ctttctttagtagtgctgttaatggtgctgcaatagacccaaaatctttgatgaattttc
tgtagtagcctgccaatcccaagaagccacgtaatccacgtgttgattggggaaccggcc
atgaggagaccgcttccactttgctattgtccatggctaccccgtctgctgaaatcacat
gacccaagtaagcaactgaggtggctccaaaggaacacttggactgtttaacaaaaagct
ggttactgcgcaatgtttcgagtaccgccttgacatgtcgaaggtgttcagaccaggatg
cactgtagatgaggatatcatcaaaaaataccaatacacaacgacggaggtacgacccca
ggacttcattcataagggcttggaaggttgctggcgcatttgaaagtccaaatggcatga
ccaggaattcaaaatggccgtggtgtgtccgaaaggctgtcttatgaatatcctccgaat
gaacccgtacctgatggtatcctgagcgcagatctagtttggtgaagaacttggccccgt
tgagttcatcaaggagctcatcaactactggtatagggtacttgtctttcactgtgcgct
cattaagggctctgtagtcgatgcagaagcgccaagaattatctgccttcttaaccaata
ggactggagcggagaaggctgatgtactatgtcggattgttccctgtttcagcattgctg
cacactgcgcctccagttcatctttctgcagctgagggtatctataaggacgtaccgcca
ctggtgctgtgcctggcatcaggtggatgcggtggtcacatggtcgtgctggagggagac
ccgttggggatgagaaaacatcatcaaattgctggactagggagtccatcattggtgtcg
ggtttgatgttgaaacacgtgctgaaagtggcctgtgcatcatgctgcgagtagaattca
accctttccacaaaacttggtaaccattcttccagaacgccatgctcatgttggctaagt
cccaaaggatgggaccaagagtgcgcaggaactgaacccctaagatgatgtcaaaggaat
ccagtggaatagcataagcatccatggtgaaaatatctggacccacacatagtctgagac
tgttggcaaggccatgacagtcgatcttgtcgccatttgctacagctacccgacctcggc
ttgagcagacttccaattgcaatgacaaggctgtgttgaggttgacaaaattgtgtgtgg
agcctgtatccagtaatgcagtgagcaatttatcatttatttttacttgaatctgcatgg
tgtcctctgatctgatgcctgtcagagcatgtagagagataactggttctggctcctcat
caacttcctctgtggcagtatcctcttcgaagtcagctacttccaaatagaataaccggg
ggcaccgatggccgcgaacatattgttcatcacagttgtaacaaagccctagctttcggc
gttctgccatctctccagatgtgagcttcttgaatggtcgctgctgcgctgcattgcctg
tggctggcactgttggttgtgttgctgggattggaactgatggtcgttggggcggtctca
ttggcttggtgggtgctgctatgacgttgccatcaagcacttgagaacgccgttcatatg
cgcgcgccaagcttaatgcgtgattaaggtcccgtggtgccatcaactcgacatcaattt
tgatgcgttctgggaggcctgcagtgaatagctggactttttgttcctgggtgaggggcg
ccgtgtgggcaagaaggtcccaaaacctttcctggtagtcttctacggttgtccggaagg
gaagccgggccaattcaccgagagggttgctgcgcagcggaggaccaaaccgttgctggc
aggactgcttgaaagaattccatgacaatggtggctcgtcgcgctggagttgacagtacc
aagtccgagcgactcccgtcatgtgatatgaggcaagccacaccttctcttcttccagcg
tacgctgtccttcaaagaattgctcgcatctgttgatccatccaatggggtcttctttac
catcaaacaatgaaaactccagtcgatgaaagcgaggaacactcgtcgctggttgcgaga
atggtgctcctgaatattccggtggtggtgggggaatgatggtagtggtgatggggaatg
aggaaggggtagacgatggattggaaggggggctgtggggttaggatgtgtcgtgaccgg
caaaggattggtgttcaccggtaccttggggatgccgccgtatcccggcaggccataggg
aatgtcctgcggggtggctggcgtggatgcagatggacatgcctcgacggccgcaacacg
ggaggagatggaggacatctgctgggcaaagtcgcagagctgacgttggacttcacctag
ggtcgcggcgatggacgccagggacggctggagggcagtggctgccgtgctatcttcctc
atcgtgacctgacatatctgataccagattgtaatgatctcgacttctgaggttgtatga
gtgggtagtagggcgaggccttgaggattgagggcgagagggagccgtgctggcacacgg
ctgagacagaatgtggcaaggagcaatactcttcttagattgatctttgctaatcctcct
aggtacaaactaaggactttatatagtccagtacaggcgcacataaactgctgccgcccc
tatttattctctaacaaactcctactatttctcctttgatatctaatctaaacaaactta
tccttatccctttaatcttgatctcatggcgtggcctggcctatgggctgcttgggccgc
ctttcatatgttttacccaccataac
>TE_00002717#CLASSII/TIR
cggaatcgcgttctttgtctaagacactcggcaaaggctattcgggtgtttttttcggac
actcggtaatcgaaaagcactcggcaaagaaaagcactcggcaaattaagaatcgaaatt
tttttaaaattctcctaccctacccgttgtcttatcatttttcactattattttgaatca
aatttttatgttttgtgaatggtgagattcgaactcgcaacctctctctcgtgcataccc
tcctataccactacactactacaccaattatgtctatattacgttttcattcctcgttac
tataataaatcgagagtaattttattatttaatgtactaaatgagtttatttgaaaatgt
gaccaactataaagttgcataactttttgagatctataagttttattttaatagtttcta
catccgaggccgtttacaaattttggattttaaatttgaaaactttacacgaatttttga
atgataagatgatttcaaatcaaaaagttgtcaattacaaagtttcattacatttcaagg
cctacaacttttattttggtggtttttccatctgaggtagtttgaaaattttaaatttca
aaattcaagcatagttttgcatgacaagatgatttcaaaccaaaacattgtcaactacaa
agtttcataactcttcaatacctacaactttcatgttggttgttttttcttttgaagtcg
ttttcaaattttaatttttttaaattcagacgtagttttcgttgacaatatgacttcaaa
tgaaaaagttgtcaactataaacttctataacttctcaagatctacaaagtttattttgt
ttgtttggtcatttgtttatctcacattatggttctaacaatatgcacaaattctatacg
tctctctcgtagtttcataaactacgagagatatatgttttatgaacaaatttattttta
ttttgttatatgaagaaatttttaatatataaattgtacatcatgatgagttatacaaat
ttgtagttgaaaactttttcatttgaattaatttactgctttaaaatgtgatttttaaat
tgtctttgcctagtgttggagaaaaaacactcggcaaagagctctttgccgagtgtttta
ttttactgagggttttttgtgtggcactcggcaaatagcttctttgtcgagtgctcgaaa
aaaacactcggcaaaatatttggcattcggcaaagagtcaaattccggtagt
>TE_00002733_INT#CLASSI/LTR/GYPSY
tttggtattcggagctagttcttccacactgtctctaatcaatttcaggcgagtattgga
accatggcgtggccgatcctcgaagatccaatggcgcagctgatggcgaaaattgaggaa
gggaatcgagagattcatcattgtatggactcgatgcagtctgctatggagaggatggag
atcgcggtcaagggtttgctgacggatccaagcgactgccagaggtggagaccaggaacc
ggagcgaaggaggacaaggtgacccagaagacgatcgaagattcgtattctgcttcgacg
agtgtggcggatgcgaccaactcgatgctctcagaaatcattgcggatggatcgacgacg
cgggagcgaaccctagattcaaagtcgcggtggaaccccatgccggagcagatccgaatt
tgggaggtcatcttcaactccaaacttctcgtgcccgtgcaacagcagccaccgccgggg
cttgggcagttttggtctggtggcagcgctgaccattatcagtttggcaggaacaacacc
accgtggcgagcaacaatgggtcaagggaggtggcacacaaagacaccacgaagctgggg
ttgctgcagtacgatttcgaagctatcatggccatggaggcagctcctgtgatggcgcct
cttgctgtatcaccgagaagtgtcgctattaccgtgacgagtgggtctgctactaccgtt
ggacttacaggtaatgctaaccctgccaaccatacctactggtcctatgttctagattct
ttgggtcaatctacgctgatgaaacagtctcaaggattgggaattgacatgcctcataga
agttttcctgcatttggtgattctaaaccaatagtatggagagatcgttgtgaaacagac
tttgagttatatactatttcgagtgaaatgtggatccggtttgccgtcatgcacttggaa
ggatcagccctctactggcttcagttgatgaagtccaggactaaggagatgagttggagt
aagttgtggttggctctgaatacccgtgttagtcgtgaccaacacaactcactgaccatg
ttacaagcgaaggtgatgttgaacacgggacaaatggaggacagaatgtgggatcctgga
gtatctgcccaagtttcacctaggccaggacttatgcccttacctccatctcctctgtct
ggtggcaaggccacgggactgaatgaggaacaccaaactctagggacagtcagtaccaag
gatgaggatggaaggatggccgctcccaaatcttatagaaaagtcatggggctctgtttg
tttattttgcagttagaagctacagtttgtcctgatgcagtggaacaactcctagctgtt
cagtctatctctgtattgactgttactactgtccttgaggtgttggtatataattttaat
ctgaaatatcatgcgcagctcttggagacagtttttcaattactctgtcaacagcaacaa
catcttaaattgcctaagtgtttgttggactttttgggccataaagtgagtgcttctgga
atttctacagatcgaccatgtcagacagtgcatgagtcagatgaaagtatgtcgtccatt
ctgtttgctgttgatcagtggttgaagggtctccacttttggatcgtatacaaaacatgg
gtggacaaccgagctgccgatattctatcacgacggcctgatctacatcaagatgacagc
tctgtgtgtttgaatgttgtctccagttcctcagtaattcccagctggttggtggaagtg
acaaaagggtatgaaagtgatgcatcggcccaaaagataatggctatcttctcaatcggt
ggacagttggaacccttcaccttagtgcatggagtgatcagacacaagaacaaaatttgg
ctggtttcgagccatgaactgcagcaacggaccatgaaaactttgcacgatagcactatg
tgtgggcagtcaggctttctggttacataccggtgcatcaaggcagtgttgagctggaca
ggaatgaagccttctgtgcgtgactttgttcgatcttgtgttaactgtcaacaagcgaag
accaggcatccgtttgggtttaacttgtttacatatacaataggtcttcacgaattttcg
aacttgtcatttcctgacgggccaagtgaaggtagctttgatcctacgatacgtaattgg
gaagaccgggtgaaatactctgaacgttttccattgccggttcaagaccatacgtggctg
gtagtatctatgtattttatctcaggattgtctcatttgcgctgggaaaactgcatgctg
gtagtagttgacaaactatccaacaatcatctcagtggacgggctagcctacatccatgg
ctacgctacatgggaagaggaggcggacatcaagcgacatttttcctttgcaccagcttg
gggacaagctggaactcaagggagggaaa
>TE_00002733_LTR#CLASSI/LTR/GYPSY
aaatgtcagtgtcccggtgatcagcaaccaggacgcggaagaagggaaggataccagtgc
[truncated: 18,046,229 more chars]
