# Supplementary material for: MCHelper automatically curates transposable element libraries across eukaryotic species
Source: Genome Res. 2024 Dec;34(12):2256–68. doi: 10.1101/gr.278821.123 (PMC11694758; doi:10.1101/gr.278821.123)
Supplement: Supplement 8 [file Supplemental_Data_S5.zip › Supplementary Data File S5/Zmays/Reference.fa]

>CRM1_6867nt#LTR/CRM
TGATGAGGACATCAACACCAACACGAGTACATCTACACCAGCAGCACCTTCTCCAGCCCAGGCACCATCTTC 
CCCAGTCCAGGCACCACCCCTTCCACTTGGGCCAGTGACTCGGGCCCGTGCAAGAGAATTGAACTACATCAT 
GCTGTTAAAGAACAAAGGCCCAGAAGATTAGAAGATGGCCCAACAGGAAGGCCCGGATGGGGCGCCTAGGGA 
AGTCGTGAACAGTAACCGCGGTACTGTAGCACCGGCTCTACTGTTCACGCCTCTCCTCTATTTAGTCAGAGT 
CATGTTTCATTTAGAACTTGAGTTTTGTTTTACATCTAGCTTTAGCTACCCCAGAACACGCACAAATACGTG 
TTGTCCTCTGTGATTCAGAACTCCACCTCGAGTGATATTAAGATTGCTCGCATCTTTTTCTTGTTCGTTCTT 
CGATTGCGCACAGGAAACGATCTTCGTGATCAGGCCGATCTCGCATTAGCAAGGTTGGTAACCATTGGGAGT 
TGGTTCAGCGATTGCATTGGCGCTTCGGGTTCGCTCGTCATAGTCGGATCGTGAGGGTCTACTTCCACCAAA 
TCGGAATTATCTCCACTCACCGAAAGATTGGGCACTCCAGCTCTATCAAGTGGTATCAGATTTCCAGGTTGA 
TCGGTGAGTTTATCGAGTGTTTTTTTCTCCTATAGTCCACAAAACCACATAAAAATTTAGGTTAGACCTTAT 
CCCAGCACCCTTTTGAGCCTCACACTTTCTTTCAATAATCTGCATTGTTGAATTTGTGTGCTTTCACGTCAT 
TTGTTGCTGGTTGCGTTGTGTTATTCCACCGTTCAAACCCTAGCGCGCCGCCACCATATTCCGTTTGATCAC 
ACCACAAACCGAGTCAACGCCGCTTCCTTATTTTTCTCCTTCGGTTACGTAAAAAACAGAAAAAAAACAAAC 
CGAGTCAACGCCGCTTCCTTGTTTTTCTCCTTCGGTTACGTAAAAAAAACAGAAACAAAAAAAAAGAAAACG 
AAGGAGAAAGGATACAAAGCGATTGTCTCATCTCGGTCGTTTTAAACATACCTTCCTTAAACCGGGCATAAC 
TTTTCGCTCGATTGTTCAAAAATCTGAAATTTTTACAGGAGCTTGTTGACACCATTCTGAGGCCGGCCAAAC 
TGGCCTACGACCTGTTTGGTTTCGATAAAATTGTCAAAACAATTCAGGAAAATTGTCAAAAAAATTCGTCAA 
AGTTCTCGCACGCTTTTCAGAGAACTTCCTGATTTTCTGTAGACCACATCTGAACTCTGTTTTAGATGAAAC 
TTCGTGTAGCTCCTGTTTTGTTGTTCCTTGTGCTGAGAAAAATATCAAAAAAATCATACAAAAAAGAAAAAC 
AAAATCACCTGTGATTCCTACTAGTGCCTTTTTGGCCTCGCTAGTACAATATTTACGGTACTGCCATTTTGC 
TAGTTCCATCCGTCCTTTGTACTTGTGGCCCAGCAATATAGTTTTGTGTTTTGCACTATACTTCAACTTTGC 
ATTATTGTTTGATCGTGCTAATCCTTGACTTGAGTGCAGCCTACCCAAAACTCCACATATTTCTATGACGAG 
AAGGTTTCTGTTTCTCCAGGCAATCGCTCATCCAATCTTGCACCGGTTCCACCTGTTGGTTGCAGTTCACCA 
CTATGGCTTAGTAAGAACGGATAAGAACTTGATAACAGCATTCCATTGAGCGAGTTGTCACCACCATTTCCC 
TGTTGTCGTCGGTTTTTCTCCTTTTGGTGTTTTGGTGTTTGCGCTAACTATGGCAGGAGCACACGACACGGT 
GGATGCCCAGTTGCTGGAAGTAAGGGGACAAGTTGATGGACTTGCTGCTGACATTAGGTCAATGCATGAATG 
GCTTGATTCAATGGTCACTTCGACGACCGAGCGTTTCAACCAGCTTGACCTTGCTCAAACGGCGACTCGCAC 
CACACTCGACACCATCCTGGCACGCGTTGATGTGTTGACCACAAAGATGGAGCAGGACTACGGCGGTGACAC 
TGAGCAGGACGATGGAGATCGCCGTGGTCGTGCACGCCGTGTGGTTCGTCATCCCCCTAATGACTTATTTTC 
TAAGATTAAATTTAAAATTCCACCTTTTAATGGCAAATATGATCCTGCTGCATATCTTGATTGGGAGTTAGA 
GGTTGAACAAAAATTTTCATGCCATGATATTGTTGCACATTCTCAGGTTAAAGCTGCTATTAGTGAATTTAC 
TGATTTTGCTTTAATTTGGTGGCATGAGTATAAAATAAAACATCCCACTGCCATTTCAACCACTTGGGATCA 
GTTGAAAGCTGCGATGCGACATCGAATTGAGCCTTCGTATTATTCTCGTGATTTGCTTAATAAAATGCAGCG 
TTTTCAGCAAGGTTCTCAATCTGTTGAGGACTATTTCCAGGAGTTACAAAAAGGTATGATTCGTTGTGGGAT 
ATTGGAAGACAACGACACTGCTATGTCACATTTTCGTGGTGGTTTAAACCGTGAAATCCAGGATATACTTGA 
TTATAAGGAATATTATGATATGACTACTTTATTTGAATATGCTTGCAAAGCTGAACGTGAAGTGCAGGGACG 
CCGCTCGAAGCCATATTCTAACCCTTTTGCAGGACGAAGCTCGACATCCACCTCAGCACAAGTTCCCCCTGC 
GCCATCCACGTCCACCACTACTCCATGCGAGAAGACGACCAAACTAGCCAGCACTGCCCCACCCACAGGTCG 
TACACGGGATATTCAGTGTCATCGCTGTAGAGGATTTGGCCATGTGATTCGGGACTGCCCAAACAAGCGCAC 
TTTGCTCATTCGTGACGATGATGAGTACTCTTCCGCTAGTGATTCTGAAGAAATTGAACATGCACTACTTGC 
CACTGACCATGCAGCTCAGGCGGAGGTACATGTCAACCCGAGCGACGCTGATAGGTATGAAAGTCTTGTTGT 
GCAGCGTGTTCTTAGTACACAGGACGCTTTGCCCGAGAAGAATCAGCGACACACTCTGTTCCATACAAAGGG 
TGTTGTGCAGGAGCGGTCAATTCGCATCATTATCAACAGCGGCAGTTGTAACAATTTGGCGAGTACCATGCT 
GGTTGAAAAGTTGTCGTTACCCACTCGTAAGCATCCAAACCCATATCATATTCAATGGCTTAATGATGGTGG 
TAAAATAAAATTTACACATTCCGTGCGTGTTCCTTTCTCCATGGGTCCTTATTCTGATTTTGTTGATTGTGA 
TGTTATTCCCATGAAAGCATGCACTTTGTTACTTGGTCGACCTTGGCAATATGATACTGATAGCTTGCATCA 
TGGTCGTTCGAATCATTATTCTCTCATTTTTAAGGGTCAGAAAATAATTATACATCCAATGACACCTGAACA 
AATTGTTAAAGATGATCTTGCCCGAGCTGCTATAACTGCTAAACAACTTGATCCATCGCCCTCTATTCCTTC 
TGAAATCAAGTTGAAGGCTCCTGTTTTACTTGCTACACGTGCTGATTTTGATGATCTACACGGTGCTCATTT 
GCCATGCTATGCACTTGTATGCTCTAGTGTCCTCATTTCACTTGATGATGCACCATCTTTGGCTATTCCCCC 
TGTGGTTGCTAACCTTTTGCAGGAGTACGCTGATGTCTTTCCCAAAGACTTACCACCGGGTCTCCCACCGCT 
TCGTGGCATTGAGCACCAGATCGACCTCATCCCCGGCGCACAGCTTCCGAACCGCGCACCGTACCGTACAAA 
TCCGGATGAGACGAAGGAGATTCAGCGCCAGGTACAGGCGTTGCTTGACAAGGGATACATTCGTGAGTCTCT 
TAGCCCTTGCTCTGTTCCTGTGTTACTTGTTCCCAAGAAAGATGGGTCATGGCGTATGTGTGTAGATTGTCG 
TGCTATTAATAACATCACTATTCGTTATCGATATCCTATACCACGCATTGATGATATGCTAGATGAGATTAG 
TGGTGCCATTATTTTCACTAAGATTGATTTGCATAGTGGTTACCACCAGATTAGAATGAAACTGGGTGATGA 
ATGGAAAACGGCTTTTAAAACGAAATTTGGTTTATATGAATGGTTGGTTATGCCGTTTGGATTGACTAATGC 
TCCCAGCACTTTTATGCGAGTGATGAATGAAGTTCTGAGGCCCTTCATAGGATTGTTTGTGGTTGTTTATTT 
TGATGATATCCTTATTTACAGCAAATCTAAGAAAGAGCATTTGGAACATTTAAGTGTTGTTTTTGATGCATT 
GTGTGCTGCCCAGTTATTTGCTAACATGGAAAAATGCATCTTTTGCATACGACGTGTCTCGTTTCTTGGTTA 
TGTTGTTACTCCACAGGGCATTGAGGTGGATAGCAGCAAGATTGCTGCCATTCGGGAGTGGCCTACACCGAC 
GACGGTCACACAAATTCGGAGCTTTCTTGGATTTGCCGGTTTCTACCGCAGATTTATTCGTGATTTTAGCTC 
CATTGCAGCGCCTCTACATGAGCTTACAAAGAAAGATGTGCCATTTGCTTGGAGTGATTCGCAGGAGGTAGC 
GTTCAGCACTTTGAAAGATAAGTTAACCCAAGCTCCCCTATTGTAATTGCCTGATTTTAATAAAGTGTTTGA 
GCTTGAATGCGATGCTAGCGGTATTGGGCTAGGTGCTGTTTTGTTACAAGAAGGAAAACCAGTTGCTTATTT 
TAGTGAAAAATTAAGCGGTGCTAGTCTAAAATATTCTACTTATGATAAGGAGCTTTACGCTTTAGTGCGCAC 
TTTGCATACATGGCAGCACTATCTTTGGCATCGTGAGTTCATAATTCATTCTGATCATGAGGCTTTAAAACA 
TATTCATACCCAAACAAATCTGAACCGTCGTCATGCTAAATGGGTAGAATTCATTGAGTCTTTTCCTTACAT 
TATTAAACACAAGAACGGGAAGGACAATGTTATTGCTGATGCTTTGTCTCGTCGCTATACCATGTTGTCACA 
GTTAGATTTTAAAATCTTTGGTTTGCACACTGTGAAAGATCAATATGTTGACGATGCTGATTTTAAAGATGC 
TTTCGGCCATTGTATTAATGGGAAACCATAGGGCAAATTTCACATACAGGATGGGTTCCTGTTTCGCGCTAA 
CAAGCTGTGTGTTCCAGCTAGCTCGGTTCGTCTTTTGTTGTTACAGGAAGCGCATGGAGGCGGTCTCATGGG 
GCACTTTGGCGTCTACAAGACACATGAGGTGTTGGTTGCCCACTTCTTTTGGCCTCGGATGCGCGCTGATGT 
TGAGCGCCTTGTTGCATGCTGCACTACTTGTCAGAAAGCTAAGTCACGGTTGAACAACCATGGTTTGCATAT 
GCCTTTGCCTGTTCCTACTTCCCCTTGGATTGATATTTCGATGGATTTTGTTTTGGGATTGCCTAGAACTAA 
GAAGGGGAGGGATAGCATTTTTGTGGTTGTTGATCGATTCTCCAAAATGGCTCATTTCATACCTTGTCATAA 
GACTGATGATGCTAGCAATGTTGCTGAATTGTTTTTTAGAGAGATTATTCGTTTGCACGGTATTCCCAATAC 
AATAGTCTCGGATCGTGATGCTAAGTTTCTCAGTCATTTTTGGAGATCTCTGTGGAATAAATTGGGAACTAA 
ATTGCTGTTTAGCACCACCTGTCACCCTCAGACTGATGGTCAAACTGAGGTAGTTAATCGAACTTCGTCTAC 
CATGCTTAGGGTTGTTTTAGGCAAAAATTTGAAACGTTGGGAGGATTGCTTGCCTCATGTTGAGTTTGCTTA 
TAATCATGCAACACATTCTTCTACAAAGATGTGCCCTTTTCAAATTGTTTATGGTTACATTCCTAGGGCGCA 
TATTGCTTTGTTTTCGCTTGATGCTGCGGACACCCCACACATAGATGTTGTTGCACATGTTGAACAAATGAT 
TAACCTCCATGAACAAACTCAACAAAACATTGCTGCTGCTAATGCTAAATATCATATTACTGGTAGTAAAGG
CCAGAAACTAGTTACTTTTGAACCTGGTGATATGGTTTGGTTGCATTTGAGAAAGGATCGTTTTCCTACTTT
GCGTCGTTCTAAATTGAAGCCTCGTGCTGCTGGTCCTTTTAAGATACTAACCAAGATTAATGCTAATGCTTA
TATCCTTGATCTGCCTTCGGAATTTGGTGTTTCCACTAGTTTTAATGTTGCGGATTTGAAACCGTATGCGGG
AGAAGATGAGGAGTTGCCGTCGAGGACGACTTTAGTTCAAGAAGGGGAGGATGAGGAGGACATCAACACCAA
CACGAGTACATCTACACCAGCAGCACCTTCTCTAGCCCAGGCACCATCTTCCCCAGTCCAGGCACCACCCCT
TCCACCTGGGCCAGTGACTCGGGCCCGTGCAAGAGAATTGAACTACATCATGCTGTTAAAGAACGAAGGTCC
AGAAGATTAGAAGATGGCCCAACAGGAAGGCCCGGATGGGGCACCTAGGGAAGTCGTGAACAGTAACCGCGG
TACTGTAGCGCCGGCCCTACTATTCATGCCTCTCCTCTATTTAGTCAGAGTCCTGTTTCATTTAGAACTTGA
GTTTTGTTTTACATCTAGCTTTAGCTACCCCAGAACACGCACAAATACGTGATGTCCTCTGTGATTCAGAAC
TCCACCTCGAGTGATATTAAGATTGCTCGCTTCTTTTCCTTGTTCGTTCTTCGATTGCGCACAGAAAATGAT
CTTCGTGATCAGGCCGATCTCGCATCAGCAAGGTCGGTAACCATTGGGAGTTGGTTCAGCGATTGCATTGGC
GCTTCGGGTTTGCTCGTCGTAGTCGGATCGTGAGGGTCTACTTCCACCAAATCGGAATTATCTCCACTCACC
GAAAGATCGGGCACTCCAGCTCTATCA
>CRM2_7577nt#LTR/CRM
TGATGAAGACGTCCACACTACTGATACATCTATGCCAATACAAGTACCAATTTCTGGTCCCATTACTCGCGC 
TCGTGCTCGTCAACTCAACCATCAGGTGATTACACTCTTGAGTTCATGTCCATCTTATTTAGACCATGGAGA 
CCCGTGCACTCTTGTTTTGCTTAGGAACCAGGGAGAAGACCGAAAGGGAAAAGGATTTGAACATGCTGGATT 
CGGACTGCAGAAGAACACCAACTTGTGACGGTCACCACGGTCAGATGCGGGCTCGGATTGGAATGTTCAAGC 
ACAACATGGAAAGCTTATCAAGTCTACTTTCATATGGATCCGGAATTATAGTCATATCTATTCTGAGGCCGC 
CGTAATCATTGTTTTCTTACCGAGATATTTTCTGCCTTTTTCTGCCCATGGTGCTGCGTCACCCTATTTTGG 
CCCAATGGGTCGTGTATCAAGTTAGGTCCATTAGGGACGCATCCTAGGGTTGCAGCACGACCCCAATACCCT 
TGTGGTCGTCCTCCCATGTTTATAGACCCCCTAGCCGCCACCAAGAACAGGGGGTTTTGTTTAGATCAAGTT 
TAGCTCTCGCTACTTGCTTGTAAGCGCGCGTGCTAGTTCAGCCGCCCGTCTTCTTGTCTTCGGAACCCCACC 
ATATTGGAGTTTGATTTTGAAACCTACATTTAGATCTGGTAATTCAGTACTTGTTCTACTTGTTCTTGCTAG 
TTCTTCGATTGCTTGCAGGACGAGTGCCCTAGTGGCCAGGGTGTCACGCTCCACAAGATCGTGACAACCATA 
GGAGGTGGTGTATCGGTTGCTAAGGCGCAGCGTCTTTGGAAGGCTGTAGTCGGGCCGTGAACGTCGTCTCCT 
TCCCCAATCGAGTTATTCCACACCCTCTCATCGAAAGATCGGGCAATCACCGAACGGGTGCACATCAGTTGG 
TATCAGAACAAGGTTTATCGGTGAGAGATTTACTTTTCTTCGCTGTTTTCTTATCTCCTATAGTCCAGAAAA 
AGCCAAAAATAGTAGATTAGTTTTACCGCAATCCTATAAACCATTGAGCATTTACTAGTACTACTTAGTTAG 
GGCTTGTTGAGTTTTTGGTTGCATCGGTTGTGTCGAGTTGCTGGTCTTAGTTTATTCCTTTAGAGTTTTGAG 
TTCTACCACGTTTTGGTCACCACGAGATCCACCATCACCAAAAACATCTCTGGTTCGTTTTTGCCACCACGG 
ATACATATCATATCCGATTTGGAAGTTTAAATACAATCTGGAAAGCTTATCTTATCTTCTTTCCAACGGATC 
TGACCTTATCTCAAAATTCGTTCTGAGCGCTCCGCAATCATCGTAGAGATTTCTGGACTTTCTATATTAACA 
AGATTTGTTAAATCTGATTTAAAGGGGCTGTTAGCAATATCTTTATTGTTTGGGTTGTCATAGTGAAAAAAA 
AGGGTTTAGGTCCCTGCAAAAAAAAAACAGAAGAAGAAGAAAAAAAAAGAATAGAAAAGAAAAAAAAAGGAA 
AAGAAGAAGAAGGGGGCTGAATCTCTAAATCTGTTGTTTCTCTTTGTGCTGTGCTAGTTGTTCTTTTTCAGT 
GACTACCTTTGTGCCTAGGCTCACGTCTCTAGCCTGGTTTAGCCTAGGACCAGCACAGTACCACCGTTGAAC 
GATTATTCAGCTTGCTTTTGTAACTAACGTGGTACTAGTGTATTCCTTGCTTCAGCCCACCTACAACTCTAC 
ATATTTCGACTACAGTTTGACAGGTCGTGTTGCTGCGGCACCGATACACTTATTCCACGGTTGCAGACTTGT 
TGGTTGCTGACCCCTCCTGTTGTGCAAGGTAAGAATTGGTAAGAGCTTGTGTGGCAGGTTGAGAGTGAGCGC 
CTTGCAGTAGCTACATCCTAATAGTTGTAGAGTTTTTATTCCTTCACGTTTTTTTTTCTTGTTGCCTCTGTT 
CGTCTAACCATGGCAGGATTGGAGGTTGATGATGCTTCTCGTAATATGCCACACTCTCCTCGCACCAAGGGT 
ATCATACAACACTTTGTAAGGCTGGTGAAGACGCACACGGAAGGTCTTGATAATGACATGCAGGTGACGAAT 
GAAAAGATGGGGCAATTGGAGGCCACACAGATCGACACAAACACCAAACTTGCAAATGTGGAAATGACAGTT 
GCTCATATTGACAAGAGCCTTGTCGCACTCTTGAGGCGGTTTGATGAGATGCATGCTAATATCAATGGTGGG 
CGTGATGAGGGCGCCGAAGGTAACTGGGATGACTATGTTGCTGATACTGAACAAGATGACCAAGAAGCACCT 
AATCGCCGGCGACTACGTACTAACCGTAGAGGTATGGGTGGTTTTCGCCGACGTGAAGGTACATGGTAATGA 
TGATGCTTTTAGTAAGGTTAAATTTAAAATACCTCCTTTTGATGGTAAATATGACCCTGATGCTTACATTAC 
TTGGGAGATTGCGGTTGATCAAAAGTTTGCATGCCATGAATTTCCTGAGAATGCGCGGGTTAGAGCTGCTAC 
TAGTGAGTTTACTGAATTTGCTTCTGTTTGGTGGATAGAACATGGTAAGAAGAATCCTAATAACATGCCACA 
AACTTGGGATGCGTTGAAACGGGTCATGCGGGCTAGATTTGTTCCTTCTTATTATGCACGTGATATGTTAAA 
CAAGTTGCAACAATTGAGACAGGGTACTAAAAGTGTAGAAGAATATTATCAGGAATTACAAATGGGTATGCT 
GCGTTGTAACATAGAGGAGGGTGAGGAATCTGCTATGGCTAGATTTTTGGGCGGGTTAAATAGGGAAATTCA 
GGACATCCTTGCTTATAAAGATTATGCTAATGTAACCCGATTGTTTCATCTTGCTTGCAAAGCTGAAAGGGA 
AGTGCAGGGACGACGTGCTAGTGCAAGGTCTAATGTTTCTGCAGGAAAATCTACACCATGGCAACAGCGCAC 
GACTACGTCCATGACCGGCCGTACACCAGCACCAACTCCTTCGCCAAGTCGACCAGCACCCCCGCCTTCCTC 
CAGCGACAAACCACGTGCATCTTCCACAAATTCAGCAACCAAATCTGCCCAGAAACCCGCAGGTTGTGCCTC 
TTCAGTAGCTTCCACAGGTAGAACAAGAGATGTTCTGTGTTATCGATGCAAGGGCTATGGACACGTGCAGCG 
TGATTGTCCTAATCAGCGTGTTTGGTGGTAAAAGACGATGGTGGGTATTTCCTCTGCTAGTGATTTGGATGA 
AGCTACACTTGCTTTTGCTTGCGGCTGATGATGTAGGCTATAAGGAACCACCTGAAGAACAGATTGGTGCAG 
ATGATGCAGAGCATTATGAGAGCCTCATTGTACAGCGTGTGCTTAGTGCACAAATGAAGAAGGCAGAGCAGA 
ATCAGCGACATACGTTGTTTCAAACAAAAGTGTGTCATTAAGGAGCGTTCATGTCGTTTGATCATTGATGGA 
GGTAGTTGCAAACAACTTGGCTAGCAGCGACATGGTGGAGAAGCTTGCACTTACGACCAAACCGCACCCACA 
TCCATATCACATTCAATGGCTCAACAATAGTGGTAAGGTCAAGGTAACCAAGCTGGTACGAAATTAATTTTG 
CTATTGGTTCATATCGTGATGTTGTTGACTGTGATGTTGTGCCTATGGATGCTTGTAATATTCTGCTAGGTA 
GACCATGGCAATTTGATTCAGATTGTATGCATCATGGTAGATCAAATCAATATTCTCTCATACACCATGATA 
AGAAAATTATTTTGCTTCCCATGTCCCCTGAGGCTATTGTGCGTGATGATGTTGCTAAAGCTACCAAAGCTA 
AAACTGAGAACAACAAGAATATTAAAGCTGTTGGTAATAACAAAGATGGGATAAAATTGAAAGGACATTGCT 
TGCTTGCAACAAAAACTGATGTTAATGAATTATTTGCTTCCACTACTGTTGCCTATGCCTTGGTATGCAAGG 
ATGCTTTGATTTCAATTCAAGATATGCAGCATTCTTTGCCTCCTGTTATTACTAACATTTTGCAGGAGTATT 
CTGATGTATTTCCAAGTGAGATACCAGAGGGGCTGCCACCTATACGAGGGATTGAGCACCAAATTGATCTTA 
TTCCTGGTGCATCTTTGCCGAATCGTGCGCCATATAGGACAAATCCAGAGGAAACAAAAGAAATTCAGCGAC 
AAGTGCAAGAACTACTCGACAAAGGTTACGTGCGTGAGTCTCTTAGTCCGTGTGCTGTTCCGGTTATTTTAG 
TGCCTAAAAAAGATGGAACATGGCGTATGTGTGTTGATTGTAGGGCTATTAATAATATCACGATACGTTATC 
GACACCCTATTCCACGTTTAGATGATATGCTTGATGAATTGAGTGGTGCCATTGTCTTTTCTAAAGTTGATT 
TGCGTAGTGGGTACCACCAGATTCGTATGAAATTGGGAGATGAATGGAAAACTGCTTTCAAAACTAAGTTCG 
GATTGTATGAGTGGTTAGTCATGCCTTTTGGGTTAACTAATGCACCTAGCACTTTCATGAGATTAATGAACG 
AGGTTTTGCGTGCCTTCATTGGAAAATTTGTGGTAGTATACTTTGATGACATATTGATCTACAGCAAATCTA 
TGGATGAACATGTTGATCACATGCGTGCTGTTTTTAATGCTTTACGAGATGCACGTTTATTTGGTAACCTTG 
AGAAGTGCACATTTTGCACCGATCGAGTTTCGTTTCTTGGTTATGTTGTGACTCCACAGGGAATTGAGGTTG 
ATCAAGCCAAGGTAGAAGCGATACATGGATGGCCTATGCCAAAGACTATCACACAGGTGCGGAGTTTCCTAG 
GACTTGCTGGCTTCTATCGCCGTTTTGTGAAGGACTTTAGCACCATTGCTGCACCTTTGAATGAGCTTACGA 
AGAAGGGAGTGCATTTTAGTTGGGGCAAAGTACAAGAGCACGCTTTCAACGTGCTGAAAGATAAGTTGACAC 
ATGCACCTCTCCTCCAACTTCCTGATTTTAATAAGACTTTTGAGCTTGAATGTGATGCTAGTGGAATTGGAT 
TGGGTGGTGTTTTGTTACAAGAAGGCAAACCTGTAGCATATTTTAGTGAAAAATTGAGTGGGTCTGTTCTAA 
ATTATTCTACTTATGATAAGGAATTATATGCTCTTGTGCGAACATTAGAAACATGGCAGCATTATTTGTGGC 
CCAAAGAGTTTGTTATTCATTCTGATCATGAATCTTTGAAACATATTCGTAGTCAAGGAAAACTGAACCGTA 
GACATGCTAAGTGGGTTGAATTTATCGAATCGTTTCCTTATGTTATTAAGCACAAGAAAGGAAAAGAGAATA 
TCATTGCTGACGCTTTGTCTAGGAGATATACTTTGCTGAATCAACTTGACTACAAAATCTTTGGATTAGAGA 
CGATTAAAGACCAATATGTTCATGATGCTCATTTTAAAGATGTGTTGCTGCATTGTAAAGATGGGAAAGGAT 
GGAACAAATATATCGTTAGTGATGGGTTTGTGTTTAGAGCTAACAAGCTATGCATTCCAGCTAGCTCCGTTC 
GTTTGTTGTTGTTACAGGAAGCACATGGAGGTGGCTTAATGGGACATTTTGGAGCAAAGAAAACGGAGGACA 
TACTTGCTGGTCATTTCTTTTGGCCCCAAGATGAAAAGAGATGTGGTGAGATTGGTTGCTCGTTGCACGACA 
TGTCAAAAGGCGAAGTCACGGTTAAATCCACATGGTTTGTATTTGCCTCTACCTGTTCCTAGTGCTCCTTGG 
GAAGATATTTCTATGGATTTTGTGCTGGGATTGCCTAGGACTAGGAAGGGACGTGATAGTGTGTTTGTGGTT 
GTTGATAGATTTTCTAAGATGGCACATTTCATACCATGTCATAAAACTGACGATGCTACTCATATTGCTGAT 
TTGTTCTTTCGTGAAATTGTTCGCTTGCATGGTGTGCCCAACACAATCGTTTCTGATCGTGATGCTAAATTT 
CTTAGTCATTTTTGGAGGACTTTGTGGGCAAAATTGGGGACTAAGCTTTTATTTTCTACTACATGTCATCCT 
CAAACTGATGGTCAAACTGAAGTTGTGAATAGAACTTTGTCTACTATGTTAAGGGCAGTTCTAAAGAAGAAT 
ATTAAGATGTGGGAGGACTGTTTGCCTCATGTTGAATTTGCTTATAATCGACCATTGCATTCTACTACAAAG 
ATGTGCCCATTTCAGATTGTATATGGTTTGTTGCCTCGTGCTCCTATTGATTTAATGCCTTTGCCATCTTCT 
GAAAAACTAAATTTTGATGCTACTAGGCGTGCTGAATTGATGTTAAAACTGCATGAAACTACTAAAGAAAAC 
ATAGAGCGTATGAATGCTAGATATAAGTTTGCTAGTGATAAAGGTAGAAAGGAAATAAATTTTGAACCTGGA 
GATTTAGTTTGGTTGCATTTTAGAAAGGAAAGGTTTCCTGAATTACGAAAATCTAAATTGTTGCCTCGAGCC 
GATGGACCGTTTAAAGTGCTAGAGAAAATTAACGACAATGCATATAGGCTAGATCTGCCTGCAGACTTTGGG 
GTTAGCCCCACATTTAACATTGCAGATTTAAAGCCCTACTTGGGAGAGGAAGTTGAGCTTGAGTCGAGGACG 
ACTCAAATGCAAGAAGGGGAGAATGATGAAGACGTCCACACTACTGATACATCTATGCCAATACAAGTACCA
ATTTCTGGTCCCATTACTCGCGCTCGTGCTCGTCAACTCAACCATCAGGTGATTACACTCTTGAGTTCATGT
CCATCTTATTTAGACCATGGAGACCCGTGCACTCTTGTTTTGCTTAGGAACCAGGGAGAAGACCGAAAGGGA
AAAGGATTTGAACATGCTGGATTCGGACTGCAGAAGAACACCAACTTGTGACGGTCACCACGGTCAGATGCG
GGCTCGGATTGGAATGTTCAAGCACAACATGGAAAGCTTATCAAGTCTACTTTCATATGGATCCGGAATTAT
AGTCATATCTATTCTGAGGCCGCCGTAATCATTGTTTTCTTACCGAGATATTTTCTGCCTTTTCTGCCCATG
GTGCTGCGTCACCCTATTTTGGCCCAATGGGTCGTGTATCAAGTTAGGTCCATTAGGGACGCATCCTAGGGT
TGCAGCACGACCCCAATACCCTTGTGGTCGTCCTCCCATGTTTATAGACCCCCTAGCCGCCACCAAGAACAG
GGGGTTTTGTTTAGATCAAGTTTAGCTCTCGCTACTTGCTTGTAAGCGCGCGTGCTAGTTCAGCCGCCCGTC
TTCTTGTCTTCGGAACCCCACCATATTGGAGTTTGATTTTGAAACCTACATTTAGATCTGGTAATTCAGTAC
TTGTTCTACTTGTTCTTGCTAGTTCTTCGATTGCTTGCAGGACGAGTGCCCTAGTGGCCAGGGTGTCACGCT
CCACAAGATCGTGACAACCATAGGAGGTGGTGTATCGGTTGCTAAGGCGCAGCGTCTTTGGAAGGCTGTAGT
CGGGCCGTGAACGTCGTCTCCTTCCCCAATCGAGTTATTCCACACCCTCTCATCGAAAGATCGGGCAATCAC
CGAACGGGTGCACATCA
>CRM3_7412nt#LTR/CRM
TGATGAGGACATCACTATCATTGATACAACCATACCAGTGACCACTTCACCATTCGTAGCTAATCAAGGACC 
AATGACACGAGCCCGTGCACGTAAACTTAATTATCAGGTGAACTCGTTCTTTGCTATTGAAGCTAATTCTTA 
TTTAAATGAGGTACTAAAGCCTTGCGATGACTTTATTATGCTCAGGTGTTTGGGAGGTGAACCATCTTGGAC 
TGGAGAAGGCAACAAGGCAATAAAGGCTGCTGCACCCGAGAGGATTTCGTAACAGCACCAAGTACAAGTTTA 
AATGGGGCATATCTTCCAACTTCCAAGGCCGTTTAATGCAAATAAATACTTGTTGGAAAGCTCCCTTCGTCT 
ACTTGCTGGTGGATCAAGAATTAATGGGAGACTACACCCGAGGCGTCCAGAAACTGCCGAGGGAACTTCATG 
ACTCCACCAGAATTCCTTCTTCCTATTTCTCTATTTAAGCAACTAGCAGCCACCAAAGAACTTGGGTTTTGT 
TTGATGTAAGTTTAGCCTTTGCTACTTCCTTGTAAACGCGTGTGTCGGCTAGACCACCCGAATACTTGAAAC 
GGGACCCCAACTTTATCAGATCCGTGCGTGTTTGCTTGTTATCTTGTTCTTGCTTGTTCTCGATTGCTTGCA 
GGTTCAAGGCTGTTCTTGGCACGGCAAGAGCAGCAACAACAGGAGCCGGTGTAACTATCGCTAAGGCGCAGC 
ACCCTTGTGGTTGTTGTAGTCGGATAGCACAACGTTGACCTCCACCCCAAATCGTAGTTATCAGGAGACGGT 
GTACCTGTCGCTAAAGGCGCCACACCATCTTGGTTGTGGTAGTCGGGCAGCCAACGTCGTTCTCCAACAAGT 
TTTCCACCTCCATCATCTCTCATCGAAAGATCGGGCACCCTTCTACCCGTTGGGTTCATCAAGTGGTATCAA 
ATTTCAGGTTGCTCGGTGAGAGATCTCCATCTTCCTTATTTTATTTACCTACAGTCCACTTTTGCCAAAGAT 
ATATTTAGAGCAGAAAATCACCTAAAAACATTTTGAGCCTTTGCTTTACTACTTAGTTTTCGACTTGTTGAA 
TTCACGGTTGCTGCATTTGTGTCGAGTTGCTGGTCCAAAGTTTCTTGCTACTAGAGTTTCGAGTTCGTGCCA 
CCTTGTTTAGATCACCATTTTTAGTTCTCTAGCTGTTCTCTAGCTGTAGTTCAAAAAAAACAAGGAAAAGGA 
AAAGGCAAGTGCACAAAAAAAGTCGCGCTGATAAAAAAAAGCACGTACAAAAAAGAGAAAAAAAATCGCAGT 
AAGAATATTGGTAGATAAAATTCCATGTGCAACAAAACAAAGACAGTTTGTGTGCCACCGTTTGACAATTTT 
CTAAGTCAGCTTGCTGTTTTGAGTATTTGGTGATATCATTTGTGTAACGGCTCGCGTCTCTATTACGGTTTG 
GACTAGGACCAGCACAACACCATTGTGGAACGTTTATTCAACTTGTTGTGGCTAATGTGGTACTAGCTATTC 
CTTGGAACTATTGTTTTAGCAGCCACCTATAAATCCACAAATTTTTCTACAACACCACCAGGTTGTGCTAGC 
AGCCACTGTTGTTGTTCTTGCTGTTTGCCAGCGCCACTTGCTTTGCGTGGTGAGAACTTGTAAGAGCTTGAT 
TTCTTGCTAGTGAGGCAGTGTTTATCCATCCACATCATAGCAACTACTAGGCTGCATTACTTGTTTTTGTAT 
CTCTTTTGCACTAACCATGGCAGAGGATGCAAATGCGCGACCTCCACATTCTCCACGAACAGTGGGCATCAT 
TCAACATTTCGAACGTCAAGTAAGGTTGCACACAGATGCCCTCAATGAAGATGTTCAAGTCACCAATGAGCG 
CATTGGTCAATTAGAAACAGCACAAATTGTTACCAACAACACATTGACCACTTTGGAACGAACAGTTGCTGC 
TACTAACACCTCTCTTGCAGCAATTATTGAGCGCTTAGATAGGATGGACCAAGTTGGGCGTGAAGGTAGGCA 
ACAAGGTGATGATGATGGCTATGGTTCCATTGCTGGTACCGCAAGAGATGATGCTACGGAGTATTCAACAGA 
CACCGAGCGTGATGACCGATCTATTAGGCACCGACGACACCAACGACGTGATCGCCATGGCTTGGGTGGTCG 
ACCTCCACGACGTGAGGTACGTGAAAATGATGATTCTCTAGGAAGAATTAAATTCTCCATACCATCGTTTGA 
TGGAAAATATGATCCTGATGCATATCTAACATGGGAATTGTCGGTAGATCAAAAATTTGCATGCTATGATTT 
TTCTGATGATAAAAATGTTCGAGCTGCTACGAGTGAATTCACTGATTTTGCTTCTATTTGGTGGCATGAGTA 
CCAAACTACACATCCAGCTACCATACCGCAAACTTGGAATGCTTTAAAAAGAATCATGCGTAGTCGTTTTGT 
TCCTTCCTATCATGCTCGTGATTTATTACATAAATTACAACAGCTTAGACAAGGCAACAAATCTGTTGAAGA 
GTATTATCAACAATTACAAATAGGCATGTTGAGGTGTGGCCTCGTAGAAAATGAAGAAGCTGCAATGGCTAG 
GTTCATGGGTGGTTTGACAAGAGAAATTCAGGATATATTAGCTTACAAGGAATACACTAATGTTACTCGCTT 
ATTTCATCTTGCTTGTAAGGCTGAAAGAGAAGTCCAGGGACGATGCTTGAGAACTAACACTTATGCAGGTCG 
CAATACATCTTGGCAGCCCCGCACTAGTGCTGCTAGCTCTAACCATGTGTTTCAGGGAGATGCTTCCAATAG 
ATCATCCACAACACCATCGAAATCAGCACCTTCTCGTGCTATTGAGACAGGGAAAGGATCCTCCCAAGCTGT 
AGCCAAATCTTCTTCTATTGCTTCCACGGGAAGAACAAAGGACATCCAATGCCTCCAATGCAAAGGATTTGG 
GCACATTCGAAGGGACTGCCCAAGCAAGCGTGTACTAATTATAAGAGAAAATGGTGAGTACTCATCAGCCAG 
CGATTTAGATAATGATACATATGCCATGCTTGCTGCCCAAGATGCTGAAAAGGAGCATGATGATGAAGAGCA 
TATTGGGGCTGAACATGCTGAACACTATGAGAGCCTCGTTGTAAGACGTGTCTTGAGTGCCCAAATTATTAA 
AGCTGAACAAAACCAGCGACACAATTTGTTCCAAACTAAATGTGTAGTTTTGGAACGATCTTGTCGTATTAT 
AATTGATGGAGGAAGCTGCAACAACTTAGCAAGCACCACCATGGTAGAGAAGCTTGGGCTAAAAACGCTTCC 
ACATCCACACCCCTACTACATCCAATGGTTCAACGACAGTGGTGAGCTTAAGGTAACACGTATGGTCCGTGT 
GGAATTTACAATTGGTTCATACCATGATTATATTGATTGTGATGTGGTACCTATGCAAGCTTGCTCTATGTT 
ATTTGGTAGACCATGGCAATTTGATAAGGACACCGTGCATCATGGTAAAACAAATCACTACTCTTTTATGCA 
TAATGAGAAGAAGCTTGTATTGCACCCCATGTCCTCCGATGCTATTTTGAAGGATGAAGTTGCTAGAGCTTG 
CAAAGAGAAAAATAAATCTGTTCATAATAAAAATCCAGGTGCTGCAAAGGAGTTGGTACAACATAAGAGTGA 
CAATTCTAAATCTACTCAAGTGAGGAAGACAGAAATACAACTGAAAAGTGCTTGTTTTCTTGCTTCCAAATC 
TGATTTGCTTGAATTAAATGATGTTGCTTCAATCTGCTATGTATTTATTTGCAAGGATGCTTTGTTCTCACT 
TCACAACATACCATCTACTTTGCCTTCTACTGTCACTAATCTTTTGCAGGAATATGCTGATGTATTTCCAAA 
CGAAGTGCCACCTGGCCTGCCACCGATAAGAGGAATTGAGCATCAGATTGACCTCATCCCAGGGGCTTCCTT 
GCCAAACCGAGCGCCATACAGGACAAACCCGGAAGAAACCAAGGAGATTCAGCGACAAGTACAAGAATTACT 
CGATAAAGGTTATGTGCGTGAGTCCCTTAGTCCTTGCTCTGTCCCTGTTTTATTAGTCCCAAAGAAAGATGG 
CTCATGGCGCATGTGTGTAGATTGTCGAGCAATTAATAACATTACCATCAGATATCGTCATCCTATCCCTAG 
GTTAGATGATATGCTGGATGAACTTAGTGGCTCAATGATTTTCTCTAAAATTGACTTACGTAGTGGATATCA 
CCAAATTCGCATGAAGCTAGGGGATGAATGGAAAACGTCTTTTAAAACCAAGTTTGGTTTGTATGAGTGGTT 
AGTCATGCCTTTTGGTCTCACTAATGCACCTAGTACTTTCATGAGATTAATGAATGAGGTTTTACGTGCTTT 
CATTGGAAGATTTGTGGTCGTCTACTTCGATGACATCTTGATCTATAGCAAATGTCTAGTAGACCATCTTGA 
TCATCTACGTGCTGTTTTCAATGCTTTACGTGAAGCACGCTTATTTGGTAACCTTGACAAGTGCACATTTTG 
CACAGACCGTGTCTCTTTTCTTGGCTATGTTGTGACACCGCAGGGAATTGAAGTTGATCAAGCTAAGGTGGA 
GGCCATACATAGCTGGCCAGTCCCTACCACGGTCACGCAAGTCCGAAGCTTTCTCGGGCTTCCGGGGTTCTA 
TCGTCGATTTGTGAAAGATTTCAGCACCATCGCAGGGCCATTGCACGAGCTTACTAAGAAGGGTGCTCCATT 
TTCTTGGGGCAAGGCGCAAGAGGTTGCATTTGAAACATTGAAGGATAGGTTAACTCATACACCCCTTCTCCA 
ATTACCTGATTTCAGTAAGACTTTTGAATTGGAATGTGATGCTAGTGGTATTGGTTTGGGTGGTGTCTTGTT 
GCAAGAAGGGAAGCCTGTTGATTATTTTAGTGAGAAACTGAATGGACCCAATCTGAACTATTCCACTTATGA 
TAAAGAATTATATGCCTTAGTTCGAACTTTGGAAACATGGCAACACTACTTATGGCCTAAAGAATTTGTTAT 
ACATTCTGATCATGAATCTTTAAAGCATCTAAGGAGCCAAACAAATCTGAACCGTAGGCATGCCAAGTGGGT 
CGAATTTATTGAATCTTTTCCCTATGTCATCAAACATAAGAAAGGAAAAGATAATGTCATTGCAGATGCCTT 
GTCTCGCCGTTATACCATGCTGTCTCAACTTGATTTTAAGATTTTTGGCTTGGAAACAATTAAACAACAATA 
TGTTTTCGATGCTGATTTCAAAGATGTGCTATTACATTGTAAAGAAGGAAGGACATGGAACAAATTTGTTCT 
CACTGATGGCTTTGTGTTTCGGGCTAACAAATTATGCATTCCAGCTGGTTCCGTGCGTATATTATTATTACA 
GGAAGCACATGGCGGTGGGTTGATGGGACACTTTGGTGTGAAGAAGACAGAAGACATCCTGGCCAGCCATTT 
CTTTTGGCCGAAGATGAGAAGAGACGTGGAGCGATTTGTTGCTCGCTGCACTACATGTCAAAAAGCTAAGTC 
TCGCCTTAATTCACATGGTTTATACATGCCTCTCCCAGTTCCCAGTGCACCATGGGAGGATATTTCTATGGA 
CTTTGTTTTAGGACTACCTAGAACAAAGAAGGGGAGGGATAGTATTTTTGTTGTTGTGGACAGATTTTCAAA 
AATGGCACACTTTATACCATGTCACAAAACTGATGACGCTACCCATGTTGCTGATTTGTTCTTTCGTGAAGT 
TGTTCGTTTGCATGGGGTTCCAAACACTATTGTGTCCGATCGGGATACCAAATTTCTTAGTCATTTTTGGAA 
AACGTTATGGGCTAAGTTGGAAACTAAATTGCTCTTTTCTACTACTTGTCACCCTCAAACCGATGGACAAAC 
CGAAGTCGTAAACCGTAGTTTATCTACCATGCTTAGGGCTGTTCTGAAACATAACATCAAATTGTGGGAAGA 
ATGTTTGCCTCATATTGAATTTGCTTATAATCGTTCTCAGCATTCTACAACTAAACTATGCCCTTTTAAAAT 
TGTGTATGGTTTTGTCCCTCGTGCTCCTATTGATCTTATCGCCATCCCACATTCTGAAATAATGAATTTTGA 
TGCTTCTCGTCGTGCTGAACTGATTATAAAGCTGCATGAACAAACTAAAGCAAATATTAAAGCCATGAATGC 
TAAGTATGAAGAAGCAGGTAGCAAGGGTAGAAAGCATATTACCTTTTGAACCTGGTGATTTAGTATGGGTGC 
ATTTAAGGAAAGATAGATTCCCTGATATGCGCAAATCTAAATTACAACCAAGAGCTGCTGGACCCTTCAAAG 
TGCTTCACAAAATTAATGATAATGCATATAAAGTTCAGTTGCCTGCAGATTTTGGGGTCAGTTCCTCTTTTA 
ACATTGCAGATTTAACACCATACTTGGGAGAGAATGACACGTTTGAGTCGAGGACGACTTTGTTGCAAGAAG 
GGGAGGATGATGAGGACATCACTATCATTGATACAACCATACCAGTGACCACTTCACCATTCGTAGCTAATC
AAGGACCAATGACACGAGCCCGTGCACGTAAACTTAATTATCAGGTGAACTCGTTCTTTGCTATTGAAGCTA
ATTCTTCTTTAAATGAGGTATTAAAGCCTTGCGATGACTTTATTATGCTCAGGTGTTTGGGAGGTGAACCAT
CTTGGACTGGAGAAGGCAACAAGGCAATAAAGGCTGCTGCACCCGAGAGGATTTCGTAACAGCACCAAGTAC
AAGTTTAAATGGGGCATATCTTCCAACTTCCAAGGCCGTTTAATGCAAATAAATACTTGTTGGAAAGCTCCC
TTCGTCTACTTGCTGGTGGATCAAGAATTAATGGGAGACTACACCCGAGGCGTCCAGAAACTGCCGAGGGAA
CTTCATGACTCCACCAGAATTCCTTCTTCCTATTTCTCTATTTAAGCAACTAGCAGCCACCAAAGAACTTGG
GTTTTGTTTGATGTAAGTTTAGCCTTTGCTACTTCCTTGTAAACGCGTGTGTCGGCTAGACCACCCGAATAC
TTGAAACGGGACCCCAACTTTATCAGATCCGTGCGTGTTTGCTTGTTATCTTGTTCTTGCTTGTTCTCGATT
GCTTGCAGGTTCAAGGCTGTTCTTGGCACGGCAAGAGCAGCAACAACAGGAGCCGGTGTAACTATCGCTAAG
GCGCAGCACCCTTGTGGTTGTTGTAGTCGGATAGCACAACGTTGACCTCCACCCCAAATCGTAGTTATCAGG
AGACGGTGTACCTGTTGCTCAAGGCGCCACACCATCTTGGTTGTGGTAGTCGGGCAGCCAACGTCGTTCTCC
AACAAGTTTTCCACCTCCATCATCTCTCATCGAAAGATCGGGCACCCTTCTACCCGTTGGGTTCATCA
>CRM4_7145#LTR/CRM
TGATGAGGACAACACAACCATGGATACAAACAACACTCCCCTAGTTGATGTTCAAGGTCCGATTACTCGCGC 
ACGCGCAAGACAATTGAATTTGCAGGTGAGCTCGTTCCTATGTACTTATTCTTGTGCATTTGAGAATAGTGT 
GCTACCTAATGAATTAATTGTACTTAGGAATGAAGGAAAGGACCAGCAAGGACATGGTGAAGGACTTGGAGG 
CATGGAAGGCCAGCAAGGACGTTCGGATCAAGGTGGAGGACCAAACCGACGTCCGTAATTTGTCTCGGTGCT 
GCGACACCGTAATTGGCCTTTGGTACGTGTATCTTTGTTGGGCCCATTAGGGCGCGTCCAGGGAGGGAGTCC 
GCTCCTAACCCTTATATAATCAATAGCCGCCACCACATTAGGGCTCGAGTTTTGCTTAAGTTAGATCTGTCA 
AGAACAGTCGCCGTAGATCGGTTTGTGAGACCCCAACTTGTGAGCTTAATCATTCATCTGCAATGTTCTAGA 
TTGTGTTCGTTCTTGCTCTTGCTTGTGTCTTCGATTCTCAGGCAGGAATTAGCCCTCGTGGCGAGGTCAATC 
GCGCAATGCACGGTTGATAACCAGAGGAGAAGTGGTGCTACGATTGCGGGGTTCTAGTCGTGTTGATTGGAA 
GTCGGATCGTTTGTGTGACATCTCCACCAAATTGATAGTTACCTTCACCTGACGGAAGATCGGGCACCCCCG 
TTCCTATCAAGCGGTATTCAAAGACTCAGGTATTACCGTCAAGCTTACCCTAGTTTAGTTTAGGTTTTTCAT 
CCTATAACTCTAGATAATTGCCATACAAAAAAAATTCCGCTGTCCTAGAACCCTTGTTTAGCCTTTGCAATT 
TTGTTTTTAGTTTGGCTTTGTTCAGTTCGTGTCCGTGGTCGAGTCGTGTTGCTGGTTTAGGGTGTATCTTCG 
TCGTAGATCAACTGCACCTTCGTCGCTATCCCATCCACCATTACCCAGATCACAAGTCGATCCACCCCATTA 
ATCGACTTGCCCTAACCGCTGTGATTATAGATAGGAATTTTTGCCCTAACCGCCACTTTCTAGTCGTGCCTC 
CAAAAACATAACTTGAGGTACCTTCCTTAAACCGGGCATAACTTTTTGCTCGACTTGCCCTACGGCCTGTTT 
GGTTTCGATAAAATTGTCAAAAAAAATCAGGAAAATAAAGATAAAAATTGTCAAAGCTCTTGCACGCTTTTC 
AGAGAACTTGCTCATTTTCTATAGACCACATCTAATCTATGTTTTAGGTGAAACTTGGTGTACCTCATATTT 
TGTTGCTTCTTGTGCTGAGAAAAATATCAAAAAATCATACAAAAAAGAAAACAAAATCACCAGTGAATCCTG 
CTAGTGCCTTTTTGGCCTCGCTAGTACCACATTTACTGTACTGCCATTCTGCATAGTTCCATTGTTCTTTGT 
TCCAACTTATTGTGCTACGCCTCGGATACATCTCTTAGCCAGCAATTGTGACTTGTGCTTTGGATATTTATT 
GAACTTCGCTCATCTGCACTCGATTTTGTTCCACATTCACATACATATTGTGCCTGTCCTATAGCTCCACAT 
ACTATATCTTCTGATCAATACAGATTTTGACCTTGCAATCGTGGTTTCACTACCTCTTGGTAAGTATCACGA 
ACCAGCCTCCGATTGTACCATCCTTTGCTTGTATTTCGTCAGACACTTGTAAGAGCTTGGTAAGATACATTA 
GTGTGTTCCTGTGTTCCACCTGAGAGGAGCGTGTAGTGAAATTATTAGGGATAACCGTCACCGTTAGTTTCC 
TATTTTTGTGTTTCGATGGCAGGCGACGAAGAAGAAGCAAGGATCCCTACAGACTTCGATGAATGTGTTAGC 
TGCCAAGGTCTTGAGGCAAACAACAAGCTCCTGAAGGAGCAAATGGAGAAGACGGTCCACAAGTCAGTGCAA 
GATACCTTCATTGACATGAACCTTGGCAAGACTTACGAGAGGCTGGATCGACGATTGTCCCAGATCGTCGAT 
AGACTTGCTGTGTTGGAGACGCAACAACAAGCACCACCACCACCACCTCCTCGTCCACGTCTTCCCGATGAT 
GTAGTGTTTGATGAATAAGGTAATTATGATGAAGCGGCCACCAGAGATTTGCGCCTAAGTCGTCGTCTTCAT 
CAAAACACAGAAGGTATGCCACACCGCCAGCAAGGTAATAACAATCGTGCTCCTAACGACTCTTATGCTAAG 
ATTAAATTTTCAATACCATCTTTTTCAGGTCATTATGATGCTGAGGGATATCTTGATTGGGAGATGACGATA 
GAACAGAAATTTGCTGCCCACCTTGTACCTGAACGACATCAAGTTAGACAAGCCACTAGTGAATTTAAAGAT 
TTTGCTATTGTCTGGTGGACTGGTCTAGTTGGGGATGGTAGAGCACCTACGACTTGGGAAAATCTTAAGGTA 
GCTATGCGTGATAGATTTGTTCCCCCGTCTTATCATAGAGAATTGCGTAAGAAATTGATGCGTTTAGAGCAA 
GGGGATAAATCTGTTCAAGATTATTATGCTGAGCTTGAGAAGGGATTGCAGCGTTGTGGGATAGTAGAGGGA 
CATGAGGACGCTCTTTGTCGTTTTTATTCAGGTTTGCGGCGTGACATTCAGGACATTGTGGATTACAAAGAA 
TTTAACACTGTCAACAAGTTGTTCCAGTTTGCTATGCCTGCAGAGAAGGAATTGCAGGGATGCCAACATCGA 
CCTAGGGCTACTTTTGGTGCCTCCTCTACATCACAGACGCACACACCTGCCTCGAGTCATACACATTCGACC 
ACTCCAGCGTCCACACAGCCTCCCTCGACACCTGCTGCACATGTTGTTAAACTTCCTTTGCATGTACCCGCC 
AATAAACAGAATTCACCAGCACCTGCAGCACCTTCCAGTGGTCGTTCTTCGGGTATTGTTTGCCACCGCTAT 
CATGGGATTGGTCACGTGAAGAAGGATTGCCCGAGTCAGCGAACATACAATGCTACGGATGATGGCTACATT 
AGTGCTTCCGACGGTGAGGGTGACGATGATGACTCCAGTGATGTTGCTGCTAATGATGATGCCATGCTTGGT 
GCTGATGCTACGATGAACCTTCAAAGCATCATGGTGCAACGTGTTCTTATTTCTCAGCCTGAATCTTCAGAG 
AACTAGCAACGCCATAATTTGTTCCAGACTTTCTTCGCCATCGAGAATCGGCGTGCACGTGTTATTATTGAT 
GGTGGAAGCTGCAATAATTTGGTGAGTTCAGATTTGGTCAATAAGCTTGGCCTGACCACACGTCCACGGCCA 
CATCCATACCACATTCAGTGGATCAATGATTCAGGCAAGGTTAAGGTAACACACATGGTACGAGTGCATTTC 
TCCATTGGTATGTATTCTGATTATGCGGATTGCGATGTAGTACCTATGGAAGCTTGTTCTCTTTTGTTGGGT 
AGACCTTGGGAATATGATACTGATGCATGTCACCATGGTAGGAGTAATACATACACTTTTAGGCATAAAGAT 
AAAAATATTACTTTGCTACCTTTGACTCTTGCTGAAATTGTACAAGCTGATAAAGATAGAGCTGCAAGTACC 
CATAAGGAACCAACTAATGAGACAGAAATTCAGCAACAAATTAAATTGAAAGCTCCTATCATGCTTGCTACT 
AAATCTGATCTTCTTGAAACTCATGCTACTGATGCTTGTTGCTATGCCTTGGTTTGCAAAGATGCTTTCTTT 
TCTATTGATGATATTGCTAGCACTTTGCCTGCATCTGTGACTAACCTTTTGCAGCAGTTCCGAGATGTTTTT 
CCCTCTGAGTTACCTCCAGGACTTCCTCTCATTTGTGGGATTGAGCACTAGATTGATTTGATTCCTGGAGCG 
AGCTTGCCCAACCGTGTTGCATATCGAGCAAATCATGAGGAGACTAAGGAGATTCAGCGCCAAGTCCAAGAC 
CTTTTGGACCACGGGTATGTACGTGAGAGCCTTAGTCCTTGTTCTGTTCCTGTCATTTTGGTTCCAAAGAAA 
GATGGCAGTTGGCGCATGTGTGTAGATTGTAGAGCCATTAACAACATCACTATCCAGTACCGTCATCCTATT 
CCTCGATTAGATGATATGCTTGATGAGTTAAGTGGTTCTAAAATATTTTCTAAGATTCATTTGCGCAGTGGG 
TACCACCAAACTAGAATGAAATTAGGCGATGAATGGAAAACTGCTTTTAAAACCAAGTTCGGCTTGTATGAG 
TGGTTAGTGATGCCTTTTGGATTAACTAATGCCCCTAGTACTTTTATGCATTTGATGAACGAGGTTTTGCAC 
CCATTTATTGGAAAATTTGTGGTGGTTTATTTTGATGATATCTTGATCTACATCAATTGTTTATCTGAACAT 
CTTGACCATCTACGTGTCGTTTTTGATGCTCTACGCGCCGCACACTTATTTGCTAACCTTGAGAAATGCACC 
TTTTGCACCGAACGAGTATCGTTTCTTGGCTATGTTGTCACTCCACAGGGTATTGAGGTTGATGAGGCCAAG 
GTGCATGCTATTTAGAGTTGGCCAACGCCATCGACGGTGACACAGGTGCGGAGTTTTCTTGGACTTGCAGGA 
TTTTATCGTCGTTTCGTGAAGGATTTCAGCACCATCGCTGCCCCATTACAAGAGTTGACCAAGAAGGGTGTT 
TCATTTAATTGGGGGCAGTCACAAGAGGATTCTTTTGCTCTTTTAAAAGAGAAGCTTACTCACGCGCCACTA 
CTCCAACTTCCTGACTTTGGTAAGTCTTTTGAACTCGAATGTGATGCAAGTGGAGTTGGCATTGGTGTTGTT 
TTGATGCAAGGAGGTAAACCCGTTGCATATTTTAGTGAGAAATTGAATGGCCCTGTTCTTAATTATTCCACT 
TATGATAAATAATTATATGCTCTCATACGATCTTTGCAAACATGGAAACATTATTTGTGGTCTAAGGAATTT 
GTTATTCATTCTGATCATGAGTCCCTTAAGCATCTTCGTAGTCAAACAAATCTGAACCGTAGACATGCTAAG 
TGGGTAGAATTCTTGAAACTTTTCCTTACATCATTAAATATAAAAAAGGGGAATGATAATGTGATTGCCGAT 
GCTTTGTCTAGACGCTATGCTATGTTGTCTTAACTTGATTGTCGTATTTTTGGACTTGAAACAATTAAGGGA 
CAATATGCTTTTGATGATGATTTTAAAGAGGTTGCATTAAATTGTAAAGAGGGCCATACATGGAATAAATTT 
GTGCTAAATGATGGATACTTGTTTAGAGCTAACCGCCTATGCATCCCAGTTGGTTCAGTTCGTCTTTTGTTG 
TTGCAGGAAGCGCATGGTGGTGGTTTGATGGGTCACTTCGGTGCCAAGAAGACGGAGGCTGTGCTGTCCACA 
CACTTCTTTTGGCCTCAAATGCGGCGTGATGTTGAGCGCTTTGTAGCAAGATGCACGAAGTGTCAAAAAGCT 
AAGTCACGATTGAACCCACATGGTTTGTATATGCCTCTTCCTATTCCTTCAGTTCCGTGGGCGGATATTTCT 
ATGGATTTTGTTTTGGGATTGCCTAGGACGAAGAGGGGGAGTGATAGTGTTTTTGTTGTGGTTGATCGTTTC 
TCTAAGATGGCACATTTTATACCTTGTCACAAAACGGATGATGCCATTCATATTGCTAACCTCTTTTTCAAA 
GAGATTGTTCGTTTGCATGGTATGCCTTCTACTATTGTTTCCGATCGTGATGTAAAATTCTTGAGTCATTTT 
GGGCGTACTCTATGGAACAAATTGGGGACAAAATTGTTGTTTTCTACTACTTGTCATCCCCAAACTTATGGA 
CAAATGGAAGTTGTGAATAGAACATTGTCTGCAATGCTGCGAGCAATATTGAAGAAAAACTTGAAAATGTGG 
GAAGAGTGTTTGCCGCATGTGGAGTTTGCAAATAATCGGGCGGAACACTCCACCACTAAGGTAAGTCCTTTT 
CAGGTAGTGTATGGTTTTAACCCTCATGCTCTTATTGATCATTTGCCTCTACCTACTACTGAGCAAGTACAT 
AGTGATGCTAAGGAGTGTGCTGACTTTATTTTGAAACTTCATGCTTCAACTAAAGCAAACATTGAAAAGATG 
ACTGAAAAATATAGAATTGCTGGTAGTCAAGGTAGAAAACCAATTAAGCTTGAAGTGGGTGATTAGTGTGGT 
TGCACTTGAGAAAAGATAGATTTCAAGAGTTAAGAAAGTCTAATTGATGCCACGTGCTGCTGGTCCACATAA
GATTTTGGAGAAAATAAATGATAATGCATATAAACTTGAGTTGCCTCCTGAGTTCCGGGTTAGTCCTACATT
TAACATTGCAGATTTGAAACCGTATTTGGGGGAAGAAGATGAGCTTGAGTCGAGGACGACTCCACTTCAAGA
GGGGAGGATGATGAGGACATCACTACCATGGATACAAACAACACTCCCCTAGTTGATGTTCAAGGTCCGATT
ACTCGCGCACGCGCAAGACAATTGAATTTGCAGGTGAGCTCGTTCCTATGTACTTATTCTTGTGCATTTGAG
AATAGTGTGCTACCTAATGAATTAATTGTACTTAGGAATGAAGGAAAGGACCAGCAAGGACATGGTGAAGGA
CTTGGATGTGTGGAAGGCCAGCAAGGACGTTGGGATCAAGGTGGAGGACCAAACCGACGTCCGTAATCTGTC
TCGATGCTGCGACACCGTAATTGGCCTTTGGGCCGTGTATCTTTGTTGGGTCCATTAGGGCGCGTCCAGGGA
GGGAGTCCGCTCCTAACCCTTATATAATCAGTAGTCGCCACCACATTAGGGCTCGAGTTTTGCTTAAGTTAG
ATCTGTCAAGAACAGTCGCCGTAGATCGGTTTGTGAGACCCCAACTTGTGAGCTTAATCATTCATCTGCAAT
ATTCTAGATTGTGTTATTTCTTGCTCTTGCTTGTGTCTTCGATTCTCAGGCAGGAATTAGCCCTCGTGGCGA
GGTCAATCGCGCAGTGCACGGTTGATAACTAGAGGAGAAGTGGTGCTCCGATTGTGGGGTTCTAGTCGTGTT
GATTGGAAGCCGGATCGTCTGTGTGACATCTCCACCAAATCGATAGTTACCTTCACCTGACGGAAGATCGGG
CACCCCCGTTCCTATCA
>knob180#knob/knob180
TGGGGTGAGGTGTATGAGCCTCTGGTCGATGATCAATGGCCACACAACCCCCATTTTTGTCGAAAATAGCCATGAACGACCATTTTCAATAATACCGAAGGCTAACACCTACGGATTTTTGACCAAGAAATGGTCTCCACCAGAAATCCAAGAATGTGATCTATGGCAAGGAAACATATG
>AF013103.1#rDNA/spacer
GGCCGCGAAAACGGGCTAAGTCCAAGCGCGTGGAAAGACACCGAGGCTGCTACGTAGGTCTCGGTTGAAGGGCACGGTGGAACGGAGGAAAAACGGGAGGAGACGCAAGGCAACGGGCGGCAGGGCTGTTCGGCCTTGCGTTTTGGGTGAAAACGAGGGGTTCGCCATGGCGAACGGGCCAAAAACGGATTTTCGGCCACGACCGCGAAAACGGGCACGTGGAAGGGCACGGGACCCTCCCGTGGTCCCCCCGCGTGAGACGTGGAAGTTCGGGTGCACCCGTGAGGGAAAACGGGTCACGCTAGCGAAACCCCTGATTCTGAGCAAAAACGCTGTGTCCAGCCATCTTAGATGGGTTTCGTGGGGTACTGGGAAAATGCCCTGGTTTTCTGAAGGCAGAACTCCCCGAAGTCCTGGGAGGGGGTATGCCCCTCAGGTATAGTAGGGGGTAGGGAACTCGTGCTGACGAAACCCGGGCGAAACGCTGCTGAAACCATAGCGTTTCCAGCGTCTCCTCCAGGTCTCCTCGGCCGAGTCCCGCACCCCCTCGCGGCCTAGCCGTGGCCGGTCGGCACCCTACCGCGCCCAGCTCCGGCTGGCGCTGTTGGCTGCCTGGCCGGTCGTGGTTCGGCCGTGACGCAGCCACGACCGGCTATGGCTGGCTACCGCCGGCCAGACGCCCTGGACGAGTGGCTGCACTGTGGGATGGCCCGTTGCTTGATGCGTTATTTCCGTTTCTCCCGCGCTCGGTGGACCTTCGGTCGCCGTCCTCGCAAGCAGACCCGCCGCGCCCAGCGCGGAGGGATGCTTTGGATGGCTCGGCCGTAGCGGCTACGCTGGCGCATGAGTTGTCTTGGACCCGTGACTGCTTGGAGGACCCCCGCTGCCGTGCGGCCGACTCCCGGCGCCCGTGTCCCATCGCTCGTGCGGGCACCCTGTGCCTGCTGCGTTAAGAATGCTTGCGTGCTGCTACCCGTCCCACGGGAAGCCGTGCTCGATACACGTTGCCTTCGTCGAGCTCACCCCCCGGGGTACGGCTCATCGGATCGAGAACGCCCACGGCGTTTGCCTCGTGCCACCGTCGGCCTATGCCCGGCGGCACCGAGGACACCTCTCTGACGCTTTTGGTCTCGGATGTGGCTCACACTGGAGGCCGGAAACGCGTTGGCGTCACACGCCCAAGAATCGGTCCGCCCGAATGAGCGGCGGCCAGCCCGGCACGACGCCACCGCGCGGAGGCCGGCGCTGGCCCGTCTACGAGGACTTAC
>TR-1#knob/TR-1
AAATTTAGCCAAATTGCGTGAGTGAACTGTCCAAACATAGGTTAAGGTTGTAAGACAACTTTTTTCCACCATACAGTTGCTAAAAAGTTGGAATATAAAGAATTCAAAACAATAGATCACCTTTTAAACCTCAAATGACGTTTCTATGATATTGTGGGCATTGTATTCACACTAGAGGGTATTAGAGTACAACTAGTGGATGAAGACGTTATTGGGCTAGCTAATGACCTTTTGTGATACCTGGTTTCCAATAATCCCGTCTATTCATGGCATCCTTAGATGGTGTTTATGTCCACTCAAGTAAAACACCACACATCAATATACCACATCGTTTCTCAAAATAAAATAAAGACTATGGA
>CentC#Cent/CentC
TGGTTCCGGTGGCAAAAACTCGTGCTTTGTATGCACCCCGACACCCGTTTTCGGAATGGGTGACGTGCGGCAACGAAATTGCGCGAAACCACCCCAAACATGAGTTTTGGACCTAAAGTAGTGGATTGGGCATGTTCGTTGCGAAAAACGAAGAAA
>CL569186.1#subtelomere/4-12-1
TGCCCTCTTCCTTGCGTTTTTACACTAAAATCTTATAGGAAGTTGGGTTTGTTCCTATGTAGCAGTTTGGTGTATTTAGTCGACACTGGACTGAATACTACTGTGTTATGCAGTTTTGTTCGTCTCTTGGGGTTCGTGTGAGATTTGGGGATCAAGTCACAGTGCTATTCTCACAAGAGAATTTTGGTGGCTCCCGTTCACCCCCTCCCGTCCGCCACCCATGATTTGGCCACTGAGACTGCAAAGGGTGTTTATGGCCTCCCGTAAGCTATAGCACACGTTTTCATGGTCGAGCGACCATTTTTAAGTGCGTGTTCCACCACCCGCGTTTTGGTCCCCAGAGCACCTTAAAGTTGTTCTTGGCCTCCCACGAGCTGTAGGGTTTAGGGTTTAGGGTTTAGGGCGTCCCGTGGCACATGTTTTTGTCACCGAACAGCGATTTCGTGCCTCCCGTCCACCACCCATGATTTGACCATTGAGACTGGTAAGGCTGTTTTGGCCTCCCGTGAGCTATATCGCACGTTTTCATGGCCCAGCGACCATTTTTATGTCCGCGTTCCGCCACACGTGTTTTTGTCCCCGGAGCACCTTAAAGCGGTTCTTGGCCTCCCACGAGCTATATCACACATTTCCGTGGCCAAGCAACCAATTTTATGTATCCGACCAGCCAGGTTGTAGAGTTGGATTTCCTGTACCCCAGCGAAGGCATCCACCGACGCTGGGAGAGCGGCTACAGGATAACTTCCACGGCGGCCACCAACGACCAAGCCGCTTTCATCCTGAG
>Hip1_14#DNA/Helitron
CTCTACTACTTATTAAGTTAACAATAATAGCCTGCCTTTTTGTGTTCTGCCATTCTGCGGTCTCAGCCGTCCATTCTACC
>Hip1_19#DNA/Helitron
TCTCTACTACTTATTAAGTAAGCAATAGTAGTCTGTCGTTCTGCCCTCCCCCGTTCCGCGCGCAGAAAAAAATTAAACCATGGCAGCTCAGAAATCGGACATTGGATCTATTGAGTAGAATACCTAGCCTTCCACCCTCTAACCAACATGGCTCATGTTGAATTGTGTACAACTTCAACTAAGACGTCTTTTCTGTTTAACCCGTCGTCCACTCTATATGCTCACTGAGTCTAGAAAAACATTTATAGCTTAGCCCCTGATCTTTCTGGAATTTGGGACGCAGTCCAGGAAATAAAGAAAATAGGGAAAAGGAATTTAGAAATTGATTTTAAATTTAAAAATAATTGCAGAAACCCATTTAATTCATGGAAATTTTATATTAAATCCAAATGAGTTCATTCCAATTTCTATAATTCTATAATATTATTTTTATGACATAATACCTCTGTTTTGTCATGAAAACAACAATAAAATTGTTTTCCTAATTAATCCTATATCAAATACATAGAAACTTTGGAAATTCGTAACTTCCCCATTTTAATTCCAAATTAAACTGTTCCAGTTGTGTTAGTCTCGTATGAATATTTACTACGCAGTAACAACATTGATTATATCATGTTTCATACTTTTATAATTAGATATTTATTTATCCTATGTTAATTGGGTTAATCTATGTCTATTGGATTAATTTATTTAATATATTAATATAGTATTCTAACTTTATGGTTATACGATGTTTGACCATTAGTCGATAGATTATAAATAACAAAATTTATGTATGGCCAGAATCACAAATTGATTATGAAACATTTTCTCATAACGGTATAACACATATTTTGTATATCATGTATAGAAGTCTGCACGGTACTGTTGGTTGCAATGTAGTGATGAAATAGTTAGATTGAAATAACAAAATTTATGTATGGCTAGGATCACAAATTAATTACGAAACATTTTCACATAACAGTATAACACACATTTGTTCATAAGTTATCATGATATTAAATGTTTCTGTTGCAACGCACGGGCACCCACCTATATGTGTTTATGTCTACATCTATGATAGGAAACACATCTACTACATCTCTCTCCAAGCTCACTTGCTACCATTGCACAATGCGTAGTAGTAGATAAGTATCACCGAGATTCTTGAATTATATTTTTTGGATGGAGGTAATATTATTTAAAGAAGAGCTTTGCATGCTATTTCTTTTGTTTGAATAATGCATTATACTTAAATTCCTTTTTTTGCATGTGTGACATTTTTTTCTTCGTAATATTTTTTTCCATGGATCAGACTTGTGAGTCATTTTCATAAACCAACGCCAAGCATGAATCCATGTTTCCTACTTTAAACCCTGAACAAACTCCATGACTAGATTAAAATAACAAAATTTATGTATGGCTAGGATCACAAATTGATTATGAAACATTTTCTCATAACAATATAACACACATTTTGTATATAAGTTATTGTAGTATACTGGTATTATATATTCCCGTTGCAACGCACGGACATTCAGCTAG
>Hip1_26#DNA/Helitron
TCTCTACTACTATGAAGAATGTAAGGGGGTAGGCTACCACCCCGTTCTGCCCCTCCCTCGTTCTGCCCTCCCCCGTCTGCTATTGTTGCAGCAAAAAAAATTGCTGCCAAGCCTAGGAATCAAACCCTAGATGTCTTAAGCAGAACACCTAAACTCCCACCCACTAGCCAACTCAACTCATGTTGGTTTATATTCAACCTCAACAACGATATCTAAGTGATGAGATAATTTATGCTTAGTTTTTTCATTTGGTGACCCTGGTATGTATAATTTTTTACCCACTCTGGTATTTTTAACAACAACTTACACACTTGCATGTGACAGACTATTGCATAAATTTAATAAAATCTCAAAAATTACGCATCAGGGGGCATAATTCACATGGAAAATTGAGCATTATAAAAAATAGTTCACATGACAAACTTGCGCGGCAGGAAAAAACGTGGATTAGTTCACATGGAAATTTTACTCGAAAAGGTGGTTTACATAACATGAAAAAAACGCAGGAGGGAAAATGTGGATTAATTACATGGTAGTTTTATATGTTTAGACTCCTTCGAAATGCAGAAATTTTAGAAAAAAAATTGATTTATGATAAAGCCAAAAAGATACCCTATTGAAGCTTAATTTTCTGCATTTTACCAAAAAATGTCTGAAATCATCTACTTGGAGGACTGCGTCCTTTGTCATCTATAGTCAATAATGGAGGGCATGTTTTTTTCCTTGCCTTTCACAATAGTCGAGGAAAAGCTTGAGTTGTATTGCAACATTAGGGTCGTAGTATATGATGTGATATCTGTCTCATAATTGTGATAGGTATTTTTAACAACAACTTACACACTTGCCATGTATTTTATTTTTTATGCAATATTTATAATTGTTTTGTAGGTGTATCCAATTAAAGACATGTCACAAATATGTAGTGCCACCATCGGGTGGGAGAGGCAGTAACGACTTGCCTGAGGCCAACCCTCGGTGGGAGGGGCAGTTATGACTTGCCCGAGGCAAAGCTAAAACAGGACAGGCAGTCACTACTCTTCCTAGACCACTCTCGGGTGGGAGACACAGTCACGACTCGTTCGAGGCCAAGCCTAGGCGGGACAGGCAGTAATGACTCGCTTGAGGTCATCCGTGGGCGGGACAGACAGTCACGACTCGCCCAACGCCAACCCCCTGGGTGGGATACACAGTTACAGCTCGCCTGAGGCCAACCCCGGTGGGATACAAAGTTATAACTCGCCTGAGGCCAAGGCAAGACAGAACAGGCAGTCCGCCAGAGGCAACCCTCGGGTGGGAGAGACAGTCACGACTCGTCTGAGGCCAAGCCTAGGCAGGACAGGGCAGCCACGACTAGCCCGAGGCCATCCTCTAGCGAGACAGGCAGTCACGACTCGCCAGAAACCAACCCTCGACAGGAGACATAGTCACGACTCACCCGAGACCAAGCCCTAGCTGGACAGTTAGCCATGACTCGCCTGAGGCCATCCTTGGATGGGATAGGCAGTCATGACTCGCCCGAGGACAACCCGGGGTGGGAGAAGTAGTCACGACTCGACTGTGGCCATCATCAGGCGGGACAGGTAGTCACCACTCGCCTGAGGCCAACCCCCCCGGCGGGATACATAGTCACGACTCGCTCGAGGCCATTCTCGGAATCTCGGGCGGGAGAGGCTGTCAAGAATCGCCCAAGGCCAAGCCCGGATGGGAGATGCAGTCACGACTCGCCCGAGGCCAACCTCGGGCGGGAGACACAATCATGACTCGTCCGAGGCCAAGCCTGGGCAGGAGACGCAGTCACGACTCGCCCGAGGCCACCTTTGGGCATGAGACGCAATCATGACTCGCTCAAGGCCATGCCCAGATGGGACAGGCAGTCACGAGTCGCCCGAGACCAAGCCCAGGCGAGAGACGCAATCATGACTTGGCCGAGGCCACTCTCGGGTGGGAGAGGCAGTGACGACTCGCTTGAGGCCAAGCCTACACCGGACAAACAGTCACGACTTGTCCTAGGACACTCTTGGGTAGGAGACATAGGCACGAGTCACCCGAGGCCATGCCTAGGTGGGACAAGCAGCCACGACTCTCCCGTGGCCACCCTCGGGCGGGACAAGCAGAAACGACTCGTCCGAGGACAACCCCGTGCGGTACTGGCAGTAATGACTCGCCCGAGGCAACCCCGGGCGGGAAAGGCAGTAATGATTCGCCCAAGGGCAACCCCTAGGTGGGAGAGGCAGTCACGATTCACTCGAGGCCATCCTCGGGGGGAGAGGCAGTCATGACTCGCCTGAGGCCACCCTCAGGCGGGAAACACAATCACGACTCGTCCGAGGCCAAGCCTGAGCGAGACAGGCAACCACGACTCACCTGAGGCCATTCTCGGGCGAGACAGGCAGTCACGACTCGCCCGAGGCCGACCCTCAACGGGAGACGCAGTCACGACTCAACCGAGGCCAAGCCCTGGCTAGACAGTCAGTCACGACTCGCCTGAGGCCACCCTCGGGTGGGACATGCAGTCATGACTCGCCCAAGGGCAACCCCTGGCGGGAGACATAGTCACGACTCGTCCGTGGCCATCCTCAGGTGGGACAGATAGTCACAACTCGCCTGAGGCCATCCGCGGGCGGGACAGGCAGTAATAACTCGCTCGAGGCCATCTGCGAGTGGGATAGACAGTCACGACTGGCCCAAGGCCAACCTCCAGCAAGACAAGTAGTCACAACTCGCCTGAGGCCATCCTCCGGTGGAATACGCAGTTATGACTCGCTCGAGACCACTCTCGGGCGGGAGGGCTGTTAAGAATTGCCTAAGGCCAAGCCTGGCGGGAGACACAGTCACGACTCACCTGAGGACACCCTCGAGCGGGAGACATAATCACGACTTGTCTGAGGCCAAGCCCGGGCGGGACAGGCAGTCACGACTCATCCGAGGCCAAGCCCGGGCAGCAGACGCAGTCACGACTCATCCGAGGCCAAGCTCGGGTAGCAGACGCAGTCACGACTCGCCTAAGGCCACTTTGGCAGAACTGTCCGCACCCGGCCTCCTCCACCTCTTCCCGCCTCTCGCTCTAACCGCGCCATGTTCCACATGTCGCGGCCTCCATCCACCTAACGCCCTCCAATCTGCCTCCCGATGTAATTCGCGGTCCCGACGCCCCGCCCCTCGAGCCTGCCTCCCAATGTCACCTCCCTCGCATGTCGACCCGACGCATGAAGTTTGGTTGATAACATCACTAAACAATGATCTATACATACACAAGTGTCACCCTACCGGTTGATTACCTCACTAATCAATGATCTATGCCTGCATCAGTATTACCCGTTGCAACGCACGGGCATATACCTAG
>Hip1_28#DNA/Helitron
TCTATACTACTTATTAAGAAGGTAAGAGTAGTCTGCTGTTCTGCCCTCCCGCGTTCTGCCGTTCTGCCCTCCCCCGTTCCGCGCGCAGAAAAAAAAATCAAACCATGGCGCTGCTCAGGGATCGAACCTTGAATCTATTTAGAGGAATGCCTAGCCTTCCACCATCTAGCCAACGTGACTCATGTTGAATTGCGTACAACTTCAACTAAGACGTCTTTTGTGTTTAACCCGCCGTCCACTCTGTATGCTCACTGAGTCTAGAAAAACATTTATAGTTTGGCCCCTGATCTTTCTAGAATTTGGGACGCAGTCCAGGAAATAAAGAAAAGAGGGAAAAGGGGTTTAGAAATTGATTTTTAGATTAAAAATAATTGCAGAAACCCGTTAGTCTCGTATGAATATTTACTATGCAGTAAAAGCATTGATTATACCATGTTTCATACTTTTATAATTAGATATTTATTTATCCTATGTTAATTGGGTTAATCTATGTCTATTGGATTAATTTATTTAATATATTAATATAGTATTCTAACTTTATGGTTATACGATGTTTTACCATTAGTCTCCCGTTACAACGCACGAGCATTCAGCTATGATTGATATAGGCATATAGAAACAGTAATCTCTACTAACTATTAAGAACTTACTGTAGACTGCCCCCGCCTCCCTACGCCCGCCCACCCGCACGCCGCAAACCTGCAAACCCCGCCGTGACCAAGGCGAACCGTCCTCCCGCCCGCACACCGCAAATCCTGCCACGACCATGGAGAACCGCCCTCCCGCCCGCCCTACCGCCCGCACGCCGCAATCCCGCCCGCCCGACGCATGTCGCACGCCCACCTAGCGCGACCCATGGAACCCTGCAGCCGCCCTCGAACCAGCCCAAAGCGAGACCGAAGGGGCACGAGCGCCACCACCTTGATCTCGCCCACTCCTCCCCAGATCTCCTCGCCATTGTCGCCGCCATGCCCGGATCCGACCGTGACTTTGATTTCCCAACCGACGCAGGAGCGGTGGGTCTGACCGACCGTGACCCGTCTTCTCATGGGCGCTTGCTGGTGTGGTTTGCTGATCAAATACATCCAGCCAATCCAGTGCCGCCCTCGCTGCCTGCTTCAGATTCAGTTTCTAGCGGCTCATGTCGTGCGCGCGCGTCTGTCGCTGGATCTAGGCCGAGGTGTTAGTCTTTAGTCTAACGCTTGGGGTTCGCCCCTCAAATGCGGTCGCTTCTGCGTGTCTCTGCTCGTAGATTTTGCCTGTCCATTTCAGCGATGCTTCCGTTGCGCCGTGTAAGTCACCAGATCAGACATGTCCTCCTGGCAATTTCTGAACTGATCGTGCTCGGTCCAATTCTTCGAACAGTTGCCAAATCGGCAATAGGTAATGATATAATGTTCATGTGTTTGCTGTCTTGGAGATCCAGTGAAATGGAGCCTCAGATTGTTTAGATCCCTGTGTTTACCCATGCCTCAACAATTCCTTGTCATAATTACCATAGACCGACGGTGAATTAGATCCTTCTTTGCCCTGCTGCAGCGTGCCTTTGTTTATGACTACTACACCATTGAATTAGTTCATCTTATGTAAATTCGAAATTACCTTCCTGGCATTTTGATCTTAGCCTCGACTTCAAGACTAATAGACACTTGATCGCAGGTTGATTTTTACAGTCTGTTGCTCACCAGTAAAGTGCATGAGTCACTGAGGTGTCCTCTAATGCTGAATTTCTGATTGCATGTGTGCTGACTTTGTCGTTATCTCGCTAATGCAGGTTGGTTTCCTGGCAACTTCTTTGAGTGTGTGTAACTTGTATGAAGCTAGCATGACGGAGTTCACATCACATGCTTACTTTACGTGAATAAAAGGTTCCAGGCTTGCAGCATAGTGGATATGCCTTATGATAATGACATTCAACAGCCTAGATTAAGCCATCTACTTCATTTTATTCTCTATAACAGTAATTAACGAATTCTTCTTACTTCCTCTACGCCTACAACTACGACGGTAAGCGACCACGCCCCTCGTTCCAAGATGAATCTGACACGCAATCTTGTGCTCATGGTCGTCATGCGTCGTTTTTTCTGTTTCGTCAGTAGTACAAACCGCAAGCAAGGTTTGATGTGCTCTATTTGGTGTGTTTGATCAGATCAATAATGTGGCCGATCGCTCATGCTACTGACTGCTAACACAACTACTACCTGTACTCCATAGCCACTTCACTCCGACAAAGGAGGGAACACTGTCGACTTCCACTGGTACGCAATGAAGACTGTTTTACACTATGTACATACGTCAAATGCTGGACATCATCAGTCATGATCTTCAAATCTATAGGAACCTGGATGCTAGGGCATGCTCTGTTTTGTTTACTAATTGCTCGATATGGAACTAGGATAAGAGTTTTCTATAGATAGAGAGAAAGAGAGAAGCTAACTGTTAATTATTCAGACCTTTATTCGCTCGGTAATATGCTTTGCTTCACATTCAGATTTTTTGTGCTTGGGCATTTAATTGATCTTTGTATGTTGTTGCATCGAGTGTTTTTTCGTTGATTAATACAGTAATTTTCATAATTTTCTTTATGTTTCAAATCCTTCATAAAGTAAGATTACCCTCTGAGTTTTTGACTGGTTATAAATACTACTAATACTAGCACATTACTTTTTTAATTAAGGTAATGCCTACATTCCTGTTCTGTAGTATGCACACCGGATTTGTATTGTTGCCATACTATTGATGCATGATTTTAACTTGAGGGGGCAAGAATATGCTAATTAATTTGTGTTTATGTTCTTGGTGCAGATCCCTATTTCTTATAAATCTTATCTCTACTATTCCATTCACCTCTCTCTCTCCTCTCCCACATTTAAACGGTAAAAATCTAAAATTATGCAAAAATAAAGATTAATAATTTGTGAGTCGTGTCAACGCACGAGCACCTGACTATGTTTGGTTAATGCATGTCTGATTTCTGTTGACGAACACATTTTGAGATTAAGGCCTCATATTTTAAGCAAAAGCCTTCCTTTTTTTAAATCTATTATGAAATATCTTGTCATGGATTTTGTACTTTGCTCTGTGGAATTAATCCCTTGTCTGGCATTATATGGTACTTGAATACTTAAAGTGTATTTTTTATTCCAAATGCTACATACATATGTTTTTCAGTCAACACAACTCCATCTCATTTTGTAGTTTTCTTAGTGTTCAATACTATTTGGATTCTATTAAGTCAGAAATAGCAAAGATAACATAGAAAGGTGGACTTCCAAATGCAGAAGCAATTGGAAAATTGTACATCTTATGCAACTTGATCGAACTGTTATATTTTAGATCTTTTGTTTATCATTTTTTAATCCACATGTATTTCTCTATCATATAAAACTCTATATTGATTCTTTAAAATAATTTATATGAATTTGATAATGTTTGTCACAACTCACACGAATTCTGTATACCATAATGAATTGATGGTTGAGAAACTATGCACGAGGCATGCAAATTAACAAGACAAATAACATAAGCTATCAATGGTATTATGTGTTCCCGTTGCAACGCACGGGCACACAACTAG
>Hip1_3#DNA/Helitron
TCTCTACTACTATTAAGGCTGCAAGAGTAGTCGGCCATTCCCGTGTTCTGCCACCATTCACATGTCATGTCTGTCATTCTCATTCTTTATTCTGAATTTCTCATTCCCTCCTCCCGCAAAGCTCATTCCCATTCTCATTCCCCCGTACAGCCCACGTCTAGCTAAAATTAAAAAAACACATGTCCTCAAGGGGATTTGAACTCATGACCTCTTAAGCAAAGGCCAAGAGTAGCTACACTACACCACATATGTGTTTATGTCTATATCTATGACAGGAAACACATCTACTACATCTCTCACCAAGCTCACTTGCTACCCTTCCACTTTTGTGTAGTAGTAGATAAGTATCACCGAGATTCTTGAATTAGATTTTTGGATGGAGATAATATTATTTAAAGAAGAGCTTTGCATGCAATTTCTTTTGTTTGAATAATGTATTATACTTAAATTCCTTTTTTTGCATGCGTGACATTTTTCTCTGTAATATTTTTTCCATAGATCAGACTTCTGAGTCATTTTCATAAACCAACGCCAAGCATGAATCCATGTTCTTACTTGAAACCCCGAACAAACACCATGACTAGATTAAAATAACAAAATTTATGTATGACTATGATCACAAGTTGATAATGAAACATTTTCTCATAACAATATAACACACATTTTATATATAAGTTATCGTAGTATACTGGTATTATATATTACCGTTGCAACGCACGGGCACCCAGCTAG
>Hip2_1#DNA/Helitron
TCTATACTATACTTAAAGCACCAGTTTCAACGGTCGTCATGCGTCATTTTTTTTACAAATAACCTCTCACAGCTATTTCAAATTAATATAGATGTCAAACGACGTCCGACACGAGCTAGATTTGCTCTTGAAAAGCATTGGGTCGTTTCTGAGATCACATCGGCGCAATGGAGTACATGGTGTTTGAGATTGCTGAATTGGATGGAGCAGCAATGATTTGTTACACTAACAGCAAAATGAAAGGTTATTTATTGGTTTTAAACGTTAGTAATTGCTACGAAGTAGCGTAATTTATATGGAGCGCTTCCATTTTTTATTGATGTCTGACTTTAGCAATCACTCCATATTTTGGTCTATCTTTTTTATAAGTTTGGCTTCATGGGACTTATTTTATAAACTTGATCTCACAAACTTTCTCTTATTTGGTCTCTGTATGATGGAATTATGTCATTTTATAATCTCTGTTCATTTAGTCAATCGTTGTGAACTCTCTTCTAATCGCTCACTTCATTGGCCGTGTTGTAGCAAGACATATTTGCATGGAGTAAACAATAACATCAGTTAGCCAAATCAAAAAATATATTATAGAGAGAGCAGAGACAATCAATAAAAGATCTTGAATTTTTTTTGATAGATAGTTTACGTGGGTATTGTTGTAATCCGTCGCAACGCGCGGGTAACTGACTAG
>Hip2_2#DNA/Helitron
TCTACTATACTTAAAGCACCAGTTTCAACGGTCGTCCCGCGTCATATTTTTACAAAAAAGTCCCTACATTTCTTCCAAATCAACTCAGCGTAAAATGTTAAAAAGCGGTGCATGAGTTGGGACCTCCCCACGGTAATGATGGTCATCGCCTCAGTTGCTACCACCTCGTTCGTCATTCTACTTCTTTTCTCTCTCCCCTTATCGGTCATGCTCCTAGCCTTTCTCCGTGCATGCCATCGAGGAGGATATGGTGGTGCCTGCCACGCTTAGGTTATCTTGGCAATGAGGAGTACAGGTCTGAGATATTAGACAACTAAGACCCATAGCGTGGCAGCAGTCGGCATATGCTACGAAGTTGGTTATAGTGTTGTTTCACTTCAGCGGGTCCAGGGTTAGGAAGACACTCGCATTCTCTCGCCCTTCTCGGATTGACGCCTGGTGCGGGTGCCTCTCGGTTTGGAGCTGCTCCGGTTGGGCTTCTTTCTCCGCTTGCGTGCTCTCTCCCTATATATCTAGCGGTATACTACCTATGTAGCCTCCAGATGCCCAGGTCTTCGTCGTGTCCTTCTCTAGCAACGAACAGGTATGTCCGCCTCTTCGTTTCCCCTTCTACTCTACGAAATCTTGGAAGTGGTGGAGGCGAGGGATGAGGGTCTCTGATTTGCTGCCTATGGTACCCGTGCGTTCATAAAAAATATTATGCGAAGAGCGGAGACAATCAATAAAAAATCTTGAGATCTTTTTGATCGATAATTTACGTGAGTATTGTTGTGAGCCGTCGCAACGCACGAGTAAACGACTAG
>Hip2_45#DNA/Helitron
TCTCTACTATATTAAAGCACCAGTTTCAACGGTTGTCCCGCATCAATATTTAAAAAAACCTACATTTCTTTAGAATCAATCCGCACTCTTATAATCTCTTCTCTACTACTATAATAGGAGAGTTTATGTGAAAAATAAGGTGAAATTATGTATAAGTGAGTGTTTAAACCTTGGTTGTTGGCTCCACATTCACACTCACCTAATCAATAGAAAACATATATTTTGTGATTTATTAAAACAACATTTATCCTATGTCATATATATGTAAAAACCGTAGCAATGCACGGGCATATGACTAG
>Hip5_12#DNA/Helitron
TCTGTACTACTCTATTAAGAACCTAATGTGGGCACCGGTGCTACCATAGCTTCACCCTTTCCACATCCAGCGCCCGCAAAAAATAGTGTCGAACGAGCAATCGAACCCACACCCCTTTGCTCCACAAATTTGGGGCTAACCACTAGACAACACATAACTTAGTGTTTAGAAATAAACAATAATTATATTTGTAGCCTAGACGTCGCTCCTCACGCTCCCTCGCCTCGTGGCAACGCATGAGCACATACCTAG
>Hip6_5#DNA/Helitron
TCTATACTAATCTCTTAAGAACCTAATATGGGCACCTGGTGATACCACGGCTTCACTCTCCACGCTGACACTCTGGACCCACCCCACCACACCGCGCAAAAAATAGTGCAGAGGGAGCACTCAAACACATGCCCCCGTTTCAGAAATTTAGGGTTAACCACTAGACCATGTGTATCTTAGTGTTTAAAATAAATAATAGTTATATTTGAGTATATAACAACCGTAGTAAAACACATGCAACTGGCTAA
>Hip7_1#DNA/Helitron
TCTCTATACTATCTATTAAGTTAATAGTGTAGATGACGGCACTACCATGACTTTACCCTCCCCAGACCCCACCGGCAGATATGCGGCCCGTCGCGACATCTATTGGTCATTCCAGTTTCAAGGCCTAAGCATGGCGGCCTTGCATCGGATGCCCAAACCCAACATAACTAGCTTCAGTTCAGTACACCCGGTAGCTCGATAGCCCGACAATAATTAGCAACAACGACATACACGTAGAAGCGGTAGTTGAGTTTAAGTGCAGAAACAACCTAGCTCCAGCAGTGTGTAGCTAGCAGCAAGTCTCCCGAGCAGCGCAATAGATTTTTTATTGCCTCTCACTTACAAGTATATTGTAGTATCTGTTCATGTATGCACACACTCACACCAAAACGCACACCAACTCTCCCCTAGCGTACATAAGCAGACCATGACTCCACCCTCCCCTAGGCCCGCGCACGCTCGCCAACACCCGTGTCACCTCCCGCACCCTCCGCACGACACGCCCCAACTAGCCTCTCGCTTCTCGCATTCACGCCGATTGGCTCTCGCAACGAACTGCCTTCGCCCGCAAACCATGACCTCCACGCCAGTCGCCAGTTTTCACGCCATCCGCAACATCTATGCCATGTCAGTCGTCGCATCCCACCCGCCCACTCCACAACATACTCTCGCCCGCTTCTCCACCCGCACCAAAACGCACACCAACTCACCTCTACCGTACACAAGCAGACCATGACTCCACCCCTAGGCCCGCGCACGCTCGCCAACACCCGTGTCGCCTCCCGCACCCTCTGCACGACATGCCCCAGCCAGGCTCCCGCTTCTCGCGTTCGCGCCGATTGGCTCTCACAACGAACTGCCTCCGCCAACAAACCATGACCTCCACGCCAGTCGACAGTCTTCACGCCATCTGCAACCTCCATGCCATGTCAGTCGTCGCGTCCCACTCGCCCACTCCACAACAGACTCCCGCCCGTTTCTCCACCCGTAAGAAGGAGGGTGCCCACTTAGATAAGGTTGCATCGGCTTCTCCCGTAGCTGCCACTGCCGAATGGCGATTGGTTCCAATAATTGGTGGGAGCTTTGCTCACTAACCTAACCGGCCAACAACTCACGATCGAGTATTCGAGTGTTATCCCGCCAGACGCTCGTCCACAAGCTCGATGATGCCTAGATGAAGCTGACGCTGAGGTTCCGCCTCGCCGCCACCCCCGCAACGCCGTCATCGGCCTCAGGTCCGGATTTGGACCCGCAACAGTAGCAGTAGCCACCGTTGTTCCCGACCACAAGGCACCATCACTAGCGATGGAGTCGCCGACCAACAGTGAGTCTCCCCGTGATGCCCAGATGAGGTTGACGTCGAGGTTCCACCTTACCACCCAAGTGATGTTTGTTATTTCGTATATATGTTTCATACTAATTTTTTACTCCCGTGGCAACGCACGGGCACGAACCTAG
>DTA_ZM00001_consensus#DNA/DTA
TAGGGATGAAAACGATCGAAAACGATCGAAAAAACACTAACATTGGTTTTGGTTTCGTTTTACAACAACGGTACGAAAACGAAAACGAAAAGTTGAGGGTCGGTATACGGTATCGAAATTACCGGTCATTCGAAAACGAAAAAATCGAAACGAAGATACGTCGAAAACGATCGACATATGAAACTTGAGTCGGTAATTAACAAAAACAAACAATAAACTGAATGACTTAATTCAAACATTAATATATATTAAGTTTATAGCATCAACATAATCACATAGTGACATTATTTGAGTGAGAAATTATATCTACACTCATGTCACATACAAGCATACTAATTAACTGATAGTTTATCCAGAAGTGAGCAGCAGTGACCACATGCCCGTGAACTATGTACAAGAAGCTGCCAGGGACAACAGACATTCAGTTTATCCAGAAGTGAAACCTATACCTATCACTCTCTCCAAGTCTCCACTCTCCAGTGAGCAGCAGTGACCACAAATCCAAAAGACCAGACAAACGGCTGACAACAGACATTCAGTCAGTCAGTCTATCCAAAAGTGAAACCTATATGACTCTCCACAAAGTCTCTAGTGACTTAGTGAGCAGTGAGCCAGTGACCACAAACCCAAACCCAAAAGACTAGAGTAACAGCTAGCTGACACGGACATCAAACATTCAGTTTGTCCAAAAGTAAACACGTCACTCTCTCCAAGTCTTCATTGAACAGTGACCACAAATCCAAAAGACTCAAGTTACTACAAGTCTCAAGTTCAGATTAAAACGTCCCAAACAACTCTTCTTCATCATTCATGACATCTGGATCACTTGCATCATTATCTTCGTCTTCCGCCTAAAACAAGATAAAAACAATTTATATCAGTACAAAGATTGAACCAAAACTGATGTCATGTAATTTTGTGTAGTGAACCATCAACCATGTATACCTCTTCATTCGCAAGCTTTACATATGTTGCAAAGTCCTCTAAATTGTTCAGATCAGTGACAAGTGAAGGAATATCCTTAGATTCTAACAAATGAAAGTCACACAATTATAAGTTGCATATTAGATAGCAGGAGGCAAATTATAATTTATAACTAAGAACTTATGTAATTATACCTTTTCTTGTTGCTGAAATCCAACTTTTGGTGCAAATAAGTGCTTCTACCATCTCAGGATCAAGCCGGCTACGGTATGGATCAACGATGCGGCCACCTGCACTAAACGCCGACTCAGAAGCAACAGTTGACACTTGTGTGGCTAGCACATCGCGAGCAATGAGTGAAAGAACCGGATATTCCTTTTGTTGGCCTCGCCACCAAGACAAGATATCAAAATGACTATCACTATGCTTCAGAAGAGGAGCTGCCATATACTTTTCTAATTCACTCAATGCATCTGATTCCATCAAACTTGTCTCATCATATAAGAAACGATCAAGTTCAAGTTCATCATCATGAGTTTCCAGCAACAACTCATCTGTGCTAGCATGTTGAGGTGCACTAGGAACTGTCTTTGAGGTTGCAGTTGCAGAAGGTGAACTAGCATAGCACTTGTACAATTTTTTTATGATACTAACAAGATGTTCAAGGTTTTCTTTTCCCAAAGAACAACCATAAAATCTGTTCATGTAGTACTCTATAAGCCTTTTCTTGTACCTTGGATCAAGAAAAGATGCAACAGCAAGAGCTATACTAGACTTTTTCCAATATTTTTCAAATTTTGCACTCATTGCAGCAGCCATTTTTTTAATAGTAGAGTCATTGCTGCAACACCATCTATCAATTAAATCCTTTATGTCACAAAAACCCTTATAAAACTGATTTGCAGTTGGGTATAACGTACCAGAGAGAATTTCAGTAAGGTCATAGAATTTTTTTAGCAACTGAAAAAGCTTTAGAGCCATGTCCCATTCTTCAGGAAGAGGAGTTATGCTCTCATACTTACGACGATCTGAATATTTGAGTCTCATGAAGGCAGGCTTGTAATATAATGCATCCCTCAACATTAAGTATGTTGAATTCCATCGAGTTGAAACATCAAGTGACAACCCCTTTGATGTATCCAATCCACACTCTTTTGCACGCTTCATAAGCTCCTCCCATTGCAATGGAGATCCTTTTACAGTCAGCACAAGTTTCTTGATATTGTCAATAGTTCCTGTAATTACAGCCATACCGTCTCTAGCAACCAAGTTGAGTATATGACATGCACATCTCACATGAAAAAACAGACCATCGCAAGCTAAAGAGCCATGATTCTCATTTAGATCAGCAATAATGTCATTAACTGCTACTTCATTTGCACTAGCATTGTCTAAAGTCAATGAAAATAATTTCTTCTCAACATACCATTTCACCATCAATTCTGTAAATGTTTGTGATAACCTCTGACCTGTATGGCTGCCTGCAACATGGAAAAAACCTACAATTCTCTTTTGAATACGCCATTCATCATCTATCCAATGGAGAGTAACACACATGTAGGACTTGTTTTGACATGATGTCCACATGTCCATGGTTGCACTAAAGCAACATTGAACATTTTTCAAACAACCATACAAAATATCCTTTTGTTCCAAGTATAAGTCCATGATTTCTTTTCTAGTAGTGATACGAGACTTGATACTAAAGTTGGGTCGTAGGGATTTAATGAAGTCAACCATGTACTCATGTTCAACTATATTGAAAGGATACTCATGCATGATTATTGCCAAATACAACTTCCTTAAACTAACTGCTTGGTCAAACTTATAGGGTTCCACCACAGTGCAATCCTTTTCATGATCCTTTACCATACTGAGTTGTCGTTGGCCTTTAACAATCCTATGTGCTGATCTCAAATGGTTTAGAAATGCAGTTGTTCCATACCTGCCTTCACATCTGTACCTTGCCTTACACTTAGGAAACTTGCAAGAACCCCACTTTTGATTGTAAATCTTCCCATCCACCTCAACTTTAATATCTGTCTTCTCAAAATATTCCCATACTACTGATGTGCGCTTCTTATCCCTCTTTGGAAGGGAGTGGTCATCCCCATCCTCTTGTGTGCCAGTGCCACTGCTATCTATCACATTTGTGGTACTCTCAACAATTGGAGGTGCTGCTGGTGCTGGTGCTAGTGTATCTTCAACTTCAACACTCCTAGCTCTAGCTGCAGGTCCAGATGCCGCAATAAGTGTGGTTGCTTTCCTCTTAGTACCAGCAGTTCCAAGAGCAGCCGGTGGAGGCGGCGTTCCCAACAACAAGCGCGCCGAACTACGGTCCGAGCTTTCATCTCTCCCTGCCATGGTCCTACTAGAAATATGGAATGAGGATGAGTGGATCAATGAGTAGATCAATAAAATAAAAAACATCAACTTCATTACCTTGTAGCCGCAGGAGCGAGGAGCTAGGCAGCTAGCCGGCCAGAGAGCAGAGACACCAGCAGTCAGTCCAGGCGTCCAGCACACACCGACCGAGCGACACACGAGCGAGCGCGGCAGTGCGGCACACGAGCGAGCAGCCTGCAACCAGCCGACCGCCGACCTGAGCGACCTGGGAAGTGCCGAAGTGGGGACTTGGGGTTGGGGCGCAGGGCGCTCCGGCGCTGGGCGAGGGCTGGCCGGCTGGGCGACCGCCGACCGGCGACAGCCGTCAGCCGACAGGGCTGGGCCGCCTGGGCGCCTGCGCGAAGGTGGGAGGACCGGAGGTGGCTGGGGGCTGGGGCTGGCGGGCGGCGGCCACGGGCAAGGGCAACTGGGCAAGCCGCAAGCCGGCAAGGCCACGGGATAGGGTTTCCAGTTTAATGTGTTATGTGTGTGCGTTGGTGGGCCTTGTCGCCTTGGGCTCATGGGCTGCGCTGACATTGCCACATTGGAGAATTGAAAGGCCCAAAACCGAATAGCCTAAACCGTATCAAAAACGGGATTTTCCCGACCCAAAACGGTAACCGCAAAAACGAACGAAAAAACAGTCTGCTTGTTTTCGATACCGTTACCGAAGACAATCTACCCGTTTTTCGTACCGAAACCGAAAAAAAAACCGAAGTATACGAAAACGATCGGAAAAAACCGGTACTCGGAACGGGACGGTACGGGATTTTCCCGTACCGTTTTCATCCCTAG
>DTA_ZM00002_consensus#DNA/DTA
TAGGGATGAAAACGAACAGGAAAAATACCGTCCCGTCCTGTACCATATTCCCGTTTTGAACCGTTCGTTTTCGTTTTTCCGGGAAAATTAGAAAACGGTACGGGAACCGGGATAGGTATGTCCGGGAACGGGTCCGAAAACGGTTGGAAGTGTTTCCCGCCCGTATTTACGGTATCCCGTATTGTACCGGGAATTTCCCATATTTTCTCGGACACCCAACCGTGTAGCAATGGCAAATGACACAAAGCCCATTAAACATTGGCGGATTGGACCACTGCCAGCCTACCACGCAGCCCATGCTAGCCACCAGACACGGCCCACAAAGCCTGCCGACCAGATGACCAGACGCAGCCACGCAGGCACGCAGCGTATGTGCTCGATGTGGACGGAGAACGGCTAAACCTAATCCATCGAGGACTCGAGGTGGACGGAGAACGGAGACTGGCGGCGGCGGCGCTCCTCTGCGCACGTGCTCGGCGCCTCGGCTATCGGCTTCCAGCGGCGGCGCTTCTCCAGTTCAACTTGCAGCGCGCCGCGAGCCCGCGATTCAGGCGTTCAACGCCACGCTGCCGTCGCCCGCCCCCAGGCCTGGCTCCGCGCTCCTGCCTCGCTCTACTTTTCTGCGTCGCGGTCGTCTTGGTCGTCCATCGGCCTTTAGGTATGATCAGGATGATAGTGTCAAGAAATTTTATTTGGCAATAATCATGCATGAGTACCCATTTAATATTGTTGAGCATGATTACTTTGTTGAGTTCATTAAGTCTTTGCGCCCTAGCTTTCCCTTGAAGTCTAGAGTAACAGCTAGAAAGGACATAATGGATATATATGTACTTGAAAGGGACAAGTTGTATGCATATTTGAAAACAGTCCCATGTCGCTTTAGTACAACTATGGATATGTGGACTTCATGTCAAAACAAAGGGTACATGTGTGTCACCTTACACTGGATAGATGATGAGTGGCACATTCAAAAGAGAATAGTGGGTTTCTTTCATGTAGATGGTCGGCACACCGGGCATAAGTTGGCTGAGTCTTTTACTGAAGTCATGGTTAACTGGTTTGTTGAGAAAAAATTGTTTTCTTTGACCTTGGACAATGCATCTAGCAACTTAGTGGCAGTCAATGATATTATTGATGACCTTAGAGAGAATGGGACTGCTTTGGTTTGCGATGGCATTTTTTCCATATTAGATGTGCATGCCACGTACTTAACTTGGTTGCTAGAGATGGAATGGCTGTCATTTCAAAAGCACTACAAAAAATTAAAGCATTGGTCCTCACTGTTAAGGGTTCTCCCTTACAATGGGAGGAACTCATGAAACGTGTTGCCGAGTGTGGGTTAGACACATCAAAGGGCATACAGCTTGATGTTTCAACTAGGTGGAATTCAACATATTTGATGCTTAGGGATGCCTTGCACTACAAAGCAGCTTTCATTAGGCTAAAAACAGCAAACCGTCAAAAGTATAACAACATTTGTCCTTCTGATAGTGAATGGGCCATGGCTGTAAAAGTTTTTCAGTGCTTGCAAAGTTTTTATGATCTTACTGAGTTGCTGTCCGGAACTTCGTATCCAACTGCAAATATATTCTATAGAGGTTTCTGTGAGATAAAGGAACTGCTTGATAAATGGTGTGTGGATGAAGATTTGACTATTAGAACAATGGCAATATCTATGAGTGACAAGTTTGAGAAATATTGGAGCTGTTCTAGTTTGAGTCTTGCTCTAGCATGCTTTCTTGATCCTAGGTATAAGAAGAAGCTTGCTGAATTCTACATGAGAAAGTTCTATGGTGACTACTACCAGGTCCGTCTTGATGAGTTAGTTGGTGCTATGAAGAACTTGTTTCTATTTTATGCAAGCTCTAAACCTTCAGCTTCCAACAATGATATGAATGCAAACCAACATGTCAGCCCAACAGAACATTTAGCTACAAAGAAGAATGTTGAACTTGATGCTTTCTTGTATGATGATGTTAGGCCTGGTACTAATTATTTAAATGAATTGGACAAATACATGGCAGAACCTCTTCTAAAGCAAGATCCATTTGATATTTTAGCTTTCTGGAAGAACAACACAGATAAGTACCCTATTCTTTCACAAATTGCTCGTGATGTGATGTCTATACAAGTGTCAACTGTTGCTTCAGAGTCTGCCTTTAGTGCTGCTGGCCGGGTTGTTGATCCATATCGCAATCGACTTGACCCTGAGATGGTACAAGCACTTATATGTACTAAAGATTGGATTCGTGCATCAAGAAAAGGTACCCATTTTTTAATATGTTGAACAGAAATTTTCTTATGTCATATACTCATGCATGTCTTTTTCTTTTGTATTATCAGATTCTACAATTATTCATTCTATTTTGGCTGATCTAAAACCTTCGGAAGCAATTCCTATCAGTCAGCCTTGCATGGATGATGAGGTATGCAACCATTTTTCATATTATTGTTAGAACTCCTAGTTACTGATCTATGAATTTAGCCTTATTGGTTAGAATTAATTAACCGAGAATTGCAAACTTGTAGGAACAAGATGCTGAAAGTGATCCTGACGTCATGAATGATTATGATGAGCTTTGAATGTGAGCTGTGAATACGCCGACTAGTCATGGTGCATTGGTGCTTAATGCTTGGCAACATGTTTGGAATTTAGATAAATATGTTGATGTGTGCTGTGTCCATGTTTGGCAACTGTGTCACTGTGTGCTGTGTGCGATAAACATGTTTGGCAACATCTATGGAGCAGCAGTAGCTGTGTGCTGTCACTACTGTGTGTATTTAAATCTGAACAAAACTGTGTGCGATAAATATGTTGTTGTCCATGTTTGCCATGTGTGCCTGTGTGCGATAAATATGTTGTTGTGTGCTGTTCATCCGGATGTTGTCCGGCTACCGTCCGTTTTTGTTGAATATTCGTTCGTATTTGTTCGTTTTCGTATACCCATATATTCCATAACCGTTTTCGCTACCGCCTTTCCCGCTCCCGCTCCCGTTTTCGGTAAAAAAATATGGTAACGGAAACGGGAGAGGTAGTTTCCCGCCCATTCCCGTTCGTTTTCATCCCTAC
>DTA_ZM00005_consensus#DNA/DTA
AAAGTAGGATGGGAAACCCGAACCGACCGTTATTGTATTATTGATTTTGTCAATTTTATTCCGACTATTATCAAATCCGATTAATAAAACAAAAACAGGACGAAAACGGGATATCAAATACGATAAGAAAAAATGAAAACGTAGAACTATTTTTCCAACCGTTTTATCGGGATCTCGTTTTAAATCAGGATGATCTTGTTTTGTCCGGTATTTTCAATTCCAGAAAAGTAGACATGATGCCCTGTCTTGATCCATAAGCATTCAGCCCATAAACCAGCCACACTAGCTTTCTCTCCATGGGCCCACGGCTGGCTCCATGCTACGAGCGACCAGCCCACCACAGTATGCCAGGTCTCCAGCAGTCCAGCCATCAGCCAACTTGTAGCTCTAAACGCATCCACGCATACTGCTTGTTTATTAATTAACGTGAGCACATTGATGTTGCTTGCATACTGCTTGGTTGCTTGCACATTTAATACTGCTTACATACAGCAGAAGTTTGGTCTTTGCTAATGCATGAATAATGTCAGCATCTTGTTTACTACTGTTTGGAAGCATCACATTGATTCAAAACTAACTTTTATGTTGTGATTTTAGCGATCTAAAATACTGGTTACCGTTCGATTTCTGCATTTACCCAGCCGTATTGTATCGTTTTTCGATTCCCGTAATTATCCCATTCGTTTTCGTATCCGATATATCCCATTTTCGTTTCCGTTCCGCAAAATAAATATGAAAATGAAAACAGTAGAAGTGTTTTCCCGACCGTTTCCGACCGCTTTC
>DTA_ZM00006_consensus#DNA/DTA
TAGGGATGAAAACGGGACGGATACAGCCGGATATAGGGTCATCCCGTATCCTACCCTAATGTATTTATCTCAGATACGGGACCGGATACGGGTACTTCAGATTCGGGACGGATACAGGACGGGACCGGGTAATAATACGGGCGGATAAGAAACGGATAACAGATACTGATCGGGTAGGTACCGGATAGTTGTCGGGTAGTTCGTATCGATGTCATTAATTGCCCAACCATCCAACAAACACATAAATTAAGCAATACATAATCATGTATATGATAGATCAAATGTGGAACCAACAGCACAATATTAAAAAAATTCGACAGCATGTCCCCTCTTTTAGGCATAATCCACAAGTATATAATAGATAGATAGTAGATAAATGACATCATTTAACATGTTCAAGTGTTCAACACTTGCACATCACAAAATGAAACAACACAAATCACAATAGATAGAGTCATATGATCATGTCCAGTTCAGAACAACATAACAAGTGAAGAAGTGCAAACAAGAAAATATAGTTCCACAGCATTACAACAATAAATAACAAGTTCAACATCATCCATTCCATGGTAACTTGAAGTCGAACATCTCAAGTCCCAATTGCAAAATCATCCTCCAAGTCAACTCCATCCATAGCTTCAGTTAAGGTTTTAATTTCAATCTCCAAATCTGAAATTAATAGAAAACATGTTATTGATCATGATGATGATGTGGATCATTACGCTATAAATATAACAATACCTTTCTCTGAAGCAATCTTCCAATCTTTACAACAAACCAATGCCTCAATAATTTCTGGTTTGAGCCTTGAACGGAATGCATCAACAATGCGTCCACCAGAGCTAAATGCAGACTCTGAAGCAACAGTAGAAACTTGCATAGACAAAACATCACGAGCAAGGGTTGAAAGAATAGGAAAATTTGTGACTTGCCCTTTCCACCATGATAGGACATCAAATGTTGCTTCATTGTCATTGACCTTCACTAGGTCCTCACTCATGTACAAATCCAACTCTGACACCTTCTTGTCATTGCTTGTTGTTACATACAACTCATCAAGATCAACCTCATCATCATCCTCATCCACCAAAGTATTTTTATGTCGAACAAACTCGCTCTCTTTTGAACTAGCACCTTTTGAGGTTTTTGTGGTTGATTTTGCAGTGATGGCTGATGAATAATATGTAAATAATTCATTGATAACATTCATGAATACCAACTTCTCTAACTCAGCTTTATCAATGTCATACATCTTAGATATATATAGCTCAACCATCCTATGTTTGTATCTAGGATCAAGAAATGCTCCCACTGCCAAAGCTACATTATTCATTTCCCAATATTTATCAAACTTCTGTCTCATAGAAAATGCCATCGTGCAAATTGTTAGATCACTGTTATCACACCATCTTGCAATAGCCATCTTAATCTCAGAAAACTTGCGAAAGAAATGATTTGCAGTAGGATATGAAGTGCCAGAAAAAAGCAATGTGACATCATAGAATTTTTTCAAACACTTGCTGATATTTGCAGCATTCAACCACTCAGTGCTTGAAGGATTGATATGACCATATTTGTCCTTATCTTTTTTAGCAAGACGATCAAAAGCATTCTTATAGTAAATGGCATCTCTAATCATGATGTATGTGGAGTTCCATCTAGTGGCAACATCTAAGGAAAGAGCCTTTTTAGGGGTCACAATCACATTCTTTAGCACACTTCTCAAATGCCTCCAATTGCAAAGGTGATCTTTTGATAATTGTTACAAACTGCCTAATGTTTCCAATGACACTTCCAATGCATGATAACCCATCTCTAGCAACTAGGTTCAGTATATGATTTGCACATCTAACATGAAAAAAATTTCCATCACAGACAAATAGCTCTTTGCAATTTTGAGTCACTATCTCAACTGCTACCTTGTTTGCAACAGCATTGTCCAAAGAAAGAGCAAACATTTTCTTATCAAGGTTCCAATTCAACACATTTGCATAAAAGGTATCACTCAATTTTATTCCTCCATGGCTACCTTCTACATGCATAAAGTTGATAATCCTTTTTTGCATATTCCAATTATCATCAATCCAATGTGCAGTAACACACAAGTATGACTTGTTCTGAATAGATGTCCATGTATCCATAGTAAAACTAACACGACATGCAAGTTTACTAAATTGTGCATACAATTGATTCTTTTCCTCCTTATAAAGATCCATGACCTCTTTACGAACAGTAACACGATTCTTCATAGGAAATGATGGCCTTAATGATTTAATGAATTTCACAAAGTACTTGTGCTGAGCAATATTGAAAGGATATTCATGCATGATGATGGCATAATATAGAAGTCTCACACTGACATTCTCATCATATTTATATGTTCCTATGGAATTTCCACTCTGACTAAGGATTTGCTGGCCTTTCAAGATTTGATGCTTCAACTTTAAATGGTTACTAAAAGCCTTTGTACCATTACCACTTTCTGCCTTAGCTTTATGTGTACATCTATTGCATTTAGCCCATGGTTGCTTAATAATCGAACCATCAGATTGTTGAACCTCTAACTCATACCTTGTGAAGTGACCCCAAACCCATGAAGTGAGTTTTTTTCCAATCTTGACATCATTTTCTTCTTCGTTGTCTCCAATACTTCCTTGAGCAGTTGCACTTGCATTTGCGCATTGGCTACCACTTGGAGTGCTTGCACTTGCATTTGCGCTTTGACTTGCACTTGCATTTGCGCTTTGACTTGCACTTGCATTTGCGCTTTGCACAGTTGTAACAAGTACAAACTAATGTTAATATACAATTACTAGTTGCATAGAGCCTGCGAAACTAATTTGTGCAAATTGAAAAATATACAAACCTTTTGCAAATGATGGCACTAAAACAATAGCTCTATCCTTGTTTGATCCTACTGACTTGGATGCCTTAAGCTTGCTCACGGGAGTAGTGGTTCGCTGTTTGACCGCACGATTCTCTACACCCATGAATTTCTTCTTCTTTCCAACAAGAGGGGTAGCAGCAACATTAGCACCATCAGAAGGTTCACCAGCAACTTGGTCATCGCAGCGAGCATTGCCATCATCTATAATTGGGGCTTGCACTTCATTCTCATTAGACCCATTCTCAATATCAACTCTAACATCCACATCCATAGCACTGCAAATCACACATGAGTACAAAAATTCAGTCCTTGGTGTCGTGTACTCGTGTTTGGTTGTTTGCTACCTCTACCTGGAAATCACAGATGAAGTGAAGTACCTTGTACCTGGCCGGCTGCTCTGCTGTGATGGTGTGGCCGGCCGCTGCGAGGCAGTGAGGTGGGGGGCCGACGGCGAGGCAGTGAGGTGGGGCCGTGGGGGCGGTGGTGTCGACGGCCTTCCCTTCTAGAAGCTGCTCGAGCTCGACTGCTCTCGTCCTCGTCCTGTCGTCCACGCGCCAAGTGCTAGCGCAGCGGTGAGCCGGTGACCGTGGCGGGCGGGAGTTCGTCCACCAGAGCGGCGGGCGGGAGTTCGTGGGCTCGTGATGGGAGGCGGCGGCCGGGAGCACAGGAGACGAGACGACGTTCGTGGCGGGCGCCGGCGGCCGGGAGCAGGGAATGGCGTCACGGCGGACCGGCGGTCGGCTGGGTGACTCCTGGCCTTGAGGGCTGGGTGTGCGTGTGGCGCTCGGCGGCTGGATTGGATGCCTGCCTAACCCTAAAGGCCTAAACACCTGATGCTTGATGATGGGCCGGCCGATCAAGCAGCCCAACAGCCAATAGGAAGTAGGCCCAAGCTAAATCCAGAAACCGGGTACCCGCCCGAATAATACCCGTATCCTACCCGGGATTTTCGGGTACTGACCGGGTAATAGTGATTCCGTATCCTACCCGTATCCGAGAGCCAATATCCGGGTAGTACCCGTATCCGTCCCGCCAAATAAAATACCCATTTCCGTATCCGAAAATTCGTCCCGTTTTGGTACCCGTATCCGGTACCCGTTCCGGGTACCCGTCCCGTTTTCATCCCTAC
>DTA_ZM00007_consensus#DNA/DTA
TAGGGATGAAAACGGTCGAAAACGATCGGTAGAAGGCTAAACCATTTTCACTTTCAATTTTTTTTCCTGAAAACGGTAACGATACGATATTGTCAAAAATGATAGCGGCGTCGATATATCGATAATTTCGAAAGAGAGACTATTCGATCGAAAGCACATCGATTACGGTCGAAAATTATCAAATCGATATTTCAAAAATGAAAAACATATCAAACTATATAACTTCGCTAATAGCATAATATTATGATAGATATCATACACAAAGATAGAGATGACTAACTTCCTTGACACGTACATCACAGTGGCATAGACTAATAGACACATAGTCACTCACATTATAATATTACATAGACAGTAGAACCCATCTTAGAATCCAAGACAACCATACAGGTGACAGGCTCGTAGCCTCACATTATAGAACATTCAAAGATATGTTGATGATAGTTGACAATGCTTGTCCGCTTGAGGCTATTTGCTACAACCCCTAGATAATTTCGCTACCTACAGTTGAACCTCAGGCAAGTCATCATCTTCAGCACCCACGTTGTCACCTCCCACGTCCAAGAATGCATCCTGTAATTTGCATGATAAATATAGGTCGGTACACTATATACTAACAATCAATAATCCAAATAACAAAAGGAAATAGAAAGAAAGAACCTCTAGTATCAGATTCTCCTTAATGACTTCCAGGATCTCAAGATCATTGGGCATAGAAGAAATATTCTTAGACCCTAAAAATATAAAAGGAAGCTACACGAGTAAGTATTGTTAATTTCTTTAACATGTAAAACTAACTATGTGCTGAAATTTCACCTCTTTTAGATGCAATTATCCAGTCCTTTGTGCAAACAAGGGCTTCCACCATCTCAGGATCAAGGCGGCTTCGATATGGATCGACAACACGACCACCGGCACTAAAAGCCGATTTAGATGCAACACTCGAAACTTGCATGGCCAACACATCACGAGCAAGCAGGTAGAGGGTAGGATATTCTTCCATCTGAGATTTCCACCATGCTAAAATATCAAATGTATTCTGATTAGCTTTAGTAGCCTTCAAAGGTGGATCTGCTATGTACCTATCCAATTCACTCACTTCTCCATCATCATCAAATGACTCATTTTCAAATAAGAAGTCAAGCTCAGTAACTACAGTATCCACAAATTGATCAGAAGATGTTGCATGTGTGTTACTGCTCTTTGCAGATGGTGTACCTGAAAGATAGCACTGAAACATATTCCTTAGGACACCATTAAATTTGTCAAGTTCAGCTTGATAGGAATTTCTATGGAACCTTTTCAAGTAAAATTCCACAACTCTTCTTTTGAACCTAGGATCAAGAACATTTGCTACAGCTAGTGCAACATTAGACTTTCTCCAGTACTTATCGAACTTGACACTCATTGCATTTGCCATTTCACAAATGGTAGTATCACTACTATGACACCAATCTGATAGCAGTAACTTAATCTCACAAAAGCCACAGAAAAATAGATTTGCTGTTGGATATGTAGTACCAGAAAATATCTCAGTGAGGTCAAAGAATTTTTTTAATAATGGAATCAGATTGTGCGCATTCTGCCAATCCTGGGGTGAAGGTGCAATACTGCCATATCTATGGCGTTCTATGGAAGTAAGTCTCTCAAAGGCCGCCTTGTAATATAAAGCATCCCTCAACATAAGATACGTTGAATTCCACCTTGTAGAAACATCAAGTGACAAAGAACGTTTTGTATCCAATCCACATTCAGTTGCACACATTTGGAATTATTCCCACTGAATTGGAGACCCCTTAACAACAAGTACGGATGCTCTAATCTTTTGAGTTGCAGTGGAAATCACATGCATGCCATCTTTAACAACCAAATTAAGGATGTGATTGGCACATCTCACATGAAAAAACAGCCCATCACAAATCAAAGGACTATGTTTTTTTAGTTCTATGATTAGATCTTTAACAGCAACTTCATTTGCAGAAGCATTATCCAAAGTCAAAGAAAACATCTTTTTCTCAACATACCATTTTAGAAGACAAGAACTCACGGTATAAGACAACTTCTCACCAGTATGGCGCCCTTCAACATGGAAGAAATTAATAATTCTCTTTTGAATTTTCCAATCCTCATCAACCCAATGAAGAGTGATACACATGTAGGCCTTGTTTTGGTTGGATGTCCACATATCCATGGTTGCACTAAAACGACATTGAATGGTTTTCAAGTATTCATATAACTTATTCTTTTTATCCAAATAATATTCCATTATCTCCTTTCTAACTGTGACACGAGACTTCATTGGGTAATTTGGACGCAAGGATTTTACCCAATCTTGAAATAATTCATGTTCAACCATATTGAAAGGATACTCATGAGCAATCATTGCTTCATAGAACTTCTTCACGCTAGCATCTTGATCATACTTGTATGGTTGAACAATGGCAATTCCTGCCTCATTTTTTTGGGTTGTGAGATGCTGCTGCCCTTTCTTTATGCTGTGGTAATTAGCAAGATGAGTCCAAAAACCTGAAGTACCAAATTTTCCCTCAGTCCTGTGTTTGCTTGTCTTGGTATTACACCCTTTGACCTTGCACTTTGCCCAGATCTGCTTTTCCATCTTACCATTGACCTCCACTGTCACTGTATACTTTTCAAAGTGATCCCACACTTCTGATGTGGTCTTCTTTGGCCTCTTGATAGGACGCTCGCCATCCTCGCCATCATTTTCAGCATCAAAATTGGTTGGAGCATCAGTACCACTGCCAACAGCACTAGCACCAACACTTGGCAAAAGAATTCCATCAGATGCAGGTGTCAACGAAGATGCAGATTGACCAACAATATGACTTGCACCTTCACTTGCAACGAGAGCTAGTATTCCTATAAAAAATGATTTTCTCTAAGTAACCAAATAAAGAAATAGCTAGAACAATTAAACATACATGGGCAATGGACATGTAGTGCTTACTAGATGAGTGCACAGCATCTGACGATGGCTGAGACTGAGAGCCAATGATGGCGATGTCACAATTTGGTGGTGGTGCTTGTGCGTCCATTGGTGACCGTCCACAATCAGTAATAGAGAGACCAATGCTGCAATGCACACCACACAGGCACACAACGATATGAGCAGCAGCAGGCATGTCATAGAAAAAGATGACAAGAGAGGAGGGGAGACAAGGAGAGAAGAACTCACAGGGAAGTGGGATAGACTCATCAGCTGACAAAGCCGAGGGAGACGCGGCGACGCCACTCTTGGGCCAGAATGGCGAGGGCTCAAGGCGATGACGATGAGATACGTTGGCCGATCGGCGGCAGGTCCTTGGAGTCTTGGAGACGAAGACTGCTGGCCGAGTGGGATTGTCTGTCTGGCTGCTAGGTTATCTGTCTGGCTGCTGGAGTGCTGGTTGGGCCATTTGGGCTGGACGGCTGGTTGGGCTGCTAGTAGATGGCAGGATGGCCGGATGGGCCAGTTGAAGCCGGTAATTATCGACGGTAAATTACCGACCAAATGTGGTAATTTTCGAAAACGGTCGGTAAAGCCTGAAACCGTTTTTGCTATCGTTTTTGAATTTTTTTGCCGTTTTTTATTTCGAATTATCGGATACCATTTCCATTTTCGTTTATCCCTAAATTCCGATAAAATATCAAAAACGATTCTCGATAATCGGCAATTATCGCTTTCACTTTCATCCCTAG
>DTA_ZM00008_consensus#DNA/DTA
TAGGGGTGAAAACGGGACAGATACGAACGGATACTAGGTCATCTCATATCCTACCCTAATACAATTTTCTCGGATACAGGATCGGATACGGATAGTTAAAATCCGGGACGGATACAGGACGGGATCGGGTAATAAATAGGGCGGGTAAGAAACGGATATCGGATATTACCCGGATAGATAACGGATATTAGTCGGATAGTCTGTCCTGATGAAAAAGCCAAATATTTACAAAATGGACACATACAATTCAAGTTACTAACCACAAGTTCATTATAGAACTAAAAACACAATTTCAAAAAAAAAATCAGCAGCATATCCCCTCTTTTAGGCATACTCCACAAGTCCACAAGTATATAACAGATAGTAGATATTTCACACAGGTTCATTATAGAAGAAACAACACAATTTTAAAAGTAAATCAGCAGCATACCGCATCTTTTATGTATAATCCACAAGTTCACAATTCCACAAATATATAATAGATAGTGGATATTTCACACAAGTTCGCCGCAACATTAAAAGAGATACACAACATGCTACATAGTTTATTACAAAAGCGCAAACAACATAGCGAAGGGTCTAATTTCAATGTATCAAGTCGCCGCAATAGCATCTTCGTCCAAGTCCATTGCATTCATATCTTCACTTATGGTTCTAATTTCAGTTTCTAAATCTGAAATTGTTGAGAACAAAGAACATAGTAGTAAGCGTCATCAAGTCACATGCACATAAATAAAGAAATACAAATGAATGACAAACACATGTATAATGAAATCAAACCTTTCTCCGAAGCAATCTTCCAATCCTTGGTACAAACCAAGGCCTCAATAATTTCAGGTTTAAGTTTTGAACAAAAGGCATCAACAATACGTCCACTAGAGCTAAATGCTGACTCCGAAGCAACAGTAGAAACTTGCATAGATAACACATCACGAGCAAGGGTCGAAAGGATAGGAAGATTTGTCACTTGCCCCCTCCACCAAGATAGGATATCAAATGGAGCATCACCTTCATTGACCTTCACCAAACCCTCACTCATATACACATCCAATTCTGAAACCTTCTTCACATTGTTTGCTGCTGCATACAACTCATCAAGATCAACCTCATCCTCATCCTCATCATCCATGAAAGAACCATTTTTGTGTGGAACAGGTTCACTCTCCTTGGAGGTAGAAGCCATATTGATGTTTGATGAATAAAAAGCAAATAACTCATTGATGACATTAATGAAAGATATCTTCTCTAGCTCAGCCCACTCACTATCATACATCTTAGACATGTACAACTCCACCATTTTATGTTTGTACCTAGGATCAAGAAATGCCCCCACTGCTAAAGCCATATTGTTCATGTCCCAATATTTATCGAACTTCTCTTTCATAGAGAATGCCATTGAATAAATTATGACATCACTGCTCTCACACCATCTTGCAATAGCCATCTTAATCTCAGAAAACATGCAAAAGAAATGATTTGCAGTGGGATATGAAGTGCCAGAAAAAAGTAATGTGACATCATAGAACTTTCTCAAACACTTGTTGATATTTATTGCATTCAACCAATCATCACTTGAAGGAACCATATGGCCAAATCTATCCTTATCTTTTTTAGCAAGACGATCAAAAGCATTAGTAAATAGCATCTCTAACCATAATATATGTAGAATTCCATCTTGTAGCAACATCTAAGGAAAGGGCTTTCTTAGTGTCTAGATCACATTCTTTAGCACATTTTTAAAATGCCTCAAATTGCAAAGGTGACCTCTTGATAGCTGTTATGAACATTCTAATGTTTGCAATAGCATTTCCCATTACTGCTAAGCCATCTTTAGCAACAAGGTTCAATATATGATTTGCACATCTAACATGAAAGAACTTTCCACCACATATGAGCAAGTCTTTAGCATTATCTATCACTATATCAACTGCAACCTTGTTTGCCGCAGCATTATCCAAAGAAAGAGCAAACATTTTCTTATCAAGGTTCCAATTGAGCACATTTGCAAAAAAATATCACTCAATTTTATCCCACCATGGCTGCCTTCTACATGCATAAAATTGATAATCCTTTTTTGCATGTTCCAATTATCATCAATCCAATGTGCTGTGACACATAAGTACGACTTGTTTTGTATAGATGTCCATCCATCCATAGTAAAACTAACACGACATGTCAGCTTTTTGAATTGTGCATACAACATATTCTTTTCCTCTTTATAAAGTTGCATGATCTCTTTACGAACAGTGATACGAGACTTGAAAGGAAAGGATGGCCGTAGTGATTTGATAAATTTCACAAAACACTTGTGTTCGGCAACAATGAATGGATATTCATGCATGATGATGGCATAATATAGAAGTCTCACACTGGCTTTCTCATCATATTTATATGTCGCTATGTCATTCCCACTCTAACTTAGCTGTTGTTGACCCTTCACAAGACAATGTTTCAATTTTAAGTGGTTACTAAAAGCCTTTGTACCATTTGAAGCATCAGCCTTAGCTTTATGTGAACATCGAAGACATTTTGCCCACTTTTGCTTAACACTGGAACCATCAGTTTGCTCAACATCTATTTCATACCTTTTGAAATGTTGCCAGACACATGAAGTGAGTCTTTTCCCAATCTGTCCATCTACTTGTTTTTCATCGTCGCCGACACTTGCTTGGGCACTTGCTGGTATGCTCACACTTGCTGGTATGCTTGCACTTGCACTTGCTCTTACACTTGAACTTGCACTTGCGTTTGCACTAGTGGTAGCACTTGCAATTGCAGGTTGCACAACTACAACAAAAAACATTTTTTATTGCAAATTGAAACTTGCAGCCTATGAAAAGAAAATGCACAAAGTCATTACCTTCAGCTAATTTTTTCATTAAAACCATAAGTTCATTCTTGCTTGATGTGACCTTGAATGCAGATGCCATTAGCTTGCTTCTAGTAGGGGTACCGATTGGCTTCTTGGTTTTCATCTTGGAGATACTCATTGGCATTGGACCTTTATCCTTGTTCATAGCGGGAACTGTCACTGTTGGTACTAGTTTCCGTTGTTTTCACAACACGATGGTCATTCACATACATGTACTTCTTCTTTCTCAGACCAACTTGCTGTTGGACGATGGCATTCTCACCACTAGCAATAGGGGCATCATCAGCATGGTCCTCTACTATCTGATCATTTGTTACTGGCATTAGCATCACCCTCAAATGGATATTCCATTTCATCATCATTTAAAACATCCTCCATCTCAGTGATGTGATTTACATCCATGTTGCTGCCAATTCCTAAATAAAATAAGAGATTCTCAGTGACATGAAAACTGATTTACATCCTCCATCTCAGTGACATGAACACCTGACTAAACAAAATAAGAGATGCTCGGACAGTGAATGTGGATGCTGACCTTTCTAGTGGCTGATTTGGGGAAGCTCTGAAGATGATAGTCGCCACTCGCCGGAACAACTGGGACTACGAACACTGGAACAGGTGCAGTAAACCTGAGTGTCGGATGGAAACAGGCGAACTGCCATGAGCGGGGTGGAGACTCACCTGTAGAAGGGCCGAGCGGCGTACCGGCGCAGCGGCGCTTCCCTGTGGCGACGACGGCTTTGGCAGAATGGCAGTCTAGTCGTCCGGGCCTCCGGCTGGCCGCTGGTGCCTGGCGGCTAGGGCTAGCTACGACCGTGCGGGTGCGGCGTCTGCGTCTGTCTCCGTGAGTTCGTGGACCGTGCGTCTGTCTTCGTGCGTCTGTTTGGTCGTCCAAACAAATGGCCGGATGGGATGCCGACTGGGCCTGTTTGCATGTAGCATGTGCATGAAACGAGCATGGGCCAAGACATTCCACGCACAGGCACTAGAAAATTGAAACGAGCATGCATGAGCCGAGAGCCCGAGACGTTCCACGTACAGGCACAATGCACGCAGGAACTGAAGCGGGTACCCGCTAACCGGGTACCCGTATCCTACCCGTACTTCTCGGGTATTTGCCGGGTAGTGGTCATCCTGTATCCTACCCGTATCCGACTGATGCATATCCGGGTAGTATCCGTATCCGACCCGTATACAAAATTACCCATATCCGGTACCCGAAAAACCGGGTATTTTAAGTACCCGTATCCGGTACCCGCCGGGTAATCCCGTCCCGTTTTCACCCCTAT
>DTA_ZM00009_consensus#DNA/DTA
TAGGGATGGATTCGGATCGGATACGCATGGAAACGAATTCGGATGTCACTATTTACCACATTTTAATTCGAATTCGAATTCGAATACGAATATTATCGAATACGAATACAAAACGGATAGTTCGAATTCGAATTCGCGTTCGGATATTTACTTGACTTGGAACGTAGTTTCGTAACGTGTTAATTTATTTTATCAATGAATTTATAGTCGACAAAAATCATGTTACAAGTAAATTATGAGCATAGTGTAAATACAATGTTGATATATATAGATCTTATGAGCATATTTAGTAGTATATATAATCTATAACAACAAAAAAATGACATAAATTGGTCCATTGAGTTCACCAGCAGTCCAGCACACCCATACATTCAGTTCACTGTTAAGTTCACCAGCACACCCATACATGATACATTCAACATAAATTGACAAAAGTGCAAAACAACGTAAAGTGCATATTGCTGAATAACAAGCACCAATAATGATTGAATGAAGCAGCTCAGCTTGTCTATAAAAAAAGATGATCCTAATCTTCCTCCACTTGAACAATGTCATTATCATCGACGTTGTGGTCAACAATATCGGAAGCATCTGCAATATGAATTAGAATATATATAGTAAAATAAATCTGAGATCCAAAATAAAATAGCATGTAGTCAAGCTAAGCAGTCTACATACCTTCATCATGATCAACATTATCATCACTCACGGTGTCAATAATATTAGATAAATCATCAAGAAGTGAAGTTACATTATATGGATCTGAAATAGTAATTAAAAATCACATGGGGAAAATCAGTGACTAATAATCTAATATACCAATTAGAAATATAATTTACAATACTGAGAAGTGACAATTACCTTTTCTTTCGGCCCTTATCCAATCCTTTGTGCAAATAAGTGCCTCGACAAGTTGAGGGTCCAAATGGCTACGATATTTGTGAACAACTCTTCCTCCAGCACTAAATGCAGATTCAGATGCCACTGTTGATGCAGGAATAACCAATACATCTCTTGCAATTCGAGTAAGGATAGGATAATTTGCACCATGGGTCTTCCACCAGCTCAAAATGTCAAAGTAGTTACCTTCTTTCCAACTCAACAATGGTTCATTATTGTATTGATCTATTTCAGATTGCTGCTCTTGACCAATATCAACATTGTCCCTTAAAAATGAACTTAATCTTTTTCTCTTTGGCTCCTCATTCAAGTCCATATAGCACTGAGATGTTCTAACAGATCTAGCGGTTATAACTTTAGTTTGTTGCATAGGGCGACTTGTAGAAGAACGATACATGGAGGCATAAGAATCATATAGCTTTTGCAGAACTTTTTTGAATTCATACATAGCATCGAATCCATAATCATCTGACATCTCAGTGTAATAAAATTCAACCACTTTCATCTTGTACCTTGGATCTAAGAAACATGCAACAACTAGAGCAGTATTGCTCTTCTCCCAATACTTGTCAAATTTATCTTTCATCTACTGTGCCATGGAAGCAATGAAACCATCACTGCTTTTCAGCCACTCAATAATCTTGATGTTGATTTCACAAAATTCAGAAAAGAACAAGTTTGATGTTGGATAATAAGACCCCGAGAGAAGTTTAGTGGACTCATAAAAAATTTCCAAACAATTGCACAAGACAGCGGTATTGTCCCATTCTAAGCTTGAAGGGGCATGCTTACTATATTTTTCTGGATGGAGTAGAATAATCCTTTGGAAAACTCTTTTGTAGTGAAGAGCATCAGCTAGCATCAAGTAGGTTGAATTCCATCTAGTGGACACATCTAAAGAAAGACCCCTTTGCTCTACTCCCAAAGCAGCAGCCTGCTTAAAAAATATCTCCTCTTGCAATGGTGAGCTCTTGACAACAACTACTAGGCTACGAATGTTTGCAATCACATCTGAAATTGTACTCACACCATCTCTAGCAATAAGGTTAATAATATGAGCAGCACAACGCACATGAAAGAACTTGCCACCACAAAGAACAGAACCTTAATTCTTTAGGGTGGAAACGACGGTGTCCACACAAACATCATTGGAAGATGCATTATCTAAGGTCAATGCAAATAATTTATGATCGAGATTCCAAGAGGCCATGTTTTGCATAAATGCGGCACTCAAATTAGCTCATGTATGCCTTCCTTTAAGGTGCATAAAGTTGATAATCCTTTTATGTATCCTCCAATCATTGTCAATGAAATGACATGTCACACATAAATACCCCTTATTCTGATTAGAAGTCCATAAATCCATGGTACAGCTAAATCAACAGTCAAGAGTGCAAAAGTAGTCAAAAATACTTTTCTTCTCATTGTAAAAGATATCCATGATCTTGGTCCTACTGCCCTTGCGACCCATTAATGGATAATTTGGACGCAAAGATCTAATGAAGTCATTTGTATACTCATGCTCACAAAAGTTGATTGGATACTCATGCATAATAATTGCAAGATAGTATTTTCTAACACTAGCCTCCTCATTATAAATCAAATCATCTGAACTCAGTTTCCTTATGCTAGGTTTCACCTTGTTTTCATCATGATATGAATAATAGTGGTTCCAAAGGCGTGTGGTACCTTGCTTGCTTGCAGCGCAAAGAACATCTGTACAATACTTGCATGCTACCATTGGCTTCTTGACAACCATGTCACCCACCTTTTCTTCAACAACTATATCATTGTAGTGATCCCAAACTCCTGAAGTTCTCTTCTTTGTACGCCTGAGTTTGGTGGATGAAGTTTCTCCTATTGGGGTATGAGATTCAGTCACATCATTAACTGCACCACTTGCTTCTTTATTAGCCTCTACGTTCTCACTTGCATTCACATTGGTGTTGTCACCTTCACCTAGTTCTTTTTCATTTATAGATGTCGTTGACCTCTGTAAGAAATAAATTCCATATTGAAAATGCCTAGAAAAGTTAGTAGATTGAACTTATTTACTGACTGATAGGTTCAATAATATGAAAAGTTGCCTAAAAAATATATGTACCTGCTTGTTTCCTGATGACCTTATGTTTCTTGGAACCATGGTGTTATTAATCTACTTCACCTTTATCCTTTATTGCTAGTTTCGTAAAACATAAGGATATGTAAATATATCATGTCATTCACCATTACAAAGCACCAAATTCACATGGTAAGGGCGGATTAGTGGATTACCAGTAAGGGCGCTGGATCGGCAGCAGCACCGGGTACTCTGGACGGGTAGGCAGACAGGCTCCAGGCAGGCTTCAGGCGGACGACCAGGCCGACGAATGGTCGAAGATGAGCAGCAGCCGCCACCGCCGTCGCTACTGCTAGGTTTAGAATGCTCTGCTCGGTGCTCGAGTCGTTGTGCTTGTGCGGCTGGCCGGCTGCGCGTGAGCCGTCGATCGGCAATGCACTTGCACTCCGTGGTGGGCTGGTGGCATGGTTCGTGGGCTACTGGACTAGCACTAGTAGGCCAAGGAGCTAGCTAGCTCAGCTAGGACGTTTTCGTGGGCTGGCAGCTAGCTTATGGAAATTCGGATAACCAGATGTATCCGTTTAAATCCGAATCCGACAATAAAACGGATATCCAAATCCGAATTCGGATTTTTTAGTCGAATTCGGATGTTTTCTCCTTGCCATCCATATTTAATTCGAATACGAATACGAATATCCATATTTGCCTCTTATGCGAATACGAATTCGAATAATTCGGGATCTCCAGACATCCATATCCATCCCTAC
>DTA_ZM00010_consensus#DNA/DTA
TAGGGCTGGACGAAAAACTCGTGGCTCGTTGGCTCGCTCGGCTCGTAGCCTGCTCAGCTCGGCTCGGATCGGATCGTTTAAATTTTTACACGAGCTGAGCCAGCGTCCCAGCTCGGTTTCTTAACGAGCCAGCTCGAGCTGATCTCGAGCAAGCTCGCGAGCTAACCGAGCTGCCACATTGCAGCATTTTGATTCGGGCCGGCCTTTCACAGTTTCACTTAATCATTTGTTTGGCCCATCAGGCATCAGCTGTAAGCCCAAGCGGCCAGGCGCCCAGGCCCAAGTGCCCAACGCTCACGTGGTCAGTGGTCACACCGCTCTCGCTCAGCCGCTCAGGCCTCACTCCTCACTCCTCAGCCCGTCAGGCACTCAGGCGCAGGCCGTCACCCACTCACCCGTTAGCCGCACGCAAACCAGAGAGGCAGAGACCAGACTACAGCCGCTCCCGCTCAGGCCTCAGCCGCGCGCAAACCCTAGGTGTCTCAGCGTCGGCGATGGCCGACAGCGACTCGGCGGACGGCGGCTCGGCGCTCCACTCGTCTCCACCGACCACCGGCCAGGCGGAGCAGCAGTCCAGGCAGCGCCGCGGCGTAGCGCCAGCGGGCAGTGGCCAACCGGGCACCAGCATCGCGCGCGGCCGCGCGCCCAAACAGCCACCGCTCCAGGCTCCAAGCCCTATGCCCCTATGGAGTAGGAGAACACTCCATTGCCAGCAAGTTTGGGGTCTCGATCTCGAACTCGAACCAAGCAAGTCACAAAGAAGCCACCCATTTCGATGCAGAAGATGCCTGCAGCGACAGCATCATCGGCGTCCGGCAATCGGTCTAATGTTTCTATATCTATGGTGAGTATCCAAAACTTCAAATGCTAAGCTTTTGTTGTCTTCACATTCTTTGTTGTATGCTAGATTGTAATGTTGGATTGAAATGCAGGAACCAACAACCAATTCTAGAGAGGAGGAAGACAAGGAGGACAATAGCCTTGACATGGAGGATGATTTCTCTCTAAGCCTATCTTCAGAGGATGGTGGGAGCCAAGGTGAAGATGAGGTTCAGGTGGCACAATTTCATAATGCAAAGAGAGGAGTCAAAAGGGCAAAGGATGATGTTCCATTATCTCCTTCAAAGTGTAAGGTCAATAGGGTGAAGCGAGCCGATTGCTGGAAGTATTTTAAGGTGGTCGAAGTTCAATCAAAGAAGAAGTTTGGGGAAATGGTGACGAAGGCCAAGTGCAAGTTTTGTTACAAACTGTATGTGTATCAACGTGGGGGTCCAACATCACAGCTGAATCGACATCTGGATAAGTGCACCGCCTACCAGACCAAGTTGGCCAATGCAAAATCAAAGGTTGCTCAAGGTACTATCAGCTTCGCTCTTGATGATGGTTCTCTTGTTGTTAATCCCACTGAATATGATCATGATCACACTAGAAATTTGATTGCTAAGATGATTATTGTTCATGAGTATTCACTTCGAATGGTAGAGCACAGATGGTTTAATATCTTAATGAAATGGATGAATAACAGCTATGAAAGTATTGGTAGAAAGACTATAAAAAATGAGTGCATGAAAGTGTATGAATCTGAAAAGGACCTTCTAAAGAAAACTCTTAGAGAGGCTGAATCCATAAGTTTGACCACCGATCTGTGGACATCTAACCAAAATGTCCAATACATGAGTTTGGTTGCACACTACATAGATGTAAATTGGGAATTGCAATGTCGTGTACTAAACTTTGTGGAGTTGGATCCTCCCCACACTGGTGTAGTGATAGCTCAAGCTATTTTTGAGTGCCTGGTTGAATGGAAAATTGAAGATAAAGTTATCACAATCACACTTGATAATGCTTCAAATAATGATGTTGCCATCACCAATTTGACATCCAAGCTTCTTGCTAGAAGGAATACACAATTTGATCCCTTGTATTTTCATGTTCGTTGTGCTTCACACATAGTCAATTTGGCTGTAAATGATGGCTTGCAACCAATAGATGATCTCATAAGTAACCTTAGGGAAACAGTAAAATATTTCAAGAGATCACCTAGTAGAATGTACAAGTTCATGGATGTTTGCAAGGAGTATGCTGTAAAAGTTGGAAAAGGGCTCTCTCTTGATGTTAAAACAAGGTGGAGTTCAACATATAGAATGTTGGATACTTGCATTGACTATAGGGCTGCTTTTGGTTACTATGCTGAAAAAGATCATAACTATATGTGGGAGCCTTCGCAGTCACAATGGGACATGTATGAAAAGATTAGACCAATCTTAGGAACAATGGCTGGAGCAACCACTGCATTTTTAGGATCAGTTTATCCCACAGCCAATGTCTTCTACCCTTATATAGTGAAAGTAAAGATTGCATTAATTGGAGCAAAGAATTCTGGTGATCCATATCTATGGAGTATGGCTGCTGCCATGTTAGAAAAATTTGATAAATATGGGAGAAGAGGAACAATATCATGGTTATTGCTACGATCCTTGATCCTAGGTTTAAAATGAGGTATATTAAATGGTGCTTTGGTCAGATTTATGACTCCATTAGGTGTGAAAAGGAGTTTGATGAGATCAACAAAGAGTTGGAAGGGTTGTTTAAGAAATATGAGTTGTTGTATCGCCAAAAAATGGGTGATAGTAACCAAAACACTCAAACAACCTCTTCATCAATGGGTACAAACAGTTCACTGGCAGCTGTAGTTCCAGATGAATTTCAGAATTATTTGGAGTCTAGTGCTACAGAAGGTTCAAAATCAGAGTTGCTTATCTATTTAGATGAACCAAATGTGCCTACTAGTGATAAGAATTTTCAGCTTGCTCCCCTATTGGCAACAACATGCTCATAGGTTTCCAGTAGTCTCTAGTATGGCAAAGAGATTTTTGGCTGTCCCAGCAAGTAGTGTATCATCAGAGTCCACTTTTAGTACTGGAGGAAGAGTGGTTGATGATTATCGGAGTTCTTTGAAGCCTTCAACAGTTCAAGCACTAGTTTGTGCATCTAGTTGGATAAGGGGCTCTCAACATGAGAAAACTGCACCTATTCTTGTGGTATGTAATCTTATTATAGGTTGTAACATATAAACTACATCTAATGTTTTTTTAACTTTTGTTCTATGTAATGCTGATGTGTCATGTGTGGACTGCTCAGGAGGGGGATGATGGTGATATCGAGTTTGTGGAGTTCCCTAAGGGTGTGGTGGCAAGCAATTAGTAAGTATAATAGCTACTAACATCAATAGTGTTGTATTGATTTATAAACTATGATGATTTATAAAGTTTTGTACAGGCCGAAGGAAGATGTGCTAATGGTGGATGCTAGCCTTTTGGTTTTGGTGGCATGTTGTTGTCTAGTGCTAATGGTGGATGCTAGCCTTTTGGTTTTGGTGGCATGTTGCTGATTTATGAACTCCTGCTAAGCTGCTAGAGTGCTAGTGCGGTAGACAGTAGTGCACTAGTGTCATCCTTTTGGTGGTTAACTGGTTAGTGGTTAGTTGGTTGTAAATTCTGGTGTGGTGGCTACTTTTGTAAATTAAGCCATGAATTGATGTTGTGAACTTGTGATCATGTGATGCATGAAGCCATGGACTGATCACAGATTGGTTGCCTGGTTCACTGGTTGGTTCTGGTTGTAAATTCTGATGCTGTGAATTGTGATGCTTCAAGTTGAAGCCATGAACTGATGAATGTTGTGAACTGATGAATCATGAATGTTGCAGGCTGAATGCCTGATTATGAAATGTGATTTGTGTTGTCACTTTTGAACTATTTTTTGGTGCTAAATTGTTTTTGTATTTGTGTACATCAGTATATATATATATATATATATATATATATATATATATATATATATATATGTGTGCAGCAGTTTTTTTTGCTGTGGCTCGTTGAGCCAAACGAGCCAGCTCGAAGCTCGATTAACGAGCCGAGCCGAGCTGCTGTTCTGGCTTCGCTTGCTTAACGAGCCGAGCCGAGCTGCTCGTAGCTTAACGAGCCAGCTCGAACTCAGCCAAGCCGAGCCGAGCTGGCTCGATATCCAGCCCTAG
>DTA_ZM00011_consensus#DNA/DTA
TAGGGCTGGATATCGAGCTGGCTCGACTCGGCTCGGTTCGACTCGAGTTGGCTCGTTATGATAACGAGTTAGCTCGACTCGACTCGTTATGATAACGAGCTGGAGAAGCTGCTCGGCTTGGCTCGTTTGGTAACTCGGTCTGACTCGATTAACTCGTGAGCCAGCTCGTTATCAAAATTGACATAAGCCATAAAGCCAACAACCATACATATATAATATCAGATACAACTATTTACAAAATAACAGGCATCTCATTCACTTAAACAAACAAAAAATAATTGTATATTGGAATACATGCAGCCACCAATTATAGACTTATAGTTCATAATAGTTCCATTCCATTCCATAATCCATAATTCCATACTTTCATAGTTCTAGTTCTAGAACCAAAATACATGCAGTGATGCAGCCTTACAAGAGTTCAGGAGTTTAGGACAAAGTTGTAGGGAGCCAACAAAATATGTCAGGTTAGCAACAGCTAACAGTTGCAACTTACAAGTTGCAACCAATAATTACAGGCTTACAGTTACAGCCTTACAGGCTTACAATTACAGCCAACAAAATGTAATGACCATGTGCCTCTCATGTCTCCTCTCCCAGGTCCTATCTCTCCCTCTCCTGTCTCCTCCATCTCCTCCATGTGAGTATGTGACCATGTGCCTCTACAAGTCATCAGAAAATCAGCAACACATAAATCAGAACCACTTATAAATCAGGGACAACACCATGTAACTCATACAATACAAATCAGCAACACTTACAATTACTTGCCACCACACACTTTGTCATATAATGATATAACTCATACACGGCAACACATTCATATAATGATATAAGTATATAACTCATACAATACAAATCAGCAACACTTACAATTACTTGCCACCACACACTTTGGAAATTCCACGGACTCGATGTCACCATCATCACCTTCTCCCTACAAAATATGTACAAAGTGAGTGTCACATATTCAGATATTGAAATGCCAAGTAAACACTTAGAAGTTACAAGTATTGCCACCATACACTTACAGTTACAAGAATAGGTGAACTTCGAGACCCGCGTATCCAACTAGAAGCACACACCAAAGCCTGAACTGTTGCTGGCTTCAATGAACTCCTGTAATCATCAAGGATCCTACCCCCAGTGCTAAAAGTGGATTCTGATGACACACTGCTAGCTGGAACAGCTAAGAACCTCTTTGCCATAGAAGATACCACAGGAAATCTATGACTATTCACCTTCCAATAGTTAAGCAGATCAAAGTGTTTCTCATCTATGGACACATTTGATTCATTTAGATAAATGAGCAACTCAGATTTGGAGCTTTCTGTAGCACTTGACTCTAAGAAAGTTTGGAATCCACTAGGAACAACAGAAGCTAAGGAGTTGCTTGTATCCTTTGAGGAAGAGGCTGATTGGGCATTACTTGGGCTATGTTCATTAATCTTGCGTCGGTATATGACCTCATACTTCTTGTACAACCTTTCCAATTCTTTATCAATGGCATCTATTTCTTTTTGAGCTCTTAAGGAGTCATAAATCTGACCAAAACACCATCTAATGTATCTCATTTTGAACCTAGGGTCAAGGATTGTAGCAATAACCATGACATTGTTTCTCACTTCCCAATATTTATCAAACTTGTTCAACATTGCATCAGCCATACTCATCATATATGCATCACCTGACTGTTGTGCCAGTTTCAATGCAATCTTGACTTTAATTATATAGGGGTAAAATACATTGGCAGTGGGATAAGTTGATGCTGAAAAGGCAGTAGTTGCTTCTGCCATTGTTCCCAATATTGGTTTGATTTTGTCATACAAAAGCCATTGGGAGTCTGAAGGTTTCCATTCGTAGCTGTTGTCTATTTCAGAATAGTAACCAAAGGCCTCCTTATAGTCAAGGCAAGAATCTAGCATTTTGTATGTTGAACCCCACCTTGTTTTAACATCAAGGCACAACCCTTGTCCTACTTTAACAGAATATTGGTTGCAAACTTCTACAAACTTGTACATACGGGTTGGAGACCTCTTAAAGTACTTCATTGTGTTTCTAAGATCACTTATCAATGAATCAATTGGTTGCAACCCATCATTCACAACCAAATTGACTATATGGGCAGCACAACGAACATGAAAGTACATAGGGTCAAAGCTGGAGTTCTTTCTAGCAAGAAACTTGGACTTCAGATTTGTAATAGCAGAATCATTACTAGAAGCATTATCAAGAGTGATTGTCAAGATCTTATCCTCAATTTTCCATTCAACCAAACATTCAAAAACAGCCTGAGCTATGACAATACCAGTGTGTGGAGGATCCAATTCAATAAAGTTCAGAACACGACATTGCAAGATCCAATCAACATCAACATAATGTGCCACTAAACACATATACTGAATGTTTTGATTTGATGTCCATAAATCAGTGGTTAAACTTATTGATTCAGCCTCTCTAAGACTCTTCTTGAGTAGTTCTTTCTCAGATTCATAGATCTTCATGCATTCATTTTTAATAGTCTTCCTACCAATAGATTCATAATTGTTATTCATCCATTTCATCAAGATATTGAACCATTTATGCTCTACCATTCTAAATGCATATTCATGGACAATTATCATCTTAGCAATTAACACTCTAGTGTGCTCATGATCATATTCAGTGGGATTAACAACAACAGGTCCACCATCTGAAGTAAAGGAGAGACTACCTTGAGCAAGATTTTTCTTAGCTTGTGCCAGCTTGTTCAAATACTGTGTGCACTTGTCTAGGTGTCGGTTTAGTGTTGTAGTGCTGCCCCCTTGATGGTACAAATAAGATCTATGACAGAACTTGCACTTGGCTTTTGTCTCCATAACCCCAAGTTCCTTTCTAGAAGCAACAGTGACCACCTTAAAATGCTTCCAGCAACCAGCCCTCTTTACTCTATTCGCCTTGCACTTGGAGGGGGACAACTGAATACCAGCTCTTGACCTCTTTCCTCCTCTATTTGTCTTTTCAGTTTTTGACAATTCATCTCCATCAGTGGAAGGTGGAAACTCATCATCATTATCAAACTCACTGTCATCTGATTCCGACAACATAACCTCCAATTCCTCCCCTTGTCCCTCCTCCATCACAGCATCAAGTTGCTGCGGAAAAAACAGTACAAACATTATTTATCATAAATCAAATCTATTCATGTATGAAATATTGAAATTTATCATACGTTAATACCTTTTCTACAGAGACAGAGACAGCATCACAATGAGATGTGGATGATGAAGGTGCAGTGCTAGCAGCCGCTGAAATCTTCTTAGCTGTTGGCACAAGCTTCCTTGTGCTCGTGCGCTGCAGCCTTCGTGGTATTGGCGGCGGTGGCGGACGCGAATGACCTTCGTGCCCATCCGGTTCTTGGGCTTCCATGGAGGCGAGCCGCTGACCGGCGATGGGCGAGTGGACGCCGGACAGCCGCCGAACAGGGCAGACGGCGGCGCTGTCGGGGTCTCGGCCTCTCGGGGAAGACGGGCAGACAGGGCGAGGGCCGAGGGCACCGTCGGGGTCTTGGGGAAGACGGGCAGACGGCGGCGCTGCAGCCTGCTCTGCTCCACGGATCGCGGCGGGCCGGCTGCTCTAGGGTTTAGGTTTTGGGGAGAGAGAGGGAGAGACCGAGAGGCGAGAGGGCAGGGAGAAGCCAGAAGCGCAAGCGCCCAAGTCCAACGCTCGGCCGCACGCCCGCACGGGCGCCGTCAGTGGAAGAAGCACTAGGGCCTAGGCGCACGCCACACAAGCTGATTGAGTGGGCCGTTTCACGTTTGTGTGGCTGCCTGGTTGGGCTGAACGCCGTGTGAGTGTGGCTGTGTGGGCCATGTGACTGGGCTATGAGTCTGAGACCTTGCAGATTTGCACAACTCGTTTGGCTCGCGAGTAACTCACGAGCCAGCTCGAGTTTGGCTCGTTAAGAACCGAGTTAAATTGTTAGCTCAACTCGTGACTCGTTTTAAACGAACCGAGTCGAGTCGAGTCACTAATGAGTCGAGTCGAGCGAGTTACCGAGCCACGAGTTTTTTGTCCAGCCCTAC
>DTA_ZM00012_consensus#DNA/DTA
TAGGGCTGGAAACGAGCCAAGCCGAGCTCGGCTCGGCTCGGCTCGGTGTGGCTCGGTGAGAGGCCGAGCTCGGCTCGGCTCGGCTCGTTCATCAAACGAGCTGGGAACAGAGGCTCGACTCGGCTCGTTATAGGCTCGCGAGCCAGCTCGAGCGGCTCGCGAGCCAGAATAGTAATGCAGTCCAGAATACTATTTATAGGAAATATAACATTAATAATTCAGCAATTGCACTTGATACTTGCAGTTATTCATCCAACTAATGAAATATATATGTATGATGCATCCAACAATACAGAATAAGAAGTCTCAAACTCTCAAGTCTCCATCTCCATGATAAAACAATATGATAGCATATATTGTCCAGAACAGATACTCTCAAGTCTCAAGTCCAGAATAAGCAGCATGCCAGCATGCCAACATGATAGCATATATTGTCTAAAGTCTAAACAGAACAGATACTTGCATAGTTGCATTTGCATAGTTCTTCATCCAAAAACTAAAAAGTAGATTACAGAACAGTTCATCCATGCTGTTGCTGTCCACCAGAAATAGAACATAAATAAATACAAATAACAGTTCATGTTCATCCATGATTCCATGCTGTCCAGGCGTGCAGGTCCAGGCCATTCAGGAATTCAGGTTCAGGTGCAGCCAGCAGCCATATAGATATCACAATAGAAAAAAAATATAACAAGTTAGATCCAAATGCAAAGTAAACTTAAAATAAGTATTGAATGGACACTTTTAAAGAAAAAACCACTCAACTAGCTAAGCATAATACAAACTTACAAAAGGATAATCTAGTTGCTCTCCACCAAACTTTTTGGAAATGAAATGTTTTCAACATCATCCTCTTGCTCCTAAAAATAAATAGAGTAATTTGATTGAGTGGTTTAAAGAAACATACTATAATAAAACAATACAAGAATAGCATAGTACCAATACATACCACATATGTAAAACTCCCATCATGTGCACCTCGAATCCAACTAGAGGAGCATATCAATGCCTCCACCGTAGAAGGGCTTAGAGAGCTACGATAGTCATCTAGAGTTCGACCACTAGCGCTAAAAGTAGACTCAGAAGAAACAGATGTAGCTGGAACAGTTAAGAACTTCTTTGCCATCCTCGACACCACTGGAAATCTATGTGAGTTAACCTTCCACCAGTTAAGCAAATCAAACTCCTTGTCAGCTAAACTCACATTTGTTTCATCCAAATAGATGAGCAACTCACTCTTTGATGGGTTCGCTTCAGTAGATGATAAGTATGACTGAAACTCGCATGAAGCAGAAGGCAAACTGCATGATCTATCTGTGGTCAAGGATGAAGATGCACTAGGCTTGCTTTGAGCAGCTTTTCTCTCTCTATCTTGCATCTCATAGTCTTCAAACAACTTTTCTAATTCACCTCTAACTTCTTCTATCTCAATACCAACTTGGTATGTATCAAAAATCTTACCAAAGCACCACTCAATATATCTCATCTTATACCTTGGATCTAGGATAGTAGCAATGACCATAACATTGTTCTTTTCTTCCCAATACTTATTGAATTTCTCCATCATTGCATTACCCATTTTTCTCATATTTAAATTAGTAGAACCCATTGCTGATCTCAATGCAATTTTGACATCCACAATGTGAGGATAGAATAGGTTTGCAGTGGGGTAAGAAGAAGCTGACAATGCAGTGGTTACTTTAGCTAGAGAGGCTAGAATTGGCTCAATTGCAACAAACAAATCCCATTCTTCAGTTGTAGGTTCCCACTTATAGTTCAAATCTGAATCAGCATATGTCTTAATAGCTTCTTTGTAAGCTATACTTGTGCGCAACATCTTGTATGTTGAACCCCACCTAGTTGACACATCAAGTCTCATCCCTTCTCCAATTTGCAATGCAAGAGATCTACATATCTCTACAAACTTATGCATGCGAGATGGAGACTTCTTAAGGTACTTGACTGTTAACCTTAAGTTTTCTATCAAAGAAGCTAATGCAGTTATTCCATCATTGACAACCAAATTGATTATGTGTGCACAACAACGGACATGAAAGTATTTTGCAATGAAAGCATTCCCCTGTCTAGCTGCAAATCTAGCCCTCAAACCCCGTATAGCACTATCATTGTTTGCAGCATTATCTAGAGTGAAGGAAACAATCTTATCTTCTATTTTCCATGCAGTAACACATTCATAAGCAGCCTGTCCTATCACATATCCTTTGTGTGGAGGGTCTAACTCAAAAAAAATTTAGCACACGATATTGCATTTTCCAATCTTTATCAATGTAATGTGCAACCAAACACATATAGGACAAGGTTTGATTAGATGTCCACAAATCAGTGGTTAAGGAAATGAAATCCACACCTTTAAGCACCTTTGCTAATGATTCCTTTTCAGACTCATAAATCTTTAAACATTCAGCTCTTATGGTCTTCCTACCAACAAATTCATACAACGGATTCATATACTTCATGAGAATATTAAACCATGTGTGCTCAACCATTCTAAATGGGTATTCATGAACTATGATCATTTTGGCAATCAGTTTTTTTACTTGCTCATGATTATAATCTTTAGGTGATGAGATAATAGGGAGACCAGATCCAGATTCACCTGTCATTGAAGGAGCAAAGTTCAATAGAGACTGATCAAGCTTCTGTTCGATATGCTTTTGATACTTGTCACAGTTCTTCATATGCCTCGACAATGTCGTTGTTGTTGACCCTTGTGCATAACTATAAAGCTTTTTACAATATTTGCACTTTGCCTTTAGTAATGGATTCTCCTTATCGGCCGGGTTTGGCACATTCACCTTATCAAAAACCTCCCAAACCTTGGATTTGCCTTTGCTGCCCCCTCAACCTTAACTGGTTTATTCACCCCTTTATGCCTTTTCTTGACTCTATTCACATCTCCATTACCATCAGATTCATCAACTCTAACAACATCGGCATCTATCCCACCTAGCACCGTCATCTCATCCTCAGACATTTCATCATTCTTGTCGAAGGAGTTACTCTCTGAATCAGTCTCATCTCTTTCACTCCTCCCTTTCCCTTGCGCAGTTGAATGGACTGTTAAGGATTCCATCACTTAGCAATCTGCAAACAATACAAGAAAAAGAAAGTGAATAACAAATCGTGATAGAGTTTGGTTCAAGTGTTCAACACAGAGCGTGCTGGGCTCTACTAATTTAAATATGAGAAACTGTCAAACATAAGAATCGTGATGCAGTTTGCATTTTATTTCAAAGTGCTGGCTGGCTGGCTAGCCTGCTGCCTGCTAGCGTGCTGGCTGCAAAGTGCAAAGTGCAAACAATACCAGGACTCCAGGAGTCCACGACGCATCAACAAAGAGCGCAAGCGCATACCTGCTAGCGTGCTGGACTGCTGGCTGCTGGGCGCTGGGCAGCTGGGGTACGGTGCTTAGCAGTCGGAGACTCGGAGTCGGCGTCTCGGCGGAGGAGGGCGGGCGGCCGGGCGCCGATGGCTGGAGCTAGGCGCTGGACCTCGGCGGCGACAGCGACTCGGGCACTCGGCTACGACGGACGGCGACTCGGCGAGCGGGTGAGGGGCCGACGGCCGAGGCCCGAGGGGCGAGGGCGACTGGCCGCAAGACGGGAGGGAGTGCGCCAGTGCGGCACGGCGGGCCTCCGGCGGCTGTGGACTGCGGTGCGCCGTGCGCCGGTGTGGCGGCTCCAAACCCTAGCGGCACCAAGCTGCGGTGGCGCGGTGCTGTACTGCTGTCGAGTGTCGACCACTCGACCTGTCGTCGCCTAGTCGGGTTAGGGGCTTAGGCGATGGGCGAGTGACTCGCGGTCTGACGGTCAGGCCCAGTTACGAGCGACTGCCGACTGCGTGAATCTGCCCCTGCCTCAGCTCGCGAGCCGCTCGCGAGCCCAGCGAGCTAGCTCGCCTCGGCTCGATGGTACAGCGAGCCTGCGGAACAGGCTCGGCTCGGCTCGGTCTGAGCTCGCGAGCCACTACGAGCCGAGCCGAGCCGTGGCGAGCTCGAGTTGGCTCGCGAGCCGCGAGCTATTTTTCCAGCCCTAC
>DTA_ZM00013_consensus#DNA/DTA
TAGAGATGGCAACGGGTACGTACCCGCCGGGTATTGTCTTTCCATACCCGCACCCGCGACAAAAAAATATACCCGACACAATACCCATACCCGGTTGCGGGTAGAAATGTTTACCCATACCCGTACCCGAGTGGGTATTGTTACCCGACGGGTAACCCATACCCGGCAGCCACCCGATTCAGATTAATTAAGTTAGGTAAAAAACAGTAGCAAAAGTATAAGACATCAGTTCAAATCACTGCCACGCCATTGCCTCACATAGTCACATGATTACAAGCCATAAGTTCAAAAGTTGCAGCTTACAGGCATCAGTGCATCACAGATATTTCATTACAGGCATCAGTAGTTCAGTACCAGCCTACCAGGCTACCAAAAGAACTAGTTTTTCATGCACCAAAAAAGTTACTTTACCACTACCAGCCTACCAGGCTACCAAAAGAACTAGTTTTTCATGCACCAAAAAACATGTGACCATGACACCAATCACATCATCGACGTTGCAGCAAGCAGGCAATAGGCTGTTAGAGTTTAGACTTGACTTTATTGATTCAAAGGGCAAGCTCCTACATGAACAAATTTAGAATTAGTTAGCAGTGAAGGCACAAAATTAATCAAACAAGGACAAGTTAGAAAGAATAACCTGAAGGCCCTCTTGTATGTCTTGGAGACAAGACCAAAAGGTAGCAGGTTTCTTGCTCGTATCATCAACTAGAAACACAAATGTATAAGTTTTCAGGCATGAGTATAAATAAAATATGAATTCTACAGACTACAACAAACCAACTGTATACCTTTGTACTTGTTCCGAAGCCAGTTTTGGGAACACATGAGAGCCTCCAACATCTTAGAAGTGAGCCTGCTACGATGCTCACTAAGAACTCTACCCCCGGTGCTGAAAGCTGACTCCGAAGCAACAGTTGTAACAGGGATAGCATATATATCCCTTGCAATCATCCTCAAAGTGGGATATCGAGTTCCCGCCACCTTCCACCAATCCAACACATTAAAGTTTTTTGTTTGCATGCTCAACATCTCTTCATCCAAGTAGCGGTCCAATTCTGATTTAAACCCCATGTTTGCTGGCTTCCTACTTGCAACACGTGCACTAATGGAAGCTAAGTAGTCATCATTGTTGCTAACTATAGGAGTTGATGTTTGGCTGCCCTCTAAATCCTCTTCTACATGGTACTCACGCATCAAGTCAGCTAACAAGTTCTTAACATCATTAACACTGTCCTCACATGCTTGACCCGATATTCCAAGTAAATCCTCATAACAAATCAACAACACTGTGGTCTTGAATCGGGGATCAAGAAGAGTTGCAATGCCCATTAACCCTTGTATGTCAGTCCAATACTTATCAAACTTGGTTACCATATTAGCTGACATGGCTTCCACTAATGGGTTGCCACAAGTCGACCATTGCCTAATTTTCTTTCTAATCTCAGCAATTTTAGTGAAGTAGATGTTAGCTGTGACATAATCTGTCCCAGAAAAAAGTTCAGTGATATTATAGAACAACCTAAGCCTTTCCACAACATCCTCTGCAAATTTCCACTCCTCCTCAGTTGGCAAAGATGTGTACTGTCTATCTACACGGCTTGCTCTAACAAAAACAACCTTGTAGGGCAATGCACTTTCTAGCATGCTAAAGGTAGAATTCCACCTAGTCCTACAGTCAAGTCCAATCTTTTTCTTGCCAACAACCTTGACAAACTTAGCTATTTCCTCAAACTTTTCAACCCTTTTAGGTGTGGCTGTCCAATAAGCTACGCTGTCACGGATGTTCTCAATTGCATCTTTCAACTCCTCTAACCCATCCTTTACTATCAAGTTAAGAATATGCGCAGAACAGCGCATGTGTAATAATTTACCATCATTTAACAACTTATGCTTTCCAATGTTCCTCACAAGTATAGGGATTACCGCATCATTTGTGGTGCAGTTGTCTAGAGTAATTGAGGATATCTTTTCATCAAGATTCCAATCAACCAAGGATTCATATAATTCATCACCAATGACTGCAGCGGTGTGAGGAGCAGGTACATAAATGAACCTACAAAATAAGAAAACATATGAGAAACAAGCAAAATAAGGAAAATATGACAAGCAATCAGATCTATAAGACTATTATCACCTCATGATAATGTTTCTAAGGGTCCAAGATTCATCAATGAAGTGAGCAGTAATAGCCATGTAACCTCTTTTTTGATTATCAGAGGTCCATAAGTCAGTGGTGATAGCAACTCTTGATTGAATTCCAGCCATATACTCAATTGCTTTCTTTCTCTCCAACTCATATTGTGCCATAATATCAGATCTAGAACAAAAGCAAAATCATTAGGAAATACATTTTAGCTAGAAGTACAACTAGAAGTCACAACTCTAATACCTTATAGTGTTCCTTGTCCCAATCCTAAAAAGTGGCTGAAGTGCACCAACAAACCTTCGGAAACCTACATGGTCAACCATGCTTAAGGGGTACTCATGAAGTACTATCATTGCACTAAGTTCTTGTCTAGCTATGTCTTGATCAAAGGTGTAATTCTCAACTGAAACTGTCCCAGCATCTGTTTTTCCAAACCTCAAAGAAGCCTGTGCCATGGTCTTTCCATTAACCTTGATCTTCTTTTGCACACAAGACTTTAAATGGAGACGAAGGTGGTTAGTCCCATTCTTTGATGATCCTGAAAGCTTCTTGGAGCAATAGTTGCATTTTGCATGTACATTGCCTCCAATCCGCACTTCTGTGAACTCTTTCCAAACTGCTGAAGTTCGTTTCCTCTTGGACCCAGCTACAACATCTTCGTCCTCTTCATCCTCATCGTCTATATCAATTGGCTCTGAATCGTTGATAGAATCAGTGACAGATGGTGACTCTTGCATAGGTGCTTCAGATGCTGGACACTGACTCTGGTTGCTTCCATCACTCCCACTAGTTGTAGACATTTTTCTCAGTCTGTAGAAATTAACAACTAAATATCATACAAATCTGTCGACCTCCATCAATCAAAAAAATACTAACAACACATAAATATTCTTACCGATGAGGCCAACTAGCACCAGCCTTTACGTTGTGTCGACCTCCAGGAGCGAATGTGACACCCTTTGGCTTGCCCACACCCGCGCCGTCCTTTGCCGGAGTAGGAAGCGCAGGAGACGAAGAAGAAATAGCAGGTGCTTTTGGGTCTCCGTCGCCGTTGCTGCTCTTGTCCTTCGGATCCGGCAGGCGGTGCTCGGTCGAAGTGGCAGCGGCGTCCCTTTGGGACGGCGGGGCGTCAGCAAAGGGCGAGACGAAGATGCGGTCATGCGGAGCTACAAGGTTAAGACGAGGAAGAGGAACGAGGTTCAAGAAGAAGCATCACCGGCCGTCGTCGTTTGTGGTGTCATTGGTCACCGCCATGGATGCAGGAGCAGGATGCCTCCGCCGTTCAGGCGCTCAGCGACTCAGCAATCAGCATGGGGAGTTGGGGATTGGGCGACTGGCGCTTGGGGTTTTGGGAGAGCGAGCACCGAGCTGCCGACCGAGCGTCCGAGGCTCCGAGCGGAGAGCCAGCGGCGGCGGCGTGGGTTGGGGCTTGGGGAGAGCGAGCTAGGGTTTGCTGTTTGCCTGTTTGCAGTTTGCTTGACGCCTTGACTGGTCCGCAGACGGAAGCGGCGTAGCACAGGCTGACAGGCACATGGGCACTCCAAAGGCTGAAGTAGTCGCGTGCGTTTTAGGCCAGGAATCCAACGTCACGCACAACTTGAGTTGAGGCCCACTTGTCAGCCACTTAGCCTGCTTGCATGTGTATATTGGCCTGTCCGCCTGTGTATATGAATTGACGGGTAGAAATTACCCACGGGTAGACGGGTATGGGTACTACGCAGCCGAACCCGTACCCGATATACCCGATGGGTATATGATTTTGTCCAATAACGTACCCGCGGGTGATAAAATGCTTCCACACCCGCCTCTATACCGGGTAAAACCCATCGGGTTTGCGGGTTTCGGGTACCCGTTGCCATCTCTAG
>DTA_ZM00014_consensus#DNA/DTA
TAGAGATGGCAATGGGCACGTGTCCGCTGGGTATTGCTTACCCAAACCCGTGCCCGTTAGGATAAAATACGCCCGCTAAGAAACCCGTACCCGGTGTCGGGTATAGATTGTTTCCCAAACCCGTACCCGCACGGGTGGCGGGTACCCCCGGGCTACCCGTGCCCGACAACCAATAGAATATAACATGCATAAGACTGAGGCAATAATACATAAGAAACATCAACAATAAGACTGATAGAGTGGTCAATGTTAAGTGTTTCACAAATCATAACACCATTGATCACATCAGACATCAGATGTTCACAGCTAGATTAATATCCAGTTAGTGTCCACCACCCCTAGCATGGCGCCACTAGTTCACCACATTAAACATCCAAATTTCCAAATTAACACATACAATGTGCTTACAACATAGGTGCGCATCAACAGATGTGCAAACCGCTCCCAAAAGCACATCTGTTACAAGTTCATTACAAGTTCACCATTGAGTAAAAACATGAGAACCAAAAGATCCATATCAAGTGTTCATGAGAGCCAAAAGGTTCTTGTGATCTTGTCAATTGCTACTTGTACTTGACTTGTTCACTACATGTCAACAGCCAAAAGATTAACGCCACCTAAATCCTTGAAATGAAAATGTCAAAGTGCAAGTTCCTATTGACCAAAGAAAGCACATGAGTTATTTATCAAATATCAAGAGATAGAGTACATAAAGAAAGAAAAATATTGTTGAACATGAAATCACCTGGAGGCCCTCTTGCATGTCTTGGAGACAGGACCAAAAGGTGGCAGGTTGTTTAGTTTTCTCATCAACTGTAAAGCATAAATAAATTAGTTTATATCCATAACATTACAATTTGCCAAAATAACATGCACAAATTAACACATTTTAGATATACCTTTGTATTTGTTCCTAAGCCAATCTTGAGAGCACATGAGAGCCTCCAACATCTTTGAAGTAAGCCTACTGCGATGCTCACTAAGTACTCTACCACTAGTGCTGAAAGCAGCTTCTGAAGCAACAGTTGTAACAGGGATAACATATATGTCTCTTGCAATCCTTCTTAAAATAGGAAACCGAGTTCCAGCTACCTTCTACCAATCTAAAACATTGAAGTTTTTGGTTTGCATGTTCACCATTTCTTCATCCAAGTACCGGTCTAGCTCAGATTTGAGCCCCATGCTTGTTGGCCTTCTACTTGCAATACGGGCACTAATGTCAGATAAGAAGTCATCACTGTTTCCAACTGATGGTGTTGATGACTCATTGTTCTCAATATTCTCAGTTATATGGTACTCATTCATCAAATCAGCTAGCAAGTTCTTCACATTAGCAACTCTATCTTCACATTCACTACCGGACACAACAAGTAAGTCCTCATAACATATCAATAGGACTGCAGTTTTGAATCGAGGGTCAAGAATAGTTGCAATGCCCATGAGCCCTTGAATGTCAGTCCAGTACTTGTCAAATTTGGCTACCATATTCACTAACATTTCTTCTACCAACGGATTGCCACATGATGACCACAACCTAATCTGATTTCTAATCTTAGCAATTCTAGTGAAGTAGACGTTAGCAGTGACATAATCAGTTCCAAAAAATAGTGTAGTAATGTCATTAAACAATCTAAGCCTCTCCACAACATCCTTAGCAAATTTCCACTCATCCTCAGTGGGCAAACACGTGTACTGCCTATCTACACGACTTGCTCTTATGAAAATAGCCTTGTAAGGCACTGCAGTGGCAAGCATGGTGAAAGTTGAATTCCATCTAGTCCTACAGTCAAATCCTATCTTTGTCTTGATATCAACTTTAACAAATTTAGCTATTTCCTCAAACTTTTCAAACCTTTTTGGAGTGGCTGTCCAATAAGCAACACTATCACGGATGTTCTCAATTGCATCTTTAAGTACTTCTAAACCATCCTTTACTATCAAATTAAGGATATGGGCAGAACATCGCATATGTAGCAATTTTCCATCATTCATAAGTTTGTGCTTTCCAATATTCCTCACAAGAGAAGAGATTACCGCATCATTAGTTGTGCAGTTGTCAAGAGTCACAGAAGATATTTTCTCATCAAGATTCCATTCAACCAATGACTCATACAATTCTTCACCAATGACGTCAGCAGTATGAGGAGCAGGAACATAGATAAACCTAGAGTAGAACAAAACATTGATATAACACCTCACTAAAAAATGTAATCAGATTTATGTGCAAAATAATAACTAAGCAAGCTCACATGAGATTACCTCATTATAATATTTCTAAGAGTCCAGGATTCATCAATAAAGTGAGCTGTTATGGCCATGTAACCTCTTTTTTGGTTGTCAGACGTCCACAAATCTGTGGTGACCGCTACCCTGGACTGGATTCCAGCCATGTATTCAATGGCTTTTTTCTTCTCCACCTCATAATGCTTCATAATATCAGATCTGAAATAATACAACAAAAGTGATGTAAATATGATTGTCATTTAGACACTAACATAACTATAGATCTTCTCCACCTCATATGCTTTTATACCTTATCATGTTTCTGGTTCCGATCTTGAAAAGTGGTTGAAGAGCACCAACAAATCTTCGGAAACCCACATGATCAACCATGCTTAAGGGGTATTCATGCAGAACTATCATCGCAGCAAGTTCATTTCTAGCTATTTCTTGATCAAATGTGTAATTCTCTATTGAAACTGTTCCACCATCCGTTCTACCAAATCTCAAAGAAGCTTGTGCCAATGTCTTCCCGTTCAACTTAATCTTCCTTTGCACACAACTTTTTAAATGAACATGAAGATGTTTTGTCCCATTATTACTTGACGCAGAAAGTTGCTTGAAGCAATAGTTGCACTTTGCCCGGACTGTGCCATTGAACTTCACTCTCTTGAACTCTTTCCAAACAGTTGAGGTGAGCTTTCTCTTAGAACCAGCTTCAGCGTCGTATTCTTCCTCTTCTACTTCAATGTTGTCATTGTCATCTATTTAAATTGGCATCGAGTCATTATCTGACTCAGGACGAGACGATTCAGGTTCATGAGATGGAGACATCGGTGCTTGTGATGCTTGAGATAATGGGGATTGACTGCCACTTTCGGTAGACATTTTTTTAATCTATACAAGCACAACAAGTCAATAAAATATGTCAAATAACAGAATAACAGAGAAAGATGCATGTATAAAGGAATGCTTAGTGCACGTATTTCAGAAAGCACATTAAATATTCTAATTTATAACTAAAAAGTATTTTGGCTCACAAATAATAGTTTAAAGGATAGATAAAGAAAAATTGAGAGATTTGTTGCATATTAAATATTCTAATTTATAACTAAAAAGTAGCGACATGCATGCGACCACTTTTGTAATAAACTAGCAAAATACTAATAGCTTATTAGCACAACAAGCTAATGAAATCCTACCGGCTGCTAGCACGTATGTGATGAATGATTGTTTAATGGGCAATAAGATAAAATGTATTCTTACCCCAAAGGTGTGCGCACAGATCCACGACCACGATTGACGGCAGGTGCTGGTGGAGACAAAGGTGGTCGGCGATTCTTGTCTGGTGCAGCAGGTGCAGCTTTAATATGCTTTAATTTGGATCCCGCATAGATGAGGTGCTTTGGATCTGAGGGGCCAAGCTTTCCAGCCACTCGGGATTGGGACGCAGGCGCAGCTGCCGCTATCGGTGCTGGCGAGTCCCTAGTGCCGGCGTCCTTGTGCCTAACTTCCAGATCCACGCGGTGCTCATCGTCAGTCGCAGCGGCGCCAGCGTCCCTTCGGGACGGCTCGATGGGTCAGTACTCAGTACCAATACTTCTGGGAGTTAGATCTAAGTGCACTGATGCGCAACTGCAAAAAAACAGTTATGGACAAAGGAGGAGGAGGAGGAGGAGAAGCATCACCGGCCGTTGTCGTTGGGGGCGCCGGAGGTCACCGCCATGGCCGGAAGCTCGGAACGAGAGTGAGATGTGGGAGGCGGCTATGGATTGTGTGTGCGCGTGAGCGTTGAGCCTGTTGCGGCAGCCGCCACAAATGGTTGGACAGCGTTAGACTGGACTACCAGAGAAGGCAACTAGGCAACTGGACTCTAGGGTTACTGCCTTACTGGGCTGAGCTGCATTCTGTTGGGCTGCATTCTTTTATATTATGCCGGGTTTTAAAAACCCGTGGGTTTGCGGGTTCGGGTACTATGATCCCACACACGTACCCGTGTACCCGCTGGGTACAGATTATTACCCATTAATAAACCCACGGGTATAGATATTAGCCCGTACCCATACCCTAATAAAGTAAAAACCCACCAGGTTTCGGGTGTCGGGTACCCATTGCCATCTCTAA
>DTA_ZM00015_consensus#DNA/DTA
TAGAGATGTCAATGGGGCCCCGAAACCCGATTACCCGTGGGGAATTCCTCCATTAGGGTTAGGGTATGGGTTAAAACAAATCCCCATGGGTATAGATTTGGAATAAATTCCTTACCCATCGGGTATGGCGGGTTCGGGTTTGGGAGGGCTAAACCCATACCCGATTACCCATGGGGATAAATACCCGGAACCGAAACAATCTAGCATCTAGGATTACTTGTGGGCTGCTTGTGGCCTAGTGGCTGCCGACCAAGCCAACTATGGGCTCGTAGGAAAAAGCCCAGCTGCCAGCCAGTCAACAAAGTAAAAAAAACCTAGAGTCCAAGGCTCCAAGCAGTGCGTCCGCCGCCCTGGAATCCCAAATTTCTAATCACTCAAGCGGTCAAGCACTCAAGCGGTCAAGCCTCTCGCAGTGCCGCTGCTCGCTGCACCGCCGCTCACCCGGACCGCCGCTCGCCCGAAGCCCCAGACGCAGAGCCGGACCCGGAGTCCCAGGACCACTGCTCGCCCGCACGCAGAGACGGTAGAGCCCGTCAGCCGCTGCTGCCCGGACGCCTGGAGTCCGCGACCGCTCGCTGGACGCTCGGATGGCATCTTCATCGACGCCGACGTCGATGAACACGGCTGACGAGCAAGGAAGGTGAGAACTGAGAAGTGAGATCTGTTTAACATGTTCTATGCCACATTGCCACTATATCTATATGTCTGTGTGTGAATTGTGATGCTTTGCGAGAGACGATACTCTAAACATTTGCGCTACGCTGTTTATTCACTAACCGACATCCAACGCTTTTTATTCACTAACCTACGAAGGAATGTTGACAAAGATCTGCCACTGCCACCTCCATATCCTTTGTGCATCATTGAGCATATTGGCTTTCGTCGATTTGTGAGTGCATGTCAGCCATTATTCAAGATGGTTAACAGGAATACTATTAGGTAAGGAATACACTATTCTTTGTATCAAGATTTGTGATTTGAAGTGTTGTGCTATTTCTAATTTTGTGATGTGGCATAAAGGACATTATGGATGCATATACAGAAGAAAAGAAAAGAGCGTTGCAGTACATGTGTGCATGTAAGTCACGAGTTGCCATCACTACAGACATGTGGACTTCTGACAACCAAAAAAGAGGTTACATGGCTGTCACAGCCCATTTCATCGATGATTCTTGGAACTTGAGGAACATTATAATGAGGTAAGAACTTTTACATTGTTTTTCCTTATATATTTGTCTATTTTTTTACAACTTTTACATTGTTTTCCTTGTATGTAGGTTCATATATGTGCCTGCACCACATACAGCTGAGATTATCTATGAGGTTCTATATGATGCTTTGGTTGAATGGAATATTGATGAGAAGATCTCCACCTTGACACTAGACAATTGCACAACTAATAATGTGGTAATCTCTGACCTTACCAAGAAGATTGGTCCATCTAAACTTATGTTAGAGGGGTCTCTGTTGCATATGCGTTGTGCTGCACACATTCTAAATTTGATAGTGAAGGATGGTTTAGATGTGATACAACCTGCAATTAAAAAGATCCGTGATAGTGTAGCATTTTGGACAGCCACACCTAAAAGAGTAGAAAAATTTGAAGAGATGGCTAAGTTTGTCAAAGTCTCTTTGGTACACAAGCTAGGACTTGATTGCAAAACTAGGTGGAACTCTACATACAAGATGCTCTCTATTGCTATTCCATATGAGCCTATTTTTAACCGTGCCACTCGTGTTGAAAAACTTTATGATTGTGCACCAAATAAGGAAGAGTGGGATTTTGCGAGACAAGTGGTTGATAGACTCAAGATGTTTAATGAGATTACCAAGGTCTTCTCTAGAACAGATTATGTGACTGCAAATATTCAACTCCTTAAAATTTGTGAGGCTAAGGTGAAAATTACACAGTGTCTGAATGTGGAAATCCTATCATAGAAGAGATGTCAAAAAAGATGATAGAAAAATTTGAAAAATATTGGAAGGATATTCAAGGACCAATGGGAATAGCAACTATTTTAGATCCTAGGTTTAAGGTTGATTATCTCCTTGGGTTCTTTGAGACTTTGATAGGTCAAAATAGTGATCAGTGTGTGCTAAAAGTTGATGAAGTGAAAGAGTCTTTATGTGATTTGATGAAGTACTATGAAATGGAAGAGGGTGAAGATACAACAGAGTCATCAACTCCTCTACTTGACACTAGTTTGTTGTCAACAATTAGTGCACATGTTGCTAGTCGAAGGCCAGCGATGACAAGAGTTAAAACTGAGCTAGATAGATACTTGGAGGATGATTTGGTTCATTTTTCAACTGAGAACTTCCAGATCCTAGACTGGTGGAAGGTGGCTGGAACCCGTTATCCTACACTTAGAAAGATAGCACGTGACATATTGGCTATTCCGGTCAGCACAGTTGCATCAGAGTTAGCTTTTAGCACTAGTGGGCGGATTCTTAGTGAGCATCGCAGCAGGCTTACTCCTGAAATTTTGGAGGCTTTAATGTGTTCACAGGACTGGATAAGAAACAGTTATAAAGGTACTTCTGAAATTTTGTATAACTCATTTATGATTCTATTTGTTGTTGACAGTAAGGCTCCATCATCCGTGTTAATGTATAGTCTAATAAATTTTTTTTCTGAAGATGGTGCTGAGGTTGATCAACAAAGTTTTTGGGACTGCTTGCAAGAGATTCAAGAAGGTGTCGAGGTAAATTGTCTTCCATACTTCTTGTGATGATCTAATTCCAGGCTCTATAATTGATTACACCTCTCTTTAATGTAGGGGCTTATATTATGACATATGAGATTGTGATGATGAAGCCTGGAAGGACTTGGACGTCAAGCTTTCAGTTTGGGCGACATGAATCCTATTACTTGATGCTCGCTTGCTACAATGCTGCTCTTGCTTTTGTATTGTTGCTTAAATGCAAAAACATGTACTGAGAGATATTTTTGTTTACTGTTTGATTATATTTGTGATGTATGGACATGTGGCTACTAGAAGACAATATTTGTTTTGAGTATGTTGATGAAACTATAAATATGCATGCTAGAATGAATGTTGAATTGTCTCCAATGTCCATAATCTATATGCTGAAATTCTGAATTTTTGAATAATCAGGTCGGGTATGGATACCCATGGGTATTTAGTACCCGGTCGGGGATGGGTATGGGAGGATTTTCGTACCCGAGGTCGGGTTTGGGTTCGGGGATGGGGGCGGGTCTATGTTCATGGGTACGGGTCTGGGGAGTAAATCCCCGCTAGGGAATTCCTCATTGACATCTCTAG
>DTA_ZM00016_consensus#DNA/DTA
TAGGGATGGCAGTGGGTACGGTTATGGGTAAATAACCGCGGTTATTTACCCGTCGGGTACGGATATGGTGAATTTTTGTATCCGCGGGTACGGATATGGATACTATATAGTATCCGCGGTTATTAATTTCGCGGGTATGGATATATGGTATCCATATCCGTCACCCGTTGGGCATATGACATGTGGACCCAGATCCTTCTCCCAGTCCCAGTCCCAATCGCATGCGCCAGCGCCAGCCCCGTGGGCCGTGAGTCCTTGAGAGTTGAGACCTTGACCCAATCCAGGCTCCCAGCCTCTTCAATCCGGCATCCAGCGAGCTGCGAGTAGCAAGACCTAACCCTAGCCGCTAGGCTGCAGACCTGCAGTGCTCCACGCCGAGTCGACGACCACGCGCGTGCGCTCCGGCAGTTCGCCCGACGCCCTGATCCGATCACCTGAGCGCGCCGCCCGACGCCCCGACCTGAGCCGCTGAGCGCGACGCCGCGACCTGAGCGCCTCGACCCCGATCTGAGCCTGGTCGGCGACCTAAGCGCGATGCCCCGACCTGAGCGCCTCGAGCGACCGAGCCCCCGATCTGAGCGCGCCGCCCGACGCCCTGACGGCCGCCTGACCTGAGCCCGACCTCGTTCGGCCTTGGGCGCCTCCGCACCTCCGCATCCGTCTGTCCGCCCAGGCCCCAGGGTGCAGCCGCGCTTGCAGTTGCTGGCTTGCAGACTGCAGTCGTCCAGGTTAGTAGCAACACTCAATTTCAATAGAGGCGTTGCTTTTTTTGTTTGTTGCCCACACTAGGCCTTCTCTGTTTATACAGATTGTGAATTTGTGATGTCAACTCCCAACGAAAATAGCAACACTCAATTTCAACCTCCCTCATCTCAATCATCTATTGAGGGTGGAAGTGGGCTTCCAGAGAATGTGATTAATGTTGAACAAGATGGTGATGAGGATGAGGATGAAGTAGAAGTAGAAGAAAATGGGAGAAAAAGAAAATTGAAATCTGAAGTGTGGAGTGAATTCAAGAGGGTAAAGGTTGGAGATGTTTGGAAGGCAAAGTGTAATTATTGTTCAAAGAAGCTTTCGGGTGTAACAAAGAATGGTACATCTCATTTGAAAGCCCATCTAGAGACATGCATCTATCGAAAGAGGAATCCTACAGATAAGGTACAAAGCTCTTTGAGGTTCACATCTAATAGCGAACAAGGACAAGTGTCGGTGGAGAAGTATGTTTTCGACCAAGATGTGGAGAGAAAGGCCCTTGCTGAAATGGTTGTTTTGCATGAATATCCATTGTCCATTGTGGATCATGTTGGTTTTAGAAGGTACTCAAGTGCTCTTCAACCGATGTTTAAGATGATCACTAGAAACACTTTGAAGAATGACATCATTGGGATTTATGAGATTGAGAAGAAGAAGGCCTTGAGCTTTATGCAGAAGAATAATGCAAGAATTGCAATAACGACTGATATGTGGACAACTGAGAATCAAAAGAAAGGCTATATGACTGTTACCAGACATTTTATTGACCAATGATGGCAGCTTCGAAGTTGTATTTTGAGGTACCTTGCTGACTTGCTGTCCTTTAGCTATTAATTGACATAACTTGCTGTCCTTTAGCTATTAATTGATATACCATGCTGTATGCTTGTATTTTTATATGTAGGTTCATTTATGTTCCATCTCCACATACTGCTGAAGCACTTAGTGATGTTCTTATGAAATGTCTAATGGATTGGCACATTGATAAGAACATATCTACCTTAACCCTTGATAATTGGTCCACTAATGATGCACTCATCACATTGATGAATCGAAAGTTGAGAGGAAAGAAACCTTTGTTGGGGTGGCAAGTTGTTGCATATGCGTTGCTCCGCACACATATTAAATTTAATTGTCAAAGATGGTTTGGAAGTAATGGGTAGTGGGATTGAAAAGATTAGAAATAGTGTTGCATTTTGGTATGCTACTCCTAAAAGACATGAGAGATTCCAAGAAATAGCTGCACAAGTTAATGTTGAATGCAACAAGAAATTGTCACTTGATTGCAAAACAAGGTGGAACTCTACTTATATCATGCTCAGTGTTGCTATTTGTTACAAAGAGGCTTTTGATCGTTTGGCTGAATGTGAAAGAGCTTATGATTTTTCTCCAAGTGAGGATGAATGGAAGTTTGCTAGTGAAGTTTGTGATAGGTTGAAATTGCTCTATGAAATTACCGAATTGTTTTCTGGAACACAATATGTAACAACTAATGACTTCTTTCCAAAGATATGTGCAATTAGAGGACACATGAGCAAGTGGCTAGAGTGTGATGATGAGTTAATCAAGTCCATGTCAAGTCATATGATTACAAAATTTGATAAATATTGGACTGACATTCATGGTCTAATGGCTATTGCTGTTGTTCTTGATCCAAGATACAAATTTGGAATGTTGAAAGCATGTTATACACGTCTATTTGGTGCACAAAGTAGAGCAATGCTAGAGATAGAAAATGTGAGGAAATTATTTGGTGAACTGATTAGAGAGTACAACAACAAATGCATTAAACCTGTTACTAGTGGTGGACAAAATGCATCATCATCTTGTGTTTCTAATGCTTCCACATATACGGATGAGTTGTTCTCTGCCATGGAAGAAGAGCTCGAAGACATGTGCAGTGATGAAGAAAAGGCTAAGTCTGAGCTTGATCTTTATGTGGATGAAGGTCGTATTCCCAAGTCAAAGGAATTTGATATATTAGGCTATTGGAAAATTTCTGGGATACAGTACCCTACTCTAAGGATGATAGCCCGTGACATATTTGCTATTCCTGTTACAACTGTCGCTTCAGAGTCTGCTTTTAGTACTAGTGGTAGAGTGCTAAGTGATCATCGAAGTCGACTTACTCCCAAAACTTTAGAGGTTTTGATGTGTGCACAAAACTGGCTTCGTGTTGGTCAAGCAAAAGGTACAAACAATACATCTTTAAAATTATTGTATGTCATTGTAACTTGTATGTTTTGATTTCAGTTTACTCTCATTTGTTGTACTCTCACTTATTGTAGGAAAAGAAGATTATATGGGTTTGTGGACTTGTCTTGAAGATATACAAGAAGAACTTGTGGTATGTTGTAACTTGTAAGAACTAGCATATTCTTTTCTGATAATTACCATGACTTCATGATATATCTATAACTAATTATATATCTTTGTAGGAACTCTCCTTTGGATTCTCCATGATGCCAAATGAAGATATTTGAAGGAAAATTCACAAGATGTCAAATGAAGTTGAATGCCATTCAGCCATGCTCATTACAATAATTTGTTGTTGCATTTTGAAAACTATGTATGACTGTAATTTCATTCCAAGAACATGTTTTATGATGTATTGTACTATCTTTGCTACTTCTACTACTTGCTATGGACTATGTGTCTATGTCACTATGGTCAAATGTTGTTGTAAGCCTGGAATGCTATCTATTTATGTTGTTGGAATGTTGAAATTATTGTTTGGAATGTTGAAATTATTGTTTTGGAATGTTGAAATTATTTTTTGGAATGTTGAAATTATTGTTTGGTGCTAAAATTATTATTTGAGGTTGTTGGAATGTTAAATTGTGATAAATTTCTGGTACAATGCTATTGGAATGTTGCTGAAATTTTAGTGGGCGGGCGGGTAACAGTTATCCGTTGGATAACGAATACCCGGTGGGTACGGGTACGGATACAGATCCGTACCCACGAGCGTAAATGGCTATGGGTATGGGTTTGATTTTATCTCGTGGGTATGGATACGCGAACCATATATCCGCGTTCTACCCGCCCGATTGCCATCCCTAT
>DTA_ZM00017_consensus#DNA/DTA
TAGGGATGGCAGTGGGGCGGGTTCGGGGCGGGTCCCCGCGGTTTTTGGACCCGATGGGCGCGGGTGCGGGGTTGATTTTTCCTCCGCGGGTCTACGGGTTCGGGGACCCGAACTATAACGGGTGCGGGGCGGGTTTTTTATCCCACCCGCGGGTGCTCCACGGGCCTCCGAAAAACAGCCCACACGGCCACATTACAGCCCAGCCCACATAAACAACCTAGGAATCTAAAATCCCTCTTCCATTCCACTTCTCTCTTGCCCGTGACCGCCGCTCACGCTCTCATTTCTGCGCCGCCGCTCACGCTCTCATTTCTGCGCCGCCGCTCACGCTCTCTTCCATTTCTGTGTCGCGCCGTCGCCGCTCACGCTCTCTTTGCTGCGCTGCGCCGCCGCCATTCCATCCCTGCCTTCCATCACTGCGCTGCGCCGCCGCTCTCTTCGCTGCTCTCTTCGCTGCTCGCTAACCTAGGAAGAACTATTCCGTCGCAAACCTAGGAAGAACTATTTCGCTCAGCGCTGCCGCTCTCTTCGCTGCTCGCTAAGACGCTGTCCGTAACCACCACTGCGCCACTCTCCGCCGGTCTGAGCTCCATCGCTTGGCCGCTGCAGGTAGCTTCATCTCTTGGCCGCTGTAGGTTGCTGCAGGTTAATGGTACACAGTTATACAATTTATACAATTTGTAGCATTCTTTTATTGCTGCAGGTTATTGAATTCATCTAACTACATTTATACAATTTGTAGCATTCTTTTGTTGCGCTGTTAATGGTACACAGTTGAACTGAATAGTATTCTTTTGTTGCATTCTTTTAAGGGCGATTGAGTAAACGTTAATGTCGACTCCGGGCACTAGTGGAACTGCTGGTGAATCTCAAGATGTAGCTGCTGCTGCATCTAGAACAGTTGAAGCATCTCAAGTGGAAGCAACAGCAGTCGCAGTGGCTTCTCGTCGTTTAACACGTGCACGTGCTGCTGCTGCTGCTGCTGCACTAGCATCTGCACCCCCATCCGATTCTGGTGCTGCAGGTACAGAAGATACAATAGAAATTGAGGATGATGTTACTATTGGTAGTAAGAGAAAGCCAAAATTAAAATCATGGGTTTGGGAAGAGTTTGACAGACTTCAAATAAATGGGATTTGGAAGGCAAAGTGCAAATGGTGTAAGAAATATTTAGGAGGGGAAACAAGAAATGGTACAAGTCATTTAAGTGGTCACCTTGAGATTTGCCCGGATAGATCTGTTAGAAAAGGGTTAAAACAATCATCTCTTAAACTGACTGCAAATCCACATGATGGGATAGTAACTTTAGAGAAATACACATTTGATCAAGATGTTGCTAGAAAAGAGCTTGCATTAATGATTATTGTCCATGAGTATCCTTTGGCTATGGTAGACCATGTTGGATTTCGCAAGTTTTGTGCTACACTGCAACCATTATTCAAAGTAGTCTCTAGAAACACAATTCGAAAGGACATACTTGATATGTATGAGGTGCAAAAGAAATCTATGGTGAAGTATTTCAGAAGTTTAAGTTCTCGTGTTGCTGTTACTACGGACATGTGGACTGCAAACCATCAAAGAAAAGGTTATATGGCAGTGACAGCTCATTTTTTGGATGATGACTGGAAACTAAGAAGTTTCCTTATTAGGTAATAACCAAGCATTTGAGCTTTATGCTATTGATGATAACAATCTTGCAACTACCTTGATGATAACTTATGGCTTGTTAATTTTGCAGGTTTATATATGTCCCAGCTCCACACACAGCAGATGTTATCACTGATGTTCTCCATGAGGTTCTTTTGGATTGGCGTATTGAAAGAAATCTATCCACAATCACGCTTGACAACTGTAGCACTAATGATAGCCTCATGAGAAATATGATAGGCACAAGTAATGAGGATCTCACAAGGACTATGACTGCAATTGAAGGCAAGTTGCCACTTTCCTCTTGTATGTTGCATGGTAAATTAGTACACATGCGATGTGCTTGCCATATTCTAAATTTGATTGTGAAAGATGGGATGAGTGTAATGGAGTTAGGAATGGATAGTATTCGTGAAAGTGTTGCATTTTGGTCAGCCACACCTAAAAGGCATGAAAAGTTTGAGAAAATGGTAATTCAAATGAAAGGAAAATATGAAAAAAGAATAGCTCTAGACTGTAAGACTAGATGGAACTCCACTTATGTGATGCTTAGCACTGCATTATTGTACCAAGATGTTTTTGAACGCCTTGCTGCACGTGCCCCATCTGCTCCAACACCAGAAGACTGGAAGTTTGCTAAAGAACTCTGTGAAAAACTTAAGATGTTTTATGATGTAACTAATCTACTATCAGGCACTAGCTATGTCACAGCAAACCTTTTCTTTCCCAAGATCACCAATATTTATTTGGCTATTAGAAAGTGGCAAGTTAGTGATAACTCTGAAGTGGAAGAAATGTCTACTAGAATGAAAGAGAAGTTCAATAAATACTGGTCAGATGTACATGGTTTGATGGCTGTTGCTGCTGTCTTGGATCCTAGATATAAATTACACTTGTTGAATGCTCTCTTCCTTAAAATTCATGGGTCTGAAAGTATAGCTATAGAGGCAGTCAACAAAGTAAAAGATTTGATGTACACCTTAGTTTCAGAATACCAGGATTCTATGGAGGATAGTGCCACAACAGATGGTGCTCAAACTAGGATAAGTGGTGCTTCTACTTTGGTAGGAGATGAAGATTGGATTGACACTTTTGATGATTATATGTCAAAGCAACCATCTATGACCTCCACATATGTGCGGACAGAGTTAGATTTGTACTTAGAGGAGCCACTACTGCCTAGGACTCAAGATCTAGATATAATTCAATGGTGGCAGCATGCAGGGATAAAATATCCAACTTTGCGCAAGATTGCACAAGATGTTCTTGCTATTCCTGTGACAACAGTGGCATCAGAGTCAGTGTTTAGTACTGGAGGGAGGATCATTAGTCCACATCGCAGTAGGCTTGCACCTTCAATGATAGAAGCTCTTATGTGTATGCAAGCTTGGTCTCGCTCAGATATATTAGGTAATTGATCTAATATATAACTATTTCATTATTTTATACATTTCTTGCAATGTTGTGTCACTAAGATGTGATCAAATTTGGATTATAGGATCTCAATCCACCTTTGTTGGTGCAATGATGACTTGGCTTGAAGAGAACGATGAAGACATGGTACGAGTTTTCATTTTGTGATCAATACAAATTTATTATGGACTATAATTGATACAACCTTTTAACTATTGTAATATTGCTCTATGTATGTTCACTCTATTCTTAGGATGAACCTGAGTCAACAATTGTGGACTGAATTAAGTTTCCAACAAATCAAGTGATGGAGATGTTGCTATCCAGCACTACAGCAGATGCTTTTTTGGACTATAATATGTTGGTTGTGACATTTTGGACAGTTGTTTTAATGGCACACTTTATGTTGGACTGCTGCAGTGCTTTTTGTAATGTGCTAAATATCTGGATGTGAAGCTACATTAGACTGTTATATGTAATGTGCTGTTTGGAATGTGTTGGACTGCTACTTGTAAGGTGCTGCACTTTATGTAATGTGTTGGACTGCTATTTGGACCTATAATATGTTCTAGTATGTTGTGTTGGACTGTTATTTCTAATATGTTGTGTGCCTGTGTTGGACTGTTGTGTGTTGTTTACAAAGACACTCACATGTCTTGTAAAAGCAGACACCGATTGAGTGATTGTAGTTATATGTCATTAACTCATTATATATTGATAAATAGCAGTCTGTGCTCTGATGTTTGTATTTTTGAATGCGTTGGACGGCTATTTGTGTCTGCATAACTCGATTAACGGGTCCCCGACGGTTTTCGGGTCCCCATCGGGTTCGGGTGCGGGGGCGGATTTTCCCCCACCACGGAGTTCGGGTCCGGGTCGGGTTTTTGGTTCGGGTCTCGGGTTCGGGTCCGCTGAAGCTACACCCGCCCCGAACCCGCCCCGTTGCCATCCCTAA
>DTA_ZM00018_consensus#DNA/DTA
TAGGGATGGCAGCGGGTCGGGTTGTGTTCGGGTCTGATAATACCCGACCCGATATCATACCCGACCCTTATACAAATATCCATACCCACCAAGTCAATCGGGTAAAAAATGGACCCGTACCCACCGGGTATCCGTCGGGTATCGGGTATCTGGTGGATATGGTACTGTAAAATATAAATCTGCATGTAAATTGATGAGCAACATAGTTTATGACAGATGGGAGTTAATGAACAACATCACAACATGTGAAATTGATAAGCAACATCACCAATTTACAAATCATAGATTCATAGTACAATTCATGACTAGTACACGTCCAGTTCACATATCATAGTACAGTTCACAAATCATAGTACACGTTCAGTTCACAAATCATAGACTCATAGTACACGTCTAGTTCACAAATCATAGTTCACACAACACAAATATAAGCAACAACACAATGATAGGAAGTCCATGGTGTTCATGTAGTAGCAGGCAGGCAACAACTTCATAGTAGCAGCCAACAAGTTCATGGATCAATGATTTTAGATTGCATGCCATCCTAACAAAGTGACAAATCATATAGTTATTCAAATAGAAATTTAGTAAAATATAGAATGGCTAAATTTCAATATACCATTGCTTCATCTTCATCATCAAGGCAAGTCATGAGTGCATTGAGTACATGAGATCCATGACCTAATCAAAGAGAAGTTTGAAACATTAGTGCTATCGCAGTGAAAGGAATGAAAATAAAACAACATTATAGATCCACTAGTATTCATACCAAGCATGTCAGCGCGAGCCCAAGCTTGCATACACATCAAGGCTTCAACCATTTTTGGGGCTAGTCAACTACGACTTGGGCTAATGACCCTCCCACCAGTACTAAAGACAGACTCGGAAGCCACGGTTGTCACAGGAATAGACATGATATCTCGGGCAATCTTTCTCAAAGTGGGATACTTCACCCCTGCCACATTCCACCAACCAATGATGTCTAAGTTTGTAGTTCTAGCCAACATTTCCTCTTCCAAATACAGATCCAATTCTGTGCTAACAAAAGCGGGTGGGGCAGCAGGTTCAGCAGATAAATATTGATAAAAAATGTCAAAAACAGCCGCATCCCCTTCATTTTGGATAGTCGTACTGCTGCAAGGCCCAGCAGCACCATCTGTTGTGCCAAACCCCTATATGAAACCTTGATATTCCTTCACTAACTCAACCAACAAATCCTTAACTTTCGTAGTTTCTCTACCCACATTCTCATGTCCATAAATTTCAGTAAACATAGCATACAAGAACTTCATTTTAAACCGAGGATCAAGAACTGTGGCAACAACCATAAGAGCATGAACATCTGTCCAATATTTCAAAAATTTATCTTTCATGGCTGTTGACATGTCTTCTATGGTTGGGTTATCACTAGATCGCCATTTCTTAATTGCTAAATAAATTCCACAGATTTTTGGGAAAAAAGGTTGGCTGTCACATAAGAAGTCCCAGACAACAGTTCTATAATATCATAAAACAACCTCAACCTATCACAAAGATGTCTAGAAAAATTCCAATCTTCTTCTGTAGGTTGAAAAGGGGCACACAATTTTTCCTTTTTTGCAAGGCGATCAAAATCTGGAACATAAAACATTGCAGTGCTAAGCATTATATATGTGAAATTCCATCTAGTTTTAACATCAAGTGCTATTCTTTTGTCATACTTAATGCCCTCTTGACCAACAGCCTTTTCAAATCGTTCCTGCCTTTTTGGTGTAGATGACCAAAACCCAACAATGTCCCGAATCCTACCAATTCCCACTTCCATGACTTTTACTCCTAATGCATCCTTTATACCCATCCCATCTTTGTCAATAAGATTAATGATGTGAGCAGCACAACGCATATGCAACAATTTGCCATGCAACATGAGGAAGGAAAGAGGCATCTTATCTTGCATTTCCTTCATAACATTGTCATTGGTGCTACAATTGTCAAGAGTTATAGTGGAAACCTTCTTGTCAATCCCCCAATCCATGAGTACATCATGAAGTACATCACTTATGACTTCAGCTGTATGTGGGTGTGGCACATACATAAACCTACAAAATGGAGTAACAAGAAAGTGTCCACTATAAATACTAGTATATATGCATGGCAGCAGAAATATAGAGCAGCAGAAATATTACCTTAAAAGATAGCTTTTTAGACTCCAATTTTCATCAATATAGTGTACAGTCACTGCCATGTAACCCTTCTTTTGATGATTTGCTGTCCACATATATGTGGTGACCGCAATACGAGATTGTTGTTGTTGGAACATTGTCACCATAGAGAGCTTTTGAACGTCATACATATCCAGAATATCCTTTCTAATGGTATTTCTTGACACTAATTTAAACAACGGTTGCAGGGAAGCACAAAACTTTCTAAAGCCTACATGGTCAACCATATACAGCGGGTACTCATGCACACAGATCATTAATGCAAGTTCTTTCCTAGCAACATCTTGATCAAATACATACTTCTCTAAACAAACACTGCCATCTGGATTTTGTGAAAATTTCAAGGAGGATTGTTTTAGGCCTTTTCTAGCTTGTCGTGACTCACATGTATTTATGTGGCTTTGTAAATGGCTGGTACCACTTTTACTTTCGGCTGTCAATAGTTTGCTACACCAATTGCACTTAGCTTTTCATTTACCAGATATAGTAACTCTAACAAAATCCTCCCATACTTTAGAGTTCAACTTCCTCTTACACCCAACCTGTGCAGCATCATCTATTTCAACAACATCATTCCTTGTCCCTTGGGTTGCTGCATCAGATGGAGTGGGATCTCTAAAGCTACCAGCATCAGCAAGAGCTGCTCCTATGACACTGCGACGACTGCTACTGTCTTGTGGAGTTGACATTGGATTTGGGCTTCTAACTCAGTACTGAGCTACTGAGTACCTGAGGGTCCGACGGCGGACAGCGCAGGCGCGCAGGCGCAGGCTCACAGTCGCAGCTCGGGGTCCGACGGCGGACGCCACAGGGGCGCAGGCGCGCCACGCACAGCTTGGGAGTGCAGGCCGCGCAGCCGCAGCTCGACCGCTCAGGGCAGCGCCGCAGCAGGCTGGAGACTGGTGGCGGAGGCGGACTGGCGTCTGGGCGGGGATGGGGTCTGGCCACCTGGGAGCCTGGGAGTGGTGGCTAGGGGCGTGGGGCGCTAGGAGCCTGGGTCCTGGGAGTCGCGGCTGGGGTGGGCGGCCGGGTACTCGGGAAGGGAAGGGAAGTAGGGAACTTAGGGAGTTAGGGTTAGCTTAGCCAGTTCACTGCTTTGGCCTTTGGGCTTCTTTTCTTTGCTTCATGGGCCAAAAACACAACATGTAAAATTATGAATTAATATTTCGGGTATCCAGTGGATATCCATGGGTAAAATATACTATCTGTACCCTACCCGACGTATTTCGGGTACCCGACCCGATAGGATCCACAGGTGATATTTCAAATCCGAATCCATGTCCACCGGGTATGAAACCCGTGGGTATCCATACCCACGGGTCCAATTGCCATCCCTAG
>DTA_ZM00019_consensus#DNA/DTA
TAGGGATGGCAACGGGTCGGATTCGGATCGGATATTGAAAATATTCACCCGCAGTCATATCCACGGTCACATATAATATCCGCCCGCGATTATATCCACGGATAGAAATTCATATCCATATCCATGCCCATCGGGTTTCGGATATCCATCGGATATCCATCGGATATGATAAACCATTTTCAACAATTGAATAACATAATTAATCAAAATGCTTCCTAATTCAACATCATACACAACTTAAAATTGAATAAAAATTTAAATATACATGTCCTTCAACAAGCAACATTCTCAACATGACAAAAATACATGTCTACATGTAACATGTCTCAACATGACAACAAATACATGTCTGTTTTTGGCCTTAAGCCTTTTGATTCTGATCCGATCCGAGTGTAGTGTTGTGTTGAGCACTTGAGCTAGTCAATGATAGTAGAATCATGTTCATCCTGGCAAACAACAAAATAGATAAATGGTTAAATCAATGATCAGATTCGATAATCAAAATATAAGAACATACTAAAGAGTTGAATCATGTTACCATTTCTTCCTCTTCATCCTCCAAACAAGTCATTAGTGCATTTATAAAACAGGATTGGTCGCCTAACATGTCAGCTCGGGCCCAAGCTTGCATACACATCAACCCTTCTACTGTTTTTGGAGCAAGTCTACTACGATGTGGGCTAATTACTCTCCCCCCAGTACTAAAGACAGACTCAGATGCCACTGTTGTAACAGGAATTGCCATTACATCTCGAGCAATTTTTCTCAAAGTTGGATACTTGATCCCTGCATATTGCCACCAATTGATAATGTCAAGCTCTTGAGTTCTTGGCAGTGTTGGCTCCTCCAAGTACAAATCCAACTCAGTCCGTACAAAGGTTGAATGCTCTTCTGGTTCCTCAGACAAGAATTTGTCAAATATGCCAAACATAAGGTCATCACCTTCATTGAGGACAACATTTCTATTTGATGTCCCTACACCATCAGTTGTTGCCATGCCCTCCATTGATACTTGATATTCCAATACCAACTCATACAACAAAGAGCGAACTCTACACACTTCATTGTTGGTTCTTTGATTGTCTTCCCCATAAATGGTGCTATAGAAAGCTTTCACAAACTTCAATTTGTATCTAGGATCTAAAACAGTAGCTACCTCCATAAGCCCATGAACATCTGTCCAATACTTTTTAAATTTTTCTTTCATCAATGCTGACATCTCTTCTACCTTAGGGATTGCACTAGTCCTCCATTTCTCAATAGCCAAATAAATACCACATATTTTAGGGAAAAAAAGGTTGGCTGTGACATAATTTGTTCCTGACAATAGCTCAGTTGCATCAAAAAACATCTTTAGTCTACTACAAAGCTCCCTAGCAAATTCCCAATCCTCTGTTGTTGGCTTAAATGAAGTACAAAGTCTTTCTTTACTTGCAAGGCGGTCAAATACTATTTGATACTCTAGTGCAGTGCTAAGCATAATATAAGTTGAATTCCATCTTGTCTTACAATCTAGAGCTATACTTTTATCATATTTAACATTCATTTGAGCAGCTGTGCGTTCAAAACGCTCATGTCTTTTTGGCGTGGCACACCAAAATGCAACACTATCACGTACCCTTTCAATGCCTTTATCCATAACAGTCATTCCATCTTTCACAATAAGATTAATGATGTGTGCTGCACAACGCATGTGTAACAATTTACCATCTAGCATGAGGGAGACGAGGGGCAACTTATCTTGCATAGAACTCATCAAACTATCATTGGTCGTGCAATTATCAAGAGTCACAGTCGACACCTTCTTTTCTATTTTCCAATCTTGTAGTACCTCATAAAGGACATCACTTATAACTTCACCAGTGTGTGGGGCGGGCACATATATGAACCTACAATAACCCAACATATCGATTTAAGCAACACCATCACAACAAGATTATAAGACTACAGTAGAGAACATGAAACGAAACAAAATATTACCTCAAAAGAAAAGATTTCAGCTTCCAATTATCATTGATAAAATGTACTGTAACCGACATGTATCCTTTCTTTTGGTGGTTTGCTGTCCACATATCAGTAGTTACAGCAATTCGAGATTGGCACTGTTGGAAGGAATTCACTAAAGAAAGTCTTTGCACCTCATACATATCCAATATGTCTTTTTTAATAGTGTTTCTGGACACTACTTTGAAAAGGGGTTGTAGTGCTGCACAAAATCTTCTGAACCCAACATGATCAACCATAGAAAGTGGGTACTCATGCACACAGATCATTAGCGCAAGTTCTTTTCTAGCAACTACTTGATCAAAAACATACTTCTCAACCACAGCTCCTCCCTTCTCATTTTTGCCCAACTTCAATATTGATTGCTTTAGGCCTTTTTGACACTGCTTAGATTGACAAGTTTTTAGATGACTACGCAAGTGAGTTGTGCCAGATTTACTATCTCCAACAAAATGCTTTTTACACCAATTGCATTCAGCTTTTAATTTGCCTCCTACTGTCACTTGTTCAAACTCTAGCCATACATCAGATTTGAGCTTTCTTTTGCTTCCAACAGTTACATTAGCATCTTCCCCAGCTACAACCACATTATCTGTACCTCCATCTATAGGTGTTGGAGTACCAGCAGCAGCAGCACTTGAGGACGGTGTCGGAGTATCAGTCGCAACACCAGCACTTGTTGGAGTAGTAGCACTAGCTCTGTTTGAGATCTGCCTACTTAAACCATCTTGTGAGGAGGGTGGTTGCGAGCCAGAGCCAATTCTAGACGTCATCCTGCTAATACATCACATGTCAAAACTGAACCAAATTGGAAACATCAAACGCAGGGTGAACCAAACTGAACCTGAAGGAACTGACGGCTTGCCTGGGTGACGGCGTGTAGGCGTGTAGGCGTAGGGATCCGGCGGCGGACACAGGAAAGAACGCCCTGCTCGGCTGCTCCTGCTTGGCCGCCTGGGTGACGGGCTGACGGCAGACAAAGCGTAGGGGATCCGGCGGCGGGGTCACGGCGCGCGTAGGGGACTAGGGGATCTGGCCTGCCCCTGCCTGGGTGACGGCGTCCGTAGGGGATCCGGCCTGCCACTGCCTGGGAGACGGCGCGCGTAGGGATCCGGCCTCCGGCGTCCGCGACCGCGCGTAGGGGATCCGGCCTCTGGCGTCCTGCGTCCGCGCGTAGGGATGGGGATCCGGCCTCAGGCCGTCAGGCGTCCGTGCGTGCTGCGTAGGGGTTGGGGTCTTGGGGATCTGGCTGCAGGATGAAAGCAGGATGCCTGGCCGCCTGGGTCCTGGGATTCAAGCAGAAATAGATCGGTGCCAACCCAGGCTTCGTAAACTGATAAGTGACAACGCTATTACTACTGCTGAACGGCCCATGTTCTGACAGTTTCGATGGATTTGATAGCCCATTGCCCAATTGGCTACCGGTGCTTTGGTGGGCTAAATATTATTTTGGTGGGCTGGCGCCTAGGCTCAATAATGGACTAATGATTAATTTCGGATATCCAACGGATTATCCGCGGGTGAAATTTAATATCCAAATCCATGTCTATTTTATCTCGGATCGGATACGGATCTAACCCGCGGGTCAAAAAACATATCCATATCCTAATCCGTCGGGTCGGATATCCGCCGGATATCCAAATCCACGGATTAAATTGCCATCCCTAC
>DTA_ZM00020_consensus#DNA/DTA
TAGGGCTGGGCATTCGGTTTTTTTTAAAACTTCGGTTCGGTTTTTCGGTTCTAAAAAACTTCGGTTTTCTAGACATTAGAAACCGATCGGTTTTCTTGAAAATGAAAAACCGAGGAGTTCGGTTTCGGTTTTTTACTTCGGTTTTTCGGTAAAACCCAAACACTATACAGGCGTACATAATTAGAAAGCTATCAGGCATACATATAGCTATCAGGACATAATGTAGACAGAATTTAGGAATACATAGTACATCACATAAATAATAATAAGTTCATTCCAACACAGACACAGAGTTGACAGTAAATCAATAAATCAAAGAGGTAATTCTCATAAAAAAAGTTCATTCTAAGTTTCTAACAGCAAATAAACAACAGTACAGGCGTACAACCCCAACCGGCAGCACCAGCACGGCACCAGCTGACTGCTGACCAGCAGATAAACAGGCGTAGTGCAGTACAACACCATCACACGGCAGCACTCCAGGAAGGCAGGAACCGAACCAAGATTATTACACACAGCGGCAACAACAGTAGTCAGTAGATAAACAGCAGTACAGCACCAACACGGCAGCACTGCAGTAGACCAGTAGACAACAATTTCAGTTTGAGTTTGCACTTTGCAGTCAGCTGAGTCCTTGACACTTTGAGAGCACACGCCTGGCAGCCTGCAATCTCCTGCAGTCCTGCTTAACAATATGGCAATATCAATACACTTATACACCATCCAACTATGTGAAATAAATTCCCATACCATTATCAAGATTCAATAGTAGTCCCCTCCTTCGAAATGGTAAGGCCACCAATATCTGTACAGTTGCATTCTCAATAAGTACATAAAATATGTTTGATTAAATATATTCAGAACTAGACAACTAGTTGTATAGTTTGTACCTTCCTCAAGCTTAGCCATTTCTTCGGTATTCTCTTCAACATTAATAATGTTGGATCCACGAATCCAATCATTGGCACAAATCAAGCGCTCGACCATTGTTGGTGTGAGCGAGCTCCTAAAATCATCTAGTGTTCTTCCACCCGAACTAAATGCTGACTCAGATGCTACTGTTGATATCGGAATAGCTAAAAGGTCACGGGCCATGCGAGCAAGTATTGGCAGTCTAGTAGCATTGTCCTTCCACCAATTAAGAATGTCAAAACCACTCTTATCTTCCTCACTGTCCTCAGATAAATACTTATCTAGTTCAGACTTGACAGTAATATTTCCACTCCCATTATTGTTCATTTGTTGAGCAACTATAGACCTCATCAACCGTTTGCTATGTGATGGCTGCTCTTTAGAGTCATTTGGTTGTGGTGTCTTCTCAGCTGGAGCATACATATCTTTGTACTCATCAAACAAGAAACGAAAAGAAGTGTTTACTGTTGTCCATAATTTCTCTCCAACGTCTTCACCAAACATTACCATGGTAGCCAACTTTACATAATTAGAAAGCTTGTACCTTGGATCAATTGCAACACAGAAAAAAACAGCCAAGTTGAGTTTCTCTCCGTACTTCTCCCCCCAATATTTATAATATTTTGCAATCATTCTCTTGCCCATTTCAGCACATAAGTTGTCTTCGCTACGACACCACTCTCGCAATAAAACCAAAACATCAGCAATCTCGTGGAAGTAAGAATGTGAGGTTGGTTTACTTGTGACTGAAACACGAAGGGTAAGTTCATAGAAGTGCTCTAGGAATTCAGCCATTTTTCTTGCCTTTTCCCAATCTGATTTCTCAGGAACACCAAGGCCATTTTCACCTTCTAAATCTAGCCTATAGTATGGATCTTCATCACTATACCTTTCAAATGCCTTTTCATATTGTTGTGCAATATTTAGCATAAGGTATGTTGAATTCCACCTAGTGCAAACATCAAGGGTTAAAAATGCTTTGGTCTGTACTTTTGCTAATTCAGCACATTTCTTAAATTTGACTAGCCTAGATGGTCCAGCCTTGACAAACTTAACAGCTGCCCGGACACGACTAATTGATTTGTCTATTTCCTTTAGTCCATCGGTGACTATCAAATTAATAATATGGGCAACACATCTCATGTGCAGGTATTCTCCTCCAGCAATGCAACCTTTTGATTCATTCAAAACCCTCTTCATGTACTTAATTGCATTATTGTTTGCACTAGCATTATCAACTGTTATTGTCAAAACCTTATCAATTCCCCATTCTGCTAGGCAACTCTCTAAGGATTTTCCAATGTCTTCGCCCCTATGTCCTTTTACCAAGAAAAAACCAATGATTTTCTTGTGGAGCTTCCATTGGTTATCAATAAAATGTGCCGTTACACACATGTAATTTTGATTGGTATTAGATGTCCATGTGTCAGTGGTGAGGCTTACGCGCTGACAATGTTCACCTAAAAACTTCTTAAGCTTCTCTTTTTGGACATCATATACTTTCACAACTGCTCTAGTAGCTGTTCTTCTAGAGGGCAAAATGAAACGTGGGCATGCTTTGGCCAAAAATTTTCTAAGCCCAGGACGCTCAGGCAAAACAAAAGGTTGTTCATCTTCAATAATCATTTCAGCAAAACTATTCCTTAGATCATCAGCATCGAATTTCCAAGTTGAAACAGTACCAACACTACTGTTTTCTTGACTAGGTTGCAATTGCAAAGTTCCTTGATTATCAACTACCTTTTTGTTTGGATTCTTTTTGCAGATTTTCAAATGAGATTTCATGGAGGACGTACCATTTATTTTTGGGTCACAGCGAAACAATTTTGCACAATACTTGCACTTGACTCTTTCATCCCCATTATCAAGTTTAACCTTGCTGAAGTGCTCCCATGCATCAGATCTTTGAGCAATAGCTTTCCTTTTCTTGCACTCTCCATCCTTCTCTACATCTACCACCTCAGTGACTTGGTTTGCAACAGTTTCACCAGTGACTTGGTTTGCAACGGTTTCATCAGTGTCCCCCATCTATACATTAATACATGACAAAAAAATCAAAATAAACTGGTAACGGCAAAAAATGGGTGAGAAGAATACATACATTGGAGGAACACTCCGTTCTGGCCGCCGTCGCCGTGTGCTAGAGAAACGCCGCCTCTGTCTTGAATCTTGATGTCGGACGCGCGCTTGAGCTTGACGGTGCCGTGCTGCAGATGCTTGCGTGGCGTGCTGCAGATGCTTGACGGTGCCGGTCTGCCGGACGCGCGCTTGAGCAGTTCAGCAGCTGAAGTGCAGATGCAGAGATCAACTTGAGCTAGACGGCGTGCTGCTGAAGTGCAGATGCAGAGATGCTTGCAGATGCTTGTGGGGCGCGTAGTCCACTTGCCTGGGTGGCTGCTGGTGGTGCCGTGGTGCCGTGGTGGAGAACAGGAGAAGCGCCGTGCGCCCGTGCCGGCGTGCCGCCGTCCGCCGACCGCCGCCGCAGCCCACAGCTTACTGCCTCTAGCGTCTCGGTGTGACGGTGTCTCCTAGGGGCTAGGGTTGGCCCTTGGCCGGTTGCCGTCGATCACTAGTGCAAATAGACAGGCTTCGGTTGGTGGCTTACATGGGCTGTGGAGAGAACAATATTCAGATGGTGGGCTGGCTGCCTGGCTTAGTGGCTTACATGGGCTGTTCGGTTTGCTCGGTAATTCGGTTCGGTACAGTACAAAAACCGATTACAATACCGTGTACCGAACTTCACAGTTTTAAAAACCGAAACCGAACCGAAATACCAAAAAAACCGAAATTTCGGTACGGTTCGGTTCGGTTCGGTACGGTTTTTGGTATATGGTAAAAATGTGCCCAGCCCTAA
>DTA_ZM00021_consensus#DNA/DTA
TAGGCCTGGGCAATCGGTTAACCGTTTTTTTTCAGTTCGGTTTTTCGGTTTTTTTATAAATTCGGTTTCTGGAAAACGGTAACCGAAACCTTCTGCGGAAAATCAAAACCGAACCTTCAGTTAATCGATTTTTTTGGTTCGGTTTTCGGTTTAACCGAAAAAACCGAATACGAATAAAACTGCAGTCAGCACAACACAAATACAATACAAATGTTTCGGTTTAGATCACAACACAACACGAATAAAATTGCTCTAAACCGATTTTTTTATAGATTCGTTCGGTTTAGAGCAAAACACAGCACATGAGCACAATACAAATGTTTGACACCACGATAGAGTAGTCAACACAAATACACAATATAGTCATACAACAGACAACACAATAGAACTCCGCAACTAGAAACTTAGTCCTTCCTCTCTTTTTTCCCACATAAACAACTTAGTCCATCCTTTCTCTTTAGTCTGTAGTCCATCCTGGAAGTCAGATTTAGTAAAATGTGTCATTATACAGCAGCCAACAGTGTCAAAACAAGATAACTGACATGAAGAAATGATCATTGCAGTAAAACAACCATGCACATAACAACAACACATACTTTAATCATGAGAAATAGCATCTGAACTTGGTTTGGTTACGAATTTACTTTTAGCAACTTTCTCCATAGCCTTTGCATCATTATGTTCTGCAATTAATTCTGAAATACAAGATAAAAACAAATAAAAGTGTAAGTTATTTGCAGGTAATAATGTAAACAAGTTAAAACATATTCACAAAGAAGTAGACAAGCTTGCCTTCTTCTAGTTTAGTTAGCTCTTCCACATCTTCCTCAATGTTGATCGGAGTTGATCGTCGCAACCAATCTTCTGTACAAATAAGAGCTTGGACCATGAACGGAGGTAGAGAGGATCTAAAATCATCTAAAATCCGCCCACCTGTACTAAAAACTGATTCGGATGCAACTGTTGATATCGGAATTGCCAACACATCACGAGCTATACGTGCCAATATAGGAAATCTAGATTCATTCACTTTCCACCATGCAAGAATATCAAATTTGTTGTTGTCATCTTCATTGTCCTCACTAAGGTATTTGTCAATTTCAGATTTGGTAATGCCTATGGAACCACTGCCAACCTTCATCTTTTTAGCAATCAACAATCTCATCATTCTTCCCCCTCTTTTTTGAGTTTGATCTTCATTGACTTCTGCCATCGAATCATCATTTGGAGAATAGATGCTTCTATATTCTTCAAACAAATCATAGAAACATTGCCTCACTGCATTCCAAACTTTTTCTCCTTTTTCCTCACCAAACATTTCCCCAATTGCTAACTTGGTGTAATTAGATAGCTTGTACCTTGGATCAAGAGTTGTGGCAACAAAGATGAGCAAGTTCATGTTCTCCTTCTCCTTCAACTTGCCCTTTTCCCTCCCCTCATTTGCATTCTCATTGTCATTCTCATTGTCATGCCAATTGCCCCAATACTTGTTATACTTATCCTTCATTCTCGTAGCCATTGTTTGGCGCAAATAATCGTCACTATCAGCCCACTGTCGTAGCAGCATCTTCACTTCACCAATCTCATGAAAGTACTCATTAGTTGTCACAGTTAGTTGAGTGGAAACACAAAGAGTGATATCATAAAAATGGCCAAGAAATTCAGCCATCTTTTTTTCATTTTCCCAATCATCTTCAAGTGGAATTCCATGACCTTTGTCTCCACATAACTCAATAGTGTAGGTTGGATCCTCTTCCTCATATTTTGCAAAAGCTTTCTCATAACTGATTGCACTGTGTAACATAAGATATGTTGAATTCCACCTAGTGCAAACACCTAGTTTCAAGAAAGCATTGGTTTGTACATTCTCCTCCTCTGCAATTTTCTTAAACTTTGCCAACCTAGAAGGTGAATTCTTAATAAACATAACAGCAGCCCTTACACGTTTAACTGAGTCATCCATTTCTTTTAATCCATCAGAAACAAACAAGTTAAGTATATGTGCAGCACACCTCATGTGAAGAAACTTGCCCATAGCAATGCTAGTTTTTTTATTATTCATTTGTCTTCGAACATAATCAACACCAGAATCATTAGAGCTAGCATTATCAACTGTAATTGTCATGATTTTAGTAATCCCCCATTCAACCAAACACCTCATAATGTTTTTTCCAATATCATCACCTTTATGACCCTTCACTAAGAAAAAACTAATAACCTTCTTGTGCAATTTCCAATCAGAATATATAAAATGTGCTGTTACAGCCATATAACTATCTTGTTGTTGAGAAGTCCAAGCATTAATTGTAAGACAAACTCTTTCACATTGTTGCTTAAAAAAGGTTTTGAGCTTTGCTTTCTCTTCAAAGTATGTAGACACAGTGTCTCTAGTGAGGGTTCTTCTAGATGGCACATTCCAACGTGGGCAAGCAATTGACATGAACTTTCTAAAGCCTGCCTTTTCAGCACATGCAAATGGTTGCTCATCTTCAATGACCATTTCACAAAATGCTTTTCTAATTGCTTCAGGATCAAACTTATAGATTGCAACGTTTTCACCATGAGATAATTGTAAATTGCTTTGATTTGGGTCTCTATTTTTATGAGGATTGCACTTGCAAATATTAAAATGAGCACGTAGGGCAGATGTACAATTCAAATTTGGGTCACACTTGATCTCATGGCTGCAATACTTGCATTTCCCTTTCTTCAAGTGTCCATCAACACAAATCTTAACAAAGTGAGACCATACTTCTGATCTAGGTGCAATCTCCTTCCTTTTCTTCGCGTTATCTTCTTTCTTTTCCTCAGTAGTGTTGCCGGCGGTCGGTGCTGATTCCTTGGTGGCATTTAGGACCTATATTATAGTGGCCACACAGACACAAAAAACATTTGAAGCAAAAATCACTAAAAAGAAGAGAACACAGAGACAAAATCAAACCATACTTCATTAGAGGACTGCTCCGTTGGTGTTGACATAGAACTGCTGTGTGCGAATGGCGAGCCTGGTGGTGAACTAGCGAGTGGCCGACTGCACTGGCCGAACTGGAGAGTGGCGAGCGGGCGAGCCGGCTGCTGGGCAAGCGATGCCGCCGTGCCGGGCTGCCGGCTGCTGCCTGGTGGACAACTACGGTGGAAGAGAAGCAAGGACAATGGCTACAATTTGTAGGCTACGACGGCTAGGGCGAGGACGCTGGACGGCTGACCGGTGGCTGACCGGCTGCAGGCTGCGGCTGGTCACTGGTGGGCGCCAGCGGTGGCACGCGGTGCAGTGGTGGCCGGCTGGCCGCCACGCCAGGCGCCCAGGCAGACAAGCGGTGACTCGGCAGGCGGCGGCGCGTAGCTAGGGTTCGGCAGCGTGAATGCGTCTGGGCGAGTACCGAGTAGGCGTCGGTCTGGGCGATGGGCGATGCCGTGACCGGCTCGGCTCCTACGCAGCGTGATGGCCTGAATGCCTGATGGGCCGGCCGATGGGGAATAGAAAAATATGGGATGGCCCATGTGCTTCTGGTTTCGGTTTAAACCGAAATAAAAAACCGAACATCGAAATTAGTCCGGTTTCTGCAAATTGGTAACCGAAAAATAATCTGATTTGTCCGGTTTTTCCGGTTCCGGTTTTTTTGGTTTCGGTGTTCGGTTTTCGATTTTTATGCCCAGGCCTAA
>DTA_ZM00022_consensus#DNA/DTA
TAAGACTGGGCATATTACCCGCTACCCGTTACCCGAACCCGAAAAACCCGGACCCGGACCCGAATTACCCGAATATGCAGTACCCGAAGTCCGGTTCGGATAGTAAATGTTATTACCCGAATTTAGTTTGGGTAATTCGGGTAGCAGCACCCGGTACCCGAACTACCCGGTACCCAAACAGCCCAACAAAACAAGCGGACACATGTGGACGTCGCAGCCGGCAGCCCATCTGCCCTGCCCATCAACAGCCCATCAGCGGATCAGCCTCAGCCCTCCCCAACCGAAGTTCCCAAACGGCCAAACCTTACCCCAGTCTGGTAGTCCCCAATCCCCATCCAGCCTCCACCTCCATAACCTAGCCGCCGCTCGCCGCCTGCCCGGAGGCTGGATCGCCGGACGCCGCCACGCCGGAGGCCCGGAGAGACCTTGACAGTCCGCCGCCGCCAGGACGCCCGCTGCCCTGTCCCCGCCACTCCGCCAGGACGCCAGGTCAGCTGTTACCACTGACCAGCCGCCGGCGACTTGGAGTTGGAGATCGAAGGACGACGGCCACATCGGAAGCGTCGTGCAATGTGAGTGAAATTCGACCTCTTAAAATGCAGATATATATATCTATATCTATGTGGGATATGTGATTTATACCAATTTTGGCTTGTGATTTATGATCTGTTCTTATTGTATTAGTGAATGATTAATTGATTATAGTGTTCAATTTTGATTTCTGTAGATGCCAGAACCAGAGGATAATATTGAGTCACTGGCCACTGGGACTCAACTTGAAAGTTAGGAGACTCAGCCCATGTCAATGGTGCCAGTAGAGACTCAGACTCAGGTGCAAGGCGAAACTGATGGCAATAAAAAAGGGGAAGGGATGGAGAAGGAGAAAGTAGAGAGGAAGGAGATGGCTTCAAGGTCTGAGATGTGGCAACATTTTATCAAGGTCAAGGATGACAAAGGGTTTCTGAGGGCTGGAAGGTGCAAATATTGTCACCGTGAAATTAAGGCTGACACAAGGGGACATGGAACATCTGCATTGAAGAAACACTTTGGTACATGCAAACGCAATCCTCATGTTTTCAACAAGGACTCGAAGCAAGGCACCTTGCAAGCATGTCATGGGGAAGCTCCTGCCACTTGGAGGTTTGATCAAGAAGCACTTAGAGATGCCTTTGCTGAGATGGTAATTGAAGATGAGCAGCCCTTTTGTTTTGGTGAGAAGCCTGGCTTTAGAAAATTTATGTCCAAAGCATGTCCTCGTTTCCAAGTTCCATCTAGAAGAACTTGCACAAGGGACATTGTACGCCATTACTTTGAAGAGAAAGCCAAGCTCAAGAAGTTCTTCAAAGATTCTTGTCAGAGAGTGTGCCTGACAACAGATGCTTGGACTTCTCAGGTTCAAGATGGATATATGACTGTTACAACAACTTTCATTGATGAAAATTGGAACTTGCATAAGAAAGTAATAAGTTTTTTCGTGGTAAAGGGTCACAAGGGGGAGGATATTGGGAAGAACTTGACAAGATGCTTAGCTGATTGGGGTTTGGATAGAGTAATGACTGTAACTGTGGATAATGCAAGTGCCAATGACAGTGGTGTTGATTATTTGAGGAAGCAGCTACAGAAAACCAACATTGCCAAGGGCAAGTATTTGCATATGAGGTGTGCAGCCCACATTGCGAATCTAATTGTAAGAGATGGATTGCAAGAAGTGGACCAATCTATTAAGTGTGTTAGGGCTGCTGTTAGATATATCAAAAATGGGACCTCAAGATTGGTGAAGTTCAAAGAAATTGCTCAAGAAGAGAATGTGGACAGCAAAGCTTTTTTGAAACTTGATGTGCCAACAAGGTGGAATTACACGTATTTGATGTTGAAGGCTGCAATTGTGTATGAGAAAGTGTTTTTAAAATTAGCTGAAGATGACACAAATTATGTTATTGATTTGTCTGAAGTAAGAGATGGTCCTGGGCATCCTGATGAAGATGACTGGGACAATGCAAAGAAGATGGCACAATTTCTGCAGCATTTTTATGACCTTACTGTTCGTATTTCTTCTTCTCTCGAAGTCACTAGCAATAGTTTCTTTCATGAGATAGGAGAAGTTCGTATGTTGATTCAAGAATGGCTGAGCAGTGAAGATTATTTGCAAGTTTCAATGGGGAATAGAATGAAAGAGAAATTTGATAAGTATTGGGGACTTTGGCACACCAACAGCTAGGACAATGAGAAAGGGCAGCAATAAGAGCAAGATAGGGATAAAGGGCGAGGCAAAGGCAAGGGAAAGGAGAAGGAGAAAGAGAACATCAATTTATTGATATTTGTGGCTGCATTCCTTGATCCAAGGTACAAGTTATCTTTGTACACAAGGATTAGTGTTGAAGAGATATTTGGTGAGGAATCAGGTCAATTGGTTTGGGCATCAATTACTACTTGTGTGACAGAGCTGTTTGAAGAATATAAGAACATGTATGCTCCAAATGAAGAATCTATTCAAGTAGATGATGTTGATAAATCTAAGAGAGTATGTAGAGGAATGCTTAAAGAAAAGATTGCCAAAAAGATGAAATTAAACAATTGTTCTACCAGCAGCAACAAATCTGAACTTGAGAAATATCTCTCTGAAGAAACAGAAGACCCAGAGTCAAAAATGGATATTCTTGCTTGGTGGAAAGTCAATTCAAACAGGTTTCTAGTTTTGGGTCACATGGCTCGTGATGTGCTTGCTATACCCATCACAACAGTAGCGTCGGAGTCCGCCTTTAGCACAGGTGGCCGTATTTTGGATGACTTCCGTACCTCTCGTACTATGTTGTTTGCTGTGCATTTACAGAGTGGATAGAAGAATATGGCAGCAAAGGGAAAAAGAATGAGCAGGCTGAGCAGCCATCTGTGCCTGTCAGCATATCCAAGTCACAAACACCAAGTAGCAATACTTGAAGGTATGTGATGTCAAATATAAATGGAGTTTTTATTATGTTTTTCACATATGCTGTTGTGTGCACTCTCCACTGCCCAGATTTGATCTATGAATTTTGGACAGTTTGGACTGGAAGTTTGGAACTGGTTGCTGCCACTAGACGTCTAGACCTGGAGGCTGGAGCATGGACCATGGAGACAGCATGACTGTGAACCATCGTTTTGTTCTTGTGAAGTGTAATGTGATGGCACTTGTGAGTTGTGAATTGTGAGCAGGCTGCATGCAACAGGGAGTCAGGGAGCAGGCTGTCGAGAGTGACTGTGTGAGTGCAGACTGCAGAGTGCTCACTGGCTCACTGTGTGACTGTGTTTATGGCTGTAGGAAGTAGAACCTATTACCTATGGCTGCGATCTGTCATCTGTGTGGCTGTGTTTATGAATGCACTGAAATGTGACATTTTGTTGTTGACACTGGACAGTGGACTTGTGGTTTACTGCCTTACTGGTTTGCACTTGCATGTTGCATTTGCACCAGACTATTAGCGTATTATGTATCTTTGTGTTAGCACTTGTAGTTGAAAACTTGAACTGATTAGTTATCAAATATTCTCTCAAGTTCTATGCAAAATTATGTGCTATTTAAGGGTATGCTGTCATTTTATATATTTTGGGTACTTTGGGTAATACCCGAACCCGAACCCGAAAGTTTGGGTACCCGAAATTGCGGGTAGTGTTTTTTCAGGCTGCTATCGAGTATCAAGTTTCATTACCCGAATTTTTCAATACCCGAACTACCCGACCCGAACTAAACGGGTAACCCGAATGCCCAGTCTTAG
>DTA_ZM00023_consensus#DNA/DTA
TAGTCCTGCAAGTTGGGCCGGGCCGGGCCGACCCGGCACGGGCCCGTCGGGCTTCGGGCTAAACTGATTCGGGTCGTGCTAGCACGAAGTTCTTTCGGGCCGGGCTAACTCGTGCTCCCCTCCTAAAATATAGGCCCAGCACGGCCCTAAAGCACGACGGGCTTTCGTCGGGCCGTGCTGGCCCAGGCCCGGCCCGCAATTAAACAACAGCACACATGAACTAGATAAATTTAAATAAACAACAGTGTGGGGAAATAACAGCACACATGAAACAACAGCCAACACAAACAAGAACACAGTCATTTATTTAAACAAACAGTTACAATAAATTAGACAACACAAACAAATTTTAGAGGGAAAATGTTTTTTATTCCTCGATCTGCCTCGTTAAAAACCTTACACCCCAGTGTGGGGCTCCCTCTGTAAGGAAAAGAGTACAGATCGGATAAAGTTTTAATGTCCACAGTCCATATTACAATAATGGTCCATATTACAATAACAGTCCATATGAACTAGATAAAAGTAACACTAATCTTGGCTGAAATCAGCAAAAGCTTGTTCAATCTCAGGATCTTCAAGTTGATGCTGCTTTCTATCTTCTGCTCTTTTCCAGTCCTTAAGGCAGGTGATGGCCTCCACTGTCTCAGGTGAAAGAGAGGACCTCCTTTCTTCAATAATTCTACCCACTGTGCTAAATGTTGCTTCAGAGGAAACAGTTGAAACAGGAACAAGAAGAATATCTCTAGCAAAATGAGATAATACTGGAAAACTGTACTTGTGTTCCCTCCACCATTCAAGTAATTTTACCTTATCTCCCTTCAAGGTGCGATCAGTGGCTGCAAAGTTAGTAGACAGATAATGATTCAATTCAGCATTAGGATTCCACCTTTGATTTACTGTTGAGTTAGCAGATTCTTTTCCCTTCGATCTCTTCCATAAGTGGGCTATCAAAGAACTATCTGATTGTTCTATGTCAGTTTCATCCATTGTTCCTGTAACATCACTTTCACCATATTTGTTATAGTAAAAGCCAAAAACACGAAATAATTCATCTTTCACATGATTAAAAGCATCTGAATAGTCCATATCTAGCAAGTCACCAATTCCTTCTAAAGCAGATTGTAACCCATCAAGTTTATTTCTAGGATCCAAAATAGTTGCAAAGCAATATATATGGGATATGTTATCAAAGTATTTTAGAAATTTTAGTTCCATTGGAGCAACAACAGTGCAAAGAAGGGAATCAGATCTGTGCTTAGCAAATGACTCAGCAATTAACCAAATGTAATCAATGACTAAGCAGGATGTAGGATAGTAAACACCTGATAAAACATTTGTGGCTACATAAAAGGGCATCAAGAACGCTCTAAAATGTTTGACCATATACCAATCAGCTTCAGTTAGAACCAAATCAATATCAAGAGCATTAGCATTCACAAAGACAGTTATAATCTTTTCATAACCTTCTAGTTTCTTAAGCATAAGGTAGGTCAAATTCCATCTTATCTTCATATCAAGGCCAAATTTCCTTGATTTCATATTATTTGCCTTGCAATACTCACTAAATTTATTAATCATTTGAGGAGTACTAGTTATGAAACGAACAGCATCACGAACATTATCCAAATACTTACTAACAACTGTTATGCCATCCTGAACAACCAGATTAATAATGTGGCACACACACCTTTGGTGGACGACATAACCATCTATGTATGACTTCAGATGAGGGGCAAGAGAGTCTATCGCATTTGTATTTGAGGAAGCATTATCAAGAGTAATAGATAGAATTTTATTCCTTATATTAAAATCATTAACCACCTCAAGAATATGATTAGCAATTGCAGTACCAGTATGTGAATCATACATCACTCTAAAACCTATAACACGCTTATGAAGACAATATGAATTATCCAAATAGTGTGCAACAACAGAAATGTAACTAGTCTTTTGATGTGATGAAGTCCAAATATCTGAAGTTAAAGCAAACGAAAACTGAACTTTTTTAAAATTTTCTTTAAGAACAGCAAGTTGTTTGTGATACTGAGACATCAAATCAGATTTTATAGTAGTTCTACTAACAGGTTGGTATTGTGGGCAGAAAGCACGCTGAATCAGATTCTTAAAATTAGGGCTTTCTCCCATCATAATAGGTAAGTGTTCAGAAACAATGTATTTAATAATTTCTTCACGAGCTAGTTGAGGATTGTAAACCCAAGTACTTACAGTGCCGTCTGCGGCGAAGTTTAGTTGAGTTTGCACACCTGTACCAAAAGTTTGCCCTGCCTTCTTCATACAAGCTCTGAAGTGTCGATTCAAATGCCCAGTGCCACCAGCAGAATCTGCACTCAACTCAGTTTTACAATAGTGACATACAGCAATATAACTTTTTATACCATTCTCAACAATCTCTCGCTTATCCATATGCTTCCAGCACTCTGCCCTTGAAACAATTGGTTTAGCACCCTTTACTGGCACTGGCACATCACCACCAATATCCCCATCACCATTAGAAACACCTCCAGTACCATTTGATGGTACTGGTAAGGAACCATCTATCCTACTACGACCAGGTAAGGGACATGAACCAGGTAAGGAACTAGAACCAGGTAAGGGACATGAACCAGGTAAGGGACTAGAACTAGGTAAGGGACTAGAAACACCTCCAGTACCATCTGATAGTTCGCTAGGATTGCTGGAATCATCTATCCTACTAGGACCAGAAGCTTTTCTAACAACTAACCTCTTCCTCCCCATTGTAGAAGTGTAGAACCAGACATAGAACCACAGGATCGGGGTACTGGATCGGGGTAGAGAGTACCACTGAGCAGTAGCAAAAAAAACTGGGGTACTGGATCGGGGTAGCGACTAGCGAGTACCACTGAGCAGCAGAAAACAAACTGAAACTAGGGTACTGGACTACTAAACATGTACGAGCAGTATGAGCAGCATGAGCAGTATGAGCAGTATGAACTAGTACGAGCAGTATGAGCAGTATGAGCAGTATGAGCAGTATGAACTAGTACGAGCAGTATGACTGTATGAGCAGCAACAACTAAACATTTGTAGAGCACGACAGCAAACATTCGTAAAGCAATTACTGCTAACTCTTGGGAATAGGCACGAATGCGAACGGGCCGAACAAGACCACTTTTCCATACCTTGGGGCTTGACGAAGACGCGGAGTCCGTTGAGCTGCTTGAGCATTTGAGCAGGCATCGGCAATTCGGCGCTGCGGGACCGCGGGAGGACGGCGGCGCTTCGATTCCTGGGAAAGTGGGAAACGTTACCTGGGAATCGTGGTTAGGGTTTCGAGATGTGCATGGAGCTGCGCAAGCGCAACGGATCCGAACAGATCCGGCCATGCCGCATCAGCTGGAAGCCTGGAAGAGACGGTGGCGGGCTAGCTAGAGGCGGGATCCAGGTCGCGTGGAGCGGCGGCGGACCGCGGACGAGGGACGGAGAGGGAGGCGAGCGAGAGAAACGAGAGGTCTCTGGAGACTTGGAGAGGTCGGGAGGGAAGTAAATGCCGCCGCTGAGCTGAGTCGCGCGTAACCCTAAATGCGAAATGGGTCACCGCGCCGCGCGTCCGCGCTTCGGGCTATTCCCGTGCCGTGCTGACCCGGGCACGGCCCAATCTCCCGTGTCGGGTCGTATGGGCCGTCGGGCCGAAATGGAAAGCACGGCCCAGCACGATGCACGTGCCGTGCTGGCCCGGCTATTTAACTCCCGTGCTGGGTCGGGCTTCGTGCTTACAAAACCGTGCCGGGCTCGTACCGGCCCAATGGGCACGGCCCAGACTTGCAGGACTAT
>DTA_ZM00024_consensus#DNA/DTA
TATAGATGGCCAAAAGGCACTAACACGATGGGTCGGCCCGGGCACGGAACTAAAAAGCACGGCCCAGGCACGGCATGGCCCGTTCCTTTTAGTGCCAGTGCCGGGCACGGCCCGTACACAGTGCCGTGCCTGGGCCACCAATTCAGCCTGTAGTGTCGGCCCAGGCACGGCACGGCTAAATGGGCCGGCACGGCGTAGGCACGGCCCAGCCCAGCCACTTAGCCGCCGCCCCCAGCCCACTAATCCAGTCCAGCCGCCTCGGGCGCGTCCGCGGACCGCGTGTAACCCTAACCCTAACCGTGCCTCACTCATTCACTCGCTCACTGCCTCACAGCCTCACTCGCTCTCTCTCTCAGCCGCGGCGACCGGCGAACAGCGAACTCTCTTCCTCGTTCCCTCCGCCTCCGCCCAGCGCTCGGCTCCGGTCTGCGGTCTCCATCTCCGTCTCCGGTGTCCGGTTCTCCGCCCAGGCTCGGATCGATCGTCACTCGGCGCTCGACTCCGGCTCTCCCCCGCTCGGATCTGCGCATTTGTGAACCGGGTAACTCAGATCCATAACCCTAGCTCCTCTCTCATGTCTTCTTCTCCCCCTCCGGTGTGATCTGCGGAGATCTCGGTGCTCCGGCTTGTTAGGGTTTACACGCGCATTTGTGAACCGGTGTGATCTGCGCTGCGGTTTCTGCCGGAGATCCCGGTGCTCCGTTCTCCCTCATCTCTCTCCTCTCTCCTGTCTTCTTCTCCCCCTCCGGCCTCCGGTTTGATCTACGCTTCTACGGAGATCCCGGTGCTCCGGCTTACTCCGTTGAGGAACCGGGACTCCGGGGTCTGGTACGGCGGCACTGGCACTGGTAATCTCCTCTCTCCTAGCTCCAGTTTCCCTCTCCTATCTTCTTCTCCCCCTCCGGTACTGTCCGGCACTGGCACACAGCTCCAGTCTCCCTCTCCCCCTCCGGCCTCCGGTGTGATCTGCGCTTCTGCGGAGATCCCGGTGCTCCGACTTACTCCATTGAGGTTGAGGAACCGGGACTCCTATCTTCTAGCTACGGTGCTCTGGTCTCCCTCTCCTCTCTCCTAGCTCCGGTCTCCCTCTCCTCTCTCCTAGCTCTAGTCTCCCTCTCCTCTCTCCTAGCTCCGGTCTCCCTCTCCTCTCTCTCCTAGTTCCGGTCTCCCTCTCCTCTCTCCTAGATTTTGTCTCCCTCTCCTCTCTCCTAGCTCCGGTCTCCCTCTCCTCTCTCCTAGCTCCGGTGCTCCGAATTCAAATCCATGGAGGAACCGGTTGGCCGGACCGGTCGTCCTCTCCGCTCTCCTAGATTCTGGTGCTCCGGCTTACTCCATTGAGGAACCGGGACTCCGAGTCTGAGGTGGGTCGATGGCCGTCTCCGACGATGAAACTGTTGAGATCGACTGCAACGAGGAGCGACGGTTGTGTGCATTGGCCGGAGATGACGATGAGGATGACCTCCGGGAGGATGCTGCAGCGCTCTTTGGCCTTAGCAGTGAGCATCCCGTCCATGTCTTTGGCCTTAGATTTCAAGAAACTTTTCAAAATCGTGAACGGTAAGAAGGTAAGGTTTGCAGCTAAGTGCATACATTGCTCTAAGCAATATTCTGCTCTCTCTAGTGGTGGCACTGGGCACCTGACCCGACATAGAGATAGATGTCCCAGGAGGCGTGAAAAAACCCACATGTCTCAGTCTCAGATATCTTTTAATCCTGATGGTAGTATGCGTAACTGGGAGTACTGTCCTATGGTTGCACGTAATGAATTGGTTCGATTGCTTGCTAGGCTAGAAATTCCTATTAGTTTGGGTGAAAATGCTGCATTTGAACACTACATTAGAACTGCTCATAATCCTAAATTTGTGCCTGTCTCTAGGCAAACCACCACCAGAGACATGGTTAAAAACTTCACTGACAAAAGGCTAAGCTTGTTGAGACACTTTCTTCTTCTGATGTTAATTGTGTGTGTTTGACCTCTGACATTTGGTCTGGTAATGCCAAAGAGGACTACCTTAGTGTTGTTGCCCATTACATAAACCCTGATTGGCAACTAGAGAAAAGGGTGCTTGCTTTAGTGCTTATTGATGTGTCACACAATGGACAAAACATTGTTGATCGTGTTGCTGGTGTGCTTGCTGATTATGGCTTGACTGATAAGGTGTTTGCTTTTACCCTAGACAATGCATCATCTATTGCTGCTGCAATGAGGTTGCTTAGACCTATAATGTCACCATATCTTGGTATTGAAAATGGGGCAGAATCTGAAATGTTCTTGCATCAGCGTTGTGCATGTCATATAATCAATTTGATAGTTAAAGAGGCCCTAGATGCTCTTAAGAATTTGATTGAAACATTTAGAACTGCAATATCTTTTTTAAACTCCTCTAATCAGAGAATTGCTACATATAAAAGTTATTGCATTGCTACTAATATTAGGCCTAGAAAATTCCAGTTGGACATGGAGGTTAGGTGGAACTCTACATATCTGATGCTTAAGCATTTGTTTCCTCATAAGATACCTTTCACTACTTTCATTCATGCAAACTATCCTAGGGCTGAAGGTGATCAATTTATTTTAACTGATGAACATTGGGTTATTGGAGAGAAAGTACTTAAATTTCTTGAGCTATTTTATGATTCTACAGTTGCATTGTCTGGTGTTTATTATCCTACATCTCCACTTATGCTTCATTTTCTTGTTAAGATTGCTATACATCTAAAGAACTATGCTAATGACACTCACATCAGAGGTGTCATTCAACCTATGATAGATAAATATAATAAATATTGGAGGAACATCCCTTTACTTTACTCTTTTGCATTCATCTTGGACCCTAGAGCTAAAATGAAAGGTTTTAGTAGAGTGCTTAGAAGATTAATGAACCTGACAAGTACAGATTATGCTGTTTATCAGGTTACCACTAGAGCTAAGCTTACTGATGTTTATAATAAATATGAAGAGAAATATGGATCTATTAGATTGAACAGGGTTGTCCCTCCTAACTTGTCTGGTAAGAAACGGTCTGCTTGGGATGAAATTTATGATGATGCTGATGATGTGGGTACTTCTGTTGGTATGCATTCTTTTGCTTCTACTCTAAACATTGCTAGAGATACCTCTGCAACTGCTCTACTGCATGCTGCAAGCTCTTCAGCTTCTACTGCTTCTGAACTCATTTCTTACTTAGATTGTGACACTGTCAACCAGTTAACTGATGATTTCAACATCTTGCACTGGTGGCATCAGCACAAACTCACTTATCCAGTACTGTCAATTATGGCTAAAGATATTTTAACTGTTCCTGTGTCTTCCATCTCTTCAGAATCCACTTTTAGTTTAACTGGCAGGATCATCGACGAGCGGAGGAGGAGATTGATGTCTGATGTGGTTGAGATGTTGACATGCATTAAAGATTGGGAGGATGCTGAAGCAAGGATGCAACACATGGTGGATGACAAAGAGCTTGAAGAAACATTTGAAAATCTTTATCTTGATTAGTCTCTAGTATCTTACTCTCTTTGTGACCATTTCTGTAATGGAACTGTAATATTATGCACCTGGACTGGACTTTGTTGTAAGGACAATAAACTTTTTAATGAGCTGGGTTGTACTCTTTTTTCCTGTCTAGGGTTTCTCACAAGGGTGAGTTTTACCTAGACAGGTTTTTAACGAGGCAGCCATTGCACTACAGCTCATAAAATTATTGTTTGATTAGTCTCTTACTCTCTTTGTGACCATTTTATGTTGTTTGAAATTATCTTTTATTTGTTTGATTGCTAGAAGTCATAATAAAATTATCTGTTATTCTGTTTGAATGTTTGATTGTTGTTGTTGGGATTTTATGCATAGTGCCCGTGCTGGCACTAGCACTGGCGTGCCAACGTGCCTGGTGGCACGGCACGGCACGGATAGACGCTGATAGTGTCGTGCCTGGGCCGAGGGTCCAGCACGGCGGCACTAACAGGCACGGCACGGATCCTTTACCGTGCCTAGCCGTGTCGTGCCCTGTCGTGCCGTGCCTGGTCGTGCTAGTGCCAGTGCCGTGCCGTGCGGCCCGGTTGGCCATCTATAC
>DTA_ZM00025_consensus#DNA/DTA
TATAGATGAGCATGCAGCCCAGAGCCCGGTAGCCCGGCACGTGGCCCGGCCCAGGCACGGCCCGGCACGGCTGGATGCGTGCCCGGGCCGGCCCGGACCATTCCACCAGGCCGTGTCTGGGCTACCGGCTAAGCCCGCCGGGGCGGCACGGCCCGGCCCGCCTAAAAGCGGCAGGCACGGACCGGCCCGGTCACGGGAGCGGCCAGCGGCAGCGGAGCGGCCGAGCGGGGCATAAGCCACTCGCGGCTGCGCGGCTGGCCCCACTGGCCCACTCTCCGCTCCGTCTCTCACAGTCTCACTCTCTCGCCTCTCGGTCTCTCCGCTGTCTCACTCGCTCGCCAGTCGCCTCTCGCCCTCGACCTCTCCGTCGCTGCTCGCTCCGCCTGCTGCTCACCGCCTCACCGTCGGTCGTCGCCGTAGTCTCTGCCGGATCCGTTCCGTGCGGCGCCGCTCTCCAGGCTCCGGCTCTGCATCGGTGAAATCCCTAACCCTAAATCCCAAATCCCTAACCCTAAATCCCTAATCTCCGCTCTCCGGACTCCGGCTCTCCCTCCCGCCGTCCCGAGTCATCGTCTCCGGCTCCGGGCTGCAGCTTGGCAGATAAGTCCCTCTCCGGCTCTCTCTGTCTCCAGTCGGCCATCCCAATCCCTAACCCTAACCCTAATCTCCTCTTCTCCGGCTCTCCCTCTTGTGTCGTCCGTCGTCGTGCACTTTACCCTCGTCTCCGGCTCCGGGCTCCGGCTTGGCAGGTATGTCACTCTTCCTCACTACCTCACCAGTCGGCAGTCGGCCATTCCAATCCCTAACCCTAACATTCACTGCTTGCTTGTGGACTTTGGTAGGTCGCCGGCCGACTACGTAGTCGTGCTAGTGCCGCCACTGTCGTCGAGGTACGGTGCCGAGATAGAAGGCGGTTATGGATGACGACGACGACAACGGTCGGTACCCTAGAACCATCAACGAGGAGCTCGTTGAGCTAGGGCAGCTTCCCGATGACGTCGATGACATGGGAGATGCTGCTGCTGCTTTGTTCGGTGTTGATAGCACTCCTAATCCCGGGCCGGTAAGTGATGCTGCTGGCTCTAATGAACTTGATTCATTGACTTCTTCTAGCACTGGTAAACGTCGATCTGCTGTTTGGGATGACTTCACTGAAGTCACAGAAAACCGTAATGGTAAGAAGGTGCGCATTGCAGGTATTTGCAAATTTTGCAAAGCTAGGTTGAGTGCTAATTCTAATGCTGGCACTGGACATTTGCTTAGGCACCAGAAATCATGTAAAAAGAAGTCTGATCATGCTGCTATGGTTCAAACTAGACTTGCTTTGAACCCTGATGGGTCTTTTAGAAACTGGGAATATGATCCTCAAGTGGCTAGAACTGAGCTTTGTCGTTTGATTGCTAGACTTGATCTTCCTTTAGGGATAGCTGACACAGATGCTTGGGATGATTACATTCAGCATGCTCACAACCCTAGATATGTTAGAGTATCTAGGTTTACAACTGCTAGAGACTTGGTTAAGTTATACAATGACAAATTAAAGAACTTAAAAGATGTTGTTTTTCCTACTGTGTCTTCTATTTGCTTGACTTCTGATATATGGTCTGGTAATGCCAAGGAAGACTACATTACTGTTGTTGCTCATTTTGTTAATGCTGATTGGGAGTTAAAGAAGTGTGTGATAGGCTTTAAATTGATCCAAGTGTCTCATAATGGTGTTAACATTGCTGAACGCATTGCTTGTGTGATTCAATACTTTGGCATGATTGATAAAGTGTTCTCTGTTACCTTAGATAATGCTTCTTCTAATTCAACTGCCATGCTCACATTGTCACCTATGCTTGCTGGTTATTTGGGTGCTGATGTTGATCCAACAGATACTAGTAACAAAACTTATAGTGTGCTTCATCAGCGTTGTGCCTGTCACATTATTAACTTGATAGTGAAATGTGGCTTGAAAAGGCTTAAGGATTATTTAGATGTGTTTAGGACTGCTATTAATTTCTTAAACTCTTCTAACCAGAGAATTGGTTCATTTAGTAATTACTGCAAGGCAAAAGGTTGTAGACCTAGAAAATTTGGTTTAGACATGGATGTTAGATGGAATTCAACTTATCTTATGCTAAAACATCTCTTGCCATATAAGTCTGTGTTTTCTGTGTTCATTAATACACACTATGGCTATCCTCTACTGAATGAACAACACTGGTATGTAGCTGAAAAGGTTTTGGAGTTCCTTGAGCTGTTTTATGAATCAACTGTTGTCTTGTCTGGTGTTTATTATCCCACCAGTCCTTTGGTAATCCATCACATACTTGAATTTGCTAGCCACCTGCATGAACATGAACATGATACTAATCTAAGTGATGTTGTTGTTCCAATGAAAGCTAAGTTCATGAAGTACTGGAAGTCTATACCAATGTTATATTCCTTTGCATTTGTTCTAGACCCTAGAGCTAAAATGAGGGGTTTGTATAATGTTCTTGAACTGCTTTCTCAATCTAACAATTATAATTACAGTACTTATTTTGCTGATGTTAAGACTGAGTTGTATAAGCTATATGCCAAGTATGAAACTAAGTTTGGTGCTGCTAGGCCATCTAGAACCACACATCAATCAGGTATGACAGGTAAGAGAAAACAGGCTTGGGGTAAAATTTTTGGAGGAACAGGTTCTTCCAGATCCTCAACTGCATCAGGTTCTTCAGGTAGTAGTGGACCTGGTGTGGGTATTTGTGAGCTAACTGTTTACCTTGACAGTGACAATGTGGCTGCCTATGAGGATGATTTTGATATCTTAAATTGGTGGCATGAGCATAAACTAACATATCCAATTCTTTCAATTATGGCTAGAGACATTATGTCTGTTCCTGCCTCAACTACTTCTTCGGAGTCTACTTTTAGTTTGTCTGGCAGGATTCTTGAGGATCGACGACGGCGCTTGAACTCAGAGACAGTGGAGATGTTGGTGTGCATCAAAGATTGGGAGCTAGGCCAACAGCGGGCACAACATGCTGTGGTGGATAATGAATTAGAGGAGTCCTTCAAGGATCTCTGGCTGGATGAAGCTGCTGGTGCTACTGACACTTTGGCTTGATACTTTGTCTGGATGAAGCTGCTGTTCCTGAATCCTGATACTTTTTCTTGATCTGTCATTCACTCATTCTGTCCTGATACTCATTCTGTCCTGATACTTTGGCTAGATCTGTATTCTGTCCTGATACTTTGGCTTGTAAATTGTAATAACTTTGAACATTTGAATTATAAACTGAGCTGGCCGTACTCTTTTTCCCTTTCTAGGGTTTCTCACGAGGTGTGAGTTTTACCTAGAAAGGTTTTTAATGAGGCGGCATTGCACTAACAGCTCAAAATTTCTGTATATTTTGTTGTACTGTGTTGAATTCAATTTGGTCTCTGTTTTCTATTTAAACTGTGTTGAATTATGATTTTTCTATCACCGGGCTTCGGGCTGGCCCGATCCACTTTTGGGCCTGGGCTTTTCGGGCTGGCACGGCCCGAAAAACGGCCCGAAGGGCCGTGCCTGGGCCTGTGGCCAGGCACGCAGGACTGTGCAGGCCCGGCCCGGTCGGCCCGTGGGCCCTGGTCGTGCCGTGCCGTTTTGGGCCGTGCCTGGCACGGGCCCGGGCCGTGCCGGGCCGGGCGGCCCGTTTGCTCATCTATAA
>DTA_ZM00026_consensus#DNA/DTA
TATAGGTGTACATTCGGGCCGCCCGGCCCGGCCCGGCCCAAGCCCGAAAAGGCCCAGCACGTTTAATTTCGGGCCGGCCCGGCCCAGTATTAAATTCGGGCCGTGCCGTGCTGCCCACGGCCCGGCCCATATTTCACTAAACGTGCCGTGCTTTAAACGGGCGGCCCGAATTAAAAAAAGGCCCGAAATAAAAAAGGCCCGAAATACACATTTTGGGCCCGAAATACACATTTGGGCCCCGAAATGCAAAATCGAGCCCAGAATACATAATTGAGCCTGAAATACACTAAAGCTTAATATGATCAGTAAACCAACAAAATAGAAGACAAACAAATTTTGACCAAAACAAACTTAATATTATTAGAGCTGTGCAATGGCTGCCTCATTAAAAAACCCTTTGGTCAGAAGGGAAAAAGAGTGCAGCCAGCTCTAGATGCAGTTCAATAGTTCATAAGTTCAAAGTTCATTGTCCAAGTACAGAACAAAAGTAAAATTACATCACAAGAAACATCTAACTACGACCAACGCCAGCTTCGCGTTCTTCATCCAAGTACATATTCTTGTAGTGTTCTTCCAGGTCGTTGTTTGCAATGTTGTGCTGCTCCCGACTCTCTCCTAGCTGCCAATCCTTTAAGCAAGTCAGAATCTCCACCATTTCACTTGTTAGAGACCGTCTTCTCTCCTCAATCAACCTGCCAGCAAGACTAAAAACAGACTCGGAACTGATAGTTGAAACAGGAACAGTTAAAACATCCTTGGCCAAAAGAGACAGGATAGGGTAATTAGATTTATGCTCATGCCACCAACTTAGAATATCAAATCCATCATCAAAGACAGTGATTGGGTCACTATCTAAGTACATTGCCAACTCAGAAACTTGGGAGCCAAATGATGAACTCGAAACAGCATCACTTACCTCACTTACCTCAGGCGATGCATAAATTTTGCCCCAAGCTGTTTTCTTCCTGCTAGTACTTGTGGTGTGGGTTGGTCTCCGCAATTTTGCTGCACCAAACTTTATCTCATACTTGGAAAACATGTTAGTCAATTCAGATCTAATGACATTGAAGTAATCAGAGTAATCAGTAGTAACATATCTAGACAGAACTTGAAGAGCATTACTGAAACCTCTTATCTTGGCTCTAGGATCCAACACAAATGCAAAGGAATACAAAATAGGAATGGTTTTCCAATATTTGAGAAATTTAGATTTCATTGGAACTACAGTGTCTCTTAACATAATGTCATTCTCAAAGTTATTCAAATGTTCAGCAATCTCAATGATATGGTGTAGCATCATAGGAGATGTTGGATAGTAAACACCAGATAGAGCAACAGTACAATCATAAAACAGTTCAAGAAAGGTAAGAATTTTCTCACCAACTTCCCAATGTGTCTCTGTGAGCAAAGGTTGTGTCATATGCTGCTGGTAGTGTGTTTGGATAAAAACAGAGAACGTGCTCTTGTATGGGATTAGGTGTTTCAACATTAGATAAGTCGAATTCCATCTCACGTCCATATCCAAACCAAACTTTCGAGGCCTAACACCCATTGCAATACAATAACTTTTATATGAAGCAATGCGTTGATTGGAAGAATTCAAAAAAGACACAGCAGTTCTAAAATCCTCAACATAAGGTTTTAAACGTTTGAGTCCAGATTTAACAATAAGGTTAATAATATGGCATGCACATCTTTGATGCAAGAAAAGAGACCCAACATATCCAGAAAATTGAGGACTAAGTATGTTCATGGCATTTGTATTAGCGGATGCATTGTCCAAAGTGATGGAAAATACCTTATCAGTCAATCCAAAATCAGCAATAACAGTTTTAACACGATCTGCAATATTAGCCCCATTATGTGAAACATCAATCAATCTCATACCAATTACCCTCTTTTCCAAAACCCAATCAGCATTAACATAATGAGCAACCACACTAATATAATCTTCCTTAGCATTTCCAGACCAAATATCAGAAGTAAGAGCAACACATGAAACACTAGACTTCAATACATCTATTAGTGAAGTACGACTTTGATTATAAAACTTTACAAAATCTCTAGTGGTTGTTTGTCTACAAACAGCAGTAAACCTAGGACTATGAGCATGTTTTATGTAACGTTCAAATGCAGCAGTGGAACCAATACCTAGAGGAAGATCTAAAGTACATATCAATCGACACAACTCAGTACGAGCAATATCAGGATTATAGTCCCATGAACGAACAGAACCATCGGCATTAAACTGAATTAAAGATTGAGTCTTAGCAGCACGTTGAGCTTTAGATGCACAAGTACTACGATGTCGTTTCAAATGACCAGTACCAGCAGTTGAAGAAGCAGTAAGTTGAGACTTGCAGTAAAGGCATTTGGCGGCATACCTAACCTTCTTACCATTTACGTCCTTGAACAATTGCTCGAAGTCATTCCATACATCGGAAGTGCTCTTGCGACCGCGCTTGTGGCATATAGTATCCGTGCTTGCGGTACTCGCTGTCGCTGTCGCTGTCGACGGCGTCGCAGCTGTACCTGTACCTGTATCTGCATCCAAAGCAATCTCGCGATCAGTGGAACTCAAAGTCAGAGGATCGGCAACGGCAAATGATTGGCTGCTGTTATTGTCGATTCGATTCGAGTTCCCATCCATAGAAATGGTGCCCGACTCAAGTTGGCCGTCGGTAGCAGGAGCAGGCCCAGCAGGGACACACGGACGCAAAGGTGGTCGGGGAGGAAGGGAAACTCCCTGTCCTGGAGGTCGGGGAGGAGCAGGGGGGTCTGCTCCAGCCGTCCCCGCGGCGGTCGGTGGGCCGGGTGGCCGTGGAGGTGGCGCCACGGTTGCCGCCTTGCCGGAGTGCTGGAGCTCGTGGGGGCAGGGCGCAGGCCGCAGAGGCGGTCGCGGCTCTGCAGGGACGCAGCGCGGCAGGGCGCAGAGGCAGCCGCGGGCCGCGGCTCCGGTGTCCGGTCGGCGGTCGCGCTCGGCTGCAGAGGCAGGCTGCTCGGCTGCAGAGGCAGGGACACAGGGGCAGGGCGCAGAGGCAGGCAGGCAGCCGCGGCTCCGGTCGGCGCCTCGGCGTTCGCGCTCGCGCAGCGGCGCAGGAGAGGCCGCGACTCCGGTCGGCGCTTCGGCGCTCGCGCTCCCGCAGCGGAGGCCGCGACTCCGGTGACCGCCTGACCGGTCGCAGCTCGCGCAGGGCTGCTCTCCGACTCCGGTGACCGCAGGGGAGGCCGCGACTCCGGTGAGTCGCCACTCGCCAGTCGGGATCGGGCTCGGGCGATCGCTCCGGCGAGCGCTTGGAGCCTTGGAGGCTGAGACGGCGGCGGGATCGGGATCGAGATCAGGCTCGGGCGATCGGCCACAGCCAACAGAGGAAAACGGCGGCCGGGTAGGGAGACTGAGAGTGGGAGAGCCGGACGACACGACGTACGTAGGGTAGGGTTTCCGCCTCCGGTTTCAGTGTTTCACGTTAATGGGCCGCGCGGGCGCAGTTGCTAAATTCCGCCCGTGGAGTCGTGGACACAGTGCGCTGGCGGCTGGCGCTGCTAAATTTCGGGCCTTTTCGTGCTACTAAACGGGCCAATTCGGGTCAGCTTAAACGGGCCGGGCTCGTGCCCGCCCGTGGGCCTTGGGGTCGGCCCAAGCACGGCCCGATGCAACAGGCCGGGCCGGCCCGGCCCGAAATAATTTCGTGCCGTGTCGGGTTTGGGCCGGGCTTTTTTTTCGTGCTTCGTGCCCGCCCATTAGGCCCGGCCCAAATGTACACCTATAG
>DTA_ZM00028_consensus#DNA/DTA
TATAGATGGCCAGACGTGCCGGGCTAATCGGGTCGGCCCGAAGCACGGCAGGGCCCGTAGTGCCTGGGCACGGCACGGTTGGTGCCGGGCCCGTGCCGGCACGACCCGACAGGTAGTGCCGTGCCTGGGCCGAGCACCAGGCACGCTGGGCCGGCACGGGCACAGCACGATTAAGCCCCAGGCACGGTTAGGCACGGATACTAGGATACCCAAATATCCGTCGCCCCCCTCTCCTCTGGGCCCGCCTCGTCAGACACTCTCACTCTCTCGCCTCGCCCGTTGTCTCTCGCGGTCTCGCCCTCGGTCTCTCCGTCTCCTGGCGATTTGGGGGCGATTCGACTCCGCCGCCGCCTCACCGTCCGACTCCGCCGCTCCACCTCACGGTCCGACTCCGGTACGGTGCTCCACCGCTCCTCCTCACCGTCCCCCTGGCTTCCCATCACGGCCTCACCTGGTAGCTGCTTGGCTCTTGCCTGGTGGTTTGGCCGTCACGGCTTTGGTTATGGTAAGCTTTCAATGTTCGTCTTCTTCTGCCTCTAGCCGACATCTCCGACGAGGTTGAGACTTCCTAATCTAGTGCTTGTTCTTGTGATCTGTGCTTGTGATCTGTGCTCGAACCCCAAACCCTAATCTACTCTACTGCCTTCTTGCTCTGTGATTGTACCCGTGAGGGACCGATCTGGTGCTCCGGCTTTGGTAAGTGCTTAATCTGGTGTTAGTTCTTGTGATCTGTTCTTGTGATCTATGTTTGTGATCTGTGTTCGAACCCTAAACCCTAATCTACTCTACTACCTTGTGTTCTGTGATTTTAGCCGCCCGTGAGGGACCGATCTGGTGCTCCGGCTCTGGTATGTTCTTAATCCGGTGCTTGTTCTTGTGATCTGTGTATCGTAACCGGTGCTTGTTCTTGTGATCTGTGTACCAACCCTAAACCCTAATCTACTATAATACCTTCTCTGATTATAGCCGCCGTGAGGAACCGATCTGGTGCTCCGGGTTTGGTAAGTGCTTAATCCAGTGCTTCTATTTCTGATCTGTGTTGCTTCAAACCCTAATCTACTCTACTTTACCTTGTGTTCTGTGAGTTGAGCCGCCCGTGAGGAACCGATCTAGTGCTCCGGCTCTGGTAAGTTCTTAATCCAGTGTTTGTATTTGTGATCTGTGTTGGTTCAAACCCTAATCTACTCTATTGTTCTGTGATTTTAGCCATGAGGGACCGATCTGGTGCTCCGGCTTTGGTAAGTTCTTAATCTGGTGGCCTGTGCTCTGTGATATGTGCTTGATGGCCGACGACGACACCGTGCCTGCCCAAACTGGTGGCAGTGAGGCTGCTGTTCCTTCATCGGCGGCTGAGCCCATCAACATAGATCCTGACACTGCTGTGGCCGATGCTGAGGCAGACACACCTACTAGTTCTCGGGTAAGAAATAGAGCTTCCACATCTGATGTTTGGAATGACTTTGACAAAATATATAAGGTTGTTGATGGTGTGAGGGTCAGGTGTCAGGCTAAGTGCAAAGTTTGCAAGTGTGTTTTGTCTACTAAATCTTCTGGTGGCACTGGTCATCTTAATAGGCATAGAACTACATGCAAACTGAAGCATGGCAGAAATGCCTTTGCCCAGTCCCTGCTCCAGTTTAATCCTGATGGTAGTGCTAGATTGTGGGAGTACAATGCTGATGTTGCTAGGTCTGAGATGTGTCGTTTGATAAGTAGGCTTGATCTACCTATTTGCTTGGCTGAATCATCTGCTTTTGAAGAGTACATTAAAAAAGCTCATAATCCTAGATTTTCTATTGTCTCTAGGCAAACAACCACTAGAGATATTAAAAAGTATTACAATGATTCACGTGCTAAGCTTGTTGACACATTTAAAAATTCTGTTTCTTCTGTTGCTGTGACATCTGATATATGGTCTGGGAATGCTAAAGAGGATTACTTGAGTGTTGTTGTGCATTATGTTAATTCTGCATGGGAATTGGAAAAAAGGATAATAGGACTAAGGCTAATTGATGTCTCACATAGTGGTGAAAACATATCTGAGAGAATATTAGAGGTGTTAAAAGAATATGGTCTTAATGATAAAACCTTTTCTGTAACCCTGGACAATGCTTCTGCTAATACCTCTGCTATGGGGAGACTTACTCCTCTACTTAGTGGTTATGTTGGGGATGCTTGTTTGCATCAAAGGTGTGCATGTCATATTCTGAATTTGATTGTTAAGTCTGGTTTAAAAAGGATTCAACCTTATCTAGAATCATTTAGAACTGCTATATCTTTTCTGAACTTTTCTAATCAACGCATTGCTTTATAAAAATCATATTGCATTGCTATGAATACACGTCCTCGTAAGTTTGGATTGGATATGGAGGTAAGGTGGAACTCCACTTACCTTATGCTTAAGCATCTACTGCCTTACAGGAACACATTTGATGTGTTCATTCAAACTCACTACCCTAGAGCTATAGGTGAACCTTTGCTTTTGTCTGATGATCACTGGTATGTTGCTGAAAAAATCCTGGTATTCCTTGAACCATTTTATGACTCAACCTGTGTTCTATCTGGTGTCTACTATCCAACATCTTCATTGATGATGCATCATATAATTCAGATTGCTAAACATCTAAATTCATATGAACATGATAGATTGCTTGGAACTGTTGTTTTTCCTATGCAAACTAAGTTCCTTAAGTACTGGAGGGATATTCCACTTCTCTATTCATTTGCATTCATTCTTGATCCTAGAGCTAAATTGAGGGGCTTCAATAGAGTTCTATCTATTTTAGCTGGTGTCACACACCATGATTACTCTGGTTATTTAACTCTTGTAAGAGTACAATTAACTGAGGTATTTAACAAGTATGAAGCTAAGTTTGGTGCAGTGCCCTCAGTTAGACCCTCACAAACAACAAGGACTGGTAAGAAAAGGACTAACTGGGGTATGATATATGGTGATGATGATGATGATTTATTTTCAACCCCAATTGGTGGAACAGGTTCTTCTTCCAACCCCACTCCATCTGCTTCTCTCTTTAGACACACTTCAGCTAGTGCTTTGCTGCAAGCAGCAAGCAATTGTGCATCTCTTGGGACTGGTTCTGAGTTATCAGCATATTTGGATAGTGATACTGTCCAGAAGTATGATGATGACTTTAATCTGTTGACATGGTGGCAGGATCACAAGCTGACCTACCCATCTCTTTCTATGTTGGCTAAGGATGTACTAACTGTGCCTGTCTTTACCATTTCATCAGAAAGTGCTTTCAGTCTCACTGGCAGGATTATCGAGGAGCGTCGACGTCGACTGACCTCGGAGATGGTCGAGATGCTGACCTGCATCAAGGACTGGGAGGAAGGGAATGCAAGGACCCAACACACTGTTGAGAACAAAGAACTTGAAGACTCATTCTCTGATCTATATCTTGATGATGAACAAGTTCCAGTTGACACTCCAGGGTCCTCTCATGCATCTCAATCTTAGACACCTACTGATCCACAACCACATGTCGAAGACTGATCTTATTTAGCTAGTTTGATTATATTTCAGCTGATGTGCCTGTAACTAAATGTACACTGTAAACAATGACTCTCTCTGTGATATGTAAGAACACTAAATTAGCTGTGGGTCGTACTCTTTTTTCCTATCTAGGGTTTTCTCACAAGGGTGAGTTTTTACCTAGATAGATTTTTAATGAGGCAGCCATTGCACTAAGCAGCTCAATATTAGGTATTTTAGTATGTTTAACTGTGTGTTTGTGAATGTATATATGGTTTGTGTGTTTCTGTTGTAGTGCCCGGGCCGGCCCTGGCACTATGGGCTGGCCGTGCCTGCCGTGCCGGCACGGCACGGCTAAGGACCCTTAGTGCCGTGCCTGGGCCTGGGTTCAGGCACTAGTGCCGGGCCGGCACGGCACGGTTAATAATCGTGCTAAACGGGTCGTGCCCTAACCGTGCCGTGCCTAGCCGGGCCAGTGCCGTGCCGTGCCGGGCCGCCCGTTTGGCCATCTATAC
>DTA_ZM00029_consensus#DNA/DTA
TATAGATGTCCAAACGGTGCGGGCTGCCCGTTTGGCCCGCAGCCCGGCACGGTTTTGGCCCGGCCCACGCACGGCACGGCCCGATCCTAATCGTGCCCGGGCCGGCACGGCCCGATCCGCGTGCCGGGCTTGGGCGCCATATGCAGCCCGCGTGCTCCGGCCCGGCCCGGCACGGAAAGCAGGCCGGCCCGTTAGCAGCCCGCGCCCCATCCTAGGATACCTAACCCGCGCCCCCACTCGCCCAGGCCGCCGCCCTCATTTCGACCGCCCCGTCTCCCAAGTTCCACTCCTCCCCGCCCCGGTTGTGCTTGGCGATTTTCGTGCTCCCGCTCCCGGCGGCTCAGCCCGTGCCTCGCCGTCGCCTTGCTGCCTCCTCCGGTCCTCCCACCGTCGACGGCCGACGGCTCGCCACCTCCGACGTCTCTGGTGCTCCCTGACTCCCTCTCCTCCCTCCCTACGTCTCCCTGTTCCTAACCCTAACCCTAATCCCATTCGGATCTGGTGATTGGTGATACCCTAACCCCCAATCCCATTCGGATCTGGTGATTGTTGATGCTCGTTCATCGTTGGTGCTCCTCGCTGGTCGGCTGGTGCTCCTCGCCTCATCGGATCGAGTTGTAGCTTCACAGCTGGACGACTAGTGCTCCGTGCGGTGCCGGTGCGGGTGCGTGATTCCCTTCCTGATTCTTCTCTGTCTCCGGTCCGGTGGTCTGCTGCTCTGCGCCTTGTATGGTCACTGGCTCACTCCTCACTGCCTCACTGGTGCAGTAGTGCCCCTGCTGGCTGCTTGGACATCTATAATTTTGTTCTGTTTTCATTTTCCTCCCATTCTCGTCCTCCTTCTAACCTGTCCGGTTGCCTGACTTTCTCTGGTGCTCGGCTGGTCCTTGCTTGCTGTTGCTGGTCGATCTGCGCCTCTGCTCGGCTGCTCCTCGGACATTGGCTCCGTTCCGTCGTCTCTGGTGCTCCGGCTTCGAAAGGTATGTTTAATTTTAGCATTTAATTCTTGTAATTGTGTGGATAGTTGCTTTGAACCTTGTCACTGGCTCACTGACTCACTCCTCACTGCCTCCATTTTGTTGCTTTGAACCTTGTAGCCGTTGAGGTAGCCGGAGCCGACTGTACGTTGTAGCTCATGGACCTTGACGCGGCAGCGGAAGCAGAGGAGGAGGAGCGCAGACTCGAGGACTTTAATGAGGCTGAGGATGCTAGGTTCTTCATTGGTTTCGGTGAGAATGAAACCCATGGAGATCCTATTCATATCGATACTGTCGCTGGCTCTGCAGTAGGGACTGGCACAGGCTCCACAAGCCTGCCAGAGATAGTCCCTGATCCTGATCCTGATGCTGGTGGAAGCAACTCGCACTCAAAGAAAAGGTCCAAGTGCTGGAATGACTTTGATGAATTGACTAAGATTGTGGATGGTAAAAAAGTCAGGTATGCTGCTCGTTGCAAGCACTGTAAGCAAACTCTTAGTGCTCGTTCTACTTCTGGTACTGGTCATTTACTTCGTCATAATTGCCCTGCTAAGAAAGCACATGAACGCTCTGGGCAAGTCCAATCTGTGCTTAAGTACAATGCTGACGGTACTTTGCAACGTTGGGAGTACTCTGCTTCTATTGCTAGGACTGAACTATGTCGTTTGATTGCTAGGGATGACCTTCCTTTATGGCATGGTTCTACTCCTGCTTTTCAATGTTATATCAATCGTTCTCATAACCCTAGATTTGTGCATGTTTCTAGACAGACCACTGCCAGGGACATGGTTAAATTTTATAATGAACGTATGGTGAACTTAATTGGAACTTTAAAAAATGATGTTGGTTCTGTTTGTCTTACTTCTGATATTTGGTCTGGCAAGGCAAAGGAGGATTACTTAAGCGTAGTAGCTCATTTTGTTAATTCTAAGTGGGAATTAGAAAAAAGATTGCTTGCACTTAGGCTCATTGATGGTAAGCATAGTGGTGCTAACATTGCTAATCTTGTAGCTACTGTTATTGATGAGTATAGTTTAACTGAAAAAGTGTTTGCTATAACTTTGGATAATGCTTCCTCAAATAATGTTGCCATGAAATTTCTAAGACCTTTCTTGTGTGGTTACCTTGGTGTACCTGTTCCTGATAGTAGCCTTGGTACTGATGCATCTGATGATGAATTGTCTACTATGTTCTTGCATCAACGTTGTTCATGTCATGTTATTAATCTAATTGTTAAAGCTGGTTTGGATCCTATCAGAACATATCTTGATGACTTTAGAACTGCTATAACATTTTTAAATGCATCTAATCAACGTATAGCTGCATACAAAAGCTATTGTATGAGTATGGCTATTCGCCCTCGTAAATTTGGTGTTGACATGGATGTTAGATGGAACTCTACCTATTTAATGATTAAACACTTGTTACCACACAAGTCCACCTTCTCTGTTTTTTATCAAAACCCAATATCCTTTGAATGAAGATGGGACTCCTTTACTAACTGATAACCATTGGGCAATTGCTGAAAAAGTGTTATCTTTCTTAGAATTATTTTATGAATCAACTGTTGCATTGTCTGGTGTCTACTATCCAACTGCTACTTTAATGTTGCATCACATTCTGAGGATAGCTAGACATCTAAATGCATTTGAGAATGATATATTGCTAAGATGTGCTGTTGTTCCTATGAAAGATAAATTCTTGAAGTACTGGAGAGACATTCCAATTTTATATGCAGTTGCTTTTATTTTGGATCCTAGAGCTAAAATGAGGGGTTTTAACAAAGTCCTTATCAAGTTATCTAGTTTAACTGGTACTGATTACTCTAGGCTTCCATTTGATGTTCGTACTAAGCTAACCAAAGTCTTTCAGTTGTATGAGACCAAATTTGGTGACACACGCATGCGTGGCGCCCACCAACCATCATCCCACTTATCTGGTAAGAAAAAAATGGCATGGGATGACATTTATGGTGATGATGACCTTGATGGTGAGTTCTCTACTCCTCTAGGAAGGAGATCAGGTTCTTCTTCTTCAACCCCTCAAGCTATCTCTACTGTTGCATCTACCTCTGAGTTAGCTTCTTACTTAGACAGTGATACTATCACTGAGTTTGATGAGGACTTCAATGTCCTTTCTTGGTGGCATCAGCATAAGTTAACTTATCCTATTCTTTCACTACTAGCTAAAGATGTCTTGACTGTGCCAGCTTCTACTATTTCCTCAGAGTCTACATTTAGTCTTGCTGGCAGGGTAATTGAAGAGCGTCGACGTCGTCTAGCTCCTGATATGGTAGAGATATTATCCTGCATCAAAGATTGGGAACTTGCTGATGCTCACCTGCAACACAGTGTGGAGGAAGACACAAAAGAACTTGAAGATGAGCACGACAACCTGTGGCTTGATGATCCAGCAACATAATCAGCTAGGGATGTGTCTTATGAGTTGTATTGAACTAATGATCTGTACACTGTAATGGACTGTAATGATTTATAAACTTAGGAGCTGGGCCGCACTCTTTTTTCCTTCTTAGGGTTTTCTCACGAGGTGTGAGTTTTTACCTAAGAAGGTTTTTAATGAGGCGGCCATTGCACTAACAGCTCCAAATAGTCATTTCATATCTGTGTTTGTGTAATATCCTGTGAACCAGCTGTTATTTGTTGTGTGATTAATTCTGTGTGAATCCTGTGATTAATTCTGTGTGAAACATGTGATTAATTCTGTGTGAATCATTCTGTGTGAATCATTCTGTGTGAATCATGTGGTTAATTCTGTGTGAATCTGGTATTAATTCTGTGTAAATCTGATATGTACATGTATTTAATTCTGTTATTATGTATTGGTTCGGGCCAGTGGTCGGCCCGGTACGTTCAGGCCCACCGGGCGAACGGGCCGGCCCGGCACGATTTATACATGTCCGTGCCGGGTTTGGACATGCCCCTAGGCACGTGGGCCAGCCCGACCCGGCCCGAAGCTTCAACGGGCCGTGCCTGGCCCGGCACTATTCGGTCCGGGCCGAAACGGGTTCGGACCGGGTCCGTGCCGGGTGGCCCGTTTGGACATCTATAG
>DTA_ZM00030_consensus#DNA/DTA
TATAGATGTCCATCCGGGCCGCCCGGCACGGACCCGGCCCGAGCCCGGTTAGGCACGGCACGAACAGGGTCGTGCCTGGCCCGGCACGCTGTTGCATCGGGCCGTGCCGGTTCGGGTCACGTGCCAGGACATGTGTCCAAGCACGGCCCAGAGAGGCCCAAAACGTGCCGTGCTGGCCCGAAAACCTCTGGGGCATTCCGGGCCGTGCCCTCCACTGGCCCGAAAAACCACAGAATTACAAAAAAAACTAAAATACTAAAATTCTAAAATCAGGCATCAGGCAACCAACTAATATGAAAAACACAAGCACACATATAATATGGAAACATATAATTATGGAGCTGTGTGCAATGGCTGCCTCATTAAAAACCTTCTTAGGCAAAAACTCACACCTCGTGAGAAAAAAAGCCTAAGAAGGAAAAAAGAGTACAGCCACAGCTCCTAAGCCCTAAGGCATAAGTTCATACAGTACAGTCCATGAGTTCATGTTCATTACAAGAATAAGCCATCAGGCATCAGGCAAACAACTAAGCTAGCCAAACACCACTCCACCAGTCCACTGTCCATCACCAACTACTGGTTGTGTTCTTCTAGATCATCAAGGTACAAGTTCTCATGTTCAGCTTCAAGTTCCCGTGTCTCTTCTTCCACAGTATGCTGCAGGTGAGCATCAGCAAGCTCCCAGTCTTTTATGCAAGACAAAACCTCGACCATATCTGGAGCCAGGCGACGTCGACGCTCTTCAATCACCCTGCCAGCAAGACTAAAGGTAGACTCTGAAGATATAGTAGAAGCTGGGACTGTCAAAACATCTTTAGCAAGTAGAGCAAGAATAGGATAAGTGATCTTATGCTGATGCCACCAAGATAGGACATTGAAGTCCTCATCAAACTCAGTTATAGTATCACTATCTAAGTAAGATGCCAGCTCAGAAGTGGATGCAGCAGTAGAGATAGAACTAGAACCTGGTCTCCTTCCCACAGAAAACTCACCATCATAGTCATCATCACCATAGATGTCATCCCATGCCATTTTTTTCTTACCAGAACCAAGAGATGTTGGGTGTTGATTAGCACGCAGGCGTGTGTCACCAAATTTAGCTTCATACAACTGAAATATCTTGGATAGTTTAGATCTAACTTCAATTGGAACATTACAATAATTTGTACCAGTTAAGCTAGCTAACCTGACAAGGAGTTTGTTAAAACCCCTCATCTTAGCCCTTGGGTCTAAAATAAATGCAACAGCATATAGAATAGGAATATCCCTCCAATATTTCAAAAATTTATCTTTCATAGGAACAACAGCAGCCCTAAGAAGTCTATCATTCTCAAATGAATTTAGATGTCTGGCTATCCTCAGAATATGGTGCAGCATCAAAGTAGCAGTAGGGTAGTACACACCAGACAATGCAACAGTGGATTCATAAAATAATTCTAGGAAAGAAAGAACTTTTTCAGCAATTGTCCAATGGTCATCAGTGAGTAAAGGAGTACCATCAGAATGCAAAGGATACTGAGTTTTGATAAAAACAGAAAAGCTGGACTTGTATGGTACTAGATGTTTAAGCATTAAGTATGTAGAATTCCATCTAACATCCATGTCAACACCAAACTTACGAGGACGAATAGCCATACTCATACAATAGCTTTTATATGCAGCTATTCGTTGATTTGAAGCATTTAAAAAGGTTATAGCAGTTCTAAAGTCATCAATATAAGCTTTCAAATGTTGAAGACCAGCTTTAACAATTAAATTAATAACATGACAGGAACATCTTTGATGCAAGAACATAGTGCACAAGTCATCATCAGTAGGTGTAAAAGAATCATCATCATCATCAGTCACAACAGGAGCAGGCACACCAAGGTAACCAGACAAGAAAGGTCTGAGATATTTCATGGCAGTATTGTTTGATGAAGCATTATCTAAGGTGATTGCAAATACTTTATCAGTTAAAGCATAATCATCTATCACAGTAGCAACCAGATTAGCAATACTAACACCACTATGTTTACCATCAATTAACCTTAGACCAAGCAACCTTTTTTCTATTTCCTAGTGAGAATTCACAAAATGAGCAACTACACTTAAATAGTCTTCCTTAGCCTTGCCAGCCCAAATATCAGAGGTTAGACAAACAGATGTAACATCAGTTTTCAAAGTACCAATTAAGTTTACCTTACGCTCATTATATAACTTAATCATGTCCCTAGCAGTGGTTTGCCTAGAAACATGCACAAATCTAGGGTTATGTGCACGAGTGATGTATTCTTGAAATGCATCAGTGGAGCCATGCCATAGAGGTAGATCATCTCTAGCTATCAAACGACAAAGTTCATTCCTTGCAACAGAAGGACAGTACTCCCAACGCTGCAAAGAACCATCAGGGTTGTACTTAAGCACAGTTTGGGTTTGGCCAGATCGATCATGTGCCTTCTTAGCACTACAATTGTGTCTAAGCAAGTGACCAGTACCAGAAGAGGATCTAGCACTTAATGTCTCATGACAGAACTTGCATCGAGCAGCATACCTTACACGCTTACCATTTACCAGATTGGTTAACTCGTCGAAATTGTTCCAAACTTTGGATCTCTTCCTTGAGCCGCCACCAGCAGAGGCAGTGGTAGATGCTGGTGGGCTCGTGGAGTCCGTAGCAGTGCCTGTTCTAGAGGCAACGAAATCCTCGAGGTCGACCGGATCTAAATGAGTGACACCAACACCCAATAAGGCTTGTCTAGCATCCATCGCCTCATTGTGGTCCTCAAGTTGTCGCTCCGCCTCCTCATCCTCTGCAGCCGGGTCAAGATCCATAGTATTGAGACCTTGACCTCGACAACGAGCACGAGGAACACACCGGTCTGGCGGTCTCCGACTCTCGGCTCTCGGCTCTCGACACCCGTCTCCGACTCCTCAACGACTGCACGGCACCCGATTTAACCGATACCTACGTTGAGGAACACACCGGAAGAATTAGGGTTAGGAATATTGCCCGAAGAACACACCGATAGAATCATAGAATAGGGAAAGGAGTAGGGCCCGAGGGACTCACCTTGTGCAGTCGGAGCACCGGAGACGACGGACGATGGCCGAGATCCGTGGAGCGAGGAACACCGGAGGGGATTAGGGTTAGGGAGAGAACCGGGAGAGGAAGGTAAGGACAGAGAGGAAGTATAGAACTATAGATGTCCAAGCACGGCGCGGGCGACCGACGTGCAACTGATTCCAAGCACAAGAGACACCGGCGGACGGCGGCGCGCAGATCCGAGAGGAGAGAGAAGATTAGGGTTCGGGCGGAGTCGTCGAGAGCAAGCGAGCGAGGCGAGGGCGACTGCGTAAATAGGAGGACTGGCGAAGCGAGCGAGGCGGAGTCATCCCATTATGGGACGGCGGGGGGTGGGCTGGGCCGCGGGGCGCGTCGCGCGCGGCCGGTTAACGTAATCGGGCCGCCGCGTGCCTCCCCCTCAGACGGGCCGGGCCGGGTTAAACCCGACGGGCCGAATTCTGGGGCCCAGCCCGACACGGTGAACGGGCCGGGCCAGCCCAGGCACGTTAGAAGCTGGGCCGTGCCGGTTCTGGGCCGGGCCATTTTCGTGCCGTGTCGCGGGCCACCCGGTGGGCCCGGCCCAGATGGACATCTATAG
>DTA_ZM00031_consensus#DNA/DTA
TATACATGTCCAAGCGGGTCGGGCCAGGCGGGCGGCCCGGAGCCCGGCACGAAAAAAGCCCGGCACGGACCCGGCCCGGCACGGTGGCTAACGGGCTCGGGCCGGCCCGGCACGGCAGCCGTGCCGTGCTTGGGCCGCAAGTGTAGCACGGCGTGCCTGGCCCGAGCACGACCCGTGTAACCGCCGGCCCGTATAAGGCCCGTCCGGGAGAGAAATATCCTCTCCTCTCTCACTCACTACTCTCATTCTCTCACTGTCTCACACACCGTCGCTCCTCGCTCGTCCCTCTCCAGCTCTCTCCTCTCTTCACCGTCGCTCTCTCTGGCGCCGTCGCTCGTCCCTCCGGTGATCTCTCCGGCTCCGGCTCCGACTCCGGTGATCTCCCCTCTCGCTCTGTCGCTGAAACTGTAAGTCGAATCTGTCTTAACTCGTAACCCTAAATTGGTGTCCGTCGACGGCGACTTTTTTGGTGCTTGCTTGTGTGCTGCTCGGTGCTCCTGAGTCCTGATATAGCTGTTCTCGTGAAGTTCTATTCGGTTATTCCCCTAGATCTAGCATTCTACCTTCACTCTGAAACCCTAACTACTTCGTTCCCCTCTGTCCCGGCCAAGATCCATATTCTGCTCCTATTTTCCTCTCTCAAGCTCAAGCCACGTCCCCTCTGGTGGCCCCTCGCTGGCGGATCCGGTGCTCCGGTCAGTCAGGTGAAACCCTAACTTGTGCTCCTACTTGTTTGGTGCTCCGTGCTCCTACTTGTTTTTATTGTAATTTGTTCTTCCATTTTCTATGTATTGAAGGCCGTTGAGGAGCCGGTGACGCCGTGAGGAGCCGGTCAAAATCCCTAGATGGATGTTGATCCGGCCGCCGAGGCGGCCGCCGAGGCTGAGGAGCATGCACTTGAGGATTACAATGAGCACCTTGATGAGATGGCGTTGTTTGGCCATAATGTGGATGCTGCTGTCAACATCGACGCGGTGGAGCCACAGCCAACACCGACCATGGCCGGGACAGTGACGGGGTCTTCGAGCCCCGCTGCCACTGGTAGTGGTAGCACTGTTCGTGACACCCGATCCAGGAAGAGGCTACCCACTTCCAGAGTATGGTCTGACTTTGATGAGGTAACTGGTGTAGACGACAAAGGTAAGAAGGTAAGGATCTCTGCCATTTGCAAACACTGCAAGACTACCTTGTCTGCTAGATCTTCCTCTGGTACTGGACATTTGCTTAGGCACCAACAACATTGTAAAGCTAAGATTGAGCATGATCGAGCTGGTATAGTACAGTCAGTCCTTAAATTCAATCCTGATGGGTCTGTGCAACGTTGGGAGTATTCAGCTTCAGTTGCACGAATGGAAATGTGTCGGTTGATAGCTAGAGAAGATTTGCCTTTATGTTTTGCCGAGTCTGATGCTTTTCATGAGTATATCACCCGTGCGCATAACCCTAGGTTTGTTAGGTCTTCTAGGCAAACAATTGCTAGAGATTTAATTAAACATTACAATGGACGAATGGAGAGTCTAATTGAAACTTTAAAATCCTCAGTATCTTCTGTGGCACTCACTTCTGATATTTGGTCTGGTAAAGCCAAAGAAGATTACATTAGTGTTGTTGCTCATTATGTGAATTCTGATTGGGGTTTGGAAAAAAGGTTGCTTGGTCTAAGACCTATTGAGTCTGCACATACTGGTTCCAATATTGCTGAACATGTTTCCATGGTTGTAGATGATTATGGCATATCAGATAAAATTTTTGCAATTACATTAGACAATGCTTCATCAAACAAAACTGCCATGTCCCTTCTTCAACCTATGTTCACTGGTTACCTTGACTTTGGTAGCACTCACCAATTTGACTTAGATGATGGTGAAGATTTGAGGTCTATTTTTTTGCATCAAAGATGTGCATGCCACATTATTAATCTTATTGTTAAATCTGGTTTGAAGCGCATGAAGCCTTATCTTAATGATTTCAGAACTGCTATTACTTTCTTGAATGCTTCCAATCAACGTATTGCTGCATATAAAATGGTCTGTTTGAGTCAAGGTGTTCGTCCTCGTAAGTTTGGTGTTGACATGGATGTTAGATGGAACTCTACTTACTTGATGCTTAAGCATGTTGTTCCATACAAAAGCACATTTTCTATCTTTATCCAAAGTAATCATCCATTGAGTTCAGATGGTTCTCCTTTGTTAACAGATGATCATTGGTACATTGCAGATAAAGTGTTGTCTTTTCTTGAACTATTTTATGATTCAACTGTTGCACTGTCTGGTATTTATTACCCCACATCTCCCTTAATGTTGCATCATATACTAAAAATTGGTAGACATCTAAATGCTTTTGAGAATGATCATCTACTTAGGGAAGCCATTATTCCTATGAAAACTAAGTATCTAAAATATTGGAGGAAAATACCAATTCTTTATGCATTTGCTTTCATTTTGGATCCAAGAGCAAAGATGAGGGGGTTTCATAAACTTCTTCTACGATTGGCTAGTCTAACTGGAACTGATTACTCTAGATTTCCACAATCTATTCGTGCTAAGTTAACAAAGACATTTCAGTTGTATGAATGCAAGTATGGTGACACACTCTTGCGTGGACAACATGTATTAGCTAGTGGTAGTGAGTCTAAGGCAAAAGAGGCATGGGATGATATTTATGGGGATGATGATATTGTACTAGGAAGTAGTTCTACTCCTATTGCATCTACTGCAGCATCCATCTCTGAACTGTCTTCTTACCTAGACAGTGATACTGTCACCCAATTTGGTGCAGACTTCAACATTCTTAATTGGTGGCAGAGGCATAAGCTTACTTATCCTATTCTTGCTCTTCTTGCTAAAGATGTTTTGACTGTTCCTGCTTCTACCATATCTTCAGAATCTACATTTAGTCTTGCTGGCAGGGTGCTCGAGGAGCGACGACGACGACTAACAACATATATGGTTGAGGTCTTATCCTGTATTAAGGATTGGGAGCTAGCAGACAAGCATATGCAGAATACTGTCGAAAACGATACGAAGGAACTTGAAGCAACCTATGAGAACATGTACCTTGATGTTGAAGACAGAGACAAGGACAAAGATGGAGAATCAAGACCTGGAAGAAGTTGAGTTTGTATCTGTCTCTGTGGCTGTTTCATTGTGGCTGTTTACTTCAATGTGGCTGTTTACTTATCTTTTGATGTAATAAACTACTCTAAACACTTGAACAATTAGGAGCTGGCTGTACTCTTTTCCCTTCCTAGGGTTTTCTCACGAGGTGTGAGTTTTTACCTAGGAAGGTTTTTAATGAGGCAGCATTGCACTAACAGCTCCAATATTATTCAACTTATCTTGCATTCTGATTTTTTGCTTGCTGGTAGCCTGGTACTGTGATCTTGATATTATCAGATTGTGTGTAAGACTGTAAGTGTAATTGCTGGCAGATTATGTGTGTAATTGTGAATTTGTGATCTTGATACCAGATTATGTGTGTAAGTGTAATTGCTGTCATATTATGTGTGTAATTGTGATCTTCATATCAGATTGTGTGTTATGTCTAATTGCTGTCACATTATTTGTGTAATTGTTTTTTACTGTTATCTGGACTAATGGGCGGCACGGCCCATTTAAGCCCACCGGGGCTGGAAGCCCGGCACGGCCCGTTTAGAGGGTCCCCGTGCCGTGCTTGGGCTCTAAGTACGGCCCGTGGGCGGGCATGGCCCGGCCCGTTGAGGCCTGCGTGCCGGGCCAGCCCGGGCACTATTCGTGCCGGGCCTGACCGTGCCCGGGCCGGGTTAGCCCGGCACGCCCATTTGGACATGTATAC
>DTA_ZM00032_consensus#DNA/DTA
TATACATGTCCAAAACGGGCCGGCCCGTGGTGCAGCCCGGCACCCGGCACGCCCAAGCACGGGAAAAGCCCGGCCCGGCACGACGGTCGGCGTGCCCGTGCCAGCCCGGCCCGGTGCCCGTGCCGTGCTTGGGCTGCCAAGTGGACCCGTGGTGCAGGCACGAGCCCGGCCCACGTAAGCCGCGGCACGGTGCCGGCCCGTTAAGGCGTATAAGGCGTCGGCGGTGTCGCGTAAGGAGTACGCGTAACCCTAGCATCCCATTTTTCTGTCTCGGCCTCTCGCCCTCTCCGTCTCCTGTGGGCTCGTGACCGGCAACAGGCGACTTGGCTCCGCCGCTCCGGTGTCCTCGCCTCCGGCCTACGGTGTCGACGGAGCGGTGAACTCCGGTGTCCTCGCCTCCTGCTCCTCTCCTCTCTTGCTCCATCCTCGCTCCTCTCTCCCTCGACCCTCACTAACCCTAACCCTAGAACTCGATCTTCGCCAAGCTCGCTCCTCTGCCTCTGCCGTCAGCCATCCGGTTCGTGGATCCGGTGCTCCGGTGTTGCAGGTAAGGTTTTCTTGCTCTTGCTCTCGTCTCTCTCTTAATCTGATTCGTCTTCTTGTGCTTGATCTTGTTGCTTCGATTCATCTAGGTGTGCACCGTGTGTGTGCGCCGCGCGCCGTGAGGAGCCGGAGAAGCCGACCGAGGCGGTGGCCATGTCCACGGCCTCGGCTGACGACGAGCTCAGTCTCGAAGCAGTGATCGAGGAGCGGAGGCTTGAAGCGCAGAACGAGGCCGACGATGCCCGGTGCCTCCTCCTTGGTACCACCTCCGCTGGTGCCATCGATCCGGACGGCGCCGGTGCACAAACGGGGACGGGCTCCACAAGCCCGACGGCCGACGCGAGCACCTCTGTCCCTGTGGCTGGTAAACGTTCTAGAAGGAGAGGTCCGACCTCTAAGGTATGGCTGCACTTTGAGGAGGTAACTGCGGTTCAAAATGGTAAGGAGGTAAGAGTATCTGCCATTTGTCTTCACTGCAAGAATAACATGTCTGCTAAATCTTCATCTGGAACTGGCCATTTGATCCGACACCTGGATGTTTGCCCTGCTAAGAAAGAAAAAGACAGAACTGGAAAAACACAGTCTTTGCTTAAATATAATGTTGATGGATCTGTTAATCACTGGGAGTATTCCCCTTCTGTTGCTAGAACTGAGCTTTGTCGTTTAATAGCTAGGCTAGACCTGCCACTTTGTTTTGGTGAATCTTGTGCTTTTCAGGAGTATATAACTCATGCCCACAATCCAAGGTTTATTAAATCTTCTAGGCAAACTACTGCTAGAGACTTGATCCGACTGTTTAATGAGCGTGTTGAACAACTGATTGAAGTACTTAAACATGTTTCATCTGTTGCTTTGACATCTGATATATGGTCTGGTAAAGCTAAAGAGGACTATATAAGTGTTGTTGCTCATTTTGTGAACTCTGATTGGTGTTTAGAAAAGAGATTACTTGGTCTTAGACCTATAGAGGTAGCTCATACAGGTCTTAACATTGTTGAACGTGTTGAAATGGTTGCAAATGACTTTAGCATTACTGATAAGATTTTTGCCATTGTGCTTGATAATGCCTCATCTAACAAAACTGCTATTGATGTTCTGAAACCTGTCTTTGCTGGTTATATTGGGCATTTGGTACCTGCACCTACTAGGAATGAGAGTGATTTGAGTAAAATATTTTTGCATCAGCGTTGTGCTTGCCATATTATTAATCTGATTGTTAAAAGTTGTTTGAAACGTTTACAACCATATCTTGAAGACTTTAGGACTGCTATAACATTTTTAAACTCTTCAAATCAAAGAATTGCTTCTTATAAACAATATTGCATGAGTGTTGGTGTTAGACCACGTAAATTTGGAGTAGATATGGAAGTTAGATGGAATTCAACATTCCTGATGCTTAAACATTTAGTTCCTTATCAAAGCACTTTCTCTGTGTGGATTAGAACTAATTCTCCTGCCAAAGATGATGGGTCTTGTTTGTTGAGTGATAATCATTGGGTTGTTGCAGAAAAATTATTGTCTTTCTTTCAGTTATTCTATGACTCAACTGTTGCACTATCTGGAATATATTACCCTACATCACCCTTAATGTTGCATCATATTTTGAAAATTGCTAGACATCTAAATGCATATGAGAACCATGAGCTTTTAAGAACTGTTGTAGTGCCTATGAAAACAAAATTTCTGAAATATTGGAGGGACATACCCATTCTTTATGCATTTGCTTTCATTCTTGATCCTAGAGCAAAGATGAGGGGCTTTCATAAAGTTCTTCAAAGATTATCTACTCTTAATGGGACTGATTATAGTAGATATCCTTCATGTATTAGAACCAAATTAACTAAGATGTACCAAATTTATGAGGCCAAATTTGGAGGTATTTGCTTGACTCCTCAACCACAGTCAGCTAGTGGTTCTAGTAAGGCCACAGAGGCATGGGATGATATATATGGTGATGATGAAAGTTATAGCAATACTGGTACAGGTGGTACATCTGGTACATCTACTGGTTTATCTGAGTTAACTTCTTACCTTGACAGTGACACTGAAACTAAATTTGGGCCTGATTTCAACATTCTTATGTGGTGGCAACGCCACAATCAAACTTATCCTATTCTTTCTATACTAGCTAAAGATGTGTTGACTGTCCCTGTTTCTACAATATCTTCAGAATCTACTTTCAGTCTAGCTAGCAGGGTGCTCGAGGAGCGACGACGACGGTTGACGACAGACATGGTGGAGGTGCTCTCCTGTATCAAAGATTGGGAGTTGGCTGACCAGCACAAGCAGCATACTGTGGAGAAGGAAACCAAAGACCTTGAAGCAACCTTTGAGGATATGTACCTAGATGATGAGCAGCGAGTATCACCAGGGAACAAAAGAAAGGAAGCAGCACCACAGAGTTCAAGAAGGGCTGGACTATGAACTTATTCTCTCTGTTTCTACCTATTTAAGTTCTCTACTTCTCTTATCTGCTGTAATATGCTCATATGGACTGTGGACTGAACACTGAACTATGAACTTATAAATACTTTAAGGAGCTGGCTGTACTCTTTTCCTTCCTAGGGTTTTCTCACGAAGTGTGAGTTTTTACCTAGAAAGGTTTTTAATGAGGCAGCATTGCACTAAAGCTCCAAACCATTTAAAGACTATTTTGTAGCCTATTTGACTTGTAATCTTGTATTCTGTTAACTTTGATGAATTTTGTCATGTGTATTATGTAACTGGGCCCGAGCCCGGCACGGCACCAACAGGCTGCCCGTGCCCCCGGCCCGGCCCGACCCGATTAATAGTAGGTGTGCTGTGCCTGGGCAGGGATTTGGGCCCACGTGCCAGCCCGGCCCGTGACACTGTCGTACCGTGCCTGAGCACGCCAAAGTCGTGCCGGGTCCAGCCGTGCCCGTGCCGGGCTGGCCCGGCACGCCCATTTGGACATGTATAA
>DTA_ZM00033_consensus#DNA/DTA
CATGGTTTAAAAGGCGGCTAGGCGGAACTAGGCGCCCAGCCACCGCCTGACCGCCTAGGCGACTTAGGCGGGCGCCTAGGCGACGCCTTAGTAGATGTTACAAACAGCTGTGAGCTGTTACAAAATACCAAGCAACCAAACAGCTGTTACAGCTCATAAACTAGAAATCATCACAAAATTCACAATAGCATAATAATGGATATGAAATAGCCACAAAGTAGTTTCTAAAGGAACAACAACAAGTCACAAAATTTAAAACAACACAATACCAAATGTCCAAATCTGAAATAGCCACATAGATAGTTTGTAATGGCATAATTAATAGTAACTAGCTGCAGTTAGTAATGCAGCAAATATGCTAAATTGCTAATGCAATCTAGCAATAGCTACTCTCCCTGTCTCTCGTCGCTCAAAAATCATCATCAAACTCTCCTGGGATATTGGGTGCCTCCCCTTCTTCACCAGCATTGCCACCATTAGATTCATCTTCACAATCTGTGATTTCTGCATCGTCATGTGGAACATCTTCATCTTCATCTTCATCTTCCTCTTCAGCCTCTGACATGTTTTGTGCAGCAACAGAATTTCTTCTTGAATACACATTATGGGCCCTTCTTGGTAAGTTTCGGCCACGAAGTGCTTGCGATGCTCCAATGGCATTATCCACAAGGTCCCATGTAAGGTCACACTCACACCCACGCCCACCTTCAGGGACTACATGCAAAGAATCAGCCCACTCATTGTCCCAATTGAAGTCCTCATGAACCAATGGATCAAAGTTTTTCCCCTTCTTCTGGCGTAGTTTTTGGAACCTAGCTTTCATCTTTCTGTTGTAGGAAATGAAGACAATAGAATTCAACCTCTTATGCAACAATCGGTTTCTTTTCTTTGTATGGATCTACAAAATAAGAAAAGAGAAAACACTTGGTCATTTAATCCCGAAATATTGGATACAAAAGTAGCCAAGTAGGTGGATGAGGACTTGAGGAGGCACACATAATAACTTACAAATTCAAAGGTACTCCAATTGCGTTCACAACCTGATGAAGACGCACAAAGACTCACCAAACGTCTAGCAAATCTCTGTAACTCAATAGCACGACCACCATACGAACGCCACCACTCAACTGCAATAACATCACAACAATTTAGCAAGCTACTAGCAACAACTAGTAAGTAGTAAACTAGTAACAGCCACAAACACTTACGTGGGGTCATAGTTTGTAGGTTATCTTTGGCCATCTTATTTGAAAAAGCTGCTCCTCTAAGAAACTCGTAATCCATTGCTTGAGAATTGATCTTGTCTCTAGTTTCCTCATCATCTACCATTCTTGCAAGCACATCAAGAAAGCAACCTCTTAGCTGACCAACAGTAGCATCATCATCATTTCTTATGAGAGGATGCAACTTTCCTGGGTTCAAATACATTGCAGCCCCATACAATGGGTGATCCATTTGTTTCTCCCAACGCCGTTCAATTATAGTTATGATTTTCTTGAGTAAAGTCTTCTTGCTTTGGACAGCAAAGCTTTGATTGATCTTTTCCTTTGCACATTTCATCAATGCTTGGACCTCTGGCATAGCTGGCCTCTCATCTCCATCTACCACCCTAAGTACAATAAGTAGTGGCCCCGAAGCTCTAAGGCAATCTTCTACTGAATTCCAAAACTGTGTGGAGAAGACAATGTTATACACATCCAATCCAGCACTAGTCTTTGACAATCTGTTATCAGTCCAAGCTGTGCTTGCAAATAAAGCCTTCAAAGCATCCTTGTGCTTGTACAAGCTCTTCAATGTGAGAAAGGAAGTAGCAAAACGAGTGGCTGCAGGCCTCACAAGATCAGCCCCACCAGTTTTCTCTCTCATGGCAGCAAGAATTCTCCCGTGTCGGTATATGAAAGTTGTCACACGCCTTGCACGTGCAATTGGTTTCTTGAATTCCTTCAAGTTTCCTATGTCCTCCAACATTAGGTCCAAGCAATGTGCAGCACATGGACTCCAAAATAAAGTAGGAATCCTCTCCATTAGAAGCTTGCCTGCAGCTTTGTAATTGGCACCATTATCAGTAACAACTTGTACAACCTTGTCTCTCCCAATCTCATCAACTTTTTTCTCAAGCAAATCAGCAAGCATGTATGCATCATGTACTTCACTAGATGCATCAACGGACTCTAAAAAATAAGTGCCCTCTGGGCTGTTCACTAAGAAGTTAATGAGATGGCGTCCCCTCCTATCAGACCATCCATCAGACATGAGTGTGCAACCATAGTGTTTCCATGCACGCTCATGTTCCTCCCTCATTGTATTTGTTGTCTTCACAGCCTCTTGTAGCAATGGCTCGCCTAGTTGGTAAGGTGTTGGGGGCTTATACCCTGAACCAAACTGTGCTGTGGCCTCAATTGCAATCTGAAACTGCCTAGCTGCTGCGGCATTGAAAGGTACACCGCACTCATAGAAGAACAAAGCCCACTGCATGTCCACATAGTGTTTGTCCTCCTTGCTTTTTGCACTAGCCAAGATTGTGGGCTGATAAGAGCCTGAAAGTCTCTCATCCACCACCTCCTCTGGTGTTTTCCGCAACATCTCAACTACGGACTTGGCTGTCTTTTGCTGTGCTTTACTGTTTGCCTTAAATTGCAAGGTCGATTGTCTTTTTTTGGCTGCTGTACCAGAACTAGGCTGCACCTTGGATGCTTGAGACTCCACAGCAGATGTATCATTCGTCCCATCTGCTGCTGCCACCTCCACCACTTCATCATCTTCTTCATCTTCATCTAGAAACATTGGTCTTTTTCTCTTGTTTGCCTCCAAATAACTTGTCATCTCCTTCCTTATTCCACTGGTAGCCTTGGGACATAACTTTGCATCTCCATATGCCCCTGCCAAATGTTGCTTTAACCTCTTTATCCCTCCACTAACAACCTGGCCACATAGGGTGCATTCCACCTTATCTTTATTTTGAAGATCTGGCCAAAATCCATACTTCCACCCTGGATCAGTAGACTTCCGTGGCTTCCGGGTAGGATCGCTCTTCGGATCGTACTCACCAGCCACAGAAGATGGAGCTTCATTTCGAGAAGACATTATGTTGTCGGCTTGTCGCTAGTCGCTGCAGTCTTGACACTTGACAGAAACCTACTCGTTGCGCAGTCTGAAACCAGGGGAAGCAGGGGAGGAGGGGATGAGAAACATCATTTTGAGGAGGGGAGGAGTAAGCCGACACTAGGACTTTACCAGCAGCAGCAGCTAGCACTGCGGCAAGGAGCAGGGAGCCGCAAGACCACGCGCAGAGAGCAGCAGCCGCGCGCTGGTAGCAGGGAGCCGCGCGCTGGGAGCACGCAGCAGCCGCGCGCGCGCAGGGAGAACGCAGCAGCCGCCGCGCGCAGAGCAGCCGCCGCGCGCAGGGAGAGAGGAGCAGCCGCCGCGCGCAGGGAGAGAGGAGCAGCAGGGAGAGAGCGCAGAGAGATTTGCGCGCGAAGGAGCAGCCGCGGCGCCGCGCACGCACAATGTATTTTTGCCGCGCGCGCACAGTGGAACAGGCCCAAAACAGAACGCGCGCCTAGCCGCCAAAACCCTAAAGCCCAAAACGAGATAAGGCGTCGCCCAGGGAGGAAAAGGCGTCGCCCAGACGCCTACGACGCCAAGGCGGACGCCTACCTCGCCAAGGCGGACGCCATACACGATTTCCTCTGGGCGGCGCCGACGCCTAGAAGATTTCCCCGCCTGGACGCCTAGGCGTCGCCTAGGCGACGCCTAGGCGACGACTTTTAAACCATGG
>DTA_ZM00034_consensus#DNA/DTA
CAAGGTTATTAAGGCGTTAAGGCGAGACATGGCGACCGACCCCCTTCCAAACGCCTAGGCGAGTTAGGCGTGCGGCGAGGCGACGCCATATGAGGATCGTGTAGGCGAGGATATGCAAAAAAATCCTAACAATCTAACACTTGCAATAGCAAAATTGGTAAGGTTAGAGAATACAATACAAGCCTTTTTGTTGTCCATGCTTTGGTATGTACTCTGCACTTCTCTTTGTTGTTCTTGTAGCATCCATGATCCATCTCTCTTATCGAAGATCCAACCCCTCTTCTTTTCTTTCAAGCTGCAAGCTACATTAACCTATGAATATTGACATATTAAAACAGTAATACATAAAATAGCAGCAGCAGACAGGTATATCAAATTAAACCCACAATACATTGGTGGGAATAAAATAGCAGCAACAACATATGCTAGACTGCTAGTCTTAGTGGCATAATTAGTTCCAGTCCAGCCCCATAATGACTTAGCAACATAGATCAATCAAAAGATTAAAAGACTAGTTGATTAAGTGCACAAGCAGTGAAGCATTGAAGCACTGCACAAAAATAGGTAAGCTGCAAATATGAAATCAGCCAACTCTTAGTGAGTCAATATCCATCTTCGAACTCATCTGGAGCAGCCTCAGTGTTTTCTCCACCAACATCATCATGTGCATCTTCAGAATCAGTCACATCAACATCATCATGTGGATCTTGGTCCTCCTCTTCTTCATTGGCTGAACCAAAATCTTCTTCAAAGTCAAACCTTGAGTGTGAAACTCTTGCACGCTTGTTGGCATTCCTTGGAAGATTTCGGCCTCGCAGCGAGCTTGATGCACCCACAGCTTGATCAACAAGTTCCCATGTAAGGCCATTCTCATCCTCACCACAATCACACCCACGAGCACCTTGAGGCTGCACATAGGAGGAATCAGCCCACTCATTATCCCAATCGAACTCTTCAATGACCAAAGGGTCAAAACCTTTCCCTTTCTTCTCACGCCTTATTTGAAACCTAGTCTTCATCCTTCGGTTGTAGGAAACATAGACAATATCATTCAATCTCTTATGCAGCAACCTATTACGTTTCTTTGTATGGATCTACAAAAGAATAATTTGTTGGCTTAAATTCTAGACACAAGCTAAGAATTAAACAATTAGACAAAGACAACAATACTCACAAACTCAAATCTACTCCAGTTTCTCTCACAACCCGATGATGAAGCGCAAAGACCAACAATACGCCTAACAAACCTTTGAATCTCAATAGCACGCCCACCATATGAACGTCACCAATCAACTTGATTGCCAAATGCGAAATACAACATAAATTTAGATGTTAATGTATAAAACCTGCTGCAATTACAAGACAAGCATCACTTACGTGGGTTCATTGTCTCCAGGTTATTCTTGGCCATTTTGTTTGAGAAGGCCTCTCCTCTAAGAGCTTCATAGTCTAAGGATTGAGCATCAATCTTGGCTCTTGTTTCTTCATCATCCACCATTCTTGCAAGCACATCAAGGAAACAACCTCTTAGTTGGCCAACAGTTGCATCATCATCATCTCGAATGAGAGGATGCAATTTTCCTGGATTCAAATAAAGAGCAGCCCCATACAAAGGATGATCCATTTGTTTCATCCATCGTTTCTCAATAATGTCTATGATTCTCTTAAGTAAGCTTTTCTTGCTATCAATAGCAAAGCTTAGCTTGATCTTCTCTTTTGCATGTTTCATTAGTGCCGCGACCTCTGGCATTGCAGGTTTCTCATCACCATCAACCACTCTAAGTACAATGAGGAGAGGGGCTGAAGCTCTAAGACAATCTTCAACTTTATTCCAAAACTCCACAGAGAGCACAATATCACAAGCCTCCTTACCTGCAGCAGTTTTTGCCAACTTGTTTTCATTCCATTCTTCACTAAGAAATAGGGCCTTCAAAGGATCCTTGTGCTTGTACAAACTTTTCAAAGTAAGGAAAGCAGTGGCAAATCTAGTGGCTGCAACTCTCACAAGATCTGCCCCACCTGTCTTCTCTCTCATTAAACTAAGAATTCTACCGTGCCTATAGATGAAAGTTGTGACACGTCTTGCACGTACAATGGGCTTCTTAAATTCCTTCAAGTTTCCTATGTCTTCTAGCATAAGATCTAAGCAATGTGCAACGCATGGGCTCACAAGGAAGTTGATCAAATGCCTGCCCCTCCTATCAGACCATCCATCTGACATAAGCGTGCAACCATAATGCTTCCATGCCCTCTTGTGTTCCTCCCTCATAGTTGTCAATTTCACAGCATCCTTAAGCAATGGCTGCCCAAGTTGATATGGAGGCTTATAGCCTGAACCAAACTGGGCAGTTGCCTCAACTGCAACCTGAAATTGTCTTGCTGCTGCTGCATTAAATGGCACACCGCATTCATAAAACCACAAAGCCCATTGCATATCCACATAATTCTTCTCCTCTTTGGACTTCATCTTGGATGCAATTGTGGGTTGAGAACACCCTTTACGCCTTTCATCAACTACATCTTCAGGTGATTTCCGAAGCATCTCCACAATTGACTTTTGCTTGCTTGCTTGATTTGCCTTGGTCTTGATTGATGTTGTATCCTTGTACAGATAGGTTGCACGCCTATGTTTGGCTGCAGTCCCTGAACTTGGTTGTACCTTAGAGCCTTGGGATTCTATAGGTGCATCTTGTTGAACTTGAACAGATTCAGCTGCTGCATCCACCACCATTACATCCTCTTCCTCCTCTTGCTGCTCATTATCATCTAGGAAAATAGCTCTTTTCCTTCTTTTGGATTCCAAGTAATCCCTCATCTCCTTTCTAATTGCAGTAGTGGTCTTTGAACATATCTTTGTATTTCCATAGCCACCTGCTAGATGCTGCTTTAGCCTTTTTATCCCTCCGAAAACTATGGTGTCACAAAGGGTGCATGTCACTTGATCTCTATTTGCCAAATATGCCCAATAACCATACTTCCAACCTGGATCATTTGAGCTAGCCTTCCTTGCTTTGTCTGTCTTTGGATCATTTGGCATTGTTGACTGAAGATGGGCTAGCCATTGATTGATGAAGGTGGCAGGGTGCTGTTGGCCTGAGGAAGCAACAGAGCAGTCAGCAGATGAACTGAGGAAGCAGAGGAAGAGGAAGAGCATAGGAAGAGGAAGAGCAGAGGAAGAGGAAGAGCAGGCGAGCAGCAACAGAGCAGTCAGCAGATGAACTGAGGAGTGAGGAAGCAGAGGAAGAGGAAGAGGAAGAGCAGAGTGGCACACCGGATGGAGGAGCCGGTCGCTGGATGGAGGAGCGGCGGCGCGACGCACCGGTTGGAGAGGCGGCACGCCTATTGGAGGAGAGGCGGCGCGTAGGTTGGATGAGAGGCGGCGCGCTGGACAAACCCTAAAACCCTTTCCTGTACGCGCGCGAACTTAAAACTCCCGCGTCCGTTCCCGCGTCCGTGGCGCCCGCGGCACAATTTGGACGCCATGGCGACGCCTAGGCGCGCGGGGACGCCATACGCACCCAAGGTGCGGCGAGCTCGACGCCCAGAAACTACAGCCGCCTGGACGCCTAGGCGTCGCCTAGGCGACGCCATAATAACCTTGG
>DTA_ZM00035_consensus#DNA/DTA
CATGGTTATTAAAACGTCGTTTAAACGACGTTTAAGCGTCGTTTAAATGCTAAAACGCGTTTAATAGCTAGAACGTCCAAACGTTTTACAGATACTGCGTAGAACGTCCATTCTGGACGTTTCAACGGCGTTTAAACGTCGGAAAGCACGTTCTGGACGTTTAATACGTTTTAGGGACGTTCTATGCGCATACCGTTCGTGGGCCTTAATGGGCCTGCGCCCAGCCGCTCAACGCCATCGCGCCCGGCCACCTGCGCCCAGCCGCCAGAGGACATCGCGCCCAGCCGCCAGACGACCAGACGCGTCGCGCCCAGCCGCCAGACGCCATCGTGCCCAGAGCCGCCAGCCGCCAGAGCCAGGTACGCCGCCGGCCCCTCCTCCCTCCTCCCTCTTCCCTCCACCTACAGGCTCCAACCCGGTAGAGCCGCCAGAGCCAGGTGCGCCATTGCTCCTGGTCCCGAGCTCCAGGCGCCATTGCTCGTTGCTCCAGGTCCCGGTTCCCAGACCCAGTCCCAGTGCAGTGCTCCATACCCAGTCCTACTGCAGCGCCATACCCAGTCCTACTGCAGCGCCATACCCAGTGTTCCAGTGGCAATACCCAGTGTTCCAGTGGCCAGTGCAGTGCAGTGAAGCAGCCACCAGCAGTGCGTAGTGAGCCAATGCTCCAGCTACTGTGTGACTGTGTGTTGCAAGCTAAATGTATAATATATTAATATCATTCTGCTGTGTGTTGTAGGCTAAAGTGTGGCAGTGAATATACTATGTTGAGGCGGGAAAGCGAGAGCTGATTCAATGTGCTTTGTGCCCCAAACAAATAAAAGGAGGTATCAAGAGGGTGAAACAACATCTAGCTGGTGGCTATGGAGAGATTGTCAAGTGTCCTAACACTACTAGAGAGATTGCTAAAGAGATGAATGAAGCTTTGAATAATGGGAAGCGGGCTAGGCCGTTGTACCTAGATGACGATGTAATGGAAGATGAAGCAGAACAAGAAGATGATGTCCAAGTTATGGGAAGCAGGTCAATGTCAGCATCATCCAAGGCTTCCTCGTGTACTGTGCCAAGTTCTGGAACAGCTGCCAAAAGAAACAAAGCAATTTTCCAATTGAAGCCCCACCCAATAGCAGCTCCAAAGAAGTCCATTGCATCTATGATTCGACGTACACTTCAAGAGGTTGTAGCAGAGAGACATGCAAAGGGACCTGCTCAAACTACCATAAGTGCTACCATGAAGCCTAAGGAAGAAAGAAATTCTATTTGTTTGGAGATAGCCAAGTTTTTCTATGAGTGTGTCAGTTGATGCATCAAATGAGTGATACAGTGCAGTGATGCTTGCAGACTTGTTAGAAAAGAGAATTGAGGGGATTGGTAAGCAAAACGTTACTCAGATTGTCACTGATAATGGTGCTAATTATAAGGCAGCATGTAAGATTTTGATGGAGAGGATTCCTACATTGTTCTGGACTCCTTGTGCGGCACATTGCTTGGACCTTATGTTGGAGGACATAGGAAAGCTGAAGGATTTTAAGAAGCCTATTGCTCGTGCTCGTCATGTCACCACTTTTATTTATAGACATGGGAGGATACTTAGTGAAATGAGGGTGCATACAAATGGGATGGATCTTGTGAGACCTGCTGCTACTAGATTTGCTACTGCCTTCCTTACCATGAAGAGTTTGCACAAGCACAAGAACTCATTGAAAGGTCTATTTTCAAGTGATGTTTTCACTCAATCCAAGGTATCCAAAACAGAGGCAGGTAAAAAAGCATATGACATCGTTTTCTCTCAAGAATTTTGGAATTCAATTGAGGATTGTCTTAGAGCTTCTTTACCGCTTCTTGTCGTGCTGAGATTGGTTGATGGTGATGAGAAGACAGCCATGGCTGAGGTTGCTGCAGCCATGACTATAGCAAAGAATAAGATTACCTCCTCATTTTCTACTCAAAACAAGAAAGCATGTCTGAAACGTATCATGAGCATTGTGGATCGACGTTGGGCGAACCAAATGGATACCCCATTATATGGAGCAGCACTATATTTGAACCCTGGAAAATTCTACAATATCAAAGCAGGTGTTGATGAAGGCTATGTTGGAGAGCTAAGGGGTTGCTTTAATGATGTGCTTGTCAAAATGGTGGTAGATGAGGATCTTAGAGAGAAGATTGATGCCCAAGCTGTTCTTTATGAGAACCAAAGAGAGGCATTTGCAAATCCAATGGCTATAAAAAATGCACAAACAAGGAATCCACGTAAGTATTCTAAAATTGATAGCCTCCCATTCATTTTCAGCACTAAACATATAATCTTTGTTCTTGCCATTTTAGTTGATTGGTGGCTTGCATATGGTGGTCGTACCATTGAACTATATAAGTTTGCAAGACGGATTGTTAGTCTTTGTGCTTCATCATCCGGTTGTGAGCGGAATTGGAGTACATTTGAATTTGTAAGTGAGCTAGTCAAATTATTCAATTTCGTTTCGCCACTACGTTTATCCTTAGTTCTTCATTGGTTAAATGGTTGCTTCTATTTGCACTTGTAGATGCATACCAAAAAGAGGAATAGGTTGGAGCACAAAAGGTTGAATGACTTGGTATATGTTTCATACAACAAAAAGATGGCTGATAGGTTTCAAAAAATACGCGAGGAAGGAAAAAACTTTGATCCTTTGATTTTAGAAGACTTTGATTGGGACAATGAATGGGTTGATCCATTAGCTAATTCTTCTCATGTTAGCAATGCTCTTGGAGATGATTTCAATTTATCGTGGGTGAGTTCGATGATGGTTACTAATCATGCATGAAAGTTGTAACTTGTGTTGTGTGGTTGAACTTGTGTTGTTGAACTTGATCTGTTTCTTTTTATGCTAATGCTATTTGGTTTGTGAACTCAACTTATGTATAAACTTATTCTATATTTGAAATTCTATGTCAAGTCTGAAAAGACGTTTCAACGTTCGTTTAAACGTTTAAACGTTGAAAAGTTGGTTCATAACGTTTTAACGTTTTACCGTTTTAATAACCATGG
>DTA_ZM00036_consensus#DNA/DTA
CTTAGTGACAAGGTTCCCGGAACGTTGGGAACGAGGAACGGGAACGAGGAACGCGGTACGTCTGTTAAAGCAACATGGAACGTTGAGGGGTATACAGCTGATCGACGTTCATTCGATGCGTGGAACGTGTTCCCAACGATTTAGGAACGAAGTTAGGGAACGATTGTAATGGAACAGGGAACAATGCGTAATTAAAACAAGCAATGACACATACATAATATATAATATATGTATATATAACTGATAATGATGGGATCCCGATAATGATAAGTCATAGTGTCTTAGCTTATATATATATATATATATATATATATATATATATATATATATATATATATATATATATATATATATATATAACGGTAACGATAATCACTTTCTTGCAAAGCCTAGATAGAAGAGTCTTCTGGATCAATGTCCCATTTAGCATGTGCGCCAAGCCATCTGTTGATCTTGACAAAAGTCGCAAATTGGAGTGGATGAAGACTAATTTATCTGCAGTGGTAGTGTTCATCCTATTGCGCTTGGTGTTATGGATATGGCTGAATGTGCTCCAAATTCTCTCGGCCGATGAACTGCTGATGGGTTGAGATAAAACTTTTTTTGCAACCTCAGCTAAATCTGGAGTCTCAGAACCATAACTTACCCACCATTCAATCGGCTCCATGGTAAATGCATCCAATTGAACAGGTGGCAGCGCAAACATTCCCTTCTTCATAATAAAAGTATTAAATTGTTCCCTCAAAACTTGTTGTTCCCTTGAAGAATCTGCAATTTTACTAAAAGCTTCAAGCACATTAGTCATAACCTCCTTATCTGTATTAGGAGGTTGCCTTATGGTGCCACCAGGAGCTGGGGTGTTGAGGTATTGTTGATGATAAAATTTTGGGCATAAGGCATATGCTAAGCAATGAAGGGGGAGATTCATCTTCTCCCAACGGCGCATAACAATACTTTCAACCTCAACAAAATCATCTTTATGCGGGTTATCATCTTTTGTCATTATATCTTTTATTTCACCAACCATGCAATCCATTCTCTCATAGATTTCTCCCATCTTTGGACCTTCTCCATCACTAAACCTTAATACGGAGTATATTGGCTCTGTGATAGCAATTATATTTTCAGCCTCCATCCAAAAGCTGTCATCATTTATTGTTAGGACAATGACCCTTGCTTGGTGCTTCACGTCATTAGTGCAAGTATTTATCCAATCTTTCCACTGCCTTGTGACTACTGTGGTGGCAAGTGCTTCTCTACATGTTATGAGTCTTTGAAGCAAAATGTAATGTGAAGCAAATCGAGTTTTTTTCACCTTAAGTAGGTCCAAACGAGAGTTGGTTCTAAACATTGCCAAACAATGGCAATGATTCTGAAAAAACTTGACAATGGCTTTTCCAGTCTTATATGTGTCAAGCATCCATGGAAATTTCACAGCAAAATCCTTGAATATAAGGTTTAGCGTGTGAACAACGCATGGGGCCCAAAAAATGTGCTTATGCACCTGTAATCAAACAAAGTATGATTAGAGAAAATCCAAGATAAAAACACTTGAAGGACAAAATATGTGACTTACTTTTTCAATTTCCTTTCCAGCTGCTTTGCAATTAGCAGCATTGTCCGTTACCACTTGAAGGACATTTCCTGGTCCAATTTCATCAATAGCCTTCAAGAGATATTGTGCAATAGCTTCACCTGTTTTTTCAACTCCAGAGAAATCTTCTGCATATAAGAAACATGAACCTCGACTGTTTGACGCAATCACATTGATTAGGGGCTTGTTTTTAATATCCGTCCATCCATCGGACACAACCGAAACACCTTGTGTCAACCTAATGCATGATTACAAGTGAGTTTTCGGGACAAAACCATACAATGAAAAGGCAATAAAATTAAGAACTTACCATGTATTTTTAAGTGGTGCTAAGTCGGTCTCCACACTTCTCTTGCATGCATCTAGGAGAGTTGTCCTTGCCTTTTCACTCGACGGGCCTTTATAATCTTTTGGACCATTTTTATTGCCATTATCATTTGTGAAAATTGAGGGCTCCTCAACACATTGAATGGAATACCGTTGGCACATAAAAATTTGGTAATTTCCATATCGACAGATTCTCTTTGGGCTACTCCAAACGATTTTGCCAACGGATTCGGAGTGGACGTCCCTGATGTTGATCTCATATGATATCCTTTACTATCAGCTTCTTTCACCTTTTCCCGCAAAGCTTTGCTCTTGTTGGGATCGTTTTGCAATGACATACAACGAGCAATTTGTGCCTTTTTACCAGGTAATGGACCAAGCAAATGAACACGAACTCTAGTTAAACTACCTTTGTACGATTTCTTGCAATGTTTACACTGCCACTCCTTTGTTCCACCAACATTTTTTCCACTCGGAACACCAATAATATTAATTTCATCTAGTAGTGGATGTCTCATACCAGTAGCCGCAACCGTAGCCCCATCTTCGTCACCGCTGTCTGCGTCAGCATCTTGGATATCTACAGGCACATCTTGGACGATTTGCACATCATCATCTTCTTTTTCATCTGCACGCTTTCTTTTGCTTGATGAACCGAAAACCATGTCTGCGACTGCGGTATTCAGACTCTGAGTTGGGCTGTTGTGGCACTGTACTACGGTATTGTGAGGAGGTCTATAAGTCTATTTAAATAACAGCGTAGCCTGTACGCGTCCAAGTCCCAGTGACCCAGTCCATTCCTCTTCCTACACGGCGGCGGCCGGCAATCTCCAGTTCTCCACTACTCCACTCCCAGTCCATTCCCAACGCGGCGAGCGGCTGGCATCCCACGCTTCCTCTTCCCCCACTGCAACGCGGCGAGCGGCTGGCTGCTGGCATCCCACGCTTCCTCTTCCCCCACTGCAACGCGTCTAACCCTACGCTTCCTCTTCCACCGACGACGCACGAACAGAGTGGTCCTCTTCCACGGGCGGCATACTTCAGCGCGGCCGATTCCCCTTCCTCTTCCACGCGGTTCGATTCCTCTCCCCCTTCCTCTTCCCTTCCTCTTACCTTCCTCTTCCATCGCGCGGTCGGTCCCAGCGCTTCCCTTCCTCTTCCATCACGCGGTCGGTCCCAGACTCCCAGCGCTTCCCTTCCCCTTCCATCGCGCGGCCGGTCCCAACGCGGTGGTCGGACGACGGCAGCGCGGCCGCCGGACGACGCATCACCCAGCGCGGCATCGTCCCAGCGCGACGACCGCACGACGCATCACCCAGCGCGGCGACCGGAGTTGGACGACGACAGCGCGGCGGCGCGGCTTCCTCACGGTACGCGTTCCTAACCTTGAAAATCTACGTTCCGCGACCGTTTCTTGATGTGTTCCGCGACGTTCCCGTTCCTCGTTTCGGGACGAAGTTCCCGGAACGCGGTACGCGGCGTCGTTCCGCGTTCCCTGTCACTAAGG
>DTA_ZM00037_consensus#DNA/DTA
CAGTGGCGGATCCACAGTGAGGGCAAGGTGGGCTATGGCCCCACCTCAAATTTTATAATCTTCACAATATGATATAGGAAATTAGGAAGAGAGCCAGCCGCCATCCAGGCTCCAGCCGTTCGCCAGGAAGGCAGAAAACCGCAGCTGCCCACCAGGCGCCAGCGCCCAGCAGCCGCAAGCTCCGCCGCCGTTCGCCCAGGCGCCCAGCCAGCCGGCGGTTCTCTTCCACCGTTCGACCAGCCGCCAGCGTCCAGCGGCTTGCGGGCTGCGGCCCCGCCGTTCGCCCAGCGGCCCCGCCGTCGAGGCCAGGACTCAGGAGCCCAGGACCCAGCCACCGAGCGGTAAATCCTTTGGTCCTTCTGGATCTGCCTCTGCGCTCGCAAGGTGTTTAGTGATTTAGATAGCAGTTTATTGATTTAGATAGCAGTTTATTGATTTAGATTTATAGAGCCAATTTGGGGCAACAGTCCATAAGTCCATTGGTGAGCGCAAGGTGTTCGGCTAAATGCTCCAGCCCATAGAATTCAAGTTAACAATTTGTCAACTGTTGTGTTTTATTGGATATTGTTTCTATGATTTTTTAGGCCTTTAAACCTCACAGAAATATTGGGTGAAGCAAATGAGAAGGTTTTTTCAGCCACTTTCAAGAGGCTCTGGCACTAATGCTAATAATAATGTGAATAACACACCAATTGTTGGAGGGACGTTCAATCCGGATGACATAGTTGCAGATCCCGCTTTAAGGAGGCAAATTTATGAATATGATAAAGATGTCCAAGACCAAGTGAGAAGGGCATATGTTCTAAATGGTCCATGCCAACCAAAGGGTTTAGATTTCCCTCGTAGACAGTATGGACAAAGTTTAAGGCCTTTTAAAGAGGAATGGTATGACAAGTATGATTGGTTGGAGTATAGTGAATCAAAAGATGCAGTGTATTGCTTTTATTGCTTTCTTTTTAAGCAAGCAGTGAAGGGTGATAAATATGAAGCTTTCACTAAAGTTGGGTATAATAATTGGAAAGATGCAGTTGAAAGGTTGAAATCACATGTTGGTGGTGTTAACAGTATCCACAACAATGCTAGGTTACATTTTGATGATTTTAACAACCAAAGACAAAGCATATCTACTATCATGTCTAGTGCCAGTCGTGAGGCTGAAGACCTTTATAAAATTCGTTTGACTTCTTCATTGGCTTGTTCCAGATTTCTTTTGATGCAAGGTTTGGCTTTTCGTGGTCATGATGAATCATCTAGTTCGCTAAATAAGGGAAATTTTCTAGAATTGATTTATTGGATGAAAGATAAAATTAAAGAAGTGAGAGATGCTTTTGAGCGTGCTCCAAGAAATTGCATTATGATATCACCACATATTCAAAAAGATCTTGCAAAGTGTTGTGCTCAACAGATCACAGAGAACATCCTAGGAGAAATAGGAGATAGAAACTTCTCTATTCTTATTGATGAATCACGTGATGTTTCTGTTAAAGAACAAATGGCGGTGATATTGAGGTAATAGTACTTTCATATTGTAGTTTCATATTTAATTTTCATGTCGTGTTGCCTAGCTAACTAATTTTTTTTGTAAGATAGATATGTGAATAATCAAGGCCATGTGATGGAACGGTTTCTTGCGCTCAAGCATGTTAAGGATACTACATCAGAAGCCTTGAAGGAAGCTATTTTTGGCCTTCTTGATCACCATGGATTATCTATATCCAAGATCAGGGGGCAAGGATTTCATGGCGCATCGAATATGCGAGGTGAATTTAATGGCTTACAAAGAAAGATACTTGATATTAATCCACATGCCTATTATGTTCATTGTTTTGCACATCAACTTCAACTTGTGGTGGTTTCTATTGCTAGTAGTGCTTGTTGCCAATCAGTTCATGACTTCTTTGAGTACATCCACTTAATTGTCACCACCACAAGCTCATCTTGCAAGAGAAGGGATGCTCTAAAAGAAAAACACCACCAGAATATTTTAGAAAAACTAGAAAGGGGTGAAATTTTATCTGGTAGAGGTGTGAATCAAGAAACTAACCTTGCTAGACCTGGTGACACAAGATGGGGTTCACATTATTTAACATTGCTTCGATTAGAGACAATGTGGGACTCAGTATTGCATGTTCTTACCATTGTGCATGAAGATGGTCGTGTACCAACACAGGCAGCAGGGTTGATTGAAAAAATGGAGAGCTTCAAATTTGTTTTCATTTTAAAATTGATGTTGAAAATGCTTGCAATCACAAATGAGCTCTCTCAAACCTTGCAAAGGAAGAATGCCAACATTGTTCATGCTATGGAGTTGCTTGATGTTGTGAAAACCCGAATGGCTACAATGAGGACAGATAGTGGTTGGGAGTCATTCTTTCAAAGCGTGAAAGAATTCTGTGCTCAAAAGGGTATTCCTGTGGTAGATATGGATGAAGAAGTGCCTATTAGAGGTCGTTCAAGGCGAGATGGCTTCACAATCACAAACCTTCACTACTACCGCACCGAGATATTCTTTGTTGTTCTTGATAAAATCAACACTGAGTTATGCCATCGCTTTAATGAAGTTTCTAGCGAGTTGCTTGTTTGCTTTTCTTGCCTCGATCCAAAGAACTTATTTTTGCAGTTTTGATATAGAGAAACTTGTTCGGCTTGGTACTCTATATGATAAGGATTTTTCAGTTATTGAATGTGCAATGTTAAGAGAGCAACTTGAGACATACATTGTCCACGTGCGAAGGCATGCTGCTTTTGGTACTTGTGAAGATATTGCATCTCTATCTATGAAGATGGTTGAAACTAAAAAGCATCTTGTGTTCCCTTTGGTTTTCAAGCTAATTGAGTTGGCCTTGTTATTACCCGTCTCAACAGCAAGTGTTGAGAGAATATTTTCGGCAATGAACATCATTAAGAGAGAATTGCGTAACAAAATTGAAGATGATTGGATGAATGATTTGATGGTTTGCTATACGGAGAAAGAGATATTCAAATCCCTTGATGATGAGACTATTACTAGAAGATTCCAGCGTCTTAAAACTAGAAGAATGCAATTGCCTCGAGTCACAACTACAAGATTGACAACTTAGTGGTATATTCACTGCACTATTTACATCAATGTACTTTTCTTGTATTGATGTTCATCTAATATACATCTTTTCTAACTATAGATTGGATTTTTGTTGGTGATTTTGGTGCCGCACTGCAGATTAAGAGAGAAATTTTGGTATGCATGTTATTATGAAACATTTCTATTATTATTACTTAGTCTCTAGATTGTCATCACAAAACTAGTTTTATCTTGTGAGTTGTGATCTAGTCTAGTGATTTAGCTTTTTATAATGTCGCCCCACCTATAATTTTGTCCTGCGTCCGCCACTGC
>DTA_ZM00038_consensus#DNA/DTA
CAGTGGCGGACCGAGTGCCCAGGCAGTACAGGCCGTCGCCTGGGCTGCCAGCCTGCCACGCCACGAGAGTGCATGTAAGAAGTCCAAAAATTTTCAGTCCATTTCTCTGCCAGCCCAGGCCCAGGCCGATACAGCGATATACTGGAGTACTGGACTACGGCTACTGCTAGACCGGACAGCGCCAGGCGGCCAGGAGAAAAGAATACGACCTCTCCAACCCTAGCTGTTGCCCGCCACGACGCCATCTGCAAATCCCTGCTGCCCAGCCCAGGCACCGCCAGCCACCGCCCCAGCCCCCACGCAGCCACGCTCGGACGCTCCCACCTGGGCACCTGGCCACCTCCATCTCCTATCAAGGACAGCACACGGCAGGGAGCAGCAGCACTGCAGCAGGTTGGCCGGTTGCCTGGTTCCACTTCTCGGCTGCTGCAGAGTGCAGACCTCCCCCATCTCCTTGTGGTTTGATTTTCTAACTCTAACTTATGACTTGTGATTTCATCTTCATTGATTATTATCTATAAATTGATTGTATTTAATAATTAATTGTGTACTCATTGCAAATTTGTAGAAAATGAGAAGATTCTTGGTTGATAGAAGTTTACTGTCTGAACCACAAGGTCAAGGTGCAGCACAACCAAACCCACCACAAGCTCAATCTAGAGGTGGCAGCGAGATCAATTTAGATGAGATTGTAAGCGATCCTGCACTTAGAAAACCTATACATGAGTATGCTCCAGAGATTCGTGACCAAATTAAAAGGGCATACATATTGAAGGGACCAACACAACCTATTGTTAATTTCCCTAAGAAGAAATTTGGTGATTCTAGTAGGGCTTTTCAACAAGCATGGTACAAGAAATTTGATTGGTTAGAATATAGTGTGTCCAAGGATGCAGCATTTTGTTTCTATTGTTTTCTCTTCAAGGAACCAGGAAGGGCAGAATTTCATGGATTTGATGTATTCAATAAACTAGGATTTAATAATTGGAAGATGGCATATAAATCATTGCCTGAGCATGTTGGTGGTATAAATAGTGGTCACAACAAATGTGTCGAACAATGTGATGATTTTAAAAATCAAAGGCAAAGTATATCAAGTAAGCTCTCAAGTGCGACTAGAGAAGCCGAAGAATTATATCAGACGCGTTTGACTTCATCTCTAGAGTGCTTGATGTTTCTTATAGGACAAGGAATGGCTTTTCGTGGGCATGATGAATCCTCGTCCTCTCTAAACAAGGGTAATTTTCTAGAGATGATAGATTGGTACAAAGAACATAATGAATCAGTGAGACATGCTTTCAACCGTGGTGGTTTGAATTGTCAAATGATTTCTCCAAAAATTCAAAAAGATCTTGCAAGATGTTGTGCGGAAGAGGTCACTGATGTGATCATGGGAGAACTTGGTGATAGGCATTTCTCCATACTAATTGATGAGTCTCGTGATATATCCGTAAAAGAGCAAATGGCGGTAATGTTGAGGTTAGTACTTACTTCTTAATGTATTTCCTTTTTCATTATTTTCTATGCATCTAAAATTGTTCCCTATTGTTATTGTAGGTATGTCAACAATCAAGGAAAGGTTGTGGAACGATTTCTTGCACTACAACATGTCATTGATACCACATCCGAGTCACTAAAGGTATCTTTGCTTGCTCTTCTTGACAAATACAACTTATCAATTTCGAAGATAAGAGGGCAAGGATATGATGGTGCATCAAATATGAGAGGTGAATTTAATGTCTTGCAAAGGAAAATCTTAGAGGAAAATCCATATGCTACATATGTTCATTGCTTTGCCCATCAATTGCAATTAGTGGTTGTCTCAGTTGCTAGTTGTTGCTCTTCTATTCGAGATTTCTTTGATTATGTCTCTTTAATTGTGACCACTGCAAGTACATCTTGTAAGAGAAGAGAAGCTTTGGTAGAACATCATCATGAAAGACTTTTGTTGCTACTTGATAGTGGTGAGGTAAGTACAGGAAGGGGGCAACTACAGGAAACCAACCTTACTAGGCCTGGTGATACTAGGTGGGGTTCACATCAAAAAACTTTGTTACGTATAGAGCTAATGTGGGACTCTGTTATAGAAGTGCTTGGGATTGTTGAAAGGGATGGACGCATATCATCTGCAGCTGGGGGGTTGATTGAAAAAATGGAGAATTTTAAGTTTGTCTTCATTTTAAAGCTTATGGGTAACTTGTTTTCTATCACAAATGATCTTTCACAAGTCTTGCAAAGGAAGGATATAAATATTATCCATGCCATTGATTTAGTTGATGATGTGAAATATCAATTGATTGCCTTGAGGGATCATGGTTGGGAAGACTTTCTTGATGAGGTCAAAAAGTTTTGTGAAGCAAAATGTGTTCCGGTGCCAAATATGGATGATGAGATACCATGTAGAAGCCGCTCAAGGCGTGAAAGGATTATGATCACAAATCTTCATCACTACCGTGTTGAGCTTTTTTATGTCACAATTGATCAAATCATTGTTGATATGAATCATCGGTTTAATGAAGCAACTACAGAGATCTTAACATGCTTTTCATGTCTTGATCCAAAGAACAATTTCCCCAAGTTTGACACCAATAAGCTCTTCCGGCTTGCTGAAATTTATGATGCGGATTTCTCTAATAGTGATCGTGCTTTAATAAGGGGCCAACTTGAGACTTATATACTACAAGTTAGAAGGCATGCTGCTTTTGCATCTTGTAAAGATGTAGCAAGTTTGGCTATGAAGATGGTTGAAACGGGGAAGCACTTGGTTTTTCCATTGGTATACAAATTAATTGAGTTGGTTTTGATATTGCCCGTGTCAACGGCATCTGTTGAAAGATCTTTCTCAGCCATGAAAATCATTAAGTCCAAATTACGCAATAAGATTGGAGATGAGTGGTTCAATCATTTGATGGTGTGCTATACGGAGCGTGAGATATTCAAGGGTCTTAATGATGATACAATCATGCGAAGGTTCCAAAACATTAAGACAAGAAAAATGAATTTACCTCGTCATAGAAATTAGTGGTATGTTTTGGACTTTTGGTTTTAGATTTCATTAGATAAAAACAAATGTATCATTGTAACTCCATACAATATTTAATGTGTATAAATTTCTATGTTGCAGGATCTCGTGTGGCCTTTTCCATTATTATTTTGGAGTATAAGCTATTATCATGCCATCTATATTACTCTAGTAAGTTTTTCTTATTTTGTTCCTTTGTTTTTTTTCTAAATGTGGACATTTACAATATTCTCTGTATGCTTGAAAAGAAATGGCTTAAAACAATTGAACTTGTACATGTCTTTTGATATTAAATTATCTATAGACTATAGTTATTAGCACTTAATAATTTCGCCTAGGCTGTCAGTAATTCCTGGGTCCGCCACTGG
>DTA_ZM00039_consensus#DNA/DTA
CAGGGGCGAAGCCAGGATAATTTGTTACTGGGGTCGATAATAACTTACATGTTGAAAAATATAATGTCATGCATAACATCGATAGTTTAAAAAAGAAAAGCAACATATTGTGACAAATAAGCTTTTGCAATAGTATTTACATACCTTCTATATTTTTCCTCTACGGGTACGGTCCTCCATCTTATGAAAGCGAACTATCACATCATCAGTTGGAATTGTGGCTAGAAATCCTGGTTCCACGAAGCATATGATACAATCATTCATAAATCCATCTCCAATACGATTTCTTAACATTGTCTTCACAATTTTCATCGCTGAAAAGCACCTCTCAACCGATGCAGTGGCGATTGGTAGAACCAGTACTAGCTTGAGAAGTCGATAGACCAAAGGAAAACTCGTATGTTTTGTTGTATCCACCATCAGCCTTGCAAGTGCAGAAATAGAGATCAAGCTAGAAAATCTTTCATCAGCTCGCACATTATCAATGAAAAAGTTAAGCTCACGACTAAGATCCTTCAATTGTGTTGAATCAAAATCATCAGGGTATGACTTAGCCAACTCTATTAAACTCTCAACTTTGAAGGCCTCAAAAGAATTCTTGGGGTTGAAAGCAGCAATTTGAGTAAGCAAATGAGAGTTCACCTCATTAAAACGATCATTAAACTCTGCAAGTTGTAAGTCAATAATTGGGTTCAAGCAATCATATCTGTAGTGTTGATAGTTTGTGCGGTTGGTCTTTTTTCTTGGCTTATGGCGATCAATATAGTCATCCTCCATATCCAACTTAGGAATGCTATGTTCTTCACAAAAGGAGTGTACAACCTGCAACAAAGAATCCCAACCATCATCCCTAATTTGCTGAAATTTTTGCTTCGTTAATTTCACCTCTAACATGGCCTCCAAGATGTCTTTATCTTTCCTCTGCAATGATAAGGACAAAGAATTTGCATGTCCTAAAATAAGCAACATTAATTGCAAGTGGAACACAAAGTCAAAATCTTTGAGGTAATCTAGCAGACCACGTGCTTGACGTCTTTTAGAATCATTTGGACCTTCTTTTTCAACATATTGGAGAACTTCAATAACTTCAGGAAATAGATTACTTAGGCTCTTGAGAGTTTTATAATGTGAACCCCAACGTGTATCTCCAGCTCTTTGGAGGGATTGCTCTTGATTTAATCCAGTTCCACTGCTTAGTTTTCCACTTCCTATGGATTTGCTAACTCTCTCTTGTTGATTTTCTCGAATCATATCTTTACGCTTGCAAGAAGATCCAGCCACAGTAAGCAATAGGGATATCATGTCAAAGAAATCACTACAGTCATCATTCTTTTTAGCTACAGCAACAATGACTAACTGTAACTGATGAGCAAAGCAATGTATATAATATGCTGAGCTGTTCTCTCTTAAGATTAAAGCCCTTAATCCATTGAACTCACCTCTCATATTGCTAGCCCCATCATAGCCCTGTCCTCTGACTTGTTTTATGCTTAATCCATACTTAACAAACAACTTATCAATGTTAGATTTGAGACATAAAGCTGATGTCTCTTGCACATGAACAACAGCAATAAGTCTCTCCTTTATTACCCCAAGCTTATCAACATACCGCAAAACAACTGCCATTTGTTCCTTGCCAGAAACATCAGCTGACTCATCTACTAATAGGCAAAACATATCCCCATCAATTTCCTCAATGATCGATTTCACTATGATCTGCACAAAATATAACAAGTTATAACAATTAGTTTATATTCATGGACAATGAGAGACAACATAATCTATGAAACAAAATTATATATCAACCTTCTCTTGTAGATCAGGGCCTATATAATCTGATATTCTCCTTCTGTCAGCTGGATCATATGGAAGTTCATCAAAATTTACCTCATGTCGTGGGACTCGTGAAGAACAATGAATAGGACGATTGATATTTGATGTATTGTCATCCCTTCTTGAAGTGCATCCTTCTGGATTGTCATTATCATTGGCTGGGGGTATTTTCCTTTTCAAGAATCGTTCCAACTTGCTTTGGTTGCCTATAAAATTAATCACCATAATTAAATAATACATTGGATGTGTCTATTGCAGCCATATATCTAATTAAAACACACTTTTCTTACTTGACATTTCCTTGAATAAGAGCAACGACAACCTCTCTGCTTGAACCAAAGTCACGAGCAAAAAATGTGGAGACTAACTGCTTGGTGCTTGCCTCTGGTTATATGTAACTAGAAATAAAACAAATCAATAAAACGGTAAGACCTAAAACTTAGGCTTGATAAAGATGTAGATTTAATGCATCAAGCCACCAATGATCAATCCGATAAAATATAAATAAAGATGTTCTAAGGCTGGGCTGTTATTTCCCAATTGAAAAATTAGGTTACCTCATCAGCTTATCCAGACCAGCAGCCTTGGAATTTGATGCCGAACAGGCGAACACCGCGAGAAAATCCGAGGTTGAGACTTGATCACTTGAGAGAACGATTGACCGAGGAAGCCTGGAAGAGTGGAAGGGAAGAGTGGAACTATGGAGTGGAAGTGGAAGGGAGTAGGCAGTAGGGACGTCGCCGCATCGGGGAGACGCACAGCACAGTTTTGACGAAGCAAACTAGCAAAGAACGCCGCCGGGAGAGCAATCGTCAGATTGTTGTTCTGCTAGCCGCCTGAACCCTGGATCAAGAGACAAAAGACTTTTGGCCTTTTGGGCTGCTGCTACTTGCTACTTGCTAGCCTCCACCCCTGACGTCCAACAGGCAGGACGCACAAATATGGGCTTCTGGTGTGGACGTGGTATGCTAGTACAGGTTGGACTGCATGCGTTTCGTATTTTCGTTGATGACTATTGAGTATTGACAAAAGGAGAGGAGTAAATACTCGTTGGGCCATAGCGTTTTGGGCTGCCGAGTGCGGGGTGCCGGGGTCACGATTTTTTTTTGCCGGGGTCTTGGCTGGTAGAAAATCGACGTGTATAAGGTGCAACTGTGAAGTTGTCGGGGTCGGCTGACCCCAACTCGCCAACGTAGCTTCGCCCCTGA
>DTA_ZM00040_consensus#DNA/DTA
TAGGCCTGCAAATGGGGTGGGTGTTAATGGGTATTTTAGGTGGGTTTAAGAAATGGTTTTGTTTTGGTGGGTTGTGATGGGTTTTAATTATTAACGGGTTGGGTTGGGTGGGTTTATTTTATGTTGCGGGTCAAAATGGTTGATACCCATGGGTATAGATGGATTTGTATAGGTATGAGTTTCCATGGGTATTCACCAATTAGACTACCACCCTAATCAGTACCATTTTATTTCATGTTTAGAGAAGTCTTTGATTTCTTTAGTCACACACAACACACTATACTATATCATTTTATCAGTACCATTTTATTTGAAAATGTGACCAACTATAAAGTTGCATAACTTTTTGAGATCTACAAATTCAATTTTAATAGTTTCTACATCCGAGGCCGCTTACAAAATTTGAATTTTAAATTTGAAAACTTCACACGAATTTTTCAATGATAAGATAATTTCAAATAAAAAAGTTGACAATTACAAAGTTTCATTACATTTCAAGACCTACAACTTTTATTTTGGTGGTTTTTCCATCCGATGTAATTTGAAAAATTCAAATTTCAAAATTCAAACATAGTTTTGCATGACAAGATGATTTCAAACCAAAACATTGTCAACTACAAAGTTTCATAACTCTTCAATACCTACAACTTTCATGTTGGTGGTTTTTTCTTTCGAGGTTGTTTTTAAAATTCAAATTTTAAATTTTTTAAATTCAGACATAGTTTTCGTTGACAATATGACTTCAAATGAAAAACTTGTCAACTCCAAACTTCTATAACTTTTCAAGATCTACAAAGTTTATTTTGGTTGTTTGATCATTTGTTCATCTCACATGATAGTTCTAACAATATGCACAAATTCTATACATATCTCTCGTAGTTCCATAAACTACGAGAGAGATATAGGTTTTATGAACAAATTTATTTTTAGTTTGTCATATGAAGAAATGTTCAAAATATAAAATGTACATCATGATGAGTTATACAAATTTGTACTTGAAAACTTTTTCATTTGAATTAATTTACTGCTTTTAAATTTGATTTTTAAATTGTCTTCCATGGGTTTCCACCCAATTACGGGTTGGTTTGGGATCAATAATGTTATTGGATGGGTTGGGTTTAACTTCCTTCTAGTATTTTTGGTTGGGTGTGGGATGGATATCAAAGTAATTAGATTTGGGTATGGGTGGGAGTGGATTGGATTTTTTGCCATTAGCAGGCCTA
>DTA_ZM00041_consensus#DNA/DTA
CAGGGTTTACAAAACCGGTGGGGATGTAAAAACCGCCCCCACCGGTAACGGTTTACCGCCAATAAATCGGTAAAAACCGACCGGTTTGGCCAAACCAAATCTGTTTGAATTCAAATTGGTTTATCGGCGAAAAACCGGTAGAAACCGGCGGTTAACCGTGAAATAAACTGGTTTTTTTACCGTTTTTAGCAGAAAAAATGAAAATTTTGGCAGGGTTTATTTGTAGTTTGCTCAATTCACTTGTATAGTAAATATTAATTGATCCACACAACATGAGTTCATCAAAATAACATACAACATACATATGCAACCACAAACTCCAGTTCTCATGCAATAAACATCCAGCGAACTTCACAATACTCAAATACAAGTTCTTTTACACCTCTCCAACGAGGCGACGACACATAGGTCGACTTATTTCACAATACTCACATGTTCAGCTCGAGTCATAGTGATAGTACTCAGGCATGTTGGAAGGGTCGTGATATTGATCCAATCCGTCATACTGATAGTGATAGACCTATACAAAAGATATGAGATACATTAGTGAGAAAACAAGAACGACAAATAAATACTTATCCACAAAGCAAAAGAACATACCGGTGCAGCGGGAACTTGTCCATACCCATATTGTGGTCCTGGTGGATACATATTTGATAAATTTGAATATGGTGGTGGAGGAGGTCCATAGTTTCCATACCCATACATGATCGATGGTGGTGCTTCGCCTGATGGTGGAGGGGGTCCATAGGTTCCTTGACTCGGTTGCCATTGCCATGCATAAGGGTTATAGACTGGGTCTTGTCCAGTCGGATAGTTAGAAGAACCAGAGCTACTTGAGCTACGGATTCCATCTTGGACAGGAAATGAAACCGAACGACGTCGACCACTTATTGTCTCCCGCTGTGAATGAGGTGCATCATGGTAAGAATCTTGTGTGGAATGGGTGAACCGACTTCCTTCAGTGGACCTCCAATCTCCTGCACCACTCCCTCCTGCACCACTCCCTCCTACACCATATAATCCAGCATCACCATGGCTGCCATCATCACCAGCACTAGGGTCGGTTGTGTTATCATCACTGTCTTCATCCTCGTCTTCCTCTTCGATTTGATCGGTGATTTTGACCCTTTTTTCTTTCCAATCTGATGGACCAAGTCTTGTCTTCCGCTTACCAAGGTGGGTGTCACCAATTGTTTCATCGGCCCATTCTTGCACTTCCTCTGTGCCTCCTTGTTCACGTACAAGCGATGTAAAAAGCGTGCTAGGAAGAGGAGTGTCACTGATAGGTGAGTCTTCATCCAATGTTGGAGGTGCATTGGATCTTCCTCTTTCCATCCAATCTCTAATGGCTTCATTATGCCTATGTAATGATAGATCCATGAAGGCCAAGGCAGGATCAAACTCACTAGGCTCTGGTGTACCAGTTGCTCGTTGGATGCGAAGACGAAGGTTGTAGTTAACGAACACAAGCTCATGCAATTTCAAGTAGCCGAGTTTGTTGCGGAGCTTTGTGTGGATGAATGCGAAAGTACTCCAGTTGCGCTCACACCCACTCGACGAGACACACTGTGATAGCAGTCGCTTAGCAACACGTTGAAGTGTTGGCGTATCTGATCCAAACATGGACCACCAACTCGAAGGAGAAGTCCCGCGGTCAACGACCATTCTCCTTGCAAGATCACTCGAGAAGTCTCCAATCTTCCTCTTGAAGAAGTCATACTCTTGGAGTGCCATTGCAGCAGTATTTGAATCAAACATCCTTTCAACACCCTTACGAAGATCTGTCATGAGATTGCTCGTCGTCCCCATGACATAGTTCACATATGGATGCAAGGCACACGCTGGTTGCACATATGTGTCTGTCATGACAGTGTTCATTCTAGCATCAACCACATCCATGATCATTTTGTAGCGGGCGCTGTCATTTTCAAACTTACTTTGATATGTGTGTTTGGTGTTTGTGTATTGCATGAGCACCTCACCAAGTGTTGGACTTTTCTCCTGATCAACAAATCTTAGGAACACATACAGAGGTTCAACTTCATCTAAAACATATTGCATGTTCTCCCACCATTCAACATTGGTGATGTTGTCGAAAGCATATCTTCCCATTTCAGTTAGGAAGTAACGTGAGTGCCTGAATTCTGGTGACATAAACCATACCATGAACTTATCCTTCCTTCTCATGAAACTTTCCAAGAACATGTAGTTAGTGCCAAATCTGGTAGCATTCCATTTCACTAACTCACCTTCGATGGCTTTCTTCATCATACTGTGTAAACTTGATGAGTTGTACATCCAACTACAGATCCTTTGTGCGCTTTGAATCATCGCTTCATGATGTGCCCACTTCCCAATGTCCTTTAGCATCAGATTAATGGTATGTGCTAAACATGGCTGCCATACTATATGCTTGTACTCTATGGCTTCTCTGCTCAGCATCTTACAAGCCTTCTTAAAGTTAGAACCATTATCTGTTACAATTTGGACAACATTCTCTGGTTCAATAATCTTCAAGACATTTTTGATCTCCTGCTACATCAACATATGTATGAGTGGCTAGTAAAAAAGGGTGAAGCAACTACGAGTATGTACAACATACGTACCTGCATTATGAATTTATGGCCCTGGACCTCTCCAGTTGCATCAACAGTCTTTAAAAAATACATCATCCCATTGCAATACACCAAAAAGTTAATGATGCTCTTTTGTGTAGGACCAGTCCATGAATCACACATTAGAGTCGCACCAAACTCATTCCACTCAATCTTCCATTTGTCAATCTCCTTCTGAAACTCCTTAACATTTTCATCAAGATACTTGCCATCAATATCTCGACCAGTTGGTAATTTGACCCCCACACCTGCATTTTAAGGCAACAAGATTATGTCAACAACATAGATCAAATACAACAAAATATATTGTGTTATTTGTTACCTTGTTTTTGGGACTCCATAATTGTGGCCCTAAAATATGGGTTATCGACCTTTCGACCCGGGATGCCAATGGCATGACAAGCATTTGCCCAAGCCCTACCAAGAATCTCTTTCGAGCTCCTTCCCTTACTTGTCCAGGGACCAATATCTATCCTCTGTTGCCTTAGTCCAGAGGCTTGAGCAAGATTGTAGTCTCTAACACGTTCAGGTACCCTATGGCTGGAGGATCCACCACCCCTATCATACCTTGCACCAGCCCTCTGACTAAATTCGTGCTCCACACGTGACTGATGCAGAGCCGCTTTAAGTTCATCCTCATACTCATCGTCCCCAAAATGGGTCCATGCTGCCTCATCTGCCCTCAGTTGTTGCCTGAACCTAGAACTCTTTTTTTTCCTTTGTCTTATCTATGTCAAGCTGGAAGTATGCCTTTATGTCTGGAGGAACAGAGGGACATTTCTTTACATTCTTCCCTCTATGCGCGAGATGCTCCTTCAATCGAGTACCACCCCCTCCGCTCTTTGTTTCTCTACAATACTTGCATTTGAAACCTGTGCCAACCTTCTCTCCGTGCAACCAGACTCTATCTCTATCTCTTTCTCTATCTCTATCTTCATCCGACATGTCTCCTACAAATGTGGCAAAAATATCATATAACTTGAAACAATAACTAAACCATAAACCATAAGCCATCACATCTATAATAACAATACCAAATCATATTTACAGTAGTAGTAAATAATATTATGAGTTACATATACTATAACTAAAACAGAGCTAGGCACTAAATATTAAAAATCCATGAACGAGATCTAACAATAACTATGTATTAAGTTATTAACGCAAACATGAATGAAATCTGAAAACCTAAACATTAAAAATCCAAATATAGACACTAAATATCTAAAGCAGAGCTAAATCTTGGTACCATAACCGGTGTACCAGTGGTAAAACACGATTTACCTCTCCCCATGGGCGGTTTACCGCCGGTTTTGCGATGGAACCCGTCGGCGAGGGGATCTGCGACGACGATGGGGTGCAGCGGCGAAGCGGGCGGTAAACCACCGGTAAACCGCTCCTGGCCGGCGGTTAACCGCGCTTAGCCACCGGTAAAAGCCGCAGAGGCGACGATTTTTGCGTGTGCGGCGGCGTCGGGTCTGTGGCTGAGAGCATAAGTGAATGGGGAAAGTGAGGGGAGCTGGGGAGGACGCAGAGGAGAGGAGTGTTTAGATTTTTTTGTTAACGAGTTAACGGGTTCATAACGGGTCTATATATGTTTCTATTTTTTGTTGGCTAAACTGATTTGAATTTAAATATCTTCTATACCAAATTACTCAGAAAAGCATGTAGTTTTTTATCATATATATTTTTATATTTTTTTTCAAATTTTTTAAATTTGGACTGAATTAAAAAAAACCGCTGGAAAACCGTTACCGCCCCCTAGCGGTTTCGGTTTACCGAGCGGTTTACCGCCGGTTTTCGGCGGTTTTGGAATCCTTG
>DTA_ZM00042_consensus#DNA/DTA
TATAGATGTCCATTCGTGCCGCCCGGCCCGACCCGGCACGAGCCCGTAACAAGCACGGCACGAAAATTCAAAAACGGCACGGCACGGTCAGGTTACCGGGCCGGGCCGGGCCAGCACGTCGTGCCTCCTCTTAGGCCCAAGCCCGGCACGGTCGGCCGTTTTTCGTGCCGGGCCGTGCCACGGGCCCGACGGGCCAGACAGTACCGAGCCGCCCAGTAGCCCGAGATTCAAATTACAGAATGAAAAATACAAAATCAGAGCCACATTATAGTCACAATTCAACTTCACAATACATAATCCAGATTCATATGTAAGTCACAATTCAAAATCTAATACAAGTTCAACTTCACATTACATAATCCAGATTCATATACATGTCACCATACAACTACAAGTCCAGGTCACAAATTCACAATTACAACTGCAAGTCCACATCACAATTACAAGTCAAGATTCCAAAGAATAACATTAATACTTCAGCAAAATAGATATTTAATTTGGTTTGGAGCTCATGTGCAATGCTGCCTCGTTAAAAACCTTTCTAGGTAAAAACTCACACCTCGTGAGAAAACCCTAGAAAGGAAAAAAGAGTACAGCTAGCTCCAAACTAAAGTATTAATGTTTATTACAGTCCACAATTACAGTCCACAGTTTCAGTCCACAGTTACAGTCCAAAGAAACTTTCAAACAGAGGCTGCATCTTCAAGGATCATACTTTCATGGATAAGTTCCATCTCTTTGGTGTCCTTCTCCACATTGTGTTGCATATGTGAGTCTGCTAATTCCCAATCCTTGATACAAGACAAAATCTCCACCATATCACTTGTGAGACGGCGACGGCGCTCCTCAATCACTCTGCCAACAAGACTAAAAGTTGATTCAGAAGATATAGTTGAAGCAGGAACAGTCATCACATCTTTAGCAAGGAGAGAAAGAATAGGATAGGTAAGTTTATGTTCATGCCACCAACTCAAGATGTTGAAGTCTTCATTGAACTGTGAGACAGTATCACTGTCTAGATATGAAGATAACTCTGAGACAGAGGCTGCAGTTGCAAAGGTAGCAGAAGAGGGAGCAATATTACCTGATCCTGATGACTCAACATGAAAATCATCATCGCCATAGATGTCATCCCAAGCCATTTTGTTCTTACCTTGATTAGCACCTGACATTTGGTTTTGTGCTCGCAAACGCACATCACCAAACTTTAATTCATACAACTGAAAAGTATTGGTTAGCTGAGATCTCACCTTATGTGGAAGCCTAGAGTAGTCTGTACCAGTTAATGCAGACAAACGAAGAAGGATTTTATGGAAACCTCTCATTTTGGCCCTAGGATCCAGAATGAAAGCAAAGGCATACAACAAGGGTATTTGTCTCCAGTATTTTAAAAATTTATCTTTCATAGGAACTACAGCTTGTCTTAGCAGTTCATCATTTTCATAAGTGTTGAGATGTCTAGCAATCTTTAAAATTTGATGCAACATTAAGGGTGAAGTAGGGTAATAAACACCAGATAGTGCAACAGTACAATCATAGAATAATTGTAGAAAAGATAACACTTTATCTGCAACAGTCCAATGATTACTAGTGAGTAAAGGAGGACTACCTTCTTGCATAGGATATTGGGTTTGGATAAAGACAGAAAAAGTGCTTCTATGTGGAACTAGGTGCTTAAGCATCAAAAATGTGGAATTCCATCTAACTTCAATATCAACACCAAACTTTCTAGGTGTAACACCCATACTGAGACAATAACTCTTGTAAGCACCAATTCTTTGGTTTGAAGAGTTCAAAAAATTGATAGCTTTTCTAAAATCATCAAGATAAGGCTTTAAGATTGTTAAACAAGACTTCACAATCAAGTTAATTATGTGGCAGGCACAGCGCTGATGTAAAAAAACTGTAGTTAAATCATCAGGATCATCAGAATCATAAGCAGTTTCATCAGATGGATCAGGACAAACAAGGCCAAGGTAAGTACAAAACAATGGTTTCAGAAAGGACATAGCAGTTATATTTGATGAAGCATTGTCAAGAGTTATAGCAAAAATTTTGTTGTTCAAGCCGTACTCATCAACCACTACTGCAATACGTTCAGCAATATTTCTACCAATATGTGATTCATCAATTAACCTAAGACCAATCAATCTCTTTTCTAACTCCCAATTGGAATTAACAAAATGAGCAACTACAGATAGATAATCCTCTTTAGCCTTACCATTCCAAATGTCAGATGTAAGAGCAACAGATGAAACAGAGGTTTTAAAAATTTCAATCAAATTAACCACACGCTCATTATAAAGCTTCACCATGTCTCTAGCAGTGGTTTGTCTAGAACATTTGATAAATTTAGGATTATGGGCATTAGTAATGTACTCCTGAAAAGCATCAGACTCTCCAAACCATAGAGGTAGGTCCTCTTTAGCTATTAACCGACACAGTTCATTTCTTGCAACAGAAGGAGAGTACTCCCAATGTTTCAAGGATCCATCAGAGTTGTACTTAAGCAAGGATTGAACTATACCCGCACGCTGTTGTTCTTTCTTAGCAGAGCAGTTATGGCGAAGTAAGTGACCAGTTCCAGAACTAGATTTACCACTTAAAGTAACCTTACAGTACTTGCAAACAGCGCCATACCTTACCCTCTTACCATTGACGATGTGTGTCAGTTCATCAAAGTCGTTCCACACTTTAGATCTGGGAGGACGCTTACTAGAACTTGTGGCAGCAGTGCTTGTGCCGGTCGGTGTCGGGCTCGTGGAGCCTGTGCCCGTCTGACCACCGGCACAAGGAACAGGGGGGGCATCATCGATGTTAATGGCAGCAGCAGCAATGGCGGATCTGCCACCAAAGAGGGCCAGAGCATCCTCTTCTTCATTATGGTCTTCGAGCCGGTGCTCCTCCTCCACAGCGACCGGATCAAGTTCATCGTCCATGCCCACTGTTTATCCGGCTCCTCGTCAGCAACTCCGGTCCCTCGACGGCTAAGCGGCACCGTCACAAGAACGATACCTAAAAAGAACAAGAAGATCTGGAGAAGAAAGCAATGCAAGGAGGAGGAGGAGCACGGTACAAAGAGTAAGAACACACCTGCTTAGCCGGAGCACCCGAGTCACCTGAGTGGTTGCAAGCACCACCGCGAGGAGCAGGAGCACCGTCGTTGGGCCAAGAGGATGCTAGGATGGGGATTAGGGTTCGGGTCCTTCGAGATTTGAGAGTAGGGAAGGGGATTAGAGGAAAGAGAAGAGCGAATCGGGAAGTCCAAACAAGCTGTCGCCGGCAAGCGTCACACGTCGGGCGTCGCCGTCGTCGGCAGTCGGGCGCCGCCGCCAGAGCCCAGAAGAGGAGGGAGAGGGATTTAGGGTTTGGTCGCGTGAGAAACTGAGACGGGGAGACGGGGACGGGGAGTACGGAGTACTCGGTGTCTCGGTTATACGCAGAGGGGAGGGAGGAGTCG
>DTA_ZM00044_consensus#MITE/DTA
TAGACCTGTTCAAATGTCGGGTCGGGTCGGGTTCGGGTCGGGTCAAGGTCGGGTCGTGGGCCATTTATCACGGCCCATACCCGACCCGTGCCTAGTGTCAGTCAAATGTCGGGTCGGGTCGGGTTCGGGTCGGGTCAAGGTCGGGTCGTGGGCCATTTATCACGGCCCATACCCGACCCGTGCCTAGTGTCAGGTCGGGTCAACCCGTTCCTCCCTGTTTGACGTGTCGGGTTGGGTCGGGTTTTTTGGCTTTGGGTCGGATTTTTTTGGGTTAGGTCGGGTTTTGGGTCAAAAATCACGGCTCGTACCCGGCCCATGAATTATTACGGGTCAAAAATTATGGCCCATACCCGCCCGTTGCATTGGTCGGGTCGGGTCGGGCCGGGTTTTTTTCGGGCGGGTCGGATGGCCCATGATCAGGTCTA
>DTA_ZM00045_consensus#DNA/DTA
TAGGGATGGCAGCGGGTCGGATTTTGTTCGGGTATAATAATACCCGACCCGAAATTGTACCCGAGACTTCTACAAATATCCATACCCACCAAGCCAATCGGGCGAGAAACTGTACCCGTACCCGTGCCCATCGGGTATCGGGTATCCAGTGGATATGTTACTGTAGACTAAATAACATTCAATTAGTGTTATAATAAATACATAAAATATTTTAGTTTCCATCTAAGCCCCAGTACAACACGAGAATGACTATATTTGGCTACATGTCGATACAATATCTAAACCCATAATTATCGCATCCAATATATTTAAATTCGAGTACAGAGAATAAAAGCTTAATGAGTTCATGACAGTTGACAGTCATAACATTGTCAATGTCTCATTGATCTATAGTACATTATAGTTGACTGTTAGCACTAATTAATATTTATTAATGAACAACACATGCGCCATGATAAATTGATAAATAAAAATAGCATGCAGCAACCAACTCCAGCAGAATGTGACATGGTGTATAGTAGCAACAACCTGCCACCAGCAACATCAGCATGTGGTCATGCATGTGACCATGGTGAAGTAGCAGCAACCAGCATGCAAGAAAACTAGGATTGTTGTGTATTTTTTGGCTCCATTCTATTATTATGGTCCTTAATTTTTAGTGGATATAGCACATTTAAAGAGGTATATTGATATCTCGGATATCCACTGGATACCCGCGGGTAAAGTATTTTACCCATACCCGACCCGCGGGTGAGTTTTTCTACCCGTATCCATATCCACCGGGTACGAAACCCGCGGGTATCCATACCCACGGGTCCAACTGCCATCCCTA
>DTA_ZM00048_consensus#MITE/DTA
CCTTGTTTTAAAGGCGTCGCCTAGGCGTCCAGGCGCCCGAAAGATCCAAGGCGCCCCGTCGCCTAGGTAAGAAGCAGCAACAGGGCATAGGGCAGAGGGGAAGGGAAAGGGAAAGGGGTGGCGCTGTTTCGGGTTGGCAGTGCCGAATCGGGAGCGGCGGAGGCCAAATCCAGGGCGGCGGAGGCTGAATCGTTGGCGGCAGCGTCCAAATCGTCGGTGGCGGCGGCGAATCTTAGGCGGCGACGGCGAATCTGAGGCGGCGGCGGCTCAATCAGGGGCAGAGGCAGCTGAATGGTGGGGGAGAGAGGCAACCTAGGGTTGCCAGAGGAAGGATTATATGGGCTGACTGGTGGGCTGGGCCTCCTACCCCTTCCTTCTCCTTTTTTTCTTTTTCTTTTTTCTTTTTCTTCCTCCTCCATGGGGCTGTTTTGCTGATTCTCAGGTTGATAAGGCGTCGCCTTGCTCGCCTTAGGCGTCGCCTAGGCGTCTAGGCGGTGGTCCAGCGCCTTATCTCGCCTTACCGCCTTAAGAACCATG
>DTA_ZM00050_consensus#MITE/DTA
GGAGCCGGTTCCTCTGACGTACTGCAGGGGCAGTAGGGTCACTGCGCGCGGGCCCTGTCGCACGCGGGGGCCACGCGGCAGTGACCACCCCCACGTCAGAGGATCTCGTTCCC
>DTA_ZM00051_consensus#DNA/DTA
TAGGGATGGCAACGGATAAACTATCCGCGGATAGTATCTCTGGACATCCATATCCGCGACTTATATCCGATATCCGAACCCATACCCGTTATCCGTTATGGATAAAAAACAGTATCCACATCCGTTACCCGCGGGTAATGGATATCCGCGGATATATCCATTTGCCCACTACACATACAACATATTTAAATCCAGCAAATTCTAGGCGACAGTCGCGGATATATTTGTTTGCCCACTAAACATACAACATATTTAAATCCTAACAACAATTATATGTACGTATTGTACCTGTACTCTAGGCGACAGTCACGGTAGGAGTGGGAGAGGAGAGATGGAGAGGGTCTCGAGCGAGAGCGACCGAGCGAGGGCTTCGCTGGAAGCCTGGAACCTAGGCATGTGGCCTTGTGGGCTGTGGCCCGCGGGTCTGTGGGACGGGATTACGATATATTTTAATGGATCTTCGGGTATTTGGGTATGGATACTGATTTTTCGTACCCGTTTTAAAAATATCCACGGATATCAAGTGCTACCCGTATCCGTATCCATGGATATAGACTCGTACCCAAAACCGTGCCCAACGGGTTTTTTATCCGCGGGTACACGGATAAATCACATCCATTGCCATCCCTA
>DTA_ZM00052_consensus#DNA/DTA
CAGGGCCAGCCCTAGGCCCATGCAGCGGAGGCGACCGCTCGGAGCCCAAGAAAGAAAGGGGCCTAATATCTAATAAAATAGTAGGGCTGATGTTAAATTATTGTCTTGTCGAATTGGAAAAAAAACGGAAAAGACTACACACGTCAGGCTAAAGCGCCGATTGAAGGCCTCCTACGCCGTTGCACAGAACCAGTCTAGTCCTCACTGTTGTCGCCAATCGCATGTCACAGGCTCACTGCTTCTAGGTAATTCACTATTCACTAATTCTTATTCTTTCATATTCATACATATTCTTTTATAGTTAATTTTTTATTTATCTAGCGTCTTATATATTTAGTTGTAAACTTTCAATTCTGATGAAATAATTACTTGCTTTTCTGATTAGGTCTTAGATGTTTTCATGAGAAACAATGGATGTGATGGAGTTCTATTCTTCATTAAGGTAATCATATTAGCTCCAAGATATTAGAAAAATTGGGTTATCAAACTAACAATAAATATATTTTTATTTTGGTCGACTTTAGTTATCGATAACTATCAGACATGTTAAATTGAATATATATCAATGTATTTGTTTATGTTTTTGTAAGTAAACTTAACACATATTATTTATATGTATGATAAAAAAATTATACAACATAGAAGACTCATTGCAATGAGCTCGCATAGGGGCCCTCAAAATTATAGGACCGGGGCTG
>DTA_ZM00053_consensus#MITE/DTA
CAGGGCTGTCTCTCAGTTTTTGAGCCCCAGTGCAAAACATAAAAATAGGTCCGGAGACCTATAGTATATAGAGATGAAAATAATCTAAAATATATCCTTTCATATTTGATCTATTATCATATTATTGTCCTCTCATATTATCTATTTTAAGGTCGAGATCATAAAACAATAAACAATCTTTGCCTTTTTATACCATTTATATTCAGAAAACTTAAAAAATTGGGGCCCAAAAATTTGGAGGCCCTGTGCCGTCGCTCCAATTGCGCTGGCCACTGAACGGCCCTG
>DTA_ZM00054_consensus#DNA/DTA
TAGGGATGGCAATGGGTACAGATTACTCGCGTGCCCGCGGGCACAAACCCTATAGGGTGCGGGTTTGGATTTGGGTTTATACCCGCAGGTAAGGGTACGTGTTTAAATTTGTATCCAATGGGTTTATCTTCGCGTGTATAAAATGTTTGAACCCGTGCACGTATACCCGCGAACCCGATATATATATAAGTTCGGTCTCAGCAAATCCCCAATCCAGTTCCCGTGCATACTCTGCTTGTTTCTAAGCAAACTTGTATGCTTGTTTCTAAGCAAACTGTATGTGTTAGGAAACAGTATGGTTGTTTGTAAGGATTACTATTTGGAACTGAAGTTGTTGTATGCTTGTTGTATGGAACTATTTGGAAATTGCATGTGTTTGGAATCATTGCTTGTTGTATCGAACTGGATGGATTGTTTGCTAGTAGATGCTTGGCGGGCACGCGGGTTTGCTCGCGGGTCTATTACACCTGTGGGTGTGCCCATGGGTCTGTTGCGCCCGCGGGTGCCAGGTGCGGATGTTATACAGTACCCGACACGGGTTGCGGGCACGGGTACGAGTTTGCTATTTCCTGGCGGGTACGGGTTTATGAAACCAATACCCACGGGTTTTGTACCCGTTGCCATCCCTA
>DTA_ZM00055_consensus#MITE/DTA
CAGGGCCGTGCCGGTAAAATTTGAGGCCCTGTACAAATTCTGAAATGAGGCCTCTTTTATTAGTCAAGGTTATCGACCGTCGGTGAACGAAACGTCATACTGCACGTATATGGGCTGTGCTCACGTCTCACAGTCATGAAATAGACGCATGAGTAAAGAATTAGAGACTAAGAACAACTCCAAAAGACTCTGTATTCTTTTAATTGATATGAATATATTTTTTTTGAAAAAAAACCCTTCTAACAGCTTATTTAAATGGCTATCCAAAAATAATCATCTTTTATTCTAACTTTCTCGCTAGCCAAAGATAAAAAATGTGAATGACTCTAAAAATACAAACAAAATATAAAAACGTTGTTGGAGATTAAAAGATATACAAAGTGATTCTCAATATGATAATTTAGAGAAAAATATTTAGAAATAGTCTTGGAGATGCTCTAATGTATATTTTCTATTTTATAAATATACTGCAGACTTATATATTTGGGGCCCTAGATTTTGTGGGGGCCCTGTTCGAGCGTACAGGTTGCACACGCCCTGGCACGGGCCTG
>DTA_ZM00056_consensus#MITE/DTA
CAGGGGCGGGCCGGTAAATTTAGAGGCCCTGTACTAAACTTCAAAAGAGGTCCTATTTTATAGAAAAAATATAATCGAAATTACATTGTAATAGAATTCATGTATTCTGAATTGCAAAAGGTTTACTAGATAACTTTACTTTATATTAAATCTATCCGTTTTTACGAAATTATATTGTAATAGAGTATATAAATAAACATACGTATTAATAGATGCGTTGGAAGAGCAATAGTCTAGCTGCTAACTGAGTTCAGCTTAGATGGTGTAATGTTAGTCTGTTCATTGATGCATATTATTTAGGCTTACTACTGAGCTAAGAAGTTTTTTAGGCCCCTCAGAATTTTGGACCCTGCGCGGTCGCACTTGTGGCACATGCATCAGGCCCGGCCCTG
>DTA_ZM00057_consensus#MITE/DTA
GGGGCGAAGCCACGTTGAAGTTCCCTGGTGCACAGGCACCAGGGTAAAATGAAATTTTGTCAATATCTATCTTAAATTTGTTATGTATTTCTTTTTAAATTGTATGTTTTTCTTTGTGTTTGATAGAGTGTGCACCAGGGTACTTTTTAAGCTGGCTTCGCCCC
>DTA_ZM00058_consensus#MITE/DTA
CAGGGCGACGCCAGTAGTACTTGCTGGTGCACGGGCACCAGGGTGTATCAAGAATTCCTTTGTAAATTGAGTAATATTTATTATATATCACAAGAAAATTTACAAGTTCCTTAAGTAGTGCACCACCTTCATTGTTGTGCTAGCTTCGCCTCTG
>DTA_ZM00059_consensus#MITE/DTA
CAGTGGCGGACGCAGGACGAAAATTCAGGGGGGGCCAAAAAGACCACATGAGAGACATGATTTTCTAGTTCGCCAAGTCCGTCGACCGCAGGGGACAAGTCATATCGTTGCGACGAGCGAGATCTAGCTTGTCGAGCGGATTGACGTCACGATAAAAACAGGACAAGGGACGGAGGCGGCAGGAAGGGGCGAAGTCGGGTGGCGTCGCATCGGGAATGGGTCGGCGGCGGAAACGGGGCAGCGAGCAGACTGGTTTAGGTGGTGTCGGGAAGATTAGAGTCAGACTGGTAGATGCAAGGACTGGACCGAGAGGATCCGGCGAGCAGGCTCATAACATGGTTGTTTTATTTATACTATCTAAAACTTTGATTTTTTTCTACACTTAATACTAAATAATCATTATGCATAAAAGGGTGTACAAAATTGAGGGGGGCCATGACCCACTTTGCCCCCCCTATGGATCCGCCTCTG
>DTA_ZM00060_consensus#DNA/DTA
TAGGGGTGAAAACGGGCGGATACGGACGGATATTAGCTCATCCTGTATCCTACCCTAATGTATTTAAAACGGATTCGGGATCGGATACGGATAGTTAGAAACGGGACGGATACGGATACAGGGACCGGATATTTATCCGGGCGGATAAGTGACGGATACGGATATTATTTGATCGGATATCGGATACTTGCCGGATAATGCATTAATTGGTTATCAAAAAATATTCTTGTTCGACCACGAAATTGCAAGTAAATTAATACTAATAAGCATTTAATAGAAGATAATCTCAAGTTCCCACGTAAAAATGGTAAAGTGAAGTATTGATTATGTTGAAACTTGGATACTTAGAGTGATTTCACGTGTAACTCACGCAATAAGTGGAAATAAAATAGAAGAAACGTTGACATCCTGTGGATTTTATGGTCCCATTATTTTTTATGACTATATGTGGCCATATGTTGTACCTTCGTATAATTTCATAGATTCTGAGGCTATTTATACATTATTAATTTCTTTCTACGTAAAATCATCAAAGTATAATTAAAATTCATAAATACATTAGTTTTGATCCAAAATTGCAAAAAGATTACCAAAAACAAATAAACATTCTATTCAAATAAAACCTCAAGTCGCCACATGAAAATGATAAGTGAAATATTAATTATGTTGAAACTTCGATACATAAAATGATTTCACATGTAACTCACGCAATAAGTGGGAGTAGAATTGAAGAAACACCAACATCTTGTGGATTTTATAGTCCAAATGTTTTTGAGAACTATATGTGGATATATGTTGTGTCCCCGTAAAAATTCATGAATTTTTTAGGCTATTTGGTGTATTATTAATTTCTTGTTGTAGAAAATCATCAAAATACAATTAAATTCATAAAAATATTGTAGCGTCGACCGAAAATTGCAAATAAGTTACCAATATTAATAAATAGTTTATAAAAAGATAATCCTAAGTTCCCACATGGATATAATCTTAAGTCCCCACATGAAAATGATAAAGTCTATTATTTTGATATAAATTTAGACATTATTTTAATGATTTTGGCCTAAAGATATGTTTAAACAAAAATGTGATGTACTACAAAGTTATAGATCTCTTCGAGCTCTACAATTTTCATATAAACTTTATCTTCATCCGATTTCATATGTAAAAGTTATGATTTTATAACTATATTATTATGCAGAAAAAGAAAAAACGGGTACCCGAATTCCGGGTACCCGTATCCGACCCGAATATCCGGGTATTTACCGGGTAGTACTCGCTCCGTATCCGACCCGAATCCGAAGCCATACTATCCGGGTATTACCCGTATCCGTCCCGAATCTAAAAAATACCCGTATCCGTATCCGAAAAATGGTCCCGAATCAGTATCCGTATCCGGTACCCGTTTCGGGTACCCTGCCCGTTTTCACCCCTA
>DTA_ZM00061_consensus#MITE/DTA
TAGGGTTGAAAACGGACGGAAAAAATCCCGTCCCGTACGTTTTCTACATTTGACCCGATCATTTCCGTATTTACGGAAAAATACGGGACGGAAACGGGAGAGGGCTTATTCCGTCCGTTTTTGCGGGATCCCGTTTTTTCCGGATTGAACCCGTATTTATTCCGTATTTGACAAATATGGGATGGGCCTAATATGCATTAGTATATAAACTAAATCCTCGTGTATTTAGGTGACAAATTATAGCACAATTGGCCATTGTAACCACCGGCTCTTTTCAAATGACAAGTGATCTAAAGTCTTAAACAACATCGGATGTAGCTAAATGTACACATTTAGCAACCAAACAACAATAGAATGTTGCCTCTCTATATCTATTTGTTTTATGTTATTGTTCTGCCAATCAATCACTAGTCAAACATCAATAACATTTCTATTTGTATTAAAATGATAAAATGCGGATACGGAAACGGGAGAGGGGTTTTTCCGTCCGTTTCCGTCCGTTTTCATCCCTA
>DTA_ZM00062_consensus#DNA/DTA
TAGGGGTGAAAACGGAAACAATAATTTTCGGATACCGGGAATCGTTTTCGAAATTTTACCGAAATTTAGGGCTAAACGGAAACGGAAACGGTTACCGAAAATACGGAAACGAAATCGGTAGAAAAAATCAGAAACAGAAACGGTTTAAGTCTTCCGACCGTTTCCGAAAATTACCGTTTTTATTCGGTATTTTACCGTCGGTAATAAATTCGGTATTTTTCAGAAAAATATAAATCTGAACCGATCTTTATAAATTCATAATAAATTCATCTTAGCTTAGAAAAATATGAAACTAATTTTATTATTTTCCTAAAATCAAGATCTATCTAATGGTATATAGTTTAGAATCGTTTGAAACTTTTATAAATCTTATTTATGTTTTCTTACCTATTATTACTCTTGATACATATATTCATAATTTGCACGAGAACTTAAAGAAGTATCAAGAGGACACTAATTATATTGACTATACCAAGTAGTAGGTGTATAAATAAAATGTAAGTGCCATATCATTATACACATCTTGATTCTACTTTATTTAAATACATAATAATGATTTTATTGTTTTATCATCTCTTACTTTATATATTTATTGTGGCCTGCTACCTTATATATTATTATTAATTTTATATAAATGTATGACTTACGTGAATTTTTGATGTCAATTGAGGGTACAAGTTACAGTTTTTACCGATCGAATTTTTAGATTTCGATCGTAACCGGTGTAATTTTCGTACCGAACTTTCGTTTCCGATGTTTCCGAATTACCGATATCGTTTTCGTTTCCGGAGTTACCGTTTTCGATCTCGTTTCCGAGGAAAAATATGAAAACGAAAATGGTTTTTGTGTTTACCGATCGTTTCCGACCGTTTTCACCCCTA
>DTA_ZM00063_consensus#DNA/DTA
CAGTGTTCGGCTAGGCGCCGACTAGGCGGCGATTAGGCGCGCCTAGGCGCTAGTCGATAGGCTTCCGCGTAGCCTAGGGTCCTGTGCGGCGTCTAGGCGGCCGCGGCGACTAGGCGGCGCTCAGCCACGCCTAGGCGGCGAGTTGGTGGCGCGCAGGCGCCTAGGCGGGCGCGCAGGCGGGCACGCAGGCGAGCGCGCGGCAATTTTTAGCGCGCGCGCGGGGAGTTTTAGCGCGCGGGAGTATTAGCGCGCGTTGTGCAGCCGCTCGGTCTCCCTCCCACACGGTCACGGAAATTGCTCCCCCGCCGGCGCTCATCCCCTCCTGCTGCTCCCCCGCCGGCTGCTCCCCTCCCTGCTCCCCCGCCGGTGAGTTCTCCTCCCCCGTCGGCTGCTCCCCTCCCTGCTCATCCCCCTCCCCTGCTTTCCTCCCCTGCTGAAACTGCTTTCCTCCCCTGTGCAGTGTACAAGTGAAAGAAATCAAAGGATTAAGGTTTAAGGATGTCATCAGAAACTGCAGCTGCACCTTCTGAAACTGAAGCAGCTAGAGCGAATCTCCTAAAAAGAAATTCAGATGATGTTGGATGGGAATATGGTGTTCTTGTTGATGCTAACAACAAAGACAAGGTGAAGTGTAAGTTCTGTGACAAGGAGATGAGGGGAGGGATTTATAGGTTGAAGGAGCATCTTGCCCATGTTGGAAAGAATGTGAAGAAATGCACGTCTGCAACACCGCAGGCTCTAGAGGCTAAAGAGAAGTGCAAGAAAGCAATAGTGGCTGCAAAAAGGAAGAGGGAGGAGAAGACTATTCGTGAGCTAGAACTTAGAGAGGAAGTGAATGTATCTAGGGTTGGAGAGGAGTCAGAAGAAGTCACTTGTGTTGGAAGCTCACAGCCTCACAAATTAGGGCCAATTGACAAATGGACACGTGCTATTGATCCTACCAAGGCTGATTCATTCAAACAACAGCAGCTGAACAAGGAATTATGGAAAGAAAGAGAGCATGAGGTGCACAAGTTTATTGCAAGATGGGCCTATAATCATGGTAAATTGCTAGTATACGATGTTGTTTTCACATTTTAAAATTCATGAACTGAACACATTTTAAAATTAGACTTCATTTTTTAATCATTGGCAGGAATACCTTTCAATGCATGTGACAATGATGAGTTCAAGCAAATGTGTGAAGCAATTGGACAATTTGGACCAGGACTTACACCTCCAACTCAAGATGCCTTTCGAGGTAGTTTGCTGGAAGAAGAATATGAAAGAACCAAGTGTTTGCTGCAGGAACGTGAAGCCGAGAAGATGAAAAATGGGTGCTCTATTATGACCGATGCTTGGTCAGATAGGAAGAGGAGAAGCATAATGAAATCATCCAGATAAGTCACAATTTAGTGTTTTCTATTTTTTTATGAACAGCTAGCTGTCTATTGACTAATTTACTAACTACTAGCTGTCAAAATGTGTTGCAGCCTTGCAGGAGCTAGAAACATGCAAGAGTAAGCTAAGCTAGGAATCAGATATGTCTACTGGCCTTCTTTTTATACTTACTGTGACTCATATAGTCATCTATAGTAGTTATATACGTATATATAGTTATATACATAATATATATATAATTTATGGCTATATTGCCAAAACGCCTAGAAAAGCGCCTAGAAGCGCCTAAGACCGAGTACTCCCGACTAGGCGCTAGGCAATGGGTCACCGCCTAGATTCCGCCTAGCACCTAGCTGAACCTTG
>DTA_ZM00064_consensus#MITE/DTA
CAATGTCTAAAATAGCCGGATATAGCGGCCGATATAGCTGGATATAGCTGCTGGAGAAGGGTGGGGATAAGATAATCACATTTTAGCGCTAAACGGTCAAATACGCTAATATCCGATATTATCCCGCTAAAACCGCTAAATCTCATATGACTTAGCGCGCTAAAATCTCATGGGATGATGGCTGTTGTGTGTTGTGGGCCGACGTTGCTCCGTTGCTGCGTCACGGCGTGCTCGTGATCGACTATCTGCAAAACCGCTAAAACATTTAGCTGCGGATATATCTGGATAAATCCTTTTATAGCTGCTGAAAATGTTACGGGATAAATGGCTTAGCCCGCTATTTTAAACACTG
>DTA_ZM00065_consensus#MITE/DTA
CAGGGCCGGGCCAAGGCATGTGCGAGCCGTGCGCTCGCACAGGGCCTCCAAAAATTGAGGGCCCCAAAACTTAGCAGATGTATATATTCTAGTTTTATGATCTTCTACACATGTTAATATGTAGCACATATTTTTCTCTCTACCATACCGCTGCGCTGAAGCGAAACTACGAGCGCTGCACTAAAGAATAAATCTTCATAGAATCTTAACATATCTGTCCGCGTGAACGAAGTTCTCTAAATTAAAGCTACTAAATTCATATTTGTGTTCTACTATGATAAAAAGACGTATTATTTAGCCACAATAGCATCGAGAGTGAAGCTTTGGAGAAGATCGAATATAAGCATATTGTACAAATTTTCTTTAAAACCCACCAAAAGAACGATGTTATTCAAATAAAATAGAAATGTTTCTTTAGATATTCTATTGCAATATATATTACTGTAACTTGCAGATTGTTATTACTGATTTTTAATAAAAACATACATTACACTGCTTTAGATTTGGCACAGGGCCTCAAATTTCTCTGGCCCGGCCCTG
>DTA_ZM00066_consensus#DNA/DTA
CAGGGGCGGAGACAGGAATATAATATAAGGGAGGTCGATTAATTCATCAATACTATCTGATAAAAAAATATTGTATAATGTTATCAAGTTTAAGCACTCGACATGGAATAAGAATTTTAGATCTTTATAAATTATTTTAGTGGATGAGTCCATTTTCTAGCTAATTGATATATTGAATTAAAGTTGTGACACAAAAACAATACTAAAATAATAAAGACGATATAACGATGAATATTTGACTGATGAGATTCAACTTTTATATAATGAATCTAATATTCATGAGGCAGCTAACAAATTTTTGAGAGAATTCAAAAATCCAACTAGCCTCGAGGATTCATGAAAATTCATCAAACTACGCAGGTACACGTCAAATTTGTCGTGTACACACCAATTATAAGGTGACAACTTTAGTTGAAATTTGTAGATTTTATTATCCACGAGATCTAATGTAGTATGTTTACAAGTTGTTGGCGCTCATTCTGCTCCTTCGCATGATCACCTTCTTTGGACTTTGGTTGTGGGGCTATGGCAGAGGCAAGTCAAGTGGTCAGCGGTAATCGCAACTGTCTAGTCAGATGATAGAATAAATCATAAAGGGGTGAGGTTTAGATATTAGCGTCTGAAGCGAATTAGGTTTGACGTTTTATGTATCGATTGGTCATTCAATGAATATTTTATCTTATATTCTTTGTCTTTTTTAGACTTTGGTTGGCATACTACAACATAGTTATGGATCATGTATTACTAACCACTATATTACACATTTGATTAATTATGCTGCACAAAATTTAGAGTATATATATTTATACACACAAAATTTAGACTATATATATATATATATATTCTTGTATGTGTTGCAGCCTTGGGAGGGGCCATGGCCCCTGCCGGCCCCCCCTTGGCTCCGCCCCTG
>DTA_ZM00067_consensus#DNA/DTA
CAGTGGCATCCCTGAGATATTAGAGGCCCGGGGAAAGGCTTAAATAGAGGCCCATACAATTATTTTTTAATGTATAAAAATATTAATATAAGTACTTAAGAGCCATTTAAAAATATTCATATCAATATAAACATTCAATATAATTTTGTTCTTCTTCAATATTACCATTTTTAGTAGGAGATGAATTAAATTTAGGGTCATGATCATTCACACCATGTTATCTCGCGATGTTGTTTGAGGCGTCTCTCCTATCGTACCCTTGATAGTCACACTGGACGTACAATCACGAGCTCTTACCTTTCATACGAGTAGAACCAATTAGTTAAAAATTGAGGTTTTTAAGCTTGTGCCCTCAGTTTTGCTGGTGTCCTCACTTTTACCCTTAGTCGTGTTTTTTCTCAGTTTTGTCCTTCTTTTCTATAGCACTGGAAGACAAAATTAAAAAAAACACAACTAAGGATAAAAGTGAGGACACCAACAAAACTAAGGACAACAAAATGTATTTCATATTATATATATATATATATATATATATATATATATATATATATATATATATATATATATGCGTCGAATGGGTGGGGCCCTCGGAGATGAGGGGCCCGGTGCGGCCGCCCCGTTCGCCCGCCCTCAGGGCCGGCGCTG
>DTA_ZM00068_consensus#DNA/DTA
CAGAGGTGGATCTCTGTTATGGGCCGCTGGGGCCATGGCCCTACTCGTGAGGAAAAAAATATTAGTACCCTACTTAATTATTTCGGCCCATTATTCTACCGCGTTGTTTGCCCTGCCCTACTGATCGTGATTAGTTGTCGCTTGCCGGCGACGCCCGCCGCATTGTAAAGCAAACGACGAACCAGAAGATGAAACGAGTTGCTGCCAGCCTGCCCATCGGCTGGTGGCCAGTTCCCAGCGACCAGAGATCCACTCATCCACCGACTCCAAGAGGCAAGAGGCCACCTGTTGTTGCACGCCATTCAGGTTCGGATCAACCGATCAAGCAAAGTTGGTTTATTTTATTGTCTCTCAATTCTACACTCATTTTATTTATTTGTTGTAGTTGTAGAAAATGAAGAGAAGTAGAACAATTGCATCATATTTTACTCAACCGATCACTCCGATAATACAATCCAGTTGAAATAGACATACAACATTTCCTTTGGTCTATCGTCTTGTTGAGTTGGCTTTGATTTTGCCGGTTGCTACTGCCACAGTTGAAAGAGCTTTCTCAGCGGTGAAAATTGTAAAGATTGATTTGAGCAATAAGATGGGGAGTGACTGGCTCAATCATAGGATGGTATGCTATATTGAACGAGTCATTTTTTCAAGTATTCCAAATGATCAGATTTTATACCAGTTTCAAGAAATGAAGTCTCGCATGAAAATGTTGCCTAAACAACCTCGGACTACTAGTGTTAATGGTATGTTCAGTTTATTAAATAATTGAAGTTTGACACGGTCTTAAAATTGTTATATATAACTTGTGTTCATTTTTATGTAGGTCTGCGGTCTGATGCGATTGTTGATGCAGAAACAAGAAGCTAAGTGGAACAAATACAATAATTCTTCATCGATTAGCTTAGGTACTTATTCTTGTCTGTCAATTAGTCTGTGCTAAATTTTTTTCGACTAGAGTTAGTGGCCCTAGTCGTGTCGTGAGCAAAGTTCCGCCACTG
>DTA_ZM00070_consensus#DNA/DTA
CAGGGCCGGCGCTGACTACAGGGCTGCCACGGCGGCCGCCCTGGGCCCCCAGATCCTAGGGGCCCCACCCCCATGCATGCATATGTAGTAGTCTTGGATCAGTTGAAGGCTTGAAGCGATGGGCCCTGCATGCAATCAGGCCTGCAAGCAATCGTCCGCACAGGCCTGACCTGCTTGCTACCTGCCTCCCTACGCCTAATTAGATTAATTAGATTAGATCGTCCGACCATCCGTCCCAGCTATACCACGCGAACGCTTCGACTGCTCCTGCGCACAACTCGCCCTGACCTAATTCTGCAACGCGCCGCCACCTAATTGGATCATCACGCCGCCTTGGAGTCCAGGCAGGAATCAGGACGCCTGGTTCCGTGGTTCGCCGTCGCATTGACGCCTTGCTTCGCCGGCAGCTCCACACACTGATCCATCACGCACGCACGACGCACAAGATTTAGGTACGGTTCTCAGACCTATTGCCTAATCAGTGTGTGCTTGTTTATGATCTGTAGTCCTGTAGATTAAATATATTTCGTTTTGCTTGATGAATTTGCTTCCAGAAATGTTAGAAGAAATTTTTTAAGGTATTGTAAATTTTATTTAGTATATTTTTAGATATTATATTACTTGTTATAAATAAAAAATATATGTATTATAGAAGAATATATATTTATATAATATAAGGGGACTCATTTCTGTGTTCGCCCTGGGCCACCAAAATCTTAGCTCCGGCCCTG
>DTA_ZM00071_consensus#DNA/DTA
CAGGGGCGGAGGGAGGGGGGCCACGGCCCCTGCCAACGGCGGCAACAAATTATTATATGGGCCACGTGCAGGCTCAGTCACAGCCCAGCCCAAACCATTATTTATTCCTAATTCTGTGCACTATGCTGCCCTAATCTATTTTGGCCGCCGCAGCCGCATCAGTGCAGCACCATGAATCCACGTCCACCTGCAGACCTGATCGGTGCTCGCTGCTTTTTCCTCTTGCCGTCTTGCGGTCTCGCCGACTCGCCGCCCAGCAGTGAAGCAGACAACCGGCCGTAGCGTCCGTCGGGGCTATGTGTCTGACGCCTGTGCGTGGCGCCGTGGCGGCCAGCGCTGCGCTGGCGCTCTCCATCATCTGCTGACCGCTGCCCATTGGTACTCTCCGATCTCCTCAACCCCGCCGTCATGTAACAGTAGATGCCTAGATAGCTGATTTATTTAATTTGCCTACTGTTCAGGCCTCCTCTTCAGCACAATCTACTCTAAAGGTTTCAATCATTTGCCTAATGTTTTTGTTGTGCACTGTGCAATACTTTATTTATTTAATATTTTAATTTACTTGATATTGGTTGAGTAATGTCTGTATCGGTAGATGCTAATTTGTCCTATTATGTTTTTTTATCTTAAAGGACAATCATGGTATTCAAAAGAACAACAATTGATATTTTTTATAAGAAAGATATTGTTGTCGATGTCCCAAGAGAGCAAGAACAAAATAGTTATGATTCTGAGGAAGATGAAATTGCTAATTGGCTTGCTGCACAACAAGAGGAAGCTCCAGAACAGCCATCTCCTAAGGTTCGTCGAGTAAATTTTAAAGATACTGGTGTGTTGGTTTTAGAAAGAGACCCAGGCTTACGTTGCCAGATTTTTTCTTACCCCCTTGATAAGCAAGAACAAGTTATTAGAGCATACATGAAACATGGCCCATACCAATTTTTTAGAGATGTATACCCACCTTCAGGTCCAAAGAATCATCCACGGAGGTTTCACTCACAGTGGTTTGAAACTTTTTCTTGGTTAGAATACTCACCAACAAAAGATGCACCCTTTTGCTTTCCTTGCTTTTTATTTTCTAAGAAGCCAGTAGGAAAAGTAGGATCTGATGTGTTTACTGTCAAAGGATTTAAAAATTGGAAGAAGGTTAAAAGTGGGGATAATTGTGCCTTCAAAATTCATGTAGGAGAGAGTGGGTCAGCTCATCGGTATTCTGTTAAATGCTATGATAATTTGAAGAATCGGTTATACCATATTGAACCGATTCTTGAGAAGCAAACAAGTGATGAAGTCAAGGCAAATAGATTGCGGCTTAGAACATCAATTGATGCAGTCCGTTGGTTAGTATTTCAAGCTTGTCCCTTTCGTGGACATGATGAGTCTGCTAATTCAAAGAACCATGGTAATTTTCTTGAGATGGTAAAGCTAATTGCATCATATGATGAGGAGGTCAAAGCTGTTGTATTGAGTAATGCTCCACGGAATGCTAAATACACGTCACATCAAATTCAGAAGCAGATTTTGGACCTTATAGCTTTTAATGTGCAAACAACTATTCGTGATGAAATTGGTGATGCCAAATTTTGCTTGATTGTTGATGAATCAAGAGACGAGTCAAAAAGAGAACAAATGGCACTTGTTGTTCGGTTTGTTGACAAAGGGGGTTTCATTCGAGAGTGTTTTCTTGATCTTATCCATGTTCATGATACATCATCTGCCACTCTTAAGAAGGAATTGGACTTTGTTTTATCACATCATAAATTAGATGTTCAAAATATTCGTGGACAAGGATATGATGGTGCTAGTAATATGCGTGGAGAGTGGAATGGATTACAAGCAAAGTTTGTAGAAGAGTGCCCTTATGCATATTATGTTCACTGCTTTGCTCATCAGTTACAACTAGCTCTTGTAGCTGCATCTAAAGAGGCAACAGAAGTTCATAATTTTTTTGAACGTCTTGCTCTTATTGTCAACACGGTTGTGTCTTCTACTAAGAGAAATGATAATCTACGTGCTAATCAAGTTGCTGAAATAGAGCACCTCATTGAGCTTAACGAGATTGAAACAGGAAGAGGTATTAATCAAATTGGAACTCTGCAACGTCCTGGTGAAACTAGGTGGAGTTCTCATTATAATTCCATTTGTAGCCTTATAAAGCTTTACAAGCCGACATTCTTAGTGCTGAAAGATATTGCTATTGCAAAAGGTTCAGGAACCACAACTGCTGGACGTGCGAAGGCTGCTGGTGCTATTAAGTTGATGATGTCATTTGACTTTATATTTATTATGCATGTTATGAAGGAATTAATGGGGGTTACAGATTTACTCTGCAAAAAGCTACAACATAAATCTCAGGACATTGTGAATGCTATGGATGATGTTGCCACTACCAAAAGGTTGATTTAGAACCTGAGAGACCATGGTTGGGATAGACTTATTAATGATGTGACAGTATTTTGCAATAAGCACGAAATCATTGTTCCAAACATGACTGAATTATATGCGGACTACATTCGATCTCGTGCAGGGAATGAGATCACAATTGAGCATCACTATAGATATGATATTTTCACTAGTGCAGTTGATCAACAAGCTCAAGAACTAAACCACAGGTTTAGTGAACAAGTTACAGAACTTCTGATATTATGTGCTTCTTTAGATCCTAAGAATTCATTCAACTCATTGAAAATTAATGATGTGTGCTCTCTTGCTTCAAAGTTTTACCCTGCTGATTTTTCTGAGCAAGAAAGAAGTACCTTAAGGCTTCAGTTGCAACATTATGAATTTGATGTACCTACAAATTCGAAGTTTCAGAATTTGACAACTGTTGCTGATCTTTGTCGCCGGCTAGCAGAAACTGGGAAATCAGATGAATATTATTTGATCGACAGGTTATATACCATTTTATATTTAATTTAGTTAATTATTTTCTATCGGTACAGAAAAAACTCATACATTTCATCAACAGGTTGATTCGGCTTGTTCTAACTCTACCGGTTTCAACAACAACGACGGAGCGTGCCTTTTCTGCGATGAAACTTGTTAAGACAAGGCTTCGAAGTAGGATGGAAGATGAGTTCTTAAGAAATTGCTTAATACCTTACATCGAGAAGGAGATAGCAATTCAGTTTGCAACAGATAAACTTATTGATGACTTCGATGCAATTCAAACACGCAGAGTAGCACTCAAGTAAAACATGTGAGTTCTTTTAACAATTTGTTTTGCTGAATTTAAATTATGTTAATATAAAATTGCTAAAATTTTACTTAGTATATACATACGATTGATTTGATACTTATAATTATTATTATTTCTTACACTACTATATACACGGTCTTGTTGGCCCCTCTTATATCTTCTTTCTGGCTCCGCCCCTG
>DTA_ZM00072_consensus#MITE/DTA
CAGGGGGAGAGCCCTACATCCATGAAACTCCATTGGAGAAAGATGTGGAGGCCTGGAGGGTAGAGGAGAAGGGAGGAGGAAGAAGAAAAAGAGATAAAAATGAGCCTTCCTACCAGCTTGTGCTGCCTCCGCCACTGGTCATTAGGAAATCAGACCCCCTTTAGCCCATTCCTAGATCTGCCACTG
>DTA_ZM00073_consensus#MITE/DTA
TAGGGGTGATAATGGGCTCTAAATTTTACACTATAAGATTTAAGGATCGGATCGGATTAGGATCAGGCTCTATTTCTATTCATTTTTGAACTAAAATTTATTTAGGGCCCTAACATTTTGTGAAGAAGCATTTGGATCGCGATCCATTACCACCCCTA
>DTA_ZM00074_consensus#DNA/DTA
CAGCCCCGGTCCTATGATTTTGAGGGCCGGGCGAACTGATCATGGTGGGCCCTCTAGACTATAAAAAAAGTTTATGATATGCAGCGGAGCAAATTAATACTTCGTATGTAAATGATGATGGCATTGAAATTGGTTTTTAAAATATCTAAGACGCTAGATAATATACATCGGTGCAGATTAGCACTTCGCAAGTTGAGAAATAAGAACGACGCAGAATAACATGAATCCTGATTGCTCGACCGTGCGTGCCTGGAGGCTGGACCAGTGGCGCCAGCGCCCTGGAATCCTAGAGGGCTGGATTGGCGAGATGGCGAACGACGATCACGCGGAGGGTATGGTCGCACAGACGCGCGACGACGTGAGCGTCATGACTAGGCAGTGGGCAACACGTGTCGCGTGGTCCGTGTGCGTCGGGCGTCCGTGTGCCCAGCCCTACCGGCTTGCTACCTATACTATTTTACTACTAGTATATAGCCCGTGCTAACGCTACGTTCCTAAGAAGGGGAAGAGTGGGGTGAACGACGACGGTGGTGGCGCGAGGGGAGGGATTGACGGCGGTGTGGATGTGAGGACGTGAGGGCTGAAGGATGATCAAATAATATTGTCCATTAGATTTGAGTGAGCAAGAGAGATGATGTTATTCAACGATCTGAACCGTTGATTTTGATGTTGTGTTAAGTATGAGTGCAATTTGTTTGGTGGATTTAGTAAAGATTATGGGTGTGTGGATTATTTGGTTGGATGAGTTTTGTAAAGTGTAAACTAGTGTATTATATTGTGTATAGATACTAAATATTGGGCCCCTATTAGTTTTGGGCCCGGCCGTCGCCTCTGTTGCATG
>DTA_ZM00075_consensus#MITE/DTA
CATAGTAATAAGAAACAGGTACAGTGGTAGCGACCCTCGACCCAGGTATGCAGGGTCATTTTCAACCCCACAATGTAAAAACCTCTCATAAGTAGCATGCCACGTTTATCGATCCCGTTCCTCGACCCGGGAACTTTGTGACTATG
>DTA_ZM00076_consensus#MITE/DTA
CTTAGTAACCAGGATCCCGGATCGAGGAACGGGAACATGGTACACGGTACGCTACTAAAACAAGGTTTTAACACTACGGGAACAAGATTGTTCCCACGTTACCGGAACGAGGAACGTGGCCACGTTCCCAGTTCCCGGTTACTAAG
>DTA_ZM00077_consensus#DNA/DTA
CAGTGGCGGACCTAGAATTTTTATACAGGGTGTGCCGCAACAAAATTTTCATATACAATTCTATCTAATGTACATATAATTTCATAGTAAATTTGGTAAACAATTTGATATATAGATATAAAGTTTGACACTCAACAAATAAGCATGAAAATTGCATACATTAAACATAAAGATTGCAATAATACTACTTATCTGGCCTGTGCTTCCTAAAGTGTTGATGGTGGCGGTGCAGGTGGCATTGAATTCACAATTTCTTCATTTATCTTTTCTTCCTCTTGTTTTTGAGGTGACGACGTTTGAGTAACATCCGAAGATAATAAAGAAGCAATAAACTTCTGTTTTTTGCAGCGTGATTACGAAAAAGAGAGGCAATATCTCCTTGCTTCTTCATATTTTAGTCACTACAAAAATAATATAATGGTAGTGAAATAGTGAATCAACGATCAATAAAACAAAAATCAAAAGCAGGACAGCAGGGACGCGATGTTCCTACGTACCTCGGCACCTCACCAATCACCAGCAGACAGCAACTGGTAGTCTAGTAGTACTAGTCGCGGTCGCCAAAAACAGGCAGCAAGGGAGCAACTCGTACGGTCGTACTAATCAGACAATCACCAACAGCAGGCAATCACCAGCAGCAGCCACCAGCGTCTCGCGACTCGCGGCCGCCAGGCGCTAGGAACAGGCAGTGGCCCAGCCGCCCAAGCGAACAACAGGTCGCGCACTCGCCAGGCTCAGGCGAACAGCCGCCGCCAGCGTCAGGAACAACCGCACTCGTGGTTGTGGGAACTGGAAGCTGAAGAATCGGGGAAGTTGGAATGGCCTTCGACGCTCGGCTGCCGAACCGGTGGGGTCCCCGGTGGGCCTGGCTTAGGGTGTGCCAGGGCCCACCCGGACCCCCCTGTGGGTCCGCCCCTG
>DTA_ZM00078_consensus#MITE/DTA
CAGGGGCGGACCCAGCGGGTGGTCCATATGGGCCACGGCACACCCTAAGATCATATAAGAGTAGTTAGCATAGTGGTGTAAGTGTTATTTTTTGAACTTGGCAGTCAAGGTTCGAGTCTTGTTAATCCCTGTTTTTTGTTTCTTTTTTGATATTTTTCCTGGCACACTCTAAGCATAGCAGCTCGCCATG
>DTA_ZM00081_consensus#DNA/DTA
CAGGGCCGGCCCTGGACAGGTGCCGGCGGTGCGGCCGCACCGGGCCTCCAAGAACCAGGGGCCCCTCCCCGTATATACGTGTATGTGTATATATAGAAAATGTTTATGTAGATTACAACACAAAGATCGATAAAGGCCAAAGCCCATCAACGTACAGTATGCATGCCTGTTTAAGCTCGATTACTTGGCTTCTCGTGGACGCTTGAGCTGCAATCCTCTTGCCTTCTCGTGGAAGCCTCCGCTCACGTTGTCCAGGCTACAACAATCGTCCGGCACCAGTAGCAGCTAGCAGCGACAGACAGGAGGGATCACCTTGTCCGCTGCTCTGTCGTCTGCCCAGACCAGGCTTGCCGCGCGCCGTGCCTAGCGGTAGCGACAGGGAAGCGTGCCCTGCCTCGGCCCTCCGTAACTTCGTCAGGTCTGCTACTCTACTTTCGCTGATCAGTTTTCGCCTCAAACCAATCTTTACTAGTTAAATGTTCTTTTATTTCTGAGTATAGGTTATTGTGTTCTGGTCACCACATTCCACATGCGTCCATAAAAGCATGCATCTAGTAGTGAAAAAGGAAAAAAAACATAAAGAGGAGTTCAATGCATCGTAGTATTCATAATTTTTTGGTATTTGTGATCAATGGGGCCTCAATTTTTGTCTCGCACCGGGCCACCAAATTCTCAGGGCCGGCCCTG
>DTA_ZM00082_consensus#MITE/DTA
CAGTGGCGGAGGACGAAAAAAATTTAGGTATGGCTCTACGCCGTGTAGTATTTAGCATACAATCAATCAAATTGTTGAACAAAAACGCACAACATATACTAAATCGTTGATGCACATTCGTACGTGTAATTTATGCGCAAAAGCACAATTAACTACACTATACACAGATCTAAGCAGTGGGACAATTAAAAAATAATGATCTATACTATTTCCAAAAAAGTATCTTTTTTTGCCATTCCTAAGTTTCCGTAAGTGAGAACACTATTGTTCAGAGACAACCACCAGAACACTTCAACATTGAGTAGTTTCTACACACTTATAGAAAGGGACTAATATAATCCTAAAACAGGTGTACAGATATATACTATCTTAGAATTGATGTGTATTTCTCAAACTTAGGTATGGCCCAAGCTATACTAGGCCACAATAGGTTCTCCGCCCCTG
>DTA_ZM00083_consensus#DNA/DTA
CAGGCCCGTGCACAAGCCAGTGCAACCTGTTCGGCTGAACAGGGCCCCCATTTCTTTGGGGCCCCAACTTTCCATGTATGATCTATTAGTAATGCTAATTAGATTATTAGGAACTAGAAAGTAAATCCTGCCGCGTGCGGCCTGCTAGACGGACACAATACGTCTTTCTTTAATCATTTCTCCTACCGTTCGACGTGACCTTGTTTCGCCTGCTGCCAAGCCCCAGGCGCTGCTGCCTGATGGGCGACGATCACAGACATTTGTTTCGCCTGCCACCAGCGCACAGCGTGATTCTACCGTCTACACTACACTCGTTCGTCGTCCAGCGGTAGGCAGCCAACGCGGCAACAACGATCTCCCTCCGTCGCTTGCTTTGTGTCTTGATATTTAGGAAACAAAGTGTTCAAATCATAAGGTACCTCTAACATCCTACTGTATACATGTATATTTATTTGCTAACTTTGTTAATGAAATAATTTATTGATTATTCTATTTATCTTGTATACATGTATATTAAATATTGTAGTATTTTAAGATCCAATTATCGATGACATGTCTTTGACCAATTGGTCTTTGAAAATATGATTCTGGTTACTAAAAGCTTTGAGAGTGGATTGTTGGATAAGATTGAATATGATCATACCATTAAGAATTTATTGCAAGGAACACAAAGAAAATAAAATTGTTCAAGTAAAATTTATATAACCAAGAGTTTAATAGGTATAATTTTCATAAATTCCATTTCTATATAATACATTACAGTATTTATGTTTTTATACTTTTTATATTTTAGTGATTTTGTGATAAGGGCCTCTATTCAATAATTTCGTACGGGGCCTCGGTTTTTACTGGCACGGCCCTG
>DTA_ZM00084_consensus#DNA/DTA
CAGGGGCGGAGCCAGGATTACAATATAAGGGGGCCGACCAATTCATCAATACTATATGGTGAAAAAATATTGTATGATGTTATTAATCTTAAGCACTCGACATGGAATAAGAATTCTAGTTCTTTATAAATTATCTTAGTCCATGAATCTATTTTCTAGCTAATTGATATATTGAACTAAAGTTGTGTCGCAGTAACAATACCAAAATAATAAAGTTAACCATATTTGGATCTAGTTTTGTAGTCTATGCGGACGTCCCGGCTGCGACATGTGGTTCTGGTGATTGATGTTGTTGGGCTGTTGGCGCTCATTCTGTTGTTTCGCGTGATCACCTTCTCTGGACTTTGGTTGTGGGGCTATGGCAGAGGCAAGTCAAGTGGTCGGCGGCAATCGATAGCTGCCCAGCCAGATGATAAGATGGATCATAAAGGGGTGAGGTTTAGATATCAACGTCTGCAAGCGAATTAGGTTTGACGTCTCATATCATCGATTGGTCATTCAACGAGTATTTTATCTTATATTATGTCTCTTTTAAACTTTGGTTGACATACTACAACAGAGTTATGGATCATATATTACCAACCACTATATTAAACCTTTGATTAATTATGCTGCACAAAATCTAAATTATATATATTTAGACTACACAAAATTTAGAGTATATATATGTGTGTGTGCCGCAGCCTTGGGCGGGGCCATGGCCCCTGCTGGCCCCCCTTGGCTCCGCCCCTG
>DTA_ZM00085_consensus#DNA/DTA
TAGCGATGAAAACGGACGGAAACGGACGGAAAAACCCTTCTCCCGTTTCCGCTCCCGCAATTCTTCGTCGGAAATGGGAGCGGGAGCGGAACAACTACGGTCGGAAACGGGTCCGGGTTATACGGGTTTACGGAAACGAACCAAAACGACCGAAAATTAACCGGAAACGAACGGAAATTGCCTCAACGGAAAAATTAACCGGAAAAAGCCCACATCACCACATGATTACATGACCAGTTGACCACATAGCCATTGAACAACAGGAAAATAAGTCCACAATAGTATATGAGCACATAGCACAAATCCAAATCTAACAAGTAAACTTACACTCACTCAGCCCACATAAATTCAGTCCAGACACAATAACAGTTAACATAGTAAGTCACACTACAAATAATACTAGTTGGCCTCGGTGTCTTGACTCCTGATTGTCTTCGTCTTAATTGGATTGGAGCTCTGCCGTGTGCAGACAGTACAGTGTGCGTGACTTGTTGTGGCAGCCAGCCGGTGACTGTCTTCGCCTCTTCCGCTCTTCGGCAGACGGCTGCTGGAGGCTGGAGCCGTGTGTTGTGTGCAGACGGGCGTGTCTTCGCCTCTTCGGTAGACGACAGCTGGAGGCTGGAGCCTGGAGAACACTGAGAAGACGGGCTGGACGCCTGGACGGACCGACGGCTACGGCTTCGACGCTACAGGCTGTACTCGTAGTCTCGGACGCCTATACTTGGTAGCCTACACCAGACAGCAGTTAGCAGACAGCAGGACGGCCTTCGGCCTGGACGGCGGTCGGCGGGCGGGCGGACGACGGGTGAGTGTCGGTGGACGGCCGGACAGGCGACTAGATGAGTCCGTGACTCCGGACGGCGGCCGGCTGGAAGATGGACTTAGGGTTTCACTTTAGCATGGAGGCCTGCTGTTGGGTTGGGCTTGGCAGATTTGGGCCTTGACTGTTGACTCCGCTCCGGGTTAAATCCGGAATAAATACGGAAATATCCCGACCAAATACGGGATCCCGACAATCCGAACGGAAAATAGTATTTCCCGTTTCCGTCCCGCTCCCGTCAACGGCCAACCCGTAACCCGTCCCGAACCCGTATTTTTCCGGAAATCCGAAAACGGACGGATTAAATGTGGAAAATGGGGCGGGTCGGGACGGGATTTTTTCCGTCCGTTTTCATCCCTA
>DTA_ZM00086_consensus#MITE/DTA
TAGGGATGGCAATGGATGTGATTTATCCGCGTACCCGCGGATAAAAAACCCGTTGGGCACGGTTTTGGGTACGAGCCTGTACCCGTGGATACGGATACGGGTAGCATTTGATATCCGTGGATATTTTTAAAACGGGTACGAAAAATCAGTATCCATACCCGAATACCCGAATATCCGTTAAAGTAACCTGACATGTGGGGTCACTGGAGTTTGGAACCACTTCACGGACCACAGCCAGCCCAAGTCCCGTCGCGGCCCGCCCATCTCCTGACCGTCTAGCCTCCCCAAATCCCCAATCGTGTTTTTATCATATTTAAATTTGCTGGACAAATATGTTATCATATTTGAATTTGCTGGATTTAAATATGTTGTATGTGTAGTGGGCAAACGGATATATCCGTGGATATCCATTACCCGCGGGTAACGGATGTGGATACTATTTTTTATTCGTAGCGGGTAACGGGTACGGGTTCGGATATCGGATATAAGTCGCGGATATGGATGTCCAGAGACACTATCCGCGGATAGTTTATCCGTTGCCATCCCTA
>DTA_ZM00088_consensus#DNA/DTA
CAGTGGCGGAGCTCTATAAAATTAACGTCCCGGGCCACTCTATAAAACTTGAAGGTTAATTTAAACATTCCCTAATATATTATACGGCTAAATATACCGCTAAAAAAATATACCACAAACATAGACTAAAATAGTATTTACTTTAAATCATCATCTAAAAATACAATAAACTTGATAAAAACATAAAGGTACCTAATTAGAGACGATTTGGTCCTTCTCCGCATCTAATAACTTTATCAACATTAGCACGTGAATTTAAACCTACACATTACAAGTTAAATATTTATATAAAATGAGAGATACAACATGACAATATCAATCTACCATCACATAAACATTTAACAATCTAGTATTTAGCTCGTTGTTTACTAATAAAAAAAAAGAAGCTAAGAAAATGAGAAGCGCTTACAGTTAGTAGGACTTGTTGGCGGCTGGCCGAGTCACGAGTGGGCACTGGCCGTCTGGCTGAGTGTTACTTCACGGAATTATCGCATAGCCGCATAGGAATATTCGAATATGCACCGAACGCCTTGCCTTGCTTCCTACTGGTTGAACGCACGGCGCACCGCGCACGCCGCACGGAACCTGGACGTGGGACGCCTGGCTCACTGGCTGGATGGTTGGCTGGACCGGACCTGGCTACTTGCCGCTGCCGCGTGCGGACGACGGCCGACCGGATGGGGAGACACCGAGCGCGGACGACGCACGGGCAGGGCGGCAGCCGGCACGGACGCAGAACACTGTAGGGCGACGGCCGATGGCGAACGGCGGACCATGGAGGCGTCAGGCGCGGACCAAACTCCACTCATCCACCAGTCGCGCCGACAGCCGCACGGCGCATCGGCTAGCAGACCTTTGTGTTTGGCCCGTTAGGGTTTATTTTAGGCCAAAATCTCTAATACGTACTATATATATAAAATTGTTTTGGGCTATGACCCGGGCCACGGCCCAGGTGGCCCGGGTCTGATATCCGCCCCTGCCACTG
>DTA_ZM00089_consensus#DNA/DTA
CAAGGTTTTAAAGTCGTCCGACTAATCGCGATTAGTCGGCCTTATCGCTAGAGCAAGCTCGATCAGGGTCTTCGACTCGACTAGGGTGACTAGGAAACGATTAGTCGTCCTAGTCGCTGACTAATCGCGATTAGTCGTCCGACTAGTGTTATGACCGACTAATTTTGTTTGTTTTGGGCCAGTATCCGGTCTCTTTTCTATGGGTCGGCCCACCATCTCTAAAGGTCTAAATACATTGTTTTGCCCTACCTAGAGTCCTAGATACGCAGCACTGTAGCCGCCGCCACCTGTACGCGGTGTGCGCCCTGCTCAGCGCCACCGCCTTTGCTCCATTGCCCCCTTCTCCAGCGCTGCCGCCCTCCTCTCCCTTCGCCCTGTTGTGCGTCTGTTGCTCCATCGCGTGGCTGCCCCCCTTCATCGTGTGGCTGCTGCAGAGGCCCTCTGCTCGAGCCTCCAGTGTGCGGCACCTTTGCTCCAGCCTCCAGCACGCGGCGGCCTTCTGCAGCCGCGGCCATTCTTATGACTTTTAGTGAAAACATGCTGCTACAGTTATATTGTCAATAGATCTGCAATAGTACTGTTTTAATGCTACCCTGCCTTTATGCTAAAATGGTATTTGCAATGTAGTGTCCTGTTGTCCTGCATTAATCTTATGACTTGCATTTGAATTTTGAACCTATGCTGCTGCTACAGCTATATATATTATATATATAAATACATATGGTTCTGTTATAGGTGGACGACTAGGAGTCGACTAGGCTCGACTAATCGAGCAAATCGACAACTTATCGCGATTAGTCACCTTATCGGTGCTCAGGCGACTAGAGTCACTTGTCGACTTTAAAACCTTG
>DTA_ZM00090_consensus#MITE/DTA
TAGGGATGGCAGCGGGTCGGGTAAAGTGCGGGTAAGCCATTTACCCGCCCGCCAACATATCCGCGCCTCTAGTGCTTATCCGTGCCCGCGAGAGCTTGCGGGTAAAATTTTCGACCCGTGCCCGTACCCGCAGGATATCCGCGGATATCGGGCAACCCGTTACCCGCCAGAAAATACCATAGAGTATGTGGTCATGTTCATTTTACCAAGAACACAACAACTTGACAGACATAATATAATGACAAGGAACATAGTTCAAACTTCAAAGTCCACAAACATGATCGATCATCCACAAACATAAGTCTCAAACTCTTAAGATAATTAATTATTACAACACAATGTTTTAGGATAAAATGAACACATGGGCGATATTTTGATGGGCTAGTAAATTAAGCGGGTAACGGGTAATACCCGCGGGCGAAATTTTATATCCGTCAATTACCCGCGGGTGAGAAGTGTTGCCCGTATCCTTACCCGTGGGCGAGATTTCTTACCCGTATCCATGCCCATCGGGTACGAAACCCGCGGATATCCGTGCCCGCGGGCAGAATTGCCATCCCTA
>DTA_ZM00091_consensus#MITE/DTA
CATTGTTATTAAAACGTCGCTTAAACGTCGTTTAAACGACAAAACGTGATTAAGAGTTGAAACGTCCGAACGTTTTACCAAAATGGAGTAGAACGTCCGTTTCACGCATTTAAACGTCGCTTAAACGTCCTCTGAGCGTTTTAAGGCGTTTTACTTGCGTTTAGGACGTTCTACTCGTTGTGGGCTTTTCCTTTCCTGGGCCAAAAGATGGAAAAACCCTAAGTTCCTAACGCCTAAGCCTTCCAGGCGGTCCATCCCCAACAGCCAGCTCCTATGTTTTAGGCTCTATTTTGATTTTGCTCACAGTCACTGAGTCACAGTGAATCATTCTTTTAGGTCTTGATATTGATGAGTTGGATGATGGTTACTGATCATAGATACAAGTTATAACTTGTGTGGTTGAACTTGTGTTGAACTTGATCTGTTTCCTTTTATGCTATTTGGTTTGTGAACTCAAGTACTCAACTTATGTATGAACTTATTCTATATTTGAAGTTCTATGTCAAGTCTGAAAAGACGTTTCAACGTTTAAATGTTAAAAAGGTGGTTCATAACGTTTTAACGTTTTATCGCTTTAATAACCATGGT
>DTA_ZM00092_consensus#DNA/DTA
TAGAGATGACAATGGGTAAATACCCACCGGTTATTACTATCCTATACCCATACCCACGACAAAAAAAATCCGTCGGGTCACCCATATTCACTGGTGGGTATGGATTTACCCTCATACCCATACCCATGTGGGTATGGGTCACCCGTCGGGTCCCCGTACCCACAAAGATTAGACATATATCATATGTGGTAAGCATCATTCAACAAATATAATGAACTGTAAAAAATACCAGCTACTAAACATCAAATTTAAATAAACCATGTGCCATAATTAAGCATCACACCATTTGATTTCTAACATTATAGACACACGAGGCTGCAAAAAATAAACTGCATGGCTAGGATTGTGCTCAGATCTGTAGAAATAATATCTAATTACATAGTTGCACAAGAAACAACTATAAAATCTGCTTAGAGATTATATAGCTAGGGTTTCATTTGTTTTGGGCAAGGCCAAGTGCTCAAGTTTATGTTTTTTGGCCAAGTTTATACTGGGTATTTTATACCCATGGGTTAACGGGTATGGGTGAGGACATAACGTTCTAATACCCGTTTACCCATTGGGTGAAGGTTTTTGTCCAATAAGAGAACCATGGGTAGAATATTTAGTCCATATACATACCCTAATGGAGTAAATACCCATCGGGTATCGGGTCGCGGGTACCCATTGCCATCTCTA
>DTA_ZM00093_consensus#DNA/DTA
TAGGGGTGAAAACGGAAACGGTAATTTTCGGATACCGGGAATCGTTTTCGAAGTTTTACCGAAATTTAGGTCTAAACGGAAACGGAAACGGTTACCGAAAATACGGAAACGAAATCGGTAGAAAAACTCGGAATCGGAAACGGAAACGGTTTGAGTCTCTTCCGACCGTTTCCGGAAATTACCGTTTTTATTCGGAATTTTACCGTCGGTAATAAATTCGGTATTTTTCAGAAAAATATTAAATCTGAACTGATCTTTATAAATTCATAATAAATTCATCTTAGCTTAGAAAAATATGAAACTAATTTTATTATTTTCCTAAAATCAAGATCTATCTAATGGTATATAGTTTAGAATCGTTTGAAACTTTTATAAAACTTTCATAATTTGCACGAGAACTTAAGAAGGACCAAGATGACACTAATTATATTGACTATGCCAAGTAGTAGGAGTACAAATAGAATGTAAGTGCTATATCATTATACACATCTTGATTCTACTTTATTTAAATACATAATAATGATTTTATTATTGTATGACTTCTTACTTTATATATTTATTGTGACCTCCTACCTTATATATTATTACTAATTTTATATGAATGTATGACTTGCGTGAATTTTTGAAGTCAATTGAGGGTACATGTTACAGTTTTTACCGATCGAATTTTAGATTCCGATCGTAACCGGTGTAATTTTCGTACCGAACTTTCGTTTTCGATGTTTCCGAATTACCGATGTCGTTTTCGTTTTCGGAGTTACCGTTTTCGATCTCGTTTCCGAGAAAAAATATGAAAACGAAAATGGTTTTAGTGTTTACCGATCGTTTCCGACCGTTTTCATCCCTA
>DTA_ZM00094_consensus#MITE/DTA
CAGGGCGGAGCCAGGGGGTTTTGTTGGGGTCAGCTGACCCCTATAAAATTTGGAAAATACTATACAAATATATTGTTATCTAGTGTATTTAGATGATGATTAGTGAAACTGACCCCAATAACTTTGTTGTCTGGCTTCGCCCCTG
>DTA_ZM00095_consensus#DNA/DTA
TAGACCTGAGCATGGGCCACCCGACCCGGTCGACCCGACCCGACCCGCCCGAAAAAAACCCGACCCAGTCGGGCCGGGCCAGTGTGTTGGGCGGGCTCGGGCCGTGTTTTTTAACCCGTCAATATTTTCGGGTCGGGCTCGGGCCTAAAATTAAGCCCGCGGGCCAGCCCGTCAGCCCGAAATCTGGACTGGTGACTTGCGTTCACCGCTAATCTTCAATGTTGTGGTAGAGAGATCAGCACAGCAGGCCTCTGCTCTGATCACGGACTGAGCAGGTGGCCTGTGCGGCGTACCGTGCCCGGTTTTTTTTTATCACAGAGACACAGACTCACAGTGCCCGACCGGAGTACCGTGCCTGTGCGGAGTCAGAGTGCGTGCGTGGCTGCGGGGGTGAGAAGAAAAATTAAAAAAACGCGTCCACGCCTGTAGCCAGCAGCTGGTGACACACTGCCTGTCGGGTCATCGGGTCGGCCCGTGGGCCATCGGGTCGGGCCACGGGCGGGCTCGGGCTGGGATTTTACATTTTTTGTCGGGCCGTGGGCGGGCTCGGGCTAAAGAGTTTTTATATCGGGTTCAGTATGGCCCGACCCGAACCCGGCCCGGCCCGGTAAATGATCAGGTCTA
>DTA_ZM00096_consensus#DNA/DTA
TAGGCCTGCAAACGGGGTGGGTGTAAGTGGGTATTTTAGGTGGGTTTAAGAAATGATTTTGTTTTGGTGGGTTGTGATGGGTTTTAATTGTGAATGGGTTGGGTTGGGTGGGTTTATTTTGTATTGTGGGTCAAAATGGTTGATACCCATGGGTGTAGATGGGTTTGCATAGGCGTGGGCTTCCATGGGTCTTCACCCATCCGTAGACCGTATGACTGTATTCGAGTCGACTCCCAACTTAGTCCCAAGTCCCAACATACCCAACTCAACCCTAACTCCCCAAGTCTTCACCCGTGCACCGGCGGTCGCATCCTGCTTCCTGCCCCGGCGGCCGGCACTCCCCTCTCCCCAAGTCTTCGCCTCGGCGGACGGAGCTCCCCTGGCCCCTGCTGACGCCCGACGCTAATTAGACACTTTCACACTTAGACGCCGACGCCCCCTGTCCCCTGGCGCACGCTCTTGCATACGAAGCGAACACACTGTCGCCCCAGGGACCGTTCACACATGGTTCTTTTCTTTTCACTTCCAGCACAGCTGCTAGTTTATGTTTCTTGCCAAAAAGATTATTGTTCATTAAGGATCTTTAACAGATGTTTTTTGTTATTCTCTCGAGACCTAAATGTTCATCGACCAAACTTGTTTTTGTATCAGTGTATAATATTATTGTCACTGTTTTTGTATGTCGTGGACTATGTTTTTGTATGTCATTGAAACTACCTATAAAATTGTCACTGTGTATCAGTGTATGTGTATGCAGTTGGCTTGATGTGAGACAATAAGCTGAACCCACGGGGTTTCCATGGGTTTCCACCCAATTACGGGTTGGTTTGGGGTCAATAATATTATTGGATGGGTTGGGTTTAATTTCCTTCTTATATTTTTGGATGGGTGTGGGATGGATATCAAAGTTATTAGATTTGGGTATGGGTGGGCGTGGGTTGGATTTTTTGCCATTAGCAGGCCTA
>DTA_ZM00097_consensus#MITE/DTA
TAGGGATGGCAATTCTGCCCGCGGGCACGGGTATCCGCGGGTTTCGTACCCGATGGGCATGGATACGGGTAAGAAATCTCGCCCACGGGTAAGGATACGGGCAACACTTCTCACCCGCGGGTAATTGACGGATATAAAATTTCGCCCGCGGGTATTACCCGTTACCCGCTTAATTTACTAGCCCATCAAAATATCCCCATGCCACCGGCCCACAGGCCACAGCCCAGTCGCCCACTCGCCCTCGATTCCTCAATCCCTAAATCCCTCAGTATGGTATTTTCTGGCGCCCAGTTTGAACTATGTTCCTTGCCATTATATTATGTCTGTCAAGTTGTTGATGTTCTTGGTGAAATGAACATGACCACATACTCGTATGGTATTTTCTGGCGGGTAACGGGTTGCCCGATATCCGCGGATATCCTGCGGGTACGGGCACGGGTCAAAAATTTTACCCGCAAGCTCTCGCGGGCACGGGTAAGCACTAGAGGCGCGGATATGTTGGCGGGCGGGTAAATGGCTTACCCGCACTTTACCCGACCCGCTGCCATCCCTA
>DTA_ZM00098_consensus#MITE/DTA
TAGGGGTGGAAACGAGCCGAGCCGAGCTCGGCTCGGCTCGGCTCGCTGCGGCTCGCTCATGTAACGAGCCGAGCTCGGCTCGGCTCGCCCATCTCACGAGCTCGAAAAAGCGGCTCGGCTCGGCTCGCTCCTGGCTCGCGAGCCGGCTCGCCGAGCCAACGAGCCTAGGCATAAAATTAAATCTGCTCTCTAAATTATAATATAAAATCTTAAAAATATTTTAAATAACATATTTTAAATTAGTAAAATAGATATATCACTAATATAATATATAAAATAGATTATTTTTGTATAGTAATCTCAAATAACATAAATTAATTGTCTACTCGGTATTAATATTATATGCTAATTAAGATTTTATGTAACAAATTGTTGTTGGGTCGAGCCACGAGCCAGCTCGCGAGCTGCACCGAGCCGAGCCGAGCTGGCTCGCTCTTTTCACGAGCCAGAAAAACAGGCTCGGCTCGGGCTCGTTCGGAGCGTCGAGCCGGTCCGAGCCGAGCCGAGCTGCTGCGAGCCCGAGCCAGCTCGTCGAGCTCGAGCTTTTTTTCCAGCCCTA
>DTA_ZM00099_consensus#MITE/DTA
CATAGTTGTTAAGGCGTCGCCTAGGCGGTAAGGCGAGCCGGGGACGTAAGGCGTCCTCCTCGCCTTACTCTAGAGCCTAAGGCGGGTGGGAGCTGCAGCGCGGCGGCTGCTGCAGAGGGCGGCGCGGCGAGGGGCGGAGGGCGGCACGACGGCGACGGCTAGGAGAGAGAAGGGAGAAGCGGGGAGAGAGAGAGAAGCGGCTGGGAGAGAGGGAGAGCTGGGAGAGGGAGGAGAGAGGGAGGCGGCTGGTGCTGGAGAGAGAGGGAGCTGTGCGGCTGGGAGAAGAGATGGGGAGAGGGTGGGAGGGAGTGAATAAGTGGGCTTAACCTAATTTTAATGGGCCAGGTGGGCTGATTTGGGCTGGCTGGGTTATTCTTTTTCTTTTCTTTATCTTTTTTCTCTTCTTTATTAATATTTTTGTCCTAAATACTTTCTCAAATATCAATATTTTTCTATTTTTAAATATATTTAAGGTGTCGCCTCGCCTTACGCTTTACCGCTTAAAAGGTAAAAAGGGGGTCAGTCGCCTTACCCCGCCTTAACAACTATG
>DTA_ZM00100_consensus#MITE/DTA
TAGGGCTGGAAAAAAAGCTCGAGGCTCGCGAGCCGGCTCGGGCTCGATCAGGCTCGGCTCCTGGTGAGGCTCGCGAGCCTAAACGAGCCCGAGCCGAGCCTAATTCCACGGCTCGCTACACTAACGAGCCGAGCCGGCTCGAGGCTCGGTCCAAACTACTGCAGCTATCACTTGTCAGTTGTCAGTTTGTTTATTAGTGTCCAGTCATCTAGATCCAGTGACCAGTGTGTTGTTTTGGTCACAACTCACAAGGAACTAGAGTGCAGGGACATAATTTTTTATTATATGGAACATATTGTGCTTCAAATTTGAGCTAATGACTGTAATTACTGTTGTTGAGTACTTGAGTGTACAGGCTCGCGAGCCGAGCCGAGCCTCATTACCGAGCTCGCGAAGTGACCGAGCCGAGCCTGGCTCGGCTCGCTATTCCACCGAGCCCAGCCGAGCCGAGCCTGGCTCGGCTCGGCTCGTTTCCAGCCCTA
>DTA_ZM00101_consensus#DNA/DTA
CAGTGGCGAACCTAGGATTTGATCACAGGGTATACGATAGAAAAAATGTCTTATGCAATTTGGTAAACCATTAATAATTTGGTAAAACCACATTCTAATTCGGTAAAACCATATAGAGTACGACGATAAATCTTGATACAAATTGTTCAAATGAAATACATATAATTTAAAGTATAGCTATAGAAGAGACTTACAATATACCAATTTGAGAACCAGTAGACGAAGAACCTACGAGTATACCTGATAATCTGATATATATTGAAGATGATATAATCTGATTTAGAGAAGGACTGAACTCACTGAAGGGTGGCGGCGGCAGGGCACTAGGGCGGCTCTCAGACTCTCAGTTTCCGACGCGCGCGGTGGGCTACGGATCTGCAGCGGGTAGCAAGCAGAAGCTAATTATGTTTCACTAATTGGGCTATGTACGGACCTGCGCGCGACGGGCCAGACCAAGGAGCGGCGTGCTCTCTGCTGTGTCATGGGTGATGGGCCTTAGCGTCCACTCGTCATCTCGTCCAGTCCAGATATATTTTTCTTTCTTTTTCCATTTTAGTTTCTACATGCAGCAATACTATTATATAATATGTAAATATTCACTGATTTTGCAGGGTATGCGGGTGCATACCCAGCATACCCTGTGCATCCGCCACTG
>DTA_ZM00102_consensus#DNA/DTA
TAGAGATGTCAATGGGGACCCGATACCCGCTAACCCGTGGGGAATTCCCCTATTAGGGTACGGGTATGGGACAAAAATTGTCCCCATGGGTATGGATATGGGACAAAATCTCCACCCATTGGGTAAACGGGTATGGGTTTGGGAAGCAATAATCCGAACCCGATTACCCATGGGTATTTCATACGTGTACACCTGTCCTGTTTGTATGAATGAGTTGAGGCCGAGCCGGCCACCAAGCCCAGCACGACAGCGCACCAGGCCCCAGGTCCTAGCCCAACAAGGCAACACGGCAAGGCAACTAGCAGACTAGCAAAAAACAAAACCCTAAAATAACCAGCCATACGCTACGCCCTGCCCAGCCGGCCAACCGCCGCACGCCTGGACAGTTGCGCTGGCACTGCACACTGGCGACTTCACCAGCGACGAGGAGCACCGCCGACTGCTAGGAGCCTAGGACGACGGTGACGACCATGGATTCTCAGGCGCCAACGAACTCAGATGGTGACCAAGGAAGGTGAGCAGACTCCATTTCTCCATTTCTTCTATCGGTCCCGAAGTACTGATTTCTTTTCTGATGGATGGATGAATGGATCATGGTTCATGGATGAGTGCTTGCCGATGTGGTGATGTCTGAAATCTGGATAGTTTGTGCTAGCTGTTAGTACCTAGTTATCCCTTAATTGGGGATGGGGACCCATTGGGGACCCGAAACCCGAATGGGGATGGGTATGGGATGAGTTTTGCACCCATGATGGGTATGGGGATGGGTATGGGGATGGATCAAACATGATGGGGATGGGTCTGGGATGCTATAACCCGGTGGGGAATTCCCCATTGACATCTCTA
>DTA_ZM00103_consensus#DNA/DTA
CAGTGGCGGAGCCAGGATTTATCTAAGTGTAGGGCCGAATATGATACTAAAAAATTTATACTAGCCAAAAATATAAATTGTATATATATAGATAATGGCACATATAAACTTCATTTGAACATGATAATTACAATTTAACGTAAAACCGACTTAACTAATAAACAACTGAATCAGTGGCTGACCATGCCGTGGAAGCCCCAACAGGCAAGCAACAAGCCAGCAAGCATGGATGCCGCACCGGCGTGCCGCCTCCCGTCGCTCGCGCAGCGCCGTCGCTCGTGGTCGCTGATCTGCCATCGCGACCGCTCGCCTCGATCCGCCGCTCGTAAGCACGTCTGGTCTACCGTTGCTCACGCAGCGCCGCAGCTCGCACACCCGCCGCCGCCGACGCCTTCTGATGCCTGTGAGCCGCCACGCCAAAACCCTAGCTGGCTAGCACATGTTACTACTTGGTCGCACCTGCTCGCATCACAGTAGCATGCGTAATCGCGCACAGTTGATGGAACTTCCCGCGTTGAGGTCTTTCTCATTCTTTATGCCGATGCAGAAACTTGGACCTATAGTGATTAGTTTGGCCAAGAGTAGGGCCTAGGCCCTAGTGGCCATAGGCCTAGCTCCGCCACTG
>DTA_ZM00104_consensus#MITE/DTA
CATGGTTTTTAAAGCGGTAAGGCGAGACAAGGCGTTGGACCACCGCCTGGGCGAGGTAGGCGGGCAAGGCGCCTAGGCGTTGGACCACCGCCTGGACGCCTAGGCGACGCCTTAAGAACAGTG
>DTA_ZM00105_consensus#MITE/DTA
GGCATCGACTAATATGCAAGCAGACCCTGCGTGCAAGCGTGCAATCATGTATTCTAGTCCCTTTGATGCCTATCCAACGGTGGATCGAATAGGGGGTTATTAATAAAATGGTACACACTGGTGGAACATGCTGGTGGGAGGACCAAATTAAAAATTATTGATCCATCGTTGGATGGGCATCCAAGGGACTAGAATACGTGATTGCACGCTTGCAGCAGATCTGCTTGCATATTAGTCGATGCC
>DTA_ZM00106_consensus#DNA/DTA
CAGTGGCGGACCCAGAAATTGGCTAAGACCCGGGCCGAAGCGACCATAAACTCTAATAGTAGCATATAAAGAAAAATTGTACGGCGAAACAATGTTGTCATAGATGTTAAAGATGACATACAAGTTATGATGTAGCTCTTTCCAAATGTATCATGTCAACATCAACATCAGTGCTTCTTGCTCCAGAACCTTGAAGGAAATCATATTAAGAACGCGACTTGAAGGAAATCATACGATGGTTAAGCCATTCGTCTCCTGTCTTATTACGCAACTCAGTTTTAATGATATTCATAGATGAGAAAGCTCTCTCCACAGAGGCTCAATCTCAAACTTAATTTCTAGCCATGTGATCTTGTTTATTTGGTCGCAACTTTTTGATCTTTTATTTGGTGATTATGGTATTAGATGGTTGTATGGAATATCTTGTTTCGTACTCTCTCCGATCTTTTTTATTTGACGTTTGCTGGGTCAAATAAAAGAAAATGGAGGTAGTAGTTTCTAAGCCCTGTGGCTTGTAATTTTTTTGCCTCTTCGGTTTAGAATCATTTGCTAGCTTGGGAATTTTTTGCTTATCCTAGCTCGATGGTTTGGTCTCTAGTCTCTCCCTCTATCCATCTCTCTAGACTAGCAGGAGCCTAGCATGTGCTGCCCGAGGCCTTGCTACTAGCCTAGTATGTAAATCTGCAGGACACATGTAGGTGGTCGTAGCCTGCTCTTGCTTGCATGTGTGTTATCCTGTGCTTGCGAAGCTTGCACTGTGCCGGATGGATATACATACATATAACTATGACTCAGCGAGGCCAGAGACCAGACCGGCAGAGACCAGAGGGCAGAGCTCTTCTAAAAAAATTTTGGGCCTGCGCCCCGGGCCGTGGCCCAGGCGGCCATGGGCCTGGGTCCGCCCCTG
>DTA_ZM00107_consensus#MITE/DTA
CAGGGGCGGAGGGCCCATTGTGGCTAAGTATAGCTCAAGCCATACCTAATTGAGAAAGGTGATAATGATCACAAATCATATAATTCACAACTCGCACTTGCACTTTAAGTATTAAGAAGTCATTTAAGTATAATGATAGGCAAATGCAATTGTCTAGGTCTCCAAGACTTATCTAGCAAAATTATCAGTATAACATTGTATTATCTATTTTTTTACCGCGCACATGTTTCTTAACAATTTATTCTCATTTTAGACAATGTTCTACTTTTATATATGTTTGTGCATTTTTATTTTGCAATTTAATTGGTTTGTGTGCTAAATATTATACGAAGTAGAGCCATACCAAAATTTTTATCCGTCCTCCGCCACTG
>DTA_ZM00108_consensus#DNA/DTA
TAGGGCTGGGCATTTTAAACCCGTTAACCGAAACCGAACCGAACCCGAACCCGAATAGACCGAATTTGTCGGTTTTTCGGGTTTCGGGTTTCGGGTTCGGTCCATAGATCATATTTATTCGGGTATCGGATTCGGGTTCGGTTTCTAGCTCCGGTAACCCGAATAGACCCAAAAAACCGAACAAAAATAAAACCCAGAACTCCCTCCCTGCTTCTCACTCAGCCCAAAGAGTAAAGGCCCAAGCGTGGTAGCCGGCAGGCTCTCCCCCATGGGCCACGGTCCCACTCCACTCGGCAGCCACCAGCCATCACTTGCACTTACACGCATTCACGGCCTCTAGTTCTAGCAACCCTAGCCCAGACTCCCGGCTGCCGCAGCACGGCAGCAGCAGGCAGCAAGCGCCGCCGCGCCGATCCCATGTTCCGACGCATGGCCGCGTCGATCCGCCACTCCCTCGCGCCGGCAACCTGTTACTCCGCCTCTTCCCGTACGTGCAAGCACTCCGTAGCTCCGGCCGCCGCTGCTGTCGGGTCTCAGCTACTGCCTCCCGCTCCAGCCTCCAGCTACGGCTCCGGCTCCGGCTCCGGCGTCCCGCTCCCCGTCGTCCCCGCGGCCCGCGCCTCCAGCTATGGCTCCGGTGCCCACTTCTTGTCGTGCCCGCGACTCACTGCAGCACCGCGCGACCTGCTCTTGTCTCTAGCTCCATCGTCCTGCTAACCTGCTCCGTCCAACCGCGTACAGGTTGTATGAACTTGTTTGTCAGATTGTATTGAACTGGCATGTTATTCGGGTTTTTAAGGAACCGAATAGACCGAACCGAATTTTTCGGTCTATTCGGGTTCGGTTCCTGTAAATTTTTCTAAAATTTCGGTCCTTATAATCTGAAACCCGAAATTCTCGGAACCCGAATAAACCGAACCGAATAACCCATATAGACCGAATGCCCAGCCCTA
>DTA_ZM00109_consensus#MITE/DTA
CAGTGGCGGACCCAGGATTTTATGGCAGCCTAGGCTGTGAGCCAGTGCTGCGGTGCAGGCCTGCGGTAGCCTGGGCTTTGCATCCTTTTTTGAACTGGGGTCAAATACATGCTCCATACAGACGCGCGAGGCAGCCCAGGCCGTGGCCTGTGGTGCCTGTGTACTGCGTCCGCCTCTG
>DTA_ZM00110_consensus#MITE/DTA
TAGGGCTGGAAACGAGCCGAGCCGAGCTGGCTCGTGTGGCTCGCTCAGTGGCCGAGCTCGGCTCGGCTCGCCTACTCAACGAGCTGTAAAAGGAGGCTCGGCTCGGCTCGCGAGCTGCACCTTGAAAACTAATATTGCATTATATAGTGAATTAATAGTCTATAAATGTGAAATAAATAATCATAACACGACATTACAAGTAATCTAAATTATAATTGTCATATATCCATCATTAAAGACTAAGAAACGAGTCAGATATCTATAAAATTATCCAATATCCATCATTATTGTGTAGGTTGATTAATTTTGTGCAGCTCGCGAGCCAGAGCGGCTCGGCTCGTTGCCTCAACGAGCTCGAAAACCTGGCTCGGCTCGGTCGAGGCTCGCGAGCCGCTCCGAGCTCGAGCCGGCTCGCGAGCTTCGAGCTTTTTTCCCAGCCCTA
>DTA_ZM00111_consensus#DNA/DTA
TATAGATGGCCAGCCGTGCCGGGCTAATCGGGCCGGCCCGGAGCACGGCACGGCCCGTAGTGCCTGGGCACGGCACGGCACGGCTAGTGTCGGGCCCGTGCCGGCACGGCCCGATAGGTAGTGCCGTGCCTGGGCCGAGCATCAGGCACGCTGGGCCGGCACGGGCACGGCACGATTAGCCCCTAGGCACGGTTAGGCACGATTATGCATGATTAGATCCAAGCACGACTAGTTAGCTGTGTGTTGTACTCTTTTTTCTTATCTAGGGTTTTCTCACAAGGGTGAGTTTTTACCTAAATAGGTTTTTAATGAGTCAGCCATTGCACTAAACAGTTCAATATTAGCTATTTTAGTATGTTTTAACTGTGTTTGTGAATATCTGACTAAAATTCTGTGGTGTAGTGCTAAACGGGCTATATGGGCTAAACGGGCTAAACGGGCCGGCACGGCACGGCTAAGCAGGCTTAGTGCCGTGCTTGGGCCTGGCCTTAGGCACTAGTGCCGTGCCGGCACGGCACGGCTATTAAACGGGCCAAACGGGCCGTGCCCTAACCGTGCCGTGCCTGGCCGTGCCCGGGCCGGGCCGTGCCGTGCCGCCCATTTGGCCATCTCTA
>DTA_ZM00112_consensus#DNA/DTA
CTTAGTCACAAGGTTCCCGGAACGTTGGGAACGAGGAACGGGAACGAGGAACACGGTACGTCTGTTAAAGCAACATGGAACGGAGATGGGTATACAGCTGATCCACGTTCATTCGATAAGTGGAACATGTTCCCAACGATTTAGGAACGTAGTTAGGGAACGATTGTAATGGAACAGGGAACGATGAGTATATTGGCTCTGTGATAGCAATTATATTTTCAGCCTCCATCCAAAAGTTGTCATCCTTTATTGTCATCACTAAACCTCAATATGGAGTATATTGGCTCTGTGGATTGAGGTCTATTTAAATGGCAGCCAGTACTCAGATTCCTATGCCGCTCCCTTCCTAATCCCTTCCTCTTCTCCTAATCCCTTCCTCTTCTCCTAATCCCTCAGCTTCCTACGCGGCCAGTCGATTCAGCTTCAACCAGCACCGGTTCAGCGCCGTTCACGCGGCCAGTCGATTCAGCTTCGCCAGTCGATTACTCTTCCGCTTCCTCTTCCACGAGCGGTCGGTCGATTCCTCTTCCCCTTCCTCTTCCACGGGTGGTCAGCTAATTCCTCTTCCCCTTCCTCTTCCACGGACGATTGGAAGAGCTTGCCGTCGACAGTGGCTCTGCGCAGCGTCCCAGCGCGGACGGACGTCGCAGCGCGGCGGCCGAACGACGCAGCGTCCCAGCGCGAAATCGCGGACGGACGTTGCGGCGTCCAAGCGCGGCGGCCGGTCGACGGCAGCGCGGCTTCCTCAAGGTGTCCATCGTTCCTATCTACAATAGACGACGTTCCACGAGCGTTTCTTGGATTGTTCCCGTTCGTTCCCGTTCCTCGTTTCGGGACGAAGTTCCCGGAACGCGGAACGCGCCATCGTTCCTCGTTCCCTGTCACTAAG
>DTA_ZM00113_consensus#MITE/DTA
CAGGCCCGGGCGGGGGGCATGTGCCACCAGTGCACAAGAACAGGGCCCCCTCCCTCCAAGGGCCCCTAAAATAATAGTTAGCGATAGTTTAATCAATACAAATTTTAGTAATGATTAGAAGGTCTAGCTAAGTCAGCTCGATAAGAATAAAACATAGTGTTTGTCGTAACAACCGAGTACCAATCTGTCATGCAACTCATTTTGGCTATATGGCGAAGTGCAGCTAGCACATGCTGGCATAACATCCAAACGTTAAGATCATTCGTTACCGTTATTAAGCCATTTCCCACATTAATAATTCAATCACGGTTAATAAATGAGATTAATCTATACCATCTATTCTTAACAAAGAAAAAAAAAAAAAAATCGGTACAGGGCCTTGAATTATGCTGGCCCGGCCCTG
>DTA_ZM00114_consensus#DNA/DTA
TATAGGTGTACATTCGGGCCGCCCGGCCCGGCCCGGCCCAAGCCCGAAAAGGCCCGGCACGTTTAATTTCGGGCCGGCCCGGCCCAATATTAAATTCGGGTCGTGCCGTGCCGGCCCACGGGCCGACCCCTCGGCCCACGGCCCGGCCCGTATTTCACTAAACGTGTCGTGCTTTAAACGGGCGGCCCGAAAATAATAAAGCCGAAATACACATTTGGGCCCGAAATACAAAAATGGCCACGGTTGCCGGAGTGCTGGAGCTCGTGGGGGCAGGGGCGACTCCGGTAGCGCTCGTGCAGGGGCGGCCGCGCTCCGGTCGGCGGTCGCGCTCGGCCGCTCGGCAGGCCGCAGGGCGCAGGGACGCAGGGCGCAGAGGCGGCTCCGGTAGCGCTCGCGCAGGGGAGGTCGCGGCTCCGGTCGGCGGTCGCCGGTCGCGCTCGGCCGCTCGCGGGCCGCACTGCCGCAGGGGCGCACTGCCGCACTCGCCGGTCGCGCTCCGGTCAGCGGTCGGCGGTCGCGCTGGAGCCTGGCTGGCCGCCTTGGAGATGGGAATCGGGATGGAGATGGGAGTCGCCGAGTTGGGATCGGGACACGGCCACACGAGACGGGAAAGACGGCGGCCGCCGGCTGGTCACGGACTCACGGGAGTAGGACGTAGGGTTTCAGGTTTCCATTTGGCAATTAGCATTTGGCAACAGCAACACCGGGCAACAGCACTTTAGGCCTGCAGGCTGGAATATGGAAATGGGCCGCGCGACCGCGCTTTAGGCCTCTGCTGGCCTGCAGGCTGCAGCTGCCGAGGACGCATTTTGGCCTTTTCGTGCCGTAAACGGGCCTTTTCGGGTCTGCTTAAACGGGCCGGGCTCGTGCCCGCCCGTGGGCCTCAGCGTCGGCCCAAGCACGGCCCGATGCAACGGGCCGGGCCGGCCCGGCCCGAAATAATTTCGTGTCGTGCCGTGCTTGGGCCGTGCTTTTTTTCGTGCTTCGTGCCCGCCCATTAGGACCGGCCCAAATGTACACCTATA
>DTA_ZM00115_consensus#DNA/DTA
CAATGTTTACAAGTCGGGCGACCAGCTGGTCGAGCTAGAGCAGCGACCAGGCGCCTAATCGCGATTAGGGCGACGATTAGGTCGACTAATCGGTCCTGGTCGACCTCTGGTCGTCCGTTAGTCGTCCTATAGATTTATGGACATATGTATATGTATATAACTTATATTAACTATATAAGCACTGCATTTCTGCAATAATATAGGCATAATTAGTAGCAGACTAGCAGTAATTCAGTAAAAGTGTAAAACTGAATCCATCCAAAGTCCAAACTGAAAGTAATATAGGTACTGCAGGGTGACTGCTCAAACAGAGGTAATCTGAACTCAGGGTGACTGCTCAAACAGAGGTCTGCAGGTGCACCTTCAGGTGCTAGTGCTACCAGTGGTAATAGAGGGAAGGGAGACTGGGAGATAATCAGAGAAGGGAGAGCAGGTGCTACCTTCAGATGACGAGCTCATCTTCAATTCTTGACTAGGTGACAGACGCCGGAGCACTGGAGTACTGGACGCCGGTGGCAGACGCTGGACGGCTGGAGCACTTGGAGCAGAGACGTCGGCAGAAACCAGAGAGGACAGAGGAGAGGAGTAGGGTTTACTGGCGGCTGGGAGGGTTTCTGGCGGCTGATTTACTGCTGGAGGGGCGGGCTACTGTAGATGGGCCAAAAACTAGAGTGAAGCCCAGTACCAAAATTGCGACGACAAAAAACGACCAGGAAGCTTTCGACCGGACGACTAATCGCCCAGGTCGACGACTAGTGGACGACTAGGACGACTTGAAATCCTAATCGCGTCGTCCACCTAATCGCCCTCTTCCAGGCAACCAGCCCGACTAATCGCGATTAGTCGGACGACTTGTAAACACTG
>DTA_ZM00116_consensus#MITE/DTA
CAGCGCCGGCCCTGGCGGGGGTCGAGCAGTGCCCCCGACCAGGGCCCCCAGATTAGTGGGGCCTCACCCCATATACTAAATAACAATATATATATATATATTGTATAGATTTGTCTGCTAGCTCTATAAAATTTTTAAAGGCCTAATTATAAGTCAACAACACGACAACAACAAGCAAGGATAATTAGGCATAGCCTATCAATCTTGATTTCTATATTCTAGTAGTAGTACTTCATAGTCTCAGGCCCAACCACCTAGGCTCTCAGCGTACAACGAGACAACGACGTTTGACGTTTCATCTCTATTTCTCGCACAGTTGTAGACAATATATATATATATTATATTTATGTGTAATAATTATTATTATAAAGGGCCTTCTTTATAAGTCTTGTCCTGGGCCTCTAAAATGTCAGGACCGGCACTG
>DTA_ZM00117_consensus#MITE/DTA
TATAGATGGCCAAAAAGCACGAGGCCCGTGAGCCCGGCACGAAGCCCGCTTTTTGGGCCCGGTCCGAACCCGGCACGGTAGAATAAGCGGGCGGGCTTGGACAGGAAACTAGGCACGGCGGGCTAGCCCGGCACGGCCCGTTTACCTCTAAGCCCGTTAAGCCCGGTTTTTTTACACTAAAACGTGCTTACCGGCCCGTTTAGCCCGCTTTTTGGCCCGTTTTTTCGTGCTAAACGGGCCGGCCCGGCCCGTTTAGGCCCGCTGCGGGCCGGGCTTGGACAGAAAATTAAGCCCGCTGGCACAGCAGGCCCGGCCCGGTTTTTGGCCGGGCTTCACCGGGCCCGGGCCGGGCCGGGCCGGGCGGCCCGTTTGGCCATCTCTA
>DTA_ZM00118_consensus#DNA/DTA
TAGGGGTGAAAACGGGTAGGGTACCCGAAACGGGTACCGGATACGGATACTCATTCGGGACCATTTTTCGGATACGGATACGGGTATTTTTATATTCGGGACGGATACGGGTAATACCCGGATAGTACAGCTTCGGATTCGGGTCGGATACGGAACGAGTACTACCCGGTAAATACCCGGATATTCGGGTCGGATACGGGTACCCGGAATTCGGGTACCCGTTTTTTCTTTTTCTGCATAATAATATAGTTATAAAATCATAACTTTTACATATGAAATCGGATGAAGATAAAGTTTATATGAAAATTGTAGAGCTCGAAGAGATCTATAACTTTGTAGTACAACACATTTTTGTTTAAACATATCTTTAGGCCAAAATCATTGAAATAATGTCTAAATTTATATCAAAATAATAGACTTTAACATGAAAATGTGGGGACTTAAGATTATCTCCATGTGGGAACTTAGAATTATCTTTTTATAAACTATTTATTAATATTGGTAACTTATTCGCAATTTCCGGTCGACACTACAATATTTTTATGAATTTAATTGTATTTTGATGATTTTCTACAACAAGAAATTAATAATACACCAAATAGCCTAAAAAATTCATCAATTTTTACTGGGACACAACATATATCTACATATAGTTCTCAAAAAACATTTGGATTATAAAATCCACAAGATGTTGGTGTTTCTTCCATTCCACTCCCACTTATTGCGTGAGTTACACGTGAAATCATTTTATGTATCGACGTTTCAACATAATTAATATTTCATTTATCATTTTCATGTGGCGACTTGAGGTTTTATTTGAATAGAATGAGACCATAAAATTCACAGGATGTCAACGTTTTTTCTATTTTATTTCCACTTATTGCGTGAGTTACACGTGAAATCACTCTAAGTATCCAAGTTTTAACATAATCAATACTTCACTTTACCATTTTTATGTGGGAACTTGAGATTATATTCTATTAAATGTTTATTAGTATTAATTTACTTGCAATTTCGTGATCGAACAAGAATATTTTATGATAACCAATTAATGCATTATCCGACAAGTATCCGATATCCGATCAAATAATATCCGTATCCGTCACTTATCCGCCCGGATAAATATCCGGTCCCTGTATCCGTATCCGTCCCGTTTCTAACTATCCGTATCCGATCCCGAATCCGTTTTAAATACATTAGGGTAGGATACAGGATGAGCTACTATCCGTCCGTATCCGCCCGTTTTCACCCCTA
>DTA_ZM00119_consensus#MITE/DTA
TAGGGATGGCAACGGGCACATTTTACCCGCGTGCCCGCGGGTAAAAACCCTATAGGGTGCGGGTTTGGGTGTGAGTTTGTACCCGTGGGTACGGGTACGGGTTTGATTCTCAACCCGACGGGTTTTTTCTCGTGGGTATGAAAATGTTGTACCCGTGCCCGCAAACCCGCATACCCGCGTGTGTGTCTGTGTAGACTGTAGAGCACATGCATCTCAATTTAGTGCCACCCCGAAAGCTTTGAGCGAGCGGAGCCAATCAAATGATATAAAAGAAGACTACAGGCGCTAGGGAACTCGTAGAACTTTTGGCTAAGATCGATACATGTTTTTATCAGTTTAATAAATATTTATTATATGATTGTGTCCGCGGGTGTACCCGCGGGTGCCATAAACCCGCGGGTAGCGGGTTTGGGTAACATACGCTACCCGTCGCGGGTAGCGGGTGCGGGTTTAACATTAATCTCGCGGGTACGGGTTTGTAATCTCTGTACCCGCGGGTTTTAAACCCGTTGCCATCCCTA
>DTA_ZM00120_consensus#DNA/DTA
CAATGATTTCAAGTCGTCCGACTAATCGCGATTAATCGCGATTAGTCGGGCTGGTCGGTAATTAGTACACGATTTGCTGGACGACTCGACCAGACAACCTAGTCGTCCTGGTCGTCCGACTAATCGTCGACTAGGGCGACTAGTCGTCCGACTTATGTGTCCTGGTCGTCCCGGCTAGGGTTTAGTTATTGGGCCTTTTTTAGCCCATCTACAGTCACTGCACGTATCCTCTCCTCTCCTATTCTAACCTACCCGCCAACAGTCTCTGGCTCTCTGCATGTCTCCTCTCCTCTCTTGCACCGCCCCTGCAGTCCTGGACTTTGATTGCCGACGGCTACACCGGCGGGCGGCGGCTACAGCACCCTGCGTCCCTGCCCCTTCTCCTGGAGTCCTGCAGCCTGCTGCACTACTGCAGTCTCTAATTTATATAATGTATACAGGTATATTTATATATATACCTATATAAGTATAGCTACTAGTGTAGGACGACCAGGGACCGACTAGGACCGACTAGGGGTCGACTAGTCACCCTAGTCGTCGCCTAATCGCGACTAGTCGCCTGGTCGGTCCCAGGGTTCGACCAGGCGACTAGGCGACTTGAAATCATTG
>DTA_ZM00121_consensus#MITE/DTA
TAGGGATGTAATCGGATCGGATACGGACGGATATTACTCGTTCCATATTTGTTTTCATATTTTCTCTTCGGATTCGGATCGGATACGAATATTATCAAGTTGTGTCGGATAAGATTTGAATGGATATCGACATCTTAAATATCCAACTTTGAGTATACGGATACGGATCGGATACTGAATACCCGGACTCGGATACGGATCGGATCTCAGCCCTCTTAGACGGATCAAATTCGAATACGGACGGATAATATCCGTACCATTTACATCCCTA
>DTA_ZM00122_consensus#MITE/DTA
CAGGGCCGGGCTTCACGCATGTGCAACAAGTGCGATTGCACAGGGCCCAAAATTCTGAGGGGCCTAAAAAACTTCTTAGCTCAGTAGTAAGTCTAAACAATATGCATCAATGAGCAGACTAACATTACACCATCTAAGCTGAACTTAGTTAGCAGCTAGCTTGCTGCTCTTCAAACACATCTAGTAAACCTTTTGCAATTCAGAATATATGAATTCTATTACAATGTAATTTTGATTATATTTTTTTTCTATAAAATAGGACCTCTTTTGAATTTTAGTACAGGGCCTCTAAATTTACCGGCCCGTCCCTG
>DTA_ZM00123_consensus#DNA/DTA
TAGGGATGGCAACGGATAAATTATCCGCGGATAGTGTCTCTAGACATCCATATCCGCGACTTATATCCGATATCCAAACCCGTACCCGTTACCCGCTACGAATAAAAAACAGTATCCACATCCGTTACCCGCGGGTAACGGATATCCGTGGATATATCTGTTTGCCCACTACACATACAACATATTTAAATCCAGCAAATTCAAATATGATAACATATTTGTCCAGCAAATTTAAATATGATAAAAACATACAACCATACATAATTTGTCCAGCAAATCAAATCTGATACATGTATTAAGGCATACAGCGAGCAATATAAAATTGTCTAGCAAAATCAAATCTGAATTGTTCAAATTGATAAAATTACAAACACACAAGCCACAAGTAACTAGGATCAGGGTATTTCCAATCTAAAAAGCCTACAAGAATCTGAAAAACTACAAGAATCTATAAAGAAACTGGACCTGCTGGGCGAGCTGGACCCCACATGTCAGGTTACTTTAACGGATATTCGGGTATGGATACTGATTTTTCGTACCCGTTTTAAAAATATCCACGAATATCAAATGCTACCCGTATCCGTATCCACGGGTACAGGCTCGTACCCAAAACCGTGCCCAACGGGTTTTTTATCCGCGAGTACGCGGATAAATCACATCCATTGCCATCCCTA
>DTA_ZM00124_consensus#MITE/DTA
CAGTGGCGGAGCCAGGATTTCTCTAAGTGTAGGGCCCGATATAACACTAACAAATATTTATATCAGCTAGAAAATCTTAAATCATGCAAATGCATAGATAATGGCACATATGACCATGAACGGATTATACGAATTCTCTCATTCCTTCAGAACATATTTGGGCCCCTAGCAATTTTTCGGCCCAAGAGTAGGGCCCGAGCCCTAGTGGCCCCATGCCTGTCTCCGCCACTG
>DTA_ZM00125_consensus#DNA/DTA
CAGTGGCGGAGGACGGAAAAAAATTTAGGTATGGCTCGGCGGACGGCGGAAGCTCGGCGGTCGGCGTGTCGCGCTCGCGGACGGATCTGCTCGGCGGACGGCGAAGCCGGAAGGCACAACAGCTCGGCGGACGGAGGGACAGGGACAGGCGGACAGCGGCTCGACCGGCGAACGGAGGCACAGGGGCAACGGCGCGTGCTCCGGCCGAGCGGACGGCGGGCTGAGGTGCGGAGCTGCTCCTGCTCGCCTTCTCGGGCCGTCGGGCGAACGGCGGACGGCGCGCCGGAGTCGCGGAGCGGCTCGGTCCGAGGCTCCAAGCCCGAGCGGACGGCGGACGGCGGGCGGAGCGCCTGAGCAGTGAGCAGCGGAGGCGCGGAGTCGGCGGAGAGGCTCGGTCCGAGCCCGAGCGGACGGCGGGCGGAGGCCGGAGGCGCGGAGCTGCTCGCCTGCTCCGCTGCTCGGGCCCTCGGGCGCTCGCCGGACGGGCGGACCGCGGACGGTGGCCGGAGAACCGTAGCCGCGGCGCGCCGGCGCGGCTCGGGGCCTCGGGCCGAGCGGACGGCGGACAATCGCCAGAGCCCAGAGGCGCAGACGGTGCCGCGGTGCTGGGACCGTTGGCCTCGGGCCTCGGCGCTCGGCGGCGGACGTGCGGGATGGCGGACGGCTCAAGCGCTCGGGCGGCTGACTGATTAGGGTTTAGAAGCTGGGCCGGATCTTTTTTTTGTATGGCTTGGGCCATAATAGGCCATAATGGGCCCTCCGCCCCTG
>DTA_ZM00126_consensus#MITE/DTA
TATAGATGGCCAAACGGGCCGTGCTAAATGGGCCGGCACTAAGCACGGCACGGCCCATAGTGCTTCGGCACGACACGGGCACGATTCATATAGTGCCAGTGCCGGCACGACACGAGTCTAGTGCCGTGCTTGGGCCGCCACCCCGGCACGATGGGCTGGCACGAGCACGACACGATTAACTGGCCGGCACGGTTAGGCACGACTTAGACCAACATGTGGTTTATAGATGTGATTGTGATATGTGCATGTGGTTGTACATTGTTATTTGTTATGATTTACACATAATGAATTCACTTTATAATGATATAAATATTCAAGTTTTAAAATTATATATATAATCTTAAAGATCTTCTATATTTTTTGAGCTTTTAAAATGAAATAGTGCCTGGGCTGGCACGGGCACTATTAGATATTAGTGTCGTATAGTGCCGGCACGGCACGATTAGGCACTATAGTGTAGTGCCTGGGCCGCTGGTTAGGCACTAGTGCCGGCACGGCACGACACGATTACTAATAGTGCCTAATAGTGCCGTGCCTAATAGTGCTAGTGCCGTGCCGGGCCGGGCGGCCCGTTTGGCCATCTATA
>DTA_ZM00127_consensus#MITE/DTA
TAGGGGTGGTAATGGATCATGATCCAAATGTTTCTTCACAATTTGTTTGAGCCCTTAATTAATTTTAGTTCAAAAATGAATAGAAATAGAGTCTGATCCTAATCCGATCCTTAAATTTTATAGTATAAAATTTAGAGCCCATTACCACCCCTA
>DTA_ZM00128_consensus#MITE/DTA
CAGTGGCGTAGACAGTGGGTGGTCCGGGTGGGCCACGGCATATCCTAAGCCGGCCCACCGGATCACCAGTCCACCAAGATCCATATAAAAAATACTGATATATATTATATTTGCATTCTAATATATACATTTATAGACTTAAATGTTAAATCTATAGTGTTATATGTATTTTTACTTTATATTTTGAACTATATACCAAATTATTATATATTATATTAAATTATTTATAAAAAAATTCTAATGGCATACCTCACGAAAAAATTCTAGCTACGCCACTG
>DTA_ZM00130_consensus#DNA/DTA
TAGGGATGGCAACAGATAAACTATCCGCGGATAGTGTTTCTGGACATCCATATCCGCGACTTATATCTGATATCCGAACCCGTACCCGTTACCCGCTACGAATAAAAAACAGTATCCACATCCGTTACCCGGGGTAAGGATATCCGCGGATATATCCGTTTGCCCACTACACATACAACATATTTAAATCCAGCAAATTCAAATATGATAACATATTTGTCCAGCAAATTTAAATATGATAAAAACATACAACCATACAGAATTTGTCCAGCAAATCAAATCTGATACATGTATTAAGGCATACAACGAGCAATATAAAATTGTCTAGCAAAATCAAATCTGAATTGTTCAAATTCATAAAATTACAAACATACAAGTGGTCCGTGAAGTGGTTCCAAACTCCAGTGACCCCACATGTCAGGTTACTTTAATGGATATTCGGGTATTCGGGTATGGATAATGATTTTTCGTACCCGTTTTAAAAATATCCACGGATATCAAATGCTACCCGTATCCGTATCCACGGGTACAGGCTCGTACCCAAAACCGTGCCCAACAGGTTTTTTATCCGCGGGTACACGGATAAATCACATTCATTGCCATCACTA
>DTA_ZM00131_consensus#DNA/DTA
TAGGGATGGCAATTGGACCCGTGGGTATGGATACCCACGGGTTTCGTACCCGATGGACATGGATACGGGTTGAAAAACTCACCCGTGGATCCTGTCGGGTCGGGTACCCGAAATAAGTCGGGTAGGGTACGGATAGTATAGTTTACCCATGGATATCCACTGGATACCCGAAATATTAATTCACAATTTCACATGTTGTGTTTTCGGCCCATGAACCAAAGCAAAATGGCCCAAAGGCCACCAAGAACGGAAGCGCCCAACCCAAGCGCCGTGTGGCCCGTGTCCCTGTTGGCTGCTGCTAGCCTGGTACTTGTAGTCCTAATTCCTATTCTCCTAACCGGCTAGCTAACCGGCCCATGAGCAACTGTACTATGATTTGTAAATTGGTGATGTTGCTTTGCTTATCAATTTCACATGTTGTGATGTTGTTCATTAAATCCTATCTGTCATAAACTGTGTTGCTCATTAATTTACATGTAGATTTATATTTTACAGCAGCATATCCACCGGATACCCGATACCCGACGGGTACCCGGTGGGCACGGGTACGGGTCCATTTTTTTACCCGATTGGCTTGGTGGGTATGGATATTTGTATAAGGGGCGGGTATGATATCGGGTCGGGTATTATTATACCCGAACACAACCCGACCCGCTGCCATCCCTA
>DTA_ZM00132_consensus#DNA/DTA
CAATGATTTCAAGTCGCCTGGTCGCCTGGTCGATCCCTGGGACCGACCAGGCGACTAGTCGCGATTAGGCGACGACTAGGGCGATTAGTCGACTCCTAGTCGTTCCCTGGTCGTCCTAGTCTAGTAGTTATACTTATATAGCTATATATATAAATGTACATGTATACAACTACATTATATAAATTAGAAAGTCACTACTTAGCACAGGCTTAGGATTAGGGCAGCCAGCAACCATCCACTAATTTGGCAGAACTGCAGAGAAGGGGGAGATGGGGGGAGAGCAGGAGGAACCTTGAGATGACGAGCTCATCTCCTCAATGGTGCAGGTCTGCTGGAGCTTGGGAAGGGGCAGGGTGGAGACTGCAGCTGGTGAACCTTAAGACAGTCGCCGCATGTGGAGACTGCAGCAGGCGAGCATGGGAAGGGGCAGGGTGGTGTAGCCGCTGATGATGTAGCCGTCGGTGAGCTGTAGGTCTGAAGGGGCAGCCACCGGCGACCAAGTGTGAATAAGGGCTGGAACAGTCGAGCTAGCAAGAGAGGAGAGTAGGAGACGTAGTGCACTGTTTGGCGGCTAGGTATTACAGAGGAGAGGAGAGGGTAGTCTAAAGTATACTGTAGATGGGTTGAAAATGGCCCAATAACAAAACCCTAGCCAGGACGACCAGGAAACAGTAATCGGGCGATTAGTCGCCCTAATCGGCGATTAGTCGGACGACCAGGACGACCAGCCTATCTAGTCGAGTCGTCCAGCTAATCGAGCCCAAATAGCCGACCAGCCCGACTAATCGCGACTAATCGCGATTAGTCGGACGACTTGAAATCATTG
>DTA_ZM00133_consensus#DNA/DTA
CAAGGTTTTCAAGTCGATAAGTCGAGTCGAGTCGACAAGGTACCGACTTGGTGACTAGTCGATAAGTCAGTCGACTAGTCGTCGACTTGCCAATATAGTGGCTGTTTTGCCTATATAATGGCTTCATATAGACAATATAGCATTTATATATGAAGAAAGAGCATGGAACCAAATCAGCCACATAAGTGATAAGTCATAAACTCATAAGTCATAACAGCCATATAGTTCAAATTGGAAAACAAATAGCAAGAAAATATAGTTCAAACTTGAAAGGAAATAAGCTCCATTAGATAGCTAAGCTGCTGCTGCAGCTAGATAGATACTAGATAGTAGATACCCTAAATATCTCCCAAATCAAGATCATCCATTGCATTTTCTCCCAAATCAAGAAAATATGTTGTGTAATGGGCCTTTGGGCTGTTTGGGCTGAACTGGGGCACAAGTCGGCCGACTTGCCAGACCAAGTCGACGACTAGTCGACTGAGAATTTCCAGTCGTTGACAAGTCGCCCGACTTGCCAGAAAAGTCGAGCCGGCTCCCCAAGTCGAGCTCCCAGGACCGACTGGACGACTAGTCGACGACTTGAAAACAGGG
>DTA_ZM00134_consensus#MITE/DTA
CAGGGGCGAAGCTAGAGGCCGGAGAATCCGAGTGCACACTTGACATTTCAATATACACATGTATTAAAAATCTTCTCTAATTAAAAATTAGGGTGTGCACAAGTGGTAAAATTTAGTTTTTAATCACTAGAAATTGTTTTTCCCTGGTGCACGTGCACTCGGCAAGCCCTATGTGGCTTCGCCCCTG
>DTA_ZM00135_consensus#DNA/DTA
TATAGGTGTACATTTGGGCCGGGCCTGATGGGCCGGCCCGAAGCACGGAAAAAAGCACGGCCCAGGCACGGCACGACACGAAATATTTTAGTGCCGGGCCGGCACGGCCCGATATATCGGGCCGGGTTTGGGCCGAGGTCGCGGCCCATGGGCGGGCACGAGCACGACCCGTTTAAGGCAGGCACGAAATGGCCCATATAGAGGCACGAAAAGGCCCATATATTTATTAAAATCACACTTCATTCCACACTTTCATGTACTTGATAAAGAACACAAAGCTAGAGATAATGTTAGTTAGATGTTTTTTGTAGCTTTGAATTAGAGTATGTGATGTAATTTTATTTTTGTTATGAACATTAGATAATGAACTGAACTTACGAACTTTATATAGAGCTGATTATACTCTTTTTCTTTCTAACAAAATGATTTGTAAACGAGGTAGTCATTGCATAGCTCTGGTAACTTAATACAAATATTAAGTTTGCTTTTGGTCAAATTTATTTGTCTTATCTTTTATTTGTTTTATTAAATTTGTTTTGAATTTCGGGCTCTGATGTGAATTTCGGGCCAAAAATTGAATTTCGGGCCCTAATGTGAATTTCGGGCTTTTATAATTTCGGGCCGCCCGAAATGAGCCCGACACGTTTAAGCAATTACGGGCCGGGCCGTGGGCCGGCCCGGCACGGCCCGAAATTCAAACGGGCCGGGCCGGCCCGAAATTCAAACAATACGGGCCTTTTCGGGCTTGGCGGGCCGGGCCGGGCGGCCCGAATGTACACCTATA
>DTA_ZM00136_consensus#DNA/DTA
CAAGGTTATTAAAACGACGAAACGTTGAAACGCTCATGGGTGGAGTTTTAACTTTTAAACGGTTTAAACAAAGTTTAAACGTAGTTTTAAACAACATAGAGAAATTTCAATATATAATAATTTCAGACAATAACATAAAGTCAAATACCAAACAACCAACATAAGTTCACATAATAATATTGTGCAAAATAAAGTGGAATGCAATGTCCACAACCACAAGCACACATGTGTTACTCAAGCACTCAATAACCATCATCCAAATCATCTAAACCAACATCATCCGTGCTAAAATCAGCCATTTCTCCTCCAATCTATTCTGCAATAATGGAATGCATGTTCAGAACACAGCACTTCAATCCTTCAGCAAGCGAGCAACAGGCAAGCTGTTCGCTTGAGCAACTGCTGAAGTGCTGAAGCAACAGCAAGCGAGCAACATCAACTGAATGCAATGCTGTTCGCTTGAGCAATGAGCATACCAGATAGATTAAACGTCGTCTGATGGGGATAGTGCTTGAGCATACCAGATAGTGCTGGAGCAAGCGAGCAGGCGGACTGGCCCTGCTTGGCGGGTGGCGGACGTCCCTGTTGTGGCCTTGTGGGGGCGGCGGATGGGCGGACGCGGACAGGGATGGCGCTGCCTGGCACAGGCGATGGCGGCCTGGACTCCTGGAGGCGCCGCGGCGGCTGCACCAGATGGGCGTGGGCGGACAGGGACAGGGACGGCGCGGACTGGAGGCACCGCGGCGGCTACAGCGGACTGGACGGACTGGGCAGGCGGAATCCCTATTCCCTAATTGGGCTGGCCGCTGGGCCAAAATTTGCTGGCGGAAGTAAAACGCCCGAAACGCGGCGTTTAACGCTATTTTGCGTTTAAACGTCAAAACGTGACGTTTAAACGTCGTAAAACGACGTTTTACGCGCAAGTGTTAAACGTTTTAGCGTTTCGGTGTTCTGGCAGCGTTTTATAGTTTAAACGTCGTTTAAACGACGTTTTAACGTCGTTTTAATAAGCATG
>DTA_ZM00137_consensus#MITE/DTA
CAGTGGCGAAGCTAGAGCAAAATTGAGGATGGTGCATTTGGCTTGTGGATGCATAAGAATTTTTTTTAGGGGTGCATATATGGTGAAATTTTAACTAAATCTATAGATTTTGTATTTTTTAGGGGGTGCATTTGCATCCGCTACCTATAATCTAGCTTCGCCCCTG
>DTA_ZM00139_consensus#MITE/DTA
TAGGGATGGCAACGGGGATTTCCCCGTCGGGGAATGGCTTCCCATCCCCGTCCCCGCGGGGACAAAAATTCCCCGTCCCCGTCCCCGCGAACGCTCACGGGGGAGCTTTTTCTCCCATCCCCGTCCCCGTCGGGGAATTTATCCCCGTGGGGAACCCCGCGGGGAATCTGTCCCCGCTAGAAGTACAATATTTAAAGATAAATTTAAATTGATTGTATCAAATTAATACAAATTTAACAAACAAGATTGAAAATTACAAGAGACATCTACTTTAGAGTTTAGTTTTCTATTTTATAACATGTCATGCACTGAGTTCTTACTATAATTTTAACAAGTAAATTGACTAACTTGGATAAAATAGTTTCGTGGGGCGGGTACACGGGGAACGGGGACGGGGGATGGTTCCCCGTCCCCGTCCCCGCGAACCCGACGGGGATTAAATTTCCCCCATTTAGATCCCCGCGGGGACTAAATTAGTCCCATACCCGTCCCCTAATAGGGGAATTCCCCGCGGGGAATCGGGGATCGGGTCCCCATTGCCATCTCTA
>DTA_ZM00140_consensus#DNA/DTA
TAGGGGTGGATATCGAGCCAGCTCGGCTCGTTATGGCTCGCTCTTATGGCTCGTTACTGTAACGAGCCAGCTCGGCTCGGCTCGTTATACTAACGAGCTAAACATCTGGCTCGGCTCGGCTCGTTAGGAAGCTCGAGCCAGCTCGTTAGGCTCGCGAGCCACACAACTAAATACAAAGATCTATGTACATAAATATATATATAACCGAAAAATCATATTTTAAGTGTTTAACACTACAAACCCAAAACCTTTATAATATTATTATCATATCATCGTCCTAGCTTCTAACTTTTAATATTAAATTAAATAACCAAATATGTATTAACTTACAGATTTACAAACCCTTATTATAATAAGATAGCAACAAGCATCATTATAAAGCAATTCATCATCCATTCCACAAACATGTAACATTTCATTGCACAACACTAACATCATATGCTGCTAGAAACAAAGTTCACAAAACCATAACCAATAATCAAATATTAAATATGCAATGTAGGTATGTAGCCATGCAATAATGCAAATATTTAAGCACATGGCACATCCACACATGTCCATATCACAGATCATAACTACGAGAAAACAAGACTATGAGAGATGAGACGACACCAACGACTAGACAAACTTGTGTTGTGGCTTGGCTCGTTTGGCTCGCGAGCTAGCTCACGAGCTAACCCGAGCTGGCTCATTAGAGAACCGAGCTAGAATGCTAGCTTGGCTCGCTACAAAATTAAAACGAGCCGAGTCGAGCCGAGCTACTAACGAGCCGAGTCGAGCGAGTTATCGAGCCACGAGTATTTCGTCCAGCCCTA
>DTA_ZM00141_consensus#DNA/DTA
TAGGGTTGAAAACGGTTTCGGATTTTTTCGGTTTTTCGGATATCGTTTTCGATTTTTTCCGACCGAATTCAACGATAACGGTATTTTTCGAAATCGAAATCGGTTATCGGAATTTTATACCGAAATCGGTATCGAAATCGGTACAACCTTTTACCGACCGTTTTCTTCGGTTACCGAATTTAATCGGAATTTACCGATTTTAGATTTCGGAATTTTCGAATCCGAAGATAGTAAAAAACAAAAGTATTTCTAGGCCCACACTTCACTATGGTCTAGTTGTTCAGGAATTGTAGAGAAAGCTTGTCATGGCGTCTTTATATAGAAAAATATGTGGCTCATTCTATTATGACTAGGCGATGTGGGACAAATGCTACATGCTGCGCATGGCACTTGGCCATCACAGCGGTTGTATTAGCGCTTGCTGCTGGGCCGCCGTCACGTCTATACGACGTGGGCCGTCGCGGGTGGCCATGTGTGGCAGGAGCTACTCTTGTGCCTGCCGTGTGTATATATATATATATGTGTATTTTAATTGTTTATAATATCGAGTTGTTTGATTAACTAGCTATTTTTTAATATAGTTGGAGTAAGGAAAGGTTGATCTTTGACTATATGAACTTAAACTTATTATATTATTAACTTGTAATCTTTGTGAGCTTATTATATTGTGAATTATGTACTTGTGATATTTGCGATCTTTATTGTATTGTGAAGTTATTATATTGATATGTTTACCGATCGAATTTTAGATTTCGACCGTTACCGGCGTATTTTTCGTACCGAACTTTCGTTTCCGATGTTTCCGAAGTACCGATATCGTTTCCGTTTCCGGAGTTTCCGTTTCCGATTTCATTTCCGATAAAAAATATGAAAACGGTAACGATTTTAGTGTTTACCGATCGTTTCCGACCGTTTTCATCCCTA
>DTA_ZM00142_consensus#MITE/DTA
CAGTGGCGGACCCAGGATTTGATGACAGCCTAGGCGAGATTACGGTGTTATCTCTACGCCTGTGCTTGTGCCACTTGCTGCTCTCTTCTGCTTCCGTGTATGGTGCTTGCTTGCTTCTCTCCATTGCCGCAGGCGAGCCAGCCCAGGCCACCGCCTGTGGTGCCTGGGTGGTGAGTCCGCCACTG
>DTA_ZM00143_consensus#DNA/DTA
CAAGGTTTACAAAACCGGTAAAAACCGGCGGTAAACCGGTCGGTTTACCGAAACCGCCGGGGTGCGGTTTCGGTTAACCACCGGTTTTTTTCAAATTCGTTCCAAATTCAAAAAATTTGAAAAAATTCATAAAAACCGAAAACCGCTGGTAAACCGTTTTTTGGACCGGTAAACCGTTATTTTAGACCGGTAAACCGCCATTTTTTGCCGGGAAACCGGATTTAATGCCACAATTGAGTATTTAGTGGTCAATTTAGGTATATTAGTCTTGTTTAATGTTATATGCTATATGTGAAGATGTTATATGCTATATATGAAGATGAAACCCGTAGCTCAAGTCAAGTTTAGGCATTTAGTGGTCAATTTCGGTTTCATTTCCTGTCCAAGATGGATTCCGTGGATCAAGTAGCTTCAGTTCTTCTAATAAGTATCCGTCTGGACAAGACTCAATCTAGAACCCTTAGCTCCAGTTCTTCTGTATGTGTTCCTAAGATTTGCTGATCAGGAGAAAAGTTCAACACTTGGTGAGGTGCACATGCAATACACAAACACCAAACACACATACCGGTATGTTTTTTTTGCTTTGTGGATAAGTATTTGTTTGTCGTTCTTGTTTTCTCGATAATGTATCTCATATATTTTGTATAGACCTATCACTATCACTATGACGGATTGGAACAATATCACGATACTTCCAACATGCCTAAGTACTATCACTATGACTCGAGCTGAACATGTGAGTATTGTGAAATAAGTCGACCTATGTGTCGTTGCCTCGTTGGAGAGTTGTAAAAGAACTTGTATTTGAGTATTGCGAAGTTCGCTGGTTGTTTGTTGCATGAGAACTGGAGTTTGTGGTTGCATATGTATGTTGTATGTTATTTTGGTGAACACATGTCGTGTGGATCAATTAATATTTACTGTGCAATGTGAATTGAGCAAACTACAAATAAATCTTGTCAAAAAATTTCATTTTTTCTGTAAAAAACAGCAAAAACCGGTTTGTTTCGCGATTAACCGACGGTTTAGAGCGGTTTTTCGCCGGTTTTTCACCGGTTTTCCACCGGTAAACCGGTTCGAATTCAAATTGATTTGAATTGGTCAAACCGGTCGGTTTTTACCGGTTTTTACCGGTTTACCGACGGTAAACCGTTACCGGTGGGTAGCGGTTTTTGTAGGCTAAACGGTTTTGTAAACCGTG
>DTA_ZM00144_consensus#DNA/DTA
TAGGGATGGCAACGGGTCGGATTCGGATCGGATATTGCAAATATCCGCCCGCAACCATATCCACGGTCGCAGATAATATCCGCCCGCGACTATACCCGCGGATAGAAATTCATATCCATGCCCATGCCCATCGGGTTTTGGATATCCATCGGATATGACAAAGAACCATTTTCAACAATTCAATAACATAATTAATCAAATTTCTTCCCAATTCACCATATGCACAGCTAAAAACTTAATAAAAAATTAAACAAATATACATGTCCTTCAACAAGCAACATTCTCAACATGACAAAAAATACATGTCTTGAATTGCAATAATAAATTCAGAACAGAAAGTTGCACATGTTTGCATGATTGGCTAGTTATCAACAAATACATGTCTGCATGACAAATAAATAGTTTAAGTACATGTCTGCATGTCAACAAATACATTCTCAAATGACAACAAATACATGTCTGCATGTCTCCTCTGCTTTTGGCCTTCAGCCTTCTGCCTTCTAAAGTTCTGATGATCTGATCCTAGTGTAGTGTTGAGCACTTGAGCTAGCGCTAGGAGAGCTAGAGAGGGGAGCACGGAGCAGGCACACTGCCACAGGGTATCTGTCAACAACAAACCGGTTGGGTTGTCTACCTGTCTGGGAAAAAATTGAAGTATTGGTTAATTTCGGATATCCAACGGATAACCCATGGGTGAGGTTTAATATCCAAATCCATGCCCACTTTACCTCGGGTCGGATACGGGTCTAACCCGCGGGTCAAAAAACATATCCATATCCGGATCCGTCGGGTCGGATATCCGACGGATATCCGAATCCACGGATTAAATTGCCATCCCTA
>DTA_ZM00145_consensus#DNA/DTA
TAGGCCTGGGCGTTCGGGTTACCCGAAAAATTCGGGTCGGGTAATTCGGGTAATTAAAATTTCGGGTTTTGGAAAGTCATACCCGAAATTGCATAGAGTATTATAGTACCCGAAAATTCGGGTACCCGATAATTCGGGTTCGGGTATCGGGTACTCCCGAAGTACCCGGATTTAAAAAATAGTCACTACTACCCGTATGAAACATACACAGATCACTAGTAAATGCACACAAGAAAAATATGATACGATAAAATACATTAGGTTCTCAGGAATGCTAGACTGCTCTTCCGTCTCCACGAACTGCTAGACTCCAGTACTCCTCGAACTGCTAGACTCAGGTTCTCGTATCGAGTATGGAGCGGCGAAGTCTGCATGCTGCTGCGTCTGCGAGGTCGGCCGGCGACCCTAGACCGCTGGAGTTGGATGGCGTTCTTCGGCAGTTGGGCTGGACGCCTGGACGAGTAGACAAAGACGAAGACCCTGGACGGCTAAACCTGGACGAGTAGACGAAGACCCTGCACGGCGACCCTGGACGGCGTCGGACACTTGGTGGCGGCGGATGGATCAGGTCAGCTGGTGCCGTGTGGTCAGCTGGTGCCGTGTGTAGGGTTTGTCATATTGCTGTGTGTAGGCCTGGGCGGTGGGCTGGTCCGCTGGTGTGAGACGTGGGTTGGGCTGTACCACTGTAGCACTGTAGGCCCTGTACGCATGTAGGCTAAGGTTGTACCGCTGTAGGCACCTGTAGCTGGCTTAAAATTTCCGGGTTCGGGTTATTCGGGTACCGGCAGGTGCTACCCGAATTACCCAGAATAATTTCGGGTTTCATAAGTTGGTACCCGAAATTCCCAAATAAAATTCGGGTACCCGATATTATGGGTTCGGGTTCGGGAATTCCGGGTTCGGGTATCGGGTTACGGGTTTTTTGCCCAGGCCTA
>DTA_ZM00146_consensus#DNA/DTA
CAAGGTTTTAAAGTCGGCTAGTCGACTCTAGTGCCTAAGCACCGATAAGGTGACTAATCGCGATTAGTCGTCGATTAGCTCGATTAGTCGAGCCTAGTCGCCTAGTCGTCCATCTATAACAAGACCTATATATATAACAACATACTAGATTGCAAAAGGACAGAAGACTAGAGGAGGGATTACCAGAAGTGCTCATCTCTGTTTGAGCCTTTGAGGTCTGAACAGAGCAGGAGGGAGTGGAGGATGGTCTGAACTCTGAACAGAGCAGAAGGAAGCCTGGAGCAGAGGTTGCCGCGCCCTGGATGCTGGAGCAGGGACAGGTCACAGGTCGAAGCAGAGATGAGGGCGACGGGCCGGCGGTAGATGAGGGCGGCAGCGCTCAGCAGTCAGCAGTCCAGCTCCAACAAGCAGATGAGGGCGGCGGCGCTCAGCAGTCCAGCTCCAGCAAGCAGATGAGGGCGGCGGCGCTCAGAGCAGTCCAGCAAGCAAATGAAGGCGGCGGCGCTCAGCTCCAGCTAGGGCAAAAGACTGTATAAGGGGCTAAGGGCAGCGGCGCTCAGTTTCAGCTCCCATGATGGGCCGGCCCAAATGGAAAAGAGCAGATACCTGCTTCATCTGCTGGAGCCCAAAACAGAGAACCTAGTCGGACACAACCCTAATCGGAGACTAATCGCCGACTAATCGCGATTAGTCGGACGACTAGGTTTCTAGTCGCCCTAATCGCGTCGGTAGCCCTAATCGCCCTTACAGCAGCGATAAGTCCGACTAATCGCGATTAGTCGGACGACTTTAAAACCATG
>DTA_ZM00147_consensus#DNA/DTA
TAGGGATGGCAGTTGGACCCGTGGGTATGGATACCCGCGGGTTTCGTACCCGGTGGATATGGATACGGGTAGAAAAACTCACCCGCGGGTCCTATCGGGTCGGATACCCGAAATATATCGGGTCGGGTATGGGTAAAATACTTTACCCGCGGGTATCCAGTGGATATCCGAGATATCAATATACCTCTTTAAATGTGCTACATCCACTAAAAATTAAGGACCATAATAGAATGGAGCCAAAAAAATACACAACAATCCTGGTTTTGTTGCATGCTGGTTGCTGCTACTTCACCATGGACACAGGCACGACCACGGGCTGCTGTTGCTGGCGGCAGGCTGCTGCTACTATACACCATGTCACGGGCTGCTGGAGCTGGTTGCTGCATGCTGTTTTTATTTATCAATTTATCATGGCGCATGTGTTGTTGATTAATGAATATTAATTTGTTGTGTTAACAGTCAACTGTAATGTACTAGAGACCAATGAGACATTGACAATGTTATGACTGTCAACTGTCATGAACTCATTAAGCTTTTATTCTCTGTACTCGAATTTAAATCTATTGGATGCGATAATTATGAGTTGAGATATTGTATCGACGTGTAGCCAAATATAGTCATTCTCGTGTTGTACTGGTGCTTAGATGGAAACTAAAATATTTTATGCATTTATTATAACACTAACTGAATGTTATTTAGTCTACAGTAACATATCCACTGGATACCCGATACCCGGTGGATACCCGATGGGCACGGGTACGGGTACAGTTTCTCGCCCGATTGGCTTGGTGGGTATGGATATTTGTAGAAGTCTCGGGTACAATTTCGGGTCGGGTATTATTATACCCGAACAAAATCCGACCCGCTGCCATCCCTA
>DTA_ZM00148_consensus#DNA/DTA
CAAGGTTTTAAAGTCGTCCGACTAATCGCGATTAGTCCAGTCGGCCTTATCGCTAGTCCGAGCTCGATTAGGGTCTCCGACTCGACTAGAGCGACTAGGTAGCGATTAGTCGTCCTAGTCGCCGACTAATCGCGATTAGTCGTCCGACTAGGGGTTATGGTCGACTAGTTATGCCTGTTTTGGGCCACTAATCCGGCCTCTATTATGTGGGTCGGCCCACCATCTGTACACAACACAAACATTGTTTTGCCCTACGCCCCTGCTTGTTTAGAATTCAGAGACCGAGATGAGGACCTCTTCAGACGGTAATTGCTCTGATATTTTGGTTGTTCAGTGTTCTCTGTTCACTTACTGAGCAGTATTGTGCCCGCCTTGGCCTCCTCTTGAGTTGTGCTTCACTTGATTGTTGTGCCACTGCAGATGAGAATAGGAGGCGGCGTAATAATGTTGAAGTCATCTTCCCAGAATCTGTGTTGCCCCAGCCCTAGAACGATGGCAGTGGCACTGGTACAGTTCATGCAGTCCTGCAGTCCAGCTAGGCAGCTACAACTATATATATTCATATATATTGATATATAACACACACATATGGTCCTGTTATAGGTGGACGACTATAGGACGACTAGGAGTCGACTAGGCTCGACTAATCGAGCAAATCGACGACTAATCGCGATTAGTCACCTTATCGGTGCTCAGGCGACTAGAGTCGACTAGCCGACTTTAAAACCTTG
>DTA_ZM00149_consensus#DNA/DTA
TAGGGATGGCAGTGGGTACGGATATGGGTAAATAACCGCGGTTATTTACCCGTTGGGTACGGATATGGTGGAATTTCATATCCGCGGGTACGGGTATGGATACTATACGGTATCCACGGGTAATAATTTCGCGGGTATGGATATCTGCTATCCATATCCGTCACCCGATGGACATATGACATATGGACCCAAACACCTAGTGGGCGCATCCCAGGTCCCAGCGGCCAGCCTCTTTGGGGCTTGTTCACGGGCTCACGGAGTCTCGATCAGCGCCAACCAGCAAGGCTGCAAGGCCAGAAGTCCAGCACCAGGTCAGCAGGTCCCAAGCGGCCCAGGTCCAAGCGAACAACCTCTGCCTCTCGGTCACTCTCTCTCTCACTCTCTCTTGTCTCTCAGTTTCTAACCCTAGCCGCCAAGCTCCCAAGTCCCAACTCCCAACTGCCCGTCTGCAGTCTGCAGGCATCAGAGCACTCCAGCCGTGCAGGGTTGTAGGCCATCCGGCTTCCGCCAGCCACCAGGCCTCCAGGGACATAGGGCGCTGAGCCACCGAGCAGCGAGCACCCAGCAGGCCGAGCAGTCGAGCCGCCAAGCGAGCAGCGAGCACCCACTGCCATCCCTAGCGCCGAGACGCCGAGCAGCGAGCACCTAGCAGACCGGCCGAGCGGTGCGCCGAGCTGAGCGGAGAATCCCGCGTCGCCCACACGGCTGTCTTCTCTCGTATTCTCTGGTAAATTAAACTGGCTTGGATAAATTTGTGTTTCGATTTAGAGTTTTGGTACTAAAAATATTATTTGATGTTGTTGGAATGTTAATTTGTGATAAATTTTTGTTAGAATGATGCTGGAATGTTGCTGTAATTTTAGTGGGCGGGCGGGTAACGGATATCCGTTGGATAATGGATACCCGACGGGTACGGGTATGGATATAGATCCGTACCCACGAGCGTAAATGGGTATGGGTATGGATTGGGTTTTACCTCGCGGGTATGGATACGCGGAACATATATCCGCCTTCTACCCGCCCGATTGCCATCCCTA
>DTA_ZM00150_consensus#DNA/DTA
CAGGCCCGTGCGAGAGGGGGTGCAAACTGTTCGACGGAACAGGGCCCCCAATTCTGACAGGGCCTCTAAAATTGTGTCACTCCTTAATTCAGTGAGCCAGTTTGAAGCATGTATAGGCACTGTCCTTATGTATTACCGTATAGTACTCAGTATACCATGCCACAGCTCGACGCAGCCACAACAGTGACGGTGCAGGTGCCGCACTGCGGCTGCGGGTGCCGCAACTCTGTACCCTATATGGTCGTATACGTACATCGCTACATCTACTGCTGTGCATTGTGACTAAACAGTTGAAACAAGTAAAATAGTAAACTACGGTACAACACACAAACTGCAAATGATCCCATGGCTGCTGCACGAGTGCACGTCCATGCAAGGTATTTTTTATTTTTTTAATTTATTTATATATTCCTTCGACTTTTATAGTTTATATTGTGAATTGATAATTTCTTTCCTTCAGTATTAGCTAAATGTGGAAATGTCAGAGAAGATTAATATGAATATATTAGTAAAAAAATTAATTTTAAGAACCACTAGAAGAATATGTTGTTCAAGTAAAAATTAAGGTTAAATACATATGGTTTCTGATATTTTTTATTGCTAGATACCTATGTAATAAATTAAAAGTTTTATATTGCTATGTTTTTCGAACAGGGCCTCGGATTTTACTGGCACGGCCCTG
>DTA_ZM00151_consensus#DNA/DTA
CATTGTTTTCAGATCGCCTGATCGTCTGATCGATGCCACTGGGCGATCAGACGATTAGTCGCGATTAGGCGACGATCAGGGCGATTAGTCGCCCCTGATCGACCCTAATCGTCCCCTGGTCGTCCTATGTATTTCCAGGACATATATAGCACTATATATAGATATATACTTATATAGTATAGAGACTTGCTCAGGACAAGCACAAGTATAGACAAGGCAGCAGTATAAATAGTCCAAAACAGCAGTATGAATACTTAAATAGTCCAAAACAGCAGTATGAATACTTGAATAGTCCAAAACAGCAGTACATCTCCAGCAACAATTCTATATGAAACTATGAAACTGCAATTCTACAACTTACTAGACCATGACCAAGAAGGCAACACCTATATGAGATCATCATACAACTGAAGTCTGAAGTCTTAACTAAAGTCTGAAACTCTGAACCTGAGTAATTAACGTGACTGATCGCTAACCAGACGACTAATCGCTACATATCGCCGACTAGTCGGACGATATGGACGATCAGATCACCTGATCGAATCGAACCCCCTTATCGAGCACTGAGTACCGATCAGCCCGACTAATCGCGATTAGTCGGACGATCTGAAAACAATG
>DTA_ZM00152_consensus#DNA/DTA
TAGGGATGAAAACGGTCGAAAACGATCGAAAAAACACTGATATTGGTTTTGATTTCGTTTTATAACAACGGTACGAAAACGAAAACGAAAAGTTTAGGATCGGTATACGGTATCGAAATTACCGGTCATTCGAAAACGAAAAAATCGAAACGAAGATACGTCGAAAACGATCGACATATGAAACTTGAGTCGGTAACTAACAAAAACAAACAATAAACTGAATGCCTTAATTCAAACATTAATATATATTAAGTTTATAGCATCAACATAATTACATAGTGACATTATTTGAGTGAGAAATTATATCTACACTCATGTCACATACAAGCATACTAATTAACTGATAATTTATCCAGAAGTGAGCAGCAGTTCTAAGAGCAGCTAGTAGAGCCGGTGTTCCCAACAACAAGCACGCCGAACTACGGTCGGAGCTTTCATCTCTCCCTGTCATGGTCCTACTAGAAATATGGAATATAGATTAATGAGTAGATCGATAAAATAAAAAACATCAACTTCATTACCTTGTAGCCGCAGGAGCGAGGAGCTTGAGCTAGCCGGACAGAGACACCAGCGCAGTCGCTTTCACCGCTTGCAACTTGCTTTGTTGATCAACGATGAGCCAGCAGTCCACACGAGCGAGCGAGCAGCCTGCAGCCAGGAGACGACTGCCGACCGCGTGACGCGACCCGCGACCGCGAGAGGGAGTGACTGGGCTTGGCGTCTCCGCGTATGGGTTGGCCGGTTGGGGACTTGGGGCGCTCCGGCGCTGGGCGACAGCCGTCAGCCGACAGGGCGAACGGCGAAGGCGGCTGGCGCTGGCGGGCGGCGGCCACGGGCAAGGGCAAGGCTGGCGTGGCGTCTGGCAGGCGGCGGCCACGGGATGACGGGAATCGGGATAGGGTTTCCACTGGTGGGCCTTGCCGCCTTGGGCTCGGGCTGTGCTGACATTGGAGAACTGAAAGGCCCAAACCGAATAGCCTAAACGGTATGAAAAACGGGATTTTCCCGACCCAAAACGGTAACCGCAAAAACGAACGAAAAAACAGTCTGCTCGTTTTCGATACCGTTACCGAAGACAATCTACCCGTTTTCGTACCGAAACCGAAAAATAACCGAAGTATACGAAAACGATCCGAAAGAAACGGTAATCGGAACGGGACGGTACGGGATTTTCCCGTACCGTTTTCATCCCTA
>DTA_ZM00153_consensus#DNA/DTA
TAGGGGTGGAAACGGATCGAATACGCACGGATACGAATTCGAATGTCACAGTTTACCATATTTTAGTCCGAATTCGGATACGAATTCGAATATCTTCGGATACGAATACAAAACGGATAGTCGAATCCGAATTCTTATTCGGATATTTACTCAATTCAACTCAAACATCATACCCTAAAATTTAACATATGTATATGTGGATTTTTATTTAAGTACAAGTTTATAGATAGTCAAAACAAACTTAAATTAAAATAGATTTCTCGTGATCCTCCATATCCAAGTCAACAAAACTATATAAATAATATTTTTAAACTATCGAAGCATGTAACAAAAGATAAACAACAACACGTGATATTTAATAAGTGACATTTGTACAAATACAAGTAAATTAGAATTGATATAAAATAGTAAATGTACCAATAAAAACAAATTTTCCGTTCTAAAATGAATGAATGTCCTATATAAATGTGTGTACCAAAACTTAAATGAAAACATGAAGAAATTTATCTATATATTGTAAAGTGGAGAGTTATAGTTGAATGTTTATGGAACTTCGTTGAGATGTGTTCACTATATAGATAAAGTGGAGAGTTATAATTGAATGTTTATGAAACCTATTGAATTTTATTATTGAATATCACTAGAAATATAAGGTTGATATATTTATTTATTTATCATATAAATATTTTTTAATATTTTAAATGATATATATCATTTTTCTAGTATATTATTAAACTTAAAATCATTTTTAATTAGTAATTAGTGATAAAGTTAAGTTTTAAATGGTTTCATGAAACATATTTTTTCACGGATACGGATAGTATCGGATGTTTCATGGTTTTTTCGAATACGAATATGGAATCGGATAGAGAAAAGTACTATAAATCGAATTCGAATACATCCATTTGACATCCATATTGAAATCGAATACGGATACGGATATCCATATTAGCAGTTTTAGCGAATACGAATACGGATAATTCGGATATCCAGACATCCATTTCCAGCCCTA
>DTA_ZM00154_consensus#DNA/DTA
TAGGCCTGGGCATAAAACCCGATACCCGAATCCCGAACCCGAAAAACCCGAACCCGAACCCGATAAGCCCGAACCCAAAAAACCCGAAATCTAATTTGGGTATAACCTCCCGGTACCCGAAATTTTATAGCAAATTTCGGGTTCAATTAACCGGTACCCGAATAGCTAACCGGTACCCGAATTAAGCACAAGGCCCATTAGGTCTGGACGTCTGGTGGGCTGCGGTTGCATCTCCAATTCTCCATCCAGCAGGCCTGCCAGACCAGCAGCCGCGCGCGGCGCGTCCAGCCGTCCACATCCCAGGCTCCCAGGCTCAGGCCCCCAGGCTGGCCGCTGCTGTCTAACGTAGCTGCCGCCGCCGTCCACATCCCAGCAGCCGCTGCCGCCTGCCGTAGTGCCGACTAGCCGAGCGCCCGAGCGTCGCCGTCGCCCGTCGAACCGCACCGAGCGCCTAGAAGGCTAGCAGCAGGCAGCAACCGCCAGCCCGCCATCCATCTCCAGTTCTCCTCTGCTCGGCGTCGTCCTGCCAGGCTGCTGTTCGGGTTTTATTGCTGCTGTCTTAGTTGGGTTCAATGCATTTATTTTGCTGTCTTAGCTGTCTGAAAATAAATTCTATTGCTGTCTGCAGTTTAATCGGGTAACTGTACATTACCCGAACCCGAACCCGATTTTTGGACTACCCGAATTTTCGGGTACCCGAAAAATTCGGGTCGAGTTCGGGTTCGCCTGTTCAATACCCGAATTAATTAAAACCCGAACAATTAAACCCGAATTTTCGGGTATACCCGAATGCCCAGTCCTA
>DTA_ZM00155_consensus#DNA/DTA
CAGGGGCGAAGCCAGGATCCGAAGACAGAGGGGGCAGGCTTAGCCTCCAAGCGACCAAACCAGCAAGGACACAATATAAAAATGGCAAGGGAACCAACCACAATGTATATATTGATATATAATCTTCATTAAAAAACAGTATAATGAAACAACATCTATTTTGTCAAACAAAATAAAATTACATCTCAGTTATTTTGAATTTAGCTCTACGTGTATTAGCTAGATCATAGGCCTTGATAATATCATCAGAACAAATCATTGCCGCTAATTCCCTTTCAATATAAACGACCAGATAATCCCGTAAATAGGCATCTCCCATTTTTCTTCGAAGACGTGTCTTCACAAATTTCATAGCTGAAAAGGCTCTCTCTGTGGTCGCAGTTGACACAGGGAGAGTTAAGAGTAATCTCAATAATTTATCTACCATCGGATAAGAAGAATCTTTACCCAGCTTAACTAATCCACTTGGTTGGGCCAAAAATTAAGGGTTTCAGACTACCAAATAATAAACTGGCAGCAAGATAATGGGCTATAGGATACATTATTAATCTGACTTGGTTGGGCCATTGGGGGGTGCCAGGCCCACTCCGGCCCCCCTGGTGGCTTCGCCACTG
>DTA_ZM00156_consensus#MITE/DTA
TATAGATGGCCAAACGGGCCGGCACGGCCCGACCCGGCACGGCCCGTCAGGCCCGGCTAGCGAACCGTGCCGTGCCAGATGGGCCCACGTGCCGCGGTAGCGGCCCAGGCACGGCCCGTCAGCCTGCTAGTCGTGTCGGGCCGGCCCGGTGGCACGATGGCCCATCTGAGTATATTGTATAATTTAGCAAAAAATGTGTAGTTATGGGGGCTTGAACACACAACCTAGTGTATGAGAGACTTAACTAACCAATGCAGCTGCAGTTTTATTGTGTTATATGTTGAATTCTTATACTTAATATATGTAAACTATTATTTTTAAAATAAAAAATGTAACTGTGTCGTGCCCGTGCCAGCACTACGGGTCGAGATGGTGGCCCAGGCACGACACTATAGCCGTGCCGTGCCAGGCACTGGCACTATACTAACCGGACCGGGTCGTGCCTGGACCGTGCTTTTTCGTGTCGTGCCTGGGCTGGCCCATCGTGTTAGTGCCAAATGGCCATCTATA
>DTA_ZM00157_consensus#DNA/DTA
CAATGATTTCAAGTCGAGCGACTTGCTAGTCGACACACCTGGGCGACTAGGCGACTAATCGCGATTAGGACGACGACTAGGTCGACTAATCGTGGCTAAGGCAGCAGCAGATTGAAGAGGGGATTCAAGAGGGGGGGACAGATCAAGAGAAAGGTGCAGAGGGGATTCAAGAGGGGGGACAGATCAAAAGAAAGGTGCAGTGATTGAAGTTACCGTCGGTTGATGTACTCATCTTGGTGCTAATGGCTGCTGGGCCGCCGCCGCTGCAGACTGCTGCTGGGCCGCCGCCGTCGAGGACGGTGAGCTGCTGACGCCGAGGAGGAAGGTGCAGGGCTGCCGCCACTGAGGAAAAGGGTGAGCAGGTGAGCACATTGAGGAACAAGGAGGGGGCAGAGGGTACCCACCGGTGTTGGACAGGGAGAGGTGAGCCGCCGCACAGGCACAACCACCTGAACAGGAGAGAAGAGCAAAAGCCGCCGGAACAGGAGAGGAGAAGGTGACCTAAACCCTAACGTGTGTTTTACTGTTACACTAATGGGCCCAGCCGTCCAGCCCATATCCCAAACAGGTCGAAACAGGAGCCCTGGAAAATTAATCGTCCCGACCTAAACTGGACGACTAATCGTGTTTAGTCGACGACTAATCGGACGACCGGACGATTAGTCGAGCTGATCGGGTCGGCCTCCCTAGTCGTGTTAACAGGACCGACTAGTCCGACTAATCGCGACTAATCGCGATTAGTCGGACGACTTGAAATCACTG
>DTA_ZM00158_consensus#MITE/DTA
CAGGGGCGGACCTACAGGTGGGTCCGGGTGGGCCCTGGCACACCCTAAGCCAGGCCCACCGGGGACCCACCCGGCCTGGCCGGCCGTCCGTTCGGCTGACGCTGCGTCACTTGACTTTCATCTTCTACGTGACTTTCCAACTTCTACGGTTCTTTTGTTCGCTCGTTCGGCCGCCGATTGCGCAGAACAGCCTGAGTTCCTGGCGGCTGGCATCTGGGCGTTCTGGGCTCTGGCGACCGCCGATCGGCGTGACGAGCTGACGACGTCCTGCAGGCTGCAACTGCAAGGCTACAACATCTTGCTCGCCTGCTCGGTCGGCTCGCACAGAGGTGCCCTTCCCCAGACCCTAGTTCCTCGCATACAGGTGCACAGGCCAGATAAGTAGTATTATTGTAATCTTTATGTTTAATATATGCAATTTTCATGCTTATTTATTGAGTGTCAAACTTTATATCTATATATCAGATTGTTTACCAAATTTACTATGAAATTATATGTATATTAGATAGAGTTCTACATAAAAATTTTGTTGCGGCACACCCTATGTAAAAATTCTAGGTCCGCCACTG
>DTA_ZM00159_consensus#DNA/DTA
CATGGTTATTAAAGCGGTAAAACGTTAAAACGTTATGAACCAACTTTTCAACGTTTAAACGTTTAAACGAACGTTGAAACGTCTTTTCAGACTTGACATAGAATTTCAAATATAGAATAAGTCATTAGCCTCGCTATTTGTTGCCATTGAAATTGAAATTCACTGCACACTTTAGCCTGCAACACACAGTAGAATGGTATTAACATATTGTACATTTAGCCTACAACACACATTGGCTAGAGCACTGGCTGGTGGCTGCTTCACTGCGGCACTGCGCACTGGCTGGAGATTCCTGGCCGAGCAGTGCCTTACTGCCTTCATTCCGGCAGGGCAGCTATGGCGCCAATGTCTATGAACATTATATGACGTCTGTGGCATTCAGTATTACCACAGAATGCCATGTTCAGTATTGCCGCGCCATGTCTCTAGCTAGGCAGCTAGAATACACATCTCTCTAGCTAGCTCTCTCTCTCTGCTCCTGGCCGAGCAGTACCTCACCTGAGCCGTTGCAGTGCTCCAGTCCGGGATCTGGAGCAAATGAGCAATGGCGCTGCCGGGTTGGCGCCGCGCCTGTACGTGGAGGGAAGAGGGAAGAGGGAGGAGGGAGGAGGGGGGCTGACCGGCGGCGTACCTGGAGGGCGGCCAACGGCGTCTGGCGGCCGACGGCGTCTGCTCAGTCTGGGCGCGATTTCGTCTGGCGCGATGGAGTTTGCTCAGTCTGGCGGCCGACGGCTCTGCGCGATGGCGGCTGGGAACTGGCGTCTGAGGAGCGCGATGGATGAGCCGGCTGGGTAAAGGCCCATTATGGCCCACTAACTCACATGCGCGTAGAACGTCCATACACCTGAGAAAACGTCCAGAACGTGCGATCCGACGCTTAAACGCTGTTTAAACGTCCAGAACGGACGTTCTACGCACTTTTCGTAAAACGTGCGGACGTTTTAACTACTAAACACGTTTTAGCGCTTAAACGACGCTTAAACGTCGTTTAAGCGACGTTTTAATAACCATG
>DTA_ZM00160_consensus#DNA/DTA
CAGGGGCGGATCCACATGGGGGGCAAAGGGGGCCATGGCCCCCCTCAATTTTTAATACCTCTTATACCTAATGTTCATTTACTGTTAAGTATAAAAAAATAAAAGTTTTAGGTAGACTAAACCAGTTCTGTCCTAGACCTTCTAGTCGGATCGGTCCAGTCCTCCTAACTCTCGTCCTCCTTCTTGGTCCAGTCCTTGCATCTATCTGTTTGATCTCATTCTTCTCAACGTCATCCGAACCAATCTGCCCTGATGCCCCATTCCCGACGCTGCCCGCCATTGCCACCTTCCCGATGTGTGTTGTTGCCCGACCCCAACCCCTTCTTGACGCCCCCACCCTGCTCGTCGTTGTTGCGACGTCGGCCCGTCCAGCAAGCCCGATCTCGCTCGTCACGACGATGCGACCCATCCCCGACGGACGACGAGCTTAGCGAACCAGCGAGCGTTGGCTCTCTGTCGGAGAGGTCGCCTGACCCCGCCTCCTTCCCGGTGGCCCCGCCCTTCGAGGAGATCGACATTCGACAAGGTACATATGGTTTCGATTCGGTCAGCAAGAACTTAGCGGTATGTTTGCTTCTTTTGTTTATATAGTTTTCTTCTTTGAACTTGTATCGTATATTGATATGAAACTTGAATTCTATGTAACACTAGTTTTTACGGTCTTGCTTGATTTTGTCATGTGGTTTTTTTGCCCCCCCATGAATTCTCGTCCTGCGTCCGCCACTG
>DTA_ZM00161_consensus#MITE/DTA
TAGGGATGGCAATTCTGCCCGCGGGCACGGATATCCGCGGGTTTCGTACCCGATGGGCATGGATACGGGTAAGAAATCTCGCCCACGGGTAAGGATACGGGCAACACTTCTCACCCGCGGGTAATTGACGGATATAAAATTTCGCCCGCGGGTATTACCCGTTACCCGCTTAATTTACTAGCCCATCAAAATATCCCCATGCCACCGGCCCACAGGCCACAGCCCAGTCGATCATGTTTGTGGACTTATGTTTGAGACTTATGTTTGTGGATGATCGATCATGTTTGTGGACTTTGAAGTTTGAACTATGTTCCTTGCCATTATATTATGTCTGTCAAGTTGTTGATGTTCTTGGTGAAATGAACATGACCACATACTCGTATGGTATTTTCTGGCGGGTAACGGGTTGCCCGATATCCGCGGATATCCTGCGTACGGGTACGGGTCGAAAATTTTACCCGCAAGCTCTCGCGGGCACGGGTAAGCACTAGAGGCGCGGATATGTTGGCGGGCGGGTAAATGGCTTACCCGCACTTTACCCGACCCGCTGCCATCCCTA
>DTA_ZM00162_consensus#DNA/DTA
TAGGGATGGCAACAGGCACATTTTACCCGCGTGCCCGCGGGTAAAAACCCTATAGGGTGCGGGTTTGGGTGTGAGTTTGTACCCGTGGGTACGGGTACGGGTTTGATTCTCAACCCGACGGGTTTTTTCTCGTGGGTATGAAAATGTTGTACCCGTGCCCGCAAACCCGCATACCCGCGTGTGTATATATATAATATGACGACTTTCTCTGTGGCTTCATGGCCCCGTGCACACAGCCCCCTCGTCACGGCCTCAGCGTGAAACAGGAAGCGTCCGCCCAGTCCCCTCCTCACGGCCTTTGGTAGCTAGCTAATGGGCCTTGGCCCTTGGCAACGGCAAACACATTTCCACCGTGCCCTGCTATTAAAACAGTTTGCTCGAGCGCCCATGCCTGCGTATGTGTGGTGTACTGGTGTGCATTGTGTGTCTGTGTAGACTGTAGAGCACATGCATCTCAATTTAGTGCCACCCCGAAAGCTTTGAGCGAGCGGAGCCAATCAAATGATATAAAAGAAGACTACAGGCGCCAGGGAACTCGTAGAACTTTTGGCTAAGATCGGTACATGTTTTTATCAGTTTAATAAATATTTATTATTATGTGCTATCAGTTTAATAAATATTTATTATATGACTGTGCCCGCGGGTGCCATAAACCCGCGGGTAGCGGGTTTGGGTAACATACGCTACCCGTCGCGGGTAGCGGGTGCGGGTACGGGTTTAACATTAATCTCGCGGGTACGGGTTTGTAATCTCTGTACCCGCGGGTTTTAAACCCGTTGCCATCCCTA
>DTA_ZM00163_consensus#MITE/DTA
TAGAGATGGCCAAACGGGCCGGCCCGGCCCGGCCCGGGCCCGGTGAAGCCCGGCCAAAAACCGGGCCGGGCCTGCTGAGCCAGCGGGCTTAATTTTCTGTCCAAGCCCGGCCCGCAGCGGGCCTAAACGGGCCGGCACGAAAAAACGGGCCGAAAAGCGGGCTAAACGGGCCGGTAAGCACGTTTTAGTGTAAAAAAACGGGCTTAACGGGCTTAGAGGTAAACGGGCCGTGCCGGGCTAGCCCGCCGTGCCTAGTTTCCTGTCCAAGCCCGCCCGCTTATTCTACCGTGCCGGGCTCGGACCGGGCCCAAAAAGCGGGCTTCGTGCCGGGCTCACGGGCCTCGTGCTTTTTGGCCATCTATA
>DTA_ZM00164_consensus#DNA/DTA
CATGGTTATTAAAGCGGTAAAACGTTAAAACGTTATGAACCAACTTTTTAACATTTAAACGTTTAAACGAACGTTGAAACGTCTTTTCAGATTTGACATAGAAGTTCAAATATAAAATATGTTCATACATAAGTTGAGTACTTGAGTTCACAAACCAAATAGCATAAAAAGAAACAGATCAAGTTCAACAACACAAGTTCAACCACACAATGCCTCACTATTTGTTGCCATTGAAATTTACTGTGAGCAAATAGAGATTGATTCACTATAAGCAAAATCAACAAATAGGGCCTAAAACAATGGGCGCTGGCTGGTACTATGATCTTGGGCGCTGGCTGCTGGTCTTGCGGAGGGAGGAGGAGGGCGCTGGCTGCTGGTCTTGCGGTCGCCGGTCGGCCGGCGGTGGCGCAGGCGCGCAGCGGTCTGCTGTGGGCCTGTCCGCCTGTGGGAGGAGGGAGGAGGGGGAGCCGAGGTCAGTGGAGGGCAGCGGCATACCTGTGGGGCGGTCGGCCAGCGGTCTGCTGACTGCTGTGGCGGCGGAGGAGAGGAGGGCGGCCGACTAAGGAGTGCTCCGCGCTGGAGAGGAAGCCTCCACGGGTACGCGCTGGCTGGACCTAAACCCTAAAGGCCCAGGAAAGGCCCACAGATGGGTAGAACGTCCCCAGAACGCGTAAAACGCCCTAAAACGTGTTTAGGACGCTTAAACGACGTTTAAACGTCCAAAACGGACGTTCTACGCCAGTTTTCTAAAACGTTCGGACGTTCCAGCTCCTAATCACGTTTTCTCGCTTAAACGACGCTTAAACGTCGTTTAAGCGACGTTTTAATAACAATG
>DTA_ZM00165_consensus#MITE/DTA
TATAGATGTCCAAATGGGCGGGCCGTGCCGGCCCGGCCCGAGCACGGCTAGGCCCGACACGGATTAGGACCGTGCCGGCCCGGCCCGGATTAGCTAGCGGGCCGTGCCGTGCCGGCCCACGGGCCCCAAGCGAGGCCCAAGCACGGCCCGCTAGGTTAATAATCGTGTCGGGCCGGCCCACGGCCCGACGGGCCTAACGGGCCCATAACAATATATGACGTTTAAATGATAAAAATATCCTAAAAGTATGCATTTTTTAGGGTTTAAACCATATTTATTAGCTCTAAACATTTATTTACACCCACATAACCAACAAAAACACATGTTTCTTGTGTTTTATACTCTATATTCAAGTATAATATATGTATTTATATGAAAAAATAGAAAAAAAATAAAATCGGGCCGTGCCGGGCCTAGCCCGTCGTGCCACGCCTTCGGCCCAGGCACGGCCCGGTGACCGGGCCGGGCCGGCACGGGCCCGGTTCACTACGTGTCGTGCCGGGTTCGTGCCGGGCCAAACCCGTGCCGGGTTTCGGGCCGCCCGGCAAGCCCGGTCCGTTTGGACATCTATA
>DTA_ZM00166_consensus#MITE/DTA
GGCAACGACTAATATGCAAGCAGCCATTAGGTGCAAGCGTGCAAGCAGGTCTCTTGGTCCGTTAGATCTAGATCCAACCGTATGTCATATTTAGCATTTAAACCCTTCCACCACCACCTCGTGTAGCTTTATAAAAAAAACCTAACAAACCACGATTGCATCTACGGTTGGATCTAAATCTAACGGACCAAAAAACATGCTTGCACGCTTGCACCTAATGGTTGCTTGCATATTAGTCGTTGCC
>DTA_ZM00167_consensus#DNA/DTA
CAATGATTGCAAGTCGCCTGGTCGATCCCTGGGACCGACCAGGCGACTAATCGCGATTAGGCGACGACCAGGGCGACTAGTCGACCCCTAGTCGGTCCCTGGTCGTCCTAGACCTTTTAGACTAGTGGTTATACTTATATAGGTATATATATAAATAGCACAAAAGATATGAGCACTGAGCAGGAACAAAAATGCAGCAAACAGCCTGCTTGAAGCCTACAATAATCTAAACCAAATCATCATCCAAATGGAAGCCTGCATCAGCAACTTCAGCAGATCCAGATTCATCATCATTGTCCTCATCCATTTCATCTGTTGCATCACCTTCAGACTGTTGGGTTGTGTCCCTTTGTCGCTTTCTAGACCGAGAATAAGAAATAATATGGCTAGAAACTGCAGCACACGTGTAGAAGCAGCACGAGGCAAGTTACGGCCCCTTAGACCCTCTGCTGCACCAACAACTTCATCCACATTGGCCCAAGTAATATCAGCAAAAACCCTAGATGTTGGCGACCAGGAACTACAAGTCGGACGACTAATCGCCCTAATCGGCGACTAGTCGGACGATCAGGACGACTAGACAAGCTAATCGAGTCGTCCGGCTAATCGAGTATAAACAGGCGACCAGCCCGACTAATCGCGATTAGTCGGACGACTTGCAATCACTG
>DTA_ZM00168_consensus#MITE/DTA
CAGTGGCGGACTCACCACCCAGGCACCGCAGGCCACAGCCTGGGCTGCCTTGCCGGCTGAAAGTGCACCTCAAGTTCAAATATACATGTCTTTTATATAAAATTAGCTATAGTTATTAGCACTTGATAATCTTGCCTAGGCTGTCTTCAATTTCTGGGTCCGCCACTG
>DTA_ZM00169_consensus#MITE/DTA
TAGGGATGGCAACGGGGAAATCCCCGTCGGGTTTTGGCTCCCCGTACCCGTCCCCGCGACAAAAAAAATTCCCCGCGGGGATCCCCACGAACTCTTGCGGGGGGCATTTCTTCCCCATCCCCGTTCCCCGCGGGGATAAATCCCCATCGGGGATCCCCGTCCCCGCTTAAATTATAATTATGACATACTTTCTTTGTTATTAATACAAAACATTGTCACTTATATACATTGTCAGATGTTAGAACTCATTATGTGTACATCAAAATAACATATTTGTACAACGAGTTATCTCTTAACAATGTAATTATTTATTTTTATCATTATATATTACATGAAAACATCACCATATATAAGTTTAACGGGTCCCCGCGGGGAACGGGGATGGGGAATGTTTCCCCATCCCCGTCCCCGTTTACCCATCGGGGGAGGATTTTTCCCCGTTTACATCCCCGCGGGGGGAGAACCTTCCCCATCCCCATCCCCTAATGGAGGAATTCCCCGCGGGGAATCGGGGATCGGGGCCCCATTGCCATCTCTA
>DTA_ZM00170_consensus#DNA/DTA
TAGGGATGGCAATGGATGTCATTTATCCGCGTACCCGCGGATAAAAAACCCGTTGGGCACGGTTTTGGGTACGAGTCTGTACCCATGGATACGGATACGGATAGCACTTGATATCCGCGGATATTTTTAAAACGGATACGAAAAATCAATATCCATACCCAAATACCCGAATATCCGTTAAAATTACACCCGTCCCACAGGCCCACGGGCCACATCGCCACAGCCCACAACGCCACAAGCGTTCTCCAGGCTTCCAGCAATCCAGCGAAGCCCTCGCTCGGCCAGTCGGCCTCCATCTCTCATTCTCTCCTCCTCTGTCCTCTCCCACTCGGCCACTCCTACCGCGCCGCCCACTCCATCTCACCTCTCCCAGACTCCCGCTGCCGCTGCCCGCTACCGGTCCGGGTCCCTGGCTCCCTGCGCGGCTCCCGGGCACAGAGCGCAGATCTCCAGCTCGTCCTCAGTCCCTGCATCGCTGACTCCCTGCGCAGCTCGTCCTCAGTCCCTGCATCGCTGACTCCCTGCGCGCCTGGCCGCCTGCGGCCTGCTCCCCTCAGTCCCTGCGTGTGCTACCTCCCCTCAGTCCCCGGCTCCAGCGCGGCTGTCCCGGTGTAAAGTACAGGTTATTCCAGATGCAACGACTTGTTGATTGTTTTTTCACCCAAATGCAAGTACAGGTTATTCCAGATGCAACGACTTGTTGATTGTTTGAATTTGCTGGATTTATATATTTTGTATGTGTAGTGGGCAAACGGATATATCCGCGGATATCCGTTACCCGCGGGTAACGGATGTGGATACTGTTTGTTATCCATGGCGGGTAACGGGTACGGGTTCGGATATCGGATATAAGTCGCGGATATGGATGTCCAGAGACACTATCCGCGGATATTTTACCCGTTGCCATCCCTA
>DTA_ZM00172_consensus#DNA/DTA
TAGAGATGGCAATGGGTACCCGAAACCCGAAACCCGATGGGTTTTTACCCCATTAGGGTACGGGTTTGGGTCAATTTTCATACCCATGGGTTTGTTAATGGGCATAAATCTATACCCAGCGGGTTTATGGGTACGGGTTTGTTCCTATAGTACCCAAACCCGTGAACCCGTGGGTTTTTTAAACCCGACCAAACCTAGTGCATATTGTCATTTTATTTTATAAACGAACAACAAACTTGTTATTCCTTATTTACTTCATAATTTTTATCAATTGGTGAATGTATCAGTAGTCGGTGAGAGTGTTGCTTGCTTGCTATTATAGTTTTTACTAGCGTTATATATGTGGTGGATGGATAACTTAGTGCAAGGTCACTTAATTATACAACTTATTATTTGTATTTCATTCTCTCTACTAATAATTTTTATACCAAATCATGAACTCGTTGTTCATTACATAGATTTTGGATCATGATATCATTAATCATTACGATACTTATTGATTATGAGAAGAACAAGTATATTGGAGATGAAACCCGCGGGTAACCCATGGGTACCCGTTAACCCGATGGGTACGGGTTTGGGCAAAATCTCAAACCCGTCATGGGTACGGGTTTTTTAATGGGCATAGATATTTTTCACGGGTACGGGTTTGGGACGGCAAAACCCAGCGGGTTTGTACCCGTTGCCATCTCTA
>DTA_ZM00173_consensus#DNA/DTA
TAGAGGTGTACATTTGGGCCGGGCCTGGTGGGCTGGCCCGAAGCACGAAAAAAGCACGGCCCAAGCACGACACGACCCGAAATTATGCATCGGGTCGTGCTTGGGCCGAGGTCGCGGCCCACGGGCGGGCACGAGCACGACCCGTTTACGGAGGCACGAAATAGCCCATTTACAGGCACGAAAAGGCCCATATTCATTTGGTCATCCGCTTCTAATCATGGAAATCATCCGCTCCAATTTGGCTAGCCGCATGCTTAATCATGGAGATGAGGTGTCAACCACCCATTGGTTTCGTGTTCTTTGATTTTTTTAATTATAAAGCTTGAAATGTTAATATCTACTAAATGATATATGTGTTTTGAATTTCGGGCTTTGTTGTGAATTTCGGGCTTTGATGTGAATTTTGGGCTTTGTATGAATTTTGGGCCAAATTTGAATTTCGGGCTTTTTACAATTTCGGGCCGCCCGAAATGAGCCCGGCACGTTTAACCAATAACGTGTCGGGCCACGGGCCGAGGGCTAAGCCCATGGGCCGGCCCGGCACGACCCGTAATAATTATGGGCGGGCCGGCCCAAAATTCAATCGTGTCGGGCCTTTTTGGGCTTGGGCCGGGCCGGGCGGCCCGAATGTACACCTATA
>DTA_ZM00174_consensus#MITE/DTA
CAGTGGCGGAGGACAAAATAATAATTAGGTATGGCTGAAGAAGGATAAAAAAGAAAAAAACATGATGCAACACATAGGACTCGAACTTGGAACCTATTGATTGCAAGCAGTATGCACTTACCACTACACCAAACATGATTTTTAGGTATGGCTCTAGCCATAGTAGGCCATAATGGGTGCTCCGCCACTG
>DTA_ZM00176_consensus#DNA/DTA
CAGGGCCGGTCCTGGAGGGGGGCAAGTGGAGCCGCCGCACCGGGCCTCCGATTTTGGAAGGGCCCCAAGTAATATACATGTATATATAATCTTAGGTGTTGTGTCTAGTACGGCTGCTCCACTTGTCCCTCTTCGCAGGACAGTTCTGACGTTGAGGTAAATGATCTACTATCTGAGTTGAAGGTTTTGAAGTTAAGTTTGCCTGAAATACCAATGTCTTTTATGGAGATTTTTTGAGTATGTTCGGCAAATGGATCTGTATCCAAATATTTCAATCGCTTATTGGATATTATTTACTGTGCTTGTGACTGTGGCATCGGCTTAGAGAAGCTTTTTAAAGTTGAAATTGTTGAAGAACTATTAAGGTCAACAATGTCTCAAGATCGCCTCAACGGATTGGCTACTTTATACATTGAGAAAAATTATTAGACGAGGTTGATAGCAACACTATTATCAATGACTTCGCATCAAGAAACATTAAAAGAAATTTTTGAGATAATATGTACAAAGATTTGAAGTTGTTTTGATATATTATAGATTTTTATCATTCAAAAATTTGCTTATGTACTTAGAAGAAAGTATATATATTATAGACTTTTATCATTCAAAATTTTTTGAGGGCCCTAATTTTTTGTTTCGCCCCGGGTCCATGAAACCTCAGGACCGGCCCTG
>DTA_ZM00177_consensus#MITE/DTA
TAGGGCTGGAAACGAGCCGAGCCGAGCCAGGCTCGGCTCGGCTCGGTGAGGCTCGGTGGAATAGCGAGCCGAGCCAGGCTCGGCTCGGTCACTTAGCGAGCTCGGTAATGAGGCTCGGCTCGGCTCGATATAGGCTCGCGAGCCGGCTCGGCTCGGCTCGCGAGCCTGTACACTCAAGTACTCAACAACATTAATTATAGTCATTAGCTCAAATTTGAAGCACAATATGTTCCATATAATAAAAAATTATGTCCCTGCACTCTAGTTCCTTGTGAGTTGTGACCAAAACAGCACAATTACACACTGGTCAACGGAGATACGAGTAAGCAGTAGTTTGGACCGAGCCTCGAGCCGGCTCGCGAGCCTCACCGAGCCGGCTCGGCTCGGCTCGTTAGTGTAGCGAGCCGCAGAATTAGGCTCGGCTCGGGCTCGTTTAGGCTCGCGAGCCTCACCGAGCCGAGCCGAGCCTGATCGAGCCCGAGCCGGCTCGCGAGCCTCGAGCTTTTTTTCCAGCCCTA
>DTA_ZM00178_consensus#DNA/DTA
TATAGGTGTACATTCGGGCCGCCCGGCCCGACCCGGCCCAAGCCCGAAAAGGCTCGTATTGTTTGAATTTCGGGCCGGCCCGGCCCGATTGAATTTCGGGCCTAGCCCTCGGCCCACGACCCGGCACGTAATTGCTTAAACGTGTCGGGCTCATTTCGGGCGGCCCGAAATTATAAAAGCCCGAAATTCAAATTATGGTCCGAAATTCAATTTTTGGCCCGAAATTCACTTTTTGGCCCAAAATTCACATCAGAGCCCTAAATTCAAAACAAATTTAATAAAACAAATAAAATATAAGACAAATAAATTTGACCAAAAGCAAACTTAATATTTGTATTAAGTTACCAGAGCTATGCAATGACTACCTCGTTTACAAATCATTTTGTTAGAAGGAAAAAGAGTATAATCAGCTCTATACAAAGTTCGTAAGTTCAGTTCATTATCTAATGTTCATAACAAAAGTAAAAACATATAACCTAGTACATAAAAGTGTGGAATGAAGTGTGATTTTAATAAATATATGGGCCTTTTCGTGCCTCTATATGGGTCATTTCGTGCCTGCCTTAAACGGGTCGTGCTCGTGCCCGCCCATGGGCCACGACCTCGGCCCAAACCCGATATATCGGGCCGTGCCGGCCCGACACTAAAATATTTCGGGCCGTGCCGTGCCTGGGCGTGTTTTTTTCCGTGCTTCGGGCCGGCCCATCAGGCCCGGCCCAAATGTACACCTATA
>DTA_ZM00180_consensus#MITE/DTA
TAGAGATGGCAACGGGCGCGTACCCGCTGGGTACTATGTTCCCAAACCCGTACCCGCGAAATTAAAATATACCCGCTAAGAAACCCATGCCCGCAGCCGGGTACAAGTTTTTGCCCGTACCCGTGCCCACCCGGGTACCGGGTACCCGCGGGCTACCCGTGCCCGACAAGAAAGCTAATGGGCTGGGCTGCCAACCATGTTTACTAGGCTGGGCTCATTCGGATGCTAGCCAATCGTTCCTGCACTGAGGCTCTAGATTTCATAGATAGCTAATGGGCTGGGCTGCCAACCATGTTTACTAGGCCATAAAATGAACTTTTGGTTTGTTTAATAATATTATGCCGGGTTTTAGAAACCCATGGGTTTGCGGGTATGGGTACTAGGATCCCATACCCGTACCCGCGTACCCGCTGGGTTTAGCTTATCACCCATTAAGAAACCCGTGGGTTTGGATATTAGCCCGTACCCGTCCCCTAATAGGGTAAAAACCCACCGGGTTTCGGGTTTCGGGTACCCATTGCCATCTCTA
>DTA_ZM00181_consensus#MITE/DTA
CAGGCGCGTCCCGAAGGAATTAGAGGCCCCGTGCTAAATAATAGATAAAGCCTAGTTTAACTTAGCAAAATAACAAAATAGTAATATATATCAATAAACTATATTATAAATTATAGTAGTAGTCTAAGTATTGTACCTGCTACATAATTTTTACTTGAAAAACATCATTAATTATTAAAAAATAGGATAAGACAACTAGACAAGTAGACGAGCAGACAATAGAATTGCTAAAAATAGAATTATCAATGCGTACGTTACGTACTCTGCTCTACGGCTGGCCGACGTCGCCTTGGCGGTGGCCGGTGGGCACTGACGCACTGGGCACGACGGGTCGACGGCGCGCTCCCGCTCCCGCAGTCTCTCTGGCCTCCGGCGTTGGCCGCGCGCTCTCGGCTCTTGCAGTCCCGCCGGCTAATGTGGAACTGGAAGTTAGAATGACGCCGAGGTGGGAGGTGATAAACTGATGACCTAGAAAATTAGAAGCTGCTGAATGTCTATAATATATACATATGTTTTAGATTAACTTGGGGGCCCTTCAACTTTGGGGGCCCTGTGCGGTCGCCCAGCCTGCACAGGCCCATGGACGCCCCTG
>DTA_ZM00182_consensus#MITE/DTA
TATAGATGGCCAAATGGGCCGTGTCTGACGGGCCGGCCCGAAGCACGACCCATTTAATAGTGCCGGGCCCGGCCCGGCACGAGAGTCGTGTCGTGCTTGGGCCGCTGCCTCGGCCCGTAGTGCCGGCCCGGCCCGGCACGATTATATTTTTTTATTTTATAAAACATATATATATATATTTACATTTTATATTCGATATTTACAACAAATGCACTAGAGTTCTACTGGTTAGTCTACTTCATATAGTGCTCTCACCCTTGTTCTGGGAGGTCGTGGGTTTAAAAACATGGACAAGTTAACGGGCCGGCCCGACACAGCTACCAGGCCGGCGTGCCGTGCCTGGGCCGCGGCTGTGGCACGCGGGCCGGTCGGGCACGACCCGATTATCGTCGGGCCTAACGGGCCGTGCCGGGCCGCCCGTTTGGCCATCTATA
>DTA_ZM00183_consensus#MITE/DTA
CAGTGGCGTAGCTACAGGGTGGTCCGGGTGGGCCACGACATACCCTATGGGTCGGCCCACTGGACCACCAATCCAACGCGCGCAACAGCAATTTACGTGGACTTGCAGGCTTGGAGCAAGGAACAACACCAAAACAAAAAAGAAACATGCAACAAGTAATATTGAAATTTACTTTGAAACAGGTATGCATGTTTATTTAATATATTTTGTACTTGATGTTTGGACTATTTCATATTAACTTGCATACTAAATTATTTATGAAAAATTTCTTATGGCATACCTCATGAATAAATCCTAGCTACGCCACTG
>DTA_ZM00184_consensus#DNA/DTA
CAGAGGCGGATCCAAGGGTGGGGCAAAGGGGGCCATGGCCCCACCTCAATTTTTATATGCTATTATACCTAGATTTAGATATACATCAAAATAAAAAAACTTTTATATAGTAGGTACAACCAAATCTAATGAAACCTAGTTTTAATCTAACTTTTTCTCGACAGTCCATTGCTCAGCCCGCTCTCCATACAAGTAGTTCGATTCCTTCCTCTAGCGGCTAGCTACTCGACCTACTCGTGGCTCGATCGCTCCTTCGATCATGACTGGATCGGTAGTGGGTGACCAGACCCGTCCGCTACCAGTGTCACCTTGTCTTCTCGTCACTCGTTAGTTCATCGCGTTGTCGGGATCCCACACGCAGCGCCACTACTTTGCCTCCTATTCCGCATCGACTGGTGGGCAAGCTATTGGTGGGATCCTGCCTTGGCACCATGGTGCCACCACCATCTGCCCTCACTATGTCACCAGGGTCCCACCACGTCGTCGCAATGCAACAATTGTTGTCGCTTGCCACTGCCTACAGCCGCTTGCCCTCGCTGCCCCTCGCATGTTGCTGCCTCATCATCGCCATCTCAAGGCAGACTCACCACAATGACGCGTCGATGTGGCCGCTTCACCCGCCTTTCTGTAGGGTGGCCAAAATGGTTTTCTGATATTCATATCATTTTAGAACGCTCCTAGTATTATCACCTAACCTTGTTATTATCATGAAGCTATTTTTATCTAGTCGTCTAGTATCGTGGTTTGTCTCTTATGGTGTCGCCCCACCTAAAATTTTGTTCTGCGTCCGCCACTG
>DTA_ZM00186_consensus#MITE/DTA
TAGGGATGGATCCGGATATTTATTCGGATGTCATTTTTTTGGTCTTCTTTCTTCGATTGTGAACAACTAACATATAGAATTTGCTATGTAAATTTATATTCTTGTTTTTAGCATTGAGACTATTAATCTTCACAAAAAATAAACATTAAATTCATTCTATATCTTTTTAAATAATTCATATAAAATTCGGATGTCTATCCGAATACGGATTCGGATGTTTTTTCACCTTTTTTGTTGTAGGGAGAAAATAATGTACATAAAAAATTATACAAAAATTTATTTAAATACTTCATAATATTCTTAATAACATTGCCGAAAATTAACTTTAAATTCTATGTATATCTATGCTAAAATATTAGATTTGTGATACAATTCGGATGTTTTAGGAACATCCCTA
>DTA_ZM00187_consensus#DNA/DTA
CAGGGCCGTGCCGGCAAAATTGAGGGCCCTGTGCAAACTCTAGAATAAGGCTCACCATTACAATACTATAAAATTTAGAATATATTAGATAACATTAAGATATATATATATATATATTCAATTTTTGGTTGCATAATTTTCACTTAAATAACTATTTTTAGTGTTTCTTGAAATAAATTCTTCAATTATATGCTCATATTATTCGTATCCATTTGGCCATCTCAAGGACCATTGTCAGCATTATTATCAAGTGTTGGGCCTTGATTAAATGACTGAGGGCACTTGTGATTTTCAATAGTAAATATATTTATAGCTTCTTTCTGAGACTGAATTAAATCTTCTATTCTTTGTCTCTTCTTACGCCTTTTGGAACGAGAATCAGGCATGGTCGATAGTTGGATCTTGGAATACTAAACCAAATGGTGCACATACATAAAAAAGATAAATGCAATAAAATTATTTAGTTTATAAGGATGTCCAATAATAATTGAAAAGGTCTAATCAATTTATATTTCAATATATAATCAAACAAAGTAACAAACCTAGTTAAAGAAAAAATATTTAAAAATTTACCTTGCTTTCTTGGTGTCCTAATGCACACAGACGCAGTGACGCAGCAGGCTTGCCTGGCCACCACTCACTACCAGCTTGTGGCAGACTGCAGAGTGCAAACATGCACTCATACTCTCCTAGCATGCTACTAGCCTACTAGGCTAGCACACGTTGAGACTCTGGCAGACGCCGTGACTGTCAACCGGCCATAGACGATATGGACTAACAAAATTACGTGAGCAACAGACTGTAGCTTTGAAAATTTTGGGGCCCTCAGGATTTGGGGGCCCTGTTCCACTGAACAGCTAGCACCCCCTCTCGCACGGCCCTG
>DTA_ZM00188_consensus#MITE/DTA
TAGAGATGTCCAAATGGGCCGTGCCCGTCGGGCGGCCCGTGGCACGGCACGGTTTTGGCCCGTCACGAACACGGCACGGCCCGGTGGTTGACGGGCTCGGGCCGGCACGGCCCGTTAGTCGGGCCGGGCTTGGGCCGCTGCCGTGGCACGCCGTGCCGGCCCGAGCACGGCCCGGTTTTTTTATTTTATTTTTCAGTGCATTTATTTGTATATTAGAAGCAACTTTAATAGTTTAGACACAAAATAAGTTTGGTTTAGTTGGCTAGAGTGGTGTAGCTAAGCATTTTAAACCCTCCAACCAAGGTTCAAATCCTAGCAAAGCTTATTTTTAGTCTTTTTTTTACTTATTTTTCTTCCCACCCGGTCAAAGCACGGCGGGCCTTAACGGGCTGCGGGCCGGCCCGGCACGGCACGGCTATGTGCGGGCCGTGCTTGGGCCTGGGATGTGGCACGGTGGCCCAGCCCGGCACGGCCCGTCAACCTAACGGGCCGAAACGTGCCGGGCCAAACGTGCCGGGCCGAAGGCGGGCCCGTGCCGGGCCGGCACGGCCCACCCGTTTGGACATGTCTA
>DTA_ZM00189_consensus#DNA/DTA
TCACACTGGGCATAAAACCCGAGCCCGAAGCTCGAAACCCGAAAAACCGAACCCGAACCCGTATAGCCCAATACCCGATACCCGAAACATTTATGCGGGTAGTAAAACTTAAAACCCGATATTATTTCGGGCTTAATCGGGTAGCAACATCCGGTACCCGAAATACCCAAATACCCGAACTATACAAATATCACCACATGCGTCTATAGTACCAGTACTAATGTTGTTTTTCTTTGCCCAGTTGACATACTAGCTCTTGCTCTTCCGTCCAGTGTGCCAGCACGCCGTGGTGCAGTACTGCCGTAGCACCTGGCCGGACTGCAACAGCTAGCAGTCCATCACCCAACCGGCCAACCATCAGTCATGCTTCCGGTTCTAGAGTTTGCTATTTCCTCAACTAATCAAGATCAGTTTCACGGTGAAATATTTCCTAGTTTGCTCATTTTCTACTCTCACTGCATGCTTATGACTCAAAAGCCCGAACTGCATGCTCATTTTCCAGTGTGCTTCCGGTTCTAGAGTCTAACTGCATGCTCATTTTCTAGTGTTTGATTCCTGATATTTTTGTAAAAATACATGTGTAAATATTTGATGTCACATTGATCTGCAACGAAATCGGGTAGAACGGGCTACCCGTACCCGAACCCGAATTTTTCGGGTACCCGAATTTTCGGGTTTTGCTTAAATTGGGTACATATTCGGGTATTGTTTCTGAAAGCCCGAATTGTCAAAAGCCCAAACTACCCGACCCGAAAATTCGGGCTAACCCGAATGCCCAGCGTGA
>DTA_ZM00190_consensus#DNA/DTA
CAATGATTTCAAGTCGCCTGGTCGAACACTGGGGCCGACCAGGCGACTAGTCGCGATTAGGCGACGACCAGGGCGATTAGTCGACCCCTAGTGGTCTAGTCGGTCCCTGGTCGTCCTAGACCTTTTAGACTGGTATTTATACTTATATAGGTATAAACAGCAGGATATACAAAATAACAGGCAGAGGTACAAGTCACTAATCAGCAGTCGGCTTAGGATTAGAGCAGCAACAACCATTAGTGTTTGATCACTGGTGGGAGACACAGACAGAACAGAACTACAGAGATGGGGGAGAGGGAGCAGGGGGAACCTTGAGATGACGAGCTCATCTCGTCACTGGTGCTGGAGACGCTGGTGATCTGGAGTAGCCGTCGCCCACCGGTGATCTGGACTCTAGAGTTCTGAACTGGAGCTGTGGAGCAGGCGAGCAGGCAGAGGGGCACATGTGACTGGAGCAGGCGAGCAGCTGCCGGTGATCGGGAGTTCGGGCAGAGGGGATCACTAGTGCTGGAGAGTGGAGACGCCGGTGATCTGGACCTCTGGAGCAGCCGCCCGGCAGAGGGATACATGCAGGGTTTAGGCAGCCTTAGGGTTTTAGCAGAGGAGAGGAGAGGCGGAACTTAATGTTCTTGTAGATGAGCGAAAACATTGGTCCTGTAGCCCAACACAAAAATCCTAGCACCAACGACCAGAAACTGGAAAAACGGACGACTAATCGCCCTTATCGTCGACTAATCGGACGATCAGGACGACCAGGCTCCCTAATCGAGTCGTCCGGCTAATCGGCTGTTAACAGGCGACCAGCCCGACTAATCGCGATTAATCGCGATTAGTCGGACGACTTGAAATCATTG
>DTA_ZM00191_consensus#MITE/DTA
CAGAAGCGGGCCCAGACATTTGAGATTGGGTATTCAAAAATTCAAAAGATTAAAGAAATTAGTGCTCTAACGCTATTTTGTGTAATACATTATTGACAAATTACTATAGATCACCAAAAACTTGGGTATTCAATGAATACCCATGAAACCCCCTGGGCCCGCCTCTG
>DTA_ZM00192_consensus#DNA/DTA
TATAGATGTCCAAACAGTGCGGGCCGCCCGTTTGGCCCGTGGCACGGCACGAATTTAGCCCGGTCCAAACACGGCCCGGCACGGTCGGTTACGGGCCCGGGCCGGCACGACCCGTTTAGCGGGCCGGGTATGGACAGATACGGCGGCCCGCGTGCTTTGGCCCGGCCCGGCACGATAAATGGGTCGGCCCGATGACGGCCCGCGTATTTGACAAGCCAAATTCACGTGTCTAGCCCGCAGGCCGCATTGGTGCATCCGCTGGCTGCTGACCGCTCGGCAGCGGGCTGCTCGCCTGCTCCTCATCTCTGGCGGCGGCGCGGCGCTCTGCTCGGCTGCTCGGCAGACGACATTCCCGCTCTGGCGACCGGCGCTCCGCTGCTCGCCCGCCCAGCCGGCCTGCTCGGCTGCTCCTGCAGACTGCAGTCCTGCACTCCGTTGCCGGCCTGTCGCAGTGCCGCTGCGGCGCTGCTTGTCCCGGCTCGCCGTCCGCCGAGGCAGTAAGCCAGTAAGGCACCGAGCCACCGACCCGACCGGCTGCCGCAGTGCGCCAGTGCCGCTGCTTGCCTTGCTTCCTGCTTGCTTTAGTAATTAGTTCATTACTTCATTAGTATTTAGTTGCTTGACTGCAGACTACTTGAGTATTTAGCAGCAGCAACAGGTAGAGGGAACTAGCTTGAACACAACGGCCCTTGAACACAACAGCAGCATGTGCCGTGCTTTTCTTTGGGGATCTAGTTCACGCCCGCTCCATCGTTATTATACTGCTCTTAATATATGTCATTTATTAATATATGTAATTAATATGTTATTATATATGATTAATTCTGTTAAATGTATATATTTATATATTGCTCTACTGTTGGTTCGGGCCAGTGGCCGGCCCGGTACGTTGAGGCCCACCGGGCCAACGGGCCGGCCCGGCACGATTTTTCCCTGTGCGTGCCGGGTTTGGGCATGTCCCTAGGCACGTGGGCCAGCCCGACCCGGCCCGAAGCATCAACGGGCCGTGCCTGGCCCGACCCTATTTGTACCGGGCCGAAATGGGTTCGGGCCGGGTCCGTGCCGGGTGGCCCGTTTGGACATCTATA
>DTA_ZM00193_consensus#DNA/DTA
TAGGGATGGCAATGGATGTCATTTATCCGCGTACCCGCGGATAAAAAACCCGTTGGGCACGGTTTTGGGTACGAGTCTGTACCCATGGATACGGATACGGATAGCACTTGATATCCGCGGATATTTTTAAAACGGATACGAAAAATCAATATCCATACCCGAATACCCGAATATCCGTTAAAATTACACCCATCCCACAGGCCCACGGGCCACATCGCCACAGCCCACAACGCCACAAGCATTCTCCAGGCTCCCGGGCACAGAGCGCAGATCTCCAGCTCGTCCTCAGTCCCTGCGTCGCTGACTCCCTGCGCAGCTCGTTCTCAGTCCCTGCATCGCTGACTCCCTACGCGCCTGGCCGCCTGCGGCCTGCTCCCCTCAGTTCCTGCATGTGCTACCTCCCCTCAGTCCCCGGCTCCAGCGCGGCTGTCCCGGTGTAAAGTACAGGTTATTCCAGATGCAACGACTTGTTGATTGTTTTTTCACCCAAATGCAAGTACAGGTTATTCCAGATGCAACGACTTGTTGATTGTTTGAATTTGCTGGATTTATATATTTTGTATGTGTAGTGGGCAAACGGATATATCCGCGGATATCCGTTACCCGCGGGTAACGGATGTGGATACTGTTTGTTATCCATGGCGGGTAACGGGTACGGGTTTGGATATCGGATATAAGTCGCGGATATGGATGTCCAGAGACACTATCCGCGGATATTTTACCCGTTGCCATCCCTA
>DTA_ZM00194_consensus#MITE/DTA
TAGGGATGGCAACGGGTCGGATTCGGGTCGGGTATAATAAATACCCGCCCGCGACCGTACCCGCGGGTATTAGCCATACCCGCCCGCAACTGTACCCGCGGGTAAAAATTGTACCCGTGCCCGTACCCGTCGGGTATCGGGTACCCGCGGGTATATATATATATATCTAAAAACAATACAGAAAAATTCCAGAAAATATAATCATAACCAGCAAAAATTCCAGAAAACTTATGCGTACAGGGAACACTTCAAACAAGTCTTCATGAATTATGCGTCAACACAGGCATACAGAACATAATATGGGAACACTTCAAGTCTTCATGATACATGCTCACTAGTTTTTTAGTTTTTACGGATATCCACGGGTAACCCGCGGGCGACAAAAAATATCCGTACCCGACCCGATTTTATCACGGGTCGGGTACGGGCAAGACCCGCGGGTACAAATTCGTACCCGAAACCGAACCCGACGGGTCGGATATCCGATGGATATCCGAACCCGCGGGTAAAATTGCCATCCCTA
>DTA_ZM00195_consensus#MITE/DTA
CAGAGGCGGAGCTAGAAAATTTTGCCAATGGGTTCACTTAGGAATATATGTATAACTATAAATCATAATGACTATACCACACCAAACTAAATGGTGGTGGTCTATCCTTTGCAGCCAGCCATGTTGCACGAACAGGACTGACCACAAGTCAGTTAATGGGTTCGGGACTAAATTTTTATTGGGTTCAAGCAATAAACTATATACATTAATCCTTGGTTTGATAAAAATCATTGGTGTCAACTGAACCCAATGGTCCCTATGTAGCTCCGCCACTG
>DTA_ZM00196_consensus#DNA/DTA
TAGAGGTGGGCAAAAAACCCGATACCCATTACCCAAACCCGAACTACCCGAACCCGCACCCGATCTACCCGAACCCGAATTACCCAAACATTAGTTCGGATCCTAAGTATGAAAACCCGAAATTTTTTCGGGTAAATCGGGTAACATGTCCCGGTACCCGATTTACCCGAACTACCCGAAATTATTACAGTATATGTTATTTGTGCTATTGATGTTTATGAGATGTTCACTGGCTCTGCATGCCATGCAACTGCACACTGGAGAGTACTGTACTGTAATGCAAGAAGCTGACGACTGACGATGAAATGTAGCTTGGCACCTAGCGTACAAATGGAGAGAGTATACATTCAATCCATGTGATTACCCCAAGCAGTGCCAAATGGTATACTCAGGTAGTACGTACTAGGATGCTTGCGAATATTATATATTTATTCACCAAGTGCTAGCTGTGATGACGTTCGTTACTTTGATTGAGTAATAACAAACTGGAGGCTTGTTCCATCTCACATCACACTAGCTTGTTTTAACAATCTTTTTTTATCGGTAGCCGATCACGGTTAGACGGTTAGGGCGGCTTAATTTCGTCATTGCATGTGTCGGTGTTTACGTGTGCCTCTCCTACTTGAATATTCATTTATGGATGTAATATTATATACAGGAGCCATACAGTATAGATGGGTATTTTTCTACGTAGTGTAGTGATCGGGTAAATCGGGATTACCCGAACCCGATTTTTTAGATACCCGAATTTTCGGGTACCCGTTTATTTCGGGTATACTTCGGGTAGCAGTTTTTAAAACCCGAAATTTAAAAAACCCGAATTACCCGACCCGAATTTTTCGGGTAACCCGAATGCCCACCCCTA
>DTA_ZM00197_consensus#DNA/DTA
TAGGGCTGGGCATTTTAAACCCGAGAACCGAATCCGAACCGAACCCGAACCCGAATAGACCGAATTGGTCGGTTTTTCGGGTTTCGGTTTTCGGGTTCGGTCCACATATCGTATCTATTCGGTTATCGGGTTAGGGTTCGGTTTTTGTACTGCATAACCCGAATAGACCAAAAAACCGAACACAGATCGCTCACCAGCCCAATAACTACTTGGCCCACTTAGCCAGCCACGGCCTAGTCTTTCCTTCCTCCCTCCGGTAGTTCGGTCCGCTGTCCGCAGCCCGCAGGCAGCCAGGCAGCCACAGGCAAAGCGCAGAGCCGCAGACCGCCCAGGCGTCCAACCGCGGAGCCGCCCACCACTTCACCAGCCAACCGCCGAACCCTAGACCTAGATCTTCTGCACTGCTCGGCCGCCGCCTGCCACAGCCCGCCGCCCCGCCGTCCACCGCCGTCCGCTGGACTCCACTGCTCGGCCGCTGCCCCGCCGTCAACTGCTCCCGGCGTCCGGCGTTCTGCTCCTTGCGTGGGCGCGGCTGCGCTCGACTGCTCGAGCTCCAGCACCAGCAGGCAGCCGGCGGCGTACTGCGACTGCGACTCCTTGCGTGGGCGTACTGCTCGAGCTCCACCGCCGTCCGCCTGAACTTTGTATTATTATTACTTTGTTATGAACATATGTGTAGTATTATTTCTATTAATTTGTTATGAATTTTGTATGGACATATGTGCAGTATTGTATTGTTTGTCATCCATAAACTCATGATTTGCACCTGATTGTGTTATTCGGGTTCTATAGGAACCGAATAGACCGAACCGAATTTTTTGGTCTATTAGGGTTCGGTTCCTAAAATTATGGGTTCGGGTTCGGTTCCTATTTTACAGAACCCGAATTTTGTAGAACCCGAATAACCCGAACCGAATTACCCGTATTACCCGAATGCCCAGTCCTA
>DTA_ZM00199_consensus#DNA/DTA
CAGGGCCGTGCCTGAGGTAGGGCGGGAGGGGCGGCCGACCTGGGCCCCCATCTCCCAGGGGCCCCACCGCACACAAAGTCCAATAAGAATATAGGATAGAAACGGATATTATTTACTATACCAATATATTTTTGAGTTTGTTAGGAGAATGGATTGCTATCACAATATATTTGTTGCTTATCGGATATTATTTACTATACCAATAACTGTGGCATCAGCTGAAAGGAGCTTCTCAAAGCTTAAGTTATTGAAGAATTATTTAAGGTCTGCAATGTCTCAAGAAAGGTTAGACGGGCTAGCAACTTTATGTATTGAGAAGAAATTATTAGATGATGTCAATATTGAAGCCATCATTGATGATTTTGCATCTAGAAATGTTAGAAGACATTTTTAAATTGATCTCTAAAATATATTTAAGGTAATAATCTTACTTATATTTTTTACTGCTCAAGTCTTTCTGTGGTACATCAAGTATAATTAGTTGATACTCCCCTTTTATTTGACTACCACAACTAAAACAAAGGGGATATATATAATAGTAAAAAATAGTTTTTATGGTGTTGGGGCCTATGTTTATAATCTTGTCCCGGGCCCCTCAAAAGTCAGGAACGGCCCTG
>DTA_ZM00200_consensus#MITE/DTA
TAGGGGTGGTAATGGATCGCGATCCAAATGTTTCTTCACAATTTGTTAGGGCCCTAAATTATTTTTAGTTCAAAAATGAATAGAAATAGAGTCCGATCCTAATCTGATCTGATCCTTAAATTTTATAGTGTAAAATTTAGAGCCCATTGTCACCCCTA
>DTA_ZM00201_consensus#MITE/DTA
CAGGGGCGGGCCCATGTAGAAGCAAGGGTATTCAATTGAATACCCATTATTTTTTGGCAACAAAATTTATGTATATGTATACATATTATATTTATGCACTGAAATATTGTAAAAACATAAAATAACACTGTTTTACAGCTATTTGGCCCAAACTTCGCTTTTTGCTGGTCTTTTTCATTTCCCTACCGTGCGACTAGGGATAGCAATCGCGCGGTTAGGACACGAGTATATGGTTTACAAATCCATAACTACGAGACAAAATTCAATCCATACCCATACCCATATACGTTCGTAGGTATAGATTTGTACTCATGTCAGATACCCATCGGGTAACAGTTATGGATACTGTATATCCATACCCATGAAAAATTTACCAATGGATACCTTATTATATTCATACTCATATCTGTGGATAACAAATTATACCATATCTGTGTCCGATGGATAATTATCTGTTCCCCATGAATAACAAATTTAGGCTGTTAAAAAATTGTGCCCACTAAAATTCCGAATACCCATCCTCCAAATCCTGGGCCCGCCCCTGGCTAG
>DTA_ZM00202_consensus#DNA/DTA
CAATGGTTTCAAGTCGCTCGACTAGCTAGTCGAGACACCTGGGCGACCAGGCGACTAATCGCGATTAGTCGACGATTAGGTCGACTAATCGGGTCCTAGTCGACCTGATCGTCCCTACTGGTCCTCCTGCATATTTACAGGTACAGGACCTATATATATATTTATATATATGTGTAATAATGTAATATTGATATATATACGCATAGCATATAGCAATATAGCATATAGGAGGCAATATCAAAGTAACCAAATTACCAAACAAAACAAATATGAATACTAGAACTGGACAGTGGAGAGTGGACAATTCAGATTTCAGAACACCATTGAACATTCAGATTTCAGAACATCATAGAAATTATGAATACTAGAATTGTCAGGCACTCAGATCACATTTCAGAATTAAGAATTCAGATTTCAGAACATGAACTGAATATCACTCACTACTCACTACATAACATATGATGTAGAGTTGCAGACTTACTAGACGTCCAGCCCAAAGCAAAAACAGGCCAGCCGCCAGCCAACCAAACCTAACTAATCGTCCACACATTAACTGGACGACTAATCGCACTTGGTCGACGACTAATCGGACGACTGGACGATTAGTCGACCTAATCGGGTCGGATACCCTGGTCGCTCCACTAAAACCGACTAGCCCGACTAATCGCGATTAGTCGGACGACTTGAAATCATTG
>DTA_ZM00203_consensus#MITE/DTA
TAAGGATGGCAACGGGTAAAATATCCGCGGATAGTGTCTCTGGATATCCATATCCACGACTTATATCCGATATCCGAACCCGTACCCGTTACCCGCTATGGATAACAAACAGTATCCACATCCGTTACCCGCGGGTAACGGATATCCGCGGATATATCCGTTTGCCCACTACACATACAAAATATTTAAATCCAGCAAATTCAAACATGATATCATATTTGTCCAGCAAATTTAAATATGATAAAAACATAAATCCATACAGAATTTGTCCAGCAAATTCAAACATGATATCATATTTGTCCAGCAAATATAAAATTGTCTACGGATATCAAGTGCTACCCATATTTGGGACGGGAGTACAAGATATTTTAACGGATATTCGGGTATTTGGGTATGGATATTGATTTTTCGTATCCGTTTTAAAAATATCCACGGATATCAAGTGCTACCCGTATCCGTATCCATGGGTACAGACTCGTACCCAAAACCGTGCCCAATGGATTTTTTATCCGCGGGTACGCGGATAAATGACATCCATTGCCATCCCTA
>DTA_ZM00206_consensus#DNA/DTA
CAATGATTTCAAGTCGTCCGACTAATCGCGATTAGTCGGGCTGGTCGGCAATTAGGACACGATTTGCTGGACGACTCGACTAGAAGACCTAGTCGTCCTGGTCGTCCGACTAATCGTCGACTAGGGCGACTAGTCGTCCGAGTTATGTGTCCTGGTCGTCCCGGCTAGGGTTTAGTTATTGGGCCTTTTTTAGCCCATCTACAGTCTAATTTAGAGTACCCTCTCCTCTCCTGTTCTAACCTAGCCGCCAACAGTCTCCAACCTGCACGTCTCCTCTCCTCTCCCTCTTGGCACCGCCCCTGCAGTCCTGAACTCCTGATTGCCGGCGGCTACACCGGCGGCTACAACACCCTGCGTCCCCTGCCCCTTCTCCTGCAGTCCTGCTCGCCTGCTGCACTGCTGCAGTCTCCAACCGGCGGTGGCTGCGAACCAGTGACGAGATGAGCACGTCATCTGAAGGTCCCTCCTGCTCCCCCACTTCTCCCCCTAAACCCTAAATAACCCTAAACCCTAAACAATGAAGCAATATGTTACTTTGTTTATCCTAGTTGTTTGTTCTAATTTATATAATGTATACATGTATATTTATATATATACCTATATAAGTATAACTACTAGTCTAGGACGACCAGGGACCGACTAGGACCGACTAGGGGTCGACTAGTCGCCCTAGTCGTCGCCTAATCGCGACTAGTCGCCTGGTCGGTCCCAGGGTTCGACCAGGCGACTTGAAATCATTG
>DTA_ZM00207_consensus#DNA/DTA
CAGGGGCGGATTTGGGCCCCGGGCCACCTGGGCCGTGGCCCGGGGCGCAGCCCAAAAATCCTCTTATATATATGTCTTTTTTCAACCAAAAAATCTAGCCCAAAATACATTTCAGCCCAAAAATGTGGCCCAAAAGACCTCCTGCTTGCACCGATTGAGCCTGGCGCTGGCGGCCTCCCTCAGTCGCTCAAGTCACGAGAACATAGACTCTTTCAATTATTTCGCAAACCTGCGCGGCTGCGTTTCCTATGTTGCCAGCGGCGCGGCCGCCTCCATTCAGTCCTCTATCGCTCTCCACGCCTTCAGGCTCTACGAATTCGGCAAGGGCACAAGGCAGCAACCTCCGAGGCGGCCGGGCGGGCTCTGACTCAGGCATCCGCCACCGCCAGTCCGGCCTCCACCTCCACCAGTTCGCCTCTAGCGTCCCTGTAGCAATGACGCGCGCGGCCTGCACTGGCGCCGCGCCACCGCCCAAATCTACCCCTGCCATTACATCTTCTCCCAAACTATACAACTTCCTCAACCTGATTCCCTTTCTTTTCTTATTCATAGGCGAGGGCGGAGCGCCTCCCTGGCCAATGGGCAGCGACCACCTGAGCGGCAAGCGCTGTGTGCTGAGTGCTTCTCCTCTATTGTGAGTAATTGTTCCCGAACGTCTGATTCCTTTTCCCTATCTGCCACAGTTCCATTGGATTGTTTTAAATGTTACTACCCCTAAAGTGCGAAAAATTAAAAGACGAGTAGTACATCGTTATATTTGTAGAGTGGCCCGGGGCGTTATTTTTACGGAGCTCCGCCACTG
>DTA_ZM00208_consensus#MITE/DTA
TAGGGCTGGAAACGAGCCGAGCCGAGCTCGGCTCGGCTCGGCTCGGTGCGGCTCGGTGACTGAACGAGCTCGCTCGGCTCGGCTCGTCCATTTCACGAGCTGGCGAAAGAGGCTCGGCTCGGCTCGACCTTGGCTCGCGAGCCGGCTCGGCTCGGCTCGCGAGCCATATTCTGGTACTTATCGTTGCATTATTTGGTGAATTAACATTATATATTCATCATCAAAGACTAAAAAATGAGCTATTATCCATAAAATTATCTAATATTCATTATTATTCCATAAATTGATCATTTTTGCAAGGCTCGCGAGCCGGCTCGCGAGCTGGCTCGGCTCGGCTCGCTGCAAAAACGAGCTCGAAGAAGAGGCTCGGCTCGGCTCGTTCGAGGCTCGCGAGCCGCTCCGAGCCGAGCCGAGCCGCACCGAGCTCGAGCCGGCTCGCGAGCCTCGAGCTAATTTTCCAGCCCTA
>DTA_ZM00209_consensus#MITE/DTA
CAGTGGCGGAGGACGAAAAAAATTAGGTATGGCTGGAACCTGGAAGCGGAAGGCACAACGGCTCTGCGGCTGAGCGAGTGAGCTGCTCGGGCCGAGCGGACGGCGGGCGGAGGCGCGGAGCTGCTCGCCTTCTCGGGCCGTCGGGCGCTCGGCGGACGGCGCGCCGGAGTCGCGGAGCGCGAGCGCGGAGGCGCGGAGTGGCTCGGTCCGAGCCCGAGCGGACGGCGGGCGAAGGCCGGAGGCGCGGAGCTGCTCGCCTGCTCCGCTGCTCGGGCCGTCGGGCGCTCGCCGGACGGGCGGACGGCGGCCGGAGAACCGTAGCCGCGGAGCGGCTCGGGGCCTCGGGCCGAGCGGACGGCGGACAGAGGCGCGGAGGCGGAGCGGTGCTGGGGCTGTTGGCTGCTCGGGCCGTCGGCGCTCGGCGGACGTGCGGGACGGCGGACGGCTCGAGCGCTCGGCCGCTGAGCGGAGGGCGGACGGCGCGCCACTGACTGATTAGGGTTTAGAGAAGCTGGGCCGGACCTGTTTTTTTTGGTATGGCTTGGGCCATAATAGGCCATAATGGGCCCTCCGCCCCTG
>DTA_ZM00210_consensus#MITE/DTA
TAGGGGTGGTAACGGGCCATTTAATTTAGCCTAGCAAATTTAAGGATCGAGTCAAGTTAGGGCCGGATCATAAAACAATACAATTTTGAACTAACAAAATTAAGGGCTTTGTTGGTTTGTGAAGCAAGTATTAGGGCCATGATCCATTACCACCCCTA
>DTA_ZM00211_consensus#MITE/DTA
CAGTGTTTTAAATAGCCGGCTAAGCCATTTATCCCCAGCATTTTTCATAAGCTAAAAAGGATATATCTGGATATAGCGGACAGCTAAATGTTTTAGCGGTTTTCATAATCTATCAATCTATCTATTGATTATATACCTATCAGTCTACCCGTTGGGGAAAATAATTGGATAAAGTTGGAGATAATCAGATTTACCTGCTTGTTTCTTCGGACTACATTGAGACATGGCTGTTGATCGTTTGGTAGCACCGGCCTGCACGCGCACGCAGCTCCTAGCGCCCGCGTCCGCGGCGGCCTAGCGTGCAAGCGGCAGCCTAGCCCATGGAGTTGTTTTTGAGCCCTAGAATTTTGTTCAGCTGGCCCACATGTGACTTTCCACGCCCCAGCAGCGCTAAATCAAGTGTGATTTAGCTGTTTTATCGGGCTATTAGCGGCTAAGTACGTTTAGCGTTAAACCGTGCTTAACTTATCCCCAACCCTCTCCAGCGGATATATCCGGATATATCTACCGCTATAGCCGGCTATTTAAAACATTG
>DTA_ZM00212_consensus#DNA/DTA
CAGGGGCGGATCCACAATGTGGGCAAAGTGGGCCATGGCCCCACCTTAATTTTTGGAACTCTTTATACCTACCTTTTGTATATACTATAAAATAAAAAATATAAGGTATATGAGACCAAATTAGATAAACACCGGGTCCACCACATCATACCATCGACTAACCCACAAGATCTAGCCCATCATCTTAGGCCACGACCTATGTCGACTAAAACACAGAATGAGAAAGGCATCAACCGCACGTCTGTAGCATCCAACCCCCGCTTAGCGCTCGTCCTAGCGTTGTGCCCGCTGCCCAATCGGCGTCCAACAGTCAGTTCATCATCGTTGGCCTAGCACCGCCCACCCAACCGTCATCGCCAGCCGTCAGGACACCGTCGCTAGCTTGCGGCTCGCCTGCCATTGCCGCCAGCCTATCGTCTAGCCGATAGCCCGTCATGGCCGGCCCGCCTCCACTCGGCCACGGCCCCGCACTAGAGTGCAAGCTGCCACAACCACAAGATTGATGGTTTAATGGTGTTTTCGATGTTTTTTCTATATAGTTTTGTTCTTTTACTTACATTGATGCTTACCTAATACTTTTTTCTTCTAATTGTAGATTGGATTTTCTATCGATGATTTGGTGTCGCTAAAAGGATTTTCGATATCCACATTATTTTATAATAGTCATGATATTACAACTTAATTTCATGCTATTACCAAGAAACCACTTATAGTTTAGCATTTTTTCTTGTGATTTCTCCATTACGGATTGGCCCCACCTGGACTTTCGTCCTGCGTCCGCCACTG
>DTA_ZM00213_consensus#DNA/DTA
TAGGGATGGCAATGGGTCGGGTTCGGATCGGGTATGGTAAATATCCGCCCGCGACAATACCCGCGGGTATTACTCATACCCGCCCGCGACTATACCCGCGGGTAGGATTTTGTACCCGTGCCCGTACCCATCGGGTATCGGGCGGGTATCGGATACCCGCGGGTATAATTACACTCCACATAAATTAAACACATGGTTGACAATATACAAGGTAGAAAAAAAACAAGACATAATAAATCTGATTATTGTTACAGAAGCAAGCCTGGACAGCAACACATGATTTTCTTTGGAGTTTCTTTGGAGTTTGGACAACAACACATGATTTGAGTCAGTCCGCCGTGAAGCCTCTGCAACAATTGAAGTCAGTCCGCCGTGAAGCCTCTGCAACAATTGGTAGTGGCTCTCAGTGCGCAGACAGCAAACGGCACGCACGGACAGCAGGGACGCCGGACGCAAGGACGCCCGCACTCGCCTGGTCGCTTCGCCTGGACGCAGGGACGCCAGCACGGGCAGCAGGGATGCCCGCACTCGCCTGGTCACCTCGCCTGGATCTCGCTCCTCGCTGGCGGAGTGGCGATGGCGGGTGGCGGCCAGGTAGCTGGGCAGCCGAGCAGGGACGCAGCCAGCCAACCACGCAGGCGACAGTGCGGCACCGCGGCAGGGTCGACGCCGGCGAGGAGCAGGAGCGCTGGAGCAGTTTCTGCTTTCTGGCGGCTATGCGTGACTGCCTGAGGTGAGACCGTGAGAGAGAAACTAGGGTTCCTGGGTGATTGAATAAAGGACATTGGGCTGGGCCGGCCGATTTCAGGTGGGCTGAAAAAATGGAAACTGAAAATTTCGGATATCCGCCGGTACCCGCGGGTAAAATATTAAACCCGTACCCGACCCGATTTTATCACGGGTCGGGTATGGGTGAGACCCGCGGGTTAAATTTCGTACCCGAACCCGAAACCGGCGGGTCGGATATCCGTGGATACCCGAACCCGCGGGTAAAATTGCCATCCCTA
>DTA_ZM00214_consensus#DNA/DTA
TAGGGATGGCAAATGGACCCGTGGGTATGGATACCCGCGGTTTTCGTACCCGATGGACATGGATACGGGTAGAGAAATTCACCCGTGGGTCTTGTCGGGTCGGGTACCCGAAATATATCGGGTAGGGTACGAATACCATATTTTACCCGTGGGTATCCAGTGGATACCCGAAATACCAGTTCACCTAGTATATGGCCTATGTTTAGAAATTAGAACACTGAATGAGCCCATCAAGCAATCAACCGTCGAAGCCCAAAAACCCCCCTGACCCTATCCCCACATGCCCGATCCCCATGGTCAATCCCCACATGTCGCACTAACCCAAATCTGCGCCGGCCTGAGCGGTGCTCGACGTCGCGCTGGAGCAGTGGCTCATGCCCAGCCGCCCAACGGCCCAAGATTCCCACACCAGGATTCGAGCTCGACGTCGCGTCACCGGCTCTGCCCCAGCTCCGTCAAGTGAGCTACGTTATGTGAAGTTGTGTGAAGCTGTTGCTTTGCTTATCAATTTTACATGTTGTTATGTGCCTGTTGTTCATGAACTATCTAACTACCATAAACTATGAATATGTGACGTTGCTTATCAATTTATATCCTGTTATGTATTCTACCATAACGTATCCACTGGATACCCGATACCCGACGGGTACCCGGTGGATACGGGTACGGGTACAATTTCTCGCCCGATTGGTTTGGTGGGTATGGATAGTTGTTAAAAGATCGGGTACAATATCGGGTCGGGTATTACCGTACCCGAACACAACCCGACCCGCTGCCATCCCTA
>DTA_ZM00215_consensus#MITE/DTA
CAGGGGCGGAGCCAAGGGGGGGCCGGCAGGGGCCATGGCCCCTCCCAAGGCTGTGACACATACAAGAGATATATATATAGTTGAAATTTTGTGTGTAAATATATATACTCTAAATTTTATGCAGCGTAATTAATCAAAGATTTAATATAGTGGTTAGTAATACATGATCCATAACTCTAGTGTAGTATGTCAACCAAAGTCTAAAGGAGACAAAAAAAAGATAAAATATTCGTTAAATGACCAATCAATGCATTAAACGTCAAACCTAATTCGCTTGCAGACGCTGATATCTGAACCTCACCCTTTATACTTCATCGTATTGTCTGGCTAGGCAGCTGCCGATTGCCACTGACCACTTGACTTGCCTCTACCATAGCCCCACAACCAAAGTCCAAAGAAGGTGATCACGCGAAGCAGCAGAATGAGCGGCAACAACTTATATACATACTATATTAGATCTTGTGGATAATAAAATCTACAAATTTCAACTAAAGTTGTCACCTGATAATATGGTATATATACAATATTTTTATCATATAGTATTGATGAATTGTCATGGCCCCCCTTATATCACAATCCTGGCTCCGCCCCTG
>DTA_ZM00216_consensus#DNA/DTA
CATGGTTTACAAAACCGGTAAAAACCGGCGGTAAACCGGTCGGTTTACCGAAACCGCCGGGGTGCGGTTTCGGTAAACCACCGGTTTTTTTTTCAAAATTCGTTCTAAATTTAAAAAATTTGAAAAAATTCATAAAACCCGAAAACCGCTGATAAACCGTTTTCTGGGACCGGTAAACCGTTATTTGAGACCGGTAAACCGCCAATTTTTACCGGAAAACCGGATTTAATACCAAAACTGAGTATTTAGTGGTCAATTTAGTCATATTAGTCTTGTTTACTATTATATGCTATATGTGAAGATGTTATATGTTATATGTGAAGATAAACCCGTAGCTCAAGTCCAGTTTAGGCATTTAGTGGTTAATTTCGTTTTCATTTCCTGTCCAAGATGGAATCTATAGATCAAGTAGCTTCATTTCTTCCAATAACTATCCGTCTAGACAAGACTCAATCTAGAACCCTTAGCTCTAGTTCTTCTATATGTGTATTTAAGATTTGCTCATCAGGAGAAAAGTCTAACACTTGGTGAGGTGCACATGCAATACACAAACACCAAACATACATAGAGATGGCAATGGGTAAATACCCACCAGGTATTAGTACCCCATATCCATACCCACGATAAAAAAATAACCCCATTGGATCACCCATATACACTGGTGGGTATGGATTTACTCCCATACCCATACCATGTGAAGGTAGAACGTTCTAATACCCGTTTACCTATTGGGTGAAGATTTTTGCCCAATAACAGACCCACGGGTAGAATATTTAGCTCATATACATACCCTAATGAGTAAATACTCGTCACTATCACTATATTTTGTATAGACCTATCACTATAACAGATTGGAACAATATCACGATCCCTCCAACATGCCTGAATACTATCACTATGACTCGAGATAAACATGTGAGTATTGTGAAATAAGTCGACCTATGTGTCGTTGCCTCGTTTGAGAGTTGTAAAAGAACTTGTATTTGAGTATTGCGAAGTTCGCTGGTTGTTTGTTGCATGAAAACTGGAGTTTGTGGTTGCATATGCATGTTATATGTTATTTTGGTGAACACATGTCGTGTGGATCAATTATATTTACTATGTAATGTGAATTGAGCAAACTACAAATAAATCTTGTCAACATTTTCCATTTTTTCTGTAAAAAACAGCAAAAACCGGTTCGTTTCGCGGTTAACCGGCGGTTTAGAGCGGTTTTTCGTCGGTTTTTCACCGGTAAACCGGTTCGAATTCAAATTGATTTGAATTGGTCAAACCGGTCGGTTTTTACCGGTTTTTACCGGTTTACCGTCGGTAAACCGTTACCGGTGGGTAGCGGTTTTAGTATAGAAAACGGTTTTGTAAACCGTG
>DTA_ZM00217_consensus#MITE/DTA
CAAGGTTATTAAAACGATAAAACGTTGGAACGCTCATGGGTGAAATTTTGACTTTTAAACGTTTAAACTTTGTTTAAACGTAGTTTTAAACAACATAGGAAAAATACCAATACATCATAATTTCAGACAATAATATGAAGTTAAATACCAAAATAGAGAGGTTAGTGGCTTACCAAAACTTCACCCATGAGCTGGATTGAACCCCAAAAGTAACTAATAGACTGGGCCCAAAAGTAGCTAATGGTCTAAAATGCATAAAACACTGCGTTTTACAGTTTAGAACGCCAAAACGCTAAAACGTGGTTTCAACCTCTAATTAGAGTTTTGACGTTTAAACGTAGTTTAAACATCGTTTAAACGTAGTTTTAATAACACTG
>DTA_ZM00218_consensus#MITE/DTA
CAGGGGCGGATCCAGGCCCTTTTTGTGGTGTCCTGTGACACCAATGAATTTTAGTAATCTCCATTAGAATGTATGTTTGTTAGCACTTAAATGAGTTGATGATTCTATAATTTAATGGAGATGACACCAATGGTTGTTTTGTCTAGATCCGCTCCTG
>DTA_ZM00219_consensus#MITE/DTA
CAGTGTTATCCTAAACGCTAAACGGTAAACAGTCGGTCATCCTCTGTTTAGCGTTTAATCGGACTACACGGGCGTTTAAACGGACTAAAAACGGATTATACGGGATTAAACGGCATAAACGACCTAAACGGTTAGCTACTGAGTAGCATTTAAACGGCGTTTAAACGGTCTAAACGGCCGTTTAGGATAACAGTG
>DTA_ZM00220_consensus#MITE/DTA
TAGGGATGGCAACGGATAAACTATCCGCGGATAGTGTCTCTGGACATCCATATCCGCGACTTATATCCGATATCCGAACCCGTACCCGTTACCCGCTACGAATAAAAAACAGTATCCACATCCGTTACCCGCGGGTAACGGATATCCGCGGATATATCCGTTTGCCCACTATAAGTTTAACTTCACACACTTTAGGAAAGAAAAGACTAGCTGTAACATATTTGGTCCCAGAAAACAACATGGTTAAGTCATAAAATATTCCCAGTTTCTCACAAACAATAGCTGCAGTTGTGGCAACGGGAGTACGGGACTTGGGCAGTTGGGCTGGCTGTGGTCCGTGAAGTGGTTCCAAACTCCAGTGACCCCACATGTCAAGTTACTTTAACGGATATTCGGGTATTCAGATATGGATACTGATTTTTCGTACCCGTTTTAAAAATATCCACGGATATCAAATGCTACCCGTATCCGTATCCACGGGTACAGGCTCGTACCCAAAACCGTGCCCAACGGGTTTTTTATCCGCGGGTACGCGGATAAATCACATCCATTGCCATCCCTA
>DTA_ZM00221_consensus#MITE/DTA
CATAGTTGTTAAGGCGGAAGGCGAGGTAAGGCGACTGACCCCCTTTTTACCTTTTAAGCGATAAAGCGTAAGGCGAGGCGACGCCTTAAATATATTTAAAAATAGAAAAAATATTGATATTTGAGAAAGTATTTAGGACAAAAATAATAATAAAGAAGAGAAAAGGATAAAGAAAAGAAAAAGACTAGCCCAGCCAGCCTACAAATCAGCCCAACTAGCCCATTAAAATTAGGTTAAGCCCACTTCCTCTCTCCCCCCTCTCCCTCTATCTCCCAGCCCGACTCCCTCCCTCCCCCAGCCACCTCTCTCACTCTCTCTCTCTCCCCGCTTCTCCCTCTCTCCTGTGCCGGCGCCGCCGCGCTGCCAGCCCGCAGCCTCTCTCCCACTCGCCTTAGGTGCGGGAGTAAGGCGAGCAGGACGCCTTACGTCGCCGGGGCGCCTTACCGCCTAGGGGTGACGCCTTAACAACTATG
>DTA_ZM00222_consensus#DNA/DTA
CAGTGCCGGCCCTGGCGGGGGTCGAGCAGTGCCCCCGACCAGGGCCCCCAAATTAATGGGGCCTCACTTTAGTTACTAAATAACAGTATATATATACAGCCATATAGCGTATATTGTATATATATGTCTGTTAGCTCTACAAAACTTTTAAAGACCTAATTATAAGTCAACAACACGGCAACAACAAGCAAGGAGAATTAGACGTAACCCATTAATCTTGATTTCTATATTCTAGTAGTAGTACTTCTTAGTCTCAGGCCCATCTGCCTAGGCTCTCAGTCGCAAACAGACAGGCGGTCGTGCCCTCTCCTCTCGGTAGCCAACACACGACATTGGGTACGACAGCGCTTTTGTCTTTCCCTACATAGCGAACACGAAACTAACATGACATAATCGATTGATCTCACAACGTATTACATCTATTTGATCATTGTTCGAGGTAACCTTCTTTTGAGTCATCTGGACACATATATACCCCATTTTTCTACGAGATGTTATGTTATATTTTAGTTACTTTGTATTTAATATGAACAACGTTTTCAAATATACATAAATATTTATTAACAATATATATATGCACTATAATTATGTGTAATAATTAATATTATCAAGGGCCTCCATTATAAGTCTTGTCCCGGGCCTCTAAAATGTCAGGACCGGCACTG
>DTA_ZM00223_consensus#DNA/DTA
TATAGGTGTACATTCGGGCCGCCCGGCCTGGCCCGGCCCAAGCCCGAAAAGGCCCGTATTGTTTGAATTTCGGGCCGGCCCGGCCCGTTTGAATTTGGGTGCCGGGCGGCCCAGGGCTAGCCCTCGGCCCACGGCCTGGCACGTAATTGCTTAAACGTGTCGGGCTCATTTCGGGCGGCCCGAAATTATAAAAGCCCGAAATTCAATTTTTGGCCCGAAATTCACATTAGGGCCCGAAATTCACATCAGAGCCCAAAATTCAAAACAGATTTAATAAAACAAATAAAAGAGTATAACTAGCATCATCTCTAAATTTGTGTTCTTTATCAAGTATAATCATTTTGTTAGAAGGAAAAAGAGTATAATCAGCTCTATACAAAGTTCGTAAGTTCAGTTCATTATCTAATGTTCATAACAAAAGTAAAATTACATCACATACTCTAATTCAAAGCTACAAAAAACATCTAACTAGCATTATCTCTAGCTTTGTGTTCTTTATCAAGTACATGAAAGTGTGGAATGAAGTGTGGTTTTAATAAATATATGGGCCTTTTCGTGCCTCTATATGGGCCATTTCGTGTCTGCCTTAAACGGGTCGTGCTCGTGCCCGCCCATGGGCCGCGACCTCGGCCCAAACCCGGCCCGATATAGGGTCGCCCCACTAAATTATTTCGGGTCGTGCCGTGCCTGGGCCGTGCTTTTTTCGTGCTTCGGGCCAGCCCATCAGGCCCGGCCCAAATGTACACCTATA
>DTA_ZM00224_consensus#MITE/DTA
TAGAGATGTCAATGGGGCCCCGAAACCCGATTACCCGTGGGGAATTCCTCTATTAGGGTTAGGGTATGGGTTAAAACAAATCCCCATGGGTATAGATTTGGAATAAATTCCTTACCCATCGGGTATGGCGGGTTCGGGTTTGGGAGGGCTAAACCCAAACCCGATTACCCATGGGGAAAAATACCCAGAACCGGAACAATCTAGCATCTAGGATTTTTAGTCCACCATCCAGCAATCCAGTGAGCAGTTACTTGTGGCCTGGACGCCTGGTGGGCTACCGACCAAGTATGGTCGTATGGGCCTGTGGAAAAGAAGCACCAAGCCACCGAGGCAACAGCCAACAAAGTAAAAAAAACCTAAACTTCTGAATTTTTGAATAATCGGGTCGGGTATAGATACCCATGGGTATTTAGTACCCGGTCGGGGATGGGTATGGGAGGATTTTCGTACCCGTGGTCGGGTTCGGGTTCGGGGATGGGGGCGGGTCTACGTTCATGGGTACGGGTCTGGGGAGTTAATCCCCGCTGGGGAATTCCCCATTGACATCTCTA
>DTA_ZM00225_consensus#DNA/DTA
CAAGGTTTTAAAGTCGTCCGACTAATCGCGATTAGTCGGCCTTATCGCTAGAGCGAGCTCGATTAGGGTCTCCGACTCGACTAGAGCGACTAGGAAGCGATTAGTCGTCCTAGTCGCCGACTAATCGCGATTAGTCGTCCGACTAGGGGTAATGGTCGACTAGTTATGCCTGTTTTGGGCCACTAATCCGGTCTCTGTTACATGGGCCAGCCCACCATCTGTACAACACAAACACTGTTTTGCCCTACCTGTACCAATACGGTACACAATATGCTCCTGAAGTCCTGACCTCCTGTTGTAGTCACTGACAACAGCCTACAAGTTTGGCATTCTAATAATTCCTGGAGTTGAAATCAGTGTGTTGTTGTACAATCCAAGGTAAGTGATCTTTACCTTTTACTTTTAGTGAAAACATGTTTGTACAGTTATATTGTGATATTGTTAATAGATCTGCTGATCTGCAATATAGTATACTGTTGTCCTGCTACAGCTATAGTGTATTGTTGTCCTGCAGTCCTGCTACAGCTATATATATTGATATATATACACACACATGGTCCTGTTATAGGTGGACGACTAGGAATCGACTAGGCTCGACTAATCGAGCAAATCGACGACTAATCGCGATTAGTCACCTTATCGGTGCTCAGGCGACTAGAGTCGACTAGCCGACTTTAAAACCTTG
>DTA_ZM00226_consensus#DNA/DTA
TAGGGATGGCAACGAGTCGGATTCGGATCGGATATTGGAAATATCCGCCCGCAGTCATATCCACGGTCATAGATAATATCCGCCCGCGACTATATCCGTGGATAGAAATTCACATCCATATCCATGCCCATCGGGTTTCGGATATCCATTGGATATCCATCAGATATGACAAAGAACCATTTTCAGCAATTGAATAACATAAATAATCAAATTTCTTCCCAATTCAACATCATACATAACTTAAAATTTAATAAAAATTTAAACAAATATACATGTCCTTCAACAAGCAACATTCTCGACATGACAAAAATACATGTCTACATGTCTCAACATGAAAACAAATACATGACAACAAATACATGTCTACTTTTAACCTTAAGCCTTTTGCCTTATGATTCTGATCCGATCTGAGTGTAGTGTTGAGCACTTGAGCTAACGCTATAGTAGCTGTGTTTGAATTTTTCTAGTCAATGATACATGTCTTCATCCTCCAAACAAGTCATTAGTGCATTTATAAAACAGGATTGGTTGCCTAACATGTCAGCTCGGGCCCAAGCTTGCATACACATCAACCCCGCTACTGTTTTTGGAGCAAGTCTACTACGATGTGGGCTAATTACTCTCCCCTAGTACTAAAGACGGACTTAGATGCCACTGTTGTAACAGGAATTGCCATTACATCTCGAGCAATTTTTCTCAAAGTTGGATACTTGATCCCTGCATATTGCCACCAATTGACCAGATGAGGGATTGAGGATTAAGGGGATGGAGATTAGGGTTTCCCTTTGCTGGTTTGGGCGTTTGGCATTTGGCTGAACCGCTGAATGGTGCTTTGGTGGGCTGGCGCCTGGCGGCTGGGCTCAATGGACAAAGGTGGGTTGGCGATTTGTTCATTGGTGTCCATGTGTGGGCCGACAATAATGGACTAATGGTTAATTTCGGATATCCAACGGATTATCCGCGGATGAGATTTAATATTCAAATCCATGTCCACTTTATCTCGGATCGGATACGGGTCTAACCCGCGGGTCAAAAAACATATCCATATCCTGATCCGTCGGGTCGGATATCCGACGGATATCCAAATCCACGGATTAAATTGCCATCCCTA
>DTA_ZM00227_consensus#DNA/DTA
CAGGGGCGGGCCCCATTGAATTCAAAGGTATTCAAATGAATACCCATTATTTTTGGCAAAAGAACTTCAATATATATACATGTATATAGTGTATATGCATGGAAAATAAAAAATGAATCAAATAAATAAAGGAATTCTGTTAATTTGGACTAAAATATCTCCTTCATACCTCTCATATCTAACTAATCCAATAGTTTGTCGTGGACCATGAAGCCCAACGGAGCGACAAAGCCCACTTCAGTACCTCACGACAAAAAAAATCCCCAAACCCTATTGTAGTCGCACCATGGCAGAGCCACCAGATGCGCCAGCCACCAAGTCGTGGTTACATCTTGCAGCCCCACGTGCCATGGAGACACCAGCACCTCCGTTGAGACATCGTGGCTCCACGGCGCAGCTAGGTGCCCACACTTGACTGACTAACTATCATTGCGTTGCATCTGGCCTCGTTGTTGGTCTAGTCAGGGCGTCACCGCGTGCCAGGACAGACAACCAGGGGCAAGGTCCCATCGTGCCAATGTCCAAGCCTACCCAGCTAGTGGCCACCCGACCTGGCCTCCCCTGCTTTGCTGCTTGCAGTACTGGGCTGCAGATGGGGCATTAGCGATTGGAAAATGCCAAAGAGGACAAGCAGCCAGCCAGCAACTGAGCAACAACCAACAGATGCATTTAGATTTAAAACTTTTGAAATAGTTGTATGAAATTTGAGTTTAGTAGACTAGTTATTGAATCAGTTATGACCATAGTGTTTGTGCTTAATTATAGGTTATATATATAATTAACTATATATGTCGATAGACATGTTTTAATCTTCCAAAAAATCATGTTAAACCTTTTCTAAGATTTTATTTCAAGTTTTTTTCTTAGTCTGGTTCTTAAATAAAATCCCTAAAATTTCCAAACTAGCCCTAAAAAATTTCGAATACCCACCCTCTAAATCCTGGGCCCGCCACTG
>DTA_ZM00228_consensus#DNA/DTA
TAGGACTGGGCATAAAACCCGATACCCGAATCCCGAACCCGAAACCCGAACCCGAACCCGATAAGCCCGAATCCGAAAAGCCCGAAATCTAATTTGGGTAGAACCTCCCGGTACCCGAAATTTTATAGCAAATTTCGGTTTCAGTTATCCGGTACCCGAATAATAAATGGGTACCCGAATACAAGAAAAACACTCAAGTCGTCAAGCAGCCAAGGCCCAATCGGCAACCAGCCAACCACGCAAGGCCCATGTGGACATGCAGTGCAGCTAACAAGCAAGTAGGCAACGGCCAACATTATACAGCCCAAGGCGGCATGCGGCAAAGCTCCAGGCGAGTAGCCGACCAACCGTCCTGCCCGTCCAGGTCAGCAGTCCAGGATTTCCCAACCCTAGCTAGCAGCAGCTGCCGCCGTCGAGCACCAGTCCACGGTCTGCCATGGCGCCGTCCTGACACTGCCGCCGTCGAGCAGCTACCACAGGTGGGCTGTCCTGATGCAAGGAATAGTAGCATGCCTCTATTTAATCGGGTAACTGTAAATTACCCGAACCCGAACCCGATTTTTTTGGTACCCGAATTTTCGGGTACCCGAAAAAATCGGGTCGAGTTCGGGTTCGACTGTTGAATACCCGAATTATTTAAAACCCGAACAACTCGACCCGAAATTTCGGGTATACCCGAATGCCCAGTCCTA
>DTA_ZM00229_consensus#MITE/DTA
TAGGGCTGGGCAAAAAACCCGTAACCCGAAACCCGAACCCGGAATACCCGAACCCGAACCCGAAATACCCGAAACCCGAATTTTGTTCGGGAATTTCGGGTAGCAACTTGCAAAACCCGAATTTATTTCGGGTAATTCGGGTATCACAATCGGGTACCCGAAATACCCGAATTACCCGAACTTTCATGTGTCATGTACTCATGTCATGCTTAATTATTAATTTGTACATCTATAATTATGTGTAAGTGTGCATAACTTGTGATTGTAGATTGCTTGTGTTTTATATGTCCATGTATATCATTATTCAAACTATATTTTTATACTAATTTAATAGGGTGTATGTGTTTTTATGAAGCCAACACAATAGTTCGGGTAGTTCGGGAATACCCGAACCCGAACCCGAAATTCCGGGTACCCGAATTTTCGGGTATTGCAAAACCCGTTGTAATTTCGGGTATCGATTCTCAAAACCCGAAATTTTAAAAACCCGAATTACCCGACCCGAAATTTTCGGGTAACCCGAACGCCCACCCCTA
>DTA_ZM00230_consensus#MITE/DTA
CAGGGGCGTAGCTACGTTCAATTGTTGGGGTCGGCTGACCCCAATGACTTTGAAAAATACAATGAAAAATCATTGGTTAGCACTGTGCATTAAGCTATTTGACCCTATCGACCAAGCCTACTGACCCCGGCAACCTTATATGCTAGCTTCGCCCCTG
>DTA_ZM00231_consensus#DNA/DTA
TATAGGTGTACATTTGTGCTGTGCCTAATAGGCCGGCCCAAAGCACACAATTTTTGGCACGGCCCATATCTGGCACGGCCCAACCTAATTGTGGGCCTGGGCCGGCACGGCCCACATTGTGGGCCGTGCCTGGGCCTCAAGTCAAGCCCACGGGCCGGCCTGGCACGGCCCATTTAACTAAGGCCCACCGAGGCCCACTAAATATAGACTCAGTATTTAACTAAGGTCCGTCAAAGCCCACATGACTAGCATAACTTGGAGAATCTAGAGCTTCAATAAGCCATCGAGAACCAATACCTAGATATGGATAGTGAATAGTGATGATGATCATTGTATATGTATTCTGTATGGATGTATAGTACTCAATTAAACACTAAACAGAGAACTGAATATTATTTGTGAGCTAGTTGTAATATTTTTTTCTTTCTGACCAAAGGTTTATAATGTGCATCCACAAAACATCTTAGTTTTATTTTGGTCATATATATATTATACTTTTTGTTGATGTATTACTGTTGTATGTATATGGGCCGGTCTGGCACATTAAGGCATTTTGGGCTATTTGGGCCGGCCTGGCACACATAACTAATTGTGGGCCGTGCCGTGGGCCGATGACTGGGCACACGTGCTGGCACGGCACGGCCCATAATTAGATATGTGCTTTTGTGGGCCGTGCCTTTGTGGGCCGTGCTTTTGTGGGCCTGTGCCGTGCCGGGCCAGGCCGGCCCACATGTACATGTATA
>DTA_ZM00233_consensus#DNA/DTA
CTATGTTTTCTGGTCGCTCGACCAGCTAGTCGAACTGGGGGACCGACCAGACGACTAATCTCGATTAGTCGTCGACTAGGTCGACTAATCGATCTCTGGTCGACCTGGTCGTTTACTAGTCGTCTTGTTCATCCAGGAGACCAGGACCTATGTATATAGTATATACTATATAATATATACTATTATACTATATAGTATATAATTATATAACTATATAATATATATGAACTTCATATACTATATTATGAAGGATAGGGTAAACATGACATGAATTCAGCAATACTGAAAACAGCAGAGAAACACTTACTAGTTACTAATACTACAAGTCCCAGATACCACACAACACACATTACCACCTAGTTACCTAAAGAAGATCTTCATCCAACTGAAATTCATCACCTGCAGCTCCAAACTCTGTATGTAATGTATCAAATGAATAAGGAATAGGATGGACGATGGATTACAAGTCTACACTCTACAGGAATAGCCGAATAGGATGGACTGATGGAGTACAAGAACAAAAATTTAGAAGTCCAGTCCAGAATGACACAACACATACAAGGATGAAGGATGAAGATTGAAGAACAGAACTACACAAAAGAATACCTCCAGAAGATGAACTCATGCCGACGAAAAATTCTGGATTTCTGGATCTGCGCGTGTCTGGATTGGAACCACGAGTGTCTGGACTCTGGACGAGAAATCTGGGTCGGTGAAGTCCGGAACTTGGAACTGGATTTGCGCGTGTCTGGATTGGAACCGCGAGTGTACTGGTGAGGTGAAGTCTAGATTCTAGAACAAGAAGTCTAGGAGCCGGTAGGGAAATAGAGAAGAAGAGAAGAAAAGGAAAGAGATTGAGAAGCCAGGAAAGTAGAGATGTGAACTGTCGGTTTAGTAGAGAGTAGAGACGGCTGGCGTTCCATCTCCCTGTAGCCGGGCCGCCCGCCAAAAAAGCCCACAAAATCAAAAAATCTGGATCCTAAACCTAGTCGCGCAGAACCGGCTAATCGAGCGACTAATCGACCCTAATCGTCGACTAGTCGGACGACCAGGGCGATTAGGTGCTCTAATCGAGTCGGTTGTGCTAATCGAGCTCTGCTAACCGACTAGCCCGACTAATCGCGACTAATCGCGATTAGTCGGACGACTTGAAAACACAG
>DTA_ZM00234_consensus#MITE/DTA
TAGGGGTGGGCACTTTTTTACCATAAACCGAAAACCGAACCGAACCGTACCGAACCGAACCGAAATTTCGGTTTTTTCGGTAGTTCGGTTCGGTTTCGGTTTTTGTATCTCAGAAGTTCGGTTTTCGGTATCGTAATCGGTTTTCACCGTATACCGAACCGAAATACCAAAAAAACCGAATACCAAACTTTATCAATTCTAAAATTTGACTTTTCGATTATGTGAACTAAATGTGTGAAGCAATTAAATTGTTATTCACTTATTTATATGTGATGTATGATGTATCTCTAAATATTTGTACCTATATAATTTTTACTTTTTAAAATTATGTGTAATCTATCATATAAACTTGTTGTATGTGTTGTTTTGAGTATAAGTTTGGTATTCGGTTTTTACCGAAAAACCGAAGTAAAAAACCGAAACCGAAGTTCTCGGTTTTCATTTTCTAGAAAACCGATTGGTTTCTAATGTCTAGAAAACCGAAGTTTTTTAAAACCGAAAAACCGAACCGAAATTTCAAAAAAAACCGAATGCCCAGCCCTA
>DTA_ZM00235_consensus#DNA/DTA
TAGAGATGTCAATGGGGACCCGATACCCGCCAACCCGTGGGGAATTCCCCTATTAGGGTACGGGTATGGGACAAAAATTGTACCCATGGGTATGGATATGGGACAAAATCTCCACCCATTGGGTAAACGGGTATGGGTTTGGGAAGCAATAATCCGAACCCGATTACCCATGGGTATTTCATACGTGTACACCTGTCGTGTTTGTATGAATGAGTTGAGGCCGAGCCGGCCACCAAGCCCAGCACGACAGCGCACCAGGCCCCAGGTCCTAGCCCAACAAGGCAACACGGCAAGGCAACTAGCAGACTAGCAAAAAACAAAACCCTAAAATAACCAGCCATATGCTACGCCCTGCCCAGACGACGGTGACGACCATGGATTCTCAGGCGCCAACGAACTCAGATGGTGACCAAGGAAGGTGAGCAAACTCCATTTCTCCATTTCTTCTATCGGTCCCGAAGTACTTATTTCTTTTCTGATGGATGGATGAATGGATCATGGTTCATGGATGAGTGCTTGCCGATGTGGTGATGTCTGAAATCTAGATTGTTTGTGCTACCTGTTAGTACCTAGTTATCCCTTAATTGGGGATGGGGACCCATTGGGGACCCGAAACCCGAATGGGGATGGGTATGGGATGAGTTTTGTACCCATGATGGGTATGGGGATGGGTATGGGGATGGATCAAACATGATGGGGATGGGTATGGGATGCTATAACCCGGTGGGGAATTCCCCATTGACATCTCTA
>DTA_ZM00236_consensus#DNA/DTA
CATAGTCACAGGAAACAGGGTCGATGCCGCGTTCCGTGACCCAGGGTCGTCGTCCCAAATCGTGGGTCGGGGTCACCATGGGTCATCGTCCCGAACGCTAGGGAGTCGTTGTACCAGTGCAGATGGGAACGACGACCGGTGCTCGTTCGTGACAGAGGAGGATCATGCAGGTTGGGGCAGGGCGGCACAGATTGGGGCAAGGCAACGCAGATGACGGCAGGGCGACATGTATGGTGGTGAGGACGGGGATCCTCCCGTGGCCAGCAAGAGGTGGCGCTCTGGCTTCCTGCGTCGGCGCTCCTCCTGCAGGTTGCAGAGGTCCTAGGCTGGGCGGCGGCGCTTCTGCCTCGTGAGCTCTATGGCTCCTATGTGCGTCTAGGGCAGAAGTATAGGGTTTCATTGCTATAATGGGTTGGTATTGGGCTGGTGTTAGGTTGTGTTAAGCTGGTATTAGGCTAGGCCGCTGGGGCATAGCACATAGGGTCCTTGGGATTTTGGAACACGACCCTCGACCCATGGAATCGACCCGAGATCATCGACCCATTAGACTTGGGTTCACGTACCAAACTCACGATTCACGTCCCATAGAGGTATACCCCCCTTGTACCATATTTTTTTCAAGTGTCGACCCACGACCCCGTTCCTCGACCCAATCGACCCGGGAACATTGTGACTATG
>DTA_ZM00237_consensus#DNA/DTA
CAGGGCCGGCCCTGGGGTGGGCAGGGTGGGCGGCCGCCCAGGGCCCCCGAAGTTATGGGGCCCCTAAATATGTATTAAGTATAAGTATATGATGTGTGCTATGGATATTTAGTAATTGGTCTTGGATCAAACACTATTTGATAGTCTGTTCGCTAGATGTAGCTTGTTGGAAATCTAAGAAACGAATCGATGAGCCTATTGCAGTCACAGAGAAAACAAATCGTCGCAGACTCCTAACACGACGTGGCGACACCCTGAGTGCGTGTTCGATAGATGACTATAGCCGTAGTGTATAGTGTACTAGTTCTTATATTATATGTTATATGTGTGTATTTTTGCAATCTCACGAACTAATGATTGTTCATTGATATATTCTATATAGGATTTTAAAGTCAAAATTTTTATCCCAAACTCTTATTTTACTTTGGCACCAAGTGAGTAAAAGGCCAAGATAAGAGATTTTTGAATGGTGTATTGTCTGCTACATGAATTTTCGAGAATTTCGTAGAGGTGGATTGTTATCCTAATGTCTCTATTGCCTATCGAATCTTAGTGACTGCTCCATCTGCCGCAAAAACTTTTTAAAACTAAAATTATTGAAAAAACTATTTGTGACCAACAATCATGTTTTCAAAAACTTTATATATAAATATATATTAGATATATAATATATATAAATATAGAGAGAGATAAGAGGGGCCTATAAATTAGTTTTCGCCCAGGGCCCCTAAAATGCTAGGACCGGCCCTG
>DTA_ZM00238_consensus#MITE/DTA
CAGGGGCGATTCTAGGGAGGGGCACAGGGGGGCAATGTCCCCCCTAATCTTCTACAAATTCCATAGAAGCTACTAATTTTTTTAGCTAATCACCATATAAATAATGTAAAATACCTCTTAACAGCCCCCCTCAATCTAATTTGTCCCTCTCAATCTCAAATGCTGGCTTCGCCCCTG
>DTA_ZM00239_consensus#MITE/DTA
CATAGTCACAAGAAACGGGTACAGTGGTAGCGACCCTCGACCCGGAAACGTCGTCCCCGACCCGGATACGCGGGGTCATTTTCGTTCCCACCATGTAAAAATCTCTCACAGGTAGCGTACCACGTTCCTCGACCCTATCGATCCGGGAACTTTGTGACTATG
>DTA_ZM00240_consensus#DNA/DTA
TAGGCCTGGGCATAAAAACCGAAAACCGAACACCGAAACCGAAAAAACCGGAACCGAAACCGAAAAAACCGGAACCGATCAAACCGTTATATTTTTCGGTTACCATTCTTCAGAAACCGAAATTTAGTTCGGTTTTCGGTTTTTAGTTCGGTTTAAACCGAAAAACCGAACTGTTAGCCCATCAGCCTATAATCCCATTTCAGCCCAAGTCTTCAGAAACGCGGCTTGCTGTCTTGGGCCTTCTCCGGCTCTCAGCCCCTCACGCTGCCTGGGCCCAGGTGCAGGCACCCTTGCTCAATCCCGTCGGCATGCAGAATAGCAATTCAGAATTCCTTGTATTATTCTATGTAGGCATGCAGCACTGGCAATCGGTCAGTAGCAATAGCACTGGCATAGCAAATTAGCAATAGCAGGCGATCAGGCCTTGGAGTCGTCCGAGTGCTGGGACGGAAGCCGTGTAGGCGTGTACTATGCAGCACATAGCTATTTGTTTTTTTCGGACTACACAGCCAGCTAGCCGGCGGACAGGGTACTGAAAGTCTGAAACACAGCACAGCCTAGTTCGGTTTTTTCGGTTAAACCGAAAACCGAACCGAACTATACGGTTAACCGGAGGTCCGGTTTTTCCTTTTCTAAAGATAATTTCGGTTGGCATTTTTCAAAAACCGAACTTTAAAAAAAACCGAAAAACCGAACCGAAAAATTTCGGTTAACCGAGTGCCCAGTCCTA
>DTA_ZM00241_consensus#DNA/DTA
CAAGGTTTTAAAGTCGTCCGACTAATCGCGATTAGTCGGCCTTATCGCTAGAGGGAGCTCGATTAGGGTCTCCGACTCGACTAGAGCGACTAGGAAGCGATTAGTCGTCCTAGTCGCCGACTAATCGCGATTAGTCGTCCGACTAGGTATAGTGGTCGACTAGTTTTGCCTGTTTTGGGCCACTAATCCGGTCTCTGTTACATGGGCCGACCCACCATCTGTACAACACAAACACTGTTTTGCCCTACTTGTACCAATACGGTACACACATGTTTTGCAAAATATAAATAGCATATAGTATATGTATGTATGCAACACTATCTCTACTCTTCAAAACTTCCTCCACGATCTTATCAGACCCATTAGTTTCTGCCTTCCGCAGCTATCCTCCCGACCCACTAGGCCACTACGGCAATGTCCCTAGGACATCTCTTGATCTCGCATACCCAGTCAAGAAATCTTGGGTCCGCCACTGAATCAGTGTGCTGCTGAAATCGTGTAGTTCCTGCTACAGCTAGTGTACTGTTGTATTGCAGTCCTGCTACAACTTTATATATTGATATATACATATGGTCTTGTTATAGGTGGACGACTTAGGACGACTAGGAGTCGACTAGACTCGACTAATCGAGCAAATCGACGACTAATCGCGATTAGTCACCTTATCGGTGCTCAGGCGACTAGAGTCGACTAGCCGACTTTAAAACCTTG
>DTA_ZM00242_consensus#DNA/DTA
CAGTGGCGGACGCAGGACAAAATTTCAGGTGGGGCGATAACGTAGGAGACAAATCAATATACTAGACCATTTGATAAAAATAGTTCCATGATAATAACATGGAGATTAAGTGATAATATGAGTAGTGTTCTAAAATAACATGAATACCGAAACTTCATTTTGGCCACCCTAAAGGAGAGTTGGAGAGAACAAAGGGGTGGACTGGCGGGGACTGGACGTTAGGGCGAAGCGGGCGCATCAGCACGTCGGTGTGGAGAGTCAGCGACTCCACCGCAAAATGACGACGGTGAGGCGACAATAGGCGTGGGATAGCGAGGGCAGGCGACGATGCGACGGTAGATGGCGACGACGAGGCGAAAGGCGGTGGCAGCAAGCGACAGCCATTGTCGCGTTGCGACGGCGCGACGGGACCCTTGTGAGATAGCGAGGGCGGGTGGTGCTGTGATGCCAAGGTAGAATCCCACTAATAGCCTACCCATCCGCCGGTGCGGATTAGAAGGCAAAGTAGTTGTACTGCGTGCAGGATCCCGACGTGGCGACGAGCACCACGACTCGGGTGGGGAGTGGGCTGAGTAGTGAAGCACCGAGAAAAAGTTAGATCAAAGTCTAGTTTTCATTAAATTTAGTCCAACCTACTATATAAAAGTTTATTTATTTTATTATATATCTAAGTCTATATAAAAGTTTATTTATTTTATTATATATCTAAGTTATGTATAAGAGTTTATAAAAATCAAGGTGGGGCCGTGGCCCCCATTGCCCACCCCTTGCGTCCGCCACTG
>DTA_ZM00243_consensus#MITE/DTA
CAGTAGCGAATCTAGCCGATAATATGATCGGGGTCATCAAGAGCAGCTTTGCTATATCATATAAATTTTTATGAACTTTAACAGTATTTTACTAAAGGATTTATAAAATTTATCGGGGTCGGCTGACCCCGATAAACCCCCCTAGATTCGCCCCTG
>DTA_ZM00244_consensus#DNA/DTA
TAGGGATGGCAGTTGGACCCGTGGGTATGGATACCCGCGGGTTTCGTACCCACCGGATATGGATACGGGTACAAAAACTCACCCGTGGGTCCTATCGGGTCGGATACCCGAAATACATCGGGTCGGGTATGGGTAAAATACTTTACCCACGGGTATCCAGTGGATACCCGAAATATCAATATACCTCTTTAAATATGCTACATCCACTAAAAATGTGCTACATTCACTAGAAAAACTCACTCGCATGTGTTGTTGATTAATGAATATTAATTTGTGTTGTGTTAACAGTCAACTGTAATGTAATCGAGACCAATGAGACATTGACAATGTTATAACTGTCAACTGTCATGAACTCATTAAGCTTTTATTCTCTGTACTCAAATTTAAATTTATTGGATGTGATAATTATGAGTTGAGATATTGTATCGACGTGTAGCCAAATATAGTCATTCTCGTGTTGCATTGGTGCTTAGATGTAAACTAAAATATTTTATGCATTTATTATAACACTGACCGAATGTTATTTAGTCTACAATAACATATCCACTGGATACCCGATACCCGGTGGATACCCGATGGGCATGGGTACGGGTACAGTTTCTCGCCCGATTGGCTTGGTGGGTATGGATATTTGTAGAAGTCTCGGGTACAATTTCGGGTCGGGTATTATTATACCCGAACAAAACCCGACCCGCTGCCATCCCTA
>DTA_ZM00245_consensus#DNA/DTA
TAGGACTGGGCATAAAACCCGAGCCCGAAGCCCGTTACCCAAAACACCCGAACCCGTACCCGTTTAGCCCGATGCCCGTTACCCGAACAATTCCAACGGGTAACAAAACTGAATACCCGAACTAAGTTTGGGCCTAATCGGGTATTCACCCGCGGTACCCGAAGTACCCATACTACCCGAAATTAGGCAGGCTGAGCGCTAGCCGCTAGGCAGCCCAACAGGCAACAGCGCAGCGGCACAGCAGCCCACGGCCAGGCCCAGTTCTGCTTCTGCCTACTCCCTGTCCGGCTGTCCCTGATCCCAGTCCCAGGTCCCGGCAACCCTAGCTCCAGGCGGCCGACGGGCCGACGGCGCCTCCTCCTCCCAGGCTCCCAGTTCCAGGTCCCAGCAGCAACCAAGGCTCCGCGTCCGCGGCAGTGCGGCACCGCGCACGCGGCCACGCGCAGTCGCGCACTCCTCTGTGGCTCTGTCCTCTCCTCTCCCAGTGCGCGCAGTCGGCCAGTGAGCTAGGCTCAGGCTCCCAGGCTCCCAGCACCAGCAGGCCAGCAGGCACACGCACCAGCAGGCCAGCAGGCACACGTCCCAGCAGGTTAATCTCTCTAATGGCCCACAGTCTGCTTTAGTTTGGTTAATCTCTCTAATGGAGGAAATTAGTAATGGCTTCTTCAGTTTCCTGTCCCAGAGAAAATTAGTAAGGTGAGAGGCTGTTTGACACGAGATCTGCTCCTCTTTTTTATTTTAAAAATCGTGCCAGGACAAGAACAGACATGGCGGGAGTGAAACGTTGGCATCCAGGCTCCAGCATGCATCTAGCAACAGATATCAAGTGATCTAATAAACAAGGTGTTGAGCACAGTGATGTGCAGAGAAGAGCTGGGCACGCACTTGAGAGACGCAGTGACCCTGTACTGTCCTGTCCAGGTTCCGTTCATGTCTTGCGGTTCCAGCAGGCAGCAGCCCATATCTATACCTGCAAATGGAACGGGTACCCGAATTTTATCCAAACCCAAACCCGAAATTGCGGGTACCCGAAATTGCGGGTACCCGAAAGTTCGGGTACGAGTACGGGTTCTACTGTTGGAAACCCGAAATAAAAAAACCCAAAAAACCCGACCCAAAATTTCGGGTAAACCCGAACGCCCAGTCCTA
>DTA_ZM00246_consensus#DNA/DTA
TAGGCCTGGGCGTTCGGGTTACCCGAATATTTCGGGTCGGGTAATCCGGGTAATTAAAATTTCGGGTTTCAGAAAGTATTACCCGAATTTGCTCTGGGTATTATAGTACCCGACACTTCGGGTACCCGACACTTCGGGTTCGGGTTTCGGGTACTCCCGAAGTAACCAAATTTTAAAAACAGTTGCTATTCAGAGCAGAACACTCACCAGAGCACTCGGCAATAAAATTTTAACGAAGGTTGAGATCCTGCTGGTGCCATTTGAGACCAAAATAACCAGAAACAAAACCAGTCTGACTTGAACTCTCGCAAGATTTTTCTAGGCTTTGTTGAGCAGCGTGTCACAAAAAGACATTTGATCACCACTCTATAATCAGCACCATTACGGCATTACAATTTACACTAGTGATATAATGCAAAGCCATGTAGCCGGATTCCACTTCGCATCCCCTTTTGCTCCTTCGGAATCAGAACCTGATCCCGGGGTCACACCAGGCTGGCGGCACTGCGAGCCTGCTCGATTCGATTAGGGTGGGTTACTGGTGAGGGCGTGAGGCAGTGGCAACCTGGTCCTGGATGGCGTGGCCGACCGGCGTGGTGGGCGACTCGGCGTCCAGGATCCCCGGCGAGCTCTGGCTGTGGCTGGACGTGGAGCCTGCTGGTGCTGGCTGCTGTGGCTGGACGTGGAGCCCTGGCTGCTGGCTGCCTGGCTGTGGCAGTGCGGCTGGACGTGGAGCTGGATCCTGCTGCTGGCGGGTGGCGGCGCTGGCGCTCTGGCGGCGTCTGAAGGCTGGACCGCCTGTACCGCTGGTCAGGAAGAAGGCGGCGTCTGCGTCTGCGTGTGATGGTCTGACACAGTGACACCTAGGGTTTGCGGCGGTGTGCGCTGGTGGGCCTGGGCCGGCCGGGCGGCCGGTGTCACGGTGTGGACAGTGGTCAGTGGGCCGTGGGTGTTTGCGGACTTGGACTGTAGCATGTAGGAATTTCGGGTATGGGTTATTCGGGTACCGGTTTGCGCTACCCGAATTACCCAGAATAATTTCGGGTTTCACAAATTAGTACCCGAAATTCCCGAAAAAATTTCGGGTACCCGATATTACGGGTTCGGGTTCAGGTTTTTCGGGTTCGGGTAACGGGTAACGGGTTTTTTGCCCAGTCCTA
>DTA_ZM00247_consensus#MITE/DTA
CAGTGGCGGAGCTACATGGTATGCCGTATATGCCACGGCATACCCTGTGAGCGGATGTTCTCCCTCGTCCCCTCTGGTATGGATGCGGGCATCTGCTATGCCGCTGAGCCTGTGTCCGGCCTGCTGCCTGCCCGGCCTGCCCCTCCCAAGTTGGCGTGGCCACGACGACCTTGTGGCTGGGCAGCTGACGGTAGAGGCCTCAAAGATTGTGTGCAGAGCGTAGCTTGTTGTGTTATCAATATATGTTGACATCGTCACTGGACATAAACACTCGTGAGATCCACGTGACACTCATGAGATCTAAAACATTTATGTTCCTTTGAAAGGCAGTCAACAAATAATGTGTAAATCTCTAATACTCCTTTATGGTTGTATTTGAACTATCAATATGAATTTTAAACCATTTATATTGTATTTAATGGATGATTTAACTTAATCCTTTAATTTAGGTCTTATTGCATTACTTAGTGCATCAATAATGAATCACGATGTAAATTCTATAATTATTATATAATTATAAAATAAATTTATCGAGTTATGTATAAAAATTTTGAACGGCATACCCTTTGATAAAATTCTAGATCCGCCACTG
>DTA_ZM00248_consensus#DNA/DTA
CAGTGATTTCAAGTCGTCCGACTAATCGCGATTAGTCGCTTAGTCGGGCTAGTCGGTTCTGTTAGCACGACTAGGGAGGCCGACCCGATCTGCTCGACTAATCGTCCGGTCGTCCGATTAGTCGTCGACTAAACACGATTAGTCGTCCAATTTGGGTGGGGGCGATTAGTTGCCCTGGACTCCTAGTTTAGGTCAATAGTAAGTCTGTACTTGGCATTTATGTAGTAACTAGTAAGTCTGCAACTCTGCATCATATGAATTAGTGAGTTAGTGACTACTGAGTAGTAACTGATGTTCAATTGTTCATGTTCTGAAATCTGCAATCTGAATTCTGTCTTCCAGTATTCATATTTGCTATGTTTGGTAATTGGTATTGCTTCCTATATGCTATATTGCTATATATAATTGAGTTAGTGACTGATGTTCATGTTCTGAAATCTGAATTGTCCAGTTCCAGTATTCATATTTGTTATGTACTTATGTTTGGTGTTGCCTTCTATATGCTATATTGCTATATATATCAATATTATATACATAGGTCCTGCAAATATGCAGGAGCGCTGTAGGGACGACCAGGTCGACTAGGACCCGATTAGTCGACCTAGTCGTCGTCCTAATCGCGATTAGTCGCCTGGTCGCCCAGGTGTATCGACTAGCAAGTCGCCCGACTTGAAATCATTG
>DTA_ZM00249_consensus#MITE/DTA
CAGGGGCGGACCCATGTTGGTCTCAGCGAGGGCACAGGCCCCGGCTCAAAATTTGTTAACTATAGTTAGTAGACAAATTTTCACCATTAGTGCCCCATCTCAAGAAAATTAGAGGCCCTCACTCATGTACATGTTCAGCTAAACTTCATATGTGGCTAGAAGTATGCCCCAGCTTAGTTTTTTGGCTGGGTCCGCCCCTG
>DTA_ZM00250_consensus#DNA/DTA
CAGGGGCGGGCCTGGCTCAATTCAATGGTATTCAATTGAATACCCATTATTTTGACAAAAACAACATATACATATATATAGTATATATACATAGGAAATAAGAAATGAATCAAATAAGTGGAGGAATTTCTGTTAACTTAGACCAAAATATTTCTAATCTCCTTGCTACTTCCCATACCCACCCAGCCCAATAAATTGTTGTATGATTGTGTCCGATGAGATCCAATGGAGTGATATAACCCATCTTAGTATCTCACGGCAAAAAACCTTCAAACCTTATTGTCGTACCAAGGAAGAGCTGTTAGGTCTTGGTGGGACATTAGCAACAGTGTGAAGCATTAGCGATTGGAAAGAGCCAAATATGATAAGTATCTAGTCAACAACCGAGCAATAGCCCCTGGTGCATTTCGATTTGAATTTTTTTAAATAGTTGTATGTAATTTGAGTTTAGTAGACTAGTTATTGGATCGGTTATGACTATATTGTGTGTACTTAATTATAGATTATATATAATTAACTATATATATGCTAATAAACAAGCTTTATGTCTAGAAAAAATTTTATCCTAATTTTTTTTGAATACCCGCCTTCTAAATCCTGGGCCCGCCACTG
>DTA_ZM00251_consensus#MITE/DTA
TAGAGATGGCAACGAGTACGTACCCACTAGGTAGTGCTTACCCATATCCGTACCCGCGAGATAAAATTATACCCGTTAAAAAACTCGTACCCGCTCGCGGGTATGAAATTGTACCCATACCCGTACCCGCATGGGTAAAAAAACCATCGGGTAACCCACACCCGATTAGATACCCGCTAAACACATATTAAATAGCATAAATCTAATAAATATATGGCATATTTAAAATTATAAATCATCAAATGTGAGTAAATAAAAGAAAAAAAAATAATGAATAATGTAGAAACATGCAAGTTGATCTTATTTTTAGCTAATATATATTTATATGTACTTAATTAAGTAGAGTATGTGTATGACTGAGGCGGGTATAAATTACCCATGGGTACGTGGGTATGGGTAGTACATACCCATACCCGTACCCGTCTACCCGATGGGTACAAAATTGTGCCCATTAACGTACCCACGGGTAAAGAATTCATCCCATACCTGCCCTTATATCGGGTAAAACCCGTCGGGTATACGGGTTTCGGGTACCCATTGCCATCTCTA
>DTA_ZM00252_consensus#MITE/DTA
TAGTGCTGGGAATTGGGCCGGGCCGGGCCAGCCCGGCCCAAGCCCATCGTGCTTCGTGCCAAACGGGTTCGGGCCAGGAAAGCCCAAAAAACTTTTGGGCCGTGCCGTGCCAGCCCGAAGTGTAAAAACAGTGGCCCAGCCCGGCCCTAAACCACGTCGTGCCTTCGTTGGGCCGTGCCGGCCCAAGCCCGGCCCGTATATTTGACCACATAAAATCAAAATATTACAACCATATAAAGTTCATAGCTTACTAAATTAAAGATATTAAACAATTCTAGCATCATTTGACCACATAAACTCCAAATATAACAACAATATAAAGTCGATATCTTACTAAATTAAAGAAATTAAACAGATTGGGCTTAATTGGGCCGTGCCGGGGGCCCGACGGGCCGGAATTTGAGGCCCGGCCCAGGCCCGCCTTCGGGCCGTGCTAGCCCGGCCCATATTATTTCGTGTCGGGCCGTGCTTTGGGCTCCTATTTTCGGGCCGTGCTCGTGCTGGCCCAAAAAGCCCGGCCCATATTCCCAGCACTA
>DTA_ZM00253_consensus#DNA/DTA
TAGGCCTGGGCGTTCGGTTCTTCGGTTCGGTTCGGTTCGGTTCCTCGGTTCTTGTATGAATTCGGTTCTTTAAAAACTGGAACCGAAATAGCAGTACAAAGGAACCAGAACCGACTAGTTCGGTTCTCGGTTCTTCGGTTCGGTTCCTCGGTTCTAACCGAATTATAACTGTTAGAGACTAGACAGAGTAGCTGTTACAAAAATTGAAATTTCAGCAGCATCTTCCCTTAAAAAACGCGGCTGTGGTGCCTGGTGCTGTCGAGCCGGTGGTCTGGTGGCCTGGTGTCGCGGACTAGCGGTGGCCGGTGGGTGCCTGGGCGCGGGCGGTGTCGCGGTGGCCGGTGGTGGGGCGGTGTCGCGGTAGCCGGCTGGGCGTGGGCGGCTGTCGCGGTGGCCGGCTGGTGCCTGGGGGCTGCCGGGCTCGCCTGGGGATGGGTTGCTTCGGGCAGTCGCTGCTGTAGTGCTGTGCGTGGGCAGCCCGGCTCGCGGTGGCCTCGCCTGGGGATGGGGCTGTCGGGCTCGCCTGGGCTGCCGGAGTACGGAGTGCCGGGCGCCGGCTGGCCGGCTGGGTGCCTGGGTGGCCGGGTGGGGAGGCGGGCGCCGTCGGGCGGTGCCGCGGTGGGCGGTTGGGAGCCTGGGATGGCCGGATGCGGATGGGAGTGCTCTGTCTGGCGGACGGCGGTGGCTGCTGTGCTGTGCCTGTGCGTGGTTACGTAGGGTTCATTTGGATTTGGGACTTGGGCGTGGGCCAGGCCGGATTTTGCTTGTTGGGCTGTTTACTTTCGGTTTTTTCGGGTTTTTCGGTTCTTTAGGGTGGAGAACCGAAAATAACTCATTTATTTCGGTTCTCAAAATACCAGAACCGAATTTTATATCGGTTCTTTCGGTTCGGTTAGTTCGGTTTCGGTTCTCGGTTATTTCGGTTCGGTTCCTCGGTTCCGGTTCTTTTTGCCCAGGCCTA
>DTA_ZM00254_consensus#DNA/DTA
TAGAGATGGCAATGGGTACCCGCGACCCGATACCCGATGGGTATTTACTCCATTAGGGTATGTATGTGGGCTAAATATTCTACCCGTGGGTCTGTTATTGGGCAAAAATCTTCACCCAATGGGTAAACGGGTATTAGAACGTTCCGCCTTCACCCATACCCGTTAACCCGTGGGTATAAAATACCCAATATAAACTTAGCCCAAGCATGAACTTGGACTTTAGTCATCCATCTTTTTTACTATTTAACAACCTTTTAGGCCATAATGTCATAGAAGGCTTAACGACAATTTAATGACCATGTAATGGAACATGTAATGTGCTATGTAGTACTATCCTAGTGTTACTACTTTATCCAATTATCTTTGGTGTGTTGAATGGATGGTTAAATGATGCTAGAAATTTTGTAATGGTATTTATATGGATATACTTGACATTTGTATAATATAATATTTTGATAGATGTTTAATTTTTGTGGGTACGGGTGACCCGATGGGTGACCCATACCCACATGGGTATGGGTATGGGGGTAAATCCATACCCACCAGTGTATATGGGTGACCCGATGGGGTTATTTTTGTGTCGTGGGTATGGGTATGGGGTAGTAATACCCGGTGGGTATTTACCCATTGCCATCTCTA
>DTA_ZM00255_consensus#DNA/DTA
CAGTGGCGGAGGACGCGCTAAAACCAAGGTATTGCTAATGTAACACAAAAAAATCACAACGTAATCTAAAATAATTCATAGCTATAAAATAAGCGATAAATATTAAAAATATCTTATTCGAGAGTTATCGTGATTATAATCCATTTACAACCAAATGTCATATAGCAGATAAAATCTGAAAAAGAGAAAATAAGTTAATAATAACAAATTAAACTAAAAACCGTTAAACAAGTAAAATGAGAATATACCTCTAATTGATTTAGAAATTATGAGCAGCGAACAAAACAAGAGCTCATTAAAGAGATGTATCGAGTACAGACAGTTGGAACGACGCAACCTGATGAAATATTTGTCTTGTGAGTTTTACCAATTTATCCAATAGCTGCCATGCTGGGCTACCGGGCCGGGGCCGCGCTACGGGCAGAAGGCGGAGCGGTGGTGCACCACGGAGCGTGGAGGGCAGGAGCGGAGCACGTAGGGCAGAGGCGGACCGACTTGCCGATGCCTGGAGCGGCAGAGCCCTCGAGGGGATAGGACGGCGGAGCTGGTCTTGGGCGGTTCTGGCGGCGCTGAGAAGGAGAGCGGAGACGAACCTGTTCGTCAGTTCGTGGGAGGCTGGGACTATAGGATTTTCTAAATTTTGGTATGTTTGTTGGGCTGGATCGAGGTATTGCCCAAGCAACACTGAGCAATATTGGGTCCTCCGCCCCTG
>DTA_ZM00256_consensus#DNA/DTA
TAGGGATGTAATCGGATCGAATACGGACGGATATCACTGAAATCATATTTGTTTTCATATTTTTATTCGGATTCGAATTCGAATACGGATAGCTTCGGATACGAATACGAATACGGATGTTCTCGGATACAAATACGGATAGGTGTGTGTCGAATACGGAACTAGTCGGACACGGATATTGTCGGTAACGAATTTTTTGTCGGATATCGTGTAAGACATCATTCCACACATATCATGGTTGTAATCATGTATCCACTCCTTGAGTCCAAACATTTTTTAGTATTATATGTGTACATATGTCACGTTTTTTTGTAAAAATCATGAATTTTTAGCCTATGTGCGTGTTATTAATTTATTTTGTATAAAATCATCAAAATGCAAATAAGTTACCAAAACTAATAAACATTCTATAAGAATATAACCTCAAGTCTCCACATGAAAATGATAAAGTGAACTTGGATAATTAGAGTGATTTCACGTGTAATTCACACAACAAGTGAAAGTGAAATGAAAGAAACACTATCATATTGTGGATTTTATGGTCCAAATATTTTGGAGGATTATATGTGGACATATGGTATGCCTCCATAAATTTTCATGAATTTTTGAGGCTATTTGTGTATTATTAATTTCTTTCTACAAAAAATCAACAAAATGCACACAGCTATCCGGATAAGATATCCGGATATCCGAGAAGATTTATCCGAGAAAATATCCGGATATTCGATATCCGACGGATATCAGACATATTGTATTCGAATTCGATATCCGAACAAAATATCCGTATTCGTATCCGTTATCCGAAAAAAGTCCGGATATCCGAAAATTCCATCCGAACCAGTGTTCACCATCTTCGAATCCGGATCCGGACGGATATTTTCCGAACCATATTACATCCCTA
>DTA_ZM00257_consensus#DNA/DTA
CAGTGCCGGTCCTGACATTTTAGAGGCCCAGGACAAGACTTATAAAGGAGGCCCTTTATAATAATAATTATTACACATAAATATAGTGTGTTATATATTGTCAATAAAGTATTTATATGTATCTGAAAAAGTTATTCATATTAAATAAAAATAATTAAAATATAGCCTAATATCTCACAGAAAAATGTGACATATATGTGTCTAGATGACTCAAAAGGTTACTTCGAACAACGATTAAATGGATGCAATGCGTTGTCAGATCAGCCATTCGCTTGTCTGTCTACAACTGTGCGAGAGATAGAGATGAAACGACGTCGTTGTCTCGCTGCACGCTGAGAGCCTAGGCGGCTAGGCCTGAGACTATGAAGTACTACTACTAGAATATAAAAATCAAGATTGATAGGTTATGCCTAATTCTCCTTGCTTGTTGTTGTCGTGTTGTTGACTTATAATTAGACCTTTAAAAATTTTATAGAACTAGCAGACAAATCTATATAATATATATTATATATATATATATACTGATATTTAGTATATGGGGTGAGGCCCCACTAATCTGGGGGCCCTGGTCGGGGGCACTGCTCGACCCCCGCCAGGGCCGGCGCTG
>DTA_ZM00258_consensus#DNA/DTA
CAGGGGCGGATCCAAGGGGTGGGCAAGGTGGGCCATGGCCCCACCTCAATTTTTTTAACCCCTTATACCTAGGTTTAGGTACACACCAAAATAAACAAATTTTTGTATAGTTAGCGTGGACAAATCTAATGAAAACTAGGTTTTGATCTATTTTTCTCTCGACGCTTCACTGCTCAGTCCACTCTTCACCTGAGCCATTTGATTCTCTTCCCTAGCGCAAGCCCACTCGTGGCTCACTCGCTTCTTCGGTCATCGACTGACCAGTAAGTCGGTGACCTAACCCGCCCGCTGCAGCGCACCTTGCCTTCTCATCACTCATCAGCTCGTCGACTCGTCGGGATCCTGCACACAACGTTGATATTTTGCCTCCTAGTCCGCACCAGCAGATGGGCAAGCTGTTGGTGGGACCGTGGCGTCACCTGTCCCTCGCTAACTCATTAGAGTCCCACCGCGCCGTTGCAACACGACAATGGGTGTCGCTTGCCGTCACCGTCATCTATCGCTACCTCGCCTCCTGCACTCGCTCCTCCTACCTGTCGTCGTCTCACCAACGCCATCTCACGACAAATTCGATGACTCGCCAGAACGACGCGCCGATGCGGCTGCTCCGCCCTAGTGCCTCGTCCTCAGTCAGTCCACCTATTTTCTCTCTCTAGCTCTCCTTTAGGTAGCCAAAAAGGTTTTTTGGTATTCATATCATTTTGGAAACACTAGATATTATCATTTAACATTCATGTTATTATCATTAATCTACATTTATGGTCTAGTCTGGTGATTTGTCTCTTGCACTGTCGGCCCCACCTAGAATTTTGTTCTGCGTCCGCCACTG
>DTA_ZM00259_consensus#DNA/DTA
TAGGGCTGGATATCGAGCTGGCTCGGCTCGACTCGACTCGACTCGTTTTAGCTCGTTATGATAACGAGCCAGCTCGACTCGACTCGTTAACAAAACGAGCTAAAGAAGCTGCTCGGCTCGACTCGTTTAGCAGCTCGAGCTAGCTCGATTAGCTCGTGAGCCAACTCGATATCAAAACAAACACAAAGCTGAAAATTCATATAATCACTTTACAAAATAGAAACCAGCTCATTCAATCAAACAAACAAAAATAATTGGATACTTCCACTCACAAACTGACAAACATAGGATCAAATTTCTCCCAACATGTCGCCGACTTCTTGGATGCAGGGTCTTTGTGCGCCTGCTCACAGAACTGGAGCAAGAACTTTGTCGAGGTTGCAGTCCTGGCAGTCGCCCTTCCCCTTTGTGCACTTCCGGCTCCGGATCTTGGGCCTACATGGCGACAAGCCGACGACGGGAGACTGAAGTCACCGAACTGGAGGAGGAGGGGATGCCCGCTGTGGCCTCGGCATGCGGTGGAGCGCGCTGCTGAGCTTGCACGGCAAGCCATTGGAGTTATGGACCGTGGACGCCTAGCTGGGGACGGATGGTGCTATGGCGGGCTGGCGGCGATGGTGGACTGTCGAGTGGCGACTGCGGCATGACCAGTGACGCATGAGCTTGAGTGACGGCGTCAGCATTAACAGTCTAGGTTTTCGATTTAGGACTGGGAGTTGCCGAACCCGAGTTGGCCCTTGGCGGCTTGACCAATGTCTAGTGACTGGTCATCTGGTGCCCTGGTGGAGACTCCACCCGTACGGGAGTTGGGCTGGGCTTGTGGCCTGGGCACCTGCCGCCTGGACATTTGGTTTGGGCCTGGACATTTGGTATGGGTCGCAAGATTTGAGCATGTGTCTATGTTGCTGTGTAATTAGGCATCGCTAGGCCACAAGCCAGCTATACAGCTCGTTAGGCTCGCGAGTAACTCGCGAGCCAGCTCGAGTTTGACTCGTTAAGAACCGAGCTAAAATGTTGGCTCAACTCGTAACTCATTTCAAACGAGCCGAGTCGAGTCGAGCCACTAATGAGTCGAGTCGAGCGAGTTATCGAGCCACGAGTTTTTTGTCCAGCCCTA
>DTA_ZM00260_consensus#DNA/DTA
TAGGGATGAAAACGGTCGAAAACGATCGAAAAAACACTGATATTGGTTTTGGTTTTGTTTTATAACAACGGTACAAAACGAAAACGAAAATGTTACGGTCGGTATACGGTATCGAAATTACCGGTCATTCGAAAACGAAAAATTTGAAACGAAGATATGTCGAAAACGATCGATATATGATAAACTTGAGTCGATAATTGACAAAAACAAACAACAAACTGAATGACTTAATCCGAACATTAATATATATTAAGTTCATAGCATCAACATAAACACATAGTGACATTATTTGAGTGAGAAATTATATCTACACTCATGTCACATACAAGCATACTGATAATTTGACGCTATAGCATAGATCACATGCAAACAACAAATGTGAAATATGTACAAATAGCTGCCAGGGACAATAGGCATTTGGTTTATCCAAAAGTGAAACATATACCTATCACTCTCTCCAAGTCTCCAGTGAGAAGTGACCACAAATCCAAAAGACCAGACAAACCTCTCTCTAAGTCTCTAGTGAGCAGTGACTACAAACCTAAAAGATGATTAACAGGTGCAGTGCAGCAGTGGTGCTTACGGCTTGCCTGGCTGCCTGCTGTACTGCTGCTTGGGCGCTTGGCTGCTAGCTGGAAGCTGCTTGCAACAAGCCAGGAGCCAGCCGCTGCCCGCCGAGGCGCCGACCAGGGAGGCAGGAATCAGGGACGGCGGAAGGGCCGCTGGATGCAGGATGCTCACCGCTGCCCACCGAACAGACATTCAGTTTTATGTGCGTTCAGGCCTCCGTATATTGGGCTTGGGCTGTGCCTGACATTGGACCGCTGGATGCAGGATGCTGGAAGGCAGGAACTAAAAGGCCCAAAACCGAATAGGCTAAACGGTATAAAAAAACGAGATTTTCCCGAACCAAAACGGTAACCGCAAAAACGAACAAAAAAACAGTCTGCCCGTTTTCGATACCGTTACCGAAGACAATCTACCCGTTTTCGTCCCGAAACCGAAAAGTACCCGAAGTATACGAAAACGATCCGAAAAAACCGGTAATCGAAACGACGGTACGAGATTTTCCCGTACCGTTTTCATCCCTA
>DTA_ZM00261_consensus#MITE/DTA
TAGGGATGGCAATGGGTACGGGTATGGGTAAATAACCGCGGATAATTATCCATTGGATATGGGTATGGTGGAATTTGATATCCGCGGGTATGGTTATGGATATAATAAGGTATCCGCGGATATTTTTTCGCGGGTATGGATATCCAGTATCCATACCCGTTACCCAATGGATATCTAACATGTGGGCCATCCGGATTTAATATATTATCATAAATTCTTATTTTTCAATTTTTATCCATAACATGTTGTTTGGTGCTGAAATTATCATTTAATGCTATTGGAATGATAATTATTTTGAAATGTGATAAAATTGTTGTTTGGTGTTGAATGCTAAAATTGTAGTGGGCGGGCGGGTAACGGGTATCCACTGGATAGCGGATACCCGACGGGTACGGGTATGGATACAGATCCATACCCACGAACGTTTATGGGTACGGGTATGGGTTGAGTTTTGTCTCGCGGGTATGGATTCGCGAACTATATATCCGTGTACTACCCGCCCGATTGCCATCCCTA
>DTA_ZM00262_consensus#MITE/DTA
CAGTGGCGTAGCTAGGATTTTTTCATAAGGTATGCCATTAGAAATTTTTCATAAATAATTTAGCATAATCTATAATGGTTTGGTATACAATTTAAAATATAAAGACAAGAATACCATATAAAACTATAGATTTAATGTTTAAGTCTATAAGTACATATATTAGAATATAAATATAATATAAAATAATCTAAACATCAAATAAAAATACTAAAAAATAAACTTGCAATTGGACTCGTGCGGTGCTGGCGGTGGCGCATCACGTGGCCCTGTCAGTCATCAGGCTTTCAGGGCATCAGCCACCAGGGAGATCAGGCGGCGGGAGCCCAGAGCCCAAACGACATGATCCTTTTGTTTTTGTGTTGTTCTAACTTCCAATGTAACATTGCACCTGTTTTTTTTCTAGCTACTATGGATTGGTGGTCCGATGGGCCGGCCCATAGGGTATGCCATGGCCCACCCGGACCACCCTGTAGCTACGCCACTG
>DTA_ZM00263_consensus#DNA/DTA
TAAGGGTGAAAACGGCCGGTAACGGTCGGAAAAAACCTCTCACCGTTTTCACCCGCATAAATTTTTGTTCGGTCGGAATCGGTAAACGGGAAAGTCGGAAACGGATAACGGCCGGTAAATTCCGGTATATCGAAAACGGATAAATCCGAGCAAAATAGCTCGAAATTGATCGGGAAACGGTAACTGTAATCGGAAAAGCTCACAATAAACAAATCCTAACCACACAGATGTTCATTCACATCCACATACAAGTCTCATTCACAAAAGTACACAAAACACAATCTTGTCCACATATAATTGGTCATACACTCATACATGTCCACTCTTAAATTTTAACACACAACACATAAGTCTTAAAACACGATTGTTCATTCACATTCACATACAAGTCTCAACCACACAAATATACAATACATAGTCATGACCACACATAAATGATCATACATGTTCACTAAAGTTTTAACCACATAGTATATAAGTCTTAAACACACGATACATAAACTAGAAATCATGTGGCATGTCGTCTGGATCACTTGATATATCTTCTATGACATCTAAAACCCTAATCTCTAAACCCTAACGGGTATAGTTCTTGCCTCCTTTGTTTTTTTGTGGACCGGGAAAATACGGTTAAAATACGGGAAAATACCGGATTTTCCCGAGAATTCCGAAAACGGACGGTAAATATGTCTCACCGTTTACCGTACCGTTTTCGTAATAACACATCCCGTTTCCGTCCCGTTTTCCGTATATCCCGAAAAATCTGAAAACGGTCGGAAAAATCTGGTAAACGGTACCGGAAATTTACCGAATTTTACCGACCATTTACATCCTTA
>DTA_ZM00264_consensus#DNA/DTA
CAGGGCCGGTCCTGAGATTTCAGGGACCCGGGGCGAAACCAAAAATTGGGGCCTTTAAAGCTTCATCTATAATTTTTTTACTTTCTTCTAAGTACATCGACAAATTTTTTATATGATAAAAAACTCAAATATATCAAAATAAATTCAAATATGTTTACATATTACCTCAAAAATTTCTTCTAACATTTCTTGATGCGAAGTCGTTGATAATAGTGTTGCTATCAACCTTGTCCAATAATTTCTTCTCAATACATAAAGTGGCCAATCCGTTGAGCCGTTCTTGAGACATTGTTGACCTTAAATAGTTCTTCAACAATTTCAACTTTGAAAAGCTTCTCTCAGCTGATGCAACAGTTACAAGCACAGTAAATAATATCCGGTAAGCGATTGAAATATTTGGATACGAATCCATTTGCCGAACATACTCAAAGATCTCCATAGAAGACATTGGACTTTCAGGTAAACTTAGCTTCAAGCAGTTGAAGCCGTGACCTGTGCTGTGATTCCGTGAACAGGCAGCACAGCAGGCCTAGGGACCGGCAAGAAGATGGCAGGACTGCAATGTGAGGTGATCAGATGGCAAGGGCGGCAAGCGCAGGGCACAATCGCGCAAGGGCAAGGCTTTCGCGTGCGTTTGCGGCGGCCGGCGGTGATTAGGGATTTTTTTATTCCAATTACCGTGGTGTCCAGGCAGTTGAATCGACATGGGCCTAATTGGATTAGTTTTACCTGGACCTGGCCATAATACGTATATACACTGTATGTATACCTGGGGTGGGGCCCCTGGAATTTTGGGGCCCGGTGCGGCCGCTCCGGTTGCCCGCCCTCAGGACCGGCCCTG
>DTA_ZM00265_consensus#DNA/DTA
TAGGGATGGCAATTTTACCCGCGGGTTCGGATATCCGTCGGATATCCGACCCGTCGGGTACGGGTTCGGGCACGAAATTTGACCCGTGGGTCTTACCCGTACCCGACCCGATTTTATTACGGGTCGGGTACGGATTTGATTTCTTACCCGCGGGTACCCGACGGATATCCGAAAATAGTGATTTTAGATTTTCAACCTACCAGTACGCTAGCTAGCCGTCCACCCTCGACAGCTCATCCTACTGCCATCCCTCCCTGTCTGCTGATGCTTCTGATCTGGTTCTAGTACTAGTGCCAGTACGTTTGATAAAGTGCCAGTACGTAGTACCAGTGCTATCTAGTACAAGTACTTGAGCTAAGAGAGTGTTAATACACCAGACGACTATGCTAGCTACTCTCCGATTTTGACGAGTTGGAAGTTTATTAACAAAAAAACATTAGCAACACATGTCCAGGGCTACATCTACACGACTGCACTGTGCAACAACATTATGTGCCTCCGGTGATCATGGCGATGTGCGACGCTCAGAACTGCACTAGACTTCATTTAGGGAGAATGCACCAAGCTGCTATACCCGACGGATACCCGATATCCGCCCGATACCCGATGGGTACGGGCACGGGTACAAAATTTTACCCGTGGGTATAGTCATGGGCGGATATGGATAATCCCCGCGGGTATGGTCGCGGGCGGGTATTTACTCTACCCGATCCGAACCCGACCCATTGCCATCCCTA
>DTA_ZM00266_consensus#MITE/DTA
CAGGGGCGACGCCAGGTTCATGTTCCCTGGTGCACTGGCAACAGGGTAAAAACGAGAAATGCTACTAGCTAGATTCAAATTCACCATATGTATTTGCTAAATTATTTATTTTCTTAAGCTGTGCACCAGGGTATATTTTGAGCGGGCTTCGCCCCTG
>DTA_ZM00267_consensus#DNA/DTA
TATACATGTCCAACGGGCCGTGCCGGGCCGGCCCGGCCCGGGCACGGCTTGGCCCGGCACGAGGGGCACCAGTCCAAGCCCGGCACGGTTTGGTATCGTGCCGGGCCGGGCCGGCCCGCGGGCTGGCTAACGCGGCCCAGGCCCGGCACGGTTATTCTTACACGGGCCGTGCCGGGCCGGAGGCACGGCGGGCCTGTCGTGCCGGGTCGGGCCCGGTCCCATAAACAAAAAAAACACTCCAAAATTCAGAATTTAAAGGTAATATTCAAATTTATTTTAGATTTAATTAATTATATTTATAATTTTAGATACATATTTAGACAAAGAATTTCAGATACACATATAAACACATATCACAAGTCAGAATGCTCTCATATAATAACATATCATAAGTATTATAGCTAAAAATAGACTGACCGTTACAAAATCAGTCCCTCAAACGGGCCGTTACCGTGCCTACCAATTAACCGTGCCGGGCCCGTGCCTGCACCGCGGGCCCGACGGCCAGCCCAAGCCCGGCACGGCTATTGGACCGGGCCGGCCCGGGCACGCCTCTAGTCGGGCCGGGCCGTGCTCGTGCCGGGCCACGACCGTGCCGGGTCACGGGCCCACTGCCGGGCCGGCCCGTTTGGACATGTATA
>DTA_ZM00270_consensus#DNA/DTA
TAGGCCTGCAAATGGGGTGGGTGTAAATGGGTATTTTAGGTGGGTTTAAAAAATGAGTTTGTTTTGATGGGTTGTGATGGGTTTTAATTATGAACGAGTTGGGTTGGGTGGGTTTATTTTATATTGCGGGTCAAAATGGTTGATACCCATGGGTATAGATGGATTTGTATAGGTATGAGTTTCCATGGGTCTTCACCAATCAGACTACCACCCTAATCAGTACCATTTTATTTTAGGTTCAGAGAAGTCTTTGATTTCTTTAGTCGCACACAACACACTATACTTATCGCTTTCACGCCATCTGCATAATCCAGTGACATAACAGAATTGCATCCAACACACTATACTTATTGCTTGTTTGGAACTTTGGATGAAAATTTCATTTCATTGGGCGTCTCTGCCTTGTCGGCTCTCTACAGGCTGTACAACTACTAATGCTACTACAGGCTGAACACAGGATAATTCAGCCACAGCACCACCACATGACATTCAGTTATTTTACTCTAAGTCTTCTACTTCACGTTTAGCAAAGGCTTTTTTTTATGTATCTCCTTGTTAATTGAATTGTTAACTTTGTTTATTTTTCTTTTAAACATAGATGGATTAAGGATCTTTAACAGATGTTTTTTGTTATTCTCTCGAGACCTAAATGTTCATCGACCAAATTTGTCACTGTGTATGCAACTATGTTTTTGTATGTCACTGAAACTACCTATAAAATTATCACTGTGTATCAGTGTATGCAGTTGGTTTGATGTGAGACAATAAGCTAAACCCACGGGTTTTCCATGGGTTTCCACCCAATTACGGGTTGGTTTGGGATCAATAATGTTATTGGATGGGTTGTTTAACTTCCTTCTAATATTTTTGGGTGGGTGTGGGATGGATATCAAAGTTATTAGATTTAGGTATGGGTGGGAGTGGATTGGATTTTTTGCCATTAGCAGGCCTA
>DTA_ZM00271_consensus#DNA/DTA
CATAGTTGTTAAGGGTCGCTTAAGCGTAAGGCGACGCTAACCTGTAAGGCGTCCGAGTCGCCTTACTGCGTAGACTAAGGCGTCCGCTTCAACGCCCAGTTAAGGCGTCGCTCCGTGGATGCCTTGATCTCTGTAGGTAGCCGCTTTTGAAATCCCCAATGCCCAAGACACTGGATCTCTAGCACTGCTGCTCTGGCGACGGGGATCTCCCAGCGGTGGAGAGAGAGGGAGAGAGGGGACTGGGAGAGGGGAGAGAGGGAGGGACTGGTGGCGCTGGTGCGGCTGGAGAGGAGGCGTTGGTGCAGCTGGGAGAGGGAGAAGCGGGGAGAGAGAGGATAGAGAGGGGTGGCGGCTGGAGAGAGCCCTGTGCGGCTGGGAGATAGGAAGCTGGGAGATAGAGGGAATAAATGGGCTTGACCTAAGTTTAATGGGCCAGATGGGCTGAGTTAGGCTAGCTGGGTTGTTTTTTTCTTTTCTTTACCATTTTTCTCTTCTTTATTAGTATTTTTGTCCTAAACATTTTTCTCAAATATCAGTATTTAATCTATTTTTAAATATATTTAAGGTGTCACCTCGCCTTACGCTTTACCGCTTAAAAGGTAAAAGGGGGTCAGTCGCCTTACCTCGCCTTACCGCTTTAACAACTATG
>DTA_ZM00272_consensus#DNA/DTA
CAGGGGCGGGCCCCACTAAATTCAAAGGTATTCAAGTGAATACCCATTATTTTTTACAATTTTTTTAAATATATACATGTATGTAGTATATATACATAGGAAATAGAAAATAAGCAAAATAGTGAAGGAATTATGTTACTTTGGGCTAAATTCCTACCTCCTCCAGCCGGCCCATTAGACCATTACCATATCTTGGCCCATTATTCTCCCACACGGTCACTTGCCTGTTGCCCGCTTCCGCTCTTCCACTGGTTGCTAGACGCCAGCCGCCAGGACAGGACTGGACGCCAGGACGCACGCCACACGCCAGCCGCCCGCCGCCTCCGCCCAGCCGCCACCGCCCATCGGCCACCGCGCGGCGCGCGCAGTCGCCAGCGCCCAGCCGGGAGCCGCCACCGCCCAGCGCGCGCAGCAGGTCGCCTAGCCGCCGCCTCGCCGCGCGCAGCGTGCTCCGCGCTGCCAGGAAATACAATGCTCCGGCGGACCGGCGCTCCGCGCTGCTCCGGCGTGCGGCGTCCGCCTCAGCTCAGGCAGCCGCTCGACGCTCGCTACGCACGCCGCCAGCCCGCCAGCGTAAGGAATCTGCTGGCTACAATACCGTCTGAACATTTGTCTTTACTCTTTGTATTATGTTATGTTCTAGAATTTTAAATTATGATAACTAGTTATTGAATCAGTTATGCCTATATTGTTTATGCTTAATTATATGTTATATATACAAATAATTACCTATGTATGCCAGTAGAAAAAACTTCAGTCTTTAAAAATAATCATCCTAGAAATTTTTCGAATACCCACACTCTAAATCCTGGGCCCGCCACTG
>DTA_ZM00273_consensus#MITE/DTA
GGCAACAACTAATATGCAATCAGGTCTTATGTGCAAGCGTGCAAGCGAGGCTCCTGGTCCGTTAGATTATGATCCAACCATATATCACATTTAACACTTAAACCCTTCCACCACCAGCTCGTGTAGATTTATAGAAAACCCCCTAACAAACCACGATTATATCTACAGTTGGATCATGATCTAACGGACCAAGAGGCTCGCTTGCACGCTTGCACATAAGGTCTGATTGCATATTAGTTGTTGCC
>DTA_ZM00274_consensus#MITE/DTA
CAGTGGCGGAGGAGCCATTATGGCTTAGTGTGGCATCAGCCATACCTTACTTTTAAAAACTCTTATATCTTCCATTATAATCACAAAAGAAGATGTGGTGTGGTGGATATGTTGCCTCTTTTCTAGCAGTAGGTCTTGAGTTCGATTCACATTTCTTGCAGATTTTATTTTTTCAGCCATACCACATTTTTTCTTTGCCCTCCGCTACTG
>DTA_ZM00275_consensus#DNA/DTA
TAGGGATGGCAATTTAATCCGTGGATTTGGATATCCGTCGGATATCCGACCCGACGGATAAGGATATGGATATGTTTTTTGACCCGCGGGTAAGACCCGTATCCGATCCGAGATAAAGTGGGCATGGATTTGGATATTAAATCTCACCCGCGGGTAATCCGTTGGATATCCGAAATTAACCATTAGTCCATTATTGCCAGGATGAACATGATTCTACTATCATTGACTAAAAAATTCAAACACAGCTACTATAGCGCTAGCTCAAGTGCTCAACACTACACTCGGATCGGATCAATATTGATTGTCATGTATTTGTTTTCATGTTGAGACATGTAGACATGTATTTTTGTCATGTTGAGAATGTTGCTTGTTGAAGGACATGTATATTTGTTTAAATTTTTATTAAATTTTAAGTTGTGTATGATGTTGAATTGGGAAGAAATTTGATTAATTATGTTATTCAATTGCTGAAAATGGTTCTTTATCATATCCGATGGATATCCAATGGATATCCGAAACCCGATGGGCATGGATATGGATATGAATTTCTACCCGTGGATATAGTCACGGGCGGATATTATCTATAACCGTGGATATGTCTGCGGGCGGATATTTCCAATATCCGATCCGAATCCGACCCGTTGCCATCCCTA
>DTA_ZM00276_consensus#DNA/DTA
TAGGGATGAAAACGGTACGGGAAAACTCCTGTCCCGTTCCGAATACCATTTTTCCGACTGTTTTCGTTTACTTCGGGTATTTTTCGGTTTCGGAACGAAAACGGGTAGATTGTATTCGGGAACGGTATCGAAAACGGTTTAACTGATTTTTCGTTCGTTTTTACGGTTACCGTTTTGTTCCGGGAAAGTACTTTTATACCGTTTTAGCAATCCGGTTTTGAGCCCAACCTGCAGCCTTGAGCGGTTGAGCGGCCTTCGGCCTTCCCACTCCCAATGCCCCAGTCCATACATTAGCCCCGGGCCTCAGCTCCAACGTGCAGCCCACCCCAAAGCAAAAGCCTACAACCAACCCAATACACCACCGACCAGTATGCCTGTATGTGAGTGTGACATACTGACATGAGTATAGATATAATTTTCCATTCAAATAATGTCACTACGGTTTAATGTTTGACTACTGTGAAATTAATATATATTAATGTTTGGATTAAGTAATTCAGTTTGTTGTTTGTTTTGTCAATTACCGACAAGTTTATCATATTTCGGTCGTTTTCGACATATTTTCGTTTTGACTTTTTCGTTTTCGAATGACCGATAATTTCGATCCCGTATACCGACCGTAACATTTTCGTTTTCGTTTTCGTACCGTTGTTATAAAACGAAACCAAAACCAATATAAGTGTTTTTTCGATCGTTTTCGACCGTTTTCATCCCTA
>DTA_ZM00277_consensus#MITE/DTA
TAGAGATGCCCAAACGGGCGGCCCGGCCCGGCACGGCACGGGCCCGTCAGGCCCGACGGTTAATCGGGCCGTGCCCGGCCGGCCCGCGTGCCGCAGCCGCGGCCCAGGCACGGCACGGCGGCCTGGTGGTCGTGCCGGGCCGGCCCGTTTAACTGGTCACGTTCTCCCATTAATTCAAGGAAATAGCAAAAAAACTGTGTTTTTGTGAGGATTTGAACCCGCGACCTCACTCTACGAGGCTGAAACGCTTAACTGAAGGACACTAACCAGTATAACTCGAGTGCGTTTGTTGTAAATAGCTAATATAAAATGTAAATATATATATACTATGTTTTATAAAATAAAAAATATATAATCGTGCCGGGCCGGGCCGGCACTGCGGGCCGAGACAGCGGCCCAAGCACGGCACGGTTCTCGTACCGGGCCGGGCCCGGCACTATTAAACGGGCCGTGCTTCGGGCCGGCCCGTTAGGCACGGCCCATTTGGCCATCTATA
>DTA_ZM00278_consensus#DNA/DTA
CATAGTTATTAAGGCGTCCTCAAGGCGACGCTTAAGCGTCGCCTAGGCGGTAAAGCGCTCGGCCGAGACAAGGCGTCCGCCTCGCCTTACCCAGCGCCTAAGGCGAGCGGAATGTGAGTGGGAGAGAGGGCTCTGCCCGTTGGCACCCACGTTAGGGAGGGAAAGGCAGTCGTGAGGGGGCGCCTGAGTGGCCGCGCCGGGTCGGTGGCCTAGAAGGCGTCCGGCGCCCGCCCAGAGTAGATCTGGCGACAAGATAGAGGGAGGAGGGAAGAGGAGAGGGGGCGCGCATGCCCAGAGCAGTGCTGGCAGCGACGAGCTGAGTGTTGGGCTGCTGGCGGCGGCGAGGGGGGAGAAGAGCCTGGCAGCTAGGGAGCGAATGGGAGGGAAGGGAAAGAAGTGGCTGGCAGGTGTGGGGTGGGTAACCTAATTTTGATGGGCTAAGTGGGCTGCTGGGCTGGTTTATGAGCTTCTTGGACTGACTTGACCCTATTTGCTAGTATAATACATCTATTTGAGACTATATTTCTATATATTTTATTTTTATTATCTATTTTTATATATTATTAAGGTGTCGTCTCGCCTTATGCCTTATCACTTAAAAGATAAAAAGGGGGTCGGTCGCCTTACTTCGCCTTGCCGCCTTAATAACTATG
>DTA_ZM00279_consensus#MITE/DTA
CAATGATTTCAAGTCGTCCGACTAATCGCGATTAATCGCGATTAGTCGGGCTGGTCGGTATTTAGTGCACGATTTGGTGGACGACTCGACTAGACAACCTAGTCGTCCTGGTCGTCCGACTAATCGTCGACTAGGGCGACTAGTCGTCCGACTTGTGTGACCTGGTCGTCCTGGCTAGGGTTCAGTTATTGGGCCTTTTTTAGCCCATACAGGTATATTTATATATATACCTATATAAGTATAGCTACTAGTCTAGGACGACCAGGGACCGACTAGGACCGACTAGGGGTCGACTAGTCGCCCTAGTCGTCGCCTAATCGCGACTAGTCGCCTGGTCGGTCCCAGGGTTCGACCAGGCGACTAGGCGACTTGAAATCATTG
>DTA_ZM00280_consensus#DNA/DTA
CATAGTTGTTAAGGCGAGGTAAGGCGACTGACCCCTTTTTAACTTTTAAGCGTTAAAGCGTAAGGCGAGGCGACGCCTTAAATATAGTTAAGAATAGAAAATTATTGATATTTGAGAAAGTGTGTAGGACAAAAATACTAATAAAGAAGAGAAAAATGATAAAGAAAAGGAAAATAATAGTCTAACCAGTCCAAATCAGCCCACTTGGCCCATTAAAATTAGGTTACCCACTTATTCACTCACTCCCAGCCCTCTCCCAGCCGCACCCATCACCCAGCCGCATCCCTCTCTTCCCTCCCCCTCCCCACTTCTCCCTCTCTCCCAGCCGCTTTTCCCTCTCTCCCAGCTGCCGCAGAGGTGAGGGGGTCAGGGGACCTCGCCGGCGCAGCTGGAGCTCGCGGTCGCGGAGGGGAGCGGCCACCGCCGCCGCTGCTGATGGCACTCTCCAAGGACACGGTTTCAAATCGCGTGCTCAGGTCAGGATCCAACCCTACATCACTCCAAGGCGTCCTCATAGCGTCGCCTTAGAACTCTCCAAGGCGTCGGGCGACACCCTACTGTCCAAAGCGGACGCTTTAGGCTCCAAGATAAGGCGACCAGGACGCCTTAAGGTTTTCGCACGCCTTAGCGCTTAGGGCCTAAGCGACGCCTTAACAACTATG
>DTA_ZM00281_consensus#MITE/DTA
TAGGGATGGCAACGGGTTTAAAACCCGCGGGTACAGAGATTACAAACCCGTACCCGCGAGATTAATGTTAAACCCGTACCCGCACCCGCTACCCGCGACGGGTAGCGTATGTTACCCAAACCCGCTACCCGGTCGCGGGCACAATACCCACAAGTTGTCATATATATATACATACATATATAAAATATATATATATATCACACACGCGCGGGTATGCGGGTTTGCGGGCACGGGTACAACATTTTCATACCCACGAGAAAAAACCCGTCGGGTTGAGAATCAAACCCGTACCCACGGGTACAAACTCACACCCAAACCCGCACCCTATAGGGTTTTTACCCGCGGGCACGCGGGTAAAATGTGCTCGTTGCCATCCCTA
>DTA_ZM00282_consensus#DNA/DTA
TAGGGCTGGGCATTTTGAACCCGTGAACCGAACCCGAACCGTACCCGAACCCGAATAGACCGAATTTGTCGGTTTTCGGTGTTCGGTTTTCGGGTTCGGTTCCAAATCGTATCTGTTCGGGTATAAGGTTTGGGTTCGGTTTCTATCTCGCCTAACCCGAATAGACCCAAACAAACCGAAAAACAGTAACCCCCACTCCCCCAGCCCAAACCAGCGGTCAGCGGCCCACGACCGATCAGCCCAGTCTGGCACTCTCCCTCCCTCAGACCCTCACAAGTCGCCAACCCAACCCTAGTCAGCCGCCGTCGCCTCAAGCTCCAGGCTCCAGCTCCCGCGCGGCGCACGCCGCCCAGCGGCTAGACCCCAGCACCCAGGAACAAGAATGGCGGCATCCACTAGCTCCCACGTGCCGCCCAGCAGCTAGGCCCCAGCCCCCAGGAACAAAGCATGGCGGCATCCACTGCTCCAGCTACCGGCCCGGCCAGCCGTCCCAGGTACCAGCGTCCGCTGCTCTAGCTCCAGTGCGTCCGCTCCAATGCTCCCAGCCTGGCCAGTTAATTGTTTATGAATTTTGTATGGACATATGTGCATATTATTGTATCAGCTTGTTTGTGATTCATGAACTCATGATTTGTACATGTTTTGTGTTATTCGGGTTCTGGAGGAACCGAATAGACCGAACCGATTTTTTCGGTCTATTTGGGTTCGGTCCCTGTAAATTTAGGTTCGGGTTCGGTTCCTATAATTCAGAACCCGAATTGTGTAGAACCCGAATAGACCGAACCGAATAACCCGAATTACCGAATGCCCAGCCCTA
>DTA_ZM00283_consensus#MITE/DTA
TAGAGATGGCAATGGGTAAAAACCCGCTGGGTATTACTTGCCCAAACCCATACCCGCGAAGAAAAAATACGCCCGCTAAAAAACCCATACCCATGACGGGTATAAAATTTTGCCCAAACCCATACCCATGCGGGTTTCGGGTACCCAACGGGTTTCCCATACCCACTAACATCAACATAAAAAATAATTCATCATGTAAATGACAATCAATACATTAATAAGCTAGCATAAAAGGAACAAGTGATAACTAATTTTAGCCTAAAATTTGTTACATGAAGTTTATTTCAATTAGAACATATTCAATTAATAATATTATGAGACATATTTATAAGGAATGTTGATTTTAAGGCGGGTTTTAAAAACCCATGGGTTTGCGGGTATGGGTAGTGGAAGAACAAACCCATGCCCACGTACCCGTTGGGTTTCCATTTGAACCCATTAACAAACCCATGGGTAGAGAAATTGACCCAAACCCATACCCTAATAGAGCAAAAACCCACCGGGTTTCGGGTAGCGGGTACCCATTGCCATCTCTA
>DTA_ZM00285_consensus#DNA/DTA
TAGGGCTGGATATCGAGCTGGCTCGACTCGGCTCGGTTCGACTCGAGTTGGCTCGTTATGATAACGAGTTAGCTCGACTCGACTCGTTATGATAACGAGCTGGAGAAGCTGCTCGGCTCGGCTCGTTTGGTAACTCGGTCTGACTCGATTAACTCGTGAGCCAGCTCGTTATCAAAGTTACCATAAGCCATGAGCTTACATAGAGGCGAGCCGCCGACCGACGATGTGCAAGTGGGCGCCGGACAGCCGAACAGGGCGAGGGCCGAGGGCGCCGTCGGGGAAGACGGGCAGACGGCGAAGAACAGAATGGGCGCCGCGCGGAGGGCAGAGGGCGGGCGGAGGGCACACGCCGCACACCGGCGCGGCGGCGCTGCAGCCTGCTCTGCTCGGCTGCTCCACGGACAACGGCGGCCGGCGGCTCTAGGAGTCTAGGGTTTAGATTTTGGGAGAGAGAGGGAGAGACCGAGAGGGCAGCTCGCAGGGAGAAGCCAGAAGAAGTGGCATGCGGTGCGGCGGCGTGCGGCCAAGCCACCGAGAGGCTAATTGGACTTTGGGCGGCGCTCGTGTGGCTGGTTGTGTGGGCCGCCCGTATGGCTGGGCTGAAGAACGGCGTGTCCTGTGTGGGCCGTGTCGTGTGGCTGGGCTGCTCCATATGGGTGGGCTGGGCCATTGCAGATTTGCACAACTCGTTTGGCTCGCGAGTAACTCACGAGCCAGCTCGAGTTTGACTCGTTAAGAACCGAGTTAATTTGTTAGCTCAGCTCGTGACTCATTTTAAACGAACGAGCCGAGTCGAGTCACTAATGAGTCGAGTCGAGCGAGTTACCGAGTCACGAGTTTTTTGTCCAGCCCTA
>DTA_ZM00286_consensus#DNA/DTA
TAGGGATGGCAATGGGTACCCGAAACCCGATACCCGATGGGTAAAAACCCTATTAGGGCATGGGTATGGCGAATTTTGATACCCATGGGTATTTTATTGGGTCATTTGTTATACCCATCGGGTATGGTGGGCATGGGTATGTTCTCTCTTGCCCCATACCCGCTACCCGATAGGAAACCCGCTAACATATGACATGTGGGTTCGGATTAAGGGACTTGTTCTCTCTCATGCATGGGCTTGTATGGTGTTGCCATTTAATGCTAAATGTTGTTGACCTTGTGATAAAATTATGTTGGGTTCGATGAATTTGTCATGCTAGCACAAAGATAATATGTTATTTTAGCATCTTTCAATATTGATGAGGTATGAGGTTTCAACATTTTGTATTTGGTACTTACTTTTGCGATTCAAATGATCATGTCTACTGTAATGTTAGTGGGTATGGGTACCCGATGGGTACCCGCTACCCATGGTGGGTATGGGTATGGCGTAATTTTGTACCCATGATGGGTAGTGGGTATGGGTATGGGACATTTTTTCTCTAGTGGGTATGGGTATGGCTTTGTGTGCCCATTGGGTACCTTACCCACTGCCATCCCTA
>DTA_ZM00287_consensus#DNA/DTA
TAGGCCTGGGCACTTTTAAGCCGAAACCGAATTACCGAACCGAATTTTTGAAAACCGACCCGAAGTTTCGGTTTTTCGGGGTTCGGTTTCGGTTTCGGTTTCAATTCCTGAGAACTTCGGTGCTCGGTGTCGGCCTCGGTTTTCAGTGTACACCGAACCGAAACACCATATATGAAACCGAATAGCCCCTGATCCTCTATTCCTCTCATTCTTTGTGGTGTGCTTGCAGCCGCCCAACTGGCCCAAGCCCAATGCCCCCAACGGCCCAACTAAGCAAGACGGCAACCCTAAATCAGACAGACACAGACCGACAGACGGCATCACGGTCACGGATTCACGCTCCCCGCTCGCTCGCCGCTCGACCGCTTGCCGCCTCGCCGCCTCGCCTGCTCCGCCGCTCGCTCCACGCTCCCCAGTCGCCAGTCGGCCGCTCGCCGCCTCGCCCGCTCGCTCCACGGCTTGGGGGCTTGGCGCCCAGCGGACTAGCCAGCCAGCCGCAGAGAGTCGCAGAGAGCCCGCTCGCTCGCTCCACGGCAGAGTCGCAGAGAGCCAGTGCTAGGGGCGGCTACCAGCCAGCCGCCAGCGCTCAGCGGACTAGGGGCAGAGAGCCAGTGCTAGTCGGAGAGTGGCTATTTGCTGCTGGTTATCTCAATATCTGTGTTGTGCAGTGCTGGTTAGTGGCTGTTTGCTGTATGCGTGCTGCTGGTTAGTGGCTGTTTGTTGCATGTGTGCTGCTGTGCCCAACATCTTGTCGAACTCCCAATATATTTCTCTTGGCTGTCGTGTGTGATAACTGATAAAGATGAGTAATTTATGGCTGCCATCAGCCATCAGGAACATTGAGTGCTGTGGAACCTCTTCACTTGAGCTACTGGGAAGTAAGTACCTTCCAACGATATACTGCATCAGCAATGGGAAGAAAAAATGGCAACAAACAGGAACATGTATTCAGAGCAGAGCCTATGCATGGTTTCATTCATCCCCACCACATGAACATGAACTCGGTACAAAAGACAGGGAATGTGGAAAAAGTTCGGGTGTTCAGTTTAAACCGAACACCGAACCGAAAAACCGAAAACCGAATTTCTCGGTTTTCTTCTGTAAGACGCGTAGATCGGTCAGCTCTGTCTGTAAACCGAACTTCTACAACACCGAAAAAACCGAACCGAAAAAACCGATTACACCGATTGCCCAGGCCTA
>DTA_ZM00288_consensus#DNA/DTA
CAGAGGCGGAGGGCCCAATATGGCCCGGTATTGCTTGAGCAATACCTTGGTCTAGATCAAAGAACATCAACAGTAAAAAATAATCTATTTCTAACCCTAACGCTGCTAGATGCCGAGCCCAGGACTGCGACTGTCTCCGCGGCTCCACCCGTCCAGCGTCCGCGAAGCTCTGCGTGCGCCTCCGTCGCATGTCTAGGCCTGCTCCGCCTCCGCAGACTGTGGTCTGCTGCCCCGTCCATCTCCGCGCTCGCTAGCGTTGCCCATCTCCGTGCGCACCATCGTCGTCTAGCTCCGCATGTCGTGCTCGCCTCCGCGAACCGCTCAACTCCACATGCACCTCCGCTGACTGTGGTCCGCCCGTGTTCTGGCTCCGGTGCAACCTTGTCGCCGTCACTATTCTTGGAGGTGGAACCGTGCGTATTCTTGGTTCTTGGAAGTGCAATAATAATGGCTATTAACTTATTTTCTTTTTTCAGATTTTATTCGTTATATGATAGTTGGATGTAAATAAAAGATTATGATGACTTTTAAATAAGATATTTTTTCACATTCATCATTAATTTTATATCTATAAATTGTATTAGATTATTATCAGTGTTTCAAACCTCGCTCCGATAAGTAAGTTTATTGTGACCAGAGGTTTTTTCTCAGTGCGCTTTTCTGACCGATGGGCTCCATGGACCGGGAATCTTATCCCCGACAATTATATTATGAGTTTTGTGTTAGCAACACCTTAATTTTTGTCCGTCCTCCGCCACTG
>DTA_ZM00289_consensus#DNA/DTA
CAGGGTTTAAAATAGCGGGCTATAGCGGCGCTATAGCCCAGCTATAGCCTTTTGGAGGACCTAAAGCTACGATATTTCACTTTTAGACGCTATTTCAGCTACAACCGCTATAGCCCGATTTAGCTTCGCTAAATGTCGTAGCTTTAGCGCTAAATAGCCACGCTATTTCTATTTTTCATGGTGGGCCAAAAAATAATGAATGTAATGAAGAAGGATGAGGAAGCTCAATGATATTAATTATTGTAATGAAGATAAATCTAAACTTGCTTCATACATAACAACCTAAACTTGCTTTATACATAATAAGATGATGCACATGATATTGACATGGATCAATAGTCCTCAAGTGCTCATTCTTCTTATTCAGATGACTCTATGCTTGATCAATAGATTGCACTAGTAAGTTTTTTGGTATGTACTAAATCATGGTATTGTGTTGCTACCATGTTAGCGAGATGGTAAATTCTTTACTACTCTAGTATTTAGAACTAAGTAAACCTATTAATTATCATGTTGTGCAACTACCTAGCTAGTGGCTAACTATGTTATTGAAGTGCTAAACACTTGAATTCCATGAATCATGTATTGTGTACTGTCTCTAGTCTCCTAGAGCCTTGGAAACATATTGGTCTTAGTCAAATATCTTGACTTCCATATTTTTTTGCATAAATTATGCATATTTTTATGTTTTTTATAAATCCGCTATTTGCTATAGCTGCGCTATAGCCACGCAATAGCCTTGTAGCCTCGAAAAAATGATGCCGCTATTTTGCATAGCCCGCTATTTTAAACCTTG
>DTA_ZM00290_consensus#MITE/DTA
CAGTGGCGGACCTAGCTTTTTATATAGGGTGTGCCACAACAATTTTTTATATACAATTTTGTATAATCAGTGTTGGTATACTAGGACGAATTAGCGTTGCTGCTTAAAATAATCATAATTTAAACCATAAATTTCCATTATGATCAACATATACTACTACTCCAACCCCTAAATACACACGCAAAATCTATAGGGGCTGGACCTTGGTGGGCTGGCTTAGGGTGTGCCAGGGCCCACCTAGAACACCCTGTAGGTCCGCCCCTG
>DTA_ZM00291_consensus#DNA/DTA
TAGGGGTGAAAACGGGTCGGGTATACCCGTCGGGTACCGGATACGGATAGTGCAAATACCCGTTTTTTCGGATACGGATTCGGGTATTTTTATATTCGGGACGGATACGGGTAATACCCGGATACTGTAGCTTCGGATTCGGGTCGGATACGGAGCGAGGACTACCCGGTAAATACCCGGATATTCGGGTCGGATACGGGTACCCGGAATTCGGGTACCCGTTTTTTCTTTTTCTGCATAATAATATAGTTATAAAATCATAACTTTTACATATGAAATCGGATGAAGATAAAGTTTATATGAAAATTGTAGAGCTCGAAGAGATCTATAACTTTGTAGTACATCAATTTTTTGTTTAAACATATCTTTAGGCCAAAATCATTGAAATAATGTCCAAATTTATATCAAATTAATATACTTTATCATTTTTATGTGGGGGGCTTAAGGTTATCTCCACGTGGGAACTTAAGGTTATCTTTGTATAGACTATTTATTAGTATTGGTAACTTATTTGCAATTTTCGGTCGACGCTACATTATTTTATGGATTTAATTGTATTTTGATGATTTTCTACGACAAGAAATTAATAATATATAAATAGCCTCAAAAAATCATGAAATTTTACGGAGGCACAACATATGTTCATATATAACCATAAAAATGTTTGGATCATAAGATCTATAAGATGCCCGCGTTTCTTCCATTTCACTTTCACTTATTTGTATGAGTTACATGTGAAATCACTGTAAGTATCCAAGTTTCAACATAATCAGTACTTTACTTTATCATTTTCATATGAGGACTTGAGTTATCTTCGTATAAAATGTTTATTAGTTTTTGTAACTTATTTGCAATTTTTGAGTGAAACTAGAATATTTTATGAATTTTTAATATTGTGGTGTTGGTTCTACAATGTCCTTGTGATTAGTAACTTTGAACTGCATGATGTCAATTTTATCGGTTTCCTTTCCTACATTTGATCTATCATATACATGATTATGTATTGCTTAATTTATGTATTTGTTGGATGGTTGGACAATTAATATCATCGGGACGAACTACCCGACAATTATCCGGTACCTACCCGAGTAGTATCTGTTATCCGTTTCTTACCCGCCCGGATTATTACCCGGTCCCGTCCTGTATCCGTCCCGAATCTTAACTACCCGTATCCGGTCCCGTATCCGAGAGAAATACATTAGGGTAGGATACGGGATGACCCTGTATCCGGCTGTATCCGTCCCGTTTTCATCCCTA
>DTA_ZM00292_consensus#MITE/DTA
TAGGGCTGGGCACTTTGCAACCGAAAACCGAACCGTAAACCGAACCGAGCCGAACCGAGCCGAAGTTTCGGTTTATTCGGTTATTCGGTTCGGTTTCGGTTGTTGTTTTTCCGTAGTTCGGGGATCGGTTCCGGTATCGGTTTTTCCTTCGTACAAACCGAACAACCAAACGTCCACCGAACTCTGCTACTTCAATCCTTTTCTCTGGTCTGTTGTTCACTCTTGAGTCTTGGCCCAATAAATCACCATCCAACGAGGCCCATTTCAAAATCGTGTAGCCATCGGCCCATCATGCATTAGCACTATGGAGCATCGATCATAAGAGCCAAAAGGCTGCAAGGCTGCAACCAAAAAAGCTACCGCTGCTGCTCACCAACCTCGGCGGAAACCGAACTCCAAATCAAATAAACCGAAACCGAAGTCATCGGTTTCTTTATTTCTCAAACACCGATCGGTTATCAGCCTTCCGTAAACCGAACTTCACCTGCACCGAGATAACCGAACCGAATGGTCGGTTTAAACCGATTGCCCAGCCCTA
>DTA_ZM00294_consensus#MITE/DTA
CAGTGGCGGTCCTAACATTTTAGGGGCCCGGGACAAGGTTTCAAATAGAGGCCCTTCAAATTATTTTTAATATATAAATGTTACTAATTAAACACTCAAAATACATCTAAAAATATTTATATCAAATAATAAGTAAATAAAAGGATATATATTATAGTATCACCTTGAAATTTTCTTCTAACATGTTTAGATATTCATTATTTTGTTGATGGGCTATTGGATCACATGACTAGAATTGGGCCCTATGAATTCGGGGGCCCGGGGCGACCGCCCCTCTGCCCCACCCTCAGGGCCACCACTG
>DTA_ZM00295_consensus#MITE/DTA
TAGAGATGGCAATGGGTACCCGAAACCCGAATACCCGACGGGTTTTACCCGATATGAAGGCGGGTACGGGATGATTTCTCTACCCGCGGGTATGTTAATGGGTAAAAACCTCTACCCGTTGGGTAGACGGGTACGGGTATGGGTTGGAACTACCCATACCCGTCTACCCATGGGTAAAATATACCCGCATCAATACAACTATAACCATCTAATAGAGCCCATCTTAGCTAAAATAAAACCCTTCTCTAGCTATCATTTGTCTAGATACCAAGTTATGTAATCATATGATTTGTTATATGTGAAGTTGAAGTTGTTTTTATATGTTTATTTAATATTTTGAGTGATTGGTATATTGGAATTTAAGACTTTCCTAGCGGGTACGGGTTACCCGACGGGTAAAAATACCCGCGCGGGTACGGGTATGGGTAAGATTTTATACCCGCGAGTATATATGGGTAACCCGACGGGTAGAATTTTTTTTGATGGGTACGGGTATGGAATGGTACTACCCGACGGGTATGTACCCGTTGCCATCCCTA
>DTA_ZM00296_consensus#DNA/DTA
TATAGGTGTACATTCGGGCCGCCCGGCCCGGCCCAAGCCCGAAAAGGCCCGACACGTTTAATTTCGGGTCGGCCCGGCCCATTATTAAATTCGGGCCGTGCCGTGCCGGCCCACGGCCCGGCCCGTATTGAGCTAAACGTGTCGGGCTTTAAACGGGCGGCCCGAAAATTGTAAAGGCCCGAAATACACACGGTCGCGCTCAGGGGCGGCTCCGCTTCGATCAGCCGTCGCGCGCAGGCTCCAGTCGCGCTCGCGCAGCCGCACAGGGGCGGCTCCGGTCTTCGGACGGCGGACGCGCGCATCGCGCAGGGACGGCGGTCTCCGGACGGCGGTCGTGTGCAGCCGTGCAGGTGCAGGGGCGCACCGCGCAGGGCGCTCCACGGCTGGCGTCGCGTGCAGCCGTGCGTGCAGGGGGCAGGGGCGCACGCTGCGCACCGCGCAGGGGCGGCTGGGCTCCGCCGCTCCGGTCGCCGGGTCGTGTGCAGGTGCAGGGGCGGCTCCGCCTCCAGTCGTGCGCAGGCCGCCTGGCTGGGACTCTGGGAGCCAGGAGGGAGAGACGGCGGCCGGACATGGAGAGACAGAGACGGACTCGAGATTTTAGGGTTTCTACTTAAACGGATAAATGGGCCTTCGTCGTCCCGTGCGTGGACAAGGACAAGTGCGGGCGTGCGTGCGGCTGCGCGCTGCCGTCCCGTGGTCCCGTGAAATTATTTTGGGCCTTTTCGTGCCTGTTAACGGGCCATTTCGGGTCTGCTTAAACGGGCCGGGCTCGTGCCCGCCGTGGGCCTCGGCGTCGGCCCAAGCACGGCCCGATGCATCGTGCCGGGCCGGCCCGGCCCGAAATAATTTCGTGCCGTGCCGGGCTTGGGTCGGGCTTTTTTTCGTGCTTCGTGCCAGCCCATTAAGCCCGGCCCAAATGTACACCTATA
>DTA_ZM00297_consensus#MITE/DTA
TAGTGCTGGGAATTGGGCCGTGCCGGGCCGGCCCGGCCCAAGCCCATCGTGCTTCGTGCCAAACGGGTTCGGGCCAAGAAAGCCCAAACAATTTTTGGGCCGTGCCGTGCCAGCCCGAAGTGTAAAAACAGTGGCCCAGCCCGGCCCTAAACCACGTCGTGCCTTCGTTGGGCCGTGCCGGCCCAAGCCCGGCCCGTATATTTGACCACATAAAATCAAAATATTATAACCATATAAAGTTCATATCTTACTAAATTAAAGATATTAAACAATTATAGCATCATTTAACCACATAAACTCTAAATATAACAACAATATAAAGTCAATATCTTACTAAATTAAAGAGATTAAACAGATTGGGCTTAATTGGGCCGTGCCGGCCCAAGCCCGGCCCATCTATGCGTGCCGTGCTGGGGGCCCGACGGGTCGGAATTTGAGGCCCGGCCCAGGCCCGCCTTCGGGCCGTGCTAGCCCGGCCCATATTATTTCGTGCCGGGCCGTGCTTTGGGCTCTTATTTTCGGGCCGTGCTCGTGCTGGCCCGAAAAGCCCGGCCCAGATTCCCAGCACTA
>DTA_ZM00298_consensus#DNA/DTA
CAGGGGCGGGCCCCATTCAATTCAAGGGTATTCAAATGAATACCCATTATTTTTGGCAAAAGAACTTCAATATATATACATGTATATAGTGTATATGCATGGAAAATAAAAAATGAATCAAATAAATAAAGGAATTCTGTTAATTTGGACTAAAATATCTCCTTCCTACCTCTCATACCTAACTAATCCAATCGTTTGTCGTGGACCATGAAGCCCAACAGAGCGACAAAGCCCACCTCAGTACCTCACGACAAAAAAAATCCCCAAACCCTATTGTAGTCGCACCATGGCAGAGCCACCAGATGCGCCAGCCACCAAGTCGTGGTCACATCTTGCAGCCCCACGTGCCATGGAGACACCAGCACCTCCGTTGAGACATCGTGGCTCCGCGGCGCAGCTAGGTGCCTAGACTTGACCGACTAACTGTCATTGCGTTGCATCTGGCCTCGTTGTTGCGTCGTATGTCGTCCGTCGTCCGAGGCTTCAATCCACCGTAGTCAGGGCGTCACCGCGTGCCAGGACAGACAACCAGGGGCAAGGTCCCATCGTGCCAATGTCCAAGCCTACCCAGCTAGTGGCCACCCGACCTGACCTCCCCTGCTTTGCTGCTTGCAGTACTGGGCTGCAGATGGGGCATTAGCGATTGGAAAATGCCAAAGAGGACAAGCAGCCAGCCAGCAACTGAGCAACAACCAACAGATGCATTTCGATTTAAAACTTTTGAAATAGTTGTATGAAATTTGAGTTTAGTAGACTAGTTATTGAATCAGTTATGACCATAGCGTGTGTGCTTAATTATAGGTTATACATATATAATTAACTATATATGTCGATAGACATGTTTTAATCTTCCAAAAAATCATCCTATAAAAAATTTCGAATACCCACCCTCTAAATCCTGGGCCCGCCACTG
>DTA_ZM00299_consensus#DNA/DTA
CAGGGCCGGTCCTGACATTTTGGGGGCCCTAAGCGAAAATCTATATGGAGGCCCTATACGAAAGTTTGATTCTGCTATTTTTTCAACTTTAAATAATATCTGAAAAATAAAAGAAGTTGATGATTTACACATTTTTTTCAAAATGATATGACTGGAGACTGTTACAATATTTTATGAGTTGTAAAATTATACAGATTATGTAATATAACTCTACATTTGCTTTGAGAGCGAGTATTTTACTTTTAATTTGTCAAACTAGCCTAAACCTTAAAATGCACAGTAAACCAAATTTAAATACATTAGAGCAAATTTTCTGAAAACAAATTTCAGCAAACTAAACTTGGATTAAGCAACGTAGGTTATCAGGGTGGGCCCTCCGGTAGGCTAGAATTAAGCAACGCGACAGGCACAGGTGTACAACACCTTCCGTCCTTCCCGCATCAATCAATATTTAGTATTCGTCATAAGCAGAATGTTGCACGACCTCGAAGAGATGATTGCCAGAAAATCAGAGAGACGCAACAAAAAAACGAGAATAGAGATTTATCTGTAACATATATGTATTTGGACATAATATGGACAAACGGGGGCCCTACTGATCTTGGGGGCCCTGAGCGGTCGCATACCCTGCATACCCTCAGGGCCGGCCCTG
>DTA_ZM00300_consensus#MITE/DTA
TAGGGGTGGATATCGAGCCAGCTCGGCTCGGCTCGACCGAGCTCGAGCTGGCTCGTTAAGGAAACGAGCTGGCTCGGCTCGGCTCGTTAAGCAACCGAGCCAGAGAACCAGCTCGGCTCGGCTCGTTTGCGAGCTCGAGCTGGCTCGTTTAGCTCGCGAGCCAGAACAAAAAATATTATACATGTATATATACAACAATATAATCAATTGCTAGTTAATTTCATACTAATTTAACACTAGAAAAGACTAACAATACTCATAATTTTATATATCACATCATTTAAACCCTAAACTAACATAGTTCATCACTTATTAATTCATCCAATACAAGTATAGGCTTTGTTTTACAGATAAATGCTAGCTCATTCGAGCTAACGAGCTGGCTCGAGCTCGTGTCGAGCTGGCTCGTTAACGAACCGAGCTGAGATGTTAGCTCAGCTCGTGATAAAATTGAAACGAGCCGAGTCGAGCCGAGCCGAGCTGGCCACGAGTCGAGCGAGCTCACGAGCCACGAGTATTTTGCCCAGCCCTA
>DTA_ZM00301_consensus#DNA/DTA
CATAGTTGTTAAAGCGGCAAGGCGAGGTAAGGCGACCGACCCCTTTTTACCTTTTAAGCGATAAGGCGTAAGGCGAGGCGACGCCTTAGTAATATACAAAAATAGGCAATAAAAATTGAATATATAGGAATATAGTCTCAAATAGATAGGGATAATAGTATTATAGTAGCAAATAGGAGTACAAGTTCAACATAAATCAACATAATAGACTAGTCCAACTGAAGTAATAGATAGTAGTAGATAACACCCTCATCTCTCAATAGCCATCATCAAACTCATCATGAAATGTAGGAGGATTCTCTTCATCATCTTCCACCTCGTTCGCCTCATCACTATCACTCACATTCATATCCAGATTTAGAGAACTAAAACTGAGTTAACTAACTAAGAACACTGGCAGTTAACTGAAACTGAGTTAATTGAAACAGAGAGAGAGAGCAGAGAGGGAGAGAACAGAGAAAGCAGAGAGGGGAGATAACAGAGAGAGCAGAGAGGGAAGGGAAGATAGCGCACTGGGGGAGAGCAGAGAGGGAAGAGAGCACACTGAGGGAGGACAGCCATCCAAGGCGTCCGCAAAGCGTCGCTAAGGCGACACTCAAGGCGCTAAGGCGACGCCTTATTGTCTAAGGCGGACGCCTTAGTCACGGACGCAAGGCGAGGCGGACGCCTTGCCCCTAAACCTCGCCTTACCGCTTAAGCGACGCCTTAACAACTATG
>DTA_ZM00302_consensus#MITE/DTA
CAGCGGCGGACCGGAGGTTTTAGGGGCCCGGGGCAAATTTAAAATAGAGGCCCATCAAACTATTGTTATATAAAAATGGTACCAATATATAAACTCAAGACACATCTAAAAATATTCATACCAAGCAACAAATAAATAAAAAGATACATATTATAGTATTATCTTAAAAGTTCTTTTAACATGTTTAAATACGACCGGGTTGTGAACGCTTCGTGGCTGCTAATTATTCGACATTTCACTATTAAGCTATTGTGTCTGATAGTCTAATTACTGAATGTATAACTAGGTTCGGGGCCCTATATAATTGGGGGCCCGGGGCGGCGGCCCCTCCGCCCCACCCTCAGGGCCGCCACTG
>DTA_ZM00303_consensus#MITE/DTA
CAGTGGCGAAGCCACGTTAAGCTTGCCTGGTGCCAGTGCAACAGGGTAAGAAAAAAATTACCACTAACTAGACAAATTTTCACCATGTATTTCTTCAAAACTATGTATGTTGTTTTAGCAGTGCACCACCATAAATTTGAAGTTGGCTTCGCCCCTG
>DTA_ZM00304_consensus#MITE/DTA
TAGGGCTGGGCACTTTTAAACCGTAAACCGAACACCGAACCGAACCGAGCCGAACCGAACCGAAATTTCGGTTTTTTCGGTTGATCGGTTCGGTGTCGGTTATTGTTTGTGTGCAGATCGGTTTTCGGTGGCAGTGTCGGTTTCCAGCTTGCAAGAACCGAACACCCGAACAACCGAAGGACTACTGCGATTGTGCGGTTGGCTGGTTGTTTTGCTCCAATTTGAAATTATTTGATGAATCAGCCCATGGCCCAACTTGGCCCATCAACCTTCCCACGCACGTCAAGTTAGTGGACAGCACGCATGGGCCACGGTGGTGAGCAGCCAAGCATAGCGCTGGTGGGAATTTAGGATGCTAGGACATTGGTGCACTGAAGTTTGGTGAATTTCAGTATAAACCGAACACCGAACCGGAACACCGAAAACCGAAGACGTCGGTTTTTTGTTTGGCTAAACACCAATCGGTTCTCTGTTTCTCAAAACCGAAGTTTTCTAACACCCGAAAAACCGAACCGAATATACCGAAAAAACCGATTGCCCACCCCTA
>DTA_ZM00305_consensus#MITE/DTA
CAGGGCCGTCGAGTGCCCAGCGCAATTGGAGCGATGGCACAGGGCCTCCAATTTTTTAGGGCCCCAAATTTTTGAATTTTCTGAATATAAATGGTATAAAAAGGTAAAGATTGTTTATTATTTATGAAATATCGACTTTAAAATAGATAATATGAGAGGACAAGAATATGAGAATAGATCAAATATGAAACGATACATTTTATATTGTTTTTATCTCTATATACTATAGATCTCTGGGCCTATTTTTATGTTTTGCACCGGGGCCTAAAAAACTCAGAGACGGCCCTG
>DTA_ZM00306_consensus#DNA/DTA
TAGGACTGGGCAAAAAACCCGTTACCCGTTACCCGAACCCGGAATACCCGAACCCGAACCCGTAATGTCGGGTACCCGAAATTTGTTTGGGAAATTCGGGTACTAACTTGTGAAACCCGAAATTATTCTGGGTAATTCGGGTAGCACCTACCGGTACCCGAACAACCCATACCCGAAATTTACAACGGCTGCCCGCGGCCCACTGTTCACAATCACACGAAACACAACGGCTGGCAACGGCCCAGGCCCACCTAGGCAAAGATGCAAACCCTAGCGGCTAGCGCTGCGCACACAGCCGCACACCGCACAGGCACTGGCACAGGCGCACAGCGGCGCCACGCGCGACATCTCCAGGGCCCAGGCCTAGCACTGCCCACGCAGTCACGCTCCATCTCATCTCCACTCCACTTCTCCGCCGGCGCCGCGACATCTCCATGCGGCAGCCAAGCCTCCAACGTCCAGGTCCAGCCGAGCCAGGCAGCCAGGCCGCAGCCGTACCCGTACAACGGTACAGGGCTCGCATCGCAGGGATCCTGGGACGCCACGCCATCCTGCTCCTGCCATCCAGGTTACTTCGGGAGTACCCGATACCCGAACCCGAAGTATCGGGTACCCGAACTGTCGGGTACTATAATACCCACTGTAAATTCGGGTAACACTTTCTAAAACCCGAAATTTTAATTACCCGGATTACCCGACCCGAAATTTTCGGGTAACCCGAACGCCCAGGCCTA
>DTA_ZM00307_consensus#MITE/DTA
CAGTGTTCTTAAGGCGTCGCCTAGGCGTCCAGGCGCTCGGACAATACTAGGCGCCTTGCTCGCCTTCCTCGCCTAGGCGCCGCCTAGGCGTTAAGGCGGTGGTCCAATTCACTTGCTCGCCTTACCGCCTTAAGAACACTG
>DTA_ZM00308_consensus#DNA/DTA
CATGGTTATTAAAGCGGTAAAACGTTAAAACGTTATGAACCAACTTTTTAACATTTAAACGTTTAAACGAATGTTGAAACGTCTTTTCAGACTTGACATAGAAATTCAAATATAGAATAAGTTCATACATAAGTTGAGTTCACAAGCCAAATAGCATAAAAAGAAACAGATCAAGTTCAACAACACAAGTTCAACCACATAAGTTACAACTTTTATGCATGATCAGTAACCATCATCGAACTCATCAATATGAAGACCATGGGCTGCTGTGGGCGCAGTCAGCGGCCGGCGGGCCGGCAGAGAGCAGTGGCTAGCTGAGGAGAGGAGAGAGGAGACGGCGGCTGGCTATGGCTAAGGAGAGGAGAGGAGAGCAGAGCGGTGGCCGGCGCAGAAGAGGAGGGCGGCGGCCGACTGTGGATGAGGAGAGGAGAGAGGAGAGCAGAGCGGCGGCTGGCTGAGGGAGTGAGGGCGCCGCGTCCAGCGCTGGCCAGTGCCCAGGAAAGTGACCTAGAAAATGCTAAAGGCCCAAGACGGGTAGAACGTCCTCAGAACGTGTAAAACGCCCTAAAACGCTATTTGGACGCTTAAACGACGTTTAAACGCTCGAAACGGACGTTCTACGCCCTAAACCTAAAACGTTCAGACGTTCCAACTTTTAAACACGTTTTCTCGTTTAAAGACGTTTAAACGACGTTTTAATAACAATG
>DTA_ZM00309_consensus#MITE/DTA
CTGTGTTTTCAAGTCGTCCGACTAATCGCGATTAGTCGCGATTAGTCGGGCTAGTCGGTTAGCAGAGCTCGATTAGGCAGCCGACTCGACTAGAGTACCTGGTCGCCCTGGTCGTCCGACTAGTCGACGATTAGGGCCGATTAGTCGCTCGATTAGCCGGTTCTGGGCGACTAGGTTTAGGACCTAGATTTTTTTTGGACTTGTAGTATTAATGTGTGTTGTGTGGTACTGGTATCTGGGACTTGTAGTATTAATAACTAGAAGTGTTTCTCTGCTGTTTTCACTTTTCAGTATTGCTGAATTCATGTCATGTTTACCCTATCCTTCATAATATAGTATATGAAGTTCATATATACTATATAGTTATATAATTATTTACTATATAGTATAATAGTATATATTATATAGTATATACATAGGTCCTGGTCTCCTGGATGAACAGGACGACCAGTAAACGACCAGGTCGACCAGAGCTCGATTAGTCGGACCTAGTCGACGACTAATCGAGATTAGTCGCTGGTCGGTCCCCCAGTTCGACTAGCTGGTCGAGCGACCAGAAAACATAG
>DTA_ZM00310_consensus#MITE/DTA
CAGTGTTCTTAAGGCGGTAAGGCGAGGTGAGGAGCTGGACCACCGCCTTAACGCCTAGGCGGGCAAGGCGCCTAGAATTATACGAGCGCCTGGACGCCTAGGCGACGCCTTAAAAACACTG
>DTA_ZM00311_consensus#DNA/DTA
TATAGATGTCCAAACGGGCCACCCGGCACGGACCCGGCCCGAACCCGTTTCGGCCCGGTACGAATAGGGCCGGGCCAGGCACGGCCCGTTGATGCTTCGGGCCGGGTCGGGCTGGCCCACGTGCCTAGGGACATGCCCAAACCCGGCACGCACAGGGAAAAATCGTGCCGGGCCGGCCCGTTGGCCCGGTGGGCCTCAACGGACCGGGCCGGGCACTGGCCCGAACCAACAGTAGAACGGTATATAAATACATATATTTAACATAATTAATCATATATAATAACATATTATTTATATATATTAAGACAACAAAATATTTATGTATGCATTTTATATTTATGTATGCATTTTATATATGTTTGGCCGCGTATTTAGTATTTACATACTATGAGAGAATTAAATGTATTTACATATTTAGTATTTACATAAATATGCGGGCCGCCGTCGGGCCGACCCATTTATCGGGCCGGGCCGGGCCAAAGCACGCGGGCCGCCGTATCTGCCCATACCCGGCCCGCTAAACGGGCCGTGCCGGCCCGGGCCCGTAACCGACCGTGCCGGGCCGTGTTTGGACCGGGCTAAATTCGTGCCGTGCCACGGGCCAAACGGGCGGCCCGCACTGTTTGGACATCTATA
>DTA_ZM00312_consensus#DNA/DTA
TAGGGGTGAAAACGGGACGGATACAGACGGATACTAGGTCATCTCATATCCTATCCTAATACAATTTTCTCGGATACAGGATCGGATACGGATAGTTAAAATCTGGGACGGATACAGGACGAGATCGGGTAATAAATAGGGTGGGTAAGAAACGGATATCGGATATTACCCGGATAGATAACGGATATTAGTCGGATAGTCCGTCCTGATGAAAAAGCCAAATATTGACAAAATGGACACATACAATTCAAGTTACTAACCACAAGTTCATTATAGAACTAAAAACACAATTTCAAAAAAAATCAGCAGCATATCCCCTCTTTTAGGCATACTCCACAAGTGACTAGCCTGGACGCTGGTGCCTGGCGGCTAGGGCTACGGCCGTGCGGGTGCGGCGATTCAGTCAGACTGACTCCGTGGTCGCCTGGCGTGGTCGTCTGAACACGACGAACAGATGGCCGGATGGGCTGGCCGGGGCTGGCTGGCCGACTGGGCCTGTTTGCATGTGGTGGGCCGACTAGACTTGAAAATTAAAACGAGCAGGCACTAGAAAATTGAAACGAGCATGGGCCGAGACGTTCCACGCACAGGCACAACGCACGCAGGAACTGAAGCGGGTACCCGCTAACCGGGTACCCGTATCCTACCCGTACTTCTCGGGTATTTGCCGGGTAGTGGTCATCCTGTATCCTACCCGTATCCGACTGATGCATATCCGGGTAGTATCCGTATCCGACCCATATACAAAATTACCCGTATCCGGTACCCGAAAAACCGGGTATTTTAAGTACCCGTATCCGGTACCCGCCGGGTAATCCCGTCCCGTTTTCACCCCTA
>DTA_ZM00313_consensus#MITE/DTA
TAGGGATGAAAACGGTCGAAAACGATCGAAAAAACAGCTAAATTGTTTTTGTTTTCATATTTTTTGGTCGGGACGAAAACGAAAACGAAAACCAACGGTCGAAATACGGGATCGGAATTGTCGGTTATTCGAAAACGATCGAAAACGATAAACTATAGTCGGAAAGATAACTATTTTGTAGTTTTATCAAAAACATAATAAAGTGATGTATTGCCTAATTTTTAAGATTTAGAAATACACAAACAACTCTTTTTCATCATTCATATTAGTTAGAGTAATTATAACATTTGCTTTTCGCTTATTCATTCACTTGAACACAACAAAAGTCTATAACTTAAATAAATTATATGCTAGATCTATCTCATATTATATAAAACGGTAGAAAACGGTATTAGCACGACTCGGAAACGAAAAATACGAAAACGATCGAAAAACTAGCTAAATCGTTTTCGTACCGTTTCTAATCGGTTCCTGAACAATTCGAAAACGATCGGGAAAAAACAGTATTCGAAACGGGACGGTACGGGAATTTCCCGTCCCGTTTTCATCCCTA
>DTA_ZM00314_consensus#MITE/DTA
TAGGCCTGGGCATTCGGTTCTTCGGTTCGGTTCGGTTCGGTTCCTCGGTTCTTGTAGAAATTCGGTTCTTCAAAAACTAGAACCGAAATAGCAAGATAAAGAAATCAGAACCGACTAGTTCGGTTCTCGGTTCTTCGGTTCGGTTCCTCGGTTCTAACCGAACTGTAACAGCCACTCTAAAATTATGAATAACGACAACTTTTGTGAGAAATTTCAGCAACATCTCCCCACAAACAACGACAAGTGCACAATGACTATAATTTCATAGATAATACATGGATGATTAGAGGTTCAACATAAGTCGATAACACAACATCCGAAGTTACAAACACATGTAACAAATTGAATCTAATACTTTTGGGTTTTTCGGTTCTTTCGGTTCTTTGGAGTGCAGAACCGAAAATATCTCATTTATTTCGGTTCTCAAAAAACCAGAACCGAATTTCATAACGGTTCCTTCGGTTCGGTTAGTTCGGTTCCGGTTCTCGGTTATTTCGGTTCGGTTCCTCGGTTCCGGTTCTTTTTGCCCAGGCCTA
>DTA_ZM00315_consensus#DNA/DTA
CAATGTTTACAAGTCGGGCGACCAGCTGGTCGAGTGAGAGGGGCGACCAGGCGACTAATCGCGATTAGGGCGACGATTAGTCGACCTAATCGGTCCTGGTCGACCTCTGGTCGTCCGTTAGTCGTCCTATAGATTTAAGGACATATGTATATGTATATAACTATATATTAACTATATAAACATTGTATTTCTGCAATAATATAGGCATAATTAGTAGCAGACTAGCAGTAATTCAGTAAAAGTGTAAAACAGAATCCATCCAAAGTCCAAAGTCCAAACTGAAAGTAATATTGGCATAATTACTTGCAGTAATTCAGTAAAAAGTACAGCAGGAACCTGCTGGCTGCTACCTAGAGCAGATCAGCATCCAAACAAATCGCGCTAGAGCATCCAAACTGCATTACCTGCTGGCTGGAGCACTTGGAGGCTGGAGCAGAGACGTCGGCAGAAACCAGAGAGGACAGAGGAGAGGAGTAGGGTTTCTGGCGGCTGGGAAGGGTTCGGCGGGTTTCTGGCGGCTGGGAGGGGTCCTGGTGGCTGGGAGGGTTTTTGGAGGGGCGGGCTACTGTAGATGGGCCAAAAACCAGAGTGAAGCCCAGTACCAAAACTGCAACGACCAAAAACGACCAGGAAGTGTTCGACCAGACGACTAATCGCCCAGGTCGACGACTAGTCGGACGACTAGGACGACTAGAAACCCTAATCGCGTCGTCCTCCTAATCGCCCTCTTCCAGGCGACCAGCCCGACTAATCGCGATTAATCGCGATTAGTCGGACGACTTGTAAACACTG
>DTA_ZM00316_consensus#DNA/DTA
TAGGGGTGAAAACGGGACGGATACGGACGGATACTAGGTCATCTCATATCCTACCCTAATACAATTTTCTCGGATACAGGATCGGATACGGATAGTTAAAATTCGGGACGGATATAGGACGAGATCGGATAATAATTGAGGCGGGTAAGAAACGGATATCGGATATTACCCGGATAGGTAACGGATATTAGTCGGATAGTCCGTCCTGATGATATTAGGTTCCCAACCATCCAACAAATAAATAAAATAATAAATACACAATTATATATATGATAGCTCAAATATAGAAAAAATATTAACAAAATTGACACATACAATTCAAAGTTGTTTTTGCCGTGTGGCGCTTCAGGCACAGCGTCGTGGTGGACGAACAGAGGAGTGAGCGTCTCAGCCACTAAAGATCTCAGGCAACATGCTTTGGTCTATTGGGTCACGTCATTAAACAAATTAACAAAAGTTGTTTTGGCCCAAGACTGCAAGGCATGTTAATGGATGGGCTGGCCGACTGAGCTTGTTCGCATGTGCGATGTGCATGGGCTAGCCGACGAACGAGTGAAAATTGAAAAACGCGTCTAGCGGCTTGCACTGGAGACGATCCACGGAAGCAGAAACTGAAGCCGACCAGCCGGGTACCCGCAAACCGGGTACCCGTATCCTACCCGTACTTTCCGGGTATTTGTCGGGTAGTGGTCATCCTGTATCCTACCCGTATCCGACTGATTTATATTCGGGTAGTATCCGTATCCGACCCGTATACAAAATTACCCGTATCCGGTACCCGAAAAACCGGGTATTTTAAGTACCCGTATCCGGTACCCGCCGGGTAATCCCGTCCCGTTTTCACCCCTA
>DTA_ZM00317_consensus#DNA/DTA
TAGGGATGGCAATGGATGTGATTTATCCGCGTACCCGCGGATAAAAAACCCGTTGGGCACGGTTTTGGGTACGAGTCTGTACCCATGGATACGGATACGGGTAGCACTTGATATCCGTGGATATTTTTAAAACGGGTATGAAAAATCAGTATCCATACCCAAATACCCAAATATCCGTTAAAATATCCCGTACTCCCGTCCCACAGCCAAGCCCAAAGGCCACAAGCCTAGGTTCCACCGTTCCAGGCTTCCAGCGAAGCCCTCGCTCAGTCGCTCTCGCTCCAGACCCTCTCCATCTCTCTTCTTCCACTCCTACCGCCGTCGCCCACTCTATCTCTCCTCTCCCAGACTCCCGCCGCAGTCTGGCACTCCGGCTCCTACCGCAGCCGCTACCGGGTGTTGCGCCGCGCCCGCCAGTCCGCCACCACAGTCCCTGCTACCGGCTGCGCACCAGCCACCTCTCCTCAGTCACTGCGCGGCTGCGCCCTGCGCCCACCACCTCCCCTCAGTCCCTGCGAGACAATTTTATATTGCTCGTTGTATGCCTTAATACATGTATCAGATTTCATTTGCTGGACAAATTCTGTATGGTTGTATGTTTTTATCATATTTAAATTTGCTTGACAAATATGATATCATATTTGAATTTGTTGGATTTAAATATGTTGTATATGTAGTGGGCAAACAGATATATCCGCGGATATCCGTTACCCGCGGGTAACGGATGTGGATACTGTTTGTTATCCATAGCGGGTAACGGGTACGGGTTCGGATATCGGATATAAGTCGCGGATATGGATGTCCAGAGACACTATCCGCGGATAGTTTATCCGTTGCCATCCCTA
>DTA_ZM00318_consensus#MITE/DTA
TAGACCTGTTCAAACGTCGGGTCGGGTTCGGGTCGGGTCAAGGTCGGGTCGTGGGCCATTTATCACGGCCCGTACCCGACCCGTGCCTAGTGTCGGGTCGGGTCGGCCCGTGCCTCCCTGTTTGACGTGTCGGGTCGGGTTTTTTCGGGTTGGGTCGGGTTTTTGCTTTTTTCGGGTTGGGTCGGGTTTTGGGTCAAAAATCATGGCCCGTACCCGGCCCGTGAATTATTACGGGTCAAAAATTATGGCCCGTACCCGCCCGTTGCATTGGTCGGGTCGGGTCGGGCCGGTTTTTTCGGGCGGGTCGGGTTCGGGTGGCCCATGATCAGGTCTA
>DTA_ZM00319_consensus#MITE/DTA
CAGTGGCGGACCTACAGGGTATGCCGGGTATGCACCGGCATACCCTGTAAAACCAGCGAGTGTATGTATACCGTATATGTAAAAACTAAAAAGAAAAAAAATATAGTGCACTGAACAGTATGGCGTCATGACAGGAGGCCCATTAGGCCATTAAGATGTGGCCTGAGCGGCAACATAGTGCACTGGATGTTTCATTTTTCTGACTCGTAGTGCCCTGGCCCTAGTGCCCTGTAGACTGCAGTCCACCGCCGTTTCAATTTCCTAGTGGCCTGGACGTTTCATTTTTCTAATCTAATCTTGATCGGAGAGAACGGAGCCCTGGCCATAGTGTTGTGCCGCAGTCTGCCGCCGCCCTGCTCTAAATCGGAGGATCGCTTCTCATGTCTCATCTGCGGTATATATATTAGATTATCAGATATAATCACGGTCTCTCGGAGGTTCGTCATCTGGATCTATCGTCGTACTATATATGGTTTTACCGAATTATATATAACATTTTTTTGCATCGCATACCCTATGGTCAAATCCTAGGTCCGCCACTG
>DTA_ZM00321_consensus#DNA/DTA
TAGAGATGGCAATGGGTACCCGCGACCCGATACCCGATGGGTATTTACTCCATTAGGGTATGTATATGGGCTAAATATTCTACCCATGGGTCTCTTATTGGACAAAAACCTTCACCCAATGGGTAAACGGGTATTAGAACGTTCTGCCCTCACCCATACCCGTTAACCCGTGGGTATAAAATACCCAGTATAAACTTGGCCAAAAAACATAAACTTGAGCACTTGGCCTAGCCCAAAACAAATGAAACCCTAGCTATATAATCTCTTTCTACTCTAGAAGTCCACAACTTACTCTCTCATCCTATCGAACCTGTCCAATCAATTGTAAGTATAGTTTCAAGCAGATTTTATAGTTGTTTCTTGTGCAACTATGTAATTAGATATTATTTCTACAGATCTGAGCACAATCCTAGCCATGCAGTTTGATTTTTGCAGCCTCGTGTGTCTATAATGTTAGAAATCAAATGGTGTGATGCTTAATTATGGCACATGGTTTATTTAAATTTGATGTTTAGTAGCTGGTATTTTTTACAGTTCATTATATTTGTTGAATGATGCTTACCACATATGATATATGTCTAATCTTTGTGGGTACGGGTGACCCGATGGGTGACCCATACCCACATGGGTATGGGTATGGGGGTAAATCCATACCCACCAGTGAATATGGGTGACCCGACGGGGTTATTTTTTTTCGTGGGTATGGGTATGGGATAGTAATACCCGGTGGGTATTTACCCATTGCCATCTCTA
>DTA_ZM00322_consensus#MITE/DTA
TAGGGGTGGATATCGAGCTGGCTCGGCTCGGCTCGACTCGACTCGAGCTGGCTCGTTAAGATAACGAGCTGGCTCGGCTCGACTCGTTATGTTAACGAGCTAAAGATCCAACTCGGCTCGACTCGTTTGCCAACTCGAGCTGGCTCGTTTAGCTCGCGAGCCAGCTCGATAATACCATGTCTAGTGTCTACGAACGGATATAAAAACATGTAGCAAAAGAAAAGAAGGAGATCTATTTAGAAAAAAGAATAGAGTTTGCAACTTAAGATTCCACACTCAACAAAGAACAAGATTAACTATAGTAGAGTACAAGATTAACTATTTTGGATCGGAGATTATTGTGATTTGACTAATTACTCCAACTCGTTTGGCTCGCGAGTCAGCTCGCGAGCCAGCTCGAGCTGGCTCGTTATCGTAACGAGTTGAAATACAAGCTCAACTCGTTACAAATTATAAACGAGTCGAGTCGAGTCGAGCCACTATCGAGTCGAGTCGAGCGAGTTAACGAGCTACGAGTTTTTCGTCCAGCCCTA
>DTA_ZM00323_consensus#MITE/DTA
CAGGGACGGAGCCAGAAAATTTTTTAGAAGGGGCTGAACTAAACCACTGTAGTATAGAAGCCCCTTCTACATTGTATATGTACACTAAAAATCTTAGGAGAGGCTCTAGTGGGGCTCCATGGACTCGGCAGCGGTAGGAGGGGCTCGAGCCCCGCCCGCCCCACCGCTGCCTCCGTCCCTG
>DTA_ZM00324_consensus#MITE/DTA
TAGGGCTGGAAACGAGCCGAGCCGACGCTCGGCTCGACGTGGCTCGGTGCAGCTGCGAGCCGAGCCAGGCTCGGCTCGGTCATGTTGCGAGCCTGACCGAGAGGCTCGGCTGGCTCGGTAACGGCTCGCGAGCCTCACACTAAATCACGTTTAGAGTATAAATTATATATTTTTTATTATATATAAGATAAAAAATTATGTATAATATATTTTTAGACTACAATATAAGTGTATCACGTATCAAGTTCAAGAAATTCAATAAAATAGTTCAAAACATAATAATAATATGGTATAATAGTATACTTGACGTTGTTAGCTCGGCTCGCGAGCTGGACCGAGCCGGCTCGGCTCGCAGTTCTGGCGAGCTGCAAAACCAGGCTCGGCTCGGGCTCGTTTTGGCTCGCGAGCCGGCTCGAGCCGAGCCGAGCCTCACCGAGCCCGAGCCAAATTTCCACCCCTA
>DTA_ZM00325_consensus#MITE/DTA
TATAGATGGCCAATAAGCACGAGGCCCGCGAGCCCGGCACGAAGCCCGCTGTTTGGGCCCGGTCCGAGCCCGGCACGGCCCGGTTCTATGCGGGCCCGGGCCGGCCCGGCACGAATAAGCGGGCCGGGCTCGGACAGGAAACTAGGCACGGTGGGCTAGCCCGGCACGGCCCGTTTACCTCTAAGCCCGTTAAGCCCGCTTTTTTACACTAAAACGTGCTTACCGGCCCGCTTTTTTCGTGCTAAACGGGCCGGCCCGGCCCGTTTAGGCCCGCTGCGGGCCGGGCTCGGACAGGAAATTGAGCCCGCGTGCTTAGACGGCCCGGCCCGGTTTTCTAACCGTGCCTGGCGGGCCGGGCCCAAAACGGGCCGGGCTTCACCGGGCGCCGGGCCGGGCGGCCCGTTTGGCCATCTCTA
>DTA_ZM00328_consensus#MITE/DTA
CAGGGGCGGAGGAGCCATTATGGCTAGGTATAGCCCAAGCCATACCTACATATGAAAACAAAATTTAATAGACCAGCCATAGAAACACAAGGTTAGCACAATTTAAGATGATAGGGAGAAGAAACAAAAGAAAATCACAAACTCGTAGATTTGAATAGTTATTTTAGTCGGGCATCTAGTAGCACAAACACAAGTATTTATGGGAGTGGAGTTGGCCAGGAGGACAATCCACCAATAGTGGAGGAAGCTATTGGATCTCAGTTAGAGGACGATGAAGAGGTTCGATGTGAAGAAGATGCCAATGGTAAAGGTATAACCAATGAGTTCCATATAGGTCATGATTCTTAGCAATTTATTCTCATTTAGACAGTATTTTACTTCTATATATATGTTGTGCATTTTTATTCTATAATTTAATTAGTTGTGTACTATTATACGACGTAGAGCCATACCTAAATTTTTATCCATCCTCCGCCACTG
>DTA_ZM00329_consensus#DNA/DTA
TATAGATGTCCAAACAGTGCGGGCCGCCCGTTTGGCCCGTGACCCGGCACGATTTTGGCCCGGTCCAAGCACGGTCCGGCACGGTTAATAACGGGTTCGGGTCGGCACGGCCCGTTAAGCGGGCCGGGTTTGGACGGCTACGAAGGCCCGCGTGCTATGGCCCGGCCCGGCACGAGCTGCAGGCCGGCACGGTGGCGGCCCGTAAGCCAGCCACAGACAGCCTAGCCCTGCGGTTGCACTCGAGGTTGACGACGCCGCCGGCTGTTACTGTCGGCGGCAAGAAGTACGTACGTACACGGCTGCCACCTTCTTCGCTGTCGCCACGTCTGAAGTCTAAACAAAGTCGACGTACACGACCAGTCGATCGAGTGCTCTAGCCTGACTTGATTTGGTGGCTGCGCAGCAGAGAGCACGCAGCAGCCGTCACCACCACCGCGACCTACAAATTGAAGAGCGAGGCACCATGGCTGGCTGCACTGCACACCTCCACGAAAGACAGACACTAGCTAGCTAGTGATTCGATCCGAGTGGCACGCGGGCCCCATGCATGCATGTCGTGCTGCCTCACGAGATGGCGACGTCGCACGCCATGCTCTGGAACGGCCGCGCAGACGACGGCGGAGAGAGGGCGATGACCACGGGCGAGCAGAACGCCTGCAGGGAGTAGCGCCTGCTCCTGACGCCGCCGGTCTCGAAACAGTGCGGGCCAGTGTTGGACACGGCCCGTTAGGCACGGTGGGCTTTCGGGCCGGCCCGGCACGATCTAGACATGGACGTGCCGTGTTTGGGCACACAGCTGAGCACGTGGGCCGGCACGGCCCGACCCGATCCATTAACGGGTCGTGCCTGGCCCGGCACTATTTGGACCGGGCCGAATCGGGTTCGGGTCGGGCCCGTGCCGGGTGGCCCGTTTGGACATCTATA
>DTA_ZM00330_consensus#DNA/DTA
TAGGGATGGCAATGGGTCGGGTTCGGATCGGGTAGGAAAAATACCCGCCCGCGATCATACCCGCGGGGATTACTCATGCCCGCCCGCAACTATACCCGCGGGTAAAATTTTATGCCCGTGCCCATACCCATCGGGTATCGGGCGGGTATCGGGTACCCGTCGGATATAAAAAGATTTGCTAACACTTCTCATACCTGACAAAAAAATAATTATCAAAATAATCGCATGCACATGTTTCCTAAGAAGTTTGTCGTTAAACATGAATTCATGATTAAAATTTAGTTCCTCATGAATTTAGTACGTGGTGAGTCAAGTGGTGCGGTGGTGCCTATGTATCAATAACTGTATTAACTGCTATTATGCAGCAGCAACAGTGCTTCTTGTGCACGCTACACTTATGGGCCATTTCAAAGCTCTCCTCACTGGCTCACTACTCACAATTGCGGATGAGCTAGGCCAGTACCTGCGCCAAGGGACAACAGCCCAGCACTCAGTGTCGCCGTGGGCTAATGAGATAGGTCATTGGGCTGATTTTTTTGGTGGGCTAAAAAGTTGTATCACAAATTTCGGATATCCACCGGGTACCCGCGGGCAAGAGATAAAACCCGTACCCGACCCGATTTTATCACGGGTCGGGTACGGATAAGACCCGCGGGTCAAATTACGTACCCGAATCCGAACCCGATGGGTCGGATATCCATCGGATATCCGAACCCGCGGGTAAAATTGCCATCCCTA
>DTA_ZM00331_consensus#DNA/DTA
TAGGGGTGAAAACGGGACGGGATTACCCGGCGGGTACCGGATACGGGTACTTAAAATACCCGGGTTTTCGGGTACCGGATACGGGTAATTTTGTATACGGGTCGGATACGGATACTACCCGGATATACATCAGTCGGATACGGGTAGGATACAGGATGACCACTACCCGACAAATACCCGGAAAGTACGGGTAGGATACGGGTACCCGGGTAGCGGGTACCCGACTTCAGTTCCTGCGTCCGTGGAGTCTCAGGTGCAAGCCGCTAGCCTGCTTGGCGCGTTTCAATTTTCACTCGTTCAAGCAGTCAAGCCCAGTCGACCAGCATGCGAACAAGCCCAGTCGGCCAGCCCATCCGTTAACGTGCCTTGCAGCCTTGGACCAAAACAACTTTTATTAATTTGTTTAATGACAAATGACGTGACCCAATAGACCAAAGCATGCTGCCTGAGACCCTGATTTATTTTTAAAATTGTGTTGTTTCTTCTATAATGAACTTGTGTTAACTATCTACTAGTTGTTATATACTTGTGGATTTATAGAGTATGCCTAAAAGAGGGGATATGTTACTGATTTTTTTTTAAAATTGTGTTTTTAGTTCTATAATGAACTTGTGATTAGTAACTTTGAATTGTATGTGTCCATTTTGTCAATATTTTTTTCTATATTTAAGCTATCATATACATGATTGTGTATTTCTTATTTTATTTATCTGTTGGATTATTGGGAACCTAATATCATCAGGACGGACTATCCGACTAATATCCGTTATCTATCCGGTTAATATCCGATATCCGTTTCTTACCCGCCCCAATTATTACCCGATCTCGTCCTGTATCCGTCCCGGATTTTAACTATCCGTATCCGATCATGTATCCGAGAAAATTGTACTAGGGTAGGATATGAGATGACCTAGTATCCGTCCGTATCCGTCCCGTTTTCACCCCTA
>DTA_ZM00332_consensus#DNA/DTA
TAGGGGTGAAAACAGGACAGGATTACCCGGCGGGTACCGGATACGGATACTAGAAATACCCGATTTTTCGGGTACCGGATACGGGTATTTTTGTATACGGGTCGGATACGGATAGTACCCGGTTAGACATTAGCCGGATACGGGTAGGATACGGGATGACTACTACCCGGCAAATACCCGAGAAGTCCGGGTCGGATACGGGTACCCGGTTAGCGGGTACCCGACTACAGTGCCGGGCTATCGCAGTTACAGGCCCAACACCAGTCAGCCCATTAACATGTCTGGGCGTGACGTGGGTGCCTGGCTGCCGCAAGGCCTAGAGGCCAAAGTGACCGAGTGTATCTACTAATTGTGATCCACTGATCTCGTCAACTTGTGGGGACGTGGGCTCGTGGCCACTGGCCCATACGTGAGTGCATCACTGCATTTGTCCATGAGACCATGATCGTGAAGCCCTAGGAGAGCCGCAGCAGCCAGTCCACCACACATGGCTATGCTTAAAAGAGGGACTTGTGATTAATGTCTAAAAGAGGGATATGTTGCTGATTTTTTTAAATTGTGTTGTTGGTTCTATAATGAAATTGTGTGAACTATTTAATATTTGTTATATACTTGTGGATTATACGTAAAAGGGGATATATTGCTGTTTTTTTTAAATCGTGTTTTGGTTCTATAATGAATTTGTGATTAGTAACTTTGAATTGTATGGTGTCAGTTTTGTTGGTATTTTTTCTATATTTGAGCTATCATATACATAATTATGTATTCCTTATTTTATTCGTTTGTTTCACGGTTGGACAACTAATATCATCAGGGTGGATTATCCGACTAATATCCGTTATCTATCCGGGTAATATCCGATATCCGTTTCTTATCCGCCCTGGTTATTACCCGATCACGTCCTGTATCCGTCCCGGATTTTCACTATCCGTATCCGATCATGTATCCGATAAAATTGTATTAGGGTAGGATACGAGATGACCTAATATCCGTCCGTATCCGTCCCGTTTTCACCCCTA
>DTA_ZM00333_consensus#DNA/DTA
TAGGGATGGCAATTTGACCCGTGGATTTGGATATCCGTCGGATATCCGACCCGACGGAGCCGGGTATGGATACATGTTTTGACCCGTGGGTCAGATCCGAATCCGATCCGAAGTCGGGCGGGCACGGATTAGGATATTACCTTCTACCCGCGGGTTATCCGTTGGATATCCGAAATCGACCCATAGTGTATTTTTTGGCCTAGCCCATATTACATAGCAAAGAACAAATCCTAACACCATAAACCCCACGCCTAACGCTCCCAATTTCCCACTGTTGGCTGCCCCTTATAGCATTGCTGGCTTCCTGCGTTGTGCCTCGTGGCCCCTTCCAAGTCTCATAGACCGTAGCACCACTGACGGCTGGCCCTTCCAAGCTCTAGTGCTCCTAACCGAGGCTCGCAGGCCCATAATAATTCTTTTATTAAGTTTTAATTGTGTATGATGGTGAATTGGGAAGAAATTTGACTAATTATGCTATTGAATTGTTGAATAAATGATTGTGTCTGTCATATCCGACGGATATCCGAAACCCGTCCGAAATCCGATGGGCACGGGCATGGATATAAATTTCTACCCGCGGGTACGGTCGCGGGCGGATATTGGTAGCAACCGCGGATATGGTTGCGGACGGATATTTGCAATATCCGATCCGAATCCGATCCGTTGCCATCCCTA
>DTA_ZM00334_consensus#MITE/DTA
TAGGGCTGGAAAATAAGCTCGAGGCTCGCGAGCCGGCTCGAGCTCGGAGCGGCTCGGCTCGGCTCGGAGCGGCTCGCGAGCCTCGAGCGAGCCGAGCCGAGCCTGTTTTTCGAGCTCGTTGCTGCAGCGAGCCGAGCCGAGCCGGCTCGTTCCGGCTCGCGAGCTTTGCCAAATTAATCAATATATAGAATAATGATGGATATTGGATAATTTTATAGATAGTCAGTTTGTTTCTTAGCCTTTGATGATAAATATATGACAATTAATAATTTAGATTACTCATAATGTTGAATGATAATTATATATTTCATATTTATATACTATTAATTCACTATATAATGCAATTATATATATCAGGGTGTGGCTCGCGAGCCGAGCCGAGCCGAGCCTCTTTCTCCAGCTCGTGAAATGGACGAGCCGAGCCGAGCTCGGTCAGCCACCGAGCCGCACCGAGCCGAGCCGAGCTCGGCTCGGCTCGTTTCCAGCCCTA
>DTA_ZM00335_consensus#MITE/DTA
CAGTGTTTTCTGATCGTCCGATTAATCGCGATTAATCGGCGATTAATCGACTGATCGTAACTACGCATCCGATAAGGAGTACCGACGCGATCAGGGCGATCAGAAACCTGATCGTCCGATTAGTCGTCGACTAATCGCGATTAGTCGTCCGATTAGATCGTGGACGATCAG
>DTA_ZM00336_consensus#DNA/DTA
CAATGATTTCAAGTCGCCTGGTCGAACCCTGGGACCGACTAGCGACTAGTGATTAGGCGACGACCAGGGCGATTAGTCGACCCCTAGTCGGTCCCTGGTCGTCCTAGACCTTTTAGACTAGTAGTTATACTTATATAGGTATATATATACATAAATATACCTATATCTACCTAGCAATGGCTTAGGAGTAGAGCAGTAAGCCAGCAACCATCCACTAGTTCGGCACTGGGCACTGGCAGAAATACAGAGAAGGGGAGAAGGGGGGAGGAGGAACCTTGAGATGACGAGCTCATCTCGTCAATGGTGCTGGTCTGCTGGAGAGTGGAGACGCCGGTAGTCTGTCACAGTCGCCGCCGGTGCTCTGTCACAGGTCACAGCTGCCGTCAGTGCAGGGGGCGAAGGTGAGCAGCCGCCGGTGTTCTGTGGCCGCTGGAGCTGGATGTCTGGTCTGGGGCGCAAGGGCAGCCGCCGGCGACCAGGTCTGAAGGCTGGAGGTCGGGCAAGAGAGGAGGTGTACGTGTACGCTGGTTTTGGCAGCTGGGCAGCTGGGTATGGGCAGAGGAGAGAAGAGGCCAGACTAAATGATACTGTAGATGGGCTGAAAATGGCCCAATACCAAAACCCTAGCCGGGCGACCAGGAAACACTAAGCGGACGATTAGTCGCCCTAATCGACGATTAGTCGGACGACTAGGACGACCAGCCCATCTAGTCGAGTTGTCTGCCTAATCGAACACAAACAGGCGACCAGCCCGACTAATCGCGATTAGTCGGACGACTTGAAATCATTG
>DTA_ZM00337_consensus#MITE/DTA
CAGGGGCGGACCCAGCGGGTGGTCCATATGGGCCACGGCACACCCTAAGATCACATAAGTGTAGTTAGCATAGTGGTGTAAGTGCTATATTTTGAACTTGGTGGTCAAGGTTCGAGTCTTGTTGATCCTTATTTTTTGTTTGTTTTTTTTATTTTTTTCTTGGCACACCCTAAACATAGCAGCTGGGTCCGCCACTG
>DTA_ZM00338_consensus#MITE/DTA
TAGGGATGGCAGTGGGTAAGGTACCCAGTGGGCACACGAAGCCATACCCATACCCACTAGGAAAAAATTGACCCATACCCATACCCACTACCCATCATGGGTACAAAATTACGCCATACCCATACCCACCATGGGTAGCGGGTACCCATCGGGTACCCATACCCATTAACATTACGATAGACATGATCATTTGAATCGCAAAAATAAGTACCAGCATAACAAATGTATCGAACCCAACATAATTTTATCACAGGTTCAACAATATTCAACATTAAATGGCAATATCATGCCTTCAAATCACACAAAACATAGCATTGATTCTACAAAACTGTGGACAAAACATAGCATTCATTTTATATGAGACATATAAATCCGGACCCACGTGTCATATATTAGCGGGTTCCCCATCGGGTAGCGGGTATGGGGCAACAGAGAACATACCCACGCCCACCATACCCGATGGGCATAACAAATGACCCAATAAAATACCCATGGGTATCAAAATCCGCCATACCCGTGCCCTAATAGGGTTTTTACCCATCGGGTTTCGGGTTTCGGGTACCCATTGCCATCCCTA
>DTA_ZM00339_consensus#MITE/DTA
CAGGGGCGAAGCTACTATGTAGCCAGTGGGTGCAAGTGCACCCCCTAAAATTCCAAAAATCAGTTATAGTGTTCAATTTTTCACCATATAAGCACCACCCACATCTCATCCTTATGCATCCACAAGGGAGGTGCACCCCCTTCATATTTGCTCTAGCTTCGCCACTG
>DTA_ZM00340_consensus#MITE/DTA
CAGGGTTTACAGTTTCGGAAAAGAAAAAATTTCGGCCCCCAGCGAAAAACAGGAAATTTCCGAAATTTCGGAAATTCTAGGTCAAAATCAAATAGATTTAATTTTTTTAAAAAAAAAAATGATATAATTTATATTAAAAATGCCAATTTCGGAAACATATATTTTTCGGACCCCACCGAAATCAAGGAAATTTCGGAAATTTCAGTCCGAAATTGTAAACCCTG
>DTA_ZM00341_consensus#MITE/DTA
CATAGTTGTTAAGGCGGTAAGGCGAGGTAAGGCGACTGACCCCCTTTTTACCTTTTAAGCGATAAGGCGTAAGGCGAGGCGACGCCTTAAATATAGTTAAAATTAGAAAAAATATTGATATTTGAGAAAGTATTTAGGATAAAAACATTAATAAAGAAGAGAAAAAGATAAAGAAAAGAAAAAACTAGCTCCCAGCCTACAAATCAGCCCAAAAGCCCACTAGCCCATTAAATCTAGGTTAAGCCCACTTCCTCTCCCTCTCTCCTAGACCTCTCCCTCTGTCTCCTCACAGCCGCATGACTCCCTCACTCCCTCCTCCCAGCCGCCTCTCCCTCTCTCCCCACTGGCGTTTCTCTCTCCCCGCTGGCTCCCTCTCTCCTGTGCCGGCGCCGCTGCTGTAGGAGCCTGGAGCCGCCGCGCGCCGCTGCTGGAGGAGGCCACGCCAGAGGAGCCACCGCTCCGCTGCTGGAGCAGCCGCCGCGCCGCTGCTAGAGCCGCCGCCGGCCTCTCCCACTCGCCTTAGGTGCCGGAGTAAGGCGAGCAGGACGCCTTACGCCGCCGGGGCGCCTTACCGCCTAGGCGACGCCTTAACAACTATG
>DTA_ZM00342_consensus#DNA/DTA
TAGGGATGGCAGTGGGTAAGGTACCCAGTGGGCACACGAAGCCATACCCATACCCACTAGGAAAAAATTGACCCATACCCATACCCACTACCCATCATGGGTACAAAATTACGCCATACCCATACCCACCATGGGTAGCGGGTACCCATCGGGTACCCATACCCATTAACATTACGATAGACATGATCATTTGAATCGCAAAAATAAGTACCAGCATAACAAATGTATCGAACCCAACATAATTTTATCACAGGTTCAACAATATTCAACATTAAATGGCAACATCATGCCTTCAAATCACACAAAACATAGCATTGATTCTACAAAACTGTGGACAAAATCATGCCTTCAAATCTAATTGTTCAATACAATACTTAATTCATTTTATATGAGACATATAAATCCGGACCCACGTGTCATATATTAGCGGGTTCCCCATCGGGTAGCGGGTATGGGGCAACAGAGAACATACCCACGCCCACCGTACCCGATGGGCATAACAAATGACCCAATAAAATACCCATGGGTATCAAAATCCGCCATACCCGTGCCCTAATAGGGTTTTTACCCATCGGGTTTCGGGTTTCGGGTACCCATTGCCATCCCTA
>DTA_ZM00343_consensus#DNA/DTA
CAGGGGCGGGCCCACATAGTAGCAAGGGTATTCAGTTGAATACCCATTATTTTTGGTAAAAATAGATATACATATATATGTTAGATATATACACTAAAATATTACAAAAAACATAAAATATGTAGTTCTGTTCTCAAATTCGCATTCCAGGTCTCGTTTTTCCCTAACGCACAGCCCATTAAAGCATCAGGCTCATTGAACGAGCCAACCAGCACCATGTCTTTCATGGCTTGGTGGCTGCCCTTCGGTTCGTCGCTTCCTTCAAGGCTTCAAGGGCTCAACCTCTGGTGGCGGCGCGCCAGCGCGGGTTTGCAGGAGTGGAGGAGCCACGAAGCCGGACTACCGTGTCGGGGGCGGGAGCGTGAAGCGAGTGAGCAACCGATGGCCTGACCTCGACGCCTGCTGTGCCGCTCGCCGAGGCTCAAGGGAAGGAGCTACTCGTCTGTGCATGCGAATCAATTATATATATCTAAAGGCTACTCTAATAGGCTTTAGGCCATCAATTATATATGACTAAGGCTACTAGGATAGATTTTAGGCTATCAAAACATTTTTTGCTCTAGTAAAATTTTGAATACCCATTGTCCAAATCCTGGGCCCGCCCCTGGCTAG
>DTA_ZM00344_consensus#MITE/DTA
CAGGGGCGGACCCAGAGCAAAATGAGAGTGAGGGCACACTTATGAAGACAAGCATCAAAACACCAGAGCAGGGGCATCTAAGTTGAACTGAGCAGGGGACCTTATAGTGAAAATCTAGTCTCTACTACTTGCACCAAAGAAATGAGCGAGGGCCTGTGCCCTCACTCCACTATACCTAGGTCCGCCCCTGGC
>DTA_ZM00346_consensus#MITE/DTA
TAGGGATGGCAATGGGTCGGGTTCGGGTCGGGTGGAGCAAAAACCCGCCCGCGATCACACCCGTGAAGTCTACCTAAACCCGCCCACGATCGCACCCGCGGGTGCAATTCCAAACCCGCACCCGAACCCGTCGGGTTTCGGGTCACCCGCGGGTTTTACTCAGTGTACACTTTTAAACAATAATTCAGCTATAAGCAATTAAGTACCAACAATAATTGAGTTATATCTACGTATTTTAAGCCTTCTCACGTTGAGCAGCAACAAAACATTTCATGAATCATTAGCCAAGTTACTTATTCAAAATAATTACTATTGTATCTTAATCATTTTTGCGCAAAATAAAGAATAAACCAAATTTCGGGTCGGGTGCGGGTCACCCGCGGGTTGAAATAGAAACCCGCACCCACACCCGCGAAACTTCGGGTCGGGTGCGGGTTGCACCCGCGGGTCAAAATCTTCACCCATACCCGCACCCATCGGGTCAGGTACCCATCGGGTTTCGGGTTTGCGGGTTAAATTGTCATCCCTA
>DTA_ZM00347_consensus#DNA/DTA
CATGGTTATTAAAGCGGTAAAACGTTAAAACGTTATGAACCACCTTTTTAACATTTAAACGTTTAAACGAACGTTGAAACGTCTTTTCAGACATTACATAAAATTTCAATTATAGAATGTGTTCATACATAAGTTAAGTACTTGAGTTCACAAAACAAAATGAAACAGATCAAGTTCAACCACACAAGTTACAACTTGTATATATGATCAGTAACCATAAACTCTTGATGACTGAAAGTCTGAAACTAGGGAGGGCGTCACTGTCTGAACTGGAAGACTGAACCTGGAACTCTTGATGATTGAAAGTCTAAAACTAGGGAGGGTGGCGCTTCACTGGCCTGGCAGCGCTGGACTGTTGGAGGATGGAGAGGGAGGAGGGGGCAGAGGAGAGGAGAGGAGAGGAGGGAGGCTGTCGGCACTGGACGCCTGGCAGCCCTGTGTATTTTTTGGCCTGTGAAAGGCCCAATAACACGTAGAACGTCCTGAACACGCCTAGAACGTCCGAAAACGAGAAAACGACGTTTAAGCGACGTTTAAACGTGATAAACGGACGTTCTACGCGTTTTTGCTAAAACGACCGGACGTTCTAAACTCTAACCACGTTTTGTCGTTTAAACGACGCTTAAACGACGTTTAAGCGACGTTTTAATAACAATG
>DTA_ZM00348_consensus#MITE/DTA
CAGGGGCGGACCCACGTTGGGCTGAGTGGGGGCACAGGCCCCCACTCAATTTTCTGGTTTTAGTGGACTTTTTATCTTATTTACTGTAGCTATAAAGGTCCATTAGTTAGTAGGCCTTTATTTAGGCCCCCACTCAGATTGGCCCCACTCAAACTTTGGGCTGGGTCCGCCCCTG
>DTA_ZM00349_consensus#MITE/DTA
TAGGGATGGCAACGGGTTTAAAACCCGCGGGTACAGAGATTACAAACCCGTACCCGCGAGATTAATGTTAAACCCGTACCCGCACCCGCTACCCGCGACGGGTAGCGTATGTTACCCAAACCCGCTACCCGCGGGTTTATGGCACCCGCGGGTACACCCGCGGGCACAGTCATATAATAAATATTTATTAAACTGATAGCACATAATAATAAATATTTATTAAACTGATAAAAACATGTACCGATCTTAGCCAAAAGTTCTACGAGTTCCCTGGCGCCTGTAGTCTTCTTTTATATCATTTGATTGGCTCCGCTCGCTCAAAGCTTTCGGGGTGGCACTAAATTGAGATGCATGTGCTCTACAGTCTACACAGACACACACGCGGGTATGCGGGTTTGCGGGCACGGGTACAACATTTTCATACCCACGAGAAAAAACCCGTCGGGTTGAGAATCAAACCCGTACCCGTACCCACGGGTACAAACTCACACCCAAACCCGCACCCTATAGGGTTTTTACCCGCGGGCACGCGGGTAAAATGTGCCCGTTGCCATCCCTA
>DTA_ZM00350_consensus#MITE/DTA
TAGAGATGGCAATGGGTACCCGAAACCCGATGGGTTTTTACCCCATTAGGGTACGAGTTTGGGTCAATTTTCATACCCATGGGTTTGTTAATGGGCATAAATCTATACCCGACGGGTTTATGGGTATGAGTTTGTTCCTATAGTACCCAAACCCGTGAACCCGTGGGTTTTTTAAACCCGACCAAACCTAGTGCATATTGTCATTTTATTTTATAAACGAACAACAAACTTGTTATTCCTTATTTACTTCCTAATTTTTATACAACTTATTATTTGTATTTCATTCTCTCTACTAATAATTTTTATACCAAATCATGAACTCGTTGTTCATCACATAAATTTTGGACCATGATATCATTAATCATTACGATACTTATTGACTATGAGAAGAACAAGCATATTGGAGATGAAACCCCGGGTAACCCGTGGGTACCCGCTAACCCGATGGGTACGGGTTTGAGCAAAATCTTAAACCCGTCATGGGTACGGGTTTTTAATGGGTATAGATATTTTTCACGGGTACGGGTTTGGGATGGCAAAACCCAGCGGGTTTGTACCCGTTGCCATCTCTA
>DTA_ZM00351_consensus#DNA/DTA
TAGGACTGGGCGTTCGGGTTTACCCGAAAATTCGGGTCGGGCTTTTCGGGTTTTTTAAATTTCGGGTTTTCAACAGTTGAACCCGTACTCGTACCCGAAATTTCGGGTACCCGCAATTTCGGGTACCCACAAATTCGGGTTTGGGTTTGTGTAAAATTCGGGTACCCGTTATTGCCTTTGACAAAATCACAAACTCAAATCACAAACTCAAATCACACTTGGTTGTTGCCTGTTGGTCCACTCGGGCAATGCATGTGCGTGGCGGGCGCCTGGACGTTGGCCTGGACGGCGCCTTGGTGAGGCCGCGGCGCCTGGACGCTAGCGTCGCGTTGAGCGCTGGTGGCTGGCGTGCGACCGGCTGGACAGGTTGCAGTTGTAGCCTAGGCGATGGCCAACTGGGCCGTGGGCTGTGGAGCTTGCGCTCGGCCTGGCGCCTGGCGGCCTTCTAGTAGAATGGATATCGGGTAGAATGGGTACTTCGGGTACCGCGGGTTAGTACCCGATTAGGCCCGAACTTAGTTCGGGTATCCAGTTTCATTACCCGCTGGAGCTATTTGGGTAACGGGCTTCGGGCTAAACGGGTATGGGTTCGGGTATTTCGGGTATAGGGCTTCGGGCTCGGGTTTTATGCCCAGGCCTA
>DTA_ZM00352_consensus#MITE/DTA
CAGGGGCGGGCCGACAAATTTAAAGGCCCTGTACTAAACTTCAAAAGAGGTCCTATTTTATAGAAAAAATATAATTAAAATTACATTGTAATAGAATTTATGTATTCTGAATTGCAAAAGGTTTACTAGATAATTCTTTTAAATCTATCTATTTTTTACGAAATTATATTGTAATAGAGTATATAAATAAACATACGTATTAATAGATGTGTTTGAAGAGCAATAGTCTAGCTGCTAACTGAGTTCAGCTTAGATGGTGTAATGTTAGTCTGCTCATTGATGCATATTATTTAGGCTTACTACTGAGCTAAGAAGTTTTTTAGGCCCCTCAGAATTTTGGGCCCTGCGCGGTCGCACTTGTGGCACATGCATCTGGCCCGGCCCTG
>DTA_ZM00353_consensus#MITE/DTA
TAGGGATGAAAACGGTCGGAAACGATATTGTCTATACGAAAACGATTGCCGGTCGGTCGGAAATTTACCCGGTTTCATAATTAATCTACTTATTAACGACTACAATATGATGTTGATAGAAATTTAAAATTCAAATTTTAAATATGGTAATTTTTGGAAACGATATTGTATTTACGGAAACGATACGGTTACGAGGCCCCGGTTACGGAATTTTCGGTTTCGGTTTTCATCCCTA
>DTA_ZM00354_consensus#DNA/DTA
TAGGGATGAAAACGAACAGGAATTATACCGTCCCGTCCCGTCCCTATTCCCGTTTAAAACCGTCCGTTTTCGTTTTATCGGGAAAATGTGAAAACGGTACGGGAACCGGGATAGGTATATCCGGGAACGGGACCGGAAACAGTTGAAGGTGTTTCCCGCCCGTATTTACGGTATCCCGTATTGTATCGGGAATTTCCCGTTTTATTCCGTTTTACATTTTGCGGATCGTGTGCATGTATCAAAGCCCATGAATTCTTGGCCCATTGGTCACTGTCGTTTCCCATAGGGAGTTTCAAGTGCACGAATATACAACCTGTGTGTGTGCAGCAGCTCTGCCTCTGCTCGGCTGGACGACTGCATCTGTGCTTGAGGCCTTGAGACATTGTAGCTCTGTTTCCTGTGTGACTCTGTAGTGTGCATGTGCCTCATGGAGCTAGGGACCCTAATAAGTGAAGCTGCTGGCCTGGACGCTGGACTACTGCTAACCTCGCGTTGGTCGTGGGCGTACTGTGTAGTGCGCTGTTTTTTTTGTTCCGGCGCTTGTGTGTTGTCACTGCTGTGTGCATGTAGTTGTTCCGACTACTGTCCGGCTACCGTCCGTTTTCGGTGAATATTCGTTCGTATTCGTTCGTTTTCGCATACCCATATATTCCGTAACCGTTTTCGCTACCGCCTTTTCCGCTCCCGCTCCCGTTTTCGGTAAAAAAAATGGTAACGGAAATGGGAGAGGTAGTTTCCCGCCCGTTCCCGTTCGTTTTCATCCCTA
>DTA_ZM00355_consensus#DNA/DTA
TAGGGATGGCAATTGGACCCGTGGGTATGGATACCCACGGGTTTCGTACCCGGTGGACATGGATACGGGTTTGAAATCTCACCCGTGGATCCTATCGGGTCGGGTACCCGAAATACGTCGGGTAGGGTACGGATAGTATATTTTACCCATGGATATCCACTGGATACCCGAAATATAATTCATGTTGTGTTTTTGGCCCATGAAGCAAAGAAAAGAAGCCCAAAGGCCAAATCAGTGAACCGGCTAAGCTAACCCTAACTCCCTAATTCCCTACTTCCCTTCCCTTCCCGAGTTCCCGTCCCGGCCGCCCACCCCAGCCGCCACTCCCCCAGGACCCAGGCTCTCAGCCCAGCGCCCCACGCGGCACGCCCCCAGCCGCCACTCCCAGGCTCCCAGGCGGCCAGACCCCAGCCCCGCCCAGCCGCCAGTCCGCCTCCGCCACCAGTCTCCAGCCCGCTGCGGCGCTGCCCCGAGCGGCCGAGCTGCGCCTGCGCGGCTGCGCGGCCGCGCCCCCAAGCTGCGCGCGGCGCGCCTGCGCCCCTGCGGCGTCCCCGTCCCCGAGGCCCGACCGCGCTGCGCCTCCTCCTCGGCTCCTGCGCCGTCCGCCCGTCACAGGCCCGAGCTGCGACTGCGAGCCTGCGCCTCCGCCGTCGGACCCTCAGGTCTCATCAATTTATATGCAGATATTTTACAGTACCATATCCACCGGATACCCGATACCCGACGGATACCCGGTGGGTACGGGTACGGGTCCATTTTTTTACCCGATTGACTTGGTGGGTATGGATATTTGTATAAGGGTCGGGTATGATATCGGGTCGGGTA
>DTA_ZM00356_consensus#MITE/DTA
CTTAGTAACCAGGTTCCCGGATCGATGGGATCGAGGAACGGGAACGTGGTACGCGGTACGCTACTAAAACTAGGTTTTAACACTACGGGAACGAGATTGTTCCCATTCGAAGAAAACGTTCCCGGAACGAGGAACGTGGCCAAGTTCCCAGTTCCCGGTTACTAAG
>DTA_ZM00357_consensus#MITE/DTA
TAGAGATGTCAATGGGGAATTCCCCACCGGGGATTAACTCCCCAGACCCGTACCCATGAGCACAGACCCGCCCCCATCCCCGAACCCGAACCGACCTCGGGTACGAAAATCTTCCCATACCCATCCCCGACCGGGTACCAAATACCCATGGGGACCCGTACCCGACCCGACTATTCAGCATTTCAGAATTTCAGCATATGGACACAACACAATTCAGCATTTCAGCATGCATATTTTGTAGTTTCATCAACATACTCATGCAAAATAAATAGTGTCTTCTAGTAGCCACATGTCCACATATCACAAATATGGTCAAACAGTAAATAGAAATATCTCTTAGTACATGTTTTATCATTTAAGCCTGGATGCTGTAGTAAATCGGGTAAAACAGCCCCATGGGTAATCGGGTTCGGGTTTAGCCCTCCCAAACCCGTACCCGCCATACCCGATGGGGAAATGATTTCTCCCAAATCTATACCCATGGGGATCAATTTTAACCCATACCCTAACCCTAATAGAGGAATTCCCCACGGGTAATCGGGTTTCGGGGCCCCATTGACATCTCTA
>DTA_ZM00358_consensus#MITE/DTA
CAATGTTATCAAATCGTCTAATCGATCCTAGTCACCATGGCACCGATCAGCCTGACTAATCATAGTGCATAGCTGATCGCCATGGCACCGATCAACCTGACTAATCGTGATTAGTCAGACGACTTGATAACATTG
>DTA_ZM00359_consensus#DNA/DTA
TAGGGATGAAAACGGGACGGATACAGCCGGATACAGGGTCATCCCGTATCCTACCCTAATGTATTTCTCTCGGATACGGGACCGGATACGGGTAGTTAAGATTCGGGACGGATACAGGACGGGACCGGGTAATAATCCGGACGGGTAAGAAACGGATAACGGATACTACTCGGGTAGGTACCGGATAATTGTCGGGTAGTTCATCCGATGATATTAATTGTCCAACCATCCATAAGTTAAGCAATACATAATCATGTATATGATAGATCAGATGTAAGAAAGGAAACCGGTAAAATTGACATCATGCAGTTCAAAGTTGCTTATCACAAGGACATTGTAGAACCAACACCGCAATATTTAAAATTCATAAAATATTCTAGTTTCACTAAAAAATTGCAAATAAGTTACAAAAACTAATAAACATTTTATATGAAGATAACTCAAGTCCTCGTATGAAAATGATAAAGTGAAGTACTGATTATGTTGAAACTTGGATACTTACACTAATTTCACATGTAACTCATACAAATAAGTGAAAGTGAAAGGAAAGAAACGTGGGCATCTTATAGATCTTATGATCCAAACATTTTTTATGGTTACATATGGACATATGTTGTATCTCCGTAAAATTTCACAATTTTTTGAGGCTATTTATGTATTATTAATTTCTTGTCATAGAAAATCATCAAAATACAATTAAATCATTAAAATATTGTTTAAACAAAAAATTGATGTATTACAAAGTCATAGATCTCTTCAAGCTCTACAATTTTCATATAAACTTTATCTTCATCCGATTTCATATGTAAAAGTTATGATTTTATAACTATATTATGCAGAAAAAGAAAAAACGGGTACCCGAATTCCGGGTACCCGTATCCGACCCGGGATTTTCGGGTACTGACCGGGTATTAGTGATTCCGTATCCTACCCGTATCCGAGGTTCAATATCCGGGTAATACCCGTATCCGTCCCGACAAACAAAATACCCGTATCCGTATCCGAAATTACGTCCCGTTTTGGTACCCGTATCCGATACCCGTTCCGGGTACCCGTCCCGTTTTCATCCCTA
>DTA_ZM00360_consensus#MITE/DTA
CAGGGGCGACGGCAGGGGGGCACAGGGGGGCAATGTCCCCCCTAATGCTCCCCTAATTCTATAGGAGATGTTAGTTTTTTAGCTAATTCTCATGTAAATAGTGCAAAAAATGCTTCTAACAGCCCCCCTAATCTAATTTGGCCCCCCTAATTTTGGATCCTGGCTTCGCCCCTG
>DTA_ZM00361_consensus#DNA/DTA
CATAGTTGTTAAGGCGGTAAGGCGAGGTAAAGCGGTCGACCCCCTTTTTACCTTTTAAGTGGTAAGGCGTAAGGCGAGGCGACGCCTTACTAATATATAAATATAGAAATATATAGGAATATAGTCTTAAATAGGTAGGGATGATAGTACTAAATAGGAGTACAAGTTCAACATAAGACAACATAATAGACTTAAAATACAACATAATTAATAGGTAGTAGTAGAAGATTAGGAAAAAATAAATACATAACTAATAGACTCACTGATTCAATAGAGAAGTAAAAGATAAGAAAAAATAAAGGGGTTAAAGACATATGGGCCACCGGCCTGCTGTTTCCCAGCCCACCAGCCCACTACTTGACCTAACCTACACTTCTCATATCCCTCTCTCAGCCACCACCCTGAGCCCGTCCGCACAGCAAGCCTCTCCCCCACGCCGCCGCTCTCTCTCTCCCTCTCCCCTAGCGCCGCCGCCCTCCTCTATCCTCTGTCCCCCACGCCGCCGCTCCCCTCTTTCTCCCTCTCCCCCGGTGTTGTCGTTCTTCTCCCTCCCTCTCCCGCAGTTCTCTCTCTTCCTGTCCCCACGCCGTTGTCGCACCCTTCCAGAGCTCTGCGCGCCACGGCCGCTTGCGCCCTGCGCACCGCCACCACCTGTGCCCCGCCGTCGCCGCCACAGGTCTTCAAGGGTCCTCAATGCGACCCTTAGCAAGATTCAAGGCGCCAGGGCGACGCCATATTGGCCAAGGCGGACGCCTTACTCTCCAGTCTAAGGCGACAAGGACGCCTTGCTGCTAATCAGTGCCTTACCGCTTAAGCGACGCTTAACGGATGCCTTAACAACTATG
>DTA_ZM00362_consensus#DNA/DTA
TAGGGATGGCAACGGGTCGGATTCGGATCGGATATTGAAAATATCCGCCCGCAGTCATATCCACGGTCATAGATAATATTCGCCCGCGACTATATCCACGGGTAGAAATTCATATCCATATCCATGCCCATCGGGTTTCGGATATCCATTAGATATCCATCGGATATGATAAAACCATTTTCAGCAATTGAATAACATAATCAGTGAGAGGGAGAGATCGACTTCAGTGGAGGAGGAACTGAGGGGCTGGCAGGGGCGAACCTGAAGGGCGGCGCGCCGTGCTCCCGCGCAGAGCAGGGCGGAGCTCAGGCGCTCAGCGCAGCTGCGCAGGGTGGAGCTCAGAGCAGGGCGGATTTCAGATTTTCAGAGCTGCGTCTGCGCGGGGGCCGGCGGCGCTTAGAGCAGAGGGAGGAGCTCGGAGCTGCGTCTGCGCGGGGGGCCGGGGCGGCGCGGGTGGCTTGCGGGTTGCGGCTTGCCTGGGCGGCGCGGGTGGCTTGCGCGTGAGGCTGCAGGATGACTGGGAGGCTGGGATTGAACGATTGAGGCTAAGGGATGGTCGGATGGGGATTGGGGAATTAGGGATTAGGGTGGGCTGGTGGCTTGGTGCTTTGGTGGGCTGAATGTTACTTTGGTGGGCTGGCGCCTGGGCTCAATAATGGACTAATGGTTAATTTCGGATATCCAACGGATTATCCGCGGGTGAGATTTAATATCCAAATCCATGCCCACTTTATCTCGGATCGGATACGGGTCTAACCCGCGGGTCAAAAAACATATCCATATCCTAATCCGTCGGGTCGGATATCCGCCGGATATCCAAATCCACGGATTAAATTGCCATCCCTA
>DTA_ZM00363_consensus#DNA/DTA
CAGGGCCGGAGCTGAGATTTTGGTGGCCCAGGGCGAACACAGAAATGAGGCCCCCTTATATTATATAAATATATATTTTTCTATAATACATATATTTTTTAATTAATATAATCTAAATAAAATTTAAAACAAGCAAAACGAAATATATTTAATCTACAGGACTACAGATCACAAACAAGCACACACTGATTAGGCAATAGGTCTGAGAACCGTACCTAAATCTTGTGCGTCGTGCGTGCGTGATGGATCAGTGCGTGGAGCTGCCGGCGAAGCAAGGCGTCAATGCGACGGCGAACCACGGAACCAGGCGTCCTGATTCCTGCCTGGACTCCAAGGCGGCGTGATGATCCAATTAGGTGGCGGCGCGTTGCAGAATCAGGTCAGGGCGAGTTGTGCGCAGGAGCAGTCGAAGCGTTCGCGTGGTATAGCTGGGACGGATGGCCGGACGATCTAATCTAATTAATCTAATTAGGCGTAGGGAGGCAGGTAGCAAGCAGGTCAGGCCTGTGCGGACGATTGCTTGCAGGCCTGATTGCATGCAGGGCCCATCGCTTCAAGCCTTCAACTGATCGAAGACTACTACATATGCATGCATGGGGGTGGGGCCCCTAGGATCTGGGGGCCCAGGGCGGCCGCCCTGGCAGCCCTGTAGTCAGCGCCGGCCCTG
>DTA_ZM00364_consensus#MITE/DTA
CAGGGGCGAAGCTACGTAGAAATTAGGGGGTGCACATGCACCCACGAAAATTTGGAAATCTAGTGATTTGGACCAAATTTTCACCATATATGCACCACCTATAAATTATTATTATGCACCCTCAAGGTATATGCACCCTCCCCTAATTTACTCTAGCTTCGCCACTG
>DTA_ZM00365_consensus#MITE/DTA
CAGAGGCGGATCCAGGACCGGGGCTGCCGGGGCTCCAGCCCCGGTCCAGCAGCCCGTGTCTCCTCAGAACTCTGCTCTTTCCTGCTTCTGCCATTTCTGTCCGGCCAGCTAATCTGCCATATCACAAAGATGATCTATAAAGTGAACATGCCCTCTATGTGAGTAGCCGTTAGCCCGCTACATACGCACGTCTATTTGGTCTTTGTTTTGCGTCTGCGCAGTCGAACTCGAGGTGGCGCCGCTCCCTGCAGTGTGCTGAGAAGGTGAAGAAGCACGCATGGCACCGCTTGTCGTTTTCAGCCGCCACGCAGGCGGCGTTGCAGTGATGATTTTTTTATTTTAGCCCCTTTTTCTATTAGAATTTTAGTTTTATATCTTGACAAAGTTGTTACTCTATACTATTTTATAGTAATTTTAGCATAGTCATTGGAAGAAAGCTCCATAATTGCTGATCCATGATGGTAACAGGCTACAGGTCCATGTAATTCGCGCATCCTCTCCACAGTGGTTCCGTTAATTCACATTGTGGGGCCATGTTTAGTCTCTCCAATACATAATTCAGCCCCCCTTTTCATCTATTTCTGGATCCGCCACTG
>DTA_ZM00366_consensus#DNA/DTA
TAGGGCTGGGCAAAAAACCCGATACCCGAAACCCGAACCCGAAAAACCCGAACCCGAACCCGAACAACCCGAACCCGAAAAACCCGAACTACAATTTGGGTAGCAACTTCCGGTACCCGAAATTATTTAGGAAATTTCGGGTTAAACAAACCGGTACCCGAAGTACCCGAATTACCCGAACATCCATATACTCAGTGTATTTCAGAAATAAGAAGTCCTCGACACCTGCCTTCCACACGCAGCAGTGCAGCACGCCACAGCTAGCCGCCGGCCGCCGGTGCTTTCCTTCCAGCTCGTCGCTCGGCGCCCGCATGCTAGCTCGCTCGACAACCCGCATGCTGCTGCCTGCAACACGCTACACGCAGGAACGCAGCTAGATGCCTAGCTAGCTCGGCCGCTCCACTTGCATGCTGCTCACCTGCATGCTGCTGCCTGCGCATCGCCGCCGACCAACTGTCCATCAGCATGTCGCCCAGTGCCTGCCCGTGCATCGCCGCCAACCGACTGGAGCAGGAGCACAACTATACCTGTACAGGACTGCACTGCAGGGGGCAACGGGACTATAGTGAAGCACACTGAAGAACGACATGAACAATGAAGAAGCCAGGAGCCTAGGAGTACAGACTGCCTCGGTAAGATGTCGGGTATCTCGGTTTAACCCGAACCCGAACCCGAAATTTCGGGTACCCGAAATTTCGGGTATCAAGTAATATCGGGTTGAGTTCGGGTTCAACTGCTGAATACCCGAATTTTTAAAAACCCGAACTACCCGACCCGAATTTTCGGGTATACCCGAACGCCCAGCCCTA
>DTA_ZM00367_consensus#DNA/DTA
CAGCGCCGGCCCTGGCGGGGGTCGAGCAGTGCCCCCGACCAGGGCCCCCATATTAACGGGGCCTCACCTTAGATACTAAAAACCAGTACATATATACAAATATATAACATATTTTGTATAGATCTATATATTGGCTCTATAGAATTTTTTAAAGGTCTAATCATAAGTCAACAACACAGCAACAACAAGTAAGGAGAATTAATTGTAGCCCATTAATCTTGACTTCGTAGTCTCAGGCCCAGCCGCCTAGGCTCTCAGTGTGTAGTGAGACAACGATGTTTGCCGTTTCATCTCTATCTCTCGCACAGTCGCAGACAGACAGACGGTCGTGCCCTATCCTCTTGGTAGCCAGCGCACGAGCATCGAGTACGGCGGCGCTTTCGTCCTGCTCTACACGGTGAAAACGAAACTAACATGACCTGATCGACTAATCTAACAACGTGCATCCATTTAATCACTGTTCGAGGTAACCTTCTTTTGAGTTATCTGGACACATATATATGCGGCATTTTTCTGCGAGATGTTAGGCTATATTTTAATTACTTTTTATTTAATATAAATACCTTTTTCAGATATACATAAATATTTATTGACAATATATACACACTATATCTAAGTGTAATAATTATTATTATAAAGGGCCTCCGATATAAGTCTTGTCCCGGGCCTCTAAAATATCAGGACCGGCACTG
>DTA_ZM00368_consensus#MITE/DTA
TAGGGCTGGACGAAATACTCGTGGCTCGATAACTCGCTCGACTCGGCTCGTTAGTAGCTCGGCTCGACTCGGCTCGTTTTAATTTTGTAGCGAGCCAAGCTAGCATTCTAGCTCGGTTCTCTAATGAGCCAGCTCGGGTTAGCTCGTGAGCTAGCTCGCGAGCCAAACGAGCTAAGCCACAACACAAGTTTGTCTAGTCGTTGGTGTCGTCTCATCTCTCATAGTCTTGTTTTCTCGTTGTTATGATCTGTGATATGGACATGTGTGGATGTGCCATGTGCTTAAATATTTGTATTATTGCATGGCTACATGTTTGTAGTGTTAAACACTTAAAATATGATTTTTCGGTTATACATATATTTATGTACATAGATCTTTATATTTAGTTGTGTGGCTCGCGAGCCTAACGAGCTGGCTCGAGCTTCCTAACGAGCCGAGCCGAGCCAGCTGTTTAGCTCGTTAGTATAACGAGCCGAGCCGAGCTGGCTCGTTACAATAACGAGCTATAACGAGCCGAGCCATAACGAGCCGAGCTGGCTCGATATCCACCCCTA
>DTA_ZM00369_consensus#DNA/DTA
CAATGATTTCAAGTCGTCCGACTAATCGCGATTAATCGCGATTAGTCGGGCTGGTCGGCAATTAGGACACGATTTGCTGGACGACTCGACTAGAAGACCTAGTCGTCCTGGTCGTCCGACTAATCGTCGACTAGGGCGACTAGTCGTCCGAGTTATGTGTCCTGGTCGTCCCGGCTAGGGTTTAGTTATTGGGCCTTTTTTAGCCCATCTACAGTCTAATTTAGAGTACCCTCTCCTCTCCTATTCTAACCTAGCCGCCAACAGTCTCCAACCTGCACGTCTCTCCTCTCCTCTCTTGGCACCGCCCCTGCAGTCCTGGACTCCTGATTGCCGGCGGCTACAACACCCTGCGTCCCCTGCCCCTTCTCCTGCAGTCCTGCTCGCCTGCTGCACTGCTGCAGTCTCCAACCGGCGGTGGCTGCGAACCAGTGACGAGATGAGCACGTCATCTGAAGGTCCCTCCTGCTCCCCCCACTTCTCCCCCTTCTCTGTACTCCATTATGGGATGTCACATGATACATGTATATTTATATATATACCTATATAAGTATAACTACTAGTCTAGGACGACCAGGGACCGACTAGGACCGACTAGGGGTCGACTAGTCGCCCTAGTCGTCGCCTAATCGCGACTAGTCGCCTGGTCGGTCCCAGGGTTCGACCAGGCGACTAGGCGACTTGAAATCATTG
>DTA_ZM00371_consensus#MITE/DTA
TAGAGATGTCAATGGGTAATTCCCCATCGGGTTATAGCATCCCAGACCCATCCCCATCATGTTTGATACATCCCCATACCCATACCCATACCCATCATGGGTACAAAACTCATCCCATACCCATCCCCATTCGGGTTTCGGGTCCCCAATGGGTCCCCATCCCCAATTAAGGAATAACTAGGTACTAACATCTAGCACAAACTATCCAGATTTCATACATCACCACATCGGCAAGCACTCATCCATGAACCATTATCCATTCATCCATCCATCAGAAAAGAAATCAGTACTTGGGACCAATATAAGAAATGGAGTCTGCCGGGTTTGATGGCCGACTCGGCCTCAACTCATTCATACAAACAGGACAGGTGTACACGTATGAAATACCCATGGGTAATCGGGTTCGGATTATTGCTTCCCAAACCCATACCCGTTTACCCAATGGGTGGAGATTTTGTCCCATATCCATACCCATGGGGACAATTTTTGTCCCATACCCGTACCCTAATAGGGGAATTCCCCACGGGTTATCGGGTATCGGGTCCCCATTGACATCTCTA
>DTA_ZM00372_consensus#DNA/DTA
CAGGGCCGGCCCTGAGCCTATGCAACAGAGGCGACGGCCGGGGGCCCAAAACTATTAGGGGCCCAATATTTAGTATCTATAACACAATATAATACACTAGTTTACACTTTACAAAACTCATCCAACCAAATAACCCACACACCTATAATATTTACGAAATCCATCAAACAAATTGCACTCATATTTAACATAACATCAAAATCAACGGTTCAGATCGTTGAATAACATCATCTCTTTTGCTCACTCAAATCTAATGAACAATATTATTTGATCATCCTTTAGCCCTCCCCTCCTCGCGTCCCCACCGCCATCAATCCCTCCCCTCGCGCCACCACCGTCATCGTCCACCCCTCTCCTCCTCTTCTCAGGAACGTAGCGTTAGCACGGGTTATATGCTAGTAGTAAAATAGTATAGGTAGCCAACAAGGCGGTAGGGCTGGGCACACGGACGCCCGACGCACACGGACCACGTGGCACGCGTTGCCCACTGCCTAGTCGTCACGCTCACGTCCCCGAGCGTCTATGAGACCACACCCTCCACGTGATCGTCGTTCGCCATCTCGCCGATCCAACCCTCCAGGATTCCAGGGAGCTGGGCACCACTGCGCTAGCCTCCAGACACGCACGGTCGAGCAATCAGAATTTATGTTATTCGGCGATCGTCGTTCTTATTTTTCAACTTGCGAAGTGCTAATCTGTACCGATGTATATTATCTAGCTTCTTAGATATTTTAAAAACTAATTTCAATACACATCATCATTTATTTACGAAGTATTAATATGCTCCGCTGCATAATATAGAATTTTTTTATAGTCTAGAGGGCCCACCATGATCAGTTCGCCTGGGGGCCCTCAAAATCATAGGACCGGGGCTG
>DTA_ZM00373_consensus#DNA/DTA
TAGGGCTGGACAAAATGCTCGTGGCTCGCTGGCTCGCTCGTTTCGTGGTCAGCTCGGCTCGGCTCGGATCGGCTCGTTTGAATTTTGTCACGAGCTGAGCTGACATCCTAGCTCGGTTCGTTAACGAGCCAGCTCGGTTCGTTAACGAGCCAGCTCGCGAGCTAAACGAGCTACCATATTCTAGTAAAACGAAACTATATACATATCATTTATAGAATAATTGATGAACATGTTATATATATGTGAGGTGTCTATGGCCTATGAATTAAACTAATGATTAATGAACTATGCCTATGTGTTAATTTGGTCTATGCAAATATAATTATGGGTTAAACTGATGAACATGCATGTGAATTGTGAATTAATGAGTGATGAATTGTGCTAATTTGGTGTTATATTGACATGGTTTGTGAAACTATGAGTATAATTACTATTTTCTATTGTTAAATTAGTTTGAAATTAACTAAAAAATAATTATTATATACATTTTATTTTTTTCTGCTCTGGCTCGCGAGCTAAACGAGCCAGCTCGAGCTCGTAAACGAGCCGAGCCGAGCTGACTCTGTGGCTCGTTACCTTAACGAGCCGAGCCGAGCTGGCTCGTTAGCTTAACGAGCCAGCTCGAACTCGGACGAGCCGAGCCGAGCTGGCTCGTTATCCACCCCTA
>DTA_ZM00374_consensus#MITE/DTA
CAGTGTTTCAAAGGCGTCGCCTAGGCATCCAGGCGTACCCAGCTCGCCTTGGGAAACAGTGGTGCCTTGTCGCCTAGGCGTCCAGGCGGACCCAGCACTCGCCTGGATGCCTAGTCACCTTTTAAACACTG
>DTA_ZM00375_consensus#MITE/DTA
TAGGGATGGCAACGGGCACATTTTACCCGCGTGCCCGCGGGTAAAAACCCTATAGGGTGCGGGTTTGGGTGTGAGTTTGTACCCGTGGGTACGGTAGGTTTGATTCTCAACCCGACGAGTTTTTTCTCGTGGGTATGAAAATGTTGTACCCGTGCCCGCAAACCCGCATACCCGTGTGTGTGCCACGAAAGCTTTGAGCGAGCGGAGCCAATCAAATGATATAAAAGAAGACTACAGGCGCCAGGGAACTCGTAGAACTTTTGGCTAAGATCGGTACATGTTTTTATCAGTTTAATAAATATTTATTATTATGTGCTATCAGTTTAATAAATATTTATTATATGACTGTGCCCGCGGGTGCCATAAACCCGCGGGTAGCGGGTTTGGGTAACATACGCTACCCGTCGGGGTAGCGGGTACGGGTTTAACATTAATCTCGCGGGTACGGGTTTGTAATCTCTGTACCCGCGGGTTTTAAACCCGTTGCCATCCCTA
>DTA_ZM00376_consensus#DNA/DTA
TAGGGTTGAAAACGGACGGAAAAAATCCCGTCCCGACCCGTACCGTTTTCTACATTTGACCCGACCGTTTCCGTATTTACGGAAAAATATGGAAACGGGACGGAAACGGGAGAGGGCTTATTCCGTCCGTTTTTGCGGGATCCCGTTTTTTTCCGGATTGAACCCGTATTTATTCCGTATTTGACAAATATGGGACGAGCCTAATATGCATTAGTATATAAACTAAATCCTCGTGTATTTAGGTGACAAATTATAGCACAATTGGCCATTGTAACCACCGGCTCTTTTCAAATGACAAGTGATCTAAAGTCTTAAACAACATCGGATGTAGCTAAATGTACACATTTAGCAACCAAACAACAATAGAATGTTGCCTCTCTATATCTATTTGTTTTATGTTATTGTTCTGCCAATCAATCACTAGTCAAACATCAATAACATTTCTATTTGTATTAAACGTTTCCGATGATAAAATGCGGATACGGAAACGGGAGAGGGGTTTTTCCGTCCGTTTCCGTCCGTTTTCATCCCTA
>DTA_ZM00377_consensus#MITE/DTA
CAGTGGCGGATCTAGGATTTGACCACTGGGTATGCGATACAAAAAATGTCTTATGCAATTCGGTAAAACATATACATACGACGACAAATCTTAATACAAATTGTTCAAATGAAATACTATACCATGTGCATATATATATACCATGTATATACTATATGTATATATACCATGTGCATGTGACACTGGTTTTGCAGGGTATGCCGGTGCATACCCGGCATACCCTGTGGATCCGCCACTG
>DTA_ZM00378_consensus#MITE/DTA
CAGAGGCGAAGCCAGAAAATGGATCCACCGGGGTCGGCTCCATGAATTATTGGGGTCAAATACATTGATGAACAGTGTTAAACAGTATTTTACACTGGATTTGACAAATTCCATCGGGTCCGGCGACCCCTGTGCCTTAAGGCAGCTTCGCCCCTG
>DTA_ZM00379_consensus#MITE/DTA
CATAGTTTTTAAGGCGTCCGTAAGGCGACGCTTAAGCGTCGCCTAAGCGGTAAGGCGAGGGTGGCTCGCCTTGCCTAAGAGCTCTCCTTAGCCCGCCTTAGCTCGCCTAGGCGGTAAGGCGATGGTGGCTCGCCTCATCTCGCCTTACCGCCTTAAAAACTATG
>DTA_ZM00380_consensus#MITE/DTA
CAGGGGCGGAGGGCCCATTATGGCTTATTATGGCCCAAGCCATACCTAAAATAAAATAAACAGGTACGTCCGCCGGCCCAGCTTCCATTCGTGCCGAGGCCTCACGAACACACCCATTTGGTGCCCTACCGCTAAGCCGCTAACCCTGGCTCACGAACACACCCAGTCAGCCGCCAGGCCGCCGCTGTGCCTTCCGCCGTCCGCCGAGGCACCGAGCCGCTGTCCCTCCCCGTCCGCCGAGCCGTTGCCCCTGTGGCTGTGCTGTGCCTCCGTTCGCCGGCCGAGCCGCTGTCCGCCTGTCACTGTCCCTCAGTCCGCCGAGCTGCTGTGCTTTCCGGCTTCGCCGTCCGCCGAACAGGTTCGTCCGCGAGCGCGACGCGCCGAGCTTCCGCCGTCCGCCGAGCAGGTCCGTCCGCCAAGCCATACCTAAATTTTTTTCCGTCCTCCGCCACTG
>DTA_ZM00381_consensus#DNA/DTA
CTTAGTGACAGGGAACGAGGAACGATGGCGCGTTCCGCGTTCCCGGAATTTCGTCCCGAAACGAGGAACGGGAACGAACGGGAACACTCCAAGAAACGCTCGCGGAACGTCGTTTATCGAAGATAGGAACGCTTACCTTGAGGAAGTCGCGCCGCCGCGCTGCGCCGCTGCCGTCGTCCGGCCGCCGCGCTTGGACGCTGGGACGCGCTGGGACGATGCGTCGTCTGGCCGCCGCGCTTGGAGTCTTGGATGATGTGTCGCGCTACGACGATGCGGGCGTCGTCCGGCGGCCGCGCTGCCGTCGTCCGGCCGCCGCGCTGGGACGCTGCCGTCGCCGCCCAGCTCGTTCGCCGCCGCGCTGAGAATCAACTGGGGAAGAGGAATCGACTGACAGCTGACCGTTCGCGCAGTGGGGAAGACCGGAAGAGGAATCGCGCAGTGGGGAGAAGAGGAGTTGGATCTGAAATGCGACACCGCGTGGTGGGGAAGAGGAAGAGGAATCGCGTCGCGCAGTGGGGAAGAGGAAGACTGGAAGAGCAGTCGCGCAGGTGGGAGAAGAGCAGTCGCGCAGTGGAGGAGTCGTGCAGCTGAGGGGTTAGGCATGGAGCGCGTAAGAAGAGGAAGGGATTAGACATGCAGCGCGTAAGAAGTGATTAGGCAGGGAGCCGCGTACTGCCTGCTATTTAAATAGAACTGCGTTCCCTCTTCCATTACAATCGTTCCCTAACTGCGTTCCTAAATCATTGGGAACACGTTCCACGCATCGAATGAACGTGGATCAGCTGTATACCCCTCAACGTTCCATGTTGCTTTAACAGACGTACCGTGTTCCTCGTTCCCGTTCCTCGTTCCCAACGTTCCGGGAACCTTGTCACTAAG
>DTA_ZM00382_consensus#MITE/DTA
CATGGTTTTTGAGGCGTTGCGGCATCCTGTGGCGCTGGGGGTACGCCTGGATGCCTAGGCGATATGGCATAACTAAAACCTTGTGGCGTCCTGTGGCGCCTGGGGTATACCTCAACGCCTAGGCGACGCCTCAAAAACCATG
>DTA_ZM00383_consensus#MITE/DTA
TAGGGATGAAAACGGATACTTATTCGGATATCAATTTTTTGGTCTTTTTTCTTTGATTGCGAATAAATAGGATATAGAATCTGCTATACAAATTTGTATTCTTGTTTTTAGCATTGAGCTTGTAAAGATTCATAAAAGGTAAACCTCAAATTTATCATATATTTTCTCAAATGATAGATATAAAATTCGGATACAGATTCGGATATTTTTTCACCTTTTTGTTGTAGGGAGCAAATAATGCATAAAACAATTTATGCAAAATTTTATTCTTATTTATAATAATGTGCTTGATAACATAAGAAAAGATCAACATCAAATTTCATACATATCTATTTTAAAATATTAAATTTGTCCTAACAATTCGGATATCCACTTTCATCCCTA
>DTA_ZM00384_consensus#MITE/DTA
CATGGTTCTTAAAGCGTTAAGGCGAGGTGCGGCGTTCCACCACCTTCCGGACGCCTAGGCGAGGCAAGGTGACGCCTTATTATCATATCAAGGAATAAAATGGCAGCAGGATGGAGGGAGAAAAAGAAAAAAGAGAGGAGGGAGAAGGGAGAAAAAGAGAAGAGAAGAGGAAGGGGAAGGAAAAAAGGCCTGCCAGCCCACCAGCTCAGCCCATATGCCCATCCCTCCCATACCTGTCTTGACCTACTTCTCATCTATCCCTCACGCCCGTCGCCCTGCTCCCTCACGCCGCCGCCCTCCTCCTCATGCCGCTGCCCTGCTTCCAGCTCCAGCGCCGCCGCCCTGCTTCCCTACTTCCAGCTCCAGTGCGCCGCCCACCCCTTCGATCTCCCTCCAGCGCCGCTCCCCTACCCTTCGAGCTCCCTCCAAAGCCGTCGCCGCCCCGCGCCCTCTCCTTCAAGCTCCCTCCTGCAAGGCGACAGTGGACGCCCAGAGTTTTTGAGCGCCTGGACGCCTAGGCGACGCCTTAAAAACCATG
>DTA_ZM00385_consensus#DNA/DTA
TAGGGATGGCAATGGGTCGGGTTCGGATCGGGTATGGTAAATATCCGCCCGCGACAATACCCGCGGGTATTACTCATACCCGCCCGTGACTATACCCGCGGGTAGGATTTTGTACCCGTGCCCGTACCCATCGGGTATCGGGCGGGTATCGGATACCCGCGGGTATAATTACACTCCACACAAATAAAACACATGGTTGACAAATGACAAGATAGAACAAAAAAGACATAATAAATCTGATTACTGTTACAAAAGCAAGCAATATATGAGTACATAGCGTTTACACTTGAACCAAACTTCAAAGTATTCAATTCAACAAAACAACAAAGGTCTTGGACATGATTACATGAACTTGAACTGTTGGATAGCAAAGAAAAAATAGCACTCACCTGGGCTGCAGGGGCACTGCCGCACTGAGCAGGGAGCCAGGGACCCAGAACGGGCTGGGCGAGCCAGGGGCGCTCGGTTTCTGCCTTTCTGGCGGCTGGTGGTGGCTTGGATGAGAGGCTGAGAGAGAGACGGTGAGAGACCGTGACCGGTGACTTGGTGAGTGGTGACTCCGTGCGTGACTACGTGAGGTGAGAGGACTAGGGTTCTGGATTATTGAATAAAGATGGACATTGGGCCGGCCGGTTTCTGGTGGGATGAAAAGTGAAAACTGAAAATAATTTCGGATATCCGCCAGGACCCGCGGGTAAAAGATAAAACCCGTACCCGACCCGATTTTATCACGGGTCGGGTATGGGTGAGACCCGCGGGTTAAATTTCGTACCCGAACCCGAAACCGACGGGTCGGATATCCGTGGATATCCGAACCCGCGGGTAAAATTGCCATCCCTA
>DTA_ZM00386_consensus#MITE/DTA
CAGGGGCGGATCTACACCCCGGGCCACCCGGTCCGTGGCCCGGGGCTTGATCCATGTAACTCTATATAAGTCTCTATTTAATACGGTATAAAATAGTTAAGATAAAATGAAGAGAAGGAAATTTAGTAGATTTGGCCCGGGTCATAGAAAAATTCTGGATCCGCCCCTG
>DTA_ZM00387_consensus#MITE/DTA
CAGTGGCAGAGCCAGCTCGCAATGGGAGCCTGGGCACGACTATTACGGTTGTTTTTAAAGACTTGAATAGAATCAAAAGATAGTGTCTAGGTAGTCTTCGTTTGTTTTCAAGCAAATCGCTGCTCGGAAACACTTGCTCCTCTCGCTACAATTTGGAAGTTGTCAGTCCCCTTCTAGTCCTCGCGTGCCGCTTCTGCTAGTCCTTGCACGTCGCCGGCTGGTATGGTTATGAAATGGCTGCAACGACAGCAAACAGCGAGGAGCTACAGGCTCAGCTCTCTTCAGATTAACTAGAAGCGCCGCGCTCTTTGAAAGGCCTCGTGCTCTCATTCACAGTGGCCAATGGCGGAGCCCGGGCACGTGCCCAGGCTAGCCGGGTCGTGGCTCCACCACTG
>DTC_ZM00001_consensus#DNA/DTC
[truncated: 5,161,502 more chars]
