# Supplementary material for: MCHelper automatically curates transposable element libraries across eukaryotic species
Source: Genome Res. 2024 Dec;34(12):2256–68. doi: 10.1101/gr.278821.123 (PMC11694758; doi:10.1101/gr.278821.123)
Supplement: Supplement 8 [file Supplemental_Data_S5.zip › Supplementary Data File S5/Zmays/REPET+MCHelper.fa]

>Z300_TEdenovoGr-B-G16730-Map3_reversed_s_2#CLASSII/TIR
tagcaacgtatagttatatgtgttggaagtgattaggttgcaacacttgttacatgttgc
aagccacattcgttaataataatggtactagcaacgtttaacatgcgttgcaaactgcat
ccgtagagtaactacgatcacgacaacgtttaccatgcgttgcaaccgtatgcgtagagt
aatttgaatggtggcaacatttacatctgttgagtaattttggtactgatgaggcaataa
tgaaactgtgttgtttatttttttaatgaagcatagtggtatgatacttaattgtgcaaa
aatatagaatgagaaattgaacaacaaacatgtagaatgtaacaaaaggcaaccaactca
agtatgaagtccttttggtccacttttgtattggtgttttattttattaaaatatttgtt
gcatcctttttgtgattttacttatcaaacaccctctagccatgtgaaaatagtagttgc
gatttgtcaaggcacttaaagttatatatttttgtaattttgtttattcgcaaaaaagag
cttaaagttttatatttgtttattcggcaaaaaaggccttcagcagcctcgaactcaaga
ccaactgttcaacattaacaccagctaaccaacagaccctagtagatttgcatgtatgga
tggcacttcagtttcttataacaattcttgcaatccgctcggcctccctagatccctgca
agaccaacaaatccgcgtggatcccagaaatccacgctggactcggcctccctggatccc
agaaatccgtgcctccattttctggccgcgtccggctgcgcctgccaagctcgctgtgtc
cattttctggccgcgcccggcgccgcctgccaagcccgcccacacggccacacccaagca
cctataggccccagccacaccaacgccctgctggccgctgcgcaccaccgcctcctcaaa
agtcagcgcgcgccttctgtaggacagcgagaggagacgaggaacaggatcgcgccggtc
tcccacagtgaaggacgtgatccccacgacttcattaaggcctactccccgccacaagcg
ctcaggcaaggtatccctctcattccccatggagatattggtgtgctgtgtagacatcat
tatgtgctgaaactgactactcatttactcaatggagttaccaatgtctcaaagatagct
atctatgaattttggatcaatgtattgtagttacgtttggagaaataaacatatgtagat
gaatggttgtattttgttccagtgtcggaatggatattggcctggtcaagcgtcttctgc
gttactctaaaggttctgatccatatctagctggtgtagagaaattccttgaatttgcat
ttaaagataaacctgaaggtatcaagatttattgtccatgtcagacatgtgtgcacacta
ctgttcaaacaagggatgacatgtatgggcatttggtgtgcaatgggatacttgagaatt
atgatgaatggaattttcaaggtaatgtttcagtgcaacacacaagtagtccagaaccaa
attcgaatattgacgaaaggtatgttaatgttgaccagctgattcaagacgtcgttggtc
atttgtatgatgacacacctatgactgatggtcaagaatcggtccagggacccaatatag
aagcacaacagttttataaacagcttgaagattcaaaaaggccattatggataggttgtg
aactcacacaactaactttatttgtgcttttgtttaatatcaagtccatgaacaaatggt
caaataaatcttttggggatctacttgaggttctgcatatggctattcctaatggaaatg
aactgcccaagaacttttatgaggctaagaaaataatatctaaatttggacttggatacg
aaaatattgatgcctgcccaaacaactgccagttgtattggaaggaaaagaagaatgatg
atttttgtgcaatctgtaaggtttcgaggtggaaggataaggatcccacgtctgtattaa
caaagaaggaaagaaagaaagcaacaccctgcaaagttttatgatactttccaattaaag
agaggctgaaaagaatgtttatgtgtagagaaacagcttctcttctaagatggcatgacg
aggagcgcattaaggatggtgcattaagacatcctgctgatgcaccggtgtggaagaggt
ttgatgaaaagttcctaggatttgcagcagaatcacgtaatattcgttttggtttggcta
ctgatggatttaatccatttgggatgatgagctctacacatagttgttggcctgttatat
tggtggtatataaccttcctccatggctttgcatgaaagatcacaaccttatgctctctt
tattgattcctggtcctaaaagtcctggagatagaattcatgtgttccttgagccactct
tggatgacctaaaggaattatttctaaccggcttgtacacatatgatgcatcaagagatg
agagttttactatgcgaggggccgtgcttatgaccataagtgatcttcctggtttaggaa
tgcttgcttctcatatggttcatgggaaattcgcatgccctccttgtggtgaaaatgtct
ggacaaaacagctgaagaatggtcgtaaatcttgttttatgggaaatcgccaatatattg
atcttgatcattcttatcgcttggatgcagactcatttgatggaacgatagagcttcgaa
caaaacctaaaacctattatgatcgtccaattttggatgaaatcatcacacttggtgatt
tcaagaactcaaaaacttacaagtcagttagtagtctattcaaattgccatattgggatg
ataatattcttcgatacaatcttgatgtgatgcatatagagaagaatgtatttgacaatt
gttatggtacaatatccaatttggatggaaggacaaaagataacctacaagctcgtctag
atcttgtcgagatgaacattagaccggacctccatccacaagaaaaaccttcaggaaagt
tttacttgccaccagctttatttgctatgtctaaaagtgagagacgagcattttgtgatt
ttcttagaaaggttaaagttcctgatggttattgtagaaacatatcaaaatgtgttaatg
ttactgaaggaaagattgttggccttaaaacacatgactgtcatgtcctgatgcagcagc
tcatgcctattggtttgaggggtcttcttccagatgatatcacagctgtaatatttgagt
tgtctgcttattttcgagggatatgttctaaagtgcttcatgttaacgagttggaccata
tggaaaaatcaattggcattactctatgcaaaatggagatgatctttccaccagggtttt
tcacggttatggttcatttagtagtccatctagcaactgaatgtaagcttggtggaccag
ttaactatagatggatgtattttattgagaggtacatcttctaactattacatgattcat
gttataagaatttcttgtggggttgaataattcacttgtcttgcattggttgtaggtacc
taggaaaattgaaatcatatgttcggaacaaagcatatctagaagcttcaatagcaaatt
cattcttggcagatgagtgtatggtgttttgttctaggtacatagaaggtttcgctacca
agcataataaaccatcaaggaacgatgatagtttggaccatacccaatcgaagatggttg
gacaagattcatctttattcccttcagtagggaaatcattgggaaaaccagccaattttg
aattaagtcatctagagaaattgcaagcgcatagatatgtgttgtacaattgtgatgttg
ttaatccatatctaaagtaagtgttttggttaactaatgaactatgcatatagattatga
attatataattatatggtaatcatggtatagggaacatgcttctaatctgaaacgaaaga
gatgcgaccgtcgcctaactcctaaagatattgagcagatacagaataaagaatttccag
aatggtttagacaacatgtaagtagcctaatctgatatttatattgaatggaatttgggt
tttcttacatgtataaatatacactctttttgtgtgtctacagatcttgcatttagaaga
aaaaatggacccgacagcattaacgaagacattagatggttggcacgaggtccattggag
tttgcaagaagacatagagcatataacatacgtgggttcagatttagggccaaaaggtat
gataaggcgacacaaaatagtggagttgttgtcactgcaaagacctctagctattcttca
gctggtgataataagcctatacttggagatattttgtattatggcaggattcttgatatc
atagagatcgattattatggaagattttcagtggtactgtttaaatgtgaatgggttgat
gtcactcgaggaaagggagttaaaaaggataagtttggcttatcccttgtgaatttctca
catcaaattcacagaggtgatagaattgagcatgaaccatttgtgtttgccaatcaagtt
gaccaagtgttctacttggaagatcggacgaaccctgggtggtcagttgtcttgaagatg
aagcccagagatgtatatgacatgggagaagattggaatgatgtacaatctgaacctttt
catgtcagcaagcttggggacctgtttaagaatgcacacgacaaccattcatggactaga
agtgatatggaaggcaatacggtagatggaactgctaaagaccatgacattggtagtgat
atagaagatgagtgctaaataagaatactccatcaggtacacaaagtttctctttcttat
aatctgaaccatttgggtggtctgcaaatacacatctattagtgtttgtcttccttgctt
attttaaattcaggtaattatgcagtgcagaaatttaggtttcttgatctacatattaat
tgaccaatgctgaataaaccaatgttgaatacacatctaatagaagcatttaagtatcaa
aattttgtctgtagtgaatgcaaattgttggaagcaattgcagtagagttatgttttagt
ttttttcgatggaaatcaacatggacaccagggatcatgtggctgtcaaggtcctcgaca
aggcaaaggttcacaagaacaaactagctgaacaggtagactgtcatcaagactttaact
atttgcactagtacttccttagatttcactgttttccatatatctgaactgcatagcaaa
tcagaatttcgtttttgtcaagctgaaagaaactgtcttctgttctggattcagtttatg
tctgaaatcaatctgaaagaacaacttaatttttttcattcctgagaggcctgcatgctt
atatgtgttgtttttctctttttgtagctcaaggaatgtagctcaaagaacctgttgttg
tgcagatctccctagcaaatacaagcctagaaagaagcattgcttgaccgcttcgaccat
cggcgctggtggcagcctggacaaagctccttgtcgaagcaccaagacgacaagactcat
caacagcgagaactaggagtatagacagatggtgtggagatctcttgtacaaatatgagg
acaaattgtagggcattgaactaccgcgtagcttagtgctgactgttagttttggggtgc
ttccttttcaatgatgtgtttgctgactgttacagttgggctaccagtttgctaattatc
atttgtgtcgatgctgattaatgtgaactctatgctgaacaccttgtacatatatgagat
gttgattatgtgcatcccagcgtactcccatcagcagttgtccatgtcttttctaaaaat
tcggaaggtgtcactctgttgttgcttcaaatctgtttctatttgttttggcaagattga
aagggttgaggatatctcatccagtttcgagtgtcacttggctgaaccttctttgctcag
cccccgttttcttttagacttatttcgagtgtcatgaaactgtggcaaatgaacccccct
ttaactcagatcttctttagcatattacacaacagaactagtttatcttggttatcagaa
cacaagcagatggcacaccattatcttcagttatgggttctgaaaatggccaggacacac
ctcactactccaagccttttaacacaagtgagcagggtataagttacaggggcccaagag
ttatagtgcttcaaagtggggtaaaaatacaaaaattcagattcagctatctgaaccaaa
ttcagttttagtaaactgcaccaagtctgaaatttttgaaaccgaccaaccccactttgg
accactttttcact
>Z300_TEdenovoGr-B-G9809-Map4#CLASSII/HELITRON
caaatccatacttgaaatggatatctgggtcctcgctgttgtatgtaaagaaaagtcagg
tgtgttgcattttgagatagacatgcaaaatttgagaaaggcattccactgtcagcaaga
gaaatcacttggagctcagataggatcccaagaaaaagtaaaggccctcataagatttga
attgctcaaataatttgatgcaagcatcaacccctagctgctcagagtgttctttcgcgg
cctgcatatgtcccccaagctttcacaataatttagaaccaagaaggaagaaaataaact
tcaatgggttggtacagaggggtagggggcataagaaactgaacaggaatacctgcacaa
caatctgaagatttcccttcagattaaccagtagaaggtctttcatgcattccaaagccc
actctcgacaatgtgccaaagaactcaacaagtgtctgttaatgggcaaaacataaaaaa
agatatctgaaaataactgaagtcgacaaacctatggttcaatgacatgggtatttacaa
tggcacgcttgatatcaggcaactctgagtaatgttgcattacaaaatgtaaggttagtt
aaacaggaatacgaagcggagatatcagctgcaccaatgcgaaggtactgacctggaggg
ctcgcaagtacaacccagccttttttaataagacatttgggaagtggggtaatagcagca
taaaaagtcctgtcttctgtgagaatgacaggcaaaacctggactacttaacgccgactg
tcccacacaacaggtcagttccacattggaaagaaagtgctcaatgtcaaatcctcatat
gcattttgttttataccagcagaataacagaaatagcagatcccctaggtggctaggtac
ggttaccgcttacctgacagatgctgcatttcatgtcatcaacggttgatttgttgactt
ctaactatatcacgtgaatccaaaccagaattaagtccatcaatcaggccttggacatag
tcatagaagtattcagggtcatcacaaacagagagtgcatgaacctatccagtaagagga
tattactcggaaagttcagtgtcagataatataacagaaaagggtagatcatacttttgt
tttgaagctgctcaatctggatcctaaagcaaggccagcaatggttccaccactgcatga
agttaaatattgtccgactatagagcgatgtcttgcaactttcagaatctaggcatgaca
caacaagaactgtacacacaaaattacccataagaagtatacctgccacatgcaacaaca
atatcatcaaactgaacatcagcagattgcagaagagctgtgtaagaagttgattcagcg
agtacgatgtgaatttttttggaaggggttatctgtggatgtattatgtcattgagtgtg
ctgctgatctacaattttgtgaactgctcctccgaaagagctgtgctcacagagcctatt
ctctcctccagtgccaataattcctgttcagaagatacaagcacctcttccgtgaggata
aatatgaacgaagagtatttcgtaaaggatcatagttactgctcgaatcacagtaagggc
ttcaaacacagaataaggaagaatcctccagaaagaaaagcatcctctaataaaacccct
ccaccattcaggcaggacgagacacgataacagatagtacctcataggacatatcatcaa
tatccatccgcatgtctctatgccgatcataggaggcaaaggcgccaaaaactagattag
cctccagcattagcaattgctgcaaaaaaagtttattcaaggtttcaggcaaaagaaaga
tgataacgggcttgtggagcaaagggtaaaaaagaactaacatcgtaggttagctctgct
tgctgttcaatcctctccaatgcaaccaaaacctacagaaataaacctatttcattccaa
aatgttacacttaaacatttgtcgaggactttcttcaaaaagggagcttggtcttcccct
ttcagctcgagtactcgagcgacgacgatgagtagacgagaaaatgttattatcaaattc
cacaaagaatggccttattgaactctcagtggagacttcttccaatgaaagatgttcctg
agctggctgtacatcctttgtggatgactcatgcagagaaagcacgccatctgctcttcc
atctggaaccaagttgtagaaataaaatttgaagctcaaatgagttacaacaactgaaaa
cagagttaataacaccaaataacgaacctgctttgagtatatcagtatcttgtcaaactc
cctcctttcagcaaatggagcaacaactttaggggtgccctagcctttatgtatatttgc
agtgcaagatcattgtccacagtctacataaaagtgcacacacttagcaaacaatcaata
cataagtgaatgtaaattggcaaagtatagtaagatccatgcatcaacaaatacggtatg
acatgcctcacgttagctgggacgtgtggaactattgtgtgtactgcttgtcaccttcaa
agcattaattctgcaaagttaactatgaaatcgtaaccacaagggataaaattcagaagt
tataaaaatgaggtgttatacaaaagacaactattgacaatgacaactactcaactggta
ggttaaacttgactttttacaatagtagtataaacgagttatgtaccaaggaatataact
tcaacaaattgatattacgtgagctacatatattttattctgttttctcacagccctgac
tgtccctagaatgttttactttacctagaccatgggcacatttatgaacacaatatcaag
aaaaacatatccatgttgtctgattaccatgggcacatatatatgtgttaagataccctt
ccttaaaagtttcaacttggtgtctctattgattcatacaacatgttcgcggtacctgaa
agaaggtaagcagacaaatgtaacctctcttaatttaggcatgatagggaggtctactat
tcaaacacaatacaactgcatgcaaaggtctactactacacattgttcacgggtagcagg
tgggcttgggagagatatagtagatgtgtttcctgttcagaattgcaataatctaagtat
gaatatgactaatatttttctacacaggtctgttggtagactaaaagacgtagatggatc
cgttcaacaataacgatgttcgacctccattaagagaattgtctagcaacacccttgaag
gtatatctactaataaaatgcaatatttgatctctcaccaaggttttaaaaaggaaaata
acgatgttcatattttgtagatgaatgtccagaggtacctgtcagcgacggaagcataat
tgatttaactaaatcgtgtgataacactcaaggtgaatatgtttgtttaccatgtattga
caatggagattattgatgggtaatatatgatggttcaggaggtcgaactgatgcgagaca
atgtaagagagaaagagaaagagcacgatatgcggcgatgagtgttgaaaaaaaaaacga
attgaagaaccgtcgtcagtcacgcaaaaaagagaacgttgttcaccatgagtattcaaa
aggtaaattaaggctgcttgtgcgtcactcatctttaaaataatgcttttcttatgtgtt
atcgggttactttgtgtagatgattgtccagatgtggctataggcgacggaagcatcatt
gattgtactataccgtgtggtatcactctaggtaattacatttctttgttatgttaattt
accaacaacgattaataatggaaaaggatataactggttaggtggatgtgatgatgcgag
acaacgtaagagggaaagagaaagagcacgatacgccacgatgagtgatgaaaagaaaaa
tgaattgaagaggcgtcgtcagtcaagcaaaaatgaaaatgttgtgcaccatgagcgttc
aaaaggtatgttaactatgctcgtgtgtcactcatctttaaagtaatgcttttcttatgt
gctcttgggttagtttgtagattgcagcatacctgcacacaaagagaataataatcatca
aagcattgacactctaggttattatgttgctgtgttatgttattgaaagacgaaaattat
aacaaatgtgccccaatagtgagttgagctctcatcattcaacctataatatatacacct
aagagctttgttactttcaactttaaggcgcatcagctcagacgggtcatcaacatgatt
ccaatccaagttcagaagttttagatgcaagggaacgtaagagaattcgagaacagattc
gatttgcaactctaacaagggaacaaagggcattgcgtaatactacaccatgtcaaaaga
gtgcaagggaaaactatagtagaagacaacaagcaatgctagctcaagactcgatcgcaa
ttgagaatccgaagtttacgccggagcttgtgtggagttcagcagattctcaacctccta
ctgtgtctctatctagctccaaggacatggttatctctgagttgagtgcaacaccttttg
tttatgcttcattgcagactaaggatgttgacatggacaaaatgacacagtctcctagaa
gacagcggcatgagcatcatgtgtcgtctggtgaaagacagagcctgatatctcgtcaaa
accagaaatttcaatctgccattagaagaaactttgctactgcaactagggatcacggaa
tggaaggcggtgagcacaatgaaattgatcacgcgattgcttcagagatcgaaaacaaca
gtaattactaatttgtccttaattgatatgatacttaacttatagtggccaattgattta
acacaactttccgtcaatagaaagtacaagcccatgtccagtcactgctccacatagtga
cataatgactgaaggagcagacgttgggatgcaacgacagataaccccgaatgtcaccac
caatggtaattacaagctccttccacaattagttccctaattattcttagtggttaaaac
catgtgaatcaatagatgccgatgaaggtgtgctctttgtagagaatcatgacgaggatg
tactttttgaagatgatgacgaagaagatggatacctattcgctgggcaaggtacttaca
taatgtttgtaatagtatatatatatatatataggatataggatttgaaagtttctaaag
ttattcgtcttacccgttgttcctcgaaaacaaatttagatggtgaatctattgaggata
tcgagattgatgaaacccaagatgcctttactgtcaaccctgacgtacctgacttgtacg
acaaggtgtatagtaacatacctgaagaaacacatttgctgagcactgttgctgactgcg
gttactgcaaagcgaagaagtttcagtatgaaccacctggattttgttgtcgtaatggac
agattgatctagccccgttcgagacaccaccccaacttaggaggctgtgggagtgttcag
atgctgatgcgaggcacttccgtgataacattcgattttttaacggccatttctcattca
cttctctgtattgttgccttgatagtatgactacaaacatggattgtggtatctacacgt
tccgtgcacatggcatgatgtaccacaacgtaaggtcgttcggtagggaagttggggcgg
aacataaacaccttgaactctacttctacgatgatgatcccagcctcgagcatagatatc
gtaaatgtcgtcaagagcaatttgagaaagacaaggcagttattaaacagttggttgaaa
tacttaagggaaacccatactctgagcaccttaggagtatggggaacgttgataacattg
aagactaccatatcgccttgaaccttgaccaaacgctgaaccagaagttatataatgtac
ccatcacttcggaggtcgctgcagtttggattgaggggagtgaacgtcgaggtcaattca
gtaatagtgttatgctgcatgggaaggataggtcaagccacggcatccgttcatatcatg
gatgctatgatgcactatcatatccattgttcttccctaaaggtgaacttggatggcatg
ccaatattcctaagtccaatgtttccatggatgaagtagacgcgtaccgcgatcaacata
ggagaagtgatgcaaacaatgatgatacaggttagttatttctttgtgattcttatataa
tcctttgttaaatatgtttttagcaacactaattaataaaccttgcggttgcagaacgac
ctagccatctatgcgtgtctgtacgtgactattactgctacagattccaaattcgtccaa
gtatattcaatccaatacttcatgggaagcggcttttccaacagtttgcggttgacacct
acatcaagattgagagctctcgtttggatttcatacgtaaaaaccaagacagattaaggg
cagatctatacaagggtttggtagatagcttgcatgaaggcgagaacagagcagacaaaa
ttggaaagcgaaccgtgctgtctacatcatttatcggtggtcctcgtgacatgagacgtc
ggtatatggatgctatggcccttgtgcggaagtttgggaagccagacatattcctcacta
tgacgtgcaaccccaattgggatgaaataaccagagagcttctccctatgcagtcaccac
aggatcgtccggaccttgttgttcgcatattccgtgcaaaactagaggaattgaagaaga
gattgactaagcatcatattcttggaaaaatccgagcttatgtctatgtcgtggagttcc
agaagcgaggtttgcctcatgtccatttcctactcatcatgcagagaaagtacaagctaa
cttgtcctgatcagtatgatcaccttatctccgctgagatccctgacaagaagaagtacc
ctgaactatacaagatggttatcaagcatatgatgcatggaccgtgcgggttgctaaatc
ctaaatgcccatgcactaagggtcgtgcttcatgcaaaaaccattatcctagagctttta
gcaatgcaacgtctcaaggaaaggattcatatcctatttataggcgtcgtgatgatgggc
gtaaggaaacggttcgaggttgtgaattggacaacagatgggtcgtcccttacaaccctt
acctcctccggctcttcaactgtcacatcaatgttgaggcatgcgggagcatcaaggctg
tcaaatacttgttcaaatacatatacaaaggccacgatcgtgcgtctgtggctgtgacag
acgcaaacaaggctgatggtgacgttgatgagatcaagcagtatagagatgctaggtggg
tgacccctccagaagccctttggaggatattcagctttgatctaagtcaaaactctcctc
cagtgatgcaactgcagctccatcttgaaaacatgcatatggtgtcatttcacgagcgtg
ctaaagtaaatcatgttgtccaacgtccaggtgccgataggtcaatgcttacggcatatt
ttgaggcaaataggctacacgaggaggctcggggcatcctttaccgtgattttcctgagt
ggtacactttgcagcaaggcaaagtgtggcaaaggaggaaacgaaacacgggtggacagg
ttggtagaatagtctctgctcatccagctgagggggagcgcttttatcttcgacttctct
taaaccatgtgacgggtgctacctcctatgcggatctaaggacagtagatggtgagacac
taccatcttttcgtgaggcagcacaaaggaggggactgcttgaagcagacgacacaatag
atgagtgtctcaacgaagccgctatttaccaaatgccgtcagcactacgaaggttgtttg
caacaatactggtatactgcgagccgaacgatgtggcagaattatggcagagacaccttg
actcaatgtcagaggactatcaccgtagtactcaaagcaaaacccatgtgcaacagatgg
tcttgattgacattagaaacattttgcagtcaatgggtaaagacataaagacattccctc
tccctgctatcattgacaaatatgacgattcacatggtactgatagagagatttacgagg
aggaaagtatcgagccgacagcagaagacgttgctatgaaagaaaccctaaatgaggagc
agaggtttgcctatgataagatcctatctgtcgttgacaccaataacggtggagtgttct
ttgtggatgggcctggtgggactggaaagacctatctgtataaggcattgcttgcggcac
tacgcagtcaggacaagattgcagttgcaacagctacatctggtgttgcggcttccatat
tgcctggggggaggactgcccattcacgcttcaagataccacttactattgatgatggtg
ctgtatgtagcttcacgaaacaaagcgggacagcaaagttgctacaaaaagcatcgctca
ttatctgggacgaggcatcaatgactaagagacaagcaattgaggcgctagacaatagca
tgcgtgatataatgggacggcctgggctgccctttggtgggaggactgttgtgttcgggg
gtgatttcagacaagtactccctgttgtacgcaaggggtcaagggctcagatagttgctg
cctctctacggagttcttacctctgggaatccatgtgccacctaaagcttgttcaaaaca
tgagggcacagagcgacccatggtttgcagaatatttgttgcgcgtcggtggtggaactg
aggaagcgaacaacgatggtgatgttcgtcttccagatgaggtatgtgtgccatatactg
gtaatgaccgcgaccttgatagactgatagatgacatttaccccaatctaaatgcaaaca
tgtctaacacaagctacatcacttcaagagcaatattgtctacacggaatgactgggtgg
atatgataaatatgaggatgatcgatcgtttccaaggggagcagatgatgtaccatagtt
ttgacaccgcggtggatgatcctaataactattacccatcggagtttctaaacacgctga
ctcctaatggactacccccgcacgttctgaagctcaaagttggatgcccaatcatgttgc
ttaggaatatagaccctgctaatggactttgcaatggcacgaggttggtggttcgtggtt
tccaaaaaaacagtattgatgctgaaattgtccttggccaacatgctggaatgcgaattt
tcttgcctcgtatacccctgtgcccctctgatgatgagatgttccctttccagtttaaaa
ggaagcagtttccgataagactaagttttgctatgacagttaacaaggcccagggccaga
cgattcctaatgttggtgtgtacttgccggaaccagtgttctctcatggtcaactttatg
ttgctctatcaagggccaccgctcgatcaaaagtgaagatacttgccattccagtccacg
atgagaagaagaagaagaagggggttgaaaggaactcagcgataaatggcgcaacataca
caaagaatatcgtttataaggaggtccttacgccgtaactgacattgatgaatgaatggc
aattaacaacttgtaatgcacttaattattttggtttttaggtgaagatgtatttttgcc
ttttatttctctattttggctcctttttagcttcctattgtttagtggtcatttggttga
tacaacaaagaaagcagatgagcattgaatagatgttattgaatacacacatttgaattt
gaaaatgcacatttgaatttgaaatgatctgacaagcaagttgtgatttccatctatctt
aatgatcacctaaataacatattataaaactcagactgaattacatcttccttttctccc
cagtttccaggtgtaaccttgagctattgttacggtcgggaacatttataggcgctcgta
acaggggttaattaggcaaaaggaggggtatttgggattcatcaggaaggtctggttcag
caataaacaagcaattacagccaatcccattttcacctcctttctaatcatgctgctgct
agcaggatcaaaacttttttctgtaagcatatgtgtagcctttgaggatctgctgttgag
catagcctcatatgtcatgaacattaagaactcaagaaacatgcatcttcctatgtcctc
gttgttagcctgggggtcatcctccatttcccttcgtgcccagtcaattatatttcttgt
agcaccatcaaaaacaaaagaatcttctctgagcttctcagcccacatgagggctctatt
tttcatagttccaaaaaaataccacggtatttacgaatactgtagtttttcagtcaaaag
gtgtttgatagctcatctaaaaactttgtaacttaaaccataatattgctaatactgtaa
tatttttagagtatataaaacctgggtctgcatccaagttttacattgtgcgcgcgaagt
cgctggccctgcccagctacggtgctgctgcctgctgatgtgtgtgccaggccaaatcca
ccaccgctgcttcaccacgcccgtagcatgacccactttctttccaaatcagatctgcat
cttctaccagaatgtcacaaaatattgacggcccgttaccagtcgcatgtctgtcttaca
tgaatgacacccgataatgcaatctatacacgttagttgggggtggggtttataagacaa
catatcttgtgcatcaacctgtgcacccagacatttagagacattcaattcgcatccaac
acataagcgtagtagttttttcttgcaaaacaaaacacccacataataatccaatgtata
tattttacagaaaaccaccacctcagctgatgtccattggatgtgaatcgaaataacttc
ccacgttcccaagaatcaaatgtcgatccaaaagaggctgctttagaaccttaacagatt
atcataacaagagtaacttaagagttaagctagctttgcagaaatgtgt
>Z300_TEdenovoGr-B-G14616-Map4_reversed#CLASSI/LTR/GYPSY
tgatgaggacatcactgccatcaatacaccacaccagcgacctccttcaccatttaatca
tggaccagtgaaacgagtccgtgcacgtaaatttaattatcaggtgaactcgttccttgt
tgttgaagctaatcattccttaaatgaggtactaataccttgtgattactttattattct
aaggtgtttgggaggtgaaccatctagaatttgagaaggcaacaaggcaataaaagctgc
tccacttgaggggatttcgaaactacaacaagtgcaagtttaagagggcatatctttcag
ctcccaaggttgtttaatgcaaataagcacttgttggaaaggtctctttgtctactttct
agtggatcaagaatcaacgagagatcagacactaagtgtccagaaactgccgagtgaact
cctgctctacccaagtcaatttcgtaactgcagcatgcaccaaattaaatggagcataac
tttccactcccaaggttgtttagtgcaaataactacttgttggaaagctctcttcgtcta
ctttcatgtgcatcaagaatcaatgacagaaaccaaacgaggcgtccagaaactgccgag
agagtttcgttctccattagaactcctttctattcctctatttaagcaactagcagccac
caaagaacttgggtttttgtttgatgtaagtttagcctttgctacttccttgtaaacgcg
tgtgtcggctagaccacccggatacttgaaacagaaccccaactctatcagatccgtgag
cgtctgctttttatcttgttcttgcttgttctcgattgcttgcaggttcaaggctgttct
tggcacggcaagagcagcaacaacaggagccggtgtaactatcgctaaggcgcagcaccc
ttgtggttgttgtagtcggatagcacaacgtcgacctccaccccaaatcgtagttatcag
gagacggtgtacctgtcgctcaaggcgccacaccatcttggttgtggtagtcgggcagcc
aacgtcgttctccaacaagttttccacctccatcatctctcatcgaaagatcgggcaccc
ttctacccgttgggtttatcaagtggtatcaaatttcaggttgctcggtgagagatctca
atcttccttgttttgtttacctacagtccacttttgcccaaagatatatttagagcagaa
attcacctaaaaacagtttgagcctttgctttactacttagttttcgacttgttgaattc
acggttgctgcatttgggtcgagttgctggtctaaagttttcttaccgctagagtttcga
gttcgcgccaccttgtttcaatcaccagtttagacctcttgctgcaattcaaccaaaaag
aagagaaagcaaaaggcgagtgcataaaaaaagccgcactaatcagcaaaacaaaaaaaa
gacacgtgcaaaacaaaagagagagaaaaaaaccagttctgaattttggtagataaaatt
tgtaagtgcaacaaaacaaaaggcagtttgtgtgccttctttttatagtttcagaaatca
gattgttgttctgagcttttggtgatactatttgtgtaacggctcgcgtctctattacgg
tttggactaggaccagcacaacaccattgtggaacgtttattcaacttgttgtggctaac
gtggtactagctattccttggaactattgtttttgcagctacctataaatccacaaaatt
ttctacaacaccaccaggttgtgctagcagccactgttgttgttgttcgtgctgtttgcc
agcgcctcctgctttgcgtggtgagaacttgtaagaacttgtttaaccagtttgagagtg
agagattacaacaatgattcctagtagtttatagaatcaaagatattttttattgtttct
tgtctttactaaacatggcaggtgatatggacatttttgacccaaccgaacgttatattg
gaggcatcattcaacacttgcctttatatgccggtaaattcgatcctcatgcatacattg
attgggagctaaaggtagataaggaatttgataagcatgatctatctcaaaaacaaaaga
tttatattgcctctaatttgttaactgagcacgcattgatggaatggaaatacatttgta
ggcacaacaaagttccacaatcttgggaagacttcaaacttcattttagagatgcattca
ttcctgcatactatgctgatcatttgctttctaaattagacaccttaaagcagggtgcta
ggactgtgaaagattattattatgattttaaaatttgtaccatgtttgctcgtttagatg
aatgcatggaagatgtcatgactaggttcatgaaaggactcaattctgaaattcagacta
tagtcatgcatgaagcatacaaacacatttctcacttgtttttgcttgcatgtaaagctg
aaaatgagattctattatacaattatacaagcactgaacatgtgagccatagttcctctt
ttgcatctgctctacatgctgatcaagaacacaaaataatgaaaccagctgttgtttttc
catcatcacaagaagaattgattgctgacacttgtgatagtgaagatttgtgggataatg
attcacatgtactaaggcaacaactagtaaatgaacatgttacatctgttattgaaccaa
acattttggctaaaaaggaacatgtaatttgtattgcaaacgaaactgaagaaataaatt
tgctctcttctttaaatacttggggctatattgagtttgatgatctttttgagctcggta
atttggaaaatattttatttgctagatcaactataccatgtccttctcatgatatatttt
atattgctggcaagtacaacaacataggacaatttcttgtgcatagaatttctatttcat
ctagatatgttgtttcttcactttgtgcaaataagatattggtatgttctcaagaagaaa
agaatctcttgtttccatgtactttagttgaagtttcaggtttatatttgaaagacatta
ataaaagcttagtcatcaacatcaatcatgatgcaaaaccgaggacggtttgctatcaag
aaggggagaatgatgagaacataacccgcacagatatgaccatgttaatggctcctgcta
caaagacattgaggaacaaagaagttgattggggaccaagtaatgatatttccaacattt
ccaacaaagcaagcacatcatcaaatttaaagatatacttgggtgaggagcatacactag
agtcgaggacgactctattacaagaaggggaggatgatgaggacatcactgccatcaata
caccacaccagcgacctccttcaccatttaatcatggaccagtgaaacgagtccgtgcac
gtaaatttaattatcaggtgaactcgttccttgttgttgaagctaatcattccttaaatg
aggtactaataccttgtgattactttattattctaaggtgtttgggaggtgaaccatcta
gaatttgagaaggcaacaaggcaataaaagctgctccacttgaggggatttcgaaactac
aacaagtgcaagtttaagagggcatatctttcagctcccaaggttgtttaatgcaaataa
gcacttgttggaaaggtctctttgtctactttctagtggatcaagaatcaacgagagatc
agacactaagcgtccagaaactgccgagtgaactcctgctctacccaagtcaatttcgta
actgcagcatgcaccaaattaaatggagcataactttccactcccaaggttgtttagtgc
aaataactacttgttggaaagctctcttcgtctactttcatgtgcatcaagaatcaatga
cagaaaccaaacgaggcgtccagaaactgccgagagagtttcgttctccattagaactcc
tttctattcctctatttaagcaactagcagccaccaaagaacttgggtttttgtttgatg
taagtttagcctttgctacttccttgtaaacgcgtgtgtcggctagaccacccggatact
tgaaacagaaccccaactctatcagatccgtgagcgtctgctttttatcttgttcttgct
tgttctcgattgcttgcaggttcaaggctgttcttggcacggcaagagcagcaacaacag
gagccggtgtaactatcgctaaggcgcagcacccttgtggttgttgtagtcggatagcac
aacgtcgacctccaccccaaatcgtagttatcaggagacggtgtacctgtcgctcaaggc
gccacaccatcttggttgtggtagtcgggcagccaacgtcgttctccaacaagttttcca
cctccatcatctctcatcgaaagatcgggcacccttctacccgttgggtttatc
>Z300_TEdenovoGr-B-G2518-Map3#CLASSI/LTR/GYPSY
cctcgagtaatagattagattgctcgcatctttttcttgttcgttcttcgattgcgcaca
ggaaacgatcttcgtgatcaggccgatctcgcatcagcaaggtcggtaaccacagggagt
tggttcagcgattgcattggcgcctcgggcttgctcgtcgtagtcggatcgcaagggtca
tcttccgccaaatcggaattatctctactcgccgaaagatcgggcacctcagctatatca
attggtatcagatttccaggttgatcggtgagtttatcgagtgtttttttctcctacagt
ccacaaaaccacataaaaattcaggttagaccttataccagcacccttttgagcctcgca
ccttctttcaataatctgcattgttgaatttgtgtgctttcgcgtcatttgttgctggtc
gcattgtgttctttctcaccatccttcttgagtcaacgccacaaaccgagtcaacgccgc
ttccatatttttctccttcggttacgtcaaaaaaaacagaaacaaaagaaaaaaaagaaa
aaacaaaagagaaaggatagaaccagagaacaaacaaaaaaaagtaaaggaacttgttga
ctcatctcggtcgttttaaacataacttgaggtaccttccttaaaccgggcataactttt
cgctcggttgtccaaaaaatctgaaatttttacaggagcttgttgacaccattctgaggc
cggccaaactcaccttcggtctgtttggtttcgacaaaattgtcaaaaaaattcaggaaa
ataaagaaaaaaattcgtcaaagttctcgcacgcttttcagagaacttcctgattttctg
tagaccacatctgaactctgttttaggtgaaacttcgtgtagctcctattttgttgcttc
ttgtgctgagaaaaatatcaaaaaaatcatacaaaaaaagaaaaaaatcacctgtcattc
tgctagttccatccgtcctttgcacatgtggccagcaatatagtttcgtgttttgcacta
taattcaactttgcattattgtttgatcgtgctaatccttgacttgagtgcagcctaccc
agaactccacatatttctacgacgagcaggtttctgtttctccacgcaatcgctcatcca
atctttcaccggttccacctgttgattgcagttcaccactgtggcttggtaagaacgtat
aagaacttgataacagcattccattgagcgagcaagttgtcaccaccattcccctgttgt
cgtcggtttttctccttttggtgttttggtgtttgcgctaactatggcaggagcacacga
catggtggatgcccagttgcaggaagtaaggggacaagttgatggacttgctgctgacat
taggacgatgcatgaacggcttgattcaacggtcacttcgacgaccgagcgtttcaacca
acttgaccttgctcaaacggcgactcgcaccacactcgacaccatcctggcacgccttga
tgcattgaccacaaagatggagcaggaatacggtggtgacactgagcaggacgatggaga
tcgccgtggtcgtgcacgccgtgtggttcgtcatccccctaatgacttattttctaagat
taaatttaaaattccatcttttaatggtaaatatgatcctgctgcatatcttgattggga
attggaggtagaacagaaattttcatgccatgatattcctgctaatagtgaatttactga
ttttgctttaatttggtggcgtgagtataaacaaaaacttcccattaacagtgtcactac
ttggacccaattaaaaactgccatgcaccacagatttgttccttcctattatgctcgtga
tttgcttaacaaaatgcagcgttttcaacaaggttcacaatctgttgaggaatattacca
ggagttacaaaagggtatgcttcgttgtggtttggttgagtcggatgacgctgctatggc
gcgttttcgtggtggtttgaacagggaaattcaggatatacttgattataaggattattt
tgatataaccacattgtttgaatatgcttgcaaagctgaacgtgaagtgcagggacgacg
atcaaagacatatactaactcttttgtaggccagggtccgacacacagctcaactccttc
cagccctgcaccttctacgcctagcactacaccgcgcacagggacgaccaagcaagtggc
gccccctgccaaaggcgccgcttcttccacaggacgtacacgggatattcagtgccatcg
ttgcagagggtttgggcacatgattcgggactgcccaaacaagcgtaccttgcttatacg
tgacaatggtgagtactcttcagccagtgattctgaggaaactagtcatgctatgattgc
cactaaccatgcagaaaatgaggaagtccacgttgatcccatcgacgccgataggtatga
gagtcttgttgtgcagcgtgttctcagcacacaggttgcccaggccgaaaaaaatcagcg
acacactctattccataccaagggcgttgtgcacgaacggtcgattcgcatcatcatcga
tagtggcagctgcaacaatttggcaagtacagcgttggtagagaaattatccttgcccac
tcgcacacacccacatccgtatcacattcaatggcttaatgatggtggtaaaataaaggt
aacacgttcggtacgtgtccccttttcactgggttcttattctgattatgctgattgcga
tgttattcctatggaagcatgctctttgttattgggtcgaccttggcaatatgatactga
tagtttacatcatggtcgttcaaatcattattctttcatgtttaaaggccagaaaataat
tatacatccaatgacccctgaccaaattttgaaagatgatcttactagggctgctaaaac
tgcacaacaagtcaaatcgacatcagccgcacctattaaatctgaaatcaagttgcactc
tcctgttttacttgctacacgtgctgattttgatgatctccatgaagctcatatgccctg
ttatgcacttgtatgctcgcgcatgcttgttccgcttgatgatgcaccgtctttggatat
accccctgctgttgttaaccttttgcaggagtatgctgatgtttatcctacggacttacc
accgggtcttcctcccctccgtggcattgagcatcagatcgatctcatccccggcgcttc
tcttccgaaccgcgccccgtaccgtacaaatccagatgagacgaaggagatccagcgcca
ggtgcagacgctgcttgataaaggttacattcgtgagtctcttagcccttgctcggttcc
tgttttactcgttccaaagaaagatgggtcatggcgtatgtgcgtagattgtcgtgctat
taataacatcacagttcgttatcgatatcctattccacgccttgatgatatgttagatga
gcttagtggtgccgttattttctctaaggttgatttgcgtagcggttaccatcagattag
aatgaaactcggtgatgaatggaaaacgacttttaaaacgaaatttggtttatatgaatg
gttggttatgccatttggattgactaatgctcccagcacctttatgcgtttaatgaacga
agttctacgggccttcataggtttgtttgttgttgtttatttcgatgatatccttattta
cagcaagtctatagaggagcatttagaacatttgcgtgctgtttttgatgctttgcgtgc
tgctcgcttgtttggtaacatggaaaagtgcacattttgcacgcaacgtgtctcgtttct
tggttatgtggttactccgcagggcattgaggtggatagcagcaagattgctgccattcg
ggagtggcctacaccgacgacggtcacacaaattcggagatttcttggacttgccggttt
ctaccgcagatttgttcgtgattttagctccattgcagcgcctctacatgagcttacaaa
gaaagatgtgccgtttgcttggagtgattcgcaggaggtagcgttcaacactttgaaaga
taagttaacccaagctcccctcttgcaattgcctgattttaataaagtttttgagcttga
ttgggctaggtgctgttttgttacaagaaggaaaaccagttgcttattttagtgaaaaat
taagcggtgctagtctgaaatattctacttatgataaggagctttacgctttagtgcgca
ctttgcaaacatggcagcactatctttggcatcgtgagttcataattcattctgatcatg
aggctttaaaacatattcgtacccaaacaaatctgaaccgtcgtcatgctaaatgggtcg
aattcattgagtcctttccttacattattaaacacaagaacgggaaggacaatgttattg
ctgatgctttgtctcgtcgctataccatgctgtcacaattagattttaaaatctttggtt
tggacactgtgaaggatcaatatgttgacgatgctgattttaaagatgcttttggccatt
gtattaatgggataccatggggcaaatttcacatacaggatgggttcctgtttcgcgcta
acaagctgtgtgttccagctagctcggttcgtcttttgttgttacaggaagctcatggag
gcggtctcatggggcattttggcgtctacaaaacgcatgaggtgttggctgcccacttct
tttggcctcggatgcgcgctgatgttgagcgccttgttgcacgctgcactacttgtcaga
aagctaagtcacggttgagcaaccatggtttgtatatgcctttgcctgtccattcttctc
cttggcttgatatttctatggactttgttttgggcttgcctagaactaagaaggggaggg
atagtatttttgtggttgttgatagattctctaaaatggctcactttataccttgtcata
aaactgatgatgctagcattgttgctgaattgttctttagagaaattattcgtttacatg
gtattccaaaaacaatagtctctgatcgcgatgctaagtttctaagccatttttggagat
ctctttggaataaattgggaactaaattgttgtttagcactacttgtcaccctcagactg
atggacaaactgaggtagtaaatagaactttatctaccatgcttagggctgttttagaca
agaatttgagacgttgggaggattgcttgcctcatgttgaatttgcttacaatcatgcca
cgcattcttctacaaagatgtgccctttccagattgtttatggttacatccctagggcac
ctattgatttgatttcacttaatgctgcgaacgccccacatgtagatgctgctgcacatg
ttgaacaaatgattaccatacatgaacaaacgaaacagaacattgctgctactaatgcaa
aaaatcaggttgctggtagtaaaggaagaaaacatgttacttttgagccaggtgatatgg
tttggttgcacttgagaaaggatcggtttcctactttgcgccgttctaaattaatgcctc
gtgctgctggtccttttaaggtgctaacaaagattaatgataatgcttatatccttgacc
tgcctgcggaatttggtgtttccactagttttaatgttgcagatttgaaaccatatatgg
ccgaggatgaggagttgtcgtcgaggacgacttcacttcaagaaggggaggatgatgagg
acatcactatgagtacgactacaccagcagcacctccacatcaagcgccacttccttcat
tagctgggccaatcactcgggcccgtgccagagatcttaacttcgtcatgctactgaaga
atgagggcccagaagaatagacgaccagcccaactgcggcccatagtggacgacctaggg
ttggccgcccctaggggctgcgccccctctctatttatccaggagctgcgcctcctttgt
tcttcgagttttgttttacgttagctttagctactctcgaacacgcgcaaatctgcgctg
tcttcgtgtattcagaactccaccctcgagtaatagattagattgctcgcatctttttct
tgttcgttcttcgattgcgcacaggaaacgatcttcgtgatcaggccgatctcgcatcag
caaggtcggtaaccacagggagttggttcagcgattgcattggcgcctcgggcttgctcg
tcgtagtcggatcgcaagggtcatcttccgccaaatcggaattatctctactcgccgaaa
gatcgggcacctcagctatatc
>Z300_TEdenovoGr-B-G10375-Map20_reversed#CLASSI/LTR/COPIA
tgtaagtgcaatcaaccctaattgagggttttggtgattaatgacaaaacaaactgagat
tctaacaagtttgctcctagcatgtacacagtaattctacagacaggagaagcacagatc
ttacgagcataaaagtataaagcacagcggatttaaaattccacatcaaatggcgtgctc
caagtgcttagaaacaacggcggtgctaaatttataattcttgagtcataggaatcgccg
tgcaattaagagggatccgcgacggttaagtaagttgtgcaatgagccaagttcaaaatc
ctttgaaaacatcttggagaacatttttccagatcatgaatgcccttgagaaaaacaaat
tttacttcccacaaagactccacttttgttctcttcaaaatactcaaaatttggtttcag
ccctcaaaaccggttcaaccggtcctgaaaccggttcaaccggttttggtactgttcccc
tgccatctctgctctgacctgtctgacagtcagagctgtcagaaaagtcgctgcagatat
tttttgaaaaccggttgagccgaaatttttccttactcagccggttttgaaaccggtcga
gtctccggctgagtagctcagtggaccgggatccccctggtagaaaccggttcaaccggt
ctgaaaaccggttcaaccggtttttactccttttctcccaacggctgccagcttttgggg
gatcctttatataccccctcacactctctctctcatttactcctgcctctcccacgaatt
cttggctgaccaaccttcaaacaagcgcattcatttcacctttcacacccgcaatcgcat
ctccttcaatcatttgaaggacccttggtgtgaggtgaactcgatcgaactcgctgtcaa
tttcatctcgattctcccattctctttgttcttgagctcgttgcaaacttaaccttgtgc
ggatttgttactcttggaacctcgtgttccttgacggttagaggttgcttgggagtctcc
aaatttgtggacgaccccaagaagtttgtatcacccgctctttgagctgatttgagaaga
gattgccttgacctttgtggtcggcttgtggaggattagggttggaaaagacccggccct
ttgtgggttcctcaacgaggagtaggacacctttgtggtggttgccgaacctcgggttat
atcgcgtgttcttgtgtgttcttgttaagcgctttatattcggtggttggttcatattat
tcattcgagtagattttgtgtagggcaagtctttagctatattcttcactacttcgtatt
tgttcaacagattatctaatttaagttgagcaggttcaaacttgttcagttgtaattaaa
atcgactgaaccggtttgcaccagtgcaactttaatttaacctatctcgaagtttttagt
gaaaattttcaggtgtagcctattcaccccccccctctaggctactttcaattggtatca
gagcttcgtacctcgttttacgcttaaccgcgtgaggaaacgatcatgtctactcaacgg
gaccatgtggatcctctcctcgaggaaatccccgtcacatcttccggtgaggaagtggac
cccaaggtcctcgacctcgccatgaagattgccgagagaatgttcctcaaaatgaaagag
gaagatgctaagaaaaaggccgaagaagaagaatcaagaagaaaggccgaagaagataaa
ggtaagggaacatttgattacaatgacgatctagtggatcttttggtgtctaaggtattg
agcaaggtaagtctcaacaccgaaggatcatctaccaaaagcaaaggtaacgaatttagc
aaagttcaattcgattactctagaaattatattcccaacttctcttccgccccacttgga
aagttaccaactcttagtgagttgaactatgacgagtgggccgacaagatgaagtcgcat
ttaatcggtgtgcatcctagtctttgggagattgttaatgtaggtatgtataagcccgcc
caaggagaagagatgactccggaaatgatgcaagaggttcatcgcaatgctcaagcagtg
agcataattaaaggaagtctttgtccggaagaataccggaaagttcaaggaagagaagat
gcccgtgacatttggaatattcttaaaatgtcacatgaaggagatcccaaagctaagaga
catagagttgaagctttggaaagtgagcttgcaagatatgattggacaaagggtgagtcg
cttcaatcactctttgatcggttgatggtgttggtcaacaaaataagagtacttgggagt
gaagattggagtgactccaaggtcacaagattattcatgagagcatataaagaaaaggat
aagagtcttgcaaggatgataagggatcgtgatgactatgaggatatgacgcctcatcaa
ttatttgcaaaaattcaacaacacgagtccgaagaagcccccatcaagacaagagactct
catgccttgatcacaaatgaacaagacaaccccaagaagaacaaagaccacaaagcaaag
aaagtggtcgagacctcaagtgatgaagatagctcaagtgatgaagacacagctatgttc
atcaaaacattcaagaaatttgtaaggaagaatgacaagttccaaaggaaaggaaagaag
agggcatgctatgaatgtggccaaaccggtcatttcatagcggattgtcctaacaagaag
gaacaagaagccaagaaggaatacaagaaggacaagtttaaaaagggaggcaagaccaag
ggatacttcaagaagaagaaatatggtcaagcccatattggtgaagaatggaactccgat
gaagagagttctagctccgaggaagaggaagtggtggcaaatgtggccatccaatctaca
tcaagcgcgcaactcttcaccaacctacaagacgactcctacactccaacttgcctcatg
gcaaagggagataaggtaaccttatttagtaatgattttccaaatgatgatgatgatgaa
caaattgccatgaaaaataaaatgattaaagaatttggcttgaatggatacaatgttatc
accaaattaatggagaagctagataaaagaaaagcaactcttgatgctcaagaagacttg
cttatccttgaaaaggaaagaaacctagagcttcaagagttgattcacaataaagatgaa
atgctagatgtcttgactaaggaagtctctttagtcaagataactatagagaataaagat
aaagaagtaattaatatgaaaacctctatagctaatcttgcaaatgaaaagaatgcactt
gaaacaagcatgttaagcttgaatgttcaaaatcaagaacttcaagtgcaacttgaaaat
tgcaagaacatcaatgcctcatctttagtaattgaatctaagtctagctcctcaaatgat
aatttttgcaaacattgtgccaaatatcatgcttcttgttgtctaactaaccatgcaagg
aagaatagcccacaggtgaaggtcaaaggaattttgaaaagatgctctagcaatgatggg
ttaaagaaagttgaacccaagtacaagtccctaaagcccaacaatggaagaagggggctt
gggttcaactcatccaaggaaaaccctagcacagtgcataaggggtggagatcccccaag
ttcatagagggaaccaccctatatgatgccttggggaggattcactcctcaaatgacaag
tcacctcaggtaaaggtaaacttgagttccacaaagagtaagatgaaggaagtgggatcc
tcaagtggacaacaatttaatgctcccatttctcactcttatctttgtgattatatgttg
acttgggatttagggaaattggttgtgaaatatgtgggtgcctacactaaaagaaaagtc
atgaaaagaagtgtgtgggtacccaaggctataactaacactgtaggacccaattcaatt
tgggtacctaaaagcatagcctaaacttgttttgcaggtctactcctctggtgggtcaag
ttgggtgcttgacagtggatgtacaaatcacatgaccggggaggaagacatgtttcattc
attgcaactaactcaagaagcacaagaaattgtgtttggagatagtggcaagagtaaggt
gattggtattggtaaaattcctatctctgaccaacaatcactttcaaatgttttattggt
agattctttaagctataatttgttgtccgtttcacaactttgtggaatgggttataattg
tttattttctgatgtggatgtgaagatccttagaagggaggactcctcagttgcctttac
gggtcgcttgaagggcaagctttatcttgttgatttcacaacaagtaaagtgacgcctga
gacttgtttagtggcaaagtccgacaagggttggctatggcatcgccggctagcccatgt
cggtatgaggaatttggccaaacttcaaaaggataatcacatcattggactaacaaatgt
tgtatttgagaaagatagggtttgtggcgcatgccaagcaggaaagcaacatggagtccc
acatcaatcaaagaatgtggtcacaacaaagaggccattggagcttcttcacatggacct
cttcggacctgtggcttacattagcattggtggtagtaagtatggtttagtcattgttga
tgatttttctcgattcacctgggttttctttttgagtgataaaggtgaaactcaagaaat
attgaagaaattcatgagaagagctcaaaatgagtttgagctcaaaatcaagaaagtgag
aagtgataatgggacggaattcaagaacacaggtgtcgaagaattcttaggcgaagaagg
aatcaaacatgagttctcggttccttacactccacaacaaaatggtgttgtggaaagaaa
gaaccgaactttaattgaagcagctagaaccatgttggatgagtacaagacacctgacaa
cttttgggcagaggcggtcaacaccgcctgtcatgcaatcaaccgtctctatcttcacaa
gatctacaaaaagactgcttatgagcttctcactggtaacaaacctaaagttgattattt
tagagtatttggttgtaagtgttttattcttaacaagaaagtcaagagctcaaagtttgc
tcctagagtggacgagggcttcttgcttggttatgcatcaaatgcgcatggatatcgtgt
tttcaacaataccaccggtcttgttgaaatagcgatagacgtgacatttgatgagtctaa
tggctcgcaagggcatgtttctaatgacactgcaggaaatgaagaactaccttgtgaggc
cataaagaaacttgcaataggtgaagtgagacctcaagaaaaggatgatgaggaaggaac
ctttggatgaccaatgaggttgttgatgtgggtgcaaaggtggtgagtgacaaagtctcc
acccaagcaaacccatcaacctcaagtcatccaagccatgaagaaaatcatcaaaggatg
ccaacagtggtagaagatgaacacgaaagtattgatggtgaagtgcctcttgatcaagtg
aatgatgaggaggagcaaatacaaagacaaccatcagtgcctcatcctagagtccatcat
acaattcaaagggatcatccggtggacaacatcctgggtagcatcaggagaggggtaaca
actcgatctcgtttagctaatttttgtgaattttactcgtttgtttcctctcttgagcca
cttaaggttgaagaagcattgggtgatccggattggataattgccatgcaagaggagttg
aacaacttcacccggaatgaagtctggtccttagtccaaagacccaaacaaaatgtgatt
gggactaaatgggtctttaggaacaaacaagatgaacatggcgtggttacaagaaacaaa
gcacggttggttgcccaaggctacactcaagtggaaggacttgattttggtgaaacatat
gcgccggtagcaaggttagaatcaattagaatattaattgcctatgctactaaccatgat
ttcaagctatatcaaatggatgtcaagagcgcatttctaaatggaccactacaagagagg
gtatatgtggagcaaccaccgggttttgaagatccaaagaagccaaatcatgtttatcta
cttcacaaggcactctacgggcttaaacaagcccctagagcttggtatgactgtcttaaa
gattttttaattaagaatgggtttacaataggaaaagctgactctacattatttactcgc
aaagttgacaatgaattatttgtgtgccaaatatatgttgatgacattatatttggtagt
actaatgaaaaattttgtgaagagtttagcaaagtaatgacgaacaggtttgagatgtct
atgatgggcgagcttaaatacttcctgggatttcaagtcaaacagctcaaggaaggtact
tttctatgccaaaccaaatatacacaagatatgctcaagaagtttggcatggaaaaagca
aaacacgccaagactccaatgtcatcaaatggacatctcgacctaaatgaggaaggtaaa
cctgtagatcaaaaattatatagatcaatgataggatcactgctttacttatgtgcatct
agacctgatataatgttgagtgtttgcatgtgtgcacgttttcaagcaaaccctaaagat
tgccatcttgtagccgttaagagaattctaagatacttagtccacacccaaaacctagga
ttatggtatcccaaaggctcccttttcgatttgcttggctactctgactcagattatgcc
ggttgcaaagtagatcgaaaaagcactactgggacttgccaattccttgggcggtcctta
gtgtcatggagttccaagaaacaaaattgtgttgcactttccactgcagaagctgagtac
atagcagctggggcatgttgtgcacagttgttatggatgaagcaaacccttagagatttt
ggttgtgagtttaacaaaattccacttttgtgtgacaatgaaagtgccataaaacttgca
aacaatccggtgcaacactctagaactaaacatattgacatcagacaccatttcttgaga
gaccacgaagccaaaggagatatcgaattgtttcatgtgagcaccgaaaatcaactagcc
gatatcttcacaaaaccccttgatgagactaggttttgttttcttaggagtgagctaaat
atcttggattctcgaaacgtgtcttaataactaaaattttgatcaaatttgatggatgta
aattgattgtttgagcaatatgaaatgagaaataacatttttatcattaaaatcactcat
gtcatatttgctaagtgctattatagcccttctgggcaatatctggaaactggttgagta
aaccggctgagtaggccactcaaccggttttcccctggtggaaaccggttgaaccggtat
aaaaaccggttgaaccggttttgacctcctccgcgtccgcgctgtcagtcggcgcagtct
gcgctgtcagtttcgcagtctgcgctgtcagactgccagaaatttcgcgcagtcaatacc
tttttctgcgcgcttttactgcgcagtttgaccagaaaccggttgaaccggttttgaacc
ggttgaaccggttttctgtgttctgaccggccgactcctcccttatttctctccctctcc
cctcttctcttcttctcagtttcactttccagccgccgccgcccactcttcttcctctct
ctccttcacaccttctccactccaaaaacccacttgtgccctctcatctttggaagattt
gttggagatccgttcatcccggcgttctccatcatcttcctcaatctcgttgggatttct
tgactaaatctccggatcgaggtattgccctatttcatttctttttactcgatcctacgc
gttcttgattatctaatgtatcattcgttgggtacattttagtttaagtgcttgcaacac
ttagattatcttcatttgtcacgaacattgttagagtttagcgatttgatattgttcgtt
gtagttgaaccgctcatatgaacggttgaagtgcatgctcaatatcttatgcgtctctac
tcaaacgtgtttgatccttgctcatcataggttctatttttttttcttagaatggtgcgt
cggaggaatccgtctgtggttgaatccgactcctctgatgaccaagaaatacatggagat
actcccccacgctctcgatccaagcgtgggcgaggaagcggaaatgtcatgcaaggtgct
gaggcctccgggtctcaaagtgctcgcggtcggacaacccggaatccttccggtcggtcc
cgacccgcgacgaatccgcaggcgtgggaggctacgagtgatgatgaaggcgggaaggat
gatgaaattgatcttccccctgcccacgcccctgtgattcgtgggttggtcctccaccgg
gcggaggctcggcgtgctggcaatgagccagtaactgatttcactgccagtggaggttct
gctctccttcaggatctccgtttccagaatcctgcattgcgcattcgcgatgccaggatt
gatggaaaccgcttttggacgcttcatcatgtggatttttataattccgtgatcctcccc
aagaagcatcaacctattctgcttcaacgctatatcaactgggaaggttgtgaggccatt
ggggacccagagatgacacaggcattgagggcctgtgaaaggaaaaagatgaagagtatc
atgacattccaatatgattggaatgatgaagtcattgcccaattctactcaactttgtgg
atcaagccagctgacgaggagagtccatacaactatccttatctgaacttctacattgaa
ggtagttggtataaggtgagctaccgtcggtttgctcacattcttggtttttctgacaat
gatatctctggtgacaagatcaagatccatgatttccgccagcctactagagatgaagcc
aaagatcttcatctctctgagtctgggaagtattgggagtctacaaacatgcataagtat
tatcgatacatcaactccctctgcaggatgaccctcattccaaaagggggtaatcagatg
aacattcttggagagagcaaggtcttgctctcattcatgaaacccagcagctcagagagt
ataaatgtctttgatatgatttggcaggaaatcattcatgctgcctgctttccattgaag
ggatgtcttcatgctccttttatcatgaagatgattgaggttgtgacccagtttagattt
gacaaaggtacaagacatcaatcatatacccctttctggattgatcccaacaatccagca
gggcgcctaaggaaagccccttccagctctcgtgctcatacatctgcgggtccgtctgct
ggttgctgctgctgctgccggtgcctcgcgtccctcccctggccgcggatctcccacgcc
acgtggtcgtggtcgtggtcgaggtcgtggccgagggatgggtgcccgcttggcccacgg
gtttgcggcatttttctccatgtgccggaacattgctgcggatgtccatgaggtggcaag
acgtcagcgggagactgacgacaaccttcgtcgtcaagcttcctctttgggtactccctt
cgccccccgctcgcctgacgtgcctctccatcctcctcccccggagatcaacgagtggta
ccagcaggcatacggggtgccttttatgacagcagacgacgacgaagaagaagaagctta
ttttgatgatcgtgagcagtttgtcccgcctccgtatcacggggatccgggccaatcgtc
ctctcaccctccgccccaggatccttctggcagtgctcctcccccggatcagtctgggga
agaacactttgcctctcacctggcgcaccacctctttgctcctcatcagcctcctcccaa
ctggtgatctttggattggcgttctctctctctctttttggttcttgttgccaaaaaggg
ggagaaggtttattagactggcagtacctcagtattttatttttgtaatgaacaatcggt
ttgtaataactatttggtctatcgtatgatgcatgcatggctctaaagccataaacattt
ttatgatgtgatgagatgagttctcattattgtaatagcagtagtaatttttcatatcat
atgctatgcaataatgagcttgaatgtgtaatttttactctttctatctaattatgtttc
attcctcattgttttgtgtatggtgttgattgttctctctctctaaatatgttgcaaatt
gacatatcaagtcaatgttaatatcgcaaaactcatgcacatatttagggggagctacac
atacacaaaggattttatctcgcaagtacttgtaacttttaatttttatttctactccag
tttgttttggcatcaatcaccaaaaagggggagattgtaagtgcaatcaaccctaattga
gggttttggtgattaatgacaaaacaaactgagattctaacaagtttgctcctagcatgt
acacagtaattctacagacaggagaagcacagatcttacgagcataaaagtataaagcac
agcggatttaaaattccacatcaaatggcgtgctccaagtgcttagaaacaacggcggtg
ctaaatttataattcttgagtcataggaatcgccgtgcaattaagagggatccgcgacgg
ttaagtaagttgtgcaatgagccaagttcaaaatcctttgaaaacatcttggagaacatt
tttccagatcatgaatgcccttgagaaaaacaaattttacttcccacaaagactccactt
ttgttctcttcaaaatactcaaaatttggtttcagccctgaaaaccggttcaaccggtcc
tgaaaccggttcaaccggttttggtactgttcccctgccatctctgctctgacctgtctg
acagtcagagctgtcagaaaagtcgctgcagatattttttgaaaaccggttgagccgaaa
tttttccttactcagccggttttgaaaccggtcgagtctccggctgagtagctcagtgga
ccgggatccccctggtagaaaccggttcaaccggtctgaaaaccggttcaaccggttttt
actccttttctcccaacggctgccagcttttgggggatcctttatataccccctcacact
ctctctctcatttactcctgcctctcccacgaattcttggctgaccaaccttcaaacaag
cgcattcatttcacctttcacacccgcaatcgcatctccttcaatcatttgaaggaccct
tggtgtgaggtgaactcgatcgaactcgctgtcaatttcatctcgattctcccattctct
ttgttcttgagctcgttgcaaacttaaccttgtgcggatttgttactcttggaacctcgt
gttccttgacggttagaggttgcttgggagtctccaaatttgtggacgaccccaagaagt
ttgtatcacccgctctttgagctgatttgagaagagattgccttgacctttgtggtcggc
ttgtggaggattagggttggaaaagacccggccctttgtgggttcctcaacgaggagtag
gacacctttgtggtggttgccgaacctcgggttatatcgcgtgttcttgtgtgttcttgt
taagcgctttatattcggtggttggttcatattattcattcgagtagattttgtgtaggg
caagtctttagctatattcttcactacttcgtatttgttcaacagattatctaatttaag
ttgagcaggttcaaacttgttcagttgtaattaaaatcgactgaaccggtttgcaccagt
gcaactttaatttaacctatctcgaagtttttagtgaaaattttcaggtgtagcctattc
accccccctctaggctactttc
>Z300_TEdenovoGr-B-G6348-Map3#CLASSI/LTR/GYPSY
gtaacaccctggtgttattgtcactaaaacttgagcatcacatcatgagcattggcatat
catgtgtttgttacacctatagtgcattcactaggtaaaaatttcaaatatgttgtactg
atgtgacttgatgtgtggttaaccctagtgtagagtgcttaaccctagatctaggcttat
ggatataagtgaagcccaaatatgttaaaatctcaaaagatatgagaaatgatcctaaga
tatcatctttgaaggacttgggtggcatcaaaaccctaaagtgctaaaaaccctgaaaag
acccctggaaaaccctaaattggaaccctagggggctaagtgtaaattttgtgcactttt
ggacccaagtgcaaataccaaggtattagagcacctcaaatcatatgtttctcacatttg
aggatttgcaagtcaaattatgagatttggacttatttgcaaaaaggtaccccatacatc
tcatatggctaagtctgaattcagttgcatagggtcaactttggagctctatatctttca
atttataaggaatttgccctgggtcaacacatcaaaattatagagctactataggagtat
aactttgcttaagtgattaagccttggtgtcatgcaaaatttggagataattagatctaa
agtcaggctgacagtcagtcaatgaactgaataatggttaacagtgaagttgggcaaact
ttgagattggattcgaccatgatccagtggttgtttgactatggttgctatagcaagatt
gtagctggatcatagggctacaactttgttatagggagattgtcaagttattatataaaa
ttttgagcttttggcgctgcaaattgctctgtcaggccaactgaatcagcctctgatggt
acagtagcaaaaatatctcagggttcagtccccctcgccgccggtgacctttgcgcccgg
attcgcgccggtcgccgtgattcgtgcttggtacgagtggatattcacggggaggtaaaa
agatctcgtggggagcggatttggtcgcggggaagcttatcaccgcgcctgtagccatgc
gacgtggccggaccgccggtgttgtcgtggaaactcttgtgacctcggttatgccatgcc
gtggcttgttactgtgtggtagtaaccgtggcacacttaggattacaatctttgagccgt
tgcaccggtgaacgccacgattaagccaccagtgttcttcttcctctccggccgctagtg
cgccttttccaattcacgagccaccgcccttgggtcctataaattgagcgtgccatcagc
tccgctaggtattcacgcatccaatgcacccgctcgtgtctcagatcgtccaccagagcg
ctccaatttgggatttcccccaaatcggtcaagaacaccgtgtgagtgagctcgccgtgg
ctagctctttacaggtccgttcatgtcttcctttctctcgtttcagcatccctatgtgct
ttgatgcttctcgacccggccaattgagctagaatacgttggatcaccgggaacacttcg
agttgtcctttgtttgcgttgtcaccgtgggcagagagattaggggttagaattttgcaa
ttgattgaggggaaatggttattaggggtcgaattaggtgtcaaccgctccagagcactg
gtagttgagttatccggccggtatgggctcgccggagttgctgctccgccgtccacggtc
gtggacttcaccttgtgaagaaatagaaaaggggagggtctatttgcaattgtcagtgac
acatagaaacagtgttgggactctttacgggtttttcaaatcaccagggttctctgtgca
aatggcaccgcaggcgtgcgggcgcgttctgcctgtcttgggccggcttgggttagattg
agcccattactgttgatcttttcctttttctttttctaccagacttaggaaatctataga
aaattatagaaaaatgctaaaaatatgagaccaattttgttggactcctaaatttctcta
gtatttaataaaaatggttccaagatttttaatccaaactaggaattatttagtatttaa
aatagctaaaacctattctcctggaattttaggaattatttaataactccaaaaatcacc
aaactttttggataaacttaatatggtatttagaacccatgggtgaagtttgatttgctt
tggacattgtttgattcctaaaccccaaacccttgatcttttaggtagtgtctgccccat
gtaataaggtactgacttcgaaaaaccctagttttcctggtgtaccgtgaaggaaagttg
tattcaagatacaacttgataaatcttttctattattgcattttcataagcattacatga
gcattcatgattatatatggttatatatagagaacgaggaagaagtagttgttgaagagg
aaggagttgcacctccatcacctgaagatccacctgccgggaactgtttctattttgata
tttgtggagcagagcccgactctcctacaactcaaggcaagccctggtgcatttgccacc
tccttgctgttttaaactctttctcacttgcttgatgcattaggtgataggagttgtgtg
ttaaaccaattgatgcatttccttccttggaagattgtttacctttccttgattacctgt
tttattaaaaggtttttctgatgcttagtcttgctttagaaaaccaaatgttttgtttta
gacaaaagatgatgcttcacgttggatgggatgttttcaaaaataaaacttgatggtgga
tccatcatggccgtgatgggttcaacatcggaaaagatgtacctctgacaggtaccaaac
tttgggtttgaaatgataaagctgagaccgggcgggtgacttgcacgagaagagagtctc
ggtgtagtgtctccgtctgagtcgattaaggaccgtgtcgatgtaggcctgatgatcgag
gaccttttaactggtcacatgcctcatcatgggtaagctttgcctcgggcagactaatac
cagaataggccaacacgcaatgggagtggagagatggcgagagtagcgtgtaccctccgt
ggcaagaggctggacggtggtgtatctgtgctctcggttggcgtgaacccggtctggtct
taagaaccccggtggcgagttgacatatgcaagggttaagtgctacatatgtcgtgtgat
tggagatccccagctgggtattaatcgattcggatcgtcgttacttctcggacatgaaga
cttggtcactgacttacacgtagcattccagtgaacataaaggggtgataaaagatggct
agtgtaggtcaagtgcttgaactagggtagaaagaactctagtgacaggtaatgacttaa
cttgctaataaaaatggatttttaaggatccactattagtaagcatttttgcaaacagag
tcttgattcttgattaagccttaccttgactcccttaagccagcatatccttgagagtct
tttattttgacgggtaagacttgcgaaagtacacttcgtactcagggttttcgaacccat
gttgttgtaggtgaggaagcagcagacttttgttgtttttgctctaaggtggtgcccaag
gacgaatctcaagagtgatggtttcgggaggatgttgtcctccctttttaaaaacattat
acttttatgcgggaggggtttttgcctcccgagtttgtaataataatacttctgcactct
tataccgttgttctgtaataataacactctttctatattttaatatgtaaattaagttat
tgtaattcgcttccgcttattcgttcctccgatgtgttgtaatatctgcgtgacgggtga
aacgctcttgggcgaggtaaaggatacagataccgaacttgtcgagtgattaggtgcatc
tacagggttgtcctaggtccgttggacaaggacaactgtaggtgggcctaatgacttggg
aggttccgtcacagctggtatcggagcgaagcccatctcttcagatattatgagcatttc
aaaaagaattttcaaatacttatccaagaaaatttctttcattcttaccttgccactttc
tgaagtactcatcttgtaagaccaggtaatagagtgcaatgtataggaggttggggatca
acgaaggttgattccgtaattatgcatgcatcatgtttaaaaactatactaataaatttt
cccccttatggagatatgccgccgcgtacgaggaaaactgcgtgtaagtccactggacct
attggcgtgcctcgtcatcagttggctccaagacatgaagggagcagcagcggcagtaac
gatccaatcggagacttagaagcccaagtggagtagcttcggacggagctacgtcaccga
aactgggtgtgggtagaagatggtcagcgtatgaatgagttgagagctgacgtcagacgt
ctgcaagacgagcttgctgaacgggatttggcggtcgattgggctgtcaattcacgttcg
gttgcttgggaccgggaagccaaagctcgtgctcgtgtggcagagcttagtgcggccctt
gacaacttgcaggtgtattgcaatactttacatgaggaagtccatgtactgtattcgcga
ctgcacccggacgtacctgccgaccctgttgcaatgggagtcggtccctcagggacagca
ggtgaaggacttggtggggagttggacctttttaggcctcctccttctatgaacctggct
gatgatcggtctcctacggcaggcagtgaagcaaccaaggacgataaagactagagtagt
atagtttagatactatacttatgtaaaataggtaataaagtcatgttgtacatttgagtc
tgtatcattacatcttggtaatgtaaaatgatggtgtgtatcggcatgttatatttttcc
caaatgtttctttgcctcagatgccatccaggactcgtgcgcatgacggtgcgggtactt
cccgtggtcgggaagataccctaatccaccgcctgtaccgccaacgttggccgaggctat
cgctgccttggtcaatgcgactgccgataatacccgctttttacgtgaaatggcgggtaa
ccaattccagcagcaaggcggaagggctcctccatagggaccacgtgagacttcatatct
ggacttctctgaaacatgtcccccactctttgttaaagccgaagacccttttgaagctga
tgagtgggtccgggttatggagcagaagtttggattaatccgctgcaccgaaacccagaa
gttgttgttcgctgctcaacagttaagaggccctgccagtacttggtggggaaattttgt
ggccattcaaccagccggacatcaggtcactttggatgaatttaaattagcgtttcgtga
gcactatattccagaaggagtgcttcacatgaaacaagaggaatttattcgactcaaaca
agggggagatactgtgatgcagtatctcaacaagtttaatcatttatcccaatatgcaat
tgatcaagtaaatactgacctgaaaaagaagaattgcttcatgagaggcctcaacgaccg
gcttcaaaggaaaatggccacctgcctagatcttacatacagcagggctgtcagcacagc
gctggcagtagaagctaagaatacaggccaaggaaaatcaaagggattcggaggtgacag
gtccaatcagggacctgagaagcgaaccaggttggtaatccgaccttttaatcagaatcg
ttcttcgcctcgtccaccctcctatccatttaagtagcctgttttcattcgtcctgccac
tgcccccacttctacaaatcagccgagtgcccctggtgctcgtttccccgccctccctag
ttcctcaactggctgcttcaattgtgggaagtctggtcattttatcaaagactgcccata
tccgaggcagaataagtccaacaatcagcagaactcagggagctcaaatcaaggcaaggg
aaacatggcaaataattcagcgggcaagaatgttaagaagactgggcgaatttattacac
tcaagtggccactacaccggagggagagccggttatgatgggtacgtttcttgtggccaa
tcacccagcagtcattctctttgattctggtgcttcgcatacattcataagcaagaaatt
tgtggagaaatattgcattccttgcattgaatcaagggaagggtttattattcattcgcc
tgggggacaaatatttactaaggaagtggccttccatgtgccagtaacattggctgaacg
ggattttcccaccaatatgattgttttgaaaggccaagatatagatgtaattctgggcat
gaattggttagcccagcataaagctatcctcaatactgatttaaggactatcaggttgag
ctatggccatgaagaggttctcttgtccatccctgtagctgttccagccaaaccatttgg
ctgggtctatgaagctatcataccggaaatccaggatattccggtagtatgtgaatttcc
ggatgtctttcctgaagatctgcctggattacctccagaaagggatgtagagtttgtgat
tgaactgaagcccggtacggctcctatttctagaaggtcgtaccggatgcctccaaatga
gttggcagagctcaagattcaattacaagatttgcttgagaagggattcattcggcccag
ttcatcaccttggggatgtcccgcaatctttgtcaagaagaaggatcaaacgcttcggat
gtgcgtggactacagaccccttaatgaggtcacaatcaagaacaagtaccctcttccccg
gattgatatcttattcgatcagcttaccggagctcgggtattttccaaaattgacctcag
gttgggctatcatcagatccgtattcgacccgaagatatacccaagaccgcatttactac
gcggtacggattattcgaatatttggttatgtctttcggattgacgaatgctcctgccca
cttcacatatctaatgaactcggtatttatgcccgagttggataaatttgtggtggtctt
cattgatgatatcttgatttattccaagaatgaagaggagcatgctcagcatttacggat
cgtattaacgcgcttaagggaacatcaattatatgctaaattcagcaagtgcgcgttttg
gctggaggaaatccaatttttgggacatgtattgtctgcaaatgggattgcggttgatcc
cagcatggtcaaggatattctagagtggaaaccgccaaccactgtgcatcaagttcgaag
tttccttggactggctggctattaccgcagatttatcccggatttttccaagcttgtgaa
gccaatcacaagtttattgaagaatgatacaaaatttaactggtcctcaagatgcaatga
agccttcgagcagctgaaggtattgttgaccactgctccggtattggctcaatcggacat
tgaaaagccttttgatgtgtactgtgacgcatcgggcagtggtctcggatgtgtcttaat
gcaagagggccgagttatagcatatgcttcaagacagttgcgccggcatgaggaacatta
tccaactcatgacttagaattagctgctgtggttcatgcccttaaaatatggcgtcatta
tctgctgggaaatatctgccatatatatacagatcataaaagtttgaagtatatttttac
ccagtcagaactaaacatgaggcagaggagatggcttgagctgattaaggattatgaatt
agaaattcactatcacccaggcaaggccaacgtggtggcagatgcactaagtcgcaaggc
tttctgccattgtcttacagtaaagacttctgacatcacattatgccaagaaatggagaa
gttaaacctgggaatgattcaacatggaaccttaaaccaattgaagcttaagtcaattct
tctgcaaaagattattgatgcacaaagaagtgataagggtatgagatatattcatgagaa
attagaagccggcaaagcgaattgtttcagaagggataatcaaggcatagtatggtttaa
taaccgcatagttgtgcctaaggatgatgaagtccgccagtaaatattggatgaagctca
tcttagtcgatatttcattcatcccgaaagcactaagatgtatcaagatttaaagctgca
ttattggtggacaaagatgaagatcgaaattgcacgctatgtggcgagatgtgacacctg
tagacgtgtcaaagtcatacatatgaagactgctggtccattgcaatctttgcccatccc
aacttggaaatgggaggacattagcatggacttcattgtgggattacccaggatagtaaa
aggttttgatctatctgggttatattgatccttacaaaaatagctcattttctccagtca
agcttctatccggtcatcacttatgcccaaattatattgcgtatctcagtttgcacggat
tccaaaaactatagtgttggaccgggacccaatttgtatccaaattttgggaagaactca
aatctgggtactaagttgcttcacattcggcctatcatccccaaacaa
>Z300_TEdenovoGr-B-G10532-Map8_reversed#CLASSI/LTR/GYPSY
tgtaacaccccaggtgttaccatggcatggcacatctatgcactaatgactgtgatcaca
tgtggagaaacttaaggagagcataagaaccttggagaccatgtttaaccaagaatgtaa
tgaccaaaagcattacccaagcttttgtgcaattatcaccttgggcaagaggggagtaaa
ccctagacctctcttgaccctatctcctaaaacctggttaagagggggagagattaagca
aatgtgcaaatcatgagttaacctttaaccaaagtttaagtaacataataatcaacaaat
atagaaaggaaacattgcaaaaagaccccttaagaaaccccaaatccattccttaagtgg
agagagagctagagctctctaattctctctaagtcaaaaactacacctaatctaaagatc
aaccgtgttcaccttgaagatggcaccaaaaccacctaagttctataccaaaaatgtggc
ataccacctagggcaccccctggaaaaagttgagcccgagcccttgacgtttgacatgcc
ttggcatggtttttgtcgcgaggtgggcagagagacataccagatttggcgtccgcatat
ctccctacctagggcatatctgccatgggaactcacatataagagatagccctaggtgcc
aggaagagacttgcgccggatttttgccaagattcgcacgtttgcgatctcggcgagctg
ttgaacacgggcagaagaaaacctccacgtgttcgacgcgctctggcgcgccagagcacg
cccgcgcgcgaccccgcggccccgcgtcgcgccaaagcccagccgacgccatggcccgcg
cccgcgcctataaagccccctcaggcgtcgaccgtactcctccgcgcacgctcaacctca
ccggagctcaaactcaccggcgtttgcccgtgcacggcgtgtccgcggccacccgagccc
ctgccaccgtagaccggccaaccgagcccttcccaaccccgtccgaccctcggagaagac
tgtgcacacctcggtgaagctccccgagcgaggaatcggagtttgcttcgccggagaggc
cagtccacggtcgccggacttcacccgaccgccggtgagcgtagaccgggtaatcctctg
caccatttttcgattccttgtgcacatagcctctacgtcaccccgtgaagctcaccgtgc
cattggattgaactagatcgccgtggtttggccggaacacccgccgccgacgaggacacc
cgcctgcgcacgtggaccgagcgattccggccatccccgccgtcgagccgtacatcgctg
tgaccgccagagcctcccggagccaaccccgcccctcgccggacctctctcgccgccggt
aagccgcgccgcccttttctttctcgcgggtactgtttaaacctagggaaggaccgcggg
ggagaagaagaaaaggctagggggttttgtgaatgtcagtgactcagaggaatagtagcg
caggggtataactgagagggttagtttggaaagaacccagggtcctcggtgcaaagtggt
tttccaggaaaccttttattaaatctgattttaaatttgaacagaacttgaataattcat
aacttctgttttattcatccaaatttagtcaaaccaattttgccagattttaaataatgt
aaactacttaggaaaaatataaaacccctatgtactacagaaaactttagggttctgatt
taattattgttttggccaaaagctaaataataggaagaaaaatagttgcactatttgact
agggttaagaaaatttggagaagtttatgtccacctactgacctgtttaaaaatgctaaa
cctctctgtacaccccattaaggtagattttgccatttatttcacattatgcttaaggtt
aaagaaaatagaaaaggtgatttaaataatgaaccagggggcacccctatttttgttagt
gtacttattcagtgtagttcactagaaaaatctattataccctggtttagtataaaataa
ataggataccttttattttaagaaaacaaggaaaacttagaaaaaccctacaaaaataac
cccaaggtgaaaacaccccaacccttgggataattaatgttttgttattaagaacttagg
aaaaatatgaaatctgttgtttgacatttttcaaataacaaggtagtagaaagtgccttt
ttggcattaaactttagaaaatcacaactaaataaccatcccttagctttctgtgatttt
tggcacagaagcttattattactgttagatgccaacaaaaataacccttaggacagaacc
cacccctagttaagagttgtagtgcaaagtggcccattttacacaacttttgttattttt
gtctaaagcatagcctttttattttgaacctcaaattcctagaacaggctatagtgacca
atggcaacccactgtaatttttacagaatttttggaaaaagttaaaccactgttgtagtt
caaacctacactagaattcataaatagaaaataaagaaagggaaaaatgaataatggaaa
ttagtgtcatcctaaaacccttttaaattgtccactgaaatatataaaggaaataccaat
ccactatgcttatccctaacaaaacctaaacctagaagtgataagcataaaccactaaaa
gccacgtatgaccaagaaaccctaagttactcattaacttagtttttcttctcttagcat
aatgttattaaatcctgcataatcatgacatacatattcattgcatttcgatagactgta
acctcgctgacggagagtacgtcctcgtgccggagcaaggagctgctcaggaggtagccc
cggatccagcaccagagcctgcaccagaggatctgcctgccacagctttggaaggcaagc
cccggttttatgcataacctgttatttatgctattttactacacttaatgattgtaggat
tgattgtgcacttaagtgtaggagttgtttgaaaccctagttgcatgatctcaggaatcc
tttgagatggatactagtatgctaggtcgagtagctgctttattaaattaggatctcggt
agaagtcgagtgatttttctagcactcgcgcgaggtcaggaattggttgtatccactttc
atatcataatgatgctggtctgtggacaacaatccatggggattggttgtctacgagata
gaaattggaataaggattaacgtgtggatacctgtgtcaagcgtttgaacgtactaaaca
catgccgagaaatatggtaaatcggtaagcctagtacctgagtgaacctggcagcagact
ttacccctcacgcgacctgagacgtggtctcccattccggttatggtgggtacaagtgcg
gtcactgcacgacggcagtcggggtcagtgaggcattgtacgccaaggcggtgagccctg
atctgctgacggggaatcgatggggacggttgatgtgtgtggggacggagtgcctcgcca
tgtcgtgtgtttaggtttaccttgcaaggataaaaactcgattcgaatcgtctgcttctc
gcagctaatgagactgcttgatccattgtactgcattgagtaacaagtggaaatgtgatg
agttgataaaagatgttgattgctaaaaatgtttgctaccatgtatgagtagatagtaca
catttagccttaagagagtcacacttaaacttgacaaagttaaaacttgatttagaaact
cagctagtgcttttggcaaccaaaccccacagccaaacagctgcatgtctagaggtagag
gagtagactcctcacaccgggtaagtctagctgagtattagtatactcagccttgcttgt
ggcataattttacaggttctctggaggacatggttgctggagtgacttggccgtccatct
tgccaccgggttggactgtcgagtgggaccctacctcggctgaggaggagcatgaggagt
gatgggacaggcttccccatctctctgtttatttaccgttagttttattccgctgcactt
cgaacaatgatgactacttttgcaaaaactccgatgatgatgtaataatttaatactctt
taatgtatggttttatgctttattgtatttgctctgtgactcaccatcgagtgagattgt
ggtacttgatcctgtcagtggccttgtcggactagatccgagggattgacgggttattcc
catttaagtgtggtctagcctctaaggcgggacttaggcacttaagttggaataattcgg
gcagttccgccacagctggtatcggagcttgtaccaccacagaggaatcaataaaatata
aataccatccttttccaaagtaaaacttgatagaaacaaatgttggatagatcgtaggac
gatcaggatagacctaggacgtgaagccttaggatgatagaggggtagctaggtggctaa
gtgattaagccctacaggctactataagggatgggagttcttccctattccctttacgtt
gatgtgaggtcgttcaggacgagcatgcatgcattcttaattaaacaaatggataattga
gtaaggacttaaatacaaaatgatgaccaactaagtaccccagtaccatttttatagtta
gagagaggctgagttgtgtttcctttttttttttataattctttttcttttacttacgct
taaccgtacacagatgacttcccacggatcctcggacgaagggaatgcactgtcccacac
tgacgggcttgcacgagagggctttccccgtattttgtgggaggtacttcagggggccgg
atacacgacgcctcctcagtacgcggtgcagcagttcgagaagcaccgagtgccccgctg
tagggtgaggatgaccctggagcctcatcccctacagccaggctggcgttcgctggactc
tgagtcctttggataccgggctgaggacacgatcgaggcgattgctctgcacgggttgac
cactttctgcggattccaccccttggagctgtccacccaccccattggcttgttccccgc
ggagagggaggacgacccaatgtggaaggatcgggtggagcatgccaaggacatctgggc
tatctacccaggtcagactgctcacttgacgtgcggtgcatgaatgccctgtaccgtctg
caagtgatgcgtggtgaggcaatgtcccatctgatggcattgttggaggcaacaaagatc
accttggacaacagagaggagcttgtggttgatttgtccactgagatggtggaaaaggac
ttgcaggtggagcagctgtccaatgagatccaagagctggaggaattagtgggaaccagg
gagaacaccatcgaggttctcgaggatcagcttattaacacccagcagcagcttgccgag
gctaatgagcacctggatatgcatcaccaggagatccaggacatggaggccaacgaggat
gtcgacatcgagggaggagaggagcctgcctccagcttggacactgctggctcagggaga
ccaccttcccccgagtcgagtgttgcctcgttcgctcactaggtgtcagggatagagtta
gaagtcggtgatggtaggactcctcgcagctagcttagcttttgcacccttggggtacta
ggctagatagagttgagtcttttggggccattgatgtaatcgtgataaactcttttggaa
gcatggttgatggatgatgttagttttaaatttggaagaaaagtttatgccttgtgaaat
cttttatgtttatgtcagaatctatcaatttgcccttttgactctttcaccgcgattgaa
ccttgaaccttgaagatgtgttattgagaatatatgtgatttttcagatggccgggagag
cgcgtcgtggtcagaatgagcgcgttcctccaccgccgccaccgcctcccactctgcagg
agctaatggctcagcagaatgagatcttgaggcagctagctcagcgtcagccaccacctc
agcactatggtggtggagatcatcagcgtcaccccgcggcagctacctaccaggagttcc
tcagtacccagcctccattgttcaccagggcagaggacccacttgatgcagatgtatggt
tgagagtagtggaatccaaattcccgctactccatggagtttgttcagaggtcactaagg
tcaggttcgccacccagcagcttcgcggacccgcaaggacttggtgggaccattttcttg
ctatgcagccagatgaccgagaggtggaatggagagagttcaaggcagctttcaggggac
accatataccagccggattatggaccgaaagctcaacgagtttctggcactcactcaggg
caacaggacagtgttgcagtatgctcaggcctttaatgacctgtgccagtatgctgggta
tcatgcagacacggacgagaagaagagagacaggttcaggagggggctcagcactaagct
ccgtgaccgtctcaacaccgtcagggccaacagctataatgagttggtcaacatggccat
ctcccaggaggactgtatcacagctcgtcaggcagagaagaagaggaagacccctgtggc
aggaccctcagctcagccacagcgcttcaggattgtgtctgacactcagaacaggggacc
tcagcagcagcaagggcgatgggtgatccgaccacgcagcagcagcagcaggcacccaac
cgcacccagtttccagctcagaggaacaatcaacagcagcagcagtatcgccaggcaaat
gacaacaggtgtttcacatgtggcaacaccggacattatgccaagaattgccccaggaac
cagcagaggcaggggcagaatgttaatcagaatcaaggcaagagacagaaggtgcaagtg
aggcaaggcaggctgaacttcaccaccatggctgatattccagagggagcacccgtcatg
actggtatctttacagttttgaattatcctgctattattctttttgattctggtgcatcg
catagttttatcagtgccaaatttagtgccaagtgccagttgccttttcaccacaccaat
gggggtattacaatttcaacaccaggaggcagggttgccacctatcaaatcaacaggcat
gtgcctataaagtttggtagtctgataattaaaaccaccctcctcattttgggtttggat
agcgtggatattatattgggaactgactggttaaccaggcatcaggcagttattgatatt
gcagctagggccattgaggtgcactcaccgacttgtggtgaaactacattatatttgccc
gaccagggttgtacccgttcttgtgccttcgttatgatagaatccccagtggaaaagatc
ccagtggtctgtgactacccagatgtttttccggatgaattgccagggatgccacctgac
cgagacattgagttcgccattgaattgcaacccgggactgctcctatctccaagagaccc
tataggatgcctcccgcggaattggcagaactgaaaaagcaactgcaagagttgttggac
aaggggttcattcgcccaagtacttcaccatggggatgtccgccttatttgtgaagaaaa
aggatgagagtttgagaatgtgtgttgattaccgccctctcaatgcggtgactatcaaga
acaaatacccactgccccgcattgatgttttgtttgatcagttggtgggagccaaggtat
tctccaagatagatcttcgctcgggttaccatcagatcaagatccgtgccagtgatattc
ccaagacggctttctcaaccagatatgggctttatgagtttttggtgatgtcttttgggc
tgaccaatgccccggcttattttatgtacctgatgaactcagtattcatgccagagttgg
acaagttcgtggtcgttttcattgatgatattctggtctattccaagaatgaagacgagc
atactgagcatctgcatatcgtgcttcagcgactgcgtgatcatcgtctttatgctaagt
tgtctaaatgtgaattctggctgaaggaaattaaattcttgggtcacacaatttctcagg
atgggatatcagttgatcctgagaaggtacaagaggtaatggattggaaacccccgacta
cagtgaggcagattcggagttttctgggattggcagggtattatcgacgatttattccgg
atttctccagaattgccaaaccaatgactgaactgttgaagaagggagtcaagtatgatt
ggagccaaaagtgcgaagatgcctttcatacactaaggcagcatttgacaacagccccag
tgctggctcaacctgataacaccaagccctttgaagtttattgtgatgcttctggtactg
gattgggatgtgtcttaatgcaagataacagagtaattgcttatgcctcccgagcactca
gaccccatgagcagaactaccctacacatgatctggagttagcagctgtggttcatgctc
tcaagatatggagacactacttgatgggagctcactgtaacatttacactgatcacaaga
gtctcaaatacattttcactcaggcagatcttaacatgaggcagaggagatggttagagt
taatcaaggactatgatttggaggtgcattaccatcctggcaaagccaatgttgtggcag
atgccttgagcagaaaggcccagtgcaattgtatgagcatggatgcaagagttaccaccc
tgtgtgatgagttgtgcaagctgaacctggaagttgtttcttcaggtgatttaaattata
tctcggtggagcccacattacaagagcaaatagtcagggcacagattgaagacaagggtg
ttcaggttatcaaagaaatgatcaagcagaaggcagagaaatacaagtgcttccgtcagg
acagcaagggaattctatggtttggagatcgattggttgttcccaaggaccctgagctca
gaaagaagatattggatgaagctcacctttcaaaattctccatgcacccggtagcaacaa
gatgtatcatgatctcagatccttatactggtggaccagaatgaagagggaaattgccaa
gtacatatccgagtgtgacacctgccagaggatcaaagccagtcatttgaaggcagcagg
ccctttgcaaccccttcccataccatcttggaaatgggaggacatttgcatggactttat
cgtgggattgcccaatacctccaggcaccatgattccatttgggttattgtggacagatt
gaccaagacgctcatttcttgccagtgcataccacccacaagacagagaagtatgcagaa
atctatgttgatcaaatagtgcgtttgcatggtattccaaagaccattgtatctgacaga
ggagcactgtttgtggcacgcttttgggagcagctgcaagaatcacttgggacccatgta
atacgaagctcagcataccatccccaaacagatggccagacagaaagggtaaatcagatt
ttggaagacatgttgcgggcatgtgtactacactacggaaaggattgggacaagtgtctt
tctttggcagagttttcttataataacagctaccagtccagtctaaagatggcacctttt
gaagccttatatgggagaaggtgtaggaccccgctgaattggtctcaagcaggagagagg
gaaatatttgggccagatttggtacttgaagcagaggaaaaggtcagagttattacgaag
aacttagaagctgctcaggccaggcaaaagagctatcatgacaagaggcggaagcctcta
cagtttgaagtgggagatcatgtttatcttaaggtgtcacccaccaagggtgtccagaga
tttgggatcaagggcaagttagctcctcgctacattggaccctatgagatcaaagcaact
tgtggacccgtagcctatcaattggagttgccaccccacatgtcagcagttcacaatgtg
ttccatgtatctcagctgcggaaatgtgtccgcctacccactgaagtgctacctgaacca
gacattgagatagaaccagacttgtcctatcaagagtaccccgtcaaggtattggatcag
aaagagagatcaacgcgggcaaggtcgatcagaatgtataaggttcagtggagtcaccat
tcagtagaagaagctacatgggagactgaggattttctacgctctcgcttccccgacttt
ctgcccaaaggagtcggtacgtaaccccaaaaccccacccccacctgccctttgaataca
attataagaaaaacttagataacaagggtagtctaagttgtggatttaacttaaaaagga
cttccttctgaagttgcaaagagaatgacattcgaagagcagttaactagagaaacttga
ataaaagaaggagtaacacaccaacacgccttcatagcacccctctagaggactctgcct
aaaatctcgggacgagattcctttaaggggggagggctgtaacaccccaggtgttaccat
ggctagggcacacctatgcactaatgactgtgatcacatgtggtagaaacttaaggagga
gcataagaaccttggagaccatgtgttaaccaagaattttaatgacctaaaagcattacc
caagcttttgtgcacttatcaccttgggcaagaggggagtaaaccctagacctctcttga
accctatctcctaaaaccttggttgagagggggagagattaagcaaatgtgcaaatcatg
agttaacctttaaccaaagtttaagtaactttataatcaacaaatatagaaaggaaacat
tgcaaaaagaccccttaagaaaccccaaatccattccttaagtagagagagagctagagc
tctctaattctctctaagtcaaaaactacacctaatctaaagatcaaccgtgttcacctt
gaagatggcaccaaaaccacctaagttctataccaaaaatgtggcataccacctagggca
ccccctggaaaaagttgagcccgagcccttgacgtttgacatgccttggcatggtttttg
tcgcgaggtgggcagagagacataccagatttggcgtccgcatatctccctacctagggc
atatctgccatgggaactcacatataagagatagccctaggtgccaggaagagacctgcg
ccggatttttgccaagattcgcacgtttgcgatctcggcgagctgttgaacacgggcaga
agaaaacctccacgtgttcgacgcgctctggcgcgccagagcacgcccgcgcgcgacccc
gcggccccgcgtcgcgccaaagcccagccgacgccatggcccgcgcccgcgcctataaag
ccccctcaggcgtcgaccgtactcctccgcgcacgctcaacctcaccggagctcaaaatc
accggcgtttgcccgtgcacggcgtgtccgcggccacccgagcccctgccaccgtagacc
ggccaaccgagcccttcccaaccccgtccgaccctcggagaagactgtgcacacctcggt
gaagctccccgagcgaggaatcggagtttgcttcgccggagaggccagtccacggtcgcc
ggacttcacccgaccgccggtgagcgtagaccgggtaatcctctgcccatttttcgattc
cttgtgcacatagcctctacgtcaccccgtgaagctcaccgtgccattggattgaactag
atcgccgtggtttggccggcacacccgccgccgacgaggacacccgcctgcgcacgtgga
ccgagcgattccggccatccccgccgtcgagccgtacatcgctgtgaccgccaggacctc
ccggagccaaccccgcccctcgccggacctctctcgccgccggtaagccgcgccgccctt
ttctttctcgcgggtactgtttaaacctagggaaggaccgcgggggagaagaagaaaagg
ctggggggttttgtgaaatgtcagtgactcagaggaatagtagcgcaggggtataactga
gagggttagtttggaaagaacccagggtcctcggtgcaaagtggttttccaggaaacctt
ttattaaatctgattttaaatttgaacagaacttgaataattcataacttctgttttatt
catccaaatttagtcaaaccaattttgccagattttaaataatgtaaactacttaggaaa
aatataaaacccctatgtactacagaaaactttagggttctgatttaattattgttttgg
ccaaaagctaaataataggaggaaaaatagttgcactatttgactagggttaagaaaatt
tggagaagtttatgtccacctactgacctgtttaaaaatgctaaacctctctgtacaccc
cattaaggtagattttgccatttattttacattatgcttaaggttaaggaaaatagaaaa
ggtgatttaaataatgaaccagggggcacccatatttttgttagtgtacttattcagtgt
agttcactagaaaaatctattataccctggtttagtataaaataaataggatacctttta
ttttaagaaaacaaggaaaacttagaaaaaccctacaaaaataaccccaaggtgaaaaca
ccccaacccttgggataattaatgttttgttattaagaacttaggaaaaatatgaaatct
gttgtttgacatttttcaaataacaaggtagtagaaagtgcctttttggcattaaacttt
agaaaatcacaactaaataaccatcccttagctttctgtgatttttggcacagaagctta
ttattactgttagatgccaacaaaaataacccttaggacagaacccacccctaattaaga
gttgtagtgcaaagtggcccattttacacaacttttgttatttttgtctaaggcatagcc
tttttattttgaacctcaaattcctagaacaggctatagtgaccaatggcaacccactgt
aatttttacagaatttttggaaaaagttaaaccactgttgtagttcaaacctacactaga
attcataaatagaaaataaagaaagggaaaatgaataatggaaattagtgtcatcctaaa
acccttttaaattgtccactgaaatatataagggaaataccaatccactatgcttatccc
taacaaaacctaaacctagaagtgataagcataaaccactaaaagccacgtatgaccaag
aaaccctaagttactcattaacttagtttttcttctcttagcataatgttattaaatcct
gcataatcatgacatacatattcattgcatttcgatagactgtaacctcgctgacggaga
gtacgtcctcgtgccggagcaaggagctgctcaggaggtagccccggatccagcaccaga
gcctgcaccagaggatctgcctgccacagctttggaaggcaagccccggttttatgcata
acctgttatttatgctattttactacacttaatgattgtaggattgattgtgcacttaag
tgtaggagttgtttgaaaccctagttgcatgatctcaggaatcctattgagatggatact
agtatgctaggtcgagtagctgctttattaaattaggatctcggtagaagtcgagtgatt
tttctagcactcgcgcgaggtcaggaattggttgtatccactttcatatcataatgatgt
tggtctgtggacaacaatccatggggattggttgtctacgagatggaaattggaataagg
attaacgtgcggatacctgtgtcaagcgtttgaacgtactaaacacatgccgagaaatat
ggtaaatcggtaagcctagtacctgagtgaacctggcagcagactttacccctcacgcga
cctgagacgtggtctcccattccggttatggtgggtacaagtgcggtcactgcacgacgg
cagtcggggtcagtgaggcattgtacgccaaggcggtgagccctgatctgttgacgggga
atcgatggggacggttgatgtgtgtggggacggagtgcctcgccatgtcgtgtgtttagg
tttaccttgcaaggataaaaactcgattcgaatcgtctgcttctcgcagctaatgagact
gcttgatccattgtactgcattgagtaacaagtggaaatgtgatgagttgataaaagatg
ttgattgctaaaaatgtttgctaccatgtatgagtagatagtacacatttagccttaaga
gagtcacacttaaacttgacaaagttaaaacttgatttagaaactcagctagtgcttttg
gcaaccaaaccccacagccaaacagctgcatgtctagaggtagaggagtagactcctcac
accgggtaagtctagctgagtattagtatactcagccttgcttgtggcataattttacag
gttctctggaggacatggttgctggagtgacttggccgtccatcttgccaccgggttgga
ctgtcgagtgggaccctacctcggctgaggaggagcatgaggagtgatgggacaggcttc
cccatctctctgtttatttaccgttagttttattccgctgcacttcgaacaatgatgact
acttttgcaaaactccgatgatgatgtaataatttaatactctttaatgtatggttttat
gctttattgtatttgctctgtgactcaccatcgagtgagattgtggtacttgatcctgtc
agtggcctcgtcggactagatccgagggattgacgggttattcccatttaagtgtggtct
agcctctaaggcgggacttaggcacttaagttggaataattcgggcagttccgccac
>Z300_TEdenovoGr-B-G7803-Map20_reversed#CLASSI/LTR/GYPSY
gatacccggtttgcaaagaagagaagttgggggttgttctttttgttttttttccctcat
ccagttgttgttttggggatttggaattttgtgaacaacattcgcaactagggcagtaga
atttatttggtttgacgtttgcgttgcggtcgggagctgtcgcgtgggttagttgggccg
caattggtgtttcggcccattagcctcccaaaccctagccgccaccctcctaactacccc
cccccatgtgcagccgccccccccccactcctcctttccccttggccgccgcccccccct
gcccacctcctcctccctccattgttgcagccaccaaaaccctagccgccccccccccaa
tcccctcctccctaggtgctactccgtgccgctcggatcatcgtcttttggtgcgaatct
ccaatcgttttggtggaaggaagaagggaggaaggaaaaggggagaacccaaggtgattt
ttcttttgtgttcatcccttgttcatttgcgctgcgattcaattgattagatgttgcgtt
tgcgattagatagaggggggctgtccagaattttgcgtggtggatgaacagcggtagttc
cagcagtttttagttttttttcgtgaagatttaatggggatcaatttgggaatcttgtag
aactttgttttatctttccaacgagtatttatgcgctcaatttggagttataaattaaaa
gttatcatcgtttgaatccgggtatgtggctgtccagaaaacagatttttcagagtgatg
aacagcagcagtgttagcagtttctggggatttttcgggagcaattagtgttaatcagta
tgagaatcttgtagaactttgttttatctttccaacgagtatttatgcgctcaatttgga
gttataaattaaaagttatcatcgtttgaatccgggtatgtggctgtccagaaaacagat
ttttcagagtgatgaacagcagcagtgttagcagtttctggggatgtttcgggagtaatt
agtgttaatcagtatgagaatcatgtagggctttttcttatctttccaacaagtacttat
gcgctcaaatcggaattatattttaaaagttatcgctgtttgaatccgcgtatgtcgctg
ctcaaatcaaaaaaaaacagattgcagggtttattttgaggaccgtttagaggtaagtag
atgttagaattcaatcatgagttgtatacaaaacttgtggggaattttatgtagttgtct
ctgaagtttttgtttatcatcactgctgtcctaaattttaagttatggaattgttaagca
gcgccgctgcagtttggttagtgaggggagaattgttaccgcggcggggtttgagattgc
gcgtaggtgcggtgttgtctttgagttttttttcatgagaatttggtgcactaagttggg
tgtcaaaaacaggtggtggacttccggatcgttcttagggattttgcccgaacttcggta
aaggcaagtaaaacagtgatggttatttcgtcttttgattgaagaggctcatacttgatt
atgtttgtgctatttgtgttcgtatccatattcctaattgggtaccatcgtttgaaatta
ttcatgctttattgattatacatgtggagggtgtggtttgatcatgttacccatgtggtt
attgatgtgaaatgggtggaagtatatgtctagcacattttatttgggaagaactcatgt
tgttgacatgcataatgcattcatcatccattgcattgaagttttcgtcgcgatcttatg
gtccgaccgtaccggtacaatgagcatcatatgtttcccgagaaggggtatgatgcagct
tcatatccttagaggtatgaaggcagaagtcatgttgcatctgtagccatgtgcattcat
gggtgaagtgtggaacctattttggtgatgtggataaggtggatctttactttgtaattc
atcttggcattgagtaattgattacttgcttacttgctgcaaattaatatttaaggaaga
agttgggaaccatgtggttgcttatgcacggttggcttgcattgtccaactgttgtttgt
ttttttttacttgctgagatgtgtcatctcactcttgcattgtctgatgcaggcacctga
tctttgctttgggaaagaagggatgtagcagcacggccaccacacttttaaataaaggaa
taactgtttattaatgatgttaaacaggaagggtcaagtctagggaattattacattcta
atctttcatggtagttgaactgtttagtttggtgggctgagatgtctatcttttgtctgg
tcatgaatgttcttttctaccgttgcattttgattatactatgtcaattatctttctttt
atatcctgtataaactatatgcttcccttgttatgctactttcaagggaggtgctgccgg
attttgcaatactttctttctctatgtgttgcataagttttgtagaaaggtttttttttg
gtatcatccattgtgtgggatcagtggggtgttacagttggtatcagaggataggctgta
ggtcctagcaagtggagtagtaataaattgacacactgcacatgtaggatgggttttcgg
tcttgctattgatatgattatgttattctctgtgctagttttgacattatctagagagat
gctatgcttatctcatatacttattattctcatccctgtggatacagctatgccgcctcg
tagagctcggggtagtccgcaagctcctagtggggactcgatgagtccggcggcaatgtt
agccgcgatgcaggccatgcagcaggagttggcccttctgaggcaagccattcctgtcgc
ccctgcaggtgctgctcagggagctggaggtggagaagtgcccgggggcgctgtccctgc
gggtgctgttcctggtggcggggccggggtgcctcttcctgtcagtggtctttctctgat
gcagtggatgggcatgaagttggattcttttgatggcagtggtactccggtcgaggcggc
agattggctgacttatgtggaggataagatgaatgtcttcgagattgcttatgaagatcg
ggttcgctttggcactcagctgctgaagggtgaggcgcagatttggtggagaggcgtgca
ggcagcgcactcctcctcaccaggagtcctatcatgggatgttttcatcaggcagttcga
aaggagattctacccggtcacctttctggagaaaatgaagattgacttgcagtcctacaa
gcaggagaagaagtctgtcacagagtatgaggtgggcttcaacaaaatggtccgctttgt
ccctcatgtggcttataatgagatggagaaggcgagccaattccgtcagggtctgaagcc
ttctatcaggcatgctctgggggcctttccgttggtggacttccgtaccacagtggagca
ggcgctgggtgtggagatgcaacaccagtacaccatggagtcgcagaagtcttcgggtgt
tgatcaacctcgtagccaggacacgaggaggggcaacactggaggtccagctcacaagag
gggcaagtctcagcatcagcgccaccatccttaccgtggcaaatcttctgactcaggtac
ttcaggaggaagtactcagaggtttcgggccgttcctaagcccgggttggggctggtgtg
tttccgctgtggagatgcgcatcgccgtgcagagtgtcagtggagtggcaggtgttctat
ctgcagtcaggaccacaaggatgtggtgtgtaggaggaatcccaatgggaagctcagatg
ggagccgatagcttcctcctcttctcagggcactatcaatatgatgtcaagtgctgagca
gcagttttcagttcctcttcctccacagcagctttatgtgcccgggacttctcagttcgt
gccgatgcaaggttttccgcagtatcaggttgtgcctactcctgcgccgtctacccctgt
gctgtctcagtttggagctccgcgccagcctcctccggtggctcagtggggttcttctgt
taatttcactccgggagcttcctcttctgcgggtatttctggagcttatgtgctacccgc
tacggatggcagggagcaaggagacgtggtgacaggtacgatttcagttgattcatttgc
agcccatgctctttttgactctggcgctagctattcgtttgtttcggaggattttgtgtc
gcgggctggtctttcggtgcagaggttgggtcacccaattttggtcagttctgctaatgg
ctccattagtagctgttcagtttgtcaggggtgttccgtcattcttgctgatgaggtttt
ttcggctaatctggtggtgatttccttgggggcattcgatgttatcttgggtatggattg
gttatcccagtatcgcgcggttatatcctgcttctggaagacagtgttattgcaggcgcc
gtcgggtaaggaggtggtattcttgggaagttctccgaagttcacattatccttgttggc
gcaattgcttcctgatcgctggtcaaggaagtcggggatctttttctctatggtggtgga
gggcgaggctgccttgcgggtgcaggacatccgggtggtgtgtgactttgctgacgtgtt
tccagcagagcttccaggcattcctccggagcgcgatgcagcttttgagattaagctgat
cccgggtacgcagcctattcataaggccccgtatcgaatggctccaaaggagcagattga
attaaagcggcaattggatgatctgctggctaagggcttcattaggcctagcaggtctcc
atgggcttccccagtattgtttgttgagaagaaggataaaagcaagcggctgtgtgtgga
ttatcgcgctttgaatcaagtgacaatcaagaataaatatccgcttccccgaattgaggt
cctctttgagcagttgaggggtgcccaggtgttctccaaaattgatttgaactctggtta
tcatcaattgaggattcgtgaggaggatattgagaagactgccttctgcaccaggtatgg
gcattatgagttcatagtcatgtcctttggcttaactaatgcccctgctgcgtttatgga
agcaatgaataggatgctgcatgaattcttggacgattttgtggtcgtattcctagatga
tattttgatttattcaaagaccgaggccgagcatgatcagcatctccgtctcgttctggg
tgccctaaggaagaatcaattctatggcaagttgaagaagtgtgccttttggctatctga
agtggctttcctggggcacgtgattaatcagcagggtattgcggttgaccccaagaatgt
tgcggctgtagtggagtggaagagaccttctagtgtctctgaaatccgaagtttcttggg
gcttgctgggtattatcggcgtttcgtaccaaatttttccagcattgctaagcctttgac
taggctcttggggaagggtgttcccttcgtctggtccggcgattgtgagatcagttatca
gtcattgaagagcaagttggtggacgcccctatcctagctttgcctgagagcggtaagcg
tttcacagtttatacggatgcttcgcgtattggtcttggctgtgtgctgatgcaggaagg
cagggtgattgcttatggctcaaggcagttgaggaagcatgaggggaattatccaactca
tgatctggaattggctgcggtggtttttgctctaaagtcgtggaggcattacctttatgg
cgaggcttgtgacattttcactgatcacaaaagtctcaagtatatttttactcagaagga
gctgaatttgaggcagcgtcggtggctagaattgattaaagattatgatttgtccattca
ttatcacccggggaaggctaatgtggtggcggatgcccttagcaggtccggggttccaaa
ggtggccttgccgttgatcgctgatctggaccgtttggggatcgctttgtgttatgtcgg
caccgctagcgaggagactcagatgcttattcaatcctctcttatggagagagtgcgtgc
ggctcagcagcaggatcgtcttttgcaggaagcccgaaggagggttggtgatggtaaacc
gcgggagttcaccattgatgagaatgatttggttcgtttcaggggccgtctttgtgtgcc
tcagaaatcagaggtgaagctggatatcctgcgagaagctcataaaacgccttacaccgt
ccatcctggcgaaaccaaaatgtaccgagatttgaagcaaaacttctggtggaagcggat
gaaggttgacatttctaagtatgtggccgcctgtgaagtatgtcagcgcgtgaaggccga
acataagcggcctgcaggtttgctgaagccattggaaattccagagtggaaatgggagca
tatcaccatggattttgtggtgggtctacctcgttcccctcgtggcagggatgctatttg
ggtggtagtggatcgcttgactaagtctgcgcattttattcccatgaagaccacgaattc
agcttcagatttggttcccttgtatatgaaggaagtagtcaggcttcacggggtacctaa
gtctattgtttctgatcgagactccaaatttgtatccaaattctgggagagtctccacag
tgcattgggcaccaagctttcgcttagtgtcgcttttcaccctcagacggatggtcagtc
agagcgaacaatccaaaccttggaggatatgttgcgtgcttgtgttctgtcatggaaggg
tagctgggaggatcatcttgctctggcagagtttgcgtataacaacagctaccaagctag
catcaagatggcaccatttgaggctttgtatggcaggcggtgtatctctcctctgtgctg
ggagactttgggagagagatccctggttggtcctgattgggttcagcaaacttctgaaaa
ggttcgggaaattcgtcagaatattttggcagctcagagtcgtcagaagagttatgctga
tgtgaggaggcgggatctggaatttgctgtgggtgaccaagtccttctcagggtatcacc
cactaagggagttgttcggttcggtgtctctgggaagctcagcccaagatacattggacc
gttcactatcttggcccgagtgggcagcctggcttatcgcttgctgctgccggattccat
ggcaggggtacacccggtttttcatgtctctatgttgaggaagttcttgcgggatccgga
ccatcagattgagatggaaccaattgcggtgcagcaggatctgactctggagtgtcgtcc
ggtgcgtatattggaattctcggagcgtgtgttgaggaagagatcaattaagtatgtcaa
ggttttatggtctaatcagtcagagcgcgaggctacgtgggaacttgaggagttgatgcg
gcagaagtacccggaacttttcgttgtgggtaagtgttgttgattcgctaatcttttctt
gtgtcattccgatagaagcgtcagaattcgaggtcgaattctttttaagaggggtagaat
gtgatacccggtttgcaaagaagagaagttgggggttgttctttttgttttttttccctc
atccagttgttgttttggggatttggaattttgtgaacaacattcgcaactagggcagta
gaatttatttggtttgacgtttgcgttgcggtcgggagctgtcgcgtgggttagttgggc
cgcaattggtgtttcggcccattagcctcccaaaccctagccgccaccctcctaactacc
cccccccctgtgccgccccccccccccactcctcctttccccttggccgccgcccccccc
ctgcccacctcctcctccctccattgttgcagccaccaaaaccctagccgccccccccaa
tcccctcctccctaggtgctactccgtgccgctcggatcatcgtcttttggtgcgaatct
ccaatcgttttggtggaaggaagaagggaggaaggaaaaggggagaacccaaggtgattt
ttcttttgtgttcatcccttgttcatttgcgctgcgattcaattgattagatgttgcgtt
tgcgattagataggggggggctgtccagaattttgcgtggtggatgaacagcggtagttc
cagcagtttttagttttttttcgtgaagatttaatggggatcaatttgggaatcttgtag
aactttgttttatctttccaacgagtatttatgcgctcaatttggagttataaattaaaa
gttatcatcgtttgaatccgggtatgtggctgtccagaaaacagatttttcagagtgatg
aacagcagcagtgttagcagtttctggggatttttcgggagcaattagtgttaatcagta
tgagaatcttgtagaactttgttttatctttccaacgagtatttatgcgctcaatttgga
gttataaattaaaagttatcatcgtttgaatccgggtatgtggctgtccagaaaacagat
ttttcagagtgatgaacagcagcagtgttagcagtttctggggatgtttcgggagtaatt
agtgttaatcagtatgagaatcatgtagggctttttcttatctttccaacaagtacttat
gcgctcaaatcggaattatattttaaaagttatcgctgtttgaatccgcgtatgtcgctg
ctcaaatcagaaaaaaacagattgcagggtttattttgaggaccgtttagaggtaagtag
atgttagaattcaatcatgagttgtatacaaaacttgtggggaattttatgtagttgtct
ctgaagtttttgtttatcatcactgctgtcctaaattttaagttatggaattgttaagca
gcgccgctgcagtttggttagtgaggggagaattgttaccgcggcggggtttgagattgc
gcgtaggtgcggtgttgtctttgagttttttttcatgagaatttggtgcactaagttggg
tgtcaaaaacaggtggtggacttccggatcgttcttagggattttgcccgaacttcggta
aaggcaagtaaaacagtgatggttatttcgtcttttgattgaagaggctcatacttgatt
atgtttgtgctatttgtgttcgtatccatattcctaattgggtaccatcgtttgaaatta
ttcatgctttattgattatacatgtggagggtgtggtttgatcatgttacccatgtggtt
attgatgtgaaatgggtggaagtatatgtctagcacattttatttgggaagaactcatgt
tgttgacatgcataatgcattcatcatccattgcattgaagttttcgtcgcgatcttatg
gtccgaccgtaccggtacaatgagcatcatatgtttcccgagaaggggtatgatgcagct
tcatatccttagaggtatgaaggcagaagtcatgttgcatctgtagccatgtgcattcat
gggtgaagtgtggaacctattttggtgatgtggataaggtggatctttactttgtaattc
atcttggcattgagtaattgattacttgcttacttgctgcaaattaatatttaaggaaga
agttgggaaccatgtggttgcttatgcacggttggcttgcattgtccaactgttgtttgt
ttttttttacttgctgagatgtgtcatctcactcttgcattgtctgatgcaggcacctga
tctttgctttgggaaagaagggatgtagcagcacggccaccacacttttaaataaaggaa
taactgtttattaatgatgttaaacaggaagggtcaagtctagggaattattacattcta
atctttcatggtagttgaactgtttagtttggtgggctgagatgtctatcttttgtctgg
tcatgaatgttcttttctaccgttgcattttgattatactatgtcaattatctttctttt
atatcctgtataaactatatgcttcccttgttatgctactttcaagggaggtgctgccgg
attttgcaatactttctttctctatgtgttgcataagttttgtagaaaggtttttttttg
gtatcatccattgtgtgggatcagtggggtgttac
>Z300_TEdenovoGr-B-G8347-Map3#CLASSI/LINE/L1
gattatccccatgaagactgttcggagtcccaaggatctgcttctgcgcctattcaaggg
aagtgcggccatttatgctcggcggctggcagaccagttattgtcccaattgatgttggg
gttaatgcgttggtggcacctgctaaatcctcggtttcttccttaatggcggtggatgac
tcgttttcgaggttggtgggaccagttgatgcgccagctctccctgatgcttcggttgta
gagctggtggcgcctgggactacctcgtttcctgctgagggattgtcagctgctgtgcca
acactccctgtggcctcgggggcagggtcggatgttggtctggattctgcggattattca
cgtttggaatgttcggccatgatgaattgctcccgcatggggtctgctgcgccattggtt
cggcctgatatctttcctggaccctcttgccctcgatactgcaagcccattctggtttat
tctaggagggaccagagtctgcaacatgatcttgattcattggctgataagtctgcccct
accagtggtaatgtcaatgtctgtgatgttgttaattccatgtcttcggaactgcattcc
cctggcaggctcagatcctctttcagtaacaaggtcgtgaaggcagctgcccacatttta
cctgctcctctggaagtcagacctgggaacccaatttctccagctgtgcctccacgtcgt
agtaggcgcattgctgggattggtgttgaattccagtctgccttcagtgatagtcaattc
aaatttaagaagaaaataatgagagcgctgcaggtgattgatgaaagcgaaggcatcagt
caggaggccttggataattatagtaggctttttgagcagcccctccctccatctcatgtc
caggcccttgctgcccttttcggatggacaccccctggattggcggtgtgttgagcggct
gttcatgcctctatcctgttggtcgggttcttcttatatttgttatcatgaatccttcaa
atattgtgtgttggaacgtacgaggcctaaactctagagctcggcaagactctgttcgta
atttggtaaactcctttaatgctaatgtggtgtgtatccaagaaaccaagatggctgaaa
tttctatgcatacctccctgtctgctcttgggagtaattttgtgcacaagttgtgtcttc
cctcagttggaaatagtggtgggattcttgtggcctggaggaatgaaattggttcagcca
gcgcttctcgggtggatcagcacagcgtgtcaattcagtttagtccaagtgatcatcctc
cttggtggttgacttgcgtgtatggacctcaaggcgacagtaacaaaattcagtttatgc
aagaacttcgggatgtgagatctgcgtgtcctggcccctggattcttatgggggatttta
atctcatctacagagatgaagacaagagctctggcaattttaacaggcagcttatggaga
gattcagaaggtttattaatgatctgggtttaaaagaattggctctgcatggtcggaaat
tcacttggtctaatcgccaagatacgcctactctcgtcaagcttgacagaatgttttgct
catcagattgggagcagctgtttcctaattgccttctgcaaagtgctagcaccgatggtt
cggatcattgccctttgctccttgggctccaggttttaacacatggtcgcagcagatttc
actttgaatctcactggacaaaattgcctgattttattacaacagtggaggctgcttgga
attctgttccttcctccccttgcccttttgaaaccctttccaagaagtttggagccaccg
tcaggcgtctccaaagctggtctcaaaaaagggtgggtcatatctcctctcagcttggga
tggcacgagaaattatgcacaagctgcagtctgctcaagatatcagacccttgtcagtgc
tagaaaattggctgttgaagcagcttgatggtcatgttgtggccctttcaaccttgcaac
gttctatggctcggagccgttctaggattacctggttggctgagggggatgctaacactg
ccttcttccacctccacgctaaataccgcaagggcaagaattttattggtaatctgttat
ccgacgatggtttaataaagtcaaggcatgaggacaaggaggaaactataagtgattttt
ttcacaagttgctgggttgttcgtctgatcgagctcatactattgatttggatcatctcc
aaattccttcccatgatctctcttcgctggacagccctttcacggaagatgaagtctgga
aaacagtcctttctctaccttcaaacaaggctcctggcccggatggttttactgggaagt
tttataagtcgtgctggcatattattaaaggagatattatggcagctgctatggctgttt
ggaatggaaatcggggaaatctggaacttctcaattcagcatacattattcttctaccca
aaaaagatgatgtatgtcatgtcaaagattttcggcctataagcttggtccactcctttg
ctaagcttattacaaagcttttggcaaataggctggcccaacacctggataatatggttt
cgcagaatcaaagtgcgtttattaaaggcagatccattctggataatttcatgcttgtgc
aacagacagcaaagttgtttcaccagaaaaagtgtgcaaggatcctccttaagttggata
tcaccaaagcttttgactctgtctcgtggcccttcctcctggaggtcttaaagcatttgg
gtttcgggcaaatttggtgtgatattgttagcattcttcttgcttctgcctcttcccaag
taatgcttaatggtaaaccaggtaggagaattattcatagacgaggtcttcggcaagggg
accctctctcccccatgttgttcatactggttatggatgtgctaggctatttaattaagg
aggctgctaatgatggtttgatggtgcctctgttagaaagttcagttcataaccgtattt
ctatttatgctgatgatgtggtgattttcctccacccggtggctcttgatttagtaatca
ccatggacattatcaggatttttggggaggcagctgggctcaaagtgaatttggcaaaga
gcagcgttttccccatccactgtactgctgaaaatctggataccattcataatctgctgc
catgcgttgttgccaacttcccctgcaaatatttgggggtgcctctatccttaaagaagc
tcggcagacaacactttcagccattcattgataaaattgcagatcgtcttccctgctgga
aagctgatctgttgactagagctggaagactgattattgtccagactgtcctgtcttcaa
tgaatatctacttaatgatggccatggaccttccttcttgggttttcaaagcaattgaca
agatcagaaggaatttcctgtggagagggaggaaagaagctttgggaggacattgcttgg
tagcttggaacaaggttacaaggccaaaagaatttggaggattgggtatattaaatctgc
gtttgatgaattgggctcttagattacgctggctctggctggaaaaaaccgatactggca
gaccttgggcatcctttaaaataaatgctcatccttcagttaaggccttcttctcggtag
caatctcctcggtggtgggcaacggcagaaacactttgttttggacagataattggatcg
atggccaaagtctatgtcagctggcccctcatttggtccagatggtctcttctagggcta
gaatgaggaatgtccacgatgccctcatctcaaggagctgggtccatgatattagaggag
ctatcactgtaaatgttttgtctgacttcctcaaggtttgggacctcactacagactggg
tcttaacaccagatcaggaggataagcatagctggaggctttcaagctcaggtttatatt
cggccaaatcggcatataccggtttctttcttggagcaacaacttttaaaccctggaaaa
ggatttggaaatcatgggctccaaataaatgcaagttcttcatgtggctcgtggcccacg
atcgctgctggacagcagatcgactagcaaaaagaggactgcctcaccctcaattttgta
tactttgtgatcaagaggaagaaacgataaaccacttgctggtttcctgtgttttttctc
gggctgtctggtttcagatgatgaaatctgttgggttgcagcatcttgctcctaaccctg
cgtgctcctcctttgaagattggtgggaaggggttgctgcattttctgctggtctagtaa
acacagggctgcacaagggcttgaactctttgatcattattggtgcttgggccatctgga
atcaccgcaatagctgtgtttttaatggtgtgcagcctagtcaaagcatggtcatcaatt
gggtcaaggaggaggctcatctctggtatagggctggagccagggatttatctaacatcc
ttatgctccagtaatttcagtgggtattctttaatttgagtctccatggtcacgggagta
gatgtcttttgttgttgttgatgttaattctctccttctccctatagcctagtgtttgtg
ggttcgtgtggagttgtacgaggtttccttgcctcaccctttcttcttaatatattgata
cgcagctctcctgcgttttcgaaaaaa
>Z300_TEdenovoGr-B-G7375-Map7#CLASSI/LTR/GYPSY
ggagacccgatgctgccacgtggcctactgcgcgcggcgtaagccaacgggcggagcctg
acatgatgcctctcggctacgcgcgtctttgcatttattctggataagacgtgtgtctgt
ctattccagtggcaggcggcgtgcccagtccatgttgtgtgggccgtgctgttactcaca
cgttaccatagcgagggcaatgactcaccattactcgtgcgtttgcaagaaaagggttac
tgcctatcgatgttgcatggactgcagtcatcatgactcccgctgattactcatgcgtta
ctaaggcggagggagctgcacggctttgcgtataggtctttgtgtgctgtcagcattaat
tattcacataatgtatttcttccattatgctcctgggcccgcatgtcggggctcagcatc
cttgtatgtgtctcccttaaactataaaagggagtggacacagcgttacaagggacatgc
tcaatacaatttacagacagtggaggtagggtattacgctccggcggcctggaccactat
aatccctcgagtgttcttgtgttcattctaaattcaccaaataggcaagcgcttaggccc
tctcctcatcttaggattagtgcgggtgcattctgccacccggtcggaggtttttccctt
tgacatttggcgcgccaggtagggggctggctttgggttttttgcctgttttcttgctcg
acatgatggttcagatcatcgagcaccgcgacttgtctcctgaggacttcctgatggagg
aaggggtagcatcttccatgccatgaggctctaaccgccctgcgcctggtgctgttgcta
tgcacgctgcgcggcagcacacgctcgtgcagacatctaggactccgtcgagggctgctc
ctggtggggcgttgtctgcggccagggagttgctatgtaaccctctgagttccatggcct
cgccgggggccatgaggtagtggcgcgaagatgtcgaccgtctcctcggcatggcccatc
ctggctcggccaggtccagggctcgatcattccggcgtcaacgcgaggcgtcagcatctg
tgcgctcaccctcagtgaggggtgcacggattgacgacctgcgggtagagctcaaccgca
ggcgtgtgggcgaggatgctcgagtctctctggagagggcgcgtgagcgccggcaaaact
tcgagggtcgcaacctcgaccaagatttcactgcaaggggtgcccgaatccaggcgggtg
tcccattggtcggcgtggtctgtgccgcattggcggatcatctccgcgcggcgacttggc
cacccaagttctggccacacctgctggagaattacgacggtacatcgaacccgtcggaat
tcttgcaggtctacgtcaccgtcgttacggcagctggtggaaacactgctgtaatggcaa
gctactttcatgtagccttgactgggccggctcgggtctggctcatgaacctcaccccgg
ggtcggtctactcctgggaagagctctgtgcacggtttatatcaaactttgccagtgctt
attagcagcatggtgtggaggctcatctccatgcagtgaggcaggaacccggggagactc
tccgggttttcatctctcgtttcaccaaggtacgggggactatacctcgcatctttgatg
cctccattatcactgctttccgacagggggtgcgtgatgagaagttgttggagaaattgg
cgacgcatgacgtggaaatcgtcactacgctctttgctctggccgacaaatgtgccagag
ttgctgagggtcgtgcatggcactcggcgccgcagcccggagttacccagatgggcggct
caggtgtcgccacccagtgtggtggcaagaagaagaagaagaaccgtggtcatgataggc
cgcggtctggtgctccggtcgccgcagctgcggctgggggtcgggatgagcgcggcaagc
ccatggcaacagggaagtgacagtgggtcatgccctgtccatcccaacagtcgccatagc
gcctcggaatgccgtgagatcctgaagctcgcgaagcgcatcagcgagtggcgcgagtag
gcctccaaggatggctcgccgcctcgtcgccggcctggcaaggagaaggttgacgaaggt
ggcgtggccgcgggagaacaggacctcgggtatcagtcccccgagcaagtcctcaaggac
atcctcactggagactccgactccggtgatgacaacgaccgccgcaagaagttgtacgtt
atgtatggcggaagctgggagctcacctcccgtaggaatgtgaagtccctgcgccgcgag
gtcctttcggcgatcccatgggtcccgaaggcagccccatatcagcggtggtggagcacc
actatctccttcggggcatccgagtgccctgaaaacatggcaggggctggcatactacca
ctcatcaccgcccctgtcattgccaacatgaggctacatcatgtcctgattgatggtggg
gctgggctcaacgtcatcagtcatgctgcgttcaagcagctgcagatcctaggatcccga
ctgggaccctctcgtccgttctctagagtgggccctcaaccggtgtatgcccttgggagc
atcgcactcccggttatattcgggactgaggagaccttccgcactgagaacgtccagttc
gatgttgcggaggttaacctccctttcaatgccatcattggcaggccggtcctgtaccgg
ttcatggccattgcccattacgggtacttggtcctcaagatgtcgcccctgctggggtcc
tcactgtgcggggcgaccgccccgctgcgcttgcaactgttgagaagttgcatgctctgg
cggcagaagccgcttgcccggatgacggggggagggacccctcgacttcctgtaccaagg
cgcctgccaaggtgcctaaggtgcaaccatctggagcatatggtgttcctgtcaatacca
tccgggtcagcgtggattcctcccagaccactcgcatcgcgggtaatctggaggagaaat
aggaactcgcgctcgtcgccttcctctaggcaaatgccgacgtattcgcatgggaaccgt
cgcagatgcctgggatccccagggaggtgatcgagcaccatctgaagatccaccctgacg
ccaaacctgtgagttagaagcctcgaagacagtccattgagcggcatgattttatccgtg
aggaggttcggaagctgctgcgttggcttcatcgaagaggtccatgacctagtatggctg
gtcagtccagtcatcgttcccaaggctaacgggaagcttcggatgtgcatcgactacacc
aaccttaataaggcctgtcccaaggacccgtatccacttccacgaatagatcaaatcgtg
gattctacctctgggtgcgacctcttgtccttcctagatgtttactctggtttccatcag
atctagatgtctaggtaagataggaagcataccgcttttgtaactgtggatgggctttac
tgttatgttgtaatgccttacggtctaaaaaacgtcttgccgacatttgtacgggtgatg
agtaagacttttggtgatctgattagggactgggtatgggtatacgttgatgacatcgtg
gtcaagactaagagagggttgaccctagtggaagacttaaccctggtctttgataaggtg
cgggcaacacgcacgaggctgaacccggaaaagtgcgtctttggtgtctctgcagggaag
ttgttgggattcctggtttcgcactggggcattgaagcaaacttagagaagatcaaagca
attgagacaatgaggcctccgtcctgaatcaaggacgtccagaagcttatggggtcactg
gccgcccttagccgtttcatctcaagactggccgagagggcgctacccttcttcaagcta
ttacggaagttcggcccattctcttggactgaggaggcagagcgagcctttcaagagttg
aagcagcaccttgtgtccctaccaatactggtagctctggagccaggtgagccgttgtac
ttatac
>Z300_TEdenovoGr-B-G16943-Map4#CLASSI/LTR/COPIA
gtgggccgcttcaaggcccactggccgagcagcccaccagagcagcatgttttctagggc
gtctgttgccgcacgtaggggagcgaggagcagaggcgcgcagggctggtggcggcgctt
ggggctgagcggttcagctctggccgatatctatgccgtccgctgcgcaaccttctccag
ttcggctccttaactatggagacctgctccctgctcaggaactcgccgaaaaatcccagc
tctctgttcctattcctcctctcggttccagtcacgatttggatcgattccttcgattct
tggtgttctggtgttaatcctgctggtggaagaaggtggaggtggtactgcttgtgcgca
gcgaggttctcctgcgctccgttgtctcaccagtgcacctgtgtggtgctctgtctgttc
tgattattgtccaccgtggcctggtgtctgggctccctgctgcgcggtgttcgtcttctc
gggctggtgccgtggacgtctccctcggctccggcagcggctctagtatctccgtcaacc
tcccgccgtgcaggcccggacgtgggcggcggaattggttttctgggacagaaccttgtg
ttcgctgagctggtcttcccacgtagacaatctacgtgctgtgagttattcgttgtctca
ctttatttactgtttaattttgtgcaatctgctagtattaaatacttgggtgtgattgca
ctgttgtgggcggatttgtgtgctcgatgatgatagcggtgtagtgagacaacgtgacag
tctgggttttagtgtattatcattttcagcattgatattatttgtgcctaattaaatctc
tctttgttgaggctgtttacctgtgttaaattctgttattttatttagtacacagctcct
tactattagtatttatatttgattattaggcttattacatctgatctaaaaccctgattt
ggtaagatagggctgtcacgttagtcgaggatctctgatcacctattagcgttggagggc
tgtttattacagcaacccgctattttgagagcaatattttaagataaacaatcatgttta
tttgtttaatctgccttcttcatctgcaagccatgtttaattataaaatggacctgagta
gctattttacatgtttacatgttctagaattgctactgttcattgctgcaataattacat
atggcatttgtctgagttatatgcttgttttattcggaattagaatatttaatttattta
aatatgaaggaagcatgtcacttatttctctaattttacaacaatccagaaaaccaattc
gtataatggcctccagttctgatgtcattaagcctgaagcgttcgacggcgcaagcttta
aacgctggcagattaagactcgcatgtggctcactgacctaaaattattttgggtagtga
cgtcggctgttccccaggctgcatcagatgattctgatgatgcagcgaaggccgccgcac
tagcggagaaggccaagtgggacgaagccaatgaggcatgcttgtctcgtctgctgaacg
tcttgtcgaaccgcttatttgacgtgtactctggttttacctccgccaagggtctatgga
ctgaacttgagaacgagttctctgaagttgacaatggcaatgagtcattcacaacggaaa
actacctcaactataaaatggttgagggaaggtctgttatggagcagctacaggagattc
aactccttgttagggacttggtccaatatggctgcgtcctaccagacagttttcaggtga
atgcaatactggcaaagctcccgccttcttggcgagactttgtgacttcacgccgccaca
tgaagaagcaaatgactctcactgagttgtcagctgcgattaatgtggaagagcgtgcaa
ggtccagtaacaagccatcccagcaactccaggctcacgttgttgagaagggtggagata
gaaaattccagaagaagaagaagaactctccacagaagaatatgaaccaacctaagtcca
aaaagatgaagaagaaaaaggaggactttatctgctacgtttgtggtgtctccgggcata
cagctcggaggtgcaaacttaggaagggaaaaggtcctccacctcagcgcaaagaaggga
acgtggtggttaactccaccccagggtatgcacctcaggcctttatggcaagtccatcag
atgactggtggatggattccggtgctactgttcatatttgtgctgatcgatccatgttct
cttcattccagggatacaacagcgcaccagtcttgatgggaaatggtgttccggcagcag
ttcgaggtactggacaggtctacctgaagttaacttcaggaaagacgctcgtgctgaagg
acgtactctatgtgccatcgatgagccggaacctcatttcagtgtcgctgctatgtcgac
agggtctcaaattagtgtttgagtctaataaagtggtcctgtctaagtttggtacttttg
ttggaaagtcatatgagtcaggcggtttgttccgtctttctgttttgaataatcattctt
cttaccatgttaatgtggtctgtaataacgattccattaataatatatggcattcccgtt
tgtgtcatgtgaattttgaggccattaagagattaagtgacatgtctttaattcctgaat
ataaacatgttaaaggtgtaaaatgtggtatttgtgtgcaagctaagcagcctagaaaac
cgtttcatacggttgaaggcagaagtaccactcctttagaactaattcactcagatatct
gtgagatgaatggtataatcacaaaaggcggtaaaagatactttcttaccttgatagatg
atgctaccaggttctgttatatttacttactcagaactaaagatgaggcactagaacact
ttaagatctataagactgaagttgaaaaccagttagacaagaaaattaaaaggctacggt
ctgatagaggaggtgaatacctttccaacctttttgatgagtactgcaaagagtgtggaa
tcattcatgaaaccaccgctccatattcacctcagtcaaatggggtagctgaaaggaaga
accgaacggtgtgtgacttagctaatgctttgttgcaaagttcggggatgcctgacatct
ggtggggcgaggcagtactcacagtgtgctatgtcctgaacagggtgccgcctcgcaacc
gtgaggccacgccctatgaaggatttaaaggaaggaagccagatctttcgcatcttcgga
cttggggctgccttgcaaaggtgaatgtcccgttgccgaagaagagaaagctaggcccta
agaccgtagactgtgtcttcctgggttatgcacataacagtgcagcttatagatttctag
tggtccattccgagacaagcgaaatcgctgtaaatgtaataatggagtctcgggatgtga
cattctttgagagcatcttccctatgcgggataaggaagtagtagccccagatggtccat
ctcggacatattctctgccctcgagtgtccatgaccagactccagatttggagttaagga
ggagtaagagacaaaggactgaaaagtctctgggtgatgattatattatttatctagtgg
atgaagaaccacgctccctcacagaggcatatacatctccggatgcagagtactggaggg
aggctgtccgtagcgagatggattcaatcatctcgaacggaacttgggagataactgatc
tcccagctggttgcaagcctgtgggctgcaaatggatctttaggaggaagaggagacccg
atggtactattgaaaagtacaaggcccgtcttgtggctaagggttttactcaaaagaaag
aggaggattattttgatacttattctccggtggctcgattgcccacaatccgtgtgcttt
tagcactggcagctgcttataaacttcttgttcatcaaatggacgtaaagacagcattcc
taaatggagagctggaagaggaaatttatatgcagcaaccagaaggatttgtggttaaag
gacaagagagcaaagtgtgtcgcttgattaaatccttatatggtcttaagcaagctccca
gacaatggcatgagaagtttaataatactctgaccactgccgggttttgtgtaaacgaag
ccgacaagtgtgtgtattatcgcttctctgggggcaaaggtgtcatcatgtgtttatacg
ttgatgacatattgatatttgggaccgatttggaggctatcatggagacaaaattattcc
tctccaagaactttgatatgaaggacttgggtgaagctgatgttatactgaacatcaagc
tgataaagggtgaggatgggattactttgtcacaatcccattatgtggaaaaggtcctga
ctcgctttggacatatggactgtaaaccagtcaccacgccctatgatccatcctacacgc
tcagtaaatatgaaggcgagcctgtgaaccagctactatattcgcagatcatcggatctc
tcatgtacctgagcagtgcaactagaccagatatctcatatgcagtatgcagactggctc
gttattcggccagtccaggagatagacactgggtagccttgtacagagtgcttcggtatt
tgaagggagcgatgaatcttggtattaaatataccggatttccgtcagtacttgaaggat
tcagtgatgcaaactggatctctgactcggatcaaatgaagtctacaagtggctatgtgt
tcactttagctggtggggccgtgtcatggagatcgtctaaacaatcagtgtcgacacgtt
ccaccaaggaggctgaattagttgcacttgattcagcagcattggaggctgaatggttga
gagacctattgtcagaccttccaatgctagcaaagccgataccggctgtcctagtatact
gtgacaacacttctgtgttgctgaaagtgaacagtagaaaggacaaccaaaaatcctcga
ggcatatcagaagacgacttgattcatgtcggcatgctagagagacgggtgtaataaccg
tagattacatcaagtctgaaaggaaccttgctgatcctttcaccaaagggctggctcaaa
agccaatccaagcagcgtgcatgggaatgggactcgtaccctgttagcggtttcaactgc
ggataactgtcctgtgtgaccggagatcccgagatccaggctccaggaaacgaagcactg
tggaaccaagagcacaaaagacaaagagtctcatgagctgctgtgctctgtctgtatggc
aggttgagcgatatgctcttaatgaagtcaatgctataagcagggaaattgtcctacaga
atttccttaacgatttcacctatatgagctgactgtggggtcgcagtccgggagagaatg
gggttttctctctagtgagttcatgaatagatattaaagggcatgaccgtaacgccctgc
cccgtaagagaagcagataatctgcctagtactatgtgccttttgtgcgaagattctcac
actagggtttgtggatcaaggcgtagtcctccgcttactcgtgcagggttggagtacact
gggataggctttggttcaaacctaacaagtacctctgccgaaaagtagtatataaacagt
acgggagctcaatgacattgatcagaaaaataagagtgaaaatggtggggattgctgtcc
atatttgagattttcactttatttatatataaaaaaagtaaggccagccgggtgggccgc
ttcaaggcccactggccgagcagcccaccagagcagcatgttttctagggcatctgttgc
cgcacgtaggggcgcgatgggagcagaggcagggcggggctggtggcggcgctcaggagt
gagcggttcggctctggccgaaatctatgccgtccgctgcgcaaccttctccagttcggc
tccttaactatggagatctgctccctgctcagcaactcgccgaaaaatcccagctctctg
ttcctattcctcctctcggttccagtcacgatttggatcgattccttcgattcttggtgt
tctggtgttaatcctgctggtggaagaaggtggaggtggtactgcttgtgcgcagcgagg
ttctcctgcgctccgttgtctcaccagtgcacctgtgtggtgctctgtctgttctgatta
ttgtccaccgtggcctggtgtctgggctccctgctgcgcggtgttcgtcttctcgggctg
gtgccgtggacgtctccctcggctccggcagcggctctagtatctccgtcaacctcccgc
cgtgcaggcccggacgtgggcggcggaattggttttctgggacagaaccttgtgttcgct
gagctggtcttcccacgtagacaatctacgtgctgtgagttattcgttgtctcattttat
ttactgtttaattttgtgcaatctgctagtattaaatacttgggtgtgattgcactgttg
tgggcggatttgtgtgctcgatgatgatagcggtgtagtgagacaacgtgacagtctggg
ttttagtgtattatcattttcagcattgatattatttgtgcctaattaaatctctctttg
ttgaggctgtttacctgtgttaaattctgttattttatttagtacacagctccttactat
tagtatttatatttgattattaggcttattacatctgatctaaaaccctgatttggtaag
atagggctgtcacgttagtcgaggatctctgatcacctattagcgttggagggctgttta
ttacagcaacccgctattttgagagcaatattttaagataaacaatcatgtttatttgtt
taatctgccttcttcatctgcaagccatgtttaattataaaatggacctgagtagctatt
ttacatgtttacatgttctagaattgctactgttcattgctgcaataattatatatggca
tttgtctgagttatatgcttgttttattcggaattagaatatttaatttatttaaatatg
aaggaagcatgtcacttatttctctaattttacaac
>Z300_TEdenovoGr-B-G11735-Map6#CLASSII/TIR
tagagatggcaatgggtaaatacccaccgggtattactaccccatacccatacccacgac
acaaaaataaccccaccgggtcacccatatacactggtgggtatggatttacccccatac
ccatacccatgtgggtatgggtcacccatcgggtcacccgtacccacaaaaattaaacat
ctatcaaaatattatattatacaaatgtcaagtatatccatctaaataccattacaaaat
tttctagcatcatttaaccatccattcaacacaccaaagataattggataaagtagtaac
actatgatagtactacatagcacattacatgttccattacatggtcattaaattgtcgtt
aagccttctatgacatatgcctaaaaggttgttaaatagtaaaaaagatggatgactaaa
gtccaagttcatgcttgggataagtttatattgggtattttatacccacgggttaacggg
tatgggtgaaggtggaacgttctaatacccgtttacccattgggtgaagatttttgccca
ataacagacccacgggtagaatatttagcccacatacataccctaatggagtaaataccc
atcgggtatcgggtcgcgggtacccattgccatctct
>Z300_TEdenovoGr-B-G11837-Map3_s_2#CLASSI/LTR/GYPSY
tgtgacggaacctcccaagtaattaggcccacctacagttgtccttgtccaacggacatc
agacaaccctgtaggtgcccctgaatcacttgacaagttcggtatctttccttaccttac
caggaacgtttcacccgtcttgcagacattacagaacatcggagataaagaaatgcggaa
gcgattacataaacttacatttatttaaaaagtaagctgagttattttattacagaccag
aactaaaagtgagtgcagagtagtattattacacaaaccaagggaggcaaaaactcctcc
cgataagtttaagcaaaagattctaaatggaggaccagtcctcccgcacttcagtcttgt
ttttcttctttggaaccaccttggcacagaagcaacaaaagtctgctacttcctcaccta
aaaacaacgaagggataaaccctgagtatggaattactcagcaagtcttacccgactaaa
gaaaagactctcaagggtatgctggttatatgggagtcaaggtaaggcttttcaataatc
aaagactctgttttgcagaaatgcttactaaagtggatccttaaaaatccagttttattt
gtcaagttaagtaaaattacctgcaactagagttctttctaccctagttcaatcacttgt
cctgcactagccaatttcttaacaaaaacccatcatctttagtggaatgctacgtgtagg
tcagtgaccaagtcttcataaccgcgaaggtacggcgatccgaatcgattatactcagct
gaggatctccaatcacacgacatatgtagcacttaacccttgcatatgtcaacccgccac
cggggttcttaagaccagatcaggttcacgcaaaccgagagcacagatacaccaccgtcc
agcctcttgccacggagggtacacgctactctcgccaccgctccacgcccatttcgtgtt
atcttattctggccttagtctgcccgaggcaaggcttacccatgacgaggcatgtgacca
gttaaagggtcctcggtcagcaagcctacatcgagacggtccttaatcgactcagacgga
gacactacaccgagactctcttctcgtgcaagtcacccgcccggtctcagcttaatcatt
tcaaacccaaagcttggtacctggcagaggtacatcttttccgatgttgaacccatcatg
gccatgatggatccaccatcaagttttatttttgaaaacatcccacccactttgccacat
catcttttgtaaaaacaaaaccttttgtttttctaaagcaatactaagcataaaaaacct
ttttgtaaaaacagggtttcaaggaaggtaatcaaattcaaggaaggtaatgcaggaatt
gttttatcaatcaactcctatcacctaatgcagcaagcaagtgagaaagattttaaaaac
atcaagggaggtggcaaatgcaccggggcttgccttcgtttacaggtgagtcaggctcgg
atccacaaatatcgaagtagaaacagttgcctgcctgagattccgaaggtggtggtgtcc
tttcttcggtgacttctacttcttcttcgcgttctaacataaccataatatatataagaa
tgaatgccatgtaatgctcatgaggatgcaaagataataaaaatttattatctaagtctt
gaatacaactttccttcacggaactccgagaacttagggtttccggagtcggtaaaggag
ttcatagggcagggggggtgttttgggttctagttatcaaacaaggtccaaatcaattca
aactctacccaaggcttctaaatattgtttaaagctcatataaaaagtttgggcattttt
ggacttatcaattattttctaaaaatccagaactaatacttttaactactttaaataccc
taaaatttcttatttccactaaaaatcataaaactatttttattaaatactatggaaaat
aagaagcctaggaaaattggtttcacaattttagcatttttctacaattttctacaaatt
tttaaagttttgcagaaaaagaaaaaggaaaatgaacagtactgggccgaatccagccca
ggcggcccagccagggggaaacgcgcgcgcgcgcgcccgcgctggcggctttgcagaaag
gccctcggggttttgactaactggaaagggttctcactatttcactgagtcactgacatt
tgcaaaaggccctcgaattctatttcttcacagcgaggtcccgacggcgtcgcgcgggcc
gagctccggcgagcctaaccggccgattggggcaagaccggtgctcccgagcggcgacac
caaattcaagccctcccgagcatttcccctaacttaatttcacaatgatgaactaagagc
tctggccacggtgaccgtgagcatgcggaaagataacgtgttcccggcgatcggtggcgg
tctagttcaattggatgggtcgggagcatcacggggacataagaatgctaaacaagggag
aagaggacatgaactgacctgaatgggctggccacggtgaggttttcacggtggcggaga
accgatttgggggaaattcgaaattcggcgctctggtgaacgattgggggtggagtgggt
gctggtgctgattacctgcggagctggcgggggctcaatttataggggcggagcggtggc
cgtaatttgaggaggacgcgcggcggccggagatgaggaagaacactggcgcagtgaatt
cgtgtccacgccgtggcagtcctccggcgatcacgggaggctaagggagtcacggcgatg
cggtggaaaggctagccacgcggcgcacggccgggaggcggcggtcccggcgagcttatc
cgccgccgcggggggggggacggtggtccggagtggtctccagctcacggcggcgaagat
cttttaccccgcggcgttatccaacccgagcacgaatccgacggcggcggcacgaatcac
ggcggggtcaccggcggtgagctggcgatctgatctcttcggttactgtaccatgggacc
cattcagtgcgcctgacagaccaagttgaagccattttctctcaattttatatggcaaca
taccaagctctgcagcaaagttgtaggctataaaccagctacaactttgctatagcaatc
ataccaaattctcactggatcatgctcaaaatcgagctcaaagttgacatttcactgtta
gtctgaaattcagaactaacagcctgacagcccaactttaggcttaattatctccaaatt
tttcttaacaactatgcttacactcttaagcaaagttgttctcctataattggtctacaa
tttgatgtggtgacctagggcaaaaaccctataatttgaaagttacaaagctccaaagtt
gagccataacactgaatttcagacttagatagaactcaaatgaggtcctttttgcaaata
agtccaaaacttagggtttggcttgcaaatccacatatttgtgaaccaaatgacttaaga
tacttatttacttggtttttgcactttagtccaaaagtggactaattttgcacataagcc
cctagggtttggttttagggttttccagggttccaattagggtttctggtatcccagggg
tataaatgtgattcaagtttatttttggggacattttatgactatttccctaaagttttt
aggttttctcaacttgggttaagttttacccctttaatccctatttagggttaagttccc
tatccagggttctatttgcaaaaacattaaaacaatacaacttgtttgaaatttttgcct
agtgaatgcactctaggtgtgtcaaacatatgcaatgccaatgcttatgatgtcatgctc
aagttttagttacagtaacaccaggggtgttacatccttccccccataaaagaatctcgt
cccgagattaaaagtcctagggtaagtaatggaaaaggaaacgcgtcatatttttatttc
cttatttctggtacaaggcaggggtggtgtgggggtcacttctttattacaacagctata
cagactttacaatttacatgaggctaaaaagcctgggaaattcttatctaaaaagtcttg
agtttcccatgtagcctcatcttcgaatgttggttccactgtatcttgtaaaacttgaga
gtttttcttcgggtaaccctgtccttttgatccaagactcgaataggatgttcgaatatg
tcaagtctggttcaggacaacatctgtcacttcaatggttcgatcgggaacccgaagaca
cttcttcaattgtgacacgtggaacacattatgcacagcagacaatgtttcgggtagctg
aagtcggtatgccactggtccacatttttcaagaataagaaaaggaccaatgtaccgggg
tgcaagcttccctttaaccccgaaacgcgatacacccttcattggtgagaccttcaggta
gacatagtctccttccagaaaatataagggcattcgccgtttgtctgcataactcttctg
acgagcttgtgctttcttcatattatgaataattttctgaaccttttcttcggcctcttt
caccatatcaggcctaaagaagtacctttctccaggttcagaccaatttagcggagtacg
acaccgtcgtccatataaagcttcaaagggtgccatcttgatactttcttgatagctatt
attatatgaaaactccgccaaaggcaaacattcatcccatttctgtgagaagtccagaac
acatgcccgcagcatatcttcaagtatttgattcactctctcagtctgtccactggtttg
aggatgataggccgaactgtggagcaacttagtacccagggatttatgaagttcttccca
aaatttggatacaaattgaggtccacgatccgacactatggtctttggaacaccatgcaa
actgagaatacgagcaatgtacaattcggcataggtaataccgggtaatttgtcttgacg
gcagaaagtgagcaatctttgtaagtcgatcaatataacccaaatagagtcatacccttt
tgcggtcctgggcaatcccacaataaagtccatacttatgtcttcccatttccatgttgg
gattggtaaagattgtaatggaccagcagttttcatgtgtatggccttgacacgtctgca
agtgtcacatttagccacatagcgtgcaatttcaatcttcatctttgtccaccagtaatg
ttgctttaaatcttgatacatcttagtgcttccgggatgaatagaatagcgactaagatg
tgcttcatcaagaatttgctggcggagctcttcattctttggcacactatgcggttttaa
accataccacaccttgatcatcttctttgaaacatttggcttttccagcccttatcttct
cacgaatgtgcttcataccctcattatccttttgagcatcaattatcctttgcaaaatga
ttgactcaagctttaactgatttaaagttccttgttggatcattcccaggtttagcttct
ccatttcttgacataaagtgttgtcagaggtcttcaccgtaagacagtggcaggaagcct
tacgactcagtgcatctgccaccacattggctttgcctgggtgataatggatctccagtt
catagtccttaataagctcaagccatcgtctttgcctcatatttaattctgactgggtga
agatgtacttcaaacttttatgatctgtatatatgtgacagatatttcccagcagatagt
gacgccaaatttttagggcatgaaccacagcagctagctccagatcatgagttggataat
gctcctcatgtcggcgcaactgccttgaagcatacgcaattactcggccctcttgcatta
gtacacagccgagccactgccagatgcatcacaatatacatcaaaaggcttagtgatgtc
cggttgagccaataccggagcagtggtcaataatgtcttcaattgctcaaaggcttcatt
acactttgaagaccaattgaatttaatatcattcttcaataaacttgtgattggcttcac
aagcttagaaaaatctggtatgaatctgcggtaataccagctagtccaaggaaacttcgg
acttgatgaacagtggttgggggtttccactccaaaatatccttgaccttgctgggatct
accgcaatccctttggcagataatacgtgtcccagaaattgaatttcctccagccagaac
gcgcacttgctgaacttggcatataactgatgttccctcaggcgcgttaatacgatccgt
aaatgctgagcatgctcctcttcattcttggaatatatcaagatatcgtcaatgaagacc
accacaaacttgtccaactcgggcatgaacaccgagttcatcaaatagtgaagtgggcag
gagcatttgtagcccgaaagacattaccaggtattcaaacaatccataccgcgtagtaaa
cgcggtctttggtatatcctcgggccgaatacggatctgatgatagcccgacctgagatc
aattttggaaaataccctcgctccagtcagttgatcaaataagatgtcaatccttggaag
agggtacttattcttgatggtgacctcattcaggggtcgataatccacgcacattcgcaa
ggtttgatccttcttcttgacaaaatggcgggacaaccccatgggacgagcttggccgga
tgaatcccttatccagtagatcttgtaattgaatcttcagttctgccaactcattaggag
gcatacggtacgatcttcgagaaatgggagccgtaccgggcttcaactcaattacaaatt
ctacatctctttcagggggcagtccaggcaaatcttccggaaagacatctggaaactcac
atactaccggaatatccttgatctccggtacaatggcttcataactctgccagaagcttt
ggctggattggttacggggatagacaaaagaatctcttcttggttatagctcaacctgat
ggttctgagatcagtgttgaggattgctttatgttgggctaaccaattcatacccaaaat
tacatctatatcttggcctttcagaacaatcatattagtaggaaagtcccgtccggccaa
tgttacgggcacttgataggccacttctctagtaaaaatttgtcccccaggtgaatgaat
tttaaatccctcctttgattcatggtatgcaatgtgatgttgctccacaaatttcttgct
aatgaatgtatgcgaagcaccagaatcaaaaagaataattgcagggtgactggccacgag
aaacgtacccatcatcaccggctctccttccggtgtagtggccacttgagtataatatac
cgccccgtcttctttgtatttttgcccacagcatttcccttggcttgagctgaattccca
gatccttgctgattatttgattgattctgcttggatatgggcagtctttgataaaatgtc
cagacttgccacaattaaaacaccagttgaagagctggcaaggcagggaatcgagtgcct
ggggcacccggctgatttggggtagtgggggcattgttggggcggataatgattggctgt
ttgaaagggaatgagggtggacgagaaaaagagcgattttggttagaaggtcggatcaca
aaccgttgcctcttcgcctggccctgattaggcctctcaccaccaaatcccttttctttc
cagaacctgcatatttgcttcaacagataaggctgtgctgacagcctttccatagtgaga
tctatgcaggtggccatttttctttgcagccgatcatttagtcctctcataaaacaattc
ttcttcttcaaatcagtgttcacctgatcgattgcatactggacaggtgattgaacttgt
tgagatactgattgacagtatctcctccttgttttagcttcataaactcttcttgtttca
tatgcagcactccttcgggtatgtagtgctcacggaaggctactttgaattctcccaggt
gacttgatggttggccggttgaatggccacaaaatttccccaccaggtactggcagggcc
acgagttgttgtgctgcgaataaggcttctggtctctgaacacggagaagaccaaacttt
tgctcaataacccgtatccattcatcgcttctagggatcttcgctttgacgaatagggtg
gacgggtttcgagaaatccagataagtggtttcacgggggccttgctgataaccccttcc
ccttgctgctggaatgctgttgacccgccatttccctaggaagcgggtattgtcgcggtg
gcattcaccaaggcggcaatcgcctcggctaacgtgggaggaactggaggtggatttggg
gtagctccctcccccgggaagttcctgctgcatcctgtgctcgagtcctggacggcatct
gtggcaaaaacatttgaaaaaaatataatatgccaaagaaaaccttccattttacattac
tataaaaagtaatgatacagactcgatattatacaacaggatacataccattatacaaag
cacctattatacaacagtacacctacaatacactactctacttctatttacaccattatt
cctgcttcccattactcttggcggcctcatcgtcaggtgtgggagtccatacatcaacca
acctcatggaaggagggggctcaaaaaggtctaactccccacccagcgctgtcccgcaac
gtgagaggtccggcttccgcctcagcaggtgtgcaggtcactagggtgtagttgcgaata
cagtacatggacttcctcatgtaacgtattgcagtaacctgcaggttatcaacagttgag
ctaagttctttaactcgggcctgagcccttgcttccttagcacagcagcaaacgagactg
acgcccagtcaagtgctaagtctcgatcagcaagctgatcctgcaggtgcggatgtccct
tcttagttcatttattctatctccgtcgcgacccaagcatcggtcctgtgttgca
>Z300_TEdenovoGr-B-G11837-Map3_s_0#CLASSI/LTR/GYPSY
agtcttcatccgaagacggcgatccgaatcgattatactcagctgaggattccaacacac
gacatatgtagcacttaacccttgcatatgtcaactcgccacgggttcttaagaccagat
cggttcacgccaaccgagagcaagataaccacgtccagcccttgccacggagggtacacg
ctactctcgccatcctccactcccattgctgttctttctattagtctgcccgaggcaaag
cttaccatgacgaggcatgtgaccagttaaagggtcctcgtcacaggcacatcgacggtc
cttaatcgactcagacggagacactacaccgagactcttctcgtgcaagtcacccgcccg
gtctcactttatcatttcaaacccaaagtttggtacctggcagaggtacatcttttccga
tgttgaacccatcaggcctgatggattcaccatcaagttttatttttgaaaacatcccac
cactttgcaacatcatctttttaaaacaaaacattttgttttctaaagcaaagctaagca
tcaaaactttttgtaaaacaggattaagaaggtaatcatcaaggaaggaatgcagcaatt
gtttagcacacaactcctatcacctaatgcatcaagtaagtgaaaagatttaaaaaacaa
ggaggtggcaaatgcaccggggcttgccttgtgttacagggattcggctctgttccacag
atgtcaaaataaaaacagttcccgccggtggtcctcaggtggtggtggtgagctttcttc
ttcacttctacttcttcttcgttttctaaatataaccatatatatacatgaatgccatgt
aatgcttatgaaatgcaaagataataaatatattatctaatcttgaatacaattttcctt
cacggatccggaaactagggtttccggagtcagatgagttcatagggcaacaggagtagg
gttttggggtttaggatcaaacaagtccaaatcataccaaactttacccaaggttctaaa
tattatttaaagtttaccaaaaagtttgtgatttttggagttattaatatttctaaaatt
ctagaagatggtttaagctttttaaatactcataatttcatttggactaaaaatcatgga
actatttttattaaatactatagaaaattaggagtctagaaaattggtctatatttttac
atttttctacaattttctatgaatttttaactctgagaaaaagaaaaggaaaaaatgaat
agtactgggccgaatccagcccaggtcggcccaccagggaaagcgccgcgccgcgcccgc
gtggcagtcttgcaagaaacccccacgatttgaaaaactgaaagaaccttcactattatg
tgtcactgacatttgcattaggccctcttctattcttcacagcgccaggtcccgacggtg
aacggcggagccggctccggcgagcttgtactggccggtacgcaagactggtgctcttcg
gcacaccaaattcaacccttgcgactgtttcccctcaattaattcaaaatggctctgatc
tctgtccacgggacgtgagagggatacgacgcgttcccggcgatcatggggtctagttca
atcggacggtcgacgagcatcagagcatggagggtgctgaaacaagaagcagagggtaga
acgacctgaagtggctggccacgggaggtcgcggcggaaacgatttgggggaaatcgaaa
ttcggggctctgttgagattggaggcaagagttggtgtggtgcgtaatatctagcggagc
gacggggctcaatttatagacctgagcggtggccaatttgggaaggcgcgctggcggtcg
gagggagggagttcactggcgcggattgtggcattaccgtggcaagctaggcgatagacg
gctatgcgaccacggcgacgtggtaaatggcaggcgtggcatgactggaaacaccggtga
gggaccgtcgggcaagcggtacgggacggcacagtgccccaagttcatccggagatcttt
tcacccgacgttatccgtgctgagcagaatcacgcgccggcgtgaatcgggcgcaggtcg
ccggcggcgagtgctgaactgggatctgattctactgtaccatggaatctattcaggcgc
ctgacagcaattaggcttctcaatttttgtgagcaacttgtatcctgtaacaaattgttg
ccctatatccagcttcaattttgctatagcaaccatgtcaaatatcatggatcatctcaa
atttgacccaaagttgccaattcactgtagtctgaattcagactaaattgtctgacagcc
cgactttgagcatttttctccaaattttatgcacaagcttaatcacttaagcaaagttgt
tctcctatatagctctaaatttgatgtgtgacctgggcaaaatcttatattttagaatac
aaagctccaaagtcagcccttcactgatttcagacttagtcaagaggcatgggccttttt
gcaaataagtccaaattcaggtttattgcaaatcctcaaatatgtgaaccatatgtttta
gataccctaataccttggtttttgcactttggtccaaaagtgaaaaatttgcattaaccc
cctagggtttaaattagggttttccagggttctttttagggtttttggcactctagggtt
tggtaccacttaagtccattatgtgatatttatgatatttctaataagttttgaagtttt
ctctcatttgggtttctttcaccctagcccaatttagggttaagtaccctaccctagggt
ttataacaaatgtcatatcaatacaacttgtttgaaaattttacctagtgaatgcattct
aggtgtaacaaacacatgatatgccaatgctcatgatgttatgctcaagttttagtgaca
gtaacaccaggggtgttacatccttccccccataaaagaatctcgtcccgagattaaaag
tcctagggtaagtaatggaaaaggaaacacgtcacattttatttccttattttgtacaaa
gcaggggtggttggggtttatccttattacaacaatgtacatatcttacaattacatgaa
gctaaaaagcctgggaaattctttctaaaaagtcttgagtttcccatgtagcttcatctt
cgtatgttggttccattgtatcttataaaacttgagagttttttttcgggtaatcctgtc
cttttgatccaagactcgaataggatgttctgaatagtcaagtctggttctaaggcaaca
tccgtacttcaatggttcgatcaggaacccgaagacacttcttcaattggatacatggaa
cacattatgtactgcagacaatgtttcgggtagttgaagtcgtatgccactggtcctatc
tttcaaggataggaaaaggaccaatatacggggtgcaagcttcccttttaccccgaaacg
gatacacccttcattggtgaactttcaggtagacataatcttcacttgaaatacaagggt
tgcgtcgtttgtctgcataactcttctgcgagcttgagcttccttcaaattatgtattat
ccgttgaactttttctttgtctctttaccatatcaggcctgaaaaaccatctttctccag
gttcagaccaatttaacggagtacgacatcgtcgtccatacaaagcttcaaagggtgcca
tcttaatactttcttgatagctattattatatgaaaactccgctaatggaaacaatcatc
ccatttctgtgggaattccagacacatgcccgcaacatatcttcaagtatctgattaccc
tctcagtttgcccacttgtttgaggatgataggccgaactatggagtaacttagtaccca
aggatttgtgagttcttcccaaaatttggatacaaattgggtccacggtccgacactatg
tctttggaatccatgcaaactgagaatacgagcaatgtatattgcatagtaatactggat
attgttttgactggagaaaatggctatctttgtaagtcggtcaattataacccagataga
atcaaacctttagctgtcctgggtaatcccacaataaagtccatactaatatcttcccat
ttccagttgggatggtaaagattgtaatggccagcagtcttcatatgtatggctttgaca
cgtctacaagtgtcacatcttgccacatagcgtgcaatttcaatttcatttttgtccacc
aataatgttgctttaagtcatgatacatcttagtgcttccggatgaatgaatacgactaa
gatgtgcttcatctaaatttgtggcggacttcacatcttggcacaactatgcgttttaaa
ccatataccttgatcatcttttctgaaacatttgctttccggcctctattttctcatgaa
ttgttcataccctatcttctttgagcatcaataattctttgtaaagaactgactcaagct
taatgatttaagttcctgttgatcatcccattaa
>Z300_TEdenovoGr-B-G6048-Map7_reversed#CLASSI/LINE/L1
gacatttaaatgtaatccttttgctgttcagctttggttgttcttcctgtattaatggat
ccagaaaaaatcttgatttggaatgtaaggggtttaaattcctctgctcgccagaattcg
gttagggagttggtgtcctcttcacgagcggacattgtgtgtgttcaagaaacaaaatta
actgaagtcccgcgacgaaccttgttgtccatgcttggatcagatttttcaaattttctg
gttctaccttctcttggagctagtggtgggattttagttgcctggaaacatcatctgggg
agcacaggccttaacagaattgatgatcacagtatctcagtccagttctgcacacaagag
gggcaagcctggtggctaacttgtgtatatggaccgcagagtagtgaagaaaaagttcag
tttctgcaggaactaagaaatgtcagagcagcttgtcttggtccatggataattgcaggg
gacttcaatctcatctacaaagctgaagacaaaaataattctaatcttaatcgtgcaatg
atgggtcgctttagaaggaccattgatgatttatctcttaaggagatcccccttcatgga
cgcaaatacacatggtccaaccagcaaaacatacctaccttggtgaagctagatagagtc
atgtgttctactgattgggaggacttgttccctaatgttttgctgcagagttcagcttct
gaagtgtctgaccactgccctttactgcttggtcttcgggataacaggtcaggaaagcga
agattccattttgaatctttctggccaaagctagatggattccaggaggctgttcaggat
gcatggaactcagtccctgccttggagtgtcctttccaggctctagacatgaaacttaag
gcgacagcaaaaggattgcaaagctggagcgatagtagagtgggacacgtgaactcccaa
cttgcccttgctcgtgaggtgctgcataggttggagattgcacaagatgctcggtcctta
tcgctaagtgaaatttggctcaaaaataaattgaagaagcactcccttggacttgcctca
ttaaagcgcaccatcgcccgtctaagatctagagtttcttggctcaaagaaggtgatgct
aatacgaaattgtttcatatgcatgcccgtcaccggaaaagaaaaaattttgtggcaaga
ttggttgctgacaaccaggttttcactggacataatgagaaggccattctaatggatcaa
ttcttttccaatctgctgggtgtcagcattgacagagattgctctgtcaatcttgaagct
gtgggagttccgacctttgatttggctgctctggacttgcctttcttggagaaagaagtg
tgggaaacagttaaattgctgccttcagataaggctccgggtcctgatggtttcacagga
ggattttataaggcctgctggtctataattaaagtggatataatggcagcagtttcagca
gtttggagcaggagatttgcgcagttcaataggctgaacacagcgtacatcacattgatc
ccaaagaaggagggggctgatcaagtaaaagacttcagaccaattagcctggtacatagc
ttcgcaaaattgatcaccaagctgctagctaatcgcctagctggaaggttaaatgagatg
atttcacccattcaaagtgcttttataaaaggtcgttttattcaggataactacatgtta
gttcagcaaactgcaaggttcctccatcgacgaagacatgcccatttgcttctgaaattg
gacatcacaaaagcctttgattctgtctcctggccttttctcatagaggtattacaaagg
atgggatttggacagatttggagggatattctatgtgggctgcttgcaacctcttccact
caagtgatggtaaatgggttttcgggcaaacatattgttcatcgtcaaggactacgacag
ggtgaccccctctcaccgatgctcttcattctagtcatggatgtgcttgggcgaatggtc
actgcagctgaaggggcaggacttcttcaaccccttgctacaagatctgtgcatcaccga
gtctctatgtatgctgatgatgtagtcctcttcttgcgaccagctgccgaagatatagca
accatagtggatattcttcacctattcggcgaggcttctgggctacataataatgtccag
aaatctaatgtatatcccattcgttgcgacgagagtgacattgcagttgtgcaaggtttg
ctgccgtgtggaatttcgtccttcccctgtaaatatcttggacttccattaacgctgcga
aagataaccaaggatcaggcgcaaccaattatcgacaaatttgcaaatcagcttcctgga
tggaaggcagacttgatgacaagggctgggagaacagttcaagtgcggtttgtgcttact
gggatgctcatctacttagcaatggcaattgatctcccaacttatatcacaaaagcaatc
gataaaatccgaagaggctttctttggagaggtcgcaaagagataaatggggggcattgc
cttgtttcttggagcaaagtttgtcggcctcttgatttgggtggtcttggtatttcaagc
attaaggagctgagttgggcgctgcggatgcgttggttatggctgcaaaaaacggagcct
aaccgaccttggtcatccttgactatccgagttccggacaaggtccaggccttcttcagt
atggcgatgcaaacggaagttgggaatggtgctaatactcttttttggaaggatcgatgg
attcaaggacagagggtggcagatattgcgccaagacttcttcaagttgttccgaaaaga
aaaatcaatacaaggacagtgcaagaagctattactggaagagcatggatgtcggatatt
cgaggggccctatctgtgggggcaattgttgattatcttcacctttggaacttattgtta
actgctgaattaaggccgaatgttgaagataagcacatttttaggctggctgccaatgga
aaatattcagcgaaatctgcctacgaggggtttttcattggctcgattccttttgaaccg
tacgagaggatatggaaaacctgggcgcctcctaaatgtcggttttttatgtggttagtt
gctcaaaaaaggtgttggacagctgatcgtcttgcaaaaagaggattggatcaccctgat
agttgccctctttgtgaacaagaaagtgaaacaatagaccatcttctggtctcttgtgtt
ttctcaagggagtgctggttccttttgttgagacaatttggactgcatactctgtcccct
caaccagaaaatgacagtttcctggactggtggaggacaataagtgaaatggcagctgga
caaatgaagatggggattaactcccttgttttgcttggtgcatggatcttatggaagcac
cgtaatcagtgtgtcttcgagggcggcagtccgagtgttgctgctgttctggagcaggtt
ggagaagagcgaaggttgtgggagatggcaggggctaaggggcttattttcctagcagct
aaccttcctcacggctaatttctgttcaagggtttgttgtttttatctgttttttgagga
gtttaaacctcagtgttatggtttgtaagggcttcggcccgactttttcttcttcttaaa
tataatgatatgcagctctcctgcatattcgagaaaaaa
>Z300_TEdenovoGr-B-G16463-Map3#CLASSI/LTR/GYPSY
tgtcggggaccataattaggggtaccctcaagctcctaattctcagctggtaacccccat
cagcataaagctgcaaaggcctgatgggtgcgattaagtcagggatcagtccattcgagg
gactcgatcacgcctcgcccgagcctagcctcggacaagggcagccgaccccggaggatt
tccgtctcgcccgaggcccccctccagcggcgaacatatttccggctcgcccgaggccct
gtcttcgccaagaagcaaccctgaccaaatcgccgcaccgaccgaccaaatcgcaggagc
atttaatgcaaaggtggcctgacacctttatcctgacgcgcgccccccagccgacagagc
cgaagtgaccgccgtcacttcgccgctccactgaccggcctgacagaaggacagcgccgc
ctgcgccgctccgactgcgtgccacttgacagagtgaggctgacaggcagtcaggcccgg
cccaggcaccataggaagctccgcttcgcccgacccagggctcggactcgggctaagccc
cggaagacggcgaactccgctccgcccgacccagggctcggactcgggctaagccccgga
agacggcgaactccgctccgcccgacccagggctcggactcgggctaagccccggaagac
ggcgaactccgctccgcccgacccagggctcggactcgggctaagccccggaagacggcg
aactccgctccgcccgacccagggctcggactcgggctaagccccggaagacggcgaact
ccgctccgcccgacccagggctcggactcgggctcagccccagaagacgacgaactccgc
ttcgcccgaccccagggctcggactccgccctggcctcagccgacggtctccgcctcgcc
cgacccaggggctcggactcgacctcggccacggaagacagactcgacctcggcttcgga
ggagcctccacatcgcccaacctagggcgcagaccagccacgtcaacaggaggcgccatc
atcaccctaccccgagctgactcgggctacggggaacaagaccggcgtcccatctggctc
gctccgccagataggcaatgatggcgccccgcatgctctgtgacgacggcggctctcagc
ccccttacggaagcaagaggacgtcagcaaggactcaacagctccgacagctgtccctcc
gccaggctccagcgctcctccgacggccacgacatcacaccaactgggtgccaaaatctc
tccggctgccacgacggcatgtacttagggcgctagctctcctccgctagacacgtagca
ctctgctacaccccccattgtacacctggatcctctccttacgcctataaaaggaaggac
cagggccctcttagagagggttggccgcgcggggacgaggacgagacaggcgctcgcttg
aggccgctcgctccctctcccgcgtggacgcttgtaaccccctactgcaagcgcacccga
cctgggcgcgggacgaacacgaaggccgcgggattcccacctctctcacgccggtctccg
gccgcctcgctttccccccttcgcgctcggcctcgcgctcgacccatctgggctggggca
cgcggcgacattcactcgtcggcccagggaccccccggtctcgaaacgccgacagttggc
gcgccaggtaggggcctgctgcgtgttgacgaacagcttcccgtcaagctccagatgggc
agtctccagcaacctctccaacccgggacggtgctccgtttcgggagtcttgagttcatg
tccctcgacggcagctacgacatgatactccttccaccgccgcgcgacaacgacaatggc
ggccgacagcccgcccgccggcggcggaatcgacgacgtcttccccgcgtggtggaagaa
caacattcgagctcgccccgtcctctcccccgccgacggaggaggaggcggggcaaccaa
ggccaagcaggaggcagcgcctcgtcggctgtcgagcgagtcgacggcgccggcgcccca
acggggggcgcgtcgggcatcgacctcgcgtttgagacgaagacgagcgccgtctccccg
cgacacgccaatcccgagcaaacggacgacgccagcacgctcgcgaaaggcttgctgggc
gtcaccctcgtacctgagacgacggtgcagtcagtccccgacgtgacttcatcaccgccc
gtcgaccaagaggtaccgaccgattcccatcccacgtcttttggattcagcctcgacccg
cctagcgacttcgctttggcgggcgctctcgtagaggcgagtccaaaccctctggggttt
cgtatgcggtcaccttgggaccggctgacggacgtctcgacctacgggccctctgggtcc
gaggaagatgacgagcccaacatctgttgggatttctctggacttggcaaccccagtgcc
atgcgggacttcatgaccgcatgtgactactgcctttccgactgttccgacggtagccgc
agcctcggcgacgaggactgcggcccaagccgcgaatgtttccacgtcgatctagggggt
ccctccgaaggcaaccatctcggcatgccggaggacggtgatctccctaggccggtgcct
cgcgttgacatcccacgggagctagctgtggtccccgttccggcggggggtcatgaccca
cagctcgagcaaatccgcggggtgcaggccaggctcgacgagggagcaggagcgcttgag
ccgatccgccgggacgtcgggcaggcatgggcgggccaacctccggccggagaaatacgt
catctaccccagggcttccagcaccgcatcgccgacgacgtcagggtcaggccgccaccc
gcatccagtggggtcggccagaacctggctgcagcagcaatgcttctccgcgcgatgccg
gagccatcaaccaccgaggggcggcgaatccagggagagctcaagaatctcctggaaggc
gccgcggtccgacgggccgagagctctgcctcccgaaggcaggggtacccctcggaacct
catgccgcgacttcccgattcatgcgggaagcctcggtctacaccgggcgcacgcgcaac
acagcgcctgcggccccgggtcgcctcggcaacgagcaccatcaccgcgaccgtcgggcc
cacctcgacgagagggtgcgccgaggctaccaccccaggcgtgggggacgctacgacagc
ggggaggatcggagtccctcgcccgaaccacccggtccgcaggccttcagccgggccata
cgacgggcgccgttcccgacccggttccgacccccgactactatcacaaagtactcgggg
gagacgagaccggaactgtggctcgcggactaccggctggcctgccaactgggtggaacg
gacgatgacaacctcatcatccgcaacctccccctgttcctctccgacaccgctcgcgcc
tggttggagcacctgcctccggggcagatctccaactgggacgacctggtccaagccttc
gccggcaatttccagggcacgtacgtgcgccccgggaattcctgggacctccgaagctgc
cggcagcagccgggagagtctctccgggactacatccggcgattctcgaagcagcgcacc
gagctgcccaacatcaccgactcggatgtcatcggcgcgttcctcgccggcaccacctgc
cgcgacctggtgagcaagctgggtcgcaagacccccaccagggcgagcgagctgatggac
atcgccaccaagttcgcctctggccaggaggcggtcgaggctatcttccggaaggacaag
cagccccagggccgcccatcggaagatgcccccgaggcgtcaactcagcgcggcgccaag
aagaaaggcaagaagaagtcgcaagcgaaacgcgacgccgccgacgcggaccttgtcgcc
gccgccgagtacaagaaccctcggaaaccccccggaggtgccaacctcttcgacaagatg
ctcaaggagccgtgcccctatcatcaggggcccgtcaagcacacccttgaggagtgcgtc
atgcttcggcgccacttccacagggccgggccacccgcggagggtggcagggcccgcgac
gacgacaagaaggaagatcaccaggcaggagagttccccgaggtccgcgactgcttcatg
atctacggtgggcaagcggcgaatgcctcggctcggcaccgcaagcaagagcgtcgggag
gtctgctcggtgaaggtggcggcgccagtctacctagactggtccgacaagcccatcacc
ttcgaccaagccgaccaccccgaccacgtgccgagcccggggaaatacccgctcgtcgtc
gaccccgtcatcggcgacgtcaggctcaccaaggtcctcatggacggaggcagcagcctc
aacatcatctacgccgagaccctcgggctcctgcgtgtcgatctgtcctcggtccgggca
ggcgctgcgcccttccacgggatcattcccgggaagcgcgtccagcccctcggacaactc
gaccttcccgtctgcttcggaacgccctccaacttccgaagggagaccctgacgttcgag
gtggtcgggttccgaggaacctaccacgcggtactggggaggccatgctacgcgaagttc
atggccgtccccaactacacctacctgaagctcaagatgccgggccccaacggggtcatc
accgtcggccccacgtacaaacacgcgttcgaatgcgacgtggagtgcgtggagtacgcc
gaggccctcgccgagtccgaggccctcatcgccgacctggagagcctctctaaggaggtg
ccagacgtgaagcgtcatgccggcaacttcgagccagcggagacggttaagtccgtcccc
ctcgaccccagcggcgacgcctccaagcagatccggatcggctccgggctcgatcccaaa
taggaagcagtgctcgtcgactttctccgcgcgaacgccgacgtcttcgcgtggagtccc
tcggacatgcccggcataccgagggatgtcgccgagcactcgctggatatccgagccgga
gcccgacccgtcaagcagcctctgcgccgattcgacgaggagaagcgcagagccataggc
gaggagatccacaagctaatggcggcagggttcatcaaagaggtattccatcccgaatgg
cttgccaaccctgtgcttgtgagaaagaaaggggggaaatggcggatgtgtgtagactac
actggtctcaacaaagcatgtccgaaggttccctaccctctgcctcgcatcgatcaaatc
gtggattccactgctgggtgcgaaaccctgtctttcctcgatgcctactcagggtatcac
caaatcaggatgaaagagtccgaccagctcgcgacttctttcatcacacccttcggcatg
tactgctatgtcaccatgccgttcggcttgaggaatgcgggcgcgacgtaccagcggtgc
atgaaccatgtgttcggcgaacacattggccgcacggtcgaggcctacgtcgatgacatc
gtagtcaagacgaggaaagcctccgacctcctttccgaccttgaagtgacattccgatgt
ctcaaggcgaaaggcgtcaagctcaatcccgagaagtgtgtcttcggggtgccccgaggc
atgctcttggggttcatcgtctccgagcggggcatcgaagccaacccggagaagatcgca
gccatcaccagcatggggcccatcaaggacttgaaaggcgtacagagggtcatgggatgt
ctcgcggctctgagccgcttcatctcacgcctcggcgaaagaggtctgcctctgtaccgc
ctcttaaggaaggccgagtgcttcacttggacccctgaggccgaggaagccctcgggaac
ctgaaggcgctcctcacgaaggcgcctatcttggtgcccccagctgccggagaagccctc
ttggtctacgtcgccgcgaccactcaggtggttagcgccgcgattgtggtcgagaggcaa
gaagaggggcatgcattgcccgttcagaggccagtctacttcgtcagcgaggtactgtcc
gaaaccaagatccgctacccacaagttcagaagctgctgtacgcggtgatcctgacgcgg
cggaagttgcgacactacttcgagtctcatccggtaactgtggtgtcatccttccccctg
ggggagatcatccagtgccgagaggcctcgggtaggattgcaaagtgggcggtggaaatc
atgggcgagacaatctcgttcgcccctcggaaggccatcaagtcccaggtcttggcggac
ttcgtggctgaatgggtcgacacccagctaccgacggctccgatccaaccggagctctgg
accatgtttttcgacgggtcgctgatgaagacaggagccggcgcaggcctactcttcatc
tcgcccctcgggaagcacctacgctacgtgctacgcctccatttcccggcgtccaacaat
gtggctgagtacgaggctctggtcaacgggttgcggatcgccatcgagctaggggtccga
cgcctcgacgctcgcggtgactcgcagctcgtcatcgaccaagtcatgaagaactcccac
tgccgcgacccgaagatggaggcctactgcgatgaggttcggcgcctggaagacaagttc
tacgggctcgagctcaaccacatcgctcggcgctacaacgagactgcggacgagctggct
aaaatagcctcggggcgaacaacggttcccccggacgtcttctcccgagatctgcatcaa
ccctccgtcaagatcgacgacacgcccgagcctgaggcgccctcggcccagcccgaggta
ccctcggcccagcccgaggtaccctcggctcagcccgaggcaccctcagctcggcccgag
gcaccctcggttcagcccgaggtaccctcggcccccgagggtgaggcactgcgcgtcgag
gaggagcgaagcggggtcacgcctgatcgaaactggcagaccccgtacctgcaatatctc
caccgaggagagctacccctcgaccgagccgaagctcggcggttggcgcggcgcgccaag
tcgttcgtcttgctgggagatgggaaggagctctaccaccgcagcccctcaggcatcctc
cagcgatgcatctccatcgccgaaggtcaggaactcctgcgagagatacactcgggggct
tgcggccatcacgcagcacctcgagcccttgtcgggaatgctttccgacaaggcttctac
tggccgacggcggtggccgacgccactagaattgtccgcacctgcgaagggtgtcagttc
tacgcgaggcagacccacctgcccgctcaggctctgcagacgatacccatcacctggcct
tttgctgtgtggggtctggacctcgtcggccccttgcagaaggcacccgggggctacacg
cacctgctggtcgccatcgacaaattctccaagtggatcgaggtccgacccctaaacagc
atcaggtccgagcaggcggtggcgttcttcaccaacatcatccatcgcttcggggtcccg
aactccatcatcaccgacaacggcacccagttcaccggcagaaagttcctggacttctgc
gaggatcaccacatccgggtggactgggccgccgtggctcatcccatgtcgaatgggcaa
gtagagcgtgccaacggcatgattctacaagggctcaagcctcggatctacaacgacctc
aacaagttcggcaagcgatggatgaaggaactcccctcggtggtctggagcctgaggaca
acgccgagccgagccacgggcttcacgccgttctttctagtctatggggccgaggccatc
ttgcccacagacctggaatacggctccccgaggacgagggcctacaccgaccaaagcaac
caagctagccgagaagactcgctggaccagctggaagaggctcgggacaaggccttacta
cactcggcgcggtaccagcagtccctgcgacgctaccacgcccgaggggtccggtcccga
gacctccaggtgggcgacctggtgcttcggctgcgacaagacgcccgagggcggcacaag
ctcacgcccccctgggaggggccgttcgtcatcgccaaagttctgaagcccggaacgtac
aagctggccaacagtcaaggcgaggtctacagcaacgcttggaacatccaacagctacgt
cgcttctacccttaagatgttttcaagttgttcatatacctcgctcccacgcaaagttta
gtcatcaaggaagggtcagccttgcctcggcaaagcccgaccctccctcgggggctaaaa
gggggggaaccccctctgcgtcgaaattttcctcgaaaaaagatcttttctgccagaatg
tctttcgtgctttttgactacttcgaaaagtggatcctgaaaacgacggagtacacgtaa
gcagccaaggctgaccgagccgagggactcctacgcctccgggatacggatacctcactc
atcaccttctgcgataagtaactcacgttcggataagtgattccgcggaccgaacaagtc
ttcacgttcggaagctcttctgccgaagcgattcttcgagccttctcgactgcgtcggtg
acagaaccccatggacgggtaagagtgcgcgtaagcggcaaggccgaccgagccgaggga
ctcctacgcctccgggatacggatacctcactcatcaccttccgcgagaagcaactctcg
ctcgcacaaacaattctgttaccgacaaaaaagtccagatactcgaaacaagaggaaaag
agacgcagctttacaacacggcgagggtgtgttttggcctcggcggccgcagaaaacaca
cgctacaagacaatccgatcctgcaggctcggatcttgacggctggaagggggcagcagc
accctcggcatcgacgacaccttcggcgaggtccgacctagcctcggacggcgacgcggt
ccgaggatctccactctgaaggacgacgtcatcaccacgcccgggccatcgccgccaggg
tcttctccgggaatccggcccgagcaggcggctcggccggtcacccccggggcctcggcc
agctgtcccccaaggacatcagcccgacccgaggcctcggcaggtcaactccggcgtcgg
tcccgctaacggacgacccggccaggctccggccaaccaggtcttcttttcgagccaact
ctgcctctgttcatgctgacaccgctacccctggcctcggctcatcgaagagcggccgag
gggttcctttaactaagcaagagaagcctcggacaacaaggccgaccgagccgagggact
cctacgcctccgggatacggatacctcactcgtcacctttacacggggcgactcacgctt
ggtgaagcggttcagacaaccaacaggcgagtcttagtgctcgaaaatgaggaaaaaaca
cggctccgtgccaaaattacatacatgttcaggcctcgacagccacaatgaacaaaaaca
ctggcattcaaagtgccattacaaacggaactccggttccacctccgcaggtacgaacaa
ccccactcgatgggggggggcctgcggagcaacagaagaccgacgaacggctcgccgtcg
cccgctccagcagcgcgacgacgacgacttctgctccggggggccgaacagcagcagcga
tgacctcagggcggatgctgctgccaggaggccctcgcccatgcccaaactcgagaggca
aggacgggcagaaggccgtagagttggaggtcggtccgtgggcggccccggctatctcgt
cggcggaggaacctcttccagctgccgtggcgagccggcgccggagcggctccgaagcca
ctcggtccgagagccaggcacggcagctgccgcgccacggacgcgacgcccttccccccg
atcactgagggaaggagcgggccgccgcccacgcaggggccgaccccaactcggcacact
cccctccccagcctggtgatgaaaatccttgaggctgagggaggggcagaggccgcagcc
cggctgctttcccccaccatcactggaggtcaccatcttgggtgaccgccggcggagggg
tgcagccgggctgcatgatgaaaatccttgaagccgaacgatggctgaaaggtaccaact
cccacggagttgcgttcctccaacgaaggcggaaagacggcgggttcccccatccggggg
cttggaaggtggaaagacacgatgcataagggagcgcgaagacatggtcgccttccaagg
gggtcaccctccttttaaaggcgactctccctacttgcgccccagccgtcggggctgagt
cttctccaacacgctccaaggcctccccctgcggcgcgggggctgggtcccacacgtcat
gcaaccggcccagagcagaagaagccaaaccgccgcgcgcggtgcgcaaccgcccagcgg
ttacaagcctccactttgcccagaccagcgggcgaagggcgggcagccatgcaggcggca
tgcaaccgcgccaagtgggcgccctctccgactccaaccgcccagcat
>Z300_TEdenovoGr-B-G13736-Map3_reversed_s_2_s_1#CLASSI/LTR/GYPSY
ctgttgggggccttcggcttccgaaggtcctcaaaaacatgatttaacaatgtttctgga
gtataatgtgtgaacaggtatcttcggactcgaatcggtaccacagtggagaagcccaaa
aatacgaaggttgatacagcgccgaagctgtgagcaggaaagcttcggcgtgatagcaga
aaaggaaaccgacttaaagatgaaaaggctattcagacctcggtggattactatagaatt
actaccaaatgtaaagggcatggatgtaattttacatgggctgtgtcccgtgcctataaa
taggtgaacagtacccccgtactgttcacgctgacttggcatttgcttttgcgtcacgct
tgtatttttaccttctttcaagccgaaggtacatttgtaatttgatatcatttctatttt
tccataataataatatagaaatgagttgataattatacataattgtttatgttatctttt
atgtttcatatgattccttcttcattattatatgttgtgtttatgaaggtatgtccttca
taaccttcgtccgaaaatcattatatcccaagggaaataatgcttcgaaggacgaaggac
tttaacgtttaacattttttgtgttgccttgttcttaactcatagcatttgagaacaagt
ccccaacattggcgcccacctccggtgaactcacttccactctttgagttttgaacacct
tcggcaatcataaaccttcgctatggcgccgaagaaagcttcagcaactggggctgcagc
tctgcaaccgctggaccccaatcaggagactctctcccttcgggaggcccgaagccagaa
gaggaaggctgtcagcccgacactgcaagaggatgagctagaccaagaaatcagagacat
ggagatgcttcatcaacaggtgcagaggaagaaggaaaagatggccaggctagctgaact
gcaaaggcagatagacgaagcctctgaagaagttcgtcatcttactcaggatgagcagaa
ccgaaggcctcagcaaaagaccttcatcaggagggtttcttcaacgaagatgactggtat
gagaatttccaccatggaaattttgcttttgatgatgcttctcctctgtccgctgagctg
caggctacaccttggcctccgtcctacaagccgccccagcttcccatattcgacggccat
tcagacccgaagcagtttttgatgagctacgaagcaacagtatcttcgtatggtggcaat
actgcagtcatggcaaaatcttttgttatggctgtcaggagtgttgctcaaacctggtat
tcctcccttcgaccaggaacgatcacttcatggcaaaagctgaaggacatgttgttaacc
agcttccaagggtttcagacgaagccggtcactgctcaagctctattccagtgcacccag
gatcacgaagaataccttcaggcgtatgtccggaggttcttgcgtttgagggcacaggca
ccaacagtgcccaatgaaattgtcattgaggccatgatcaagggacttcggccaggacct
tcagctcagtactttgctaggaagcctcctcaaactttggagaagctgctccagaagatg
gacgagtatattcgtgccgacaatgattttcgtcaaagaagggaggaggctttcaggttt
tctgaaatgaccaggggcttcggaggaagattttatccgaggcatgtcaggtcaattcac
aactctactcaaaatgatgataaggggagtcagcagcaaaggccacagtgctcctcacag
gcttcggggcaacagcaaagctccttccggccgccagctccaagaggcagaggcgccagg
ggcttcggcggaagatttggagatcaaccaaggagaatattttgcttgttctgtggtgaa
aacaagggccataccaccaggatgtgccatgttaccatccagaagcaaaaggagatagcc
gaagctgcagcacaacaggctcagccgaagcagatcatgcacactgcttcgtatcattcg
ccttacatcccagaatatgtaggcaaccaccctgcagtttctgttgcttcggcgagtcaa
cctcaagcttcctggcaacagcctccgcctccaccaccgctgcaacaaggccagcagcca
gaagggggccaatatgctcaacaccaaagggacttcagagaacagtccgaagctcgcaca
gtcaatagcactgtgccagagtcgaagcacatttattgacaaatatcctaccttgatagt
agtcttttccattcagttttattttctgtgtaataaaggacattttttaaatttcatgta
atagtttcgttgtttgccacaaggaaaatatattttctccacaggcttaagttgttgaag
cttaaagatttgcgatacaaggaggaccttcgaattatcaaaaattcttcgaagcaacaa
aaagtcgttctaaggaacgcagagtaagtttgctgaagttacaaaaagccgttccaaagg
gagcgcagtgtaagttttctgctcaaaagtcgttccaaagggaatgcagagcttacagcg
aaaaataaacgctgataccgcctaagtaaaaggcgaagaagctccaagttccgcgaaaag
tcaacgcgaataccgccgaaagtaaaaggcgaagaagctcctaagggaggcttacagcga
aaaataaacgctgattccgctgaagtaaaaggcgaagaagctcctaagggaggcttacag
cgaaaagtcaacgctgatttaaaaagattatgtgttttattgcggggatgtgcgtgtatc
ttcggaataaataccattttacatagcataacatcatcacatcatttcgcatagcataag
catcatacatcatgctgcatatggcacaagaaggggacacaatattgatcttcggaagaa
tgctttgaaaaagggaaaatcatgctaagtcacaaggagatacaatattgatcttcggaa
tgtagcttcggaaaatattttcacgaagcttggatattcttcatcagaacactatggata
ttgttgtgataaatgaaaattcttcttcacgaagcatgaaaagaagggaaggtgtttttt
cgtcaaagactcaaaaacggtacgtatgtaaaatttcatgcatcgtaaagaattgaacca
taaaaaaaacaagtatattacattcagggttacaagatattacacatattacatttcaga
tgttttttacaatagcacctagtcttccctaagtactacttccgcagcttcattcaggag
ttgattaacaacttgatccatgatagcttcagccatctttttaatttcatcgtctctttc
gggtgagggcccggagacgctttagtaggatctgagggaggacaggatacggctacattg
ctattacaaattgcgaacgaagtttaaaatcaaaaattacaacacaataaaaaccattag
ttaatacctatttgcccttcgggctctgcgcttttctcagcagcctctgctacttttcta
gcatcatggatgcctttttcgcttttttggataatttctcgggccatttctcggccacca
ttgtcccagatatcggtgaaaaattttccaccaaccatgctagcttcggctgaaggatct
tttgcatcttcgaaggacaaggtagcttcggattgcgctaaaatctttacatgctcacag
ccctttttctccaaaatggtggcaatccccctggcacccgaaaaagcgcatatgtctccg
cggctatttaaaatttcctcgaaggcctcagcttcgtgattaatccattcgatgggacct
tcggggttgcctcttgtaaagttttcttcgctcgaaaatgcgccaacgctggcgaagcta
gctttcattttcttaacacactccatagatttgtcatagcatcttttcttggacgaacga
agctcttcaacagttccttctaaatgatttgcccattggtcgctaagttctcgcttcgtt
tcttcaagtatgcgttcctctttagctctggctagttgtttccgaagatcttcaatctca
cgcttttgagcttcagcttgactttagaagcagcttcgtcctcttttattttatctacca
atgtaagcaaaattttatctttttccagagcttcgtttcttagtttaataacttcggacg
aaggttgttgaagcaatttcatagctttcatcttcggcattcttttggctcttaggcgtt
gcttagtattaagccctatatataaaaatgttgtataagaataaaagaatgatttcaaat
aaaaaatttcaaaggctcattctcgtacctttaggctattgtacgcaaggctgtccgcag
atcgtccttcgtcatcgccagagccagcttcagtttcgggaaccccatgctcctggccat
ctcccggcagacagataattctttgttatcagggaggcagtataggaagtcttcttcatt
tgtccattgaataccatgccccctttggatatttcagttctttggcatagtgattggctt
cataatttcttcttcagataactttttccccgaagcatgtcgaacaatataatcaaggac
tttgggggatgcttcgggggcaacagcactgatttcttcaacaagaattggctctgtcat
tttttcttcctcggtttccaaggattttaccttcgtgggctctgaaggcccagcttcagt
ctcagtttgttgctttggagcttcagtatcaaagatttcagtttccgcttcggaagtttc
aacagtcttcttcggagtcgtgcttgaggacttaattgtctccagacatctagcacattg
accattctttttctttttggggtcaccgctgggcccttttggttttttattgtctcaaca
cttgctgaaggacttaaaatttccaatatttttgttccttcagttctcggtttttctgct
ttctctgctgaaggtgcttcagctttttcttcgatcttcggcactgaagttggttcttta
atttcggtggccgaagaggtttcaccggcgaactcaggcactgtagctggttcaatgtag
cgtggccggtgtgtgagaacctttaccctttgtctcttcggcgctggctcgctgggagcg
gctgaagcagtttcttgtgcagaagttgtgttttttcttttttggccccgcgctggatag
tggtagtcggggtacacgaacccaattgcgtcaaacactcggttcagtcttttctttttc
cggcctccgaaggctgctgacaatgcagtatcttcggcctttgaataaaccccaagtagt
tcatcacttaaattttcaatgctttttagccagtcatcatctggctcaacgaatttatct
ccgaatttgaaagtatacttcagcctgataagtccaccttcgtcagcctcttttatggtc
tcttgcggcatttcccatttttccgcgagcggccatactctgaaggcaatatgctcttgg
accaaatccctcgttccaataaaagagcaaacaactccgaaggctctctggcattcttcg
gcagcttcattcatttcaaccttcggcctccgaaggccgaagcgttgccaaatagggcgc
ataattatacctttaatatcttcccgtgttttcaggtcattcttcacataaaaccattct
gtcatccagtcgccgggccatctcttccgaaaggttggcacaggacagcttgacccggac
cgagaaacgaaactgtagcagccaaaattattgtgatattgttccttaccccagggtttt
gtctcgtataacaattcgtgtatgttgcagaaacttttcgcatcaggttccagaccttgg
cttctcacggcccacacgaagatattcatccttatgattgcttcgggggtaagttggtga
agatagatttcaaatattttcagcacctctacgacaaagttgctcaggggaaatcgtagt
ccagctttcaaaaagcttcggaacactacgacttcattttcttcaggggtcggacaagtc
ttttctccttcgtcggccctcacaatggacaagtcccggaaatatcttcccctcatgttg
acaagatgattttctttgatacttgatttgccgaaaaccgcatggcttggtcgccaaggg
cgatcttcggagtcttcaccaccactatccacatcataactgtcgctgtcatcagtatct
tcagacaaaccttctaaaatctctttggtgattttttctgtattggtcttcgacattgct
ataagaaaccccaggtttttctcttcagagagactcagcttcatctcggcagcagccttt
ttatcttcagacatcttcggaaatgctaaaaaactgttttcaaagccgaagcttaaaaac
ttaaaaagctaagcaagtcttggtgcgcaagagctaaaaattgagtaagcaagagcagat
ggcaagagagcgtaccaaatgagctcgtggtatgctcttatttatacgcccagtgcgttg
aaaattggaagaccccgcttgtcagtgaatgttgctattctagcaaagggaaggtgtttt
ttcggaccttcggcttaaggccttcgtccatgtcgcaatctaaatttattattctaacaa
attaatattgcgaggggctactgttgggggccttcggcttccgaaggtcctcaaaaacat
gatttaacaatgtttctggagtataatgtgtgaacaggtatcttcggactcgaatcggta
ccacagtggagaagcccaaaaatacgaaggttgatacagcgccgaagctgtgagcaggaa
agcttcggcgtgatagcagaaaaggaaaccgacttaaagatgaaaaggctattcagacct
cggtggattactatagaattactaccaaatgtaaagggcatggatgtaattttacatggg
ctgtgtcccgtgcctataaataggtgaacagtacccccgtactgttcacgctgacttggc
atttgcttttgcgtcacgcttgtactttaccttctttcaagccgaaggtacatttgtaat
ttgatatcatttctatttttccataataataatatagaaatgagttgataatatacataa
ttgtttagattttatatttcatatgattccttcttcattattatatgttgtgtttatgaa
ggtatgtccttcataaccttcgtccgaaaatcattatatcccaagggaaataatgcttcg
aaggacgaaggactttaacgtttaacattttttgtgttgccttgttcttaactcatagca
tttgagaacaagtccccaac
>Z300_TEdenovoGr-B-G6254-Map5_s_1_s_1#CLASSI/LTR/GYPSY
tgtaacacccctggtgttactataactaaaacttgagcatggcatcataagcattggcat
tgcatatgtttgacacacctagagtgcattcactaggcaaaaatttcaaacaagttgtat
tgttttaatgttttgcaaatagaaccctggttaaggaacttaaccctaaatagtgattaa
aggggtaaaacttaacccaagttaagaaaacctaaaactttagggtaaaagtcataaaat
gaccctaagaataaacttgaatcacttttatacccctgggataccagaaaccctaattgg
aaccctggaaaaccctaaaaccaaaccctaggggcttatgtgcaaaattagtccactttt
gggctaaagtgcaaaaaccaagccaaataggtatcttaagtcatttggttcacaaatatg
tggacttgaaagccaaaccctaagttttggacttaaatgcaaaatggacctcatttgagt
tcttacctaagtctgaaattcagtgttataggctcaactttggggctttgtaacttcaaa
gcatagggtttttgccctaggtcaccacatcaaagttgaagaccaattataggagaacaa
ctttgcttaagggtgtaagcttgttgttatgagaaatttggagaaaatcaagcctaaagt
tggactgtcaggctgttatgtctgaaattcagactaacagtgaactgacatcaacttcaa
gctcgattttgagcatgatccagtgcttatttgtgtaaaccctatagcaaagttgtagct
ggtttatagctctacaactttgctgcagagattggattgttgccatgaaaattgagagaa
aattgccctcaacttgctctgtcaggcgcactgatggatcgccatggtacagtgaccggt
aactgaataagatcgcccccgtgctcaccgccggtggccgtcgccgtcgattcgccgtcg
ccgtgattcgtgctcggggtcatggataagctgccgcggtaaagatcttcgccgccggtg
agctggcatcactccgatgacccccgctctcttcctctgctttcggccggggaatactcg
ccggcgaccgccgcctcccggccgtgcgccgcgtggctcagcctttccaccgcgtcgccg
tgaccccctctgaccctccgtggtcgccggagtgactgccacgcgttggccacgtattca
cgggcccaggcttcttcctcacctccggccgccgcgcttctcggtcaaattagggccacc
gctccggcctataaattgaggccccgctagctcgccatgtaatcatgagctatagcaccc
atatcacccccaatcgtccaccagcgcgctgaattttgcatttcccccaaatcggttttc
cgccaccgtaaaacaacctcaccgtggccagcccaactcaggtcagttcccgcccttttc
tttcttgtttgagcattcttatgcctccgtgatgctcaccgaccccttaattgaactaga
ccgccacccatcgccgggaacacgatcatcttgccgcatgctcacggtcaccgtggccag
agctcctagttcaccattgtgcaattaagttaggggaaatgctcggggctcgaatttggt
gtcgccgatgggagcgccggtcattgccccaatcggccggttagttgctcgccggagcgc
ggccgtgcgtgaacgccgtcggggacttcactgtgaatagatagaaacccgagggccttt
ttgtaaagtgtcagtgacttagtaaaatagtaaacgaacctgtttccagttagcaaaacc
ccgagggcctctgtgcaaagtcgccacgcgggcgcgggcgcgcgcgcgtttccccttggc
ctgggccgcctgggctggaatcggcccagtactgttcatctttttctttttctttttcag
cagaactttaaaaattgtagaaaaatgtagaaaaatgctaaaattgtgaaactaattttc
ctaggtttgttattttccatagtatttaataaaaataagtttgtgatttttagtggaagt
aagaaattttagggtatttaaagtagttaaaagtcttggttatggatttttagaaaataa
ttgataagtcctaaaatgcccaaaatttttatatgagtgttatacaatatttagaagcct
tgggtagagtttgaattgatttggaccttgtttgatcaccaaaccccaaaacaccccccc
tgccctatgaactcctttaccgactccggaaaccctaagttcccggaactccgtgaaggc
aagttgtattcaagacataaataataagtttatgttatctttgcatcctcatgagcatcc
catggcatccattcttatacttatgtatggttatgattagaacgtgaagaagagatagaa
gtcaccgaagagcaagtacaaccacctttggacactcaggccgggaatagtttctacttc
gacatttgtggatccgagcctgaatcacctgtaaacgaaggcaagccccggtgcatttgc
cacctcccttgatgtttttaaaatctttctcacttgcttgctgcattaggtgataggagt
tgattgataaaacaattcctgcattaccttccttgattttgattacccttccttgaaatc
ctgtttttacaaaaaggttttactatgcttagctttgctttagaaaaacaaaaggttttg
tttttacaaaatatgtgtggcaaaagtgggtgggatgttttcgaaaataaaacttgatgg
tggatccatcatggccttgatggattcaacatcggaaaagatgtacctctgccaggtacc
aagttttgggtttgaaatgattaagctgagaccgggcgggtgacttgcacgagaagagag
tctcggtgtagtgtctccgtctgagtcgattaaggaccgtctcgatgtaggcttgctgat
cgaggaccctttaactggtcacatgcctcgtcatgggtaagccttgcctcgggcagacta
aggccggaataagataacacgaaatgggcgtggagcggtggcgagagtagcgtgtaccct
ccgtggcaagaggctggacggtggtgtatctgtgctctcggtttgcgtgaacctgatccg
gtcttaagaaccccggtggcgggttgacatatgcaagggttaagtgctacatatgtcgtg
tgattggagatcctcagctgagtataatcgattcggatcgccgtaccttcgcggttatga
agacttggtcactgacctacacgtagcattccactaaagatgatgggtttttgttaagaa
attggctagtgcaggaccagtgattgaactagggtagaaagaactctagtgcaggtaatt
ttacttaacttgacaaataaaattggatttttaaggatccactttagtaagcatttctgc
aaaacagagtctttgaatattgaaaagccttaccttgactcccatataaccagcataccc
ttgagagtcttttctttagtcgggtaagacttgctgagtaattccatactcagggtttat
cccttcgttgtttttaggtgaggaagtagcagacttttgctgcttctgtgccaaggtggt
tccaaaagaagaaaatcaagactgaagtgcgggaggactcggtcctccacttaggatctt
ttgcttttagcttctcgggaggagtttgtgcctcccctggtttgtataatattactacta
tgcactcacttttagtctggtctgtaataaaataactcaagcttgcttttgaaataaatg
taaagttatgtaattcgcttccgcatttctttatctccgatgttctgtaatgtctacaag
atgggtgagacgttcctggtaaggtaaggaaagataccgaacttgtcaagtagttcaggg
gcacctacagggttgtctgatgtctgttggacaaggacaactgtaggtgggcctaattac
ttgggaggttccgtcacagctggtatcggagcgtagcccttcttggcagatattatgagg
catcttcaaaaggattttcaaaagtcttacctaaaaattcttttctcttcttacctaagt
attctgaagagtctatcttaaagaccagataggaagagtgcaacatatagaaggttgaat
cgactaaggttgattctgtaattatacatgcatcatgctaagaatcatactaataacatt
ttcccccttagaaaagatgccgccacgtaccaggctaacggcacgcaagtctacgggacc
aattggggtgcctcggcatcaattggctccccgacatgaaagcagcagcagtggaagtaa
cgaccccatcggagaccttgaagctcgtgtgagtcgacttcaagcagcactgcaacatag
gactgatgcttgggtcgctgacggtgatagaatcaacgaactgagaagggacatccgaca
cctgcaggatcaactcgctgatcgagacttagcacttgactgggccgtacagtctcgttt
gctaatgtgtgctaaggaagcaagggctcaggcccgaattaaagaacttagctcgactgt
tgataacctgcaggtttactgcaatacgttgcacgaggaagtccatatattatactcaca
actacacccaagtgagcctgcacaacctgctgaggcggaagctggaccatctcacgttgc
gggacgtgcgctgggtggggagttagacctttttgagccccctccttccttgaggttggt
tgatgtctggactcccacacctgacgatgaggccgccaagactaatggcaagcaggaata
agggtgtaatagaagtagagtagtgtatgtagggtattgtagggtgtactgttgtataat
gggtattgtatcctgttaataggttgaacttttgtataatgggtaatgtatcctgttatg
taatatcgagtctgtatcattactttttatagtaatgtaaaatggaaggttttctctggc
acattatgtttacttcaaatgtttttgccacagatgccgaccaggactcgaggacaggat
gcagccggaacttctgggggacgggatgttaccccaaacccacctccagttcctcccacg
ttagccgaggcgattgccgccttggtgaatgccaccgccgacaatacccgcttccttagg
gaaatggcgggtcagcaacagttccagcagcaagcaggaagaggttttcagcaaggtccc
cgtgagaccacttatctggatttctctgaaactcgtccacctctattcgtcaaagcagaa
gatccgctagaagctgacgagtggattcgggttatgagcaaaagtttggtcttctcgttg
ttcagagacgcagaagccgttgtttgcagcacaacaactccgtggtcctgccagtacctg
gtggggaaattttgtggctattcaacctgacaaccatcaagtcacctggaatgagtttaa
agcagctttccgtgaacactacatccccgaaggagtgctgcatatgaaacaagaggagtt
tatgaagttacaacaaggcggagataccgtcactcaatatctcaacaagttcaatcacct
gtcgcagtatgcatcgaccaggtgaatacggatttaaagaagaagaactgttttatgcgg
ggactgaatgatcggctacagaggaaaatggccacatgcatagatctcacttatggaaag
gctgtcagcacagccttatctgttgaagccaaatacgcaaattctgggaagaataaggga
ttcggtggtgagaggcctaatcagggccaggcgaagaaaccacggtttgtgattcgaccc
tcaaaccaaaatcgcactttttctcgtccaccttcatttcccttcaaacagcctatcatt
atccgccccaacaatacccccactaccccaaaacagccgggtgccccaggcactcgattc
cctgccttgcctagttcttcaactgggtgttttaattgcggcaagtcgggacattttatc
aaagactgcccatatcctaggcaaaatcaatctaatgctccgcaaggatctgggaaatca
gctcagcccaaaggaaatgctgtggggaagaatacaagaaaacggggcgtgtatattaca
ccaagtggctactacaccggaaggagagccggtgatgatgggtacgtttcccgtggccag
tcacccagcaattattctttttgattctggtgcttcacatacattcattagcaagaaatt
tgtggagcaacatcatattgcataccatgaatcaaaggagggatttaaaattcattcacc
tgggggacacatttatactaaagaagtggcctatggagtgccagtaacaatggccggacg
gaactttcctgctaacatgattgttctgaagggccaggatatagatgtaattttgggtat
gaattggttaacccaacacaaggcaattctcaacactgaactcagaaccgtcaggttgag
ctataaccaagaagagattcttttgactctccccgcaaccaatccagccaaagcttctgg
tagagtctatgaagccattgtaccggagatcaagaacattccggtagtatgtgagtttcc
agatgtatttccggaagatttgcctggactgccccctgaaagagatgtagaattcgtaat
tgagctaaagcccggtacggctcccatctcccgaagatcgtaccgtatgccccctaatga
attggcggaattgaagattcaattacaagatctactgaataagggattcatccggccaag
ctcgtccccgtggggttgtcccgccatttttgttaagaagaaggatcaaaccttgcgaat
gtgcgtggattatcgacccctaaatgaggtcaccatcaagaataagtaccctcttccaag
gatcgacatcttatttgatcaactgactggggcgagggtattttccaaaattgatctcag
gtcgggctatcatcaaatccgtattcggcccgaggatataccgaagaccgcgtttactac
gcggtatggattgtttgaatacttggtaatgtctttcgggctcacaaatgctcctgccca
tttcacttatttgatgaactcggtgttcatgcccgagttggacaaattcgtggtagtctt
catcgacgatatcttgatatattctaagaatgaagaggaccatgctcagcatttacggat
tgtattgacgcgcctcagggaacatcagctatatgccaagttcagcaagtgcgcgttctg
gctggaagaaattcaatttttggggcacgtgttatcagctaaaggaattgcggtagatcc
tagcaaggtcaaagatattctggagtggaaacccccaacaactgttcaccaagtccggag
ttttcttggactagctgggtattatcgcagattcataccagatttttctaagcttgtgaa
gccaatcacaagtttgttgaagaatgacattaagttcaattggtcttctaagtgcaatga
agcctttgagcaactgaagacactattgaccactgctccggtattggctcaaccggacat
cactaaaccttttgatgtatattgtgatgcatctggcagtgggctcggctgtgtactgat
gcaagagggccgagtgattgcgtatgcttcaaggcagttgcgccgacatgaggagcacta
tccaactcatgatctggagctagctgctgtggttcatgccctaaagatttggcgtcacta
tctgctgggaaatatctgtcacatatatacagatcataaaagtttgaagtacatcttcac
ccagtcagagttaaatatgaggcaaagacgatggcttgagctcattaaagactatgaact
ggagatccattatcacccaggcaaggccaatgtggtggcagatgcattgagtcgtaagac
ttcctgccactgtcttatggcgaagacctccgagaacactttgtgtcaagaaatggaaaa
gctaaacctggggatcatccaacaagggactctaaatcagttaaagcttgagtcaatcat
tttgcaaagaataattgatgctcaaaaggataatctgggtatgaagcacatacgagaaaa
gataagggctggaacagccaagtgtttcaaggaagacgatcaaggtgtgatatggtttaa
aaaccgcatagttgtgccaaagaacgaagagctccgccagcaaattcttgatgaagcaca
tcttagtcgttattctattcatcccggaagcactaagatgtatcaagacttaaagcaaca
ttactggtggacaaagatgaagattgaaattgcacgctatgtggctaagtgtgacacttg
cagacgtgtcaaggccatacacatgaaaactgctggtccattgcaatctttgccaatccc
aacatggaaatgggaagacatcagcatggacttcattgtgggattgcccaggaccgcaaa
agggtatgactctatctgggttattattgatcgacttacaaagattgctcactttctgcc
ggtcaagacaaattatccggttatgtctatgcggagttgtacattgcccgtattctcagt
ttgcatggtgttccaaagaccatagtgtcggatcgtggacctcaatttgtatccaagttt
tgggaagaacttcataaatccctgggtactaaattgctccacagttcggcctatcatcct
caaaccagtggacagactgagagagtgaaccaaatacttgaagatatgctgcgggcatgt
gtcctggatttctcaccaaaatgggatgaatgtttacctttggcggagttttcatataat
aatagttatcaagaaagtatcaagatggcaccctttgaagctttatatggacgacggtgt
cggactccgctaaattggtctgaacctggagaaagatacttctttagacctgatatggtg
aaagaggttgaagaaaaggttcagagaattatccataatatgaagaaagctcaagctcgt
caaaagagttatgcagacaaacggcgaatgcccttatatttcctggaaggagactatgtc
tacctgaaggtctcaccaatgaagggtgtatcgcgtttcggagttaaaggaaaacttgca
ccacgatatattggtccttttcttattcttgaaagatatgggccagtggcgtatcgactt
cagctccccgaaacattgtctgctgtgcataatgtgttccacgtgtcacaattgaagaag
tgtcttcgggttcctgatcgaaccgttgaagtgactgatgttgtcctggaaccagattta
acatactcggaacatcctattcgagttctggatcaaaaggacagggtcacccgaagaaag
actctcaagttctacaagatacagtggaaccagcattcggaagatgaggctacatgggaa
acccaagacttcttagataagaatttcccaggctttctagcctcatgtaaattgtaaagc
ctgtatagctgttgtaataaagaagtaacccccacatcacccctgtcttgtaccaaaaat
aaggaaataaaaatgtgatgcgtttcctttaccattacttaccctaggatttttaatctc
gggacgagattcttttatggggggaaggatgtaacacccctggtgttactataactaaaa
cttgagcatggcatcataagcattggcattgcatatgtttgacacacctagagtgcattc
actaggcaaaaatttcaaacaagttgtattgttttaatgttttgcaaatagaaccctggt
taaggaacttaaccctaaatagtgattaaaggggtaaaacttaacccaagttaagaaaac
ctaaatactttagggtaaaagtcataaaatgaccctaagaataaacttgaatcactttta
tacccctgggataccagaaaccctaattggaaccctggaaaaccctaaaaccaaacccta
ggggcttatgtgcaaaattagtccacttttgggctaaagtgcaaaaaccaagccaaatag
gtatcttaagtcatttggttcacaaatatgtggacttgaaagccaaaccctaagttttgg
acttaaatgcaaaatggacctcatttgagttcttacctaagtctgaaattcagtgttata
ggctcaactttggggctttgtaacttcaaagcatagggtttttgccctaggtcaccacat
caaagttgaagaccaattataggagaacaactttgcttaagggtgtaagcttgttgttat
gagaaatttggagaaaatcaagcctaaagttggactgtcaggctgttatgtctgaaattc
agactaacagtgaactgacatcaacttcaagctcgatttcgagcatgatccagtgctcat
ttgtgtaaaccctatagcaaagttgtagctggtttatagctctacaactttgctgcagag
attggattgttgccatgaaaattgagagaaaattggcctcaacttgctctgtcaggcgca
ctgatggatgccatggtacagtgaccggtaactgaataagatcgccccgtggctcaccgc
cggtggccgtcgccgtcgattcgccgtcgccgtgattcgtgctcggggtcatggataagc
tgccgcggtaaagatcttcaccgccggtgagctggcaccactccggtgacccccccctct
tcctccgctttgcggcgggggatgactcgccggcgaccgccgcctcccggccgtgcgccg
cgtggctcagcctttccaccgcgtcgccgtgacccctctgaccctccgtggtcgccggag
tactgccacgcgttggccacgtattcacgggccatgcttcttcctcacctccggccgccg
cgctccggtcaaattaggccaccgctccggcctataaattgaggccccgctagctcgcca
tgtaatcagaagctctagcacccatatcacccccaatcgtccaccagcgcgctgaatttc
gcatttcccccaaatcggttttccgccaccgtaaaacaactcaccgtggccagcccaact
caggtcagttcccgcccttttctttcttgttttagcattcttatgcctcgtgatgctccc
gacccttaattgaactagaccgccaccatcgccgggaacacgatcatcttgccgcatgct
tacggtcaccgtggccagagctctagttcaccattgtgcaattaagttaggggaaatgtt
ctgggctcgaatttggtgtcgccgatggagcccggtcattgccccaatcggccggttagt
tgctcgccggagccggccgtgcgtgaacgccgtcggggacttcatggaatagatagaaac
cgagggcctttttgtaaatgtcagtgacttaaaagtaacgaaccgttcgttagcaaaacc
gagggcctttgcaaagtcgccagcgcggcgcgcgcggcgcgttccctcggttgggccgct
gggctggatcggcccagtctgttatcttttcctttttctttttcagaaactttaaaaatt
gtagaaaaatgtagaaa
>Z300_TEdenovoGr-B-G6254-Map5_s_1_s_2#CLASSI/LTR/GYPSY
tgtaacacccctggtgttactgtaactaaaacttgagcatggcatcataagcattggcat
tgcatatgtttgacacacctagagtgcattcactaggtaaaaatttcaaacaagttgtat
tgttttagtgttttgcaaataggaccctggatagggaacttaaccctaaatagggattaa
aggggtaagacctaacccaaattgagaaaacctaaagctttagggaaatagtcataaaat
gtccccaaaaataaagttgaatcacatttatacccctgggataccaaaaaccctaattgg
aaccctggaaaaccctaaaaccaaaccctaggggcctatgtgcaaaattagtccactttt
ggactaaagtgcaaaaaccaagttaaataagtatcttaagtcatttggttcacaatgtgt
ggatttgcaagccaaaccctgagttttggacttaattgcaaaatggacctcaattggttc
tatctaagtctgaaatttaggtattggctcaactttggagccttgtaactttcaaactat
agggtttttgccctaggtcaccacatcaaaattgtagcccaattataggagaacaacttt
gcttaagagtgtgagcattgttgttatgaaaattttggagataattaagcctaaagttgg
ctgtcaggctgattcatctgaaattcagattaacagtgtggaccaactttgagccattca
actgatccagtgcttttgtgaacaccctatagcaaagttgtagtggtatatagctctaca
actttgctgcagagtttggttgtgttgtcattgaaattaagagaaaatagcttcaacttt
gtctgtcaggcgtctgatggagttcgccatggtacagtaccgacggatcagatcgccagc
aaactcaccgccgacgacctccgccgcgattcgtgtcgccgccgtccgattcgtgctcgg
ggtggtggataacgtcgcgcggtaaaagatcctcgccgccggtgagctggaggtcactcc
ggtgactcaccgtggcttcccctccctttgcggctggagcagataagctcgccggtgacc
gccgcctcccggccgtgcgccgcgtggctcaacctttccaccgcatcgccgtgactccct
ctgcttcccatcacgccggagtgattgccacgcttggacacgaattcacgtgcgccagtg
ttcttctccacctccggccgccgcgcgtcctccccaaattcccggccaccgctcgctccc
tctataaattgacgcgcgggtagctgcgctatgtcatcggaagctagcacccactctcac
cctcaatcatccaccagagcgccgaatttcattttccccaaatccattctccgccaccgt
gaaaccacttcaccgcggccagcccttttccggtcagttcatgtcctctcttcctcgttt
agcattctcatactctgtgatgcttgccgacccatttaattgaactagggccacgatcgc
cgggaacacgacgtctagccgcatgctctcggtcaccgtggccagagctccttagttggt
cattggtgcaattaggttgggggaaatgtcagggtagctccgatttcgtgtctgccgctc
gggaaacctgccgttgccccaatcggccggtctaagctcgccggagttcggccgtgcgga
acgccgtcggggacttcgccgtggaagaaatagaagttggagggctttctgtaaacgtca
gcgacacatagaatagtgaaagaactttttccagttagccagaaccccgagggcctttct
gcaaaatcgccagcgcgggcgcgcgcgggcgctttctcctttgggttgggccgcctgggc
tgaaatcagcccagtactattcactgtttttctttttctttttcatccagagtttaaaca
ttgtagaaaattgtagaaaaatcctaaaattgtgaaaccaattttcctaggcttcttatt
ttccctagaatttaataaaaatagtttcatgatttttagttaaataaggaattttaaggc
atttaaagtagtttaaagtattagttctggatttttagaaaataaatggtaattccaaaa
atgctcaaactttttatatgaactccacacattatttagaagccttgggtagagtttgaa
ttgatttggaccatgtttgataactagaacccaaaacccccccctgctctatgaactcct
ttactgactccggaaaccctaagttctcggagttccgtgaaggaaagttgtattcaagac
ttagataataagtctttattatcttcgcactctcatgagcattacatggcattcattctt
atatatgtatatatatggttatgttagaacgtgaagaagaagtggaagtcactgaagaaa
ggacaccaccaccctcggattctcaggcaggcaactgcttctactttgatatttgtggat
ccgagccagactcacctgttaacgaaggcaagccccggtgcatttgccacctcccttgat
gtttttaaaatctttctcacttgcttgctgcattaggtgataggagttgattgttaaaca
attcctgcattaccttccttgaacttgattaccttccttgaaaccctgtttttacaaaaa
ggttttactatgcttagtattgctttagaaaaacaaaaggatttgttttacaaaagatgt
ttggcaaagtgggagggttgttttcaaaaataaaacttgatggtgaatccatcatggccg
tgatggattcaacatcggaaaagatgtacctctgccaggtaccaagtttttgggttgaaa
tgattaagctgagaccgggcgggtgacttgcacgagaagagagtctcggtgtagtgtctc
cgtctgagtcgattaaggaccgtctcgatgtaggcttgatgatcgaggaccctttaactg
gtcacatgcctcgtcatgggtaagccttgcctcgggcagactaaggccagaataagataa
cacgaaatgggcgtggagcggtggcgagagtagcgtgtaccctccgtggcaagaggctgg
acggtggtgtatctgtgctctcggtttgcgtgaacctgatctggtcttaagaaccccggt
ggcgggttgacatatgcaagggttaagtgctacatatgtcgtgtgattggagatcctcag
ctgagtataatcgattcggatcgccgtaccttcgcggttatgaagacttggtcactgccc
tacacgtagcattccagtaaagatgatgggtttttgttaagaacttggctagttcaggat
cagtgtttgaactagggtagaaagaactctagttgcaggtaattttacttaacttgacaa
ataaaattggatttttaaggatccactttagtaagcatttctgcaaaacagagtctttga
ttattgaaaagccttaccttgactcccttatagccagcatacccttgagagtcttttctt
tagtcgggtaagacttgctgagtaattccatactcagggtttatcccttcgttgttttta
ggtgaggaagtagcagatttctgttgcttctgtaccaaggtggttcctaaggaggagaaa
caagagtgaagatgcgggaggacttggtcctccatatggaaattttatgtaaaaacttat
cgggaggagtttttgcctcccttggttgtgtaataatactactctgcactcgtttatatt
tctggtctgtaataacaacttgatcttactttttaaataaatgtaagtttatgtaatcgc
ttccgcatttctttatctccgatgttctgtaatgtctgcaagacgggtgaaacgttcctg
gaaaggtaagaaaagataccgaacttgtcaagtgattcaggaacatctacagggttgtct
gatgtctgttggacaaggacaactgtaggtgggcctaattacttgggaggttccgtcaca
gctggtatcggagcgtagcccttctttgcagatattatgaggcatcttcaaaaggatttt
ctaaaagcttacctagaaatctcttctttcttatctaagtattctgaagagtctatctta
aagaccagataggaagagtgcaatgtatagaaggttgaatcaactaaggttgattctgta
cttacacatgcatcatgctaagaattatactaataaaattttcccccttagaaagatgcc
gccgcgcacaaggaaaacggcgcgcaagtcaactggaccaattggtgtgccccgcatcaa
ctggcccctcgacatgaggacagtagcagcgggagcaatgatccaataggggatcttgaa
gcccgagtgaatcaacttcaagcggaactgcaacacaggaccaatattgggttgcggatg
gagatagaataaatgaactaagaaggacatccgtcacctgcgggatcagcttgctgatcg
ggacttagcgctcgactgggcagtacagtcccgtttgctggcttgtgctaaggaagcaag
ggctcaagcccgaatcaaggaacttagctcagctgtcgacgacctgcaggtctattgcaa
tacttacatgaggaagtccatgtactgtattcgcaattacaccctagtgcacctgcgcac
cctgttgagtcggaagccggaccctcgcacgttgcgggacacgcgcttggtggtgagtta
gacctttttgagccccctccttccatgaggctggttgacgtatggtctcccacacccgac
gacgaggccgccaagagcaacgggaagcaggactagtggtatagtagaagtaaagtgtag
tgtattgtaggttgtactagtgtataataggtagtgctattgtatactaggtattgtatc
ctgttgtaagagtcttgagtctgtaacattacttttggtaatgtaaaatggatggttttt
ctttggcatatcatattgttttcaaatgttgttgccacagatgccttccaagactcgagc
tcaggacggagctggtacctcccgggggagggaatctacacccaatccacctcctgttcc
tcccacattggctgaggcgattgccgccttagtgaacgcgactgctgacaatacccgctt
tctgagagaaatggcgggccaacagttccagcagcctggtgggcggggctatcaacaggg
cccccgcgaaacttcttatctggacttctcggagacacgtccacccttgtttgttaaagc
tgaagatccgttggaagccgatgaatggcttcgggttattgagcaaaaatttggacttct
gcgttgttcagagacacagaagcctttattcgcagcgcagcaactacgcggccctgccag
cacttggtggggtaattttgtggccgttcagccggccaatcatcaaataacctgggaaga
attcaaagtggccttccgcgagcattatatacccgaaggtgttctgcatatgaagcaaga
agagttcatgaagctaaaacaaggaggagatactgttaatcagtatctcaataagttcaa
tcatctgtcacaatatgcaatcgatcaggtgaacactgatctgaaaaagaaaaattgctt
tatgagaggattaaatgatcgactgcagagaaaaatggcacctgcatagatctacgtatg
gaagggctgtcagtacagccctgtctgttgaagcaaaatatgcaggttccggaaagaaca
agggatttggtggtgagaggcctagtcagggcccggtaaaaaggcaacggtttattctcc
ggccttctaaccagactcttcacgtgcaccatccttccctttcaagcagccaataattat
tcgtcccaataatgcccccactgccccaagtcagccgggtgccccaggcactcgattccc
tgctttgcccagctcttcaaccggatgtttcaattgtggcaagtctgggcatttcatcaa
agattgcccctatcccaagcagaatcaggcaaataatcagcaaggatcggggaattcatc
tcaaagcaagggaaatgttaagggcaaaaatttcaagaagacgggacgcgtatactatac
acaagtggccactacaccggacggagagccggtaatgatgggtatgttcctcgtggccaa
tcatcctgcagtcattctttttgattctggtgcttcgcatacgttcattagcaagaaatt
tgtggagcaacatcacattgcatgccatgaatcaaaagagggatttaaaatacactcacc
tgggggacaaatctttactagagaagtggcctatcaagtgcccgtatcattggccggacg
ggactttcctaccaatatgatcgtcctgaaaggccaagacatagatgttattttgggtat
gaattggttggccaagcataaagcaacactcaatactgatcaaagaaccatcaggttgag
tcataatcaagaagaaattcttttgcccatccctattccaaacaaaattactggcagagt
ttatgaagtcatggtaccggaaatcaaggatattccggtagtatgcgagtttcctgatgt
ctttcccgaggatttgccgggattgccacctgaacgggatgtagagtttgtaatagagtt
gaagcccggtacggctcccatttctcgaagatcgtaccgtatgcctcctaatgagttggc
agaattgaagattcaattacaagatctcctggagaaaggattcatccggccaagctcatc
gccatggggttgtccagccatattcgtcaaaaagaaggatcaaaccttacgaatgtgcgt
ggattatcggcccctgaatgaggtcaccatcaaaaacaagtaccctcttccaaggattga
cattctatttgatcaattgactggagcaagggtattttcaaagattgatctccgatcggg
ctatcaccagatccgtattcggcccgaagatataccaaagaccgcgttcactacgcggta
tgggttgtttgaatatctggtaatgtctttcgggttaacaaatgctccggcccacttcac
atatttgatgaactcggtattcatgcccgagctagacaagtttgtggtggtcttcattga
tgacattttgatatattccaagaatgaagaggagcacgcccaacatttacggatcgtgtt
aacgcgcctgagggaacatcagttgtatgccaagttcagcaaatgcgcgttttggctgga
ggaaattcaatttctgggacatgttctatctgccagagggattgcggtagaccccagcaa
agtcaaggacattttggagtggaaacccccgaccactgttcatcaggtccgaagtttcct
tggactggctggatattaccgcagatttataccagacttttctaagcttgtgaagccaat
cacaagtttattgaagaatgatgttaaattcaattggtcttcgaagtgtgatgaagcctt
tgaacaattgaagacattattaaccactgctccggtattggctcaaccggacatcaccaa
gccttttgatgtatattgtgatgcatctggcagtggactcggctgtgtattaatgcaaga
aggccgagtaattgcatatgcttcaaggcagttacgccgacatgaggagcattacccaac
tcatgatctggagctagctgctgtggttcatgccctgaaaatttggcgtcactatctgct
gggaaatatctgtcatatttatacagatcataaaagcttgaagtacatcttcacccagtc
agaattgaatatgaggcagaggcgatggcttgagcttattaaggactatgaactggaaat
tcattatcacccaggcaaagccaatgttgtggcagatgcactaagccgtaaggtttcctg
tcattgtcttacgatgaagacctctgacaacactttatgtcaagagatggagaagctaaa
cctgggaatggtccaacaaggaactttgaatcagctaaagcttgagtcagtcctcttgca
aaggataattgatgcccaaagggataatgagggtatgaaacacattcgtgagaagttaag
ggctggaaaagccaaatgtttcaaagaagatgatcaaggcattgtatggtttaataaccg
catagtggtgccaaagaatgaagagctccgccagcaaattcttgatgaagcacatcttag
ccgctattctattcatcccggaagcactaagatgtaccaagacttgaagcaacattactg
gtggacaaagatgaagatcgaaattgcacgctatgtggctagatgtgacacctgcagacg
tgtcaaggccatacatttgaaagctgccggtccattacagtcactaccaataccgacatg
gaaatgggaagacataagtatggacttcattgtgggattgcccaggaccgcaaaagggta
tgactctatttgggttattgttgatcgacttaccaagattgctcactttctcccggtcaa
gataaaatatccgtcattacctatgcggagttgtacattgctcgtattctcagtttgcat
ggtgttccgaagactatagtgtcggatcgtggaccccaatttgtatccaaattttgggaa
gaacttcataagtccctgggtactaagttgctccacagttcggcctatcatcctcaaacc
agtggacagactgagagggttaatcaaatactcgaagatatgttgcgagcatgtgttctg
gacttctcacaaaaatgggatgaatgtttgcccttggcggagttttcatataataatagc
tatcaagaaagtatcaagatggcaccctttgaagctttatatggacgacgatgtcgtact
ccgctaaattggtctgaacctggggaaaggtacttctttaggcctgatatggtgaaggag
gccgaggaaaaggttcagaaaattattcataatatgaagaaagcacaagctcgtcagaag
ggttatgcagacaaacggcgaatgcccttatattttcttgaaggagactatgtctacctg
aaggtttcaccaatgaagggagtatcgcgtttcggggttaaagggaagcttgcaccacgg
tatattggtccttttcttatactggaaagatatgggccagtggcatatcgactccaacta
cccgaaacattgtctgctgtacataatgtgttccatgtgtcacaattgaagaagtgtctt
cgggttccgatcgaaccgttgaagtgacagatgttgtccttgaaccggacttgacatact
ctgagcaccctattcgagtcttggatcaaaaggacagggttacccggagaaaaactctca
agttttataagatacagtggaaccaacattctgaagatgaggctacatgggaaactcaag
actttttagataagaatttcccaggctttttagcctcatgtaatttgtaaagcctgtata
gttgttgtaataaaggagtgaccccacaccacccctgccttgtaccagaaataaggaaat
aaaagtatgcgcgtttccttttccattacttaccctaggacttttaatctcgggacgaga
ttcttttatggggggaaggatgtaacacccctggtgttactgtaactaaaacttgagcat
ggcatcataagcattggcattgcatatgtttgacacacctagagtgcattcactaggtaa
aaatttcaaacaagttgtattgttttagtgttttgcaaataggaccctggatagggaact
taaccctaaatagggattaaaggggtaagacctaacccaaattgagaaaacctaaaagct
ttagggaaatagtcataaaatgttcccaaaaataaagttgaatcacatttatacccctgg
gataccagaaaccctaattggaaccctggaaaaccctaaaaccaaaccctaggggcctat
gtgcaaaattagtccacttttggactaaagtgcaaaaaccaagttaaataagtatcttaa
gtcatttggttcactatgtgtggatttgcaagccaaaccctgagttttggacttaattgc
aaaatggacctcaattggttctatctaagtctgaaatttagtgtattggctcaactttgg
agccttgtaactttcaaactatagggtttttgccctaggtcaccacatcaaaattgtagc
ccaattataggagaacaactttgcttaagagtgtgagcattgttgttatgaaaattttgg
agataattaagcctgaagttggctgtcaggctgattcagtctgaaattcagattaacagt
gtaatggaaccaactttgagctaattcaaccttgatccagtgcttttgtgaacaccctat
agcaaagttgtagctggtatatagctctacaactttgctgcagagtttggttgtgttgtc
attgaaattaagagaaaatagcttcaactttgtctgtcaggcgtctgatggagttcgcca
tggtacagtaccgacggatcagacccagcagagactcaccgccgacgaccttcgccgtga
ttcgtgtcgccggcgttcagattcgtgctcggggtggtggataacgtcgcgcggtaaaag
atcctcgccgccggtgagctggaggtcactccggtgactcaccgtggcttcccctccctt
tgcggctgagcagataagctcgccggtgaccgccgcctcccggccgtgcgccgcgtggct
caacctttccaccgcgtcgccgtgactccctctgcttcccatcgtcgccggagtgattgc
cacggcttggacacgaattcacgtgcgccagtgttcttctccacctccggccgccgcgcg
tcctcctccaaattcccggccaccgctcgctccctctataaattgaccgcgggtagctgc
gctatgtcatcggaagctagcacccactctcaccctcaatcatccaccagagcgccgaat
ttcattttccccaaatccattctccgccaccgtgaaaccacttcaccgcggccagccctt
ttccggtcagttcatgtccctctcttcctcgtttagcattctcatactctgtgatgcttc
cgacccatttaattgaactagggccacgatcgccgggaacacgacgtctagccgcatgct
ctcggtcaccgtggccagagctccttagttggtcattggtgcaattaggttgggggaaat
gtcagggtagctccgatttcatgtctgccgctcgggaaccctagtcgttgccccaatcgg
ccggtctaagctcgccggagttcggccgtgcggaacgccgtcggggacttcgccgtggaa
gaaatagaagttggagggctttctgtaaacgtcagcgacacataggaatagtgaaagaac
ttgtttccagttagccagaaccccgagggcctttctgcaaaatcgccagcgcgggcgcgc
gcgcgggcgctttttccctgggtgggccgcctgggctgaatcagcccagtactattcact
gtttttctttttctttttatccagagctaaaacaattatagaaaatgtagaaaaatccta
aaattgtgaaaccaattttcctaggcttcttattttccctagaatttaataaaaatagtt
tatgatttttagggaaataaggaattt
>Z300_TEdenovoGr-B-G6254-Map5_s_1_s_0#CLASSI/LTR/GYPSY
taacacccctggtgttactgtaactaaaacttgagcatggcatcataaacattggcattg
catatgtttgacacacctagagtgcattcactaggtaaaaatttcaaacaagttgtattg
ttttagtgttttgcaaatagaaccctggatagggaacttaaccctaaatagggattaaag
gggtaaaacataacccaaattgagaaaacctaaaagctttaggggaatagtcataaaatg
ttcccaagaataagttgaatcacatttatacccctgggataccaaaaaccccaattggaa
ccctggaaaaccctaaatccaaaccctagggacctatgtgcaaaaattgtcacatttgga
ctaaagtgcaaaaactaagttaaataagtatcttaagtcctttggttcacaaatatgtga
atttgcaagccaaaccctaagttttgggcttatttgcaaaaaggacctcattaagtctag
cctaagtctgaatttcagagttttgggctcaactttggagccttgtaactttcaaattat
agggtttttgccctagggcaccacatcaaagttgtagaccaaacaaaggagaacaatttg
cttaagggtgtgagcagttgttaagagaaatttggagataatcagcccaaagttaggctg
tcaggctgttaaagtctgaattcagatgacagtggaatgacaccaacttcaagttaattt
caagcaagatccagtggattggtgacctatagcaaagttgtagatggttatagctctaca
actttgctgcagaggttgaaagttgccataaaatttgggagaaaattgagcccaaatgct
ctgtcaggtgctctgaatgagctccgatggtacagtaccgaaaggatcagatcgccagcg
caacgcctcaccgccggtgacctccctccgccgtgattcgtgctgccgcgtcgtgattcg
tgcccgggtgatggataactgggtaaaagaatcttcaccgccggtgagctggaaccactc
cggcaccccttcccctgttccgccgcgggataattgccggcgaccgccgtcgccggtcgt
gcgccgcgtgtctagctttccaccgcgtcgccgtgactcccatggccccttgtcgccgga
gagttgccacggctggacaccatcaccgcgccagtgtcttcttcatctccggccgccccg
ctcgcccaattgcgccaccgcttgcgccctataaattgagggccggcagctgcgcaatat
ccgaacacaccactctcgctccatcgttcaccaggccccaatttaaattcccccaaatcg
tctccaccgccgtgaacacctcccgtggccagcccaattcaggtcagctcatgccctctg
ctcccttgtttagcattcttagtccgatgctcaccgacccatcaattgaactggaccgcc
aggatcgccgggaacacgattccgctttcacggtcccgtggcagagcttgtagtatcatt
ggaaattaagttaggggaaatgtcggggggtaattgatgtgctgctcgggagcccggtct
tgccccaatcggccggtcagctcgccggagctcggctcgcgcgcgtcgtcgggaccttct
gtaaaggaatagaagatggaggccttctgcaatctgtcagtgactcagtgaaacagtaaa
gaacccgtttccagttaccaaaacccgaggcctttctgcaaaatcccagcgcgcggcgcg
gcgcgcttctgccgttgggccgcctgggctgaaatcagcccaatactattacctttttcc
ttttctttttcagaactttagaaatctatagaaaattgtagaaaaatcctaaaattgtga
aaccaattttcctaggcttcttattttccctagtatttaataaaaatagtttcatgattt
ttagttaaataaggaattttagggtatttaaaatagtttaaagtattagttctggatttt
taaaaataaatggtaattccaaaaatgcccaaactttttatatgagttctacacattatt
tagaagccttgggtagagtttggttgatttggaccttgtttgataactagaacccaaacc
cccctgccctttgaactcctttactgactccggaaaccctaagttctcggagttccgtga
aggaaagttgtattcaagacttagataataaatctttattatctttgcactctcatgagc
attacatggcattcattcttatatatacctatatggttatatttagaaaacgaagaagaa
gtgaagtactgaagagaagacaccaccaccttcggaatctcaggctgaaaattgtttcta
cttcgatatctgtgggtccgagcctgactcacccataacgaaggcaagccccggtgcatt
tgccaccttccttgatgtttttaaaatctttctcacttgcttgatgcattaggtgatagg
agttgattgcttaaacaattcctgcattaccttccttgaatttgattaccttccttgaaa
ccccgtttttaaaaaaggttttactatgcttagtattgctctagaaaaacaaaaggattt
gttttacaaaagatgtttggcaaagtgggagggttgttttcaaaaataaaacttgatggt
gatccatcaggcctgatgggttcaacatcggaaaagatgtacctctgccaggtaccaaac
tttgggttgaaatgattaagctgagaccgggcgggtgacttgcacgagaaaggagtctcg
gtgtagtgtctccgtctgagtcgattaaggaccgtgtcgatgtaggcttgatgaccgagg
accctttaactggtcacatgcctcgtcatgggtaagccttgcctcgggcagactaaggcc
agaataagataacacgaaatgggcgtggagcggtggcgagagtagcgtgtaccctccgtg
gcaagaggctggacggtggtgtatctgtgctctcggtttgcgtgaacctgatctggtctt
aagaaccccggtggcgggttgacatatgcaagggttaagtgctacatatgtcgtgtgatt
ggagatcctcagctgagtataatcgattcggatcgccgtaccttcgcggttatgaagact
tggtcactgacctatacgtagcactccactaaagatgaagggtttgttaagaaattggct
agtcaggacaagtgttgaactagggtagaaagaactctagatgcaggtaattttacttaa
cttgacaaataaaactggatttttaaggatccactttagtaagcatttctgcaaaacaga
gtctttgattattgagaagccttaccttgactcccttataaccagcatacccttgagagt
cttttctttagtcgggtaagacttgctgagtaattccatactcagggtttattcccccgt
tgtttttaggtgaggaagcaacaaacttttgttgcttttgctccaaggtggttccaaatg
aagaaaaacaagagtgaagctgcgggaggactggtcctcctaaaaacttttattaagaac
ttatcgggaggagtttttgcctcccttggtattgtaataatactactctgcactcgttat
aactctggtctgtaataaataacttgatcttactttttaaataaatgtaagtttatgtaa
tcgcttccgcatttccatatctccgatgttctgtaatgtctgcaagacgggtgaaacgtt
cctggaaaggtaagaaagaagataccgaacttgtcaagtgattcaggaacatctacaggg
ttgtctgatgtctgttggacaaggacaactgtaggtgggcctaatgacttgggaggttcc
gtcacagctggtatcggagcgaagcccttctttgcagatattatgaggcatcttcaaaag
gattttctaaagcttacctagaaaatttcttcccttcttacctaagtattctgaagagtt
tattttaaagaccaggtagtaagagtgcaacatatagaaggtgtgaatcaactaaggttg
attctgtaattatacatgcatcatgctaagaactatactaatcaaattttcccccttaga
aaatgccgccgcgcacaaggagaacagcgcgcaaacatactgggccgattggtgtgccag
tcaccagctggccccaaggcagataatagtagtagcggaagcaacgatccataggggatc
tcgaagcgaagtgagtcggctccaagcgaactccgcgcaggacggatatatgggtcgcag
atggcgaccgaataaatgagttgagaagagacatccgccatctgcgagatcagctcgcgg
accgagatttggcactcgactgggttgtcaatctcgttcgcttgcatgggccaaggagga
aaaagctcaagctcgagtagcagagctcaacttggctgttgataacctgcagacatattg
caataccttacatgaagaagttcatgtattatattcgcaactgcatcccagtgacctgcg
gatcctgtcgagtcggaagccggaccctcgcatgttgcgggagaagcgcttggtggtgag
ttagacctttttaggccccctccttctatgaggctggtcgatgaatggtctcccacaccc
gacgacgaggctgccaagagcaaccggaagcaggaatagtggtgtagtagaaatagaagt
agtgtttgtataaaggttgtactattgtataataggtagtgctattgtataataggtaat
gtatcctgttgtaaaaatccgagtctgtaacattactctttttggtaatgtaaaatggaa
ggtttttctttggcatatcatattgtttccaaatgttgttgccacagatgccttccagga
ctcgagcacaggatgcagctagaacttccgtgggagggaggctaccccaaatccacctcc
gttcctcccacactggccgaggcgattgccgccttggtaaacgcaaccgcggataatacc
cgttttctgagagagatggcgggtcaacagtttcaacagcaaggcgggcggggttatcaa
cagggcccccgtgaaacctcttacttggacttctcgagaccgtccaccattgtttgtcaa
ggcgaagacccgttagaagcgacgaatggtccgtgttatcgagcaaaagtttggcttctc
gtgttcgaaacccagaagcctttatttgcagcacaacaactgcgcggacctgccagcacc
tggtggggaaattttgtggccattcaaccggctaatcatcaaataactgggaagaattta
aggtggccttcgcgagcactatataccgaaggtgttctcacatgaagcaagaagaattta
tgaagctgaaacaaggaggggatactgttaatcagtatctcaataagttcaatcatttat
ccagtatgcaatcgatcaagtgaacactgatttgaaaagaagaattgctttatgagaggt
ttaaatgatcgactgcaaagaaagatggcaacctgcatagatcttacttatggaagagct
gtcagtacagcattggcagttgaagcaaagtatgcaggcgccggaaaatccaagggtttt
ggaggtgaagctatcagggcccggtaaaaaggcaacggtttgtatccggccttccaacca
gaatcgctctttctctcgtccaccctccttcccttttaagcagccaatatttattcgtcc
caataatgcccccactgcatcaagtcagccgggtgccccaggcactcgattccctgccct
tcccagttcatcaacgggatgtttcaattgtgggaagtctggacattttatcaaggattg
cccttatccaagcagaaccagtcaaacaatcaacaaggatctgggaattcatctcaagcc
aagggaaatactgtgggaaaaatacaaagaagacgggacgcatatattatacgcaagtgg
ccactacaccggacggtgagccggtaatgatgggtacgtttcttgtggccaatcatcccg
cagttattctctttgattctggtgcttcgcatacattcatcagcaagaaatttgtggagc
aacattgcatttcatgccatgaatcaaaagaagggtttaaaattcactcacctgggggac
aaatatttactagagaagtggcctatcaagtgcccgtaacattggccggacgggactttc
ctactaatatgattgttctgaaaggccaagatatagatgtcattttgggcatgaattggt
taacccgacacaaagcaattctcaacactgatcagagaattatcaggttgagtcataacc
aagaagaaattcttttgcctatccccattccaaccaaagctactggcagagtttatgaag
ccattgtaccggagatcaaggatattccggtagtatgcgagtttcccgatgtctttccag
aggatttgcctggactgccacctgaaagggaggtagagtttgtaattgagttgaagcccg
gtacggctcccgtatctagaagatcgtaccgaatgcctcctaatgagttggcagaatgaa
gattcaattacaagatctacttgagaaaggattcatccggccaagctcgtcgccatgggg
ttgtccagccatatttgtcaaaaagaaggatcaaactttacggatgtgtgtggattatcg
acccctgaatgaggtcaccatcaagaacaagtaccctcttccgaggattgacattctatt
tgatcaactaactggagcgagggtattctccaagatcgatctcagatcgggctatcacca
gatccgtattcgacccgaggatataccaaagaccgcgttcactacgcggtatggattatt
tgaatacctggtaatgtctttcggattgacaaatgctcctgcccacttcacgtatttgat
gaactcggtattcatgcccgagttggacaagtttgtggtggtcttcatagacgatatttt
gatatattccaagaatgaagaggagcatgcccaacatttacggattgtgttaacgcgctt
gagagaacatcagttatatgccaagttcagcaaatgcgcgttttggctggaggaaattca
atttctgggacatgtactgtctgccaagggaattgcggtagatcccagcaaagtcaagga
cattttggagtggaaacccccgaccactgttcatcaggtccgaagtttccttggactggc
tggatattaccgccgattcataccagatttttctaagcttgtgaagccaatcacaagttt
attgaagaatgatattaaattcaattggtcttcaaagtgtaatgaagcttttgaacaatt
gaagatattattaaccactgctccggtattggctcaaccggatattaataagccctttga
tgtgtattgtgacgcatcaggcagtggactcggctgtgtgttaatgcaagaaggccgagt
aattgcatatgcttcaaggcagttgcgccgacatgaggaacattatcctactcatgatct
ggagctagctgcggtggttcatgccctaaaaatctggcgtcattatctgctgggtaatgt
ctgtcatatttatacagaccataaaagcttgaagtatatcttcacccagtcagaattgaa
tatgagacaaaggcgatggctcgagctatcaaggattatgaattagaaatccattatcac
ccaggcaaagcaaatgtagtggcagatgcactcagtcgtaaggtttcctgccattgtcta
acagtgaggacttctgacattacattatgccaggagatggagaaattaaacctgggaatg
attcaacatgggacttcaaatcatttgaagctggagtcaatcatcttacaaaggataatt
gacgcacaaaaggatgatgagggtatgaagcacatacggagaagataagggctggaacag
ccaaatgtttcaaagaagacgatcaaggtgtgatatggttcaataaccgcatagtggtgc
cgaagaatgaagaactccgccagcaaattttagatgaagcacatcttagtcgctattcta
ttcatccgggaagcactaagatgtatcatgatctaaagcagcactactggtggacgaaga
tgaaaattgaaattgcacgctatgtggctaagtgtgacacttgcagacgtgtcaaggcca
tacacatgaagactgctggtccattacaatctttgtcgatcccaacatggaaatgggaag
atattagtatggactttattgtgggattgcccaggaccgcaaaagggtatgactctattg
ggttatattgatcggcttacgaagattgctcactttctgccggtcaagacaattacccgg
tattacctatgcggagttgtacattgctcgtattctcagtttgcatggtgttccgaagac
tatagtgtcggatcgtggacctcaatttgtatccaaattttgggaagaacttcataaatc
cttgggtactaaattgctccacagttcggcctatcatcctcaaaccagtggacagactga
gagggttaaccaaatacttgaagatatgttgcgggcatgtgttctggaattcccacaaaa
atgggatgaatgtttgccgttagcggagttttcatataataatagctatcaagaaagtat
caagatggcaccctttgaagctttatatggacgacgatgtcgtactccgctaaattggtc
tgaacctggtgaaaggtacttcttcaggcctgatatggtgaaagagaccgaagaaaaggt
tcagaaaataattcataatatgaagaaagccaagctcgtcaaaagagttatgcagacaaa
cggcgaatgcccttatactttcttgtgggagactatgtctacctgaaagtttcaccaatg
aagggggtatcacgtttcggggttaaagggaagcttgcacccaggtacattggtccattc
cctatacttgagcaatgtggaccagtggcataccgactcaactacccgaaactttgtctg
ctgtcataatgtgttccatgtgtccaattgaagaagtgtcttcgggttcccgatcgaacc
attgaagtgacagatgttgtccttgaaccagacttgacatattcgagcatcctattcgag
tcttggatcaaaaggacagggttacccggagaaaaactctcaagttctataagatacagt
ggaaccaacattctgaagatgaggctacatgggaaactcaagactttttagataagaatt
tcccaggctttttagcctcttgtaatttgtaaagtgtgtatagttgctgtaataaaggag
tgaatcccaaaccacccctgccttgtaccagaaataaggaaataaaaatgtgacgcgttt
ccttttccattacttaccctaggacttttaatctcgggacgagattcttttatgggggga
aggatgtaacacccctggtgttactgtaactaaaacttgagcatggcatcataaacattg
gcattgcatatgtttgacacacctagagtgcattcactaggtaaaaatttcaaacaagtt
gtattgttttagtgttttgcaaatagaaccctggatagggaacttaaccctaaataggga
ttaaaggggtaaaacataacccaaattgagaaaacctaaaagctttaggggaatagtcat
aaaatgttcccaagaataagttgaatcacatttatacccctgggataccaaaaaccccaa
ttggaaccctggaaaaccctaaatccaaaccctagggacctatgtgcaaaaattgtgcac
atttggactaaagtgcaaaaactaagttaaataagtatcttaagtcctttggttcacaaa
tatgtgaatttgcaagccaaaccctaagttttgggcttatttgcaaaaaggacctcatta
agtctagcctaagtctgaatttcagagttttgggctcaactttggagccttgtaactttc
aaattatagggtttttgccctagggcaccacatcaaagttgtagaccaaacaaaggagaa
caatttgcttaagggtgtgagcagttgttaagagaaatttggagataatcagcccaaagt
caggctgtcaggctgttaaagtctgaattcagactgacagtggaatgacatcaacttcaa
gttaatttcaagcaagatccattggattggtgacctatagcaaagttgtagatggttata
gctctacaactttgctgcagaggttgaaagttgccataaaatttgggagaaaattgagcc
caaatgctctgtcaggtgctctgaatggctccgatggtacagtactgaaaggatcagatc
gccagccgacgcctcaccgccggtgacctccctccgccgtgattcgtgctgccgcgtcgt
gattcgtgcccgggtgatggataacgtcgcggggtaaaagatcttcaccgccggtgaatg
gaccactccggcaccccaccttccccttgcacgcacgaggataatcgccggcgccgccgt
cccggtcgtgcgccgcgtgtccagctttccaccgcgtcgccgtgactcccatggcccctt
gtcgccggagagttgccacggctggacaccatcacgcgccagtgtcttcttcatctccgg
ccgccccgctcgcccaatttgcgccaccgcttggctctataaattgagggcccggcagct
gcgcaatatcacaagcacaccaacaatcgttccatcgttcaccagagagccaatttcaaa
tttcccccaaatcatctccgccccgtgaacactcccgggccagccattcaggtcagtcag
ccctgtt
>Z300_TEdenovoGr-B-G11710-Map16#CLASSI/LTR/COPIA
tgtagaatagtgaatgttgttgtattgcatagagatggggtacaatatataagactcaaa
ccctaaccctaatgggccggcagcccaacagtggtgccggcccacacacacccacacaca
cagtctaacatccccccgcagtcgcaacgggggcaccacacacgatgagactggagtaga
ggccgaaggtaggagccgacgggttgaaatccccccgcagtcgcagcgtcgtgatggtgc
gaatgttgcggctggagtagagaccggtgtgtgctccaagaagacgatagcccctagatg
ccgaggtagccgaagtcgaggtggtcgcggtcgggagacacgcagcagaagcctgatctt
cgggaggggtcgacgttcgagcgtcaacgatcggcagggcgacacaacaaaagggcacca
gcaggccgaccttcctgcttcttcgatcgtccgggcgtcaaggagccccgccagggaggc
cgacggcagcgcacgcgtctgcgccggtcatggtgtccgcgcccgcggcagaatagaagg
ggaacggcggatccggccgggaaggccacgacagcgacggatccagccgggaagacgcga
tccagccaaagggacggcggatcgagccgggaaggtcgcagcaacgtggatccggccggg
aaggccgcggcagcgacggatccaacgaaggcgatgaagggggtgggcggcggggcgggt
ccagccgggcaggggcctgcgccggacctggcaaggggtgttgacggcaccggcgacggg
agaagctcgaaggggaggcgctgctgggcgtcagcgcgggcagtaggaggtggccagcgc
gagagaggggctgcacgggcgaggatgccgacgcagggaggggcgcgg
>Z300_TEdenovoGr-B-G13837-Map3_reversed#CLASSI/LTR/COPIA
cataattgaaagggaaatgtgcccttgggccatttctataaatgttttggtgattagatg
ccaacacacattgtttgtgctaagtatcaaagagatgcaaatagaaaatgaaggtaagat
ctaaaccttagtaattttttatgtgctaaaatcttgtctaagtgccaggaactagttaag
tcaagtaaaaggtaaaagaagtttgtgaaacaagtatattgcacaagtggtgcaccggac
tgtccgatgtgcaccggacatgtctggtgctcaggctggctcccgaactcgctgctctca
ggaaacccaggtgcgcgactataattcaccggactccgtgcaccggactgtccggtgagc
caaccgcgcccccaacggtcgcaacaatcaacgagcagcgtggcagccaacggtcactag
gccgcaccggactgtccggtgtgccacaggccgggtcaacggtcggcttcccaaaaagga
aaaaaatcatgcactattatgtctggtggtgcaccgactgtccggtgcgccacggacaga
agacaagaattgcctaccaaatggagtccaacggctcctagctgccttggggctataaaa
gggacccctaggcgcatggagcatacaccaagcatccattgaacatcctaagacgcctag
actccgcaacacgcatccggatcattgtgattgagatttgagcacttttgagttgtgaac
ttgttgcgtgttttgtgtgctcgtttcttgacttgtgtgcgtgttgtgctgcaactctcg
ctcttgtgtgtgtttcttttccctccttactcttgtgcttttcttgtgaccaatattgta
agggtgagaggctccaactgtggagattcctcacaaagggaaaacacttaagaaagaaaa
ccgtggtattcaatttgatcttggatcacttgaaaggggttgagtcaaccctcgtccgtt
gggacccacaacgtggaagtaggcaagtttctacttggccgaaccatgggataaaatcgt
gtgtcacttgtctttattcttgtggattctcttttctactcacttacttataattgtcta
agtttaatactcactttgtgaagagcaattaagtgaagaagtttctctctgcatagcact
tggttttgattaactaacattttaaccaagtttgtatttagttttatttttacaggatca
cctattcacccccctctaggtgctctcaattggtatcagagtcgtactcttcatttaggg
actaaccgcccgaagagatggatcctaaaggtaaggggatggtgatcaacgacaaggaga
aggagaccctctatcgacgagccaaaaggtgacaagcccactgactcaggctcgagtcac
aagaagaaggatgggaagaagaagaggcgcataaagaagatcatctactacgatagcgac
gcctcctcctcttcaccaaggagacgacgacgaagactcttcgtcgaaaaagaaaacggt
taatcaaaattattcctttgattattctcgcatcccttataattcgaatgcccatttact
atctattccacttggaaaacccccacactttgatggagaggactattcattttggagtca
taaaatgcgagtcacttattttctctccatcctagtatttgggaaattgttgaaaatgga
atgcattttgatagtactgacaatcctgtattattaatgagcaaatacataaaaatgccc
aagccactactgttttgctagcatctctatgcagggatgaatacaacaaagtgagcggct
tggacaatgccaagcaaattgggataccctcaagatctctcacgagggaatgatgccacc
atgattaccaaaatggaactggtggaaggcgagctggggagattcgccatgataagggga
gaggagccaaccaaactacaacaggctcaagaccctgtcaacaagatccggagctacggg
agtacaagatggacggatcatgacgtcgtccgactcatgctaggtcatttactgttattg
atcctcatcttgtaaaccttattcgtgagaatcctaggtacaccaagatgacgcccgagg
aaattctcggaaaatttgtaagcgggcgcatgatggtgaaggaagcaaggtacgtggatg
atgctgtaaatgaactgcttcctcttacgaaccgcagcccgttgctctcaaagcaacaag
cagcaaggaggcgctacctagcaaggtagcacaagtggaggctgtcgggctcaatgagga
cgaaatggcgcttataatcaagcgtttcaagaccgcttaaagggacgcaaggagtaccca
acaagaacaagtcaaagggaaaacgctcctgcttcaaatgtggtaagtctggtcatttta
tagcacaatgtcccgataatgaaataccaggcacaagaaaagaaatggaagaaggaaagg
aagaagaactataggaaggcaaagggcgaggcacacatgaaaagatgggacccgactgtt
cttcatccgactccgatgatgaaggactagtgcctcgccttcaacaagtcctccctcttc
cccaacgaacgcacacgtgcctcatggctaaggagaagaaggtacgtatacgagataccc
ccaagtacacttcttctagtgatgaggaatcttctgatgatgaagtagattatagtgatc
ttttaaaggattagatagactaaggtagataaaataaatgaattaattgatgctcttaat
gaaaaagataggcttctagaaaagcaagaagatattctttatgaagaacatgataaattc
attaatgttcaaaaatctcttgctctagaaactaagaaaaatgaactattgacttctgag
ttatctgcttgcaatgatctatctctagcttaagaatttaaatgtgatttaaatgctaag
ttagaagaagtaaattttgctagttcatccatagagcatgttgttatttgcaataggtgc
aaagattttaacattgatgcttgtaatgaacatgcttctaccattcttaagttaaataat
gatgttgcaagtcttaatgctcaacttaagacttgcaaggataattatgagaaactaaaa
tttgctagggatgcctacaccattggtagacacccctctattaaggatggacttggtttc
caaaaggaaaccaagaacttaacaagccaaaggacttccaatctcaacaaggagaaagga
aaggctcctatggctagtagctcgtattcttcacatgaccaaaagaaccatgcttatctt
tatgctcatgtcaagaatttcatgtgttcatcatgataagtgttataatcatgctgtttt
acctacttgtcatgatgctgtttaattctcatgccatgtttgcatctagctctcatatgc
tcatggtaggaatagacctaggcgccatcatgttgcttctcatggcctaggaaagcatca
actggaccaactatgcttatcaaacatgtgatgcttcatttgttcttttatgcaaaaatg
aaagtagttgctagaagtttgggacctaagtgcaagagagacaaaacttgcatctgggtt
ccaaagtctgttgtgactaaccttgtaggacccaacaagagttgggtacctaaaacccaa
gcttaattaccttgcaggtttatgcatccgggggctcaagctggattattgatagcggat
gcacaaaccacatgacgggggagaagaaaatgttcacctcctacgtcaagaacagggatt
cccaagacactatcatctttggagatgggaatcaaggcaaggttaaaggtttaggaaaat
agccatcacaaccgagcattcaatttctaatgtgttttagtagaatcgctcgggtacaat
ttgttgtctgtaagccaattatgtcatatgggtataattgtttatttacaaatattgatg
tatctgtctttagaagaagtgatggttcattagcttttaagggtgtattagacgacaagc
tctatttagttgatttctcaaaagagaatgccgatctagatgcatgcttaatcactaaga
ctaatatgggctggctctggcaccgccatctagcacatgttgggatgaagaaccttcata
aacttctaaagggagaacatgtgttaggactaaccgatgtctattttgagaaagacagac
cttgtgcagcgtgccaggcaggaaagcaagtgggaagactcatcaaaccaagaacgtgat
gacaacatcaagaccactggaactcctacatatggatctcttcgggcccgttgcttatct
tagcatcgggggaagtaagtatggtcttgtattgttgatgatttttcccgcttcacttgg
gtttctttttgcaggataaatctgaaacccaaggaactctaaagcgcttcttaaggagag
ctcaaaatgaatttgagctaaaggtgaagaagataaggagcgataatggatctgagttca
agaaccttcaagtgaagaatatcttgaggaggaaggcatcaagcatgagttctccgctct
ctacacaccacagcaaaatggtgtggtagagaggaagaacatgacgctaattgacatggc
aaggacatgcttggagaatacaagatgcctgagcggttttggtcggaagtgtgaatacag
cctgccatgccataaaccggctctatctgcatcgcctcctcaagaagacatctatgaact
cctaaccggtaacaaacctaatgtttcctactttcgtgtatttgggagcaaatgctacat
cttggtaaagaaaggtaggcattcgaagtttgctcccaaagctgtagaagggtttttact
aggttatgactcaaatacaaaggcgtatagggtcttcaacaaatcatcaggattagttga
agtctctagcgacgttgtatttgatgagactaatggctctccaagagagcaagttgatct
tgatgatgtagatgaagatgaggttccaacggccgcaatacgaacaatggcgataggtga
tgtgcgaccacaggaacaacaagacaagatcaaccatcttcctctacatggtgcatcccc
aactcaagatgaggaacagtacctcaagatgaagggctggatcaagggggagcacatgaa
gaacatgataaggaggaagaagcatcacaagctcctccaactcaagtccggcgacattca
aagaaatcatccagtggatcagattctgggtgatatcagcaagggagtaacactcgctca
cgtttagctaacttttgtgagcattactcgtttgtttcttctattgagccttttagggta
gaagaagccttgcaggatccggactaggtgttggccatgcaggaagagctcaacaacttc
aaaagaaatgaagtttggagcctggtgccacgtccgaagcaaaatgttgtgggaaccaag
tgggtgttccgcaacaagcaagatgaacacggtgtggtgacaaggaacaaggctcacttg
tggcaaaaggttatgcccaagtcacaggtttggattttgaggagacttttgctcctgtag
ctaggctagaatcaattcaatattattggcctatgttgctcaccactctttaagttgttt
caaatggacgtgaagagtgccttcctcaatggaccaatcaaggaggaagtatatgtggaa
caaccccctggctttgaggatgataggtatcccaaccacgtctacaagctctctaaggcg
ctctatggacttaagcaagccccaagagcatggtatgaatgccttagagattttcttatt
tctaatgctttcaaggttgggaaagctgatcctactctctttactaagacttgtaatggt
gattttttgtatgccaaatatatgtcgatgacattatatttggttctactaatcaaaagt
cttgtgaggagtttagcagggtgatgatgcagaaatttgagatgtcatgatgggcgagtt
gaactacttccttggatttcaagtgaagcaactcaaggaaggaccttcatctcccaaatg
aagtacactcaagatttctcaagaggtttgggatgaaggatgcaaagcccgcaaagacac
cgatgggaacggacggacatctggacctcaataaaggaggtaagtccgttgatcaaaagg
cataccggtctatgataggatctttgctttatctttgcgctagtagaccggatattatgc
taagtgtatgcatgtgtgctagatttcaatccgaccccaaggagtgtcaccttgtggtcg
ttaagcgaattcttagatatttggtttctacgccttgcttcgggatctggtatccaaagg
ggtctacctttgacttaatcggatattcagattccgactatgccgggtgcaaggttgata
ggaagagcacatcagggacttgtcagtttctgggaagatccctggtgtcttggagctcta
agaaacaaacatctattgccctatccaccgctgaggccgagtatgttgccgcaggacagt
gttgcgcgcaactgctttggatgaggcaaacccttcgggactttggctacaatctgagca
aagtcccactcctatgtgataatgagagtgcaatccgcttggcggataatcctgttgaac
acagccacactaagcacatagacatccgacatcattttttgagagaccaccaacaaaggg
gagatattgatatttatcatattagcaccgagaaccagctagccgatatcttcaccaagc
ctttagatgagaaaaggttttgcaggttgcgtagtgagctaaatgtcttagattcgcgta
acttggattgatctatagcatacatgtgttctatgcctttgatcatgttactttaagcat
taatgtctttaattgcttatttttggtgctcaagttgtacaagtcatccccagacctcac
aagtccctatgcaaatgatgcacatgtttagggggaggatgtgctacaacttgactccct
tgagactaactgtttgttaagtactcttgatatagtctcaaagtgattgaaagggaaaag
tgaacttggacaaagaaagggcttccactgcattccggtatcaatgtatcttgtcccaag
ttctattgtgttctcattgccttttctcttatttgacattttggtgaggcaatggggtta
aagggccaaaaagttctcctattttggtgcttaatgccaaagggggagaaattaaggcca
aagcaaatggatcagccaaccacttgtgaatttcaaaattgtaggttagaatcttgtatt
tgatcaaaaccctcttattgcaaaaatgttctcttatgggggagaatttattatggggaa
aagggggagtttgtggcatttgatcaaatttactcttgaaagatctctcgatttgccaaa
acaagtgtgtttgacttagagataggaaaaagaatttgttttgtgaaaataaaccaagtg
gtggcaaaagtgatccaaatatgccaaattctatgtgagaaattggtcttcaatttgcac
tcttagctttttaaaaatgttattgcatttgagttgcttttaatgtgttggcataaatca
ccaaaaagggggagattgaaagggaaatgtgccttgggccatttctataaatgttttggt
gattagatgccaacacacattgttatttgtgctaagtataaagagatgcaaatgaaaata
aggtagttctagacctttgaattgttttgtactaatctaagtgcaggaatctagaaaaga
ggagttgatggaagaaattggttcagtcccactcctcgtgcaccgaacatccgtgctcag
ctgtgtgaacatgccgttctcgggtactcagcgcgtcggctataattcaccggacagtcc
ggtgtgcaccggacagtccgtgcccagccgcaacggttcggccacgtcaacatagcacga
ttcaccggacagtccggcatcagaataggatcggactttcagtcggtgggcaccggacag
tccggtgcaccacggcagaatgcaacaattacctaccaaatggagtccaacggctcctag
ctgccttgggctataaaaggacccctaggccatggaacagtaaccaacatataacatcct
aagacgtcagac
>Z300_TEdenovoGr-B-G5394-Map5_reversed_s_1#CLASSI/LTR/COPIA
tgaaagctctcttgtgagttttggtgtttggatgacaactcaattaaaggactaacaagt
gtactaagtgttgaacaggtgcttaaggtaaagcctacagggttcaacacaagtgaacaa
atgtgatggtccaagaactggattatggatacataatggacatcacaagtaagatggaca
ttgcaaaagtgagactcgggtgcgtagctcggagacaactgatcaagccaaggacggagg
caagaagagcttcgaggtaccaagtgcacgggagaaggtcaaggaggctgaggaacccaa
agccaagggtgaagaagaaggcttgcaaagtcaagggtgatcgagttgagaacagctacg
gcacatcaaggatcactacataaggacgtgacttacagccaatgaggtaacagctacagt
tatgtggtgtaagtcataaggctcaagatcaagctctaagaaggagatcaaggtcactag
aaggagaacaagtgtcaaaaccagaactggaagcagcccaaaagagctaagttcaccttg
atctttagtttgggttgttcctatgtttggagatgttctatgtgacctttacaggatgtt
ggagccaagtaatgtcaatctagatcaagacaagccgacttgatgatttatgagtccaac
atcaaagctcaagcatgtggaatgctatagatttaatgattaagagaaggtatgtttcta
tacttagtacattggttttgtggactaatatacttgtctaagtgttagaaacagaaagaa
gaagaaaagaagagaggtgcaaagggcttggctatgtacagccaaggcagctcagtctgg
cacaccggactgtccggtggtgcaccggacagtgtccggtggtgcaccggacagtgtccg
gtgcgccaggctgaactctggcgaactggccgctctcgggaatttatcggcgacgtacgg
ctaaaattcaccggactgtccggtgtgcaccggactgtccggtgagccaacggtcggccg
ggccaacggtcggccgcgcaatctgcgcgggacacgtggccgagccaacggctagaagat
ggcaccggactgtccggtgtgcaccggacatgtccggtgcgccaacggctccaagactgc
caacggtcggcttcgccatagaaggaaagaaatcgggcaccggacagtgtccggtgtgca
ccggactgtccggtgcgccacccgacagaaggcaagatttgccttcctggattgcttcca
acggctcctaggccccttgtgcctataaaagggacccctaggcgcctcaagcaatataca
agtgcagccaacaagtgtagacttcactggaatcaattctcgctctccctcttgtgtgta
actctatagtttgtgtagaaggcacagctataagcctttagagagaggagtagtgctgct
aagagctagagcaaggtcttgagcgtatcgttactctgccggggtgctgccaagaagttt
gtaagcagccgcggttctgttgtaaccccactcaatagtgaaaggctctatctgtcatac
tgacagatctgagcaaacggaggaaggagttgaaatagactccaagcccaggtgtggcta
actccaacgaggactaggcaagcatttcaggcttggccgaacctcgggataaatccttgc
gtctgtgtgctctgttctgtattgtatcctgactctctgtcttactcgtctttatatctg
cacttcaatacttatctgtggtataagctttatttgaagtgcaggacattttgagacagg
atcttctattccgctgcaacctactcgaagagtcttctcactccactgcgtactaagtct
tcgagtagagtaagaatttaagttttaaagtaataagttttattcgcctattcacccccc
cctctaggcgacatccagatcctgttcccgggtcaaagggaactttcaattggtatcaga
gctaggcctctccagtgtgggcttagccgtccggagataacgatgtcgtcacaagaggta
actgtagaacttcttttaggcgatggctctaattacaaatcttggtctgtctctatttat
aatgctttcatgagtgttgatcctgatttgagacagatctttaggagaagtatttttcca
tctgatattagtaaaaatccctctaatgatgaactaagatgtttttctctcaatcaccgt
gcttgcagcatcttagttgattctctttctagaggtgcttattttgccatcatgagtagt
ggtaatgatttaattgttgatgctcatgatttatggaatagaattaaagtaaaatattgt
gtggcaaattgtactgcttctactccctatattgcttgtgatactaacctttcaaaggga
gaagatcaagaacgatgggcacccaacgatgaatccacctcgtcgacaggtttgttttcc
actagtaataagtgttttattgctaacaatgacggtggagacaaaagccatgatgaggag
gagtatgaggatgatagcgaggatgaatcttcatcatcacaaggtacattttcctatatt
gcttccactgacattaatgacagggaaaatgagaccgatgatgtggaagaagaggagatt
tgccgtttctacaaccatctcaacaaagcggacaaagctctcttggttaagttgttgaga
aggaacaaggaacaaggcgagacgcttctcaggctagaggagactctcatcaaaaccaac
gacagcctggagaagatgaccaaagaacatgaggagctaaagtgctctcatgatgatttg
gtccaacggtatgaatctattttaattgagcaaagaaataatcatgatgcattatctgat
gttgctcaacttaaaactgaaaattctatgcttagaagtcaagtggaaacaatgaattta
gaaaagcttgctcttagtgaaaagtatgatatgttgtcatactctcatagtaaactagtt
gatgatcatatcatgctcgatattgctcatgaggtagtaattactagtttaaactcatat
gaacctcattcttgcactagtaatcaattggtcaaaatattatcatgtgctaacctccac
cgccccaagaaaggccaatccttgtttgagaaacaagttgcaggatcaaaaagaaaattg
tgtgggaacaagaagcaaagacagctaaggagaagacacattgctcaactctctcaagat
atccacgggcgcgtggtgaagaagcttgagaaaggaaaaactgcagcaagtgttaagctc
aacaagaagaatgttcccaaagctataaatgaagaaatcaacatgaaaaaggaaaaaggt
aaagattcaattaatcatgttgtttgcactgaccttctctccatgtcattcaagtacaaa
aagggaaaaggaaaaaggaggtgtttcaagtgcaagaagttaggccacctcatcgcgtct
tgtccgtacaaagacaagaatgaagggacaaggagttgttttggatgcaacaaaaaggac
cacacgatcacttcatgtccggtcatgaagaatcaaggatgtgcatcctccaagatgacc
ctctccaaggaaaatgacaaacagcaagcgtcatgtcaggttgagcgacgcttctgctac
aagtgtggtgagcagggtcatatatcaaaggtatgttataaaggtaagattcctaagcaa
gtgaatttgtgtcaatcttattcgcataggagacccaaatcatacacttgtgctagatct
ataacgagatcacctagaactagcacaaaggcaatttgggtaccaaaggcacatttagat
gatcattatggacccatcccgagatgggtaccaaactgtgctaactagaccatgcaggtg
ccttgagatggactggagaccatgggagagcttaagacggttatctaaaactctatactt
aagctgttaattgttttggtgtttattgacccaaggttgaattattgtgaaacactaatc
ccatgttcatctcaagtgaaataaggtgtataggtcctgaatcattattggtgaatcaag
taaaggactttgatgagaatctacaacttgctctccaaaggatggtacccgtatatttta
agtacataattgcaatttagtattgctcttaagttggcttgttgtgctacctgtctttgg
agtagttatgctttatgattgcctgtgttaaatgaatcataatgatgtttgcttaatcat
gactggtgcatataggatatatcttttgaatcattcatgggtagctctttcatttgttat
atccacaacgattaactctcttggtgtatatggataaacatgtaactttttgtaagtcat
gctatgtgcaaatatgacattttgtttagtccatgttcacatgattaccctagtttggta
ttgtgtgaatttcaaatccatgtcgtgcccttttgagctatgaggtgcgtgagcaaaagg
agccctgaattggtgataacaagtgctctcataaaggcaaaggtatggaaaatggaactg
tgcaattttattgaatatcttgaagttccattgatagtgatcatagctgtgttcttgcct
ttcattggtaatatcttggtttaggtaatttatgcctttaaaatgttgtttcttttgtgc
atctaagaaaccttcttaatcatgacatgcttagatatttcgctttatatacatgattgt
gttgatcttcaattggtatatgcaatgatagttaaatatgaagcatgtacaggttgagta
aatgttagacttcctgtgagtattcaattggcttaggtgtcactgaggcgtgcattgttg
tatttagtcaacctttcatttagccttcaattggtgttaagtggcgtttcatttgatatt
caaattggcatctttgtgtgatgaaagtgatagagtatgccttgaccaaggtatgttgtg
atcccctctagttctaaggaagctagaatgtgcaaagtgcaagtcattcaaatacttgat
gcacaacttgagggggagcacacataacttgtgtcctttgagactaactgtttcttgagc
gatcttgtatagtctctaggtggaaaagagaagataagcaagaaatggagcaatcaggac
ttgggtacctctgtaagtcaagaaattggtatctcaagttgtgagtaagtgcatatcttt
agattgctcatgctctataatatctggtgataatagatgcttattcttaaatatcatgga
gccatgataataaatgaactttgcaattggtatctttcaattggtagccgtaatagttcg
cttcaattgacatcttttgataatcatgagaatagaagtttcttcttgtgcccaatacta
taacttgttctaagtttggtgtcttagcaacaagaaaaagttaggaaaagaatcaggcac
aagtgtggagaagctctcgagagattaaatactttcaagatgggaagtacactacaacat
ggtaaaggtacaaaaggaagtattaatctttttgcatatatgtatcttacctaaatgttg
atagtgcatatgttcaataagtaagggggagttttgatagtcgtttttcctccttaacac
cctgctgtcccttgacatcatcatatgttcttgcttgagtatggtttttggtgtttgatg
tcaaagggggagaatttgtgtattaaagcttatctcaacctgagaggaaagcttatccta
atgggtgatgtgttagtttgagctttgccaagtgtgatgttcatatgtttcttgcagtgt
tgtattgttgctcatatggactagtgtttccgctgcgatgaattatttggcttctatagt
gtaatagatagtcatgtggttaatggtgctttaagattgtcttaaattagtgtcttagtt
tgaattggtatcttaatgatgaatagtggtaggttgatattcctgtgatatatccactat
tttgaatggtgtttaactctgattatgtgcatttgtgtgttatagcatcatggtttgatt
cttgacacaatgcatcctaaaaagtgctaaggtgtagaattgtttcgaattgcctaagta
tgtgcaaattggcgtctgaggccaaaattatgtttttgaagtaagcacatatttaggggg
agcattctataatcttagaattcaaatttgtgcttcaaatcttattcttatgtaagcttt
aattgtgttgccatcaatcaccaaaaagggggagattgaaagctctcttgtgagttttgg
tgtttggatgacaactcaattaaaggactaacaagtgtactaagtgttgaacaggtgctt
aaggtaaagcctacagggttcaacacaagtgaacaaatgtgatggtccaagaactggatt
atggatacataatggacatcacaagtaagatggacattgcaaaagtgagactcgggtgcg
tagctcggagacaactgatcaagccaaggacggaggcaagaagagcttcgaggtaccaag
tgcacgggagaaggtcaaggaggctgaggaacccaaagccaagggtgaagaagaaggctt
gcaaagtcaagggtgatcgagttgagaacagctacggcacatcaaggatcactacataag
gacgtgacttacagccaatgaggtaacagctacagttatgtggtgtaagtcataaggctc
aagatcaagctctaagaaggagatcaaggtcactagaaggagaacaagtgtcaaaaccag
aactggaagcagcccaaaagagctaagttcaccttgatctttagtttgggttgttcctat
gtttggagatgttctatgtgacctttacaggatgttggagccaagtaatgtcaatctaga
tcaagacaagccgacttgatgatttatgagtccaacatcaaagctcaagcatgtggaatg
ctatagatttaatgattaagagaaggtatgtttctatacttagtacattggttttgtgga
ctaatatacttgtctaagtgttagaaacagaaagaagaagaaaagaagagaggtgcaaag
ggcttggctatgtacagccaaggcagctcagtctggcacaccggactgtccggtggtgca
ccggacagtgtccggtggtgcaccggacagtgtccggtgcgccaggctgaactctggcga
actggccgctctcgggaatttatcggcgacgtacggctaaaattcaccggactgtccggt
gtgcaccggactgtccggtgagccaacggtcggccgggccaacggtcggccgcgcaatct
gcgcgggacacgtggccgagccaacggctagaagatggcaccggactgtccggtgtgcac
cggacatgtccggtgcgccaacggctccaagactgccaacggtcggcttcgccatagaag
gaaagaaatcgggcaccggacagtgtccggtgtgcaccggactgtccggtgcgccacccg
acagaaggcaagatttgccttcctggattgcttccaacggctcctaggccccttgtgcct
ataaaagggacccctaggcgcctcaagcaatatacaagtgcagccaacaagtgtagactt
cactggaatcaattctcgctctccctcttgtgtgtaactctatagtttgtgtagaaggca
cagctataagcctttagagagaggagtagtgctgctaagagctagagcaaggtcttgagc
gtatcgttactctgccggggtgctgccaagaagtttgtaagcagccgcggttctgttgta
accccactcaatagtgaaaggctctatctgtcatactgacagatctgagcaaacggagga
aggagttgaaatagactccaagcccaggtgtggctaactccaacgaggactaggcaagca
tttcaggcttggccgaacctcgggataaatccttgcgtctgtgtgctctgttctgtattg
tatcctgactctctgtcttactcgtctttatatctgcacttcaatacttatctgtggtat
aagctttatttgaagtgcaggacattttgagacaggatcttctattccgctgcaacctac
tcgaagagtcttctcactccactgcgtactaagtcttcgagtagagtaagaatttaagtt
ttaaagtaataagttttattcgcctattcacccccccccctctaggcgacatccagatcc
tgttcccgggtcaaagggaactttc
>Z300_TEdenovoGr-B-G14000-Map4#CLASSI/LTR/GYPSY
tgttgggggccttcgtcctccgaaggtcctcaaaaacatgatttaacaatgttttccaag
tatgatatatgaacaggtaccttcggactcgggttaaaagcatacacatgaaaagcatga
tcatgacgaaggttgcgtgctccgaagctacgcgcaagggagcttcggctaatgcagaaa
agggaaccgacttaaaggggaaaaggctatttagtcctcatagatttatctataagtcaa
tagtaaatgtaaagggcatgaatgtaatttctcataggctgcgtcctgtgcctataaata
gatgaacagtacccccgtactgttcacgctgacttgtatttgcttttgcgtcacgcttgt
acttttaccttctgtcaagccgaaggtacatttgtaattcaatattgtttctatttttcc
atgataatataataagaatgaattaataatgttatatgattgttcatgttatctcttata
tttcatatgcttcttcttttattaacatatattgcgatgatgaaggtatgtccttcatga
ccttcgtctgaagatcattatatcctaagggaaataatgcttcgaaggacgaagggcatt
aacatttaacatttttttgtgttgccttgttcttaattcatagcatttgagaacaagtcc
ccaacattggcgcccacctccggtgaacccttttcgaccaccttcggcaagcactgacct
tcgtcatgccgccgaagaaagcttcagcgccaggggctgccgcactgcagccactggacc
caaaccaggagaccctttctcttcgagaggcccgaagccagaagaggaaggccaccagtc
caacactccaggaggaggagttggaccaagaaatcagaaacatggagataatccatcagc
aagtacaaaggaagaaggagaagatggcccgactggctgatcttcaaaggcagatcgacg
aagccactgaagaagtacgccatcttgctcaagatgaacaagatcgaaggccccaacaca
gggagcttcatcaagaaggcttattcaacgaggatggatggtatgatgattttaatcatg
atacctttacttttgatgatgcttctcccttggcagcagaactgcaggctatcccatggc
ccccatcatacaagccacctcagctccccatgtatgatgggcattcagatccgaagcagt
ttttgatgagttatgaagcaactatatcttcatatggaggcaatgcagctgtcatggcca
agtccttcgtcatggcagttcggaatgtggcccaaacatggtattcttctcttcggccag
ggactattacttcgtggcagaagctcaaggacatgctggtgacaagtttccaaggctttc
agacgaagccagtcacagctcaggccctgtttcaatgcacgcaagatcatgaggagtacc
tccaggcatatgtccgaaggttcttgcgtctgagagcacaagcgcctacagtgcccaatg
aaattgtcattgaggccatgattaaggggcttcgtccaggacctactgcccagtatttcg
ctagaaagcccccacagactctggagaagctgcttcagaagatggatgagtacatccggg
ctgacaatgacttccgccaaagaagggaggaagcttacaggttctctgagatgaccaggg
gcttcggaggaagaatccacccgaggcatgtcaggtcaattcacaactccactcagagtg
atgacagaggaagtcagcacagaggccacagtattcctcacaatcttcggggcagcaaca
aagctctttccggccgccagctccaaggggcagaggcgccaggggcttcggaggaagatt
tggggatcagcccaggaagatttactgcctattctgtggtgaggacaagggccatactac
aagaatgtgccaaatcaccattcagaagcaaaaggagatagcagaagccgaagcccggca
gaatcagccgaagcaggtcctgcacactgcttcgtgtcactcaccctacataccagagta
tgtgggtaatcatcctgcagcttctgttgcttcggctagccagccacaggcttcttggcc
acagcttccacctccgccaccactacaacctgcctattcacgaggccagcagccagaagg
gagccaacagactcatcagcagcgagatttcagggaggaatccgaagctcgcacagtcaa
cagtactgtgccagaatcaaaacacatctattgagagatatcctacctctgaaacatttt
ttacattcattgtcattttcttttttaataaggaacaatcaatgtaaacctagttttctt
gtctttttaatttcttgtaatagcttcgttcttgtcataatgaaatatatcttcttcaca
gacttacgaagctcaaaaattgctgaagctcaaaagtcgttcctaagggaatgcagagct
aaaaatcgcattgcaagtttcaccgaagctacaaaaagtcgttcctaaggagcgcagcgt
aagtttgccgaagctacaaaaagtcgttcctaagggagcgcagtgtaagttttctgctca
aaagtcgttccaaagggaatgcagagccaaataccgccgaaatataaggcgaagcgcgaa
aagtcaacgcgaataccgccgaaatagaaggcgaagaagttcaaaagacgttcctaaggg
gatgcagaacttacaccgaaaaataagcggtgaagccgaaaaataaacggcaaagagatt
ttgatcgttcctaaggggacgcagagattgtgtttcagcgtgggtgtgtgtcttcggcat
tagcatcattctttgcatcatatcatcacatcatatcgcatagcatcacatcatacatca
tatcacatcaatgacacagaattggaaacgaagtcgatcttcggagaatgctttacaaaa
atgaaaaggtgctaaggcacaaagtaagctgagaattacagcttcatcagttctgatgtg
gaagaagggatctattgtttacgaagcattgatgtttttacgaagttggatgatttttta
cgaagcataaaaactcttctttacgaagcatgaaaagaagggaaggtgttttttcgccga
aggctcaaaaacggtatgtacataaagtttcatgcatcgcaaagaatgaattacaaacaa
tttatatattacattcaaaactataaacatcaaatattacagacttagttcagcaaatgt
tacattaatattctagaaatgtttttacaataactactattcttccttcagaactttttc
tgcagcttcgtttagcagtttggtaacaacttcgtcacaatagcttcggccatattaata
atttctattgctttctttgtctctgggtcggccagtgggtcgaatggctctggtggagga
gatagttcagctgcggtagaaaacataaattagttcgaagtcacaaaaataaacgacaaa
gctaaaagccattaagcaatacctatccgtctttcgagttctgcagctttttcagcttct
ttcgctgcttctcgagcgtcatgaatatctttttcgctcttcttcattatttcatgggcc
atctctcggccgccattttcccagatatcagtgaaaaattttccgcccattaagcttgct
tcggccgaggggtccttcgtatcatcacggagaaggcagcttcggcctgggccaaggttt
taacatgatcgcaacctgccttctccaagatagctgcaactcccctcgcaccagagaagc
acagacatccccacgatcactcaaaatttcctcaaaagcttcggcttcccgctgatccac
tcgataacgccctcagggtcgcctcgtatgaagttgtcttcgtttgagtaggcgcccacg
ttggcgaagctagtctttatctttttcacgcattccacagatttttcaaaacatctttcc
ttggatgcgcgaagttctgcaactgttttttctaaataatttttccaatattcactggca
tctcgatcagcttcggcaacagcgcattttactttggcctcagccagttgtttccgaagg
tcttcaatttcatttttctgggcctcagcttgagctttggaactagcttcgtcttctttt
attttgtttaccaatgaaattaatattttatctttttcaagaccttcgttccttagttca
attacctctgaacgaaggttgttcagagccattgtacatccttcatcttcaatatttttc
tgtgccctgagggcattgctaaggattaagccctgcaagaggagtacagtattaagtata
aacaaatgaaataattcgttttcaaatacaaaaattgattttcatacctttatgctatta
tatgctaaactgtcagccaattcatccttcgacagtactgaaaggccatcttctagcttc
gggaatccgaagcttctacccatctcccggcagacagatatctctttgttatccgggaga
cagtacaaaaaatcttcttctccgctgccattgaacactaatgcccccttcggatatttc
agtttttgggcatagtgttgagcttctcgtttttcttctttagaagtctttttcccgaag
catgcggatgatataatcaatactttcttttaaagcttcgggagcaggagtggcagcttt
ttcaggcaaaatttgctctgtagcctcttcttctgttgccttttcttcaatttccgaagg
ttttttctcagcgggctctgaaggcccagcttcggtatcagcttggctcattgcagcttc
gacttcggtcggttttgtttcagcttcggtttgcatttttgaagcttcggcaattttccc
tgaaggagtagagcttaaagcctttactgtttctagcacatctagtacatttgccatcct
tctcctcttgggagttgccgcaagacctttttgtgccttcggcactgttacttctgccga
agggcttaaaacttctaacatttttgttccttcaatttttggctcttcagccttatcttt
cagtcttcggctcagctagctcggctgagggtgccttcggcattgtagccggctcttcag
tcttctgcgtaggaggaatggttcttttggttcagcagctgaagaagtctccccgccaaa
ctcaggcaccacggccggttcaatatagcgtggccggtgggtaaggaccttcaacttttt
gctcttcggcgcaggctcgcttggagcagccgaagcagcagccttccgagttgttccttt
tctttttctgcccccgcagcgggtagcggtagtcagggtacacaaaccaatagcatcaaa
aactctattcaatctcttcttttttcggctcccgaaggctgcagatagtgcattatcttc
gccttggaatatgctccaagcagttcatcacttgtagcttcgatacacttcagccagtca
tcatttggttcatcaaacttatctccaaacctgaaggtgtatttcagtcgaaccagacca
ccttcgctagagttggtgatggtttccttcggcatttcccagttgtctacaagtggccat
accctgtaggctatatgctcttgaattaagtctcttgtcccaataaaagagcaaactgtg
ctgaaggccttttggcatgcttcggctgcctcatcaatttctaccttcggctttcggagg
ccgaagcgggaccagatggggcgcatgatgatctctttaatatcttctctcgccttcaaa
tcattcttcacataaaaccattcttccatccaggctccgggccatctcttccgaaatgtt
ggcactgggtagcttgcgttggagcgagcaataaagctatagcaaccaaagttgttatga
tactgttctttacccctggccttcgtctcatataaaagttcatgcatactgcagaagcat
tttgcacttggctctagaccttgactcctcacagcccagacgaagatccccattctataa
ttgcttcgggggtatctgatgaaggaaaatctggtatgtctttaacacttcaaccacaaa
cctgctcaagggaaccgaagcccagctttgaagaagcttcggaagatcacaacttcgttt
tcttcaggagcaggaacgttttgtctccgtcagccctcacaatagacatatctcgaaagt
accttcctctcatatttcaagatgactctgtttgatagttgattttccgaagattgcatg
acttggtcgccagggccgatcttcagagtcttcgcccccactttccacatcatagctgtc
actgtcaccagtatcttcagacaagccttctagtatctctttagtaatcttctctgtatt
tgtttttgccattgactcaataaatccagcaattaaggatcagcttcttctcctcaaaga
gcttctcctcttcggtcagcttcgtctcagcaacaaccttcttgtcttgagacatctttt
cttcggaaatgacgaaaatgtgtccttaaaccgaagcttagaaagcttgagaaactaagc
aagcgttggtgagcaagagctaaaaaattgagcaaacaaagcaaatggcacaagcagcgt
accaaatgtggtcggggtgagttcttatttatacgctcagcgcgctccaaattggagggt
cccgtctgtcattgactgttgctattctagcaaagggaaggtgttttttcggaccttcgg
cttaaggccttcgtccatgtcgcagtctgaattcgttatcctaaacaaattaatactgcg
aggggctactgttgggggccttcgtcttccgaaggtcctcaaaaacatgatttaacaatg
ttttccaagtatgatatatgaacaggtaccttcggactcgggttaaaagcatacacgatg
agaagagcatgatcgtgacgaaggttgcgttgctccgaagctacgcgcaagggagcttcg
gctaatcgcagaaaagggaaccgacttaaaggggaaaaggctatttagtcctcatagatt
tatctataagtcaatagtaaatgtaaagggcatgaatgtaatttctcataggctgcgtcc
tgtgcctataaatagatgaacagtacccccgtactgttcacgctgacttgtatttgcttt
tgcgtcacgcttgtactttttaccttctgtcaagccgaaggtacatttgtaattcaatat
tgtttctatttttccatgataatataataaaaatgaattaataatgttatatgattgttc
atgttatctcttatatttcatatgcttcttcttttattaacatatactgcgatgatgaag
gtatgtccttcatgaccttcgtctgaagatcattatatcctaagggaaataatgcttcga
aggacgaagggcattaacatttaacatttttgtgttgccttgttcttaattcatagcatt
tgagaacaagtccccaac
>Z300_TEdenovoGr-B-G11355-Map3#CLASSII/HELITRON
atctttactacatattaaggctgtaaggggtaggctgcctcccctggttctgccttcggt
gaatctgcaccgtccgctcgcttcggtaaatctagaccgtccatccgcgcacgcccacgt
tcgttccccacctcccccacccccaccccgcgtgagccgccgccgccccgcctcccacct
ccagtccgccgctctcccgcggatcgtgctccgccccgtccacctgccgcttctggtaaa
cgcctccggcctccccggcacaaaccctagccctcaatcacgccgagctcgacggaacca
gcccaatccgagcccatttctgctcgggtcccggccgatccgatggctcctcatcagcac
aacccggggccggggcaacgtcccccagtggatgctagcctgatcgggtccccacggtcg
atgggttcgccttggtccgccaatggcagacgcgacgagtacgtgaggatccctgaggag
gtggaggtggcgtccaagggggagggagatgctgcggcggccatcaaggcggccgtggca
gcggagtgcccgagggtgctgcggtgccgcgcgatccggtggtgggccaaggtcgccgtg
cttgggatcttccttgcaggggccggagctgctgccgtggtcttcctcggcccgctcgtt
attaagaaggtgcgtgttctcgcctcgcccctcctgctccccctccggcggcgcctcctt
tgaggggattgcttgcatcacgaatcgtgcggaaattcctcgcgaacgcgagatccttcc
aatctcttgtaaattctgctcctgctgtgtccgtcgaatcgtcggttgtgatgccgtttc
gatttgtgcaggaatgcaggataaatggtgggcgtgcggagtcgcacgcacgatctacac
tacaccacgcggcgaggacggatggaagaggataaagcggacgtgcagcaacggaaacca
cctcggagagagcgattcagtccacagagaggagggagaatactacaacgggtttctcca
ccgcggcgccggagtcgacgcccacgccgacgaggacgcacagttcatcgcgagcacgcg
gtggcggagtcgacgcccacgccaacgaggccgcacagttcatcgtgagcgcggggaggt
gttcccgttgagaatttgttgcgactgaagagggaggaaaaggagaacctcgccgcctat
ccactcgaaccggcgtgccgcttccccaacacgcgacacttcctcctctatcagcgcgac
aacatcagcttcacattcggtacagccgtacaatccaactccacttccactgctatggtc
taggtagtctctcttactgtcctgtgcttgaagccgaggaatcaaatattgggtaaggac
gagtttcaccaaaatgtagattttgttgtccaatggctgaagaaaaacaatatcctcgct
attttcatgtgtctatgcgtagaagaaaaatgcacaattcagttagcattaaaccactta
gcttgcttgttcaacgatttgttgaagatttgtcccatttcttttctggatcgtctttgg
ttcatctattggcatctctgattcaattaattcagtgcactcatcactcagtgagtcata
ggcagagcatcctggtgagttctatagttctattcagttctagcatttgagaatttagcc
tcttgctcctaggccttcacaatactaggtctgttctgctcctacccccaattttcagac
ttttagtgctatagaacaatgaagatattcaattagtattcactatgaattttagtgcta
caggcttttagtgtttgagacgtgctgccaggcctcgtaatcactatgaatttcagagtt
tcatactttttataggttgtcaaagttacattttctctaaaacaaaatacagtctgccaa
caaattcatgccctgtcacctatttagagccacagaaccatgaagtgatcagagtttcag
actttttagtaacttgatttttttgttcagttagttgcagtctgtttcaaacttttaggg
ttcagttagctgcagtctatttgaaattttcatagtttttagttactgaaaatccaattg
tggcacatcctttatgttgattgtctagaattcagttagctgcacagttgatattaataa
agttcagttagctgcagtctgtttcagacttttagtgttcagttagctgcacagttgata
ttaataaatttcagttagctgtagtttgtttcatacttttagtgttcagttagctgcaca
attgacggtgttttcccattgttgtatctttatttttttcctaaatacataaccatttct
ttacaatctagcaagtaaggcatgacagatgttgctgttccaagtcaacaatagaactga
aactaattggattatatacccatcaagcaacaaactagataagcaacaatggtccaaata
gacaacatgtaattttctagatatcaaatacagtcaggatccagatgactccaaaaaaat
gttacaaatgtaccaaatgtgtcaacaaaataagtatcattccaagattctaacattgga
aggcattaccaactagaaatactatgaacccaaattgataaatacatagcaaataagatt
aatagattatccagaaatccatatcaataactccaagcactatgtgctataacaggaaat
gtacaaattgacattccaaactcaatgttacaatcaacaaggatggattatcaaatgtga
catagtcaagaagcacagaaaaaaagaaatgcaaaaaccaaatggtgaagtattgtattg
ggtacatgacacacatggacttaaccaataaagcaaaacaaagaaatgagaatagcacaa
agcaaataaagataagtttggcattgagcacaactggcatcagaaactcgaatctgcatc
atccaattgatgtcttgaatgggaatccaagtatgatcataatttgttaagctcaatatt
gccagatcaaaatcaaaagagtataaaggcagagaacgagggtaaacaacactcaatcca
acaatgtggcagcccagtgattcagacaccaggctcgaaggaaatggtacctggtttggc
tgtgcaacatcagagaagataacatcaaccatgccaaccaacatctggtaccttgccgga
tgcctgacatcctcaataatggggatcacattggtcctcttctttgccatgttgacaagg
tctcttccactcctgtgagagaactcaacaatgtggcagctgtttcgctcacatttctga
ataaatgtccagtggtttctgtgagcgctgaacgccgaaatgttcagacaacaaacacga
gttgtccatcgatcatttatggagcacgcatttgacgactggagatcatgaggacatctg
gattcagtcttataccagttacaagggcaaacgaaagcctgaacggtcggtgaaagcatg
atttctttttaatcctgacgatccaagcagcaactttgattgcaggcacaactctgggtc
tggggccaagactggggacgctcaaaaatgccaaattcacagagtggcagacaaatgcag
ctcgctttccgggcgttggctcagagcccacggtatgcaacttcttcgaggcctctttgc
cgcactgcacacactggctggctgcatcaggtatggccactccaccgctgctagactgcc
tgccactttgctccggccgcagtctccttcctccttttcagatgatcactgatcagtcca
tcggggacgggctgggcctgggcgtcgccaccaccgctccgtgcgtgtggtgtttgggct
cctggtccatttcagtcgctcagtgggtactctgggccagtgacaaaagaaaggctacaa
cagtacaacgccaaagctggtgactgataaggttcccagtgtatcgggtgcacctctaag
atctggtcaaatgattgttgttgtacaacagcaaacaccagattacgtggctttttttct
tatttttgttgattaaactacatggcttcttatttttgttgctaaagaaaagtaaaagag
aaggttactttgcacagggacatgttccaagtttttctatgtcttgggtaagcaagtgat
ttggaaatgtttatacatgacaggtgttgcatgtctgtaatagcaaactctggttattgt
tctattgttttctgtcagaaattttgttttcaaattgaacttcgttaagtggaagtataa
tttactcatctcgagggaatgaaacatgtttggttgattgtcgttatagctagccactta
gcctctctgataatattcttagatgtacttctatatatgttgcaggacattgagagtgat
gatgaggaccttgatgatgaggttgatgatggagctgaggatgaggacctttgcttatat
tataccgaatccttctacaaggaatgggaattcatgtaggcaaacttgctctatacactg
ctcttggaggatttgatccatcggttgtaagcgttcatcatcctttactttattgccttc
agaattgtactgatttgaaaatatgaatgtttgcagggccaacatcagtggtccttgcag
gtttattagcaacactcaagatggttcgtggtaccctgacagagcagacttatttgttcc
ttagtgctggggaggttagttaaaacatctttcctgctgaaaaagaagtgtgttcagtgt
ccatgcattgatttgaagatgtttctgttcaacggaaataattatgtctgtattttcttt
tagagatttcaaaattaattttgtatgcattgatcagataaaatgcttctgtaatttggc
tcagtcgtatctgatgtacttatgtataaacagtgacacaaggcatacagaaatacagta
cctaaccctaggcactggtctcaaaagtggaagttcttgcaggtttgtgtctttcaactc
atcaatttaatttaattatgggcgctttatatttgctggaagcagttagtaacttagtag
acattacatattgtgtttgcattctcttctcggagagtcattgagggtgtgggggtgtgg
gagtaatccaaattcactaaagaacagttgacgcgccttcaaggacgcacaacgatattt
ttcgtgcttttgttcgtgcttttgcatgctatctgtgttatggttactggtattttttca
ttgtgttaaagacttcgacagatacatgtttacgtgcttttgttccttccacagcgtggt
ccggcccgaggagattccgaaggtcttggaaatcagcggcaagagcagcctcatcgacaa
cttcttcttctcctaccacgtgtaataatcacggtacacctgtttacgtgcttttgcata
tctttactactattaaggctgtaaggggtaggctgcctcccctggttctgccttcggtaa
atctgcaccgtccgctcgcttccgtaaatctacaccgtctgcccgctcacgcccacgttt
gtccccccgcctccccctcccccaccccgcgtgagccgccgccgccccgcctccccctcc
acgggtcgagatcgatcctcctcccaaatcaaatctccaaaccccgggccactgctccgc
tcctcctccttgccgccgtgcggttgagcgccgacgagcaagcccgacgcaccctatggc
tatggaggtccgtcgcagggttccgccgccgcacgggagctccctacggcgccagcaggc
gaccgacggcgaggggcagcaggtgcgtgtgcaggcgggggacgcgctgccgatccggca
cacgaacctcatcttctcggcgctggggacgcgctgccgctgccgatccggcacacgaac
ctcatcttctcggtgatgttcgccgcgtcgctggtgtacctgatgcggcggtggcgggag
aagatccgcgcctccacgccgctccacgtggtctccctcgccgagatcttcgccatctgc
ggcgtcgtggcatgtctcatctacctcctcagcttcttcgggatcgccttcgtgcagtcc
gtcgtctccaacagtgacgacgaggaggacttcatcatcgactcccgccacggacaggct
agctggctaggcggccgagtccgttcggtgctgccgtgcgggagcgcttgctgtctccga
ttccgtcccgtttgctttcgtggactggttcggaaatcggaaggcgttgcgatgagatgc
tgcggaggcggcgagaagctcactcctcggcgatgagcagaatcacaacagtatcttaat
ctcccttgcctcctcgttccctgtctccccggcaagccttcggtcgcatcggggtggcga
gcttgcgctgtcagcggcgaacccctcccctgcccccgcagtgcttccgcctgctggctg
gactcaggtgagcagtgtggattttcgggttcgtgcgatgcggtcgtgggattgacggat
gaattttcccatttatttattcaattttgaactgccaattaaagttctactcttgatttt
ttgttcttcagttcggcccttaacaagagaacgaagaccatgccgatgtgtggcgtcgat
ttcaagtggtgcgtctgcaccctctcgtctcgttgtttcttccctaactcgccccccttt
taatttgaagatccattcttctataatgactcaaaggttgactgattgagaggctgggtt
tgggattcattgcaggtatgacgggttcttcctctccatgctggccactagcgtgtatcc
tactccacccgataatcccttaccaacttcatctatacacgtggaactcaaattacattt
tttttctaagtgtatgttgatatgttcttctaattattagtcggctaataagttattagc
taggttaaaattatattatttgtgctcaagtttttaagctttcattatacaacctatcgt
tactgaagagagcgttatgctattagtattttactgtatctaaaattattgtaccaccac
tcacagagaaggccaatattcatggcctccagatttttaataccaaggccagcagctcac
aagtcacaagatggtatttctttttgtccacccctcctcgccaaaaaaaatctcctcctt
tttgcctctgaacttttaatggttgtttttgggagaagatacatagacataaagtgatct
gtgttgagcgtaaggtgggaatttttggccattttagggctaatttgggaactccatttc
ttttaaggaaattttctattttcccgagaaaaatgaactaattttctttggaaaaataaa
aaaatcttaagaaaatggggtttctaaactagcccctaaacattttttgcaaagtagaat
tgtgtaagatactatcttcaagcgtgtgaaccaggcattgagaattgagttcaacacgaa
ctcggaaaaagggccaaactggatctaattgtggtttctttacagggaagttcggatgat
gaacatgaatttgaaagatctgataatatcatgcaagaactttttatgtttagtcaacta
aacatgaaattttcttattttcaacaaaggcatattttattgtgtgtcaccactggttag
tggttactgaaacatgaatgtttgttttctgttgtaccttgtaggtgagtcgcgttgtgc
tattaggattttattgtatctaaaattatattgtctgaaacatgacgtctgtcaggcgcg
caaagacattatttgaagttttcacttttcttgggctgattactatcacaggacaggcag
atggttgacaaagccatccaggtatgttaaaacctagctgacaattactgaactctgcaa
caggttgctcgtagtttcattgatatgttgcctatgtgttatataggcaaactctggcga
tagtgatgatgaaaaggtatgcatgttgaatcaagtgacaggatgtgtaggctcatattc
ttgtggcatgcaacttccatctgacctgatatcaaactgccccacaacggttcatccaat
gaaggtaaaatacatacatgtcatgatatcgagactagagaaaaagatgtggtcacatgc
tattttcatctcttatgttcctgctccagttttgtgcttcgccttagcaactcacaagga
ctgtcacgtattaaatggttattatcatgttgcttgaggcaatttcttccgtgctattga
tgcttatacattggtcttctctgtgttgtgtcttacctggaggtaggcatcttatatttg
tagtgaacgggcataagccaagctaggaacaaacaaaaaggtgaatagatttttgtagtg
ctagcaaatgaaaaatgttacgcttctagaaaattatagcagatcctcttctaagggatt
gttatgagttgcatgcatgattgcatccacatgttctgtcagagacctacgaaatgaaca
aatctccatttttcttatctggtcatgcataattccttagtttcgcaatgctaattgtca
acaaagccatcttttgtttgtgagttgaacaaaataatgaacatggtttaatgtttcccc
ctcgttcactatatttctatgtggtgtttattcttgattaaattggtgtggtgaatctac
agggctgaaccatcattgtcggagaaagatcagaaggaaagggttcaaatgagcaaattc
gtccgagggcttgtgctctcgacaatatttgatgatgataacttgtaaagggggtcatca
aacttgataacagcatcacagtagttaaggaacacgaagagaatcatcagacttgtgctg
ctgctgttgtcgtgatcacacaagaggtccatctaagttcgtatacatacggatggaata
tttatgcatgtatgtatttatgtttatctccctgcatttacccttagtgcaacagggtgg
taggggactgttgtagtattccaaatttctgtatccaataaatgaggacactgtccttgg
ggtgcaattgtgtatatgttataataatagggagctactcgccatgatttaggatatttt
atttaactgttgtaataatatgcagtgttttgtatgatgacatcaccccattttttttat
atataaatgttcattttagtcctttaatgattttgatgtcctctcttatccgtggtaaat
gcccgtgcgttgctacagaatgaacatattctgataagatgcactgaaattcaaagatac
taattgccattttatgctcttgttaacatcttttaaaaattaattcattcagttggtctt
ctaggttgataagcatgcacttggtggggtacaaatatcttgttaattcattcagttgcc
actgtttataactgtagaaggatataagttttttatatgaattcacaactcatgtttgaa
tcgtggcactcagttcatgttgacaaattgttataacacaaaccctggcctgcttatact
aacaaacttgaccactttggatctcatctcactcggtcgcggttatagcgacctgatctg
tgccacacattcttgatgaagatatggagatccaataaggaggctcatgtgtctgcttcc
tgcggattcatgagtttgagttgaaccaaagtcagtttgacgagaggacaaagagtggcc
tacactccgatttctacttggtaatttttttgtttgaaggaaaacaggagggttctatct
tctgtcgtgccttgttaaaagatgtaaatgaaacatggtacaaaacttcaagaaacaaaa
aacaaagaaaatgagaaagattgtgggtaagcttctaaccatggatcaatttggggttga
tattttccttttgcccttagaatatcaatcacagtttttgagctcaaatttggcttgcgg
agtaactaagctggtggtttttatgcatatgtgctaatgaatatataatatatactgttt
ctaaagtgatacaatatgacgaattaagatcacacttttttatgcattatgtcatatgtg
aattactaaacctttaatttttcttgaatctcaaatttatcaacacttggcttaccgcag
ctggcgacacgggtaagtgctgctgctgagttcaattcttttgttctttctatttcactg
ttttactgggagaattttcttaccctggtaaacagcactcatgtcgtgccttgtgtacta
cgcaattcacagatccagaaaagggtgcgcaagaaagacacgactcaatttaataaatcc
aagatatgctccattgttgcttttaaaatcagctttcgagagtgagattctcatcgactg
ttgtcacgtttgtgtttctatgttatccattttgaaggatcagaaaaggagtatgctaat
agttcctacaacacacatgatattgtgataggatcagcttggttggactacctgaactgc
taaacctgatcagcttggatgtttgagctcctaatccacaatcttgatccttttcgctat
tcatatatatactagatcagtagtttatattttctgctcatataatatgaggaaattgct
ttctttttactttattctgcttacattatagaacagggaaatgtggagtgttgtttacaa
gttcacctttgtcgtaatttgactgcttatgtacgacaacaaatagtcatgttccaaaat
catgcatttctggtcatgatatgtgtttttccaaatctatctgactccattcaagatttt
ttgagtgctttggtgtttattgtttcatactctttttatctagctcattatgagacttcc
ctttgtgggttgtcatgataaatgtttttctttatatctgagctcattcaagattttttt
tagtgctttagtgttttctattttcttaacaagatgtgtgattttacctatctatttagt
catttgtacaacgggcgtagtctgatttgttctgcattagtacattgttcccaagcacac
aataaggtgtacttagacaaatctagcaagcaaggtatcaccatttaccaattagactca
aaatagtaaacaaagagaataaaaattggggatttaggactgtgcgggagtcatcttttg
agggacacggagagaagatttactggacaaatatgagtaaattggggaaaattaggtgtt
tctcagtctatattttttattgcgcctaatatttagttatataccttcaacacgtttcat
caggattggaattagatatattgcggcgatgtgtgatagatcatcggcgaggcaagatac
tcggtggaggacatttcaggagctgtttatgttagttggtccaacaacatcgctcggacc
agagaaaaaatgtatgtgtttttatggacgccctttcaggtttatgcatgcctaattcat
atgagaatgttggggcattacacttgtgatgtaaacaatctgtgacttttgtttggtttt
caggtaatcaaccaattatagtatgtggtcctggagttcatagttttgctacttttctgg
cgcgacgatgtggcagaggcgatgacagggcctagaacggattggtcgtcctgccctgtg
tcggaagttatgtgaattttctgcctcctagcgctagacagatgattttcttcattttgc
caactccttgccattgctttctactgttgtttgtttattttagtgcagcaacggagccta
tgaagaagccctattttctgctgctgtttgccaactccaagcagatcgcccactaaagaa
gcccaccctcctcgctatagaaggtatgtgtttagcatatatgaaatgttgttctgttgt
ctgtgtctgcaccgcatagcaagttcagaaggtttaattttcatttttagtgttggtatg
gactattggcatgaggtacatgggacagagaattagcaactcatcaacacaagttgtcat
ccttttggctcccctcttaagcagcaagatagcagtagctcgtttatctgatgaagctgt
gatgctctagcccactctaaattccttttttcttttatctacttctccagaaccgtgaaa
ttttgtttcattgccatagtggaaattgcagctgcaatgcgtgagggatggctgtcgggt
gtgtttccctgcctatatatgccttgagatatttccatgaggaggcaatcaatccctgac
atcatgcctcatcattgggtaagaatagtacttgttttcttatatttatctttcatactc
tagaactgttgagctcaggtatgagtactccttttttggacaggagagaggatactactc
tacaactttcacatttaggaagcataaaagaaaacaagcagagatcgattatatgcgtat
ctaatcattatgtagttgataataacctgcctttgagtgatgatttgtgatgtaataacc
tcccatttttataaataacaaccaataagtgtttacttcccttccattttttagatatgt
gtggtgcacacatattaataatatatagatatagttgcagacccttttgtccagttgagc
atcaaaaactataatgcttggcctcgatttaacctagcttcttgaatttgagggcaatga
tccaaccattttaacttcatttatttgaatatattatccttttgttgatttctttaatgc
aagttagttctaagttttattctttaaatttagtgaagaattggagcgaagaggtttcac
taatatgcttgtctctctgtttcacagatcttactagccaatttcaactattctactatg
tgtttgcttttaatataacagtgaaaattgacaggagaacaaaggatcaagtttgaacaa
gttagacattaaaaatactattttctttaataagcacataaggtaaggctaaaaatgatg
cccataaattgattctatccacatatttgagaagcctgtcttgcctgcataccttgtagg
ttctatatgtcaacatatagaatgctctgtttcaatggtttaacttgcatggctttataa
gacttgtaaatgacatgttccaatagttgtgttttatgcatctttcctcttaatttaaag
tattcaacatttggttcaggattgctgtgattttaatagtggaatttgttgtatgtaatg
acaggctctttgtattgtggaggaggctaatatgatgtatgaagcgcctactacctggac
atatgctgcttctgccacaatgatgtatttgcattctaccaaatcaaattgtaacctact
taatctatagtgttaactcttttatatgtattagcttttttgtgctgctttcaaactaat
ttctatgctacaacaaaaggttaccacatccatcatttattcatcatttagaaatgaggg
gcattacaaggtcgggtccctgttgcccgctgtggagtcgattcccgcgtgctgcttcta
ctaccccgggtatgctacgatgttgccgccctctggctgatgtagcgtgaacaaggtgac
tgtgattgttgttttgatgcccgtaacaagctaattctgattttggctctatcattgtac
tgaccgctcacctgataaactgagagttatgagtatggtttcaggtcaggttatgtacct
atgttccactctttcatcatatcatattttctttagatagaaaggtttacgtgcaatgga
atccatatttccatattgcaaagtacttagtttattt
>Z300_TEdenovoGr-B-G3940-Map3#CLASSI/LTR/GYPSY
ccttgatgtacactctacaattgttgtacagcacttgaggtgattcgggcactggttaga
gagttatagacccacgaaaattggtttgttagtgggttagaaatcagtgtaaacttgtga
aaactgaatgtcaaagcatgtcaaatggaatcggatgaatgtcatcttttaatatgttgt
ggccctattagttattaacaacttttatatttgggaaaacttgagttgtttagcaagaat
ttgggaacgcgagacgtcgacccgaacgatgctgatttcagacttagaagaattcggatt
ttgaaatcagatttttattctgtcttgatggcactgtttgagattcttagagattgaatc
aaggcttggtttaaatataatatttgttgtattacacctgttctccaatttttattaaag
gtcaaaccttatatcttggctgtaaattgatgtttcactttggtcaatgtattatcatta
taaagttcaaattatatttttaaggcaatcggggtattttctcgacattttcttggcatg
gagccttaataacttttgttttagagttgatttagagttttttgggcaagttgccatggt
tttgttgaatttctaagtttgcatttgttcagacgagcagtttcgggcatgtataggttt
tatcttttcatgtgagtatttgctttaaacttctagaattctttagaatacgcttgatag
ctagagagggattatggtatagagataataagtcgatttgcataagaattatttagaggt
tgacacacagagattctgctggagaatgcggattcggattacgtatttggacgtagaccg
actatcgagaaagcggattcggacaccgattggataatatagcaactatccagagttcga
ataaatgagtctggatgggagttgcggtacgatattgacttttgaatttgcatttgctcc
gagaaataaaagttttaataggctccaagtttggttgttcttgagatcgaataattccaa
atttggtgaaacattcatgtttaacttgattaatggatatagttgtgataaggagataga
aattttcactgagcatccgagattaggataaatctcccgacataacgcgaaattgacacc
tggggtgtcacagccttccccccttaaaagaatctcgtcccgagattcgaatgaggattt
ttaagggtggagaagcatgtaactccaggttgaggatagatgcaaattcatgatatggta
tctgacgcgatacgaaagatagatttggaccgaataccgtgacatattgcgacaaaatgc
cacgaccactttgagagaatgttcacaaaagatagcacatcggtgtagttttataatgga
tcacgactattaaccgtgatacctgcgcgtgccgagcagctcaaccatgtgtgcaccata
gtaggctctcggtttcgtcgcggcaccatcagttgttggtcataatatcattatcaaatg
caaccaatgagaaattcacatagcacagatagatggagccggtgagactggctcagaaaa
taagaatgtgattggagttgaagtagagattgttggcaaaagggcatcacattagaattt
tttttaactttgagaattattttatgattaacatggagattattaggtcagagatttgta
cgagattggatatgagggtgaagcactcatgagatcatgattggtgagtttctgagacat
gagggaactaaggcaacagcatcatccattgaacctaatggatacactgtttagagatag
aattgataaaacagcgtcatgatcctcagagaagagtatgagaacgatcgtattgagata
tttgggtgatccacatttgatacttgagaacgggttatagcagatatctagataatgggt
cagggtcattaggggatccagagattcggatgataagtcgcaacatgattcgcaaggaaa
agattactagatccaggtgaaaagagaggtcatcaaccagatggcttctaggttgagcat
aggaggatttaatggggattttggacaaggtttccaagaagaatttggggctggatattg
ttttggtgaacagacactaaattatttttttgacatacacaagttcacaaggaagctttg
gttgatctggcggttcagctatggggttctataagctgtgcagttgtaaattcatgggta
aacacttgagggttagaaaataccaactccatcttgattttttttaagaggtttcacttg
ctaacttcaaggttgtttggattggggtttttttgtgggtagtacaggcaacattttttt
gtaaaaagggttgaacaattacaataccacctagatagcaagacaagataaacacatagc
acgacctaataagacttaccaatctgacacgaggtaaggcatttctaacatagcagtaca
tcacattattcacaagttcttattattggaataagggtgagggaagcatgttggtgcaca
agagacaatgatgcgacaatcatgatgcatgctgattctagtcgtcttctcagacctaat
tattttttgggtgcttctacagtatccttattaatagtattagtagcctttatggcctat
ataaatagccacctagctacccatctatttcctaaggcttcacgtcctaggtctatcctt
atcgtccttatatctatccaacttggtttctaagcaagttttactttagaaagggttggt
attcatgacttattgacttctctgtactggtattcgctccgataccagctgtggcggaac
cgcccgaattattctagaagtgcccaagtcgcacccttagaggcggcaacacacttaaat
cggaataactcgtcagtccctcggatctagtccgataaagccacttatccaggatcgaat
accactagctcactcgaaggtgaggcacagagaaatacaataaagcataataccaccaat
ttaataagtattattagtgattacattatcggagtttcataagtagtaaccatagttttt
agtgcagcggaaataactaacggagaaaaccgagtatcatggcgaagcgtggccacgcta
ctcctcctggtcctctcctgcggaagcagtaacccactcgaccgtctatcccggtggcag
ggatggaggccgagtcacaccatcaaccaatcaaggaggtacctgcaaaaattgtgccac
aagcaaggctgagtatactaatactcagctagacttaccctgtgtgaggagtctactcct
ctacctctagacatgcagctgtttggctgaggggtttggtttgccaaaagcactagctga
gtctaaaatcaagttttagctttcaagttttagtataatcctttagactagatgagaacc
tatctattcatacatggtatcaaacattatatcaatcaatatcttttgccagtcatctca
tttccacttattactcaatgcagtacaatggatcaagcagtctcattagctgcgagaagc
agacgattcgaatcgagttttatccttgcaaggtaaacctaaacacacgacatgtcaggg
tactccgtccccacacatgtcaaccgtccccatcgattccccgttcgcgtccaggcctca
ccgccttggcatacaatgctccactgaccccggccgccgccgtgcagtggccgcacttgt
acccaccatatctagaatgggagacccagtctcaggtcgcgtgagggataaagtccgtgc
ccggcttcactcaggtactaggtttaccggttaccatttttcccgacatgtgtttagtac
attcaaacgcttgacacaggtatccgtacgttaatccttattccaattttgtctcataga
caacgcatccccatggatccgtgtccacagaccatcatccttctgttatcaaaatggata
caaccaattcctgacctcgcgcgagtgctagaaaaatcactcgacttctaccgagatcct
gatttagcatagcagctactcgacctagcatactagtatccatctcaaaaggaatcctga
gttcatgcaactagggtttcaggcaactcctacacttaagtgcacggtacaagcctacaa
acattaagtgtagtaaaatagcatatataacggttatgcataaaaccggggcttgccttt
aatttaacacttaggtagtgtttgctgggggtactcgcttggcgagcatccactggttaa
gtccatccttctttgggtcgtccaccgtctgcatcttgtggttggcaccatatcacttgc
acgatcatcctctctcgttcctaaatgagatgcaagatgcatgtgtatgaatatgatgaa
aaataccacaagatatacaaagacatagtagtgaactgacattaatttagaagacaccgt
aaaccaccacacgttagcattagttatctacacgtcatcggcatacgtagtcaatcctct
ttggaaggcgacaaatactttctataattatctattgcaacacggcatcatacgtacaag
catttgccacattcacttttatcattcattagttacttattattaaactagttaagtacg
cataaattttcgatgacttacacatagacagacttagttaaaaggaatagttgcttaatc
gggttttacaatcattcacaaccttctattgcaagcatacaccctagagaacacacatga
ggagatagtttattcacaattacatattgtactatttaatgatgttggttacttagtagt
attagcagaaagccaaagacatgacattattcattttgttttcctaatatattactgcac
ttgctaacttttgattaagctaagctacttattagaccttaaccaatttagttcactaac
ttagtgagatgtgtactatttacttatatataaccccaattatattagtcacttttatta
ttactcatgttcagttaaacccaaaacaagcaagcactcactcaagtcaagcacactgga
gtggagcaatcaatcacttttaacatatttaggacagcagcacagtagttgtttcagtca
taactcttcagatctttatccaaaattagtgaacagatactttttggaaagtttattaag
ttctctataactttggtattttcgtctcaaggtgattagacttttattaaggttgaattg
tgatacatgacagttttgtttaggttggacagattcagacttgcgactttaaaattttat
aactagaggttcagacattcaaatcaattgatcctagactttttggaaaggtaattaaat
tttctacatattatttataaacatctcaaggtgattcaatatttaactaaggataaaaga
cactagaagggtttgctgtccagaattggacagattcagtcttcagactttaaacattta
tagcttaatcttcagatcaccaaaaagagtgatccatgactttttggaaagcttagcaaa
agtactacataacttttataatcaccaagaagtgattccatgtttaattaaatcaaacat
tacagttttcgaaatctgttctgatggtggacataatatagcaatccttttgtaaaattc
ataactcttaatctgtcaggtttattgttatgaaattttaacacaagtaagataagaaca
ttatctacaactttcttataattgccacgggctgattgtaaccttaatttaagcaaacaa
ttcaatctctgaaatctgtacagaaattgggcagattcagttactgaatttgtgaaaagc
atagctcttaaacgatcagacttatggctgtcaaattttaacatcagtaagataataaag
ttatctaccactttcttatatggcttttttacagaaaacataatttagtttatcaaacaa
tagcacgacgaaaacagtacgtgcagcccaaaacagcaaccaataaaattcagctcctat
tcacttcaaaaattgccgcgttctagagtcttgaattattttaacactttaccatttgtt
ggagttgaaacaatcaaattaggaccaacaagtagacttactaactttttatccaagtta
tttcgtgcgctagaattaccacacaattaacaaccacattcaccaaaataaaacacttcg
gcacacatgtccgacatcacacaaaatcatgatgaagcactattaatatttatctttaga
acaccctgacataactattaaatctctaattagttttaaggtataactcaagcattccat
gaacatgcatgattttatttactcctaatttttcactaagtcttgcaattataaaatagg
tgttattttagcatcatatgaaactatttaatttggggctggcatttttatgaggcatag
gtaatgaccaattatgaataatgtataaatttcacatgctcaggttttatattttattta
ctacaaaaataacaatttgttaatgcaataaagcttgtgagagcaagttaaatctaaaat
taattattttctgtggatgtatgaccatattaagttttcttatgctactatagtatcatg
caaggacagtggaacactattttccatttttgcatttatacattatttttaaatcattta
aaactacttaatgtgcattaaacaagttaaattactaacttaattatacatgcactacaa
ttcatgaaatttttactagtcactaagcatcacacctagggtctactgtaaaaatttcaa
tctatttggagcagtggagctacagatccaaaaataacaatcaacacaatcatctttttc
ctatttaacatgttttaattaacacaccaataaaacagtgaacaacctgtacgttttata
tttttcttagatggagtatgacaacatctaactaacaaaacaggtttcatcatttttgga
tttttataaataaaattatggggagaagcaagttcgtttattctctataccagtttttaa
atatgaatttctacagaaaacttttccactaaaacatgctaacctatagatctaatattt
atagcatttcataaggaagccaacaaaataggtttcgtgatttttggagctaccaaactc
aagatatgaattttaga
>Z300_TEdenovoGr-B-G7764-Map3#CLASSI/LTR/GYPSY
acccctgataccaaaaccctaattggaaccctggaaaaccctaaaccaaaccctaggggc
tatgtgcaaaatagtcacttttggactaaagtgaaaaaccagtaaataagtatttaagtc
tttggttcacaaatatgtgatttgaagccaaaccctagttttggacttaatgcaaaagga
cccattttttattaagtctgaattcagtgttatggctcaactttggggctttgtaacttt
caaatatagggtttttgccctaggtcaccacatcaaaattgtagaccaatcataggagaa
caactttgcttaagagtgtaagcaagttgttaagaaaaatttggagataatcaagcctaa
agttggctgtcaggctgttagtcttaaaattcagattacagtgtaatgccaactttgagc
atgaattcaaccatgatccagtggaatttgagtatgattctatagcaaaattgtagctgg
tttgtagctctacaactttgctgcagagttggtagttgccataaaattgagagaaaatgg
gcctcaacttggtctgtcaggctctgaatggtcgccatggtacagtactgaaggatcaga
cgccagcgcgtctcaccgccgatgaccgctcgccggattcgtgtcgccgccgggattcgt
gctcgggtatggataagctcgcgggtaaaagatctcgccgccggtgagctggagccactc
cggtaccgcggtctccccctctcggggatagctcgccgggaccgccgcctcccggccgtg
cgccgcgtggctcaacctttccaccgcgtcgccgtgactccctaggcctcccatcgtcgc
cgggagattgccacggcggtggacacgaattcacgcgccagttcttcctcatctccggcc
gccgcgcgtcctcgccaaattcacggccaccgcccgcctataaattgagcccgcggcagc
tcgcagtcatcacgcaccaccacccaaatcgccccaatcgttcaccagagcgccgaattt
cgatttcccccaaatcgtctccgccaccgtgaaacacctcaccgcggccagcccttcagg
tcagttcatcccttctcttccttgtttagcattcttattctctgtgatgctcgccgaccc
atcaattgaactaggagccaccaatcgccgggaacacgatcatctgccgcatgctcacgg
tcaccgtggccagagctcatagttgatcattgtgcaattaagttgggggaaatgctcggg
gtggctccaatttggtgtcgccgctcgggagcgccggtcttgccccaatcggccggtcta
gggctcgccggagctcggccgcgcgtgaacgccgtcggggacctcctgcgaagaaataga
aactgagggccttttgtaaactgtcagtgactcaaaaatagtgaagaacctgtttccagt
tagccaaaaccccgagggcctttgtgcaaagccgccagcgcgcgcgcgcgcgcgggcgct
ttccccttggttgggccgctgggctgaaatcagcccatactgttattttcctttttcttt
ttcagcagagctttaaaaattgtagaaaattgtagaaaaatcctaaaattgtgaaaccaa
ttttcctaggcttcttattttccatagtatttaataaaaatagttttgtgatttttagtg
aaataagaaattttagggtatttaaagtagttaaaagtattagttatggatttttagaaa
ataaatggtaagtccaaaaatgcccaaactttttatatgagctttaacaatatttagaag
ccttgggtagagtttgaattgatttggaccttgtttgataactagaacccaaaacacccc
ccctgccctatgaactcctttaccgactccggaaaccctaagttctcggagttccgtgaa
ggaaagttgtattcaagacttagataataaatttatattatctttgcaccctcatgagca
ttccatggcattcattcttatacatatatatggttatgattagaacgtgaagaagaggta
gaagtcaccgaagagaagacaccaccaccttcggattctcaggccgggaattgtttctac
ttcgatatttgtggatccgagcctgactcacctgtaaacgaaggcaagccccggtgcatt
tgccaccttccttgatgtttttaaaatctttctcacttgcttgctgcattaggtgatagg
agttgattgataaaacaattcctgcattaccttccttgaatttgattaccttccttgatc
acctgtttttacaaaaaggttttctatgcttagcttgctttagaaaaacaaaaggttttg
tttttacaaaagatgatgtggcaaaagtgggtgggatgttttcgaaaataaaacttgatg
gtggatccatcatggccgtgatggattcaacatcggaaaagatgtacctctgccaggtac
caagctttggggttgaaatgattaagctgagaccgggcgggtgacttgcacgagaagaga
gtctcggtgtagtgtctccgtctgagtcgattaaggaccgtgtcgatgtaggcttgctga
ccgaggaccctttaactggtcacatgcctcgtcatgggtaagccttgcctcgggcagact
aaggccagaataagataacacgaaatgggcgtggagcggtggcgagagtagcgtgtaccc
tccgtggcaagaggctggacggtggtgtatctgtgctctcggtttgcgtgaacctgatct
ggtcttaagaaccccggtggcgggttgacatatgcaagggttaagtgctacatatgtcgt
gtgattggagatcctcagctgagtataatcgattcggatcgccgtaccttcgcggttatg
aagacttggtcactgacctacacgtagcattccactaaagatgatgggtttttgttaaga
aattggctagtgcaggaccagtgattgaactagggtagaaagaactctagttgcaggtaa
ttttacttaacttgacaaataaaactggatttttaaggatccactttagtaagcatttct
gcaaaacagagtctttgattattgaaaagccttaccttgactcccatataaccagcatac
ccttgagagtcttttctttagtcgggtaagacttgctgagtaattccatactcagggttt
atcccttcgttgtttttaggtgaggaagtagcagacttttgttgcttctgtgccaaggtg
gttccaaaagaagaaaaacaagactgaagtgcgggaggacttggtcctccatataggatc
ttttgcttaaaaacttatcgggaggagtttttgcctcccttggtttgtataataatacta
ctctgcactcgcttttagttctggtctgtaataaaataacttaagcttactttttaaata
aatgtaagtttatgtaatcgcttccgcatttctttatctccgatgttctgtaatgtctgc
aagacgggtgaaacgttcctggtaaggtaaggaaagataccgaacttgtcaagtaattca
ggggcacctacagggttgtctgatgtctgttggacaaggacaactgtaggtgggcctaat
tacttgggaggttccgtcacagctggtatcggagcgtagcccttctttgcagatattatg
aggcatcttcaaaaggattttcaaaagtcttacctagaaactcttttctcttcttaccta
agtattctgaagagtctatcttaaagaccagataggaagagtgcaacgtatagaaggttg
aatcgactaaggttgattctgtaattatacatgcatcatgctaagaattatactaataac
attttcccccttagaaagatgccgccacgcacaaggctaacggcgcgcaagtctactgga
ccaattggtgtgcctcggcatcaactggcccccgacatgaaagcagcagcagtggaagta
atgaccccataggagatcttgaagctcgagtgagtcgacttcaagcagcgctgcaacaca
ggaccgatgcttgggtcgcagacggagatagaataaatgaactaagaagggacatccgca
cctgcaggatcagctcgctgatcgagacttagcacttgactgggcagtacagtctcgttt
gctagcatgtgctaaggaagcaagggctcaggcccgagttaaagaacttagctcgactgt
tgataacctgcaggtttattgcaatacgttgcatgaggaagtccatgtactatactcgca
attacacccagtgagcctgcacacctgctgaggcggaagccggaccctctcacgttgcgg
gacgcgcgctgggtggggagttagacctttttgagccccctccttctatgaggttggttg
atgtctggactcccacacctgacgatgaggccgccaagagtaatgggaagcaggaataat
ggtgtaatagaagtaaaagtagtggtagtgtattgtaggttgtactgttgtataataggt
tgaacttttgtataatgggtaatgtatcctgttgtagtaatatcgagtctgtatcattac
tttttatagtaatgtaaaatggaaggttttctttggcatattatgtttatttcaaatgtt
ttttgccacagatgccgaccaggactcgaggacaggatgcagcggaacttctgggggaag
ggatgttaccccaaatccacctccgttcctcccacattggccgaggcgattgccgccttg
gtgaatgccaccgcgacaatacccgctttcttagggaaatggcgggtcaacagcattcca
gcagcaagcaggaaggggttatcagcaaggcccccgtgaaaccacttatctggacttctc
gaaaccgtccaccctattcgtcaaagcgaagacccgctagaagcgacgaatggattcggg
ttattgagcaaaagtttggtcttctcgttgttcagagacgcagaagccgttattcgcagc
acaacaactcgtggcctgccagtacttggtggggaaattttgtggctattcaaccggcca
accatcaagtcacctgggaagagtttaaagcagccttccgtgagcactacatacccgaag
gagtgctgcatatgaaacaagaagaatttatgaagctaaaacaaggaggagatactgtta
atcagtatctcaacaagttcaatcacctgtcacagtatgcaatcgatcaggtgaatactg
atttgaagaagaagaattgttttatgagaggtttaaatgatcggctgcagagaaaaatgg
ccacatgcatagatctcacgtatggaaaggctgtcagcacagccttatctgttgaagcaa
aatatgcaagttctggaaagaacaagggatttggtggtgagaggcctaatcagggccagg
cgaagaggcaacggtttgtgatccggccttcaaaccaaaatcgcctttttctcgtccacc
ctcattccctttcaagcagccaatcattattcgccccaataatgcccccactaccccaaa
tcagccgggtgccccaggcactcgattccctgccttgcccagttcttcaactgggtgttt
taattgcggcaagtctggacattttatcaaagattgcccatatccaagcaaaatcaatca
aatgctcagcaaggatctgggaattcactcaacccaagggaaatgctatggggaaaaata
caaagaagacggggcgtgtatattataccaagtggccactacaccggaaggagagccggt
gatgatgggtacgtttcccgtggccagtcaccctgcaattattctttttgattctggtgc
ttcgcatacattcattagcaagaaatttgtggagcaacatcacattgcatgccatgaatc
aaaagagggatttaaaattcattcacctgggggacacatttttactagagaagtggccta
tgaagtgccagtaacaatggccggacggaactttcctgctaacatgattgttctgaaagg
ccaggatatagatgtaattttgggtatgaattggttaacccaacacaaggcaattctcaa
cactgaactcagaaccgtcaggttgagctataatcaagaagagattcttttgctctcccc
gtaaccaatccagccaaagcttctggtagagtttatgaagccattgtaccggagatcaag
aacattccggtagtatgtgagtttccagatgtatttccggaagatttgcctggactgccc
cctgaaagagatgtagaatttgtaattgagttaaagcccggtacggctcccatctcccga
agatcgtaccgtatgccccctaatgagttggcggaattgaagattcaattacaagatcta
ctgaataaaggattcatccggccaagctcgtccccatggggttgtcccgccatttttgtt
aagaagaaggatcaaaccttgcgaatgtgcgtggattatcgacccctgaatgaggtcacc
atcaagaataagtaccctcttccaaggatcgacatcttatttgatcaactgactggggcg
agggtattttccaaaattgatctcaggtcgggctatcatcaaatccgtattcggcccgag
gatataccgaagaccgcgtttactacgcggtatggattgtttgaatacctggtaatgtct
ttcgggctcacaaatgctcctgcccacttcacttatttgatgaactcggtgttcatgccc
gagttggacaagttcgtggtggtcttcatcgacgatatcttgatatattccaagaatgaa
gaggagcatgctcagcatttacggattgtattgacgcgcctgagggaacatcagctatat
gccaagttcagcaagtgcgcgttctggctggaagaaattcaatttttggggcacgtgtta
tctgctaaaggaattgcggtagatcctagcaaggtcaaggatattctggagtggaaaccc
ccaaccactgttcaccaagtccggagttttcttggactagctggatattatcgcagattc
ataccagatttttctaagcttgtgaagccaatcacaagtttattgaagaatgacattaag
ttcaattggtcttctaagtgtaatgaagcctttgagcaattgaagacattattaaccact
gctccggtattggctcaaccggacatcactaagccttttgatgtatattgtgatgcatct
ggcagtggactcggctgtgtactaatgcaagagggccgagtaattgcgtatgcttcaagg
cagttgcgccgacatgaggagcattatccaactcatgatctggagctagctgctgtggtt
catgccctaaagatttggcgtcactatctgctgggaaatatctgtcacatatatacagat
cataaaagtttgaagtacatcttcacccagtcagaattaaatatgaggcaaagacgatgg
cttgagcttattaaggactatgaactggagatccattatcacccaggcaaagccaatgtg
gtggcagatgcactgagtcgtaaggcttcctgccactgtcttatggtgaagacctctgac
aacactttatgtcaagagatggagaagctaaacctggggatgatccaacaagggactcta
aatcagttaaagcttgagtcaatcattttgcaaaggataattgatgctcaaaaggataat
ctgggtatgaagcacatacgagagaagataagggctggaacagccaaatgtttcaaagaa
gacgatcaaggtgtgatatggtttaaaaaccgcatagtgtgccaaagaatgaagaactcc
gccagcaaattcttgatgaagcacatcttagtcgctattctattcatcccggaagcacta
agatgtatcaagacttaaagcaacattactggtggacaaagatgaagattgaaattgcac
gctatgtggctaagtgtgacacttgcagacgtgtcaaggccatacacatgaaaactgctg
gtccattacaatctttgccaatcccaacatggaaatgggaagacataagtatggacttta
ttgtgggattgcccaggaccgcaaaagggtatgactctatctgggttattattgatcgac
ttacaaagattgcccactttctccggtcaaggcaaattacccggtactacctatgcgaat
tgtacattgcccgtattctcagtttgcatggtgttccaaagaccatagtgtcggatcgtg
gacctcaatttgtatccaagttttgggaagaacttcataaatccctgggtactaagttgc
tccacagttcggcctatcatcctcaaaccagtggacagactgagagagtgaaccaaatac
ttgaagatatgctgcgggcatgtgttctggacttctcacaaaaatgggatgaatgtttgc
ctttggcggagttttcatataataatagctatcaagaaagtatcaagatggcaccctttg
aagctttatatggacgacgatgtcgtactccgctaaattggtctgaacctggagaaaggt
acttctttaggcctgatatggtgaaagaggccgaagaaaaggttcagaaaattattcata
atatgaagaaagctcaagctcgtcagaagagttatgcagacaaacggcgaatgcccttat
attttcttgaaggagactatgtctacctgaaggtttcaccaatgaagggagtatcgcgtt
tcggggttaaaggaaagcttgcacccaggtacattggtccattccttatacttgagcaat
gtggaccagtggcataccgactccagctacccgaaacattgtctgctgtgcataatgtgt
tccacgtgtcacaattgaagaagtgtcttcgggttcctgatcgaaccgttgaagtgacag
atgttgtccttgaaccagacttgacatactcggagcatcctattcgagtcttggatcaaa
aggacagggttacccgaagaaaaactctcaagttctacaagatacagtggaaccagcatt
ctgaagatgaggctacatgggaaactcaagactttttagataagaatttcccaggctttt
tagcctcatgtaaattgtaaagcctgtatagctgttgtaataaagaagtgacccccacat
cacccctgccttgtaccaaaaataaggaaataaaaatgtgacgcgtttccttttccatta
cttaccctaggacttttaatctcgggacgagattcttttatggggggaaggatgtaacac
ccctggtgttactgtaactaaaacttgagcatggcatcataagcattggcattgcatatg
tttgacacacctagagtgcattcactaggcaaaaatttcaaacaagttgtattgttttaa
tgttttgcaaatagaaccctggatagggaacttaaccctaaatagggattaaaggggtaa
aacttaacccaaattgagaaaacctaaagctttagggtaatagtcataaaatgtccccaa
gaataaacttgaatcacatttatacccctgggataccagaaaccctaattggaaccctgg
aaaaccctaaaaccaaaccctaggggcttatgtgcaaaattagtccacttttggactaaa
gtgcaaaaaccaagttaaataagtatcttaagtcatttggttcacaaatatgtggatttg
caagccaaaccctaagttttggacttaattgcaaaatggacctcatttgagttctatact
aagtctgaaattcagtgttattggctcaactttggggctttgtaactttcaaattatagg
gtttttgccctaggtcaccacatcaaaattgtagaccaatcataggagaacaactttgct
taagagtgtaagcaaagttgttaagaaaaatttggagataatcaagcctaaagttgggct
gtcaggctgttagtcttgaatttcagattacagtgtaatgccaactttgagcatgaattc
aaccatgatccagtgagaatttgagtagattctatagcaaaattgtagctggtttgtagc
tctacaactttgctgcagagttggtagttgccataaaaattgagagaaaatgggcctcaa
cttggtctgtcaggcgtctgaatgggtcgccatggtacagtacgaggatcagacgccagc
gctctcaccgccgacgaccccgccgtgattcgtgccgccgccgtgattcggccgggtatg
gataagctcgcgggtaaaagatctcgccgccggtgagctggagccactccggtgaccccg
tggtccccccctgctccgctgggataagctcgccggcgaccgccgcctcccggccgtgcg
ccgcgtggctcaacctttccaccgcgtcgccgtgactccctacggctgtcccatcgtcgc
cgggagttgccacggcgttggccacgaattcacgcgccaggttcttcctcatctccggcc
gccgcggtcctcgcccaaattcacggccaccgcccgcctataaattgagcccgcgcagct
cgcagtcatcacgcaccaccacccaaatcgccccaatcgttcaccagagcgccgaatttc
gatttcccccaaatcgtctccgccaccgtgaaacaacctcaccgcggccagcccattcag
gtcagttcatccctctcttccttgtttagcattcttatctcgtgatgctcccgacccatc
aattgaactaggccccaatcgccgggaacacgatcatctgccgcatgctcacggtcaccg
tggccagagctctagttgatcattgtgcaattaagttgggggaaatgtcgggtggctcaa
tttggtgtcgccgctgggagcccggtctgccccaatcggccggttaggctcgccggagct
cggccgcgcgtgaacgccgtcgggacctctgcgaagaaatagaaagagggccttttgtaa
atgtcagtgactcaaatagtaaagaacctgtttccgttagcaaaaccccgagggcctttg
tgcaaagccgccagcgcggcgcgcgcgggcgcgtttcctgggttgggccgctgggctgaa
atcagcccatactgttttttcctttttctttttcagcagagctttaaaaattgtagaaaa
ttgtagaaaaatgctaaaattgtgaaaccaattttcctaggcttgttattttccctagta
tttaataaaaatagttttgtgatttttagtggaaataagaaattttagggtatttaaagt
agttaaaagtattggttatggatttttagaaaataattggtaagtccaaaaatgcccaaa
ctttttatatgagttaacaatatttagaagccttgggtagagtttgaattgatttggacc
ttgtttga
>Z300_TEdenovoGr-B-G546-Map20_reversed_s_1_s_1_s_2#CLASSI/LTR/GYPSY
ctgaactacagtgaatggtgaactttgggctgattgagcatgatcagtgagtgtttgagt
atggttgctatagcaaaattgtagctggattatagggctacaactttgttacagatggat
tagcaagttgttacataaaaattggagaaatcgccctgcaattgctctgtcaggcgctct
gaaaagggttcccatggtacagtgactgaaaaagatccaggttcagtgcacctcgccgcc
ggtgaccttgcgcccggattcgcgccgccgccgcgattcgtgctcggtgggagtggataa
caggggggtaaaaatatcgccgggataactccgacacgtgcggccgccgtgccccttgcc
gcggttggtcgggatggcatcaccggcgttggccgctccgtcggagccacgtgcctgacg
ctttaccacgtcgcagtgaatcgtaaccggttcatcgccggagagcttgccacggtgaaa
gccacgaatcctcgcgccagtaaccttcttcctctccggccgccagcgcgccatctcaaa
attaggcgccaccgctcaaggaccctataaattgagccccgtcagctccgttaggtagtc
aagcaccaatgcaccaacccgtgcctcgatcatccaccagagctccccaatttcggattt
cccccaaatcggtctgaacaccccggagtgacctcgccgtggccagccttctcaggtccg
ttcatgccctcttctctttcgtttcagtatccttgtgtgctcctgatgctcctcgaccca
gccaattgagctagaaccccttagatcgccgggaacgctcgggttgtccttgttccgctg
tcaccgtggacagagagatttagagctccaatgtgaaattaattgaggggaaatggttgt
taggggttgaattaggtgtcagccgcacagagcaccggtcgttgcgtgatccggccggta
taggctcgccggagctcggttctccgccgtccgccgtcgtggacctcgggttgtgaagaa
atagaagtgcaggggccttttgtaaatgtcagtgacacataggaatagtgcgcaggactc
tttacggttattcaaatcaccagggtcctctgtgcaaaaccgacagcgcgggcgcgcgcg
ggcgcgtttcgcccgttgtgggccgacttgggccgatttcagcccaacactgttcattct
ttttctttttctttttctgccagacttagagaatttctagaaaattatagaaaaatgcta
aaaatacgagaccaattttgctagactcctaattttctatagtatttaataaaaatagtt
tcatgatttttagtccaaatagggaattatggagtatttaaaatagccaaaacccatact
tctggaattttagaaattaattaataactccaaaaatcaccaaactttttagataaactt
taaataatatttagaagccttgggtaaagtttggtatgatttggaccatgtttgatactt
agaacccaaaaccctagttcctagaactgccctatgaacttcactattgactccaaaaac
cctagtttcccggagatccgtgaaggaaagttgtattcaagacataagataatatacttt
tattatctttgcattttcatgagcattacatgagcattcatgattatatatggttatata
tagaaaacgaggaagaaatagaagttgaagaagcaaggactacaccaccaccacctgaag
aaccacaggccgggaactgcttttattttgatatctgtggaacagagcctgactcaccta
taacacaaggcaagccccggtgcatttgccacctccttgttattttaaaatctttctcac
ttgcttgatgcattaggtgataggagttgtgtgctaaaccaattgctgcatttccttcct
tggatttgattacctttccttaattccctgttttacaaaaaggtttttcttatgcttagt
tttgctctagaaaaacaaaatgttttgttttgacaaaagatgatgcttcaaagtgggtgg
gatgttttcaaaaataaaacttgatggtggatccatcatggccgtgatgggttcaacatc
ggaaaagatgtacctctgccaggtaccaaactttgggtttgaaatgataaagctgagacc
gggcgggtgacttgcacgagaagagagtctcggtgtagtgtctccgtctgagtcgattaa
ggaccgtgtcgatgtaggcttgctgatcgaggaccctttaactggtcacatgcctcgtca
tgggtaagctttgcctcgggcagactaataccagaataagataacacgcaatgggagtgg
agagatggcgagagtagcgtgtaccctccgtggcaagaggctggacggtggtgtatctgt
gctctcggttggcgtgaacctgatctggtcttaagaaccccggtggcgagttgacatatg
caagggttaagtgctacatatgtcgtgtgattggagatcctcagctgagtattaatcgat
tcggatcgccgttacttctcggacatgaagacttggtcactgccctacacgtagcattcc
agtgaacaagaaagggttgataagaaattggctagtataggtcaagtgcttgaactaggg
tagaaagaactctagatacaggtaatgacttaacttgctaataaaactggatttttaagg
atccactattagtaagcatttctgcaaacagagtctttgattattgataagccttacctt
gactccctaaagccagcatatccttgagagtcttttattttgacgggtaagacttgcgaa
agtacacttcgtactcagggttttcgatcccatgttgttgtaggtgaggaagcagcaaac
ttttgttgcttttgttccaaggtggtgcccaaagaagaaaatcaagactgaagccgcggg
aggaagtgtcctcccttttgaaaaactttttactttttatcgggaggggtttttgcctcc
caggttatgtaataataatacttctgcactcttatattttgttctggtctgtaataatac
tactctttctatactttatgaatataaagtaagttattgtaactgcttccgcatattcgt
tcctccgatgtgttgtaatatctgcgtgacgggtgaaacgctcttgggaaaggtaaagaa
tacagataccgaacttgtcaagtgattaggtgcacctgcagggttgtctgaggtccgttg
gacaaggacaactgtaggtgggcctaatgacttgggaggttctgtcacagctggtatcgg
agcgaagcccatctctgcagatattatgaggcattttcaaaaagaattttcaaagactta
tctaagaaaatttctttccttcttatctaactaccttctgaagtacttattttaaaagac
cagatagtagagtgcaatgtatagaaggttgtgaatcaactaaggttgattctgtaatta
tgcatgcatcatgttaaaaactatactaataagatttccccccttatggagatatgcccg
cgcacaaggaaaaccgcgcgcaagtctactggaccattggcgtgcctcgccatcagctag
ctccaaggcatgaagaagtagcagtggcagcaatgatccaatcggagatctggaagctca
agtggaacagcttcgaacggagctacgtcacaggaacagtgtgtgggtcgaggatggtca
gcgataaatgagttaagaactgacatccgccacctgcaagacgagcttgctgaacgagat
ttggcgctcgattgggctgtcaactcacgttcacttgcttgggaccaggaagccaaagct
cgagcccgtgtggaggagcttagcacggccctggacaacttgcaggtgtactgtaataca
ctacatgaggaagttcatgtattgtattcgcgactgcaccctgacgtacctgcgaccctg
tcggaatgggagctggaccttctggaacagcaggtgaagcacttggtggggaactggacc
ttttcaggccccctccttccatgaacctggctgatgaatggtctcctacacccgacagtg
aagctaccaaagatgataaaaactagagtagtatagtatagaaatagtactaatgtaaaa
taggtaatgtagtcatgttgtacattgagtctgtatcattaccttttaagtaatgtaaaa
tgatggttgttttggcatgttatattttccaaatgtttctttgcctcagatgccatccag
gactcgtgcacaggatggtgcgggaacctcccgtggtcgggaagatactcctaatccgcc
accagtaccaccaacattggccgaggctatcgctgccttggtcaatgcacgccgataaca
cccgcttcctgcggaaatggcgggacacaattcagcagcaaggcgggagagcttatccgc
aaggaccccgcgaaacttcatatctggatttctcgaaaccgtcccccactatttgtcaag
gcgaagatcctcttgaagctgatgagtggatccgggttatgagcagaagtttgggcttct
ccgatgcacggagactcagaagcccttatttgcggccaacagttaagaggccctgccagc
acctggtggggaaattatgtggcattcagcctgccggacatcaaatcacctgggacgaat
ttaaactggcattccgggagcactatattccagaaggagtgctccatatgaaacaagaag
aattcatgaagctcaaacaaggtggagatactgtatgcagtatctcaacaagttcaatca
tttgtcccagtatgccattgatcaagtcaacactgatctgaagaagaaaaattgttttat
gagaggccttaatgaccggctcaacggaaaatggccacctgcctcgaccttacttacagc
agggctgtcagcacggcgctggcagttgaagccaagtatgcaggcccaggaaaatcaaag
ggctatggaggtgacaggtccaatcaggggcctgagaagcgacaaaggttggtgatccga
ccttttaatcagaatcgttcttcacctcgtccaccctcctaccccttcaaacaacctgtt
tttattcgtcctgccactgcccccacttcaacaaatcagccgagtgcccctggtactcgt
ttccccgccctcccaagttcttcaactggctgctttaattgtggaaagtctggacatttt
atcaaggactgcccatatccgaagcagaacaaatccaataatcagcagaactctgggagc
tccactcaaggcaagggaaacacggcaaataattcagcgggcaaaaatatgaagaaaact
gggcggatttattatactcaagtggccactacaccggaaggagagccggtatgatgggta
cgtttctcgtggccaatcaccctgcagttattctctttgattctggtgcttcacatacat
tcataagcaagaagtttgtggagaaacattgcattccatgcatgaatcaagggaagggtt
tattattcattcgcctgggggacaaatatttactaaggaagtggctttccatgtgcccgt
aacattggctgaacgggactttcccacaaacatgattgttctaaaaggccaagatataga
tgtaattctgggcatgaattggttagcccagcataaagctatcctcaacactgatctgag
aaccatcaggttgagctatggccatgaagaggttctcttgtccatccctgtagctattcc
agctaaaccatttggcagagtatatgaagccatcataccagagatccaagatattccggt
agtatgtgaattcccggatgtctttccggaagatctgcctggattgcctccagaaagaga
tgtagaatttgtgattgagttgaagcccggtacggctcctatttctagaaggtcgtaccg
aatgcctccgaatgaattggcagaactcaagaccaattacaagatctgctagaaaaggga
ttcatccgaccaagttcatcaccttggggttgtccagccatctttgtcaagaagaaggac
caaacacttcggatgtgcgtggattatagaccccttaatgaggtcacaatcaagaataag
taccctcttccccggattgatatcttatttgatcaacttaccggagctcgggtattttcc
aagattgacctcaggtcgggttatcatcagatccgtattcgacccgaagatatacccaag
accgcattcactacgcggtatggattatttgaatatctggttatgtctttcggattaaca
aatgctcctgcccacttcacatatcttatgaactcggtatttatgcccgagttggataaa
tttgtggtggtcttcattgatgatatcttgatatattccaagaatgaagaggagcatgct
cagcatttgcggatcgtgttaacgcgcttaagggagcaccaattatatgctaaattcagt
aaatgcgcgttttggctggaggagatccaatttttgggacatgtattgtctgccaaggga
ttgcggttgatcccagcaaagtcaaggatattttggagtggaaaccaccaaccactgtac
atcaagtccgaagtttccttggactggctggttattaccgccgatttattccagattttt
ccaagcttgtgaaaccaatcacaagtttattgaagaatgatacaaatttaattggtcttc
aaaatgcaatgaagccttcgagcagctgaaggtattattgaccactgctccggtattagc
tcaaccggacattgaaaagccttttgatgtgtattgtgacgcatcaggcagtggtctggc
tgtgtcttaatgcaagagggccgagtatagcttatgcttcaagacagttgcgccggcatg
aggaacattatccaactcatgacctggaattagctgctgtggttcatgccctgaaaatat
ggcgtcattatctgctggggaatatctgtcatatttatacagatcataaaagtttgaagt
atatctttacccagtcagagctgaatatgaggcagaggagatggcttgagctgattaagg
attatgaattggaaattcactatcacccaggcaaggccaatgtagtggcagatgcattaa
gtcgcaaggcttcctgccattgtcttacaatgaagacttctgacattacattatgccaag
aaatggagaagttgaacctgggaatgattcaacatggaactttgaatcacttgaagcttg
agtcagttcttctgcaaagaataattgatgcccaaagaaatgatgagggtatgaaacaca
ttcatgagaaaatagaggccggtaaagccaactgcttcagaaaagatgatcaaggtattg
tatggtttaacaaccgcatagttgtgcctaagaatgatgaaatccgccagcaaattttag
atgaagcacatcttagtcgctattctattcatcccggaagcactaagatgtatcatgatc
taaagcaacattattggtggacaaagatgaagattgaaattgcacgctatgtggcaagat
gtgacacttgtagacgtgtcaaggccatacatatgaaaactgctggtccattgcaatctt
tacctatcccaacttggaaatgggaggatattagcatggacttcattgtgggattaccca
ggacagcaaaagggtttgattctatctgggttataattgatcgacttacaaagatcgccc
actttctccagtcaaggtaaagtatccagtggccacatatgcggaactatacattgctcg
tattctcagtttgcacggtgttccaaagacaatagtgtcggatcgtggaccgcaatttgt
atccaaattttgggaagaacttcacaaatccctgggtactaagttgctccacagttcggc
ctatcatcctcaaactagtgggcaaactgagagagtaaatcaaatacttgaagacatgtt
gcgagcatgtgttctggaattcccacagaaatgggatgatgtttaccattggcggagttc
tcatataataatagctatcaagagagcatcaagatggcaccctttgaagctttgtatgga
cgacggtgtcgtactccgttaaactggtctgaaccaggagaaagatggtttttcaggcct
gatatggtaaaagaaacagaagaaaaagttcaacgaataatacataatttgaaagaagcc
caagctcgacaaaagagttatgcagacaaacgacgccaacccttgtactttcaagttgaa
gattatgtctacctgaaagttcaccaatgaagggtgtatccgtttcggggtaaaagggaa
gcttgcaccccggtacattggtccttttcctattcttgaacaatgtggaccagtggcata
ccgactccaattacccgaaacattgtctgcgtgcataatgtgttccatgtatctcaattg
aagaagtgtcttcgggttccagatcgaaccattgaagtgacggatgttgccttagaacca
gacttgacatattcagaacatcctattcgagtcttggatcaaaaggacaggattacccga
aggagaactctcaagttttataagatacaatggaaccaacatacggaagatgaagctact
tgggaaactcaagactttttagaaaagaatttcccaggctttttagcttcatgtaaattg
taagatatgtacatttgttgtaataaaggaataaaccccataccacccctgccttgtacc
aaaaataaggaaataaaaatatgacgtgtttccttttccattacttgccctaggactttt
aatctcgggacgagattcttttatggggggaaggatgtaacacccctggtgttactgcca
ctaaaacttgagcataacatcataagcattggcatatcatgtgtttgttacacctagaat
gcattcactaggcaaaaatttcaaacaagttgtattgatgtgacttgttatgtgttaaac
cctagggtagggtacttaaccctaaactgggcttaagggtgtaaataaagcctaaataag
tgaaaacctcaaaactcattagaaatgatcataagatatcacctttaatggactttagtg
gcatcaaaaccctagaagtgccaaaaaccctaaatagacccctggaaaaccctagatgaa
accctagggggttatatgtaaattttgcacacttttggaccaaagtgcaaaaaccaaggt
attagggcacctcaaatcatatggttcacatatttgaggatttgcaagtaaaccatggat
ttggacttatttgcaaaaagcaccccttgaaccctatatggttaagtctgaatttcagtg
aatgggcaactttggagccctgtatctttaaattatgaagattttgccctaggtcaacac
atcaaattgtagagctataaaggagtacaactttgcttaagtgattaagcattggtgtta
tacaaaatttggagataaatgggcccaaagttgggctgtcagtcagccttaagtctgaat
tctgactgacagtgaattggatgaactttgggctgaattcgagcatgatccagtgagtgt
ttgagcatggttctatagcaagattgtagctggattatagggctacaactttgttacaga
ggattagcaagttgttacataaaaattgagatcaaggccctgcaattgctctgtcaggcg
cactgaaggttcccatggtacagtgactggaaagatcccaggttcagtgcacctcgccgc
cggtgaccttgcgccggattcgcgccgcgccgcgattcgtgcccgtgggggataacaggg
ggtaaaaatatcgcgagataagctcgcggtcgctgttcaccgtacccttgcccggtgcgg
tggccatcaccggcgttgccgtttcggccggggcacgtgccttgggctttaccacgtcgc
agtgaatcacttaacgcccgttcatcgccggagagcttgccacggtgaaagccacgaatc
ccgcgccagtaacctctctctctccggccgccagcgcgccatccaaaattagcgccaccg
ctcggacctataaattgagctccgtcgctccgttaggtagtcagcacccatcaccaaccc
gtgcctcaatttccaccagagctcccaatttgatttcccccaaatcgttcggccaccgga
agactcgccgtggccagccaggtccgttcagccctcc
>Z300_TEdenovoGr-B-G546-Map20_reversed_s_1_s_2_s_1#CLASSI/LTR/GYPSY
aacacccctggtgttactagcactaaaacttgagcataacatcatgtgcattggcatttc
atgttgtttgttacacctagagtgcattcactaggtaaaaatttcaaacaagttgtatga
tgtgatttatgtgcttaaccctagggtagagtgcttaaccctggattggggcttatggat
gaaagtgaagcccaaataagtgaaaatctcaaaagacattagaaatgttcataagatatc
acaattgatggactttagtgcaccaaaaccctaaagtgctaaaaaccctaaaaagaaccc
tgaaaaaccctagtctaaaacccaggggggtaatgtaaattttgtgcacttttggaccaa
agtgcaaatatcaaagtatagagcacctaaatcatgtgtttttcacatttgaggatttgc
aagttaaatgtgggatttggacttatttgcaaaaagtaccccatgaaccctatatggtta
agtctgaatttcagttgaattgggtcaactttggagccctatatctcaatttataaggat
tttgccctaggtcaacacatcaaattgtagagctattaaaggagtataactttgttaagt
gactaagcattagtgctatacaaaaattggagttaaatggactcaaagttgggctgtcag
tcagccataatctgaattctgactgacagtgagatcggatgaactttggactcgattcaa
gcatgatcgagtgagtatttgagtaaggttctatagtagaattgtagctggtttataggg
caacaactttgttacagatggattagcaagttgctacataaaaattggagaacaaggcct
tcaagttgctctgtcaggcgcactgaaaaggttcccatggtacagtgactgaaaaagatc
tcaggttcagtgcccctcgccgccggtgacccttgcgccggattcgcgccgtcgccacga
ttcgtgccctgtgggagtggataatcacggcggggtaaagatcttgcaccggatggcttg
gacccggtcgggtgagttcgccgtacccacttgcctgcgatcggccgggatggcctcgcc
gcgttggccgcttaccgctcgtacgccacgtgctaggcgctttaccacgtcgcagtgaac
ccttagcaagcccgttcatcgccgaggccttgccacggtgaaagccacgaaccctgcgcc
agtgacttcccctctctccggccgccagcgcgccatctcaaaattgggcgccaccgctct
ggaccctataaattgatgcccccgttagctccgctaggtagtcacgcaccaatgcaccag
cccttgcctcgatcatccaccagagctccccaatttgggatttcccccaaatcggttatc
cacgccaccgtgtgtgagctcgccgtggccagccctctcaggtccgttcatgccctcctg
ctcttgtttcagcacccttgtgtgctttgatgctctcgacccagccaattgaactagacc
acttagatcgccgggaacgcctcggtttgtcctttgttcgcgccgtcaccgtggacagag
agattgagctagaactgcaattgattgaggggttagggtcattaggggtgaattaggtgt
taaccacacagagcaccggtcattgcgttttccggccggtataggctcgccggagccact
gctccgccgtccacggtcggggacctcggttgtgaagaaatagaaagggaggggcctcgt
gcaaatgtcagtgacacatttaaatagtgcgcaggattctttatcggttattcaaatgcc
agggtcctctgtgcaaaccgacagcgcgggcgcgcgcggggcgcttcgcctggtcgtggg
ccgacttgggctgatttcagcccattactattcattctttttctttttctttttctgcca
gacttaggaaatttatagaaaattatagaaaaatgataaaaatatgagaccaattttgct
agactcctaaatttctatagtatttaataaaaatagttccaagatttttagtcccaacca
ggaattatttagtatttaaaaaggccaaaacctagacttttggaattttagaaattaatt
gataactccaaaaatcataaaactttttgggtaaacttaatttgataattagaacccttg
ggtaaagtttgatatgttttggacattgtttgattcccaaacccaaaaccctagctcctt
agggtaaaaatgtctaaccctactaggtattgacttagaaaaccctagtttccctggtgt
accgtgaaggaaagttgtattcaagatacaacttgatgtatctttactatcattgcattt
tcataagcatcacatgagcattcatggttatatatggttatgtatagaaaacgaggaaga
agtagctgttgaagaagaagagactgcaccaccaactgaaaatccacctgccgggaactg
tttttattttgatatctgtggaacagagcccgactcccctacaacacaaggcaagccccg
gtgcatttgccacctccttgttattttaaactctttatcacttgaatgatgcattaggtg
ataggagttgtgtgttaaaccaattgctgcatttccttccttggaactgtttaccattcc
ttgattacctgttttattaaaagtttttctgatgcttagtcttgctttagaaaaacaaaa
tgttttgttttaaaacaaaagatgatgcttcaagtggatgggatgttttcaaaaataaaa
cttgatggtggatccatcatggccgtgatgggttcaacatcggaaaagatgtacctctgc
caggtaccaaactttgggttttaaatgataaagctgagaccgggcgggtgacttgcacga
gaagagagtctcggtgtagtgtctccgtctgagtcgattaaggaccgtgtcgatgtaggc
ttgctgatcgaggaccctttaactggtcacatgcctcgtcatgggtaagctttgcctcgg
gcagactaataccagaaaggccaacacgcaatgggagtggagagatggcgagagtagcgt
gtaccctccgtggcaagaggctggacggtggtgtatctgtgctctcggttggcgtgaacc
cggtctggtcttaagaaacccggtggcgagttgacatatgcaagggttaagtgctacata
tgtcgtgtgattggagatccccagctgggtattaatcgattcggatcgccgttacttctc
ggacatgaagacttggtcactgacttacacgtagcattccagtgaactaaaagggttgat
aaaagatggctagtataggtcaagtgcttgaactagggtagaaagaactctagttacagg
taatgacttaacttgctaataaaactggatttttaaggatccactattagtaagcatttc
tgcaaacagagtctttgattcttgataagccttaccttgactccctcaagccagcatatc
cttgagagtcttttcttttgacgggtaagacttgcgaaagtacactccgtactcagggtt
ttcgaacccatgttgttgtaggtgaggaaacaacagacttttgctgtttttgttctaagg
tggtgcccaaggaagaacctcaacagtgaagtcgcgggaggatgttggcctcccttttga
aaaacaatataattttttgcgggaggggtttttgcctcccgggtttgtaataataatact
ctatgcactcatatatcctggtatttgtaataataatactcttcttatattttaatgaat
gtaaattaagttattgtaattgcttccgcttattctttcctccgatgtgatgtaatatct
gcgtgacgggtgaaacgctcttgggcaaggtaatgaggatacagataccgaacttgtcga
gtgattatgtgcatctacagggttgtccaaggtcctttggacaaggacaactgtaggtgg
gcctaataacttgggaggttccgtcacagctggtatcggagcgaagcccatctcttcaga
tattatgaaacatttcaaaaagaattttcaaatacttatctaaaaatattctttcattct
taccttaccactttctgtaagtcttatcttgtaagaccaggtaatagagtgcaatatata
ggaagttggggatcaacgaaggttgattccgtaattattggttatgcatgcatcatgttt
aaaaactatactaataaattttcccctcttatggagatatgccgcgtacgaggaaaaccg
cgcgcaagtctactggaccttttggcgtgcctcgtcatcagctagcccccagacatgaag
ggagtagtagtggcagcaatgatccaattggagacttggaagccaaagtggaacagcttc
ggacggagctacgtcaccggaatagggtgtgggcagaggacagtcagcgtatagctgaat
tatcagctgacgtcagccgcttgcaagacgagcttgctgaacgggatttggcgattgatt
gggccgtcaactcacgttcgattgcttgggaccacgaagccaaagctcgagctcgtgtgg
cgagcttagtgcggccctcgacaacctgcaagtgtactgtaatactttacatgaggaagt
acatgtactgtatgctcgactgcacccggacgtgccttccgacgctgctgcaatgggagc
tggaccatcggaacagcaagtgaaggacctgatggggagttggacctttttaggccccct
ccttccatgaaccttgctgacgaacggtctcctgcagcaggcagtgaagcaacaaaggat
gacgaagactagaatagtatagtatagatattatacttatgtaaaataagtaatgaagtc
aagttgtacactggagtctgtataattacattttggtaatgtaaaatgatggtgtgtgtt
ggcatgttatatttttcaaatgtttctttgcctcagatgccatcacggactcgtgcgcat
gatggtgcggggacttcccgtggtcgggaagatactcctaatccgccaccagtaccacca
acattggccgaggctatcgctgccttggtcaatgcactgcgataatacccgcttcttgcg
cgaaatggcgggtaatcaattccagcagcatggcgggagagctcctccgcaaggacccgt
gaaacttcatatctggaattctctgaaacgcgtcccccgctctttgttaaagcagaagac
ctcttgaagctgatgagtggataagagtaatggagcagaagttcgggttgatccgttgca
cggagacacagaagccattatttgctgcccaacaactgagaggccctgccagtacttggt
gggcaaattttgtggcaattcaaccagctggacatcaaatcacttgggaagaattcaagc
tggcattccgtgaacactatgttccagaaggagtgcttcatatgaaacaagaagaattca
ttcgactaaaacaagggggagatactgtaatgcagtatctcaacaagttcaatcatttat
cccagtatgccatcgatcaagtaaatactgatctgaagaagaagaattgttttatgaggg
gacttaatgacaggctccaacggaaaatggccacctgtctggatcttacttacagcaggg
ctgtcagcacgacgctggcagtagaagccaagaatacaggccatggaaaatcaaagggat
ttggaggtgacaggtctaatcagggacctgagaagcgaaccaggttggtaatccgacctt
ttaatcagaatcgttcttcgcctcgtccaccctcctatccattcaaacaacctgttttta
ttcgtcctaccactgcccccacttctacaaatcagccgagtgcccctggtactcgtttcc
ccgccctccctagttcttccactggctgcttcaactgtggaaagtctggtcattttatca
aggactgtccatatccgaagcagaataaatccaacaatcagcagaactctgggagctcca
atcaaggcaagggaaacacggctaataattcaacgggcaaaaatgtcaagaaaactggac
ggatttattatactcaagtggccactacaccggaaggcgagccggtaatgatgggtacgt
tccttgtggccaatcacccagcagttattctctttgattctggtgcttcacatacattca
taagcaagaattttgtggaaaaacattgcattccttgcactgaatcaagggaaggattta
ttatccattcacctgggggacaaatatttactaaggaagtagccttccatgtgccagtaa
cattggctgaacgggaatttcctaccaacatgattgttttaaaaggccaagatatagatg
taattctgggcatgaattggttagcccagcataaagctatcctcaacactgacttaagga
ccatcaagttgagccatggccatgaagaggttctcttgtccatccctgtagctgtcccag
ccaaaccatttggacgggtctatgaagctatcataccagaaatccaggatattccggtag
tatgtgaattcccggatgtctttcctgaagatttgcctggattgcctccagaaagggatg
tagagtttgtgattgaactgaagcccggtacggctcctatttctagaaggtcgtaccgaa
tgccacctaatgaattggcagaactcaagactcaattacaagatttgcttgaaaagggat
tcattaggccagttcatcaccttggggatgtcccgcaatttttgtcaagaagaaggatca
aacacttcgaatgtgcgtggactatagaccccttaatgaggtcactatcaagaacaagta
ccctcttccccggatcgatatcttgttcgatcaacttactggagctcgggtattctccaa
gattgacctcaggtcgggttatcatcagatccgtattcgacccgaagatatacccaagac
cgcattcactacgcggtatggattatttgaatatttggttatgtctttcggattaacaaa
tgctccagcccacttcacatatctaatgaactcggtatttatgcccgagttggataaatt
tgtggtggtcttcattgatgatatcttgatctattccaagaatgaagaggagcatgctaa
gcatttacggatcgtgttaacgcgcttaagggagcaccaattatatgctaagttcagcaa
atgcgcgttttggttggaggaaatccaatttttgggacatgtattgtctgcaaatgggat
tgcggttgatcccagcaaggtcaaggatattctagagtggaaaccaccaaccactgtaca
tcaagttcgaagtttccttggactggctggctattaccgtagatttattccggatttctc
caagattgtgaaaccaatcacaagtttattgaagaatgatacaaaatttgactggtcctc
aaaatgcaatgaagccttcgagcagctgaaggtattattgaccactgctccggtattggc
tcaaccggatattgaaaagccttttgatgtgtattgtgacgcatcaggcagtggtcttgg
atgtgtcttaatgcaagagggccgagtcatagcttatgcttcaagacagttgcgccggca
tgaggaacattatccaactcatgacttggaattagctgctgtggttcatgccctcaaaat
atggcgtcattatctgctgggaaatatctgccatatatatacagatcataaaagtttgaa
gtatatttttacccagtcagaactgaacatgaggcagagaagatggcttgagctgattaa
agattatgaattagaaatccactatcacccaggcaaggccaatgtggtggcagatgcact
aagtcgcaaggcttcctgccattgtcttacagtgaagacctctgacaccacattatgtca
agaaatggagaagttaaacctgggaatgatacaacatggaactttgacccaattgaagct
tgagtcagttcttctgcaaaggattattgatgcccaaagaagtgataagggtatgaaaca
cattcatgagaaaatagaagccggcaaagctaattgctttagaaaagatgatcaaggata
gtatggtttaataatcgcatagttgtgcctaaggatgctgaagtccgccagcaaattttg
gatgaagctcatcttagtcgatattccattcatcccggaagtactaagatgtatcaagat
ttaaagcaacattattggtggacaaaaatgaagattgaaattgcacgctatgtggcaaga
tgtgacacctgtagacgtgtcaaagcaatacatatgaagactgctggtccactgcaatct
ttacccatcccaacttggaaatgggaggacattagcatggacttcattgtgggattaccc
aggacagcaaaaggatttgattctatctgggttataattgatcgacttacaaagatagcc
cattttctcccgtcaagacaaagtatccagtgtcgcctatgcgcagctatacattgctcg
tattctcagtttgcacggggttccaaaaacaatagtgtcggaccgcggaccacaatttgt
atccaaattttgggaagaactccacaaatctctgggtactaagttgctccacagttcggc
ctatcatccccaaacaagtggacagactgagagagtaaatcaaatacttgaagacatgtt
gcgggcatgtgttctggagtttccacagaaatgggatgaatgtctaccattggcagaatt
ttcgtataataatagctatcaagagagcattaagatggcaccatttgaagctttgtatgg
acgacggtgtcggacacccttaaattggtctgaacctggagaaaggtggtttttcaggcc
tgacatggttaaagagacggaagaaaaagttcaacgaatcatacacaacttgaaagaagc
acaagctcggcaaaagagttatgcagacaaacgacgcaacccttgtactttcaagttaaa
gattatgtatacctgaaagtatcaccaatgaagggtgtgacccgtttcggggtaaaaggg
aagcttgcacctcggtacattggcccgtttcctattcttgaacaatgtggaccagtggca
taccgactccaactacccgaaacattgtctgcagtgcataatgtgttccatgtatctcaa
ttgaagaagtgtcttcgggttccgatcgaaccattgatgtggtggatgttgccttagaac
cagacttgacatattcagaacatcctattcgagtcttggatcaaaaggacaggatcaccc
gaaaaaggactcttaaattttataaggtacaatggaaccaacatacggaagatgaagcta
cctgggagactcaagacttcttggaaaagaattttcctaggtttttagcttcatgtaact
tgtaagatatgtacatttgttgtaaagaaggaataaaccccataccaccccctgccttgt
acgacaaataaggaaataaagatgtgacgtgtttccttttccattacttgccctaggacc
ttaaatctcgggacgagattcttttatggggggaaggatgtaacacccctggtgttactg
gcactaaaacttgagcataacatcatgtgcattgacatttcatgttgtttgttacaccta
gaatgcattcactaggtaaaaatttcaaacaagttgtatgatgtgacttgatgtgtgtta
accctagggtagggtgcttaaccctgaaatagggcttatggatgaaagtgaagcccaaat
aagtaaaaacctcaaaagtcattagaaatgttcataagatatcaaattgatggactttag
tggcaccaaaaccctaaagtgctaaaaaccctaaaaagaaccctggaaaaccctaattga
aaccctagggggtagatgtaaattttgtgcacttttggaccaaagtgcaaataccaaagt
attagagcaccacaaatcatatgtttttcacatttgaggatttgcaagttaaatatggga
tttggacttatttgcaaaaagtaccccatgaaccctatatggttaagtctgaatttcagt
tgaattgggtcaactttggagccctatatctcaaatttatgaggattttgccctaggtca
acacatcaaatttgtagagctattaaaggagtataactttgttaagtgactaagcattag
tgttgtacaaaatttggagttaaatggactcaaagttgggctgtcagtcagccttagtct
gaatttgactgacagtgagttcggagaactttgggctcgatttgagcatgatcagtgagt
atttgaccaaggttactatagtaaaattgtagctggtttatagggcaacaactttgttac
agatggattagcaagttgctacataaaaattggagaacaaggccttcaagttgctctgtc
aggcgctctgaataaggttcccatggtacagtgactaaaaagatctcaggttcatgcccc
tcgccgccggtgacccttgcgccggattcacgccggcgccgcgattcgtgcccgtggaga
gtggataactacggcggagtaaagatcttgcccggtggctcggactcggtcgacggtgag
gtttcgtcgtacccacttgcacgcgacggcgatacctcaccggttgcgttccatgcgcca
gctaattaccacgtcgcaatgaatcgctagcagcccgtatcgtcaggcttgccacggtga
aagccacgatctcgcgccagtaactcccctctctccggccgccagcgcgcta
>Z300_TEdenovoGr-B-G546-Map20_reversed_s_1_s_2_s_2#CLASSI/LTR/GYPSY
cccaaagttggctgtcagcctagtctgaatgactacagtgatgaaactttggctgaatta
gcatgatcagtgagtgtttgagatggttgctatagcaaaattgtagctggtttatagggc
tacaactttgtacagagattagcaagttgctacataaaaattggagatcggcctcaagtt
ggtctgtcaggcgctctgaatgagttcccatggtacagtgactggatcagatcgccagtt
cagcacctcgccgccggtgacctgcgcccggattcgtgccggccgccgcgattcgtgccc
gggtaagtggataacgaggggggtaaaagatcttgcgcggataactcgggcctcggtcac
cgtctcgcctgcccgggcgggctcaccggcgttgccgttaccgccctgcgccacgtgcct
ggcgctttaccacgtcgcagtgagtccttatggtccggtgatcgccggtgagcttgccac
ggtgaaagccacaatcccttgcgccagtgaccttctccctctccggccgccagcgcgcct
cccaaattcacgccaccgctctggatcctataaattgagccaccgtcagctccgttaggt
aatcaagcaccaatcaccaacccgtgcctcaattgtccaccagagcgcccaatttcggat
ttcccccaaatcggtctcaacacccagagtgacctcgccgtggccagctgctcaggtccg
ttcatgccctctgctctcttgtttcagcatccttgtgtgctcctgatgctcctcgacccg
ccaattgaactagacccccttagatcgccgggaacgcgttgtttgtccattgttcgcgct
gtcaccgtggacagaggatttagagctccaatcgtgaaattaagtgaggggaaatgcttg
ttaggggttgaattaggtgtctgccgcacgagagcaccggtcattgcgtgatccggccgg
tataggctcgccggagctcggctcccgccgtcgccgtcgtggacctcggttgtgaagaaa
tagaagtggaggggcctttttgcaatgtcagtgacacatagaaatagtgcgggactcttt
ttggttattcaaacgccaggggcctctgtgcaaaactggcagcgcgggcgcgcgcggcgc
gctttccccgtttgggccgcttgggccagattcagcccaatactgttcatctttttcttt
ttctttttctgccagacttagagaatttctagaaaattatagaaaaatgctaaaaatacc
agaccaattttgctaggctcctaattttctatagtatttaataaaaatagtttcatgatt
tttagttcaaatagggaattatggagtatttaaaatagccaaaaccatacttctggaatt
ttagaaataattaataattccaaaaatcaccaaactttttagataaactttaaatattat
ttagaagccttgggtaaagtttggtatgatttggaccatgtttgatacttagaacccaaa
accctagcccctgccctatgaacttcactattgactccgaaaaccctagtttcccggaga
tccgtgaaggaaagttgtattcaagaccttagataataaacttttattatctttgcattt
tcatgagcattacatgagcattcatgattatatatggttatatatagaaaacgaagaaga
aatagaagttgaagaagcaaggactacaccaccaccacctgaagaacctcaggcagggaa
ctgtttttattttgatatctgtggaacagagcctgactcacctataacacaaggcaagcc
ccggtgcatttgccacctccttgttattttaaaatctttctcacttgcttgatgcattag
gtgataggagttgtgtgctaaaccaattgctgcatttccttccttggatttgattacctt
tccttaatcccctgttttacaaaaaggtttttcttatgcttagctttgctctagaaaaac
aaaatgttttgttttacaaaagatgatgcttcaaagtgggtgggatgttttcaaaaataa
aacttgatggtggatccatcatggccatgatgggttcaacatcggaaaagatgtacctct
gccaggtaccaaactttgggtttgaaatgataaagctgagaccgggcgggtgacttgcac
gagaagagagtctcggtgtagtgtctccgtctgagtcgattaaggaccgtctcgatgtag
gcttgctgaccgaggaccctttaactggtcacatgcctcgtcatgggtaagctttgcctc
gggcagactaataccagaataagataacacgcaatgggagtggagagatggcgagagtag
cgtgtaccctccgtggcaagaggctggacggtggtgtatctgtgctctcggttggcgtga
acctgatctggtcttaagaaccccggtggcgagttgacatatgcaagggttaagtgctac
atatgtcgtgtgattggagatcctcagctgagtataatcgattcggatcgccgtaacttc
gcggacatgaagacttggtcactgccctacacgtagcattccagtgaacaagaaagggtt
gataagaaattggctagtataggtcaagtgcttgaactagggtagaaagaactctagatc
aggtaatttacttaacttgactaataaaactggatttttaaggatccactattagtaagc
atttctgcaaacagagtctttgattattgataagccttaccttgactccctaaagccagc
atatccttgagagtcttttattttgacgggtaagacttgcgaaagtacacttcgtactca
gggctttatcccatgttgttttaggtgaggaagcaacaaacttttgttgcttctgttcca
aggtggtgccaaagaagaaaatcaagactgaagctgcgggaggaagtgtcctcccttaag
aaaaactttttacttttatcgggaggggtttttgcctcccaggttatgtaataatattac
tcagcactctatattatgttctggtctgtaataatacaactctttcttacttttaaataa
agtaagttattgtaactgcttccgcattttcgtacctccgatgtattgtaatgtctgcgt
gacgggtgaaacgctcttgggaaaggtaaggaatacagataccgaacttgtcaagtgatt
aggtgcacctgcagggttgtctgaggtccgttggacaaggacaactgtaggtgggcctaa
tgacttgggaggttctgtcacagctggtatcggagcgaagcccatctctgcagatattat
gaggcattttcaaaaagaattttcaaagacttatctaagaaaatttctttccttcttatc
taactaccttctgaagtacttattttaaagaccagatagtagagtgcaatgtatagaagg
ttgtgaatcaactaaggttgattctgtaattatgcatgcatcatgctaaaaactatacta
ataagattttcccccttatggagatatgccgccgcgcacaaggaaaaccgcgcgcaagtc
tactggaccattggcgtgcctcgccatcaactagctccaaggcatgaggatagtagtagt
ggtagcaatgatccaatcggagatctggaagctcaagtggaacagcttcgaacggagctc
cgtcacaggaacaatgtatgggtcgaggatggtcagcgaataaatgaattaagaactgac
atccgccacctgcaagaccagcttgctgaacgagatttagcgctcgattgggctgttaac
tcacgttcacttgcttgggccaaggaagccaaagctcgagcccgtgtggaggagcttagc
acagccgttgacaacttgcaggtttactgtaatacactacatgaggaagttcatgtattg
tattcgcaactgcaccctgacgtacctgcggatcctgtcggaatgggagccggaccttct
ggagcagcgggtgaagcccttggtggggaactggaccttttcaggccccctccttcaatg
aacctggttgatgaatggtctcctacacccgacagcgaagctaccaagagtgataagaag
ctagagtagtatagtatagaaatagtataatgtataataggtaatgtagtcctgttgtaa
attcgagtctgtatcattaccttttaagtaatgtaaaatggatggtttgctttggcatat
tatatttttccaaatgttctttgcctcagatgccatccaggactcgtgcacaggatggtg
cgggaacctcccgtgggagggaagctactcctaatccaccccagtacctccaacattggc
tgaggctatcgctgccttggtcaatgcacagccgataacacccgcttcctcgggaaatgg
cgggacaacaatcaacagcaaggcgggcgagcttatccgcaaggaccccgcgaaacttca
tatctggatttctcgaaacacgtcccccactatttgtcaaggcagaagatcctcttgaag
cgatgagtggatccgggttattgagcagaagtttgggcttctccgatgcacggagactca
gaagcccttatttgcggccaacagttgcgaggccctgccagcacctggtggggaaattat
gtggccattcagcctgccggtcatcaaattacctgggacgaatttaaactggcattccgg
gagcactatattcctgaaggagtgctccatatgaaacaagaagaatttatgaagctcaaa
caaggtggagatactgtcactcagtatctcaacaaattcaatcatttgtcccagtatgcc
atcgatcaagtcaacactgatctgaagaagaaaaattgttttatgagaggccttaatgac
cggctgcaacggaaaatggccacctgcctcgaccttacttacagcagggctgtcagcacg
gcgctggcagttgaagccaaatatgcaggcccaggaaaatcaaagggctatggaggtgac
aggcccaatcaggggcctgagaagagacaaaggttggtgatccgaccttttaatcagaat
cgttcttcaccacgtccaccctcctaccccttcaaacaacctgttttatccgtcctgcca
ctgcccccacttcaacaaatcagccgggtgcccctggtactcgtttccccgccctcccaa
gttcttcaacaggctgctttaattgtggaaagtctggacattttatcaaggactgcccat
atccgaagcagaacagatcaaataatcagcagagttctgggagttccactcaaggcaagg
gaaatgcggcaataatacagcgggcaaaaatatgaagaaaactgggcgaatttattatac
tcaagtggccacacaccggaaggagaaccggtatgatgggtacgtttctcgtggccaatc
accctgcagttattctctttgattctggtgcttcacatacattcataagcaagaagtttg
tggagcaacattgcattccatacaatgaatcaagggaagggtttataattcattcgcctg
ggggacaaatatttactaaagaagtggctttccatgtgcccgtaacattggctgaacggg
actttcctacaaacatgattgttctaaaaggccaagatatagatgtaattctgggcatga
attggttagcccaacataaagctatcctcaacactgatctgagaaccatcaggttgagtt
atggccaagaagaggttctcttgtccatccccgtagctattccagctaaaccatttggca
gagtatatgaagccatcataccggagatccaagatattccggtagtatgtgaattcccgg
acgtctttccggaagatctgcctggattgcctccagaaagagatgtagaatttgtgattg
agttgaagcccggtacggctcctatttctagaaggtcgtaccgaatgcctccgaatgaat
tggcagaactcaagacccaattacaagatctactagaaaagggattcatccgaccaagct
cgtcaccttggggttgtccagccatctttgtcaagaagaaggaccaaacacttcggatgt
gcgtggattatagaccccttaatgaggtcacatcaagaataagtaccctcttccccggat
tgacattctatttgatcaacttaccggagctcgggtattttccaagattgacctcaggtc
gggttatcatcagatccgtatccgacccgaagatatacccaagaccgcattcactacgcg
gtatggattatttgaatatctggttatgtctttcggactaacaaatgctcctgcccactt
cacatatctgatgaactcggtatttatgcccgagttggataaatttgtggtggtcttcat
tgatgatatcttgatatattccaagaatgaagaggagcatgctcagcatttgcggatcgt
attaacgcgcttaagggaacatcaattatatgctaagttcagtaaatgcgcgttttggct
ggaggaaatccaatttctgggacatgtattatctgccaaggggattgcggtggatcccag
caaagtcaaggatattttggagtggaaacccccaaccactgtacatcaagtccgaagttt
ccttggactggctggttattaccgccgatttattccagatttttccaagcttgtgaaacc
aatcacaagtttattgaagaatgatactaaatttaattggtcttcaaaatgcaatgaagc
ctttgagcagctgaaggtattattgaccactgctccggtattggctcaaccggacattga
aaagccctttgatgtgtattgtgacgcatcaggcagtggtctcggctgtgttttaatgca
agagggccgagtatagcttatgcttcaaggcagttgcgccggcatgaggaacattatcca
actcatgacctggaattagctgctgtggttcatgccctgaaaatatggcgtcattatctg
ctggggaatatctgtcatatttatacagatcataaaagtttgaagtacatctttacccag
tcagagctgaatatgaggcagaggagatggcttgagctgattaaggattatgaattggaa
attcactatcacccaggcaaggctaatgtagtggcagatgcattaagtcgcaaggcttcc
tgccattgtcttacaatgaagacttctgacattacattatgccaagaaatggagaagttg
aacctgggaatgattcaacatggaacttcaaatcacttgaagcttgagtcagtccttctg
caaaggataattgatgcacaaagaaatgatgagggtatgaaacacattcatgagaaaata
gaggccggtaaagccaactgcttcagaaaagatgatcaaggtgttgtatggtttaacaac
cgcatagttgtgcctaagaatgatgagatccgccagcaaattttagatgaagcacatctt
agtcgctattctattcatcccggaagcactaagatgtatcatgatctaaaacaacattat
tggtggacaaagatgaagattgaaattgcacgctatgtggcaagatgtgacacttgtaga
cgtgtcaaggccatacatatgaaaactgctggtccattgcaatctttacctataccaaca
tggaaatgggaggatattagcatggactttattgtgggattacccaggacagcaaaaggg
tatgattctatttgggttataattgatcgacttacaaagatcgcccactttctgccagtc
aaggtaaagtatccagtgccacatatgcgaactgtacattgctcgtattctcagtttgca
cggtgttccaaagacaatagtgtcggatcgtggacctcaatttgtatccaaattttggga
agaacttcacaaatccttgggtactaagttgctccacagttcggcctatcatcctcaaac
tagtgggcagactgagagggtaaatcaaatacttgaagatatgttgcgagcatgtgttct
ggaattcccacagaaatgggatgattgtttaccattagcggagttctcatataataatag
ctatcaagagagcatcaagatggcaccctttgaagctttgtatggacgacggtgtcgtac
tccgttaaactggtctgaaccaggtgaaagatgttttttcaggcctgatatggtaaaaga
gacagaagaaaaagttcaacgaataattcataatttgaaagaagcccaagctcgcaaaag
agttatgcagacaaacgacgcaacccttgtactttcaagttgaagattatgtctacctga
aagtctcaccaatgaagggtgtatcacgtttcggggtaaaagggaagcttgcaccccggt
acattggtccttttcctattcttgaaagatgtggaccagtggcataccgactccagttac
ccgaaacattgtctgctgtgcataatgtgttccacgtatctcaattgaagaagtgtcttc
gggttccagatcgaaccattgaagtaacggatgttgccttagaaccagacttgacatatt
cagaacatcctattcgagtcttggatcaaaaggacaggattacccgaagaagaactctca
agttttataagatacagtggaaccaacatacggaagatgaagctacttgggaaactcaag
actttttagaaaagaatttcccaggctttttagcttcatgtaaattgtaagatatgtaca
ttgttgtaataaaggaatgaaccccataccacccctgccttgtaccaaaaataaggaaat
aaaaatatgacgcgtttccttttccattacttgccctaggacttttaatctcgggacgag
attcttttatggggggaaggatgtaacacccctggtgttactgtcactaaaacttgagca
taacatcataagcattggcatatcatgtgtttgttacacctagaatgcattcactaggca
aaaatttcaaacaagttgtattgatgtgacatgttatgagtaaaaccctagggtagggta
cttaaccctaaattgggcttaaaagagtaaacaaagcctaaataagagaaaacttcaaaa
cttattagaaatgatcataaaatatcaccattaatggacttaagtggcatccaaacccta
gaagtaccaaaaaccctaaatagaaccctggaaaaccctagatgaaaccctagggggtta
tgtgcaaaatttgccacttttggaccaaagtgcaaaaaccatggtattagggtaccttaa
gtcatatggttcacatatttgaggatttgcaagttaaaccatgagatttggacttatttg
caaaaagccccacttgagctctataggttaagtctgaaattcagtgaattgggtcaactt
tggagccctatatcttccaaattataaagattttgccctaggtcaacacatcaaatttgt
agagctataaaggagaacaactttgcttaaggattaagcattggtgttatgaaaaatttg
gagaaaaatgagcccaaagttgggctgtcagtctgccttaagtctgaattctgactgaca
gtgagattggatgaactttgggctgaattcgagcatgatccagtgagtatttgagatggt
tgctatagcaaaattgtagctggattatagggctacaactttgtacagatggattagcaa
gttgctacataaaaattgagaaaatgccctcaattggtctgtcaggcgcactgaaagttc
ccatggtacagtgacggatcagatcgccagttcagacctcaccgccggcgaccctgcgcc
gattcgtgccgtcgccgcgattcgtgccggagtggataaacggggaggaaaatctcgccg
cggtgaactcggtgttcaccgtgcccaccccgatgggctcaccgccgttgccctcacggc
cgtgcgccacgtgcctagcctttaccacgtcgcagtgagtcactaccgtatcgccggaga
gttgccacggtgaaagccacaaccgcgccagtgaccttctccctctccggccgccagcgc
gcccaaattcgccaccgctcgacctataaattgagccccgcgctccgcaggtagtcagca
ccaacaccaacgtgcctcaatttccaccagagccccaatttgatttcccccaaatc
>Z300_TEdenovoGr-B-G546-Map20_reversed_s_2_s_1_s_1#CLASSI/LTR/GYPSY
gtaacacccctggtgttactgtactaaaacttgagcataacatcataagcattggcattt
catatgtttgatacacctagagtgcattcactaggcaaaaatttcaaacaagttgtattg
atatggcattttgcaaataaaaccctagggtagggtacttaaccctaaattgggattaaa
agggtaaaacaaagcccaaatagagaaaacctcaaagcttatgtgaaataatcataaaat
atcaccatggatggatttaagtgcattcaaacccttgaagtaccaaaaaccctaattgga
accctggaaaaccctaaatctaaaccctagggggctaagtgcaaaattagtgcacttttg
gactaaagtgcaaaaaccatggtaataaagtatcttaagtcatatggttcacaaatttga
ggatttgcaagttaaacctgagttttggacttatttgcaaaaagccccacttgaacccta
tgctaagtctgaatttcagtgaatgggctcaactttggagccttgtatctttcaaattat
aaggattttgccctaggtcaccacatcaaaattgtagagctataaaggagaacaactttg
cttaagagagtaagcattgttgttatgaaaaatttggagataattgagcccaaagttggg
ctgtcagctgcttaagtctgaaattagactaacagtgaattgacaactttgggctgaatt
caagcatgatctagtaagtatttgggtaggttgctatagcagaattgtagctggttcata
gggctacaactttgctacagatggatgattaagttgctacatgaaatttggagaaaatgc
cctgcaaattgctctgtcaggcgccctgaagaggttcccatggtacagtaactgaaaaga
tccgggttcagcgcacctcgccgccggtgaccctgcgccgtgatttgtgccggtcgccac
gattcgtgcccgtggtaagtggataaccacggggagtaaagatcttggcccccggatgct
tgggctcgatcgcggtgagctcgccgtacccccttgctcatcggtcggccgggataaacc
tcgccgccgttggccgcttaccgtcgtgcgccacgtgcccaagcgctttaccacgtcgca
gtgaatccgtatgcatgtccggtgatcgccggaggagttgccacggtgaaagccactaat
cccgtgcgccagtaacctcttcctctccggccgccagcgcccccccaaattgggcgccac
cgctcttgcatcctataaattgagcccccgtgagctccgtaaggtagtcacgcaaccaag
ccaccaagacttgccttcaattgttcaccagagagctccaatttggatttcccccaaatc
ggttcaagacccccgcgaaaatcacctcgccgtggccagcccattcaggtccgttcatgc
cctctgcgctcttgtttcagcatccttatgtgctctgatgctcatcgacccatccaattg
aactagaccccctagatcgccgggaacgcgttcatttgtccatggtgtcgctgtcaccgt
ggacagagcgatttagatcccattcatgaaattaattgaggggaaatgctcgttaggggt
cgaattaggtgtctgccgaaggagagcaccagtcttgcgtgatccggccggtctaagctc
gccggagctcggccccgccgttcgccgtcggggacctcggcctgtaaaggaatagaagtg
gaagggcctttttgcaaatgtcagtgactcatagaaatagtgcgaggactctttccagtt
attcaaaacgccgggggcctctgtgcaaaattgcagcgcgggcgcggcgcgcgcgttttg
cctgtgcgttgggcggcttgggctggtttcagcccagcactgttcattctttttcttttt
ctttttctgtaaactttggaaatttatagaaaattgtagaaaaatgctaaaaatatcaaa
ccaattttgctagactcctaattttctatagtatttaataaaaatagtttcatgattttt
agttcaaataaggaattttggagcatttaaaatagcctaaacaatgcttctggattttta
gaaaataattaataattccaaaaatccccaaactttttatatgaactttaaatattattt
agaagccttgggtagagtttggtatgatttggaccttgtttgatacttagaacccaaaac
cctagcccctgccctatgaatttctttactgactccggaaaccctagtttctcggagatc
cgtgaaggaaagttgtattcaagacattagataataaacttttattatctttgcattttc
atgagcattacatgggcattcattattatatatggttatatttagaaaacgaagaagaag
tagaagttgaagaagagaagacttcaccaccaccacctgaggaacctcaggcaggaactg
tttttattttgatatctgtggaacagagcctgactcacctataacacaaggcaagccccg
gtgcatttgccacctccttgttacttttaaaatctttctcacttgcttgatgcattaggt
gataggagttgtgtgctaaaacaattcctgcatttccttccttggatttgattacctttc
cttgattccctgttttacaaaaaggttttcttatgcttagtcttgctttagaaaaacaaa
atgttttgttttacaaaagatgatgtttcaaagtgggtgggatgttttcaaaaataaaac
ttgatggtggatccatcatggccatgatgggttcaacatcggaaaagatgtacctctgcc
aggtaccaaactttgggtttgaaatgattaagctgagaccgggcgggtgacttgcacgag
aagagagtctcggtgtagtgtctccgtctgagtcgattaaggaccgtgtcgatgtaggct
tgatgatcgaggaccctttaactggtcacatgcctcgtcatgggtaagctttgcctcggg
cagactaatgccagaataagataacacgcaatgggagtggagagatggcgagagtagcgt
gtaccctccgtggcaagaggctggacggtggtgtatctgtgctctcggttggcgtgaacc
tgatctggtcttaagaaccccggtggcgagttgacatatgcaagggttaagtgctacata
tgtcgtgtgattggagatcctcagctgagtataatcgattcggatcgccgtaccttcgcg
gttatgaagacttggtcactgccctacacgtagcattccagtgaagatgaagggttgtta
agaaattggctagtgtaggtcaagtgcttgaactagggtagaaagaactctagatacagg
taatttgacttaacttgacaaataaaactggatttttaaggatccacttttagtaagcat
ttctgcaaacagagtctttgattattgataagccttaccttgactccctaagccagcata
tccttgagagtcttttcttttgtcgggtaagacttgctgaggttcattccgtactcaggg
ttttatcccatgttgtttttaggtgaggaagcaacaaacttttgttgtttctgttctaag
gtggtgccaaaagaagaaaatcaagagtgaagctgcgggaggaagtgttccctccataaa
aactttttgtttaatatttatcgggaggggtttttgcctccctggttttgtaataatatt
actctgcactcttatattatattctggtctgtaataatataactctgtcttacttttaaa
taaaggtaagtttttgtaattgcttccgcattttcgtacctccgatgtttgtaatgtctg
cgtgacgggtgaaacgctcttgggaaaggtaaggaaaacagataccgaacttgtcaagtg
attcaggggcacctgcagggttgtctgaggtccgttggacaaggacaactgtaggtgggc
ctaatgacttgggaggttccgtcacagctggtatcggagcgaagcccatctctgcagata
ttatgaggcattttcaaaagaattttctaagacttatctagaaaatttctttccttctta
cctaactatcttctgaagtgcttattttaaagaccagatagtagagtgcaatgtatagaa
ggttgtgaatcaactaaggttgattctgtaattatgcatgcatcatgctaaaaactatgc
taataagatttcccccctatggagatatgccgccgcgcacaaggaaaaccgcgcgcaagt
ctactggacctattggtgtacctcgtcatcaacttgccccaaggcatgaagacagcagta
gcggtagcaacgatccaatcggggatttggaagctcaagtggatcagcttcgaacggagc
tccgtcgcaggaatgatgtatgggtcgcggatggtgagcgaataaatgaattaagaactg
acatccgccacctgcaagaccagcttgctgaacgagatttagcgcttgattgggctgtta
actctcgttcacttgcttgggccaaggaagcaaaagctcgagcccgtgtggaagagctta
gctcagccgtggacaacttgcaggtttattgcaatacattacatgaggaagttcatgtat
tgtattcgcaactgcacccgaacgtacctgcggatcctgtcgggatgggagccggacctt
ctggagcagcgggagaagcacttggtggggagctggacctttttaggccccctccttcta
tgaagctggtcgatgaatggtctcctacgcccgacagtgaagctaccaagagtgacaaga
agctagagtagtatagtatagaagtagtactaatgtataataggtagtgtaatcctgttg
taaaattcgagtctgtatcattactcttttaagtaatgtaaaatggatggttttctttgg
catattatattttccaaatgttctttgcctcagatgccttccaggactcgtgcacaggat
ggtgcgggtacctcccgtgggagggaagctactccaatccacctccagtacctccgacat
tggccgaggctatcgctgccttggtaatgctacagcagataatacccgctttctgcggga
gatggcgggtcaacaattccaacagcaaggcgggcgagcttatccgcaaggcccccgtga
aactcatatctggatttctctgagacgcgtcccccgctgtttgtcaaggcagaagaccct
cttgaagcggatgaatggatccggttattgagcagaagtttgggcttctccggtgttcgg
agactcagaagcccttatttgcagcccaacaattgcgaggccctgccagcactggtgggg
aaattttgtggccattcagccggctggtcatcaaattacctgggatgaattcaagctggc
cttcagagagcactatattcctgagggagtgcttcacatgaaacaagaagagttcatgaa
gctgaagcaaggggagatactgtcaccagtatctcaataaatttaatcacttatcccagt
atgccatcgatcaagtcaacactgatctgaagaagaagaattgttttatgagaggcctaa
tgatcggctgcaacgaaagatggccacctgcatcgaccttacttacggaagggctgtcag
cacagcactggcagttgaagccaaatatgcaggccccggaaaatccaagggtatggaggt
gacaggcccaatcagggccctgagaaaaggcaaaggttggtatccgaccttttaatcaaa
atcgttcttctctcgtccaccctcctacccattcaagcaaccagtctttatccgtcctac
cactgcccccacttctacaaatcagccgggtgcccctggtactcgtttccctgctcttcc
aagctcttcaacggctgcttcaattgtggaaagtccggacattttattaaggactgtcca
tatccgaagcagaatcaatcaaataatcagcagagttctgggagttccctcaaggcaagg
gaaatcggcacaatacagcgggcaagaatataaagaaaactggacggatttattatactc
aagtggccacaacaccggaaggtgaaccggtgatgatgggtacgttcctcgtggccaatc
accctgcagttattctttttgattctggtgcttcacatactttcataagcaagaagtttg
tggagcaacattgcattccatacaatgaatcaagggaagggtttataattcattcgcctg
ggggacaaatatttactaaagaagtggctttccatgtgcccgtaacattggctggacggg
actttcctactaacatgattgttctgaaaggccaagatatagatgtgattttgggcatga
attggttagcccaacataaagcaatcctcaacactgatctgagaaccatcaggttgagtt
atggccaagaagaggttcttttgtccatccccgtagctattccagctaaaccatttggca
gagtttatgaagccattataccggagatcaaagatattccggtagtatgtgagttcccgg
atgtctttccagaagatttgcctggattgcctccagaaagagatgtagagtttgtgattg
agttgaagcccggtacggctcccatttctagaaggtcgtaccgaatgcctccaaatgaat
tggcagaactcaagactcaattacaagatctacttgaaaagggattcatccggccaagct
cgtcaccatggggttgtccagccatctttgtcaagaagaaggatcaaacatttcggatgt
gcgtggattatagaccccttaatgaggtcactatcaagaataagtaccctcttcccggat
tgatattctatttgatcaacttactggagctagggtattctccaagattgacctcaggtc
gggctatcatcagatccgtattcgacccgaggatatacccaagaccgcattcactacgcg
gtatggattatttgaatatttggtaatgtcttttggactaacaaatgctcctgcccactt
cacttatttgatgaactcggtatttatgcccgagttggacaaatttgtggtggtcttcat
tgatgatatcttgatatattccaagaatgaagaggagcatgctcagcatttgcggatcgt
gttaacgcgcttaagggaacatcaattatatgctaagttcagtaaatgcgcgttttggct
ggaggaaatccaatttctgggacatgtgttgtctgccaaggggattgcggtggatcccag
caaagtcaaggatattttggagtggaaacccccaaccactgtacatcaagtccgaagttt
ccttggactggctggctattaccgccgatttattccagatttttccaagcttgtgaaacc
aatcacaagtttattgaagaatgatactaaatttaattggtcttcaaaatgtaatgaagc
ctttgagcaattgaaggtattattgaccactgctccggtattggctcaaccggatattga
aaagccctttgatgtgtattgtgacgcatcaggcagtggtctcggctgtgtttaatgcaa
gaaggccgagtaatagcttatgcttcaaggcagttgcgccggcatgaggagcattatcca
actcatgatctggagctagctgcagtggttcatgccctgaaaatatggcgtcattatctg
ctggggaatatctgtcatatttatacagatcataaaagtttgaagtatatctttacccag
tcagagctgaatatgaggcaaaggagatggcttgagcttattaaggattatgaactagaa
atccattatcacccaggcaaagctaatgtagtggcagatgcactgagtcgcaaggcttcc
tgccattgtcttacaatgaggacttctgacattacgttatgccaagaaatggagaagttg
aacctgggaatgattcaacatggaacttcaaatcacttgaagcttgagtcagtcctcttg
caaaggataattgatgcacaaagaaatgatgagggtatgaaacacattcatgagaagata
gaggccggaaaagccaactgcttcagaaaagatgatcaaggtgttgtatggtttaacaac
cgcatagttgtgccaaagaatgaagaaatccgccagcaaattttagatgaagcacatctt
agtcgctattctattcatcccggaagcactaagatgtatcatgatctaaaacaacattat
tggtggacaaagatgaagattgaaattgcacgctatgtggcaagatgtgacacttgtaga
cgtgtcaaggccatacatatgaagactgctggtccattacaatctttacctatcccaaca
tggaaatgggaggatattagtatggactttattgtgggattgcccaggacagcaaaaggg
tatgattctatctgggttatcattgatcgacttacaaagattgctcattttctccagtca
aggtaaattatccagtattgcatatgcggaattgtacattgctcgtattctcagtttgca
cggtgttccgaagactatagtgtcggatcgtggacctcaatttgtatccaaattttggga
agaacttcacaaatccttgggtactaagttgctccacagttcggcctatcatcctcaaac
agtgggcagactgagagggtaaatcaaatacttgaagatatgttgcgagcatgtgttctg
gagttcccacagaaatgggatgattgtttaccattagcggagttctcatataataatagc
tatcaagaaagcatcaagatggcaccctttgaagctttgtatggacgacggtgtcgtact
ccgttaaattggtctgaacctggtgaaaggtacttcttcaggcctgatatggtaaaagag
acagaagaaaaagttcaacgaataattcataatttgaaggaagctcaagctcgtcagaag
agttatgcagacaaacgacgacaacccttgtactttctagtggagattatgtctacctga
aagtttcaccaatgaagggtgtatcacgtttcggggtaaaagggaagcttgcaccccggt
acattggtccttttcctattcttgaacaatgtggaccagtggcataccgacttcaactac
ccgaaaccttgtctgctgtgcataatgtgttccacgtgtctcaattgaagaagtgtcttc
gggttcccgatcgaaccattgaagtaacagatgttgtcttagaaccagacttgacatatt
cagaacatcctattcgagtcttggatcaaaaggacaggattacccgaagaaaaactctca
agttttataagatacagtggaaccaacattcgaagatgaggctacatgggaaactcaaga
ctttttagaaaagaatttcccaggctttttagcctcatgtaaattgtaaatgtgtatatt
tgttgtaataaaggagtgaacccccataccacccctgccttgtaccaaaaataaggaaat
aaaaatgtgacgcgtttccttttccattacttaccctaggacttttaatctcgggacgag
attcttttatggggggaaggatgtaacacccctggtgttactgtcactaaaacttgagca
taacatcataagcattggcatttcatgtgtttgatacacctagagtgcattcactaggca
aaaatttcaaacaagttgtattgatatggcattttgtaaataaaaccctagggtagggta
cttaaccctaaattggggtttaaaggggaaaacaaagcccaaatagagaaaacctcaaaa
cttatttgaaataatcataaaatatcaccatggatggacttaagtgcattcaaacccttg
aagtaccaaaaaccctaattagaaccctggaaaaccctaaacttaaaccctagggggcta
agtgcaaaattagtgcacttttggactaaagtgcaaaaaccatggtaatagggtatctta
agtcatatggttcacaaatttgaggatttgcaagttaaacctgagttttggacttatttg
caaaaagaccccattaaccctatatggctaagtctgaatttcagtgaatgggctcaactt
tggagccttgtatctttcaaattataaggattttgccctaggtcaccacatcaaatttgt
agagctataaaggagaacaactttgcttaagagagtaagcattgttgttatgaaaaattt
ggagataattgagcccaaagttgggctgtcagctgctttcagtctgaaattagactgaca
gtgagattgagcgaactttgggctggattcaagcatgatcagtaagtatttgggtatggt
tgctatagcaaaattgtagctggtttatagggctacaactttgtacagatggatgagtaa
gttgctacatgaaatttggagaaaatcgccctaaagttgctctgtcaggcgctctgaaga
agtccatggtacagtaactgaacagatccagttcagtcccctcgccgccggtgatctttg
cgccgtgattgtgccgtcgccgcgattcgtgcccgtggtaagtggataaccacggagtaa
agatcttggcacccggatagctcgggccggtcgcggtgagctcgccgtaccccttgctct
cgtcggtcggataacctcgccgccgttgctcaccgtgtgcgccacgtgctcaagctttac
cacgtcgcagtgaatcacgttggatgtccgtgatcgccggaggagttgccacggtgaaag
ccactaatccctgcgccagtaaccttcttcctctccggccgccagccgcctcccaaattg
gcgccaccgctctagcatctataaattgaggcccccgtagctccgtaaggtaatcacgca
cccagccaccaagcttgccttcaattgttcaccagagagctccaatttgatttcccccaa
atcgtaccataagacctcgccgtggccagctcaggtccgttcatgccctctgcgctctcg
tttagatccttgtgtgctctgatgctcatcgacccaccaattgaactagaccctagatcg
ccgggaacgcttatttccgtgttgcgctgtcaccgtggacagagcgatttgagcccattt
gaaattaagttaggggaaactataggtgaattggttcgccagagcaccggtctgcgtgac
ggccggtcagctcgcggagctc
>Z300_TEdenovoGr-B-G546-Map20_reversed_s_2_s_1_s_2#CLASSI/LTR/GYPSY
tgataatgctattggtaataaacctgtaacacccctggtgttactgcactaaaacttgag
cataacatcataagcattggcatttcatatgtttgatacacctagaatgcattcactagg
caaaaatttcaaacaagttgtattgatatgacattttgtaaataaaccctagggtagggt
acttaaccctagattgggattaaagggtaaaacaaagccaaatagagaaaactcaaaact
tattgaaatatcataaaatatcacatggatggatttaagtgcatcaaacccttgaagtac
caaaaaccctaaatggaaccctggaaaaccctaaacttaaaccctagggggtaagtgcaa
aattagtgcacttttggactaaagtgcaaaaaccatggtaatagggtatcttaagtcata
tggttcacaatttgaggatttgcaagttaaacctgagatttggacttatttgcaaaaagc
cccacttgaaccctatggtaagtctgaatttcagtgaattggctcaactttggagcccta
tatctttcaaattataaggattttgccctaggtcaacacatcaaatttgtagagctataa
aggagaataactttgcttaagagataagcatggtgttatgaaaaatttggagataaatgg
acccaaagttgggctgtcagtctgcctaaagtctgaaattagactgacagtgattggatg
aactttgggctgattcaagcatgatcagtaagtatttgagtaggttctatagcagaattg
tagctggattatagggctacaactttgctacagatggatgacaagttgccatataaaatt
tggagaaaatcccccaaattgctctgtcaggcgcctgaagaagttcccatggtacagtaa
ctgaaaagatccaggttcagccccctcgccgccggtgactgcgccgggattcgtgccgcg
ccgccgattcgtgcccgtggtaagtggataaccacgggggagtaaagatcttggcccgga
tagcttgggctcggtcgcgtagctcgccgtccccacttgctcatcggtcggccggaatag
acctcgccgccgttggccgctcacgtcgtgcgccacgtgcccaggcgctttaccacgtcg
cagtgaatctgtatgagcccgttgatcgccggaggcttgccacggtgaaagccacaagcc
ctgcgccagtgacctctctctccggccgccagcgccctgccaaattgcgccaccgctctt
ggatctataaattgagccaccgtgagctccgttaggtagtcacgcacccaggcaccaacc
ttgccttaatcgtccaccagagagctccaatttgggatttcccccaaatcggttcaaccc
cccgaatcacctcgccgtggccagccctctcaggtccgttcatgccctcttctctcttgt
ttagcatccttgtgtgctctgatgctcatcgacccaccaattgaactagacccctagatc
accgggaacgccttgatttgtccatgtttgcgctgtcaccgtggacagaggatttagagc
ccattctgaaattgattgaggggaaagtcgttaggggtgaattggtgtcgccgaaagggc
accagtcattgcgtatccggccggtataagctcgccggagctcggctcgccgtccgccgt
cggggacctcgcctgtgaagaaatagaaatgaggggccttttgcaaatgtcagtgactca
taaaatagtgcgcggactctttcagttattcaaaacccaggggcctctgtgcaaaccgca
cgcgggcgcgcgcgggcgccttttgcctgggctgggccggcttgggctggtttcagccca
atactgttcatgctttttctttttctttttctgccaaactttggaaatttatagaaaatt
gtagaaaaatgctaaaaatatcagaccaattttgctagactcctaattttctatagtatt
taataaaaatagtttcatgatttttagcaaataaggaattttggagcatttaaaatagcc
taaaacatgcttctggatttttagaaaataattaataattccaaaaatcaccaaactttt
tggatgaactttatataatatttagaagccttgggtaaagtttggtatgatttggacctt
gtttgatacttagacccaaaaccctagccccctgccctatgaatttcttattgactccgg
aaaccctagtttctcggagaaccgtgaaggaaagttgtattcaagacattagataataaa
cttttattatctttgcattttcatgagcattacatgagcattcatgattatatatggtta
tatttagaaaacgaagaagaagtagaagttgaagaagagaagacttcaccaccaccacct
gaagaacctcaggcaggaactgtttttattttgatatctgtggaacagagcctgactcac
ctataacacaaggcaagccccggtgcatttgccacctccttgttcttttaaaatctttct
cacttgttgatgcattaggtgataggagttgtgtgctaaaccaattgctgcatttccttc
cttggatttgattacctttccttgattccctgttttataaaaggtttttcttatgcttag
tcttgctttagaaaaacaaaatgttttgtttttacaaaagatgatgtttcaaagtgggtg
ggatgttttcaaaaataaaacttgatggtggatccatcatggccatgatgggttcaacat
cggaaaagatgtacctctgccaggtaccaaactttgggtttgaaatgataaagctgagac
cgggcgggtgacttgcacgagaagagagtctcggtgtagtgtctccgtctgagtcgatta
aggaccgtgtcgatgtaggcttgctgaccgaggaccctttaactggtcacatgcctcgtc
atgggtaagctttgcctcgggcagactaataccagaataagataacacgcaatgggagtg
gagagatggcgagagtagcgtgtaccctccgtggcaagaggctggacggtggtgtatctg
tgctctcggttggcgtgaacctgatctggtcttaagaaccccggtggcgagttgacatat
gcaagggttaagtgctacatatgtcgtgtgattggagatcctcagctgagtataatcgat
tcggatcgccgtaacttcgcggacatgaagacttggtcactgacttacacgtagcattcc
agtaaacataagggttgttaagaaattggctagtgcaggtcaagtgcttgaactagggta
gaaagaactctagttacaggtaattgacttaacctgacaaataaaactggatttttaagg
atccacttttagtaagcatttctgcaaacagagtctttgattattgataagccttacctt
gactccctaagccagcatatccttgagagtcttttcttttgtcgggtaagacttgcgaaa
gtacattccgtactcagggttttatcccatgttgttttaggtgaggaagcaacaaacttt
tgttgtttctgttctaaggtggtaccaaagaagaacatcaagagtgaagctgcgggagga
agtgtcctccataagaaaaacttttactttttatcgggaggggtttttgcctcccaggtt
ttgtaataatattactctgcactctatatttgttctggttgtaataatataactctgtct
tacttttaataaagtaagttattgtaattgcttccgcattttcgtacctccgatgtttgt
aatgtctgcgtgacgggtgaaacgctcttgggaaaggtaaggaatacagataccgaactt
gtcaagtgattcagggcacctgcagggttgtctgaggtccgttggacaaggacaactgta
ggtgggcctaatgacttgggaggttccgtcacagctggtatcggagcgaagcccatctct
gcagatattatgaggcattttcaaaaagaattttcaaagacttatctagaaaatttcttt
cttcttacctaaccatcttctgaagtcttattttaaagaccagatagtagagtgcaatgt
atagaaggttgtgaatcaactaaggttgattctgtaattatgcatgcatcatgctaaaaa
ctatgctaataagatttcccccctcatggagatatgccccgcgcacgagaaaaaccgcgc
gcaagtctactggaccattggtgtacctcgtcatcaactagccccaagacatgaagacag
cagtagcggtagcaacgatccaatcggggacttggaagcccaagtggaacagcttcgaac
agaactccgtcacaggaatgagtatgggtcgaggatggtgagagaataaatgaattgaga
actgacatccgccacctgcaagaccagcttgctgaacgggatttagcgctcgattgggcg
ttaactctcgttcgcttgcttgggccaaggaagcaaaagctcgagctcgtgtggaagagc
ttagctcagccgtgacaacttgcaggtttactgcaatactctacatgaagaagttcatgt
attgtattccaactgcacccgaacgtacctgcggatcctgtcggaatgggagccggacct
tctggagcagcgggtgaagcacttggtggggagctggaccttttcaggccccctccttca
tgaactggtcgacgaatggtctcctacgccgacagtgaagctaccaagagtgacaaaaag
ctagaatagtatagtatagaagtagtactaatgtataataggtatgtaatcctgttgtaa
attcgagtctgtatcattaccttttaagtaatgtaaaatggatggtttgttggcatatta
tatttttccaaatgttctttgcctcagatgcctccaggactcgcgcacaggatggtgcgg
tacctcccgtgggagggaagcactccaatccaccccagtacctccgacactggccgaggc
tatcgctgccttggtaatgctacagcagataatacccgctttctgcgggagatggcgggt
caacaattccaacaacaaggcgggcgagcttatccgcaaggaccccgtgaaactcatatc
tggattctctgagacgcgtcccccgctgtttgtcaaagcagaagaccctctagaagcgga
tgaatggatccggtatgaacagaagttcgggcttctccgtgcacgagactcaaaagccct
tatttgcgcccaacaactgcgaggccctgccagtacatggtggggaaattttgtggccat
tcagccggctggtcatcaaatcactgggatgaattcaagctggccttcaggagcactata
ttcctgaaggagtgcttcacatgaaacaagaggagttcatgaagctaagcaaggggagat
actgtcaccagtatctcaacaaattcaatcacttatcccaatatgccatcgatcaagtca
acacagatctgaagaagaagaattgtttcatgagaggactaatgatcggctgcaacggaa
gatggccacctgcatcgaccttacttacagaagggctgtcagcacaacgctggcagtgaa
gccaaatatgcaggccccggaaaatcaaagggtatggaggtgacaggcccaatcagggcc
tgagaaaagacaaaggttggtaatccgaccttttaatcagaatcgttcttccctcgtcca
ccctcctacccttcaagcaaccgttttatccgtcctaccactgcccccactctacaaatc
agccgagtgcccctggtactcgtttccctgccctcccaagttcttcaactggctgcttca
actgtggaaagtccggacattttatcaaggactgtccatatccgaagcagaataaatcaa
acaatcagcagagctctgggagttccctcaaggaagggaaatacggcacaatacagcggg
caaaaatataagaaaactggacggatttattatactcaagtggccacaacaccggaaggc
gaaccggtatgatgggtacgttccttgtggccaatcaccctgcagttattctctttgatt
ctggtgcttcacatacttcataagcaagaagtttgtggagaaacattgcattccatacac
tgaatcaagggaagggtttataattcattcgcctgggggacaaatatttactaaagaagt
ggctttccatgtgcccgtaacattggctggacgggactttcctacaacatgattgttctg
aaaggccaagatatagatgtaattttgggcatgaattggttagcccagcataaagcaatc
ctcaacactgactaagaaccatcaggttgagttatggccaagaagaggttcttttgtcca
tccccgtagctattccagctaaaccatttggcagagttatgaagccattataccagagat
ccaagatattccggtagtatgtgaattcccggatgtctttccgaagatttgcctggattg
ccaccagaaagagatgtagagtttgtgattgagttgaagcccggtacggctcctatttct
agaaggtcgtaccgaatgcctccaaatgaattggcagaactcaagactcaattacaagat
ctacttgaaaagggattcatccggccaagttcatcaccatggggttgtccagccatcttc
gtcaagaagaaggatcaaacacttcggatgtgcgtggattatagaccccttaatgaggtc
actatcaagaataagtaccctcttcccggattgatattttatttgatcaacttactggag
ccgggtattctccaagattgacctcaggtcgggctatcatcagatccgtattcgacccga
agatatacccaagaccgcattcactacgcggtatggattatttgaatatttggttatgtc
tttcggactgacaaatgctcctgcccacttcacatatctgatgaactcggtatttatgcc
cgagttggacaaatttgtggtggtcttcattgatgatatcttgatatattccaagaatga
agaggagcatgctcaacacttacggatcgtgttaacgcgcttaagggaacatcaattata
tgctaagttcagtaaatgcgcgttctggctggaggaaatccaatttctgggacatgtatt
gtctgccaaggggattgcggtggatcccagcaaagtcaaggatattttggagtggaaacc
cccaaccactgtacatcaagtccgaagtttccttggactggctggctattaccgccgatt
tattccagatttttccaagcttgtgaaaccaatcacaagtttattgaagaatgatactaa
atttaattggtcttcaaaatgtaatgaagcctttgagcagctgaaggtattattgaccac
tgctccggtattggctcaaccggatattgaaaagccctttgatgtgtattgtgacgcatc
aggcagtggtctcggctgtgtttaatgcaagaaggccgagtatagcttatgcttcaaggc
agttgcgccggcatgaggaacattatccaactcatgacctggagctagctgcagtggttc
atgccctgaaaatatggcgtcattatctgctgggaatatctgtcatatttatacagatca
taaaagtttgaagtatatctttacccagtcagagctgaatatgagacaaaggagatggct
tgagctgattaaggattatgaattagaaatccattatcacccaggcaaagctaatgtagt
ggcagatgcactagtcgcaaggcttcctgccattgtcttacaatgaggacttctgacatt
acattatgccaagaaatggagaagttgaacctgggaatgattcaacatggaacttcaaat
cacttgaagcttgagtcagtccttctgcaaaggataattgatgcccaaagaaatgatgag
ggtatgaaacacattcatgagaaaatagaggccggaaaagccaatgcttcagaaaagatg
atcaaggtgttgtatggtttaacaaccgcatagttgtgcctaagaatgatgaaatccgcc
aacaaattttggatgaagcacatcttagtcgctattctattcatcccggaagcactaaga
tgtatcaagatctaaaacaacattattggtggacaaagatgaagattgaaattgcacgct
atgtggcaagatgtgacacttgtagacgtgtcaaggccatacatatgaagactgctggtc
cattacaatctttaccatcccaacatggaaatgggaggatattagcatggactttattgt
gggattacccaggacagcaaaagggtatgattctatctgggttataattgatcgacttac
aaagattgcccattttctgccagtcaagacaattacccagtattgctatgcccaattgta
cattgctcgtattctcagtttgcacggtgttccaaagactatagtgtcggatcgtggacc
tcaatttgtatccaaattttgggaagaacttcacaaatccttgggtactaagttgctcca
cagttcggcctatcatcctcaaacagtgggcagactgagagagtaaatcaaatacttgaa
gatatgttgcgggcatgtgttctggagttcccacagaaatgggatgattgtttaccatta
gcagagttctcatataataatagctatcaagaaagcatcaagatggcaccctttgaagct
ttgtatggacgacggtgtcgtactccgttaaattggtctgaacctggtgaaaggtatttt
tcaggcctgatatggtaaaagagacagaagaaaaagttcaacgaataattcataatttga
aagaagctcaagctcgcagaagagttatgcagacaaacgacgacaacccttgtactttct
agtggagattatgtctacctgaaagtttcaccaatgaagggtgtatccgtttcggggtaa
aagggaagcttgcaccccgatacattggtcctttcctattcttgaacaatgtggaccagt
ggcataccgacttcaactacccgaaacattgtctgctgtacataatgtgttccacgtgtc
tcaattgaagaagtgtcttcgggttccgatcgaaccattgaagtaacggatgttgcctta
gaaccagacttgacatattcagaacatcctattcgagtcttggatcaaaaggacaggatt
acccgaagaaaaactctcaagttttataagatacaatggaaccaacattcgaagatgagg
ctacatgggaaactcaagactttttagaaaagaatttcccaggctttttagcctcatgta
attgtaaatgtgtacattgttgtaataaaggaatgaacccccataccacccctgccttgt
accaaaaataaggaaataaaaatgtgacgcgtttccttttccattacttaccctaggact
tttaatctcgggacgagattcttttatggggggaaggatgtaacacccctggtgttactg
cactaaaacttgagcataacatcataagcattggcatttcatgtgtttgttacacctaga
atgcattcactaggcaaaaatttcaaacaagttgtattgatatgacattttgtaagtaaa
ccctagggtagggtgcttaaccctgaattgggcttaaagggaaaacaaagcccaaataga
gaaaacctcaaaactcattagaaataatcataaaatatcacatggatggacttaagtgca
tcaaaccctgaagtaccaaaaaccctaaatagaaccctggaaaaccctaaacttaaaccc
tagggggctaagtgcaaaattagtgcacttttggactaaagtgcaaaaaccaagtaatag
agatcttaagtcatatggttcacaatttgaggatttgcaagttaaacctgagatttggac
ttatttgcaaaaagaccacatagccctattgctaagtctgaatttcagtgaattggctca
actttggagccttgtatctttcaaattataaggattttgccctaggtcaacacatcaaat
ttgtagagctataaaggagaataactttgcttaagagataagcatggtgttgtgaaaaat
ttggagataattggacccaaagttgggctgtcagctgcttaagtctgaaatgactaacag
tgattgagaactttgggtaattcaagcatgatcagtgagtatttggtggtctatagcaaa
attgtagctggatataggctacaactttgtacagagataaagttgctacataaaaattgg
agaaatgccctaaatgctctgtcaggcgcctgaagaagtccatggtacagtgcgaaaaga
tccggttcacccctcgccgccggtgacttcgccgattgccgcgcgcgattcgtgcctggt
aagtggataaccacggggagtaaaaatcttggcctggatagctcggccggtcgcggtaac
tcgccgtaccctgctctcgcgcggataacctcgccgccgttctcacggtgcgccacgtgt
aagctttaccacgtcgcagtgaatcaccagccgtatcgccggagatgccacggtgaaagc
cacaacccgcgccagtaccttcctctccggccgcca
>Z300_TEdenovoGr-B-G546-Map20_reversed_s_2_s_2_s_1#CLASSI/LTR/GYPSY
aggttctatagcaaaattgtagctggtttatagggctacaactttgtacagagagataca
agttgctacataaaatttggagagccctaatgctctgtcaggcgtctgaagatcccatgg
tacagtgcggatcagatcgccagctcagacctcgccgccggtgaccctgcgccgattcgt
gccgtcgccgtgattcgtgccgggagtggataacatgggaaaaaaattctcgcctggata
ctcgggccccccctacccaccgcggccggtcggatggctcgccggcgttgccgcttccgg
ccgtgcgccacgtgcctggcgtttaccgcgtcgcgtgaatcctattccgtgatcgccgga
gagttgccacggtgaaagccacgaatccctgcgccagtaaccttccccctctccggccgc
cagcgccccgccaaattggccaccgctctgcacctataaattgaggccccgccagctccg
taaggtaatcacgcaccagcaccaaccttgcctccaatcgtccaccagagcgcccaattt
cggatttcccccaaatcggttcacacccccgcgaaagcgacctcgccgtggccagcccct
tcaggtccgttcatgccctcttctctcttgtttagcatccttgtgtgctcctgatgctcc
cgacccaccaattgaactagaccccttagatcgccgggaacacgttgatttgtccttgtc
cgctgtcaccgtggacagagcgatttagagcccattcgtgaaattaagtgaggggaaatg
ctcgttaggggtcgaattggtgtcgccgcacgagagcaccggtcattgcgtattcggccg
gtataagctcgccggagctcggcctgcgccgtcgccgtcggggacctcgcgctgtgaaga
aatagaaattgaagggccttttgcaaatgtcagtgacacagaaatagtgcggggctcttt
cggttattcaaaacccaggggcctcttgcaaagtcgccagcgcgggcgcgggcgcgcgcg
ctttccccgtgggccggcttgggctgaattcagcccagtactgttcactttttctttttc
tttttctgccagacttaaaaaattttagaaaattgtagaaaaatgctaaaaatatcaaac
caattttgctagactcctaattttctatagtatttaataaaaatagtttcatgattttta
gttcaaataaggaattttggggtatttaaaatagccaaaaccatgcttctggatttttag
aaaataattaataattccaaaaatcaccaaactttttagatgagctttaaatattattta
gaagccttgggtaaagtttggtatgatttggaccttgtttgatacttagaacccaaaacc
ctagccccctgccctatgaacttcactattgactccgaaaaccctagtttctcggagatc
cgtgaaggaaagttgtattcaagacattagataataaacttttattatctttgcattttc
atgagcattacatgagcattcatgattatatatggttatattagaaaacgaagaagaagt
agaagttgaagaagagaagactcaccaccaccacctgaagaacctcaggcagggaactgt
ttttactttgatatctgtggaacagagcctgactcacctataacacaaggcaagccccgg
tgcatttgccacctccttgtattttaaaatctttctcacttgcttgatgcattaggtgat
aggagttgtgtgctaaaccaattcctgcatttccttccttggatttgattacctttcctt
gattccctgttttacaaaaaggtttttcttatgcttagtcttgctctagaaaaacaaaat
gttttgtttttacaaaagatgatgtttcaaagtgggtgggatgttttcaaaaataaaact
tgatggtggatccatcatggccatgatgggttcaacatcggaaaagatgtacctctgcca
ggtaccaaactttgggtttgaaatgataaagctgagaccgggcgggtgacttgcacgaga
agagagtctcggtgtagtgtctccgtctgagtcgattaaggaccgtctcgatgtaggctt
gctgaccgaggaccctttaactggtcacatgcctcgtcatgggtaagctttgcctcgggc
agactaataccagaataagataacacgcaatgggagtggagagatggcgagagtagcgtg
taccctccgtggcaagaggctggacggtggtgtatctgtgctctcggttggcgtgaacct
gatctggtcttaagaaccccggtggcgagttgacatatgcaagggttaagtgctacatat
gtcgtgtgattggagatcctcagctgagtataatcgattcggatcgccgtaacttcgcgg
acatgaagacttggtcactgacctacacgtagcattccagtaaagagaagggttgttaag
aaattggctagtgtaggtcaagtgattgaactagggtagaaagaactctagatgcaggta
attttacttaacttgacaaataaaactggatttttaaggatccacttttagtaagcattt
ctgcaaacagagtctttgattattgataagccttaccttgactccctaaagccagcatat
ccttgagagtcttttcttttgtcgggtaagacttgcgaaagtacattccatactcagggt
tttatcccatgttgtttttaggtgaggaagcagcaaacttttgttgcttctgttccaagg
tggtccaaaagaagaaaatcaagactgaagctgcgggaggaagtgtccttccataaaaac
tttttactacttatcgggaggggtttttgcctcccaggttatgtaataataatactctgc
actctatatttattctggtctgtaataatataactcttcttacttttaaataaagttaag
ttattgtaattgcttccgcattttcgtacctccgatgtttgtaatgtctgcgtgacgggt
gaaacgctcttgggaaaggtaaggaatcagataccgaacttgtcaagtgattcaggggca
cctacagggttgtctgaggtccgttggacaaggacaactgtaggtgggcctaatgacttg
ggaggttccgtcacagctggtatcggagcgaagcccatctctgcagatattatgaggcat
cttcaaaaagaattttcaaagacttatctagaaaatttctttccttcttacctaactacc
ttctgaagtgcttattttaaagaccagatagtaagagtgcaatgtatagaaggtgtgaat
caactaaggttgattctgtaattatacatgcatcatgctaaaaactatactaataagatt
ttcccccttatggagatatgccgccgcgcacaaggaaaaccgcgcgcaagtctactggac
caattggcgtgcctcgtcatcaactgctccaagacatgaagatagcagtagtggagcaat
gatccaatcggagatctgaagctcaagtggatcagcttcgaacagaactccgtcacagga
acaatgtatgggtcgaggatggtgagagaataaatgaattaagaactgacatccgccacc
tgcaagaccagcttgctgaacgagatttagcgctcgattgggctgttaactctcgttcgc
ttgcttgggccaaggaagcaaaagctcgagcccgagtggaagagcttagctcagccgttg
ataacttgcaggtttactgcaatacactacatgaggaagttcatgtattgtattcacaac
tgcaccctaacgtacctgcggatcctgtcgggatgggagccggaccttctggagcagcgg
gagaagccttggtggggaactggaccttttcaggccccctccttccatgaagctggttga
tgaatggtctcctacacccgacagtgaagctaccaagagtgataagaagcaagaatagta
tagtatagaaatagtataatgtataataggtaatgtatcctgttgtaaattcgagtctgt
atcattacctttttagtaatgtaaaatggatggtttgctttggcatattatattttttcc
aaatgttctttgcctcagatgccgtccaggactcgtgcacaggatggtgcggaacctccc
gtgggagggaagctactccaatccacctccagtacctccacactggccgaggctatcgct
gccttggtaatgcacagccgataatacccgcttcctgcgggaaatggcgggtcaacaatc
caacagcaaggcgggcgagcttatccgcaaggaccccgtgaaactcatatctggatttct
cgaaaccgtcccccacttttgtcaaggcagaagatcctctgaagcgatgaatggatccgg
gtattgagcagaagtttgggcttctccgatgtacggagactcagaagcccttatttgcag
ccaacaattgcgaggccctgccagcacctggtggggaaattttgtggccattcagccggc
cggtcatcaaatcacctgggatgaattcaaattggcttccggagcactatattcctgaag
gagtgctccatatgaaacaagaagaatttatgaagctaaacaaggggagatactgtactc
agtatctcaacaaattcaatcacttgtcccagtatgcaatcgatcaagtcaacactgatc
tgaagaagaagaattgtttcatgagaggactaatgatcggctgcaacggaaaatggccac
ctgcatcgaccttacttacggaagggctgtcagcacagcgctggcagttgaagccaaata
tgcaggctcggaaaatcaaagggtatggaggtgacaggcccaatcaggggcctgagaaga
gacaaaggttggtgatccgaccttttaatcagaatcgttcttcaccacgtccaccctcct
acccttcaaacaacctgttttatccgtcctaccactgcccccacttcaacaaatcagccg
ggtgcccctggtactcgtttccctgccctcccaagttcttcaactggctgcttcaattgt
ggaaagtctggacattttatcaaggactgcccatatccgaagcagaataaatcaaataat
cagcagagtctgggagttccctcaaggcaagggaaatgcggcaaaatcgcgggcaaaaat
ataagaaaactgggcgaatttattatactcaagtggccacacaccggaaggagaaccggt
atgatgggtacgtttcttgtggccaatcaccctgcagttattctctttgattctggtgct
tcacatacattcataagcaagaagtttgtggagcaacattgcattccatacaatgaatca
agggaagggtttataattcattcgcctgggggacaaatatttactaaagaagtggctttc
catgtgcccgtaacattggctgaacgggactttcctactaacatgattgttctgaaaggc
caagatatagatgtaattttgggcatgaattggttagcccaacataaagcaatcctcaac
actgatctgagaaccatcaggttgagttatggccaagaagaggttctcttgtccatcccc
gtagctattccagctaaaccatttggcagagtatatgaagccatcataccggagatccaa
gatattccggtagtatgtgaattcccagatgtctttccagaagatttgcctggattgcct
ccagaaagagatgtagaatttgtgattgagttgaagcccggtacggctcctatttctaga
agatcgtaccgaatgcctccaaatgaattggcagaactcaagactcaattacaagatcta
ctagaaaagggattcatccggccaagctcgtcaccatggggttgtccagccatctttgtc
aagaagaaggatcaaacacttcggatgtgcgtggattatagaccccttaatgaggtcact
atcaagaataagtaccctcttccccggattgacattttatttgatcaacttactggagct
cgggtattttccaagattgacctcaggtcgggctatcatcagatccgtattcgacccgaa
gatatacccaagaccgcattcactacgcggtatggattatttgaatatctggttatgtct
ttcggactaacaaatgctcctgcccacttcacatatctgatgaactcggtattcatgccc
gagttggacaaatttgtggtggtcttcattgatgatatcttgatatattccaagaatgaa
gaggagcatgctcagcatttacggatcgtattaacgcgcttaagggaacatcaattatat
gctaagttcagtaaatgcgcgttttggctggaggaaatccaatttctgggacatgtatta
tctgccaaggggattgcggtgatcccagcaaagtcaaggatattttggagtggaaacccc
caaccactgtacatcaagtccgaagtttccttggactggctggttattaccgccgattta
ttccagatttttccaagcttgtgaagccaatcacaagtttattgaagaatgatactaaat
ttaattggtcttcaaaatgtaatgaagcctttgagcaactgaaggtattattgaccactg
ctccggtattggctcaaccggacattgaaaagccctttgatgtgtattgtgacgcatcag
gcagtggtctcggctgtgtttaatgcaagagggccgagtaatagctatgcttcaaggcag
ttgcgccggcatgaggaacattatccaactcatgacctggagttagctgctgtggttcat
gccctgaaaatatggcgtcattatctgctggggaatatctgtcatatttatacagatcat
aaaagtttgaagtatatctttacccagtcagagctaatatgaggcaaaggagatggcttg
agctgattaaggattatgaattggagattcattatcacccaggcaaggccaatgtagtgg
cagatgcattaagtcgcaaggcttcctgccattgtcttacaatgaagacttctgacatta
cattatgccaagaaatggagaagttgaacctgggaatgattcaacatggaactttaaatc
acttgaagcttgagtcagtccttctgcaaagaataattgatgcacaaagaaatgatgagg
gtatgaaacacattcatgagaaaatagaggccggaaaagccaactgcttcagaaaagatg
atcaaggtgttgtatggtttaacaaccgcatagttgtgccaagaatgaagagatccgcca
gcaaattttagatgaagcacatcttagtcgctattctattcatcccggaagcactaagat
gtatcaagatctaaaacaacattattggtggacaaagatgaagattgaaattgcacgcta
tgtggcaagatgtgacacttgcagacgtgtcaaggccatacacatgaaaactgctggtcc
attgcaatctttaccataccaacatggaaatgggaggatattagcatggactttattgtg
ggattgcccaggacagcaaaagggtatgattctatctgggttatattgatcgacttacaa
agattgctcactttctgccagtcaagacaaattacccagttgctacctatgcggaattgt
acattgctcgtattctcagtttgcacggtgttccgaagactatagtgtcggatcgtggac
ctcaatttgtatccaaattttgggaagaacttcacaaatccctgggtactaaattgctcc
acagttcggcctatcatcctcaaacagtgggcagactgagagggtaaatcaaatacttga
agatatgttgcgagcatgtgttctggaattcccacagaaatgggatgaatgtttaccatt
agcggagttctcatataataatagctatcaagaaagcatcaagatggcaccctttgaagc
tttatatggacgacggtgtcgtactccgttaaattggtctgaaccaggtgaaagatattc
ttcaggcctgatatggtaaaagagacagaagaaaaggttcaacgaataattcataatttg
aaggaagctcaagctcgcaaaagagttatgcagacaaacgacgacaacccttgtactttc
tagttggagattatgtctacctgaaagttcaccaatgaagggtgtatccgtttcggggta
aaagggaagcttgcaccccggtacattggtccttttcctattcttgaacgatgtggacca
gtggcataccgacttcaactacccgaaacattgtctgctgtgcataatgtgttccacgtg
tctcaattgaagaagtgtcttcgggttccagatcgaaccattgaagtgacagatgttgcc
ttagaaccagacttgacatattcagaacatcctattcgagtcttggatcaaaaggacagg
attacccgaagaaaaactctcaagttttataagatacagtggaaccaacattcggaagat
gaagctacatgggaaactcaagactttttagataagaatttcccaggctttttagcttca
tgtaaattgtaaaatatgtacattgttgtaataaaggaatgaacccccataccacccctg
ccttgtaccaaaaataaggaaataaaaatgtgacgcgtttccttttccattacttaccct
aggacttttaatctcgggacgagattcttttatggggggaaggatgtaacacccctggtg
ttactgtcactaaaacttgagcataacatcataagcattggcatttcatgtgtttgttac
acctagagtgcattcactaggcaaaaatttcaaacaagttgtattgatgtgacattttgt
aagtaaaaccctagggtagggtacttaaccctaaattggggcttaagggggaaaacaaag
cccaaataaagaaaacctcaaaacttaatagaaataatcataaaatatcaccatgaatgg
acttaagtgcatccaaaccctagaaataccaaaaaccctaaatagaaccctggaaaaccc
taaataaaccctagggggttatgtgcaaaattagtgcacttttggactaaagtgcaaaaa
ccatggtattagggtatcttaagtcatatggttcacaaatatgaggatttgcaagttaaa
cctgagttttggacttatttgcaaaaagcccatttgagctctatggctaagtctgaaatt
cagtgaattggctcaactttggagccttgtatctttcaaattataaggattttgccctag
gtcaacacatcaaattgtagagctataaaggagaacaactttgcttaagagataagcatt
gttgttatgaaaaatttggagataattgagcccaaagttgggctgtcagctgccttaagt
ctgaaattcagactgacagtgaaattgaaactttgggctgaattcaagcatgatccagtg
agtatttgagatggttctatagcaaaattgtagctggtttatagggctacaactttgcta
cagaggatgagcaagttgccacataaaatttggagaaaatgccctcaattgctctgtcag
gcactgaaagtcgccatggtacagtgcggataagatcgcagttcacctcaccgccggtga
ccctgcgccggattcgcgccgtcgccggattcgtgccgggtggataacgacggggtaaaa
aatctcgccgtggatagctgcgacccggtcgcgtccccttccggggataagtcccgggcc
gccgctccggccgtgcgccacgtgcctgcatttaccacgtcgcgtgagtcctttccgtca
tcgccggagagttgccacggtgaagccacgaatcccgcgccagtaaccttctccctctcc
ggccgccag
>Z300_TEdenovoGr-B-G6135-Map3#CLASSI/LTR/COPIA
tgttagctatctgtgtacatgggcctagcccacagcccactaggggtatatatctgttag
ggttagggtttactgtagtgactactgttcattcgctctccaatatggtaccagagctct
aggtccagccgccgccgccaccccaccctccagccgcccgccgcctctccatggccggtc
ggccgccgccccctcccttctccggcgaccccttccctccccttccccttcctctctcct
acagggcggccctcgccgcgcccctggcgggcctctcccccgcggccggcgcgccgccgg
gcttcgccgcccccgcggcggtcctctcccctgcggccggcgctcctgcaggactcgccg
cccccgcggcggccccctcccccgcggctggcgcgccaccgggcctcccggtcaccgcgg
cggccctctccctctcccctgcggccggcacaccctccgcggcggccctctcccctgcgt
ccggcgcgccgccgggactcgcagcgcccgtcgcggcctttccctctgcggccagcgcgc
cctcggccctcactgcgccccctgcggcccctttccccgctgtccccggctctgcacatc
ccttcgctgctgccggaacgccgccgggccacgcctttgtgctcaccgccacgcttcccc
ccactgtcgagccacctccgcccatgccgacccaaactgcaaccctcgcggcagcccctg
gccacgacgggtccccgccggctcctgcactctccctaccggatgccgccctccttcgct
cccagctgctggcgcccggttttcctcatgtcaccacgactggcgggggccccgttcgtg
gctgccccctgccgaccactgtctacagtcagccgtccgccatcatctcctccctgcgca
ctccttcggaagacgctgctgccattctcgccgccacccgggcggccgttacggctgctc
gccagcgggcccaggacgccgcccgtgctctcgagcaggagcaggcggttgtcgacgcca
ttgagcgccagtacgccgagacctaccaccgtctcgctggcaagggcgtgccggatggct
cccccacatccgctcgccacagcgccgacaccttcgagcccgcgcccgccccggcctcaa
cccttcgcgcctctcttcatgctcaggcggcggccctcaccagcatccgggccaccgtca
ccgacgtccttgcgccggcctccactcagtacccccggtggcgcgatcaggtcttgcaga
cccttcgccgttacgccctcgccgaccacgtcctctcagcggtccctgacccgtcagagg
attggcttctgatggacgaggtggtgctctcctggattcatggcaccctcacggccgaac
ttcaggacatcgttcgcgttccggacgccactgctcaccgggtctggggtgctcttgagg
cccagttcctcggccaccgccagactcggattctgtacctcgagaccgccttccgtcagc
ttactcagggcgatctctctgtggacgagtactgccgtcagatgaagacgatggcggaca
ctcttcgcaccctcgggtcccccatcaccgacgagtgcctcgtgctcaacctcctccgcg
gtttgagccctcgcttcgatcgtgtgacgcccatcctcacccgcctgaagccttttccca
cctttgctgaggccaaggacgatctacttctcgaggagcttcgcctctccgccactgcga
ccgccgctcccgccacggcgctctacagcgctcctcgggctcccccctctgcctccgggg
gggatcctcttcgccgcactccggcctcccgccgtctggatcccttcggcagcctcctgg
ctccgggggggtcgcagtcgtggtcgcggccgtggtcgcaagagtggccgcggcagccgg
ggccattccccgggtggctcccagtggccatccttctacaacccgtggactggcaccatt
cagatgtggcccgggccgtccgcgggcacctcggcccctcgccccgtcgcccctcagcag
gttttccttgccactcctcctcggcggcgccctcggcacctccccagcctcagcaggggc
tccttcccctcccagggcctccggctccacccgtgtggggaccctggaccaatgggtggg
acacgcagtctctcgccaactccttctccacaatgacgctggccccacccacctccgtct
ctgactgggtggctgactccggtgcctcctaccacaccaccccggacgcaggtactctgt
cttccacctatcccccccacccctcccttccgtcctctatcgtggttggaaacggctctg
cccttcccgtcacctctgttggtgacgcggtccttcccggtcctttccgtttatccaacg
ttcttgttgctccccacatcattcaaaatcttctttccgtccgtcagtttactactgaca
actcttgttccatggagtttgacccgtttggtctttctgtgaaggaccttgccaccagga
cccttctcgctcggtgtgacagccccgggccgctctacacacttcgcctgcctgcttccc
cgccaccgacctctgcgccgcctgttcttgcagccgccgcctcttctgtgacttggcacc
gtcgtctcggtcaccccggtcgtgatgtgatgtccaagctctctagcagcacctccgttt
ctggttgtaggggatcttttgagcacctctgtcatgcttgtcagttaggtcgccatgtta
ggctcccattccccatctcctcttctagagcagcaggcatttttgatctgatacactgtg
atgtatggacatcccctgtaatcagcatttctggctataagtattatttacttattcttg
atgacttctcgcattatctgtggacttttcctcttcgtcagaagtccgacacctttccca
ccctgtctcacttcttcgcttgggtctccactcagttcagccgcaccatccggagcatcc
agtgtgacaacgggcgtgagttctacaacaatgtgtcccgtgacttcttcctctctcgtg
gcgtccacctccgcatgtcctgcccctacacgtcacctcagaacggccgagctgagcgga
tgattcgcacgacgaacgatgtagtgcgctctctccttttccaggcttcccttcccgttt
cttactgggctgaggccctcggcactgccacctatctcctcaaccgtctccccaccaagg
cggttgcccaccccaccccttacttcgctctcttcggcgtccatccctcctacgaccatc
ttcgagtcttcgggtgcgcttgctaccccaatctcgcttctactactcctcataagctcg
cccctcgctccactcgttgtgtcttcctcggctactctcccgatcataaggggtatcggt
gtcttgacctcgcctctcacagagtcctcatctctcgtcacgttgttttcgacgagtcgg
acttccccttttcctccgcccccactgcctcccataccgaccttgacgttctcctcgacc
tcgaccctgtctctcccactatcgtgcctcccttccccgctggttcgcccacttcaccgt
ctcgcgtggccctgcctgcgccgccccccgccgcactgccacgtgcggccccgacgccct
ctacgccgccctcctccgcacagctacgtgcggcctcgccgttcccggagtcgcctcgcg
cgaccctgcctgcgtcgccccctcccgcacagccacgtgcggcctcgccgtcccctgcga
ccctgtctgccccgccctcccccgcacagccacgtgcggcctcgacgtcccctttgtctt
ccgcacagcccagtgcgacaccggcgcctgctccgccgtctcgctacaccgagcccatcc
atacataccagcgccgtggtcgacgcggcaccccggctcgttcccgcgccgaggtcacgc
cctaccaccccgtcgtcgtccaccgtgatcctcgccacatccacccgatggtcacccgcc
gcgcggccggtgtccttcggccgcctgatcgcctgattctctctgccacctcctcttcag
ctcttccacctgtacccacgactgtccgtggtgcgcttgccgacccacagtggcggcgcg
ccatggaagcggagtacgaggcccttcaggccaaccacacctgggacctggtgcctgctc
cccctggtgccaatgtggtcaccgggaagtggatcttcaagctgaagttgcgcgccgacg
ggtccctggagcggtacaaggcccgctatgtgctccggggcttcacccagcgccctgggg
tcgacttcgacgagaccttcagtccggtggtcaagcctgccaccatccggactgttctga
ccttggcgctggcccgggactggccggtccaccaactcgacgtcacgaacgccttcctcc
acggcaccctgacggagacggtctactgcacccagccggttgggtttgtcgaccctactc
aacccgacatggtctgcaagctcaacaagtccctctacggcctcaagcaggcaccccggg
cttggtacagtcgcttcgccaccttcctgtgttcgcagggtttcttcgaggccaagtcgg
acacgtccctgttcgtccttcgtcatgattcggataccgcgtacctcctcctctacgtcg
acgacatcgtcctcaccgcctcctcccccgagcttctgcgtcgcatcatctcctgtctcc
agcgggagtttgcgatgaaggacctcgggacgctccaccacttcctggggatcaccgtcg
agcgccgttccccgggcatgttcctccaccagcggcagtacaccgtcgacgtcctcgacc
gcgctggcatggctgactgcaagccctgcgcgactccagtggacacacagggcaaactct
ccgccatcggccccccggttgccgatcccaccggctaccggagtcttgccggggcccttc
agtacctcctcttcaccaggcccgacatcgcctacgccgtccaacaggtgtgccttcaca
tgcacgaccctcgagagccgcatctcaccgcactgaagcggattctgcggtacttgcggg
gcactcttgacttcgggctccttctacgccagtcctccaccacggaacttcgcgtctaca
ccgatgccgactgggcgggctgtcccgacacgcgccggtccacctcgggctacgccgtgt
tcctcggcgacaacctcatctcctggtcgtcgaagcgccagccggttgtctcccgctcca
gcgccgaggccgagtaccgcgccgtggccaacggcgtggccgaggcggcttggctccgtc
agctcctccacgagctccacagtccgctgaccacgagcaccctggttttctgcgacaacg
tcagcgccgtctacctctccaccaaccccgtccaacaccagcgcacgaagcatgtggaaa
tcgacctccacttcgtccgcgaacgggtagcttgtggagctgttcgcgtccttcacgtcc
cgaccacctcacagttcgccgacgtcttcaccaaggggcttccgtcggtggtcttcacgg
atttccgatccagtctcaacatctgcagtggctagagtttcgactgcggggggggtgtta
gctatctgtgtacatgggcctagcccacagcccactaggggtatatatctgttagggtta
gggtttactgtagtgactactgttcattcgctctccaat
>Z300_TEdenovoGr-B-G14892-Map3_s_2#CLASSI/LTR/GYPSY
agtgtgtgatgaggacatcactcccatggatacaaacaacactcctcaagttgactctca
agctcaattactcgctcacgcgctcgacaattgaatttacaggtgatctcgttcctaagt
aattattcttgtgcatttgagagtagtatgctacctaatgatttaattgtacttaggaat
gaaggagaggaccagcatagatgtatgaaagtacttggaggcggggaggaccagctagga
cgtctggatcaagatggaggcccaaaccgattcgagttcatttcagtttcggattccagg
aacagcccgtaataaaatggacgcccaagtcgcatacggagtcggatttggacgttcttt
atatggatggaaagataatttcgaggagcttccaatggcaccggtttcaggtccaaattc
atccagaatcgacgggaattatctaaacaagttgacgtccagaatctgttccggcgctgc
gacgccgtcttttggtcttttgggccgtgtatcttcgttgagcccattaggggcgcgtcc
agggggtcttgcataaccctagagtctttattagtagccgccacattcttgttagggcgg
gttttgcttaagttaatctgtcaagaacagttcgccgttagatcggtttgtgagacccca
acttgagagcttaatcatccatccgcaatttttcagattgtgttctttctcgttcttgct
tgtgtctttgattcgcaggcaaggattagccctcgtggcgaggtcaatcgagcagcgcac
ggttgataaccagaggagaagtggtgctgcgattgcggggttctagtcttgttgattgga
agccggatcgtctgtatgacatctccaccaaatcgatagttaccttcacctgacggaaga
tcgggcacccccgttcctatcaagtggtattcaaagactcaggtattaccgtcaggctta
ccctagtttagtttatgtttttcatcctataactccagaaaattgccatacaaaaaaatt
ccgctgtcctagaacccttgtttagcctttgcaatttcgttttcggtttggctttgttga
gttcgtgtccgtggtcgagtcgtgttgctggtttagggtgtatcttcatcgtagttcaac
tgctgtcgctgttatttaccttcgccgctatcccatccaccattacccagatcacaagtc
gagccaccccattactcgacttgccctcgctagccgccttgtgtgacttctcgccgcgcc
agccctagattaggttgcgagccgccttgagtcttctgctgcatcgcagcccctccttgt
ttcatcatctggcgcttacctttgcttataccagggaggtttgtgccccttgagtttttc
cctagccgccgacggttcctttctatttgtgcctttgaaaaacataacttgaggta
>Z300_TEdenovoGr-B-G18152-Map4#CLASSI/LINE/L1
gaagacaaagaagaagcaagctgccagggcgacccgcaagagcatgcggctggcggcgat
cgcatggccgcgtgggaacatccaggaacgcgcacgccaggtcctgctaaagcgcctggg
cttgctgcctaaggaaggccagccgtctgatcaggctactgcaagtgccgcgctggagac
ctgcatcaacctcttcaagggtccactgtcgtccttggtgctgcaagcgctgatggacct
ctgcggaatcattccccacaggggcctgcggcgcaggtttaagacatgcggtctggcacg
ctctgcgggggccttagtctgttgcaatgtctagcacttcttcgttcttttgtcctgaat
gcgtcatggtgtatctgcacaaccaatttgttcggtggccgagaatcacggcagcagcca
ggggccttcaattgctgcgattctgctggaccactcagcttagtcgtcgtcgttcgtcgt
tacaagggtctgtctactatctgcagtgttctgggaacttcaagttgtctaccaatgtct
caacataactgcaaaattttgagctggaatgtgcgggggctcaatgaagtggccaggcgt
gattctgtacaagaactagttcgggatactggcagtaccattgtttgcttgcaggagact
aaactcactacagtcgacgatgcaaccatccttcgtaccttgggtccgaattttctaaac
aacactgctgtgctgcctgcaattggatctaggggtgggattctgcttgcagcttcgaat
gattttttctcactttcgcaagtgtacaccacctcacacactgtctcggccatgatcact
atgaaggcggacaattcagcttggtggatcacaggggtttatgggccacagtcgagcgct
gagaaacttgttttccttcaagaactaagtggcctcgcagcacaacgttggacaaagtgg
ttggcgttaggagatttcaatctcatatatcaagcctcggataaaaataattgtaacttg
aatcggcgcctcatgggcgcgttcaaatcagcactggacagcctacagatgaaggaaatc
cacctcaatggccgccgctacacttggagcaacgggcaagcgaatccaacgctaacaaga
attgacagatttttctgtacaacggaatgggagctgctttttcctagctgctatctgcac
tcccttccctccctcatgtctgaccacactccgcttctcctccagggagaattgacaacg
acacatagcccctctttccgcttcgaaaatttttgggtaaagatggagggattcaaggag
gcggttcagactgcctggctgaaaccacttcgttcctcctttacacccatgaagcgcctt
catatcaaactagtgcgtgcagcaaaggccatcaaactatggcgtaagaccaaagtggga
gacacgagattacagcttgcaatttccaaagaattaatcctccgattcgaaactgctcaa
gaggagcgtgtgctcacccaagaggaactggatctcctgaaggcactcaaagccagggca
ctgggacttgctgtaattgaaaaatcaaggatccgtcaacgggctcgcctcactcgcatt
aggttgggcgacgcgaacactaagttcttccacctatctgctagctccagagcacgtaaa
aacttcatccattgcctgcagcccccaattggaaacttagcggtagcccatgaggaaaaa
gaaaaaatcattcaggaacacttcaaatctcacctagggacaaccccggagagagggatc
accctcaactggccggctctagctttagcgcagcatgacctctcatcgctagaagcgccg
ttctccctcgaagaaataaaggaaacaatcttctcaatgccgagcgacaaagcaccaggc
ccggacggctttacaggtttattcttcaaagtatgctgggatatcatcaaggaggacgtt
cttgaggcttttcaccaacttcatagcatgaatggggcggattttcgtttactcaactct
gccaacatcgtgcttatacctaaaaagccggatgctttgacagtgggggactaccgcccc
atcagtttgatacacaacatcgcaaaaatcttctccaaactgcttgctaaccggctggcc
cccctcctcaacactctaatctccaagtcccaaagtgccttcatccagaaaagatgtata
caagacaacttcctttatgtgcataacgtagttagaagactacacaagcaaaaaaaaccg
gcgctcttcctgaagcttgacatccagaaggctttcgacacagttaattggggctatctc
ctggaagtcctccagaccatgggttttggccctcgttggcgtgagtggatttccatcctt
tttgggtccgcctcgtctcgagccctcctcaatggccgacaaggagcaaacatccagcac
aggaggggggttaggcagggagaccccctttcccctatgttgttcatccttgccattgat
ccgctgcagcgtatcctggaccttgcagccagaaatgggatcctttcccccattccgcta
actacagcaaaactgaggacttctctctatgccgatgatgctgctatctttatcaacccc
tctagagaagacctcctggcggtcaaagacatcctgcacgcttttggctgtgcctcgggc
ttggtcaccaaccttgagaagagctctatccacccgataagatgtgataacatagaccta
gaccacgtgctccagccgttccaagggaccagggggaccttcccgtgtcgttacctaggc
ctccaacttcacacccgggcgctccagaaaattcatgtccaacctctgatcgagaaaatc
cagaaccgtctggccggatggaaaggaagcatgctcaatcgggctggtcgtctcacgctt
atgtcttccgtcctgtccgctatgcccacataccacttgtcggtctttcccctcgcgaca
tgggcccgtaaacgcatcgataggatccgccgctccttcctctggagaggaaaggctgaa
tcaaatggaggccattgtcttgtggcttggccactagtcagcaagcccaaaaccctaggc
ggtctgggcatcctcaacctcgacaaattcagctgcgccctccggctaaggtggctttgg
aagagctggacgacagaggatcacccttggaaagggtttgatgtgccttgtaaccttgcg
gacaggctcctctttagcgcctccaccatcgtcaccgttggagatggcaagacagccaaa
ttctggcacgacagttggcttgatggcatggcgccaagaaacctagcaccacacctcttc
gagctagtctcaagaaagaacaagtcagttgccattgagatcaatgacgggaattggatc
aggtcgttgagaggcaagattacctccacggtgcagatcgaggaattcgtctccctctgg
tttagactccatgatttccacctccaaccacaggtgccggactccattgcctggaaatgg
aaccccgacggtgtcttcacggtaaaatcagcctacaatgcacaattcattggatcgtac
agccacattaattctgattttgtttggcgggcacgggcagagcaaaagtgcaagattttt
gcttggattcttctacaggacaagctcctcactgctaacaatctggccactcggggttgg
ccgcaccaaccaaactgctccctctgcaatggtcccttggagaccggcccccacctctgt
ttgcattgcccttttgcccgggcggtgtggcgtcagattctagtttgggagggcttgagc
ctcctggcccaggctgaccctactcacttctccagcataaaagactggtgggaagctaca
tcctccccgctcccaaagaaccaaaagcgtgacttcaacggcctcatgatatacaccctg
tggaacatctggaaggagagaaaccggaggatattcgaaaacagcgccctcacccctatc
caattagccttgaagattaaagaggacgtgtgcactttcaagagagccatgttcctccag
tattagggttgctgcagtggtttcgcggatttgtgcgggtctgttgggagcgctcctcac
gttgtgtttgctagtctgtcttatctcggtcctcggacctgtacagtgtattttctgaac
tatctccttttaatgattaggcagagctcctgccatttccttcaaaaaaaa
>Z300_TEdenovoGr-B-G18400-Map3_reversed#CLASSI/LINE/L1
tggtggcgtcaaacaacttcattgttcacttttcaagtgtcgagctagcggatcgtgtgc
tttctggtgggcattctctgtttgtcccccccctccggctgaacatcaagcgctggtctc
gtcatgctttggcctcagggggtggagccttacctcagcttatggaattagagcttcatg
gaattcctgcccatctttggaggattgaaacagtggagagtcttctatttggtctttgta
tgattcatgagatccttccaagttcttttgaggacaacaacagggctattttcaagcttc
gtgcatggtgccctgtaccgacattattgccttcaattgtagatctgcatgttgaggaac
cacctgtggcttttgaggtggattcgtcgtatccccgatcactggtatatcctatctccg
ttttggcttcatgtttggatgatcggctggttcgtgagacaatcctttctcatccaccat
tgccggatcagtctgatgatgatcgagatattgttcagcggaagagacggttcggtttcc
atgacttgactgttcgtgcttcggttaagtctcgccttggtccgcgagtttctattagtg
ctgataaaggcggcccagttgatagcctcgctctcccaattgttttggacgctgagctga
tggcgcctgggatgggacccttgatatctgcttcattaatgattggctcttcgggtcctg
gcagtttgtctgctgctttggcgcccccgcatgcatgctttaatgagggtatctcggttg
tgacgtcagttaatgacctctggtactctgttaagggcggcccagttgatagcctcgctc
tcccgattgcttcggaagctgagctgacggcgcctggggttagtccctttatctctgatt
cattgatgaatggctcctcgggttctgtctggagggcggctgctttggcgtccccccttg
catgttttaattcggacgttttgggtggggcggcggcagttaatgccctggcccgtatgt
ttaatcaggcagtgctattaatgacttcggattttagttggatgacgcctagggtggaga
gatttcgttactctgctaccttgtgggaggtttctagttctggctccctgttttctgctt
tggtgcctgctgttttggcgccatcttgtgcagattcaatagtggatgactcgttggtgc
tgtcagagattggtgaagctcatgactctttgacttctgctcttatggtgtctgaacctg
ctcaaatggtggattggctcatctggacacagtcggttctcagatctcagtggattctga
tgatttgtcttttgagcagaatgataaccttcacagctctttggactttatgtggccatc
tcctaccctggtccagcagccttgcaaggtcttgcaagtgtattctcgaagaaaactccc
caagcaaagtcgtataacttcagaggaggaggtggctatgacattcattaacaagatcgt
aaagcccctcacaaatgtgttgccggttccttcatctccaaagcttaaagccagaaagtc
tatcccgcccaacttcgtgccaagaagatcaagacgtgtagccaaacttcctccccttag
ggtgaactcaacggctcacactatttgtttgaagctggggttgaaaaatggagaggctcc
tgtttctgcggatgatctagatcgctgcgctagagaatttgataagcctctttccgtcag
tcagataaaggctttagctaccttgttccgatgggagatccctgatgaggagttcctcgt
ttgtccagctgatgggctgctgcaagcctcgtaatgtggattaccccacatggtcgtatt
ctatctctcaatgaataattttgctatactggtttggaatgtgaggggtttgaatgaccc
tcatcgcagggatactctcagatcattaataaactgtgtgatgcctactattgtatgtat
tcaagaaaccaagctgaattctatctctcactgggatgttgcttcctgtcttggctcaga
gtttggggattttgttttcttaccttctagtggtactagaggaggtattttgatagcctg
gcgtagagggctcatttctgctatagactccaaaattcatgaccattcagtgtcagtctg
ttttatgaaagaaaacagcaccgcttggtggttctcgggtgtctacggaccccatagaga
tgaggagaaattggcttttttagaggagctttctctggtcagaaccagttgtcctggccc
ctgggtgatcgcaggggacttcaatatgatcagatgcgctgatgacaagagtaattcaaa
tatcaatagaactcttatggacagtttaaatatttggattaataatcactccctcaagga
gttgcctctcactggaagaagattcacctggtcaaatcaaagagatgttcctacattagt
caagctggacagagtattctacacttctgattgggaggacttatttcctgattgttctct
gcagagttctgcctctaatatgtctgatcactgtcctctgatcctaaggcttaatgagac
ctttaagggaaagaagcgttttcattttgagagtttttggcccaagatgcaaggttttca
ggaggtggtggctggttcctggaatgcttctattttggctgcttgtcccatgcagagatt
atcccttaaatttaagagacttgcaaaggacctgcaatcctggagccaaaaatctgtggg
taatgtttctactcaacttgctttggccaagatgactctacatcttctggaaattgccca
agacagcagatccttgtggacggctgaagagtggttgcggaaaaaattaaaattattatg
tctgcatctttcttctttggaaagaaccattgctagattaaggtctagagtgaaatttat
caaatctggagatgccaatacggctttctttcatgcgcacgccaggttcaggaaaaagaa
gaactttattcataaactgatggtcgacgagaatcttgttacttctcaagaggctaaaca
gcaggctatgtttcagttttataaggatctgattggtaaagcgtctgagcgaaattttag
tcttaaccttgctaattttcacaaaggcaatttggagctctcacattttgataatcccat
ttctttggaggaaatcaattctgctgttttaagtcttcctaatgataaagcccctggacc
tgacgggtacacagggcgtttttataaatgttgttgggacataatcaaatgggacctact
ggctgcagtcttattcctccaacaaggatctcttggaaggctcgatttgttgaattcagc
atatattactctcattccaaagcatgttgaggctattcttccgggtgattttagaccaat
cagcctagttcacagttttgcgaaacttctcactaaaattctagctaacaggttagctcc
tgagctggataaaatggttagcacaaatcaaagtgccttcattcggggaagatgtattca
tgataactttattatggttagtcaaactgccaagatgttgcaccagaaaaaaatccctgc
aattttcttgaagctggacattaaaaaggcctttgactcagtgcattgggcatttctgct
ggaaattcttcgacacttaggttttgggcagggttggtgcaatctgattttgaacctgct
atggacatcttccactcaagttcttgtcaatggagtgcctggacagcctataaatctcaa
gcgtgggttgagacaaggtgatcctttatctccccttttattcatcctagtcatggatgt
tcttaatagcctattcatcagggcagatgagtgtggtttattacacccccttgctggcag
aaacattagccaaagggtttcaatgtttgcagatgatgttgctgtgtttgtaaaaccagt
ttctggggactttgtggtagtcagagaaattttgaggtgttttggtgttgcctcaggtct
tcatactaacttgcaaaaaagtttctcctacccaatccagtgcaatactgagaggactgc
gctggctgttcagaccttgggatgtgcctcaaaaaattttcccacaacctatcttggtct
ccctctaagctgcaaaaaactttgtgctggggatctcgctcactggatagataaaattgc
tgccaagcttccaggatggaaggctgagcttttaaatcttgcgggaagaatcactcttat
caaatctgtcctctctgccatcccagtttacttatttattgctcttaatgctcctaaatg
ggttatcaaagccattgataaaattcaacggaacttcttgtggaaaggaagaaaggaggc
tagaggaggtaattgccttgtagcttgggataaaatctctcggcctcttgatttaggggg
ccttggaattcctaatctccaaaagatgaactgggccctacaattgcgatggctttggct
acaaaaaactgctccttcgaagccttggagtggcctggatcttaaaatatcttcccaggc
ccgggctttatttcagatagcagtgactaccaccattggtaatggtatttcaactttatt
ttggaaagataagtggattcatgggtattctattgtggatatagctccccttattgctgc
tgcagttccgatgaagtttaaaaaagtaaggactgtgcagcaggccctcacctctcattt
ctgggttcaagatatccagaggaatctctccctagctgagattgagcaatatctacaatt
atgggaggtaattgaatcttttcagcttcaaaattcaaatgatcagcatgtgtggatatt
tagcaacgatggtctgtacacctccaaatctgcctataaagctttattcattggagcaga
atcctttgagccctggaaaagaatttggaagagctgggcagcgcctaagtgtaagacctt
tgtttggctggccataaataacaaatgttggacagcggacagacttaaaaaaaggggact
tcagcatcctgaattttgtgttctatgtgaccaggaagacgaaactgtgcagcatattct
atctaattgcgtcttcacaagacagttttggcataatattttaacccccattggtctctc
ttctgtgggtcctaagagaagagattcagtttttgctgaatggtggagaaaggcttcaac
caagattcctaagagcaaaaaaaaggggtttaatagtatgataatccttggggcttggag
tatttggaagcagcgaaacaggtgtgtttttgaaggagctcgaccctgccttaatacctt
agaggatggatttaaagatgagatgagattgtgggtttctgctggagccaagaacttgcg
ctctctttttgaccctggatagagaaaggaaagtcttatagcctactaaaagacgggagt
gttggggtgtcgtatgtgtctgtgtggtgtgtgctttgtaagggtagtgtgtgtttgtgt
ttagagtgtgtgtttgtgttgtgtgtgttctgtttgtcccgggccacaggccctttttcc
ctctactttaatttaatgatacgcagccctcctgcgtattcg
>Z300_TEdenovoGr-B-G5768-Map3_reversed#CLASSII/TIR
actgggcaaaaaacccgttacccgttacccgaacccgaaatacccgaacccgaactcgta
atgtcgggtacccgaaatttgtttgggaaattcgggtagtaaattgtgaaacccgaaatt
attctgggtaattcgggtagcaccaaccggtacccgaacaacccgtacccgaatattacg
acggctgccgcggcccaatgttcacaaataatcacatgctggcagctggccggcccaggc
ggccaggcccacccacgccatgggccacggtccatctccaggcggctccatgcctccatc
tctagagtctaggcggcagtcacggactcacggacgtcacgctccatctccagactccag
cctccaggcggcgccgcgcgacatctccactctccagcgactccagcggcagccaagcgc
ccaagcctccaaggatccagcctccaacgtccacgccgtcgacgccgacatctccagccg
ctgagccaagcgcccaagcctccaacgtccacgccgcgacatctccaggccgagccaggc
agccaggcgcggaggcgcccaggccgcagtcgtacgccgtcctgctcctgccatccaggt
tagggtccggtcactgatatggtcatccttaattttctactgagccctgcccaaggaata
gagcagacagcagagcacatccctaaccctaattgcctaatggcctaatccgatctcgca
ggctcgcatcaggcagcacggcagtagaccacgcatacctcatcgcccgacacgacgaca
ccgaccgaggaatcaagcaacgtatgcaatttttagcatcagtatatgttgtctaattat
cactaacttagtaagttagtataaggtttgagttttttgcagatgcctaatagtatcgat
gatatagtagacatggaattggaaagagaatctatgggtactgctactcaatttgagcaa
gcaactgtggaaacaacaggtgatcagtcacaaactatacgaggtaaatctagtggaact
gaaggccaaggggatgctaattttgtagaccttgagaacgaaactgagaaaaaggaggca
aggaaggagattgtgccaaggtcaagtatgtgggatcatttcattaagatcaaagatgac
aagggtaggctaaagtctgctaagtgcaaatattgtcagcgtatccttaaggctgattcc
aatcagcatggtacatcttcattgaataaacattttaatgtctgcaagcgcaaccccaat
aaatttgataaagacccaaagcaaggtactttgcaagcaaccggaggggaagctcctagc
acttggaggtttgatcaaaattcattaagggatgcatttgctgaaatgctcatagaagat
gagttgccatttgcttttggtgagaagtcgggtttcagaaaatttatgtcaaaagcttgc
ccacggttccaagtgccatctagaagaacttgtactagggacattgtgcgtacatacttc
caagagagggccaagctaaagaagttcttcaaagactcttgtcaaagagttagtgtaaca
acagattgttggacttcccaacaacaagatgggtatatgactgtgacagcaagttttatt
gatgagaattggattttgcagaagaaagtcattagctttttcaagataaagggacataag
ggggatgatattgggaaaagcttgatcaaaagtttggtggactggggtttggatagaatt
atgactataacagttgataatgcaagtgccaatgatagcgctattggttatttgagaaga
caattacagaaaacaacaatagcagatggcaagtatctccacatgaggtgtgctgcacat
atagtgaacctcattgtgcgagatggcttgaaagatgtggacctctcagtgcagcgtgtt
agggatgcagttcgttacataaaaaatggaacttcaaggttggtaaagttcaaggaaatt
gcagaggaagagaaggtggacatcaaggcctttttgaggcttgatgtcccaacaagatgg
aattcaacatatctaatgttgaaggctgcaattgtgtatgagaaggtatttttaaagttg
gctgaagacgacattagctatgttttggagctatctgaggtgagaggaggacatggtcac
ccaaatgaggatgattgggaggatgccaagaagatggctgaatttctagagcatttctat
gatctcactattcgcatctcctctagtcttcatgtgactagtaacaccttcttccatgag
attggagagatccacttgttgattcagtcatggattgacagtgtggatcctttgcgagtt
tcaatgggcttgagaatgaaagagaaatatgacaagtattggggagtttggaatgagcca
caaccacaaccagagaaggatagagggaaaggaaagggtaaggaaaaggagaacattact
ctattgatttttgtggctgcatttcttgatccaagatacaagttatctttgtaccataag
attaccattgaagagatctttggtgaggacagaggacaactagtatggtctgctattaag
acatgtatccgagaactgtttaaagaatatagaaatatttatgcaccaattgaagaaaca
acagatgaaacagattcaactcaagcaaaaggtgctccaggagggaagcttaaacaagtt
attgccaagaaaatgaagctgactaatagtagtaacaacactactaaatcagaacttgac
aaatatctatctgaagattgtgaagacacagagaaaaagatcgatgttctcatttggtgg
aaggacaatgcacatagattgccggttttggctcacatggcccaagatatccttgctata
ccaatatcaacagtagcttcagagtccgttttcagcacaagtgggcgtatcttggatgat
ttccgtacttcccttactcctttcatgttggaggcccttgtatgtacccaagattggcta
agaaggtctactcccattaacatacaagagaatatcgaggaattgactattatagaaaaa
ggtatattccatcattttttgtatgtatttgatcattttgatgtttaaccatttctaatt
gatagctacatgcttgcactcctttaattgtagagctaattgaagaatttggtaatggtg
gcaaaggaaaaagaaccgaggctacttccacttccaagtctccagcaacacatgagtgag
ctgctaatctgctatgcattgtttactgtttaaataactttgtactcttttttattaatg
ttatgaaatgttaacatatatatattttgcttggactcatgtacagaatggcaggataag
ccttatattccttggctgtgtggatggactgggtggtgtactggtgtggatggactatgg
acgtgttgtgggctgaaggctgaagctgaatggtggctgctggtgggcggtggctgcctg
gctggtgcagtgcaggcgtgcagctggctgggcgtggcctggagccctggacaatgtgct
tgctggctggtcgctggtgcaagcatgtgactgtgattgtagtggctgtgattgtgtgat
tgtagacttgtagtggctgcctggctggttcctgttttttaatttactattgactattgt
ggctttgtgactattgtggctgttttttaatttgttattgtggactagagcaactcattt
gtgtggtggactggccgatgtgtgactgtgattgtagtatcctgaatagctattattaat
ttattattgtggttgtgtctgtgttgctttggttactatttttaaatttggttatttcgg
gagtacccgatacccgaacctgaagtgtcgggtacccgaactgtcgggtattataatacc
cactgcaatttcgggtaacactttctaaaacccgaaattttaattacccggattacccga
cccgaaattttcgggtaacccgaacgcccaggcctagttgctgggatcagcgtgcagttg
gtgtcttttgtttcgtttacacatgacttgaggtttaggatttcggtagcatggtgtcgt
ttttttggcttcgcgagggctgtcaacttactagtgaatttatc
>Z300_TEdenovoGr-B-G3507-Map3_reversed#CLASSI/LTR/COPIA
ctactaatttattaaaatgtgatattttttggtttagttgttttgtttattctgttcaag
ttgtgttatgtttatattaatttttgcgtatgtagtaataactttgttttaattatgccg
catgttttaattaattagttaattaattgattaattactgttaattagctatgtaatcta
gttagtctaatttatagttgtaacgtctgctttttataaataatttttaatgattaatat
caactcagatattctaatttaatacctgtttagtttaaatgcaatatctattagatttat
tgcgcctaaattattgttttatccataactttttcgttttaactctggttttagtggttc
tcgaacctacgatgtcgtagcgtggcgtaggttattcttatctgttttgttcttatgttt
ggtgtgatgttaattttgtctataccctatttgtttgtattgctacgactagcgcgaggt
tacgagtcatctgaagatcatcctggtacctggaatctcaagtcccaggcaagttgtgcc
cttgatcacttcttttacccactcatgttctaattaatcataatgatctgcataggttaa
tttgatgggacctaataggttaccctagtttgtttatctttatgccttgtttaccactga
actttttgggtagtacttgctagtgctttatgtggttttgggtattgaggtacatcttgt
tcatacttttgttatctgtttctttttactgttcatgataagatcattatgttaattgga
acatggaggaccacccgggaaaacagtgctaccacaagggtttaatgggaccccttggct
gattaattaggaaagctagtggaagactaccttacccgaaaggggcaagggcagtagggg
agtggtcagtgtagggaggccctcgggaggattttgctgcgatggcggtcctgcaaggga
ttcctgcattggagcttcctataaactgtagcgggttttctgaagctagtggaactttgt
aaaggcctcgtagtgttaccctgcctcgcctcctcggtagaggtgtattggaagtcgcga
tcccttggcagatgggtaacatgacttgtgggtaaagatgcgcaacctctgcagagtgta
aaactggtatactagccgtgctcacggtcatgagcagctcggaccctcacatgattaatt
tatggaactaaattcaatttgtcatatgcattgcatcgcaggtgaggttgttacttttgt
tctactatttaattgggttggtatttacttatacttagtaattgctaataaaattttgac
caactttaaaagcaatgctcagctttaaccatcctctttggtaagccttacacttcacgt
gagctcccacctttggcgagttcattcacattattccccacaacttgttgagcgatgaac
gtatgtgagctcactcttgctgtctcacaccccccacaggtcaagaacaggtaccgcagg
atgaggcgcttggaggatgttgtgatgtgttcgtgagaggtctaggtcgtcgtctcccag
tcaactttgggttgctggaccgttgtcttcttataatgtaattatttattttgtatagaa
ctcctgttatgtagtaaagatgtgacattcgatcctgtgccatgattcatcatatgtgtg
agacttggtcccagcacacctggtgattatgttcgcgcccgggttttggtgccctgagac
ccgggtgtgacagaagtggtatcagaggaatgttgactgtaggacgaaacctaggtagaa
ctggacaaccattatttacttacctttgctattctgattctttctaaacttttcttaatc
ttttctcatctatttccgctttactctgattattcttaccttttccttctaaagacaaat
gtggatttcacactttgaaatcctgtgcctaagtgacttttgggaataggagacctcctc
ttaggaacaaaaacaaaacttgagtgtttgttcttatgatatttgtctgatttggatctt
tgattgagtgtgatgggttgtggattaatgtccacaattacatctgcatata
>Z300_TEdenovoGr-B-G7079-Map3_reversed_s_2_s_2#CLASSI/LTR/GYPSY
caaggcaacacaaaatgttaaaggttaatgccttcgtccttcgaagcattatttccctta
ggatataacgatcttcggacgaaggtcatgaaggacataccttcatcatcacagtatata
ttaatgaaagagaagcatatgaaacatgaaaaataacatgaataatcatataacattatt
aaatatttttattatataatcatgaataaataaaaacaatattgaattacatttgtacct
tcggcttgacagaaggcaaaagtccaagcgtgacgcacgagcgaatacaagtcagcgtga
acagtacgggggtactgttcatctatttataggcacaggacgcagcctgtggaaattaca
ttcatgccctttacaatgattacaatcatgacacaaattatcatgggccgattggtcttt
tcatctttaagtcggtgcacccttcgtctaaggcatgttatatgccgaagctccctggat
ggtagcttcggctttttgtgttgatcttccgaaggtgtttcttcttacaggaccttcggc
gacgaagcagacccccaacagtagccccttcacggtgctagatcgtttttcgtaacgagc
tcgatccgtgaaaaattctcttaggcttcggaatgccgaaggtccgaaaaacaccttccc
tgagctcgttgccgagaaacgattaaaatattccgagcgcgaggtggtcccaccatgcaa
cgggtacgcgcgatctggcgattccttctcggcactgtggtccaccgttcagtgggtgcg
ggtgactgttcagcgggtgcgagcggcttgacgattcaccttcccacctgcagcactata
taaacagacgggtaggtgtgaagttaccacaacattcattgctattgcactgttgtgctg
ctgaaaaatttgaccatagccgaagcttttcatcgtattctcaacaaagcatcattttgt
ttagcttcgtcaaagagggagcttcgcaaaaaaaaaatcatcaacttcgtcaaaactgca
agaaattcaacatcaaatggccagagtgcgttcaactgctagggttaccgtgacggagag
gaggccgaagctactgagactgccccgatctccgaagtatgaggcagtcgggactggttg
tgacagaggggctctgacgaaggtgcacctgctgccgaagctgaacaggctgatattgaa
gaaggtgatgctgatgaagaagagatagattataacacttatgccatcaaacccagccac
ttggattttggaaaatctactgttctgaagctgatatgcccatgatgatgaagctaggct
acttcggagaagctgagaagaagctgattcgttttggcggggaagaaaccactccgaagc
cagaaaatgatgaagtggtagtttttaagagcttcttcaaagcaggattgaggtttcctc
tgaacgagatgattggagatgttttggaaaatttcgaaatttatcttcatcagctgactc
ctaacgctatcgttaggctcagcgtcttcatctgggctctccgaagccaaggagtggacc
cgcttgccgaagccttctgccgagtgcacgagcttcactatcagacgaaggctagagaag
atggctgcatgagaatttcggctgctacaattttgcttatcgcaaagatatgaagactcc
ggtggttagctatcgcaccaaatggccaaccggttggaaaactgaatggttttatgttaa
ggttgatgagaagaaggagaaaataggctagttcagagcccgctggacttaacttcgggt
gactaggcccctgtgcaacatgacgccggggtcaccatgccaagaagctgtgggaattta
gagttgtgtctgagcaatcggactagagatttggtgcaagaatacttggccaatagagta
ttcccaacgttaagggaatggagtatgccgaagctaaaggagaaaagaaaaagaatgaac
ttgttcgactgccctatcatttcaagttcaagaaacattcaaagagcctgccaagaatgg
ttggaatgattgaagctatgtgcaatgaaattttgggcaattatactaaaaaagaagatc
aattgatgactgcagccttcggcacccgaccgaaacgaaggttgaatcgggtaatggatg
ccctgaattttgaatatcctgactatgagcgattgaacaagggtgccgaagggcaaaaaa
gaaaaagaattgttagtgttctgagcagacaagctgctagaatggtaaaagaagatgaag
aaattctgaagaagagaaaatccagccctgagccgaaggtggctgctccgaagaagagaa
aagctgcggctccgaagccaaaagcaactgatatagaagaagaaactccttcaacacctt
ctgctgccgacgtggaagaaattttaaaggtaatgactgaatccttacctatcaagctaa
gtccactggggccacatctgacgaagcttttacagaagaagaaggagccttcggcagcaa
gaagtctgctgggccaaaaaagcgaaggattattactgtgattgaagctattgaagaaac
accaccgccggcctcggcgtcaaaaacaccagctgtcgaaagcgctgcagctaccgaagc
tgccctaccgaagctgcaactgccgaagctgcaacggccgaagatacaaatctagagagc
acattttctgatattgataaaatgcttttggatatggccgcggaagaagctgctgcagct
gccgaagagaccctggccacagtgcctgggaaagagaaggagatgccgaagatacttcgg
aagaaaaagatttcaattttcaaaacataattggtcaagaattgtctaaggctgagaaag
aagagctgagagatatgctatatcctgcggctaccagccaggagcgctgctcttcggcgg
tattgacgaagaaagcttaggatgcctccgagaccgaactggagcgaaggttatcagcac
tctatcgaagagtgttggtttcccgaagcttgaggccgatatcagccgctaccgacgaca
gcatatcgtcggtagtttattctattctaatttcaaggtaaaattttttcttcaactttt
tattgtttttaacgatgaaggtgttttctgatgaaggttgttttgtacagagtatgctac
taagtaaagccttgaggatgcaacaggacctcgaagataaaaaaaatgaagttataattg
agggcttagagagcaaaataaaagatcatgaagctgctcttgaaaagaaagatttcgtac
ttcaaacaatggagggttcactggcagaagctcaagccaaaattgcagattaaatagtga
actcctccaaaatcagaaagcttcgaacaagaaaagaagaattttgatgcaaagtttgaa
gctgaagttgaaaaaagttcaaatttgcagaaatcattgaaagagcttcaagataaatgt
ctagacttcggcaaccgatgcgtgcaacggctgaagcaggtcttcaactcagttggagcc
agttctgaaaaatttaaaccttcggttgaagacctgccaggcaccttcgaacatattgag
ggcgaagttgatgctcttgatgaagttatagctgggcacggtgacttctgtgccctgcta
gcttctcggggcacagctgttgccttcatgaagctggttgcacgcatgggaagattgtaa
tagaccaaacttcagcttatcaccagcagatttgattgatatccccagcctggcccgaag
cataggaaacagatttataactcaaattggacgaagggtgggcgaagcttagctggtgac
gaagctcgaagtcaccttaagccggtaataaactcataccttgtgcttaccttttccttg
aaacttgaatttaccttataacgctttgttatgtacaggatgacgaagccgaagacaatg
agccgaagcttggcgatgacaagcttgatgaagcctgaagaccttgctgtgaaaaaactc
tagagaaactcttgtattatccttgtaaagaatattgtaatttaagaatcagatactact
ctgtaaatttgtccataccttgtaatatatttttacctttccatccatgtatgaactgct
ttgatgtggacgaaacttgtattttttgagccgaaggcgaaaaacaccttcccttctttt
cgtacacaacgaagcataaatctgcttcttttttctcgaagccttgtcattagagccgaa
gcaactgtctgtattgtatgatatgatgatgatgatcctatgtatgtctaaatgaatgtt
tatgaatgcaatgaatgatgtaatgtatcgtgcaaatgaatgtccaaacacacacatacg
aagccacatccaactcttcattcccttaggaatgactgaaatctctttgccgtttatttt
tcggctgcaccgcttatttttcggtgtaagttctgcatccccttaggaacgtcttttgaa
cttcttcgccttctatttcggcggtattccgttgacttttcgagttctgcatcccttagg
aacgcttttgaactgcttcgccttatatttcggcggtatttggctctgcattcccttagg
aacgacttttgagcagaaaacttacgctgcgctcccttaggaacgactttttgtagcttc
gtcgtgctctgcatccccttagggacgactttcgagcttctccctgtttttttttttctc
tgcactcgatggtgcatgctcagattttacattttacatattttgggggattttgctctc
gtagagctgaataagaaaggaaaaattacaaactatggccccattaaaaacctttctccc
cctttggaaaggaaaagggtgccatagaaaaaatgaaaaagattacatcaattacacata
atatcgtcgaagctcatccgcattccaagatctaggaatgtcgttgccgtccatatcctt
caatctgtaagaaccgggtcttgacgaagatactaccagaaaaggtccttcccacttcag
ctgtagtttgcctactgtgtctggattggccactctccgaagcaccaaatgccctggctt
gatatttttcagccgaacttttctgtcacgccattttattgtttcggcttgatatttatt
gatattttccacagcctgaagtctggtcccttctatagtatcttttgccacatgataatc
agcttcgtcttctgccgaagctgctgttcttattgaccctgctttagcttcttctggggt
tatagcttcgtcaccaaacaataacttgaatggtgtaaaacctgttgatcttgatatagt
tgtattgtggctccacaccactttaatcaactcatctggccactttcctctgggctgatt
gaagattaacttcattattcctgtcattataataccatttgctctttcgacaagtccatt
tgactccggatgcctgactgatgcaaaatgaatcttcgtgccaatttgatcacagaattc
cttgaaagcttcggcatcaaactgtgttccattgtccacagttatagccttcggcacgcc
gaagcgacaaacaatattttgccagaagaatttctggactgtgaccgaagttattgtggc
caaaggcttcgcttcaatccacttggaaaaatattctacagccaccacaacatatttcaa
attgccttgtgctggtggaagtggacctaacaaatccaggccccatctttgcaatggcca
ggttggctgtattaactgagttaggacgaaggttgtttctggtctcttgcacatttttga
caattttcgcatttttgaaccagatctgctgcatccgaagctgccttcggccaataaaat
ccttgtctaaaaacctttcccagcaaaggcctagacccaatgtgagatccacacaaacct
gcatgtatctccttcatcagttctataccttcggttctggataaacacttgagaagtgga
gagcagactccatgtttgtataactccccttctattatcacatatggtcttgttcttgct
tccattctcttattataagcttcgtcatctgaaagacaattaccttggaggaaagatata
atttcagtcctccaatcttcactatgtacaggagatatagtgagcactgctctctccatg
agttcaaccgaaggtgcttttattgtttcaaaaaatacttccgaaggtagagggagcccc
tgtgccgctgacttggctagcagatctgcatgctcattttccctcttggaatattcttga
cagaaaaaccttcgaaagaagcctccaaccttcgaactgtatccagatatttttcaagct
tcggatctcttgccttgctacttttgtcacatggccagaaataacttgagaatcagtttt
aaggatgcccttcttattcccattgcctttaacttccgaagccccaacagaagtgcttcg
tattcagcaatattatttgtgcaactgaagtcaagctttgctgcataacatgttctgact
ttgaaggtgcaactaggacagcagccgctcctgcaccgaaggttccccaagaaccatcgc
agaacactgtccaagcttcggcatctttatttgcttcttcttcctgagcccctggcgtcc
aatcagcgatgaagtctgctaacgcctgggactgaattgaggatctatgcacataatcaa
tggtgaattcattaagttccgcagcccattttccaatccttccagtagcttctctgttcc
tcatatgtccttcagaggctgtgatgaaggaacaattatgtgatatgcttgaaaataatg
ccgaagcttcctggaggccattaacacagcatacaacaccttctccaattctgtataatt
tttctttgataaacttagaacttcggagacaaagtatactggggcttgctttttgacttg
tccatctagcttctcctgtacaagcgccgcactcactgcagagtgcgaagctgccacata
taagagcaatggagcccctggcgcaggtggagttaatgttgttaaatcaatcaagtattg
cttcaactcttcgaaggctttttgttgagctgggccccattgaaagacttcggctgactt
tagtatttcaaagaatggcaaatttctttctgctgatctagatataaatctattcaatga
tgccagtcttcctgccagccgttgagcccccttctttgtgcttggcggctccatccgaag
gatagcttcgatcttgcttgggttagcttcaattcccttcgttgatactagacagccaag
gaacttgcccttcttcactccaaaaacacatttttctggatttaatttcaggccagcttg
cctgaaattagcaaatgtttcttgcaaatcagcaatgtgattttcttgcttcgtgctttt
tactatgatatcatcaacatatgttagcacatttctgcctatctgagaatgaaggacctt
ggctgtcattctgctgaagcttcctccagcattcttgagcccctcaggcatccgaagata
gcaatatgtgccactgggagttatgaagctagtcttcggctcatcttccttcttcatcca
gatttgatgatagcctgagtaacaatccagtagactcatgagctctgaagaagctgctgc
atctacaagagagtctattcttggtaatgggaactcgtcctttggacaagccttgttaag
atctgtgaaatcaatgcacattctccatttgccattggccttcttcaccataacagtatt
ggctagccactctgggtattttacctctctgataacaccagcactgagaagtctttttac
ttcattccgagcaccttcggctttatcatcagacattttccgaagcctttgctttcttgg
cctgaaggatggatccacattgagtgaatgttcaatgacatctctgttgacaccacagag
atcattggctgaccaagcaaagacatctttgttgttgaataaaaatcttatcaaagtttt
ctcctgctcttcagataactgagaccccagcagtaccttttgctctgctatgtcttcaca
tagaagcataggcttcggctgatcagccgaagcagccttctctcttttgtacttgtactg
ttcacaagcttcggctccatctatattgtggattgcttttgaatctgtccagtttccttc
agcctttctggcagcttcttgacttccatgaacagcaatgggcccttgttccgaaggtat
cttcatgcatagatatgctggatgaagtattgcttcgaaagcattaagtgtcccacgacc
aatgattgcattgtaggggtattccatgtcaacaatgtcaaacacaacctgttcagtcct
tgtgttgtggacaaagccgaaggtcactggcattgtgattttgccaagtgctacaatctg
ccttcctccgaagccacaaagagggtgtgtagcatcatgaatcttgtcctctggctcttg
catctgtctgaaggccttagcaaatatgatatccgctgcactgcctgtatcaaccagaac
attgtggaccagaaatcccttgatgacacaagatatgaccatagcatcattgtgagggta
atctttgagctgaaggtcctcctgggagaaggtgattgggatgtgggaccattttgactt
gatgaagggtccctgcaccccaacatgttgcacccttctctgtgcttccttcttctgctt
cttgttggccggctctgaacatgaaccgcctgttatcgggagcaccagcttcgtagccga
agctgcttcagcttggttgttgaacgaagccatcagctcaaaagtggaagtgagttcacc
ggaggtgggcgccaatgttggggacttgttctcaaatgctatgaattaagaacaaggcaa
cacaaaatgttaaaggttaatgtccttcgtccttcgaagcattatttcccttaggatata
acgatcttcggacgaaggtcatgaaggacataccttcatcatcacagtataattaatgaa
agagaagcatatgaaacatgaaaataacatgaataatcatataacattattaaatatttt
tattatataatcatgaataaataaaaacaatattaattacatttgtaccttcggcttgac
agaaggcaaaaatcaagcgtgacgcacgagcgatacaagtcagcgtgaacagtacggggg
tactgttcatctatttataggcacaggacgcagcctgtggaaattacattcatgcccttt
acaaatgattacaatcatgacacaaattatcatgggccgattggtcatttcatctttaag
tcggtgcacccttcgtctaaggcgtgtcatatgcgaagctctctggtggtagcttcggct
ttttgtgtgatcttccgaaggtgtttcttcttaaggaccttcggcgacgaagcagacccc
caac
>Z300_TEdenovoGr-B-G16854-Map4#CLASSI/LTR/GYPSY
ggtccattcctgtcttgagcaatgtggaccagtggcataccgactccactacccgaaaca
ttgtctgctgtgcataatgtgttccacgtgtcacaattgaagaagtgtcttcgggttccg
atcgaaccattgaagtaacagatgttgtcctgaaccagatttaacatactcgaacatcct
attcgagttttggatcaaaaggacagggttacccggagaaaaactctcaagttctacaag
atacagtggaaccagcattctgaagatgaggctacatgggaaactcaagactttttagat
aagaatttcccaggctttttagcctcttgtaaattgtaaagcctgtatagcttaataaag
aagtgacccccacatcacccctgccttgtaccagaaataaggaaataaaattgggtttcc
ttttccattacttaccctaggacttttaatctcgggacgagattcttttatggggggaag
gatgtaacacccctggtgttactgtaactaaaacttgagcatggcatcataagcattggc
attgcatatgtttgacacacctagagtgcattcactaggcaaaaatttcaaacaagttgt
attgttttaatgttttgcaaatagaaccctggatagggaacttaaccctaaatagggatt
aaaggggtaaaacttaacccaagttgagaaaacctaaaggctttagggtaatagtcataa
aatgtccccaaaaataaagttgaatcacatttatacccctgggataccagaaaccctaat
tggaaccctggaaaaccctaaaaccaaaccctaggggcctatgtgcaaaattagtccact
tttggactaaagtgcaaaaaccaagttaaataagtattttaagtcatttggttcacaaat
atgtggacttgaaagccaaaccctaagttttggacttatttgcaaaaaggacctcttttg
agttctatgctaagtctgaaatcagggttataggctcaactttggggctttgtactttca
aaatatagggtttttgccctaggtcaccacatcaaagttgtagaccaatcataggagaac
aactttgcttaagggtgtaagccatgttcttaagaaaaatttggagataattcgcctaaa
gttggactgtcagactgcttgaggtctgaatttcagactaacagtgtatgagatgaactt
tgagctcgattttgaacgggatccagtgactttttgtgggagcacattgtagcaaagttg
tagatggattatagctctacaactttgctgcagaaagttggttagttgtcacataaaatt
ggagaaaattgagctccaattgctctgtcaggtatctgaaaggattcccatggtacagtg
ttcaccgggatcagacgccagccactcccgccggcgacccgctgagattcgtgccgcggc
ggt
>Z300_TEdenovoGr-B-G12795-Map7_s_0#CLASSI/LTR/GYPSY
aatttattgagatactgggtgacagtatctccaccttgcttcaacttcatgaattcctcc
tgtttcatgtggagtactccttcggtatgtaatgctctctgaaggccagcttgaattcat
cccaggttatctatgattagccagctgaacgccacaaagttcccccaccaagtgctggca
gggtcacgtaattgctgagccgcgaataggggcttctgagtttcaacaccgaagaagtcc
aaatttctgctcaatgacgcggatccattcgtccgcctctaaaggtcttccgccttgaca
acaacgagggcgcgtttcggagaagtccaaataagatgtctcacgagggccttgcgatag
ccctgcccccttgttgttgtagttgctgacctgccatctcccgcaggaagcgggtattat
ctgctgtagcattcaccaaggcagcgatgcctcggcaagtgtcggggtactggaggtggt
ttggtgttgcctccctcccacgggaggtactagccccatcctgagcacgagtcgggaagg
tattatggcaacaaacatttgaaaacaatataatatgccaaagaaaaatccattttacat
tactaaaaagagtaatgttacagactcgaattttacaacagcattacactacctattata
catcactactacttctactattacactatactactcctgcttcctgttgctctggtagcc
tgttgtcggcgtaggagaccactcatcgaccaacttcatagagggagggggctgaaaagg
tccaattcgccaccaaaagcttctcccgctacatgagaaggtccggcttctgtcccgaca
ggatccgcaagtacatggggggtgcaattgtgaatacagtacatgaacttcttcatgtag
agtattgcaatacgcctgcaggttatcaatggctgagctaagctcttctactcgggctcg
agcttttgcctccttagcccaggcaagcgaacgagattgaaccacccagtcgagtgctaa
atctcgatccgcgagctgatccgcaggcggcggactcgcttctcaattcattgattttgt
cgccatccgcgacccatatgtcagtcctgctggagctcgtttgaagccgattaacctgcg
cttcaagatccctgatcggatcattactccactactgctatcctcgtgtcttagggcaag
ttgatgacatggcacaccaattgggccagtatgcttgcgcgcagttctcctcgtgcgggc
ggcatttttctaagggggaaattttattagcatagttcttagcatgatgcatgtgtaatt
acagaatcaaccttagttgattctcaccttctatatgttgcactcttactatctggtctt
taagataaactcttcagaaatacttaggtaagaagggaagagatttctgaggcatcttca
aaagaattttttaaagacttatctagaaaatctcttcccttcttacctaagtatttctga
agagtttatcttaaagaccagatagtaagagtgcaacatatagaaggtgagaatcaacta
aggttgattctgtaattacacatgcatcatgctaagaactatgctaataaaattttcccc
cttagaaaaatgccgccacgcacgaggagaactgcgcgcaagcatactggcccaattggt
gtgccatgtcatcaacttgccctaagacacgaggatagcagtagtgggagtaatgatccg
atcagggatcttgaagcgcaggttaatcggcttcaaacagagctccaacgcaggactgac
atatgggtcgcggatggcgacaaatcaatgaattgagaagcgacgtccgccgcctgcgag
atcagctcgcggatcgagatttagcactcgactgggtggttcaatctcgttcgcttgcct
gggctaaggaggcaaaagctcgagcccgagtagaagagcttagctcagccattgataacc
tgcaggcgtattgcaatactctacatgaagaagttcatgtactgtattcacaattgcacc
cccatgtacttgcggatcctgtcgggacagaagccggaccttctcatgtagcgggagaag
cttttggtggcgaattggaccttttcaggccccctccctctatgaagttggtcgatgagt
ggtctcctacgcccgacaacaaggctaccagagcaacaggaagcaggagtagtatagtgt
aatagtagaagtagtagtgatgtataataggtagtgtaatgctgttgtaaaattcgagtc
tgtaacattactctttttagtaatgtaaaatggatggttttctttggcatattatattgt
tttcaaatgtttgttgccacagataccttcccggactcgtgctcaggatggggctagtac
ctcccgtgggagggaggcaacaccaaacccacctccagtacccccgacacttgccgaggc
catcgctgccttggtgaatgctacagcagataatacccgcttcctgcgggagatggcagg
tcagcaactacaacaacaaggcgggcggggctatccgcaaggcccccgtgagacatctta
tttggacttctccgaaacgcgccctccgttgttcgtcaaggcggaagaccctttagaggc
ggacgaatggatccgcgtcattgagcagaaatttggacttcttcggtgttccgaaactca
gaagcccctgttcgcggctcagcaattacgtggccctgccagcacctggtgggggaactt
tgtggccgttcagccggccaatcatcagataacctgggatgaattcaagctggccttcag
agagcattacataccggaaggagtactccacatgaaacaggaggaattcatgaagttgaa
gcaaggtggagatactgtcacccagtatctcaataaatttaatcacttatctcagtatgc
aattgaccaagtcaacaccgacctaaagaagaagaactgtttcatgaggggtttaaatga
atggatgcaaaggaaaatggctacctgcatcgacctcacatacagaagggctgtcagcac
agcgctggcagttgaatctaaatatacaagttctggaaagtccaaggggattggaggtaa
caggcctaatcagggccccgagaaaaggcaacggttagttatccggccttttaatcaggg
tcgttcttcatcacgtccaccctccttcccattcaaacaaccagtgttcatccgtcccaa
tgctgcccccactacaacaagtcagcgggtgcccctggcactcgattccctgcccttccc
agttcgtcaacaggatgcttcaattgcggaaaatctaggcattttattaaggattgcccc
tacccgaagcagaatcgctcaaacaatcaacaaggtactgggaattcctcccaagctaag
ggcaatgcgggcaagaatataaagaagacgggacgaatttattacactcaagtggccacc
acaccggacggtgaaccggtaatgatgggtacgttccttgtggccaatcatcccgcactt
attctctttgattctggtgcttcgcatacattcatcagcaagaaatttgtggagcaacat
tgcattccataccatgaatcaagggaagggtttaaaatacattcgcctgggggacaactc
tttactaaggaagtggctttccaagtgcccgtaatattggccggacgggactttcctact
aatatgattgttctgaaaggccaagacatagatgtgattttgggcatgaattggttggcc
caacataaagcaaccctcaacactgatcagagaaccatcaggttgagtcataaccaagag
gaaattcttttgtctatccccattccagctaaaactactggcagaatatatgaagccatt
ataccggagatcaaggatattccggtagtatgtgagttcccagatgtctttccagaagat
ttgcctggattgccacctgaaagggatgtagagtttgtaattgagttgaagcccggtacg
gctcccatttctagaagatcgtaccgaatgcctccaaatgagttggcagaactcaagatt
caattgcaagatctacttgagaaaggattcatccggccaagctcgtcaccatggggttgt
ccagccatattcgtcaagaagaaggatcaaacattacgaatgtgcgtggattatcgaccc
ctgaatgaggtcactatcaagaacaagtaccctcttccacggattgacattttatttgat
caactgactggagcgagggtattctccaagattgatctcagatcgggctatcatcagatc
cgtattcggcccaaggatataccaaagaccgcattcactacgcggtatggtttatttgaa
tacctggtaatgtctttcggactaacgaatgctcctgcccacttcacttatctgatgaac
tcggtattcatgcccgagttggacaaatttgtggtggtcttcatagatgatatcttaata
tattccaagaatgaagaggagcatgctcaacatttacggatcgtattaacgcgcttgaga
gaacatcaattatatgccaagttcagtaaatgcgcgttttggctggaagaaattcaattt
ctgggacatgtgttgtctgccaggggattgcggtagatcccagcaaggtcaaggatatct
tggagtggaaacccccaaccactgttcatcaagtccgaagcttccttggactagctggct
attactgccgatttataccggatttttctaagcttgtgaagccaatcacaagtctattga
agaatgagactaaattcaattggtcttcaaagtgtaatgaagcttttgagcacttgaaga
tattattaaccactgctccggtattggctcaaccggacattaataagccctttgatgtgt
attgtgatgcatcaggcagtggtctcggctgcgtattaatgcaagaaggccgagtaatgc
gtatgcttcaaggcagttgcgccggcatgaggagcattatcccactcatgatctggagct
agctgcagtggttcatgccctgaagatctgcgtcattatctgctgggtaatatctgtcac
atttatacagatcataaaagcttgaagtatatcttcacccagtcagagttgaacatgaga
caaaggcgatggcttgagcttattaaggattatgaattggaaattcattatcacccgggc
aaggccaatgtagtggcagatgcacttagccgtaaggtttcctgtcactgtcttacggtg
aagacctctgacaatacactatgccaggagatggagaagttaaacctggaaatgatccaa
caaggagccttaagtcagctaaagcttgagtcagtccttttacaaaggataatggatgct
caaaaggataatgagggtatgaaacacatccatgagaagatagaggctggaaaagccaaa
tgtttcagaaaggatgatcaaggcattgtatggttcaacaaccgcatagttgtgccgaag
aatgaagagctccgccagcaaattttagatgaagcacatcttagtcgctattctattcat
cctggaagcactaagatgtatcaagatctaaacaacattattggtggacgaagatgaaaa
ttgaaatcgcacgctatgtggcaaggtgtgacacatgcagacgcgtcaaagccatacata
tgaagactgcgggtccattacaatctttaccaataccaacatggaaatgggaagatatta
gtatggactttattgtgggattgcccagaaccgccaaagggtatgattctatctgggtta
ttgttgatcggctcacgaaaattgctcactttctgccagtcaagacatattacccggttc
ttacctatgcggaactatacattgctcgcattctcagtttgcacggtgttccaaagacta
tagtgtcggatcgtggacctcaatttgtatccaaattctgggaagaacttcacaaatcct
tgggtactaaattgctccatagttcggcctatcatcctcaaacagtgggcagactgagag
ggtcaatcaaatacttgaagatatgctgcgggcatgtgtgctggacttctcacagaaatg
ggatgaatgtttaccattagcggagttctcatataataatagctatcaagaaagtatcaa
gatggcacccttcgaagctttatatggacgacgatgtcgtactccgctaaattggtctga
acctggtgaaagatttttcttcaggcctgatatggtgaaagagaccgaagaaaaggttca
gagaatcattcatcatttgaagaaagctcaagctcgtcagaaaagttatgcagacaaacg
acgaatgcccttgtattttctggtcggagattatgtttatctgaagatctccccaatgaa
gggtgtatcgcgttttggggttaaagggaagcttgcaccccggtacattggtccattccc
tatacttgaatagtgtggaccagtggcataccgacttcaactacccgaaaccttgtccgc
cgtacataatgtgttccacgtgtctcaattgaagaagtgtcttcgggttccagatcgaac
cattgaagtgacagatgttgtccttgaaccagatctgacatattccgaacatcctattcg
agtcttggatcaaaaggacaggattacccgaaggaaaactctcaagttttacaagataca
gtggaaccaacattcagaagatgaggctacatgggaaactcaggactttttagaaaggaa
cttcccaggctttttagcctcatgtaatttgtaaattgtatagttgctgtaataaaggag
taaatccccaaaccacccctctttgtaccagaaataaggaaataaaagtatgacgtgttt
ccttttccattacttaccctaggacttttaatctcgggacgagattcttttatgggggga
aggatgtaacacccctggtgttactgtcactaaaacttgagcatgacatcatcagcatta
gcatttcatatgtttgatacacctagaatgcattcactaggcaaaaatttcaaacaagtt
gtattgttatggcattttgcaaataagaccctagtataggatacttaaccctaaataggg
atctgaagggtaaaacaggacccaaatggagaaaaccctaaagattaagtaaaataatca
taaaatgttaccaagaatagacctacattacatttacatccctgagataccaaaaaccct
aattggaaccctggaaaaccctaaacctaaaccctagggggtttagtgcaaaattagtcc
acttttggactaaagtgcaaaaaccatgatgttaaagtatcttaagtcatatggttccca
atcatgagggtttgcaatccaaaacttgagatttggacttaagtacaaaagagccacact
taacccttttgatgaagtctgaatttcagtgtgatggattcaactttgagcccttgtatc
tttcaaattagtgagaatttaccctaggtcaccacatcaattttgtaaggctataataag
ggaacaactttgttataggtactaagccatggttacataaagaaattggagataattaac
ccaaagttgggctgtcaggctggttgcagtctgaaatccagactaacagtgatatgagcc
aactttgaaccagaaatcaaccctgatctaataagaatttggccatggttgctataacaa
gattgtttttggatcctcagacaacaactttgttacaggccgatcaattggttgccattg
aaaatcgggtggaaattggtttcaaatcgctcggtcaggcactctgatgatggctcccat
ggtacagtatctgatgaagatcagatcgaccgctccctcgccgccgatgactccgcgccg
ggatcgtcgccgccgttaagatttacgctcactggtgaccggatagcgcttcggggcaaa
agatcttcgcctggggataactccggcaactggccgtcgtacccccccatgccttgcggt
cggcgcagatcagttcaccggcgttggctgcccgtcggtcgcctgccacgtgctaaagca
ttagaccacgtcgctgtaagtcgcgtctcgcatgcacggtgatcgccggagggagcgcca
cggtgaaaaccactaagcacttgcgccagtaacctttccctcctccgaccgccccgcgtc
accactgaaattcccggccaccgctgtcgctccctataaattgaagccaccgcaagctcc
gtagggtagtcaagaacccagccaccaagaatcgtcctcagtcgatcgccagtgagcccg
aattttgaacttcccccaattcggtttccgccaccgcgaaaacaacctcaccgcggccag
tgcaattgaggtcagttcaaaccttctgctccctcgtttgagtgtccttatgtaaccgtg
atgctcatcgacccgcccaattgaaccgagctgccttagatcatcgggaacgcgcttagt
ggtccgttgttaccgctgtcaccgtgggcagaacactgtagggctccaatccagaaatta
atgtaggggaaatgcgcggatggagtttaatccggtgtctgctgctcggggcgccagtct
ttgctaaattggccagtacacgagctcgccggagctctacacgacgttgctcgccgtcag
ggactcgggttgtgaagaattagaagtgcggggtggtttctgtaaactgtcagtgactcc
ctgaaatagtgcgcgggtttcttctgtggttattcaaggcgccagggtcttcggtgcaaa
gtgcacgcgagtgcgggcgcgggcgcgctttcacccgaagttgggccgacctgggtcaga
atcggtccaatactgttacaagttttttttctttttcttccagagccaaataaattctag
gaaattgtagaaaaatcctaaaaatataagaccaattttgttagatccctaatttcctat
agtatttaataaaaatagtttcttgatttttagtccaaatagagaattttagagtattta
aaatagcctaaaaccttgtttctggatttttagaaaatagataataattccaaaaatccc
aaactttttagatgacctttatataatatttagaagccttgggtagattttggtatgatt
tggaccttgtctgataattagaacccaaaaacccccacccccgtgctctttgaacttcac
tgttgactccggaaaccctaagttctcggagttccgtgaaggaaagttgtattcaagact
ttagataataaactcttattatctttgcactctcatgagcattacatggcattcattctt
atatatatatatatggttatatttagaaaacgaggaagaagttgaggtagaagaagagaa
gacttcaccaccaccacctgcggaacatcaggcaggaaattgtttttactttgacatctg
cggatccgagcctgactcacctataaacgaaggcaagccccggtgcatttgccacctcct
tgtgttttaaaaatctttttcacttgcttgatgcattaggtgataggagttgattgctaa
aacaattcctgcattaccttccttggatttgattaccttccttgaaatccctgttttaca
aaagatttttgatgcttagccttgctttagaaaaacaaaatgttttgtttttacaaaaga
tgatgtggcaaaagtgggtgggatgttttcaaaaataaaacttgatgatggatccatcaa
ggccttgatgggttcaacatcggaaaagatgtacctctgccaggtaccaaactttgggtt
gaaatgattaagctgagaccgggcgggtgacttgcacgagaaggagtctcggtgtagtgt
ctccgtctgagtcgattaaggaccgtgtcgatgtaggcttgatgaccgaggaccctttaa
ctggtcacatgcctcgtcatgggtaagctttgcctcgggcagactaaggccagaataaga
taacacgcaatgggagtggagcgatggcgagagtagcgtgtaccctccgtggcaagaggc
tggacggtggtgtatctgtgctctcggttgacgtgaacctgatctggtcttaagaacccc
ggtggcgggttaacatatgcaagggttaagtgctacatatgtcgtgtgatcggagatcct
cagctgagtataatcgattcggatcgccgtaccttcgcggttatgaagacttggtcactg
acctatacgtagaactccagtaaagatgaagggattgttaagaaattggctagtgcaggt
caagtgttgaactagggtagaaagaactctagttgcaggtaattttacttaacttgacaa
ataaaattggatttttaaggatccactttagtaagcatttctgcaaaacagagtctttga
tcattgagaaaccttaccttgactcccttataaccagcatacccttgagagtcttttctt
tagtcgggtaagtcttgctgagtaattccatactcagggttttattccccgttgttttta
ggtgagaacaacaacttttgttgttctgttctaaggtggtccaaagaagaaaccagagta
aagctgcgggaggaaggtcctccataagaacttttgtttaaacttatcggaggggttttt
gcctcccttgttgtaataatatactatgtactcataggttatatcctggtctgtaatata
taactttgtcttacttttaaaataaagataagtttatgtaattgcttcctcattctcgta
actatgcttgtaatgtttgcgtgacgggtgaaatgctcttgggaaaagtaagaaaagcag
ataccgaacttgtcaagtgattcaggggcacctacagggttgtctgaggtccgttggaca
aggacaactgtaggtggcctaatgacttgggaggttccgtcacataaaattttatacact
>Z300_TEdenovoGr-B-G5962-Map3#CLASSI/LTR/GYPSY
tagggtacccttactattgtataacgacgcagtacccacgcggttatttttagttgcgtg
gtaaaggagttgtatgtgggaccaggccatgactcgccccagcctcgggcgactactctg
ggccagcaacagcgcctgaccccaccacatgtgtgggtccggtgccgccacgtgtctaga
gaaagtgatatactctgaggtatcacgagtgagtccgggcccccatgggagggtgccgga
cccctgtatatacggtctgggcctccaagtttggtccagtacctccatgtgtgcgaaccg
gacccctggaatgggattcggaccccctgtatggggtccgggccgtccatagtggggtcc
catggttccaggacagagcataccgggccttaatcaggacctaggtgggggtccggtgcc
gacacgtgtccagacctgatctggtgggattcggaccttatcacgtacactcctgcttct
cgcctaggcggagacccgatgctgtcacgtggcctactgtgcgcggtgtaagccaacagg
cggagcctggcataaagcctctgggctacacgcgtctttgcatttattatggataagacg
tgcgtctgtccattccagtgacaggcggtttgcctagtccacgttgcgtgggccgtgctg
ttactcacacgttaccatagcaagggcaatgactcaccattactcgtgcgttaccaagga
aagggtatctgcctatcaatgctgcatggactggagtcatcatgactcccgctgattact
catgcgttactaagacagagggagcaacacagcgtccggtaaagatcttggtgtgctgtc
agcattaattattctcataatgtatttcttccattatgctcctgggcccgcatgtcgggg
cttagtatctttgtatgtgcctcccttaagctataaaagggaaggcacacagtattacag
gggacacactcaatacaacttacacacagtggaggtagggtattacgctccagcggcctg
aaccactataatccctcgcgtcctcttgtgttcattcgtcattcaccagacaggcaacct
cttaggccccctcctcatcttaggattagggctggtgcattccgccacctggccggagga
ttttctctccgacatttggcgcgccaggtaggggtttggctttaggtttttcgcctgttt
tcttgctcgacatgatggttcagatcgtcgagccccgctacttgtctcccgaggacttcc
tgatggaggaaggggcagcatcttctatgccacgaggctcttaccgtcctgcgcctggtg
gtgctgctatgcacgctgcgcggcagcatacgcccgtgtagacatctagggctccgtcgg
gggctgctcctggtggggcgttgtctgcggccagggagttgctgcgtaaccctccaagtt
ctgtggcctcgccgggggccatgaggtagtggcgcgaagatgtcgatcgtctccttggca
tggcccatcctggctcggccaggtctaggcctcaatcattccggcgtcaacgcgaggcgt
cggtgtctttgcgctcaccctcagtgggggtgcacagactgacgacctgcgggcagaact
caaccgtatgcgtgcgggcgaggatgctcgagtctctctggagaggtgcgtgagcgccga
caaaacttcgagggacgcaacctcgaccaagacttcactgcaagggatgcccgaatctag
gcgggtgtcccattggttggcgtgggctgcgccgcactagcatatcattttcgcacggcg
acttggccatccaagttctggccacagctgccggagaagtacgatggtacatcgaacccg
tcggaattcttgcaggtctatgtcaccgccattacggcagctggtggaaacactgctgta
atggcaagctacttccatgtagccttgaccgggctggcctggacctggctcatgaacctt
accctggggttggtctactcctgggaagagctctgtgcatggtttacagcgaactttgct
agtgcttatcagcagcatggcgtggaggctcatctccatgcagtgaggcaggaacctggg
gagactctctgggctttcatctctcgtttcaccaaggtacgggggactatacctcgcatc
ttcgatgcctccattatcactggtttccgacaggtggtgcgtgataagaagatgttggag
aaattggcgatgcatgacgtggaaactgtcactatgcttttcactctggctgacaaatgt
gccagagctgctgagggtcgtgcatggcactcggtgccgcaaatcggagttacccagacg
ggcggctcaggtggcaccacctagggtggtggcaagaagaagaagagggaccgcggtcac
gataggtcgcattctggtgctctggttgctgtagctgtggctgtgggcggggacgagcgc
ggcaagcgcccgcggcaatagggaagtgacagtgggtcatgccctgtccaccccaacagt
cgccatagtgcctcggaatgccgagagttcctgaagctcgcgaagcgcatcagcgagcgg
cgcgagcaggcctccaaggatggctctcggcctcggcgccggcctggcaaggaggaggtc
gacgaaggtgatgtagccgcgggagaacgggacctcgggtatcaggcccctgagcaagtc
ctcaaggacatcttcactggagactccgacttcggtgatgacaatgatcgccgcaagaag
ctgtacgttatgtatggcggaagctgggagctcacctcccgtaggaatgtgaagtcccta
tgccgcgaggttctttcggcgaccccaggggtcccgacggcagccccccatcagcggtgg
tggagcaccactatctccttcggggcatccgactgccccgacaacatggcaggggctact
acccctcatcaccgcctctgtcatatgaagctgcatcatgtgctgattgatggtggggct
gggctcaacgtcatcagccatgctgcgttcaagcagttgcagatcccaggatcccgactg
ggaccctctcgcccattctccagagtgggccctcaaccggtgtatccccttgggagcatc
gcactcctggttacatttgggactgaggaaaacttccgcactgagaacgtccagttcgat
gttgtggaggttaacctccctttgaatgccatcattggcaggccggccctgtaccggttc
atggccattgcccattactggtacttggtcctcaagatgctgtcccctgctggggtcctc
actgtgcggggcgaccgccccgctgcgcttgcagctgtcgagaagttgcatgccctggcg
gcagaagccgctcgcctggatgacggggggagggacccctcaacttcctgtaccaagacg
cctgctaaggtgcctaaggtgcaaccatctggagtagacggtgtccccgtcaagaccatc
cggctcagcggggattcctcccagactactcgcatcgtggggaatctggaggagaaatag
gaaatcgcgctcgtcgccttcctccaggcaaatgccgacgtattcgcatgggaaccgtcg
tagatgcctgggatccccagggaggtgatcgagctccatctgaagatccaccctgacgct
aaaccgttgagtcagaagcctcggagatagtccattgagcggtaggatttcatccgtgag
gaggtccggaagttgctgcgcgctggcttcatcgaagaggtccatcacctagtatggctg
gtcaatccagtcatcgttcccaaggctaacgggaagtttcggatgtgcatcgactacacc
aacctcaataaggcctgtcccaaggacccatatccacttccacgaatagatcaaatcgtg
gattctacctttgggtgcgacctcttgtccttcctagatgcttactctggtttccatcag
atccagatgtctaggcaagataggaagcatactgcttttgtaaccgtggatgggctttac
tgttatgttgtaatgtcttacggtctgaaaaacgccttgccaacatttgtacgggcgatg
agtaagacttttggtgacctgattagggacagggtagaggtatatgttgatgacatcgtt
gtcaagactaagagagggtcgaccctagtggaagacttaaccctctttgacaagctgcgg
gcaacacgcacgaagctgaacccggacaagtgcgtctttggtgtctccgcagggaagttg
ttgggattcctggtttcgcaccggggcattgaagcaaacccagagaagatcaaggcaatt
gagacaatgaggcctccggctcgcatcaaggacgtccagaagcttatggggtcactggct
gcccttagtcgcttcatctcaagactggctgagagggtgctacccttcttcaagctattg
tggaagtccgggccattctcttggaccgaagaggcagaatgagcctttcaagagttgaag
cagcaccttgtgtccctaccaatactggtagctccagagccaggggagccgttgtactta
tacattgcagcggctacagaggtggtgagcatggtgctggtcgccgaaagtacggcccaa
catccccaggggggtcagaaagttcccctgggagaaggtggtggtccgaccaccacgatg
ttgatggaaagccagtctactacgttggcgaagtcctctatgaggcaaaggctaggtacg
ttgagacgcacaagcttatctatgttgtacttgttgcgttcaggaagttgcgccactatt
ttcaggcacacagggttgtggtggtgacctccttcccgttaagggccattctccacaact
ctaacgccatgggcaacattgccaagtgggccgcggagcttgctgagttccaattggact
tccagccttgccacgctgtcaagagccaggtcctggctgacttcatcgtggaatggaccc
cttccttgagcgctcttgggggtccggatcccgattcggatcccacacctgtggagccta
gggcttcggtcttcactgagctccactggacgcttttcttcgatggatccgcctgccagc
agtggtcctcattgacccaagcggatatcaggtgaagtacat
>Z300_TEdenovoGr-B-G10178-Map5#CLASSI/LTR/GYPSY
tgtaacaccccaggtgttaccaaggccatggtacatttatgcactaatgactgtgatcac
atgtggtagagcttgagaagaagaacataaaaccttgggagccatgtgttagctaagagt
gtttattgccaaaagcttcacccacgcatttgtgcaattgtcaccttgggccagagggat
taaaccctaagacccctttagagccctagctttccaagccagggttcagggggtaaggtt
aagcaaatttgcaaacatgatttaatccttaaccaaagtttaagtaacattgtaacctac
aaatgcagggaggaaacattgcaaaaagaccccttaaagaaccccaaattcattccttaa
gtagagagcgcgctagagctctctaattctttctaagtcaaattttaaacctaatctaaa
gatccaccgtgttcacttagtaaatggcaccaaaaccacttgggttgtataccaaaaatg
tgtcataccacctaaggcacccactggaaaagtttgaaaccgagcccatgacgtttgaca
agatttggcatggtttttgtcgcgaggtgggcagagggacaagccagatttggcgtccgc
aaatctccctacctagggcatatctgccattggaactcacatacaagagacagccctagg
tgctaggaggaggcctgcgccggatttttgccaagattcgcacgtttgcgatctcggcga
gctgttgaacatgggcagaagaacacttccacgtgttcgacgcgctctgagcgcgccaga
gcacgcccagcgcccgaccccgcgcgccccgcgccgcgccaagccgcgcccgtgtctcct
gctcgcgcccgcgcctataaagcccgccaggcttcgaccgtactcctccgcgcgctctcg
acctcaccggagcagagatcaccggcgtttgccctgcagacggcgtgcccgcggccgccc
gagcccctgccaccgtagaccggccagcagagccttcccagccccgtccgacccttggaa
tagacttgcatgcctcggtgaagctccccgagcgaggaatcgaactttgcctcgccggag
aagccagtccacggtcgccggacttcacccgaccgccggtgaacgtagaccgggtaccac
ggtgagttattcttcgattccttgcgcgcgtcgactctttgtcaccccgtggagctcctc
gtgccttggattgacctatatcgccgtggttaggccggagcacccgccgccgacgagtca
cccgcctgcgcacgtggaccggccgattccggccatcaccgtcgtcgagccgtacctcgt
tgtgaccgccaggacctcccgaagccaaccccgcccctcgccggacctctctcgccgccg
gtaagccgcgccgcccttttctttttcgcgggtactgtttaaaaggggagggacctcggg
gaagaagaagaaaggtcagggggttttgtgaactgtcagtgactcaggggaatagtgcgc
aggggtataaatgagagaattggtttagaaagaacccagggtcctcggtgtaaactggtt
ttccaggaaaccttttaatatttctaatttaaatgcaaacagagcttgtaaaattcataa
cttcagttttattcaaccaaatttggtcaaaccaattttgccagatcctaaataatgtaa
actacttaggaaaaatataaaacccctaagtattgcagaaaactttaaagttttgattta
aatattgatttggccaaaagctaaataatagaaggaaaaatagttacactgttagactga
ggttaagaaaatttagagaagtacttaatcacttcctaacctgtttaaaaataataaacc
cctctgtacaccaaattaaggtagagtttgccatttaaatcatttttagcttaaagttaa
agaaaatagaaaaggtgatttaaattaagaaccagggagcacccacatttttgttagctt
acttattcagtatagttcactagaaaaatttattatacccttgtttagtacaaaataaat
gagataccttttattttaggaaaacaaggaaaacttagaaaaaccctagaaaaataatcc
taaggagaaaacaccccaaaccttgggataactaatgttttgttattatgaacataggaa
aaatatgaaatctgttgtttgatatttttcaaataacaagttagttgtaagtgccttttt
ggcattaaactttagaaaatcataactaaataaccactaagtaaccttctgtgatttttg
gcacagaagcatgttattaccatagataccagcaaaaataacccttagtacagaacccac
acctagatagagatgtagtgcaaagtgacccctttgccccaacttttgttatttttgtcc
agggcatattctatttatttttgacctcaaatttataggacagactacagtgaccaatag
taacccactgtaatttttacagaatttttggaaaagttaaatcactgttgtagttcaaac
ccaccctaaaattcataaatagaaaatgaaagaggaaattaatagtggagattaatgtta
tcctaaccaaaccagcaaaaccccttaagtgcctactaaaacatttaagggaaatccaag
ttcaatccactatgcttatccctaagcaaaacctaaacctaaaattgataagcataaacc
ctaagagcctcttatgaccaggaaaccctaagttattaactaacttagtttttcttcact
tagcataatggttactaaatcctgcatatcatggcatacatattcttattcattgcattc
gatagattgcaacctcgctgacggagagtacgtcctcgtgccggagcaaggagttgctca
ggaggtagccccggatccagcaccagagcctgccctagaggatctgcctgccccagcttt
ggaaggcaagccccggttttatgcataacctgtttattatgctattttactacacttaat
gtttgtaggcttgtaatgtgcacttaagtgtaggagttgtttgaaaccctagttgcatga
actcaggaatccttttgagatggatactagtatgctaggtcgagtagctgctttactaat
tagggatctcggtagaagtcgagtgatttttctagcactcgcgcgaggtcaggaattggt
tgtatccactttcatatcataatgatgttggtctgtggacaacaatccatggggattggt
tgtctacgagatggaaattggaataaggattaaggtgtggtaccgtgtgtcaagcgtttg
aacgtactaaacacatgccgagaaatatggtaaatcggtaagcctagtacctgattgaac
ctgcccgcagactttcccctcacgcgacctgagacgtggtctcccattccggttatggtg
ggtacaagtgcggtcactgcacgacggcagtcggggtcagtgaggcattgtacgccaagg
cggtgagccctgatctgttgccagggaatcgatggggacggttgatgtgtgtggggacgg
agtgcctcgccacgtcgtgtgtttaggtttaccttgcaaggtttaaaaactcgattcgaa
tcgtctgcttctcgcagctaatgagactgcttgatccatgctgctacattgagtaacaag
tggaaatgtgatgacttggcaaaagatgttgattgctaaatgtttgataccatgtatgag
tagataggtacacatttagtcttaagagagtcacactaaaacttgacaaagctaaaactt
gatttataaactcagctagtgcttttggcaaccaaacccctcagccaaacagctgcatgt
ctagaggtagaggagtagactcctcacaccgggtaagtctagctgagtattagtatactc
agccttgcttgtggcataattttacaggttctctggaggacatggttgctggagtgactt
ggccgtccatcttgccaccgggttggacagtcgagtgggaccctgcctcggctgaggagg
agcatgaggagtgatgggacaggcttccccatctctctgtttatttatcgttagttttat
tccgctgcacttcgaacaatgatgactacttttgctaaaactctgatgatgatgtaataa
tttaatactccttaatgtatggttttatgctttattgtatttgctctgtgactcaccatc
gagtgagaatgtggtacttgatcctgtcagtggcctcgtcggactagatccgagggattg
acgggttattcccatttaagtgtggtctagcctctaaggcgggacttaggcacttaagtt
ggaataattcgggcagttccgccacagctggtatcggagctcgtaccaccacagaggaat
caataaactataaataccatccttttccaaagtaaaacttgatagaaacaaatgttggat
agatcgtaggacgatcaggatagacctaggacgtgaagccttaggatgatagaggggtag
ctaggtggctaattgagtaagccctacaggctactataagggatgggagttcttccctat
tccctctaagttgatgtgaggtcgtttaggacgagcatgcatgcatccttaattaaacta
tgataattgggtaagaactttaatacaaaatgatgacaaataagtacacccagtaccatt
gtcgtagttatagagaggctgagttttgatcccttttttttttttataattctttttctt
tttacttacgcttaaccatacacagatgacttctcacggatcctcggacgaagggaatgc
acagtcccacactgacgggcttgcacgagagggttttccccgtattttgtgggaggtgct
tcagggagctggttacacgacgcctccccagtacgcggtgcagctgttcgagaagcaccg
agtgccccgctgtagggtgaggatgaccctggagcctcatcccctacagccaggctggcg
ttcgttggactctgagtcttttggataccgggctgaggatactatcgaggcgattgctct
tcacgggctgaccaccttctgcggatttcaccccttggagctgtctactcaccccattgg
cttgttccctgctgagaaggaggacgacccaatgtggaaggaccgagtggagcatgccaa
ggatatctgggctatctacccaggcagactgctcacttgacggtgcggtgcatgaatgct
ctgtatcgtctgcaagtgatgcgtggagaggcaatgtcccatctgatggcattgttggag
gcaccaagatcaccttggataacagagaggaacttgtggttgacttgtccactgagatgg
tggaaaaggacttacaggtggagcaatgtcaaatgagatccaagagcttgaggagctagt
gggaaccagggagaacaccattgaggttctcgaggatcagctatcaacactcagcagcag
cttgcggaggctaaccagcacttggatatgcaccaccaggagatccaggacatggaggcc
aacgaggatgtcgacatcgagggaggagaggagcctgcctccagcttggacactgctggc
tcagggagaccaccttcccccgagtcgagcgttgcctcgtttgctcactaggtcgtcggg
atagagttagaagtctgtggtggtagaactcctcgaagctagcttagcttttgcaccctt
ggggtactaggctagatagagttgagtcttttgggttattgatgtaatctgacaaactct
tttggaagcatggttgatgaatgatgtcagttttaatttaagaaggaaagtttatgccat
gtggaatctttttatgattatgcaagaatatattggttttacccttttgactctttcacc
acgattgaaccttgaacctcagaaatgtgatattgagaatatactgatttttcagatggc
agggagagcgcgtcgtggacagaatgagcgcgttcctccaccccgccaccgcctcctact
ctgcaggagctgatggctcagcagaatgagatcttgagacagttagctcagcgtcagcca
ccacctcagcattatggtggtggtgatcatcagcgtcaccccgcggcagccacttatcag
gagttcctcagtacccagccaccattgttcaccagggcagaggacccacttgatgcggat
gtatggctgagagtagtggaatccaaattcccgctactccatggagtttgttcagaggtg
actaaggtcaggttcgccacccagcagcttcgcggacccgcgcggacatggtgggaccat
ttccttgctatgcagccagttgaccatgaggtggaatggagagagttcaaggcagctttc
agggggcatcatataccagcaggcattatggaccgcaagctcaacgagtttctggcactc
actcagggaaaccggacagtgttacagtatgctcaggcctttaatgacctgtgccagtat
gccggatatcatgcagacactgatgagaagaagagggacaggttcaggagggggctcagc
actaagctccgtgaccgtctcaacaccgtcagggccaacagctataatgagttagtcaac
atggccatttctcaggaggactgtatcacagctcgtcaggcagagaagaagaggaagacc
cctgtggcaggaccttcagctcagccacagcgcttcaggattgtgtctgacactcagaac
aggggacctcagcagcagcaaggacgttgggtgatccgaccacagcagcagcagcagcag
gcacccaaccgctctcagtttccagttcagaggaacaatcagcaacagcagcagcagtat
cgtcaggccaatgacaacaggtgtttcacttgtggtaacaccggacattatgctaagaat
tgccccaggaaccagcagaggcagggacagaatgccaaccagaaccaaggcaagaggcag
aaggtgcaagtgaggcaaggcaggctgaacttcaccaccatggctgatattccagaggga
gcacccgtcatgactggtatcttttcagttttgaattatcctgctattattctttttgat
tctggtgcatcacacagttttatcagtgccaaatttagtgccaagtgccagttacctttt
caccacaccaatgggggtattacaatttcacaccaggaggcagggttgccacctatcaaa
tcaacaggcatgtgcctataaagtttggtagtctataattaaaaccaccctcctcatctt
gggattggatagcgtggatatcatattgggaactgactggttatccagacatcaggcagt
aattgatattgcagcagggccattgagattcactccccacttgtggtgagaccacattat
atttgcccgaccagggttgtacccgttcttgtgccttcgttatgatagagtccccagttg
aaaggatcccagtggtctgtgactacccagatgtttttccggatgaattgccagggatgc
cacctgatagagacatgagttcgcgattgaattgcaacccgggactgctcctatatccaa
gagaccctataggatgcctccagcggaattggcagaattgaaaaagcaactgcaagagtt
gttggacaaggggttcattcgcccaagtacttcaccatggggatgtccagccttatttgt
gaagaagaaggatgagagtttgagaatgtgtgttgattaccgccctctcaatgcggtgac
catcaagaacaaatacccactgccccgcattgatgttttgtttgatcagttggtgggagc
caaagtattctccaagatagaccttcgctcgggctaccatcagatcaagatccgtgccag
tgatattccgaagacggctttctctaccagatatgggctttatgagtttttggtgatgtc
ttttgggctgaccaatgccccggcttatttcatgtatctgatgaactcagtattcatgcc
agagctggacaaatttgtggtggttttcattgatgatattctggtctattccaagaatga
agccgagcatactaagcatttgcataccgtacttcagagactgcgtgaccatcagttgta
tgctaagttgtctaaatgtgatttctggctgagggagattaaatttttgggtcacacaat
ttctcaggatgggatatcagttgatcctgagaaggtacaagaagtaatggattggaaacc
tcctaccacagtgcggcagattcggagttttctgggattggcagggtattatcgacgatt
tattccggatttctccaggattgccaagccaatgactgaattgttgaagaagggagtcaa
gtatgattggagccagaagtgtgaggatgcctttcatacactaaggcagcatttgacaac
agcaccagtgctagctcaacctgataacaccaagccctttgaagtttattgcgatgcttc
tggtactggattgggatgtgtcttaatgcaagacaacagagtcattgcttatgcctcccg
agcactcagaccccatgagcagaactaccccacacatgatctggagttagcagctgtggt
tcatgctctcaagatatggagacattacttgatgggagctcactgtaatatttacactga
tcataagagtctcaaatatatcttcactcaggctgatcttaatatgaggcagagaagatg
gttagagttaatcaaggactatgatttggaggtgcattaccatcctggcaaagccaatgt
tgtggcagatgccttaagcaggaaagcccagtgcaattgtatgaatatggatgcaagagt
caccaccctgtgtgatgagttgtgcaagctgaacctagaagttgtttcctccggtgcttt
aagttatatttcggtggagcccacattacaagagcaaatagtcatggcacagattggaga
caagggtgttcaagtcattaaggaaatgatcaagcagaaggcagaaaatacaaatgcttc
cgtcaggacagcaaaggaattctatggtttggagatcgattggttgttcccaaggaccct
gagctcagaaagaagatattggatgaagctcacctttccaaattctccatgcaccccggc
agtaacaagatgtatcatgatctcagatctttatactggtggaccagaatgaagagggaa
attgcaagtatatatctgaatgtgacacttgccagagaatcaaggccagtcatttgaagg
tagcaggccctttgcaaccccttcccataccatcttggaaatgggaggatatttgcatgg
attttatcgtgggattgcccaatacctcccggcaccatgattctatttgggtcattgtgg
atagattgaccaagacagctcatttcttgccggtacataccacccacaggacggagaagt
atgcagaaatctacattgaccagatagttcgcttgcatggaataccaaggactattgtat
ctgacagaggagcaccattcgtggcacgttttgggagcaattgcaagaatcacttgggac
ccatgtaatacgaagctcagcataccatcctcaaacagatggccagacagaaagggtaaa
tcagattttggaagacatgttgagggcatgtgtgctacactatggaaaggattgggacaa
gtgtctttctttggcagagttttcttataataacagctaccagtccagtctaaagatggc
accttttgaagccttgtatgggagaaggtgtaggaccccgctgaattggtctcaagctgg
agagagggaaatatttggaccagacttggtacttgaagcagaggaaaaggtcagagttat
taagaagaacctagaagctgctcaggccaggcaaaagagctatcatgacaagaggaggaa
gcctctacagtttgaagtgggagatcatgtttatcttaaggtgtcacccaccaaaggtgt
ccagagatttggaatcaagggcaagttagctcctcgctacattgggccctatgagatcaa
agaaacttgtggacctgtagcatatcaattgaagttgccaccccatatgtcagcagttca
tgatgtgttccatgtatctcagctgcggaaatgtgtccgcttacccactgaagtactacc
tgaaccagaaattgagatagaaccagacttatcctatcaagagtaccccgtcaaggtatt
ggatcaaaaagagagatcaacacgggcaaggtcgatcagaatgtataaggttcagtggag
tcaccattcagtagaagaagctacatgggagactgaggattttctacgctctcgcttccc
cgactttctgcccaaaggagtcggtacgtaatccaaaaccccacccccacctgccctttg
aatctaaatataagaaaaacttagatgttaaaggtatagtaagctttgaaaatgacttaa
aaaggacttccttctgaagttgcaaagagaatgacattcgaagagcagttaactagagaa
acttgaataaaggaaggagcaacacaccaacacgccttcatggcacccctcaagaggact
ctacctaaaatctcggggcgagattcctttaaggggggagggctgtaacaccccaggtgt
taccaaggccatggtacatttatgcactaatgactgtgatcacatgtggtagagacttga
gaagaagaacataaaaccttggaaaccatgtgttagctaagagtgtttattgccaaaagc
ttcacccacgcatttgtgcaattgtcaccttgggccagagggattaaaccctaagacccc
tttagagccctagccttccaagccagggttagggggtaaggttaagcaaatttgcaaatc
atgatttaatccttaaccaaagtttaagtaacattgtaacctacaaatgtagggaggaaa
cattgcaaaaagaccccttaaagaaccccaaattcattccttaagtagagagcgcgctag
agctctctaattctttctaagtcaaattttaaacctaatctaaagatccaccgtgttcac
ttagtaaatggcaccaaaaccacttgggttgtataccaaaaatgtgcataccacctaagg
cacccactggaaaagtttgaaaccgagcccatgacgtttgacaagatttggcatggtttt
tgtcgcgaggtgggcagagggacaagccagatttggcgtccgcaaatctccctacctagg
gcatatctgccattggaactcacatacaagagacagccctaggtgctaggaggaggcctg
cgccggatttttgccaagattcgcacgtttgcgatctcggcgagctgttgaacagggcag
aagaacacttccacgtgttcgacgcgctctgaacgcgccagagcacgcccagcgcccgac
cccgcgcgccccgcgccgcgccaagccgtgcccgtgtctcctgctcgcgcccgcgcctat
aaagcccgctcaggcttcaaccgtactcctccgcgcgctctcgacctcaccggagccaga
gatcaccggcgtttgccctgcagacggcgtgcccgcggccacccgagcccccgccaccgt
agaccggccagcagagccttcccagccccgtccgacccttggaatagactgtgcatgcct
cggtgaagctccccgagcgaggaatcgaactttgcctcaccggagaagccagtccacggt
cgccggacttcacccgaccgccggtgaacgtagaccgggtaccacgtgagttattcttcg
attccttgcgcagtcgactctttgtcaccccgtggagctcctcgtgcccttggattgacc
tatatcgccgtggttaggccggagcacccgccgccgacgagatcacccgcctgcgcacgt
ggaccggccgattccggccatcaccgtcgtcgagccgtacctcgttgtgaccgccaggac
ctcccgaagccaaccccgcccctcgccggacctctctcgccgccggtaagccgcgccgcc
cttttccttttcgcgggtactgtttaaaaggggagggacctcggggaagaagaagaaagg
tcagggggttttgtgaactgtcagtgactcaggggaatagtgcgcaggggtataaatgag
agaattggtttagaaagaacccagggtcctcggtgtaaactggttttccaggaaaccttt
ttaaaattctaatttaaatgcaaacagagcttgtaaaattcataacttcagttttattca
accaaatttggtcaaaccaattttgccagatcctaaataatgtaaactacttaggaaaaa
tataaaacccctaagtattgcagaaaactttaaagttttgatttaaatattgatttggcc
aaaagctaaataatagaaggaaaaatagttacactgttagactgaggttaagaaaattta
gagaagtacttaatcacttcctaacctgtttaaaaataataaacccctctgtacaccaaa
ttaaggtagagtttgccatttaaatcatttttagcttaaagttaaagaaaatagaaaagg
tgatttaaattaagaaccagggagcacccacatttttgttagcttacttattcagtatag
ttcactagaaaaatttattatacccttgtttagtacaaaataaatgagataccttttatt
ttaggaaaacaaggaaaacttagaaaaaccctagaaaaataatcctaaggagaaaacacc
ccaaaccttgggataactaatgttttgttattatgaacataggaaaaatatgaaatctgt
tgtttgatatttttcaaataacaagttagttgtaagtgcctttttggcattaaactttag
aaaatcataactaaataaccactaagtaaccttctgtgatttttggcacagaagcatgtt
attaccatagataccagcaaaaataaccttagtacagaacccacacctagatagagatgt
agtgcaaagtgacccctttgccccaacttttgttatttttgtccagggcatattctattt
atttttgacctcaaatttataggacagactacagtgaccaatagtaacccactgtaattt
ttacagaatttttggaaaagttaaatcactgttgtagttcaaacccaccctaaaattcat
aaatagaaaatgaaaaaaggaaattaatagtggagattaatgttatcctaaccaaaccag
caaaaccctttaagtgcctactaaaacatttaagggcaatccaagttcaatccactatgc
ttatccctaagcaaaacctaaacctaaaattgataagcataaaccctaagagcctcttat
gacaggaaaccctaagttattaactaacttagtttttcttcacttagcataatggttact
aaatcctgcataatcatggcatacatattcttattcattgcattcgatagattgcaacct
cgctgacggagagtacgtcctcgtgccggagcaaggagttgctcaggaggtagccccgga
tccagcaccagagcctgccccagaggatctgcctgccccagctttggaaggcaagccccg
gttttatgcataacctatttaatatgctattttactacacttaatgtttgtaggcttgta
tgtgcacttaagtgtaggagttgttgaaaccctagttgcatgaactcaggaatccttttg
agatggatactagtatgctaggtcgagtagctgctttactaattagggatctcggtagaa
gtcgagtgatttttctagcactcgcgcgaggtcaggaattggttgtatccactttcatat
cataatgatgttggtctgtggacaacaatccatggggattggttgtctacgagatgaaat
tggaataaggattaaggtgtggtaccgtggtcaagcgtttgaacgtactaaacacatgcc
gagaaatatggtaaatcggtaagcctagtacctgattgaacctgcccgcagacttcccct
cacgcgacctgagacgtggtctcccattccggttatggtgggtacaagtgcggtcactgc
acgacggcagtcggggtcagtgaggcattgtacgccaaggcggtgagccctgatctgttg
ccagggaatcgatggggacggttgatgtgtgtggggacggagtgcctcgccacgtcgtgt
gtttaggtttaccttgcaaggttaaaaactcgattcgaatcgtctgcttctcgcagctaa
tgagactgcttgatccatgctgctacattgagtaacaagtggaaatgtgatgatggcaaa
agatgttgattgctaaatgtttgataccatgatgagtagatagtacacatctagtcttaa
gagagtcacactaaaacttgacaaagctaaaacttgatttataaactcagctagtgcttt
tggcaaccaaaccccacagccaaacagctgcatgtctagaggtagaggagtagactcctc
acaccgggtaagtctagctgagtattagtatactcagccttgcttgtggcataattttac
aggttctctggaggacatggttgctggagtgacttggccgtccatcttgccaccgggttg
gacagtcgagtgggaccctacctcggctgaggaggagcatgaggagtgatgggacaggct
tccccatctctctgtttatttaccgttagttttattccgctgcacttcgaacaatgatga
ctacttttgctaaaactccgatgatgatgtaataatttaatactctttaatgtatggttt
tatgctttattgtatttgctctgtgactcaccatcgagtgagatgtggtacttgatcctg
tcagtggcctcgtcggactagatccgagggattgacgggttattcccatttaagtgtggt
ctagcctctaaggcgggacttaggcacttaagttggaataattcgggcagttccgccac
>Z300_TEdenovoGr-B-G12824-Map5_s_1_s_2_s_2#CLASSI/LTR/GYPSY
accaagaatagattcccttgtagatgcagcagcttcttcagaactcatgagtttattgga
ctgctactcgggttatcatcaaatttggatgaagaaggaggatgagccaaagacaagctt
cataactcctagtggtacctattgttaccttcggatgcctgaggggctcaagaatgctgg
aggaagcttcagcagaatgactgccaaggttcttcactcccaaattggcaggaatgtgct
gacttatgtcgatgacatcatagtgaagagcacaaagcaagaaaatcatgttgctgattt
gcaagagacgtttgccaatttcagacaagctggtctcaagttaaatccagaaaaatgtgt
ctttggagtgaagaagggcaagtttcttggttgcctggtatcaacaaaaggcatcgaagc
taatccaagcaagatcgaagctatccttcggatggagccaccaaattcaaagaagggggc
tcaacggttggcaggaaggctggcatcgttaaatagatttatatcaagatcagcagagag
gaatttacctttctttgaaatactgaaatcagccgaagtcttccagtggggtccggctca
acagaaagccttcgaagagttgaagcagtatttgatagatctgacaactctaaccccacc
ttcatcaggagctccgttacttctatatgtggctgcttcccatgctgcggttagtgcggc
acttgtacaagagaaacaagatggccaggtaaaaaagcaagcaccagtatacttcgtttc
tgaagtactcagcccttcaaagaaaaattacatagagttggagaaggtactgtatgttgt
attgatggcctccaggaagcttcggcattactttcaagcatatcatataatagtgccttc
atcgcaacccctgaaggacataatgaggaacagagaagctacaggaaggatcggaaaatg
ggtcgcggaacttaacgaattcaccattgattacgtgcacagatcctcaattcaatctca
ggcgttagcagacttcattgttgattggacgccaggggctcagggtgaagaagcgacaaa
agatgccgaagcttggacggtattttgcgatggatcttgggggaccttcggtgtaggagc
agctgctgtcctagtcgcaccctctaaagtcagaacatgttatgcaataaagttagactt
cagctgtacaaataacattgccgagtacgaagctcttcttttggggcttcggaagctaaa
ggcaatgggaataagaagggcaatccttaaaactgattcgcaagttatttcgggccatgt
ggataagagtagcaaggcaagagatccgaagcttgaaaagtatttggatgcagtccgaag
attggaagcttctttcgagggattttctgtaaaaaatatcccaaggggagagaatgagca
tgcagatttattagctaagtcagcggcacaggggctccctttgccttcggaagtattttt
tgaaacaataaaagcaccttcaatcgagctcatggaaagagcagtgctcacaatctcaca
tgtacatagtgaagactggaggaccgaaataatatcctttctccagggcaactgtctctc
agatgacgaagcttataacaagagaatggaagcaagaacaagaccttatgtaataattga
aggggagttatacaagcatggagtttgttccccgttgcttaaatgcttgtccaggaatga
aggacaggaattaatgaaggaaatacatgcaggactgtgtggagctcacattgggtccag
gcctttactgggaaaggtttttagacaaggtttttattggccgaaggcagcttcggatgc
agcgaacttggtccagaaatgtgaaaactgtcagaagtgtgccagagaccagaaacaacc
ttcgtctctgacacaattgattcaacctacttggccattgtagagatggggcctagattt
gttaggaccgcttccaccagcacaaggaaacttgaaatatgttgtggtagcagtggaata
tttctcaaagtggatcgaagctaaacccctagctacaataacttcggccacagtccagaa
gttcttctggcagaatattgtttgtcgcttcggtgtgccgaaggctattacagtcgataa
tggaactcaatttgatgctgaaacgttcaaagctttttgtgaccagattggtacaaaaat
acactttgcgtcagtaaggcatccagaatcaaatggattagtagaaagagcaaatggaat
tataataataggaataatgaagtcaatcttcaatcagcccagaggaaagtggccagatga
attaataaaagtggtgtggaaccacaacactgctgtctcaaggtcaacaggttttactcc
attcaagcttttgttcggtgacgaagcaataacaccggaagaagcaagaacaggatcaat
aagaaccatagcttcaacggaggatgaagctgattgccaaataacaaaagacaccataga
agggaccagacttcaggccatagagcacatcaataagtaccaggccgaaacaataaaatg
gcgtgatagaaaagttcgattgaaaaatatcaaactaggccatttggtgcttcgaaggat
agctaacccagatacagtggggaagcttcagctgaagtgggaaggtccttttctggtagt
atcttcgtcaagacccggttcttacagattgaaggatatggacggcaacgacatacccag
gtcttggaatgcggatgagcttcggcgatattatgtgtaattgatgtaatctttttattt
ttttcctatggcacccttttccttttaggaggggagaaaggtttttaatggggccatagt
ttgtaattttcattttttgtttagccctatgcaatacaagggccaaattcccccaaaaat
gtaacatgtaacatcagaatccgcaccatcgagtgcaaaaagaacagggaaaagctcaaa
agtcgtccctaaggggatgcagagctgcaatgtcactcgaaggtgacgaagctacaaaag
ttgttcctaagggagcgcagagtaagttccgaagctcaaaagtcgttcctaagggaatgc
agagccaaaataccaccgaaatagaaggtgaagaagctcaaaagtcgttcctaagggaat
gcagagcttaaataccaccgaaatagaaggtgaagaagctcaaaagacgttcctaaggga
atgcagagcttaaatgccaccgaaatagaaggtgaagagactcaaaagtcgttcctaagg
ggatgcagagtctgggtgtggtttcgtgtgtgttcgggtcatacatttgcatatttcatc
gcatcattctttgcattcatacaaacattcattagacatttgtaggatcatcattatcat
gacatgaagcacgggcgataacatgaaagaaagagttgcctgtctttggcgacaaaatgc
ttcgttgaatacgaagaagcttcgtctcagacaagacgaatacagagcactttgtacaat
gaaaaatgctttgatgtgcacgaaaagaagggaaggtgttttttgccttcggctcaaaag
ttgtaactgtgggtttcgtccacaacaaagcaattcatacatggacggaaaggtaaaatt
atattacaaggtatggacaaatatgtacaatgttgtgttcagctctcaattacaatcttt
tgcaaaataatgcaaagagatcctaagttttctataggtagttacaaaaagaagcttcag
cccagcaatcttcggaacacgcttcggcttagcgatcttcggcgccaccatcctgtagac
agatgacggtataaggtaaatgcaaatgtaataaagaaaaatcaaggtaaaagacaggta
aaagtttcataccgagttgagtagtttccgagcttcgtctccagcagctctcgcccgcct
ttagcccaaatttgagtgataaatctatttccaatgcttcgggcctcaccaggaatattg
actaagtctgatggtgagaggctgaagtttggcttgttcactgttttggcatgcgtgcat
ctggccttcaaaaatgtagcagtcgtgccacgagaagctaacagagcacagaaatccctg
tgcctagttataacttcatcgagcgcatcaacttcattttcaatatgctcgaaggttttg
ggatatcttcagccgaaggggcaatttcttcagagctagccccaaccgagttgaatattc
cttttaatcgatgcacgcagcgggtggcgaagtccgagcacttattccgaaggtctttca
gtgattcctgtagcttcgtattcttctcagcttcggcttcagattttgcttgcagttctt
ttctttcttgctcgaagcgctctgtttttttctttaaagttgtttgagcattgtaaagtt
cttcgcttaatttagtattttcagcttgtgcttccgcgagggaaccttcggttgcttgta
gcaggaaatctttcttctctagagaagcttcaaaatctttaattttgttctccaagcctt
caattattatttcatttttcttatcttcgagatcttgctgcattcttagcgccttgctta
gcagcatgctctgcgaaaataagttaaggttagaatattttaatccatcacgaaggtaac
aagaatctagacaaagatttcaccttgaaattggagtaaaataggctgtcgacaatgtgt
tgccgtcggtaaccactgatgtcagattccagctttgggaaaccaacactcttagacaga
gtgccgattatttttgccccggcgcggtcgcgaatacatcccaaaatttcttcgtcaacc
ccgccgaagagcatagatcccggctgatagccgcaagatattgcatattcttttagctcc
tctttgtctgcctcggacagttcctggccacccaggtgccgaaggtcaaaatctttttct
cctgaagaagtatcaacaacttttttccctttgtcaggcactgcggccatgttttcctct
gcagccacacctgtctcttctgcgaccatatctgatatgagcttgtcaattcctgacatt
gtggttgcgagtttttcagcttcggcagcagcttcggcttcggcacttgcggcagtcact
attttggccgctgaggctgaaggcggtgttcgctcgatggcttgcattacgttgactatt
cttcgtttcttttgcccttcagccttctcctttgcggccgaaggttgttctttcttctgt
aaaaatttcgtcagttctggtcccagaggacttagcagcttgatgggcagggagtcagtc
attacctttaaaatttctgctactttggcagcagagggtgttgaaggagcttcttctctt
gtctcatccaccttcggctcagcagagggtgttgtgtcaagctttcgctttttagaggtt
gtcgcttttggctcaggagctgtttttgctttcttcaaaatattctcatcttcttttatt
agcctggcagcttgcctatttaggatgctgacaatccttttccttttcaccccttcggcc
cctttgtcaagcttttcatagtctgggtattcgaaatttaaggcgtccattactcggttc
agtcttcgttttggtcgggtgccgaaggctgcagtcattaactggtcttctttcttggtg
tagttgccaagtatttcattgcacattgtttcgatcatttctagccattctttgcatggt
tttttgaattgtttctcaaacttaaagcggtaggggagccgtacaagttcatgctttttt
cccccttcttttttcttcggcattccccaaccactagaggttggatatgttctatttgct
aagtattcttgcactaggtccctagtgctgatttgcgccgctaccactctgaattctact
ttggctacttggcatggggagcctagctgcatgttgcacaagggtcttgtcatgccgaag
ttcatttttaatggactcataccatagtcatgagtttttccctttttttctcgtctgctt
tcatgtaaaaccattcatttttccacccggttggccatttggtgtgatagctaataaccg
gggccttcgtatcctttcgatacgcaaagttgtagcaaccgaagttcttatgaaggccat
ctgctctagccttcgtttggtagtgtagctcgtgcacccgacagaaagcttcggcattag
gattcattccttggcttcggagagcccatatgtagacactaagtctaacgatagcattgg
gtgtcagctgatgaaggtatatttcaaagttctttagaacctctcctattatgtcattta
gggggaaccgaagccctgctctgaagaagcttttaaagacgacaacttcgtcctccttcg
gctccggaattacctcttcgccagcaaatcgaataagtttgctctcagattccccgaagt
agcctagttttttcatcatagtcatgtcgtcttctgttatagtagattttccaaattcaa
ggtggctaggctttgctgggttcagaatgttgttatcctcttcgttttcgttatcactct
ctccctcaactgcagtttgttcagcttcggcattggaggtaccttcgtcagtagcttcct
ctggcacaactagacctgattgcttcattacttctgatatgggcgctgtttcggcaactt
cggcttcgtctccctcacgagacactctagcagtggatcgaactctggccatttcagtgt
ttacgttttttctgagacgaagctgatctccagtgccgaagtgtttgctcgaaaatgcaa
tgcagagagcttcggctatggttaaattttttaacagcacaacagtgtaatggcaatgaa
tgttgtggtaactcctcaccaacccgtctgtttatatagtgctgcagggggggaaggcga
accgccatgctgctcgcactggctgagcggtggaccgtccggcgtccggaatattataat
cgtttctcggcaacgagctcagggaaggtgtttttcggaccttcggcattctgaagcctt
cgtgttttttgcggatcgagctcgttacgaaaaacgatctagcaccgcgaaggggctact
gttgggggtcttcttctccgccgaaggtcctctaggcaaaaacaccttcggcaagacagt
acaaaggcaggtgcgacatgaagatataagccgaagatgatgcgaacaaaagccgaagct
acgactgaaagagcttcggcttggtattatgataaaggcgaaggacgataccgacttaaa
gaggaaaagactatatagtccttaatagtttgcattatgattataattagttatcaggga
catggatgtaattttgtccgggctgcgtcccgtgcctataaatagatgaacagtaccctt
gtactgttcacgctgcattgtaatcgctctcgcgtcactctcgcattttcaccttctgac
aagccgaaggtatcaatgtaatataaatattgtggatatttattcatgtttatgaaatga
gaatataaataatttattgatatattatcattatttatattcttttgtgttttatgtatt
tccatttatatttgtttactgagatgatgaaggtatgcccttcatgaccttcgtctgaag
atcattatatccaagaggagataatgtttcgaaggacgaaggtctttaatcgttaacaat
tgtgttgctttgttcttgatgtatagcattcgagaacaagg
>Z300_TEdenovoGr-B-G12824-Map5_s_2#CLASSI/LTR/GYPSY
ttgatgagtgtgtggtttactgttgggggtcttcttctctgccgaaggtcctcaagacaa
agacaccatcggcaaagtgatactgaagacttctttttctctgccgaagctcctcaagac
gaagatctcgtctggaagcaacgatggcaagtgccgaagctgccaccagcttcggtttag
accaaacagaggaggaaaagactagctagtccctagtggtttatgttatgattatgaaca
aatgttgaaggtcataaatgtacttttacccgggctgcgtcccgtgcctataaataggtg
aacagtagccccgtactgttcacgctgaattgtaatcactctcgcgtcagcaccttcgag
caagccgaaggtatcaatgtaatataaattttgttaatattcatgtatatattatgaaat
acaaatatgaatgaatcaatgaattatattcatatttatctttatgtattcttatttatt
cataaaatgatgaaggcatgtccttcatgaccttcgtccgatgatcattaaatccgagag
gagacaatgcttcggaggacgaaggtccttaatctttaacaattgtgttgccttgttctt
gattcatagcatttgagaacaagtgaccaacattggcgcccacctccggtgaactcactt
ccacgaccgtgacaatggcttcgcaaggaacccaaaccgtggcaccttcggctacgaagc
tggtgctcccaatcacaggcggttcaagttctgaaccagctaataagaagcagaagaagg
aggcacaaagaagggtacaacatgttggagtgcagggacccttcatcaagtccaagtggt
ctcacataccaatcaccttctcccaggaagaccttcagctcaaggactaccctcataatg
atgcaatggtcatatcttgtgtcatcaaggggttcctggtgcacaacgtccttgtagaca
caggcagtgcagcagatatcatctttgcaaaagctttcaggcagatgcaggagcaggatg
ataagatacatgatgcaacacaccccctgtgtggcttcggaggaaggcagatagtggcac
tcgggaagataacaatgccaatcaccttcggttatgttcataacacaagga
>Z300_TEdenovoGr-B-G17136-Map3_reversed#CLASSII/TIR
ggcggattcaggcctgtggccactagggcccaggccctactcttgggctgactaactgtg
taatagcagcccaaaaaaatgtgaatagtaaccataaatatcccagttcggtttagggtt
tggctattgtgagcagacaagcaagcaggaagcagcctactcagcagcgcagccgagcgg
agcatcagtagcgagcgggcaatccggcggctgggaaagcaacaagcaagcaaggctgca
actgcaaggcagcaagccggcaaacaactgcgcctctgcgcgcaccggaggcagcgactg
gatttggagcctacccagcagcgattggatttgctgatttggagccgcgccgcacaggat
gccggccggccgggcaaggccagcaacgcaggttttttaaggctgcaaggcaagcaatgc
agtcaacaaaccgggtagcgacgcagcgcaggaagtaggcaagcaggagcagcaagcaag
caccaagcaggtttgttgactgttgttgttgtttgacaccgagaaaaacattttgtgttt
ttttctagaaagtttcataattcatagtgatttgtgttacaattgcagtgtataatatga
agagagttcgaacaattgcatcattttatcaagtcgcgtcaaatcaagaatcgaatgaaa
tcattcaaaacatacaaattgggactaatttggatgaaaatgaaaacaatcaagaatcac
tagatgttgggactgcacaaaataatacggaatcaatagatagtgagattgttggtgatc
ctagactttgaaaaccaattgaagagttagatgtgaacattcgagatgttgttagaagag
agtatttattgttaggcccttgtcaaccatgaggtcacatatttcccaagaagcgaatag
gagatagacaaagaagttttcaggaatcatggttcaaaaagcatgaatggttggaatgca
gtgttgctaaagatgcggccttttgcttttattgtttccttttcaagcaaccaagaaggg
aaaactttggtgttgaaagctacactggtgcgacagggtataacaattggaagaatgcga
ttaagtcatttgatgtacatgtgggtaacattgatagtgctcataataaggctagaagat
gttttgatgattttaaaaatcaaagacagagtgtgtcacatgtaatgtcacaagtgagta
ggaaacaagaagaagaatattgggatgtcttattattgtcttaggtgttatcagatttct
tctattgtaaggtctggcttttcgtggtcatgatgagtgtactagctcaaataatagagg
caactttttagaaatgtttgaatggtacaaaatgaaggattcaagtgctaagaaattgtt
tgatagcactcctaaaaattgtatgttgacttcaccggagattcagaagcaaatttgtga
ggcttgtgcagaagagaccaaaaaagtcatcttagctgaaattagggataagaaatttgc
tataacatcgatgaggcccgagacacatctatcaaggaacaaatggctttgattttgagg
taagttattgttgtaattattaaatttttataaacagtgctggtaatttatactgattta
ctttcccatgtagatttgtcaacaatcaagggtaggtgattgagagatttcttggaattg
aacatgttacagatacaagctcatcttcacttaaacaagctttagatggtatgctctcta
aacatagtctctctataaaaaacttacgtgggcaaggatatgatggagcatcaaatatga
gaggggaattccatgggttacagagaaggatattggatgagaacccctatgccttttata
ttcattgttttgcccatcaattacaattggtagttgtgtctgtggccaagtgttgctctt
cagttatggatttcttcaactatatcaatttgattgtcaacgtagttaatgtttcttgta
agagacgtgatcaacttgcccaatgtcaccatgataatcttgttcaaaggctagagaatg
atgacatgttaagggggagagggagaaaccaagcaactaatttaacaagagttggggata
ctagatggggatcacatcataaaaccttgtgtcgtcttcaactcatgtggagtgctgtct
tagaggtgttagagaatgtatgtcaagattccactaatctagcacaaagaaccacatcga
caggtttattagagaaaatggagagctttgattttgttcttgtgttacacctcatgatca
aagttttgggtaatactaatgacctgtcacaatgcttgcaaaagaaagatcaaaatatta
ttcgtgccataggattggttggtgtcacattgcaaaaattaaatgagataagacaccatg
gttgggatgctatttttgaagaggccaaggatttttgtctcaagcataatattgttgtcc
tggatatgtcagcggaaatagttagaagaggatgttctagaggccgtagaggacagttgg
ttacttattatgagcatcttcatcatgaaatattcaatgtggtgttggatcaagttatag
ttgagtttaacaatcgttttgctgaaaggtctactcaactcttgagatgtgttgcttgtc
ttgatcctagtaattcttttgccaactatgatgaagataagcttgttgaacttgcacaaa
tttatgttgatgacttcacagaatatgattgtgtagttcttagagaccaacttgatacat
tcattaccgaaggaagagaagattcaagtttcctatcatgttgtgatcttggtaatcttg
ctatgaagatggttaagacagatagacatactgtatttccattggtttatcgtctaattg
aattgtctttgattttgcctgttgcaactgtagaaagagcattttcagccatgaaaatca
tcaagacagatttgcgaaataagatgggtgatgaatggatgagtcattgtatgatttgct
atatcgagagggatatatttgcaagtattgaatatcgtgaaattatagagcattatcaag
ccatgagaacacgaagggagcaaataccaaggacaagtaagagtggtacatttagtttgt
agtttgttttctttgattacttatgtaataacgtaatgtcattcaatttcaggaaatatt
tctattgttgatgaaagcaacctaagtaattgatgaattggtcattgagacaaagatcta
tcattttcttaattaggtaaccacttgttttagtcaattttacgttattttagaattgtt
gtgttcatatgaatcttatatgtgtcattatctatgcatttttatggtttaattttttta
gccgatacagatatttttttagtgttatctccggcccta
>Z300_TEdenovoGr-B-G4152-Map3_reversed#CLASSII/TIR
ccgtcggccgcgccgccaggccgacgggagttattcaaataaccacgcgtgcctttcttc
ttcctttctgtttctttcacgcgctctctctacgcgcgcccgcgccgccgttctgcccac
cgccgcccgcacgcccgcggcgccccgccgccccgctcgcccgccgccgccgcgtcacgc
cgcccagccgccgtcccggcgccgccccgctcgcccccgccgcgccgccgtcacccgctc
gcccagccgccgcaccgagcccacggccgccgcccccgcccacggctgccggtcccacgc
cgcgccccccgcccgccccccgcccacggccaccgctcccgcccccgcccgggcgcccga
cgaccgccgccgaacgcgtcgcccgcccaacgccgtcactcgccgccgtccacggtagcc
gcggcttccccacatcgacgtcgtccaccgacgtcgtcaccaccgtcgtccgcgcaaagc
attcaaggtatattatatatattgtaatgttttattttcgtcggttttttatggccgacg
ggagttaactgttatgtgattaagttttgtttaaatttgttaattaacagtgttattagt
cttcatatttttaattttatgttgcaaatataaaatgtgttgtttaatgttattagttaa
tgaatttgatgatatgttatgtatattatatatgtatgtgtgacgtttatgatgttatgt
atatatatagttatgttattatatatagatgtatgtgtgatgtttatgttatgtatatat
atagttatgttatgtatatatatagtttaactatttatctatagatgtatgtgtgacgtt
tataaacatgaatgtctcacacacacaattcttactcgtacacacagccgcaataatggg
tgatagacgtgattggatgtatgaaggtttcaagaagggtgggtgtcacacaagtgaatg
gtttgccaagacgcagatgtttctggaccatgcagctgctttgtcacaaatagataatat
taggtgtccatgcaataaatgtagaaatatgacgagccacaccaagaggcaggtcacact
acacctgtgttcgcatggtttcgtgccaggctataaggtctggtatctccatggtgaaga
tgttgaacgagcagcagaagtagaagttgatgacggtgaagatgatgttgataggatgga
ccagatgcttgaggatctgcagcctgaactggcaccagatcatcatgattcacctacacc
ggaggttcagaagttcttcgacctactcaaagcgtcagaagagcctcttcacgggcacac
taacgtgaccgtgctggaattcgtgacccggctgatgtcaatcaagtccaagtttgcatt
ctcaattaattgttacaaggagcttgtggatttgattagcgaggttcttcctacgggtca
caagatgcccaaagacatgtaccagtccaagaaattgcttgaaggtcttggtatggagta
tgagaagattgatgtttgccaagacaactgtatgcttttttggaaggaacatggcagaga
acagaaatgcttaaaatgtgggaagtcgaggtacgtggagcttgtaaatgaagatgggga
gaaggtggtgacaaaggttgcacataaacagcttcggtacatgcctctcactcctagagt
gaaacgtttgtttctctcgaggaagaccgctatgcacatgaggtggcataaagattgtac
ggacagacaagatgggttaatggtgcacccgtcagatggtgatgcatggaaggctcttga
caaatttgatccagattttgccagcgatgcaagaaacgttcgtatcggcttggcaactga
tggtttcacgccgttcaatatgaccgctgcgtcgtattcatgttggcctgtcattgccat
accgtacaaccttccacctgctctttgcatgaaatatgagtttatgttcctatgtcttgt
tatacctgggcctgagcatcctggcgtacgcctcaatgtgatgcttcaaccactgattga
agagttaaagaagctatggcaaggtgtggaagcctatgactgcttcaagaagcagaaatt
caatcttcgtgttgcatatctgttctcggttcatgattttatggcgtatggtattttctc
tggatggagcgtgcatggtagattgacgtgtccttattgtgctaaagatacagattgttt
tcgtcttagtgctggtggcaagatatgttactttgattgccatagatgttttctaccctt
caatcaccccttcagaaggcagagaaaggaatttaggaagggcaccattgtcacgaaggg
accgcccaagcgacgtagtgggatagaaattacagaagagcatatgaaacttgtcctaga
cgagagtgggaaaaggtatcaaggttttggtgaggagcataactggactcacatatgtgg
cttgtgggagcttccttatgctaagtcattgattttgatgcacaacatcgacgtcatgca
tcaagagagtaacttttgccaagccctcataaatacatgcatggatttccctgataaaac
gaaagacaatgacaaggcacgcatggacttagcagtgatatgtgatcgtccaaccctagt
gcttagagaaaacggaggcaaaccaaaagctgactattgtctgaaatctaagcaacggaa
agaagtgatgaagtggatgaaggatattaaattccccgatggttatgccgctggttttag
aagatctgtgaacttgaagacaatgaagatgaatggactgaagagccatgacttccacat
aattatggagaggctcatgcctgtaatgtttcgtgggtacatttccgaagctgtgtggaa
aacgttagctgaagttagctatttctacagacagttgtgtgctaaagaaatcagaagaga
tgtgatggaacagctggagaaagaggcaccggtgcttttgtgcaaattggaaaaaatatt
tccaccgggtttcttcaatcctatgcagcatctctttatacatcttccatatgaggctaa
ggtcggtggtcctgttcagtataggtggatgtttcatatagaaagagcattaaagaagct
tagagcaatggtgggcaataaggcaagagttgaaggatgtattgcggaacaatttaaact
aaaggaggtagcacacttcacaagttgttactttgcagaagaacataatgtatttgctcg
aaagaaaaggtaccatgatgatgaacgagagatgcctccgtgtagtgatctttcgatttt
tcagacaaacggcaaagccgttggtccacccaaggcatatcacctcagtatggaagaacg
gaagtctgctttactgtacatgttcacaaatatgcctgaggtggagaaatactttgtgta
agacttgttttcttaaactgttcatatgtgaattagtttatgttatcaaatatctcatgt
catacaataatatttgacagcgagtttgatgaacaaaacatgaggtgtctcggtaggcca
acagcgagagacatagacaaattgcgacgcgatggtatgcatgggcgacctaatttcatt
atgtggcttcgggaccgtgtaagtcttaattatgtggctccgagagctaatttcatttaa
ctaatattacagaatttgctaatgctttgtggcatgattgacagtttggggaggaaatga
atttgaatgatgacttacgtcagttatctattggaagcgtaactgccaaaagctatggac
gttacgacgtcaatggatatcgctttcgttcaagcattttcgaatcaagtcatcctatgg
ccgccactcaaaatagtggagtcgttactagggcaaccgacatggaaggacacgaagcct
gctattacgggaaaatcaaaaatataatcgagattacatttgctggaaataagcctttag
cgctagttttctttgagtgtaaatggtatgacccgaagtattataggaccgaatttggga
tgacacagatccaacctgagaaattgcttcaaggacacgacacgtatatccttgcccatc
aagcagaccaagtttatttctcgacatatccatgcaaaaagttgtctaaatggagggttg
tgtacaatgtaaatccccgcgaacgcctatacactcctggtgaggacgaatatcaaattg
gtcaccttgagcaggttgatgaggtgtttcaagaagaagagttgccaactagttttcata
ttgatcctgcaccggcattagattcactagttgcagacgttaacgacttaacttttcccg
agaggcggagaagacaacctgttaggagaaaagttacatggcgacctctgcatagaagag
aacaaatagatcctgattttgatgatatttaacaagtaaagttgttttgttatttcattt
gtttatattttaagtattatgtcatttttgatgcactaatgaataatttcttatttttta
tgcaggatgccgccaaaatcaaagaagtcagtgaaagggttgttcaagggcctgggcctt
tttcagggcagttcttcgagcagcagcagacgtcgagagctgttgagcgcggtacatgga
gatgaggtaacatatcttgtacaaataaatttgtttacatatttacaaataaatcttgag
ttgtatgtaccaggatgagcagcacactgaggagcagcacattgaggaggagcagcacaa
tgaggctgagcagcacaatgaggaggtggagctcaatgaggaggtggagcacgtgacatg
ggaccaggccgcacagcatcaccagccatgggaccagtgggaccaccagagagagcagca
acaggcgtgggaccagtggggccaacagggcgaaccggctgacaacccgatggatgatgg
ctcgggaggctcttcagcgacacgcacacgtcgctcaagaaaaagccactcagtaaagcc
tcgtcacgcgatagagcgagaggctgataggactttaatcatgccacatggagatcggtg
agtgtaatatattaacttatctaatataactattatgtgtattgttaatgtttttgtgta
atgcaggaattgggaggacctgtcctttgacggcaagggacaccacactcaggttaacct
tacgttgggttctctttgccgccttcactaccctggtatagtgaaggtgtcaaacggtga
taccgaggatgaggtgctcgtcagtacctgggatgagtacaagtttaaaaaggaacgaaa
ccacaccgacagacagggacttgtgcgtaatgacttttgggtatgaattctttattattt
ttgttatgtttcttaatattgtaaatctatgacttataccattgtatttgtattctttat
gttgtagcttcgatatcggttgcctgacggagaggattacatggggcacgctgaacgtgt
cttgcaaaacaatgcaaagaagctggtgaaggatgccatatactatgcgagaattcaggc
tacaaacctgtattttcaaaagcatccggaagaagcaggccccttgaataaaaaggaagg
gtcctcaaagatatatttgactgaggatcaatatcgtgaggttagtattcaatttgtttt
accctttatatttattgttgtgattgatataatatgtaacattgtgtgtgtgcaggtgat
ggttccatggatggcgcccgtgcctgatgcgtactattcttggtgtcgatattgggcttc
cgaaggcttccagaaagcgtcagcgcatcacagacaatgtcgaggaaccaatcctaacca
caagtttggcggtgacgacatgatacgaaaagctaaaagaatggtaagtttcatctttct
atgtcgatcaacaaataatacgattgcttatgaatgttttttgtttatacaggaagctac
gagtggccaaaagcctagtgacattgaggtctaccaggagggccacaaaggaccagaccc
gaacaaccctgaccagctctgcagccagacagccacggatcgcttggtgagttttggctc
aaaagttcaaacgttcaaagtatataaattcctgcatttgtaaggttgtgaatgatgtat
aggcggcatatggggaggagatggttcgtcgccatggccctgactacgactggcgccatg
aaccggtggatccctcggtggtgtacgcaagtggtggtggcaaagcgcatggacggtaag
ctctaacttatgaaattatatggttgacactaaattgattatgcagtaataacatttttt
gaatcacttatagatacgcactcttcgacggattcattgactcgtcgtcggtgagatctc
agaggacgggttcatcttcccgtagctcatgctctcgtcgaccgaacgagcaggagttgg
agattatgaggatgcgtgaagagatgagacaacaacgcgaatttatggaggcttgcaatg
ctcataatcaagcgatgtatcaagtgagtacacataatccgaactctaaattattatatt
tcaatacaacatcttcagtagtaacacatatgtgtttaacagttaatgcagcaacagggc
atgacatcaaattttccaccgccaccacaatggagccaatttgcaaacacaccagttcca
ccaccacagttcaccacccctccgacacatatacctgcacctggagatagggtacgtttg
ataactctccattaatttatacacttgtatactttttgatatttgcatttaacgtgttga
tatttgctaacttgcataggttacgcctgaagcgggtggcagtgggtctgatccagcagt
agggactggatttgttgactcgctcttcgcgttccctcctcctggtggtgaaggcggcag
cggtcatagctctaaccacccaagtggtggttatctctaaacacttaaacttatgtttga
aatgtcgtactcgttgatggatgttatgttcaatactatgtcgtacttgttgtttgatgt
tggtggatgttatgtttgaatactatgtcgtacacgttggtggatgttttaattataaat
gcactatgtctaaatgcatgtgtttgtggatgtcgtatctctacatgtgtttgtaatgtg
gctgttatatgtgattatgtttgatatatgttatgtgtgcagaaatagtgacataattta
gtgctgtttttgtagcagtatacagtaattcccgtcggcccagttaattcccgtcggcta
tggtcgaaccgacgggaattaactattaactcccgtcggcccagttaattcccgtcggcc
acgtggggccgacgggaattaattaataactcccgtcggcctagggaaccgacgggaatt
aattataactcccgtcggccagcagaaccgacgggaattagccgtaattcccgtcggcca
ctatctagccgacgggaattaattattcccgtcagccgccgacggggataaccttatccc
cgacaagggacgcccgtcggcctgaaaccgacgggaataagccctaaaccgacgggaata
agtaattcccgtcggtttagggcttattcccgtcggtttcaggccgacgggaattaagtg
ttttcctgtag
>Z300_TEdenovoGr-B-G6905-Map3#CLASSI/LTR/GYPSY
aaaaataaggaaataaaactatgacacatttccttttccattacttgccctaggacttta
aatctcgggacgagattcttttatggggggaaggatgtaacacccctggtgttactgcca
ctaaaacttgagcataacatcataagcattggcatatcatgtgtttgttacacctagaat
gcattcactaggcaaaaatttcaaacaagttgtgtggatgtgactggttgtgggtaaaac
cctagaattgggtacttaaccctaaactggactcagaagagtaaataaagtctaaataag
ggaaagcttcaaaacctattggtaataatcataaaatgtcaccatggatggacttaagta
gcatccaaaccctagaagtaccaaaaatcctaaatagacccctagaaaaccctggaatga
aaccctagggggttatctgtaaaagtgtgcacattttggacccaagtgcaaaaatcatga
aattagggtacctcatgtcatatggttcacatatttggagatttgcaaattaaaccttga
gatttggacttatttgcaaaaagccccacttaaactctattggctaagtctgaatttcag
tggtatgggctcaactttgaagccctatatcttccaaattatgaagattttgccctaggt
caacacatcaagtttgtaaagctactaaaggagaacaactttgctataggggttaagcct
tggtcacatgaagaatttggagtaaaatgggctcaaagttgggctgtcagactgccctaa
gtctgaattcagactgacagtgtgattgagcaatctttgagctgggattcggtcatgatt
tagtgagtgtttgactatgattgctataacaagattgtagctggatcatcggaaaacaac
tttgctactggcagatcaacaagttgtcatgtaaaaacctaagatctaagccctacatag
tggtctgtcaggcgcactgaatagagactccatggtacagtaactgaacaagatcccaag
ttcatcccccttcgccgccggtgaccgtcgcgccgcgattcacgccggccgctgtgattc
gtgcgccgtgacttgcggataaccgtgggcgagtaaagatcttggcacctgatcgactcg
ggctcggtcacagctaagctcaccgtacccacttgctcgtcgatcggtcggatagacctc
gccgccgttggccgcttaccgccgtgcgccacgtgctaaagcgctagaccacgttgcagt
gaatcacatcgtgcatgcccggtgatcgccggagagctgccacggtgaaagccactaatc
ccgagcgccagtaaccttctctttctccggccgccgcgcgtctccctcaaattcaccggc
caccgctgtgggagcctataaattgccgaccccgcctactccgctaagtaattgtgcaac
cagtgaagcaattcgtgcctcgaatcatccactagaactccccaatttgggatttcccca
aatcaatcaagaacaccgagcggtgtgacctcgccgtggtcagctcgtctcaggtccgct
cataccctctgccctttcgttttagtgttcttgtgtgcccctgatactcctcgaccaact
cgattaagctaagctaccttagatcgccaggaacgcgttagaatgtccgttgatcatacg
gtcaccgtggacagagtgagttagaggtccaatagtgaaattagttgaggggaaacgatt
gttagggcttgaatttggtttcagctgaagtagagcacccgtcatcaagtaatccggccg
gtacaagctcaccggagctcggccctgcgctgttcaccgtcgtggacgtcgggctgtgaa
gaaatagaactagggggatgtttttgtaaagtgtcagtgactctaggaatagtactgtga
ccccgcttcaagttattcaaaacgttgggggcctattcgcaaagtcaataccgcgggcgc
gggcgcgcgcgcttccgcctgaagatgggccgacttgggccagttccggtccagaactat
tcatgcctttttcctttttctttttctgtcagggtttaagaatttctagaaaattataga
aaaatgctaaaaataccaaaccaattttactaggctcctaattttctatattatttaata
aaaatagtttcatgatttttagttccaataggaaattttggggcatttaaaatagccaaa
acccatacttctggaattttagggaataattaataattccaaaattcaccaaacttttta
ggtaaactttaaataatatttagaagccttgggtaaagtttggtatgatttggaccatgt
ttggtacttagaacccaaaaccctagcccccctgccctatgaacttcactatagactccg
aaaaccctagtttcccggagatccgtgaaggaaagttatattcaagacattagataataa
acttttattatctttgcatcttcatgagcattacatcagcattcatgattatatatggct
atatctagagaacgaggaggaaatagaagttgaagaagcgaggacttcaccaccaccacc
tgaagaacctcaggcaggaaactgcttttactttgatatctgcggaacagagcctgattc
acctatcacacaaggcaagccccggtgcatttgccacctccttgttattttgaaatcttt
ctcacttacttgatgcattaggtgataggagttgtgtgctaaaccaattgctgcatttcc
ttccttggatttgattacttctccttaatccctgatttacaaaaaggtttttcttatgct
tagctttgctttagaaaaacaaaacattttgttttcacaaaagttgatgcttcaaagtgg
gtgggatgttttcaaaaacaaaacttgatggtggatccatcatggccatgatgcgttcaa
catcggaaaagatgtacctctgccaggtaccaaactttgggcttgaaatgataaagctga
gaccgggcgggtgacttgcacgagaagaaagtctcggtgtagtgtctccgtctgagtcga
ttaaggaccttctcgatgtaggcttgatgatcgaggaccctttaactggtcacatgcctc
gtcatgggtaagctttgcctcgggcagactaataccagaataagataacacgcaatggga
gtggagagatggcgagagtagcgtgtaccctccgtggcaagaggctggacggtggtgtat
ctgtgctctcggttggcgtgaacctgatctggtcttaagaaccccggtggcgagttgaca
tatgcaagggttaagtgctacatatgtcgtgtgattggagatcctcagctgagtataatc
gattcggatcgctgtaacttcgcggacatgaagacttggtcactgacctacacgtagcat
tccagtgaataagaagggttattaagaaattggctagtatagggcaagtgattgaactag
gatagaaagaactctgatccactattagtaagcatttctgcaaacagagtctttgactat
tgataagccttaccttgactcccttaaaagccagcatatccttgagagtcttttattttg
atgggtaagacttgcgaaagtacatttcgtactcagggctttgtcccatgttgttttagg
tgaagaagcagcaaacttttgttgcttctgttccaaggtggtaccgaaagaagaaaatca
agactgaagctgcgggaggaaaggtcctccgttaagaaaaacttttactgtttttcggga
ggggtttttgcctcccaggttatgtaataataatactcagcactcttatatttgttctgg
tctgtaataaatactactctttcttacttttaaataaagtaagttattgtaactgcttcc
gcatttttgtacctccgatgtatcgtaatgtctgtgtgacgggtgaaacgctcttgggaa
aggtaagaaatacagataccgaacttgtcaagtgatcaggggcacctgcagggatgtctg
aggtccgttggacaaggacaactgtaggtgggcctaatgacttgggaggttctgtcaca
>Z300_TEdenovoGr-B-G12608-Map20_reversed#CLASSI/LTR/COPIA
tggtccggactgtccgtgccaagacagattcaacggtcaaccctccaaacccaacgcctg
acgtggcattcaccggacaatgaacagtgtgtccggtgcaccaccggactgtccggtgtg
ccatgacagcaaaagcaacggctaggaagtgttggggctataaatacccccaaccacctc
cattcaagcatccaagctttccaacttcacattcaatacaagagcaaaaatcactccaag
acacattcaaagcatccaatcctctccaagtccaaaatcaagtcatgatcatagtgctta
gtgacttgagagaggtgattttgtgtttcttttgttgctcttgttgcttggattgctttc
ttcttctcattctaatctttctaagtgctttgtaaagctagcaagagacacctaagtgtg
tggtgatccttgcggggtcttagtgaccctgtgattaagaagaagcactcaaccggtcta
agtgaccgattgagagagggaaagggttggaatagacccggcctttgtggcctcctcaac
ggggagtaggttctttggaaccgaacctcgggaaacaaatcattgtgttcatttgtgttg
atcttcactcgatttgtttcttccctctcctctctctaaagttctcttgctcatattgat
ttgagtttgctcccaaagttatccgcattgattgagcaactcatagcaagaagaactatc
ttccgcactccgaattcatattatttatttctaaccctaaccccgggtgaagtgcgtgtt
caaagtttataattttcaggtttcgcctattcaccccccctctaggcgactttcaattgg
tatcagagcccggtgcttcattagagtctaacaactcgaagtgatgtcgggagaacacgc
caagagggagatggtcaccggggaaaagcccgaatcttcgggaaagaagaatgaagaaag
gactctgtcaaaggaggccggcgacaagcacaaggaggaatccgccggctccatcaagtc
acataggaagggtgacaagaagaaaaagaaaatgaagaaggtggtctactacgagaccga
ctcttcatcaccttccacctccggcgccgagtctacatcttcgaagcgccaagagcgtaa
gaagtatagtaagatgcctcttcgctatcctcgcattcctaaacgtgctcctttactttc
cgttcccttaggcaaaccaccatattttgatggtgaagattattgtatgtggagtgataa
aatgaggcaccatctaacctcactccacgaaagcatttgggatattgttgagtttggagc
gcaggcaccacaggtgggcgacgaggactacgactccgatgaggccgcccaaataggcat
ttcaactcccaagccacttctatactcctcgcttccttgtgtcgagaggagtataacaag
gtgcaagggttgaaaagtgccaaagaaatttgggacgtcctcaagacggcgcatgaaggg
gacgaggtgaccaagatcaccaagcggaaacgatcgagggagaactcggtcgattcgtcc
tcaacaaaggagaagagccacaagcaatgtacaaccggctcaagacatggtcaaccaagt
ccgcaacctcgggagcaccaagtgggatgaccatgaaatggtcaaggttattctaagatc
tcttgtttttcgtaatcccactcaagtgcaattaattcgtggagatcctagatataaaca
gatgtctcccgaggaggtgattggcaagtttgtgagctttgaacttatgatcaaagactc
caaacacattgtcaacttggagcaaggtgccacctccacacccgaggtgcaacccgttgc
attcaaagcaacggaagaaaagaaggaagagtctacaccaacaagtagactcccaattga
tgcctccaagcttgacaacgaggagatggctcttatcattaagagctttcggcaaatcct
caagcaaaggaaggggaaggactacaaaccccgttccaagagggtgtgctacaggtgtgg
taagtccggtcactttattgctaaatgtccatatacaagtgatagtgacagggacgacga
caagaaagggaagaagaagatggagaagaagagatactacaaagaagaagggtggcgagg
cgcacatggggcgggaatgggactccgacgagagctccaccgactcctcctccgacgagg
acgccgccaacatcgccatcaacaaaggccttctcttccccaacgtcggccacaaatgcc
tcatggctaaggacggcaaaaagaagaaggtacattctagagatacccccaaatatacta
cttccgatgatgagggtagctctagtgataataatgatgatttgacttctctttttgcaa
accttaccaaggacaaaagaagaaaataaatgaattgatagaaaccattaacgagaagga
tgatatcttggaatgccaagaggacttgctcgttaaggaaaataaaaaatttgttaagtt
aaaagatgcttatgctcttgaagttgaaaaatgtgaaaacttgtctaaagagcttaatat
ttgcaatgattcaatttcttgtcttagaactgaaaatgctagtttaattgctaagattga
agaattgaatgtttgcaaagtttctacatctactattgagcatgtcactatttgcactag
atgtagagatattaatgttgatgctatgaatgatcaccttgctatgattaaagaacaaaa
tgatcacatagctaaattaaatgctaaaattgccgagcatgagcttgaaaatgaaaattt
taaatttgctcgtagtatgctttataatgggagacgccctggcattaaggatggcattgg
cttccaacaagggagccaaagcaacatcaaacttaatgcccctaagaacaagtttctaat
tttgttaagggcaaggctcccatggttcaggatagagaaggttacattttatatcctgaa
actatcctgagcataagattaggaaaattcatgctaggaaatctcatttgtttctcatca
tgcttatatgtatagtaatgaggcttctagctctaggcattcaactcatatcaaaatgcc
taagaaaaagattgttgatgcatcaaatgaacatagcatttcatttaagacttttgatgc
atcttttgtgcttactaacaaatcaggcaaagtagttgccaaatatgttgggggcaaaca
caagagtccaaagacttgtgtttgggtacccaaggtgcttgtttctaatgtgaaaggacc
caagaccgtttgggtacctaagaacaaggcctaaatttgttttgtaggtttatgcatccg
gtggaacaagttggataatcgatagcgggtgcacaaaccacatgacaggggagaaaagga
tgttctcctcatatgagaaaaatgatgatccccaaagagcaatcacattcggggatggaa
atcaaggtttggtcaaaggtttgggtaaaattgctatatctcctgaccattccatttcta
atgtttttcttgtagattctttagattacaacttgctttctgtttctcaattatgcaaaa
tgggctacaactgtctatttactgatgttggtgttactgtctttagaagaagtgatgatt
caatagcttttaagggagtgttagatggtcagctatatttagttgattttaatgataaca
atgctgaactagacacttgcttaattgctaagactaatatgggctggctctggcatcgcc
gacttgctcatgttgggatgaagaatcttcacaagcttctaaagggggaacacattttag
gactaacaaatgttcattttgagaaagacaggatttgtagtgcatgtcaagcagggaagc
aggttggagttcatcatccacacaagaacatcatgacgaccgaaggccgcttgagctact
ccacatggatctattcggcccgattgcttacataagcatcggcgggagtaagtattgtct
tgtaattgtggatgattattctcgcttcacttgggtattctttttgcaggaaaaatctca
aacccaagagaccttaaagagattcttgagacaggctcaaaatgagttcggattgagaat
caaaaagattagaagcgacaatggaacggagttcaagaactctcaaattgaaggatttct
tgaggaggagggcatcaagcatgagttctcttctccctacacacctcaacaaaatggtgt
tgtggagaggaagaatagaactcttttggatatggcaaggaccatgcttgatgagtacaa
gacaccggatcggttttgggcggaggcgattaacaccgcttgctactccatcaaccgact
ctaccttcaccgaatcctcaagaaaacatcatatgaactcctcaccggtaaaaagcccaa
tgtttcttattttagagtttttgggagcaaatgctttattcttattaagagaggtagaaa
ttcaaaatttgctcctaaagcagtagaaggctttttacttggttatgactcaaacacaag
ggcatatagagtcttcaacaagtccactggattagttgaagtttcttgtgacattgtgtt
tgatgagactaatggctctcaagtggagcaagttgatcttgatgaattagatgatgaaga
ggctccatgcgtcgcgctaaggaacatgtccattggggatgtgtgtccaaaagaacccga
agagccttcacaagcacaagatcaaccatcatcttccatacaagcatctccaccaactca
agatgaggaaatggctcaagaagaagaggatcaagatcaagacgatgagccacctcaaga
ggaggacattgatcaagggggagatgaagatgatcaagaaaaggaagatgatcaagagat
tcaagatcaaagaccaccacacccaagagtccaccaagcaattcaaagagatcaccccgt
caactccatacttggtgacattcacaagggggtaaccactcgatctcgagttgctcattt
ttgtgaacattactcttttgtgtcttctattgagccatacaggatagaggatgcacttag
agatccggattgggtggtggcaatgcaagaggagctcaacaacttcacgaggaatgaggt
atggcatttagttccacgtcctaaccaaaatgttgtaggtaccaagtgggtattccgcaa
caaacaagatgagcatggtgtggtgactaggaacaaagcccgacttgttgcaaaaggtat
tcacaagtcgaaggtttggattttgatgaaacctatgcacccgtagctaggcttgagtca
attcgtatattacttgcctatgctacttaccatggctttaagttgtatcaaatggatgtg
aagagtgccttcctcaatggtcctatcaaggaagaggtgtatgttgagcaacctcccggc
tttgaagatagtgagtatccttcacatgtttataagctctcaaaggcgctttatgggctc
aagcaagccccaagagcatggtatgaatgcctgagagactttcttatcactaatggcttt
aaagttggaaaagctgaccctactctcttcactaaaacaattgctaaagacttgtttata
tgccaaatttatgttgatgatattattttgggtctactaacaagtcatcttgtgaagagt
ttagtaggattatgatacagaaatttgagatgtccatgatgggggagttgaagtatttcc
ttggattccaaatcaagcaactccaagagggcaccttcattagccaaactaagtacattc
aagatattctcaagaagtttggaatgaagaatgccaaacccatcaagactcccatgggaa
caaatgggcatctcgacctcgacacgggaggtaaatccgtagatcaaaaggtataccggt
cgatgataggatctttactctatttatgtgcttcacgaccggatattatgctttcagtat
gcatgtgtgcaaggttccaggcaaatcctaaggaagttcaccttagggccgtgaaaagaa
tcatgagatatttagtttacactcctaagtttgggctatggtaccccaagggatctacct
ttgatctaattgggtattcgatgccgattatgccggatgtaaaattgatagaaagagtac
atcagggacttgtcagtttctgggaagatccctggtgtcttgggcttcaaagaaacaaaa
ctcagtagctctatccaccgccgaagccgagtatattgctgcaggacattgttgtgcaca
attactctggatgaggcaaacccttagggactatggctacaagttgagcaaagtccctct
cctatgtgataatgagagtgcaatccgcatggcggataatcctgttgaacacagccgcac
taagcacatagacatccggtatcactttctgagagatcaccaacaaaagggggatatcga
aattgcttatgttagcacccacaaccaattagccgatatctttaccaagcccctagatga
aaagacttttagcaagcttaggaatgaactaaatatcttagattctcggaactttgattg
aaatcttgcacacattgctcatttatatacctttgatcatgattctctttcatttggtac
aaatgcatatttcttattcttcttgtgccaaagctaagactaatgtgctttcaagagtat
ttctatgattagtcttagattgaaagggaaatggagtattcggcaaaggcaaggcttcca
ctacaactctgtcggtatcatttatcctttgccctactcatgaatttacattcatatctt
tcttcaagggtgttaagggcttctagtttctttgtttttggcgcttaatgccaaaggggg
agaaattaataggccaaagcaaaaggaccgcaccaccaccctttttctaaaaacttttgt
ttcaaaaagggaattattattgcaaaaaccctcttgacagctaaggggagaacttcttca
gggggagcttttatttagccaaaggaaaagcatttgaaaaagggggagaattttcaaaac
ttgaaaatgctttttgaaatcatattcttataccattggctatttgcaaaagaatttgaa
aagacttttccaaaagatttgcaaaaacaagctaagtggtgcaaatgtggtccaaaatgt
taaatatatcaaaacaatcatatatacttagaaatgctttcatttggtaatcaaagtaac
ttatgcacatctgtcaaaatgcaaactagttacatttctacacttttatttgctttggtt
tgtgttggcatcaatcaccaaaaagggggagattgaaagggaaatggccttaaccatttc
ctataatcgattttggtgtttgacgccatcacaaaccttatggactaactagtttgccta
gttgatttttctcaggtgcataaagttcaacataacagaaagaatgatttggaattccaa
gttggagcaaagtgcgggggcaccggcactgtccggtgcccggccggacaccgaactgcc
ctctcgg
>Z300_TEdenovoGr-B-G9104-Map8#CLASSI/LTR/GYPSY
tgtgatgtacggaaatacgtacacacgtcggcacagggcacgcgacgtgcggcgcgcggc
tgagcgcgcaggacgcctgatccagcaggcagcgcctgatccagcaggcagccaggccta
gcggctagatctggaaagaataaaagtgattgatggccttcctattagtccgggctagat
ttagaaggaataggagtgatctgtgattgatggctttcctttattagtccgggctagatt
tagaagggaataagagtgattagtgattgatggctttcctttaataatctgggatagatt
tagaagggaataagagtgattagtggcttcctttagtagccctggcctatggccttatat
accccctgtaagcacccatgatgaggacaagaaagttttatctcagtctcctacctctct
ctactcggcaacagggggcataacccgttgacgaagaccgccgttcctgggggcataacc
cggtcggcaacacggacggcggctacgaccttcggagccgcggtcctcctaccctcgggc
ccgacgcccttgacaacctggtatcaggaagtcggcgatccccaaccaccacccccagcc
cttcagccgcaccaccaccaccagcccccacctccccgtccaccgctacgtccaggttca
tcaccatgggtgacggcgctcaaccctccatggccgacgtcatgcagatgctccagaccc
tgtccaccaacatgtccaagatgcagtccgacatggtgatcatgcaggagaaggtcgcct
ccgcgaccgactacggcggccaccaagatgggcagccccgcacggatcacccgccgaagt
tccagaggatggagttcccgcgctatgacggcaagtccgacccgctgatcttcatcaaca
agtgcgagtcgtactttcgacatcaacgcaccatgccggaggaaaaggtatggatggcat
cttacaacatggacgacgtggcccagctgtggttcctccaactccaggaggatgagggca
cgccgccctggggtcgcttcaaggaactcctcaacctccggttcggaccagcgctgagat
cagcgccgctgttcgagctgacggagtgtcgacgcacgggatcggtggaagaatattcca
accgcttccaggcccttctttcgcgtgctggccggctgcaggaaagccagcgcgtacaac
tgtacacaggggggctgctgccgccgctgagccatcaggtccgcgttcacgcgccggagt
ccctggccgcagccatgagcctggccaggatgctggaactggtggagctagaccggctca
accccctactcggtcgggcggccccgcgcgcggccctgcccgctctacctacgcggccag
cgctgccagcggccggcgcgcctccggtgcttcccgtaccggttcccccagcacagcagc
tggccctcccggcgcctcctccacgcggcgcggctggggctgccaagcgccttacgacgg
aggagcaggcggaacgtcgtcgtcttggcttgtgttacaactgtaatgagccgtactccc
gcgggcacaatcgggtgtgtcgccgcgtcttctacattgacggcttcgagctggaggacg
ctgcccaggaggctgacgccgtcgacacctccgcaccattgttctcccttcgcgctgtgg
ctggtatgcccatttgtgactccatgcaggtgcgcgtgcaagtgggcgccgtgacgctga
ccgcccttctggacactggctccacgcataacttcatcgccgaggccgcagcgtcacgca
cggggcttgctgtccagaccagcccacgcctcacggccaccgtggcgaatggcgagcgca
tcgcctgcccgggtgttttccgtcaggccccgatcaccatcgcaggcgaggacttttgcg
tcgacctctatgtgatgccactggccggctacgacgtcgtcctcggcacccagtggatgg
tcacgctaggcaagatggtgtgggacttcaccacgcgcaccgtggccttcacacgccatg
gccgccccgtctgctgggaggacgtggccgcccggcgcacaccgcgcctcgacagcatca
cggcgcccgaagccttgctggaggagctgctgaccacgttcgatggcctcttcgccgagc
cctcgggcctgccaccgccgcgggcgcgtgaccacagcatcgtactcaagtcgggcacac
tgccggtagcggtccggccgtaccgttacccggcggcccacaaagatgagttggagcgac
aatgtgcagcaatgatcgcacaaggcatcgtgcgtcgcagcgactccgcgttctcgtccc
cggtcctcctcgtcaagaagccggacggatcgtggcgtttctgcgtcgactaccgggcgc
ttaacgcgctcacgatcaaggacgcattccctatcccagtcgtcgacgagctgctggacg
agctccacggggcatgcttcttcaccaagctcgacttgcgctccgggtaccaccaggtcc
gcatgcggccgactgacgtgcacaagacggcgttccgcacacatgacggcctctacgagt
tcctggtcatggcgttcgggctgtgcaacgctcccgccacgttccaggccatgatgaacg
acgtcctgcgccccttcctccgccgcttcgtgctggtattttttgacgacattttgattt
acagccgcacatgggcggaccaccttcgtcacctgcgtgctgtcttcggcgcgcttcagc
agcaccagctcttcgtcaagcgctctaagtgcgctttcgcggcctcctccgtcgcgtacc
tgggacatgtcgtctcggcggccggagtcgccatggaccccgccaaggtgcaggcggtgc
gcgactggcagcagccgcggtcggcccgcgcggttcgcggtttcctcggtcttgccgggt
actaccggaaattcgtgcacaactatggcacaatcgccgcgccgctgaccgccctgctca
agaaggacgggttcctgtggtcggacgagacggcggctgccttcgccgctctgaaggagg
cggtcacgtcggccccggtactcgccatgccggacttctccaagacgttcgtcgtcgaat
gcgacgcttcgtcccacggcttcggggcggtgctggtccaggacagccaccccgtggcct
tcttcagtcggcccgtggcgcctcgtcaccgcgccctagccgcctatgagcgggagctga
tcggcctcgtccaggcaatccgccattggaggccctacctttgggggcgccgattcgaag
tcaagaccgatcactacagcctcaagtacttgctggatcagaggctgtccaccataccac
aacaccactgggtgggcaaacttctcggcttcgacttctccgtcgagtacaagccgggac
ataccaatgccgtcgcggacgcgctctcacgccgcgacacaccggaggagggcttggtgc
tggccttgtccggaccacgcttcgacttcatagatcggctccgtcaggcacacaccgtcg
accccacgctcgcggccctccagcacgacatcagcagcggcgccaggtcacggccctggg
cgctaaccgacggcctcgtccactatgcgggccggctgtacattccgcccgcctccccgc
tgctccaggagatcttggtggcggtccacgaggaaggccatgagggcgtacagcgcaccc
tgcaccgactccggcgcgacttccatttttctcacatgaaacgtgtggtgcaggatctga
ttcgtggctgtgcagtctgccaacgcaacaagcccgaccatcagcacccggccggcttgc
tgttgcccctgccggtgccgcaaggggtatggacggacatcgccatggatttcgtcgaag
cgctgcctcgcgtccgcggcaagaccgtcatcttcacggtgatagaccgcttcagcaagt
atgcacatttcgttcccctggcgcacccgtacacggccgagtctgtggcgcaggcattct
tcaccgacatcgtccgtctccacggcattccccagtcgatcgtctctgaccgggactcgg
tgttcacctccaacttctggaccgagctgatgcgcttgagcggtaccaagctacagatga
ccacggcatttcatccccagtcagacggccagtccgaatcggcgaacaaggtcatcatca
tgtatctcaggtgcttgacgggagatcgaccccgcgactggttgcgctggctcccatggg
cggaatatatcttcaacaccgctttccagtcgtccctgcgcgacacgccgttccgcgtcg
tctatggccgcgaccctccctcacttcgctcctacgagcagggggcaacgcgggtgcctg
cggtggccaggactttggaggagcgcgtggagttcctggcagatatccgtcaccggctgg
agcaggcccaggctgtccagaaacatcattatgatcgtctacatcgtgacatcgacatac
aggtcggcgagtgggtgctgcttcgtctacgccagcgcccgacggcctccatgcccgact
cgtcggctggcaagctgaagccgcggttctacggcccttaccgcgtcgtcgagcgcatca
acgccgtggctgtccgcctggccctgcctcctcaagctcgcctccacgacgtcttccacg
tggggcttctcaagaagttccacggcgcgcctccgcaagagcctccagctctacctccgg
ttcgccacggcgcagttattccagagccagagcaagcagtcaagatgcggctgctcaggg
gagttcggcaggtcctcattcgctggcggggagcctctccggcatcggctacctgggagg
atgtggacacatttcgcgcttcatacccactatttcagctcgaggacgagctgcctctcg
aggaggggagagatgtgatgtacggaaatacgtacacacgtcggcacagggcacgcgacg
tgcggcgcgcggctgagcgcgcaggacgcctgatccagcaggcagcgcctgatccagcag
gcagccaggcctagcggctagatctggaaagaataaaagtgattgatggccttcctatta
gtccgggctagatttagaaggaataggagtgatctgtgattgatggctttcctttattag
tccgggctagatttagaagggaataagagtgattagtgattgatggctttcctttaataa
tctgggatagatttagaagggaataagagtgattagtggcttcctttagtagccctggcc
tatggccttatataccccctgtaagcacccatgatgaggacaagaaagttttatctcagt
ctcctacctctctctactcggcaacagggggcataacccgttgacgaagaccgccgttcc
tgggggcataacccggtcggcaacacggacggcggctacgaccttcggagccgcggtcct
cctaccctcgggcccgacgcccttgac
>Z300_TEdenovoGr-B-G6622-Map6#CLASSII/TIR
atgtacaaataaatttgtttacatatttacaaataaatcttgagttgtatgtaccaggat
gagcagcacactgaggagcagcacattgaggaggagcagcacaatgaggctgagcagcac
aatgaggaggtggagcacaatgaggaggtggaccacgtgacatgggaccaggccgcacag
catcaccagccatgggaccagtgggaccaccagagagagcagcaacaagcgtgggaccag
tggggccaacagggcgaaccggctgacaacccgatggatgatggctcgggaggctcttca
gcgacacgcacacgtcgctcaagaaaaagccactcagtaaagcctcgtcacgcgatagag
cgagaggctgataggactttaatcatgccacatggagatcggtgagtgtaatatattaac
ttatctaatataactattatgtgtattgttaatgtttttgtgtaatgcaggaattgggag
gacctgtcctttgacggcaagggacaccacactcaggttaaccttacgttgggttctctt
tgccgccttcactaccctggtatagtgaaggtgtcaaacggtgataccgaggatgaggtg
ctcgtcagtacctgggatgagtacaagtttaaaaaggaacgaaaccacaccgacagacag
ggacttgtgcgtaatgacttttgggtatgaattctttattatttttgttatgtttcttaa
tattgtaaatctatgacttataccattgtatttgtattctttatgttgtagcttcgatat
cggttgcctgacggagaggattacatggggcacgctgaacgtgtcttgcaaaacaatgca
aagaagctggtgaaggatgccatatactatgcgagaattcaggctacaaacctgtatttt
caaaagcatccggaagaagcaggccccttgaataaaaaggaagggtcctcaaagatatat
ttgactgaggatcaatatcgtgaggttagtattcaatttgttttaccctttatatttatt
gttgtgattgatataatatgtaacattgtgtgtgtgcaggtgatggttccatggatggcg
cccgtgcctgatgcgtactatgcttggtgtcgatattgggcttccgaaggcttccagaaa
gcgtcagcgcatcacagacaatgtcgaggaaccaatcctaaccacaagtttggcggtgac
gacatgatacgaaaagctaaaagaatggtaagtttgatctttctatgtcgatcaacaaat
aatacgattgcttatgaatgttttttgtttatacaggaagctacgagtggccaaaagcct
agtgacattgaggtctaccaggagggccacaaaggaccagacccgaacaaccctgaccag
ctctgcagccagacagccacggatcgcttggtgagttttggctcaaaagttcaaacgttc
aaagtatataaattcctgcatttgtaaggttgtgaatgatgtataggcggcatatgggga
ggagatggttcgtcgccatggccctgactacgactggcgccatgaaccggtggatccctc
ggtggtgtacgcaagtggtggtggcaaagcgcatggacggtaagctctaacttatgaaat
tatatggttgacactaaattgattatgcagtaataacattttttgaatcacttatagata
cgcactcttcgacggattcattgactcgtcgtcggtgagatctcagaggacgggttcatc
ttcccgtagctcatgctctcgtcgaccgaacgagcaggagttggagattatgaggatgcg
tgaagagatgagacaacaacgcgaatttatggaggcttgcaatgcacataaccaagcgat
gtatcaagtgagtacacataatccgaactctaaattattatatttcaatacaacatcttc
agtagtaacacatatgtgtttaacagttaatgcagcaacagggcatgacaacaaattttc
caccgccaccacaatggagccaatttgcaaacacaccagttccaccaccacagttcacca
cccctccgacacatatacctgcacctggagatagggtacgtttgataactctccattaat
ttatacacttgtatactttttgatatttgcatttaacgtgttgatatttgctaacttgca
taggttacgcctgaagcgggtggcagtgggtctgatccagcagtagggactggatttgtt
gactcgctcttcgcgttccctcctcctggtggtgaaggcggcagcggtcaaagctctaac
cacccaagtggtggttatctctaaacacttaaacttatgtttgaattaattataaatgca
agtgtttatgtctaaatgcatgtgtttgtggatgtcgtatctctacatgtgtttgtaatg
tggctgttatatgtgatttatgattatgtttgatatatgttatgtgtgcagaaatagtga
cataatttagtgctgtttttgtagcagtatagggtaattcccgtcggcccagttaattcc
cgtcggctatggtcgaaccgacgggaattaattactaactcccgttggcccagtgccgac
ggggataaccttatccccgacaagggacgcctgtcggcctgaaaccgacgggaa
>Z300_TEdenovoGr-B-G7710-Map3_s_2_s_1#CLASSI/LTR/GYPSY
cgtggacctcgggctgtgaagaattagaagttgggggagttttctgtgaactgtcagcga
ctcagggaatagtgtgaaacccgctttgggttattcaaagcgatggggctctttctgcaa
agtctgcacgtgggcgcgcgcgcgggcgcgcttctgcctgtggtgggctgacttgggccg
gtttcggtccaatactgttcatgtcttttttttttccttttctgccagagttaaaaaatt
tctagaaaattgtataaaaatgctaaaaataccaaaccaattttgctaggcttctaattt
cctatagaatttaataaaaatagtttcatgatttttagtccaaataggaaattatagagt
atttaaaacagcctaaaaccatgcttctggatttttagagaataaataataattccaaaa
ttcactaaactttttgggtaaactttaaatattatttagaatccttgggtagagtttggt
atgatttggaccatgtttgatacttagaacccaaaaccctagcccctgccctatgaactt
cactattgactctggaaaccctaagttctcggagatccgtgaaggaaagttgtattcaag
actttagataataaacttttattatctttgcatcttcatgagcattacatgagcattcat
tattatatttggctatatctagaaaacgaagaggaagtagaagtgaagaagcaaggacat
caccaccaccatctgaggaacatcaggcaggcaactgtttttattttggtatctgtggaa
cagagcctgattcaccagtaacacaaggcaagccccggtgcattttccacctccttgtta
cttttaaaatctttctcacttgcttgatgcattaggtgataggagttgtgtgctaaacca
attcctgcatttccttccttggatttgattacttctccttaaatccctgttttacaaaag
gtttttcttatgcttagtcttgctttagaaaaacaaaatgttttgttttcacaaaagatg
atgttgcaaagtgggtgggatgttttcgaaaacaaaacttgatggtggatccatcatggc
catgatgggttcaacatcggaaaagatgtacctctgccaggtaccaaactttgggtttga
aatgattaagctgagaccgggcgggtgacttgcatgagaagagagtctcggtgtagtgtc
tccgtctgagtcgattaaggaccgtctcgatgtaggcttgatgaccgaggaccctttaac
tggtcacatgcctcatcatgggtaagctttgcctcgggcagactaataccaaaataagat
aacacgcaatgggagtggagagatggcgagagtagcgtgtaccctccgtggcaagaggct
ggacggtggtgtatctgtgctctcggttggcgtgaacttgatctggtcttaagaaccccg
gtggcgagttgacatatgcaagggttaagtgctacatatgtcgtgtgattggagatcctc
agctgagtataatcgattcggatcgccgtaacttcgcggatatgaagacttggtcactgc
cctatacgtagcaatctagtaaagatgaagggttgttaagaaattggctagtgcaggtca
agtgattgaactagggtagaaagaactctagatgtaggtaattttacttaacctgacaag
taaaactggatttttaaggatccactttagtaagcatttctgcaaacagagtcattgatt
attgataagccttaccttgactcccttaaggccagcatatccttgagagtcttttacttt
gtcgggtaagtcttgcaaaagtacacttcgtactcagggctttgtcccatgttgttttag
gtgaagaagcggcaaacttttgttgcttctgttcaaaggtggtacccaaagaagagaacc
aggagtgaagctgcgggaggaaaggatcctccgttaaacttttttttctttttttcggga
ggggtttttgcctcccatgttttgtaataataatactctgcactcatatattatatttct
ggtctgtaaatatttaactctgtcttacttttcaataaaggtaagttattgtaactgctt
ccgcatttttgtatctccgatgaattgtaatgtctgtgtgacgggtgaaacgctcttggg
aaaggtaaggaattcagataccgaacttgtcaagtgatcaggtgcacctgcagggttgtc
tgaggtccgttggacaaggacaactgtaggtgggcctaatgacttgggaggttctgtcac
agctggtatcggagcgaagcccatctctgcagatattatgaggcattttcaaaaagaatt
ttcaaagacttatctagaaaatttctttttttcttatctaatttccttctgaggtactta
tttaaagaccagatagtagagtgcaatgtatagaaggtgtgaatcaactaaggttgattc
tgtaattatgcatgcatcatgctaaaaactatgctaataagatttttcccctcatggaga
tatgccgccgcgcacaagaaagaccgcgcgcaagtctaccgggccgattggtgtgccccg
tcatcaacttgccccacggcatgaagacagtagcagtggtagcaatgatccaatcgggga
tctggaagcccaagttgatcagcttcgatcagaactccgtcacaggaacgatatatgggt
tgcggatggtgaaagaataaacgaattgagaacagacatccgccacctgcaagaccaact
tgctgaacgggatctagcgctcgattgggctgtgaactctcgttcacttgcttgggcaaa
ggaagctagagctcgagcctgcgtggaggagcttagctcagccgtggataacttgcaggt
ttattgtaatacactacatgaagaagttcatgtattgtattcacaactgcaccctaacgt
acctgcggatcctgtcgggatgggagccggaccttctggagcagcgggtgaagcccttgg
tggtgaactggaccttttcaggccccctccttctatgaatttggtcgatgaatggtctcc
tacacctgacagtgaggctaccaaaagtgacaagaagctagagtagtgtagtatagaagt
agtagtaatgtgtaataggtaatgtaatcctgttgtaaattcgagtctgtatcattaccc
tttttagtaatgtaaaatggatggtttgctttggcatattatattttttcaaatgttttt
tgcctcagatgccgtccaagactcgtgcacaggatggtgcaggaacctcccgtgggaggg
aagcaacccctaatccacctctagtacctccaacattagctgaggccatcgctgccttag
ttaatgctacagctgacaacacccgctttctgcgggaaatggcgggacaacaaatgcagc
agcaaggcgggcgggcgtatccgcaaggaccccgtgaaacatcatatctggatttctccg
agacacgtcccccattgtttgtcaaggcggaagatcctttggaagcggatgagtggatcc
gcgttattgaacagaagttcgggcttctccgatgtacggagactcaaaagcccttgtttg
cggcacagcaattgcgaggccctgccagtacgtggtggggaaattatgtggccgttcagc
cggccggtcatcaaattacatgggatgagttcaagttggctttccgggagcattatatac
ctgaaggggtgctccatatgaagcaggaggagtttatgaagcttaagcaaggtggggata
ctgtcactcagtatctcaataaattcaaccacttgtcccaatatgctatcgatcaagtca
acactgatttaaagaagaggaattgtttcatgagaggcctgaatgatcgaatgcaacgaa
agatggccacttgcattgatctttcttatggaagggctgtcagcacggcgctggcagtcg
aggctaaatatgcaggctcaggaaaatcaaagggctatggaggcgacaggcccaatcagg
ggtctgagaaaagacaaaggttggtaatccgaccttttaatccgaatcgttcttcatcgc
gcccaccctcctaccctttcaagcaaccggtttttatccgtcctaccgctgcccccaccg
ctacaaatcagccgggtgcccctggtactcgtttccctgctctcccaagctcttcaacag
gctgctttaattgtggaaagtccggacattttattaaggactgtccatacccgaagcaga
atcgatcaaataatcagcagagttctgggagttccgctcaagcaagggaaatgcggcaaa
caataccgtgggcagaaatatgaggaaaactggacggatttattatactcaagtggccac
aacaccggaaggtgaaccggttatgatgggtacgtttctcgtggccaatcaccctgcagt
tattctttttgattctggtgcttcgcatacattcataagcaagaagtttgtggagcaaca
ttgcattccataccatgaatcaagggaagggtttaaaattcattcgcctgggggacaaat
atttactaaagaagtggctttccaagtgcccgtaacattggctgaacgggactttcctac
taatatgattgttctaaaaggccaagacatagatgtaattttgggcatgaattggttagc
ccaacataaagctatcctcaacactgatctgagaaccatcaggttgagttatggccaaga
agaggttcttttgtccatccccgtagccattccagctaaaccatttggcagagtatatga
agctatcataccggagatccaagatattccggtagtatgtgagttcctagacgtctttct
agaagatttgcctggattgcctccagaaagagatgtagaatttgtgattgagttgaagcc
tggtacggctcctatttctagaaggtcgtaccgaatgcctccaaatgaactggcagaact
caagacccaattacaagatctacttgaaaagggatttatccggccaagttcatcaccttg
gggttgtccagccatctttgtcaagaagaaggaccaaacacttcggatgtgcgtggatta
tagaccccttaatgaggttactatcaagaataagtaccctcttccccggattgacattct
atttgatcaacttactggagctcgggtattttccaagattgacctcaggtcgggttatca
tcagatctgtatccgacccgaagatataccaaagaccgcattcactatgcggtatggatt
atttgaatatttggttatgtctttcggactgacaaatgctcctgcccacttcacatatct
gatgaactcggtatttatgcctgagttggacaaatttgtggtggtattcattgatgatat
cttaatatactccaagaatgaagaggagcatgctcggcatttgtggatcgtattaacgcg
cttgagggaacatcaattatatgctaagttcagtaagtgcgcgttctggctggaggagat
ccaatttctgggacatgtattatctgccaaggggattgcggtggatcccagcaaagtcaa
ggatattttggagtggaaacccccaaccactgtacatcaagtccgaagtttccttggact
[truncated: 6,396,712 more chars]
