# Supplementary material for: MCHelper automatically curates transposable element libraries across eukaryotic species
Source: Genome Res. 2024 Dec;34(12):2256–68. doi: 10.1101/gr.278821.123 (PMC11694758; doi:10.1101/gr.278821.123)
Supplement: Supplement 8 [file Supplemental_Data_S5.zip › Supplementary Data File S5/Zmays/REPET.fa]

>G13413-Map5#CLASSI/LTR/Gypsy
TGTTGGGGGCCTTCTTCTCCGCCGAAGGTCCTCTAAGCAAAAACACCTTCAGAAAGATAA
CATGCAAGCAGGCGCGACATGAAGATGTATGCCGAAGCTGTAACTAAAAGAGCTTCGGCA
TGATGACACGCTTGAGACGAAGGGTAGCACCGACTTAAAGAGGAAAAGACTACATAGTCC
CTGATAGTTTGAGTCATAGTCATGATTAGTTATCAAGGACATGAATGTAATTTTGTCCGG
GCTGTGTCTCGTGCCTATAAATAGATGAACAGTACCCCCGTACTGTTCACGCTGACTTGT
AATCACTCGCACGTCACTCTTGGATTCTTACCTTCTGTCAAGCCGAAGGTACAAATGTAA
TTCAATATCATTAATGTTTGTTCATGATCATATAATGAGAATATAAATAATCTAATGATT
TGATATGATTATTCATGTTCTTTATATGTCTCATATGTTCCTGCTTTTTATTATTACATA
TTGAGATGATGAAGGTTTGTCCTTCATAACCTTCGTCTGAAGATCATTATATCCTAAGGG
AGATAATGCTTCGAAGGACGAAGGTCTTTAACCATTAACATTTGTGTTGCCTTGTTCTTA
ACTCATAGCATTTGAGAACAAGTGACCAACAC
>G17481-Map4_reversed#CLASSI/LTR/Copia
CTGAAAGGGAAATAGGGTCAAACCTTTTCCTAATTGATTTTGGTGGTTGAATTGCCCAAC
ACAAATAATTGGACTAACTAGTTTGTTCAAGATTATATATTCTACAGGTGCCAAAGGTTC
AACACAAACCAATCAAAAGAACAAGTTAGGTCTCAAAAGAAAGGAGCAAAAAGGAAACCG
AAGGCTGCCCTGGTCTGGCGCACCGGACTGTCCGGTGTGCCACCGGACAGTGTCCGGTGC
ACCAGGGTGCTTCGGCTCGAACTCTTCACCTTCGGGTTTTCCAGGCGCAGCTCCGCTATA
ATTCACCGGACTGTCCGGTGCAGCACCGGACTGTCCGGTGCAGCACCGGACTGTCCGGTG
CACCAGCGGAGCAACGGCTATCTGCGCGCAACGGTCGACTCTGCAAAGTGAACAGTGGGA
ATTCAGATGTCAGAGCAGCGAGTCAGAGGGGCATCGGACTGTCCGGTGTGACACCGGACT
GTCCGGTGCCACATGAGGATAAAGCCTCCAACGGTCGACCAGCTCCAAGCCCTAACGACG
AGGATGACGTGGCGGCGCACCGGACACTGTCCGGTGCGCCCTTCGCCAGCAGACTTCACC
AACGGCTAGATTTTGGTTGGTGGCTATAAATACCACCCCAACCGGCCACTTCAAGGTGTG
GGAGCCCAAGCAACATTCCAAGTCATCTAGTTGACATACTCAAGCCCTCCCAACCACATA
TATTCATTGATCCATCCTATACACAAGATTTAGACCACTACAACCAACACAAGTGCCACA
AAAGAGAGAGCAAGCAATAGAGAGCTACTCATTTGAGTTTAGCACTAGTGCCTTGTGAGA
TTCATTGAGAGATAGTGTGTGCTACATCTTTGTGTTCATTTGTGCGTGGAGTTTTGACTC
CCATTGAACTTCCTCCAAAGTTTTGGAGGGCTTGTAAAAGCTAGCAAGAGACACCAAAGA
GTGTGGTGGTCCTTGCGGGATCGAGAAGTGATCCTTGAGAAGAAGAAGAGCTCGCCGATC
CTTGGGTGATCGGTGGAGAGAGGGAAAGGGTTGAAAGAGACCCGTCCTTAGTGGACTCCT
CAACGGGGACTAGGCCTTCGAGGGCCGAACCTCGGTAAAACAAATCATCCGTGTCCATTG
TGTTTATTGCTTGTGATTTGTTTGTTTTCCCTTACTCTAAGTTTTCTTGCGCTATTCTTT
GTTAATATCATTTGGTGTTGCTTCAAGTTAAATTCTCATTTAGTGAAGCAACACTTCGCA
AGAAAGAACTTGTGTTATTGCTCTTCTCATCTAAGCCTTCTTGCTTTATTATTCATATAC
TTATTAGTTGTATTGATTTATCAATTCCGCATTATTTGAAAGCAATACTCTTTACAAGCA
AGGACTTAGTTTTTATACTCTGATAATTGTATATCTTGTTCTAACCACTAATCAAGGGAT
CTAGTTGGGGGATAAAGTTTTAATTTTCAGGTTTCGCCTATCCACCCCCCCTCTAGGCGA
CTTTCAA
>G58-Map20#CLASSI/LTR/Gypsy
GGGCGGCTGCAACAATTGGGGAGAGGGAGAGGGGGTCGGCTAGGGTTGGGGAGGAGAGGG
GGGGCTACCAACCATCGGATCAAGATCAAAGGCCCGAACACGCTCTCCCATCTGAGCTCC
AGACCCCAGCGGGAAAAAATGCCAAAAGATCTAGGGTTTTCTTTGCGGGAGAAAAGAAAC
GACGCCTCAGATGAAACTCCTGACTTTGCATCCAACGGCCCACAACCCTTTTCCCACATC
CACGCAAACCGAAGATCAACTTTTGGTCAACATTTTTTCAGAAAATTGGGATATTACACT
CTACCCCCCTTAAAAAGAATTCGTCCTCGAATTCGACCACTCCAAGCAAAACACCCAAGG
TACCCCATATAGCACCACCATTCCAAAACATGGGTCCATTATTGGTCTTAATTAACACAA
GAACTTCTACCTTGGACTAATTGTCTAAGGAAACTACACAACCTGACATCAAGCATGAAA
CAACATGCAATGAAGCTCAAAGCAAGTCATAGATGCAATCAACACTACGATTTCACACCA
TCGAATTTGGATGCAGCTATACATCAACATCAATGTCTTAAAACAACACTCTTTTATGAA
GGGGTAATATGCACTAAGCACAACCCTTACCAACTTCAACAATTCATTTTAATTAAATGG
TGAAACATCCACACCAGATGAATGTATAAGAAGATCAAACACCTCACCTCAAAGCACCAC
GAAAACAAGTAGTTCTATTGAAACAAAACTCCTAATCTTCCTAAACCTTGTTCTTGCCAT
CATGAAAAGATAATCATGTAATCTAACATTCTTTGCACCCCACCAAAAGGGAGAAAATCT
ACAGAACTAATGGAGCAATAAAGCCAACAAGAAGCCAATAACATTCTGCGCGGCACAGTT
CATCGAAGAAATGCCAAAAAACTCCACATAGAGCACTGACAGCCCAACAACAACACAATA
CTTGCTTAACCAATGTCACTATACTTCATCCAACAACTCAACTAAGAAAAATATCCAAAC
TAGTAAGGTTAACCTACACATAATATAAGTCTTCATCTACTGTAGTTCAGAAACTTACAT
TTCATTCTATCATACGATGCACTCAAAGTACCAGACATACAAGGTCAATAATAATAACCC
CGTAATCCTTCACACATTTGACAAACATCTCAAGCTGATGTAAAAAACCACATCATTTAG
GAATAGGTGACTAACCACACACAACCAACTCTAGGCTAGGCAATGACTTCATTCAAACCA
ATAGATAAGTGGTCCAACAAAATGGCTCCACAAGCATGCATCGGGAAGAGAACCATCAGA
TCCTCAACGTATTAATACATAATCAATGGATCAAGAAAAATCAAAGATTTATTCTACAAT
TAGCATGACTAACATGCAACCACTTTAAACCACATCTAGGCTTTGTGGCTACTAAAACAC
ACAATAGAAGAGAGAGACATGTAAGCCATTCTGGCTAGCTATGTAAAGACTTCCCCCAAA
AATCCATATAAAAGTACCAATATTCATTTCTTTCAGAACTGGTTTCTCGACATAAACAAT
CATTCTTTGCAAAGATAGTTGGAGCTATCCACCAACCGCTCAACAACTTAAATTCAAATT
GATGATTACCTTGTAACCCAAAACACGCAATTCACACTCCTCTTAGAAACATCCTCAATC
AAGCATATATAACAATATTATTGTAATAAAACTCAACCATGAAAAACATGGTGAAAACAA
CATAGGCATACTTGTATATCACAAGCATAATAACAACTTCAATCTCACAAAAGACCAGCG
ATATCAACCGCATTAATAAAACAATATCAAAATTTCAGAAATAAATTATATCAAGCATTA
AGTCATAAACAACTTACCACATCACCGTAAAGGAATAGGGAGGGGTGAAATTATTGTCAT
CTGCACTTCAAAGACATTAATATATATCAAAGATATTTGAACCCATACCCTTCCTATATG
TGCAAGTGTGTCAAATTTATCTTCAAATTGCCAAGAATCTAAAGCCTATGCTTTGATACC
AACTGTAACACCCCGGGATCCACAAACACCCCAGAATGCTACTAAACTACACATCTAACA
TTCATATATAAAATTTCGACAGCATCTCCTTTGAAAATTTGCATAAACGGGGGAAGCAAC
AAAGTATAAATAGATATCATGATAAGAGAAACATAATAGACATTAATAATCTGCTAGCAA
TGGGAAGACAACCATAACGACAATGAACTGAATTAACCAGTGCGCACGACTAGTTAAAAA
AACAAACATCCTTTGACAAGAAGTTTCTAATTAAATCATGACTGCGCCTAGAGCAGCGTT
ATTATGAGAGTGAAGGTGGATGTGCTGCTACTTCCCACATTCCCTTGATGAGCAACAAGC
ACCTGCATTGAGTAATGCAAGAGTGAGATGAAACATCTCAGCAAGCGAATTGTTTTGACG
AGATATTTAAACCACAAAAATTGAATTAATCAACATTTTAAAAGAATCACAATTAAGAAA
TCAGAAATACTTGTAGATATAGAACTCAGTAGTCCCAATATAACCAATACCATCTCATTT
CCTCGAACAACCACAATAGGTTGTATAACACTTCCCTGCGTCAACAATACCTGCAAATAT
CACTTCAATTCAATGTATGCATAGGAATGCTATGTGTAAGTCCTCTGTCTTCATACCTCT
TAGAGTATAAAACCACACCATCTGCAAATATCACTTAAATGAATGCATATGAATGCAATG
CATATGTCCTCTGCCTTCATACCTCTAAGGGTATGAAGCCGCATCGTACCCCTCCTCGGG
CAACGTACGATGCTAAGTTGTACCGGTACGGTCGGACCATAGGTCACGACAAAACTTCAG
ATGCAAGTGAATCATGCAATGTATATGGCATGCTGCATTTATCAATATACTTCACTTCCT
TCACATACAATACAAACCTCAAATAATACTTCATTTACCTTCAGATACAATACCAACCTC
AAATAATACTTCATTTACCTTCAGGGGTGTGAATTAATCTCATGAGTCATACTCGAATCC
ATAATCATCATCAATATATGATTGAGCATCAGTATAATAGCAAGCAAGTAAAGCATCACC
ATAGAGTCCAATTATGAAAGAATCCAATACTTCTGAATATTAGAGTGTAGGCAATAGAAA
TAACAGGTCAGAACGGAAGCAACCACCGCTACATTCACTTGCCTTCATCGAAGAAGAAGA
AATGTACTAGGCATGATCTGGAGTGTAGCCACCTGCTAGCGGGGCATAAAACTTAGTACA
AATATTTCACAAACATTTGCCAACAATCAACAAATCGCTCCTACACTTGAAACCAAGACC
CGGTGGAAAGACTCCCACCCTGAACCACATGCCATACAGCAGCAACGCTGTTTGTTAATT
TTGTATCTTTAAAATTATAACAGTGGTGATATCAAACAAATACTCTAGGAGTATCTACAC
AAAATACTCTACAACTTCGGTATTCAATGGATAATTAAATTCTGCCATCTATAAGTTCTA
AAACATCTGACAAGATAACTGACTGAATCTGTTTTAGACAGCAGCATAGTTAACTTTCAA
AATTCGATATCTCCCAAACTACTCAACCAAAAATCATGAAATTCTGCTGGAAGTAAGAAC
TTTTATCCCTCTACAAAAGTCTCCATAGTTGGAAGAGCCAATTCGGCCATTTACTAGATG
AAACCTACCAGTGAACAGACCCGCTCATTTTTGTCAGGCAAACAGGAACAGCCACAGTAA
AACAAACATAACTGGAGTTTCACAATTCATATGAATGCACTCTTTAACAATCTGGAAAGC
TTATGAAATTATCTACAACTTCTTTTACCAACCCAAAGTTTAATTCTGTTGATAAAATTG
CCTAAATCTTAAGAGAACAGATTCTGCACAGAATTATGAGACTGAAAAACTGCTATAATC
AAACTGCAATAACTTTCTGATCTGATGTCCGATTGAGGTGTTCTTCGCGGCCACGGAAAG
ATCTACAAATTATCTACGACTCATATATAGACTTTTTATTTTTTTTTGAGGCCACTAAGA
CCACGGAAAACTGGCATGAACAGAAACTGTCGAATCTGCCATTCTGCAGAAAACTAAATT
CGAGATCAAAACCTAACCCCACATCTAATCCAACCTCTAATCCTTTAATTCCCATGATCC
ACAACCTCCAAAAGCACATAATTACAGGGAGGAACAAGGATCTCATCCATACCTAGGGTT
TCCCCCAAGAAAATCTGCAAGAAGAGATGGGGATAGAACATCTCCTTGATCCTCTCTTCC
TTCTTCAATTCAACGTGCTCCTCCTCTTCTCGATCCTTGCTGCGTGGGGGAGGGGGAGAT
CTAGAGGGAGGAGGAAGCCATGGAGGGGGGCTGCCATGGGAGGAGAGGGGGCGGCCAGCC
AAGGGGGAGAAAAGGGGGAAGGTGGCGGCCAAGAGGGGGGGGGTGAAGGGAAAAAAAAGG
GGTGGCCACCTAGGGTTTTTGTGGGAGAAAAGAAACGACGCCTCAGATGACTTCTATCTT
TGCATCCAATCGGCCCACAACCCTTTACCTCATCCACGCACCAAAGATTAACTTTTGGTC
AAACATTTTTTTGGGATATTACAGTCCGAACACGCCACTGAGTCCCGACCCCATCTGAAA
AAATCCCAAAAGACCACGTTTCAATAGGAATGCCTCCGAAACTACACAATGCCAAATAAC
ATGAAAGAAAGAGAAAAAGAAATTTAACCACTTTACAAAAAATTGGGACATCACA
>G16515-Map3#CLASSI/LTR/Gypsy
AAGACACCATAGAGGACGGAGAAGTCATCAGCATCTCAGCCGAAGACCAGCTAAAGCTGC
GAGCTCTGCGCATCAAAAACCACCACCTCCAGAAGCAGAAAGAAATCCTCGAAGCCAAGC
GCCAACGAGTCACCATGCAAGCCAAAGTGCGTCAGATGATACAAGATGAGGAGCAGAGAG
CGCGGGAGCTCGAACAAGAGATCACGCTCATGCAAGGCGAAGGCCAGTACAACCTACAGC
GCGGACCGCCTGCACTGCCAGCGCCTCTCCAGCAGTACGTCCAAGCCGGAGACCCATTCA
TACCACAGCGCGGCCCCTTCATTCCACCCGCCGCAGCTTTCCAGGGGATCAACTACCTCA
ACGAGCGAAGCCCCCTGGCTCCACAACTCCAAGCATCGCCCTGGCCTGCCAACTTTAGGG
CCGGCACCTACCCCAAATACAACGGCAGTACCGACCCGGCTCAGTACATCATGAGCTACC
AGGTAGCCGTCGCATCGTCCAGAGGGGACGATGCCACAATGGCCAAATCCTTCATCATCG
CACTCGAAGGCCCGGCCTTGACTTGGTACACGAGGTTACCGCCACTCTCCATTGATTCCT
GGAAAGGGCTTCACGACAAATTCCTGCTCAACTTCCAAGGGTACCGACCTGACACAGACG
CCCTGGCCGAGCTCTCTCTCTCTGCAAGCAGCAAGAGAAGGAAACCCTTCGCGAGTACTA
CAGGAAATTCCTGACGCTCAAGTCGCAACTGCCATCAGTTGACGACCACATCGCAATCCA
TTACGCCATCAGCGGACTTCGGGCTGGTGTCCTGTACAGTCATTGCATCAGGGACCCACC
CAAGAATCTACAAGAGCTATACCAATTATTTGAGAAGTACGCCAGGTCCGAAGAGCTCCA
TCAACGCAAGGTTGAATCTCAGAGGAAGCCCAAGGACCCTCCGCAGTCCAGCAGAACCTG
GACTAGGCCAGCGCAGCTAGACTCCGGCCGGGACAACCGCAATCATCATTAGGTGCACAA
CATTGCCAACCAGCAGCCAGCCGGAGAGACCACCCGTCGTCAGGAACACCACCCCCAAGG
CCGCGGCAACGGCACCAGAGGAAGAGGCCGTGGACGGACACAGCAGCCGCACAGATTCTA
CTGCTTGTTTCACGGCGAAGACTGCGCACACCCAACAAGGGATTGTCCGGAGACCAAGGC
CACCAGGGACAGAATGTCCAGAGCACAACCAGCCGACAACCAGAGGGTCGTCGCACACAC
ATATCATCAACAGCAACCCTACCACAACGAGAAACT
>G2489-Map4_reversed#CLASSI/LTR/Gypsy
TGTAACACCCCTGGTGTTACTATAACTAAAACTTGAGCATGGCATCATGAGCATTGGCAT
TGCATATGTTTGACACACCTAGAGTGCATTCACTAGGCAAAAATTTCAAACAAGTTGTAT
TGTTTTAAGTGTTTTGCAACTAGAACCCTAGTTAAGGAACTTAACCCTAAATGGGGATTA
TAGGGGTAAAACTTTACCCAAGTTAAGAAAACCTAAATACTTTAGGGTAAAAGTTATAAA
ATGACCCTAAGGATAAGCTTGAATCACTTTTATACCCCTGAGATACCAGAAACCCTAATT
GGAACCCTGGAAAACCCTAAACCAAACCCTAGGGGCTTATATGCAAAATTAGTCCACTTT
TGGGCTAAAGTGCAAAAACCAAGTCAAATAGGTTTCTTAAGTCCTTTGGTTCACAAAAAT
GTGTACTTGAAAGCAAAACCCAAAGTTTTGGACTTAAATGCAAAATGGACCTCATTTGAG
TTTTGTTCTAAGTCTGAAAATCAGTGAATGGGCTCAACTTTGGGGCTTTGTAACTTACAA
AGTATAGGGTTTTTGCCCTAGGTCACCACATCAAAGTTGAAGACCAATTATAGGAGAACA
ACTTTGCTTAAGGTTGTAAGCTTAGTTGTTAAGAAGAATTTGGAGAAAACCAAGCCTAAA
GTTGGGCTGTCAGGCTGTTATGTCTGAATTTTCAGACTAGCAGTGAACTGACCTCGACTT
CAAGCTGGGTTTTGAGCATGATCCTGTGTAAATATACCTATGATTGCCATAGCAAGTTTG
TAGTGGGTACCATACTCTACAAGTTTGCTGCAGAGCTTAACCTGTGTCACTATGGAAAAT
TGACTCGCCGTCGACCGCCGCCTCTCGGCCGGGCGCCGCGTGGCTCTACACTTTCACCGT
GTCGCCATGACCTTCTCTGAACCCTCCGTGGCTCACCGGAGTTACTGCCACGTCGTTGGC
CACGTATCCGCGAAGCCAGTGCTTCTTCCTCCTCTCCGGCCGTCGACGCATCGCGGTCAA
ATTGAGAGCCACCGCTCTCGGAGCCTATAAATTGAGGGCAGGGCTAGTTACGCCATGAAA
TTGTGAAGCTCTAGCACCCGTTCCCACACCCGATTGTCCACCAGCTCGCCTGAATTTTGC
ACTTCCCCCAAATCGGTTCTCCGCCGCCGTAGAAGTGAACTCACCGTCGCCAGCCCAACT
CCGGTCAGTGCCCGCCCTTTTCTTCCTCGTTTGAGCATTCTCATGCCTCTGTGATGCTCC
CCGACCCCTTTAATTGAACTAGACCGGCGCCCATCGCCGGGAACACGATCTTGTTGCCGT
TTTGCTTACGGCCACCGTGGCCGGAGCTCCCTAGTCCACCAATAGTGCAATTAAGTTGGG
GAAAACGTTCATGGGGACTCGGATTTGGTCTCAGCCGAAGATTAGCACCGGTCACTGCCT
CAATCGGCCGGCGTAGTTGCTCGCCGGAGCGTGGCAGTGCTTGAACGCCGTCGGGGACTG
TGAAGTTGTGAATTGACAGGAACCAGGGGACCTTTTTGTGAAATGTCAGTGACCCCAGGA
AATAGTAACCGAACCCGCTTCCTGTTAGATGAAACCTCGAGGGCTTTTGTGCAAAGCCGC
CATCGCGGGCGCGGGCGCGGGCGCGTATTCTGCTGCTGCTTGGGCCAGCCTGGGCTGGTT
TCGGCCCAGTCCTGTTCATCGTTTTCCTTTTTCTTTTTCCAGCAGAGCTTTAAAAATGTG
TAGAAAAATGTAGAAAAATGCTAAAATTGTGAAACTAATTTTCCTAGGTTTGTTATTTTC
CATAGTATTTAATAAAAATAAGTTTGTGATTTTTAGTGAAAGTAAGAAATTTTAGGGTAT
TTGAAGTAGTTAAAAGTCTTGGTTATGGATTTTTAGAAAATAATTGATAAGTCCTAAAAT
GCCCAAAATTTTTATATGAGTGTTATATAATATTTAGAAGCCTTGGGTAGAGTTTGAATT
GATTTGGACCTTGTTTGATCACCAAACCCCAAAACACCCCCCCTGCCCTATGAACTCCTT
TACCGACTCCGGAAACCCTAAGTTCCCGGAACTCCGTGAAGGCAAGTTGTATTCAAGACA
TAAATAATAAGTTTATGTTATCTTTGCATCCTCATGAGCATCCCATGGCATCCATTCTTA
TACTTATGTATGGTTATGAGTAGAACGTGAAGAAGAGGTAGAAGTCCCCGAAGAGCAAGT
GCAACCACCTTTGGACACTCAGGCCGGGAATAGTTTCTGCTTCGACATTTGTGGATCCGA
GCCTGAATCACCTGTTAACGAAGGCAAGCCCCGGTGCATTTGCCACCTCCCTTGATGTTT
TAAAATTTTTCTCACTTGCTTGCTGCATTAAGTTATAGGAGTTGATTGTTAAACAATTCC
TGCATTACCTTCCTTGATCTTGATTACCCCCCCTTGAAATCCTGTTTTTACAAAAGGTTT
TACTTTGCTTAGCTTTGCTTTAGAAAAACAAAAGGTTTTGTTTTTACCAAATATGATGTG
GCAAAAGTGGGTGGGATGTTTTCAAAAATAAAACTTGATGGTGGATCCATCATGGCCATG
ATGGGTTCAACATCGGAAAAGATGTACCTCTGCCAGGTACCAAGTTTTGGGTTAAATGAT
TAAGCTGAGACCGGGCGGGTGACTTGCACGAGAAGAGAGAGTCTCGGTGTAGTGTCTCCG
TCTGAGTCAATTAAGGACCGTCTCGATGTAGGCCTGCTGACCGAGGACCCTTTAACTGGT
CACATGCCTCGTCATGGGTAAGCCTTGCCTCGGGCAGACTAAGGCCGGAATAAGATACCA
CGAAATGGGAGTGGAGCGGTGGCGAGAGTAGCGTGTACCCTCCGTGGCAAGAGGCTGGAC
GGTGGTGTATCTGTGCTCTCGGTTTGCGTGAACCTGATCCGGTCTTAAGAACCCCGGTGG
CGGGTTGACATATGCAAGGGTTAAGTGCTACATATGTCGTGTGATTGGAGATCCTCAGCT
GAGTATAATCGATTCGGATCGCCGTACCTCCGCGGTTATGGAGACTTGGCCACTGACTTA
CACGTAGCATTCCACTAAAGATGATGGGTTTTTGTTAAGAAATTGGCTAGTGCAGGACAA
GTGATTGAACTAGGGTAGAAAGAACTCTAGTGGCAGGTAATTTTACTTAACTTGACAAAT
TAAAATTGGATTTTTAAGGATCCACTTTAGTAAGCATTTCTGCAAAACAGAGTCTTTGAA
TATTGAAAAGCCTTACCTTGACTCCCACATAACCAGCATACCCTTGAGAGTCTTTTCTTT
AGTCGGGTAAGACTTGCTGAGTATTCCATACTCAGGGTTTATCCCTTCGTTGTTTTTAGG
TGAGGAAGTAGCAGACTTTTGCTACTTCTGTGCCAAGGTGGTTCCGAAAGAAGAAAATCA
AGACTGAAGTGCGGGAGGACTCGGTCCTCCGTTTAGGATCTTTTGCTTTTAGCTTATCGG
GAGGAGTCTTGTGCCTCCCCTGGTTTGTATAATATTACTCCTATGCACTCACTTTTAGGC
TGGTCTGTAATAATATAACTCAAGCTTACTTTTGAAATAAATGTAAGATTATGTAATTCG
CTTCCGCATTTCTTTATCTCCGATGTCCTGTAATGTCTACAAGATGGGTGAGACGTTCCT
GGTGAGGTAAGGAAAGATACCGAACTTGTCAAGTAGTTCAGGGGCACCTACAGGGTTGTC
TGATGTCCGTTGGACAAGGACAACTGTAGGTGGGCCTAATTACTTGGGAGGTTCCGTCAC
AGCTGGTATCGGAGCGTAGCCCTTCTTGGCAGATATTATGAAGCATCTTCAAAAGGATTT
TTAAGAGTCTTACCTAAAAAAATTCTTTTCTCTTCTTACCTAAGTATTCTGAAGAAGTCT
ATTTTAAAGACCAGATAGGAAGAGTGCAACATATAGAAGGTTGAATCGACTAAGGTTGAT
TCTGTAATTATACATGCATCATGCTAAGAATCTTACTAATAACATTTTCCCCCTTAGAAA
AGATGCCGCCACGTACCAGGCTAACGGCACGCAAGTCCACGGGACCAATTGGGGTGCCTC
GGCATCAATTGGCTCCCCGACATGAAAGTAGCAGCAGTGGAAGCAACGACCCGATAGGAG
ACCTTGAAGCTCGTGTGAGTCGACTTCAAGCAGCACTTCAACATAGGACTGATGCTTGGG
TCGCTGATGGTGATAGAATTAACGAATTACGAAGGGACATCCGACATCTGCAGGATCAAC
TCGCTGATCGAGACTTAGCTCTTGACTGGGTCGTCCAGTCTCGTTTGCTAATGTGTGCTA
AGGAAGCAAGGGCTCAGGCCCGAGTTAAAGAACTTAGCTCGACTGTTGATAACCTGCAGG
TTTACTGCAACACTTTGCACGAGGAAGTCCATGTATTATACTCACAACTACACCCAAGTG
AGCCTGCACCACCTGCTGAGGCAGAAGCTGGACCATCTCACGTTGCGGGACGTGCGCTGG
GTGGGGAGTTAGACCTTTTTGAGCCTCCTCCTTCCTTGAGGTTGGTAGATGTCTGGACTC
CCACACCTGACGATGAAGCCGCCAAGACTGATGGCAAGCAGGAATAAGGGTGTAATAGAA
GTAGAGTAGTGTATTGTAGGGTATTGTAGGGTGTATTGTTGTATAATGGGTATTGTATCC
TGTTAATAGGTTCAACTTTTGTAAAATGGGTAAAGTATCCTGCTGTGTAATATTGAGTCT
GTATCATTACTCTTCATAGTAATGTAAAACGGAAGGTTTCCTTGGGCATATTATGTTTAT
TCAAATGTTTTTGCCTCAGATGCCGACCAGGACTCGTGCACAGGATGCAGCCGGAACATC
CGGGGGTCGGGACGTTACCCCGAATCCGCCTCCCGTTCCACCCACGCTTGCCGAGGCAAT
TGCTGCCTTGGTGAACGCTACAGCCGACAACACCCGCTTCCTGAGGGAGATGGCGGGTCA
GCAACAGCTTCAACAACAAGCAGGAAGAGGATTCCAACAAGGTCCCCGTGAGACCACTTA
TCTGGATTTCTCCGAGACTCGTCCGCCTCTCTTCATCAAAGCAGAAGACCCGCTCGAGGC
CGACGAATGGATACGGGTCATAGAGCAGAAGTTTGGCCTTCTACGCTGTTCGGAAGTACA
GAAGCCACTGTTTGCAGCACAGCAACTCCGAGGACCTGCCAGTACTTGGTGGGGGAACTT
TGTGGCCATCCAGCCGGACAACCATCAAATTACATGGAACGAGTTCAAAGCAGCATTCCG
CGAGCATTACATTCCTGAGGGAGTGCTGCACATGAAACAAGAAGAGTTTATGAAACTGAA
GCAAGGCGGAGATACCGTTACTCAATATCTCAACAAGTTCAATCACCTGTCACAGTACGC
AATTGATCAGGTGAATACGGATTTGAAAAAGAAGAATTGTTTTATGAGAGGACTGAACGA
CCGGATGCAGCGAAAAATGGCTGCATGTATTGATCTTACTTATGGAAAGGCTGTCAGCAC
AGCCTTATCTGTGGAGGCCAAATATGCAAATTCTGGAAAGACTAAGGGATTCGGTGGTGA
GCGGCCTAATCAGGGCCAGGCGAAGAAACCACGGTTTGTGATTCGACCCTCAAACCAAAA
TCGCCCTTTTTCTCGTCCACCTTCATTTCCCTTCAAGCAGCCTATCATTATCCGCCCCAA
TAATGCTCCCACTACCCCAAAACAGCCGGGTGCCCCAGGCACTCGATTCCCTGCCTTGCC
AAGTTCTTCAACTGGATGTTTTAACTGTGGCAAATCTGGGCATTTTATTAAAGATTGTCC
CTATCCAAGGCAAAATCAGTCTAATGATTAGCAAGGATCGGGAAATTCAGCTCCAGGCAA
GGGAAGTACTTCGGGCAAGAATACCAAGAAAACGGGGCGAGTATATTATACGCAAGTGGC
TACCACACCGGAGGGAGAGCCGGTGATGATGGGTACGTTCCTTGTGGCTAGTCACCCAGC
AATTATTCTTTTTGATTCTGGTGCTTCACATACATTTATTAGCAAGAAGTTTGTGGAGCA
ACATCATATTGCATACCATGAATCAAAGGAGGGATTTAAAATTCATTCACCTGGGGGACA
TATTTTTACTAAAGAAGTGGCCTATGGAGTGCCAGTAACAATGGCCGGACGGAACTTTCC
TGCTAACATGATTGTTCTGAAGGGCCAGGATATAGATGTAATTTTGGGAATGAATTGGTT
AACCCAACACAAGGCAATTCTCAACACTGAACTCAGAACCGTCAGGTTGAGTTATAACCA
AGAAGAGATTCTCTTGACTCTCCCCGCAACCAATCCAGCCAAAGCTTCTGGTAGAGTCTA
TGAAGCCATTGTACCGGAGATCAAGAACATTCCGGTAGTATGTGAGTTTCCAGATGTATT
TCCGGAAGATTTGCCTGGACTGCCCCCTGAAAGAGATGTAGAATTCGTAATTGAGCTAAA
GCCCGGTACGGCTCCCATTTCCCGAAGATCGTACCGTATGCCCCCAAATGAATTGGCGGA
ACTGAAGACTCAATTGCAAGATCTGCTGAATAAGGGATTTATCCGGCCAAGTTCGTCCCC
TTGGGGTTGTCCCGCCATCTTTGTGAAGAAGAAGGATCAAACCTTGCGTATGTGCGTGGA
CTATCGGCCCCTGAATGAGGTCACCATCAAGAATAAGTACCCTCTTCCAAGAATCGACAT
CTTATTTGATCAACTAACTGGGGCGAGGGTATTTTCTAAAATTGATCTCAGGTCGGGCTA
TCATCAGATCCGTATTCGGCCCGAGGATATACCGAAGACCGCGTTTACTACGCGGTATGG
ATTGTTTGAATATTTGGTAATGTCTTTCGGGCTCACAAATGCTCCTGCCCATTTCACTTA
TTTAATGAACTCGGTGTTCATGCCCGAGTTGGACAAATTCGTGGTAGTCTTCATCGACGA
TATCTTAATATATTCTAAGAATGAAGAGGACCATGCTCAGCATTTACGGATTGTATTGAC
GCGCCTAAGGGAACATCAGCTTTATGCCAAGTTCAGTAAGTGCGCATTCTGGCTGGAAGA
AATTCAATTTTTGGGGCACGTATTATCAGCTAAAGGAATTGCGGTAGATCCTAGCAAGGT
CAAAGATATTCTGGAATGGAAACCCCCAACAACTGTTCACCAAGTCCGGAGTTTTCTTGG
ACTAGCTGGGTATTATCGCAGATTCATACCAGATTTTTCTAAGCTTGTGAAGCCAATCAC
AAGTTTGTTGAAGAATGACATTAAGTTCAATTGGTCTTCTAAGTGCAATGAAGCCTTTGA
GCAACTGAAGACATTATTGACCACTGCTCCGGTATTAGCTCAACCGGACATCACTAAACC
TTTTGATGTATATTGTGATGCATCTGGCAGTGGGCTCGGCTGTGTACTGATGCAAGAGGG
CCGAGTGATTGCGTATGCTTCAAGGCAGTTGCGCCGGCATGAGGAGCACTATCCAACTCA
TGATCTGGAGTTAGCTGCTGTGGTTCATGCCCTAAAGATTTGGCGTCACTATCTGCTGGG
TAATATCTGTCACATATATACAGATCATAAAAGTTTGAAGTACATCTTCACCCAGTCAGA
GTTGAATATGAGGCAAAGACGATGGCTTGAGCTCATCAAGGACTATGAACTGGAGATCCA
TTATCACCCAGGCAAGGCCAATGTGGTGGCAGATGCGTTGAGTCGTAAGACTTCCTGCCA
CTGTCTTATGGCGAAGATCTTCCGAGAACACTTTGTGTCAGGAAATGGAAAAGCTAAACC
TGGGGATCATTCAACAAGGGACTCTAAATCAGTTAAGGCTTGAGTCAATCATTTTGCAAA
GAATAATTGATGCTCAAAAGGATAATCTGGGTATGAAGCACATACGAGAAAAGATAAGGG
CTGGAACAGCCAAGTGTTTCAAAGAAGACGATCAAGGTGTGATATGGTTTAAAAACCGCA
TAGTTGTGCCAAAGAACGAAGAGCTCCGCCAGCAAATTCTGGATGAGGCACATCTTAGTC
GTTATTCTATTCATCCCGGAAGCACTAAGATGTATCAAGACTTAAAGCAACATTACTGGT
GGACAAAAATGAAGATTGAAATTGCACGCTATGTGGCTAAATGCGACACCTGTAGACGTG
TCAAGGCCATACACATGAAAACTGCCGGTCCATTGCAGTCATTATCAATACCAACATGGA
AATGGGAAGACATAAGCATGGACTTCATTGTGGGATTGCCCAGGACCGCAAAAGGATATG
ACTCTATCTGGGTGATTGTTGATCGACTTACAAAGATTGCTCACTTTCTGCCGGTCAAGA
CAAATTCCCCGGTTACTGTCTACGCCCAATTGTACATTGCTCGTATTCTTAGTCTGCATG
GTGTTCCGAAGACCATTGTGTCGGATCGTGGACCCCAATTTGTAGCCAAGTTTTGGGAAG
CACTTCACAACTCCTTGGGTACTAAATTGCTCCACAGTTCGGCCTATCATCCTCAAACCA
GTGGACAAACTGAGAGAGTGAACCAAATACTTGAAGATATGCTGCGGGCATGTGTCCTGG
ATTTCTCACTGAAATGGGATGAATGTTTACCTTTGGCGGAGTTTTCATACAATAATAGTT
ATCAAGAAAGTATTAAGATGGCACCCTTTGAAGCTTTATATGGACGACGGTGTCGGACTC
CGCTAAATTGGTCTGAACCTGGAGAAAGATACTTCTTTAGACCTGATATGGTGAAAGAGG
TTGAAGAAAAGGTTCAGAGAATTATCCATAATATGAAGAAAGCTCAAGCACGGCAAAAGA
GTTATGCAGACAAACGGCGAATGCCCTTATATTTCCTGGAAGGAGACTATGTCTACTTGA
AGGTCTCACCAATGAAGGGTGTATCGCGTTTCGGAGTTAAAGGAAAACTTGCACCACGAT
ATATTGGTCCTTTTCTTATTCTGGAAAGATATGGGCCAGTGGCGTATCGACTTCAGCTCC
CCGAAAGATTGTCTGCTGTGCATAATGTGTTCCACGTGTCACAATTGAAGAAGTGTCTTA
GGGTTCCTGATCGAACCGTTGAAGTGACTGATGTTGTCCTGGAACCAGACTTAACATACT
CGGAACATCCTCTTCGAGTTCTGGATCAAAAGGACAGGGTCACCCGAAGAAAGACTCTCA
AGTTCTACAAGATACAGTGGAACCAACATTCGGAAGATGAGGCTACATGGGAAACCCAAG
ACTTCTTGGATAAGAATTTCCCAGGCTTTTTAGCCTCATGTAAATTGTAAAGCCTGTATA
GCTGTTGTAATAAAGAAGTAACCCCCACATCACCCCTGTCTTGTACCAAAAATAAGGAAA
TAAAAATGTGATGTGTTTCCTTTACCATTACTTACCCTAGGATTTTTAATCTCGGGACGA
GATTCTTTTATGGGGGGAAGGATGTAACACCCCTGGTGTTACTATAACTAAAACTTGAGC
ATGGCATCATGAGCATTGGCATTGCATATGTTTGACACACCTAGAGTGCATTCACTAGGC
AAAAATTTCAAACAAGTTGTATTGTTTTAAGTGTTTTGCAACTAGAACCCTAGTTAAGGA
ACTTAACCCTAAATGGGGATTATAGGGGTAAAACTTTACCCAAGTTAAGAAAACCTAAAT
ACTTTAGGGTAAAAGTTATAAAATGACCCTAAGGATAAGCTTGAATCACTTTTATACCCC
TGAGATACCAGAAACCCTAATTGGAACCCTGGAAAACCCTAAACCAAACCCTAGGGGCTT
ATATGCAAAATTAGTCCACTTTTGGGCTAAAGTGCAAAAACCAAGTCAAATAGGTTTCTT
AAGTCCTTTGGTTCACAAAAATGTGTACTTGAAAGCAAAACCCAAAGTTTTGGACTTAAA
TGCAAAATGGACCTCATTTGAGTTTTGTTCTAAGTCTGAAAATCAGTGAATGGGCTCAAC
TTTGGGGCTTTGTAACTTACAAAGTATAGGGTTTTTGCCCTAGGTCACCACATCAAAGTT
GAAGACCAATTATAGGAGAACAACTTTGCTTAAGGTTGTAAGCTTAGTTGTTAAGAAGAA
TTTGGAGAAAACCAAGCCTAAAGTTGGGCTGTCAGGCTGTTATGTCTGAATTTTCAGACT
AGCAGTGAACTGACCTCGACTTCAAGCTGGGTTTTGAGCATGATCCTGTGTAAATATACC
TATGATTGCCATAGCAAGTTTGTAGTGGGTACCATACTCTACAAGTTTGCTGCAGAGCTT
AACCTGTGTCACTATGGAAAATTGACTCGCCGTCGACCGCCGCCTCTCGGCCGGGCGCCG
CGTGGCTCTACACTTTCACCGTGTCGCCATGACCTTCTCTGAACCCTCCGTGGCTCACCG
GAGTTACTGCCACGTCGTTGGCCACGTATCCGCGAAGCCAGTGCTTCTTCCTCCTCTCCG
GCCGTCGACGCATCGCGGTCAAATTGAGAGCCACCGCTCTCGGAGCCTATAAATTGAGGG
CAGGGCTAGTTACGCCATGAAATTGTGAAGCTCTAGCACCCGTTCCCACACCCGATTGTC
CACCAGCTCGCCTGAATTTTGCACTTCCCCCAAATCGGTTCTCCGCCGCCGTAGAAGTGA
ACTCACCGTCGCCAGCCCAACTCCGGTCAGTGCCCGCCCTTTTCTTCCTCGTTTGAGCAT
TCTCATGCCTCTGTGATGCTCCCCGACCCCTTTAATTGAACTAGACCGGCGCCCATCGCC
GGGAACACGATCTTGTTGCCGTTTTGCTTACGGCCACCGTGGCCGGAGCTCCCTAGTCCA
CCAATAGTGCAATTAAGTTGGGGAAAACGTTCATGGGGACTCGGATTTGGTCTCAGCCGA
AGATTAGCACCGGTCACTGCCTCAATCGGCCGGCGTAGTTGCTCGCCGGAGCGTGGCAGT
GCTTGAACGCCGTCGGGGACTGTGAAGTTGTGAATTGACAGGAACCAGGGGACCTTTTTG
TGAAATGTCAGTGACCCCAGGAAATAGTAACCGAACCCGCTTCCTGTTAGATGAAACCTC
GAGGGCTTTTGTGCAAAGCCGCCATCGCGGGCGCGGGCGCGGGCGCGTATTCTGCTGCTG
CTTGGGCCAGCCTGGGCTGGTTTCGGCCCAGTCCTGTTCATCGTTTTCCTTTTTCTTTTT
CCAGCAGAGCTTTAAAAATGTGTAGAAAAATGTAGAAAAATGCTAAAATTGTGAAACTAA
TTTTCCTAGGTTTGTTATTTTCCATAGTATTTAATAAAAATAAGTTTGTGATTTTTAGTG
AAAGTAAGAAATTTTAGGGTATTTGAAGTAGTTAAAAGTCTTGGTTATGGATTTTTAGAA
AATAATTGATAAGTCCTAAAATGCCCAAAATTTTTATATGAGTGTTATATAATATTTAGA
AGCCTTGGGTAGAGTTTGAATTGATTTGGACCTTGTTTGATCACCAAACCCCAAAACACC
CCCCCTGCCCTATGAACTCCTTTACCGACTCCGGAAACCCTAAGTTCCCGGAACTCCGTG
AAGGCAAGTTGTATTCAAGACATAAATAATAAGTTTATGTTATCTTTGCATCCTCATGAG
CATCCCATGGCATCCATTCTTATACTTATGTATGGTTATGAGTAGAACGTGAAGAAGAGG
TAGAAGTCCCCGAAGAGCAAGTGCAACCACCTTTGGACACTCAGGCCGGGAATAGTTTCT
GCTTCGACATTTGTGGATCCGAGCCTGAATCACCTGTTAACGAAGGCAAGCCCCGGTGCA
TTTGCCACCTCCCTTGATGTTTTAAAATTTTTCTCACTTGCTTGCTGCATTAAGTTATAG
GAGTTGATTGTTAAACAATTCCTGCATTACCTTCCTTGATCTTGATTACCCCCCCTTGAA
ATCCTGTTTTTACAAAAGGTTTTACTTTGCTTAGCTTTGCTTTAGAAAAACAAAAGGTTT
TGTTTTTACCAAATATGATGTGGCAAAAGTGGGTGGGATGTTTTCAAAAATAAAACTTGA
TGGTGGATCCATCATGGCCATGATGGGTTCAACATCGGAAAAGATGTACCTCTGCCAGGT
ACCAAGTTTTGGGTTAAATGATTAAGCTGAGACCGGGCGGGTGACTTGCACGAGAAGAGA
GTCTCGGTGTAGTGTCTCCGTCTGAGTCAATTAAGGACCGTCTCGATGTAGGCCTGCTGA
CCGAGGACCCTTTAACTGGTCACATGCCTCGTCATGGGTAAGCCTTGCCTCGGGCAGACT
AAGGCCGGAATAAGATACCACGAAATGGGAGTGGAGCGGTGGCGAGAGTAGCGTGTACCC
TCCGTGGCAAGAGGCTGGACGGTGGTGTATCTGTGCTCTCGGTTTGCGTGAACCTGATCC
GGTCTTAAGAACCCCGGTGGCGGGTTGACATATGCAAGGGTTAAGTGCTACATATGTCGT
GTGATTGGAGATCCTCAGCTGAGTATAATCGATTCGGATCGCCGTACCTCCGCGGTTATG
GAGACTTGGCCACTGACTTACACGTAGCATTCCACTAAAGATGATGGGTTTTTGTTAAGA
AATTGGCTAGTGCAGGACAAGTGATTGAACTAGGGTAGAAAGAACTCTAGTGGCAGGTAA
TTTTACTTAACTTGACAAATTAAAATTGGATTTTTAAGGATCCACTTTAGTAAGCATTTC
TGCAAAACAGAGTCTTTGAATATTGAAAAGCCTTACCTTGACTCCCACATAACCAGCATA
CCCTTGAGAGTCTTTTCTTTAGTCGGGTAAGACTTGCTGAGTATTCCATACTCAGGGTTT
ATCCCTTCGTTGTTTTTAGGTGAGGAAGTAGCAGACTTTTGCTACTTCTGTGCCAAGGTG
GTTCCGAAAGAAGAAAATCAAGACTGAAGTGCGGGAGGACTCGGTCCTCCGTTTAGGATC
TTTTGCTTTTAGCTTATCGGGAGGAGTCTTGTGCCTCCCCTGGTTTGTATAATATTACTC
CTATGCACTCACTTTTAGGCTGGTCTGTAATAATATAACTCAAGCTTACTTTTGAAATAA
ATGTAAGATTATGTAATTCGCTTCCGCATTTCTTTATCTCCGATGTCCTGTAATGTCTAC
AAGATGGGTGAGACGTTCCTGGTGAGGTAAGGAAAGATACCGAACTTGTCAAGTAGTTCA
GGGGCACCTACAGGGTTGTCTGATGTCCGTTGGACAAGGACAACTGTAGGTGGGCCTAAT
TACTTGGGAGGTTCCGTCACATC
>G6285-Map17_reversed#CLASSII/TIR/nan
TATATATATATATATATATATATATATATATATATATATATATATATATATATATATATA
TATATATATATATATATATATATAGGGTAGGTATAACGGGAGCCCTGGGCTTCCAATAGT
TAAAGGAAGCCCAGGCCGACCACCCCTTCAAACTGGTTCAACCAGCGCGCCCAAACAGGC
TGTCGGGTGCGCCACCTGCCCCACGTCTGTTAGCGCTAAAAAAAGGAATGCATGCATGAG
TCAAACACGATCCAATGCATGCGCATAAATTTAGGAAAGATATGTGCGGCAGTTTCTGTT
TTTAAAATCCTTTATTTCCTCCATAAATTTAGGATCGCTGCAACAGCCATGCAGCTAGAC
GCGTAAGGACCATTTTATGATATATACTGAGACTAAATATGCTACACTGTGTTAATAATT
ATGCAATTCGATATACTGCGTAAAAATCTGTTACCAGCTGCATGCACACGAATTTATGAT
AAAAATAATGTGCAATGAAAGGAAATGAATTACACGCATAGAAACAAAAAAATCGTATTT
AATGTTTTATTTCCTTCATAAATATAAGATCCCTCCAACAGCCATGCAGCTAAAACACAT
TAAATCTAGTTTATGATATATACTGATACAAATTATACTACATGGTGTAGGTATTTATGC
AATTCGTTACACTGCGTAAAAAATCTGGCATGTTGTTCACTGGTGGACGCACCTCCGGGT
TGGAGCGTAATAACCTTAAGTTTTGAGCATAAAATCCCTCAATTATAAGCGTATATACCG
AGCCAATGTGAGAGGTTGATAGCTCTAGTAGGTTGTTATTACGATCCTATTTTTATGAGC
AGATCCGAAAAACATGGCAGTCGCATGCATGCGGTTATACAGATCCTAAAATTATGGCAA
AATGCATGCATGAGTCAATCACGTTCCCTTGCATGCGCGTAAATTTAGGAAAGATATGTG
TGGCGGTTTCTATTTTAAATGCTTTATTTCCTCCATAAATTTAGGATCGCTGAAACAGAC
ATGCAACTAAAACTCGTAATGACCATTTTATGCTATATACTGATACTAAATATGCTACAC
TGTGTAGATAATTATGCAATTCGGTATACTGCGTAAAAATCTGCTACAGGCTGCATGCAC
ACGAATTTATGATGGAAAGAATATGCAATGAAAGGAAATGAATTGCATGCATAGAAACAA
AAAATCACATTTAATGTTTTATTTCCTTCATAAATATAGGATCCCTCCAACAGCCATGCA
ACTAAACGCATTAGAACTAGTTTATGATGTATACTGAAACAAATTATACTACACGGTGTA
GGTATTTATGCAATTCCTTACACTGCGTAAAAAATCTGGCATGTTGTTCACTGGTGGACG
CATCTCCGGGTGGAGCGTAAAAACCTTAAGTTTTGAGCATAAAATCCCTCAATTATAAGC
GTAAATACCGAGTCAATTAGAGGTTGATAGCTTTAGTAGGTTGTTATTACGATCCTATTT
TTATGACAGATCCGAAAAACATGGCAGCCGCATGCATGCGGTTTCTATTTTTATACAGAT
CCAAAAATTATGGCAAAAATCGTGGGAGTTTCCATTGCATGCGCGCAAATTAAGAACAGC
ATAAATCAAGGAATTGCCTTTCAAATGTGCATGCAGTAAACTGATATACGAACTCTGTGT
TAAAGCATAAAAACATACAGTTTTTAGCGTAAATAATACATGTGGTAGGCATAAAACACA
ATAAACGAAAAGAAAAATGCGCCGGATCAGAGGATGTCACGCGCGATCATCGCTGCGCGC
ATCTCGCCCCTTCCGTGACGTCGCTCGCTCGAACATCGCGCCTCATGCGTCGCCGTCGCT
ACTCGCACGTCGACGGGCGTCGCTTGCTCGCCGGCCTTGGAAGTGCCGCCTCCTCGGGGC
TTCGGGGACGCCGCCGCTTGCCTGCACAAGGGCCTCGCTGCGGATCGAGGAACCTCCGCC
ACCGCGCGTCGAGGTAATGGAGTTGCGGCCACCGGCCTGGCATTACCGCCGCCACCGCAC
GTCGCTAATGAATCGAGATGGGGCGTGAAAAACTGATCCCTAGCACTACGGATTTTCTTT
TATAGACGTCTGGACCTGGTCCGGCTCGACCGGATTGCACTGTCTGGCCTGGGCTTCCAA
TAACTAAAGGAAGCCCAGGGCTCCTAATATACATATATATATATATATATATATATATAT
GTATATGTATTTAGAGCCCTAGGCTCTATTTAACTATAGGAAGCCCCGACCACGTACCGA
CCAGGTGCGCGACCGCACCGGACCCTTTTTGGCTTATTGTACCTAACTGCTTACGCCAAA
ATATAATACGAGTTATGCTGATGTGTGTATCAGTTTATGCAAATATAGTCTGCGCATATT
ACGTGCATCGGGCCCACGATCCGGCCCACGCCACCACTATAAAAACACCCCCACGCCGCC
AGGAATTAGGTTTTCTAGGCCCGGTGACAACGGCGGTTGTCCCGTCCGTCTCTGCGATGG
CCACCGCCACCGCCGCTCCAGCATCTCCCCTAGGCACGAAGTGGTGGCGCATCCCAGATG
CGAGGCGCTGGTTCCGCAGGACGGCGATCCTATTTTTATGCTATTTTGTATACATATTTA
TGCCAATGTCAATAGGATTTTATGACCTATATTTCAGTTCATGGATCCGCTTCCATCTAT
TTGTCTGTTTCTGATATTTCTATTCATTTACGCTAAAATTTATACAGAACCAGATCGAGC
GCGCGTAGATATACCTGACTGGGGCTTCCCATACTAATGGAAGCCCAGGGCTCCAATTAC
CATCACCC
>G12546-Map3#UNCLASSIFIED
AGTGCCTAGAATAAGACCTAATTCATATTCATTTTATTAATCCATTATAACTCTATTTTG
GATTGTCACTAGTAAAAGTTATATGGACATTCGACTAAGAAAGTATTTTACATAACATAG
CTTATATGTAATGACTTAACCAATTCTATAGAAATAAATTAATTATTCATTAATTATTTC
TATTATAAACAATGATCTCCTTTTAATTTTATCTTTTCTTTCTAAATGAAAATGTCATTA
TAATACTCGGTGGTCAAAACATTTTAATAAATAAAACCACTGATTAAACTATAATATTTG
AATTATTATGAACTCTATACCACTTACTACTTCCATGTTAAGAAAGTTTCTATTATTTAT
TAAGTGGGTCTAAATGAACCTTATGATTATAAACTTCTAGATTAATTCTAAAATTCATCA
TAAACAAAATTAACTATGAAATTACTTATGTAGTGTTTTTATTACCAACACGTGGTCTAC
CAAATTTTGTCATACTTCTTTCAAATCCCAAATTCTAAAGTAATCGTAAACCAATATCAT
GTCTGATAACAATTCACTAATTCATCGCATATATACCCACAATTAATAGTTCACATACAC
ATGCATTCCAAATCACAATGTTCCCAAATTACAACAACAATTACAAAATTCATGAAATAA
CTCAAAACATGATTTTGAAAAGTAATACAAAATCTGAGTTGGCTTCAACCTTGGATGAAC
GGACG
>G11487-Map3#UNCLASSIFIED
GAGGGCCGGGTGCCCGTCGGCCTCGCCGCGCTCGGCGGCATCCTCCAGGTGCTCGACCTC
GGGGAGAACATGCTCTCCGGCGTGCTCCACCCGGCGCTGTTCGGCAACCTCACCAGCCTT
TTGAACTGTAAGATTTGTTATTCTTTAGTTATACAATTCCTAGTAGAGACAACTTAAGTA
TTACAGCTATGTGTTAGGGAGGGTTCAGGAAAAAGAATGAATTTTGTATTCAGCATATGT
GCATAATAGGGCTTTGATTCTCAAGTTCTGCAATATTGGAAGTATGCATAACAGAGTTTA
TTAAAGAAAGAAATGTCCTCACTTGTTGGTAGTTTGTCCATTGTATTTTTGTAAATTAAG
GTTATTAATGAAAGAAATGTCCTCACTTCCTTCGAAAAAATAGTATCTCATGGGATAATT
TATGATCTTAGCACTTGCTACGGCCTATAGG
>G9794-Map4_reversed#CLASSI/LTR/Gypsy
CCTCACCGGAGTTACCCTGGCCCGACCGGAGCTTTTCCTTTGCCGTTCTCCCCTCTTTGA
CCTCGGACTCGTGGCCACAACCCCGCCACCGAGTTCGCCGAGTCGTCTTCCCCCTCTCTG
ACCAACTCTGGCGACCCTGGAACCGCCGTAGCACGCACCCGCCCCAACTCCGGCGACTTC
ACCGTTGCGGGAAGGAGTGGCGCCGCCCGCAGCCGTTCACCCCTCCCGGTTTGATCTCCC
CCGTCCGATCTTGATCGCACGGCCCAGATCGCGGGATACCGCTTCGCGCACGCGCGCCCT
GCGTCCGGGCCCGTCTGTCAGCGCCCGTGTCCCCTGGCGCTGGGCCCGATCGGTCAGTGC
GCCCTCCCCCTCGGTCGCTGACGCCGCTGGCCCGCCTGTCAGCGCTCGCCCGCCCACGCG
CGCGCACCCTCGGCCGCAGATCTAATCTCGGCCGTTGGTTTCTGATCTAACGGTTGAGAT
CGTCCGATACCCTTTCGCGCTGTAGTTTTGTTTAAGAGACCCTCGGGTTTGTTCAGAATT
AACCTGCCGTCCCTGGTTTTCGCGCGCAGGCCCCTGTAATCTTGCAGATTGAACCCTGGG
CTTTTAAATATTTATAGAATTAGACCTATTTTCATATTTTGAATTCCCAAACTTGTTTAT
TTCATATCTTTTGCATATGAACTCCAAATTTAGTGATTCAAATTGCAAAATGTTCATAGG
ATTATTCTCTGTTTAAATAAATTAGTTTCATTTACTGTCTGTACATTCTAAATTTTATGG
TTAACTATGAACTAGTATATGTGTAGATTTGTTTATTTAATAAAATAAATAAAAGGATAA
ACCCTAGAGATTAAAGTATATTTAGTTTTGTGAGATTAATAATATGTATCACATGAATTT
ATCTCTGGTCTAACTTTTAGGTCACAGTAAAATAAATAGAACTAGGTTGTGTAATTATGG
GCAACACTTAAAGAATAATCTATTTCTAAATGAAATTAGTTCATGTTATACTTTGATCTC
ATTATTCCTTATTTAGTATTGTGCCTTTTTAAGATGTATTCCAATGTTTGTACATGTTTG
GTGTGTTGTTCATTTGTACTTTCCAAATGTATTGAATGCATGCTCGCTTTATTTAGACAA
CGAGCAGTCCGAGGTTCCCGAGTGTGTTGCTGGAGACCTCCCTGAGCAACAACCTGGTGA
AGGCAAGTGTCCTCTGACCTATTATGTCCTACATACTTTATGATTCATTGTCCCGCATTA
CTTTATTAAACCTAAGGATTGACTAGTTTGTATTTACCTTATCCTTGTTTACCTTTTGGG
TTATCATGGTTAGCATTTTGCTATTGCCTTAACTTAATCAATGAACATGATGTGATTATT
TATGATACGATGATGTTATCCCAATGATGATATTGTGATACTCTAGGGGGCTCAGGCTTT
TTTTCCTGAGTACCTCTCCTGTAAGGACCTGTTCGTGGAGTGACCACCCGGGATAACAGT
GCAACCATGAGGGTGGAATGGGACGCCCTTAGCTGATTAATTAGATGAACCTGGGGGTGT
AGTTGGCTTTGCCTGAGGGCCGTCAATGGGGGCCGGGGCGTAGTGCTCGCTCTGCCAAGG
TGTGGGGTGCAGAGGTTCATTCGATTTGGTTTTGTTAGTCACCCACCTTGGGGAGGTGTA
CTGCGTTTGTACGACTGGCGAAACCTAACGAGCAGCTATGCACCAGGGGAGTCTTTGTAA
AGGCTACGTAGTGTATCCCTGGCCATTCACCTCGGTAGTGAAGATCGGGTTTGTACAACC
TAGGCTGGAAAGGGATCACGACTCGTGGGTAAAGTGTGCAACCTCTATCAGAGTGTTAGA
AACTGGTATATCAGCCGAGCTCACGGTTAAGAGCAGCCTTGGGATCCTCTTTGATTAGAA
GAACTTTGGTTACTTTTATGATGATGGTTAACAATGATGTTATAAATCTGATCTCTGGTA
TTTCCTCTTTGAGGGAGTACTTTTGGGTAATAACTGGGTTTATTACTAAAACTTGGCTCT
ACTAGTAATAATAAATACTTGACCAACTAAAAGCAACTGCTTAACCTCAACCCCACATAT
AGCTAGTCCACTTTAGCCAAACGGGACATTTGCTGAGTACGTTGATGTGTACTCACCCTT
GCTTTACAAACCACCCCACCCTAGGTTGTCCCCACTGTACTCAGTGCTCAGGAGGTGATG
CTGGCAACATGGAGGACTTCGAGGAGTTCCAGGATTACGACGAGTTTTAGTTTATTCTTA
GTGGCAAACCCCCAGTCAGCTGCCTGTGTAGGCTTATCTTCTACGTTTCGTTTCTCCGCA
CTTTGATGTTTATGTTAAAGACAATGGTTATGTATTAGACTCTGTGGATGTCTTGGACAT
CTTGATGTAATTAAAGTACCTTTCCGCTATTTATTTCGAGCATTGTGTGATGATGTCCAA
TTATGTAATCGTTGTGTACGTGAGTTTCTGATCCTGGCACGTACATGGTTCGCATTCGGT
TTGCCTTCCAAAACTGGGTGTGACATAAGTGGTATCAAAGCCTTGCTGACTGTAGGACCG
CTAACCTAGACTAGAATGGTCGCCCTAAGGAACTAAAGACCCCTACTCTTACCTTGATCT
TTAGAGTCATTTCAAAAGTTGGTCATCTTGACCAACTCTATGTTATTTACTTATCTCAAA
AGTTTTGTCTCACTTTTCTTTCTGTTTACTTTCTGGTCTCATAGTTCTACTCTTACTCTT
GTGCTTACGATGTCTTTTGTAGATGGCTCGTCTTAGGTGCACTGCACGTAAGTCTGTGAT
CCCCTTTTTGCCTTCTCGCCTGGCGGAGCATCCACTGCGTCGCACGGTGCTAGGTCAGTC
CAGTCACCTGGAGAGACTGCATCGTCGCCTGCACGAGGAGCAGGAGCGCCGACGCCAGGA
GCAGGAGCAGAGCTAGAGCAGCAGGACTCTTCCCCCTCGCCTCAGCAGGAGGTGGAGTCT
GAGAGGCCGCCTTCCCCTGCACCTCAGCCAGAGATGCCCCCTGCACCACCATAGGGCATC
CCGGCTGCTGGAGGAGACCCTGACGGAGACGGAGACGATGACGACGCCGGTGGCAGTTCG
AGCCACGGCACGGAGCTCTCGGAGGAGCCGGAGTCGGAGGGATGGATCGCTAGACCCATC
ACTCGTGACGCCGCTCGCGGGTGTCACTTCCATGACGCTCTCGACACCTTGCTGCGTCGG
GCCTTCGACCGACACACTTGGTCCATCGAGTATCGTTGTGTAGTCTACCAGCATCGTCGC
GGGTTATACCTGGACCAGTGGGAGGCTACTTGCTTGGTGCGCCGTCCGGACGATGATCTC
CGGGGTGCAGAGGCCTTCTCAGAGCACTATTCTATTACTGAGAGGGATACTGCCGAGGCA
GCCATGCAAGATGCAGCACGACGGGCACTTTCTCAGTATTGCTCGTTGTTCAGCGGGGTA
GTTGATGGCCTTGACCTGAAGTACTACCCTCGTCGTTCGACCGGCAGTGCTGGAGGTGTG
ATTGTCTCGCCAGTTGGTGAGGGCAATCCTAGGCTGAACAACATGGTCAACCTGGCTGTC
GTGCTCAACACAGAGTTGGACCACGCCCTTGACGAGTTGGGCAAGGTTCGGGCGGAGGTT
GCGGAATTGCGTGCTGAGTGCGCAGCACGCCACTATCTGGATGGTGGTTCTCCCGCCCCT
ATCGGGATTCAGCACCCTTACCGTTCACCGCCCCGTGGTCGCTTCGACTATGGTACCCTA
GACTGCAGGACCCGGATAGATTTGGATCCATAGATCGACAGAGTCGGAGTCTGTAATAAT
GCTTAATTTAGTGTCTTAGTCTAGTCAGTCTTAGTTAGAGTTAGTTTGCTTATCTTATGT
TGGATGCTTGTTATGATGGACATGTAATGAAGTTGGATCTTTGTAATGATTGTCACCAAG
GTGTGGGTATCCCCTGCAACTTGGTGTAGTTATTAATAAAGTCAGTTATTTAGTTGGGTA
ATCCATTTATTTCCACTTTCCTCTTTATCTGAGAAGCTGTCAGTGAAGATGGTCATTTGT
TCAGTGCTATGAAGATTTTCTATACATCTTTTCTTATGCTGAAAGACTGCAGAGTCAGAT
TTGATATATGTGTGTGATTTCTACAGATGTCTGAGAACAGGCGCAGAGGTGCGAGGCGTG
CTCAGCCAGAACAGCAGGCACCCCAAGAGGAGGCAGCTCCGTAGCAGCATTTGCCACCGC
CACCCCCGATGACCATTGAGCAAATGTTCCTGATGCAGACTCAAGCAGTCCAGGCAATTG
GTCAGACCTTAGCAGTTATGCAGCAGGTGCAGCAGCAGCCACCACCGCCTCAGCCTCAGG
TGCAAGTCCAGATGCCTCAAGTGCCCAGAGACAAGCGGGCAGAATTCATGAGGGGCCATC
CCCCAGTCTTTGCCCATTCTGCTGATCCCATGGACGCCGAAGATTGGTTGCGTACCGTGG
AGTGTGAGTTGCACACTGCCTAGTGCAACGATCGTGAGAAGGTGTTGTACGGTCCCCGAC
AGCTGAGGGGAGCAGCACAGTCTTGGTGGGAGTCTTACCTCGCCACCCATGCCAACCCTG
AAGCCATCACTTGGGAAGAATTCAGGGACAACTTCTGTCGCTACCATGTGCCCGAGGGAC
TGATGATAGTGAGGAAGGAGGAGTTTCTCGCCTTGAAGCAAGGTCCCCTGTCCGTCAGTG
AGTACAGGGATAAGTTTCTGCAGCTGTCGCGTTATGCCCCAGAAGATGTCAACACGGATG
CCAAGAGGCAGTACCGCTTCCTGAGAGGATTGGTTGATCCCCTCCATTACCAGCTGATGA
ACCACACCTTCCCTACCTTCCAGCATCTGATCGACAGGGATATTATGACTGAAAGGAAGC
GTCGGGAGATGGAGGACAGGAAACGCAAGATTGGTGGATCTCAGGTCGGGAGTAGCAGTC
GTCCTCGCTACTCAGGCAACCCACCTCAGCCATTCAAGCAAGGTCACCAGCACCAGCACC
AGCATCAGCGTCAGAACCAGCAGCAGCAGTACCAGAGGCAGTTTCCTCAGCAGCAGCAGC
AGTACCGTCAGAATAACCAGCAGGGAGGAAATCAATATCGGCGTTAGAGCAACTAGGAAC
CATGTCTTCCTGCCCCAGCAACCAACCAGAACAACCAAGCAGCGCCAGCGCAAGGAGTAA
GTCGTGCATGTTTCCACTGTGGGGAACAAGGCCACTGGGCGAATCATTGCCCAAAGAAAG
CAGCTCAGCAGCAGCCAGCTCCCAATGCCCTAGTCAGGCAGAATGCAATGCAGCAAGGAG
GCAACAACCGTGGGCAGCCTCGTGCCCAGTATGGAAAGGTGAATCACTTGGAGGCCGACA
CAGTCCAGGAGACTCCAGGAGTGGCACTAGGTACGTTTTTAGTCGAGTACCATTCTGCAA
ATGTGTTATTTGATACTGGAGCAACACATTCTTTTGTGACTGCATCATGGGTAGAATCAC
ATAATATACCAGTAGCACCCATGTATCCACCTATGAGGGTTAGTTCAGTTGGTGGAAGAA
CCCAAACGGATAGATTTTGCCCTAGTGCAAGAGTTCAAATAAGGGGGATAGAGTTCCCCG
CTGATTTAATAGTTATGGGTAACCAGGATACAACTATAGATGTCATCCTAGGGATGAATT
GGCTAACCAAGTATCAAGCCAGTCTTAGCTGTGACAAGAGAACGGTGAAGTTAGTGTCCC
TATTAGGAGAAGAAGTGTTAGTAGAGTTGGTCTTGTCTGGACCAAGGAAAGGAAGTTGTC
ACCAAGTCACCGCCCATATTGAGGAGATTAAACCATCAGAGGCTATCAATGTAGTATCAG
AATTCCCAGATGTGTTTCCCGAGGAGTTACCAGGTATGCCACCTGAAAGGAAGGTTGAAT
TTGCCATAGAGCTTATACCAGGCACCGCCCCTATTTCCAAGAGAGCCTATCGAGTGTCCG
GACCAGAATTGGTGGAACTCAAGAAGCAGATTGATGAGTTGTCAGAGAAAGGCTATATCA
GACCGAGTACCTCGCCTTGGGCAGCCCCAGTGCTATTTGTGGAGAAGAAGGATGGCACGA
AGAGGATGTGCATTGATTATAGATCCTTGAATGAAGTTACTGTCAAGAACAAGTACCCCC
TGCCCAGAATTGAAGATTTATTCGATCAGTTGAGAGGAGCCAGTGTGTTCTCAAAGATAG
ATCTGAGGTCAGGTTACCATCAGCTTAGAATCCGACCTTCGGATATACCGAAGACAACAT
TCATCACCAAGTATGGACTGTATGAGTTCACGGTCATGTCATTCGGTTTGACGAATGTGC
TCAGCCTACTTCATGTACTTAATGAACAGTGTGTTCATGGACTACCTCGACAAGTTCGTA
GTAGTGTTCATTGATGATATTCTTATATATTCCCAGAATGAGCAAGAGCATGAGGAGCAT
TTGAGGAAGGTACTTCAGAGGCTACGAGATTGTCAGCTGTATGCCAAGCTTAGCAAGTGC
GAGTTCTGGATCAGTGAAGTCCTGTTCTTGGGTCACATTATAAACCGAGAGGGATTGGTT
GTAGATCCGAAGAAGGTAACAGCTATCTTGGACTGGAAAGCACCAAAAGATGTCCGAGGA
ATCAAGAGTTTCATCGGAATGGCCGGTTATTATCGGCGTTTCATTGAAGGTTTCTCCAAG
ATTGCCAGGCCAATGATAGCCTTGTTGGCAAAGAAGGTTGAGTTCAAGTGGACCCCAGCA
TGCCAGAAGTCCTTTGAGACATTGAAGGAGAAGTTGACAACGGCACCAGTACTGATTCTG
CCAGATGTTCACAAGCCATTCTCAGTATATTGTGATGCTTCGTACACCGGACTGGGATGT
GTGTTAATGCAGGAAGGGAGAGTAGTGGCATACTCGTCCCGCCAATTGAAGATTCATGAG
AAGAATTATCCTACTCATGATCTGGAATTAGCAGTCGTGGTTCATGCACTGAAGACCTGG
ATGCATTATCTTTATGGTCAGAAGTGTGATATCTACACGGACCACAAGAGTCTCAAATAC
ATATTCACTCAGTCAGAGTTAAACATGAGACAGCGAAGATGGCTAGAATTGATCAAAGAT
TATGAGCTGGAGATTCATTATCACCCAGGAAAAGCAAATGTGGTTGCAGATGCTCTAAGC
AGAAAGAGTCAAGTTAATATGTTGGCCGCTCACCCGATGCCGTATGAGCTAGCGAAGGAA
TTCGATAGATTGAGTCTCGGATTTCTGAACAACACCCAAGGGGTGACAATTGAGTTGGAA
CCCACTCTAGAGCAAGACATCAGGAAGGGTCAGAAGGATGATGAGAAGATCAACGAGATC
CGGCAGCTGATCATAGATGGAAAAGGCAAGGATTTCCGTGAAGATGCAGAAGGAGTGGTA
TGGTTCAAGGATAGACTATGTGTTCCTGACATCAAATCGATCCGGGAACTAATTCTCAAG
GAAGCTCATGAGACAGCATACTCTATACACCCTGGTAGTGAGAAGATGTACCAAGACCTA
AAGAAAAGATTCTGGTGGTATGGTATGAAAAGGGAGATAGCAGAGTATGTGGTTGTATGT
GACAGTTGTCAGAGGATTAAAGCAGAACATCAGAGACCTGCAGGTTTGTTGCAACCGTTG
CAGATTCCTCAGTGGAAATGGGATGAGATCGAAATGGACTTCATAGTCGGTTTGCCTCGC
ACTCGTACTGGTTATGACTCCATCTGGGTAGTAGTGGACCGTTTGACAAAGGCGGCCCAT
TTCATACCAGTCAAGACCACCTACAATAGTGCAGTGTTGGTCGAACTATACATGTCTCGG
ATTGTGTGCTTGCATGGCGTTCCAAAGAAGATAGTATCAGATAGAGGCACTCAGTTCACC
TCTCATTTTTTGCAGCAGTTGCATGAAGCTTTGGGCACACACTTGAAGTTCAGCTCAGCT
TATCACCCGCAGATAGATGGTCAAATAGAGAGAACCAATCAGATTCTGGAAGATATGTTG
AGGGCTTGTGCTTTGCAAGACAAGATAGGTTGGGACAAGAGGTTACCATATGCGGAATTC
TCTTACAACAACAGCTATCAAGCCAGTCTGAAGATGTCACCATTCGAAGCGCTTTATGGG
AGGAATTGCAGAACTCCATTGCATTGGGACCAACCTGGTGAAAGACAGGTGTTCGGTCCA
GATATTTTGCTTGAAGCCGAAGAGAACATCAGAATGGTCCGAGAGAATTTGAAGGCAGCG
CAGTCCAGACAGCGAAGCTATGCTGACACCCGAAGAAGAGAACTGAGTTTTGAAATAGGA
GACTATGTCTACTTGAAGGTGTCACCAATCAGAGGAATCAAAAGGTTCGGAGTCAAAGGC
AAGCTAGCACCTTGATATATCGGGTCGTATCAGATTCAAGCAAGACGTGGAGAAGTGGCT
TATCAACTCAGCTTACCAGAGAATCTGTCCGTTGTGCATGATGTGTTCCATGTGTCTCAG
TTGAAGAAATGCTTGAGAGTGCCAGAAGAGTAGTTGCCAATAGAGGACCTTGAAGTTCAA
GAAGATCTGACATATATTGAGAAGCCAACTCAAATTCTGGAAACAGCAGATCGGGTCACT
CGGAGAAGTACCATCAGGATGTGCAAAGTCAAATGGGGTCACCACTCAGAAGAAGAAGCA
ACCTGGGAAAGAGAAGATGATTTGAAAGCCAAGTACCCTGAGCTCTTTGCTAGCCAGCCC
TGAATCTCGAGGGCGAGATTCTTTTAAGGGGGATAGGTCTGTAACACCCTGAATTTGGGG
GTATAAAATTTCTTTCTAATTATCACCCAAATTCAAGTGTTACTCTTCTCTCTCTCTAGT
TTCTATCTATCTCTAGATTCTCCTCTCTCTCTCTTTTTCCTTTTGAGTAGAAATAGCTTA
ATTAAGGGGGGATTAATTATTTATTTTTGTCAAAACATTATGGGTCATGACATGTTGCAT
CATGCTGAGTTTGAATATTCTTTGAATTGTTGCACATGTTTGAATTAGTTTGAATTTGAA
ACTTGATTTGAATTTGAATTGAAAACCCTAGAGAAAAGGAAATGGAAAAGCAATTAGAAA
TTCAAGAAATAGAAAAGGCCATTCGGCCCAAACCAGCCCACCAGGCC
>G14209-Map7#CLASSII/TIR/nan
CTCACGGCCGGCCCTGAGGGGGTGCGGCGGGTGCGGCCGCACCGGGCCCCCCAAAAACAG
AGGGCCCCTCTGGCCACTGGACGTTAGCACTTTTTCCCCGCTAAGCATATCTACCCTAGA
CATAAATACGCAAGAGCGATGCACTATCGATCAGTTTCGTTTAGATTGTTAAACTAATGT
CTCAATTACTTATCTAATATTCACTTCGTTCCAAAATAGTATTTGTTTTAACTCTTGATT
TTTATGTCTATATTCAACTAGATGATGAGGAATCAACTAGAGAAGCAAAATAAATTCTAT
TTTGATACAGAGAGAGTATTATTTACTATACACATGATGGTTGCATCGACGGAGAGAAGA
TTTTTAAAATTGAAATATTTTTTGAACTATTTAAGGTCAACAATGACTTAAGAGAGGTTA
AATGGTTTGGCGATTATATGTATCTAAAAGAAGTTGTTGGATGAGATTGATCTTAATGGT
ATAAGCGATGATTTGTATCACAAAATGTTAGAAGATATTTTTAATGACATCGGATAACAA
GTATGTGTTTTTGCTATATTTTATATTTGTCATCTTATAAACTTGAAAATAGTGCATAAT
AATTTGTATACGTTGAATATTATATATATTGTGTGTGGATGGGGCCTCCATTTCGGATTT
CGCACCGGGCCCCTAAAAAGTCAGGAACGGCCCTGAG
>G11260-Map3#CLASSII/TIR/nan
CATTTCGCAAAATAAATACGCGAGATCGATCCGGCATCGAAATTGTGATCCCTTCGGAAT
CGACGTCACACAACTTTCACATGGGCGAAAGGTTGTGCGCTGTCCAGACACCGGTTAGCA
CCTGCCACGCGCCACGATGCCGGGCCACAGAAAGACACGTGCAATGCAAGCGTGAAAGAA
TTTGAAACACAGATTAGGAACCAGATCCGATTTCAAGAATTTAGAGTTTGGGCAAGACGT
CGAGGGCTCAACCCAAACGATATTGGATTCAATGTTTCGGAAGATTACTCAAGTCTGAAT
TTTGCAAAATAAATTAGGACAATTTAGACAGATGGAGACAGACACGATATCAAAATCGTG
ATAGACGAATATGATTAAAATTTAGTGTCCATTTTATTCACCGCTATCACGTGTTAAAGT
CCGCACTCGTGGTCGAGCAGACGATAAACACCTGGGGTGTTACAACCTTCCCCCCTTAAA
AGAATCTCGTCCCGAGATTCGGAGCGAAAGACTTCTAAGAGTAGAGAGGCGTATAACCTT
GTCCATAATAGCGATAGCATAAG
>G7167-Map4_reversed#CLASSI/LTR/Copia
AAACTGTTTTCATTGTCTCGAACATTGTTTGAGTTAAGTAGGTTGGTATTGTTCATTGTA
GTTAAACCGCTCACATGAACGGTTGAAGTGCATGCTCAATATCATACGTGTCTTTCCTCA
AACGTGTTCGTTAAAATCCTTGAACATCGATTATCTCTCTCACCATATGTTCTTCTTTGT
TTAATCTTAAGGATGGTGCGTCGTAGAAATCCGTCTGTTGTTGAGTCCGACTCAGATGAC
GACGCTCCAGAGATTCGTGAAGAAACTCCTCCTCGGTCCAGATCCAAGCGTGGGCGCGGA
TCTGGCAATGTGCTGCCAGGTGGTGAGGCCTTAGGGTCTCATGGAGCTCGCGGTCGAACG
GCCCGGAATCCCTCCGGTCGGTCTCGACCCGCGGCAAATCCACAAGCCTGGGAGGCTACC
AGCGATGATGAGGGAGGAAAAGATGATGATGTTGATCTCCCTTCTGCCAATGCACCCATT
ATCCAGGGGTTAGTGCTTCACAGAGCGCAGGCCCGTCGCTCTGCCAATGAGCAGGTCATT
GATTTCACTGCCAGCGGAGGGTCTGCCCTTCTTCAGGATATGCGCTTCCAAAATCCTACA
TTCCGAGTTCGTGATGTCAGGATTGATGGTAATCGCTTCTGGACTCTTCTCCATGTTGAT
TTCTATAACTCAGTTATCCTTCCGAAGAAGCACCAGCCCATCCTTCATCAGTGTTTTATT
AACTGGGATGGTTGCGAAGCCATTGGTGATCCCGAGATGACACAGGCATTGAGGGCCTGT
GAGAGAAAAAGGATGAAGACCATAATGACATTCCAATACGATTGGAATGATGAAGTTATT
GCACAATTTTATTCTACTCTCTGGATTAAGAATGCTGATGAGGAAAGTCCATATAACTTT
CCTTATCTCAATTTCTTTATTGAAGGCAGCTGGTATAAGGTGAGCTACAGGAGGTTTGCT
CACATCCTGGGATTTACTGATGGGGATATTTCAGGAGACAAAATCAAGATTCATGACTTT
CGTCCTCCCACCAAGGATGAAGCCAAGGATCTTCATATTTCTGAGTCTGATGAGTATTGG
AAGTCTACCAATCTGCACAAGTACTACAGGTACATCAATTCTCTCTGCAGAATGACTCTC
ATCCCCAAAGGGGGTAATCAGATGAATATCCTGGGAGAGAGCAAAGTCTTGCTCTCATTC
ATGAAGCCAAACAGTTCTGAAAGCTTAAATGTTTTTGATATGATTTGGCAAGAAATCATC
CATGTTGCCTGCTTCCCTCTCAAGGGATGTCTTCATGCCCCCTTCATCATGAAGATGATT
GAAGTGGTGACTCAGTTTCGATTTGAAAAAGGGACAAGACATCTCTCCTATACCCCCTTC
TGGATTGATCCAAACAATCCAGCAGGGCGATTGAGGAAAGCCCCTTCCAGCTCTCGTGGA
CAAGCTGCTGCTGGTACCTCGCGTCCCTCTCCTGGTCGCGGATCTCCCACACCACGTGGT
TCGTGGTCGTGGTCGAGGTCGTGGTCGCGGGATGGGAGCTCGACTGGCTCATGGTATTGC
AGCTTTCTTTTCTATGTGCAGGAACATATCTTCTGATGTTCATGAGCTGGCGAGGCGACA
GTGGGAGACTGATGACAACCTTCGTCGTCAGGCCTCTTCCATGGGTATGCCTTTTGCTCC
TCGCTCGCCTGATGTGCCCCTTCATCCTCCTCCGCCAGAGATCAATGAATGGCACCAGCA
AGCCTATGGGGTTCCATTCATGTCAGCAGAAGATGAAGAAGGAGAAGAGGAAGAATTTTT
TGATGATCGTGAGCAGTATGTCCCGCCTCCCCACCAAGGGGATCCGGGTCAATCTTCTTC
ATATCCTCCTCCCCAGGATCCATCTGGCAGCTATTCCCCCCAGCTCAGCCTAGGGAAGAA
AACTTTGCAGCTAATTTGGCGTCTCAGTTCTTTGATCCATCTCCTCCTTGGTAATTTGTG
GTTGATGTTTCTCTCCTATTTTTGGTGCTAGTTGCCAAAAAGGGGGAGAAGGATTGATAG
CTTGGCTTGGTAGCCCTCAGGGGCTTTTATTTTTGTAATGAACACTGGGTCTGTAATAAC
TTTATTCGCCTATGCTTGTTGTGATGCATGTGATGATGGCTTAGGGCCATAAACAATTTT
ATGATGTGATGCCCTTTATTGTAATAGCTAGTACTATCTCATATCTTATGCTATGCAATG
ATGGATTTGTTAGAGTAATGTTATTTTTTATATCATCACATCTTATATAATTTTGTTGCA
TCCCTCAGTGTTTGTGTAATGTGTTGGTTATTCACTTTCTCCAAATATGTTGCAAAATTG
ACATATCAAGTCAATATGAAGATCACAAAACTCATGCACATATTTAGGGGGAGCCACACA
TACACAAGTATTTATATCTCGCCAGTGCTTTTATTTTTTAATTTTTATCTCTACTCTAGT
TTGTTTTGGCATCAATCACCAAAAAGGGGGAGATTGTAAGTGCAATCAACCCTAATTGAG
GGTTTTGGTGATTAAATGACAAAACAAACAGAGATTCTAACAAGTTTGCTCCTAGCATGT
ATACAGTTATTTTACAGACAGGAGAAGCACAGATCTTATGAGTATGCAAATGTAAAAGCA
CAGCGGATTAAAATTCTACATCATATAGCGTGCTCCAAGTGCTTGGGAACAACGGCAGTT
TGCATTTTATAATTCTTGAGTTATAGAAATCGTCGTTCAATTAAGAGGGATCCGCAATAA
GTTAAGTAAGTTATGCGATGAGCTCAGTCCAAACCCTTTCAAATCCTCTTAGAGAATATT
TTTCTAGATCATGAATGCTCTTGGAAAAACCACTTTTACTCCCCACTAAAGTTTCACCTT
GGTTCACCTCAGTTTTCTCAAAATTTGTTCTTCAGTTTCAAAAACTGGTTCAACCGGACC
TAAAACCGGTTCAACCGGTTTCTGCACTGTTCCTTCTGTCAACTTCTGACCTGCCAGTCT
GCCAGTCAAATTCTGTCAGAAAAAGTCGTGTGCAGAGTTTTTCAAAAACCGGTTCAACCG
GATTTGAGTCCGGCTCAACCGAATTTGGGGTCGGTCGAGTCTTCGGCTGAGTACCTCAGT
GAACCGAGAACTCCTTGGTGGAAACCGGTTCAACCGGTTTTTGGTCTACTTTTCCCAACG
GCTGCCAGCTTTTGGGGGATCCTTTATATACCCCCCACACTCTCTCTCTTCATTCACTTC
TGCTCTCTCCATGATTTCTTGGCTGACCAACCTCCAAACAAGGGCATTCAATTCACCTCT
CACACCCGAAATCGCATCTCCTTCAATCGTTTGAAGGATCCTTGGTGTGAGGTGAAGTCG
ATCTAACACGCTGTTGATTTCATCTTGATTCTCCTATTCTCTTCATTTTTGAGCTCATTG
CAAACTTAACCTTGTGCGGATTTGTTACTCTTGGAACCTTGCGTTCCTTGACGGATAGAG
GTTGCTTGGGAGTCTCCAAATTTGTGGACGACCCCAAGAAGTTTGTATCACCCGCTCTTT
GAGCAAATTTGAGAAGAGATTGCCTTGACCTTGGTGGTCGGCTTGTGGAGGATTAGGGTT
GGAAAAGACCCGGCCCTTTGTGGGCTCCTCAATGAGGAGTAGGACACCTTTGTGGTGGTT
GCCGAACCTCGGGTTAAATCGTGTGTTCTTGTGTGTTCTTGATAAGTGCTTTAATTTGTT
GGTTAGTTCATATTCGATTATATTGTGTGCAAATCGTGTGAAAACAATTCATACCGATTT
GTCATCTATTCGAGTGGATTTTCTCTAGGGCAAGTCTTTAGCAAAATCTCTCACTACTTC
GTCACATTTGTTTAACTGTTTATCTAATCTAAGTTGAGCAGGTTCAAACTTGTTCAGTTG
TAAACAAAATCAGCTGAACCGGTTTGCACCAGTGCAACTTGAATTTGACACTATCTCGAA
GTTT
>G16730-Map3_reversed#CLASSII/TIR/nan
CCAGTGTTGGAATGGATATTGGATTGGTCAAGCGTCTTTTACGTTATCCTAAAGGTTCTG
ATCCATACATAGCTGGTGTAGAGAAGTTCCTTGAATTTGCATTTAAAGATAAAGCTGAAG
GCATCAAGATTTATTGCCCATGTCAGACATGTGTGCACACTACTATTCAGACAAGAGATG
AGATGTATGGGCATTTGGTGTGCAATGGGATACTTGAGAATTATGATGAATGGAATTTTC
ATGGTGATAATTCAGTGCAACACACAAGTAGTTCGGAACCAAATTCACATATTGATGAAA
GGCATGTTGATGTTGACCAGCTGATTCAAGATGCCCTTGGACATCTGTATGATGGCACAC
CTATGACTGAAGGTCAAGAATCGGCCCAGGGACCCAATATTGAAGCACAACAGTTTTATA
CACAACTTGAAGATTCGAAAAGGCCATTATGGATAGGCTGTGAGCTCACACAACTAACTT
TATTTGTGCTTCTGTTTAATATCAAGTCCATCAACAAATGGTCTGATAAATCTTTTGGTG
ATCTACTTGAGGTTCTGCATATGGCTATTCCTAATGGAAATGAGCTGCCAAAGAACTTTT
ATGAGGCTAAGAAAATAATCTCTAAATTTGGACTTGGATACGAAAATATTGATGCCTGCC
CAAACAACTGCCAGTTGTATTGGAAGGAAAAGAAGAATGATGATTTTTGTGCAATCTGTA
AGGTTTCGAGGTGGAAGGATAAGGATCCCACGTCTGTATTAACAAAGAAGGAAAGAAAGA
AAGCAACACCCTGCAAAGTTTTACGATACTTTCCAATTAAAGAGAGGCTGAAAAGAATGT
TTATGTGTAGAGAAACAGCTTCTCTTCTAAGATGGCATGACGAGGAGCGCATTAAGGATG
GTGCATTAAGACATCCTGCTGATGCACCGGTGTGGAAGAGGTTTGATGAAAAGTTCCTAG
GATTTGCATCAGAATCACGTAATATTCGTTTTGGTTTGGCTACTGATGGATTTAATCCAT
TTGGGATGATGAGCTCTACACATAGTTGTTGGCCTGTTATATTGGTGGTATATAACCTTC
CTCCATGGCTTTGCATGAAAGATCACAACCTTATGCTCTCTTTATTGATTCCTGGTCCTA
AAAGTCCTGGAGATAGAATT
>G9809-Map4#CLASSII/Helitron/nan
AACGATGTTCATATTGTGTAGATGAATGTCCAGAGGTACCTGTCAGCGACGGAAGCATAA
TTGATTTAACTAAATCGTGTGATAACACTCAAGGTGAATATGTTTGTTTACCATGTATTG
ACAATGGAGATTATTGATGGGTAATATATGATGGTTCAGGAGGTCGAACTGATGCGAGAC
AATGTAAGAGAGAAAGAGAAAGAGCACGATATGCGGCGATGAGTGTTGAAAAAAAAACGA
ATTGAAGAACCGTCGTCAGTCACGCAAAAAAGAGAACGTTGTTCACCATGAGTATTCAAA
AGGTAAATTAAGGCTGCTTGTGCGTCACTCATCTTTAAAATAATGCTTTTCTTATGTGTT
ATCGGGTTACTTTGTGTAGATGATTGTCCAGATGTGGCTATAGGCGACGGAAGCATCATT
GATTGTACTATACCGTGTGGTATCACTCTAGGTAATTACATTTCTTTGTTATGTTAATTT
AACAACAACGATTAATAATGGAAAAGGATATAACTGGTTAGGTGGATGTGATGATGCGAG
ACAACGTAAGAGGGAAAGAGAAAGAGCACGATACGCCACGATGAGTGATGAAAAGAAAAA
TGAATTGAAGAGGCGTCGTCAGTCAAGCAAAAATGAAAATGTTGTGCACCATGAGCGTTC
AAAAGGTATGTTAACTATGCTCGTGTGTCACTCATCTTTAAAGTAATGCTTTTCTTATGT
GCTCTTGGGTTAGTTTGTAGATTGCAGCATACCTGCACACAAAGAGAATAATAATCATCA
AAGCATTGACACTCTAGGTTATTATGTTTCTGTGTTATGTTATTGAAAGACGAAAATTAT
AACAAATGTGCCCCAATAGTGAGTTGAGCTCTCATCATTCAACCTATAATATATACACCT
AAGAGCTTTGTTACTTTCAACTTTAAGGCGCATCAGCTCAGACGGGTCATCAACATGATT
CCAATCCAAGTTCAGAAGTTTTAGATGCAAGGGAACGTAAGAGAATTCGAGAACAGATTC
GATTTGCAACTCTAACAAGGGAACAAAGGGCATTGCGTAATACTAAACCATGTCAAAAGA
GTGCAAGGGAAAACTATAGTAGAAGACAACAAGAAATGCTAGCTCAAGACTCGATCGCAA
TTGAGAATCCGAAGTTTACGCCGGAGCTTGTGTGGAGTTCAGCAGATTCTCAACCTCCTA
CTGTGTCTCTATCTAGCTCCAAGGACATGGTTATCTCTGAGTTGAGTGCAACACCTTTTG
TTTATGCTTCATTGCAGACTAAGGATGTTGACATGGACAAAATGACACAGTCTCCTAGAA
GACAACGACATAAGCATCATGTGTCGTCTGGCGAAAGACAGAGCCTGATATCTCGTCAAA
ACCAGAAATTTCAATCTGCCATTAGAAGAAACTTTGCTACTGCAACTAGGGATCACGAAA
TGGAAGGCGGTGAGCACAATGAAATTGATCACGCGATTGCTTCAGAGATCGAAAACAACA
GTAATTACTAATTCATCCTTAATTGATATGATACTTAACTTATAGTGGCCAATTGATTTA
ACACAACTTTCCGTCAATAGAAAGTACAAGCCCATGTCCAGTCACTGCTCCACATAGTGA
CAAAATGACTGAAGGAGCAGACGTTGGGATGCAACAACAGATAACCCCGAATGTCACCAC
CAATGGTAATTACAAGCTCCTTCCACAATTAGTTCCCTAATTATTCTTAGTGGTTAAAAC
CATGTGAATCAATAGATGCCGATGAAGGTGTGCTCTTTGTAGAGAATCATGACGAGGATG
TACTTTTTGAAGATGATGACGAAGAAGATGGATACCTATTCGCTGGGCAAGGTACTTACA
TAATGTTTGTAATAGTATATATATATAGGATATAGGATTTGAAAGTTTCTAAAGTTATTC
GTCTTACCCGTTGTTCCTCGAAAACAAATTTAGATGGTGAATCTATTGAGGATATCGAGA
TTGATGAAACCCAAGATGCATTTACTGTCAACCCAGACGTACCTGACCCGTACGACAAGG
TGTATAGTAACATACCTGAAGAAACACATTCGCTGAACACTGTTGCTGACTGCGTTTACT
GCAAAGCAAAGAAGTTTCAGTATGAACCACCTGGATTTTGTTGTCGTAATGGACAGATTG
ATCTAGCCCCGTTCGAGACACCACCCCAACTTAGGAGGCTGTGGGAGTGCTCAGATGCTG
ATGCGAGACACTTCCGTGATAACATTCGATTTTTTAACGGCCATTTCTCATTCACTTCTC
TGTACTGTTGCCTTGATAGTATGACTACAAACATGAATTGTGGTATCTACACGTTCCGTG
CACATGGCATGATGTACCACAACGTAAGGTCGTTCGGTAGGGAAGCTGGGGCAGAACATA
AACACCTTGAACTCTACTTCTACGATGATGATCCCAGCCTCGAGCATAGATATCGTAAAT
GTCGTCAAGATCAACTTGAGAAAGACAAGGCAGTTATTAAACAGTTGGTTGAAATACTTA
AGGGAAACCCATACTCTGAGCACCTTAGGAGTATGGGAAACGTTGATAACATTGAAGACT
ACCATATCGCCTTGAACCTTGACCAAACGCTGAACCAGAATTTATATAATGCACCCATCA
CTTCGGAGGTCGCTGCAGTTTGGATTGAGGGGAGTGAACGACGAGGTCAATTCAGTAATA
GTGTTATGCTGCATGGGAAGGATAGGTCAAGCCACGGCATCCGTTCATATCATGGATGCT
ATGATGCACTATCATATCCAATGTTCTTCCCTAAAGGTGAACTTGGATGGCATGCAAATA
TTCCTAAGTCCAATGTTTCCATGGACGAAGTAGACGCGTACCGCGATCAACATAGGAGAA
GTGATGCAAACAATGACGATACAGGTTAGTTACTTCTTTGTGATTCTTATATAATCCTTT
GTTAAATATGTTTTTAGCAACACTAATTAATAAACCTTCCGGCTGCAGAACGACCCAGCC
ATCTATGCGTGTCTGTACGTGACTATTACTGCTACAGATTCCAAATTCGACCAAGTATAT
TCAATCCAATACTTCATGGGAAGCGGCTTTTCCAACAGTTCGCGGTTGACACCTACATCA
AGATTGAGAGCTCTCGTTTGGATTTCATACGTAAAAACCAAGACAGATTAAGGGCGGATC
TATACAAGGGTTTGGTAGATAGCTTGCATGAAGGCGAGAACAGAGCAGACAAAATTGGAA
AGCGAACCGTGCTGTCTACATCATTTATCGGTGGTCCTCGTGACATGAGACGCCGGTATA
TGGATGCTATGGCCCTTGTGCGGAAGTTTGGGAAGCCAGACATATTCCTCACTATGACGT
GCAACCCCAATTGGGATGAAATAACCAGAGAGCTTCTCCCTATGCAGTCACCACAGGATC
GTCCGGACCTTGTTGTTCGCATATTCCGTGCAAAACTAGAGGAACTGAAGAAGAGATTGA
CTAAGCATCATATTCTTGGAAAAATCCGAGCTTATGTCTATGTCGTGGAGTTCCAGAAGC
GAGGTTTGCCTCATGTCCATTTCCTACTCATCATGCAGAGAAAGTACAAGCTAACTTGCC
CCGATCAGTATGATCTCCTTATCTCCGCTGAGATCCCTGACAAGAAGAAGTACCCTGAAC
TATACAAGATGGTTATCAAGCATATGATGCATGGACCGTGCGGGTTGCTAAATCCTAAAT
GCCCATGCACTAAGGGTCGTGCTTCATGCAAAAACCATTATCCTAGAGCTTTTAGCAATG
CAACGTCTCAAGGAAAGGATTCATATCCTATTTATAGGCGTCGTGATGATGGGCGTAAGG
AAACGGTTCGAGGTTGTGAATTGGACAACAGATGGGTCGTCCCTTACAACCCTTACCTCC
TCCGGCTCTTCAACTGTCACATCAATGTTGAGGCATGCGGGAGCATCAAGGCTGTCAAAT
ACTTGTTCAAATACATATACAAAGGCCACGATCGTGCGTCTGTGGCTGTGACAGACGCAA
ACAAGGCTGATGGTGACGTTGATGAGATCAAGCAGTATAGAGATGCTAGGTGGGTGACCC
CTCCAGAAGCCCTTTGGAGGATATTCAGCTTTGATCTAAGTCAAAACTCTCCACCAGTGA
TGCAACTGCAGCTCCATCTTGAAAACATGCATATGGTGTCATTTCACGAGCGTGCTAAAG
TAAATCATATTGTCCAACGTCCAGGTGCCGATAGGTCAATGCTTACGGCATATTTTGAGG
CAAATAGGCTACACGAGGAGGCTCGGGGCATCCTTTACCGTGATTTTCCTGAGTGGTACA
CTTTGCAGCAAGGCAAAGTGTGGCAAAGGAGGAAACGAAACACGGGTGGACAGGTTGGTA
GAATAGTCTCTGCTCATCCAGCTGAGGGGGAGCGCTTTTATCTTCGACTTCTCTTAAACC
ATGTGACGGGTGCTACCTCCTATGCGGATCTAAGGACAGTAGATGGTGACACACTACCAT
CTTTTCGTGAGGCAGCACAAAGGAGGGGACTGCTTGAAGCAGACGACACAATAGATGAGT
GTCTCAACGAAGCCGCTATTTACCAAATGCCGTCAGCACTACGAAGGTTGTTTGCAACAA
TACTGGTATACTGCGAGCCGAACGATGTGGCAGAATTATGGCAGAGACACCTTGACTCAA
TGTCAGAGGACTATCACCGTAGTACTCAAAGCAAAACCCATGTGCAACAGATGGTCTTGA
TTGACATTAGAAACATTTTGCAGTCAATGGGTAAAGACATAAAGACATTCCCTCTCCCTG
CTATCATCGACAAATATGACGATTCACATGGTACTGATAGAGAGATTTACGAGGAGGAAA
GTATCGAGCCGACAGCAGAAGACGTTGCTATGAAAGAAACCCTAAATGAGGAGCAGAGGT
CTGCCTATGATAAGATCCTATCTGTCGTTGACACCAATAACGGTGGAGTGTTCTTTGTGG
ATGGGCCTGGTGGGACTGGAAAGACCTATCTGTATAAGGCACTGCTTGCGGCACTACGCA
GTCAGGACAAGATTGCAGTTGCAACAGCTACATCTGGTGTTGCGGCTTCCATATTGCCTG
GGGGGAGGACTGCCCATTCACGCTTCAAGATACCACTTACTATTGATGATGGTGCTGTAT
GTAGCTTCACGAAACAAAGCGGGACAGCAAAGTTGCTACAAAAAGCATCGCTCATTATCT
GGGACGAGGCATCGATGACTAAGAGACAAGCAATTGAGGCGCTAGACAATAGCATGCGTG
ATATAATGGGACGGCCTGGGCTGCCCTTTGGTGGGAGGACTGTTGTGTTCGGGGGTGATT
TCAGACAAGTACTCCCTGTTGTACGCAAGGGGTCAAGGGCTCAGATAGTTGCTGCCTCTC
TACGGAGTTCTTACCTCTGGGAATCCATGTGCCACCTAAAGCTTGTTCAAAACATGAGGG
CACAGAGCGACCCATGGTTTGCAGAATATTTGTTGCGCGTCGGTGGTGGAACTGAGGAAG
CGAACAACGATGGTGATGTTCGTCTTCCAGATGAGGTATGTGTGCCATATACTGGTAATG
ACCGCGACCTTGATAGACTGATAGATGACATTTACCCCAATCTAAATGAAAACATGTCTA
ACACAAGCTACATCACTTCAAGAGCAATATTGTCTACACGGAATGACTGGGTGGATATGA
TAAATATGAGGATGATCGATCGTTTCCAAGGGGAGCAGATGATGTACCATAGTTTTGACA
CCGCGGTGGATGATCCTAATAACTATTACCCATCGGAGTTTCTAAACACGCTGACTCCTA
ATGGACTACCCCCGCACGTTCTGAAGCTCAAAGTTGGATGCCCAATCATGTTGCTTAGGA
ATATAGACCCTGCTAATGGACTTTGCAATGGCACGAGGTTGGTGGTTCGTGGTTTCCAAA
AAAACAGTATTGATGCTGAAATTGTCCTTGGCCAACATGCTGGAATGCGAATTTTCTTGC
CTCGTATACCCCTGTGCCCCTCTGATGATGAGATGTTCCCTTTCCAGTTTAAAAGGAAGC
AGTTTCCGATAAGACTAAGTTTTGCCATGACGGTTAACAAGGCCCAGGGCCAGACGATTC
CTAATGTTGGTGTGTACTTGCCGGAACCAGTGTTCTCTCATGGCCAGCTTTATGTTGCTC
TATCAAGGGCCACCGCTCGATCGAAAGTGAAGATACTTGCCATTCCAGTCCACGATGAGA
AGAAGAAGAAGAAGGGGGTTGAAAGGAACTCAGCGATAAATGGCGCAACATACACAAAGA
ATATCGTTTATAAGGAGGTCCTTACGCCGTAGCTGACATTGATGAATGAATGGCAATTAA
CAACTTGTAATGCACTTAATTATTTTGGTTTTTAGGTGAAGATGTATTTTTGCCTTTTAT
TTCTCTATTTTGGCTCCTTTTTAGCTTCCTATTGTTTAGTGGTCATTTGGTTGATACAAC
AAAGAAAGCAGATGAGCATTGAATAGATGTTATTG
>G10171-Map4#CLASSII/TIR
ATGTGATACCCAGTTTGCAAAGAAGAGAAGTTGGAGTTTATTCTTTCCTTGTTTCTTTTT
TCCTTCTTTCTTTCGGGTGGTACGCTTTTGGGGTTGGGAATTTTTGGGGAAGCATTCACC
AGTAAAATAGTAGAATTTTGGTTAGACTCATGCGCTAGGGGGGGTCGGGGGTTGACGTGT
GAACGAGTTGGGCCGTGGTTCTTGATCTGGCCCACTAGTTCCCCTAACCCTAGCCGCCCC
TCCCTTAATCCCTTGGGATTTCCCCATCAAACCCTAGCCGCCCCCTCCTCAAGCCCTTCT
CTCCAAGGTGCCATTCCTTTCCCGCTCGGATCTACGTCGCGTTGGTGCATGTCTCCAATT
GGATTTTGGTGGAGGGAAGAAGAAGGGAGGAAAGGGGGAGGATTCAAGGTGATTTTGAGA
TTGTATCTTGTTTAATTGTGTTGTAATCCAATTGATTATATGTTTACCTATCCGAATCGG
TAGAGGTGCTGTCCTGAAATTTTGTGGACAAAAAAACAGATTACAGGGTTCATCTTGTGG
ACTGTTTTGGGCTAATTAGATGTTGGAATTTAATTATAAATTGTGTACAAAACTTGTGGG
GAATTTTATGTAGATGCCTCTGGAGTTTTTGTTTGTTACCACTGCTGTCATAATTTTAAA
GTTATGAAATTATTAAGCAGCCCCGCTGCAGTTTGGTGGGTGTGGGGAGAGATGTAACCC
GCGGCGGGGTTTGAGTTTGTGCGTAGGTGCGGCGTCGCTTATGAGCCTGATTATGTGAAA
TTGGTGCACTAAGTTGTGTGTCAAAAACAGGTGGTGGACTTCCGGATCGTACTTAGGGAT
TTGCCCGAACTTCCGGTAAAGGCAAGTAAATACAGTGGTGGTTGCTACCGTTTGGTTTGC
ATCCTATTCCCTGTCATTGAGTATGCATAAGTTTTAATTATGTTAATCATTGAATTCTAT
GATGAAGTTTATTTGTTTGGAAGTATTAATTCTCAATTGTCTAATATTGTGGATGATCAT
AATTTGTTAATGATATATGTGGTTGATTCCCATCTTGGATGAAGTTGAAGTATCTTTTTG
AATCACGTTATATGAAGTGTTGTAGGCATGACATGCACATCGCATCATCCATCTTGCATT
TTGAAGTTATGTCGTGATCTTATGGTCCGACCGTACCGGTACATTTTTAGCATCGTACGT
TGCCCGAGGAGGGGTACGATGCGGCTTCATATCCTTAGAGGTATGAAGGCAGAAGTCATT
CTTGCATTTGCAGACATTTGCACTCATGAGGTATATATATATGAAGTGTGACATTACTAT
GTTACTATTGTGGTTTCTACCTGCGAGGTGTGGTGACTAGGTGTGTTGTACGTTGTATAC
GTGCTGCACCTTCGTAATAAGAAGGTTGTGGAATCAAGTGGTGGTAAAACAATGTTCTTA
TGTGGTTAAACAGTTTGATATTATTTTACTTGCTGAGATGTGTCATCTCACTCTTGCATT
ACTCAATGCAGGTACTTGATACATGTTGGGAATGAGGGGAGTAGCAGCACGTCCACTTTC
ACTCTCACAATAGCGCTGCCGAGGTGCAGCCATGATTTAATTAGAAATTTATTGTCAAAG
GAAGTTTGTTTTTTTAACTAGTCGTGCGCACTAGTTAATTCAGTTCATGTCGTATGTTTA
ACTTCTCTTTGCTAGCCGATTAATAGTACTTAGTATGTTTTTGTCATGATATATGTTTAT
ACACTGTTGCCCCCTCGTTTATGCAATTTTGCAAAGGGGATGCTGCCGAAATTTTATATA
TAGATGGCAGAAGTGTTGTTTAGTAGCATTCCGGGGTGTTTGTGGACCCTCGGGGTGTTA
CAGTTGGTATCAGAGGATAGGCTTTAGATTCTACGCAATTTGAAGATAAATTTGACACAC
TTGCACATATAGGAAGGGTATGGGTTCGTATATCTTTCATATTAGTATTTTATTGTATAG
ATGACTAGAATGTTCTTATTCCAAATCCCTTTATGGTTTGATGGGGTATGTCGTTAACGA
CGTAATGCTTGATATGATATGTTACTTCTATTTAATATTGGTTTCTTGATGTGGTTGTTA
TTTAAGTTATTATGCAAGTGAAGCTACTAATGTACTTGTTTTATATTCATATCGTCATGA
TGTTTTTTTTGGATGCAATGTTTTCAAATCTCTGAGCTATTACTATCATATATTTCTATA
TGCTTGACTGTGGATGTTTTTTTTCCAAAAGGATTCTTGGGTTCTAGTACTTGTAGGACC
GATTGTTTATTGAGCTTGTGTATAGTGGGTCTAATCCGACTTGGTGTAGTGTGAAAACAC
TATATAATGTAGTTTTATGGTGTTGTTGAGTTTGATTGACTGTTGGGTTACAACCCAACT
TATCAATGTAATATTTCCGTGGGTGCAATGCTTTGCGCCTCACCTTTTTTTGGCTAGTGT
GGCTACTTGCTAACTTGATCTTAGTATAAAATTGGTTTGTCTCTATAGAGCAAAGGCAAC
GTTGTAATGTCTATGAAATCTTGAGACTGGTAGAACTCAAGTGAATTTGTAAGATGACGT
AGATTGATAAGTCCAACCATGTTTACCTGATGGGTTTTCTTATTATGTGCAACCTTATTT
TTAAAAATAAATAGGGTGGTTTCAAGTGGATTTTATGTCGTGCATGTTTTCCTTCTATGG
CTTGTTTCAATAGCCATAAAGGCTATGCATAATTTTTAGTTGTTGCACGCTAGTCATGTG
GACGATATTGACAATCCGTTTTATATTTTTTTATTTGCCAACGTTGTATGGTAGTTTGAT
TTTTTTATGATCAGTTTCTCTATGCATGCTTGTTGAATCATTATTTAGACCGCTTTATCT
TAAACGAAGTCAATGCTTAACTGGGAGTTGCTTATGTTTGTTAGTCATCTATCTCTTTAA
TGATGGGGTTGTTGCATCGGATTGAGATTTTTTTATATGAATGATGGTTTGATAGATCAT
GTATGTCTACTACTTTGAATGCATCCTGTGATATCACGAGGTACAAATTGTTCAAGTGCA
GTAATAGTAGGTTTTGTTGTATGTGAGGTTAATCAAGGTAGTTTGGTTATGTGGATTGTC
TTATTGAAGTCCAATTACTACTGTTGAGCACAGTATCGTGTTATTATTTTAGTATTGAAA
GTAATATTTATGAAGCTTTTGCATGAGTCTGTGTCAAGAAGTATATTAGTTTTCTTGTTG
TTATCCCTCCATTGCTTTATGAGTATTGTAAATTTTATCTCTTTTGAGAGGAGAAAAAGA
CGTTATATGATGTGAGCACCATTTGCTTCACGTCAACAGAATAGTTGTGGAGAGCTCTAG
TAGTGGGATTCTAGTGTAATAACAACCATGTTTTATAGTGCTAGAGACGGGTATGCCAGT
TGTTTCATACATTGTCGATACATGGATGTTTGACCTTAGTGGCATTAACAAACGAGGTTG
TTGAATCCGTTGATTGTTGTGCTTAGTGTTCTAACCTATTAGGTAAAGTGTTGTTTAAAG
GCTTTGGGGAGTTGCATCCCCATTTGGTAGTGGAAAATCCTAGTGTTGATTGCACCTGCC
AATGCCTTGGGTTTTATTTTATATTGTTTTTTTATGGGTAAGGTGTTGTTTGGTTTTGGG
AGTCATCTTAACTTAGTTGGAGGCTGAATCAGGCTTCACTTATCTAGAATGTTTTGTAGT
AGGTTTCTTCATCTTTGCATAGGATGCTTAATCACCCAGTTTGGTCTAAACATTTGAGAG
TTATGGGTTTCCTATAGCAGCCTTAATTTTGTACGGAAGTATAGACATTGAAGACGGTAA
ATTTTGGTCTTTGCTGGATTATGAAAGTTTTAGTAATTTCATGATCTTTCCAAAGAGTAT
TGGTTTGTAATTTTCATTGCATATAATTGGAGTTAGGCTACTCTAAAGTTGTTGCACCGT
TGTGTCTGAACTTTAGGTGTCGTTAAAACCACCAATAAATCGACCGCGTTTTGATAGTTT
CAGAGCCCAAATTTGGGAATTCTCTTTAACCAAAACTTTTAGTTTTTCTCAGTATCTTTT
AATGGGTATTTACTTGTAATTGTCTGTTAAATAGATTGGGTGACGTGGTTGTCCGGATAT
AAGTCGAATCTCCGATGTGCAGTATCTCAGGCTGAGTTTAGCTGTAGGTCATGCAGATTT
GAGGGCTATAAAGATAAATTTGGGTGCAAGTTTATTGCAAAAGTCGTGGACAATTTCCAA
ACTTTTCCAACGCGTGATCGTTGTAGTTTTAAGTTGAGTATAGCAGGAGTTATAGGATTT
TGAATTTTAGTTGTCCATTGTTTCTATCATATCAGTTTTGCAACAAAGCAGTTTGCATTG
TTTTATCGGTTTGGAAACCAATTCCGAGACACTCATTATAATAAAAGTTTTAGGGAATGT
TATAATCTTTCCAATGAGTTTATATTTGCAAAATTTTGTTAGATGCAGAGAGTTATGAGG
TTTTGAATTTATGGGTCATGCTCCGTCAGGTTCTGGTGGCAGATCTTGTATGTCGCCTTA
CAAGTCAAATTAAAAATGGGAGATAAAATAAAACCTTGTTTATCCTTTGAATACGAAAGT
TGTAGATCATGAAGTTTAGATGATTTTACAATATTTCTTTGTTATCATTGCTTTTATAGT
GAAAGAGGTAGAAACAGAATGAACATTTGTGTTGTTGATTGTCAATTTTCTATTTAGGGA
TATTTCCATGGAAGTTTGGGTTATAGTGAGCTCTTTCGCAATCCATGTTAATTACGTTGT
ATGGTGGGAGGGAATAGACGTAGTGGTTGTGATAGTTATCTTGTTTATGTATATGCGGAG
CGTGGGCTGAAACACAGAGATAGCGAGGGACATTTGAATAGGCCAGTACGTATTGTTGTG
AAGCCATGTTTTCTGGTCTTGGCGTGATTGCGTAAGTATGAAATAGTTACGTCGTGTGAA
GTCTAGGTTGAGATGGAGATTGTGTGAGTTATTGGATGGATATATATGCATAGTATAATT
AAAAAAAGAGAGTTCTTCGATGGGATGATATAATGTATAGAATGTGCTTGGATGGATATA
TGGGCAGGCATAGTATGGTTAAATCGATTCTTGCTTGCATGATGTGAGATCAGGCTTAAA
ATGATTTAAAAAGTTAGCATATTGCTTCTATCCTTATGTTGGATCTAAGTGTCTCGTAAT
GAAGAACCTAAAGTTATTAGTCCTTCGATGAACGCTTAATCTTAGAAGAGTATAGAACCT
GAATAAATCTATTGCTTGTTGTTTGGGACTGTATGACCAGTTTTGGTTATGCAGCTAGTT
CAATGAATTAAACCATGTTTTCTGTAGAGGTGTTGTATATAAAAGTTGTAGCAAACTTCT
TCATCTTACTTGTGTAAACATTTCATGACCATAGGTCTAGAAGCTTGGGAGTTATGATTT
TCTCAAGTCTAGTCTTGGAATCTGTCCAGATTCTGTACAGATTTCGAAACTGACCTTGTT
TGTCTAAGTTAAACTTCGAATCAGTTCTTATAAATTATAAAGAAGTGGTAGTACTTTCCT
TAAGCTTTCCAACAAATTTTGGATCACCCTTTTTGGTGACCTATAAGTTAAGCTACAGCT
GTTTTAAGTGGAATCTTTGAATCTATCCAAATTTGGACAGCAAAGCCTTTCTTATGTCTT
TTGATCTTGATATGCATTGAATTAACCTAATATGTTTATAAATGAAATATAGACAATTTT
ACTAGCTTCCTAAAAAGTCTAGGAGCGCCTCAATTGGATGACTGAGACTCCAATTATGGA
TTTTTGAAGTGAGTAGTTGAATTATGTCCAAGTCTGGACAAAATTTACGTTTTGCATTGT
TTGGCCTTTCTAAGTGTCAAATCTTGTGGTGATGATAATACCAAGGGTATAGTGGACTTT
GTAAGCTTTCCATAAAGTCCTAGTTTACTACTTTTGGATGCATATTTTGTGAGTTATGAG
CAAAACAATTAACTGTTGTGCTGCTGTCTAGAAATATGCAAGCATTAAATTGGTCTTTTG
AAGTTACTCTTGTTTGAATAGGTTTGGTTTAGGCTATAGGAGCACCGTATGTATTGCATT
AATATATATATTCATTGAAGTACTTGCATGTGTCAAGGTTGATTTGGTGTCAGGAAAGCT
TTGTCCGAGGTATATAGGACCGTCTACTATCTTAGCCCGAGTTGGCAGCTTGGCTTAGCA
CATGCAATTGTCGGAGTCTATGATCAGTGTACACCATGTATTCCATGTCTCTATGTTGAG
AAAGTATTTGCAGAATCCAGATCAATAAATCGAGCTAGAGTCGATTCCCATGTAGCAAGA
CCTGACTCTAGAGTGTCGTCTGCTGCGTATCCTAGAATCCTTGGAGCTCGAGGAGCTGAT
GCGGCAGAAGTACCCCGAACTTTTCGTTATGGGGTGAGTTTTTGTCGTCGCTGATCTTTC
CTTTGGTCGTTCTGATAGAAGCGTCAGAATTCGAGGTCGAATTCTTTTCAAGGGGGGTAG
AGTGTGATACCCAGTTTGCAAAGAAGAGAAGTTGGAGTTTATTCTTTCCTTGTTTCTTTT
TTCCTTCTTTCTTTCGGGTGGTACGCTTTTGGGGTTGGGAATTTTTGGGGAAGCATTCAC
CAGTAAAATAGTAGAATTTTGGTTAGACTCATGCGCTAGGGGGGGTCGGGGGTTGACGTG
TGAACGAGTTGGGCCGTGGTTCTTGATCCGGCCCACTAGTTCCCCTAACCCTAGCCGCCC
CTCCCTTAATCCCTTGGGATTTTTTTCAGCCACCCCCTCCCCTTTCTCTTGTGCAGCCGC
CCCCCCTCTCTCTAGGCTTGGAGGACGCCCCTCTCACTCCTCCACCCATTTGCAGCCGCC
ACCCCACCTCCCCCATCAAACCCTAGCCGCCCCCTCCTCAAGCCCTTCTCTCCAAGGTGC
CATTCCTTTCCCGCTCGGATCTACGTCGCGTTGGTGCATGTCTCCAATTGGATTTTGGTG
GAGGGAAGAAGAAGGGAGGAAAGGGGGAGGATTCAAGGTGATTTTGAGATTGTATCTTGT
TTAATTGTGTTGTAATCCAATTGATTATATGTTTACCTATCCGAATCGGTAGAGGTGCTG
TCCTGAAATTTTGTGGACAAAAAAAACAGATTACAGGGTTCATCTTGTGGACTGTTTTGG
GCTAATTAGATGTTGGAATTTAATTATAAATTGTGTACAAAACTTGTGGGGAATTTTATG
TAGATGCCTCTGGAGTTTTTGTTTGTTACCACTGCTGTCATAATTTTAAAGTTATGAAAT
TATTAAGCAGCCCCGCTGCAGTTTGGTGGGTGTGGGGAGAGATGTAACCCGCGGCGGGGT
TTGAGTTTGTGCGTAGGTGCGGCGTCGCTTATGAGCCTGATTATGTGAAATTGGTGCACT
AAGTTGTGTGTCAAAAACAGGTGGTGGACTTCCGGATCGTACTTAGGGATTTGCCCGAAC
TTCCGGTAAAGGCAAGTAAATACAGTGGTGGTTGCTACCGTTTGGTTTGCATCCTATTCC
CTGTCATTGAGTATGCATAAGTTTTAATTATGTTAATCATTGAATTCTATGATGAAGTTT
ATTTGTTTGGAAGTATTAATTCTCAATTGTCTAATATTGTGGATGATCATAATTTGTTAA
TGATATATGTGGTTGATTCCCATCTTGGATGAAGTTGAAGTATCTTTTTGAATCACGTTA
TATGAAGTGTTGTAGGCATGACATGCACATCGCATCATCCATCTTGCATTTTGAAGTTAT
GTCGTGATCTTATGGTCCGACCGTACCGGTACATTTTTAGCATCGTACGTTGCCCGAGGA
GGGGTACGATGCGGCTTCATATCCTTAGAGGTATGAAGGCAGAAGTCATTCTTGCATTTG
CAGACATTTGCACTCATGAGGTATATATATATGAAGTGTGACATTACTATGTTACTATTG
TGGTTTCTACCTGCGAGGTGTGGTGACTAGGTGTGTTGTACGTTGTATACGTGCTGCACC
TTCGTAATAAGAAGGTTGTGGAATCAAGTGGTGGTAAAACAATGTTCTTATGTGGTTAAA
CAGTTTGATATTATTTTACTTGCTGAGATGTGTCATCTCACTCTTGCATTACTCAATGCA
GGTACTTGATACATGTTGGGAATGAGGGGAGTAGCAGCACGTCCACTTTCACTCTCACAA
TAGCGCTGCCGAGGTGCAGCCATGATTTAATTAGAAATTTATTGTCAAAGGAAGTTTGTT
TTTTTAACTAGTCGTGCGCACTAGTTAATTCAGTTCATGTCGTATGTTTAACTTCTCTTT
GCTAGCCGATTAATAGTACTTAGTATGTTTTTGTCATGATATATGTTTATACACTGTTGC
CCCCTCGTTTATGCAATTTTGCAAAGGGGATGCTGCCGAAATTTTATATATAGATGGCAG
AAGTGTTGTTTAGTAGCATTCCGGGGTGTTTGTGGACCCTCGGGGTGTTACAG
>G16240-Map3#CLASSI/LTR/Gypsy
GATGTAACACCCCTGGTGTTACTGGCACTAAAACTTGAGCATGACATCATATGCATTGAC
ATTTCATGTTGATTGTTACACCTAGAATGCATCTACTAGGTAAAACTTCAAAACAAGTGT
GATGTGATGATTTGAAGTATTCTTAACCTTAGGGTAGGGTACCTAACCCTGGGATCAGGG
CATATGGGTAAAAGTAGAGCCAAATTGGACAATACCTCAAAAGTCATTGGAAATATTCAT
AAGAGATCAAGAGTGATGGATTTGAGTGACACAAAAACCCTAGAGTGCTCAAAACCTTAA
AAGACCCCCTAGAAAACCCTAATTTGTACCCTAGGGGTGAATTCAAATTCTATACACTTT
TGGACCAAAATGTAAATATCAAAGTGGTAGAACATCAAAAATCAAGCAACTTTTACATTG
GAGAATTTTCAAGTAGTGTGGAGTAATTTGGACTTAATTGCAAAAAGTCCCAAGCACACT
TATGTGGCTAACTCTGAATTTCAGTGAGATTGAGCCAACTTTGGAGCCTTGTATTTCTTA
ATTCATGAGGATTTTGCCCTAGGTCAATACATCAATCTTGTAGAGCTATGATAGGAGTAC
AACTTTGATTAAGTGACTAAGCATTGGTGCTGTACAAAAATTGGAGATAAATGAACTTAA
AGTCGGGCTGTCAGATAACTTCAGTTCTGAAAACTTAAGTTCAGTGACATTTGGTTAACT
TTGGAGGCAGTTCATGGTTAATTCGATGAAGTTTAAGGCTAGGGTCACTGTGGCAAAGTT
GAAGCCCTAACATTGGTGAACAAATTTGTTGTATTAAGCTTGGCCTAGTGCTGTGTAATT
TTTGGAGTAAATTACTCCCAAACCTGCTCTGTCAGGCGCTCTGAAGGACGATTGCAATAC
TACAGTAGCAAAAGATCTCAGGTGCGGAGCACCTCGCCGCCGGCACTGATCGGTGCTGTG
ATTCGCGCCGCATCCCGGTTATGTGCTCGACGGGCATCTCTTCGCAGCGATATTCGCGGA
CTGGGTAAG
>G870-Map20_reversed#CLASSI/LTR
TGACTGTAAGGAAAATGGACCCCGGGCCATTTGGCTAATTGAGTTTTGGTGTTTGATGAA
CAACACAATCCGTGAACTAATAAGTTTTCTAGTGTTTGTGTTTGTAGTTCACAGGATGCG
AAGATTGAATTGGACCAAGGCAATGAGGAATGCAACACCTCAAAAGAAGACATTAAAAAG
ATGCAATAGGAGTCCAATACTCAAGAACAAAAGACAGCCCGAAGAAATCAGCGAAGAAAT
CCAAGATAAAGGGCTGTCAGGTGCCCACGCGCCTGACTGTCCGGCGCACCAGGGGACATT
GGCCCAACGGCTAGTTCCAGACGGCACTCGGAGAGAAGACGGTCGAATCCAACGGTCGGA
GCTCCAGACGGTCCGGACTGCTACAGCCTGCGGCGCCAACGGTCACCGGCTCTGACAGAG
CAACGGCTAGGCGTGCACCGGACATGCTACTGTTCAGCTGTCCGGTGGTGCACCGGACTG
TCCGGTGCACCCGACGACAGAGAAGCTGCTGCTTTCTGTCCAACGGCTAGTTGGGGGTGT
GGAGGCTATAAATACCACACCCAACCGGCCATTCTCAAGTGTGAGAGCCCAAGCAACATA
CCAATACACATAGTGCATATTTCCAAGTGCTCAAACACCCAAGTGCTTAATAGAATCACT
CGGTGATTAGCGTAGGTGCTTTGCGAAGTGCTTAGGTTAGTTAGACCGCTTTAGCGCTTG
CTCTAGGTGAATCCTAGTTAGTTGAGTGAGTTTAGATAAACCTCACAACCCCTCGGCTCT
TGCGTGAGTCGTTGTAATTGTACCGAGTGGGGCGAGAGTCTTGCGAGACCGTGACAACCG
CGTTTGTGTCACGGCCGCCACCGTGTACCGGAGGGAACGAGGCCCGCGGCGTTTTCGGCC
GGAAGCTCGATAGTGGAGACGGCGGGGAGCGTCCGAGAGGAGCCGGAAGCGGAGCACCAC
TTGCGCGTGGAGAAGGCCCGCGGCTCTCTACGGAGTTACTCGACCGTGGTGCTTGGCCCT
CGCGTGGGCTTCCCTTTGCGTAGGGGCACCAACGAGGATTAGTCGGGACCTTGCGCGGTT
CCGGATACCTCGGTAAAAATACCGGCGTCATCCACGAGAGTTTGCTTCTCTACTTAGCTC
TTTAACATTCCGCATTTATATTAAGCATTTAAGTTTCAATCTTGTAGTCATACTTATTTA
GTGTAGATTGAAACTTAGCCTTTGCGGTAGAGATAGCAACACTTAGACAAAACCTAGTTT
GCACATTCTAGTTTTGATTATTTGCATAGGTTTTGCTCTAGGGATTTAATTGTGGCCTAG
TTTAGTAAAAGTTTTAGAAGTCCTAATTCACCCCCCCCCCCCTCTTAGGCGTCACCCGTT
TCCTACAAGTGGTATCAGAGCCCGGTTTGGCTCATTTGAAACGCTTTAGCTTCACCGCTA
AAAAGAGCCGACGCTTTTTAGAGGAAGGGATGGATACCCATAGGCCACCACACTTCGACG
GCACTAACTTCCCATATTATAGTGCTAGAATGGCTTGTTACCTAGAGGCCGTTGATCTAG
GTGTTTGGAGAGTCACTCGTGACGGGATGAAACCCCTCAAGAATCCCGAGAAACCCACCA
CGAGTGAGGAAAAAGAAATTCATTTAAATGCTAGAGCCAAAAATTGCTTGTATGAATCTC
TTAGCATGGATATTTTCAATCAAGTATTTACCTTGAAAACTGCTAATGAGATTTGGCTAA
AATTGCATGAGCTCCATGACGGCACATCCAATGTCCGTGAGCAAAAACATTGCCTAGTCT
TAAATGAGTATAATTCTTTTGCTATGAAAGATGATGAGCTTGTTAGAGACATGTATTCTC
GTTTGAATCTAATTATCAATGAGCTCAACTCTATTGGCATTAATAAGCTAGGTGATGCGG
ACATTGTGAGGAAGATTATCTCCCTGCTACCACAACAAAGATATGGGAGCATCATCACCA
TCCTTCACAACATGGAGGACTTGAGCAACATGACCCCGACCATTGTGATTGGGAAAATCG
CGGCCTTTGAGATGTCGCGAAAAATGAGTCGGGGAGAGGAGCCAACTTCCTCAAGGCCAT
ATGCTTTTGCATGTGATGAAAGGAAGGGCAAAAAGAAGGCTCCCACTCCAAGTTCCTCAA
GTGAAGAAGAGGAAGAAGAAGAAGAAAGTGATGATGATGAAGATAATCAACCATGCACAT
CATCCTCCGAGGACGAAGAAACAATCCGACGCGTCGGAAAGGTAATGAGGATGATCCGCA
AGATTAATCTAATGGGTGTGCCCCTGCAGGTCGAGGATCTTCTCTTTAACATTGACAGGA
AAAAGCAAAGGAAGAGAGGATGCTTCGCATGTGGGGAGAAGGGCCACTTCAGGGACAACT
GTCCAAATATGGCCAAACCCAAAAAGGAGAGGAGCAAAGGCAAGGCGCTAACAAGTGTTA
GAACTTGGGATGATTCTTCAAGTGAAGATGAACCTCCAAGGACGCGCAGCCACCGGTCCT
CGTCACGATCATCACGGTCATCACACAAATGCCTTATGGCAAGAGGTAACAAAAGCATTC
CATCCTCTAGTGATGAAAGTAGTAGTGATGATGAAGGTGAGGGAAAGCCCTCTCTAGATG
AGCTTGCGGAAGCCGTAGAATTTTTCCAGGATGTTTGCACTAAGCAAAAAGCTCAACTTA
AAACTTTGAAAAATAAGTTGGTTAGCTCTCAAAATGATTACAAAGGTTTGCTAGAAAAAT
TTGAAACTTTTGCAAACTTAAATAGTGAGCTATCAACTAAAATTGAGCTATTAGAATCTA
GTGCTCCATCCACTGCTACCGATGATAGCCTTATTAAAAAGAATGAAAAACTTAAGGCTA
AGTTAGCTAGCTCCCAAGAAGCTATTGAAAATTTGCTAGAGAAAATGGAAATTCTTAGCA
TACACAATAATGAGCTAACTACTAAGCTAGAAAACATTGGTAGCACCCCAGCAGCATCTT
TAGTTGAAATACCTGAAATAATTAAGAAAGATGCTTCTACTTCCTGCTTTGATTTAATTG
ATGATTCTAACCCCTGCAACCAAGTCGTTGTTGAGAATATTGTTGTAGAGACATGTTCGG
ATGAGGTTGCAAAGGAAAATGAACAATTAAAGCAAGAAGTGGCTCGCCTTGGCAAGGCTT
TGTATGACAAGAAAGGCAAAGCCAAACAAATCCGACCTCCACAGGATAACACCACTGCGG
GAGTGAACAAGCCTATGGAGGGAGAAACTGTGATTTGTAGGCTATGCCACAAGGAAGGCC
ACAAGTCTTTCCAATGCAAGGCGATGACCGGGGATAAACAAAGGCAAAAGCTCAAGCAAA
AGCCATCAAGCAAAATCTCCAACACCTACATCAAAAAGGTGAACAAAAAGGATGCTACAC
CATATTTGATCAAGAAGAAAAAGAATGGAAAGGTGATAGCAATCAAGGCCAACAAGCAAG
CCAACAAAGGAAAGGGGGCCAAACGCATCTGGGTGCCAAAGGAGATAATTTCAACCATGA
AAAGCACCAAGAAGGTTTGGATCCCGAAAGGGAAGTGAGTGGACCGAAGGTCTTCGGGAA
ATTTGGAGACTTGGCAAAATTGGGATGTATATCATGGGATACATCATATTGGATCAAGTT
TACTTGCCAAGTGGGTTAGTGAAAATTTTGGACCCAAATTTCCCACCCATGACTAAGGTA
ACTAGTTTTATTGTATTTCTCTTGTTTTTAGATATGCGTATCTATTTTATCTTTTATCTA
GTTTACCTTTCTTGCCTAGTATTACATTTGTTATGTACTTTTGTTTAAAATCAATGCATA
CTAGGTAAATCATATGGTAGGATTGCTTGTTTTTTAAATTCATATACTTAAGCAAACCTA
CATGGCTTAAAATGTTTATTTAAAGCACGGCACATAGCTTTTATATCACTCCATAGTAAA
TGATGCATCAATTGAAAATTTTTGATTTCTACAAATGTGTATCATTTAACTTATATGTGC
CAAAGTTTGGATTATGGATAATTTGCCCCTCTTGATATCAAATCAAAGTGCATGTCTCCT
ACAAGTATTCAAAACTTGTATGCACACCTTTAGGGGGAGGTTACTCTATAATCTAATACT
TTGAGACTAACACCTTTTTCAAGTCTATTTCATGTGATAGTCTCATTGTAAGGAAAATGA
AGTCCCCGGAGAAAGACAACAATCTTCCACTGCAAAATCTCCAAGAACTCTCATGTCTCT
CAAGCTCGCCATTGACCTACAATTGGTCTTCCAATTGGTATCTTTTGAGACTACATTCAG
TATCATTTACATGTCTTCTCCAATATTTGATTAGACTATATTTCATATCATATGCTTCCA
TGTTGCTAAAAATGCATAAGTAGTTAACTCATATTCTGTTACCTATGCATAAGGGAAGTT
AGTCTTTTCAAATCATGTCTTGCACCTCTAATTTTTCACATGCTTTTTCCTAAGTAGAGG
ATCTCTGTCAGGGGGAGTATTTCTTCATCTCTAAAAAGGGGGAGAAAAACTTCTTTCTAA
AGGAGAATACTCATTTAGGGGGAGTAATCTTTTGAGGAACTCCTACTCATGGTATCTTTC
ATGATCTACAAGTGGTATCATTTTCATGTGGCTTAATTTAATATCCTTCTAGTGATATCA
TTTGATACAATTCTTGTTGAGGGCAAGCTTTTATTTACTTCCTACATGCTTTTAATGTCT
TCCTTTTCGGTGGTTGATGCCAAAGGGGGAGAAGTTTAGGGACCAAAGCAATGAAAACTA
TATCAAACACCAAACACCACCAATTTAAAATTTTATATCTACAAATGGCTTTTTCAAGTG
GTTTTGGTTATTTGGTCCAAAAATAGGAAGTAAGTGAATTATGGAGTTAGGGGGAGGCTT
AAGTCCATAATATCACATTGTGGGGACAATCATGCATCCTAGCAAGTAGATTGCATATTT
TTCATTCAAATACTTGTATTATTTGCTTGCTTTGGTTGTGTTGTCATCAATCACCAAAAA
GGGGGAGATTGTAAGGAAAATGGACCCCGGGCCATTTGGCTAATTGAGTTTTGGTGTTTG
ATGAACAACACAATCCGTGAACTAATAAGTTTTCTAGTGTTTGTGTTTGTAGTTCACAGG
ATGCGAAGATGAACTTGGACCAAGGCAATGAGGAATGCAACACCTCAAAAGAAGACATTA
AAAAGATGCAATAGGAGTCCAATACTCAAGAACAAAAGAAGCCCGAAGACAATCTGAGCG
AAGAAGCATCCAAGATAAAGGGCTGTCAGGTGCCCACGCGCCTGACTGTCCGGCGCACCG
GACATTGGTGTCCGGTGTGCAACGGAACTTCAGCGCAATGGATAGTTCCAGGTGGCACTC
TGAGAGAAGACCACCGGACTATCCGGTGTGAGCACCGGACTGTCCGGTGTGGCAACGGTC
AGAATCCAACGGTCGGATCCAACGGTCGACTGCTCTGACAGGCGCCAACGGTCGGCTGAC
GTAGGCGTGCACCGGACATGCTACACTGTTCAGTTGTCCGGTGGTGCACCGGACTGTCCG
GTGCACCACCGAACTGTCCGGTGTGCCACAGAGAAGCTGCTGCTTTCTGTCCAACGGCTA
GTTGGGGGTGTGGAGGCTATAAATACCACACCCAACCGGCCATTCTCAAGTGTGAGAGCC
CAAGCAACATACCAATACACATAGTGCATATTTCCAAGTGCTCAAACACCCAAGTGCTTA
ATAGAATCACTCGGTGATTAGCGTAGGTGCTTTGCGAAGTGCTTAGGTTAGTTAGACCGC
TTTAGCGCTTGCTCTAGGTGAATCCTAGTTAGTTGAGTGAGTTTAGATAAACCTCACAAC
CCCTCGGCTCTTGCGTGAGTCGTTGTAATTGTACCGAGTGGGGCGAGAGTCTTGCGAGAC
CGTGACAACCGCGTTTGTGTCACGGCCGCCACCGTGTACCGGAGGGAACGAGGCCCGCGG
CGTTTTCGGCCGGAAGCTCGATAGTGGAGACGGCGGGGAGCGTCCGAGAGGAGCCGGAAG
CGGAGCACCACTTGCGCGTGGAGAAGGCCCGCGGCTCTCTACGGAGTTACTCGACCGTGG
TGCTTGGCCCTCGCGTGGGCTTCCCTTTGCGTAGGGGCACCAACGAGGATTAGTCGGGAC
CTTGCGTGGTTCCGGATACCTCGGTAAAAATACCGGCGTCATCCACGAGAGTTTGCTTCT
CTACTTAGCTCTTTAACATTCCGCATTTATATTAAGCATTTAAGTTTCAATCTTGTAGTC
ATACTTATTTAGTGTAGATTGAAACTTAGCCTTTGCGGTAGAGATAGCAACACTTAGACA
AAACCTAGTTTGCACATTCTAGTTTTGATTATTTGCATAGGTTTTGCTCTAGGGATTTAA
TTGTGGCCTAGTTTAGTAAAAGTTTTAGAAGTCCTAATTCACCCCCCCCCCCCTCTTAGG
CGTCACCCGTTTCCTACACTTGGTAACCACTTTGGCTTATTTGTAATGTTTAGCCAGCTA
AAAAGCAGACGCTTTTTGAGAAGGTATGGGTACCCAAGTTCACGAAACTTCGACGGAACT
AACTTCCCATATTATAGTGATATGATGGTTTGTTACGTAGATGATGTGATCTATGTGTTT
GGATGGTTAGTGACGTGATGAAATCTATATGAATCCCGAGAAATCAACCAGGGTTAGGTA
AAAGATATTCATTTAAATGCTTGATCTAAATATTGCTTTTATGAATCTCTTAGCATGGAT
ATTTTTAAAAGTATTTATAAAAACTTCTAAAGTTGGCTTAATTGCAGTTCCATGAGGGCA
GTTCCAAGTGAGCAAAATTGCAGTAATTTGCTGAATGATGGTGAGCTTGGAGATTATGTT
TGAATCTAATTATCAATGGCTCAAGATTTGCATTTGTAGCTAGGTTGCGACATTTTGATG
AAGATTATTTCCCTGCACCAAACAAATGTACATTGTCAACATACTACAAGATGGAACTGA
AACATGCACATCTTGTGATTGGAATCACCTTTTGAGATGTAGCGAATTATGAGTCAGAGG
ACA
>G3118-Map3#CLASSI/LTR/Gypsy
AATTACATAACCTAATTCTATTCATTTCATTGAGACCTAAAAGTTAAACCAAAAATGAAT
TCATGTAATGCATGTCACTAATCTCACAAGATTAAATATATTTTAACTCCTAGGGCTTTC
ATTTTATTTATTTCATTAAATAAATAAATTAACATATACATTAATCTTGTATCCTATGTG
TAAAATTAAAGTATACAGACTATAACTGACCATAATTTATTTGAACAGAGAATAATTTTA
TGAACATTTTGCAATTTGAACCACTAAATTTGGAGTTCATATGAAAAAGATATGAAATAA
ACAAGTTTTGAAGTTTGAAATATGAAATTAGGGCTAAATCTGTGATTAAACAAAAGCACA
GGGGGCTATTTAAAATAAACCAGGGGCCTGCGCGCTAAAACAGAGGACGACGGGTTGATT
TCCTAAAAGCCGAGGGTCTCTTAAGTAAAATTCACACGCGAAGGGGTACGGGGTAATCTC
GACCGTCGGATCAGAGATCAACGACCAGGATTAGATCGCGCGGGCGCGGGCGCGGACACG
ACTGACAGGTGGGGACAGGGCGTCTGCGAGCCAGGGCGGGCTGACCGGCCGGGCCCAGCG
GCAGGGGCGCGGGTGAGGGGGAAGAGAGAAGGGCGGTTGGATCTGGATCGAAGGGCTGCG
ATCAGATCCGCTCTGGTTAAATCCAAACCGCCCGATCTCGGACAGACGCCCGAGATCTAA
CGGCTGGGGGCAGACACAGGCACGGTGGCGCCGCTCAGTCCCGCGGCGAGAGCTCGCCGG
AGACGAGGGGACCGGCCACGGTGGGGCTCCAGAGGCTTGGGGACTAGCTCGGGCGCGTTC
AGGGCGGTCTGGCGGACTCGGCCATGGGCATCACGCCGGCGCGGGAGCACCAGAGGGCGC
TGCACACGACGAGGCGGGCTAACGGCGGCTGCAGGGCAACTCCAGCGAACAATCGCGCGC
TAACCAGGGCGGTAACGGCCGAATTAAGGGCGCGGGCAGGTTGCTCACCACGAGGGGAAG
CGCTGGAGTCACGGGGCAACGGCGGTGGCAGAGGGACGCGACGGGGCGACGGTGGCGGAG
CTCCGGCTGCGCAAGAACCGCTCCGATGAGCGTGGGCCAGACAAACCAGAGAGGGGGAGG
GCACACCAAAGGGTGTCCCGAGCAGCTAACGGCGAGGCAAAACTCACCGAGGCAAAGGAC
GGGACGCGAGGGCGCGACGGTGATCGCAGAACGGGCAGCGGCCGACGGTGAGCGGTGGCG
GAGCTCTCTGTTCGCGCGGGCAGAGCGAGAGAGAGGGCGAGGGGGTTTGGCTGAGGGTGC
AAGTGAGCGAGGGGAGGTGGGCGAGCAGGGCGCGGGGCTCAAAAGGGGCGCGGGCGCGAG
GACGTGGCCGGAGAACGCGCGGACGTGGGCGCGTCCACGGTGGGGGATCGTGGGCGAGAG
GTTAGGGACGGCTGACAGGTGGGGTCGGCGGGACAGAGAGGGAAACGAGCGCGAGGGCGA
GAGAAACGGCACCGACAGGCCTGGCCCATGGGGCAGCGAGAGAGAGAG
>G14616-Map4_reversed#CLASSI/LTR/Gypsy
TTGAGGAACAAAGAAGTTGATTGGGGACCAAGTAATGATATTTCCAACATTTCCAACAAA
GCAAGCACATCATCAAATTTAAAGATATACTTGGGTGAGGAGCATACGCTAGAGTCGAGG
ACGACTCTATTACAAGAAGGGGAGGATGATGAGGACATCACTGCCATCAATACAACCACA
CCAGCGACCTCCTTCACCATTTAATCATGGACCAGTGAAACGAGTCCGTGCACGTAAATT
TAATTATCAGGTGAACTCGTTCCTTGTTGTTGAAGCTAATCATTCCTTAAATGAGGTACT
AATACCTTGTGATTACTTTATTATTCTAAGGTGTTTGGGAGGTGAACCATCTAGAATTTG
AGAAGGCAACAAGGCAATAAAAGCTGCTCCACTTGAGGGGATTTCGTAACTGCAGCAAGT
GCAAGTTTAAGAGGGCATATCTTTCAGCTCCCAAGGTTGTTTAATGCAAATAAGCACTTG
TTGGAAAGGTCTCTTTGTCTACTTTCTAGTGGATCAAGAATCAATGAGAGATCAGACACT
AAGCGTCCAGAAACTGCCGAGTGAACTCCTGCTCTACCCAAGTCAATTTCGTAACTGCAG
CATGCACCAAATTAAATGGAGCATAACTTTCCACTCCCAAGGTTGTTTAGTGCAAATAAC
TACTTGTTGGAAAGCTCTCTTCGTCTACTTTCATGTGCATCAAGAATCAATGACAGAAAC
CAAACGAGGCGTCCAGAAACTGCCGAGAGAGTTTCGTTCTCCATTAGAACTCCTTTCTAT
TCCTCTATTTAAGCAACTAGCAGCCACCAAAGAACTTGGGTTTTTGTTTGATGTAAGTTT
AGCCTTTGCTACTTCCTTGTAAACGCGTGTGTCGGCTAGACCACCCGGATACTTGAAACA
GAACCCCAACTCTATCAGATCTGTGAGCGTCTGCTTTTTATCTTGTTCTTGCTTGTTCTC
GATTGCTTGCAGGTTCAAGGTTGTTCTTGGCACGGCAAGAGCAGCAACAA
>G4049-Map19#CLASSI/LTR/Gypsy
GTCCCTGGACTTTTTAAATATATCCCGGGAAACCTTTACTGAGTTAAAATAAATAATTAG
GAAACCTAGAAACTTAGTTTATGGCATAACTTACATCCATTTTAACTCCGAATTGACTCC
GTTCCAGTTGCGTTAGCTTCATAAAAATATTCTCTACGTACTAAAAACATTAATCATACC
ATATCTCATACTTTTATAGTTAGATATTTATTTAACCTATGTTTAGTAGATTAACCTCTC
TAAATCAAAGTTAATCTGTTTATAATTATAGTTTGGCTAAAATATGATCCCTAATTATAT
TATGATTTAACTTAAAGTTGAATTAATTATTCATTTAGGTTATTTTCTCACATGATCTAT
TAAATCAACATAAGGTCTAGTTTTAAGCTGCTTAAATTGCGTGGATCTTCGGGAAAACCA
TAACTTCTTAACCGTAACTCCGAATTTAGTGATTCTTGTTCCCACGATCTCGTAGCAACG
CGTAGATTATTATTACGCAGTTTGTTCTTATGTTTGGTGTGATGTTAATTTTGCCTATAC
CATGTTTGTTTGTATTGCTACGACTAGCAGTGAGGTCACGTGTCATCTGAAGAGCAAGTT
GGTACCTGGAATCTCAAGTCCCAGGCAAGTTGTGCCCTTGATCACTTCTTTTTACCCACT
CATGTTCTAATTAATCATAATGATCTGCATAGGTTAATTTTGATGGGACCTAATAGGTTA
CCCTAGTTTGTCTATCTTTATACCTTGTTTACCACTGAACTTTTTGGGTAGTACTTGCTA
GTGCTTTATGTGGTTTTGGGTATGAAGATACACATTAATTCATGATTACACTTTTATTAT
CTGTTGATTATTTACTGTTCATGATAAGATCATTAATGTTAATTGGAACATGGAGCGTAC
CACCCGGGAAACACAGTGCTACCACAAGGGTTTAATGGGACGCCCTTGGCTGATTAATTA
GGAAAGCTAGTGGAGGACTACCTTACCCGAAAGGGGCAAGGGCAGTAGGGGAGTGGTCAG
GTGTAGGGAGGTCCTTGGTTGGATTTTGCTGCGATGGCGGTCAGGCAAGGGATCCCTGCA
TTGGAGCTTCCTATAAACTGTAGCGGGTTTTCTGAAGCTAGTGGAACTTTGTAAAGGCCT
CGTAGTGTTACCCTGCCTCGCCTCCTCGGTAGAGGTGTATGGGAAGTCCGTACGATCCCT
TGGCAGATGGGTAACATGACTTGTGGGTAAAGATGCGCAACCTCTGCAGAGTGTAAAACT
GGTATACTAGCCGTGCTCACGGTCATGAGCAGCTCAGGACCCTCACATGATTAATTTATG
GAACTTAAATTCAATTTGTCATATGCATTGCATCGCAGGTGATTTTGTTGTTACTTTTGT
TCTACTACTTAATTGGGTTGGTATTTACTTATACTTAGTAATTGCTAATAAAATTTTGAC
CAACTTTAAAAGCAATGCTCAGCTCTAACCATCCTCTTTGGTAAGCCTTACACTTCACGT
GAGCTCCCACCTTTGGCGAGTTCATGCACATTATTCCCCACAACTTGTTGAGCGATGAAC
GTATGTGAGCTCACTCTTGCTGTCTCACACCCCCCCCACAGGTCAAGAACAGGTACCACA
GGATGAGGCGCATGGAGGATGCTGCGATGAGTTCGTGAGAGGTCTAGGCCGTCGTCTCCC
AGTCAACTTTGGGTTGCTGGACCGTTGTCTCCTTATAATGTAATTATTTATTTATTTTGT
ATAGAACTCCTATTATATAGTAAAGATGTGACATTCGATCCTGTGCCATGATTCATCATA
TGTGTGAGACTTGGTCCCAGCACACCTGGTGATTATGTTCGCGCCCGGGTCTTTGGACCC
CTAAAACCCGGGTGTGACAAGAAGTGGTATCAGAGGAATGTTGACTGTAGGACGAAACCT
AGATAGAACTGGACAACCATTAC
>G15037-Map4#UNCLASSIFIED
AACTGAACTCTAGTCTCCAGTAAACAAATGTCGACTAAAATAAATTGAGATGACAATAAT
CAAACGCAGGAGCTGAAGAATTTGCAAACCAACTAAAATAATCTTCAAACTTTACATTTT
TCTAGAAAAATAATTAATGTGTGACCCAACACACATTCACATATTATATTCAATTACCAG
GTATGAAGCTTATATCAAAAGTAATAATACATCATATGTATGACATCAGCATATTAAATT
TGTAGTGAGATGTGCAAAGGTTATGATATTGTTTTTTCTTTCGGTTCTGCTCCTGCCATG
TTTATTATTTATACACTAAGACAACCTTTAAGGTTTTCTTTTGCTCATGTAATAGCACCC
AATCCACATTAGAAAAGAAGATGAACATCAATTCTAAAACCTTATTTAGCACCAGGAGAT
AACTTTGATTTGTATCTACATTACTCCAAGATTCACCTTGACAAACTGTGCTACTGTCAG
AATCCCAGCAATCCATGCTACAAGAGAGGAACACTTATATAGAAAACAAGATCAGACTGA
CCGTACCTTTGCAGATAACATGTCATTGCGCTTGGTAGCCACCCTTATGTCTTTCTCCAC
ATTCTTCATCTCCCTCTGCACATCTGCAAATACAAAGAGAAAGAAGAACAATCCACTCCA
AAAATTAACAAGAAAAATAGTGAAAACAACAACAGTGAAAACAACATGAATAACTGAGTT
CAATTATTTTGTTAACCAATAGCTCAAAGAAATCTAGTGTTCTGATATACAATGATGTAC
AAAGTATGAAGCTTTAAAAATTGTGAAGGTTCTTA
>G12314-Map3#UNCLASSIFIED
CGTCGTTCACCCCGGTGAGACGACGATGATTTTTGTTTGATTCCACATCGGCATTGTTCT
CCGATGATTAAATTGTGTATATGTGTTGTTTTGTTTTATTTTGTGGAGGCGAGGAACCCC
GTGTTTTGCGTGGAGAAGACAAGCCGCTCAACGCTCGTCGACGTGCGGAGCTATGCACAA
ATCGAATCGCCAACGTTCTTACAAACACCGATTGGGTTTGTTTATGGTGAGCCGATGCAT
ATCGCTCTCGATCGACTCGATTAATTATTTTGAATGGATGTGTGTAATATGTTTCGGTTA
TGCGCATTAGTAGGTTCGCTTTTGCGGTTGGAGAACAAGAAGTTGTTTGATGTGTGCGAT
TTGTAGTTTGTCTAAATACGTTTTGGTCAATGTGGTGTGTATTGGTGTTTGAATATATGT
GGCTGCGATGATTCATTTATGTGTTACGAGGATGGTTCGTGGATGGTATTAATCGTTTGT
TAAAATACTTCGTCATAAAGCGGTGTGTTAGTCGTGGTAAATCTAATAAAGCGTAAAGCA
TGTGGTGGTTTCCGCAGTCGGCTAATGAGTTAGTTTATGTAAATATATTTTATGTATTCA
TCATGGTGTAGGTTAGAGTGGGTCGAAGATATAAATTATGAGACATGTGATTTGTGTTTA
AGGACGAGAGGTGCGAATAATCGGTTAGTGTTTCACTTGTCTAGTCGATAAATGTGGTCA
TGAATAATTG
>G4342-Map12#CLASSII/TIR/nan
GAGAAAAGGAAGGGGTATTACAAAATTGGAGGACATATTTGCAAGGGGATCTGAGATGGC
AAAAATTAAGATAGAACTGAATGAATTTGGTCAACCTATTGGAAACAATTCAAGGAAGTT
TTCTAGTGCTATTGGGTGTCATGTGAGAAAGAAGTTGTCAGTTAGCAGTGTTGACTGGAG
ACTAGTGGATGGTGAGAAGAAGTATGAAGTCTGGACCGACCTAAAGGTATTTGCCCAAGT
ACATTATTATCGTTTCTTAGGTTGAATTTGTTTCTGACCATTAGACCAAGTTGTGATTAT
CTTTTTTTGGTTGGAAAATCAGAAAATCTTCGATGTAGATGATGCTGCCTTTAACTGGTT
TTTAACCACTGCTGGAAGGAAATGGAAGGATTTTAAGTCAACCCTAAAGGCGCAGTATTT
TAATGAGAATTTAACAGAAGAGGACATGAAGAACAAACATAGTGGAAGGGTTAGTGATGA
GGATTGGAAGTTTCTTTCTGAATATTGGGTGTCTCCTGAATGTGAAGGAAAGACAAAAAA
GCCAAATTTAGTCGTTCAAAGGTTGGGGTACTTCATACATCTGGTAGCAAGAGCTTTGCT
CGCTCTGGCCATGAAATGGTATTGAAGCAATTTGACTGTTGAATTTACATTATGATTTTT
CATTTTCAATTGTTAATATTAAAACAATTTACAGTCTAAGGAACTAGGCCGCCCTCCTCG
AAGAGATGAACTCTATATCAAAACACATACCAGAAAGAATGGAGTTCCAACAAGACTTGC
TGAACCAGTTATTGTAAGTTTTTGTGAACTTGACATTTATTGTAAGGTGTTTTTTTGCAT
CACATTTGCTTCTGTTTCCTATAGTGGTAGGTACTGAACCTTTCTCTTTTGCAACTCAAT
TTGGGTAGAACAAACTTAAAGAATATGTTGAGGCCCATCCAGAGTTGAAGGAAAGAACAA
TTCAAGAAGGTGATGCTTTTGCTGCTGTTTGTGGAGAGAAAGAGCCAAGAGGACGTGTCC
GAGTTTTGGGTCTAGGACCAACTCCCCAAGATATTGGTACCCCGGGCTTGAGAAGTTACA
CACCCACAAGACTCCAAATGGAAGTCCTAGCAGCCGCAAAAAGGCTAAACGTGAGAAAAG
CTGCTCTAGAAATCAACGACATAGCCAGAAATGGAGGAGAAAATGCAGGAGCAAAGGATG
GCTCATGAAATGAGAGATGTGGAAATCATCTCGCATGATGGAATTCTAATACACTGACAC
CATCCGGTAAAGTAGCTGTAACACTCTTAGAGTCATTTTGAAATCTATGGAATATTTATT
ACTTATTACCCTCATATTTATTTTAGGAACCATGAGGTCTGGACAACATATTGATCAAAC
ACCATAATATTGCTCAGTTTCATGAAGATGATAGCTTATTACTCTCGTGGACGGCCATGA
AATCGACATCTGATGAGGGTGACCAAACTTGCTTGGCAGCAATCATGTTAGCGTTACTAG
AGCTATCCCAACAAGTCTGCCTCTTCAGCACTTTGAACTTGTAATTTTTTCATCCATCCT
TACAAAATTTCTAATTCCTAGAGCATTTGCTAGTGGTTCTGTACATTTATTATATTCTTA
TAATTTCATTGTTTGCTTCAGATTGGAAAGGATGTGATCTCTCAATATGCCATATTAAGA
GATCATCCTGTGGAATCTGAAGGGAACAATTAAATTTCAACTAATCCAAGCTCAGTGCTA
GGAGGAGTTGCTCTAGGAAAGCAATATTGTGAGGTTGTTGTGAATGTTGTGCTTTGAAAA
GGGATGCCCTTCTACCTCGCCCATATGGTTATTTGGAGGAGATGGGTGATGCTGATCGGA
TGTCGATCGCATGGCCGTACAAGAGAGTAATAAGCTATCTCTTTGTTGTTTTTTCATATA
TGGTGATTGCATATTTTCTAACTAATGGTTTCTAGTGATTATATAGCTAAAGGTGAGCAA
GACATCAAAATCATCCCAGAGTGCTACAGGTATATATATGATTGACATTGTACCACAATT
CTATTTGTGGCATCTAC
>G2518-Map3#CLASSI/LTR/Gypsy
CCTCGAGTAATAGATTAGATTGCTCGCATCTTTTTCTTGTTCGTTCTTCGATTGCGCACA
GGAAACGATCTTCGTGATCAGGCCGATCTCGCATCAGCAAGGTCGGTAACCACAGGGAGT
TGGTTCAGCGATTGCATTGGCGCCTCGGGCTTGCTCGTCGTAGTCGGATCGCAAGGGTCA
TCTTCCGCCAAATCGGAATTATCTCTACTCGCCGAAAGATCGGGCACCTCAGCTATATCA
ATTGGTATCAGATTTCCAGGTTGATCGGTGAGTTTATCGAGTGTTTTTTTCTCCTACAGT
CCACAAAACCACATAAAAATTCAGGTTAGACCTTATACCAGCACCCTTTTGAGCCTCGCA
CCTTCTTTCAATAATCTGCATTGTTGAATTTGTGTGCTTTCGCGTCATTTGTTGCTGGTC
GCATTGTGTTCTTTCTCACCATCCTTCTTGAGTCAACGCCACAAACCGAGTCAACGCCGC
TTCCATATTTTTCTCCTTCGGTTACGTCAAAAAAAACAGAAACAAAAGAAAAAAAAGAAA
AAACAAAAGAGAAAGGATAGAACCAGAGAACAAACAAAAAAAAGTAAAGGAACTTGTTGA
CTCATCTCGGTCGTTTTAAACATAACTTGAGGTACCTTCCTTAAACCGGGCATAACTTTT
CGCTCGGTTGTCCAAAAAATCTGAAATTTTTACAGGAGCTTGTTGACACCATTCTGAGGC
CGGCCAAACTCACCTTCGGTCTGTTTGGTTTCGACAAAATTGTCAAAAAAATTCAGGAAA
ATAAAGAAAAAAATTCGTCAAAGTTCTCGCACGCTTTTCAGAGAACTTCCTGATTTTCTG
TAGACCACATCTGAACTCTGTTTTAGGTGAAACTTCGTGTAGCTCCTATTTTGTTGCTTC
TTGTGCTGAGAAAAATATCAAAAAAATCATACAAAAAAAGAAAAAAATCACCTGTCATTC
TGCTAGTTCCATCCGTCCTTTGCACATGTGGCCAGCAATATAGTTTCGTGTTTTGCACTA
TAATTCAACTTTGCATTATTGTTTGATCGTGCTAATCCTTGACTTGAGTGCAGCCTACCC
AGAACTCCACATATTTCTACGACGAGCAGGTTTCTGTTTCTCCACGCAATCGCTCATCCA
ATCTTTCACCGGTTCCACCTGTTGATTGCAGTTCACCACTGTGGCTTGGTAAGAACGTAT
AAGAACTTGATAACAGCATTCCATTGAGCGAGCAAGTTGTCACCACCATTCCCCTGTTGT
CGTCGGTTTTTCTCCTTTTGGTGTTTTGGTGTTTGCGCTAACTATGGCAGGAGCACACGA
CATGGTGGATGCCCAGTTGCAGGAAGTAAGGGGACAAGTTGATGGACTTGCTGCTGACAT
TAGGACGATGCATGAACGGCTTGATTCAACGGTCACTTCGACGACCGAGCGTTTCAACCA
ACTTGACCTTGCTCAAACGGCGACTCGCACCACACTCGACACCATCCTGGCACGCCTTGA
TGCATTGACCACAAAGATGGAGCAGGAATACGGTGGTGACACTGAGCAGGACGATGGAGA
TCGCCGTGGTCGTGCACGCCGTGTGGTTCGTCATCCCCCTAATGACTTATTTTCTAAGAT
TAAATTTAAAATTCCATCTTTTAATGGTAAATATGATCCTGCTGCATATCTTGATTGGGA
ATTGGAGGTAGAACAGAAATTTTCATGCCATGATATTCCTGCTAATAGTGAATTTACTGA
TTTTGCTTTAATTTGGTGGCGTGAGTATAAACAAAAACTTCCCATTAACAGTGTCACTAC
TTGGACCCAATTAAAAACTGCCATGCACCACAGATTTGTTCCTTCCTATTATGCTCGTGA
TTTGCTTAACAAAATGCAGCGTTTTCAACAAGGTTCACAATCTGTTGAGGAATATTACCA
GGAGTTACAAAAGGGTATGCTTCGTTGTGGTTTGGTTGAGTCGGATGACGCTGCTATGGC
GCGTTTTCGTGGTGGTTTGAACAGGGAAATTCAGGATATACTTGATTATAAGGATTATTT
TGATATAACCACATTGTTTGAATATGCTTGCAAAGCTGAACGTGAAGTGCAGGGACGACG
ATCAAAGACATATACTAACTCTTTTGTAGGCCAGGGTCCGACACACAGCTCAACTCCTTC
CAGCCCTGCACCTTCTACGCCTAGCACTACACCGCGCACAGGGACGACCAAGCAAGTGGC
GCCCCCTGCCAAAGGCGCCGCTTCTTCCACAGGACGTACACGGGATATTCAGTGCCATCG
TTGCAGAGGGTTTGGGCACATGATTCGGGACTGCCCAAACAAGCGTACCTTGCTTATACG
TGACAATGGTGAGTACTCTTCAGCCAGTGATTCTGAGGAAACTAGTCATGCTATGATTGC
CACTAACCATGCAGAAAATGAGGAAGTCCACGTTGATCCCATCGACGCCGATAGGTATGA
GAGTCTTGTTGTGCAGCGTGTTCTCAGCACACAGGTTGCCCAGGCCGAAAAAAATCAGCG
ACACACTCTATTCCATACCAAGGGCGTTGTGCACGAACGGTCGATTCGCATCATCATCGA
TAGTGGCAGCTGCAACAATTTGGCAAGTACAGCGTTGGTAGAGAAATTATCCTTGCCCAC
TCGCACACACCCACATCCGTATCACATTCAATGGCTTAATGATGGTGGTAAAATAAAGGT
AACACGTTCGGTACGTGTCCCCTTTTCACTGGGTTCTTATTCTGATTATGCTGATTGCGA
TGTTATTCCTATGGAAGCATGCTCTTTGTTATTGGGTCGACCTTGGCAATATGATACTGA
TAGTTTACATCATGGTCGTTCAAATCATTATTCTTTCATGTTTAAAGGCCAGAAAATAAT
TATACATCCAATGACCCCTGACCAAATTTTGAAAGATGATCTTACTAGGGCTGCTAAAAC
TGCACAACAAGTCAAATCGACATCAGCCGCACCTATTAAATCTGAAATCAAGTTGCACTC
TCCTGTTTTACTTGCTACACGTGCTGATTTTGATGATCTCCATGAAGCTCATATGCCCTG
TTATGCACTTGTATGCTCGCGCATGCTTGTTCCGCTTGATGATGCACCGTCTTTGGATAT
ACCCCCTGCTGTTGTTAACCTTTTGCAGGAGTATGCTGATGTTTATCCTACGGACTTACC
ACCGGGTCTTCCTCCCCTCCGTGGCATTGAGCATCAGATCGATCTCATCCCCGGCGCTTC
TCTTCCGAACCGCGCCCCGTACCGTACAAATCCAGATGAGACGAAGGAGATCCAGCGCCA
GGTGCAGACGCTGCTTGATAAAGGTTACATTCGTGAGTCTCTTAGCCCTTGCTCGGTTCC
TGTTTTACTCGTTCCAAAGAAAGATGGGTCATGGCGTATGTGCGTAGATTGTCGTGCTAT
TAATAACATCACAGTTCGTTATCGATATCCTATTCCACGCCTTGATGATATGTTAGATGA
GCTTAGTGGTGCCGTTATTTTCTCTAAGGTTGATTTGCGTAGCGGTTACCATCAGATTAG
AATGAAACTCGGTGATGAATGGAAAACGACTTTTAAAACGAAATTTGGTTTATATGAATG
GTTGGTTATGCCATTTGGATTGACTAATGCTCCCAGCACCTTTATGCGTTTAATGAACGA
AGTTCTACGGGCCTTCATAGGTTTGTTTGTTGTTGTTTATTTCGATGATATCCTTATTTA
CAGCAAGTCTATAGAGGAGCATTTAGAACATTTGCGTGCTGTTTTTGATGCTTTGCGTGC
TGCTCGCTTGTTTGGTAACATGGAAAAGTGCACATTTTGCACGCAACGTGTCTCGTTTCT
TGGTTATGTGGTTACTCCGCAGGGCATTGAGGTGGATAGCAGCAAGATTGCTGCCATTCG
GGAGTGGCCTACACCGACGACGGTCACACAAATTCGGAGATTTCTTGGACTTGCCGGTTT
CTACCGCAGATTTGTTCGTGATTTTAGCTCCATTGCAGCGCCTCTACATGAGCTTACAAA
GAAAGATGTGCCGTTTGCTTGGAGTGATTCGCAGGAGGTAGCGTTCAACACTTTGAAAGA
TAAGTTAACCCAAGCTCCCCTCTTGCAATTGCCTGATTTTAATAAAGTTTTTGAGCTTGA
TTGGGCTAGGTGCTGTTTTGTTACAAGAAGGAAAACCAGTTGCTTATTTTAGTGAAAAAT
TAAGCGGTGCTAGTCTGAAATATTCTACTTATGATAAGGAGCTTTACGCTTTAGTGCGCA
CTTTGCAAACATGGCAGCACTATCTTTGGCATCGTGAGTTCATAATTCATTCTGATCATG
AGGCTTTAAAACATATTCGTACCCAAACAAATCTGAACCGTCGTCATGCTAAATGGGTCG
AATTCATTGAGTCCTTTCCTTACATTATTAAACACAAGAACGGGAAGGACAATGTTATTG
CTGATGCTTTGTCTCGTCGCTATACCATGCTGTCACAATTAGATTTTAAAATCTTTGGTT
TGGACACTGTGAAGGATCAATATGTTGACGATGCTGATTTTAAAGATGCTTTTGGCCATT
GTATTAATGGGATACCATGGGGCAAATTTCACATACAGGATGGGTTCCTGTTTCGCGCTA
ACAAGCTGTGTGTTCCAGCTAGCTCGGTTCGTCTTTTGTTGTTACAGGAAGCTCATGGAG
GCGGTCTCATGGGGCATTTTGGCGTCTACAAAACGCATGAGGTGTTGGCTGCCCACTTCT
TTTGGCCTCGGATGCGCGCTGATGTTGAGCGCCTTGTTGCACGCTGCACTACTTGTCAGA
AAGCTAAGTCACGGTTGAGCAACCATGGTTTGTATATGCCTTTGCCTGTCCATTCTTCTC
CTTGGCTTGATATTTCTATGGACTTTGTTTTGGGCTTGCCTAGAACTAAGAAGGGGAGGG
ATAGTATTTTTGTGGTTGTTGATAGATTCTCTAAAATGGCTCACTTTATACCTTGTCATA
AAACTGATGATGCTAGCATTGTTGCTGAATTGTTCTTTAGAGAAATTATTCGTTTACATG
GTATTCCAAAAACAATAGTCTCTGATCGCGATGCTAAGTTTCTAAGCCATTTTTGGAGAT
CTCTTTGGAATAAATTGGGAACTAAATTGTTGTTTAGCACTACTTGTCACCCTCAGACTG
ATGGACAAACTGAGGTAGTAAATAGAACTTTATCTACCATGCTTAGGGCTGTTTTAGACA
AGAATTTGAGACGTTGGGAGGATTGCTTGCCTCATGTTGAATTTGCTTACAATCATGCCA
CGCATTCTTCTACAAAGATGTGCCCTTTCCAGATTGTTTATGGTTACATCCCTAGGGCAC
CTATTGATTTGATTTCACTTAATGCTGCGAACGCCCCACATGTAGATGCTGCTGCACATG
TTGAACAAATGATTACCATACATGAACAAACGAAACAGAACATTGCTGCTACTAATGCAA
AAAATCAGGTTGCTGGTAGTAAAGGAAGAAAACATGTTACTTTTGAGCCAGGTGATATGG
TTTGGTTGCACTTGAGAAAGGATCGGTTTCCTACTTTGCGCCGTTCTAAATTAATGCCTC
GTGCTGCTGGTCCTTTTAAGGTGCTAACAAAGATTAATGATAATGCTTATATCCTTGACC
TGCCTGCGGAATTTGGTGTTTCCACTAGTTTTAATGTTGCAGATTTGAAACCATATATGG
CCGAGGATGAGGAGTTGTCGTCGAGGACGACTTCACTTCAAGAAGGGGAGGATGATGAGG
ACATCACTATGAGTACGACTACACCAGCAGCACCTCCACATCAAGCGCCACTTCCTTCAT
TAGCTGGGCCAATCACTCGGGCCCGTGCCAGAGATCTTAACTTCGTCATGCTACTGAAGA
ATGAGGGCCCAGAAGAATAGACGACCAGCCCAACTGCGGCCCATAGTGGACGACCTAGGG
TTGGCCGCCCCTAGGGGCTGCGCCCCCTCTCTATTTATCCAGGAGCTGCGCCTCCTTTGT
TCTTCGAGTTTTGTTTTACGTTAGCTTTAGCTACTCTCGAACACGCGCAAATCTGCGCTG
TCTTCGTGTATTCAGAACTCCACCCTCGAGTAATAGATTAGATTGCTCGCATCTTTTTCT
TGTTCGTTCTTCGATTGCGCACAGGAAACGATCTTCGTGATCAGGCCGATCTCGCATCAG
CAAGGTCGGTAACCACAGGGAGTTGGTTCAGCGATTGCATTGGCGCCTCGGGCTTGCTCG
TCGTAGTCGGATCGCAAGGGTCATCTTCCGCCAAATCGGAATTATCTCTACTCGCCGAAA
GATCGGGCACCTCAGCTATATCA
>G10375-Map20_reversed#CLASSI/LTR/Copia
ACACTTTTGTAAGTGCAATCAACCCTAATTGAGGGTTTTGGTGATTAAATGACAAAACAA
ACTGAGATTCTAACAAGTTTGCTCCTAGTATGTACACAGTATTTCTACAGACAGGAGAAG
CACAGATCTTACGAGCATAAAAGTATAAAGCACAGCGGATTTAAAATTCCACATCAAATG
GCGTGCTCCAAGTGCTTAGAAACAACGGCGGTGCTAAATTTATAATTCTTGAGTCATAGG
AATCGCCGTACAATTAAGAGGGATCCGCGACGGTTAAGTAAGTTGTGAAACGAGCCAAGT
TCAAAATCTTTTGAAAAACTTCTTTGAGATCATTTTTTTTCCAGATCATGAATGCCCTTG
AGAAAAACAAATTTTACTTCCCACAAAGACTCCACCTTTTGTTCTCTTCAAAATTACTCA
AAATTTGGGTTTCAGCCCCCAAAACCGGTTCAACCGGTCCTGAAACCGGTTCAACCGGTT
TTGGTACTGTTCACCCTGCCACCTCTGCTCTGACCTGTCTGACAGTCAGAGCTGTCAGAA
AAGTCGCAGCAGATACTTTTTCTGAAACCGGTTGAGCCGAATTTTTTCCCTACTCAGCCG
GTTTTGAAACCGGTCGAGTCTCCGGCTGAGTAGATCAGTGGACCGGGATCCCCCTGGTAG
AAACCGGTTCAACCGGTCTGAAAACCGGTTCAACCGGTTTTTACCCCTTTTCTCCCAACG
GCTGCCAGCTTTTGGGGGATCCTTTATATACCCCCTCACACACTCTCTCTCTCATTTACT
TCTGCCTCTCCCACGAATTCTTGGCTGACCAACCTTCAAACAAGAGCATTCATTTCACCT
CTCACACCCGCAATCGCATCTCCTTCAATCATTTGAAGGACCCTTGGTGTGAGGTGAACT
CGATCGAACTCGCTGTCAATTTCATCTCGATTCTCCCATTCTCTTTGTTCTTGAGCTCGT
TGCAAACTTAACCGTGTGCGGATTTGTTACTCTTGGAACCTCGTGTTCCTTGACGGTTAG
AGGTTGCTTGGGAGTCTCCAAATTTGTGGACGACCCCAAGAAGTTTGTATCACCCGCTCT
TTGAGCTGATTTGAGAAGAGATTGCCTTGACCTTTGTGGTCGGCTTGTGGAGGATTAGGG
TTGGAAAAGACCCGGCCCTTTGTGGGTTCCTCAACGAGGAGTAGGACACCTTTGTGGTGG
TTGCCGAACCTCGGGTTATATCGCGTGTTCTTGTGTGTTCTTGTTAAGCGCTTTATATTC
GGTGGTTGGTTCATATTATTCATTCGAGTAGATTTTGTGTAGGGCAAGTCTTTAGCTATA
TTCTTCACTACTTCGTATTTGTTCAATAGATTATCTAATTTAAGTTGAGCAGGTTCAAAC
TTGTTCAGTTGTGATTAAAATCGACTGAACCGGTTTGCACCAGTGCAACTTTAATTTAAC
CTATTTTCGAAGTTTTTTAGTGAAAATTTTCAGGTGTAGCCTATTCACCCCCCCCCCCCT
CTAGGCTACTTTCAATTGGTATCAGAGCTTCGTGCCTCGTTTTACGCTTAACCGCGTGAG
GAAACGATCATGTCTACACAACGGGACCATGTGGATCCTCTCCTCGAGGAAATCCCCGTC
ACATCTTCCGGTGAGGAAGTGGACCCCAAGGTCCTCGACCTCGCCATGAAGATTGCCGAG
AAAATGTTCCTCAAAATGAAAGAGGAAGATGCTAAGAAAAAGGCCGAAGAAGAAGAATCA
AGAAGAAAGGCCGAAGAAGATAAAGGTAAGGGAACATTTGATTATAATGACGATCTAGTG
GATCTTTTGGTGTCTAAGGTATTGAGCAAGGTAAGTCTCAACACCGAAGGATCATCTACC
AAAAGCAAAGGTAATGAATTTAGCAAAGTTCAATTCGATTACTCTAGAAATTATATTCCC
AACTTCTCTTTCCGCCCCACTTGGAAAGTTACCAACTCTTAGTGAGTTGAACTATGATGA
GTGGGCCGACAAGATGAAGTCGCATTTAATCGGTGTGCATCCTAGTCTTTGGGAGATTGT
TAATGTAGGTATGTATAAGCCCGCCCAAGGAGAAGAGATGACTCCGGAAATGATGCAAGA
GGTTCATCGAAATGCTCAAGCAGTGAGCATAATTAAAGGAAGTCTTTGTCCGGAAGAATA
CCGGAAAGTTCAAGGAAGAGAAGATGCCCGTGACATTTGGAATATTCTTAAAATGTCACA
TGAAGGAGATCCCAAAGCTAAAAGACATAGAGTTGAAGCTTTGGAAAGTGAGCTTGCAAG
ATATGATTGGACAAAGGGTGAGTCGCTTCAATCACTCTTTGATCGGTTGATGGTGTTGGT
CAACAAAATAAGAGTACTTGGGAGTGAAGATTGGAGTGACTCCAAGGTCACAAGATTGTT
CATGAGAGCTTATAAAGAAAAGGATAAGAGTCTTGCAAGGATGATAAGGGATCGTGATGA
CTATGAGGATATGACGCCTCATCAATTATTTGCAAAAATTCAACAACACGAGTCCGAAGA
AGCCCCCATCAAGACAAGAGACTCTCATGCCTTGATCACAAATGAACAAGACAACCTCAA
GAAGAACAAAGACCACAAAGCAAAGAAAGTGGTCGAGACCTCAAGTGATGAAGATAGCTC
AAGTGATGAAGACACAGCTATGTTCATCAAAACATTCAAGAAATTTGTAAGGAAGAATGA
CAAGTTCCAAAGGAAAGGAAAGAAGAGGGCATGCTATGAATGTGGCCAAACCGGTCATTT
CATAGCGGATTGTCCTAACAAGAAGGAACAAGAAGCCAAGAAGGAATACAAGAAGGACAA
GTTTAAAAAGGGAGGCAAGACCAAGGGATACTTCAAGAAGAAGAAGTATGGTCAAGCCCA
TATTGGTGAAGAATGGAACTCCGATGAAGAGAGTTCTAGCTCCGAGGAAGAGGAAGTGGT
GGCAAATGTGGCCATCCAATCTACCTCAAGCGCGCAACTCTTCACCAACCTACAAGACGA
CTCCTACACTCCAACTTGCCTCATGGCAAAGGGAGATAAGGTAACTTTATTTAGTAATGA
TTTTTCAAATGATGATGATGATGATGATCAAATTGCCATGAAAAATAAAATGATTAAAGA
ATTTGGCTTGAATGGATACAATGTTATCACCAAATTAATGGAGAAGCTAGATAAAAGAAA
AGCAACTCTTGATGCTCAAGAAGACTTGCTTATCCTTGAAAAGGAAAGAAACCTAGAGCT
TCAAGAGTTGATTCACAATAAAGATGAAATGCTAGATGTCTTGACTAAGGAAGTATCTTT
AGTCAAGATAACTATAGAGAATAAAGATAAAGAAGTAATTAACATGAAAACCTCTATAGC
TAATCTTGCAAATGAAAAGAATGCACTTGAATCAAGCATGTTAAGCTTGAATGTTCAAAA
TCAAGAACTTCAAGTGCAACTTGAAAATTGCAAGAACATCAATGCCTCATCTTTAGTATT
TGAATCTAAGTCTAGCTCCTCAAATGATAATTCTTGCAAACATTGTGCCAAATATCATGC
TTCTTGTTGTCTAACTAACCATGCAAGGAAGAATAGCCCACAGGTGAAGGTCAAAGAAAT
TTTGAAAAGATGCTCTAGCAATGATGGGTTAAAGAAAGTTGAACCCAAGTACAAGTCCCT
TAAGCCCAACAATGGAAGAAGGGGGCTTGGGTTCAACTCATCCAAGGAAAACCCTAGCAC
AGTGCATAAGGGGTGGAGATCCCCCAAGTTCATAGAGGGAACCACCCTATATGATGCCTT
GGGGAGGATTCACTCCTCAAATGACAAGTCACCTCAGGTAAAGGTAAACTTGAGTTCCAC
AAAGAGTAAGATGAAGGAAGTGGGATCCTCAAGTGGACAAAAATTTAATGCTCCCATTTC
CCACTCATATCTTTGTGATTATATGTTGACTTGGGATTTAGGGAAATTGGTTGTGAAATA
TGTGGGTGCCTACACTAAACGAAAAGTCATGAAAAGAAGTGTGTGGGTACCCAAGGCTAT
AACTAACACTGTAGGACCCAATTCAATTTGGGTACCTAAAAGCATAGCCTAAACTTGTTT
TGCAGGTCTACTCCTCTGGTGGGTCAAGTTGGGTGCTTGACAGTGGATGTACAAATCACA
TGACCGGGGAGAAAGACATGTTTCATTCATTGCAACTAACTCAAGAAGCACAAGAAATTG
TGTTTGGAGATAGTGGCAAGAGTAAGGTGATTGGTATTGGTAAAATTCCTATCTCTGACC
AACAATCACTTTCAAATGTTTTATTGGTAGATTCTTTAAGCTATAATTTGTTGTCCGTTT
CACAACTTTGTGGAATGGGTTATAATTGCTTATTTTCTGATGTGGATGTGAAGATCCTTA
GAAGGGAGGACTCCTCAGTTGCCTTTACGGGTCGCTTGAAGGGCAAGCTTTATCTTGTTG
ATTTCACAACAAGTAAAGTGACGCCTGAGACTTGTTTAGTGGCAAAGTCCGACAAGGGTT
GGCTATGGCATCGCCGGCTAGCCCATGTCGGTATGAGGAATTTGGCCAAACTTCAAAAGG
ATAATCACATCATTGGACTAACAAATGTTGTATTTGAGAAAGATAGGGTTTGTGGCGCAT
GCCAAGCAGGAAAGCAACATGGAGTCCCACATCAATCAAAGAATGTGGTCACAACAAAGA
GGCCATTGGAGCTTCTTCACATGGACCTCTTCGGACCTGTGGCCTACATTAGCATTGGTG
GTAGTAAGTATGGTTTAGTCATTGTTGATGATTTTTCTCGATTCACCTGGGTTTTCTTTT
TGAGTGATAAAGGTGAAACTCAAGAAATATTGAAGAAATTCATGAGGAGAGCTCAAAATG
AATTTGAGCTCAAAATCAAGAAAGTGAGAAGTGATAATGGGACGGAATTCAAGAACACAG
GTGTCGAAGAATTCTTAGGAGAAGAGGGAATCAAACATGAGTTCTCGGTGCCTTACACTC
CACAACAAAATGGTGTTGTGGAAAGAAAGAACCGAACTCTAATTGAAGCTGCAAGAACCA
TGTTGGATGAGTACAAGACACCTGACAACTTTTGGGCAGAGGCGGTCAACACCGCCTGTC
ATGCAATCAACCGTCTCTATCTTCATAAGATCTACAAAAAGACTGCTTATGAGCTTCTCA
CTGGTAACAAACCTAAAGTTGATTATTTTAGAGTATTTGGTTGTAAATGTTTTATTCTTA
ACAAGAAAGTCAAGAGCTCAAAGTTTGCTCCTAGAGTGGACGAGGGTTTCTTGCTTGGTT
ATGCATCAAATGCGCATGGATATCGTGTTTTCAACAATACCACCGGTCTTGTTGAAATAG
CGATAGACGTGACATTTGATGAGTCTAATGGCTCGCAAGGGCATGTTTCTAATGACACTG
CAGGAAATGAAGAACTACCTTGTGAGGCCATAAAGAAACTTGCAATAGGTGAGGTGAGAC
CTCAAGAAAGGGATGATGAGGAAGGAACCTTGTGGATGACCAATGAGGTTGTTGATGTGG
GTGCAAGGGTGGTGAGTGACAAAGTCTCCACCCAAGCAAACCCATCAACCTCAAGTCATC
CAAGCCATGAAGAAAATCATCAATCCCAAAGGATGCCAACAGTGGTAGAAGATGAACAAG
AAAGTATTGATGGTGAAGTGCCTCTTGATCAAGTGAATGATGAGGAGGAGCAAATACAAA
GACATCCATCAGTGCCTCATCCTAGAGTCCATCATACAATTCAAAGGGATCATCCGGTGG
ACAACATCCTGGGTAGCATCAGGAGAGGGGTAACAACTCGATCTCGTTTAGCTAATTTTT
GTGAATTTTACTCGTTTGTTTCCTCTCTTGAGCCACTTAAGGTTGAAGAAGCATTGGGTG
ATCCGGATTGGATAATTGCCATGCAAGAGGAGTTGAACAACTTCACTAGGAATGAAGTCT
GGTCCTTAGTCCAAAGACCCAAACAAAATGTGATTGGGACTAAATGGGTCTTTAGGAACA
AGCAAGATGAACATGGCGTGGTTACAAGAAACAAGGCAAGGGCACGGTTGGTTGCCCAAG
GCTATACTCAAGTGGAAGGACTTGATTTTGGTGAAACATATGCGCCGGTAGCAAGGTTAG
AATCAATTAGAATATTAATTGCCTATGCTACTAACCATGATTTCAAGCTATATCAAATGG
ATGTCAAGAGCGCTTTTCTAAATGGACCACTACAAGAGAGAGTATATGTGGAGCAACCAC
CGGGCTTTGAAGATCCAAAGAAGCCAAATCATGTTTATCTACTTCACAAGGCACTCTACG
GGCTTAAACAAGCCCCTAGAGCTTGGTATGACTGTCTTAAAGATTTTTTAATTAAGAATG
GGTTTACAATAGGAAAAGCTGACTCTACTTTATTTACTCGAAAAGTTGACAATGAATTAT
TTGTGTGCCAAATATATGTTGATGACATTATATTTGGTAGTACTAATGAAAAATTTTGTG
AAGAGTTTAGCAAAGTAATGACGAACAGGTTTGAGATGTCTATGATGGGCGAGCTTAAAT
ACTTCCTGGGATTTCAAGTCAAACAACTCAAGGAAGGTACCTTTCTATGCCAAACCAAAT
ATACACAAGATATGCTCAAGAAGTTTGGCATGGAAAAAGCAAAGCACGCCAAGACTCCAA
TGTCATCAAATGGACATCTCGACCTAAATGAGGAAGGTAAACCTGTAGATCAAAAATTAT
ATAGATCAATGATAGGATCACTGCTTTACTTATGTGCATCTAGGCCTGATATAATGTTGA
GTGTTTGCATGTGTGCACGTTTTCAAGCAAATCCTAAAGATTGCCATCTTAGTAGCCGTT
AAGAGAATTCTAAGATACTTAGTCCACACCCAAAACCTAGGATTATGGTATCCTAAAGGC
TCCTTTTTCGATTTGCTTGGCTACTCTGACTCAGATTATGCCGGTTGCAAAGTAGATCGA
AAAAGCACTACTGGGACTTGCCAATTCCTTGGGCGGTCCTTAGTGTCATGGAGTTCCAAG
AAACAAAATTGTGTTGCACTTTCCACTGCAGAAGCTGAATACATAGCAGCTGGGGCATGT
TGTGCACAGTTGTTATGGATGAAGCAAACCCTTAGAGATTTTGGTTGTGAGTTTAACAAA
ATTCCACTTTTGTGTGACAATGAGAGTGCCATAAAACTTGCAAACAATCCGGTGCAACAC
TCTAGAACTAAACATATTGACATCAGACACCATTTCTTGAGAGACCACGAAGCCAAAGGA
GATATCGAACTGTTTCATGTGAGCACCGAAAATCAACTAGCCGATATCTTCACAAAACCC
CTTGATGAGACTAGGTTTTGTTTTCTTAGGAGTGAGCTAAATATCTTGGATTCTCGAAAC
GTGTCTTAAAATAACTAAAATTTTGATCACAAATTTGATGGATGAAAATTGATTGTTTGA
GCAATATGAAATGAGAAATATCATTTTTATCTTTAAAATATCTCATGTCATATTTGCTAA
GTGCTATTATAGCCCTTCCGGGCAATATCTGAAAACTGGTTGAGTAAATCGGCTGAGTAG
GCCACTCAACCGGTTTCCCCCTGGTGGAAACCGGTTGAACCGGTATAAAAACCGGTTGAA
CCGGTTTTGGCCGCCTCCGCGTCCGTCCGCTGGCAGTCTGCGCTGACAGCTGCGCAGTCT
GCGCTGTCAGTTTTTGCAGTCTGTGCTGTCAGACTGCCAGAATTTTCGCGCAGTCAACAC
CGTTTTCTGCGCGCTTTTACTGCGCAGTTTGACCAGAAACCGGTTGAACCGGTTTTGGAA
CCGGTTGAACCGGTTTTCTGTTCTTCTGGCCGGCCGACTCCTCCCCCTTTTTATTTCTCT
CCCTCTCTCCTCTTCCCTTCTTCTCAGTTTCTTTTTCCACAGCCGCCGCCGCCCACTCTT
ATTCCTCTCTCTCCTTCACACTCTCTCCACTCCAAAAACCTCACTTGTGCCCTCACATCT
TTGGAAGTGTTGTTGGAGATCCGTTCATCCCGGCGTGTCTCCATCATCTTCCTCCATCTC
GTTGGGATTTCTGTGACCTCAATCTTCGGATCGAGGTATTGCCCTATTTCATTTCCTTGT
ACTCGATCCTACGCGTTCTTGATTATCTAATGTATCATTCGTTGGGTACATTTTAGTTTA
AGTGATTGCAACACTTAGACTATCTTCATTTTGTCACAAACATTGTTTGAGTTTAGCGAT
TTGATATTGTTCGTTGTAGTTGAACCGCTCATATGAACGGTTGAAGTGCATGACTCAATA
TCTTATGCGTTTCTACTCAAACGTGTTTGTTAAGATCCTTGCTCATCATAGGTTCTATCT
CTTATTTCTTATTTCTTAGAATGGTGCGTCGGAGGAACCCGTCTGTGGTTGAATCCGACT
CCTCGGATGACCAGGAGATCCATGGAGATACTCCCCCTCGCTCTCGATCCAAGCGAGGGC
GAGGATGCGGAAATGTCATGCAGGGTGCTGAGGCCTCCGGGTCTCAAAGTGCTCGCGGTC
GGACATCCCGGAATCCTTCCGGTCGGTCCCGACCTGCGACGAATCCGCAGGCGTGGGAGG
CTACGCAAGTGATGATGATGGTGGGAAGGATGATGAAGTTGATCTTCCCCCGGCCTCACG
CTCCTGTGATTCGCGGGTTGGTCCTCCACCGGGCCGAGGCTCGGCGTGCTGGCAATGAGC
CAGTCACTGATTTCACTGCCAGTGGAGGTTCTGCTCTTCTCCAGGATCTCCGTTTCCAAA
ATCCTGCATTGCGCATTCGCGATGCCAGGATTGATGGAAACCGTTTTTGGACTCTTCATC
ATGTGGATTTTTATAATTCAGTTATTCTCCCCAAGAAGCATCAACCCATCCTTCATCAAC
GTTATATCAACTGGGAAGGTTGTGAAGCAATTGGGGACCCAGAGATGACACAGGCATTGA
GGGCCTGTGAAAGGAAGAAGATGAAGAATATCATGACATTCCAATATGATTGGAATGATG
AAGTGATTGCCCAATTTTACTCAACTCTGTGGATAAAGCTAGCTGACGAGGAGAGTCATT
ACAACTACCCTTATCTGAACTTCTTCATTGAAGGTAGTTGGTACAAGGTGAGCTATCGTC
GATTTGCTCACATTCTTGGCTTTTCTGACAATGATATATCTGGAGACAAGATCAAGATTC
ATGATTTCCGGCAGCCTACAAGAGATGAAGCCAAGGATCTTCATCTGTCTGAGTCTGGAA
AGTATTGGGAGTCAACCAACATTCATAAGTATTATCGATATATCAACTCCCTCTGCAGGA
TGACCCTCATTCCAAAAGGGGGTAATCAGATGAACATTCTTGGGGAGAGCAAGGTCTTGC
TCTCTTTCATGAAACCCAACAGCTCAGAAAGGATTAATGTCTTTGATATGATTTGGCAGG
AAATTATTCATGCAGCCTGCTTTCCTTTGAAGGGGTGTCTTCATGCTCCATTTATCATGA
AGATGATTGAGGTTGTGACCCAGTTCAGATTTGAGAAAGGTACCAGACATCAGTCATATA
CCCCTTTCTGGATTGATCCCAACAATCCAGCAGGGCGCCTCAGGAAAGCCCCCTCCAGTT
CTCGTGCTCATACATCTGCTGGTCCGTCTGCTGGTGCTGGTGCTGCTGCTGCTGCTGCTG
CTGGTGCCTCGCGTCCTTCCCCTGGCCGCGGATCTCCCACACCACGTGGTCGTGGTCGTG
GTCGAGGTCGTGGCCGTGGGATGGGTGCCCGCTTGGCCCACGGGTTTGCGGCATTCTTCT
CCATGTGCCGAAATATTGCTGCAGATGTCCATGAGGTGGCTCGACGTCAGCGGGAGACTG
ACGACAACCTTCGTCGTCAAGCTTCCGCTTTGGGTACTCCCTTCGCCCCTCGCTCTCCTG
ATGTACCTCTCCACCCTCCTCCTCCAGATGTCAACGAGTGGTACCAGCAGGCGTATGGGG
TGCCTTTTACGACAGCTGATGACGTCGACGAAGAAGAAGAAGCTTATTTTGATGATCCGG
AGCAGTTTGTCCCGCCTCCATATCACGGGGATCCGGGCCAATCGTCCTCTTACCCTCCGC
CCCAGGATCCTTCTGGCAGTGCTCCTCCTCCGGCCCAGTCTGGGGAGGAACACTTTGCCT
CTGACCTGGCGCACCACCTCTTTGCTCCTCATCATCCTCCTCCCCACTGGTGATCCTTGG
ATTGGCGCGTCTCTCTCTCTCTCTCTTTTTGGTTCTTGTTGCCAAAAAGGGGGAGAAGGT
TTATTATGGCAGTACCCTTTATGCAGTACCCCTTTATTTTTGTAATGAACACATCGGTCT
GTAATAACTATTATTGGTCTATCGTATGATGCATGCATGGCTTGAAAGCCATAAACACTT
TTTGATGATGTGATGAGATGAGCTCTCATTATTGTAATAGCCTGTAGAACTTTTTCATAT
CATATGCTATGCAATAATGAGCTTGTTAATGTGTAATTTTTACTCTTTCTATCATCACAC
TCTTCAATTATGTTTCATACCTCATCATGTTTTTGTGTATGGTGTTGATTGTTCTCTCTC
TCTAAATATGTTGCAAATTGACATATCAAGTCAATGTTAATATCGCAAAACTCATGCACA
TATTTAGGGGGAGCTACACATACACAAAAGACTTTTATCTCGCAAGTATTTGTAACTTTT
AATTTTTATTTCTATTCTAGTTTGTTTTGGCATCAATCACCAAAAAGGGGGAGATTGTAA
GTGCAATCAACCCTAATTGAGGGTTTTGGTGATTAAATGACAAAACAAACTGAGATTCTA
ACAAGTTTGCTCCTAGTATGTACACAGTATTTCTACAGACAGGAGAAGCACAGATCTTAC
GAGCATAAAAGTATAAAGCACAGCGGATTTAAAATTCCACATCAAATGGCGTGCTCCAAG
TGCTTAGAAACAACGGCGGTGCTAAATTTATAATTCTTGAGTCATAGGAATCGCCGTACA
ATTAAGAGGGATCCGCGACGGTTAAGTAAGTTGTGAAACGAGCCAAGTTCAAAATCCTTT
TGAAAAACTTCTTTGAGATCATTTTTTTTCCAGATCATGAATGCCCTTGAGAAAAACAAA
TTTTACTTCCCACAAAGACTCCACCTTTTGTTCTCTTCAAAATTACTCAAAATTTGGGTT
TCAGCCCCCAAAACCGGTTCAACCGGTCCTGAAACCGGTTCAACCGGTTTTGGTACTGTT
CACCCTGCCACCTCTGCTCTGACCTGTCTGACAGTCAGAGCTGTCAGAAAAGTCGCAGCA
GATATTTTTTCTGAAACCGGTTGAGCCGAATTTTTTCCCTACTCAGCCGGTTTTGAAACC
GGTCGAGTCTCCGGCTGAGTAGATCAGTGGACCGGGATCCCCCTGGTAGAAACCGGTTCA
ACCGGTCTGAAAACCGGTTCAACCGGTTTTTACCCCTTTTCTCCCAACGGCTGCCAGCTT
TTGGGGGATCCTTTATATACCCCCTCACACACTCTCTCTCTCTCATTTACTTCTGCCTCT
CCCACGAATTCTTGGCTGACCAACCTTCAAACAAGAGCATTCATTTCACCTCTCACACCC
GCAATCGCATCTCCTTCAATCATTTGAAGGACCCTTGGTGTGAGGTGAACTCGATCGAAC
TCGCTGTCAATTTCATCTCGATTCTCCCATTCTCTTTGTTCTTGAGCTCGTTGCAAACTT
AACCGTGTGCGGATTTGTTACTCTTGGAACCTCGTGTTCCTTGACGGTTAGAGGTTGCTT
GGGAGTCTCCAAATTTGTGGACGACCCCAAGAAGTTTGTATCACCCGCTCTTTGAGCTGA
TTTGAGAAGAGATTGCCTTGACCTTTGTGGTCGGCTTGTGGAGGATTAGGGTTGGAAAAG
ACCCGGCCCTTTGTGGGTTCCTCAACGAGGAGTAGGACACCTTTGTGGTGGTTGCCGAAC
CTCGGGTTATATCGCGTGTTCTTGTGTGTTCTTGTTAAGCGCTTTATATTCGGTGGTTGG
TTCATATTATTCATTCGAGTAGATTTTGTGTAGGGCAAGTCATTTAGCTATATTCTTCAC
TACTTCGTATTTGTTCAATAGATTATCTAATTTAAGTTGAGCAGGTTCAAACTTGTTCAG
TTGTGATTAAAATCGACTGAACCGGTTTGCACCAGTGCAACTTTAATTTAACCTATTTTC
GAAGTTTTTTAGTGAAAATTTTCAGGTGTAGCCTATTCACCCCCCCCCCTCTAGGCTACT
TTCAAGATACC
>G14805-Map3#CLASSI/LTR/Gypsy
GCAGAGTTAGCCTAGGTGCAAGAGAAGCTGGCCCAAGTTACGCCTGAGAAAGATGAAGCC
GTCCAGGTCAGGGATGTGGTTGTTTTGGACAACGTGCTGTGGATTGGTGAATGCCAGGAC
TACCAGACCTTGCTGGTGGAAATCATCCGAGAAAGGAATTCTACTTTGACTGAGGTAGTA
TAGCTCAGAGCAACATAGGTCAACCTAATGCAGCAGTTGAACAATGCAGAAGCTTGGAAC
ACTAATCTGCATGAGGAGGTTCACCAGCTTCATGCCTAGCTCAGTCCAATCAACCCGCTT
GAACCAGAAGAAGCAGATGTCGCTGCAGCCAACGATGGAGGTGTAGTCTCCGAGACCAGC
AGCGTGCATGTGTAGTTGTTAGCTGTCGCTAGAGGATATGCTAACCCTTTTGGATACTGT
TACTAGGAGTAGGAACAAGACTTATGGAGTAAGGCTGATGTAATGATGGCTTCTGACGCA
GGTACGCGTGTGTGGGAAAACACTCTTTTGGTTGGTTGTGCATGCGAGCGGAACAATTTG
CCTGTATGTACATTTAAATATTATGAAGTACGTGATGATGTTGTTGCGCATGTGGGTATG
TGATTCTCGCCTTATGATTTTTTCACATGAAGTTTTCTTCTATGAAATATGTACGTCATG
ATTTCCTTATTTCACACATGTGCAACGTGACTCGTTGCTTACTCATAATGAAAATGTGCA
GATGGTGACAACTCGCCGCATTAACCCGGGGGCCACTAGAGCTTCTGGTAGTGGTAACCA
GGAGGGTGACCATGAAGCACCACTTCCTCCACCTCTTCCATTCACACCTAAGCAGTTCTT
CGCCCAATTTCTTGGAGCTCATAGGAATATAGAGAACTTGCAGCGGAACATGGAGGCAGA
ACTTCACAATGTTGCTAACAACACCCGCCATGGGCAGCCTTAGGAAGCTCAAGGAGTCAA
TCAATATAGCAGCTTCAAGGATTTCATGGATACCAGGCCGCCGATATTCAAGGAAGCAGT
AGAACCCTTGGAGGCAGATGAATGGATCAACACGATGGAGCAGAAGTTCTGTCTGTTGAG
ACTCTCAGACGATCT
>G18389-Map4#UNCLASSIFIED
TTGTAATACTCAAAAGTGTAATAGAAGAGGATAGAGATAATCTTAATAGTTTGTGGTCTC
TACTATTCATTACATGTGATCAACACTAGTTAAAAGAGGATAATTAGAACCAAGAACACA
TAAATAACCTGTGCATCATGCTGGACTTTATTTGGTGTGCATTTTGTGACAATAAAAATA
AATAAATAATAACATGAAAACATAATAATGAGAAGAGAATTGGATTTAATCCCAAAAGTG
CAAATTGGGGGAAGATTGGAAATAATAAATACTATACAAGACAAAATATATGGATCAATA
AAAGACTACAGTACTAGCATGTTTATTTTGTATATTTAACTTATGTACAAAGTTCACATT
CATATTTGAATTCAATTGGAAATTTAAAAATGAAAGGAAAAAGAGACACATAAAAGAAAA
GAGAAAGGAAAATGAACAAATAAAAAAAAGATAAAACCTCATATGGGCCAGCAACTACCC
TATTCGGCCCACCATACCAATCCCCCGCGCGCGGCCCAGTCTCCCTGTGTCTGCTTGCGC
TCACCCGGTGTCACTTCCTGGTGGGCCCCGCAGGTCAGGGCGGGTCTTCTTCTCCTTCAA
CCGAACCGCGAAGATGACGCCGCTGTGACCGCAACCACTTCTCCTCGGATCTTCCGGCCC
CAGCTGGCTAACAGTCGTTCCGCGCCTCCATAAGAAGCCGGCCATAACCTCTCTCCTCCC
TCCTCCTCAATTTCGCGTGCGCCGCCGCCACACCTTCTCGCAGCTCGCCATCGCCGAAGG
GACAGAAGCACCGCCGCGAGCGACCATCTGCATACCGTCGACCCGGTCCTCGGTGGAGTG
ACCCTGGGATCCATCTGGTTGGAAGGAAGGTGAGGTGCTGCGGCCGGTGCTCTGTGTGCG
AAATCCTGTGAAGAAAGGGTCGTAATCAAGTTAGAAGTTGATAGCGCTACGCATATAAGT
CATCCGGATCACGTTTTGAATCCTGGTGGGCGTTAATGGCGAACTCCGGCCATGGTCGCC
GCCGTATCTGCGGGCGGCGCCACCGTGTGCGGATTTCAGATGGGGGATGAGGCGTACGTC
GTCGGATCTCGAGCGAACGGCCTGGATTAGAACACCAGCGTACCCCTTCGCTAATTTCAT
CTCGGCGGTAGGATGGTGATCCGAGGGATGGGAGCGGATACTAGCGTGGTTGGATCTCGG
ACGTTGGCCTCGAATCCGACGGTTGCGGTCGATTACTGGTTCACTTAAAGCGCCTTCTAA
TCGCGACTCTCGGTGTGTGATCCAACGGCCCAGATCCTAGCGTACCCCTTCGGCCGTGAC
TTTTTACTAAAGAGACCCTGAACTATGCAGAAAACAACCCGCAGTCCACTCGGGTGTTCC
CCTAAGTCTGGAGAATTCTTACCCGAGACCCCCTGGTGTCTCCTGGAATTGAGGCCCAGT
CCAGAGA
>G13634-Map3#UNCLASSIFIED
TGTAACACTCCAAAATACTATTCTAGATAAATTAGGAAAACTCATTTCATGATTTAAATA
AATGTGTTTTCAAATAATAGATTACCTAAAAGATTCTTATGTGAACTATCCTTTGTGTTA
AAGATTTATTCTCCAAAAAAAGAATTAAGTTAAACTATCTCTTAATATAGATTTTACATA
AGAAATTATATCCTTTTAAATAAATATGTGAAGATTATAAATTTATTTTATTGTACTTCT
AAAATGTGGCTATGTGTTTGAATTATTTTATTTAATAATTATTATTGTAAAACATCTTAC
ATGAATTATTCCTACTAATTTTCATTTGCTTAAATGGATAAATTAATTAATAAAAATGCT
TTGCATTCATGTTGAGTTTTTTTTGTTGCAATTTATGCTTGAAATAGAAAATTTAACTCA
TCTCTAAATTAGACTTGAATTTTAAATTTAAAATAGAAAGCAAAAATTAGAAATATAAGC
TAATATAATGGATCGATGTATGTTTGGTTGGTTTGTTTGTACACAACGTCCTTTAGGTAA
AGTTGATACAAATTAGGATATCGCAATAAGATATTTAAGAAAATACTCCTTTCAGCTCGC
GTGTAACACCCAAAAAACTTAATTTAAAAATTTAAATAAAAATATATTCTAAGATTTATT
TAAATTGAAGGACTAATATGATTAGTACAAATTAACAAAAATATTATTGGAATAAAAGAG
ATAAGTTAGAGTTCCTAACAAATAGGATATGATTGTAACAGATAAGTACCAGATTAGATC
TATCATGTAAC
>G5578-Map6#CLASSI/LTR/Copia
AGTTATGTCCTGTTACCACCACGTGAACGGACTAAATTGACTGCTCAATCTGTAGAGTGT
GTCTTTCTTGGATACAGTCCTGAACACAAAGGCTATCGTTGTTATGATCCATCTACTCGT
CGTATTCGAATTTCTAGAGATGTGAGTTTCAATGAAAATCGCCCTTTTTTTCACAACAAG
TCCACTCACCCCTCCTATTATCCCACAGAATCCACTTCTTTCATGTGTCTTCCTTCCATT
CCTGATTTTTCATCTGAACCATCATCTTCCACATCCACACCTGATGTTCTTATTCCCATA
ACACCACCTTCCATCTCCACGTCATCCACCTCTTACTCTTCCAAACCACCTATCACCCAA
ACCTACATTCGTCGTTCCTGCTCTATTCCTACGGCTGGTCCTGATACTGATCCTGTACCT
GATTCTTGTACTAACAATACTGAGTCTAATGATGTTTTTAATCAGGGATATCGTCTTCGT
GACCGTGGTACCATTGAACCTCCAGATCGCTATGGTTTTCCACGAGCTGGTGTGGCAATT
GTTGAACCAACTACTTATCAGGAGGCTTCTGGGATTCTTGAGTGGCAGCTTGCTATGATT
GATGAATTGGCTGCTCTTGAACGCACTGGCACATGGGATATAGTTCCTTTACCCTCGCAT
GTTGTTCCTATCACTTGTAAATGGGTCTTCAAAGTTAAGACAAAATCAGATGGTTCTATT
GAGAGGTATAAAGCTCGTCTTGTGGCTCGTGGTTTCCAACAGACTCAAGGACTTGACTAT
GATGAGACTTTTGCACCAGTTGCCCATATGACCACTGTACGAACCTTGATTGCAGTTGCA
GCCTCATCTTCTTGGACTATCTCCCAGATGGATGTCAAGAATGCTTTTCTCAATGGTGAT
CTACATGAAGAAGTTTATATGCATCCTCCTCCGGGGGTTAATACCCCCTCAGGGCATGTT
TGTCGTCTTCGTCGCGCATTGTATGGTCTGAAACAAGCTCCTCGTGCTTGGTTTCAGAGA
TTCATCTCTGTCATCACAGCTGCTGGTTTTTCTTCGAGTGAACATGATCCTGCATTGTTT
GTTCATGTCTCTCCAAAAGGCCGCACTTTACTTCTATTATATGTGGATGATATGCTGATT
ACAGGTGACAACTCAGACCATATTTCTCATGTCAAGAAGCATCTTAGTAAGGAATTTCAG
ATGTCTGATTTGGGTCCTCTTAGCTATTTCTTGGGCATTGAAGTTCAGCAGACTCCAAAA
GGATTTTATCTATCTCAGTCCAAATATATACAAGATCTTCTTGATCGCTCTGGACTTACT
GATACACGCACAGTTGCGACACCAATGGATATTCATTTACAACTTCGTCCGAAGGATGGT
ACACCACTAGCAGACCCAACTCGATATCGCCATATTGTGGGTAGCCTTGTTTATCTCACC
ATCACCAGACCTGATATTGCTCATGCTGTTCATATTTTGAGCCAATTTGTATCCACACCG
ACCTCAGTTCATTATGGTCATTTGCTTCGTGTGCTTAGATACTTACGTGGGACAAGATCA
AGATGTTTACTCTATGCCTCTGATAGCCCACTTCAGCTTCATGCATATTCCGATGCCACA
TGGGCAAGTGATCCTGTTGACCGTTCTTCTACTACAGGTTACTGTATTCTTCTTGGATCC
TCACCTATTGCCTGGAAATCCAAGAAGCAAGCGGCCATATCTCGTTCTAGTGCTGAAGCC
GAGCTCCGGGCTCTTGCTACTACCACTGCTGAAATTATTTGGTTGCGCTGGCTCTTGAAT
GATCTTGGTGTCTCTTGTGACACTCCTACACCTCTGTTATGTGATAATATGAGTGCTATA
CAGATTTCTCATGATCCAGTGAAGCATGAACTTACTAAACACATTGGTGTCGATGCATCC
TTTACTCGATCTCATTGTCAGCAGAAGACTATTGATCTTAAATATGTGCCCTCAGAATCT
CAGTTGGCAGATTTCTTCACCAAAGCACAAACAAGAGCACAACATCAGTTTCACTTGATC
AAACTCAAAGCTTCAGATCCTCCATTTCCACCTTGAGTTTGAGGAGGGGTGTTAAGGCCC
ACATTAGGCCCAGGCCCACTGCCTATATATATATAATAGTCCTTAGGGACTGTCTAATCA
CTATCAATTCTCAGGTTAGT
>G18118-Map3#UNCLASSIFIED
GCCAGGACGCCAGGTACGCCGCCGGGCGCCGGCCCCCTCCTCCCTCCCTCCTCCGGGTGA
GCGCGCAGAAGCGGAAGAGGAAGGAGGTCTTCATCTACGGCAACTACAGGAACTACTATG
GCTACCGGGTGAGCGCGACTGCCTCTATTTCTGCGCCCCCCCTCTGGAACTGATGTTGAG
TGTTCACGCGTGATCGCTACCTGTTCGACGATATGCCTCGCAGTAGGTTCAGGTGTATGT
GGGGTTTGAGTATTTCGGTCCAATCGGTTGGTCTGGAGTGACCCATGACACGGATATAGC
TAAACTTGCATACCTAGCTGCGTGGCTAGGTGATGTTCCGCGGGGAGGAAAGCACTGGTA
CTAGCCTGTGGCCTGCGTGTTGCTGGCTGGACTAGTGGGTAGGGATGGAGTAGATGGGCT
CTTACATGTAGCTCCTTACCTCGGATTCTCCAATATTTATTCCGTATAGCATGCCTAGTG
CTGTTAGAGTGGGAGGGGAACTTAACATTTTCCAGCTGATAAATTATAACTTTAACAATT
CTACAGATTGATCGCAATGTTGGTGAAGATCCTCGCCTTGAGGCGTTCAAGAAACAGTGG
TTTGAAAAGAAGGATTGTCTCGATATTGGATGCAACCAGGGTTTGGTAACGATTGGCTTA
GGTAACCTTTTGATTTTCCGGATAAACTCTTGACCTATTAGCTAAATTCTTATATATAGC
TTAAGAAAGTCTGGTTCACTATTTTTCATTTTGGTTGGTATATTCACACAGCACACTATT
CAGCTAGTCCCTTCTCTAGGACAAAAAATCATGTCTTTTTTGCGTGCCAATATCATATAT
TCAATCTGATAATATCCAGTAAAGCAGTAAGCTCAGCTGGAGTTTCCATACATGTCATAA
ACATTTAACCATACTCGGCCACAAAATAAACCCTATTTAACATATTTTGAAATTTGAATA
TTTATTGCAAAATGTTCTCATCTTTTGTGGGGTCCTTTCGGTTATATTTTTTGATTGCCA
ATAAGCCTCGCTGTTTGTTCTCTTATTATGCAGGCCCCATGGTAGTGATTGTGGTATAGT
GAATGTGAACATACCTACTAATGGTGCTAAAATTGGTGGAGCATTTGGTGGAGAAAA
>G12517-Map3#CLASSI/LTR/Copia
GCGATACTGAAAGTTCCCTATGCCTGGGAACAGGATCTGGATGTCGCCTAGAGAGGGGGT
GAATAGGCGAATAATAATTATCACTGTAAAACTTAAAACCTTACTCTACTCAAAGACTGG
ATCACAACGGAATGAAGATTGCTTCGAGTAGGTGGCAGCGGAAATGAAGTTCCTGTCTCA
AAGAGTCCTGCACTTCACAAGTAACTTATACCACAGATAATAGTATATGAAGTGCACACC
ATACTAAAGCAAGAGACAAAGAACAGAAATAGAGACAAGACAAGAGACACAGCACAGAGC
ACGCAGGACACAAGGATTTATACCGAGGTTCGGCCAAGCCTGAAATGCTTGCCTAGTCCT
CGTTGGAGTTAGCCACACCTTGGCTTGGAGTATCTTACTCCGTCCTTCGATGTGCTCAAA
TATGTCAATGTGACAGATAGAGCCTTCCAATATGTTGATGGTTGTTACAACATTGCCGTG
GCTGCTTACAACCTTCTTGACAGCACTCCGGCAGAGTAACAGTGCTCAAGATCTTGATCT
TGCTCTCAGCAACACTTCCCCTCTCTCTAAAGGCTTATAACTGTGCCTCTACACAACTTA
GAGAGAAATACACAAAAAGAGGGAGAGCAAAATGATTTGCAATGAGTCTACAAAGTGTTG
CTGCACTTGGGAGTCTTCCACA
>G3291-Map20_reversed#CLASSI/LTR/Gypsy
TCACATTATATACGAATCACTTAGCTTTTCCTAAAGGATAAAATAAAGTAATAAGAGTTT
AAGTTCTTTTATAACTTAAAATGTTACTTTATATATTGACTTCGATATAGCTTTCTTAAT
AAAGAATATAGGCTATGTGTTTTATAATGAAATTAAAAGATAGTTATTTGTTTATTATCT
TTTGCATGAAAATCCACTTAAGGGCCTATAACCTAGCTTTTCATAAAATAGGTGTTTAAT
AATAATGATCTTTTCACATAAAACCTATTTAGACTTATATCTTAGTTTGTCATAAGTGAA
TGTTTAACAATGATTTATAATATGTTCCATAAATGCTTCTAAAATTTAATAACGTGTTTA
GTAGCCCATTAACCTTAGATATATATAACATATATCTTTTCTAAAATGGTTAAAAAGGTT
TAATATTGTTATAACGTGTTTTATCGTCTTATAAACCCTTAATCTTAGACATATCACATA
TGACGTTTTATAAAAGATTAAATTTGGTGAACCTAATATTTGTATATTTTAATTAAGATT
AAGATATTTTAAGCTCATGTCTTGTTTTATAAAGTATAGATCACACATTTTTTGAAGAAA
AGAATACCCTCTTATTATAACCATTACTTGCGATGTTTTTGAAAAGCGAACGCTCTCTTT
TCGTTAGGCTTTCTTTTAGCTTTACGTATGGTGAATGTTGTATGTTATTGAGTGGTGTTT
GTTCTTCTTGTTTGTTTGTGTGATATTCAGTGGTTGATCTAGTAGTTAAGAATCAAGATC
TATTCCTATCCGTGGAAGGAACCTCAAGTTTTCAATAAGCAAGGCAAGTGGACTTCTCCC
TCTGCATACTCTGTTTGATCCCAAACAATACATTTAATAAAGTTTATTCTTTTGGATATA
TATATATATATATGCATAATTTGATGGGTTACCTATTTAGATACCCCTAACCTTTCCAAC
CTTATTCCTTGATCAAACCTGGGTATTATGATTTAATCAAGTAGCTATGCTATTGCTACA
ACTTTAAATTTATGCAGTCACTCCTGTTTATGATATTAATGTTCCAAAATGGTAAGTTTA
CTTTATTGTTGTTAACCCGATGGTTAAACAAGATTATTGCATATTAATTGGAACATGGAG
TGACCACCCGGGAAAACAGTGCTACCATGAGAACTATCATGGCTCTGGTCTTGGCTAAAT
AACTAGGGAAGTCTTATGTTGGGTGCTGGTCGTGGTCGACAGGAACGGGGGCATCTGGCA
AGCTCTTATAGTTCCGGCTCAGGCAGATTGGATACGGGCATAGTTCCCAAAGCTTTACCC
TGTAGTCTGGACTATAAGTTGGTTACGGTAGGTGTGCCTTATGCAGTTTGACCATTTCCA
GCATTTGCGTAATGAGGACTCTAGGGAGAAGCCTCGTAGTGAGACCCTGGCCATTCACCT
CGGAAGTGAATACGGGTCTAGCTAACCCGGGCTAGAAGGGAATCGCGACTCATGGGTAAA
GATGCGCCACCTCTGCAGAGTGTAAAACTGATATATCAGCCGTGCTCACGGTTATGAGCA
GCCTGGACTCCTCACATGATAATTGAACTTGAAGATGGAAATAAATCGAGATCCGATGAT
CTGCCAATGGTTTTGCTTAAGTGGTTTTCACTTAAGTGTTTTTTAGATATACTCTATTAT
ACCTTTGTTTAATGGGAATACTTGGGATTCACACTTATTAGTAAGACAGGTGTTGTTAAT
AAAATGTTGACCAACTAAAATGCTTACTGCTCAACCTTAGCCTCACCTTGTTAAACTTGC
ATTAGTTTTTCCCCCACTTGCTGAGCCCCGACCATAAGTGAGCTCACCCTTGCTTAGATT
TTGATCAGAAGTTTGCAGATGAAGATTATGATGCTGAACTCCATGGATGCTAGTCTAGTG
ATACCCCCGGTCATCTTCCTGTGGATGGATGTCCATGTTTCGCTGTACTTTGATGAATAA
AGGTTAAGACATTATGTCTGTTCGAAGTGTAATATGTTAATATAATCGTTATTTACGCTT
TTATGCATTGTTCTTTTGATATATTACACTTGTGACGTCAACATATGTGTGGAAATAGAT
CCTGGCACACATATGCTATGCACCCGGCTCTGCCCCTTTGGAAACGGGTGTGACAGAAGT
GGTATCAAAGCAATGTGACCGTAGGTCGCTAGATTAGTTAGAAATGGAAAGCCCAGTCAG
TCTTTCAAAACTTGACTTATTTGTCTCCATAAAAACTTACTTTATATCAAAACTCGTCTC
TTTTATCTTCAACCCTTCTTGTCTGATTCTTCGTCTATCAGAAGGTTCTAATGAGAAGCA
TTGCAAGATGATCAAGCTAGGATTGCGGAACTTGAAGCGAAGTTTGCCAGAAGAAACCCT
TTCGAAGCTATCGACGATGCCCTATTCTCTGTCTTATCCCCACTCCGCAAGAAGTTTTCG
TTATGGATCCCCTGGATCTATTACCATTTGACTTCTTGGCTAGGTTGATAGGATTGTTCT
TTAGTATTAAGATTTTCGACTAGATCGGTAATGGCGATATTATATTATATTATATTATAA
GTGGTTTTCTAATCCATAATATTGCTATATAACCCTTGAACTTCTTATACTTTTGTTTTC
TTGCCATTGTATTGCCATCCTTGGGCAATATCTACCTTGATATATTGAATCCTTTGTCTC
TCTACTTTTCTCCTTGATAATGCTTTCTCCCTAATTCACTTTATATCCTTGGTTATATCA
TTTATCCTCACTTTAATAGTTCATGGTTATCTTATTGTCACTCTTGGCCACCAACAAATA
TGTACCTTGATCTATGACTCCTTGCTATTTCTCTACCTG
>G8897-Map5#CLASSI/LTR/Copia
GAGTGACCCTGTCTCTTCGTCAGCCAGCCGAGTGACCCTTCTCCTTCAGCTGCCGACTCA
TGGCATGACTCGGCGAGAGCTGGCCGACTCATGGCATGACTCGGCGAGAGCTGGCCGACT
CTTGGCGTGACTCGGCGACCTTTCTCCTTCAACTTCCCTCTGCGAGAGGTTAAATAGAGG
AGCACCCCTGTCACTCGGTACACGCGAGAAACACTTTCAGAATCTCACAGTCCAGCCGCC
GAGTGAGGGTATTTCCATCTCGTGACTCTGCGCGCACAGAGAAGCGAGAGGGCAGGTGCC
TCCGAAGCCGGTGCCGTTCGAGACCTTGCACGGGGGATCGGCAATTAGGTTTTTGGGGAG
CGTCTACGCGACTGCCCAAAACATCTTCAACATGACAAAGGAAGCTGGCCAAGGATCTGG
ATCATCAGAGCGCATAGGAGGGTATGATCAGTTTATTTACTTACTGTTTTGTGTTCTGGA
GATTATATATGTTTCATATATTCATCTATGCTGTTTCATATTTACGAATGATTTTATCTT
ATCTGTTATGTCTTATTATAATATGATAGATCTGTCTGTTTTAATTTTACAGTCATGCTA
TTTATGTTTCTATCTGTTTATTTTCATTTGTTCAGTCAGTATACATGTTTATCGTATTTA
TATGATTTATATAATTCACATGCTCTATGTTCTCTTGATTCATACTGGTATGGATCAATT
TAAGATCACAATTTCTATGGTTAATTATTTATTATATGTCATCATCATAATGTTAATTTA
TGGAATTAAAATAATACGGAAAATGCCTATAATTCTAACAATCCAAAAACCTAATGTTAG
GCATTTTTCTGTCAGAGGTTTTGCTGCTGTGCTAAAGCCTGATCCTTTTGATGGTAAAAA
CTTCTTGATATGGAAAGCTAAAATGGAATTGTGGCTAACTGCAATGTCTTGTTTTCATGC
CGCTGAGGGCAAGCCTGCCAACTTACCTCCTGAGGATGAGGCTAAGTTTAAGGCTGAAGA
CAACCTCTTTCGAGGTGCAGTGATTAGCGCACTGGACACAAAATTCCAGAAAAGCTATAT
CATCCTTCCCACGGGGAAAGAGCTGTGGGATGCTCTTGTTGGAAAGTTTGGAGTTACTGA
CGCTGGTAGCGAGCTGTATCTCATGGAGCAGCTGTATGACTACAAGATGGTTGAGAACCG
ATCTGTAGTGGAACAGGCTCATGAGTTTCAGGCACTAGCTAAGGAACTCGAACTTTTTCC
TTGTCCTTTGCCTGACAAGTTTGTGGCTGGCGGTATAATCGCCAAGTTGCCACCTTCTTG
GAAGGACTTTGCTACCTCTCTCAAACATAAGAGACAAGAGTTCAATGTGGAAGAGCTCAT
TGGTACTCTTGATGTTGAGGAAAGGGCTAGAACAAAGGACAGTGGAAAAGGTGTTGAGAC
CTCTACTGCTAATGTGGTGCAGAAGAGAAACTTCCGCAAGTTTAACAAGAAGAAAAACCA
GAACAAACCAGAGAACGCGAATAAACCTGTTCAAACAGCACAGTTTAAAAAGAAGAACAA
CAATAACAAGGGAAAGGGAGGATGCTTTGTCTGTGGCAGTGATCAACATTGGGCAAGAGA
GTGCCCTGATCGCAAGTTCACTCAAGACAAGAAATCAGCTAATGTTGTAACCACTGAAAC
TGAAGGAGGAACATCTGGGTATGGTAATTCTTTACCATTTGTTCTTTCAGTCTGTAATTC
ACCTGAGTGGTGGATGGACAGTGGTGCAAACATTCATGTGTGTGCTGATGCCTCTATGTT
CACTTCCTACCAGGTCGGGAGGTCTGGCGCCTTGTTAATGGGAAATGGGTCGCGTGCTCA
TGTTCTTGGTGTTGGTACGGTCATTCTGAAGTTTACTTCGGGAAAGACGGTGCCATTGAA
GAGCGTGCAGCATGTGCCCTCTATCAAGAAGAATCTCGTTAGCGCTTCTATGCTATGTCG
AGATGGATACAAAGTTGTTCTTGAGTCTAATAAATGTGTTGTGTCGAAACATGGTACTTT
TGTTGGTAAAGGATATGACTGCGGAGGCTTGTTCCGCTTATCACTGCATGATGTGTGTAA
TAAACTGGTGAATTCTGTTAATTTTTCTGATGAGTCAGATTTATGGCATTCACGTTTTTG
TCATGCAAGCTTTGGCTGTCTTATGCGGTTAGCAAATATAAATTTAATTCCTAAATTTAA
CTTGGTCAAAAAGTCTAAGTGCCATGTGTGTGTTGAATCAAAACAACCCCGCAAGCCTCA
CAAGGCTGCTGAGGCGAGGAGTTTGGCACCTCTAGAACTTGTTCATTCTGATCTGTGCGA
GATGAATGGAATTTTGACCAAAGGTGGTAAAAGATACTTTCTCACTTTTATAGATGACTC
CACTAGATTTTGTTATGTGTATCTCTTAAAAACAAAAGATGAAGCGTTCAATTATTTTAA
GGCCTATAAAGCTGAAGTTGAGAACCAACTTGAGAGGAAAATAAAACGTTTAAGGTCCGA
CCGAGGTGGAGAATATTTCTCTAATGTGTTCGATGAGTTCTGCGTGGAACATGGTATTAT
TCATGAGAGGACACCGCCATTCTCACCACAATCCAATGGGATTGCTGAAAGGAAAAACCG
CACTCTAACAGATTTGGTGAATGCCATGTTGAGTACAGCGGGATTATCCAAGGCATGGTG
GGGTGAGGCGATTTTGACAGCATGTCATGTCCTGAATAGAGTTCCAACAAAGAACAAAGA
GATCACTCCATTTGAGGAATGGGAAAAGAGAAGAGTAAATCTCTCGTATTTGCGCACTTG
GGGTTGCTTGGCTAAAGTGAATGTGCCAATCAACAAAAAGCGTAAACTTGGGCCTAAAAC
TGTTGATTGTATATTCCTTGGGTACTCTTTTCACAGCACTGGGTATAGGTTCTTAATTAT
AAAATCTGATGTGCCTGATATGTATGTTGATACTATCATGGAATCAAGAGACGCAACATT
TTTTGAGAATGAGTTTCCCATGAAGAATACACCTAGTGATACAAGTCATGAGACTATAAT
TCCCCATGAGCACGAACTGTCGATTCCTATAGATCATGCTGAGGATTCTCACGTGCACAT
CCCTGAGGAGGATGACACTATAGTCACTCGAAAGAGCAAGAGACAGAGGGTTGCAAAATC
CTTTGGTAATGACTTTATAGTGTACCTTGTGGAAGACACACCAACTACCATTAGTGAGGC
ATATTCCTCTCCTGATGCTGACTTATGGAAGGAAGCAGTAAGGAGTGAGATGGAATCTAT
TATGTCTAATGGAACTTGGGAGGTCGTTGACCGTCCTTATGGTTGTCAACCTATAGGTTG
CAAATGGATCTTCAAGAAAAAGCTTAGGCCTGATGGTACAATTGAGAGGTACAAGGCAAG
GCTTGTGGCCAAAGGATATACCCAAAAGGAGGGTGAAGATTTCTTTGATACCTACTCACC
AGTGGCTCGATTGACTACAATTCGCACATTAATAGCCGTGGCAGCCTCTTATGGTCTTAT
CATTCATCAGATGGATGTTAAGACAGCTTTCCTAAATGGAGAGTTGGATGAGGAGATCTA
TATGGATCAGCCAGAAGGGTTCATTGCGGATGGTCAAGAGAACAAGGTGTGCAGGTTGAT
AAAATCATTGTATGGCCTAAAACAAGCACCTAAGCAATGGCATGAAAAGTTTGATAATAC
TCTTACAGCAGCTGGCTTTGTTGTAAATGAATCTGACACGTGTGTATACTATCGGTATGG
TGGGGGTGAGTCTGTTATGCTGTGCCTTTATGTTGATGACATTTTGATCTTTGGATCAAA
TCTCAATGTGATTGAGGAAGTTAAAAATCTTCTATCGAGCAATTTCGAGATGAAAGATTT
GGGAGAGGCTGATGTCATTCTAAACATCAAGCTTGTTAGAGAAGCTGATGGTGGGGTAAC
TTTGTTACAATCCCATTATGTGGAAAAGGTATTGAGTCGCTTTGGTTTTAGTGACTGTGA
TCCTGCTCCAACACCTTATGACCCCAGTGTGCTATTAAGAAAGAATCGGAGAATAGCAAG
GGATCAATTGACATACTCCCAGATCATTGGCTCGCTCATGTACCTTGCAAGTGCAACAAG
GCCAGACATCTCTTATGCTGTGAGTAAGCTAAGTCGGTTTGTGTCGAAACCAGGAGATGA
TCACTGGCGTGCTCTTGAGAGAGTGTTGCGGTATTTGAAAGGTACTATGACATACGGTAT
TCATTATACCGGAAACCCAAAAGTGCTGGAAGGCTATTGTGATGCCAACTGGATTTCTGA
TGCTGATGAGCTTTATGCCACAAGCGGATATGTGTTTCTGTTTGGAGGTGGCGCTGTTTC
CTGGAAGTCTTGCAAGCAGACTATCTTAACGAAGTCTACAATGGAAGCAGAACTCGCAGC
ATTAGACACTGCTGGGGCTGAGGCCGAGTGGCTTCGTGATTTCCTATTGGACTTACCGGT
AGTTGAAAAACCGATACCGGCTATTTCCATGAACTGTGACAACCAAACGGTGATTACAAA
GGTTAACAGTTCTAGGAATAACATGAAGTCTACAAGGCATGTTAAGAGGAGATTGAAATC
TGTCAGAAAGTTGAAAAACTCCGGAGTTATAACTGTGGATTATGTCCACACATCAAATAA
TCTGGCAGATCAATTCACTAAGGGTCTATCACGCAATGTGATAGAAAGT
>G12643-Map3#CLASSII/TIR/nan
TAGGGATGAAAACGGTCGGAAACGGTCGGTAAACACTAAAACCATTACCGTTTTCATATT
TTTTATCGGAAACAAAATCGAAAACGGTAACTCCGGAAACGGAAACGATATCGGTATTTC
GGAAACATCGGAAACGAAAGTTTGGTGCGGAAAATACACCGGTAACGGTCGAAATCTAAA
ATACAATCGGTATCCACTCGATCTAGCTGACATGACATGCTTACTTATGAAATATTTTTT
CCTCACATAAAGAGTTTTTCACAACCTCACAGGAAAACCCTAAAACCTAGTGTGTGGAAA
AGACCAAATCGTTAATCTCAACTGCCTTCCAACACCATCTATCCCAAAAAAAATCTTAAG
GTGTCCAAAAAAATACAAAAATAAGTAATCCTTATCTAGAGACGTACAGGCGATGCGAAA
AATCACATGCTGGAAAATTCCAAAAAATTCCGAGACACAATTCCGGAAAATTCCGAGACA
CAAATCCGGTAATTTCCGACAAAAACCGGTAACCGAAGGAAACGGTCGGTAAAACACCAC
GCCGATAACGATACCGATTCCGATAGAAAATTCCGAAAACCGATTCCGTTTTCGAAAAAT
ACCGTTACCGATGAATCCGATCGAAAAATTTCAAAATCGGTTTCCGGAATACCGAAAAAT
TCCGAAACCGTTTTCATCCCTAC
>G1721-Map3_reversed#CLASSI/LTR
TTGAAAGCTCTCTTGTGAGTTTTGGTGTTTGGATGACAACTCAATTAAAGGACTAACAAG
TGTGTTGAGTGTTGAACAGGTGCTCAGTGTAAAGCTGACAGGGTTCAACACAAGTGAACA
AGTGTGATGGCCCAAGGACTAGATGATGATATATATAATGGGCATCACAAGTTAGATGGA
CATTGCAAAAGTGATACTCGGGTGCGTAGCTCGGAGACAACTGATCAAGCCAAGGACGGA
GGCAAGAAGAGCTTCGAGGTACCAAGTGCACGGGAGAAGGTCAAGGAGACTGAGGAACCC
AAGGCCAAGGGTGAAGAAGAAAGCTTGCAAAGTCAAGGGTGATCGAGTTGAGAACAGCTA
CAGCACATCAAGGGTCACTATATAAGGACGTGACTTACAACCAATGAGGTAACAGCTACA
GTTATGTGGTGTAAGTCATAAGGCTCAAGATCAAGCTCTAAGAAGGAGATCAAGGTCACT
AGAAGGAGAACAAGTGTCAAAACCAGAACTGGAAGCAGCCCAAAAGAGCTAAGTTCATCT
TGATCTTTAGTTTGGGTTGTTCCTATGTTTGGAAATGTTCTATGTGACCTTTGCAGGATG
TTGGAGCTAAGAAATGTCAATCTAGATCAAGTCAAGCCGACTTGATGATTTATGAGTCCA
ACATCAAAGCTCAAGCATGTGAAATGCTATAGATGTAATAATTAAGAGAAGGTATGTTTC
TAGACTTAGTACATTGGTTTTTGTGTACTAATATACTTGTCTAAGTGTTAGAAACAGAGA
GAAGAAGAAAAGGAAAGAGGTGCAAATGCTTGGCTGTGTACAGCCTTCCAACGGCTCCTA
GGCCCCTTGTGCCTATAAAAGGGACCCCTAGGCGCCTCAAGCAATATAGAAGTGCAGCCA
ACAAGTGTAGACATCACTCGAATCAATTCTCACTCTCCCTCTTGTGTGTAACTCTATAGT
TTGTGTAGAAGGCACAGCTATAAGCCTTTAGAGAGAGGAGAAGTGCTGCTAAGAGCTAGA
GCAAGGTCTTGAGCGTATCGTTACTCTGCCGAGGTGCTGCCAAGAAGTTTGTAAGCAGCC
GCGGTTCTGTTGTAACCCCACTCAATAGTGAAAGGCTCTATCTGTCATACTGACAGATCT
GAGCAAACGGAGGAAGGAGTTGAAATAGACTCCAAGCCCAGGTGTGGCTAACTCCAACGA
GGACTAGGCAAGCATTTCAGGCTTGGCCGAACCTCGGGATAAATCCTTGCGTCTGTGTGC
TCTATTCTGTATTGTATCCTGACTCTCTGTCTTACTCGTCTTTATATCTGCACTTCAATA
CTTATCTATGGTATAAGCTTGATTTGAAGTGCAGGACATTATTGAGACAGGATCTTCCAT
TCCGCTGCAACCTACTCGAAGAGTCTTCTCACTCCACTGCGTACTAAGTCTTCGAGTAGA
GTAAGAATTTAAGTTTTAAAGTAATAAGTTTTATTCGCCTATTCACCCCCCCCCCTCTAG
GCGACATCCAGATCCTGTTCCCGGGTCAAAGGGAACTTTCAATTGGTATCAGAGCTAGGC
CTCTCCAGTGTGGGCTTAGCCGTCCGGAGATAACGATGTCGTCACAAGAGGTAACTGTAG
AACTTCTTTTAGGCGATGGCTCTAATTACAAATCTTGGTCTGTCTCTATTTATAATGCTT
TCATGAGTGTTGATTCTGATTTGAGACAGATCTTTAGTAGAAGTATTTTTCCATCTGATA
TTAGTAAAAATCCCTCTAATGATGAACTAAGATGTTTTTCTCTCAATCACCGTGCTTGCA
ACATCTTAGTTGATTCTCTTTCTAGAGGTGCCTATTTTGCCATCATGAGTAGTGATAATG
ACTTAATTGTTGATGCTCATGATTTATGGAATAGGATTAAAGAAAAATATTTTATGTCAA
ACTGTGATGCTCCTACTCCCTATATTACTTGTGATACTAACCATTCAAAGGGAGAAGAAC
AAGAACGATGGCACCCAAACGATGAATCCACCTCGTCGACAGGTTTGTTCTCCACTAGTG
ATAAATGTTTTATTGCTAACAATGATGGTGGAGACGAAAGCTATGATGAGGAGGAATATG
AGGATGATAGCGAGGATGAATCTTCATCACCACAAGGTACATTTTCCTATATTGCTTCCA
CTGACATTAATGACAGGGAAAATGAGACCGATGATGTGGAAGAAGAGGAGATTCGCCGTT
TCTACACCCATCTCAACAAAGAAGACAAAGCGCTCTTGATTAAGCTGTTGAGAAGGAACA
AGGAACAAGGCGAGACGCTTCTCAGGCTAGAGGAGACTCTCATCAAAACAAACGACAGCC
TGGAGAAGATGACCAAAGAACATGAGGAGCTAAAGTGCTCTCATGATAATTTGGTCCAAC
GGTATGATTCAATTTTAATTGAGCAAAGTAGTAATGATGATGCTTTATCTTGTATTGCTC
AACTTAAAATTGAAAATTCCATGCTTAGGAGTCAAGTAGAATTGTTAAGTCATGATAACC
TTGCTCTTACTGAAAAATATGATTTATTGTCTTATTCTCATGATAATCTCTTGGATAGAC
ATATCATGCTTAATGTTGCTCATGAGGTTATAATTACGAACCTAAATTCATGTGAACCTC
ATTCTCGCACGTGTGCACATTTGAATTGTATATCACCATGTGCTAACCCCTGTTGTTCAA
AAGAAAGCCAATGTTTGAATAAGCATCAAGATGCAGGGTCACAAAAGAAAATTGTGTGGG
AACAAGAAGCAAAGACAACTAAGGAGAAGACGCATTGCTCAACTCTCTCAAGATATCCAC
GGGCGCGTGGTGAAGAAGCTTGAGAAAGGAAAAACTGCAGCAAGTGTTGAGCTTCATAAA
AAGATTGTTCCTAAAGATGAAGAAATCAACATGAGCTTGGAAAAAGGTAAAGATTTATTT
AATCATGTTGTTTGCACTGACCTTTTCTCAAGTGCAAAAAGGGAAGAGGAAAAAGGAGGT
GTTTCAAGTGCAAGAAGTTAGGCCACCTTATCGCGTCTTGTCCGTACGAAGACAAGGATG
AAGGGACAAGGAGTTGTTTTGGATGCAACAATAAGGACCACATGATCACTTCTTGTCCGC
TATTGATGAACCAAGCACGTGCACTCTCCAAGATGACCCCCACTAAGGAAAATAACAAAC
AGCAAGTGTCATGTCAAGTTGAGCGACGCTTCTGCTACAAGTGTGGCGAGCAGGGTCATC
TATCCAAGGTATGTAATAAAGGTAAGGCTCCTAAACAAGTAAAGTTGTCTCAATCTCATT
TGCTTAGGAGACCCAAATCATATACTTGTGCTAGATCTACAACTAGCTCACCTAGAACTA
GCACAAAGACTATTTGGGTGCCAAAGGCACTTTTAGTTGATCATTATGGACCCATCCCGA
GGTGGGTACCAAACTGTGCTAACTAGACCATGCAGGTGCTTTGAGATGGACTGGAGACCA
TGGGAGAGCTTAAGACGGTTATCTAAAAATGCTTAAGCTGTCAATTGTTTTGGTGTTTAT
TGACCCAAGGTTGAATTATTGTAAAACACTAATCCCATGTTCATCTCAAGTGAAATAAGG
TGTATAGGTCCTGAACCATTATTGGTGAATCAAGTAAAGGACTTTGATGAGAATCTACAA
CGTGCTCTCCAAAGGACGGTACCCGTGTATTTTAAGTACATAACTGCAATTTAGTATTGC
TCTTAAGTTGGCTTGTTGTGCTACCTGTCTTTGGAGTAGTGATGCTTTATGATTGCCTGT
GTTAAATGAATCATAATGATGTTTGTTTAATCATGACTAGTGCACTATAGGATATATCTT
TTGAATCATTCATGGGTAGCTCTTTCATTTGTTATATCCACAGCGATTAACCCTCTTGGT
GTATATGGATAAACATGTAACTGTGTGTAAGTCATGCTATGTGCAAATATGACATTTTGT
TTAGTCCATGTTCACATGATTACCCTGGTTTGGTATTGTGTGAATTTCAAATCCATGTCG
TGCCCTTTTGAGCTATGAGATGCGTAAGGAGCCCTGAATTGGTGATAACAAGTGCTCTCA
TAAAGGCAAAGGTATGGAAAATGGAACTGTGCAATTTTATTGAATATCTTGAAGTTCCAT
TAATTGTGATCATAGCTATGTTCTTGTCTTTCAATCGGTAGTATCTTGGTTTAGATGATT
TATGCCTTTAAAATGTTGTTTCTTTTGGTGCATCTAAGAAACCTTCTTAATTATGGCATG
CTTAGACATTACGCTTTATATGCATGATTGTGTTCTTCAATTGGTACAGGTGGTACAATG
ATTGTCATGTATGTGGTACAATGATTAGCATGCATTGCTATATTAAGTCAATCTTTCATT
TGGTACTCAATTGGTATTTCTTTGTGATGAAATTGAGAGTATGCCTTGACCAAGATATGT
TGTAATCCCCTCTAGTTCTGAGAAAGCTAGAATGTGCAAAGTGCAAGTCATCTAATACTT
GATGCACAAGTTTAGGGGGAGCACACATAACTTGTATTTTTTAGACTAATTGTTTCTTGA
GTGATCTTGTATAGTCTCAAGGTGGAAAAGAGAAGATGAGCAAGAAATGGAGCAATCAGG
ACTTGGGTACCTCCGTAAGTCAAGTAATTGGTATCTTAAGTCGCGAGTAATTGCATATTT
CTAGATTGCTCATGCTCTATAAAATTTGGTGATACTAGATGCTTATTCTTTAATATCATG
GAGCTACGATAATAAATGATCTTGCAATTGGTATCTTTCAATTGGTAGCCATGGTAGTTT
GCTTTAATTGACATCTTGTGATAATCATTAGAATAGAAGTTTCTTCTTGTGCCCAAAACT
ATAACTTGTTCTAAGTTTGGTGTCTTAGCAACAAGAAAAGGTTAGGATAAAGAATCTGGC
ACAAGTGTGGAGAAGCTCTCAAGAGATTAAATACTTTCAAGATGGGAAGTACACTACAAC
ATGGTAAAGGTACAAAAGGAAGTAGTAATCTTTTTTCATTAAATGTTGGTAGTGCATATG
CTCAATAAGTAAGGGGGAGTGTTGATAATGTGTCTCTCCTCCTTAACACCCTGCTGTCCC
TTGACATCATCCTATGTTCTTGCATGAATATGGTTTTGGTGGTTGATGTCAAAGGGGGAG
AATTTGTGCATTAAAGCTTATCAGTGCTAAGGTGTAGAAATGCTTCGAATTGCCTAAGTA
TGTGCAAATTGGCATATAAGGCCAAAATTATGAATCTGAAGTAAGCACATATTTAGGGGG
AGCAATTCTATAAACTTAGAATTGAAAATTTGTGCTTCAAATCTTATTCTTATGTAAGCT
TTAATTGTGTTGCCATCAATCACCAAAAAGGGGGAGATTGAAAGCTCTCTTGTGAGTTTT
GGTGTTTGGATGACAACTCAATTAAAGGACTAACAAGTGTGTTGAGTGTTGAACAGGTGC
TCAGTGTAAAGCTGACAGGGTTCAACACAAGTGAACAAGTGTGATGGCCCAAGGACTAGA
TGATGATATATATAATGGGCATCACAAGTTAGATGGACATTGCAAAAGTGATACTCGGGT
GCGTAGCTCGGAGACAACTGATCAAGCCAAGGACGGAGGCAAGAAGAGCTTCGAGGTACC
AAGTGCACGGGAGAAGGTCAAGGAGACTGAGGAACCCAAGGCCAAGGGTGAAGAAGAAAG
CTTGCAAAGTCAAGGGTGATCGAGTTGAGAACAGCTACAGCACATCAAGGGTCACTATAT
AAGGACGTGACTTACAACCAATGAGGTAACAGCTACAGTTATGTGGTGTAAGTCATAAGG
CTCAAGATCAAGCTCTAAGAAGGAGATCAAGGTCACTAGAAGGAGAACAAGTGTCAAAAC
CAGAACTGGAAGCAGCCCAAAAGAGCTAAGTTCATCTTGATCTTTAGTTTGGGTTGTTCC
TATGTTTGGAAATGTTCTATGTGACCTTTGCAGGATGTTGGAGCTAAGAAATGTCAATCT
AGATCAAGTCAAGCCGACTTGATGATTTATGAGTCCAACATCAAAGCTCAAGCATGTGAA
ATGCTATAGATGTAATAATTAAGAGAAGGTATGTTTCTAGACTTAGTACATTGGTTTTTG
TGTACTAATATACTTGTCTAAGTGTTAGAAACAGAAAGAAGAAGAAAAGGAAAGAGGTGC
AAATGCTTGGCTGTGTACAGCCGAGGTTCTGCTCAGTCTGAGAAGGAAAGTTTTGCCTTC
CTGGTTTGATTCCAACGGCTCCTAGGCCCCTTGTGCCTATAAAAGGGACCCCTAGGCGCC
TCAAGCAATATAGAAGTGCAGCCAACAAGTGTAGACATCACTCGAATCAATTCTCACTCT
CCCTCTTGTGTGTAACTCTATAGTTTGTGTAGAAGGCACAGCTATAAGCCTTTAGAGAGA
GGAGAAGTGCTGCTAAGAGCTAGAGCAAGGTCTTGAGCGTATCGTTACTCTGCCGAGGTG
CTGCCAAGAAGTTTGTAAGCAGCCGCGGTTCTGTTGTAACCCCACTCAATAGTGAAAGGC
TCTATCTGTCATACTGACAGATCTGAGCAAACGGAGGAAGGAGTTGAAATAGACTCCAAG
CCCAGGTGTGGCTAACTCCAACGAGGACTAGGCAAGCATTTCAGGCTTGGCCGAACCTCG
GGATAAATCCTTGCGTCTGTGTGCTCTATTCTGTATTGTATCCTGACTCTCTGTCTTACT
CGTCTTTATATCTGCACTTCAATACTTATCTGTGGTATAAGCTTGATTTGAAGTGCAGGA
CATTATTGAGACAGGATCTTCCATTCCGCTGCAACCTACTCGAAGAGTCTTCTCACTCCA
CTGCGTACTAAGTCTTCGAGTAGAGTAAGAATTTAAGTTTTAAAGTAATAAGTTTTATTC
GCCTATTCACACCCCCCCCCCTCTAGGCGACATCCAGATCCTGTTCCCGGGTCAAAGGGA
ACTTTCAA
>G12018-Map4#UNCLASSIFIED
ACTGAATAATTTATCAGCTTACCGTTTCCACAGCTGACATGAACCCACGAGATCGGTAGC
GATTTTCCGATTCAGGCAATTTGTCGAGCGCTTGGGAAATGTCGCGCTGCTAGCTTCGTC
TTCATCCGATCCTTAGGATTCCTTGATGACGCACGGAATGACGACGATCTTCGATTGAAG
TCTTCGACCGAGTACTTGATAAGCGATGCACAGGGACCTCGCTTATTTTTGTCTAAAGTC
CGGACTTCGGGGTTCAACGAGATCGAGCAGGAAATAACGAGGTTCGACGGGCTCGACGAC
GATACAAGAGAGTGACATATATGGAGCTGCAGGTCTGGCGAGCTGACAAAAGTGACAGAG
ACAGCCCCGTATGGCAGCAGTGCGTCGACAGTTTATGGATTTGGGTGTTTTATTGAATAG
GCGGGATGCGAAGAGCCGAACAATCACTTGAACATGGTCGACGACGAGGTCTGCCGGGAG
AGAATATCGACACATGACGCGGCACGACGAAC
>G9309-Map6#CLASSI/LTR/Gypsy
TGTTGGGGGCCTTCGTCCTCCGAAGGTCCTCAAAAACGTAATTTAACAATGTCTTCCAAG
TATGGCTTATGGACAGGTACCTTCGGATTCAGGATAAAAAGCATACACGATGAGAAGAGC
ATGATCGTGACGAAGGTTGCCGTTACTCCGAAGCTACGCGCAAGGGAGCTTCGGCTCAAT
CGCAGAGAAAAGGAACCGACTTAAAGGGGAAAAAGGCTATTTAGTCCTCATAGATTTATC
TATAAGTCAATAATAAATGTAAAGGGCATGAATGTAATTTCTCATAGGCTGCGTCCTGTG
CCTATAAATAGATGAACAGTACCCCCGTACTGTTCACGCTGACTTGTACTTGCTTTTAGC
GTCACGCTTGTACTTTCTTGCCTTCTATCAAGCCGAAGGTACTTTTGTAATTCAATATTG
TTCCTGCCTTTCCATGATTATATAATTAAGAATGAATTAATAATGTTATATGATTGTTTA
TGTTGTTTCCTATATGCCATATGCTTCTTCTTTTATTTAACATATACTGCGATGATGAAG
GTATGTCCTTCATGACCTTCGTCTGAAGATCATTATATCCTAAGGGAAATAATGCTTCGA
AGGACGAAGGGCATTAACATTTAACATCTTGTGTTGCCTTGTTCTTAATTCATAGCATTT
GAGAACAAGTCCCCAACATTGGCGCCCACCTCCGGTGAACCCTTTTTTCGACCACCTTCG
GCAAGCACTGACCTTCGTCATGCCGCCGAAGAAAGTTTCAGCGCCAGGGGCTGCCGCACT
ACAGCCACTGGACCCAAATCAAGAGACCCTCTCTCTCCGAGAGGCCCGAAGCCAGAAAAG
GAAGGCCACCAGTCCAACACTCCAGGAGGAGGAGCTGGACCAAGAAATCAGAAACATGGA
GATAATCCATCAGCAAGTACAAAGGAAGAAGGAGAAGATGGCCCGACTGGCTGATCTTCA
AAGGCAGATCGACGAAGCCACTGAAGAAGTACGCCATCTTGCTCAAGACGAACAAGATCG
AAGGCCCCAACACAGGGAGCTTCATCAAGAAGGCTTATTCAACGAGGATGGATGGTATGA
TGATTTTAATCATGATACCTTTACCTTTGATGATGCTTCTCCCTTGGCAGCAGAACTGCA
GGCTATCCCATGGCCTCCATCATACAAGCCACCTCAGCTCCCCATGTATGATGGGCATTC
AGATCCGAAGCAGTTTTTGATGAGTTATGAAGCAACTATATCTTCATATGGAGGCAATGC
AGCTGTCATGGCCAAGTCCTTCGTCATGGCAGTTCGGAATGTGGCCCAAACATGGTATTC
TTCTCTTCGGCCAGGGACTATTACTTCGTGGCAGAAGCTCAAGGATATGCTAGTGACAAG
TTTCCAAGGCTTTCAGACGAAGCCAGTCACAGCTCAGGCCCTGTTTCAATGCACGCAAGA
CCATGAGGAGTATCTCCAGGCATATGTCCGAAGGTTCTTGCGTCTGAGAGCACAAGCGCC
TACAGTGCCCAATGAAATTGTCATTGAGGCCATGATCAAGGGGCTTCGTCCAGGACCTAC
TGCCCAGTATTTCGCTAGAAAGCCTCCACAGACTCTGGAGAAGCTGCTTCAAAAGATGGA
TGAGTACATCCGGGCTGACAATGACTTCCGCCAAAGAAGGGAGGAAGCTTACAGGTTCTC
TGAGATGACCAGGGGCTTCGGAGGAAGAATCCACCCGAGGCATGTCAGGTCAATTCACAA
CTCCACTCAGAGTGATGACAGAGGAAGTCAGCTGCAGAGGCCACAGTATACTTCACAATC
TTCGGGGCAGCAACAAAGCTCTTTCCGGCCGCCAGCTCCAAGAGGCAGAGGCGCCAGGGG
CTTCGGAGGAAGATATGGGGATCAGCCCAGGAAGATCTACTGCCTATTTTGTGGTGAAGA
CAAGGGCCATACTACAAGAATGTGCCAAATCACCATCCAAAAGCAGAAGGAGATCGCAGA
AGCCGAAGCCCGGCAAAGTCAACCGAAGCAGGTCCTGCACACTGCTTCGTGTCACTCACC
CTACATACCAGAATATGTGGGTAATCATCCTGCAGCTTCTGTTGCTTCGGCTAGTCAGCC
ACAGGCTTCTTGGCCACAGCTTCCACCTCCGCCACCACTACAACCTGCCTATTCACGAGG
TCAGCAGCCAGAAGGGAGCCAACAGACCCATCAGCAGCGAGATTTCAGGGAGGAATCCGA
AGCTCGCACAGTCAACAGTACTGTGCCAGAATCAAAACACATCTATTGAGAGATATCCTA
CCTCTGAAACATTTTTACATTCATTGTCATTTTCTTTTTAATAAGGAACAATCAATGTAA
ACCTAGTTTTCTTGTCATTTTTAATTTCTTGTAATAGCTTCGCTTCTTGTCATAGTGAAA
TATATCTTCTCCACAGACTCACGAAGCTCAAAAATTGCTGAAGCTCAAAAGAAGTTCCTA
AGGGAATGCAGAGCTAAGCCAAATACCGCCGAAATATAAGGCGAAGCGCGAAAAGTCAAC
ACGAATACCACCGAAATAGAAGGCGAAGAAGTTCAAAAGACGTTCCTAAGGGGATGCAGA
ACTTACACCGAAAAATAAGCGGTGAAGCCGAAAAATAAACGGCAAAGAGATTTTGATCGT
TCCTAAGGGGACGCAGAGATTGTGTTTCAGCGTGGGTATGTGTCTTCGGCATTAGCATCA
TTCTTTGCATCATATCATCGCATCATATCGCATAGCATCACATCATACATCATATCACAT
CAATGACATGAATTGGAAACGAAGCCGATCTTCGGAGAATGCTTTACTAAAAATGAAAAG
GTGCTAAGGCACAAAGTAAGCTGAGAATTACAGCTTCATCAGTTCTGATGTGGAAGAAGG
GATCTATTGTTTACGAAGCATTGATGTTCTTTACGAAGTGTGGATGTTCTTACGAGGCAT
AAAAACTCTTCTTTACGAAGCATGAAAAGAAGGGAAGGTGTTTTTTCGCCGAAGGCTCAA
AAACGGTATGTACATAAAGTTTCATGCATCGCAAAGAACTGAATTACAAACAACTTACAT
ATTAGATTCAAAATTATAAACATCAAATATTACAGACTTAGTTCAGCAAATGTTACATTA
ATATCCTAGAAATGTTTTTAACAATAACTACTATTCTTCCTTCAGAACTTTCTCTGCAAC
TTCGTTAAGCAGTTTGGTAACAACTTCGTCGACAATAGCTTCGGCCATATTAATGATTTC
TATTGCTTTCTTCGTTTCTGGGTCGGCCAGTGGGTCGAATGGCTCTGGTGGAGGAGGTAG
TTCAGCTGCGGTAGAAAACATCAATTAGTTCGAAGTCACGAAAACAAACGACGAAGCTAA
AAGCCATTAAACAATACCTATCCGTCTCTCAAGTTCTGCAGCTTTCTCAGCTTTTTTCGC
TGCTTCTCGAGAGTCATGAATATCTTTTTCGCTCTTCTTCATTATTTCATGAGCCATTTC
TCGGCCGCCATTTTCCCAGATATCAGTGAAAAAATTTTCCGCCCATTAAACTTGCTTCGG
CCGAGGGATCCTTCGTGTCATCCACGGAGAAAGCAGCTTCAGCCTAGGCCAAGGTTTTAA
CATGATCACAACCCGCCTTCTCCAAGACGGCTGCAACTCCTCTCGCACCAGAGAATGCGC
AGACGTCCCCACGATCACTCAAAATTTCCTCAAAAGCTTCGGCTTCACCACTGATCCACT
CGATAACGCCCTCAGGGTCGCCTCGTATGAAGTTGTCTTCGTTTGAATAGGCGCCCACGT
TGGCGAAGCTAGTCTTCATCTTTTTCACGCACTCCACAGATTTTTCAAAACATCTTTCCT
TGGATGCGCGAAGCTCTGCAACTGTCTTTTCTAAATAATTTTTCCAATATTCGCTGGCAT
CTCGATTAGCTTCAGCAACAGCGCATTTTTCTTTGGCCTCAGCTAATTGTCTCCGAAGGT
CTTCAATTTCACTCTTTTGGGCCTCAGCTTGAACTTTGGAACTAGCTTCGTCTTCTTTTA
TTTTGTTTACCAATGAAATTAATATCTTATCCTTTTCAAGGCCTTCGTTCCTTAGTTCAA
TCACCTCTGAACGAAGGTTGTTCAGAGCCATTGTACACCCTTCATCTTCGATGTTTTTCT
GAGCTCTGAGGGCATTGCTAAGGATCAAGCCCTGCAAGAGGAGTACAACATTAAGTATAA
ACAAATGAAATAATTCGTTTTCAAATACAAAATTGATTTTCATACCTTTATGCTATTATA
TGCTAAACTGTCAGCCAATTCATCCTTTGACAATACTGAGAGGCCATCTTCTAGCTTCGG
AAATCCGAAGCTTCTTCCTATCTCCCGGCTGACGGATATCTCTTTGTTATCCGGGAGACA
GTACAAAAAATCTTCTTCCCCGCTGCCATTAAACACCAATGCCCCCTTCGGGTATTTCAG
TTTTTGGGCATAATGTTGAGCTTCTCGTTTTTCTTCCTTAGAAAGCATCTTTCCCGAAGC
ATGGCGGATGATGTAATCAATGCTCTCTTTCAAAGCTTCGGGAGCAGGAGTAGCAACCTT
TTCAGGCGAAACTTGCTCTGAGGCCTTTTCTTCTATTGCCTTTTCTTCAATTTCCGAAGG
TTTTTTCTCGGCGAGCTCTGAAGGCCCAGCTTCGGCACTAGCTTGGATTACTGCAGCTTC
AATTTCGGTCGGCTTTGTTTCAGCTTCGGTTTGCATTTTCGAAGCCTCGGCGATTTTCCC
TGAAGGAGTAGAGCTTAAAGCCTTTACTGTTTCTAACACATCTAGTACATTTGCCATCCT
TCTTCTTTTGGGAGTTGCCGCAAAACTTTTTTGTGCCTTCGGCACTGTTACTTCTGCCGA
AGGGCTTAAAATTTCTAACATTTTTGTTCCTTCAATTTTTGGCTCTTCGGCCTTATCTTT
ATCAGTCTTCGACTCAGCTAGCTCGGCTAAGGGTACCTTCGGCATTATAGCCGGATCTTC
AGCCTTCTGCGTAGGAGGAATGGGCTCCTTTGGTTCAGCAGCTGAAGAAGTCTCCCCGCC
AAACTCAGGCACCACGGTCGGTTCAATATAACGTGGCCGGTGGGTAAGGACTTTCAACTT
TTTGCTCTTCGGCGCAGGCTCATCTGGAGTGGCCGAAGCAGCAGTCTTGGCCGAAGCAGC
AATTTTCCTCTTCTTTCCCCGTCCCCGCAGCGGGTAGCAGTAGTCGGGGTAAACAAAACC
AATGGCATCAAAAACTCTGTTCAATCTCTTTTTTCCTCGGCCCCCGAAGGATGTGGATAA
TGCATTATCTTCTGCTTTGGAATATGGCCCAAGCAGTTCATCACTTGTAACTTCGATACA
TTTCAACCAGTCATCATTTGGTTCATCAAATTTATCCCCATATCTGAAGGTGTATTTCAG
TCGAACCAGGTCACCTTCGCTAGACTCGGTGACAGTCTCCTTCGGCATTTCCCAGTTCTC
TACAAGCGGCCATACTCTGAATGCTATATGCTCTTGAATCAAGTCTCTTGTACCAATAAA
AAAGCATACAGTACCAAATGCCTTTTGGCATGCTTCGGCGGCTTCATCGATCTCAACCTT
CGGCCTTCGAAGGCCGAAGCGGGACCAAATGGGACGCATAATAACCTCCTTAACATCCTC
CCTCGCTACCAAGTCATTCTTCACATAAAACCATTCCTCCATCCAATTTCCCGGCCATCT
TTTCCGAAATGTTGGCACTGGGTAGCTTGAGTTGGGACGGGCAATAAATCCATAACAACC
GAAGTTGTTGTGATACTGTTCCTTCCCCGTGGCCTTCGTCTCATACATAAGTTCGTGCAT
GCTGCAGAAGCATTTTGCGCTTGGGTCTATACCTTGGCTCCTTGCTGCCCAGACGAAGAC
TCCCATCCTCAATATAGCTTCGGGGGTCAGTTGATGAAGGAAAATTTGGAAGGTTTTTAA
CACTTCAACTACAAACCTGCTCAGTGGGAACCGAAGCCCAGCTTTAAAGAAGCTTCGGAA
GATCACAACTTCATTCTCCTCAGGCGCAGGAGTGTTATTGTCTTCGCCAGCCCTCACAAT
AGATATATCTCGAAAGTACCTCCCCCTCATGCTCTCAAGGTGACTTTGCTTGATGGTCGA
CTTTCCGAAAATTGTATGGCTTGGCCTCCACGGTCGATCTTCGGAATCTTCACCCCCACT
TTCTGCATCATAGTTGTCACTGTCACCAGTGTCTTCAGACAGGCCCTCCAATATCTCTTT
TGTAATCTTCTCTGTATTTGATTTTGCCATTGATTCTAAAAACCCAGCTATATAAGGATT
CACAGCCTTCTTCTGCTCAAAGAGCTTCTCCTCTTCGGTTAGCTTCGTCTCAGCAACAAC
CTTCTTGTCTTGAGACATCTTTTCTTCGGAAATGACGAAAACGTGTCCTTCAAACCGAAG
CTTAGAAAGCTTGAGAAACTAAGCAAGCGTTGGTGAGCAAGAGCTATAAAATTGAGAAAA
CAAAGCAAGTGGCACAAACAGCGTACCAAATGTGGTCAGTGTAAGTTCTTATTTATACGC
TCGACGCGCCCCGAATTGGAGGGTCCCGTCTGTCATTGACTGTTGCTATTCTAGCAAAGG
GAAGGTGTTTTTTCGGACCTTCGGCTTAAGGCCTTCGTCCATGTCGCAGTCTGAATTCGT
TATCTTAAACAAATTAATACTGCGAGGGGCTACTGTTGGGGGCCTTCGTCCTCCGAAGGT
CCTCAAAAACGTAATTTAACAATGTCTTCCAAGTATGGCTTATGGACAGGTACCTTCGGA
TTCATGATAAAAAGCATACACGATGAGAAGAGCATGATCGTGACGAAGGTTGCCGTTACT
CCGAAGCTACGCGCAAGGGAGCTTCGGCTCAATCGCGGGAAAAGGAACCGACTTAAAGGA
GAAAAGGCTATTTAGTCCTCATAGATTTGTATATAAGTCAATAATAAATGTAAAGGGCAT
GAATGTAATTTCTCACAGGCTGCGTCCTGTGCCTATAAATAGATGAACAGTACCCCCGTA
CTGTTCACGCTGACTTGTACTTGCTTTTAGCGTCACGCTTGTACTTTCTTGCCTTCTATC
AAGCCGAAGGTACTTTTGTAATTCAATATTGTTCCTGCCTTTCCATGATTATATAATTAA
GAATGAATTAATAATGTTATATGATTGTTTATGTTGTTTCCTATATGCCATATGCTTCTT
CTTTTATTTAACATATACTGCGATGATGAAGGTATGTCCTTCATGACCTTCGTCTGAAGA
TCATTATATCCTAAGGGAAATAATGCTTCGAAGGACGAAGGGCATTAACATTTAACATCT
TGTGTTGCCTTGTTCTTAATTCATAGCATTTGAGAACAAGTCCCCAACAGC
>G13819-Map3#CLASSI/LTR/Gypsy
CACCCAATGAATCCTGAACCCCAGAGAGCAGAATGCTGATCTCCAAGGCATAAGCCCGAG
ACAGAGCACCGATTTTTGAAGAATAAAGCGAAGACCGATGAATAATGACAGGAGAGGATA
ACAGAAGATCGTTTTTACCAAGTTACTCAGAGTTCAGAAGCAACAACTCGATAGGCCCAT
TTTCAAGGCATTCCTTATCAAAATCAAAAACAACAAGCTGGACCTAGAATCTTTGGGCCG
ATTATTTCAAAATCAACTCAAAGATTGGGGGCTTGTGGGGGACAGATATCCCCTGGGTCC
ACTAGAAGGCTAGAAGACCTCGCGAAAGGCTTTGGGCCCGATATTTTGCAAGGCCATCCC
TTCGTGGGCCTAGGGAGGAACGTCTTGCGAAGTGGATCAGCGCAAGATCGGATCAACTCG
AGCCCAGACAGCCCAACGGATTTAAGAGACATCCGCAGCAGTGATCCGGCTTTCCCGCGC
TCCGTCCCCAGGCGTCGGAACTGAATGGCGATAAGTCAGCATAATTATAGGGAGATAGGC
TTAGTCGGTTCACTATTACTTAGGCACATGTTGTTATCATATCTGCATGTAACGCCCCAC
GGTCGAGTATATAAGACCTAGGGGGCATCCCCTCAAAATCATCTCACTCCTTAGCCATCA
ACTCAGCTCTCTAGCATCTCTCGTACTAGAGAACTCCCTTGTAACCCACCACACAAAAGA
TCCACGCCAGGACGTAGGGTGTTATGCATCTCAAAGCGGCCCGAACCTGTACAAAATTGT
CTACTGTCTCTCGTGCATCTAGCACGAACCATCGAGCTACAGTCTGTAACACCGTCCTAC
TACAAAAAGCACCTCGAGGGGCAACCCTAGGTGCGCGGTCGGACCCAAAACACCGACA
>G16219-Map3#CLASSII/TIR/nan
CCATGGTTATTAAAACGGTAAAACGTTAAAACGTTATGAACCAACTTTTCAAAGTTTAAA
CGTTTAAACGAACGTTGAAACGTCTTTTCAGACTTGACATAGAATTTCAAATATAGAATA
AGTTCATACATAAGTTGAGTTCACAAACCAAATAGCATTAGCATAAAAAGAAACAGATCA
AGTTCAAACACACAACACAAGTTACAACTTTCATGCATGATTAGTAACCATCATCGAACT
CATCAATATTAAGACCATGAGCATCCACGCCTTGATCATCACCATCGTTTCCACTATTGC
TTCCTTCAATTTCATCTTCCACATCAAGATCATCAAGAATATATTCCTCATCCTCGTCAT
CTTCATTTGCTAAATTAGTCTCCTCTTCCTCAAGGTCTTCATTCCTTCTCACACACCCAC
CAGCAGCTCTCCTAGGAAAATTACGACCTCTGAGATGTGCAGATGCACCAATAGCTTCAT
CAACTTGGTCCCACGATAAATTGAAATCATCTCCAAGAGCATTGCTAACATGAGAAGAAT
TAGCTAATGGATCAACCCATTCATTGTCCCAATCAAAGTCTTCTAAAATCAAAGGATCAA
AGTTTTTTCCTTCCTCATGTATTTTTTAAAACCTATCAGCCATCTTTCTGTTGTATGAAA
CATATACCAAGTCATTCAACCTTTTGTGCTCCAACCTATTCCTCTTTTTGGTATGCATCT
ACAAATGCAAATAAAAGCAACCATTTAACCAATGAAGAACTAAGGATAAAAGTAGTGGCG
AATCGAAATTGAATAATTTGACTAGCTCACTTACAAATTCAAATGTACTCCAATTCCGCT
CACAACCGGATGATGAAGCACAAAGACTAACAATCCGTCTTGCAAACTTATATAATTCAA
TAGTACGACCACCATATGCAAGCCACCAATCAACTAAAATGGCAAGAACAAAGATTATAT
GTTACATGCTGA
>G11277-Map3#UNCLASSIFIED
TATTTTACACCATAGATCCACAATGGAGGAGACAACCATTGGTGTCATTTCTATAATGAA
CTTCAGACTCACCTTTGAACCAGCAAGGTCAACCATATTTCCATTTGCTAACAAATCATC
TACAACTTGCTCAGAAGCAAAAACTATAAATCCAAAGCCTCGGGAACGTTTGGTTTCATG
ATCAAACATAATCTGGTGGTCCACCACAGTCCCATATCTTGCAAAGAAACTCTTGAATTC
GTCTGATCAAGGTTAACAAACAGAACAATCATCAGGGCAAAATTGATGTAACACAAAGCT
GATCCATCATATGTCATACTGATATTACCTTCTGTTAGTGTTGACGGAAGCCCACCAACA
AATATCTTTTTAGTCTTGAAATCCTTAGAGCTAGATTGCACCGAACCTTTTGGTATGGTT
CTCTTAATTTCAACCTGCGGAGTAAAGCAATAGGGAAGTACTACTAAGTAACTGTCAGCT
GTGAAAATAGGTGATGCATTAGGTATGACACAAATGAAACTTCAGATGGATAAATAAT
>G2014-Map20#CLASSI/LTR/Gypsy
TTGCTGTAACACCCTGAATTTGGGGGTATAAAATTTCTTTGCTCATATTCACAAATTCAG
GTGTTACTTCCCTTTTCTCATCCTTCCTCATTCTTTTCTTTCTCATTTCTATAGGAGAAA
AGTGCTTATTTTATTTGTAATTATAAGTTTATTATGGTTAAACCCTAAGGGAGTATGAAT
TGTTGCATCATGTTGAACCCTAGATTTCACTTTTGTTTGGTGCATAATTCTTAGAAAGTC
TAATTTGAATTTTGTGGCTCATTTGGATTTGAATCAAATAGAGAAAATAAAAAGAAAAGG
AGAAAAACAAATTTCCAGAATAAAAGGAAAAGGGGAAAGAAGCCCACTCACCCCTGCCGC
CCCCCCCCTCGGCCTTTCGGCCCAGCTAAGCCCATCCCCCGCGCGCGCCTTTTCCCCCCC
CCTCCCCCGCTCTCTCTGCCCTGGCGGGCCCGCCCATCAGCGCGGCCGCCTTCCGCGCGC
CCACCCCCGCTTTCCCCTCTCTCTCTGCTCGCGGGCCCGGCTTGTCAGCCCCGTCGTCCT
CGCGTAACTGCCGCCCGAGCTGCGCGCGCCCGCCTATCTCTCGCGCCCACGTCGCGCGTG
GAGCTCGCAACCGCCCCGCCCCTCGGCCACTTGAGCCCCGAGCCCCACTCGCCCTCTCCC
CCTCCCCCCATTTGCGCCCCAGCAGACCCCTCTTTCTCACCTCCCCCTCGCTGCGCGCAC
GCCAGAGCGCCGCCGCCACTAATCCCCCGCCGTCCCGAGCTCGTTTCCCCGTCGCCGTTG
GAGCTCCGCCGTGCCCTTTGCCACGGTGAGCTCCGCCCCGACGTCCGCAACCCGGGACGC
GCCCCAATTCCCTCTCCCCCTCCCTATTTCTCTCTGCCCGCGCTCACCCGCCGTTCCGCC
GTGCAGCCGCGGAGGTCCGCCACCGTCGCCCCGGGCCCCCGTCGCGCCATCGCCGCCGCC
GAGGAGTCCCCGGAGCCCGCCTTGAGGTAAGGAACCTCTCCCGCCCCCTATCCAGACCCT
TGTTTTGCTCTCTGTTGCGTTTGATTCCTCGCCGGAGTAGATTAACCCCGCCGCCGAGCC
GCTCCGCCGTGAACCGCCCCCCTCCGGTGCCCCTGCCCCGACCCAGACCCCACCAGAGGA
GAACTCCCCGTGCCCTCCCCAACCTCCCCGGCCACTCAGGTCGCCCCAGAGACCCGCCAA
GCGCCCGCGCCCCTCGTCTCCGGCGAGTCCTCCGCCGCGGGGACGAGCGCCGCCGCCCCC
AGCTAGCCGTAGGAGAAGACCCAGGCCGGCCACCCGATCCCCGCCGTCCATCCCAGATCG
GGCGGCCCCGTTTTAATTAGGCCGAAGCCCAATCCTGGCCGTCCGCCGGAGATCCAGCGG
CCCAGGCCCGCTTCCCCCTCACCCCGTCTCCCTGCCGGCCAGGCCCCATTTGCGCAGGAT
CTAATCCTGGCCGTTCTGCTCCTGAGATCCGACGGCCGTAGGAGCCCGATACCCCTTCGC
CCGCGCGTTTTCTTAAAGAGACCCCCGGTTTTCTGGAATTTGAACCCGCCGTCCCTGGTT
TCTCGCAGTTAAGTCCCTGGACCTTTTATTTAATTCAAAATAGGTATTTAGGGTATAATT
TTAACCCCTAAACTTGTAAAATTCATAACTTTGTCATATGAACTCCAAATTAGGTGCTTC
AAATTGCAAAATGCTCATGATATTTTTGTCTATCTATTTAAACAATGTTTCCCTGCTGTT
TCCATGTACCAATTAATAGTTAATCACTAGGATAGGATTAAGGCTATTGGAACCCTATTT
GAGATAATTAGAAATTGGTAGACTTTAATAAAAGTTGGATTACTTAAGTTTATGGACTTA
AACACCTAAGTTTAGGAACTTAAAACCATGTAATGATTTAATCCCACCACTGACTTAAAC
CTGATTAGTGGATAATGAATCACTTTGTATAGTCCTCTACCCCCAGACCTAGGGAACACC
AGAGTGCCTATCCCTTTTCTATCTATGAACTTGTGATCTCTCTCTGCTGCATATGTTTGG
TATATTGCTTTTTGTTTGTTATTTTCCCAAGTGCATAGTGTGAATGATTACTTTACGTAG
ACAACGAGCAGTCTGTGTTTCCCGAGGAAGTTGCAGAGGAAGTCCCTGATCAGCAGTTTG
GTGAAGGCAAGTGTCCTCTGTCCCATTATGTCCTATTCATTTATAACTTACTACCCCGCA
TTACTTACTTGAAACCTAAGGATTGACTAGCTTTACACTTTACTTTATCCTTGATGACCT
TATGGGCTGTTATGGTTAGCACTTTGCTATTGCCTTAACATAATCAATGAACATGATGTG
ACTATTTATGATACTGTTATCCTGATGATGTTGATGATCTTGTGATACTCTAGGGGGCTC
AGGCTGTTTCCTGAGTACCTCTCCGTAAGGACTTGTTCGTTGAGAGACCACCCGGGATAA
CAGTGCAACCATGAGGGTGAAATGGGATGCCCTTAGCTGATTAATTAGATGAACTAGAGG
TGTAGTTGCTTAGCCGTCGTGCCGTCAATGGGGTCCAGGCACAGTGCTTGCTCTGCCGAG
GCTGAGTGCCGAGGTTCTTTCGTTTTGCTCTTTGTTAGTCACTCTCCTGCGGGGAGGGGT
ACTGTGTTTATCAAACTGGAGAAACCTAACGGGCAGCTATGATCTCTAGGGAATCTTTGT
AAAAGCTACGTAGTGATGCCCTGCCGGACCACCTAGGTAGTGGTCAATGGGGATTAGCTC
TCCCCGGGTAGAAAGGGAATCATGACTCATGGGTAAAGTGTGCAACCTCTGCAGAGGGTA
GTGAAACTGGTATATCAGCCGTGCTCACGGTTAAGAGCAGCCTTGGGATCCTCTTTGATT
AGAGATACAGATGGTTCGAGATACAAGGATTATGTTATGGTTTTTGGTTCGACTAATGAT
GATGATGTTCCTCGATGAGGAAATGGTTTACGGGTTTGGTTATATGCTAAAATCTGGCTT
CTACTAATGATAAATACCTGACCAACTAAAAGCAACTGCTTGAGCCTAACCCCACATAAA
GCTAGTCCACTTCAGCCAAACGGGACATTTGCTGAGTACGTTGATGTGTACTCATCCTTG
CTTTACCACAAAACACCAGGTTGTCCGCATTGTAACCACTGCTCAGGAGAAGGCGAAGCC
GTGGAAGGAGACTTCCAGGAGTTCCAAGACTACGACGAATTCTAGGTGTGGGTTGGCGGC
AACCCCCAGTCAGCTGCCTGTGAAGGCCTTATCTTTACTGCGTTTCGCTTAGCACTTTGA
TTTACCTGTTAAGACAATGACTATGTGGATGTCTATGACTCTATGATGTAATAAGTTAAT
ACTCTTTTATGTTATTATTCGAGCATTGTGCGATGATGTTCATTTATGTAATCGCTGTGT
ACGTGAGTTCTGATCCTGGCACGTACATAGTTCGCATTCGGTTTGCCTTCCAAAACCGGG
TGTGACATAAGTGGTATCAAAGCCCGTGCTGACTGTAGGACCGCTGACCTAGAGTAGCAC
TGGTCGTACTAAGGACTATTGACCCTTCCCTCTCACCTTGACCTCTGATGTTACTTCAAA
AAGTCGGTCACCTCGACCAACCCTATGTTTTACTACATATATATACTATATTATACCTTG
TTAAAAATTTTTTATCTTATTCTGTCTATGGTTTATTCACTTGTCATATTAGTTCTGCTC
TTACTCTTATGCTTACGGTGTCTTTTGTAGATGGCTCGTCTTAGACACACTGCACGTAAG
TCGGTGATTCCTTTCCTGCCGTCTCGACTTGCGGAGCGTCCTCTGCACCGCACCGTGTCC
GGTCAGTCGAGTCACCTGGAGAGGCTGCACCACCGCCTGCGTGAGGAGCAGGAACGCCGG
CGCCAGCACAGAGAGCAGCAGGGCTCTTCCTCCCCACCCCAGCAGGAGGTGGAGTCCGTG
AGGCCCCGTTCCTCTGTTGCCCAGCTGGAGGCGCCCCCTGCACCACCGCGGGACGTCCCG
GCTGTTGGAGGAGCTACTGGAGGAGCTCCTGGAGGAGACCCCGACGACGACGACTCCAGA
CCACAGCACGGAGTCCTCTGAGCCGCAGGAGGCGGAAGGATGGGTCGCCCGACCCATCAC
CCGTGACGCCGCTCGCGGTTGTCACTTCCACGACGCACTCGACACCTTGCTGCGCCAGGC
TTTCGACCGGCACACCTGGTCGATCGAGTATCGTTGTGTAGTCTACCAGCACAGTCGCGG
GAGGTACCCGGACCGCTGGGAGGCTACCTGCCTAGTTCGCCGTCCGGAGGATGACCTCCG
GGGTGCGGAGGCCGTTTCGGAGCACTATTCCATCTCCGAGAGGGACACTGCAGAGGCGGC
TATGCAGGATGCAGCACGACGTGCACTCTCCCAGTACTGTTCTTTGTTCGGTGGCGTGGC
CGACGGTCTTAACCTTCGGTACTACCCCCGCCGCCCTACTGGCAGCACAGAGAGTGTGGT
TGTCTCACCTGTTGGTGAGGCTAACCCTAGGTTGAGCAGCACAGTCAACCTAGTCGCAGT
GCTTAACACTGAGCTGGATCACTCTCTGGACGAGCTAAGCAGGGCTCGAACGGAGATTGC
GGAGTTGCGTGCTGAGCTGGCAGAGCGCCATCACCAGGAGGGTGGTTCCCCCGCTCCTGT
TGGGACTCAGCACCCATACCGCTCACCGCCACGTGGTCACCACACTTATGGTTCCCCTGT
CTGTAAGACCAGGATAGATCTGGATCCTTAGATCGTTAGCGTCGGAGTTTGTAATAATTC
TTAAGTCAGATGTCTCAGTCTTAGGTAGTCAGTTTAGTTTGCTTATCAGTTGCTTCCATT
TAGTTTAGTTTGCTTATCAGTTGCTTTCATGCTTGTTATGATGAACTTGTGCTGGATTTG
AATCTTTGTAATGACTGTAGCCAACATGTGGGTTTCCCCTGCAGTTTGGCTTAGCTAGTA
ATGTTAATGAAGTCAGTTGTTTAGTTGGGAAACCATTTACTTCTACTTTCCTTTCTTATC
TGAGAAGCTGTGTTGAATCATGAATGAGGATCAGTGAAGCTCTTTTGTTCACTCAGTGTC
ATGAAGAATTCTGTATTCTCTTTTCTTATGCTGAAGGGTTGTAAGATCAATGCTGATGTA
TGAATGTCTTCCACAGATGTCTGACAACAGGCGCCGATGCAACAGGCGTGCTCAGCAAGA
GCAGCATGACCAGCAGGAGGAACATCAGAGGCAGCCTCCCCCACCACCCCCGATGTCAGT
GGAGCAGATGTTCTTGATGCAGACCCAGGCAGTGCAGGCCATTGGGCAGACTCTGGCAGC
CATGCAGCAGGCTCAACAGCAACCCCAACCCCAATTGCAAGTGCAGATGCCCCAGATGCC
ACGAGATAAGCGTGGTGAGTTCATGAGAGGGCACCCTCCTACCTTCGCCCATTCTGCTGA
CCCCATGGATGCAGAAGACTGGTTGCGCGCAGTGGAAAGGGAACTGCGCACCGCCCAATG
CGACGACAGGGAGAAGGTTCTGTATGGTCCCCGCCAGCTAAGGGGAGCAGCCCAGTCCTG
GTGGGAGTCCTACCTCGCCACCCATGCTGACCCCGAAGCCATCACCTGGGAGGAATTCAG
CGAGAGTTTCCGTCGGTACCATGTGCCAGAGGGACTGATGATCGTGAAGAAGGAGGAGTT
TCTGGCTCTGAAGCAGGGACCCCTGTCTGTTAGTGAGTACAGAGACAAGTTTCTGCAGCT
GTCTCGTTATGCACCTGAGGATGTCAACACTGATGCCAAGAGGCAGTACAGGTTCATGAG
AGGTTTGGTGGATCCCCTGCATTACCAGCTGATGAATCACACCTTCCCCACCTTCCAGCA
CCTGATCGATAGGGCAGTTATGACTGAGAAGAAGCGTAAGGATATGGAAGATCGGAAGCG
CAAGATGAGTGGACCCCAGTCCGGAGGCATCAGCCGTCCACGTTTCTCAGGCAGTTCATC
TCAGCAAGGCAGGCCTGGTCACCCACAGGGATATCAGAATCAGAATCAGCGTCCGCATCA
GCAGCAGTTTCAGAGGCAGTACCCGCAGCAGCAGCAGCAGTATCGTCAGCACAGCCAGCA
GGGAGGTAATCAGTATCAGAAGCAGAACAACCAGGCACCTCGCCTTCCTGCCCCAGCAGC
AAATCAGAGCAACCAAGCAGCCCCAGCACAAGGAGGAGGCAGAGGATGTTTCCACTGTGG
AGATCAAGGCCACTGGGCGATGCAGTGCCCAAAGAAGATGGCGCAGCAGCAGACCAACCC
CAATGCTCCAACAAGGCAAGGTGTACTGCAGCCGGCAGCAGGCAATCGTAACCAAGCGTA
CAACCGTGGAAAGGTGAACCACTTGGAGGCCGAAGCAATCCAGGATGCACCAGATGTGGC
AGTAGGTATGTTCTCAGTCGAATCTCATCCCGCAAAAGTGCTATTTGATACTGGTGCAAC
TCATTCATTTGTCACTGCAACATGGGTAGAATTGCATAACATCTCAGTAGAGGCAATGAT
GCCGCCCATGAGGATTAATTCGGTTGGTGGCAAGGTGCAAACAGATAAAATATGCTCAAA
TATAATGGTGGAAATAAGGGGGATAGGATTCCCCAGTGACTTAATAGTAATAGACACCCC
TGGGATAGATGTTATTCTAGGGATGAATTGGTTAATGAAGTATGAAGCAAATGTTAGTTG
TGACAAGAGGACCGTAACATTGAAGTCCCCGTCAGGAGAAGAGGTAGTGGCCGAGCTAAG
GATGCCTAAATCAGAAGAGGGAGTCTGTCACCAGATTTCAGTTGATAGTAAGGAGCCCAA
CCCGCTCGAGGCTATCAAGGTTGTGTCGGACTTTCCGGATGTGTTTCCCGAGGAGCTAAC
GGGCATGCCACCCGAGAGAAAAGTTGAATTTGCCATAGAGCTTATCCCTGGTACCGCCCC
CATTTCCAAAAGAGCCTATCGAGTGTCTGGACCAGAATTGGTGGAACTCAAGAAGCAGAT
AGATGAGATGTTAGAGAAGGGTTACATCAGGCCAAGCACCTCGCCTTGGGCCGCTCCAGT
GTTGTTTGTAGAGAAGAAAGATGGTACCAAAAGGATGTGCATAGACTACAGAGCCTTGAA
TGAAGTCACTGTCAAGAACAAGTACCCCCTGCCAAGGATAGAAGATTTGTTCGACCAGCT
CAGAGGTGCCAGCGTATTCTCGAAGATAGATCTGAGATCAGGTTACCATCAACTCAGAAT
CCGACCCTCGGACATACCGAAGACAGCATTCATCACCAAGTATGGGTTATATGAGTTCAC
AGTTATGTCCTTTGGTTTGACAAATGCGCCAGCCTTCTTTATGTACCTGATGAACAGTGT
GTTCATGGATTATCTAGACAAGTTTGTGGTAGTGTTCATCGATGACATTCTCATATACTC
TCAAAGTGAGGAAGATCATGTAGAGCATTTGAAGATGGTATTGCAAAGACTTCGAGAGCA
TCAGTTGTATGCCAAGCTGGGCAAATGCGAGTTCTGGATTCATGAAGTCTTATTTCTGGG
TCACATCATAAATCAAGATGGGTTAGCAGTGGATCCAAAGAAAGTAGCAGATATCCTGAA
CTGGAAAGCACCGAAGGATGTTCGTGGGATCAAGAGCTTCATTGGAATGGCTGGATATTA
TAGGCGTTTCATTGAAGGCTTCTCAAAGATTGCTAGACCAATGACAGCGTTACTAGCGAA
GAAAGTTGAGTTTAAGTGGACCCAAAAGTGTCAGGAAGCATTTGAAGAACTGAAGAATAG
ATTGACTACAGCTCCTGTGTTAGTCCTGCCTGATGTTCACAAGTCATTCTCAGTGTATTG
CGACGCTTCGTACACCGGATTGGGATGTGTGCTAATGCAAGAAGGAAGAGTTGTAGCATA
CTCATCTCGACAGCTGAAGATCCATGAGAAAAATTACCCCACACATGACCTGGAGTTGGC
AGCAGTGGTTCATGCTTTAAAGACCTGGAGACATTACCTGTATGGGCAGAAGTGCGACAT
CTACACAGATCATAAAAGTCTGAAGTACATATTCACCCAGTCAGAGTTAAACATGAGGCA
GCGAAGATGGTTGGAATTGATCAAAGACTATGAGTTGGAGATACATTACCATCCAGGCAA
AGCCAATGTTGTTGCAGATGCTCTGAGCAGGAAGAGTCAAGTCAATATGTTGGCCTCGTA
CCCAATGCCGTATGAGTTAGCCAAGGAGTTCGACAGACTGAGCCTCGGTTTCCTGAACAG
TACGCAAGGAGTAACAGTGGAATTAGAGCCCACCCTAGAGCGGGAGATCAAAGAAGGGCA
GAAGGATGATGAAAACATCAACAAGATCCGGCAGCTGATCTTAGAAGGAAGAGGCAAAGA
CTTTCGAGAGGATGAAGAGGGAGTAATATGGTTCAAGGACCGATTGTGTGTTCCCGACCT
CAAACCTATTCGGGAACTGATCCTCAAGGAAGCTCATGAGACAGCCTACTCCATACACCC
TGGAAGTGAGAAGATGTACCAGGATTTAAAAAGGAGGTTTTGGTGGTATGGCATGAAAAG
AGAGATCGCAGAATATGTCGCCATCTGTGATAGCTGTCAGAGAACCAAAGCAGAGCATCA
GAGGCCCGCCGGATTGTTGCAGCCATTGCGGATTCCTCAGTGGAAGTGGGATGAGATCGG
GATGGATTTTATAGTTGGCCTACCTCGTACCCGGGCCGGCTATGATTCCATCTGGGTGGT
TGTGGACCGCTTAACAAAGGTGGCCCATTTCATACCTGTGAAGACAACATACACCGGAGC
AACGTTAGCTGAGTTATACATGTCACGGATAGTCTGCCTTCATGGTGTGCCGAAGAAGAT
AGTGTCAGATCGAGGAACGCAGTTCACCTCTCATTTTTGGCAGCAGCTACAAGAAGCTTT
GGGCACACATTTGAACTTCAGCTCAGCTTATCACCCGCAGACAGACGGTCAGACTGAAAG
AACTAATCAGATCCTAGAAGATATGTTGAGAGCCTGTGCGTTGCAAGACAAGTCAGGATG
GGACAAAAGGTTACCTTATGCAGAATTCTCCTACAACAATAGTTACCAGGCCAGCTTGAA
GATGTCACCGTTTCAGGCACTCTATGGACGGAGTTGTAGGACTCCGCTGCATTGGGACCA
GCCTGGAGAGAGACAGGTGTTTGGCCCCGACATCTTGCTTGAAGCCGAAGAGAATATCAA
AATGGTTCGGGAGAACCTGAAGACAGCCCAGTCAAGACAGCGAAGCTATGCGGACCGAAG
GAGAAGAGAACTGAGTTTTGAAGTGGGAGACTACGTCTATCTGAAGGTGTCACCTATCAG
GGGAGTCAGAAGGTTCGGAGTTAAAGGCAAGTTAGCACCCCGGTACGTCGGACCATATCA
GATTCAAGCCAAGCGTGGAGAAGTGGCCTACCAGCTCAACCTACCAGAGAGCTTGTCAGC
AGTGCACAATGTGTTCCATGTGTCGCAATTGAAGAAGTGTCTGCGAGTACCAGAAGAACA
GTTGCCAGTGGAGGGTTTGGAAGTCCAGGAGGATCTGACATACATAGAGAAGCCAACGCA
GATTCTGGAGTTTGCAGACAGAGTCACCCGGAGGAACACCATCAGAATGTGCAAAGTCAG
ATGGGGTCACCACTCTGAGGAAGAAGCAACCTGGGAACGAGAAGATGATCTGAAGGCCAA
ATACCCTGAACTCTTTGCTGACCAACCTTGAATCTCGGGGCGAGATTCTTTTAAGGGGGA
TAGGTTTGTAACACCCTGAATTTGGGGGTATAAAATTTCTTTGCTCATATTCACAAATTC
AGGTGTTACTTCCCTTTTCTCATCCTTCCTCATTCTTTTCTTTCTCATTTCTATAGGAGA
AAAGTGCTTATTTTATTTGTAATTATAAGTTTATTATGGTTAAACCCTAAGGGAGTATGA
ATTGTTGCATCATGTTGAACCCTAGATTTCACTTTTGTTTGGTGCATAATTCTTAGAAAG
TCTAATTTGAATTTTGTGGCTCATTTGGATTTGAATCAAATAGAGAAAATAAAAAGAAAA
GGAGAAAAACAAATTCCAGAATAAAAGAAAAAGGGGAAAGAAGCCCAACCCATAACTGCC
GCCCCCCTCGGCCTTTCGGCCCAGCTAAGCCCATCCCGCGCGCGCGCACTCTCCCCCCTC
CCCCGCTCTCTCTGCCCTGGCGGGCCCGCCCGTCAGCGCGGCCGCCTTCCGCGCGCCCGC
CCCCGCTCTCCCCTCTCTCTCTGCTCGCGGGCCCGGCCTGTCAGCCCCGTCGTCCTCGCG
TAACCGCCGCCCGAGCTGCGCGCGCCCGCCTTCTCCGCGCCCACGTCGCGCGTGGAGCTC
GCAACCGCCCCGCCCCTCGGCCACTTGAGCCCCGAGCCCCACTCGCCCTCTCCCCCTCCC
CCCATTTGCGCCCCAGCAGACCCCTCTTTCTCACCTCCCCCTCGCTGCGCGCACGCCAGA
GCGCCGCCGCCACTAATCCCCCGCCGTCCCGAGCTCGTTTCCCCGTCGCCGTTGGAGCTC
CGCCGTGCCCTTTGCCACGGTGAGCTCCGCCCCGACGTCCGCAACCCGGGACGCGCCCCA
ATTCCCTCTCCCCCTCCCTATTTCTCTCTGCCCGCGCTCACCCGCCGTCCGCCGTGCAGC
CGCGGAGGTCCGCCACCGTCGCCCCGGGCCCCCGTCGCGCCATCGCCGCCGCCGAGGAGT
CCCCGGAGCCCGCCTTGAGGTAAGGAACCTCTCCCGCCCCCTATCGACCCTTGTTTTGCT
CTCTGCTGCGTTTGATTCCTCGCCGGAGTAGATTAACCCCGCCGCCGAGCCGCTCCGCCG
TGAACCGCCCCCCTCCGGTGCCCCTGCCCCGACCCAGACCCCACCAATGGAGGACTCCCC
GTGCCCTCCCCAACCTCCCCGGCCACTCAGGTCGCCCCAGAGACCCGCCAAGCGCCCGCG
CCCCTCGTCTCCGGCGAGTCCTCCGCCGCGGGGACGAGCGCCGCCGCCCCCAGCTAGCCG
TAGGAGAAGACCCAGGCCGGCCACCCGATCCCCGCCGTCCATCCCAGATCGGGCGGCCCC
GTTTTAATTAGGCCGAAGCCCAATCCTGGCCGTCCGCCGGAGATCCAGCGGCCCAGGCCC
ACTTCCCCCTCACCCCGTCTCCCTGCTGGCTAGGCCCCGTTTGTCAGCCCGAGGATCTAA
TCCTGGCCGTTCGCTCTGAGATCCGACGGCCGTAGGAGCCCGATACCCCTTCGCCCGCGC
GTTTTCTTAAAGAGACCCCCGGTTTTCTGGAATTTGAACCCGCCGTCCCTGGTTTCTCGC
AGTTAAGTCCCTGGACCTTTTATTTAATTCAAAATAGGTATTTAGGGTATAATTTTAACC
CCTAAACTTGTAAAATTCATAACTTTGTCATATGAACTCCAAATTAGGTGCTTCAAATTG
CAAAATGCTCATGATATTTTTGTCTATCTATTTAAACAATGTTTCCCTGCTGTTTCCATG
TACCAATTAATAGTTAATCACTAGGATAGGATTAAGGCTATTGGAACCCTATTTGAGATA
ATTAGAAATTGGTAGACTTTAATAAAAGTTGGATTACTTAAGTTTATGGACTTAAACACC
TAAGTTTAGGAACTTAAAACCATGTAATGATTTAATCCCACCACTGACTTAAACCTGATT
AGTGGATAATGAATCACTTTGTATAGTCCTCTACCCCCAGACCTAGGGAACACCAGAGTG
CCTATCCCTTTTCTATCTATGAACTTGTGATCTCTCTCTGCTGCATATGTTTGGTATATT
GCTTTTTGTTTGTTATTTTCCCAAGTGCATAGTGTGAATGATTACTTTACGTAGACAACG
AGCAGTCTGTGTTTCCCGAGGAAGTTGCAGAGGAAGTCCCTGATCAGCAGTTTGGTGAAG
GCAAGTGTCCTCTGTCCCATTATGTCCTATTCATTTATAACTTACTACCCCGCATTACTT
ACTTGAAACCTAAGGATTGACTAGCTTTACACTTTACTTTATCCTTGATGACCTTATGGG
CTGTTATGGTTAGCACTTTGCTATTGCCTTAACATAATCAATGAACATGATGTGACTATT
TATGATACTGTTATCCTGATGATGTTGATGATCTTGTGATACTCTAGGGGGCTCAGGCTG
TTTCCTGAGTACCTCTCCGTAAGGACTTGTTCGTTGAGAGACCACCCGGGATAACAGTGC
AACCATGAGGGTGAAATGGGATGCCCTTAGCTGATTAATTAGATGAACTAGAGGTGTAGT
TGCTTAGCCGTCGTGCCGTCAATGGGGTCCAGGCACAGTGCTTGCTCTGCCGAGGCTGAG
TGCCGAGGTTCTTTCGTTTTGCTCTTTGTTAGTCACTCTCCTGCGGGGAGGGGTACTGTG
TTTATCAAACTGGAGAAACCTAACGGGCAGCTATGATCTCTAGGGAATCTTTGTAAAAGC
TACGTAGTGATGCCCTGCCGGACCACCTAGGTAGTGGTCAATGGGGATTAGCTCTCCCCG
GGTAGAAAGGGAATCATGACTCATGGGTAAAGTGTGCAACCTCTGCAGAGGGTAGTGAAA
CTGGTATATCAGCCGTGCTCACGGTTAAGAGCAGCCTTGGGATCCTCTTTGATTAGAGAT
ACAGATGGTTCGAGATACAAGGATTATGTTAATGGTTTTGGTTCGACTAATGATGATGAT
GTTCCTCGATGAGGAAATGGTTTACGGGTTTGGTTATATGCTAAAATCTGGCTTCTACTA
ATGATAAATACCTGACCAACTAAAAGCAACTGCTTGAGCCTAACCCCACATAAAGCTAGT
CCACTTCAGCCAAACGGGACATTTGCTGAGTACGTTGATGTGTACTCATCCTTGCTTTAC
CACAAAACACCAGGTTGTCCGCATTGTAACCACTGCTCAGGAGAAGGCGAAGCCGTGGAA
GGAGACTTCCAGGAGTTCCAAGACTACGACGAATTCTAGGTGTGGGTTGGCGGCAACCCC
CAGTCAGCTGCCTGTGAAGGCCTTATCTTTACTGCGTTTCGCTTAGCACTTTGATTTACC
TGTTAAGACAATGACTATGTGGATGTCTATGACTCTATGATGTAATAAGTTAATACTCTT
TTATGTTATTATTCGAGCATTGTGTGATGATGTTCATTTATGTAATCGCTGTGTACGTGA
GTTCTGATCCTGGCACGTACATAGTTCGCATTCGGTTTGCCTTCCAAAACCGGGTGTGAC
AGTCTGC
>G14050-Map3#UNCLASSIFIED
ATTATCATTATTTAGCTAATATTTGCTAACTACTGCCTAGCAGAGTGGATAGTAGGTTGT
GGTGTTCAGATCCATAACTAATGGATTAATTAATAAGTGGAGAGTAATGTTCCTGTTAGC
CCCCATTATTTGGGTAGATAGTAAGATAATGGGGATTTAGAAACAATCTAAAGTTTATTC
CCATCTGTTATCTAGACCTATTTATATCCATAGAGCTAAAGTTTAGCAGATTGCTACATC
CTCATTATTAGTTTGGAGCCAAACATGTCCTGATTGTATAATTTAAATGTTTATAGGAGT
AACCAATTTGTTTTAGCTTTGCTATTTTACGAGTGTCAGGATGCTTAACTATTTCATACT
TGCTTTGTAGGAATGTTCGATGCCGACAACATCTTGCTCTACCAGAAGGTACCAGCTCCA
AATCAAGAACCAAAATTTAGGAAAAAATACGAACTGCAACCTTATCCGTCATCTTTAGTA
ATTCATGTGTTTATCTTATTTGCACCAAGAACTATGCTGGAGGCTATAAAACTATGAATG
TTATTTGTGACATGTAAATAATACTAGCTTGTACATGCATCTAAATGCATATAAGAAACA
CAATGCACCTTTTGTTTGCATTCCATGTAAATTATAAATTAAATCCAAACATTACAAAAT
TACAAAACACACACACAACACTACGCGCGCATGGGCGCGCGCAAGACACTAGT
>G14576-Map4#CLASSII/TIR/nan
TCTATAAAAATGCTATCAATTATCACCGGTTTCATGCTGATATGTTTTTGGGTGTTATTG
ATAGGCAACTTGTTGAGCTTAATAACAGGTTTGATGAGGTCAACACTGAGTTACTTAGAT
GCATGGCATCATTTAGTCCAGCCAAGAATTTTTCTGCCTTTGATGTTGAGAGATTGGTTA
AACTTGCTGGACATTATCCTCATGATTTTGAATTTGAAGAGAAGGCACAACTTCCTTTTC
AACTTAATCGCTATATTGAAGATGTGAGGAATGATGAAAACTTTAAAAATTTGAAAGGCC
TGGCTGAGTTGTCTATGATGCTTGTTAAAACAGATAAGATTCTGAGGTATGACATTGTCT
ACAAACTTCTTAAGTTGGTGCTAGTTCTCCCTGTTGCAACTGCCGGTGTTGAGAGGATTT
TTTCTTCAATGAACTACATAAAAAACAAGCTAAGAAGCAAGATGGGTCAAAAATTCTTGA
ATGGATGTTTGGTTACTTTTATTGAAAGGGAATTCTTTTTGAAAGTCAAAGATGAGGACA
TCATTGCTCAATTTCAAAGCATGAAGGATCGGAAAGTTAGATTGTGATTTGTAAGCTTTC
TTCTCATTTTATCATATCAAACAATTATTTGTCTTTACTCTTTGTATTATCTATTATGGT
ATGTTCTAGAATTTTAAATTATAATAACTAGTTATTGAATCAGTTATGCCTAAATTGTTT
ATGCTTAATTATATGTTATATATACAAATAGTTATCTATGTATGCCAATAGAAAAACTTT
ATTATTTAAACATCCTAGAAAATTTTCGAATACCCACACTCTAAATCCTGGGCCCGCCAC
TG
>G16113-Map3_reversed#CLASSI/LTR/Copia
ATTTACAAAAGAATTTGCAAAAACAAAACATGTGGTGCAAGCGTGGTCCAAAATGTTAAA
AATAAAGAAACAATCCATGCATATCTAGTAAGTAACATTTATTGGCTCAATTCCAAGCAA
CCTTTGCACTTACATTATGCAAACTAGTTCAATTATGCACTTTTATATTTGCTTTGGTTT
GTGTTGGCATCAATCACCAAAAAGGGGGAGATTGAAAGGGAATTAGGCTTACACCTAGTT
CCTAAATAATTTTGGTGGTTGAATTGCCCAACACAAATATTTGGACTAACTAGTTTGCTC
TAGTGTATAAGTTATACAGGTGCCAAAGGTTCACACTTAGCCAATAAATAGACCAAGTAT
TGGGTTCAACAAAAGAGCAAAGGGACAACCGAAGGCACCTCTGGTCTGGCGCTCCAAGGA
AGAGCGGCCTCAGGAACTCGCCAGCCTCGGGATTTCATTTCAGCCGCTCCGCTATAATTC
ACCGGACTGTCCGGTGTAACAGCGGGGCAACGGCTATTTCGGCGCCAACGGCTACCTGCG
ACGCATTAAATGCGCGCGCAGCGCGCGCAGAGGTCAGGCACGCCCATGCTGGCGCACCGG
ACACTCTACAGTACATGTCCGGTGCGCCACCGGACATCCAGGCGGGCCCAGAAGACAGAA
CTCCAACGGTCGGAACCCAACGGCTTTTGGTGACGTGGCTGTCGCACCGGACATGTCCGG
TGTGCACCGGACTGTCCGGTGCGCCATCGAACAGACAGCCTCACCAAACGGCTAGTTTGG
TGGTTGGGGCTATAAATACCCCAACCACCCACCATTCATGGCATCCAAGTTTTCCACTTC
CCAACTACTTACAAGAGCTCTAGCATTCAATTCTAGACACACCAAAGAGATCAAATCCTC
TCCAAATTCCACACAACGCCCTAGTGATTAGAGAGAGAGATTTGCTTGTGTTCTTTCGAG
CTCTTGCGCTTGGATTGCTTTCTTCTTTCTTGATTCTTTCTTGCGATCAAAACTCACTTG
TAATTGAGGCAAGAGACACCAATCTTGTGGTGGTCCTTGTGGGAACTTTGTGTTCCAAGT
GATTGAGAAGAGAAAGCTCACTCGGTCCGAGGGACCGTTTGAGAGAGGGTAAGGGTTGAA
AGAGACCCGGCCTTTGTGGCCTCCTCAACGGGGAGTAGGTTTGAGAGAACCGAACCTCGG
TAAAACAAATCCGCGTGTCTCACTTCATTATTCGCTTGCGATTTGTTTTGCACCCTCTCT
CGCGGACTCTATTATATTTCTAACGCTAACCCGACTTGTAGTTGTGATTATTTTTGAGAA
TTTCAGTTTCGCCCTATTCACCCCCCCTCTAGGCGACTTTCA
>G5218-Map4#CLASSI/LTR/Gypsy
TGAAGCGCCCCAATCCTCTGGGACTCAAATGTGATACAATTACTAGTCCCAGGAGGCTAG
TAAACACATTTATACATCAGATTGATTACAGATCTGCTTAAACGAGACAAACCTATAAAG
GTGGCGAACAACTTTAAGAGTTGGTCCACAACTCGGGACATATCATCAGAGTGGGGCTGA
AGCAGCCCGATATACGCAGCGAAGCAAATCAGCGGTCCAACAGCCACAGGCAAGGTTGGG
AACAGTCGTAACTCTTACCCGATCTCCTTTTTCTGAAAAACAACAAATAAGCAAGGGTGA
GTACAAACGTACTCAGCAGCCCACCTTCACCCGCGGAATGGGGAAATCAGATATAATGCA
TGGAATATGTGGAGCTCAGGATATTTTGCAGAAACAACAATATTTTATGCAGGGTTGTTT
TGTAAAACATTTTGTATTTTTCAAAGCGCATCCTCTCCCAAAGGAGCAGGAAGTTTTTCA
ATATTAGAACAAAATCCCCTGGACTAAACCATCCAGGTATCTCAGCAGTTTCCCACTGGT
TTTCATTTTCAAAAACAGCTACTGGACTTCCCGTCCACCATAGCTCACGGCTCAACCGCC
AGACCTTTTAAAAAAACACTTTTCTCAAACGCACCCTTTTTTTTAAAACAAAACACTAAT
TGCCATACCACACCAGACTCGTCCATTCCTGTGGACACAGACTATTCGAATAGGTTTTCA
AACTCTGCGCAGAGGGGTACACTTTACCCACTAGTCCGGTTTCTGCGATCTCACCGCCAA
TGAGACCCGAATGCCGAATCTCTTTCTTTCCTCGCACGTCCTAACCTTAACGGTTATACC
GGAAGGAGTCAGGCCACCGCCATGTCCAAACCGGACAAAACATTCCCCCTCCTTATCCTC
CCGGTGCTCCCCAGCCTTCATAACCCTGGGGTTTGGACCGTACGAGTTCAGATTGAGTGA
CTGCCCACACAGTCTCGAGTGGTTGTACTTATCATGAGTACATGTAGTGAAGGATGACAA
ACCGGTCCTTATATGAGGGGACAATCCTTCTGCTCACACCTAAACCAGCTGAGCCATCAC
CTTAGGCCCTCCCCTAAACCAGGGAGTCCCTAATCATCCCTACTCAAAGGTGATAAGGGT
GAAAACCCTTCATCATACACATTTTGAAAAGCATTTTCTTTTGAAAACTCACACCTTTTC
TCAAATCATTTGTAACAAATATATCAAGGATTGATTGCGGCAAGCGGCTGGGTGGCCATA
ATAACTTGTCTCAAAATCATATCATGCATAAAATAACAGGCTGAGGGTTGTGGTTGAAAA
ATCATAGGTAATTTATGCATCAAAGGGATCCAGTGAGCTTGCCGTGCTTATCCGGCGAAG
GGGGAAGGGGAGCTCGCGGAACTGGCTTCTAGCTCCACCGCCTGGCGTAGACTTGCAGAT
CTGGCCTCCACGAGACGGCACGAACGCTCCGATAACTATGCAACATGAATAAGCAAACAT
ACAAACCAGCAAGTATACCAACAAATATTTAGTATAGTGGTCAGAATAGCGATATATGGA
TGGGTAGAGTCTTGAGTAGAATCTGTGTCATGTGGTGTTGAGATACTACTAGTGGTGGAG
CGGAGGTGCTTACCAGGAGGGTGGACTGGAGGCGAAGCGACACTATGCGTGTAGCCGGCA
GAGCAGAGTAACTGAGTGGGTGGGGTGTTTGCCTTGGCTGAGGGTGTTGAGTGTGTGTGG
AGAGGGAGAGGGTAGCTGGGTGTATTTATAGCTAGGTGTATGTGGTGTAGCACAGTGAAG
TTCACTGTTGGTGAGAATAGTGACGAATGAATCGTCTGACTTAGTATGAACAGGAGAGTT
ATAGGCAGAATATGGGACAAGAGTATTTTGGGAGTTTTCTGGAATATGAACCATGCTTAA
GGGATGACATGGTTGGATAGGGAATAATTCGATAAGAATTTAGAAACAAGAATTATTGGA
ATCGAAGTTTGGAAGCCTGGTTCGAAGGAATCTCAAAGTTAAGCATGCTCAACTTGGAGA
AACCTGGGATGGGTGACCAGATGGGAAGTTCCCTACTGGAAGGAAAATCACAGTCACCGG
AGTTCGTATGACTGAAATATTGGTCTGGCTGGTCTTAGGTGGACTGGACAGCATGACGGA
TGAGTAGTTGAAATTTGGGGGTGATCGGATGAACGATGAATAGTAACTGATGAATAGTGA
CAACGATGCGTAGATATCAACGATGAATAGTAACGATGAATAGTAATGGTGAATAGTCAT
GTTCCTTGTGCTAGTGTGTGCTTGTGTGGAACATGGAGTGGGCGTGTGTGTGGGGGGGAG
AGAGTTGCCATGAAATGGCTTGGGGTGGGATGAGAGGAGGCCCTTGCCCCTCTATTTATA
GCCATGGTGGGGGATTAGGGGGAGGGATGAGAGGATTAGTGGGAG
>G8300-Map3#CLASSI/LINE/nan
TTCTGTCAGAATGGGGGCGTTGTCGGTTGCTGGGACTGTTTCCCCGCGGGCTCTGCTTGT
CTATTCTAGAAGACGCCCCATTCTCGCAGATGTTGGGGCGGACTCTGTTTCTGGGACAGC
AGACCGGGTGGATGATCTCGAGCTTAGTTCTCCGACGGGAAGGCAAGAGCTACTAGAGGG
ACAAGCGGGGGATGATTGCTCCGCTGACTGTATTTCGGCATCGGTTTTGGATACCACGAC
ATCGGATGTTGACCATTCGCTGGTGCAGGATTTTTTGGCCACCATCACTAAGCCAGTTGA
CTGCATCTTGGCCAGACCAGCTACCCAAAAGCGGCGACGTAAGCAGACGCCAAAAGACTT
TATACCTAGAAGAAGTAACAGACTGAAGAAGGATGGTAGGGGGGCGCCTTCCACAGCTGT
CAGAAAAATCAGAGTGGATATTGCTAGAACTTTGGGGATATTGGCTGACCAGGAGGGATT
GGCACAAGAAGCTCTTGATGAATATGGGCGGCTGTTTTCTAAGCCTCTATCTCAGGACCA
TGTCGCTGCCTTAGCTGCATTGTTCGGTTGGGCAATTCCGGAGAATGCCGATGCTGCAGA
TTCATTGTTGGGACAGAGTCCCATTATTGTGTAGTTCCCCCTTTTTTTGGGTTGGGAAGT
TTTTTCCCTTAGTCGTACTCCTGTCTTTTGTTTCAATGGATATCTCAAAATTGTTGATTT
GGAATGTAAGGGGACTCAATAATAAGTCTCGGCGGGATTCTGTTCGTAGTTTGATTGATT
CTGTGAAGCCGGAAGTGGTTTGTTTGCAAGAAACAAAAAAGGAAAATATTTCTAGGTGGA
CAGTCATGTCGACCCTTGGGGCTGATTTTGATGAATTCGTGTTCCTCCCAGCAGATGGTT
CTCGGGGTGGCATCCTGGTGGCTTGGAAGGGCAATGTGTGCAAGGCTATTGCATCAAGGG
TGGATGTTTTTTCTGTTTCTGTTCAGTTCCAGCAGAGTGAGGGCCCCCCTTGGTGGTTCA
CTGGAGTTTATGGCCCACAGTCGGACGTCCTGAAGGTGCAATTTCTGCAAGAACTTCGTA
GCATTCGCCTTACGTGTGTTGGACCGTGGGCTGTTGGAGGGGATTTCAACCTCATTTATA
AAGTGGAAGACAAAAATAATCAAAATGTTGACAGGGCAATGATGGGCCGTTTTCGTCGTC
TTCTTAATGAGCTTGAGTTGGTGGAAATTGATCTTTTGGGTAGACAATTTACTTGGTCTA
ATGAGCGGGAAGCGCCAACCCTTGTCAGATTAGATCGTGTTTTTGTGACCACTGATTGGG
ACCAGCTGTTCCCAGATTGCATTCTGCAAGCTTTGGCTTCTTCCATTTCAGATCATTGCC
CTTTATTGCTGGGCTTGAGGGACTCCTTCATGGGTAAACGTCGCTTTCATTTCGAAAGTT
TTTGGCCAAAACTTGATGGCTTTATGGAGGTTGTGCAGCAGTCCTGGGAGCAGCCGATTA
TGGCTGTTTGCCCTTTACAGAGGCTCGCAGACAAGCTGCGGAGGCTTGCCAAAAATCTGC
AATCTTGGAGTCATAGGAAGACAGGCAATATCAAGCGACAACTTCTTCTTGCGAGGGAGA
TTATTCATCAACTGGAATCTGCCCAGGATTCAAGATTGCTGTCCTCACTGGAAATTTGGC
TTCGGAGACAGCTTAAGCATCATATTTTGGGCTTGTCTTCCTTTGAGAGAACCAGGGCAA
GGCTGCGTTCTGGTCTGAGATGGCTCAAAGAGGGGGATGCCAATACTGCTTATTTCCAGC
ACCATGCCAGATACAGGAAGAAGAAAAACTTTATTGCCAGTTTGAAGAAAGAGGACAGGG
TGTTCACTGATCAGAAGGATAAGATTGAGGTGGTCTGGGATTTTTACAGCAATTTGTTGG
GATCTGCGGGACAGCGTAACTTCACTCTTGATCTTCAATCCTTTCATCGATCAGCTGTTG
ATCTTACCGAGTTAGACCGGATTATTGATGAGGAAGAAATTTGGAACACCATCAAATCCA
TGCCTTCAGATAAAGCTCCCGGGCCAGATGGCTTTACAGGTAGATTCTACAAGATGGCTT
GGCAAATTATCAAAGTAGATTTTATGGCTGCTGTGAATAGACTGTTTCAGGGTGATGATA
GTAGACTTTTTCTCCTCAATTCTGCATATATTACCCTGCTGCCCAAGAAAGTTGATGTGG
AGGAGGTAAAAGATTTTCGCCCCATAAGTCTGATCCATAGTTTCGCCAAGATCATCACTA
AGCTGCTGGCTAATCGGTTATCAGGGAAATTATCGCAGCTTGTGTCACCTAATCAAAGTG
CGTTCGTGAAAGGTAGATACATTTTGGATAACTTTGTTCTTGTGCAACAGATGGCCCAAG
TTTTGCACAGGCAAAAGGAACCGAGAGTGCTCCTAAAGCTTGACATCACCAAGGCCTTTG
ATTCAGTTTCATGGCCTTTCCTTTTGGAGGTCTTACAACATCTTGGTTTTGGCGCTCGGT
GGTGTAATTTGTTGGCAAAGTTGCTACGCTCTTCTTCTACTAGAGTTTTGGTTAACGGTG
AACCAGGAGAGTTGATTTACCATCAAAGGGGTCTCCGTCAGGGAGACCCTTTATCTCCTA
TGCTCTTTGTGTGTGTTATGGACGTTCTAAATTCAATAATCTTGAAGGCTGAGAGCTATG
GTTTGTTACAGCCGCTGCTTCGTCGGGGAATTGGACAGAGAATTTCCTTATACGCCGATG
ATGTGGTTCTTTTTATGCATCCGGTGAGGAGTGACTTGGAGACAGTCAAACAAGTTTTGA
AGGTTTTCGGTGAAGCCTCAGGACTTGTTACTAATTTAGCAAAGAGCTCGTTTACTCCGA
TTTGCTGCAATGACCAGGAGGTTTTGGCAATCCAAGAGACGCTATCTTGTAATTTGGTGA
ATTTTCCTTGCAAGTACTTGGGCCTGCCTTTGTCTATTAGAAAGCTCTCCAGGAGGGACC
TTCTCCCTCTAGTTGAGAAGGTTGCAGATCGATTGCCTGGTTGGAAAGCTGCTCTTATTC
ACCCGGCCGGTAGGGCTACTCTTGTCAAATCTGTCCTCTCAACTATTCCAGTTTACCACC
TTATTGCACTTCAATGCCCCAAATGGGTCATCAAAGCCATTGACAAGATTAGGAGAGGTT
TCCTCTGGAAAGGCCGCAAAAATATCAAAGGTGGGCACTGTTTAGTGGGTTGGCAGAAGG
TGTGTTTACCATTGACTTTGGGTGGTTTAGGTGTTCCAAATCTTGAAGTTATGGGCTGGT
CCCTCAATTTGAGATGGTTATGGTTGAAGAAAACACAACCTGAGCGGCCGTGGGCTTTCT
TGGATGTCCAAGTTCATCCCAATGCTGCTGCCCTTTTTGCTGCATCGGTTCAGTCAGTAG
TGGGCAGTGGAACTGACACCAAATTTTGGACTGATCGCTGGCTGCACGGCAAAAGAATTG
CAGATTGGGCTCCTTCACTGTTTGCTGCTGTTAACAAGAAGGCTGTGAGGTCAAGAACAG
TCCAGGAAGCAATTAATGGTAGCAGTTGGGTTCTTGACATTAGGGGAAATTTCTCCTCTA
TGGCTTTCTCCGAATTCTTCCAGATCTGGGATCTTGTTCGGGAGGTTCGACTGTTATCAG
ATGTTCCAGATCAGCACATATGGACACCTTCCTCCTCAGGCTCTTACTCGTCCAAATCGG
CGTATGATCGTTTTATGATGGGAAGGGTGGGTTTTGCGCCTGCTGAGCTTATTTGGAGAA
ACTGGGCCCCTCCAAGATGCAAGTTCTTTCTTTGGCTCGCGACTCGAGATAGGTGCTGGA
CTGCAGATCGTTTGGCGAAGAGGGGTTTGGACCATCCTGTTCAATGCCCCCTATGTGATC
AAGAGGATGAAACGGTGCATCATCTTTTAATTTCTTGTGTCTTCTCTAGGGAAGTGTGGT
TTAGGATTTTCTCCCTGGTTAATCTGCGGCAGTTCTCCCCCGCAAGGGCTGATTTGGTTT
TCCAAGATTGGTGGGCTAATTTGGAGGCCAAGGTCCCTTATGCGCTGCGCAAAGGGATTA
ACTCCCTTGTGATGTTGGTGGCATGGTGGCTTTGGAAGCAGCGGAATAATTGTGTGTTTG
AGGGGGATGCTCCTAGTGGCAACCAGATTATTCAGAACATCAAAGACGACGCTCAGAGGT
GGTGTCTCGCGGGTGCCAAAGATCTGGGCACCATCTGGCCTTAGTTTAGGGGCAGCTTTG
GCTGTCTTCTAGATGGAT
>G6348-Map3#CLASSI/LTR/Gypsy
AGGAATTTGCCCAGGATCAACACATCAAAATTGTAGAGCTACTATAGGAGTAAAACTTTG
CTTAAGTGATTAAGCCTTGGTGTCATGTAAAATTTGGAGTAAAATGGACTTTAAGTCGGG
CTGTCAGTCCACTCTGAAACTAAAATTTTACTGACAGTGGCTTGGGATGAACTTTGGATT
CGATTCTAGCTCGAGGGAGTAAGTAAATGGGCAAGGTCTCTATAGTCGAATTGTAGTTGA
TATATAGAACAACAACTTTGTTACAGAGGGCTTATCAAGTTGTCACACAAAAATTGGAGA
ACCAAGGCCTTTAATCTGCTCTGTCAGGCGCTCTGATGAACGGTTCCAATGGTACAGTGA
TTGGATAGGATCAGATTCAGTGAACCTCGCCGCCGGCGACCTCCGCGCAAGGATTCGCGC
TGATCGCAGTGATTCGTGTAGAACTCGGGCAGGATAGTACCGGGAGGGTGAAAAGATCAG
CAAGGGAGTGGATTTGATCGCGGGTTGAAGCTTATCAACTGCGCCTGCAGCCGCGCAACG
TGGCCGGATCACCGGTGTCGCCGTGGTACGCCAATGACCCCAAATGTGCCACGCCGTAGT
CCTTTACCATGATGTAGTAATCGTGGCGCATCTGGATTTACCACCTCAAGAGCTATTGCA
CCGGCAATCGCCACGACTGAGCAACCAGAAACTCTTCCCCCTCTTCGGCCGCCGCGCGTC
TTTCCCCAAATTAGCCGCCACCGCTCATGAATCCTATAAATTGAGCATGCCCTCAGCTCC
GCTAGGTATTCAAGCACCCAGCGCACCCACTCGTGTCTCAAATCGTTCACCAGAGAACCC
CAATTTGGGATTTCCCCCAAATCAATCAAAAACACCGTGCGGTGTGAGCTCACCGTGGCT
AGCTCGTTTCAGGTCTGTTCATGGCTTCCTTACTCTCGTTTTAGTATCTCTGTGTGCTGT
GGATGCTTAGCTACCCGGCCAATTAAGCTAGATTTGGCCAGAGCACCGGGAACACCACGG
ATTGTCCTCGGTTTGCGTTGTCACCGTGGACAGAGCGATTTAGAGTTAGAACTCTGCAAT
TGATGGAGGGGAAATGGTTATTAGGGGTCAAATTTGGTGTCAACCGCACCGGAGCACCGG
TAGTTGAGTTATCCGGCCGGTATGGGCTCGCCGGAGTTCCTGCTCCGCCGTCCACGGTCG
TGGACTTCACCTTGTGAAGAAATAGAAAAGGGGAGGGCCTATTTGCATTTGTCAGTGACT
CAAAGAAATAGTGTTACGGACTCTTTATAGGTTTCTCAAATACCCAGGGTTCTCTGTGCA
AACTATCCACCGCGGGCGCGCGCGCGGGCGCGTTTGCCTGTTCACGGGCTGACTTGGGCC
AGTTTCAGCCCATCACTATTCATTGTTTCTCTTTTTCTTTTTCTACCAGGATTAGAGAAT
TCATAGAAAATTGTAGAAAAACGCTAAAAATATGAGACCAATTTTGTTGAATTCCTAAAT
TTCTATAGTATTTAATAAAAATGGTTTCAAGATTTTTAGGCTAAACAAGGAATTATGAAG
TATTTAAAATAGCTAAAACCTATACTCCTAGAATTTTAGAAATTAATTAGTAACTCCAAA
AATCACCAAACTTTTTGGATAAGCTTAAAATGATATTTAGAAACCTTGGGTGAAGTTTGA
CTTGATTTGGACAATGTTTGATACCTAAACCCCAAAACCCTAGTCTTCTAGGTAATGGCT
GCCCTCTGAAATAAAGAACTGACTCCAAAAACCCTAGTTTCCTGGAGTACCGTGAAGGAA
AATTGTATTCAAGACCTAATATAATGTACCTTTATTATCATTGCATTTTCATAAGCATTA
CATGAGCATTCATGGTTATATATAGAGAACGAGGAAGAAGTAGTGGTTGAAGAAGAAGGA
GTTGCACCACCACCACCTGAAGACCCACCTGCCGGGAACTGCTTTTATTTCGATATTTGT
GGAGCAGAGCCCGACTCTCCTATAAAACAAGGCAAGCCCCGGTGCATTTGCCACCTCCTT
GCTATTTTAAAATCTTTCTCACTTGCTTGATGCATTAGGTGATAGGAGTTGCGTGCTAAA
CAATTGCTGCATTTCCTTCCTTGGAAAGTTGATTACTTTTTCCTTGATTACCTGTTTTAT
GAAAAGGTTTTTCTGATGCTTAGACTTGCTCTAGAAAAACAAAATGTTTTGTTTTAACAA
AAGATGATGCTTCAAGATGGATGGGATGTTTTCAAAAATAAAAATTGATGGTGGATCCAT
CATGGCCATGATGGGTTCAACATTGGAAAAGATGTACCTCTGTCAGGTACCAAACTTTGG
GTTGAAATGATAAAGCTGAGACCGGGCGGGTGACTTGCACGAGAAGAGAGTCTCGGTGTA
GTGTCTCCGTCTGTGTCGCTTAAGGACCGTGTCGATGTAGGCTTGATGATCGAGGACCTT
TTAACTGGTCACATGCCTCATCATGGGTAAGCTTTGCCTTGGGCAGACTAATACCAGAAT
AAGATAACACGCAATGGGAGTGGAGAGATGGCGAGAGTAGCGTGTACCCTCCGTGGCAAG
AGGCTGGACGGTGGTGTATCTGTGCTCTCGGTTGGCGTGAACCTGATCTGGTCTTAAGAA
CCCCGGTGGTGAGTTGACATATGCAAGGGTTAAGTGCTACATATGTCGTGTGATCGGAGA
TCCCCAGCTGGGTATTAATCGATTCGGATCACCGTTACTTCTCGGACATGAAGACTTGGT
CACTGCCCTACACGTAGCTCTCCAGTGAACTTAAAGGAATGATAAAAGATGGCTAGTATA
GGCCAAGTGCTTGAACTAGGGTAGAAAGAACTCTAGTGACAGGTAATGACTTAACCTACT
AATAAAACTAGATTTTTAAGGATCCACTGTTAGTAAGCATTTTTGCAAACAGAGTCTCAA
TTCTTGATTAAGCCTTACCTTGACTCCCTCAAGCCAGCATATCCTTGAGAGTCTTTTATT
TTGACGGGTAAGACTTGCGAAAGTACACTTCATACTCAGGGTTTTCGAACCCATGTTGTT
GTAGGTGAGGAAGCAGCAAACTTTTGTTGCTTTTGCTCTAAGGTGGTGCCAAAGGAAGAA
CCTCAAGAGTGAAGCCTCGGGAGGAAGTGTCCTCCTTTAAAAACATTATACCTATATGCG
GGAGGGGTTTTTGCCTCCCGAGTTTGTAATAATAATACTTCTACACTCATATACTACTGG
TCTATAATAATAACACTCTTTCTATATTTTAATGTAAATTAAGCTACTGTAATTGCTTCC
GCTTATTTGTTCCTCCGATGTGTTGTAATATCTGTGTGACGGGTGAAACGCTCTTGGGAA
AGGTAAAGGATACAGATACCGAACTTGTCAAGTGGTCAGGTGCATCTACAGGGTTGTCCG
AGGTCCGCTGGACAAGGACAACTGTAGGTGGGCCTAATGACTTGGGAGGTTCCGTCACAC
>G13046-Map4#UNCLASSIFIED
GCCCTGCCCAAATCCCAGCACCTCCAACGCTAAACCCACCATTCACATGTTCGCCCTGAC
CTCCACACCACGTAGCACGTTTTGGATCATAGTCTCGTGCTTGGCAGGGGAAACTTGGGT
GCTCGGATCTGCGCAGCTGTGGTTGGAGCATGGCGCCGTCGCCCAGCTCGGGGGAGGGAA
GAAGATAACGCTGTGGCCATCGATCTGATATTCTACGGTCGAGATTATACCCTAGATACT
GATTCGACCGAGTCAATCTGCGGCGTTCAATTCAGATCTGGCGGGAGCTATTCGATCTGG
TCATTACTAAATCTGAATCATCCATCGGGGATCCGATGGCCAGGGTCACTCGCGGGGTTG
AGGGGCGTCGGATCTAATCTGAGCCATCCAAATCGGATCCAACGGCTCATCTCCACCGAT
ACCCCTTCGGCCGACGACTTTGCATAAGAGCCCTCCTAAAATTAGGAAACCAACCCGCAG
TCCGTCCTGTGGTTTGCCTGAGTCTTAGTAAAAATTGCGCCAGAGCCCCTGCATTT
>G15625-Map3#UNCLASSIFIED
AGGCTACCATTTCAGGATATCAAATAAGTTTGCTCATTTACAGCTCAATGGTTAAACGAC
TGTTTAAATGTGTAGCAGGTTAGAAAACTTTTGTCTAGGGGCTGACTACAGGGTGAATTG
CAAATGCTCATTATATACAAGTATGATATCATTATAAGTAGCAGTCATGGTCCCAGGGAG
AACATCTCAGTGAAGGACACAGAACATACCTGTATCCTAGGCAAAGTAAAATACACCTCA
CCACCAGATTCTTGATTATATTTCTGAAACTCGTATAGATTTGCTCGCAGTAGTTCAGTG
ACAATAAAAAGGTGTTCCTGTCAATATTTGCTTGCTGTCAGCACCATGCAAGGCCATGAG
AATTGAAAAATCCAACTAAAATCTGCCACCGTACATGCATGAAGCAATTCAAGTACACTG
GTAGAATACTACAGTTGATCCTTTTTAAGATAATTGCAATATTGCTCAAGACCTAGTCAC
CTGGATTATATCCTTTCAGATGCCTTCCTAGGAAGTTAGGATCCAAACAACTTGAATCAA
AGGGAGTACACTTAACCAGAAGTCTCTCTTACGAGGCATATACCTGATGGTAAAAGTAGT
CATAGAGGCGCAACACATGGTGTTCATCTAGTGGATCATATTTGTTCACGAACTTCAGAA
GTTTTATCTCATCCAAGCTCTGGTCGAAGAAGTCCTTATCATTTTTAATTATTTTAAGGC
AAACATCCATTCCTGTACGAAGATCATGTGCTTGCACAACCTTGCTGAATGCAGCTGAGC
CTAGATATTCAGTGATATAATACCTTCCAGCAACAACCGAATTTAAGACGATGGGGAAAT
CTTTGTTTTCTTCAAATCCAGTCCTGCATTACATGCCTATAGTATAAGTACGAAAATGGA
TCAACCAACA
>G13560-Map4#UNCLASSIFIED
GTATTAATCGTTTGCTAAAACACTTCGTCATAAAGCAATGTGTTAGTCGTGGTAAATCAA
ATAAAACGTAAAACATACTTAGTAATTTCCACAGTCGGCTAATGAGTTAGTCTATGTTAA
ATATATTTTATGTATTCATCGTGGTGTAAGATAGAGTGGGTCGAAGATATAAATTATGAG
ACATGTGAATTGTGTTTAAGGACGAGAGGTGCGAACAATCGGTTAGTGTTTCACTTGTCT
AGTCGATAAATGTGGTCATAAATAATTGTGCTCGACATAAATGTTTGGTCGTTGTATCAC
TTCCTCTATAATTATAAGTCGAGCCAAAATGCGGGATACTAGTGGTACGCTAGACGGGTG
GTGTCCAAATAAATTAACCGGTCGATGCGATAGTTGTCGTGCGTGATTTATTGTTAGTGA
GTAGTTTGAATTACGAGCTATATGAGGATTATGTTAAAAACTAGTAGGCGGCGTGTAACT
GCGTTCATATGGTGAATAATAGGTCGGTAGGTAATTGTTGATGCCAGTAGCAAATGTAAT
CTTATGGAGTTTTACGCCATGTGTAAATGCCTCCACGATAGACCCCAAAAATGTGCTATT
TAGGTGACTTGCGTGTTAACTAATTCAAGTTGAGCAATGGTTGAGAAACACTTATCAATC
GGCCCCAACCCATGTTCTTGAGTTACGATGTCTAAAATGGTTCGCTAAGTCTTATACTGT
GATTAGCCAACTCATGTTAAATAGGAGTCGATTTCGCTAAGTGATTGTGATATATATGTT
TTGTCTAGGATTGCGATAATAATAGGCAAGCCGACGTGTATGATGTATATCGGCCTATGT
>G1037-Map3#CLASSI/LTR/Gypsy
GGTTTTTGCCTCCCATGTTATGTAATAATAATACTCAGCACTCATATATTTTGTTCTGGT
CTGTAACTATATAACTCCGTCTTACTTTTCAATAAAGTAAGTTATTGTAACTGCTTCCAC
ACTTTCGTATCTCCGATGTATTGTAATGTCTGCGTGACGGGTGAAACGCTCTTGGGAAAG
GTAAGGAATTCAGATACCGAACTTGTCAAGTGATCAGGTGCACCTGCAGGGTTGTCTGAG
GTCCGTTGGACAAGGACAACTGTAGGTGGGCCTAATGACTTGGGAGGTTCCGTCACAGCT
GGTATCAGAGCGAAGCCCATCTCTGCAGATATTATGAGACATTTTCAAAAAGAATTTTCA
AAGACTTATCTAGAAAATTTCTTTCCTTCTTATCCAATCATCTTCTGAGGTACTTATTTT
AAAGACCAGATAGTAGAGTGCAATGTATAGAAGGTGTGAATCAACTAAGGTTGATTCTGT
AATTATACATGCATCATGCTAAAAACTATGCTAATAAGATTTTCCCCCTCATGGAGATAT
GACGCCGCGCACAAGAAAGACCGCGCGCAAGTCTACCGGGCCGATTGGCGTACCCCGCCA
TCAACTAGCCCCAAGGCATGAAGACAGTAGCAGTGGTAGCAACGATCCAATCGGGGATCT
GGAAGCTCAAGTAGAACAACTTCGATCAGAGCTCCGTCACAGGAACGATATATGGGTCGA
GGATGGTGAGAGAATAAATGAATTGAGAACTGACATCCGCCACCTGCAAGACCAACTTGC
TGAACGAGATCTAGCGCTCGATTGGGCTGTTAACTCTCGTTCACTTGCTTGGGCCAAGGA
AGCTAAAGCTCGAGCCCGCGTGGAGGAGCTTAGCTCAGCCGTGGACAACTTGCAGGTTTA
TTGTAATACACTACATGAGGAAGTTCATGTATTGTATTCACAACTGCACCCTAACGTACC
TGCGGATCCTGTCGGGATGGAAGCCGGACCTTCTAGAGTAGCGGGAGAAGCACTTGGTGG
TGAACTAGACCTTTTCAGGCCTCCTCCATCTATGAAGTTGGTCAACGAATGGTCTCCTAC
ACCTGACAGCGAGGCTACCAAAAGTGACAAGAAGCTAGAGTAGTGTAGTATAGAAGTAGT
AATAATGTGTAATAGGTAATGTAATCCTGTTGTAAATTCGAGTCTGTATCATTACCCTTT
TAAGTAATGTAAAATGGATGGTTTGCTTTGGCATATTATATTTCTCCAAATGTTCTTTGC
CTCAGATGCCGTCCAAGACTCACGCACAGGATGGGGCAGGAACCTCCCGTGGGAGGGAAG
CAACTCCTAATCCACCCCCAGTACCTCCAACATTAGCTGAGGCCATCGCTGCCTTAGTTA
ATGCCACGGCCGACAACACCCGCTTTCTGCGGGAAATGGCGGGACAACAAATGCAGCAGC
AAGGCGGGCGAGCGTATCCGCAAGGACCCCGCGAAACTTCATATCTGGATTTCTCAGAGA
CACATCCCCCATTATTTGTCAAGGCGGAAGATCCTCTGGAAGCAGATGAGTGGATCCGAG
TTATCGAACAAAAGTTCGGGCTTCTCCGATGTACGGAGACTCAAAAGCCCTTATTTGCGG
CACAACAGTTGCGAGGCCCTGCCAGCACATGGTGGGGAAATTATGTAGCCGTTCAGCCGA
CCGGCCATCAAATTACATGGGATGAGTTCAAACTGGCTTTCCGGGAGCACTATATACCTG
AAGGGGTGCTCCATATGAAGCAGGAGGAGTTTATGAAGCTCAAACAGGGTGGGGATACTG
TCACTCAGTATCTCAACAAATTCAACCACTTGTCCCAATATGCTATCGATCAAGTCAACA
CGGATTTAAAGAAGAGAAATTGCTTCATGAGAGGCCTTAATGATCGAATGCAACGAAAGA
TGGCCACCTGCATTGATCTTTCTTACGGAAGGGCTGTCAGCACGGCGCTGGCAGTTGAAG
CCAAATATGCAGGCTCAGGAAAATCAAAGGGCAATGGAGGCGACAGGCCCAATCAGGGGT
CTGAGAAAAGACAAAGGTTGGTAATCCGACCTTTTAATCAGAATCGTTCTTCATCGCGTC
CACCCTCCTACCCTTTCAAACAACCGGTTTTTATCCGTCCTGCCACTGCCCCCACCGCAA
CAAATCAGCCGGGTGCCCCTGGTACTCGTTTCCCCGCTCTCCCAAGCTCTTCAACAGGCT
GCTTTAATTGTGGAAAGTCCGGACATTTTATCAAGGACTGTCCATACCCGAAGCAGAATC
GATCAAATAATCAGCAGAGTTCTGGGAGTTCCGCTCAAGGCAAGGGAAATGCGGCAAACA
ATACCGCGGGCAAAAATATGAGGAAAACAGGGCGGGTTTATTATACTCAAGTGGCCACAA
CACCGGAAGGCGAACCGGTTATGATGGGTACGTTTCTCGTGGCCAATCACCCTGCCGTTA
TCCTTTTTGATTCTGGCGCTTCACATACATTCATAAGCAAGAAGTTTGTGGAGCAACATT
GCATTCCATACAATGAATCAAGGGAAGGGTTTATAATTCATTCGCCTGGGGGACAAATAT
TTACTAAAGAAGTGGCTTACCATGTGCCCGTAACATTGGCTGAACGGGACTTTCCTACAA
ACATGATTGTTCTAAAAGGCCAAGATATAGATGTAATTTTGGGCATGAATTGGTTAGCCC
AGCATAAAGCAATCCTCAACACTGATCTGAGAACCATCAGGTTGAGTTATGGCCAAGAAG
AGGTTCTTTTGTCCATCCCCGTAGCTATTCCAGCTAAACCGTGTGGCAGAGTATATGAAG
CCATCATACCGGAGATCCAAGGTATTCCGGTAGTATGTGAATTCCTGGACGTCTTCCCGG
AAGATCTGCCTGGATTGCCTCCAGAAAGAGATGTAGAATTTGTGATTGAGTTGAAGCCCG
GTACGGCTCCTATTTCTAGAAGGTCGTACCGAATGCCTCCGAATGAATTGGCAGAACTTA
AGACCCAATTACAAGATCTACTTGAAAAAGGATTCATCCGACCAAGTTCATCACCTTGGG
GTTGTCCAGCCATCTTTGTCAAGAAGAAGGACCAAACACTACGGATGTGCGTGGATTATA
GACCCCTTAATGAGGTCACAATCAAGAATAAGTACCCTCTTCCCCGGATTGACATTCTAT
TTGATCAACTTACCGGAGCTCGGGTATTCTCCAAGATTGACCTCAGGTCAGGTTATCATC
AGATCCGTATCCGACCCGAAGATATACCAAAGACCGCATTCACCATGCGGTATGGATTAT
TTGAATATCTGGTTATGTCTTTCGGACTAACAAATGCTCCTGCCCACTTCACATATCTGA
TGAACTCGGTATTTATGCCCGAGTTGGACAAATTTGTGGTGGTATTCATTGACGATATCT
TAATATACTCCAAGAATGAAGAGGAGCATGCTCGGCATTTGCGGATCGTATTAACGCGCT
TAAGGGAACACCAATTATATGCTAAGTTCAGTAAGTGCGCATTCTGGCTGGAGGAGATCC
AATTTCTGGGACATGTATTATCTGCCAAGGGGATTGCGGTGGATCCCAGCAAAGTCAAGG
ATATTTTGGAGTGGAAACCCCCAACCACTGTACATCAAGTCCGAAGTTTCCTTGGACTGG
CTGGTTATTACCGCCGATTCATACCAGATTTTTCCAAGCTTGTGAAACCAATCACAAGTT
TATTGAAGAATGATACCAAATTCAATTGGTCTTCAAAATGTAATGAAGCCTTTGAGCAGC
TAAAAGTATTATTGACCACTGCTCCGGTATTGGCTCAACCGGACATTGAAAAGCCCTTTG
ATGTGTATTGTGACGCATCAGGCAGTGGTCTCGGCTGTGTTCTAATGCAAGAGGGCCGAG
TAATAGCTTATGCTTCAAGGCAGTTGCGCCGGCATGAAGAACATTATCCAACTCATGACC
TGGAGTTAGCTGCTGTGGTTCATGCCCTAAAAATATGGCGTCATTATCTGCTGGGGAATG
TCTGTCACATTTATACAGATCATAAAAGTTTGAAGTACATCTTTACCCAGTCAGAGCTTA
ATATGAGACAAAGGAGATGGCTCAAGCTGATAAAGGATTATGAATTAGAGATTCACTATC
ACCCAGGCAAAGCCAATGTAGTGGCAGATGCGTTAAGTCGTAAGGCTTTCTGTCATTGTC
TTACCATGAAGACTTCTGACATTACGTTATGCCAAGAAATGGAAAAGCTAAACCTGGGAA
TGATTCAGCATGGAACTTCAAATCACTTGAAGCTTGAGTCAGTCATCCTGCAAAGAATAA
TTGACGCACAAAGAAATGATGAGGGAATGAAACACATTCATGAGAAAATAGAGGCCGGTA
AAGCCAACTGCTTCAGAAGAGATGATCAAGGTGTTGTATGGTTTAACAACCGCATAGTTG
TGCCTAAGAATGATGAGATCCGCCAGCAAATTCTAGATGAAGCACATCTTAGTCGCTATT
CTATTCATCCCGGAAGCACTAAGATGTATCATGATTTAAAACAACATTATTGGTGGACAA
AAATGAAGATTGAAATTGCACGCTATGTGGCAAGATGTGACACTTGTAGACGTGTCAAAG
CCATACATATGAAGACTGCTGGTCCATTGCAGTCCTTACCTATACCAACATGGAAATGGG
AGGATATAAGCATGGACTTTATTGTGGGATTGCCCAGGACCGCAAAGGGGTATGATTCTA
TTTGGGTTATCATTGATCGACTTACGAAGATCGCCCATTTTCTCCCAGTCAAAGTAAAGT
ATACAGTAATCGCATATGCGGAACTGTATATTGCTCGCATCCTCAGTTTGCACGGTGTTC
CAAAGACCATAGTGTCGGATCGTGGACCGCAATTCGTGTCCAAATTTTGGGAAGAACTTC
ACAAGGCTTTGGATACTAAGTTGCTCCATAGTTCGGCCTATCATCCTCAAACCAGTGGGC
AGACTGAGAGAGTAAATCAAATACTTGAAGATATGTTGCGAGCATGTGTTATGGAATTCC
CACAGAAATGGGATGATTGTTTACCATTAGCGGAGTTCTCATACAATAATAGCTATCAAG
AGAGCATCAAAATGGCACCCTTTGAAGCCTTATATGGACGACGGTGTCGTACTCCGTTAA
ACTGGTCTGAACCAGGTGAAAGAAATTTCTTCAGGCCTGATATGGTAAAGGAGACAGAAG
AGAAAGTTCAACGAATAATTCATAATTTGAAGGAAGCCCAAGCCCGACAGAAGAGTTACA
CAGACAAACGCCGGATACCCTTGTACTTTCTAGTTGGAGATTATGTCTACCTGAAAGTTT
CACCAATGAAGGGTGTATCACGTTTCGGGGTAAAAGGGAAGCTTGCACCCCGGTACATTG
GTCCTTTTCCTGTTCTTGAACAATGTGGACCAGTGGCATACCGACTTCAGTTACCCAAAA
CATTGTCTGCAGTACATAATGTGTTCCACGTGTCTCAATTGAAGAAGTGTCTTCGGGTTC
CCGATCGAACCATTGAAGTAACGGATGTTGCCTTAGAACCAGACTTGACATATTCAGAAC
ATCCTATTCGAGTCTTGGATCAAAAGGACAGAATTACCCGAAGGAAAACTCTCAAGTTTT
ACAAGATACAGTGGAACCAACATACAGAAGATGAGGCTACATGGGAAACTCAAGACTTTT
TAGAAAAGAATTTCCCAGGCTTTTTAGCCTCATGTAATTTGTAAAGTGTGTACAATTGTT
GTAATAGAGGAATGAACCCCAAACCACCCCTGCCTTGTACCAAAAATAAGGAAATAAAGA
TATGTCGTGTTTCCTTTTCCATTACTTGCCCTAGGACTTTTAATCTCGGGACGAGATTCT
TTTATGGGGGGAAGGATGTAACACCCCTGGTGTTACTGCCACTAAAACTTGAGCATAACA
TCATAAGCATTGGCATATCATGTGTTTGTCACACCTAGAGTGCATTCACTAGGCAAAAAT
TTCAAACAAGTTGTATTGATATGACATTTTATGGGTAAAACCCTAGAGTAGGATACTTAA
CCCTAAATTGGGCTCAGAAGGGTAAAGCAAAGCCTAATAAAAGAAAACTTCAAAACTCAT
TAGAGATGGTCATAAAATGTCACCATGGATGAACTTAAGTAGCATCCAAACCCTAGAATC
ACCAAAAACCCTAAATAGAACCCTGGAAAACCCTAGACTAAAACCCTAGGGGGCTAAGTG
CAAAACTAGTGCACTTTTGGACTAAAGTGCAAAAACCATGAAAATAGGGTATCTTAACTC
ATATGGTTCACAAGTATGTGGATTTGCAACCTAAACCCTGAGATTTGGACCTATTTGCAA
AAAGCCCTATTTGAACTCTATTGGTTAAGTCTGATTTTCAGTGAAATTGGCTCAACTTTA
GAAGCTTGTATCTTCCAAGTTATGAAAATTTTGCCCTAGGTCAACACATCAAAGACACTC
ATTAAGCCTAGAATTAGGTTTAGACCGAAGAAGAGCACCATTCATTGAGTAATTCAACCA
GTATGCGCTCGCCGGAGCTCGGCTCCCCGCCGTTCAACGTCGTGGACCTCGGCCTGCGAA
GAAATAGAACTCGAGGGAGGTTTTTGTAAACTGTCAGCGACTCCAGGAATAGTATTGCGA
CCCCGCTTCAGGTTATCCAAAACGACGGGGGTCTATTCGCAAAGTCTGCACGCGAGCGCG
CGCGGGCGCACTTTCCTGTAATGGGCTGACTTGGGCCGGTTTCGGTCCAAAACTATTCAT
ACTTTTCTTTTTCCTTTTCTCCCAGAGCTAAAGAATTTCTAGAAAATTGTAGAAAAATGC
TAAAAATACAAGACCAATTTTGCTAGGCTTCTAATTTCCTATAGTATTTAATAAAAATAG
TTTCATGATTTTTAGTTCCAATAGGGAATTTTGGGACATTTAAAACAGCCAAAAACTATG
CTTCTGGATTTTTAGGGAATAATTAATAAATCCAAAATTCACTAAACTTTTAGGGTAAAC
TCTAAATAATATTTAGAAGCCTTGGGTAAAGTTTGGTATGATTTGGACCATGTTTGATAC
TTAGAACCCAAAACCCTAGTCCCCCTGCCCTATGAACTTCACTATAGACTCCGAAAACCC
TAAGTTCTCGGAGATCCGTGAAGGAAAGTTGTATTCAAGACATTAGATAATAAACTTTTA
TTATCTTTGCATCTTCATGAGCATTACATGATCATTCATTATTATATTTGGCTATATTTA
GAAAACGAGGAGGAAGTAGAAGTTGAAGAGACAAGGACTTCACCACCACCACCTGAAGAA
CATCAGGCAGGCAACTGTTTTTATTTTGATATCTGCGGAACAGAGCCTGATTCACCAGTA
ACACAAGGCAAGCCCCGGTGCATTTGCCACCTCCTTGTTCCTTTTAAAATCTTTCTCACT
TGCTTGATGCATTAGGTGATAAGAGTTGTGTGCTAAACCAATTCCTGCATTTCCTTCCTT
GGATTTGATTACTTCTCCTTAAATCCCTGTTTTATAAAAGGTTTTTCTTATGCTTAGCCC
TACTCTAGAAAAACAAAATGTTTTGTTTTCACAAAAGATGATGTTGCAAAGTGGGTGGGA
TGTTTTTCAAAAACAAAACTTGATGGTGGATCCATCATGGCCATGATGGGTTCAACATCG
GAAAAGATGTACCTCTGCCAGGTACCAAACTTTGGGTTTGAAATGATTAAGCTGAGACCG
GGCGGGTGACTTGCACGAGAAGAGAGTCTCGGTGTAGTGTCTCCGTCTGAGTCGATTAAG
GACCGTGTCGATGTAGGCTTGATGATCGAGGACCCTTTAACTGGTCACATGCCTCGTCAT
GGGTAAGCTTTGCCTCGGGCAGACTAATACCAGAATAAGATAACACGCAATGGGAGTGGA
GAGATGGCGAGAGTAGCGTGTACCCTCCGTGGCAAGAGGCTGGACGGTGGTGTATCTGTG
CTCTCGGTTGGCGTGAACCTGATCTGGTCTTAAGAACCCCGGTGGCGAGTTGACATATGC
AAGGGTTAAGTGCTACATATGTCGTGTGATTGGAGATCCTCAGCTGAGTATAATCGATTC
GGATCGCCGTAACTTCGCGGATATGAAGACTTGGTCACTGCCCTACACGTAGCAATCCAG
TGAAGATGAAGGGTTGTTAAGAAATTGGCTAGTATAGGTCAAGTGATTGAACTAGGGTAG
AAAGAACTCTAGATGCAGGTAATTTTACTTAACCTGACAAATAAAACTGGATTTTTAAGG
ATCCACTATTAGTAAGCATTTCTGCAAACAGAGTCATTGATTATTGATAAGCCTTACCTT
GACTCCCTTAAAGCCAGCATATCCTTGAGAGTCTTTTACTTTGTCGGGTAAGTCTTGCGA
AAGTACACTTCGTACTCAGGGCTTTGTCCCATGTTGTTTTAGGTGAAGAAGCAGCAAACT
TTTGTTGCTTCTGTTCCAAGGTGGTACCGAAAGAAGAGAATCAAGACTAAAGCTGCGGGA
GGAAAGGCCCTCCGTTAAAAACTTTTACTGTTTATTTGGGAGGGGTTTTTGCCTCCCATG
TTATGTAATAATAATACTCAGCACTCATATATTTTGTTCTGGTCTGTAACTATATAACTC
TGTCTTACTTTTCAATAAAGTAAGTTATTGTAACTGCTTCCGCACTTTCGTATCTCCGAT
GTATTGTAATATCTGCGTGATGGGTGAAACGCTCTTGGGAAAGGTAAGGAATTCAGATAC
CGAACTTGTCAAGTGATCAGGTGCACCTGCAGGGTTGTCTGAGGTCCGTTGGACAAGGAC
AACTGTAGGTGGGCCTAATGACTTGGGAGGTTCTGTCACA
>G4898-Map5#CLASSI/LTR/Gypsy
TTTTAATATAAAAATAAACTTGAAACTTATTTAATTCATAATTACTCATTTTAACTCTGA
TTTGATCCATTCGAATTGCGTTAGCTTCATAAAAATATTCTCTACGCAGTAGCAACATCA
TGTGTACCATATTCCATATAATTATAATTAGGAAAGTGTTCAATCTTTATTCAGTAGATT
AACTCTACTAACCTAGGATTAATCTCTCTATAAATATAATCTGAGTAAAAGGTAATCCCT
AATCAAGTTATGATCTAGGTTAAAGTTGGATTAATTATTTAGAATATATTTTCTCATGTA
CTATATATTAATCAATTTATAATCATAGTAGATCTTCGGAAAATCATAACTCCTTAAACG
TAACTCCGAATTTAGTGGTTCTCGATCCCACGATCTCGTAGCGACGCGTAGATTATTATT
ACGACAGTTTATTCTTATGTTTGGTGTAATGTTAATTTTGCCTATACCATGTTTGTTTGT
ATTGCTACGACTAGCGAGAGGTCACGAGCCATCTGAAGATCATCCTGGTACCTGGAATCT
CAAGTCCCAGGCAAGTTGTGCCCTTGATCACTTCTTTTTACCCAGCCATGTTCTGATTAA
TCATAATGATCTGCATAGGTTAATTTTGATGGGACCCAATAGGTTACCCTAGTTTGATTA
TCTTTATACCTTGTTTACCACTGAACTTTTTGGGTAGTACTTGCTAGTGCTTTATGTGGT
TTTGGGTATGAAGATACATTATTCATGATCACACTTTTATTATCTGTTTATTATTACTCG
TTCATGATAAGATCATTATGTTAATTGGAACATGGAGCGACCACCCGGGAAAACAGTGCT
ACCACAAGGGTTTAATGGGACGCCCTTGGCTGATTAATTAGGAAAGCTAGTGGAAGACTA
CCTTACCTGAAAGGGGCAAGGGCAGTAGGGGAGTGGTCAGTGTAGGGAGGCCCTCGGGAG
GATTTTGCTGCGATGGCGGTCCTGCAAGGGAATTCCTGCATTGGAGCTTCCTATAAACTG
TAGCGGGTTTTCTGAAGCTAGTGGAACTTTGTAAAGGCCTCGTAGTGTTACCCTGCCTCG
CCTCCTCGGTAGAGGTGTATGGGAAGTCGCGATCCCTTGGCAGATGGGTAACATGACTTG
TGGGTAAAGATGCGCAACCTCTGCAGAGTGTAAAACTGGTATACTAGCCGTGCTCACGGT
CATGAGCAGCTCGGACCCTCACATGATTAATTTATGGAACTTAAATTCAATTTGTCATAT
GCATTGCATCGCAGGTGATGTTGTTACTTTTGTTCTACTACTTAATTGGGTTGGTATTTA
CTTATACTTAGTAATTGCTAATAAAATTTTGACCAACTTTAAAAGCAATGCTCAGCTTCA
ACCATCCTCTTTGGTAAGCCTTACACTTCACGTGAGCTCCCACCTTTGGCGAGTTCATGC
ACATTATTCCCCACAACTTGTTGAGCGATGAACGTATGTGAGCTCACTCTTGCTGTCTCA
CACCCCCCCACAGGTCAAGAACAGGTACCGCAGGATGAGGCGCATGGAGGATGCTGCGAT
GTGTTCGTGAGAGGTCTAGGCCGTCGTCTCCCAGTCAACTTTGGGTTGCTGGACCGTTGT
CTCCTTATAATGTAATTATTTATTTATTTTTGTACAGAACTCCTGTTATATAGTAAAGAT
GTGACATTCGATCCTGTGCCATGATTCATCATATGTGTGAGACTTGGTCCCAGCACACCT
GGTGATTATGTTCGCGCCCGGGTCTTGGTGCCCCTAAAACCCGGGTGTGACAGAAGTGGT
ATCAGAGGAATGTTGACTGTAGGACGAAACCTAGATAGAACTGAACAACCATTGTCTACT
TACCTTTGCTACTCTGATTCTTTTCTAAACTTTTCTTAATCTTTTCTCATCTAATTCCGC
TTTACTCTGATTATTCTTACCTTTTTTTCTTTCTAAAGACAAATGTGGATTTCACACTTT
GAAATCCTGTGCCTAAAGTGACTTTTAGGAATAGGAGACCTACATCTTAGGAACAAAGAA
AACAAAACTATTTTATATGTATCTATATGCTTGAGATGATTGTTCTTATGATACTTGTTT
GATTTGGATCTTTGATTGAGTGTGATGAGTTGTGGAGTAATGTCCACAATTACATCTGCA
TATACATATAGAAAAAAGTGCTTATAAAAATAACTGGACAAACTAGATTAT
>G9657-Map3_reversed#CLASSII/TIR/nan
TCTCCGAGTTATTTTTTAATGTTTAGAGTTTAGTTTTAATCGTTAACCGTAGCGAACCGT
ATGCGTCACCCGTTCGGGAACGGCGAACGTCACATTGGCTTGTGAGGTTCGCCGTTCCGG
AATTGTCCACGTATTTTGGACAGCCTGAGAGTGTAGGCCGATGCTTGTGATTTGTGACAT
GTGCCTTATGATTGACGCGGAATTTCGGTTGTGTAACCCAGTTGTTCTCCAACACACCAT
GTTCAGGCGTGTGCTTGGAGAGCAGCGAGGTTATGCTGCCGAAATTTCGCGGCAATCGTA
GGATACATGTCACAAATCACAAGCATCGGCCTACACTCTTGGGTGGGTTTAGGGCCTTTA
CCTAATAGGGAGTTCACCTAAGCCACGGACGATCGTTGATGTTCTTTGTGTTTTGTTTAG
CCTTTGAAATGGACGGTGATCGGAGGGTGATGTATGACGGGTGGAGAAAGGATGGGGCAC
ATTCGAATGAATGGATGGGTGTAACAAAGGCTTTTCTTGAGCACGCTTTCAAAGATGCAA
CTGGTCGTCTAGTGAAGTGTCCTTGCAATCGCTGCGAGAACAAGTGGCCTCAGAAGAAGG
AAGAAATGGAGAAACACCTTTGCAAAAGTGGGTTTATGCCGAACTACCTTGTATGGTACC
GGCATGGAGAGTCTATTAAACACGTTGACGCGGAGGTGGAACTTGATGACGATCATGATA
GGATGGACGACATGTTGCATGATCTTGGTAGGGATGTTGAAATGAACGCTGAGGAGCCGG
GGCAGCTTCCACGCGATGCTCAGGAATTCTTCAGGCTACTCGCCGCGGGGGAAGAGAGAC
TGCACGAGCACACTCAGATGTCAGTTCTTGGGACTCTCACAAGACTAATGGCGATAAAGT
CGAAGCACAACATTTCAAACAGTGCTTACAACGACATCGTCCAACTGATGGGCGAGGTTC
TCCCGGAGAATCATAAGTTGCCAAAGAATATGTACTTCGCAAAGAAGATGTTGGCTGGTC
TTGGGATGACATATGAGAAGATCGACGTGTGTCCCAACAGTTGCATGCTATTCTTTGAGG
AGGATGACAAGCTGGACCGTTGTAAGCATTGTGAAGCTTCTAGATATGTCGAGGTGACAA
ATGATGAGGGTGAATTGGTAGTTACGAAGGTCGCAGCTAAGCAACTTCGTCGGTTGCCCA
TCATTCCTCGGCTTTCAAGGTTGTTCCTCAACAAGGAAATAGCTCTGCATATGACATGGC
CAAAGAATGGTGTACGTCTCGTCACTGATCCAGACATAATGGTCCATCCGTCGGACGGTG
ATGCGTGGAAGGCAATTGACGAGTTTGATCCCGAATTTGCAAACGACCCTAGGAGTGTAC
GGCTTGGTCTATCGACGGACGGATTCACACCTTTCAATACCAGTGCAAGCCCTTACTCGT
GTTGGCCTGTCTTCATTGTGCCATATAATCTTCCTCCTGAGTTGGTCAATAAAGAAGAGT
TCATGTTCCTTGCACTAGTCATCCCAGGCCCCGAGCATCCAGGGCCAAAGCTGAATATGT
TTGTTCGCCCTTTAATTGAAGAGCTGAAACAATTGTGGAGAGGTGTGAAGGCTTATGACA
GCCATACTGAAAAGGAGTTTACCATGCGCGCTGCTTATTTGTGGTCAGTGCATGATCTGC
TGGCGTATGGAGATTGGTCTGGATGGTGTGTTCATGGTCGGTTGTGCTGTCCCATATGTA
TGAATGATACGGATGCATTCAGATTGAAGCATGGTGGGAAAGTGTCATTCTTTGATGCTC
ATCGACGTTGGACTCCATTCAAGCATGATTTCAGGAATTCGCTTACTGCATTCAGAAGTG
GAGCCAAAATCAGAAATGGGCCACCAAAGAGGCAAACTGCACCGCAGATAATGGCATGGC
ATGCTTGTCTGAAGCAAGGAGAAAATGATAGGTTTCAAGGCTACGGGGAGGACCACAACT
GGACCCATATTTCATCAATATGGGACCTTCCGTATGCAAAAGCCTTGATCATGCCGCACA
ACATAGACTTGATGCACCAAGAGCGTAATGTTGCTGAAAGCATCATAAGCACATGTTTCG
ATGTGACTGATAAAACGAAAGATAATATGAAGGCAAGAAAAGACATGGCTGAAATTTGTA
AGAGACCGATGCTCGAGTTGAAAGTAAGCGATAAAGGGCATGAGAGTAGGCCGCGAGCTG
ATTACTGCCTCAAGCCAGATGAAAGGAAAGAAATATTTAAGTGGTTGAAGAATCTGAAAT
TTCCAGATCGATATGCGGCAAATCTGAAACGGGCAGTCAATCTGAAGACCGGTAAATTGA
TCGGTTTGAAAAGCCATGACTACCATATTATTATGGAGAGGCTGATGCCCGTGATGTTTC
GAGGCTATTTTAAGGATGAGCTTTGGAGCATATTTGCAGAGCTGAGTTTCTTCTATAGGG
AAGTATGCGCAAAGACGGTATCGAAGAGGTTGATGCAGAAATTTGAGAAAGAAATTCCAA
TTCTTATTTGTAAATTTGAAAAGGTTTTCCCGCCAGGATTCTTCAATGTGATGCAACATC
TAATTGTGCATTTGCCTTGGGAAGCTTTGGTAGGCGGACCAGTGCAATTCAGGTGGATGT
ATCCTATAGAAAGGGCGTTGAAAAAGCTCAGGGCGTCTGTTCGCAACAAGGCTAGAGTCG
AAGGGTGTATTGCGGAGGCTTTTGCCCTTAAGGAGATATCTCAATTCTCAACCAGGTATT
TCGCTCGAGCCAACAATGTGTTTGCTCCTTCAGTGCGACTTCATGTCGAAAATGAATCGC
CCCAAAGCACCCTTCAAATTTTTGCGAATCCGGGTAAAGCAGTTGGAAAAGGGAGTGTAC
GTCACATTGAAGGATCAGATTTGAACACGCTAATGCTATATATGTATAGCAATATTGACA
GCACACAGGAGGCGTTCGAGTAAGTTTTCCTCATAGTTACTTCCATTTTCTCATCTCATA
ATTTCTATAGTGTGTAATCTCCATGTTTCTAATATGTCCAGCATGTTTGATGAAGAATGT
TGGAAATCTACTAGTAAACCTACGACCATCCAATTAGAAAATCTTCGACGTGATGGGTTG
AAAGGTGGACCAAACTTCGTGCAGTGGTTTCGTAATTATGTTAGTAATTGTCGTTCTCTC
ATTGTCCATACTTAATCTTTGAATTTTGGACTTCGAAGATATAATGCATATACTAATTCC
TTGTATAGGTTTCCAAAAACTCTGTGCACCCGGACTTGCAGCAAATGGCACATACCTCTG
TGTCCGTCCGGAACTATACTCGCTATGATGTAAATGGATATCGCTTCCGAACCGCGAAAT
TGGAGAAGAGTCGACCATTGGCAGCCACCACCAATAGTGGTGTGTTGGCAAGTTCATATG
TTGACGATGACAAAGTAGTGGACTATTACGGTGTTCTTCAAAACATTGTAGAGTTGATTT
TCGATGGCCCCAAGGAACTTAAAGTCGTGTTTTTCGAGTGCGACTGGTTTGATGCTCATA
GTGGGACTCGTGTCGACAAGTATGGTAATGTCGAGGTGAAGCATAGCTCTAGGATTCCGA
GCAGTATGAGCGATGTTGTCCTTGCAAATCAGGCAAAACAAGTGTACTACCTGCCATATC
CTCACCCAAGCCTTAGGGCTTGGTGGGTTGCAATCAAAGTCAACCCACAAGTCGTCGCTC
CAGAGAGTGCTGACTACGTGAATACGAGCAGGGACAACGATGACGCTGTTTTTCAACCAG
AAGCGGTGTCGAATCAAGACATAGCTCACCGATTCCATGTGACCAATGGAGAAGGCCTTG
AAAATCTCTGTTGTTGGGTAGCCTCTGTCGCTTCTACTACCCTGGCATGGTGGAGCTCAA
TGGCGAGAGGTTCGCGGCTATGCAGTGGGCCGACTGGGGTCTGAAGGACTATGTCCAGCC
AGGGGAAAGCAGTAGCGGAGGGGGAAGTTCAGAACAAAAACCAAGGACTTGTCAGGTGGC
TGTGTGGGACGAGTTCTGGGTGAGTTTACTTTCGTATATAAGCAATTCACTGCATTATTG
CTTCTCCTAATCTTACTTTAACTTAACTTCTCCATTGATATGTAGGGGAGGTTCCAATTG
CCGGATGACATCGAGGCGGATCAGGCTCAGTGGGCACGTGTGAAGAGACACTTTCGGAAG
TGCGCTGATAAGGTCATCAAGGATGCCATGTACAATGCTCGCATCGCGGCCGTCAACTAC
TACTACAAGAAGATAAAGGGGCAGAAAATGAGCAAAGCATTAGGGGCCAATGAGATCTAC
CTCACAGAGGAGCAGTACTTGGAGAGCGTTGTGGATTGGCTGGCGAAGGACATGGAAGCC
TGGAGGTGGTTGGCTAAGAGATGGGCGTCGCCTGAGTGGATTGCAGAGTCCAACAAGCAC
CGTGCCAACCGTGGCACTGAAGGACCGGGGCATAGGTACGGCGCCGATGGACACCTTGGT
ACCGCACGCCGCATGGTAAGTGTATAAATCAAACTTGTATGTTACATCTATTACAATTCT
ATGGTTTAACTCTTCTTTTTCATGCAGGAAGCTGAAAGTGGAGTTGCTCCAAGTTTTATG
GAGGTTTACGTCCGTGGTCACCGTGGGCCTGATCCAGCGAACCCTGATGAGCTATGCAGC
GAGGCGGCAAGGGAGAAAATGGTAAACAAGTTTGTATTTACGAATTAAATTGCATGATTT
GTGTCTAACTCCAACTCTAACTTTCTTTGCAGAATGCATATGGGGAGGAAATGACTCAAC
GCCATGGGCCTGATTTCGACTGGATGCATTCAGACTTAGATGCCTCGGCGTTGTACCACA
GTGGTGGGGGTAGAAAGCATGGCAGGTGAGGTGGTTGTCTTTGATTCGACAATTTCATTA
ACAAGAATGTGTCCACTTAATGGCTCAACTATGTGTATCATGCAGGTTTGCCTTTGGCAC
CGGCGTTGTGGAGTACAACAGGACCATAGGTCAAGGGAAGGCATCGTCTTCGGCAGGGAG
TTCTCGCTCCAAGTCTGCTCGAGAGGCTCAGCTGGAGGAGGAGACTCGGGCAGCACAGGA
GCAGGCTCGACTCGCACAGGAGCAGGCTCGAGCAGCGCAGGAGCAGGTCGGACAGCTGAC
GCAGTATATGACTTCTTATTTTCAGGTAATTCGTCTATCTCATCACGTGTCATTGAATTC
AAAGTATAGTGTTGCGATTCTAACGTTTCATCCATTTGCAGGAAATGACTACTCGACTCG
GCCCTGATATGAACTTGCCCGCTTTTCGCCCTCCCCAGGTAACACTATCTGAACACTTCA
ATTCCATAGCAACTCTTTTTTTATTATCAAAAATGGATCGCAGGCACAAGGATGGGGACA
ATGGCCAGGACAAGCTCCAGCGTCGCAGCCACAGTGGACCGGTGTTGGGTGGACGCAGGC
ACCTCCAGGCACTTGGACGCCTCCACCACCCCAAGGATCGCAGCCATTTCAAGCGTGGAT
GGCACCGCCACCGACGGGGTGGGTGCCACCACCTCAGGGGTGGCCAGCACAACAGTACCC
GTGGATGCATGCACAGCCTCCTTATCACCATGGATCACAGGTGACGTTCCATGTTTAGTT
TTATGCAAATAGTGACCAAACATAGCCAGTATAGGTATAGGGATAGCAAAACACAGCCTT
ATTTGAATGATTGATGAATTGCAGGGTTCAGCGTCACATGCTCAGGAGGGTGCTGTCAAC
GTCCACGACTTCCTCGTCCATGGTTCTGGAGGGAGTGGCCACCTTCCTGGTGGTGGAGGA
GGGAGTGGCCAAAACTCTCATAGCCCGCAGGAGTGATTAGTGAGTAGTGAGTTTGTTTGA
AACTATGGACTTATGGTATTGAAACTATGTATGGACTATGGACTATGGACTATTAATAGG
TGCAGAAAAATCTGTTTTGGGGGTTAGGCTTATTTTCGTGGGCTTTTGGCCCACGAAAAT
TTAGGTGTTTCCTGTAGTG
>G13937-Map3#CLASSI/LINE/nan
CACCTTTGGGCACTATGAAAGGGTTTGGAGATCTTGGGCTCCACCAAAATGCTGTTTTTT
CATTTGGTTGGTGGCCCAAAATAGATGTTGGACAGCTGATCGCTTGGCAAAAAGGGGATT
GAATCACCCTATCAGATGTCCTTTATGTGACCAGCAAGGGGAAACCCTGAACCACTTGCT
TGTGAATTGTGTCTTCTCAAGGATTTTCTGGTACAACCTGCTAAGAAAGTTCGGGCTGCA
TAGTTTAGCCCCACAGCCAGATGCAGTCTCTTTTATGGATTGGTGGGAGATGGTTTCAGA
GACAGTAAATGGTTTGGTCAGGGAAGGTCTTGACTCCCTCATCATTTTAGGGTCGTGGAT
GATTTGGAAGCATCGTAATAGAGTCATTTTTTATGGAGGGTCTCCCAGCCTTCCTCTGAT
TATGGAGCATGCAAATGAGGAAAGAAGAGGCTGGGAAATTGCTGGAGCCAAAGGGCTCTC
CTTCTTGGCTGCCCCCTGCATAGGTTGTTGTAGGGAGTGTGTGTGGGTGTTTTTTATGGA
TCCTTTCATGTACGAGTGTTACTGGCCTCCATAGGGAGTGCGTTGTTTTGTTTTTGGGTC
TCTTAGACCTTTCTCTCTCTCTTCTTAATATATATCTAAAACGCAGTCCTCCTGCGTTTT
TCGAGAAAAAA
>G5599-Map5#CLASSI/LTR/Gypsy
AGTTTGAATTTAAATTAGGAAACTACCCAAACCTTATTAATACAAAGAAAAATAGGAATA
CTTCTATACTAGACTGGAGAAAATTTGTAGAGATACTTACCTGACATATACACTGTTTAA
AAATACTGAGCACCCCAGTATACAAAAATAAACCAGGAATGTCCATTAAAGGTTATTTCT
GCCCAAACTTTAGAAAAATAAGAAAGGTAATAGAAAATAAAAACCAGAGAATGACCATAT
TTTTCCTAGTATGCCTAAGTTACAAAGAACCTAGGAAAAATATATGGAACCATAGTCTAG
TGCTAATCTAAGGTTATAAATTTTATTAGGCATTAAGAAATCAAGAAAAGCCATGATTAA
AAATATAAGGACAAATACATTAATGGCAAGAAAAATTCAGGAAGCCTCTAACTACTAGTA
TACCACTACAAAAATGGTAAACACCCCAAACCATCACAGTAAGTGAGTTGAACAATTAAA
ACTTGAAATTGGCCCATACTTCAAATAAATCAAAAGAAAGCCTAAAAATGTGCAACAGTG
AGCAAACCAATTTTTACCCAATTACTTATGATGTAAACCACCAGAGAAAAATATGAAACT
AAGGTAAGAACATGATGTAATACACCTCACTTCCTTATCCCATGAAAAAGACCATATATT
CCAAGAAATGCTACCACCCCTTCCCTTTGAGAAAAATTAGCCAAATTCTAGAATGATTGC
TCTTACGCAAAGAAGAAGATAGAAAAATTAGGAAATCTGTTGTTTGACATTTTTCAAATA
TAGTAATAGTAGAAAGCACCATTAGGCCCTAAAACTTTAGAAAATCACAATAAAATGACC
AGTAGGTATCATTGGCTAAAACTTGGTACAAAGTCATATTATTGCACCTAAATGCCAGCA
AAAAATAAGCCTTAGGGAATAATCCACTGTTAAAAGAGAGTTGTAGTTCAAAGCACCCCC
TCTGCCCTAAAACTTAATATTTTTGTACAGAGTGAACCCTTAACATTTTAAGCCCCAACT
TTTGAGACTGAGAATTATACACCAGTGAGAAACTACTGTAATTTTTACAGATTTTTTGGA
AATTTTTAAAGCTATGTTGTAGTTCAAACCCACTTTAAAAAAGCATAATAGAAAAGGGGA
AAAGAGAGAATTGGTAAGAGTGATAAATCTCACCCATAATGATTTCAGCAAGGATCATGA
TAAACTTTTCACTAAGACACTAAAAGAAAATCAGTGGGACACTAAAATAATCTGACCACT
TAAACTTGACCATACTTGACCCTAAATGGCTAAGTATACCACTAGAACTTCCAGTAGTAA
GATTAAACCTTTACCTTATCAACTTAATCATTTTTATTACTACTACATTGCATATCATGG
CATACATGTATCTCACTCATTGCATTCATTAGATTGCAACCTCGCTGACGGAGAGTACGT
GCTCATTCCCGAGCAAGGAGCTGTCCAAGAGGAAGTCCAGGAGCCAGCTCCCGAGCCTGC
CACCGAGGATCTCCCCGCAGCCCCAGCTTTTGAAGGCAAGCCCCAGTTTTATGCATAACC
ATTTATATATGCTACTTTACTACACTTAATGTTTGTAGGCTTGTAATGTGCACTTAAGTG
TAGGAGTTGCTTGAAACCCTTAGTTGCATGAACTCAGGATTCCTTTTTGAGATGGATACT
AGTATGCTAGGTCGAGTAGCTGCTTTGCTAATCAGGGATCTCGGTAGAAGTCGAGTGATT
TTTCTAGCACTCGCGCGAGGTCAGGCATTGATTGTATTCATCTTGATAACGGGATCTATG
ATGGTCTATGGACTTGGATCCAGGGTGGATGCCTTGTCTATGAGACGGAAATGGAATTAA
GGATTAATGTGTGGATACCTGAGTCAAGCGTTTGAATGTACTAAACACATGTCGGGAAAT
ATGGTAACCGGTAAACCTAGTACCTGATTGAACCTGCCCGCAGACTTTACCCCTCACTGG
ACCTGAGACGGGTTCTCCCATGCTAGCTATGGTGGGTACAAGTGCGGCCGTTGCACGGCG
GCAGCCGGGGACAATTGGAGCATTGTACGCCAAGGCCGTGAGCCCTGTTCTGTTGCCAGG
GGATCGATGGGGACGGTTGACGTGTGTGGGGACGGAGTGCCCCTACATGTCGTGTGTTTA
GGTTTACCTTGCAAGGTTAAAAACTCGATTCGAATCGTCTGCTTCTCGCAGCTAATGAGA
CTGCTTGACCCCTTGTACTGCATTGAGTAAAAAGTGAAATGAGGTTTTACTTGAGATAAC
ATGTTGATTGTACTAAATGATTGTTACCATGTATGCTTAGAAAGGAGCAAACCTAGCTAA
ATTAATTATGCTAGAACTGGAAAAGCTAAAATTGATTTTAGACTCAGCTAGTGCTTTTGG
CAAACCAAACCCCTCAGCCAAACAGCTGCATGGTCTAGAGGTAGAGGAGTAGACTCCTCA
CACCGGGTAAGTCTAGCTGAGTATTAGTATACTCAGCCTTGCTTGTGGCACAATTTTTGC
AGGTACGCTACAGGATATGGTTGATGGTGTGACTTGGCCTTCCACCCTGCCACCGGGTTG
GACGGTTGAGTGGGATGCTGCTCCGGCAGGAGAGGACCAGGAGGAGTAGTGGGCTAGGCC
TTGCCCTATTCCTCAGTATTCGACGTTATCGATTATCCGCTGCACTTTAATTATGAACTT
GCTTTTCTATTGTTAAAACTCCGATTATTGTAATAACTCCAGTACCTTAACTTGTGGTTT
CATGTTTATTGCATTCTCTCTGTGACTCACCTTCGAGTGAGCTAGTGGTATTCGATCCTT
GGTAAGTGGCTTTATCAGACTAGATCTGAGGGACTGATGGGTTATTCCGATTTAAGTGTG
TTGCTGCCTCTAAGGCGGGACTTGGGCACTTAAGCTGGAATAATTCGGGCGGTTCCGCCA
CAA
>G6014-Map10#CLASSI/LTR/Gypsy
TTGTGCTACTTTCATTATATTCATACATATGCATCTTGCACCTCATATAGGACCGAGAGA
TGATGATCGAGCTAGTGATGTGGTGCCAACCACAAGATGCAGTCGGTGGACGACCCAAGG
AAGGATGGACATAACCAGTGGATGCTCGCCAAGCGAGTACCTCCCCCAGCAAACACTATC
TAAGTGTTAAATTAAAGGCAAGCCCCGGTTTTATGCATAACCTTTTTTATATGCTATTTT
ACTACACTTAATGATTGTAGGATTGAACTGTGCACTTAAGTGTAGGAGTTGACTGAAACC
CTAGTTGCATGAACTCAGGAATCCTTTTGAGATGGATACTAGTATGCTAGGTCGAGTAGC
TGCTTTACTAATTAGGGATCTCGGTAGAAGTCGAGTGATTTTTCTAGCACTCGCGCGAGG
TCAGGATATTGATTGTATCCACTTTCATATCATAATGATGATGGTCTGTGGACAACGATC
CATGGGGATGCGTTGTCTACGAGACAAAAATTGGAATAAGGATTAACGTGTGGATACCGT
GTGTCAAGCGTTTGAACGTACTAAACACATGCCGAGAAATATGGTAAATCGGTAAGCCTA
GTACCTGAGTGAACCTGGCAGTAGACATATCCCCTCACGCGACCTGAGACGTGGTCTCCC
ATTCCGGTTATGGTGGGTACAAGTGCGGTCACTGCACGACGGCAGTCGGGGTCAGTGAGG
CATTGTACGCCAAGGCGGTGAGCCCTGATCTGCTGACGGGGAATCGATGGGGACGGTTGA
TATGTGTGGGGACGGAGTGCCCCTACATGTCGTGTGTTTAGGTTTACCTTGCAAGGATAA
AAACTCGATTCGAATCGTCTGCTTCTCGCAGCTAATGAGACTGCTTGATCCATTCTACTA
CATTGAGTAATAAGTGGAAATGAGGTGACTGGCAAAAAGATGTTGATTGGTAAAAATGTT
TGATACCATGTATGAGTAGCTAGGTACTCACCTAGTTTAAAAAGGATCATACTAAAACTT
GAAAAGCTAAAACTTGATTTATAGACTCAGCTAGTGCTTTTGGCAAACCAAACCCCTCAG
CCAAACAGCTGCATGTCTAGAGGTAGAGGAGTAGACTCCTCACACCGGGTAAGTCTAGCT
GAGTATTAGTATACTCAGCCTTGCTTGTGGCATAATTTTTGCAGGTACCTCCTTAGGGTG
ATTGGTTGCTGGTGTGACTTGGCCTCCATCCCTGCCACCGGGATAGACGGTCGAGTGGGT
TACTGCTTCCGCAGGAGAGGACCAGGAGGAGTAGCGTGGCCAGGCTTCGCCATGTTACTC
GGTTTTCTCTCCGTTAGTTATTTCCGCTGCATTAAAATTTATGGTTATTATTTCTGAAAC
TCCGATAATGTAATCACTAATGATACTTATTAAATTTGTGGTATTATGTTTTATTGTATT
TCTCTGTGCCTCACCTTCGAGTGAGCTAGTGGTATTCGATCCTGGTAAGTGGCTTTATCG
GACTAGATCCGAGGGACTGACGAGTTATTCCTGTTTAAGTGTGTTGCTGCCCTTAAGGGT
GCGACTTGGGCACTTAAGCTGGAATAATTCGGGCGGTTCCGCCACAGCTGGTATCGGAGC
GAATACCCTTACAGAGAAGTCAATAAGTCATAAATACCAACCTTTTCTAAAGTAAAACTT
GCTTAGAAACCAATGTTGGATAGATCGTCAGGACGATCAGGATAGACCTAGGACGTGAAG
CCTTAGGAAAATAGATGGGTAGCTAGGTGGCTATATTTATATAGGCCATAAAGGCTACTA
CTACTATTAATAAGGATGTTGTAGAAGCACCCGAAAAAATTAGTTAGGTCTGAGAAGACG
ACTAGAATGAGCATGCATCATGATTGTCGCATTATAATTGTCTCTTGTGCACCAACATGC
TTCTCTCACCTTTATTCCAATAATAAGAAATTGTGAATAATGTGTTGTATTGCTATGAAC
TGCAAAAAAAAGTCTTATCCTGTGTGTCATGATAGTCTTGACTAGGTTGTGTTATGTGCT
TCTCTTGTCTTGCTATCTAGGTGGAATTGCTTTAATTGTTCAACCCTTTTTGCAAAATAT
AAATAAAAATTGTTGCTTGTTTTGCCCATAAAAAGACCCCCCCACTTCCCCAAACAACCT
AGTGGTTAGCAAGTGAAACCCTTTTAAAAAAAATCAAAACACATGCTTGTGTTGGTATTT
TCTAACCCTTGAGTGTTTTACCCTTGAAGTTACACCTGCACAACTTATAGACCCCCATAG
CTTGACCGCTAGACCAACCCAAGTCTCCTTGTGCACTTGTTGCGTCAAAAAAAAAAAAAT
TGTTGTTTGGTGTCTAGTTGCGCAAACCCTATCAAGGCCATGTTTCTTTCCATAAATCCT
TGCCCCTAAAACTTCATAGCATTTCTGTTGATCATCCTAGCTGATCCTGTTTGCCTACCT
CTCCTTTCACCTGGATCTGGTAATCCTTTTCCTTGTGAATCATGTTGTGGCTTTATCATC
CGAATCTCTGGATCCTTTAATGATTCTGCCCTATTATCTGGTTATCTGCTATAACCCGTT
CTCAAGTATCGAATGTTGATCTTGCCTAAAATCTCTCATTTCTGGTCATTCTCATACCCC
CTTCTCCGAGGATCATGACGATTGTTTTATCGATTCTTATCTCTAAATGGCATATCCATT
TGGTTCAATGGATGTTGATTGTTGTCTTTGGTTCTCTCATGTCTCTAAAAGCTCATCAAT
CTTGATCTCATGGTTGGTTCCTCCTCATATCAAATATCGTATCAATCTCTTAGCTGATAA
TCCCCGTGATGATCATAAAATAGTTCTCTGAGTTGAAGAAAATTCTCATGTGATGCTCTT
TTGCCAACAATCTTTGCTTCAACTCCGATCACATTCTTATTTTCTGAGCCATACTCTCAT
GGGCTCCATCTATCTGTGCTATGTGGATTTCTCATTGGTTGTGTTTGGTAATGATGTCAT
GACTAAACGACTGATGGTGCCGCGACGAAACCGAGAGCCTCCTATGGGCGCGCACACATG
GTTGAGCTGCTCGGCACGCGCTGGTATCGCGGTTAATAGTCGTGATCCATTACGAGACTA
TACTGATGTGCTATCTTTTGTGGACACTCTCTCAGAATGATCGCTGCATTTTGTCTCAAT
ATGTCGCGATATTCTAACCAAATCTATCTTCAGTATCTTGTCAGATACCATCTCATGAAT
TTGCATCTATCTTCAGTCTGGGAGTTACATGCTTCTCCACCCTTAAAAGATCCTCATTCG
AATCTCGGGACGAGATTCTTTTTAAGGGGGGAAGGCTGTGACACCCCAGGTGTCAGTTTC
GTGTTATGTCGGGAGATTTATCCTAATCTCGGATGCTCAGTAAAAATTTCTATTTCTCGA
TCGTGCCTATCTCTGTTTATCAGGCTTTCTCTTGGAAGTTCACCGAATTCAGAGTTATTC
GATCTCGAGAAACAACCCATTTCGGAGCGTGTTAAAACTTTTATCTCTCGGAACGAATGC
AGACTCGAAGATCATTCTCGAATTATAAATCTCATCTGAAGTTCATTAAATCGAACTCTC
GACGACTGTTATCTGATCTGAGCCCGAATCCAATTCCTCGAACTTCGATCGATGTTCGAC
TATTTTATTCGGATCCGTACTCTCAAACGGAATACTCAATATGTCGTCCTCTAAATCAAT
TTTATCCGTTTCGACCAAATATCTTATGTTCGAACCGAACTCAAAACCCCGTATCGACGA
CAATTTTAAAATGTCACGATCCGATTTCTCCGACTAAAATCCAGGGCCGATCAAATCTCA
GGGCAATTTAATTTCGAATCACACGTAGAAAATTATTTCCGAGCGAAATCAAATCCAACT
CTCGGCCGAATTTAATCGCTCAATCGTCCGTTCGTCGAAACCCAAATTCGCTCTGTTCTC
CGTAGAAACGAATTCCGCAAGAGCATTTTTATTTCAAAAAAAAAATACTTTAGCGCAGCC
CGAGTTAGCGTTTTGGGCCAAGCCCATTCAGGCCCAATAGGCCCACTAAGAAAACCCTAA
CCCTACCACATGTCTATAAATAGGACCCCTCTCCCCTTGCCCTTGGCAATTTTCCATTCC
CCCCCTCAAAAATTTCCAGCCGCCACCAGCAACCTT
>G10198-Map20#CLASSI/LTR/Gypsy
AAGTGCTTGTTGGGACTATGCTTCGTCGCCGAAGGTCTTGTAGGAAGAAGCAGTTTTCGG
CTGAAGCTGTTCGTATGAGATGACCGAAGGTTCCTCTTCATGAAGCTTCGGAATTTACAA
ACCGACATAAAAGTAGAATGACCTTTTAGTCCATAAATGTTTGAGTCACCGTTGTAATCC
CTTATGAGGGGCATAATTGTAATTCCTCACAGGCTACGCCCTGTGCCTATAAATAGGTGA
ACAGTACCTCTGTACTGTTCACGCAATCTTGTAATCACTGGCACATTACGCTGGAATTAT
TGCTTTCTGCTAAGACGAAGGTATAAATGTACCTAAATATTATGTTTCAATATTTAGGTT
CATATAATAATAATATATGTATGAATATTGTTATTCATTTTCGGTATGTCTTTCTATAAT
GCCTTGTGTTTTATATTTTACTTCATATTGTTTTTCAAGTCTGATCACGAAGGTATGACC
TTCGTGATATTTTGTTTATGGCCTTCGTCCGAAGCTCATTAAATCCTTGGGGAGATAATG
CTTCCGCGGACGAAGGGCATTAATATTTAACATTTTATGTTGCCTTGTTCTTAATTCATA
GCATTTGAGAACAAGTCCCCAACATTGGCGCCCACCTCCGGTGAACTCACTTCCACTTTT
TTTTTGAGCTGATGGCTTCGTTCAACGATCGAGCTGGAGCTGCTTCGGCTCCGAAGCTGG
TGCTCCCGATAACAGGTGGTTCGTGCTCAGAACCAGCCAACAAAAAGCAAAAGAAAGAGG
CGCAGAGAAGGGTACAACATGTTGGAGTGCAGGGACCCTTCATCAAGTCAAGGTGGTCCC
ACATTCCAATCACCTTCTCCCAGGAGGACCTTCAGCTCAAGGATTTTCCTCATAACGATG
CTATGGTTATTTCTTGCGTTATCAAAGGGTTTCTGGTCCACAATGTCTTGGTTGATACAG
GCAGTGCAGCTGATATCATATTTGCTAAGGCCTTCAGGCAAATGCAAGAGCCAGAAGATA
AGATTCATGATGCTACACACCCTCTCTGTGGCTTCGGAGGAAGACAGATTGTAGCACTGG
GCAAGATCACCATGCCAGTGACCTTCGGATTCATCAACAACACCAGAACTGAGCAAGTTG
TGTTTGACATTGTTGACATGGAATACCCTTACAATGCAATTATTGGTCGTGGCACCCTCA
ATGCTTTCGAAGCAATTCTTCATCCTGCTTACCTTTGCATGAAGATACCTTCGGATCAAG
GACCCATTGCTATTCATGGGAGTCAGGAAGCTGCCAGAAGGGCTGAGGGAAACTGGACTG
ACTCAAAAGCAATCCATAACATAGATGGAGCTGAAGCTTGTGAACAGTACAAATTCAGAA
GGGAGAAAGCAGCTTCAGCAGATCAGCCGAAGCCCATGCTCTTATGTGAGGACATAGCAG
AGCAGAGGGTGCTGTTGGGCTCTCAATTATCCGAAGAACAGGAGAAAACCTTGATAAGGT
TTTTGTTCAACAACAAAGATGTTTTTGCATGGTCAGCCAATGATCTTTGCGGAGTTAACA
GGGATGTTATTGAACACTCGCTCAATGTTGACCCATCCTTCAGACCCAGAAAGCAGAGGC
TTCGGAAAATGTCTGATGACAAGGCCGAAGGTGCTCGTAATGAAGTCAAAAGACTCCTCA
GTGCAGGAGTTATCAGAGAAGTAAAGTACCCAGAATGGCTAGCTAACACTGTTATGGTAA
AAAAGGCCAATGGCAAATGGCGAATGTGTATCGATTTTACAGATCTCAACAAGGCCTGTC
CGAAGGACGAATTCCCATTGCCAAGGATAGACTCCTTAGTTGATGCAGCAGCTTCGTCAG
AGCTTATGAGTCTTCTCGATTGTTATTCAGGCTATCATCAAATTTGGATGAAGAAGGAGG
ATGAGCCAAAGACCAGTTTCATAACCCCTAGTGGAACATATTGTTACCTTCGGATGCCTG
AGGGGCTCAAGAACGCTGGAGGAAGTTTCAGCAGAATGACTGCGAAGGTTCTCCAGTCTC
AGATAGGCAGAAATGTGCTAACTTATGTTGATGACATCATTGTAAAAAGCACGAAACAGG
AAAATCACATTGCTGATTTGCAGGAGACCTTCGCCAGTTTTAGACAAGCTGGCCTAAAGT
TGAATCCAGAAAAATGTGTCTTCGGAGTAAAGAAGGGGAAATTTCTTGGATGCTTGGTTT
CAACAAAGGGAATTGAAGCTAATCCAAGTAAAATTGAAGCTATACTTCGAATGGAGCCAC
CAACTACAAAAAAGGGGGCCCAAAGATTGACAGGGAGGCTGGCATCTCTTAATAGATTTA
TATCCAGATCAGCAGAAAGAAATTTACCATTCTTCGAAGTGCTGAAATCAGCCGAAGTCT
TTCAATGGGGACCAAGCCAACAAAAAGCCTTCGAGGAACTGAAGCAATATTTGATAGATT
TAACAACATTAACTCCACCAACGCCAGGGGCTCCTTTGTTATTATATGTGGCAGCTTCGC
ACTCAGCGGTAAGTGCAGCACTTGTTCAGGAGAAGCTTGATGGCCAAGTCAAGAAGCAGG
TCCCAGTGTATTTTGTATCTGAAGTTCTTAGTATATCAAAGAAAAACTATACAGAATTGG
AGAAGGTGTTATATGCTGTTTTGATGGCATCCAGGAAGCTTCGGCATTACTTTCAAGCAT
ACAATATTGTTGTTCCTTCTTCGCAGCCGTTGAAGGATATTATGAGAAATAGAGAAGCTA
CTGGGCGGATTGGAAAATGGGCTGCAGAGCTCAATGAATTTTGCATTGATTATGTGCATA
GATCTTCGATCCAGTCTCAAGCGTTGGCAGATTTTATCGCCGATTGGACGCCAGGGGCTC
AGGATGAAGAAACAAATAAAGATGCCGAAGTATGGACAGTGTTTTGCGATGGGTCTTGGG
GAACCTTCGGAGCAGGAGCAGCCGCTGTGTTGGTCTCACCATCCAAAGTTAAAACTTGTT
ATGCGGCAAGACTCGATTTTAGTTGTACAAACAATATTACTGAGTACGAAGCCCTGCTTT
TGGGTCTTCGGAAGTTAAAAGCAATGGGAATCAGAAGGGCCATTCTTAAAACTGATTCCC
AGGTTGTTTCGGGTCATATCGACAAGAGTTGCAAGGCTAAAGATCCGAAGCTTGAAAAAT
ATCTAGACACGGTCCGAAGAGTCGAAGCTTCCTTCGAAGGATTTTCTGTCAAAAATATCC
CTCGAGGACAAAATGAGCATGCTGATTTGCTAGCTAAGTCAGCAGCACAGGGGCTGCCCT
TACCTTCGGATGTGTTCTTCGAAACAATAAAAGCACCTTCAGTGGAACTTCTTGAAAGAG
CAGTCCTCAATATATCTCCTGTTTATAGCGAAGACTGGAGAACTGAGATCATCTCTTACC
TTCAGGGTAAATTCCTTTCAGATGACGAAACTTATAACAGGAGGATAGAGGCAAGAGCTC
GTCCATATGTCATGATAGAAGGGGAGTTGTACAAGCATGGAGTTTGTGCTCCACTACTCA
AGTGTTTATCTAGAACCGAAGGCATAGAATTGATGAAAGAAATACATGCAGGCCTGTGTG
GATCTCACATTGGATCTAGGCCGTTACTTGGAAAAGTTTTCCGTCAAGGGTTTTATTGGC
CGAAGGCAGCTTCGGATGCAGCGGAATTAGTTCAAAAGTGCGAAGGTTGTCAGAAATGTG
CAAGAGATCAAAAACAACCTTCGTCCTTAACCCAGCTCATACAACCCATCTGGCCATTGC
AAAGGTGGGGCCTTGACTTGTTAGGTCCGTTACCACCGGCCCAAGGAAACTTAAGATATG
TTGTAGTGGCTGTGGAATATTTTTCTAAATGGATTGAGGCAAAGCCTTTAGCCACAATAA
CTTCGGCCACCATTCAAAAGTTTTTCTGGCAGAATATTGTTTGTCGTTTCGGGGTACCAA
AGGCCATCACTGTAGATAATGGAACACAGTTCGACTCCGAAGCTTTCAGAGATTTCTGTG
ATCAAATTGGTACGAAGATCCATTTTGCATCAGTCAGGCATCCGGAGTCAAACGGACTCG
TTGAAAGAGCCAATGGCATTATAATGACAGGAATAATGAAGTTAATCTTCAATCAACCCA
GGGGAAAGTGGCCAGATCAATTAATCAAAGTGGTATGGAGCCACAACACAACAATATCAA
GGTCAACAGGCTTTACTCCATTCAAACTATTGTTTGGTGACGAAGCAATAACTCCGGAGG
AAGCCAAAACTGGATCAATAAGAGTAGTAGCTTCGGCAGAATCAGATTCTGAAGCTGTTT
ATTCTGTGGAAAAAGATGCTATAGAAGGGATCAGGCTTCAAGCTGTGGAGAACATCAATA
AGTATCAAGCCGAAACAATCAAATGGCGTGATAGAAAGGTTCGGCTAAAGAATATTGAGC
CAGGACATTTGGTGCTTCGGCGAGTGGCTAACCCAGATACAGTGGGCAAGTTGCAGTTGA
AATGGGAGGGACCTTTTTTGGTAGCATCTTCGTCAAGACCCGGTTCATACAGATTGAAGG
ATATGGACGGCAACGACATTCCTAGATCTTGGAATGCGGATGAGCTTCGGCGATATTATG
TGTAACTTGATGTAATTTTTTATATTTTTTCTTTTTCTTTCATGGCACCCTTTTCCTTTC
TGAAGGGGGAGAAAGGTTTTTAATGGGGCCATCATATGTAATTTCCTTTTTTAGCTTCTA
TAAGAGCAAAATCCCCCAAGGAATGTAAATGTAAAAGCTGAGAACGCACCATCGAGTGCC
GAAAAGAAACAGGGAAGAAGCTCGAAAGCCGTCCCTAAGGGGATGCGGAGCACGACGAAG
CTACTAAAGAAGTCGCTCCAAAGGGAGCGCAGTGTAAGTTTTCTGCTCAAAAGTCGTTCC
AAAGGGAATGCAGAATAGCACTGATATGTGATTGTTTCTAAGGAAATAACGGCTGTGATT
ATGGCTTCGGATATGTGTTTGGACATTCATTTGCACATCACATTACATCATAACATTTGC
ATTCATAAACATTCATCCAGGCATATGTAGGATAACCATCATCATAGCATAAGTGGTTGC
TTCGGCAAAAAGAAAAAACTGTCTTTTGTACTTCTTCGTGTACGAAAAGAAGAGCTTCGG
AAGAAAGGGAAATGTTGTTTTCTATGCTTCGCTGTGTACGAAAAGAAGGGAAGGTGTTTT
TTCGCCTTCGGCTCAAAAAGATAATTTCGTCCACATCAAAGCACCTCTCATACATTAATG
GAAGGGTAAGAGCATATTACAAGGTATGAACAGAATTCATTAAAGAACAAGTTTAGTCAC
ATTTACAAAAGTTATCTCAAAAGTTTCTTGAGTCTGTCTACAGTCTACTCCTATTTAATC
TTCAAGGGACCTCAGCTTCGGCGTCATTCTCTTTAAGCATCGGCCTCGGCTTCGTCATCC
TACATGAATTAAGTTGTTGTAAGTCAAAATCGAGCTTGAAGGAAGAGGTAAGCACAAGGT
ATGATTTCTTACTGGTTCAAGATGACTCCGAGCTTCGTCTCCAGCCTTTTCTCGCCCGCC
TTTTGTCCATATCATCTTTACAAATCTATTAGAAATGCTTCGGGCGAGATCAGGAATGTC
ATCTAGAATTGATGGTGATAAAGTGAAATTGGGCCTATTGACAATTTTTCCATGATCGCA
GCCAGCTTTTAGGAAAGCTGCAGCAGTGCCCCGAGAAGCTACCCAGGCGCAGAAGTCACC
GTGCCCGGCTATAACTTCGTCAAGCTCATCAATTTCACCCTCAATATGTTCGAAGGTCTT
TGGTAAATCTTCAGCTGACGGGGTGAATTTCTCACTGCTAGCTCCGACTGAGTGGAAAAT
TTTTCTCAGTCGTTGAATACATTTGTTGCTAAATTCCAAACATTTGTCTTGAAGGCCCGC
CAATAGTTTTTTCAAATCTGAATTTTGTTGGACTTCGGCTTCAAGTTTTGCATTAAGTTC
TTGCTTTTCTTGTTCAAACTGTTCAGATTGGCAGAGAAGCTTCGTGTTCAGTTCTGTTAT
TTTAGCTTCGGCTTCCGCCAATAAGCCTTCAGTTGCTTGAAGCTCGAAGTTCTTCTTTTC
AATAGTAGCTGATTGCTCTTTTATTTTGCCTTCTAAATTTTCAATTATAACCTCGTGTTT
CTTGTCTTCCAGATCTTGCTGCATTTTCAAAGCTTTGCTCAACAGCATACTCTGCACGAA
AACAACCTTCGTTAGACATGTCTTCATTATTAAAAACAATAAAAGTCAAGGGAAAAGTAG
TTCACCTTGAAATTGGAATAAAATAAACTACCAACGATATGTTGTCGTCGGTAGCGGCTA
ATGTCCGTTTCTAGCTTCGGAAAACCGATACTCTTTGACAGAGTACCGATAACCTTAGCT
CCAGTTTGATCCCGGATACAGTCTAATTTTTCATCATCAATACCTCCGAAGAGGAGTGCT
CCTGGTTTATATCCGCAAGATTTGGCATACTCTTTAAGCTCTTCTATTTCGGTTTTTGAC
AATTTTTCTCCAACTAAATTTTGAAACATGAAGGCCTCGTCCTCTGAAGCTTCGTCAGAG
TCGTCAGCAATTTCCTTTTCTTTCCCAGACACTGCGGCCATGGCCTCTTCGGCGGCAGTA
GTAGCTTCTTCTGTGGCCATGTCTAGCAGCATTTTGTCGATGTGTTCGATTGTGCTTTCC
AAGTTCAAATCTTCAATTGAGGTAGCTTCGGCAGCCGCGACCTCCGAAGGTGTGATTTCA
ATATTTGTTATTTCCTCAGCCGCTGGTATCTTCTGAGCTGAAGCTCTCGGTGGTGTCTTG
TCAATGACTTCTGTCACTGCGATGATTCTTTGTCTCTTTGTTTTAGTCGTTTTCTTCGTT
TTTTCGGGCTCCTTTTCCTTCTGAAAAAACTTTGTCAGTTGAGGCCCCAATGGACTTAGC
TTCGCAGGCAGGGATTCAGTCATTACCTTCAAAATTTCTTCCACGTCAGTGGCAGAGTGT
GATGCGGGAGTCTCTTCTTCGTCGGATACTTTTTGCTTCGGAGATGATACTTTCCTCTTC
TTCGGAATTTTCTTCTCTTTTGATGGTTCTTTCTCATCTTCATTTAAAGCTTCGGCTATC
CTTTTCCTTTTCCGGCCTCCGACACCTTTATTCAGATTTTCGTAGTCAGGGTATTCAAAA
CCCAAGGCGTCCAGCACTCGATTCAGTCTTCGCTTCGGACGGGTGCCGAAGGCCGCAGTC
ATCAACTGATCTTCTTTTTTGGAGTAATTGCCGAGTATTTCATTGCACATTATTTCAATT
GTATCCAGCCACTCTTGGCAAGGTGTTTTAAAGTATTTCTTAAACTTGTAATAGTAAGGT
AACCGCACAAGTTCTCCTTCTTTCTTCTCCCCCTCTAGCTTCGGCATTTCCCATTCTTTT
AAACTAGGAAAAACCCTGAAAGCCAAAAACTCCTGAACCAGGTCTCTTGTACTGATATGC
TCTGCAATAATTCTGAATTCATCCAACGCTTGTTGGGTTGGACCTTCTGGTGTCATGTTG
CAACGAGGTCGGGTTTCTCCGAAGATTAGTTCAAGTGGACTTTGCACAAGCTTCTCCTTG
TCGTCATCAACCTTGACATAGAACCACTCCGACTTCCAGCCTGCTGCCCATTTGCTTCGG
TAGCTGATTACAGGAAACTTTGTGGTTTTCCGATAAGCAAAATTATAGCAACCAAAATTG
TCATGCAATCCATCTTTTCTAGCCTTCGTCTGATAGTGCAGCTCGTGAACTCGACAAAAG
CTGTCCGCAAACGGCTCCACCGCTTGGCTTCGGAGGGCCCAGATATAAACACTAAGCCTA
ACGATAGCGTTAGGAGTCAACTGATGAAAGTAGATACCAAACCTCTTCAGTACCTCTGCA
ATAATCCCATGTAGGGGGAATCTTAATCCAGCCTTTAGAAAGCTCTTGAAAATGACTATT
TCATCCTTCTCCGGCTTTGGGGTAGTTTCTTCCCCCCCCCCCCACCGAAGCGTAGTAGCT
TCTTCTGACTTTCACTGAAATAACCCGACTTTACCATCTTGGAGAGATCAGCCTTCGAAA
CAGTAGACTTTCCGAAGTCCAAGTGGCTGGGTTTACTTGGCATATGGCAATACGATAATC
ATCTTCGGGATCAGTTTCCTCAATGTTTTCTTCTTCTGCTTCGGCAGTTGCTTGTTCTGC
TTGTTCTGCATCAGCACTGGGGATTTTTTCCGAAGTTACCAGCCCGGATCGTTGCATCGC
TTCGGAGATGGGAATAGTCTCCGAACCTTCAGCTTCGCCTCCCTCACGCTCAACCCTAGC
GGTAGAACGCACTCTGGCCATTTAATTCTGAATTTGTTGGGAATTAAATACTTTTTCTTC
TTCCGAAGTTTTTTCTCTTCTGACGAAGCAGGCTTCAAGCTGGAGCTTCGTTCGATTCCG
AGAGTCAAGCTTCGGCTATGGTTAAAAATTTTGGCAGCAAAACAGTGCAAATAGCAATGA
ATGCTGTGGTAACTTCACACCTACTCGTCTGTTTATATAGTACTGCAGGTAAGAAGGCGA
AGCGCCAGGATTTTTACACCAGGCGGACAGCCGCTTGCACTCGCTGCGCGGTGGACCGCA
GAGACCAAACAGTAACTCTGCAAGGTGGGACCGCTATGCGCTGGGAAACTGAATCGTTTC
TCGACAACGAGCTCAGGGAAGGTGTTTTTTGGACCTTCGGCTTCCTGAAGCTTAGGAGAC
TTTTTTCACGGATCAAGCTCGTTACGAAAAACGATCTAGCACCGCGAAAGGGGCTACTGT
TGGGACTATGCTTCGTCGCCGAAGGTCTTGTAGGAAGAAGCAGTTTTCGGCTGAAGCTGT
TCGTATGAGATGACCGAAGGTTCCTCTTCATGAAGCTTCGGAATTTACAAACCGACATAA
AAGTAGAATGACCTTTTAGTCCATAAATGTTTGAGTCACCGTTGTAATCCCTTATGAGGG
GCATAATTGTAATTCCTCACAGGCTACGCCCTGTGCCTATAAATAGGTGAACAGTACCTC
TGTACTGTTCACGCAATCTTGTAATCACTGGCACATTACGCTGGAATTATTGCTTTCTGC
TAAGACGAAGGTATAAATGTACCTAAATATTATGTTTCAATATTTAGGTTCATATAATAA
AAAAATATATGTGAAAATATTGTTATTCATTTTCGGTATGTCTTTCTATAATGCCTTGTG
TTTTATATTTTACTTCATATTGTTTTTCAAGTCTGATCACGAAGGTATGACCTTCGTGAT
ATTTTGTTTATGGCCTTCGTCCGAAGCTCATTAAATCCTTGGGGAGATAATGCTTCCGCG
GACGAAGGGCATTAATATTTAACATTTTATGTTGCCTTGTTCTTAATTCATAGCATTTGA
GAACAAGTCCCCAACAGTGT
>G9666-Map3_reversed#CLASSI/LTR/Copia
CAGCCGCCGAGTGAGGGTATTTCCATCTCGTGACTCTGCGCGCACAGAGTAGCGAGAGGG
CAGGTGCCTCCGAAGCCGGTGCCGTTCGAGACCTTGCACGGGGGATCGGCAATTAGGTTT
TTGGGGAGCGTCTACGCGACTGCCCAAAACATCTTCAACATGACAAAGGAAGCTGGTCAA
GGATCTGGATCATCAGAGCGCATAGGAGGGTATGATCAGTTTATTTACTTACTGTTTTGT
GTTCTGGAGATTATATATGTTTCATATATTCATCTATGCTGTTTCATATTTACGAATGAT
TTTATCTTATCTGTTCTGTCTTATTATAATATGATAGATCTGTCTGTTTTAATTTTACAG
TCATGCTATTTATGTTTCTATCTGTTTATTTTCATTTGTTCAGTCAGTATACATGTTTGT
CGTATTTATATGATTTATATAATTCACATGCTCTATGTTCTCTTGATTCATATTGGTATG
GATCAATTTGAGATCACGATTTCTATGGTTAATTATTTGTTATATGTCATCATCATAATG
TTAATTTATGGAATTAAAATAATACGGAAAATGCCTATAATTCTAACAATCCAAAAACCT
AATGTTAGGCATTTTTCTGTCAGAGGTTTTGCTGCTGTGCTAAAGCCTGATCCTTTTGAT
GGTAAAAACTTCTTGATATGGAAAGCTAAAATGGAATTGTGGCTAACTGCAATGTCTTGT
TTTCATGCCGCTGAGGGCAAGCCTGCCAACTTACCTCCTGAGGATGAGGCTAAGTTTAAG
GCTGAAGACAACCTCTTTCGAGGTGCAGTGATTAGCGCACTGGATACAAAATTCCAGAAA
AGCTATATCATCCTTCCCACAGGGAAAGAGCTGTGGGATGCACTTGTCGGAAAGTTTGGA
GTTACTGACGCTGGTAGCGAGCTGTATCTCATGGAGCAGCTGTATGACTACAAGATGGTT
GAGAACCGATCTGTAGTGGAACAGGCTCATGAGTTTCAGGCACTAGCTAAGGAACTCGAA
CTTTTTCCTTGTCCTTTGCCTGACAAGTTTGTGGCTGGCGGTATAATCGCCAAGTTACCA
CCTTCTTGGAAGGACTTTGCTACCTCTCTCAAACATAAGAGACAAGAGTTCAATGTGGAA
GAGCTCATTGGTACTCTTGATGTTGAGGAAAGGGCTAGAACAAAGGACATTGGAAAAGGT
GTTGAGACCTCTACTGCTAATGTGGTGCAGAAGAGAAACTTCCGCAAGTTTAACAAGAAG
AAAAACCAGAACAAACCAGAGAACGCGAATAAACCTGTTCAAACAGCACAGTTTAAAAAG
AAGAACAACAATAACAAGGGAAAGGGAGGATGCTTTGTCTGTGGCAGTGATCAACATTGG
GCAAGAGAGTGCCCTGATCGCAAGTTCACTCAAGACAAGAAATCAGCTAATGTTGTAACC
ACTGAAACTGAAGGAGGAACATCTGGGTATGGTAATTCTTTACCATTTGTTCTTTTAGTC
TGTAATTCACCTGAGTGGTGGATGGACAGTGGTGCAAACATTCATGTGTGTGCTGATGCC
TCTATGTTCACTTCCTATCAGGTCGGGAGGTCTGGCGCCTTGTTAATGGGAAATGGGTCG
CGTGCTCATGTTCTTGGTGTTGGTACGGTCATTCTGAAGTTTACTTCGGGAAAGACGGTG
CCATTGAAGAGCGTGCAACATGTGCCCTCTATCAAGAAGAATCTCGTTAGCGCTTCTATG
CTATGTCGAGATGGATACAAAGTTGTTCTTGAGTCTAATAAATGTGTTGTGTCGAAACAT
GGTACTTTTGTTGGTAAAGGATATGACTGCGGAGGCTTGTTCCGCTTATCACTGCATGAT
GTGTGTAATAAACTGGTGAATTCTGTTTATTTTTCTGATGAGTCAGATTTATGGCATTCA
CGTTTTTGTCATGCAAGCTTTGGCTGTCTTATGCGGTTAGCAAATATAAATTTAATTCCT
AAATTTAACTTGGTCAAAAAGTCTAAGTGCCATGTGTGTGTTGAATCAAAACAACCCCGC
AAGCCTCACAAGGCTGCTGAGGCGAGGAGTTTGGCACCTCTAGAACTTGTTCATTCTGAT
CTGTGCGAGATGAATGGAATTTTGACCAAAGGTGGTAAAAGATACTTTCTCACTTTTATA
GATGACTCCACTAGATTTTGTTATGTGTATCTCTTAAAAACAAAAGATGAAGCGTTCAAT
TATTTTAAGGCCTATAAAGCTGAAGTTGAGAACCAACTTGAGAGGAAAATAAAACGTTTA
AGGTCCGACCGAGGTGGAGAATATTTCTCTAATGTGTTCGATGAGTTCTGCGTGGAACAT
GGTATTATTCATGAGAGGACACCGCCATTCTCACCACAATCCAATGGGATTGCTGAAAGG
AAAAACCGCACTCTAACAGATTTGGTGAATGCCATGTTGAGTACAGCGGGATTATCCAAG
GCATGGTGGGGTGAGGCGATTTTGACAGCATGTCATGTCCTGAATAGAGTTCCAACAAAG
AACAAAGAGATCACACCATTTGAGGAATGGGAAAAGAGAAGAGTAAATCTCTCATATTTG
CGCACTTGGGGTTGCTTGGCTAAAGTGAATGTGCCAATCAACAAAAAGCGTAAACTTGGG
CCTAAAACTGTTGACTGTATATTCCTTGGGTACTCTTTTCACAGCACTGGGTATAGGTTC
TTAATTATAAAATCTGATGTGCCTGATATGTATGTTGATACTATCATGGAATCAAGAGAC
GCAACATTTTTTGAGAATGAGTTTCCCATGAAGAATACACCTAGTGATACAAGTCATGAG
ACTATAATTCCCCATGAGCACGAACTGTCGATTCCTATAGATCATGCTGAGGATTCTCAC
GTGCACATCCCTGAGGAGGATGACACTATAGTCACTCGAAAGAGCAAGAGACAGAGGGTT
GCAAAATCCTTTGGTAATGACTTTATAGTGTACCTTGTGGAAGACACACCAACTACCATT
AGTGAGGCATATTCCTCTCCTGATGCTGACTTATGGAAGGAAGCAGTAAGGAGTGAGATG
GAATCTATTATGTCTAATGGAACTTGGGAGGTCGTTGACCGTCCTTATGGTTGTCAACCT
ATAGGTTGCAAATGGATCTTCAAGAAAAAGCTTAGGCCTGATGGTACAATTGAGAGGTAC
AAGGCAAGGCTTGTGGCCAAAGGATATACCCAAAAGGAGGGTGAAGATTTCTTTGATACC
TACTCACCAGTGGCTCGATTGACTACAATTCGCACATTAATAGCCGTGGCAGCCTCTTAT
GGTCTTATCATTCATCAGATGGATGTTAAGACAGCTTTCCTAAATGGAGAGTTGGATGAG
GAGATCTATATGGATCAGCCAGAAGGGTTCATTGCGGATGGTCAAGAGAACAAGGTGTGC
AGGTTGATAAAATCATTGTATGGCCTAAAACAAGCACCTAAGCAATGGCATGAAAAGTTT
GATAATACTCTTACAGCAGCTGGCTTTGTTGTAAATGAATCTGACACGTGTGTATACTAT
CGGTATGGTGGGGGTGAGTCTGTTATGCTGTGCCTTTATGTTGATGACATTTTGATCTTT
GGATCAAATCTCAATGTGATTGAGGAAGTTAAAAATCTTCTATCGAGCAATTTCGAGATG
AAAGATTTGGGAGAGGCTGATGTCATTCTAAACATCAAGCTTGTTAGAGAAGCTGATGGT
GGGGTAACTTTGTTACAATCCCATTATGTGGAAAAGGTATTGAGTCGCTTTGGTTTTAGT
GACTGTGATCCTGCTCCAACACCTTATGATCCTAGTGTGCTATTAAGAAAGAATCGGAGA
ATAGCAAGGGATCAATTGACATACTCCCAGATCATTGGCTCGCTCATGTACCTTGCAAGT
GCAACAAGGCCAGACATCTCTTATGCTGTGAGTAAGCTAAGTCGGTTTGTGTCGAAACCA
GGAGATGATCACTGGCGTGCTCTTGAGAGAGTGTTGCGGTATTTGAAAGGTACTATGACA
TACGGTATTCATTATACCGGAAACCCAAAAGTGCTGGAAGGCTATTGTGATGCCAACTGG
ATTTCTGATGCTGATGAGCTTTATGCCACAAGCGGATATGTGTTTCTGTTTGGAGGTGGC
GCTGTTTCCTGGAAGTCTTGCAAGCAGACTATCTTAACGAAGTCTACAATGGAAGCAGAA
CTCGCAGCATTAGACACTGCTGGGGCTGAGGCCGAGTGGCTTCGTGATTTCCTATTGGAC
TTACCGGTAGTTGAAAAACCGATACCGGCTATTTCCATGAACTGTGACAACCAAACGGTG
ATTACAAAGGTTAACAGTTCTAGGAATAACATGAAGTCTACAAGGCATGTTAAGAGGAGA
TTGAAATCTGTCAGAAAGTTGAAAAACTCCGGAGTTATAACTGTGGATTATGTCCACACA
TCAAATAATCTGGCAGATCAATTCACTAAGGGTCTATCACGCAATGTGATAGAAAGTGCA
TCGAGGGAAATGGGTATGAGACCCATGTGAGATCTACTCTAGTGGTAACCTGCTCTATGT
GATCGGAGATCCCGTGAAGTAGAGTGGAGAAACAAGCTAGGAGTAGATTGTGAGGAAAGA
TCCCTTCTTTAACTCATTTCTGATGCACATCTTTCCTATCTGTAAGGCAGGATGGTTTTT
ACCTTAATGTATTCCAAGAGTCTTATAAAGGTGAGATGTTGTCCTACAGAACATCTTCTG
AGGAATACACCTATATGAGTCAGACTGCTAGTCACAGTCTATGGGACTTGGGTAATCCCT
AAATACTCATGAAAGGCACTGAAGTGTGACTTATATGCTTCTAAACAGCGGGAATACCCT
TTTGCAGCCTAGTATCAGCAAAGGATTTGAGTGAATCTTATTTCGCACAAAACTGTCAAT
TCAAGGCATAGTCCATTGTTCAGTTGTGAATGAGTGAAACTCTTATTCTAGATGGATGTT
CAACTTAACAGTCTCCATCGAAACACTGGTATATCAAAGGATTGTGATTCTGATACTTCA
TCATTACAAACCCTAGAGTTTGGTGGGGATTGTTGGATCTTTTATGGGCTTGGCCCATTT
ATTGAATAAACTCTATGGTGTGTAATGGTGGAGAATACCAATAGTACCACATTGGAAGTC
CAAGGGTCTTTTGCCTTGACTTATATGGTGGGATTTATTCCACTTAACTTGAGAAGTCAA
GAAATGGACAAGGGCGTGCCACACGCGCGCGCGCGCGCCGCCGCCGCCGCCGGCCGGGCC
GGGCGTGGCGTGGCTTGGCGTGGCGAGGCGAGGCAGGCAGGCAGGCAGGCGAGCGGGCTG
TGGTGTGGTTGTGTTAATTTTTAGCACTCACTAACCGCGTACGTCAGCCGAGTGACCCTG
TCTCTTCGTCTGCCGAGTGACCCTGTCTCTTCGTCAGCCAGCCGAGTGACCCTTCTCCTT
CAGCTGCCGACTCATGGCGTGACTCGGCGAGAGCTGGCCGACTCATGACATAACTCGGCT
AGAGCTGGCCGACTCTTGGCGTGACTCGGCGACCTTTCTCCTTCAGCTTCCCTCTGCGAG
AGGTTAAATAGAGGAGCACCCCTGTCACTCGGTACACGCGAGAAACACTTTCAGTCTCAC
AGTCCAGCCGACCGAGTGAGGGTATTTCCATCTCGTGACTCTGCGCGCACAGAGAAGCGA
GAGGGCAGGTGCCTCCGAAGCCGGTGCCGTTCGAGACCTTGCACGGGGGATCGGCAATTA
GGTTTTTGGGGAGCGTCTACGCGACTGCCCAAAACATCTTCAACATGACAAAGGAAGCTG
GTCAAGGATCTGGATCATCAGAGCGCATAGGAGGGTATGATCAGTTTATTTACTTACTGT
TTTGTGTTCTGGAGATTATATATGTTTCATATTTTCATCTATGCTGTTTCATATTTACGA
ATGATTTTATCTTATCTGTTATGTCTTATTATAATATGATAGATCTGTCTGTTTTAATTT
TTCAGTCATGCTATTTATGTTTCTATCTGTTTATTTTCATTTGTTCAGTCAGTATACAT
>G13377-Map3#CLASSII/TIR/nan
AGTGAAGTAAATCATGTTTTCTGTGAAAGTGTTATATATAAAAGTTGTAGATAACTTCTT
TATCTTACTTGTGTAAAAATTTCATGACCATAGGTTTAATAGTTTAGGAGTTATGATTTT
CTCAAGTCCAGTTTCAGAATCTGTCCAAATTCTGTACAGGTTTCGAAAATTGGATTGTTT
GGCTAAGCTAAACTGAGAATCAGCCCTTAGTAATTATAGAAGAATTGTAATACTTTTCTT
AAGCTTTCCAATAAATTTTGGATCACCATTTTTGGTGATCTATAAGTTAAGTTACAACTG
TTTGAAGTGCGATCTCTAAATCTGTCCAAATTTGGACAGCAGAGCCTTTCTCATGTTTTC
TGACCTTGATATATATTGAATTAACCTGGGATGTTTATAAATGAATTGTAGACAATTCTA
TTAGCTTTCTAAAAAGTCTAGGATCACCTGATTTGGATGCCGGAAACTCCAGTTATGGAT
TTTTGAAGTAAGTAGTCGAATTCTGTCCAAACCTGGACAGAATTTATGTTTAGTTCTGTT
TGACCTTTCTAAAGGTCGAATCTTGTTGTGATGATAATACCAAAGGTGTAGAGGACTTTA
TAAGCTTTCCAGAAAGTCCTAGTTTACTATTTTTGGATGCATATTTTGTGAGTTATGAAT
AAAACAATTAACCGCTGTGCTGCTGTCCAAAATCAGCAAGCATTAAAATGATTTGCTTAG
AATTTCTTTTGCGTAGGTAACTAGATTTGGTTAGTCCTTGGCTTGATTAATGAAGTATGG
TAGTTGCATATGGTTGTT
>G871-Map20#CLASSI/LTR/Copia
GTGAAAGGGAATTAGGCTTACACCTAGTTCCTAAATAATTTTGGTGGTTGAATTGCCCAA
CACAAATAATTGGACTAACTAGTTTGCTCTAGTACATAAGTTATACAGGTGTAAAAGGTT
CACACTTAGCCAATAAAAAGACCAAGAATTGGATTCAACAAAAGAGCAAAGGGCCAACCG
AAGGCACCTCTGGTCTGGGGGCAACGGCTACCTCCGCGCCAACGGCTCACCTGCAGGCGC
ATTTAATGCGCGCGCAGCGCGCGCAGAAGTCAGGCGCGCCCATACTGGCGCACCGGACAA
CAAACAGTACATGTCCGGTGTGCCACCGGACATCCAGGCGGGCCCACAAGTCAGAAGCTC
CAACGGTCAGAATCCCAACGGCAGTGATGACGTGGCAGGGGGCACCGGACATGTCCGGTG
TGCACCGGACTGTCCGGTGCGCCATACGAACAGACAGCCTCCAGCCAACGGCCACTTTTG
GTGGTTGGGGCTATAAATACCCCAACCACCCCACCATTCATTGCATCCAAGTTTTCCCAC
TTCTCAACCACTATACAAGAGCTCTAGGCATTCAATTCTAGACACACCCAAAGAGATCAA
ATCCTCTCCAAATTCCACACAAAGCCTTAGTGACTAGAGAGAGTGATTTGCCTGTGTTCT
TTTGAGCTCTTGCGCTTGGATTGCTTCTTTTCTTTCTCACTTCTTTCATTGTGATCAAAC
ACTCACCATATTGTAATCAAGGCAAGAGGCACCAATTGCTTGTGGTGGCCCTTGCGGGGA
AGTTTGTGATTCCCGGCTTTGATTTGGAGAAGAAGAAAGCTCACTCGGTCCGAGGGACCG
TTTGAGAGAGGGAAAGGGTTGAAAGAGACTCCGGACCTTTGTGGGCCTCCTCAACGGGGA
GTAGGTTTGAGCAAGAACCGAACCTCGGTAAAACAAATCCGTTCCGTGTCACACCACTTC
CTTATTCCTTGCTTGCGATTTGTTTTGCGCCCCTCTCTCGCGGACATCGTTTCTTTATTT
CTAACGCTAACCCCGGCTTGTAGTTGTGTTTATATTTGTAAAATTTCAGTTTCGCCCTAT
TCACCCCCCCTCCTCTAGGCGACTATCAATTGGTATCAAAGCCCGGTGCTTCATTAGAGC
CTAACCGCTCGAAGTGATGTCGGGAGATCACGCCAAGAAGGAGATGGAGACCGGCGAAAA
GCCCACTACAAGCCACGGGAGCACTTCATCGGAAGAGTCCCGCACCAAGAGGAAGGAGAA
GAAGAAGAGCTCCTCCAACAAAGGGAAGGAGGATAAAAAGAAATCTTCTTCTCACCACAA
AGAGAAGAAGGAAAAATCTTCTTCCCACAAATCGCCGCATCGGAGTGGGGACAAGCAAAA
GAGGATGAGGAAAGTGGTCTACTACGAGACCGACACTTCATCAACATCGACCTCCGGCTC
CGATGCGCCCTCCGTAACTTCTAAACGCCAAGAGCGCAAGAAGTATAGTAAGATCCCCCT
ACACTACCCTCGCATTTCTAAACATACACCTTTACTTTCCGTCCCATTAGGCAAACCACC
AACTTTTGATGGTGAAGATTATGCTAGGTGGAGTGATTTAATGCGATTTCATCTAACCTC
ACTCCACAAAAGTATATGGGATGTTGTTGAGTTTGGTGCACAGGTACCATCCGTAGGGGA
TGAGGACTATGATGAGGATGAGGTGGCCCAAATCGAGCACTTCAACTCTCAAGCCACAAC
AATACTCCTCGCCTCTCTAAGTAGAGAGGAGTATAACAAAGTGCAAGGGTTGAAGAGCGC
CAAGGAGGTTTGGGATGTGCTCAAAACCGCGCACGAGGGAGATGAGCTCACAAAGATCAC
CAAGCGGGAAACGATCGAGGGGGAGCTCGGTCGGTTCCGGCTTCGCAAAGGGGAAGAGCC
ACAACACATGTACAACCGGCTCAAGACCTTGGTGAACCAAGTGCGCAACCTCGGGAGCAA
GAAGTGGGACGACCACGAAGTGGTTAAGGTTATTCTAAGATCTCTCATTTTCCTTAACCC
CACTCAAGTTCAATTAATTCGTGGTAATCCTAGATATACTAAAATGACCCCCGAGGAAGT
TATCGGGAATTTTGTAAGTTTTGAGTGCATGATCGAAGGCTCGAGGAAGATCAACGAGCT
TGATGATCCCTCCACATCCGAAGCTCAACCCGTCGCATTCAAGGCGACGGAGGAAAAGAA
GGAGGAGTCTACACCAAGTAGACAACCAATAGACGCCTCCAAGCTCGACAATGAGGAAAT
GGCGCTCGTCATCAAGAGCTTCCGCCAAATCCTCAAGCAAAGGAGGGGGAAAGACTACAA
GTCCCGCTCCAAGAAGGTTTGCTACAAGTGTGGTAAGCCCGGTCACTTTATTGCTAAATG
TCCAATATCAAGTGACAGTGACAGGGGCGACGACAAGAAGGGAAAGAGGAGAAAGGAGAA
GAAGAGGTACTACAAGAAGAAGGGCGGCGATGCCCATGTTTGTCGGGAGTGGGACTCCGA
CGAAAGCTCAAGCGACTCCTCCGACGACGAGGACGCCGCCAACATCGCCGTCACCAAGGG
ACTCCTCTTCCCCAACGTCGGCCACAAGTGCCTCATGGCAAAGGACGGCAAAAAGAAGAA
GGTTAAATCTAAATCCTCCACTAAATATGAATCTTCTAGTGATGATAATGCTAGTGATGA
GGAGGATAATTTGCGTACTCTTTTTGCCAACCTTAACATGCAACAAAAAGAAAAATTAAA
TGAATTAATTAGTGCCATCCATGAAAAGGATGATCTCTTGGACTCCCAAGAGGACTTCCT
AATTAAGGAAAATAAGAAGCATGTTAAGGTTAAAAATGCTTATGCTCTAGAAGTTGAAAA
ATGTGAAAAATTATCTAGTGAGCTAAGCACTTGCCATGAGACAATAGACAACCTTAGACA
TGAAAATGCTAGTTTAAATGCTAAGGTTGATTCACATGTTTGTAATGTTTCAATTCCCAA
TCCTAGAGATAATAATGATGATTTGCTTGCTAGGATTGAAGAATTGAACATTTCTCTTGC
TAGCCTTAGAGTAGAAAATGAAAATTTGATTGCTAAGGCTAAAGAACTTGATGTTTGCAA
TGTTACAATTTCCGATCTTAGAGATAATAATGATATCTTGCATGCTAAGATCGTTGAACT
TAATTCTTGCAAACCCTCTACATCTACCATTGAGCATGTTTCTATTTGTACTAGATGTAG
AGATGTTGATATTAATGCTATTCATGATCACATGGCTTTAATTAAACAACAAAATGATCA
TATAGCAAAATTAGATGCTAAAATTGCCGAGCATAACTTAGAAAATGAAAAATTTAAATT
TGCTAGAAGTATGCTCTATAATGGGAGACGCCCTGGCATTAAGGATGGCATTGGCTTCCA
AAGGGGAGACAATGTCAAACTTAGTGCCCCTCCTAAAAGATTGTCTAACTTTGTTAAGGG
CAAGGCTCCCATGCCTCAGGATAACGAGGGTTACATTTTATACCCTGCCGGTTATCCCGA
GAGCAAAATTAGGAGAATTCATTCTAGGAAGTCTCACTCTGGCCCTAATCATGCTTTTAT
GTATAAGGGTGAGACATCTAGCTCTAGGCAACCAACCCGTGCTAAGTTGCCTAAGAAGAA
AACTCCTAGTGCATCAAATGATCATAACATTTCATTTAAAACTTTTGATGCATCTTATGT
GTTGACTAACAAATCCGGCAAAGTAGTTGCCAAATATGTTGGGGGCAAGCACAAGGGATC
AAAGACTTGTGTTTGGGTACCCAAAGTTCTTGTGTCTAATGCCAAAGGACCCAAAACCAT
TTGGGTACCTAAAGTCAAGAACTAAACTTGTTTTGTAGGTTTATGCATCCGGGGGCTCAA
GTTGGATACTCGACAGCGGGTGCACAAACCACATGACAGGGGAGAAAAAGATGTTCTCCT
CCTATGAGAAAAACCAAGATCCCCAACGAGCTATCACATTCGGGGATGGAAATCAAGGTT
TGGTCAAAGGTCTTGGGTAAAATTGCTATATCTCCTGACCATTCCATTTCCAATGTTTTT
CTTGTTGATTCATTAGATTACAATTTGCTTTCTGTATCTCAATTATGCAAAATGGGCTAC
AACTGTCTATTCACTGATATAGGTGTCACTGTCTTTAGAAGAAGTGATGATTCAATAGCA
TTTAAGGGAGTGTTAGAGGGTCAGCTATACTTGGTAGATTTTGATAGAGCTGAACTCGAC
ACTTGCTTAATTGCTAAGACTAACATGGGTTGGCTCTGGCACCGCCGACTAGCCCATGTT
GGGATGAAGAATCTTCATAAGCTTCTAAAGGGAGAACACATTTTAGGACTAACAAATGTT
CATTTTGAGAAAGACAGGATTTGTAGCGCATGCCAAGCAGGAAAGCAAGTTGGAGCCCAT
CATCCACACAAGAACATCATGACGACCGACAGGCCGCTTGAGCTACTCCACATGGATCTA
TTCGGCCCGATTGCTTACATAAGCATCGGCGGGAGTAAGTATTGTCTTGTAATTGTGGAT
GATTATTCTCGCTTCACTTGGGTATTCTTTTTGCAGGAAAAATCTCAAACCCAAGAGACC
TTAAAGGGATTCTTGAGACGGGCTCAAAATGAGTTCGGCTTAAGGATCAAGAAAATAAGA
AGCGACAACGGGACGGAGTTCAAGAACTCTCAAATTGAAGGCTTCCTTGAGGAGGAGGGC
ATCAAGCATGAGTTCTCTTCTCCCTACACGCCACAACAAAATGGTGTAGTGGAGAGGAAG
AATCGAACTCTATTGGACATGGCAAGAACCATGCTTGATGAGTACAAGACTTCGGATCGG
TTTTGGGCCGAGGCGGTCAACACCGCCTGCTACGCCATCAACCGGTTATATCTACACCGA
ATCCTCAAGAAGACATCATATGAACTCCTAACCGGTAAAAAGCCCAACATTTCATATTTT
AGAGTCTTTGGTAGCAAATGCTTTATTCTTGTTAAAAGAGGTAGAAAATCTAAATTTGCT
CCTAAGACTGTAGAAGGCTTTTTACTTGGTTATGACTCAAACACAAGGGCATATAGGGTC
TTTAACAAGTCCACTGGACTAGTTGAAGTCTCATGTGACGTTGTGTTTGATGAAACTAAC
GGCTCTCAAGTAGAGCAAGTTGATCTTGATGAGATAGGTAATGAAGAGGCTCCATGCATC
GCGCTAAGGAACATGTCCATTGGGGATGTGTGTCCTAAGGAATCCGAAGAGCCTCCAAAT
GCACAAGATCAACCATCCTCCTCCATGCAAGCATCTCCACCAACTCAAAATGAGGATGAG
GCTCAAGTTGATGAAGTAGAAGATCAAGCAAATGAGCCACCTCAAGATGACGGCACGGCA
ATGATCAAGGGGGAGATGCAAATGATCAAGACAAGGAGGATGAAGAAGAGCAAAGGCCGC
CACACCCAAGAGTCCACCAAGCAATCCAACGAGATCACCCCGTCGACACCATCCTCGGCG
ACATTCATAAGGGGGTAACTACTAGATCTCGTGTTGCACATTTTTGTGAACATTACTCTT
TTGTTTCCTCTATTGAGCCACACAGGGTAGAGGAAGCACTCCAAGATTCGGATTGGGTGG
TGGCGATGCAAGAGGAGCTCAACAACTTCACTAGGAATGAGGTATGGCATTTAGTTCCAC
GTCCTAACCAAAATGTTGTAGGAACCAAATGGGTCTTCCGCAACAAGCAAGATGAGCATG
GTGTGGTGACAAGGAACAAAGCTCGACTTGTGGCCAAGGGATACTCCCAAGTCGAAGGTT
TGGATTTCGGTGAAACCTATGCACCCGTAGCTAGGCTTGAGTCAATTCGCATATTATTGG
CCTATGCTACTTACCATGGCTTTAAGCTTTATCAAATGGACGTGAAAAGTGCCTTCCTCA
ATGGACCAATCAAGGAAGAGGTCTATGTTGAGCAACCTCCCGGCTTTGAAGACAGTGAGT
ATCCTAACCATGTCTATAAGCTCTCTAAGGCGCTTTATGGGCTCAAGCAAGCCCCAAGAG
CATGGTATGAATGCCTTAGAGATTTTCTTATTGCAAATGGATTCAAAGTCGGAAAGGCCG
ATCCTACACTCTTTACTAAAACTCTTGAAAATGACTTGTTTGTATGCCAAATTTATGTTG
ATGATATTATATTTGGGTCTACTAACGAGTCTACATGTGAAGAGTTTAGTAGGATCATGA
CACAAAAGTTCGAGATGTCTATGATGGGGGAGTTGAAGTATTTCTTAGGATTCCAAGTGA
AGCAACTCCAAGAGGGCACCTTCATTAGCCAAACGAAGTACACTCAAGACATTCTAAGCA
AGTTTGGAATGAAGGATGCCAAGCCCATCAAGACACCCATGGGAACTAATGGGCATCTCG
ACCTCGACACGGGAGGTAAGTCCGTGGATCAAAAGGTATACCGGTCGATGATAGGTTCTT
TACTCTATTTATGTGCATCTCGACCGGACATTATGCTTTCCGTATGCATGTGTGCAAGAT
TCCAAGCCGACCCTAAGGAAGCTCACCTTACGGCCGTAAAACGAATCTTGAGATATTTGG
CTTATACTCCTAAGTTTGGGCTTTGGTATCCTAGGGGATCCACATTTGATTTGATTGGTT
ATTCGGATGCCGATTGGGCGGGGTGCAAAATCAATAGGAAGAGCACATCGGGGACTTGCC
AGTTCTTGGGAAGATCCTTGGTGTCTTGGGCTTCAAAGAAGCAAAATTCGGTCGCTCTTT
CCACCGCCGAAGCCGAGTACATTGCCGCAGGCCATTGTTGCGCGCAATTGCTTTGGATGA
GGCAAACCCTGCGGGACTACGGTTACAAATTAACCAAAGTCCCTTTGCTATGTGATAATG
AGAGTGCAATCAAAATGGCCGACAATCCCGTCGAGCATAGCCGCACTAAGCACATAGCCA
TTCGGTATCATTTTCTTAGGGATCACCAACAAAAGGGAGATATCGAGATTTCTTACATTA
ATACTAAAGATCAATTAGCCGATATCTTTACCAAGCCTCTTGATGAACAAACTTTTAACA
AACTTAGGCATGAGCTCAATATTCTTGATTCTAGGAATTTCTTTTGCTAAACTTGCACAC
ATAGCTCATTTGTATACCTTTGATCATGTCTCTTTCATATATGCTATGACTAATGTGTTT
TTCAAGTCTATTTCAAACCAAGTCATAGGTGTATTGAAAGGAGAATTGGAGTCTTCGGCG
AAGACAAAGGCTTCCACTCCGTAACTCATCCTTCGCCGTCACTCCAAGCAACTCTCCATT
CTTTGGGGGAGAAAGCATGAGCACCAAGCAAAAGGACTTCACTCCTTTGGGGAGAGAGTA
AAAGCCCAAAAGCAAAAGGACCGGACTTCGTCTTTGGTATAATCTTAACTCCTATTTATT
TATGACCAAAGGGGAAGAAAGTAGCACTTCGAAAGGGCTCTAATGATTCCGTTTTTGGCG
ATTCATGCCAAAAAGGGGGAGAAAGTATGAGCCCAAAGCAAAAGGACCGCACCACCACCA
CCAATTTCAAAAAAAAACTTAGTGTTAAAAATTTACAATTTCCAAGAAGTATTTATCAAT
TTGGTATCCTATTAGTGTTCAAAAGGGGGAGAAAGTTAGTATTTCAAAAATTGATATATC
AAAACCCTCTTGAACACTAAGAGGAGGATCTCATTTAGGGGGGAGTTTTGTTTAGTCAAA
GGAAAAGCATTTGAAACAGGGGGAGAAAAATTTCAAATCTTGAAAATGCTTCTTGCAAAA
TCTTATTCATTTACCTTTGACTATTTGCAAAAAGAACTTTTGAAAAGGGATTTACAAAAG
AGTTTGCAAAAACAAAACATGTAACTCGTGGTGCAAGCGTGGTCCAAAATGTTATATAAA
GAAAGAAACAATCCATGCATATCTTGTAAGTATTTATATTGGCTCAAATTCCAAGCAACC
TTTGCACTTACATTATGCAAACTAGTTCAATTATGCACTTCTATATTTGCTTTGGTTTGT
GTTGGCATCAATCACCAAAAAGGGGGAGATTGAAAGGGAATTAGGCTTACACCTAGTTCC
TAATTAATTTTGGTGGTTGAATTGCCCAACACAAATAATTGGACTAACTAGTTTGCCCAA
GTGTATAGATTATACAGGTAAGTAAAAGGTTCACACTCAGCCAATAAAAAGAATTTTGGT
GATTGAGTGTCAACACAAGTGCTTAAATGGGATTCAATGCCAAAGGATGAGCAAAGGGGC
AACCGAAGGCACCGGTATGTTTCTGAGTCTTGGGGCACCGGACTGTCCGGTGTGCCACCG
GACAGTTCCGCGCCAACGGCTACCTGCGACGCATTAAATGCGCGCTCAGCGCGCGCAGAA
GTCAGGCGCGCCCATACTGGCACACCGGACAAGGAACAGTTGAAAGGGAAATGTGCCTTT
GGGCCATTTCTAAGTATTTTGGTGATTGAGTGCCAACACAAGTGCTTAAATGTGAATCTA
TGCCCATGGATGAACAAAGTGCAAATCACAAGTAAAGGTATGTTTCTAAGCCTTAGTACA
TTGGTTTTGTGTACTAATATATTTGTCTAAGTGTTAGAAACAGGAAGAAGAAGAAAAGAA
GAGAATGTTGGCTGTGTACAGCCAAAAGGCTGTTTCGGTCCGGGCGACAGCAGAAGGCAA
GGATGGCCTTCCAGATTTGTTCTCAACGGCTCCTAGCTGCCTTGGGGCTATAAAAGGGAC
CCCCTAGGCGCATGGAGGAAGAACACCAAGCATTCCTACAACATTCCTAAGCACCAAGAC
ATCGATCTCACGCATTTGTTTCATTGTGATAGCATATAGAGCTCTTGTGGAGTTGTGAAC
TCTTTGAGTTGTGTTGCGAGCTCTTGTTGCGACTTGTGTGCGTGTTGTTGCTCTGATCTT
TTGAAGTCTTGTGTGCGTTGCTCATTCCCTCCCTTGCTCCGTGTTTCTTTGTGAATCTTC
AATGTGTAAGGGCGAGAGGCTCCAAGTTGTGGAGATTCCTCGCAAACGGGATTGAGAACA
AAGAAAAGCAAGAACACCGTGGTATTCAAGTTGATCATTGGACCACTTGAGAGGAGTTGA
TTGCAACCCTCGTCCGTTGGGACGCCACAACGTGGAGTAGGCAAGCTTTGGTACTTGGCC
GAACCACGGGATAAACCACCGTGTCATCTCTGTGATTGATTCTCTTTGTGGTTATTGTGT
TTTGTTGAGAACTCCTCTCTAGCCACTTGGCAATTAATTGTGCTAACACTTAATCAAAGT
TTTTGTGGCTATAAGTTTTGAAGCTTTTACAGGATCACCTATTCACCCCCCCCCCTCCCT
CTAGGTGCTCTCAATTGGTATCAGAGCCGTTCTCTTCAAGAAAGGGACTAACCGCCCGAA
GAGATGGATCCTAAGGGGAAGGGAATCGTGATCAACGACAAGGAGAAGGAGTCCTTCGTC
AACGAGCCCAAAGGATGACAAGTCCAACAGACTCGGGCTCGGGCCACAGACGCAAGAGAT
GGGAAGAAGAAGAAGACAAGGCGCATCAAGGAGATCGTCTACTACGACGACAGCGACGAA
TCTTCTTCTTCCCAAAAGGACGACGACCACAACGACTACGAGCAAACAAAAAGACGGTTA
ATTCAAACTTTTCTTTTGATTATTCTCGTATTCCGCATAGTTCAAATTCTCATTTGCTTT
CCATTCCACTTGGCAAGCCTCCACACTTTGATGGAGAGGACTACGGATTTTGGAGTCACA
AAATGCGTAGTCACCTATTCTCTCTCCATCCAAGCATATGGGAGATTGTAGAGAGTGGAA
TGAAATTTGATAGCTCGGATAGTCCTATGTTTATTAATGAACAAATCCATAAAAATGCAC
AAGCTACTACTGTTCTTCTAGCTTCTTTGTGCAGGGATGAGTATAACAAGGTGAGCGGCT
TGGACAATGCCAAGCAGATTTGGGACACCCTCAAGATCTCTCATGAGGGGAATGACGTCA
CCTTGCTCACCAAGATGGAGTTGGTGGAGGGCGAGCTTGGACGATTCGCGATGATAAGGG
GCGAGGAGCCAACTCAAACATACAACCGGCTCAAGACCCTTATCAACAAAATAAGGAGCT
ACGGAAGCACGCGATGGACGGACCACGACGTCGTCCGCCTAATGCTAAGGTCCTTTACCG
TTCTTGATCCTCATCTGGTGAACAATATTCGTGAGAATCCCAGGTACACCAAGATGTCGC
CCGAAGAAGTACTTAGGAAAATTCGTAAGCGGGCGAATGATGATCAAGGAGGCAAGATAC
GTGGACGACGCCTTGAATGGTCCAATCAACGAGCCTCAACCTCTTGCTCTCAAGGCAACA
AGAAGCAAGGAGGCGCTACCTAGCAAGGTGGCACAAATTGAGGCGGCCGGACTTAATGAT
GAAGAGATGGCTCTCATCATCAAGAGATTCAAGACGGCGCTAAAGGGTCGCAAGGGGCAG
CCAAGCAAGACCAAGACAAAGGGAGAAGCGCTCATGCTTCAAATGCGGTAAGATTGGTCA
TTTTATTGCTAACTGTCCCGATAATGATAGTGACCAGGAAAAGGGGAGAACAAGAGGGAA
AAGAAGAAGCATTACAAGAAGGCAAAGGGCGAGGCGCATCTAGGCAAGGAGTGGGATTCG
GATTGCTCCTCCTCCGACTCCGACAATGAAGGACTCGCCGCCACCGCCTTCAACAAATCA
TCCCTCTTCCCCAACGAGCGTCACACATGCCTTATGGCAAGGGAGAAGAAGGTAAGTACT
CGAAACGCTATCTACTTATGCTTCTTCTAGTGATGATGAATCTAGTGATGAGGATGAAAT
AGATTATTCATGTTTATTCAAGGGCTTAGATAGATCTAAGATAGATAAAATTAATGAATT
GATTGATGCCTTGAATGAAAAGAATAGACTTTTAGAAAAGCAAGAGGATTTGTTGTATGA
AGAACATGATAAATTTGTAGAGGCACAAAAATCCCATGCTTTAGAAGTTAAAAGAAATGA
AATGCTTTCTTGTGAATTATCTACTTGTCATGAAAACCATTTCTAACTTTAGAAAGAGCA
TAAACGAATGATTTAAATGCTAAACTAGAAGTAGCAAATAAATCTAACTCTTGTGTAGAA
CATGTTGAAATTTGCACTAGGTGTAAAGATTTTGATATTGATGCTTGTAGTGAACACTTA
GTTTCAATTTCAAAATTAAATGATGAAGTGGCTAGTCTTAATGCCCAACTTAAGACTAGC
AAAAGTGATTTTGATAAACTAAAATTTGCAAGGGATGCCTACACGATTGGTAGACACCCC
TCAATTAAGGATGGACTTGGCTTCAAGAGGGAAGCCAAGAACTTAACAAGCCATAAGGCT
CCCATCCCCGCCAAGGAGAAAGGGAAGGCCCCTATGGCTAGTAGTGCTAAAAAGAACCAT
GCCTTTTTGTATCATGATAGGAGACAAACTAGAAATGGAACTTATAGGGGTTATAATGCT
TATGATGATTTTGATTCTCATGCCATGTTTGCTTCTAGTTCTTCTTATGTGCATGATAGA
AATATTCCTAGGAGAAATGTTGTTCATCATAGTGCCTAGGAGAAATGTTGTTCATAATGC
TCCTAGGAAAGTTAGTAAATGAACCTTCTACAATTTATTGTGCTTTAAATGCTTCCTTTG
CTATTTGTAGAAAGGATAAGAAAATTAATTGCTAGGAAGTTAGGGGCAAAATGCAAGGGA
GACAAAACTTGCATTTGGGTCCCTAAGGATATTTGTGCACTAACCTTGTAGGACCCAACA
TGAGTTGGGTACCTAAGACCCAAGCCTAAATTTGCCTTGCAGGTTTATGCATCCGGGGGT
TCAAGCTGGATTATCGACAGCGGATGCACAAACCATATGACGGGGGAGAAGAAGATGTTC
ACCTCCTACGTCAAGAATAAGGATTCCCAAGATTCAATTATATTCGGTGATGGGAATCAA
GGCAAGGTAAAAGGGTTAGGTAAAATTGCAATTTCTAATGAGCACTCTATCTCTAATGTG
TTTTTAGTAGAGTCTCTTGGATATAATTTGCTATCTGTTAGTCAATTATGCAATATGGGG
TATAACTGTCTATTTACAAATGTAGATGTGTCTGTCTTTAGAAGAAGTGATGGTTCACTA
GCTTTTAAGGGTGTATTAGACGGCAAACTTTATTTAGTTGATTTTGCAAAAGAAGAGGCC
GGTCTAGATGCATGCTTAATAGCTAAGACTAGCATGGGCTGGCTGTGGCATCGCCGCTTA
GCACATGTGGGGATGAAGAACCTTCACAAGCTTCTAAAGGGAGAACACGTGATAGGTTTG
ACTAACGTGCAATTCGAAAAAGATAGACCTTGTGCAGCTTGTCAAGCAGGTAAACAAGTG
GGAGGAGCACATCACAGCAAGAATGTGATGACCACTTCAAGACCCCTGGAGCTGCTGCAT
ATGGACCTCTTCGGACCCGTCGCCTATCTGAGCATAGGAGGAAGTAAGTATGGTCTAGTT
ATTGTTGATGACTTTTCCCGCTTCACTTGGGTGTTCTTTTTGCAGGATAAGTCTGAAACC
CAAGGGACCCTCAAGCGCTTCCTCAGGAGAGCTCAAAATGAGTTTGAGCTCAAGGTGAAG
AAGATAAGGAGCGACAACGGGTCCGAGTTCAAGAACCTTCAAGTGGAGGAGTTCCTTGAG
GAGGAAGGGATCAAGCACGAGTTCTCCGCTCCCTACACACCACAGCAAAATGGTGTGGTA
GAGAGGAAGAACAGGACGCTCATCGATATGGCGAGGACGATGCTAGGAGAGTTCAAGACC
CCCGAGTGCTTTTGGACGGAAGCCGTGAACACGGCTTGCCACGCCATCAACAGGGTCTAC
CTTCATCGCCTCCTCAAGAAGACGTCGTATGAGCTACTAACCGGTAACAAACCCAATGTA
TCTTACTTTCGTGTATTTGGGAGCAAGTGCTACATTCTAGTGAAGAAGGGTAGAAATTCT
AAGTTTGCTCCCAAAGCTGTAGAAGGGTTTTTGTTAGGTTATGACTCAAATACAAAGGCG
TATAGAGTCTTCAACAAATCATCGGGTTTGGTTGAAGTCTCTAGCGACGTTGTATTTGAT
GAGACTAATGGCTCTCCAAGAGAGCAAGTTGTTGATTGTGATGATGTAGATGAAGAAGAT
GTTCCGACGGCCGCTATACGAACCATGGCGATTGGAGAAGTTCGGCCACAGGAACAAGAT
GAACGAGATCAACCTTCTTCCTCAACTATGGTGCATCCCCCAACTCAAGACGATGAACAG
GTTCATCAACAGGAGGCGTGTGATCAAGGGGGAGCACAAGATGATCATGTGATGGAGGAA
GAAGCGCAACCGGCACCTCCAACCCAAGTTCGAGCGATGATTCAAAGGGATCATCCCGTC
GACCAAATTCTGGGTGACATTAGCAAGGGAGTAACTACTCGATCTCGATTAGTTAATTTT
TGTGAGCATTACTCCTTTGTCTCTTCTATTGAGCCTTTCAGGGTAGAAGAGGCCTTGCTA
GATCCGGACTGGGTGTTGGCCATGCAGGAGGAGCTCAACAACTTCAAGCGCAATGAAGTT
TGGACACTGGTGCCTCGTCCCAAGCAAAATGTTGTGGGAACCAAGTGGGTGTTCCGCAAC
AAACAGGACGAGCACGGGGTGGTGACGAGAAACAAGGCTCGACTTGTGGCAAAAGGTTAT
GCCCAAGTCGCAGGTTTGGACTTTGAGGAGACTTTTGCTCCTGTGGCTAGGCTAGAATCA
ATTCGTATCTTGCTAGCATATGCCGCTCACCATTCTTTCAGGTTGTACCAAATGGATGTG
AAGAGCGCTTTCCTCAACGGGCCAATCAAGGAGGAGGTGTACGTGGAGCAACCCCCTGGC
TTCGAGGATGAACGGTACCCCGACCACGTGTGTAAGCTCTCTAAGGCGCTCTATGGACTT
AAGCAAGCCCCAAGAGCATGGTATGAATGCCTTAGAGACTTTCTTAATTGCTAATGCTTT
CAAGGTTGGGAAAGCCGATCCAACTCTTTTCACTAAGACATGTGATGGTGATTTGTTTGT
GTGCCAAATTTATGTCGATGACATAATATTTGGTTCTACTAACCAAAAGTCTTGTGAAGA
GTTTAGCAGGGTGATGACGCAGAAATTCGAGATGTCGATGATGGGCGAGTTGAACTACTT
CCTTGGGTTCCAAGTGAAGCAACTCAAGGACGGCACCTTCATCTCCCAAACGAAGTACAC
GCAAGATCTGCTAAAGCGGTTTGGGATGAAGGACGCCAAGCCCGCAAAGACTCCGATGGG
AACCGACGGACACACCGACCTCAACAAAGGAGGTAAGTCCGTTGATCAAAAAGCATACCG
GTCAATGATAGGGTCTTTACTTTACTTATGTGCTAGTAGACCGGATATTATGCTTAGCGT
ATGCATGTGTGCTAGATTTCAATCCGATCCTAAGGAGTGTCACTTAGTGGCGGTGAAGCG
AATTCTTAGATATTTAGTTGCTACGCCTTGCTTCGGGCTCTGGTATCCAAAGGGGTCTAC
CTTTGACTTGGTTGGATACTCAGACTCCGACTATGCTGGATGTAAGGTCGATAGGAAGAG
TACATCGGGGACGTGCCAATTCTTAGGAAGGTCCCTGGTGTCGTGGAACTCTAAGAAACA
AACTTCCGTTGCCCTATCCACCGCTGAGGCCGAGTATGTTGCCGCAGGACAGTGTTGCGC
GCAACTACTTTGGATGAGGCAAACCCTCAGGGACTTTGGCTACAATCTGAGCAAAGTCCC
ACTCCTATGTGATAATGAGAGTGCTATCCGCATGGCGGAGAATCCTGTTGAGCACAGCCG
CACAAAGCACATAGACATCCGGCATCACTTTTTGAGAGACCACCAGCAAAAGGGAGATAT
CGAAGTGTTTCATGTTAGCACCGAGAACCAGCTAGCCGATATCTTTACCAAGCCTCTAGA
TGAGAAGACCTTTTGCAGGCTGCGTAGTGAGCTAAATGTCTTAGATTCGCGGAACTTGGA
TTGAATTGTAGCATACATGTGTTTATGCCTTTGATCATGTTCATTCTTGCATTTTGTTGC
TTACTTGTGGTGCTCAAGTTGTACAAACACTCCCTGGACCTCACAAGTCCGTTATGCAAA
GTGATGCACATGTTTAGGGGGAGATGTGTTACAACTTGACCCTTTGAGACTAACCATATG
CTTGAGTTTGCTTGATTTAGTCTCGAAGGAGGATTGAAAGGGAAAAGGTGGACTTGGACC
AATGAAAGACTTCCACTGCACTCCGATGAGAAGGGTAACTTATTCCAAGTTCATCTCATG
AACTCTTATTGCCTATTTGCTCTTAATTGAAGATTTTGGTGAGGCAATGGGGTTAAAAGG
GCCAAGATTGATCCCGTTTTGGTGCTTGATGCCAAAGGGGGAGAAAATAAAGGCCAAAGC
AATAAATGGATCAGCTACCACTTGAGAGATTTTGAAAAAATAGTAGAATAGAGCTTTTGG
TTTTGTCAAAAGCTCTTATTGTCTCTTATTGTCTCTTTTGTCAAAAGTTGGCTTCTTGTG
GGGAGAAGTGTTGATTATGGGAAAAAGGGGGAGTTTTTGATTGGAATCTTTGATCAATCT
CTTTTGGAATGACTCTCTTTATGTCTTCAACATGTGTGTTTGACTTAGAGATAGAGATTT
GAGTTTGATTTGCAAAAACAAACCAAGTGGTGGCAAAGGATGATCCATATATGCCAAAAA
TTGAATCAAAATCAAATTTGAGTTTTTATTTGAAGTGATTTTGCACTTGTTCTAGTTGCT
TTATGTTGTGTTGGCATAAATCACCAAAAAGGGGGAGATTGAAAGGGAAATGTGCCCTTG
GGCCATTTCTAAGTATTTTGGTGATTGAGTGTCAAACACAAGTGCTTAAAATGTGAAAAT
ATGCCCATGGATGAACAAAGTGCAAATCACAAGTAAAGGTATGTTTCTAAGCCTTAGTAC
ATTGGTTTTTGTGTACTAATATATTTGTCTAAGTGTTAGAAACAGAAAGAAGAAGAAAAG
AAAAGAAGTGGAAGAGTGGCTGTGTACAGCCAACAGGCTGTTTCGGGCTGGGCCCCCAAC
GACAGAAGGCAAGGATGGCCTTCCAGATTTGTTCTCAACGGCTCCTAGCTGCCTTGGGGC
TATAAAAGGGACCCCTAGGCGCATGGAGGAGAACAACCAAGCATTCCTACAACATTCCTA
AACACCAAGACATCGATCCACGCATTCGATTCATTGTGATAGCATATAGAGCTCTTGTGG
AGTTGTGAACTCTTTGAGTTGTGTTGCGAGCTCTTATTGCTGCTTGTGTGCGTGTTGCTC
TGATCTTTTGAAGTCTTGTGTGCGTTGCTCATTCCCACCCTTGCTCCGTGATTCTCTGTG
AACATCAATTGTAAGGGCGAGAGGCTCCAAGCTGTGGAGATTCCTCGCAAACGGGATTGA
GAAAAAAAAAGCAAAACACCGTGGTATTCAAGTTGATCATTGGACCACTTGAGAGGAGTT
GATTGCAACCCTCGTCCGTTGGGACGCCACAACGTGGAGTAGGCAAGCTTTGTACTTGGC
CGAACCACGGGATAACCACCGTGTCATCTCTGTGATTGAACTCTTGTGGTACTGTGTTTT
TGACTCCTCTCTAGCCACTTGGCAAAAACTGTGCTAACACTTAACAAATTTTTGTGGCTA
TAAGTTTAAGTTTTACAGGATCACCTATTCACCCCCCCTCTAGGTGCTCTCA
>G12172-Map3#UNCLASSIFIED
GCAAGTGCCTCGTTGATGCTAGCACAATGCTAGTGCAATGTTCACAGCAAGATCTTGAGA
TATCTGCACTTCAGGAACATCAGGAGGACTCATGGAAGTGAAATACTTATTTTTAAAGAA
ATTTGGTCAGTGCGAAGCGTGTATCAATATATGAATCACTTCCTTAATTTTTGATAAAGA
CAGATGCTCGGCAATCACCTGCAGTTTGTTCAGACTCAAACACAAACTACAGAGTTTTCA
CATCAAATTAAAATCATGGTACAAGAATATTTCTAACTGTGAAGTGATGCTCGAGGCACC
GCTGGCAATCCTGGTTTGTGTTTGAGTCAAATATATTTTAACAGAAACCTATGTACATCA
AACTAAGGTATCTATCTATAACTTACTTTCTGATTGGATGCCCAGTTCTCAAGAGAGTTT
TTTGCTCTGTCCCTCCTTGCTTCAGTCTCGGCAGGTTCAGTCACTGAATGAAAA
>G17925-Map3#CLASSI/LTR/Gypsy
TGTGACAGCCCTCCCAAGTTATCAGGCCCACATGCACCAATCCTTGCCATTAACGGCCTC
AGATGGCTATGCACATGTACCGGGTAACTTAACAAGGCTATCGAGTTCATCAACTCGAAC
TCATCATCCCAAGGATCTCCCACATAACATGTACATTACAGTAATCACATTTGATACACA
CACACTTCGGAGATAGAGCGGAAGACTTTACAAAACATACTTTTACAATTCCAGATCTCA
AGTTTTACATCATAGAAAGAGTTGTAATTATTACAGGTCCTGATAGTACTCAAGTGCATG
AATTAATACACGATTGGGAAAGGTGAAGCCTTTCCATAAGAAATAAACTAAGCATTAAAA
TCTTCAAGGCCTCCCCACGAAGCAACTATTAGGAGCTAAAGATAGCAAGAATCCCTCCTG
CAACAACATAGGGAATAAAACCCTGAGTATGCAATTACTTAGCAAGACTTACCCGACTAA
AGAAAAGACTCTCAAGGGTATGCTGGATTTGGGACTCAAGGTAAAGCTTATCAATTATCG
AAGACCCTTTTTGGCAGAAAAGCTTACTACCAGTTGATCCCTAAGCCAAGTTTTATTTCA
CAAGTTAGGTATTTACCTGCATCTAGATTTGCCTAATCTAGTTCAAGCACTTGACCTATA
CTAGCCGCATTTTATCCATACTCATATTTCACTTGATAACTACGATTATGGTCACCGGGA
TGAGTCTCCATAACCGAGGAGCAACGACGATTCGAAACGATTATACCCAGCTGGGGATCT
CTAACCACATGACATATGTAGCACTTAACCCTTGCATATGTCAACCGTTCCCACGGAGTC
CTCCACTACATGAACAGGTCCGCGCCACCCGAGAGCACATTATCCTACCAGGCGTGCAAC
TATGCCAGGAGGATACATGCTACTCTCGCCATCTCTCCACTCCCAGTGCGCGATTGTCTC
TTCACATATGGAATAGCTGGGTTCAAGATTACCCTGTCCCATACCAGGGTATGTGGCTAG
TTGTAAAGTCTCAACCACAACAGGCCAGTCAACGGTATGGTCCTTAATCAACACAGACGG
GCGACCATGTCAGCTCAGCGTCTGGTCTCGATTTATTCAAACCATTTCCCCATTTTTGGT
ACCCGGCAGGGGTACTCTTTTCGGATGATGAACCCATCCGGAGCCCTGATGGACTCATCA
TCATAAGTTTGCTTTCACTTTTGAATCAAAAGCCCATAACCAATGTTACACATCATTCTT
TTGAAAAACAAATGATTTTTGAGTTTCTAAGCAGGACTAAGCATTAATAATTCTTTTTAT
AAAACAGGGATTTAGGAATTTTCAAGGAATGGTAATGCATCAATTGTTTATCACACAACT
CCTATCACCTAATGCATCATATCAGGTGATAAAGCATTTAAAACACAAGGAAGGGGCAAA
TGCACCGGGGCTTGCCTTATTACAGGAGGAAATCTGAGATCTTCTATTACGATAAGCAGT
TAGATGGAATCCACCACTGGATCAACAAAACTGGAACATGCTCCTTCTTCACAAA
>G18418-Map3_reversed#CLASSII/TIR/nan
TTAGGTTAATTAAGCTTATCGTGAAAATTTATAAATCACGTGTTATTTTATTTTAGCATC
AAATATGGTGGGTGAGGACCGTCGATGGATGTATGAAGGTTGGCGTATGAATCATCCCTC
GATGGAGTGGATAAGAAAGACAGAGAATTTTATTGATCGTGCTTTTGCTTTGTCAAGAGG
CACGGATGTGCGATGTCCATGTAGTATGTGTCGGGTTTGTAGATGCCAAGACAAGAGAAC
TCTTTCGGGGCACCTTTGCAAATATGGCTACATGCCTAACTATGAAGTCTGGGTGTATCA
CGGCGAGGAGTTTCCCCGTGAAAATGTGTTTGAAGCCCACAACAATGATGACGTGGAATA
TGATAGAATGGAAGAGATGCTTCAAGATTTAAGGGAGGATCCTGATTTTGTGTTTCCACC
ACATAGTAAGGAGCTACCTCCAGATGTTAAAAAGTTCTTTGACCTCCTTAAGGCTGCAGA
AGAACCATTGCATGAACACACAAAAGTTTCCATCCTTGCTTTCGTGACTCGACTTATGGC
TATTAAGTCTAAGTACGTGTTCTCGAACAATTGTTACAACGAGCTCTTGATCTTAATCAG
CGAAGTGTTTCCACCAAATCACAAGATGCCGAAAGACGTGTATCAATGCAGGAAACTACT
ATCAAAAAATCGATGTTTGTCCAGATAATTGTATGCTTTTCTGGAAGGATCATCAGAATG
ATAAGAAGTGTCAGTGTGGCAAGTCGAGATATGTAGAGGTAAAAAACGATGATGGTGAAA
TGGTCACATCAACGATAGCTCAAAAGCAACTTCGTTACATGCCTCTTGCGCCTCGTCTTA
AGCGTTTGTTTCTTTCGAGAAACACAGCTAGGCACATGAGATGGCACAAAGAACATGAAC
GAGAGGACACTCATGTGATGACACACCCATCTGACAGTGATGCGTGGAAGGCTCTAGATG
ACTTTGATCCAGAATTTGCTAGTGAAGCGAGAAATATTCGAATTGGGTTGGCAACAGATG
GGTTTACACCTTTCAATACAAATGCGGCATCATATTCTTGTTGGCCTGTATTTGTTATTC
CATACAACCTTCCACCTCATCTGTGCATGAAATATGATTACATGTTTCTTTCCCTAATTA
TTCCTGGACCAGACCATCCTGGGAAAGGGCTGAATGTGATGATGCAACCCTTGATCGATG
ATCTCAAAAAGTTATGGGAAGGTGTTGAAGCATACGATTGCTACAAAAAGGAGAGATTCA
CACTCCGAGTTGCATATTTGTGGTCCATTCATGATTTCATGGCATACAGTTTATTTGCTG
GATGGAGCTGTCATGGAATTCTAACATGTCCAATATGTGGCAAGGATACAGATTGTTTCC
GCCTTGAGTTTGGGGGGAAGATCTGTTACTTTGATTGCCACAGATGCTTCTTACCCCAAA
CTCACCCGTATAGGTTCGAGGTTAACACCTTTAAGAAGGGCACTATCGTGACAAAGGGAC
CGCCCAGGCGTCTGAGCGGACTTGAGATTGAG
>G11586-Map3#CLASSII/TIR/nan
ATCCATAGTTCTCATTTTTAGTTCACAAGTTCAAACATTAGCTCCATCGCTCTCGATCAG
GACATCGGATTGTTGTTCGTAGCTCCACCACTAGAATTGAGACATCTGTCCGCAAAGTCA
GCGTGAGGGGGAGGAGTCACTTGATGAGAGCCGGAATCCTACAAAATAAACCAAAATTCT
CATAAATATACAACTGGCATTAAATCACATGTACACCAAGATATAGGAAAGCATGATAAA
CATAGCGTCCTTTTCTAAATAAATATAGGAAAGCATTAAATCACATGTACACCAAAATTC
TCATAAACCAAAATGATCGAGAGGTACAAGAAGGCACACGCCGTTGGCTCTTCCTCTGGC
CCCCCACT
>G2217-Map3#CLASSI/LTR
ATAAACCTACCACTTACCTTAGCTAAGTTTAACCCAATTTACCAAGTATACCACCCAAGG
GTCTTACATAAGTAAAGTTAACCTTGTTTAACTCAAGAAAGATCATACACCTTTAAAGTT
GTAATTTCTAAAAGCACATATCATATCATGCATATATCTTACGCATTGCATTCATTAGAT
TGTAATCTTGCCGACGGAGAGTACGTGCTCATCCCCGAGCAAGGACCTGTCCAAGAGGAG
GACCAGGAGCAGGCTTCAGAGGCTGCTATTGAGGATCTCCCCGCAGCCCCAGCAATTGAA
GGCAAGCCCCGGTTTTATGCATAACCTGTTAATTATGCTATTTTACTACACTTAATGCTT
GTAGGATTGCAATGTGCACTTAAGTGTAGGAGTTGCTTGAAACCTCTAGTTGCATGAACT
TAGGATTCCTTTTTGAGATGAATACTAGTATGCTAGGTCGAGTAGCTGCTTGCTAATCAG
GATCTCGGTAGAAGTCGAGTGATTTTTCTAGCACTCGCGCGAGGTCAGGAATTGATTGTA
TTCATCTTGATAACGGGATCTATGTTGGTCTATGGACTTGGATCCAGGGAGGATGCCTTG
TCCATGAGACGGGAAAAATGAATTAAGGATTAATGTGTGGATACCTGAGTCAAGCTTTTG
AACGTACTAAGCACATGCCGGGAAAAATGGTAACCGGTAAACCTAGTACCTGATTGAAGC
CGGGCGCGGACTTTATCCCTCATGCGACCTGAGACTGGGTCTCCCATGCTAGCTATGGTG
GGTACAAGTGCGGTCACTGCACGGCGGCAGCCGGGGTCAGTGGAGCATTGTATGCCAAGG
CGGTGAGGCCTGGACGCGAACGGGGAATCGATGGGGACGGTTGTCATGTGTGGGGTCGGA
GTACCCTGACATGCCGTGTGTTTAGGTTTACCTTGCAAGGTTAAAACTCGATTCGAATCG
TCTGCTTCTCGCAGCTAATGAGACTGCTTGATTCCTTGTACTGCATCGAGTAAGAAGTGA
AATGTGGTTACATGAGATAACTTGTTGATTGCACTAAATGATTGTTACCATGTATGCTTA
GAAGGAGCAAATCTAGCTAAGTTAATGATGGTAGAATTTGAAAAGCTAAAATTTGATTTT
AGAAACAGCTAGTGCTTTTGGCAAACCAAACCCCTCAGCCAAACAGCTGCATAGTCTAGA
GGTAGAGGAGTAGACTCCTCACACCGGTTAAGTCTAGCTGAGTATTAGTATACTCAGCCT
TGCTTGTGGCACCATTTTTGCAGGTACCATTCAGGAAATGGTTGATGGTGTGACTTGGCC
TACCACCCTGCCACCGGGTTGGACGGTCGAGTGGGATGTTGCTCCGGCAGGAGAGGAGCA
TGAGGAGTAGTGGGCTAGGCCTTGCCCATTTCCTCATTACCGACGACATCGATTATCCGC
TGCACTTTATTTTGTGAACTTTATTTGCTACGCAAAAACTCCGATTTATGTAATAACTCC
GCACTTAATTTGAGGTTTCCTGTTTTATTGTATTTCTTCTGTGACTCACCTTCGAGTGAG
ATTGTGGAATTTGATCCTGGTTAAGTGGCTCTATCAGACTAGATCTGAAGGACTGACGGG
TTATTCCGATTTAAGTGTGTTACGGCCCCTGAGGCGTGACTTAGGCACTTAAGCTGGAAT
AATTCGGGTGGTTCTGCCACAGCTGGTATCGGAGCAAATTCCACCACAGAGAAGGACAAT
AAACCATGAATACCAATTTTCAAAATCTAAAACTTGCCTAGAAACTGCTATGGATCGTCA
GGACTAGACCGCTAGACCTAGGACGAAAGGCCTTAGGCATAGAGGGAGAAATAGGTGGCT
AATTAATTAGGCCCCGTGGGCCAGTACTTATATTTTAAGGATGCCCTAAAAAGGCACCCT
ATTTTCTTTTGAGAGGCAACGTTTCTTCCAGCATGCATGCATTATAAAACACAAAGAGGA
ATTAAAATTTGAGCTAACCCACTTTCTTTAAAACCATCCGGGCTCTCTTTTTCTTTTTCC
TTCCACCATAATCTTTATCCTTGATTCCCTTCCGCAGATGAATTCACCCACCCCCGCCAG
TGGAGGAGACTCTCGTTTCAGTTCTGACTTCCTTTCTCGCGATGGCTTTCCTTCCATCTT
GTGGGAAGTGCTTAACTCCGCCGGTTACCCTACGCCCCCTTTGTACACGGTGCAGTTGTA
TGAGGAGCATCGGGTACCTCGTTGTCGGGTCTGGCTGACTTTGGAGGCTCATCCCCTTCA
GCCGGGTTGGCGTTCTCTTGACTCTGAGACGATTGGACTCAGGACGGACGACACCGTTGA
GGCAGCAGCCATGAAGACTCTGACGACTTTCTGTGGCTACCATCCCCTGGAGATGGTGAT
GCACCCCTTGGGACTCTTCCCTGCTGAGAAGAAGGATGATCCCATGTGGTGTAACCGCGT
GAGCCATGTGAAGGATGTGTGGGCAATGTATCCTGACTTGGTTGGGAGGGTCACCGTTCA
GTGCATGAGTGCGTTGTACCGCCTTCAGGCCCTTCAGAGCGATGCTATGGCACTCCTTGC
TAACACCGCTCAGACTGCCAAGCTCACTCTCGACAGTCGGGAAGATTTTGTGGTCGACCT
ATCCACAGAGTTGGTGGAGAAGGATCTGCAGGTGGAAAGGCTGAACCAGCGCATCACCAC
CTTGGAGCAGCAGGTGGAGATCCGAGACAACACTATCGATGTCTTGGAGAACCAGCTTCA
CGATGTGCAGAGGGAACTCGAAGAAGCAAATGACCACTTGGACATGCACCACCTGGAGAT
GGAGGCCAATGAAGCAGGAAGCGAGGGAGAAGAGGCTCCCGAGGAGCTAGGACCAGCCCC
TGGTGCCAATGGGACTACCTCCGCGATGCCTCCTTCACCCGTATCCAGTGTCGCTTCCAC
CGCTCAGGGTTAAGCAGTCACTTCGACACTTTTAGGCGGATAGAAACCTATGCGAGCTTA
GATAATGTCACATTTTGGACTAGGCTTATGGGTACTTTCCCCTGATTGATGTAACCCTGT
AAACTTTTGAAATCTGTGGGATCTTTTGTCACCATGTTATCTTCATTTCGAACCTAATAT
TATGATTATGGCATTTTTCCTTCCATATGAGATGATATCTTGTCGTTCGAAACTGTGAGT
TGGGATAACAATGGCGACAATCTCTGTTTTCAGATGGCAGCTAGGCAGCGTCGCGGGCAG
AACGAGCAGGTTCCCCCGCCACCTCCTCCAGCTCCCACAGTGCAGGAGCTGATGGCCCAG
CAGAATGAGATTCTGCGACAGCTCTTGCAGCGTCAGCCCCACCCTCAGCAGCATGGTGGA
GGCCAGCATCAGCGACCTCCGGCTATGGCAACATACCAGGAGTTTCTGAGCACGCAGCCG
CCCTTGTTCACCAAGGCAGAGGATCCGTTGGACGCCGACGTATGGCTTCGCGTCGTCGAG
TCCAAGTTTCCCCTCCTCAAGGGAGACTGCCCTGATGAGGCCAAGGCTCGCTTCGCCGCA
CAGCAGCTTCGCGGCCCTGCTCGGACTTGGTGGGACCACTTCCGTGCTATGCTCCCCGCT
GATCGTGAAGTATCTTGGGAGGAATTCAAGACTGCCTTCAGAGGACACCACATCCCAGCT
GGCATTCTTGATCGGAAGTTGAATGAATTTCTGGCCCTTAATCAAGGAACCCGCACGGTA
CTGCAGTATGCGCAAGCCTTCAACGACTTATGCCAGTATGCAGGGTATCATGCTGATTCT
GATGAAAAGAAGAGGGATCGCTTCCGCAGGGGTCTCAATACCAAGCTGCGGGAACGACTC
AACACTGTCCGGGCTGATAGCTTCAATGAGTTGGTCAACATGGCCATCTCCCAGGAGGAT
TGCATTGTTGCTCACCGGGCAGAGAAGAAGAGAAAGGCACCAATGGCAGCACCATCCGCT
CAGGCTCAGAGGTTTCGGATTGTTTCTCACAATCAGAGCAGGGGTTTTCAGCAGCAGGCA
GGCAGATGGGTGATCAGGCCACCTCAGCAGCAGCAGCAGCCGGCACCCAACCGCTACCCA
GCTCCCGCCCCAAGGAACAATCAGCCTCCGCAGCAGCAGCAGTTCCGCCAGGGCAATGGG
AACAAGTGTTTCACTTGTGGCAATGTGGGCCACTATGCCAAGAATTGTCCCAGGAACCAG
CAGAGGCAGATGCCAGCACCAAATCAAGACAAGGGAAGAAAGCAGAAGGTGCAAGTCAGG
CAAGGGAAGCTCAACTTCACTGCTCTGGAGGAAGTACCAGAAGGAGCTCCTATCATGACC
GGTACCTTTTCAGTTTATAATCAACCTGCTTTAATTCTGTTTGATTCTGGTGCATCTCAT
AGTTTCATTAGCCAAAAGTTCAGTGCTAAATGCAAACTGTCATTCTCTCACTCAAAAGGG
TCATTCATGATAGTCACACCTGGGGGTAAAATTGCAACTAATCAATTAAACCAAAGTGTG
CCTATTCAACTGGGAAGCCACATTGTCAAAACCACTCTTCTTGTGTTGGGATTGGAAAAT
GTGGACATTATTCTAGGGGCAAATTGGATGACCTTGCACCAAGTTGTGCTTGATGTAGCC
AGCCGTACCGTGGAAGTTAATTCTCCGTTCTGCGGGAATTTCACTTTGATTCTGCCTAGT
CAGGGTTCTACTCAGTCATGTGCTTTCTCTATGACGGAGTTACCCCTGAAGAAGATCCCA
GTGGTCTGTGAGTATGCAGATGTCTTCCCTGATGAATTGCCAGGAATGCCACCAGACCGG
GATATTGAATTCGCCATCGAGTTGCAACCGGGAACGGCCCCAATTTCCAAGAGGCCCTAC
CGAATGCCACCCGCTGAGTTGGCAGAGTTGAAGAAGCAATTGCAAGAATTGCTGGATAAG
GGTTTTATTCGCCCAAGCACTTCGCCTTGGGGATGTCCAGCACTGTTTGTGAAGAAGAAG
GATGAAAGCTTGAGGCTGTGTATAGATTACCGCCCTCTTAATGCGGTAACTATCAAGAAC
AAGTATCCTTTGCCTCGTATTGATGTTCTCTTTGACCAGTTGGTCGGGGCCAAGGTGTTT
TCCAAGATAGACCTTCGCTCTGGCTACCATCAGATCAAAATACGAGCAAGTGATATTCCG
AAGACGGCATTCTCAACCAGATATGGGCTATATGAATTCTTGGTGATGTCATTCGGGCTG
ACAAATGCACCAGCATATTTCATGTATCTGATGAATTCTGTTTTCATGCCGGAATTGGAC
AAGTTCGTGGTGGTTTTCATCGATGATATTCTGGTGTACTCAAAGAACGAAGAAGAACAT
GCCGGGCATTTGCATGTAGTGCTTCAACGTCTGCGAGAGCACCACCTTTATGCCAAGTTA
TCCAAGTGTGATTTTTGGCTAAAGGAAATCAAATTCTTGGGTCACACTATCTCTCAGGCT
GGAATAGCTGTTGATCCTGATAAAGTGCAAGAGGTGATGAACTGGAGGCCACCAACAACT
GTTCGCCAGATTCGGAGTTTTCTGGGATTAGCTGGTTATTACCGAAGATTTATTCCGGAC
TTCTCTCGAATTGCGAAGCCTATAACTGAGTTGCTGAAGAAAGAAGTCAAGTTTGTTTGG
AGTCAGAAGTGCGAAGATGCCTTCCATGCATTAAGGCAGCATCTGACCACAGCACCAGTA
TTGGCGCAACCCGACAGCAGCAAGCCTTTTGATGTATATTGCGATGCCTCTGGCACCGGG
CTAGGTTGTGTCTTGATGCAAGACAACCGAGTCATTGCTTATGCCTCAAGAGCACTCAGG
CCTCATGAGCAAAACTATCCCACTCATGACCTCGAGTTGGCAGCAGTGGTTCATGCATTG
AAGATGTGGAGGCACTATCTAATGGGAACCCACTGCAACATCTTCACTGATCATAAGAGC
CTTAAGTACATTTTTACTCAGGCTGATCTCAACATGAGGCAGAGAAGATGGCTAGAGCTG
ATCAAGGATTATGACCTGGAGGTACATTATCACCCAGGAAAAGCTAATGTGGTAGCAGAT
GCCTTGAGTCGGAAGTTGCAATGCAACTGTATTCTGATGGATTCTCGCATTAACACCTTG
TGTGATGAGTTGAGCAAGATGCAAATTGAAGTGATTCCTTCTGGTTCTTTGTCTCACATT
TCTGTTGAGCCAGCTTTGCAAGACCAGATTATCATGGCCCAGCTCAGTGACAAGGGAGTG
CAGATTATCAAGAAGAATCTCCATCAGAAGGTTGAGAAGTATAATTGTTTCCGCCAGGAT
GAAAAAGGTGTGCTATGGTTCAAAAGCAGATTGGTGATTCCTAAAGACCAGGATCTCAAG
AGGAAAATTTTGGATGAGGCTCATCTCTCCAAATTCTCTATGCATCCGGGAAGCACCAAG
ATGTACCATGATCTGAAGCCTTTGTACTGGTGGACCAGAATGAAGAGGGAGATAGCCCAG
TATGTATCAGAGTGTGACACCTGTCAGAGGATAAAGGCAAGCCACTTGAAGTCAGCTGGA
GCTTTGCAACCACTGTCCGTACCTTCGTGGAAGTGGGACGACATCAGCATGGATTTCATT
GTGGGTCTGCCCAACACCTCTCGTCATCATGATTCAATTTGGGTTATTGTGGACCGATTG
ACGAAAGTGGCACATTTTCTTCCTGTGCACACCACTGATAAGGCTCAGAAATATGCAGAA
TTGTATATTGACCGGATCGTGTGTTTGCACGGATTACCTCGGACCATTGTTTCTGACCGA
GGAGCCCAATTTGTTGCCAGATTTTGGGAACAATTGCAAGAGTCTTTGGGAACCAAGCTA
ATCAGGAGTTCAGCTTACCACCCACAGACTGATGGTCAGACGGAAAGGGTAAACCAAATT
CTGGAGGATATGCTGAGAGCTTGTGCGATCGATTGTGGCAAGAACTGGGATAAGCACCTC
TCCTTGGCAGAGTTTGCTTATAACAATAGTTATCAATCCAGCCTAAAGATGGCACCTTTT
GAAGCTCTCTATGGAAGAAGGTGCAGGACACCACTCAATTGGTCTCAACCTGGTGAAAGA
GAAGTTTTTGGACCTGATTTAGTGACTGAAGCCGAAAGGAAGGTCAAGCTAATCAGGAAG
AATCTAGAAGCTGCTCAGGCCAGGCAGAAGAGCTATCATGATAAAAGAAGGAAACCTCTC
CAGTTCGAGGTGGGAAGTTTTGTATACCTCAAGGTATCACCCACCAAGGGAGTGCAGAGG
TTTGGGATCAAAGGCAAGCTAGCCCCTCGTTACATTGGACCTTATGAGATCATAGAAGCA
TGTGGACCCGTGGCATACAAGCTGAAGTTACCTTCAAAGATGTCTGCCATTCACAGTGTT
TTCCATGTATCTCAGCTGAAGAAGTGTGTTCGATTGCCGACCGAGATCATAGCAGAGCCA
GAATTGGAGATAGAGCCAGATCTATCGTACCAAGAGTACCCCTCCAAGATTCTGGATTGC
AAAGAAAGATCAACTCGGGCTAAATCGATCAAGATGTACAAGGTCCAGTGGAGTAATCAC
TCAGAGGAGGAAGCTACTTGGGAAACCGAGGAATTCTTGAGATCCAACTTCCCCGATTGC
CTACCTAAGGAAGCTGGTACGTAATCACCCCCAACCCCTCCTCCTGCCCTTCGAATCTAA
TTTCCAAAAATATGATCTTAATTCAGAATGAAGTAACTATGAAGTAAAACTTAAAAGGAC
TTCCTTCTGAAGTTGCAAAGAGAATGACATTCGAAGAGCAGTTTTACCCTAATAATAACA
ATAATCACCCATTTCCTATAAGTCTCACCCTTCGCTTCACCCTGGGAGGACTCTGGCCCG
AATCTCGGGACGAGATTCCTTTAAGGGGGGAAGGCTGTGACACCCCAGTGTCACCTAGGG
TTTCTCTCAAATACCAACCCAAGAACCATTATTTTATGTGAACCAAAGTAAGCATGAGCA
TCAAAATAACTTAAGTAATAAAGAATTCACCAAGTATATACTTAAAAGTATCATGATCAA
AACAATTGAGTCTTTGAAAAGGGTAGAATGTGCAACCCTAATTAAAAACCCTAAGTGAGC
CCCATGAGCAAAATTCAAGAAAATAAGAAAAAGGGGATGAAAAGTTTAAAATTATGACTT
GAGCCAATTATAAAAATTGAAGTATATTTAATGAGCAACAAGAAAGGTTGAGAAAGCTTA
GCCAAAATAACTCAAATAAAACCCCAAATCAGCCTATAAAGCCTCCCCGGGCGCACCTCA
CTTCGCCCCGCACTCACCCTCACCGGCCAGCCACTTTCCCTTAGCTCCGGCGAGCTCAAT
TCCGCCCGCCATTGCCGCCAGAGCTTCGGCCATCGTGGCCAGCCCACTCCAGCCATCCTC
TGGGCGAGCCAGTGCTTCGGCTAGCTCCGCCAGTAGCCCGTGAAGCTTGCCAAGCCCTCG
GACCCGGCCAGACTTCACCGGAGGCCCGAGATCGACCTCACCGGACTTCGGTCTTCCGCC
GCCGCGCGTGGACCGAGCTATCCAGTGAGTCTCCGACCAATTCCTTGCGCTCATATCTTC
TCTGGCATCCCGTGAACCTCCCTGACCCATCTAATTGAACTATCTCGCCGTGACCAGGCC
GGACTCCTCGCCGCCGACGAGCATCCCCGCCTGCGCGCGTGAACCGACCGACTCCGGCCA
TCTCCGACGGCGTCCCGCACACCGTTGTGATCCCCGAGACCTCCCCTTCGTCCTCGACCA
CTTCACCGGAGCAATCTCGCCGCCGGTAAGCCCCTCCGCCCTTTCTTCCGCCGCGGTTAC
TGTTTAAGGTAGAAGAAGGACCTCGGGTTAGGATTTGTAGAACCCGAGGGGTTTTCTGTA
ACGTCAGTGACTCATGTGAATAGTAGCTTAAGGACTGATCCGCGAAGAAAACTTAAAAAC
CCGCCAGGGACCCCAGTGCAAAGTGGATTTCCATTAAACCAATTCTGTTATTCTTTTTAA
AATGACCAGAGAACTTAGAAAACCCATAACTTGATGAATTCTTCATAAAAAGTTGTCAAA
CCAATTTTGCTAGCTCCTGAATATTATGAACTATCATTTAAAAATGATAAACCCTATGCT
TTCTGTTCTAAATTTTAGAGTTTAAAATTAAAAACAGAAACCCACCAAACCTTGTTTAAT
TAAGGAAAATTAGTTTTTCTTCTGTGCTGAACTTAAGAAAATTTGTAGATGTTCAAACCT
CATTTAGACACTGTTTAAAAATAGTAGGAACCCCAGCATTAGAAAATATGATGTAGTTAT
TCATTTAAAGCTATTTTGCCCAAAACTTAGAGAAAATCAGAAAGGCATTAGAAATTAATG
AACAGTGATTAAGATTATTTTTCCTAGTTTACTTATGTAACAGAGAACCTAGGAAAAATA
CAGAGACCATTAATTTGGACCAGTTTTAAATTAAAATGTTTTATTTAGCCTTATTTGGAC
TGAAAATCAATTATTAGAGTAGCAAAACTATAACCAAAATGAATAATAAAAATCCAGTGG
ACTTACAACCACCAGAGCCCCACTACAAAAATACAGAGCACCTCAGCCCAACTTTTTAAG
TAAGGAAAATAAATACAAAGTGATAATAAGGCATTTTCCAAATAAATCATGAACAACCCC
TAATAATGTGATAATGGGCAACCAAAAATTAGCTAAGTCCATGATGAGATAAACTACCAG
AGAAAAATGCAAACCCATGAAAAAGAAGCAAACTCACACCTATTGCTAATGATTTAAGAG
AAAGGCCACTTAATTCAAATAATGCATACCACCCCTTCCCTTAAGCAAAAAGATGCCAAA
CTTCAGAATGATTGCTCTTGCACAAAACAATAACTAAGAAAAATAAGCACCCTGTTGTTT
GATGCTTTTCAAATATAGTGGTAGTAGAAAGCACCCATTTGGCTAGAAACTTGAGAAAAC
CATAGAAAAATAATTAAAAGGTATTAATGATTAGAAATCTGTATCAAGTCATGTTATAAC
ACCTAAAAGCCAGCAAAAATAAGTTTTGGAGAATTACCCACTGTTAAATAATAGTTGTAG
TTCAAAGCACCCCTTCTGCCCTAGAATTTAATAATTTTGTCCAGAGAAAACTATTCACTT
TCTGATCCCCAAATTTTGAGACAGAGAAACACACACCAGTACCAAGCCACTGTAATTTTT
GCAGAATTTTTAGAATTTTATAAAAGCAACTTGTAGTTCAAACCTACTCCAAAACATTAA
AGAGAATAAAAGAAAAGGGAAGAAGAAATAAACCATAAACCTACCACTTACCTTAGCTAA
GTTTAACCCAATTTACCAAGTATACCACCCAAGGGTCTTACATAAGTAAAGTTAACCTTG
TTTAACTCAAGAAAGATCATACACCTTTAAAGTTGTAATTTCTAAAAGCACATATCATAT
CATGCATATATCTTACGCATTGCATTCATTAGATTGTAATCTTGCCGACGGAGAGTACGT
GCTCATCCCCGAGCAAGGACCTGTCCAAGAGGAGGACCAGGAGCAGGCTTCAGAGGCTGC
TATTGAGGATCTCCCCGCAGCCCCAGCAATTGAAGGCAAGCCCCGGTTTTATGCATAACC
TGTTAATTATGCTATTTTACTACACTTAATGCTTGTAGGATTGCAATGTGCACTTAAGTG
TAGGAGTTGCTTGAAACCTCTAGTTGCATGAACTTAGGATTCCTTTTTGAGATGAATACT
AGTATGCTAGGTCGAGTAGCTGCTTGCTAATCAGGATCTCGGTAGAAGTCGAGTGATTTT
TCTAGCACTCGCGCGAGGTCAGGAATTGATTGTATTCATCTTGATAACGGGATCTATGTT
GGTCTATGGACTTGGATCCAGGGAGGATGCCTTGTCCATGAGACGGGAAAAATGAATTAA
GGATTAATGTGTGGATACCTGAGTCAAGCTTTTGAACGTACTAAGCACATGCCGGGAAAA
ATGGTAACCGGTAAACCTAGTACCTGATTGAAGCCGGACGCGGACTTTATCCCTCATGCG
ACCTGAGACTGGGTCTCCCATGCTAGCTATGGTGGGTACAAGTGCGGTCACTGCACGGCG
GCAGCCGGGGTCAGTGGAGCATTGTATGCCAAGGCGGTGAGGCCTGGACGCGAACGGGGA
ATCGATGGGGACGGTTGTCATGTGTGGGGTCGGAGTACCCTGACATGCCGTGTGTTTAGG
TTTACCTTGCAAGGTTAAAACTCGATTCGAATCGTCTGCTTCTCGCAGCTAATGAGACTG
CTTGATTCCTTGTACTGCATCGAGTAAGAAGTGAAATGTGGTTACATGAGATAACTTGTT
GATTGCACTAAATGATTGTTACCATGTATGCTTAGAAGGAGCAAATCTAGCTAAGTTAAT
GATGGTAGAATTTAAAAAGCTAAAAATTGATTTTAGAAACAGCTAGTGCTTTTGGCAAAC
CAAACCCCTCAGCCAAACAGCTGCATAGTCTAGAGGTAGAGGAGTAGACTCCTCACACCG
GTTAAGTCTAGCTGAGTATTAGTATACTCAGCCTTGCTTGTGGCACCATTTTTGCAGGTA
CCATTCAGGAAATGGTTGATGGTGTGACTTGGCCTACCACCCTGCCACCGGGTTGGACGG
TCGAGTGGGATGTTGCTCCGGCAGGAGAGGAGCATGAGGAGTAGTGGGCTAGGCCTTGCC
CATTTCCTCATTACCGACGACATCGATTATCCGCTGCACTTTATTTTGTGAACTTTATTT
GCTACGCAAAAACTCCGATTTATGTAATAACTCCGCACTTAATTTGAGGTTTCCTGTTTT
ATTGTATTTCTTCTGTGACTCACCTTCGAGTGAGATTGTGGAATTTGATCCTGGTTAAGT
GGCTCTATCAGACTAGATCTGAAGGACTGACGGGTTATTCCGATTTAAGTGTGTTACGGC
CCCTGAGGCGTGACTTAGGCACTTAAGCTGGAATAATTCGGGTGGTTCTGCCACACTTGT
GACACCCCAGTGTCACCTAGGGTTTCTCTCAAATACCAAACCAAGAACCATTATTTTATG
TGAACCAAAGTAAGCATGAGCATCAAATTAACTTAAGTAATAAAGAATTCACCAAGTATA
TACTTAAAAGTATCATGATCAAAACAATTGAGTCTTTGAAAAAGATAAGAATGTGCAACC
CTAATTAAAAACCCTAAGTGAGCCCCATGAGCAAAATTCAAGAAAATAAGAAAAAGGGAA
TGAAAAGTTTAAAATTATGACTTGAGCCAATTATAAAAATTGAAGTATATTTAATGAGCA
ACAAGAAATGTTGAGAAAGCTTAGCCAAAATAACTCAAATAAAACCCCAAATCAAGCTTC
TCATGTGGGGACTTAATGGGAATTCTGAATTTCAGAATTCTGAAATTCAGACCTTGAGCC
AAAGATCAGGGATGTTCACCTTGATCCCTAACTCGAATCCTAATGGCCCCATTGACAAAA
TTGTGTCTAACTAACCCCTCTGTCGTGTGCCAGAAGATGGCATTGGGACGCGAGCCCTAG
ACACGACAAAACCTTGGATTTGCCTCGGGTTTGGGTAGGGAGACAGACCAGATTTCCTGG
CTCCATATCTCTGCAACCAGTAGGCAAAATCCTATGACCCCCACACAAGAATGGTAGCTT
GTAGGGAGGAGAAGAGGTTTTGTGCACTGACCAAGGCGAGAGCAGGCTCGGATGAGCGAC
CACACGCGCCAGAACTTGGGCAGAACGCACGGGCACACGTGTTCGACCCTGGTCGGCACG
CCAGAGCTCGCCCAACCCGCGCGCGCGCTCACCCCGGCGTCCGGTCAAGTCCGCCGCGCG
CCCACGCCCTCGGCCGTGCCCGCCCGCGCCTATAAAGCCTCCCCGGGCGCACCTCACTTC
GCCCCGCACTCACCCTCACCGGCCAGCCACTTTCCCTTAGCTCCGGCGAGCTCAATTCCG
CCCGCCATTGCCGCCAGAGCTTCGGCCACCGTGGCCAGCCCACTCCAGCCATCCTCTGGT
CGAGCCAGTGCTTCGGCTAGCTCCACCAGTAGCCCGTGAAGCTTGCCAAGCCCTCGGACC
CGGCCAGACTTCACCGGAGGCCCGAGATCGACCTCACCGGACTTCGGTCTTCCGCCGCCG
CGCGTGGACCGAGCTATCCAGTGAGTCTCCGACCAATTCCTTGCGCTCATAGCTTCTCTG
GCATCCCGTGAACCTCTCTGACCCATCCAATTGAACTATCTCGCCGTGACCAGGCCGGAC
TCCTCGCCGCCGACGAGCATCCCCGCCTGCGCGCGTGGACCGACCGACTCCGGCCATCTC
CGACGGCGACCCGCACACCGTTGTGATCCCCGAGACCTCCCCTACGTCCTCGACCACTTC
ACCGGAGCAATCTCGCCGCCGGTAAGCCCCTCCGCCCTTTCTTCCGCCGCGGTTACTGTT
TAAGATAGAAGAAGGACCTCGGGTTAGGATTTGTAGAACCCGAGGGGTTTTCTGTAACGT
CAGTGACTCATGTGAATAGTAGCTTAAGGACTGATTCGCGAGGAAAACTTAAAAACCCGC
CAGGGACCCCAGTGCAAAGTGGATTTCCATTAAACCAATTCTGTTATTCTTTTTAAAATG
ACCAGAGAACTTAGAAAACCCATAACTTGATGAATTCTTAATAAAAAGTTGTCAAACCAA
TTTTGCTAGCTCCTGAATATTATGATCTATCATTTAAAAATGATAAACCCTATGCTTTCT
GTTCTAAATTTTAGAGTTTAAAATTAAAAACAGAAACCCACTAAACCTTGTTTAATTAAG
GAAAATTAGTTTTTCTTCTGTGCTGAACTTAAGAAAATTTGTAGATGTTCAAACCTCATT
TAGACACTGTTTAAAAATAGTAGGAACCCCAGCATTAGAAATTATGATGTAGTTATTCAT
TTAAAGCTATTTTGCCCAAAACTTAGAGAAAATCAAAAAGGCATTAGAAATTAATGAACA
GTGATTAAGATTATTTTTCCTAGTTTACTTATGTAACAGAGAACCTAGGAAAAATACAGA
GACCATTAATTTGGACCAGTTTTAAATTAAAATGTTTTATTTAGCCTTATTTGGACTGAA
AATCAATTATTAGAGTAGCAAAACTATAACCAAAATGATTAATAAAAATCCAGTGGACTT
ACAACCACCAGAGCCCCACTACAAAAATACAGAGCACCTCAGCCCAACTTTTTAAGTAAG
GAAAATAAATACAAAGTGATAATAAGGCATTTTCCAAATAAATCATGAACAACCCCTAAT
AATGTGATAATGGGCAACCAAAAATTAGCTAAGTCCATGATGAGATAAACTACCAGAGAA
AAATGCAAACCCATGAAAAAGAAGCAAACTCACACCTATTGCTAGTGATTTATGAGAAAG
GCCACTTAATTCAAATAATGCATACCACCCCTTCCCTTAAGCAAAAAGATGCCAAACTTC
AGAATGATTGCTCTTGCACAAAACAATAACTAAGAAAAATAAGAACTCTGTTGTTTGATG
TTTTTCAAATATAGTGGTAGTAGAAAGCACCTATTTGGCTAGAAACTTGAGAAAACCATA
GAAAAATAATTAAAAGGTATTAATGACTAGAAATTTGTATCAAGTCATGTTATAACACCT
AAAAGCCAGCAAAAATAAGTTTTGGAGAATTACCCACTGTTAAATAATAGTTGTAGTTCA
AAGCACCCCTTCTGCCCTAGAATTTGATAATTTTGTCCAGAGAAAACTATTCACTTTCTG
ACCCCCAAATTTTGAGACAGAGAAACATACACCAGTAACAAGCCACTGTAATTTTTGCAG
AATTTTTGGAATTTTATAAAAGCAACTTGTAGTTCAAACCTACTCCAAAACATTAAAGAG
AATAAAAGAAAAGGAAAGAAGAAATAAACCTCACCCCAATAAGTCTAACTTGAGAACTTA
TCAATTCTCACTAAGACTTAAAAGAAATTCAGTGGAACCCCAAAAATTAAACCTACTACT
TACCTTAGCTAAGTTTAAACCAATTTACCAAGTATACCACCCAAGGGTCTTACATAAGTA
AAGTTAACCTTGTTTAACTCAAGAAAGATCATACACCTCTAAAGTTGTAATTTCTAAAAG
CACATATCATATCATGCATATATCTTACGCATTGCATTCATTAGATTGTAATCTTGCCGA
CGGAGAGTACGTGCTCATCCCCGAGCAAGGACCTGTCCAAGAGGAGGACCAGGAGCAGGC
TTCAGAGGCTGCTATTGAGGATCTCCCCGCAGCCCCAGCAATTGAAGGCAAGCCCCGGTT
TTATGCATAACCTGTTAATTATGCTATTTTACTACACTTAATGCTTGTAGGATTGCAATG
TGCACTTAAGTGTAGGAGTTGCTTGAAACCTCTAGTTGCATGAACTTAGGATTCCTTTTT
GAGATGAATACTAGTATGCTAGGTCGAGTAGCTGCTTGCTAATCAGGATCTCGGTAGAAG
TCGAGTGATTTTTCTAGCACTCGCGCGAGGTCAGGAATTGATTGTATTCATCTTGATAAA
GGGATCTATGTTGGTCTATGGATTTGGATCCAGGGAGGATGCCTTGTCCATGAGACGGGA
AAAATGAATTAAGGATTAATGTGTGGATACCTGAGTCAAGCTTTTGAACGTACTAAGCAC
ATGCCGGGAAAAATGGTAACCGGTAAACCTAGTACCTGAGTGAAGCCGGGCGCGGACTTT
ATCCCTCATGCGACCTGAGACTGGGTCTCCCATGCTAGCTATGGTGGGTACAAGTGCGGT
CACTGCACGGCGGCAGCCGGGGTCAGTGGAGCATTGTATGCCAAGGCGGTGAGGCCTGGA
CGCGAACGGGGAATCGATGGGGACGGTTGTCATGTGTGGGGTCGGAGTACCCTGACATGC
CGTGTGTTTAGGTTTACCTTGCAAGGTTAAAACTCGATTCGAATCGTCTGCTTCTCGCAG
CTAATGAGACTGCTTGATTCCTTGTACTGCATCGAGTAAGAAGTGAAATGTGGTTACATG
AGATAACTTGTTGATTGAACTAAATGATTGTTACCATGTATGCTTAGAAGGAGCAAATCT
AGCTAAGTTAATGATGATAGAATTTGAAAAGCTAAAAATTGATTTTAGAAACAGCTAGTG
CTTTTGGCAAACCAAACCCCTCAGCCAAACAGCTGCATAGTCTAGAGGTAGAGGAGTAGA
CTCCTCACACCGGTTAAGTCTAGCTGAGTATTAGTATACTCAGCCTTGCTTGTGGCACCA
TTTTTGCAGGTACCATCCAGGAAATGGTTGATGGTGTGACTTGGCCTACCACCCTGCCAC
CGGGTTGGACGGTCGAGTGGGATGTTGCTCCGGCAGGAGAGGAGCACGAGGAGTAGTGGG
CTAGGCCTTGCCCATTTCCTCGATACCGACGACATCGATTATCCGCTGCACTTTATTTTG
TGAACTTTATTTACTACTCAAAAACTCCGATTTATGTAATAACTCCGTACTTAATTTGAG
GTTTCCTGTTTTATTGTATTTCTTCTGTGACTCACCTTCGAGTGAGATTGTGGAATTTGA
TCCTGGTTAAGTGGCTCTATCAGACTAGATCTGAAGGACTGACGGGTTATTCCGATTTAA
GTGTGTTACGGCCCCTGAGGCGTGACTTAGGCACTTAAGCTGGAATAATTCGGGTGGTTC
TGCCACAG
>G4147-Map20#CLASSI/LTR/Gypsy
CAATTGATTTGAATTCCTGAGTCTCTAGTTATAAATTTTTGAAGTCGCAAGTCTGAATCT
GTCCAAATCTAAATAAAACTGTCATATATCACTATTTAACCTTATTAAGTGTTTAATCAT
ATTGAGATAAAAATACCAAAGTTGTAGAGCATTTATTAAGATTTCCAAAAAGTATTTGTT
CACTATTTTTGGATAAATATCTTGAAGAGTTATGACTAAAACAAACAACTGCTGTGCTGC
TGTCCTAAATGTGTTAGATGTGATTGATTGCTCTACTCTATTGTAGTTTGACTTGAGTCG
ACTGCTTGCTTGTTTTGGGTTTTAATTGAACATGAGTAATAATGATAAGTGACTAATATA
ATTGGGGTTAAATATATAAGTAAGTAGTACACGTCTCACTAAGTTAGTGAACTAAATTGG
TTAAGGTCTAATAAGTAGCTTAGCTTAATCAACAGTTAGCAAGTGCAGTTATATATTAGG
AGAAACAAAATGAATAATGTCTTGTCTTTGGCTTTCTGCTAATACTACTAAGTAACCAAC
GTCATTAAAGTAGTACAATTTGTAATTGTGAATAAACTATCTCCTCATGTGTGTTCTCTG
GGGTGTATGCTTGCAGTAGAAGGTTGTGAATGATTGTAAAACCCGATTAAGCAACTATTC
CTTTTTAACTAAGTCTGTCTATGTGTAAGTCATCGTAAATTTATGCGTACTTAACTAGTT
TAATAATAAGTAACCAATGAATGATAAAAGTGAACGTGGCGAATGCTTGTACTTATGATG
TCGTGTTTGCAATAGATAATTATAGGAAGTGTTTGTTGTCTTTCCAGTGATGATTGACTA
CGTATGCCCGATGACGTATAGATAACTAGCGCTTGCGTACAGTTGTCGACGGTGTCTTAC
AATTTAATGTTTAGTTCGCTACCGTCCATTTTGGGATTATCTTGTGATATATTTCATCAT
ATTCATACATATGCATCTTGCATCTCATTTAGGACCGAGAGATGATGATCGTGCAAGTGA
TGTGGTGCCAACCACAAGATGCAGTTGGTGGACGACCTAAAGAAGGATGGACTTAACCAG
TGGATGCTCGCCAAGCGAGTACCTCCCCCAGCAAACACTACCTAAGTGTTAAATTAAAGG
CAAGCCCCGGTTTTATGCATAACCGTTTATATATGCTATTTTACTACACTTAATGTTTGT
AGGCTTGTACCGTGCACTTAAGTGTAGGAGTTGCCTGAAACCCTAGTTGCATGAACTCAG
GATTCCTTTTGAGATGGATACTAGTATGCTAGGTCGAGTAGCTGCTATGCTAAATCAGGA
TCTCGGTAGAAGTCGAGTGATTTTTCTAGCACTCGCGCGAGGTCAGGAATTGGTTGTATC
CATTTTTGATAACAGAATGATGATGGTCTGTGGACACGGATCCATGGGGATGCGTTGTCT
ATGAGACAGAAATTGGAATAAGGATTAACGTGCGGATACCGTGTGTCAAGCGTTTGAACG
TACTAAACACATGTCGGGAAATATGGTAACTCGGTAAACCTAGTACCTGAGTGAAGCCGG
GCGCGGACTTTATCCTCCTCACGCGACCTGAGACTGGGTCTCCCATTCTAGATATGGTGG
GTACAAGGTGCGGCCACTGCACGGCGGCGGCCGGGGTCAGTGGAGCATTGTATGCCAAGG
CGGTGAGGCCTGGACTGCGAACGGGGAATCGATGGGGACGGTTGACATGTGTGGGGACGG
AGTGCCCTGACATGTCGTGTGTTTAGGTTTACCTTGCAAGGTTTAAAAACTCGATTCGAA
TCGTCTGCTTCTCGCAGCTAATGAGACTGCTTGATCCATTGTACTGCATTGAGTAATAAG
TGGAAATGAGATGACTTGGCAAAAGTATGTTGATTGATATAATGTTTGATACCATGTATG
AATAGATAGGTTCTCATCTAGTCTAAAATTAATTATTCTAGAACTTGAAAAAGCTAAAAC
TTGATTTTAGACTCAGCTAGTGCTTTTGGCAAACCAAACCCCTCAGCCAAACAGCTGCAT
GGTCTAGAGGTAGAGGAGTAGACTCCTCACACCGGGTAAGTCTAGCTGAGTATTAGTATA
CTCAGCCTTGCTTGTGGCATAATTTTTGCAGGTACCTCCTTGATATTGGTTGATGGTGTG
ACTTGGCCTTCATCCCTGCCACCGGGATAGATGGTCGAGTGGGTTACTGCTTCCGCAGGA
GAGGACCAGGAGGAGTAGCGTGGCCAGGCTTCGCCATGTTACTCGGTTCTTCTCCGTTAG
TTATTTCCGCTGCATTAAAAAAATTTATGGTTACTATTTCTGAAACTCCGATAATGTAAT
CACTATTGATACTTATTAAATTTGTGGTATTATGCTTTATTGTATTTCTCTGTGCCTCAC
CTTCGAGTGAGCTAGTGGTATTCGATCCTGGATAAGTGGCTTTATCGGACTAGATCCGAG
GGACTGACGGGTTATTCCGATTTAAGTGTGTTGCTAGCCTTTAAGGCGTGCGACTTGGGC
ACTTAAGCTGGAATAATTCGGGCGGTTCCGCCACAGCTG
>G13681-Map3#UNCLASSIFIED
GACCTATTTGGGCTATCTGGGAGAGACCAACACAACCAGTTGACAGTATAAACAAAGGTA
GAAAAATAGACTTTGGCTGAACTTGCAGAAGAAAAGGACCGGTATGAATCTATCTTTGTT
TATGATCACAAAATGATTAACAGATGACCATCTCTCTCTTATAACGACACCAAAGAGGAC
TATCTCTTTGATGAATCAAGGGCAAGCAACAAATACATACATCCTAGATCAACAAATACA
CTACTCTGGTTCCACCATGATGCCAAAGGTAGCTTACAGTGAGACACAGCGAAAGGAATT
ATTTAGTCCAGATAAATTAATGTACATATATACATAGCAAGGAATATAAACAACCATTGT
TTTACATTTGTCGATCGGGTGTTAGTATTAATTTGGTACAAGAATCATATAATACAAGGA
ACTTTAAAAGGAATCAAATAGCTGTAGCCATTAATATGCTATCTAGTCCTAAAAAATACA
CAAGACGCTAACTGGGTAGTTAAAAAAAGGCATGTATGTACCTTGTCAAACGAAATGGAT
TGATTTGCTTCTATCGACGTGGAGGCTTGTCCTTCTGTTACCCGGGGAAACGAACTATAA
TATCAGTGCAATTAAAGTATAATCTGAAAATACAAGATGATACAAGACTCCTCACAGGAA
TGAAAAAGGGCTATGCTGACTTATTAAACAGCAGTCAACACTTATT
>G13940-Map3_reversed#CLASSII/Helitron/nan
CAAATTAATGCGTTGCACGCCTATAGATGGCCAAACGGCGGCCCGGCACGGGCCAGACGC
ACGTGGGCCACAACTTTGGCCCAGGCACGTCATGCCGGCCTGCTGACTGTGTCGGGCCAG
CCCGTTAGCCCGTCGGCCCATTTGATTAAATCAGCGTAAAATGTTAAAAAACGGTGCAGG
ATGTGGTGTTCAAACCCATGCCCTGATGGAAGAAGGGCGAGAGACACTAGGTAAAGCTGT
CTAACCAGTAGAACATCATGCTCAGATGTTTTTAATATTGAATATAAATTGTATATATGT
ATATACGTTTTTTGTAAAATAAAAAATATATAATCGTGTCGGGCCGGGCCAGCACTACGG
GCCGAGGCTACAGCCAAGCACGGCACGACGTTCTTGGCTCTTGCAAGCATTAGGTCGTTT
CTGAAACCACATTGGCGCAATGGACTACATGGTGTTTGAGGTTGCTGAATTGGATGGAGC
AACAATGATTTGTCACACTAACAGTAAAATAAAAGGTTATTTGTTGGTTTTAAACGTTAG
TAATTGCTACGAAGTAGCATAATTTATATGGAGCGCATTCATTTTTTATTGATGCCTGAC
TTTAGCAATCACTCCATATTTTGATCTATCTTTTTTATCAGTTTGACTTCATGTGACTTA
TTTTAGAAACTTGAGCTCACAAACTTTCTCTTATTTGGTCTCTGTATGGTGAAATTATAT
CATTTTATAATCTCTGTTCGTTCAGTCAGTCGTTGTGAACTCTCTTCTAATCGCTCACTT
CATTGGTCGTGTTGTACCAAGACATATTGCATGGAGTAAACAATAACATCAGTTAGCCAA
ATCAAAAAAATATTATACAGAGAGCAGAGACAATCAATAAAAAATCTTGAGATCTTTTTG
GTGGATAGTTTACGTGGGTATTGTTGTAAGCCGTCCAACGCACGGGTAACCGACTAGT
>G194-Map19#CLASSI/LTR/Gypsy
GCTGTGGCGGAACCGCCCGAATTATTCCAGCTTAAGTGCCCAAGTCGCACCCTTAAAGGC
AGCAACACACTTAAATCGGAATAACCCGTCAGTCCCTCGGATCTAGTCCGATAAAGCCAC
TTATCCAGGATCGAATACCACTAGCTCACTCGAAGGTGAGGCACAGAGAAATACAATAAA
GCATAATACCACAAATTTAATAAGTATCAGTAGTAATTACATTATCGAAGTTTCAGAAAT
AGTAACCATAAGTTTTAATGCAGCGGAAATAACTAACGGAGAAGAACCGAGTAACATGGC
GAAGCCTGGCCACACTACTCCTCCTGGTCCTCTCCTGCGGAAACAGCAACCCACTCGACC
ATCTATCCCGGTGGCAGGGATGGAGGCCAAGTCACACCATCAACCAAAACAAGGAGGTAC
CTGCAAAAATTATGCCACAAGCAAGGCTGAGTATACTAATACTCAGCTAGACTTACCCGG
TGTGAGGAGTCTACTCCTCTACCTCTAGACCATGCGGCTGTTTGGCTGAGGGGTTTGGTT
TGGCCAAAAGCGGACTAGCTGAGTCTAAAAACAAGTTTATAGCTTTTCAGAGTCTCTAGA
ATTCAAATAATTTGAGACTAGACTTTCTGAGAACATATCTATTCATACATGGTATACAAA
CATTATATCAATCAACATCTTTTTGCCAGTCATCTCATTTCCACTGTATTACTCAATGCA
GTACAATGGATCACTAGCAGTCTCATTAGCTGTCGAGAAGCAGACGATTCGAATCGAGTT
TTATCCTTGCACAGGTCAAACCTAAACACACGACATGTTCAGGGTACTCCATCCCCACAC
ATGTCAACCGTCCCCATCGATCCCCCAGTTCGCGGCCAGGCCTCACCGCCTTGGCATACA
ATGCTCCACTGACCTCGGCTGCCGCCGTGCAGTGACCGCACTTGTACCCACCATATCTAG
AATGGGAGACCCAGTCTCAGGTCGAGTGAGGGATAAAGTCCACGCCCGGCTTCACTCAGG
TACTAGGTTTACCAGTTACCATATTTCCCGACATGTGTTTAGTACGTTCAAATGCTTGAC
ACAGGTATCCGCACGTTAATCCTTATTCCAATTTCGTCTTGTAGACAACGCATCCCCATG
GATCCGTGTCCACAGACCATCATCATTCTGTTATCAAAAATGGATACAACCAATTCCTGA
CCTCGCGCGAGTGCTAGAAAAATCACTCGACTTCTACCGAGATCCTGATTTAGCATAGCA
GCTACTCGACCTAGCATACTAGTATCCATCTCAAAAGGAATCCTGAGTTCATGCAACTAG
GGTTTCAGGCAACTCCTACACTTAAGTGCACGGTACAAGCCTACAAACATTAAGTGTAGT
AAAATAGCATATATAAACGGTTATGCATAAAACCGGGGCTTGCCTTTAATTTAACACTTA
GATAGTGTTTGCTGGGGGAAGTACTCGCTTGGCGAGCATCCACTGGTTAAGTCCATTCTT
CATTGGGTCGTCCACCAGCTGCATCTTGGGGTTGGCACCACGTCACTTGCACGATCATCC
TCTCTCGGTCCTAAATGAGATGCAAGATGCATATGTATGAATATGATGAAAATACCACAA
GACAATCCCAAAATAGACGGTAGCGAACTAAACATTAAATTGTAAGGCACCGCGAACAAC
TGTACGCAAGCGCTAGTTATCTATACGTCATCGGGCATACGTAGTCAATCATCACTGGAA
AGACAACAAACACTTCCTATAATTATCTATTGCAAACACGACATCATAAGTACAAGCATT
CGCCACGTTCACTTTTATCAGTCATTGGTTACTTATTATTAAACTAGTTAAGTACGCATA
AATTTACGATGACTTACACATAGACAGACTTAGTTAAAAAGGAATAGTTGCTTAATCGGG
TTTTACAATCATTCACAACCTTCTACTGCAAGCATACACCCCAGAGAACACACATGAGGA
GATAGTTAATTCACAATTACAATTTGTTTTACTTTAATGACGTTGGTTACTTAGTAGTAT
TAGCAGAAAGCCAAAGACATGACATTATTCATTTTGTTTCCCTAATATATAACTGCACTT
GCTAACTTTTGATTAAGCTAAGCTACTTATTAGACCTTAACCAATTTAGTTCACTAACTT
AGTGAGACGTGTACTACTTACTTATATATAACCCCAATTATACTAGTCACTGATTATTAT
TACTCATGTTCAACCAAAACCAAAACAAACAAGCAGTAGCACATGTCTACAGAAAACACA
CTTTACTTTACTAGATTACTCACACAACCAAAACTGTACACCCATAAATTTCAGTTTGCT
AGCACAAGAGCACTTAACTAAATCACCAAGCAAACTCATAGAGAGATACTATCACCAATT
TCTTAAATTCAAATCATTATGACCTAGTTGTAAAGTTTCAATTTATATCAAGGCACTTAA
GTATTTCAAGAAACATGCATGCCCTTGTTTACTTCTAATTTTTCACTAATTGTTCTTATA
ATTATAAAATGTGTGTCATTTTAGTACCATATGAAACTATCTAATTTGGGGCTGTAATTT
TTATGAGGCATAGATAATAACAAATCATGACCAATGTATAAATTTCACATGCCCAGGTTT
TATATTTTATTTAATACAAAAATAATAAATTGTTAATGCAATAACGCATGTGAGAGCAAG
TTAAATCTAAAACTAATTATTTTTTGTGGATTCATGACCATATTAAGTTTTATTAGGCTA
CTATAATATCATGCAAGGACAGTGGAACACCATTTTCCATTTTTGCATTCATATATTATT
TATAAATCATTTAAAACTACTTAATGTGCATTAAACAAGTTAAATCACTACCTTAATCAT
ACATGCACAACAATTCATGAAATTTTTATCAGTCACCAAGCATCAAACCAAGAGTCTACT
GTAAAAATTCCAACCCATTTGGAGCAACAGAGCTACAGATCCAAAAATAACAAGCAAATA
AATCTTCTTTTCTCTATTTTACTTGTTTTAATTAACACACCAAGAAAACAGTGAACAACA
TATAAGTTTTATATTTTTCTTAGCTATAGTATGACAACAGCTAACTAACAAAACATGTTT
CATCATTTTTGGATTTTTATAAATAAAATTATGGAGAGAAGCAAGTTCGTTTATTCTCTA
AACCAGTTTATAAATATGAATTTCTACAAAAAAACTGTTCCCCTAAAACATGCCAAACTA
TAGATCTAATAGACAGAGAATTTCATAAAGAAGGCAACAAAACAAGTTTCGTGATTTTTG
GAGCTACCAAACTCAAGATATGAATTTTTTGACATTTTCTGTTTGGAATCGGATCTTGGT
TGCTGTACAAAATATCTTCCTTGATGTATACTCTACAAATCTTGTACAGAGACTTGAGGT
GATTCGGGCACTGGTTAGAGAGTTATAGACCCACGAAAATTGGTTTGTCAGTGGGTTAGA
AATCAGTGGAAACTCGTGAAAACTGAATGTCAAAGCATGTCAAACGGAATCGGATGAATG
CCATCTTTTAATATGTTGTGCCTCTATTAGTTATTAACAACTTTTATATTTGGGAAAACT
TGAGTTGTTCAACAAAAATTTGGGAACGCGAGACGTCGACCCGAACGATGCTGATTTCAG
ACTTAGAAGAATTCGAATTCTGAAATCAGATTTTTATTCTGTCTTGATGGCACTGTTTGA
GATACTTAGAGATTGAATCAAGACTTGGTTTAAATATAATATTTGTTGTATAACACATGT
TCTACAACTTTTATTAAAAGTCAAACCTCATATCTTGAATATAAATAAAAGTTTCACTTT
GGTCAAGGTAGTATCATTATAAAGCTCTCAATTTATATTTTTAAGGCAATCGGACTATTT
TCTTGACATTTTCTTGGCATTTTCTCTACATGGACCCTCAATAACTTTTGTTGTAGAGTT
GATATAGAGTGTTTTGGGAAAGTTGGCATAACTTGGTTGAATTTCTAAATTTGCTTTTAC
TTAATCGAGCAGTCTCAAGCAAGCGTATGATTTATAATTTCATACGAATATTTGGTTCAA
ACTTTGAGAAATCTTTAGAATACACTTGATAGATAGAGATGAATGATGACATAAATATAA
CAAGCTGATTTGCATAAGAAATAATTAGAGGTTGACACAACAGAGATCCTGCGGGAGAAT
GCGGATTCGGATTAAGTATTTGGACGTAGACCGACTATCGAGAAAGCGGATTCGGACACC
GATTGGATAACATAACAACTATCCAGAGTCCGAATAAATGAGTCTGGACAGCAGTTGCGA
GACGAGATTGACTTTCGAATTTGCGTTTGCTTCAAGAAATAAAAAGTTTTAACAGGCTCC
AAATTTGGCTGTTCTTGAGATCGAATAATTCCAAACTTGGTGAAACATTCATGAGTAACT
TGATGAATGGAGATAGATGTGATCGAGAAATAGAAATTTTCACTGATCATCCGAGATTAG
GATAAATCTCCCGACATAACGCGAAATAGACACCTGGGGTGTCACA
>G18475-Map3#CLASSI/LTR/Gypsy
TTGTAATACTCAAAATTGTATAAAAGGATTATATAGTGAATTCCTTATCTTATGTGCCAT
ATTTGCATCATAAAAAGAGCATACATGAAAGTTGGAAATGAATTAAAACAAATGATAAAA
AAAAGGAAAATGCATCTTGATGGAGTTTTATATGTTTGTGCATTAAATAAAAATAATAAG
GATAATGACAATGAAATGTCATTATACTTTTAAAATTGGTATTTTTCATTTCACAATATG
ATTGGAGAATAAATTTGCACAAGGTTTGAATACTAAATTCGAATTTGAGTTCAAATTAAT
CCTTGAAATGGGGAGAGAAAAGAAAATAAAAAGAATAAAACAAAACCTGCCTCATGGGCC
GCCAAACCATCATTTCGGCCCGCTCCGGCTTCCCACCCGCGCAGCCCACACCTAAAACTC
GCGCCGACAGCTGGGGCCGTTTTGTCAGCCCCGCGCGCTCGGCCGGCCAACCTCTGGGTC
CACCTGTCTGTCGTCCGCTTCCCTCTCGCGCTCGCGTCGCTTCACGTCGCTGGCGGATGG
ATCCCACTTGTCAGCTCCCTCTTCTCGCAACTGAGCTCGCGAGATCTTCGCCGCGCGGAC
CGCGCCCACCTCGCGTGGGGAGCACTCCGGTGACCTCGGGGTTCGCGTAACTGTCGCGCT
CCTACGTGTATTAAAGTCCACGCCCCATCACCCGGAACCCCCCCGACCGTTTTGCTGTCC
CCTAGAACGCAAAAGCACCGCCGCCAGGGTAGAACTCCGCCGCCGCTATCGAATCAACGT
CGACGCCGCGTCGGGAGTGGCGCGCCTGGGCGGGGGAACTTCGCCGCGCCTCTGTGGTGC
TGTCTGCTACCTCCACGGAGGGAGATAACCACCGGGTGGACGGCGATTTCTCGCCGAAGC
TCTGGGCTCCGCCGCGCTCCGTGGGCAGAGCTCTGCGTCGCGCAAATTGAGGTAACGATG
CCTATCCCGAGCTTGCCATGTCCTCCTCCACATGCATACCCATCGAATCGAAGTTTAGGG
CTCGCTTGCGTGTGATCGAGCCGGGCGGTAATGGCGCTGCCGTGGGGGGGAATTTGGTGG
GTTCTCGCCGCCGGCGAGCGTTTTGAGTGAGGCAGATCCGCGTGCGCCGTTGATTCGGAT
AGGGACGGCTACGATTAGATCGGGTGTACCGCTTCGGTGAATCACATCTTGGTCGTTGAT
CTCGCATCGTGCGGGTGGGATTAGGACTCAGTTATTTTAAATCGCGACCGTTGAGACTAG
ATCGGACGGTCCGAATTGTGTACCGGTTCGTATTGGGCTCGGTCTAATCTGCGCCCTCGA
CTTTGGATCGGACGGCCAGATTTGGCCAGTACCCCTTCG
>G3239-Map9_reversed#CLASSI/LTR/Gypsy
CCCTCCTCAGACGAGTCAGAGGAGTCCCCCTCGTCCGAGGAGACCTCCGACTCATCCGAG
CCCTCGAGCCCGGCGCGCTCGACGGCCCGGATGTAGGTCCACACCTCTGCTGCGATCCCC
TGGGAGTCGTCTGAGTCGTCAGACGATGCCGGGGGAGAGGCATGGACCGGCGAACCCTTC
GGACTCGGAGGAGAACTCCTCCTCCGAGTACTCGGAATCGCCGAAGTCCTCCGAGGGAGG
AGTCGGCTCGCGCTTCCGTTTGTCGCCGGAATGGTGTGAGGAACTTCCACCTTTCTTGCT
CTTGCCCATGGTGGAGTAGAAGAGAAGAGAAGAGAGTAAGCAACAAGCGGCAGTAAGATG
TGTGAAGATGACAGTGAAGCAAGCACACTATTTATAGAAGAAGAAGGCAACCGCTCACCT
CCTACCACGGCCACTGAACAGTCGCAAAAATTCAATATGCAATTCAAACCGTCTGGAAAC
ACGTCAGGCGGCTGGCGCCGTTCCACGTAACACGACACCCATTGGGACTCAAGTCAACTG
CTTGGACGATATGATTACACCCGCGGTCACGTCAAGTTACTACTCAGGGGCAGTTTGCTA
AACGCTCAGCGCACCAAGCCGTCCCTTGCCTACACCCATTGGGGGGGACGTCCAGGAATT
TTCAATAGATTTTCCCAAGCAGTCACATCCATACAGTATACGCAATGAATGCATCAACCC
CAAAAAGACAGAAGGAAGATATCAACAGAGATCAGAGGAAAGCCAAATATAGCCGATGAG
GTACAAGTCTAATCAACAGAAGCATTGAAGCACAAAGTGATATCTGAGAAGACTAGCCAT
GAAGGCCATCGAGTGGATTATTTCCGAACGTCCAATCGAAGCTCGGGGGCTACATTTGGA
TCACCCAATAAATCTTCAAGACCTAACAAGATATGGGCAGATCGCATGCTCGATCTCAAA
GGCAAAACTATACCCGAGACAGAGCACCGATTTTTGAGGAATAAAGCGAAGGCCGATGAA
TAATGGCGGAAGAAGACAACAGAAGATCGATTTTTACCGAGTCACTCAGAGTTCAGAAGC
AATGGCTCGACAGACTTATTTTCAAGGCATTCCTTATCAAAATCAAAAACTGCAAGCTGG
ACCTAGAATCTTTGGGCCGTTTATTTCAAAATCAACCCAAAGATTGGGGGCTTGTGGGGG
ACGGATATCCCCCGGGTCCACTGGAAGGATAAAAGACCTCACGAAAGGCCCGTGGGCCCA
ATAATTCGCAAGGTCATCCCTTCGTGGGCCTGGGGAGGAACGTCCAGTAAAGTGGATTGA
CACAAGATTGGATTGACGCAGGCCCAGACGGCCCGATGAGTTTGAACGGCAACCGCAACA
AGGATCCGACCTTCCCGCGCAGGGGCCTCATACATCGGAACAGAAGCGGGGATAGGTCGG
CGGAATTATAGGAAGATAGGCTCAGTCGGTTCACTATTACTTAGGCTCACGTTGTTATCA
TATCCACATGTAACGCCCCACGGTCGAGTATATAAGGCCTAGGGGTGCACCCCCTCAAAA
ACATATCTCACTACTTAGCCATCCACCCAGTTCTCTAACATCCTCGACACTAGAGAACCT
CCTTGTAACCCACCACACAAAGTATTCACGCCAGGACGTAGGGTGTTACGCATCTCAAAG
CGGCCCGAACCTGTACAAAATTGTCCACTGTCTCTCGTGCATCTAGCGCGAACCATCGAG
CTACAGTCGGTAACACCGTCCTACTCCCAAAAAGCACCTCGAGGGGCAACCCTGGGTGCG
CGGTCGGACCCAAAACACCGACAG
>G9905-Map3_reversed#CLASSI/LTR/Copia
GTCATCGGCATCACCTAGACGGCTTGGTGGCGTTGGGAGCTCGGTGATCACCATGGAGAT
CTTGTTGGTGACCCGACTCAAGTTTGGAAGCGGTCGTGAGGGATCCACCGCGCCAGAGTG
GCAAAGGATCATCTCGTAGTGAGCACTTGGCTCTTGCGAGGACCAAGGGGGAGCGATACC
CTTGCGCGGGTGCTCCAACGAGGACTAGTGGAGAGTGTCGACTCTTCGATACCTCGAGAA
AAATTAGAGGAGTCTTCTAAACCTTGCTTTACATTCCACACTTAATTCAAGCATTTTACA
TTGTGTATTTGTTTAGCAAGTATTTGAAGCATTGTCTTAGCATTGTTGTATTTCTAGTAT
TATTCTCTTATTGCTAGTTGTCGGGGTGAAATTGGGCTCTTGCTTAGGTTTAATTAGTGT
TGATTTTTAGAAAAGCCCAATTCAGCCCCCTCTTGGGCATCGTGATCCTTTCAATTGGTA
TCAAAGCCTTGTTGCTCTTAGATTAGCTTAACCACTAGAGTAACGATGTCAGGTGGGGAT
GGACCTCCTCCCGTTTTTGATGGTGATGATTTTCCATATTGGAAAATTCGTATGGAAGCT
TACTTAGAGGCTATAGACATTGGTGTCTACAAAGCCGCCACACAAGGTTTCCCCGAACCT
AGAGATCACACAAATCTTGTAGGTGAAGAGTTTAACATGAGAAATGGAATGCTAAGGCCA
AAAACACTCTTTTTAGAGGCCTTTGCAAAGATGTGTTTAATAGAGTTAGAAACCATAAAA
ATGCTCATGATTTGTGGATGGACATATGTGCTCTACATGAAGGAACTAGAAGTGAGCGTG
AGGAGGTATATCACATTGCTATGAGAAAATTAAATTCTTTTGAGATGCTTGCTAATGAAA
ATGCCAATGCTATGTACTCACGTCTCAATATTCTTGTAGAGGAAGTAAATGGCTTGGGGA
TTACACAAATTTCACAACCAGATGTTGTGAGGAAGATTCCCAGTGTCCTCCCAATTGACA
AATATGGACACATTGTCACTGTGCTGCATCAGATGGATCTTTCAGTTGCCACTCCCACAC
AGATTTTGGGAAAAATCAATGCTCATGAGATGTACATGCATATCAATGACAAAGATGAGT
CATCTTCCAAGATAAAGGATTTGGCTCTCAAAGCAAATCAAGAAAGAAAAGGAAAAGCTA
AAGTACGAGTTGAGGAGGAATCCTCAAGTGATGATGATCTTGATGCTAACATTGCCTTGA
TGGTGAGGAAGACCACCAAGATGTTAAAGAAGCTCAACAGAGAAGGCATCAAATTTGACT
CAAGAAAGAAGAAATTCTTTTCCACCAAAAGAAAGCCCATTTCTGAAATGGATTGCTACA
ACTGTGGAGAGCTTGGTCATCTTGCTCATCAATGTAACAAGCCCAAGAAGAATAAGTTCA
AGGGCAAGAAAGAAGATGACAGTGATGATGAGAAAAAGGAAAAGAGATTCTTCAAGAGGA
AGGATGGGAAGCACAAGAGGTTCCACAAAAAGAAAAATGGAAAGGCATACATTGTTGGTG
ACTAACTCACTAACATTGAGTCATCAAGTGGATCTTCTTCAAGTGAAGAAGAAAATGATG
AAAAAGTTGTCGCCATCGCTGGGGATTTCTCTTCACCACCTCCATCACCATCATTGACTT
CTCACCTATGCCTCATGGCTAGAGGTGAACAGAAGGTACAAAATGATAATGATATTACTG
ATGATAGTGATAGTGATGATGAATTTGCTTCACCTACCTATAATGAACTAGCTGACTTGC
TTAAAGAATACACTCAAATCATTAGGAAGTCAAAAGCTAAATGTGATAAGTTGAAGGATA
AAAATGAATTTTTAAATGCAAAATATGACATAGTTATGAAAGCTAGTGATGAAATGAAAG
AAGAAAACAAAACTATGTCATCCACTGTAAATGAGCTTACATCCTCCCTAAAAGATGCTA
AGGATAAATGTGACAAGTTAAATGAAGCTAATAGAGAGTTGAAAGATAGACTAGTAAAAA
TTAAGGAAGACTATACTAAGATTAAATTTGATCATGATAATCTTCTTGTCGAAAATGAAC
TTTTATCTTGCAATACACATGAGGCTATTAACCCTGTTGTTAAGATTGATGTAGCAACCT
CATGTGATGATTTGAGTCAAGGTGATCAAACTAGTCTACAAGATGAACTAACCGAAAAAG
TTGAAGTTTTCACATTAGACAACCAAAAATTGAAGAGATACTTTACTGATGCAACTACTA
GAGGAAAGGTTGCCTTTGAGAACAATGATTTCAACGAATGAAAGGCTTAAAAATGAGGTC
AAGAAACTTAAGAGTGAAAATGAACATCTTGCAACAAGTGTGCAAAAGTTCAACAAGGGC
CAATACCTCCAAAATGAATTGCTCATGAACACTGTCATGAAAAACAACAAGAGTGGTATT
GGATATAATTCTTTTGTGCAAAAGAAAGCTACAACTTAATACAAGTCAAAGTAGACTCAT
AAGCCTATCAAATGCTTTGAGTGTGGAAAAGAAGGTCATTTTGCCCACAACTGCAAAGCT
AAACCACCAACTCCCTTGCCAAAGCACTAAAGACCATTTGCCTTCAATGCTCATTATGTT
CTAAGAAAAGTAGCATATGGAAAAGTCAAAGTTACATTCCTAGGTCCACCAAGCAAGAGT
AGACCTAGACAAATTTGGGTTGCAAAGTCCTTGATTGAGAATGTCACTGGTCCTATGCAA
TATAGGGCCGTCAAAACTCAAGCTTGATTTGTTTGTGGATGTAGGTGAACTACAAGACCG
GTGGGAGCCATTGGGTTATTGACAGTGGATGCACACAACATATGACAGGCAACCCACGGA
TGTTCACCTCACTTGATGAGAATGTTGATGGACAAGACAAAATCACATTTGGGGATAATT
CAAAGGGATAGTTCAAAGGGAAAAGTTGGTGGGTGAGGGCTATTTATACCCCCTCCACCC
ACCATATTCATTGTCTTGCTGCCCACATTTACTCCTACACTTTGGTAGAGCATTGCAAGC
ACCACAAAGCCTAGTGAGGTGATTTGAGAATCTTAATCTCACATTTGGACCTCATTAGCG
CTAGCGAGAGCCACCTAGAGCACACACCGCATGCATTAGGCTTCTCTTGGTCAAGCGAAA
GTCTACGACTTGTTACTCTTGGTCATCGGCATCACCTAGACGGCTTGGTGGCGTTGGGAG
CTCGGTGATCACCATGGAGATCTTGTTGGTGACCCGACTCAAGTTTGGAAGCGGTCGTGA
GGGATCCACCGCGCCAGAGTGGCAAAGGATCATCTCGTAGTGAGCACTTGGCTCTTGCGA
GGACCAAGGGGGAGCGATACCCTTGCGCGGGTGCTCCAACGAGGACTAGTGGAGAGTGTC
GACTCTTCGATACCTCGAGAAAAATTAGAGGAGTCTTCTAAACCTTGCTTTACATTCCAC
ACTTAATTCAAGCATTTTACATTGTGTATTTGTTTAGCAAGTATTTGAAGCATTGTCTTA
GCATTGTTGTATTTCTAGTATTATTCTCTTATTGCTAGTTGTCGGGGTGAAATTGGGCTC
TTGCTTAGGTTTAATTAGTGTTGATTTTTAGAAAAGCCCAATTCAGCCCCCTCTTGGGCA
TCGTGATCCTTTCAATTGGTATCAAAGCCTTGTTGCTCTTAGATTAGCTTAACCACTAGA
GTAACGATGTCAGGTGGGGATGGACCTCCTCCCGTTTTTGATGGTGATGATTTTCCATAT
TGGAAAATTCGTATGGAAGCTTACTTAGAGGCTATAGACATTGGTGTCTACAAAGCCGCC
ACACAAGGTTTCCCCGAACCTAGAGATCACACAAATCTTGTAGGTGAAGAGTTTAACATG
AGAAATGGAATGCTAAGGCCAAAAACACTCTTTTTAGAGGCCTTTGCAAAGATGTGTTTA
ATAGAGTTAGAAACCATAAAAATGCTCATGATTTGTGGATGGACATATGTGCTCTACATG
AAGGAACTAGAAGTGAGCGTGAGGAGGTATATCACATTGCTATGAGAAAATTAAATTCTT
TTGAGATGCTTGCTAATGAAAATGCCAATGCTATGTACTCACGTCTCAATATTCTTGTAG
AGGAAGTAAATGGCTTGGGGATTACACAAATTTCACAACCAGATGTTGTGAGGAAGATTC
CCAGTGTCCTCCCAATTGACAAATATGGACACATTGTCACTGTGCTGCATCAGATGGATC
TTTCAGTTGCCACTCCCACACAGATTTTGGGAAAAATCAATGCTCATGAGATGTACATGC
ATATCAATGACAAAGATGAGTCATCTTCCAAGATAAAGGATTTGGCTCTCAAAGCAAATC
AAGAAAGAAAAGGAAAAGCTAAAGTACGAGTTGAGGAGGAATCCTCAAGTGATGATGATC
TTGATGCTAACATTGCCTTGATGGTGAGGAAGACCACCAAGATGTTAAAGAAGCTCAACA
GAGAAGGCATCAAATTTGACTCAAGAAAGAAGAAATTCTTTTCCACCAAAAGAAAGCCCA
TTTCTGAAATGGATTGCTACAACTGTGGAGAGCTTGGTCATCTTGCTCATCAATGTAACA
AGCCCAAGAAGAATAAGTTCAAGGGCAAGAAAGAAGATGACAGTGATGATGAGAAAAAGG
AAAAGAGATTCTTCAAGAGGAAGGATGGGAAGCACAAGAGGTTCCACAAAAAGAAAAATG
GAAAGGCATACATTGTTGGTGACTAACTCACTAACATTGAGTCATCAAGTGGATCTTCTT
CAAGTGAAGAAGAAAATGATGAAAAAGTTGTCGCCATCGCTGGGGATTTCTCTTCACCAC
CTCCATCACCATCATTGACTTCTCACCTATGCCTCATGGCTAGAGGTGAACGGAAGGTAC
AAAATGATAATGATATTACTGATGATAGTGATAGTGATAGTGATGATGAATTTGCTTCAC
CTACCTATAATGAACTAGCTGACTTGCTTAAAGAATACACTCAAATCATTAGGAAGTCAA
AAGCTAAATGTGATAAGTTGAAGGATAAAAATGAATTTTTAAATGCAAAATATGACATAG
TTATGAAAGCTAGTGATGAAATGAAAGAAGAAAACAAAACTATGTCATCCACTGTAAATG
AGCTTACATCCTCCCTAAAAGATGCTAAGGATAAATGTGACAAGTTAAATGAAGCTAATA
GAGAGTTGAAAGATAGACTAGTAAAAATTAAGGAAGACTATACTAAGATTAAATTTGATC
ATGATAATCTTCTTGTCGAAAATGAACTTTTATCTTGCAATACACATGAGGCTATTAACC
CTGTTGTTAAGATTGATGTAGCAACCTCATGTGATGATTTGAGTCAAGGTGATCAAACTA
GTCTACAAGATGAACTAACCGAAAAAGTTGAAGTTTTCACATTAGACAACCAAAAATTGA
AGAGATACTTTACTGATGCAACTACTAGAGGAAAGGTTGCCTTTGAGAACAATGATTTCA
ACGAATGAAAGGCTTAAAAATGAGGTCAAGAAACTTAAGAGTGAAAATGAACATCTTGCA
ACAAGTGTGCAAAAGTTCAACAAGGGCCAATACCTCCAAAATGAATTGCTCATGAACACT
GTCATGAAAAACAACAAGAGTGGTATTGGATATAATTCTTTTGTGCAAAAGAAAGCTACA
ACTTAATACAAGTCAAAGTAGACTCATAAGCCTATCAAATGCTTTGAGTGTGGAAAAGAA
GGTCATTTTGCCCACAACTGCAAAGCTAAACCACCAACTCCCTTGCCAAAGCACTAAAGA
CCATTTGCCTTCAATGCTCATTATGTTCTAAGAAAAGTAGCATATGGAAAAGTCAAAGTT
ACATTCCTAGGTCCACCAAGCAAGAGTAGACCTAGACAAATTTGGGTTGCAAAGTCCTTG
ATTGAGAATGTCACTGGTCCTATGCAATATAGGGCCGTCAAAACTCAAGCTTGATTTGTT
TGTGGATGTAGGTGAACTACAAGACCGGTGGGAGCCATTGGGTTATTGACAGTGGATGCA
CACAACATATGACAGGCAACCCACGGATGTTCACCTCACTTGATGAGAATGTTGATGGAC
AAGACAAAATCACATTTGGGGATAATTCAAAGGGA
>G5441-Map5#CLASSI/LTR/Gypsy
AGCGTCGTGGCTGGGGCGATTTCTCAACGACGTTCATGGGTTGCCGTGAACCCACCTCGC
GTCGTGGTCCAGCGACTGTGCAGTCCCGATTGACGGTAAGAAGCCCCACTCTAGTCACCA
TACTCTCTTGAACGAGTAGACGCCGTTGATTTGGAGATTTGGGCAATGGCGCGGGGGATG
GTCATCGCGCCGGCGAGTAGCGCCGCCGTGGAGACTGTACTCCGGCGTCGGGTGAGGATG
GGTAGTGCCAGTCGTCGGATATAATTTGACGGCCGAGATTAAAACCCCAAATACCCCTTG
GTATAATTAATGCGTGGCCGTTGATCCGGATCGGGCGATCGTGATCGACTCGGGGTTGTT
TTAGATCGTGGCCGCTGAAGTCTGATCCGGCGGTCCGCGGGGCATACCGCTTCATAATCT
AATCCGAGCCCCTGATTTCCGATCGGACGGTCGCGGTCAGGTGGGTACCCTTTCAGTCCG
GGTCTTTTGCTAAAGAGTCCTCAGGGAACCTAGAAACTAACCCGCTGTCCACCAGCTGGG
CAATCTGAGTCTAGGGAGTTTTTTTTAGATCAGACCCTGCGCTTTTCTGTATTTGGTGCG
TAGACCAGAAACTTGGGAAAATAGGGAATTAATATTAGAAATGGATTTTTAATTCAAAAA
TAAATCCAGAAACTTATATAATTCATATCAAATTCATTTTAGCTCCAAATTGAGGCATTC
CTGTTGCAATAATTTTGTTTTAATATTGTTTATCACCTAGTACCTCTATTTAGCCATGAA
ACTTGAATTAAAAATGTTCATTTGAATTAATCTATTCTAGATGCTTAATAACCTCGGAGA
ACCATAACTTCTTAACCGTAACTCCGAATTTAGCGATTCTTGTTCCCACGATCTCGTAGC
AACGCGTAGAATATTATTACACAGTTTATTCTTATGTTTGGTGTGATGTTAATTTTGTAT
ATACCATGTTTGTCTGTATTGCTACGTTTAGCAGTGAGGACACGTGTCACCTGAAGATCA
TCCTGGTACCTGGAACCTCAAGTCCTAGGCAAGTTGTGCCCTTGATCACTTCTTTTTACC
CAGCCATGTTCTGATTAATCATAATGATCTGCATAGGTTAATTTTGATGGGACCCAATAG
GTTACCCTAGTTTGATTATCTTTATACCTTGATTACCACTGAACTTTTTGGGTAGTACTT
GCTAGTGCTTTATGTGGTTTTGGGTATGAAGATATTCATTACTCATGATTATACTTATTA
TTATCCGTTGATTATTTATCGTTCATGATAAGATCATTATGTTAATTGGAACATGGAGAA
CCACCCGGGAAAACAGTGCTACCACAAGGGTTTAATGGGACGCCCTTGGCCGATTAATTA
GGAAAGCTAGTGGAAGACTACCTTACCCGAAAGGGGCAAGGGCAGTAGGGGAGTGGTCAG
TGTAGGGAGGCCCTCGGGAGGATTTTGCTGCGATGGCGGTCCTGCAAGGGATTCCTGCAT
TGGAGCTTCCTATAAACTGTAGCGGGTTTTCTGAAGCTAGTGGAACTTTGTAAAGGCCTC
GTAGTGTTACCCTGCCTCGCCTCCTCGGTAGAGGTGTATGGGAAGTCGCGATCCCTTGGC
AGATGGGTAACATGACTTGTGGGTAAAGATGCGCAACCTCTGCAGAGTGTAAAACTGGTA
TACTAGCCGTGCTCACGGTCATGAGCAGCTCGGACACTCACATGATTAAATTATGGAACT
TAAACTCAATTTGTCATATGCATTGCATCGCAGGTGAGGTTGTTACTTTTGTTCTACTAC
TTAATTGGGTTGGTATTTACTTATACTTAGTAATTGCTAATAAAATTTTGACCAACTTTA
AAAGCAATGCTCAGCTCTAACCATCCTCTTTGGTAAGCCTTACACTTCACATGAGCTCCC
ACCTTTGGCGAGTTCATGCACATTATTCCCCACAACTTGTTGAGCGATGAACGTATGTGA
GCTCACTCTTGCTGTCTCACACCCCACCCACAGGTCAAGAACAGGTACCACAGGATGAGG
CGCTTGGAGGATGCTGTGACGAGTTCGTGAGAGGTCTAGGCCGTTGTCTCCCAGTCAACT
TTGGGTTGCTGGATCGTTGTCTCCTCATATGATGTAATTATTTAATTATTTTGTATAGAA
CTCCTGTTATATAGTAAAGATGTGACATTCGATCCTGTGCCACTATGCATCATATGTGTG
AGACTTGGTCCCAGCACACCTGGTGTTTATGTTTGCGCCCGGGCTTTGGACCCCTAAAAC
CCGGGTGTGACAGAAG
>G10025-Map5_reversed#CLASSI/LTR/Copia
TTGAAAGTGCATTCATCCCTTTTGTGAGTTTTGGTGATTTGGATAACAACACATTTAAAG
GTCTAACAAGTTTGCCAAGTGTTGAACAGGAAATTCAGTATGATGAACATACTTGAATAG
TGTATAATGATCAGTGAACAAGGTTCAACACAAGGTCAAATAACCAGTGAGACAATGCAA
ATGGATATAATATGGTCTCTATATTGGTTTGGATATATGGACAAGTCCTGAGAAATCACT
ATGCATAAATATGATCATAATAGAGGTTGAAGTGATTAAGAGGATTGGTCAAGCCAAAGT
GAATAAGATATGAGGAATCGTGAATTGGCTTGACCATATTACTATTAGTCCATATATGAA
TATATGAGAATCAAACTAGAGCTTGATTGATCTTAGCAGTTATATCTAGATGTCATTCAA
GCAAGGTTCACAATATTGAAGAAATGATTCTCTCAATGGATGCTCAATAGGATGTGACTC
AAGAATGGCTTGATAGGGTGAAGATAGCAAGGAAAGGGCTTCGAGGAACTAAGCGAAGGT
GAAGGCCAAGCGACGGCTTGTAGACCGAGGTACCATGGCTAAGGTGAAGAAGAGAGTACT
TGCACTAAGTCGATGAACTAATCAGCTATAAAGAGTTACAACATGTTGATGCATCAGTAA
GGTGACTTGAAGCCATGATTTGAACTCATATATGGTGAAATGGCACAAGTCACAGGCTCG
ATTTGTGTTTGCTTCAAAAGGTGAGACAAGGATGTTAGTGATCCTTATGAAGCAACACCA
TGGAGAAATCACACATGAGACACCAATGACTCAAGGAGTTTACTTAATTATATTTTATTT
AACTTGAGTATAGGAATCGTCGTACTATCAAGGGGGATCCATAAAGAAGGTTGGTGTTGG
TACTAAAGCTCAAAATCCTTGATCTAAAACTTCCATTTTACCCTGGTTTCACTTCGGTTT
TCTCAAAATCTGTGCAACAGTTTCAAAAACCGGTTCAACCGGACCTAAAACCGGTTCAAC
CGGTTTCTGCATTGTTCCCCTCTGTCACTGCCAGTCTGCCAGTCAGTCCTGTCAGAAAAA
GTCGTGTGCAGATTTTTGGAAAAGGCTGAGTCCGCCAGTGAACCGAAAACCGACTGGTGG
AATCCGGTTCAACCGGTTTTAGAACCGGTTCAACCGTTTTTCAGTCAGATTTCCCCAACG
GCCACTAGCTTTTGGGGGCACCTTTATATACACCTCCCACACTCTTCCCCATAGCAGAGC
ACGCACAAAACTTCATTCCCAACCTGAGAAACACCTCCCACTCTCTCTCACACACCTCTT
GCCTCTCCCATTTCAAATCTTTGGAGAGAAATCTTTGAGTGAGTTTGAGAGCTGCGGTTT
TTGTGCTTCATCTCCAAATCTCTCTTGCTCTTCTTGATTCGAGCTTTGGTACTACATCGA
GTTCTTTGTGAATTCATTACTCTTGGAGCTTCTAGCTCCTAGACGACTAGGTGTCTCTTG
TGAGTCTCCAAATCTTGTGGAAGACCACAAGAAAGTTTGTATTACCCGCTCGTTTGAGCA
AAGATTATTGTGTGGGCTTGACCTTTGTGGTCGGCAAAGGGAGGATTAGGGTTGAAAGAG
ACCCGGCTCTTTGTGGGCGCCTCAACGAGGAAGTAGGGCACCTTGGTGGTGTGACCGAAC
CTCGGGATAAATCTTGTGTCTCTTGTGTTCTTGCTCATTGTGTTTGTTTGTGTTCTTCGT
TCTCTCACCATTGCGTGGAAGATTTGTTTATATATATTTGGTGTGTGGATTTTGAGAAGT
GCCCTTCTCAGATCTACTATTTTGAACCCTGTGGATCAACTAGAACATCTTATTTCCAAA
GTTAACTGGGTGAATTTCGAGATCAATTCAGTTTTACCCAGTTTGCTTCTAGTTTTTGTT
GAAAAAGTTTTAACTTGCCTATTCACCCCCCCTCTAGGCAACTTTCAATTGGTATCAGAG
CCTAATCCTCGTTCTAACGCTTAACCGCGTGAGGAAAAGATCATGTCGGGGGGACTAAGA
AACGAAAGTGCTTCTAAGCTTGAAAAAGTTGAGGTTGCCTCGACTTCATCTTTTGTTGCA
GATGTTGATCCTAGGGCAATAGATCTTGCCATGAGAATCGCCGAAAGGATGTTCCTCAAA
ATGAAGGAAGATGAGGCGAAGAACAAAATTGAAGAAGAAAATGATCGATGGAGACCAAAC
GACGAATCCACCTCTTCACAAGGTTCGTCTTTCAAATCCACTTCTCATATGTGCTTTATT
GCTAATGGGAGTGACAGTGAAAGCGAAAGTGAGGATGAGGAGGAGCAAGAAAGTGATAGT
GAAGATGAGGATGATCTTCAACAATTGTTTGCTCAGCTAAGCAAGAAACATCGGATGAGC
TTGCTTAAACTCATGAAAAGAGCGGAAGAACAAAAAGAAATGCTTCATAAGCAAGAAGAC
TTCCTCATCAGAAAAATTGAAGACTTAGAGAAGTTGACCAAAGAGCATGAGAAGCTAAAG
TGCTCTCATGATGATTTGGTCCAAAGGTATGAAGACATTTCAATTGAGCAAATTAAAGTT
GTTAATCATTCGTCATATATTGCTCAATTAGAAAATAAAAATGCTATGTTCAAGAACACG
ATAGAAAGGCTAAATATTGAAAATCTAGCTTTGCAAGAAAAACATGATATGTTTGTGTGC
TCTCATAATAAATTTATGGATTCACATATCATGTTAGAAATGGCTCATGAGGTTGTGTTA
ACTAATTTGAAATCATACCAACCTCACTTATGCACATGTACTCAAACAGAAACTATATTA
TCATGTGCTCACAAATGTTGCTCTCAAGAAAGCCAATCTTCCATTGAGCTAAAACTTTCA
GGAACAAGTAATGTTTCCTATGCAAAAGAAAACAATGAGCTCAAGGAAGAAAATGAGAGG
CTAAAAAGGAGCTTGATTCAATTGAAGGGAAAGTGTCATGCTCAACCTTCTCAAGATAAC
CGTGATATTATGGTGAAAAAGCTTGAGAAGGGGACAATAGTAGCATGCACAAAACCCCTT
CAAAAGAATATCAAGCTTTCCAAGAAGGACATGAGCAAATCCTAAGCCTACCATGTCAAT
TCATTCATATTCACTTAGGAGACCCAAAAATGACACTTGTGCTAGAAAGGTAAGTAGTTC
ACCTAAAACTAGCACAAAGGCCATTTGGGTGCCTAAGTATTTATTAGCTAACCTTGGTGG
ACCCATCCAAAAATGGGTACCAAAATGTACTTAATAAGTTTTGCAGGTACCCAGAGATGA
TATGAAGCTTTGGGGGTGCTTGAGCGGTTTAACTCAATTCTTATCTGAAGCTATCAATCT
TACATTGTCTATCCTTTAAGATTGACCCAAAGATGAATTGAGTTGTTATATCACTAACTT
CATATTCATCTCTAGCAAGAACTTGTGTTGTAGGGAATAAGGATTAACCTTTGTGGGAAT
CAAGCAAAAGGCCTACAACCAAGTGATATCCAAAGGATGGTAATAATTAAATCTTAAGTG
CACATTGCTTTTAATTAGTATATTCCTTTGTGTCTTTTGTAGCCACAAAGGAAAAATGAA
GCACTTGAGAATGAACTTAAAAATATTTTTACCTTGCTTTGGAAAAGATCTAATTATATG
GTAGATTGCAAGTTCATATTTTTATATTGTGACAATCTACATGCTTTAAAATTGGTTGTA
TGTATCTTGTGGCATATTTCAAGTTAATCATCATATTATTGCCATGACCTAGACATAAAG
AGTATTATCCCATGTTCTTAAATGAATAGAGTGCTAAGTAAGAAATTCAAATTCTTAAAG
CACTTATCAAAAGGGGAATTCTCTATATGAATAGAGTTGTGAGACTAATGTTTTTATCTA
AGTGTTTATGTAGTTTCACAACATGAGAATGTGTTTCCCAAATGGAGTGTGTCATTAAAC
ATTCCAAGAAGATCGAACCAATACTATGTGATGTATTCATTCTTGTTTAAATTGGTTTTG
AGTCTTCTACATTAATCACTCACCATGCTATGAATTAAACTTGCCATGTAAACTTAATTA
AATAATCATGCTAGTTTTATCTTTTTTACAATTGATGTTATGCATGATGCTTGTAAGGGT
AATTTAGTTCATATCATGAGGTTTCCTTGTTTTAGTAACCTTCTTGTCATTCATATACTA
GAGGTTGCTAAATAGGAAACTATTGCTTGTGTTACTAATACAATCTCTTTTAAGATATTT
CATGGAAATTCATAAGTAGAGATTGTGCTCTTTCAATTGGTAAAATCACAAGCTTTAAAG
GTTAATCTTCACCTAAAAGAAAGATTAGGAATGCTCAAGGCAAAAGTATGGAACAAATTG
CTTCAATTGGTAGTTGATCAATAGTAGTTCCTTCCAAGTGGCATTCTTTCAATTGGTAAT
AATATCTTCTATGGAAAGGAATGTCAATATGAAGGTTAAATTCCTTTTGGATTAAATTTG
TAAATTAGTGCATATTGTGAATTCACTGCTCCATGTGCATTAACTTAAAAGGAATTTAAT
TTATGCCTTTACGCCTCATAAATGATGATTTGTTTGCCATTCATATATAGATATCATCAT
TCATTAAATACTTTCTTGTACTACTAATACCTCTTTTCAAAGTGTTTTATCGACTAGTTT
TAAAAGGAAAAGAGATAACAAAGAAGGAAGTCTCCACAAATGATGAAAAGAAAAATACTA
AGGTGACACCACCACAGATAGTAAGATCTGTCAAATTGGTATAACAAATGGTACATTCTA
TATGGTGGTAAGTATTCTTAGGCATAAGTTAATTCATTGCAAATTTGTCATGCCTTGACC
ATGATATGTAATATACTCCTCACGAGACTCTTAACTGAATTGAAAGTGCATGTGGCAAGC
CATTCAAATACTTGATGCACATATCTAGTGGGAGAACATTATATATCTTGTGTCATAGAG
AATAAGTTTCACTTGAGTAAGCTATACTAAGACAATCCAAAATGGTAAATTTGTATCTCA
TTCATATGGATTGTAATCTTTGTTTTCTAAATAGCTACTCTTGATGCAGTTTAAAATTCC
CTTATCGTTAATTCTAAAAGTGCATAAGAATCTTTTTGTTGATATTCATCACATACATAT
GCACTAACATGGATATGATTTTTAAACTGTAAAAGGTACAATTAGTGATCCATACTCTCT
AAATTTTGGAAACCCATATTTTGATATCTTAGAAATCTACTTTAATCGATATCCATATGC
TTCACATTGAATTGGATCACTAAGTTGTAAATTCCATGCATAACTTGTCTTTATGATATG
AATGCTTGTGCAACTAACCTTGATAAGCTAGGTGCACCCAAAGTCAAGGTAGGTTCATCA
TCAAGAAGGCAACACCAACGATGTATTAATAAAAGGAGAAAAGGCTCCTATTCTTAACTC
TAGTTTTTATCTATGTGATTAAATATTGACTTGAAACCATGTAAGATGGTTGTCAAGTAT
ATGTGGGTGCCTACACAAAGAGAAAGGCCACAATAAGGATTGTGTGGGTACTCAAGGCTC
TTACTACTAATCTCAAAGGACCCAATTCAAATTGGGTACCAAAATACGAAGCTTAAACTT
GTTTTGCAGGATCACTTCTTCAATGGATAAAGTTGGGTGCTCGATAATGAATGTATAAAT
CATATTTGGAGATAGTAGCAAGGGTGATAACAACTGAATCTCAAATGCATATTATTTTCA
AATCTTATCTTTTTGTGACTTGTGTAGCCACTAAGGAAAAAGAAGCATTTGAGGATATAC
ATCAGTTGTTGATTATGAAATAAAGGTCTAATTGGAAGTTGAATGAATATTATCATATGG
TGAACAATCCAAAATTATGTGACGTATTCTCTATCTAGTTAATTTGGATTTGATTCTTCT
TTATTAGACACTCACCATAATATGGATTAAGTCAGCCCTTTAGACTTCATTGAATAACCA
TGCATATTATCCATGTCATTCAAAATATATTGTGCATGAGGGCTCAAGGGAAATTTAGTC
CATATTATGATGTTTCTCTATTTTAGCAACTAGTTTGCCCTTCACATATAAAGGGTTGCT
AAATAAGAATCTAGTGCTTGTGCTACTAATGCCATCTCTTGTGTTGAGTTTATCCATAGA
AAATCTATGTTAAGAGATGGTGCTTGTTTTAAATTGTATAAATCACAAGCTTAAAGGATT
CTATTCAACTAAAGTAAGATGGAGTTGATAAGAGGCCAAGGTATGAAAACTTCCTCTCCT
TCAGTTGTTTTAGTATTCTATCCTTAGTGGGATGTACCATAGTATAGGTTAAATTCCTTG
CAATATAAAATGTTCAATAGTGCATATAACTTTGACATCAACTATATGTGTGCACTAATT
TAAAGGAATTTAGTCTATCCTTTTGGGTTTCAATAATGATGATTCATTTGCCATCCACAT
ATAAGGATCATCATTTGTGAAACTCTCTCTTGTGTTTTTAATGCTCTCTTTTCTAAGTGT
TACAACGAGGTCCTTCCAAGAGCTTTCAAGATGGATTCAAAATCTACGGATATAAGAGTC
TTGGTTGTTTCAATCATTGAGTTTCAATGGGTCTCATATCAAGTATGATTGAACCAAGCC
AAGATGAATGAAGTTCAAGATCGCTTGGTTGGATGAAATCATAAAGAGAAAAGAGATCAC
AGTGATTCAAGAAGGGAGTTATACTTTTTTTGTCAACCAAATAATGAAGATGTAGTGACA
TATTTATATGATATCCTTCATTATGAGTTTTGAGGTTCATATTAGCATGCTTTACCCTTT
AGGATTTCAATTGATATACTTTTAGTTCTTAAACTTTCAATTGGTTTGATTTTCATCATC
TATGTAAAGCATGTTATGTTAAACCAAGATATAGTGCAAACTTCTCCTTTAACCTCGTAT
TGTTGATGTGCATGAGTGTACTTTGTGTACTCTTGCATGCACAAATTGAGGGAGAGTTTA
GCCTATATCTTGTGAGGCTAATGTTTTCTTTCAAGTTCATGTTTTTTAGTCTCACACCTT
GGAGAACATCAAATGAGGATGAGTGGTTCCAAGGAAATGAAAGAGAATGAGTTCCTCTTG
AACGTTTAAAGAGGATAAGTTTCTCTTTGAAATGTCAAGCCTATCAAAAGCTAAGATAGA
AATTCATGATTATAATGAAGACCATATGACATGGAACAAAGGTGTGTCACTCCATGAACT
ATTGTATTACATTTTTTGTATCTAGGCTCTTACATGCTAGTGTGTGCATGTATATGCAAT
ATCTTAAGTCTCACCATAAGGTTGCACTAGTGGTGATGATTATAGAATCTCTAGATATTT
GATTAATACCTCTTGTGGTGATGTCATAAGTTTGTCTTAAGTCATCTTAGTGAGGTATGA
GTCAAACATGCTAACTTCTCAAGAATCTTGGCTTAAAATATTGTATATCATGTCTATTAG
TATACCTTTTGATTATGAGTAATTCCTTCAATTGGTGCAATTTCATATTTTCATACTTTA
TTTGTACCAAGGTTCAAATTGTAGAACTTAATCCCCTGACCTCACAATTCCAAGTGCATA
AGGTAAAACAAGTATTCATCACTTGTATGCACACATTTAGGGGGAGAATGGTCTATAATT
TGAATCTTTGAGACTAACTTTATTTTCAAGTCTATTATGTGTGTAGTCTCAAATTAGAAA
GGAATCTTCGGGCAAAGACAATCGCTTCCACTGCAAATTTTGATGGGTATCAAAGATTCT
TTGCTCCAATAAATGTATCTTCTATACATTTCATAAGAGAATGAGTTTCTCTTGTATATG
CTACTCCAACGTCATCTAAAATTGGTAAATATGTATCACATCGTTTTGGATTACAAATAT
CTGAAGTAGCATAGCTTATAGATTCTCCTGTCTAGAACTTAATTGATTAAATAGTGCACA
TGTTTCTTATGTTGCATGATTATGTTCAATTGATACTCCTTTTATGCCAATGGTACTTTA
AGTTGCAAATAAGTACTCTCAACAGGTATCAATTGAATTCATATATATGTGTGCACTAAA
ACTTGAGGAGAACTTAGCGTAATATGCAATTAGTGATCTGATTATCTATCAAATTGTATC
AATTGGTGGTTTTCAATTGATATTTTTCGTACATGATCACTAGTTGTATAATTCATACTT
GTGCAATTTTCATGTTGCCTCTTGTTATGATAAGAAAATGCTAGGTGACATCTAGACTCC
AGGTATCAAGATTTATCTTTCAATTAGTATGACAATATTCATTTGATATCTTGGACCTAT
GTCACAATTATGCCAACAAGAGATTGCAAAATGAACTCTAAATACAACACAAGTGTGGAA
CACCCCTTTGAAAAGGTAAAACGCAAAGGTACATCACTTATGACACTTCTCCATTACCTT
TGTGCCATATAAGGACCCTTTTCATGATAGTGTGTTCAAATCTTGATTAATCATAATTTC
TACCCTTTATATTCTTTATATCTTTTTTTGGAGATTTATGACAAAGGGGGAGAAATTGTG
CATTAAAGCTTACCTTTAGTCTTATGTAACTAAGTGTAAGAAGACTTTTGAAAAGGGGGA
GAAATAATTGACAAAAGGGGGTTGAATCATAAGTAAAACATAAGATGAAGTAAATTGATG
AGTGCATAATATGTCATGAGCATCACGTTTATTTTATGACACAAAGCACCCTATGAATAG
TATGATATAAGTTGTCTTCACTCTTTGACCCAAATATGTGGTTTTGGCATCTGAGTACAA
AATTGGTATTTTCTGAAATGCACATATTTAGGGGGAGGAAACTATATCATAGGATTCAAA
ATCTTATTTATCAAATCTTATGTAAGCTTTAAATGGTTTGTCATCAATCACCAAAAAGGG
GGAGATTGAAAGTGCATTCATCCCTTTTGTGAGTTTTGGTGATTTGGATAACAACACATT
TAAAGGTCTAACAAGTTTGCCAAGTGTTGAACAGGAAATTCAGTATGATGAACATACTTG
AATAGTGTATAATGATCAGTGAACAAGGTTCAACACAAGGTCAAATAACCAGTGAGACAA
TGCAAATGGATATAATATGGTCTCTATATTGGTTTGGATATATGGACAAGTCCTGAGAAA
TCACTATGCATAAATATGATCATAATAGAGGTTGAAGTGATTAAGAGGATTGGTCAAGCC
AAAGTGAATAAGATATGAGGAATCGTGAATTGGCTTGACCATATTACTATTAGTCCATAT
ATGAATATATGAGAATCAAACTAGAGCTTGATTGATCTTAGCAGTTATATCTAGATGTCA
TTCAAGCAAGGTTCACAATATTGAAGAAATGATTCTCTCAATGGATGCTCAATAGGATGT
GACTCAAGAATGGCTTGATAGGGTGAAGATAGCAAGGAAAGGGCTTCGAGGAACTAAGCG
AAGGTGAAGGCCAAGCGACGGCTTGTAGACCGAGGTACCATGGCTAAGGTGAAGAAGAGA
GTACTTGCACTAAGTCGATGAACTAATCAGCTATAAAGAGTTACAACATGTTGATGCATC
AGTAAGGTGACTTGAAGCCATGATTTGAACTCATATATGGTGAAATGGCACAAGTCACAG
GCTCGATTTGTGTTTGCTTCAAAAGGTGAGACAAGGATGTTAGTGATCCTTATGAAGCAA
CACCATGGAGAAATCACACATGAGACACCAATGACTCAAGGAGTTTACTTAATTATATTT
TATTTAACTTGAGTATAGGAATCGTCGTACTATCAAGGGGGATCCATAAAGAAGGTTGGT
GTTGGTACTAAAGCTCAAAATCCTTGATCTAAAACTTCCATTTTACCCTGGTTTCACTTC
GGTTTTCTCAAAATCTGTGCAACAGTTTCAAAAACCGGTTCAACCGGACCTAAAACCGGT
TCAACCGGTTTCTGCACTGTTCCCCTCTGTCACTGCCAGTCTGCCAGTCAGTCCTGTCAG
AAAAAGTCGTGTGCAGATTTTTGGAAAACCGGTTCAACCAAATTTTGAATCCGGTTCAAC
CGAATTTGAAACCGGTTCAACCGAATTTTGGTCCGGCTCAACCGAATTTGAGTCCGGTTC
AGTCTCCGGCTGAGTCCGCCAGTGAACCGAAAACCGACTGGTGGAATCCGGTTCAACCGG
TTTTAGAACCGGTTCAACCGAATTTCAGTCAGATTTCCCCAACGGCCACTAGCTTTTGGG
GGCACCTTTATATACACCTCCCACACTCTTCCCCATAGCAGAGCACGCACAAAACTTCAT
TCCCAACCTGAGAAACACCTCCCACTCTCTCTCACACACCTCTTGCCTCTCCCATTTCAA
ATCTTTGGAGAGAAATCTTTGAGTGAGTTTGAGAGCTGCGGTTTTTGTGCTTCATCTCCA
AATCTCTCTTGCTCTTCTTGATTCGAGCTTTGGTACTACATCGAGTTCTTTGTGAATTCA
TTACTCTTGGAGCTTCTAGCTCCTAGACGACTAGGTGTCTCTTGTGAGTCTCCAAATCTT
GTGGAAGACCACAAGAAAGTTTGTATTACCCGCTCGTTTGAGCAAAGATTATTGTGTGGG
CTTGACCTTTGTGGTCGGCAAAGGGAGGATTAGGGTTGAAAGAGACCCGGCTCTTTGTGG
GCGCCTCAACGAGGAAGTAGGGCACCTTGGTGGTGTGACCGAACCTCGGGATAAATCTTG
TGTCTCTTGTGTTCTTGCTCATTGTGTTTGTTTGTGTTCTTCGTTCTCTCACCATTGCGT
GGAAGATTTGTTTATATATATTTGGTGTGTGGATTTTGAGAAGTGCC
>G13030-Map7#CLASSI/LTR/Gypsy
TGGGGGCTTTCTTCTCCGCCGAAGGTCCTTAAGACAAAAACACCTTCGGCAAAATGATAT
AGAAGTCTTCCCAAAGGTTCTCAAGATGAAGACTCTGCGTAGAAACAACATTGCCAAATG
CCGAAGCTACTATCAGCTTCGGTTCAAGTCAAGCAGAGGAAGAAAAGACCAAATAGACCT
TATTAATCTAGGTTGTCTATAGAAAAATGCTGAGGGTCATGAATGTAATTTCACCCGGGC
TGCGCCCAGTGCCTATAAATAGCTGAACAGTAACACCATACTATTCATGCTAGATTGTAA
TCACTCTCTCACGTCTTCACCTTCGAGCAAGCCGAAGGTATCTATGTAATATGAATTCTG
TCAATATTCGTACATATTTTAGAGGATGCAAATATGAATGAATTAACGAAATGCAGTTAC
TATTTTCGTTCCTTTGCATTCCTGTTCACATATTAAATGAAGAAGGTATGTCCTTCACGA
CCTTCATCTGATGAGCATTATATCCTCAGGAAGATAATGCTTTGAAAGACGAAGGTCCCT
AATAACTAACAATTGTGTTGCCTTGTTCTTGATTCACAGCATTTGAGAACAAGCGACCAA
CA
>G10532-Map8_reversed#CLASSI/LTR/Gypsy
ATGTAACACCCCAGGTGTTACCAAGGTGCTGGCTCCCTAATGGCACATATACCTATTATC
ACATGTGGTTAAAACTTGGAGGAGAGGGAGCACTTAAGACCTTGGAAGCATGAGTGAGTT
AAGAAATGCCAAGGACCAAAGCATTACCCAAGCTTTTAGGCAATAATCACCTTGGGCAAG
GAAGGATTGAACCTTGGGACCCCCCCTCTCTTGAAGCCTTTAGTTGAGAGAAAGATTAGG
CAAATGCACATTTCATAATTTAAACCCTTAACCAAAGTTTAAGAGTACCAAAATGTTTAC
AAAAGACAGTAAAGGAACTTTACAAAAAGACCCCTATAAGACCCCTAAATCAGCCCCCAA
GTGGAGAACACTATGGAATCACCCCCATTCCTTCTAAGTCCAAAATCAACCCTAATCTAG
AGATCAGGGGTGTTCACCTAGCTAATGGCACCAAAACCCCAGGGTCTAAATAACAAAAAG
GAGCCAAATTATCTAAGGAACCCCCTGGAAGAGTTTGAACCCAAGCCAAGACCGTTTGAC
ACGAGTTGGCACCTGTTTTGTCTCGGGTTGAACAGTGCAGACAGACAAGACTTGGCGCCA
CCATATCTTCTAAACCAGACCCGATCTTCCCTTGGAACTCACATGAACTAGGTAGCCCTA
GGCGCAGGGAAGAAATCTTACACAAGCCATATGGCAAGATTCGCACGTTTGGCTGCTCAG
CAGGCGCAAGAACAAGGGCAGAAAGCAACGACCACGTGTTCGACGCGCTCTGGGCTCGCC
AGAGCACGCCCGACGCGCGCCCCGCGTGCCCCGCGTCGCGCCAAAGCCCAGCCGGCGCCA
TGGCCCGCGCCCGCGCCTATAAAGCACCCAGGGACTTCGACCGTACCCCTCCGCACGCGC
TCGACCTCACCGGAGCCCAAAACCACCGGCGTTTGCCCGTGCACGGCGTGCCCGCGGCCG
CCCGATCCCCCCGCCACCGTAGACCGGCCAACAGAACCCTTCCCAACCCCGTCCGACCCT
CGGAGAAGACTGTGCACACCTCGGTGAAGCTCCCCGAGCGAGGAATCGGAGTTTGCTTCG
CCGGAGAGGCCAGTCCACGGTCGCCGGACTCCACCCGACCGCCGGCGAGCGTAGACCGGG
TAATCCTCTGCTCCATTCTTCGATTCCTTGTGCACATAGCCTCTACGTCACCCCGTGAAG
CTCACCGTGCCATTGGATTGAACTAGGTCGCCGTGGTTTGGCCGGAGCACCCGCCGCCGA
CGAGAGCACCCGCCTGCGCACGTGGACCGGACGATTCCGGCCACCCCCGCCGTCGAGCCG
TACACCGTTGTGACCGCCAGGACCTCCCGGAGCCAACCCCGCCCCTCGCCGGACCTCTCT
CGCCGCCGGTAAGCCGCGCCGCCCTTTTCTTTGTCGCGGGTACTGTTTAAACCTAGGGAG
GGACCGCGGGGGAGAAGAAGAGAAGGCTAGGGGGTTTTGCGCATTGTCAGTGACTCAGAG
GAATAGTAGCGCAGGGGTATAACTGAGAGAGTTAGTTTGGAAAGAACCCGAGGACTTCGG
TGCAAAGTGGTTTTTTCCAGGAAACCTTTTATTAAATCTGATTTAAAATTCAAACAGAAC
TTGAATAATTCATATCTTCTGTTTTATTCACCCAAATTGAGTCAAACCAATTTTGCCAGA
TCTTAAATAATGTAAACTACTTAAGAAAAATATAAAACCCCTAAGTGTTACAGAAAACTT
TAGGGTTCTGATTTAAATATTGATTTGGCCAAAAGCTAAATAATAGGAGGAAAAATAGTT
GCACTATTTAACTGAGGTTAAGAAAATTTAGAGAAGTACTTGACCACCTACTGACCTATT
TAAAAATGATAAACCCCTCTGTACACCCCATTAAGGTAGAGTTTGCCATTTATTTTACAT
TGTGCTTAAAGTTAAAGAAAATAGGAAAGGTGATTTAAATAAGGAACCAGGGAGCACCCA
TATTTTTGTTAGTCTACTTATTCAGTGTAGTTTACTAGAAAAATTTATTATACTCTGGTT
TAGTATAAAATAATTGGGATACCTTTTATTTTAAGAAAACAAGGAAAACTTAGAAAAACC
CTACAAAAATAACCCCAAGGTAAAAACACCCCAAACCTTGGGATAATTAATGTTTTGTTA
TGAAGAACATAGGAAAAATATGAAATCTGCTGTTTGACATTTTTCAAATAACAAGGCAGT
AGAAAGTGCCTTTTTGGCATTAAACTTTGGAAAATCACAACTAAATAACCATCAATTAGC
TTTCTGTGATTTTTGGCACAGAAGCTTGTTATTACTGTTAGATGCCAACAAAAATAACCC
TTAGGACAGAACCCACCCCTAGTTAAGAGTTGTAGTGCAAAGTGAGCCCATTTGCCCAAC
TTTTGATTATTTTTGTCCAAGGCATAGCCTTTTTATTTTGAACCTCAAATTCCTAGAACA
GGCTATAGTGACCAATGGCAACCCACTGTAATTTTTACAGGAATTTTTGGAAAAAGTTAA
ATCACTGTTGTAGTTCAAACCTACACTAGAATTCATAAATAGAGAAATAAAGAAGGGGGG
AAAATGAATGATGGAAACTTAGTGTCATCCTAGCCCAACTAGCAAAACCCTTTGTTTTAA
ATTGTCCACTGAAATATATAAGGGGAAAAAATACAAATCCACTATGCTTATCCTTAACAA
AACCTAAACCTAGAGTGATAAGCATAAACCACTAAAAGCCACGTATGACCAAGAAACCCT
AAGTTACTAACTAACTTAGTTTTTCTTCCTTTAGCATAATGTTGATTAAATCCTGCATAA
TCATGACATACATATTCATTGCATTTCGATAGATTGCAACCTCGCTGACGGAGAGTACGT
CCTCGTGCCGGAGCAAGGAGCTGCTCAGGAGGTAGCCCAGGATCCAGCACCAGAGCCTGC
ACCAGAGGATCTGCCTGCCACTGCTTTGGAAGGCAAGCCCCGGTTTTATGCATAACCTGT
TATTTATGCTATTTTACTATACTTAATGATTGTAGGATTGAATGTGCACTTAGGTGTAGG
AGTTGTGTTGAAAACCCTAGTTGCATGATCTCAGGAATCCTATTGAGATGGATACTAGTA
TGCTAGGTCGAGTAGCTGCTTTATTAATTAGGGATCTCGGTAGAAGTCGAGTGATTTTTC
TAGCACTCGCGCGAGGTCAGGAAATTGGTTGTACCCACTTTCATATCATAATGATGCTGG
TTTGTGGACAACAATCCATGGGGATTGGTTGTCTACGGGATGGAAAAATTGGAATAAGGA
TTAAGGTGTGGATACCGTGAGTCAAGCGTTTGAACGTACTAAGCACATGCCGAGAAATAT
GGTAAATCGGTAAGCCTAGTACCTGAGTGAACCTGGCAGTGGACATTTCCCTCCTCACGC
GACCTGAGACGTGGTCTCCCATTCCGGTTATGGTGGGTACAAGTGCGGTCACTGCACGAC
GGCAGTCGGGGTCAGTGAGGCATTGTACGCCAAGGCGGTGAGCCCTGATCTGTTGACAGG
GAATCGATGGGGACGGTTGTATGTGTGTGGGGACGGAGTGCCCCTACATGTCGTGTGTTT
AGGTTTACCTTGCAAGGATAAAAACTCGATTCGAATCGTCTGCTTCTCGCAGCTAATGAG
ACTGCTTGATCCATGCTGCTACATTGAGTAACAAGTGGAAATATGATGAGTTGATACAAG
ATGTTGATTGCTAAAAATGTTTGCTACTATGTATGAGTAGATAGTACATATTTAGCCTTA
AGAGAGTCACACTTAAACTTGACAAAGCTAAAACTTGATTTAGAAACTCAGCTAGTGCTT
TTGGCAACCAAACCCCACAGCCAAACAGCTGCATGTCTAGAGGTAGAGGAGTAGACTCCT
CACACCGGGTAAGTCTAGCTGAGTATTAGTATACTCAGCCTTGCTTGTGGCACAATTTTA
CAGGTTCTTTGGAGGACATGGTTGCTGGAGTGACTTGGCCGTCCATCTTGCCACCGGGTT
GGACTGTCGAGTGGGACCCCGCCTCGGCTGAGGAGGAGCATGAGGAGTGATGGGACAGGC
TTCCCCATCTCTCCATTTATTTATCGTTAGTTTTATTCCGCTGCACTTCGAACAATGATG
ACTACTTTTGCAAAAACTCCGATGATGATGTAATAATTTAATACTCCTTAATGTATGGTT
TTATGCTTTATTGTATTTGCTCTGTGACTCACCATCGAGTGAGATTGTGGTACTTGATCC
TGTCAGTGGCCTCGTCGGGACTAGATCCGAGGGATTGACGGGTTATTCCCATTTAAGTGT
GGTCTAGCCTCTAAGGCGGGACTTAGGCACTTAAGTCGGAATAATTCGGGCAGTTCCGCC
ACAGCTGGTATCGGAGCTTGTACCACCACAGAGGAATCAATAAACTATAAATACCATCCT
TTTCCAAAGTAAAACTTGATAGAAACAAATGTTGGATAGATCGTAGGACGATCAGGATAG
ACCTAGGACGTGAAGCCTTAGGATGATAGAGGGGTAGTTAGGTGGCTAAGTGATTAAGCC
CTACAGGCTACTATAAGGGATGGGAGTTCTTCCCTATTCCCTTTACGATTGATGTGAGGT
CGTTCAGGACGAGCATGCATGCATTCTTAAATTAAACTAATGGATAATTGGGTAAGGACT
TTAATACAAAATGATGACCAACTAAGTACCCCAGTACCATTGTTGTAGTTAGAGAGAGGC
TGAGTTGTGTTTCCTTTTTCTTTTTATAATTCTTTTTCTTTTACTTACGCTTAACCGTAC
ACAGATGACTTCCCACGGATCCTCGGACGAAGGGAATGCACTGTCCCACACTGACGGGCT
TGCACGAGAGGGCTTTCCCCGTATTTTGTGGGAGGTACTTCAGGGGGCCGGATACACGAC
GCCTCCTCAGTACGCGGTGCAGCAGTTCGAGAAGCACCGAGTGCCCCGCTGTAGGGTGAG
GATGACCCTGGAGCCTCATCCCCTGCAGCCAGGCTGGCGTTCGCTGGACTCTGAGTCCTT
TGGATACCGGGCTGAGGATACGATCGAGGCAATTGCTCTGCACGGGTTGACCACTTTCTG
CGGATTCCACCCCTTGGAGCTGTCCACCCACCCCATTGGCTTGTTCCCCGCTGAGAAGGA
GGACGACCCAATGTGGAAGGATCGGGTGGAGCATGCCAAGGACATCTGGGCTATCTACCC
AGGTCAGACTGCTCACTTGACAGTGCGGTGCATGAATGCCCTGTACCGTCTGCAAGTGAT
GCGTGGTGAGGCAATGTCCCATCTGATGGCACTGTTGGAGGCAACTAAGATCACCCTGGA
TAACAGAGAGGAGCTTGTGGTTGATTTGTCCACTGAGATGGTGGAAAAGGACTTACAGGT
GGAGCAGCTGTCAAATGAGATCCAAGAGCTGGAGGAATTAGTGGGGACCAGGGAGAACAC
CATCGAGGTTCTTGAGGATCAGCTTATCAACACCCAGCAGCAGCTTGCCGAGGCTAATGA
GCACCTGGATATGCATCACCAGGAGATCCAGGATATGGAGGCCAACGAGGATGTCGACAT
CGAGGGAGGAGAGGAGCCTGCCTCCAGCTTGGACACTGCTGGCTCAGGGAGACCACCTTC
CCCCGAGTCGAGTGTTGCCTCGTTCGCTCACTAGGTATCAGGGGTAGGGCTAGAAGTCGG
TGATGGTGGGACTCCTCAAAGCTAGCTTAGCTTTTGCACCCTTGGGGTACTAGGCTAGAT
AGAGTTGAGTCTTTTTGGGCTATTGATGTAATCGTGATAAACTCTTTTGGAAGCATGGTT
GATGGATGATGTTAGTCTTAATTTGAGAAGAAAAGTTTATGCCTTGTGAAATCCTTTATG
TTTATGCAAGAATCTATCAATTTCGCCTTTTGACTCTTTCATCGCGATTGAACCTTGAAC
CTTAAAGATGTGTTATTGAGAATATATGTGATTTTTCAGATGGCCGGGAGAGCGCGTCGT
GGTCAGAATGAGCGCGTTCCTCCACCGCCGCCACCGCCTCCCACTCTGCAGGAGCTAATG
GCTCAGCAGAATGAGATCTTGAGGCAGCTAGCTCAGCGCCAGCCACCACCTCAGCACTAT
GGTGGTGGAGATCATCAGCGTCACCCCGCGGCAGCCACCTACCAGGAGTTCCTCAGTACC
CAGCCACCATTGTTCACCAGGGCAGAGGACCCACTGGATGCGGATGTATGGTTGAGAGTA
GTGGAATCCAAATTCCCGCTACTCCATGGAGTTTGCTCAGAGGTCACTAAAGTCAGGTTC
GCCACCCAGCAGCTTCGCGGACCCGCAAGGACTTGGTGGGACCATTTTCTTGCTATGCAG
CCAGATGACCGAGAGGTGGAATGGAGAGAGTTCAAGGCAGCTTTCAGGGGGCACCATATA
CCAGCCGGTATTATGGACCGAAAGCTCAACGAGTTTCTGGCACTCACTCAGGGAAACAGG
ACAGTGTTGCAGTATGCTCAGGCCTTTAATGACCTGTGCCAGTATGCTGGGTATCATGCA
GACACGGACGAGAAGAAGAGAGACAGGTTCAGGAGGGGGCTCAGCACTAAGCTCCGTGAC
CGTCTCAACACCGTCAGGGCCAACAGCTATAATGAGTTGGTCAACATGGCCATTTCTCAG
GAGGACTGTATCACCGCTCGTCAGGCAGAGAAGAAGAGGAAGACCCCTGTGGCAGGACCC
TCAGCTCAGCCACAGCGCTTCAGGATTGTGTCTGACACTCAGAACAGGGGACCTCAGCAG
CAGCAAGGGCGATGGGTGATCCGACCACAGCAGCAGCAGCAGGCACCCAACCGCACCCAG
TTTCCAGCTCAGAGGAACAATCAACAGCAGCAGCAATATCGCCAGGCAAATGACAACAGG
TGTTTCACATGTGGCAACACCGGACATTATGCCAAGAATTGCCCCAGAAACCAGCAGAGG
CAGGGGCAGAATGTTAATCAGAATCAAGGCAAGAGGACAGAAGGTGCAAGTGAGGCAAGG
CAGGCTGAACTTCACCACCATGGCTGATATTCCAGAGGGAGCACCCGTCATGACTGGTAT
CTTTACAGTTTTGAATTATCCTGCTATTATTCTTTTTGATTCTGGTGCATCGCATAGTTT
TATCAGTGCCAAATTTAGTGCCAAGTGTCAGTTACCTTTTCACCACACCAATGGGGGTAT
TACAATTTCAACACCAGGAGGCAGGGTTGCCACCTACCAAATCAACAAGACATGTGCCTA
TAAAGTTTGGTAGTCTTATAATTAAAACCACCCTCCTCATTTTGGGTTTGGATAGTGTGG
ATATCATATTGGGAACTGACTGGTTAACCAGGCATCAGGCAGTGATTGGATATTGCAGCT
AGGGCCATTGAGGTGCACTCACCGACTTGTGGTGAAACCACATTATATTTGCCTGACCAA
GGTTGTACCCGTTCTTGTGCTTTCGTTATGATAGAATCCCCAGTGGAAAGGATCCCAGTG
GTCTGTGACTACCCAGATGTTTTTCCGGATGAATTGCCAGGGATGCCACCTGACCGAGAC
ATCGAGTTCGCAATCGAATTGCAACCCGGGACTGCTCCTATCTCCAAGAGACCCTATAGG
ATGCCTCCCGCGGAATTGGCAGAGTTGAAAAAGCAACTGCAAGAGTTGTTGGACAAGGGG
TTCATTCGCCCAAGTACCTCACCTTGGGGATGTCCGGCTTTATTTGTGAAGAAAAAGGAT
GAGAGTTTGAGAATGTGTGTTGATTACCGCCCTCTCAATGCGGTGACTATCAAGAACAAA
TACCCACTGCCCCGCATTGATGTTTTGTTTGATCAGTTGGTGGGAGCCAAAGTGTTCTCC
AAGATAGATCTTCGCTCGGGTTACCATCAGATCAAGATCCGTGCCAGCGATATTCCCAAG
ACGGCCTTCTCAACCAGATATGGGCTTTATGAGTTTTTGGTGATGTCTTTTGGGCTGACC
AATGCCCCGGCTTATTTTATGTACCTGATGAACTCAGTATTCATGCCAGAGTTGGACAAG
TTCGTGGTCGTTTTCATTGATGATATTCTGGTCTATTCCAAGAATGAAGACGAGCATACT
GAGCATTTGCATATTGTGCTTCAGAGACTACGTGACCATCAGTCTTTATGCTAAGTTGTC
TAAATGTGAATTCTGGCTGAAGGAAATTAAATTCTTGGGTCACACAATTTCTCAGGATGG
GATATCTGTTGATCCTGAGAAGGTACAAGAGGTAATGGATTGGAAACCCCCGACTACAGT
GAGGCAGATTCGGAGTTTTCTGGGATTGGCAGGGTATTATCGACGATTTATTCCGGATTT
CTCCAGAATTGCCAAACCAATGACTGAACTGTTGAAGAAGGGAGTCAAGTATAATTGGAG
CCAAAAGTGCGAAGATGCCTTTCATACACTAAGGCAGCATTTGACAACAGCCCCAGTGCT
AGCTCAACCTGATAACACCAAGCCCTTTGAAGTTTATTGTGATGCTTCTGGTACTGGATT
GGGATGTGTCTTAATGCAAGATAACAGAGTAATTGCTTATGCCTCCCGAGCACTCAGACC
CCATGAGCAGAACTACCCTACACATGATCTGGAGTTAGCAGCCGTGGTTCATGCTCTCAA
GATATGGAGACACTACTTGATGGGAGCTCACTGTAACATTTACACTGATCACAAGAGTCT
CAAATACATTTTCACTCAGGCAGATCTTAACATGAGGCAGAGGAGATGGTTGGAGTTAAT
CAAGGACTATGATTTGGAGGTGCATTACCATCCGGGCAAAGCCAATGTTGTGGCAGATGC
CTTGAGCAGAAAGGCCCAGTGCAATTGTATGAGCATGGATGCAAGAGTTACCACCCTGTG
TGATGAGTTGTGCAAGCTGAACCTGGAAGTTGTTTCTTCAGGTGATTTAAATTATATCTC
GGTGGAGCCCACATTACAAGAGCAAATAGTCAGGGCACAGATTGAAGACAAGGGTGTTCA
GGTTATCAAGGAAATGATCAAGCAGAAGGCAGAGAAATACAAGTGCTTCCGTCAGGACAG
CAAGGGAATTCTATGGTTTGGAGATCGATTGGTTGTTCCCAAGGACCCTGAGCTCAGAAA
GAAGATATTGGATGAAGCTCACCTTTCAAAATTCTCCATGCACCCCGGCAGCAACAAGAT
GTATCATGATCTCAGATCCTTATACTGGTGGACCAGAATGAAGAGGGAGATTGCCAAGTA
CATATCCGAGTGTGACACCTGCCAGAGGATCAAAGCCAGTCATTTGAAGGCAGCAGGCCC
TTTGCAACCCCTTCCCATACCATCTTGGAAATGGGAGGACATTTGCATGGACTTTATCGT
GGGATTGCCCAATACCTCCAGGCACCATGATTCCATTTGGGTCATTGTGGACAGATTGAC
CAAGTCAGCTCATTTCTTGCCAGTACACACCACCCACAGGACGGAGAAGTATGCGGAAAT
CTACATTGATCAGATAGTTCGTTTGCATGGTATACCAAGGACTATAGTATCAGACAGAGG
AGCACCATTTGTGGCACGATTTTGGGAGCAATTGCAGGAATCACTTGGGACCCATGTAAT
ACGAAGCTCAGCATACCATCCTCAAACAGATGGCCAGACAGAAAGGGTAAATCAGATTTT
GGAAGACATGTTGAGGGCATGTGTGCTACACTACGGAAAGGATTGGGACAAGTGTCTTTC
TTTGGCAGAGTTTTCTTATAATAACAGCTACCAGTCCAGTTTGAAGATGGCACCTTTTGA
AGCCTTGTATGGGAGAAGGTGTAGGACCCCGCTGAATTGGTCTCAAGCAGGAGAGAGGGA
AATATTTGGGCCAGATTTGGTACTTGAAGCAGAGGAAAAGGTCAGAGTTATTAAGAAGAA
CTTAGAAGCTGCTCAGGCCAGGCAAAAGAGCTATCATGATAAGAGGCGGAAGCCTCTACA
GTTTGAAGTGGGAGATCATGTTTATCTTAAGGTGTCACCCACCAAGGGTGTCTAGAGATT
TGGGATCAAGGGCAAGTTAGCTCCTCGCTACATTGGACCCTATGAGATCAAGGAAAGTTG
TGGACCAGTAGCCTATCAATTGGAGTTGCCACCCCACATGTCAGCTGTTCATGATGTGTT
TCATGTATCTCAGCTGCGGAAATGTGTCCGCCTACCCACTGAAGTGCTACCTGAGCCAGA
CATTGAAATAGAACCAGACTTATCTTATCAAGAGTACCCCGTCAAGGTATTGGATCAGAA
AGAGAGGTCAACGCGGGCAAGGTCGATCAGAATGTATAAGGTTCAGTGGAGTCACCATTC
AGTAGAAGAAGCTACATGGGAGACTGAGGATTTTCTACGCTCTCGCTTCCCCGACTTTCT
GCCCAAAGGAGTCGGTACGTAAACCCCAAAACCCCACCCCCACCTGCCCTTTGAATACAA
ATATAAGAAAAACTTAGATGATAAGGGTAGTCTAAGTTGTGGTTTTAACTTAAAAAGGAC
TTCCTTCTGAAGTCGCAAAGAGAATGACATTCGAAGAGCAGTTAACAAGAGAAACTTGGA
TAAAGGGAAGGGTAACACACCAGCACACCTTCATAGCACCCCCAATAATCTCGGGGCGAG
ATTCCTTTAAGGGGGGAGGGCTGTAACATCCCCAGGTGTTACCAAGGTGCTGGCTTCCTA
ATGGCACATATACCTATTATCACATGTGGTTAAAACTTGGAGGAGAGGGAGCACTTAAGA
CCTTGGAAGCATGAGTGAGTTAAGAAATGCCAAGGACCAAAGCATTACCCAAGCTTTTAG
GCAATAATCACCTTGGGCAAGGAAGGATTGAACCTTGGGCCGCCCCCCTCTCTTGAAGCC
TTTAGTTGAGAGAAAGATTAGGCAAATGCACATTTCATAATTTAAACCCTTAACCAAAGT
TTAAGAGTACCAAAATGTTTACAAAAGACAGTAAAGGAACTTTACAAAAAGACCCCTATA
AGACCCCTAAATCAGCCCCCAAGTGGAGAACACTATGGAATCACCCCCATTCCTTCTAAG
TCCAAAATCAACCCTAATCTAGAGATCAGGGGTGTTCACCTAGCTAATGGCACCAAAACC
CCAGGGTCTAAATAACAAAAAGGAGCCAAATTATCTAAGGAACCCCCTGGAAGAGTTTGA
ACCCAAGCCAAGACCGTTTGACACGAGTTGGCACCTGTTTTGTCTCGGGTTGAACAGTGC
AGACAGACAAGACTTGGCGCCACCATATCTTCTAAACCAGACCCGATCTTCCCTTGGAAC
TCACATGAACTAGGTAGCCCTAGGCGCAGGGAAGAAATCTTACACAAGCCATATGGCAAG
ATTCGCACGTTTGGCTGCTCAGCAGGCGCAAGAACAAGGGCAGAAAGCAACGGCCACGTG
TTCGACGCGCTCTGGGCTCGCCAGAGCACGCCCGACGCGCGCCCCGCGTGCCCCGCGTCG
CGCCAAAGCCCAGCCGGCGCCATGGCCCGCGCCCGCGCCTATAAAGCACCCAGGGACTTC
GACCGTACCCCTCCGCACGCGCTCGACCTCACCGGAGCCCAAAACCACCGGCGTTTGCCC
GTGCACGGCGTGCCCGCGGCCGCCCGATCCCCCCGCCACCGTAGACCGGCCAACAGAACC
CTTCCCAACCCCGTCCGACCCTCGGAGAAGACTGTGCACACCTCGGTGAAGCTCCCCGAG
CGAGGAATCGGAGTTTGCTTCGCCGGAGAGGCCAGTCCACGGTCGCCGGACTCCACCCGA
CCGCCGGCGAGCGTAGACCGGGTAATCCTCTGCTCCATTCTTCGATTCCTTGTGCACATA
GCCTCTACGTCACCCCGTGAAGCTCACCGTGCCATTGGATTGAACTAGGTCGCCGTGGTT
TGGCCGGAGCACCCGCCGCCGACGAGAGCACCCGCCTGCGCACGTGGACCGGACGATTCC
GGCCACCCCCGCCGTCGAGCCGTACACCGTTGTGACCGCCAGGACCTCCCGGAGCCAACC
CCGCCCCTCGCCGGACCTCTCTCGCCGCCGGTAAGCCGCGCCGCCCTTTTCTTTGTCGCG
GGTACTGTTTAAACCTAGGGAGGGACCGCGGGGGAGAAGAAGAGAAGGCTAGGGGGTTTT
GCGCATTGTCAGTGACTCAGAGGAATAGTAGCGCAGGGGTATAACTGAGAGAGTTAGTTT
GGAAAGAACCCGAGGACTTCGGTGCAAAGTGGTTTTTTCCAGGAAACCTTTTATTAAATC
TGATTTAAAATTCAAACAGAACTTGAATAATTCATATCTTCTGTTTTATTCACCCAAATT
GAGTCAAACCAATTTTGCCAGATCTTAAATAATGTAAACTACTTAAGAAAAATATAAAAC
CCCTAAGTGTTACAGAAAACTTTAGGGTTCTGATTTAAATATTGATTTGGCCAAAAGCTA
AATAATAGGAGGAAAAATAGTTGCACTATTTAACTGAGGTTAAGAAAATTTAGAGAAGTA
CTTGACCACCTACTGACCTATTTAAAAATGATAAACCCCTCTGTACACCCCATTAAGGTA
GAGTTTGCCATTTATTTTACATTGTGCTTAAAGTTAAAGAAAATAGGAAAGGTGATTTAA
ATAAGGAACCAGGGAGCACCCATATTTTTGTTAGTCTACTTATTCAGTGTAGTTCACTAG
AAAAATTTATTATACTCTGGTTTAGTATAAAATAATTGGGATACCTTTTATTTTAAGAAA
ACAAGGAAAACTTAGAAAAACCCTACAAAAATAACCCCAAGGTAAAAACACCCCAAACCT
TGGGATAATTAATGTTTTGTTATGAAGAACATAGGAAAAATATGAAATCTGCTGTTTGAC
ATTTTTCAAATAACAAGGCAGTAGAAAGTGCCTTTTTGGCATTAAACTTTGGAAAATCAC
AACTAAATAACCATCAATTAGCTTTCTGTGATTTTTGGCACAGAAGCTTGTTATTACTGT
TAGATGCCAACAAAAATAACCCTTAGGACAGAACCCACCCCTAGTTAAGAGTTGTAGTGC
AAAGTGAGCCCATTTGCCCAACTTTTGATTATTTTTGTCCAAGGCATAGCCTTTTTATTT
TGAACCTCAAATTCCTAGAACAGGCTATAGTGACCAATGGCAACCCACTGTAATTTTTAC
AGAATTTTTGGAAAAAGTTAAATCACTGTTGTAGTTCAAACCTACACTAGAATTTATAAA
TAGAGAAATGAAGAAGGAGAAAATGAATGATGGAAACTTAGTGTCATCCTAGCCCAACTA
GCAAAACCCTTTGTAAATTGTCCACTGAAATATATAAGGGGGAAAAATACAAATCCACTA
TGCTTATCCTTAACAAAACCTAAACCTAGAGTGATAAGCATAAACCACTAAAAGCCACGT
ATGACCAAGAAACCCTAAGTTACTAACTAACTTAGTTTTTCTTCCTTTAGCATAATGTTG
ATTAAATCCTGCATAATCATGACATACATATTCATTGCATTTCGATAGATTGCAACCTCG
CTGACGGAGAGTACGTCCTCGTGCCGGAGCAAGGAGCTGCTCAGGAGGTAGCCCAGGATC
CAGCACCAGAGCCTGCACCAGAGGATCTGCCTGCCACTGCTTTGGAAGGCAAGCCCCGGG
TTTATGCATAACCTGTTATTTATGCTATTTTACTATACTTAATGATTGTAGGATTGAATG
TGCACTTAGGTGTAGGAGTTGTGTTGAAACCCTAGTTGCATGATCTCAGGAATCCTATTG
AGATGAATACTAGTATGCTAGGTCGAGTAGCTGCTTTATTAATTAGGGATCTCGGTAGAA
GTCGAGTGATTTTTCTAGCACTCGCGCGAGGTCAGGAAATTGGTTGTACCCACTTTCATA
TCATAATGATGTTGGTTTGTGGACAACAATCCATGGGGATTGGTTGTCTACGGGATGGAA
AAATTGGAATAAGGATTAAGGTGTGGATACCGTGAGTCAAGCGTTTGAACGTACTAAGCA
CATGCCGAGAAATATGGTAAATCGGTAAGCCTAGTACCTGAGTGAACCTGGCAGTGGACA
TTTCCCTCCTCACGCGACCTGAGACGTGGTCTCCCATTCCGGTTATGGTGGGTACAAGTG
CGGTCACTGCACGACGGCAGTCGGGGTCAGTGAGGCATTGTACGCCAAGGCGGTGAGCCC
TGATCTGTTGACGGGGAATCGATGGGGACGGTTGATGTGTGTGGGGACGGAGTGCCCCTA
CATGTCGTGTGTTTAGGTTTACCTTGCAAGGATAAAAACTCGATTCGAATCGTCTGCTTC
TCGCAGCTAATGAGACTGCTTGATCCATGCTGCTACATTGAGTAACAAGTGGAAATATGA
TGAGTTGATACAAGATGTTGATTGCTAAAAATGTTTGCTACTATGTATGAGTAGATAGTA
CATATTTAGCCTTAAGAGAGTCACACTTAAACTTGACAAAGCTAAAACTTGATTTAGAAA
CTCAGCTAGTGCTTTTGGCAACCAAACCCCACAGCCAAACAGCTGCATGTCTAGAGGTAG
AGGAGTAGACTCCTCACACCGGGTAAGTCTAGCTGAGTATTAGTATACTCAGCCTTGCTT
GTGGCACAATTTTACAGGTTCTTTGGAGGACATGGTTGCTGGAGTGACTTGGCCGTCCAT
CTTGCCACCGGGTTGGACTGTCGAGTGGGACCCCGCCTCGGCTGAGGAGGAGCATGAGGA
GTGATGGGACAGGCTTCCCCATCTCTCCATTTATTTATCGTTAGTTTTATTCCGCTGCAC
TTCGAACAATGATGACTACTTTTGCAAAAACTCCGATGATGATGTAATAATTTAATACTC
CTTAATGTATGGTTTTATGCTTTATTGTATTTGCTCTGTGACTCACCATCGAGTGAGATT
GTGGTACTTGATCCTGTCAGTGGCCTCGTCGGACTAGATCCGAGGGATTGACGGGTTATT
CCCATTTAAGTGTGGTCTAGCCTCTAAGGCGGGACTTAGGCACTTAAGTCGGAATAATTC
GGGCAGTTCCGCCACAC
>G11264-Map3#UNCLASSIFIED
TGGGCGCGCCCCCTTCAGGCTTGTGCGCAGGGACCTCCCATGGCCGTCGAGCTCCTGTCC
ATGGCGTCCCTTTCCCTCCAGCGCCTCCCTAAACTCCTTCCCCAACCATGGTGGGCGCGC
AGGTGTTCCCTGGCCGGCCCTCGTCTCTGGGGATGTCCATTTCGGCGCCCTCCTCTAGCT
CGGCGCCCCTCCCTGCTCCATTCTTTTTCCCCTTTTCTCTCTGCTCATGGCCGCTGGCAG
CCATGGCGCTGGCCCCTGCTCCATGCCGACACCCATGTTCCTCTTCTCTCTACCCCGAGC
ACCCTTCCTCCCTGCGCCCAGATCTTCTCCCTACTGCGCAGCAGCAGCCCTAAGTCCGTA
CCTTGCCTCTGCTCACCCATGGCAGCCGGTGTGGTGGCCGAGTTGAACCCCCTCCTCGCT
GTCCTCCGTGGTGCCCGCCGGCTGTTCGTCAAAATGCGCAGCAAGCCGCGCGCTGC
>G9810-Map5#CLASSI/LTR/Gypsy
GGGGCCTTCGTCTTCCGAAGGTCCTCAAAAAACATGATTTAACAATGTTTCTGGAGTGTA
ATACATGAACAGGTACCTTCGGACTCGGATCAGAACCACAGTGTGAGAAGCACGAACAAT
ACGAAGGTTGACGCAGCGCCGAAGCTACGCGCAAGGGAGCTTCGGCATGACAGCAGGAAA
GGGAACCGACTTAAAGGGGAAAAGGCTATTTAGACCTCGATGGATTACCTTAGGGTCATT
AGCAAATGTAAAGGGCATGGATGTAATTTCACATGGGCTGCGTCCCGTGCCTATAAATAG
ATGAACAGTGCCCCCGTACTGTTCACGCTGACTTGGCATTTGCTTTTGCGTCACGCTCGT
ACCTTTGTTTTCTGTCAAGCCGAAGGTACCAAATGTAATTCAATATTGTCCTTATATTAA
TTTACGATTATATACTGAGAAATATATATGATAATGTTATTGTTCACATTGTTTCTTATG
CTTTACATGCTCCATTCGTTGTTAATATTTATACTTATATGTATGTTGAAATGATGAAGG
TATGTCCTTCATGACCTTCGTCCGGAGATCATTATATCCTTGGGGAAATAATGCTTCGAA
GGACGAAGGGCATTAACAAGTAACCTGTTTTGGTGTTGCCTTGTTCTCAATTTATAGCAT
TTGAGAGCAAGTCCCCAACATTGGCGCCCACCTCCGGTGAACCCTCTTTTCGACCACCTT
CGGCAAGCACTGACCTTCGTCATGCCACCGAAGAAAGCTTCAGCGACAGGGGCTGCCGCA
TTGCAGCCACTAGATCCAAACCAGGAGACCCTTTCTCTTCGAGAGGCCCGAAGCCAGAAG
AGGAAGGCCACTAGTCCAACACTCCAGGAGGAGGAGTTGGACCAAGAAATCAGAAACATG
GAGATAATCCATCAGCAAGTGCAAAGGAAGAAGGAGAAGATGGCCCGACTGGCTGATCTT
CAAAGGCAGATCGACGAAGCCACCGAAGAAGTACGCCACCTTGTTCAAGATGAGCAAGAT
CGAAGGCCCCAACACAGGGAGCTTCATCAAGAAGGCTTGTTCAACAACGATGGATGGTAT
GATGATTTTAATCATGATACCTTTACTTTTGATGATGCTTCTCCCTTGGCAGCAGAACTG
CAGGCTATCCCATGGCCCCCATCATACAAGCCACCTCAGCTTCCCATGTATGATGGGCAT
TCAGACCCGAAGCAGTTTTTGATGAGTTATGAAGCAACTATATCTTCATATGGAGGCAAT
GCAGCTGTCATGGCCAAGTCCTTCGTCATGGCAGTTCGGAATGTGGCCCAAACATGGTAT
TCTTCTCTTCGGCCAGGGACCATTACTTCATGGCAGAAGCTCAAGGATATGCTTGTGACA
AGTTTCCAAGGCTTCCAGACGAAGCCAGTCACAGCTCAGGCCTTGTTTCAATGCACGCAA
GATCATGAGGAGTACCTCCAGGCATATGTCCGAAGGTTCTTGCGTCTCAGAGCACAAGCG
CCTACAGTGCCTAATGAAATTGTCGTTGAAGCCATGATTAAGGGGCTTCGTCCAGGACCT
ACTGCTCAGTATTTTGCTAGAAAGCCCCCACAGACTCTGGAGAAGCTGCTTCAGAAGATG
GATGAGTACATCCGGGCTGACAATGACTTCCGCCAAAGAAGGGAGGAAGCATATAGGTTC
TCTGAAATGACCAGGGGCTTCAGAGGAAGAATCCACCCGAGGCACGTCAGGTCAATTCAC
AACTCCATCCAGAGTGATGACAGAGGAAGTCAACAGCAGAGACCACAGTATTCTTCACAA
GCTTCGGGACAGCAACAAAGCTCTTTCCGGCCGCCAGCTCCAAGAGGCAGAGGCGCCAGG
GGCTTCGGAGGAAGATATGGGGACCAGCCCAGGAAGATCTACTGTCTATTTTGTGGTGAG
GACAAGGGCCACAATACAAGAACGTGTCAAATCACCATCCAAAAGCAAAAAGAAATTGCA
GAAGCCGAAGCCCAGAAAAATCAGCCGAAGCAGGTCCTGCACACTGCTTCGTGTCATTCA
CCCTACATACCAGAATATGTGGGTAATCATCCCGCAGCTTCTGTTGCTTCGGCTAGTCAG
CCGCAAGTTTCTTGGCCACAACTTCCACCTCCGCCGCCACTACAGCCTGTCTACTCACGA
GGTCAGCAGCCAGAAGGGAGCCAACAGACCCATCAGCAGCGAGATTTCAGGGAGGGGTCC
GAAGCTCGCACAGTTAACAGCACTGTGCCAGAATCGAAACACATATATTGAGAGATATCC
TACCTTTGGCACAGTTTTTACATTCATTGTCGTTTTCTTTTTTAATAAGGAACAATCAAT
GTAAACCTAGTTTTCTTGCTATTTTTAAATTCTCTGTATTAGCTTCATTTATGTCAAAAT
GAAATATACCTTCGTCACAGACTCACGAAGTCCAAAAATTGTCGAAGCTACAAAGAGATA
TTCCTTCGGGAATGCAGTGCTAAAAATCACATTAAAAGTATCACAGAAACCAAATACCGC
CGAAATATAAGGCGAAGCGCGAAAAGTCAACGCGAATACCGCCGAAATAGAAGGCGAAGA
AGTTCAAAAGACGTTCCTTAGGGAATGCAGAACTTACACCGAAAAATAAACGGTGCAGCC
GAAAAGTAAACGACAAAGAGATTTCAGTCATTCCTTAGGGAATGAAGGTTGTGGAAGAAG
CTTCGGATGTGTGTGTTTGGGCATTCATTTGCACGATACATTAGCATCATTCATTGCATC
ATATCGCATAGCATCACATCATACATCATATCACAACAATGATATCAATTGAAAACAAGG
CCGATCTTCGGGCAATGCTTTACAAAAAATGAAAAGAGGCCAAGGCACTAAGTAAGCTGA
AAATCACAGCTTCATCGGTTCTGATGCGGAGAAAGCTTTTCTTTACGAAGCATTGATGTT
TTACAAAGTACGGATGATTTTTACGAAGCATAAAGGCTCTTCTTTACGAAGCATGAAAAG
AAGGGAAGGTGTTTTTTCGCCGAAGGCTCAAAAACGGTATGTACATAAAGTTTCATGCAT
CGCAAAGAACTGAATTACAAACAATTCATATATTACATTCAAATAGTACCAAATATTACA
AGCATAGTTCAGCAAATGTTATAATAATATTCTAGAAATGTTTTTACAATAGCTACTCTT
CTTCCTTCAAAACTTTATCTACAGCTTCGGTCAGCAATTTGGTAACGACTTCGTCTACAA
TAGCTTCGGCCATATTAATAATTTCTATTGTTTTCTTTGTCTCTGGGTCGGCCAGTGGGT
CGAATGGCTCTGGGGGAGGAGATAGTTCAGCTGCGGTAGAAGACATGAATTAGTTCGAAG
TCACAAAAATAAACAACAATAAAGTTAAAAGACATTAAGTAATACCTATCCGTCTTTCAA
GTTCCGCAGCTTTTTCAGCTGCTTTCGCTGCTTCTCGAGTGTCATGAATATCTTTTTCGC
TCTTTTTCATTATTTCATGGGCCATCCCTCGGCCGCCATTTTCCCAGATATCAGTGAAAA
ATTTTCCGCCTATTAAGCTTGCTTCGGCCGAGGGGTCCTTCGTATCGTCAATAGAGAAGG
CAGCTTCGGCCTGGGCCAAAGTTTTAACATGTTCGCACCCTGCCTTCTCCAAAATAGCTG
CAACTCCCCTCGCACCAGAGAACGCGCAGACGTCCCCGCGGTCACTCAAAATTTCTTCAA
AAGCTTCGGCTTCACCGCTGATCCACTCAATTACGCCCTCAGGATCGCCCCTTATGAAGT
TGTCTTCGCTCGAGTACGCGCCCACGTTGGCGAAGCTAGTCTTTATCTTTTTTACGCATT
CCACAGATTTTTCAAAGCATCTTTCTTTTGATGCGCGAAGTTCTGCAACTGTTTTTTCAA
AATAATTTTTCCAGTACTCACTGGCATCTCGATCAGCTTCGGCAACTGCGCATTTTAATT
TGGCCTCGGCTAACTGTTTCCGAAGGTCTTCAATTTCACTTTTCTGGGCCTCAGCTTGGG
CTTTCGAACTAGCCTCGTCTTCTTTTATTTTGCTCACCAATGAAATTAATATTTTATCTT
TTTCAAGGCCTTCGTTCCTAAGTTCAATTACTTCTGAACGAAGGTTGTTCAGGGCTATAG
TGCATCCTTCGTCTTCGATATTTTTCTGTGCCCTGAGGGCATTGCTAAGGATCAAGCCCT
GCACAAGGAGCATAGTATTAAGTATAAACAAATGAACAAATTCGTTTTTTAAGTACAAAA
ATTGATTTACACACCTTTATGCTATTATATGCTAAACTGTCGGCCAATTCATCCTTCGAC
AGTACTGAAAGCCCATCTTCTAATGTTGGGAATCCGAAGCTTCTGCTCATCTCCCGGCAG
ACAGATATCTCCTTGCTGTCTGGGAGACAGTACAAGAAATCCTCTTCTCCGCTGCCGTTG
AACACTAATGCCCCTTTTGGATATTTCAGTCTCTGGGCATAGTGTTGAGCCTCTCGTTCT
TCTTCTTTAGAGAGTTTCTTCCCCGAAGCATGACGGATGATATATTCAATATTTTCCTTT
AAAACTTCGGGAGTAGGAGTGACAGTTTTCTCAGGCAAACTCTGCTCTGTAGCCTCTTCC
TCTGCTGCCTTTTTCTCAATTTCCGAAGGTTGTTTATCAATAGGCTCTGAAGGCCCGGCT
TCGGCACTAGCTTGGCTCACTGCACCTTCAACTTCGGCCGGTCTTGTTTCAGCTTCGATT
TGTATTTTCGAAGCCTCGACAATTTTCCCTGAAGGAATAGAACTTGAAGCCTTTACCGTC
TCCAGCACATCTAGCACACTGGCCATCCTTTTTCTCTTGGGGGTCGCCGCAAGACCTTTT
TGTGCCTTCGGCATTGTCACTTCTGCCGAAGGGCTTAAAACTTCTAATGTTTTTGTCCCT
TCGACTCTTGTCTCCTCAATATTATCAGTCTTCGGCTCAGCTAATTTGGTTGAGGGTGCC
TTCGGCATTGCAGCCGGCTCTTCAATCTTCTGCGTGGGAGGAGCAGGTTCTTTCGCTTCA
GTAACCGAAGAGGTTTCCCCGCCAAACTCAGGCACTATGGCCGGTTCAATGTAGCGCGGT
CGGTGGGTAAGGACCTTCAACTTTTTTCCTCTTCGGCGCAGGCTCGCTTGGAGCAGCCGA
AGCAGCAACCTTTCCAGAAGTTGCACCCTTTCTTTTCTGCCCCCGTGGCGGGTAGCGATA
GTCAGGGTACACAAATCCAATAGCATCAAAAACCCTATTTAATCTTTTCTTTTTTCGGCT
CCCGAAGGCCGCAGATAGTGCATTATCTTCAGACTTGGAGTATGCTCCAAGTAGCTCATC
ACTAGTATTTTCAACACACTTCAGCCAGTCATCATCTGGTTCGACAAACTGGTCTCCAAA
CCTGAAGGTATATTTCAATCGAACCAGACCACCTTCGCTAGGGTTAGTGATGGTTTCTTT
TGGCATTTCCCAGTTGTCTATCAGTGGCCATATCCTGTAGGCTACATGTTCTTGAACTAA
GTCTCTTGTCCCAATAAAAGAGCAAACTATGCTGAAGGCCCTTCGGCATGCTTCGGCTGC
CTCATCAATTTCTACCTTCGGCTTTCGGAGACCGAAGCGGGACCAAATGGGTCGCATGAT
GATTTCTTTAATATCTTCTCTCGCCTTCAAATCATTTTTCACGTAAAACCACTCTTCCAT
CCAGGCCCCGGGCCACCTCTTCCGAAACGTTGGCACCGGGTAGCTTGCGCCAGAGCGAGC
AACGAAGCTATAGCACCCAAAATTGTTATGATATTGTTCTTTACCCCAGGGCTTCGTCTC
GTACGAAAGTTCGTGCATGCTGCAAAAACATTTTGCACTTGGCTCTAGACCTTGACTCCT
CACAGCCCAGACGAAGATCCCCATTCTAATAACTGCTTCGGGAGTGATCTGATGAAGGAA
AATCTGGTACGTCTTCAAAACTTCAACCACAAATCTGCTCAACGGGAACCGAAGTCCAGC
TTTGAAGAAGCTTCGGTAGATTACAACTTCGTTTTCTTCGGGAGCAGGAACGGCTCTGTC
TACGTCAGCCCTCACAATAGACATATCTCGAAAATACCTTCCTCTCATATTATCAAGATG
ACTCTGTTTGATAGTTGATTTCCCGAAGACTGCATGACTTGGTCGCCAGGGCCGATCTTC
AGAGTCTTCGCCCCCACTCTCCACATCATAGCTGTCACTATCATCAGTATCTTCAGACAA
GCCTTCCAGAATTTCTTTAGTAATCTTCTCTGTATTCGTTTTCGCTATTGACTCAACAAA
TCCAGCAGTCTGCTCCTCAAGAAGCTTCTCCTCTTCGGTTAGCTTCGTCTCAGCAACTGT
CTTCTTGTCTTGAGACATCTTATCTTCGGAAATGACGAAAACGTGTCCTTCAAACCGAAG
CTAAAAAGCTTGAGAGCTATCAAGCGCTAGTAAGCACAAGTTAACAAATTGAGAAAATAA
GGCAAATGGCACAAGCAGTGTATCAAATGCAGGCGGTGTGAGATCCTATTTATACGCCCA
GCACGCTCCAAGTTGGAGGGCCCCGTCTGTCATTGACTGTTGCTATTCTAGCAAAGGGAA
GGTGTTTTTTCGGACCTTCGGCTTAGGGCCTTCGTCCATGTCGCAATCTGAATTCGTTAT
TCTAACAAATTAATATTGCGAGGGGCTACTGTTGGGGGCCTTCGTCTTCCGAAGGTCCTC
AAAAAACATGATTTAACAATGTTTCCGGAGTGTAATACATGAACAGGTACCTTCGGACTC
GGATCAGAACCACAGTGTGAGAAGCACGAACAATACGAAGGTTGACGCAGCGCCGAAGCT
ACGCGCAAGGGAGCTTCGGCATGACAGCAGGAAAGGGAACCGACTTAAAGGGGAAAAGGC
TATTTAGACCTTGATGGATTACCTTAGGGTCATTAGCAAATGTAAAGGGCATGGATGTAA
TTTCACATGGGCTGCGTCCCGTGCCTATAAATAGATGAACAGTGCCCCCGTACTGTTCAC
GCTGACTTGGCATTTGCTTTTGCGTCACGCTCGTACCTTTGTTTTCTGTCAAGCCGAAGG
TACCAAATGTAATTCAATATTGTCCTTATATTAATTTACGATTATATACTGAGAAATATA
TATGATAATGTTATTGTTCACATTGTTTCTTATGCTTTACATGCTCCATTCGTTGTTAAT
ATTTATACTTATATGTATGTTGAAATGATGAAGGTATGTCCTTCATGACCTTCGTCCGAA
GATCATTATATCCTTGGGGAAATAATGCTTCGAAGGACGAAGGGCATTAACAAGTAACCT
GTTTTGGTGTTGCCTTGTTCTCAATTTATAGCATTTGAGAGCAAGTCCCCAACA
>G13277-Map3#CLASSII/TIR/nan
CCTAGAGCCTAGATGCAATGGAGCAAACAGCAGTAAAACATTTGGAAATAAAAATAGTAA
TCCTCTCTCTGGTACTTAGTACTTACCATATTGATCCTTCAACATCTTCTTATGATAATC
GTTAAGGTACACTGTTTGATCATAAATAGGATATTTAACCTGCATCAAAAGTATAGTAAC
ATGAAACACCTTTGAGAATTTATTTAAGACTAATTTGACATAGGGAAGAAATGAGTCATT
ACAGAAGACACTGCTTGACATCTAGCTGCACATTCTTCCCGATGAACAGCTAGATATTCA
TTAAGCTTTGGAAGATCCTGCCTGCGGAATACATCCCAGACAGCAGCACCAGCCAGGGAT
CCTTCTGAATTATTAGTGTTTGGCTCCTCGATGTGTGAAATCGAGTGTTTGTGTGATTGC
TCTTCAATATCCAGATTCAAATTTTGAACAGGAGTATTTACATGAACACTAGTTCCATTA
GCAATCCTTTCAGATACATCAGACTGTACCCTTACCCTCTTGGGACATTGGTAATGCACT
TCAGTTGCATGCATTAACATGTGAACCTACAAGAGGAAA
>G7803-Map20_reversed#CLASSI/DIRS
TATGTGATACCCGGTTTGCAAAGAAGAGAAGTTGGGGGTTGTTCTTTTTTTGTTTTTTTC
CTCATCCGGTTGTTGCATTTTGGGGATTTGGAATTTTGTGGAAAATCATTCACAACTAGG
GCAGTAGAATTTATTTGGTTTGGCGCTTGCGATGGGGTCGGGAGCTGTCGCGTGGGCTAG
TTGGGCCGCGATTGGTGTTTCGGCCCATTAACCCTCCCAAACCCTAGCCGCCCCTTCCCT
CCTAACCCCCTCCCCCCTTGGTGCAGCCGGCCCCCCCCCACTTCATCCTCCACACCTTTG
GCCGCCGCCCCCCCTGCCCATCTCCTCCTCTCTCAATTCTTGCAGCCACACCACCAAACC
CTAGCCGCCCCCCCTCTCAATCTCCTCCTCCCAAGGTGCCAATCCTTGCCGCTCGGATCA
TCGTCACGTGGTGCGAATCTTCAATCGTTTTTGGTGGAGGGAAGAAGGGAGGAAGGAAAG
GGGGAGAATCCAAGGTGATTTTTGTGTTCATCCCTTGTTCATTTGCGCTGCAATTCAATT
GATTAGATGTTGCGTTTGCGATTGGGTAGAGGGGGGGCTGTCCAGAATTTTAGGTCAGGA
AGAAAAAACAGATTGCAGGGTTTATTTTGTGGACCGTTTAGGGGTAATTAGATGTTAGAA
TTTAATCATAAATTGTATACAAAACTTGTGGGGAATTTTATGTAGTTGTCTCTGGAGTTT
TTGTTTGACACCACTGCTGTCTTAATTTTAAAGTTATGGAATTGTTAAGCAGCGCCGCTG
CAGTTTGGTTGGTGTGGGGAGAATTGTTACCCGCGGCGGGGTTTGAGATTGCGCGTAGGT
GCGGCGTTGTTTTTGAGTTTTTTTTATGTGAATTTGGTGCACTAAGTTGGGTGTCAAAAA
AACAGGTGGTGGACTTCCGGATCGTTCTTAGGGATTTTTGCCCAAACTTCCGGTGAAGGC
AAGTAAAACTGTGATGGTTATTCCGTCTGTCAGATGAGGAGTCTTATACTTGATTATGTT
GTGCTATTGTGTTTTCATATTCATATTTTCTTATTGAGTACCATCATTTGAAAATGTTCA
TGTTTCATGGATTTCATATGTTGAGTTTGAGGTTTGATTATGTTACTCAAGTGGTTTATT
ATGTGGAATGGGTGGAAGTATATGTCTAGCACATTTTTATTTGGGAAGAACTCATGATGT
TGTCATGCATAATGCACTCATCATCCATTGCATTGAAGTTTCGTCGCGATCTTATGGTCC
GACCGTACCGGTACATTGAGCATCATATGTTGCCCGAGAAGGGGTATGGTGCAGCTTCAT
ATCCTTAGAGATATGGAGGCAGAAGTCATTATTGCATTTGTAGCCATGTGCATTCATGGG
AGAGGTGTGGAATCTATTATGTGGATGTGGATAATTTTGGACTTGTGCATGGTGATTCTT
CTTGGCGTTGAGTTTTTAGTTACTTGTTTACTTGCTGCAATTTACTGTTCAAAAGAAAAG
AAAGAAGTTCTGAACCACGTGGTTGTGTAAGCACAGTTGATTTACAATGTCCTATTTGTT
GTTGTTATGTTTACTTGCTGAGATGTGTTATCTCACATCTTGCATTGTTTGATGCAGGCA
CCTAATTTCTGCTTTGGGGAAATAGAGGGATGTAGCAGCACGGCCACTACACCTTTAATA
AAGGAACCACCATTTAATAATGTTGTTAATCAGAGTGTGGTCAAGTCTAGTGAATTGCTT
TGTTCTAGCTTCTCTTGGTGGTTGAGCGGTTTATTTGTTGGGGTGGGCTGAGTTTCTTAT
CCCATTTGTTTTACTTCAGTTGGGGTCATAAATGTGTTTTACCACTTTTGCATTATAGTT
TCTACTATGTGAATTATATGTCTTTATATCCTGTATGAACTTCATGTTTTCCCCTCCTTG
TTATGCTAGTTTTCAAAGGAGGTGCTGCCGGATTTTTTCTTGCTATATTATTCTTTCTTT
ATTACATCTCTTGTGTTGAGTAAGTTTGGTGGGTGGGGTTTTTTGGTAATATCCATTGTG
TGTGACCAGTGGGGTGTTACAGTTGGTATCAGAGGAAATAGGCTGTAGGTCCTAGCAAGT
GGAGTAATAATAAATTGACACACTGCACATGTAGGATGGGATTTCTGTCTTGCTATTGAT
ATGATTATGTTATTGTCTGTGCTAGTTTTGACATTATCTGAAGAGATGCTATGCCAATCT
TATTTTACTTATTATTCTCATCCCTGTGGCTGCAGCTATGCCGCCTCGTAGGGCTCGGGG
TAGTCCGCAAGCTCCTAGTGGGGACTCGATGAGTCCGGCGGCAATGTTAGCCGCGATGCA
GGCCATGCAGCAGGAGTTGGCCCTTCTGAGGCAAGCCATTCCTGTCGCCCCTGCGGGTGC
TGCTCAGGGTGCTGGAGGTGGAGAAGTGCCCGGGGGCGCTGTCCCTGCGGGTGCTGTTCC
AGGTGGCGGGGCCGAGGTGCCTCTTCCAGTCAGTGGTCTTTCTCTGATGCAGTGGATGGG
CATGAAGTTGGATTCTTTTGATGGCAGTGGTACTCCGGTCGAGGCGGCAGATTGGTTGAC
TTATGTGGAGGATAAGATGAATGTCTTCGAGATTGCATATGGAGATCGGGTTCGCTTTGG
CACTCAGCTGCTGAAGGGAGAGGCTCAAATTTGGTGGAGAGGCGTGCAGGCAGCGCACTC
CTCCTCACCAGGAGTCCTATCTTGGGATGTTTTCATCAGGCAGTTTGAAAGGAGATTCTA
CCCGGTCACCTTTCTGGAGAAAATGAAGATTGACTTGCAGTCCTACAAGCAGGAGAAGAA
GTCTGTCACAGAGTATGAGGTGGGCTTCAACAAGATGGTCCGCTTTGTCCCTCATGTGGC
TTATAATGAGATGGAGAAGGCGAGCCAGTTCCGTCAGGGTCTGAAGCCTTCTATCAGGCA
TGCACTGGGGGCCTTTCCGTTGGTGGACTTCCGTACCACGGTGGAGCAGGCACTGGGTGT
GGAGATGCAACACCAGTATACCATGGAGTCGCAGAAGTCTTCGGGTGTTGATCAGCCTCG
TAGCCAGGACGCGAGGAGGGGCAACACTGGAGGTCCAGCCCACAAGAGGGGCAAGTCTCA
GCATCAGCGCCACCATCCTTACCGTGGCAAATCTTCTGACTCGGGTACTTCGGGAGGAAG
TACTCAGAGGTTTCGGGCCGTTCCTAAGCCCGGGCTGGGGCTGGTGTGTTTCCGCTGTGG
TGATGCGCATCGCCGTGCAGAGTGCCAGTGGAGTGGCAGGTGTTCTATCTGCAGTCAGGA
CCACAAGGATGTGGTGTGTAGGAGGAATCCTAATGGGAAGCTCAGATGGGAGCCGGTGAC
TTCCTCCTCTTCTCAGGGCACTATCAACATGATGTCAAGTGCTGAGCAGCAGTTTTCAGT
TCCTCTTCCTCCGCAGCAGCTTTATGTGCCTGGGACTTCTCAGTTCGTGCCGATGCAGGG
TTTTCCTCAGTATCAGGCCGCGCCTACTCCTGCACCGTCTACTCCTATGCTGTCTCAGTT
TGGAGCTCCGCGCCTGCCTCATCCGGTGGCTCAGTGGGGTTCTTCTGTTAATTTCACTCC
GGGAGCTTCCTCTTCTGCGGGTATTTCTGGAGCTTATGTGCTACCCGCTGCGGATGGCAG
GGAGCAAGGAGACGTGGTGACAGGTACGATTTCAGTTGATTCGTTTGCAGCCCATGCTCT
TTTTGACTCTGGCGCTAGCTATTCGTTTGTTTCGGAGGATTTTGTGTCGCGGGCTGGTCT
TTCGGTGCAGAGGTTGGGTCACCCAATTTTGGTTAGATCTGCTAATGGCTCCATTAGTAG
CTGTTCAGTTTGTCAGGGGTGTTCCGTCATTCTTGCTGATGAGGTTTTTTCGGCCAATCT
GGTGGTGATTTCCTTGGGGGCATTCGATGTTATCTTGGGTATGGATTGGTTATCCCAGTA
TCGCGCGGTTATATCCTGCTTCTGGAAGACAGTGTTATTGCAGGCGCCGTCGGGTAAGGA
GGTGGTATTCTTGGGAAGTTCCCCGAAGTTCACGTTATCCTTGTTGGCGCAATTGCTTCC
TGATCGCCGGTCAAGGAAGTCGGGGATCTTTTTCTCTATGGTGGTGGAGGGTGAGGCTGC
CTTGCGGGTGCAGGACATCCGGGTGGTGTGTGACTTTGCTGACGTGTTTCCGGCAGAGCT
TCCAGGCATTCCTCCGGAGCGCGATGCAGCTTTTGAGATTAAGCTGATCCCGGGTACGCA
GCCTATTCATAAGGCCCCGTATCGAATGGCCCCAAAGGAGCAGATTGAATTGAAGCGGCA
ATTGGATGATCTGCTGGCTAAGGGTTTCATTAGGCCTAGCAGGTCTCCATGGGCTTCCCC
AGTATTGTTTGTTGAGAAGAAGGATAAAAGCAAGCGGCTGTGTGTGGATTATCGCGCTTT
GAATCAAGTGACAATCAAGAATAAATATCCGCTTCCCCGAATTGAGGTCCTCTTTGAGCA
GTTGAGGGGTGCCCAGGTGTTCTCCAAAAATTGATTTGAACTCTGGTTATCATCAATTGA
GGATTCGTGAGGAGGATATTGAGAAGACCGCCTTTTGCACCAGGTATGGGCATTATGAGT
TCATAGTCATGTCTTTTGGCTTAACTAATGCCCCTGCTGCCTTTATGGAAGCAATGAATA
GGATGCTGCATGAATTCCTGGACGATTTTGTGGTCGTGTTCCTGGATGATATTTTGATTT
ATTCAAAGACCGAGGCCGAGCATGAGCAGCATCTCCGTCTCGTTCTGGGTGCCCTAAGGA
AGAATCAATTCTATGGCAAGTTGAAGAAGTGTGCCTTTTGGCTATCCGAAGTGGCTTTCC
TGGGGCACGTGATTAATCAGCAGGGTATTGCGGTTGATCCCAAGAATGTTGCGGCTGTGG
TGGAGTGGAAGAGACCTTCTAGTGTCTCTGAAATCCGAAGTTTCTTGGGGCTTGCTGGGT
ATTATCGGCGCTTCGTACCAAATTTTTCCAGCATTGCTAAGCCTTTGACTAGGCTCTTGG
AGAAGGGTGTTCCCTTCGTCTGGTCCGGCGATTGTGAGGTCAGTTATCAGTCATTGAAGA
GCAAGTTGGTGGACGCCCCTATCCTAGCTTTGCCTGAGAGCGGTAAGCGTTTCACAGTTT
ATACGGATGCTTCGCGTATTGGTCTTGGCTGTGTGCTGATGCAGGAAGGCAGAGTGATTG
CTTATGGCTCAAGGCAGTTGAGGAAGCATGAGGGGAATTATCCAACTCATGATCTGGAAT
TGGCCGCGGTGGTTTTTGCTCTAAAGTCGTGGAGGCATTACCTTTATGGCGAGGCTTGTG
ACATTTTCACCGATCACAAAAGTCTCAAGTATATTTTTACTCAGAAGGAGCTGAATTTGA
GGCAGCGTCGGTGGCTGGAATTGATTAAAGATTATGATTTGTCCATTCATTATCACCCGG
GGAAGGCTAATGTGGTGGCTGATGCCCTTAGCAGGTCCGGGGTTCCAAAGGTGGCCTTGC
CGTTGATCGCTGATCTGGACCGTTTGGGGATCGCTTTGTGTTATGTCGGCACCGCTAGCG
AGGAGACTCAGATGCTTATTCAATCCTCTCTCATGGAGAGAGTGCGTGCGGCTCAGCAGC
AGGATCGTCTATTGCAGGAAGCTCGAAAGAGGGTTGGTGATGGTAAACCGCGGGAGTTCA
CCATTGATGAGAATGATTTGGTTCGTTTCAGGGGCCGTCTTTGTGTGCCTCAGAAATCAG
AGGTGAAGATGGATATCTTGAGAGAAGCTCATAAAACGCCTTACACCGTCCATCCTGGCG
AAACCAAAATGTACCGAGATTTGAAGCAAAACTTCTGGTGGAAGCGGATGAAGGTTGACG
TTTCTAAGTATGTGGCCGCCTGTGAAGTATGTCAGCGCGTGAAGGCCGAGCATAAGCGGC
CTGCAGGTTTGCTGAAGCCATTAGAAATTCCAGAGTGGAAATGGGAGCATATCACCATGG
ATTTTGTGGTGGGTCTACCTCGTTCCCCTCGTGGCAGGGATGCTATTTGGGTGGTAGTGG
ATCGCTTGACTAAGTCTGCGCATTTTATTCCCATGAAGACCACAAATTCAGCTTCAGATT
TGGTTCCCTTGTATATGAAGGAAGTAGTCAGGCTTCACGGGGTACCTAAGTCTATTGTTT
CTGATCGAGACTCCAAATTTGTATCCAAATTCTGGGAGAGTCTCCATAGTGCATTGGGCA
CCAAGCTTTCGCTTAGTGTCGCTTTTCACCCTCAGACGGATGGTCAGTCAGAGCGAACAA
TCCAAACCTTGGAAGATATGTTGCGTGCTTGTGTTCTGTCATGGAAGGGTAGCTGGGAGG
ATCATCTTGCACTGGCAGAGTTTGCTTATAACAACAGCTACCAGGCTAGCATCAAGATGG
CACCGCACCATTTGAGGCTTTGTATGGCAGGCGGTGTATCTCTCCTCTGTGCTGGGAGAC
TTTGGGAGAGAGATCCCTGGTTGGTCCTGATTGGGTTCAGCAAACTTCTGAAAAGGTTCG
GGAAATTCGTCAGAATATTTTGGCAGCTCAGAGTCGTCAGAAGAGTTATGCTGATGTGAG
GAGGCGGGATCTGGAATTTGCTGTGGGTGACCAAGTCCTTCTCAGGGTATCACCCACTAA
GGGAGTTGTTCGGTTCGGTGTCTCTGGGAAGCTCAGCCCGAGATACATTGGACCGTTCAC
TATCTTGGCCCGAGTGGGCAGCCTGGCTTATCGCTTGCTACTGCCGGATTCCATGGCAGG
GGTACACCCGGTTTTTCATGTCTCTATGTTGAGGAAGTTCTTGCGGGATCCGGACCATCA
GATTGAGATGGAACCAATTGCGGTGCAGCAGGATCTGACTCTGGAGTGTCGTCCGGTGCG
TATATTGGAATTCTCGGAGCGTGTATTGAGGAAGAGATCAATTAAGTATGTCAAGGTCTT
ATGGACTAATCAGTCTGAGCGCGAGGCTACGTGGGAACTTGAGGAGCTGATGCGGCAGAA
GTACCCGGAACTTTTCGTTGTGGGTAAGTGTTGTTGATTCATTAATCTTTTCTTTTGTCA
TTCCGATAGAAGCGTCAGAATTCGAGGTCGAATTCTTTTTAAGGAGGGGTAGAGTGTGAT
ACCCGGTTTGCAAAGAAGAGAAGTTGGGGGTTGTTCTTTTTGTTGTTTTTTTCCTCATCC
GGTTGTTGCATTTTTGGGGATTTGGAATTTTGTGGAAAAACATTCACAACTAGGGCAGTA
GAATTTATTTGGTTTGGCGCTTGCGATGGGGTCGGGAGCTGTCGCGTGGGCTAGTTGGGC
CGCGATTGGTGTTTCGGCCCATTAACCCTCCCAAACCCTAGCCGCCCCTCCCTCCTAACC
CCCTCCCCCCTTGGTGCAGCCCGCCCCCCCCACTTCTCCCCCACCCCTTGGCCGCCGCCC
CCCCTTCCCATCTCCTCCTCTCTCAATTCTTGCAGCCACACCACCAAACCCTAGCCGCCC
CCCCCCCTCAATCTCCTCCTCCCAAGGTGCCAATCCTTGCCGCTCGGATCATCGTCTCGT
GGTGCGAATCTTCAATCGTTTTGGTGGAGGGAAGAAGGGAGGAAGGAAAGGGGGAGAATC
CAAGGTGATTTTTGTGTTCATCCCTTGTTCATTTGCGCTGCAATTCAATTGATTAGATGT
TGCGTTTGCGATTGGGTAGAGGGGGGGCTGTCCAGAATTTTAGGTGGTGGATGAACAGCG
GTAGTTCTAGCAGTTTTTGGGTTTTTTTGTGAAGAATTAATGGGGATCAGTTTGGGGATC
TTGTAGAACTTTGTTTTACCTTTCCAACGAGTATTTATGCGCTCAATTTGGAGTTATAAA
TTAAAAGTTATCATCGTTTGAATCCGGGTATGTGGCTGTCCAAAAAAACAGATTTTCAGA
GGATGAACAGCAGCAGTATTATCAGTTTCTGGGGTTTTTTCGGGAGTAATTAGTGTTAAT
CAGTATGAGAATCATGTAGGGCTTTTTCTTATCTTTCCAACAA
>G746-Map20_reversed#CLASSI/LTR/Gypsy
AAATAGTGAAAGGGCTCATTCGCAGTTAGTCTAAAACCGCGGGGGCCCCTGTGCAAAGTC
GCCAGGGCGCGGGCGAGCGCGCGGGCGCCTTTCTGCCCTGGAACTGGGCCGCCTGGGCTG
AATTCGGCCCAGTGCTGTTTCAATTGTTTTTCTTTTTCTTTTATCCACCAGAGCTTAAAA
AATATATAGAAAAATGTAGAAAAATGCTAAAATTGTGAAACTAATTTTCCTAGGCTTGTT
ATTTTCCCTAGAATTTAATAAAAATAGTTTTGTGATTTTTAGTGGAAATAAGAAATTTTA
GGGTATTTAAAGTGGTTAAAAGTATTGGTTATGGATTTTTAGAAAATAATTGGTAAGTCC
CAAAAATGCCCAAAATTTTTATATGAGTTCCTCATACAATATTTAGAAGCCTTGGGTAGA
GTTTGAATTGATTTGGACCTTGTTTGATCACCAAACCCCAAAACACCCCCCCCTGCCCTA
TGAACTCCTTTACCGACTCCGGAAACCCTAAGTTCCCGGAACTCCGTGAAGGAAAGTTGT
ATTCAAGACATAAATAATAAGTCTTTATGTTATCTTTGCATCCTCATGAGCATCCCATGG
CATCCATTCTTATACATATATATGTATGGTTATGATTAGAACGTGAAGAAGAAATCGAAG
TAACTGAAGAGAGGAGACACCACCACCACCACCTTCGGAGTCTCAGGCCGGGAATCGTTT
CTACTTTGATATCTGTGGATCTGAGCCTGATTCACCTGTGAACGAAGGCAAGCCCCGGTG
CATGCAACCCCTTTTCCTTGTGTTTTTAAATACTTTTTGCACACTTTAAGTCTAGTGAAA
TGTGCATTAGGTTTATAGGAGTTGCTTGAAACCCTTTGATGCATTGCTTTCCTTGATATC
CATACCTTTATAGATACTTCTGTGAAGTATCAAAAATATGATTTACAAAAATGCTTAGCC
TTGCTTAGATCTTGTGGATAGAGGTTGTCCTTAGCTTAGCTCGAGAAAGGATGGCTTCTA
CCTGCAAGAATATTTTCATTTGGAGCAATGGTGGGATCTTACTGCAAAGCTCCCTGTGAT
GCTCTTTTCATCCTAAGGAACAGAAACAATCCTAAGGATGGAAATACTTAAATTGAGACT
TGGGTTAGGAACAGGTGATGTTCTACCCAGGTTGGTTAAGGATTAATGCGTATGTAGGCG
TGCTGACCGAGGACCCTTTAACTGGTCACATGCCTCGTCATGGGTAAGCCTTGCCTCGGG
CAGACTAAGGCCAGAATAAGATAACACGAAATGGGCGTGGAGCGGTGGCGAGAGTAGCGT
GTACCCTCCGTGGCAAGAGGCTGGACGGTGGTGTATCTGTGCTCTCGGTTTGCGTGAACC
TGATCTGGTCTTAAGAACCCCGGTGGCGGGTTGACATATGCAAGGGTTAAGTGCTACATA
TGTCGTGTGATTGGAGATCCTCAGCTGAGTATAATCGATTCGGATCGCCGTACCTTCGCG
GTTATGAAGACTTGGTCACTTTTCTACAACCTAGAGTCAGGATGTGAACACTATGGATAA
AAATGATGTTGTATTGATGAGATGATGAAATTAGACTAGATGCAAATAGAGTCTATTAAT
ATTTAATCTGGCGTTAAAATATTGAAAGTAAGGACTCACTTTAGTAAGCTATTTCTGCAA
AAGTATCTAAGTTGATTCTTGCTAAAGCCTCTCCTTGATTCCTATTTATCCAGCATACCC
TTGAGAGTCTTTTCCTTAGTCGGGTAAGACTTGCTGAGTAATTCCATACTCAGGGTTTAT
CCCTTTGTTGTTTTTAGGTGAGGAAGCGACAAATTTTTGTTGCTTCTGCTCCAAGGTGGT
ACCAAATGAGGAAAAACAAGACTGAAGTGCGGGAGGACTCGGTCCTCCACTTAGGATCTT
TTGTTTATAAACTTATCGGGAGGAGTTTGTGCCTCCCTTGGTTTGTATTATATTACTACT
CTGCACTCACTTTTAGTTCTGGTCTGTAATAAAATAACTCAAGCTTGCTTTTGAAATTAA
ATGTAAGTTTATGTAATTCGCTTCCGCATTTCTTTATCTCCGATGTTCTGTAATGTCTGC
AAGACGGGTGAAACGTTCCTGGTAAGGTAAGGAAAGATACCGAGCTTGTCAAGTGACTTA
GGAACATCTACAGGGTGTCTGATGTCTGTTAGACAAGGACAACTGTAGGTGGGCCTAATT
ACTTGGGAGGTTCCGTCACATATGGTGTACTGTTTGTTTCCTAATTTGAATGGATGGATG
TATGTATGCTTGCAATCGCATAGAGAACGATCCGGTTGAAGAGCCCGAGGAACTCGCAGG
AGAAGCCCCTGAGCAGCAGTCGGTTGGTGGAGGCAAGTGTCCCTTGACCTATCTCTGTCC
TATTCATTCTTTAATTCACCTCCCGCATTACACATTTATGCCTAAGGATTGACTAGCTTT
TGTTATCCATGTCCTTGTTTACCTATTTGGGTTGGATTATTATTGTTTAGCTTTATGCTA
TTGCTCTAACTCTAATCAATGAACATGATGAGATTATCTATGATACGCTGTTTTCCCTTC
TCTTATTATGATGTTGTACTTGTGGCCTTTAAGGGGGCTCGAGCGGTTTCTCGAGTGCCT
CTCCGTAAGGACCTGTTCTATGGATGACCGCCCGGGAAAACAGTGCAACCATGAGGGTGG
AATGGGGTGCCCTTAGCTGAATAATTAGAGGATCCGGGGTGTAGTTCACTTAGCCGTCGT
GCCGTCAATGGGGCTCGGTGTATGCGGCTCGCTCTGCCAAGTTTGGGTTCGCCCCTTGGG
GAGGAGTGCGGTGCATTTAGGAAACCTAACGGGTGGCTACAGCCCCGGGGAATCTTTGTA
AAGGCTACATAGTGATGCCCTGCTGAGTCACCTTGGTAGTGATCAATGGAGAGTCATGAT
CTCCGAGGCAGAAAGGGAATCACGGCTTGTGGGTAAAGTGCACAACCTCTGCAGAGTGTT
TGAAAACTGATATATCAGCCGTGCTCGCGGTTATGAGCGGCCAAGGGAGCTCCAGTGATT
AGTGGTACTTGATCAGAGACACTTTGGTTTACAGGTGGCAATGAGACTGATGGTTTTGGT
TATGACTATGGTGCTGGTAAGTGGTATTCTTTCCGTTTGGAAAGGGTACATCGGGCTAAT
AACTTGGGTTAATGCTAAAACCTGGCTTTCTACTAGTAAATAATAATCTGACCAACTAAA
AGCAACTGCTTGACTTATCCCCACATAAAGCTAGTCCACTACAGCCAAACAGGATACTTG
CTGAGTATGTTGATGTGTACTCACCCTTGCTCTACACACCAAACCCTCCCCCATCCCCAG
GTTGTCAGCATTGCAACCACTGCTCAGGAGAAGATGAAGCTGTGGAAGGAGACTTCCAGG
AGTTCCAAGACTACGACGAGTTCTAGGCGTGGGTTAGCGGCAACCCCCAGTCGGCTGCCT
GTGAAGGCCGCGGTTATCTACGTTTCTTTTCCGCACTTTGATTTATTGTAAGGACTATAT
GGACGTCTCAGACGTATGATGTAATCGACTATTATTTCCCTTTTTAATACTATTTGAGCA
CTGTGTGATGATGTCCATGTTATGTAACTGCTGTGTACGTGAATTGCTGATCCTGGCACG
TACATGGTTCGCATTCGGTTTGCCTTCTAAAACCGGGTGTGACA
>G17725-Map3_reversed#CLASSI/LTR/Copia
GGTGAAATGGGAATCAATAGCTCTCAAAGCTAAAGTTTCAAAGGCAATTGAAAAGGAAGA
AAGTGAAGATGAAGGAAATAGAAGTGAAAGTGATGAGGAATTAGCTCTCTTTGTGAAGAA
ATTTAACAAGTTCATGAGGAAAAAGAAGGGTCAACCTAGAAGGGGACAAACATCAAGAAG
AAATGCCTTCAATGATAGAAAATGTTTTGAGTGTGGGGAACCCGGTCACATTGCCATGAA
TTGTCCAAGCAAGAAGAACAAGGGTAATGATGGAGATGATAAGAAGAAAAAGAAGTTCTA
TCACAAGAAGAGGGATGGCAAAGCCTATCTAGTTGAATGGGATTCGGATGCAAGCTCGGA
TGATGATGATGATGATTCTTCATCTAAACTAAATGCCGGAATTGCTATCAAGGAGGCTCC
CTCACTTTTCTCATCTCCTCATTGTCTTATGGCAAAAGGAGATGCTAAGGTAAAAATCAT
AACCGATTTAAATGACATTGATGATGATGATGACATTGATGATATTGATGATGATGGATA
TTCTTATGATGATCTTGTTAGAATGTTGGGTGAGGCCGATGACTACATGCACAAAGAAAA
AGAAAAATTTAGGACCTTGAAGGAACTATACAAAAACCTTCAAGTGTCTTTTGAGGAGCT
CAAGACATCCCACAACAATCTAAAAGAAAGTTGTGAGAGCCTTGTGGAGTCTCAAAACTC
ACCTCTTGTGCATGAAGTCATGGTGGTCACCAAAGATGTTGGAATCACTTGTGACTTACT
TGATAGCTCTACAAGTGATTCACAACCTACTAGTTTCATTTGTGACAAATGTAAAATTTC
TCTTGAGAATGATGATATTGGTTGTGATGAATCAAACATCATTATTGAAAATGAAGCTTT
GGTAGGAAGAGTAAATGCTCTAACTCATGACTTAGAGAAAGCATATGGTGGAAAAGCTAA
ACTTGATTTTATCTTGGGAAGCCAATGTTGCTCTCTTAATCGTGAGGGTCTTGGGTATCT
TCCTAAGAAAGGAAAGAATGCATTTGTAAAGCAAAAGACCATGTTTGTGAAAGAATGTGA
CAAAGTGTGTCACAAATGCCACAAGAAGGGACATGTCAAGAAAATTTGTCCTAAATTCAA
AAATGTATCCTTACCATGTTTTGAGCATTGCTATGTTCTTTCACATAATGCAAAAGGTGT
ACATGCTAAGTTTGTTGGCACTTCAATTGTTGGTACCAAAAAGAAAGAAATTTGGGTGCC
AAAATCCTTGGTCACTAACATCTTAGGACCCAAACA
>G14331-Map12_reversed#CLASSII/TIR/nan
GTGATTAGAGATGTCAATGGGGACCCGATACCCGCCAACCCGTGGGGAATTCCCCTATTA
GGGTACGGGTATGGGACGAAAATTGTCCCCATGGGTATGGATATGGGACAAAATCTCCAC
CCATTGGGTAAACGGGTATGGGTTTGGGAAGCAATAATCCGAACCCGATTACCCATGGGT
ATTTCATACGTGTACACCTGTCGTGTTTGTATGAATGAGTTGAGGCCGAGCCGGCCACCA
AGCCTAGCACGACAGCGCACCAGGCCCCAGGTCCTAGCCCAACAAGGCAAAACGGCAAGG
CAACTAGCAGACTAGCAAAAAACAAAACCCTAAAATAACCAGCCATATGCTACGCCCTGC
CCAGACGACGGTGACGACCATGGATTCTCAGGCGCCAACGAACTCAGATGGTGACCAAGG
AAGGTGAGCAAACTCCATTTCTCCATTTCTTCTATCGGTCCCGAAGTACTTATTTCTTTT
CTGATGGATGGATGAATGGATCATGGTTCATGGATGAGTGCTTGCCGATGTGGTGATGTC
TGAAATCTAGATTGTTTGTGCTACATGTTAGTACCTAGTTATCCCTTAATTGGGGATGGG
GACCCATTGGGGGACCCGAAACCCGAATGGGGATGGGTATGGGATGAGTTTTGTACCCAT
GATGGGTATGGGGATGGGTATGGGGATGGATCAAACATGATGGGGATGGGTATGGGATGC
TATAACCCGGTGGGGAATTCCCCATTGACATCTCTACTAT
>G11847-Map4#UNCLASSIFIED
TTTGTAATACCCAACTTGTAATTTGTGGAGGATAACCTAAAAGGAGAAATGATATTCCTG
TGTATATACGTGTGTTATCCATATTTATCATTCCATGAGAACATCACATGAAAACAAATA
AATAAATAACAAAAGATACCCAAAAACAAATTATGCATCATGCTGGGATTTTCTTTTGTG
TGCACATTGTGACAAAATAAAATAACAATGTGACAAGAAATATATTAAAGTCCAAAGTGG
AATTTAAAATCCAAAAGGAATTGTAAAATTTAGAAAAGAGAAGAAAATAAGAATTTTGTG
GATAAAAAATAAGTAAATAAAAATATATTATTCCTCCACTAGAAGCTTGAATTTGTATAC
TTGACTCAATGGTGAAATTTGTATTCAAAATTCAAATTTAAATTCAAAATAGTTAAGAAT
AAAAGAAAACAAGAAAGGAAAATAGAAAATAAAAAGAAAAGGGGAGGAAGAAC
>G15177-Map17#CLASSII/TIR/nan
CTTGCTATCACTACCGGAATTTGGCTCTTTGCCGAGTGCCATATTCTTTGCCGAGTGTTT
TATTTCGGGCACTCGGCAAAGAAGCTCTTTGCCGAGTGCCACACAAAAAACCCTCGGTAA
AAAGAATCAATTTAAAAATCACATTTTAAAGTAGTAAATTAATTCAAATGAAAAAGTTTT
CAACTACAAATTTGTATAACTCATCATGATGTACAATTTATATATTGAACATTTCTTCAT
ATGACAAAATAAAAATAAATTTGTTCATAAAACCTATATCTCTCTCGTATAGTTTATGAA
ACTACGAGAGAGACGTATAGAATTTGTGCATATTGTTAGAACCATCATCTGAGATAAACA
AATTACCTTAGTGCCTTAAATAATCAAATTACTCTCGATTTGTTATAGTACATGGGGAAT
GAAAACGTAATATAAACATAATTGGTGTAGTAGTGTAGTGGTATAGGAGGGTATGCGCGA
GAGAGAGGTTGCGAGTTCGAATCTCACCATTTACAAAACATATAAGTTTGATTCAAAATA
ATAGTGAAAAATGATAGGGCAACGGGTAAGGTAATAGAAGGTAGGGTTGGAGAGTTGTTC
CTAGAATTTAAAAAAATGTTTTGCTGTTTTTTTTTTAATTTTTTCGATTCTTAATTTGCC
GAGTGTTTTTCTTTGCCGAGTGCTTTTTGACACTCGGCAAAGTCTTTGCCGAGTGTCCGA
AAAAAAGCACTCGGCAAAGAACCCTTTGCCGATGAAATCTTTGCCGAGTGTTCTTTGCCG
AGTGTTACACTCGGCAAAGCCTTTGCCGAGTGTAAAATAGCCTTTGCCGAGTGTCTTAGA
CACTCGGCAAAGAACGCGATTCCGGTAGTGAATGTT
>G15133-Map4#CLASSII/Helitron/nan
TCCTTGGCCTTTTGTTTTTTTTTGCAAAGAGTGTATGAAAAGACCAGCTGAACAAAAGAT
GGGATCATTCTTTTCTCTGCTAGAATTCATGGACATTGACATTTAATTGGCAAACACAAC
TCAAGCTCTCATGTCATGCATATCCCCATATGAATTTGAGGCAAGTAGAATTGGGTTCAG
TAAAATACTTGTCCCTCGAATAGCAGAGATAATTTCCATAGGATCACCAGATCTTATTTT
TACATTCACTACCGCAATTGCAGTTATATTTGTTCCAGCAGACTACATAAATCTTACTTG
CTCTCTTGAAATAGTAGGTTCCATAGATAGATTAATTGATCTTCTTGGTGCCTATTAAGA
TACTTCAACTCTAGCCAACTTCTCTTCTATTCTGGCCAAGATATCTGAGCATGTTGATGG
CGCAATTGCTGATGAAATTTGGCAAGAATTCCCATGAACCAAATTGCAGATCTCTTGTTT
GCAGAAAATGAGCAATGTATGAAAATGTGTTTGCAAGACTTGCATATTTGACAAAGGTTG
AAAACCTGAAGGCTGTTGAGACTATGATTGAATCAAGAATTGACAAGAAACTTCTTGTGC
TTCTAGGCAATGGTTCTGAGATCTCACAGCACCACACGATTACCACGCTAAAAACATTCA
ATGAACTTGGTGCTCCACTTCAAGGGTGCATGAGGCCTGTAGTGCTGCTTCATTTGCCTT
AGCACGCTCGGATCAGTTTGGAAAGATTTATTTTATTTGACAGAAATATATTACAACCAC
CAAAGCCCCAACAATTATTTGAAGTGATTCTTCATAATATCCTTCAGAGAGACAACAAAA
ATATCATTGAAACCATCCAATGTTTATTATCTCTTGCTGAAAGGGCAAATGATACAAGGG
TGCAAGACCTCCTTTTGGGAAGCCTTATATTTCCGCTTTATGTAAAAATAAGGTAAAATC
ATGTATAAGTGAGTGTTTGAACCTTGGTTGTTGGCTCCACATTCACACCCACCCAATCAA
TAGAAAACATATATTTTGTGCTTTATTAAAACAAAATTTATCCTATGTCATATATAAAAA
CCATAGCAATGCACGAGCATATGACTAGT
>G6577-Map8#UNCLASSIFIED
TAAAGTAGGGTTTGGACGTCTGCCTGTCCATTTCGGCGTCTGTTCTTAGCGGCCGACAAG
CGGAATCTGGATCAAGTCCCCTGCTTCAACCCATCCCCTCTCATCGATTCATTGCCACAA
GGTACGTACCAGATCACTTCTCCTCTCTCCTGATGCTCCTGCAATTCGATTTCAATTTCC
TTCTGGGACTCGTTGCCAATTTCGCTAGTTCCCCTCCTGTCCTCGATTCTTACCCTGCAT
TCGAACTCTCAACGATTAAGCTACTTTTGTTACCGAGAATGCCAGCGATGTATGCAATCC
GCTTACCTTGAACTGTTTTGGTCCAGGCAGCTGATTGCTCACAGCGTTGGATGTGAGAAT
CGGATTCGGACCCACCGATCGATATGCCGTTCGGCCACACGCGGCTCGATGTCCGGCGTC
CGCCGCAGTCGTCCTACCTCTGCTGCTCCACAACCACCGTCGCCGTATTCGTCGCGCTCT
GCCTGGTGGCTGTGTGGATGGCGTCGTCCATGCTCGTCACCCCTGCCGAGTTCCCTCCAT
TTCAGTCCAAAGTGCGTCCACTGAGGCCTCATGACTCTCCTCCTGCCACCAGGCCTCATG
ACTCTCCTCCTGCCACCGGAAGCTTAACCAGTGCTGATCAGGGCGATGGCATCACCACCC
ATGATGATCCACCACCTGCTACACAACAATTGCCTCCTGTAACAGACAGCATGGATGGTG
AAAATCAGCAACAAGAACTTTTCACTACAGAGCGCGGACCATGGTCAACCAAGGCTGAAC
AATCTAACAAGGACGCTAAAGAGCAAACCTTGACGTCCAGTAGCCCACTGAGCTTCTGTT
GGGCGCTTTGCAACGTCGATGCTGGAGCAGATTATATTCCATGCCTCGACAACGTAGCAG
CTATCAAGAAGCTCCGTTCCACCACACCGAGAAAGGCATTGCCCCGAGAAACCTCCTACC
TACCTTGTTCCTCTACCAGAGGGCTACAGGAATCCAATTAGGTGGCCAAAGAGCAGAGAT
CAGGTTTGTGCTGTGCCTTAATAATGATGCTATATCTGCCAAGTCGATTTACTTACTCAA
TGTTTTATCACTACAGATATGGTACAATAACGTTCCTCATACTAAGCTGGTTGAATACAA
GGGACACCAAAACTAGGTTAAGGTTTCTGGAGAGTACCTCACCTTCCCCGGAGGCGGGAC
TCAGTTTAAACATGGTGCGTTGCACTACATTGATTTTATTCAGGAGGTAAATATGATTTC
CATGTTGTCTTGTCGGCTGCTAGCAGGGGCAGATCTGCGTCCGGGGCTGCCTGGGCTCCA
GCCCCGGTCGCGGCCCAACTACAGCGAATAGGCGGCCCGCAGCCCATTAGGTCACCGGTC
ACGCAGTCGTCGTCCAGCCGCCAGCGAGAAATTTGCCATTATGAAAGCCCACCGGTGCGG
CTTCGACGAAATGGAGGCTTACGAGAGGGATTCGCCGTTATGAAAAACTAGGGAAAAGCC
CACACTCCGAAATGGACATGACGACTGCATTACCAGGTAACGTCGATGATTAATCCAGTG
ATACTCACGCCGTCTCTCATACATCCGTTACCCTCTATTCTCGCTACCAGAAACTGATGC
TCAAGTCATCGCCGCTCGCACCTGACGCTCGCCCTCGTCCTCGTCGGCGACGCGCGCAGC
CCACCCGACCCAACCGCTGCCTCCGCGAGCCGGCAGTGCTCACCAAGCATCCGAAGGCTC
AGCACGGTGGGGTTGACCCCTATCAAAACAAGCTCCTGCAGATCTGGACATCCTCGTGCC
ACAGCCATGAGTCCGAAATCCCCAATCCTGTTTGTGCGCCACCCATCCACATGCAGTTTG
CGGAGTTTGTGGCACTTCTCGGCAACACTGATGATGCCTGAATCAGTGCACTCAGGGGTC
TTGACAAGGAACAGAACTTCCAGATTGGCACAGGCGGAAAGTGCCGCAAGCCAACGGTCG
CCAACCTGTAGCTTCTCAAGGTGAAGCTCAACAAGGCCAGGAGCACGTGCAGCGATGACC
TCCAATGGCAGGTCCCAGGCGCCGGAGCACCGCAGTATCTTGAGGGAGCGGAGGTTCGGT
GAGGACGCCACAAGCGGCACAAAGCACAGGAGCGTTATATAGATCCTTGATGCAAACCGA
ACGCAGGGACAAAGCCGGTGGAAACTTGATCTCCTCAGCAATGGAACTAGCGGCACCGGA
CGTGTCTGCTACGCTGCGGAGGCGCTTGACGGAGAGGTCCTCGAGGAGGGGGCACGACTG
GAGCACGGCGACGAATGCCCTGGGTCCGAAGCTCATGGGCCACCTGCGCGACGGGAGTCC
GCCACCACCGCGAGT
>G8347-Map3#CLASSI/LINE/nan
CTTCCCTCAGTTGGAAATAGTGGTGGGATTCTTGTGGCCTGGAGGAATGAAATTGGTTCA
GCCAGCGCTTCTCGGGTGGATCAGCACAGCGTGTCAATTCAGTTTAGTCCAAGTGATCAT
CCTCCTTGGTGGCTGACTTGCGTGTATGGACCTCAAGGCGACAGTAACAAAATTCAGTTT
ATGCAAGAACTTCGGGATGTGAGATCTGCGTGTCCTGGCCCCTGGATTCTTATGGGGGAT
TTTAATCTCATCTACAGAGATGAAGACAAGAGCTCTGGCAATTTTAACAGACAGCTTATG
GAGAGATTCAGAAGGTTTATTAATGATCTGGGTTTAAAAGAATTGGCTCTGCATGGTCGG
AAATTCACTTGGTCTAATCGCCAAGATACGCCTACTCTCGTCAAGCTTGACAGAATGTTT
TGCTCATCAGATTGGGAGCAGCTGTTTCCTAATTGCCTTCTGCAGAGTGCTAGCACCGAT
GGTTCGGATCATTGCCCTTTGCTCCTTGGGCTCCAGGTTTTAACACATGGTCGCAGCAGA
TTTCACTTTGAATCTCACTGGACAAAATTGCCTGATTTTATTACAACAGTGGAGGCTGCT
TGGAATTCTGTTCCCTCCTCCCCTTGCCCTTTTGGAACCCTTTCCAAGAAGTTTGGAGCC
ACCGTCAGGCGTCTCCAAAGCTGGTCCCAAAAAAGGGTGGGTCATATCTCCTCTCAGCTT
GGGATGGCACGAGAAATTATGCACAAGCTGCAGTCTGCTCAAGATCTCAGACCCTTGTCA
GGGCTAGAAAATTGGCTGTTGAAGCAGCTTGATGGTCATGTTGTGGCCCTTTCAACCTTG
CAACGTTCTATGGCTCGGAGCCGTTCTAGGATTACCTGGCTGGCTGAGGGGGATGCTAAC
ACTGCCTTCTTCCACCTCCACGCTAAATACCGCAAGGGCAAGAATTTTATTGGTAATCTG
TTATCCGACGATGGTTTAATAAAGTCAAGGCATGAGGACAAGGAGGAAACTATAAGTGAT
TTTTTTCACAAGTTGCTGGGCTGTTCGTCTGATCGAGCTCATACTATTGATTTGGATCAT
CTCCAAATTCCTTCCCATGATCTCTCTTCGCTGGACAGCCCTTTCACGGAAGATGAAATC
TGGAAAACAGTCCTTTCTCTACCTTCAAACAAGGCTCCTGGCCCGGATGGTTTTACTGGG
AAGTTTTATAAGTCGTGCTGGCATATTATTAAAGGAGATATTATGGCGGCTGCTATGGCT
GTTTGGAATGGAAATCGGGGAAATCTGGAACTTCTCAATTCAGCATACATTATTCTTCTA
CCCAAAAAAGAGGATGTATGTCATGTCAAAGATTTTCGGCCTATAAGCTTGGTCCACTCC
TTTGCTAAGCTTATTACAAAGCTTTTGGCAAATAGGCTGGCCCAACACCTGGATAATATG
GTTTCGCAGAATCAGAGTGCGTTTATTAAAGGCAGATCCATTCTGGATAATTTCATGCTT
GTGCAACAGACAGCAAAGTTGTTTCACCAGAAAAAGTGTGCAAGGATCCTCCTTAAGTTG
GATATCACCAAAGCTTTTGATTCTGTCTCATGGCCCTTCCTCCTGGAGGTCTTAAAGCAT
TTGGGTTTCGGGCAAATTTGGTGTGATATTGTTAGCATTCTTCTTGCTTCTGCCTCTTCC
CAAGTAATGCTTAATGGTAAACCAGGTAGGAGAATTATTCATAGACGTGGTCTTCGGCAA
GGGGACCCTCTCTCCCCCATGTTGTTCATACTGGTTATGGATGTGCTAGGCTATTTAATT
AAGGAGGCTGCTAATGATGGTTTGATGGTGCCTCTGTTAGAAAGTTCAGTTCATAACCGT
ATCTCTATTTATGCTGATGATGTGGTGATTTTCCTCCACCCGGTGCCTCTTGATTTAGTA
ATCACCATGGACATTATCAGGATTTTTGGGGAGGCAGCTGGGCTCAAAGTGAATTTGGCA
AAGAGCAGCGTTTTCCCCATCCACTGTACTGCTGAAAATCTGGATACCATTCATAATCTG
CTGCCATGCGTTGTTGCCAACTTCCCCTGCAAATATTTGGGGGTGCCTCTATCCTTAAAG
AAGCTCGGCAGACAACACTTTCAGCCATTCATTGATAAAATTGCAGATCGTCTTCCCTGC
TGGAAAGCTGATCTGTTGACTAGAGCTGGAAGACTGATTATTGTCCAGACTGTCCTGTCT
TCAATGAATATCTACTTAATGATGGCCATGGACCTTCCTTCTTGGGTTTTCAAAGCAATT
GACAAGATCAGAAGGAATTTCCTGTGGAGAGGGAGGAAAGAAGCTTTGGGAGGACATTGC
TTGGTAGCTTGGAACAAGGTTACAAGGCCAAAAGAATTTGGAGGCTTGGGTATATTAAAT
CTGCGATTGATGAATTGGGCTCTTAGATTACGCTGGCTCTGGCTGGAAAAAACCGATACT
GGCAGACCTTGGGCATCCTTTAAAATAAATGCTCATCCTTCAGTAAAGGCCTTCTTCTCG
GTAGCAATCTCCTCGGTGGTGGGCAACGGCAGAAACACTTTGTTTTGGACAGATAATTGG
ATCGATGGACAAAGTCTATGTCAGCTGGCCCCTCATTTGGTCCAGATGGTCTCTTCTAGG
GCTAGAATGAGGAATGTCCACGATGCCCTCATCTCAAGGAGCTGGGTCCATGATATTAGA
GGAGCTATCACTGTAAATGTTTTGTCTGACTTCCTCAAGGTTTGGGACCTCACTACAGAC
TGGGTCTTAACACCAGATCAGGAGGATAAACATTGCTGGAGGCTTTCAAGCTCAGGATTA
TATTCGGCCAAATCAGCATATACCGGTTTCTTTCTTGGAGCAACAACTTTTAAACCCTGG
AAAAGGATTTGGAAATCATGGGCTCCAAATAAATGCAAGTTCTTCATGTGGCTCGTGGCC
CACGATCGCTGCTGGACAGCAGATCGACTAGCAAAAAGAGGACTGCCTCACCCTCAATTT
TGTATACTTTGTGATCAAGAGGAAGAAACGATAAACCACTTGCTGGTTTCCTGTGTTTTT
TCTCGGGCTGTCTGGTTTCAGATGATGAAATCTGTTGGGTTGCAGCATCTTGCTCCTAAC
CCTGCGTGCTCCTCCTTTGAAGATTGGTGGGAAGGGGTTGCTGCATTTTCTGCTGGTCCA
GTAAACACAGGGCTGCACAAGGGCTTGAACTCTTTGATCATTATTGGTGCTTGGGCCATC
TGGAATCACCGCAATAGCTGTGTTTTTAATGGTGTGCAGCCTAGTCAAAGCATGGTCATC
AATTGGGTCAAGGAGGAGGCTCATCTCTGGTATAGGGCTGGAGCCAGGGATTTATCTAAC
ATCCTTATGCTCCAGTAATTTCAGTAATTTCAGTGGGTATTCTTTAATTTTAGTCTCCAT
GGTCACGGGAGTAGATGTCTTTTGTTGTTGTTGATGTTAATTCTCTCCTTCTCCCTATAG
CCTAGTGTTTGTGGGTTCGTGTGGAGTTGTACGAGGTTTCCTTGCCTCACCCTTTCTTCT
TAATATATTGATACGCAGCTCTCCTGCGTTTTCGAAAAAAAAATTG
>G10164-Map3_reversed#CLASSI/LTR
TGTGACACCCCAGTGTCACCTAGGGTTTCTCTCAAATGCCAAACCAAGAACCATTATTTT
ATGTGAATCAAAGTAAGCATGAGCATCAAATTAACTTAAGTAATAAAGAATTCACCAAGT
ATATACTTAAAAGTGTCATGATCAAAACAATTGAGTCTTTTGAAAAGATAAGAATGTGCA
ACCCTAATTAAAGACCCTAAGTGAACCCCATGAGCAAAATTCAAGAAAATAAGAAAAAGG
GTATGAAAAGTTTAAAATTATGAGTTGAGCCAATTATAAAAATTTAAGTATATTTAATAA
GCAACAAGATATGTTGAGAAAGCTTAGCCAAAATAACTCAAATAAAACCCCAAATCAAGC
TTCTCATGTGGGGACTTAATGGGAATTCTGAATTTCAGAATTCTGAAATTCAGACCTTGA
GCCAAAGATCAGGGATGTTCACCTTGATCCCTAACTCGAATCCTAATGGCCCCATTGACA
AAATTGTGTCTAACTAACCCCTCTGTCGTGTGCCAGAAGATGGCATTGGGACGCGAGCCC
TAGACACGACAAAACCTTGGATTTGCCTCGGGTTTGGGCAGGGAGACAGACCAGATTTCC
TGGCTCCATATCTCTGCAACCAGTAGGCAAAATCCTATGACCCCCACACAAGAATGGTAG
CTTGTAGGGAGGAGAAGAGGTTTTGTGCACTGACCAAGGCGAGAGCAGGCTCGGATGAGC
GACCACACGCGCCAGAACTTGGGCAGAACGCACGGGCACACGTGTTCGACCCTGGTCGGC
ACGCCAGAGCTCGCCCAACCCGCGCGCGCGCTCACCCCGGCGTCCGGTCAAGTCCGCCGC
GCGCCCACGCCCTCGGCCGTGCCCGCCCGCGCCTATAAAGCCTCCCCGGGCGCACCTCTC
TTCGCCCCGCACTCACCCTCACCGGCCAGCCACCGTTCCTTAGCTCCGGCGAGCTTAATT
CCGCCCGCCATTGCCGCCAGAGCTTCGGCCACCGTGGCCAGCCCACTCCAGCCACCCTCT
AGCCGAGCCAGTGCTTCGGCTAGCTCCGCCAGTAGCCCGTGAAGCTTGCCAAGCCCTCGG
ACCCGGCCGGACTTCACCGGAGGCCCGAGATCGACCTCACCGGACTTCGGTCTTCCGCCG
CCGCGCGTGGACCGAGCTATCCAGTGAGTCTCCGCCCAATTCCTTGCGCTCATATCTTCT
CTGGCATCCCGTGGACCTCTCTGACCCATTTGATTGAACTATCTCGCCGTGACCAGGCCG
GTCTCCTCGCCGCCGACGAGCATCCCCGCCTGCGCGCGTGGACCGACCGACTCCGGCCAT
CTCCGACGGCGTTCCGCACACCGTTGTGATCCCCGAGACCTCCCCTTCGTCCTCGACCAC
TTCACCGGAGCAATCTCGCCGCCGGTAAGCCCCTCCGCCCTTTCTTCCGCCGCGGTTACT
GTTTGAGGTAGAAGAAGGACCTCGGGTTAGGATTTGTAGAACCCGAGGGGTTTTCTGTAA
TGTCAGTGACCCATGTGAATAGTAGCCTAAGGACTGATTCGCGAGGAAAACTTAGAAAAC
CCGCCAGGGACCCCAGTGCAAAGTGGATTTCCATTTAATCAATTCTGTTATTCTTTTAAA
ATGACCAGAGAACTTAGAAAATCCATAACTTGATGAAATCTTAATAAAAAGTTGTCAAAC
CAATTTTGCTAGCTCCTGAATATTATGATCCATCATTTAAAAATAGTAAACCCTATGCTT
TCTGTTCTAAATTTTAGAGTTTAAAATTAAAAACAGAAACCCACTAAACCTTGTTTAATT
AAGGAAAATTAGTTTTTCTTCTGTGCTGAACTTAAAAAAATTTGTAGATGTTCAAACCTC
ATTTAGACACTGTTTAAAAATAGTAGGAACCCCAGCATTAGAAATTATGATGTAGTTATT
CATTTAAAGCTATTTTGTCCAAAACTTAGAGAAAATCAGAAAGGCATTAGAAATTAATGA
ACAGTGATTAATATTATTTTTCCTAGTTTACTTATGTAACAGAGAACCTAGGAAAAATAC
AGAGACCATTAATTTGGACCAGTTTTAAATTAAAATGTTTTATTTAGCCTTATTTAGACT
GAAAATCAATTATTAGAGTTGCAAAACTATAACCAAAATGGTTAATAAAAATCCAGTGGA
CTTACAACCACTAGAGCCCCACTACAAAAATACAGAGCACCCCAGCCCAACTTTTTAAGT
AAGGAAAATAAATACAAAGTGATAATAAGGCATTTTCCAACTAAATCATGAACAACCCCA
AATAATGTGATAATGGGCAACCAAAAATTAGCTAAGTCCATGATGAGATAAACTACCAGA
GAAAAATGCAAACCCATGAAAAAGAAGCAAACTCATGCCTATTGCTAGTGATTTATGAGA
AAGGCCATTTAATTCAAATAATGCAAACCACCCCTTCCCTTAAGCAAAAAGAAGCCAAAC
TTCAGAATGATTGCTCTTGCACAAAATACTAACTAAGAAAAATAAGAACTCTGTTGTTTG
ATGTGTTTCAAATATAGTGATAGTAGAAAGCACCCATTTGGCTAGAAACTTGAGAAAACC
ATAGAAAAATAATTAAAAGGTAGTAATGACTAGAAATTTGTATCAAGTCATGTTATAACA
CCTAAAAGCCAGCAAAAATAAGTTTTAGAGAATTACCCACTGTTAAATAATAGTTGTAGT
TCAAAGCACCCCTTCTGCCCTAGAATTTGATAATTTTGTCCAGAGAAAACTATTCACTTT
CTGATCCCCAAATTTTGAGACAGAGAAACATACACCAGTAACAAGCCACTGTAATTTTTG
CAGAATTTTTAGAATTTTATAAAAGCAACTTGTAGTTCAAACCTACTCCAAAACATTAAA
AAGAATAAAAGAAAAGGGAAGAAGAAATAAACCTCACCTCAATAAGTCTAACTTGAGTAC
TTATCATTTATCCCTAAGACTTAAAAGGAATTCAGTGGAACCCCAAAAATAAACCTACTA
CTTACCTTAGCTAAGTTTAACCCAATTTACCAAGTATACCACTAAAGGGTTTTACATAAG
TAAAGTTAACTTGTTTTAACTCAAAAAGATCATACACCTTTAAAGTTGTAATTTCTAAAA
GCACATATCATATCATGCATATATCTTACGCATTGCATTCATTAGATTGTAATCTTGCCG
ACGGAGAGTACGTGCTCATCCCCGAGCAAGGACCTGTCCAAGAGGAGGACCAGGAGCAGG
CTTCAGAGGCTGCTATTGAGGATCTCCCCGCAGCCCCAGCAATTGAAGGCAAGCCCCGGT
TTTATGCATAACCTGTTAATTATATGCTACTTTACTACACTTAATGCTTGTAGGATTGTA
ATGTGCACTTAAGTGTAGGAGTTGCTTGAAACCTCTAGTTGCATGAACTTAGGATTCCTT
TTGAGATGAATACTAGTATGCTAGGTCGAGTAGCTGCTTGCTAATCAGGATCTCGGTAGA
AGTCGAGTGATTTTTCTAGCACTCGCGCGAGGTCAGGAATTGATTGTATTCATCTTGATA
ACGGGATCTATGTTGGTCTATGGACTTGGATCCAGGGAGGATGCCTTGTCCATGAGACGG
GAAAAATGAATTAAGGATTAATGTGTGGATACCTGAGTCAAGCTTTTGAACGTACTAAGC
ACATGCCGGGAAAAATGGTAACCGGTAAACCTAGTACCTGAGTGAAGCCGGGCGCGGACT
TTATCCCTCATGCGACCTGAGACTGGGTCTCCCATGCTAGCTATGGTGGGTACAAGTGCG
GTCACTGCACGGCGGCAGCCGGGGTCAGTGGAGCATTGTATGCCAAGGCGGTGAGGCCTG
GACGCGAACGGGGAATCGATGGGGACGGTTGTCATGTGTGGGGTCGGAGTACCCTGACAT
GCCGTGTGTTTAGGTTTACCTTGCAAGGTTTAAAACTCGATTCGAATCGTCTGCTTCTCG
CAGCTAATGAGACTGCTTGATTCCTTGTACTGCATCGAGTAAGAAGTGAAATGTGGATTA
TATGAGATAACTTGTTGATTGAACTAAATGATTGTTACCATGTATGCTTAGAAGGAGCAA
ATCTAGCTAAGTTAATGATGGTAGAATTTGAAAAGCTAAAAATTGATTTTAGAAACAGCT
AGTGCTTTTGGCAAACCAAACCCCTCAGCCAAACAGCTGCATAGTCTAGAGGTAGAGGAG
TAGACTCCTCACACCGGTTAAGTCTAGCTGAGTATTAGTATACTCAGCCTTGCTTGTGGC
ACCATTTTTGCAGGTACCATTCAGGAAATGGTTGATGGTGTGACTTGGCCTACCACCCTG
CCACCGGGTTGGACGGTCGAGTGGGATGTTGCTCCGGCAGGAGAGGAGCATGAGGAGTAG
TGGGCTAGGCCTTGCCCATTTCCTCATTACCGACGACATCGATTATCCGCTGCACTTTAT
TTTGTGAACTTATTTGCTACTCCAAAAACTCCGATTTATGTAATAACTCAGTACTTAATT
TGAGGTTTCCTGTTTTATTGTATTTCTTCTGTGACTCACCTTCGAGTGAGATTGTGGAAT
TTGATCCTGGTTAAGTGGCTCTATCAGACTAGATCTGAGGGACTGACGGGTTATTCCGAT
TTAAGTGTGTTACGGCCCCTGAGGCGTGACTTAGGCACTTAAGCTGGAATAATTCGGGTG
GTTCTGCCACAGCTGGTATCGGAGCAAATTCCACCACAGAGAAGGACAATAAACCATGAA
TACCAATTTTCAAAACCTAAAACTTGCCTAGAAACTACTACGGATCGTCAGGACTAGACC
GCTAGACCTAGGACGAAAGGCCTTAGGCATAGAGGGAGAAATAGGTGGCTAACTAATTAG
GCCCCGTGGGCCAGTACTTATATTTTTTAAGGATGCCCTAAAAAGGCACCCTATTTTCTT
TTGAGAGGCAACGTTTCTTCCAGCATGCATGCATTATAAAACACAAAGAGGAATTAAAAT
TTGAGCTAACCCCTTTTCTTTGAAACCATCCGGGCTCTCTTTTTCTTTTTCCTTCCACCA
TAATCTTTATCTTTGATTCCCTTCCGCAGATGAATTCACCCACCCCCGCCAGTGGAGGAG
ACTCTCGTTTCAGTTCTGACTTCCTTTCTCGCGATGGCTTTCCTTCCATCTTGTGGGAAG
TGCTTAACTCCGCCGGTTACCCTACGCCCCCTTTGTACACGGTGCAGTTGTATGAGGAGC
ATCGGGTACCTCGTTGTCGGGTCTGGCTGACTTTGGAGGCTCATCCCCTTCAGCCGGGTT
GGCGTTCTCTTGACTCTGAGACGATTGGACTCAGGACGGACGACACCGTTGAGGCAGCAG
CCATGAAGACTCTGACGACTTTCTGTGGCTACCATCCCCTGGAGATGGTGATGCACCCCT
TGGGACTCTTCCCTGCTGAGAAGAAGGATGATCCCATGTGGTGTAACCGCGTGAGCCATG
TGAAGGATGTGTGGGCAATGTATCCTGACTTGGTTGGGAGGGTCACTGTTCAGTGCATGA
GTGCGCTGTACCGCCTTCAGGCCCTTCAGAGCGATGCTATGACACTTCTTGCTAACACCG
CTCAGACTGCCAAGCTCACTCTCGACAGTCGGGAAGATTTTGTGGTCGACCTATCCACAG
AGTTGGTGGAGAAGGATCTGCAGGTGGAGAGGCTGAGCCAGCGTATCACCACCCTGGAGC
AGCAAGTGGAGATCCGAGACAACACTATCGATGTCTTGGAGAACCAGCTTCACGATGTGC
AGAGGGAACTCGAGGAAGCGAATGACCACTTGGACATGCACCACCTGGAGATGGAGGCCA
ATGAAGCAGGAAGCGAGGGAGAAGAGGCTCCCGAGGAGCTAGGACCAGCCCCTGGTGCCA
ATGGGACTACCTCCGCGATGCCTCCTTCACCCGTATCCAGTGTCGCTTCCACCGCTCAGG
GTTAAGCAGTCGCTTCGACATTTTTAGGCGGATAGAAACCTATGCGAGCTTAGTGGTATC
ACATTTTGGACTAGGCTTATGGGTACTTTCCCCTGATTGATGTAACCCTGTAAACTTTTG
AAATCTGTGGGATCTTTGTCACCATGTTATCTTCATTTCGAACCTAATATTATGATTATG
GCATTTTCCTTCCATATGAGATGATATCTTGTCGTTCGAAATTGTGAGTTGGGATAACAA
TGGCGACAATCTCTGTTTTCAGATGGCAGCTAGGCAGCGTCGCGGGCAGAACGAGCAAGC
TCCCCCGCCACCTCCTCCAGCTCCCACAGTGCAGGAGCTGATGGCCCAGCAGAATGAGAT
TCTGCGACAGCTCTTGCAGCGCCAGCCCCACCCTCAGCAGCATGGTGGAGGCCAGCATCA
GCGACCTCCGGCTATGGCAACTTACCAGGAGTTTCTGAGCACGCAGCCGCCCTTGTTCAC
CAAGGCAGAGGATCCGTTGGACGCCGACGTGTGGCTTCGCGTCGTCGAGTCCAAGTTTCC
CCTCCTCACAGGAGACTGCCCTGATGAGGCCAAGGCTCGCTTCGCCGCACAGCAGCTTCG
CGGCCCTGCTCGGACTTGGTGGGACCACTTCCGTGCTATGCTCCCCGCTGATCGTGAAGT
ATCTTGGGAGGAATTCAAGACTGCCTTCAGAGGACACCACATCCCAGCTGGCATTCTTGA
TCGGAAGTTGAATGAATTTCTGGCCCTTAATCAAGGAACCCGCACGGTACTGCAGTATGC
GCAAGCCTTCAACGACTTATGCCAGTATGCAGGGTATCATGCTGATTCTGATGAAAAGAA
GAGGGATCGCTTCCGCAGGGGTCTCAATACCAAGCTGCGGGAACGACTCAACACTGTCCG
GGCTGATAGCTTCAATGAGTTGGTCAACATGGCCATCTCTCAGGAGGATTGCATTGTTGC
TCACCGGGCAGAGAAGAAGAGAAAGGCACCAATGGCAGCACCATCCGCTCAGGCTCAGAG
GTTCCGGATTGTTTCTCACAATCAGAGCAGGGGTTTTCAGCAGCAGGCAGGCAGATGGGT
GATCAGGCCACCTCAGCAGCAGCAGCAGCCGGCACCCAACCGCTACCCAGCTCCCGCCCC
AAGGAACAATCAGCCTCCGCAGCAGCAGCAGTTCCGCCAGGGCAATGGGAACAAGTGTTT
CACTTGTGGCAATGTGGGCCACTATGCCAAGAATTGTCCCAGGAACCAGCAGAGGCAGAT
GCCAGCACCAAATCAAGACAAGGGAAGAAAGCAGAAGGTGCAAGTCAGGCAAGGGAAGCT
CAACTTCACTGCTCTAGAGGAAGTACCAGAAGGAGCTCCTATCATGACCGGTACCTTTTC
AGTTTATAATCAACCTGCTTTAATTCTGTTTGATTCTGGTGCATCTCATAGTTTCATTAG
CCAAAAGTTCAGTGCTAAATGCAAACTGCCATTCTCTCACTCAAAAGGGTCATTCATGAT
AGTCACACCTGGGGGTAAAATTGCAACTAATCAATTAAACCAAAGTGTGCCTATTCAACT
GGGAAGCCACATTGTCAAAACCACTCTTCTTGTGTTGGGATTGGAAAATGTGGACATTAT
TCTAGGGGCAAATTGGATGACCTTGCACCAAGTTGTGCTTGATGTAGCCAGCCGTACCGT
GGAAGTTAATTCTCCGTTCTGCGGGAATTTTACTTTAATTCTGCCTAGTCGGGGTTCTTC
TCAGTCGTGTGATTTCTCTATGACGGAGTTACCTCTGAAGAAGATCCCAGTGGTCTGTGA
GTATGCAGATGTCTTCCCTGATGAATTGCCAGGAATGCCACCGGACCGGGATATTGAATT
CGCCATCGAGTTGCAACCGGGAACGGCCCCAATTTCCAAGAGGCCCTACCGAATGCCACC
CGCCCCCAGTGTCACCTAGGGTTTCTCTTAAATACCAAACCAAGAACCATTATTTTATGT
GAACCAAAGTAAGCATGAGCATCAAATTAACTTAAGTAATAAAGAATTCACCAAGTATAT
ACTTAAAAGTGTCATGATCAAAACAATTGAGTCTTTTGAAAAGATAAGAATGTGCAACCC
TAATTGAAAACCCTAAGTGAACCCCATGAACAAAATTCAAGAAAATAAGAAAAAGGGAAT
GAAAAGTTTAAAATTTTGAGTTGAGCCAATTATATAAGTTAAAGTATATTTAATAAGCAA
CAAGAAAGATTGAGGAAGCTTAGCCAAAATAATCCAAATAAAACCCCAAATCAAGCTTCT
TTTGTTGGGACTCATTGGGAATTCTGAATTTCAGAATTCTGAAATTCAGACCTTGAGCCA
AAGATCAGGGATGTTCACCTTGATCCCTAACTCGAATCCTAATGGCCCCATTGACAAAAT
TGTGTCTAACTAACCCCTCTGTCGTGTGCCAGAAGATGGCATTGGGACGCGAGCCCTAGA
CACGACAAAACCTTGGATTTGCCTCGGGTTTGGGCAGGGAGACAGACCAGATTTCCTGGC
TCCATATCTCTGCAACCAGTAGGCAAAATCCTATGACCCCCACACAAGAATGGTAGCTTG
TAGGGAGGAGAAGAGGTTTTGTGCACTGACCAAGGCGAGAGCAGGCTCGGATGAGCGACC
ACACGCGCCAGAACTTGGGCAGAACGCACGGGCACACGTGTTCGACCCTGGTCGGCACGC
CAGAGCTCGCCCAACCCGCGCGCGCGCTCACCCCGGCGTCCGGTCAAGTCCGCCGCGCGC
CCACGCCCTCGGCCGTGCCCGCCCGCGCCTATAAAGCCTCCCCGGGCGCACCTCTCTTCG
CCCCGCACTCACCCTCACCGGCCAGCCACCTTCCCTTAGCTCCGGCAAGCTCAATTCCGC
CCAAGCCCTCGGACCCGACCGGACTTCACCGGAGGCCCGAGATCGACCTCACCGGACTTC
GGTCTTCCGCCGCCGCGCGTGGACCGAGCTATCCAGTGAGTCTCCGCCCAATTCCTTTCG
CTCATGTCTTCTCTGGCATCCCGTGGACCTCTCTGACCCATTTGATTGAACTATCTCGCC
GTGACCAGGCCGGTCTCCTCGCCACCGACGAGCATCCCCGCCTGCGCGCGTGGACCGACC
GACTCCGGCCATCTCCGACGGCGTTCCGCACACCGTTGTGATCCCCGCGACCTCCCCTTC
ATCCTCGACCACTTCACCGGAACAGTCTCGCCGCCGGTAAGCCCCTCCGCCCTTTTCTTC
GCCGCGGCTACTGTTTGAGGTAGAAGAAGGACCTCGGGTTAGGTTTTGTAGAACCCGAGG
GGTTTTCTGTAATGTCAGCGACTCATGTGAATAGTAACCTAAGGACTGATTCGCGTAGGA
AAACTTAAAAAACCGCCAGGGACCCCAGTGCAAAGTGGATTTCCATTTAATCAATTCTGT
TATTCTTTTTAAAATAACCAGAGAACTTAGAAAATCCATAACTTGATGAAATCTTAATAA
AAAGTTGTCAAACCAATTTTGCTAGCTCTGGAATATTATGATCCTTCATTTAAAAATAGT
GAACCCTATGCTTTCTGTTCTAAATTTTAGAGTTTAAAATTAAAAACAGAAACCCCCTAA
ACCTTGTTTAATTAAGGAAAATTAGTTTTTCTTTTGTGCTGAGCTTAAGAAAATTTGTAG
ATGTTTATACCTTATTTAGACACTGTTTAAAAATAGTAGGAACCCCAGCATTAGAAATTA
TGATGTAGTTATTCATTAAAAGCTATTTTGCCCAAAACTTAGAGAAAATCAGAAAGGCAT
TAGAAATTAATGAACAGTGATTAATAATATTTTTCCTAGTTTACTTATGCAACAGAGAAC
CTAGGAAAAATACAGAGACCATTAATTTGGACCAGTTTTTAATTAAGATGTTTTAATTAG
CCTTATTTAGACTGAAAATCAATTATTAGAATTGCAAAACTATAACCAAAGTGGTTAATA
AAAATCCAGTGAACTTATAACCACCAGAGCCCCACTACAAAAATACAGAGCACCCCAGCC
CAACTTTTTAAGTAAGGAAAATAAATACAAAGTGATAATAAGGCATTTTCCAATTAAATC
ATGAACAACCCCAAATAATGTGATAATGGGCAACCAAAAATTTGCTAAGTCCATGATGAG
ATAAACTACCAGAGAAAAATGCAAACCCATGAAAAAGAAGTAAACTCATACCTTTTGCTA
GTGATTTATGAGAAAGGCCATTTAATTCAAATAATGCAAACCACCCCTTCCCTTAAGCAA
AAAGAAGCCAAACTTCAGAATGATTGCTCTTGCACAAAATACTAACTAAGAAAAATAAGA
ACTCTGTTGTTTGATGTTTTTCAAATATAGTGGTAGTAGAAAGCACCCCTTTGGCTAGAA
ACCTTAAGAAAACCATAGGAAAAGAATTAAAAGGTATTAATGACTAGAAATTTGTATCAA
GTCATGTTATAACACCTAAAAGCCAGCAAAAATAAGTTTTAGAGAATTACCCACTGTTAA
ATAATAGTTGTAGTTCAAAGTACCCCTTCTGCCCTAAAATTTGGTAATTTTGTCCAGAGA
AAACCATTCACTTTCTGACCCCCAAATTTTGAGACAGAGAATCATACACCAGTAACAAGC
CACTGTAATTTTTGCAGAATTTTTGGAATTTTATAAAAGCAACTTGTAGTTCAAACCTAC
TCCAAAACATTAAAAGGAATAAAAGAAAAGGGAAGAAGAAATAAACCTCACCTCAATAAG
TCTAACTTGAGAACTTATCATTTATCACTAAGACTTAAAAGGAATTCAGTGGAACCCCAA
AAATTAAACCTACTACTTACCTTAGCTAAGTTTAACCCAATTTACCAAGTATACCACCCA
AGGGTTTTACATAAGTAAAGTTAACTTGTTTAAACTCAAAAAGACCATACACCTTTAAAG
TTGTAATTTCTAAAAGCACATATCATATCATGCATATATCTTACGCATTGCATTCATTAG
ATTGTAATCTTGCCGACGGAGAGTACGTGCTCATCCCCGAGCAAGGACCTGTCCAAGAGG
AGGACCAGGAGCAGGCTTCAGAGGCTGCTATTGAGGATCTCCCCGCAGCCCCAGCAATTG
AAGGCAAGCCCCGGTTTTATGCATAACCGTGTTAATATATGCTACTTTACTACACTTAAT
GCTTGTAGGATTGTAATGTGCACTTAAGTGTAGGAGTTGCTTGAAACCTCTAGTTGCATG
AACTTAGGATTCCTTTTTGAGATGAATACTAGTATGCTAGGTCGAGTAGCTGCTTGCTAA
TCAGGATCTCGGTAGAAGTCGAGTGATTTTTCTAGCACTCGCGCGAGGTCAGGAATTGAT
TGTATTCATCTTGATAACGGGATCTATGTTGGTCTATGGATTTGGATCCAGGGAGGATGC
CTTGTCCATGAGACGGGAAAAATGAATTAAGGATTAATGTGTGGATACCTGAGTCAAGCT
TTTGAACGTACTAAGCACATGCCGGGAAAAATGGTAACCGGTAAACCTAGTACCTGAGTG
AAGCCGGGCGCGGACTTTATCCCTCATGCGACCTGAGACAGGGTCTCCCATGCTAGCTAT
GGTGGGTACAAGTGCGGTCACTGCACGGCGGCAGCCGGGGTCAGTGGAGCATTGTATGCC
AAGGCGGTGAGGCCTGGACGCGAACGGGGAATCGATGGGGACGGTTGTCATGTGTGGGGT
CGGAGTACCCTGACATGCCGTGTGTTTAGGTTTACCTTGCAAGGTTTAAAACTCGATTCG
AATCGTCTGCTTCTCGCAGCTAATGAGACTGCTTGATTCCTTGTACTGCATCGAGTAAGA
AGTGAAATGTGGATTATATGAGATAACTTGTTGGTTGAACTAATTGATTGTTACCATGTA
TGCTTAGAAGGAGCAAATCTAGCTAAGTTAATGATGGTAGAATTTGAAAAGCTAAAAATT
GATTTTAGAAACAGCTAGTGCTTTTGGCAAACCAAACCCCTCAGCCAAACAGCTGCATAG
TCTAGAGGTAGAGGAGTAGACTCCTCACACCGGTTAAGTCTAGCTGAGTATTAGTATACT
CAGCCTTGCTTGTGGCACCATTTTTGCAGGTACCATGCAGGATTTGGTTGATGGTGTGAC
TTGGCCTACCACCCTGCCACCGGGTTGGACGGTCGAGTGGGATGTTGCTCCGGCAGGAGA
GGAGCACGAGGAGTAGTGGGCTAGGCCTTGCCCATTTCCTCGATTACCGACGACATCGAT
TATCCGCTGCACTTTATTTTGTGAACTTTATTTGCTACTCAAAAACTCCGATTTATGTAA
TAACTCAGTACTTAATTTGAGGTTTCCTGTTTTATTGTATTTCTTCTGTGACTCACCTTC
GAGTGAGATTGTGGAATTTGATCCTGGTTAAGTGGCTCTATCAGACTAGATCTGAGGGAC
TGACGGGTTATTCCGATTTAAGTGTGTTACGGCCCCTGAGGCGTGACTTAGGCACTTAAG
CTGGAATAATTCGGGTGGTTCTGCCACAGCTGGTATCGGAGCAAATTCCACCACAGAGAA
GGACAATAAACCATGAATACCAATTTTCAAAATCTAAAACTTGCCTAGAAACTACTATGG
ATCGTCAGGACTAGACCGCTAGACCTAGGACGAAAGGCCTTAGGCATAGAGGGAGAAATA
GGTGGCTAATTAATTAGGCCCTGTGGGCCAGTACTTATATTTTTAAGGATGCCCTAAAAA
GGCACCCTATTTTCTTTTGAGAGGCAACGTTTCTTTCAGCATGCATGCATTATAAAACAC
AAAGAGGAATTAAAATTTGAGCTAACCCCTTTTCTTTAAAACCATCCGGGCTCTCTTTTT
CTTTTTCCTTCCACCATAATCTTTATCTTTGATTCCCTTCCGCAGATGAATTCACCCACC
CCCGCCAGTGGAGGAGACTCTCGTTTCAGTTCTGACTTCCTTTCTCGCGATGGCTTTCCT
TCCATCTTGTGGGAAGTGCTTAACTCCGCCGGTTACCCTACGCCCCCTTTGTACACAGTG
CAGTTGTATGAGGAGCATCGGGTACCTCGTTGTCGGGTCTGGCTAACTTTGGAGGCTCAT
CCCCTTCAGCCGGGTTGGCGTTCTCTTGATTCTGAGACGATTGGACTCAGGACGGACGAC
ACCGTTGAGGCAGCAGCCATGAAGACTCTGACGACTTTCTGTGGCTACCATCCCCTGGAG
ATGGTGATGCACCCCTTGGGACTCTTCCCTGCTGAGAAGAAGGATGATCCCATGTGGTGT
AACCGCGTGAGCCATGTGAAGGATGTGTGGGCAATGTATCCTGACTTGGTTGGGAGGGTC
ACTGTTCAGTGCATGAGTGCGCTGTACCGCCTTCAGGCCCTTCAGAGCGATGCTATGACA
CTTCTTGCTAACACCGCTCAGGCTGCCAAGCTCACTCTCGACAGTCGGGAAGATTTTGTG
GTCGACCTATCCACAGAGTTGGTGGAGAAGGATCTGCAGGTGGAGAGGCTGAGCCAGCGT
ATCACCACCCTGGAGCAGCAAGTGGAGATCCGAGACAACACTATTGATGTCTTGGAGAAC
CAGCTTCACGATGTGCAGAGGGAACTCGAGGAAGCAAATGACCACTTGGACATGCACCAC
CTGGAGATGGAGGCCAATGAAGCAGGAAGCGAGGGAGAAGAGGCTCCCGAGGAGCTAGGA
CCAGCCCCTGGTGCCAATGGGACTACCTCCGCGATGCCTCCTTCACCCGTATCCAGTGTC
GCTTCCACCGCTCAGGGTTAAGCAGTCGCTTCGACATTTTTAGGCGGATAGAAACCTATG
CGAGCTTAGTAGTATCACATTTTGGACTAGGCTTATGGGTACTTTCCCCTGATTAATGTA
ACCCTGTAAACTTTTGATATCTGTGGGATCCTTGTCACCATGTTATCTTCATTTCGAACC
TAATATTATGATTATGGCATTTTCCTTCCATATGAGATGATATCTTGTCGTTCGGAAATG
TGAGTTGGGATAACAATGGCGACAATCTCTGTTTTCAGATGGCAGCGAGGCAGCGTCGCG
GGCAGAATGAGCAAGCTCCCCCGCCACCTCCTCCAGCTCCCACAGTGCAGGAGCTGATGG
CCCAGCAGAATGAGATTCTGCGACAGCTCTTGCAGCGCCAGCCCCACCCTCAGCATCATG
GTGGAGGCCAGCATCAGCGACCTCCGGCTATGGCAACTTACCAGGAGTTTCTGAGCACGC
AGCCGCCCTTGTTCACCAAGGCAGAGGATCCGTTGGACGCCGACGTGTGGCTTCGCGTCG
TCGAGTCCAAGTTTCCCCTCCTCACGGGAGACTGCCCTGATGAGGCCAAGGCTCGCTTCG
CCGCACAGCAGCTTCGCGGCCCTGCTCGGACTTGGTGGGACCACTTCCGTGCTATGCTCC
CCGCTGATCGTGAAGTATCTTGGGAGGAATTCAAGACTGCCTTCAGAGGACACCACATTC
CAGCTGGCATTCTTGATCGGAAGTTGAATGAATTTCTGGCCCTTAATCAAGGAACCCGCA
CGGTACTGCAGTATGCGCAAGCCTTCAACGACTTATGCCAGTATGCAGGGTATCATGCTG
ATTCTGATGAAAAGAAGAGGGATCGCTTCCGCAGGGGTCTCAATACCAAGCTGCGGGAAC
GACTCAACACTGTCCGGGCTGATAGCTTCAATGAGTTGGTCAACATGGCCATCTCTCAGG
AGGATTGCATTGTTGCTCACCGGGCAGAGAAGAAGAGAAAGGCACCAATGGCAGCACCAT
CCGCTCAGGCTCAGAGGTTCCGGATTGTTTCTCACAATCAGAGCAGGGGTTTTCAGCAGC
AGGCAGGCAGATGGGTGATCAGGCCACCTCAGCAGCAGCAGCAGCCGGCACCCAACCGCT
ATCCAGCTCCCGCCCCAAGGAACAATCAGCCTCCGCAGCAGCAGCAGTTCCGCCAGGGCA
ATGGGAACAAGTGTTTCACTTGTGGCAATGTGGGCCACTATGCCAAGAATTGTCCCAGGA
ACCAGCAGAGGCAGATGCCAGCACCAAATCAAGACAAGGGAAGAAAGCAGAAGGTGCAAG
TCAGGCAAGGGAAGCTCAACTTCACTGCTCTAGAGGAAGTGCCAGAAGGAGCTCCTATCA
TGACCGGTACCTTTTCAGTTTATAATCAACCTGCTTTAATTCTGTTTGATTCTGGTGCAT
CTCATAGTTTCATTAGCCAAAAGTTCAGTGCTAATTGCAAACTGCCATTCTCTCACTCAA
AAGGGTCATTCATGATAGTCACACCTGGGGGTAAAATTGCAACTAATCAATTAAACCAAA
GTGTGCCTATTCAACTGGGAAGCCACATTGTCAAAACCACTCTTCTTGTGTTGGGATTGG
AAAATGTGGACATTATTCTAGGAGCAAATTGGATGACCTTGCACCAAGTTGTGCTTGATG
TAGCCAGTCGTACCGTGGAAGTTAATTCTCCTTTCTGCGGGAATTTCACTTTGATTCTGC
CTAGTCAGGGTTCTTCTCAGTCATGTGCTTTCTCTATGACGGAGTTACCCCTGAAGAAGA
TCCCAGTGGTCTGTGAGTATGCAGATGTCTTTCCTGATGAATTGCCAGGAATGCCACCGG
ACCGGGATATTGAATTCGCCATCGAGTTGCAACCGGGAACGGCCCCAATTTCCAAGAGGC
CCTACCGAATGCCACCCGCTGAGTTGGCAGAGTTGAAGAAGCAGTTGCAAGAGTTGCTGG
ATAAGGGTTTTATTCGCCCAAGCACTTCGCCTTGGGGATGTCCAGCACTGTTTGTGAAGA
AGAAGGATGAAAGCTTGAGGCTGTGTATAGATTACCGCCCTCTTAATGCGGTAACTATCA
AGAACAAGTATCCTTTGCCTCGTATTGATGTTCTCTTTGACCAGTTGGTCGGGGCCAAGG
TGTTTTCCAAGATAGACCTTCGCTCTGGCTACCATCAGATCAAAATACGAGCAAGTGATA
TTCCGAAGACGGCATTCTCAACCAGATATGGGCTATATGAATTCTTGGTGATGTCATTCG
GGCTGACAAATGCACCAGCATATTTCATGTATCTGATGAATTCTGTTTTCATGCCGGAAT
TGGACAAGTTCGTGGTGGTTTTCATCGATGATATTCTGGTGTACTCAAAGAACGAAGAAG
AACATGCCGGGCATTTGCATGTAGTGCTTCAACGTCTGCGAGAGCACCACCTTTATGCCA
AGTTATCCAAGTGTGATTTTTGGCTAAAGGAAATCAAATTCTTGGGTCACACTATCTCTC
AGGCTGGAATAGCTGTTGATCCTGATAAAGTGCAAGAGGTGATGAACTGGAGGCCACCAA
CGACTGTTCGCCAGATTCGGAGTTTTCTGGGATTGGCTGGTTATTACCGAAGATTTATTC
CGGACTTCTCTCGAATTGCGAAGCCTATTACTGAGTTGCTGAAGAAAGAAGTCAAGTTTG
TGTGGAGTCAGAAGTGCGAAGATGCCTTCCATGCATTAAGGCAGCATCTGACCACAGCAC
CAGTATTGGCGCAACCCGACAGCAGCAAGCCTTTTGATGTGTATTGCGATGCCTCTGGCA
CCGGGCTAGGTTGTGTCTTGATGCAAGACAACCGAGTCATTGCTTATGCCTCAAGAGCAC
TCAGGCCTCATGAGCAAAATTATCCCACTCATGACCTTGAGTTAGCAGCAGTGGTTCATG
CATTGAAGATGTGGAGGCACTATCTAATGGGAACCCACTGCAACATCTTCACTGATCATA
AGAGCCTTAAGTACATTTTTACTCAGGCTGATCTCAACATGAGGCAGAGAAGATGGCTAG
AGCTGATCAAGGATTATGACCTGGAGGTACATTATCACCCAGGAAAAGCTAATGTGGTAG
CAGATGCCTTGAGTCGGAAGTTGCAATGCAATTGTATTCTGATGGATTCTCGTGTTAACA
CCTTGTGTGATGAGTTGAGCAAGATGCAAATTGAAGTGATTCCTTCTGGTTCTTTGTCTC
AAATGGCTGTTGAGCCAGCTTTGCAAGACCAGATTATCATGGCCCAGCTCAGTGACAAGG
GAGTGCAGATTATCAAGAAGAATCTCCATCAGAAGGTTGAGAAGTATAATTGTTTCCGCC
AGGATGAGAAAGGTGTGTTATGGTTCAAAAGCAGATTGGTAATTCCTAAGGACCAGGATC
TCAAGAGGAAAATTTTGGATGAGGCTCATCTCTCCAAATTCTCTATGCATCCGGGAAGCA
CCAAGATGTACCATGATCTGAAGCTTTTGTACTGGTGGACCAGAATGAAGAGGGAGATAG
CCCAGTATGTATCAGAGTGTGACACCTGTCAGAGGATTAAGGCAAGCCACTTGAAGTCCG
CTGGAGCTTTGCGACCACTGTCCGTACCTTCGTGGAAGTGGGACGACATCAGCATGGATT
TCATTGTGGGTCTGCCCAACACCTCTCGTCATCATGATTCAATTTGGGTTATTGTGGACC
GATTGACGAAAGTGGCACATTTTCTTCCTGTGCACACCACTGATAAGGCTCAGAAGTATG
CAGAATTGTATATTGACCGGATCGTGTGTTTGCATGGATTACCTCGGACCATTGTTTCTG
ACCGAGGAGCCCAATTTGTTGCCAGATTTTGGGAACAATTGCAAGAGTCTTTGGGAACCA
AGCTAATCAGGAGTTCAGCTTACCACCCACAGACTGATGGTCAGACGGAAAGGGTAAACC
AGATTCTGGAGGATATGCTGAGAGCTTGTGCGATCGATTGTGGCAAGAACTGGGATAAGC
ACCTCTCCTTGGCAGAGTTTGCTTATAACAATAGTTATCAATCCAGCCTAAAGATGGCAC
CTTTTGAAGCTCTCTATGGAAGAAGGTGCAGGACACCACTCAATTGGTCTCAGCCTGGTG
AAAGAGAAGTTTTTGGACCTGATTTGGTGACTGAAGCCGAAAGGAAGGTCAAGCTAATCA
GGAAGAATCTAGAAGCTGCTCAGGCCAGGCAGAAGAGCTATCATGATAAAAGAAGGAAAC
CTCTCCAGTTCGAGGTGGGAAGTTTTGTATACCTCAAGGTATCACCCACCAAGGGAGTGC
AGAGGTTTGGGATCAAAGGCAAGCTAGCCCCTCGTTACATTGGACCTTATGAGATCATAG
AAGCATGTGGACCCGTGGCATACAAGCTGAAGTTACCTTCAAAGATGTCTGCCATTCACA
GTGTATTCCATGTATCTCAGCTGAAGAAGTGTGTTCGATTGCCGACTGAGATCATAGCAG
AGCCAGAATTGGAGATAGAGCCAGATCTCTCGTACCAAGAGTACCCCTCCAAGATTCTGG
ATTGCAAAGAAAGATCAACTCGGGCTAAATCGATCAAGATGTTCAAGGTCCAGTGGAGTA
ATCACTCAGAGGAGGAAGCTACTTGGGAAACCGAGGAATTCTTAAGATCCAACTTCCCCG
ATTGCCTACCTAAGGAAGCTGGTATGTAATCACCCCCAACCCCTCCTCCTGCCTTTCGAA
TCTAATTTCCAAAAATATGATCTTAATTCAGAATGAAGTAACTATAAAGTAAAACTTAAA
AGGACTTCCTTCTGAAGTTGCAAAGAGAATGACATTCGAAGAGCAGTTTTGCCCTAATAA
TAACAATCACCACCCTTTTCCTATCAGTCTCACCCTTCGCTTCACCCCGGGAGGACTCTG
GCCCGAATCTCGGGACGAGATTCCTTTAAGGGGGGAAGGCTGTGACACCCCAGTGTCACC
TAGGGTTTCTCTTAAATACCAAACCAAGAACCATTATTTTATGTGAACCAAAGTAAGCAT
GAGCATCAAATTAACTTAAGTAATAAAGAATTCACCAAGTATATACTTAAAAGTGTCATG
ATCAAAACAATTGAGTCTTTTGAAAAGATAAGAATGTGCAACCCTAATTGAAAACCCTAA
GTGAACCCCATGAACAAAATTCAAGAAAATAAGAAAAAGGGAATGAAAAGTTTAAAATTT
TGAGTTGAGCCAATTATATAAGTTAAAGTATATTTAATAAGCAACAAGAAAGATTGAGGA
AGCTTAGCCAAAATAATCCAAATAAAACCCCAAATCAAGCTTCTTTTGTTGGGACTCATT
GGGAATTCTGAATTTCAGAATTCTGAAATTCAGACCTTGAGCCAAAGATCAGGGATGTTC
ACCTTGATCCCTAACTCGAATCCTAATGGCCCCATTGACAAAATTGTGTCTAACTAACCC
CTCTGTCGTGTGCCAGAAGATGGCATTGGGACGCGAGCCCTAGACACGACAAAACCTTGG
ATTTGCCTCGGGTTTGGGCAGGGAGACAGACCAGATTTCCTGGCTCCATATCTCTGCAAC
CAGTAGGCAAAATCCTATGACCCCCACACAAGAATGGTAGCTTGTAGGGAGGAGAAGAGG
TTTTGTGCACTGACCAAGGCGAGAGCAGGCTCGGATGAGCGACCACACGCGCCAGAACTT
GGGCAGAACGCACGGGCACACGTGTTCGACCCTGGTCGGCACGCCAGAGCTCGCCCAACC
CGCGCGCGCGCTCACCCCGGCGTCCGGTCAAGTCCGCCGCGCGCCCACGCCCTCGGCCGT
GCCCGCCCGCGCCTATAAAGCCTCCCCGGGCGCACCTCTCTTCGCCCCGCACTCACCCTC
ACCGGCCAGCCACCTTCCCTTAGC
>G15799-Map3#CLASSI/LTR/Copia
CAGAGCGCATAGTCAGAGGCGCACCGGACAGTGAACAGTACATGTCTGGTGCGGCACCGG
ACTGTCCGGTGCCACATGAGGACAAAGCCTCCAAAGGTCGACCAGCTCCTAACCCTAACG
GTCGGCTGACGTGGCGGCAGCACCGGACTGTCCGGTGCGCCCATCGCCAGCAGCCTTCCC
CAATGGCTACAATTTGGTTGGTGGCTATAAATACCACCCCAACCGGCCATTTCAAGGTGT
GGGAGCCCAAGCAACATTCCAAGTCATATAGTTGACATATTCAAGCCCTCCCAACCACCT
CCATTCATTGATCTATCTCATACACAAGATTTAGGCCACCACAAGCAATACAAGTGCCAC
AAAAGAGAGATCAAGCAAAAGAGAGCTACTCGTGTGAGTTTAGCACTAGTGCCTTGTGAG
ATTCATTGAGAGAAAGTGTGTGCTACATCTTGTGATCATTTGAGCGTGGAGTTTTGACTC
CCATTCATTTTCCTCCAAAGTTTTGGAGGCTTGTAAAGCTAGCAAGAGACACCTAAGAGT
GTCAGTGATCCTTGCAGGGTCTTAGTGATCCTTGAGATAAAGAAGAAGAGCTCGCCGGTC
TTGGTGATCGGTGGAGAGAGGGAAAGGGTTGAAAAAGACCCGTCCTTAGTGGACTCCTCA
ACGGGGATTAGGTTCTCGAGAACCGAACCTCGGTAAAACAAATCACCCGTGTCTCTTGTG
TTTATTGCTTGTGATTCGTTTGTTTTCTCTCTCTAAGTTCTCTTGCACTATTCTTTGCTA
ATATTATTTTGTGTTGCTTCAAGTTAAATTCTCATTTAGAGAAGCAACGCCTTGCAAGAA
AGAACTTGCGTTATTCCTCTTTTTATCTAAGCCCTCTTGCTCTATACTCCATAAACTTAT
TAGTTGTATTGATTTGCTAATTCCGCATTCTTTGAAAGCAACACTCTTTACAAGCAAGGG
ACTTAGTTTTACACTCCGATAATTGAGCATCTTATTACAATCACTAATCAAGGGATCTAG
TTTGTGTTTAGAGTTATAATTTTCAGGTTTCACCTATTCACCCCCCCTCTAGGCGACTTT
CAA
>G4801-Map8#CLASSII/TIR
AATCACTTCTTGGTGATTACAAAAGTTATATAGTACTTTTGCCAACCTTTACAAAAAGTC
TTAGATCACTATTTTTGGTGGTCTGAAGCTTAAGTTATTAATGTTTCAAATATGAAGACT
GAATCTGTCCAGTTCTGGACAGCAAAGTCTTTTAGTGATATTTATCCTTAGTTAAATATT
GAATCACCTTCAGATGTTTATAAATGATATGTAGACAAATTTATTACCTCTCCAGAAAGT
CTAGAATCAATTTGTTTGGATGTCTAAATCTTTAGTTGTGAATTTTTGAAGCTGCAAGTC
TGAATCTGTCAAAATCTGGACAGATCTACTGTGTTTGCACAATTCGACCTTACTAAGTGT
TTAACCATGTTGTGATGACAATACCAAAGTTGTAGAGAACTTTGTTAAGCTTTCCACCGA
AAGTCCTAGATTTCGATATTTTTGGACTAATAATTGAAGAGTTATGATTAAAACAAGTAA
CTGCTGTATTGCTGTCCAAAAAATCTGCATGTGCGCATTTGATTGTTTAGTTCACCCTTT
TTGACTAAAAATGCTTAGTTAACACTTAAGTAATGTAGACTTGCCATGACTGAGCTTAAG
TAATGCACATGTGTTCCATGTTTTATATACTTTCTTGCTCTAGTTGATTGTGATATAGGA
GTTCCGTAGTTAGTGATGCCTATGTCGTATTCAAGCTTACGTTGTCTTGGTTGGACTTGT
GTGGTCGGTGATGCTTTTGTGTGATAAATAGAAGAACTAATGAAAAGCCGTAGCAAATTA
AATAAATGCGCGTACTTGTGATGTCGTAATTGTGTTGCGTAAATATACAAAATGTTTGTC
GTCTTTTAGTGGTGTTAAATGTTGTGCGCTCGATGATATGTAGTTAGCTAACGCTAGTGT
GTGTGGTTGCTTATGATGTCTCGCTACTTAGTGTTTAATTCGCTAGCATGTACTTAAAGT
ATCTTGTGCTATTTCATTATATTCATACATATGCATCTTGCATCTCATTTAGGACCGAGA
GATGATGATCGTGCAAGTGATGTGGTGCCAACCACAAGATGCAGTTGGTGGACAACCTAA
GGAAGGATGGACATAACCAGTGGATGCTCGCCAAGCGAGTACCTCCCCCAGCAAACACTA
TCTAAGTGTTAAAATTAAAGGCAAGCCCCGGTTTTATGCATAACCAGTTATATATGCTAT
TTTACTGCACTTAATGTTTGTAGGCTTGTACTGTGCACTTAAGTGTAGGAGTTGACTGAA
ACCCTAGTTGCATGAACTCAGGATTCCTTTTGAGATGGATACTAGTATGCTAGGTCGAGT
AGCTGCTTTACTAATTAGGGATCTCGGTAGAAGTCGAGTGATTTTTCTAGCACTCGCGCG
AGGTCAGGAAATTGATTGTATCCACTTTCATATCATAATGATGTTGGTCTGTGGACACGG
ATCCATGGGGATGCGTGGTCTACGAGATGAAATTGGAATAAGGATTAACGTGCGGATACC
TGTGTCAAGCGTTTGAACGTACTAAGCACATGCCGAGAAATATGGTAAATCGGTAAGCCT
AGTACCTGATTGAACCTGGCAGCAGACTTTTCCCCTCACGCGACCTGAGACGTGGTCTCC
CATTCCGGTTATGGTGGGTACAAGTGCGGTCACTGCACGACGGCAGTCGGGGTCAGTGAG
GCATTGTACGCCAAGGCGGTGAGCCCTGATCTGCTGACGGGGAATCGATGGGGACGGTTG
ATGTGTGTGGGGACGGAGTGCCTCGCCACGTCGTGTGTTTAGGTTTACCTTGCAAGGATT
AAAAACTCGATTCGAATCGTCTGCTTCTCGCAGCTAATGAGACTGCTTGATCCATTGTAC
TGCATTGAGTAATAAGTGGAAATGAGGTGACTGACAAAAAGATGTTGATTGGTAAAAATG
TTTGATACCATGTATGAGTAGCTAGGTACTCATCTAGTTTAAAAAGGATCATACTAAAAC
TTGAAAAGCTAAAACTTGATTTTAGACTCAGCTAGTGCTTTTGGCAAACCAAACCCCTCA
GCCAAACAGCTGCATGTCTAGAGGTAGAGGAGTAGACTCCTCACACCGGGTAAGTCTAGC
TGAGTATTAGTATACTCAGCCTTGCTTGTGGCATAATTTTTGCAGGTACCTCCTTAGGAT
GATTTAGTTGATGGTGTGACTTGGCCTTCATCCCTGCCACCGGGATAGACGGTCGAGTGG
GTTACTGCTTCCGCAGGAGAGGACCAGGAGGAGTAGCGTGGCCAGGCTTCGCCATGTTAC
TCGAGTTTTCTCCGTTAGTTATTTCCGCTGCATTAAAATTTATGGTTATTATTTCTGAAA
CTCCGATAATGTAATCACTAATGATACTTATTAAATTTGTGGTATTATGTTTTATTGTAT
TTCTCTGTGCCTCACCTTCGTGTGAGCTAGTGGTATTCGATCCTGGATAAGTGGCTTTAT
CGGACTAGATCCGAGGGACTGACGGGTTATTCCTGTTTAAGTGTGTTGCTGCCCTTAAGG
GTGCGACTTGGGCACTTAAGCTGGAATAATTCGGGCGGTTCCGCCACATCTGG
>G7375-Map7#CLASSI/LTR/Gypsy
CAGGGTTCCAGGACAGAACATACCCGGGCCTTAATCAGGACCCAGGCGGGGGTCCGGAGC
CGACACGTGTCCAGACCTGATCTGGTGGGATCCACACCTTATCACATACACTCCTGCTCC
CCGCCCAGGCGGAGACCCGATGCTGCCACGTGGCCTACTACGCGCGGCGTAAGCCAACGG
GCGGAGCCTGACATAAAGCCTCTAGGCTACGCGCATCTTTGCATTTATTACGGATAAGAC
GTGCGTCTGTCCATTCCAGTGACAGGCGGCGCGCCCAGTCCACGATGCGTGGGCCGTGCA
GTAACTCACACGTTACCATAGCGAGGGCAATGACTCACCATTACTCGTGCGTTTCCAAGA
AAAGGGTTACTGCCTATCAATGCTGCATGGACTGCAGTCATCATGACTCCCGCTGATTAC
TCATGCGTTACTAAGACAGAGGGAGCAACACAGCGTCCAGTAAAGATCTTGGTGTGCTGT
CAGTATTAATTATTCACATAATGTATTCCTTCCATTATGCTCCTGGGCCCACATGTCGGG
GCTCAGCATCCTTGTATGTACCTCCCTTAAACTATAAAAGGGAAGGGACACAACGTTACA
GGGGACACGCTCAATCACACTCAATACAATTTACACACAGTGGAGGTAGGGTATTACGCT
CCGGCGGCCTGAACCACTATAATCCCTCGAGTCCTCTTGTGTTCATCCGAAATTCACCAA
ACAGGCAACCGCTTAGGCCCCCTCCTCATCTTAGGATTAGGGCGGGTGCATTCCGCCACC
CGGCCGGAGGATTTTCCCTCCGACATTTGGCGCGCCAGGTAGGGGGTCTGGCTTTAGGTT
TTTCGCATGTTTTCTTGCTCGACACGATGGTTCAGATCATCGAGCACCACGACTTGTCTC
CCGAGGACTTCCTGATGGAGGAAGGGGCAACATCTTCCATGCCACGAGGCTCCAACCGCC
CTGCGCCTGGTGCTGCTGCTATGCACGCTGCGCAGCAGCACACGCCCGCGCAGACATCCA
GGACTCCGTCAAGGGCTGCTCCTGGTGGGGCGTTGTCTGCAGCCAGGGAGTTGCTACGTA
ACCCTCCAAGTTCCACGGCCTCGCCGGGGGCCATGAGGCAATGGCGCGAAGATGTCGACC
GACTCCTCGGCATGGCCCATCTTGGCTCGGCCAGGTCCAGGCCTCGATCATTCCGGCGTC
AACGCGAGGCGTCGGCATCTGTGCGCTCACCCTCAGTGAGGGGTGCACAGACTGACGACC
TGCGGGTAGAGCTCAACCGCAGGCGTGTGGGCAAGGATGCTCGAGTCTCTCTGGAGAGGG
CGCGTGAGCGCCGACAAAACTTCGAGGGTCGCAACCTCGACCAAGACTTCACTGCAAGGG
GCGCCCGAATCCAGGCGGGTGTCCCATTGGTCGGCGTGGGCTGTGCCGCACTAGCGGATC
ATCTCCGCGCGGCGACTTGGCCACCCAAGTTCCGGCCACACCTGCCGGAGAAGTACGACG
GTACATCAAACCCGTCGGAATTCTTGCAGGTCTACGTCACCGCCATTACGGCAGCTGGTG
GAAACACTGCCGTAATGGCAAGCTACTTCCATGTAGCCTTGACCGGGCCAGCCCGGACCT
GGCTCATGAACCTCACCCCGGGGTCGATCTACTCCTGGGAAGAGCTCTGTGCATGGTTCA
CAGCAAACTTCGCCAGTGCTTATCAGCAGCATGGCGTGGAGGCTCATCTCCATGCAGTGA
GGCAGGAACCCGGAGAGACTCTCCGGGCTTTCATCTCCCGCTTCACCAAGGTACGGGGGA
CTATACCTCGCATCTCTGATGCCTCCATTATCACTGCTTTCCGACAGGGGGTGCGTGATA
AGAAGATGTTGGAGAAATTGGAACGACGCATGACGTGGAAACCGTCACTACGCTCTTTAC
TCTGGCCGACAAATGTGCCAGAGCTGCCGAGGGTCGTGCATGGCACTCGGCACCGCAGAC
CGGAGTTACCCAGACGGGTCGGCTCAGGTGTCACCACCCAGGGCGGTGGCAAGAAAAAGA
AGAAGAACCGCGGTCACGATAGGCCGCAGTCTGGTGCTCCGGTCGCCGCAGCTGCGGCTG
GGGGCCGGGACGAGCGCGGCAAGCGCCCACGGCAACAGGGAAGTGACAGTGGGTCATGCC
CTGTCCACCCCAACAGTCGCCACAGCGCCTCGGAATGCCGAGAGATCCTGAAGCTCGCGA
AGCGCATCAGCGAGCGGCGCGAGCAGGCCTCCAAGGATGGCTCGCCGCCTCGGCGCCGGC
CTGGCAAGGAGAAGGTCGACGAAGGTGACGTAGCCGCGGGAGAACGGGACCTCGGGTATC
AGGCCCCCGAGCAAGTCCTCAAGGACATCCTCACTGGAGACTCCGACTCCGGTGATGACA
ACGACCGCCGCAAGAAGCTGTACGTTATGTATGGCGGAAGCTAGGAGCTCACCTCCCGTA
GGAACGTGAAGTCCCTGCGCCGCGAGGTTCTTTCGGCGACCCCAGGGGTCCCGAAGGCAG
CCCCACATCAGTGGTGGCGGAGCACCACTATCTCCTTCGGGGCATCCGACTGCCCCGAAA
ACATGGCAGGGGCTGGCATACTACCACTCATCACCGCCCCTGTCATCGCCAACATGAGGC
TACATCATGTCCTGATTGATGGTGGAGCTGGGCTCAACGTCATCAGTCATGCTGCGTTCA
AGCAGCTGCAGATCCTAGGATCCTGACTGGGACCCTCTCGCCCATTCTCCAGAGTGGGCC
CTCAACCGGTGTATCCCCTTGGGAGCATCGCACTCCCGGTTACATTCGGGACTGAGGAAA
ACTTCCGCACTGAGAACGTCCAGTTCGACGTTGCGGAGGTTAACCTCCCTTTCAATGCCA
TCATTGGCAGGCCGGCCCTGTACCGGTTCATGGCCATTGCCCATTACGGGTACTTGGTCC
TCAAGATGTCGTCCCCTGCTGGGGTCCTCACCGTGCGGGGCGACCGCCCCGCTACGCTTG
CAGCTGTTGAGAAGTTGCACGCCCTGGCGGCAGAAGCCGCTCGCCCGGATGACGGGGGGA
GGGACCCCTCAACTTCCTGTACCAAGACGCCTACCAAGGTGCCTAAGGTGCAACCATCTA
GAGCAGACGGTGTCCCCGTCAAGACCATCCAGCTCGGCGGGGATTCCTCCCAGACCACTC
GCATCGCGGGCAATCTGGAGGAGAAATAGGAAATCGCGCTCGTCGCCTTCCTCCAGGCAA
ATGCCGACGTATTCGCATGGGAACCGTCGCAGATGCCTGGGATCCCCAGGGAGGTGATCG
AGCACCATCTGAAGATCCACCCTGACGCCAAACCGGTGAGTCAGAAGCCTCAGAGACAGT
CCATTGAGCGGCAGGATTTCATCCGTGAGGAGGTCCAGAAGCTGCTGCATGCTGGCTTCA
TCGAAGAGGTCCATCACCCAGTATGGCTGGCCAATCCAGTCATCATTCCCAAGGCTAACG
GGAAGCTTCGGATGTGCATCGACTACACCAACCTCAATAAGGCCTGTCCCAAGGACCCAT
ATCCACTTCCACGAATAGATCAAATCATGGATTCTACCTCTGGGTGCGACCTCTTGTCCT
TCCTAGATGCTTACTCTGGTTTCCATCAGATCCAGATGTCTAGGCAAGATAGGAAGCATA
CCGCTTTTGTAACCGTGGATGGGCTCTACTGTTATGTTGTAATGCCTTACGGTCTGAAAA
ACGCCTTGCCAACATTTGTACGGGCGATGAGTAAGACTTTTGGTGACCTGATTAGGGACA
GGGTAGAGGTATACGTTGATGACATCGTGGTCAAGACTAAGAGAGGGTCGACCCTAGTGG
AAGACTTAACCCTGGTCTTTGACAAGCTGCGGGCAACACGCACGAAGCTAAACCCGGAAA
AGTGCGTCTTTGGTGTCTCTGCAGGGAAGTTGCTGGGATTCCTGGTTTCGCACCGGGGCA
TTGAAGCAAACCCAGAGAAGATCAAAGCAATTGAGACAATGAGGCCTCCGGCCCGAATCA
AGGACGTCCAGAAGCTTACGGGGTCACTGGCCGCCCTTAGCCGCTTCATCTCAAGACTGG
CTGAGAGGGCGCTACCCTTCTTCAAGCTATTACGGAAGTCCGGCCCATTCTCTTGGACTG
AGGAGGCAGAACGAGCCTTTCAAGAGTTGAAACAGCACCTTGTGTCCCTACCAATACTGG
TAGCTCCAGAGCCAGGGGAGCCGTTGTACTTATACATTGCAGCA
>G8565-Map20_reversed#CLASSI/LTR/Gypsy
AGTCAACATCGTTTCCTTGTTTTTCTCCTTCGGTTACATCAAAAAAAAACAGAAACAAAA
AAAAGAAAACGAAGGAGAAAGGATACGGTTGTTTCATCCCGGTCGTTTCATTAGAACATA
ACTTGAGGTACCTTCCGTAAACCGGGCATAACTTTTCGCTCGGGTGTCCAAAAAAATCTG
AAATTTTTACAGGAGCTAGTTGACACCATTCTGAGCCCGGCCAAACTCACCTACGGTCTG
TTTGGGGTTCGACAAAATTGTCAAAAAAATTCAGGAAAATAAAGAAAAAAATTCGTCAAA
GTTCTCGCACGCTTTTCAGAGAACTTCCTGATTTTCTGTAGACCACATCTGATATCTGTT
TTAGGTGAAACTTCGTGTAGCTCCTATCTTGTTGCTTCTTGTGCTGAGAAAAATATCAAA
AAAAATCATACAAAAAAGAAAAACAAAATCACCTGTGATTTCTACTAGTGCCTTTTTGGC
ATCACTAGTACAATATTTACGGTACTGCCATTCTGCTAGTTCCATCCATCCATCCTTTGC
ACCTGTGGCCAGCAATATAGTTTCGTGTTTTGCACTATAATTCAACTTTGCATTATTGTT
TGATCGTGCTAATCCTTGACTTGAGTGCAGCCTACCCACAACTCCACATATTTCTACGAC
GAGCAGGTTTCTGTTTCTCCACGCAATCGCTCATCCAATCTTTCACCGGTTCCACCTGTT
GGTTGCAGTTCACCACTGTGGCTTGGTAAGAACGGATAAGAACTTGATAACAGCACTAGT
GTGAGCGCCTTGTGAGCAGTACACCCCTGTTTTTGTCGTTGGTTTTTTTTCTCCTTTTGG
TGTTTTGGTGTTTGCGCTAACTATGGCAGGAGCACACGACATGGTGGATGCCCAGTTGCA
GGAAGTAAGGGGACAAGTTGATGGACTTGCTGCTGACATTAGGACGATGCATGAACGGCT
TGATTCAACGATCACTTCGACGACCGAGCGTTTCAACCAACTTGACCTTGCTCAAACGGC
GACTCGCACCACACTCGACACCATCCTGGCACGCCTTGATGCATTGACCACAAAGATGGA
GCAGGAATACGGCGGTGACACTGAGCAGGACGATGGAGATCGCCGTGGTCGTGCACGTCG
TGTGGTTCGTCATCCCCCTAATGACTTATTTTCTAAGATTAAATTTAAAATTCCATCTTT
TAATGGTAAATATGATCCTGCTGCATATCTTGATTGGGAATTAGAGGTAGAACAGAAATT
TTCATGCCATGATATTCCTGCTAATAGCCAAGTGAAGGCTGCCATTAGTGAATTTACTGA
TTTTGCTTTAATTTGGTGGCGTGAGTATAAACAAAAACTTCCCATTAACAGTGTCATTAC
TTGGACCCAATTAAAAACTGCCATGCGCCACAGATTTGTTCCTTCCTATTATGCTCGTGA
TTTGCTTAACAAAATGCAGCGTTTTCAACAAGGTTCACAATCTGTTGAGGAATATTACCA
GGAGTTGCAAAAGGGTATGCTTCGTTGTGGTTTGGTTGAGTCAGATGACGCTGCTATGGC
GCGTTTTCGTGGTGGTTTGAACAGGGAAATTCAGGATATACTTGATTATAAGGATTATTT
TGATATAACCACATTGTTTGAATATGCTTGCAAAGCTGAACGTGAAGTGCAGGGACGACC
GATCAAAGACATATACTAACTCTTTTGCAGGCCGGGGTCCAACACACAGCTCAACTCCAG
TTCCAGCCCTGCACCTTCTACGCCTAGCACTACATCGCGCACAGAGGACGACCAAGCCAG
TGGCGCCCCCTGCCAAAGGCGCCGCTTCTTCCACAGGACGTACACGGGATATTCAGTGCC
ATCGTTGCAGAGGGTTTGGGCACATGATTCGGGACTGCCCAAACAAGCGTACCTTGCTTA
TACGTGACAATGGTGAGTACTCTTCAGCCAGTGATTCTGAGGAAACTAGTCATGCTATGA
TTGCCACTAACCATGCAGAAAATGAGGAAGTCCACGTTGATCCCATCGACGCCGATAGGT
ATGAGAGTCTTGTTGTGCAGCGTGTTCTCAGCACACAGGTTGCCCAGGCCGAAAAAAATC
AGCGACACACTCTATTCCATACCAAGGGCGTCGTGCACGAACGGTCGATTCGCATCATCA
TCGATAGTGGCAGCTGCAACAATTTGGCAAGTACAGCGTTGGTAGAGAAATTATCCTTGC
CCACTCGCACACATCCACATCCGTATCACATTCAATGGCTTAATGATGGTGGTAAAATAA
AGGTAACACGTTCGGTACGTGTCCCCTTTTCGCTGGGTTCTTATTCTGATTATGCTGATT
GCGATGTTATTCCTATGGAAGCATGCTCTTTGTTATTAGGTCGACCTTGGCAATATGATA
CTGATAGTTTACATCATGGTCGTTCAAATCATTATTCTTTCATGTTTAAAGGCCAGAAAA
TAATTATACATCCAATGACCCCTGACCAAATTTTGAAAGATGATCTTACTAGGGCTGCTA
AAACTGCACAACAAGTCAAATCGACATCAGCCGCACTCTATTAAATCTGAAATCAAGTTG
CACTCTCCTGTTTTACTTGCTACACGTGCTGATTTTGATGATCTCCATGAAGCTCATATG
CCCTGTTATGCACTTGTATGCTCGCGAATGCTTGTTCCGCTTGATGATGCACCGTCTTTG
GATATACCCCCTGCTGTTGTTAACCTTTTGCAGGAGTATGCTGATGTTTATCCTACGGAC
TTACCACCGGGTCTTCCTCCCCTCCGTGGCATTGAGCATCAGATCGATCTCATCCCCGGC
GCTTCTCTTCCGAACCGCGCCCCGTACCGTACAAATCCAGATGAGACGAAGGAGATCCAG
CGCCAGGTGCAGACGCTGCTTGATAAGGGTTACATTCGTGAGTCTCTTAGCCCTTGCTCG
GTTCCTGTTTTACTCGTTCCAAAGAAAGATGGGTCATGGCGTATGTGCGTAGATTGTCGT
GCTATTAATAACATCACAGTTCGTTATCGATATCCTATTCCACGCCTTGATGATATGCTA
GATGAGCTTAGTGGTGCCGTTATTTTCTCTAAGGTTGATTTGCGTAGCGGTTACCATCAG
ATTAGAATGAAACTCGGTGATGAATGGAAAACGGCTTTTAAAACGAAATTTGGTTTATAT
GAATGGTTGGTTATGCCATTTGGATTGACTAATGCTCCCAGCACCTTTATGCGTTTAATG
AACGAAGTTCTACGGGCCTTCATAGGTTTGTTTGTTGTTGTTTATTTCGATGATATCCTT
ATTTACAGCAAGTCTATAGAAGGAGCATTTAGAACATTTGCGTGCTGTTTTTGACGCTTT
GCGTGCTGCTCGCTTGTTTGGTAACATGGAAAAGTGCACATTTTGCACGCAACGTGTCTC
GTTTCTTGGTTATGTGGTTACTCCGCAGGGCATTGAGGTGGATAGCAGCAAGATTGCTGC
CATTCGGGAGTGGCCTACACCGACGACGGTCACACAAATTCGGAGCTTTCTTGGACTTGC
CGGTTTCTACCGCAGATTTGTTCGTGATTTTAGCTCCATTGCAGCGCCTCTACATGAGCT
TACAAAGAAAGATGTGCCGTTTGCTTGGAGTGATTCGCAGGAGGTAGCGTTCAGCACTTT
GAAAGATAAGTTAACCCAAGCTCCCCTATTGCAATTGCCTGATTTTAATAAAGTGTTTGA
GCTTGAATGCGATGCTAGCGGTATTGGGCTAGGTGCTGTTTTGTTACAAGAAGGAAAACC
AGTTGCTTATTTTAGTGAAAAATTAAGCGGTGCTAGTCTGAAATATTCTACTTATGATAA
GGAGCTTTACGCTTTAGTGCGCACTTTGCATACATGGCAGCACTATCTTTGGCATCGTGA
GTTTATAATCCATTCTGATCATGAGGCTTTAAAACATATTCGTACCCAAACAAATCTGAA
CCGTCGTCATGCTAAATGGGTAGAATTCATTGAGTCCTTTCCTTACATTATTAAACACAA
GAACGGGAAGGACAATGTTATTGCTGATGCTTTGTCTCGTCGCTATACCATGCTGTCACA
GTTAGATTTTAAAATCTTTGGTTTGGACACTGTGAAGGATCAATATGTTGACGATGCTGA
TTTTAAAGATGCTTTCGGCCATTGTATTAATGGGAAACCATGGGGCAAATTTCACATACA
GGATGGGTTCCTGTTTCGCGCTAACAAGCTGTGTGTTCCAGCTAGCTCGGTTCGTCTTTT
GTTGTTACAGGAAGCGCATGGAGGCGGTCTCATGGGGCATTTTGGCGTCTACAAGACACA
TGAGGTGTTGGCTGCCCACTTCTTTTGGCCTCGGATGCGCGCTGATGTGGAGCGCCTTGT
TGCACGCTGCACTACTTGTCAGAAAGCTAAGTCACGGTTGAACAACCATGGTTTGTATAT
GCCTTTGCCTGTCCCTTCTTCTCCTTGGCTTGATATCTCTATGGACTTTGTTTTGGGCTT
GCCTAGAACTAAGAAGGGGAGGGATAGTATTTTTGTGGTTGTTGATAGATTCTCTAAAAT
GGCTCACTTTATACCTTGTCATAAAACTGATGATGCTAGCATTGTTGCTGAATTGTTCTT
TAGAGAAATTATTCGTTTACATGGTATTCCAAAAACAATAGTCTCTGATCGCGATGCTAA
GTTTCTAAGCCATTTTTGGAGATCTCTTTGGAATAAATTGGGAACTAAATTGTTGTTTAG
CACTACTTGTCACCCTCAGACTGATGGACAAACTGAGGTAGTAAATAGAACTTTATCTAC
CATGCTTAGGGCTGTTTTAGACAAGAATTTGAGACGTTGGGAGGATTGCTTGCCTCATGT
TGAATTTGCTTACAATCATGCCACGCATTCTTCTACAAAGATGTGCCCTTTCCAGATTGT
TTATGGTTACATTCCTAGGGCACCTATTGATTTGATTTCACTTAATGCTGCGAACGCCCC
ACATGTAGATGCTTCTGCACATGTTGAACAAATGATTACCATACATGAACAAACGAAACA
GAACATTGCTGCTACTAATGCTAAAAAATCAGGTTGCTGGTAGTAAAGGAAGAAAACATG
TTACTTTTGAACCTGGTGATATGGTTTGGTTGCATTTGAGAAAGGATCGTTTTCCTACTT
TGCGCCGTTCTAAATTGATGCCTCGTGCTGCTGGTCCTTTTAAGATACTAACCAAGATTA
ATGATAATGCTTATACCCTCGACCTACCTGCGGAGTTTGGTGTTTCCACTAGTTTTAATG
TTGCAGATTTGAAACCGTATGCGGGAGAAGATGAGGAGTTGCCGTCGAGGACGACTTCAG
TTCAAGAAGGGGAGGATGATGCGGACATCAACACCAACACGAGCACATCTACACCAGCAG
CACCTTCACATCCAGCCCAGGCACCATCTTCCCCAGTCCAGGCGCCACTCCCTTCATCAC
CTGGGCCAGTGACTCGGGCCCGTGCAAGAGAATTGAACTACATCATGTTGTTAAAGAACG
AAGGCCCGGAAGAATAGACGACCAGCCCAATTGCGGCCCATAATGGACGACCTAGGGTTG
GCCGCCCCTAGGGGCTGCGCCCCCTCTCTATTTATTCAGGAGCTGCGCCTCCTTTATTTC
CTGAGTTTTGTTTTACGTTAGCCTTAGCTACTCTCGAACACGCGCAAATCTGCGCTGTCT
TCGTGTATTCAGAACTCCACCCTCGAGTAATAGATTAGATTGCTCGCATCTTTTTCTTGT
TCGTTCTTCGATTGCGCACAGGAAACGATCTTCGTGATCAGGCCGATCTCGCATCAGCAA
GGTCGGTAACCACAGGGAGTTGGTTCAGCGATTGCATTGGCGCCTCGGGCTTGCTCGTCG
TAGTCGGATCGCAAGGGTCATCTTCCGCCAAATCGGAATTATCTCTACTCGCCGAAAGAT
CGGGCACCTCAGCTTCATCATAAA
>G6615-Map3_reversed#CLASSII/TIR/nan
ACCAAGCCAGTTTGGAGGAACATCATTAGATGTGGCAACCCTGGCTTGTTTTTTTCAGTC
TGAGCAGAGTACAATTTTTTCTCATTGAACAATTTTTTCCCTTTATTCAGATATGTTGGG
TCCAAATCGTCATTTGCTGAAGTTGAGAGCATCGGCATTGGTTGTTGCTATATCTTGTTG
GTTGTTTGCATGCCTTAGGCGTAGAATCTTTCATCCTCGTGTCACATATGGTCCAATGTT
TCAAAGGGACATTGAGAGGCAGGCAAATCTTAGATTTATCTATGAATCTGATGATATCCA
ATGTGTGGAGCTGCTTAGAATGTCTAAGGTCCCTTTCTTTGAGCTTTGTGCTTTGTTTCG
GTCTCGACACTTGCTAAGGGATAGTATTCACAGTTCTGTAGAAGAACAAGTTGCAATGTT
TCTACATGTGGTTGGTCATAATCAAAGGTTTAGAGTTCTCAAATTCACCTTCCGAAGATC
TACTGAGACTATTAGTAGATATTTTCACGAGGTGTTAAGTGCAATTGGTGAGCTACGCAC
TGAGATGATCACCCCTCCTTCCACCTCTGTCCATCCCAAAATTCATGTTAGTAGAAGATG
GTACCCGTACTTCAAGGTACTTTCCATTCCATTTAGGGTTGCACATTAACCATTTAATTG
AAATCTGTTAGTATTGTCTTTGTTTTAATCATTTTAACTTTAACATTTAGGATTGCGTTG
GTGCCATTGATGGCACACATGTATTGGCTAGGGTTCCTAGTTCAATGAGAGCAGCCTTCA
TGGGTAGAAAGCACACAACGACACAAAATGTTCTAGCAGCTGTTGATTTTGATTTGAGAT
TTACCTATGTTCTTGCTGGCTGGGAAGGTTCAGCTCATGATGCCTTGATTCTATCAGATG
CATTGGAAAGATCTGATGGCCTCATTGTGCCACCAGGTAATTCCATGACATGTTTGAATA
TGATTTTAAATTACTTCACAATCAAACTAACTAGAACTCTTTGAACTAGGAAAATTCTAT
TTAGTTGACGCCGGTTATGCTGTTAGACCTGGATTTCTACCTCCTTACCGTAGCACAAGA
TATCATCTAAGAGAATTTGGTGGAGGAAATCATCCACTCAATCCAAGAGAACTCTTCAAT
CTAAGGCATTCTTCCCTCCGAGTAACAATTGAGAGAGCTTTCGGTGCCTTGAAGAATAGA
TTCAAGATTCTATACAACAAGCCTTTTCATCCATATCCGACACAAGTTAAGCTTGTGTTA
GCATGCACCATCCTTCACAACTGGATTCTTAGATATGGGCTGGATTCACATTTTCCTTCG
GAAAACACTTGGGCTCCAAACATTGCCAATGTGGAAGGTGCCATTGATGCAGTTCATGAT
AACCAAACTTGGACCCAACAAAGAGATGCTATATCAACTCAAATGTGGCAGCATAGGGGG
TCTAGCCGTGTGTAATTTCTTTGTGGTTTTCTTATCAGCCTTACTTTCTGCTTTGAAGCT
TAATTATTTTTTATATGCTGAGAAAACTGGTCCTATGCTATGATGCCATTTCATTACCTC
TTCTCTTGACTTCAATTTTATATAGACTATGGAAGTTGAGCAAGTTGCTGCTGGTAGTAC
CTCAAGGACTGCCATGCGCTGGACCCCTGTGATGTCAGGCTTTATCCTGAGGAAGTTTGC
AGACTTGGTTGGGCAAGGAGTAAAAACGGATAAAGGGTTCAAGGAGGTCCATGTCAACTC
TGTTGCCAAGGCACTGACTGAATTCAGTGGCCAAGAAGTCACAGGAACCCAGGTCTACAA
TCATTTGAGGAAGTGGCGTCAAAAATGGATCAGGGTTTGTAGGCTCAAGGACCTAAGCGG
TGCTCATTGGGATGAGAATACATTCACAATCATCCTTGATGATGAACACCTGCTGGGCCA
TACAAAAGACAACCCAAAGGATGCTGAATTCCTCAATGTGCCAATTGAAAACTATGTGCA
GATGCAAATTATATTTGGAGCTGGGCAGGCTACTGGCAAGTATGCCATGGCCTCAAATGA
GCCCCTTGGCACCATCTCGGATATCACTGAAGGTGCTGGTGCATCTGAAGAACCATGTCT
TGTTGGTACTGGTGCTACTGCCTCTGGTTCTGCTGGTGCCAGCCCTTCTCATAGTGGTGC
TGGTGCTGGTAGTTCCTATGGATCAAATGGAAAGAAAAGGAGACTCAGTGATGAAGAGCT
TGGGATTATGGCAGGACTTACTGGAGCTGTGAACAAATTGGCTGAAGCTGTCCAAGCACC
TGTTGTAGTCCAGACCACAGATGTCCACCCTGATCTGTATCAAATTTGCATGAGTATTCC
AGGTTTCACTGATGAGGAGTTGATGACTTGCCTTACCTACCTATTGGACAACAAAAGGCA
AGGTGATGGCTTTGTGAAGATGGAGCCTAAACACCGTGTGCTTTGGCTAAGGCAGCACCT
TGCAAAGATTTGAGCAGACCAGTCCTATGTCTATGATGCCTAATACCTTGCTCGATGCGT
AGTACTTTGATATACGCCTAATACTTTGCTCTATGCCTATGACACTGAATCTGGAACTGT
GGATGATAATTAATAATTCTGAGACTTTTGTACCGGTCTGTGATGATTTTATATTGAACT
GTTGCCTTTACTTG
>G9066-Map7_reversed#CLASSII/Helitron/nan
GTTGAGCTCTCATCATTCAACCTATAATATATACACCTAAGACCTTTTCTACTTTCAACT
TTAAGGCGCATCGGGTCTGACGTGTCATCAACATGATTCCAATCCAAGTTCAGAAGTTTT
AGATGCAAGGGAACGTAAGAGAATCCGAGAACAGAACTCGATTTGCAACTCAAACAAGGG
AACAAAGGGCATTGCGTAATAGGGAATCATGTAATAAGAGGGCAAGGAAAAACTATAGAA
TAAGACAACGAGAAATGCTAAACTTCAGGACTCAATCGCCATTGAGAACCCGAAGTTTAC
CCCGGAGCTTGTGTGGAGTTCAGCAGATTCTCAAGCGCCTCATGGGTCTCTATCTAGCTC
CAAGGACATGGTTATCTCTGAGTTGAGCGCAACACCTTTTGTTCCTGCTCCATCGCAGAC
TGAGGATGTTGAGAAAGACAAAATGACACAGTCTCCTAGACGAAAACGACATAAGCGTCA
TGTGTCGTCTGGCGAAAGACAGAACCTGGTATCTCGTCAAAACCAGAAATTTCAATCTGC
CATTGGAAGAAACTTTGCTACTGCAACTAGGGATCGTGAAATGGATAGCGATGAGAACAA
TGAAATTGATCATCCGACTGCTTCTGAGATCGATAACAATGGTAATTACTAATCCATCTT
TAATTGATCTAACACATCAATTATAGTGGCCAACTGACTTAACACAACTTTCCATCAATA
GAATGTACCGGTCCATGTCCAGTCACTGCTACAAAGAGTGACAAAATGACTGAAGGAGCA
GACGTTGGGATGCAACACCAGACAACCCCGAATGTCACCACCAATGGTAATTACAAGCTC
AATTCCACCATTAGTTCCCTAATTATTCTTAGTGGTTAAAACCATGTGAATGAATATATG
ACGATGAAGGTGTGCTCTTTATAGAGAATCATGACGAGGATATACTTTTTGAAGCCGATG
ATGACGAAGAAGAGGGATACCTATTCGCTGGGCAAGGTACTTGCGTAATGTTTTTAATAG
TATATATATAGGATATATAGGATTTTAAAGTTTCTAAAGCTATACATCTTACCCGTTGTT
CTTTTAAAACAAATTTAGATGGTGAATCTGGTGAGGATATCGATATTGATGAAACCCAAG
ATGCCTTTACTGTTACCCCTGACGTACCTGACCCGTATGACAAGGTGTATAGTAACATAC
CTGAAGAAACACATTTGTTGAACACTGTTGCTGACTGCGACTACTGCAAAGCAAAGAAGT
TTCAATATGAACCACCTGGATTTTGTTGTCGTAATGGACAGATTGATCTAGCCCCATTCG
AGACACCGTCCCAGCTTAGGAGGCTGTGGGAGTGTGCAGATGCTGATGCGAGGCACTTCC
GTGATAACATTCGATTTTTTAACGGCCATTTCTCATTCACTTCTCTGTATTGTTGCCTTG
ATAGTATGACTACAAACATGGATTGTGGTATCTACACGTTCCGTGCACATGGCATGATGT
ACCACAACGTAAGGTCGTTCGGTAGGGAAGTTGGGGCGGAACATAAACACCTTGAACTTT
ACTTCTATGATGATGATCCCAGTCTCGAGCATAGATATCGTAAATGTCGTCAAGAGCAAC
TTGAGAAAGACAAGGCAGTTATTAAACAGTTGGTTGAAATACTTAAGGGAAACCCATACT
CTGAGCACCTTAGGAGTATGGGGCACGTTGATAACATTGAAGACTACCATATCGCCTTGA
ACCTTGACCAAACATTGAACCAGAAGTTATATAATGTACCCATCACTTCGGAGGTCGCTG
CAGTTTGGATTGAGGGGAGTGAACGTCGAGGTCAATTCAGTAATAGTGTTATGCTGCATG
GGAAGGATAGGTCAAGCCACGGAATCCGTTCATATCATGGATGCTATGATGCACTATCAT
ATCCATTGTTCTTCCCTAAAGGTGAACTTGGATGGCATGCAAATATTCCTAAGTCCAATG
TTTCCATGGACGAAGTAGACGCGTACCGCGATCAACATAGGAGAAGGGATGCAAACGATG
ATGATACAGGTTAGTTGTTTCTTTGTGATTCTTATATAATCCTTTGTTAAATATGTTTTT
AGCAACACTAATTAATAAACCTTGCGGTTGCAGAACGACCCAGCCATCTATGTGTGTCTG
TACGTGACTATTACTGCTACAGATTCCAAATTCGTCCAGGTATATTCAATCCAATACTTC
ATGGGAAGCGGCTTTTCCAACAGTTCGCGGTTGACACCTACATCAAGATTGAGAGCTCTC
GTTTGGATTTCATACGTAAAAACCAAGACAGATTAAGGGCGGATCTATACAAGGGTTTGG
TAGATAGCTTGCATGAAGGCGAGAACAGAGCAGACAAAATTGGAAAGCGAACCGTGCTGT
CTACATCATTTATCGGTGGTCCTCGTGACATGAGACGCCGGTATATGGATGCTATGGCCC
TTGTGCGGAAGTTTGGGAAGCCAGACATATTCCTCACTATGACGTGCAACCCCAATTGGG
ATGAAATAACGAGAGAGCTTCTCCCTATGCAGTCACCACAGGATCGTCCGGACCTTGTTG
TTCGCATATTCCGTGCAAAACTAGAGGAACTGAAGAAGAGATTGACTAAGCATCATATTC
TTGGAAAAATCCGGGCTTATGTCTATGTCGTGGAGTTCCAGAAGCGAGGTTTGCCTCATG
TCCATTTCCTACTCATCATGCAGAGAAAGTACAAGCTAACTTGCCCCGATCAGTATGATC
TCCTTATCTCCGCTGAGATCCCTGACAAGAAGAAGTACCCTGAACTATACAAGATGGTTA
TCAAGCATATGATGCATGGACCGTGCGGGTTGCTAAATCCTAAATGCCCATGCACTAAGG
GTCGTGCTTCATGCAAAAACCATTATCCTAGAGCTTTTAGCAATGCAACGTCTCAAGGAA
AGGATTCATATCCTATTTATAGGCGTCGTGATGATGGGCGTAAGGAAACGGTTCGAGGTT
GTGAATTGGACAACAGATGGGTCGTCCCTTATAACCCTTACCTCCTCCGGCTCTTCAACT
GTCACATCAATGTTGAGGCGTGCGGGAGCATCAAGGCTGTCAAATACTTGTTCAAATACA
TATACAAAGGCCACGATCGTGCGTCTGTGGCTGTGACAGATGCAAACAAGGCTGATGGTG
ACGTTGATGAGATCAAGCAGTATAGAGATGCTAGGTGGGTGACCCCTCCAGAAGCCCTTT
GGAGGATATTCAGCTTTGATCTAAGTCAAAACTCTCCACCAGTGATGCAACTGCAGCTCC
ATCTTGAAAACATGCATATGGTGTCATTTCACGAGCGTGCTAAAGTAAATCATGTTGTCC
AACGTCCAGGTGCCGATAGGTCAATGCTTACGGCATATTTTGAGGCAAATAGGCTACACG
AGGAGGCTCGGGGCATCCTTTACCGTGATTTTCCTGAGTGGTACACTTTGCAGCAAGGCA
AAGTGTGGCAAAGGAGGAAACGAAACACGGGTGGACAGGTTGGTAGAATAGTCTCTGCTC
ATCCAGCTGAGGGGGAGCGCTTTTATCTTCGACTTCTCTTAAACCATGTGACGGGTGCTA
CCTCCTATGCGGATCTAAGGACAGTAGATGGTGACACACTACCATCTTTTCGTGAGGCAG
CACAAAGGAGGGGACTGCTTGAAGCAGACGACACAATAGATGAGTGTCTCAACGAAGCCG
CTATTTACCAAATGCCGTCAGCACTACGAAGGTTGTTTGCAACAATACTGGTATACTGCG
AGCCGAACGATGTGGCAGAATTATGGCAGAGACACCTTGATTCAATGTCAGAGGACTATC
ACCGTAGTACTCAAAGCAAAACCCATGTGCAACAGATGGTCTTGATTGACATTAGAAACA
TTTTGCAGTCAATGGGTAAAGACATAAAGACATTCCCTCTCCCTGCTATCATCGACAAAT
ATGACGATTCACATGGTACTGATAGAGAGATTTACGAGGAGGAAAGTATCGAGCCGACAG
CAGAAGACGTTGCTATGAAAGAAACCCTAAATGAGGAGCAGAGGTCTGCCTATGATAAGA
TCCTATCTGTCGTTGACACCAATAACGGTGGAGTGTTCTTTGTGGATGGGCCTGGTGGGA
CTGGCAAGACCTATCTGTATAAGGCACTGCTTGCGGCACTACGCAGTCAGGACAAGATTG
CAGTTGCAACAGCTACATCTGGTGTTGCGGCTTCCATATTGCCTGGGGGGAGGACTGCCC
ATTCACGCTTCAAGATACCACTTACTATTGATGATGGTGCTGTATGTAGCTTCACGAAAC
AAAGCGGGACAGCAAAGTTGCTACAAAAAGCATCGCTCATTATCTGGGACGAGGCATCGA
TGACTAAGAGACAAGCAATTGAGGCGCTAGACAATAGCATGCGTGATATAATGGGACGGC
CTGAGCTGCCCTTTGGTGGGAGGACTGTTGTGTTCGGGGGTGATTTCAGACAAGTACTCC
CTGTTGTACGCAAGGGGTCAAGGGCTCAGATAGTTGCTGCCTCTCTACGGAGTTCTTACC
TCTGGGAATCCATGTGCCACCTAAAGCTTGTTCAAAACATGAGGGCACAGAGCGACCCAT
GGTTTGCAGAATATTTGTTGCGCGTCGGTGGTGGAACTGAGGAAGCGAACAACGATGGTG
ATGTTCGTCTTCCAGATGAGGTATGTGTGCCATATACTGGTAATGATCGCGACCTTGATA
GACTGATAGATGACATTTACCCCAATCTAAATGAAAACATGTCTAACACAAGCTACATCA
CTTCAAGAGCAATATTGTCTACACGGAATGACTGGGTGGATATGATAAATATGAGGATGA
TCGATCGTTTCCAAGGGGAGCAGATGATGTACCATAGTTTTGACACTGCGGTGGATGATC
CTAATAACTATTACCCATCAGAGTTTCTAAACACGCTGACTCCTAATGGACTACCCCCGC
ACGTTCTGAAGCTCAAAGTTGGATGCCCAATCATGTTGCTTAGGAATATAGACCCTGCTA
ATGGACTTTGCAATGGCACGAGGTTGGTGGTTCGTGGTTTCCAAAAAAACAGTATTGATG
CTGAAATTGTCCTTGGCCAACATGCTGGAATGCGAATTTTCTTGCCTCGTATACCCCTGT
GCCCCTCTGATGATGAGATGTTCCCTTTCCAGTTTAAAAGGAAGCAGTTTCCGATAAGAC
TAAGTTTTGCCATGACGGTTAACAAGGCCCAGGGCCAGACGATTCCTAATGTTGGTGTGT
ACTTGCCGGAACCAGTGTTCTCTCATGGCCAGCTTTATGTTGCTCTATCAAGGGCCACCG
CTCGATCGAAAGTGAAGATACTTGCCATTCCAGTCCATGATGAGAAGAAGAAGAAGAAGG
GGGTTGAAAGGAACTCAGCGATAAATGGCGCAACATACACAAAGAATATCGTTTATAAGG
AGGTCCTTACGCCGTAGCTGACATTGATGAATGCATGGCAATTAACAACTTGTAATGCAC
TTAATTATTTTGGTTTTTAGGTGAAGATGTATTTTTGCCTTTTATTTCTCTATTTTGGCT
CCTTTTTAGCTTCCTATTGTTTAGTGGTCATTTGGTTGATACAACAAAGAAAGCAGATGA
GCATTGAATAGATGTTATTGGTCTCTTTTCATTATGTTTCATGTATTGTTTAGTAAATAG
TCTTGGGTCTTTGGACCCAACTTAACTAGAATATAGATAACTGCATCTCACTTAAATAGA
AGAACAATGTTCAGTATGCAAATCTCGTTTATAAGGAGGTCCTTA
>G11150-Map3#UNCLASSIFIED
TGTAACACCCTGAATTTAGGGGTATAAAATTTCTTTCCTAATATCCACCAAATTCAGGTG
TTACCCTCTTCTTCCTTTGCCTTTCTTTATCTTTTCAAAGTAGTGAAGGAATATTTTGCT
TTTATGTAAGTATTAGATGTATTAATGAAACTCTAAAAGGGTTTTTTTGATAGTTGCATC
ACATGCTGGAGCATTAATTTTGTTTGTTGTTGATTGAGTTAAAAGAGTGTTACTATTTAA
TTTATTCTCTTTTTGTGAAGCCCAACTTAATTAATAATAGAAATTTACCTAAAAATATCT
ATTGAATATTTTATTTGAAAATATTATTATTTCAAATTATTATAATTTTTCATATTTAGA
AAGACATATTTATTCATATATTTCGAATAACTTATGTGAAAAAAAGAAAAGAAAAGGGAA
TTTCGAAATAAATAAATAAAAGAAGAAAAAAAAGAAATCTAAAAAAAACAACCGTCCGGG
G
>G12409-Map3#UNCLASSIFIED
CTATAACAAAGCTTAATTGACATATCTTTTGATCTTATATCTCTTTCAGTTGGTACCTGC
TCTTAATTCATATTTTTGCTTATGCCAAAGTTCAATGTGTAGAACTTGCATCCTCAGACC
TCACAAATCCTAAAGTGCATTGATCTACAAGTATTCATCACTTGTATGCACAAGTTTAGG
GGGAGCAATTCTCTACACATTAAATCCTTGAGACTAACCATTCTTCAAGAATATGTTATG
CTTAATTTCAATTGAAAGGGAAATGGAGTTTTGAGCAAAGGGAGCGCTTCCACTTCATAT
TCGTTCGGTATCAAACACCCTTGCTAAAACTCATGTACTTCAATTCTATATCTATATTGA
AAAGGCCTCAAAATTTCTTCGTTTTTTGTGCTTAATGTCAAAGGGGGAGAAAGTATTAGG
TCAAAGCAAAAGGACCGCACCACCACCCTATTTTCTGAAAATGTTTTATCTTCCAAATTG
ATATTATTGTATTTGCAAAAACCCTCTTGACAGCTAAGAGGAGAAAAATTGTTTTACACC
AAAGGGGAGAATTTCTTCAAGTAGAGTTTTTTAAATGGCCAAAGGAAAAACATTTGAAAA
AGGGGAGAATCTTTAAATCTTAGAAATACTCTTAAATTTTCATTATTGTTCCTTAGGCCA
TATACAAATAACTTTGAAAATATTTTATCAAAAGTTTGCAAAAAC
>G16668-Map5_reversed#CLASSI/LTR/Gypsy
TGTTCACTTGATTGTGTATGTTTGGTGTATTGTTTCTTTGTCATTATCCAAATGTGTTGA
ATGCATGATCGCTTTGTTTAGACAACGAGCAGCCCGTGGTTCCTGAGTGTGTTGTCGAAG
ATCTTCCTGAGCAACAACCTGGTGAAGGCAAGTGTCCTCTGACCTATTATGTCCTACTTA
CTTTATAATTCATTGTCCCGCATTACTTAATTGAAACCTAAGGATTGACTAGTCTGTATT
TATCTTGTCCTTGTTTACCTTTTTGGGTTATTATGGTTAGCTTCATGCTATTGCTCCACT
TTAATCAACGAACATGATGCGAATATTTATGATACGATGATGTTATCATGTTTATGATGA
TGTTCTTATGGCACTTTAGGGGACTCATGCTGTTTTCCTGAGTACCTCTCCATAAGGACC
TATTCGTTGAGTGACCACCCGGGATAACAGTGCAACCATGAGGGTGGAATGGGACGCCCT
TAGCTGAATAATTAGATGAACCTGGGGGTGTAGTTGGCTTTGCCGGAGGGCCGTCAATGG
GGGCCGGGGCATAGTGCTCGCTCTGCTAAGGGTGGGTGCCGAGGTTCATTCGATTTGGTT
TTGTTAGTCACCCACCTTAGGGAGGAGTATTGTGTTTGTACGACTGGCGAAACCTAACGA
GCAGCTATGCACCAGGGGAGTCTTTGTAAAGGCTACGTAGTGAAACCTTGCCTACTCACC
TTGGTAGTGTTTGAGGGTTTGATCGACCTGAGGCAAAAAGGGATCACGACTCGTGGGTAA
AGTGTGCAACCTCTGCAGAGTGTTAGAAACTGGTATATCAGTCGTGCTCACGGTTAAGAG
CAGCCTTGGGATCCTCTTTGATTAGAAGAACTTTGGATACTTTTATGATGATGGTTACTG
ATGATGATTATAATTCTGGTTTCTGGTATTTCCTCTTGGAGGGAGTACATTTGGGTAATA
ACTGGGTTTATTACTAAAACTTGGCTTACTACTAGTAATAAATACCTGACCAACTAAAAG
CAACTGCTTTAACCTTAACTCCACATACAGCTAGTCCACTTTAGCCAAACGGGACATTTG
CTGAGTACGTTGATGTGTACTCACCCTTGCTTTAAAAACCACCCCACCCCAGGTTGTCCC
CATTGCAATTAGATGCTCAGGAGGAGATGCAGGCAACATGGAGGACTTTGAGGAGTTCCA
GGACTACGATGAGTTCTAGTTGTGTTAGTGGCAAACCCCCAGTCAGCTGCCTGTGAAGGC
CTTATCTGCTACGTTTCGTATTCCGCACTTTGATCACGTTAAATGACTATGTTATGTTAA
TGACTCTGTGGATGTCTTGGACATCTTGATGTAATAAAGTACCTTTTTCTGCTATTTATT
TTGAGCAATGTGTGATGATGTCCAATTATGTAATCGCTGTGTACGTGAGTTTCTGATCCT
GGCACGTACATGGTTCGCATTCGGTTTGCCTTCCAAAACCGGGTGTGACA
>G12168-Map6#CLASSI/LTR/Copia
GGGCGCGACTTCCTTTTGCCGTTTGAATTTTTTGGTTGCTTGGCTGTTAAGTTTAGAATC
CTAACCGATCGCTATAAAATCTAAACTGAACGCGAGATTTTCGCGGGCGGATAAGATCGA
AGATAGCTATCTGGTCGCGGACTCGGCCCTATAAAAGGCGCCTGGCAGCCAGCATCCAAA
TCATCCCAGTTTTCCGCTTTCGCCTCTCTTCACAGCTGAGCCGCCTTCCAGTTCTCTTCA
TCCCGACCGCAGACGTGCATCTGCGATCAGGAGAGCAGGTCTCCGGAACCCTTCGCCCTC
TAGATCCTGCACCGGGAGAGGGTGAATAAGGTTTTTGGGAAGCGTCCTCACGCGACTGCT
CGTGATCTTCTGACCTCGTCGACCCTGCTGATTTCGCTGCTTCGACGTCGTCGACCCTGC
TGATTCCGGCGCACGCCATCAACCAGTATGTCTAATCAGTACGCATCATCTGATTTGACT
TTTTACTTCAGTTCTTCTGATTTGGTCATGATTTATATTCGGAATTTAATCTGGAATTTG
TCTAATTATTCAACAG
>G13173-Map6#UNCLASSIFIED
TGGTTAGGAAAGCATGGGTGTATATATGTATGTCCACTTTATTATGTAGGATAGAAGATG
CCTTTAAAGCATAGATAGGTTTGGGCAAGAAAGGATAGGGTAAGAAAATACTCCATCCAA
GATTGTGGATCTTGATTCCTTTGAAGATCTAGCTTGAATCTTATCCTTCCTTGATTTGAT
GAGGTCGATCATCTTCAATCTTCGTTCTCGAAGTTGTTATCCGAATTTGGGACATGTAGT
GAAGGCAGATTCTTAGGTAAACAAAATAGGTTAATAGGTGGTTATGAGTTAAATAAGTTT
AAGCAGAGTCTGTCTTGTTGTTTTGCTTCTAGATTGGTTGGATAAGTTATGTAACCTGTT
ATATCGGTCAAGTTTGGTGTTATCATCAAGGATAATGGGTATTGGTGTTACCATAACTAG
GGACATAGTTGAGATAGGTGTGGGTACATGGGGTAGGTAGATTGAACAGAGTTTTTTCTT
TACTTGTAAGATAAATGGGTTGGGCAACCTATAATATAGGCTAGGTCGTGGTTTCACGGA
CAAGTTGGTCTAAAACACCAATTCAGGATTTAAAACCCATTTATAGGAATATGGTTTAGT
TAATACTTGTAACATAGATTAGACCATATTAGATTAGGTAGGGTC
>G13928-Map3#UNCLASSIFIED
GCAGCTGTTTCGCTCACATTTCTGAATAAATGTCCAGTGGTTTCTGTGAGCGCTGAACGC
CGAAATGTTCAGACAACAAACACGAGTTGTCCATCGATCATTTATGGAGCACGCATTTGA
CGACTGGAGATCATGAGGACATCTGGATTCAGTCTTATACCAGTTACAAGGGCAAACGAA
AGCCTGAACGGTCGGTGAAAGCATGATTTCTTTTTAATCCTGACGATCCAAGCAGCAACT
TTGATTGCAGGCACAACTCTGGGTCTGGGGCCAAGACTGGGGACGCTCAAAAATGCCAAA
TTCACAGAGTGGCAGACAAATGCAGCTCGCTTTCCGGGCGTTGGCTCAGAGCCCACGGTA
TGCAACTTCTTCGAGGCCTCTTTGCCGCACTGCACACACTGGCTGGCTGCATCAGGTATG
GCCACTCCACCGCTGCTAGACTGCCTGCCACTTTGCTCCGGCCGCAGTCTCCTTCCTCCT
TTTCAGATGATCACTGATCAGTCCATCGGGGACGGGCTGGGCCTGGGCGTCGCCACCACC
GCTCCGTGCGTGTGGTGTTTGGGCTCCTGGTCCATTTCAGTCGCTCAGTGGGTACTCTGG
GCCAGTGACAA
>G9947-Map18_reversed#CLASSI/LTR/Copia
TTGAAAGGGAAATAGGCTCAAACCTTTTCCTAAATGATTTTGGTGGTTGAATTGCCCAAC
ACAAATAATTGGACTAACTAGTTTGCTCTAGATTATATGCTCTACAGGTGCCAAAGGTTC
ATCTACAACTATACTAAATCGACTGTCCGGAATACCGTAGATTATTCCGGACAGGAGAAG
CTTTTTGGAAAATCAGGCCAAGCGCGGACCGTCCGGGTCTTTGCGGCAGACCGTCCGCGA
CACTACTTTGACTTCGACCTGGAACTATAAATCATGGATAGTCTAAATAAACCTCGGACA
GAACCAATGCAAAGCGCGGAACATGTGTCTCTAATTCACGGATAGTCCGCAGGTGAAGAC
CTGGTTCAGCCCGAAGGTGACAAGTTGAGCAAAAGGAATTATATAGCTGGCGCGGACCGT
CCGGGACCAAGGGCGGACCGTCCGCGTGGTGTCACCGAGGCAGATAGCCGTTGATCTAAC
CGTTGATCTGTCAGAAGTATCCGTTGAAGATGTCAGAATCGACCGTTGGAGGGTCGCGGA
CCGTCCGGGCCCTAGCCGCGGACCGTCCGCCAGTGCAATTTCTGGCAGATGCGCCCCAAC
GGCTATATGGGTGGTTGAGGGCTATAAATACCACCCCAACCGGCCACTTCAAGGTGTGGG
AGCCCAAGCAACATTCCAAGTCATCTAGTTGACATACTCAAGCCCTCCCAACCACATATA
TTCATTGATCCATCCTATACACAAGATTTAGTCCACTACAACCAACACAAGTGCCACAAA
AGAGAGAGCAAGCAATTGAGAGCTACTCAATTGAGTTTAGCCCTAGTGCCTTGTGAGATT
CATTGAGAGATAGTGTGTGCTACATCTTTGTGTTCATTTGCGCGTGGAGTTTTTGACTCC
CATTCGAACTTCCTCCAAAGTTTTGGAGGCTTGTAAAAGCTAGCAAGAGACACCAAAGAT
TGTGGTGGTCCTTGTGGGATCGAGAGTGATCCTTGAGAAGAAGAAGAGCTCGCCGATCCT
TGTGTGATCGGGGGAGAGAGGGAAAGGGTTGAAAAAGACCCGTCCTTAAGTGGACTCCTC
AACGGGGACTAGGCCTTCGAGGGCCGAACCTCGGTAAAACAAATCACCCGTGTCCATTGT
GCTTATTGCTTGTGATTTGTTTGTTCTTTCCCTTGCTCTAAGTTTTTCCTTGCACTATTC
TTTGCTAATTTCTATTTGGTGTTGCTTCAAGTTAAATTCTCATTTAAGTGAAGCAACACT
TTGCAAGAAAAGAACTTGTGTTATTGCTCTTCTCATCTAAGCTTTCTTGCTTTATTATTC
TATAGACTTATTAGTTGTATTGATTTATCACTTCCGCATTATTTGAAAGCAATACTCTTT
ACAAGCAAGAACTTAGTTTTTTATACTCCGATAATTGTATATCTTGTTCTAACCACTAAT
CAAGGGATCTAGTTGGGGGATAAAGTTTTAATTTTTCAGGTTTCGCCTATCCACCCCCCC
CCCCTCTAGGCGACTTTCAATTGGTATCAGAGCTAGGCACTTCATCTTGAGTCTAACAAC
TCGAAGTGATGGCTCGTAGAAGATCCCAAAAGAACAAGAAGACATCCTCCAACGAACGCA
ACTCAAAAGGAGGTAACTCTTGAGATATTACTTGATGATTGTTCTAATTATGATTCATGG
TCTACTAGTGTGATAAATGCCTTTAGAACCATACATCCTCAATTAGAACAAATTATTGAC
AAGAGTATTTTTCCCTCCTAGTTTTAATAGGAAAAATTAATTCCGAGGAGGATCAAAGAT
GTTATCGCTTAAACTACCTAGCTTTTGACATCTTAAACAATTCTCTTAGCAAAGAAGATT
ATCGTGCCTTCATAATCAAACTATGACGAATCCATTCCCGATGCGCATGATATTTGGACT
AGAATTAAAATCAAGTTTGATGAGTCCAAACATAATAGTTCATTTGATGCCTCTACTTCC
TTTAGTTTTTGTGATACTAACCCTTGCAAGGAAGAAGGAGAAAATGAACGATGGAGACCA
AACGATGAATCCACCTCTCCAAAAGGTTTGTCTTCCCATTTCGATTCCCACATGTGTTGT
GTGGCTAATGAAAATGATAGCGGAAGCACAAATGAGGATGAGGAGGAAGAAAGAAGCTTT
GTGCATCTCTACGCTCGCCTAAGCCAAGAAGATAAGGCGGTCATGCTCAAACTTCTAGAA
AGAGCGAGAGAGCAAAGCGAAGCTCGTCAAAGGCTAGAAGATATTCTCTCCATAAAGATG
CAACACTTTGACGAGTTGACTAAAGAACATGAGGAGCTAAAGTGCTCTCATGTTGATTTG
GTCCAAAGGTATGAAACTATTTCAATTGAGCAAGATAACGCTTTACATTGTATCGCTCAA
TTAGTAAATAGGAATACCTTGCTTAAGGACCAAGTAGAAAAGCTAAAAGTTGAAAATCTA
GCTTTTCAAGATAAATATGATATGCTTCTATGCTCTCATGAAAATCTTATGGATGATCAT
ATCATATTAAACATTGCTCATGAGGTTGTGATAGAAAACTTAAAATCCCAACAACCTCAC
TCATGCACATGTATTCAAATTGATACTATATTACCATGTGCTAATGCTTGTTGTTCGTCG
ACAAGCAAATCTTCCTTTGAGCTAGAATTTGCAGGAACAAATGATGATACATATCAAAAG
CTCAAAGAAGAAAATGAGAGGCTAAAGATGAGCTTGACACAACTAAAAGGGAAATGCATT
GCTCAACCTTCTCAAGATAACCGTGATCACATGGTGAAGAAGCTTGAGACGGGAACAACC
GTGGCATGCACTAAATCCCTTGAAGAAAATGTCAAGGACTTGAGGATTGCCAAGAGGAGG
AAGCAAAAGAAGAAAATCAACACCTCCTCCAAAAGCCTCAACCATGCCTCCATAAAAGGT
AACATCCAAGGTAATGATCAAGTCACACTTCTTACAAATAGAAATAAGAGGTGTAGTGAA
TGCTTTGAAGAGGGGCACTTGATTAGGTCATGTCCCTATATTAAAAATGGCTTGATTATT
AACAAGGATGATAAACTTTGTTTTAAATGTTCAAAGAAGGGACACTTTATTAAATCTTGT
CCCCATTTAAAACAAAAAGGCATAGGGTTAGAAAAGAAAGTTTTTACTAACCATGTAGCA
AGCAACAAACAAGGAAAGAAGAAATCTTCAAAACTTGGAAAACGCCTATGCTACACATGC
CGGGAAAAGGGACATCAATGCAATGATTGTCCCATTGGTAAAAATCCTCCACTCATAGCT
TGTCAATTTGATTCATATATAACTAGGCAACCCAAAATTGCAACTTGTGCTAGAAAGGCA
ATGAATTTGCCAAGCGCTAGCACAAAGGACATTTGGGTTCCTAGATCTTTGTTAACTAAC
CATAATGGACCCATCAAGCGATGGGTACCAAAACATGCTTGACAAGCTTTGCAGGAGAAG
GAGATGGTATGAAGCTTTGGGGTGCTTGAGAGAGTCAATTCAATTCTTATTAACTCAAGC
TATCAATCTACAAGTGATCTACATATCCAAGATTGACCCAAGGTTATTTCAAATTATTAT
GTCTAAAACTCATATCATCTCGAGGAAGATATTAGATGTTGTAGGAAATAAAGAATTAAT
CCTATGTCGAAAAGTCAAGACCTACAACATGGAGGAAAGCCAAAGGATGGTAACATTTAT
GCTTTTAAGTGCAAGTATTTTAGAATATCATTTCTTATGTGTCTTGTGTAGTCACATAGA
AAAAGAAAGCACTTCAAGTGATCTTTTAAAAAATTATGTCACCATTCTTTGAAGAAAGTT
CCTCTCATATGGTAGATTGTATATTCATCAAATTCCTATACTATGGCAATCTACATGTTC
TTTAAATTATTGGAAGTAACTTCATGGCATGGTTTTTACATTAATTATCCTATTATTGCC
ATGATTCTAGATATAAAGAAAGATATTCCATGTTCTTAAAAGAATAAGGTGTCATGTAAG
GAATTCAAATCCCTAAGGACACTTATAAAAGGGAATATTCTCTCTATAACTAGAATAGTG
AGACTAATGTTTCTTTTATCTAAGTAACCCATGTAGTCTCACTTGTAGAGAATATGTTTT
CTCTTTGGAGATGCGTAATTTAACATAAAAAGAAAAGTCAATCCAATGATTTATGTTGTA
TATGCTTCTTGCTCTATATTGGATATGATTCTTCTACATTTATCGCTCTCCATGTTATGA
ATTAGATTTATTCCCATAATTCTTAAAAGAATTATCTATGCTTGTTTTTGATAAGTTTGA
AAAACTAAGCATAATATCATCTATGGAATAATCTAGTTCATATTATAAAGTTTCCATGCT
TTAGTAATTCAGCTTTTCATTCCTTATCAAAAATGATTACAAAAAAAGGGAAACTAGTGC
TTGTGTTGCTAATTAACATTTCTCTTGAGCTTACTTATGAAAATCTACAAGAGAGAAAGT
GCAAGGTTAAAGCCACAAGCCTCAAAAGGGTACTCTTCACCCAAAAGGAAGAAAGGTACA
AAGCAAAGGTATGGGAACTCATCTTCTTGTTTATCAAATTTAGTTCCCATCTCAATGATT
GTTCACTCTAAATTATCATATTCTATCTTTGTGAAGAAATAGATTCTTTATTAAACTTAA
AATTGGATCTAAGATATGCATTCAATCTCATTCTCATTAATGCACTTATCCATTAGAATC
TATTTCATACCTTTGCTATATATGTTCTCATATTGACTTGCTTTTAAAGTAATGATTAAT
AAAGTTCAATATGAAGAAGTAAATTTCCTATGATTGATCAAAATGTTTAAATAGTGCATA
TTCCTCTTTTCATATGATGTGCACTAATGTTAAGGATTTTACTTCATGTCTGTGTGACTT
ATGGATGATGAATTTTGTTCATATTTATTTTCTATCTAAAGAAATCATCATTCATCATTT
ACTCCCTTGCGCTATTAACATCTCTCTTGAGTATTTTCAATAAGTTTGGAAGGAAAAAGA
GACAACTATAAAGGGAGGACACTCAAATGAAAAAAGGAAGAACATCAAGAACAACAACAC
CTACTTGGACAATAAGGTCTTCACAACAATCAATGGTGTGGTTGTAAGCATTCTAAATCC
TTTTTCATTGTGAGAATACAAGGCTTAAGATTGTTTATTGCAAATTCTTATAAGCCTTGA
TCGAAGATGTATAATGCTTCTCCCTTTATGTCTTTAAAAGTGAATGCATCGAAATCAATT
CTTTCAATTCCTTGATGCATATCTTTAGGGGGAGTCCATTTCTATATTTTGATTATGTTG
AGACTAGCACTTTATCTTAGTAATTTCATATAGTCTCTTGCATGAGAATAATGTTTCTCA
TAAAGTATGCTACTACATTTCAATCCATCTTGTTAAAATAATGTCGCTTTTATCAAGGAT
TGTTGCTTTCATTGCTAAAGTAGCATGTTTATTGGATTCTCCTATTTTTGAGCTTGTTTG
AAAATCTAATGCCTATGTTGTTCTTTTGATCGCATCTGTTGTTTGATCATTGAATAACTT
CAATTATCACTTATGCTTCTTAGTGCCTCATGCAATTTCAATTTGATTTCAATTGGTAAT
TTCAATCGACATCTATCTTGATATGCACTAAGTTAAAAGGAGAATTCATGATACATTTAT
GCAATTTGTGATCTATCTTGATATATGCTAATAACAATGACTTAGAAAAGGATCACTAGT
TGTAAGAACTCTCTCTTGTGCAAAATATTTCCATATATTGTCATTGAGTATAGGTCTTAG
GAAGATTCAACTAAGACTAAGGACAAAGCACAATGAAGAGAGCATCCCTATGTAAAGGTA
CAAAAAAGGTAAAACTATCTCAATACTCATTTATACATGTACCTAAATCTTCCTTTTCTA
TACATTCCTTGCATATCTTGTATAAAAGGAAGAGAAAGCATGTTCCATGCATTTAACCCT
GCTTCATACCTAGTTTAACTTCTCAAACATTCATTCATGCTTTATTGCATCTTTGTTTAA
ACTGGGTGAAGTGATTTTATTGTCAAAGAGCTTAAAGCTTAACCTTGTAACGAGGATAAG
CTGCCTTTTGTTCCAAAAGGTGGATGGTCCTTAAGCCTCTTTGAAATCCTTAAGGGAAAA
TGCTTGAGATATTTACAACATGCTTTCATAAGTGCATAAACTGTCATGAGCATTTGAGCA
TCACACTTATACTATGACACAATGCACTTCACATTCTTTATGATATAGACATGGTCTCAT
TAACCTAATTATGTGCACTTGGCATTTAAGACCAAAATATTTGTTTTCCTCTCTATGCAC
ATATTTAGGGGGAGCAATCTATATTGTATAGAATTGTTTAAGCTTAATTGACATATCCTT
TTTAATCATGTCTCTTTCCTTTGGTACATTTGCATATTTCTTATCTTTCATTGTGTGCCA
AGGCTAAGACTAATATGTTTTCATGAGCATCTCATGTATTAAGTCTTAGATTGAAAGGGA
AATGGAGTATTCGGCAAAGACATCGCTTCCACTCAACTCCATTGGTATTATCCACTCTTT
GCCGGTATCCCGCCGTCTCTCCGTCTTTGGTATAATCTTCACTCATGTTTTATTTGCCAA
AGGGGAGAAAGTAGTTATATTAAGGGCTTATATTTCACTCAAAGTATCCGTTTTTGGCGA
TTCATGCCAAAGGGGGAGAAAGTATTAGGCCCAAAGCAAAAGGACCGCACCGCACCACCT
CACCACCTAATTTCAAATTGGTAAAACTAATGATTTTCAATTGGTAAATTTCAAATTGGT
ATCTTACTTGTGTTCAAAAGGGGGAGAAAGTAGTATACCCTTTTCAAAATTGATATCTTA
AAACCCTCTTGAACACTAAGAGGAGGATTTCATTGAGGGGGAGTTTTTGTTTAGTCAAAG
GAAAAGCATTTTGAAACAGGGGGAGAAAATTTCAAATCTTGAAAATGCTTCTCAAAATTC
TTATTCATTTATCCTTTGACTATTTTGCAAAAGATCTTTGAAAAGAATTTACAAAAAAAA
GAGTTTGCAAAAACAAAACAATTGGTGCAAGCATGGTCTAAAACATTAAAATTATGAAGA
AAGCATCCATGCATATCTTATGAAATGTAATATTGGCTCTAATTTCAAAGTAACCTTTGC
ACTTACACTTATGCAAACTAGTTCAATTACTGCACTTATATATTTGCTTTGGTTTGTGTT
GGCATCAATCACCAAAAAGGGGGAGATTGAAAGGGAAATAGGCTCAAACCTTTTTCCTAA
ATGATTTTGGTGGTTGAATTGCCCAACACAAATAATTGGACTAACTAGTTTGCTCTAGAT
TATATGCTCTACAGGTGCCAAAGGTTCATCTACAACTATACTAAATCGACTGTCCGGAAT
ACCGTAGATTATTCCGGACAGGAGAAGCTTTTTTGGAAAATCAGGCCAAGCGCGGACCGT
CCGGGTCTTTGCGGCAGACCGTCCGCGACACCTAAATAAACCTCGGACAGAACCAATGCA
CAAAAACATGTGTCTCTACTTCAGGTGAAGACCTGGTTCAGCCCGAAGGTGACAAGTTGA
GCAAAAGGAATTATATAGCTGGCGCGGACCGTCCGGGACCAAGGGCGGACCGTCCGCGTG
GTGTCACCGAGGCAGATAGCCGTTGATCTAACCGTTGATCTGTCAGAAGTATCCGTTGAA
GATGTCAGAATCGACCGTTGGAGGGTCGCGGACCGTCCGGGCCCTAGCCGCGGACCGTCC
GCCAGTGCAATTTCTGGCAGATGCGCCCCAACGGCTATATGGGTGGTTGAGGGCTATAAA
TACCACCCCAACCGGCCACTTCAAGGTGTGGGAGCCCAAGCAACATTCCAAGTCATCTAG
TTGACATACTCAAGCCCTCCCAACCACATATATTCATTGATCCATCCTATACACAAGATT
TAGTCCACTACAACCAACACAAGTGCCACAAAAGAGAGAGCAAGCAATTGAGAGCTACTC
AATTGAGTTTAGCCCTAGTGCCTTGTGAGATTCATTGAGAGATAGTGTGTGCTACATCTT
TGTGTTCATTTGCGCGTGGAGTTTTTGACTCCCATTCGAACTTCCTCCAAAGTTTTGGAG
GCTTGTAAAAGCTAGCAAGAGACACCAAAGATTGTGGTGGTCCTTGTGGGATCGAGAGTG
ATCCTTGAGAAGAAGAAGAGCTCGCCGATCCTTGTGTGATCGGTGGAGAGAGGGAAAGGG
TTGAAAAAGACCCGTCCTTAAGTGGACTCCTCAACGGGGACTAGGCCTTCGAGGGCCGAA
CCTCGGTAAAACAAATCACCCGTGTCCATTGTGCTTATTGCTTGTGATTTGTTTGTTCTT
TCCCTTGCTCTAAGTTTTTTCTTGCACTATTCTTTGCTAATTTCTATTTGGTGTTGCTTC
AAGTTAAATTCTCATTTAAGTGAAGCAACACTTTGCAAGAAAAGAACTTGTGTTATTGCT
CTTCTCATCTAAGCTTTCTTGCTTTATTATTCTATAGACTTATTAGTTGTATTGATTTAT
CACTTCCGCATTATTTGAAAGCAATACTCTTTACAAGCAAGAACTTAGTTTCTTATACTC
CGATAATTGTATATCTTGTTCTAACCACTAATCAAGGGATCTAGTTGGGGGATAAAGTTT
TAATTTTTCAGGTTTCGCCTATCCACCCCCCCCCTCTAGGCGACTTTCACG
>G3565-Map5#CLASSI/LTR/Gypsy
TAACTCCGAATTGACCCGTTCAAGTTGCGTTAGCTTTGTAATAGAATTATCTACACCTTG
GTAACCTTATTTTATCATGAAACATGTTTGTAAATAATTAATTGTTTACCCTATGTTCAT
TGGATTAACTTCTTTAATTTAAAAATTAAAGTAGTATTTTCACTTCCTAGTTGTAATTTG
ACTAAAATATGTTTTCTAATCAAGTTATAACTTGGATTAAAATTAAATTAATGGTTTCTT
AGGAATATCTTTCTCACATGATTTATAATAATCAACCTAGAACCTAGTTTTCCTATTTAA
TCACATAAAACCTTCGGGAAATCGTAACTCGATAACCGTAACTCCGAATTTAGTGATTCT
CGTTCCTACGATCTCGTAGCAGCGTGTAGAATATTATTACGTAGTTTATTCTTATGTTTG
GTGTGATGTTAATTTTGCCTATACCATGTTTGTCTGTATTGCTACGTTTAGCAGTGAGGA
CACGTGTCATCTGAAGAGCAAGCTGGTACCTGGAATCTCAAGTCCCAGGCAAGTTGTGCC
CTTGATCACTTCTTTTTACCCACTCATGTTCTAATTAATCATAATGATCTGCATAGGTTA
ATTTTGATGGGACCCAATAGGTTACCCTAGTTTGACTATCTTTATACCTTGTTTACCACT
GAACTTTTTGGGTAGTACTTGCTAGTGCTTTATGTGGTTTTGGGTATTGAGATACACATT
ATTCATGATCATACTTTTATTATCCGTTTATTATTTACTGTTCATGATAAGATCATTAAT
GTTAATTGGAACATGGAGCGTACCACCCGGGAAAACACGTGCTACCACAAGGGTTTATGG
ACGCCCTTGGCTGATTAATTAGGAAAGCTAGTGGAGGACTACCTTACCCGAAAGGGGCAA
GGGCAGTAGGGGAGTGGTCAGTGTAGGGAGGTCCTTGGGATGATTTTGCTGCGATGGCGA
TCAGGCAAGGGATCCCTGCATTGGAGCTTCCTATAAACTGTAGCGGGTTTTCTGAAGCTA
GTGGAACTTTGTAAAGGCCTCGTAGTGTTACCCTGCCTCGCCTCCTCGGTAGAGGTGTAT
GGGAAGTCGCGATCCCTTGGCAGATGGGTAACATGACTTGTGGGTAAAGATGTGCAACCT
CTGCAGAGTGTAAAACTGGTATACTAGCCGTGCTCACGGTCATGAGCAGCTCAGGACCCT
CACATGATTAAATTATGGAACTTAAACTCAATTTGTCATATGCATTGCATCGCAGGTGAT
GTTGTTACTTTTGTTCTACTACTTAATTGGGTTTGGTATTTACTTATACTTAGTAATTGC
TAATAAAATTTTGACCAACTTTAAAAGCAATGCTCAGCTCTAACCATCCTCTTTGGTAAG
CCTTACACTTCACGTGAGCTCCCACCTTTGGCGAGTTCATGCACATTATTCCCCACAACT
TGTTGAGCGATGAACGTATGTGAGCTCACTCTTGCTGTCTCACACCCCCCCACAGGTCAA
GAACAGGTACCACAGGATGAGGCGCATGGAGGATGCTGTGACGAGTTCGTGAGAGGTCTA
GGCCGTCGTCTCCCAGTCAACTTTGGGTTGCTGGACCGTTGTCTCCTTATAATGTAATTA
TTTATTTATTTTGTATAGAACTCTTGTTATATAGTAAAGATGTGACATTCGATCCTGTGC
CATGATTCATCATATGTGTGAGACTTGGTCCCAGCACACCTGGTGATTATGTTCGCGCCC
GGGTCTTGGTGCCCCGAAACCCGGGTGTGACA
>G11698-Map3#UNCLASSIFIED
AAACCACAGAGACAGTTACATCAGAAGCTGTATCAGAAGTGGTTCAGAGTTCTGTTTCTG
TGGCGGTCGATGCTGTTGACTTGGTAGATGACAAGGGAGATAGCGATGATGACATCGTCG
ATCACCATGGGGACGAGGACAGGATGACTGATGTGGAGCTGTGGCAGCAACTTGAAAGTG
AGTTGTACCGGAAGAGGGAGGGAGAAGAGGATGACATAGCCGAAGAGATGGCTGAAAGTA
CAATTGCTGAGGAGGTGGGTGGCGTGGCTGAAGATGTGCTCAGCGAGACAAAGGAAGTGC
ATAGGTTCTACCCTCCTGGAAAAATCATGCACATATTATTCTCCAGCAGGGAAGAAGCAG
ATCGTGGAGAGGAGCCTGAGGATGAT
>G3523-Map5_reversed#CLASSI/LTR/Gypsy
TTAATTAATGTTAATTAGCTAGATAATCTAGTTAATCTAATTTATAGTTCTAGCCTACGC
ATTTTATAAATAATTGTTAATGATTAATATCAACTCAAATATTTTAATTTAATACCTGCT
TAGTTTAAATGCAATATCTGTTAGATCTCATCTATTAGATTTATTGCGCCTAAAATATCG
TTTTACCCATAACTTCTTCGTTTTAACTCCGATTTTAGTGGTTCTCGAACCTACAATCTC
GTAGCATCGCGTAGAATATTATTACACTGTTTGTTCTTATGTTTGGTGTGATGTTAATTT
TACGCTATACCATGTTTGTTTGTATTGCTACGATTAGCAGTGAGGTCACGAGAATCTGAA
GATCATCCTGGTACCTGGAATCTCAAGTCCCAGGCAAGTTGTGCCCTTGATCACTTCTTT
TTACCCAGTCATGTTCTAATTAATCATAATGATCTGCATAGGTTAATTTTGATGGGACCC
AATAGGTTACCCTAGTTTGATTATCTTTATACCTTGTTTACCACTGAACTTTTTGGGTAG
TACTTGCTAGTGCTTTATGTGGTTTTGGGTATGAAGATACATTTTATTCATGATTATACT
TTTATTATCAGTTGTTATTTACTGTTCATGATAAGATCATTATGTTAATTGGAACATGGA
GCGACCACCCGGGAAAACAGTGCTACCACAAGGGTTTAATGGGACGCCCTTGGCTGATTA
ATTAGGAAAGCTAGTGGAAGACTACCTTACCCGAAAGGGGCAAGGGCAGTAGGGGAGTGG
TCAGTGTAGGGAGGCCCTCGGGAGGATTTTGCTGCGATGGCGGTCCTGCAAGGGAATTCC
TGCATTGGAGCTTCCTATAAACTGTAGCGGGTTTTCTGAAGCTAGTGGAACTTTGTAAAG
GCCTCGTAGTGTTACCCTGCCTCGCCTCCTCGGTAGAGGTGTATGGGAAGTCGCGATCCC
TTGGCAGATGGGTAACATGACTTGTGGGTAAAGATGCGCAACCTCTGCAGAGTGTAAAAC
TGGTATACTAGCCGTGCTCACGGTCATGAGCAGCTCGGACCCTCACATGATTAAATTATG
GAACTTAAACTCAATTTGTCATATGCATTGCATCGCAGGTGAGGTTGTTACTTTTGTTCT
ACTACTTAATTGGGTTTGGTATTTACTTATACTTAGTAATTGCTAATAAAATTTTGACCA
ACTTTAAAAGCAATGCTCAGCTTTAACCATCCTCTTTGGTAAGCCTTACACTTCACGTGA
GCTCCCACCTTTGGCGAGTTCATGCACATTATTCCCCACAACTTGTTGAGCGATGAACGT
ATGTGAGCTCACTCTTGCTGTCTCACACCCCCCCCACAGGTCAAGAACAGGTACCGCAGG
ATGAGGCGCGTGGAGGATGCTGTGATGAGTTCGTGAGAGGTCTAGGCCGTCGTCTCCCAG
TCAACTTTGGGTTGCTGGACCGTTGTCTCCTTATAATGTAATTATTTATTTATTTTGTAT
AGAACTCCTATTATATAGTAAAGATGTGACATTCGATCCTGTGCCATGATTCATCATATG
TGTGAGACTTGGTCCCAGCACACCTGGTGATTATGTTCGCGCCCGGGTTTTGGACCCCTA
AAATCCGGGTGTGACAG
>G18470-Map3#CLASSI/LTR/TRIM
TTCGAACATGTCTTCTATTCTAATAAGATCTTTCTCATGTTTTTATTATTAGCGATCGGT
CTCCTTTTGATCATCGTTCTTGGACAAAGACTGCAAAAAGAAAGAAAAAAGAAGTTTAAA
AACTAAAAATAATTGGCCCATGCAGGTCTCGAACCTGCGACCTTCGCGTTATTAGCACGA
CGCTCTAACCAACTGAGCTAATAGGCCAACTCCCAAGTCCAACTACTCAATATCCACCTT
CGCACTCATTAGGGTCGTTTACAGCTTCTATGTTTTCTCCACCACCAGTAGCACCATTGG
GAGTGAGAGCATCCTCACAAAATGTCACGTAAGCATCATCATGTGGGTCTTGATCTTCTT
TATGTTATTCATTTCCTAAATCTGATTCATCTTCATGTAACCTTGGGTTCGAACTCATCT
TTACAGTTGTATTATTCCTCATCTGCTACTATCTTGCCATATATGTTAGGATTTCGAACA
TGTCTTCTATTCTAATAAGATATTTCTCATGTTTTTATTATTAGCGATCGGTCTCCTTTT
GATCATCGTTCTTGGACTAAGACTGCAAAAAGAAAGAAAAAAGAAGTTTAAAAACTAAAA
ATAATTGGCCCATGCAGGTCTCGAACCTGCGACCTTCGCGTTATTAGCACGACGCTCTAA
CCAACTGAGCTAATAGGCCAACTCCCAAGTCCAACTACTCAATATCCACCTTCGCACTCA
TCAGGGTCGTTTACAGCTTCTATGTTTTCTCCACCACCAGTAGCACCATTGGGAGTGAGA
GCATCCTCACAAAATGTCACGTAAGCATCATCATGTGGGTCTTGATCTTCTTTATGTTAT
TCATTTCCTAAATCTGATTCATCTTCATGTAACCTTGGGTTCGAACTCATCTTTACAGTT
GTATTCTTCCTCATCTGCTACCATCTTGCCATATATGTTAGGATTTCGAACATGTCTTCT
ATTCTAATAAGATCTTTCTCATGTTTTTATTATTAGCGATCGGTCTCCTTTTGATCATCG
TTCTTGGACTTAGGACTGCAAAAAGAAAGAAAAAAGAAGTTTAAAAACTAAAAATAATTG
GCCCATGCAGGTCTCGAACCTGCGACCTTCGCGTTATTAGCACGACGCTCTAACCAACTG
>G1073-Map20#CLASSI/LTR/Copia
TTTGCGTAGGGGCACCAACGAGGATTAGTCGGGACCTTGCGCGGTTCCGGATACCTCGGT
AAAAATACCGGCGTCATCCACGAGAGTTTGCTTCTCTACTTTGCTCTTTACAGTTTCCGC
ATTTATATTAAGCATTTAAGTTTCAATCTTGTATTCATACTTATTTAGTGTAGATTGAAA
CTTAGCCTTTGCGGTAGAGATAGCAACACTTAGACAAAACCTAGTTTGCACATTCTAGTT
TTGATTATTTGCATAGGTTTTGCTCTAGGGATTTAATTGTGGCCTAGTTTAGTAAAAGTT
TTAGAAGTCCTAATTCACCCCCCCCCCCCTCTTAGGCGTCACCCGTTTCCTACAAGTGGT
ATCAGAGCCTGGTTTGGCTCATTTGAAACGCTTTAGCTTCACCGCTAAAAAGAGCCGACG
CTTTTTAGAGGAAGGGATGGATACCCATAGGCCACCACACTTCGACGGCACTAACTTCCC
ATATTATAGTGCTAGAATGGCTTGTTACCTAGAGGCCGTTGATCTAGGTGTTTGGAGAGT
CACTCGTGACGGGATGAAACCCCTCAAGAATCCCGAGAAACCCACCACGAGTGAGGAAAA
AGAAATTCATTTAAATGCTAGAGCCAAAAATTGCTTGTATGAATCTCTTAGCATGGATAT
TTTTAATCAAGTATTTACCTTGAAAACTGCTAATGAGATTTGGCTAAAATTGCATGAGCT
CCATGACGGCACATCCAATGTCCGTGAGCAAAAACATTGCCTAGTCTTAAATGAGTATAA
TTCTTTTGCTATGAAAGATGATGAGCTTGTTAGAGACATGTATTCTCGTTTGAATCTAAT
TATCAATGAGCTCAATTCTATTGGCATTAATAAGCTAGGTGATGCGGACATTGTGAGGAA
GATTATCTCCCTGCTACCACAACAAAGATATGGGAGCATCATCACCATCCTTCACAACAT
GGAGGACTTGAGCAACATGACCCCGACCATTGTGATTGGGAAAATCGCGGCTTTTGAGAT
GTCGCGAAAAATGAGTCGGGGAGAGGAGCCAACTTCCTCAAGGCCATATGCTTTTGCATG
TGATGAAAGGAAGGGCAAAAAGAAGGCTCCCACTCCAAGTTCCTCAAGTGAAGAAGAGGA
AGAAGAAGAAGAAAGTGATGATGATGAAGATAATCAACCATGCACATCATCCTCCGAGGA
CGAAGAAACAATCCGACGCGTCGGAAAGGTAATGAGGATGATCCGCAAGATTAATCTAAT
GGGTGTGCCCCTGCAGGTCGAGGATCTTCTCTTTAACATTGACAGGAAAAAGCAAAGGAA
GAGAGGATGCTTCGCATGTGGGGAGAAGGGCCACTTCAGGGACAACTGTCCAAATATGGC
CAAACCCAAAAAGGAGAGGAGCAAAGGCAAGGCGCTAACAAGTGTTAGAACTTGGGATGA
TTCTTCAAGTGAAGATGAACCTCCAAGGACGCGCAGCCACCGGTCCTCATCACGCTCATC
ACGGTCATCACACAAATGCCTTATGGCAAGAGGTAACAAAAGCATTCCATCCTCTAGTGA
TGAAAGTAGTAGTGATGATGAAGGTGAGGGAAAGCCCTCTCTAGATGAGCTTGCGGAAGC
CGTAGAATTTTTCCAGGATGTTTGCACTAAGCAAAAAGCTCAACTTAAAACTTTGAAAAA
TAAGTTGATTAGCTCCCAAAATGATTACAAAGGTTTGCTAGAAAAATTTGAAACTTTTGC
AAACTTAAATAGTGAGCTATCAACTAAAATTGAGCTATTAGAATCTAGTGCTCCATCCAC
TGCTACCGATGATAGCCTTATTAAAAAGAATGAAAAACTTAAGGCTAAGTTAGCTAGCTC
CCAAGAAGCTATTGAAAATTTGCTAGAGAAAATGGAAATTCTTAGCATACACAATAATGA
GCTAACTACTAAGCTAGAAAACATTGGTAGCACCCCAGCAGCATCTTTAGTTGAAATACC
TGAAATAATTAAGAAAGATGCTTCTACTTCCTGCTTTGATTTAATTGATGATTCTAACCC
CTGCAACCAAGTCGTTGTTGAGAATATTGTTGTAGAAACATGTTCGGATGAGGTTGCAAA
GGAAAATGAACAATTAAAGCAAGAAGTGGCTCGCCTTGGCAAGGCTTTGTATGACAAGAA
AGGCAAAGCCAAACAAATCCGACCTCCACAGGATAACACCACTGCGGGAGTGAACAAGCC
TATGGAGGGAGAAACTGTGATTTGTAGGCTATGCCACATGGAAGGCCACAAGTCTTTCCA
ATGCAAGGCGATGACCGGGGATAAACAAAGGCAAAAGCTCAAGCAAAAGCCATCAAGCAA
AATCTCCAACACCTACATCAAAAAGGTGAACAAAAAGGATGCTACACCATATTTGATCAA
GAAGAAAAAGAATGGAAAGGTGATAGCAATCAAGGCCAACAAGCAAGCCAACAAAGGAAA
GGGGGCCAAACGCATCTGGGTGCCAAAGGAAATAATTTCAACCATGAAAAGCACCAAGAA
GGTTTGGATCCCGAAAGGGAAGTGAGTGGACCGAAGGTCATTCGGGAAATTTGGAGACTT
GGCAAAATTGGGATGTATATCATGGGATACATCATATTGGATCAAGTTTATTGCCAAGTG
GGTTAGTGAAAATTTTTGGACCCAAATTTCCCCACCCATGACTAAGGTAACTAGATTTAT
TGTATTTCTTGTTTTTAGATATGCGTATCTATTTATCTTGTATCTAGTTTTACCTTTCTT
GCCTAGTATTACATTTGTTATTTACTTTTGTTTCAAAATCATGCATACTAGGTAAATCAT
ATGGTAGGATTGCTTGTTTTTAAATTCATACACTTAAGCAAACCTACATGGCTTAAAATA
GTTTATTTAAAGCACGGCACATAGCTTTTATATCACTCCATAGTAAATGATGCATCAATT
GAAAATTTTGATATTACAAGTGGTAAAACACTCATATTCTACAAAGTGTATCATTTAACT
TATATGTGCCAAAAGTTCGGATTATAGATAATTTGCCCCTCTTGATATCAAATCAAAGTG
CATGTCTCCTACAAGTATTCAAAACTTGTATGCACACCTTTAGGGGGAGGTTACTCTATA
ATCTAATACTTTGAGACTAACACCTTTTCCAAGTCTACTTTCCATGTGATAGTCTCATTG
TAAGGAAAATGAAGTCCCCGGAGAAAGACAACAATCTTCCACTGCAAAATCTCCAAGAAC
TCTCATGTCTCTCAAGCTCGCCATTGAATTACAATTGGTCTTCAATCGGTATCTTTTGAG
ACTACATCTAGTATCATTTACATGTCTTCTCCAATATTTGATTAGACTATATTTCATATC
ATATACTTCCATGTTGCTAAAAATGCATAAGTGGTTAACTCATATTCTGTTACCTATGCA
TAAGGGAAGTTAGTCTTTTCAAATCATGTCTTGCACCTCTAATTTTTCACATGCTTTTTT
CCTAAAGGTAGAGGATCTCTGTCAGGGGGAGTATTTCTTCATCTCTAAAAAAGGGGGAGA
AAAACATTCTTTCTAAAGGAGAACACTCATTTAGGGGGAGTAATCTTTAACTGGTATCAT
TCATATGGTTTATTTTAATATCCTTCTAGTGATATCATTTGATACAATTCTTGTTGAGGG
CAAGCTTTTTATTTACTTCCTACATGCTTTTAATGTCTTCCTTTTCGGTGGTTGATGCCA
AAGGGGGAGAAGTTTAGGGACCAAAGCAATGAAAACTATATCAAACACCAAACACCACCA
AATTTAAAATTTTATAATCTACAAATGGTTTTTTCAAGTGGTTTTGGTTATTTGGTCCAA
AAATAGGAAGTAAGTGAATTATGGAGTTAGGGGGAGGCTTAAGTCCATAATATCACATTG
TGGGGACAATACATGCATCCTAGCAAGTAGATTGCATATTTTCACTTCAAATACTTGTAT
TATTTGCTTGCTTTGGTTGTGTTGTCATCAATCACCAAAAAGGGGGAGATTGTAAGGAAA
AATGGACCCCGGGCCATTTGGCTAATTGAGTTTTGGTGTTTGATGATCAACACAATCCGT
GAACTAATAAGTTTTCTAGTGTTTGTGTTTGTAGTTCACAGGATGCGAAGAGTAACTTGG
ACTAAGGCAATGAGGATAGCAACACCTCAAAAGAAGACATTAAAAAGATGCATGAGAAGT
CCAAGTGTGCTGCCTGCGGACTGTCTGTGCGCAAGAACAAAGGAAGCCCCGGAAGAAATC
ACCGAAGACTGTCCGAATCCTAGAAGATGGGCTGTCAGGTGCACCAGGGAACGGCAGCCC
AACGGCTAGTTCCAGGTGGCACCCGGAGAGAAGACCACCGGACTGTCCGGTGTGAGGATC
CAACTGTCGGGTGTGGAAATGCCTGCGGCGCCAACGGTCACCTGCTCTGACAGGGCAACG
GCTAGGCGCACCGGACATGCTACAGTGCGGTGTCCGGTGGTGCACCGGACTGTCCGGTGC
ACCACCGGACTGTCCGGTGTGCCGCAGAGAAGCAGCATGCTTTCTCTCCAACGGCTCTAG
TTGAGTGTGTGGGGGCTATAAATACATCACCCCAACCGGCCATTTCCAAGTGTGGGAGCC
CAAGCAACATACCAAGGCATATAGTGCACATTTCCAAGTGCTCAAACACCCAAGTGCTTA
ATAGAATCACTCGGTGATTAGCGTAGGTGCTTTGCGAAGTGCTTAGGTTAGTTAGACCGC
TTTAGCGCTTGCTCTAGGTGAACCCTAGTTAGTTGAGTGAGTTTAGAAAAACCACACAAC
CCCTCGGCTCTTGCGTGAGCCGTTGTAATTGTACCGAGTGGGGCGAGAGTCTTGCGAGAC
CGTGACAACCGCGTTTGTGTCACGGCCGCCACCGTGTACCGGAGGGAACGAGGCCCGCGG
CGTTTCGGCCGGAAGCTCGATAGTGGAGACGGCGGGGAGCGTCCGAGAGGAGCCGGAAGC
GGAGCACCACTTGCGCGTGGAGAAGGCCCGCGGCTCTCTACGGAGTTACTCGACCGAGGT
GCTTGGCCCTCGCGTGGGCTTCCCTTTGCGTAGGGGCACCAACGAGGATTAGTCGGGACC
TTGCGCGGTTCCGGATACCTCGGTAAAAATACCGGCGTCATCCACGAGAGTTTGCTTCTC
TACTTTGCTCTTTACAGTTTCCGCATTTATATTAAGCATTTAAGTTTCAATCTTGTATTC
ATACTTATTTAGTGTAGATTGAAACTTAGCCTTTGCGGTAGAGATAGCAACACTTAGACA
AAACCTAGTTTGCACATTCTAGTTTTGATTATTTGCATAGGTTTTGCTCTAGGGATTTAA
TTGTGGCCTAGTTTAGTAAAAGTTTTAGAAGTCCTAATTCACCCCCCCCCCCCTCTTAGG
CGTCACCCGTTTCCTACACCACA
>G14765-Map3#UNCLASSIFIED
CAGCGCAGCTCCTCGCAACCGAGTTTCCCCCGCAGCCCCGCAATGTTGGCGCTTCGTGGG
TGTTCGATGAAATGTCCGAGTGAAGCTCTATGTCATGAACAGCAGCGATGTCACAGTCGC
CGTGACCTCGCCTTCGTGCGCGGCCCGCGTTGCTCCGCGTCGTCATCGAGTCTCCTTGCA
AGCTTGTGGTTCAACCAAAACCTTGCTTGCGTGCGAGTGGAGAACCTCGACGAAGTAAAT
AATGAAGAGTAAGATGTCCCTTTTGTTTCCCAATTAATATTAGGCGATATATTGTAATGC
GTTGAATGTTGGTAAAGTTTATTATCCATATGTAGTGGCGTGAACGAGTGTGCGAATCGT
GGAAATAACTAAGTAATGTTGATTGGACGTGATGTGTAAATTCAAAGATTGTAGGTTTGT
GTGTAGGTGTATTATTGAACATGTATGTCGATGTATTATAATAGTGATTTCGTTAGAGTT
GTTTGAAGTATTTTGAATGCATCTCGAGTATGGTTGCATTCGAAATAGGGAAAGAGACAT
GTAGTGCGATGAAAAGGCTAGATTGATTTTATAGGTCGTATGAAAAACGTTCTATTAAGT
GTATACGTCGAGTGTGTTAAATGGATCCTACGTATGTAGAGTGTAGTGTATTGGTTAGGC
GAAGAATTTTTGAATAGACGAGTATGAGGCGTGCAGTTAAGTCGAGATTGAAGTGCAAAT
ACTACGCAATGTGATGAGATTCGTGATTATATAGGAGTTATAATTGTTGATGTGACGAGT
AGTTTAGCAAATGCTCGTCTGCGTGGAGGATGTATTGTTAAGACATGAGTGTTGGAGTTC
ATTTATATTAGTGGTCGCACCATATTGATTGAAGTGTCTCGAGTACACGCCACAATATGG
TTGTATGCGAGACACGGTAAAATAGAGTGTGCTCGACATGAATGTTTGGTCATTATGGGT
AGAAATTGTCTTGGCTTAATTAGAGGGGTGGTGACATGCCGAAGTAGTCATCGCTTCCTC
TATGTTTATATGTCGAGT
>G5881-Map3#CLASSI/LTR/Gypsy
ACGTGTATGATTTTAGATTTCGATGTATACGTGTAACCAAAATCGAACCCCACGACAATA
CTTTGAATATGTGTATGATTTTATAATTTTAAAAATGAATACGGTCACTATTCACTACCT
CGGTGATTTTCATACTAGAAAACGTTTACAGATTTGATTTCGCTTTAGTGTGTGGAACGA
TAATTGGTTAGTATTGATATAAGTATAATTTTATTGATATAAGAAAGAAATAGAAGAAAT
AATAGGCCACGTATTTCCGGTCAGATGAAAATATAGATTTTACTATTCATGATAAATGTA
TTCATAAGTATAGCACTTAAATTACTTAGAATTAGTAAAATATTTATCTATGTCATAATA
ACCATGAATATGTTATTAAAAGTCCCATTTAGTAATTTACAATTAATTCTTAGTATATTA
ATGTCAGAAGAATTATAAATAAACAATTTTTAGTTATACGTATAAATTCTATTTAGAAAA
GAAAGGAGAAAACCGAAAGAGTAGAATTTATAATAATGTTAAAATGACTTAACTAGACAC
TCATACTTTTCTAATAAAGAAATTGATAGTTATATTGGTAAACATAGGTTTCTTACTAAA
GAATTAGATAACTTGTTTCTAGTTTAAAATGACCTTTTCAATAGATATCATATTTAACAA
GGTTCGTTATAGATGTTTAAGTATAGCCATATTAAATAGAAACTTAAAAGAATATGTAGA
CCATATGTTTCTTAATAAAAATAGAAGATAAATATATGTCCAATTAATAGATTATTTATA
TTTTCTTAATTAAAAGATAACAAGGGTCATTGCTTTTATAAACTAACTTTTCCTAAAGGA
TAAAATAAAGTAATAAGAGTTTAAGTTCTTTTATAACTTAAAATGTTACTTTATATATTA
ACTTTAAATATAATAATATAGGCTATGTGTTTTCTAATGAAATTAAAAGATAGTTATTTG
TTCATTATCTTTTGCATGAAAATCCACTTAAGGGCCTATAACCTAGCTTTTCATAAAATA
GGTGTTTAATAATAATGATCTTTTCACATAAAACCTATTTAGACTTATATCTTAGTTTAT
CATAAGTGAATGTTTAACAATGATTTATAATATGTTCCATAATGCTTCTAAAATTAATAA
CGTGTTTCGTAGCCCATTAACCTTAGATATATAACATATATCTTTTCTAAAAGGTTAAAA
AGGTTTAATATCGTTATAACGTGTTTTATCATCTTATAAACCCTTAATCTTAGACATATC
ACATATGACGTTTTATAAAAGATTAAATTGGTGAACCTAATATTTGTATATTTTAATTAA
GATATTTTAAGCTCATGTCTTGTTTTATAAAGTATAGATCACACATTTTTGAAAAGAATA
CCTTCTTATTATAACCATTACTTGCGACGTTTTTGAAAAGCAAATGCTCTTTTCGTTAAG
CTTTCTTTTAGCTTTGCGTATGGTGAATGTTGTATGTTATTGAGTGGTGCTTGTTTCTTC
TTGTTTGTTTGTGTGATATTCAGTGGTTGATCTAGTAGTTAAGAATCAAGATCTATTCCT
ATCCGTGGAAGAAACCTCAAGTTTTCAATAAGCAAGGCAAGTGGACTTCTCCCTCTGCAT
ACTCTGTTTGATCCCAAACAATACATTTAATAAAGTTTATTCTTGGATATATATGCATAA
TTTGATGGGTTACCTATTTAGATACACCTAACCTTTCCAACCTTACTCCTTGTTTAACCT
GGGATTATGATCTAATCAAGTAGCTATGCTATTGCTACAACTTTAAATTTATGCAGTCAC
TCCTGTTTATGATATTAATGTTCCAAATGGTAAGTTTACATTATTGTTGCTAATCCGATG
ATTAAGCAAGATCATATGGATTTAATTGGAACATGGAGTGACCACCCGGGAAAATAGTGC
TACCATGAGGGTGGTATGGGACGCCCTTGGCTAAATAACTAGGGAAGTCTTATGTTGGGT
GCTGGTCGTGGTCGACCGGAACGGGGGCATCTAGCAAGCGCTTATAGTTCCGGCTCAGGC
AGATTGGATACGGGCATAGTTCCCAAAGCTTTACCCTGCAGACTGGTCTATAAGTTGGTT
ACGTTAGGTGTACTCTATGCAGTTTGACCATTTCCAGCATTTGCATAATGAGGACTCTAG
GGAAAAGCCTCGTAGTGAGACCCTAGCCATTCACCTCGGAAGTGAATACAGGTCTAGCTA
ACCCGGGCTAGAAGGGAATCGTGACTCATGGGTAAAGATGTGCCACCTCTGCAGAGTGTA
AAACTGATATATCAGTCGTGCTCACGGTTATGAGCAGCCTGGACTCCTCACATGATAATT
GAACTTGAAGATGGAAATAAATCGAGATCCGATGATCTGCCAATGGTTTGCTTAAGTGGT
TTCACTTAAGTGTTTTTGATATACTCTTATACCTTTATTTAATGGGAATACTTGGGATTC
ACACTTATTAGTAAGACATGTGTTGTTAATAAAATGTTGACCAACTAAAATGCTTACTGC
TCAACCTTAGCCTCACCTTGTTAAACTTGCATTAATTTTTCCCCCACTTGTTGAGCCCCG
ACCATAAGTGAGCTCACCCTTGCTTAAATTTTGATCAGAAGTTTGCAGATGAAGTTATGA
TGCTGAGCTCCATGGATGCTAGTCTAGTGATACCCTCGGTCATCTTCCTGTGGATGGATG
TCCATGTTTCGCTGTACTTTGATGAATAAAGGTTAAGACATTATGTCTATTCGAAGTGTA
ATATGTTAATATAATCGTTATTTACACTTTTATGCATTGTTCTTTTGATATATTACACTT
GTGACGTCAACATATGTGTGGAAATAGATCCTGGCACACATATGCGATGCACCCGGCTCT
GCCCTTAGAAACGGGTGTGACA
>G7051-Map20#CLASSI/TRIM
CTATATTGACACTTTTGCATAACCTCATGCTCTATTTATCTCAAGTAGCTAGGACCAAAT
TATGACTCCATGCCAAGTTTCACTATTTTCTGACAACATTTGGTATTTATTTATTTATTT
TCGGCTTGAAAAGGCATTTAAAGCATATAAATTAGTAGATAATTAAAAAAAGTGGCATAT
TTACATGAAGTAAGTTTGTAACTGTTAGATGACCTAATGGTGCACTTTTGAAGCAAAGAC
AATGACAAACGTAAGAAATATAGCTCAAGCACTCATGTTATAGTTGAATGTTATGAAACA
TAGTGAGAGATGTGTCCATTTGTGAAGCACCTATATTGACACTTTTGCGTAACCTCATGA
TCTATTTATCTCAAGTAGCTAGGACCAAATTATGACTCCATGCCAAGTTTCACTATTTTC
TGACAACATTTGGTATTTATTTATTTATTTTCGGCTTGAAAAGGCATTTAAAGCATATAA
ATTAGTAGATAATAAAAAAAAGTGGCATATTTACATGAAGTAAGTTTGTAACTGTTAGAT
GACCTAATGGTGCACTTTTGAAGCAAAGACAATGACAAACGTAAGAAATATAGCTCAAGC
ACTCATGTTATAGTTGAATGTTATGAAACATAGCGAGAGATGTGTCCATTTGTGAAGCAC
CTATATTGACACTTTTGCGTAACCTCATGATCTATTTATCTCAAGTAGCTAGGACCAAAT
TATGACTCCATGCCAAGTTTCACTATTTTCTGACAACATTTGGTATTTATTTATTTATTT
TCGACTTGAAAAGGCATTTAAAGCATATAAATTAGTAGATAATAAAAAAAAGTGGCATCT
TTACATGAAGTAAGTTTGTAACTGTTAGATGACCTAATGGTGCACTTTTGAAGCAAAGAC
AATGACAAACGTAAGAAATATAGCTCAAGCACTCATGTTATAGTTGAATGTTATGAAACA
TAGAGAGAGATGTGTCCATTTGTGAAGCACCTATATTGAAACTTTTGCATAACCTCATGA
TCTATCTATCTCAAGTAGCTAGGACCAAATTATGACTCCATGCCAAGTTTCACTATTTTC
TGACAACATTTGGTATTTATTTATTTATTTTCGGCTTGAAAAGGCATTTAAAGCATATAA
ATTAGTAAAGAATAAAAAAGTGGCATCTTTACATGAAGTAAGTTTGTAACTGTTAGATGA
ACTAATGATGCACTTTTGAAGCAAAGACAATGACAAACGTAAGAAATATAGCTCAAGCAC
TGATGTTATAGTTGAATGTTATGAAACTTAGAGATGGGTGTGTCTATTTGTGAAACACCT
ATATTGACACTTTTGCATAACCTCATGATCTATTTATCTCAAGTATATAAGACCAACTTA
TGACTCCATGTCAAGTTTCACTATTTTCTGACAACATTTGGTATTTATTTATTTATTTTC
GGCTTGAAAAGACATTTAAAGCATATAAATTAGTAAATAATAAAAAAAGTGGAATCTTTA
CATGAAGTAAGTTTGTAACATGTTAGATGAACTAATGGTGCACTTTTGAAGCAAAGACAA
TGACAAACGTAAGAAATATAGCTCAAGCACTGATGTTATAGTTGAATGTCATGAAACTTA
GAGATAGATGTGTCCATTTGTGAAGCACCTATATTGACACTTTTGCATAACCTCATGATC
TATTTATCTCAAGTAGCTAGGACCAAATTATGACTCCATGCCAAGTTTCACTATTTTCTG
ACAACATTTGGTATTTATTTATTTATTTTCGGCTTGAAAAGGCATTTAAAGCATATAAAT
TAGTAGATAATAAAAAAGTGGCATCTTTACATGAAGTAAGTTTGTAACATGTTAGATGAA
CTAATGGTGCACTTTTGAAGCAAAGACAATGACAAACGTAAGAAATATAGCTCAAGCACT
GATGTTATAGTTGAATGTTATGAAACATAGTGAGAGATGTGTCCATTTGTGAAGCACCTA
TATTGACACTTTTGCATAACCTCATGCTCTATTTATCTCAAGTAGCTAGGACCAAATTAT
GACTCCATGCCAAGTTTCACTATTTTCTGACAACATTTGGTATTTATTTATTTATTTTCA
GCTTGAAAAGACATTTAAAGCATATAAATTACTAAACAATAAAAAAGTGGCATATTTACA
CGAAGTAAGTTTGTAACTGTTAGATGAACATGGTACACTTTTGAAGCAAAAAAATAACAA
AAGTAAGAAATATAGCTCAAACACTCAAGTTATAGTTGAATGTTACGAAACATAACGAGA
GACGTGTCCATTTGTGAAGCACATATATTCACACTTTTGCATAACCTCTAATCTATTTAT
CTCAAGCAACTAGGACCAAATTATGACTCCATGCCAAGTTTCACTATTTT
>G5152-Map5#CLASSI/LTR/Gypsy
ACCCCTTCGGCCTGTGCATTTTGCAGATAAGCCCCTCGCCTTATTAGAATAGAACCCGCC
GTCCACTCACGTGGGAATTTAATTAAATCTAGGTCCTGAGTTTCATAGTTTAGACCCTGA
CCTTTCGCAGAATAGTGTCCCCAGTCCATACATAGAATAAAGGGAGGAAATTAATAAGGA
AAATGGGATTTTAGTATAAAAATAAATCTTGAAACTTATTTAATTCATATTTAGCTCATT
TTAACTCTGATTTGATCCATTCGAATTGCGTTAGCTTCATAAAAATATTATCTACGCAGT
ATCAACATCATGTATACCATATTCCATATAATTATAATTAGGATAGTGTTCAAACTTTAT
TCAGTAGATTAACTCTATTAACCTAGGATTAATCTCTCCATAAATGTAATCTGAGAAAAA
GGTAATCCCTAATCAAGTTATGATCTAGGTTAAAGTTGGATTAATTATTTAGAATATATT
TTCTCATATACTGTATAATATAGTTTAATCACATAGATCTTCCATAAATCATAACTCCTT
AAACGTAACTCCGATTTTAGTGATTCTCGTTCCTACGATCTCGTAGCGGCGCGTAGATTA
TTATTACTACAGTTTATTCTTATGTTTGGTGTAATGTTAATTTTGCCTATACACTGTTTG
TTTGTATTGCTACGACTAGCAGCGAGGACACGAGTCACCTGAAGATCATCCTGGTACCTG
GAATCTCAAGTCCCAGGCAAGTTGTGCCCTTGATCACTTCTTTTTACCCAGCCATGTTCT
GATTAATCATAATGATCTGCATAGGTTAATTTTGATGGGACCCAATAGGTTACCCTAGTT
TGATTATCTTTATACCTTGTTTACCACTGAACTTTTTGGGTAGTACTTGCTAGTGCTTTA
TGTGGTTTTGGGTATGAAGATACATTATTCATGATCACACTTTTATTATCTGTTTATTAT
CACTGTTCATGATAAGATCATTATGTTAATTGGAACATGGAGCGACCACCCGGGAAAACA
GTGCTACCACAAGGGTTTATAGGGACGCCCTTGGCTGATTAATTAGGAAAGCTAGTGGAG
GACTACCTTACCCGAAAGGGGCAAGGGCAGTAAGGGAGTGGTCAGTGTAGGGAGGTCCTT
GGTTGGATTTTGCTGCGATGGCGGTCAGGCAAGGGAACTCCTGCATTGGAGCTTCCTATA
AACTGTAGCGGGTTTTCTGAAGCTAGTGGAACTTTGTAAAGGCCTCGTAGTGTTACCCTG
CCTCGCCTCCTCGGTAGAGGTGTATGGGAAGTCGCGATCCCTTGGCAGATGGGTAACATG
ACTTGTGGGTAAAGATGCGCAACCTCTGCAGAGTGTAAAACTGGTATACTAGCCGTGCTC
ACGGTCATGAGCAGCTCGGACCCTCACATGATTAATTTATGGAACTAAATTCAATTTGTC
ATATGCATTGCATCGCAGGTGATGTTGTTACTTTTGTTCTACTACTTAATTGGGTTGGTA
TTTACTTATACTTAGTAACTGCTAATAAAATTTTGACCAACTTTAAAAGCAATGCTCAGC
TCTAACCATCCTCTTTGGTAAGCCTTACACTTCACGTGAGCTCCCACCTTTGGCGAGTTC
ATGCACATTATTCCCCACAACTTGTTGAGCGATGAACGTATGTGAGCTCACTCTTGCTGT
CTCACACCCCCCCCACAGGTCAAGAACAGGTACCGCAGGATGAGGCGCTTGGAGGATGCT
GCGATGTGTTCGTGAGAGGTCTAGGCCGTCGTCTCCCAGTCAACTTTGGGTTGCTGGACC
GTTGTCTCCTTATATGATGTAATTATCTAATTATTTTTGTATAGAATTCCTGTTATATAG
TAAAGATGTGACATTCGATCCTGTGCCATGATTCATCATATGTGTGAGACTTGGTCCCAG
CACACCTGGTGATTATGTTCGCGCCCGGGCTTTGGACCCCTAAAACCCGGGTGTGACAG
>G16943-Map4#CLASSI/LTR/Copia
GGCGGCAGGCTTAGGGACGGCGTTCGTATGGACGCCGCAAGCTGCGGCTCGTGGTCCGGA
TTTCTCGCAAATCGGTTAGCTTCCTCCTCTTCTCGTCTCCTTAAAGGTATGGGCTGTCAA
TCCCCTAGGAGATATAGAAAAACTACATCTCGCTGCTGCTCCTCTCTGCTGCTCGCGGTT
CCAATCGGATCCATTCGGTCCCCGGTGTTTTGTAATCAACTCGCTGGTGGTGATTGGAAG
AAGGTGGAGGTGGTGCTGCTCTTGTGCAGTGCGGTTCTCCCGCACTCCCTGATTCACTTG
TGCGCCTGTGTGGTGCTGTGTTCGTCTGATTACTGTCCACCGTGGCCTGGTGCCTGGGCT
CCCTGCTGCGCGGTGTTCGTCTTCTCGGGCTGGTGCTGTGGACGTATCCCACAGCCTCAG
CAGCGGCTCTAGTATCTCCGTCAACCTCCCGCCGTGCAGGCCCGGACGTGGGCGGCGGAA
TTGGTTTTCTGGGACAGAACCTTGTGTTCGCTGAGCTGATCTACCCACGTAGACAATCTA
CGTGCAGTGAGTTATTCGTTGCCTCACTTTATTTACTGTTTAAATTTTGTGCAATCTGCT
AGTATTAAATACTTGGGTGTGATTGCACTGTTGTGGGCGGATTTGTGTGCTCGATGATGA
TAGCGGTGTAGTGAGACAACGTGACAGTCTGGGTTTTAGTGTATTATCATTTTCAGCATT
GACATTATTTGTGCCTAATTAAATCTCTATTTGTTGAGGCTGTTTACCTGTGTTAAATTC
TGTTAATTTATTTAGTACACAGCTCCTTACTATTAGTATTTATACCTGATTATTAGGCTT
ATTACATCTGATCTAAAACCCTGATTTGGTAAGATAGGACTGTCACGTTAGTCGAGGATC
TCTGATCACCTTTTAGCGTTGGAGGGCTGTTTATTACAGCAACCCGCTATTTTGAGAGCA
ATACTTTAAGATAAACAATCATGTTTATTTGTTTAATCTGCCTTCTTCATCTGCAAGCCA
TGTTTAATTATAAAATGGACCTGAGAAGCTATTTTACATGTTTACATGTTCTAGAATTGC
TACTGTTCATTGCTGCAATAATTACATATGGCATTTATCTGAGTTATATGCTTGTTTTAT
TCAGAATTAAAATATTTAATATATTTAAATATGAAGAAAGCATGTCACTTATTTCTCTAA
TATTACAACAA
>G13590-Map4#CLASSI/LTR/Gypsy
TTCTCCAATTTTTATGTAGCAACTTGATCATCTGTCTGCAGCAAAATTGTTGTCCTATAA
TCCATCTTTAATTTTGTTATAGCACCCACAATCGAACAGTCACTGGATCCTACTCAAAAC
TGATCTCAAAGTTCATCTGACTTCACTGTCAGTCAGAATTCAGCCTTAGGGCTGACTGAC
AGCCAAACTTCAAGTCCATTTAACTTTAATTTTTGTATAGCACCAATGTCCTATCACTTA
AGAAAAGTTGTACTCCTATCATAGCTCTACAAGATTGATGTATTGACTTAGAGCAAAATC
TTCATGAACTGAGAAATACAAGGCTCCAAAGTTGGCTCAATTCCACTGAAATTCAGACTT
AGCCACTTAAAGGTTCTTGGGCCTTTTTGCAAATAAGTCCAAATTCCTCCACACTACTTG
AAAATCCTTCAATGTGAAAGTTACTTGGTTTTTGATGTTCTATCACTTTGATATTTGCAC
TTTGGTCCAAAAGTGAATAGAATTTGAATTCACCCCCTAGGGTTCCAATTAGGGTTTTCT
AGGGTTTCTTTTAGGGTTTGGGCACACTAGGGTTTTTGTGCCACTAAAGTTCACCAAATT
TGATATCTTGTGAACATTTCTAATGACTTTTGAGATTTTACTCATTTTGGGCTTACTACT
ACCCACATGCCCTAATCCTAGGGTAAGTACCCTACCCTAGGGTTAAGCACACTTCAAGTC
ACCACATCACAACTTGTTTTGAAATTTTACCTAGTGAATGCATTCTAGGTGTGACAAACA
AAATGAAATGTTAATGCATATGATGTCATGCTCAAGTTTTAGTGCCAGTAACACCAGGGG
TGTTACA
>G17018-Map5#CLASSI/LTR/Gypsy
ACTGTGGTTGAAGAAGTTGTCACTCAAGCTGAGAATCCTCCAGCCGAGAATAACTTCTAC
TTCGACATCTGTGGAGTAGACCCAGAACCTCCTGCAACACAAGGCAAGCCCCGGTGCATT
ATCCCCTTTCCTTGTTGTTTTAAAAACTTTATCACCTTATATGATGCATTAGGTGATAGG
AGTTGTGTGCTAAACAATTGATGCATTCCCTTCCTTGGAAAATTGATTACCATTCCTTGT
TACCTGATTTACTTAAACAAGTTTTCTGATGCTTAGCTTTGCTTTAGAAAACAAAATGTT
TTGTTTTAAAACAAAAGGTGATGCTTCATATTGGATGGGAATTTTTACAAAGAAAAGACT
TATGATGGTGAATCCATCATGGCCATGATGGGTTCAACATCTGAAAAGATGTACCTCTGT
CAGGTACCAAACTTTGGGGTTTTAAATGATAAAGACGAGACCGGGCGGGTGACTTGCACG
AGAAGGAAGTCTCGGTGTAGTGTCTCCGTCTGAGTCGCTTAAGGACCGAACCGATGTAGG
CTTGATGATCGAGGACCTTTTAACTGGCCACATGCCTCGTCATGGGTAAGCTTTGCCTCG
GTCGGACCAATACCAGAAAGGCCACCACGCAATGGGAGTGGAGAGATGGCGAGAGTAGCG
TGTACCCTCCGTGGCAAGAGGCTGGACGGTGGAGTATATGTGCTCTCGGTTGGCGTGAAC
CCATTCTGGTCTTGAGAAACCCGGTGGCGAGTTGACATATGCAAGGGTTAAGTGCTACAT
ATGTCGTGTGGTTGGAGATCCCCAGCTGGGTATTAATCGATTCGGATCGCCGTTACTTCT
CGGACATGAAGACTTGGTCACTGCCCTACACGTAGCAATCAAGTGAACTGAAGGAATGAT
AAAAGACGGCTAGCATAGGCCAAGTGCCTGATCTAGGATAGAAAGAACTCTAGATGCAGG
TAACTACTTAACCTGATAATAAAAATGGATTTTTAAGGATCCACTCATAGTAAGCTTTTC
TGCAAACAGAGTCTTTGAATCTTGATAAGCTTTACCTTGATTCCCAAAAGGCCAGCATAT
CCTTGAGAGTCTTTTTCCTTTGACGGGTAAGACTTGCAAAAGTACACTCCGTACTCAGGG
TTTTCGAACCCATGTTGTTGTAGGTGATGAAACAGCTGAGTTCTGCTGTTTCTGCTCCAA
GGTGGTGCCCAAGCAGGAGGAAGAACACTAAACTTATTTGGGGGAGGGTGTTTTGCCTCC
CGGTAATGTAATAATAAGTTCCGCACTCGAACACCCGGTTATGTAATAATTACTCTTTCT
ATATTTTTATATGAATGTAAATTATATTATTGTAATCCTTTCCGCTCATTCTCTACTCCG
ATTATGTGTAATGTCTGTGTGATGGGTTAAGCGCTCTTGGGCGATATGATGAAGATACAG
ATAACCGAACTTGCCGAGTCATTATGCGCACCTGCATGACTGTCTGAGGTCCTTAGGACA
AGGACATCTGTAGGTGGGCCTAATACCTTGGGAGGTTCCGTCACA
>G2396-Map4_reversed#CLASSI/LTR/Copia
TGAAAGTGCATTCATCCCTTTTGTGAGTTTTGGTGATTTGGATAACAACACATTTAAAGG
TCTAACAAGTTTGCCAAGTGTTGAACAGGAAATTCAGTATGATGAACATACTTGAATAGT
GTATAATGATCAGTGAACAAGGTTCAACACAAGGTCAAATAACCAGTGAGACAATGCAAA
TGGATATAATATGGTCTCTATATTGGTTTGGATATATGGACAAGTCCTGAGAAATCACTA
TGCATAAATATGATCATAATAGAGGTTGAAGTGATTAAGAGGATTGGTCAAGCCAAAGTG
AATAAGATATGAGGAATCGTGAATTGGCTTGACCATATTACTATTAGTCCATATATGAAT
ATATGAGAATCAAACTAGAGCTTGATTGATCTTAGCAGTTATATCTAGATGTCATTCAAG
CAAGGTTCACAATATTGAAGAAATGATTCTCTCAATGGATGCTCAATAGGATGTGACTCA
AGAATGGCTTGATAGGGTGAAGATAGCAAGGAAAGGGCTTCGAGGAACTAAGCGAAGGTG
AAGGCCAAGCGACGGCTTGTAGACCGAGGTACCATGGCTAAGGTGAAGAAGAGAGTACTT
GCACTAAGTCGATGAACTAATCAGCTATAAAGAGTTACAACATGTTGATGCATCAGTAAG
GTGACTTGAAGCCATGATTTGAACTCATATATGGTGAAATGGCACAAGTCACAGGCTCGA
TTTGTGTTTGCTTCAAAAGGAATCGTCGTACTATCAAGGGGGATCCATAAAGAAGGTTGG
TGTTTGTACTAAAGCTCAAAATCCTTGATCTAAAACTTCCATTTTACCCTGGTTTCACTT
TGGTTTTCTCAAAATCTGTGCAACAGTTCAAAAACCGGTTCAACCGGACCTAAAACCGGT
TCAACCGGTTTCTGCATTGTTCCCCTCTGTCACTGCCAGTCTGCCAGTCAGTCCTGTCAG
AAAAAGTCGTGTGCAGATTTTTGGAAAACCGGTTCAACCAAATTTTGAATCCGGTTCAAC
CGAATTTGAAACCGGTTCAACCGAATTTGAGTCTGGTTCAGTCTCCGGCTGAGTCCGCCA
GTGAACCGAAAACCGACTGGTGGAATCCGGTTCAACCGGTTTTAGAACCGGTTCAACCGA
ATTTCAGTCAGATTTCCCCAACGGCCACTAGCTTTTGGGGCACCTTTATATACACCTCCC
ACACTCTTCCCCATAGCAGAGCACGCACAAAACTTCATTCCCAACCTGAGAAACACCTCC
CACTCTCTCTCACACACCTCTTGCCTCTCCCATTTCAAATCTTTGGAGAGAAATCTTTGA
GTGAGTTTGAGAGCTGCGGTTTTTGTGCTTCATCTCCAAATCTCTCTTGCTCTTCTTGAT
TCGAGCTTTGGTACTACATCGAGTTCTTTGTGAATTCATTACTCTTGGAGCTTCTAGCTC
CTAGACGACTAGGTGTCTCTTGTGAGTCTCCAAATCTTGTGGAAGACCACAAGAAAGTTT
GTATTACCCGCTCGTTTGAGCAAAGATTATTGTGTGGGCTTGACCTTTGTGGTCGGCAAA
GGGAGGATTAGGGTTGAAAGAGACCCGGCTCTTTGTGGGCGCCTCAACGAGGAAGTAGGG
CACCTTGGTGGTGTGACCGAACCTCGGGATAAATCTTGTGTCTCTTGTGTTCTTGCTCAT
TGTGTTTGTTTGTGTTCTTCGTTCTCTCACCATTGCGTGGAAGATTTGTTTATATATATT
TGGTGTGTGGATTTTGAGAAGTGCCCTTCTCAGATCTACTATTTTGAAGCCTGTGGATCA
ACTAGAACATCTTATTTCCAAAGTTAACTGGGTGAATTTCGAGATCAATTCAGTTTTACC
CAGTTTGCTTCTAGTTTTTGTTGAAAAAGTTTTAACTTGCCTATTCACCCCCCCTCTAGG
CAACTTTCAATTGGTATCAGAGCCTAATCCTCGTTCTAACGCTTAACCGCGTGAGGAAAA
GATCATGTCGGGGGGACTAAGAAACGAAAGTGCTTCTAAGCTTGAAAAAGTTGAGGTTGC
CTCGACTTCATCTTTTGTTGCAGATGTTGATCCTAGGGCAATAGATCTTGCCATGAGAAT
CGCCGAAAGGATGTTCCTCAAAATGAAGGAAGATGAGGCGAAGAACAAAATTGAAGAAGA
AAATGATCGATGGAGACCAAACGACGAATCCACCTCTTCACAAGGTTCGTCTTTCAAATC
CACTTCTCATATGTGCTTTATTGCTAATGGGAGTGACAGTGAAAGCGAAAGTGAGGATGA
GGAGGAGCAAGAAAGTGATAGTGAAGATGAGGATGATCTTCAACAATTGTTTGCTCAGCT
AAGCAAGAAACATCGGATGAGCTTGCTTAAACTCATGAAAAGAGCGGAAGAACAAAAAGA
AATGCTTCATAAGCAAGAAGACTTCCTCATCAGAAAAATTGAAGACTTAGAGAAGTTGAC
CAAAGAGCATGAGAAGCTAAAGTGCTCTCATGATGATTTGGTCCAAAGGTATGAAGACAT
TTCAATTGAGCAAATTAAAGTTGTTAATCATTCGTCATATATTGCTCAATTAGAAAATAA
AAATGCTATGTTCAAGAACACGATAGAAAGGCTAAATATTGAAAATCTAGCTTTGCAAGA
AAAACATGATATGTTTGTGTGCTCTCATAATAAATTTATGGATTCACATATCATGTTAGA
AATGGCTCATGAGGTTGTGTTAACTAATTTGAAATCATACCAACCTCACTTATGCACATG
TACTCAAACAGAAACTATATTATCATGTGCTCACAAATGTTGCTCTCAAGAAAGCCAATC
TTCCATTGAGCTAAAACTTTCAGGAACAAGTAATGTTTCCTATGCAAAAGAAAACAATGA
GCTCAAGGAAGAAAATGAGAGGCTAAAAAGGAGCTTGATTCAATTGAAGGGAAAGTGTCA
TGCTCAACCTTCTCAAGATAACCGTGATATTATGGTGAAAAAGCTTGAGAAGGGGACAAT
AGTAGCATGCACAAAACCCCTTCAAAAGAATATCAAGCTTTCCAAGAAGGACATGAGCAA
AAAGGGTAATTTAGTTCATATCATGAGGTTTCCTTGTTTTAGTAACCTTCTTGTCATTCA
TATACTAGAGGTTGCTAAATAGGAAACTATTGCTTGTGTTACTAATACAATCTCTTTTAA
GATATTTCATGGAAATTCATAAGTAGAGATTGTGCTCTTTCAATTGGTAAAATCACAAGC
TTTAAAGGTTAATCTTCACCTAAAAGAAAGATTAGGAATGCTCAAGGCAAAAGTATGGAA
CAAATTGCTTCAATTGGTAGTTGATCAATAGTAGTTCCTTCCAAGTGGCATTCTTTCAAT
TGGTAATAATATCTTCTATGGAAAGGAATGTCAATATGAAGGTTAAATTCCTTTTGGATT
AAATTTGTAAATTAGTGCATATTGTGAATTCACTGCTCCATGTGCATTAACTTAAAAGGA
ATTTAATTTATGCCTTTACGCCTCATAAATGATGATTTGTTTGCCATTCATATATAGATA
TCATCATTCATTAAATACTTTCTTGTACTACTAATACCTCTTTTCAAAGTGTTTTATCGA
CTAGTTTTAAAAGGAAAAGAGATAACAAAGAAGGAAGTCTCCACAAATGATGAAAAGAAA
AATACTAAGGTGACACCACCACAGATAGTAAGATCTGTCAAATTGGTATAACAAATGGTA
CATTCTATATGGTGGTAAGTATTCTTAGGCATAAGTTAATTCATTGCAAATTTGTCATGC
CTTGACCATGATATGTAATATACTCCTCACGAGACTCTTAACTGAATTGAAAGTGCATGT
GGCAAGCCATTCAAATACTTGATGCACATATCTAGTGGGAGAACATTATATATCTTGTGT
CATAGAGAATAAGTTTCACTTGAGTAAGCTATACTAAGACAATCCAAAATGGTAAATTTG
TATCTCATTCATATGGATTGTAATCTTTGTTTTCTAAATAGCTACTCTTGATGCAGTTTA
[truncated: 7,569,204 more chars]
