# Supplementary material for: MCHelper automatically curates transposable element libraries across eukaryotic species
Source: Genome Res. 2024 Dec;34(12):2256–68. doi: 10.1101/gr.278821.123 (PMC11694758; doi:10.1101/gr.278821.123)
Supplement: Supplement 8 [file Supplemental_Data_S5.zip › Supplementary Data File S5/Zmays/RM2+MCHelper.fa]

>ltr-1_family-104#CLASSI/LTR/GYPSY
gggaaacaatacaaataagcaggcaggtgacgaggaaggcatcgaagaatcattttacag
aactcaacttgtttcccaagttcttctctcttcttcaatactcctgctgttcttcctcat
ctgtactcctggaattcttgtatcagctcatctgctaggaaggttgttaacaattggtat
cagaggagtcgattctcgatcaatctccatggatcccgctgccctcaagtttctcctcga
cgagatcggcaggcttttcgacgagcagaacgcgaagtgggacgcaaggttttctcagtg
gaatgcgaagcgggagccagaaccgtaccttggagacgaagttgcggcaaaggaagtagc
ggccagcgatctgcgcgaggcgcgcgatctggaacgggaagatgtcgagcatgcgaagct
ccacgaagatagaagccagggagcggccgatgcagagcgagaggtcgcgctcgcggcacg
cttgcttgccgctgatgcgtgcgcagccagaatcgtcgacggcgctgcgcccttcgactc
ctacgtcccggcctacgccgcccagttcgacggcttcgacctcgaccacgcggccttcct
cagcaacgggaccaactccgacctcataggctccgccttcttcaaggaaagagaggaggc
cgacaagtgcatgccctcgcagagcaagctcgtcatcgacctggatccgccagacaacat
ggagacgttgttttcggagtcagccttccacgacgttcccggcgccaactacatggaggc
gctcaccacatgttcgactccgggcctcaccgagtgcgccatggacgagctcatcaggat
ggcgcaggccggcgagcgcctgtgggtcaatacaggtggtcgcgaggtgctccacgtcga
cacgtacgacaacatcttcgccaagcccggcggctcgttcctcggcccagacgtgcacgt
cgacgcctggttcggcgcgcccccgtcgcgctcgggcgagctggagatcgaggacagggt
ttccatccacctgctctggttcggcaaggaccgcgacgtgtccggcaccttcgacgccga
cgtcacggcagacttcctccgcgcgcaggagctggacatcatgtgcagggcgcaccaggt
ggtggaggacggatacgagtacttccccgaccgccagttcgtcaccttcttctctgcccc
catcttccaccagctcggctgctccttcaccatcttcaagtcgaagacggatagcagcag
cagctcgccccttgggtgttcgaccaaatgtcccagccaggcgctgcaccccattgtcaa
gctcaatccggtagccgtggtgaatattgcaggcgctgggggcaagttttgtggaggatt
tgatatcaacgttttcacaatggttcatcagattgagggtcaaggagatgtctggggttc
attaccagttactctagctgcttgtggtcactatgtgatggttatgatggtaatggagcc
ctgcgcacgagagaagctcttcgatcgcattattggcaagggttactacacagagcgtgt
tactgctatatcctgcagagcagctgtgaatgtccagcaacgattcttgtgggatccagg
tgtcatgctggcgttcagcagcaaactacgacacacatgtgtcgacggccggacgacgca
ctgctacgactgtgagctgctgaccggtgaaacactagtaaatttgccggatcaagatga
tattacactgatattcaagcatatccagaagtctattctattcatacacaagaattggtc
atcccacgtgctgcttgagagaatgaagaacctttcaaaaagacggaagctcaaagaatt
gactagttgccttactgccactacagaaactatggcacttgatcactgcttttttcattt
catttggctactgctcaagtttctagcagaccaagctgtagaacatttatgtgtcatggt
ttgggatcccggtggaattgatgccaggtatcggcttgagggcaagccgaatttttaaga
agggaggaatgttaggaaatgtgagcccaaacagcccataccggcccaggtggcttaagg
gaaacaatacaaataagcaggcaggtgacgaggaaggcatcgaagaatcattttacagaa
ctcaacttgtttcccaagttcttctctcttcttcaatactcctgctgttcttcctcatct
gtactcctggaattcttgtatcagctcatctgctaggaaggttgttaaca
>ltr-1_family-106_s_1#CLASSI/LTR/GYPSY
tactactacttgtatggtttagtaagtcggttgaagaggaaggtttactgttgggctggc
ccattagggttccaagccgtgtaatagatccaggcgattaggcccagattagcatctata
aatacctgtaactgcttctggaagaggacgcgatttgaataaagaacacattccaccaaa
atctggaacttatctgagcgtgtctgggaagtcttcttctccagttggtcgacttctcac
gctgcgggagctcgccgtcagccacgggacgtcgatccttacacctggtatcaaagctct
ccttccttggtgtgggttggtgatcacaagggggctaggttggctgtaggaagaagagga
ggtgatcaccacggcgccctctgtcaaaccttcggcgcagtccaggctggtgttggaagc
catggcgacagaagctaaacaaggggaagcaaggtgggacaagatgatggtgatgatgga
gaggttgacagggaaagttgatgctatggagaaggtgcatcaccaactattgggacagtc
agaattgactgccgacttggtgaaacaggctgcagatgagaggacacttctatccaggcg
cgtggaggagaatgggaaggcgttggccaggatgaggttggaagctatggcgagagagat
ggaggatgttggcacgggaccagagtcatcggatacaggaggtagaagaggggccatacc
gaaccaggatcagggaggaagggagttgcaacaacatgtacctaagatgcttttccccaa
gtttggaggcaaggaaccggcgatttggttgaatcgatgtgaggactacttcaacatgta
tcaggtcccaggtgcaatgaaggtacctgcggcgtcgatgaacatggagggaaatgcagc
tagatggctgcagattctgaagttgaggggagacttgggagattggccaaatttctctag
aatagtgttgcagaaattcggtgtggatgaatatccaaaggccatggaaagaatgttgca
cctgcaacagaaagggggtgtcgaagagtatgtagaagaatttgaggaggccagatatgc
aacagcagtacataatccagaactgggggaggtgttctttgttgctcagtttatgaaagg
cttaaagaatgagatacaaggtcctgtaaagtctcagattccttccactgttgatagggc
tattaggttggcgctggtgcagcaggagattttggtcaagaatagtggccggaatagtaa
gataggccaaggaggtaggggagtgacaggagttaggactgaagggaaggtaggggatca
aggagtatggagtaaggagagacaagtgaaagaatacaggaggataaatggactctgcta
tacctgtggtgagaagtttgagccagggcaccaggctaaatgtccaaaaagagtaatccc
tcaactcaatgtattgaccactgaagatttggagatggtattgtctgaggagcagctggg
gcagatagaaaaggaggaggtacaagaagaggagaatcacagattgtctattcatgccct
cagtggagctgatagttcacagtgtatcaggtttagagccttgattcagaatcagttgat
gttgatgctggttgattctggtagttctaccagtttcatcagccaagctatggtggacaa
gttgaaactagccactgaaccctgttctcctgtctctgtcaaggtggccaatggagaggt
gttgagaagtgacagaagggtgaaggatattagatggtggacagggggacacacttttgt
atctaccatgagggtgttggagattggggtgtatgatgctatacttgggtttgattggtt
aagagctcatagtccaatggaatgtgactgggatcagaaggtgttgtcattccagcatca
aggggaaaggatttggttgaagggagattcagttgcggtgacagaagtgccccaggtttc
cgccctgaaggttcaaaaatggttgaagggcaatgaggtgtgggtgtttgtcttgttgga
accggtggcagggaaggagggggttccagagacaggcccattgggtgaattgttagatga
gttcaaggacatctttgagtcacccaaggctttgccacctgtcaggccatatgaccatca
tattcctcttgtgccaggatcagtgccagtgaatgctcgaccctataggtactcaccctt
gcataaaacagagatagaaaggcaggtggccgaactattgaaagctggacatatagtgcc
aagtgtgagtccttttgcatcacctgtgttgctggtacagaagaaggatggaacctggag
gttctgtattgattacagaaagctcaatgaaatgacaatcaagaataggttcccaatgcc
tttagtggacgagatattggatgagttagtgggaactcaatatttttctagtttggatat
gacagcaggataccatcagattaggatgggattggaggatgagtacaaaacggctttcaa
aacccaccatgggcactaccagttcagagtaatgccttttgggcttactaatgcccctgc
aagttttcagtgtgctatgaactccattttggagccctatttgagaaagtttgtgatggt
gtttatagatgatattctgatatacagtgcagatttgactcaacatttggaacacttaag
attggtgttctctactttgagggctcatcagttttacctcaaaagaaagaagtgtgtctt
tgccaaatctgagttgcagtatttgggtcatattatatccaaggatggggtgtctactga
cccagcaaagactcaggcgatggtggattggccagttccttcctcacttactgagttgag
aggttttctggggttgacaggttactataggaaatttgtcaggcattatggtgctattgc
caagcccttgactactcttcttcaagggaagaaaagatgggagtggacaaaagaagcaca
acaagcttttgataagttgaagcaggctatgattcagaccccagtgttggccctaccaga
ttttgagcttccttttgtggtggagactgatgcctgtgagaatgggattggggctgtttt
gatgcaacaaaatagacctgtggcttttttaagcaaggctttgggagttaagaatagtca
gttgtccatttatgagaaggagttcttggctttaatgatggcagtggataggtggaggcc
atatcttcagagatctcagtttgtgataaagacggatcaccagtctctgacctttttggg
tgaacaacaattgcagtctgaatggcaaaagaaggctatggctaagctgatgggtttgca
atttcagattgtctacaagaaagggaaagagaatgtggtggcagatgccttgtccagagt
gggaatggcgatggctatatccacagttacagagttgcaacctgtttggatccaagaggt
tactaattcctatgtaacggattcacaggctcaacaattgttacaaaagctcgcggtgca
tagccccgatgaggcagggttctctttgcatcaaggagttattagaaagcagcaacaaat
ttggattgggcagaattcagctcttagaactaaagtcatttctgcttttcatgactcagt
ggttggtgggcattcgggtattaccgctacttatcaaagggttaaacgaatgttttggtg
gcaagggttgaagactgatgtggagagttttgtcaaacagtgttcggtgtgtcagcaggc
caaaagtgaaaaacagctgcctactggtttgttacaacccttgccggtgccaacaggggc
ctggaaggatattaccatggatttcattgaaaaattgccaaagtcagaaggctatgatac
tatactggtggtggtggatagattttcaaaatatgcccattttttacctctgagacatcc
attctctgctcaaatggtggcacaggtgatattggacaatgtcgttaagctacatggggt
ccctaattcagtggtgtctgacagggataaagtgttcaccagtgcattttggagacattt
gtttgatatgctgaagattaagctagctttgagcacagcttatcatccacaaactgatgg
gcagagtgagagggttaaccagtgccttgaaatgtacttaaggtgtgctgttcacgcaac
gccccacaagtggaagtcttggttggctatggctgagttttggtataatactacctatca
ctcttcattgggatgttctcctttcaaggccctttatgggtatgaggcttctgtgcttgc
tgcaccagatttcctgggcacagaggatactgaagctgggcagtgggttaaccagcgaga
tgcttacaatgtgctgctcaaggaacaattgttgaaggctcagcaacgtgctaaacactt
tgctgacttgaaaagaaggcccagggagttccaagttggggagcaggtgctacttaaact
ccaaccttatgctcaatattcggtggtaaatagagcttgtccaaaattgtcctttaaata
ttttggaccctatactgtgttggaaaggataggggcggtggcttataagattcagttacc
agaggaggcccaagttcatccagtttttcatgtctcccaattgaagccatttactccaaa
ctatgttcctgtattctcagagctccctcacatagcagatctggaaaatgtgaatgtgca
gcctatggagatattggacagacgtctggtgaagaagggtagctcagctgtgactcaagt
tctggttcggtggtctggaattccgaaggaggctgctacttgggaagatttcaatgtggt
gcgcacaaggttcccagattctcttgcttggggtcaagcaagtgttcaagggggggggaa
atgtcacggcccctggtaaatctgctactactactacttgtatggtttagtaagtcggtt
gaagaggaaggtttactgttgggctggcccattagggttccaagccgtgtaatagatcca
ggcgattaggcccagattagcatctataaatacctgtaactgcttctggaagaggacgcg
atttgaataaagaacacattccaccaaaatctggaacttatctgagcgtgtctgggaagt
cttcttctccagttggtcgacttctcacgctgcgggagctcgccgtcagccacgggacgt
cgatccttac
>ltr-1_family-109#CLASSI/LTR/GYPSY
accctggatttcactgagttgcctccagattttcgggttagtcccacctttaacatttca
gatttgaagccatatatgggtgacgaagatgagatcgagtcgaggacgactccaattcaa
gaggggaggatgatgaggacatcacttctatacatacaatgaatggaccgataacacgat
cgcgtgcacgacagctaaatctccaggtacgttctaccctagtcaattgtgtttcagagc
ttacgcttggggccatggatgttttgatgattaggaaccttggagaggaccagcaaggac
ttgggaaaggcctaggtgttgaggaggagcagcaagggcgcccacaacaggaaggagatc
aagtccgactcggctgcgactccatctcgggttccaggaccagtctgcactaaaatggac
gcccaagatgcatccggactccgattgcgacggacttgatatggttggaaagataaggag
attatctaaccaacccaactggttccaccctaaaattcgtccggagtcaacgggaatcgt
cgaaacaagtcagcgttcagattctgttttggtgctgcgacaccgtctgttgggccgttg
ggccgtgtatcgcgtcggagcccattaggggcgagtccaggggtcacgcacgccctaata
ctctatttattcagcagccgccgccacattagggttgggttttgcttaagtttagatctg
tcgagaacagcgtcgtagatcggtttgtgagaccccaacttgtgagcttaatcattcatc
cgcaatattctagattgtgttctttcttgttcttgcttgtgtcttcgattcgcaggcagg
gattagccttcgtggcgaggtcaatcgcgcagtgcacggttgataaccagaggagaagtg
gtgctgcgattgcggggttctagtcgtgttgattggaagccggatcgtctgtgtgacatc
tccaccaaatcgatagttatcttcacctgacggaagatcgggcacccccgttcctatc
>ltr-1_family-110_s_1_s_1_s_2#CLASSI/LTR/GYPSY
tgttatgaccggccgccactataggcgccgggcaacagcataaagcatgcagataaggat
tagaagataagattgcatgcagataaggattagaagataagattgcatgcagataaggat
tagaagataagatttgttagagagaaaataggagatctatctcattagataaggattaga
agggagtataaataattgtaagcaccactctatagatcaagcagaaacaagattgttccg
gcttcccagagggagccgggagattactgtgacctagctgcccctttcctcgcgcctctc
tcctctcacgcgcggtgaacacggcgacccgccgctgtgcatcgcgccccaaaccccggc
caccaatcacccaccactacaacctgcgatcaatccgggaatcagccccgattcctatca
acctggtatcagcaatttcaggttcgatcaccatgtccagccccaaccctccaccttctc
cccaccacccgcagccgccaccatctccggggctgtcccagccgccgggtgcccagctgc
agacaccggcatcccaggggacgaccgcccccatgctcggcgatcacacggcggccgcac
tggtgcccactgcgccgccagccgacgtcctggcgggctcttcccgcctccaggcattca
cgcctcatgagatgacggcggccatcttggagctgggccaggcggtggccgggatccgcg
ccttcctggcagggccctatacgccgccaccgcagctacctccgccgcagcaaccgcccg
cgtcggcgacctcgtaccaatacgggatgccgccggactgggcaggttccgcttcatctt
cttcaccacaggcgtcccagggcctccccatccatatggtccgatttccgccctcgccct
caccactgccggcgtgggcgaccgtgacatcggcgcccgtcttcggatcggccgccatac
aaccacacgtaccgtttcagccagccgctgggggagttccctctcacgggggctcatcgg
cggccggtgtcctctacggcggggtggatgggtcgctgttccacggcagcagcgttccgc
ccccggggtccaggggccagtgctcgtccccgccagcagcagcaccgacggcacccgcgg
catccgatcccctgcctccacgattctacaaactggagttcgcaacatacgacggcgcta
ctgaccccgtcaattggctcaatcaatgtgagcagttttttcggggccaacgcacgctcg
cttccgaccgcacatggctggcctcataccacttgaggggcacggcccagacgtggtact
acgccctcgagcaggacgagggcatgccgacgtgggaacggttccgagaactctgccacc
tgcgtttcgggccgccaatacagggcagccgacttgcggaattgggtcggcttccctttc
agtccacggtgcaggagttcgccgagcgcttccaagcgcttgcgtgtcacgtcgacagtg
tatcctcggttcagcgggcggaactcttcgtcggcggccttcccgaccacatacgggtgc
aagtgcagatgcaccatccacgggatcttcagaccgccatgtactatgctcgcgcatttg
agctatgcacggcggccgcacagccggctccgacatcccgccccacgcgacacgcccctc
gcccgccccagcagccaccggcgcgtgcgcaagtgggggggcaacctcctgcagcggcgc
atacacctccaggggggcgcccctttcgtcggctcacaccggcggagatgcaagagcgac
gccgccaagggctgtgctacaactgtgacgagccatatgttccgggtcacgtgtgccagc
gcctcttctatttggagtgcggggactacatcgtcgacgagggcgcgcccgcggctaccg
atgacgcaggactgcaggctgcgtccgtccaggaccctgaggccgctattgcttttgtgg
tctccctccaggcactcgcaggcattcgcacagagagctccatggtgcttccggtgatgg
tcaagggggagcgacttatggctctgctggacaccggctccacgcataacttcctccaga
gtgccaccatgcgtcgtttggggctggtacccgccgcaggggagcacctcagggtcactg
tcgcaaatggtgacaaccttcgctgcgccggggtggcccgcgatgtgcccatctccatcg
agaacgagcacttctccatcacgtgcgtcggcctcgacttgggttgcttcgacttcatcc
tcggcgtcgactacctgcggaccttagggcccatcacttgggacctcgaggccatgacga
tggcattccagcgcgacgaccaccgtgtattgtggcggggcatcgggggtgccgaccctc
ctgaccctcgagcctccgtagcagcggtggtagccgcaagtgaccagcaacccatgctgg
accggcttcttcttcagcatgcctccacattcgaggagccccgaggcctgccgccggccc
gaccatacgaccaccgcatccatctgctcccgggaacagcaccggtcgccgtgcgaccat
accgatacccccagctgcagaaggatgagctggagcgccagtgcgacgccatgctcaccc
aggggattatccgccctagcacttcgccattctcggcgccggtactccttgttcgcaagg
cggataagtcctggcgtttctgcatcgactaccgcgccctcaacgccaagactgccaagg
acaagtttcccatacccgtcgtggacgagcttctcgacgagctccatggggctcgcttct
tcaccaagctcgatttgcgctcgggctatcatcaggtgcggatgtgcgtcgacgacatcg
ccaagacggcgttccgcactcatcatggccactatgagttcctagtgatgccgttcgggc
tttccaatgccccggcgacattccaggccttgatgaacgacgtcctacggccgtacctaa
ggaggtttgtgctcgtcttcttcgacgacattcttatctacagctcgtcatgggcagagc
atctgcagcaagtcgccatcgtcctgaatgagcttcgggcgcaccagctccacctaaagc
gctcgaagtgctcattcggggcaccttcggtggcctatttgggccacgtcatctccaagg
acggtgtggccatggatgtcgccaaggtggcggcagtcacctcgtggccaacaccgcgct
ccgcccggggtctccgtggtttcctgggcttggccggttactaccggaaattcatccggg
acttcggcctcatcgcagcgcccctgacacgtcttctgcgccgagacgccttcgcatggg
atgaggaggccgcggaggccttccaagcgctcaagcgcgccctcaccacgggaccggtcc
tccagatgcccgacttcgacaaggaattcatggtggactgcgacgcctccggcgtggggt
tcggcgccgtcctacaccagggcgccgagcctctcgctttcttcagcaggccgttcgccg
ttcgccacctcaagctggcggcatatgagcgcgagctgattgggctggtgcaggcagtac
gccattggcgcccttacttgtgggggcgtcattttattattcgtactgaccattacagct
tgaagttcttgctggaccagcgcttgtcgaccgtgcctcagcaccaatggatcagcaagc
tctttggctacgacttcgacgtcatgtaccgtccaggacgcctcaacgtcgtagcggacg
cgttgtcccgccgcgacactgaggagggcagcaccagcttcgggtcggccttatgcgtgc
gctcggggccgtctttcaccttcatcgacgacatccgccgcgcgacgtcgcacgcggacg
atgctaaggatgtgcgtcggcgcttcgaggcgggcgagctgcagggcccatggcgcatcg
acgacgggctactactccatggtaaccgcatctacgtgccgggccatgctgacctgcgcc
accaggccctctccctggcccactccgccggccatgagggcatccagaagactctacatc
gcctacgagcggatttctacatccccggcgaccgggcattggtgcgggacttggtgcgca
cctgtaccacatgccagcgcaataaaacggcaacatcgcagccggcagggctgctgcaac
cgctggaagtgccctcgcaagtctgggctgatatctccatcgacttcattgaaggattgc
ccaaggtgggtggcaagtcggtgatcctaacggtcgtcgatcgcttctccaaatatgcac
acttcatcgcgctcgggcacccctacactgcgacaacggtcgctcgagcgttcttcgagg
gcattgttcgtctacacggcttcccctcctccatcgtcagcgacagagaccccgtcttta
cggggcacgtctggcgcgacctcttcgggatggcaggcgtgaagctgcgcatgagcaccg
ccttccatccacagacggacggccagtccgaggtggtcaacaaggtgctcgctatgtacc
tacgctgcgtcacaggcgatcgaccccgtgcgtgggtcgactggctcgcgtgggcggaat
actgctacaacacctccttccacaccgctctgcgagccaccccctttgaggtggtctacg
gtcgttccccgccgcccatcctgccctatacaccagggtcagcgcggacagaggcgactg
agactcttctacgcagtcgggacgagatacttgctgaagtccgtcaacgtcttcttcaag
cccagcagatgtccaagaaatactacgacgccaaccaccgcgacgtggagtatgctgtgg
gagactgggtttggctgcgcctgctgcaccgaacggcgcagtccttggacccccgtgcca
agcgcaagcttgggccgcggtatgcgggaccatttcaagtggtggaacgcatcggcagcg
tcgcctaccgtctacagcttccggacggggcgcgcatccacgacgttttccacgtagggc
tgctgaagcctcaccatggcgaacctccagcaactccggcctcccttccgccggtcatgg
atggacgcatcctcccggggccggagcgcgcccttcaggcgcagcagcgccggggcgttt
ggcgcgtgctgatcaagtggcacggcctccctgaagacgacgcaacgtgggagacagtcg
acgagttccaggcgcactacccagacttccagctcgaggacgagctgtttgcgcaggcgg
ggagagatgttatgaccggccgccactataggcgccgggcaacagcataaagcatgcaga
taaggattagaagataagattgcatgcagataaggattagaagataagattgcatgcaga
taaggattagaagataagatttgttagagagaaaataggagatctatctcattagataag
gattagaagggagtataaataattgtaagcaccactctatagatcaagcagaaacaagat
tgttccggcttcccagagggagccgggagattactgtgacctagctgcccctttcctcgc
gcctctctcctctcacgcgcggtgaacacggcgacccgccgctgtgcatcgcgccccaaa
ccccggccaccaatcacccaccactacaacctgcgatcaatccgggaatcagccccgatt
cct
>ltr-1_family-110_s_2#CLASSI/LTR/GYPSY
tgttatgaccggccgccactacaggcgccggataacagcagaggcaacggatagacatgc
aaattagttggataaggatctacacatgcagattagttggataaggattagaagattaag
ggataagatttgttagagagaaaagagggatttgatctcattagataagtactagaaggg
agtataaataattgtaagcaccaccctatatggaattaagcagaaacaattatagtttcc
agcttccctctgggagctgggagaaaccctagccgccactgttcatcgcgcactgttcac
cgcgctactgttcaccgcgctactgttcatcagtgcgttcttccgttcagcagcccatct
ccctctttccctgcgcccagcatccacggcgcccaaacacagccgtgggcgtttcctccc
tcgcccagtcccctcacactcatacaacctaaggccaatccgtggtagggatcgtattcc
tatcaatctggtatcggctatgtccagcgatccgtccgcgccgctgccctcctcgccatc
agcgccgtcgctttctcaggcgtcggcgtcgctgccattagccgcggtgccgtccacggt
gccgtccaccggttatgtgccgccaggcacctcatctgttcccctgaccctagattccct
cgctgaagtagtccgggaaatttcacggaacatggctgtcatgcagggaaacatgatcgc
gatgcaggggaacatctcctccatccatacctacatcaccggcacccagaacccaccgct
gcctgcctccaccaccatgccactgccgcccagcccatctgcgccgccgcccaccgcatc
tctcccaacatccgccgctgccgcatcctccatgaccggggctgcgcctggcgtaccgct
gcacttaatgcagtggccccgatcaccgtcgcaagtcccgtcatatgtgctgcagccgcc
gatctactctactccggcgaccatcacgtcgtcggtggtgcagtctgaagccccccacgc
gccggcctctgggggggtcttctacggaggcgtcgagggagtcctcttccatgaacccac
gacccagacagcctcctccggggtcgtcgagcccgctgctggcctgggctatagccaggc
ggcacagactccccctcgctactacaagatcgacttccccacctatgatggcagcgttga
ccccctaaattggttgaaccaatgcgagcagttcttccggggccagcgcaccctggtgac
tgaccgcacttggctcgcttcgtatcacctgaagggcgctgcgcagacttggtattacgc
cctggagcaagacgagggcatgccaacgtggggacgcttcaaggaggtctgtacccttcg
gtttgggccgcctgttcggggcacccgcctgtccgaacttgcccgcctgcccttcacctc
gacggtacaggactacgccgaccgcttcaacgctatgctcggccacacgcgcaagctcga
cgcgcagcagaaggccgaactcttcgtcggcggcctccccgaccacatccgggctgatgt
ggccatccgagacccccaggaccttcaatcagcgatgtacttggcgcgtgctttcgagca
gcgtgcagcggcgcagaccactccgcctccagcgcgcgggttccggcagtctcgcccggg
actgccagcaccgccgcgtccgctgactgctccgccaaccgctgcagcgcaaccagcagg
tacagccgccccagcgcgaccgttccgtcggcttacgccggccgagcagcaggaacgacg
tcgtcaagggctctgtttcaattgtgatgagccctatgtgcgtgggcacgtgtgtccccg
cctcttctacttggagaacgacgactacatcgacgacgagccccaagaggagggagctga
cctacagatcgcgctcgagcaggagccaccctcgcgcgccgcggccatcattccgacggt
ctcgctgcacgcattggcaggggtgcgcacaccaaacgccatgttgctgcccgtctccat
caatggccaccgtcttgtggccctcgtcgactccggctccaccaccaacttcatgtcggt
gggtctgatgagccgcctgcagctgccatccacgccacaccccaccatcaaagtgcaggt
ggccaacggtgacaacataccgtgccaaggtatggcgcggagcgtcgacctgcgggtggg
caccgaacagttttccatcgactgtatcggcctcaccctcggcaccttcgacgtcatttt
gggcttcgagttcctgcggctgctggggccgatcctctgggactgcgaccgcctgtccat
gtccttcaccaaggggggccgccgcatcatttggtccggcctgggggcgcccggcgcggt
tcccccacagccggctgcgtgcgtggtgtccagcacgcccacacagccgctcctcgacga
tcttcttcggcaatttgagctggtcttcgccgagccgcaagggctgccacccgcccgccc
ctacgaccaccgcattcatcttcttccgggggcggcaccggtggcggttcggccctaccg
ttacccccagctccagaaggatgagttagagcgtcagtgcagcgccatgctcgcccaagg
gatcattcgccccagcacatcgccattctctgccccggtcttgctggtccgcaagcccga
caactcgtggcggttctgcatcgactacagggccctgaatgctaagacatcgaaggacaa
gttccctattccggtggtcgatgagttgctcgatgagctgcatggcgcccacttcttcac
caagctcgacttgcgctcgggctaccaccaggtgcgcatgcaccccgctgatgtcgagaa
gacggcgttccggacacacgagggacactatgagttcttggtcatgccgtttggcctctc
caacgctccggcgacctttcaagccctcatgaacgacgtcctccgcccctatttgcgcaa
gtatgtgcttgtgttctttgatgacatcctcatctacagcaagacatgggcggaacacct
ccagcacatcagcatcgtcctccacgccctgcgcgaccaccagctacatctcaaacgctc
caagtgctccttcggggcgcgctcggtggcatacctcgggcacgtcatctccgccgcggg
ggtggccatggatgcggccaaggtggaggccgtctcctcgtggccagcaccgcactccgc
tcgtggcctgcggggcttcttgggcctcgccggctactacagaaagttcatccgcgactt
cggtgtcatcgcggcacctctcacgcgccttctgcggcgcgatgccttcacctgggacga
cgacacccaggccgccttccagcagctgaaaacagccttgaccacgggtccggtccttca
gatgcctgacttcgagaagaccttcgtcgtggactgcgacgcctccggtacgggcttcgg
cgccgtccttcaccaaggcgcgggaccggtggcgttcttcagccgtccctttgcggcgcg
acacctcaagcttgccgcttacgagcgggagctgatcggcttggttcaggcggtgcgcca
ttggcggccctatctttggggtcgtcatttcgccgtccgcactgaccactacagcttgaa
gtacctcctcgaccagcgactgtctacagtgccccagcaccagtggctgagcaagctctt
cggcttcgactttgaggttgagtatcgtccgggccgcctcaatgtcgccgcggacgcact
gtcccgccgcgacgccgagctactccaaccatccgcaggggagccgggggcagcagcagc
cctggccctctctgggccttcgttcgccttcctcgacgacatccgccgcgccacagcgac
atccccggacagtagccgcctgtgccagcagctccaggatggtaccttgaccgccccatg
gcgcctggaggatggcctccttcttcacggctcgcgcgtctatgtaccgaaccacggcga
cctccgacatcaggccatcctcctggcccactcggcggggcatgagggcattcagaaaac
cctccatcgcctccgcgccgagttctacgttcctggcgaccgcaccttggtggctgattg
ggtgcggacgtgcacaacgtgccagcggaacaagacagagaccctgcagccggcggggct
gctgcagcccctccaggtgccgtcccaggtgtgggctgacatctccatggacttcatcga
ggggctgcctaaggtgggcggcaaatcggtcatcctcacggtggtcgatcgcttctccaa
gtacgcccacttcattccgctcggccacccgtatacggcggcatcggttgcgcgggcctt
cttcgatggcatcgtccggttacacgggttcccctcctccatcgtcagcgatcgggaccc
tgtgtttaccggacacgtctggcgcgacctcttcaagtgcgccggcgtctccctccgcat
gagcacggcgttccatccacagacggatggccagtccgaggttgtcaacaaggtgattgc
catgtaccttcgttgtgtgacaggtgatcggcctcgggcctgggtggactggctctcttg
ggcggagtactgctacaacacctcgttccacaccgccctccgtgccacgccatttgaggt
ggtgtacggacgccccccaccgccgatcctgccataccagcccgggtccgcacggacggc
agcggcggaggagttgctgcgcgaccgggacaacatccttgcggaggtccgacagcgcct
cgttcaggcgcaacagctgtccaagcggtactacgacgctggtcatcgcgacatggagct
ggctgtcggggattgggtgtggctgcgccttctacatcggcccgtgcagtccctagagcc
acgcgcaaaagggaagctcggccctcgctacgccggaccgttccgagtcctggagcgcat
cggcaaggtggcataccggctggagctaccagagggagcccgcctgcacgacgtatttca
tgtgggcctcctcaagcgccacaagggtgaaccgccggagcagcgtgcggggttaccccc
tgtccaggatggcagactactaccggcgccgctgaaggtgctgcgtgctcaacagcggcg
cggaacgtggcacattttggtgcaatggcagggcctatctccggaggaagctacatggga
gccgctcgacgactttcggggcctctaccccgacttccagctcgaggacgagctgtttgc
gcatgcggggagagatgttatgaccggccgccactacaggcgccggataacagcagaggc
aacggatagacatgcaaattagttggataaggatctacacatgcagattagttggataag
gattagaagattaagggataagatttgttagagagaaaagagggatttgatctcattaga
taagtactagaagggagtataaataattgtaagcaccaccctatatggaattaagcagaa
acaattatagtttccagcttccctctgggagctgggagaaaccctagccgccactgttca
tcgcgctactgttcaccgcgctactgttcatcagtgcgttcttccgttcagcagcccatc
tccctctttccctgcgcccagcatccacggcgcccaaacacagccgtgggcgtttcctcc
ctcgcccagtcccctcacactcatacaacctaaggccaatccgtggtagggatcgtattc
ctatc
>ltr-1_family-111_s_2_s_1#CLASSI/LTR/GYPSY
tgttggggacttgttctcaaatgctatgaattaagaacaaggcaacacaaaaaaatgtta
aatgttaatgcccttcgtccttcgaagcattatttcccttaggatataatgatcttcaga
cgaaggtcatgaaggacataccttcatcatcgcagtatatgttaataaaagaagaagcat
atgaaatataagagataacatgaacaatcatataacattattaattcatttttattatat
tatcatggaaaaatagaaataatattgaattacaaatgtaccttcggcttgacagaaggt
aaaagtacaagcgtgacgcaaaagcaaatacaagtcagcgtgaacagtacgggggtactg
ttcatctatttataggcacaggacgcagcctatgagaaattacattcatgccctttacat
ttactattgacttatagataattctatgaggactaaatagccttttcccctttaagtcgg
ttcccttttctgcattagccgaagctcccttgcgcgtagcttcggagctgcgcaaccttc
gtcacgatcatgcttttcacattgttatgcttttaacccgagtccgaaggtacctgttca
tatatcatacttggaaaacattgttaaatcatgtttttgaggaccttcggaagacgaagg
cccccaacagtagcccctcgcagtattaatttgtttaggataacgaattcagactgcgac
atggacgaaggccttaagccgaaggtccgaaaaaacaccttccctttgctagaatagcaa
cagtcaatgacagacggggccctccaatttggagcgcgctgagcgtataaataagaactc
accccgaccacatttggtacgctgcttgtgccatttgctttgtttgctcaattttttagc
tcttgcttaccaacgcttgcttagtttctcaagctttctaagcttcggtttaaggacaca
ttttcgtcatttccgaagaaaagatgtctcaagacaagaaggttgttgctgagacgaagc
tgaccgaagaggagaagctctttgaggagaagaagctgatccttaattgctggatttatt
gagtcaatggcaaaaacaaatacagagaagattactaaagagatactggaaggcttgtct
gaagatactggtgacagtgacagctatgatgtggaaagtgggggcgaagactctgaagat
cggccctggcgaccaagtcatgcagtcttcggaaaatcaactatcaaacagagtcatctt
gataatatgagaggaaggtattttcgagatatgtctattgtgagggctgacggagacaaa
acgttcctgctcctgaagaaaatgaagttgtgatctaccgaagcttcttcaaagctgggc
ttcggttcccttgagcaggtttgtggttgaagttttgaagatataccagattttccttca
tcagatacccccgaagcaattattagaatggggatcttcgtctgggctgtgaggagtcaa
ggtctagagccaagtgcaaaatgcttctgcagtatgcacgaacttttatatgagacgaag
gccaggggtaaagaacagtatcataacaattttggttgctatagctttgttgctcgctcc
ggctcaagctacccagtgccaacatttcggaagagatggcccggagcctggatggaagaa
tggttttatgtgaagaatgatttgaaggcgagagaagatattaaagagatcatcatgcgc
cccatctggtcccgcttcggcctccgaaagccgaaggtagaaattgatgaggcagccgaa
gcatgccaaagggcctttggcacagtttgctcttttattgggacaagagatttaattcaa
gagcatatagccttcagagtatggccacttgtagagaactgggaaatgccgaaggagacc
atcaccaactctagcgaaggtgactggttcgactgaaatacaccttcagatttggagata
aatttgatgaaccaaatgatgactggctgaaatgtatcgaagctacaagtgatgaactgc
ttggagcatattccaaggcgaagataatgcactatctgcagccttcgggagccgaaaaaa
gaagagattgaatagagtttttgatgctattggtttgtgtaccctgactaccgctacccg
ctgcgggggcagaaaaagaaaaggtgcaacttcggaaggtgctgcttcggctgctccaag
cgagcctgcgccgaagagcaaaaagttgaaggtccttacccaccggccacgctatattga
accggccgtggtgcctgagtttggcggggagacttcttcagctgctgaaccaaaagaacc
tgttcctcctacgcagaagactgaagagccggctgcaatgccgaaggcaccctcagccga
gctagctgagcgaagactgaagataaggctgaagagccaaaaattgaaggaacaaaaatg
ttagaagttttaagcccttcggcagaagtaacagtgccgaaggcacaaaaaggtcttgcg
gcaactcccaagaggagaaggatggcaaatgtactagatgtgctagaaacagtaaaggct
ttaagctctactccttcagggaaaattgccgaagcttcaaaaatgcaaaccgaagctgaa
acaaaaccgaccgaagtcgaagctgcaatgagccaggctggtaccgaagctgggccttca
gagcccgctgagaaaaaaccttcggaaattgaagaaaaggcaacagaagaagaggctaca
gagcaaattttgcctgaaaaagctgccactcctgctcccgaagctttaaaagaaagtatt
gattatatcatccgcatgcttcgggaaaaagacttctaaagaagaaaaacgagaagctca
acactatgcccaaaaactgaaatatccgaagggggcattagtgttcaatggcagcggaga
agaagattttttgtactgtctcccggataacaaagagatatctgtctgccgggagatggg
cagaagcttcggattcccgaagctagaagatggcctttcagtactgtcgaaggatgaatt
ggctgacagtttagcatataatagcataaaggtatgaaaatcaatttttgtatttgaaaa
cgaattatttcatttgcttatacttaatactgtactcctcttgcagggcttgatccttag
caatgccctcagggcacagaaaaatattgaagatgaaggtgtacaatggctctgaacaac
cttcgttcagaggtaattgaactaaggaacgaaggtcttgaaaaagataaaatattaatt
tcattggtaaacaaaataaaagaagacgaagctagttccaaagctcaagctgaagcccaa
aagaatgaaattgaagaccttcggaaacaactggctgaagccaaagtaaaatgcgctgtt
gccgaagctgatcgagatgccagtgaatattggaaaaattatttagaaaaaacagttgca
gaacttcgcgcatccaaggaaagatgttttgaaaaatctgtggaatgcgtgaaaaagata
aagactagcttcgccaacgtgggcgcctactcaagcgaagacaacttcatacgaggcgac
cctgagggcgtaatcgagtggatcagcgggaagccgaagcttttgaggaaattttgagtg
atcgtggggatgtctgtgcttctctggtgcgaggggagttgcagctatcttggagaaggc
aggttgcgaacatgttaaaaccttggcccaggccgaagctgccttctccgtgatgatacg
aaggacccctcggccgaagcaagcttaatgggcggaaaatttttcactgatatctgggaa
aatggcggccgagggatggcccatgaaataatgaagaagagcgaaaaagatattcatgac
gctcgagaagcagcgaaagaagctgaaaaagctgcagaactcgaaagacggataggtatt
gcttaatggcttttagctttgttgtttatttttgtgacttcgaactaatttatgttttct
accgcagctgaactatctcctccaccagagccattcgacccactggccgacccagagaca
aagaaagcaatagaaattattaatatggccgaagctattgtgacgaagttgttaccaaac
tgctaaacgaagctgcagaaaaagttctgaaggaagaatagtagttattgtaaaaacatt
tctagaatattaatgtaacatttgctgaactaagtctgtaatatttgatgtttatagttt
tgaatgtaatatgtaaattgtttgtaattcattctttgcgatgcatgaaacttttatgta
cataccgtttttgagccttcggcgaaaaaacaccttcccttcttttcatgcttcgtaaag
aagagtttttatgcttcgtaaaaatcatccacttcgtaaaaacatcaatgcttcgtaaac
aatagatcccttcttccacatcagagctgatgaagctgtaattctcagcttactttgtgc
cttagcaccttttcatttttgtaaagcattctccgaagatcgacttcgtttccaattttg
tgtcattgatgtgatatgatgtatgatgtgatgctatgcgaatgatgtgatgatatgatg
caaagaatgatgctaatgccgaagacacacacccacactgaaacacaatctctgcgtccc
cttaggaacgatcaaaatctctttgccgtttatttttcggcttcaccgcttatttttcgg
tgtaagttctgcatccccttaggaacgtcttttgaacttcttcgccttctatttcggcgg
tattcgcgttgacttttcgcgcttcgccttatatttcggcggtatttggctctgcattcc
ctttggaacgacttttgagcagaaaacttacactgcgctcccttaggaacgactttttgt
agcttcggcaaacttacgctgcgctccttaggaacgactttttgtagcttcggtgaaact
tgcaatgcgatttttagctctgcattcccttaggaacgacttttggtagcttcagcaatt
tttgagcttcgtaagtctgtgaagaagatatatttcattatgacaagaacgaagctatta
caagaaattaaaaatgacaagaaaactaggtttacattgattgttccttattaaaaagaa
aatgacaatgaatgtaaaaactgtttcagaggtaggatatctctcaatagatgtgttttg
attctggcacagtactgttgactgtgcgagcttcggattcctccctgaaatctcgctgct
gatgagtctgttggctcccttctggctgctggcctcgtgaataggcaggttgtagtggtg
gcggaggtggaagctgtggccaagaagcctgtggctggctagccgaagcaacagaagctg
caggatgattacccacatactctggtatgtagggtgagtgacacgaagcagtgtgcagac
ctgcttcggctgattctgctgggcttcggcttctgctatctccttttgcttctgaatggt
gatttggcacattcttgtagtatggcccttgtcctcaccacagaataggcagtaaatctt
cctgggctgatccccaaatcttcctccgaagcccctggcgcctctgcctcttggagctgg
cggccggaaagagctttgttgctgccccgaagattgtgaggaatattgtggcctctgtgc
tgacttcctctgtcatcactctgagtggagttgtggattgacctgacatgcctcgggtgg
attcttcctccgaagcccctggtcatctcagagaacctgtaagcttcctcccttctttgg
cggaagtcattgtcagcccggatgtactcatccatcttctgaagcagcttctccagagtc
tgtgggggcttcctagcgaaatactgggcagtaggtcctggacgaagccccttaatcatg
gcctcaatgacaatttcattgggcactgtaggcgcttgtgctctcagacgcaagaacctt
cggacatatgcctggaggtactcctcatgatcttgcgtgcattgaaacagggcctgagct
gtgactggcttcgtctgaaagccttggaaacttgtcaccagcatgtccttgagcttctgc
cacgaagtgatagtccctggccgaagagaagaataccatgtttgggccacattccgaact
gccatgacgaaggacttggccatgacagctgcattgcctccatatgaagatatagttgct
tcatagctcatcaaaaactgcttcggatctgaatgcccatcatacatggggagctgaggt
ggcttgtatgatgggggccatgggatagcctgcagttctgctgccaagggagaagcatca
tcaaaagtaaaggtatcatgattaaaatcatcataccatccatcctcgttgaataagcct
tcttgatgaagctccctgtgttggggccttcgatcttgttcatcttgagcaagatggcgt
acttcttcagtggcttcgtcgatctgcctttgaagatcagccagtcgggccatcttctcc
ttcttcctttgtacttgctgatggattatctccatgtttctgatttcttggtccaactcc
tcctcctggagtgttggactggtggccttcctcttctggcttcgggcctctcgaagagaa
agggtctcctggtttgggtccagtggctgcagtgcggcagcccctggcgctgaagctttc
ttcggcggcatgacgaaggtcagtgcttgccgaaggtggtcgaaaaagggttcaccggag
gtgggcgccaatgttggggacttgttctcaaatgctatgaattaagaacaaggcaacaca
aaaaatgttaaatgttaatgcccttcgtccttcgaagcattatttcccttaggatataat
gatcttcagacgaaggtcatgaaggacataccttcatcatcgcagtatatgttaataaaa
gaagaagcatatgaaatataagagataacatgaacaatcatataacattattaattcatt
cttattatattatcatggaaaaatagaaataatattgaattacaaatgtaccttcggctt
gacagaaggtaaaagtacaagcgtgacgcaaaagcaaatacaagtcagcgtgaacagtac
gggggtactgttcatctatttataggcacaggacgcagcctatgagaaattacattcatg
ccctttacatttactattgacttatagataattctatgaggactaaatagccttttcccc
tttaagtcggttcccttttctgcattagccgaagctcccttgcgcatagcttcggagcgc
gcaaccttcgtcacgatcatgctttttcatgtgtatgcttttaacccgagtccgaaggta
cctgttcatatatcatacttggaaaacattgttaaatcatgtttttgaggaccttcggaa
gacgaaggcccccaac
>ltr-1_family-116_s_1#CLASSI/LTR/GYPSY
tcaggagactgacgcagcaagagcagaagaaggagaatgccgggaaagaagaagagaagg
ctggcgttcaaagaatgggccgcagaattagaaggccgaatccgcgagtttcaggagctg
aatgggtgaactagttgtgggctggtggtcgtattgggccaaattggcttgtaagacgtt
agtagtataaactgaataatgaagacagagtgaagggagaagaaattaatcccattcaga
cttccacttcttcgtttcttgcctgctcttccgatatccttcctgttcctcttcttcttc
gtcggcggcgagcgtcatcggacgaccagttcgttgacaattggtatcggcatccaagtt
ccctggcggcgcctccgtatttcacccgtcgcgcgaggatggcgggcgcagcagacccca
gtgttgcagcggctttggatgcgcaatccaaatccatcgacatccagtccaggactcttg
cgacgcaatcaaaaattcttcaacagttatgcgaccgccttgattctcaagatcagaagt
ggaacaatctcgagcaagcagtagaccgcaacgcgaccaaaatcgtcgcactccagggga
atctggggagtggtggggagacatcacttcacagcgacctcggtcgcatcgacgatttca
tcgcgcagacgaccacgcggatggcaggacttgaaactgccacttctgcatttgagtcat
ggcgaccacgggtggagggctccattgattctgtccgaacctcagtggagacaatgcgtt
cggagttaggccgcttaacgcagcttttggaaggaggtctccgtggaggtccagaagccc
gtacaagcattttgggaccatttataccggtggcggagaggccgtctgtggctgcgacgc
acaccgacatgccccatgggcaccgccctgttcttcatcctcgggagcatggcgttgaga
atgtctctattccaacccatctcccgaacaatggtacgcatgttccctgtccatctcagg
ctcctgctacatttcctagtgttgatggttgggatattcatcagcaaacttcggtggtag
cagggggtaatggctatgagagtttttccaataggaatttgggtaatctacccaagctgc
acttcccatctttcgatggtgagaaccccaagttgtggaaatctagatgtgaagactatt
tcctgatgtattcagtagaccctcgggtatggattaaagtagcctctatgcaatttgtgg
gatcggctgctcgatggttgcaatcaatagaatctagagttgtccatatttcttgggggg
agtttgggaatttagtcctggaacgctttggtagagaccagcaccaaggattgttgagac
aactgttccatattagacaaactgggtcggtagttgcttatgctgaagaattctctcaat
tgatcgacaagcttaatgcttatcagtccatgcctgatccattgtactatacattgaaat
ttgtcgatggtcttagagatgatattaaagcagttgtaatgcttcaaaggccacaggatt
tgtatactgctgctgttcttgctcaattgcaggaggaggcaagtgccatgttgaaaaaga
aggattatcgctggtcagatgcctcaactgttaaccggcctactcgacaccctgtggttc
agcaacagaatgctagagataccagacagttgagtttgggcaggtctgaagataaaacag
tggttaacagaaattcttctgcggaggataggattgcttccttatatgcatatcgtaaag
cgaaaggactctgctataagtgtggtttacagtattccagagatcatagatgtgctgaaa
cagtccaattacatgtggtcgaagagttgtggcagatggcccaagtgactgaggaagaat
ctgatacttgttcagcaatggaggaagatgagcctgagttgaacatggtaagggtgtctc
gggcggctatggaggggactgaagctcctcggacaatgaagtttgtgggtcacattgctg
gtattgacattttagcactacttgattcaggcagttcacattccttccttagcgcggatg
tggctgctcacttgtcaactgtcactgctatggacaaacctttacaagttcaggtagcca
atgggtcacacctatcttgtgatcagcagattgtaaatgcttcatggtccattagtggca
tatctttcacttcaacactacgggtgcttcagttgtccacttatgatctcattgtgggaa
tggattggctcgagaagcacagcccaatgcttatacattggtctcagaagtggctcagta
ttcctcttaaagactccacagttacattacaaggagttcagtcctcagtgcttcaaacag
ctgttatccaagtatgcagcctccaagacctatctgacaaggaacaagctgtactggaaa
atctgcaggctgatatacaggaagttatatctcagtttcctacagtttttgaggttccta
caggaatgcctccagttcgggactgtgatcaccaaattcccctcatcacaggagctaggc
cagtacagattaggccttacagatatgcaccagccctcaaaactgaaattgagaaacagg
tggcagagatgttgcaatctggcattattcaacatagccacagtgagtttgcttcttcag
taatattggtcaagaagaaggacaatacatttcggttttgtgtggattacagacatttga
atgctctgacgatcaagaccaaatatccagtgcctatcatagatgaattcttggatgagc
tacatggagctgcttggttttccactcttgacctgagagctgggtttcaccaaatccgga
tgcatccacaggaccagcataaaactgcgtttcaaacccaccatggtcactttgaattta
aggtcatgccatttgggctgtcaggagctccagctacgtttcaaggtgctatgaactcca
cattgggtccgcttctcaggaaatcggtgttagtattctttgatgacatacttatatata
gcaagacatggcaagagcatcttgtccatctgcagcaggttcttcagatactatacacag
aacagtggtatgttaagctgtccaaatgttcatttgccaagcaacaaattgcttatctag
gccatgtgattaccccgaatggagtggctactgacccagaaaaaatcaaagcagtatcct
cttggccgacgcctgtgaattgcaaggagcttaggggtttccttggtcttgcgggatatt
ataggaaatttgtcaaaaatttcggtgtgattgctaggccattgactgatctgcttaaaa
agggaatgctttttgtttggacccaagtacatgcaacagcttttaatacgctcaaacatt
cgcttaccacagctcctgttctggcgttgccaaatttttccaaaccttttgctattgaga
cagatgcctctagtaaaggtattggagcagtgctgttgcaagataaccatcctttggctt
atgtcagcaaggcgttgggggtaaaaagtcagggattatcaacttatgaaaaggaatatt
tggctatattgatggctgttgacaagtggcgtcagtatcttcagacagctgaatttgtca
tttattcagaccaccgcagtctgtctcatctgacggagcaacgactatctactccgtggc
aacaaagggtgttttccaagttgctagggctgcagtataaaattgtctataagaaaggtg
ctgataatggagcggcggatgcgttgtctcgaaggccatcatctgaattgtttggattaa
cttcagctattcctcaatggacgcttcagatagtggatgcttacaaacaggatacgcaag
ctcagcagttactggcagcattatctgttgatcccagcagttcagggcattacactctta
aaaatggtcttatacgttacaaggaccgtatatggataggaaacaattcagctcttcagc
ttcaaattatggcagctttacatgacagcccagttggaggacactcggggtttcctgtta
cctatcgcaggatcaaacagatattttcctggccatccatgaaagcaataatcagagcct
atgtgacatcctgtacaatatgccaacagtccaaaccagatcggaataaatatcctggac
ttttgcaaccattgtcagttcctggtcaggcttgggaggtgatcagtatggattttgtgg
aaggtcttcctcggtcgggcagtgctaacactattatggtggtggtggacacattttcga
agtatgctcactttattccattattacacccatttactgctttgaaggtggctcagctct
tcattgatgcggtgtacaagttacatggtcttcctcaagctattgtgtcggaccgagatc
gtattttcacaagtaagctttggcaggagctttttcgattggctggtaccacattgaaga
tgagttcctcatatcatccacaaaccgacggacaaacagaacgagtcaatcaatgtttgg
agactttccttcgcagttttgttcatgcgtgtccgtccaaatggtctggttggttgtcag
tggcggagtattggtataacaccagttttcattcctcacttggacgttctccttttgaag
ttttatatggacacactccacgaaatttgggcttaagactttcagatgccactgctcata
tggacctacagtcatggttacagcagcgtgagttgatggttcggctggtacaacaacatt
tgcttagagctcaacagcggatgaagtctcaagcagataaaggtcggacggaacgtagtt
ttgaggtgggagacatggtgtatttgaagttacagccatacgtgcagtcttccgtggcca
acagagcaaaccacaagctcagtttcaaattttttggaccatttcttatactccagaaag
taggcaaagttgcttacaagcttcagctgccaccctcagcacacattcatccggtggtgc
atgtatctcagttgaaacgatctgtgggtgataggccagtaagttccaccttgcctgatg
agatgtgccatctgcaggttccattacaagctctggaccgccgggttgttcaccgaggcg
gtaatccggtacaacaagttctaatcaaatggtctgatatggatgatgttttgtctacat
gggaggatgaagaagcattgcggtgtaaatttccagcagcacccgcttggggacaagcgg
cttctcaaggggaggacaatgtcaggagactgacgcagcaagagcagaagaaggagaatg
ccgggaaagaagaagagaaggctggcgttcaaagaatgggccgcagaattagaaggccga
atccgcgagtttcaggagctgaatgggtgaactagttgtgggctggtggtcgtattgggc
caaattggcttgtaagacgttagtagtataaactgaataatgaagacagagtgaagggag
aagaaattaatcccattcagacttccacttcttcgtttcttgcctgctcttccgatatcc
ttcctgttcctcttcttcttcgtcggcggcgagcgtcatcggacgaccagttcgttgac
>ltr-1_family-126#CLASSI/LTR/COPIA
tgaaagcatctaggcccctggttggttttagtgattaatgacaacgtaatattatatgtg
actaacgtgtgttttgcagagacaaatggtaagttaggtcgcatgacaggtagaagtact
acaacggtgaaaacaatcccggagataagaactcgaagcgacggctaaaacgacgaaaca
aaaggtgaaggtctacggagtccgagtgtcaaggagatgtggacactcgcgatttagtta
ggtcttttattctcttttagccgtactataaagaggggttgtcgatgagtagtttgacca
agagagttctagtgtagtgttggtgcacaatcacactcatatacagtgctaggtgtcact
ctagaactcacacacaagttagaacgaaaaccgatttgaaaatcagctgaaaaacaagag
ttagggtttctggctttggggcaccggactgtccggtgtgcaccggactgtccggtgcac
cctctgccaggtggggccaggctggtccacggcagagccttccccttcgcagaaacccga
gagcgcagctttcggagttgaattttagtggcacaccggacaccgcaccggactgtccgg
tgtgcaccggacagtggactgttcactgtccggtgcgccatgagtccaacggctatctgt
cagaactagccgttggaagtgaccgttggcgcaccggtggcgcaccgttggcgcaccggt
ggcgcaccggactgtccggtgcgccatcgcgcagtaaattgcctgtaacggctagttggt
gggtgagggctatttataccccctccacccaccatattcaatgtcttgcactccacattt
attccagcacattggtagagcattgcaagcaccaaaagcctagtgaggagattagagaat
cataatccgcgcttgttcctcattagcgctagtgagagccacctagagcacacaccactt
gcattaggcttctcttggtcaagcgaaagtctacggcttgttactcttggtgatcggcat
cacctagacggcttggtggcgttgggagctcggtgatcaccgtgaagatcttgttggtga
cccgactcaagtttgtaagcggtctcgagggatccaccgcgccggagtggcaaaggatca
tctcgtagtgagcacttggttcttgcgaggaccaagggggagcgatacccttgcgcgggt
gctccaacgaggactagtggagagtgccgactcttcgatacctcgggaaaaattggagga
gtcttctaaactttgctttacattccgcacttaattcaagcactttacattgtgtatttg
tttagcaagtatttgaagtattgtcttagctttgttacatttctagtattatattcttag
tgctagttgttggggtgaagttgggctcttgtttagctcttgcttaggttttaattagtg
ttgatttttagaaaagcccaattcaccccccctcttgggcatcgtgatcctttcaattgg
tatcagagccttgttgctcatagattagcttaaccgctagagttacgatgtccggtgggg
atggacctcctcccgtttttgatggtgacgattttccttattggaaaattcgtatggaag
catacttagaggctatagacattggtgtctataaagccgccacacaagggttccccgaac
ctagagatcccacaaatcttgtaggtgatgagttcaattatgagaaatggaatgctaagg
ccaaaaacaccctttttagaggcctttgcaaagatgtgttcaatagagtaaggaatcata
aaaatgctcatgatttgtggatggacatttgtgctctacacgaaggaactagaagtgaac
gtgaggaaagatatcacatagccatgcgaaagttaaattcttttgaaatgcttactaatg
aaaatgcaaacgctatgtactcacgacttaatattcttgtagaggaagtcaatggattgg
ggcttactcaaatctcacaaccggatgttgtgaggaagattctcagtgtcctcccaatag
acaaatatggacacattgtcactgtgctacatcaaatggatctttcagttaccacaccta
cacaaattttgggaaagatcaatgcccatgaaatgtacatgcacatcaacgacaaagaag
aatcatcttccaaaagaaaggatttggctctcaaagcaaatcatgaaagaaaaggaaaag
caaaaatacaagttgaggaagaatcctcaagtgatgatgaccttgatgcaaacattgcct
tgatggtaaggaagaccaccaagatgttgaagaagctaaatagagaaggcatcaaatttg
attcaagaaagaagaagttcttttccaacaaaagaaagcccatttctgagatggactgct
acaactgtggtgagcttggtcatcttgctcatcaatgcaacaagcccaagaagaacaagt
tcaagggcaagaaagaagatgacagcgatgatgaaaagaaggaaaagaaattcttcaaga
ggaaggatgggaagcaaaagaggttccacaagaagaagaatggaaaggcatatattgttg
gcgactggctcaccgacatcgaatcatcaagtggatcttcttcaagtgaagaagagaatg
atgaaaaagttgcggccatcgccggggacttctcttcaccaccaccatcgccatcatcca
cttctcacctatgcctcatggctaggggtgaacgaaaggtacaaaatgatattaatattg
atgatgatagtgatagtgatagtgatgaagaatttgcttcaccttcatatgatgagttag
ctgacttacttaaagaatatactcaaatcattagaaagtcaaaagctaaatgtgataggt
tgaaaaatgaaaatgaatctttaaatgccaagtatgacatagttataaaggctagtgatg
aaataaaagaagaaaataaaactatgtcatcaactgtaaatgagctcacaaactccctaa
aagatgctaaggaaaaatatgacaaattaaatgaagctaatagggagttgcaaaatagac
tagtaaagatcaaggaagactatactcaaattaaatttgatcatgacaatcttcttgttg
aaaatgaacttttatcttgcaaaacacatgaggctattaaccctgttgttaagcttgatg
tagcaacctcatgtgatgatttgattcaagaagagcaaactagtctacatgctgaattga
ctgaaaaagttgaagtcctgactttagacaaccaaaaattgaagaattacttgactgatg
caactactagaggaaaagttgctattgagaacaatgatttcaacaatgagttggcagtgg
ataatcaaaggcttaagaatgaggtcaagaaactaaaaagtgaaaatgaacatcttgcaa
caagtgtgcaaaagttcaacaagggtcaatacctccaaaatgagctgcttatgaacactg
ttatgaaaaataacaagagtggtattggatacaatgcttttgtgcaaaagaaagctatca
ctcaatacaagccaaagcagactcacaagcctatcaaatgctttgagtgtggaaatgaag
gtcattttgcccacaactgcaaagctaaaccaccaactcccttgcctaagcactcaagac
catttgctttcaatgctcactatgttctaagaaaggttgcaaatggaaagattaaggtta
cattcctaggtccaccaaataagagtagacctagacaaatctgggtggcaaagtccttaa
ttgagagagtcactggtcctatgcaatatagggccctcaaaactcaagcttgaattgtct
gtgaatgtaggtgaactacaagaccggtgggagccattgggttattgacagtggatgcac
acaacatatgacaggcaacccacggatgttcacctcactagatgagaatgttgatggtca
agataaaatcacatttggagacaactcaaaaggaaaagtgcaaggacttggcaaggtggc
aatctcaaatgatttatcaatatcaaatgttctcttagttgcacctttgagcttcaattt
attatcagtgggacaactctgtgatcttggacttcaatgcttattcactccatcagaggt
tattgtaacaaaaatggatgatgaatcaatggtattcaagggatttagatacaacaacct
ctacttagtggatttcacttcagaagatgcagacttaagaacttgcctcttcaccaaagc
ttctcttggatggctttggcataggaggcttgcacatgttgggatgagcacactcaagaa
ggtattaaagaaagatatggttagaggattaaaggatgtggtgtttgaaaaagacaagcc
atgcagtgcatgtcaagctggaaagcaagttgctaatacacatcccactaaagctttcat
gtcaacatcaaggccactggaactacttcatatggatttatttggacctacaaattatgt
cagtgccggtggcaacctctactgtctagtgattgttgatgacttctcaagatacacttg
ggtgttctttctccatgacaaatctgaagttgcatctatattcaagaagtttgccaagaa
agcacaaaatgaatttgattgcaagattaagaagattagaagtgacaatggcaaagaatt
tgacaacaccaacattcatgagtactgtgatgaaattgggatcaagcatgaagtatctgc
cacatatacacctcaacaaaatggagttgttgaaaggaaaaataggaccttgatcactct
tgcaagaacaatgattgatgagtataacacaccggagaggttttgggccgaagctgtcaa
cactgcttgttatgcatcaaacaggctatttcctcaccggctacttgcgaagactcctta
tgaactgctaaatgggaaaaagccagacgtctctttcttccgggtgtttgggtgcaaatg
ctacatctacaagaaacgccatcacctagggaagtttcaaagacgttgtgatattggttt
tcttttgggttattcattaaagtccaaagcatatcgagtattcaaccatgccactggcgt
ggtagaagaaacatatgatgtggaatttgatgagactaatggctcccaaggagcacttga
aaatcttgatgatgtaggtgatgagccacttagggaagcaatgaagaacatgcctattgg
agctatcaaaccaaaagaagatgaagaagaggtgcaaatcattgacaggccttcttcatc
aaatgtaccacaagatgatgaaaaagatgagaggcatgcaaatgaagatacatttgtctc
tcatgaacaagcaagggtacaagccgaagatgttgatgctccaggatcttcttcccaagt
ggttgacaggagaaactcatcactacttcaagctcatcctcaaaaccaaatcatcgggag
tccttcacaaggggttattactcgatcacatagacatgctaattttattgaacatcactc
ttttgtttcttgtgttgagcctacttgtatagatgaggcgctacaggatccggactgggt
gaatgccatgcatgaagaacttaacaacttcacccgtaacgaagtttggaccctggagaa
gcccccacaagatgcaagaatcattggaacaaagtgggtgttcagaaacaaacaagatga
tcaaggtgtgattgtaagaaacaaggcaagacttgtcgcaaagggattctctcaagttga
aggcttagattttggagagacctttgcaccggttgctcgactggaagccatccgtatcct
acttgcatatgcatcatgctatgatataaaactttatcaaatggatgtaaaaagtgcatt
tttaaatggcttcataaatgaacttgtatatgttgagcaaccgcctggatttgaagaccc
tagatatcctaaccatgcttacaggttgtccaaggcgctatatgggctaaagcaagctcc
aagggcttggtatgagcgtcttcgcgacttcctcatcgaaaagggcttcaagatcgggac
cgtcgacacaactctcttcacaaagaaacataacggtgatattttcatttgtcaagtata
tgttgatgatataatctttggctcgacaaatgactatcattgcaaggaatttggtgagtt
gatgtcgaaggagttcgagatgtcaatgattggtgagctaacatacttcctcggctttca
agtcaagcaaatgaaagatggtaactttctctcacaagagaagtataccaaagacttgtt
gaaaaggttcaacatggagaagtgcaaaccaatcaagacccccatgcctacaaatggaca
tctcgacttagatgagggaggtaacccggttaatcaaactctctaccgttctatgattgg
tagtttattataccttaccgcatctaggcccgatattatgtttagtgtctgcatgtgtgc
tagatttcaatctaatcctaagaaagctcatcttcgcgctgttaagagaattcttaggta
tctcaggcacaccacaagcgttggtctgtggtatcccaaaggagctacttttgatttaat
tggctattccgattcggattatgccggttgcaaaattgataggaaaagtacttctggggg
atgccatctgcttggtagatcactagtttcatggacatccaaaaagcaaaatagtgttgc
cttgtcaactgccgaagcggaatacattgccgcaggtgcttgttgcacacagattttata
tatgaaacaaactcttctagactatggcgtagttctagaaaaggtacctttgttgtgtga
taatgagagtgctgttaaaattgctaataatcctgtacaacactctcgcaccaagcacat
tgatatccgtcatcacttccttagagatcatgttgctaaaggagatatcattttagaagg
agtgaggtcggaagatcaattagcggatattttcactaagccacttgataagacccgctt
ttgcatgttgaggaatgaactaaatattcttgatctcagaaattttatgtgaaatgtcaa
atggtgttgtcaagcttgcattgcatatttaaattccttgtattgcatctagggcttgtc
taacctagttgagataaccgccaacaaagcgagtgaaaaagcttaactcgggtcaaactt
gacaagtcttagtttttaagcttttagcacttaaattcttactttttatgcaattattgg
ttcttgaaatatgcatgaggtactgcacttagggggagtattcaaaactcaaatcactca
tgaaaacccctagtgcaagccaaaatgcaaatttcaccatttgcctattttctctaaaaa
ttatctagcctatggcaaaatattttgaaaagtatatgagggtgccaatacctgtcccaa
caagtgttattttgtgtgattataagttgggatttggtttggttaggagttagatagaaa
aattcaaaattttccaaactcccctctgtctgggctcaccggacagtccggtgtgcaccg
gacactgcactgtgcaatgtccggtgcaccggcagccgcgcgctaaaattcttttcctgt
gcgctgtccggtggttcaccggacagctactgtgcgctgtccggtgtgcaccggacaggc
actgtagactgtccggtgcgcccatatcgcgttttaaaaaacggcctccagcccgaccga
gccagaggctcttttctctcccagcccctctctgtctctggcgattcctcccccccgccg
gcgacctcccctcaccggcggccacctctccggcgtgctccggcgacctcgtgccccctc
ttctccccctcggtgagcagccccccctctcccttcctctcttcccctgttctctgagca
gtgaccccctttcccttttgtaaatttcaaatttctgtgaaatccagtgaatccaattgg
tggaatgtgttccttgtctccattgtgtatccctgcaggttcctagctccttcgggaggg
ttttcccacctcaaatggccatttccccaaaaccctaaatccccgcacaccacgtgttcg
gtgaaatgcccaaaccagccaaaaatgctccaattgaacccaaatttttcaggcaccttc
acaacacttccagtaacctacttgccaaatttcacgccaatccgagatcccaggcttaaa
tttcaccaaatttcccgttttgagcgatcgtttccgagccgagtgcccaaatcccttttt
cttcgcctaaattcaaaccaagcacacacttcactcatattcacctatataaacctattc
gtgaagtatcggctcaattccatatcgtttcgtgcctcaattcgaattccaaacctccta
tgtcactatttatcgtcaaacgtcgttttcacgtcgtttgacttctcgatcgtcccgtct
cgtgccatatctctctgtgtatgtatttattcacatttcatatgcttatgactatgtgac
taatacgtgctcacctcttctgtcatttcagtgaccttgtgtgaccgtgtgccgtctccc
gtcctgcctggatcgtcacctctcgtgtgagctttccaggtagacatctcattctttgct
aaatctatcggtcatttttgctctgtgcttagtctctctatctcatttgcagacatcagt
tcaggatgccgcgcacgaagaatgcgtcggcgccagggggtggcgatgatgaggaccctc
gtcgccccttcaggcaggtgaagggcaagactgttatttggagcagcaggaaggccgcaa
gaagcggcgtacggacagagaggcccgtgcagcggcagcagctgcagcagccgctgcgca
ggccgcacttggagatcagccgcatattccatcagatcagattgctttccgtgctcgtcg
tctcgcctcccggtctcgctcctccactcacacctccgcttccactccgccacccactct
gcctgctcccgtcactcctattgctccatccacctccacagccatacccactacctccac
tacgccagcttccactgcttcccctgctcccgctcccgcttcagctcctcctgtccctcc
acctcgcttccgggagcgtgatgagactgaggtccgtcctctggttcggatcc
>ltr-1_family-130#CLASSI/LTR/GYPSY
agccacttgtggaaagagttgtttcgcttggctgatgtgcagcttcagatgagcactgcg
tatcatcctcagtccgatgggcagtcagagcgtgtcaatcagtgcttagaaacttttctt
cgttgttttgtccacgcctgtccgcaccagtggagtcggtggttgtctgttgcgcagttc
tggtataattcttctccacactcagctataggcatgtctccatttcaggcattgtatggt
tgcacacccaagcagtttggcattgcagatcagactgttattacatcttctgaattgagt
tcctggttgaaggagcgtcagctaatgtctgagctggtgaagcagcatttggagcgtgcc
aaactacgtatgaagcgtcaggcagacaaaggtcgttcggagcgtgagttcgcagtgggt
gattgggtatttctcaagcttcaaccgtatgttcagtcgtccgtggctgttcgagcacat
cagaagctggcgttcaagtttttcggaccgttccaagtgttgcagcgcgttggcacagtg
gcgtataagctgcagttacccccatcttcacgcattcacccagtttttcatgtgtcgcag
cttaagcgtgcgttgggcactggtttcactgcatctgtgactttgccgactgaccaattt
cattttagtgtgccgatcaagattctgcaacaccgcacagtgatgaaagggctgcaagca
tgtgcacaggtcctggtccaatggtctcacatgtcaccagaactcgcgacgtgggaagat
attcaagatctacgacaacaatttccatatgcgcctgtttgggggcaaacagccagctta
ccagggggaatgtcagtgacacaggcgaggcactggaggaacaaagcaaggagcgggagc
agtctggaccagatgatggacccgatgggccgcggcggtcgaccaggcccaggcgcagca
acaagatggtgactgggccgacgtggatcaacttcatggaagtattgcgtgagacttaag
tagatgagagaggagttgagggaataacttgtaacagaatattattccacttctgaactg
aagaactactctctgcctccctcgctgttcttctctgttcttctctgtaatcctatctgt
tccgtatccagagaggtgttaacatataaaaaaaat
>ltr-1_family-132_s_0#CLASSI/LTR/GYPSY
aaatgctaaaactgttttcaaggccgaagcttcaaaaccaaaagtataaatttgggaaag
taaaattgagtgcgggaggcatgcgccaaatgagtttgtgtatgtcttatttatacgcca
tgcgttgaaaattgaaagaccccttgtcagtgaatgtctattctagcaaaggaaggtttt
tttcggaccttcggcttaaggccttcgtccatatcgcaatctaattatcattaacaaatt
aatattgcgaggggctactgttgggggccttcgtcctccgaaggtcctcaaaaacatgat
ttgacaatgttttccaagtggattatgtgaacaggtattttcggattcagaattatgaat
atggagtacggtcaggacgaagcctgagccagacgaaggtcgactgataccaagcacgag
gatggtgcgtagccgaagctgtgcgcagggaagcttcggcgcgatggcagaagggggaac
cgacttaaagatgaaaagacttcgtgggccttgacagatttccataagtcattaacaaat
gtaatggacatggatgtaattttacgtgggctgcgtcccgcgtctataaatagatgaaca
gtactcccgtactgttcacgctgacttggcatttgcttttgcgtcacgcttgtactttct
accttctctcaggaccgaaggtacatttgtaatttgaaatcatttctatttttccatgtt
aataaaatagaaatgattctatgatgatgcttatattatatttcatgctttatatgagtc
cttcgtcattatttgttatgtttacgaaggtatgtctctcatgaccttcgtccgaaactc
attatttcccgaagggacataatgcttcgaaggacgaaggactttaacacttaacacttt
ttatgttgccttgttcttaactcttagcatttgagaacaagtccccaac
>ltr-1_family-133_s_1#CLASSI/LTR/COPIA
gagccaatccataaacaccaaaatccaccagagaatcatcatgtcgagcactgctgcaat
tatcaatcccctcgtcggtcaagctgtttctgagaaactggccaaggggaactatcaact
ctggaagatgcaagtcctagccgtcgtcaggggtgtgcgcctggagggttacctcacggg
tgctgctgcagctccggcgaccaccatcaaggacaaggacgtcgacgttcccaatccggc
atgggaggactggaagaccacagaccaacaggtcctaggattcttgctgtcatccatgac
caaggaagccctcacccaggtagcggcatgcaaaactgccacagaaacctggaaggtcat
cgaaacaatttactcctccatgaccaaggcacgctccatcaacacaagaatcgccctcgc
caccaccaagaaaggggacctcacaattgctgaatatgtcggcaagatgagggccctggg
agatgagatggcaaactccggcaagccgatcgacgacgacgagctcatttcgtacatcat
caccggcctcgactacgactacaatccggtcatcacctccctcgtcgcgcgagctgatcc
gctcaccattggggaggtgtactcccaactgctcagttatgagcaacggctggatctcct
acgcgagtcagactcctactccgtcaacgctgccacccgtggaagaggaagttcccgagg
aagaggcggcaaccgtggtggaggaagtagagattctagaggccgaggacgtggcggatc
tcagtctcgccagattggcatcggcaacagaaacgctccacaacaagacagcaggcccaa
gtgccagctctgtggcaaaagaggacatctggtaatgaagtgttggcatcgctttgacga
aaattttgttcccaatgaaaaatatgcaggggcagcagccacatcatatggagcagactc
aaactggtatgtagatactggagccacagatcacatcaccggagatcttgagaggctagc
agtacatgaccaatacagaggccatgatcagatccacacggcaagtggtgcaggtatgaa
cattagtcgcattggttattcaactgttccaactcataaccgtgatcttaaactcaataa
cattctttatgttcctcaagttacaaagaatcttgtctcagttcataaactagccaccga
taactcagcctttcttgaatttcatcccaatttctttgtgatcaaggatcaggccacgaa
gagacctctgcttaaaggacgctgccacaaagggctctatcctttgccattgacatcatc
caagcaagcatatggagccactagaccatctattgaaaaatggcatagtcgtctaggtca
tccctctgttcctatagtagaaaaagttattcgtcgttttaatctcccttgttctagtga
gaagaataaacagtctgtttgtgacgcctgtcaaaaggctaagagtcatcagttacctta
tcccaagtcaagtcatgtgtcgagtcatcccttagaactcgttttctctgatgtttgggg
tcatgcacccaactctataggaggcaataaatattatgtcagttttatcgatgattatag
taaatttacttggatttatcctctcaaattcaaatccgaagtctttcaaaagtttgttga
atttcagactctcgttgagcgtcttttcgatcgcaaaataataaccatgcaaaccgattg
gggcggagaatatcaaaaacttcattccttctttgctaaagttggaattagccatcatat
ctcctgtccttatgcacatcaacagaatgggtcggcggagagaaaacaccgccatattgt
tgaagttggtctagcccttcttgctcatgcttctatgcccctgaaatactgggatgacgc
cttccttgcagctgtttatttgatcaaccgtactcctagcaaaaccataaattatgaaac
acctttggagcgtctttttcaccaaaaaccaaattactcctttttgcgcatttttggttg
tgcttgctggcctaaccttcgtccctataattctcataagcttcaattccgctcccgtca
atgtgtctttctaggatacagtaattttcacaaaggtttcaaatgtcttgatctttcttc
aggacgagtctatatttcaagggatgtcatctttgatgaaacaatttttcccttctcctc
tctccgccccaatgctggtcgtcgtctccaacaagaaatttcccttcttcctccatccct
tcaacattctgatattatcaccggttatgggggccaacatgtggataatcatgtgcctac
atgttctactaacactactaatccatgtgctttgagctctccacctgtgcaggacacagc
cgggtcaaatgatgcttccggcccaagtactgaggccgagtcacctatgccagctcctgt
tgacgatgctgccctgcccgccatgcagttggatgagagcgccatacacgatccgcctgc
agccacggacgccccgcctcttggatcctctgcacccgggggggaccaacagcagtcgca
gcatatggaacagcggcgcccgagtacacgtctccaacatggaatccgtaagcccaaagt
ttatactgatggcactatcaagtacaattttcttacaacttctggtgaaccacgaaactt
agaagacgccttgagtgataaaaactggaaaaatgctatggatgctgaatttatggcact
agaaaagaatagaacctggcacttagttccacctcaaaaaggcaggaatataattgactg
taaatgggtttataaaattaaaagaaaacaagatggaagcttagatagatataaagctcg
cctggttgcaaaaggatttaaacaaaggtatggtattgattatgaggacacttttagccc
tgtggtcaagccaactactatcaggattgttctctctattgctatctctagggggtggtc
tcttcgtcaattggatgtgcaaaatgcttttcttcatggaatccttgaagaggaagtgta
catgaaacaacctcctggatatgaggacaaagagaagccaagttatgtttgcaaactaga
caaagctctttatggtctaaaacaagctcctcgggcctggtatgcaaggttgagtaagaa
actttttgatcttggttttagaagttccaaggccgacacttccctatttttctataatag
caaagatgtgtctatgtttatccttatatatgtagatgacataattgtggcaagctcaaa
gcaagaagctgtttcagcactactgaaaaatctgcaggaagagtttgctctaaaggactt
agggaatcttcactacttccttggtatagaggtaaacaagacacaaaacggtatactgtt
aacacaggaaaaatatgcaactgatttactacggaggacaaacatggcgaattgtaaacc
tgagagtactccgttatccacaagtgaaaaattacatcttcatgaaggttctctgcttgg
gccaaatgatgctactcagtatcgaagtgtagttggggccctgcagtatttgaccttaac
aagaccagatattgcatttccagtaaacaaagtgtgccaatttctacatgctccaaccac
atctcactggacagcagtaaaaagaattttgagatatgttaaatctagtattagtcttgg
gctaagcttgtgcaaatcttcctcctttctagtgagcggattttcagatgcagactgggc
aggatgcctcgatgacaggagatccaccggaggttttgctatctttcttggaaataattt
agtgtcatggaatgcaaagaagcaagctacagtatctcgatccagcactgaagcagaata
taaagctctagctaatgccacagctgagatcatgtggattcaaactctcttgaatgaact
gaaagtttcaagcccctcagtcgcaaaactttgggtagacaatatgggtgccaagtattt
atcatttaatcctgtctttcatgccagaacaaaacacattgaggtggattatcattttgt
cagggagcgtgtcgccaggaaattactggacattgactatgttcccacaggagatcaaat
tgcagatggttttaccaaagctcttacagtgaagaaattagaaaactttaaatacaatct
caacttgagaaagttgtgattgagggggcgtgtaaagcaaagcgcctgtaacagataacg
cagagttagtatatcaatcttatctcatatagtcggttgtattagagtttatctcgtgta
accaactctgcgtgattatctgaaacagactcatgattatccaaatgtaaaccacggcaa
tggttgttattgcccatatataaacatgcagcacaccggccaggggcatcacggtgtttt
ccaatctcttccagcgcctctgatattctt
>ltr-1_family-141#CLASSI/LTR/COPIA
tgaaagctctcttgtgagttttggtgtttggatgacaactcaattaaaggactaacaagt
gtactaagtgttgaacaggtgcttaaggtaaagcctacagggttcaacacaagtgaacaa
atgtgatggtccaagaactggattatggatacataatggacatcacaagtaagatggaca
ttgcaaaagtgatactcgggtgcgtagctcggagacaactgatcaagccaaggacggagg
caagaaaagcttcgaggtaccaagtgcacgggagaaggtcaaggaggctgaggaacccaa
agccaagggtgaagaagaaggcttgcaaagtcaagggtgatcgagttgagaacagctacg
gcacatcaaggatcactacataaggacgtgacttacaaccaatgaggtaacagctacagt
tatgtggtgtaagtcataaggctcaagatcaagctctaagaaggagatcaaggtcactag
aaggagaacaagtgtcaaaaccagaactggaagcagcccaaaagagctaagttcaccttg
atctttagtttgggttgttcctatgtttggagatgttctatgtgacctttgcaggatgtt
ggagccaagaaatgtcaatctagatcaagtcaagccgacttgatgatttatgagtccaac
atcaaagctcaagcatgtgaaatgctatagatgtaataattaagagaaggtatgtttcta
gacttagtacattggttttgtggactaatatacttgtctaagtgttagaaacagaaagaa
gaagaaaaggaaagaggtgcaaaaggcttggctgtgtacagccaagactcagctcagtct
ggcacaccggactgtccggtggtgcaccggacagtgtccggtggtgcaccggacagtgtc
cggtgcgccaggctgagctcgagcgaactggccgctctcgggaattcaccggcgacgtac
ggctataattcaccggactgtccggtgtgcaccggactgtccggtgagccaacggtcggc
cgggccaacggtcggccgcgcgatctgcgcgggacacgtggccgagccaacggctagatg
gaggcaccggactgtccggtgtgcaccggacatgtccggtgcgccaacggctccaagact
gccaacggtcggcttcgccatagaaggaaagaaatcgggcaccggacagtgtccggtgtg
caccggactgtccggtgcgccacccgacagaaggcaagatttgccttcctggattgcttc
caacggctcctaggccccttgtgcctataaaagggacccctaggcgcctcaagcaaagta
caagtgcagccaacaagtgtagacttcactggaatcaattctcactctccctcttgtgtg
taactctatagtttgtgtagaaggcacagctataagcctttagagagaggagtagtgctg
ctaagagctagagcaaggtcttgagcgtatcgttactctgccggggtgctgccaagaagt
ttgtaagcagccgcggttctgttgtaaccccactcaatagtgaaaggctctatctgtcat
actgacagatctgagcaaacggaggaaggagttgaaatagactccaagcccaggtgtggc
taactccaacgaggactaggcaagcatttcaggcttggccgaacctcgggataaatcctt
gcgtctgtgtgctctgttctgtattgtatcctgactctctgtcttactcgtctttatatc
tgcacttcaatacttatctgtggtataagcttgatttgaagtgcaggacatttttgagac
aggatcttccattccgctgcaacctactcgaagagtcttctcactccactgcgtactaag
tcttcgagtagagtaagaatttaagttttaaagtaataagttttattcgcctattcaccc
cccccctctaggcgacatccagatcctgttcccgggtcaaagggaactttcaattggtat
cagagctaggcctctccagtgtgggcttagccgtccggagataacgatgtcgtcacaaga
ggtaactgtagaacttcttttaggcgatggctctaattacaaatcttggtctgtctctat
ttataatgctttcatgagtgttgatcctgatttgagacagatctttagtagaagtatttt
tccatctgatattagtaaaaatccctctaatgatgaactaagatgtttatctctaaatca
ccgtgcttgcaacatcttagttgattctctttctagaggtgcttattttgccatcatgag
tagtgataatgatttatttgttgatgctcatgatttatggaatagaattaaagtaaaata
ttttgtggcaaattgtactgcttctactccctatattgcttgtgatactaacctttcaaa
gggagaagaacaagaacgatggcaaccaaacgatgaatccacctcgtcgacaggtttgtt
ctccactagtaataaatgttttattgctaacaatgacggtggagacaaaagccatgatga
ggaggaatatgaggatgatagcgaggatgaatcttcatcaccacaaggtacattttccta
tattgcttccactgacattaatgacagggaaaatgagaccgatgatgtggaagaagagga
gattcgccgtttctacaaccatctcaacaaagcggacaaagctctcttggttaagttgtt
gagaaggaacaaggaacaaggcgagacgcttctcaggctagaggagactctcatcaaaac
aaacaacagcctggagaagatgaccaaagaacatgaggagctaaagtgctctcatgatgt
cttggtccaacggtatgattcaattttaattgagcaaagtaataatcatgatgctttatc
taatgttgctcaacttaaaacggaaaattctatgcttaagagtcaagtagaaacaatgga
cttagaaaaacttgctctaggtaaaaagtatgatatgttgtcatattctcataataaatt
agttgatgaccatatcatgcttaatgttgctcatgaggttataattgcaaacttaaattc
atgtgaacctcattctcgcacgtgtgcgcatttgaattgtatatcaccatgtgctaaccc
ctgttgctcaaaagaaagccaatcattgattgagcaacaagttttagggtcacaaaagaa
attctgtgggaacaagaagcaaagacaactaaggagaagacacattgctcaactctctca
agatatccacgggcgcgtggtgaagaagcttgagaaaggaaaaactgcagcaagtgttaa
gctcaataagaagaatgttcccaaagctataaatgaagaaatcaacatgaacaggaaaaa
ggtaaaaattcaattagtcatgttgtttgcactgatcatctctccatgtcattcaagcac
aaaaagggaagaggaaaaaggaggtgtttcaaatgcaaggagataggccacctcatcgcg
tcttgtccgtacaaagacaaggatgaagggacaagaagttgctttggatgcaacaataag
gaccacatgatcacttcatgtccggtcatgaagaatcaaggatgtgcatcctccaaggtg
accctcaccaaggaaaatgacaaacagcaagcgtcatgtcaggttgagcgacgcttctgc
tacaagtgtggtgagcagggtcatctatccaaggtatgttataaaggtaagattcctaag
caagtgaatttgtgtcaatcttattcgcgtaggagacccaaatcatacacttgtgctaga
tctataacgagatcacctagaactagcacaaaggcaatttgggtaccaaaggcacattta
gatgatcattatggacccatcccgagatgggtaccaaactgtgctaactagaccatgcag
gtgccttgagatggactggagaccatgggagagcttaagacggttatctaaaactctatg
cttaagctgttaattgttttggtgtttattgacccaaggttgaattattgtgaaacacta
atcccatgttcatctcaagtgaaataaggtgtataggtcctgaatcattattggtgaatc
aagtaaaggactttgatgagaatctacaacttgctctccaaaggatggtaccccgtgtat
tttaagtacataattgcaatttagtattgctcttaagttggcttgttgtgctacctgtct
ttggagtagttatgctttatgattgcctgtgttaaatgaatcataatgatgtttgcttaa
tcatgactggtgctatataggatatatcttttgaatcattcatgggtagctctttcattt
gttatatccacaacgattaactctcttggtgtatatggataaacctgtaactttttgtaa
gtcatgctatgtgcaaatatgacattttgtttagtccatgttcacatgattaccctagtt
tggtactgtgtgaatttcaaatccatgtcgtgcccttttgagctatgaggtgcatgagca
aaaggagccctgaattggtgataacaagtgctctcataaaggcaaaggtatggaaaatgg
aactgtgcaattttattgaatatcttgaagttccattgatagtgatcatagctgtgttct
tgtctttcaattggtagtatcttggcttaggtgatttatgcctttaaaatgttgtttctt
ttggtgcacctaagaaaccttcttaattatgacatgcttagaattcgctttatatacatg
attgtgttgatcttcaattggtatatgtgatgcaatgatagttaagtatgaagcatgtct
aagttgcgtgtaaatgttatacttcctgtgagtattcaattggcttaggtgccactgagg
catgcattgttgtatttagtcaacctttcatttagccttcaattggtgttaagtggtttt
tcatttgatattcaaattggcatctttgtgtgatgaaagtgatagagtatgccttgacca
aggtatgttgtgatcccctctagttctaaggaagctagaatgtgcaaagtgcaagtcatt
caaatacttgatgcacaacttgagggggagcacacataacttgtgtcttttgagactaac
tgtttcttgagcaatcttgtatagtctctaggtggaaaagagaagataagcaagaaatgg
agcaatcaggacttgggtacctctgtaagtcaagaaattggtatctcaagttgtgagtaa
gtgcatatttttagattgctcatgctctataatatctggtgataatagatgcttattctt
aaatatcatggagctatgataataaatgaactttgcaattggtatctttcaattggtagc
cgtgatagtttgcttcaattgacatcttttgataatcattagaatagaagtttcttcttg
tgcccaatactataacttgttctaagtttggtgtcttagcaacaagaaaaagttaggaga
aagaatcaggcacaagtgtggagaagctctcgagagattaaatactttcaagatgggaag
tacactacaacatggtaaaggtacaaaaggaagtattaatctttttgcatatatgtatct
tacctaaatgttgatagtgcatatgttcaataagtaagggggagttttgatagtcgtttt
tcctccttaacaccctgctgtcccttgacatcatcctatgttcttgcttgagtatggttt
ttggtgtttgatgtcaaagggggagaatttgtgtattaaagcttatctcaacctgagagg
aaagcttatcctaaggggtgatgtgttagtttgagctttgccaagtgtgatattcatatg
cttcttgcagtattatatgtgttgcatcatatggactagtgtttccgctgcgatgaatta
tttggcttctatagtgtaatagatagtcatgtggttaatggtgctttaagattgtcttaa
attagtgtcttagtttaaattggtattagtttgaattggtatcttaatgatgaatagtgg
taggttgatattcctgtgatatatccactaatttgaatggtgtttaactctgattatgtg
catttgtgtgttatagcatcatggtttgattcttgacacaatgcatcctaaaaagtgcta
aggtgtagaaatgtttcgaattgcctaagtatgtgcaaattggcgtctgaggccaaaatt
atgtttttgaagtaagcacatatttagggggagcattctataatcttagaattcaaaatt
tgtgcttcaaatcttattcttatgtaagctttaattgtgttgccatcaatcaccaaaaag
ggggagattgaaagctctcttgtgagttttggtgtttggatgacaactcaattaaaggac
taacaagtgtactaagtgttgaacaggtgcttaaggtaaagcctacagggttcaacacaa
gtgaacaaatgtgatggtccaagaactggattatggatacataatggacatcacaagtaa
gatggacattgcaaaagtgatactcgggtgcgtagctcggagacaactgatcaagccaag
gacggaggcaagaagagcttcgaggtaccaagtgcacgggagaaggtcaaggaggctgag
gaacccaaagccaagggtgaagaagaaggcttgcaaagtcaagggtgatcgagttgagaa
cagctacggcacatcaaggatcactacataaggacgtgacttacaaccaatgaggtaaca
gctacagttatgtggtgtaagtcataaggctcaagatcaagctctaagaaggagatcaag
gtcactagaaggagaacaagtgtcaaaaccagaactggaagcagcccaaaagagctaagt
tcaccttgatctttagtttgggttgttcctatgtttggagatgttctatgtgacctttgc
aggatgttggagccaagaaatgtcaatctagatcaagtcaagccgacttgatgatttatg
agtccaacatcaaagctcaagcatgtgaaatgctatagatgtaataattaagagaaggta
tgtttctagacttagtacattggttttgtggactaatatacttgtctaagtgttagaaac
agaaagaagaagaaaaggaaagaggtgcaaaaggcttggctgtgtacagccaagactcag
ctcagtctggcacaccggactgtccggtggcaccggacagtgtccggtggtgcaccggac
agtgtccggtgcgccaggctgagctcgagcgaactggccgctctcgggaattcaccggcg
acgtacggctataattcaccggactgtccggtgtgcaccggactgtccggtgagccaacg
gtcggccgggccaacggtcggccgcgcgatctgcgcgggacacgtggccgagccaacggc
tagatggaggcaccggactgtccggtgtgcaccggacatgtccggtgcgccaacggctcc
aagactgccaacggtcggcttcgccatagaaggaaagaaatcgggcaccggacagtgtcc
ggtgtgcaccggactgtccggtgcgccacccgacagaaggcaagatttgccttcctagat
tgcttccaacggctcctaggccccttgtgcctataaaagggacccctaggcgcctcaagc
aaagtacaagtgcagccaacaagtgtagacttcactggaatcaattctcactctccctct
tgtgtgtaactctatagtttgtgtagaaggcacagctataagcctttagagagaggagta
gtgctgctaagagctagagcaaggtcttgagcgtatcgttactctgccggggtgctgcca
agaagtttgtaagcagccgcggttctgttgtaaccccactcaatagtgaaaggctctatc
tgtcatactgacagatctgagcaaacggaggaaggagttgaaatagactccaagcccagg
tgtggctaactccaacgaggactaggcaagcatttcaggcttggccgaacctcgggataa
atccttgcgtctgtgtgctctgttctgtattgtatcctgactctctgtcttactcgtctt
tatatctgcacttcaatacttatctgtggtataagcttgatttgaagtgcaggacatttt
tgagacaggatcttccattccgctgcaacctactcgaagagtcttctcactccactgcgt
actaagtcttcgagtagagtaagaatttaagttttaaagtaataagttttattcgcctat
tcaccccccctctaggcgacatccagatcctgttcccgggtcaaagggaactttc
>ltr-1_family-144#CLASSI/LTR/GYPSY
gtcagcacggtggcgcgtgtgtgaaggcaagtaggcgtcgtggtggcggaagattttcat
ctgttgtagtgggccgtttgggccgtatggttgtaaagggtggtggtgtgggcctgtgtg
agtgaagtctttaaaagggttgtaatcagcagacttggaggtcacgaaaagaaataatac
agaaactcatatccagccacttaccttgcgtcttcccggttctcaccggcgatctctgtg
gctactcacgtcgacggcggcgcaccgttcggccacgggtgtcacaattggtatcaaagc
cgtcgatctccggcggtgggcaacacggctcctccagtgaagccctcggctcaaacgcgt
ctggtgctcgaagcaatggcggagaaggatcgcgctacacaggaacgattgagccaagtt
ctggagacgttggaggtgttgacgggacaagtgaaggacgtgcagaaggtacaactccaa
ctcatgactcaggtcgatctggcggcgggtgtggcggagcgtgctgccgaggagaggaac
gagttgttcctgaggatggaagagactggaagggagattgctcagatgcgcctggagcag
atgggaagagatctgggaaacacttcggaggatctggagaatcgagctggaggaagacct
cccctgcggaacaccttcgtccagggtgagcagctggagcgggagaatcagaggaggaat
catcaggttccgatgatgggaagacagtatggggagaggatgaatatgcaaggcgcaaat
caggtattaccgaaaatgtcgtttcccaaattttctggcgaggatccggtggtgtggata
gataagtgtttggagtatttctacatgtatcaagtgccacaaccactttgggtatctgct
gcttctatacacatggagcagaatgctgctcgttggtggcaagttcagaaactgcgccaa
ggtatgaggaattggcaggagtttgtgcgagctgttgaaagcaaatttggtgcagatgct
tatgccaagtccctaaggaagataaggagtctgaaacaggtggatacgttggagaagtat
gtgggagagtttgatcaggctcgttacatggcagctatgcataatccgctgttggatgag
acgttttttgttactcaattcatatatgggttgaagctggagattcagagtgtggttcaa
atgcatcaacctgctacggtggataaggctgtgttgctggctcagatgcaacaggaagta
ttggagaagagcagaccgagaggagttcgccaaggttatgtgccaaaacagtaccaacct
ggcaataagggggaaggaaaggtacagccagttggtggagatttattgagagaaagagaa
ctcagggagtaccgaagagtcaatgggctttgttatgcctgtggtgagaagttcgagcct
ggccatatcctcaaatgtgctaagagggggcgagttcagctgaatgttgtggtggatgag
gaggaaccggaagtgttgtctgatgaattgttacagaaattggaacaagaagatgaacag
agagagatatgttgtcatctatcttttcaggctatatccggttctgacagtatttacagt
atgagggtgaggtctattgtgggcaaacaagtgatgcttatgctggtggattcaggcagt
tcctccactttcattagtgagcatatggttaaacaattgaagttgacggtggaagagtgt
ccctctgtgcaagtgaaggtggctagtgggcacaagatgatttgcaactctatggtacga
aatgtggaatggtgggctcatggccatttctactgtactgatatgagagttttgcctttg
gaagcttttgatgctatattaggctatgattggttaatgcaacatagtcctatggaatgt
gattgggtacacaaagtgctgaagtttcaggatgcagggcaatctgtcactttatatggt
gatgatgtgcatcaggtttcagcaattcaggaagtatcagcactacaagtgcaaaaatgg
gtgacaggaaatgacatttgggccatggtcctagtggagtctacatctgattctggtatt
cagactaatgaagctgatattcagttgttgctacaggagtttgatgacctgtttactgtc
cccacccagttgccacccatgagacagtttgatcactgcataccactaatgcctggatca
gtgcctgtaaactctaagccttacaggtactccccctttcacaaagatgagatagaaagg
caggtcactacactgctgcaggctggtttgatcacccctagcaccagtccttttgcttca
ccagtccttctagttaaaaaaaagatggatcctggcgtttttgtgtggactataggaagt
taaatgatctaactatcaagaacagatttccgatgcccctagtggaagaaattttggaag
aactagcgggtacacaatattttactagtctggatttcactgcaggctaccatcagattc
ggatgcaggaatctgaggaatacaaaacagctttcaagactcaccagggtcattaccagt
ttcgggtcatgccctttggtcttaccaacgccccagctactttccagtgcgctatgaatt
ccattctagctccttttctcagaaaattcgtaatggtattcctggatgacattttagtgt
atagtggttcttgggctgagcacttacaccacttgaggctggtgtttgatatactcaggg
agcacaatttttttcttaagagatcaaagtgtgcttttggcaaaaccgagttatcatatt
tgggacatatcatttcacagcaaggagtagctgcagacccttccaagactgaagcaatgc
aaaagtggcctactccttcatctgtttctgagttgagagggtttttgggtcttactggct
attatcgacgatttgtgaagaattatggtattatcgctaaacctctcacaacgttattgc
agcagaaattttttctgtggactgcagaagcagaaacaacattctctactctcaaacagg
ctatggtcaccactcctgtcttggcccttccacacttctctgagccatttgaggtagaga
cagatgcttgtgcagtggggattggtgctgtgttaatgcaaaaccacagaccagtggctt
atttgagcaaggccctcagtactaagaaccagctattgtcgatttatgagaaggaattct
tggctctattgctggctgtatctaaatggagacaatatttgcagcacactgagttcacta
tcaaaactgaccatcaagccttgagctttttggaggagcaaaccttacactcagaatggc
aaaagaaggctatggctaaactaatggggctgcaattcaaagtggtgtatcgcaagggaa
aggaaaatgtggctgctgacgccttgtccagggtgggtcatcttatgagtgttcagatgg
ttacccaagtccaaccactatggattcaagatgtgattaattcctatgctactgatgcct
ttgctcaggatctgttggctcaacttgctgttcacagtcctaatgaagacggcttttcct
tgcaccaaggtgtgatcaggaaggaaggactgatttggattgctcacaactcagccttaa
aaactaaactcatttcagctctccatgacagtgcagtggggggacattctggggggcaag
ctacttatcacaggcttaaaaggctcttttggtggaaggggttaaaagctgatgtgttgg
actatgtgaaacaatgtgatatctgtcagcatgccaaaggggaaagaacacatcctcatg
ggttgctgcaaccgttgcccattccccaaggtgcttggcaagatctgacaatggacttta
ttgaagggcttcctaaatcagagggctatgacacaattctggtggtggtggatcgatata
cgaagtatgctcatttttttccactgaaacatcctttctcagctcctgcagtggctcggg
tttttttggataatatagtgaaactccatgggactccaaggtctttggtgtctgaccgag
ataaaatcttcactagtactttttggaagtctctctttcaatctctcaacatcaagctag
ctttgaccactgcatatcatccacagtcagacgggcagtcagagcgggttaatcaatgtg
tcgaaatgtatttgcgttgtgctatctatgacaatccgactaagtggaagcaatggttac
cattggccgaattttggtataattcttcttaccacactgctctgggatgttcaccattca
aagccttgtatgggtatgattcggtgtttgcagctgcaccaattgtggctgtgggaggtg
atcagtctgtggaggagttgtttcaggagcgtacagcttactcagagatgttgaagaaca
gattggctactgctcaaaaccgaatgaagattcaggctgataagcaccgtattgataggg
agtttcaagtgggagataaagtgcttctgaaactgcagccctatgttcagaattccgtgg
tcagtcggtctcatccaaagcttgctttcaaattttttggtcccttcacagttctgcagc
gtgtgggttccgtcgcctatagattggagcttccatcgacagctttggttcacccagttt
ttcatgtttctcaactcaagccgttcattccaaagtacactccagttttctcagatattt
ctcaactggtggatttgtctggtgtgacagtaaagcctctgcagattgtggatcgtcggt
tggtgaagaaaggcaacaaaccggtgatacaggtccaagtggtgtggtctggttttccga
ctgatgctactacctgggaggactttgatgtgctcaagaatcgttttcctgaggtgcttg
attgggggcaatcaacttttggcggaggggaagatgtcagcacggtggtgcgtgcgtgaa
ggcaagtaggcgtcgtgcgtgtgtagggaagattttcattggttagtgggccgtttgggc
cgtatggttgtaaagggtggtggtgtgggcctgtgtgagtgaagtctttaaaagggttgt
aatcagcagacttggaggtcacgaaaagaaataatacagaaactcatatccagccactta
ccttgcgtcttcccggttctcaccggcgatctctgtggctactcacgtcggcggcggcgc
accgttcggccacgggtgtcaca
>ltr-1_family-154#CLASSI/LTR/GYPSY
ttctcgaagtatgcccattttattgctctgaaacatcctttcactgcagcacaagtggct
caggttgtgttggatcaggtggtccgcttgcatggtcttccgagatctattgtcagcgat
agggataaaatctttacgagcatattttggagtcaattattcaggcttttgggcactaaa
ctcagtctcagtactgcttaccatcctcaaacggatggtcagagcgagcgcgtgaatcag
tgcttggagatgtacttgcgctgtgccgttcataattatcctcatcagtggaagaattgg
ctggctttagcagaattttggtacaacacatcttatcacactactttgggctgttccccg
tttaaggtgctttatggttatgaccctccatttgcagctgctcctctgattccagatgca
actgatgctgatgtggctcaggtgttggctgatcgtgctgtttttacagaaatgctcaag
gaacagttggctgctgcacaaaatcgtatgaagatgcaagctgatcggggtcgaactgaa
agacattttcaagtgggtgagatggtcttgctgaaactacaaccatatgcacaacgttct
gttgtcaaccgtccttgccccaagctagctctgaaattctatggtccctatcgggtgctt
gagaaagtgggtgaggttgcctataagctggatctacctgctgctgctcaagttcatcca
gtttttcacgtgtcccagctgaaaccgtttattccaaatcatacgcctgtcttttccgac
ttgccttgctctgtggattttgctactcgcagtttgcttcctgtggcagtgttggatcgt
cgattggtgaagaagggtcatcgggcagtgccccaagttttggtacagtggagtggtctt
cctgaagattcagctacctgggaggacttttatgtggtcaagcaacgctttcccgacgct
cttgcttggggacaagcaacttctccagagggggcagatgtcaggcctgtgcccaactga
caaggcgtcatcagagaagagaaaggcaagaggtggctggttgcgtagcattaggtgtgt
gtggttgtgtgggccgttgttgggccgtattctcatagctatggatattggtgtgggtcg
gccaagcgaggcttaaatactgtaatctctaagacttgagcagaaagaaaataatagaga
aaacacctacctgagacatccgtgtgttgttccctggcggcgtcctggtgctcacgtcgc
ggcgatcgtcgtcgtcggccaagggctgtgaca
>ltr-1_family-165_s_1_s_2#CLASSI/LTR/GYPSY
tgttggggcgaaggcgaagacgctacccttcgctcgatgccttcgccaactcgctgcacc
aacggaggcaagacgaccggcaggccacccttcgtcctacacgccgcaagacgaaggcct
acgacgaggtcgccccatcccgcgtcctcgtccaacatggaggcccacgtgggattcggc
ccattgtaacaggccccgcgtggccgagcgtgttacgggcctaatttgtaaaggcttttc
tgtaatgacagtctgtaaccctgctttatgggaatattccggggataacctaggtgcctg
agggcacatgcgtccttaactcaggacgctgggcactcaggcacctataaatacccccgc
acagtgcccttgagaggctagattaacagagctattgccatctcgagttaaaaccttgtt
tgcattctttcactcccccgttggatcaacttgcccaggagagcaagttccaacatttgg
cgcccaccgttcgtgctacgaaaaaaccacccgcgatggcacccaagagagctagctcga
aggcagccccatccgttgacgaagcagcgaaggcagcactgctggccgagaaaaagggca
aggcccttgccgacaccacccaccaagaagcctgcgaagacgacgcactcagcaagagac
agcgcaacgacaacccactcccgaaggcagtctccgcacctgcagctccggaggacaacc
gcaacctcccccaggcttcgctccaccagagggcgcggacgccaccgaggacggcgaagt
catcggcgtttcagcagaagaacagctacagctgcgggccttgcgcatcaagaaccgcaa
cctccagaagcagaaagagatcctcgaggccaagcgccaacgtgtctctgcgcaagccaa
ggtgcgccagatgatacgagacgaggagcagaaggctcaggagctcgagcaagagattgc
gctcatgcagcgcgaaggccaactcggtctgcaacacggcccacccctccaacagcgcgc
gccagtcgaagacctattcattcctcagcgcggacccgtcatcccgcacgccgcagcatt
ccaaggcgtcaactaccttgacgagcgaagtcccctggcgccgcacctgcaagtgtcacc
atggcccgccaacttcagggcagggacctaccccaagtacaacggcagcactgacccagc
acagtacatcatgagctatcaagtcgccgttgcatcatccggaggggacgacgccacgat
ggccaagtcattcatcatcgccctcgaaggcccggccctcacctggtacaccaggttgcc
cccgttgtccatcgactcctggagaagtctccgggacaaattcctgctcaacttccaagg
gtaccgcccagacaccgacgccttggccgaactgtcactctgcaagcagctggaaaaaga
aactctgcgggagtactaccgcaagtttctgactctcaagtcacaactgccttcggtcga
tgaccaaatcgccatccactacgccatcagtggccttcgggctggcgtcctttacagcca
ctgcatcagggatccacccaagaacctccaggagctgtatcagctgtttgaaaaatatgc
cagatccgaagagctccaccagcgcaaggtcgagtctcagaggaaacccaaagaccctcc
gcagtccagccgaacgtggacgaggccttcgcagtcagactccggtcgggacggccgcag
tcagcagcaggtgcacaacatcgccaaccagcaccccgctggtgaggcccctcgccgcca
agattatcccccccagggccgcggcaatggaactcgtggtcggggccggggacgggcgca
gcagccgcgcagattttactgcctgtttcacggcgaagactgcgcgcacccaacaagaga
ctgcccagaaacgaaggccaccagagacaggatgtctcgggcgcaaccagccgacaaccc
aagagttgtcgcgcacacatatcaacaacccccacaaccatacaaccacggccccgctca
gcatccaccaaccacgcataccaacaccaccaggaggtacaaatcgtacctcccccactc
ccacctccacacccgcaacagcaaaacatccaccaccaaacacccccaagccccaaaaca
agaagacttcgccgatcagccgtatcgcggagtcattcacatgatcactggggggtccag
cgtcgacttcgacacgaagcggcagaagagggaccactaccgcagcatcaaccacgtcgc
cgtcaccggcccagtcgtgcagacgaagtggtcccatgtgccactgaccttcgacgccag
agacgtcgacctgcgcagcgcaccccacatcgacgccatggttatcaactgcagcgtggc
aggctgggacctgcacaaagtcttagtcgacaatggcagccaggcggacatcattttcct
ccatgccttcgaccgcatgggcatcagccacagcttgctcaagccttcggacaaccccct
gtatggcttcggcggcaagggcacctttcctgtcggcaaaatagagctacccctctcctt
cggtgtagcacccaatgcacgaagtgagcaagtcaccttcgacatcgtcgacatggtgta
cccgtacaacgccataatgggtcggggctccatcaacaagtttgaggcagccattcacgg
actttacctgtgcatgaagatcccaggtccgcaaggcgcgatcacagtctacggcaacca
gcagactgcgcgcaacatagaaagagacttcgttcccgggcaaaggaacgtacactgcct
cacggcccagcgcgaggtccccgagtctgccagcccaaccgccaaagaacatgaaaaggc
acagctgcagagcaacgacgggaccaagactgttcccctcgaccaggcaacgcccaagca
aacggtcatcataagcgaagacctcacttcgcatgacgaggagaaactcctctcctgtct
gtccaaaaataaggacgtcttcgcctggtccgccctcgacctggtcggagtcagtcgctc
catcatcgagcacagcttgggaatcgacccttcggtgaggccgaagaagcagcggctgcg
caaaatgtctgatgagaagacagaagccgccaaggccgaggtacaccgcctgctggaggc
caaattcatcgagccagtcgcctaccctacgtggctcgccaacgtagtcatggtgcaaaa
gaagagcggcaagtggcggatgtgcatcgatttcaccagtctcaacaaggcctgccccaa
ggacaatttcccgctgcctcggatcgacaagatcgtcgatagtgcggccgggtgcgaagt
catgtcactcctcgactgcttctccggctaccaccaaatatatatgaaggaggaagacaa
ggccagcaccagtttcataacacccttcggcacgtattgcttcatcagaatgccggaggg
actcaagaacgctgggtccaccttctctcgcctcaccaaaacggtgctcgagagccaagt
cggcagaaacatattcacgtatgtggacgacatcgtcgtcgccagcaaaagcaaggagga
ccatctggctgacctcgcagaaacattcgcgaacatgcgggacgcacgacttcgcctaaa
ccccgaaaagtgcgtcttcggcgttcgccaggggaaaatactgggctacctggtgtcgca
ccgcgggatcgaggccaacccgaccaaaattcaggccatcatcaacatgacgcccccgca
gtcagccagagacgtccaacgctgacaggcagattggccgccctcaacagattcatctcc
aagtccgcagagcgaagtctacctttcctcaaaacactccgcggcgcaaaagacttcgca
tggggaccagagcaggcggcggccttcgctcactaagcagcacctgtcagagttggcgat
tcttacaagccccgacccctcgctacccctgttgctctacgtcgcagcttcgccacatgc
ggtcagcgcagcactggttcaagagcaggacagagagggcacgaccaggcagtgtccagt
ttattacgtctccgaagtcctcacgacatccaaatgcaacatgacggaactggaaaaaat
tgcctacgcagttgttatggcttcgcgcaaattgcgccactattttgaagcattcaaggt
ccgggtcacctcagacaggggactcggcgaattgttcagaaacccggaggcatcgtccgg
atcgccaaatgggcagccgaactctccggctaccacatcaccttcgagcccaggacagcc
atcaagtcacaagtcctggcagacttcatcgtcgactggactgggccaataacgcagccg
gacccgtccgcagagaaggtgtggaccatccactgcgacggcgcatggtgccatgcgggg
gcaggcgcgctgcagtcatcactcacccacaggggtcaagcacagatacgcagcacgcct
cagctttgctttggagtctgacagatgcaccaacaacatagcagaatacgaagctgtcat
cctcggccttcgcaagctaagggcacttggtgtcaccacctgcataatcagaacagactc
caaggtagttgccggccaagtcgagaaagactatgcagcaaaggaccccgcacttatgca
gtatctcgcggctatccgcagtctcgagagacaattcaagggtttcaccttgcagcatgt
ggaccgagccaagaatgaggaggccgacgcattggccaaggcagccgccagaggcgaggc
cctgccctccgacgtgttctaccatgtcatcggcacgccagccgtccgcagcccagaggg
gctccaaataaccaatgacagcgagggccaccgcatagtcaacctcatcatgaccgaaga
ctggcgggcaccaataaccctgttcctgcaggggtactaccatccaaccgacatcaacga
ggccaagcgcctcaaacaccgaagccgggacttcgcactattgagggccagctttacaag
aagggggtcagtcaacccatgcttaaatgtgtcaccgagaccgaaggcgtccaaatcctg
cgcgaagtccacagcggacttgcggctctcacgcagggcctagggccctagccgcaaagg
tgatccgtcaaggtttctactggcccgcatgatctgcgccgcaaatcgggtcacaaggtc
ctgcgaagcctgccagaagttttctcccgctcgggcagcccttcgcaattcacaaagctg
atcgcccacacatggcctcttcagcgctggggcctggacattgtcgggccactacccacg
gcccaagggaacctcaagttcaccttcgtcgccgtcgagtattttaccaaatggatcgag
gcgagggcagtatccacaataacatcgaagactgcccagaaattcttctggcaaaacatt
gtttgccgattcggagtcccgtccgagctcacagttgacaatggcaagcagtttgacagc
caagacttcagggatttctgcttctccattggcaccaagcttgccttcgcctcagtatac
cacccgcaatccaacggcgtcgtggagcgcgccaacggcaaaattttcacagctatcaag
aaaatgctcctcgacgacaagaagggcaaatgggccgacctgctacctgaagcagtctgg
gcgctaaacacgaccgagtgccgggcgactgggttcacccctttccgcctctatatggat
cggaggccatgaccccgcaagaaataaaacatgggtcaccacggacaagcctcagccgtc
cccgacgtgacgaaccaacttccaaggacctcatcgacggagaccgcgtcttcgccctac
aggccctcaacaaataccaagctcaaacaaaagcatggcgcgaccacgcagtcgtcccaa
gagaattcaacgaaggagacctcgtactcgtccggacaactcggacagagtcacggggca
agctggagccaaagtgggagggccctttcatcgtcaagacgaaggcgtcccccagcgcgt
acaggctaacaacgccatccggcgaagacttagagcattcctggaacattgataatctcc
gcaaattttttgtttgaatcctcagggccaactcgcccttgtaattcaccaaacaatttt
attctggcccgcactcttttcctcccggggggtgaggtttttaacgaggcggagccatgt
aatatacaagcaaaaatcccccgcaaaaaactaagacgatgtcaaaaaagaccgcatcga
cggtcttcggcattcgaccactacaaagtcaccgcgaggggcagcgctggctaccctcgc
gtgcgacactccgcgcaaaagtcgcctaagggtgcagccggactagcacaacaagtgcgc
aaaatcgaagtcttcttcaaaagactatccgtgcaaaagtcgcctaagggtgcagccgga
ctagcacaacaagtgcgaaaatcgaagtcttttcaaaagactctccgtgcaaaagtcgcc
taagggtgcagccggactagcacaacaagtgcgcaaaatcgaagtcttcctcaaaagact
atccgtgcaaaagtcgcctaagggtgcagccggactagcacaacaagtgcgcaaaatcga
agtcttttcaaaagactctccgtgcaaaagtcgcctaagggtgcagccggactagcacaa
caagtgcgcaaaatcgaagtcttttccaaaagacttccgcgcaaaaaccgactacgggcg
cagccggaccaacataaaaatacgcagatcaagtgcacaagcccctacgggcacagccgg
atcagcgaaggcgcacagcctcatcatacaaattatagttacatacatacagcgagggca
tcacacattacatcggctcaaccttcgggatgatacccatctccctatagttaaacaaca
ttatcctcagctcctcaccctcaaaaagacttcgcagctccccctcacctacactcgccc
cagccggcgaggacaacaattcccgcttgccagccctgtccacacgaagacgaccaccct
ccacccgagcgcctcctcgacacctcactcactctacgcttcgccaccgcccttcgccgc
ctacgcccagcactcgaccaggagacttcagcaccccacacgcggcgaagcctccgccgc
agccacatccaagcgcaaataatc
>ltr-1_family-18_s_2_s_1_s_2#CLASSI/LTR/GYPSY
gttggggacttgttctcaaatgctatgaattaagaacaaggcaacacaaaatattggtaa
tgttaatgtccttcgtctttcgaaacattatttcccttaggatataatgatcttcggacg
aaggtcatgaaggcataccttcatcatccagaatatgataatgaagatgaagcatatgaa
acataaaagataatatgaacagacatataacgttattatacattcttattatataatcat
gaatagtaaaacaatattgaattacatttgtaccttcggtttgacagaaggtgaaagtac
aagtgtgacgcaaaagcaaaacaagtcagcgtgaacagtacgggggtactgttcatctat
ttataggcacatgacgcagcctatgagaaattacaattatgccctttacatttgctattg
acttatagataattctatgaggtctgaatagccttttcccttttaagttggttccctttt
ctgcggttttgccgaagctccctttcgcgtagcttcggcgcggcgtcaaccttcgtcttg
ttcgtgcttctcatcgtgttggttttaatatgagtccgaaggtacctgttcatatattat
acttgggaaacattgttaaattatgtttttgaggaccttcggaggacgaaggcccccaac
agtagcccctcgcaatattaatttgttagaataacgaattcagattgcgacatggatgaa
ggccctaagccgaaggtccgaaaaaacaccttccctttgctagaatagcaacagtcaatg
acagacgggaccctccaacttggagcgcgttggtcgtataaataggatctcaccccgagt
gcatttggtacgctgcttgtgccgtttgctttgttttctcaattttttagcttttgctta
ctagcgcttgattagtttctcaggctttttaagcttcggttttaaggacgcgttttcgtc
atttccgaagaaaagatgtctcaagacaagaaggttgttgctgagacgaagctgagcgaa
gaggagaagctccttgaggagaagactgctggatttgttgagtcaatagcaaaaacaaat
acagagaagattactaaagagattctagaaggcttgtctgaagatactgatgatagcgac
agctatgatgtggagagtggaggcgaagactctgaagatcggccctggcgaccaagtcat
gcagtcttcgggaaatcaactatcaaacagagtcatcttgataatatgagaggaaggtat
tttcgagatatgtctattgtgagggctgacgtagacagagtcgttcctgctcctgaagaa
aacgaagttgtgatcttccgaagcttcttcaaagctggacttcggttcccgttgagcaga
tttgtggttgaagttttaaagacataccagattttccttcaccagatcactcccgaagca
gttattagaatggggatcttcgtctgggctgtgagaagtcaaggtctagagccaagtgca
agatgtttttgcagtatgcatgaactttcgtatgagacgaagccctggggtaaagaacag
tatcataacaattttggttgctatagcttcgttgctcgctctggcgcaagctacccagtg
ccaacgtttcggaagagatggcccggggcctggatggaagagtggttttatgtgaaaaat
gatttgaaggcgagagaagacattaaagaaatcatcatgcgccccatctggtcccgcttc
ggtcttcgaaagccgaaggtagaaattgatgaggcagccgaagcatgccgaagggccttc
agcatagtttgctcttttattgggacaagagacttagttcaagaacatgtagcctacagg
atatggccactgatagacagctgggaaatgccgaaagaaaccatcactaaccctagcgaa
ggtggcctggttcgattgaaatacaccttcaggtttggagaccagtttgttgaaccagat
gatgactggctgaagtgtgttgaaaatactagtgatgagctacttggagcatattccaag
tccgaagataatgcactatctgcggccttcgggagccgaaaaaagaaaagattaaatagg
gtttttgatgctattggatttgtgtaccctgactatcgctacccgccacgggggcagaag
agaaagggtgcaacctctggaaaggttgccgcttcggctgctccaagcgagcctgcgccg
aagagtaaaaagttgaaagtcctcacccaccggccctgctatattgaaccggccatagtg
cctgagtttggcggggagacttcttcagctactgaagcgaaaggacctgctcctcctgtg
cagaagattgaagggccggctgcaatgccgaaggcaccctcagccaaattagctgagccg
aagactgataagactgaggagccaagaatcgaagggacaaaaatattagaagttttaagc
ccttcggcagaagtgacggtgccgaaggcacaaaaaggtcttgcggcgactcctaaaaga
aaaaggatggcaagtgttttagatgtgctagagtcagtaaaggcttcaagttctattcct
tcagggaaaattgccgagtcttcgaaaatgcaaatcgaagctgaagcaaaatcggccgaa
gttgaagctgcggtgagccaggctagtgtcgaagttgggccttcagagcctgctgataaa
caaccttcgggatttgaagagaaggcagcagaggaagaggctatagaacagagtttgcct
gagaaaactgccgctcctgctcccgaagctttaaaagaaaatattgaatatatcattcgt
catgcttcgggaaagaaactctctaaagaagaagaacgagaagctcaacactatgcccag
aagctgaaatatccaaagggggcattagtgttcaacggcagcggagaagaggatttcttg
tactgtctcccagacagcaaggagatatctgtctgccgggagatgggcagaagctttgga
ttcccaacattagaagatgggctttcagtactgtcgaaggatgaattggccgacagttta
gcatataatagtataaaggtgtgaaaatcaatttttgtacttaaaaacgatttttttcat
ttgtttatgcttaatactatgctccttgtgcagggcttgatccttagcaatgccctcagg
gcacagaaaaatatcgaagacgaaggatgcactatagccctgaacaaccttcgttcggaa
gtaattgaactaaggaacgaaggtcttgaaaaagataaaatattaatttcattggtgagc
aaaataaaagaagacgaggctagttccaaagcacaagctgaggcccagaaaagtgaaatt
gaagaccttcggaaacagttagccgaggccaaattaaaatgcgctgttgccgaagctgat
cgagatgccagtgagtactggaaaaattattttgaaaaaacagttgcagaacttcgcgca
tcaaaagaaagatgctttgagaaatctgtggaatgcgttaaaaagataaagactagcttc
gccaatgtgggcgcgtactcaagcgaagataacttcatacggggcgaccctgagggcgta
atcgagtggatcagcggtgaggccgaagcttttgaagagattttgagtgaccgcggggac
gtctgtgccttctctggcgcgaggggagttgcagctattttggagaaggcaggttgcgaa
catgttaaaactttggcccaggccgaagctgccttctctatcgacgatacgaaggacccc
tcggccgaagcaagctcaataggcggaaaatttttcactgatatctgggaaaatggcggc
cgagggatggcccatgaaataatgaagaagagcgaaaaagatattcatgacgctcgagaa
gcagcgaaagcagctgaaaaagctgcggaacttgaaagacggataggtattacttaatgg
cttttagctttattgttgtttatttttgtgacttcgaactaatttatgtcttctaccgta
gctgaactatctcctcccctagagccattcgacccactggccgacccagagacaaagaaa
acaatagaaattattaatatggtcgaagctattgtagacgaagttgttaccaaactgctg
accgaagctgcagataaagttttgaaggaggaagagtagctattgtaaaaacatttctag
aatattaatgtaacatttgctgaactatgtttgtaatatttggtgttatgatttgaatgt
aatatatgaattgtttgtaattcagttctttgcgatgcatgaaactttttgtacataccg
tttttgagccttcggcgaaaaaacaccttcccttcttttcatgcttcgtaaagaagagct
tttatgcttcgtaaaaatcatccatactttgtaaaacatcaatgcttcgtaaacaataat
cctttttccgcatcagaactgatgaagctgtgattttcagcttactttgtgccttggcat
cttttcattttttgtaaagcattgcccgaagatcggcctcgttttcaattgatgtcattg
atgtgatatgatgtatgatgtgatgctatgtgatatgatgcgatgatatgatgcaaagaa
tgatgctaatgtatcgtgcaaatgaatgcccgaacacacacatccgaagcttcatccaca
accttcattccctaaggaatgactgaaatctctttgccgtttatttttcggctgcaccgt
ttatttttcggtgtaagttctgcattccctaaggaacgtcttttgaacttcttcgccttc
tatttcggcggtattcgcgttgacttttcgcgcttcgccttatatttcggcggtatttgg
ctctgcattccctaaggaacgacttttgagcagaaaacttacgctgcgctcccttgggaa
cgactttttgaagcttcggcaaacttacgctgcgctctttaagaacgactttttgtagct
ttggtgaaattttactgcgatttttagctctgcattcctgaaggaatatctctttgtagc
ttcggcattttcgtaagtctgtgacgaaggtatatttcattttgacatgaacgaagctag
tacagggaattaaaaaatgacaagaaaactaggtttacattgattgttccttattaaaaa
gaaaatgacagtgaatgtaaaactgtgccagaggtaggatatctctcaatatatgtgttt
tgattctggcacagtgctgttaactgtgcgagcttcggacccctccctgaaatctcgctg
ctgatgggtctgttggctcccttctggctgctgacctcgtgagtaggcaggttgtagtgg
cggcggaggtggaagctgtggccaagaaacttgtggctgactagccgaagcaacagaagc
tgcgggatgattacccacatattctggtatgtagggtgaatgacacgaagcagtgtgtag
gacctgcttcggttgatttttctgggcttcggcttctgcaatttctttttgcttttggat
ggtgatttgacacgttcttgtattgtggcccttgtcttcaccacaaaataggcagtagat
cttcctgggctggtccccatatcttcctccgaagcccctggcgcctctgcctcttggagc
tggcggccggaaagagctttgttgctgtcccgaagcttgcgaagaatactgcggtctctg
ttgttgacttcctctgtcatcactctgggtggagttgtgaattgacctgacgtgcctcgg
gtggattcttcctctgaagcccctggtcatttcagagaacctatatgcttcctcccttct
ttggcggaagtcattgtcagcccggatgtactcatccatcttctgaagcagcttctccag
agtctgtgggggctttctagcgaaatactgagcagtaggtcctggacgaagccccttgat
catggcttcaatgacaatttcattgggcactgtaggcgcttgtgctctgagacgcaagaa
ccttcggacgtatgcctggaggtactcctcatgatcttgcgtgcattgaaacaaggcctg
agctgtgactggcttcgtttggaagccttggaaacttgtcaccagcatatccttgagctt
ctgccacgaagtaatggtccctggccgaagagaagaataccatgtttgggccacattctg
aactgccatgacgaaggacttggccatgacagctgcattgcctccatatgaagatatagt
tgcttcataactcatcaaaaactgcttcgggtctgaatgcccatcatacatgggaagctg
aggtggcttgtatgatgggggccatgggatagcctgcagttctgctgccaagggagaagc
atcatcaaaagtaaaggtatcatgattaaaatcatcataccatccatcgttgttgaacaa
gccttcttgatgaagctccctgtgttggggccttcgatcttgttcgtcttgaacaagatg
gcgtacttcttcggtggcttcgtcgatctgcctttgaagatcagccagtcgggccatctt
ctccttcttcctttgcacttgctgatggattatctccatgtttctgatttcttggtccaa
ctcctcctcctggagtgttggactagtggccttcctcttctggcttcgggcctctcgaag
agaaagggtctcctggtttgggtccagtggctgcagtgcggcagcccctggcgctgaagc
tttcttcggtggcatgacgaaggtcagtgcttgccgaaggtggtcaaaaaagggttcacc
ggaggtgggcgccaatgttggggacttgttctcaaatgctatgaattgagaacaaggcaa
cacaaaaatgttaattgttaatgcccttcgtccttcgaaacattatttcccttaggatat
aatgatcttcggacgaaggtcatgaaggacgtaccttcatcatctcagcataatatataa
tatattaatgacggatgaagcatgtgaaacataagagataatgtgaacaatcatataatg
ttattcattttcttattatataatcataaataaagtaaagacaatattgaattaacattt
gtaccttcggcttgacagaaggcaaaagtacaagtgtgacgcaaaagcaaatgcaagtca
gcgtgaacagtatgggggtactgttcatctatttataggcataggacgcagcctatgaga
aattacaattatgccctttacatttgctattgacttatagataattctatgaggtctgaa
tagccttttcccttttaagtcggttcccttttctgtggttttgccgaagctccctttcgc
gtagcttcggcgctgcgtcaaccttcgtcttgttcgtgcttctcatcgtgttggttttga
tctgagtccgaaggtacctgttcatatattatacttgggaaacattgttaaattatgttt
ttgaggaccttcggaggacgaaggcccccaac
>ltr-1_family-171#CLASSI/LTR/GYPSY
ctgtgggcatcactgaagggcagcaaggcattggccgggacaagtctggagataatgaag
aacatgacaccggagaagctgatgctgaagaagaacgcggaacaggagatggagcgaggc
gccgttcgagtcgtctgaagcaggccagtactaaagtaactgggccgtggtgggtgaatt
aagcccatgtaagagagtatatgtaagcggtgagagaaaggaagggtatcgagaaaactg
aactctgtaattcctttcctcttccccaaggccaactacttcagccgccactctgctcta
cttctccgttcttctcgttcttattctctgtggagtgatcggagttgttaacaattggta
ttcagaggctacgatttctggcaacttccttcgtcgcgcgctggatcttcagccaaacca
cggctacttcacccgttcacgtcgtcggcaagtcgtcatgaacccggacatgcagatcgt
cctcgacgagatttccaagcgattcgccgaccacgatgccaagtgggatcggcgggcggc
agaacaggacgcacgctgggaagcggcgttctcggcgttcacctcgggacaggagcagcg
catcaccgccatcgagcgcacctctggggtgttcgacgactggcgcacctcgatggaagg
agtcgtcgatgatctgcgcttggaggtcggcaaaatctccaagcactgggagagggcgct
ggtggacaaacctccgcccatgctcggagtcctcgcgcctactccggctgctgtcgcgcg
cccatcggccggacatgcagccaaccagccccacgggcaccacgccgacttgatgaaccg
ggaggatgggtttgggtcagtgacgaccctgctgcatcccccggtaaagggtacgtcctc
accgcaatttcatcagcatgttttacatgggtcatcatcgtgtcaccggtgttgccgttg
tcacgtgctgaggacgaccaggggaatgggtggggaggtgcagttagaggccgattacct
aagctcaatttccctacctttgatggttcaaaccccaagctatggattcggcgtagccag
gattattttgatatgtactcggtggagcctgcagtctggcttcgtgtggctaccatgcat
tttgtgggagccgctgctcgttggctatcatcttttggtgagcagtatccagcttcatcg
tggttggggttttgtcagttactgttggagaggtttggcaaagacgagcacgaaattttc
attcgtcgcttgtttcacattaagcagaccacatcggtttcagaatatgtagagcaattt
aattctctagtggataatttgactgcttatgggaagcctatagatccaatgtactttgtc
cagagatttgtagatgggttgcgggctgatatacgtgctgctgttttcgttcaacgccca
ccttctttggatgctgcctgcgtgcttgccctgttgcaggaggaggtgtcgggccccgag
aagaaggagattcgtcgtgccgactgggcatggactggcaagacgtcgggtaggggacct
cttcctctacctcttccaccatcgtcggagaaacggggtgtacctgagggccacacgggg
gatcattcacgtcctcgagcctttgatgataagatggcggcactgcgtgcgtaccgtcga
gccaaagggttgtgccaacgctgcgctgaaaaatggtcgaaagatcatcgttgcccccca
acggtccaacttcatgtgttacaagaagtctgggatttatatcaagctgaggatgaatct
gaaacaaggagtacagaagctgcccctcctgttgatacaactcagtgcttgtcgctctcg
gtcgcagcagtgcaaggtgttgaagcatcgaacacaatgaaatttcaaggcttcattcaa
gacattccagttcttatcttgatagactcgggaagttctcactccttcttggcttccacg
gtggccagtaagctgaccggtgtgtcctcattgggttgccctgtagcagtcaggatcgca
aatggtggaaatatgcagtgttctcaccagttgttgggggcttcttggtcagttcaaaat
tatgaatttgtgtcagatttccgggtgttggatctgtccacatatcatctcattgtggga
atggattggctctcgcaacacagccccatgaaggtccattggttgcacaaatggatgttg
attccctatggtcagtcatctgttttgctgcatggggtcacagcagcattactgccaggt
gctgtggtggaggtagcaaggatagacactggtggtccttccttttcagatatgaatctg
ccccctctattggttgagctgctctccgagtttgcttcagtgtttgcccctccagtaggt
ttacctccggcacgggagtgtgatcatgcaattcctctggttcagggtgcaacggccgtg
catgtcaggccttaccgttacccacccgctatcaaggatgaaatagagcgacaggtggca
gtaatgcttcaatctggtctcattcagccgagcacaagttccttttcatcatctgtgctg
ttagttaaaaagaaggacaattcatggcgtttttgtgtggactttcgccatctcaatgct
atcaccaggaagtcaatatttccggttcccgtgattgaagaattattggatgaattgggt
aatgcttcgtggttcaccagcctcgatcttactgccggttatcatcagattcggctgctt
ccatccgacacgcacaagacggccttccagacccattccggccaatatgaattccgtgtc
atggcttttggactaacaggtgcaccagcaacatttcaacgggcaatgaatgtgaccttg
gctcccttgctgcgccgttgtgtactagtctttttcgatgacattctgatttacagtgag
aattggaatgcccatcttgttcacattcgtcaagttttggagctgctggcaagggataaa
tggcaggtcaaagtgtcgaagtgttcttttgcgcagtctcagctggcgtatttgggacat
gtcatttcagctgacggggtagcaacagatccatctaagattcaagctgtcgcacagtgg
aagacacctggcaatgttaaggaattgcgtagctttctcgggctagcagggtattaccgg
cggtttgtgcgccatttcggggtcattgccaaaccattgacattgctgttaaaaaagggg
gcgatatttctctggacatcagaccatgagtcggcttttcaagcactgaaacaggcattg
gtgacagcaccggttctggctcttcccaatttttccttgcctttttgcctcgagacagac
gccagtaatgtaggagtgggtgcggtgctgatgcaggcaggccatccaattgcttattta
agcaaagcccttggtctcaagctgcagggactgtcaacatatgaaaaggagtttttggcc
ataattgtcgctgtggatcactggcgtcattatctgcagttgaaagagttccagattcat
actgatcatcgtagtctgattcagcttgatgaacaacgtctccatacaccgtggcaaaag
aaaatgttcacccgtctgttagggctacaatatcggattgtctataaaaagggcattgac
aacactgctgctgatgcactatcccgacaacagcacacgatggaatcttgtttggccttg
tcgtcgggtacaccactttggataactgaagtggctgattcctactcacaagatgcagtg
gcatcagcaatgatcaccaaattagctcttgatccaaatgcagtgcccaattattcatgg
aacgatggtctcctgcgctacaaaaatagaatctgggtagggtctgcaccggagttacag
cagcgtttggttgcagccttccatgcgtcggcgattggtggtcattcgggcataccagtc
acttatgccaggttgaagcaattatttgcatggcatggtatgaagaaagcggtgcatgag
tttgttcgtcagtgtctcatttgtcaacaagccaaggccgatcgatctcgattgcccggt
ctattgcagccattaccagtaccaacgtcgttgtggcagattattactatggactttatc
gaggcactaccggtatcgcaatcatacacatgcattttggttattgtcgacacttttacc
aagtatgcaaacttcctccctctcaagcacccctttacagctttatcggtggctcgccta
tttcacgatcaggtgtacaagcatcatgggttgcctacgtccatagtgtctgatcgggat
aaaatctttcttagcacattatggcaggagctctttcggttggccggtgtccaacttcgc
atgagttcagcgtatcaccctcaaacggacggtcaatcagaaagagtaaatcaatgtctg
gaaaattttctccgttgctttgtgcatgcgtgccctcaccagtggagtaaatggctgtct
gttgcacaattttggtataattcttccactcattcagccactggtatttcaccgtttcag
gcgttatatggcacgcagcctcgacagtttggcatttcagcagaatccactgtcagttcg
cgtgatctgagttcctggttgcaggagaggcatttgatgtctgaagtgataaaacaacat
ttggaaagggccaagcaccgtatgaaacgtcaagcagataagggccgatccgagcgttct
tttgctgttggagactgggtttttctaaagcttcagccatatgtt
>ltr-1_family-176_s_2#CLASSI/LTR/GYPSY
tgttggtgcctttttggtcaccaaacactataatgaaccgcttggcggtacttggcacct
tgggttcggctccgcaaggtgaacagtagtggcggcctgcgacaggtcgccggatcgcct
ggtagtgccctctgcgacggcgcggacggtccgcggccttgggccggacggtccgcgacc
tgggcgcaggagcggtgtcttccctgcgtcacaccggacggtccgcagctctgggccgga
cggtccgcgacctggcgacagggtcgtcttcctcctccttgctggaatctagatctcgtc
ccctggggggaaaagatcttaaggtgctccgggtcgacaggtcacccggggcgtccccag
acgacgtggagtcgcctaggaattaagagatcaaatcgaggaagaggtcttggatggaca
actagatcttgccccccgggaggggtgagatcctagggtcgtcttgggatcggcaggcca
cccaagacggatctagacgacgtagagtcgactaggggtggaggtggatatgcggaaggc
tacaactagaactatgctacatctactcctagggcaggaaaagtaaataaggtaattggt
tcgattggaatgtgttcgggggttctcaatcggccgtacccctttatatttataggggag
gaggtctggaccttttcctaagagatagccaacaaactcccacgtgattagatggataac
cacgcacgagataaggataaacatccgagttaatctaatctcgggacacgcggaccgtcc
gggcccaagggccggaccgtccgctcattttggtgtccaacatatgcccccctgcctttt
ggtggagcttggcgaaccaaaagcatcagcgaaaacttcggaaacaattgacctcatgag
gttttgttcccgaagtaaggactcagctcgatgcaagtcatcggctcttgcgatcagata
atataaatacttgatggaactttaatgcacagaggccgtttcggatcgcatcctcttcgg
ccatgtctacctgatcaacctgtcaataggcaaaaacttgtggtgccccccagcccaaat
aagcaaacggattgggccagtaatacgaattcatcgccgtaccaccccacacatgagcag
gacaacacatcggcgatggatagaacgggacgcaccatgctatccctggaggaggatgac
aaggcgatcttggttgtgctaccctttgggtccgtttagtcggcttttgctttcgcacag
gtcgcccttttgacttcgtttgttttattggccggttgtgtggaacggccttcttcatat
atttggcaagcaactgaccaaaagtagggccgactctactgagtcgtccagacgtcttag
tagtgttttgtttcctaacacttgtgttggaacgttgtggtccgatggtctgaggttgct
gcttctgaccatctgcggaccgtccggccatcatagccggactgtccgcgcctgtctcgg
actgttcggccttagtacccggatcgtccggcgtacgcaggacaggtgaccgtgatcggg
tgtccgatcgtgcttgccccccggtgcctccggtctttcttttgtccggagccttcagag
taaccattctgcgtgacatatttggtgtgcgaggatcaccaatgacgatatttttatttt
tacttttatcggccgcacaaggccgaattatggcctttttgctcgttggctctaatgtgg
tgacaggaacaggtggcctgtcaattttcacctctttttgaaacctcaaccggccttcgt
ttatagccgattgtatttgccgacggaagacggcacaatcattggtgttatggagaaagg
agccatgccatttgcaataaacacgcccttttaattgttcaaccggaggaattacatgtg
acaatttaatattaccatgtttaagcaactcatcaaatattttatcacatttagtaatat
taaatgtgaacttaactttttccttttgtgtcgagtgcgggtgagagcgaacagaaggtt
tggccttagtgggccaaacaagctcagggacatgtgacttttttagttcttggggcttgg
gtggccgattatatttatgtcggccttccgcactaggcggatcacaggtgacttctggtg
ctccggacggtccgacctgcacagtcggacggtctgcgggtggatcggacggtccggtac
tatcctcggactgtccggtcacgtcaggcaacacctgtgacccttgtggtgggctctgtg
taactccggactgtccggcgtagggtgccggacggtctgacggagggccggacggtccgc
gattgtgtgcggacggtccggccgtgctcagagttgactcaccatttagcgaagatggtg
gtgacggtcgtcctggatatgagtccatcggcataccagaatatggctgggtaaacccat
ttgttgccgatgtgtttggcgcaattgttttggcgcctaatttatgtgataaaaaactag
gcatgtgagtttttcctaatgcatgtgccatcctttctatatcctctgtgatacttttaa
tccgattatcaaaagaaattttaatagatggaatatcatcgactgacctggcatcaccta
tcgtggggagctgttgcagcacggatgacatgtaatcggcgtctatttccctctcttgga
cggccttctggtggcaatctaccctgaagtgcgagaggtaccacttattcgccaccttga
gcacctgatctttttgtcgttggacctcctcgtctattttcttcatgtcatcttctaatc
tttcatgctcagcggccgataaattagtcagccttgtgtcgctgtttggagaagcactgt
tgagatctttagaatcggccatgtaagcctgattttgtagatctgcaacttcgtccccag
cggagtcgccaaaaagtatgttggtgcctttttggtcaccaaacactataatgaaccgct
tggcggtacttggcaccttgggttcggctccgcaaggtgaacagtagtggcggcctgcga
caggtcgccggatcgcctggtagtgccctctgcgacggcgcggacggtccgcggccttgg
gccggacggtccgcgacctgggcgcaggagcggtgtcttccctgcgtcacaccggacggt
ccgcagctctgggccggacggtccgcgacctggcgacagggtcgtcttcctcctccttgc
tggaatctagatctcgtcccctggggggaaaagatcttaaggtgctccgggtcgacaggt
cacccggggcgtccccagacgacgtggagtcgcctaggaattaagagatcaaatcgagga
agaggtcttggatggacaactagatcttgccccccgggaggggtgagatcctagggtcgt
cttgggatcggcaggccacccaagacggatctagacgacgtagagtcgactaggggtgga
ggtggatatgcggaaggctacaactagaactatgctacatctactcctagggcaggaaaa
gtaaataaggtaattggttcgattggaatgtgttcgggggttctcaatcggccgtacccc
tttatatttataggggaggaggtctggaccttttcctaagagatagccaacaaactccca
cgtgattagatggataaccacgcacgagataaggataaacatccgagttaatctaatctc
gggacacgcggaccgtccgggcccatgggccggaccgtccgctcattttggtgtccaac
>ltr-1_family-182_s_1#CLASSI/LTR/GYPSY
ctcaacagcacccgtcgagcaggcagctgagacagtggacgctgcgccaatgggccgtcg
cgagagaaggccaaatgtccgctatgccggcccagagtggcggctgtaataggcgagagt
gtgcgtgggagtggcaggaaagaagatagtattgttacatttcgtattctgtactgagta
gctactttcctccaccctaaaccctctgttcctacccttcttctacctcgcgacgccgtc
acacacggtggttgctaacatctggtatcaaagaccaccgatcgccgagcctggagggtg
tgcctcactacactcgccgcgcacggatggcgggagcaacagatccgagtatcgccacgg
cgctggaggaccaagcccgagcgctcaagatgcaagcgaagacgctcgactcaactcaga
agctcctccagcggatctgcgagcgcttcgacgagcaggatgggcgctggcgcgaactgg
agcacacggtggctaccaacgcctccgaactgtcgacgctgcaggccaaagtggatgcgg
cggatctggagcgcatcgtggaggaccacgtcggggcgcatgtcgaggcgttcgagcgcg
cggcctggcaccgtctcgatgacctcgcagcaacaaccacaacgagggtggcggcgctgg
agaacgtccaccaggtgttcgactcctggcgcccacgcgtcgattcctccatggacgcga
tgcgggcggagctcgccaaggtctcccgcttcctggagcgcggagcacgctcggactacg
acgcgcacaccggcgtcctcggtccgcacgagtcggcagcggctgggccttcggctcccg
caaccttcgccgacggccaattcggcaaccgcatcgactcagctacacgggagggtggtc
tagggtttgtctatacccaaaaccatcccccggcaaatggtatgcacgaattacctccgt
tccagtttattccccatacgcctgtccagccaggtccaattccgcacttgcctttccagt
atcacccacctcctggtcctttcggtcctcgcccacacaatgcatccttgccatcacctt
taggccatcttcccaagctcaacttcccagtttttgacggggacagccccaaattgtggc
aatctaggtgtgaagattatttccacatgtacagtgttgacccgagcctgtggatccagg
ttgcaaccatgcagtgcaccggacccgcagctcgctggttgcaatccgtcaaaccatcgc
tatacaatatgtcgtggtcccaattcactcatatgctccttgaacggtttgggaagcatg
aacatgaagtcctgatccgtcgtcttttccatttgaaacaatccggttcggtgtcagatt
atattgaccagtttgcccaattacttgaccaacttcggcataccaaccagtcaccgatcc
tctctattataccatgaaattcatagatggcctgaaacatgacgttaaatcagttgttat
tattcaacgtccccaagacttggatactgcctatgttttggcttcattgcaggaggaggt
gggcaattcggctaagaagtgggacagtcgacgttgggagcctgtccttcaagcaaaacc
atatgctaagggacctatgcctttaccaccaccaccaggcaaatcttcgtcagggggttc
tgcgccatcatatgctgagaggcctaaccaggacatgctcaagcatcctccaacagatga
tcgcctggccaatgtgtacgcttacaggaaggcaaaagggttgtgttacaagtgcggcct
cacttactccaagggtcacaaatgtgccgacactgtgcaactacactgggtggaagaaat
ttggaaccaattcaccccatccgagtctgaagaacctgtggatacagtgcctgccgaatt
gcatgctgtagtcatgtctcaagccgctcatggcgaagtctctgcaactaaaacaatgaa
gtttctgggttccattcaggggatcgacctgctgattttattagactccgggagttccca
tacattcatcagtgcagcagtggcgtctcagttaaccggttgttctcagctgtgccagcc
cttgtctgtgcagattgccaacgggacacgtctcatctgctccacagaattacctcatac
cacttggtacctcaatgactatcagttcacctccacactgaaagtgttaccactatcctc
ttatgatatgatcgttggtatggattggctacaattacacagccccatgtttgtccactg
gaccgacaaatggcttactgttccctatcaaggcaccactgttaaacttgtcggtcttca
acccgggggtacccaatgttcagttatggagatctttttggggcagagcaatgaggcagt
tatggaggtatattcagctgaacacatatcagagaaggatcagtctattcttcattccct
gccggtgcccctgcaggacctacttcatcggttctctcatgtgttcgctgtcccccaggg
tcttcctcccgagcgtgactgcgaccatcacattccactaattccaggcgcacgcccagt
ccaaatgagaccctatcgctatgccccagctctgaaatcagaaattgagaaacaagtggc
tgacatgttgcaatctggcatcatagaacgcagcaagagcgagttctcttcgtccgtaat
tttggtgaagaaaaaggatgccacataccggttttgtgtagattacagacacttgaatgc
cttgacagcaaaaaccaaatttccagtgccggtcatcgacgaatttttggatgagttaca
tggggcagcatggttttctacccttgatctgcgagcagggttccatcaaattcgtttggc
acctcaggatcagcacaaaacagccttccaaacccaccacggccattttgaattcaaggt
catggcctttggcctctccggagcaccggctacctttcaaggagcaatgaatcgcacctt
ggcaccattactcagatcctgtgtgttagttttcttcgatgatatcctggtatacagtac
tacctgggaggatcacttacatcacctagagctggtgttgaatctgctcgcacaggatcg
ttggcagatcaaactttcaaagtgttcctttgccagacaacaaatttcatacttggggca
tgttatctcccatcaaggggtggctactgatcctgccaaaattgatgctgtcacttcgtg
gcccctccctactaactgtaaagaactaaggggattcttgggcctggcggggtactatcg
caagtttgtgcgccacttcggcatattggccaaaccacttactactctattgaagaaaca
tgtactgtttgtctggaccagcgagcacgatcaagcatttcaggcattaaagtcagctct
ttcttctgcgccggttttggctttacccgactttaccaaaccatttgccatggaaacaga
tgcttccggcacaggcataggagcagtgcttacacaggagggccaccccttagcatttgt
cagtcgcgcactgggtgtcaagaatcagggactttccacttatgagaaagaatatctcgc
tatcatcttagccgtcgatcaatggcggccatacctgcaacatgctgagttcatcattta
tacggatcagcgcagtttgtcacacttgactgagcagcggctgcatacaccttggcaaca
gcgagtcttcaccaaattactgggcctccaatacaagatcgtgtataaaaaaggcgtcga
aaatggggctgcagatgcattgtctcggcgccctcctgctggcttagaagttttcagcgc
ctccaccgctgcccccaatggctttctgaagtcatccagagctacagcaaggatcccaaa
gctaccaagcttataaccgaattatcagtccagacttcttcccaaggaccatactcgctc
cagcaagggttgatccgttataaaggtcgggtctgggtaggtgacaatgttcctattcag
cgccagattatgtcagccctacatgacagtcctcttggaggccattccggatttccagtc
acataccgtcgtatcaagcaaatcttcgcctggcctaggctcaagcaatctgtccgtgac
tttgttgctgcctgttctgtctgccagcaagccaaaccagatcgcgctaagtatcccggc
ctccttcagcccttacccattcccgaccaggcttggcaagtggtatcgctggatttcatc
gagggtttaccacgttccggttcagctaactgcatcttagtggtggtggacacatttagc
aagtatgctcatttcattgggttgcttcacccattctctgccctgaaagtagcgcaagca
ttcatgaccaatgtctacaagttacatggtcttccccagtcactggtttcggacagggac
cgcatcttcaccagtcatctatggcaggagctgtttcgtttatccggtaccaagctccaa
atgagcactgcttatcacccccagagtgacggacaaacagagcgtgtcaaccaatgtctt
gagacatttcttcgcagtttcacacattcctgtccaaccaagtggttttcctggctgccc
ctagcagagttttggtataatacctgtcctcactcatcgttgggtatgtccccatttcag
gtcatgtacggccgcgctcctcgccagtttggattagtccctgcagatgctgttcacaat
tctgatctggccgaatggttagctgaccgggaactaatgattcgggtgattaagcagaat
ctgttagggcacagcaaagaatgaaacaccaggcagataaaggaagatctgaccgtgagt
tttctgtgggagattttgtgtatgttaagttgcaaccctatgttcagggatcagtggctg
ttcgtgcctgccataagctcagcttcaagtactttggaccctttcaaatcattgctcgca
ttggcaaggtcgcctataagctgtccctgccagcatccgccacagtgcatccggtgttcc
atgtttcacagctcaaaccatgcacacaggcgcccaaactggtcagtcatgctttaccaa
ctactaatcttgatgtccagtaccctgcacagatcctcgaccatcgctccgtctctcgtg
gtggtacatccgtcgaccaagtccttgtccgctggtctggcctcgacgccaccttggcga
cctgggaggatgtcgaagccctgaagtcgacgtttccagatgctggcgcttgggggcaag
cgccaactcaagcagggggggatgtcagcacctcaacagcacccgtcgagcaggcagctg
agacagtggacgctgcgccaatgggccgtcgcgagagaaggccaaatgtccgctatgccg
gcccagagtggcggctgtaataggcgagagtgtgcgtgggagtgacaggaaagaagatag
tattgttacatttcgtattctgtactgagtagctactttcctccaccctaaaccctctgt
tcctacccttcttctacctcgcgacgccgtcacacacggtggttgctaac
>ltr-1_family-185#CLASSI/LTR/GYPSY
ctgggcctcgacacagccaccagcacggacccagtctcgcctctgcgtctggtgggccgc
agagccaaaaggccgaacactctgtattcgggtccggagtggaccgtgtaagggaagggg
tattaaagcttacccaggaagtctgtaagggatatggaaaaacggatgtcgaactccagt
taaacccttcttcctcgcctatctccttcttcctcaagtagttcgtctcccgatctagag
taggctgctaac
>ltr-1_family-186_s_1#CLASSI/LTR/GYPSY
ctgtcagtgtaccggtggtaagccccagcggatgaagacgcaagcttcagtgcgggagga
agacgtgaagcgaagacaggcgcgcgcgctgatggactcagacggagccaacgggtgaca
cgcccaacgtccggctcttgggccatgagtgggtgaagtgattaggcccagacgtgtgat
acgtaggggagaggaatatttgcggcgctgagaggaggagaggaagacggcatttggaac
ctgaacccggctgcgtccggcgaaccgacgggtgccgtcgtgtaaccatcgtacctgcta
cctccataaacttcgagagaggatccgagcgccgggagcggtgctcaactcattcccacc
accgtgttctaacatttggtattcagagccttcgatcccgagctggagttcccgaagcac
gagtacttcaccaggttgcaagccaaggcaggggatatggcgcctacgcgaatcgaagat
ccgatgatgcaactcatggtcaaaatcgatgaaggtaacaaggagatgcagaagaggatg
gaccagctgcagaccacgatgactggtatggaggtcaccatgaaaggagtagtaagcgat
caaatcggatttcagaagtggaaaccagagatggaaacgagggtgaaggatctaacggag
acattgaaggacgtccagatgaaggtagatcaagtcgctctgaatataccagtgattcat
cgctggtggggttcagatcgagaagagatgccgcttccgctcatctggaagcctcggcgt
cagggacggcgcctggaccaaatcgccatcactttgccgatatacaccggaggccgggtg
ttacggagaatctccgcacacccgctccggtcgaaggtagcaacaacctgctggatactt
tccgtctttcattgattgggggtctgtaggaagaaattctatagccaactggtctcaggt
gtcgggtccggccattcctaacatgaattttccagtgttcgatggaactaatcctaaact
gtggaagcatagatgtgagacttattttgagttctatgcagtacctgtcgaggtgtgggt
taggatggctaccatgtatttcgagggatctgcagtgttctgggttcaatccatggagag
taggattagggaaatgaattgggaatctctgtgtgcgcccttagtgctaggtttggccga
gaccagcataatatgcttatcctcagttttatcacatccaccaaactgcctcgtagctga
atatgtagagaattttgatcaactgatgcaccaattgctagctcatgagaatagtctaac
tgcaaatatgataactgcacgatttgttgatgggttaaaagatgagataaaaactgttgt
taccattcacgaccgtccgatttggatactgcttgttcccttgcaatattgcaggaagac
gtgctgctgcacatgggtcgcagagaattcagaagaccggagttcagcagtgtgtctaga
acaccagccaaagcagttccaatgccttaccttgccaccggttgttgcaactcggattag
tggtaccaccgaagaccggaaaagcagtggaaggtaccagagcagaggagaagatagaaa
gctatcagctctaagagattacagaagagcaaaagggctatgtttcaaatgtggagaacg
gtggggccatttacaccgttgttcgaccagtgtaccactacacttggtggaagaaatgtg
ggaattagcatacaaggggagagtattactgaggacgccaatggtgacaacaatgaagca
gtggttgaggaaagcgtccaagccatatctgtagcagctgttaatgggagcgaaggtagt
caaacaattcgactgtgggcatcggtgcattgtcaacaggtgttggtcttggtagactcg
gggagttctgccagtttccttggaagtcatctcatgggagtcatgccgggagtgcaactt
ctcactaggccagtgagagtaaaagtggctgatgggagaacttttgtgagcaaatattgt
gttcccaattgcaagtggctttgtggtgggttgacatttactactgattttaaggtttta
cctctgggcggttatgatataatcttgggtatggactggttggagtgccacagtcccatg
gaagttcattgggcagaaaaatggttggagtttgactataatcacagaagggtgcagtta
caaggagttcagcccaaaattcagacctgccacagtttaacctgtttccaattgggatct
ttgatcagacaagaggcggttgagcaactcttggaattacaggagtggagagtatggata
cggctacgtattgattcctgagtcgatcaagcaagtggtggaccaatatcaacatctgtt
tgtgaaacctaccggtcttcctcccaagagggcaattgatcatgctattgagctcttgcc
ggtgcccaaccttttcggctaagaccttatcgttatactccccagcagaaaaatgagata
gagaagcaagttaaggaaatgttggacagtggcgtgatacaacaaagtttcagtcctttt
gcatcacctattttattagtcaagaagaaagatggtgaatggcgtttatgcgtggattac
agaaaactaaatgcttatacagtcaagaaccggtatcccatgcctatttttgaggaaata
gtggacgagttgcaaggagcatccatattttctaaattggatcatcggtcaggctaccat
cagatacgcatcaaggaaggcgatgagtacaaaaccgcattccaaacacatcatggacat
tttgagtacagagttatgccttttggtttaactggagctccagccacattccaaagcttt
atgaacaattactggctcctttgctacgaaagtgtgtggttgtatttattgatgatgtgt
ggtctatagtgctactattgcagaccatgtcagacatttgaagcaagtatttgagttgct
cagccaacaacaactacatttgaaacagtcgaaatgcttgtttgctcaagagaaattgga
atttctggggcacatagttagcgcgctggcataaccactgatccaaagaaagtggaagtc
atccaacaatggcctataccaaagtcgaccaaagatgtacgcagttttttggggatggca
ggatactatagaaaatttgttgctcattttggaatcatcagcaggcctctcactacctta
ttaaagaaagatactatatttgtgtggactgaacttgcagatcagtcttcagcattaaaa
acagctttggcacaggcgccagtgttggccattccaaattttgctaaaccattcaccatc
gagactgatgccagtgggggcggagttggggctgttttgcagcaggaaggacatccagtg
gcctatatcagtcgagctttaggtcccaagaatttgggcctctccatctatgaaaaagaa
tgtttagccattctttttgctgtcgagcattggcgtccctatcttcaacatggtgaattt
atcattcaaacagaccaccaagcctgactcatttggatgatcagaggttgtctacaccat
ggcagcagaaagctttaactaagctgcttgggttacaatataaaatccaatacaaacaag
gcagtgagaaccgggttgctgatgccctgtccagaagacccaatatggatcaagatacgg
tcactgcacaactgaatacaacatcagtatctactattacacccgattggttgctgcagg
tcactcaaggttatgaccaagatccgatagcccaaaaatattaactcagctagctgttgg
tgggcaattggcacactacacgatcactcaaggtgttattcggttcaaaggaaggatttg
gctgggcagtaaccaagagatgcatcagaaggtgatgtcggcattacacgatagcgcagt
tggaggtcattctggatttccgttacctacgaaggattaaatctaattttgcctggccag
gcatgaagcgccacatccgtgaatttgttcaagggtgtcagatctgtcaacaagctaaac
cggaaagggttaagtacccaggattactattaccgcttccggttccgaaacaagcatggc
aaacggttagtcttgattttatttccggacttcctccaacaagcaaaggaaattgtattc
tggtggttgtggacaagctatccaagtatgctcactttatggttttgaaacaccctttca
ctgctctgacggtggctaaaatatttttggaccacgtatacaggctgcatgggttgccga
cagctatgatttcagatcgcgatcctatttttaccagtcgcttgtggcaagaacttttca
ggctcactggtactcaattgtgccttagcagctcatatcatccgcaatcggacggacaaa
cagagagggtcaatcagtgtcttgaaacctatcttcgctgttttgttcactcctgtccac
gccaatggcccatgtggttatcgcttgcagagttttggtacaacacctgccatcattcat
ctcttggcaagtctccatttgaagtgctttatggtcatttgccaacacaagtgggactgg
tgctgctgaacagtgtgaagttccggatcttcaacagtttctggaagacagacaaaatgt
gctgcaacaggttcgcatgcatctgcaacgagctcaagcacgaatgaaaaggcaggctga
tcagggcagaactgaacgtccttttcagttggtgaccaagtgtttctaaaattgcagcca
tattgtcagtcgtcggtaaccgagaggcagaaccagaaactttcttttcggttctttggt
ccttatactatcaaaaacagatcaatccagtggcttatgaactggcgttaccagctggca
gttctattcatcctgtctttcacgtttctcaactcaaggcggtcatcggatctcgtattc
cggtgagtcctgtgttacctgatttgtctcataatcttcaggtgccggttgctgtgcttg
ataccagattgaggcgtcacgcggggaaggtccagaaccaattgttgattcaatggagcg
gatggcatccgacattagccacctgggaggaagaaagcgacatcaagcggcgttttccat
tcgcaccagcttggggacaagctggcgtttcaggaggggaaaatgtcagtgtacctggta
agccgcccggcggatgaagatgcaagcttcagcgcgggaggaagacggaagcgaagacag
ggcgcgcgctgatggactcagacggagccaacgggtgacacggcccaacgtccggctctt
gggccgtgagtgggtgaagtgattaggcccagacgtgtgatacggaggggagaggaatat
ttgcggcggcgagaggaggagaggacagactggcatttggaacctgaacccggctgcgtc
cggcgaaccgacggtgtgccgtcgtgtaaccatcgtacctgctacctccataaacttcga
gagaggatctgagcgccgggagcggtgctcactcattcccacccgtgttctaacag
>ltr-1_family-20#CLASSI/LTR/GYPSY
tgtttgaacttgaacttgctctcctgagcaggatgatccaacgggggaatgacaataatg
caaacaaggttttagctcaggaaggcaattgctctgttaatctagcctctcaagggcact
gtgcgggggtatttataggtgcctgagtgcccagcgtcttggattaaggacgcatgtgcc
ctcaagcgcccaggttatccctggaatattcttataaagcagggttacatactgtaatta
cagagaagcctttacaaattaggcccgtaatgcgcagcagccacgagagattggcgaagg
catcgagcgaagggtagcgtcttcgcctttgccctaac
>ltr-1_family-191#CLASSI/LTR/GYPSY
ccatgtcaggatcgtggatggtgcctaggtaagtagtagtgattcaatattaagccagct
gtattctgctatcctaggaaatctatgagctgtcatttagctgtcattagctgtcattag
aagtatagaagagaaggggatcgtggccttgtgctagtcggctataaaaatacattgtaa
ctctgatgtacgggcatgaaatgaaataacagaaagttaccagaaccacatacctgttct
cctggaaacttaccagggttctagcaccaggaagcttgcttccaccagatctgttgctac
tcacggtgtttggcggtgctccatcaccaacgggttgtgaca
>ltr-1_family-196#CLASSI/LTR/GYPSY
ggggacttgttctcaaatgctatgaattaagaacaaggcaacataaaatgttaaatatta
atgcccttcgtccgctgaagcattatttccctaaggatttaatgaacttcggacgaagac
catgattgaagtatcacgaaggtcatacctttgtgattatactttacaaaattatatgaa
ataatatataaaacatgagacattaaagatagatgtattagaaataagtaacatcattca
catattttattatatgaacataaaaatgtgagaacatggaatttaagtacatttatacct
tctccttgacagataataattcccgggcaatgcgtttgcaattataggaatgcgtgaaca
gtaaaggaatactgtttactatttatagacacaggacacagcctgtaaggaattataatc
atgccccttataaaagtttacaacaatgactcagacccttatgggctaaaaggtcattct
atctttaagtcggttcgatccttcgtcttcgggcatgctataacaccgaagcttcatgag
tggtgtcggttcgatccttcgtcttcgggcatgctataacaccgaagcttcatgagtggt
agcttcggtcatcatgtataagcagctttagctgaagctgtttcttcctgcaggaccttc
ggcgacgaagcatggtcccaac
>ltr-1_family-198_s_0#CLASSI/LTR/GYPSY
gggggtctgcttcgtcgccgaaggtcccataagaagaaacaccttcggaagattgacaca
aagccgaagctatcaatcagaaggcttcggagtacatttccaaatgcaccgacttaaaga
tgaaatgaccaatcggcccatgataacttgtattatgattgtaaacctttgtaaagggca
tgaatgtaatttctcacaggctgcgtcctgtgcctataaatagatgaacagtacccctgt
actgttcacgctatcttgtattcgctcgtgcgcaacgcttggatttttgccttctgtcaa
gccgaaggtataaatgtaattaaatattgtatttaaaatatccaagtttatataatgaag
acatatgaataatattatatgtttgttcatgttacctttcatgtttcatatgtttcgtct
ttcattatcttataaccatgatgatgaaggtacgtccttcatgaccttcgtccgaagatc
gttatatcctaagggaaataatgcttcgaaggacgaaggacattaacatttaatactttg
tgttgccttgttcttgactcatagcatttgagaacaagtccccaac
>ltr-1_family-199_s_2_s_2_s_1#CLASSI/LTR/GYPSY
tgtaacacccctggtgttactgtaactaaaacttgagcatggcatcataagcattggcat
tgcatatgtttgacacacctagagtgcattcactaggcaaaaatttcaaacaagttgtat
tgttttaatgttttgcaaatagaaccctggatagggaacttaaccctaaatagggattaa
aggggtaaaacttaacccaagttaagaaaacctaaagctttagggtaaagtcataaaatg
accccaagaataaacttgaatcacatttatacccctgggataccagaaaccctaattgga
accctggaaaaccctaaaaccaaaccctaggggcttatgtgcaaaattagtccacttttg
gactaaagtgcaaaaaccaagttaaataagtatcttaagtcatttggttcacaaatatgt
ggatttgcaagccaaaccctaagttttggacttaatgcaaaatggacctcattgagttct
atctaagtctgaatttcagtgttatggctcaactttggggctttgtaactttcaaatata
gggtttttgccctaggtcaccacatcaaaattgtagaccaatcataggagaacaactttg
cttaagagtgtaagcatgttgttaagaaaaatttggagataatcaagcctaaagttggct
gtcaggctgttagtctgaaattcagaacagtgtaatgccaactttgagctgaattcaacc
atgatccagtgaaatggttaatctatagcagaattgtagctggtttgtagctctacaact
ttgctgcagagttggtagttgccataaaaattgagagaaaatggcttcaacttgctctgt
caggcgtctgatgggctcgccatggtacagtaccaactggatcagatcgccagcgcgtac
ctcaccgccgatgaccttcgccgtgattcgcgccgccgccgtcgattcggccggttggat
aactcgcgggtaaagatctcgccgccggtgagctggagccactccggtgacccaccgtct
ccccccctgctttgcgccgggatagctcgccgcgaccgccgcctcccggccgtgcgccgc
gtggctcaacctttccaccgcgtcgccgtgactcccttggcctcccatgatcgccgggag
attgccacggcgtggccacgaattcacgcgccaggttcttcctcatctccggccgccgcc
tctcgccaaattcacggccaccgcccgcctataaattgagcccgcggcagctccgcaggt
catcacgcaccagccacccaaatcgccccaatcgttcaccagagcgccgaatttcatttc
ccccaaatcgttctccgccaccgtgaaacacctcaccgcggccagcccaattcaggtcag
ttcatcccctctcttccttgtttagcattcttattctctgtgatgctcgccgacccatca
attgaactaggagccaccaatcgccgggaacacgatcatctgccgcatgctcacggtcac
cgtggccagagctcatagttgatcattgtgcaattaagttgggggaaatgctcggggtgg
ctccgatttggtgtcgccgctcgggagcgccggtcttgccccaatcggccggtctagggc
tcgccggagctcggccgcgcgtgaacgccgtcggggacctcgcctgcgaagaaatagaaa
ctggagggccttttgtaaatgtcagtgactcaaaaatagtaaagaacctgtttccagtta
gccaaaaccccgagggcctttgtgcaaagccgccagcgcgggcgcgcgcgcgggcgcttt
tccccctgggctgggccgctgggctgaaatcagcccatactgttcaattttcctttttct
ttttcagcagagctttagaaattgtagaaaattgtagaaaaatgctaaaattgtgaaacc
aattttcctaggcttcttattttccctagaatttaataaaaatagttttgtgatttttag
tggaaataagaaattttagggtatttaaagtagttaaaagtattagttatggatttttag
aaaataattggtaagtccaaaaatgcccaaactttttatatgagttttaacaatatttag
aagccttgggtagagtttgaattgatttggaccttgtttgataactagaacccaaaacca
ccccccctgccctatgaactcctttaccgactccggaaaccctaagttctcggagttccg
tgaaggaaagttgtattcaagacttagataataagtttatattatctttgcatcctcatg
agcatcccatggcatccattcttatacatatgtatggttatgattagaacgcgaagaaga
gatagaagtcaccgaagagaagacaccaccaccttcggattctcaggccgggaattgttt
ctacttcgatatttgtggatccgagcctgactcacctgtaaacgaaggcaagccccggtg
catttgccacctcccttgatgtttttaaaatctttctcacttgcttgctgcattaggtga
taggagttgattgataaaacaattcctgcattaccttccttgaatttgattaccttcctt
gatcacctgtttttacaaaaaggtttttctatgcttagcttgctttagaaaaacaaaagg
ttttgtttttacaaaagatgatgtggcaaaagtgggtgggatgttttcaaaataaaactt
gatggtggatccatcatggccgtgatggattcaacatcggaaaagatgtacctctgccag
gtaccaagctttggggttgaaatgattaagctgagaccgggcgggtgacttgcacgagaa
gagagtctcggtgtagtgtctccgtctgagtcgattaaggaccgtgtcgatgtaggcttg
atgaccgaggaccctttaactggtcacatgcctcgtcatgggtaagccttgcctcgggca
gactaaggccagaataagataacacgaaatgggcgtggagcggtggcgagagtagcgtgt
accctccgtggcaagaggctggacggtggtgtatctgtgctctcggtttgcgtgaacctg
atctggtcttaagaaccccggtggcgggttgacatatgcaagggttaagtgctacatatg
tcgtgtgattggagatcctcagctgagtataatcgattcggatcgccgtaccttcgcggt
tatgaagacttggtcactgacctacacgtagcattccactaaagatgatgggtttttgtt
aagaaattggctagtgcaggaccagtgattgaactagggtagaaagaactctagttgcag
gtaattttacttaacttgacaaataaaattggatttttaaggatccactttagtaagcat
ttctgcaaaacagagtctttgattattgaaaagccttaccttgactcccatataaccagc
atacccttgagagtcttttctttagtcgggtaagacttgctgagtaattccatactcagg
gtttatcccttcgttgtttttaggtgaggaagtagcagacttttgttgcttctgtgccaa
ggtggttccaaaagaagaaaaacaagactgaagtgcgggaggacttggtcctccacttag
gatcttttgcttaaaacttatcgggaggagtttttgcctcccttggtttgtataatatta
ctactctgcactcgcttttagttctggtctgtaataaaataacttaagcttgctttttaa
ataaatgtaagttatgtaatcgcttccgcatttctttatctccgatgttctgtaatgtct
gcaagacgggtgaaacgttcctggtaaggtaaggaaagataccgaacttgtcaagtgatt
caggggcacctacagggttgtctgatgtctgttggacaaggacaactgtaggtgggccta
attacttgggaggttccgtcacagctggtatcggagcgtagcccttctttgcagatatta
tgaggcatcttcaaaaggattttcaaaagtcttacctagaaactcttttctcttcttacc
taagtattctgaagagtctatcttaaagaccagataggaagagtgcaatgtatagaaggt
tgaatcgactaaggttgattctgtaattatacatgcatcatgctaagaattatactaata
acattttcccccttagaaagatgccgccacgcacaaggctaacggcacgcaagtctactg
gaccaattggtgtgcctcggcatcaactggcccccgacatgaaagcagcagcagtggaag
taatgaccccataggagatcttgaagctcgagtgagtcgacttcaagcagcgctgcaaca
caggaccgatgcttgggtcgcagacggagatagaatcaatgaactaagaagggacatccg
cacctgcaggatcagctcgctgatcgagacttagcacttgactgggcagtacagtctcgt
ttgctagcatgtgctaaggaagcaagggctcaggcccgagttaaagaacttagctcgact
gttgataacctgcaggtttattgcaatacgttgcatgaggaagtccatgtactatactcg
caattacaccctagtgagcctgcacaccctgctgaggcggaagccggaccctctcacgtt
gcgggacgcgcgctgggtggggagttagacctttttgagccccctccttctttgaggttg
gttgatgtctggactcccacacctgacgatgaggccgccaagagtaatgggaagcaggaa
taatggtgtaatagaagtagagtagtgtagtattgtaggttgtactgttgtataataggt
tgaacttttgtataatgggtaatgtatcctgttatgtaatatcgagtctgtatcattact
ttttatagtaatgtaaaatggaaggttttctttggcatattatgtttatttcaaatgttt
ttgccacagatgccgaccaggactcgaggacaggatgcagcaggaacttctgggggaagg
gatgttaccccaaatccacctccgttcctcccacattggccgaggcgattgccgccttgg
tgaatgccaccgcgacaatacccgctttcttagggaaatggcgggtcaacagcattccag
cagcaggcaggaaggggttatcagcaaggcccccgtgaaaccacttatctggatttctcg
aaacccgtccaccctattcgtcaaagctgaagacccgctagaagcgatgagtggatacgg
gttattgagcaaaagtttggtcttctcgttgttcagagacgcagaagccgttattcgcag
cacaacaactcgtggcctgccagtacttggtggggaaattttgtggctattcaacctgcc
aaccatcaagtcacctgggaagagtttaaagcagccttccgtgagcactacatacccgaa
ggagtgctgcatatgaaacaagaagaatttatgaagctaaaacaaggaggagataccgtt
aatcagtatctcaacaagttcaatcacctgtcgcagtatgccatcgatcaggtgaatact
gatttaaagaagaagaactgttttatgagaggtctaaatgatcggctgcagagaaaaatg
gccacatgcatagatctcacgtatggaaaggctgtcagcacagccttatctgttgaagca
aaatatgcaagttctggaaagaacaagggatttggtggtgagaggcctaatcagggccag
gcgaagaggcaacggtttgtgatccggccttcaaaccaaaatcgcctttttctcgtccac
cctcattccctttcaagcagccaatcattattcgccccaacaatgcccccactaccccaa
atcagccgggtgccccaggcactcgattccctgccttgcccagttcttcaactgggtgtt
ttaattgcggcaagtctggacatttcatcaaagactgcccatatcctaagcaaaatcaat
caaatgctcagcaaggatctgggaaatcagctcagcccaagggaaatgctatggggaaaa
atacaaagaagacggggcgtgtatattatactcaagtggccactacaccggaaggagagc
cggtgatgatgggtacgtttcccgtggccagtcaccctgcaattattctttttgattctg
gtgcttcgcatacattcattagcaagaaatttgtggagcaacatcacattgcatgccatg
aatcaaaagagggatttaaaattcattcacctgggggacacatttttactagagaagtgg
cctatgaagtgccagtaacaatggccggacggaactttcctgctaacatgattgttctga
aaggccaggatatagatgtaattttgggtatgaattggttaacccaacacaaggcaattc
tcaacactgaactcagaaccgtcaggttgagctataatcaagaagagattcttttgctct
ccccgtaaccaatccagccaaagcttctggtagagttatgaagccattgtaccggagatc
aagaacattccggtagtatgtgagtttccagatgtatttccggaagatttgcctggactg
ccccctgaaagagatgtagaatttgtaattgagctaaagcccggtacggctcccatctcc
cgaagatcgtaccgtatgccccctaatgagttggcggaattgaagattcaattacaagat
ctactgaataagggattcatccggccaagctcgtccccatggggttgtcccgccattttt
gttaagaagaaggatcaaaccttgcgaatgtgcgtggattatcgacccctgaatgaggtc
accatcaagaataagtaccctcttccaaggatcgacatcttatttgatcaactgactggg
gcgagggtattttccaaaattgatctcaggtcgggctatcatcaaatccgtattcggccc
gaggatataccgaagaccgcgtttactacgcggtatggattgtttgaatacctggtaatg
tctttcgggctcacaaatgctcctgcccacttcactatttgatgaactcggtgttcatgc
ccgagttggacaagttcgtggtggtcttcatcgacgatatcttgatatattccaagaatg
aagaggaccatgctcagcatttacggattgtattgacgcgcctgagggaacatcagctat
atgccaagttcagcaagtgcgcgttctggctggaggaaattcaatttttggggcacgtgt
tatctgctaaaggaattgcggtagatcctagcaaggtcaaagatattctggagtggaaac
ccccaaccactgttcaccaagtccggagttttcttggactagctggatattatcgcagat
tcataccagatttttctaagcttgtgaagccaatcacaagtttattgaagaatgacatta
agttcaattggtcttctaagtgtaatgaagcctttgagcaattgaagacattattaacca
ctgctccggtattggctcaaccggacatcactaagccttttgatgtatattgtgatgcat
ctggcagtgggctcggctgtgtactaatgcaagagggccgagtaattgcgtatgcttcaa
ggcagttgcgccgacatgaggagcattatccaactcatgatctggagctagctgctgtgg
ttcatgccctaaagatttggcgtcactatctgctgggaaatatctgtcacatatatacag
atcataaaagtttgaagtacatcttcacccagtcagaattaaatatgaggcaaagacgat
ggcttgagcttattaaggactatgaactggagatccattatcacccaggcaaagccaatg
tggtggcagatgcactgagtcgtaaggcttcctgccactgtcttatggtgaagacctctg
acaacactttatgtcaagagatggaaaagctaaacctggggatgatccaacaagggactc
taaatcagctaaagcttgagtcaatcattttgcaaaggataattgatgctcaaaaggata
atctgggtatgaagcacatacgagagaagataagggctggaacagccaaatgtttcaaag
aagacgatcaaggtgtgatatggtttaaaaaccgcatagtagtgccaaagaacgaagaac
tccgccagcaaattcttgatgaagcacatcttagtcgctattctattcatcccggaagca
ctaagatgtatcaagacttaaagcaacattactggtggacaaagatgaagattgaaattg
cacgctatgtggctaagtgtgacacttgcagacgtgtcaaggccatacacatgaaaactg
ctggtccattacaatctttgccaatcccaacatggaaatgggaagacatagtatggactt
tattgtgggattgcccaggaccgcaaaagggtatgactctatttgggttattattgatcg
acttacaaagattgcccactttctccggtcaaggcaaattatccggtcattacctatgcg
gaattgtacattgcccgtattctcagtttgcatggtgttccaaagaccatagtgtcggat
cgtggacctcaatttgtatccaagttttgggaagaacttcataaatccctgggtactaag
ttgctccacagttcggcctatcatcctcaaaccagtggacagactgagagagtgaaccaa
atacttgaagatatgctgcgggcatgtgttctggacttctcacaaaaatgggatgaatgt
ttgcctttggcggagttttcatataataatagctatcaagaaagtatcaagatggcaccc
tttgaagctttatatggacgacgatgtcgtactccgctaaattggtctgaacctggagaa
aggtacttctttaggcctgatatggtgaaagaggccgaggaaaaggttcagaaaattatt
cataatatgaagaaagcacaagctcgtcagaagagttatgcagacaaacggcgaatgccc
ttatatttccttgaaggagactatgtctacctgaaggtttcaccaatgaagggagtatcg
cgtttcggggttaaaggaaagcttgcacccaggtacattggtccattccttatacttgag
caatgtggaccagtggcataccgactccagctccccgaaacattgtctgctgtgcataat
gtgttccacgtgtcacaattgaagaagtgtcttcgggttcccgatcgaaccgttgaagtg
acagatgttgtccttgaaccagacttaacatactcggaacatcctattcgagttctggat
caaaaggacagggttacccgaagaaaaactctcaagttctacaagatacagtggaaccag
cattctgaagatgaggctacatgggaaactcaagactttttagataagaatttcccaggc
tttttagcctcatgtaaattgtaaagcctgtatagctgttgtaataaagaagtgaccccc
acatcacccctgccttgtaccaaaaataaggaaataaaaatgtgacgcgtttccttttcc
attacttaccctaggacttttaatctcgggacgagattcttttatggggggaaggatgta
acacccctggtgttactgtaactaaaacttgagcatggcatcataagcattggcattgca
tatgtttgacacacctagagtgcattcactaggcaaaaatttcaaacaagttgtattgtt
ttaatgttttgcaaatagaaccctggatagggaacttaaccctaaatagggattaaaggg
gtaaaacttaacccaagttgagaaaacctaaaggctttagggtaatagtcataaaatgtc
cccaagaataaacttgaatcacatttatacccctgggataccagaaaccctaattggaac
cctggaaaaccctaaaaccaaaccctaggggcttatgtgcaaaattagtccacttttgga
ctaaagtgcaaaaaccaagttaaataagtatcttaagtcatttggttcacaaatatgtgg
atttgcaagccaaaccctaagttttggacttaatgcaaaatggacctcatttgagttcta
tctaagtctgaaattcagtgttattggctcaactttggggctttgtaactttcaaagtat
agggtttttgccctaggtcaccacatcaaaattgtagaccaatcataggagaacaacttt
gcttaagagtgtaagccaagttgttaagaaaaatttggagataatcaagcctaaagttgg
gctgtcaggctgttagtctgaaattcagattacagtgtaatgacaactttgagcatgaat
tcaaccatgatccagtgtcatatggttaattctatagcaaaattgtagctggtttgtagc
tctacaactttgctgcagagttggtagttgccataaaaattgagagaaaatgggcttcaa
cttgctctgtcaggcgtctgaagggctcgccatggtacagtaccaactggatcagatcgc
cagcgcgtacctcaccgccgatgaccttcgccgtgattcgcgccgccgccgttggattcg
gccggtggatagcgtcgcgggtaaagatctcgccgccggtgagctggagccactccggtg
acccaccgttcccccccgctcttgcggctgaggatagctcgccgcgaccgccgcctcccg
gccgtgcgccgcgtggctcaacctttccaccgcgtcgccgtgactccctacggcttccat
catcgccgggagttgccacggcgttggccacgaattcacgcgccagtgttcttcctcatc
tccggccgccgcctctcgccaaattcacggccaccgcccgcctataaattgagcccgcgg
cagctcgcaggtcatcacgcaccagccacccaatcgccccaatcgttcaccagagcgccg
aatttcatttcccccaaatcgtctccgccaccgtgaaacacctcaccgcggccagccctc
aggtcagttcatcctctcttccttgtttagcattcttatctcgtgatgctcccgaccctc
aattgaactagccccaatcgccgggaacacgaatctgccgcatgctccggtcaccgtggc
cagagctcctagttatcattgtgcaattaagttgggggaaatgtcggtgctcgatttggt
gtcgccgctgagcccggtctgccccaatcggccggttaggctcgccggagctcggccgcg
cgtgaacgccgtcgggga
>ltr-1_family-199_s_2_s_2_s_2#CLASSI/LTR/GYPSY
tgtaacacccctggtgttactataactaaaacttgagcatggcatcataagcattggcat
tgcatatgtttgacacacctagagtgcattcactaggcaaaaatttcaaacaagttgtat
tgttttaatgttttgcaaatagaaccctggttaaggaacttaaccctaaatagggattaa
aggggtaaaacttaacccaagttgagaaaacctaaagctttagggtaaaagtcataaaat
gaccccaagaataaacttgaatcacttttatacccctgggataccagaaaccctaattgg
aaccctggaaaaccctaaaaccaaaccctaggggcttatgtgcaaaattagtccactttt
ggactaaagtgcaaaaaccaagcaaataagtatcttaagtcatttggttcacaaatatgt
ggacttgaaagccaaaccctaagttttggacttaaatgcaaaatggacctcatttgagtt
ctattctaagtctgaaattcagtgttatggctcaactttggggctttgtaactttcaaag
tatagggtttttgccctaggtcaccacatcaaagttgtagaccaattataggagaacaac
tttgcttaagagtgtaagccttgttgttatgaaaaatttggagataatcagcctaaagtt
ggactgtcaggctgttaagtctgaaattcagactaacagtgactgacatcaacttcaagc
tcgatttcaagcatgatccagtgccatttgtgtaaaccctatagcaaagttgtagctggt
ttatagctctacaactttgctgcagagtttggatgtgttgccatgaaaattgagagaaaa
ttggcctcaacttgctctgtcaggcgctgatgggatcgccatggtacagtgccgtctgga
tcagatcgcccgtggctcaccgccggtggccgccccgccgagattcgtcgccgtcgtcgt
gattcgtgctcggggtatggataagctcgccgggtaaagatcttcgccgccggtgagctg
gaatcactccggtgaccccccgtgctctcccccctccttgcggctggggatagctcgccg
gcgaccgccgcctcccggccgtgcgccgcgtggctcagcctttccaccgcatcgccgtga
ctccctctggcctcccatcgtcgccggagtgactgccacgcgttggacacgtattcacgg
cgcccaggcttcttcctcacctccggccgccggcgcttctcgccaaattagggccaccgc
tccgcgcctataaattgagcccccgctagctgcgccatgtaatcagagctaagcacccac
tatcacccccaatcgtccaccagcgcgccgaattttgatttcccccaaatcggttttccg
ccaccgtaaaacacctcaccgtggccagcccaactcaggtcagttcacgcccttttcttc
cttgtttgagcattcttatgctctgtgatgctcccgacccattaattgaactagaccgcc
accatcgccgggaacacgatcatcttgccgcatgctcacggtcaccgtggccagagctcc
tagttcaccattgtgcaattaagttaggggaaatgctcaggggctcgaatttggtgtcgc
cgctcgggagcgccggtcattgccccaatcggccggttagtgctcgccggagctcggccg
tgcgtgaacgccgtcggggacttgatgtgaagagatagaaaccggagggcctttttgtaa
atgtcagtgactcagtaaatagtaaacgaacctgtttccagttagcaaaaccccgagggc
ctctgtgcaaagtcgccacgcgcgcgcgggcgcgcgcgcgtttccctcgggctgggccgc
ctgggctggaatcggcccagtactgttcatctttttctttttctttttcagcagaacttt
aaaaattgtagaaaaatgtagaaaaatgctaaaattgtgaaactaattttcctaggtttg
ttattttccatagtatttaataaaaataagtttgtgatttttagtggaagtaagaaattt
tagggtatttaaagtagttaaaagtattggttatggatttttagaaaataattgataagt
ccaaaaatgcccaaaatttttatatgagttttatacaatatttagaagccttgggtagag
tttgaattgatttggaccttgtttgatcaccaaaccccaaaacaccccccccctgcccta
tgaactcctttaccgactccggaaaccctaagttcccggaactccgtgaaggaaagttgt
attcaagacataaataataagtttatgttatctttgcatcctcatgagcatcccatggca
tccattcttatacatatgtatggttatgattagaacgtgaagaagagatagaagtcactg
aagagcaagtaccaccacctttggacactcaggccgggaatagtttctacttcgacattt
gtggatccgagcctgaatcacctgtaaacgaaggcaagccccggtgcatttgccacctcc
cttgatgtttttaaaatctttctcacttgcttgctgcattaggtgataggagttgattga
taaaacaattcctgcattaccttccttgaatttgattaccttccttgaaatcctgttttt
acaaaaaggttttactatgcttagcattgctttagaaaaacaaaaggttttgtttttaca
aaatatgtgtggcaaaagtgggtgggatgttttcgaaaataaaacttgatggtggatcca
tcatggcctgatggattcaacatcggaaaagatgtacctctgccaggtaccaagttttgg
gtttgaaatgattaagctgagaccgggcgggtgacttgcacgagaagagagtctcggtgt
agtgtctccgtctgagtcgattaaggaccgtctcgatgtaggcttgctgatcgaggaccc
tttaactggtcacatgcctcgtcatgggtaagccttgcctcgggcagactaaggccggaa
taagataacacgaaatgggcgtggagcggtggcgagagtagcgtgtaccctccgtggcaa
gaggctggacggtggtgtatctgtgctctcggtttgcgtgaacctgatccggtcttaaga
accccggtggcgggttgacatatgcaagggttaagtgctacatatgtcgtgtgattggag
atcctcagctgagtataatcgattcggatcgccgtaccttcgcggttatgaagacttggt
cactgacctacacgtagcattccactaaagatgatgggtttttgttaagaaattggctag
tgcaggaccagtgattgaactagggtagaaagaactctagtgcaggtaattttacttaac
ttgacaaataaaactggatttttaaggatccactttagtaagcatttctgcaaaacagag
tctttgaatattgaaaagccttaccttgactcccatataaccagcatacccttgagagtc
ttttctttagtcgggtaagacttgctgagtaattccatactcagggtttatcccttcgtt
gtttttaggtgaggaagtagcagacttttgctgcttctgtgccaaggtggttccaaaaga
agaaaatcaagactgaagtgcgggaggactcggtcctccacttaggatcttttgcttata
gcttatcgggaggagtttgtgcctcccctggtttgtataatattactactctgcactcac
ttttagtctggtctgtaataaaataactcaagcttgcttttgaaataaatgtaagtttat
gtaattcgcttccgcatttctttatctccgatgttctgtaatgtctgcaagacgggtgag
acgttcctggtaaggtaaggaaagataccgaacttgtcaagtagttcaggggcacctaca
gggttgtctgatgtctgttggacaaggacaactgtaggtgggcctaattacttgggaggt
tccgtcacagctggtatcggagcgtagcccttcttggcagatattatgaggcatcttcaa
aaggattttcaaaagtcttacctaaaaattcttttctcttcttacctaagtattctgaag
agtctatcttaaagaccagataggaagagtgcaacgtatagaaggttgaatcgactaagg
ttgattctgtaattatacatgcatcatgctaagaattatactaataacattttccccctt
agaaaagatgccgccacgtaccaggctaacggcacgcaagtcacgggaccaattggggtg
cctcggcatcaattggctccccgacatgaaagcagcagcagtggaagtaacgaccccatc
ggagaccttgaagctcgtgtgagtcgacttcaagcagcactgcaacataggactgatgct
tgggtcgcgacggtgatagaatcaatgaactaagaagggacatccgacacctgcaggatc
aactcgctgatcgagacttagcacttgactgggccgtacagtctcgtttgctaatgtgtg
ctaaggaagcaagggctcaggcccgagttaaagaacttagctcgactgttgataacctgc
aggtttactgcaatacgttgcacgaggaagtccatgtactatactcacaactacacccaa
gtgagcctgcacaacctgctgaggcggaagccggaccatctcacgttgcgggacgtgcgc
tgggtggggagttagacctttttgagccccctccttctttgaggttggttgatgtctgga
ctcccacacctgacgatgaggccgccaagagtaatggcaagcaggaataatggtgtaata
gaagtagagtagtgtatgtagggtattgtagggtgtactgttgtattggttaataggttg
aacttttgtataatgggtaatgtatcctgttatgtaatatcgagtctgtatcattacttt
ttatagtaatgtaaaatggaaggttttctttggcatattatgtttacttcaaatgttttt
gccacagatgccgaccaggactcgaggacaggatgcagcaggaacttctgggggacggga
tgttaccccaaacccacctccgttcctcccacgttagccgaggcgattgccgccttggtg
aatgccaccgccgacaatacccgcttccttagggaaatggcgggtcagcaacagttccag
cagcaagcaggaagaggttatcaacaaggtccccgtgagaccacttatctggatttctct
gaaactcgtccacctctattcgtcaaagcagaagatccgctagaagccgacgaatggata
cgggttattgagcaaaagtttggtcttctcgctgttcagagacgcagaagccgttgtttg
cagcacaacaactccgtggtcctgccagtacctggtggggaaattttgtggctattcaac
ctgacaaccatcaagtcacctgggagagtttaaagcagccttccgtgaacactacatccc
cgaaggagtgctgcatatgaaacaagaggagtttatgaagttaaaacaaggggagatacc
gtcaatcaatatctcaacaagttcaatcacctgtcgcagtatgcaatcgatcaggtgaat
acggatttgaagaagaagaactgttttatgaggggactgaatgatcggctgcagagaaaa
atggccacatgcatagatctcacgtatggaaaggctgtcagcacagccttatctgttgaa
gccaaatatgcaaattctggaaagaataagggattcggtggtgagaggcctaatcagggc
caggcgaagaagcaacggtttgtgatccgaccttcaaaccaaaatcgcactttttctcgt
ccaccttcatttcccttcaagcagcctatcattatccgccccaacaatgcccccactacc
ccaaatcagccgggtgccccaggcactcgattccctgccttgcctagttcttcaactggg
tgttttaattgtggcaagtctggacatttcatcaaagattgcccatatcctaggcaaaat
caatctaatgctcagcaaggatctgggaaatcagctcagcccaagggaaatgcttgggga
agaataccaagaagacggggcgtgtatattatactcaagtggctactacaccggaaggag
agccggtgatgatgggtacgtttcccgtggccagtcacccagcaattattctttttgatt
ctggtgcttcacatacattcattagcaagaaatttgtggagcaacatcatattgcatacc
atgaatcaaaggagggatttaaaattcattcacctgggggacacatttatactagagaag
tggcctatggagtgccagtaacaatggccggacggaactttcctgctaacatgattgttc
tgaaaggccaggatatagatgtaattttgggtatgaattggttaacccaacacaaggcaa
ttctcaacactgaactcagaaccgtcaggttgagctataaccaagaagagattcttttga
ctctccccgcaaccaatccagccaaagcttctggtagagtctatgaagccattgtaccgg
agatcaagaacattccggtagtatgtgagtttccagatgtatttccggaagatttgcctg
gactgccccctgaaagagatgtagaattcgtaattgagctaaagcccggtacggctccca
tctcccgaagatcgtaccgtatgccccctaatgagttggcggaattgaagattcaattac
aagatctactgaataagggattcatccggccaagctcgtccccatggggttgtcccgcca
tttttgttaagaagaaggatcaaaccttgcgaatgtgcgtggattatcgacccctgaatg
aggtcaccatcaagaataagtaccctcttccaaggatcgacatcttatttgatcaactga
ctggggcgagggtattttccaaaattgatctcaggtcgggctatcatcaaatccgtattc
ggcccgaggatataccgaagaccgcgtttactacgcggtatggattgtttgaatacttgg
taatgtctttcgggctcacaaatgctcctgcccatttcacttatttgatgaactcggtgt
tcatgcccgagttggacaagttcgtggtagtcttcatcgacgatatcttgatatattcta
agaatgaagaggaccatgctcagcatttacggattgtattgacgcgcctcagggaacatc
agctatatgccaagttcagcaagtgcgcgttctggctggaagaaattcaatttttggggc
acgtgttatcagctaaaggaattgcggtagatcctagcaaggtcaaagatattctggagt
ggaaacccccaacaactgttcaccaagtccggagttttcttggactagctgggtattatc
gcagattcataccagatttttctaagcttgtgaagccaatcacaagtttgttgaagaatg
acattaagttcaattggtcttctaagtgtaatgaagcctttgagcaactgaagacactat
tgaccactgctccggtattggctcaaccggacatcactaaaccttttgatgtatattgtg
atgcatctggcagtgggctcggctgtgtactgatgcaagagggccgagtaattgcgtatg
cttcaaggcagttgcgccgacatgaggagcattatccaactcatgatctggagctagctg
ctgtggttcatgccctaaagatttggcgtcactatctgctgggaaatatctgtcacatat
atacagatcataaaagtttgaagtacatcttcacccagtcagagttaaatatgaggcaaa
gacgatggcttgagctcattaaagactatgaactggagatccattatcacccaggcaagg
ccaatgtggtggcagatgcattgagtcgtaagacttcctgccactgtcttatggcgaaga
cctccgagaacactttgtgtcaagaaatggaaaagctaaacctggggatcatccaacaag
ggactctaaatcagttaaagcttgagtcaatcattttgcaaaggataattgatgctcaaa
aggataatctgggtatgaagcacatacgagagaagataagggctggaacagccaaatgtt
tcaaagaagacgatcaaggtgtgatatggtttaaaaaccgcatagtagtgccaaagaacg
aagagctccgccagcaaattcttgatgaagcacatcttagtcgctattctattcatcccg
gaagcactaagatgtatcaagacttaaagcaacattactggtggacaaagatgaagattg
aaattgcacgctatgtggctaagtgtgacacctgcagacgtgtcaaggccatacacatga
aaactgctggtccattacaatctttgccaatcccaacatggaaatgggaagacatcagta
tggacttcattgtgggattgcccaggaccgcaaaagggtatgactctatctgggttatta
ttgatcgacttacaaagattgctcactttctgccggtcaagacaaattacccggttattg
tctatgcggagttgtacattgcccgtattctcagtttgcatggtgttccaaagaccatag
tgtcggatcgtggacctcaatttgtatccaaattttgggaagaacttcataaatccctgg
gtactaagttgctccacagttcggcctatcatcctcaaaccagtggacagactgagagag
tgaaccaaatacttgaagatatgctgcgggcatgtgtcctggacttctcaccaaaatggg
atgaatgtttgcctttggcggagttttcatataataatagctatcaagaaagtatcaaga
tggcaccctttgaagctttatatggacgacggtgtcgactccgctaaattggtctgaacc
tggagaaagatacttctttaggcctgatatggtgaaagaggccgaagaaaaggttcagaa
aattattcataatatgaagaaagcacaagctcgtcagaagagttatgcagacaaacggcg
aatgcccttatatttccttgaaggagactatgtctacctgaaggtctcaccaatgaaggg
gtatcgcgtttcggggttaaaggaaaacttgcaccacggtatattggtccttttcttatt
ctggaaagatatgggccagtggcgtatcgacttcagctccccgaaacattgtctgctgtg
cataatgtgttccacgtgtcacaattgaagaagtgtcttcgggttcctgatcgaaccgtt
gaagtgactgatgttgtcctggaaccagatttaacatactcggaacatcctattcgagtt
ctggatcaaaaggacagggttacccgaagaaagactctcaagttctacaagatacagtgg
aaccagcattcggaagatgaggctacatgggaaacccaagactttttagataagaatttc
ccaggctttctagcctcatgtaaattgtaaagtctgtatagctgttgtaataaagaagta
acccccacatcacccctgccttgtaccaaaaataaggaaataaaaatgtgatgcgtttcc
ttttccattacttaccctaggacttttaatctcgggacgagattcttttatggggggaag
gatgtaacacccctggtgttactataactaaaacttgagcatggcatcataagcattggc
attgcatatgtttgacacacctagagtgcattcactaggcaaaaatttcaaacaagttgt
attgttttaatgttttgcaaatagaaccctggttaaggaacttaaccctaaatagggatt
aaaggggtaaaacttaacccaagttgagaaaacctaaaactttagggtaaaagtcataaa
atgaccctaagaataaacttgaatcacttttatacccctgggataccagaaaccctaatt
ggaaccctggaaaaccctaaaaccaaaccctaggggcttatgtgcaaaattagtccactt
ttggactaaagtgcaaaaaccaagcaaataagtatcttaagtcatttggttcacaaatat
gtggacttgaaagccaaaccctaagttttggacttaaatgcaaaatggacctcatttgag
ttctattctaagtctgaaattcagtgttatggctcaactttggggctttgtaactttcaa
agtatagggtttttgccctaggtcaccacatcaaagttgtagaccaattataggagaaca
actttgcttaagagtgcaagccttgttgttatgaaaaatttggagataatcagcctaaag
ttggactgtcaggctgttagtctgaaaattcagactaacagtgaactgacatcaacttca
agctcgatttcaagcatgatccagtgctcatttgtgtaaccctatagcaaagttgtagct
ggtttatagctctacaactttgctgcagagattggatgtgttgccatgaaaattgagaga
aaattggcctaacttgctctgtcaggcgcactgatgggatcgccatggtacagtgcgatc
agactgcagagaaactctcaccgccggtggccgccccgcggattgtcgccgtcgccgtga
ttcgtgctcggggtatggataagttgccgggtaaagatcttcaccgccggtgagctggaa
tcactccggtgacccccctctttccctcctttcggctggcgaagctcgccggcgaccgcc
gcctcccggccgtgcgccgcgtggctcagcctttccaccgcatcgccgtgactccctctg
gcctcccatcgtcgccggagtgactgccacgcgttggacacgtattcacggcgcccaggc
ttcttcctcacctccggccgccgcgctctcgccaaattaggccaccgctccggcctataa
attgagcccccgctagctgcgcagtaatcagaactcacaccctatcaccccaatcgtcac
cagcggccgaatttcatttcccccaaatcgttccgccaccgtaaacaacctcaccgcggc
cagcccctcaggtcagcagcctctcttcttgtttagcattctacctgatgctcccgacct
aattgaactaccccatcgccgggaacacgaatctgccgctctccggcccgtggccagagc
tagacattgtgaattaagttaggggaa
>ltr-1_family-203#CLASSI/LTR/GYPSY
tgtgacaccccagtgtcacctagggtttctctcaaatgccaaaccaagaaccattatttt
atgtgaaccaaagtaagcatgagcatcaaaataacttaagtaataaagaattcaccaagt
atatacttaaaagtgtcatgatcaaaacaattgagtcttttaaaagataagaatgtgcaa
ccctaattaaaaaccctaagtaagccccatgaacaaaattcaagaaaataagaaaaaggg
aatgaaaagtttaaaattttgacttgagccaattatataagttaaagtatatttattaag
caacaagaaagattgagaaggcttagccaaaataactcaaataaatccccaaatcagccc
ttgatctatgaacccttggagaaattcagatttctgaatttctgaatttcagacctcttc
ccaaagatcatctgcgttctctgcttttcgaaactcaaagccagaagatccaaatatcaa
agttgtgccaaattcccttgaacacatcctggaaaagtttgaactcaaaccaaattcatt
tgacacggttttggcgcagcttaacctcgggaccaggcattctgacactggcaccttggt
gacgctacaactccctgtccctagcctaaaaccgcgcgacgtccatacacaaaagacaaa
gcttggtctggtgaacaaatcccttgcagcgatcttgcccaaattcgcgaagatttgctc
ccaatcggcgcttgaacaggggcagaggcaacgggaacacgtgttcgaccgtggctgaca
cccctggttcacgcccgttcgcgcaccgcgcctcccagtgcacgcccgcgcgcactcgcc
ggtccacgaccgcccgtgcaccgcgccgtgcctataaagccttcccaggcgcgccccact
tcgccccgcactcaccctcaccggccagccactttcccttagctccggcgagctcaattc
cgcccgccattgccgccagagcttcggccaccgtggccagcccactccagccatcctctg
ggcaagccagtgcttcggctagctccgccagtagcccgtgaagcttgccaagccctcgga
cccggccggacttcaccggaggcccgagatcgacctcaccggacttcggtcttccgccgc
cgcgcgtggaccgagctatccagtgagtctccgcccaattccttgcgctcatatcttctc
tggcatcccgtggacctccctgacccatttgattgaactatctcgccgtgaccaggccgg
tctcctcgccgccgacgagcatccccgcctgcgcgcgtggaccgaccgactccggccatc
tccgacggcgttccgcacaccgttgtgatccccgagacctccccttcgtcctcgaccact
tcaccggagcaatctcgccgccggtaagcccctccgcccttttctccgccgcggctactg
tttaaggtagaagaaggacctcgggttaggatttgtagaacccgaggggttttctgtaat
gtcagtgactcatgtgaatagtaacctaaggactgattcgcgaagaaaacttagaaaacc
gccagggaccccagtgcaaagtggatttccatttaatcaattctgttattctttttaaaa
tgaccagagaacttagaaaatccataacttgatgaaatcttaataaaaagttgtcaaacc
aattttgctagctcctgaatattatgatctatcatttaaaaatagtaaaccctatgcttt
ctgttctaaattttagagtttaaaattaaaaacagaaacccactaaaccttgtttaatta
aggaaaattagtttttcttctgtgctgagcttaagaaaatttgtagatgtttaaacctca
tttagacactgtttaaaaatagtaggaaccccagcattggaaaatatgatgtagttattc
atttaaagctattttgcccaaaacttagagaaaatcagaaaggcattagaaattaatgaa
cagtgattaaattatttttcctagtttacttatgtaacagagaacctaggaaaaatacag
agaccattaatttggaccagttttaaattaaaatgatttatttagccttatatagactga
aaatcaattattagagttgcaaaactataaccaaaatgattaataaaaatccagtggact
tataaccaccagagccccactacaaaaatacagagcacctcagcccaactttttaagtaa
ggaaaataaatacaaagtgataataaggcattttccaaataaatcatgaacaacccctaa
taatgtgataatgggcaaccaaaaattagctaagtccatgatgagataaaccaccagaga
aaaatgcaaacccatgaaaaagaagcaaactcatacctattgctaatgatttatgagaaa
ggccacttaattcaaataatgcaaaccaccccttcccttaagcaaaaagaagccaaactt
cagaatgattgctcttgcacaaaataataactaagaaaaataagaactctgttgtttgat
gtttttcaaatatagtggtagtagaaagcacccatttggctagaaacttgagaaaaccat
agaaaaataattaaaaggtattaatgactagaaatttgtatcaagtcatgttataacacc
taaaagccagcaaaaataagttttagagaattacccactgttaaataatagttgtagttc
aaagcaccccttctgccctagaatttaataattttgtccagagaaaactattcactttct
gatccccaaattttgagacagagaaacatacaccagtaacaagccactgtaatttttgca
gaatttttggaattttataaaagcaacttgtagttcaaacctactccaaaacattaaaga
gaataaaagaaaaggaaagaagaaataaaccccacctcaataagtctaacttgagtactt
atcaattctcactaagacttaaaaggaattcagtggaaccccaaaaataaacctaccact
taccttagctaagtttaacccaatttaccaagtataccacccaagggttttacataagta
aagttaacttgttttaactcaaaaagatcatacacctttaaagttgtaatttctaaaagc
acatatcatatcatgcatatatcttacgcattgcattcattagattgtaatcttgccgac
ggagagtacgtgctcatccccgagcaaggacctgtccaagaggaggaccaggagcaggct
tcagaggctgctattgaggatctccccgcagccccagcaattgaaggcaagccccggttt
tatgcataaccatgttattatatgctactttactacacttaatgcttgtaggattgcaat
gtgcacttaagtgtaggagttgcttgaaacctctagttgcatgaacttaggattcctttt
tgagatgaatactagtatgctaggtcgagtagctgcttgctaatcaggatctcggtagaa
gtcgagtgatttttctagcactcgcgcgaggtcaggaattgattgtattcatcttgataa
cgggattatgttggtctatggacttggatccagggaggatgccttgtccatgagacggga
aaaatgaattaaggattaatgtgtggatacctgagtcaagcttttgaacgtactaagcac
atgccgggaaaaatggtaaccggtaaacctagtacctgagtgaagccgggcgcggacttt
atccctcatgcgacctgagactgggtctcccatgctagctatggtgggtacaagtgcggt
cactgcacggcggcagccggggtcagtggagcattgtatgccaaggcggtgaggcctgga
cgcgaacggggaatcgatggggacggttgtcatgtgtggggtcggagtaccctgacatgc
cgtgtgtttaggtttaccttgcaaggtttaaaactcgattcgaatcgtctgcttctcgca
gctaatgagactgcttgattccttgtactgcatcgagtaagaagtgaaatgtggttacat
gagataacttgttgattgaactaattgattgttaccatgtatgcttagaaggagcaaatc
tagctaagttaatgatgatagaatttgaaaagctaaaaattgattttagaaacagctagt
gcttttggcaaaccaaacccctcagccaaacagctgcatagtctagaggtagaggagtag
actcctcacaccggttaagtctagctgagtattagtatactcagccttgcttgtggcacc
atttttgcaggtaccattcaggaaatggttgatggtgtgacttggcctaccaccctgcca
ccgggttggacggtcgagtgggatgttgctccggcaggagaggagcatgaggagtagtgg
gctaggccttgcccatttcctcattaccgacgacatcgattatccgctgcactttatttt
gtgaactttatttgctactcaaaaactccgatttatgtaataactcagtacttaatttga
ggtttcctgttttattgtatttcttctgtgactcaccttcgagtgagattgtggaatttg
atcctggttaagtggctctatcagactagatctgagggactgacgggttattccgattta
agtgtgttacggcccctgaggcgtgacttaggcacttaagctggaataattcgggtggtt
ctgccac
>ltr-1_family-208_s_2#CLASSI/LTR/COPIA
atttttttttctatttccagaaattagaaacacagaaaagaaattagaaaaacagtgcag
aaaatttagaattatatttttccagttatagaaaatttcagagatatttatggactattt
tttattccgctgcgtactttggtacttttatttatattttatgcaatttttccagttaat
tatgaaaccaacgtggattgattattgcttaaattgcatagaattcagaaaattttgtgg
tgattgaatattttaaccaacgttggatattgttaccacaatttaatacaagtttatgtt
ttctagatcatccaacgatggtttagaaattttgtgatcagaaattttcatagatatggc
atggttattatttgaccaacgttgaatatttaattcatgcatgttctatgattcagtatt
cagtatttatttcagatgtcctaaatattttctattttaattttgcaaaggtgctcatac
cgccatgctgattagccagattgctcagatgaaaccgctagatggtagtaattaccattc
ttggcgggaggatatagacatgataaccacagtgggtgagatagattacgcactgaggtt
tgataaaccagttgagcccacagtgggcactcccaactatgaccacaggtggatgcaata
cagcatcgacaaggtcaagtgggagagatcaaatgacaaatgtatgattattcttaagag
gagcatcaaggagcctcttaagagttccataccagagtgcgagactgccaaagaatacct
tgagagggtagcctctcatcaccaagggtcttctaaggcttatgcttgctctctaatgac
agaatttgtcaatgcaaaatacgatggaaatggtgtcagaccattcattcagaaaatgat
atccatcgtagctaagataaacaagtacctcgggtctcctttacacgaggaatttgtagt
atttatgataatgaagtctctgcccaaggagtttgagacttttcacatacagtacaacac
tagtgtcactgataagtggaatatagaccaactcttggcacagtgtgtccaggaggaaga
gaggttaaagcagactggagactctgtcaacctcatcaaaggcaatatccccagacagaa
caagaactcaaagaaaaagttcaagaagcaaggtaaacagaataaccaggcttcctcgag
caataataatcagccaagacaaggaggcagtttctcagttccccctgatacctgcctcta
ttgcaagaagacaggtcattacaagagaaagtgccctgaattcctgcagtatctactaga
gagtggtaaggaccaagttacttttgtaaatgagtctttatacttagaatatcccagtta
ttcttggtggattgactcaggtgcaactgttcatgttgcaaactctctacagggactccg
tacaagccaaaggctcccaaagggccgaagaacaattagagtggcaaatggagttgaagc
agcagtcgaggccattggagatatacatcttaaattagttaatggttttgtactgttgtt
gagagacgtactttatgtaccttccttgcgaaggaaccttatttcggtttctagattaga
tgatcagcacattcattgccattttggtgatagacagtgtgtcattcagtttgataataa
agatgttggtctcgccatccgacgagatatgctttatttactttcgcaaagtgatgttgt
taatgtattagatataccagaaaacgatccagccagcagtggcaggaaaagaaaacgaag
tgatggagaaacctcgtcgaaattatggcactatcgtttgggccatatttcgagggggag
aatagaaagtcttgttaaggaacagattctccatcccctagacttcacagacttagagca
atgcagagattgcattaagggtaaattcgcgaagcagattaagaaagatgctaagcatag
tacgagagtgttagaaattattcatacagatatctgtggtccttttccagttaggacagt
agatgggtttaattcgttcataaccttcacagatgactactctcgctacggttatattta
tcctattaaggaaagatcagaagctttagacaagtttaaacagttcaaggctgaagtaga
gaatcaacacgatttgaagataaagattgttcgatcagatcgtgggggggagtactatgg
gcgccataccgagtatggccaggtcccaggacctttcgcgaggttcctaagagaaaacgg
tattgttgctcaatattcaacacctggcgaaccacaacagaatggggttgccgaaaggcg
taacagaacgctaatggatatggtaaggagtatgctaagttactctaacctgccattggg
tctatggatggaggctttaaaaaccgctatgcatatactcaacagagttcctagtaaatc
agtggctagaactccatatgagttgtggactggcagaaaacccacgctcaactacttcca
tatatggggttgtccagcagaagctagaatatttaatcctggacagggaaagctagatga
gagaaccactagctgccattttattggctaccctgacagatcgaagggttacagattcta
ctgccctgacagacaaaccaagttcatagaaaccagacatgccattttcttagaggatga
catgatcaaggggagtaaggtactcagagaggttgaccttcaggaaaagaggatatatgt
cccgtttccgatggttgaagaaccatacttctcgatacccactgtggttccaccaacagt
cacaccgactgtgggtgaaacccctgctgcaaatgtggcatcatctagtgcaactactac
agagcaagtagcttcaccttctgcgcatattggccctgagccagttgcacaggacagttc
agaagatgatgatagtgttgcgccaagtgatgcaccattgcaggagccccaggtagaatc
tgaaccagaaccaagtctcaggagatcacagagactcagaaaatctgcgattcctgatga
ctatgaagtctatgcagcagaaaacatagaatgtgatgagattcatatgagtgaggacat
tgatacagaaggtgatcccactacatatgaagctgctatgagaagtgcaaattcatccaa
atggttatcagccatggaagatgaattagaatccatgagaatgaacaaagtttgggactt
agaagtcattccccatggagccaaaacagtaggctgtaaatgggtctacaagacaaagcg
tgactccagagggaacatagaaagatacaaggctagacttgtggccaaagggttcacaca
gagagaaggcattgactaccatgaaaccttctcacctgtctcaacaaaagattcattcag
gatcataatggcactagttgctcattttgatctagagctccatcagatggatgtaaagac
agcattcctaaatggagagttagaagaaaacgtgttcatggcacaaccaaagggttttgt
tgtgagcggtaaagaacacatgggatgtcacttgaggaggtccatttatggattaaaaca
ggcctccagacagtggtacatcaagtttgatcagactataagaaagtttggtttcgagga
aaacaaggaagacaattgcatttatgcaaaatttagaaaaggaaagtatatcttccttgt
tctgtatgtcgatgacatactcttagctagtagtgataaggatctactagcggaaacaaa
agggtttctttcctcgaattttgatatgaaagacatgggagaagcctcctatgttcttgg
aatagaaattcacagagacagacaaaagggagtattaggactctcacagaagtcatatat
agaaaatgtactaaagaggtataatatgcacaagtgtaatgcctcgcctggtccaatagt
caagggtgataagtttggggaatatcagtgtcccaagaatcagtatgagaaaaacaagat
gaagtcagtaccatatgcttcagctatcggaagcattatgtatgctcaagtatgtactcg
ccctgacttagcttttaccaccgggatgcttggacgctatcagaagaatccaggcataga
acactggaaagcagtcaagaaggctctaaggtaccttcaaggtactaaaggtctcatgct
tacgtacagaagatctaattccctacaaatagttggctatgcagatgccgactggggagg
gtgtagagatacactgaagtccacttcagggtatgtctttatgctctctgggggagctat
ttcttggaagagctgcaaacagacagcgagagcatcgtcgacaatgcacgctgagtttgt
agctacgtatgaggcaactggacaggcgatatggataaagaaattcgtacccggattaag
agtggttgatagcatagagcgaccactgagaatttactgcgacaacgagccagcggtatt
tttctcccataacaataagtcaagtggctctgccaagtacattgacattaagtgttatat
tgttaaggagaagattctggatcacaccattcaagttgagcatataagaacccatcagat
gcttgcggatccgctcacaaaaggtcttccacccagcgtgtttagtaagcacgcagccgg
catgggattaagggagtacctatgatctagaatcacaggggctacagattgcaacctagt
aaaatctttcgttctgaagcaggggagcatgttgtagtcaatgagtgcagtgatacttaa
tagatcattgtcacgcattggtctctatgtgtaaacttgttaaaggacggaattaataaa
agtttgagtgtgaggtatgtagagaacaaaggggagattgttaggatgtgtcctctacac
tagccggttaacagtaaccggggtagggttaatcctaaccgtctaaccgcgcccctgatc
gggggggctatcctaaccgttggttgcagcccccggtcacacgacgccatataaatagat
taagggggccgacgggtttagccaacgctaatcgctcgaccacaaaccctaatcgacact
ttgagaggaaccgatcccctaggcgctcggagtgactggaatcgctgtgactatgtctca
gatccccgttatcccatcgggatctgagattccccctgcaggcaacattggaggagctga
tccaccgccgatcaacgacgggaaccaatctcctcgacaccagcagggagatcgacaaga
aggaggaggcgggtcttcgctgcaagacgccgccgcaatgatggctaggaacaacaacga
cggtatgttaacctatacccctcagtagaatagatctactcatcatcgaggtattttaga
cacggattggtattctagggacttaggaaacgatcctaagcacc
>ltr-1_family-212#CLASSI/LTR/GYPSY
ttgcattcattagactgcaatctcgctgatggagagtacgtgctcatccccgagcaagga
gctgtccacgaggaagaccaggagcaagctcccgagactgccactgaggatctccctgca
gccccagcatttgaaggaaagccccgttttatgcataaccatatttatatatgctacttt
actacacttaatgcttgtaggcttgtaatgtgcacttaagtgtaggagttgcttgaaacc
ttagttgcatgaacttaggattcctttttgagatggatactagtatgctaggtcgagtag
ctgctttgctaatcaggatctcggtagaagtcgagtgatttttctagcactcgcgcgagg
tcaggaattgattgtattcatcttgataacgggatctatgatggtctatggacttggatc
cagggaggatgccttgtccatgagacgggaaaaggaattaaggattaatgtgtggatacc
tgagtcaagcgtttgaacgtactaagcacatgtcgggaaatatggtaaccggtaaaccta
gtacctgagtgaagccgggcgcggactttttccctcactcgtcctgagactgggtctccc
atgctagctatggtgggtacaagtgcggtcactgcacggcggcagccggggtcagtggag
cattgtatgccaaggcggtgagccctggccgcgaacggggaatcgatggggacggttgac
atgtgtggggacggagtgccctgacatgtcgtgtgtttaggtttaccttgcaaggataaa
aactcgattcgaatcgtctgcttctcgcagctaatgagactgcttgaccccttgtactac
attgagtaagaagtgaaatgaggtttacatgagataacttgttgattgtactaaatgctt
gttaccatgtatgcttagaaggagcaaacttagttaagataatgatgctagaaattgaaa
agctaaaacttgattttagatacagctagtgcttttggcaaaccaaacccctcagccaaa
caactgcatggtctagaggtagaggagtagtttcctcacaccgggtaagtctagctgagt
attagtatactcagccttgcttgtggcataatttttgcaggtacgcttcaggatatggtt
gatggtgtgacttggcctaccaccctgccaccgggttggacggtcgagtgggatgctgct
ccgcaggagaggagcaggaggagtagtgggctaggccttgcccatttcctcgctatcgac
gatatcgattatccgctgcattttattttgtgaacttttattagctacttgaaaaactcc
gatctatgtaataattcagtactttaatttgaggttttctgttttattgtatttcttctg
tgactcaccttcgtgtgagtttgtggtatttgatcctggttaagtggctttatcagacta
gatctgagggactgacgggttattccgatttaagtgtgttacggcccctgaggcgtgact
taggcacttaagctggaataattcgggcggttctgccacagctggtatcggagcaaatac
caccacagagaaggacaataaaccatgaataccaattttcaaaatctaaaacttgcttag
aaactgtaagaatcgtcaggactagaccgctagacctaggacgaaaggccttagggatag
tgggagaaataggtggctaagtaagtaggccctgtgggccagtacttagatttttaaagg
atgccctaggagcaccctttatttcggagaggagacgttattcttttcagcatgcatgca
ttataaaatttgagggattaagaactaaagaagtaaaaaatttgagctaacccgcttctt
ttcaaaccatccaggctcttttattttcttccttccaccataatctttacatctgatacc
cttccgcagatgaattcacccacccccgccagcggaggagacactcgtttcagctctgac
ttcctttctcacgatggctttccttccatcttgtgggaagtgcttaactccgccggttac
cctacgccccctttgtacacggtgcagttgtatgaggagcatcgggtacctcgttgccga
gtctggctgactttggaggctcatccccttcagccgggttggcgttctcttgactccgag
acgattggattcaggacggacgacaccactgaagcagcagccatgaagactctgacgact
ttctgtggctaccatcccctggagatggtgatgcaccccttgggacttttccctgctgag
aagaaggatgaccccatgtggtgtaaccgtgtgagccatgtgaaggacgtgtgggcaatg
tatcctgacttggttgggagggtcactgttcagtgcatgagtgcgttgtaccgccttcag
gccctgcagagcgacgctatggcacatcttgctaacatcgctcaaaccaccaagctcacc
ctcgatagccgagaagattttgtggtcgacttgtcctccgagttggtggagaaggatcta
caggtggaaaggctgagccagcgcatcaccaccttggagcagcaggtggagatccgagac
aacactattgatgtcttggagaaccagctccatgatgtgcagcgggaactcgaagaagct
aatgaccacttggacatgcaccacttggagatggaggccaatgaggccggaagcgaggga
gaagaggctcccgaggagttaggaccagcccctggtgccaatgggactacctccgcgatg
cccccttcacccgcatctagtgtcgcttccaccgctcagggttgatcagtcgctttgacg
ttttaggcggatagaaacctacgcgagcttagttaatggcagattttggactaggcttac
gggtactttcccctaattgatgtaacccttgagaacttttgagatctgtgggatgtttgt
aaccatgttatcttcatttcgaacttaatgttatgattatggcaattttcttccatatga
gataatagcatgtcgttcgaaattgtgagttgggataacaatggcgacaatctctgtttt
cagatggcagctaggcagcgtcgcgggcataacgagcaggttcccccgccacctcctcca
gctcccacagtgcaggagctgatggcccagcagaatgagattctgcgacagctcttgcag
cgccagccccaccctcagcagcatggtggaggccagcatcagcgacctccggcagcggca
acctaccaggagttcctgagtacgcagccgcccttgttcaccaaggcagaggatccgttg
gatgccgacgtgtggcttcgcgtcattgagtccaagtttcccctcctcacgggagactgc
cctgatgatgccaaggctcgcttcgccgtgcagcagcttcgtggccctgctcggacttgg
tgggaccacttctgtgctatgctacccgctgatcgtgaagtgtcttgggaggaattcaag
actgctttcagagggcaccatatcccagctggaattcttgatcgcaagttgaatgaattt
ctggcacttaatcaaggaacccgcacggtcttgcagtatgctcaggccttcaacgacctg
tgccagtatgcaggttatcatgctgattctgatgagaagaagagagaccgcttccgcagg
ggtctcaacaccaagctgcgggaacgtctcaacactgtccgggctgatagcttcaatgag
ttggtcaacctggccatctcccaggaggactgtattgtagctcaccgggcagagaagaag
aggaaggcaccaatggcagcaccatccgctcaggcccagaggttcaggattgtttctcac
aatcagagcaggggatttcagcagcaggcaggcagatgggtgatcaggccacctcagcag
cagcagcagccggcacccaaccgctttccagctcccgccccaaggaacaatcagcctccg
cagcagcagcagttccgccagggcaatgggaacaagtgcttcacttgtggcaatgtgggc
cactatgccaagaattgcccaagaaatcagcagaggcagatgccagcaccaaatcaagac
aaggggaggaagcagaaggtgcaagtcaggcaagggaagctcaacttcactactctggag
gagttacctgagggagcccccatcatgactggtaccttttcagtttttaatcaacctgct
ttaattctgtttgattctggtgcatctcatagtttcattagccagaagttcagtgctaaa
tgtcaattgcccttctgtcatacaaaagggtcatttatgatagccacacctgggggtaaa
attgtaaccaaccaattaatccgaagtgtgcctatttcactgggaagtagcattttcaaa
accacccttcttgttttgggtttggagggtgtggatattattctgggcgctgattggatg
actctcaccaagtagtgcttgatgtagctagccgcgttctggaggtcagttcccctatct
gtggaggtttcgtgttatttctgcccagccaagattctactcagtcatgtgcttttgcta
tgatggagttacctgtgaagaagattccagtggtctgtgagtatgcagatgtctttcctg
atgaattgccaggaatgccaccagaccgggacattgaattcgccatcgagttgcaaccgg
gaacgacacctatttccaagaggccttaccggatgccacccgctgagttggcagaattga
agaagcaattgcaagagttgctggacaagggatttattcgcccaagtacttcgccttggg
gatgtccagccttgtttgtgaagaagaaggatgaaagcttgaggctgtgtatagattacc
gccctcttaatgcggtgactatcaagaacaagtatcctttgcctcgtattgatgttcttt
tcgatcagttggtcggagccaaagtgttttccaagatagaccttcgctccggctatcatc
agatcaagatacgggcaagtgatattccgaagacggctttctcgaccagatatgggctat
atgaattcttggtgatgtcttttgggctgactaatgcaccagcatattttatgtatctga
tgaattctgttttcatgcctgaattggacaaattcgtagtggttttcatcgatgatatct
tggtgtactcaaagaacgaagaagagcatgccgggcatttgcatgtagtgcttcaacgtc
tgcgagagcaccgtctttatgccaagttgtcaaaatgtgatttttggctaaaggagatca
aattcttgggtcacactatctctcaggcaggcatagctgttgatcctgataaggtgcaag
aggtgatgaactggaagccacccacgactgtccgtcagattcggagttttctgggattag
ctggttattaccgaagattcattccggatttctctcgaattgcgaagcccataactgagt
tgttgaagaaagaagccaagtttgtttggggtcagaagtgcgaagatgccttccatgcat
tgaggcaacatctgaccacagcaccagtgttagcgcaacccgacagcagcaagccatttg
atgtgtattgtgatgcctctggcactggactgggttgtgtcttgatgcaagacaaccgag
tcattgcttatgcatcaagagcactcaggcctcatgagcagaattatcctactcatgacc
tggagttggcagcgtggttcatgcattaaaaatgtggaggcactatttgatgggaaccca
ctgcaacatcttcactgatcataagagccttaagtatatctttactcaggctgatctcaa
catgaggcagagaagatggctagagctgatcaaggattatgacctggaggtacattatca
cccaggaaaggccaatgtggtagcagatgccttgagtcggaagttgcaatgcaactgtgt
tctgatggattctcgtattgacaccttgtgtgatgagttgagcaaaatgaagattgaagt
gattccttctggtgctttgtctcacatttctgttgagccagctttgcaagaccagatcat
catggcccagctcagtgacaagggagtgcaaattatcaaggagaatctccatcagaagac
cgagaagtataaatgtttccgccaagatggaaagggtatattgtggtttgaaagcagatt
ggtggttcctaaaaatgaggatctcaagaagagaatcttggatgaggcccatctctccaa
attctccatgcatccagggagcaccaaaatgtaccatgatctgaagcccttgtattggtg
gaccagaatgaagagggagatagcccgatatgtatcagaatgtgacacctgtcagaggat
aaaggcaagccacttgaaatcagctggagctttgcaacccctgtctataccttcgtggaa
atgggatgacatcagcatggatttcattgtgggtctgcccaacacctctcgtcatcatga
ttcgatttgggttattgtggaccgactgacgaaagtggcacattttctcccagtgcacac
cactgataaggctcaaaagtatgcagagttgtacattgaccggatcgtgtgtttgcacgg
attgccccggaccattgtttctgaccgaggagccccatttgttgccagattttgggaaca
actgcaagagtctttgggaaccaagctaatcagaagttcggcttaccacccacagactga
tggtcagaccgagagggtaaatcaaattcttgaagatatgctgagggcttgtgcaattga
ttgtggcaagaactgggataagcacctctccttggcagagtttgcttataacaacagtta
tcaatccagcctaaagatggcacccttcgaagctctctatgggagaagatgcagaacacc
actcaattggtctcagcctggagaaagagaagttttcggacctgacttagtgactgaagc
cgaaaggaaggtcaaactaatcaggaagaatctagaagctgctcaggccaggcaaaagag
ttaccatgataagagaaggaaacctctccagttcgaggtgggagatttcgtttatctgaa
ggtatcacccaccaagggagtgcagaggtttgggatcaaaggcaagttagcccctcgcta
cattggaccttatgagatcatagaagcatgtggacccgtggcatacaagttgaagttacc
tccaaaaatgtctgccatccacaatgtgttccatgtatctcaactgaagaagtgtgttcg
attgccgactgagatcatagcagaaccagaattggagatagagccagatctatcgtacca
agagtacccttccaagattctggattgcaaagaaagatcaactcgggctaaatcgatcaa
gatgtataagatccaatggagtaatcactcagaggaagaggctacttgggagactgagga
atttctgcgttccaactttcctgattgtctacctaaggaaattggtacgtattcatgccc
aacccctcctcctgcccttcgaatctaaatttcagtaatataatcttgaattggaaagag
taagttataagacaaaattcaaaaggacttccttctgaagttgcaaagagaatgacattc
gaagagcagtttgccttaataaataaagcatccacttcaagtaagtctcacccttcgctt
caccccggtaggactccgacccgaatctcgggacgagattcctttaaggggggaaggctg
tgacaccccagtgtcacctagggtttcttctttaagctaaccccaacctattatcacatg
taaacctagtgaagggatgaacatcaaagattaagaacaaagatttatagtgagtcttct
taaattctccttaatcttgtcatgaaccttaaggaaggaaaactctcaaaccctaattaa
tcctaagtgaaccaattaagcataaagggaattgggagaaatcttgggagaaaaatacaa
attttggtaaaaaccaaattacaaagttttagttcactaaataaccaacaaaacatagta
agaaagttttgccatttggttttttcaaaatccccaaatcagcccttgaactaatgtcct
ttggggaaattcagaattctgaattctgaatttcagacccctttccaaagatcaattgcg
ttctctgtttttcaaaactcaaaaccaaaagtccaaatatcaaagttgtgccaaatttcc
ttgaacacgctctggaaaatttgaactcaaaccaaattcatttgacacggttttggcgca
gtttgacctcgggaccaggcattctgacactggcaccttggtgacgctacaactctctgt
ccctagcctaaaaccgcgcgacgtccacacacaaaagacaaagcactgtcaggggaacaa
atccttcacagcgatcttgcccaaattcgcgaagatttgcgcccaatcggcgttagaact
cgggcagaagcaacggttccacgtgttcgaccgtggctgacaccccggttcacgcccgtt
cgcgcacccgcgctccccagcgcacgccccgcgcgcgctcgccggtccacgccgcctgtg
caccgcgccgtgcctataaagcagccctaggcctcggccgtacctcctcgcgcgctcaca
agtcctgcccgagccagagatcaccggaattcgccccgagcacgccgcgccaccgcccgc
catgccttctcaggctcggccgccgtggccagctccctccggtcactccaagcccgccaa
cccctcggttagcttcgccattagcccgtgaagctttccaagcctcagacccggcagaac
ttcaccggaggcccgagatcgccctcgccggacttcggtcgcccgccgccgcgcgtggac
cgagctatccggtgagccattttcaaattccttgcacccatgtcttccctagcatccagt
gaagctctctgacccgttcaattgaactatcgcgccgtgagtaggccggattcctcgccg
ccgacgagcatctccgcctgcgcacgtggaccggccgactccgaccatccccgatggcga
cccgcacatcgccgtgatcctcgagacctcccctacatcctcgaccacctcaccggagca
gcctcgccgccggtaagcccctccgccctttctttctccgcggccactgttccattaggg
aaggaccgcgggttcgatttccagaaaccctagggggttttctgcagagccgtagactca
aatgaatagtgccccggggacctgtctgtaattctttaagaactttcgccagggacccca
gcgcaaaactgtttttctttaaaccatttctaattaatctttttttattcagcagaggac
ttaggaaattcataacttgagaaatatttaaccaaattttgtcaaaccaattttgctgga
ttctaaatattatggactatcaattaaaaatactgaaccccatgctttctgttttaaatt
ttagagtttggaattaattacagaaactgaccaaaccttatttaattaaagaaaattagt
tatgcttctgtgctgaacttgagaaaatttgtagatgttcaaaccccaattagacactgt
ttaaaaatagtgggcaccctagtattgaaaatttaagtagggttatctattaaaagccat
ttttgcccaaaacttaagaaaatcagaaaggcattagaaaataatgaacagtgaatgcaa
ttatttttcctagcctacttaagtaatagagaacctaggaaaaataaaaggacccctagt
ccagaacagaattaaggtgaaatgttttatttagcattattccaactagaaaacaattat
tggaattatgaaaacaaatccaaaattgttaataaaaatccagtggacttgtaaccacta
gaaccccactacaaaaatgataaacaccccagcccatcattttaagtagggtaaacaaat
agaacttgatattgagtcatatttcaattaaatcatgagcaacccaaaaataatgcaata
atgggcaaataaaattttactagatcaataatgagataggccaccagagaaaaatgcaaa
acccatttgaaagctgcaaataatacctattgccaatacttcatgaaaaaggccatttaa
tccaaataattcctaccacctttcccttaagcaaaaagatgccaaacttcagaatgattg
ctcttgcacaaagtagaagctaggaaaaatcagaaatctgttgtttgatatttttcaaat
atagtggtagtagaaagcacccctttggctagaaactttggaaaatcataataaaataac
tggtaagtattaatggctagaaatttgtacaaagtcatgttatagcatctagatgccagc
aaaaatatgtcttagggaataaccttctgttaaatggtagttgtagttcaaaccacccct
tctgccctaatatttgataattttatccagagagaactacttactttttaaaccccaaat
tttgagacagagaattatacaccagtaagaagccactgtaatttttgcagaatttttgga
aatttattaatataacttgtagttcaaacccaccttaaaagcataaaggaaataagaaga
agaaaggaaaataataaacctcgctccaataagttcaactagaaatcttattaaattctc
actaagacattaaaaggaaatcagtggaacaccgaaatagacttaccacttagtttaact
aagcttgaccctaaattgctaatataccacaagaatctttagtagcaagattaaactcta
cctatttaagtggatcattcaccatcaaagtttaattgctaaattgcatatcatatcatg
catgtatcttactcattgcattcattagactgcaatctcgctgacggagagtacgtgctc
atccccgagcaaggagctgtccacgaggaagaccaggagcaagctcccgagactgccatt
gaggatctccccgcagccccagcatttgaaggcaagccccggttttatgcataacctatt
tatatatgctactttactacacttaatgtttgtaggcttgtaatgtgcacttaagtgtag
gagttgcttgaaacctttagttgcatgaacttaggattcctttttgagatggatactagt
atgctaggtcgagtagctgctttgctaattaggatctcggtagaagtcgagtgatttttc
tagcactcgcgcgaggtcaggaattgattgtattcatcttgataacgggatctatgatgg
tctatggacttggatccagggaggatgccttgtccatgagacgggaaaaggaattaagga
ttaatgtgtggatacctgagtcaagcgtttgaacgtactaagcacatgtcgggaaatatg
gtaaccggtaaacctagtacctgagtgaagccgggcgcggactttttccctcactcgtcc
tgagactgggtctcccatgctagctatggtgggtacaagtgcggtcactgcacggcggca
gccggggtcagtggagcattgtatgccaaggcggtgagccctggccgcgaacggggaatc
gatggggacggttgacatgtgtggggacggagtgccctgacatgtcgtgtgtttaggttt
accttgcaaggataaaaactcgattcgaatcgtctgcttctcgcagctaatgagactgct
tgaccccttgtactacattgagtaagaagtgaaatgaggtttacatgagataacttgttg
attgtactaaatgcttgttaccatgtatgcttagaaggagcaaacttagttaagtaatga
tgctagaaattgaaaagctaaaacttgattttagatacagctagtgcttttggcaaacca
aacccctcagccaaacagctgcatggtctagaggtagaggagtagtttcctcacaccggg
taagtctagctgagtattagtatactcagccttgcttgtggcataatttttgcaggtacg
cttcaggatatggttgatggtgtgacttggcctaccaccctgccaccgggttggacggtc
gagtgggatgctgctccgcaggagaggagcaggaggagtagtgggctaggccttgcccat
ttcctcgctatcgacgatatcgattatccgctgcattttattttgtgaacttttattagc
tacttgaaaaactccgatttatgtaataattcagtactttaatttgaggtttcctgtttt
attgtatttcttctgtgactcaccttcgtgtgagtttgtggtatttgatcctggttaagt
ggctttatcagactagatctgagggactgacgggttattccgatttaagtgtgttacggc
ccctgaggcgtgacttaggcacttaagctggaataattcgggcggttctgccac
>ltr-1_family-214_s_0#CLASSI/LTR/GYPSY
tttccggttcttcggtccttatgctattaaactacaaattactcctgtggcttatgaact
ggctttgcaagctgccgggcggttctattcatcctgtctttcacgtttgtcagcttaagg
tgttcatcggatctcgtatcccggtgggtcctgagttgcttgatttgtctcatgatcttg
cggtgccggttgatgtgcttgatgctgggttgagctcgagcggggatggtccatgatggg
cttttgattcaatggagtggatggcatccgacattggccacctggagggggacagcgaca
tgaagcggcgttttccattcgctccacttggggacaagctgggtttcagagggaaaatgt
cagcgtaccgggcggatggagaggcaagcgtcagcgcgggagagagatgggaaatggagc
caggtgtgcgcgttgctgggcctaggagaagccaacgggtgacacggcccaacgtccggc
tctcgggccatgaatgggtgaaatgatttaggcccagagtgtctagcagttagaagggag
aagaatatagactgccgtggagaggaggaaaggatcggatttggactttggaattgaatc
cggctgcgtccggcgaaccgacggtgtgccgtcgtgtaatcaccgtacctactgctacct
ccataaacttcgagagaggatccgagcgccgggagcggtgctcgactcattcccaccacc
gtgctctaaca
>ltr-1_family-220#CLASSI/LTR/GYPSY
tcgtcggaagacaagaagaagctggcagcaagtgagaatcaagacctggagatagcagca
acacatcaggagacgatgcagcctcgcgtgctgaggaccaggaagccaaacttaaatgtg
gttgggccgcagtgggccgtgtaagccgtattgtggcagtccagttcaggagtgacatat
atagactatgtgctaggctgctgagggtatgaacgaaataacaaagaacagccgccgcgt
tgcgtaccctattcttcttcttctgctccaagttgcccttcctccttcccttgctgtctt
ctgtgttccgtggtgctaacaggtggtatcagactagttcatcctggagaatctggatcc
catacccggtcggcgccctcgatccactgcggtcgtcggtatggattccgcgatgcagaa
ggttctagaggccttgtcgcagatggaagagcgcatggctgcgacgctggagaatcgctg
cggcgcgattgagcaacggatcgacgcgatggcgcaacaagcggaggcacgcttcatctc
actcgagatggggcattccgaggtggatacttggcgcccagaagtggagaggcgtctgga
gaacctcttcctcgagagcaagcgtgccaccaagttcatggagcgtgagacgatcgccgc
tgatcagaccaagccaggtctcttcgctccttccgggttggcgtccgggcatccatctgc
cgggaaacaacccgctgacgggccatttggccaccgcgctgaaccatgtcaccgggcgcg
tgggtttgggcatggtcatgctcaaacccatgtcccggtcaagggtacgtaccacgattc
acctcgtattgatccatttgatgattctgttcgtcacactgaattgaatggcggtcacga
ggggtttcgctgtgggcacggtaacctaccgagggttaatttccctcactttgacgggga
caatcctcagttgtggaagacgctttgtgaaaattactttgatatgtatgacgtggaacc
atatatgtggattcgtgtagctactatgcattttattgggcgtgctgcatcatggttaca
gtctgttggtcggagggtgcgtatgttgtcgtggtctgaattttgtcgccagcttcatga
tagatttggtagagagcagcatgaatccttaattcgtcaacttttccacatacatcagtc
cggtatcgtagctgagtatgtagaacaattttcaatacttgttgatcacttgtctgcata
tgaagcaaatgctgacccattgtattacacaatgcggttcatagatggtttgcgtgatga
tattaaagctgttattatggtgcaacgcccgtcgaatttggacactgcctgttctctcgc
gttggtgcaggaggaggccacaacggcgagacgttggcgccgttctgaaccatcttcaag
tcatgctggccccaagactggtgtgcagttgtctgcttcaactaaatggacttcaaacaa
ggattcaactcaatctgcatctcattctgataagctggaatcgttgcgacgttttcgtcg
agcaaagggtctttgtgacaagtgtgcagaaaagtggaatcccggtcacaaatgtgttgc
cactgctcaacttcatgctatggaggaggtttggtcattattggtggatgaagaagtacc
tgaatctgacttatctccacctgaacctgctctagaacagttgttcgtgactatttccaa
atctgcatggacggggtcgactggtcgacaaactctgaaattaaatgggagcattcagaa
tcatcccttacttattctgatagatagtggcagctcacacctttttgaatgatcaactta
gaccacacttgcaaggggtgacatctatggcatctactctgcaagtgcaagtggccaatg
gggctatggtgacttgtcattacaaattgttgcaggcacaatggcagattcagaactgca
gttttacttcggacgtttcattcctgccccttccctactacgacatggtggtaggcatgg
attggcttgaatcctttagtcccatgagagtggattgggctcaaaagtggctaattatac
catatcaaggctcttctgtgctgctgcagggcaacaccgcaggggtacctgctgatactg
tgatagagttgttgttcatggaatctgtcagttccgtaggctcttctcctgacagccatc
ctgcaattcaagcattgctacaacagttcagctcagtctttgccgaacctcagggtttgc
ccccaagcagggattgtgaccatgctattcctttggtggaaggtgctcagccagtgtctg
tcagaccttacaggtatcctccagccctgaaggatgaaattgaaaaacaagttcaagaga
tgtttcatcaaggtgttattcagaaaagcaatagttcttttgcttcccctgtggtgttgg
tcaagaaaaaagacatgacatggcgattttgtgtggactataggtatttgaatgccctca
ctctcaagagcaaatacccagttcctgtgtttgaccaattgattgatgagctcgcccact
ctaaatggtttagtaaactggatctcagagctggatatcaccaaattcttttgaaatctg
gcgaagaatataaaacagcatttcaaactcatgtgggccactatgagtttagagtgatgg
cttttggcttgacaggtgctcctaacacattcttaagtgcaatgaatgaaaccctgaaac
cagtattgagaaaatgtgctctggtttttttgatgacatcttggtttacagtaagtcctt
tgaagagcatctactgcatctgcagaaggttttgcaattattgttgtctgataattggaa
agtcaaattatctaagtgtgaatttgctcaaacaaatattgcttacttgggccatatcat
cagtgagcaaggggtatccacagatcctagtaaaattcaagccatatcctcttgggcagt
accaaccagtgctaaggaactgcgatgtttcctgggtttagccggtttttacagaaaatt
tgtcaagcactttggaattatcagtagacctttatttgatctcttgaagaaacacacttt
atttgtgtggacagtggatcattttaaagcttttgaagttttgaaacaagcattggtcac
tgcaccagtgttagctctgcctgattttcccagccattttgtattcatacttatgcttcc
tattatggtgtgggtgcggtgcttatgcaaagtggacatcctttagcgtttctgagcaag
gctcttggaccgaaaaatcagggactctcgacctatgaaaaggaatacatggccattatt
ttagccattgctcaatggaggtcctatcttcagttggctgagttcattatctatacagat
cataggagtttagcacaactgaatgagcagcgtttacatactatctggcaacagaaaatg
tatacgaaattgg
>ltr-1_family-23_s_2_s_2#CLASSI/LTR/GYPSY
tgttgggggtctgcttcgtcgccgaaggtcctgtaagaagaaacaccttcggaagatcag
cacagaaataacgccgaagctaccttccagggagcttcggcataacgacatgccttgaga
cgaagggttgcaccgacttaaagatgaaaagaccgattgacccatgataatttgtgtcat
gattgtaatcggttgtaaagggcataaatgtaatttcacacaggctgcgccctgtgccta
taaatagatgaacagtacccccgtactgttcacgctgacttgtactcgctcgtgcgtcac
gcttgtactttctccttctgtcaagccgaaggtacaaatgtaattctatattatttctat
ttatccatgataatataataaagatgaattaataatgttatatgattattcatgttgttt
cttatgtttcatatgcttcttctttcattaatatatactgcgatgatgaaggtacgtcct
tcatgaccttcgtctgaagatcattatatcctaagggaaataatgcttcgaaggacgaag
ggcattaacctttaacattttgtgttgccttgttcttaattcatagcatttgagaacaag
tccccaacattggcgcccacctccggtgaactcacttccacttttgagctgatggcttcg
ttcagcaaccaagccgaagcatcttcggctacgaagctggtgcttccgataacaggcggc
tcaggttcagagccggctaacaagaagcagaagaaggaagcacagagaagggtacaacat
gttggggtgcagggacccttcatcaagtcaaaatggtcccacatcccaatcaccttctcc
caggaggaccttcagctcaaagattaccctcataatgatgctatggtcatatcttgtgtc
atcaagggatttctggtccataatgttctggttgatacaggcagtgcagcggatatcata
tttgctaaggccttcagacagatgcaagaaccagaggataagattcatgatgctacacat
cctctatgtggcttcggaggaaggcagattgtagcactcggcaaaatcacaatgccagtg
accttcggctttgttcataacacaaggactgaacaggttgtctttgacattgttgacatg
gagtatccctataatgcaatcattggtcgtggaacacttaatgctttcgaagcaatactt
catccagcatatctatgcatgaagataccttcggaacaagggcccattgctgttcatggg
agtcaagaagctgccaggaaggccgaaggaaactggacagattcaaaggcaatccataac
atagatggagccgaagcctgtgagcagtatagatacaaaagagagaaggctgcttcggcg
gatcagccgaagcctatgcttctatgtgaagatatagcagaacaaaaggtactgctgggg
tctcagttatctgaagagcaagagaagaatttgctaagatttctattcaacaacaaagat
gtctttgcttggtcagccaatgatctttgcggtgtcaacagagatgtcattgagcattca
ctcaatgtggatccatctttcaggccaagaaaacaaaggcttcggaaaatgtctgatgac
aaagctgaaggtgctcggaacgaagtgaagaggcttcttagtgctggtgttatcagagag
gtcaaatacccagagtggctagccaatactgttatggtgaagaaggccaatggtaaatgg
agaatgtgcattgattttacagatcttaacaaggcttgtccaaaggatgagttcccattg
ccaagaatagattctctagtagatgcagcagcttcttcagagctcatgagtctactagat
tgttactcaggctaccaccaaatctggatgaagaaggaagatgagccgaagactagcttc
ataacccccagtggcacatattgctatcttcggatgcctgaggggcttaaaaatgctgga
ggaagcttcagcagaatgacagccagagtccttcattctcaaataggcaggaatgtgctg
acctatgttgatgatatcatagttaaaagcacgaagcaagaaaatcacattgctgatttg
caagagacatttgccaatttcaggcaagctggtttgaagttaaatccagaaaaatgtgtt
tttggggtaaagaagggcaagttccttggctgtctagtatcaacgaagggaattgaagct
aacccaagcaagattgaagctatccttcggatggaaccgccaagcacaaagaaaggggct
caacggctggcaggtagattagcatcattaaacagattcatatccagatcagcagaaaga
aatctgccattctttgaaatactgaagtcagccgaagtctttcaatggggcccggctcag
caaaaagccttcgaagagttgaagcaatatttgattgatttaacaacattaactccacct
tcgccaggggctccattgctcttatatgttgcagcttcgcattctgcagtgagtgcggca
cttgtacaggagaagctagatggccaagtcaaaaagcaagctccagtgtacttcgtctcc
gaagttttaagtctgtcaaagaaaaattatacagaattggagaaggtgctatatgctgtg
ttaatggcctccagaaagcttcggcattattttcaagcatatcacataattgttccttcg
tcacagcctctgaaggacattatgaggaacagagaagctactggaaggattgggaaatgg
gctgcagaacttaatgaattcaccattgactatgtgcatagatcctcaattcagtcccag
gcgttagcagacttcatcgctgattggacgccaggggctcaggaagaagaaataaacaaa
gacgccgaagcttggacagtgttctgcgatggttcttggggaaccttcggtgcaggagcg
gctgctgtcctagtggcaccttcaaaagtcagaacatgttatgcagccaagcttgacttc
agttgcacaaataatattgctgaatacgaagcacttctgttggggcttcggaagttaagg
gcaatgggaataagaagggccatcctgaaaactgattctcaagtcatttctggccatgta
gacaaaagtagcaaggcaagagatccgaagcttgaaaaatatctggatacagttcgaagg
ttggaggcttctttcgaaggtttttctgtcaagaatattccaagaggtgaaaatgagcat
gcagatttgctagccaaatcagcggctcaggggctccctctaccttcggaagtatttttt
gaaacaataaaggcaccttcggttgaactcatggagagagcagtgcttactatttctcca
gtacatagtgaagattggaggactgaaattatatctttcctccaaggtaattgtctttca
gatgatgaagcttataataagagaatggaggcaaggacaagaccatatgtgataatagaa
ggggaattatataaacatggagtctgttctccacttctcaagtgtttatcaagagctgaa
ggtattgaattaatgaaggagatacatgcaggtctgtgtggatctcacattgggtctagg
cccttgctgggaaaagtgtttagacaaggattttactggccgaaggcagcttcggatgca
gcagagctagttcaaaaatgtgaaaattgtcaaaaatgtgcaagagaccagaaacaacct
tcatctctcactcagttaatacagcccacctggccattgcaaagatggggcctggatttg
ttaggcccacttccaccagcacaaggcaatttaagatatgttgtggtggctgtagaatat
ttttctaagtggattgaagcgaagcctttggccacaataacttcggtcacagtccagaaa
ttcttctggcaaaacattgtttgtcgcttcggcgtgccgaaggctataactgtggacaat
ggaacacagtttgatgccgaaactttcaaggaattctgtgatcaaattggcacgaagatt
cattttgcatcagtcaggcatccggagtcaaacggacttgtcgaaagagcaaatggcatt
ataatgacgggaataatgaagctaatcttcaatcagcccagaggaaagtggccagatgag
ttgattaaagtggtgtggagccacaatacaaccatatcaagatcaacaggttttacaccg
ttcaagttattatttggtgacgaagctataaccccagaagaagctaaagcggggtcaata
agaacagcagcttcggcagaagacgaagctgattatcacgtggcaaaagatactatagaa
gggaccagacttcaggctgtggagaatatcaataaatatcaagccgaaacaataaaatgg
cgtgacagaaaagttcggttgaaaaatattaagccagggcatttggtgcttcggagagtg
gctaatccggacacagtaggcaaactacagctgaagtgggaaggaccttttctggtggta
tcttcgtcaaggcccggttcttacagattgaaggatatggacggcaacgacattcctaga
tcttggaatgcggatgagcttcgacgatattatgtgtaatttgatgtaatcttttttcat
tttttcctatggcacccttttcctttccaaagggggagaaaggtttttaatggggccata
gcttgtaatttttcttttcttattcagctctacgagagcaaaatcccccaaaagaatgta
aaatgtaaaatctgagcatgcaccatcgagtgcagaaaaaaaaaaaaccagggagaagct
caaaagtcgtccctaaggggatgcagagcacgacgaagctacaaaaagtcgttcctaagg
gagcgcagcgtaagttttctgctcaaaagtcgttcctaagggaatgcagagccaaatacc
gccgaaatataaggcgaagaagttcaaaagacgttcctaaggggatgcagaacttatacc
gccgaaatagaaggcgaagaagttcaaaagacgttcctaaggggatgcagaacttacacc
gaaaaataagcggtgaagccgaaaaataaacggcaaagagatttcagtcgttcctaaggg
aatgcagagtttggatgtggcttcgtaagcgtgtgtttggacattcatttgcacattaca
tcacatcattcattgcattcatatacattcatttagacattcgtaggatcatcatcatca
tatcatagaagtacagacagttgcttcggctctaatgacaaggcttcggcgagagaaaaa
gaagcagatttatgcttcgttgtgtacgaaaagaagggaaggtgtttttcgccttcggct
caaaaaatacaagtttcgtccacatcaaagcagttcatacatggatggaaaggtaaaaat
atattacaaggtatggacaaatttacagagtagtgtttgattcctaaattacaatatttt
ttacaaggttaattcaaaaatttctctagagttttttcacagcagtgtcttcagtttcac
ttcatcactatccgccaagcttcggatcattgctcttcggcttcgtcatcctgtacataa
caaagcgttataaggtaaactcaagtttcaaggagaaggtaagcaacaggtatgagttta
ttaccggcttgaggtgacttcgagcttcgtcaccagctaagtttcgcccacccttcgtcc
agatttgtgttatgaatctatttccaatgcttcgggccaggctagggatatcagttaaat
ctgctggtgataagctgaagtttggcctgttacaatcttcccatgcgtgcaaccagtttt
catgaaagcaacagctgtgccccgagaagctagcagggcacagaagtcaccgtgcccagc
tataacttcgtcaagagcatcaacttcgccctcaatatgttcgaaggtgcctggcaggtc
ttcaactgaaggttcaaatttttcagaactggctccaactgagttgaagacctgcttcag
ccgttgcacgcaccggttgccgaagtctagacatttatcctgaagctccttcaatgattt
ctgcaaatttgaactcttttcgacttcagcttcaagcttcgcatcaaaattcttcttttc
ttgttcgaagctttctgacttcgtgaggagttcactgtttaatctggcaattttggcttg
ggcttctgccagtgaaccctccattgtttgaagaacaaaatctttcttttcaagagcagc
ttcatgatctttgattttgctctctaagccttcaattataacctcatttttcttatcttc
gaggtcctgttgcatcctcaaggctttacttagtagcatactctgtgcaaaacaaccttc
atcagaaaacaccttcatcgtaaaacaatgaaaagccgaaggaaaaaattttaccttgaa
attagaatagaataaactaccgacgatatgctgtcgtcggtagcggctgatgtcggcctc
aagcttcgggaaaccaacactcttcgacagagtgctgataaccttcgctccagttcggtc
tcggaggcatcctaagctttcttcgtcaataccgccgaagagcaatgctcctggttggta
gccacaggatatagcataatctctcagctcctctttctcagccttagataactcttgacc
aattatgttttgaaaattgaagtccttttcctccgaagtatcttcggcgatctccttccc
ttttccaggcactgtggccagggtttcttcggcagctgcagcagcttcttccgcggccat
attcaaaagcattttatcaatatcagaaaatgtgctctccagatttgtatcttcggccgt
tgcagcttcggcagttgcagcttcggtgggagcagcttcggtagctgtagcacttcggca
gctggtgttattttgacgctgaggccggcggtggcgtttcttcaatagcttcaataacag
taataatcctccgcctttttggcccagcagacttcttcgctgccgaaggctcctccttct
tctgtaaaagcttcgtcagatgtggccccagtggacttagcttgataggtaaggattcag
tcattacctttaaaatttcttctacgtcagcagcagaaggtgttgaaggagtctcttctt
ctatctcagttgtttttggcttcggagccgcagctttcctcttcttcggagcagccacct
tcggctcagggctggattttctctttttcagaatttcttcatcttcttttaccatcctag
cagcttgtctgctcagaacactaacaatcctttttctcttttgcccttcggcacccttgt
tcaatcgctcatagtcaggatattcaaagttcagggcatccatcacccgattcaaccttc
gcttcggtcgggtgccgaaggccgcagtcatcagttgatcttcttttttagtgtaattcc
caaaatttcgttgcacatagtttctatcatttctaaccattcttggcatggccctttgaa
ctgtttctcaaacttgaactgataaggcagtcgcacaagttcattcttcttctttgtccc
ctttagcttcggcatgttccattcactcagcgtcgggaacaccttataggccagatattc
ttgcactagatctctgtgctgatctgctcggctaccaccctgaattctgccacagcttgt
tggcatggtgaccccggcgcatgcggcacaggggcctagtcaacccgaagcttaagctca
ggggctcagtactagcgtcttgagcttctccctcttcttctcatcggccttaacataaaa
ccactcatttttccaaccagttggccacttggtgcgatagctaaccaccggagccttcat
atctttgcggtaagcgaagttgtaacaaccaaaattctcatgaagaccatcttctctggc
cttcgtctgataatgaagctcatgcactcggcaaaaagcttcggcattcgggtccattcc
ttggcttcgaagagcccagatgaagatgctgagcctaacgatagcgttaggagtcagctg
atgaagatagatttcgtaattttccaaaacttccccaatcatttcgttcaaaggaaacct
caatcccgctctgaagaaactcctgaaaactaccacctcatcattttttggtgtcggagt
ggtttcttccccggcaaaacgaatcagcttcttctcagcttctccgaagtagcctagctt
tatcatcatgggcatatcagcctcagaaacagtagattttccaaagtccaagtggctggg
tttggctggcatgagagtgttataatcttcctcttcttcatcagcatcatcttcttcaat
gtcagctttcagcttcggcagcaggtgcacc
>ltr-1_family-229#CLASSI/LTR/COPIA
gaagagaaagaggccagaggcccaatcctatatcgtgtctcttgtgttttctctgtcgtg
cttatgggaagggagacgggtactctacagcttcttgcgtctctattgctgacgggaggg
aagggagcggatctggtgatccgtggtgacgtagttctcaacacgttattagcacgctct
atctcgatgttgctgtgggatctgatctgcatcgactcttcgtcatgccggcaggtcatc
ggcctagccgaactgttctacgcgacaggcttcgattcttcgtttacacagtcgaacggt
atgattttcttttatctactgttcgtggggatctcgcttagctgaacgctcgtctccccg
ctctcctgcttgtctcggtggggatctcgtcgctgccccaccatctcatgtaaggctcga
ctcagactccctgtacttgtagaggttgtgcctgtgcgcacgtgccggtgccggccacgc
gctgagagccacgccagcgccgggaccgccgcgcgctcgtagccgctgtacactccggag
accggaggtcgttcccacgcgctgagcgctgatagccgctctgcatgccggaggtcttgc
cctcgcgccgccacgtctgaggtcgtgcgaacgccgttagccgcgcgctgcttctcatga
cttgttgactgtgctagtggttattggcgtccgcggagcgtggagtccgcttcttgcgga
tgggataatagacaagagcgactgggtttgcatgagtttgcatgagtacggttggcgttt
gcatgagttagataaagataagaaaaaagttaaaaacgaaaaaggaaaatgagtagcgtt
tgcatgtgtagtagtttagcactcgtacttgctggcatgcacatggcttccgtacaaagc
gttgtatttatgagtgggtcccaggagctgtgggcggagttatgtgcatggctacatgta
atctcattcctttggctggttaaatgctattttgtgtagctaaaagaaaaaaaatagcaa
ccaatgagcggttagtatctcattgaagtggcgaattacgcatgttttttatctttattg
attatgactgtcgcaaataattggttaaaaatacatgcttaaaatggataaatgtctttt
atatatgatgtgttatgttcgtgtattaattctggtgttttttttttttatttcttgaaa
taattagtagaaaattatttaaatgcatgtggagtttatattgtgtatactcaaattgtt
tttaatatttgtgttgcgttgagtttttgtactcacgtcgagtgattgaattgtatcgtg
ggtactcggacatgccgatcaggttgtgttgttaatcggctgagttttggcattggctgc
gccctggcaacatgacgcagttttgtgtcgtacgaacttggctgcgtcatgttattgcta
gtcgcactctcgtttaatcggaccactcccgttgagttggaccgccatcgcatgccttgt
aggcactttttgtttgccgttatcatcgagccacgattgtgtctgttgcacgcgttgcgt
ggatttatcgtgtactccgattatcgagtcataatttgcctgttgtgcttgttacggagg
cttgttgtgttgtcgtagccctgatggtcgcccacgcgttgactccagatacactagagc
ttgtactcgcgtggattgtggtgggttgttcaagccctaaagttacattatgtgcaacct
tcgtaaacaattttatttggctctatattttatttgcttgtgttgtgtggcatcatatat
ttatttatattgccaagtggccttaacaattatatcaagctctatagtgcttggaaatct
gggaaattaaattgaaatacaatggaacttggataagttaattctttgctctctcctcat
gcataaagttttacccgaagtaacccgaagatatataatataatgcatgaaagccttttt
ggcatagaagatatcacaaattgggattctattagtaagcaaaaggccttatcaaatgat
ttaagattaaatctcagtcatacattgctcaaccagatgttatcacattgctctctttgt
cgctggatgacatgaagcaaactatgagataaaaggatatgtaatggctagcaacacgaa
gttgcgagtataccgagaggttattctgagaatttttcactatgttggtgtgaaaaccat
agtgtgttcctgtcgaaccactttactcgttctatctaggacctctatgcttgtgtcgca
tacatccctcggaattgtaaatacttatagtcactgaattgactcgggatagtcctttga
caatttggtgtacattgtaagctaaatggtaaaggtcggtcctgaatggacacatacctg
gggtttatgtagccgaactacactgaattccaccctttggcatgcttaccattatctacc
tccgatctaccagaagtgagaagagtagacaaataactatgaaatcccacatcaccacag
agcttgaagctggattagacattaacatgtccttggtcctcggagccagaagagtcatat
gtcttgaccactagactattagtgatgataatttgtgatagaaatatgaagatcttgtgg
agacttgttgtatcctctctactcctgatgatttcttcttatgagagcagtactatctgt
tgttgaagcctggtcctaggcggatactggtcttgtttcgttcttgccaagcagttatca
tcatttgtttcatggaaagctagttatctggtggtttttcccagataaaatgaattcttg
gctttgtctgttctattccaaagcttctctttttgttgaacaatgaagagatcgaaataa
tgctttatagaacaatttggtatataatatgaggagaaatgtttgccctgctggcaacac
cataaataattggttattgttataagttctctctcaaaattattatacctaaaaatgttg
cataaatcgccaatttcagagtggtatgagtaattgggtaacccatgggcagtgataaaa
acgagctggactatacatctctgcatataaaaatctgtgcttggcagcattggcctgatg
tcgtgcactttactaccattgtatatgcgcattttttctatgtgcttgaaagcacaatgc
aaccagtgaatgtttttgtgagcgttagacctggtggtcattttccttgttgatctgaag
tcaactacttgctccaaacgacgaatggtattcatgagcccttgagttttttttatggct
aacatattgttgtgcgtgttagtctaaatcttgatgattgactgtgtatttggtgataat
aacagtaagtttgcagaattgtgaccatgaagcgacttgttgcgtgtcttgctggatgtt
gagactaatccttcatgttgaaggacaaatatgtagtattcatgccactacattaatcta
agtccaaagctcactgcataaaacccctatctgtaatgtgcgtaagatttcccaaataaa
tcaccacaatagcatatattggccacaactggttgattgtggttggggattttatctgta
tgcttttagaacatctcggcattagggggaggaatgcccatatagtgtaatgcctcaata
ttctattaaacgcacaaaagctaaactgaatctgtcgttcggtgtgtactcctatgtata
tggagtttgccagaaatcgttgaggagtaaccatattggtctgaatgcttctacctgatg
tagatgtggatatacccgggattaatatcatatccacatttgacttattggtatttgatt
tattctcggggacgcctgtgaatatgatccgttggtcttagtcaaagcatatgttctgat
tgcagattcatgtggtctgtgataactctcctccgattgattcgccctgctggtgatttg
cctcacgaagaggttcatcttgatgatgaaattcctagcaatgcgtgcaatatcattgtg
ctgggaatacggaacaatgaatctttcgttttgggaaatgacggagatcattattaaatg
tgggagacaaatgtgtcgacacttatcttgcctctctagattgcaaatggatccaaaaca
aagtcctaggcatgagtgctttaagctctcttatcgggtcattgataaatgcaatcgagg
ctggaccaataatcgcaaaatgaaagtcgcgagcttgaagctcggacatttatgggcact
attgaaataatgtgtggtgaatgcgatggttcaagtggtctagtgatagacccatcccac
atatgtgttgaataaatacagttccgctatgtaatatatctggcaaatggtatgaattat
aatatgcagttaataggattctgaagatccgtcatgagatcctaggaggactcatatctt
tgaattataaatatgcaacatttgaatctcgtaccggataatacattcctgatgaatgag
cactctcctgtgtagagagaatatctcctagttgagattatagttccttgctggaacctt
ccagaagaaataaagtctgtgttaaacaccaaagtttgataatccctataaagggataaa
gactcatacagagccgaaaaggtataagatgaggtactaaaggatttgaagttcaccgaa
taagcacatgtgcattccacgagttttactcatggtattttccacttgatgtggaattat
ggtatcctctaaagccccgatggtagaaacctataaggtttaggtgttactggcaaaata
tccccattgtgccagaatgacagactataacgatgtatctgatcgatgaaaaatctctga
tggattacgatcttttatggacttttgttacaccatcatagatgttgcaatggatgaacg
cctggagcgatgtgtcatatttagaatatgtactattgcaactatattatcccctaagtc
ctatttaaggacatgttatttgctttgcacaactatgtataaattgttgtgtaagataga
aaatgatagcaccccaacctcgtttattttcgttattccagatgaacaatgagatatata
tcttgaagaatatgcttgagttatgagggataatgactttgacatatgtcattgtcaggg
ggagcgaatgcttatattgatcacaattgtgtgacaataaatgtcatattctatgccctg
aaggcgttagcttgatgatcaatatgtgaacctttatggaagtttctatcaaatatgtag
atctagtcgatcgaacaccattagtcgaagtggcttatttatgttgatacgtgcacttac
ctcgtgtatcctagaagtgagttgaggtgaagttcctgaaatagtctttgcaaggatatg
caatctgtttgctaaatctttatttgcatatacttctagaagaagatgttttgccttatt
gatacggttttgcaaggatcatggggagcacatttctaaagttagcctttgtagaagatt
cggtagaatctagatctcagaggatcaaatctgtcccgatgac
>ltr-1_family-231_s_1#CLASSI/LTR/GYPSY
tgtgatgtgcgggcgcacatacgccaggcgcgcgcgtgatgtgcgcaggggaacagagcg
cgcagccaggacacaggaagggaaggcaagtggctagaaggaaagttagccacctaatta
gttgtttcctgtgttagttatttccttattagtcgtttccttgttagttatttccttgtg
agttatttccttgtgagttgttaccttgttagttatttccttactagttgtttccttgtt
agttatttccttatagctgccccctctgtggctatataagcatgtacgagatatcatttg
gaataagcaataagtcagtcctaatctccctctcttctctacaaaccgacggctgagggg
tataacctcgccggcgtgacggacagcggctacgagttacgtagccggggtccggccagt
cggggatttggtgtccttgacaacctggtatcacggtctcgtcgatcctcacccacccgc
tccaaccacgcccagcagccgccaacgccaccaccttccccagcctccaccacagccatg
gccgagcccaccattgccgacgtcctcgctgagttgcgggcactccgcacggacgtcaac
acgctgcagttcgacatggcggccatgaaggacaagtccgcgtcggcctcggacaacggg
ggccacggtcggcgacccgaggggcagcgcgaccacgatccgtacatccagcaccgcaag
tgggacttcccccgcttcgacggctccgtcgatccgatgttgttcatcaacaaatgtgag
tcatacttccggcatcaccgcaccttgggggaggaacgtgttcggatggcatcataccat
ctggacgacgtcgcgcagctgtggtacagccagcttgaagaagatgatggtgccccgtca
tggggtcgattcaaagacttcctgaatgagaggttcggacctccactccgttccgcgccg
ctgttcgaactttcggagtgccggcgcaccggatctgtggaggagtactctaatcgtttc
cagacgctcctgccccgtgccggtcggctggacgaagctcaacgagtgcaactcttcacc
ggaggcctcctcccgcctctcagtcatgcggtgcgcatccataatccgaccacgctcgcc
gctgcgatgagcctggcgcggcaagtggagctcatggagctcgagcgaccgccggtacga
cagggagcgcgcggtctacttccgccaccgccgcctcgaaccgctccggccgcgccaccc
cagcagctggctcttccaaacctgccggcgggtaacgaccagggacgacgcgagggcaac
cagcggcgcctctctacggcggagcaggcggaacgacgtcgccttggcctttgttttaac
tgtgacgaaaagtattctcgtggccataacaggttttgcaagcggattttcttcgtggac
ggggttgagattgatgacaccgaacccgtcaccgacgacggggacagggacgccccctgc
ttctcgctgcaggcggtggctggggtgtccatgacggacaccacgcagctcgcggtcaca
ctaggggccgcccagctcgtagccctcctcgactccggcagcacccacaatttcatctcc
gaagaagccgctcggcgaacgggtcttccgctccaacaacgtccccgcctaacggccatg
gtggccaatggtgagaagatcacctgcgccggcgtcatccgcaaagccccactaatcatc
gctggtgctgcgttcccggcggagctgttcgtcatgcccttggccgggtacgacatcgtc
ctcggcaccaaatggctcggcgcgttgggacccattgtctgggacctggccaacaggcgc
atgtccttccagcgagggggccgcaccatctcatgggcgggcctatccacgacgtcgggc
ccggcggtgtgcgccttgtccgctgaagaatcgctcttggatgctctcctcggagcgttt
gcaagggtcttcgccactccaacgggactgccccccaagcgcgcacatgatcaccgcatc
ctgctgaagcccgatgcacagccggtcgccgtgcgcccctatcggtacccagctgcccac
aaagatgagttggagcggcagtgtgcagccatgatggaacaagggatcgtccgacgcagc
gactccccgttttcgtcgccggtcctccttgtcaagaaggccgatggatcctggcgcttc
tgcgtcgactaccgggccctgaacgccatgacggtcaaggacgccttcccgatcccggtg
gtggatgagctattggatgagctcaacggcgccaaatttttctccaagctcgacctacgg
tcgggataccaccaggtccgcatgcgacccgaggacatccacaagacggcgttccgcacg
catgacggcctatatgagttcctggtcatggcgttcggactctgcaacgcgccggccaca
ttccaagccctcatgaacgacgtcctgaggccgttcctccgtcgcttcgtcctcgtattt
tttgacgatattttgatctacagcaggacttgggcagatcacctccggcacctgcgtgct
gtcctggaagaactgcgccgtcaccagctcttcgtcaagcgcaccaaatgttccttcggg
gtctccgccgtcgcctacctcggccacgttatctctgcggcgggcgtcgccatggatccc
gtcaaggtgcaagccatccatgattggccgacgccacgatccgcccgtgccgtccgtggc
ttcctcggtctcgcggggtactaccgcaagttcgtacataactatggcacggtggccgcg
cccctgacggcgttgctcaagaaggacggtttcacttgggatgatgcagcggccacggcg
ttctccgcgctcaaagcggcggtcacttcggcaccagtcctcgccatgcccgacttcgcc
aagctgttcgtcgtcgaatgcgacgcgtcaaccatcggctttggggcggtcctagtccag
gagggacacccggtggcatacttcagccggccagtagcgccgcgccaccgcgcgctggcc
gcctacgagcgagagctcattggcatggtccaggcggttcggcattggaggccataccta
tgggggcgccgcttcctcgtcaagacggaccactacagcttgaaatacctcctcgaccag
cgcctcgccacgattccgcagcaccactgggtcggcaagctcttgggcttcgatttcaca
gtggagtaccgctccggggccacgaatactgtcgccgacgccctatcccgccgcgacaac
gaggaaggagagctgctggccatctcagcgccccggttcgacttcatcgagcgcctccgc
catgcccaggctaccgacccggcgctggtagccgtccacgatgagctccgggcggggacc
cgcacggcgccgtggaccatcaccgacggcatggtcgccctggaggggcgcctctacatc
ccgccagcatcgccactacttcaggaaatcctggccgcggtccacgacgacggccatgaa
ggcgttcatcgcacgctgcaccgcctgcggcgtgattttcatttccccaacatgcgtcgt
gtggtgcaggactttgtgaaggcgtgcgccacatgtcagaggtacaagactgaccacctg
aggccggccgggctgctccagccactgcccattccgtccagcgtgtgggccgacatcggc
atcgatttcattgaagcactgccccgggtgcagggcaagacagtaatcctctccgtcgtc
gaccgcttcagcaagtactgccacttcatcccgttagcacacccctacaccgccgagtcc
gtcgcccaagcgttcttcagcgacatcgtccgccttcatggtgtgccgcaatccatcgtc
tcggaccgcgacccggtgttcacgtcgacattctggaccgagctcatgcggctcactggc
accaagctcttcatgtcgtcggcttttcacccgcaaacggatggacagacggaggccgcc
aacagggtaatcgtcatgtacctccgttgtttcacaggcgatcgtcctcggcagtggctt
cgctggcttccgtgggccgaatacacctacaacacggctttccaatcgtcgctccgggag
acgccgttccgcgtggtctatggccgcgacccgccctccatccgctcttatgagcctggt
gagacgcgtgtggcagctgttgcacaggagatggaggaccgcacggcttttctcgccgac
gtccgctaccgcctcgaacaggcccaggcggtccaaaagcgtgtctatgatcagcaccat
cgtccggtggagtaccaagttggggactgggcactactacgactccggcaacgcccggca
gcatcactaccacggacctccaccggcaagctcaagccacggttcgttggaccgtatcgc
gtcctggagatcatcaacgccgtggctgtccggctcgagcttccgccaggggcccgcctc
catgatgtgttccatgttggagtgctcaagaagttcgtcggcacaccaccggcaacaccc
ccggcattaccccccacgcacaacggcgctgtggtgcccgtgccagcagtggtcacagcc
gggcgcctggctcgtgggattcgccagctattggtccagtggcaaggtgagccagctgcg
tcagcaagctgggaggactacgacgactttcgcgctcgcttccctgatttccagctcgag
gacgagctggtcttcgacggcgggagagatgtgatgtgcgggcgcacatacgccaggcgc
gcgcgtgatgtgcgcaggggaacagagcgcgcagccaggacacaggaagggaaggcaagt
ggctagaaggaaagttagccacctaattagttgtttcctgtgttagttatttccttatta
gtcgtttccttgttagttatttccttgtgagttatttccttgtgagttgttaccttgtta
gttatttccttactagttgtttccttgttagttatttccttatagctgccccctctgtgg
ctatataagcatgtacgagatatcatttggaataagcaataagtcagtcctaatctccct
ctcttctctacaaaccgacggctgaggggtataacctcgccggcgtgacggacagcggct
acgagttacgtagccggggtccggccagtcggggatttggtgtccttgac
>ltr-1_family-242#CLASSI/LTR/GYPSY
ccttctgtgaatgggccgcgagtggcaagtcgagttcgcaagcccaatgtgcgtgtgtgt
gggccggaatggctgaggcagtagtgagggatatatatatgtaataagcggaacactatc
gacgacatttatcagatatcacaatactactacctgcttctccgctatttttcttcttct
tgtccacgaaatctctcttctccttcctctgctaacattctggtatcagattcgtcggtt
cctggagttgtcattctggcgcagtctgtttttccctattacaacactcgatcgcagcaa
cgtcgccaaaccatggatgccaacacgaagctgatccttgatgagatgacgaagaagttt
gctgcgctcgagagtcagttcacggaggccgatcgtcgcaaggaaggacgcttgggcgct
ctggagtcggcgacggccgatttcgaccagtggcggcccaaggtcgatgccgccatggac
gatttgaagttggaattgcgcaagctcggcaaacaagttgaccgatccgtcctcgagcag
gcgctgctgcaacctgggattttgtctaagccggatttcgcgagcagcaatttgggcttc
aacaaaccaatcggcccgatcggccaccgtgacgatctcttccaccgggattagggtttt
gggtcggaaccgatcctcctccctggcccggtcaagggtacgggaccttccccttcctct
ccaccgcgtttccatggttccttatacgatgagtgcttagctcgtcagcgttttctggaa
gctggtccgcgtgcggcaagcagaatgcctcagttgccttttcacatgtttgatggcgat
aatccgcgcctttggatttcacgttgtgaaacttatttcgacatgtattctgttgaacct
gaggcatgggtgaaaatcgctactatgcatttgacaccgtctgttgcttgttggtttcag
tccttagaacgtcagtatcatcatatcagttggccgctgttttgcgccttcttcatggtc
gttacggccgtgatcaacactagtcactcttgcgtcagttgtttcgtattaggcaaactg
gtttagtttcagagtatattgagaatttttctactctggtggaccaaatcagcatatcaa
cacacagctgacccactgtacttcactacacgttttgttgaagggctacggcctgattta
cgtgctgttgttcttctgcaacgacctggcgacctggatactgcttgttgtttggccctt
ttgtaggaggaagtgacggatccggggcatcgtcgcgagttccagaagcgtgatcctggt
ttttggtccaaaccgggatactgaggcccttctatggctgtttcgtctcattcgggcacg
ccaattcaagagccgcaaggactgagcaaaccttccaatccacatgttccctccgctgat
gacaagttcaaggctctccgagcgtataggcgtgctaaagggctgtgtgatcgctgtgtt
gagaagtggtctaagggtcatacctgtgctactttagttcaacttcatgtcatgcaagaa
gtccttgaattatttcaggtggcagattcagatgaccaagaaattgcagtggacgtgttg
ggtgatgaacaattatttttggctctttcacctgcacctttgtctggacagtcagctaag
agagccttacaatttatggggtcaatgcatcagtatcctctccatattttggtagattct
ggcagtacccattcatttctgagccagcacatggtggacaaaataggttctcttcagttg
gtgcctaccagtgttcaggttaaggttgctgatggtaatgtgttacagtgtatggctgtc
ttacctcgagctgaatggacaattcaacattgcactttcattcaagatctcaaggtgttg
tctctgccttcttatgatttaattcttggaatggactggctggagcaatttagcccgatg
agagtggattggaaagctaaatggctgctcattcagtttcatgggactccggtgcttttg
caaggctgcggatagggtatgcctgatgatttgttccttcatgttgcagtggttaaaccg
tcccaggatacggtggtgcatcctgcagttgccaccctgctcgacacctactcgcaattg
ttctctgtgccagattcattacctcctgtccggcagtgtgatcactctattcccttggtt
gctggagcccgacctgtgtgtgttcgtccctattgttatcctcttgctctaaaagatgag
attgaggctcaagtgggcgacatgtttcagaggggtataatacagcccagttcatcttca
ttttcctctccagtgttgttggttcgcaaaaaggatgggtcatttcgtttttgcgtggat
tatcggtacttaaatgccttgacagtcaaaactaggtttcctatacctatttttgagcag
ctcattgatgaattatctggtgccagttggttttccacgttggacttgttgtcaggctat
catcaggttcgattgaaagctggtgaggaatataaaacagcattccagactcatcatgga
cagtttgaatttctggtcatggcttttggattatctggcgctcctgctacatttcagggt
gctatgaacaccacattgcgtcctctcttgcgcaaatgtgttattgtcttctttgatgac
attttggtgttcagttccacattcgaggagcacctgactcatttggaacaagtcttttct
ctgttaaaaaagactcctggtttgtcaaacgttccaaatgtacctttgctgctcgatcta
tttcctacttggggcatgttattagtgaagaaggggtggccactgacccttccaaggttg
acgccattttgcactggccgagtccaactaatgttaaggaattaaggagttttctcggtc
ttgctggttactataggagatttgtgtgccattttgcagtcattgccaagcccttgactg
acttactcaaaaaagggacattatatgtatggacatctgatcatgagctggcattttcaa
cactcaaacagctgcttagttcagctccagtgttaagcttgcctgatttttctaagccct
tctgtattgaaacagacgcttgccagacaggtgtaggggctgtgttacttcaggacggtc
acccattggcgtttattagtaaacctttgggaatcaagacacagggtctctcaacatatg
aaaaggaatatttggctattttggtagccgtggaacagtggagatcctatttgttgcaag
gagaatttactatcttcactgatcaaaaaagtctggtgcatctcaatgaacagcgtttga
acactccctggcaacaaaaagtcttcacaaagctgatgggtttgcaataccgtattgtgt
acaagcagggtcctgaaaatggtgtagccgatgcgttgtccagaagagctcacccactgg
tttccttgtatgctgtttccgtatccactccacaatggtgtcaggcgttacaggatggat
atttgagtgatccagaatccaaggacattgtcaccaagctggctgttgacaacactgttg
ttcccaattttccctttctgatggtctgcttcgttttaaaggtcggctctgggttggccg
gaatgattctcttcagcgttccattttggctgctatgcatagttctcctctcggtggtca
ttctggtattccagtcacttacaggcgcatcaagcagttctttgcctggtcaggtctcaa
gaagagtgtacaagactttgttttggcatgctctatttgtttacaggccaagcccgacag
gagcaggtacccaggactgctccagcctttggctatacccgacggcgcctggcggacagt
gagccttgattttgtggaaggccttcctctttctcatggcaagaattgtgtcttagtggt
ggtggataaattttccaagtttagccactttattcccttgcgacatccattcacagcagc
ttcagttgctcatgtcttcatgcagaacatttacaagttgcatggtttgcctactgcgat
tatatctgacagggatcgtattttcacgagtcagttgtggaagacactcttttcattggc
aggggtttctctcaacatgagttctgcgtatcatccacaattagacgggcagactgaacg
tgtgaatcagtgcatggaaacatatttgaggtgctttgtgaatgcttgccccagcaaatg
ggtggattggctctatttagctgagttttggtataattctagttggcactcagccttggg
tttttctccctttgaggtcttgtatggttatgctcctcgtcactttggagtagagtcttc
tgctgtctgtccgatttcctccctgtaggaatgggtcgaggagaagaaagtcatgatgga
tttagtcaaacagcatttggctcgtgcccaacttcgcatgaaggtgcaggctgataagaa
gaggtctgagcgttcctttcaaattggtgatatggtctatgtccggcttcaaccttatgt
tcagtcttcgctcgctcatcgtggtaaccagaagttggccttccgtttctttgggccctt
caaggtgttgtcaacagtggg
>ltr-1_family-243#CLASSI/LTR/GYPSY
tttggtatcagagccaactctggaaccctatcgcgattactggacgaggtcgaaggcgaa
gaccagcgggatggcgccggcgaaagcggaggaacctttggcgcagttactggcgaagat
cgaggagggaaatagggagacccacaggcgtatggagttgatgcaaggcgctctgggcaa
catggagacggcggtgaaaggagtgatgtctgagcaaggggatctgcagaaatggagacc
ggaggtggagacgaggatgaaggaaatcgcggacaccatgcgcgggatccagatccaggt
ggagaagtttgagaagaagccgatgcagttgcagacgggatttggtgaaactagtggtgg
gggcaagtcagagtctcctcttcatgagccgccgctgatggacttcacggcaggcatgaa
tcaatttcggcaaactgatccaccccgacggccaaatctggatggagggcggaccttctc
tgcacacggaggtatgaaccaacactggtcccagaccccttttcgttttgattcgggaga
tcgaaattcacaaggaggtgggtcacagtgctctggggctttggttcccaacatggattt
cccaatgtttgatggaagcaatcccaaattgtggaggactcgatgtgagacttattttga
attctatatggtggccagggagatgtggattaggatggcggtaatgcattttgaagggtc
tgcactgttttggttacaggcaatggaacaccacctgagacacatgagctgggaagattt
ttgcactagtctgatcaatcgcttcagaagggatcagcatggactgttgattcgacagtt
ttatcatattcatcagactgggtcggtgaccgaatatgtggagcaatttgatgttcttct
gcatcaattgctagctcatgagagacaccttacctcagcaatgatcaccgctagatttgt
ggatgggctgagggatgaagtgaggacggtggtggctatgcaaagaccagcaaacttgga
cacggcctgttcccttgctttgctgcatgaagatgtatggttgagctcaaacaagaggga
gggaaggagaacagatcacacgggattttccaagattcctgtaaagaattccatggcggt
tggtgggactgtaccagttgtgattagtcgaggccaaattcagagcgaggaccgccgcaa
gtggagtgctgccagtgttaagggcgacgatagtaagctgtctgctctgaaggcttaccg
gagagcgaagggtttgtgtttcaaatgtggtgaaagatggaatccaaaccatacatgctc
taatagtgttccgttacatgtggtggaagagatgtgggctctcacttctcaagggacagc
agaggctggactggaaggagaggaaactcagcctgaacaggatgatgaggagatggtgtt
ggcagtgtcggtggcggctgtaacaggtggtgaaaacaacaagaccattcgactatgggc
ttcaatacatcacaaacagatgttggtgttggttgattccggaagttcagctagtttcat
gagtactcatttaatggaagctgtgaagggggtgcaacaaatgtcaaaacctttaaaagt
taaagtggctgatggaaattacttgtggagtgattgttgggtacctaactgtccatggct
ttgtgggggagttactttccataccgactttaagttcctgcctttggatggatatgatat
tattttaggtatggattggttggaaagccacagtcctatggctgtacattgggcagagaa
atggttggaattcagttataaggggaagactgttcagttgcaaggggttcgaccaaaact
gacatcatgtatccctctaactgacaaacaattgagaggtctgctcagtaaagaagcagt
ggagcacatgctggaactcagaccactgacagagcttgatagttgtgtcgttccagcacc
gatttctaatctactagaacaatatcaagagttattttcaaccccgcagggtctgccgcc
caaaaggatgtttgaccattctattccccttttgccgggagccacttcgttcagactcag
accctatcggtacaccccacaacagaaggatgagattgagagacaaatacgggacatgtt
aagtaatggaattatacaagaaagctctagcccctttgcttccccggttttgttagttaa
aaagaaggatggagaatggaggctttgtgtcgattataggaaattgaatgcctacacagt
aaagaacaaatttcctatgccggtgtttgatgaaatagctgatgaattaagtggggctac
tattttttccaaacttgaccatcgagctgggtaccaccagatcagaattcaggaagggga
agagtttaagactgcctttcagacccataatgggcattatgaatacaaggtgatgccctt
tgggctcacaggggctcctgctacctttcaggacttcatgaatcatattttgagtccaca
cttgaggaaatgtgtggtggttttcttagatgatatcctggtgtacagtgatactttgga
gcaccatgtcaatcatctggaacaggtgttcaaaatactgatgcaaaaccagttgaaact
caaacagtctaagtgtcgatttgctcaggataagttggaatttttgggacatgtgatcag
tgccaagggcatagcgactgatccgactaaggtggaggtgatcaggaattggcctactcc
ttcctgtgttaaagacgtgcgaagtttcttgggtattgctggatattacaggcgatttgt
ggctggttatggtctcatttgtaaacctttgacaaatctgttgaaaaaggatcacatatt
tgtgtggacctctgatacccaacaagcttttgataccttgaaggcagctttagtacaagc
tccggtgttagctatacctgatttcaccaaacagtttgtcattgagacggatgccagtgg
agtgggcataggagccgtattgcaacaggaggggcatccaattgctttcattagtaaggc
tttgggtccaaagaatttaggcctatcgacatacgagaaggaatgtttggccattttgtt
tgccgtggagcattggagagcatatttacagcatgatgaatttgtcatcagaacggacca
gcagagtctgactcatatggacgaccaaagattaactacaccttggcaacaaaaggccct
gaccaagctaatggggttgaatttcaaacttatttacaagaaaggggttgagaatcaggt
ggccgatgccctatccaggagaccaaatctgaaatgtgatgacacaactgttcagttaaa
tgtgcttgccagctctgcaattgtgccaagttggttgatagatgttacaaagggttatga
gacaaatgaacagaccaagaaattgttgactgcgctgtctactgggcactctgtggaaca
tttcaccctggtggctggcatcatcaaacacaaagacagagtgtggttgggacacgatcc
ggaactacagtctaaggtgatcgcagcccttcacgacagtgctattggaggtcattccgg
ttttcctgttacctataggcgcattaaatctgttttcagttggcctggcatgaagagtaa
gatcaaagagtttgtagagacctgttctatttgccaacaagcaaagccagatagaagcag
atatcccgggcttctgctccctctacccataccagagcatgcttggcaagtggtaaccat
ggacttcatttctgggttaccgatatctcacaaatacaattgcattatggtcgtggtgga
caaattctccaagtatgctcacttcttggcgctggctcatcccttttcggctctaaccgt
agccaaactctatttctctgaggtgtataaacttcatgggctaccgttatccattgtgtc
tgatagggaccctatttttaccagcaagctttggcaagaactcttcagattggctggaac
acagctgtgtatgagcagttcttaccatccccagtctgatggccagacagagcgggtgaa
tcagtgtgtggaagcttatctcaggtgctttgtgcattcctgtcctcgtcagtggtatgc
ctggctatctctcgccgaattctggtacaacacctgttaccacacgtctattggcaagtc
tccatttgaggtgttatatggtcatactccctctcagttggggttggagtcagtggaaca
atgttcggtgcctgacctgtctacttggttgcataccagacaacttatgcttcagcaagt
aaaacttcatctgcaacgtgctcaagacagaatgaagagacaagctgataagggaagagt
ggaaaggacctttgcggtcggagacaaagtttttgtgaaattacagccgttctgccaaaa
gtcagtcggagaacgtatgaatcagaagctcgcattcagattttttgggccatttgaagt
catcaagcaagtgaatgctgttgcctatgaactagcattaccgtctggaagctccatcca
tcctgtatttcatgtttcccaactaaaatctgcagtgggtattcgtacaccagtacatga
cttggtcccagacttattcacagggttgcaggtgccggaagcagtgcttgattctcgact
gtctcgtaaaggaaatacgacagtttctcaggtgctgatcaggtggtcggggtggcctga
ttcgttggctacatgggaagatgagcaagctctgaagcagcagtttccgatggcaccagc
ttggggacaagctgttactgaagaaggagggg
>ltr-1_family-245#CLASSI/LTR/GYPSY
tgttatgtatggccaagcctatgttaggcgcaatagggccaaggctgcccaggtggggcc
caaggcccaatagctaatagataagctctatctagttagttatacttatccaaagttagt
agataaagatcagctctatctagatagttatacttatccaaagttagtagatagacttga
gatagctctatatatagatctgtaaactctggaataaagacaagcagaattccaatctat
tctggcttcccagagggagccagagtctcctgtgatcttctccctgcgcacaacccagcc
aggatcacgacggcgccccagcgccgccaccctggtcccaccaaatcccctccctacaat
ctgcgcaatctgcccggtagaatccgtagttctaccaatctggtatcagaggactcgacg
atcatgagttcctccaagtcgccgtcaccgggacagcagccgccgccggcctcaagcccg
cccgcagcgccggtcgtctccctggccgcggtccctgcgtcgtcggaggccatggcgctc
ggccctcccggcgcggccatcaaccagcaggccgcccccgcgctcacaccggcccagatc
gcggcgtccttggcggatctcagccacgccgtgcgcgatatgcagatcaccatgaacgcc
atgctgacaggccacctccccttccccaatccacaagccgccaatccaccccagccgccg
cacccgtccctgacagcgcagccaccgccggccgcactgcccccacccacgcagccacct
gcgccactccctccactcgcccggcaaccaatttcttaccagtacggcatgccgatcgac
cccgggccttcatccaccgcatcaccgaccacagcccccatccatatgatccgcttccca
ccatccccatcccccatcccatcttgggcgcagggcgcgcctacggtttcaccaccagtg
tactctgaggcactcccgcgaccggcgctcacgacttccttacccagcagcaccgtcggt
gggcctcccgggatgctgttaggaggcggcgacggccccctgttcccgggtcgggggccc
ttgcgcccccacgtacccgcagcgacagcagcgtggtcaccgtaccacgggctacctcag
gacgacgacgtggagaccgcagcctacgggggcgctgaggcgcgcgcgcctccacgctac
tacaaactggattttgccacatacgatggctccgaggatccgctgaactggctaaatcat
tgtgagcagttcttccgggggcagcgcacgccagcctcggatcgcacgtggctggcctcg
taccatcttaaggggccggcacagacgtggtactatgccctggaacaggacgagggcatg
ccgtcttgggatcgcttcgccgagctgtgtcgccttcgcttcggtccagcagtgcgcggt
tctcgccttgcggaactgggacgcctccccttcctgtccacggtccaggagtactcggac
cgcttccaggcgttgctgtgtcgagctcgggacgtctcccccatgcagaagacggagcta
ttcgtgggcggccttcccgagtacttgcgggtggacgttgagctgcgcgacccgcaggat
ctacaaactgccatgtacctggcacgggcgttcgaacggcgcgcggcggcctggccccca
ttccagcagcgcgggtcgcgaccaccgcaacgggcgcagggctcgggtcgcgtgacacca
gcaccgcccggggctctaccgaccggtacgacgacgccaggcgatagtacgactccgaca
cgcccgtttcgccgattgtccccgggcgagcagcaggagcggcgccggcaggggctctgc
ttcaactgcgatgaaccctacgttcggggacacgtctgccagcggctgttctacttggag
gtcgacgacttcctcgacgaggcgtccggtgagggtggggtcgacccccttgaggagtcg
gccgccccagacgtcacgggagccaacgcgttggtggtctcgttacacgcgctggcgggc
atccggacggacaagacgctgctgctaccagtcaccatcaacggcgagcgactactcgcg
ctcatggacacagggtcaacccacaacttcctcaacgctgacacaatgagccgcctcggg
ttagccatggcgggtggcgagcaccttcgggtcacggtggccaacggtgaccgcctaccc
tgcgccggcatcgcccgcgacgtccccgtcatcatcaacgacgagtccttctccatcacg
tgcgttgggatgcgcctgggctgcttcgacttcatcctcggcgtggacttcctggagacg
ctgggcaccatccagtggaacttccgagcactgaccctgtcgttccagcgccagggccgg
cgcatccactggcagggtgtgcgggccacgcaacagcctgccccgcagcagctggctgtg
gcagtcgtcgacactgcccaacagcccctcatggacgtccttctgcagcaacatggcgcc
atcttcgacgagcccacgggactgcccccggcccgcccctacgaccatcgcatccacctg
ctgcccggtacagctccggtggccgtacgaccgtaccggtacgcacagctgcagaaggac
gagctggagcgacagtgtgaggccatgctcacacaaggcatcatacgacccagcacgtcg
ccgttctccgctccggtgctcttggttcgcaaggcggaccgctcgtggcgtttctgcatc
gactaccgcgccctcaacgccaagacgtccaaggacaagttcccgatcccggtggtggac
gagctcctcgacgagctccatggagcccgtttcttctccaagctggacctacgctcaggc
taccaccaggtgcggatgcacaccgatgacatcgccaagacggcgttccgcacccatcat
ggccactatgagttcctggtcatgccgttcggcctctcgaacgcgcctgctacgttccag
gccctgatgaacgacgtactccgcccatatcttcggaagtttgtgcttgtcttcttcgac
gatatcctgatctacagtgcatcatgggcggagcacctccagcatgtgggcatcgtcctc
gagacattgcaggcaaaccacctccacctgaagcgctccaagtgttccttcggcgccaca
tcagtggcctatctgggccatgtcatctccgagggcggggtcgccatggacgccgacaag
gtcgcggcagtggcctcctggccgcccccgcggtctgcacgaggcctccggggcttcttg
ggactagcagggtactaccggaagttcatcaaagacttcggcctcatcgcagccccgctg
acacgtctcttgcgacgagacgcgtttgcctgggacgatgacgcgacaacagccttccac
gccctaaagcacgccctaacgacgggtccagtgctccagatgccagacttcgccaagctc
ttcgtcgtcgactgtgacgcgtcaggtgcagggttcggtgctgtccttcatcagggcgcg
ggacctctcgcctacttcagcaagccatttgcagcccgccaccttaagttggcggcctac
gagagggagctcatcggcctcgtgcaggccgtccgtcactggcgcccgtacttgtggggg
cgccacttttctgttcggactgaccactacagtctcaaattcttgctggatcagcgcttg
tccacagttcctcagcatcagtggaccagcaagttgttcggtttcgatttctcggtggaa
tacaggccggggcgcctgaacaccgtggccgacgccctgtcccgccgcgactcggaggct
gccgtggaggacacggctatggcagcactggccatctcgggcccgacattctccctgctg
gacgacatcaggcgggcgctggcagctgcacctgacgggcagcacctcctccagcagctg
cgggacggcgtattggctgcgccatggcgcctcgtcgacgggctgctcctgcacggcaca
cgcatcttcgtgccgaactacgacgacctgcgccaccaggtgctgacactggcgcactcg
gcaggtcatgagggcatccagaaaaccctccatcgactacgggcagacttctacatgcca
catgatcgcgcgctcgtccaggactgggtgcgcacctgcaccacgtgccagcaaaacaag
acactggcgcagcagccgggcggcctcctgcaaccccttgaggtgccgtcccaggtgtgg
gccgacatctccatggacttcatcgaggggctgcccaaggtggcaggcaagtccgtcatc
ctcacggtggtggatcgcttctccaaatacgcccacttcatcgccctcggccacccctac
accgcgtcgtccgtagcacgggcattcttcgacggcatcgtacgactgcacgggttcccg
ttgtctattgtcagtgaccgggaccccgtcttcaccgggcacgtgtggcgcgacctcttc
aggatggcgggggtgacactaaagatgagcaccgccttccacccacagacggatggacaa
tcggaggtggtcaacaaaattattgcgatgtatcttcggtgtgtcaccggcgatcgaccg
cgggcatgggtggattggctgtcctgggcggagtattgctataatacctcctaccacaca
gcattgcgtgccactcccttcgaggtggtctatggcagatccccaccgtccatgctacct
tacacgccagggacggcacgtactgaggccgcagacgacatgctacgctccagagatgag
atgctggccgaggtgcgccagcgccttttgcaggcccagcagctcgccaagaagtattac
gatgccgggcatcgggaggtccagttccaggtgggcgactgggtgtggctacgcctgcta
caccgcacctttcagtccctccatccgcgcgcgaagggaaagctgggacctcgctacgca
ggccctttccgtgtccaggaaaggattgggtcggtagcctaccgcctgcagttgccagat
ggtgctcgcatccatgatgtcttccacgtcagcctgctgaagccgcatcgtggggatcct
cctgcaactccggggacgcttgacccagtgatggatggtcggctgcttcctgtgccggcc
aaggtgcttcgcgctcaacttaggcggggcgtgtggcaggttctcgtacagtggcgtgga
ctggctgaagatgacgccacatgggaaaagcttgaagagttccgtgctgcttaccccaac
ttacagctcgaggacgagctgtttgagaaggcggggagagatgttatgtatggccaagcc
tatgttaggcgcaatagggccaaggctgcccaggtggggcccaaggcccaatagctaata
gataagctctatctagttagttatacttatccaaagatagtagataaagatcagctctat
ctagatagttatacttatccaaagttagtagatagacttgagatagctctatatatagat
ctgtaaactctggaataaagacaagcagaattccaatctattctggcttcccagagggag
ccagagtctcctgtgatcttctccctgcgcacaacccagccaggatcacgacggcgcccc
agcgccgccaccctggtcccaccaaatcccctccctacaatctgcgcaatctgcccggta
gaatccgtagttctacc
>ltr-1_family-247#CLASSI/LTR/GYPSY
gtgaggaaccctggtgttgggtttcgctcagatctgttgggtctgtgttgtgggaactct
aggttagaattcgcctgctccaggtttgtttttcccttttgaagaaccctagggttcttc
cgacgtgaggaattttccccttggccggatctgaccagacccctagatcacacaggtatg
tggtggtgctggtttttttttttatttcatttcatgccttctccattacaactgctcaga
tttatagcagcccaagtggctctaactgctaatcagttattacagctggattacagctag
atgacagatctaatcagttattacagctaaatgccagcagcttacagctgtattactcta
tcccctctgtactccttgccctcttgttacattgtctgcatctatgccttcctggtaggg
tcatgacaatccgcccccccttgagagcttgcttgaccccaagcaagggcctttggaaat
ctggtcttggccacagtaaaatcctcccaagtagcacatgatgatggtaacccagaccac
ctgaggagcacttggaccacagccgcattgcctttcttgaccattctgcgatccaggatc
tctaccggagccagagatcccctgtccaaatccattggttgaggaagagtatcaaagacc
ggagtataatttggaacaaatggtttgagttgggaaacatggaagacaggatggatctga
gcttctggtggaagagccaaacgataagcagctggcccaattttctcagtcactgtgtaa
ggcccaaaatacttgaatgcaaatttgggacaaggtctattgaccacagaattttgagca
taaggctggagcttgagcaaaacctgttccccgacctgaaactccctgggaacccgcttc
ttatctgcaaaatgtttatacctctgttgagctctagccaaattggccttcaacatctca
ttatgctcagctctgtgctgaacaaactggacagctccctcatcctcctgccctgtgact
gaaggaattccaagaacagatgcttcatagccataaagggcctggaaaggtgaacagccc
aatgatgagtggaaagtggtattataccataattcggctaaagatagccaagacttccat
ttctgagggttggagtggacagcacatctgagatacatctccaaacactgattaactctc
tcactctgcccatctgtctgagggtgataggctgtgcttaaagcaagcttaatatccaag
agcttgaacaaatgtttccaaaaagcacttgtaaaaatcttgtccctatcagatatcact
gttttgggcaccccatgcagcttgattactgaatctaccatgatttgggccactccctga
gcagtgaaagggtgctttaagggaaagaagtgagcatacttggtgaatcgatctaccacc
accaaaatcgtatcatatccttctgaccggggtaacttctcaatgaaatccatagttaag
tcttgccaagctcctgctggcacaggcaatgggtgaagtaacccagaaggatactgcttg
ggacttttggcctgctgacaaaccgcacattgtttcacaaataattccacatcagttttc
aggcctgaccaacagaacaactttttaattctgtggtaagtagcagtgattccagaatga
ccacccaatgatgaatcatgcaaagctgcaataattttggttctgagggcagaattctcc
cctacccaaatttgctgatcctttctgatcactccctgctgaagaaaatagccatcttca
tcaggactctgtattaccaatttctgtaaaagttgctgggcttgcaaatctgtggcataa
gagttcaaaatttcctgaagccagaccggttggacctccgaaatcagtgctaaagtcatg
gctgcccccaccctagacaaagcatctgccaccacattctcttttcccttcttgtacact
atcttgaactggagacccataagcttagccatagcttttctttgcaattcagactgaagc
tgctgttctcccaagaaagacagagactgatggtctgtcataatagtgaaagaggacctt
tgcaaataaggtcgccacctgtcaactgccatgattaaggccagaaattccttctcataa
atggatagttgcttgttcttcatacccagggccttactcaagaaagccaatggtttgtgc
tcctgcataagaacagctcctatgccttcatcacaagcatcagtctcaaccacaaaaggt
atctcaaaccttggtaaagccagaacaggtgtttgagtcatggccttcttaagatgttca
aaagccttctgagcttcaattgtccacacccatgccttcttgccttgaagtaatattgtc
aagggctttgccagagtaccataatgcctgacaaacttcctgtaatacccagtcaaaccg
agaaaacctcttaactcagtgacagaagtaggcactggccacctgaccatggcctcagtc
ttggatggatcagtagcaaccccttccttagaaataatatggcccaaatactgcaattct
gcctgagcaaacacacatttcttccttttgagataaaactggtgatgccttaacacagtg
aaaacttgcttcaaatgttgaacatgatcttgcaatgttgggctgtaaatgagaatatca
tcaataaaaacaagcacaaacttcctgaggaagggttccaaaatactattcatagcacac
tgaaaagtggcaggagcatttgtcaacccaaatggcattactctgaattgataatgccca
tgatgggttttaaaagcagtcttgtgctcatcttcttcgcccattctaatctgatggtac
ccagctgtcatatccaaactggaaaaatattgggtgcctgccaactcatctaaaatctca
tccaccaaaggcattggaaacctattcttcactgtcatatcattgagctttctgtaatct
atgcaaaacctccatgttccatctttcttttgtaccagtaatactggagaagcaaaagag
cttacactaggaacaatcaagcctgctttgagcaattctgccacttgtctctctatctca
tctttgtgtagtggagagtatctatatggtctggcattcactggaaccgaccctggcagc
aatggtatatagtggtcaaacacccttttgggaggtaaggctgcaggctgagcgaataaa
tcctgaaattctgtgagtagtgctgctaactgccccttcacctcttctttctttggtacc
acctgttccagcaacacaaaagcccagacctcattccctttcaaccatttctgcacctga
acagcatgcacttgagaaacttctgtaaccttagcacagtctccttgtatttggactttc
tgtccctgatggtaaaactccaaggtcttgttatcccagtcacagttcataggactatgg
gccctcaaccagtcaaatcccaaaatggaatcatatactccaatgtccaacactctcata
gggaaaacaaaggtgtgccctccagtccaccattttacttcccttactctctgagtgctg
accataatatccccactagccaccttgaccttcactgggtcacattcttccacctccaac
tttaacttttccaccatctgcttgctaatgaaactggtagaacttccagaatcaaccaac
attaatagcatctgatgctgaatcaatgctctaagtcggatacattgagaatcatcagcc
ccattaatagcattcagagacagcttctgttcctcttcttcctgtttctcctcttgctct
atttgctccaatacttcaggagttaaaaccttctccatgtcctcaggaactagaacatgt
aactggactgcattccctttctggcaccttgcttgatgaccaggttcaaatttctctcca
caagtgaagcatagaccattcactcttctatactcctttagttgtctctccttgctccat
cctcccatctcaacacctttaccatctgctctatttcctcctcccaatctaccaagaaca
ggctgcttggtaaacttcattcctcccttatcaataatatcctgttgaacttgagccaat
agttgtgccttgtgaacagtagcagggagctgggacataactggatactgaatttcattc
ttcagtcctttgacaaactgactgacataaaatgtttcatccatcataggattatgaaca
gcagtagcatatcttgcttcctcaaactccttcacatattcttccactccccccttttgc
ctcatattcaacaatttcctcatcgctcttgggtattcctcagctccaaatttgtctaat
accagcctagacaaattcctccaatcacccaacccttgcttcaacctgactacctgcaac
catcgtgctgcagtaccttcaaagttgagagacgccacagtggacttcagaaaatcaggg
acccggtagaggttgaagtaatcttcacattgtatgatccaactggctggatttgttcct
ccaaactttgggaagggcatccttggtatatgctgttgcaactgttccccatctctgtcc
agttgcccagaactctcctctctacctctgtgcattctttctcctctgttctgagaattt
ctgttgtctctttctcctgcttcttcattcccataacgatccatatcccttgccatggct
tccacccgaagaagagaaacagccttcccggtctcctccatttgcttgcgaaacagcgtc
ctctcttcctccatggcatcaacctttcctgtcagcttctcgatggccagcatcatcttc
tcccagcgtgcttcagcctgcttcgcttccatggtgacagcctcgatcaccaaccgggac
tgggccgacggcttaattgaaggtgccgtgatgaacaaaattttctgagcacctcccttc
tttcaaacttgtgtcaaactgtcttcccgccaatctctcctccaaggattcgacagcttt
gataccaattgtgaggaaccctggtgttgggtttcgctcagatctgttgggtctgtgttg
tgggaactctagggttagaattcgcctgctccaggtttgtttttcccttttgaagaaccc
tagggttcttccgacgtgaggaattttccccttggccggatctgaccagacccctggata
cacaggtatgtggtggtgctggtttttttttttatttcatttcatgccttctccattaca
actgctcagatttatagcagcccaagtggctctaactgctaatcagttattacagctgga
ttacagctagatgacagatctaatcagttattacagctaaatgccagcagcttacagctg
tattactctatcccctctgtactccttgccctcttgttacattgtctgcatctatgcctt
cctggtagggtcatgac
>ltr-1_family-248#CLASSI/LTR/GYPSY
acaggcaaggtggaggaagctgatatgcagctgtctgaggatgggaaggatacggctcgt
gtgcaagacctgacggagaagatggctgcgccggtgtccctggaggagcagaagactatc
aagcgcatgcggaggcccaacgtgcgtgtgtgcggcccagagtggcaggtgtaacgctcc
tgcgtgagcgctgtgcggcccatggggcggtgtgtgagttcctgcgtgaactctggtgcg
tgcgtggacacgggaaataaatatcccagccgaacaggagtctgtaagcaagttttgaac
cttcagaaatacaaatcctcctctgtccctgccctatctccttcttccttattgcccctt
ctccacgtatctactctctgttacatttggtatcagatagccaccgatctctcgggactg
gcgtcaatctggatcaacctccgacccacggctacgacaccagatttcaacgccgacaaa
gcaggatggatcagtcttccaaactgctgctggatgaaattgagaagaagttcacggctc
tggatctcaagtgggaacagcgcttcgtcgacttcaaccgttccaaggaggaacgcctgg
tcgcccttgagcaatcgagcgcggagctaggcaagtggcgccccaagattgaggcaaccc
tggacgacgtcaaacttgagttgcggaagatgaacaaacagtgggatcaggcgatgcttg
acatggcgagcgtcgggcagggcctcctcggcaagccagagccaccgatcgacctccaca
cgccgatcctgccagctgacggccccgctgggcaccgtgaagagtttcaccaccgggatc
agggttacgggtcggtcacgaccttcatccctgccccggtcaagggtacgcacacatctt
ctcatccgcgttttcacggtcctttgtttgatctatccagtaatcgtactcggggatcgg
atgtgttagcgcgttctctgggcaaacttcctaagttgccatttcccatgtttgacggtg
ataatcccagactctggatatcacgctgtgaaaattacttcgacatgtacgaagtagaac
ccgaagcttggattaaggtagcatccatgtacctctcaccccaggtagcatgctggttcc
aagccattgaacgtaaacatcacaatctgaattggccactgttatgtaggttgttacatg
atcgttttggccgtgatcagttacagaccttgttacgtcaactgtttcgtatacaacagc
aagggagtgtggccgagtaccaggatcgatttgttactcttgtagatcaattagcagtat
acgagtctgttcctgatccactgttttttgccacacgttttgtggaagggttgcgtagtg
acattcgtgctgttgtcatgcttcaacgtcctttggatttggactctgtgtgttccttgg
ccttattgcaggaagaggtgacccagccgtccatgcgtgctgatctgcgcaagggtgaat
ttcgtgcttggccaaaatcttcagcgccaagccctcttcctttaccactacctccccaac
atactggacataaaatgggagttccagagaagaagctagatcactcgtcatcagtggaca
gtaagctgagtgcccttaaagcatataggcgtgctcgaggcttatgtgatcgttgtgctg
aaaaatggcaccgtggccatacttgtaatgcaactgtgcaactacatgctcttcaagagg
tgtgggatttattgcctcaggtgtctgctgatgacgtttctgctaatgatgccccacacg
atgaatccatactcatgtccatctccactgaagctatgtcagggttatctgctaaacgat
ctatgaggtttatgggtcttatgcaggcagtggacatattgattttggttgattcaggaa
gcactaactcctttctcagccagtctacaatttttaaactgggcctggaatcggtgtccg
caagtcctctgcgtgttcaggttgcaaatgggggtttgttatcctgcacaagaatggttt
cccaggcggtattgaatattcagggatacaattttgttcaggatttgtatgtgctggact
taccttcctttgatctcatattgggtatggattggcttgaacgtttcagccctatgcagg
ttcattggcagcagaagtggttgtgtataccgtatcaaggcatgcaagtgatattacatg
ggtgttctgttgttgtgccaacagatattctgctgcacattactcctgtcagtgcatctc
ctatttctgcagatgaggttgctttagatccagccatatcttctttgttgtcccagtttg
ctcctgtttttgccaaacctacttctcttccacctgttagggcttgtgaccataccatac
ctctcattcctggagccacttcagtgaatataagaccctacagatatccccctgctttaa
aagatgaaatagaaaaacaagttgcagagatgttgcaggctggcattattagacccagtt
catctgaattttgctctcctgttttgttggtgagaaagaaggacggtactttcaggtttt
gtgtggattataggtacctcaatgcacttactatcaaatggaaatttcctataccagtct
ttgatcagcttatggatgagctagcaggagcttcatggttttcaaccttggatttattgt
caggatatcatcaagttagacttaagcctggggaagaattcaaaacagcgtttcaaactc
accatgggcagtttgaattcctagtcatggcctttgggttgtgtggagccccaagtacct
ttcaaagtgctatgaacacaacattatctcctttgcttcgaaagtgtgtcatcgtctttt
tcgatgacattttaatatatagtgccacctttgaagatcatttaacacatctgcaacagg
tgctgtctctcttgcagcaggagagttggtttgttaaaatgtccaagtgcaagtttgctc
agagagaaatctcatacttgggacatgtgatcagtgctagtggggtagccactgatcaga
ccaaagtagcagtcgtgatgaactggccgacaccccttaatgttaaagagttgagaagtt
tcttagggcttgcgggatactatcgcaagtttgtgcggcactttgctattatcgcaaaac
cactacatctacttctgaaaaagggggttatgttcatatggacttctgatcatgatgtgg
cgtttagctccttgaaagctgccttgagttctgcacctgtcttagcactccctgatttca
acaaaacattctgtctggagacggatgcctgcaagaatggagtgggagcagttttgcttc
aagaagggcaccctttggctttcatcagcaaacctttaggggttaaaacccagggactat
ctacttatgaaaaggaatatttggctatcttagtggctgtggaacaatggagacactatt
tgttacatgctgaatttgtcatattcacagatcaaaagagtctcattcacttaaatgagc
aacggttgaatacgccctggcaacaaaaagtgttcactaaactgcttggtatgcaatata
agattgtatacaaacaaggttcggaaaaccgtgtggctgatgccttgtctcgaagagccc
atgctgctgtgacatgtttagctgtgtcagtctgctctcctcagtggtgtcaatctatta
tcgatggatatttgcgtgatgaagatacaaagcagctgctatcaaagttagtgttggatg
gttcttcagtgcctaagttttccttgcacgaaggccttcttaagtatgacaatcgcattt
gggtgggtaacaatacacctgtacagcagtctattttggaggctattcatagttcagcag
tgggaggtcattcagggtttcctgtgacataccataaactgaaacagttatttgcttggc
ctggtatgaggaagtgtgcaaagaactttgtagcatcttgtactgtatgccagcagtcca
agactgaacggaccaagtatccagggctcctacaacccctccctgttccagctggtgcct
ggcaaactgtctccatggacttcgttgaagggttacctatgtctggctccaagaactgtg
ttatggttgtagttgacaagttttcaaagttcagtcacttcatcgctttgaaacatccat
tcactgctttggtcgttgctaaggaattcatgcaacatgtgtataaactccatggtatgc
cagtggccattatatctgatcgcgatagggtttttaccagtcagttatggcagtctttgt
ttcacttggctggtgtgaaattgcagatgagttcatcgtaccaccctcagaccgacggtc
aaacggagcgtgtaaatcagtgcatggaaacatttctccggtgctttgttaatgcttgcc
ctactaaatggattgattggctgtatcttgctgagttttggtataactctagtaaacatg
aatcgttgggtttctcccccttcgaagtgctttatggatatactcccaagccattcggtc
tggaggtgttttcagacttaacagcccccgttcttgatgaatggctccaggataaagtgg
ttatgacagatctggtgcggcaacaccttgctcgagcccaactgaggatgaaatcacagg
ctgacaaacatcgggtggaaagatcctttgcagtcggtgactatgtgtatttacggttgc
agccttacattcagtcttccctggcacccagatccaatcagaagcttgcctttcgttatt
ttggtccattcaaaattctctccacagttggttcggttgcttataaacttgagttgtcgg
cttcatctcgcattcatcctatcttccatgtatcacaacttaaaaaagcagtggcagctt
cggttcctgttgctcagctgcctcagtctctgacaggttttcaggtacctgaaaggattc
tgcagcgtcgcctgaacgctgatggactgtctcaaatcctcattcagtggtctggcatgc
ccgcgtctttggctacatgggaagatgcgctgctgcttcatcaacgtttccctcacgcac
ctgcttgggggcaagcaggttctcatcgccgggggattgtcacaggcaaggtggaggaag
ctgatatgcagctgtctgaggatgggaaggatacggctcgtgtgcaagacctgacggaga
agatggctgcgccggtgtccctggaggagcagaagactatcaagcgcatgcggaggccca
acgtgcgtgtgtgcggcccagagtggcaggtgtaacgctcctgcgtgagcgctgtgcggc
ccatggggcggtgtgtgagttcctgcgtgaactctggtgcgtgcgtggacacgggaaata
aatatcccagccgaacaggagtctgtaagcaagttttgaaccttcagaaatacaaatcct
cctctgtccctgccctatctccttcttccttattgccccttctccacgtatctactctct
gttac
>ltr-1_family-254#CLASSI/LTR/GYPSY
tgaaatgaaataacagaaagttaccagaaccacatacctgttctcctggaagtttgccag
ggttctggcaccgggaagcttgcttccaccagatctgttgctactcacggtgtttggcgg
tgctccatcaccaacgggttgtgacaattggtatcaaagccgtcaatcctcggcggggtg
cgacgaaggagaccagcttgctgctgggaaagacaacgactagaagacgaagtgctcttc
atcggaagattggagttggactccaacaggcagcggcatcaacaccgtctgcgacacaga
caagatttcttctagaagcgatggcaacttcgcagaaggaggaggagaggtgggagaaga
tgtggcgcattctggaccggctagaccaccaactcgagaattgggaggtgggacaacaca
gactgcagggccaggcggaactggttactgcgaggaagacggaggagcatggtagtcaca
actgcgttccagtgatacttggaggtaccaatttctcagtgtttggtgaaaagtctgctg
agaagatggtatggggtagagtatttggttcagattcacatggcctagcgcaacagctag
ctcatggggtgggtgatcagtggcacaataattgtgagcaggatgttgaacctaatgtcc
catggatgtttgttggaatgccacagcaagcaagtacatacccagtgtctagtgaaatgg
gtcttacagtggcatgggacggggagatgcaagttgaaactcacacacatgagggattac
tgcagcaacttgctcaaggtggagaagctttagaagaattggctgagaagaagggtgatg
ttgtagatgagaccagcaagtctgacccatcaagtatggcagttgctatggttatgaatg
ttggaagcatggaggggcttcttcctgctagtgttatcagtgtgcttgaggaaagccctg
agaaggagcagaatgctgaaaatgttgatgctactagtgctggtggtatcctttctcaag
atttggtttcagaatcaacccatgaaactaatggtgcaggcgagattataagtgccccta
aggttgatgatgaggattgggagatactacaggttagagaaatcagtgaagaagaggtgg
aagattactttgtggtatctcaagaaggggctgtggatgaggtgatgcaggttgagttag
cagatggtgggactggggaagaggaaatgctctgtggaaaagaagtagcagggaatttgg
tgcaggtgatagttatgagtgcagtaaggtggatttgtgatggtcaaggtttgcccgatg
aaattcttagtaaaattcagtgggatgaggagttttcatctaacctgagtatgcgcagag
gtttacttagagatatggttgtggaaaggagttatctcaatgttttccattcaggtgaag
gggtgctgatcataacaccatcccaggggtaccaccctgaagagatgctagatctcagtt
tggttgatactgacatcttatgcattgtgaagcttctaaaggttaacaatagcttgctac
ttgaagcacatgggtctggttttgtgttgatttttgatgggaggcagaacaatggcagtg
ttcattatgtgatatttgagctaacacaagggtggctacctgcttctagcccaggaaaca
gtgatatggcatttcagtcacaactggacattcaacgaaaatccatgaacaagttaatga
gcttacagttcagaatggtgtatgataaaggcaaggagaacatagtaactgatgattatg
ctcaggatctgtggtctatggtgactggtcacatttcatgtcaggatgtattctcaggac
agagggttgttccttatcactggttcaagagtttatttggttggacagatctgaaaatcg
gtgttgatcagttggtaaggcagtgtccagttttccaacaaacacaacaagggcagcagt
ttcctattgggtcattgcatcaggcttccatgggtggttacttctttaactcattgtata
ggtatgcagtcttggtgttggcagtccctgtgatcaaagggagtgaggacttatgggtgg
ctgtttggattcaacagcaggctgctgacagttctgtgttcaaagagcaaggtactctag
accatacaaagtgttggcaatggttggggcaatggcataccgtctgcaactttcagccaa
ggcacatgagggtgaggaaatcttcaaccacagatttggtgggaaaagggcaatgcaaca
atcgtgctggttgtgctccgagagtcaggcatgttgctggagttatctacttggagggat
ttttatgccgtgcaggctcgttttcctactgtccttgcttggggacaagcaagttttggc
gaagggggtaatgtcaggatcgtggatggtgcctag
>ltr-1_family-27#CLASSI/LTR/GYPSY
tgttggaacttgctaccaggtgcaaggggatccaacgggggtgagagttgacgtaaacag
ggttctcgcacgagatggcaaaagctctgttaatctagcctctcaagggcactgtgcggg
ggtatttataggtatctgagcgcccagcgtcctgtgttaaggtcgcatgtgccctcagac
atctaggttatccccggaatattcccataaagcggggttacagaccgtaattacagggat
gcctttacaaattaggcccgtaacgcgcagcggccacgcagggcctgttacaatgggccg
gataacacgtgggcctccatgctggacgtggtcgcaatagtcgctgccctcgctcggagt
ggttccgcgggggtttttgacat
>ltr-1_family-263#CLASSI/LTR/COPIA
catattggcccatatacctatctatatatatgagagagtcatcaggagacgttatcattg
tcattatcattccaaatctctcggtacgtaacatggtatcaaagagccaattagatccgg
cttattagccgctgatcccggttcctagttgggagaccgccgcggttccgtcgtcgcggt
tcgtcggccgccctcgcggttcctcgcgcgtctcgtcgtcctcgcggttcgtcagccgcc
gtcgcggttcatcggcagccgtcgcgtttcctcgtcaggtttttttttcgtcggccgccg
tcttctctgcgccgctgtcttctctgcgccaagcacctcggccgcgccctaccctgctgg
atccgcgcccctgcagccacgccctgctggagccgcgcccctgcagccgcgccctgctgc
agccgtgcactgcagatctcgcgcccctgcagccttccctgcagccgctggatcctgcgc
tccggccatcgtccagcctgtccagccctctgctcctgtccgcatcaagctgaggtccag
ccctctgctcctgtctgcatcaagctcctcctctggtccgttttgattggaacaacattc
agtgctagtataccatgtcgcacactactgcaattattatcaatatcactttggacggtc
aaaattaccgtgaatggtccttctgtgtagaaactgctttgcgaggtcatggccttgctt
ttcatttgatcgatgatccacctttgctcactgcaaataacagtaatgcttctgaaatca
agacttggacaattaacgatggaaaagtgatggctgctattgttaacagtgtcaagccat
ccatgattatgagtctttcttcattcaagactgcaaaagctatgtggttttatttacaga
agcgttatgttcaagatagtggtgctcttcttcatactcttatgcagaaaatacatttaa
tagagcagcatgatttgtccattgatgagtattattcagcttttgatcgtctgatgggtc
ctttgatgtctatggttccttcatgcaccgctgatgagtgcactgcccataagttcattg
aaaaattcttcacatacagatttgttatgggtctcaggacagattttgaggctattcgta
ccaggctgcttcatggatctgcaagtctgaccatgacagaggccttatctgatttgcttg
ctgaggagactcgcctctcatctatgtctataccccatactcctgtgtcacataatgtgt
tagcagcttctcacaagtatggtggaaaaggtggttactttgagccttgcaagcattgca
acaagactacacatcggtctgatcaatgttttcttaagtatccagagaagttagctgagt
ttcgttctcgccgtactaatcaagggcgtgggccatccaagggttcagtgtcagttgctg
ctctctctggtaatgcttcttcgtccacatgggtacttgattctggtgcctcatttcatg
taacttcagatcagtctcagctggatacttgtgcaatagtcactaatgggtcttctgttc
aaacggctgatggtacttcctgctctgttactcacaagggctccctctgtacctcccagt
tttctatacctgatatttcttttgtacctgagctctctatgaatttactttctgttggtc
agattacagaccacaattgttttgttggttttgacagctcatcttgttttgttcaggatc
gtcgaagcgggactgtgattgggactggccatcgccgtagagactcttccagactctata
ctctggactctttacgtctacctcctgcctacactgccagtgtttcatccgccgtgtcca
cttcatcttttgctcaatggcatcatcgtcttggccatttgtgtgggtctaggttatcta
ctctagttcaaaaaggatgtttaggtcataccaacattgagtcaaattttcattgtaagg
gttgtaagcttggtaaacaaatacaacttccatatttatctagtgcttcttactccactc
gcccctttcaacttattcattctgatgtatggggtcctgctccttttcccacaaaaggag
gtcataagtactatgtcatttttatagatgatcattccagatatacttggtcttttttca
tgaaacatcgttctgagctatattctatttatcagtctttcacacggatgatacatactc
aattctctagctcaattaaaatttttcgctctgactctggtggtgaatacttgtctgata
ggtttcgtcggttcttgacatccgagggtactcttgcccaactctcatgtcctggagctc
atgctcagaatggtgtggctgaacgaaagcatcgccatattatagaaacagctcgcaccc
ttcttattgcttcttttgttccatctcacttctggggtgaagctgtgtctactgctattt
atctaatcaacagacaaccatcaactaaattagccaacaaatgcccgggtgaggtacttt
ttggtactcctcctagttacgaccatcttcgtgtttttggttgcacctgttatgttctcc
tagcaccccgcgagcgtaccaaattaactgctcaatctgttgagtgtgtctttttaggat
atagttctgagcataagggctatagatgttatgattcttcagctcgccgcatgcgtattt
cacgtgatgtggtatttgttgaaaatcgtcctttcttttacaattcttctacttcctctt
cgtattctcctttacagaccacatctttattatcctttccttctaataatgacaacgttc
tatccccacacttgcctgatccccttttgtctatatctccaccagagacatcttcacacc
agctttgtcagatcgactacctattactcgtgtctatactcgtcgtcccactaaccctcc
acctgtacctgttccgtcgcctctggtcagtcctgatactcctgtttttgatgatactaa
caattctgatgagttgcaggttgcccagagatataatttacgtgatcgtactacaatagc
acctccagatcgttatcgttatccatgttctgctgccgtaattgttgaacctactactta
tcaggaagctgctggtattcacgagtggcaacttgctatgattgaggagcttgctgcact
tgaccgcactggtacttgggatattgttcctttaccgtcacatgctgtaccgataacatg
caaatgggtcttcaaagtcaagaccaaatcagatggttctgttgagcgatacaaggctcg
tcttgttgctagaggttttcagcaaagtcagggtcgagattatgatgagacttttgctcc
tgttgcccacatgactacagttcgtactatgattgccgtagccgctactcgttcttggaa
aattcaccagatggatgttaagaatgcttttctccatggtaatttaaatgaagaagttta
tatgaagccacctccaggtgttgaggttccctctggttctgtttgtcgccttcggcgtgc
cttatatggtctcaaacaagctccccgtgcttggtttgagcgttttgcttctgctattat
ggctgctggtttctcacctagtaatcatgatcctgctctttttgttcatcaatccacaca
aggacgtactttacttctactctatgtcgatgatatgttgattacgggtgacaatgagga
acacatttcctctgtaaaaaagcaacttggaaaattgttcatgatgactgatttaggtcc
cctaagctattttcttggcattgaagtagtgcactccaccaaaggttactacctttcaca
acacaaatatattcaagatcttcttgcacgatctggtattactgatactcggacagctgc
cacccctatggatcttcacttatagctccgctcatctgagggcacacctcttgccgatcc
ttctcggtatcgtcgtattgtgggaagtctggtctatcttactgtgacgagacctgacat
agctcatgcagtacatatcttgagtcagtttgtgagtactccaacttcggtgcattatgg
acatttgcttcgtgtcctacgctacttacgaggaacatccactaggtgtcttttttatgc
tcaaagcagtccgcttcagctttatgcttattctgatgcaacatgggccagtgatgtgaa
tgatcgatgctctgtcacgggctattgcatttttcttggttcctctcttattgcatggaa
atctaagaaacaagttgctgtttctcgttccagtaatgaagcagaacttcgtgcaattgc
caccactactgcagaaattgtctggcttcgttggttactggctgattttggtgttgtgtg
tgatggctctacacctcttctgtgtgataatactggtgctatacagattgctaatgatcc
ggtgaaacatgaccttcaaaagcacattggtgtagatgccttctttactcgatctcattg
ccgtcagaagacaattactctacaatatgtaccttcagatttgcaagtggcagatttctt
cactaaagctcaaactcgggagcatcatcgactacatttactcaaactcaatgtctctga
tccgccttgagtttgaggggggtgttaaggcccatattggcccatatacctatctatata
tatgagagagtcatcaggagacgttatcattgtcattatcattccaaatctctcggtacg
taac
>ltr-1_family-291_s_1_s_1#CLASSI/LTR/GYPSY
ggtgtcacgccggtgggtgccatgacggagaatgcagagagcagggagtggagcaggaag
ctgaagtctgaagcggggtcgtaggtgacagggatgtagcgccattatgggctgttttgg
gtgtgtgcgtggtgcttgtgggccggcccatgtaaggagttatatattttgtctcagact
tggaaaggggttaagaaaataatagagaagaaatactacctgagactccgtacctgtcct
ctcggcggccctcgctcacgtccggcgaccactcgccggcggccacgggccatcacaacc
tggtatcagattcaggcgtcctcggcgtggatccccttcctcgcgttcccgcaccgttgc
cgctacggcgcccacaccgaagccgtcggcgcagaccaagattctcctggaggtgatgac
gaacaaggagcgagatgatgccgatcgttgggatcgggtgatggcgcaactcgatcggct
cacggagaaggtgatgagcatggatgacgttcaacaacagttgctggcgcaagcggggtt
ggcggccgatgtggctcggcaggcgatggaagagcgggttcgcttcgcgcagcagttgga
tcaagcggagaaggcgctcgcggactccgtctggagcagatggcgcgggaatggagtcag
cgcagtctgtgcgcagtgaacgacatcgcggcgggcctccaccatctccgccgctggctc
ctccaggtccacagcgcaggtatgcgggggtgccattgggtcgtccgcgagagactggag
ggcggcgggttgaggattttgaaggagggcatcttccaataccacgtatgccatttccta
aatttgaaggagaggaacctcgtatctggattgatcagtgtgtggattatttcactttgt
atcgggtcctgagtcggtttgggtgatgtcgcatcgttgaacatggaggggaatgctaag
aggtggtttcagatttttaaaattcagtatggtccatgttcatgggaggaattttgtgaa
gcgtgatgctgaagtttgggtcggaggagtattcacaggctatgcagtccttactggaga
ttaggcagactggatctgtggaggagtacaaaaaggtgtttgatgaggcgggtatgcaac
ttctgtccataatcatgatttagatgagactttgtatgtggcccatttcattaaggggtt
gaagcaagagctgcaaggaccggttaagtctcatttgccagcttcggtggaacgagcagc
attgttagccaggatccaacaaggtattttgacaaacaacgacagaaatcattcaagtgg
tcaatccgggtcgactggggggtgctgtgtccaggtctgacactagagggtctgcttcct
tacccgagttgtctaaagagagattggtgaaggagtataggaggcagaatggtctgtgct
atacttgtggcgacaagtttgaacctggccatcaagctcgctgtcccaaaaaagtccaga
tgcaattgcatgccctcactgccgaggatttgagtatgacactatcgagcaaacgttgac
acagattgagcaggaggagaaaggggaagaggagaattttatgttgtcacttaatgctct
gagtggtaccacaaatgaggaatgtatggctgtgagagccttattgcaaaatcaggtgat
gttggtgttggttgattcggggagctccacaagtttcattagcaagcagttggtcgatcg
aatggggctgccagtgcatccttgttcttcagctaaagtgagggtggcaatggggagatt
atgtatagtgacacgatggtacgatcattggaatggtgggctaatgggcatacatatcag
agtgatatgagggtgttggggctgggcctatgatgctattttgggctatgattggttgcg
tcgacacagtcctatgcattgtgattgggatgataaggttattagctttgtggacaaagg
gtggaagttcagttggtgggcaatacgtacagcagcaggtggtggaggaagttctactct
acaggtggagaaatggctgcgagggaatgatatctgggtgtttgcattgttggaggaggt
gcgtgaggagaacagcaatgggatccatccagaattgcaggtgttgttgggggaattcag
tgacatttttgttacaccaactgaattgcctccatctcgaccatttgaccatcatattcc
tttgctccctggatctattccggtcaatgctcgaccctacaaatattctcctcatcataa
gacggagattgagaagcaagttgctgcgttattgaagtcaggactgatcacccccagtgt
gagtccatttgcttctccggtccttttagtgcaaaagaaggacggtacgtggcggttctg
tgtggattaccgtaagctaaatgatatgaccatcaagaatcggtttccgatgccggtggt
cgaggagattttggatgagcttgctggcactcaattctttaccagtctggacatgacttc
ggggtatcatcaggtgcgcatggggcctccgaagagtttaagactgcgtttaaaactcac
cagggccactaccagtttcgagtcatgcctttcggacttactaacgctccagctacattc
cagtgtgcgatgaatttggtgctagctcctttccttcggaaatttgttatggtctttatt
gatgatatattgatttatagttccacttggcactctcatttggagcatctgaggttggtc
tttgctgctttaagggaccacaagttctatctcaaagagaagaaatgtgttttggtaaaa
aggagctgatttatttgggccatattatatctggtgagggtgtggctactgaccctcaga
aaaccgaagctatgctcaagtggccgcacccacagaatgtcacggatttgagaggctttc
tgggttgacagggtactacaggcgctttgtgcaagggtacgggataattgctcggccact
aacgaagttactgcagaaaggggctttcaagtggacaccagaagctgaaatggcttttca
gcgtctgaagcaggccatggtttccactccggtattggcattacctgattttaacatacc
tttgctgttgaaactgacgcctgtgatgatggggtaggagcggtgttgatgcagcagggg
cggcctatagctttcttgagtaaggcgttgggagttaccaatcagaagctgtcgatctat
gagaaggagttcattgccctgattatggctgtggatcgttggcgtcattatctgcaacgg
agcgagtttgaaatccggactgatcacaaggctctcagtttcttgggtagtcaggagctt
cactcggagttgcaacgtaaagccatggcaaagcttatggggctgcagttcaaagtcgtt
tacaagcagggtaaagagaacaaagtagctgatgctcttctcgtgtgggctgtgtgatgg
cattgacagcagtcagtgaggttcaacctctctgggtccaagaagttacgaattctatgt
gactgactcggctgcgcagtcacttttggctcggttgtgtgtccacagcccggatgaaca
gggctactctcttccaaggagtcatcaggaagggcagtttgatttgggttggccaaaatt
ctgctctcaggacgaagttggtggcagcattgcatgatagtgccacgggtggtcactcag
gggtgcacgccacttatcatcgactgaagaagttgtttgtttggaaaggtatgaagactg
atgtggaggattttgtcaaacagtgtcaaatttgtcaaaaggccaaaggagagcgagtcc
acccggctggtttattgcaaccacttccggttcctcaaggtgctggcaagatattgcaat
ggatttcatagaaaaactgcccaagtccagtggctatgatacaatcttggtggtggtgga
tcgtttctcgaagtacgcccattttatagctctgaaacaccctttcactgctgcacaggt
ggcccaagttgttttggatcaggtggtccgcttgcatggtcttccgaggtctattgtcag
tgacagggataaaatctttacaagtattttctggagtcaattattcaagttgttgggcac
taagctgaacctgagcacggcatatcacccacagactgacggtcaaagtgagcgggttaa
ccaatgtgtggagatgtacctgcggtgtgcagttcatgcccaacctactaaatggaagaa
ttggttgcctttggcagaattttggtacaataccacataccacacttccctagcttgttc
tcctttcaaagtgttgtatggttatgaccctccgtttgcagcagcacctcatattccatc
tgatgctgtgttgatgtggcacagctgttagaggaagggctcagtttaccgtgatgttga
gggagcagcttgcagcagcccagaaccgtatgaagctgaaggccgatcgtctcaggaccg
aacgcacatttcaagtcggtgatatggttttgctcaaactccaaccgtatgcccaacaca
ctgtggtcagtaggccatgtcctaagcttgccttcaagttctttggcccttacaagatat
tggaacggtgggtgcagtggcttaccgtttggagctgccggctgctgctcaggtgcaccc
ggtgttccatgtctcacaactgaaaccatatattccagactacactcctgtctttgccac
tcttcctacttcctcggatctgagtggtcacaatgttcagcctttggagatattggatcg
cagattggtcaagaaagggaatcgggctgtgcccaggtgctgatcaggtggagtcacatt
ccagcggacgccacaacttgggaagattactatgttctgcgtcagcgctatccagatgct
cttgcttggggccaagcaagcgttgcaggggggcagatgtcacccgggatgccatgacgg
agaatgcagagagcagggagtggagcaggaagctgaagtctgaagcggggtcgtaggtga
cagggatgtagcgccatttgggctgttttgggtgtgtgcgtgtgcttgtgggctggccca
tgtaaggagttatatattttgtctcagacttggaaaggggttaagaaaataatagagaag
aaatactacctgagactccgtacctgtcctctcggcggccctcgctcacgtccggcgacc
actcgccggcggccacgggccatcacagcg
>ltr-1_family-291_s_1_s_2#CLASSI/LTR/GYPSY
gtcacggcaggaagtgccatggagagcaaggagcgggagaagagaggctggaagactgaa
gaagcagggagtgcgtggtgtgcgtgctgttgggctcaatgtgtgtggcgtgagtttggt
gtggttcggcccatgtaaggacctataattctgtagcgaactgaggataagcagacaaga
aatagaaccagaaaagttcccaaccgtaacctggcagcgtacctggcggctgcagggagc
tcacgtcgcggcggttctcccgtcggcggccacgggccattacaagtggtatcagcttca
ggcgtcctcggcgtggatccccttcctcgcgttcccgcaccgattgccgctacggcgccc
acaccgaagccgtcggcgcagaccaagattctcctggaggtgatgacgaacaaggagcga
gatgatgtcgatcgttgggatcgggtgatggcgcagctcgatcggctcacggagaaggtg
atgagcatggatgatgttcaacaacagttgctggcgcaagcggggctggcggccgatgtg
gctcggcaggcgatggaagagcgggttcgcttcgcgcagcagttggaccaagcggagaag
gcgctcgcggaactccgtctggagcagatggcgcgggacatggagtcagcgcaatctgtg
cgcagtgaacggcatcgcggcgggcctccaccatctccgccgcttgttcctccaggtcca
cagcgcaggtatgcaggtgtgccattgggtcgtccgagagagactggagggcggagggtt
gaggattttgaaggtgggcatctcccaataccacggatgccatttcccaaattcgaaggg
gaggaacctcgtatctggattgatcagtgtgtggattatttcactttgtatcgggtccct
gagtcagtttgggtgatgtcagcatcgttgaacatggaggggaatgctaagaggtggttt
cagatttttaagattcagtatggtccatgttcgtgggaggagttttgtgacgcggtgctg
ttgaagtttggatccgaggagtattctcaggctatgcagtctttgctggacattagacag
tcggggtctgtggaggagtacaaaaagctgtttgatgaagcaagatatgccacttctgtc
cacaatcatgatttggatgagactctgtatgtggctcattttattaagggactcaagcaa
gaattacaaggaccggttaaatctcatatgcctgcttctgttgaacgagcggcattatta
gccaggattcagcagggtatcttggataaacagcgccataaacctttctcgactagcagt
caaggtcgatttggtagtactgtgcccaaagctgacagtagaagctcggtttcgttgccc
gagttgtctaaagagcgattggtgaaagagtatcggaagcaaaatggtttgtgttatacc
tgtggtgacaaatttgaacccggccatcaagctcgctgtcccaaaagggtgcagatgcag
ttgagtgctcttactgctgaagagttgggtatgaccctatcagagcaaacattgacacag
attgagttggaggaaaaaggggaagaggagaattttcgattgtctctgaatgctctcagc
ggtactacaaatgaagaatgtatggctgtgcgcgccttgctgcagaatcaagtcatgttg
gtcctggtggattcggggagttctacgagctttattaacaagcagctggtcgatcgaatg
ggcctgaccgtgcacccttgtgcttcatgtaaagtgagggtggcaaatggagagattatg
tatagtgacacaatggtgcgatcactggagtggtgggccaacggacacacataccagaat
gatatgagggtgctagggctgggggcctatgatgctattttaggctatgattggttgaga
aggcacagtcctatgcattgtgattgggaagctcaggtgatcagttttgtggacaaaggg
atcgaggtccagttggtggggaatcatccacaacaacaagtggtgcaggaggtatcttct
ttacaagtggagcggtggttgcgcggaaatgatatctgggtgtttgctctgctggaagag
gtgactgcagcgagcagcaacgaaattcatacagatttgcaagggttgctgggagaattc
atggatatttttgaggcacctacagtcttacctccatctcggccatttgatcatcacatt
cctttgcttccggggtccataccagttaatgctcggccctacaaatattcccctcaccat
aagaccgagattgagagacaggtggcagatttgttgaaatctggtttgatcactccaagc
gtgagcccgtttgcgtctccagtcctcttggtgcaaaagaaggatggtacatggcgtttt
tgtgtcgattatcgcaaattgaatgatatgactattaagaatcggtttcccatgccagtg
gtggaggaaattctggatgaattggcgggtactgaaatcttttcgagtctggacatgact
tcaggttaccatcagatacgcatgggtgtatccgaggagtttaaaacggcattcaaaact
catcagggccactatcagttccgagtcatgccttttggtcttaccaacgctccggccacc
tttcagtgtgccatgaatttggtgttagctccttttcttcgcaagtttgtcatggtcttt
attgatgacatcctggtttatagccccaattggcaatctcatttggagcacctcaggctg
gttttcactgccttgcggcaccacaaattctatctcaaagaaaggaagtgtgtctttggt
aaaaaggagttgtcatatttgggtcatattatttctgggaatggggtagcgactgacccc
aagaaaactgatgctatgctcaagtggcccaagccgttgaatgtcacagatctcagaggt
tttctcggtctgacaggatactacaggcggtttgtgcagggttatggtgccattgctagg
cctctcaccaggctgttacaaaaaggggcattccaatggacatcagaggcagagatggct
tttcagaggttgaagcaggccatggtgtccacaccggtccttgcattaccagatttcaat
attccttttgtggtagagactgacgcttgtgacgatggagtgggggcggtactaatgcag
aggggccgaccaatagctttcctgagtaaggctttgggcattaaaagtcagaaactgtca
atatatgagaaagaattcattgccttgatcatggctgtcgatcgttggcgccattattta
cagcggagtgagtttgaaattcggaccgaccacaaggctctcagtttcttgggaagtcaa
gatttacattccgagttgcagcgaaaggcgatggctaagctgatgggtctgcagtttaaa
gtggtttacaagcaaggtaaagataacaaggttgccgatgcactttctcgggtgggggca
gtgatggcattaacagcagtcagtgaggttcaaccactttggatccaagaagttacaaat
tcctatgtgactgatcctgctgctcaatctctcctggctcggctatgtgtccataatcct
gatgaacacggttattctttatctcaaggggtgatcaggaaaggaggtctgatttgggtg
ggccagaattctgctcttcgcactaaattagtggcagcggttcatgacagcgcggctggg
ggtcattctgggatgcatgccacttatcatcgcctcaagaagttgtttgtgtggaaggga
atgaaatctgatgtggctgattttgtgcaacaatgccaaatctgccagcaggccaaaggc
gaaagagtacaccccgctggtttgctgcacccccttcccattcctcaaggtgcctggcag
gatattacaatggattttatcgagaagttaccacaatctggtggatgtgatactatcctg
gttgtagtggatcgtttcacgaagtatgctcattttattgccctgaaacacccatttact
gcttcccaagtggctcaggtcattttggatcaggtggtccggttgcatggccttcccaag
tctattgtcagtgaccgggacaagatctttaccagtgccttttggactcaattgttcaag
attttgggtactaagctgaatttaagcaccgcataccatccacagaccgacggtcaaagt
gagcgtgtaaatcaatgtgttgagatgtatttgagatgtgcagttcatgctcaaccaact
aagtggaagacctggctaccacttgctgaattttggtacaatacctcttatcacacatct
ttagcttgttctccattcaaggttctgtatgggtatgatcctccctttgcagcagcacct
tctgtgccttccgatactgcagctgatgtggcacaagttttagttgagagagcacagttt
acagccatgttacgggagcaactggccgcagcccagaatcgcatgaaactgcgagcagat
cgtcttcgcactgatcgacagtttcaagtgggcgatatggtgttgctcaaactacagccg
tatgcgcaacattccgtggtcagtagaccttgtccgaagcttgcatttaagttctttgga
ccttacaagatcgtggagcgtgtgggagcagtggcttaccgtttggagttgcctgcgtcg
gctcaagtgcatccggtgtttcatgtctcacagttgaaaccattcattccagattacact
cctgttttttctaatctgcctgcttactctgatttgagtagtcgcaatgtccaacctttg
gagattctggatcgccggttggtcaagaaagggaatcgtgccgtgccacaggtgttgatc
cggtggagtttgcttccagatgatgccaccacatgggaagattacaatgttctgcgtcag
cgctatccggatgcccttgcttggggccaagcaagccttgaagggggggcaaatgtcacg
gcaggaagtgccatggagagcaaggaagcgggagaagagaggctggaagactgaagaagc
agggagtgcgtggtgtgcgtgctgttgggctcaatgtgtgtgtgcgtgagtttggtgtgg
ttcggcccatgtaagagacctataactctgtagcgaactgagaataagcagacaagaaat
agaaccagaaaagttcccaaccgtaacctggcagcgtacctggcggctgcagggagctca
cgtcgcggcggttctcccgtcggcggccacgggcca
>ltr-1_family-294#CLASSI/LTR/GYPSY
tgtcatgacccagggtgcgtgacaggattggagattaacagaagataagtgtggtgattt
gatttgttgttgggccatatacggccttgtaactagtgattggcccaagattaggctgta
taaatactgaactgaaactagaagaaagggagaaagaaaaatacagaaacatttctaccg
cctacctctgcttctctcctgtctccttcccgcttctgcttcctcgcgctgcctcccttc
tattcttcttccttattccagagatcgccagagccttctcgccacggacatcacaattgg
tatcagaggctcgtcgccatccttctcgttctcggatccaggcgggtggctcggttgctg
tcaagcgttggagagaagttgcagacacggctcctaacaagccatccgcgcaggcgcgac
atctggttgccgcgatggaagatgtagagaaacgcctggccgagaagttccagcaagcac
tggattcctcagcgacaactttgatggaactatctaagaagatggacggcattggagtgc
tggcaagcaagttgggagaaatcgagagtcgacaaatggagagcgacaagatggtgcagt
atctacaggcaaagatggacctctctatgaagtccttggctcaggtgtcgcaggagcaga
ccaagttggcgaatatggtgactaatgctgcaagaggaatggcgtcgacctcgaaatccc
ccgctggagacggattgatgggagctcatcccacaggccctcaggtatggcagaatgttc
cacccaagcagacactcaatgtggaaggaggatttaaaagggtggaagatcatgggaata
ttggggaagtggattctgcaaacaagagggtgtggctacctaaaatggattttcccatat
ttgaaggagaggatgctagagtatggattgatcattgcgaggcttattttgcattatatt
cgattcctgaggagtttaaagtcagtgctgcttatttgcacttgaaagggagagcagcac
attggttccagtcttgtagagagagtgtagagttgtttgaatggttccagtttaggctgg
ctgttcttaatgagtttgaagtatctacacatgcagataagatgttggagttactcactc
tgaaacagactggaactgcattggaatataagattcaattcgaaaagttggtgtatcaca
tcaggctgtttgacaaatccattagcgagacattcttggtcacacagttcgtgttgggtc
tcaaaatggaattaagggcttgtgttgaagtacaatttcccaagtcggtctctatggcag
cacaacttgcactgaaacatgaggcatttcagtctagacagggaacagggaacaagaggt
ttggcctggtgaaacctgcatttgtttctcatgtgaacaacagggaatcatctgatttgc
atggagaggtttggaaggccaaacagttgaaggagtataggagagttaatggactatgtt
acaagtgtggtgaaaagtttgtgccaggccacaagtgtaaaactgcagtccaaccacagc
tgaatgttattgccatagaggaagggggtgatgggggtccaattctggatgatgaagtgt
tggactatttggaaactggtattcaccaagatggggatgaggtgactctatctctcaatg
ctatgagaggaacagataattctaagtgcattaagctcagagcactaatcaacaaccaag
tgatactgcagttgctggattcggggagttccaatacatttgtcagtaatatgactttag
ccagactacattgtgagctacaacaaattgaaccagtggatgttaaggtggctaatggac
aagttttgcgttgcacccagaaggcaatacaacttgagtggtggagttgtggcagaactt
tccatgctgatgcttttgttattccagtagctgcttatgatatggtgttgggaatggact
ggctagagcagtacagccctatgttgtgtgcatgggaccagaagtgggtggaattctatt
atgaaggaagtataattaggttgcaaggagagaaagacaaaagaaacaaggagatattgg
aagtttctggagaccagattcaaggttggactaaaagaaatgatatatgggccatggcct
tattacaaaaggtggaggtggaagagaaaaaaaatgctgagacagttcctcctgtggttg
aagatctattggaacaattctcaggggtgtttaaagtaccaaactctcttccaccctaca
gagattatgatcatgctatttctctacttccagggtcagctccagtgaattgcagacctt
atagatattctccattgcaaaaggatgagatcgaaaggcaagttaaagagatgttgcaaa
ctggcctgattactagaagtgtgagtccgtttgcttcccctgtacttctggtaaagaaaa
aggatggtagctggagattttgtgtggactataggaaactgaatgacattacagttaaaa
acaaatttccaatgccaattattgatgagtttcttgatgagttggctggagctacctgtt
tttctaaactagacatggcctctggatttcatcagattagaatggctgcaggtgatgagg
agaagacagcattcaaaactcatcatgggcattttcaatttcgagtcatgccttttgggc
tcactaatgctccagctacgttccaatgtttgatgaatgccatttttcagcattgcatga
gaaagtttgtcctcattttcatggatgatattttggtgtatagttctagcttggagcaac
atgttaatcatttacaggaagtttttagtgtgttgcagaagcatcagttgtatgccaaga
ggagtaaatgctcttttgcagtgaagcacattgaatacctggggcatgtaatttctgaga
atggtgtttccactgatccctccaaaacagcagtgatgcagaaatggccaatccctacat
ctcacacagatcttaggggttttttgggactcacaggctattacaggaaatttgtgcaac
attatgggatattggcaaaaccacttacaatggttctgcagcaaaaacagtttgtttggc
cacctgctgctcaagaggcttttgaggcattgaaggctgctatggctactacaccggtat
tagctcttcccaattttgcagaaacatttgtggtggaaactgatgcctgtgataagggag
ttggagctgtgctgtctcagaaaggacaccctatagcttattacagcaaggcattgggag
tccagaatagtaaactttctatatatgagaaggagtttttagctatattgatggcagtgg
acaagtggaggtgctacttacaaagggggctcttcattattaagactgaccacaagagct
taactcatttgcaagatcaaactctagcaactgagctgcaaaagaaggcaatggctaagc
tagctggactgcaattcaagattcaatacaaaaagggagctgaaaataaggttgctgatg
ctttatccagggtggctccaaacatggaattaactgccatatctgtaggcactccagtct
ggattcaagagatagtgaagtcctatgagttggatgttcagtctcagaatctgttgagag
agctggcagtgcaaagcccaaattctcagggtttcagacttaaggatgggctaatctata
agaatcatcaattgatggtgggacagaatgtgggcttacagactaagttgattgctgctt
tccactcatcagctgtgggaggtcattctgggatacaagcaacttatcagagaattaaga
ggttgttttactggcaaggcataaaaaacgacgtggaaacatttgtcaaacaatgccaag
tctgccaaagagctaaacatgagcactgtaagtacccaggattattacagcctcttccta
ttcctcaaaactgttggcaggacatttctatggatttcatagaggggttgcccaaatcta
gtggttattctgtcattatggtggtggtggacagacttaccaagtatgctcatttcatcc
ctatcaagcatccctacacagcccacagcatagctcacacattcttttcaaatgtggtca
agttacatgggttgccaaagtccatagtttccgatcgagacaaaatttttacaagtttgt
tttggcaagaattgttcaagttgactggcacccaacttcatctaagctctgcctaccacc
cccaaactgatggacaaacggaacgcgttaatcagtgtttggaaatgtttctccgctgtg
cagttcatgacaccccttctcagtgggcaaagtggttggattcagctgaattgtggtata
acagtagttaccacacttctctgaaatgctccccatttaaagcattatacggtgttgatc
ctaatgtgggcatgatgccattcgagatgggggaaagggagaatgatgcttctattactt
ttcagaatagacatcattacttggagatgatcaaggcacatttggcggcagcacaaaata
agatgaaatattatgctgaccagaacagatcattccggcagtaccaagaaggagacatgg
tctatgtcaagctgcaaccatttgctcagtcctctgttgctcatagaccttgtgccaagc
tgtcctttaaatactttggaccatttcagattttatctcgcattggttccgctgcttaca
aactcaatatgcctgaatcagcagctgttcatcctgttttccatgtatcacagctgaaga
ctcatgttcccaacaataccccagtgtactcccaattgccatctgctgcttttgctgaag
gagtgtcacctgaacctgaagtcattctggatcgtcggttggtgcaaaagggcgcagccg
ctgtggttcaagtacttatcaaatgggtcggtcttccagcagagatgtcatcttgggaag
actatacagtgctgaaagatcgatttcctgatgccatcatctggagtccagatgctgctc
gagggggggaaaatgtcatgacccagggtgcgtgacaggattggagattaacagaagata
agtgtggtgatttgatttgttgttgggccatatacggccttgtaactagtgattggccca
agattaggctgtataaatactgaactgaaactagaagaaagggagaaagaaaaatacaga
aacatttctaccgcctacctctgcttctctcctgtctccttcccgcttctgcttcctcgc
gctgcctcccttctattcttcttccttattccagagatcgccagagccttctcgccacgg
acatcac
>ltr-1_family-301#CLASSI/LTR/GYPSY
agtggtatcggctttgttcatcctgggcatagctgttcccagtcccttaccgatggcgac
ttcgggggattcgagcgtcgctgtggcgcttgaggcgcaggcgcaaaccatggcagccca
agctcggctgctgaagcagatctgtgaccgcctcgacgcgcaagaccgccattgggagac
gcttgagaagacagtggcgggtaacatcgcttctatcggcaccttggcgaccaagctgca
agaggtggaggttcctgctgctgttcaagcggacatggctcggtcgttgtcgcatcaggt
ggagactcaggtgggggaattccaatctctgacatgggagcgcattgatgccgtcgacga
ggccttatctgggcgtgtggccaaccttgaatcggctacggcggttctggagtcttggag
gccatacgtcgagcgctctgtgggcgtcacccaagccagcgtggagtctcttcgtgcgga
ggtcgcgcgtatgtccgaaccctgggggcgtccgcaccacgcatctcctccacgtcggcc
ggatgcatcgatgccatacataccgccgggggcgcgtccgtctgctcctcggatgaacgt
cgacgcaccacgcggacatcatgatgcttaccaccgccgggaggaaggccctgggtatcc
ctatactcacggcttactcccgcacaatggtatgaatgctggccctagtttttttcctca
gaattttcagtcgaatacgcatgatgtttttgggggcactgctttggatacgtactcggg
atctcttggtaatctgcctaagatgccatttcctgggtttgatggtgacagtcctaagtt
gtggcagtcgcgttgcgaggattactttgctatgtattctgtacaccctagtgtgtgggt
caaagtgtctaagatgaattttactgggccagcatcacgatggcttcaatccattgagca
tcagttgccatatctcacatggcctgatttctgtcacatgattggggaccgttttggcaa
aaatcagcatgaacttcttattagacagctatttcacattagacaaaattctactgtcac
tgagtatgttgagagattttttcagctgatagatcaattgcatgcatataatcctcatga
tgatcctctttattatactactcgcttcattgatggtcttcgtgatgatattaaatcagt
agtaattgtgcaacgacctagagatttggatactgctgtcgttttggcgcaattgcagga
ggaagtcagtgacaagaagaaagacggtcgcaggatggagatgtcatcttattctcagtc
cttctccaaaggtcctttgccttctcgtcagttgccgaatgccaaggttgctgactctcc
tgctactgctgaaaagaccactcaagataagttggcttcgttgtttgcatatcggaaagc
taaaggcctttgttataaatgcggcttgcaatatgccaagggacatcgttgtgctgatac
agtccagttacatgtggtggatgaactgtggaagttactggatccgtctgaccaacagga
agatgatatatctgaagcatccgcagaacttcagttgtgtctgtctcaagctgctgtgac
tgatatttcagcacctaaaacagtaaagtttgtgggtggtattcaaggaattgatctgct
ggtattattggattcaggcagttctcattcatttcttagttcccgggtggcccagcacct
tacaggattaacccctatgaccaaggaattgtctgttcaggtggccaatgggtgtcaaat
gcagtgtactcaacagttggtaggggttgtttggtcattggggcagtgcgagttccagtc
cactttacgtgtgttaccactcttgacttatgatcttattgttggtatggattggctgga
gcagtttagtcctatggaggtgcattggactgagaagtgggtggtcatcccttacagggg
tactcaagttaaattgtttgggttgcaatcttctaaaggacattgttctctgattgaggt
gtgccatttgactgagttaaatgagaaggaccagactatcatttctgagttgtctggtga
tctacagtcactgcttctgcgctatcaatctgtatttgcagtgccaactagtttgccgcc
caccagggattgtgatcaccatattgcattgttgctaggtgcacaaccttttcatatgcg
accttataggtatgctcctgcattgaagtctgagatcgaaaagcaagtgacagagatgtt
ggatgctggaattattcagccaagccaaagtgagttctcttcttcagtgattctagtcaa
gaagaaggacaacacttacaggttttgtgtggattatcgtcaccttaatgcactcacagt
caaaaccagatttcctgttccagtcattgatgagttccttgatgagttgcatggggctgc
ttggttttcaactctggatttacgagctgggtttcaccaaattcgaatggctcctcaaga
ccagcataagacagccttccaaactcatcatggacattatgagtttcgagtaatgtcgtt
tgggcttacgggggcacctgcgacgtttcaaggggccatgaataagaccttgcagccttt
gcttcgcaaatgtgccttggtattttttgatgatatcttggtttatagccctacgtggga
ggttcatctccaacatattgagcaggtgttacagttgttgctcaaggattcttggcaggt
caagttgtccaaatgcacctttggtcgacaggaaattgcttatttgggacatgttatcag
ccaagctggggtatctactgatccgtccaaggtgtctactgttgtgtcgtggccagtacc
tgtgacttgcaaggaattaaggggatttttgggcctagcaggctactacagaaagtttgt
aaagaattttggaataattgccaaaccattaacttcattgcttaagaagcatgctgtctt
tgtgtggattgatgttcaggaatcagcctttcagtctcttaagcaagcgttatcttcagc
tcctgtattagcgttgcctgattttcataaaccatttgccatagaaactgatgcctctgg
tactggagtgggggctgttctgcagcaggagggtcatccattggcatttgtgagcaaggc
cctgggaatgacaaatatgggattatctgcctatgagaaggaatatttggcaattctgtt
ggcagtcgaccagtggcgttcatatttacagcatgctgaatttgttatttacactgatca
tcgcagtttgtctcatctcaacgggcagagactccatactcaatggcaacaaaaagtatt
caccaagttgttgggtcttcattatcggattgtttataaaaaaggggtagataattcagc
tgctgatgcgttgtctcgtcggccacatgaggatggcgaatgtgttgctatttctgtgtc
cactccggcatggttacaggaggtgattgcaggttaccaacaagatcctgaggccttaaa
gctcctcactgttttagaagtgtcagctcaacctccttatactctccaggatggtgttat
tcggtacaaaaacagagtttggttaggacagaatactaacctccagactactgtgatcgg
tgcattacatagcagtgttattggtggtcactcaggatttcctgttacttatgctcgagt
gaagcaactcttttattggccacgcatgaagacttctgtgcgcgaatttgtcgcatcttg
tcaagtgtgtcatcaggctaaacctgacaggtctcgatatcctggattacttcagccatt
gtcggttccttcccaagcatggcaggcaatttcgctggattttattgagggcctgccaca
gtctggatcttacaatactatcttggtggtagttgatcgcttgaccaagtatgctcattt
tgtgtcgttgcgtcatccgtttactgcactaaaggtcgctcaggtattcatggcagctgt
gtatcgacttcatggtatgccagaatcgattgtgtcggatcgtgacagaattttcactag
caacttatggaaagaattatttcagctatcaggcacccagttgcagatgagttcggcgta
ccaccctcagacggatggacagacagagcgcgtcaatcaatgtcttgagacgtatttgcg
cagctttgttcaggcttgcccttctaagtggaattcatggttgtcagttgctgaatattg
gtataattgttgtttccattcttcattgggtaaatcttcttttgaggtattgtatggaag
gcagcctcgccatttcggtttgactattgatgattcagtctctcattcggatttgagtgc
ttggttgtcgcaacgtgagcttatgatgcgtgtggttcagcacaatctgctccaggctca
acagcgtatgaagaatcaggcggataaatccaggtctgagagggagttccaagttggtga
tatggtttatttgaagttgcagccgtatattcagtcctcagtggctgttcgggcaaatca
taagctttcatacaagtattttggaccttatgaagtgctgcaacgtgtgggcgctgttgc
ttataaactgaagctaccggattcttctcatgtgcatccggtgttccatgtgtcccactt
gaaaccttctgtcaagcagcatgcgttggtgagtgcatctcttccctcagtgcctgacgc
tcttcgtgttcctgtccaagtgctgcagcgtcgagtggtttcccgcggaggtgcttctat
cgatcaagttttgatcaggtggtcggggtgtgatgctgctatggattcttgggaagatga
atgtgatgtccgtcgtcgctttccatgtgcggtcgcttgggggcaagcgtcctttcaaga
caggggga
>ltr-1_family-315#CLASSI/LTR/GYPSY
ttttcttatcaattatgttagggtttctttcacccatccggcatacgtgtatgccttaca
aggcctgggctcagttaacccactcgcggcccatgattctcacatttggcttgcgcttgc
gacggcctagtagctgatctgctccttcgcttgcttgtgctggcgctgtatttcccttgg
tgctgacaattccctctccatgaattgccgcttgtccccaagcgggtgcagacggaaaac
gctgttgcagcgccactttatcttcccatgttgctaatgcatcgtcttgctcggaccacc
tgatcttgacttgttccactgggtggctgccacgaataattgttctccttgcgatgatct
ggttaggtatctgtaagtcagtctgtggtgatggtaatgtagagctcacccttgttgctg
gtttcacgcttggcttcagttgcgagacatggaaaacgggatggatgtttgcggacggtg
gcaattccagtttataagccacgctgcccacccgctgcacgatacgatagggaccaaaat
atttgtaggagagcttgtggttagcacgtaccgccaccgagctttgaacgtacggctgta
gtttgaggtaaaccatgtcaccaattgagaatacccggtcagaacggtgcttatctgcgt
gatgtttcatccgttgctgagctcgcaatagatgttggcggactgcttgggtcatcagtt
ccctctgcgacaaccaggactgcaagtcttgtaccgaagcagcatcagtcgtggacagac
ctagagtgcgtggtgtgcgcccataaagcacttcaaaaggagtagtccccagtgatgaat
ggaacgaagtattgtaccaatactctgccagcggtagccattttacccaatgagtaggat
gagaactgacaaaacagcgcaggaatgtttcgagacattgatttactcgttctgtttgac
catcagattgtgggtggtatgaagtgctcatgtgcaaggttgttcctgacagcttgaata
actcttgccatagtgtgctggtgaagatacggtcacgatccgatacgatggtttcaggta
ggccatgtaggcgatacactgaatcaataaacacttgagctactttcagtgctgtgaatg
ggtgggaaagggcaatgaagtgactgaactttgagaatgtgtccactaccactaaaatgc
agtctgacttgccagacttgggtaagccttcaataaaatccattgagatgatttgccaag
cgtgtgatggaacctttagtggctgtaataaacccgggtaccgagaccgatctggtttgg
cgcgggagcagatttcacatgatcggacaaaatcccggacaacagacttcattgatggcc
aggcaaacaattgtttaacgcgtcgataagtaattgggaatcctgaatggccaccgacag
cactgtcgtggagcgaagatattaccttctgttggagggctgagttattgcccaaccata
gtctgcctttgtacttcataagcccactctgcagggtataattgcctgaggtgcccgaac
ctgcagtcaactccgttaagagcttcattgcctgggagtcttgttggtaattctgttgta
tttcggtcagccagcgcggggaactcactgttatagcagcacattcaagaggatgatgtg
ggcgccgagatagagcatctgctgcgttattatccgagccttttttgtaaaccacctgat
actggagtccaaggagcttggtgaagactttctgttgccatggagttttcaatttttgtt
cattgaggtgggagagactccgatgatctgtgtatattatgaagggggcgtgttgaaggt
atgatcgccagtggtcgacggcgagcaacacagcaagatactctttttcatacacagata
agcccatatgtttaattcccagtggtttgcttacaaaggcaagagggtgattgtcctgta
gcagtacggcgcctactctggtgccagaagcatcggtttccagagcaaaaggtttgtcaa
agtttggaagggccagcactggggcagcagataaagcttgctgcagcctagtgaatgcag
aagcgtgttcagaagtccagacaaacactgagtttttcttgagtaagttggtgaggggct
tagcaatcacaccgaaatttctgacgaacttgcggtaatatcctgccaaccccaaaaatc
cccttaattctttacagttacgtggttgtggccaggaagatactgctgccacttttgcag
gatctgtggcgacgccagctttgctgatcacatgcccgaggtaggcaatattttgttgag
cccatgagcacttggacaatttaatctgccactggtcttgtttcaatagcttcaataccc
actccaaatgaatgaggtgattatcccaagtgtcgctgtacactaatatatcgtcgaaaa
atacgaggacacacttgcgtagcaagggttgcagggttttgttcatagctccttggaagg
tggctggtgcgcctgtgagtccgaatgccattacccgaaattcaaagtgaccatgatggg
tctggaatgctgttttatattggtcctgaggtgccatgcgtatttggtggaagcccgctc
ggaggtccagggtagaaaaccacgcagcaccgtgtaattcatccaaaaactcgtcgatga
caggaacagggaattttgttttggcagtcaaggcgttgaggtgtcgataatccacacaga
aacggtatgtattatctttcttgcgcaccaaaattactgaagaagcaaacagactcttac
tgtgttgaatgatatctgattctagcatctcagtgacttgtttctcgatctctgtcttga
gggctggagcgtaccgataaggacgcatttgcactgggcgagcatctggaattagaggaa
tttggtgatcacagtctcttggtggcgggaggcctttaggtaattcaaacactgaagagt
acttgtccaataatgcttgtaatccggctgggagtgattggatcatgtcttgttcctttg
ttgagaagtcgctgagactgcacagttggataaacgagccttgactgtctgatgttttca
tcccatagagcttgatgtaagaatttcccactggaatggagatccacttgtccagccaat
gcaccatcattgggctatttgttgccagccaatccatgccgagcactacgtcgtacttag
ttaaatccaatactcggaatgtagtggtgaactggtaaccttgaagggaccacactgtgt
ccaccaattcagcttcacaagtcatttgggcgccatttgccacacggactagcaatggtt
gtggcaagggagtaagattggaacattgatttgcaatggttgagctaataaatgagattg
agctgccggaatcaagcaggatgagcactgatagaccacatacttcgcccacaaaacgca
ttgttttcatttgcggcaccttgtcaattgctgaatatgataactgaaagctgttgagct
gaatgtcctcgatcttttctgaatgggcctcttcggatggttctggaaattgatcccaca
gtttttccacgaggtgcagctggactgaatctgggcattgatggccgcgggtataagttg
acccacacttgtagcataacccttgagccttccgatacgcatagactgaagcaagacgat
caccgcttcctggtggctgaaccgagtgcagggacttgtgttcttgtggccgtacagtag
ttgtagcaccagccttgggtggtggaggtagaggtaggggacctctattgtaagaccttc
ccggtggtgtttaatccatcttcttgtactcctgcttcttggctgttgcgctgatttcct
cctgcaattgcgcaagaacgtaggcagtatccaaatctttgtgtcgctgaatcatgacca
tagatttaatgtcaaagcgaagaccatctagaaacttcatggtgtaatacagggggtctg
acattgtttgataagtatttaactgatctaccagctgggcaaattgatctacatactcaa
ctactgttccctgttgcttgatatgaaatagttggcgaactaatagagcgtgttgatcct
tcccgaaacgttctctcaacatgtggacaaagtcgacccacgaagcagtgctcaactggt
gctctacagattgccaccagcgagcagctgctccagagaaatgcatggtggctaccttaa
tccaaactgaggaactcacttcatacatcataaaataatcctcacaacggtgttgccaga
gcttagggttttcgccgtcgaaacatgggaagttcaatctaggcagtttacccaaatcag
aatgcagtggtgactcatgagctacatgttcagagctatcatgccatggatccatgtttg
tatatggaagggaaaaacagcagtcggccgtaccattgtgcgggaggtgggtttgagcaa
atacatgcccaaatccatgctcccgacgttgatgatccatgtggtgcccttgagggccgt
ctgctgccgatggtcgctccgtggccgcagggttggggcccagcacgccagcagcatggt
gtgggggtgggagcggcagacgatttggtggagccgatgatttggcgaaatcccctcgca
gcttctccacggagtacttgatgtcgtcgacggcagcttcgacgaagggacgccatgact
cgaaggccgccgtggcggactcgagcgccccgacgcgtgtcgccgccgccgcttccaccg
catccaggcgagtcgcagtagccgccatctggatctcgagatcggatcgtggcaccgaag
aacttgtgttggccagcttcgcctccagtgcttggatcgacgctgaattttgggtcaccg
tggtctccaatgtccgccagcgtgcgtcctgcgctaccaggcggtcgctgatgtcccgga
ggatgcgcgattgctcctcaattgccgtgtgcagatttggttccattgcgcccgtcctct
tggcgcggcgagtgtagtatccgtgcgccagccccaagcaccggtgtctttgataccaat
ttgtcagcggccaactccagtagataggataggggggggacagtagggagaagggaggca
cgaggaggaagaacagggggactgtagtgttttcttatcaattatgttagggtttctttc
acccatctggcatacgtgtatgccttacaaggcctgggctcagttaacccactcgcggcc
catgattctcacatttggcttgcgcttgcgacggcccagta
>ltr-1_family-318#CLASSI/LTR/GYPSY
accgctcccggtgctcaaggtcctctctcgaagaactttggggtttacgaatgtctgcgg
ttcttacacggcgacgcagcgccagccaccggacgcagccgggaacagagttctctcctc
ttcgataccctgcctatcttatttacaggatgtatatattcctgtgcaggttacggctgc
cactctgggccagcgaaacgactgttgggcttcggtattctcttgctccttcgaggtcct
ggcctggacggcccatcatcctcagctttctccttcccgccatgcttggacgccatcagg
ttgctgacattttccctccgtagacagccagcttgtccccaagctggagcgaacgggaag
cgacgtttgatgtcagcttcctcctcccatgtggccagtgaaggatgccagcccgtccat
ttgatcagcagctgggtgatgactttgccggcgcggtgtcgtagtctggtatcgagcact
gtttctggtatctgcagattatgaactgagtcaggcagagaggggctcaccggggtatgt
ggaccgaccacggctttcagctgcgagacatggaatatgggatgaactgaactgccggct
ggtaactgcagttcataagcaactggattaatttgccgtatgatagtgtatggaccgaag
aacctgaatgacaacttctggttgacccgttcagtgatagaagactgacagtagggctgt
aatttgaggaacacccgatcccccactgcaaacactctttcagtcctacctcgatctgct
tgcttcttcattcggtcctgggcacgctggagatgcaagcgtacctgctgtaacatgccc
tgtcggtcttggaggtattgtttcagatctgggacagaacactgagctgaggatatcaac
cccaattgagatggtggatggccatagagcacttcaaaaggggttttgccaagtgatgaa
tggtggcaagtattgtaccaaaattctgctaggggtaaccaattaggccagagtctggga
caggagtgaacaaagcacctcagataagtttccagacactggtttactcgctctgtttgt
ccgtcggactgggggtggtatgagctactgaggcacaactgggttccagttagtttgaat
agttcctgccatattttgcttgtgaaaatgggatctcggtcagaaataatggcagtaggc
atcccatgcaaccgataaatctcagacatgtataccttggcaactgtcaaagctgtgaac
gggtgaagcattggtatgaaatgtgcgtacttagacagcttgtccaccaccaccagaata
cagttacccttgcgagacggcgggagacctgaaataaagtccatactgactgtttgccat
gactgtttaggaatcggtaatgggagtaggagtcccgggtatttgatatgctcgggcttt
gcttgttggcatatttggcaggtcctgacaaactctctaacttgctgtttcattcctggc
cacgcaaaactcgctttgattcttcgataggtcaccggaaagccggaatgacctcccaca
gcgctatcatgtaacgctgaggtgactttaagttgcatctccttgttggtccccaaccaa
attcttcctttaaatcggatgatcccttgggacaaagtgtagtgttccttactgccacca
gtggccaaatgattgaacaatttcttggtattttcgtcactctcatatccctgatttacc
tgcgacagccagtctggggtgacggatgagattgccatattgttcagttgatcctctgca
atatcctgatccatgttgggtctccgagacaacgcatctgctacccggttatcagttcct
tggcggtatgtgatacggaactgcagtcccatcagcttggtgaaggccttttgttgccag
ggtgttgaaagtctttgatcatcaagatgagtgaggctttgctggtcagtctttatgata
aattctctctgttgcaggtaggggcgccactgctcgactgcgaataaaattgctagacac
tctttttcataggtagacagtcccaggttctttggtcctagtgcacggctgatgtatgca
ataggatgtccatcctgctgtaaaactgcacctattcctcctccactagcatcggtctcg
acggtgaaagtcttggtaaagttgggcagggcaaggactggagcccgagccaaagcttcc
ttcagagccataaaggattggttggtctgatcagtccacacaaacagattgtccttcttt
agaagagcagtaagaggtttgcttataattccaaactgagctacaaatttcctgtagtaa
ccagccatacctagaaaactcctgacgtccttgacacacctgggaatgggccaattttgg
ataacctccacctttctgggatctgtagatattccttgagcactcactacatgaccaaga
aactccaacttcttttgagcaaaaaggcatttggattgtttgagatgtagctgctgctgg
tcaagcaattcgaaaacttgtcccaggtgctggacatgtagttcaagtgtggcactgtac
accaggacatcatccaagaataccactacacattttcgaagcaagggagatagcaccgtg
ttcatgaaatcttggaaagtggcaggtgctccagtcagaccaaaaggcatgacacgatat
tcaaagtgtccatggtgcgtttggaatgccgttttatactcatctccctccttgatacga
atctggtggtagcctgagcggtggtctaactttgagaatattgttgctcctcccaattcg
tcaacaatctcatcaaatataggcattgggtagcggttcttcacagtgtgagcatttagc
cttctgtaatccacacaaaggcgccattcaccatcttttttctttaccagcagaatgggg
gaagcaaaggggcttgagctctgttgaataataccattgtccagcatctcgcgaatttgt
ctctcaatttcgtctttttgttgaggagtataccgatagggtctcagtctgaaaggtgat
gcccctggtattaggtcgatagcatgatccacagctcttttaggtggtagacagtttggt
ttggtgaacagatgttggtactgttctagcaactgttgtatggacaagggaatgggatca
gacaggttactgtccactgcttggagctccaacagttgttcaacagcttcatgtttgatg
agagaatccagttgtaatcctgtcaaggtgtggcaaacttctacccttggttggactcct
tgcagatgtacttttctgttaccataatcaaattccagccatttctgtgcccaatggacc
gacattggacagtgacattccagccaatccattcccaaaataatatcatagcttcccaat
ggaagaatcttgaactgggttgaaaatgtaatgcctccacagagccacttacagtcaggt
accatatatttgctccataacaatctcccatcagcaactttcactcgaactggcttatcc
aacagttgaacaccaggcatgactcccattaggtggctgcctaagaagctggctgagctg
cccgaatctaccagcactaaaacctgctgacagtgcactgacgcccataaacgaatggtt
ttgttgccttccccaccacttactgcatcaatcgagatggcctgcacattttcttcagcc
acttcctgatcactaccaatagctgcatccaccttctcttccccctcagctgccatctcc
cacatttcttcaaccagatgtaatggtacacttgtggaacagcgatgcgaatgaccccac
ctttcaccacatttgaagcagagtcccttagctctccgataggatttgagggctgtcaac
ttgctgtcatctcccttgttcaggttcggtcttggacttctacgttcttcagcagttaca
ccacttctgataacagggggtaatggtagaggtaaggggcttggcctagaggacagtcga
gaaggataactgaactctgatcttctggtgtcccggcgcccggcgtgcaacagcacgtct
tcctgcaatagtgcaagagaacaagcagtatccaattcgggtgggcgttgaataatcaca
gcatttttaatctcatcctttaacccatctataaatctagcagtaatcatagtcgaagtc
aagttgttttcatgagctaataactgatgcataagttgatcaaagttttctatataatca
gctactgagcccacttggtgcacatgataaaaatgtctaatgagcatgttgtgctggtct
ctaccaaatcgagtgttcagggctgatcccaattcctcccaattcatctctctaattctt
gactccattgcttcaacccagtacacagccgcacccccaaaatgcatggtagccattctc
acccaccgttctactgggaccccatagaactcaaagtaagtttcgcatctgtgcttccat
aatttagggtttgatccctcaaaaacaggaaaactcatgtggggcatacccgatcccgac
agatgagaccaatttgcgctggaatcccttcccattgaaccccaatccataaacattggt
gtacgttcaggaggagggtgcatacctccgaccggagggggtgtgtggatggtttccatc
ccaacacccgatctccggtgattttcagtgaagcggtggcgattttgcccttgcgtcgcg
tcgatcggtggaacccccagttgggcggtggtcgacgcagttcccttcgctttgctcacg
ccagaaggatcgctctccagcggctgtggaccgaattgatccaccttagattgaattgtc
ttcaaggcctctgccacctccgccaccttcgcctccacttccggccgccacttgcgaaat
tcaccttgttccttcatcatccctttcactgttgcctccacgctcgccatggacgactgg
atcgtctccatgcgccgatgtgtctccttgttgccctcctcgatcttggcaagcagctgc
gccatcggatcttcattccgcggcggcgccatacctccacctcttgcctggaatcgtgtc
gcgtactcgtgcgtgggctccagcttagctccgaataccaaatgtaagcaccagcgggat
ttcgatggttgagcaccgctcccggtgctcaaggtcctctctcgaagaactttggggttt
acgaatgtctgcggttcttacacggcgacgcagcgccagccaccggacgcagccgggaac
agagttctctcctcttcgataccctgcctatcttatttacaggatatatatattcctgtg
caggttacggctgccactctgggccagcgaaacgactgttgggcttcggtattctcttgc
tccttcgaggtcctggcctggacggcccatcatcctcagctttctccttcccgccatgct
tggacgccatcaggttgctgac
>ltr-1_family-319_s_2_s_2_s_1#CLASSI/LTR/GYPSY
ctgttgggggccttcggcttccgaaggtcctcaaaaacatgatttaacaatgtttctgga
gtataatgtgtgaacaggtatcttcggactcgaatcggtaccacagtggagaagcccaaa
aatacgaaggttgatacagcgccgaagctgtgagcaggaaagcttcggcgtgatagcaga
aaaggaaaccgacttaaagatgaaaaggctattcagacctcggtggattactatagaatt
actaccaaatgtaaagggcatggatgtaattttacatgggctgtgtcccgtgcctataaa
taggtgaacagtacccccgtactgttcacgctgacttggcatttgcttttgcgtcacgct
tgtatttttaccttctttcaagccgaaggtacatttgtaatttgatatcatttctatttt
tccataataataatatagaaatgagttgataattatacataattgtttatgttatctttt
atgtttcatatgattccttcttcattattatatgttgtgtttatgaaggtatgtccttca
taaccttcgtccgaaaatcattatatcccaagggaaataatgcttcgaaggacgaaggac
tttaacgtttaacattttttgtgttgccttgttcttaactcatagcatttgagaacaagt
ccccaacattggcgcccacctccggtgaactcacttccactctttgagttttgaacacct
tcggcaatcataaaccttcgctatggcgccgaagaaagcttcagcaactggggctgcagc
tctgcaaccgctggaccccaatcaggagactctctcccttcgggaggcccgaagccagaa
gaggaaggctgtcagcccgacactgcaagaggatgagctagaccaagaaatcagagacat
ggagatgcttcatcaacaggtgcagaggaagaaggaaaagatggccaggctagctgaact
gcaaaggcagatagacgaagcctctgaagaagttcgtcatcttactcaggatgagcagaa
ccgaaggcctcagcaaaagaccttcatcaggagggtttcttcaacgaagatgactggtat
gagaatttccaccatggaaattttgcttttgatgatgcttctcctctgtccgctgagctg
caggctacaccttggcctccgtcctacaagccgccccagcttcccatattcgacggccat
tcagacccgaagcagtttttgatgagctacgaagcaacagtatcttcgtatggtggcaat
actgcagtcatggcaaaatcttttgttatggctgtcaggagtgttgctcaaacctggtat
tcctcccttcgaccaggaacgatcacttcatggcaaaagctgaaggacatgttgttaacc
agcttccaagggtttcagacgaagccggtcactgctcaagctctattccagtgcacccag
gatcacgaagaataccttcaggcgtatgtccggaggttcttgcgtttgagggcacaggca
ccaacagtgcccaatgaaattgtcattgaggccatgatcaagggacttcggccaggacct
tcagctcagtactttgctaggaagcctcctcaaactttggagaagctgctccagaagatg
gacgagtatattcgtgccgacaatgattttcgtcaaagaagggaggaggctttcaggttt
tctgaaatgaccaggggcttcggaggaagattttatccgaggcatgtcaggtcaattcac
aactctactcaaaatgatgataaggggagtcagcagcaaaggccacagtgctcctcacag
gcttcggggcaacagcaaagctccttccggccgccagctccaagaggcagaggcgccagg
ggcttcggcggaagatttggagatcaaccaaggagaatattttgcttgttctgtggtgaa
aacaagggccataccaccaggatgtgccatgttaccatccagaagcaaaaggagatagcc
gaagctgcagcacaacaggctcagccgaagcagatcatgcacactgcttcgtatcattcg
ccttacatcccagaatatgtaggcaaccaccctgcagtttctgttgcttcggcgagtcaa
cctcaagcttcctggcaacagcctccgcctccaccaccgctgcaacaaggccagcagcca
gaagggggccaatatgctcaacaccaaagggacttcagagaacagtccgaagctcgcaca
gtcaatagcactgtgccagagtcgaagcacatttattgacaaatatcctaccttgatagt
agtcttttccattcagttttattttctgtgtaataaaggacattttttaaatttcatgta
atagtttcgttgtttgccacaaggaaaatatattttctccacaggcttaagttgttgaag
cttaaagatttgcgatacaaggaggaccttcgaattatcaaaaattcttcgaagcaacaa
aaagtcgttctaaggaacgcagagtaagtttgctgaagttacaaaaagccgttccaaagg
gagcgcagtgtaagttttctgctcaaaagtcgttccaaagggaatgcagagcttacagcg
aaaaataaacgctgataccgcctaagtaaaaggcgaagaagctccaagttccgcgaaaag
tcaacgcgaataccgccgaaagtaaaaggcgaagaagctcctaagggaggcttacagcga
aaaataaacgctgattccgctgaagtaaaaggcgaagaagctcctaagggaggcttacag
cgaaaagtcaacgctgatttaaaaagattatgtgttttattgcagggatgtgcgtgtatc
ttcggaataaataccattttacatagcataacatcatcacatcatttcgcatagcataag
catcatacatcatgctgcatatggcacaagaaggggacacaatattgatcttcggaagaa
tgctttgaaaaagggaaaatcatgctaagtcacaaggagatacaatattgatcttcggaa
tgtagcttcggaaaatattttcacgaagcttggatattcttcatcagaacactatggata
ttgttgtgataaatgaaaattcttcttcacgaagcatgaaaagaagggaaggtgtttttt
cgtcaaagactcaaaaacggtacgtatgtaaaatttcatgcatcgtaaagaattgaacca
taaaaaaaacaagtatattacattcagggttacaagatattacacatattacatttcaga
tgttttttacaatagcacctagtcttccctaagtactacttccgcagcttcattcaggag
ttgattaacaacttgatccatgatagcttcagccatctttttaatttcatcgtctctttc
gggtgagggcccggagacgctttagtaggatctgagggaggacaggatacggctacattg
ctattacaaattgcgaacgaagtttaaaatcaaaaattacaacacaataaaaaccattag
ttaatacctatttgcccttcgggctctgcgcttttctcagcagcctctgctacttttcta
gcatcatggatgcctttttcgcttttttggataatttctcgggccatttctcggccacca
ttgtcccagatatcggtgaaaaattttccaccaaccatgctagcttcggctgaaggatct
tttgcatcttcgaaggacaaggtagcttcggattgcgctaaaatctttacatgctcacag
ccctttttctccaaaatggtggcaatccccctggcacccgaaaaagcgcatatgtctccg
cggctatttaaaatttcctcgaaggcctcagcttcgtgattaatccattcgatgggacct
tcggggttgcctcttgtaaagttttcttcgctcgaaaatgcgccaacgctggcgaagcta
gctttcattttcttaacacactccatagatttgtcatagcatcttttcttggacgaacga
agctcttcaacagttccttctaaatgatttgcccattggtcgctaagttctcgcttcgtt
tcttcaagtatgcgttcctctttagctctggctagttgtttccgaagatcttcaatctca
cgcttttgagcttcagcttgactttagaagcagcttcgtcctcttttattttatctacca
atgtaagcaaaattttatctttttccagagcttcgtttcttagtttaataacttcggacg
aaggttgttgaagcaatttcatagctttcatcttcggcattcttttggctcttaggcgtt
gcttagtattaagccctatatataaaaatgttgtataagaataaaagaatgatttcaaat
aaaaaatttcaaaggctcattctcgtacctttaggctattgtacgcaaggctgtccgcag
atcgtccttcgtcatcgccagagccagcttcagtttcgggaaccccatgctcctggccat
ctcccggcagacagataattctttgttatcagggaggcagtataggaagtcttcttcatt
tgtccattgaataccatgccccctttggatatttcagttctttggcatagtgattggctt
cataatttcttcttcagataactttttccccgaagcatgtcgaacaatataatcaaggac
tttgggggatgcttcgggggcaacagcactgatttcttcaacaagaattggctctgtcat
tttttcttcctcggtttccaaggattttaccttcgtgggctctgaaggcccagcttcagt
ctcagtttgttgctttggagcttcagtatcaaagatttcagtttccgcttcggaagtttc
aacagtcttcttcggagtcgtgcttgaggacttaattgtctccagacatctagcacattg
accattctttttctttttggggtcaccgctgggcccttttggttttttattgtctcaaca
cttgctgaaggacttaaaatttccaatatttttgttccttcagttctcggtttttctgct
ttctctgctgaaggtgcttcagctttttcttcgatcttcggcactgaagttggttcttta
atttcggtggccgaagaggtttcaccggcgaactcaggcactgtagctggttcaatgtag
cgtggccggtgtgtgagaacctttaccctttgtctcttcggcgctggctcgctgggagcg
gctgaagcagtttcttgtgcagaagttgtgttttttcttttttggccccgcgctggatag
tggtagtcggggtacacgaacccaattgcgtcaaacactcggttcagtcttttctttttc
cggcctccgaaggctgctgacaatgcagtatcttcggcctttgaataaaccccaagtagt
tcatcacttaaattttcaatgctttttagccagtcatcatctggctcaacgaatttatct
ccgaatttgaaagtatacttcagcctgataagtccaccttcgtcagcctcttttatggtc
tcttgcggcatttcccatttttccgcgagcggccatactctgaaggcaatatgctcttgg
accaaatccctcgttccaataaaagagcaaacaactccgaaggctctctggcattcttcg
gcagcttcattcatttcaaccttcggcctccgaaggccgaagcgttgccaaatagggcgc
ataattatacctttaatatcttcccgtgttttcaggtcattcttcacataaaaccattct
gtcatccagtcgccgggccatctcttccgaaaggttggcacaggacagcttgacccggac
cgagaaacgaaactgtagcagccaaaattattgtgatattgttccttaccccagggtttt
gtctcgtataacaattcgtgtatgttgcagaaacttttcgcatcaggttccagaccttgg
cttctcacggcccacacgaagatattcatccttatgattgcttcgggggtaagttggtga
agatagatttcaaatattttcagcacctctacgacaaagttgctcaggggaaatcgtagt
ccagctttcaaaaagcttcggaacactacgacttcattttcttcaggggtcggacaagtc
ttttctccttcgtcggccctcacaatggacaagtcccggaaatatcttcccctcatgttg
acaagatgattttctttgatacttgatttgccgaaaaccgcatggcttggtcgccaaggg
cgatcttcggagtcttcaccaccactatccacatcataactgtcgctgtcatcagtatct
tcagacaaaccttctaaaatctctttggtgattttttctgtattggtcttcgacattgct
ataagaaaccccaggtttttctcttcagagagactcagcttcatctcggcagcagccttt
ttatcttcagacatcttcggaaatgctaaaaaactgttttcaaagccgaagcttaaaaac
ttaaaaagctaagcaagtcttggtgcgcaagagctaaaaattgagtaagcaagagcagat
ggcaagagagcgtaccaaatgagctcgtggtatgctcttatttatacgcccagtgcgttg
aaaattggaagaccccgcttgtcagtgaatgttgctattctagcaaagggaaggtgtttt
ttcggaccttcggcttaaggccttcgtccatgtcgcaatctaaatttattattctaacaa
attaatattgcgaggggctactgttgggggccttcggcttccgaaggtcctcaaaaacat
gatttaacaatgtttctggagtataatgtgtgaacaggtatcttcggactcgaatcggta
ccacagtggagaagcccaaaaatacgaaggttgatacagcgccgaagctgtgagcaggaa
agcttcggcgtgatagcagaaaaggaaaccgacttaaagatgaaaaggctattcagacct
cggtggattactatagaattactaccaaatgtaaagggcatggatgtaattttacatggg
ctgtgtcccgtgcctataaataggtgaacagtacccccgtactgttcacgctgacttggc
atttgcttttgcgtcacgcttgtactttaccttctttcaagccgaaggtacatttgtaat
ttgatatcatttctatttttccataataataatatagaaatgagttgataatatacataa
ttgtttagattttatatttcatatgattccttcttcattattatatgttgtgtttatgaa
ggtatgtccttcataaccttcgtccgaaaatcattatatcccaagggaaataatgcttcg
aaggacgaaggactttaacgtttaacattttttgtgttgccttgttcttaactcatagca
tttgagaacaagtccccaac
>ltr-1_family-331#CLASSI/LTR/GYPSY
tgttacacctccgttgccggtgcacacaaaggaaaccactcaccgaggagctcgcaagcg
tcgtcctaatgtccgtacgagtggtccggagtgggcttgatgcaggtctctgtgtggtgg
gtttatctatctgttagtctgcctggtgggtccccgtgtgtgtgaagtatatgtaggaga
tgatgtctgtcttcaggattatgcttgtaatgaacactatctgaaactctatggaaatgc
ctcctcgtctaccttcttctccttctcctgaactccctcccttcgtatccttcccagaat
tcttccttccttcctaggtagctaacaaattggtatcagagggtcgatcccttgccacaa
acatgtcgcacactcctcctgctgagacaaatctcaccctagcactggagaatcaaaccc
gttcgctcctcgccgaactggacaagaggttccaatcgctcgaggctaagtgggagtctc
gggtcggtggcctcgaatcccacgtcgctgaagcagatcggcgcctctccaacctgtcgg
agtccatccgtgccgacgtggaggcccaccttactgcgtcggatgtcaacaccgagtcca
ggcttcgccagatcgaggaagacgcgggattccgtgtcgcggcactggagtctgcagtcc
agttgctcgacggatggcgtcctcgggtggattcatccatcgcccacctgcagtactccg
ttgagcagatccacgtttcactggagtctccctggccacatctgggaccgcgcagcctcg
ccggtcatcctggaggcctcggtgagcgcggaattctgccgacaccaggatcggcaccgg
ggcgtcaatctatccccgttgaagatgccgatggccctcccttcgggcaccgctttgcct
cacaacaccgggacagtggatttcggcaaacccttgccgattcccactccccggtcaagg
gtacgtacggatcccaacaccccacctcattctccttcccagttcgtaatagttatgggt
ggggagaagaagaacatcatggccagtcgtccaatagtttacaccgtatgcctagactga
attttccgtcgtttgatggcagtagtcccaagttttggcaatccaagtgtgagaaatatt
ttgacatgtacgaaactgaaccccacatgtggattaaggtcgctactatgcagtttgagg
gtgttgctgctcgttggcttcaatctatcgagccacggttgccatccctgtcatggcgtc
agttttgccaggccatccaggatcgtttcggacgtgaacagcatgagctcgctattagga
aaatgtttcatatcaaacagaattcttcggtccaggattatgtagatcgtttctgtgaat
tgattgatattcttaagacctacgagcacaataccgaccctctttattatactatgaagt
tcatagatgggttaagggacgatattaagtctgtaattcttgttcagcgtccgggagatc
tcgatactgcttgtgcgttggcattattgcaggaggaggcagagtcttccagtcggaagg
attctggacatggtggtcgtccctatcaaggtcgagctcatgtgcaagctgcagctaatg
ttcctcatcgatgggagaaaccttcaggagacaatattaagcagaaaatggggttatcgc
cagcatcttctgctgatagcaaagtggcatctcttcgtgcttatcgccgagcccgcggcc
tgtgtcaatattgcgccgagaagtggagtaagggtcatcaatgtgccacaacagtccagt
tacatgctgttcaggagctctaggacatgctctcttccgattccacagaacctgaggccg
aattccaagactcggctgaacagttcatgattttactgtctactgaagcaatttctacaa
aaactcaatcaaaggcatttcgattccaaggtcagttacaagggttggatatgctcatat
tgctcgactcaggaagctctcactgttttgtgagcaatattcatgcttcttcattagtgg
ggttgacacatatgaatactcctttatcagtccaagtggcaaatggtggtatactgaatt
gtgtcatggaattgccagaagcacagtggtctgtacaaaacatgcagttttcttctactt
tcaaagttatcccactgccgtgttatgatatcatccttggcatggactggctcgagcaat
tcagcccgatgactgtcgattggaagcataaatggttgtcccttccttattcaggtcaaa
cagtggtgcttcatggctgcaagcctcttgtaccggcgggtaccttattggaaatatggc
atgtggttgaacctcaagatgatgcagctcaactccattcctttgaagacctctcagtgc
cagcaccagttcagcagctccttcaaactttccaggatatttttcagccgcctacatcac
tacctcctagtcgttcttgtgaccacaatattccactaattgaaggggctcggcctgtca
gtattcgcccataccgattttctccagcactgaagaacgagatagaaacccaggtggtgg
aaatgctgcacaatggcttgattcagcacagtaccagtgctttctcgtctccagtgttat
tggtcaaaaagaaggataattcttggcgcttctgtgttgactatcgacacctcaacgcat
tgacagtgaaggctaaatacccagttcctatcattgatgagttacttgatgaattatttg
gagcatcctggttttctattttggaccttcgagctggctttcaccaaatactgctgcgtg
atggagaagcacacaaaacagcttttcaaactcacttgggacactatgagtttcgagtaa
tgccatttgggctaacaggggcaccaggcacttttcaaaaggcaatgaatcacaccttgg
ctccactattacgtaaatgtgctctggtattttttgatgatatcctaatttacagtgcct
ctctagaggaccacattagccacctacaacaagtctttcagttactggccaaggatgagt
ggaaggttaaactatccaagtgcaaatttgcaaaacaacaagttgcttatctcggtcatg
ttataaattccagcggagtatcgacggatccagtgaagattcaagctattgcagcatggc
ccctaccgaccaatatcaaggaattgcgtagcttcttgggcttagcgggatattaccgca
aattcatccgacattttggtgtcatttctcagccattgaatacattgttgaagaagggag
cccttttcatttggactaatgaacatacccttgcatttcatactctgcagcacgccctga
cccaagcacctgtactgtccttgcctgacttcaatactacattcttcattgaaacagatg
cgagtgcagtcggtgtgggtgctgtcctcatgcaaaaaggacaccctctcgcatttctca
gtaaagcactgggtcctaaatctaggggattatcaacctatgagaaagagtaccttgctg
taatattggcagtgcagcagtggcggtattaccttcagcatactgagtttattatcctca
cggaccacaagagtttaacgcagcttaatgagcaacgcctccacacaccttggcagcaca
aggtgttcacaaagttgctaggcctgcaatacaagattcagtatcgtccgggctctgaaa
atcgtgttgcggatgctttgtcgcgcagagttgatgcggagtgtcaggctgtttcagcag
tagttcctcaatggctgaaggacgttcagaccagctatgaaaaggatccagaggctctgt
ccttgatcgctaaattgtcgcttgatccaacggcagcgccacactttatcttgaaggagg
gtatcttacgctacaagggcagaatctggttgggcgatgatcctagttaaaaaacagggt
gctgtccgcgttacacacctctgctataggcggtcattcaggcattccagccacgtatcg
tcgggttaagagtttgtttgcctggccgaaactgaagcaattcatccaagaatttgtaca
gcaatgtcaagtttgtctgcaagctaaacctgatagatcgcgtatcctggcaaacttcaa
cctctccccattcctcttactgcttggcacacagtttcacttgactttgtggaaggtctc
cctcgctcaggttcagcagattgtataatggtagtggttgataagttcaccaaatttgcc
cacttcataccactatctcatccttatactgctgcctctgtcgctcagttgtttctttcc
aatgtgtatcgcctccatggatttccattggctgttatatcagatcgcgatcctgtcttc
accagccacttttggcaacatctgttcaagttggccgggtctgagctgcgcatgagttct
tcctaccacccccagacggatggtcagacagaacgggtgaatcagtgtctagagacattt
ctccgctgttttgtaagtgcttgccccaagaaatggtcctcttggttacccactgcagaa
tactggtataacactacttttcattcggctttgggttcatctccgtttgaagtcctatat
ggccgtaaaccacattctctaggcgtatctccaaaccagactgtgcctggtcagctgtcg
gaatggttacaggaacgttctattatgcaggatcttgtccaccaacacctggtccgagct
cagcttcgcatgcagcgtcaggctgataaacacaggtctgagcggaatttgcggttggtg
actgggtttacttgaagcttcaaccatatgtacaagcatcggttatgccgcgggctcatc
acaaactcagctacaagtactttggaccatatcaggtagcagccagagtgggtaatgtag
cctatcgcttggccttacccgcttctagcaaaatacacccagtcatccatgtttctcaac
tccggcttgcttcaggcttcaaaaatgccactactgctaccttgccatcagctcttccgg
agttcagtgttcctcaacagattcttcaaactagaggtattaccaagggaaatcaccttg
tccagcaagtgcttgtggaatggtctggcctaccgctcgatctcgccacttgggaggacc
gtgaagctctccaacagtgctttccgttcgcccctgcttggggtcaagcaggtcttcaag
agccgggaatgttacacctccgttgccggtgcacacaaaggaaaccactcaccgaggagc
tcgcaagcgtcgtcctaatgtccgtacgagtggtccggagtgggcttgatgcaggtctct
gtgtggtgggtttatctatctgttagtctgcctggtgggtccctgtgtgtgtgaagtata
tgtaggagatgatgtctgtcttcaggattatgcttgtaatgaacactatctgaaactcta
tggaaatgcctcctcgtctaccttcttctccttctcctgaactccctcccttcgtatcct
tcccagaattcttccttccttcctaggtagctaac
>ltr-1_family-335#CLASSI/LTR/GYPSY
aaatattcaaaaaatgaagtaaatgtcgggggaaatccccggccggtggggaatgcaccc
gccctaatcctaagatgaggagggggccaagcgttgctttgtgaatatgacacaagagga
cagagggattatagtggttcaggcgccggagcgtaaaccctacctccactatgtgtaagt
tgtattagttgtagagctgtccttgtaagttgtgtgccttcccttttatagtttaaggga
ggacatacaaggatgctagccccgacatgcgggccaggagcataatggaagaaatacatt
tgaataactaatgctgaagagtaacatgagtaatcagcggagtcatgatggctgcatcca
tgcgcattgataggagtaacccttttctggaacgcgcgagtaatggtgagtcattgccct
cgatatggtaagtgtgagtaactgcacgacccacgtacatggactgggcacgccgcctgt
cagtggaatggataggcgcacgtcttatccgtaatgaatgcgaaggcgcgcgtagcccag
aggcgtcatgccaggttccgcccgttggcttatgccgcgcgcagtatgccacgtggcagc
atcgggtctccacctgagcggggagcaggagtgtatgcggataggtccggatcccaccag
actaggtctggacacgtgtcggctccggacccccgcctgggtcctgattaaggcctgggt
atgttctgtcctggaaccctgggaccccactgtgggcggcccggaccccatacgggggtc
cggatcccattctaggggtccggttcgcacatgtggaggtcctgggccaaacttggaggc
ctggaccgtatataaggggtccggcatgggtccgacactctcccatggggtccggactca
tgttgatgccttggagtaatcactttctctggaacgtggggccccggacccgcccatgtg
gtggggtcaggcgctgttgctggcccagagtagtcgcccgaggctggggcgagtcatggc
ctggtcccacatacaactcttttaccacgcgactaaagatagtcgcgtgggtactgcgtc
tttatacagtagtaaggggtaccctagtttcagggtaccgatagtggcccccaggcccac
ctcaggggaggatgcgagcctgcaggtggggccaaagcttgtactttgcctaacatggcc
tgatcagtgattggcgcgcgttttagcgcgtctgctgacgcacccactgtcaatccacct
tcggtcacgtcaactgccatatctgtccccgcggctgactgacccacgaccccatgcctg
gtggtttcgtcgggccacgcgcggggcgcctcgttgccgctgcattggtttaaaagatta
ccttttgtcttctgcagcggccccaaggaggcgcgctatcagcgcgtggcggttcgctct
ttccgcacccaaagtccggcacacaaactgtatgacttgtggacccaggccccgtgtcac
agactgggctacctggtcctaggtgcccgtcgaacgggatttcctgcggcgattcagggt
gtgcggaagggtttccctgaacaaggattcaggtttccttgaaaaaggattcaccccgcg
tgcagcagttaccttttcgcattctctcccaatcgctgtgcccctttgccttcatgctcc
tttgctccacgcccgcgccgccgcacacgccatggcttcgcttggtcatcctgaccgttt
tcagtctgaggaagcgcttaacctggtgcgcggcctgcttgggtggagcgcgccagggct
cgccggaagaatccgtgtcggcgctgcccccttggcgatctcgccgccgggagttcgtgc
tgttcacctcctacatttctgcgggtggcgctgccgatttcgcccttcttcctgctgctg
ctggaggagttcgggcttcagcttcaacacctcacgccccactccgtcctccaggcagcc
atcttcgtccacctctgcgagatgttcataggtgtggccccctgcacttccctcttccgc
tacttcttcgtgctggtcaagtcgggaagactagggaccacatcggtgcctactacttct
agacgaggccagatccagccgtcgtctacatccccacctttggcgggcgaggtgggaaaa
ctggcgcagcgactaggtgattgccagcgccgaggccaacgaccgcctcgtcctgccgag
cgatgggccagcgctcgaccgcaagcagtggaggaccaagccgtccctctcgccagagtt
cctgcccgtattggacaggatcaagggcttggctacgggcggcctgacatcgatgcacgt
ggtcggcgatctcctgaagcgccggatcgccgctgcagaggagaccacgcctgtgctgct
ggttcaccggcccgaacgacatcggcaggatccagcgcgggccaggcaccgatctgtcct
gggacgagctggcagtcctggtgggagggattactggggaaacttttgtccctgagtccc
tgatactcccccagaacatcctgcctctgcgacgacccaggcctgaggacggcgatcttg
gccacactgccgaccctcgacgacagcggcgtggcggttcgccagaccggcggccgggac
ccccaccgcgggatctagatctcgatgcaccggctggaggtccccagcccgccggtgtgg
ctcccagcgctaatcccaccgtggcccccagccccttggacaagggcaaaggggctgcaa
gcagtgcctccgccccaggtagctccggggggtcagaggaggagaggcgacgcaggctgc
gtcgcgctgacgggtcgctcgtttcggagcccccccagaagcgccagaggactgcaggtg
gggccgaggaggccagctccaggcccacggcgcgcagaggcgcgtcagtcctccggtccc
accgccaccaccaccatctaggggtgatcacccccaggcaccacagagcaagcagcagca
gcagcaggagcggcgatcgcctcgcttctagggtcactggaaggtccagggccccaagta
agtgtagtccctttttctttgagcctaatcatcatgccgacaagtcttaacccatcatct
gtttgccagggcttcttccccctctgctcccaaggccacgcctcctccgccagataccag
gcccaccgacgggtctggctctcagcagcagaatctgctgagggtggtgccggcggtccg
cccccagctgctgccaagacagcgccagcggcttcccatgccctagccgggggtccgacg
gcagcggcgccagcgtcaggcggcgtcgcagtggcggaggaggtcccagctgggggatcc
gcgcccactcccgacactgggggtgacgcaggaggcgcgtctagctccaaccccctgcct
gctccggaggagatggaggtggtgtttgggcggcgactccggtcggtgccgagcaagaag
cggcgccagtccccctccctcgcatgttgtcccgtgcccaccaggtccttagtgacactg
gggcagcaatcttgcgggagtgggaggcgcttgaggctaagcaccagcgcctcagtgact
ggcgcacccaactggaggagcgcaccaagtcggcgtcccgacagttcatctccgagcggt
cccaactcgagcggaccgcaaggagtacaagagggacctccagaaggtgtgcgccaggga
gctggaggcatcccggagggaaaagaaggtggccaggagggaggaggccgtgactcagag
ggaggccctcacgacagagtacaggccaagctgagcgccctggaccagactctggaagcc
cagcgggcccagcaggtcaaggctgtggagaggctgcaaaagtggcagcaagagctcgag
ggcaaggccagcgacgccgcccttgccgaggagaaccttaaggcgaaggagcagtccttg
gacaggcgggagacagacctcgccaggcgagagacagatctcgtcttcagggaagaaatg
ctcacccggcggggcgagttgctggccgagcatgagctcgaggcagaggagaaagagagg
aagtggaggagcagatccgccagttcaatgcagcgcaggcggcgccgggtccccaggcga
tggaggccaccaggaaggcccttgaagatctccaagcggagcaccgcgccggggtccagc
gtattgccgtgtgggccggcgaggcaagcacgacactggtgccgctagggatgagcccca
tcccagtgtcggagctgccagtgtcgatctccgatgcctcctggtgctggactctgccgc
cgatcgcctccggcgcctggatcagatcctcggggcccgcctggaggcagagggcggcaa
gctctgccgggcggtggttgaatacatcttgacgtgcttccggagtcacgaccgccatat
ccttggcgccggtgatcgctggtccggtagccgccacagaagatgccacccgggagagcg
tacaagacctgtggagctggtggccgagcgcttctagcgcgatcctgctgacgacctata
gagacaaagctagggttccgctgggaagcggctgtaacaacttttggtgttgtgtaacat
actttaagaaccgttaatggagttgaaactggaacttatctgtatgttatttgcccttat
gatgtgtagcaccatcaacttctctctggtacttggccccctaggaggtaggctcgacgt
gtcgaggctggatactagtataccaaagaaaaattggtgatccggcccctaggaggtagt
ctctacagtttgagactacctacctctggactggacctggacctgcacacagcttggctt
tgaagttttagggcacacccataggacccatcgtctggtatctgtcatcctttgattcat
gcaacaggacctgcaggatttagcctaggaagccaagccatatgcccggacccaaggatc
acagctccaaatactagggacccgttgcagagtggtggagcgtgcaggcttagggtacgg
aaccaggctaagcagctacacagctccggaccactctaggagacgagcacccattctcta
gaactggccccaggttgccggaccccctgcagcagtagaggggtcctgaactgcaagcct
ggctactcaattcggatgtcatcataccagcaagggtgggaaactgtatgggtgggttag
ataaaaaataatgcttgtaaactgaagtaaataaaaccatcacaaaagcacatctggggg
taaatcttttccttataacttgatatacatgggtgtagaccaacagaccgggcttacgag
ggcggacctcaccggattgacgtacacatatgcgcaacctagttacaaagaaagaaaact
caaccctcccagttttgcttttatgggtagaacttacggagatgctctatattccaggga
ttgggaagaggtactccttctgttgttgcaaggcggacacacccgggccggcatatttcc
gtcaccttgaagggtccttcccaactgggggagagtttgtggagcccttctcgattcagt
actcaccttaggactaggtccccgaccctgagctccctactatgcacaaaccgttggtgg
tagcgcctgagcgcttggttgtaccgtgcattttggattgccgcttgccatctgcgttcg
tcgatgaagtccacgtcctcacgccgtagctgttcctgcatagactcatcgaaagactag
acttgtggggagcccataatgatttccgggggaaggcaggcttcggccccgtagaccagg
aagaacagggtctccccggtagctcggctgggtgtggtccggttcccccatagtacggac
ggaagctcattgacccaatttgcaccatgcttttttaagcagtcataggtgcgtgtcttg
agtcccctgaggatttctgcgtttgccctcttagcctggccattgctcctgggatgagcc
acagagcaaagcagagctgggtgccgatgccctcgcaatactcttggaagagccgacttt
tgaactggtcccgttgtccgtaatgatacggcttgggaccccaaatctgcagacaatcga
cttgaggaaggcaacaacagcaccttgggtgatactgaccacaggggtggcctctggcca
ctttgtgaatttgtcgatggcgacgaagagaaaacggtacccgccgacagccctggggaa
tggtcccaggatatccaccccccatacggcgaatggccaagagggtggaatcatttgcag
agcctgagccggtgtgtgtatctgctttgcatggaactgacatgcttcgcaggactttac
caactcagctgcatcctggagagcgttggccagtagaagccgtgccggaaggccttacca
accagtgtgcgggatgatgaatgacttccgcactctcctccatggatctccgtgagtagc
tcatgaccctcctcctgggtgatgcaccgcatgagaatgcgttggcgccacggcggtata
gatccccttctaccaccgtgtatcgtttagccaaccgcactatgcgctctgcggacacat
gatcttcaggaaggatattttctttcaggtagtcccggatctcgagatccatgcatcggg
accactctgagatactggctgtggtgctaagaggttggcaggaccctctgtagcacacat
aatccttggtgggttctgcagatggaatgccaccgggactgctagcttcgaggtgctagt
ctcgcccccttcacccggttcggcaggctgggcggtaggtctcagcagccgtctttcgaa
gacgccctcgggcacgggtgcccaagttgatgccctcgtggagagttcatctgccgctga
gttgttagcccgaggaacatgttgcagttccagggcaatgaagtccttttccagcttcct
tacgtggaggagataagctgcgagcctgggctcgttgcagctacattctccgtggacctg
cttgataatcagctgggagtcccccttcacgaggagctggcggatccctagggatagggc
cgcagacaagccgaagatcagtgcttcatactctgccatgttgttggtggccttgaactc
aaggtgcaccatgtacttcacttgatctccgcttgggtcgatgaggaccactccagcacc
gccaccctgctggcgggcggatccgtcgaagaagagcgtccagtggggctcggtgaagac
cggccctaggctccgcaggtgtgggatccaaatcgggatggacccccaggagcgctcgag
gggggtccattccacatgaagtcagccaggacctggctcttgacagcgtggcgaggctgg
aagtccagttggaactcagcaagctccgcggcccacttggcgatgttgcctgtggcgtta
gagttgtggagaatggcccttaacgggaaggaggtcaccaccacaaccctgtgtgcctaa
aaatagtggcgcaacttcctggaccaacaagtatagcatagataagcttgtgcgtctcaa
ggtacctggcctttgcctcatggaggacttcgctgacgtagtagactggcttctggatgg
ttcggacccctgcggttggtcccgagtcctcaaactcctggccttccgtcaacatcgtgg
tggtcggaccaccaccttctcctaggggaactttttgactcccctagggtgttgtgccgt
cctttcggcgaccagcaccatgctcaccgcctctgtagccgctgcaatgtataagtacaa
cggctcccctggctctggagctaccagtattggtagggacacaaggtgctgcttcaactc
ttgaaaggctcgttctgcctcctcggtccaagagaatggcccggacttccgcaatagctt
gaagaagggtagcgccctctcagccagtcttgagatgaagcggctaagggcggccagtga
ccccgtaagcttctggacgtccttgatgcgggccggaggcctcattgtctcaattgcctt
gatcttctctgggtttgcttcaatgccccggtgcgaaaccaagaatcccagcaacttccc
tgcagagacaccaaagacgcacttgtccgggttcagcttcgtgcgtgttgccgcagcttg
tcaaagaccagggttaagtcttccactagggtcgaccctctcttagtcttgaccacgatg
tcatcaacgtatacctctaccctgtccctaatcaggtccccgaaagtcttactcatcgcc
cgtacaaatgttggcaaggcgttttcagaccgtaaggcattacaacataatagtaaagcc
catccacagttacaaaagcggtatgcttcctatcttgcctagacatctggatctgatgga
aaccagagtaagcatctaggaaggacaagaggtcgcacccggaggtagaatccacgattt
gatctattcgtggaagtggatatgggtccttgggacaggccttattgaggctggtgtagt
cgatgcacatccgaagcttcccgttagccttgggaacgatgactggattggccagccata
ctgggtgatggacctcttcgatgaagccagcgtctagcagcttccggacctccttacgga
tgaaatcctgccgctcaatggactgtctccgaggcttctgactcaccggtttggcgtcag
ggtggatcttcagatggtgctcgatcacctccctagggatcccaggcatctgcgacggtt
cccatgcgaatacgtcggcatttgcctggaggaagggatgagcgcgatttcctatttttc
ctccagatcacccgcgatgcgagtggtctgggaggaatcccgctgagccggatggtcttg
acggggacgctgtctgcccagatggttgcaccttaggcaccttggtaggcgccttggtac
aggaagtcgaggggtccctccccccgtcatctgggcgagcagcttctgccgccagggcgt
gcaacttctcgacaactgcaagcgcagcggggtggtcgccccgcacggtgaggaccccag
caggggacggcatcttgaggaccaagtacccgtaatgggcaatggccatgaaccggtaag
ggccggcctgccaatgatggcattgaaagggaggttaacctccacaactcgaactggacg
ttcttagtgcggaagttttcctcagtcctgaatgtaaccgggagtgcgatgctcccaagg
ggatacaccggttgagggcccactccgaagaatgggcgagagggtcccagtcgggatcct
gggatctgcagctgcttgaagcagcatggctgatgacgttgagcccagccccaccatcaa
tcagcacatgatgtagcttcatgttggcgatgacaggggcggtgatgagtggtagtatac
cagcccctgccatgttttcggggcagtcggatgccccgaaggagatagtggtgctccgcc
accgctgatgtggggctgccttcgggacccctggggtcgccgaaaggacctctcggcgca
gggacttcacgttcctacgggaggtaagctcccagcttccgccatacatacgtacagctt
cttgcggcggtcgttgtcgtcaccggagtcagagtctccagtgaagattccttgagaact
tgctcgggagcctgatacccgaggtcccattctcccgcggctacgtcaccttcgtcgacc
ttctccttgccaggcggcgacgaggcggcgagccatccttggaggcctgctcgcgccgct
cgctgatgcgcttcgcgagcttcaggatctctcggcattccgaggcgctatggcgactgt
tggggtggacagggcatgacccactgtcacttccctgttgccgtgggcgcttgctgcgct
catcccggcccccagccgtagctacggcgactggagcaccagactgtggcctatcgtgac
cgcagttcttcttcttcttcttgttgccgccctgggcggtggcacctgagccaccgtctg
gtaactccggtttgcggcgccgagtgccatgcacggccctcggcagctctggcacatttg
tcggccagagtaaagagcgtagtgacggtttccacgtcatgcgtcgccaatttctccaac
atcttcttatcacgcaccccctgtcggaaagcagtgataatggaggcatcagagatcgag
gtatagtccctcgtaccttggtgaagcgggagatgaaagccggagagtctccccgggttc
ctgcctcactgcatggaggtgagcctccacgccatgctattggtaagcactggcaaagtt
cgctgtgaaccgtgcacagagctcttcccaggagtagatgaccccggggtaaggttcatg
agccaggtccaggccggcccggtcaaggctacatggaagtagcttgccattacagtagtg
tttccaccagctgccgtaatggcggtgacgtagacctacaagaattccgacagatttgtt
gtaccgtcgtacttctccggcaggtgtggccggaacttgggtggccaggtcgccgcgcgg
agatgatctgctagtgcggcgcagcccacgccgaccaatgggacacccgcctggattcgg
gatcccttagagtttgtggtgaaactggagc
>ltr-1_family-336#CLASSI/LTR/COPIA
atggtatcagagggccacctaagaaccctagatctcctaatccgcatcgttttatgagat
cacagaaaggtctaggatatatgtgatgaactcattttttttcatcgttcatcaccagag
aacagagattagaatagaaagaaatagtcgatgctctcgggttagggttttccctaaccc
taagatttaggttcggccactgtaagagacaatgtgtctcggcctcaaaccagagagctc
tcacaactgtttagggttagggtttatgacctaaccctaatcggttaagccgtcaacaga
gacatgcacaggcttatggatccaacgatccgcggccaagaaacagatcagtaagaaata
gaancgcagaaccggtttaaaaaaaaaaactcaaatccggatcgagtgcactgagcaccg
cataggccctggatctacgctttaacctccaaaactcgattcccattacaagatattcat
ttcttacattcatacatacggtaaggggaatcgagtnnncgaggnctagatccgggttca
attgcacagtncaatggagacggcaacagagccatcactcacccacagtgctcatttttt
tttgaactgatggacggccaactgctagaaccaaagaagaaataaacaaaaaaaaataga
gaacgaatagacgttcggccaaacacaggaaaagagagaaggaatagagaccaagagctg
tttcttgtccatgtgcatcacggtggcaagaatacagcacagacacttggcttctcactt
tcctagcgaagagaacacgcatgcgaagagagcagaactacgctgcgcgtaggcaacaac
agaaacagagaaaggaaaaggacacgcatgcagcgcncagacnccattccctggcggccg
gatgcgtttgcggctggnagagnagaaaacgagctagggtttccatcggcccgagatctc
cgttttttatanagcactcgctagaatccgggccgctcgtctggccggacggccaggatc
tnggcgggggggggggctcgccccccatgggccggacgcggcccaggcccaggttgcggc
ctgggcgcgcggccactactggctgggccgccagcggcgaattgggccgcaaggctgacc
agggccgaaatggcttcaattttttttctggaattttattttctatttccagaaattaga
aacacagaaaagaaattagaaaaacagtgcagaaaatttagaattatatttttccagtta
tagaaaatttcagagatatttatggactattttttattccgctgcgtactttggtacttt
tatttatattttatgcaatttttccagttaattatgaaaccaacgtggattgattattgc
ttaaattgcatagaattcagaaaattttgtggtgattgaatattttaaccaacgttggat
attgttaccacaatttaatacaagtttatgttttctagatcatccaacgatggtttagaa
attttgtgatcagaaattttcatagatatggcatgattattatttgaccaacgttgaata
tttaattcatgcatgttctatgattcagtattcagtatttatttcagatgtcctaaatat
tttctattttaattttgcaaaggtgctcataccgccatgctgattagccagattgctcag
atgaaaccgctagatggtagtaattaccattcttggcgggaggatatagacatgataacc
acagtgggtgagatagattacgcactgaggtttgataaaccagttgagcccacagtgggc
actcccaactatgaccacaggtggatgcaatacagcatcgacaaggtcaagtgggagaga
tcaaatgacaaatgtatgattattcttaagaggagcatcaaggagcctcttaagagttcc
ataccagagtgcgagactgccaaagaataccttgagagggtagcctctcatcaccaaggg
tcttctaaggcttatgcttgctctctaatgacagaatttgtcaatgcaaaatacgatgga
aatggtgtcagaccattcattcagaaaatgatatccatcgtagctaagataaacaagtac
ctcgggtctcctttacacgaggaatttgtagtatttatgataatgaagtctctgcccaag
gagtttgagacttttcacatacagtacaacactagtgtcactgataagtggaatatagac
caactcttggcacagtgtgtccaggaggaagagaggttaaagcagactggagactctgtc
aacctcatcaaaggcaatatccccagacagaacaagaactcaaagaaaaagttcaagaag
caaggtaaacagaataaccaggcttcctcgagcaataataatcagccaagacaaggaggc
agtttctcagttccccctgatacctgcctctattgcaagaagacaggtcattacaagaga
aagtgccctgaattcctgcagtatctactagagagtggtaaggaccaagttacttttgta
aatgagtctttatacttagaatatcccagttattcttggtggattgactcaggtgcaact
gttcatgttgcaaactctctacagggactccgtacaagccaaaggctcccaaagggccga
agaacaattagagtggcaaatggagttgaagcagcagtcgaggccattggagatatacat
cttaaattagttaatggttttgtactgttgttgagagacgtactttatgtaccttccttg
cgaaggaaccttatttcggtttctagattagatgatcagcacattcattgccattttggt
gatagacagtgtgtcattcagtttgataataaagatgttggtctcgccatccgacgagat
atgctttatttactttcgcaaagtgatgttgttaatgtattagatataccagaaaacgat
ccagccagcagtggcaggaaaagaaaacgaagtgatggagaaacctcgtcgaaattatgg
cactatcgtttgggccatatttcgagggggagaatagaaagtcttgttaaggaacagatt
ctccatcccctagacttcacagacttagagcaatgcagagattgcattaagggtaaattc
gcgaagcagattaagaaagatgctaagcatagtacgagagtgttagaaattattcataca
gatatctgtggtccttttccagttaggacagtagatgggtttaattcgttcataaccttc
acagatgactactctcgctacggttatatttatcctattaaggaaagatcagaagcttta
gacaagtttaaacagttcaaggctgaagtagagaatcaacacgatttgaagataaagatt
gttcgatcagatcgtgggggggagtactatgggcgccataccgagtatggccaggtccca
ggacctttcgcgaggttcctaagagaaaacggtattgttgctcaatattcaacacctggc
gaaccacaacagaatggggttgccgaaaggcgtaacagaacgctaatggatatggtaagg
agtatgctaagttactctaacctgccattgggtctatggatggaggctttaaaaaccgct
atgcatatactcaacagagttcctagtaaatcagtggctagaactccatatgagttgtgg
actggcagaaaacccacgctcaactacttccatatatggggttgtccagcagaagctaga
atatttaatcctggacagggaaagctagatgagagaaccactagctgccattttattggc
taccctgacagatcaaagggatacagattctactgccctgacagacaaaccaagttcata
gaaaccagacatgccattttcttagaggatgacatgatcaaggggagtaaggtactcaga
gaggttgaccttcaggaaaagaggatatatgtcccgtttccgatggttgaagaaccacac
ttctcgatacccgctgtggttacaccaacggtcgcaccgactgtgggtgaaacacctgct
gcaaatgtggcatcatctagtgcaactactacagagcaagtagcttcaccttctgcgcat
attggccctgagccagttgcacaggacagttcagaagacgatgatagtgtcgcgccaagt
gatgcaccattgcaggagccccaggtagaatctgaaccagaaacaagtctcaggagatca
cagagactcagaaaatctgcgattcctgatgactatgaagtctacgcagcagaaaacata
gaatgcgatgagattcatatgagtgaggacatcgatacagaaggtgatcccactacatat
gaagctgctatgagaagcgcaaattcatccaaatggttatctgccatggaagatgaatta
gaatccatgagaatgaacaaagtttgggacttagaagtcattccccatggagccaaaaca
gtaggctgtaaatgggtctacaagacaaagcgtgactccagagggaacatagaaagatac
aaggctagacttgtggccaaagggttcacacagagagaaggcattgactaccatgaaacc
ttctcacctgtctcaacaaaagattcattcaggatcataatggcactagttgctcatttt
gatctagagctccatcagatggatgtaaagacagcattcctaaatggagagttagaagaa
aacgtgttcatggcacaaccaaagggttttgtcgtgagcggtaaagaacacatgggatgt
cacttgaggaggtccatttatggattaaaacaggcctccagacagtggtacatcaagttt
gatcagactataagaaagtttggtttcgaggaaaacgaggaagacaattgcatttatgcg
aaatttagaaaaggaaagtatatcttccttgttctgtatgtcgatgacatactcttagct
agtagtgataaggatctactagcggaaacaaaagggtttctttcctcgaatttcgatatg
aaagacatgggagaagcctcctatgttcttggaatagaaattcacagagacagacaaaag
ggagtattaggactctcacagaagtcatatatagaaaatgtactaaagaggtataatatg
cacaagtgtaatgcctcgcctggtccaatagtcaagggtgataagtttggggaatatcag
tgtcccaagaatcagtatgagaaaaacaagatgaagtcagtaccatatgcttcagctatc
ggaagcattatgtatgctcaagtatgtactcgccctgacttagcttttaccaccgggatg
cttggacgctatcagaagaatccaggcatagaacactggaaagcagtcaagaaggctcta
aggtaccttcaaggtactaaaggtctcatgcttacgtacagaagatctaattccctacaa
atagttggctatgcagatgccgactggggagggtgtagagatacactgaagtccacttca
gggtatgtctttatgctttctgggggagctatttcttggaagagctgcaaacagacagcg
agagcatcgtcgacaatgcacgctgagtttgtagctacgtatgaggcaactggacaggcg
atatggataaagaaattcgtacccggattaagagtggttgatagcatagagcgaccactg
agaatttactgcgacaacgagccagcggtatttttctcccataacaataagtcaagtggc
tctgccaagtacattgacattaagtgttatattgttaaggagaagattctggatcacacc
attcaagttgagcatataagaacccatcagatgcttgcggatccgctcacaaaaggtctt
ccacccagcgtgtttagtaagcacgcagccggcatgggattaagggagtacctatgatct
agaatcacaggggctacagattgcaacctagtaaaatctttcgttctgaagcaggggagc
atgttgtagtcaatgagtgcggtgatacttaatagatcattgtcacgcattggtctctat
gtgtaaacttgttaaaggacggaattaataaaagtttgagtgtgagatatgtagagaaca
aaggggaga
>ltr-1_family-348_s_1#CLASSI/LTR/COPIA
gttggattaatgtgggcttggcccaaattaatattcaataatagtcaatgctaatggccc
actttaatgctatggtgtactaattatttagtaccatattggaagttcaaaggacaaatc
aatcaacttaaataggtggaccattggtgcatctattgagaagttgagaaaaggatgaag
gactgccacacgcgcgcgcgcgccgccgccgccgccgccggccgtggccgtggcctggtc
gtggtagatcggaccttggtccgaatattcctttcaaacggttgcgcattttgcctggag
tgatgaccgtcatgataaccgtccgtttcctgtcttatggctagtaacggacgtcagtta
ctgtcgtcagtttccagttctaatgcgcgaccgtttctgtccgttgttcttctccctcct
tctgactgtctataagaatggagagggagggctcttctagttacgcgaattatctcacgc
gaattgcaaacaacacattcccgtcccatcttctgcgagcacagagagagtgggagagca
ggcctccgaaatcaccgaccgcagagatacacttgcacgggtgtgcgggcgatcggattt
ttggggagcgtcttcgcgactgctcgcgtgatcgtcgtccacagcttgctgttcgtcgcc
ttcccgagttgacgcgtgctgctgttcttcttcccggcgaccgttcgagggactgcactg
cgtacatcttcctgcaccgacttcgtacggctacatcgaacaaacacacgagatgtctcg
tgtgaatggagccactgatgccttgagcatcggtccctccgctgggtacactctgttctt
cgtatttgtgcatgtttcattgctgtttactgcttatgcgagtagttatacacacatgca
catacatgtcatcacatatatcgcactgtttttctggattaaattaaaactaaaaatgcc
taactttctaacaatccaaaaatctgatattaggcatttttctgttagtggttttgctgc
tgcgttaaaaccaagtgaaccttttgatgggacgttttacaagagatggcgtagtaagat
gatactgtggttgaccgcaatgaactgctatcacgccgcacaggggaaacccgaacagtt
cactcctgaagaggagagaatgttcgacgttgccgataacctgtttcgaggcgccgtgat
tggcgctcttgccaacaagtatgttgattcttatctaacgtgcacatctgcaaaagagtt
atgggatgcattagatgagaagtttggtgtttctgatgctggtagcgagctgtacatcat
ggagcagctatttgactataagatggtggaaaaccgtcctgtagttgaacaggctcatga
aatacaggcactggctaaagaactcgaacaattcccatgtgtcttgcctgacaagttcgt
ggccggcggtattatcgctaaactgccaccttcttggacggactttgctaccactctaaa
acataagagacaagagtttagcgtggctgagcttattggttctcttgatgttgaggagag
ggcgagagcaaaagacactcgtggaaaaggagttgagacttctagtgccaatatggtaca
aaagaagaactccaatgcatcacataataataaaaagaagaacaagcaacagaatgccac
gaagcccaagcaggcagcctcgttcaaaaagaagaacaaaggagctggttgctttgtttg
cgggagtactgatcattgggcaagcgcttgtccagaccgcaaatttaagcaagagaaaaa
accagctcaagagaagaaaacagtaaacatggttgttagcgagactgcagaaggaacatc
ggggtatggtaatcttttacctactgttctttcagtgtgtcaatcccctgagtggtgggc
tgataccggtgctaatattcatgtgtgtgctgatatttctttattttcttcttatcagtg
caaagggactggagccttgctgatggggaacggatcacatgcgcgtgttcttggtgttgg
tacagtcattctgaagtttacttcgggaaagacggtgctattgaagaacgtgcagcatgt
cccctccatcaaaaagaatctagttagtggctctcaattgtgtcgagatggctacaaaat
tgtctttgagtctaataaatgtatactgtctaagtatggaacgtttgttggaaaaggcta
tgacagcggaggcttgttccgcttatctttgcatgatgcgtgtaataagtctgtgaacaa
tgttgtttcgaatgagtcgtatatttggcattcacgactttgtcatatcaattttggttg
tgtctcgcggttagcagatttaaatttaatcccgaaatttgatttagtcaaaggttctaa
gtgccaggtgtgcgtgcaatctaagcaacctcgcaagcctcacaaggctgcggaggcgag
gaatttggcaccactagacttaatacattccgatttatgtgagatgaacggaatattgac
taaaggaggcaagcgatattttattacttttatcgatgactctactagattttgttatgt
gtatctcttaaaatcaaaagatgaagctttgcattattttaagacctacaaagctgaagt
tgaaaatcaactcgagaggaaaattaaacggttaaggtctgatcgtggtggagaatattt
ttcgggtgatttttctgatttttgtgtggaacatggtattattcatgagaggacaccgcc
atactcaccacaatccaatggggttgctgaaagaaagaaccgtactctaactgatttggt
taacgccatgttagagacttcagggctatctaaggaatggtggggtgaggcgatcttgac
ggcgtgtcatgtcctgaataaagttcccacaaagaacaaagaaatcacaccattcgagga
atgggaaaagaagaaattaaatatctcctatttgcgcacctggggttgtttggctaaagt
gaatgtgccaattaacaagaagcgcaaattaggaccgaaaactgttgattgtgttttcct
tgggtatgctttccacagcattggatataggtttttaattataaactctggagtaccgga
catgttggttggtacaattatggagtccagagatgctacgttttttgaggacgaatttcc
catgaaagctacacatgatacgtctaatgatgaaccaacgataccccatgagcattttat
tccggtagaacacactgaggaatcccatatacataatcatgtggaaaatgacaatgtatc
aactcgaaagagtaagagaccaaggattgcaaagtcctttggtgatgattacattgtata
tcttgtggatgacacaccaagtaccattgaagaggcatattcctctcctgatgctgactt
ttggaaggaagcaataaggagtgagatggattctattatgtctaatgcaacttgggaggt
agttgagcgtccttatgggtgtaagcccattggaagtaaatgggtgttcaagaaaaaact
taggcctgatggtactattgaaaggtacaaggcgaggcttgtaattaaaggctattcaca
gaaggaaggtgaggatttctttgatacttattcacctgtggctcgattgaccacaattcg
tgtgctactttctttggctgcctctcatggtctactcgtccatcaaatggatgttaagac
agcattcctaaatggagagctagatgaggaaatttatatggagcagccagctgggtttgt
agcaaacggtcaagaaggcatggtgtgtaaattattgaaatctttatatggcctaaaaca
agcacctaagcaatggcatgaaaagttcgatagaactttgacatctgtcggttttgttgt
gaacgaagcagacaagtgtgtatactatcggtatggtgggggcgagggagtaattttatg
cctatatgttgatgacattctaatcttggggacgagtcttgatgtgattaaagagacaaa
agactttctgtctaataattttgaaatgaaagatttgggagaagctgatgttattcttaa
cattaagctactgagagaaggcattggtgggatcacacttgtgcaatcccattatgtgga
aaaggttttgagtcgctttggttttagcgaatgtgaacctgctccaacgccttatgatcc
tagtaagctattaaagaaaaatcgaaggatagctagggatcaattgagatattcccaaat
aattggttcactcatgtatttagctagcgctacgaggcctgacatctcatttgctgtgag
caaacttagtcgatttgtttcaaatccgggagatgatcactggcgtgctcttgagagagt
tttgcgctatctaaagggtactatgagtttaggcatccattataccgggtacccaacagt
tctggagggttattgtgatgcaaactggatatctgatgctgatgagatatatgccacaag
tggatatgtgttttcacttggaggtggtgctgtttcatggaagtcttgcaagcagaccat
cttaacgaggtcgactatggaagcagaactcacagcattagataccgcttcagttgaggc
tgagtggcttcgtgaactccttatggatttaccggtggttgaaaaacctgtgccggctat
ttccatgaactgtgataatcagactgtgataattaagataaacagttctaaggataatat
gaagtcgacaaggcacataaagaggcgtttgaaatctgtcaggaaattgagaaactccgg
agtaatagcgttggattatgtccatacgtctaaaaatctggcagatcaatttactaaggg
gctatcacgtagtgtgatagatagtgcatcaagtgagatgggcatgagacccacctaaag
tttatcatagtggtaacctgttctatgtgatcggagatcccgtgaattagaatggtgaaa
caagctagtggtagactgagaggaaagacccttaataaggctcatttcagatgcatatct
ttccttactgtaaggtaggttggtgtttacaccttaatatgttccaagtggctttgtgaa
gcaaagatgttgtcctacagaacatctttagaggaacatacctatatgggttaactgcta
gtcacagtttatgagatctgggtggtttctagatacccatgaaaggctatggagtttgac
ttatatgctccaaccagaggggatgcgttcagcaatctagtactggtaaagagtttagat
gaaactcattccacgcaaaactgccaattcaaggcctagtccattgtgcagttgtggtca
agtgtagtctaagttctaggtggatgttcaacttaacagtctccatcgaaacaccagtat
atcaaacgtttgagatgatgagagcttttttgtgtgacttagcatttggtggggattgtt
ggattaatgtgggcttggcccaaattaatattcaataatagtcaatgctaatggcccact
ttaatgttatggtgtactaattatttagtaccatattggaagttcaaaggacaaatcaat
caacttaaataggtggaccattggtgcatctattgagaagttgagaaaaggatgaaggac
tgccacacgcgcgcgcgcgccgccgccgccgccgccggccgggccgggcggccgtggccg
tggccgtggctcgtggctcgtggtagatcggaccttggtccgaatattcctttcaaacgg
ttgcgcattttgcctggagtgatgaccgtcatgataaccgtccgtttcctgtcttatggc
tagtaacggacgtcagttactgtcgtcagtttccagttctaatgcgcgaccgtttctgtc
tgttgttcttctccctccttctgaccgcctataagaatggagagggagggctcttccagt
tacgcgaattatctcacgcgaattgcaaacaacacattcccgtcccatcttctgcgagca
cagagagagtgggagagcaggcctccgaaatcaccgaccgcagagatacacttgcacggg
tgtgcgggcgatcagatttttggggagcgtcttcgcgactgctcgcgtgatcgcgtcaca
gcttgctgttcgtcgccttcccgagttgacgcgtgctgctgttcttcttcccggcgaccg
ttcgagggactgcactgcgtacatcttcctgcaccgacttcgtacggctacatcgaacaa
acacacgagatgtctcgtgtgaatggagccactggtgccttgagcatcggtccctccgct
gggtacactctgttcttcgtatttgtacatgtttcattggtgtttattgcttatgcgagt
agttatgcacacatgcacatacatgtcatcgcatatatcgactgtttttctgga
>ltr-1_family-348_s_2_s_1#CLASSI/LTR/COPIA
tgttggatcttttatgggcttggcccatttattgaataaactctatggtgtgtaatggtg
gagaataccaatagtaccacattggaagtccaagggtcttttgccttgacttatatggtg
ggatttattccacttaacttgagaagtcaagaaatggacaagggcgtgccacacgcgcgc
gcgcgcgccgccgccgccggccgggccgggccgggcgtggcgggcggcaggcaggcaggc
aggcgagcgggcgtggtgtggttgtgttaatttttagcactcactaaccgcgtacgtcag
ccgagtgacctgtctcttcgtctgccgagtgaccctgtctcttcgtcagccagccgagtg
acccttctccttcagctgccgacttatggcgtgactcggcgagagctggccgactcatgg
cataactcggctagagctggccgactcttggcgtgactcggcgacctttctccttcagct
tccctctgcgagaggttaaatagaggagcacccctgtcactcggtacacgcgagaaaaca
ctttcagaatcacagtccagccgccgagtgagggtatttccatctcgtgactctgcgcgc
acagagaagcgagagggcaggtgcctccgaagccggtgccgttcgagaccttgcacgggg
gatcggcaattaggtttttggggagcgtctacgcgactgcccaaaacgtcttctcgtgac
atgacaagagaagttggacaaggatctggatcatcagagcgcatgggagggtatgatcaa
tttatttccttactgtttttgttctgcaattatatatgtttcatatattcatcttgctgt
ttcatatgtagcaatgatttatctatctgttctgtcgtattataatatgataatctgttt
gttttaattttacagtcatgctgtttatgttgctatctgtttattttcagttgttccgta
ataatacatgtttaccatgtttatatgcttatttatttatatgattcatatgctttatgt
tctcatgatccatattgttatggatatatttgagatcacgatttctatggttaattattt
ttatatgtcatcatcataatgttaatttatggaattaaaataatacggaaaatgcctata
attctaacaatccaaaaacctaatgttaggcatttttctgtcagaggttttgctgctgtg
ctaaagcctgatccttttgatggtaaaaacttcttgatatggaaagctaaaatggaattg
tggctaactgcaatgtcttgttttcatgccgctgagggcaagcctgccaacttacctcct
gaggatgaggctaagtttaaggctgaagacaacctctttcgaggagcagtaattagcgca
ctggatactaaattccagaaaagctatatcatccttcccacagggaaagagctgtgggat
gctcttgttggaaagtttggagtaactgacgctggtagcgagctgtatctcatggagcag
ctgtatgactacaagatggttgagaaccgatctgtagtggaacaggctcatgagtttcag
gcactagctaaggaactcgaactttttccttgtcctttgcctgacaagtttgtggctggc
ggtataatcgccaagttgccaccttcttggaaggactttgctacctctctcaaacataag
agacaagagttcaatgtggaagagctcattggtactcttgatgttgaggaaagggctaga
acaaaggacaatggaaaaggtgttgagacctctactgctaatgtggtgcagaagagaaac
ttccgcaagtttaacaagaagaaaaaccagaacaaaccagagaacgcgaataaacctgtt
caaacagcacagtttaaaaagaagaacaacaataacaagggaaagggaggatgctttgtc
tgtggcagtgatcaacattgggcaagagagtgccctgatcgcaagttcactcaagacaag
aaatcagctaatgttgtaaccactgaaactgaaggaggaacatctgggtatggtaattct
ttaccatttgttctttcagtctgtaattcacctgagtggtggatggacagtggtgcaaac
attcatgtgtgtgctgatgcctctatgttcacttcctatcaggtcgggaggtctggcgcc
ttgttgatgggaaatgggtcgcgtgctcatgttcttggtgttggtacggtcattctgaag
tttacttcgggaaagacggtgccattgaagagcgtgcagcatgtgccctctatcaagaag
aatctcgttagcgcttctatgctatgtcgagatggatacaaagttgttcttgagtctaat
aaatgtgttgtgtcgaaacatggtacttttgttggtaaaggatatgactgcggaggcttg
ttccgcttatcactgcatgatgtgtgtaataaactggtgaattctgttcatttttctgat
gagtcagatttatggcattcacgtttttgtcatgcaagctttggctgtcttatgcggtta
gcaaatataaatttaattcctaaatttaacttggtcaaaaagtctaagtgccatgtgtgt
gttgaatcaaaacaaccccgcaagcctcacaaggctgctgaggcgaggagtttggcacct
ctagaacttgttcattctgatctgtgcgagatgaatggaattttgaccaaaggtggtaaa
agatactttctcacttttatagatgactccactagattttgttatgtgtatctcttaaaa
acaaaagatgaagcgttcaattattttaaggcctataaagctgaagttgagaaccaactt
gagaggaaaataaaacgtttaaggtccgaccgaggtggagaatatttctctaatgtgttc
gatgagttctgcgtggaacatggtattattcatgagaggacaccgccattctcaccacaa
tccaatgggattgctgaaaggaaaaaccgcactctaacagatttggtgaatgccatgttg
agtacagcgggattatccaaggcatggtggggtgaggcgattttgacagcatgtcatgtc
ctgaatagagttccaacaaagaacaaagagatcacaccatttgaggaatgggaaaagaga
agattaaatctctcatatttgcgcacttggggttgcttggctaaagtgaatgtgccaatc
aacaaaaagcgtaaacttgggcctaaaactgttgattgtatattccttgggtactctttt
cacagcactgggtataggttcttaattataaaatctgatgtgcctgatatgtatgttgat
actatcatggaatcaagagacgcaacattttttgagaatgagtttcccatgaagaataca
cctagtgatataagtcatgagactataattccccatgagcacgaactgtcgattcctata
gatcatgctgaggattctcacgtgcacatccctgaggaggatgacactatagtcactcga
aagagcaagagacagagggttgcaaaatcctttggtaatgactttatagtgtaccttgtg
gaagacacaccaactaccattagtgaggcatattcctctcctgatgctgacttatggaag
gaagcagtaaggagtgagatggaatctattatgtctaatggaacttgggaggtcgttgac
cgtccttatggttgtcaacctataggttgcaaatggatcttcaagaaaaagcttaggcct
gatggtacaattgagaggtacaaggcaaggcttgtggccaaaggatatacccaaaaggag
ggtgaagatttctttgatacctactcaccagtggctcgattgactacaattcgcacatta
atagccgtggcagcctcttatggtcttatcattcatcagatggatgttaagacagctttc
ctaaatggagagttggatgaggagatctatatggatcagccagaagggtttattgcggat
ggtcaagagaacaaggtgtgcaggttgataaaatcattgtatggcctaaaacaagcacct
aagcaatggcatgaaaagtttgataatactcttacagcagctggctttgttgtaaatgaa
tctgacacgtgtgtatactatcggtatggtgggggtgagtctgttatgctgtgcctttat
gttgatgacattttgatctttggatcaaatctcaatgtgattgaggaagttaaaaatctt
ctatcgagcaatttcgagatgaaagatttgggagaggctgatgtcattctaaacatcaag
cttgttagagaagctgatggtggggtaactttgttacaatcccattatgtggaaaaggta
ttgagtcgctttggttttagtgactgtgatcctgctccaacaccttatgaccccagtgtg
ctattaagaaagaatcggagaatagcaagggatcaattgacatactcccagatcattggc
tcgctcatgtaccttgcaagtgcaacaaggccagacatctcttatgctgtgagtaagcta
agtcggtttgtgtcgaaaccaggagatgatcactggcgtgctcttgagagagtgttgcgg
tatttgaaaggtactatgacatacggtattcattataccggaaacccaaaagtgctggaa
ggctattgtgatgccaactggatttctgatgctgatgagctttatgccacaagcggatat
gtgtttctgtttggaggtggcgctgtttcctggaagtcttgcaagcagactatcttaacg
aagtctacaatggaagcagaactcgcagcattagacactgctggggctgaggccgagtgg
cttcgtgatttcctattggacttaccggtagttgaaaaaccgataccggctatttccatg
aactgtgacaaccaaacggtgattacaaaggttaacagttctaggaataacatgaagtct
acaaggcatgttaagaggagattgaaatctgtcagaaagttgaaaaactccggagttata
actgtggattatgtccacacatcaaataatctggcagatcaattcactaagggtctatca
cgcaatgtgatagaaagtgcatcgagggaaatgggtatgagacccatgtgagatctactc
tagtggtaacctgctctatgtgatcggagatcccgtgaagtagagtggagaaacaagcta
ggagtagattgtgaggaaagatcccttctttaactcatttctgatgcacatctttcctat
ctgtaaggcaggatggtttttaccttaatgtattccaagagtcttataaaggtgagatgt
tgtcctacagaacatcttctgaggaatacacctatatgagtcagactgctagtcacagtc
tatgggatttgggtaatccctaaatactcatgaaaggcactgaagtgtgacttatatgct
tctaaacagcgggaatacccttttgcagcctagtatcagcaaaggatttgagtgaatctt
atttcgcacaaaactgtcaattcaaggcatagtccattgttcagttgtgaatgagtgaaa
ctcttattctagatggatgttcaacttaacagtctccatcgaaacactggtatatcaaag
gattgtgattctgatacttcatcattacaaaccctagagtttggtggggattgttggatc
ttttatgggcttggcccatttattgaataaactctatggtgtgtaatggtggagaatacc
aatagtaccacattggaagtccaagggtcttttgccttgacttatatggtgggatttatt
ccacttaacttgagaagtcaagaaatggacaagggcgtgccacacgcgcgcgcgcgcgcc
gccgccgccgccggccgggccgggccgggcgtggcgtggcgggcgaggcgaggcgaggca
ggcaggcaggcaggcgagcgggcgtggtgtggttgtgttaatttttagcactcactaacc
gcgtacgtcagccgagtgaccctgtctcttcgtctgccgagtgaccctgtctcttcgtca
gccagccgagtgacccttctccttcagctgccgacttatggcgtgactcggcgagagctg
gccgactcatggcataactcggctagagctggccgactcttggcgtgactcggcgacctt
tctccttcagcttccctctgcgagaggttaaatagaggagcacccctgtcactcggtaca
cgcgagaaaacactttcagaatcacagtccagccgccgagtgagggtatttccatctcgt
gactctgcgcgcacagagaagcgagagggcaggtgcctccgaagccggtgccgttcgaga
ccttgcacgggggatcggcaattaggtttttggggagcgtctacgcgactgcccaaaacg
tcttctcgtgacatgacaagagaagttggacaaggatctggatcatcagagcgcatggga
gggtatgatcaatttatttccttactgtttttgttctgcaattatatatgtttcatatat
tcatcttgctgtttcatatgtagcaatgatttatctatctgttctgtcgtattataatat
gataatctgtttgttttaattttacagtcatgctgtttatgttgctatctgtttattttc
agttgttccgtaataatacatgtttatcatgtttatatgcttatttatttatatgattca
tatgctttatgttctcatgatccatattgttatggatatatttgagatcacgatttctat
ggttaattatttttatatgtcatcatcataatgttaatttatggaattaaaataatacgg
aaaatgcctataattctaac
>ltr-1_family-351#CLASSI/LTR/COPIA
cgtcatcagcactgctctaactcgactcgtggatccgatcggcaccgactctccatcacg
ccggcaggtcctccggccttaccgaactgtcctacgcgtcaggcttcatcttcgttcgct
gaataagaaatacgatatgaaatttcttgtggatctgtgatttaattttattgtgcgtgc
gagaagaaaacatagcaccaccatcgtcgtacctgtcggtgcctgcgcacgccgtacgac
gatctgcttgaccgagagtggagacgttaggtcccgaaaatagcctctgcatgtacaccg
gtacaagcaagtgcgtcgtggcgtccacgcatgccagccagccctgtgcatgggatattc
ctactgtcgaataaaatggatcactgcatgcggttgcaaaatccggtcaaagtggcgatt
tttgcgcaggcaatccctctgacaacccctcacgttcgttgcatgttcaccattgagtat
gagtcttgctagctagaaaattatgtgtacgttttgaaggttaaatgattcatcgtaaat
ggtagccgaaggatcggccttgaatttgatatttctaccttaacaaaattgaccatgttt
tatgtttcaatttctactttaattaattatttcccatagtaaataattagtagaaaaata
catgcttaaatatggtaaaatatttttacacctgatgtgttatattcatgcgttagtttc
agaggttatttttctgcttttactgcgtggataattggcacgcctaattaacctagagtt
aattttgcgtgacaggctatggctgaaggcagcaagactgacttcgtggagcttgccctg
aatggcaagaactatctgacctaggctgacgactgacagtttcatctagaggcgatgtag
cagggaaaggcgatcgttcggctaggcccaaacgacatcggcttgcaacttcatgagaag
gcaaaaattgcgatcttccttaggcgccacatccatccagacttaaagatggagtatctg
gaggtaaaagaccctctagtactgtggacgaagatgcaggagcgcttcggtgtgtagaag
catgtgatgcttctgcgggcgcaacaggaatgggctccactccgcttcctcgacttcaag
actgtggaggcttacaacactgccattcatgcatagtcgctcagctatgtttctatggcc
agatagttacagacctggaaatgattgagaaaactctccagacctttcacccctccaaca
tggtgcttcaggagaagtaccaaaacaacaagtacacgaagtactgtgagctcgtcaaca
tgttgcttggcgctaaggctcagaatgagctcctgatgcaaaactaccagaagcgtcatg
tcggctgcggccgtaccagaagcacatgcaaacttcccgtttcaggggaagagaggctcc
tccagaggaaggggtcgtgggtgccgcaataattaggagccgacaaggggaacttttaag
aagcagccacagaatggcagcgacagtagcagcaacaatggtcgtggcagaggcaaaggc
aaagaaaaaagcaacccctagcagggcgatgcaagtgcctcaaagcatgctggcgaagga
tgtttcaggtgcgggtctcagcagcactggtctcgtacatgcaccactgagaaatacctg
attgacatatcaggaatggaagaaacgccagaactcagaggctcactttatccaggcgcc
tatagacgccacaactgcagagcaccttgagttgcctcagcctgctgcacagtttgagca
tgctgccataaatgttgatgccacaactaagagcgatactctgttaggcaaagtcgactt
cgatttcgataccgatgatctcctgtagtcgatcacattatcagccattagctctacatt
tatttccatagcaattttattcctagaagtacatttatttggttatgatgtaataaatgc
tcctgctgagcctgtactatttgattgattgagattaattgctttgcaattttatttatt
cctcattcatggtttaattattcttgctctattatatgttgtcatcatgaatgatgaact
gaatcaatattatatattatttatatagaacaagactcacttcccacgatggaggaaaac
gatgaaccatgcctgattgatagcgcagccacaaattcgattcttagagagacgaaatat
tttcagacactcctgaagaggaccgagaatatcactacaattgtcggcaacaatggctgc
attgtaggctccggtcgagccatcgttgtcctccctaacggtactaggatcttcattgaa
gaagcattcctatacctaggagcaactcgtactctcctcacattcaaagatatccgtcgt
agcggctatcacgttacaactgcatgtgtgagtggtgctgaatacctccatatcacatca
gcggacgaatgtgagacaaaagtggtagagaaagcgcaaggcacctcctctgggttgtat
tactcaagaattaaaccaccccctgaatttgttgcgatgtctactatatttaaaaatcct
gagtcttttcgagtatggcatgaaagactaggacattctggattaagaatggtgtgaaac
atcataactagctctattggccatggcataaaaaccacacaaattcctaaagactttata
tgtgtctcttgtgctaaaggaaaactgataactaaaccctcttacctgaaagtaaaggct
gagtccccgagtttcctgcagagacttcagggtgatatctgtggaccaatcaacccccta
tcggggccctttagatatttcatggttcttatagatgcttctactaagtggagccatgtg
tgcctgttgtccacgcggaaccacacatttgcaaaaattattgcccaaattatccctttg
cgtgcgagcttcccggagaaccgctttcagtcaatcaggatggataatgccggagagttt
acctcaaaggcctttaatgactattgtcttgctctgggcataaatatagagcattccgta
ccacatgtccatacacagaatggacttgttgagtccttaattaaaagaataaaatccatt
gccaggccacttctacaagatagcaaactcccaaccagctgttggggacacgtagttttg
cacgctgcggccttaatccaatatagaccatctgcttaccactctgcttctccccaccag
ttaacgcgtggtcaacaaccagtggtttcccatctgcgaaaattcggttgtgttgtatac
gtgtcgatatcaccaccccagcgtacatctatgggacctcaccgaaagttggggatctat
gttggttatgaatctctgtccataatcaaatatttagagcctagaactagggatctgttc
acagctcggtacgctgatagcatcttcgatgaagagcatttcccgacattagggggagga
ttgtaccttaataataaagaatgccgagaaatagaatggagtgctagtagcatccaatcg
cttgacccacgcactagagaaaccgaacttgaagttcaacgaataatacacctgcaaaac
ttagcaaatactctgccagatgcctttactgatataagaggagtgtcgaagtcgcatatt
cctacggcaaatgcaccagagagagtggagatacctctgcagggtatggactctactcgt
actccccatcctaggaaaagggggagaaaacaggacgattcagtatcagccaagcgggga
tgcctgcatcggcaagttactgaagagaatgcaacatgctccctttcagatgttccaata
gtgacacaccttgaaggtgaacgtcttagtgcaaatgtgcgcacaaataaaagcacaagg
acttcggaacaacctgtttcaaataacttgggaaatcacaatgaaccggatgattcagtt
gaagaaattgctataaactatgttgagacgagagagttatataaccaaaagactacaatt
gtcgacattgatttcgtctctatgatcgttgttgtgattgctaaggatcctgaacgctca
gattgggtcaaatggaaagaagcaatagagacggaattgctctcgctttcaaagaggcaa
gtatttgggcctgtcgcccacatgccctccaatgttaccccagtcgggttcaattggttg
ttcgtccgaaagagggatgcgaacaatgaggtggcgagatacaaagcgagacttgtagca
caagggttcacgcagagacccggcatcgattacgatgaaacttactccccggtaatgagt
ggcacaacgttccgatatttaatatcgctgacagcaggtttaaacttaaaaatgcagatg
atggatgtagtgaccgcatacttgtatgggtcactggattcagaaatctatatgaaggtc
tcggatgggctgagagttccggatgccaagtcaaatcgcaacatgtacatcgttaagttg
cagagggcgctgtatgggcttaaacaatctggacggatgtggtacaatcggctcaacgaa
ttcctcttgaagaagggatacgtaaataatccatattctccttgtgtatttattagaaaa
tccctgaagggtttttgcatagtttcggtctatgttgatgacttgaatatcattggatac
gttgaggatattgaggaggccagcgcctacctgaagacagagtttgaaatgaaagacttg
ggagaaaccaagttttacttgggcctgcagatcgagcatctcccagaaggaatatttgga
caccagtcgacctattgtaaaaaggtccttgagagatttaatatgattaaagctcaccct
ttaaagaccccgatggtcgtgagatccctcgaaatggatactgacccatttagaccaaag
agcgatgatgagaaatcgttgggacctaaagttccttaccttagcgctattggagcactg
atgtaccttgcgaactgcaccaagcatgatattgcattcgcagtaaagctactagctaga
tacagtgtagacccaaccataagacattgggtaggtgttaagactatatttagatacctt
aaaggcactcgagctcttagcttgtttttcccgaagaatcagcacgagactatggtgggc
tatgctgatgctggatatcagtcagatccccataatggtatatctcagactggctttgta
tttctatgtggtggcactgttgtatcctggagatcgtgcaaacatacattagtaacgacg
tctactaaccactcagaaataatcgcgctatatgaagccgcacgagaatgtgcttggcta
cgacggatgactaactacatccagaagtcatgtggttctaacaccgcaaatacccccacc
attatctatgaagataatgttgcatgtgttgcacaaatggaaacgagctatattaagagc
aatatgactaagcatatctgtcctaagtatttttatcctcatgaactccagaacgagggt
gaggtaaaaatcctgcaagtcaagtcttgtgataatctggctgatttattcactaaatcc
ttacctgcagtcacattcagaaaatgtgtacgaggtatagggatgaggcatttgagagac
ctgtagggttcagggggagatcacctctgaactgcagcccttacaattcgacctgaagat
catatattatacaccttgaaggttatagttgtcttgaagacacccgttgtactctttttc
ccattgtgagttttcctgaagtttctcacagatgttttttaacgaggcaacaagtgcaat
acatcgtgtggcactatgctctctttcctccattttttctcactgggtttttcggagttt
tgatgagacataagtcgtcacggtattcgcccaagggaga
>ltr-1_family-358#CLASSI/LTR/GYPSY
ccagcacaaggtgaagagggcgcaggaggaaaggaaccaagggatggcgttcaaatggtg
ggtcgtcgcattcgtaggcctaatctccgtgtcaagggatagagtaatgggccttaggcc
atagctatacaggaatataaagcaagcgtgtaatggaaagatagacaggaaatataccag
aacagggtcagtctgctcctttgcctatccgtgttctttccttcctgcctgtcttctgct
tcttcctcgccaaggcgataacaagtggtatcagacttggtgtccgatctggcggctccg
ctccactacacaaggcgcgcgaagatggcaggtgcacccgatccaagcgtggcgtcggcc
ctggaagcgcagtccaaatccatggaggcgcaatcaaggacgctggcgactcaatcccaa
cttcttcaacaactctgtgatcgattggagtcacaagatcaccgatggtcccaggtggag
gatgcggtcaagatgaacaccaccaatatctccaagttacaggagaagctgggtgatgga
gagattgaagcattccgaacggatctcacccgttccttgggcgaccgcgtcgaagcacag
atcgctcaattggaggcagcaaccttggggcgtgtcgatggattggtgaccgagacctcc
aatcgggtggcggtgctggagaatgccacctcggcgttcgagtcttggcggccacgagtc
gaacattccgtggacggcatcaggaactccgtggacaccttgcgctcggaccttgctcgg
ctgacccaattcctcgagcgcaacaacaacaccacaggagatcatcgcggccaagacagc
atccttggaccatatgtaccagcgggagagcacacatctgcttccccgacttgtactgga
aggcccgacgggcacggcactgcaactactaaccgggagtatggttttgggaaaccacac
ccaatccaactcccgatcaatggtatatgttcttctcaacctcgacgtggtcaatctgag
ttccattctgtaccttgcggtcgcaattttgacatgaatggggttgaggggccagggcat
ttttcagccaagaatttaggcaacctacccaaaattcacttcccatcctttgatggagac
aatcctcggttatggcaaaagcgctgcgaggattatttcattatgtatgaggtagatcct
gctgtttggattcgagtttcatctatgcagttcactggaccggctgcccgttggttgcag
tcagtagagtcgagagtatccactatgtcctggggagagtttggtaggttgattttagaa
cggttcggcaaggaccaacaccagctgttgctccgacaactgtttagcatccgacaaaca
cattctgtggcttcttatgtagatgagttctctcaactagtagacaaattaaatgcctac
caaaccatgtctgaccccttatattacacgttgaaatttgttgacggtcttcgtgacgaa
gtcaaagttgttgttatgcttcaacgcccatcagacctcgatactgccatggttcttgca
caattgcaggaggaagctggggctatgatgaagagaaccggttccaaatggggtgattct
actactgcattcaagcctcggctaggggctgcaccagctcaacctgttaaagaacccaag
cacatgactgctttgtccacaggcgacaaatccattgggggtactttaccatctacagat
gaccgtattgcctcattatatgcctatcgcaaagcaaaagggctctgctacaagtgtgga
ttgcaatataaccgtggtcatcggtgttcagacacagtacagctacaagtagtggaggaa
ttatggcaaatggtacaatgcaccaatactgaagcaattccagaatgcgccgaggtgtct
gaagacaatgttgagattaatgtgttgcaattgtcacaagcagctatggatgggtctgag
gcccctcgcactatgaaatttgtgggtcacatagcaggcatggatatcttggcactgctt
gattctgggagttctcattcctttttgagtatggctgtggcttcttctattcctacagtt
tctacaatggaccagccaatgaaggttcaggtggcaaatgggtcttacatgagctgtgca
aaacatattgtggatgcttcttggtccattagtggggttacattttcatccacattaaga
gtattacccttgtccacatatgatcttattgtggggatggactggttggagagtcacagt
cccatgctcatacactggtcacaaaaatggctcagtattcctcttcaggacaccacagta
accttgcatggggttaagtcctcagtgttacagacagcagtgatacaggtctgtagctta
caaggattatctgacaaagagcagactatggttgttgatcttcctactgatatccaagaa
cttttatctcaattttcttcagtttttgacataccccataccatgccaccagtgagagaa
tgttagcatctgattccactcattcaaggagcccgaccagtgcaaatgcgaccctataga
tatgctcctgcattgaaaactgagatagagaaacaagtggaagaaatgttacaatcaggc
attgtccaacctagccaaagtgaattttcctcatcagttatcttggtgaaaaagaaagat
catacatatcgcttttgtgttgactacagacatttaaatgctttgactctcaacaccaaa
tatccagtccctgttattgatgaattccttgatgagttacatggggctgcgtggttctct
acccttgatttaagggcaggttttcaccaaattcgcatgagtccaaaagatcaacacaag
actgcatttcaaactcatcacggccattttgagtttagggtgatgccttttggtctttca
ggagcaccagcaacttttcagagtgcaatgaactcaactcttgctcctcttctcaggaaa
tgtgtgctggtcttttttgacgatatactgatctacagcaaaacctggacagaccacatt
aatcacttacagcaagttctccaaattcttcagaaggatcaatggtttatcaagatgtct
aaatgtgcctttgcccaacagaaaataggctatttgggacatgtcattagtcagcaaggg
gtggctactgacccatcaaaaatagaggcagtgtcttcctggcctacaccttcaaactgt
aaagacctcagaggatttcttggacttgcgggttactataggaagtttgtcaaaaatttt
ggggtgattgctcgacctctcaatgatctattgaaaaaaggggtattgttcatatggaca
taagtgcatgaagcttttctcaccctcaaacagggcctcactacagctcctgtactcatg
cttccagatttttccaaaccatttgccatagaaacagatgcttctagcaaagggattggg
gctgttcttctacaaaacagtcatcctttagcatatgtgagcaaggctcttggggttaaa
aatcaaggattatcaacatatgagaaggaatatctagccatcctgttagttgtggataaa
tggcgtcagtacctccaacattcggaatttttgatatattcagatcacagaagtctgtcc
catctcactgaacagaggctgagtacaccttggcagcaaagagtgttctctaaacttctg
ggcttgcaatatagagtggtatacaaaaagggggctgacaatggggcagctgatgcccta
tctagaagaccacatcctgattcctcactatttcatgttacttcaatagtacctcagtgg
atggatcaggtattggatagctatgcagatgacaccttctcacaacaactcattactagt
ttggctactaccacagataacacaggaccttataccttacaatcaggcattctcaggtat
aaaggccgtgtttgggtggggacttgtgaagctcttcagattcagattatatccgccttg
cacgacagtccagttgggggtcattgaggatttcctgttacatatcgaagaatcaagcaa
ttgtttgcatggaagaacatgaaatctatgatcaagtcatatgtggcagcttgtacaatt
tgccaacagtctaaacccgatagacacaagtaccccgggttacttcaacccctacccata
ccagaggctgcttggcaaatcataagtatggatttcattgaagggcttcccagatctgct
cacgctgacaccatcctggtggttgtggacttattttctaaatatgcccacttcttgcca
ttgctgcatccctacacagccttgaaagtggctcaactctttatggattcggtatacaag
ttgcatggcttgcctcagtcgatagtatcagatcgagataaagtcttcactagcaagttt
tggcaggaactattcaagctgactggaacaacacttcgcatgagcacttcctaccatcct
caaacggatggccaaaccgagcgtgtcaatcaatgcttggaaacctttctacgcagtttt
gtgcacgcttgtcctagaaaatggtctcattggttgtctctggccgaatattggtataat
accagttttcattcatcattggggcggtccccatttgaagtactatatggtcgagcccca
aggcatttggtattaacgttgactgatgcagttccttcattagaccttcaggcttggctt
gaccagcgggaactcatggttaaactggttcaacaccaccttcaccgagcacaacagagg
atgaaattccaagcagataagaagaggacagaccgagagttccaagttggagacatggtt
taccttaagctacaaccatatgtccaatcttcagtggccactagagcaaatcacaaactc
agcttcaaatactttgggccctttgcaattattcaacgcattggcaaggttgcctacaaa
ttgcagctgccttcttcatccactgttcatccagtttttcatgtgtcccaactcaagcac
tcagtgggctcccaaaatgttagttcagtgttgcctaacatgtccattcctcttcagata
ccagaacaggtgcttgatcggcgtgttattgttcgaggaggcaagtccatacaacaggtc
ctcgttcactggtcatctacagatgaagcactatcgtcctgggaagatgaagcagctctt
cgacatcgatttccagcagcgccagcttggggacaagcggcttctcaaggggaggagaat
gtcagagacctaccggcgccagcacaaggtgaagagggcgcaggaggaaaggaaccaagg
gatggcgttcaaatggtgggctgtcgcattcgtaggcctaatctccgtgtcaagggagca
gaatggatagagtaatgggccttaggccatagctatacaggaatataaagcaagcgtgta
atggaaagatagacaggaaatataccagaacagagtcagtctgcttctttgcctatccgt
gttcttttcttcctgcctgtcttctgcttcttcctcgccaaggcgataac
>ltr-1_family-37_s_2#CLASSI/LTR/GYPSY
cttgtgttattaacaaatccgaaggttaccggcatggtaatcttcccgagtgccacaatc
tgccgccctccgaagccacaaagagggtgcgtagcatcatgaatcttgtcttcaggctct
tgcatctgtctgaaggctttggcaaatataatgtcagctgcactgcctgtgtcaactagg
acattgtgaaccagaaaccctttgatcacacaagaaatgaccatagcatcattgtgagga
tagtccttgagctgaagatcttcctgagagaaggtaatggaatgtgagaccattttgact
taatgaagggtccctgcactccaacatgctgcacccttctctgagcctccttcttctgct
ttttgttagctggctctgagcaagaaccgcctgttatcgggagcaccagcttcgaagccg
aagcagctccagcttgagtgttgaacgaagccatcagctcagaaaggtggaagtgagttg
accggaggtgggcgccaatgttggggacttgttctcaaatgctaagaattaagaacaagg
caacacaaaaaatgttaagtgttaaggtccttcgtcctccataacgatatatcccttcgg
gatataaagcatctcggacgaaggttacgaaggacataccttcgtaagcataacaacgaa
gaatgaagcattcacataaatcatagaatatgaaataaacatttaaatattgtcatagaa
ttatctctacttgtattaatgaatataaatgactttgaattacaaatgtaccttcggtcc
tgcggaaggcaaaagtacaagcgtgatgcgaaagcaaatgacaggttcacgtgaacagta
cagaggtactgttcatctatttataggcacaggtcgcagcctgtgacaaattacaattat
gccccttgcgaaagtttacagcattgactcagacctatatgtataaaaaggtcattctat
ctctatgtcggtttaaaacgccgaagctccatgaaaagggaccttcggccatctcttgga
gacgacttcagccgaagctgcttcttcgtgtgagaccttcggcgcaccgaagcacgaccc
caacagtagcccctttcgcggtgctagatcgttcttcgtaacgagcttgacccgtgaaaa
aagcctcttcagcttcgggaagccgaaggtccaaaaaacaccttccctgagctcgttgcg
gagaaacgatccgacttccgagcgcgtgtcggtcccaccttgcagagttactgtttgatc
cttgcggtccactgcgcagcgggtacaagttactgcgcgcctggtg
>ltr-1_family-366#CLASSI/LTR/COPIA
ttagaagataagattagattgtaaacaaatatctgtaacaaacaagagtaagcatctctg
ggaagataaagatagggatattctgttgtaactagaattcctgaagcttctctagtttgt
tacgatcctgtaaattctgcgcatgttgtttatgcctatataaacatgtagggcggccct
ccaacgaggtagcacgctttaacctattgccctctgattttcacatggtatcagagccta
aaccatctaccaaaaccctcatcatgtcgtccagtgcttcctctgccgcacttgttgcac
atcctgtttctgagaagcttaccagggccaaccatgccttgtggaaggcccaggtacgtg
ctgccatgcgcggcgcacgtctggagggatacctcaccggcgcaaccaagatgcctgatg
aggagactgtcgacaacgcgggcaagaagagccccaatcctgcttttgaagagtgggagg
tgaaggatcaacagatccttagctatctcctctcatctataagcagagaggtgcagattc
aagtcacctcagccaagactgcggcggaggcatggcgctccatcgaggccatgttcgcat
cacagacccgagcccgggctgtgaatcttcgccttgctctgtcaactacaaaaaaaggta
gtatgaccgtcgccgagtactacaccaagatgaagggctacggcgatgagatggctgcag
caggaagaccgctgcaagatgaagagatggtcgagtacatcctcaccggcctggaggaag
aattcctatcgatggtgtctgcccttgtcacgagggtagatccaatctcgcttgaagacc
tctactctcagttgctgaattttgagaccaagttggatctcatgagaggtggaggcgagc
agcatcaaggatcagcaaatatggctggtcgcggtggccgtggaaatcaacgtggaggca
gtggtggtcgtggccagcgtggtggccgcgggtcatctcgtggtggccgtgctagttggt
ccggagggcgccaaggcaaccagggaggctacatcaggcgttccaacaactccagcgacg
agaggccggtctgccaggtctgcttcaagaagggccacaccgcagcgaggtgctggcaca
ggtttgaagaagacttcgtcccagatgagaagcttgctggagccgccaccaactcctacc
acgtcgacaccaattggtacacggacaccggcgccaccgaccacataacaggagagcttg
agaagctctcaatcagggagaagtacgctggtggtgatcaaattcacactgccagcggtt
caggtatgacaatcagtcacattggtcaatctactgttaatacccctaatagaaatcttc
atctaaatgatgttctttatgttccacaagctaaaaaaaaccttgtctcagttcataaat
taacttcagataactctgccttcatagaatttcatccaaatttttttgttatcaaggaca
aagacaccaagaacattttgcttaaggggcgatgtcacaaaggactgtatcccatccccg
ctacatccacaataaagaacgctcttggtgctgtcaagccctccatgtcccgatggcaca
atcgtttaggtcatccatcttcttttattgttcgtcaggttgttagcaagaataaacttc
cttgtttaggtccctcaacagatgaatccgtgtgtgatgcctgtcagaaagccaaagctc
atcaattcccatatcctagatccactagcgtatctagctcccctctcgagctagtttttt
ctgatgtatggggtcctgcacccgaatctgttggcagaaaaaaatattatgtgagcttta
ttgatgattatagtaaatttacctgggtttatcttattaagtataagtctgaagtttttc
agaagtttcatgaatttcaaagccttgttgaacgactttttgacaggaagattcttgctg
tccaaactgattggggaggggaatatcagcgcttgaataccttttttaataagatcggta
tttctcatctggtttcttgtcctcacgctcaccaacaaaatgggtcggctgagcgaaaac
atcgacacatcgtagaagttgggctttctttgcttgcacatgcgtctatgccccttaaat
tttgggatgaggcatttctagctgccgcatatctgatcaatcgcactcccacaaaaattc
ttaatctagacacaccttttgagcgcttgtttcataaacaacctgattattcagttctcc
gcatttttggatgtgtatgttggcctaatcttcgcccatataactctcacaaacttcagt
ttcgttccaagcaatgtgtttttcttgggtatagtagcttacacaaagggtttaagtgtt
tagatgtctctactggcagggtatatgtttctcgagatgttacatttgatgaaaattttt
ttccctttgcttccttgcatagcaatgcgggtgcacgattgagatctgaaatccagcttc
tttcacctgatcttttaaatcctgccacatttaattctggggtagacagtttgattgatc
atgcggctgatatgtctactgaccctaaccaaatttctggagacaattctgttcaagatc
aggcagaacacacaccaaatatggatgtcctagcgccttcagtaccaaacactgctcctg
aagctgatgtggtgcatattcctgggagtgcttcgcactcgggatctgctcctgcagcgc
catcgacagctgcaccgtctccaacctgtcgtggcgactcgcgtgttgccacgcaccctt
cagctagccacgattatgtggcttccgtcgacatgtcccgcggcattgcgggacgggaag
agagcttcttgacagctcccactaccgcgacatcaccagcgagttctgagccgtctggtt
ctctgcctgcgaccgctgctgatgcacaagtccctgagccgattttgggaggtgtatctt
ctatggaccctgcatcaactcgcccaaggacaagacttcaacaaggggttaggaaaccaa
aggtttatacagatggcactattcgatatggttgttttacttcttctggtgaaccttatg
atctaaatgaagctttaggagatgttaattggaaagatgctatggatatagaatactcag
ctcttatgaaaaataaaacttggcaccttgttcctccaaaaaaaggtaggaacgttatag
gatgcaaatgggtgtataaaattaaaaggaaagccgatggaagcttggataggtacaagg
cacgactagtagctaaagggtataaacaacaatatgggatagattatgatgatactttca
gtcctgttgttaaacatgctaccattcgtataattctttctattgctgtgtcacgagggt
ggagtctacgtcagcttgatgttcagaatgcattccttcatggagtattggaggaggaag
tctacatgcagcaacctccaggatatgaggattccacaaaactcaactatgtgtgcaaac
ttgataaggcactctatggattgaaacaagctccacgtgcatggtattcacgattgagca
ataagcttctttctcttgggtttcaagcatctaaggctgacacatcattattcttctaca
ataagggaagtgttactatttttgtgcttgtgtatgttgatgatataattgttgcaagct
ccactcacaaagcaacagaagcattactaagtgatctcaacaaagagtttgcactcaagg
acttgggtgacctcaactacttcctaggaatagaggtgaataaggtacgagatggtatta
tcttgactcaagacaagtatgcttcagatttacttaaaaaggttggtatgtctgactgca
aaccgatcagtacacctctttccactagtgagaagctatctatacatgaagggtcacctt
taggagaaaaagatataacccagtacaggagtatagtgggggctttacaatatcttactt
taactagacctgatattgcattttcagttaataaagtttgtcaatttcttcatgctccta
ctacgttgcactgggcagcagtcaaaaggatacttagatacatcaagcaatgtacaaact
tggggctgcatatccatagatcagattctactcttgttagtgcctttttcgatgcagatt
gggctggcagtgtagatgatagaaagtctacaggtgggtttgctgttttcttaggatcaa
atcttgtctcatggagtgcaagaaagcaacctatggtgtcaaggtctagcactgaatctg
aatataaagctttggccaatgctactgcagagttgatatgggtacaaattttactcactg
aaattagtattaaaagtcctagagcagctaagttgtggtgtgacaatttgggagctaaat
atttgtcagccaatcctatctttcatgcaagaacaaaacatattgaagtggattatcatt
ttgtgagagatcgggtcgtaaagaaactacttgatatagaatatgtgcctactggagatc
aagttgcagatgggtttactaaacctctttcagttcggcttctggagaatttcaaagtca
atctcaacctcactcggttatgattgagggagggtgttagaagataagattagattgtaa
acaaatatctgtaacaaacaagagtaagcatctctgggaagataaagatagggatattct
gttgtaactagaattcctgaagcttctctagtttgttacgatcctgtaaattctgcgcat
gttgtttatgcctatataaacatgtagggcggccctccaacgaggtagcacgctttaacc
tattgccctctgattttcac
>ltr-1_family-367#CLASSI/LTR/COPIA
tgagaaaccctaaaaggggtttaatgggctaataccgaaactgcccctagggggtacaca
ggttatatatatgtacccatacccatcataataaagatagacagaagagcttccatccac
tgtgtctcttgttcctctctgtgttgagttactgggaagggagcgggcttctacaacttc
tcacgtccctactgctgttgggagggtttggagtccggatcggggatctgcgacaactac
gttatttaacacgtcatcagcactgctctacctcgactcgtggatccgatcggcaacgac
tctccaccacgtcggcaggtcctccggccttgccgaactgtcctacgcgacaggcttcgt
tctcattcgtcgaaccaggaatcacggtatgaaattttaattgaatctgtgatttacgtt
catcccgcgtgacagtgcggttcgagtagcgcgcggccgtgccgcaggctcacgtacagc
atgctgtgcatgcggcggcctggggcatggagtagcgacttggtaggcggcggcagcagc
tcttgcgcagttggttggagaagtgaaaaaaaagggtaaagcgccaatgcatctggccag
acgcatgtggtcagacgtgaagaaaaaaaaaggaaaacgccgtgcatacggcgagtctgt
tagacgcgtgaaaaaaggaggaaaagtatggcggttgacgctttctttggtaattttgtt
ttcctgcggcatgcaaccggcttgcagaatcttcttggcccccgtcgctgcatgcacctg
cagcccgcgcgcggccacctgccccgcagccacctgcatgcactattatttcgcatagta
gttgggtagcttcgctgctaaggtgctcagattccgccgcatgcaactgttgcttctggc
tgcatggccgcatgcaaaggatagtcacttgactttttcttagggagaaaaaaaagtgga
aagaccacatgcactaaccgctgcgcgattcacattttcttagaaaaaaaagataatgtc
gcatgcaatgggctgccttgcatgccgcatgcatttgtttattttatatttttttactgc
cattcctcccggacgtgcactaggctcttgatgaatttaattagtattgtttagtgcaca
tttaattttatatgcatttttttattttatgtttcctgctgaaaataataaaaaatgcat
gcttatgattttttatatatacgttccgtatatcattttattctattttatttatataaa
tagaataatgcacgtacaaccatttaaatctatgttatggataattggcacgcctaatta
acctggagttaattttgcgtgacaggctatggctgaaggcagcaagactgacttcgcgga
gcttgccctgaatggcaagaactatctgacctgggctgacgactgccagtttcatctgga
ggcgatgcagctgggaaaggcgatcgttcggctaagccccaacgacattggcctgcagct
tcatgagaaggcaaaagctgcgatcttcctcagacgccacatccatccagacctgaagat
ggagtatctggaggtgaaagaccctctaatactgtggacgaagctgcgggagcgcttcgg
tgtgcagaagcatgtgatgcttccacgggcgcaacaggaatgggccacactccgcttcct
cgacttcaagactgtggaggcttacaacactgccattcatcgcattgttgctcagctacg
tttctgtggccagatagtcacagacctggagatgattgagaaaactctccagacctttca
cccctccaacatggtgcttcagcagcagtaccgaaacaacaagtacacgaagtactgtga
gcttgtcaacatgttgcttggcgcagaggctcagaatgagctcctgatgcaaaactacca
gaagcgtcctgtcggcgctgcggccgtaccagaagtacatgcaaacttcccgtctcaggg
gaagagaggctcctccagaggaaggggtcgtgggcgccgcaataatcaggggccaacaag
gggaacttttaagaagcagtcacagaatggcagcggcagtagcagcaacaatggtcgtgg
cagaggcagaggcaaaggcaaaagcaacccccagcagggcgatgcaagtgcctcaaagca
tgctggcgaaggatgtttcaggtgcgggtctcagcagcactggtcccgtacatgcaccac
tgagaaatacctgattgacatatatcaggaatggaagaaacgccagaactcagaggctca
ctttatccaggcgcctgtagacgccacaactggagagcaccttgagttgcctcagcctgc
tgcacagtttgagcatgctgccataaatactgatgccacaactaagaacgatgctccgtt
aggcaaagtcgacttcgatttcgatactgatgatctcctgtagttgatcaagttatcagc
cattagctccacatttatttccatagcaattttatttttagaagaacatttatttggtta
tgatgtaataaatgctcctgctgagcccatactatttggttgattgagattaattgcttt
gcaattttatttattcctcattcatggtttaattgttcttgctctattatatgttgtcat
catgaatgatgaactaaattaatattatatattatttatatagaacaagactcacttccc
acgatggaggaaaacgatgaaccatgcctgattgatagcgcagccacaaattcgattctt
agagagacgaaatattttcagacactcctgaagaggactgagaatatcactacaattgtc
ggcaacaatggccgcattgtaggctccggtcgagccattgttgtcctccctaacggtact
aggatctttattgaagaagcattcctatacccaggagcaactcgtactctcctcacgttc
aaagatatccgtcgtagcggctatcacgttacaactgcatgtgtgggtggtgctgaatac
ctccatatcacatcaacaaacgaatgtgaaacaaaagtggtagagaaagcgcaaggcacc
tcctctgggttgtattactcaagaattaaaccaccccctgaatttgttgcgatgtctact
atatttaaaaatcctgagtcttttcgagtatggcatgaaagactaggacaccctggatta
aggatgatgcggaacatcataactagctctattggccatggcatgaaaaccacacaaatt
cctaaagacttcctatgcgtctcttgtgctaaaggaaaactgataactaagccctcttac
ctgaaagtaaaggctgagtccccgagtttcctgcagagacttcagggtgatatctgtggt
ccaatcaaccccctatcagggcccttcagatattttatggttcttatagatgcttctact
aagtggagccacgtgtgcctgttgtccacgcggaaccacgcatttgcaaaatttattgcc
caaattatccgtttgcgtgcgagcttcccggagaaccgcattcagtcaatcaggatggat
aatgccggagagtttacctcaaaggcctttaatgactattgtcttgctttgggcataaat
gtagagcattctgtaccgcatgtccatacacagaatggacttgctgagtccttaattaaa
agaataaaattcatagccaggccacttctacaagatagcaaactcccgaccagttgttgg
ggacacgcagttttgcacgctgcggccttaatccaatatagaccatctgcttaccactct
gcttctccccaccagttaacgcgtggtcaacaaccagtggtttcccatctgcgaaaattc
ggttgtgctgtatacgtgccgatatcaccaccccagcgtacatctatgggacctcatcgg
aagttggggatctatgttggttatgaatctctgtccataatcaaatatttagagcctaga
actggggatctgttcacggctcggtacgctgatagcatcttcgatgaagagcatttcccg
gcattagggggaggattgtaccttaataataaagaatgccgagaaatagaatggagtgct
agtagcatccaatcgcttgacccacgcactagagaaaccgaacttgaagttcaacgaata
atacacctgcaaaacttagcaaataatctgccagatgcctttactgatataagaggagtg
tcgaagtcgcatattcctgcggcaaatgcaccggagagagtggagatacctctgcagggt
atggactctactcgtactccccatcctaggaaaagggggagaaaaccggatgattcagta
tcagccaagcggggacgcctgcaccggcaagttactgaagagaatgcaacgtgctccctt
tcagatgttccagcagtaacacaccttgaaggtgaacgtcctagtgcaaatgtgcgcaca
aataaaagcacaaggacttcggaacaaccggtttcaaataacttgggaaatcacaaagaa
ccggatgattcagttgaagaaattgccataaactatgttgagacgggagagttatataac
cgaaagactacagttgtcgacattgatttcgtctctatgatcgctgttgtgattgctgag
gatcctgaaccaaagtccatggcagagtgccagaagcgctcagattgggtcaaatggaaa
gaagcaatagagacggaattgctctcgctttcaaagaggcaagtatttgggcctgtcgcc
cgcacgccccccaatgttaccccagtcgggttcaaatgggtgttcgtccgaaagagggat
gcgaacaatgaggtggtgagatacaaagcgagacttgtagcacaagggttcacgcagaga
cccggcatcgattacgatgaaacttactccccggtaatgagtggcacaacgttccgatat
ttgatatcactggcagcaggtttaaacttaaaaatgcagatgatggacgtagtgaccgca
tacttgtatgggtcattggattcggaaatctatatgaaggtcccggatgggctgagagtt
ccggatgccaagtcaaatcgcaacatgtacagcgttaggttgcagagggcgttgtatggg
cttaaacaatctgggcggatgtggtacaatcggctcagcgaattcctcctgaagaaggga
tacgtaaataatccagattctccttgcgtattcattagaaaatcccagaagggtttttgc
atagtttcggtctatgttgatgacttgaatatcattggatatgctgaggatattgaggag
gccagcgcctacctcaagacagagtttgaaatgaaagacttgggagaaaccaagttttgc
ttgggcctgcagatcgagcatctcccagaaggaatatttgtacaccagtcgacctattgt
aaaaaggtccttgagagatttaatatgattaaagctcaccctttaaagaccccgatggtc
gtgagatcccttgaaatggataccgacccatttagaccaaagagtgatgatgagaaatcg
ttgggacctgaagttccttaccttagcgctattggagcactgatgtaccttgcgaattgc
accaggcctgatattgcattcgcggtaaatctactagctagatacagtgcagacccaacc
agaagacattgggtaggtgttaagactatacttagatacctcaaaggcactcaagatctt
ggcctgttttttccgaagaatcaggaccagactatggtgggctatgctgatgctggatat
cagtcagatccccataatggtatatctcagactggctttgtatttctatgtggtggcacc
gctgtatcctggagatcgtgcaaacagacattagtaacgacgtctactaaccactcagaa
ataatctcactatatgaagccgcacgagaatgtgcttggctacgacgaatgactaactac
atccagaagtcatgtggttataacaccgcaaatacccctaccattatctatgaagataat
gctgcatgtgttgcacaaatggaaacgggctatattaagagcaatatgactaagcatatc
tgtcctaagtatttttatcctcatgaactccagaacgagggtgagataaaaatcctgcaa
gtcaagtcttgtgataatctggctgatttattcactaaatccttacctgcagtcacattc
agaaaatgtgtacgaggtatagggatgagacatttgagagacctgcagggttcaggggga
gatcacctctgaatttcagcccttactattcgacctgaagatcgtatattatacaccttg
aaggttatagttgtcctgaagacacccgttgtactctttttcccattgtgagttttcctg
aagtttctcacagatggtttttaacgaggcaacaagtgtaatacatcgagtggcactatg
ctctctttctccattttttcccactgggtttttcggagttttgatgagacataagtcgtc
acggtattcgcccaagggggagtgttgagaaaccctaaaaggggtttaatgggctaatac
cgaaactgcccctagggggtacacaggttatatatatgtacccatacccatcataataaa
gatagacagaagagcttccatccactgtgtctcttgttcctctctgtgttgagttactgg
gaagggagcgggcttctacaacttctcacgtccctactgctgttgggagggtttggagtc
cggatcggggatctgcgacaactacgttatttaac
>ltr-1_family-373#CLASSI/LTR/COPIA
gttagataatattaagaatgtatctgtaaagtaaggaaagggtgatgcgcctgtgtaaag
ataggaaaggatctgttcagatcttcagttaggaaaggatctgttcagttatagatataa
tctgaggcaatcaatcagatctgttatagatagaatccaatcaatcagatctgttataga
tagaatccaatcaatcataatctgttttgattgatttgattgattgctggcgccagcccc
tttgtaatctgatgatggtattccatctcctataaatacatacaggcggcctactacggt
aggtaacaaacgcttcccaacctggtgttctttcatggtaatcagagccacctccttcaa
accctagccacccccagcccatagcagacgccaggagatctcatggcaagctcatcctcc
atggctatacctacacctttgctagggcaaactatagctgagaagctaaccaagtcgaac
tatgcgctctggaaggcgcaggttcttcccatccttcgtggcgcacaactgcagggctac
attgatggctctgccaaggcgcctgaagagcagatcgacgtcaagaacggcgacaagaca
gtgaaggaaagcaacccggagtacatccggtgggctgccttggagcagcaggtcctcggc
ttcctcatcacctccatgtccaaagaagtcatgggtcaggtatcatcctacaccacgccc
caggaggtgtggaacatgctggaacagacctatgcagtgcagtcccgggcaagaacagtc
aacaccaggattgcattggccatgactcggaaaggtaacttgtcaatttctgagtatgtt
acaaaaatgaaggcacttgcagatgagatggcatctgctcggaagcccattgatgaagaa
gaactagtctcctacatccttgcgggactagatgaagaatacaaccctgtggtctctgcc
cttgttgcacagaaggattctgtctcagttggggaggcatactcgcaactcctcaatttt
gagagcaggatggctttgctgtatggaggatcccagccatcggctaatgttgctgctcgt
cgtggtcgtggtggttctggcccgcgtggccggggtcgcaatggccggtttaatcctggt
cgcagcagcaacagcaatgcgccaggaaggcgtggtggtccaggagggcacagatctgat
ggtaacacaataacctgtcaggtttgtgacagaactgggcattctgctcgcaagtgctgg
taccgatatgatgaagacaactattccaactcaaattccaagagtgcagcagcagcaatg
cacagctatggtgttgatacaaattggtataccgatacagctgcaacggatcatcttacg
tctcagctggacaaactgaccactcatgagaagtacaaggggacagatcagattcacact
gcaagtggtgcaggtatgaacatctgcaatgttggtcatgctgttattgatacccctact
aaacccttgcatctcaataatatcttgcatgtcccaacagcacaaaaaaatcttgtttct
gttcatcgtttctcatctgataatcatgcctcacttgaatactttccaaatcattttttg
attaaggatctggacacgaggaaggttcttcttcaaggtagatgcagagatggtctttat
ccccttccatcagacagttcttggaggggggcttttggcgccatcaagtcctctccatct
ctatggcacaatcgtttgggtcatccatcattgcagatcattcgaaaattagccaataat
aatcagatcatatgttctagtgagtcaagtagtctgtctgtctgtgacgcttgtcaacaa
ggcaagagtcaccaattaccttatccagtgtcaacaagtgtctctaccaagcctttacaa
ctcgttttctcggatgtatggggcccagcccccgagtccgttggtcgaaaaaaattctat
gtcagttttatagatgattttagcaaattcagttggatttatttgctgaaacataagtct
gaagtgttccaaagatttactgagttccaaaccatggttgagcgcctatttgacaccaaa
attattgctatgcaaacagactggggaggcgagtatcagcgcctaaattctttctttact
aaactcggcatcattcattatgtgtcctgcccacatgcgcatcagcaaaatggacctgct
gaacgcaaacatagacatattgttgaagttgggttgtctatccttgctcaagcatccatg
ccgcttaagttctgggatgaggcttttgccacagctgcatacctcattaatcgcaccccc
acgaaacttcttgattactctacacctcttgagcacttgttcaaacagtcccctgactat
aattttcttaaagtttttggctgtgcatgctggccaaacctgcggccctataatactcga
aaattggctttccgctctacaagatgtgtctttctaggctacagcaatatgcacaaagga
tacaagtgtctagaggtctctactggtcgtgtctacatctctagggatgttgtgtttgat
gagcacatttttccctttgctgaacttcatgcaaatgctggagcacgtcttagagcacaa
attaatctcctgccttctaccttatttccttcatccaaccttgacaataggggcattttt
aatacagctgatcacactttgtctgatgttactgaggctaatgcaattgatgatgttgtt
cctagtgtggtctctgatgtcagaatgcaggagataggtactgagcagcttcaagtgcat
gaacaggagcaggttcagcccaagagtgcaacaaaacaatatatgaaaccacctatcact
accacgtaccagagaagagagaagaacatatcaactccaccttcagctgcattaccagaa
actgccactacatctttttcttctgttgttccttcacaagaacctactgcagctccttca
ccatcgtttcaaagtgcttcagaatcagaagaacatgtgtctctcatggaaggaactgaa
agtgcttcagctgcaggtggttacatagatctgagacctcgtactcggcttcagaatggt
acaatacagcgcatcaagtatggctgtttggctgccactagtgagccccaaaatttagcg
gaggccttgggtgatgaaaactggaagcatgcaatggatgctgaatttgaggccttggct
aagaacaagacttggcacttggttccaccagaaggaattaaaaatattattgattgtaga
tgggtgtacaaggtcaaaaagaaggcagatggtactctggatagatacaaggctagatta
gtcgctaaaggcttcaagcaaaggtacgggattgactatgaggacacattcagtccagta
gtgaaggcggccactattcgggttattctctctctagctgtttcacaagggtggtcacta
cgacaacttgatgttcagaatgcgtttcttcatggcattcttgaggaggatgtatatatg
aagcaaccaccaggttacgaagacaagctgcagccacaccacatttgcaagcttgacaag
gccatttatggtctgaagcaggcacctagagcctggtattccagactcagtgacaaactt
ttgcagctaggttttcaagcatccaaaggagacacctctctgttcttttacatcaaggaa
ggtatcaccatcttcttgcttgtatatgttgatgacataattgtagcaagttcatctcag
gatgttgtctcagctttgctcaaggatctgaaaattgattttgcactaaaagaccttggc
ccattacattattttcttggaatagaagtgcagaaggtagataatggtattcacctctcg
cagagaaagtatgcctcagatgttcttagtcgagttggtatgataaattgcaagcctacc
actacaccactctctacttcagaaaaattaagccttcacaatggtgaaccccttgggcct
gatgattcaacacggtatagaagcatagtaggtgccctacaatatctaactttgactcgt
ccggatctcagttttgcagtgaacaaagtgtgccaatatttgcattcacctacaacagat
cactggacagcagtcaagcgtatcttaaggtaccttcgatacactcttcaccatgggttg
aagatttcaaagtcaccttctctgctggtcagtgccttcactgatgcagattgggctgga
gatattgatgacaggcgctctacagggggatttgctgtttttctgggcagtaatttggta
tcctggagcgcccgcaaacaaccaaccgtgtcaagatctagtactgaggctgaatacaaa
gctattgcaaatgccactgctgagttgatgtggattcagtctctattgaaggaactgaaa
atttcttgtccccctacagcaagaatctggtgtgacaatattggagctacctatctcaca
gctaatccagtctttcatggtcgtgttaagcatgttgaaattgacttccattttgtgcgt
gaaagagtggcaaggaagctcctggatgtgagagtgatttctacaaatgaccagatagca
gatggttttacaaaagctctgacgaagaagaagatggatctgttcagagacaatcttaac
ttatgcaagttatgattgaggggggatgttagataatattaagaatgtatctgtaaagta
aggaaagggtgatgcgcctgtgtaaagataggaaaggatctgttcaggatctgttcagtt
aggaaaggatctgttcagttatagatataatctgaggcaatcaatagatctgttatagat
agaatccaatcaatcagatctgttatagatagaatccaatcaatcataatctgttttgat
tgatttgattgattgctggcgccagcccctttgtaatctgatgatggtattccatctcct
ataaatacatacaggcggcctactacggtaggtaacaaacgcttcccaacctggtgttct
ttca
>ltr-1_family-375#CLASSI/LTR/GYPSY
tgtgatgtacggaaatacgtacacacgtcggcacagggcacgcgacgtgcggcgcgcggc
tgagcgcgcaggacgcctgatccagcaggcagcgcctgatccagcaggcagccaggccta
gcggctagatctggaaagaataaaagtgattgatggccttcctattagtccgggctagat
ttagaaggaataggagtgatctgtgattgatggctttcctttattagtccgggctagatt
tagaagggaataagagtgattagtgattgatggctttcctttaataatctgggatagatt
tagaagggaataagagtgattagtggcttcctttagtagccctggcctatggccttatat
accccctgtaagcacccatgatgaggacaagaaagttttatctcagtctcctacctctct
ctactcggcaacagggggcataacccgttgacgaagaccgccgttcctgggggcataacc
cggtcggcaacacggacggcggctacgaccttcggagccgcggtcctcctaccctcgggc
ccgacgcccttgacaacctggtatcaggaagtcggcgatccccaaccaccacccccagcc
cttcagccgcaccaccaccaccagcccccacctccccgtccaccgctacgtccaggttca
tcaccatgggtgacggcgctcaaccctccatggccgacgtcatgcagatgctccagaccc
tgtccaccaacatgtccaagatgcagtccgacatggtgatcatgcaggagaaggtcgcct
ccgcgaccgactacggcggccaccaagatgggcagccccgcacggatcacccgccgaagt
tccagaggatggagttcccgcgctatgacggcaagtccgacccgctgatcttcatcaaca
agtgcgagtcgtactttcgacatcaacgcaccatgccggaggaaaaggtatggatggcat
cttacaacatggacgacgtggcccagctgtggttcctccaactccaggaggatgagggca
cgccgccctggggtcgcttcaaggaactcctcaacctccggttcggaccagcgctgagat
cagcgccgctgttcgagctgacggagtgtcgacgcacgggatcggtggaagaatattcca
accgcttccaggcccttctttcgcgtgctggccggctgcaggaaagccagcgcgtacaac
tgtacacaggggggctgctgccgccgctgagccatcaggtccgcgttcacgcgccggagt
ccctggccgcagccatgagcctggccaggatgctggaactggtggagctagaccggctca
accccctactcggtcgggcggccccgcgcgcggccctgcccgctctacctacgcggccag
cgctgccagcggccggcgcgcctccggtgcttcccgtaccggttcccccagcacagcagc
tggccctcccggcgcctcctccacgcggcgcggctggggctgccaagcgccttacgacgg
aggagcaggcggaacgtcgtcgtcttggcttgtgttacaactgtaatgagccgtactccc
gcgggcacaatcgggtgtgtcgccgcgtcttctacattgacggcttcgagctggaggacg
ctgcccaggaggctgacgccgtcgacacctccgcaccattgttctcccttcgcgctgtgg
ctggtatgcccatttgtgactccatgcaggtgcgcgtgcaagtgggcgccgtgacgctga
ccgcccttctggacactggctccacgcataacttcatcgccgaggccgcagcgtcacgca
cggggcttgctgtccagaccagcccacgcctcacggccaccgtggcgaatggcgagcgca
tcgcctgcccgggtgttttccgtcaggccccgatcaccatcgcaggcgaggacttttgcg
tcgacctctatgtgatgccactggccggctacgacgtcgtcctcggcacccagtggatgg
tcacgctaggcaagatggtgtgggacttcaccacgcgcaccgtggccttcacacgccatg
gccgccccgtctgctgggaggacgtggccgcccggcgcacaccgcgcctcgacagcatca
cggcgcccgaagccttgctggaggagctgctgaccacgttcgatggcctcttcgccgagc
cctcgggcctgccaccgccgcgggcgcgtgaccacagcatcgtactcaagtcgggcacac
tgccggtagcggtccggccgtaccgttacccggcggcccacaaagatgagttggagcgac
aatgtgcagcaatgatcgcacaaggcatcgtgcgtcgcagcgactccgcgttctcgtccc
cggtcctcctcgtcaagaagccggacggatcgtggcgtttctgcgtcgactaccgggcgc
ttaacgcgctcacgatcaaggacgcattccctatcccagtcgtcgacgagctgctggacg
agctccacggggcatgcttcttcaccaagctcgacttgcgctccgggtaccaccaggtcc
gcatgcggccgactgacgtgcacaagacggcgttccgcacacatgacggcctctacgagt
tcctggtcatggcgttcgggctgtgcaacgctcccgccacgttccaggccatgatgaacg
acgtcctgcgccccttcctccgccgcttcgtgctggtattttttgacgacattttgattt
acagccgcacatgggcggaccaccttcgtcacctgcgtgctgtcttcggcgcgcttcagc
agcaccagctcttcgtcaagcgctctaagtgcgctttcgcggcctcctccgtcgcgtacc
tgggacatgtcgtctcggcggccggagtcgccatggaccccgccaaggtgcaggcggtgc
gcgactggcagcagccgcggtcggcccgcgcggttcgcggtttcctcggtcttgccgggt
actaccggaaattcgtgcacaactatggcacaatcgccgcgccgctgaccgccctgctca
agaaggacgggttcctgtggtcggacgagacggcggctgccttcgccgctctgaaggagg
cggtcacgtcggccccggtactcgccatgccggacttctccaagacgttcgtcgtcgaat
gcgacgcttcgtcccacggcttcggggcggtgctggtccaggacagccaccccgtggcct
tcttcagtcggcccgtggcgcctcgtcaccgcgccctagccgcctatgagcgggagctga
tcggcctcgtccaggcaatccgccattggaggccctacctttgggggcgccgattcgaag
tcaagaccgatcactacagcctcaagtacttgctggatcagaggctgtccaccataccac
aacaccactgggtgggcaaacttctcggcttcgacttctccgtcgagtacaagccgggac
ataccaatgccgtcgcggacgcgctctcacgccgcgacacaccggaggagggcttggtgc
tggccttgtccggaccacgcttcgacttcatagatcggctccgtcaggcacacaccgtcg
accccacgctcgcggccctccagcacgacatcagcagcggcgccaggtcacggccctggg
cgctaaccgacggcctcgtccactatgcgggccggctgtacattccgcccgcctccccgc
tgctccaggagatcttggtggcggtccacgaggaaggccatgagggcgtacagcgcaccc
tgcaccgactccggcgcgacttccatttttctcacatgaaacgtgtggtgcaggatctga
ttcgtggctgtgcagtctgccaacgcaacaagcccgaccatcagcacccggccggcttgc
tgttgcccctgccggtgccgcaaggggtatggacggacatcgccatggatttcgtcgaag
cgctgcctcgcgtccgcggcaagaccgtcatcttcacggtgatagaccgcttcagcaagt
atgcacatttcgttcccctggcgcacccgtacacggccgagtctgtggcgcaggcattct
tcaccgacatcgtccgtctccacggcattccccagtcgatcgtctctgaccgggactcgg
tgttcacctccaacttctggaccgagctgatgcgcttgagcggtaccaagctacagatga
ccacggcatttcatccccagtcagacggccagtccgaatcggcgaacaaggtcatcatca
tgtatctcaggtgcttgacgggagatcgaccccgcgactggttgcgctggctcccatggg
cggaatatatcttcaacaccgctttccagtcgtccctgcgcgacacgccgttccgcgtcg
tctatggccgcgaccctccctcacttcgctcctacgagcagggggcaacgcgggtgcctg
cggtggccaggactttggaggagcgcgtggagttcctggcagatatccgtcaccggctgg
agcaggcccaggctgtccagaaacatcattatgatcgtctacatcgtgacatcgacatac
aggtcggcgagtgggtgctgcttcgtctacgccagcgcccgacggcctccatgcccgact
cgtcggctggcaagctgaagccgcggttctacggcccttaccgcgtcgtcgagcgcatca
acgccgtggctgtccgcctggccctgcctcctcaagctcgcctccacgacgtcttccacg
tggggcttctcaagaagttccacggcgcgcctccgcaagagcctccagctctacctccgg
ttcgccacggcgcagttattccagagccagagcaagcagtcaagatgcggctgctcaggg
gagttcggcaggtcctcattcgctggcggggagcctctccggcatcggctacctgggagg
atgtggacacatttcgcgcttcatacccactatttcagctcgaggacgagctgcctctcg
aggaggggagagatgtgatgtacggaaatacgtacacacgtcggcacagggcacgcgacg
tgcggcgcgcggctgagcgcgcaggacgcctgatccagcaggcagcgcctgatccagcag
gcagccaggcctagcggctagatctggaaagaataaaagtgattgatggccttcctatta
gtccgggctagatttagaaggaataggagtgatctgtgattgatggctttcctttattag
tccgggctagatttagaagggaataagagtgattagtgattgatggctttcctttaataa
tctgggatagatttagaagggaataagagtgattagtggcttcctttagtagccctggcc
tatggccttatataccccctgtaagcacccatgatgaggacaagaaagttttatctcagt
ctcctacctctctctactcggcaacagggggcataacccgttgacgaagaccgccgttcc
tgggggcataacccggtcggcaacacggacggcggctacgaccttcggagccgcggtcct
cctaccctcgggcccgacgcccttgac
>ltr-1_family-388#CLASSI/LTR/GYPSY
ttcctgtaggcgacctggagttgggggacgacaggagagcaggaactgatgaagtgatgg
gccggcgaacaaggaagcccaatagcaaatggtccggtgccgagtggatccgttgaaggg
tgggccggcgcttaatagctggttgtaataaatagtagcacttgtactgagaaagacagt
tttggaataaaaatacagaactcacctctccttcctggttgtcttctccctctcgtttcc
tctctgcaacgagcagcgttcgccatcaggtggaggacgctgacaattggtatcagatat
ctggttccggccctggcgacgaccttccactacaccaggagggctaagatgtcgggcgca
gcagaccccggcgttgcggcggcaatagccgcgcagtccaagtccattgaggcccaatcg
aagacgctggcgacgcaatcaagactcctgcagcagatgtgcgatcggctggagtctact
gaggagcgctggaagcaattggagtctaccgtggggaagaactccgagaatattgcatca
ttgtctgccaaatttgacggggtggaaggtgttctgccccgagcggacctggggcgcgac
ttacgggcgcatctcgacggccagatggcggagatgcaggcggttgcgatggatcgtctc
gacgcgctggcggcggatgcatcgggccgtgtcgcatccctggagaacatcacttcctcc
ttcgaagcatggcgtccccgcatcgaagggtcggtccacgacatccattcctccgtggag
ggcatcaaggcggagctccacaaggtcgctcggttcctggagcgcgcagcggtcgaagaa
ccagcgtcccacgctggggtacttggctcattcgcgtcggcagcggagcgccaacctgcg
tccgcgaaccacaccgacgggcccatggggcatggctctcctcttctacatcgggggact
ggttttggaaatacccatttccatcaccatctcccgaacaatggtatgcacgaccctggt
ccacctcctcgtcatactttatttccacggacatttgatgcgcccttgggacatcgtact
gggccacagggggttggggatcaccatagccggcctctgggtaatctgcctaagctccat
tttccttccttcgatggcgaaaatcccaagttatggcagtcccgatgtgaggcctatttt
cgcatgtatgaggtcgattatgtcatgtggattgaggtcgcttccatgcaatttgtgggg
cctgcagctaggtggttgcagtcagtggagaatcagttgggttatatatcttgggagagt
ttttgtgctttgatccgagagcgttttgccaaggaccaacaccaagttttacttagacag
ctcttccatatcagacagtcaggatcggtgtcatcttatgtcgatgagttttcacagtta
gtagacaaactcaatgcatatcagcacatgtctgaccctctttattatacgatgaagttt
gttgatggcttaagggacgatattaaggcagtagtaatgattcaacgtcccaaggatttc
gatactgctgctgtattggctcaattgcaggaagaagctggtgagatgatcaagaaacgt
gagcctcgccggtggcctcaaaactggctgtcgtctccatctatgcagtccactcaagca
caatcgatggtgcctaaggactccaaggtggtgcctaatgcgaggatggaggacaagcga
ccacaaggggcccctaattcttctactgactctcggttagcatccttgtatgcttaccgc
aaagcacaagggttgtgctacaagtgtggactacagtatgccaagggtcataaatgtgct
gacactattcagttgcaaatggtggaagagttatggcaaatggtacctttgcctgatact
gatgaccccgagatcctggagaaggaggacacttttgagttgaattcattcttgtccaag
gctgctgagcaaggagttcatgctacgcgaaccatgcgctttgtgggacatattgctggt
atggacgtattggccttattggattcaggcagttcccattcttttgttagtacaacagtg
gcttctgtcttgcccaatattgtcgaattggacaaacctgttaatgttcagatagcaaac
ggttcttacttgtgctgctccagccaagctttggacgtttcctggtccttgagtggtgtg
ccattctcttccaacttaagggtgctgcccctatctacgtatgacctgattattggtatg
gattggctcgaggctcacagtcctatgatggttcattgggcacataagtggttgaccatt
cctattaaaggaacttatgtaacccttcatggtcttacttcgtcagtactgttggaatca
atggtccaggtctgcaccttgttcgagctctctgacaaagaacatactatattgcagaag
ctacctgctgctatacaggatttgatacagcagtatttttcagtttttgatgtacccaaa
ggcatgccacctgccagagagtgtgatcatcaaattccattgatacctggtgctaggccc
gtgcagatgagaccctaccggtatgcacctgctctgaagacagaaattgaaaatcaagtt
tctgaaatgttgcagtcaggcattattcagccaagcaagagtgcattttcttcttctgtc
attttggttaagaaaaaggaccaaacctacaggttttgtgtggactatcgtcacctcaat
gctcttacactcaaaacaaagtttccagtgccagtgatagatgagtttctggacgagctc
catggtgcctgttggttctctactctagacttgagggctggttttcaccaaatcagaatg
gacccacaagatcaatataagacagcattccaaacgcatcatggacactttgaatttcga
gtcatggcatttgggttgtctggggcgccagctactttccaaggagccatgaattccacc
ctagctcctttactaaggaagtgcgcactggtgttttttgatgatattttggtatatagt
aaaacctgggagagtcatcttgttcatttgggacaggtcctgcaattgcttttaacagat
caatggcatatcaagctctccaaatgtgcttttgcacaacagcaaattgcttacctaggc
catgttatatgcagcaaaggagtgtctacagatcctgctaaggttgaggctgttaaatcg
tggcctgtgcctactaactgcaaggaactcagaggatttcttggactggctgggtactat
agaaaatttgtcaagcattttggcatgattgccaagcccttgactgagctgctaaagaag
ggggttctgtttgtatggactcaggatcattcagtggcttttgatacacttaaacaatca
ctatgttctgcccctgtcttagcattgcctaactttgaagttccttttgctattgagtgt
gacgcatcggggtatggtattggtgctgtgctgctacaagaaggtcacccattggccttt
gtcagtaaggccttaggacccaagaaccaaggactgtcagcctatgaaaaggagtatctt
gctattctccttgcagtcaatcaatggagacaatacctacaacatgccgaatttattatc
tttactgaccacagaagtttgtctcatttatctgaacaaaagctcaacactccttggcaa
cagagagtgttctccaagttattgggtctccaatataaggtggtgtacaagaaaggggtg
gaaaatggggcagctgatgccttgtctcgcatgccacctgttgaatccgccttgttcagt
ctatctactgcagttcctcaatggctacttcaggttgctgatagctatgttcaagatgtt
aaagcacaagctcttttggctgctcttgctaccaatcagtctgattccacccactacact
ttgcactcgggcattatacgttataaaggcagggtatgggttggtaatgatccaagtatt
cacaagaacattatgtcagcactacatgacagccctcttggggggcattcgggttttcct
gttacttatcgcaagatcaagcaaatctttgcatgggctggaatgaaatcagcagtcaaa
gaatttgtggccaattgttctgtgtgtcaacaggctaagtctgacagaagcaagtaccca
gggttattgcaaccccttccagtaccagaacagtcatggcaagtggtcggaatggatttt
gtggagggtcttcctcgctctaatcgtgctgatacaatcctggtggtggtggatcatttt
tccaaatatgcacattttctaccattgttgcatccattctctgcactcaaggtagcccaa
ctgttcttagattcagtttacaggctccatggccttcccacagccattgtgtcggatcgt
gacaaggtgtttacaagtcggttttggcaagagttgtttcatctgtcgggtactacacta
aagatgagttcatcatatcatcctcagacggacgggcagacggaaagggtgaaccagtgc
ttggagacgtatcttcgctgctttgtgcattcctgtccttccaaatggtcggcatggttg
cccttggctgagtattggtacaataccaatttccattcctctttgggtcggactcccttt
gaagtactttatggacatgttcctcgccattttggatttacaactgagaatgttcctact
tcggatgatcttcagtcctggttatctgacagagagttgatggtgcggcttgtccgacag
catctcttgcgagctcaacagaggacaaaggcacaagcagataagggcaggtctgatcgg
gaattcagtatcggcgatcttgtttatctgaagctccagccttacgtacagtcatcagtt
gctacacgggccaatcataagctgagttttcgttactttggaccatacacagtcttacag
cgagtgggcaaggctgcttacaagttgcagttgccctcgacagcgcgaatacatcctgta
ttccatgtgtctcagcttaaacaatccaaagggcatcaccaagtcagcaccacattgcca
gacaacttcgctgctccccgtgttcctcttcagattttggacaggcgggtgatatctcgt
agtggtgccctgctgccccaagtgcgtgtacgttggtccgagtctgatgaagcgctggat
tcttgggaagatgaagcagctttgcacgctcgttttccaggggccgacgcttgggggcaa
gctgtctgtcaacaggaggggaatgtcagtattcctgtaggcgacctggagttgggggac
gacaggagagcaggaactgatgaagtgatgggccggcgaacaaggaagcccaatagcaaa
tggtccggtgccgagtggatccgttgaagggtgggccggcgcttaatagctggttgtaat
aaatagtagcacttgtactgagaaagacagttttggaataaaaatacagaactcacctct
ccttcctggttgtcttctccctctcgtttcctctctgcaacgagcagcgttcgccatcag
gtggaggacgctgac
>ltr-1_family-389#CLASSI/LTR/COPIA
cgttatcacgcacntggctctacnaaggagancgagcaagaggnantaagaaagangtac
tgaactcatgtattttatgcantgtgctcacttgaagttctattttnctctctattcgag
cacanacatgaaaagcacaaatcccctagcagattctatcgccggcacgaagccgatggg
gatgcacatgtgattgctgctgatttgaaatcgccgatgcacacgtcgatcaatcacgtg
ngatanacacgttttattttactgcatcatcgnaagnacagatagaaaanaagcaacaga
agtagcaacgctagcatcggcgccgacgtcgtcgccgtgctagcacgcgcgnacgcangc
anccnccgccgtagcttcgacctcgtcgctccgncacgcgcaggcacgcaggcgagcaag
caagccttgccaccgcggtgggcagncanncaggcacgtgggcacgcagagctgccgccg
cntngccactgccgtacgcgaagcacgggcgcgtcgccggtgttgcacagccgcgctggt
gccactgctgcaaaagccgccatgaagcgtgggtgcagttcggctagacaccagtcaagc
gcagagaagaaagtttaaaaaaaagaagaagaaagataaaggagcatggaggcgttgggt
ataggaagagtcacagagcaagcgcacgcgcccaccgcccaccttaaatacattagagaa
aaaaaattgcaagcgcatgcgcttccacatgcatgtcagggcccaaggctcaagacgcat
gacgtgcatgggcaccaacccccattaaaaaaaagggagaaaagatgttgcatgcaagat
ggaacaactgttttaaacagcaccatgcgtctaacttgatttttttagccatgtaactgc
tgccacactgcacgcacgtgtagcctaaagcgcatgtagatagtcaactgaactgtatta
atattgcatactaatacatttcagttttctgtattttttccacgaaataataattgaact
gtgttaatactgcatactaatacatttcagttttctgtatttttcctgaaataatatgaa
gctaaacancgnaancttacntanttgtgcaattaaatctgtatattgcaccatncattt
gaantattattattgctttatttatttatcttgcgattatttacttcatcctntgaaatg
attacaagaagtaatctaactatgaaatttatcacatgtagatgactggtattgtgagcc
gtgaattcgaggtgttggccccgcatggccaaaactacctcacgtgggcatctgatgtgc
aaattgtgcttgggggcaagaagctcaaagttgcaatcgggcttggccaaaaagatgaag
tggctaccgacgagcaaaatgaccaagcattgcactttctccggcatcatctctcgccta
cactcaagaatgagtacatgtcagagagaaaggcaagcaanctctggaatgcattgcaac
aacgttttgagaggttaaagtacacagtcttgccccaagcacagcaagactgggctcgcc
ttagatatgccgactttaaaactgtgggagaatacaatgcagcattgcaccgaatatgca
ccaaattatctctttgtggtaaggtgataacagatgaggaaaagattgaaaaaaccttgt
ctaccttccacccaagcgccatccaatctgctcgcaactatcgacaagacgcatacaagc
agtatagcgatcttatcgatataatgcaagtaaatgaggcacaagatgatgctttgaaga
cgaacttcaatgcttatccaaatggaaagggcattagcactgaagttaatgtcgcctcnt
acaagataagaaagcctatccagagaaagagaggcaagcatggtgctggcaagggaaaga
aagaaaccacagtcaatcccatcaatgctcacggaaagaaaacaagcaaagagaagccac
agcataagccatacggacttcaagaccaaacatgctacaaatgtggcgtgtggggacatt
ggtccaaaatatgccagtcaccaaagcatgtcatagaagcatacaaggcaaagaacatat
ccaaacagaaacctgaggcacacttcaccatggcaaccaacaatgaagccatggaagaag
accctacgcttgaagcatctggcatgcctcttgatcttgcaggtgctgtgaagatgattg
ccaccgaagagaacacctccatagctctagtggaggctgacaccgatgccttccttgatt
ccatttgagtgcttgcatgcacatttatttttcagagttcggaaaaaacataattatggt
ctgtaagctctataagagcattatctttatttcatgaatgttgaactatttaaattcact
atgcaatatttcccttacgataattactaattgcaataattgtattatgaaaggtctatg
gaggatatatgtattgtcgacagtggcacgacaaataccattttaagggaaacaaaatac
tttcacacgatcatgaagaacgttggtagtattaccacaatcgcgggaagcgattcatgt
gtaataggctcaggtaaagccacaattacactcccnatgggtactcaaatcgaaatcaaa
gaagctctattataccctgaatcaaccagaactctcttgagttttagggacattcgtgca
aatggttttcatgtagaaaccacagaggaaaatggtaaggaatacctatacatcataaag
tatggggaatatgacaaagaagtcatagaaaaattcccatcgctagaatcagggttatat
tatactaagattagtgcacctgcagtgtacacttccctaaagacggtgtttagacattct
gaattattctctctatggcattgtcgactagggcaccctggtcttagaatgatgagaaat
atcatcaataactcacaaggacactgcataaatgtgaaacacttcccaaatcaagaagat
tttgtgtgccagggatgtgccatgggaaaattgatagtgagaccatcccccttgaaagta
aagaatgaaattcccgccttcttggaacgaatccagggggacatttgtggtccaatccaa
ccactttcgggaccttttcgatattttatggtcttaatcgatgcatcctcgaagtggtcg
catgtatgcttactatcaactcgaaaccatgcatttgcaaagttgatctcgcagatcatc
cggattaaaaatactttccctgaccatcgaatgaagtccattagaatggataatgctgga
gaatttacctctaaggcatttgatgattattgtaccgcatcgggaattgcagttgagcac
tctgtgcctcatgttcatacgcaaaatggactagccgaagctttgattaaaagaataaag
ctaattgctagaccactcttgcagagttgtaacctacccaacacatgttggggccatgcc
atcctgcacgcagcagcacttatcaatttccgtccatcagcatacaacattcactcacca
atgcaactagtgcaaggagtcatcccaaaaatctctcacctaagaaaatttggatgcatg
gtatatgtacctataccacctccacagcgaagtgcaatgggtcctctccggaaaataggg
atatatgttggatatgagagtgcatccataattagacaccttgacccaatgaccggagaa
ttgcatacggcccgattcgccgactgtatttttgacgaggataatttcccatcattaggg
ggaggaaaagaacctttggatgagaaatgccgagaaattatatggcaatccatgggaatc
cccgctcatgaccctcgcaccaaagaagcaaatctagaagttcaaaagataatcgatttg
caaaacttagcaaatgaactgcctgatcatttttgtgatttgaagagcgtggttaagtcg
catgttcctgcacggaatgcaccagagagggttgaaataccaaagaaaattgaaggtata
cccgatcctgttaagaggcctcataacaaaaggacaggaactctggcctctcaaacccca
agtactcggagacgtccgaagaaaagagggcaagaggacttgccacagccgatcacagaa
atgccccaaagcaagaaggggagccagacgagacntggcaccgggaaggaacacatgaag
aaaagaattccggacttaaaccttcccgttgaagaaaccgccaacccaaacatgtgcgca
cacaaaggcgatgaaaaactaaaggaactcgctcccgcaacaagaagcagcagggaaacg
caagaagaaatgcaagaagcatcccatgatgaaatggccataaactatgtattaactgga
gaatgcatgaacagagcaacagccaacatagacatatatttcgcaaagaaagttgcctcg
atcattgaccatgacccggaaccggcatctatcgcagagtgcaagaaaagaccggattgg
gataaatggaaaaaggcaattactgcggaattaatttctctagacaaaagagaggtgttt
gggcccgtaagccgcacaccatcccacatacaccctgtaggttataagtgggtatttgtc
cgcaagagaaatgaaaataatgaaatatcaaggtacaaagcaaggctagtcgctcaaggt
ttcactcaacgccctggagttgattatgaagaaacttactctccggtcatgggaggaatt
acctttagatacttgatctcattggcagtgaacttgaatttaaaaatgaaactaatggat
gttgtgacagcttacctntatggaaacctggatacagacatctatatgaaaataccggaa
gggatcccagtcccaantngagatgagaaaaatagagcattatacagtgttaaacttaag
aaatcactgtatggattgaaacaatcaggaagaatgtggtataatcgcttgagtgncttc
ctaagcaagaaaggctacataaacaacgaggattgcccatgtgtatttatacagcgatcc
ccaaatggattctgtattatatcagcatatgttgatgacttgaacatcataggaacacat
aaagaaattgaagaggcaagctcatacttgaagtctgaatttgagatgaaagatttgggt
aaaaccaaattttgtttaggcctgcagcttgaacattttgaaggtggcatattgatccac
caatcaacttacactcaaaaagtattagaaagatttggtcttganaaggcatatcctgcc
aaaacccctatgattggaaggtcattacaggtagaccaagacccatacagacctagggaa
gagggggaggaagttcttggngctgaatatccgtacctaagcgcaattggagcgttgatg
tatctggcaaatagcacaagaccagatattgcatttgctgtgaacttactagcaagatac
agtgcggaacccaccaaaaggcattggaaagggatcaaggacatcttccgttacctacaa
ggaagcaaggatcttggtttgttttatcgaaaaaatcaagatctaaatcttatcgggtac
gctgatgctggatacctgtctgatccacattcaggcaaatctcaaantggatatgtattt
ctttgtggaggaactgcaatttcatggaagtcgtcaaaacaaactttggtatcgacttca
acgaaccactcagaaattattgcattatatgaagcctcgcgtgaatgtgcatggcttcga
agaatgatcaaccatatccaatntgcatgtgggttgaatattgagcaaacacccacaatc
atttatgaagataatgcancttgtgtcgcacaagttcaaatgggctatgtgaaaagtaat
cttacgaagcatataaaccctaaattcttctatgcacatgagctgcataagatgaatgag
atcaaaatattgcacactaagtcatgtgaaaatctcgcagatatgttcacaaagtcactc
cctgcgtcatcttttgaaagatgcgtccgaggacttggagtgatgagacttagagaactg
cagatctcagggggagaaacttcacacgcacccaaataatcttaaacgtaaattttaagt
acccaaataatctagaagattaaattgttatattgggtgaattgtactctttttccttta
tgtgagttttcatgaaagtttctcactaaggttttgatgaggcaattcatgcgacacagc
aagcgtgagctatgtactctttctccaattttttcccactgggtttttatggagttttgg
gacatatgnatctcgcggcattgggccaaggggga
>ltr-1_family-395#CLASSI/LTR/GYPSY
tgtcaggaatggagatgcaggcgacaccgacgattgagcggggatagagtgggctgtaat
gtgatactcacgtgggtcatattgggccgagttttgtgtggccggctgtgtgtataaagc
cgtgcttgtacgagatggatacagacatagataagaaataccaaataccatttacctcta
ttcctctgaaatcttcttcttccctcccactgcgtcttctctggtgatcgccggatttct
gtccttgggttgtgacaaattggtatcagaggcaagtcgcggcggggaattcgctgtttc
ttcgcggtggagttctcgttccggctggaagcggtgaagcagatcgggaaccacggcgcc
cagtcgacagacttcgcaagcgcgccaactggtctcagcaatggaagaagtggagaagcg
tcttgttgataagttccagcaagcctgggatgcttcatcttcgacgttgggcgaactctc
gaagaagatggatggattgagcttgcttacgacgaagctgtctgaaatggagaagagaca
gatggagaatgagaaactggtgcagtatctgcagtcgaagatggatttatcgatgaaatc
gctggcgcaagttgcccaagatcaaagtagactggctagcacggtttctaatgcagtcag
tgggatgacagagtctgctcgcactgcaacaggcgacggactgatgggtcctggtcctcc
cccaattccattaaggaatgctcaggtattgaagaacactcctcctattgcttccatgca
tatgggaaatgggaacaatcactcggacatggacaccagggtcggtcctgagatggaggc
tcaggggaggaaaagttggctacccaagttggagtttccgttctttgatggggaggatgt
cagggtttggatggataattgtgaatcctattttgagatgtatcagattcctgcaggact
gaaagtttgtgcggcatctatgcatcttaaagggaaggcggccttgtggtttcaggcttc
acgcgattacctatatgtgctaagttgggatcagtttaagggagctgtcatgaatgagtt
tgaggccaactcgcattccgacaggatgttggaattgctgactctcagacagagtggatc
tgttatagagtataagaatcagttcgacaaactggcatatcacatcaaactgtttgacag
ggccactagtgaaaccttcttggtaacacagtttgtattgggccttaagaatgaactaag
gatgaatgttgaggtgcaatttcctcagactgtcgcgatggctgcacaattggcattgaa
atatgaaggttggcaggtcagacaatcttcaggaggaaaaaggtttactactgtcaaagc
aaatccatcactcagcatcaaggagtctggtgaatctcagggagagttatggaaggcaag
acagttgaaggaatacagaaggagtaatgggttgtgttttaagtgtggtgagaagtatat
tcctggacacaaatgcaagactgcaggtataccacagctaaactgtatttcggtagacga
gggaggagatggagggcccttgttgtctgatgaagttctggatttccttgaatctagctg
tggaaatattgatgatgagatggtggtgtctttgaatgccttaagtggaactgagcattc
caggtgtatcagaattaaggcattgattcagaaccagacgattttgcaattattggattc
tggcagctcgaatactttcattagtgaattggcttctatgagaatccagtgtgaaacaca
agagatcagtcctgtcaatattaaggtggcaaatggacagactatagtttgcaacaagaa
ggttgtgcagttggaatggtggtgctctggcaagacctttgttgcagatgcgattgtgtt
accccaggcagcctatgacatggtgattggtatggattggttggaaaagtttagcccaat
gctttgtgattgggataagaagtgggtcgaattcagatatcatggagaaatggtgaagtt
acaggggttgattcctggaaaggtgaatgaattacaggaaacctcttgtgaacaagtcat
caagtggcacaaaggtaatgaagtgtgggttgttgctatgttgcaaagggtttctaacca
agagaaagaggagaccgatctgattcctccatgtatccagaaaattttggatcaatttga
aggtgtgttcaagactccagactccctacctcctgcaagggaatatgatcacactatcac
tttattgtctggtgcatctcctgtgaacctgaggccttacagatattctccactacaaaa
ggatgagattgaaaggcaggtacaagagatgttgcactctggaattattgctaggagtgt
gagtccctttgcatctccagttttacttgtgaagaaaaaggatggtaattggaggttttg
tgtggactatagaagactaaacgatattactgtcaaaaataagtttcctgtgcctgtaat
tgatgagttcttggatgaactagctggttctaaatatttttccaagttggacatggcctc
gggcttccatcaaattaggatggcagaaaaagatgaggtgaagacagcttttaaaactca
ccatggacactttcagtttagagttatgccatttggcttaactaatgctcctgcaacatt
tcaatgtctcatgaatgtggttttccagaaattgatgagaaaatgtgtactcatattcat
ggatgacattctggtatatagtcccacactagaggaacatgctactcacttgcaacaagt
atttcaaacactacaagaccaacagttatatgctaaaaggagtaagtgctcttttgcagt
gagacagattgattatttggggcatgttatctctgagaacggagttgccactgatcctgg
aaaaacagtatctatcagcaagtggccagttccttcctcacacactgaacttagaggatt
tctggggttaacaggatactacaggaagtttgttaaggggtatggtatgttggctaagcc
cttaacctctgttctgcaacagaaacagttcagttggtctagtgcagcacagacagcatt
tgaagagcttaaagctgctatgatgaccactcctgtacttgccctaccagattttgataa
agagtttgtgattgagacagatgcttgtgatagaggcataggggctgtgttgtctcaaaa
tggacatcctattgctttctatagcaaggcactgggggtaaaaaatagtaaactctctac
ttatgaaaaagaattcctggcaatattaatggcagttgataagtggagatgttacttaca
gagaggatcctttgtcatcagatcagatcataagagtctgagtcatttacaggaccaatc
tttggctactgatctgcagaagaaagcaatgacaaaattagccggattgcagttcactgt
gcagtataaaaaaggtgctgaaaacaaagtggctgatgcattatctcgagtggcacattg
catagagttgtctgctatatctacttctactccaatttggattcaagaggtgatcaactc
ttatgaactagatacacatgctcaagaacttctgcaggaacttgccatccaaagtcccaa
cactcagggtttttctttgcagaatggtttgatctataagcaacaacagttgatggttgg
gcagaatgtgggtttacatacaattaatttcagctttccactcatcagctgttgggggcc
attctggtgttatggcaacctatcaaagacttaagaaactcttttactggcctgggcaaa
agacagatgttgaagtttttgttaaacaatgtcagacttgccagcaggccaaacatgaga
attgtaaatatcctggacttctacaaccattacctattcctcagcacagttggcaagatg
tgtctatggattttgttgaagggctgcccaagtcaaatgggtacacagttatattggtgg
tagtagacaggctcactaaatatgcacattttgttgcacttaaacatccttatacagctc
ctcagatagcccaagtttttttttctcagattgtgaagctgcatggacttcccagatcca
ttgtctcagatagagacagggtttttaccagcactttttggcaagagctgttcaaattaa
ctggcactaagctgcaattgagttcagcctaccatcctcagtctgatggacagactgaaa
gaatcaatcagtgcttggagatgttcttgagatgtgttgtacaccaaaccccttcccagt
ggtctaaatggttggattctgctgaactttggtacaactcaagttatcactcatccttga
agtgttcccccttcaaagctttatatggagtggaacccaattggggtgtgttacctagta
ttgtcctttccaactcttctgacgcccaaatcacactgcaacagcgtcaagatttcttgg
aaatgatcaagtccaatctggcagcagcacaaaattgaatgaaatattatgctgatgcca
agagaactccgagacagtaccaagtcggtgatatggtttatctgaagctacaaccttttg
cccaatcctcagtttctcatagaccatgtgcaaagttgtccttcaaatattttggaccct
ttcaaattgtggagaaaatgggttctgctgcttacaaactacaacttccagcaacagcgg
ctattcatcctgtatttcatgtttcacaactcaaacttcatgttccagataatgtgccag
tatttgggaatattcctgctcctgcattttctgaagacatttccccaattcctgaaacaa
tcctggataggcgcctggtccggaagggctctgcagctgtcgttcagattctaatcaagt
gggcaggattaccagtggagatggcttcttgggaagattacagcgtgttgcgtgatcggt
ttcctcaagcaaccatctggggaccagatggtgttccagggggaggtattgtcaggaatg
gagatgcaggcgacaccgacgattgagcggggatagagtgggttgtaatgtgatactcac
gtgggtcatattgggccgagttttgtgtggccggctgtgtgtataaagccgtgcttgtac
gagatggatacagacatagataagaaataccaaataccatttacctctattcctctgaaa
tcttcttcttccctcccactgcgtcttctctggtgatcgccggatttctgtccttgggtt
gtgacacc
>ltr-1_family-396#CLASSI/LTR/GYPSY
tactactgctgtaacaagtccgacagaagaaccatccaatgcaggcccacgaaggggatc
caggctgcgccggcctagtactcggcttagggagtttgtgtgagttgtaattgagatata
agggaatattgattagggaaaaggcatcagacttgtaataagaattctggacagactgtc
gctctgcctatctactctgccatctgctcttcttcctgtccaagtcttcttcctccctcc
tagcatctcctaacaattggtatcaaagccctcgttccggtctggagcagcaccaccgtt
actatactcgtcgacagaaggggttgggagccatggatcccaacctcaagtccatgttcg
aggagatgatgagattgatgcggacggaagtttccaaggaaatcgccaagggtttcgctg
accatgacgcaattctgaatcagagattcactgatttatctgtggctgaggagaaccgca
acgttcgcatccaagccctggaggaagctgccactgaatttgatcgatccttcactgcat
ggaagccggagatcgaatcttcggtgtctgacatccgcctggagatctccaaactcaaca
agttcttcgagcgcgatgcgcgcgtcaactccgcatcccagccgggtgttctcggcaccg
agtcggctccttcgcgacaacctgccggatcacgcgctgatgggccaatcggccaccgca
ctgacaatcatacccgggatgatgagtctgggtccctcggaccccagacccgtcacccgg
tcaagggtacgtcggatccatccttctctgtacctcatattccacatgatcagtttgtgc
cgcattcgtacaatcagtctcaaggggggttccatcctcgtggtcatcttccccagatgc
ctttccacaaatttgatgggaccaatccacgtttgtggcgttcacgttgtcagaattact
ttgatatgtattctgtcgatcgcgatgtgtgggttaaggtggctactatgtacttagaag
gtccggctgcacgatggtttcaatccatggagcgtaggctcactcatgcgccatgggata
cattttgcacactccttatggatcgttttggtcgtgacgagcacgaggtgttgattcgta
gattgttccacattaaacagtctggatccgtctctgactatattgcatcgttcactgaat
tagtcgatcagttgcatgcttacgagtctgtcaccgacccactttactacactactcgtt
ttattgatggtttacatcccagcatccgttcttctattttgatgcaacggcctccggacc
tggatactgcttgtgtgctcgcctctttgcaggaagaagagtttatttcaacaaagaagc
ctgagtacaagagacaagttgatcctgtttattcagttaaatcagagtacaggccaacga
ctaaacctgcatatccattgccttccccaccatctctggatgataacaaagtgatggagt
cagtgaagcctgctcctactggaaacaaacttgatgccttaaaagcttacagaatggcta
aaggtctctgtaaaatttgtgctgaaaagtggttcaagggtcacaagtgttccccttctg
tgcagttacatgtagttcaagaagtttgggaactgttgggatctgttgatgctcaaccgt
ccgaggagacagtggagtcctcttctcagctgtttataactctttctcaggctgcagtga
ctggtactgagtattccaaaaccttgaaatttctgggaattattgcagatcatcaagtgt
tgatattggttgatagtggaagctctcattcttttatcagttccactttggctcacaagt
taccaggaatatctgctttgtccatacccttgcgtgtatctgtcgctaatggatctcaac
ttgtctgcacttctgaactccagcacattcagtggtctgtggatagtattcagtttacta
ctacgttcaagatccttccactatattgttatgacattattttaggtatggattggcttg
agtcccacagtcctatggaggttcactgggaacaaaaatggatgtcaatccagtcaggcc
ctactacagttttattacaaggcatattacccaatattcctcctactacagttattcaag
tattggctgtcaccccagaatgtaatgcagtggatttcagtctgttaccttccgctattc
agaccattctgcaggagtatgaacacttatttgaagctcctacccatcttccaccaagta
gggcttgtgaccattctattccattaattccaggcgccaaaccggttaacattagaccct
acaggtatccacctagtcttaaaacagagatcgaacgccaagttcaggacatgttggaca
ctggagtgatccaacacagccatagcgctttcaattcccctgttcttttggtcaaaaaga
aggataatacttggcgattttgtgttgatttcagacaccttaatgctctcactgttaaac
gtcaatttcctatacctgtcatggatgacatttttcatgagttgtctgcagccaaatggt
tcacaaagttggatttacgggcaggtttccatcaaatattactccaaccaggtgaagagc
ataaaaccgctttttccactcatgaagggcatttcgaatttcgagtattagcctttgggt
taactggagcacctgcaaccttccaaggggcaatgaatgcaacgctcaagcccctactaa
ggcagtgtgttatggtgttcttcgacgacattcttatttacagtccttcttttgaccaac
acctcatccacattcggtcagtgctggacttgttgaagcaagatgactggaggatcaaat
tatccaagtgttcttttgctcagcaacaactgtcttatttgggccatgttatcagttctg
atggtatatctacagatccagctaaaattgatgccattgtcacttggcctcttccctcca
ataccaaagaacttcgcagtttccttggtcttgctggctattatcgcaagtttgtgcgtc
attttggagtgattagcaagcccctcacgaatctattaaggaagaactctctcttcatat
ggaccactgagcatgacactgcattttctacactcaaatctgcattacagtctgccccag
tactatctctgcctgattttaccaagcctttctgtatcgaaactgatgctagtggcaagg
gtgttggtgctgttttgatgcaagatgagcatcccattgcatttgtcagcaaggcattga
gttctaaaactttgggtttatccacttatgagaaggaatacctagcaattttgcttgctg
ttgagcagtggcgtccctatctgcaatatggggagtttatcatcaaaacagaccatagaa
gtttgtctcatttgtgtgaccagcggctacacacaccttggcagcaaaaggtttttacta
aattgcttggactccaatacaaagtattgtacaaaaagggatctgacaacagtgcagctg
atgccctttccagaaggccacatgtacagcctgagttgtcagctatatcagcagcaacac
cagcatggctccatgatgtggtttctagttacgaagctgatgacaaggcacaagaattac
ttacagccttgttagtcaaccctgattctattcctcattttacattacacaaaggggtgc
ttcgtcacaaaggccgtgtctacgtgggagcccttccttccctccacactaagatcatct
ctgcttgccatgatacagcacttggtggtcattccggcattccagttacccttcgccgta
ttaaacaattgttcttttggccgggtatgaatgcttcagttcgttcttttgtcagctcgt
gtgaagtttgtcagaaagctaaaccggatcgtaatcgttatcctgggttgcttcaacctt
tggaaattcctcaggcagcttggcaaattgtttccatggattttgtcactggtcttccta
aatccggacatgctgattgcatactcgtggttattgacacattttctaaatatggtcatt
ttctaccactacatcacccctacacagctgtttctgttgcccgtctttttcttgacaaca
tttataagctgcatggtcttcctgttgctatagtttctgatcgagacccggtgtttactg
cacggttctggaaagagctgttttcgttggccggagttcagctgcgtatgagtacatcat
accacccacagtctgatggtcagaccgagcgtgtcaaccagtgtttggagacttaccttc
gctgctttgtcaattcttgccctgccaagtggcttcaatggttatccctggctgaatatt
ggtacaataccagtttgcattcatcccttggtcgttcgccttttgaagttctctatggac
ggtctcctcatcattttggtttgacagcagtggatacctgtgttgttcctgatcttcatc
aatggttatccgatcgtgcccttatgactgatgtggtcaagatgcatctatcccgtgcca
agcatcgcatgaagaaacaggcagacaagggcagatcagaacgtgtgttttcagttggtg
attcagttttcgtcaagctgcaaccatatatacaaacatccttgtctcgtcgctcctgtc
agaaactttccttcaagtattttggtcctttcaccgtcgctgctaaagtgggctccgtgg
cttataaactggcgttgccagcctcttcttccatccacccggtgttccacgtgtcccaac
ttaagcctgctgtccaacgtccagatcatgttagtgcagtgcttcctgacatgcttcatg
atttacagattccgatgcaagtgcttcaggaacgtcatgttcttcgcggcggttccatgg
tgcacgaagccctcattgtttggtctcatctcccttcggacctggcaacttgggaagatg
ttgttcgcttgcgccaagagtttcccgctgctcctgcttgggggcaagcaggttttcaag
ggggagggaatgttactactgctgtaacaagtccgacagaagaaccatccaatgcaggcc
cacgaaggggatccaggctgcgccggcctagtactcggcttagggagtttgtgtgagttg
taattgagatataagggaatattgattagggaaaaggcatcagacttgtaataagaattc
tggacagactgtcgctctgcctatctactctgccatctgctcttcttcctgtccaagtct
tcttcctccctcctagcatctcctaac
>ltr-1_family-399#CLASSI/LTR/GYPSY
agtggtatcagaactgcgatcctcggcagcaaccacgacggctcccaaggcgaagccctc
cgtgcagactcgattcattttggaggccatggccgaatccgatcgggcggtgcaggagag
gtggaatcggatgttcgagtcgatggaagcactaacggaagaggtgaaggacatgaggaa
ggtatcagactgatgaattgtacctgaagctggaggagacgggtcgagagatggctcaat
tacggctggatcagatgggaagagagctggagaattcatcaggggaagtggagaatcgag
gaaggaggaatcaccagcagaacatgggttttgagcgaggatttcagagaagagaccatt
ccgagccgagggtggatcgacatcgagaggagaggccgatcgggcacgcgaacacgcagg
tactgcctaagatgtctttccctagattttctggtgatgatcctgctgtttggatagata
agtgcctggaatattttcacatgtatcaagttccatcgtctctgtgggtttcggctgctt
ctattcacatggaacagaatgcagcgagatggtggcaggtgcagaaattgaaacaaggag
cgagggtgtggacggagtttgtgacagcagtagagggcaagtttggggcagatgcgtatg
ccaaggctctgagaaaattgagaaatctgaagcaggtggatactctggattcatatgtgc
atgagttcgaacaggccagatatcaggctgctgtgcataacacaaggttggatgaactgt
tttttgtgacacagtttatacatgggcttaagttggagattcagcatgctgtgcagatgc
atcaacctaccactgtagataatgctgcatcattagcccagttacagcaggagatgttgg
agaaaggaaggcataaggttgccagacaagggtatgctacgaagcaaaacttggctggta
ataaggtagatggaagaggacaacaaatggggggagaattatttcgtgagagacaagtta
gagagtttcgcaagcttaatggactgtgctatgcatgtggtgagaaattcgagcctggac
acctggccaagtgtgtaaggaggaaacccgttcagttgaatgcggtggttactgaggagg
agccaatggaactcactgatgacgttctccggaaacttgcccaggaggatgagagggagg
atcactgctgtcggttatcttttcaggctgtatcaggaactgacaatgaacaaagcatga
ggatcaggtcagtggtgggaaaacataccatgttaatgcttgtggattctggcagttcct
ctaacttcatcagccaacatatggtgcatatgttgggtttaaaagtggaacactgtcagc
cagtgaaagttaaggtggctagtgggcatgcattggattgtaacactatggttaaaaact
tggagtggtggtcacatggacatttctatcatactgatatgagggtgttacctttggggg
tatttgatgccatacttggttatgaatggttgatggagcacagtcctatggagtgtgatt
ggattgataaagtattacagtttaaggatgctggccaacgggtgaagttgtatggagatg
gtgctgggaacaatacttccattcagaatgtgtcagttctgcaagtgcagaaatggctca
aaggtcatgaagtgtgggtcatggttctgctagaggaggttaaggagaataacagcactg
ttcagcatgaagatattcaggctttgctgatggagttcgcagacctgttatctattccta
ctcagttacctcctgtcagagaatttgaccatcatatacctctgttacctggagcagttc
ctgtgaattctaaaccttatagatactcaccttttcacaaggatgagattgaaagacagg
tagctgcactgctgaaagctgggctcattaccccaagtgctagtccttttgcttcaccag
tgttactagttaagaaaaaggatggctcgtggcgtttttgtgtggactataggaaattga
atgaccttactatcaaaaacagatttcctatgccgttggttgaggagatattggaggagt
tagctgacactaaatactttacgagtctggatcttactgctgggtaccactagattcgga
tggggataacagaagagtacaaaactgcatttaagacacatcaagggcattatcaattca
gagttatgccatttggtctcacaaatgcgccagccacatttcagtgtgctatgaactcca
ttctagcaccctttcttaggaagttcaccatggtgtttcttgatgacatattaatctata
gtgcttcctggagagagcatgtgcaacatgtgaggatggtgttcactaaactgagggagc
atcaattttttctcaagaggtctaagtgtgcttttggtaaaactgaattgatttacttgg
gtcatgtgatttctcaggatggtgtagcagctgacccttctaaaactgaagctatgagaa
aatggcccactccatcgtcagtaacagaattgcggggatttttgggtctaactggatact
atagaaggtttgttaagaattatggagtaatcgccaagccacttactagactattgcagc
acaaggcttttgtgtggactacagaggctgaggcagcttttgttgctctaaaacaggcta
tgatgactactccagttctggctttaccacagtttcaggtgccctttgaagtggaaactg
atgcttgtgcagtgggtattggggcagtgctgatgcaaaaacataaacctgtggcttatc
taagcaaggctcttagtgcaaagaatcagctgttgtccatatatgagaaagaatttctag
cattactgttggctgtttccaagtggcgacaatatttacaacatgcagaattcatcatca
agactgaccataaggctcttagcttcttggaggatcaaacattgcattctgaatggcaaa
aaaaggctatggctaagcttatgggactccagttcagggtggtgtatcgaaaaggcaaag
agaatatagctgctgatgccttatctcgagtgggacatgctatggtaatgcaaactatca
tgcaggttcaacctctttggattcaggatgtactgaattcttatgttactgatgtccaag
ctcaagagttgttgggtcagttggccattcacagtcctgatgaacatgggttttctttac
atcagggtattataaggaagaatgggttgatttgggtggccaataattctgccctcaaaa
ccaaactcatttctgctatgcatgatagtgctatgggagggcactcaggaggccaagcca
cttatcacagactgaagagaatgttttggtggaagggacttaagggtgatgtcttggagt
atgtcagtcagtgtgacatttgtcagcatgctaagactgaaagaaagcattcctctggac
ttcttcagcctttacccattccacatggtgcttggcaggatttgacgatggatttcattg
agggattacctaagtctgaaggctatgatacaattttggtggtggtggatcgtttcacta
agggcttgttcggttattcccaatacacatggattggatgggattggaaaaaattgtgaa
gaagtttgagctgtttgggattcaaacccatccaatcccgctcaatccacatggattgag
agctaaccgaacaagccctaagtcggctcatttctttgcattgaaacatcctttttcagc
agctacagtggctcaagtatttctggacaacattgtgaaactgcatggtactcccaactc
tttggtttcggatagggacaaaatctttactagtcttttctggaagtcactgtttcaggc
tttgaataccaaactggctttatccacagcctatcatcctcagactgatggacagtctaa
aagggttaatcaatgtcttgaaatgtatttgcgttgtcctatccatgacaatcctaccaa
atggaagaaatggctggctctcgctgagttttagtacaactctgcatatcacactagttt
gggctgctctccgtttaaagccttatatggttatgatccagtcttagctgcagctcctca
tctgttaggagacactgatcaatctgttcaggatttgctccaagagaggctggcttattc
ggagttgttgaagactcgcttagctgctgctcagaatcgcatgaagcatcaagctgataa
gttcagactggatagggactttcaggtgggggatagtgtacttctgaaattgcaacccta
tgttcagagttcagtggtcaaccgagctcatcccaagattgcttttaaattctttggtcc
cttcaaagtgctacaacatgttggatcagttgcttataagctggatttaccttctacggc
tttggttcatccggtgtttcatgtgtctcagcttaaaccatttacgcccaagtatacacc
agttttttctgacatctctcagttggtcgacctgtctggccgggatgttcatcctgttcg
gttgctggatcgtcgtttagttcggcgaggtcacaagcctgtggtacaagttcaggtggc
ctggtcagagctaccagatgatgctactacttgtgaagatattgatgtgttgaagactcg
gtttccagaggctcttgattggggacaatcaattcatggcggcggggaag
>ltr-1_family-403#CLASSI/LTR/GYPSY
agcactaccattactacactgggtgatcaaatgtcaaaggaagcaagctgtcaggctcct
gcggacaaggaagatggtggaaagactacagaatcaaagaaacctgggccacgtaaaagt
gaacgggcccgacgggctaatgtaaggcttagtgggccagaatggcgctaagtatcttct
tgcttaccaagtatatgtaatgcgagtgtggagagagagggtaacaagaaaacaaacaaa
aacttgtatctgaagaaaactcacctctgctcttcctggcggctgtctctgttcttcccc
taccattctacccttctctacacatactctaacatctggtatcagattcgacgatctctg
ggtggcgctgtgctggattccccgccgatccaccattacttcacccgatttcaacagcga
cgaggtgccatggaccccaacaccaagctcatcctcgacgagatggagaagcgctttgct
gcgctggacctcaagtgggagcagcagtttaccgagttcgcccatcgtaaggaggaacgc
ctcggtggtgttgaggcagcgacgttctatctggaacagtggcgccccaaggtggattct
gcgatggaagatgtgaagctggaattgcgcaagctcggcaagcagttcgatcgggttgcg
ctcgagtcgtcgacgaccgaacctggtctcttggcgaagcctgacgtgggcggatcgcgt
ccttgcgccaacaagccgatcgacggcccttttgggcaccgcgacgatctgtgctaccgg
gatcagggtcctgggtcgtttacgacccttctccctggcccggtcaagggtacgcattat
accactcttcctgctgttcctgttcgttatcatgggcacttgtacgatgaatatttggct
cgccatcgctttgctgaatcgggatcgcgttccattggcaaattgcctcagttgtccttt
ccttcgttcgacggtgataatccacgcctttggatttcccgttgcgagaaatattttgat
atgtactcggtggagttggagtcctgggttaaggttgctactatgcacctatccccgcca
gtggcttgttggtttcagtctgttgagatgcagtatcagtatgtgagttggccattattt
tgtgaactattacatgggcgttatggccgtgaccaacatcaatcgctgttgcggttgttg
tttcgcattcgtcaggatggaacagttgcagagtatattgaaaaattttctacgttggta
gatcagttatcttcctatgaacgtgtctcagatccattgtattttgctacacgttttgtg
gaaggcttacgacctgatattcgtgctgttgtacttattcaaagacctgccgacctggat
actgcgtgttccttggctcttttgcaggaagaggtgtccgagccgctgaaacgatgggag
ttttcgaagtcggattatggtgctcggccaagttaccggggtgttcctgcggtttctgat
agggtggtgccgtcacatattcctgagatcaagtcggcaccagccttgcatcagtcggct
gatgataaattcaaggctcttcgggcgtatcggcgggcaaaaggattatgtgaccggtgc
gctgagaagtggtccaagggtcatacctgttccacaacagtccatctgcacgccatgcaa
gaggttctggagctcttttcagtcgaggacatacctgatggtgatctagctgctgaaatc
gttgaagagtccacttgtttggctctgtcatctgaagctctgaaagggggtatggtgaaa
cgtgctttacaattgtttggtgtgatgcagcacaataatattactattctagttgattct
ggcagcaccaattcatttattagtgaatagttggtgactaaattggataatactatcttg
gtgccggtccatattccagttaaggtggcagatgggactattatccagtgttcttcgctg
ttgtctcaagccacttggagtgtccagcaatgctctttcactcaggatttgaaggtgcta
cccttgtcgtcttacgacgtgattctaggcatggattggttggagcagtttagtccaatg
gaagtggattggaagtttaagtggttgtgataccttatcaaggaacagcagttttgttgc
aaggcacatctcagaacgtccctggtgacttattcatccatgttgctgtgttgcaagaat
ctgtacaggcttcccttcatcctgctgttgctgaactgctggatcagttttcagtgattt
tctcggtacctacttcattacctcctgttcgaaattgtgaccattctatacctcttgttc
ctggggcaagacctgtcagtatcaggccatataggtacccacctgctctaaaagatgaga
tcgagtcttaggtagctgaaatgctgaagtctggcatcattagacccagttactcggtgt
tttcttctcccgtcttattggtccggaaaaaagatggttcgttccgattttgtgttgatt
atcgctatctgaatgccttgacaattaagagcaagtttcctatacctatttttgagcaat
tagtggatgagttggcaggtgctagctggttctctacactggatctcctctctggttacc
atcaagtcaggttgaaggctggtgaggaatataaaactgctttccagacccaccatggac
atttcgagtttttggtgatggcttttgggttatctggagctcctggtacttttcaaggcg
ccatgaacactacactgtcaacattgctgcgcaagtgtgttatagtattctttgatgata
tccttgtttatagcaaaacgtttgaagaacatattgatcatttgcatcaagttttcagat
tgctccagtcggaccagtggtatgtcaaacgcagtaaatgcacttttgctgctcgttcca
tagtgtatcttggacatgtcattagtgcagctggagtcgctactgatccctccaaagtgg
aagctattcgcaattggccaagtccttctaatgtcaaggagttacgcagcttcttaggcc
ttgctggttattatcgccggtttgttaaacacttttccatcattgctaaacctctttctg
atctcttgaggaagggcgtcatgtatgtgtggacttctgttcatgagtcggcatttgcta
ctttgcagcattgtttgagcacagctccagttctatcccttcctgattttgctaaggtct
tttgtattgagactgacgcttgtcacacaggggtaggtgctgttctccttcaagaaggcc
atcctcttgcttttattagcaaacctttggggccgaaaacgcagggtctctcagcctatg
aaaaagagtatcttgctattctagtggcagtagaacaatggagatcctatcttttgcatg
gtgagtttatcatttacaccgatcagaaaagtttgattcatcttaatgaacagcgattga
acacaccatggcaacagaaggtttttaccaagttattgggtctgcagtacaagatcattt
ataagcagggcactgataacagagtggctgatgctctttccaggaaggctcatgacacaa
attcttgttgtgctctatctgtcgcaatgccacaatggtgtcagtctcttatggacggtt
atttacaggatgaggaaaccaaggttctgttgaccaaattggctgtcgacaattcagctg
ttccaaatttttccctccgggatggcattctgcgattcaaagggcgtgtgtgggttggcc
ataatgttcctttacaacaggctattctttctgccatgcataactcgcctgttggaggcc
attctggaattccggttacataccaacgtattaaacacctgtttgcctggcctgggctta
agaagagtgtccagcagtttgtgtcggtttgttctgtgtgtcttcaagccaaaccggaca
gatctccttatccagggcttctccaacctttgccagtacctgcaggagcttggcagacca
ttagccttgactttgtggaagggttacccatctctggcggtatgaactgtgttctcgtcg
tggtggacaagttttccaagtttagccatttcattcctctcaaacatcctttttcagcag
ctggggtcgccaaggtatttatgcaacatatatacaaattgcatggtatgccgaatgcta
ttatttctgacagagatagaattttcaccagtctcctctggaaatccttattttccttag
ctggtgtgtctcttaacatgagttcagcttatcatccacaatctgatggccaaactgaac
gtgttaaccaatgcttggagacatttttaaggtgctttgtgaatgcttgccctaacaaat
gggtggagtggatttatttggccgaattttggtacaattctagttggcattcagcattgg
gtttttcacccttccaagtattatatggttatgctccacgacactttggtgtggatgctt
cctctgtttctccagtgtcttctctgcaagactggattcaggaaaaagggctgatgactg
accttgtcaagcaacatttagcccgggctcagcgtcgtatgaaaacacaggctgacaaaa
aatgttctgagcgatcctttgaagtgggtgagatggtgtatttgaaactgcaaccgtatg
tccaatcttctcttgcaccgcgcgccaatcaaaagttggcgttccgtttctttggccctt
tccagattctatgcaaagttggcactgtggcttacaagctggctctaccttcctcatcgg
ctattcatcccgtatttcatgtctcacaattaaagcgggctgttccagcatccactcctc
ttgctcagctaccggtcagattggagggtcttcaagtgccagaaaggattcttcgccgtc
gactggattcagctggttctcttctgattttggtcaaatggtctggtatgcctacatcct
tggcgacatgggaagattatacagctcttcatcaggcatttctaggtgcgcctgcttggg
gtcaagcaggtttccttccaggggggaatgtcagcactaccattactacactgggtgatc
aaatgtcaaaggaagcaagctgtcaggctcctgcggacaaggaagatggtggaaagacta
cagaatcaaagaaacctgggccacgtaaaagtgaacgggcctgacgggctaatgtaaggc
ttagtgggccagaatggcgctaagtatcttcttgcttaccaagtatatgtaatgcgagtg
tggagagagagggtaacaagaaaacaaacaaaaacttgtatctgaagaaaactcacctct
gctcttcctggcggctgtctctgttcttcccctaccattctacccttctctacacatact
ctaaca
>ltr-1_family-411#CLASSI/LTR/COPIA
tggtatagagccagcactttttccggcgatccatggcggccattccctcctccacccctg
ctgccgccatcattccagccatccacattcatcatgcggtgaccattcgtctcaccaaaa
agaactatctcctatggcgagctcaattactgccttttctccgtagcatgaagctcatca
gttttgtcaatggctccacgccggcaccaccacaactcatccctgcctctacctctaccg
ataatgtcctcgttgccaatccagaatatgatcgctggtatgatcaagatcagcaagtcc
ttagcggactgatgtcctccatgaccgaggccattcttggcgatgttgtcacggccacat
cggcaaaggaggtttgggacgccctgcagcgccagtttgcatcctccacgagggcacacg
ttattcagcttcgcgtggatctcgccaccgccgccaagaatgatcaatctgctgctgaat
atttcagccggatcaagactattgcagctgaactagctgctgctgatgcgcttcttcgtg
atgatgaagttattgcatatctcttggctggtcttggcgctgactatgacccctttgtca
cgtccatgaccaccaagtcggaggctctgacattggatgatgttcaggctcatctcctcg
cctatgaagctcgccagattaggcaccacacggcggctcgtcttcaagtcgacgcatctg
ctcatatcgctggccgtggtggcccttttggtcgccggggctgtggcactggccgtggcc
gtgggcgcggccgcggccctccttcttctggccgaggtgttccttctactcgtcctcgcg
ttcgctgtcagatctgcgacaaagaaggccatagcgccattcgatgctggtaccggatgg
atgacgcatacaatgaagaaccaccctctgcagcagtagcggcgacaagctcctatcaac
ttgatccgagatggtataatgatactggtgctacggaccatattaccagtgatttggatc
gtctcaccatgcgtgagaagtataatggtggtgacacggtgcaagtgagcaacagacaag
gtttgcaaatcttgcacactggttattcttctcttaataccgatagtcgccctcttgcac
tcaataatgttcttcatgtgccacaaatttctaaacatttgttatctgttcataaactaa
ctcatgataataacgttttctttgaatttcatccttggtattatcttattaaggatcggg
caacacgtcagctactccttgaaggacggtgtgagtccgggctgtatcccatcaagcctt
cggatattgcttctcttcatcaagcctttgtgtcggtgcggccagatcagtggcatgcac
gttttggtcatccgtcatcacaagtcgttaggtctattttgcgtcttcatcatttacctt
attccaaagagtccagtttgtcatcggtttgtaatgcctgtcatttaggcaaaagtcatc
aacttccttacaatatttctattcatcatactactagacctcttgaaataatacattcag
atgtttggggccccgctccactctcagtgggtggctacaagtattacattagctttattg
atgatttcactaaattcacttggatttatcttatggttgatagaactgatgtgcaacgta
tttttcttcaatttcaagcacatgttgagcgtctccttgattccaaaataaaatgcatac
agtccgattggggtgaggagtatcaaaaacttcataacaaattttttacctcacttggta
ttgatcatcgtgtttcttgttcccacactcatcaacaaaatggatctgccgaaagaaaac
accatcatattgtagaaaccggcatcaccttgttagctcatgcgcacatgcccttaaagt
tttgggatgaagcgttcatgactgccacctttcttataaataggcttccttctcgggtta
ttgataatttgacccccccttgaacggctatttaaaactcctccaaattattccttgttt
cgagtttttggttgtgcttgctggcctcatcttcgaccgtataataagcacaaactagaa
tttcattctaaaccttgtgtttttatcgggtatagttctcatcataaagggtacaagtgt
cttgatctagaaactggtcgcgtctatatttcacgagatgttatttttgatgaggctgtg
ttccccttttcaaaatcttcatccaactttggccagcatgagggtgctaccggtactaac
gagaatactaatcagttgcttgatttgttgcctcctaagtttttgcatgcatcaccgagt
gccatagaccacctgtcacctgcgcctgacaattccttcccgggggacaacgcgtctgcg
ccaattactgctacaccggattctgcgctagggccctccacagcacctgccatctgcgat
ggcagcattttgcctccggttttctcgccagatttattctctccggcgtctactgattct
gatcaagtttttattataccggctgctgaaattgcatcagctcctgctgaagatctggct
gctgctcctacacactcatatgctactcgcctaaagaataacattcggcaacccaagcaa
cgaacagatggcacggtcaattattctgtttctcgggtctcttcatttgagccatcctca
catattgatgcaatgaaaaatcctctctggctcactgctatgaagactgagtttgatgct
ctcattttaaacaagacatggcgtcttattcctccacgagatgatcttaatatcattgat
tccaagtgggttttcaaattgaagcacaaagctgatgggtccattgatcgctacaaagct
cgtcttgttgcaaagggttttaagcaacaatatggtgttgattacgatgataccttcaat
ccggtaatcaagcccactactattcgactattattatccttggctgtcacaaataattgg
tcgcttcgtcaaatagatattcaaaatgcttttcttcatggcatacttgaagaagatgtc
tatatgaaacaacctccagggtttgaagattccagtcatcctgaatatatatgcaagctt
gaccaggcactgtatggtcttaagcaggctccccgagcatggtttgctcgcttgagtagc
acactaattgaattgggttttcaagtctcaaaagatgatgtctctctatttattttcaac
caaggtgccactcagatttacatattgttctatgttgatgacattattatattgagctcc
tcttcacaagccactaataagcttcttgagcagctgtcacgtgtttttgctgtcaaagac
ttgggtgcacttaattattttcttggcattgaggttcatcatacttcctctggacttctg
ttaactcaacgcaaatatatacaagatctcttaacacgtaccaacatggagaactccaag
gctgctcctacatcgatgttaccagctgagaagatctctctacatgatggcacaacactt
tctcctgaagatacaactcggtacaggagtgttgttggcacacttcagtacttatctttt
acaagaccggacatctccttctctgtaaactgggtttgtcaatttttgtcggcgcccaca
acatcaaattgggctaccgtcaaacggattcttcgttatctaaacggtacacttgattat
ggcctggctatcaccaagacacacactctgttgcttcgggccttctctgatgctgactgg
gccggcaatccagatgatcgccgaagtacaggaggtttcactatcttttttggtaacaat
ctcatatcctggggatctcgcaaacattcaactgtgtctcgatctagtactgaagcggaa
tacaaggaagtcgctaatgcaacgatataaattatttggcttcaagtattacttcgggaa
cttggtgttgttcttcctcgaccaccagttctgtggtgtgacaataccggtgctacatat
cttactgccaacccaatatttcatcgaagaatgaagcatgtcgaagtcgactaccatttc
gtccgagaacgtgttgcttccggccaattggatgttcgactaatctcctctaaggaccag
cttgctgatataatgactaaggctctaccaggacctgctttttgccatatttgtagcaat
ctgaacttgatttcatcccgtacagattgagggagg
>ltr-1_family-43_s_1#CLASSI/LTR/GYPSY
tgttggggcgaaggcaaagacgccacccttcgctcgaggccttcgctgcagtcgctggtc
cgacagagacaaaacgggcagggacacccttcgctcgattcggcaccagacgaaggcctg
cgacgacgtcatcccacgtgcggcctcgtccagctcgaggcccacgtgtgatccggccca
ttgtaacgggccctgcgtggccgccgctgtgttacgggcctaatttgtaaaggcatccct
gtaattacagtctgtaaccctgctttatgggaatattctggggataacctaggtgtctga
gggcacatgcgtccttaacacaaggcgctgggcactcagatacctataaatacccccgca
cagtgcccgtgagaggctagattaacagagctattgccccctgcacgtaaccctgttgtc
accactgttcacccttgttggcctccttgcgctgagagcaagttccaacatttggcgccc
accgttcgtgctacgacaaaaccacccgcgatggcacccaagagagctaacccgaaggct
gacgaggctgcgaaggcagcactgctggccgcaagaaagggcaaggccctcgccctcacc
caatccacccaccaagagcccactgaagacaatgttccccgcacctgcgaagacgacacc
ttccgcacctgcggcccgaaggacaatcgcagccgcccccaggcttcgccccactggagg
gcgcggacctcaccgaggacggtgaggtcctcggcgtctcaacagaagaacagctacagc
tgcgcgccctgcgcctcaagaaccgcaatctccagaggcagaaagagatactggaggcca
agcgccagcgtgtgtccgcactagccaaagtgcggcaaatgatacgcgacgaggagcaga
aggcccaagacctcgagcgcgagatcgcgctgatgcagcgcgaaggccacctcggcctgc
agcaagagccacccctccagcagcgcgcacaaccggaagacacgcgcgaaggccacctcg
gcctgcagcatgggccacccctgcaacaccgggcgcagccggagaacccgcgtttccccc
agcgtgactacaccttccagcacggcgcgccattccaaggggtcaactacctcgacgagc
gaagtcccctggcgccacacctgcaagtgacgccttggccagctaacttccgagcaggga
cctatcccaagtacaacggcagcaccgacccggcgcaatacataatgagttatcaggtcg
ccgttgcatccgccggaggggacgacgccacaatggcgaagtctttcatcatcgccctag
agggcccagcactcacctggttcaccagattgcctccgctgtccattgattctggagaag
tctcagggacaagttcctgctcaacttccaagggtaccgcccagacaccgacgccttggc
cgagctctcgctttgcaagcagctggaaaaggagactctgcgggagtattaccgcaaatt
cttaacactcaagtcacagctgccctcgtcgatgatcagatcgctatccactacgccatc
agtggccttcgggccggcgtcctctacagccactgtatcagagatccacccaagaacctc
caggagctatatcagctctttgaaaaatatgccaaatccgaagagctccaccagcgcaag
gttgagtcacagcggaagcccaaagatgccccgcagtccagccgcacgtggacgaggact
ccgcagccagactccggtcgagacggccgcagtcagcagcaagtgcacaacatcgccaac
cagcagcccgctgctgacccccctcgtcgccaggaatatcccccccagggccgcggaaat
ggaactcgtggcaggggccgagggcgcgcgcagccgccgcgccgattctactgccttttc
cacggcgaagactgcgcccaccaaaccaaagactgccccgaaacgaaggccaccagagac
agaatggcgcgggcgcagccagccgacaatcccagaattgtcgcgcataattaccagcca
ccccctccaccatatatccacgctcccgccccgcatccaccgcaccacgcttaccaacac
catcaggaagtacaaatcgtacctcctccacccccaccaccacaccagcaacatcaaaac
atcccccatgccccaaagcaggaagacttcgccgatcaaccatatcgcggagtcattcac
atgataacaggggggtccagcactgacttcgacaccaagcggcagaagcgggaccactac
cgcagcatcaaccatgtcgccgtcactggcccagtcgtgcagacgaagtggtcccacata
ccgctaaccttcgacgcacgagacgtcgacctgcgcagcgccccccacatcgacgctatg
gtcatcaattgcagcgtggcaggctgggacttacacaaagtcctagtcgacaacggcagt
caggcggacatcatcttcctccacgccttcgaccgcatgggtataagccacagcctgctc
aagccttcggacaacccgttgtatggcttcggcggcaagggcacctttcccgttggcaaa
atagagttgcccctctccttcggtgtagcacccaatgcccgaagtgagcaagtaaccttc
gacattgtcgacatggtatatccatacaacgccatcatgggccggggctccatcaataag
ttcgaagctgccatccacggactgtacctatgtatgaagataccaggtccgctaggcgcc
attacggtctacggcaaccagcagacggcgcgcaacatagagcgggacttcgtgcccggt
cagagaaacgtgcactgtctcacgacccagcgcgaggtccctgcgcccgccagcccaacc
gataagcagcacgacaaggcacagttgcagagccaagacgggaccaagactgtccccctc
gatcaggccacgcccaagcagacagtcactatcagcgaagacctcacctcacatgaagaa
gagaaacttctctgctgcctggccaagaataaagatgtcttcgcctggtccgccctcgac
ctggtcggagtcagccgatccataattgagcacagcttgggaattgacccttcggtgcga
ccaaaaaagcagaggcttcgcaaaatgtccgacgaaaagacagaggccgccaaggcggag
gtgcaccgcctcctggaggctaaattcatcgagccagtggcttaccccacgtggctctcc
aatgttgtaatggtgcagaaaaaaagcgggaaatggcgaatgtgcatagacttcaccagt
ctcaataaggcctgcccaaaggacaatttcccgttgccgcggatcgacaaaatagtcgat
agcgcggccggatgcgaggtcatgtcactcctcgactgcttctccggctatcaccagata
tacatgaaggaggaagacaaggctagcaccagctttataacacccttcggcacttattgc
ttcatcagaatgccggagggactcaagaatgccgggtccaccttctccagactcaccaaa
acagtgctcgaagggcaggttggcagaaatatatttacatatgtggacgacatcgtcgtc
gccagcaagaataaggaggaccatctcgccgacctcgccgagacattcgcgaacatgcga
gatgcacgactccgcctaaacccggaaaagtgcgtcttcggtgttcgccagggcaagata
ttgggctacctggtgtcacaccgcggcatcgaggccaacccaaccaagatccaggccatc
gtcgacatgtcgcctccgcagtccgccagggacgtccagcgcctgacaggcagattggcc
gctctcaacagattcatctccaggtccgccgagcgaagtctccccttcctcaaaacactc
cgcggtgcaaaagacttcgcctggggaccggagcaagcagcggccttcgcctcactaaaa
cagtacctgtcggagctggccatcctcacaagccccgactcctcgctccccctattgctc
tatgtcgcggcttcgccgcacgcggtcagcgcggcactagtgcaggagcagacagttgag
ggcgcggtcagacagtgccctgtttactatgtctccgaagtcctgacaccgtccaaatgc
aacatgacagagctggagaagattgcctacgcagttgttatgtcttcgcgcaaactgcgc
cattactttgaagcattcaaggtccgagtcacctcagacaggggactcggcgaactattc
agaaacccggaggcatcggtgaggattgccaagtgggcagccgaactctccggctaccac
atcagcttcgagcccaggacagccatcaagtcacaagtcctggcagacttcgtcgtcgac
tggactgggccaataacacagccggacccgtccacagagaaggtttggacatccattgcg
acggcgcatggtgccatgcgggggcaggcgtcgctgcagtcgtcacctcaccagccggag
tcaaacacagatatgcagcacgcctcagcttcgctctggaatccgacagatgcacaaaca
atatagcagagtatgaagcagtcatcctcggcctccgcaagctaagggccctcggagtca
ccacatgtatcatcaaaacagactccaagatagttgccggccaggtcgagaaagactatg
cagcaaaagaccccgcgctcatgcaatacctcgcggccatccgaagtctcgagagacaat
tcaagggattcaccttgcagcatgtggatagggccaagaacgaggaggccgatgcattgg
ccaaggccgccgccaggggcgagcccctgccctccgacgtgttctttcacaccatcggca
cgccagccgtccggagccccgaagggctccaaataactaatgatagcgagggccaccgca
tagtcaacctaatcatgaccgaagactggcgggcaccaataaccctgttcctacaggggt
actatcatccaaccgacgtcagtgaggccaagcgcctcagacatcgaagccgggacttcg
cactgattgagggccaactctacaagaaaggggtcagtcagccaatgcttaaatgcgtca
ccgaaaccgaaggcatgcagatcctacgcgaagtccacagtggcacgtgcggctcgcacg
cagggccaagggccctagctgccaaggtgatccgccaagggttttactggcccgcaatga
tctgcgccgcaaatcgggtcacaaggtcctgcgaagcctgccagaagttttctcctcggt
caggcagcccctcgcaatatacaaagctgatcgcccatacatggcctctccagcgctggg
gcctggacatcgtcgggcccctgcccaccgctcaggggaaccttaagttcgccttcgtag
ccgtcgaatacttcaccaaatggatcgaagcgagggctgtttccacaataacatcaaaga
ctgcccaaaaattcttctggcaaaacattgtttgccgcttcggagtaccgtccgagctaa
cagttgacaacggcaagcagtttgacagccaagatttcaaggatttttgtttctccatcg
gcaccaagcttgccttcgcttcagtctatcatccgcagtccaacggggtcgtggagcgcg
ccaatgggaaaatcttcacagctgtcaagaagatgctcctcgatgaaaaaaaaggcagat
ggaccgatttgttaccggaggcagtctgggcgctaaacacaactgagtgcagggcgaccg
ggttcactcctttccgccttctatacggatcggaggccatgaccccgcaagaaataaagc
atgggtccccgcgaacagttccgtcagccgtccccgacgtggacgagccaacttcaaaag
atctcattgacggagaccgggtcttcgccctacaggccctaaacaaataccaagcccaga
ccaaagcatggcgcgaccacgcagtcatcccgagggagttcagcgaaggggacctcgtac
tcgtccgaacagctcggacggagtccaagggcaagctggagcccaagtgggagggcccct
tcatagtcaagacaaaagcttcccccagcgcttacaggctcacaacgccaaacggcgagg
acctggagcactcctggaacatcgacaacctccgcaaattttttgtttgactcatcaggg
ctgatttcgcccttgtaattcgccaaaaacaatcttgtaccggcccgcactcttttcctc
ccggggggtgaggtttttaacgaggcggagccatgtaatatatgtgtgaaaaatcccccg
caaaaacatgcgtcgaaaaaagaccgcgacgacggtcttcgacattcgaccaattcgaag
tcaccgcgaggctaagcgctagccaccctcgcgtgcgacaaatccgcgcagaagtcgcct
aagggtgcagccggactagcacaacaagtgcgaaaaaaaccgaagtctatcgcgaagact
atccgcgcagaagtcgcctaagggtgcagccggactagcacaacaagtgcgaaaaaccga
agtctatcgcgaagactatccgcgcagaagtcgcctaagggtgcagccggacttagcaca
acaagtgcgaaaaaccgaagtctatcgcgaagactatccgcgcagaagtcgcctaagggt
gcagccggactagcacaacaagtgcgaaaaaaccgaagtctatcgcgaagactatccgcg
cagaagtcgcctaagggtgcagccggactagcacaacaagtgcgaaaaaccgaagtctat
cgcgaagactatccgcgcagaagtcgcctaagggtgcagccggactagcacaacaagtgc
gaaaaaaccgaagtctaccgcgaagactatccgcgcagaagccgcctaagggcgcagccg
gactagtacaacaaaagcagaaacgacagcacaaacgtccgcgcaagaccgactataatc
acaccagcacagcataaccaaacacaccagacaaagtacacaacgccttcgcaggcacag
gcaagcgagggcacacaacttcatctacaagcctttacacatatacaagcgagggcacca
cactctacatcggctcaaccttaggaataattcccatctccctataattaaataacatta
tcctaagctcctcacccgcaaaaagacttcgcagttccccttcccctgtactcgcggcgg
ccggcaaagacaacagttcctgccgaccagccctactcacacgaagccgagccccttcct
ccgcactaaccctacgcttcgcaaccgcccttcgtcgtcggcgcccggtgctaggaccgg
cacatctggcgtccgcgcgtgggcgaagcc
>ltr-1_family-43_s_2#CLASSI/LTR/GYPSY
cttcgccctacaggccctaaacaaataccaagcccagaccaaagcatggcgcgacccgca
gtcatcccgagggagttcagcgagggggacctcgtactcgtccgaacagctcggacggag
tccaagggcaagctggagcccaagtgggagggccccttcatagtcaagacaaaagcttcc
cccagcgcttacaggctcacaacgccaaatggcgaggacctggagcactcctggaacatc
gacaaccttcgcaaattttttgtttgaccattagggctgatttcgcccttgtaattcgcc
gcaaacaatcttgtaccggcccgcactcttttcctcccggggggtgaggtttttaacgag
gcggagccatgtaatatatgtgagaaaaatcccccgcaaaaacatgtgtcgaaaaaagac
cgcgacaacggtcttcggcattcgaccaattcgaagtcaccgcgaggctaagcgctagcc
accctcgcgtgcgacaaatccgcgcagaagtcgcctaagggtgcagccggactagcacaa
caagtgcgaaaaacagtctatcgcgaagactatccgcgcagaagtcgcctaagggtgcag
ccggactagcacaacaagtgcgaaaaaaccgaagtctatcgcgaagactatccgcgcaga
agtcgcctaagggtgcagccggactagcacaacaagtgcgaaaaaatccgaagtctatcg
cgaagactatccgcgcagaagtcgcctaagggtgcagccggactagcacaacaagtgcga
aaaaaccgaagtctatcgcgaagactatccgcgcagaagtcgcctaagggtgcagccgga
ctagcacaacaagtgcgaaaaatccgaagtctatcgcgaagactatccgcgcagaagtcg
cctaagggtgcagccggactagcacaacaagtgcgaaaaaatccgaagtctatcgcgaag
actatccgcgcagaagtcgcctaagggtgcagccggactagcacaacaagtgcgaaaaaa
ccgaagtctatcgcgaagactatccgcgcagaagtcgcctaagggtgcagccggactagc
acaacaagtgcgaaaaaatccgaagtctatcgcgaagactccgcgcagaagccgcctaag
ggcgcagccgaactagtacaacaaaagcagaaacgacagcatcaaacctccgcgctaaga
ccgactataatcacaccagcacagcataaccaacataccagacaaagtacacaacgccct
cgcaggcacaggcacgcgagggcacacaacttcatcttacaagcctttacacatatacaa
gcgagggcaccacactctacatcggctcaaccttaggaataattcccatctctctataat
taaataacattatcctaagctcctcacccgcaaaaagacttcgcagttccccttcccctg
tactcgcggcggccggcaaagacaacagttcctgccgaccagccctactcacgcgaagcc
gagccccttcctccgcactaaccctacgctttgcaaccgcccttcgtcgtcggcgcccgg
tgctaggacctggcacgtctggcgcgtccgcggcgtgtggcgaagcctccgccgcagcca
cgtccaaggccgcaaaataatccaagtcctcctccgacgactcctcagtccactcaaccg
agctcccagagtcagtaaaatcaaaaaactcagatacagacccaccatattcatttccac
cttccgcggtcgaagccgccaaaaactcagtagtagcggttgcgtgcgcaggcccaaaat
cttgaacctgcgcagcaaccaaaattcagtacaacatccaaaaattccccaaccctaaac
acccactacgccacctgcgaaggccctgccgctgcgggagcctccgccgttggctccgcc
ggcctccgccgttgtttccgccgccaccgccgcgggatcttcagcactcggcacagcagc
tgcgggggcatcaggcgcgccttcggccacctttgggggcaggtcttcgccggccgcagc
agatgcgggggcacccggtgcgtcttccgcggtctccggggttggctccagggcgacccc
agtcacggcctccgcaggggtcggctccgggtcaggcagcgcgctgttcagcgccccgaa
gtcgtccacccgctcgccgcgctccgcctaagacaaaacacacaaaaattcagcaaacac
acgcacagcccgcatccagcaaacgccaaacaaacgacaacgttacctgagccctcgcag
cctcggcccgctccctgaccacctcacgaccgtacggaccccacatccggtcatagaggg
ccccggcggattccttcaccacggggtcttcgaccttatagatatctcgctcaaaatctt
catccgcctggtcgaaggcctcgaagtgccggcacccttcgcgggagagcgcgttcatcg
ccccctcgcaggtgaccagggaggcgtacgacatcaacccccccacgacagtggggagtt
cctgcagctcctcctgcacccattccagacagcgaagcccgggctctcggtccggcacct
cgaagtcaccggtccgcgcacccagctcacgatatgtatccataagctgcgtgcgcgtcc
gttcggcctccgcacgcatcgcggcctcggccccctccgcgcggctctccagggcggtga
gccgctcctgcagctgttcggcgagctccttggcaagattgccctccgcccgcgccagct
tggcctccgcctgcgcagcctgctccttggcgatggcctcgttggcctccctcctctccc
ccgccagctggcgccggaggtcagccttctccttctccagggcggccaccttgtccgcca
gcttgcggcacttgctgtcggaggccgacttctcacggacagcgtcagcatgttgcgtcc
gaagtctctcgacttcggcagacacagctgccgtgagggcccccgacgcagtacggctgg
cgaagtcagccacctgcagaacacacgtaaggccgttgcccaaaaaaaaaaggggggaga
gagtatagctcagcggacctgactcagcgcctccgtcgcctgactcagcgcctccgtcct
cccttcagccggcgggtcgccgcgcccgcctcgtccctgaccaccgcgagggccgacacc
tcgcctccggcgccaagggcctcgcccctcgccttcggcgctatggcagccgtcgcgatc
gccgcgccaggcgcaactatagcaagctggccctcgtccgaccctgcaacgcatcaacga
attaaaaaaaaattataatattatagccacgacttaccaccaagatagtcgtccacatta
atatcggtgccgaagtcggcaacgcgtttgcccgacgacggcaacgctcgggccgccttc
gcagcctccgccactccgctggccggcggcaccaccttcgtcggcttggagcctccggcg
cccgccgttgcctccggcgccttgctaggtgcagaggcgcccgccttcgccgccagcggc
ggcttgcctccgccggaggccgcagccttcgcagccccccgctgcctcttcggcctagct
tcatgaagcctgacagtcgcctggcgtttttgcgccgccccttggcgatccttgtccatc
actgcccacacaacagcaccgatatttcgcccgtaaggaaaaactctccactgacgaacc
atacgagatgtaaaacagtcctcctcagccgcgcaggggataggaacatttctaggccag
caacccccggtaaccctcagcatccgagccgaagactcccggagctcgggcgaagacatc
ctttcccccggggccgcacacgtcctcattaactctctagcaaaactatcagacacccca
agtcctcccatcgcagtacctaattttctctttttcgaggagggggcggccgccggcgca
gggtcgtctccagtctccaccgccggtttcttcccacggcggtccgcttcgtcttgacca
ggatagccgtcgtacggcagttgatttaattcgaagaccctgttcaaacggtcatttgac
ccgcggatatcaaagctgcgctggccttccgtcctcggcacgtaacgccccacgagccgc
accgccaagtcctccgcatcacgcacaaaggcggccgggtcacggtttcgcaaattcagt
gcgaaggcaggacttcgcaccacccttcctccgtgaaaaggcatctggcgagggcacact
tcgcccaacgcccagccgtgcgccaagggccagaccccgtacgccacgaactcttcaact
aaatcacgcccactgctctgaccggcggcgcaccgaagggccccttcgtctgcatcctct
tctgccacttcaaagggcggatacgcagagtaataatgagagcacatctcggacacgggg
agtccctcatggccttcgacagtaccctcagcaacgtaaaaccaaaattcattccaattg
ccccacttgttgcgggcgcacggaaccaactccactactggcattgtggtcttgccggtc
ttcggcgtgaatgtgcatgacccgaactgggcaactccgtccccaaccatcctcttctgc
caatgcaaacaataattcttcgcaaaaacttcaaccgacggctgtccgccgtacgaagtc
gtcgcccagacatacttcgccagcgccaccatggcattcggtgtcagctgatgtatttga
acgttgaatctacgcaggacttcgccaacaaaccggtgcgcaggcaagcggagaccggcg
gcgaagaacgcctcgaaaacaaccaactcgccctccggctcggggacttcctccgtcccc
ggagcacgagcaactccgccgccaaagtagcccaaccgctgcatatcttcaacgcgggct
gacgtcatccgtgacacaccaaaatcaacagagtcgccggcgcgcaactcctccaccatc
aagctactcaacgtctcctcagacgaggcggcggccggcggcgtggcggcggcggaagaa
gaagaggacggcattgctacgtaccgtcggcggcggcgggcggtctgcttcactcgagcc
agatctccggcgagcaaaaggagcagcggaggaagaggagcagcaagacggcgggcggct
agggttttcacggagcgcggaaggcaaagttcaaaaagcgccgacccccgccccctttta
taggcagggcgcggctcttcgggaaacccgcaatccgacagggcgcgacgcttcgggaaa
cccgcaatccaacagtacgccgtccatcaacggtcacatcaaaaacccccgcggaaccac
ttcgagcgagggcagcgtctccgccatctagcgacgtcttcggcaccaggtgactttgtc
gaactggtccctcggagggcaaatgttggggcgaaggcaaagacgccacccttcgctcga
ggccttcgctgcagccgctggtctgacagagacaaagcgggcagggacacccttcgcttg
attcggcaccagacgaaggcctgcggcgacgtctcccacagcgcggcctcgtccagctcg
aggcccacgtgtgatctggcccattgtaacgggccccgcgtggccgcctctgtgttacgg
gcctaatttgtaaaggcatcttgtaattacagcttgtaaccctgctttatgggaatattc
tggggataaactaggtgtctgagggcacatgcgtccttaacacaaggcgctgggcactca
gatacctataaatacccccgcacagtgcccgtgagaggctagattaacagagctattgcc
cccgtgcacgtaaccctgttgtcaccactgttcacccttgttggcctccttgctgctgag
agcaagttccaac
>ltr-1_family-422_s_1#CLASSI/LTR/GYPSY
caagggcctgggcgtctagagcagggggccctcggctacgaaggtcgtagccgcggttcg
tcgtcttctccggcgtggttatcccccacagccgtaggcttagttggtagagagagaggt
ggagaagagataacttgtttgctgcctttattcctgtctccctgtgccgcatatatagcc
atcggcctgctgttattttaggcaagcctaaacatggtaacactaatcaatcactaatca
atcactcctttccttccctctactttccattcttctactaatcaatcactcatcaatctc
tcctttccttccctctactttccatacttctattttcctttctagccactgctttccata
tgctcctgctgatctcccagatctgcgcgccctgcgcgctcctgtgcgcggcgcctgtca
cgggcgcgacgctgcctggcgtacgagcgcccgtacatgacatctctcccctcgtcgaag
gccagctcgtcctcgagctggaaggctgggaatcgggcgcggaagtcgtcgaactcctcc
caggtggctgatgaagctggttcgccgctccagtgaacgaggacttgccgcacgccacgc
gacaagcgagcccccgctattcttgcaggctcaggcactaccgcaccattgagaagaggc
ggcagaggcggcggtgtggtgggtggggagcccacgtacttccggagcacgccgacatga
aacacgtcgtgcaggcgcgcgccgggcggcaattctagccgaacagccacgtcattgatg
atctcggtgacgcggtagggtcccacgtagcgaggcttgagcttcccagtgatggttcgc
ggcagggacgccgccacacgttggcgaaggcgaaggaatgcccagtccccaacctcatat
gtgacctcccggtggtgcttatcatactgcagcttttggaccgcctgagcctgctcgaga
cggaagcggacgtcagccagaaaggcttcccgcgcttccatttcttgtgccaccgccgcc
acccttgtgtcgccgggctcgtaggagcggatggagggcggatcacggccgtagaccacc
cggaacggggtgtcgcggagggacgactggtaggccgtgttgtagacgtactccgcccag
gggagccagcgaagccactggcgagggcgatcgcccgtgaggcagcgtaggtacatgacg
atgacgcggttggccgcctccgtctggccatccgtctgcgggtggaacgctgatgacatg
aggagcttggtgcccatgaggcgcatcagctcgctccagaacgacgaggtgaacagcggg
tcgcggtcggagacgatggattgcggtatcccgtggagacggacgatgtcggtgaagaaa
gcctgtgccacagactccgccgtgtacgggtgcgctagggggatgaaatggcagtatttg
ctgaagcggtcgacgacggagaggatgaccgtcttgccgtgcacccggggtagcgcttca
acgaagtccatcgcaatgtccgcccagaccgccgagggcactggcagcggctgcagcaag
ccagctggatgtagatgttccgacttgaaccgctggcacgtcgtacacgcccgcacgaag
tcctgtaccaggcgtcgcatgttggggaagtggaagtcccggcgcaggcggtgcagggtg
cggtggacgccctcatgcccatcgtcatgcacggcggccacaatctcctgcagcaggggc
gacgtcggtggaatgtacaggcgcccatcgtaggtgaccatgccgtcagccaccgcccac
ggtgcatcgcgggtgccagcgccgactccttcatggatggctgttagagccgggtccatg
gcctgggcctgacgaaggcgcgcgatgaagtcgaagcggggcgcggagatcgccagcagc
acgctctcctccgtgtcgcggcgggatagagcatccgcaacgacgttcgtggcgcccgac
ctgtactccacagtgaaagtaaagcccaacagcttcccgacccagtggtgttgcgggatt
gtggagaggcgctggtcgaggaggtatttgaggctatagtggtctgtcttgacgacgaag
caccgcccccagaggtacggccgccagtgccggaccgcctggactaggccgatgagctcg
cgctcgtaggctgccaacgcctggtgacgaggagcgatgggacggctgaagaatgccacc
ggatgtccctcttgggtgagcacggcgccaaacccgtgtgacgacgcatcacactcaacc
acgaaggtctttgtgaagtcaggcatggtgaggaccggtgccgaggtgacggcggccttg
agggcgccgaaagccgccgctgccttgtcatcccaggtgaagccgtctttcttgaggagg
gccgtgagcggtgcggcgaccgtgccgtagttgggcacaaacttgcggtagtagcccgcc
aggccaagaaacccgcgcaccgcccgagccgagcgcggcaccggccagtcgaagatggcc
tgcacctttgtcgggtccatggctacgcccgccgccgagatcacatgaccaaggtaggcg
acggacggggctccgaaggcgcatttggagcgcttgacgaagagttggtggcgttgtagt
tcctcgaggaccatcctgaggtggtgcaggtgctcctcccaattcttgctatatatcagg
atatcatcaaagaaaacaaggacaaaccggcgcaggaagggacggagcacatcgttcatg
agggcttggaatgttgccggtgcgttgcaaagcccgaacgccatcaccaggaactcgtac
aggccgtcgtgggtacgaaatgtcgttttgtgcacgtcttccggcctcatgcgcacctgg
tggtacccggaacgcaggtccagcttggagaagaaccgggcaccatgaagctcgtccagc
agctcgtcgaccaccgggatcgggaaggcgtccttgatggtgaccgcgtttagcgcgcgg
tagtcgacgcagaaccgccacgacccgtcgggcttcttcacgaggaggaccggcgacgag
aatggtgaatcgctgcgacgaacaatcccctgctcgatcatggcggcgcactggcgttcc
aactcgtctttgtgtgccgccgggtaccggtaaggccggactgccaccggctgcgcgccc
tgcttgaggatgatgcggtggtcatgggcgcgcaacgggggcagaccggccggctctgcg
aagacgggcgcgaaggtgtccaggagagccgcgagcagaggctcggccgcggtggtggcg
cccagcaccggcgtcgaggacgtgggcacgccgttccagcagactgtgcggtcgtggtgc
tggaacgacatgcgcctgcatgcgagatcccacacgatgggccccagcgcgcccaaccag
cgagtgccgaggacgacatcgtacccggccaacggcatgacgaagagatcggccgggaac
gcgtcgccgccgacggtgaggggcgcgttgcggatgacgcccacgcaagtgatgcgctcg
ccgttggccaccatggccgaaaggcgcgggcgctgttgctggggaaggccggaacgccgc
gccgctgcctcggatatgaaattgtgcgtgctgcccgagtcgaggagggcgacgagcggg
gtggctcctaacatgacggcgacctgcatggtgtcggccacgggacagcctgagacggcc
tgcaacgagaagcacggcgcctcagcgtcggggccgtcgggttggtcggtgtcgtcttcg
tccatgatctcgacgccgtcgacgaagaagatgcgcttgcagaacctgttgtgacccctg
gaatacttgtcattgcaattgaaacataatccgaggcgacggcgttcggccatctcctca
gtgctgagccttctgccctcgccacggcccggagccgcgcccgccggtggtgccgggagc
gccaaagggacgtggggcgtcggaagcgccataggcgccggtttcggcggcggaggcagg
atgccgcgtgcggctggcctgatatgggccggcgttggggccctgtcgagttccatcagc
tccacttgccgcgcgaggctcatagccgccgcgagcgactgggggttgtggatgcgcacc
gcatggctgagcggtggcaacagcccgcccgtgaagagttgcacgcgctggcgttcctcc
agtggtccggcgcgcggtagtagctcctggaagcggttctggtactcctccacggtgcct
gtacgcctacactcagcgagttcgaacagcggcgccgagcgtaggggaggcccgaagcgc
aactggaggatgtccttgaagcggtgccagcgcggagtcccctcatccgtctgtagctgg
aggtaccacgactgggccacgccctcgaggtggtaagaggccatccaaaccttctcctcc
tccatgatccgctgctgatgaaagtaggactcacagcggttgacgaagagcatggggtcc
gacttgccgtcaaaacgcgggaagtcgattttttggaaccttggtggtcgatcgatgtgg
tgctggccgtcgtggccgccgctgccggacggcgaggaggagggcgccttgtccttcttc
aatgactcgacgtcattttggaggacagatatcgtgcccacgagcttctcgattatcgta
gccaaatcgtcgatggttttggtggtcataatggaggagggcgacggcggtgatggtgga
gggctgggtggtggttgggtgacgtcgagggactgatcggaggtgtgggatcgagaggac
gaagatcgcctgactcgtgataccaggttgtcaagggcctgggcgtctagagcagggggc
cctcggctacgaaggtcgtagccgcggttcgtcgtcttctccggcgtggttatcccccac
agccgtaggcttagttggtagagagagaggtggagaagagataacttgtttgctgccttt
attcctgtctccctgtgccgcatatatagccatcggcctgctgttattttaggcaagcct
aaacatggtaacactaatcaatcactaatcaatcactaatcaatcactcctttccttccc
tctactttccattcttctactaatcaatcactcatcaatctctcctttccttccctctac
tttccatacttctattttcctttctagccactgctttccatatgctcctgctgatctccc
agatctgcgcgccctgcgcgctcctgtgcgcggcgcctgtcacgggcgcgacgctgcctg
gcgtacgagcgcccgtacatgac
>ltr-1_family-422_s_2#CLASSI/LTR/GYPSY
tgtcaagggcgtcgagcccctgggtggccggaccgcggctacgcagctcgtagccgtcgg
ccgtcttctccggtgaggttattcccctcaaccgtaggcttaacagagagggagagattt
gggatataattcctgcttgccttattaaaagaaccgcctgcttacaggtatatatagcca
ggccagccaaaccaactcctatttcttctctatacttatcttcctaaacagcttcttaac
tctaggcacacgcatggaacttatccctatttgctagcagcggccagctctgatctgttg
ctggccgtgagcttatcgctccttaattctaaacaaacctccaattttctagctactagc
aactgcagctattcctgcgccctgatctgctgctggccgacgtatcaatttcccgatctt
atccattggaacctgcggctgttgcctcttgggcgtgttcagcgcgctcacgcgcacgcc
gtatgtcacgggtacgccgttgcctgacgtaggggcggccgtacatgacatctctcccct
cctcgaagaccagctcgtcctcgagctggaacgctggatgccgggtgcggaagtcgtcga
cgtcctcccaagtcgcagactcggccggctcgccgtgccactgaacaagcacctggcgga
caccgcgtgccaggcgagcccgcaccacccgggctggttccggcaccaccgcaccatcga
tggtcggaggcagggcgggtggcgacgatggtggcgctcccacaaacttttttagcacgc
caatgtggaacacatcatgaagacgagcgccggcgggaagctccaagcgtacagccacgt
cgttgatcaactccgagacgcggtacggcccgacgtaacggggcttgagcttccctgcta
ccgtgcgcggcagtgaggcagctgcgcgctggcgtagccgtagaagagcccagtcgccaa
cctggtaggttaccagccggtgcgacttgtcgtagtggtgcttctgtgcggactgcgcct
gctggaggcggtagcgtacgtccgcgaggaaggcctcccttgcctccatctcttgagcta
ccgcctcgaccctcgtctcgcccggttcgtaagaacggattgagggtgggtcacggccgt
agaccacccggaatggcgtgtcacggagggaagtctggtacgcggtgttgtagatgtact
cagcccatggcagccagcgcagccattgccgggggcgatctcccgtgaagcagcgcaggt
acatcacaatgacgcgatttgccgcctccgtctggccgtcggactgtgggtggaatgccg
aggacatgagtagctttgttcccatgagcctcatgagctcactccagaaagaggacgtga
acaccgggtctcggtcggagacaatggactgcggtaccccgtgcagcctgacgatgtcgg
tgaagaatgcctgtgccacggactcagcggtgtacgggtgcgccagtggaatgaagtggc
aatacttgctgaagcgatcgacgacggacaggatcaccgtcttgccgtgcacgcggggca
gcgcctccacgaagtcgaggccaatgtccgcccagacgacggaggggatcggaagggggt
gcagcaggccggcgggatgaaggtgctccgacttgtactgctggcaagttgcgcacgccc
gcacaaagtcctgcaccatgcgcctcatgttggggaagtgaaagtcgcggcgcagccggt
ggagtgtgcggtgaacgccctcgtggccgtctgcgtggacagcggtaacgatctccggca
gtagaggggaggcggcggggatgtagaggcgcccgtcgaatgtgaccatgccgtccgtca
cggcccacggggcagcgcgtgtgccggcgcgtacctcatcgtggacagccaccaaggcgg
gatccatggcctgggcatggcgcaagcggctgatgaagtcgaaacggggcgccgagatag
ccaacagctcaccttcctcggtgtttcggcgagagagcgcgtccgccacgacgttagtcg
cacccgacctgtactcaacagagaagtcaaagcccaacagcttcccgacccaatgatgtt
gtgggatcgtggccaggcgctggtcgagcaagtatttcaagctatagtgatcggtcttga
caacgaactgccgaccccagagatacggccgccagtgccgcaccgcctggacgaggccga
tgagctcacgctcgtaggccgcgagagcgcgatgccggggggcgatgggtctgctaaaga
atgccactggatggccctcctgtaccagcacggcgccgaacccatgtgacgatgcgtcac
actcgacgatgaatatcttcgcgaagtccggcatggccagcaccggagcagatgtgactg
cggccttgagggccgcgaatgccgcagccgccccgtcatcccaggcgaagccatccttct
tgaggagcgcggtcagcggggccgccaccggcccgtagttgtgcacgaatttgcggtagt
agcccgccaatccgaggaagccacgcaccgcgcgtaccgaacgtggagctggccagtcga
cgatggcctgcaccttggctgggtccatggccacacccgccgccgagattacgtggccca
ggtaggcgacggacggggcagcgaacgcacactttgtacgcttgacgaagaggtggtggc
ggtgcagctcgtcgagcacggcgcggaggtgtcgaagatggtctgcccatgtcttgctgt
atatgagaatatcgtcaaaaaagacaaggacgaaccggcggagaaacgggcggagcacgt
cgttcatgagcgcctggaacgttgctggcgcgttgcagaggccgaacgccatcaccagga
actcgtacagcccatcgtgagtgcggaacgccgtcttgtgaatatcttccggacgcatgc
gcacttggtggtaccccgaacgcaggtccagcttggagaagtaccgtgccccatggagct
cgtccagcagctcgtcgaccacgggaatgggaaaggcgtccttcaccgtgagcgcgttga
gggcgcggtaatcaacgcaaaagcgccaggacccgtcgggcttcttgacgaggaggaccg
gcgacgagaagggcgagtcgctgcggcgtacgatcccttgctccatcatggcggcgcact
ggcgttccagctcgtctttgtgggcagccgggtaccggtatggccggactgccacaggct
gcgcgcccggcgtcagggtgatgcggtggtcgtgggcgcgctgcggtggcagaccggtcg
gctcggcgaagacggaactgaaggagtccaggagtgcgtcgaggaactgctcgctcgcca
ccgtggcgctgattgctgtgggactggcagccgagacgccggtccagcatatcgggcgcc
cctggaattggaacttcatgcgccggctgcccaggtcccacacaataggacccagcgcgc
ccagccaccgtgtgccgaggacgacatcgtacccagcgagcggcatgacgtagagatcgg
ccgggaacggggtaccgtcgatggtgaggggggcgtcacggaggaccccggcgcaggtga
cgcgctcgccgttggcgaccatggcggtgagacgtggccgctggtgaaggggcagacccg
tgcgccgcgccgccgcctcggatatgaagttgtgggtgctgccggaatcgaggagggcga
ccagcgaggcggcaccaagcgcgacggcgatctgcatggtgtcagccacaggcaccccgg
ccagggcctgcagggagaaacagggggcctcaccgtcagcgtccggaggcgcgtcgttag
tgtcttcaatctccacgccctccatgaaaaaaatacgtctgcaaaaccggttgtggccac
gcgtgtacttttcattgcagttaaaacagaggcccatgcggcgccgctctgccatctcgt
cgggggtgaggcgccgttgattgtcctcgccacggccctgctgggtggccctcggtggtg
cagggagcgccagcggctgctggggcgctggaagcgctggacgtggcgccggtgcggaca
gcagaccgcgcgggggcgcccgaggtgcaggctgcaccagccggtcggcctccatcaact
ccacttggcgcgccaggctcatggctgatgcgagcgactccgggttgtggatgcgaacgg
catggctgagtggtggcagcaggccgccggtgaagagctggacgcgctggtgttcgtcga
gacgaccggcgcgagggagaagggcctggaatctatttgcatactcttccacggtccctg
tgcgcctgcattctgcgagctcgaacagcggggccgatcggaggggaggtccaaaccgta
agttgaggaggtccctgaaccgtccccaggttggcgtgccctcgtcctcctggagttgga
tgtaccacagctgcgcgacgtcctccaggttgtatgaggccatccaaacgcgctcctccc
ccatggtgcgctgctggcggaaatacgactcacacttgttgaggaagagcataggatcgg
acttgccgtcgtagcgtgggaagtccagcttctgaaatttaggtgggcgatccagatcgc
gcggcatctctgcgcgtcccccggcgccgtaatccgacgtcgacgccgacttttccttca
tggcggccatgtcagcctccatggtggacatcttggtggtgatggccctaagcatctcca
tcacgtcctgcatggacggctcggccatggtggctggttgcagggccgagtcggtggaag
attggggtgaaggtggagggctggtgtgggttgcagcggctgtggatgaaggattggagc
gagtgggagaggatcgccgggatcgcgataccaagttgtcaagggcgtcgagcccctggg
tggccggaccgcggctacgcagctcgtagccgtcggccgtcttctccggtgaggttattc
ccctcaaccgtaggcttaacagagagggagagatttgggatataattcctgcttgcctta
ttaaaagaaccgcctgcttacaggtatatatagccaggccagccaaaccaactcctattt
cttctctatacttatcttcctaaacaacttcttaacaacttatccctatttgctagcagc
ggccagctctgatctgttgctggccatgtgagcttatcttctaaacaacatgtgatacct
ccaattttctagcttctagcaactgcagctattcctgcgccctgatctgctgctggctta
tgaatttcccgatcttatccattggaacctgcggctgttgcctcttgggcgtgttcagcg
cgctcacgcgcacgccgtatgtcacgggtacgccgttgcctgacgtaggggcggccgtac
atgac
>ltr-1_family-423#CLASSI/LTR/COPIA
atggtatcagaggcacctaagaaccctagatctcctaatccgcatcgttttatgagatca
cagaaaggtctcggatatatgtgatgaactcatttttttgtcatcattcatcacccgaga
atagagattagaatagatagaaagagtttcatgctctcgggttagagttaagattttagg
tctggccactgtaaaagacacagtgtgtctcggcctcaaaccagagagctctcacaacta
actagggttagggtttatgacctaaccctaatcggttaagccgtcaacagagacgatgca
caggcttatggatccaacgatccgcggccaagaaacaaagtcaataagaaacacagatag
ggttagggttttgaactctaaccgaaataatcccaaaactgcacgctctgtccgaaggcc
caatatcgtttttggattcaaatttgtgatcagaaaacatgtatagaaatcagatcaagt
gcgcagagcactgttcacgcatgcatagggcctcaggaccaaaataacatcacagaaaaa
ctcgaataatcagatccatgcttcaaaacacaccaactctcgatctccattccatattat
ccatctcttagaagcatgctgcgcgtaggaaaacaaggaggagtgcatgcatgcagcgcg
cagtgcgcaactcttttttttgttggcggccggaagtgtattgcggctgggagagaagaa
aaagagttagggttttcttcaggtccgagatctccgttttttatacagcacgcgctagaa
tctgggcagttcttctggctggacgaccaggatctcagcggggtgggggctgcgcctcct
gtatgggccggaatcacggcccaggcccaggttgcggcctaggcgtgcggccaatgcttg
gctgggacgccagcgcgcgaccactactcggatgggccgccagcggcgaattgggccgca
aggccgatcagggccgaaatacttcaattttttccctggaattttgttttctatttccag
aaattggaaaaccagaaacgaaattagaaaaacagtgcagaaaattcagaattatatttt
tccagttatagaaaatttcagagatatttatggactattttttattccgctgcgtacttt
ggtacttttatttatattttatgcaatttttccagttaattatgaaaccaacgtgggtta
attattgcttaaattgcatataattcagaaaatttatggtgattgaatattttaaccaac
gttggatattgttaccacaatttaatacaagtttatgttttctagatcatccaacgatgg
tttagaaattttgtgatcagaaattttcatagatatagcatgtttattatttgaccaacg
ttgaatatttaattcatgcatgttctatgattcagtattcagtatttattttagatgtcc
taaatattttctattttaattttgcaaaggtactcataccgccatgctgattagccagat
tgctcagatgaaaccgctagatggtagtaattaccattcttggcgggaggatatagacat
gataaccacagtgggtgagatagattacgcactgaggtttgataaaccagttgagcccac
agtgggcactcccaactatgaccacaggtggatgcaatacagcatcgacaaggtcaagtg
agagagatcaaatgacaaatgtatgattattcttaagaggagcatcaaggagcctcttaa
gagttccataccagagtgcgagactgccaaagaataccttgagagggtagcctctcatca
ccaagggtcttctaaggcttatgcttgctctctaatgacagaatttgtcaatgcaaaata
cgatggaaatggtgtcagaccattcattctgaaaatgatatccatcgtagctaagataaa
caagtacctcgggtttactttacacgaggaatttgtagtatttatgataatgaagtctct
gcccaatgagtttgagacttttcacatacagtacaacactagtgtcactgataagtggaa
tatagaccaacttttggcacagtgtgtccaggaggaagagaggttaaagcagactggaaa
ctctgtcaacctcatcaaagtcaatatccccagacagaacaagaactcaaagaaaaagtt
caagaagcaaggtaaacagaataaccaggcttcctcgagcaataataatcagccaagaca
aggaggcagtttctcagttccccctgatacctgcctctattgcaagaagacatgtcatta
caagagaaagtgccctgaattcctgcagtatctactagagaatggtaaggaccaagttac
ttttgtaaatgagtctttatacttagaatatctcagttattcttggtggattgactcagg
tgcaactattcatgttgcaaactctctacagggactccgtacaagccaaaggctcccaaa
gggccaaagaacaattagagtggcaaatggagttgaagcagcagtcgaggccattggaga
tctacatcttaaattacataatggttttgtactgttgttgagagacgtactttatgtacc
ttccttgcaaaggaaccttatttcggtttctagattagatgatcagcacattcattgcca
ttttggtgatagacagtgtgtcattcagtttgataataaaaatgttggtctcgccatccg
acgagatatgctttatttactttcgcaaagtgatgttgttaatgtattagatacaccaga
aaatgatccagccagcagtggtaggaaaagaaaacgaagtgatggagaaacctcgtcgaa
attatggcaccatcgtttgggccatatttcgagggggagaatagaatgtctcgttaagga
acagattctccatcccttagacttcacagacttagagcaatgcagagattgcattaaggg
tgaatttgcgaagcagattaagaaagatgctaagcatagtacgagagtgttataaattat
tcatacagatatttgtggtccttttccagttaggacagtagatgggtttaactcgttcat
aaccttcacagatgactactctcgctacggttatatttatcttattaaggaaagatcaga
agctttagacaagtttaaacagttcaaggctgaagtagagaatcaacacgatttgaagat
aaagattgttcgatcaaatcgtgggggggagtactatgggcgccataccgaatatggcca
ggtcccaggacctttcgcgaggttcctaagagcaaatggtattgttgctcagtattcaac
acctggcgaaccacaacagaatggggttgccgaaaggcgtaacagaacgctaatggatat
ggtaaggagtatgctaagttactctaacctgccattgggtctatggatggaggctttaaa
aaccgctatgcatatactcaacagagttcctagtaaatcagtggctagaactccatatga
gttgtggactggcagaaaacccacgctcaactacttccatatatggggttgtccagcaga
agctagaatatttaatcctagatagggaaagctagatgagagaaccactagttgccattt
tattggctaccctgatagatcgaagggttacagattctactgccctgacagacaaaccaa
gttcatagaaaccagacatgccattttcttagaggatgacatgatcaaggggagtaaggt
actcagagaggttgaccttcaggaaaagaggatgtatgtcccgtttctgatggttgaaga
accatacttctcgatacccactgtggttccaccaatagtcacactgactgtgggtgaaac
ccatgctgcaaatgtggcatcatctagtgcaactactacagagcaagtagcttcaccttc
tgcgcatattggccctgagccagttgcacaggacggttcagaagatgatgatagtgttgc
gccaagtgacgcaccattgcaggagccctaggtagaatctaaaccaaaaccagaaccaag
tctcaggaggtcacaaagacttagaaaatctgcgattcctgatgactatgaagtctatgc
agcagaaaacatagaatgtgatgagattcatatgagtgaggacattgatacagaaggtga
tcccactacatatgaagctgctatgagaagtacaaattcatccaaatggttatcagccat
ggaagatgaattagaatccatgagaatgaacaaagtttgggacttagaagtcattcccca
tggagccaaaacagtaggctgtaaatgggtctacaagacaaagcgtgactccagagggaa
catagaaagatataaggctagacttgtggccaaagggttcacacagagagaaggcattga
ctaccatgaaaccttctcacctgtctcaacaaaagattcattcaggatcataatggcact
agttgctcattttgatctagagctccatcagatggatgtaaagacaacattcctaaatgg
agagttagcagaaaatgtgttcatggcacaaccaaagggttttgttgtgagcggtaaaga
acacatgggatgtcacttgaggaggtccatttatggattaaaacaggcctccagacagtg
gtacatcaagtttgatcagactataagaaagtttggtttcgaggaaaacaaggaagacaa
ttgcatttatgcaaaatttagaaaaggaaagtatatcttccttgttctgtatgtcgatga
catactcttagctagtagtgataaggatctactagtggaaacaaaagggtttctttcctc
gaattttgatatgaaagacatgggagaagcctcctatgttcttggaatagaaattcacag
agacagacaaaagggtgtattaggactctcacataagtcatatatagaaaatgtactaaa
gaggtataatatgcacaagtgtaatgcctcgcctggtccaatagtcaagggtgataagtt
tggggaatatcagtgtcccaagaatcaatatgagaaaaacaagatgaagtcagtaccata
tgcttcagctatcggaagcattatgtatgctcaagtatgtactcgccctgacttagcttt
taccaccgggatgcttggacgctatcagaagaatccagacatagaacactggaaagcagt
caagaaggctctaaggtaccttcaaggtactaaaggtctcatgcttacgtacagaagatc
taattccctacaaatagttggttatgcagatgccgactggggagggtgtagagatacact
gaagtccactttagggtatgactttatgctctctgggggagctatttcttggaagagctg
caaacagacagtgagagcatcgtcgacaatgcacgctgagtttgtagctacgtatgaggc
aactggacatgcgatatggataaagaaattcgtacccagattaagagtggttgatagcat
agagcgaccactgagaatttactgcgacaacgagccaacggtatttttctcccataacaa
taagtcaagtggctctgccaagtacattgacattaagtgttatattgttaaggagaagat
tctggatcacaccattcaagttgagcatataagaacccatcagatgcttgcggatccgct
cacaaaaggtcttccacccagcgtgtttagtaagcacgcaaccggcatgggattaaggga
gtacatatgatctagaatcacaggggctacagattgcaacctagtaaaatctttcgttct
gaagcaggggagcatgttgtagtcaatgagtgtggtgatacttaatagatcattgtcacg
cattggtctctaagtgtaaacttgttaaaggacggaattaataaaagtttgagtgtgaga
tatgtagagaacaaaggggaga
>ltr-1_family-431#CLASSI/LTR/GYPSY
tgttggacaccaaatgtgcctcgcggacggtccggccctgaggccggacggtccgcggtc
cggactgtccgcggtggtggcgcggacggtccgcgcgtgcgcagagtcagttagggttcc
tagtttctcgcgggatttgttacctaaaaccacgggattaactcggaaatcagttggaag
cggatccagacctccccctttatatagatgaagggctacggccgattgaacccccaacaa
tcgaacaaatcaagtctatttctcgtttttaccttacgcattaggaatagttctagtcta
gttctagtttagcctctcaatctccaaattctccgcctctcttcgactctacgtcgatta
gaggagtctaggtcggcctgccgagcctagacaacacctaggatctctcctccccgacgg
ggtccctcccgggagcgagatccaggcgccgccggcgaccttcgccaccccctgcgcacg
cgcggaccgtccggcctgtaggcgcggaccgtccggccgtcaggcagggaacctttgccc
ctgctccaggtcgcggaccgtccggcccctggccgcggaccgtccgcgcctgtgcagaga
gcaccgccgccggttcttgttgagtgtttggcgcccgaaaaaggtgtcaacatacttttg
gcgactccgctggggaaggtgtttagatctactaaaaatcaggccctcaaatggccggtt
ctaaagatcacaccgatatctccccggacaatatcctgaagccggctgttgaaagtctga
cggccgatgagcaacagcaatacgaggactacatgcgtcaagcgagggagaaattcttat
cacaatacacggtggatcgccaccagaaagttgtcaaacatggagagaccgacgtcgcat
ctcttctatcttcgcttcaagtccccaacgtaagtaaacccgacgacatccaatttatta
aacagtatgtagatcagcagcaggatcaaatgaaacaacagattgtagggttagaagagt
caattagaaaattaacgcgtacgttggagaagtctgttgctcctagttttccatcatatg
agactagtaacaggatatctatgtctaatacatcggcaacaaatggggatttgcagcccc
agccattatatggtatgccgatgaactcatatacaggacaagtaccaccaccgccatccc
tgcttggtagatcggcacccatgaacacggtcggaccgtccgagcttctgcccggaccgt
ccggcccatatgcagaccgtccggcttgctctgccggacagtctggggccgccctaggac
caccgccgtccctgcttggcagaccggtgaccctggacgcggtcggaccgtccgagcttc
tgcccggaccgtccggcccttacgcggaccgtccggctttccctgccggacagtccgggc
ccgcaccaggactaccacatggcgtcccgataatggcgaacgcaaccggtcagttcggat
ttaccaccggacaagctggatacgcatacgcagaacctgttgttgcacaccatgcaccaa
attattacacaccacagcagcagtatgtttcgccctctacatatttaaaccataacgcac
catacaatcacagaccgatcaacactatcgatcggtcacggcaagaaggtcggtatacta
atacccgaccaaatgagccccacagcccaggatccggtggtctgccaccgggtgcaatgg
aaaaaattagggaagagatgactgaactatttcgagataagttcggagttagtgtagcca
gagtagggcaatcataccaaaagccgtataatcaccggtttgacactgtcccatatccac
aaggggcaaggataccagaattttctaagttttctggtgagaatgggagaagcacacacg
aacacataggccagttcctagcacacctaggcgaattggccgatggagaagcatttcgtg
ttcggttattttctttatcccttactggtaccgcttttgcatggtacgccgccctgcctc
ctaattccattaattcctggaatgagttagaaagtaaatttcatgaacatttctttgccg
gggaatatgaattaggactagctgacttagcttcagttcgacaaggacgcgaagaatcgg
ttaatgattatatccggaggttccgggacactagaaaccgatgctttcggatccatgtcg
cagacaaagagctagcagggttagcttttaatgggttgctatcctacttaagagacaaat
tagatgggacccagttcttttcgatagcccagctacatcagcgggctttagcctgtgaaa
gccgatttaaagagacatcaaaatcggccgcccgtactatacatctaatagagcgtgata
gttcagatgatgaatccgcagatgtatataccgctgagtttatttggccaacaaaggcca
aatcttcagcatgttcttccttacagccggttcaaaagaatcggcaagaagagattaaat
ttacctttaatgttgccaaatgcgataagatatttgatgagctacttaaaaatggcaaca
ttaaattaactcatactatccctcctatagatgaattaaagagacgtgcttattgtaagt
ggcataattctttttctcatgccaccaatgactgtaatgtttttcgtcgacaggtacaat
cggccataaatgagggccgattggcttttcaggaaatgcaagtggacacacaaccatttc
ctgttaatacaatagatatcgcatgcaaaaagatcttagttcggcccgaaatggccgata
aaggcaaaagcaaagacatcatcattggtagtcctcgcacgtcgaatatatcacaaaagg
agattgttcgaaaggctccggatgataaggctaaaaagtccggaggcaccggggggcagg
cacaattaatgagccaagcacgacagcctgtcctgagcatcacagacggtctggcaccta
cgtgcggacggtccggtgctcagacagacggttcggctaactctgccggacagtccgcct
atgcccaaaggcgtcagcctccacacaaaaccttaaaagggaaggagacacaacggcaaa
gcacaaatggtcggctgatcaaagctgactctactgttgatcagttgctctccaagaata
ctagcgagaagaccgttctacgtgatcggtcaacgaagaaacctcggtcacctgctaaaa
cgaaacgggtaaacaaaacggcccgaaaggcgacacaacaagcatcgcctattcatccta
tgagaccagggtactttccacccgtttactcatcgtcggtatattatcctgttcaaacat
ggaatggtacgatgatgaatccatggtacatgtatagtccctttgtctatccatactggg
gggcacctccattctattccttttgatccattgatcaaacggtcatggccgagaaagata
caatctgaaacggcctttatacattggtgctttattgaatgatctcaatattgaaaagcc
ggtgacttacatcaggtttagttcatatgcttttggttcgtcaaccttcaccaaaaggca
ggggggcatatgttggacaccaaatgtgcctcgcggacggtccggccctgaggccggacg
gtccgcggtccggactgtccgcggtggtggcgcggacggtccgcgcgtgcgcagagtcag
ttagggttcctagtttctcgcgggatttgttacctaaaaccacgggattaactcggaaat
cagttggaagcggatccagacctccccctttatatagatgaagggctacggccgattgaa
cccccaacaatcgaacaaatcaagtctatttctcgtttttaccttacgcattaggaatag
ttctagtctagttctagtttagcctctcaatctccaaattctccgcctctcttcgactct
acgtcgattagaggagtctaggtcggcctgccgagcctagacaacacctaggatctctcc
tccccgacggggtccctcccgggagcgagatccaggcgccgccggcgaccttcgccaccc
cctgcgcacgcgcggaccgtccggcctgtaggcgcggaccgtccggccgtcaggcaggga
acctttgcccctgctccaggtcgcggaccgtccggcccctggccgcggaccgtccgcgcc
tgtgcagagagcaccgccgccggttcttgttgagtgtttggcgcccgaaaaaggtgtcaa
c
>ltr-1_family-444#CLASSI/LTR/GYPSY
tttggtattcggagctagttcttccacactgtctctaatcaatttcaggcgagtattgga
accatggcgtggccgatcctcgaagatccaatggcgcagctgatggcgaaaattgaggaa
gggaatcgagagattcatcattgtatggactcgatgcagtctgctatggagaggatggag
atcgcggtcaagggtttgctgacggatccaagcgactgccagaggtggagaccaggaacc
ggagcgaaggaggacaaggtgacccagaagacgatcgaagattcgtattctgcttcgacg
agtgtggcggatgcgaccaactcgatgctctcagaaatcattgcggatggatcgacgacg
cgggagcgaaccctagattcaaagtcgcggtggaaccccatgccggagcagatccgaatt
tgggaggtcatcttcaactccaaacttctcgtgcccgtgcaacagcagccaccgccgggg
cttgggcagttttggtctggtggcagcgctgaccattatcagtttggcaggaacaacacc
accgtggcgagcaacaatgggtcaagggaggtggcacacaaagacaccacgaagctgggg
ttgctgcagtacgatttcgaagctatcatggccatggaggcagctcctgtgatggcgcct
cttgctgtatcaccgagaagtgtcgctattaccgtgacgagtgggtctgctactaccgtt
ggacttacaggtaatgctaaccctgccaaccatacctactggtcctatgttctagattct
ttgggtcaatctacgctgatgaaacagtctcaaggattgggaattgacatgcctcataga
agttttcctgcatttggtgattctaaaccaatagtatggagagatcgttgtgaaacagac
tttgagttatatactatttcgagtgaaatgtggatccggtttgccgtcatgcacttggaa
ggatcagccctctactggcttcagttgatgaagtccaggactaaggagatgagttggagt
aagttgtggttggctctgaatacccgtgttagtcgtgaccaacacaactcactgaccatg
ttacaagcgaaggtgatgttgaacacgggacaaatggaggacagaatgtgggatcctgga
gtatctgcccaagtttcacctaggccaggacttatgcccttacctccatctcctctgtct
ggtggcaaggccacgggactgaatgaggaacaccaaactctagggacagtcagtaccaag
gatgaggatggaaggatggccgctcccaaatcttatagaaaagtcatggggctctgtttg
tttattttgcagttagaagctacagtttgtcctgatgcagtggaacaactcctagctgtt
cagtctatctctgtattgactgttactactgtccttgaggtgttggtatataattttaat
ctgaaatatcatgcgcagctcttggagacagtttttcaattactctgtcaacagcaacaa
catcttaaattgcctaagtgtttgttggactttttgggccataaagtgagtgcttctgga
atttctacagatcgaccatgtcagacagtgcatgagtcagatgaaagtatgtcgtccatt
ctgtttgctgttgatcagtggttgaagggtctccacttttggatcgtatacaaaacatgg
gtggacaaccgagctgccgatattctatcacgacggcctgatctacatcaagatgacagc
tctgtgtgtttgaatgttgtctccagttcctcagtaattcccagctggttggtggaagtg
acaaaagggtatgaaagtgatgcatcggcccaaaagataatggctatcttctcaatcggt
ggacagttggaacccttcaccttagtgcatggagtgatcagacacaagaacaaaatttgg
ctggtttcgagccatgaactgcagcaacggaccatgaaaactttgcacgatagcactatg
tgtgggcagtcaggctttctggttacataccggtgcatcaaggcagtgttgagctggaca
ggaatgaagccttctgtgcgtgactttgttcgatcttgtgttaactgtcaacaagcgaag
accaggcatccgtttgggtttaacttgtttacatatacaataggtcttcacgaattttcg
aacttgtcatttcctgacgggccaagtgaaggtagctttgatcctacgatacgtaattgg
gaagaccgggtgaaatactctgaacgttttccattgccggttcaagaccatacgtggctg
gtagtatctatgtattttatctcaggattgtctcatttgcgctgggaaaactgcatgctg
gtagtagttgacaaactatccaacaatcatctcagtggacgggctagcctacatccatgg
ctacgctacatgggaagaggaggcggacatcaagcgacatttttcctttgcaccagcttg
gggacaagctggaactcaagggagggaaa
>ltr-1_family-447#CLASSI/LTR/GYPSY
gtcaagagcacaagggtccatgggcctgagtgggtggcatgactggcgttcggagagtat
acttcttccactggcgtcgcgtgggaagggcaggaaatgacagagagagctgattctcct
attgtagttccttagaactccttcttccccttcctgctactctctgttaattctgctgta
attccgctacattactaccaatcaatacgagtgccagtcgaaccctaacaattggtatca
gagcctacggtcttgggagtgttgcaaagctggagtctcagccgtgccacacacacttca
ctcgttttcagcgccgccagggaatcatggatccgacgatgaagatcatgttggaggaga
tggacaagcgttttgcggcgctggattccaaatgggataaacaaatcggtgatatcttac
gcgacaaggaggatcgggtggtgaagttggagcaggctcaagccgatctggtgtcctggc
ggcctgccgtggacgccgccatggacgacatcaagctcgatcttcggcggctgaacaagc
atgtggagcgctcggttctcgagtcggcggccacggagtcgggaatccttccccacccgg
agccaggagcaccgcgcgttcctgcgggcttctacaccgacggcccttttgggcaccgcg
acgacaatgacctccgggatcagggatttgggtctgtcatgacctatcttcctgacccgg
tcaagggtacgcgaaccgcgccacatcctcctcccttatcgcgttttcatggtcctatgt
ttgatatggctccttctcgagttcgatcgggtaacatgtcggggcagggtaacggccatc
tgcctaaaattccatttccagtcttcgagggtcggcacccacggttgtggattactcagt
gtgagaattactttgatatgcaccaggttgatccgaattcatgggtcaaaatcgtatcga
tgcatttatcacccacagtagcatgttggtttcagtcggttttattccgtcatccccgtt
tgtcttggcctctcctctgtcaattgcttaatgagcgtttcggcaaggatcagtatcagt
tgctgttacggcacttatttcacatcaaacagttgggaagtgttgctgactatattgaac
agttttcatctctagtagatcagctctcggtgtatgagtctggggtcgatccattatact
ttgttacacgtttcgtagatggtcttcgcgacgatattcgcgctgttattatgcttcaaa
ggcctatggatttggatactgcttgttcgctggcacttttgcaggaggaggtgtcgacct
ctggtgggcggggtgattatcgcaagagcgatcacagttcctgggcgaagcctctaccca
agtcggccatgcctctacccccaccacctgccaagccagacagttctgcatcaccacatc
tgctgagtgatcgtcgtccaccttttcaaggacgcacgactgatgacaagcttgctgctc
ttcgttccttcagacaggcaaaagggttgtgtgtgcgatgtgctgaaaaatggcatcgtg
gtcacacttgtaaccccactgtgcaattgcatgctcttcaagaagtctgggatcttcttc
cagcagatgattctccatatcagcagagtttaccagacgcagaggaacaattgtttgtgg
ctatctcatctgatgcagcaaaaggggtaattccaaaaagagccttgtccttactgggtg
tcatgcagaattttgaagtggtcatccttattgattctggaagttctcattccttcatta
gccaaagtacagttgcccgcctgaaacgtactacactgcttcctgctactgcccgagtca
gagttgctaatggttctattatgcagtgctctcaaattctgtcgcaagcccactggacgg
tgcaaggggtggagtttgtctttgatttgaaagttttgcctcttcaatcctttgatctta
ttctgggcattgattggttagagactttcagtcccatggaagttcactggaagcagagat
ggttgctcattccctatcaggggtctcaggtgttgttgcatggggatcaagtggatccta
tcgaggacattgtcattcaactggctctcgttcaagaacatttggttgattctgtacaag
atgaggttcagcctgagattgctcaactcttgaaacagtttgctctagtttttaccaagc
cgacagcattacctccagagcgtagctgtgatcaccgaattcctttaattcctggtgcac
atcctgtcaacattagaccttatcggtatccaccagccctcaaagatgagattgagaaac
aagtttctgaaatgattaaaatgggcatcattcaacctagctcctctgcttttagctccc
cagtcttactggttaagaagaaggatggaactttcaggttttgtgttgattaccgctacc
tgaatgccttaacagttaaagctcattttcccattcctgtgtttgagcaactgatggatg
aattgcatggagcttgttggttcactactctggatctcgcttcgggttatcaccaagtga
ggctacaccctggggaagaattcaaaacagcgttccaaacgcaccatggacagtttgaat
tcaaggttatggcctttgggttgtcgggggcaccaggtacctttcaaggggcaatgaaca
cttccttagcacccttactacgcaaatgtgttgttgtcttctttgatgacattttggttt
acagtcaatcctttgaggaccatgttcaacacttgtcccaggtgctcactatactccatc
aagatcagtggtttgtcaaattgtctaagtgcaagtttgctcaacagaccatttcttatt
tgggccatgtcattagtgcccatggtgtatccactgatcctgctaaagtggaggctattg
tcagctggcctgtcccttcaaatatcaaggaattgagaagtttcttaggcttagctggtt
actacaggagatttgtgaggcattttgctgtcattgccaaacctcttactaccttgctaa
aaaaaggagtattcttcatttggacccaagagcaggagatatcctttgttactttgaaag
aatcccttagctcggctcctgttttagcccttcctgatttcaccaaaatttttgctattg
aaaccgatgcgtgtaaacacggagtgggtgctgtgctcttacaggagggacaccccttgg
ccttcattagcaaacctttgggagtgaaaactcaaggactttctacttacgaaaaagaat
atttagctatcttagtggcagtggagcaatggcgaccatatcttctccatgcggagtttg
tcatctacactgaccagaaaagtctcatccaccttaatgaacaacggcttagtacaccat
ggcaacagaaggtattcactaaactgttgggcatgcaataccgtgttgtctacaagcaag
ggcacgagaacagggtggccgatgcattatctcgcagacatcatgagcacagcttatatg
ctatgtctgtttgttctccacagtggtgtcaagatgttttggctggatacttatcggatg
agactgctcagtccctaattagcaaattatctattaacccagatgctgtgcccaatttta
gcctacaggatggtctccttcgattcaagggaaaaatatggctgggcaataatgttcaga
tgcagcaagcggtgttacaggcccttcattcttctgcagttggtgggcattctgggattc
cagcaacatatcagcgggtgaagcagttgttttcatggcccaagctcaagttgtcagttc
agcagtttgtggcttcctgcactgtatgtcagcaggctaagcctgaaagggtcaagtatc
cgggattgttgcaacctttgcccattcctgctggtgcgtggcaatcaatctccatggatt
tcgttgaagggttaccagtttcgggtggcaaaaactgcattctagttgttgtggatcgct
tttccaaatttgggcattttattcctctcaagcatcccttcacagcttctgttgtggcca
aagccttcatgcaacaagtctatcggctccatggcatgccatcagttattgtgtcggata
gagaccggattttcaccagccaactatggaagcatctgttttccctagctgatgtatcct
tgcacatgagttccgcttatcacccacagtccgatggacaaactgagcgcctaaatcagt
gcctggaaacctttttacgttgctttgcacatgcctgtccccagaagtggttggagtggt
tgtatttagctgagtattggtacaactcgagctggcattcggctttgcaaatgtctccct
tccaggtgctctatggatatgctccacaacattttggcctggacgttctcaaacccacac
ctgttccggttttggatgattggctacgtgagaagacagtgatcacagccctggttcgcc
agcatttggcacgtgcgcagaatcgtatgaaagtggcagctgataagaatcgctctgaaa
gggtttttgctgttggtgaccacgtctatctgaagattcagccgtatgtccaatcctcat
tggctcctcgggcaaatcagaaattggcttttcggtactttggtccttttccaatcattg
ccaagctgggacccgtcgcctataaactggcactgcctgagtcatgttctatccaccctg
tcattcacgtttctcagctcaagaaagctctgccatcgtcggtatcagttgcccagttac
cggatcagctggatgggttgcaagttccgcaaaaaattcttcaacgccgctgggatccca
agggtaaccttgaaggcttagtgcagtggtctgaattaccggcatccttggctacttggg
aagacttgacttcacttcgtcagttgtttccacgggctcctgcttggggacaagcaacac
cttatccaggggggaatgtcagcagtgctacaacaagagcgatataccagccgtcttgca
gaagcagcatcagggaaacacaagcagtgggccgcctgttgatcctgcgagtgggccgag
gcgcagtatgagacaacgcgtcaagagcacaagggtccatgggcctgagtgggtggcatg
actggcgttcggagagtatacttcttccactggcgtcgcgtgggaagggcaggaaatgac
agagagagctgattctcctattgtagttccttagaactccttcttccccttcctgctact
ctctgttaattctgctgtaattccgctacattactaccaatcaatacgagtgccagtcga
accctaac
>ltr-1_family-448#CLASSI/LTR/GYPSY
tgtcatggtcgggcgcacgtatgtgaggcgacatcgtgcccgtgacgtgcgccgcgccct
[truncated: 4,326,377 more chars]
